# Supplementary material for: Detection of Left Atrial Enlargement Using a Convolutional Neural Network-Enabled Electrocardiogram
Source: Front Cardiovasc Med. 2020 Dec 17;7:609976. doi: 10.3389/fcvm.2020.609976 (PMC7773668; doi:10.3389/fcvm.2020.609976)
Supplement: Supplementary file 4 [file Data_Sheet_4.ZIP › normal3/1802032288_1865_0000001N.XML]

<?xml version="1.0" encoding="Windows-1252"?>
<!DOCTYPE RestingECG SYSTEM "restecg.dtd">
<RestingECG>
   <PatientDemographics>
      <PatientID>1802032288</PatientID>
      <PatientAge>65</PatientAge>
      <AgeUnits>Years</AgeUnits>
      <Gender>Female</Gender>
      <PatientLastName>liangaiqiong</PatientLastName>
   </PatientDemographics>
   <TestDemographics>
      <DataType>Resting</DataType>
      <Site>1</Site>
      <AcquisitionDevice>MAC55</AcquisitionDevice>
      <Status>Unconfirmed</Status>
      <Priority>Normal</Priority>
      <AcquisitionTime>09:13:59</AcquisitionTime>
      <AcquisitionDate>08-20-2016</AcquisitionDate>
      <CartNumber>1</CartNumber>
      <AcquisitionSoftwareVersion>009C</AcquisitionSoftwareVersion>
      <XMLSourceVersion>MAC5000 v1.0</XMLSourceVersion>
   </TestDemographics>
   <RestingECGMeasurements>
      <VentricularRate>68</VentricularRate>
      <AtrialRate>68</AtrialRate>
      <PRInterval>188</PRInterval>
      <QRSDuration>78</QRSDuration>
      <QTInterval>420</QTInterval>
      <QTCorrected>446</QTCorrected>
      <PAxis>44</PAxis>
      <RAxis>28</RAxis>
      <TAxis>50</TAxis>
      <QRSCount>11</QRSCount>
      <QOnset>220</QOnset>
      <QOffset>259</QOffset>
      <POnset>126</POnset>
      <POffset>175</POffset>
      <TOffset>430</TOffset>
      <ECGSampleBase>500</ECGSampleBase>
      <ECGSampleExponent>0</ECGSampleExponent>
   </RestingECGMeasurements>
   <Diagnosis>
      <Modality>Resting</Modality>
         <StatementCount>2</StatementCount>
         <LabelText>12SL ��ϳ���</LabelText>
      <DiagnosisStatement>
         <StmtFlag>ENDSLINE</StmtFlag>
         <StmtText>�������</StmtText>
      </DiagnosisStatement>
      <DiagnosisStatement>
         <StmtFlag>ENDSLINE</StmtFlag>
         <StmtText>���� ECG</StmtText>
      </DiagnosisStatement>
   </Diagnosis>
   <Waveform>
      <WaveformType>Rhythm</WaveformType>
      <WaveformStartTime>0</WaveformStartTime>
      <NumberofLeads>8</NumberofLeads>
      <SampleType>CONTINUOUS_SAMPLES</SampleType>
      <SampleBase>500</SampleBase>
      <SampleExponent>0</SampleExponent>
      <HighPassFilter>16</HighPassFilter>
      <LowPassFilter>150</LowPassFilter>
      <ACFilter>NONE</ACFilter>
      <LeadData>
         <LeadByteCountTotal>10000</LeadByteCountTotal>
         <LeadTimeOffset>0</LeadTimeOffset>
         <LeadSampleCountTotal>5000</LeadSampleCountTotal>
         <LeadAmplitudeUnitsPerBit>4.88</LeadAmplitudeUnitsPerBit>
         <LeadAmplitudeUnits>��V</LeadAmplitudeUnits>
         <LeadHighLimit>2147483647</LeadHighLimit>
         <LeadLowLimit>268435456</LeadLowLimit>
         <LeadID>I</LeadID>
         <LeadOffsetFirstSample>0</LeadOffsetFirstSample>
         <FirstSampleBaseline>0</FirstSampleBaseline>
         <LeadSampleSize>2</LeadSampleSize>
         <LeadOff>FALSE</LeadOff>
         <BaselineSway>FALSE</BaselineSway>
         <ExcessiveACNoise>FALSE</ExcessiveACNoise>
         <MuscleNoise>FALSE</MuscleNoise>
         <LeadDataCRC32>564116921</LeadDataCRC32>
         <WaveFormData>
+v/6//r/+v/4//j/+P/4//j/+P/4//j/+v/6//r/+v/3//b/9f/0//f/+P/5//r/+P/4
//j/+P/4//j/+P/4//r/+v/6//r/9//2//X/9P/2//b/9v/2//j/+P/4//j/9v/2//b/
9v/6//z//v8AAPz/+P/0//D/8v/0//b/+P/0//L/8P/u//L/9P/2//j/+v/6//r/+v/2
//T/8v/w//P/9P/1//b/9f/0//P/8v/0//T/9P/0//b/+P/6//z/+f/4//f/9v/0//T/
9P/0//b/9v/2//b/+P/4//j/+P/5//r/+f/6//z//f/9//3/AgAHAAkACgAHAAQAAQD+
/wEAAgACAAMAAwACAAEAAQADAAIAAgAAAAAAAQABAAIA///8//n/+P/3//f/9v/z//P/
8//z//L/8v/y//L/8v/y//T/9P/w//H/8v/0//X/+P/5//r/+//2//T/8f/v/+//8f/w
/+z/7f/t/+7/8P/y/+//7//w//T/9f/2//f/9//z//H/8f/0//j/9v/4//r/+v8IACEA
MAA4AFEAdQCLAJUAlgCVAI8AhQBtAEsAMAAcABIAEwARAAsABwAAAPn/+//7//H/7v/z
//n/+f/1//P/8//y//P/8f/y//L/8//0//L/8f/x//D/8f/x//H/8P/w//H/8//x//H/
8f/x//X/+f/7//v/8v/w/+3/6f/s/+7/8P/w//T/9//2//T/8v/1//X/9f/0//f/+P/4
//f/+P/4//f/9f/1//X/8//1//f/+P/4//j/9//3//f/+//9//7//f/9//z/+v/3//f/
9//3//v//f/6//r/+//6//v//P/9/wAAAQACAAQAAQAAAP//AAAFAAYABQAGAAUABwAJ
AAoACgAJAAYABwANAA4ADwARABMAFQAXABkAFwAUABIAEQATABIAEgASABIAFQAWABcA
GgAYABgAGQAVABQAEgARABYAFgAWABgAFQAPAA0ACwALAAsACgAJAAgACAAIAAgABwAI
AAoACwADAP3/+f/1//j/+v/7//z/+f/4//f/9v/2//f/9//4//j/+P/2//j/+P/4//n/
+//3//f/9v/1//f/+f/5//n/9v/2//b/9v/1//X/9v/2//X/+P/7//r/+f/4//f/9v/z
//P/8v/x//T/9f/2//b/9v/2//j/+P/2//b/9f/1//f/+v/7//3//f/8//r/9//3//j/
+P/4//r/+v/7//v/+//7//r/+v/4//j/+//7//r/+//9//7/AAD/////AAD///7//f/6
//f/9//2//X/9//4//j/9//5//r/+v/6//v//P////z/+v/5//n/+P/6//v/+//7//r/
+f/5//n/+v/6//r/+f/4//j/+v/6//f/9f/3//j/+P/4//n/+f/4//j/+P/6//r/+v/4
//j/9//4//j/+P/4//j/+f/5//n/+f/5//n//P/9//3//f/9//7/+v/4//f/+P/3//T/
9v/6//7/AQD///f/+P/6//z//v8AAAIAAgAAAAAAAAABAAEAAQACAAUABQAEAAUABgAH
AAgACAAIAAcABwAJAAgABwAHAAYABAADAAAAAQABAAAAAAD+//z/+v/6//r/+//7//n/
9//1//P/8P/z//T/9f/2//X/9v/1//D/8f/y//T/9f/2//f/+P/5//b/9P/x/+//8v/1
//X/8v/0//P/8//0//b/8//z//T/9P/z//L/8f/1//3/+f/v/+r/9P/+//j/7v/2/wYA
EwAkAD4AWwB3AI0ApQC4ALEAoQCTAIMAbQBYAEAAJgAdABsAFQARAAwAAwABAP//+//8
////+//x/+3/7f/v//D/8//y//L/8f/x//X/9P/0//X/8v/x/+//7f/t/+7/8P/z//T/
9f/2//f/9//5//n/9//z//T/9P/z//T/9P/0//L/9f/3//X/8v/y//X/9f/1//P/9f/1
//T/9P/2//f/9//1//X/9f/z//X/9//4//j/+P/3//f/9//6//v/+//5//7/AAABAAEA
/v/7//j/+f/6//j/+f/7//z//f/+////////////AAACAAIAAgAEAAQABAACAAIAAQAD
AAUABgAIAAkACAALAA4ADgAOAA8ADwAPAA8ADwAQABAAEQATABEAEAAQABAAEgAVABYA
FwAaABgAGAAZABYAFAARAA8AEAAOAAwADAAOAAsADAANAAoACQAHAAUABQAGAAcACAAE
AAIAAQD///7//f/+////AgACAAEAAAD9//z/+//6//n/+f/4//j/+v/6//j/+v/5//j/
+P/5//f/9//2//X/9f/3//f/9//4//j/+P/4//f/9//4//j/8//0//X/8v/0//b/+P/6
//r/+//7//v/+v/5//j/9v/2//b/+P/4//b/9v/1//X/9v/4//j/+f/8//z/+//5//j/
+P/3//b/9v/2//f/9//4//n/+f/6//r/+v/9//3/+f/5//r/+v/5//f/9v/2//f/+P/5
//j/+v/7//v/+//4//j/9//1//f/+P/4//j/9v/2//j/9P/0//X/9//4//f/9//2//X/
9f/1//b/9//6//r/+v/5//j/+P/6//r/9//1//f/+P/2//b/9//3//j/+P/4//r/+f/4
//X/9P/3//j/+P/4//j/+P/5//n/+P/3//b/9f/4//n/+f/5//f/9v/4//n/+v/7//z/
//8AAP//AAAAAAEAAQABAAMABQAEAAIAAAAAAAAAAAACAAQABQAHAAcABgAFAAUABQAE
AAQAAgADAAMAAgACAAAA/v/8//z/+f/5//j/9f/z//P/8//y//X/9v/3//j/9v/4//j/
9P/y//L/8//z//D/7//u/+3/7f/u/+7/7//w//P/8//w//L/8f/x//L/9P/x//H/8v/x
//H/8f/x//H/8f/z//P/8v/y//T/9v/2//j/AAAXADIARgBbAHEAiwCbAJwAmwCbAJEA
dQBZAEYAMgAgABcAFQARAAkAAAD9//v/+//5//T/8//5//P/6//r/+3/7v/x//D/8P/v
/+//9P/y//H/8f/z//X/9v/3//L/8v/z//X/9f/1//X/9f/z//P/8f/t/+z/7v/v/+//
8v/0//b/9v/3//n/9//0//L/9f/1//X/9f/3//f/9v/2//j/+f/5//j/9//2//P/9f/3
//j/+P/4//f/9//3//j/+f/5//f/+f/6//r/+f/3//f/9//7//3/+v/6//v/+v/7//z/
/f/+////AAACAAEAAAD//wAABQAGAAUABgAGAAcACAAIAAwADQAMAA8AEAAOAAwACwAM
AA0ADgAPABIAEgATABUAEwASABIAEgAUABcAGAAZABgAFAASABEAEQASABIAEwAVABIA
DwAOAA8ACwALAAsADAALAAkABwAEAAQABAAEAP///v/+//3/+v/5//r/+//6//r/+f/4
//j/+P/4//j/+f/5//j/+P/1//T/8f/y//X/9v/4//v/9//3//b/9f/1//f/9//3//j/
+P/4//j/9P/z//P/8v/w//L/9P/y//D/8P/w//D/8//1//b/9//3//f/9//2//P/8v/z
//L/8//0//T/9f/2//j/+P/5//r/+v/5//f/9//4//j/+P/4//j/+f/5//v/+//6//r/
/P/8///////7//n/+P/2//f/9//4//r//P/+/wAAAAD6//f/8//v//L/9P/1//X/9v/4
//n/+v/5//j/+f/0//X/9//6//z//P/7//n/9//2//X/9f/1//r//P/+////+v/4//j/
9v/1//P/9f/2//b/9v/3//f/9P/0//T/9v/4//j/9v/2//f/+P/4//j/+f/6//z//f//
//3/+v/7//z//f/+//7//v/8//z//f///wAAAQAEAAcABwAGAAYABgAGAAYABQAEAAIA
AQAEAAQABAAFAAQAAgABAP7/AAADAAUACAACAP7/+v/4//f/9//2//P/9v/3//j/+P/4
//j/+P/4//b/+P/4//T/9P/0//X/9f/y//H/8P/v/+//8P/w//H/8v/1//X/8v/1//X/
9v/4//b/8f/v/+7/8v/z//T/9f/3//f/8f/v//T/9v/y//L/9v8AABQAKQA4AEwAYwB5
AIkAmQCeAJkAiwB1AF8ATQAyABgAFgAbABUACwAHAP7/+f/3//f/+f/8//3/AQADAP//
9//z/+7/6//p/+r/6v/r//D/8P/x//P/8v/z//P/8//z//T/9v/5//j/9//2//X/8v/z
//L/7//w//T/9//5//b/9P/y/+7/8v/1//T/8v/y//X/9f/1//T/9//4//j/9//4//j/
9//3//f/9//1//b/+f/7//z//v/9//3//f/8//v/+f/1//r//P/9//3/+//7//v/////
//z//P/9//7///8AAAEAAwADAAMABAAFAAYABwAKAAoACAAEAAIABQAHAAkACgANAA0A
CwANAA4ADgAOAA8AEgATABQAFQAWABYAFwAZABgAFgAVABQAFAAXABgAGQAZABYAFQAV
ABcAGAAYABkAGQAWABMAEgATAA8ADwAPAA4ADQALAAkABwAGAAUABAABAAAAAAD///z/
+//8//3/AQACAAIAAgAAAP7//P/6//j/9//1//T/9f/2//X/+P/4//j/+f/7//f/9//2
//X/9//5//n/+f/2//b/9v/2//f/9//4//j/+f/8/////v/6//b/8v/u//D/8//1//f/
+P/5//r/+v/3//b/9//2//n/+v/6//v/+f/6//n/+f/8//z/+//5//v//P/8//z//P/8
//3//f///////v/+//3//P/+//3/+//7//z//P/6//n/+f/6//z//P/8//r/+v/7//v/
+//5//r/+v/5//n/+v/6//r/+v/6//z/+P/3//f/+P/4//z//f/9//3/+v/5//n/+f/4
//j/+P/3//f/+P/7//z/+//5//v//P/5//j/+P/3//j/+v/8/wAA/v/8//j/9v/5//r/
+v/6//r/+v/7//v/+f/5//n/+f/6///////9/wAAAgACAAIAAgAEAAQAAgACAAEAAQAA
AP//BAAHAAcABgAGAAYABgAGAAgACgALAA0ADAAKAAgABwAJAAgACAAGAAUABQAEAAQA
/v/6//b/9P/2//f/9//1//f/9//3//b/9v/2//b/9v/2//j/+P/0//b/9v/3//f/9P/z
//L/8f/x//L/8v/z//T/9//3//T/9v/1//X/9v/4//X/9f/2//X/9f/1//X/8//v//P/
+//6//b/9v/0//T/AAAUACcAOgBYAHkAkwCrALkAtACtAKMAhwBtAF8ARgAuACQAJQAd
ABMACwAEAAEAAQD///v/+v/5//v/+//7//f/9f/y//H/8//0//T/9f/3//T/8v/x//T/
9f/1//X/8v/y//P/9f/1//X/9f/1//X/9//3//X/9P/2//f/9//4//j/+P/2//f/+f/3
//T/9P/3//f/9//2//n/+v/6//j/+P/3//X/9//3//f/9f/3//n/+v/6//r/+f/5//n/
/P/9//3/+//7//z//P/7//r/+f/4//v//f/6//r/+//9////AQADAAIAAQAAAAAAAAAA
AAAAAgACAAIAAAAAAP//AQADAAQACAAJAAgACwANAAwACwALAA4ADwAQABEAEwAUABYA
GQAXABYAFgAWABUAFwAXABcAFQASABEAEQASABIAEQARABYAFgAWABgAEwANAAsACQAJ
AAkACAAHAAQABAAEAAQAAwACAAIAAQD9//v/+//7//3//v/+//7//f/8//v/+v/7//v/
+v/6//j/+P/2//j/+v/8////AwD8//v/+f/3//X/9//3//f/9//4//n/+v/4//f/9//2
//X/+P/7//r/+P/4//j/+P/5//v//P/9//v/+f/3//T/9P/2//r//P/6//j/9f/z//b/
+v/8/////P/6//f/8//z//T/9P/0//X/9v/4//n/+f/5//j/+P/6//r//f/9//r/+f/5
//j/+//7//z//v/9//z/+//4//j/+f/5//n/+//8//z/+//9//7//v/+//z//P/+//r/
9//3//j/+P/7//v/+v/5//n/+f/6//v//P/8//z/+//8//z//v/+//n/9//5//r//f/+
/wAAAQD9//z/+//8//r/+v/4//j/+P/4//f/9v/3//j/+v/7//n/+f/5//n/+P/5//v/
/v8BAAIAAwAEAAcACAAHAAgABgAFAAMAAQAGAAkACQAIAAYABgAGAAYACQAKAAoACwAJ
AAgABwAHAAUABAAEAAIAAgADAAMABAD///z/+f/4//b/9//3//X/9v/3//j/+P/3//b/
9f/0//b/+P/4//T/8v/y//P/8//2//f/+P/5//X/9P/y//H/8v/1//X/8v/y//H/8f/y
//b/8//z//T/9f/1//X/9f/x//P/9//1//b/+v/8//r/9P/0//z/DQAiADQARwBlAIcA
nQCmAKsArQChAIcAbQBcAEoAMAAhAB0AFwANAAYAAwD7//f/+//8//v/+//5//n/8//x
/+7/7f/u//D/8f/z//T/8v/x//H/8P/x//H/8f/w//D/8f/z//P/8//z//P/8//1//X/
8//w//L/8//z//T/9P/0//L/8//1//P/8P/w//P/8//z//H/8//z//L/9P/2//f/9//5
//n/+f/3//b/9//3//b/9v/1//X/9f/2//f/9//1//n/+v/6//n/9//3//f/+//9//r/
+v/7//z//f/+////AQABAAEAAgD///7//f/+/wAAAAD+//7/AQADAAUABgAFAAUAAwAF
AAsADAANAA8AEAARABIAEwARABAAEAARABMAEgASABIAEgAVABYAFwAYABYAFgAXABkA
GgAaABsAGgAWABIAEAARAA0ADQANAAoACQAHAAUABgAGAAYABgAFAAQABAADAP///f/9
//3//P/8//v/+v/8//z//P/8//n/9//0//L/9f/2//X/+P/3//b/9v/3//X/9f/0//P/
9f/3//f/9//1//T/8//y//T/9f/3//j/8//0//X/8v/0//T/9P/0//b/9//3//f/+f/5
//n/+P/z//L/8//y//P/9P/0//X/9f/2//X/9f/2//b/9f/z//T/9v/3//j/9//2//b/
9f/3//f/9v/2//f/+P/8//3/+f/3//b/9P/3//f/+P/6//j/+P/4//b/9f/1//T/8//1
//j/+v/7//n/+v/6//r/+f/4//n/9P/0//X/9//4//b/9f/z//H/8//1//j/+//7//r/
+f/3//f/+P/7//z/9v/z//T/9P/y//L/8//z//X/9v/3//r/+//8//v//P/9/wAAAAD+
//z//P/8//z/+v/6//j/+P/5//v//P/9/wMABwAIAAgABgAGAAYABgAGAAYABQAFAAMA
AgABAAEAAwACAAIAAAD//////v/+//r/9v/y//D/9P/3//n/+f/4//f/9v/0//L/8v/y
//L/8P/y//L/7v/x//L/9P/1//P/8//z//P/9P/0//P/8//z//X/9P/w//P/8//0//b/
9//z//L/8v/z//P/8//z//H/7//3//n/9v/0//L/8P/0/wIAEgAjADoAUABpAIcAnQCf
AJQAiwCDAG8AUwBBADIAIgAeABkADwAHAAcA/v/3//3/AQD///r/8//x//H/8f/v/+//
7v/v//H/8v/y//P/+P/2//X/9f/0//X/9f/1//D/8P/x//P/8//z//P/8//2//n/+v/5
//P/9P/0//P/9v/2//b/9P/3//n/9//0//f/+//8//3/+f/5//f/9P/0//b/9//3//j/
+f/6//n/9//5//r/+v/4//f/9//3//j/+f/5//f/9//4//j/9//6//v//P8BAAIAAAAB
AAMAAgABAAAA//8BAAEAAQACAAAAAAAAAAIABgAGAAQABAAIAAsADgAQAA8ADQAJAAkA
DgAOAA4ADwAQABEAEgATABQAFAAVABcAGQAYABgAGAAWABkAGgAbAB0AGgAZABkAFQAU
ABIAEQAVABQAEwAUABUAEQARABEADgANAAsACQAIAAgACAAIAAIAAAD///3/+v/5//r/
+//6//r/+f/4//b/9v/2//b/9//5//r//P/5//j/9f/2//j/+P/5//v/+f/5//j/9//3
//n/+f/5//j/+P/4//j/9f/z//L/8P/x//T/9//2//b/9v/2//b/9v/3//f/9//6//v/
/P/8//j/9v/2//T/9P/0//P/8//2//j/+P/5//r/+v/5//f/+f/6//r/+v/9//7/AAAB
AP3/+//4//b/9P/0//f/9//2//f/+f/6//r/+f/5//r//P/8//z/+v/6//v/+//7//3/
AAACAAMA///+//z/+v/3//b/9//y//P/8//0//T/9//3//b/9f/4//n/+//9//3//P/7
//n/9v/2//j/+P/1//P/9f/2//n/+v/8//3/+//6//n/+v/6//r/+P/4//n/+v/6//r/
AgAKAAYAAwAAAP3/+v/9//7//f/+//3//f/8//v///8DAAQABAAFAAYABwAIAAcACAAI
AAkACwAKAAkACQAIAAYABQACAP/////+//7/+f/2//P/8v/1//f/+P/3//f/9//3//b/
9v/2//b/9v/2//j/+P/0//L/8v/z//P/9f/1//X/9f/0//T/8//z//L/9f/1//L/8v/x
//H/8v/0//H/8f/y//X/9f/1//X/7//z//P/9f/2//b/9v/y//b/AgASACMANgBSAHMA
jQCfAK8AtACtAKEAhwBxAGEATAAuACAAHQAXABEADQAMAAEA9f/1//3/+v/z//f/9//1
//L/8f/v/+//8f/y//L/8//0//L/8f/x//T/9f/1//X/8f/w//D/8f/v/+//7//v//H/
8//z//H/7//y//T/9f/2//b/9v/0//f/+f/3//T/8f/z//L/8f/t/+//7//u//H/9P/2
//f/+P/5//r/+f/3//f/9v/0//b/9f/1//X/9P/1//X/8//4//r/+//7//n/+f/5//3/
///8//z//f/+////AAABAP///f/7//r//P/+/wAABAAFAAQAAQAAAAMABQAHAAgACwAL
AAkACwANAAwACwALAAwADQAOAA8ADgAOAA8AEQASABIAEwAUABYAGwAeACEAHAAWABIA
DwAPABAAEAARABMAEAANAAwADgALAAwADQAKAAkABwAFAAUABgAHAAgAAgAAAP///f/5
//f/9//3//n/+v/6//r/+v/6//r/+v/7//v/+v/6//r/+v/4//r/+P/2//X/9f/z//X/
9v/3//X/9//3//f/9//4//n/+v/5//n/+v/6//j/+v/8//r/+P/4//j/+P/3//f/9v/1
//P/8//z//L/8f/y//X/9v/2//b/9f/1//T/9v/2//f/+//8//z/+//5//j/9v/0//b/
9v/3//f/+f/5//j/+P/4//j/+//7//n/+f/6//r/+v/5//n/+v/5//j/9//0//f/+f/6
//v/+//8//z/+//5//r/+v/6//z//v8CAAAA+//5//j/9v/3//f/9v/1//f/9//4//n/
+P/4//j/9//2//b/+P/4//f/9//7//7//P/8//3//f/5//b/8//y//b/+P/4//r/+f/6
//r/+v/4//j/+f/5//v//f/9//3/AAADAAQABQAGAAgACAAGAAYABAADAAEA//8AAAMA
AwACAAUABgAHAAgACQAKAAoACwAJAAgABwAHAAoACgALAAoABwAFAAIAAAD///z/+f/4
//b/9//3//X/9f/1//X/9P/2//b/9v/2//f/+v/7//j/9P/y//H/7//x//H/8f/x//L/
9P/1//f/9v/5//n/9v/z//H/8P/w//X/8//0//b/9v/1//T/8//7//v/+f/1//L/8v/4
//j/+P8CABIAIwAyAEoAawCJAJ8AsQC4ALMAqQCTAHUAWwBQAD4AKAAdAB8AGwAPAAYA
AQABAAMA/f/0//P/9//5//P/8v/x/+//7//y//T/9f/3//f/9P/y//H/9P/3//n/+//z
//D/7v/t//D/8f/y//P/8//1//X/8//y//T/9f/1//f/+P/5//j/+//9//v/+P/2//f/
9f/z//L/9f/2//b/9v/4//n/+f/5//n/+f/3//r//f///wAA/v/7//n/9//4//n/+f/3
//v//P/8//v/+//7//v///8BAP7//v////3//f/9//3//v///wAAAgACAAIAAgAEAAYA
BgAEAAQABgAJAAwADgANAA0ACwANAA0ADAALAAsADgAPABAAEQAUABQAFQAXABcAFgAW
ABYAFgAZABoAGwAcABoAGgAbABcAFAAQAA0AFAAUABQAFgAVABEAEQARAA4ADQALAAkA
CgAKAAoACgAJAAgACAAHAAMAAQABAAEA/v/8//n/9v/3//j/+f/6//v/+//6//r/+v/6
//j/+v/6//r/+//9//r/+//7//v/+v/7//r/+f/4//j/+P/4//r/+//9//7/+P/4//j/
9P/1//b/9//4//f/9//2//X/9//3//f/9v/1//b/+f/6//j/+P/3//f/+P/6//r/+//7
//r/+P/1//f/+P/4//j/+v/6//v/+//9//3//P/8//r/+v/9//3/+f/5//r/+v/8//v/
+//8//r/+v/6//j/+f/7//z//f/7//z//P/7//r/+v/5//j/+f/6//3/+v/3//f/+P/4
//n/+f/4//f/+f/5//r/+//+//7//v/9//r/+v/8//z/9//1//f/+P/4//j/+f/5//n/
+v/7//7//P/8//r/+v/7//z//P/8//j/9P/8//3//v///wAAAQACAAEAAgACAAMAAwAD
AAMABQAEAAIABAAGAAgACgAJAAoACgALAAkACAAHAAcACAAIAAkACAAEAAMAAQAAAP7/
/P/6//r/+f/5//j/9f/4//n/+v/6//j/+P/4//j/9v/4//j/9P/0//T/9f/1//T/8//y
//H/8f/y//L/8//2//n/+f/2//T/8//z//T/9v/z//P/9P/z//P/8//z//n/+//3//v/
/P/y//L/+P/8/wQAEAAdADAARgBbAHMAiwCbAKIAnQCNAH0AZwBVADoAIAAYABkAEQAL
AAsABgD///3/+f/1//r/AQABAP3/+f/2//X/8//z//L/8v/x//H/9v/0//P/8//2//f/
9//3//L/8v/z//X/9f/1//X/9f/z//X/9f/z//H/9P/2//f/9v/2//b/9P/4//v/+v/4
//r//f/9//3/+f/5//f/9P/1//j/+v/7//n/+f/5//f/9//5//r/+v/7//v//P/9/wAA
AQABAP///v/+//3/+//8//3//v8DAAAA/P/7//v///8BAAMABQAFAAUABQAGAAMAAgAB
AAIABQAGAAUABgAHAAkACwAMAA4ADwAOABEAEgASABIAEwASABMAFAAVABgAGAAZABsA
GQAYABgAGAAWABkAGgAbAB0AGgAZABkAGgAaABkAGQAbABgAFQAUABUAEQARABEADgAN
AAsACQAIAAgACAAIAAgACAAJAAkAAwD///3/+//6//r/+f/4//v//P/9//7///////7/
/v/+//7//P/+//z//P/9/////v/////////9//3/+//5//b/9v/2//b/+P/5//v//P/4
//r//P/6//z//P/8//z/+v/7//v/+//5//n/+f/4//f/+P/7//z/+v/6//n/+f/6//z/
/P/9/wEAAgACAAEA//8AAAAAAAAAAAAAAQABAP7//f/7//r//P/8//////8AAAMABwAK
AAQA///7//j/+f/6//v/+v/7//3//v////z//P/7//n/+//8//z//P/+//7/AAD8//3/
/f/+//7//v/9//v/+f/6//v//f////7//v/+//3//P/8//7//v/7//n/+//8//z//P/9
//3/+//6//n/+v/7//z/+//8////AAAAAAAAAAD+////AAABAAIAAwAEAAMAAgD///7/
AAADAAUABwAKAA0ADQAMAAgABgAEAAIABAAGAAcACQALAAoACQAJAAsACgAKAAgABgAF
AAMAAgABAP7/+//6//j/+f/5//f/+f/5//n/+P/2//b/9v/2//b/+P/4//T/9//4//r/
+//5//f/9f/z//P/9P/0//X/9v/5//n/9v/0//P/8//0//n/9//4//r/+f/5//n/+f/3
//f/9//5//z//v/+//7//v8CAA4AIwA8AFgAcQCJAKEAsQCyAKkAnQCJAG8AWQBCACwA
HgAXABcAFwALAAAA/f/7//3/AwACAPn/+f/9//v/+v/5//f/9//1//b/9v/3//j/9v/1
//X/9P/1//X/9f/z//T/9v/5//v/+//7//v//f///////f/3//j/+P/3//r/+v/6//j/
+f/7//n/9v/2//n/+f/5//n/+//7//r//P/+//////8BAAEAAQD///z//f/9//z//f/9
//7///8CAAMAAwABAAIAAgABAP//AQABAAEABQAFAAIAAgADAAQABQAGAAcABgAFAAQA
BAAGAAYABgAIAAwADAAKAAoACQALAA0ADgANAA0ACwANABMAFAAVABcAFgAVABQAEwAX
ABgAGgAdABsAGgAaABoAHQAhACMAJQAhABwAGQAXABcAGAAYABkAHQAcABsAHAAYABMA
EgARABIAEQAPAA0ADAAMAAwADAAHAAYABgAFAAIAAQACAAMABgAGAAUABAACAAIAAgAC
AAEAAQAAAAAAAgACAAAAAgACAAIAAwAFAP///f/6//f/+P/7//z//f/+//7//v/+//z/
+//7//r/+//+/wEAAAD+//7//v/+//z//f/9//3//v///wAAAAD8//z//v/+//7//v/9
//3//P/+//7///8BAAIAAgABAAMABAAEAAQAAQD+//z/+f/7//3//v8AAAEAAgAGAAcA
AwABAAAA/v//////AAACAAIAAgACAAAAAgADAAMAAwABAAIAAgABAAIABAAFAAYAAwAC
AAMA/v//////AAAAAAIAAwADAAMAAgABAAEAAQAEAAQABAADAP///v////7//P/7//7/
AAACAAIAAwADAAIAAgACAAQABgAGAAQABAAFAAYABgAGAAQAAgABAP////////////8C
AAMAAwADAAUACAAGAAYACQAMAA0ADAAMAA4AEAARAA8ADQALAAkACQANAA0ACwAMAA4A
EAASAA==
         </WaveFormData>
      </LeadData>
      <LeadData>
         <LeadByteCountTotal>10000</LeadByteCountTotal>
         <LeadTimeOffset>0</LeadTimeOffset>
         <LeadSampleCountTotal>5000</LeadSampleCountTotal>
         <LeadAmplitudeUnitsPerBit>4.88</LeadAmplitudeUnitsPerBit>
         <LeadAmplitudeUnits>��V</LeadAmplitudeUnits>
         <LeadHighLimit>2147483647</LeadHighLimit>
         <LeadLowLimit>268435456</LeadLowLimit>
         <LeadID>II</LeadID>
         <LeadOffsetFirstSample>0</LeadOffsetFirstSample>
         <FirstSampleBaseline>0</FirstSampleBaseline>
         <LeadSampleSize>2</LeadSampleSize>
         <LeadOff>FALSE</LeadOff>
         <BaselineSway>FALSE</BaselineSway>
         <ExcessiveACNoise>FALSE</ExcessiveACNoise>
         <MuscleNoise>FALSE</MuscleNoise>
         <LeadDataCRC32>750274405</LeadDataCRC32>
         <WaveFormData>
AAAAAAAAAAD+//7//v/+/wAAAAAAAAAA/v/+//7//v/8//z//P/8//7//v/+//7//f/8
//v/+v/6//r/+v/6//z//P/8//z/+v/6//r/+v/6//r/+v/6//j/+P/4//j/+P/4//j/
+P/5//r/+//8//z//P/8//z/+v/6//r/+v/3//b/9f/0//b/+P/6//z/+v/6//r/+v/4
//j/+P/4//j/+P/4//j/+P/4//j/+P/6//r/+v/6//n/+P/3//b/9//4//n/+v/9//7/
//8AAAIAAgACAAIABAAEAAQABAAGAAYABgAGAAYACAAIAAoADQANAAwACwAKAAoACQAI
AAoADAAMAAwACwAJAAcABgAIAAgABgAGAAcABwAEAAAA/v/7//j/9f/3//f/9//1//T/
8//x//D/8v/y//L/8v/y//L/8v/y//D/8P/w/+7/8P/w//H/8f/y//L/8P/v/+//8P/w
//D/7//v//D/8P/w/+7/7v/v//D/8f/y//P/9v/x/+3/6f/k/+D/5v/w//b//f8IABUA
HwAsAEEAVQBmAHAAdQB1AHUAdwB0AG0AagBjAF4AVABAAC0AHQARAAgAAwABAP//+//5
////AwD+//n/+P/2//T/9v/1//X/9v/2//b/9f/z//P/9P/0//X/9//2//X/9f/1//T/
8v/x//D/8v/w//D/8f/x//H/8f/z//P/8//z//T/9v/4//n/9v/2//b/9v/0//X/9f/1
//f/+f/7//n/9f/1//b/9v/3//n/+//8//r/+v/6//r/+f/5//j/+P/8//3//f/9//v/
/P/8//z//////wAAAAD/////AAAAAAMAAwAEAAYABAAFAAUABQAHAAgACgALAAwADQAO
AA4ADgANAAwADQARABEAEQASABUAFwAZABoAGAAYABkAGgAaABoAGwAcABoAGgAaABoA
HAAcAB0AHQAbABkAGQAZABgAFwAXABYAFgAWABYAFgASABAADQAKAAoACQAJAAgABAAC
AAAA/v/+//7//f/+//7//v/+//z//P/8//v/+v/6//r/+v/6//j/9v/2//b/9v/3//j/
+P/3//f/+P/4//j/+P/4//j/+//7//v/+//6//r/+v/6//f/9//4//j/+v/7//v/+//4
//f/9v/1//f/+v/8/////f/8//z//P/8//3//f/9//3//f/9//3//f/9//3//f/7//v/
+//7//7//v/9//3/+//7//v/+//7//v//P/8//v/+//7//r//P/8//z//P/6//r/+v/5
//r/+v/7//v/+f/5//n/+P/6//r/+f/5//j/+P/4//j/+P/4//j/+P/6//j/+P/4//r/
+//8//z/+f/3//X/9P/2//f/+P/6//j/9v/2//f/9//2//b/9//5//f/+f/7//r/+P/2
//X/9P/0//X/9v/0//b/9v/2//b/9v/2//f/+f/6//r/+v/6//j/9v/0//b/9v/3//j/
+f/7//z//f8CAAIAAgAEAAQABAAEAAYABgAGAAYAAgAEAAQABgAJAAkACAAHAAUABgAG
AAYABgAIAAgACAAHAAUAAwACAAQABAACAAIAAQABAP7/+v/5//f/9f/z//H/8f/x/+//
7f/t/+z/7P/u//D/8v/0//H/8P/v/+7/8P/w//D/7v/u/+7/7//v/+7/7v/s/+v/7f/u
/+7/7v/v/+//8P/w/+7/7P/s/+3/7f/t/+3/7f/u/+//7f/p/+L/4P/m/+j/6v/z//7/
CQAVACYAOQBNAFwAZgBtAG8AbwBvAG4AZwBgAF0AWABSAEIAKwAbABEADAAHAAEA/f/7
//v//f/7//b/9P/0//P/8v/y//H/8f/y//L/8v/x/+//7f/u/+7/7//x//D/7//v/+7/
7v/t/+3/8P/y//D/8P/x//H/8f/x/+//7//v/+//8f/y//P/8//y//L/8v/y//T/9f/1
//X/9P/1//b/8//v/+//8P/w//H/8//1//b/9v/2//b/9v/5//n/+P/4//j/+f/5//n/
+f/6//r/+v/9//3//v/+//3//f/+//7//////wAAAgACAAMAAwADAAEAAgAEAAUACAAJ
AAoACgALAAsACwANAA8ADwAPABAAEgATABQAFAATABIAEgASABMAFAAWABgAGAAYABgA
GAAYABgAGQAZABkAFwAXABcAFAATABMAEgATABIAEQAQAA0ADAAKAAgABwAHAAgACAAF
AAQAAwACAAAA/v/7//r//P/8//z/+v/7//z//P/8//n/+P/3//b/+P/2//b/9v/0//X/
9v/2//b/9//5//r/9v/2//b/9v/1//X/9f/1//b/9v/2//b/9f/1//b/9v/3//n/+v/7
//r/+f/4//f/+f/6//r/+//5//j/+P/4//j/+f/5//n/+v/7//z//f/8//v/+v/5//v/
+//7//v/+v/6//n/+f/7//v/+//7//n/+f/6//r/9//3//f/9v/4//j/+P/4//j/+P/4
//f/+P/4//n/+f/3//f/9//2//b/9v/1//X/9v/2//b/9v/2//b/9v/2//b/9P/0//T/
9P/1//b/9v/2//X/9P/0//X/9f/1//b/9v/0//T/9f/1//T/9P/1//P/8f/z//X/8//y
//H/8f/y//L/8//0//T/9v/2//b/9v/2//b/9//5//r/+v/6//z//P/8//7//v/+//7/
//8AAAEAAgAAAAIAAgAEAAcABwAGAAUAAwAEAAQABAAEAAYABgAGAAYABQAEAAQAAQAA
AP3//P/9/////v/8//v/+f/3//X/8v/x//D/7f/v/+//7v/u/+7/7v/u/+7/7P/s/+z/
7P/q/+r/6v/o/+r/6v/r/+v/7v/u/+z/6//q/+r/6f/o/+v/6//s/+z/7v/s/+z/7f/r
/+v/6//r/+r/6//r/+X/4v/g/+L/5v/u//X//P8HABMAIgA1AEUAVgBkAGsAbQBtAHEA
bgBnAGAAWwBYAFAAQAAvAB0ADwAGAP//+//3//f/+//9//X/8P/v//D/8P/w/+//7f/s
/+z/7f/u/+7/7f/r/+z/7P/t/+7/7v/u/+//8P/w/+//7//t/+7/6//q/+z/7f/u/+//
7f/t/+3/7f/v//D/8f/x/+7/7v/u/+7/7v/v/+//7//w//P/9v/1//L/8f/x//D/8v/z
//T/9P/0//T/9P/0//P/8//y//L/9f/3//j/+f/3//j/+P/4//f/9//4//j/+f/5//r/
+v/9//3//v8AAAAAAQABAAEA//8AAAIAAwAGAAcACAAIAAcABwAHAAkACwALAAsADAAQ
ABEAEgASABAAEAARABIAFAAUABUAFgAWABYAFgAWABQAFAAVABUAFQATABMAEwASABEA
EQAQAA8ADgANAAwACwAKAAgABgACAAEAAQAAAP///v/9//z/+//6//j/+P/4//j/+P/2
//j/+P/3//b/9P/0//T/9P/0//L/8v/y//T/9f/2//b/8//z//T/9P/0//T/9P/0//P/
8//z//P/9P/0//T/9P/x//H/8v/y//P/9f/2//f/9//3//f/9//2//b/9f/1//f/9v/2
//b/9v/3//f/9//5//n/+f/5//j/9//2//X/9v/3//j/+f/6//r/+f/5//f/9//3//f/
+f/5//r/+v/3//f/9//2//b/9v/2//b/+P/4//j/9//1//T/9P/z//X/9f/1//T/9v/2
//X/9f/1//T/8//y//X/9v/3//j/9v/0//T/9P/y//P/9P/0//b/9f/0//T/8//z//P/
9P/2//T/9P/1//P/8v/y//P/8//x//P/9f/1//T/8//z//L/8v/z//T/9//6//v//P/7
//z//v8AAAAAAAAAAAAAAAAAAAAAAAACAAIABAAGAAcABwAHAAUABgAGAAYABAAGAAYA
BgAGAAUABAAEAAIAAAD8//r//P///////v/7//n/9//1//T/8//y/+//7//v/+7/7v/s
/+z/7P/s/+3/7v/v//D/7v/u/+7/7P/s/+z/7f/t/+7/7v/s/+v/6//s/+z/7P/t/+3/
7v/u/+z/6v/q/+v/7f/t/+3/7f/u/+3/7f/p/+T/4P/k/+r/8v/7/wgAEwAhADQARwBV
AGYAcAB1AHUAdQBzAG4AaQBeAFsAWgBOADYAJQAVAAsABgABAP///f/7//n/+//7//z/
9//2//T/8v/x/+//7v/u//H/8v/y//H/8f/y//L/8//z//L/8f/x//L/8v/x//H/8f/y
/+//7v/y//P/9P/1//T/8//y//H/8v/0//b/9//1//T/8//y//T/9f/1//X/9f/3//n/
9//1//X/9v/2//j/+f/6//r/+P/4//j/+P/4//f/9f/0//j/+//9/////P/8//v/+v/9
//3//v/+/wEAAQACAAIAAgABAAEAAgAEAAUABQAFAAMABAAGAAcACgALAAwADAANAA0A
DQAPABEAEQARABIAFQAXABkAGgAYABgAGQAaABgAGAAZABoAGAAYABgAGAAaABoAGwAb
AB0AGwAbABsAGAAXABcAFgAVABQAEwASAA8ADgAMAAoABgAFAAUABAADAAIAAQAAAP//
/v/8//z//f/+/////v/9//z/+v/4//j/+P/4//j/+P/2//b/9v/4//n/+v/6//n/+f/6
//r/+P/4//j/+P/3//f/9//3//r/+v/6//r/+f/5//r/+v/6//v/+//7//n/+f/5//n/
+//8//z//f/9//z//P/8//z//f/9//3//f/9//3//f////////////3//f/9//3///8A
AAAAAQAAAP///v/9//3//f/+//7//f/9//3//P/8//z//P/8//3//v///////P/8//3/
/f/9//3//f/8//7//v/9//3//f/8//v/+v/8//z//P/8//z/+v/6//r/+P/5//r/+v/4
//f/9v/2//n/+f/5//r//P/6//r/+//6//j/9//3//j/9//6//3/+//6//n/+f/5//j/
+P/4//r//P/8//z/+//8//3///8BAAIABgAKAAoACQAIAAcABgAHAAgACQAKAAYACAAI
AAoACwALAAoACQAJAAoACgAKAAoADAAMAAwACQAHAAUABAAFAAYABQAGAAMAAwAAAPz/
/f/7//n/9//1//X/9f/z//T/9f/1//b/9f/0//P/8v/w//D/8P/w//L/8v/y//D/8P/w
//H/8f/0//T/8v/x//H/8v/y//L/8//z//T/9P/0//L/8v/z//P/8//z//P/8v/t/+v/
6//o/+j/6P/s//b/AQAKABcAKQA6AE0AXQBqAHAAbwBvAHEAcQBuAGkAZABdAFYARAAs
ABkAEQANAAgABwAHAAEA/f/9//3/+//6//r/+v/5//j/+P/3//f/+P/2//b/9f/z//T/
9v/3//n/9//2//X/9f/0//T/8//z//T/9v/0//T/9f/1//X/9f/2//f/+P/5//j/+P/4
//f/9//4//n/+v/5//n/+P/3//X/9//5//f/9v/3//n/+v/4//n/+v/6//v//P/9//7/
/f/9//z//P/9//3//P/7//z//v///wAA/////wAAAAACAAMABQAGAAUABQAGAAgACAAJ
AAkACQAJAAoADAANAAwADQAOAA4AEAARABIAFQAXABcAFwAYABgAGQAaABoAHAAcAB0A
HgAcABwAHQAeACAAIAAgACAAHgAeAB8AHwAdABsAGwAbABsAGwAcABwAGgAYABYAFAAS
ABIAEQAQAAwACwALAAoACQAIAAcABgAFAAQAAgACAAQABAAEAAIAAAAAAP///v8AAAAA
AAAAAP7//P/8//z//f///wEAAgAAAP/////+////AAABAAIAAgABAAAA//////7//f/8
//z//f///wAA/v////////8CAAMABAAFAAIAAgABAAEAAQAAAAAAAAACAAMAAwADAAEA
AQABAAEAAwADAAMAAwAFAAUABQAFAAUABAACAAEAAQABAAEAAQABAAEAAgACAAEAAQAB
AAAAAAAAAAAAAAD+//7//v/9//3//v8AAAEAAAD///7//P/9//7//v///wAAAAAAAAAA
/v/+//7//v////7///8AAP3//f/9//z//v/9//z//P/9//3//f/+//z/+v/6//v//f/+
/wAAAwABAP3//f/9/wAAAAAAAAEAAAD+//3//P/8//7//v/+/wEAAgADAAUABQAEAAYA
CgALAAwADQAOAAwADAAMAAwACgAMAAwADgARABEAEAAPAA4ADgANAAwADgAQABAAEAAN
AAsACQAIAAYABgAEAAQABgAHAAUAAgAAAP3/+v/3//n/+f/5//f/9//3//b/9v/1//T/
8//y//X/9v/3//j/9f/0//P/8P/x//L/9P/1//b/9v/0//P/8f/y//L/8v/0//X/9//4
//f/9P/z//P/9P/1//b/9//2//P/8//x/+7/6P/o/+z/8v/5/wAABwATACQAMwBFAFgA
aABxAHUAdwB1AHAAawBoAGMAXgBgAFYAPQApAB0AEgAHAAUACQAJAAUAAwADAAAA/f/8
//r/+P/6//n/+f/6//j/+P/3//X/9//4//j/+f/3//b/9f/1//b/9v/1//X/+P/6//j/
+P/5//n/+f/5//j/9//2//X/9f/2//f/9//2//b/9v/2//f/+f/6//v/+f/7//3/+//5
//n/+v/6//j/+f/6//r/+v/6//r/+v/9//3//P/8//z//f/9//3///8AAAAAAAABAAEA
AgACAAEAAQACAAIABQAFAAYACAAGAAcABwAHAAcACAAKAAsACgALAAwADAANAA0ADQAP
ABIAEwAUABYAGAAZABoAGgAXABYAFgAWABgAGAAZABoAGgAaABoAGgAcABwAHQAdAB0A
GwAbABsAGAAXABcAFgAXABYAFQAUABEAEAAOAAwACgAJAAkACAAJAAgABwAGAAQAAgD/
//7/AAAAAAAA/v/8//z/+//6//v//P/9//7//f/6//n/+P/2//f/+P/4//j/+f/7//z/
+f/4//f/9v/4//n/+v/7//7//v/+//7//P/7//v/+v/6//v/+//7//3//f/9//3/+//8
//z//f/9//z//P/8//r/+//7//v//P/9//7////////////////////////////+//z/
+//9//3//f/9//3//f/+//7/+//7//v/+v/6//r/+v/6//z//P/8//v/+P/4//n/+f/7
//v/+//6//j/+P/3//f/+P/4//j/+P/6//r/+v/6//f/9P/z//L/9f/3//n/+v/4//f/
9v/2//f/9//3//j/+P/2//b/9//2//T/8//z//X/9f/5//3//v/+//7///8EAAYABQAE
AAQABAAEAAQABAAEAAQABAAEAAYABgAIAAkACQAIAAcABwAIAAgACAAGAAgACAAIAAUA
AwABAAAAAQACAAEAAgD+//3/+f/0//X/8//x/+//8v/z//T/8//x//H/8P/w/+7/7v/u
/+7/7P/s/+z/7P/t/+7/7//u/+z/7P/t/+3/7v/u/+z/6//t/+7/7v/u/+3/7f/u/+7/
7v/s/+z/7f/t/+3/7f/t/+j/6//t/+n/5P/i/+b/6P/w//3/CgAVACUAOgBLAFkAZgBw
AHEAcQBxAG8AagBnAGYAYwBaAEgAMAAdABEABwACAAMAAwABAP//+//1//H/8v/y//L/
8f/w//H/8f/y//T/8v/y//H/7//x//L/8v/z//L/8P/u/+3/8P/w/+//7//y//T/8v/y
//D/7//u/+3/7v/v//D/8f/w//D/8P/v/+//8P/x//L/9P/1//X/9f/0//X/9v/z//P/
8//0//T/9P/1//b/9v/2//b/9v/2//n/+f/4//j/9//3//b/9f/4//r/+//8//z/+//7
//r/+//7//z//P//////AAACAAIAAwADAAMAAwAEAAYABwAIAAkACgAKAAsACwALAA0A
DwAPAA8AEAAQABEAEgASABMAFAAWABgAFwAWABYAFgAXABgAGQAaABoAGgAbABsAGgAX
ABYAFQAWABUAFQAUABEAEAAPAA4ACwAKAAgABgAGAAUABQAEAAIAAAD+//z//P/8//v/
/P/7//r/+f/2//b/9v/1//T/9v/2//b/9v/2//T/9P/0//b/9//4//j/9v/1//X/9P/0
//T/9P/0//f/9//3//f/9f/0//P/8v/z//X/+P/6//f/9//2//X/8//z//P/8//0//b/
9//5//f/9v/2//b/9v/3//f/9//3//f/9//3//n/+f/5//n/+f/5//n/+f/6//r/+f/5
//v/+//7//v/+f/5//r/+v/5//n/+f/4//r/+v/6//r/9//2//X/8//1//b/+P/5//j/
9//2//T/8v/y//H/8f/0//T/9P/0//L/8v/y//L/9P/y//L/8v/y//P/9P/0//b/9f/0
//T/8//z//P/9P/y//D/8P/x//L/8v/z//X/8//x//P/9f/1//T/8//z//X/9v/4//r/
+v/+/wAAAgACAAIAAgACAAIAAgACAP7/AAAAAAIAAwADAAIAAQABAAIAAgACAAUACAAJ
AAoACAAFAAIAAAAAAAAA/v/+//3//f/6//b/8//x/+//7f/v/+//7//t/+3/7f/s/+z/
7P/s/+z/7P/u/+7/7v/u/+3/7P/r/+j/6v/q/+v/6//q/+r/6P/n/+n/6v/q/+r/6//r
/+z/7P/s/+r/6v/r/+n/6f/p/+n/6P/n/+f/5f/g/+D/4P/k//D//f8EAA8AHQAwAEMA
UwBiAGgAZwBrAG8AawBmAF8AWABVAFIAQAAqABkADwAHAAIA///9//v/8//x//X/9//y
//D/8P/v/+7/8P/v/+//8P/w//D/7//t/+v/7P/s/+3/7//u/+3/7f/u/+7/7f/t/+z/
7v/s/+z/7//v/+//7//t/+3/7f/t/+//8P/x//H/7//u/+3/7P/q/+v/6//r/+7/8f/0
//P/8f/x//L/8v/w//H/8v/y//L/8v/y//L/8f/x//D/8P/z//X/9v/3//X/9v/2//b/
+P/5//v//P/8//v/+//6//v/+//8//7/AAABAAEAAQAAAAAAAQABAAMABQAHAAgACQAJ
AAkACwANAA0ADQAOAA4ADwAQABAAEgASABMAFAAUABQAFQAWABYAFgAWABYAFgAWABcA
FwAXABUAFQAVABIAEQARABAAEQAQAA8ADgAKAAgABQACAAIAAQABAAAA///+//3//P/7
//r/+P/4//r/+v/6//j/+P/4//f/9v/0//T/9P/0//X/9P/1//b/9f/1//X/9P/1//X/
9v/2//T/9P/0//T/9f/1//X/9f/2//b/9v/2//T/8//z//L/8v/z//P/8//1//X/9f/1
//f/+P/4//n/+f/4//j/+P/2//f/9//3//X/9f/1//X/9//3//f/9//5//n/+f/5//r/
+v/5//n/9//3//f/9//5//n/+v/6//f/9//3//b/9v/2//b/9v/4//j/+P/3//T/9P/1
//X/9f/1//X/9P/0//T/8//z//b/9v/2//b/9v/2//b/9v/0//L/8v/y//T/9f/2//b/
9P/z//L/8v/x//H/8f/y//X/9P/1//f/9v/0//P/8//z//H/8//1//X/9P/z//P/9P/0
//X/9v/2//j/+P/4//v/AAABAAEAAAACAAIAAgACAAQABAAEAAQABAAGAAYACAAHAAcA
BgAFAAMABAAEAAQABgAIAAgACAAGAAMAAAD+////AAD//wAA//////z/+P/1//P/8f/v
/+//7//v/+3/6//r/+r/6v/r/+z/7f/u/+7/7v/u/+7/7v/u/+7/7P/q/+r/6//r/+z/
7P/q/+n/6//s/+z/7P/v/+//8P/w/+//7P/r/+v/7P/t/+7/7//u/+v/6//p/+b/4v/k
/+r/7v/1/wIADQAZACoAPwBRAGAAaABrAGkAaQBrAGYAXwBeAF8AWABGADIAHwARAAcA
AgABAAEA///9//f/+f/5//T/8v/y//H/8P/y//H/8f/y//D/8P/v/+3/7v/w//H/8//y
//D/7v/t//D/8P/v/+//8v/0//L/8v/y//H/8P/v//H/8f/x//H/8f/y//P/8//0//T/
9P/0//L/8//z//P/8f/z//X/8//y//P/9f/2//b/9//4//j/9//2//X/9P/3//f/9v/2
//j/+f/5//n/9//4//j/+P/7//v//P/8//v/+//8//z//////wAAAgAAAAEAAQABAAEA
AgAEAAUACAAJAAoACgAKAAkACAAJAAwADQAOABAAEAARABIAEgASABIAEwAUABQAFAAV
ABYAFAAUABQAFAAVABYAGAAZABgAFQAUABMAEwATABQAFAARABAADwAOAAsACgAIAAYA
BAADAAMAAgABAAAA///+//7//v/9//7//f/8//v/+P/4//j/9//2//j/+P/4//j/+P/2
//b/9v/4//n/+v/6//f/9//4//j/9P/0//T/9P/3//f/9//3//j/+P/4//j/9//3//j/
+P/2//f/9//3//f/9//3//f/+f/6//r/+//6//j/9//2//f/+f/6//v/+f/5//n/+f/7
//v/+//7//n/+f/5//n/+v/6//n/+f/7//v/+//7//3//f/+//7//P/7//r/+P/6//r/
+v/6//r/+v/6//n/+P/4//n/+f/5//n/+f/4//f/9v/0//P/9//4//n/+v/4//j/+P/4
//r/+P/4//j/9//3//f/9v/2//X/9P/0//f/9//3//j/9v/0//T/9f/1//T/9P/1//f/
9f/3//n/+f/4//f/9//7//z//v8AAP7//v8CAAIAAgACAAIAAwAEAAUABgAEAAYABgAI
AAcABwAGAAUABgAIAAkACgAIAAoACgAKAAkABwAFAAQABAAEAAIAAgAAAP//+//2//b/
9f/0//P/8P/v/+7/6//t/+//8P/y//H/8P/v/+7/8P/w//D/8P/u/+7/7v/s/+7/7v/v
/+//8v/y//D/7//s/+z/6//q/+3/7f/u/+7/7v/s/+z/7f/v/+//7//v/+7/7f/t/+v/
5P/g/+L/5v/w////CgARAB0ALgA/AE8AXgBsAHEAcQBzAHMAcABpAGQAYQBcAFAAOgAn
ABsADwAIAAMA///5//f/+f/7//3//P/5//j/9v/0//L/8f/x//L/8//0//T/8//y//L/
8f/x//P/8v/x//H/8P/w/+//7//y//T/8v/y//P/8//z//P/8f/x//H/8f/z//T/9f/1
//T/9P/0//T/9P/1//X/9f/1//f/+f/3//P/8//0//T/9f/3//n/+v/4//j/+P/4//n/
+f/4//j/+P/5//n/+f/6//z//f/+//3//f/+//7/AQABAAIAAgACAAEAAQACAAQABQAF
AAUABQAGAAgACQALAA0ADwAQAA8ADwAPABEAEQARABEAEgAWABcAGAAYABgAGAAZABoA
GgAaABsAHAAcABwAHAAcABoAGgAbABsAGwAZABkAGQAWABUAFQAUABUAFAATABIADwAO
AAwACgAIAAcABwAGAAYABgAGAAYAAwACAAAAAAD///7//f/6//3//v/+//7//v/+//7/
/v8AAP7//v/+//3//f/9//z/+//7//z//P/8//z//P/8//z/+//6//n/+//8//3//v/7
//v//P/8//7/////////AQABAAEAAQAAAAAA/////wAAAAABAAIAAQABAAAA////////
/////wAAAQACAAMAAgABAAAA//8BAAIAAgADAAIAAQAAAP///////wAAAAABAAEAAQAA
AP///v/9//z//f/+///////+//7///////7//f/8//r//P/8//v/+//9//7///8AAP7/
/v/+//7//v/8//z//P/8//3//v/+//7//f/8//z//P/7//r/+v/9//z//f////7//P/7
//v/+//5//v//f/+//7//v///wIAAgADAAQADAAKAAgACAAIAAgACAAIAAkACgALAAwA
DAAOAA4AEAAQAA8ADQALAA0ADgAOAA4ADAAOAA4ADgANAAsACQAIAAkACgAJAAoABgAF
AAEA/P/8//v/+v/5//f/9//3//X/9//3//b/9v/2//b/9v/2//b/9v/2//b/+P/4//j/
9v/2//b/9//3//j/+P/2//X/9f/2//b/9v/2//X/9f/0//f/9v/3//n/+P/3//b/9f/0
//X/9f/z/+7/7P/u//L//P8FAA4AGQAtAEAATwBhAHAAeAB3AHcAdwB5AHYAcQBoAGkA
YABIADQAJwAbABEADgALAAkACwAFAAEA///9//7//f/+//7//v8AAP////8AAP///v/8
//n/+f/6//r/+//7//r/+f/5//r/+v/5//n/+//+//3//v/+//3//P/7//3//f/9//3/
+//8//3//f/8//z//P/8//z//f/9//3///8BAAMAAQABAAEAAgACAAAAAQACAAIABAAE
AAQABAADAAMAAgACAAYABwAHAAcACQAKAAoACgAKAAkACQAIAAoACwANAA4ADQANAA4A
EAAQABEAEQARABEAEgAUABUAFgAXABgAGAAaABsAHAAfACAAHwAeAB4AHgAfACAAIAAi
ACQAJwAqACcAJgAmACYAJwAoACkAKgAnACYAJgAlACYAJQAmACcAKAAnACcAJgAiACAA
HgAcABwAHAAbABoAFwAVABQAEgATABIAEQAQAA8ADgAMAAwADgAOAA4ADAAMAAwACwAK
AAgACAAIAAgACgAIAAgACAAIAAkACgAKAAgABwAHAAYABwAIAAkACgAJAAkACQAJAAgA
CAAIAAgACgALAA0ADgALAAsACgAJAAsACwALAAsACwAMAAwADQANAAwADAAMAAwADQAN
AA0ADQANAA0ADQAPAA8ADwAPABEAEQARABEADwAOAAwACwAMAA0ADgAPAA0ADQAOAA4A
DwAPAA8ADgAMAAwADAAMAAwADAAMAAsADQAOABAAEQAQAA8ADgAMAAwADAALAAsACgAK
AAoACgAMAAwADAAMAA0ADAANAA4ACwALAAsACgANAA0ADQAOAA0ADQANAA4ADAAKAAoA
CwAMAAwADQAPAA4ACwAMAA0ADwAOAA0ADQAMAAwADQAOAA0ADgANAAwADwAQABEAEwAV
ABYAFgAWABkAGgAbABwAGgAaABsAHAAeAB8AHwAfACIAIgAiACEAHwAdAB0AHQAeACAA
IgAkAA==
         </WaveFormData>
      </LeadData>
      <LeadData>
         <LeadByteCountTotal>10000</LeadByteCountTotal>
         <LeadTimeOffset>0</LeadTimeOffset>
         <LeadSampleCountTotal>5000</LeadSampleCountTotal>
         <LeadAmplitudeUnitsPerBit>4.88</LeadAmplitudeUnitsPerBit>
         <LeadAmplitudeUnits>��V</LeadAmplitudeUnits>
         <LeadHighLimit>2147483647</LeadHighLimit>
         <LeadLowLimit>268435456</LeadLowLimit>
         <LeadID>V1</LeadID>
         <LeadOffsetFirstSample>0</LeadOffsetFirstSample>
         <FirstSampleBaseline>0</FirstSampleBaseline>
         <LeadSampleSize>2</LeadSampleSize>
         <LeadOff>FALSE</LeadOff>
         <BaselineSway>FALSE</BaselineSway>
         <ExcessiveACNoise>FALSE</ExcessiveACNoise>
         <MuscleNoise>FALSE</MuscleNoise>
         <LeadDataCRC32>1615366461</LeadDataCRC32>
         <WaveFormData>
CAAIAAgACAAIAAgACAAIAAgACAAIAAgACAAIAAgACAAKAAoACgAKAAgACAAIAAgACAAI
AAgACAAGAAYABgAGAAQABAAEAAQABQAGAAcACAAGAAYABgAGAAYABgAGAAYABgAGAAYA
BgAEAAQABAAEAAcACAAJAAoABwAGAAUABAAFAAYABwAIAAYABgAGAAYABgAGAAYABgAI
AAgACAAIAAcABgAFAAQABgAGAAYABgAGAAYABgAGAAUABAADAAIABQAGAAcACAAIAAgA
CAAIAAoACgAKAAoACwAMAA0ADgAMAAwADAAKAAkACQAIAAcAAwACAP7//P/8//z//f/+
//z/+v/5//f/9//4//n/+v/7//z//P/9//7/////////AQAEAAQABQAFAAQABAAEAAIA
AgACAAIABQAFAAUABQAFAAUABQAFAAUABQAFAAUABAAEAAQABAAHAAcABwAHAAkACQAJ
AAkACAAHAAYABAAGAAcABwAHAAUABQAFAAUABQAHAAgADQANAA0AEwAbAB8AFwAIAPr/
6v/S/7L/h/9Y/zD/Gv8U/xb/G/8p/0D/WP9u/4H/kP+d/67/vf/M/9z/6P/v//f/+/8A
AAMABgAHAAgABwAHAAgACgALAAwADQALAAwADAAMAA4ADwAPAA8ADgAPAA8ADgAOAA4A
DgAOAAwADAAKAAwADQAPABAAEAAOAA4ADQANAA0ADQANAA0ADQANAA0ADAAMAAwACwAL
AAwADAAMAAoACgAKAAsADAAKAAgACAAIAAoACgAKAAoACgAKAAgACAAJAAkACQAHAAsA
CwALAAoACQAJAAgABwAIAAgABwAHAAcABwAHAAcACQAJAAkACAAGAAUABAADAAMAAQAA
AAAAAgACAAIAAgABAAAA//////z//P/8//v//P/9//3//v/8//z/+//7//r/+v/5//j/
+v/7//z//f/7//v/+//7//v//P/8//z//v8BAAEAAAD+//////8BAAMAAwADAAMAAwAD
AAIAAQAEAAcACAAJAAgABwAGAAUABQAFAAUABQAGAAYABgAGAAYABgAGAAUABwAHAAgA
CAAGAAYABwAHAAcABwAGAAYABgAHAAcABwAHAAcABwAIAAgABwAHAAgACgAKAAoACgAI
AAgACAAIAAoACgAKAAoACQAJAAkACQALAAsACwAKAAcABwAHAAcABwAHAAcABwAJAAkA
CQAJAAcABwAHAAUACQAJAAkACQAGAAUABQAFAAUABgAGAAYABgAGAAYABAAEAAUABgAG
AAcACAAJAAsACgAHAAYABQAHAAYABgAHAAUABQAEAAQABwAHAAYABgAFAAUABQAFAAYA
BwAIAAgABwAGAAUABAAGAAYABgAHAAcABwAGAAYABgAGAAYABgAEAAQABAAEAAgACAAH
AAcABQAFAAYABwAGAAUABAAEAAcABwAIAAgABgAGAAUABQAEAAUABgAHAAcABwAHAAgA
CQAIAAgABgAOAA4ADgAMAAwADAAMAA0ADgAPAA4ADAALAAkABwAFAAQAAAD+//3//P/8
//z/+f/4//j/9//3//j/+f/6//v//P/8//3//v////////8BAAQABAAFAAUABAAEAAQA
BAAEAAQABAAHAAcABwAHAAYABQAEAAMABAAFAAYABwAGAAYABgAGAAcABwAHAAcABwAH
AAcABwAHAAcABwAGAAYABwAHAAcABwAHAAcABwAHAAcACgAPABMAEwAVABsAHQAXAAoA
/P/m/8z/qv97/0j/IP8K/wb/DP8V/x3/LP9A/1r/cf+E/5X/pv+z/8T/2P/k/+v/9f/5
//7/AwAIAAkACQAJAAoADAANAA0ADQANAA0ADgAOAA4AEAARABEAEQAQABEAEQAQABAA
EAAQABAAEgASABAAEgASABMAEwASABIAEgARABEAEQARABEAEQARABEAEQAQABAAEAAP
AA8ADgAOAA4ADAAMAAwADQAOAA4ADAAMAAwADAAMAAwADAANAA4ADQAOAAwACwAKAAcA
CgALAAwADAAKAAsACwALAAoACgAJAAkACQAJAAkACQAJAAkACQAIAAkACQAJAAkACQAH
AAYABgAGAAYABgAGAAUABAADAAMABAAEAAQAAwADAAMAAgACAAIAAgABAAEAAAAAAP//
/v/+////AAABAAEAAQABAAEAAQACAAIAAgAAAAMAAwACAAIAAwADAAUABQAFAAUABQAG
AAcABwAHAAUABwAHAAcABQAFAAUABQAGAAcACAAJAAgACAAIAAgACAAIAAgABwAHAAcA
CAAIAAgACAAJAAkACQAJAAgACAAKAAsACwALAAkACQAJAAoADAALAAsADAALAAoACQAI
AAoACgAKAAoADAAMAAwADAALAAsACwALAA0ADQANAAwACQAJAAkACQAJAAkACQAJAAsA
CwALAAsACwALAAsACQAJAAkACQAJAAoACQAJAAkACQAKAAoACgAMAAwADAAKAAgACQAK
AAoACAAIAAgACQALAAkACQAJAAkACAAIAAkACQAJAAgACAAHAAcABgAGAAkACQAJAAkA
CQAJAAkACAAIAAgACAAIAAgACAAIAAkACQAJAAgACAAKAAoACgAKAAgACAAIAAgACgAK
AAkACQAHAAcACAAJAAkACQAJAAoACQAJAAoACgAKAAoACQAJAAsADQAQABAAEAAQABAA
EAAQABAADgANAA0ADAALAAkACAAEAAIAAwACAAIAAgAAAP7//f/7//n/+v/7//z//f/+
//7////+////////////AgACAAMABQAEAAQABAAFAAYABwAIAAgABwAGAAUABwAHAAcA
BwAJAAkACQAJAAoACgAKAAoACQAJAAkACQAHAAcABwAHAAgACQAKAAoACAAJAAkACQAH
AAcABwAHAAcACQAKAA0AEQATABcAHQAhAB0AEgACAO7/2v/A/5f/ZP86/yT/Gv8W/xv/
J/84/0r/YP91/4r/m/+s/7v/yv/a/+T/7f/1//3/BAAHAAYABwALAAsADAAOAA0ADQAN
AA0ADwAQABAAEAAQABEAEQARABAAEQARABAAEAAQABAAEAARABIAEQAUABMAEwASABAA
EAAQAA8ADwARABEAEQARABEAEQARABAAEAAQAA8ADwAOAA4ADgAMAA4ADgAPABAAEAAO
AA4ADgAOAA4ADgAOAA4ADgAMAAwADQANAA0ACwANAA0ADQAMAAwADQANAA0ADAAMAAsA
CwALAAsACwALAAsACwALAAoABwAHAAcABwAJAAcABgAGAAQABAAEAAQABAAEAAQABQAC
AAIAAgABAAEAAQAAAAAAAAAAAP/////+//7//f/8//7///8AAAEAAAD///7//f/+/wAA
AQACAAAAAwADAAIAAgADAAMABQAFAAUABQAFAAYABwAHAAcABwAJAAkACQAJAAkACQAJ
AAkACQAJAAkACgAKAAoACgAKAAoACgAJAAkACQAKAAoADAAMAA0ADQALAAsACgAKAAgA
CQAJAAkACgALAAwADgAMAAsACwAMAAwADAAMAAwACgAKAAoACgAMAAwADAAMAA8ADwAP
AA8ADgANAAwACgALAAsACwALAAsACwALAAsADQANAA0ADQALAAsACwAJAAkACQAJAAkA
CAAHAAcABwAJAAoACgAKAAoACgAKAAgABwAHAAcABgAJAAoACwANAAsACQAJAAkABwAG
AAYABwAHAAcABgAGAAkACQAIAAgABwAHAAcABwAJAAkACQAIAAcABgAFAAQABQAGAAcA
CQAHAAcABgAGAAgACAAIAAgACAAIAAgACAAJAAgABgAFAAUABQAGAAcACAAJAAoADAAN
AA8AEAAQABAAEAAQABAAEAAQAA4ADAALAAkABwAHAAYAAgAAAP3//P/8//z//P/8//3/
/f/8//z//P/8//z//P/7//v//v///////////wIAAgADAAQABAAFAAYABAAEAAQABAAF
AAUABQAFAAcABwAHAAcABQAFAAUABQAGAAYABgAGAAUABQAFAAUABwAHAAcABwAHAAcA
BwAGAAYABwAHAAcABQAFAAUABQAFAAcADgARAA8ADwAVABsAFQANAAQA9P/g/8j/ov91
/0j/Jv8Y/xj/HP8j/y//Qv9W/3L/h/+U/6P/sv/B/9D/4P/s//H/9//7//7/AQACAAUA
CAAJAAsADgANAA0ADQANAAsADAAMAAwADgAPAA8ADwAOAA8ADwAOABAAEAAQABAADgAO
AAwADgAOAA8ADwAOABAAEAAPAA8ADQANAA0ADQALAAsACwAKAAwADAALAAsACgAKAAoA
CAAJAAoADAAOAAwACgAKAAoACAAIAAgACAAJAAoACQAKAA0ADQANAAsADAALAAoACAAI
AAkACQAJAAgACAAHAAcABQAFAAUABQAFAAUABQAEAAQABQAGAAcABQADAAIAAgAAAAAA
AAAAAAEAAAD//////P/8//z/+//7//v/+v/6//z//P/7//v/+v/6//n/+P/6//v//P/9
//z/+//6//n/+//8//z//P/6//3//f/8//7//////wEAAwADAAMAAwACAAMAAwADAAMA
BQAFAAUAAwADAAMAAwAFAAUABQAFAAgACAAIAAgABwAGAAUAAwAFAAUABgAGAAYABgAH
AAcABQAFAAQABAAFAAcACAAJAAcABwAHAAgACAAHAAcACAAJAAoACwAMAAsACgAJAAgA
CgAKAAoACgAKAAkACAAHAAcABwAHAAYABgAHAAgACQAIAAcABgAFAAUABQAFAAUABQAF
AAUAAwAFAAUABQAFAAYABQAFAAUAAwAEAAQABAAGAAYABgAEAAQABQAGAAYABAAEAAQA
BQAHAAUABQAFAAUABAAEAAUABQAFAAQABAAFAAUABAAEAAMAAwADAAMABQAFAAUABAAE
AAQABAAEAAYABgAGAAcABgAFAAMAAgAEAAQABAAEAAQABAAEAAQABAAEAAMAAwADAAMA
BAAFAAMAAwADAAQABwAHAAgACAAMAAgACQAJAAoACgAKAAoACgAMAAwADAAKAAgABwAF
AAMAAwACAP7//P/6//j/9//2//X/9P/0//P/8//0//X/9v/5//r/+v/7//z//f/9//3/
/f8AAAAAAQABAAAAAAAAAAIAAgACAAIAAwADAAMAAwADAAMAAwADAAEAAQABAAEABAAE
AAQABAADAAMAAwADAAEAAQABAAEAAgADAAQABAACAAMAAwADAAMAAwADAAMACQAHAAYA
CQANABEAFwAdABkADQD8/+b/zP+o/3b/Qf8a/wb/Av8G/wz/F/8n/zr/Uv9o/3n/jP+f
/67/wf/S/97/5v/v//X/+f/+/wEAAgADAAcABwAIAAoACQAJAAkACQAKAAwADQAOAA0A
DQAMAAsADAANAA0ADAAMAAwADAAMAAwADAAKAAwADgAPAA8ADgAOAA4ADQANAA0ADQAN
AA0ADQANAA0ADAAMAAwACwALAA4ADgAOAAwACgAKAAsADAAMAAoACgAKAAoACgAKAAoA
CgAKAAgACAAJAAkACQAHAAcABwAHAAYABwAJAAoACwAJAAgABgAFAAcABwAHAAcABwAH
AAcABgAFAAUABQAFAAUAAwACAAIAAgACAAIAAgADAAIAAQABAAIAAgACAAEA//////7/
/v/+//7//f/9//7//v/9//z/+v/7//z//f/9//3//f/9//z//P/7//r/+////wAAAAD+
//////8BAAEAAQABAAEAAgADAAMAAwABAAMAAwADAAUABQAFAAUAAwADAAMAAwAEAAQA
BAAEAAQABAAEAAMAAQABAAIAAgADAAQABgAHAAUABQAEAAQABAAFAAUABQAFAAUABQAG
AAQAAwADAAQABgAGAAYABgAGAAYABgAGAAYABgAGAAYABwAHAAcABwAHAAcABwAGAAUA
BQAFAAUABQAFAAUABQAHAAcABwAHAAcABwAHAAUABQAFAAUABQAGAAUABQAFAAUABgAG
AAYABAAEAAQAAgAEAAUABgAGAAYABgAGAAcABQADAAMAAwADAAIAAgADAAMAAwACAAIA
BQAFAAQABAAFAAUABQAFAAMAAwADAAIABAAEAAQABAACAAIAAgADAAUABQAEAAQAAgAC
AAIAAgACAAIAAgACAAQABAADAAMAAwADAAQABQAFAAUABQAGAAcABwAIAAgACAAIAAsA
DAAMAAwADAAMAAsACgAJAAYABwAHAAYABQACAAAA+//4//n/+P/4//j/9f/0//T/8//z
//T/9f/2//n/+v/6//v//P/9//3//f///wIAAgADAAMAAgACAAIAAgACAAIAAgADAAMA
AwADAAMAAwADAAMABQAFAAUABQAEAAQABAAEAAcABwAHAAcABQAFAAUABQAHAAcABwAG
AAYABwAHAAcABQAFAAUABQAFAAMABgAJAAsACwAPABMAGwAbABIABAD2/+L/xv+h/27/
PP8c/xD/EP8T/x3/Kv88/1D/af9+/4//nv+v/77/zP/a/+n/8//3//z///8CAAMABwAH
AAgACgALAAsACwALAAsADAAMAAwADgAPAA8ADwAOAA8ADwAOAA4ADgAOAA4ADgAOAAwA
DgAOAA8ADwAOABAAEAAPAA8ADQANAA0ADQANAA0ADQAMAA4ADgANAA0ADAAMAAwACgAM
AAwADQAOAA4ADAAMAAwADAAMAAwADAAMAAwACgAKAAkACQAJAAcACgALAAwADAALAAsA
CgAJAAgACAAHAAcACQAJAAkACQAJAAkACQAIAAcABwAHAAcABwAFAAQABAAEAAQABAAE
AAMAAgABAAEAAAAAAAAA//8BAAEAAAAAAAAAAAD//////v/+//3//P/6//v//P/9//v/
+//7//v//P/+////AAD//wEAAAD+/wAAAQABAAMABQAFAAUABQAGAAcABwAHAAUABwAH
AAcACQAJAAkACQAHAAcABwAHAAkACgALAAwACgAKAAoACQALAAsADAAMAAsACgAKAAkA
CQAJAAgACAAKAAsACwALAAkACQAJAAoADAALAAsADAAKAAoACgAKAAwADAAMAAwADAAM
AAwADAANAA0ADQANAAwACwAKAAgACAAJAAoACwALAAsACwALAAsACwALAAsACQAJAAkA
BwALAAsACwALAAgABwAHAAcACQAKAAoACgAKAAoACgAIAAgACQAKAAoADAAMAAwADQAM
AAkACAAHAAcABgAGAAcACQAJAAgACAAJAAkACAAIAAcABwAHAAcABwAHAAcABgAIAAgA
CAAIAAgACAAIAAkACQAJAAgACAAIAAgACAAIAAgACAAIAAgACwAMAAwADQAPAA0ADgAQ
ABIAEgASABIAEAAQABAADgAKAAkABwAFAAUABAAAAP7//f/8//z//P/9//z//P/7//3/
/v///wAA//8AAAAAAQACAAMAAwADAAMABgAGAAcABwAGAAYABgAIAAgACAAIAAcABwAH
AAcACQAJAAkACQAJAAkACQAJAAgACAAIAAgACwALAAsACwAJAAkACQAJAAsACwALAAoA
CgALAAsACwAJAAkACQAJAAsADwASABMAFQAXAB0AIQAdABMABgD2/+D/xP+c/2v/QP8m
/x7/IP8i/yv/Of9K/2D/eP+J/5j/qf+6/8v/2v/o//L/9f/5////BgAHAAgACwANAA0A
DgAQAA8ADwAPAA8ADwAQABAAEAAQABEAEQARABIAEwATABIAEgASABIAEgASABIAEAAS
ABIAEwATABIAEgASABEAEQAPAA8ADwAPAA8ADwAPAA4ADwAQABAAEQAQABAAEAAOAAwA
DAANAA4AEAAOAA4ADgAOAA4ADgAOAA4ADgAMAAwACwALAAsACQALAAsACwAKAAoACwAL
AAsADAAMAAsACwAKAAkACAAHAAkACQAJAAgABwAHAAcABwAHAAUABAAEAAYABgAGAAYA
AwACAAEAAQD+//7//v/9//3//f/8//z//P/8//v/+//7//z//P/8//v/+//7//v/+//7
//v/+//7//z//P/8//z///////7///8BAAIABQAFAAUABQAFAAgACQAJAAkABwAJAAkA
CQAJAAkACQAJAAkACQAJAAkACQAIAAcABgAHAAgACQAJAAkACQAKAAoACAAIAAkACQAJ
AAkACAAIAAoACwALAAsACwALAAsADAAOAA0ADQAOAA0ADAALAAoADAAMAAwADAAKAAoA
CgAKAA0ADQANAA0ACwALAAsACgALAAsACwALAAsACwALAAsACQAJAAkACQAJAAkACQAH
AAoACwAMAA0ACgAJAAkACQAJAAoACgAKAAgACAAIAAYACAAJAAoACgAIAAgACAAJAAkA
BwAHAAcACQAIAAgACQAJAAkACAAIAAkACQAIAAgABwAHAAcABwAHAAcABwAGAAYABgAG
AAYABAAEAAQABQAIAAkACQAKAAkACAAHAAYACAAIAAgACAAMAAwACwALAAsACwAMAA0A
CwANAA4AEAAQABAAEAAQABAAEAAOAAwACwAJAAcAAwACAP7//P/7//r/+v/6//r/+v/7
//v/+v/6//r/+v/9//7//v///wAAAQABAAEAAwAGAAYABwAFAAQABAAEAAYABgAGAAYA
BwAHAAcABwAFAAUABQAFAAcABwAHAAcACAAIAAgACAAHAAcABwAHAAkACQAJAAkABwAH
AAcABgAIAAkACQAJAAcABwAHAAcACQAJAAwAEQATABcAGwAfAB0AEQAAAOz/1v+0/4T/
Uf8m/wz/BP8I/xD/Gf8n/zz/Uv9s/4H/kv+h/7L/wf/Q/+D/7v/3//n/+/8AAAMABgAJ
AAsACwAMAA4ADwAPAA8ADwAPABAAEAAQABAAEQARABEAEgATABMAEgAUABQAFAAUABQA
FAASABQAEwATABIAEAASABIAEQARAA8ADwAPAA8AEQARABEAEAASABIAEQARABAAEAAQ
AA4ADgAOAA8AEAAQAA4ADgAOAA4ADgAOAA4ADgAOAAwADAALAAsACwAJAA0ADQANAAwA
DAANAA0ADQAMAAwACwALAA0ADQANAA0ACwALAAsACgAJAAkACQAJAAkABwAGAAYABgAG
AAYABgAHAAYABQAFAAIAAgACAAEAAwADAAIAAgAAAAAA//////z//P/7//r//f///wEA
AwACAAEAAAD/////AAAAAAAAAAADAAMAAgACAAMAAwAFAAMAAwADAAMABQAHAAgACQAJ
AAsACwALAAoACQAIAAcACQAJAAkACQAKAAoACgAKAAgACAAIAAcACAAJAAsADAAKAAoA
CwALAAkACQAIAAgACAAJAAkACQAJAAkACQAKAAwACwALAAwACgAKAAoACgAMAAwADAAM
AA4ADgAOAA4ADQANAA0ADQANAA0ADQAMAAsACwALAAsACQAJAAkACQAKAAsADAANAAsA
CwALAAkADQANAA0ADQAKAAkACQAJAAcACAAIAAgACgAKAAoACAAIAAkACgAKAAgACAAI
AAkACQAHAAcABwAJAAgACAAJAAgABwAFAAQABgAHAAcACAALAAsACwALAAoACQAIAAYA
CAAIAAgACAAGAAYABgAHAAcABwAGAAYABgAGAAYABgAIAAgACAAIAAgACAAHAAcABwAH
AAgACQALAAsACwAMAA0ADwAQABAADgAOAA4ADgAOABAAEAAQAA4ACgAJAAcABQADAAIA
/v/8//v/+v/6//r/9//2//b/9f/3//j/+f/6//v//P/8//3/AAABAAEAAQADAAYABgAH
AAcABgAGAAYABgAGAAYABgAFAAUABQAFAAUABQAFAAUABgAHAAgACQAJAAgABwAGAAcA
BwAHAAcABwAHAAcABwAIAAkACgAKAAkACQAIAAcACQAJAAkACQAJAAkADAARABUAFwAX
AB0AHQATAAYA+P/i/8T/mP9h/zL/Fv8K/wr/EP8b/yf/Ov9Q/2T/ef+K/53/sP/B/87/
3v/q//H/+/8BAAQABQAIAAkADQANAA4AEAAPAA8ADwAPABEAEgASABIAEQARABAADwAS
ABMAEwASABQAFAAUABQAFAAUABIAFAATABMAEgAQABAAEAAPAA8ADwAPAA8ADwAQABEA
EgASABIAEgARABEAEgASABIAEAAOAA4ADwAQAA4ADAAMAAwADgAOAA4ADgAOAA4ADAAM
AA0ADQANAAsADQANAA0ADAAKAAsACwALAAwADAALAAsADQANAA0ADQALAAsACwAKAAsA
CwALAAsACgAHAAUABAAFAAYABwAIAAUABAADAAMAAgACAAIAAQADAAMAAgACAAAAAAD/
/////v/+//3//P/8//3//v///wEAAQABAAEA//8AAAAAAAAAAAMAAwACAAIAAwADAAUA
AwADAAMAAwAEAAUABQAFAAcACQAJAAkACQAJAAkACQALAAsACwALAAwADAAMAAwACgAK
AAoACQAJAAkACgAKAAgACAAJAAkACwALAAoACgAKAAsACwALAAkACQAJAAoACwALAAwA
DgANAAwACwAKAAwADAAMAAwADAAMAAwADAANAA0ADQANAA8ADwAPAA4ACwALAAsACwAN
AA0ADQANAAsACwALAAsACwALAAsACQALAAsACwALAAoACQAJAAkACQAKAAoACgAKAAoA
CgAIAAgACQAKAAoACgAKAAoACwALAAkACQAJAAkACAAIAAkACQAJAAgACAALAAsACgAK
AAkACQAJAAkABwAHAAcABgAIAAgACAAIAAYABgAGAAcACAAJAAkACgAIAAgACAAIAAYA
BgAGAAYACgAKAAkACQAKAAsADQAPAA8AEQAQABIAEgASABIAEAAQABAADgAKAAkABwAF
AAQABAABAAAA/f/8//z//P/7//r/+v/5//n/+v/7//z//f/+//7///8AAAEAAQABAAMA
BgAGAAcABQAEAAQABAAGAAYABgAGAAcABwAHAAcABwAHAAcABwAHAAcABwAHAAkACgAL
AAwADAALAAoACQAJAAkACQAJAAsACwALAAoACAAJAAkACQALAAsACwALAAkACQAMAA0A
DwATABkAHwAhABkACgD6/+j/0v+0/4f/WP8w/x7/HP8i/yf/M/9E/1r/dv+J/5b/pf+2
/8X/0v/g/+z/9f/7////BAAHAAoACwALAAsADAAOABEAEQARABEAEQASABIAEgASABMA
EwATABIAEwATABIAFAAUABQAFAAUABQAEgAUABMAEwASABAAEgASABEAEQARABEAEQAR
ABEAEQARABAAEQASABIAEwASABIAEgAQAA4ADgAPABAAEgAQABAAEAAPAA4ADQAMAA0A
DgANAA4ADwAPAA8ADQANAA0ADQAMAAwADQANAA0ADAAMAAsACwAJAAkACQAJAAkACQAJ
AAgABwAHAAcABwAJAAcABgAGAAQABAAEAAQAAwACAAEAAQAAAAAAAAD////////+//7/
/v/+//3//f/8//z/+//6//z//f/+/////v/9//z/+//8//7///8AAP7/AQABAAAAAAAB
AAEAAwAFAAUABQAFAAQABQAFAAUABgAJAAoACwAKAAkACAAHAAkACQAJAAkACgAKAAoA
CgAKAAoACgAJAAkACQAKAAoACAAIAAkACQAKAAsACwAMAAwADQANAA0ACwALAAsADAAM
AAsACwAMAAwADAAMAAwADAAMAAwADAAKAAoACgAKAAsACwALAAsACwALAAsACgAJAAkA
CQAJAAsACwALAAsACQAJAAkACQAHAAcABwAFAAkACQAJAAkACAAHAAcABwAGAAYABQAE
AAcACAAJAAgABgAHAAgACAAGAAYABgAHAAkABwAHAAcABQAEAAQABQAHAAcABgAGAAUA
BQAEAAQABQAFAAUABQAFAAUABQAEAAIAAgACAAIAAwAEAAUABwAFAAUABAAEAAYABgAG
AAYACAAIAAgACAAIAAgABwAHAAkACQAKAAsADQALAAsADAAMAAwADAAMAA4ADgAOAAwA
BwAFAAIA//////7/+v/4//n/+P/4//j/9//2//b/9f/1//b/9//4//v//P/8//3//v//
/////////wIAAgADAAMAAgACAAIAAgACAAIAAgAFAAUABQAFAAMAAwADAAMAAwADAAMA
AwAGAAYABgAGAAUABQAFAAUABQAFAAUABQAHAAcABwAGAAUABQAEAAMABAAFAAYABwAJ
AAkADAANAA8AEQAVABsAGQARAAIA7v/W/7T/hv9V/yz/Ev8K/wz/Ev8d/y//Qv9W/3D/
hf+S/6H/tP/F/9T/4v/s//X/+f/9/wIAAwAEAAcACQAJAAoADAANAA0ADQANAA0ADgAO
AA4ADgAPAA8ADwAQABEAEQAQAA8ADgANAAwADQAOAA0AEAASABMAEwASABEAEAAOAA0A
DwAPAA8ADwANAA0ADQAMAA4ADgANAA0ADgAOAA4ADAAKAAoACwAMAA4ADAAMAAwADAAM
AAwADAAMAAwACgAKAAsACwALAAkACwALAAsACgAKAAsACwALAAoACgAJAAkACQAJAAkA
CQAJAAkACQAIAAUABQAFAAUABgAFAAUABgAEAAQABAAEAAEAAAD///////8AAAEAAQD/
/////v/+//7//v/9//3//P/8//v/+v/6//v//P/9/////////////f/+//7//v/+/wEA
AQAAAAIAAwADAAUAAwADAAMAAwAGAAcABwAHAAYABwAGAAUABgAHAAgACQAJAAkACQAJ
AAgACAAIAAgACAAIAAgABwAHAAcACAAIAAoACgALAAsACQAJAAgACAAKAAsACwALAAkA
CQAJAAoACgAJAAkACgAKAAoACgAKAAwADAAMAAwADAAMAAwADAANAA0ADQANAAsACwAL
AAoACgALAAwADQAMAAsACgAJAAsACwALAAsADQANAA0ACwALAAsACwALAAoACQAJAAkA
CwAMAAwADAALAAoACQAGAAgACQAKAAoACAAIAAgACQAKAAkACgALAAkACAAIAAkACQAJ
AAgACAAJAAkACAAIAAcABwAHAAcACQAJAAkACAAKAAoACgAKAAoACgAKAAsACQAJAAgA
CAAIAAgACAAIAAoACgAKAAoACgAKAAkACQAJAAkACgALAAsACwALAAwACwALAAwADAAN
AA4ADgAPAA4ADwAQABEAEgARABAAEAASABAADwAMAAoACgAJAAgABwADAAIAAgD+//z/
/P/8/w==
         </WaveFormData>
      </LeadData>
      <LeadData>
         <LeadByteCountTotal>10000</LeadByteCountTotal>
         <LeadTimeOffset>0</LeadTimeOffset>
         <LeadSampleCountTotal>5000</LeadSampleCountTotal>
         <LeadAmplitudeUnitsPerBit>4.88</LeadAmplitudeUnitsPerBit>
         <LeadAmplitudeUnits>��V</LeadAmplitudeUnits>
         <LeadHighLimit>2147483647</LeadHighLimit>
         <LeadLowLimit>268435456</LeadLowLimit>
         <LeadID>V2</LeadID>
         <LeadOffsetFirstSample>0</LeadOffsetFirstSample>
         <FirstSampleBaseline>0</FirstSampleBaseline>
         <LeadSampleSize>2</LeadSampleSize>
         <LeadOff>FALSE</LeadOff>
         <BaselineSway>FALSE</BaselineSway>
         <ExcessiveACNoise>FALSE</ExcessiveACNoise>
         <MuscleNoise>FALSE</MuscleNoise>
         <LeadDataCRC32>3344779444</LeadDataCRC32>
         <WaveFormData>
AAAAAAAAAAACAAIAAgACAAIAAgACAAIAAAAAAAAAAAAAAAAAAAAAAAIAAgACAAIAAAAA
AAAAAAAAAAAAAAAAAP3//P/7//r//P/8//z//P/8//z//P/8//z//P/8//z/+v/6//r/
+v/4//j/+P/4//j/+P/4//j/+f/6//v//P/+//7//v/+//3//P/7//r/+P/4//j/+P/6
//r/+v/6//r/+v/6//r//P/8//z//P/8//z//P/8//n/+P/3//b/9v/2//b/9v/5//r/
+//8////AAABAAIABAAEAAQABAACAAIAAgACAAMAAwADAAIAAQADAAAA/f///wEA///+
//z/+//8//j/+f/5//n/+v/5//r/+//8//r/+v/4//b/9P/0//T/9P/2//X/9P/0//L/
8f/x//L/8//0//X/9P/0//T/9f/2//T/9P/z//P/8//y//H/8P/z//T/9f/2//b/9v/1
//X/9v/2//b/9v/0//X/9f/1//P/8f/z//T/+v/6//3/BQALABMAHAAoAC4AKgArADIA
OAA0ACcADwD1/+H/yv+z/5z/ev9N/y7/HP8U/yT/SP9m/33/lP+q/7z/yv/Y/+H/5v/r
//D/8v/y//L/9P/0//j//P/9//7//v/9//3//v8AAAIAAgACAAIAAAABAAEAAQABAAEA
AQADAAEAAQABAAIABQAFAAUABQAEAAQABAAEAAYABgAGAAcABQAGAAYABgAGAAUABAAD
AAMABQAFAAUABgAHAAgACgAKAAkACQAJAAoACgAMAAwACgAKAAoACgAJAAsACwALABAA
EwAUABUAFAAUABUAFgAWABcAGQAaABoAGgAcAB4AHgAeAB4AHgAgACMAJgApACkAKwAr
AC0ALgAvADEAMgAyADMANQA1ADMANQA3ADgAPAA9AD4AQAA+AD4APgA+AD4APgA9ADwA
OwA7ADsAOwA3ADUAMwAyADAALwAsACoAKQAoACUAIgAfABwAGgAZABYAEwAQAA4ACQAG
AAQAAQAEAAUABgAGAAUABAABAAEAAQABAAAAAAD+//7//f/8//v/+//7//v/+f/5//n/
+f/4//j/+P/4//b/9//3//f/+f/5//n/+f/3//f/9//3//n/+f/5//n/9v/2//f/9//6
//v//P/+////AAABAAIAAAD///7//f///wEAAQABAP3//f/9//3///8AAAAAAAD+////
///////////+//7/AAABAAEAAQABAAAAAAAAAP3//f/9//3/+//7//v/+f/6//z//f//
/wEAAAAAAP///f/8//z/+//7//z//P/8//v/+v/4//f/+f/5//n/+f/8//z//f/9//z/
+//7//v/+P/3//f/+P/5//r/+//9//v/+//7//v/+f/7//v/+//5//n/+f/5//r/+v/6
//n/+f/5//r/+v/6//n/+P/4//r/+//7//v/+v/6//v/+v/4//b/9v/4//r/+v/5//n/
+//5//j/9////wEABAACAAIAAgACAAMABAAFAAYABwAHAAcABgAFAAcABAABAAMAAwD/
//z/+v/5//r/9v/4//f/9v/2//X/9v/3//j/+v/6//j/9v/2//b/9v/2//T/8//y//L/
9P/z//P/9P/1//b/9//2//T/9P/1//b/9v/2//X/9f/1//T/8//y//T/9P/0//T/9P/0
//P/8//y//L/8v/y//P/9f/2//f/9//1//f/+P/2//j//f8DAAsAEwAaACYAKgAmACUA
KAAqACYAGwAJAPn/6//a/8n/uv+c/23/RP8q/xj/Gv86/17/df+K/6T/uP/E/9L/2//i
/+f/7v/y//T/+P/6//r//v/////////+//v/+//8//7/AQACAAMABAACAAMAAwADAAEA
AQABAAMAAwADAAMABAAHAAcABwAHAAQABAAEAAQABQAGAAcACQAHAAgACAAIAAcABwAH
AAcACQALAAsACwAKAAkACAAIAAoACQAJAAkACgAKAAwADAAMAAwADAAMAA0ADwAPAA8A
EQATABMAEwAUABQAFQAWABgAGQAbABwAHAAcAB4AIAAfACAAIQAiACUAJwApACsAKQAr
ACsALQAuAC8AMQAyADIAMwA1ADUANwA7AD8AQgBCAEEAQABAAD4APgA+AD4APwBAAEAA
QAA9AD0APQA9AD0AOwA5ADgANgA1ADIAMAArACoAJwAkAB8AHAAaABkAFgATABAADgAM
AAwADQANAAoACQAIAAYAAwACAP////8BAAEAAAAAAP7//v/9//z/+//7//v/+//7//v/
+//7//r/+v/6//r//P/9//3//f/8//v/+v/5//v/+//7//v//f/9//3//f/+//7/////
//7//f/8//z//f/+////AAD//////////wEAAwADAAMA/////////////wAAAAAAAAAA
AQABAAEAAQABAAAAAAACAAMAAwADAAEAAAAAAAAAAQABAAEAAQABAAEAAQD///3//v/+
////AQAAAAAA//8BAAAAAAD///3//v/+//7/AAAAAP/////9//3//f/9//7//v//////
AAD////////+//3//f/+//z//P/8//3/+//7//v/+//6//3//v////7//f/8//v//v/+
//7//f/9//3//v/+//7//f/8//z//P/9//3//f/9//7/AAAAAAQABgAGAAgACAAIAAgA
CAAIAAgACAAJAAkACQAIAAcACQAGAAMABQAHAAUABAAAAP//AAD8//z/+//6//r/+//8
//3//v8AAAAA/v/8//r/+v/6//r//P/7//r/+v/6//n/+f/6//j/+P/4//b/9v/2//f/
+P/4//j/9//3//r/+v/6//r/+P/4//j/+P/6//r/+f/5//r/+v/6//r/+P/5//n/+f/7
//n/+//8//r//P///wMACwAVAB4AKgA2ADgANQA0ADYANAArABkA/f/p/9b/v/+o/4z/
Yf84/x7/Dv8a/zr/XP91/5D/qP+6/8j/1P/f/+j/8f/2//T/9v/2//j/+P/8/wAAAQAC
AAIAAwADAAQABgAEAAQABAAEAAQABQAFAAUABQAFAAUABwAJAAkACQAKAAoACQAIAAcA
CAAIAAgACAAIAAgACAAJAAgACAAHAAYACgALAAwADQALAA0ADQANAA8ADwAPABAADgAN
AA0ADQAOAA4AEAAQABAAEAAQABAAEQATABMAEwATABUAFQAVABgAGAAZABoAGQAZABoA
GgAcABwAHgAgACMAJAAlACYAJQAnACkAKwAuADEAMgA1ADUANQA2ADYAOAA5ADsAOwA7
AD0APwBAAD8APwA/AEAAQgBCAEIAQgBCAEIAQQBAAD8APwA/AD8APQA7ADkAOAA2ADUA
MgAwAC0ALAApACYAIwAgAB4AHQAaABcAFAASAA8ADgAOAA0ADAALAAoACAAHAAYAAwAD
AAEAAQAAAAAA/v/+//3//P/7//v/+//7//z//f/+/////P/8//z//P/8//3//f/9//3/
/f/9//3/+//7//v/+//8//3//v////7//v//////AAD///7//v/+//7//v/+/wEAAQAB
AAEA//8BAAEAAQAAAAEAAgADAAIAAgABAAAAAgADAAMAAwAFAAUABAAEAAIAAwADAAMA
AQAAAAAAAAABAAEAAQABAAEAAQABAP///P/8//v/+//+//7//////wEAAAAAAP///v/+
//3//P/8//z/+//7//v/+//7//v//P/8//3//f/+//3//f/9//v/+f/4//j/+f/6//v/
/f/8//v/+v/5//n/+//7//v//f/9//3//f/9//z/+//5//v/+//8//z/+//7//v//P/6
//3/AgAEAAQABAAEAAQABAAEAAQABQAFAAUABAACAAUAAwABAAEAAQD9//r/+v/7//7/
/P/8//v/+v/6//r/+v/6//r//P/8//r/+P/2//b/9v/2//f/9//3//j/9//1//T/9P/y
//L/8v/w//L/8v/z//T/9v/2//X/9f/4//j/+P/4//f/9v/1//T/9P/0//P/8//y//L/
8v/y//L/8//z//P/8//x//P/9P/0//b///8FAA0AFQAgACoAKgAoACsALAAuACgAFwAB
AO3/2//G/7P/nP90/0X/Jv8U/xj/NP9U/2z/g/+a/67/vv/M/9b/4f/o/+v/7P/s/+r/
7f/w//H/9v/7//3///8AAP7//f/9//7//v/+//7//v/9//3//P/7//z//f/+/wEAAQAB
AAEAAgABAAEAAQABAAIAAgACAAIABAAEAAQABQAEAAQAAwACAAUABQAFAAUAAwAFAAUA
BQAFAAUABQAGAAYABQAFAAUABAAEAAYABgAIAAgACAAIAAsADQANAA0AEQATABMAEwAS
ABIAEwAUABQAFQAXABgAFgAWABgAGgAbABwAHQAeACEAIwAlACcAJwApACkAKwAsAC0A
LwAwADIAMwA1ADUANAA1ADYANgA4ADkAOgA8AD4APgA+AD4APQA8ADoAOAA5ADkAOQA5
ADYAMwAwAC4ALgAtACoAKAAkACIAHgAaABgAFgAVABUAEgAPAAwACgAHAAYABgAFAAMA
AQD///z//f/8//n/+f/7//v/+v/6//z//P/7//r/+P/3//b/9f/3//f/9//3//b/9v/2
//b/9v/3//f/9//1//X/9f/1//f/9//3//f/9f/1//X/9f/3//j/+v/7//r/+f/4//j/
+P/4//j/+P/5//n/+f/5//n/+//7//v/+f/5//n/+f/6//z//f/+//z//f/9//3/+//7
//r/+v/8//3//f/9//v/+v/6//r/+//7//v/+//9//3//f/7//n/+v/6//v/+f/4//j/
9//3//b/9v/1//b/+P/5//r/+v/6//n/+f/3//f/9//3//f/9v/2//X/9f/1//b/9//4
//f/9//4//j/+P/4//n/+P/3//b/9f/z//X/9f/1//f/9//3//f/+P/4//j/9//1//X/
9v/2//X/9f/1//b/+P/5//n/+f/5//j/+P/6//7/AAAAAAAAAAABAAIAAwAEAAAA///+
//z//f8BAAAA////////+//4//X/9f/3//T/9v/1//T/9P/z//T/9f/2//j/+P/2//T/
9P/0//T/9P/y//H/8P/w//L/8f/x//L/8P/w//D/7v/s/+z/7f/u/+//8P/w//H/8v/y
//L/8v/w//D/8P/w//D/8P/v/+//8v/y//L/8v/x//H/8P/v//H/7//x//L/9P/2//n/
AQALABMAHAAkACYAJAAnACYAIgAWAAMA8//n/9n/yv+7/57/cP9H/yr/FP8S/zD/VP9u
/4X/nv+y/77/yv/W/93/4P/n/+z/7v/y//L/9P/0//j/+P/5//r/+v/5//n/+v/8//r/
+v/6//r//P/9//3//f/9//3//f///////////wAAAQABAAEAAQAAAAAAAAAAAAAAAAAA
AAEAAwAEAAQABAAEAAMAAgABAAEAAwADAAMABQAFAAUABgAIAAcABwAHAAgACAAKAAoA
CAAIAAgACAAHAAkACQAJAA0ADwAPAA8AEAAQABEAEgASABMAFQAWABYAFgAYABoAGwAc
AB0AHgAfACEAIwAlACcAKQApACsALAAtAC8AMAAyADMANQA1ADUANwA5ADoAOgA5ADgA
OAA6ADoAOgA6ADoAOgA5ADgANwA3ADcANwA3ADUAMwAyAC0AKwAnACQAIgAiACAAHgAb
ABgAFgAVABIADwAMAAoABwAGAAYABQADAAEA///8//3//P/5//n/+f/5//j/+P/4//j/
9//2//f/9//3//f/9f/1//X/9f/0//T/9P/0//X/9//4//n/+f/5//n/+f/3//f/9//3
//b/9f/0//P/9P/0//X/9f/3//f/9//4//j/+P/4//j/+f/5//n/+f/5//v/+//7//j/
9//2//X/9//4//j/+P/7//3//v////7//f/7//r/+v/7//v/+//9//z//P/8//n/+f/5
//n/+//7//v/+f/6//z//f////7//P/7//n/+f/4//j/9//1//b/9v/2//j/+P/3//f/
+f/5//n/+f/4//j/+f/5//b/9f/1//X/9v/1//X/9v/0//T/9P/1//X/9f/1//X/9f/3
//f/9//3//f/9//3//j/+P/4//f/9//3//j/+P/3//f/9//4//j/+f/5//n/+//+/wIA
BAACAAIAAgACAAAAAAAAAAAAAQABAAEAAAACAAUAAwABAP/////7//j/9//3//n/9v/4
//f/9v/2//f/+P/5//r/+v/6//j/9v/2//b/9v/2//T/8//y//L/8P/v/+//8P/y//L/
8v/w//H/8v/0//b/9f/0//L/8f/y//L/8v/y//P/9P/1//b/9f/0//L/8f/y//L/8v/y
//L/8//z//P/9f/z//X/9v/4//T/9//7/wEACQASABwAKAAuACsALgA0ADYALQAdAAMA
6//Y/8X/rv+W/3H/Rv8m/xD/Dv8m/0z/af9+/5b/qv+8/87/3f/k/+f/7P/w/+7/8P/y
//L/9v/5//v//f/+//v/+//8//7/AAAAAAAAAAD//////v/9/////////wEAAgADAAQA
BgAGAAUABAADAAQABAAEAAQAAgACAAIAAwADAAQABAAEAAUABQAFAAUABwAJAAkACQAJ
AAkACQAKAAoACQAJAAkACgAKAAwADAAMAAwADAAMAA0ADwAPAA8AEwAVABUAFQATABIA
EgASABQAFQAXABgAGAAYABoAHAAdAB4AHwAgACIAJQAoACsAKQArACsALQAsAC0ALwAw
ADQANQA3ADcANQA3ADkAOgA9AD0APQA+AD4APgA+AD4APgA+AD0APAA9AD0APQA9ADoA
NwA0ADIAMgAxAC4ALAAsACwAKgAoACMAIAAeAB0AGgAXABQAEgAPAA4ADgANAAkABwAF
AAIAAgACAAAAAQD//////v/+////AAAAAAAA/P/7//r/+f/6//v//P/9//7//v/+//7/
+//7//r/+f/6//v//P/9//v/+//7//v//f/9//3//f/6//r/+//7//3//f/9//7//P/8
//z//P/+////AAABAP//AQABAAEA//////////8BAAIAAgACAAIAAwADAAMAAgABAP//
/v8AAAEAAQABAP///v/+//7//v///wAAAQD////////9////AAAAAAEAAQAAAAAA///9
//z//P/7//v//P/8//z//v/+//3//f/7//v/+//7//7//v///////f/7//r/+f/5//n/
+v/8//r/+v/6//v/+//7//v/+//5//v/+//7//3//f/9//3/AAAAAAAA//8BAAEAAAAE
AAYABgAGAAYACAAIAAgACAAGAAUABAACAAIABQADAAEAAAD///r/9v/3//n//f/8//z/
+//6//r/+//8//3//v/7//r/9//0//X/9v/3//j/+P/3//b/9v/4//f/9//4//f/9v/1
//L/8//0//b/+P/6//r/+f/5//n/+P/3//b/9v/2//b/9v/4//j/9//3//j/+P/4//j/
+P/5//n/+f/3//X/9//4//r//v8DAAkADwAXACQALgAyAC4AMQA4ADYAKgAZAAEA6//Z
/8T/sf+a/27/Qf8m/xj/Hv86/1r/dP+J/6L/tv/I/9T/2v/h/+j/7//0//b/+P/4//r/
+v/+//7///8AAAAA/////wAAAgACAAIAAgACAAIAAwADAAMABQAFAAUABwAGAAUABAAE
AAcABwAHAAcABAAEAAQABAAEAAQABAAFAAUABgAGAAYACQAJAAkACQALAA0ADQANAAwA
CwAKAAoACgAJAAkACQAMAAwADgAOABAAEAAQABAADwARABEAEQATABUAFQAVABUAFAAU
ABQAFQAXABoAHAAcABwAHgAgACMAJAAlACYAJgAnACgAKQAnACkAKQArAC8AMQA0ADYA
NgA3ADkAOQA5ADsAPQA+AD0APQA9AD4APgA+AD4APgA7ADoAOAA2ADgAOQA6ADsAOgA5
ADgAOAA1ADMALwAsACgAJgAiAB4AHAAaABkAGQAVABEADQAKAAkACgAMAA0ACwAJAAcA
BAABAAAA/f/9///////+//7//v/+//3//P/9//3//f/9//v/+//7//v/+v/6//r/+v/4
//n/+f/5//n/+f/5//n/+//7//v/+//7//v/+//7//r/+v/7//v/////////AAD9//z/
+//6//7///8AAAEA//8BAAEAAQABAAEAAQABAP//AAAAAAAA/v///////////////v/+
//z//f/9//3/AAAAAAEAAgABAAEAAQABAAEAAQABAP///f/+//7////+//z/+//5//v/
+v/6//n/+//8//z//P/8//z/+//7//z//f/+///////+//7//f/8//v/+//7//z/+//7
//z/+//6//n/+f/7//v/+//7//b/9//2//X/+P/5//r/+//8//z//P/7//v/+//8//z/
+f/5//7/AgAEAAYACAAIAAgACAAIAAUABQAFAAQABAAHAAUAAwABAAEA/f/6//n/+f/7
//j/9v/1//T/9P/4//r//P/+//v/+v/3//T/9//4//n/+v/4//f/9v/2//T/8//z//T/
9P/0//T/8v/w//D/8f/y//P/9P/0//X/9P/0//T/9P/0//T/9P/0//b/9v/1//X/8//y
//H/8P/x//P/9P/1//b/9f/4//r/+P/6////BQATAB0AJAAqACwAJgAnACoAKgAgAA0A
/f/x/+P/zv/B/6j/eP9N/zD/Gv8Y/zb/WP9w/4P/mv+w/8T/1v/i/+X/6P/v//L/9v/4
//j/+v/6//7//v///wAAAAD/////AAACAAAAAAAAAAAAAgADAAMAAwADAAMAAwAFAAQA
AwACAAIABQAFAAUABQAFAAYABwAIAAYABgAGAAcABQAGAAYABgAJAAkACQAJAAkACwAL
AAsACQAJAAkACgAIAAcABwAHAAsADAAPABAAEgASABIAEgASABMAEgARABEAEwATABMA
FgAWABcAGAAWABcAGQAaAB0AHgAhACQAIwAkACUAJgAlACcAKQArACsALQAtAC8AMgAz
ADUANgA2ADcAOQA5ADkAOwA9AD4AQQBBAEEAQgBCAEIAQgBCAEEAQAA+ADwAPQA9AD0A
PQA9ADsAOQA4ADYANQAyADAAKwAqACcAJAAhAB4AHAAbABcAEwAPAAwACwAKAAoACQAJ
AAkACQAIAAcABgADAAMAAgABAP///v8AAAAA///+///////////////////////+//7/
/v/+//7//////////f/9//3//f/9//3//f/9/////////////P/8//3//f8BAAEAAQAC
AAQABAAEAAQABAADAAIAAQABAAMAAwADAAMAAwADAAMAAgACAAEAAAABAAMABAAFAAMA
AwACAAIAAgADAAMAAwADAAIAAgACAAMAAwADAAMAAQABAAEA//8BAAIAAgADAAEAAAAA
AP//AQAAAAAA///9//7//v/+//z//P/7//v/+f/5//n/+f/9//7/AAABAAEAAQACAAMA
AQD///7//v/8//z//P/9//v/+//7//v/+//9//3//f/9//3//f/9//z//P/8//v//f/9
//7//v/9//3//f/+/wAAAwAFAAUABAAEAAQABAAEAAQABAAEAAQABQAHAAkACgAKAA0A
CwAJAAgABwACAP7/+//7//3/+v/6//n/+P/4//f/+P/5//r/+//8//v/+v/6//r/+v/6
//r/+f/4//j/+P/3//f/+P/3//b/9f/y//T/9P/1//b/+f/6//r/+//7//r/+f/4//j/
+P/4//j/9v/2//X/9f/2//b/9v/2//f/+f/6//v/+f/3//n/+v/4//r/AQAHABEAGQAg
ACoAMAAuAC8AMgAyACoAGQAHAPn/6//Y/8f/sP+I/1v/Ov8g/xT/KP9M/2r/gf+Y/6z/
vP/M/9z/6f/w//P/+P/6//z//P/+//7/AgADAAMAAwACAAMAAwAEAAYAAwACAAEAAAAB
AAMABAAFAAcABwAHAAkACgALAAwADgAOAA0ADAALAAgACAAIAAgABgAGAAYABwAIAAoA
CwAMAAsACwALAAsADQAPAA8ADwANAA0ADQAOAAwACwALAAsACgAKAAwADAAQABIAFAAW
ABcAGQAZABkAGgAbABoAGQAcABwAHQAeAB4AHwAhACIAIAAgACIAJAAnACgAKQAqACsA
LQAvADEALgAvAC4ALwAwADEAMwA0ADkAOwA+AD8AQABDAEYASABIAEcARgBGAEQARABE
AEQARABEAEMAQgA/AD8APwA/AD8APQA7ADoAOgA5ADYANAAvAC4AKwAoACcAJAAiACEA
HAAZABYAFAARABAAEAAPAA8ADwAPAA4ADQAMAAkACQAHAAcABgAGAAQABAADAAIAAgAD
AAQABQAFAAUABQAFAAIAAgACAAIAAAABAAEAAQABAAEAAQABAAMAAwADAAMABAAFAAYA
BwAFAAQABAADAAMAAwADAAQABAAEAAQABAAEAAMAAgABAAIABQAGAAcABQAFAAUABQAG
AAgACQAKAAkACQAIAAcABwAHAAYABgAEAAUABQAFAAYABgAHAAgABwAHAAcABwAFAAUA
BQADAAUABgAGAAcABQAEAAQAAwADAAIAAgABAAEAAgACAAIABAAEAAMAAwADAAMAAwAD
AAMAAgACAAEAAgABAAEAAQAAAP////8AAAIAAgACAAMAAwADAAMAAwD//wEAAQABAAEA
AQABAAEAAgACAAIAAQADAAMABAAEAAUACQAKAAwADAAMAAwACgAKAAoACgAKAAsADAAM
AAoADQALAAkABwAHAAMAAAAAAAEABAACAAAA///+//7/AQACAAMABAADAAIA///8//7/
/v/+//7//v/9//z//P/8//v/+//8//z//P/8//r//P/8//3//v/+//7//f/9//7//v/+
//7//v/+//7//v/8//z/+//7//7//v/+//7//v/////////9//v//f/+/wAAAgAFAAsA
EwAdACYAMAA0ADQANQA+AEQAQAAxABkA///p/9D/uf+k/37/T/8s/xz/Hv82/1b/cP+H
/57/tP/I/9b/4P/p//D/9f/4//j/+v/+/wAAAAAEAAYABwAIAAgABwAHAAgACgAKAAoA
CgAKAAgACQAJAAkACQAJAAkACwAMAA0ADgAQABAADwAOAA0ADgAOAA4ADgAMAAwADAAN
AA0ADgAOAA4AEQARABEAEQAPABEAEQARABEAEQARABIAFAATABMAEwATABIAEwASABIA
EgASABIAFAAXABgAGQAbAB0AHQAdACAAIAAhACIAIQAhACIAIgAiACIAJAAmACUAJgAn
ACgAKQArAC0ALwAxADMAMwA1ADQANQA3ADgAOAA5ADsAOwA9AD8AQQBCAEUARQBFAEYA
SABIAEgASABGAEYARQBEAEMAQwBDAEMAQAA9ADoAOAA4ADcANAAyADEAMAAtACoAJQAi
ACAAHwAdABsAGQAYABIAEAAPAA0ADgAPABAAEAAOAAwACAAHAAkACQAIAAgABgAGAAUA
BAADAAMAAwADAAMAAwADAAMAAAAAAAAAAAD+/////////wAAAQACAAMAAwADAAMAAwAD
AAMAAwADAAAAAAABAAEABQAFAAUABgAIAAgACAAIAAkACQAJAAkABwAJAAkACQAJAAkA
CQAJAAkACgAKAAoACQAJAAgABwAHAAcABgAGAAcACQAKAAsACQAIAAgACAAGAAUABAAD
AAQABQAGAAUABQAGAAYABwAHAAYABgAFAAUABAAEAAMAAQACAAIAAgACAAIAAQABAAMA
AwADAAMABAAEAAUABQACAAEAAQABAAAA/////wAAAAAAAAAAAQABAAEAAQABAP//AQAB
AAEAAQABAAEAAQADAAQABQAFAAUABQAGAAYACQAHAAcADAAOAA4ADgAOAA4ADgAOAA4A
DAALAAoACAAKAA0ACwAJAAcABwADAAAAAAABAAQAAgAAAP///v/+////AAABAAIAAgAC
AAAA/v8AAAAAAAAAAP7//f/8//z//P/7//v//P/+//7//v/8//7//v///wAA///+//z/
+//8//z//P/8//7//v/+//7//v/+//3//f/+//7//v/+//7//////////f/7//3//v8E
AAYABwAPABkAIwAsADIANAAyADUAPAA8ADAAGwAJAPn/6f/W/8P/qP98/1H/NP8g/yT/
Qv9i/3z/lf+u/8D/zv/c/+T/6//y//n//P/+/wAA//8AAP//AgAGAAcACAAIAAkACQAK
AAwACgAKAAoACgAMAA0ADQANAAsACwALAA0ADQANAA0ADgARABEAEQARAA4ADgAOAA4A
DwAQABEAEwASABIAEQAQABEAEQARABEADwARABEAEQATABMAEwAUABcAFwAYABkAGQAY
ABkAGAAYABgAGAAYABkAGwAbABsAGwAdAB0AHQAgACAAIQAiACIAIwAlACYAKAAoACoA
LAAtAC4ALwAwADAAMQAyADMANAA3ADgAOwA+AD8AQQBCAEMAQwBEAEMARQBHAEkASgBJ
AEkASQBKAEwATABMAEwATABMAEsASgBJAEkASQBJAEcARQBDAEIAPgA9ADoAOAA3ADYA
MwAwAC8ALAAqACkAJgAjACAAHgAbABoAGgAZABcAFQATABAAEQAQAA0ADQAPAA8ADgAO
AAwADAALAAoACwALAAsACwAKAAkACAAHAAkACgALAAwADAANAA0ADQALAAsACwALAA0A
DQANAA0ACwALAAsACwAKAAoACwALAA8ADwAPABAAEAAQABAAEAARABEAEQARAA8AEQAR
ABEAEQARABEAEQAPABAAEAAQABIAEwATABMAEwATABIAEgASABMAEwATABMAEgASABIA
EQARABEAEQATABMAEwARABEAEgASABMAEQAQABAADwARABAAEAAPAA4ADgANAAwADQAO
AA4ADwAPAA8ADwAPAA4ADgAPAA8AEAAPAA8ADwAOAA0ADQAOAA0ADAALAAsADgAPABAA
EQANAA8ADwAPABEAEQARABEAEQAQAA8ADQALAAsADAAMAA4ADwAQABIAEwATABIAEQAS
ABQAFwAYABgAFgAWABgAGQAaABoAGwAdABsAGgAZABkAGwAbABoAIQAgAB4AHQAYABIA
DgAQAA==
         </WaveFormData>
      </LeadData>
      <LeadData>
         <LeadByteCountTotal>10000</LeadByteCountTotal>
         <LeadTimeOffset>0</LeadTimeOffset>
         <LeadSampleCountTotal>5000</LeadSampleCountTotal>
         <LeadAmplitudeUnitsPerBit>4.88</LeadAmplitudeUnitsPerBit>
         <LeadAmplitudeUnits>��V</LeadAmplitudeUnits>
         <LeadHighLimit>2147483647</LeadHighLimit>
         <LeadLowLimit>268435456</LeadLowLimit>
         <LeadID>V3</LeadID>
         <LeadOffsetFirstSample>0</LeadOffsetFirstSample>
         <FirstSampleBaseline>0</FirstSampleBaseline>
         <LeadSampleSize>2</LeadSampleSize>
         <LeadOff>FALSE</LeadOff>
         <BaselineSway>FALSE</BaselineSway>
         <ExcessiveACNoise>FALSE</ExcessiveACNoise>
         <MuscleNoise>FALSE</MuscleNoise>
         <LeadDataCRC32>3260626636</LeadDataCRC32>
         <WaveFormData>
/P/8//z//P/+//7//v/+/wAAAAAAAAAA/v/+//7//v/+//7//v/+//7//v/+//7//v/+
//7//v/8//z//P/8//v/+v/5//j/+v/6//r/+v/6//r/+v/6//r/+v/6//r/+P/4//j/
+P/2//b/9v/2//j/+P/4//j/+P/4//j/+P/6//r/+v/6//j/+P/4//j/9v/2//b/9v/4
//j/+P/4//b/9v/2//b/+P/4//j/+P/4//j/+P/4//X/9P/z//L/9P/0//T/9P/1//b/
9//4//v//P/9//7/AAAAAAAAAAABAAEAAQABAAEAAQABAAEAAQAAAP///f/+/wAA////
//z//P/8//v//P/7//v/+//6//r/+v/7//v/+//4//b/9P/0//T/8//1//T/8//z//H/
7//v//D/8f/y//L/8//y//L/8//z//L/8v/x/+7/7v/u/+7/7v/x//L/8f/y//P/8//z
//H/8f/y//L/8v/y//L/8v/z//H/8P/w//H/9f/1//j//f8AAAcAEQAhAC4AOwBJAF8A
dgCHAJEAjwCHAHkAXgA5ABYA6/+1/4j/av9V/17/ef+J/5X/pf+1/8P/zf/Y/+D/4//m
/+r/7v/t/+v/7f/u//D/9P/0//T/9P/2//b/9v/3//n/+f/5//n/+P/4//j/+P/4//j/
+f/5//n/+P/3//f/+f/6//v//P/6//r/+v/6//z//P/8//3//f/+//7//v/+//3/+//6
//z//f/9//3//////wAAAQABAAEAAQABAAEAAgADAAMAAwACAAAA//8CAAMAAwADAAcA
CgAKAAkACQAKAAoACwAJAAsADAANAA8ADwARABIAEQASABMAFAAWABgAGgAbABwAHgAe
ACAAIQAiACMAJQAkACUAJgAnACcAKAApACoALQAuADAAMQAxADIAMgAyADAAMAAvAC8A
LgAuAC4ALQAqACgAKAAnACQAIgAhAB8AIAAeABwAGgAVABQAEgAQABEADQAMAAgABQAC
AAAA/f8AAAIAAwAEAAIA/v/+//3//f/9//z//P/8//z/+//7//j/+P/4//j/9//3//f/
9//2//b/9v/2//T/9P/0//T/9f/2//f/+P/2//b/9v/2//b/9v/2//f/9//3//f/9//6
//r/+//7//z//f/+///////+//3//f//////AAAAAPz//P/9//3//f/+//7//v/9//3/
/f/9//3//f/8//z///////////////7//v/+//z//P/8//v/+f/5//n/9//5//r/+//7
//z//P/9//3/+//6//r/+//7//r/+v/6//j/9//2//b/+P/4//j/+P/4//j/+P/4//r/
+f/5//j/9v/2//b/9v/3//j/+f/6//n/+f/4//j/+P/4//n/+f/3//f/9//3//f/+P/4
//j/9//3//j/+f/3//f/9//4//n/+f/4//f/9v/2//f/9//1//X/9f/2//f/9//3//f/
+P/3//f/+P///wAAAAAAAAAAAAAAAAIAAwAEAAUABQAFAAUABQAEAAQABAADAAQABAAB
AP//+//6//n/9//3//f/+P/5//r/+v/6//v/+//7//j/9v/4//j/+P/3//b/9P/y//H/
8//x//H/8v/z//T/9P/1//P/8v/y//H/8//0//T/8v/z//L/8f/w//L/8v/w//D/7//v
/+//7f/v//D/8P/w//L/8v/y//P/9f/0//T/9f/z//P/9v/7/wIABwAPABsAJgAxAD0A
TwBkAHUAfwCFAIcAgQBuAFEAMgANANf/ov98/2H/Wv9x/4n/k/+d/6//v//L/9T/3P/h
/+T/7P/w//H/8f/z//T/9v/2//b/9v/2//T/9P/0//X/9v/3//j/+f/4//j/+P/4//j/
+P/5//n/+P/4//j/+f/8//z//P/8//r/+v/6//r/+//8//3////9//7//v/+///////+
//7//v/////////9//3//v///wEAAQABAAEAAQACAAMAAwAEAAQAAwADAAIAAwADAAMA
BwAKAAoACQAJAAoACgALAAsADQAOAA8ADwAPABEAEgATABQAFQAWABgAGgAcAB0AHAAe
AB4AIAAhACIAIwAlACYAJwAoACkALQAuAC8AMAAuAC4ALwAvAC8AMAAwADAAMAAwAC8A
LwAuAC4ALgAtAC4ALAAsACsAKAAmACUAIwAgAB4AHAAaABUAFAASABAAEQANAAwACAAJ
AAgACAAHAAQABAADAAIAAgD+//7//f/9//3//P/8//z//P/7//v/+v/6//r/+v/5//n/
+f/5//r/+v/6//r/+v/6//r/+v/4//j/+P/4//j/+P/4//j/+v/6//r/+//7//v/+//7
//v/+v/6//n/+v/7//z//f/9//z/+//7//3//f/+//7//P/8//3//f/7//z//P/8//3/
/f/9//3///////7//v8BAAEAAQABAP///v/+//7//P/8//z/+//9//3//f/7//n/+v/7
//v//f/8//z/+//7//r/+v/7//v/+v/6//r/+//7//v//P/7//r/+f/4//n/+v/7//z/
/P/7//v/+v/6//r/+v/6//j/+P/4//j/+f/5//j/+P/4//j/+f/5//f/9//3//f/+f/6
//r/+v/5//n/+v/7//r/+f/4//j/+v/7//v/+//8//z//f/9////AQACAAIAAgACAAIA
AwADAAMAAwAFAAUABQAFAAQABAAEAAMABQAGAAQAAwABAAAA///9//z/+//7//v//P/8
//z//f///////P/6//j/+P/4//f/9//2//X/9f/3//X/9f/2//T/9P/z//P/8P/w//H/
8f/x//L/8v/w//T/9P/0//T/9P/0//L/8v/z//P/8//x//P/9P/0//T/9P/0//T/9f/1
//T/9P/1//X/9f/2//n//v8HABEAHwAwADsARwBXAGgAewCHAIsAgwB5AGYARQAgAPv/
yf+U/2z/Vf9W/3H/h/+T/6H/s/+//8n/1P/c/+P/7P/w/+7/7//v//H/8v/0//b/9v/2
//b/+P/4//j/+f/3//f/9//3//r/+v/6//r/+v/6//v/+//+//7//v////7//v/+//7/
/v/+//7//v/+//7//v////7//v/9//z///////7//v8AAAEAAQABAAEAAQACAAMAAQAB
AAEAAQADAAQABQAFAAQABAADAAMABgAHAAcABwAHAAoACgAJAAsADAAMAA0ADAANAA0A
DQAOAA8AEgAUABUAFgAXABgAFgAYABoAGwAeACAAIAAiACEAIgAjACUAKAApACoAKwAt
AC4ALwAwAC4ALgAvAC8AMQAyADIAMgAyADIAMQAxADAAMAAwAC8ALAAqACoAKQAoACYA
JQAjACIAIAAeABwAGQAYABYAFAATAA8ADgAKAAkACAAIAAcABAAEAAMAAgAEAAAAAAD/
//3//f/8//z/+v/6//n/+f/6//r/+v/6//n/+f/5//n/9v/2//b/9v/2//b/9v/2//b/
9v/2//b/9v/2//b/9v/4//j/+P/5//n/+f/5//n/+P/4//n/+f/5//n/+f/5//z//P/8
//3/+//7//z//P/8//z//f/9//v//P/8//z///////////8BAAEAAAAAAP//////////
/f/8//z//P/9//7///////3//f/9//v/+v/6//r/+f/6//r/+//7//v/+v/6//v/+f/4
//j/+P/4//f/9v/2//j/+P/4//j/+P/4//j/+P/6//n/+f/4//f/9v/1//T/9f/2//f/
+P/3//f/9v/2//b/9v/3//f/+f/5//n/+f/4//j/9//2//X/9f/2//f/9//3//f/+P/4
//v/AAAAAAAAAAAAAAEAAQABAAEAAQABAAEAAQACAAIAAgABAAAAAAD9//v//P/8//z/
+//8//v/+//7//n/+P/3//f/+P/5//f/9v/0//T/9P/z//X/9P/z//P/8v/v/+7/7v/u
/+7/7f/t/+z/7P/t/+3/7v/w//H/8P/y//L/8v/y//D/8P/u/+7/7//v/+//7f/t/+7/
7v/u/+7/7v/u/+//7//u/+7/7//t/+//9v/7/wAACQAVACUAMAA7AE0AXwByAIMAiQCH
AIEAdQBWADUAEgDh/6n/eP9a/1X/aP9//43/mf+n/7X/w//P/9j/3v/h/+T/5v/m/+f/
6P/r/+3/8P/z//T/9f/2//X/9P/z//P/8//z//P/8//y//L/8v/y//T/9P/1//X/9v/2
//b/9//2//b/9v/2//f/+P/5//r/+P/4//j/+f/3//j/+P/4//v/+//6//r/+v/7//v/
+//7//v//P/9//v/+//7//v/+f/6//v/+//+//7//f/9////AQACAAMAAwAGAAYABQAH
AAgACAAJAAcACQAKAAsACQAJAAsADAANAA4ADwAQABIAFAAWABcAGAAaABoAHAAdAB4A
HwAhACQAJQAmACcAJgAmACYAJgAnACgAKgArAC0ALgAuAC4ALAAsACsAKwAsACwALAAr
ACkAJgAlACMAIAAeAB0AGwAYABYAFAASABEAEAAOAAwADQAJAAgABAADAAIAAgABAP//
/v/8//r/+v/2//b/9f/3//f/9v/2//f/+P/4//n/9f/0//P/8v/z//P/8//z//L/8v/y
//L/8P/w//D/8P/w//D/8P/w//L/8v/y//L/8P/w//D/8f/y//P/9P/1//X/9P/0//P/
9f/1//X/9f/4//j/+P/5//f/9//4//j/+P/4//n/+f/5//r/+v/6//v/+//7//v/+//7
//r/+v/5//n/+f/5//v/+v/6//r/+P/4//j/9//5//n/+f/3//f/+P/5//n/9//2//b/
9f/3//b/9v/3//n/+P/4//j/+P/3//b/9v/3//b/9f/0//L/8v/y//L/8//z//T/9P/0
//T/9P/0//T/9P/0//T/8//z//L/8v/y//L/8//z//P/8//z//P/8//0//T/9P/z//P/
9P/1//P/8//z//T/9v/3//f/9//6//r/+f/7//z//v/+//7//v8AAAEAAgADAAIAAQAA
AP//AgACAAIAAQD+//7/+//5//j/+P/4//f/9v/1//X/9f/2//b/9v/3//n/+f/2//T/
8v/y//L/8f/v/+7/7f/t/+7/7f/u//D/7v/u/+3/7f/q/+r/6//r/+3/7v/u/+z/7v/u
/+7/7v/s/+z/6v/q/+v/6//r/+n/7f/u/+7/7v/t/+z/6//r/+3/7P/s/+3/8f/x//L/
9//+/wcAFQAhACwAOwBNAF8AcAB5AH0AfQB7AG8AUgAzAAwA2f+n/3z/Wv9T/2b/f/+N
/5n/q/+7/8P/z//Y/9z/4f/m/+j/6v/t/+v/7f/u//D/8v/y//L/8v/y//L/8v/z//H/
8f/x//H/9P/0//T/9P/0//T/9f/1//T/9P/0//X/+P/4//j/+P/2//b/9v/2//j/+P/4
//n/+f/6//r/+v/6//n/9//2//f/+f/6//v/+//7//z//f/9//3//f/9//3//v//////
/v/+//3//f8AAAEAAQABAAMABgAGAAUABwAIAAgACQAIAAkACQAJAAsACwANAA4ADQAO
AA8AEAASABQAFgAXABgAGgAaABwAHQAeAB8AIQAiACMAJAAlACcAKAApACoAKAAoACkA
KQApACoAKgAqACoAKgApACkAKAAoACgAJwAoACYAJgAlACEAHgAcABkAGgAYABYAFAAR
ABAADgAMAAsABwAGAAIAAwACAAIAAQD///7//P/6//z/+P/4//f/9//3//b/9v/2//b/
9f/1//T/9P/0//T/8f/x//H/8f/x//L/8//0//T/9P/0//T/9P/0//T/9P/0//T/9P/0
//L/8v/y//P/8//z//P/8//0//T/9f/1//X/9f/1//X/9v/2//b/9//3//f/+P/4//X/
9P/0//P/9f/2//b/9v/4//n/+v/7//n/+f/4//j/9//3//f/9//5//j/+P/4//j/+P/4
//f/9//3//f/9f/2//j/+v/7//n/+P/4//f/9f/0//T/9f/1//T/9P/0//T/8//y//L/
9v/2//b/9v/2//b/9v/2//X/8//y//D/8f/y//P/9P/z//L/8f/w//P/8//y//L/8v/y
//P/8//z//P/8//z//P/9P/0//T/8//z//T/9f/1//X/9f/2//b/9//3//f/+P/6//3/
AAAAAAAAAAAAAAAA///+//3///////////8CAAIAAgABAAAAAAD9//v/+P/4//j/9//0
//P/8//z//b/9v/2//f/+f/5//b/9P/y//L/8v/x/+//7v/t/+3/7//t/+3/7v/u/+7/
7f/t/+3/7v/w//H/8P/w/+//7P/u/+7/7v/u//D/8P/u/+7/7f/t/+3/6//v//D/8P/w
/+7/7v/u/+//8f/w//D/8f/x//H/8v/z//b//f8FABEAIAAtADkARwBeAHMAgQCFAIEA
dwBqAE8AKgAHAN3/qv98/1v/UP9h/3v/if+V/6X/s//B/9D/3P/f/+L/5v/q/+n/6//t
/+7/8P/0//T/9P/0//T/9P/0//X/9//3//f/9//3//b/9f/0//b/9v/3//f/+P/4//j/
+f/6//r/+v/6//r/+v/6//r/+v/6//r/+//5//r/+v/6//v/+//6//r//P/9//3//f/9
//3//v////3//f/9//3//f/+//////8CAAIAAQABAAAAAQABAAEABQAIAAgABwAFAAYA
BgAHAAcACQAKAAsACwALAA0ADgARABIAEwAUABYAGAAaABsAGgAcABwAHgAfACAAIQAj
ACIAIwAkACUAJQAmACcAKAApACoALAAtAC0ALgAuAC4ALgAuAC0ALQAuAC4ALgAtACsA
KAAnACUAIwAiACIAIQAiACAAHgAcABkAGAAWABQAEwAPAA4ACgAHAAYABgAFAAIAAgAB
AAAAAAD8//z/+//7//v/+v/6//z//P/7//v/+f/4//f/9v/3//f/9//3//f/+P/5//r/
9//2//X/9P/1//b/9//4//f/9v/1//T/9f/2//f/+f/3//f/9//3//j/+P/5//n/9//3
//f/9//5//r/+//9//v/+//8//z//P/8//3//f/9//7//v/+/////////////f/9//z/
/P////////////3//P/8//z//f/+///////+//3//P/5//r//P/+///////+//7//f/8
//r/+f/5//n/+P/4//j/+v/5//j/+P/4//j/+P/4//r/+v/6//r/+P/3//f/9v/4//j/
+P/4//b/9v/2//b/+f/5//j/+P/2//b/9//3//j/+f/6//v/+//8//z//P///////v8A
AAEAAgADAAQABQAFAAUABQADAAMAAwADAAIAAgACAAEA/v/+//v/+f/7//z//f/9//r/
+f/5//n//P/8//z//f/8//v/9//0//b/9v/2//X/9f/0//P/8//1//P/8//0//L/8v/x
//H/8f/y//T/9f/z//T/9P/y//P/8v/x//D/8v/y//D/8P/z//P/8//x//H/8v/y//L/
9P/0//T/9f/z//L/8v/z//X/+f/6////BAAPABsAKwA4AEMAVQBtAIAAiQCNAIkAfwBv
AFQAMQAMANn/o/92/1z/V/9s/4P/j/+b/6v/vf/L/9X/3P/g/+f/7P/u/+7/8f/x//P/
9P/2//b/9v/2//b/9v/2//b/9//3//f/9//3//r/+v/6//r//P/8//3//f/9//z/+//7
//7//v/+//7//P/8//z//P/6//r/+v/7//v//P/8//z///////7//v///wEAAgADAAAA
////////AQABAAEAAQADAAQABQAFAAYABgAFAAUABAAFAAUABQAHAAoACgAJAAcACAAI
AAkACwANAA4ADwARABEAEwAUABUAFgAXABgAFgAYABoAGwAbABwAGwAcACAAIgAkACcA
KAApACoAKwAtAC4ALwAwADAAMAAxADEALwAwADAAMAAvAC4ALAArACsALAAtAC0ALQAs
AC0ALQAoACYAJQAjACEAHgAbABgAFwAWABQAEgAQAAsACQAEAAUABgAIAAkABwAGAAQA
AgAAAPz//P/7//3//f/8//z//P/8//v/+//8//z//P/8//n/+f/5//n/+P/4//j/+P/4
//j/+P/4//b/9v/2//b/9v/2//b/9v/2//b/9v/3//f/9//3//f/+v/6//v/+//6//n/
+P/3//v//P/9/////f/9//7//v/+//7///////3//v/+//7//f/9//3//f/9//3//P/8
//3//f/9//3//v/+////AAD+//7//v/9//////////3/+//8//3//f/7//r/+v/5//n/
+P/4//n/+//6//r/+v/8//v/+v/6//z//P/8//z/+v/6//r/+v/6//n/+f/4//r/+v/6
//r/+f/4//f/9v/4//n/+f/6//f/9v/2//X/9v/3//j/+f/5//r/+v/6//v/+//8//3/
+f/7/wAAAwAEAAUABgAHAAcABwAHAAUABQAFAAUABgAGAAYABQADAAIA/v/7//z//P/8
//v/+P/3//f/9//5//r/+//9//v/+//4//b/9//4//n/+f/4//b/9P/z//P/8f/x//L/
9P/0//P/8//w//D/8f/x//P/9P/0//L/8v/y//L/8v/w//D/7v/u//D/8f/y//H/8v/y
//H/8P/y//L/8v/z//P/8v/y//P/9f/1//j//f8GAA8AGQAlADIAPQBLAGEAdAB/AIMA
hwCHAHkAWAA7ABgA4/+v/4T/Yv9Z/2z/g/+P/5v/q/+5/8f/1//i/+T/5//q//D/8v/z
//H/8//0//b/9v/2//b/9v/2//b/9v/3//f/9//3//f/+v/6//r/+v/6//r/+//7//r/
+v/6//v/+v/6//r/+v/7//z//f/+//7//v/+/////f/+//7//v///////v/+/wAAAQAB
AAEA/////wAAAQD//////////wAAAgAEAAUABgAGAAUABQAGAAcABwAHAAcACgAKAAkA
CQAKAAoACwALAA0ADgAPABAAEQAUABYAFQAWABcAGAAYABoAHAAdABwAHgAeACAAIQAi
ACMAJQAoACkAKgArACsALAAtAC4AMAAwADEAMQAxADIAMgAyADEAMAAuAC0ALgAuAC4A
LQAuACwALAArACoAKAAnACUAIgAgAB4AHAAXABYAFAASAA8ACwAKAAYABgAGAAcABwAI
AAgABwAGAAYAAgACAAEA//////7//v/+//7//f/9//7//v/+//7////////////8//z/
/P/8//z//P/8//z//P/8//z//P/8//z//P/8//z//P/8//3/+//7//v/+//+//7/////
////////////AAAAAAAAAQABAAEAAgACAAAAAAABAAEA//8AAAAAAAADAAMAAwADAAEA
AQAAAAAAAwADAAMAAwADAAIAAgACAAAAAAAAAP///////////f///wAAAQABAAEAAAAA
AP/////+//7///////7//v/+//z/+//6//r/+//6//n/+P/6//z//v8AAAAA//////7/
/P/8//z//P/6//r/+v/6//n/+f/4//j/+v/6//v/+//7//v/+//7//n/+v/6//r/+//7
//z//f/9//3//f/+/wAAAwAFAAMAAgACAAIAAgACAAUABQAFAAUABgAHAAgACQAKAAoA
CgAJAAYABgADAAEAAAAAAAAA///8//v/+//7//r/+v/6//v//P/9//v/+v/6//r/+v/5
//n/+P/3//f/9//1//X/9v/0//T/8//z//L/8v/z//P/9v/4//n/+P/5//j/9//2//b/
9v/0//T/8//z//P/8f/1//b/9v/2//j/+P/4//n/+f/4//j/+f/1//f//P8BAAYADQAX
ACUAMAA9AE0AYQB0AIMAhwCJAIkAfQBiAEEAIADz/7//kv9u/1n/Zv9//4//m/+p/7n/
xf/T/97/6P/v//L/9P/2//f/9//5//r//P/9//z/+//6//r/+v/6//v/+v/5//j/9//5
//r/+//8//7//v//////AAAAAAAAAQACAAIAAgACAAAAAAAAAAAA/v/+//7///8BAAIA
AgACAAMAAwACAAIAAgADAAMAAwABAAEAAgADAAEAAQABAAEAAwAEAAUABQAHAAgACAAJ
AAoACwALAAsACwAOAA4ADQANAA4ADgAPAA8AEQASABMAEwATABUAFgAXABgAGQAaABoA
HAAeAB8AHwAgAB8AIAAhACIAIwAlACcAKQArAC0ALwAwADEAMgAyADIAMwAzADMANAA0
ADQAMgAyADEAMQAuAC4ALgAtAC0ALAAtAC0AKgAoACcAJQAiACAAHgAcABsAGgAYABYA
FQARABAADAALAAoACgAJAAoACgAJAAgACAAEAAQAAwABAAEAAAAAAAAAAAD///////8A
AAEAAgD///////////7//v/+//7//P/8//z//P/8//z//P/8//7//v/+//7/AAAAAAAA
AQAAAP///v/9//7//v////////////////////7//f/9//7///8BAAIA/v/+//////8A
AAIAAwAEAAQAAwACAAEAAwADAAIAAgABAAEAAQABAAIAAgADAAQAAgACAAIAAQABAAEA
AQD/////AAABAAEAAQAAAAAA//////7//v///////v/+//7//v/9//z//P8AAAAAAAAA
AP7//v/+//7//v/9//3//P/6//r/+v/6//z//P/8//z///////7//v/8//z//f/9//v/
+//7//v//f/+//7//v//////AAABAAEABQAIAAgACAAIAAgABwAHAAcABwAIAAkACgAL
AAoACgAKAAkABgAGAAMAAQACAAIAAgABAP7//f/9//3/AAAAAAAAAQD//////P/6//r/
+v/6//n/+f/4//f/9//5//f/9//4//b/9v/1//X/9v/2//f/9//3//j/+P/2//j/+P/4
//j/+P/4//b/9v/3//f/9//1//n/+v/6//r/+P/4//j/+f/5//j/+P/5//n/+//+////
BAANABkAJwA2AEEAUwBnAH4AjwCZAJUAiQB5AFwANwAYAOv/s/+E/2b/W/9q/4H/kf+d
/6v/u//J/9X/3v/k/+v/8P/y//T/9f/1//f/+P/6//7//v/+//7//P/8//z//f/9//3/
/f/9//z//P/8//z//P/8//3//f///wAAAQADAAMAAgABAAAAAAAAAAAAAAAAAAAAAAAB
AAEAAgACAAIABAAFAAUABgAEAAUABQAFAAUABQAGAAcABwAHAAcABwAGAAYABgAFAAgA
CAAHAAcACgALAAsACwANABAAEAAPABEAEgASABMAEQATABQAFQATABMAFQAWABcAGAAZ
ABoAGgAcAB4AHwAiACQAJAAmACUAJgAnACkAKgArACwALQAvADAAMQAyADQANAA1ADUA
NQA2ADYANgA2ADYANQA1ADQANAA0ADMAMQAuAC0AKwApACgAKAAnACYAJAAiACAAGwAa
ABgAFgAXABMAEgAOAAwACgAJAAcABwAIAAgACAAGAAIAAgABAAMAAwACAAIAAAAAAP//
///+//7//v/+//3//f/9//3/+v/6//r/+v/6//r/+v/6//z//P/8//z//P/8//z//P/8
//z//P/9//v/+//7//v//v/+//////8BAAEAAQABAAIAAgACAAMAAQABAAIAAgAAAAAA
AQABAAMABAAEAAQAAwADAAMAAwADAAMAAgACAAUABQAFAAUAAwACAAIAAgABAAAA///9
//7///8AAP////8AAAEAAQABAAAAAAD//////v/+/////v/8//v/+v/7//v/+//8//7/
/v/+//7//P/8//z//P/8//v/+//6//r/+v/6//r/+v/6//r/+v/7//v/+v/6//j/+P/5
//n/+v/7//z//f/9//7//v/+//3//f/+////AwABAAEABgAGAAYABgAGAAkACQAJAAkA
CAAHAAYABQAGAAYABgAFAAQABAABAP//AAAAAAAA///+//3//f/9//7//v/+////////
//z/+v/4//j/+P/3//f/9v/1//X/9f/z//P/9P/2//b/9f/1//T/9P/1//X/8//0//T/
8v/2//b/9v/2//T/9P/y//L/9f/1//X/8//1//b/9v/2//b/9v/2//f/9//2//b/9//5
//v//P8BAAgAEQAbACkANgBDAFcAawCAAIsAjQCLAIkAdwBYADUAEADf/6v/gv9i/1//
dP+J/5X/o/+1/8P/z//Z/+L/6P/t//L/9P/0//X/8v/z//P/9P/5//r/+//8//r/+v/6
//v/+//7//v/+//+//7//v/+//z//P/9//3//v/+//7///8CAAIAAgACAAAAAAAAAAAA
AgACAAIAAwABAAIAAgACAAEAAQAAAAAAAgADAAMAAwADAAMABAAFAAcABwAHAAcABQAG
AAcABwAKAAoACQAJAAgACQAJAAkACwAOAA4ADQAPABAAEAARAA8AEQASABMAFQAVABcA
GAAZABoAGwAcABoAHAAeAB8AIQAkACUAKAApACoAKwAtAC0ALQAtAC0AMQAyADMANAA0
ADQANQA1ADcAOAA4ADgANgA2ADUANQA0ADQANAAzADIAMAAwAC8AKgAoACcAJQAlACQA
IwAiAB8AHgAcABoAFwATABIADgAPAA4ADgANAAsACgAIAAYABwAEAAUABQAFAAUABAAE
AAIAAgABAAEAAAAAAAAAAAD9//3//f/9//3//v///wAAAgACAAIAAgAAAAAAAAAAAAIA
AgACAAIAAAAAAAAAAQABAAEAAQABAAQABAAFAAUABQAFAAUABQAGAAYABgAHAAUABQAG
AAYABgAGAAcABwAFAAYABgAGAAkACQAJAAkACQAJAAgACAAHAAcABwAHAAcABgAGAAYA
CAAIAAgABwAHAAcABwAFAAUABgAHAAcABwAGAAYABQAFAAQABAAFAAQAAgABAAAAAQAB
AAEAAgACAAIAAgACAAIAAgACAAIAAgABAAEAAAACAAIAAgACAAIAAgACAAIABQAFAAQA
BAACAAIAAwADAAUABQAFAAUABAAEAAMAAgD/////AAABAAIAAwAEAAYABwAHAAYABQAI
AAgACQAJAAsACwALAAwADQANAA0ADQAPAA0ADAAMAA8AEAAQAA8AEgAQABAAEQAOAAgA
BgAGAA==
         </WaveFormData>
      </LeadData>
      <LeadData>
         <LeadByteCountTotal>10000</LeadByteCountTotal>
         <LeadTimeOffset>0</LeadTimeOffset>
         <LeadSampleCountTotal>5000</LeadSampleCountTotal>
         <LeadAmplitudeUnitsPerBit>4.88</LeadAmplitudeUnitsPerBit>
         <LeadAmplitudeUnits>��V</LeadAmplitudeUnits>
         <LeadHighLimit>2147483647</LeadHighLimit>
         <LeadLowLimit>268435456</LeadLowLimit>
         <LeadID>V4</LeadID>
         <LeadOffsetFirstSample>0</LeadOffsetFirstSample>
         <FirstSampleBaseline>0</FirstSampleBaseline>
         <LeadSampleSize>2</LeadSampleSize>
         <LeadOff>FALSE</LeadOff>
         <BaselineSway>FALSE</BaselineSway>
         <ExcessiveACNoise>FALSE</ExcessiveACNoise>
         <MuscleNoise>FALSE</MuscleNoise>
         <LeadDataCRC32>2536351213</LeadDataCRC32>
         <WaveFormData>
+P/4//j/+P/6//r/+v/6//z//P/8//z/+//6//n/+P/4//j/+P/4//j/+P/4//j/+v/6
//r/+v/5//j/9//2//T/9P/0//T/9v/2//b/9v/0//T/9P/0//T/9P/0//T/8v/y//L/
8v/w//D/8P/w//H/8v/z//T/9P/0//T/9P/0//T/9P/0//L/8v/y//L/8v/y//L/8v/0
//T/9P/0//L/8v/y//L/9P/0//T/9P/y//L/8v/y//H/8P/v/+7/7//w//H/8v/0//T/
9P/0//b/+P/6//z//P/8//z//P/8//3//f/9//3//f/+//7//P/8//z/+//+//7//f/9
//3//v/+//z//f/8//z//P/7//r/+f/5//n/+P/2//T/8//z//P/8//1//P/8v/x/+//
7v/t/+3/7v/u/+7/7v/w//D/7//v/+3/7v/u/+7/7P/s/+z/7P/v/+//8P/x//H/8f/x
//H/8P/w/+//7v/u/+7/7v/v/+//7//u/+7/8P/y//H/8f/y//X//f8LABsAKwA+AFUA
cACKAJ8AqwCtAKcAjwBqAEkAKAADAOL/zf/A/8X/zf/L/8X/xf/L/9L/2f/g/+b/6f/s
/+7/8P/w/+3/7f/u/+7/8P/w//D/8P/y//L/8v/y//T/9P/0//X/8//z//L/8v/z//P/
8//z//L/8v/y//L/9P/1//b/9//3//f/9//3//f/9//3//j/9v/2//b/9v/1//X/9P/0
//f/9//3//f/+f/5//r/+v/6//r/+//7//v/+//7//z/+v/6//r/+v/7//z//P/8/wAA
AQACAAIAAgACAAMAAwADAAMABQAGAAYABwAHAAgABwAJAAkACQAMAA4ADwASABIAEgAS
ABMAFQAWABcAGAAXABgAGQAaABgAGQAbABsAHgAfACEAIgAhACEAIgAiACIAIQAhACAA
IAAgACAAIAAfAB8AHgAeABkAFwAXABUAFAAVABQAEwAQAA8ADAALAAoACQAIAAcABAAC
AP///P8AAAIAAwAEAAEAAAAAAAAAAAAAAP7//v/8//z//P/8//n/+f/5//n/+P/4//n/
+f/6//r/+v/6//j/+P/3//f/+f/6//r/+v/5//n/+v/6//j/+P/4//j/+v/6//v/+//7
//z//P/9//7///8AAAEAAQAAAP///v8AAAEAAgADAAEAAAAAAP//AQABAAEAAQACAAIA
AgACAAAAAAD/////AgADAAMAAwABAAAA//////7//v/9//3//P/8//z//P/+//7//v//
/wAA//8AAAEA/v/+//7//v/8//z//f/9//z/+//6//n/+//7//v/+//7//v/+//7//7/
/v/9//z/+v/5//n/+v/7//z//f/+//z//P/8//z//P/8//z//P/8//z//P/8//3//f/9
//3//P/8//3//f/7//v/+//8//z//P/8//3/+//8//z//P/7//v/+//8//7//v/+////
AQABAP////8EAAcABgAGAAYABgAGAAcACQAKAAsACQAJAAoACgAKAAoACgAJAAkACAAG
AAUABAAEAAMAAAACAAIAAwAEAAIAAgACAAMAAwACAAAA/v/9//3//f/9//v/+f/4//f/
+f/4//f/9//5//r/+//8//n/+P/2//X/9//4//j/+P/2//b/9v/2//j/9//3//f/9//3
//f/9//1//b/9v/2//j/+P/4//n/+f/5//j/+P/4//b/9//7//z//f8DAAsAGQAlADgA
TQBkAHwAkQChAKsAqQCZAHwAXwBCAB0A9v/b/8z/yf/R/9P/zf/J/8//2P/h/+b/6v/t
/+7/9P/4//j/9v/3//n/+v/4//j/+P/4//j/+P/4//j/+f/6//v//f/7//v/+v/6//v/
+//7//v//P/8//z//P/9//3//f/9//3//f/9//3/////////AAD+//7//v/+/wEAAQAA
AAAA////////////////AAAAAAAAAAABAAEAAwADAAMABAAEAAQABAAEAAQABAADAAIA
BQAHAAkACgAIAAgACQAJAAsACwANAA4ADAANAA0ADgANAA8ADwAPABIAFAAVABgAGAAY
ABgAGQAbABwAHQAeAB0AHgAfACAAIgAjACUAJQAlACUAJgAmACcAJwAoACgAKAAnACcA
JgAmACYAJgAmACUAJQAkACQAIQAfAB8AHQAbABsAGQAXABMAEwARABEAEAAPAA4ADQAK
AAoACQAIAAYABgAFAAQAAwACAAIAAgAEAAQAAgACAAAAAAAAAAAA///////////+//7/
//////7//v/+//7//v/+//3//f/9//7//v/+//v/+//8//z//f/+////AAD+//7/////
//3//v/+////AAABAAIAAwADAAIAAQAAAAMAAwADAAMAAgACAAMAAwABAAEAAQABAAAA
AAAAAAAAAgACAAEAAQACAAMAAwADAAEAAAD/////AAAAAP////8AAAAAAAAAAP7//v/+
///////9//3//f/+//7//v/+//7//v///////f/9//3//f/7//v/+//7//3//f/9//3/
/P/8//v/+v/8//v/+//8//v/+v/5//j/+v/6//r/+v/6//r/+v/6//j/+P/4//j/+v/7
//z//f/9//z//P/7//n/+f/5//r/+v/6//r/+//7//z//P/8////AQACAAIAAgACAAIA
AgADAAMAAwADAAMABAAEAAYABgAGAAUABgAGAAUABQACAAIAAQD+/////v/+//7//v/+
//7///////7//P/6//n/+f/5//n/+f/3//b/9f/3//b/9f/1//T/9P/0//T/8v/y//H/
8f/x//L/8v/y//T/9P/0//T/9P/z//P/8//x//H/8f/x//H/8v/y//L/8v/y//L/8//z
//P/8v/y//T/9P/z//H/9P/3////CwAZACkAOABJAFwAdACNAJ0AoQCfAJEAcgBPADIA
EQDs/8//wP/B/83/0f/L/8f/y//Q/9X/3v/k/+v/8v/0//D/8P/u/+//8f/y//D/8P/w
//D/8v/y//L/8v/y//L/8v/z//X/9f/0//T/8//z//P/8//2//b/9v/2//f/9//3//f/
9f/1//X/9f/3//f/9//4//f/9v/1//T/9f/1//T/9P/3//f/9//3//f/9//4//j/+P/4
//n/+f/5//n/+f/6//r/+v/6//r/+//8//z//P/8//3//v/+/wAAAAABAAEA/////wEA
AgAEAAUABQAGAAcACQAJAAkACQAKAAoADAANAA4ADwARABIAEgASABIAFQAWABcAGAAa
ABsAHQAdABsAGwAcABwAHQAdAB4AHgAeAB0AHQAcAB4AHgAeAB4AHAAbABkAGAAXABUA
FQATABEAEQAPAA0ACwALAAkACQAFAAMAAQD//wAAAAD///7//P/8//v/+v/7//r/+v/6
//j/+P/2//b/9P/0//T/9P/1//X/9f/1//T/9P/1//X/8v/y//L/8v/0//T/8//z//H/
8v/y//L/8//z//T/9P/0//T/9P/0//b/9v/3//f/9v/2//X/9f/1//X/9f/1//j/+P/4
//j/9//3//f/9//2//b/9//3//f/9//3//f/+v/6//r/+v/6//r/+f/5//r/+//7//v/
+f/4//f/9//6//r/+f/5//b/9v/2//b/9f/0//P/8//2//X/9v/3//b/9v/2//b/8v/y
//P/8//x//H/8f/x//H/8f/x//H/8//z//P/8//0//T/8//y//D/7//v//D/8f/y//P/
9P/0//T/9P/0//L/8v/y//L/8v/y//L/8v/x//H/8f/x//L/8v/z//P/8//z//P/9P/0
//j/+v/6//r/+v/6//z//f/9//3//f/9//7//v8AAAAAAAD///3//P/6//n/+//8//z/
+v/7//r/+v/6//n/+P/3//f/+P/4//f/9v/z//P/8//z//X/8//y//H/8P/u/+z/6//q
/+r/6v/q/+r/6v/p/+n/6v/s/+3/7v/u/+7/7v/u/+7/7f/t/+3/6//r/+v/6//p/+r/
6v/q/+z/7P/s/+3/7f/t/+z/7P/s/+z/7//v//D/9f///w0AGwAtAEIAVwBwAIoAnQCn
AK0AoQCFAGQARQAiAPn/1v/B/77/yf/N/8f/wf/D/8n/0v/b/+D/5P/l/+j/6P/k/+b/
5//p/+z/7v/w//D/8P/w/+7/7v/u/+7/8P/w//D/8f/v/+//7v/u//H/8f/x//H/8P/w
//D/8P/x//H/8f/x//P/8//z//P/8//z//P/9P/y//L/8v/y//X/9f/0//T/9f/1//X/
9f/1//X/9v/2//b/9v/3//f/9f/1//X/9v/4//j/+P/4//v//P/8//z//P/9//7//v/+
//7///////////8BAAIAAgADAAMABAADAAUABQAFAAcACgAMABAAEAAQABAAEQATABQA
FQAWABcAGAAZABoAGAAZABsAGwAbABsAHAAcAB4AHwAhACIAIQAfAB4AHAAeAB4AHgAe
ABsAGwAaABoAFwAVABUAEwAPAA8ADQALAAsACwAJAAkABwAFAAMAAQAAAAAA///+//7/
/v/9//z/+f/4//j/+P/6//r/+P/4//n/+v/7//z/+v/5//j/9//2//b/9//3//j/+P/4
//j/9v/2//X/9f/1//b/9v/2//X/9f/2//b/9P/0//T/9P/3//j/+v/7//j/+P/3//f/
9//3//f/9//5//r/+//8//3//f/9//3//v/+//////////////////7//v/+//7//v/+
//3//f/8//3//f/9/////v/9//3//v/+//3//f/+//7//v/+//z//P/8//3/+//5//n/
+f/6//r/+v/6//n/+v/8//3/+//7//v/+//5//n/+f/5//f/9//3//f/+v/6//n/+P/6
//n/+f/6//r/+v/6//r/+f/4//f/9v/4//j/+P/4//j/+P/4//j/+f/5//n/+f/5//j/
+P/3//f/9//3//j/+v/6//r/+/////7/AAAAAAAAAgACAAIAAgAEAAUABQAFAAMAAwAE
AAQABQAGAAcABwAGAAQAAQD///3//v/+//z//P/8//3//v/8//z//P/9/////v/8//r/
9//3//f/9//3//X/9P/z//X/9P/z//P/8v/y//L/8v/y//L/8f/x//P/9P/0//T/9P/0
//T/9P/y//H/8f/x//H/8f/x//H/8//0//T/9P/z//L/8f/x//P/8//y//L/9v/0//P/
8//2//3/BwATACMANQBGAF0AdgCKAJcAoQClAJkAfQBcAD8AHgD5/9j/xf/C/8n/y//H
/8X/zf/T/9j/4f/q/+z/7//y//L/8v/y//L/8//1//b/9P/0//T/9P/2//b/9v/2//T/
9P/0//X/9//3//b/9v/3//f/9//3//b/9v/2//b/+f/5//n/+f/5//n/+f/5//n/+f/5
//r//P/8//z//P/8//v/+f/4//v/+//7//v//f/9//7//v/8//z//f/9/////////wAA
///+//3//P///wAAAAAAAAIAAwAEAAQABgAGAAcABwAGAAUABgAGAAcACQAKAAwACwAN
AA0ADQAOABAAEQAUABQAFAAUABUAFwAYABkAGgAbABwAHQAeAB4AHwAhACEAHwAfACAA
IAAhACEAIgAiACQAIwAjACIAIAAgACAAIAAfAB8AHgAeABkAFwAXABUAFAAVABQAEwAP
AA8ADQANAAsACQAHAAUABAAEAAMAAgAAAAAA///+/////v/+//7//v/+//z//P/6//r/
+v/6//v/+//7//v/+P/4//n/+f/5//r/+//8//z//P/7//v/+f/6//r/+v/7//v//P/8
//v/+v/5//j/+v/6//v/+//7//z//P/9//v/+//7//v//v/+//7//v////////////z/
/P/9//3///////////8AAAAAAAAAAP7//v/9//3//v////////8BAAAA/////wAAAAD/
/////P/8//z//P/+//7//v////3/+//7//v/+P/4//j/+P/4//j/+f/5//f/9//3//f/
+P/5//r/+//5//n/+f/5//n/+P/2//T/9v/1//X/9v/2//b/9v/2//b/9v/2//b/9v/2
//b/9v/4//j/+P/4//f/9//3//f/9//2//b/9f/1//X/9f/2//r/+v/6//v/+f/6//7/
AAAAAAAAAAAAAAAAAQABAAEAAQABAAIAAgACAAIAAgABAAEAAAD+//3/+//8//z/+v/5
//j/+P/4//r/+v/6//v/+//6//j/9v/z//P/8//z//P/8f/w/+//8f/w/+//7//w//D/
8P/w/+7/7v/t/+3/7f/u/+7/7v/u/+7/7v/u/+//7//w//H/8P/v/+7/7f/v//D/8P/w
/+7/7v/u/+//8f/x//D/8P/y//L/8f/v/+7/8f/1//3/CwAbACgAOQBQAGoAgQCRAJkA
mwCTAHoAVwA6ABsA9v/X/8L/u//F/83/yf/D/8X/yP/R/97/5v/n/+b/6v/s/+z/7P/t
/+//8P/y//L/8v/y//H/8P/v/+7/7//w//H/8//x//H/8P/w/+//7//v/+//8v/y//L/
8v/x//H/8f/x//H/8f/x//H/8//z//P/9P/0//T/9P/0//X/9f/0//T/9f/1//X/9f/3
//f/+P/4//b/9v/3//f/9f/1//X/9v/4//j/+P/4//f/+P/4//j/+v/7//z//P/8//z/
/f/9//////8BAAIAAAABAAEAAgADAAUABQAFAAgACgALAA4ADAAMAAwADQAPABAAEQAS
ABMAFAAVABYAFAAVABcAFwAYABkAGwAcAB0AHQAeAB4AHgAdAB0AHAAcABwAHAAcABoA
GQAXABYAFQATABMAEQARABEADwANAAsACwAJAAkABwAFAAMAAQAAAAAA///+//7//v/9
//z/+f/4//j/+P/4//j/9v/2//j/+P/4//j/9f/1//X/9f/0//T/9f/1//b/9v/2//b/
8//y//D/7//x//T/9v/4//T/8//z//L/8//0//X/9v/0//T/9f/1//f/+P/4//n/9//3
//f/9//4//j/+P/4//n/+f/5//n/+v/6//v/+//5//n/+f/5//r/+v/6//r/+P/4//f/
9//7//3//v////z/+v/4//f/+f/6//r/+//4//j/+P/4//r/+v/6//v/+//5//n/+f/2
//b/9v/2//T/9P/1//X/9//3//f/9//3//f/9//3//X/9f/1//X/9v/2//X/9P/0//P/
8//0//L/8v/y//L/9P/0//T/9P/0//T/9P/0//b/9v/2//b/9//3//f/9//8//z/+//8
//z//P/8//z//f///wAAAQD/////AAAAAAAAAAAAAP///f/8//r/+f/6//z//f/8//n/
+P/4//j/+v/6//r/+//6//j/9f/y//H/8f/x//H/8f/v/+7/7f/v/+7/7f/t/+7/7v/u
/+7/8P/w/+//7//t/+7/7v/u/+z/7P/s/+z/7v/t/+3/7f/v/+//7//v/+//8P/w//D/
8P/w//D/8f/w/+//7f/s//D/8P/x//H/8v/5/wUAEwAjADcASgBjAHwAkgCjAKkAqQCf
AIMAYgBDAB4A8//S/8H/vv/H/8v/xf/B/8P/y//W/93/4P/k/+n/7P/u/+z/7v/u/+//
8f/y//L/8v/y//L/8P/w//D/8P/u/+7/7v/v//D/8f/x//L/8//z//P/8//0//T/9P/0
//f/9//3//f/9f/1//X/9f/0//P/8v/y//T/9P/0//T/9//3//b/9v/5//n/+f/5//j/
9//3//b/9v/2//f/9//4//n/+v/8//r/+v/6//r/+//8//z//P/+////AAAAAP7//v//
////AQABAAMABAAEAAUABQAGAAkACwALAAsACgAMAA0AEAAOAA4ADgAPABIAFAAWABgA
FwAYABkAGgAcAB0AHwAfAB8AHwAgACAAHwAfACAAIAAeAB0AHQAcABwAHAAcABwAHAAd
AB0AHgAbABkAGQAXABMAEwARAA8ADQANAAsACwAJAAcABQADAAMABAAEAAQAAgACAAEA
AAD9//z//P/8//z//P/6//r/+v/6//r/+v/7//v/+//7//j/+P/5//n/+P/4//j/+P/4
//j/9//3//f/+P/4//j/+f/5//r/+v/6//r/+v/6//j/+P/5//n/+v/8//3////8//v/
+v/5//v//P/9//7///////////8AAAAAAQABAP///////////v/+//7//v/+//7//f/9
/wAAAQABAAEAAQAAAP////8AAAAA/////wAAAAAAAAAA/v/+//7////9//v/+//7//r/
+v/6//r/+v/6//v/+//9//3//f/9//3//f/9//3//P/7//r/+f/8//z/+//6//z/+//7
//z/+//6//n/+P/5//r/+//8//v/+v/5//j/+f/6//v//P/9//3//f/9//7//v//////
/////wQABgAGAAYABgAGAAcABwAHAAcABwAIAAgACAAIAAgABwAFAAQAAgABAAMABAAE
AAIA///+//7//v8AAAAAAAABAP///v/8//r/+//7//v/+//7//n/+P/3//f/9v/1//X/
9v/2//b/9v/2//b/9f/1//X/9v/2//b/9v/2//b/9v/0//P/8//z//T/9f/2//f/9v/2
//X/9P/2//b/9v/3//X/9f/0//T/9v/2//f/9//8/wMACQAXACcANwBGAF0AdgCOAJ0A
qQCvAKEAgQBkAEkAJgD//97/yf/G/8//0f/L/8n/zf/R/9z/5//u/+7/7//y//T/+P/4
//b/9//5//r/+P/4//j/+P/4//j/+P/4//j/+P/4//n/+//7//r/+v/7//v/+//7//z/
/P/8//z/+//7//v/+//9//3//f/9//v/+//7//z//P/8//z//P///////v/+////////
/////f/9//7//v/+//7//////wAAAQACAAQAAgACAAIAAgADAAQABAAEAAQABQAGAAYA
BgAGAAcABwAHAAcACQAKAAsADQAOABAADwARABEAEQAQABIAEwAWABgAGAAYABkAGQAa
ABsAHAAfACAAIQAiACAAIQAjACMAJQAlACYAJgAlACUAJgAmACQAIwAjACIAIwAkACUA
JgAlACUAJAAkACEAHwAfAB0AGwAbABkAFwAVABUAEwATAA8ADQALAAkACgAKAAkACAAK
AAoACQAIAAUABAAEAAQABAAEAAIAAgACAAIAAgACAAEAAQABAAEAAgACAAMAAwACAAIA
AgACAAAAAAD///////8AAAAAAAD/////AAAAAAAAAAAAAAAAAAAAAAEAAQADAAQABAAF
AAUABQAFAAUABgAGAAYABgAFAAUABQAFAAQABAAFAAUABQAFAAUABQAGAAYABgAGAAYA
BgAFAAUABgAHAAcABwAJAAgABwAHAAYABgAFAAUABgAGAAYABgAGAAYABgAHAAUAAwAD
AAMAAgACAAIAAgACAAIAAwADAAIAAQAAAP//AQABAAEAAQACAAMABAAFAAYABgAFAAQA
AgABAAEAAgACAAIAAgACAAEAAAD///7/AAAAAAAAAAACAAIAAgACAAEAAQABAAEAAAAA
AAEAAQADAAMAAwAEAAgACgAMAAsACAAIAAgACAAIAAkACwAMAA0ADQANAA4ADgAQABAA
EAAPAA0ADAAKAAkABwAIAAgABgAFAAQABAAEAAQABAAEAAUABwAGAAQAAgABAAEAAQAB
AAEA///+//3//f/8//v/+//6//r/+v/6//r/+v/5//n/+v/8//3//v/9//z/+//6//z/
+//7//v/+f/5//n/+f/7//z//P/8//z//P/8//3//f/9//z//P/8//z//f///wAAAwAL
ABcAJQAzAEYAWwByAIoAmwClAKsAowCJAGoATQAwAA0A7P/T/8r/z//R/83/y//P/9X/
3v/n/+7/9P/5//r/+v/8//r//P/9////AAD///7//f/8//7//v/+//7//f/8//v/+//8
//3//f/+//3//f/9//3/AAAAAAAAAAD//////////////////////f/9//3//v8AAAAA
AAAAAP/////+//7/AQABAAEAAQD/////AAAAAP7//v//////AQABAAEAAgAEAAQABAAE
AAUABgAGAAYACAAJAAoACgAIAAgACQAJAAsACwANAA4ADgAPAA8AEAAPABEAEQARABIA
FAAVABgAFwAWABUAFQAZABoAGwAcAB8AIAAhACIAIgAjACUAJQAlACUAJgAmACcAJwAo
ACgAJgAlACUAJAAiACIAIgAiACMAIwAiACIAIQAfAB8AHQAZABkAFwAVABUAFQATABMA
EAANAAoABwAIAAgABwAGAAgACAAHAAYABQAEAAQABAACAAIAAAAAAAAAAAAAAAAAAAAB
AAIAAwAAAAAAAQABAP7//v/+//7//v/+//3//f/7//z//P/8//3//f/+//7///8AAAEA
AgD///7//v/9////AAAAAAEA///////////+//7//v/+/wAAAQACAAMAAAAAAAEAAQAC
AAMABAAFAAUABAADAAIABAAEAAMAAwACAAMAAwADAAUABAADAAMABAAEAAMAAwAAAAAA
AAAAAAIAAgACAAMAAQD////////+//7//v/+//7//v///////f/9//3//f//////////
/////////////v/+//3//P/8//v/+//8//z//P/8//z//v/+//7//v/+//7//v/+//3/
/P/7//r//f/9//3//f8AAAAAAQABAP//BQAGAAgACAAIAAgABgAHAAcABwAJAAkACgAK
AAoACgAKAAkABwAGAAQAAwAFAAYABgAEAAEAAAAAAAAAAAAAAAAAAQABAAAA/v/8//n/
+f/5//n/+//5//j/9//5//j/9//3//b/9v/2//b/+P/4//f/9//1//b/9v/2//j/+P/4
//j/9v/1//X/9f/z//P/8//z//T/9v/3//j/9v/2//b/9//3//f/9v/2//b/9v/3//X/
9v/7/wUAEQAhADMARgBdAHQAkACnAK8ArQCjAIkAaABLAC4ABQDg/8v/yP/P/9X/0f/N
/8v/z//W/93/5P/o/+3/8v/0//T/9P/0//X/9//4//r/+v/6//r/+P/4//j/+P/4//j/
+P/5//f/9//2//b/9//3//f/9//5//r/+//8//z/+//6//n/+//7//v/+//7//v/+//8
//r/+v/6//r//f/9//z//P/7//v/+//7//3//f/+//7//v/+///////9//3//f/+//7/
/v/+//7/AQACAAIAAgACAAMABAAEAAYABgAHAAcABwAHAAkACgAIAAkACQAKAA0ADwAP
AA8ADgAQABEAFAAWABYAFgAXABcAGAAZABoAHQAeAB8AIAAeAB8AIQAhACEAIQAiACIA
IwAjACQAJAAlACUAJgAmACQAJAAkACQAIgAhAB8AHgAdABsAGwAZABkAGQAXABUAEQAR
AA8ADwAOAA0ADAALAAgACAAHAAYACAAIAAcABgAEAAIAAQAAAAIAAgAAAAAAAAAAAAAA
AAD///////////7//v///////f/8//v/+v/7//z//P/9////AAAAAAAA/f/9//7//v/+
//7//v/+//7//v//////AQACAAIAAwADAAMAAwADAAQABAAEAAQABQAFAAUABQACAAIA
AwADAAUABQAFAAUABgAGAAYABgAGAAYABQAFAAYABwAHAAcABwAGAAUABQAFAAQAAgAB
AAMABAAFAAYABAAEAAQABQAFAAMAAwADAAIAAgACAAIA/v/+//////8AAAEAAgADAAMA
AwADAAMAAQABAAEAAQACAAIAAQAAAP7//f/9//7/AAAAAAAAAAACAAIAAgACAAAAAAAA
AAAAAgACAAIAAgABAAEAAQABAAQABAAFAAUACQAJAAcACgAMAAwADAAMAAwADQANAA0A
DAALAAsACgALAAwADQANAA0ADAAKAAkACQAKAAoACAAFAAQABAAEAAYABgAGAAcABwAG
AAQAAgD//////////////f/8//v//f/8//v/+//8//z//P/8//z//P/7//v/+f/6//r/
+v/6//r/+v/6//r/+f/5//n/+f/5//n/+f/6//z//f/+//z//P/8//3//f/9//z//P/+
//7//f/9/wAABQAPAB0ALQBBAFYAawCEAJgApwCzALUApwCHAGYASQAmAAMA4v/P/87/
2f/b/9X/0//X/93/5P/r//L/9v/5//z//P/8//z/+v/7//3//v8AAAAAAAAAAAAAAAAA
AAAAAAAAAAAAAQADAAMAAgACAAEAAQABAAEABAAEAAQABAAFAAUABQAFAAMAAwADAAMA
BQAFAAUABgAEAAQABAAEAAcABwAGAAYABwAHAAcABwAHAAcACAAIAAoACgALAAsACQAJ
AAkACgAKAAoACgAKAAsADAAMAAwADgAPABAAEAASABIAEwATABMAEwAVABYAFgAXABcA
GAAbAB0AHQAdAB0AHgAeACAAIgAiACIAIwAnACgAKQAqACoAKgAqACoAKwAtADAAMQAv
AC8AMAAwADEAMQAyADIAMgAxADEAMAAuAC4ALgAuAC8ALwAuAC4AKwApACkAJwAnACcA
JQAjACEAIQAfAB8AGwAZABcAFQAVABYAFgAWABUAFAASABAAEAAQABEAEgAQABAADgAO
AAwADAAMAAwACwALAAsACwAKAAoACwALAAsADAANAA4AEAAQAA8ADwANAA4ADgAOAA0A
DQAOAA4ADAAMAAwADAAOAA4ADwAPABEAEgASABMAEwATABMAEwAUABQAFAAUABMAEwAT
ABMAEgASABMAEwATABMAEwATABYAFgAWABYAGAAYABcAFwAXABcAFgAVABUAFAATABMA
FgAWABUAFQASABIAEgASABIAEgASABMAFQATABMAEwAUABQAFAAUABAAEAARABEAEwAT
ABMAEwARABEAEQARABEAEQARABEAEgASABEAEAASABEAEQASABIAEgASABIAFAAUABQA
FAASABIAEgASABIAEgASABIAEQARABEAEQAQABAAEQARABIAEwAUABYAFwAWABUAFQAY
ABoAGwAcABsAGwAbABwAHgAeAB4AHwAhACEAHwAfACIAIwAjACEAJAAiACIAIwAiABwA
GgAaAA==
         </WaveFormData>
      </LeadData>
      <LeadData>
         <LeadByteCountTotal>10000</LeadByteCountTotal>
         <LeadTimeOffset>0</LeadTimeOffset>
         <LeadSampleCountTotal>5000</LeadSampleCountTotal>
         <LeadAmplitudeUnitsPerBit>4.88</LeadAmplitudeUnitsPerBit>
         <LeadAmplitudeUnits>��V</LeadAmplitudeUnits>
         <LeadHighLimit>2147483647</LeadHighLimit>
         <LeadLowLimit>268435456</LeadLowLimit>
         <LeadID>V5</LeadID>
         <LeadOffsetFirstSample>0</LeadOffsetFirstSample>
         <FirstSampleBaseline>0</FirstSampleBaseline>
         <LeadSampleSize>2</LeadSampleSize>
         <LeadOff>FALSE</LeadOff>
         <BaselineSway>FALSE</BaselineSway>
         <ExcessiveACNoise>FALSE</ExcessiveACNoise>
         <MuscleNoise>FALSE</MuscleNoise>
         <LeadDataCRC32>1087165765</LeadDataCRC32>
         <WaveFormData>
8v/y//L/8v/0//T/9P/0//b/9v/2//b/9f/0//P/8v/0//T/9P/0//T/9P/0//T/9P/0
//T/9P/y//L/8v/y//H/8P/v/+7/8P/w//D/8P/w//D/8P/w/+7/7v/u/+7/7v/u/+7/
7v/t/+z/6//q/+v/7P/t/+7/7P/s/+z/7P/u/+7/7v/u/+z/7P/s/+z/6v/q/+r/6v/s
/+z/7P/s/+z/7P/s/+z/7P/s/+z/7P/u/+7/7v/u/+v/6v/p/+j/6v/q/+r/6v/r/+z/
7f/u/+//8P/x//L/9P/0//T/9P/y//P/8//z//P/9P/0//X/9P/z//P/8v/1//b/9v/2
//b/9//4//j/+f/5//n/9//1//X/9f/1//X/9f/y//D/7//u/+7/7f/s/+z/6//r/+n/
6P/o/+j/6v/p/+n/6P/o/+j/6P/o/+b/5//n/+f/5f/l/+X/5f/m/+f/6P/p/+r/6v/q
/+r/6f/p/+j/5//p/+n/6f/p/+f/5//n/+f/6f/p/+f/5v/j/+P/5f/r//T/AAASACcA
QgBfAHsAkwCjAK8ArACeAJMAgwBtAFkASgA5AC4AJwAYAAkA/f/2//D/7P/u/+7/7v/s
/+z/7P/r/+n/6f/p/+r/6v/p/+j/6P/o/+n/6v/r/+z/7P/t/+3/6//s/+z/6//r/+v/
6//r/+v/6v/p/+j/6v/s/+3/7v/u/+7/7v/u/+7/7v/u/+7/7v/u/+7/7v/s/+3/7f/t
//D/8P/w//D/8P/w//D/8P/w//D/8P/w//D/8f/x//L/8P/w//D/8P/y//P/8//z//b/
+P/5//v/+f/5//n/+f/6//r/+//8//v/+//8//z//v8AAAAAAAABAAIABAAFAAYABgAG
AAcACAAJAAoACgAMAA0ADQAOAA4AEAARABIAEwAUABYAFwAVABYAFgAXABcAFwAXABcA
GQAZABoAGgAYABgAGAAWABQAEgASAA8ADwAQABAADwAMAAsACQAGAAcABQADAAEA///9
//r/9//6//z//v////z/+//6//r/+//7//n/+f/5//n/+f/5//b/9v/3//f/9f/1//X/
9f/0//T/9P/0//T/9P/0//T/9v/2//b/9v/2//b/9v/2//T/9P/0//X/9//3//f/9//5
//r/+//7//3//f/9//3/+//7//z//f////////////z//P/9//3//f/9//3//f/+//7/
/v/+//7//v/+//7//v/+///////+//3//f/9//v/+//7//v/+f/5//n/+f/6//r/+v/7
//z//P/9//7//P/7//v/+//8//z//P/8//v/+v/5//j/+P/4//j/+P/6//v/+//7//v/
+v/6//r/+v/4//j/+f/6//v//P/9//z//P/7//v/+//7//v/+//5//n/+f/5//n/+v/6
//r/+P/6//v/+//5//n/+v/6//n/+v/6//r/+P/5//n/+f/3//f/+P/6//z/+//7//z/
/f/9//z//P8CAAQABAACAAIAAgACAAQABQAFAAUABQAGAAYABwAGAAUABQAEAAYABgAF
AAQAAgADAAQABAAEAAUABgAFAAUABQAFAAUABQAFAAIAAAD///7//v/9//v/+v/4//f/
+f/4//j/+P/5//n/+v/6//j/+P/4//j/+P/5//n/+f/3//f/9//3//n/+f/5//n/+P/4
//j/+P/2//f/9//3//n/+f/5//n/+f/5//n/+f/5//f/+f/6//f/9f/3//n//v8IABgA
KwBCAFsAdQCRAKkAtwC2AK4ApQCbAIkAbwBcAE0AQgA5AC4AHQARAAgABAAAAAAA/v/8
//r//v8CAP///f/9//3//v/+//3//P/8//n/+f/5//n/+f/6//z//f/7//z//P/7//n/
+f/5//n/+v/6//r/+v/9//7//v/+//z//P/8//z//v/+//7//v/+//7//v/+//7/////
/////v/+//7//v/+//7//v/+//7//v/+//7/AAABAAEAAgACAAIAAgACAAEAAQAAAP//
AwAEAAQABQAFAAUABQAFAAgACAAJAAoACwALAAwADAAKAAwADAAMAA8AEAASABMAFAAU
ABQAFQAWABcAGAAYABoAGwAbABwAHQAgACIAJAAjACIAIgAhACMAJAAkACUAJQAlACUA
JQAlACUAJgAmACYAJgAmACQAJAAiACIAHwAcABwAGwAZABcAFwAWABQAFQATABEADwAP
AA8ADgANAAwADAAMAAsACAAHAAYABgAJAAkABwAHAAYABQAEAAMAAgACAAMAAwADAAMA
AwADAAQABAAEAAQABAAEAAQABAACAAIAAgACAAIAAgACAAIABAAEAAQABQAFAAUABQAF
AAMABAAFAAUABwAHAAcABwAGAAUABQAFAAcABwAHAAcABgAGAAcABwAFAAUABQAFAAYA
BgAGAAYACAAIAAgACAAGAAYABwAHAAYABQAFAAUAAwADAAMAAwAFAAUABQAFAAQABAAE
AAUAAwACAAIAAgAEAAMAAwADAAIAAgACAAIABAAEAAQABAACAAIAAgACAAIAAwADAAMA
AQAAAAAAAAACAAAAAAABAP//////////AAAAAP////////////////3//f/9//3///8A
AAAAAAD+/wAAAQABAAAA//////7///8AAAAAAAD+/////////wMAAwAEAAQABAAEAAQA
BAAFAAUABQAFAAYABgAHAAcABwAIAAgACQAKAAoACgAJAAkACQAIAAcABwAHAAUABwAH
AAcABwAHAAcABAACAAEAAAAAAP///P/8//v/+//9//z//P/8//r/+f/5//j/9v/2//b/
9v/2//f/9//3//j/+f/6//v/+f/5//n/+f/4//j/+P/4//j/+f/5//n/9//3//f/9//3
//f/9//3//n/+f/3//T/8f/x//X/+f8AAAwAGAApAD4AVwB1AI8ApQCzALoAsAChAJUA
gQBpAFQARQA8ADUALAAbAA0ABAD+//j/9v/2//r//v/+//r/+f/3//f/9//4//b/9f/0
//T/9f/1//X/9f/0//T/9f/1//X/9v/2//X/9f/1//X/9f/4//j/+P/4//f/+P/4//j/
9v/2//b/9v/2//b/9v/2//b/9v/2//b/+P/5//n/+f/5//j/9//2//j/+P/4//j/+P/4
//j/+P/2//f/9//4//r/+v/6//r/+v/7//v/+//7//z//P/9//3//f/9//3//P/8//3/
/v8BAAEAAgACAAIABAAEAAQAAwAEAAYABwAJAAoACwANAA8ADwAPAA4AEAARABEAEgAU
ABYAFwAYABYAFgAXABcAFwAYABgAGQAbABsAGwAbABsAGwAcABwAGwAaABkAFgAWABQA
FAARABAAEAAPAA0ACwALAAoACAAHAAUAAwABAP/////+//3//P/8//z/+//6//n/+P/4
//f/9//1//X/9f/1//X/9f/0//T/9f/1//X/9f/1//X/8v/y//L/8v/0//T/9P/0//L/
8v/y//L/8v/y//L/8v/y//L/8v/z//P/8//z//P/8f/y//P/8//z//P/8//z//X/9f/2
//f/9f/1//X/9f/0//T/9f/1//X/9f/1//X/9//4//n/+v/4//j/+P/4//b/9v/3//f/
9P/z//P/8//0//X/9v/3//X/9f/1//X/8f/w/+//7//y//L/8//0//T/8//z//P/8P/w
//D/8P/w//D/8P/w//D/8P/w//D/7v/v/+//7//x//D/8P/w/+7/7P/s/+3/7//v/+//
7//w//D/7//v/+//7//v/+//7//v/+//7//t/+7/7v/u/+z/7v/v/+//7//v//D/8P/v
//T/9v/0//T/9P/0//T/9f/1//X/9f/2//b/9//3//f/+P/4//j/+P/3//b/9//5//v/
/P/7//v/+//5//j/9//2//X/9v/3//X/9P/x//D/8P/v/+7/7v/t/+3/7P/q/+n/6P/o
/+f/5//m/+j/6P/o/+j/6v/r/+v/6//r/+v/6//r/+n/6f/p/+n/6P/o/+j/6P/m/+f/
5//n/+n/6f/p/+n/6//r/+v/6//n/+f/6f/o/+P/4//p/+3/9v8GABoALQBIAGUAgQCX
AK0AtQCuAKIAlQCDAGkAUQA+ADMALgAjABQABQD5//L/8P/u/+7/7v/s/+r/6v/m/+X/
5//p/+v/7v/u/+3/7P/s/+n/6f/p/+n/6v/q/+v/6//p/+r/6v/p/+v/6//r/+v/7P/s
/+z/7P/r/+z/7P/s/+7/7v/u/+7/7v/u/+7/7v/s/+z/7P/s/+7/7//v/+//7v/u/+7/
7v/v//D/8f/y//D/8P/w//D/7v/v/+//8P/w//D/8P/w//H/8//0//X/9f/2//b/9//3
//f/9//3//r/+v/7//z//P/7//v/+v/6//z//P/8//7/AAADAAUACAAIAAgACQAKAAsA
DAAMAA4ADwAPABAADgAQABEAEgAUABQAFQAVABcAGAAYABkAFwAXABcAFwAZABkAGgAa
ABkAGAAXABQAFAASABIADwAMAAwACwAJAAkACQAIAAYABQADAAEA///9//3//P/7//r/
+v/6//n/+P/3//b/9v/3//f/9f/1//b/9//4//n/9//2//b/9f/1//X/9f/1//T/9P/0
//T/9P/0//T/9P/y//L/8v/y//L/8v/y//L/8v/y//L/8//0//X/9v/3//b/9v/2//X/
9f/1//X/9f/2//f/+f/7//n/+f/5//n/+v/6//v/+//7//v/+//7//r/+v/6//r/+v/6
//r/+v/6//r/+//7//z/+//7//v/+//7//v/+//7//v/+//7//r/+v/6//v/+f/4//j/
+P/4//f/9//3//f/+P/5//r/+P/4//j/+P/4//j/+P/4//b/9//3//f/+P/4//n/+v/6
//j/+P/5//n/+f/5//n/+P/4//f/9//3//f/9//3//n/+f/5//n/+f/6//r/+v/2//j/
+f/5//f/9//4//j/+f/6//r/+v/+//3//f/9/wAAAAAAAAAAAAACAAMAAwADAAIAAgAB
AAEAAgADAAUABgAEAAQAAwACAAIAAwAEAAQAAwADAAMAAQABAAEAAQABAAMAAwAAAP7/
+//6//r/+f/4//j/9//3//f/9v/2//b/9v/1//X/9P/0//T/9P/0//b/9//3//f/9//3
//f/9//1//X/9f/1//T/9P/0//T/9v/3//f/9//1//X/9f/1//f/9//3//f/9//1//P/
8P/x//P/9//7/wYAFgAmADsAVABtAIcAnwCxALcAsgCmAJkAiQBxAFsASgA9ADQAKQAa
AA0ABwACAPz/+v/8//r/+P/6//r/+v/5//f/9//3//j/+P/3//b/9v/3//f/9//3//T/
9P/1//X/9f/2//b/9f/3//f/9//3//b/9v/2//b/+f/6//r/+v/4//j/+P/4//r/+v/6
//r/+v/6//r/+v/5//n/+P/3//n/+v/7//z//v/+//7//v/+//7//v/+//7//////wAA
/v/+//7//v/+/////////wEAAgACAAMABQAFAAUABQAFAAQABAAEAAcABwAIAAgACAAK
AAoACgALAAwADgAPABAAEAAQABEAFAAVABYAFgAWABcAFwAYABoAHAAdAB4AHAAcAB0A
HQAbABwAHAAdAB8AHwAfAB8AHwAfACAAIAAgACAAIAAeABsAGAAXABMAFQAWABYAFQAR
ABEAEAAOAA0ACwAJAAcACQAJAAgABwAFAAQAAwABAAIAAQAAAAAAAQABAP/////9//3/
/f/9//3//v8AAAEA/v/9//z/+//7//z//f/+//7//v/+//7//P/8//z//P/8//z//P/8
//z//P/8//3/+//7//v/+//9//7///////3//f/9//3//f/9//7///8BAAEAAQABAP//
/v/+//3///////////8CAAIAAgACAAAAAAAAAAAAAAAAAAEAAQAAAP//////////////
//////////////8AAAAAAAABAP///v/+//7//v/9//3//f/8//z//P/8//z//P/8//z/
/P/8//z//P/8//3//f/9//v/+v/6//r/+v/4//j/+f/5//n/+f/5//r/+v/5//n/+f/5
//n/+f/5//n/+f/5//n/+v/6//r/+P/6//v/+//5//n/+v/6//3//v/+//7//P/9/wEA
AAAAAAAAAAAAAP7/////////AQACAAIAAwADAAMABAAEAAQABAADAAIAAgADAAQABAAB
AAEAAQD//wEAAQABAAEA//////z/+v/3//b/9v/1//b/9v/1//X/9f/0//T/9P/0//P/
8//y//L/8v/y//L/8v/z//P/8//z//P/8//z//X/9f/1//X/8//y//H/8P/y//P/8//z
//P/8//z//P/8//z//P/8//z//H/8f/w/+//6//t/+//9P8AAAwAGwAyAEsAZQCBAJcA
pQCuAKwAnwCTAIcAbwBYAEcAOgA3ADAAHwAPAAQA/P/2//j/+P/2//T/9P/0//X/9f/1
//X/9v/2//X/9P/0//L/8f/w/+//7//w//L/8//x//L/8v/x//H/8f/x//H/8P/w//D/
8P/x//L/8v/y//L/8v/y//L/9P/0//T/9P/0//T/9P/0//T/9f/1//X/9v/2//b/9v/2
//b/9v/2//b/9v/2//b/9P/1//X/9v/2//b/9v/2//b/9//3//f/+f/6//r/+//5//n/
+f/5//z//P/9//7//////wAAAAAAAAIAAgACAAUABgAIAAkACAAIAAgACQAKAAsADAAM
AA4ADwAPABAADgAQABEAEgAUABQAFQAVABYAGAAZABsAGQAZABkAGQAZABkAGgAaABkA
GAAXABQAEwASABMAEQAQABAADwANAAsACwAKAAgABwAFAAMAAQABAAEAAAD///7//v/+
//3//P/7//r/+v/5//n/9//3//n/+f/5//n/9//2//b/9f/0//X/9v/3//b/9v/2//b/
8//y//H/8P/z//T/9f/2//X/9P/z//L/8//0//X/9//2//X/9P/z//X/9v/3//f/9f/1
//X/9f/2//f/+f/7//n/+f/5//n/+P/4//n/+f/3//f/9//3//j/+P/4//j/9v/2//b/
9v/3//j/+v/7//n/9//2//X/9v/3//j/+f/3//f/9//3//j/+P/4//n/+f/4//j/+P/2
//X/9f/1//T/9P/0//T/9P/0//T/9P/0//T/9P/0//T/9f/1//X/9f/0//T/9P/0//L/
8v/z//H/8f/x//H/8v/y//H/8f/z//P/8//z//P/8//z//P/8//0//T/9P/2//j/9//4
//r/+v/6//r//P/9//3//f/7//z//P/9//v/+//8//z//P/8//v/+v/8//3//v/+//v/
+//7//n/+//7//v/+//4//f/8//w/+//7v/u/+3/7v/u/+3/7f/v/+7/7v/u/+z/6//r
/+r/7P/s/+z/7P/s/+3/7f/t/+v/6//r/+v/6//r/+v/6//s/+z/7P/s/+z/7f/t/+3/
7f/t/+3/7f/r/+v/6//r/+3/7f/r/+j/5//n/+v/8f/+/wwAHgA3AFIAbQCHAJ0ArwC1
ALIApgCZAIMAaQBRAEAAMwAqAB8AEAABAPf/9P/y/+7/7P/s/+7/8P/w/+7/7//v/+//
7//w/+7/7f/s/+z/6//r/+v/6//q/+r/6//r/+v/7P/s/+v/6//r/+v/6//s/+z/7P/s
/+//8P/w//D/8P/w//D/8P/v/+7/7f/s/+z/7P/s/+z/7f/v//D/8f/y//L/8v/y//D/
8P/w//D/8P/w//D/8P/y//P/8//0//T/9P/0//T/9v/3//f/9//3//j/+P/5//f/9//3
//f/+v/6//v//P/7//v//P/8//3/AAABAAIAAQACAAQABQAEAAQABAAFAAkACwANAA4A
EAARABEAEgASABQAFQAWABYAFgAXABcAFQAWABYAFwAVABUAFQAVABcAFwAYABgAGgAa
ABoAGAAWABQAFAARAA8ADgAMAAkABwAHAAYABAABAP///f/7//7//////////P/8//z/
+//6//n/+P/4//n/+f/3//f/9f/1//X/9f/2//b/9//3//P/8//z//P/9P/0//T/9P/y
//L/8v/y//L/8v/y//L/8v/y//L/8v/0//T/9P/1//P/8//z//P/9f/2//f/9//2//X/
9P/z//b/9//5//v/+v/5//j/9//3//j/+v/7//n/+f/5//n/+v/6//r/+v/4//j/+P/4
//r/+v/7//v//P/7//v/+//7//v/+//7//n/+f/5//n/+P/4//j/+f/5//j/+P/4//b/
9f/1//X/9v/2//b/9v/4//j/+P/4//j/+P/4//j/9//3//b/9f/3//b/9v/2//j/9v/2
//f/9f/1//X/9f/2//b/9f/1//X/9f/1//X/9//3//f/9//5//r/+v/6//b/+P/5//n/
9//5//z//f/+////AAAAAAEAAQABAP//AAAAAAEAAwADAAQABAADAAIAAAD+/wAAAQAC
AAIAAQABAAEA//8BAAEAAQABAP/////8//r/+//6//r/+f/2//b/9f/1//X/9P/0//T/
9P/z//P/8v/y//L/8v/y//L/8//z//P/8//z//P/8//x//H/8f/x//H/8v/z//T/8//z
//L/8f/z//P/8//z//P/8//z//P/8//z//H/8P/x//H/8f/3/wQAEgAgADcAUgBtAIcA
oQC1ALcArgCmAJsAiQBzAFsASAA9ADgALQAaAA0ABQD8//r//v/+//r/+P/2//j/+v/7
//r/+f/4//j/+P/3//b/9v/z//P/8//z//T/9P/1//X/9f/2//b/9f/1//X/9f/1//j/
+P/4//j/+P/4//f/9v/4//j/+P/4//j/+P/4//j/+P/4//j/+P/4//n/+f/5//r/+v/6
//r//P/8//z//P/8//z//P/8//z//f/9//7//P/8//z//P/8//3//f/9//3//v/+////
AQABAAEAAQAAAAAAAQACAAYABwAJAAoACAAKAAoACgAJAAoADAANABAAEAAQABEAEwAT
ABMAEgAWABcAFwAYABgAGgAbABwAHgAeAB8AHwAdAB4AHgAfAB4AHQAcABsAHAAdAB8A
IAAgACAAIAAeAB0AHAAdABsAGAAYABcAFQARABEAEAAOAA0ACwAJAAcABQAFAAQAAwAD
AAQABQAFAAQAAwACAAIAAQABAP////8BAAEAAQABAAAAAAABAAEAAQABAAEAAQAAAAAA
AAAAAAAAAAAAAAAA/v/+//7//v8AAAAAAAAAAP7//v/+/////////////////wAAAQAB
AAMAAwADAAMAAQABAAIAAwADAAMAAwADAAIAAgADAAMAAwADAAMAAwAGAAYABgAGAAQA
BAAEAAQABgAGAAcABwAGAAUABQAFAAMAAwADAAMAAwADAAMAAwADAAQABQAHAAUABAAE
AAQABAADAAMAAwAEAAQABAAEAAMAAgABAAAAAAAAAAAAAAABAAMABAAFAAUABAAEAAQA
AgAAAAAAAQADAAMAAwADAAMAAgAAAP////////////8AAAEAAgADAAEAAgACAAIAAAAC
AAMAAwADAAMABAAEAAUACAAKAAoACAAGAAYABgAGAAgACQAJAAkACwAMAAwADQANAA0A
DgAOAA4ADgANAAwACgALAAwADAALAAsACwAJAAkACQAJAAkACwALAAgABgADAAIAAgAB
AAAAAAD//////f/8//z//P/8//v/+//6//z//P/8//z//f///wAAAQAAAP///v/9//3/
/f/9//3//P/8//z//P/+//////////3//f/9//3//f/9//3//f/9//v/+//6//n/+f/5
//3/CAAUACQAOQBSAG8AhwCfALMAuwC2AKwAoQCTAH8AZwBUAEcAPgA1ACYAGQAPAAgA
BAACAAIABAAEAAIAAAD+////////////AAAAAP///v/+/////////////f/8//z/+//9
//7//v/9//3//f/9//3//v/+//7//v/9//7//v/+//7//v/+//7//P/8//z//P/9//7/
//8AAAAAAQABAAEAAgACAAIAAgAAAAAAAAAAAP7//v/+//7/AAABAAEAAgACAAIAAgAC
AAQABQAFAAUABgAGAAUABQAFAAUABQAFAAgACAAJAAoACwALAAwADAAMAA4ADgAOAA8A
EAASABMAEQAQAA8ADwAUABUAFgAWABoAGwAbABwAHAAeAB8AIAAiACIAIwAjACEAIgAi
ACMAIQAhACEAIQAfAB8AIAAgACEAIgAjACIAIAAeAB4AGwAYABgAFwAVABUAFQAUABIA
DwANAAsACQAJAAkACAAHAAgACAAIAAcABgAFAAQABAADAAMAAQABAAMAAwADAAMAAgAC
AAMAAwABAAEAAQABAP7//v/+//7//v/+//7//v/8//z//P/8//7//v/+//7///8AAAEA
AwACAAEAAAD/////AAABAAEAAQABAAEAAQAAAP///////wEAAQABAAEAAAAAAAEAAQAD
AAMAAwADAAMAAgABAAAAAgACAAIAAgACAAIAAwADAAQAAwADAAMAAQABAAEAAQABAAEA
AQABAAIAAgACAAMAAgAAAP///v/8//v/+//7//v//P/9//7//v/+//7//v8AAAAAAAAA
AP7//////////f/8//z//P/8//r/+v/7//v/+//7//v//f/+//7////9//3//f/9//v/
+//7//v/+f/6//r/+v/7//7/AAABAAEABQAGAAYABgAGAAYABAAFAAUABQAFAAYABgAH
AAcABwAIAAgABgAGAAUABAAGAAcACAAIAAYABQAEAAEAAQABAAEAAQADAAMAAAD+//3/
/P/8//v/+v/6//n/+f/5//j/+P/4//j/9//3//b/9v/2//b/9v/2//f/9//3//n/+f/5
//n/9//3//f/9//2//b/9v/2//j/+f/5//n/9//3//f/9//3//f/9//3//X/9f/1//L/
7f/v//P/+f8EABIAJAA5AFIAcQCNAKMAswC9ALgArAChAJMAeQBfAE4AQwA6ADEAJAAV
AAcA/v/8//r/+v/6//z//P/6//r/+//5//n/+f/6//z/+//6//r/9//3//f/9//4//j/
+f/5//j/+P/3//X/8//z//P/8//1//b/9//4//f/+P/4//j/+v/6//r/+v/4//j/+P/4
//r/+v/6//r//P/9//3//f/9//z/+//6//z//P/8//z//P/8//z//P/6//v/+//8//z/
/P/8//z//f///wAAAQABAAIAAgADAAMAAwADAAMABAAEAAUABgAFAAUABgAGAAYACAAI
AAgACQAKAAwADQAQABAAEAARABIAEwAUABQAGAAZABkAGgAaABwAHQAeAB4AHgAfAB8A
HwAgACAAIQAhACEAIQAhACEAIQAiACIAIQAgAB8AHAAcABoAGgAXABYAFgAVABMAEQAR
ABAADgAPAA0ACwAJAAcABwAGAAUABQAGAAcABwAFAAMAAQAAAAMAAwABAAEAAQABAAEA
AQD+//7//////////////////P/8//z//P/8//z//P/8//7//v/+//7//v/+//7//v/8
//z//P/9//3//f/9//3///8AAAEAAQABAAEAAQABAAEAAQACAAMABQAFAAUABQACAAIA
AwADAAMAAwADAAMABAAEAAQABAAEAAQABAAEAAYABgAHAAcABgAFAAUABQAEAAMAAgAB
AAIAAwAEAAUAAgACAAIAAwADAAIAAgACAAIAAQABAAEA/v/+//7//v///wAAAQACAAIA
AgACAAIAAAABAAEAAQABAAAAAAAAAP7//P/8//3//v///wAAAQACAAIAAQABAP//////
////AQABAAEAAQABAAIAAgACAAAAAgADAAMACQAHAAYACAAIAAgACAAIAAkACwAMAA0A
CgAKAAkACQAKAAsADQAOAAwADAALAAoADAANAA4ADgALAAsACwAJAAkACQAJAAkACQAJ
AAYABAABAAAAAAD//wAAAAD////////+//7//v8AAP/////+//7//v/+//7//P/9//3/
/f/9//3//f/9//3//f/9//3//P/8//z//P/+////////////////////AQABAAEAAQAB
AP///f/8//n/+f/9/wMADgAgADIASQBiAH0AlQCtAL8AxQC8AK4AowCTAH0AZQBUAEsA
RAA3ACYAGwARAAoABgAGAAYABgAGAAYABAAEAAEAAQABAAEAAgAEAAMAAgACAAMAAwAD
AAMAAgACAAMAAwADAAQABAADAAEAAQABAAEABAAEAAQABAAHAAgACAAIAAcABgAFAAQA
BQAGAAcACAAGAAYABgAGAAYABwAHAAcACAAIAAgACAAIAAgACAAIAAoACgAKAAoACgAL
AAsADAAKAAoACgAKAAwADQANAA0ADQAOAA4ADwARABEAEQARABIAEgATABQAFQAVABYA
FgAYABoAGgAaABoAGgAbABsAHQAeAB8AIQAkACUAJgAmACYAJwAnACgAKgAsAC0ALgAu
AC4ALwAvADEAMgAyADMAMQAxADEAMQAvAC8AMAAwADIAMgAyADAALgAsACwAKQAqACoA
KQAnACUAJQAkACIAHwAdABsAGQAbABsAGgAZABYAFgAWABUAFgAVABQAFAAVABUAEwAT
ABMAEwATABMAEAAQABEAEQARABEAEQARABEAEgATABQAEgASABIAEgASABIAEgASABQA
FAAUABQAEgASABIAEwATABMAEwATABMAFAAVABUAFwAXABcAFwAXABcAGAAZABcAFwAX
ABcAGAAYABkAGQAZABkAGQAZABwAHAAcABwAHAAcABwAHAAaABoAGwAbABoAGQAZABkA
GwAbABsAGwAbABsAGwAbABoAGgAaABsAGwAaABoAGgAaABkAGQAZABgAGAAYABgAGgAa
ABoAGgAaABoAGgAaABoAGwAbABsAGwAaABoAGgAaABgAGAAZABkAGQAZABkAHAAcABsA
GwAbABsAGwAbABkAGQAZABkAGQAaABoAGgAYABoAGwAbAB0AHQAeAB4AHQAeAB4AHgAf
ACEAIgAjACMAIwAkACYAJgAlACUAJgAlACUAJAAkACgAKAAoACgALQArACsALAAqACgA
JgAoAA==
         </WaveFormData>
      </LeadData>
      <LeadData>
         <LeadByteCountTotal>10000</LeadByteCountTotal>
         <LeadTimeOffset>0</LeadTimeOffset>
         <LeadSampleCountTotal>5000</LeadSampleCountTotal>
         <LeadAmplitudeUnitsPerBit>4.88</LeadAmplitudeUnitsPerBit>
         <LeadAmplitudeUnits>��V</LeadAmplitudeUnits>
         <LeadHighLimit>2147483647</LeadHighLimit>
         <LeadLowLimit>268435456</LeadLowLimit>
         <LeadID>V6</LeadID>
         <LeadOffsetFirstSample>0</LeadOffsetFirstSample>
         <FirstSampleBaseline>0</FirstSampleBaseline>
         <LeadSampleSize>2</LeadSampleSize>
         <LeadOff>FALSE</LeadOff>
         <BaselineSway>FALSE</BaselineSway>
         <ExcessiveACNoise>FALSE</ExcessiveACNoise>
         <MuscleNoise>FALSE</MuscleNoise>
         <LeadDataCRC32>3289165761</LeadDataCRC32>
         <WaveFormData>
8v/y//L/8v/z//T/9f/2//b/9v/2//b/9P/0//T/9P/2//b/9v/2//T/9P/0//T/9P/0
//T/9P/0//T/9P/0//P/8v/x//D/8v/y//L/8v/w//D/8P/w//D/8P/w//D/8P/w//D/
8P/v/+7/7f/s/+3/7v/v//D/8P/w//D/8P/u/+7/7v/u/+7/7v/u/+7/7v/u/+7/7v/w
//D/8P/w/+7/7v/u/+7/8P/w//D/8P/w//D/8P/w/+3/7P/r/+r/6//s/+3/7v/w//D/
8P/w//L/8v/y//L/9P/0//T/9P/0//X/9f/1//f/+P/4//j/9f/2//X/9f/2//b/9//4
//r/+//7//v//f/9//3//P/6//r/+v/6//v/+v/3//X/8v/x//H/8P/x//D/8P/v/+7/
7f/s/+v/7f/t/+z/6//t/+3/7f/t/+z/7P/r/+r/6P/o/+f/5//q/+v/7P/t/+//7//v
/+//7v/t/+z/6//t/+3/7f/u/+z/7P/s/+z/7f/s/+v/6v/n/+T/5v/r//H/+v8GABUA
KgBBAFcAbAB8AIoAkACOAIwAiAB+AHYAbQBgAFMASAA3ACQAFQAMAAIA+//5//r/+P/1
//X/9P/y/+//7//v/+//7//v/+7/7P/t/+//8P/v//H/8f/x//L/8P/w/+//7//w//D/
7//v/+//7v/t/+z/7v/v//D/8f/x//H/8f/x//H/8f/x//H/8f/x//H/8f/y//L/8v/y
//P/8//0//T/9v/1//X/9f/0//T/8//z//T/9P/0//X/8//z//L/8v/1//b/9v/2//n/
+v/7//z/+v/7//v/+//7//z//f/9//7/////////AAABAAEAAQABAAIABAAFAAYABgAG
AAcACQAKAAsACwAKAAsADAAMAA0ADQAPAA8AEQATABQAFQATABQAFQAVABUAFQAVABUA
FQAVABcAFwAWABYAFgAWABMAEwASABEAEgARABEADwALAAoACQAIAAcABgAGAAUAAwAA
AP3/+v/8////AQABAP7//f/8//z//v/+//3//f/8//z/+v/6//r/+v/6//r/+P/6//r/
+v/5//n/+v/6//r/+f/4//b/9v/3//j/+f/5//n/+f/5//f/9//3//f/+f/5//r/+v/6
//r/+v/7//3//f/9//3//P/8//z//P/9//7/AAABAP7//f/9//z//P/8//z//P//////
///////////+//7///////////////7//f/9//z//P/8//z//P/8//z/+//7//z//P/8
//3//v///////f/8//z//P/+//7//v/+//3//P/7//r/+v/6//r/+v/8//z//P/8//z/
/P/8//z/+v/6//r/+//9//3//f/9//3//f/9//3//P/8//z//f/7//v/+//7//v/+//7
//v/+//7//v//P/8//z//P/9//z//P/9//3/+//7//v//P/6//r/+v/8//z//P/8//3/
/f/9//3//f8DAAUABAACAAIAAgACAAQABQAFAAUABQAGAAYABgAFAAYABQAFAAcABgAG
AAYABgAHAAcABwAJAAkACQAIAAgACAAIAAgABwAGAAMAAQAAAP/////+//v/+v/6//n/
+f/5//n/+f/6//v/+//7//n/+f/5//n/+f/6//r/+v/6//r/+f/5//n/+f/5//n/+f/5
//n/+f/5//n/+f/5//v/+//7//z/+v/6//r/+v/5//j/+//6//f/9P/y//P/9//+/woA
FwAoAD0AVQBsAIIAkACUAJYAmACYAJAAggB3AG4AYwBYAEkANgAlABoAFAANAAkABgAC
AP//AwAEAAIA/////////////////v/8//r/+//7//n/+v/7//z//v/8//z/+//7//r/
+v/5//n/+v/6//r/+v/7//v/+//7//v/+//7//v/+//7//v/+//9//3//f/9//7//v/+
//7//f/9//7//v/+//3//f/9//7//v/9//3/AAAAAAAAAQD//////v/+//3//v/+//7/
AgACAAIAAgACAAMAAwADAAMABAAFAAUABgAHAAcABwAGAAcABwAHAAgACgANAA8ADgAO
AA4ADwARABIAEwATABIAEwAUABQAFgAXABoAGwAbABsAGgAZABsAHAAdAB0AHQAdAB0A
HQAbABsAHQAdAB4AHgAeAB4AHQAdABwAGwAYABcAFwAVABMAEgARABAAEAAOAA0ACwAL
AAoACQAIAAYABwAHAAUABAADAAIAAgAEAAQAAwADAAIAAgAAAAAAAAAAAAAAAAD+/wAA
AAAAAP////8AAAAAAQABAAEAAAD/////////////////////////////////////AAAA
AAAAAAAAAAEAAwADAAMAAwADAAIAAQAAAAIAAgADAAMAAQABAAIAAgAAAAAAAAAAAAEA
AQABAAEAAwADAAIAAgABAAEAAQABAAMAAgABAAEAAAAAAAAAAAACAAIAAgABAP//AAAA
AAAAAAAAAAAA//8BAAAAAAAAAAAAAAAAAAAAAgACAAIAAgAAAAAAAAAAAAAAAAAAAAAA
/v/+//7//v/+//7//v////3//f/9//3//f/9//3//f/+//7//v////3//f/9//3/////
///////9//3//f/+//z//P/8//3//P/8//3//f/7//v/+//8/wAAAAACAAIAAgACAAIA
AgADAAMAAwADAAQABAAEAAQABgAGAAcACQAIAAgACAAHAAcABgAFAAcABwAHAAYABgAG
AAYABgAHAAYAAwABAAAA//////7/+//6//r/+f/7//v/+//7//n/+f/4//f/9f/1//X/
9f/1//b/9v/2//j/+P/3//f/9f/1//X/9f/1//X/9f/1//f/9//3//f/9f/1//X/9v/2
//b/9v/2//f/9v/1//D/7//u/+7/8//3/wAACAATACIANwBRAGoAfACOAJoAmgCUAJIA
jAB+AHMAaABdAFQARwA0ACMAGAAOAAMA///+/wAAAwABAPz/+v/5//n/+f/5//f/9//2
//T/9P/1//X/8//z//P/8//0//T/9P/z//P/9P/0//P/8//1//b/9//4//j/9//2//X/
9f/1//X/9f/3//f/9//3//X/9f/1//X/9v/2//b/9v/1//X/9v/2//j/9//3//f/+P/4
//f/9//4//j/+P/5//n/+f/4//j/+f/6//r/+v/6//r/+v/6//z//f/9//3/+//8//3/
/f/+/////////wAAAQABAAEA//8AAAIAAwAFAAYABwAJAAoACgAKAAkADAANAA4ADgAR
ABEAEwATABMAEwASABEAEQASABMAEwAVABUAFQAVABcAFwAZABkAFQAUABMAEgARABEA
EAAPAA4ADQANAAsACwAKAAkACAAGAAQAAwABAP///v/9//z/+v/7//v/+f/6//n/+P/4
//j/+P/3//f/9v/2//T/9P/0//T/9P/0//L/9P/0//T/9f/1//b/9v/3//f/9//2//P/
8//z//P/8//z//P/8//z//P/8//z//P/8//0//T/9P/0//T/9f/z//P/8//z//b/9v/2
//b/9v/2//f/9//1//X/9v/2//b/9v/2//b/+f/5//n/+f/5//n/+P/4//f/9//3//f/
9f/0//P/8//2//b/9v/2//T/9P/0//P/8f/y//L/8v/z//T/9f/1//X/9P/0//T/8v/y
//L/8v/y//L/8v/y//L/8v/y//L/8P/w//D/8P/y//L/8v/y/+7/7v/u/+//8f/x//H/
8f/x//H/8f/x//D/8P/w//H/8f/x//H/8f/v/+//7//v//H/8f/x//L/8v/y//L/8//y
//b/+P/3//b/9f/0//T/9f/1//X/9//4//j/+P/2//j/+P/5//v/+v/6//r//P/9//3/
/f/9//3//f/8//v/+v/5//j/+P/4//b/9f/0//P/8//y//P/8v/y//H/8P/v/+7/7f/t
/+3/7P/r/+3/7f/t/+3/7//w//D/8P/w//D/7//v/+3/7f/t/+3/7f/t/+3/7f/r/+v/
6//r/+3/7f/t/+7/7v/u/+7/7v/r/+r/6//q/+f/5P/o/+v/7//6/woAGwAuAEcAXQBy
AIYAkgCUAJIAkACMAH4AcABjAFoAUQBEADEAIAARAAgAAgD9//n/9v/2//P/8f/u/+7/
8P/x//L/8//z//P/8v/w/+7/7//v/+3/7f/t/+3/7v/u/+7/7f/t/+7/7v/t/+3/8P/w
//D/8P/x//H/8f/x//P/8//z//P/8//z//P/8//y//H/8P/v//L/8v/y//L/8f/x//L/
8v/0//P/8//z//T/9P/z//P/8v/y//L/8//1//X/9P/0//f/+P/4//j/+v/6//r/+v/6
//v/+//7//v//P/9//3//P/9//3//f/+/////////wAAAgAFAAcACAAIAAgACQAJAAoA
CwALAA4ADwAQABAAEAAPABAADwASABMAEwATABUAFgAXABcAFwAXABcAFwAXABcAGQAZ
ABcAFgAVABQAEwATABIAEQAOAA0ADQALAAsACgAJAAgABgAEAAMAAQABAAAA///+//z/
/f/9//v/+v/5//j/+P/4//j/9//3//n/+v/5//r/+f/4//f/9v/2//j/+P/4//f/9//4
//j/9//3//f/9v/1//X/9f/1//X/9f/1//X/9f/1//X/9f/2//f/+f/6//j/+P/4//n/
+f/5//n/+f/6//r/+v/6//r/+v/7//v/+//7//z//P/6//r/+v/6//v/+//7//v//f/9
//z//P/7//v/+//7//3//P/7//v//P/8//z//P/8//z//P/7//n/+v/6//r/+v/6//r/
+f/7//r/+v/6//r/+v/6//r/+v/6//r/+v/4//j/+P/4//b/9v/2//b/+f/6//v//P/6
//r/+v/7//v/+//7//v/+v/5//j/9//4//j/+P/5//n/+f/5//n/+//7//v/+//5//n/
+f/6//n/+P/3//f/+v/6//v/+/////3//f/+//7/AAAAAAAAAAACAAMAAwADAAIAAgAB
AAAAAgAEAAQABQADAAIAAgACAAIAAwADAAMABQAFAAUABAAEAAQABAAEAAUABAABAP//
/v/9//3//P/5//j/+P/3//n/+f/5//n/9//3//b/9f/z//P/8//z//P/9P/0//T/9v/2
//X/9f/z//P/8//z//P/8//z//P/9P/1//b/9//2//X/9P/0//T/9P/0//T/9//0//H/
7v/t/+7/8P/z//3/CAAUACMANgBNAGEAdgCKAJQAlgCUAJQAjgCEAHYAawBgAFMARAAz
ACQAGQASAAgAAwABAP7//P/7//v/+P/4//f/9//3//f/9//3//b/9P/2//f/9//1//P/
8//z//T/9v/2//X/9f/2//b/9f/1//T/9P/0//T/9//3//f/9//1//X/9f/1//f/9//3
//f/9//3//f/9//2//b/9v/2//n/+f/6//r/+v/5//n/+f/6//r/+f/5//r/+v/6//v/
+f/5//j/+P/5//r/+v/6//z//P/8//z//v/////////9//7//////wIAAwADAAMAAgAD
AAMAAwADAAQABgAHAAgACAAIAAkACwAMAA0ADQAQABEAEgASABMAEwAVABUAFAAVABUA
FQAVABYAFwAXABcAFwAXABcAFwAXABkAGQAaABoAGgAaABYAFQATABEAEgARABEADwAN
AAwACwAKAAgABgAFAAMABQAEAAMAAgABAAEAAAD9//7//f/8//z//P/8//v/+//8//z/
+v/6//z//P/8//z/+f/6//n/+P/4//n/+//8//3//f/9//z/+f/5//n/+f/7//v/+//7
//n/+f/5//n/+f/5//r/+v/6//r/+v/7//v/+//7//v//P/8//z//P/+//7///////z/
+//7//r//P/8//z//P/+////AAABAAAA///9//z/+//7//v/+//8//z//P/9//z//P/8
//z//P/8//z/+//9//7//v/+//z//P/8//v/+//6//r/+v/6//r/+v/6//j/+P/4//j/
+v/6//r/+v/6//r/+v/6//j/+P/4//j/+P/4//j/+f/3//f/9//3//n/+f/5//n/+P/4
//j/+f/5//n/+f/5//n/+f/5//n/9//3//f/+P/6//r/+v/7//z//P/9//3/+//7////
AAD+//7//v/+//7/////////AQACAAIAAgAAAAIAAgADAAUABAAEAAQABAAFAAUABQAD
AAMAAwACAAIAAgACAAIAAQAAAP3/+//4//f/9//2//b/9v/3//f/9f/1//X/9f/1//X/
9P/z//X/9f/1//X/8//0//T/9P/0//T/8//z//P/8//z//P/8f/x//H/8f/z//P/8//z
//P/8//z//T/9P/0//T/9P/z//L/8f/y/+3/6v/q/+v/7//2/wAACwAcADEARwBaAG4A
gACMAJIAkACQAIwAggB3AGwAYQBYAE0AOgAnABoADgAFAAEAAAD+//v/+//6//b/9//3
//f/9//3//f/9v/0//L/8//z//H/8//z//P/9P/y//L/8f/x//L/8v/x//H/8v/y//L/
8v/z//P/8//z//H/8f/x//H/8//z//P/8//z//P/8//z//T/9P/0//T/8//z//T/9P/2
//X/9f/1//b/9v/1//X/9v/2//b/9//3//f/9v/2//X/9v/2//b/+v/6//r/+v/4//n/
+f/5//n/+v/7//v//v////////8AAAEAAQABAAMABAAGAAcABwAGAAUABQAHAAgACQAJ
AAoACwAMAAwADAALAAwACwANAA8AEAARABMAFAAVABUAFQAVABUAFQAVABUAFwAXABQA
FAAUABQAEwATABIAEQAOAA0ADQALAAkACAAHAAYABgAEAAMAAQABAAAA///+//z//f/9
//v/+v/5//j/+P/2//b/9f/1//f/+P/3//j/9//2//X/9P/z//b/9//4//X/9f/2//b/
9P/z//L/8P/y//P/9P/1//P/8//z//P/9P/1//b/9//2//X/9f/0//b/9v/2//f/9f/1
//X/9f/4//j/+P/4//b/9v/3//f/9f/1//b/9v/4//j/+P/4//n/+f/5//n/9//3//b/
9v/3//f/9//3//f/9v/1//X/+P/4//j/+P/2//b/9v/1//X/9v/2//b/+P/4//j/9//1
//T/9P/0//L/8v/y//L/8v/y//L/8v/0//T/9P/0//T/9P/0//T/9P/0//T/9P/y//L/
8v/z//H/8f/x//H/8//z//P/8//y//L/8v/z//P/8//z//P/8//z//P/8//3//n/9//2
//j/+P/4//j/+v/7//v/+//6//r/+f/4//r//P/8//3//f/8//z//P/+//////////3/
/f/9//z//P/8//z//P/6//j/9P/x/+7/7f/t/+z/7P/s/+3/7f/v/+//7//v/+3/7f/s
/+v/6//r/+v/6//t/+7/7v/u/+z/7P/r/+v/6//r/+v/6//t/+3/7f/t/+v/6//r/+v/
7f/t/+3/7v/t/+z/6//q/+3/7v/r/+j/5f/k/+b/6//z//7/DAAdADAARwBdAHQAhACS
AJYAlgCSAIoAfABuAGMAVABHADoAKwAaAA8ACAACAPv/9//0//T/8//z//D/8v/x//H/
8f/x/+//7//u/+z/7P/t/+3/6//r/+v/6//s/+7/7v/t/+3/7v/u/+3/7f/u/+7/7v/u
/+//7//v/+//7//v/+//7//t/+3/7f/t/+3/7f/t/+3/7//w//H/8v/z//P/9P/0//L/
8f/x//H/8v/y//H/8f/0//T/9P/1//X/9f/0//T/9f/2//b/9v/4//j/+P/4//b/9//3
//f/+f/6//v/+//8//3//f/9/wAAAQABAAEA//8AAAIAAwACAAIAAgADAAYACAAKAAsA
DAANAA4ADgAPAA8AEQARABIAEwATABMAEQASABMAEwATABMAEwATABMAEwAVABUAFgAW
ABYAFgATABMAEgARAA8ADQAMAAkACQAIAAcABgAEAAIAAQD//wEAAAD///7//P/9//3/
+//8//v/+v/6//r/+v/5//n/+P/4//b/9v/2//b/9v/2//T/9v/2//b/8//z//T/9P/z
//P/8//y//L/8//0//X/9f/1//X/9f/3//f/9//3//X/9f/2//b/+P/4//j/+f/4//f/
9v/1//j/+P/4//j/+P/4//n/+f/4//n/+//8//z//P/8//z//P/7//r/+f/3//f/9v/2
//j/+f/6//v/+//6//n/+f/6//r/+v/6//r/+v/6//n/+f/6//r/+v/4//j/+P/3//f/
9v/2//b/+P/4//j/+P/4//j/+P/4//r/+v/6//r/+f/4//f/9v/4//j/+P/4//j/+P/4
//n/+P/3//b/9f/3//f/9//3//b/9v/2//f/9//3//f/9//3//f/9//3//f/9//3//j/
+P/4//r/+//8//3//v/+////////////AAAAAAAAAAACAAIAAwABAAAAAAAAAAIAAwAD
AAMAAQABAAEAAAACAAIAAgACAAEAAAD9//v//P/7//v/+v/3//b/9v/1//X/9f/1//X/
9f/1//T/8//z//P/8//z//P/9P/0//T/9P/0//P/8//x//H/8f/x//L/8//0//X/9P/z
//L/8f/z//P/8//0//L/8v/y//L/8//w/+//8P/v//D/7v/x//n/BAAOAB8ANABJAGEA
egCMAJIAkgCUAJQAjgCCAHYAaQBgAFcASAAzACQAFwAMAAgABwAFAAAA+v/5//n/+v/6
//f/9//3//f/9//3//b/9P/0//X/9f/z//P/8//z//T/9v/2//X/9f/2//b/9f/1//T/
9P/0//T/8//z//P/8//1//X/9f/1//X/9f/1//X/9f/1//X/9f/2//b/9v/2//f/9//4
//j/+v/5//n/+f/4//j/9//3//r/+v/6//v/+//7//r/+v/5//r/+v/6//z//P/8//z/
/P/9//3//f/9//7//////wEAAwAEAAUABAAFAAUABQAFAAYACAAJAAoACgAKAAsACwAM
AA0ADQAOAA8AEAAQABEAEQATABMAFAAVABUAFQAVABYAFwAXABUAFQAVABUAFwAXABkA
GQAYABgAGAAYABcAFwAWABUAEgARABEADwAPAA4ADQAMAAgABgAFAAMAAwACAAEAAAAC
AAMAAwABAAAA///+//7//v/+//3//f/+//7//P/8//z//P/8//z//P/+//7//v/9//3/
/v/+//3//f/9//z/+//7//v/+//9//3//f/9//v/+//7//v/+//7//z//P/+//7//v//
/////////////v/+//7//v/+//7///////////8AAAAA///+//3//P//////////////
///+//7/AQABAAEAAQABAAAA//////7//v/+//7//v/+//7//f///wAAAAAAAAAAAAAA
AP/////+//7//v/+//7//v/+//3//P/7//r//P/8//z//P/9//7///8AAP7//v/+//7/
/P/8//z//f/9//3//f/9//z/+//6//n/+v/6//r/+//9//3//f/9//3//f/9//3//f/9
//3//v/8//z//P/9/wAAAgADAAMAAgAAAAAAAAAAAAIAAwADAAMABQAGAAYABgAGAAgA
CAAJAAcABgAGAAYABgAHAAcABwAHAAcABwAGAAYABgAGAAYABwAGAAMAAQAAAP/////+
//3//P/8//v/+f/5//n/+f/5//n/+P/3//f/9//3//f/+v/8//3//v/7//r/+P/3//n/
+f/5//n/9//3//f/9//5//n/+f/5//f/9//3//j/+P/4//j/+P/3//b/9f/2//X/8v/w
//P/+f8CABAAIQA0AEkAXwB2AIgAkgCWAJYAlACSAIoAfgBxAGYAXQBOADsALAAfABQA
DAAHAAMABAAEAAEA///8//z//f/9//3//f/9//3//P/6//r/+//7//n/+P/3//b/9v/3
//j/+P/5//j/+P/3//f/+v/6//r/+v/5//n/+f/5//n/+f/5//n/9//3//f/9//4//n/
+v/7//r/+v/6//r//f/9//7//v/9//v/+v/5//j/+P/3//f/+f/6//v//f/9//3//P/8
//3//v/+//7//v/+//7//v/+/////////wEAAgADAAMABAAFAAUABQAGAAcABwAHAAUA
BgAIAAkACAAIAAgACQANAA4ADwAPABAAEQASABIAEwATABUAFQAYABkAGQAZABcAGAAZ
ABkAFwAXABcAFwAVABUAFwAXABcAGAAZABoAFwAXABYAFQASABEAEQAPAA8ADgANAAwA
CAAGAAUAAwABAAAA///+////AQACAAEAAAD///7//v/8//z/+//7//7//v/8//z//P/8
//z//P/4//r/+v/6//n/+f/6//r/+f/5//n/+P/3//f/9//3//n/+f/5//n/+v/7//z/
/f/8//v/+//6//z//P/8//3/+//7//v/+//7//r/+f/4//r/+v/7//v/+f/5//r/+v/7
//z//f/+//z/+//6//n/+v/7//v//P/9//3//f/9//3//P/7//v//P/8//z//P/8//z/
/P/7//v//P/8//z/+//6//n/9//5//j/+P/4//r/+v/6//r/+P/4//j/+P/4//j/+P/4
//r/+v/6//r/+P/4//j/+P/2//b/9v/3//X/9f/1//X/9v/3//j/+f/2//b/9v/3//b/
9f/0//P/9f/1//X/9f/2//f/+P/6//r//v/+//7//v/+//7//P/9//3//f/9//7//v/+
/wAAAgACAAMAAQAAAAAAAAACAAMAAwADAAIAAQAAAP7//v/+//7//v////7/+//5//b/
9f/1//T/9f/0//T/8//1//X/9f/1//P/8//y//H/8f/x//H/8f/v//D/8P/w//L/8v/x
//H/8f/x//H/8f/x//H/8f/x//P/8//z//P/8v/x//D/8P/w//D/8P/w/+//7v/v/+r/
5//o/+r/7f/z//7/DAAbAC4ARwBfAHIAhACQAJQAlACSAI4AgAByAGkAYABTAEYANQAk
ABMACAACAP3/+//6//r/+f/3//b/9v/z//P/8//z//P/8//y//D/8P/x//H/7//x//H/
8f/y//H/8P/u/+3/7v/u/+3/7f/v//D/8f/y//L/8f/w/+//8f/x//H/8f/x//H/8f/x
//H/8f/x//H/9P/0//T/9P/z//P/9P/0//T/8//z//P/9P/0//P/8//y//L/8v/z//P/
8//y//L/9f/2//b/9v/4//j/+P/4//j/+f/5//n/9//4//n/+f/6//v/+//7//7/////
/////f/+/wAAAQADAAQABQAHAAcACAAJAAkACgALAAwADAANAA0ADwAPAA4ADwAPAA8A
EQASABMAEwAVABUAFQAVABUAFQAXABcAEwASABEAEAAPAA8ADgANAAwACwALAAkABQAE
AAMAAgABAAAAAAD///3//P/7//r//P/9//3/+//4//f/9v/2//j/+P/3//f/+P/4//b/
9v/0//T/9P/0//T/9v/2//b/9P/z//P/8v/z//P/8//y//L/8//0//X/9f/1//X/9f/z
//P/8//z//P/8//0//T/9v/2//b/9//1//X/9f/1//j/+P/4//j/+P/4//n/+f/3//f/
+P/4//j/+P/4//j/+f/5//n/+f/5//n/+P/4//v/+//7//v/+//6//n/+f/5//j/9//2
//f/+P/5//n/9//4//j/+P/4//j/+P/3//f/9v/2//b/9P/0//T/9P/2//b/9v/2//b/
9v/2//b/9v/2//b/9v/2//b/9v/2//L/8v/y//P/9f/1//X/9f/1//X/9f/1//L/8v/y
//P/9f/1//X/9f/1//X/9f/1//f/9//3//j//P/6//j/+v/6//r/+v/6//z//f/9//3/
/P/8//v/+v/8//7//v///////v/+//7/AAABAAEAAQD////////+//7//v/+//7//f/8
//n/9//0//P/8//y//P/8v/y//H/8f/x//H/8f/z//P/8v/x//H/8f/x//H/7//w//D/
8P/y//L/8f/x//H/8f/x//H/7//v/+//7//x//H/8f/x//H/8f/x//L/8v/y//L/8v/x
//D/7//s/+n/6P/o/+3/9/8EABAAIQA2AEkAXwB0AIgAkgCUAJIAkACKAIAAdABnAF4A
UwBEAC8AIAAXAAwABgADAP///P/6//v/+f/2//b/8//z//P/8//1//X/9P/y//L/8//z
//H/8f/x//H/8v/y//L/8f/x//D/8P/v/+//8v/y//L/8v/1//X/9f/1//P/8//z//P/
9f/1//X/9f/z//P/8//z//T/9P/0//T/9f/1//b/9v/2//X/9f/1//j/+P/3//f/9v/2
//b/9//5//n/+P/4//n/+v/6//r//P/8//z//P/8//3//f/9//3//v//////AAABAAEA
AQACAAMAAwADAAEAAgAEAAUABwAIAAkACwALAAwADQANAAwADQAOAA4AEAARABQAFQAU
ABUAFQAVABUAFgAXABcAFwAXABcAFwAVABUAFwAXABgAGAAYABgAEwATABIAEQARABEA
EgARAA8ADgANAAwACAAGAAUAAwAFAAQAAwACAAEAAQAAAP3//f/9//3//v/+//7//f/9
//z//P/6//r/+v/6//r/+v/4//r/+v/6//r/+//9//7//v/9//z/+v/7//v/+//7//3/
/f/9//3/+//7//v/+//7//v//P/8//z//P/8//3//f/9//3//f8AAAAAAAAAAP///v/+
//3//f/9//7//v/+//7//v/+////////////AQABAAAAAAD//////////////v/9//3/
/v/+//7//v/+//7//v/9//3//v/+//7//v/+//7//f/9//z//P/8//r/+v/6//r//P/8
//z//P/8//z//P/8//z//P/8//z//P/8//z//P/8//z//P/9//3//f/9//3/////////
///+//7//v////3//f/9//3//f/9//3//f/7//v/+//8//7//v/+///////+//7//f8A
AAEAAgAEAAIAAgACAAQABAAEAAQABQAFAAUABQAFAAUABwAHAAcACwAJAAoADQAKAAgA
CAAKAA==
         </WaveFormData>
      </LeadData>
   </Waveform>
</RestingECG>
