# Supplementary material for: Detection of Left Atrial Enlargement Using a Convolutional Neural Network-Enabled Electrocardiogram
Source: Front Cardiovasc Med. 2020 Dec 17;7:609976. doi: 10.3389/fcvm.2020.609976 (PMC7773668; doi:10.3389/fcvm.2020.609976)
Supplement: Supplementary file 4 [file Data_Sheet_4.ZIP › normal3/1802032291_1871_0000001T.XML]

<?xml version="1.0" encoding="Windows-1252"?>
<!DOCTYPE RestingECG SYSTEM "restecg.dtd">
<RestingECG>
   <PatientDemographics>
      <PatientID>1802032291</PatientID>
      <PatientAge>65</PatientAge>
      <AgeUnits>Years</AgeUnits>
      <Gender>Male</Gender>
      <PatientLastName>liangshilao</PatientLastName>
   </PatientDemographics>
   <TestDemographics>
      <DataType>Resting</DataType>
      <Site>1</Site>
      <AcquisitionDevice>MAC55</AcquisitionDevice>
      <Status>Unconfirmed</Status>
      <Priority>Normal</Priority>
      <AcquisitionTime>09:33:45</AcquisitionTime>
      <AcquisitionDate>08-20-2016</AcquisitionDate>
      <CartNumber>1</CartNumber>
      <AcquisitionSoftwareVersion>009C</AcquisitionSoftwareVersion>
      <XMLSourceVersion>MAC5000 v1.0</XMLSourceVersion>
   </TestDemographics>
   <RestingECGMeasurements>
      <VentricularRate>75</VentricularRate>
      <AtrialRate>75</AtrialRate>
      <PRInterval>174</PRInterval>
      <QRSDuration>82</QRSDuration>
      <QTInterval>376</QTInterval>
      <QTCorrected>419</QTCorrected>
      <PAxis>38</PAxis>
      <RAxis>-25</RAxis>
      <TAxis>22</TAxis>
      <QRSCount>12</QRSCount>
      <QOnset>214</QOnset>
      <QOffset>255</QOffset>
      <POnset>127</POnset>
      <POffset>187</POffset>
      <TOffset>402</TOffset>
      <ECGSampleBase>500</ECGSampleBase>
      <ECGSampleExponent>0</ECGSampleExponent>
   </RestingECGMeasurements>
   <Diagnosis>
      <Modality>Resting</Modality>
         <StatementCount>4</StatementCount>
         <LabelText>12SL ��ϳ���</LabelText>
      <DiagnosisStatement>
         <StmtFlag>ENDSLINE</StmtFlag>
         <StmtText>�������</StmtText>
      </DiagnosisStatement>
      <DiagnosisStatement>
         <StmtText>�±��ļ�����</StmtText>
      </DiagnosisStatement>
      <DiagnosisStatement>
         <StmtFlag>ENDSLINE</StmtFlag>
         <StmtText>�����䲻ȷ��</StmtText>
      </DiagnosisStatement>
      <DiagnosisStatement>
         <StmtFlag>ENDSLINE</StmtFlag>
         <StmtText>�쳣 ECG</StmtText>
      </DiagnosisStatement>
   </Diagnosis>
   <Waveform>
      <WaveformType>Rhythm</WaveformType>
      <WaveformStartTime>0</WaveformStartTime>
      <NumberofLeads>8</NumberofLeads>
      <SampleType>CONTINUOUS_SAMPLES</SampleType>
      <SampleBase>500</SampleBase>
      <SampleExponent>0</SampleExponent>
      <HighPassFilter>16</HighPassFilter>
      <LowPassFilter>150</LowPassFilter>
      <ACFilter>NONE</ACFilter>
      <LeadData>
         <LeadByteCountTotal>10000</LeadByteCountTotal>
         <LeadTimeOffset>0</LeadTimeOffset>
         <LeadSampleCountTotal>5000</LeadSampleCountTotal>
         <LeadAmplitudeUnitsPerBit>4.88</LeadAmplitudeUnitsPerBit>
         <LeadAmplitudeUnits>��V</LeadAmplitudeUnits>
         <LeadHighLimit>2147483647</LeadHighLimit>
         <LeadLowLimit>268435456</LeadLowLimit>
         <LeadID>I</LeadID>
         <LeadOffsetFirstSample>0</LeadOffsetFirstSample>
         <FirstSampleBaseline>0</FirstSampleBaseline>
         <LeadSampleSize>2</LeadSampleSize>
         <LeadOff>FALSE</LeadOff>
         <BaselineSway>FALSE</BaselineSway>
         <ExcessiveACNoise>FALSE</ExcessiveACNoise>
         <MuscleNoise>FALSE</MuscleNoise>
         <LeadDataCRC32>3464915146</LeadDataCRC32>
         <WaveFormData>
+v/6//r/+v/8//z//P/8//r/+v/6//r/+v/6//r/+v/8//z//P/8//z//P/8//z/+v/6
//r/+v/4//j/+P/4//r/+v/6//r/+v/6//r/+v/4//j/+P/4//j/+P/4//j/+v/6//r/
+v/4//j/+P/4//r/+v/6//r/+P/4//j/+P/6//r/+v/6//j/+P/4//j/+P/4//j/+P/6
//r/+v/6//j/+P/4//j/+f/6//v//P///wAAAAD///v//f//////AAACAAQABgAGAAUA
BgAFAAcACAAJAAoADAAMAAwADQAOAA4ADQALAAkACQAJAAgABwAFAAMAAgAAAP3//P/8
//n/+f/5//f/9v/1//T/8//1//X/9f/1//X/9v/2//b/9v/2//b/9v/0//T/9P/0//b/
9v/2//b/9P/0//T/9P/1//X/+f/3//b/+v/+//3/+f/+/wwAKABIAF8AdQCUALYAygDH
AKAAXwAYAOX/wv+a/3//d/9y/2z/eP+K/5j/p/+x/7j/vf/I/8//1f/i/+3/9P/2//f/
+f/3//f/+P/4//j/+//7//r//P/9//3//v/8//7//v/9//3//v/+//7///8AAAEAAgAB
AAEAAQABAAIAAgABAAEAAgADAAMAAwADAAQABAAEAAQABAAGAAYABAAEAAUABQAHAAcA
BwAJAAsACwALAAwACgAMAA0ADQANAA4ADgAPABEAEgATABQAFwAXABcAGQAbABsAGwAd
AB0AHQAdAB0AIQAiACIAIwAjACUAJQAlACMAIwAhACEAIgAiACIAIgAiACEAIQAhACEA
IgAiACMAHwAdAB0AHQAZABYAFgAVABYAEwARABEADgAMAAoACAAGAAQAAwACAAEAAQD/
///////9//3//P/7//v/+//7//v/+//6//r/+f/5//n/+f/3//f/9//3//b/9v/2//b/
+P/2//b/9v/2//b/9v/2//b/9v/2//f/9//2//b/9v/2//b/9v/2//b/9v/3//f/9//3
//f/9//4//j/+P/4//r/+v/6//v/+f/5//n/+f/5//j/+P/4//j/+P/5//n/+f/4//j/
+P/5//n/+f/4//j/+P/4//j/+P/4//j/+f/5//j/+P/4//b/9v/2//b/+P/4//b/9v/2
//b/9v/2//f/9//3//f/+f/5//n/+P/2//f/9//3//f/9//3//f/9//3//f/9//3//f/
9//3//f/9//3//f/9//3//f/9//5//j/+P/4//b/9v/2//b/9v/2//b/9//5//j/9v/4
//j/+P/4//v//P/8//v/9//5//v/+//7//z//f/+//////8BAAEAAwAEAAUABgAGAAYA
BgAHAAgACAAHAAUAAwADAAMAAgABAP///f/8//z/+f/4//j/9f/1//X/8//z//P/8//z
//H/8f/x//H/8f/y//L/8v/y//L/8v/y//L/8v/y//L/8v/y//L/8v/0//T/9P/0//P/
8//z//P/8v/y//b/+f/7//z/AgAUADAASQBhAHwAlgCsALEAngBvADQAAQDe/7j/k/+F
/37/dP94/4j/lv+l/6//tP+7/8L/yf/P/9j/4f/q//D/8f/x//P/8//0//T/9P/3//f/
9v/0//X/9f/2//b/+P/4//f/+f/6//r/+v/4//j/+P/4//v/+//7//v//P/8//v/+//8
//3//f/9//v//P/8//z//v/+/wAAAAD+//7//////wEAAQABAAMAAwADAAMABAAEAAYA
BwAHAAcACAAIAAkACQAKAAsADAAPAA8ADwARABUAFQAVABcAFwAXABcAFwAbABwAHAAd
ABsAHQAdAB0AHwAfAB0AHQAcABwAHAAcABwAGwAbABsAGgAaABkAGQAVABMAEwATABEA
DgAOAA0ACgAHAAUABQAFAAQAAwACAAIAAAD///7/+//7//n/+f/5//f/9//2//f/9//3
//f/9v/1//P/8v/x//H/8f/x//P/8//z//P/9P/0//T/9P/2//T/9P/0//L/8v/y//L/
9P/0//T/9f/z//L/8v/y//T/9P/0//T/9P/0//X/9f/1//X/9f/1//b/9v/2//b/9P/0
//T/9f/3//f/9//3//f/9v/2//b/9v/2//f/9//1//T/9P/0//f/9//3//b/9v/2//b/
9v/2//b/9v/3//f/9v/2//b/9v/2//b/9v/2//b/9P/0//T/9P/0//T/9f/1//X/9f/1
//X/9f/0//b/9//3//f/9f/1//X/9f/1//X/9f/1//f/9//3//f/9f/1//X/9f/3//f/
9//3//f/9v/2//b/9v/2//b/9v/2//j/+P/4//j/+P/4//n/+v/6//n/9//5//v/+//5
//r/+//8//////8BAAEAAQACAAMABAAGAAYABgAHAAgACAAHAAUABQAFAAUABAAEAAMA
AgACAP7/+//6//r/+f/5//n/9//4//f/9v/1//P/8//z//P/8//0//T/9P/0//T/9P/0
//T/9P/0//T/9P/0//T/9P/0//T/9P/0//X/9//3//f/9v/2//j/+//7//r//P8CABIA
LQBJAF4AcACMAKcAtACvAIwAVQAYAOz/x/+l/5D/hP94/3j/iP+b/6X/rv+1/77/w//L
/9T/3//q//D/9//3//f/9//4//j/9//5//j/9v/4//n/+f/6//r//P/8//v/+//8//z/
/P/8//z//P/8/////////////v/+//3//f/+////////////AAAAAAAAAAAAAAIAAgAC
AAIAAwADAAMAAwADAAUABQAFAAUABgAGAAgACQAJAAkACgAKAAsACwAMAA0ADgARABEA
EQATABUAFQAVABcAGQAZABkAGQAZABoAGgAbAB0AHwAfAB8AHwAfAB0AHQAcABwAHAAc
AB4AHQAdAB0AGgAaABkAGQAZABcAFwAXABUAEgASABEAEAANAAsACwAHAAYABQAEAAQA
AgABAAAA//////3//f////3//f/8//n/+f/5//n/+//7//r/+v/5//n/+f/5//n/+f/5
//n/+P/4//j/+P/6//j/+P/4//j/+P/4//j/9v/2//b/9//3//b/9v/2//j/+P/4//j/
9v/2//f/9//5//n/+f/5//r/+v/6//r/+v/6//r/+//7//v/+//7//v/+v/6//r//P/8
//3//f/7//r/+v/6//v/+//7//r//P/8//z//P/6//r/+v/7//v/+v/6//r/+v/6//r/
+v/8//z/+v/6//z//P/8//z/+f/5//n/+f/7//v/+//6//j/+f/5//n/+f/5//n/+f/7
//v/+//7//n/+f/5//n/+//7//v/+//6//n/+P/3//n/+P/4//j/+P/4//j/+P/2//b/
9v/3//v/+v/6//j/+P/4//j/+v/8//3//f/7//3///////3//v///wAAAwADAAUABQAF
AAYABwAIAAoACgAKAAsADAAMAAsACQAJAAkACQAIAAcABQADAAIAAAD9//z//P/7//v/
+//5//b/9f/0//P/8//z//P/8//z//T/9P/0//T/9P/0//T/9v/2//b/9v/2//b/9v/2
//T/9P/0//T/9//3//f/9//2//b/+P/3//X//v8OACgAQgBdAHcAkgCuAMQAxQCiAGEA
GgDp/8j/pv+L/3//eP9+/47/nv+o/7H/uf++/8f/0P/Z/+P/7P/z//T/9v/3//f/9f/1
//b/9v/4//v/+//6//r/+//7//z/+v/8//z/+//7//z//P/8//z//P/8//z/+//7//v/
+//+//7//f/9//z//f/9//3///8AAAAAAAAAAAAAAgACAAIAAgADAAMAAQABAAEAAwAD
AAMAAwAEAAQABgAHAAcACQAKAAoACwALAAwADQAOAA8ADwAPABEAEQARABEAEwAXABcA
FwAXABcAGAAYABkAGQAbABsAGwAdAB0AGwAbABsAGgAZABgAGgAZABkAGQAWABYAFQAV
ABUAEwATABMADwAMAAwACwAMAAkABwAHAAYABgAGAAYAAgAAAP///v/9//3/+//7//3/
+//7//r/+//7//v/+//7//v/+v/6//n/+f/5//n/+f/5//n/+f/4//j/+P/4//r/+P/4
//j/9v/2//b/9v/4//j/+P/5//n/+P/4//j/+P/4//j/+P/4//j/+f/5//n/+f/5//n/
+v/6//r/+v/4//j/+P/5//v/+//7//v/+//6//r/+v/6//r/+//7//v/+v/6//r/+//7
//v/+v/8//z//P/8//r/+v/6//v//f/8//z//P/6//r/+v/6//r/+v/4//j/+v/6//r/
+v/5//n/+f/5//n/+f/5//j/+v/7//v/+//5//n/+f/5//n/+f/5//n/+f/5//n/+f/7
//v/+//7//n/+f/5//n/+f/4//j/+P/6//r/+v/6//j/+P/4//n//f/6//r//P/8//z/
/P/8//3//v/+//3//f///wEAAQD//wAAAQACAAMAAwAFAAUABwAIAAkACgAMAAwADAAN
AA4ADgANAAsACwALAAsACgAHAAUAAwACAAIA///+//7//f/9//3/+//4//f/9v/1//X/
9f/1//X/9f/2//b/9v/0//T/9P/0//X/9v/3//j/9v/2//b/9v/2//b/9v/2//X/9//5
//n/+P/4//j/9//3//r/CAAeADoAUwBrAIgApgDAAMkAsgB3ACwA7//M/6r/i/99/3b/
dv+C/5b/ov+t/7X/uv/D/8r/0//f/+r/8f/0//b/9//3//f/9//4//j/+P/7//v/+v/6
//v/+//8//z//v/+//3/+//8//z//P/+//7//v/+/////////////v/+//3//f/+////
////////AAAAAAAAAAAAAAIAAgAEAAQABQAFAAMAAwADAAUABQAFAAUABgAIAAoACwAL
AAsADAAMAA0ADQAOAA8AEAARABEAEQATABUAFQAVABcAGQAZABkAGQAbABwAHAAdAB0A
HwAfAB8AHgAdABoAGQAbABwAHQAeABwAGwAbABsAGgAaABkAGQAXABUAFQAVABMAEAAQ
AA8AEAANAAsACwAJAAgABwAGAAQAAgABAAAAAQABAP////////3//f/8//n/+f/5//n/
+//7//r/+v/5//n/+f/5//n/+f/5//n/+v/6//r/+v/6//j/+P/4//j/+P/4//j/+v/6
//r/+//5//j/+P/4//j/+P/4//j/+P/4//n/+f/5//n/+f/5//r/+v/6//r/+v/6//r/
+//9//3//f/9//3//P/8//z//P/8//3//f/8//r/+f/4//v/+//7//r/+v/6//r/+v/6
//r/+v/7//v/+v/6//r/+v/6//r/+v/6//r/+P/4//r/+v/6//r/+f/5//n/+f/3//f/
9//2//j/+f/5//n/+//7//v/+//5//n/+f/5//n/+f/5//n/+f/5//n/+f/5//n/+f/5
//f/9v/2//b/9//4//n/+v/6//r/+v/7//n/+v/6//r/+P/6//z//P/8//z//f/+//7/
/f/7//3///////3//v///wAAAwADAAUABQAHAAgACQAKAAwADAAMAA0ADAAMAAsACQAL
AAsACwAKAAgABQACAAAA/P/5//j/+P/5//n/+f/3//j/9//2//X/9f/1//X/9f/z//T/
9P/0//T/9P/0//T/9P/0//T/9P/0//T/9P/0//T/9P/0//T/9//3//X/9f/2//b/+P/9
//3//P8CABYANABPAGkAhACiAL4AxQCuAHkANAD5/9D/rP+J/3n/dP9u/3T/gv+S/6H/
rf+y/7n/xP/N/9X/3v/n/+z/8v/1//X/9f/1//b/9v/4//v/+//6//r/+//7//z//P/+
//7//f/7//z//P/8//3//v///wAAAQABAAEAAQABAAAA/v/9////AQACAAMAAQACAAIA
AgACAAIABAAEAAQABAAFAAUAAwADAAMABQAGAAcACAAKAAgACgALAAsADQAOAA4ADwAP
ABAAEQASABMAEwATABUAFwAXABcAGQAbABsAGwAbAB4AIAAhACMAIQAjACMAIwAiACEA
HgAdACAAIAAgACAAIgAhACEAIQAgACAAHwAfABsAGQAZABkAFwAUABQAEwASAA8ADQAN
AAsACgAJAAgABAACAAEAAAD9//3/+//7//v/+f/5//j/+f/5//n/+f/3//f/9v/2//X/
9f/1//X/9f/1//X/9f/2//b/9v/2//b/9P/0//T/9P/0//T/9P/2//b/9v/3//f/9v/2
//b/9P/0//T/9P/2//b/9//3//f/9//3//f/+P/4//j/+P/4//j/+P/5//j/9//2//X/
9//2//b/9v/0//T/9f/1//f/9v/2//b/+f/5//n/+P/2//b/9v/2//b/9v/2//f/9//2
//b/9v/2//b/9v/2//b/9v/0//T/9v/2//b/9v/3//f/9//3//X/9f/1//T/9P/1//X/
9f/z//P/8//z//P/8//z//P/9f/1//X/9f/z//P/8//z//X/9f/1//X/9f/0//T/9P/0
//T/9P/0//b/9v/2//f/8//2//b/9P/y//P/9P/1//b/9//4//j/9//3//n/+//7//n/
+v/7//z//f/9/////////wAAAQACAAQABAAEAAUABgAGAAUAAwAFAAUABQAEAAEA///9
//z//P/5//j/+P/5//n/+f/3//T/8//y//H/8f/x//H/8f/x//L/8v/y//L/8v/y//L/
8v/y//L/8v/y//L/8v/y//L/8v/y//L/8//x//P/9f/2//b/9v/7//v/+v8CABoANABL
AGMAfgCYAK4ArwCYAGUAKgD5/9T/rv+R/4f/fP92/37/jv+a/6f/s/+6/8H/yP/N/9X/
3v/n/+z/8v/1//f/9f/1//b/9v/2//n/+f/4//b/9//3//j/+v/8//z/+//7//z//P/8
//z//P/8//z//f/9//3//f/+//7//f/9/wAAAQABAAEAAAAAAP///v8AAAAAAgACAAAA
AAABAAEAAwADAAMABQAHAAcABwAIAAgACgALAAsACQAKAAoACwAPABAAEQASABMAEwAT
ABUAFwAXABcAGQAZABkAGQAZABsAHAAcAB0AHQAfAB8AHwAhACEAHwAfACAAIAAgACAA
IAAfAB8AHwAcABwAGwAbABkAFwAXABcAFQASABIAEQAQAA0ACwALAAkACAAHAAYABgAE
AAMAAgD//////f/9//3/+//7//r/+//7//v/+//5//n/+P/4//n/+f/5//n/9//3//f/
9//2//b/9v/2//j/9v/2//b/+P/4//j/+P/4//j/+P/5//f/9v/2//b/+P/4//j/+P/4
//j/+f/5//n/+f/5//n/+v/6//r/+v/6//r/+v/7//n/+f/5//n/+v/6//v//P/6//r/
+//7//3//P/8//z/+//7//v/+v/8//z//P/8//z//P/8//3/+//6//r/+v/8//z//P/8
//z//P/6//r//P/8//z//P/7//v/+//7//n/+f/5//j/+P/5//n/+f/5//n/+f/5//v/
+//7//v/+//7//v/+//5//n/+f/5//v/+//7//v/+v/4//f/9v/3//j/+f/6//j/+P/4
//n/+f/6//r//P/8//z//P/8//3//v/+//3/+//9/////////wAAAQACAAUABQAHAAcA
BwAIAAkACgAKAAoACgALAAoACgAJAAcABwAHAAcABgADAAEA///+//3/+//7//z/+f/5
//n/9//2//X/9P/z//X/9f/1//X/9f/2//b/9v/2//b/9v/2//T/9P/0//T/9P/0//T/
9P/2//b/9v/2//X/9f/3//f/9v/6//r/+f/7/wIAFgA0AFAAZwB/AJoAtgDEALcAigBH
AAgA3/+8/5z/if99/3j/gP+Q/6D/rv+z/7f/wv/N/9T/3//p/+7/8//2//b/9//3//X/
9f/2//b/9v/5//n/+P/6//v/+//8//v//P/7//n/+//8//z//P/+//7//v/+//7//f/8
//v//f/+//7///8AAAEAAQABAP//AAAAAAAAAAAAAAIAAgACAAIAAwADAAUABQAFAAcA
BQAFAAUABgAEAAYABwAHAAkACgAKAAsADQAOAA8AEAATABMAEwAVABUAFQAVABcAGQAZ
ABkAGQAZABoAGgAbABkAGwAbABsAHAAdABwAHQAcABwAHAAcABsAGQAYABcAGAAYABcA
FwAVABMAEwATABEADgAOAA0ACgAHAAUABQAFAAQAAwACAAEAAAAAAAAA/v/9//r/+f/8
//v//P/8//v/+//7//v/+f/5//j/+P/5//n/+f/5//f/9//3//f/+P/4//j/+P/5//b/
9f/0//b/9v/2//b/9v/2//b/9//3//b/9v/2//b/9v/2//b/+P/4//n/+f/4//f/9v/1
//f/+P/5//r/+P/4//j/+f/7//v/+//7//n/+P/4//j/+P/4//n/+f/7//r/+v/6//v/
+//7//r/+P/4//j/+P/4//j/+P/5//n/+P/4//j/+P/4//j/+P/4//j/9v/2//r/+v/6
//r/+P/3//b/9f/3//f/9//2//j/+f/5//n/+P/3//b/9f/2//f/+P/5//f/9//3//f/
+f/5//n/+f/3//f/9//3//f/9v/2//b/+P/4//j/+P/4//j/+P/5//f/9v/6//7//P/6
//r/+v/6//n/+v/6//n/+P/7//7//////wAAAQACAAMAAwAFAAUABwAIAAkACgAKAAoA
CgALAA4ADgANAAsACQAJAAkACAAHAAUAAwACAAAA/f/8//z/+f/5//n/9//4//f/9v/1
//X/9f/1//X/9f/2//b/9v/2//b/9v/2//T/9P/0//T/9v/2//b/9v/0//T/9P/0//f/
9//1//f/+P/4//b/9f/3//j/BgAiAEAAVwBxAI4ArgDEAMUAqABpACAA6f/G/6T/i/97
/3L/dv+G/5b/pv+x/7X/uv/F/8z/1f/h/+7/8f/y//T/9f/3//f/9//4//j/+P/7//v/
+v/6//v/+//8//r//P/8//v/+//8//z//P/8//z//P/8//3//f/9//3//v/+//3//f/8
//3//f/9////AAAAAAAAAAAAAAIAAgAAAAAAAQABAAMAAwADAAUABQAFAAUABgAGAAgA
CQAJAAkACgAKAAsACwAMAA0ADgARABEAEQATABMAEwATABUAFwAXABcAFwAXABgAGAAZ
ABsAHQAdAB0AHQAdABsAGwAaABoAGgAaABwAGwAbABsAGAAYABcAFwAVABMAEwATABMA
EAAQAA8ADQAJAAYABQAEAAQABAAEAAQAAgABAAAA//////3//f/9//v/+//6//n/+f/5
//n/+f/5//j/+P/3//f/9//3//f/9//3//f/9v/2//b/9v/4//b/9v/2//b/9v/2//b/
+P/4//j/+f/4//b/9f/0//b/9v/2//b/9v/2//f/9//5//n/+f/5//j/+P/4//j/9v/2
//b/9//5//n/+f/5//f/9v/2//b/9//4//r/+//6//j/9//2//f/9//3//b/+P/4//j/
+P/4//j/+P/5//n/+P/4//j/+P/4//j/+P/4//j/9v/2//b/9v/2//b/9f/1//X/9f/3
//f/9//2//T/9f/1//X/9//3//f/9//3//f/9//3//f/9//3//f/9f/1//X/9f/1//X/
9f/1//f/9v/2//b/9P/0//T/9P/0//T/9P/1//X/9v/2//b/+P/2//j/+v/6//r/+v/5
//r/+v/5//X/9//5//n/+//8//3//v8BAAEAAwADAAMABAAFAAYACAAIAAgACQAKAAoA
CQAHAAkACQAJAAgABwAFAAMAAgD+//v/+v/6//n/+f/5//f/9v/1//T/8//z//P/8//z
//P/9P/0//T/8v/y//L/8v/0//T/9P/0//T/9P/0//T/9P/0//T/9P/3//f/8//z//L/
9P/2//f/9//6/wAAEAAsAEkAYQB6AJoAvADLALwAiwBCAP3/0P+u/43/e/90/27/dv+E
/5L/n/+n/7D/t/+8/8X/0f/g/+n/8P/y//X/9f/0//P/8//y//T/9//3//b/+P/5//n/
+v/5//r/+f/3//n/+v/6//r/+v/6//r/+v/7//v/+//7//z//P/7//v//P/9//3//f/+
/wAAAQACAAEAAAABAAAAAAAAAAEAAQADAAMAAwAFAAUABQAFAAYABgAIAAkACQAHAAgA
CAAJAA0ADgAPABAADwAPAA8AEQAVABUAFQAXABcAFwAXABcAGQAaABoAGwAdAB8AHwAf
AB0AHQAbABsAHgAeAB4AHgAeAB0AHQAdABwAHAAbABsAGwAZABkAGQAVABIAEgARABIA
DwANAA0ACQAIAAcABgACAAAA///+///////9//3//P/5//j/9v/3//f/9//3//f/9//2
//b/9f/1//X/9f/1//X/9f/1//T/9P/0//T/9v/0//T/9P/2//b/9v/2//T/9P/0//X/
9//2//b/9v/1//T/8//y//T/9P/1//X/9f/1//X/9f/0//T/9P/0//X/9v/3//n/9//3
//f/9//3//b/9v/2//j/+P/5//n/+P/2//X/9P/1//X/9f/0//b/9v/2//b/9v/2//b/
9//3//b/9v/2//b/9v/2//b/9v/2//T/9P/0//T/9P/0//P/8//z//P/9f/1//X/9P/y
//P/8//z//P/8//z//P/9f/1//X/9f/z//P/8//z//H/8f/x//H/8v/z//T/9f/z//L/
8v/y//T/9P/0//T/9P/0//T/9f/1//T/9P/0//T/9P/2//j/+f/5//X/9//5//n/9//4
//n/+v/9//3/////////AAABAAIABAAEAAQABQAGAAYABQADAAMAAwADAAIAAQD///3/
/P/4//X/9P/0//X/9f/1//P/8v/x//D/7//t/+3/7f/t/+//8P/w//D/8P/w//D/8P/w
//D/8P/w//D/8P/w//D/7v/u/+7/7v/z//P/8//z//D/8P/y//f/+f/4//r/BgAgAD0A
WQByAIwAqAC5ALAAhQBKABEA6P/A/5f/f/94/27/bv98/4r/l/+l/7D/t/+8/8P/yf/Q
/93/6P/s/+//8//x//H/8v/y//T/9//3//b/9P/1//X/9v/2//j/+P/3//n/+v/6//r/
+v/6//r/+v/7//v/+//7//r/+v/5//n//P/9//3//f/9//7//v/+//7//v8AAAAAAAAA
AAEAAQABAAEAAQADAAMAAwADAAQABAAGAAcABwAJAAoACgALAAsADAANAA4ADwAPAA8A
EQATABMAEwAVABcAFwAXABcAGwAcABwAHQAdAB8AHwAfAB0AHQAbABsAHgAeAB4AHgAe
AB0AHQAdABwAHAAbABsAFwAVABUAFQAVABIAEgARAA8ACwAIAAcABQAEAAMAAgACAAAA
///+//3//f/7//v/+f/3//f/9v/3//f/9//3//b/9f/z//L/8//z//P/8//1//X/9f/1
//P/8v/x//D/9P/y//L/8v/0//T/9P/0//P/8v/x//H/8v/y//P/9P/z//L/8f/w//D/
8P/x//H/8//z//P/8//y//L/8v/y//L/8v/y//P/8//z//P/8//1//T/9P/0//L/8v/z
//P/8//y//L/8v/z//P/8//y//L/8v/y//L/9P/0//T/9f/0//L/8f/w//L/8v/y//L/
9P/0//L/8v/y//L/8v/y/+//7//v/+//8f/x//H/8P/u/+//7//v//D/8f/y//P/8v/x
//D/7//v/+//7//v//H/8f/x//H/7//v/+//7//x//D/8P/w//D/8P/w//D/8P/u//D/
8v/y//L/8v/y//H/8v/y//H/8f/z//X/9f/z//T/9f/2//n/+f/7//v//f/+////AAD+
//7//v///wIAAgABAP///////////v////3/+//6//j/9f/0//T/8f/x//H/7//v/+//
7//v/+//7//v/+//7v/u/+3/7P/u/+7/7v/u/+7/7v/u/+7/7v/u/+7/7v/w//D/8P/w
/+//7//x/+//8v/0//T/9f/1//j/+v8IACIAPQBTAGoAhACcAKsApgCHAFQAGwDs/8r/
qf+P/4L/dv9w/37/jv+d/6n/rv+z/7z/w//J/9T/4f/s//L/8//z//P/8//0//T/8//1
//T/8v/0//X/9f/2//T/9v/2//X/9v/4//n/+v/4//j/+P/4//n/+f/5//n//P/8//v/
+//6//v/+//7//v//P/8//z//P/8//7//v/+//7//////////////wEAAQABAAEAAgAE
AAYABwAHAAcACAAIAAkACQAKAAsADAAPAA8ADwARABEAEQARABMAFgAXABgAGQAZABoA
GgAbABkAGwAbABsAHQAdABsAGwAcABwAHAAcABwAGwAbABsAGgAaABkAGQAXABUAFQAV
ABMAEAAQAA8ADgALAAkACQAHAAYABQAEAAAA/v/9//z//f/9//v/+//7//n/+f/4//f/
9//3//f/9f/1//T/9P/z//P/8//z//X/9f/1//X/9P/0//T/9P/0//L/8v/y//L/8v/y
//L/8v/y//L/8//1//T/9P/0//T/9P/0//T/9P/0//X/9f/1//X/9f/1//T/9P/0//T/
9P/0//T/9f/3//f/9//3//f/9v/2//b/9v/2//f/9//3//b/9v/2//f/9//3//b/+P/4
//j/+P/2//b/9v/3//f/9v/2//b/9v/2//b/9v/4//j/9v/2//j/+P/4//j/9f/1//X/
9f/1//X/9f/0//T/9f/1//X/9f/1//X/9f/1//X/9f/1//P/8//z//P/9f/1//X/9f/3
//f/9//3//X/9P/0//T/9v/2//b/9v/2//b/9v/3//n/+v/6//r/+v/6//r//P/6//r/
+v/6//3//f/9////AQACAAIAAwADAAUABgAHAAgACQAJAAkACQAJAAcABAAGAAYABgAG
AAMAAQD+//r/+f/5//n/+P/4//j/9//2//P/8v/y//H/8f/x//H/8f/0//P/8P/y//L/
8v/y//L/8v/y//L/8v/y//L/8v/y//L/8v/y//D/8P/w//D/8f/y//P/9P/6//7/AgAG
AB0ANABLAGIAdwCKAJ0AsACGAF4ANgAOAOv/yv+p/4j/iv+M/47/kP+a/6T/rv+4/73/
wv/H/w==
         </WaveFormData>
      </LeadData>
      <LeadData>
         <LeadByteCountTotal>10000</LeadByteCountTotal>
         <LeadTimeOffset>0</LeadTimeOffset>
         <LeadSampleCountTotal>5000</LeadSampleCountTotal>
         <LeadAmplitudeUnitsPerBit>4.88</LeadAmplitudeUnitsPerBit>
         <LeadAmplitudeUnits>��V</LeadAmplitudeUnits>
         <LeadHighLimit>2147483647</LeadHighLimit>
         <LeadLowLimit>268435456</LeadLowLimit>
         <LeadID>II</LeadID>
         <LeadOffsetFirstSample>0</LeadOffsetFirstSample>
         <FirstSampleBaseline>0</FirstSampleBaseline>
         <LeadSampleSize>2</LeadSampleSize>
         <LeadOff>FALSE</LeadOff>
         <BaselineSway>FALSE</BaselineSway>
         <ExcessiveACNoise>FALSE</ExcessiveACNoise>
         <MuscleNoise>FALSE</MuscleNoise>
         <LeadDataCRC32>229212106</LeadDataCRC32>
         <WaveFormData>
+v/6//r/+v/7//z//f/+//z//P/8//z//P/8//z//P/+//7//v/+//z//P/8//z//P/8
//z//P/7//r/+f/4//r/+v/6//r/+v/6//r/+v/4//j/+P/4//r/+v/6//r/+v/6//r/
+v/4//j/+P/4//r/+v/6//r/+P/4//j/+P/6//r/+v/6//j/+P/4//j/9v/2//b/9v/4
//r//P/+//7//v/+//7/AAAAAAAAAAAEAAUABgAGAAUABAADAAEAAwAEAAYACQAIAAYA
BQAGAAgACQAKAAoACgAKAAkACAAEAAQAAwADAAMAAQD//////f/9//z/+//7//n/+P/3
//b/9f/1//T/8//x//D/8P/y//L/8v/y//D/8P/w//D/8f/y//P/9P/y//P/8//z//P/
8//z//P/8f/x//H/8f/z//L/9P/z//P/8//0//T/9v/7/wEABAAJAA8AFwAhACwAPABH
ADMA///Y/83/0//c/9r/xP+n/5T/lv+j/6v/tf/H/9P/3v/n/+3/8v/1//L/7P/u//L/
8v/z//P/9f/1//X/9v/2//b/9v/2//b/9v/0//X/9f/1//f/9//3//f/+P/5//v//P/7
//v/+v/4//j/+P/4//j/+P/5//n/+f/5//n/+f/5//v/+//8//z//P/7//v/+v/8//r/
/P/8/wAAAAD//////v/+//7///8BAAIAAgADAAEAAAD///7/AAACAAMABAAEAAUABgAG
AAYABwAHAAcACQAJAAsADAALAAsADQANAA0ADAAMAA4ADgAOABEAEQAQAA8ADwARABMA
FQAXABoAGQAZABgAFwAVABUAFQAUABQAEwASABIADwANAA0ACwAMAAsACgAJAAYABgAD
AAIAAwADAAIAAQADAAMAAgACAAEA/v/9//z//P/9//7////9//3//f/9/////f/9//7/
/v/+//7//v/9//v/+v/5//r/+//9//7//P/8//3//f////7//v/9//v//P/8//z/+//6
//r/+f/6//v//P/9//v/+//8//z//f/9//3//f////////////3//f/9//7//v/9//3/
/f/8//v/+//6//r/+//8//7/AAAAAAAAAAD+//3//P/7//v/+v/6//r/+//7//r/+v/9
//3//P/8//z//P/7//v/+v/6//r/+//8//v//P/+//z//P/8//z/+v/6//r/+v/6//r/
+v/6//r/+f/5//n/+v/7//z//f/9//z/+//6//r/+f/5//r//f/9////AAAGAAgABAAC
AAIAAgACAAQABQAGAAYACAAIAAgABwAGAAYABwAJAAgABgAFAAYACQALAA0ADgAMAAwA
CwAKAAcABgAEAAMAAgABAAAAAQD+//3/+//5//v/+f/4//f/9f/1//b/9v/1//P/8v/y
//L/8v/y//L/8P/w//D/8P/x//L/8//0//L/8//z//P/8f/x//H/8f/y//P/9P/1//P/
8v/y//P/7//t/+7/8P/0//f/+//+/wEABwANABkAKAA2AEkASwAdAOb/0f/R/9z/5v/c
/7//ov+Y/6H/rf+1/8H/zf/Y/+X/7//y//P/8P/u/+z/7v/u//D/8f/0//X/8//0//T/
9P/y//L/8v/y//P/9f/2//f/9v/1//T/8//z//P/9P/0//T/9f/1//T/9v/2//b/9v/2
//f/9//3//X/9f/1//X/9v/3//n/+v/4//f/9//2//j/9v/4//j/+v/6//n/+f/6//r/
+v/7//3//v/+///////+//3//P/9//7//v/+/wEAAwAFAAYAAwADAAIAAQADAAMABQAG
AAcABwAJAAkACQAIAAgACgAIAAgACwALAAoACQAJAAsADgAPABAAEgAPAA8ADgANAA8A
DwAPAA4ADgANAAwADAALAAkACQAHAAgABwAGAAUAAgACAP///v///////v/9//3//f/8
//z/+//4//f/9v/3//f/9//3//X/9f/1//X/9//1//X/9v/4//j/+P/4//f/9f/0//P/
9f/1//b/9v/0//T/9f/1//b/9v/3//f/9//4//j/+P/2//b/9//3//j/+f/6//v/+f/5
//r/+v/5//n/+f/5//n/+f/5//n/9//3//f/+P/5//n/+v/7//n/+f/6//r/+f/5//n/
+v/8//z//P/8//j/9//2//X/9v/2//f/+P/4//f/9f/0//f/9//2//b/+P/4//f/9//1
//T/8//z//b/9f/2//j/9v/2//b/9v/2//b/9v/2//j/+P/4//j/9//1//T/8//0//X/
9v/3//f/9v/1//T/9f/1//b/+P/7//3//P/8//z//P/8//7///8AAAAAAgACAAIAAQAA
AAAAAQADAAEAAAAAAAIAAAABAAIAAgADAAQABAAEAAIAAgABAAEA/f/7//n/+f/6//v/
+//7//j/9f/z//H/7//v//D/8P/x/+//7v/u/+z/7P/s/+z/7P/s/+z/7P/s/+z/7P/s
/+z/7f/t/+3/7//v/+//7//t/+3/7f/t/+//8v/y/+//6//p/+r/7P/q/+v/7//2//3/
BwAPABUAHgAsADsASwBXAEAABwDh/9b/2P/a/8v/rv+Q/4n/k/+h/63/uf/G/8//2f/i
/+n/7v/u/+7/7v/s/+v/6//t/+3/7f/u/+7/7v/u/+7/7v/u/+7/7//v/+//8f/x//H/
8f/v/+//8P/w//L/8//z//L/8P/w//D/8P/u/+//7//v//H/8f/x//H/8f/x//L/8v/1
//X/9v/2//T/8v/0//T/9v/2//X/9f/4//j/+P/5//j/+P/3//f/+f/6//v//P/8//z/
+//6//7///8AAAAAAgADAAMAAwABAAEAAwAEAAYABwAKAAsACgAIAAcACAAGAAYACQAJ
AAkACQAKAA0ADAALAAoACgALAA0ADgAPAA0ADQANAAwACwALAAsADAAJAAcABwAFAAQA
AwACAAEAAAAAAP3//P/9//3//P/7//n/+f/4//j/+v/4//j/+P/2//X/9P/z//X/9f/1
//X/9f/z//P/9P/0//T/9P/0//T/8//z//P/8//z//T/9P/0//T/9f/1//f/9v/2//X/
9f/2//b/9v/4//j/+f/5//j/9//2//X/9v/3//n/+v/4//f/9v/1//X/9f/1//X/9v/3
//j/+v/5//f/9v/1//f/9//4//j/9f/1//X/9v/2//b/9v/2//f/9//3//f/9v/0//P/
8v/2//f/9//4//f/9//2//b/9P/0//P/8//1//b/9//5//j/9f/0//T/9v/2//b/9v/0
//T/9P/0//b/9v/2//b/9v/1//X/9f/z//P/8//z//X/9v/3//j/9v/1//X/9v/3//f/
+f/6/wAAAgACAP///v/9//z///8BAAMABAAEAAQABAADAAAAAAABAAMABQAEAAQABgAF
AAUABQAEAAYABgAFAAQAAgACAAEAAQD9//v/+f/5//r/+//7//v/+P/1//P/8f/z//P/
9P/0//P/8f/w//D/7v/u/+7/7v/w//D/8P/w//D/8P/w//D/8v/z//P/8//x//H/8f/x
//H/8f/x//H/9f/2//T/8//z//H/7v/w//L/+f8DAAoADQAXACEAKwA2AEgAUQA1AAEA
3v/V/9n/2P/A/57/if+O/5r/qf+3/8f/z//X/+T/8f/1//b/9f/0//T/9P/0//T/8//z
//X/9f/3//j/+P/4//b/9v/2//b/9v/3//f/9//5//n/+f/5//f/9//4//j/+P/5//n/
+P/6//r/+v/6//j/+f/5//n/+v/7//z//f/7//v//P/8//////8AAAAA///8//3//P8A
AAAA/////wIAAgACAAMAAQACAAIAAwAGAAYABgAGAAcACAAIAAgACQAJAAkACAAJAAsA
DAANAAsACwANAA4AEQARABMAEwAVABQAFAAWABUAFAAWABUAFgAVABUAFwAWABUAFAAU
ABYAFwAXABcAFQAVABUAFAASABEAEAAQABAADwAQAA8ACwAJAAcABQAFAAYABAAEAAEA
AQAAAP////////7//v8AAP7//v/+//v/+//7//v//f/9//3//f/9//v/+//8//7//v/+
//7//P/7//v/+//7//v//P/8//z//P/9//3//f/8//z/+//7//z//P/8//7//v//////
/f/9//3//f/7//v//P/8//3//f/9//3/+//7//v/+//8//3//v8AAP7//f/9//3//f/9
//7//v/9//3//f/+//z//P/8//z//P/9//7////+//z/+//6//z//f/9//7//f/9//z/
/P/8//z/+//7//7//v/+/////f/7//v//P/8//z//P/8//r/+v/6//r//P/8//z//P/+
//3//f/9//z/+//6//n//P/8//z//P/6//n/+f/6//v/+//9//7/AgACAAQABgAEAAQA
BAAEAAgACQAKAAoACAAIAAgABwAGAAYABwAJAAsACgAKAAwACwALAAsACgAMAAwACwAK
AAgACAAHAAcABQADAAEAAQADAAMAAgABAP//+//4//X/9//3//j/+P/3//X/9P/0//L/
8v/y//L/9P/0//T/9P/y//L/8v/y//T/9f/1//X/8//z//P/8//1//X/9f/1//f/+P/4
//n/9//z//D/8v/2//n/AQAIAAsAEQAZACMALgA8AEkAPwARAOT/1f/V/9z/0v+2/5n/
kP+a/6n/tf/D/8//1//e/+f/8f/4//v/+v/2//L/8v/y//X/9f/3//f/+f/6//r/+v/4
//j/+P/4//r/+//7//v/+f/5//n/+f/3//f/+P/4//n/+//8//z/+f/4//f/9v/3//n/
+v/7//v/+//7//v/+f/5//r/+v/8//3///8AAP///P/9//z/AAAAAP////8CAAIAAgAD
AAEAAgACAAMABAAEAAQABAADAAQABAAEAAYABwAIAAgACQALAAwADQAMAAsADAAMAA4A
DwASABMAEQAQABAAEgAUABQAFwAXABYAFQAVABcAFgAVABQAFAAWABcAFwAXABUAFQAV
ABQAFAATABIAEgAPAA0ADQALAAoACQAIAAcABgAGAAMAAgD//////v/9///////+//7/
/v/8//z//P/7//v/+//7//v/+//7//v/+//5//n/+v/6//r/+v/6//z/+//7//v/+v/5
//n/+P/5//r//P/9//v/+v/6//n/+f/6//r/+v/4//j/+f/5//n/+f/5//n/+v/7//3/
/v/8//v/+v/5//v/+//7//v/+//7//v//P/7//n/+P/3//r/+//9//7//P/7//r/+v/8
//z//P/8//v/+//7//v/+//6//r/+v/7//v/+v/6//v/+//6//r/+v/6//n/+f/4//j/
+P/5//n/9//3//j/+v/6//r/+v/6//r/+v/6//v//P/9//7/+//5//j/9//5//n/+f/5
//r/+v/6//r/+P/3//f/+P/7//v//f/+/wAAAAAAAAEAAQACAAIAAgACAAIABAAFAAYA
BgAGAAYABgAFAAQABAAFAAcABwAGAAYACAAKAAsADAAMAAwADAALAAoABgAGAAUABQAE
AAMAAgADAAAA///9//v//P/5//f/9f/3//f/+P/4//X/8//y//L/9P/0//T/9P/z//L/
8f/w//H/8v/z//T/9P/1//X/9f/1//X/9f/1//X/9f/1//X/9//2//L/8//1//X/9P/2
//b/+/8BAAIABQALABUAHwAqADoASQBHAB0A6P/R/8//3P/m/9j/uf+g/5j/n/+r/7X/
wf/N/9r/5//x//T/9//0//D/8P/0//b/9f/1//f/9//3//j/+P/4//b/9v/2//b/9//5
//r/+//6//n/+P/3//r/+//9//7//f/9//z/+v/6//r/+v/6//3///8AAAEA/v/9//z/
+//9//3//v/+//3//f/+//7//P/6//z//P8AAAAA/////wAAAAAAAAEAAgAEAAUABwAF
AAQAAwACAAUABgAGAAYACgALAAwADAAKAAsACwALAAwADQAQABIAEQAPAA8ADQAPAA4A
DgAQABIAEgAVABUAFAATABMAFQAWABcAGAAaABcAFwAWABUAFgAXABgAGAAYABcAFgAW
ABIADwAOAAsADAALAAoACQAGAAYAAwACAAIAAwADAAMABQAFAAQABAADAAAA///+//7/
//8AAAEA//////////////3//f/+//7//v/+//7//v/9//3//f/9//3//v/+//7//v//
/////f/8//z/+//9//7//v/+//3//P/8//v//P/9//7/////////AAAAAPz/+//6//n/
+v/7//z//f/8//v/+v/6//v/+//8//3//f/9//7//v/9//3//f/+//7//v/+//7/+//7
//v/+//8//z//f/+//7//f/7//r//P/9//3//v8AAAAA//////3//P/7//v//P/7//z/
/v/9//z/+//6//z//P/8//z//v/+//7//v/8//v/+//7//z//f/+///////+//3//P/+
//3//f/+//3//f///wAAAAACAAIAAQACAAUABgAHAAgABwAHAAcABgAJAAoACwALAAgA
CAAJAAsACQAIAAgACgALAA0ADwAQAA8ADgAMAAoACgAKAAkACQAJAAcABQAFAAQAAwAB
AP//AAD9//v/+f/3//f/+P/4//n/9//2//b/9P/0//T/9P/2//b/9v/2//b/9v/2//b/
9P/1//X/9f/1//X/9f/1//f/9//3//f/9f/0//b/9//3//f/9v/4//r//f///wQABwAP
ABsAJwAyAEIAUQBHABMA5v/X/9v/6P/q/9b/tf+e/5z/qf+1/73/zf/b/+b/7f/z//b/
9//0//L/8v/0//j/+P/3//j/9//1//b/9v/2//j/+P/4//j/9v/3//f/9//5//n/+f/5
//n/+f/6//r/+P/5//n/+P/6//r/+v/6//r/+//7//v/+//7//v/+//7//v//P/8//z/
+//7//r//f/8////AAABAAAA/v/9/wAAAAAAAAEAAQACAAIAAwACAAIAAgACAAQABgAH
AAgACAAJAAoACgAIAAkACQAJAAoACwAOABAADgANAA4ADQAOAA4ADwASABAAEAATABMA
FAATABMAFQAVABUAFQAWABQAFQAVABUAFwAXABcAFgASABEAEAAQABEADwAPAA0ADAAL
AAoACQAHAAYAAgAAAAEAAQAAAP////////7//v/+//z//P/8//3//f/9//3//P/7//r/
+f/7//n/+f/6//r/+v/6//r/+v/5//n/+f/7//v//P/8//n/+P/4//f/+v/6//v/+//5
//r/+v/6//r/+v/7//v//f/9//3//f/9//3//v/+//3//f/9//3//f/9//3//f/9//3/
/f/+//////8AAAEA/v/9//3//P/9//3//f/+//z//P/8//z/+//7//v/+//8//z//f/+
//7//f/7//r//f/9//z//P/6//r/+f/5//r/+v/6//v//f/7//v//P/7//r/+f/4//n/
+v/7//z/+v/6//r/+v/6//n/+f/5//v/+//7//v/+//6//n/+P/5//n/+v/8//v/+//9
//7//v8AAAQABgAEAAQABAAEAAQABQAGAAYACAAIAAgABwAGAAYABwAJAAkACAAIAAoA
DAANAA4ADgAMAAoABwAEAAMABAAEAAUAAwABAP/////9//3//P/7//v/+f/4//f/9f/1
//b/9v/1//P/8v/y//L/8v/y//L/8v/y//L/8v/y//L/8v/y//D/8f/x//H/8v/z//T/
9f/z//P/8//z//P/9P/2//X/9f/1//b/9v/6////BQAOABcAIQApADMAQgBOAEkAHQDt
/9z/2f/d/9j/vP+a/4v/kP+e/6v/u//J/9P/4f/u//P/9f/2//P/8v/y//T/+P/4//b/
9f/2//X/9f/2//b/9v/4//j/+P/4//b/9//3//f/+P/5//r/+//5//n/+v/6//n/+f/4
//b/9//4//n/+v/6//v/+//7//n/+f/5//n/+//7//z//P/8//v/+//6//v/+v/9//7/
/v/+//3//f/+//7//v///wEAAgACAAMABAAEAAQABAAHAAgACAAIAAgACQAKAAoACwAN
AA4ADwANAA0ADwAQAA8ADwARABEAEwASABIAFAASABIAFQAVABQAEwATABUAFQAVABUA
FgAUABUAFQAVABUAFQAVABQAEQAPAA0ADAANAAsACwAJAAoACQAIAAcABQAEAAAA/v/+
//////////3//f/8//z//v/8//z//P/9//3//f/9//z/+//6//n/+//5//n/+v/4//j/
+P/4//r/+f/5//n/+f/5//r/+v/4//j/+f/5//v/+v/6//n/+f/6//r/+v/6//r/+//7
//v/+//7//v/+f/5//r/+v/6//v//P/9//z/+//6//n/+//7//v//P/+//3//f/9//v/
+//8//z/+//7//v//P/6//r/+v/6//v/+//7//v//f/8//z//P/7//v/+v/6//3//f/8
//z/+//6//j/9//5//r/+//9//v/+f/5//r/+v/6//r/+v/8//z//P/8//r/+v/6//r/
+v/5//n/+f/7//v/+//7//v/+v/5//j/+f/5//r//P/8//v//P/8//r/+v8AAAcABgAF
AAQAAwACAAQABQAGAAYABwAIAAkACQAHAAYABgAHAAgACAAJAAwACwALAAsACgAIAAgA
BwAGAAcACAAIAAkABgADAAAA//8AAAEAAQABAP7/+//5//f/9f/1//b/9v/2//X/9f/2
//T/9P/0//T/9v/2//b/9v/0//T/9P/0//T/9f/1//X/9//3//f/9//1//X/9f/1//X/
+v/6//f/9//3//T/8v/2//n///8KABEAFQAdACcAMgBCAEkAMQD//97/1//X/9r/zv+s
/5H/kP+c/6n/uf/H/9H/2//m/+//9f/6//n/9P/0//b/+P/4//j/9//4//f/+P/6//v/
/P/6//r/+v/6//r/+//7//v//f/9//3//f/8//v/+//6//z//f/9//z//P/8//z//P/6
//v/+//7//z//f/+/////f/9//7//v/9//3//v/+/////v8BAAIAAwACAAAA//8BAAIA
AwAFAAMABAAEAAUACAAIAAgACAALAAwADAAMAAsACwALAAoADQAPABAAEQAPAA8AEQAS
ABMAEwAVABUAFwAWABYAGAAVABQAFgAVABUAFQAWABkAFwAXABcAGAAYABkAGQAZABkA
GQAZABgAFQATABEAEAASABEAEgARAA8ADQALAAkACQAKAAgACAAGAAUAAwABAAEAAQAA
AAAAAgAAAAAAAAD+//3//P/7//3//f/9//3////9//3//v/8//z//P/8//7//f/9//3/
/f/9//7//v/8//z//f/9/////v/+//3/+//8//z//P/9//7/AAABAAAA///+//3//f/9
//7//v////////////3//f/9//3/////////AAD+//3//f/9//3//f/+//7//f/9//3/
/v/8//z//P/8//z//f/+/////v/8//v/+v/9//3//P/8//3//f/8//z/+v/6//n/+f/8
//z//P/9//v/+f/5//r//P/8//z//P/8//z//P/8//v/+v/5//j/+f/5//r/+//7//v/
+//7//z//P/8//z//P/7//v//P/7//n/+f/4//v//P/9/////////wAAAQACAAMABAAG
AAcACAAIAAcABgAFAAMABQAGAAgACwAJAAgACAAKAAgACQAKAAoACgAKAAkACAAGAAYA
BQAFAAUAAwABAAEAAQABAAAA///8//n/9//1//X/9f/2//b/9f/z//L/8v/z//T/9f/2
//X/9P/z//L/8P/w//D/8P/x//P/9P/1//T/8//y//H/8v/z//T/9f/1//T/8v/x//P/
9f/0//b/9v/7/wEABAAHAAsAEQAZACQANABDAEEAGwDm/83/zf/W/9z/yv+r/5b/mP+j
/6//t//B/83/1v/h/+3/9P/3//b/9P/0//L/9P/1//X/9//3//f/+P/4//j/+P/4//j/
+P/6//v/+//7//n/+f/5//n/+f/5//r/+v/6//v/+//6//r/+v/6//r/+//9//7////9
//3//f/9//v/+//8//z//f/9//7//v/+//z//v/+/wIAAgABAAEAAQAAAP////8BAAIA
AgADAAYABgAGAAYABgAGAAUABAAIAAkACgAKAAgACQAJAAkACwALAA0ADgAPAA8AEQAR
ABEAEAAQABIAFAAUABcAFwAUABMAEwAVABcAFwAXABgAGAAZABkAGQAYABcAFgAUABUA
FQAVABYAFAARABAADQAMAAsACgAJAAgACAAFAAQAAwADAAIAAQADAAMAAgACAP///P/7
//r//P/9//7////9//3//f/9//3/+//7//z//v/+//7//v/8//v/+//7//3//f/+//7/
/f/8//z/+//7//r/+v/5//r//P/9//7//f/8//z/+//7//v/+//7//v/+//8//z/+f/5
//n/+f/7//v/+//7//v/+//7//z//P/7//v/+//7//v//P/8//v/+//7//z//v/+//7/
/v/8//v/+v/5//r/+v/7//z//P/7//n/+P/5//n/+P/4//r/+v/5//n/+P/4//j/+f/5
//f/9//4//r/+v/6//r/+v/6//r/+v/4//j/+P/4//j/9//3//f/+v/7//z//f/7//r/
+f/4//j/9//3//j/+v/7//7/AAAAAAAAAgACAAIAAgAGAAcACAAIAAgACAAIAAcABQAE
AAQABQAHAAYABgAIAAoACwAMAAwADgAOAA0ADAAJAAgABgAFAAUAAwABAAEAAQABAAAA
///8//n/9//1//X/9f/2//b/9f/z//L/8v/0//T/9P/0//T/9P/0//T/8//y//H/8P/x
//P/9P/1//P/8//z//P/9f/1//X/9f/3//b/9P/z/+//6//s/+7/9P/5//3/AAADAAcA
DwAXACAALgBBAE8ANQD6/9H/yf/Q/9r/2P/D/6r/nP+h/6v/s/+//8v/1v/h/+n/7v/1
//j/9P/w/+7/8P/z//P/9f/1//f/+P/4//j/9//2//X/9P/2//f/9//3//X/9f/1//X/
9//3//j/+P/4//n/+f/4//b/9v/2//b/9//5//r/+//5//n/+f/5//n/+f/6//r//f/9
//7//v/8//r//P/8//7//v/9//3//v/+//7//////wAAAAABAAQABAAEAAQABAAEAAMA
AgAGAAcACAAIAAYABwAHAAcACQAJAAsADAANAA0ADwAPAA4ADAALAAwADwAQABQAFQAT
ABEAEAARABEAEQARABIAEwAVABYAFwAWABUAFAASABIAEQAQABAADwANAA0ACwALAAsA
CwALAAoACgAHAAYABAADAAEA//8BAAEAAAAAAAAA/v/+//7/+//7//v/+//8//3//v//
//3/+//7//z//v/+//7//v/9//v/+v/5//n/+f/6//r//P/8//3//f/8//r/+f/3//j/
+v/7//z//v/+///////8//v/+v/5//n/+f/6//r/+f/5//n/+f/6//v//P/9//v/+//7
//z//P/7//v/+//9//3//v/+//v/+//7//z//P/8//z//P/5//n/+f/5//n/+P/4//j/
+v/7//v//P/7//v/+v/6//r/+v/5//n/+v/6//r/+//5//f/9//4//n/+v/7//z/+//6
//n/+P/6//r/+v/6//r/+f/5//n/+f/5//n/+f/8//z//P/8//r/+f/5//r//f///wEA
AgACAAIAAgACAAIAAwAEAAQABwAIAAkACQAFAAQABAAFAAYABgAHAAoACAAJAAoACgAI
AAgABwAGAAUABgAGAAcAAwABAP////8BAAEAAAD///z/+f/3//X/9f/1//b/9v/3//X/
9P/0//P/8v/x//D/8v/y//L/8v/y//L/8v/y//D/8f/x//H/8v/z//T/9f/0//P/8v/x
//P/9v/0//H/8f/x/+7/7P/u//P/+f8AAAkADQAVAB8AKgA0AEkAVwA9AAIA2//V/9r/
4P/Y/7v/nP+Q/5n/p/+z/8H/zf/W/9//5//u//P/9P/0//L/8v/y//H/8f/z//P/8//0
//T/9P/0//T/9P/0//T/9f/1//X/9//3//f/9//1//X/9v/2//j/+f/5//j/+P/4//j/
+P/2//f/9//3//n/+f/5//n/9//3//j/+P/7//v//P/8//z/+v/8//z//P/8//v/+//+
//7//v////3//v/+////AAAAAAAAAAADAAQABAAEAAUABQAFAAQABwAJAAoACwAJAAkA
CwAMAA0ADQAPAA8ADwAOAA4AEAAOAA4AEQARABIAEQARABMAEQARABEAEgAUABUAFQAV
ABUAFQAVABQAEgARABAAEAAPAA0ADQALAAkABwAFAAMABQAGAAQABAACAAEA///9//3/
/f/8//z//P/6//r/+v/3//f/9//3//j/+f/6//v/+f/3//f/+P/2//b/9v/2//f/9//4
//n/9//3//j/+P/6//r/+//7//n/+P/4//f/+f/6//r/+v/8//z//f/9//z/+//6//n/
+//7//z//P/9//3//f/9//v/+//7//v//P/9//7/AAD///3//P/7//3//f/+//7//f/9
//3//v/8//z//P/8//z//f/+/////v/8//v/+v/9//3//P/8//3//f/8//z/+v/6//n/
+f/8//z//P/9//v/+f/5//r//P/8//z//P/6//r/+v/6//r/+v/6//r//P/7//v/+//5
//n/+f/5//r/+v/6//r/+//7//z//v//////AQACAAQABAAEAAUABQAFAAcABwAIAAgA
BwAHAAgACAAIAAcACQAKAAoACgAJAAkACQALAAoACQAIAAcABgAGAAQAAgAEAAIAAQAB
AP///v/9//z/+//7//n/9v/1//X/8//y//P/9P/0//X/9P/0//T/8//v//H/8v/0//T/
9P/0//L/8v/y//L/9P/0//T/9P/2//b/9v/2//X/9P/z//L/9P/0//T/9P/3//r//f8A
AAkAEAAXAB4AKQAyADsARAArABIA+f/g/9P/yP+9/7L/rf+o/6P/nv+t/7r/x//U/93/
5P/r/w==
         </WaveFormData>
      </LeadData>
      <LeadData>
         <LeadByteCountTotal>10000</LeadByteCountTotal>
         <LeadTimeOffset>0</LeadTimeOffset>
         <LeadSampleCountTotal>5000</LeadSampleCountTotal>
         <LeadAmplitudeUnitsPerBit>4.88</LeadAmplitudeUnitsPerBit>
         <LeadAmplitudeUnits>��V</LeadAmplitudeUnits>
         <LeadHighLimit>2147483647</LeadHighLimit>
         <LeadLowLimit>268435456</LeadLowLimit>
         <LeadID>V1</LeadID>
         <LeadOffsetFirstSample>0</LeadOffsetFirstSample>
         <FirstSampleBaseline>0</FirstSampleBaseline>
         <LeadSampleSize>2</LeadSampleSize>
         <LeadOff>FALSE</LeadOff>
         <BaselineSway>FALSE</BaselineSway>
         <ExcessiveACNoise>FALSE</ExcessiveACNoise>
         <MuscleNoise>FALSE</MuscleNoise>
         <LeadDataCRC32>3961179373</LeadDataCRC32>
         <WaveFormData>
CgAKAAoACgAIAAgACAAIAAgACAAIAAgACAAIAAgACAAIAAgACAAIAAoACgAKAAoADAAM
AAwADAAKAAoACgAKAAwADAAMAAwADgAOAA4ADgAOAA4ADgAOAA4ADgAOAA4ADgAOAA4A
DgAQABAAEAAQABAAEAAQABAAEgASABIAEgAQABAAEAAQABIAEgASABIAEgASABIAEgAS
ABIAEgASABMAFAAVABYAGAAYABgAGAAZABkAGgAbABkAGQAZABkAGQAZABgAFgAXABYA
FQAVABQAEQAPAA0ADwANAA0ADQAPAA8ADwAPAA8ADwAOAA4AEgATABQAFQATABMAEwAT
ABMAEgASABMAFQAVABUAFgAUABMAEwATABUAFgAWABYAFgAWABYAFgAWABcAFwAXABcA
GAAYABgAGAAYABgAGAAWABgAGAAYABYAFwAaACEALQA3ADkANgA3ADgAMwAoAB0AEAAD
APn/+v/+/wAABwASAA8A/P/y//P/8v/s/+v/7//z//b/+P/8/wIADAARABQAFQAZABsA
HAAbABoAGQAYABsAGwAbABsAGwAbABwAHAAaABoAGgAaABwAHAAcAB0AHAAcABsAGgAa
ABoAGwAbABkAGQAaABsAGQAZABkAGgAaABoAGgAaABwAHQAdAB0AHQAcABwAHAAcABwA
HAAcAB4AHQAdAB0AGwAbABsAGwAbABsAGwAbABkAGQAZABkAGwAbABwAHAAaABkAGQAY
ABYAFgAWABYAFAAUABQAFAAVABUAFQAVABUAFQAVABUAFAAUABQAFAAUABQAFAATABIA
EQAQAA8AEAARABIAEwAVABUAFwAXABkAGgAaABoAGgAaABkAGQAbABsAGgAZABsAGwAb
ABsAGgAaABoAGQAXABgAGQAZABgAFwAWABYAGAAYABgAGAAVABQAFAAVABMAEwATABMA
EwATABMAEwATABMAFAAUABQAEwASABEAEAAQABAADwAPABAAEAAQAA4ADgANAA0ADQAN
AA0ADQANAA0ADQANAA0ADQANAA0ADAALAAoACQAJAAoADAANAAsACwALAAsACQAJAAkA
CQAKAAoACgAKAAoACQAIAAgACAAIAAgACAAGAAUABQAFAAUABQAFAAUABQAFAAUABQAD
AAMAAwADAAQABAADAAIAAAAAAAAAAAD///7//f/8//3//f/9//7//v/+//3//f8AAAAA
AAAAAAIAAQABAAEA//8AAAEAAQAAAAAAAAAAAAAAAAAAAAEAAQABAAAA/////wIABAAC
AAIAAgACAP////8AAAEAAgADAAQABQADAAMAAgAAAAEAAAD//////v/7//n/9//1//P/
8//z//P/8//z//P/8f/x//D/8P/y//P/9P/1//X/9f/1//X/8//y//L/8//1//X/9f/2
//T/8//z//P/8//0//T/9P/0//T/9P/0//L/8//z//P/9f/2//b/9v/1//T/8//y//L/
9P/0//T/9P/z//b/+/8BAAkADwASABMAEgAPAAYA+f/s/+H/1//U/9j/2v/f/+7/9f/m
/9b/1f/S/8r/xf/H/8n/zv/Q/9L/2P/e/+f/8P/x//P/9f/4//f/9v/1//T/9//3//f/
9//5//n/+v/6//n/+P/3//b/9P/0//T/9f/z//T/9P/0//L/8v/z//P/8//z//T/9f/1
//X/9f/2//b/9v/2//b/9P/1//X/9f/0//L/8f/w//L/8v/y//L/9P/z//P/8//1//X/
9f/1//P/8//z//P/8//z//P/8//1//X/9v/2//P/8//0//T/9P/0//T/9P/y//L/8v/y
//H/8f/x//H/7//v/+//7//s/+z/7P/s/+7/7v/u/+3/7f/t/+3/7f/t/+3/7f/t/+7/
7//y//P/8//0//T/9P/2//b/9f/1//b/9//3//f/+f/5//n/+f/4//j/+P/3//f/+P/5
//n/+v/5//j/+P/4//j/+P/4//f/9v/2//f/9//3//f/9//3//f/9//3//n/+f/6//r/
+v/5//j/9//4//j/+P/3//f/+P/4//j/+P/4//f/9//4//n/+v/7//v/+//7//v//f/9
//3//f////////////z//P/9//3//f/9//3//f/7//v/+//7//r/+v/6//r/+//7//v/
/P/8//z//P/8//7//f/9//3//f/9//3//f///////////////////////v/+//3//P/+
//7//v/+//7//v/+//7//v/9//z//P/9//7//v////7//v/+//7//v/9//3//f/9//7/
/////wAAAAAAAAAAAAAAAAAAAQACAAMABAAFAAYABwAIAAUABQAGAAcABwAHAAcABwAJ
AAkACAAGAAcABgAFAAUABQADAAIAAQD///3//f/9//v/+//7//v//P/9//3//v/+////
AAABAAEAAQABAAEAAQAAAAAAAQADAAMAAwAEAAQAAwADAAMAAwAEAAQABAAEAAQABAAE
AAQABQAFAAUABQAGAAYABgAIAAgACAAIAAgACAAIAAgACAAHAAgACQANABcAIwAsAC8A
MgA1ADIAKQAgABMAAQDq/97/4P/n/+r/7f/s/+D/0//Q/9L/z//P/9P/3P/i/+T/6v/0
////BgAJAAkADQAOAA8AEAARABIAEQARABEAEQARABEAEgASABQAFAAUABQAFAAUABQA
FQAXABgAGAAYABgAGAAZABkAHAAdAB8AIQAiACMAJAAmACYAJgAmACYAKAApACkAKQAo
ACYAJQAkACMAIgAhACAAIAAfAB8AHwAfAB8AHwAfAB0AHQAdAB0AHQAdAB0AHQAdAB0A
HgAeAB0AHQAeAB4AHAAcABwAHAAcABwAHAAcABsAGwAbABsAGwAbABsAGwAaABoAGgAa
ABoAGgAaABkAGQAZABkAGQAXABcAFwAXABcAFwAZABkAFwAYABgAGAAYABgAFwAXABcA
FwAWABUAFQAVABUAFQASABIAEgARAA8AEAARABEADgANAAwADAAKAAoACgAKAAkACAAI
AAkACQAJAAkACQAHAAcABwAHAAUABQAGAAYABQAFAAUABQAEAAQABAADAAMABAAEAAQA
BAAEAAMAAwABAAEAAQABAAEAAQABAAEA//////////////////////7//v///////f/9
//3//f/7//v/+//7//r/+v/6//r/+v/5//j/+P/4//j/+P/4//j/9//3//f/9f/1//X/
9f/1//X/9f/1//X/9f/1//X/9P/0//P/8v/y//L/8v/y//D/8P/w//D/8v/x//D/8P/w
//D/7//v//D/8P/w//D/7v/t/+3/7f/v//D/8f/x/+7/7v/u/+7/8P/w//D/8f/y//P/
8//z//P/9P/2//b/9v/2//b/9f/1//b/9//3//f/9//3//f/9//2//T/8f/w/+//7//u
/+v/6f/n/+f/5f/l/+X/5f/l/+X/5f/n/+f/5v/m/+b/5//o/+n/6f/p/+n/6f/p/+j/
6P/p/+n/6f/p/+r/6v/p/+n/6f/p/+r/6v/q/+z/7P/s/+z/6v/r/+v/6//p/+r/6v/q
/+v/7P/t/+7/7v/s/+z/7P/s/+//9P///w0AFwAbABwAGQAUAA0AAgDt/9D/tf+p/6z/
sv+u/6X/oP+b/5b/lP+X/5r/nv+l/63/tf+6/8T/0P/c/+T/5//s/+3/7//v//D/8v/y
//L/8v/x//H/8f/x//H/8f/y//L/9P/0//T/9P/0//T/9P/1//f/+P/4//j/+v/6//v/
+//9//3//v///////////wAAAAAAAAAAAAACAAMAAwADAAUABAAEAAQABAAEAAQABAAG
AAUABQAFAAUABQAFAAUABwAHAAcABwAHAAcABwAHAAkACQAKAAoACwANABAAEgAUABQA
FAAUABYAFgAWABYAFQAVABUAFQAVABUAFQAVABYAFgAWABYAFgAWABYAFQAVABUAFQAV
ABUAFQAVABUAFQAVABcAFwAVABYAFgAWABQAFAATABMAEwATABIAEQAPAA8ADwAPABAA
EAAQAA8ADQAOAA8ADwAMAAsACgAKAAwADAAMAAwACwAKAAoACwALAAsACwALAA0ADQAN
AA0ACwALAAwADAALAAsACwALAAsADAANAA0ADwAQABAAEAAQABAADwAPAA8ADwAPAA8A
EQARABEAEQAPAA8ADwAPAA8ADwAPAA8AEAAQABEAEQARABEAEQARABEAEQARABEAEAAQ
ABAAEAASABEAEAAQAA4ADgAOAA4ADgANAA0ADQANAA0ADQANAAsACwALAAsADQANAA0A
DQAOAA4ADQAMAAwADAAMAAwADgAOAA4ADgAMAAsACgAKAAwADAALAAsADgAOAA4ADgAM
AAsACwALAAsADAANAA0ADAAMAAwADAAMAAwADAANAAwADQANAA0ACwAMAA4AEAAOAA4A
DgAOAA0ADQAOAA8ADwAPAA8ADwAPAA8ADgAMAA0ADAALAAsACAAFAAMAAQABAP//////
/////////////f/9//z//P/+////AAABAAEAAQABAAEAAQAAAAAAAQADAAMAAwAEAAQA
AwADAAMAAQACAAIAAgAEAAQABAAEAAQABQAFAAUABQAGAAYABgAGAAYABgAGAAYABgAG
AAQABAAFAAoAEQAdACkALwAuADEAMAApACAAEQD8/+P/z//M/9L/1P/R/87/x/++/7j/
uf+8/7z/v//H/8//1P/a/+L/7v/6////AAADAAcACQAIAAoACgAKAAoACQAJAAkACQAL
AAsADAAMAAwADAAMAAwADAAMAAwADQANAA4ADgAOAA4ADgAPAA8ADwAPABAAEQARABEA
EQASABQAFAAUABQAEgATABMAEwATABIAEgASABQAFAAUABQAFAATABMAEwATABMAEwAT
ABMAEwATABMAEwATABMAEwATABMAFAAUABMAEwAUABQAEgASABIAEgAUABQAFAAUABEA
EQARABEAEwATABMAEwASABIAEgASABAAEAAQAA8AEQARABEAEQAPAA8ADwAPAA8ADwAR
ABEAEQASABIAEgAQABAADwAPAA8ADwAOAA0ADQANAA0ADQAOAA4ADgANAAwADAAMAAsA
DAALAAoACgAMAAwADAAMAAsACgAKAAsACwALAAsACwALAAsACwALAAsACwAMAAwADQAN
AA0ADQAMAAwADAALAAsADAAMAAwACgAKAAkACQAJAAkACQAJAAkACQAJAAkABwAHAAcA
BwAHAAcABwAHAAQABAAFAAUABwAHAAcABwAFAAUABQAFAAQABAAEAAQABgAFAAQABAAE
AAQABAAEAAQAAwADAAMAAwADAAMAAwADAAMAAwADAAMAAwADAAMABAAEAAMAAgAAAAAA
AAAAAAAAAAAAAAAAAAD///7//v/+//7//f/9//7//v/+//7//P/7//v/+//7//z//f/9
//r/+v/6//r/+v/6//r/+//8//3//f/9//v//P/8//z//v/+/wAAAAAAAAAA/f/9//7/
//////////////3//f/8//r/+//6//n/+f/2//P/8f/v/+//7f/t/+3/6//r/+v/6//r
/+v/6v/q/+7/7//w//H/7//v/+//7//x//D/8P/x/+//7//v//D/7v/t/+3/7f/t/+7/
7v/u//D/8P/w//D/7v/v/+//7//v//D/8P/w/+7/7v/u/+7/8P/w//D/7v/s/+3/8P/z
////CQANAAwADQAQAA0ABAD5/+r/3f/T/87/0P/U/9f/4v/r/9z/yP/F/8b/xP/B/8H/
w//I/8r/zP/Q/9r/4f/k/+X/6f/r/+7/7P/s/+z/7P/t/+3/7f/t/+3/7f/u/+7/7v/u
/+7/7v/s/+z/7P/t/+v/7P/s/+z/7P/s/+3/7f/r/+v/7P/t/+3/7f/t/+7/7v/u/+7/
7v/u/+//7//v/+//7v/u/+7/7v/u/+7/7v/s/+v/6//r/+3/7f/t/+3/7P/r/+r/6f/n
/+f/5//n/+X/5f/m/+b/5//n/+j/6P/m/+b/5v/m/+b/5v/m/+b/5f/l/+X/5f/j/+P/
4//j/+D/4P/g/+D/4v/i/+L/4f/h/+H/4f/h/9//3//f/9//4f/h/+P/4//j/+T/5P/k
/+f/6P/o/+n/6f/p/+j/5//p/+n/6f/p/+j/6P/o/+f/5v/m/+b/5f/m/+X/5P/k/+T/
5P/k/+T/4//i/+L/4//l/+X/5f/l/+P/4//j/+P/4//j/+T/5P/k/+P/4v/h/+L/4v/i
/+H/4f/i/+L/4v/i/+L/4f/h/+H/4f/h/+H/4f/h/+H/4f/h/+H/4f/h/+H/4f/h/+H/
3v/e/9//3//h/+H/4f/h/+H/4f/h/+H/4P/g/+D/4P/i/+H/4P/g/+D/4P/g/+D/4v/h
/+H/4f/f/9//3//f/+H/4f/h/+H/3//f/9//3//g/+D/3//e/97/3v/e/97/4P/g/+D/
4P/g/9//3v/e/9//4P/g/+H/4P/g/+D/4P/g/9//3//f/9//4P/h/+H/3v/e/97/3v/e
/97/3v/f/9//3//e/93/3//i/+L/5P/i/+L/4v/i/+L/4f/h/+L/4//j/+P/4//j/+X/
5f/k/+L/4f/g/9//3//e/9v/2f/X/9f/1f/V/9X/1//X/9f/1//X/9f/1v/W/9j/2f/a
/9v/2//b/9v/2//b/9r/2v/b/9v/2//b/9z/3P/b/9v/2//d/97/3v/e/97/3v/e/97/
3v/f/9//3//h/+L/4v/i/+L/4v/i/+L/5P/k/+T/5P/g/9//5P/r//X/AQAJAAoACQAI
AAMA+P/t/+D/0//J/8b/yv/O/9P/3P/d/8z/vv+9/7z/uv+5/7v/v//C/8b/yv/S/9r/
4//m/+f/6f/t/+7/7P/s/+z/7P/v/+//7//v/+3/7f/u/+7/8P/w//D/8P/w//D/8P/x
//H/8v/y//L/9P/0//X/9f/z//P/9P/1//X/9f/1//b/9f/0//P/8v/y//P/8//z//X/
9P/0//T/8v/y//L/8v/0//P/8//z//X/9f/1//X/8//z//P/8//1//X/9f/1//P/8//0
//T/8//z//T/9P/0//T/9P/0//L/8v/y//L/8//z//P/8//z//P/8//z//T/9P/0//T/
9P/0//T/8//z//P/8//z//X/9f/1//X/9//3//n/+f/7//z//P/8//7//v/9//3/////
//7//f////////////7//v/+//3/+//8//3//f/+//3//P/8//z//P/8//z//P/8//3/
///9//3//f/9////////////AQABAAIAAgABAAEAAQABAAIAAgACAAEAAQACAAIAAgAC
AAIAAQABAAMAAwADAAMAAwADAAMAAwAFAAUABQAFAAMAAwADAAMABAAEAAUABQAFAAUA
BQAFAAUABQAFAAUABgAGAAYABgAIAAcABgAGAAQABAAEAAQABgAFAAUABQAHAAcABwAH
AAcABwAHAAcACQAJAAkACQAMAAwACwAKAAwADAAMAAwACgAKAAoACgAKAAkACAAIAAgA
CAAHAAcACAAIAAgACAAKAAkACQAJAAcACAAJAAkACAAIAAgACAAIAAgACAAJAAgACQAJ
AAkACwAMAAwADAAMAAwADAAMAA0ADQAOAA8ADQANAA0ADQANAA0ADAAKAAkACAAHAAcA
BAABAP///f////3//f/9//3//f/9//3//f/9//z//P8AAAEAAgADAAEAAQABAAEAAwAC
AAIAAwADAAMAAwAEAAQAAwADAAMAAwAEAAQABAAEAAQABAAEAAQABQAFAAUABQAGAAYA
BgAGAAYABgAGAAYABgAGAAQABAAHAA4AFwAlADEAMwAyADEAKgAhABYAAQDm/9H/zf/S
/9T/0v/N/8b/vf+4/7r/vf/A/8T/y//V/9f/2v/k//L//P8CAAcACgALAA0ADwAOAAwA
DAAMAAwADwAPAA8ADwAPAA8AEAAQABAAEAAQABAAEAAQABAAEQARABIAEgASABQAFAAV
ABUAEwATABQAFQAVABUAFQAWABYAFgAWABYAFgAXABcAFwAXABYAFgAWABYAFgAWABYA
FgAVABUAFQAVABUAFQAVABcAFwAXABcAFwAXABcAFwAVABUAFgAWABcAFwAYABgAGAAY
ABgAGAAYABgAGAAYABcAFwAXABcAFwAXABcAFwAWABYAFgAWABYAFgAWABUAFQAVABUA
FQAVABUAFQAVABMAEwAVABUAEwAUABQAFAATABIAEAAPAA8ADwAOAA0ADQANAA0ADQAK
AAoACgAJAAcACAAJAAkACgAJAAgACAAIAAgACAAIAAkACAAIAAkABwAHAAcABwAJAAkA
CQAJAAkACQAKAAoACQAJAAkACQAKAAoACgAJAAkACgAKAAoACgAKAAkACQAJAAkACQAJ
AAkACQAJAAkACwALAAsACwAJAAkACQAJAAgACAAJAAkABwAHAAcABwAJAAkACQAJAAoA
CgAKAAoACAAHAAYABgAGAAYABgAGAAYABQAFAAUABQAFAAUABQAFAAUABQAFAAUABQAF
AAUABgAGAAUABAAEAAQABAAEAAQABAAEAAQABAADAAIAAgAEAAQAAwADAAIAAgACAAIA
AgABAAEAAQABAAIAAwADAAQABAAEAAQAAgACAAIAAwACAAMAAwADAAUABAAGAAgACAAG
AAYABgAGAAcABwAIAAkABwAHAAcABwAHAAcABgAEAAMAAgABAAEA/v/7//n/9//5//f/
9//3//f/9//3//f/9//3//b/9v/4//n/+v/7//v/+//7//v/+//6//r/+//7//v/+//8
//7//f/9//3//f/+//7//v/+//7//v/+//z//f/9//3//f/+//7//v/+//7//v/+//7/
/v/+/wAA/v///wQADwAdACkALQAsACsAKgAlABoACQDy/9v/y//M/9L/0P/L/8b/v/+4
/7b/t/+6/77/w//H/83/1P/a/+L/8P/6/wEAAgAFAAkACQAKAAoACgAKAAoADQANAA0A
DQANAA0ADgAOAA4ADgAOAA4ADgAOAA4ADwARABIAEgASABQAFAAVABUAFQAVABYAFwAX
ABcAFwAYABYAFgAWABYAGAAZABkAGQAbABoAGgAaABoAGgAaABoAHAAbABsAGwAbABsA
GwAbABsAGwAbABsAHQAdAB0AHQAbABsAHAAcAB0AHQAeAB4AHgAeAB4AHgAeAB4AHgAe
AB0AHQAdAB0AHQAdAB0AHQAeAB4AHgAeABwAHAAcABsAGwAbABsAGwAZABkAGQAZABkA
GQAbABsAGwAcABwAHAAbABoAGAAXABgAGQAZABkAFwAXABcAFwAUABQAFAATABMAFAAV
ABUAFAATABIAEgASABIAEgASABEAEAAQABEAEQARABEAEQARABEAEQARAA8ADwAQABAA
EQARABEAEQASABIAEgARAA8AEAAQABAAEAAQAA8ADwAPAA8ADwAPAA0ADQANAA0ADwAP
AA8ADwANAA0ADQANAAwADAANAA0ADQANAA0ADQALAAsACwALAAwADAAMAAwADAALAAoA
CgAKAAoACgAKAAoACQAJAAkACQAJAAkACQAJAAkACQAJAAcABwAHAAcACAAIAAcABgAI
AAgACAAIAAgACAAIAAgACAAHAAYABgAGAAYABQAFAAgACAAIAAgACAAHAAcABwAFAAYA
BwAHAAYABgAGAAYABgAGAAYABwAGAAcABwAHAAcACAAIAAgACgAKAAwADAAMAAwADAAJ
AAkACgALAAsACwALAAsACwALAAoACAAIAAgACAAJAAgABQADAAEAAQD/////////////
//////3//f/8//z/AAABAAIAAwABAAEAAQABAAMAAgACAAMABQAFAAUABgAEAAMAAwAD
AAMABAAEAAQABAAEAAQABAAEAAUABQAFAAUABgAGAAYABgAGAAYABgAGAAYABgAIAAYA
BQAIAA0AFwAjACkALAAtADIALwAmABsACgD1/+H/2v/g/+L/3//i/+P/1v/I/8f/yv/K
/8v/zf/T/9j/3P/i/+r/9P/9/wAAAwAFAAcACgAIAAgACAAIAAkACQAJAAkACwALAAwA
DAAKAAoACgAKAAwADAAMAA0ACwAMAAwADAAMAAwADQANAA0ADQAOAA8ADQANAA0ADgAO
AA4ADgAOAAwADQANAA0ACwAKAAoACgAMAAwADAAMAAwACwALAAsACwALAAsACwAJAAkA
CQAJAAkACQAJAAkACQAJAAoACgAHAAcACAAIAAgACAAIAAgACAAIAAgACAAFAAUABQAF
AAcABwAHAAcABgAGAAYABgAGAAYABgAFAAUABQAFAAUAAwADAAMAAwAFAAUABwAHAAcA
CAAIAAgACgAKAAkACQALAAsACgAJAAkACQAJAAkACAAIAAgABwAGAAYABgAFAAUABQAF
AAYABgAGAAYABgAFAAQABAAFAAUABQAFAAUAAwADAAMAAwADAAMABAAEAAMAAwADAAMA
AgACAAIAAQABAAIAAgACAAIAAgABAAEAAwADAAMAAwADAAMAAwADAAEAAQABAAEAAQAB
AAEAAQAAAAAAAQABAAMAAwADAAMAAQABAAEAAQAAAAAAAAAAAAIAAQAAAAAA/v/+//7/
/v8AAP////////////////////////////8BAAEAAQABAAIAAgABAAAAAAAAAAAAAAAA
AAAAAAAAAAIAAQAAAAAAAgACAAEAAQAAAAAAAAAAAAAA//////////8AAAEAAQAAAAAA
AAAAAAAAAAAAAAEAAAABAAEAAQAFAAYABgAGAAYABgADAAMABAAFAAUABQAFAAUABwAH
AAYABAADAAIAAQABAAAA/f/7//n/+f/3//f/9//3//f/9//3//f/9//2//b/+P/5//r/
+//7//v/+//7//v/+v/6//v//f/9//3//v/9//v/+v/5//n/+v/6//r/+v/6//r/+v/4
//n/+f/5//v//P/8//z//P/8//z//P/8//z//P/6//r/+//+/wEABwAPABcAGAAXABoA
GwAUAAsAAADz/+n/4v/i/+L/5f/w/////v/q/9//2v/U/9H/0//V/9j/3P/e/97/5v/x
//j/+f/7//3//v8AAAAAAAAAAAEAAQABAAEAAQABAAIAAgACAAIAAgACAAIAAgACAAMA
AwAEAAQABAACAAIAAwADAAQABQAHAAkABwAHAAcACAAGAAYABgAGAAYABwAHAAcABQAE
AAQABAAGAAYABgAGAAQAAwADAAMAAQABAAEAAQACAAMABAAFAAUABQAFAAUABQAFAAYA
BgAFAAUABgAGAAYABgAGAAYABAAEAAQABAABAAEAAQABAAMAAwADAAMABAAEAAQABAAC
AAIAAgABAAMAAwADAAMABQAFAAUABQAFAAUABwAHAAgACgALAAwADQAOAA4ADwARABEA
EAAPABEAEQARABEAEQASABMAEwARABIAEwATABIAEQAQABAAEgASABIAEgARABAAEAAR
ABMAEwATABMAEQARABEAEQARABEAEgASABEAEQARABEAEgASABIAEQATABQAFAAUABIA
EgARABEAEQARABEAEQATABMAEwATABEAEQARABEAEwATABMAEwARABAAEAAPABEAEQAR
ABEAEwATABMAEwAQABAAEAAQABEAEQARABIAEgASABIAEgASABEAEQARABMAEwATABMA
EQARABEAEQATABMAEwATABIAEgARABAAEgASABIAEgASABIAEgASABIAEQAQABAAEgAS
ABEAEQASABIAEgASABQAEwATABMAEwAUABUAFQASABIAEgASABQAFAAUABUAGAAZABkA
FgAYABgAGAAYABcAFwAYABkAGQAZABkAGQAbABsAGgAYABkAGAAXABcAFgATABEADwAN
AAsACwALAAkACQAJAAkACwALAAoACgAKAAsADAANAA0ADQANAA0ADQAMAAwADQANAA0A
DQAOAA4ADQANAA0ACwAMAAwADAAOAA4ADgAOAA4ADwAPAA8ADwAQABAAEAAQABAAEAAQ
ABAAEAAQAA4ADAALAA4AEQAZACUALwAyADUANgAzACwAIwAYAAcA9//s/+r/7v/v//b/
///2/+T/3//i/+D/2f/b/+H/5v/o/+z/8v/6/wUACgAJAAkADQAOAA4ADgAOAA4ADwAP
AA8ADwARABEAEgASABIAEgASABIAEgASABIAEwARABIAEgASABIAEgATABMAEwATABQA
FQAVABUAFQAWABYAFgAWABYAFAAVABUAFQAVABQAFAAUABQAFAAUABQAFgAVABUAFQAV
ABUAFQAVABUAFQAVABUAEwATABMAEwATABMAFAAUABMAEwAUABQAEgASABIAEgASABIA
EgASABMAEwATABMAEQARABEAEQARABIAEwAUABIAEgASABEAEQARABEAEQARABEAEQAR
ABMAEwAVABUAFwAYABgAGAAWABYAFQAVABYAFwAXABcAGQAZABkAGQAWABYAFgAVABcA
GAAZABkAFgAVABQAFAAWABYAFgAWABcAFgAWABcAFQAVABUAFQAXABcAFwAXABUAFQAW
ABYAFwAXABcAFwAWABYAFgAVABUAFgAWABYAFgAWABUAFQAVABUAFQAVABUAFQAVABUA
FQAVABUAFQAVABUAFQAVABQAFAAVABUAFQAVABUAFQAVABUAFQAVABQAFAAUABQAFAAT
ABIAEgASABIAEgASABIAEQARABEAEQARABEAEQARABEAEQARABEAEQARABEAEgASABEA
EAAQABAAEAAQABAAEAAQABAAEAAPAA4ADgAOAA4ADQANAA4ADgAOAA4ADAALAAsACwAN
AA4ADwAPAA4ADgAOAA4ADgAOAA4ADwAQABEAEQARAA8AEAAQABAAEgASABIAEgASABIA
EgASABAAEAAQABAADgAOAA4ADAAKAAgABgAEAAQAAgABAP//AAAAAAEAAQD///////8A
AAMAAwAEAAQAAgADAAUABQAEAAQABAAEAAQABAAFAAUAAwACAAEAAAADAAQAAgACAAIA
AgACAAIAAgACAAIABAAEAAQABAAEAAQABAAEAAIAAgACAAIAAwAEAAUABgAPABgAIQAq
ACkAKAAnACYAFQAEAPP/4v/c/9b/0P/K/8P/vv+5/7T/tv+2/7b/tv++/8T/yv/Q/9X/
2v/f/w==
         </WaveFormData>
      </LeadData>
      <LeadData>
         <LeadByteCountTotal>10000</LeadByteCountTotal>
         <LeadTimeOffset>0</LeadTimeOffset>
         <LeadSampleCountTotal>5000</LeadSampleCountTotal>
         <LeadAmplitudeUnitsPerBit>4.88</LeadAmplitudeUnitsPerBit>
         <LeadAmplitudeUnits>��V</LeadAmplitudeUnits>
         <LeadHighLimit>2147483647</LeadHighLimit>
         <LeadLowLimit>268435456</LeadLowLimit>
         <LeadID>V2</LeadID>
         <LeadOffsetFirstSample>0</LeadOffsetFirstSample>
         <FirstSampleBaseline>0</FirstSampleBaseline>
         <LeadSampleSize>2</LeadSampleSize>
         <LeadOff>FALSE</LeadOff>
         <BaselineSway>FALSE</BaselineSway>
         <ExcessiveACNoise>FALSE</ExcessiveACNoise>
         <MuscleNoise>FALSE</MuscleNoise>
         <LeadDataCRC32>290495900</LeadDataCRC32>
         <WaveFormData>
EgASABIAEgASABIAEgASABIAEgASABIAEAAQABAAEAAOAA4ADgAOABAAEAAQABAAEAAQ
ABAAEAAQABAAEAAQAA4ADgAOAA4ADgAOAA4ADgAMAAwADAAMAAwADAAMAAwACgAKAAoA
CgAMAAwADAAMAAoACgAKAAoACgAKAAoACgAIAAgACAAIAAoACgAKAAoACgAKAAoACgAK
AAoACgAKAAwADAAMAAwADQAOAA8AEAAQABAAEAAQABAAEAAQABEAEgATABMAFAASABIA
EgASABIAEQARABEAEQAQAA8ADwAOAAwACgAIAAcABgAGAAYABQAFAAQABAACAAAA///+
/wAAAAD////////+//3//P/8//z//P/8//v/+//7//v/+//7//v//P/8//z//P/8/wAA
AQABAAEA////////AAD+/wAAAAAAAP7/AwAOAB8ANwBSAHEAmQDJAO8A/QD9APgA3QCb
ADoA2f+E/0H/FP/u/sn+of6I/pj+xP7p/g7/Mf9K/17/cf+G/53/uf/X/+7/+/8GAAwA
EQAPAA4ADwAQABMAFAAVABYAFwAYABkAGwAaABsAHAAcABwAHgAfACAAHwAgACAAIQAi
ACMAJAAlACUAJgAnACgAJwAoACkAKgAqACsALAAtAC0ALgAvAC8ALgAvADAAMQAyADMA
NAA1ADYAOQA6ADsAOgA8AD0APwBBAEMARQBFAEQARwBJAEsATQBPAFEAUwBTAFQAVQBW
AFgAWQBbAF0AXQBfAF8AXwBhAGAAYABgAF4AXwBfAF0AWgBZAFgAVwBYAFUAVABSAE4A
TABJAEcARABCAEAAPgA5ADcANQAxADEALgAsACkAJQAiACAAHQAcABoAGAAUABMAEAAN
AAwADAALAAkACAAHAAUABAADAAMAAgACAAIAAgACAAIAAgABAAEAAQABAP//////////
AAAAAAAAAAABAAEAAQABAAEAAQABAAIABQAFAAQABAADAAQABAAEAAUABQAFAAUABgAG
AAYABwAHAAcABwAHAAgACAAIAAcABwAHAAcABwAGAAYABgAGAAYABgAGAAUABQAFAAUA
BQAFAAUABQAEAAIAAQABAAEAAgACAAIAAgACAAEAAQAAAAAA///////////+//7//v/+
//3//f/9/////v/+//7//v/9//3//f/8//z//P/8//z/+//7//v/+//7//v/+v/6//r/
+v/6//z//P/8//v/+P/4//n/+f/7//v/+//7//v/+v/6//v/+f/6//r/+v/8////AAAA
AAAAAAAAAAAAAAAAAAAAAAAAAAAAAQACAAMAAwAEAAUABgAHAAgABwAFAAQAAwABAAAA
/////wEAAAD///7/+//6//r/+v/7//v/+v/6//r/+P/3//b/9v/2//X/9f/1//T/8//y
//D/8P/w//D/8//z//P/8//z//P/8//0//b/9v/2//b/+P/5//n/+f/3//f/9//4//b/
9v/4//j/9v/3//7/CwAfADoAWQCBALMA3QDvAOsA4gDPAKEAVAAFALr/cf8+/xz/9f7H
/qD+mP6y/tX++P4b/zz/UP9j/3T/h/+d/73/2P/r//j/AgAFAAYABgAIAAoACwAMAA0A
DgAPABAAEQATABQAFQAWABYAFgAYABkAGgAbABwAHAAdAB4AHwAgACEAHwAgACEAIgAl
ACYAJwAoACYAJwAoACkAKQAqACsAKwAqACsALAAtADAAMQAyADMANAA3ADgAOQA8AD4A
PwBBAEEAQwBFAEUARgBJAEsATQBPAFEAUwBVAFYAWABaAFwAYABhAGMAZQBjAGUAZQBl
AGUAZABkAGQAYgBjAGMAYQBfAF0AWwBZAFgAVQBUAFIATwBMAEgARQBBAD4AOwA4ADEA
LwAtACkAJgAiAB8AGwAZABYAFAARAA4ADAAKAAYABQACAP///v/8//v/+f/4//f/9f/0
//P/8//y//L/8v/u/+7/7v/u/+3/7f/t/+3/7f/t/+3/7f/t/+z/6//q/+3/7f/t/+3/
6//r/+v/7P/t/+3/7P/s/+3/7v/u/+7/7//v/+//7//w//D/8P/x/+//7//v/+//8P/w
//D/7//w//H/8v/z//L/8v/y//L/8v/y//L/8f/z//P/8//z//H/8f/x//D/8v/x//H/
8f/w//D/8P/w//L/8f/x//D/8P/v/+//7//v/+7/7v/u/+7/7f/t/+3/7f/s/+z/7P/u
/+3/7f/t/+z/7P/s/+z/6v/p/+n/6f/r/+v/6//q/+j/6P/o/+j/6P/o/+j/5//m/+b/
5//n/+f/5//n/+f/5//m/+b/5//p/+j/6P/q/+r/6v/q/+r/6v/q/+r/6v/q/+r/6//s
/+3/7f/u/+7/7v/u/+7/7v/t/+3/7f/r/+r/6f/p/+f/5v/l/+T/5f/k/+T/5P/j/+P/
4v/i/+D/3v/d/9z/2v/a/9n/2f/b/9r/2f/Y/9j/2P/Y/9j/1//X/9f/1//Z/9n/2f/a
/9r/2v/a/9r/2//b/9r/2f/b/9v/2//c/97/3P/c/97/3P/Z/9r/3//p//7/HQA/AGkA
mQC/AM0AyADBAK0AfgA3AOz/o/9Q/wj/3/63/oz+ZP5S/mn+nP7H/uz+EP8r/z7/U/9v
/4//rv/F/9b/4P/l/+f/6P/r/+7/7f/u/+//8P/z//T/9f/3//b/9//4//j/+v/8//3/
/v/9//7//v///wAAAQACAAMABQAGAAcACAAJAAoACwAMAAoACwAMAA0ADwAQABEAEQAS
ABMAFAAVABgAGQAaABsAHAAfACAAIQAiACQAJQAnACkAKwAtAC0ALgAxADMANQA3ADkA
OwA9AEAAQgBEAEYASABJAEsATQBOAFEAUgBTAFQAVABVAFYAVABVAFUAUwBSAFEAUABP
AE4ASwBKAEgARgBEAEEAPwA5ADYAMwAwACkAJwAlACEAHAAYABUAEQALAAgABgADAP7/
/P/6//b/9f/y/+//7v/q/+n/5//m/+f/5f/k/+P/4f/g/+D/4P/c/9z/3P/c/9n/2f/Z
/9n/2f/Z/9n/2f/a/9r/2v/a/9n/2f/Z/9n/2//b/9v/3P/d/93/3P/c/93/3v/e/97/
3//f/9//3//g/+D/4P/h/+P/4//j/+P/4v/i/+L/4f/i/+P/5P/l/+b/5v/m/+b/5P/k
/+T/4//l/+X/5f/l/+P/4//j/+L/5P/j/+P/4//k/+T/5P/k/+b/5f/l/+T/5P/j/+P/
4//j/+L/4v/i/+L/4f/h/+H/4f/g/+D/4P/i/+H/4f/h/+D/4P/g/+D/4P/f/9//3//f
/9//3//e/+D/4P/g/+D/3v/e/97/3f/e/97/3//f/9//3//f/9//3//e/97/3//h/+L/
4v/i/+L/4//i/+P/5P/l/+b/5v/m/+b/5v/m/+b/5v/n/+r/6//r/+z/7P/s/+z/7P/q
/+n/6f/p/+n/6P/n/+f/5//m/+X/5P/j/+L/4v/i/+H/4f/g/+D/4P/e/93/3P/e/97/
3f/d/9v/2v/Z/9j/2v/a/9r/2v/Z/9n/2f/Z/9v/2//b/9z/3P/c/9z/3P/e/9//3//f
/9//3//f/+D/4P/e/97/3P/e/+P/7P8BAB8AQABnAI0AqwC5AL8AuwCmAIEASwAKALv/
WP8D/8z+pP6B/mP+Vv52/rL+4f4C/yH/OP9Q/2X/gv+j/7//0//i/+n/7v/w//P/8v/y
//T/9v/3//j/+f/6//v//P/9////AAABAAIAAgACAAQABQAGAAcACAAIAAkACgALAAwA
DQAPABAAEQASABMAFAAVABYAFgAXABgAGQAbABwAHQAdACAAIQAiACMAJAAlACYAJwAo
ACsALAAtADAAMgAzADUANwA5ADsAOwA8AD8AQQBDAEcASQBLAE0AUABSAFQAVgBWAFcA
WQBbAF0AXwBfAF8AYQBgAGAAYABeAF8AXwBdAFwAWwBaAFkAVgBTAFIAUABOAEwASQBH
AEEAPgA7ADgAMQAvAC0AKQAmACIAHwAbABkAFgAUABEADgAMAAoABgAHAAQAAQAAAP7/
/f/7//r/+v/5//n/+f/5//j/+P/4//j/+P/4//j/+f/5//n/+f/5//n/+f/5//z//P/8
//z/+//7//v/+//8//3//v8AAAEAAQAAAAAA//8AAAAAAAADAAMAAwADAAIAAgACAAMA
BQAFAAUABQAEAAQABAADAAUABQAFAAUABAAEAAQABAAEAAQABAADAAMAAwADAAMAAwAD
AAMAAgAEAAMAAwADAAIAAgACAAIAAgABAAEAAAAAAP///////////v/+//7/AAD/////
//////7//v/+//7//f/9//3//P/8//z//P/8//v/+//7//v/+//7//r//P/8//z//P/8
//z//P/7//r/+v/7//v/+f/5//n/+f/5//j/+P/5//n/+v/6//r/+v/7//v//P/+//7/
/v/+/wAAAAAAAAAAAAAAAAAAAQACAAMAAwAEAAQABAAEAAQABAADAAMAAwABAAAA////
/////v/9//z/+//6//r/+v/5//n/+P/4//j/9v/1//T/8v/y//H/8f/z//L/8f/w//L/
8v/y//L/8v/x//D/7//x//H/8f/y//L/8v/y//L/8v/z//P/8//1//X/9f/2//b/9P/2
//T/8v/3//7/DQAjAEAAXwCFALEAzwDbANkAzgCxAH0ANgDn/4z/Nf/6/tL+qf6H/nD+
fv6w/uP+CP8p/0L/Vv9r/4L/n/+9/9f/6v/1//z/AAABAAIAAgAEAAYABQAGAAcACAAJ
AAoACwANAA4ADwAQABAADgAQABEAEgAVABYAFgAXABgAGQAaABsAGwAcAB0AHgAhACIA
IwAkACYAJwAoACkAKQAqACsAKwAsAC0ALgAvADAAMQAyADMANAA3ADgAOQA4ADoAOwA9
AD8AQQBDAEMARABHAEkASwBNAE8AUQBTAFIAVABWAFgAWgBbAF0AXwBhAGMAYwBjAGMA
YgBiAGIAYgBjAGMAYQBgAF8AXgBdAFwAWQBYAFYAVABSAE8ATQBJAEYAQwBAAD0AOwA5
ADUAMwAwAC4AKwAnACQAIgAfAB4AHAAaABYAFQASAA8ADgAOAA0ACwAKAAkABwAGAAUA
BwAGAAYABgAGAAYABgAGAAMAAwADAAMABQAFAAUABQAEAAQABAAEAAcABwAHAAcACQAJ
AAkACgAJAAkACAAIAAsADAAMAAwACwALAAsACwAKAAoACgALAA0ADQANAA0ADAAMAAwA
CwANAA0ADQANAAwADAAMAAwADAAMAAwACwALAAsACwALAAsACwALAAoACgAJAAkACQAI
AAgACAAIAAgABwAHAAYACAAHAAcABwAHAAYABgAGAAYABQAFAAUABQAEAAQABAAEAAMA
AwADAAQABAAEAAQAAgABAAEAAQD////////+/wAAAAAAAAAAAAAAAAAA///+//7/////
//7//f/8//v//f/8//z//f/9//7//v/+//z//f/9//3///8AAAAAAAAAAAAAAAAAAAAA
AAAAAAAAAAABAAAAAQABAAIABAAEAAQABAADAAEAAAD///7//v/+/////f/8//v/+v/3
//b/9v/2//f/9//2//b/9f/y//D/7v/u/+7/7f/t/+3/7P/r/+r/7P/s/+z/7P/r/+v/
6//r/+3/7f/t/+7/7P/s/+z/7P/u/+//7//v//H/8f/x//L/8P/y//L/8P/u//P/+P8F
ABsANgBRAHUApwDXAO0A7QDmANcAqQBWAPP/mv9L/xb/8P7N/qP+fP56/p7+x/7o/g3/
Lv9E/1f/bP+B/5n/uf/S/+P/8P/4//v//P/8//7/AAABAAIAAwAEAAcACAAJAAsACgAL
AAwADAAMAA4ADwAQABEAEgASABMAFgAXABgAGQAXABgAGQAaABoAGgAaABoAHAAdAB4A
HwAhACIAIwAjACIAIwAkACUAJgAnACgAKQAoACsALAAtAC4AMAAxADMAMwA1ADcANwA4
ADsAPQA/AD8AQQBDAEUARABGAEgASgBOAE8AUQBTAFMAVQBVAFUAVwBWAFYAVgBVAFUA
VABRAFAATwBOAE0ATgBLAEoASABGAEQAQQA/AD0AOgA3ADQAMQAvAC0AKQAlACIAIAAd
ABoAGAAXABUAEAAOAAwACAAJAAYAAwACAAAA///9//z/+f/3//b/9f/1//T/9P/0//D/
8P/w//D/7//v/+//7//x//H/8f/x/+//7v/t/+z/7f/t/+3/7f/t/+3/7f/u/+3/7f/s
/+z/7f/u/+7/7v/x//H/8f/x//L/8v/y//P/8v/x//D/7//y//L/8v/x//P/8//z//P/
8v/y//L/8v/y//L/8v/x//H/8f/x//H/8f/x//H/8P/w/+//7//v/+7/7v/u/+7/7v/t
/+3/7P/s/+v/6//r/+3/7P/s/+z/6v/p/+n/6f/r/+r/6v/q/+z/6//r/+v/6P/o/+j/
6P/o/+f/5//n/+f/5//n/+b/5v/m/+b/5v/n/+j/6f/p/+b/5v/n/+f/5f/l/+X/5f/m
/+b/5//p/+j/6P/n/+b/6P/p/+n/6f/q/+r/6v/q/+r/7P/s/+z/7P/s/+z/7P/t/+7/
7//v//D/8v/y//L/8v/w/+//7//v/+//7v/t/+3/7f/s/+v/6v/p/+j/6P/o/+f/5//m
/+b/5v/k/+P/4v/k/+T/4//j/+P/4v/h/+D/4P/g/+D/4P/h/+H/4f/h/+H/4f/h/+L/
4v/i/+L/4v/k/+X/5f/l/+X/5f/l/+b/6P/o/+j/5v/i/+X/7v/9/xMAMABTAH8ArQDN
ANMAyQC8AKcAdQAuAOP/kv9F/xb/8v7J/p/+fP58/p7+x/7s/hH/Mv9E/1n/bP9//5n/
t//O/9//7P/0//f/9v/2//j/+v/7//z//f/+//3//v///wEABAAFAAYABgAGAAgACQAK
AAsADAAMAA0ADgAPABAAEQARABIAEwAUABUAFgAXABgAGAAZABoAGwAbABwAHQAdAB4A
HwAgACEAIgAjACQAJQAoACsALAAtADAAMgAzADUANQA3ADkAOQA6AD0APwBBAEMARQBH
AEkATABOAFAAUgBUAFUAVwBZAFcAWQBZAFkAWgBaAFsAXABcAF0AXQBbAFgAVwBWAFUA
VABRAFAATgBKAEgARQBDAEEAPgA7ADgAMwAxAC8AKwAnACQAIgAfABsAGAAWABMAEAAO
AAwACAAIAAYABAAEAAAA///9//z/+//5//j/9//3//b/9v/2//T/9P/0//T/8//z//P/
8//x//H/8f/x//L/8v/y//L/9f/1//X/9f/z//P/8//0//f/9//2//b/9//4//j/+P/5
//n/+f/5//j/+P/4//n/+//7//v/+//+//7//v/9//3//f/9//3//v/+//7//v/+//7/
/v/9//3//f/9//3//f/9//3//P/8//v/+//7//r/+v/6//r/+v/5//n/+P/4//f/9//3
//n/+P/4//j/+P/3//f/9//3//b/9v/2//b/9f/1//X/9P/0//T/9P/0//P/8//z//P/
8//z//L/8v/y//L/8v/y//L/8v/x//D/8P/x//H/7//v/+//7//v/+7/7v/v/+//8P/w
//D/8v/z//P/8v/0//T/9P/0//b/9v/2//b/9v/2//b/9//4//n/+f/6//r/+v/6//r/
+P/3//f/9//3//b/9f/1//P/8v/x//D/8f/w//D/8P/x//H/8P/w/+7/7P/r/+r/7P/s
/+v/6//r/+r/6f/o/+r/6v/q/+r/6//r/+v/6//r/+v/6//s/+7/7v/u/+7/7v/v/+//
7//x//H/8f/y//L/8v/w/+7/8P/3/wQAGwA7AGAAiQCxAMsA0wDTAMkArAB7ADsA9v+h
/0D/+/7O/qT+gf5l/mb+lP7O/vf+Gv83/07/Yv97/5z/u//V/+v/9v/9/wAAAgADAAQA
BAAGAAgACQAKAAsADAALAAwADQAPABAAEQASABIAEgAUABUAFgAXABgAGAAZABwAHQAe
AB8AHwAgACEAIgAlACYAJwAoACYAJwAoACkAKwAsAC0ALQAwADEAMgAzADQANQA2ADcA
OAA7ADwAPQA+AEAAQQBDAEUARwBJAEkATABPAFEAUwBVAFcAWQBbAF4AYABiAGQAZABl
AGcAaQBpAGsAawBrAG0AbABsAGwAagBrAGsAaQBmAGUAZABjAGIAXwBeAFwAWABWAFMA
UQBNAEoARwBEAD4AOwA4ADMAMAAsACkAJQAhAB4AHAAZABYAFAASAA4ADwAMAAkACAAG
AAUAAwACAAMAAQAAAP/////+//7//v/8//z//P/8//3//f/9//3//f/9//3//f/+//7/
/v/+////////////////////AAABAAEAAAAAAAEAAgACAAIAAwADAAMAAwACAAIAAgAD
AAMAAwADAAMABAAEAAQAAwADAAMAAwADAAQABAAEAAQAAgACAAIAAQADAAMAAwADAAMA
AwADAAIAAAD////////+//7//v/+//7//f/9//z//P/7//v/+//7//r/+v/6//r/+f/5
//n/+f/4//j/+P/2//X/9f/1//b/9v/2//b/9v/1//X/9f/1//X/9f/0//T/9P/0//T/
9P/0//T/8//y//L/8//z//P/8//z//P/8f/w//D/8f/x//L/8v/y//L/8f/z//X/9v/2
//b/9v/2//b/9v/2//b/9v/2//b/9//4//n/+f/6//r/+v/6//r/+P/3//f/9//1//T/
8//z//P/8v/x//D/7//u/+7/7v/t/+3/7P/s/+r/6P/n/+b/5v/m/+X/5f/l/+T/4//i
/+T/5P/k/+T/4//j/+P/4//j/+P/4//k/+T/5P/k/+T/5P/l/+X/5f/n/+f/5//o/+j/
6P/o/+b/5v/n//D/AwAdADwAXwCFAKsAxQDLAMkAugCXAF8AGADJ/2z/F//g/rb+k/5x
/mD+eP6w/uH+BP8h/zr/Tv9j/3z/m/+7/9H/4P/r//L/9P/1//T/9P/2//j/+//8//3/
/v/9//7///8BAAIAAwAEAAQAAgAEAAUABgAJAAoACgALAAwADQAOAA8ADwAQABEAEgAV
ABYAFwAYABYAFwAYABkAGwAcAB0AHQAeAB8AIAAhACIAIwAkACUAJgApACoAKwAqACwA
LQAvADEAMwA1ADUAOAA7AD0APwBAAEEAQgBDAEQARgBIAEoATABNAE8AUQBRAFMAUwBT
AFUAVABUAFQAUwBTAFIATwBQAE8ATgBNAEoARwBGAEQAQgBAAD0AOwA3ADQAMQAuACkA
JwAlACEAHQAaABgAFQATABAADgALAAoACAAGAAIAAQD+//v/+v/6//n/9//2//f/9f/0
//P/8f/w//D/8P/w//D/8P/w/+//7//v/+//8f/x//H/8f/y//L/8v/y//H/8f/x//H/
8//z//P/9P/3//f/9v/2//X/9v/2//b/+f/5//n/+f/4//j/+P/5//n/+f/5//n/+P/4
//j/9//3//f/9//3//r/+v/6//r/+P/4//j/9//3//f/9//3//f/9//3//b/9v/1//X/
9f/2//b/9v/2//b/9f/1//T/9v/1//X/9f/1//T/9P/0//T/8//z//P/9f/0//T/9P/0
//P/8//z//L/8v/y//L/8P/v/+//7//x//H/8f/w//L/8v/y//L/8v/y//L/8f/w//D/
8f/x//H/8f/x//H/8f/w//D/8f/x//L/8v/y//L/8//z//P/9f/3//b/9v/2//b/9v/4
//j/+P/4//j/+P/4//n/+P/5//n/+v/8//z//P/8//z/+//7//v/+//6//n/+f/5//j/
9//2//P/8v/y//L/8//z//L/8v/y//D/7//u/+7/7v/t/+3/7//u/+3/7P/q/+r/6v/q
/+3/7f/t/+3/7f/t/+3/7v/u/+7/7v/u//L/8//z//P/8//z//P/9P/y//T/9P/0//D/
8f/4/wUAGwA0AFEAdwClANEA5QDpAOQA0wClAFoABQCu/1X/FP/o/r/+m/54/nL+mP7N
/vT+Ff82/07/X/90/4v/qf/H/9z/7f/2//z///8AAAAAAgAEAAUABgAHAAgACwAMAA0A
DwAPAA8ADwAOABAAEgATABQAFQAWABYAFwAYABkAGgAbABsAHAAdAB4AHwAgACEAIgAg
ACEAIgAjACMAJAAlACUAJgAnACgAKQAsAC0ALgAvADAAMwA0ADUANgA4ADkAOwA7AD0A
PwA/AEIARQBHAEkASgBLAEwATQBOAFAAUgBUAFYAVwBZAFsAWwBdAF0AXQBfAF4AXgBe
AF4AXwBfAF0AXABbAFoAWQBaAFcAVgBUAFQAUgBPAE0ASQBGAEMAQAA8ADsAOgA3ADMA
MAAuACsAKAAmACUAIwAgAB4AHAAYABUAEgAPAA4ADgANAAsACgAJAAcABgAFAAUABAAE
AAQAAgACAAIAAgABAAEAAQABAAEAAQABAAEAAgACAAIAAgADAAMAAwADAAUABQAFAAYA
BQAFAAQABAAFAAYABgAGAAcABwAHAAcACAAIAAgACQAJAAkACQAJAAoACgAKAAkACwAL
AAsACwAKAAoACgAKAAgACAAIAAcABwAHAAcABwAHAAcABwAGAAgABwAHAAcABwAGAAUA
BAAGAAUABQAEAAYABwAJAAsADQAMAAwADAAOAA0ADQANAA0ADAAMAAwADgANAA0ADQAM
AAwADAAMAAwACwALAAsADQANAA0ADAAKAAoACgAKAAgACAAIAAcACAAIAAkACQAJAAkA
CQAJAAsACgAKAAsACQAKAAoACgAKAAoADAAMAAwADAAMAAwADAAMAAoACgAKAAsADgAP
AA8AEAAQABAAEAAQAA4ADQANAA0ADQAMAAsACwAJAAgABwAGAAMAAgACAAIAAQABAAAA
AAACAAAA///+//z//P/7//v/+//6//n/+P/4//j/+P/4//n/+f/5//n/+f/5//n/+v/4
//j/+P/4//z//f/9//3//f/9//3//v/+/wAAAAD+//z//f8CAA0AHQA0AFEAbwCbAM0A
8QD5APYA7QDPAIoALQDW/4v/Tv8m/wP/1/6o/oz+mP69/uL+Bf8s/0r/Xf9w/4P/l/+1
/9L/6f/4/wIABwAJAAoADQAQAA8AEAARABIAFQAWABcAGQAaABsAHAAcABwAHgAfACAA
IQAiACIAIwAiACMAJAAlACUAJgAnACgAJwAoACkAKgAqACsALAAtAC0ALgAvAC8AMAAx
ADIAMwA0ADUANgA3ADYAOQA6ADsAOgA8AD0APwBDAEUARwBHAEYASQBLAE0ATwBRAFMA
VQBYAFoAXABeAF4AXwBhAGMAZQBnAGcAZwBpAGgAaABoAGgAaQBpAGcAaABnAGYAZQBk
AGEAYABeAFwAWgBXAFUAUQBOAEsASABFAEMAQQA9ADsAOAA2ADMALwAsACoAJwAkACIA
IAAcABkAFgATABIAEgARAA8ADgANAAsACgAJAAgABgAFAAQABAAEAAQABAABAAEAAQAB
AAEAAQABAAEAAAAAAAAAAAD//////////wEAAQABAAIAAQABAAAAAAABAAIAAgACAAIA
AQAAAP//AgACAAIAAwAFAAUABQAFAAUABAADAAEAAgADAAQABQAFAAQAAwACAAIAAgAC
AAEAAwADAAMAAwACAAEAAAD+//////8AAAEAAAAAAAAAAAD+//3//f/8//7//f/9//3/
+//6//r/+v/8//v/+//7//r/+P/3//b/+P/3//f/9//2//b/9v/2//b/9f/1//X/9f/1
//X/9P/0//T/9P/0//T/9P/0//P/9P/0//X/9f/0//P/8v/x//P/8v/y//P/9f/2//b/
9P/2//b/9v/2//b/9v/2//b/9P/0//T/9f/3//n/+v/8//z//P/8//z//P/7//v/+//5
//j/9//3//X/9P/z//L/8//y//L/8v/x//H/8P/w//D/7v/t/+z/7P/s/+v/6//t/+z/
6//q/+r/6v/q/+r/6f/p/+n/6f/p/+n/6f/q/+r/6v/q/+r/6v/r/+v/6//t/+3/7f/u
/+7/7P/s/+z/6v/r//D/+/8NACYARwBvAJ0AxwDdANsA1ADFAJ8AXgAPAMb/df8y/wr/
6f69/pD+dP6A/qv+1v75/iD/Ov9N/2L/d/+R/7H/zv/h/+7/9v/7//7//v8AAAIAAwAE
AAUABgAHAAgACQALAA4ADwAQABAAEAASABMAFAAVABYAFgAXABgAGQAaABsAGwAcAB0A
HgAhACIAIwAkACQAJQAmACcAJwAoACkAKQAqACsALAAtAC4ALwAwADEANAA3ADgAOQA6
ADwAPQA/AEEAQwBFAEUASABLAE0ATwBRAFMAVQBXAFgAWgBcAF4AYABhAGMAZQBmAGkA
agBrAG0AbABsAGwAbABtAG0AawBqAGkAaABnAGQAYQBgAF4AXABaAFcAVQBPAEwASQBG
AD8APQA7ADcAMwAwAC4AKwAlACIAIAAdABoAGAAWABIAEQAOAAsACgAGAAUAAwACAAMA
AQAAAP///f/8//z//P/6//r/+v/6//f/9//3//f/9//3//f/9//4//j/+P/4//f/9//3
//f/+f/5//n/+v/5//n/+P/4//v//P/8//z//f/9//3//f/+//7//v//////////////
AAAAAAAA/////////////wAAAAAAAAAAAAAAAAAA//////////////3//f/9//z//v/9
//3//f/+//7//v/+//z/+//7//r/+v/5//n/+f/5//j/+P/4//j/9//3//f/+f/4//j/
+P/2//X/9f/1//T/9P/0//T/9P/z//P/8//z//P/8//y//L/8v/y//L/8P/w//D/7//v
//D/8v/z//H/8f/x//H/8//y//L/8//z//T/9P/0//T/9f/1//X/9//3//f/9//1//X/
9v/2//j/+f/5//r/+//8//z//P/7//r/+f/4//b/9f/1//X/8v/x//H/8f/w//D/7v/t
/+3/7v/u/+7/7f/s/+v/6f/q/+n/6v/q/+n/5//n/+f/5v/l/+X/5f/m/+f/5v/m/+b/
5v/m/+j/6P/o/+j/6v/q/+r/6v/q/+r/6v/q/+r/6v/q/+r/7v/w//L/9P8QACoARABe
AHkAkgCrAMQArACWAIAAagAiANr/kv9K/xb/5P6y/oD+kP6g/rD+wP7i/gT/Jv9I/1n/
aP93/w==
         </WaveFormData>
      </LeadData>
      <LeadData>
         <LeadByteCountTotal>10000</LeadByteCountTotal>
         <LeadTimeOffset>0</LeadTimeOffset>
         <LeadSampleCountTotal>5000</LeadSampleCountTotal>
         <LeadAmplitudeUnitsPerBit>4.88</LeadAmplitudeUnitsPerBit>
         <LeadAmplitudeUnits>��V</LeadAmplitudeUnits>
         <LeadHighLimit>2147483647</LeadHighLimit>
         <LeadLowLimit>268435456</LeadLowLimit>
         <LeadID>V3</LeadID>
         <LeadOffsetFirstSample>0</LeadOffsetFirstSample>
         <FirstSampleBaseline>0</FirstSampleBaseline>
         <LeadSampleSize>2</LeadSampleSize>
         <LeadOff>FALSE</LeadOff>
         <BaselineSway>FALSE</BaselineSway>
         <ExcessiveACNoise>FALSE</ExcessiveACNoise>
         <MuscleNoise>FALSE</MuscleNoise>
         <LeadDataCRC32>2743100641</LeadDataCRC32>
         <WaveFormData>
DgAOAA4ADgAQABAAEAAQABAAEAAQABAAEAAQABAAEAAPAA4ADQAMAA0ADgAPABAAEgAS
ABIAEgAUABQAFAAUABQAFAAUABQAFQAWABcAGAAWABYAFgAWABgAGAAYABgAGAAYABgA
GAAYABgAGAAYABYAFgAWABYAFwAYABkAGgAaABoAGgAaABwAHAAcABwAGgAaABoAGgAa
ABoAGgAaABsAHAAdAB4AIQAiACMAJAAkACUAJgAmACQAJAAkACUAJwAoACkAKgAqACoA
KgAqACoAKgAqACoAKgAqACkAKQApACcAJQAlACIAIQAhACIAJAAjACMAIgAjACIAHwAf
ACAAIAAgACAAIgAgACAAIAAeAB4AHgAeACAAIAAhACEAIQAhACIAIgAjACQAJgAnACsA
LAAtAC4ALgAtAC0ALQAtAC0ALwAuAC4AMAA3AEMAVQBpAIIAoQDGAOoAAQEQAR8BIgEN
Ac0AbwATAM7/qf+P/2v/Nf8G/wL/If9E/2b/hf+d/63/vv/Q/+L/9/8PABwAJQAuADcA
OQA4ADgAOAA4ADsAPAA9AD4AQABCAEQARgBGAEYARwBHAEgASQBKAEsASQBKAEoASgBN
AE8ATwBPAFEAUQBSAFMAUgBSAFIAUQBSAFMAVABUAFcAVwBXAFgAWABXAFYAVwBaAFoA
WgBbAFwAXQBeAF4AXgBfAGEAYwBiAGMAZABmAGcAaABpAGoAbgBvAHEAcgBxAHMAdAB1
AHkAegB7AHwAewB8AH0AfgCAAH8AfwB/AIAAgAB/AH4AfwB9AHwAfAB8AHwAewB7AHsA
egB5AHcAdwB2AHYAdgB0AHEAbgBrAGsAagBpAGcAZABiAGEAXgBcAFoAWQBXAFcAVABS
AFAATQBNAE0ATABIAEcARwBGAEgARwBHAEcARgBFAEUARQBCAEIAQQBBAEEAQQBBAEEA
QwBDAEIAQgBBAEEAQQBBAEEAQQBBAEEAQQBBAEEAQQA/AD8APwA/AD0APQA+AD4APgA+
AD0APQA+AD4APgA+AD4APgA+AD8APQA9AD0APgA9ADsAOgA5ADoAOwA8AD0APwA/AD8A
QABCAEEAQQBBAD0APAA7ADoAOgA6ADoAOQA7ADsAOwA6ADgAOAA4ADgANgA2ADUANQAz
ADMAMwAyADIAMgAyADIAMAAvAC4ALAAqACkAKQApACgAJgAmACUAIgAiACMAIwAlACYA
JgAmACYAJgAlACQAIQAgAB8AHgAeAB8AIQAjACIAIQAiACEAIAAfAB4AHQAdACIAJAAk
ACQAJAAkACMAIwAjACIAIQAgAB8AHwAfACAAIQAiACQAJAAkACQAIQAgAB8AHgAeAB4A
HQAdAB0AGwAZABkAFgAVABUAFgAWABUAFQAUABEAEAANAA0ACgAKAAoACgAKAAgACAAI
AAcABgAFAAQABgAGAAcABwAHAAcACAAIAAgACAAJAAkACgAKAAoACgAKAAkACQAJAAcA
CQAJAAgABgAIAA0AFQAhADMASgBpAJIAugDZAO4A/QAIAQUB5QChAEkA9P+//6P/ff9B
//z+1P7n/g7/Lv9L/2n/ff+M/5r/qP+9/9X/7P/3/wAABwAJAAkACgALAAwADwAQABEA
EgATABQAFQAWABYAFgAXABcAGAAZABoAGwAbABwAHAAcABsAHQAdAB0AHQAdAB4AHwAh
ACIAIwAjACQAJQAmACYAJgAlACQAJAAlACUAJQAnACgAKAAoACkALAAtAC4ALgAwADEA
MwA1ADQANQA2ADgAOQA6ADsAPAA+AD8AQQBCAEMARQBGAEcASgBMAE4AUABRAFIAUwBU
AFQAUwBTAFMAVABUAFMAUgBRAE8ATgBOAE0ATABKAEkARQBEAEMAQQBAAD4APQA8ADoA
NwA0ADEALQAsACsAKQAnACYAJgAkACIAIAAfAB0AGwAYABYAFAAVABUAFQAUABAADwAP
AA4ADgANAA0ADQAKAAkACQAJAAgACAAHAAcABwAHAAcABwAHAAcABgAGAAkACQAJAAkA
CQAJAAkACQAJAAkACQAJAAsACwALAAsACwALAAwADAAMAAwACwALAAwADAAMAAwADgAO
AA4ADwAQABEAEgAUABIAEQARABEAEQARABEAEQARABEAEQASABAADwAPAA8ADwAQABEA
EgAQABAAEAAPABEAEQARABAAEgASABIAEgAQABAADwAPAA8ADwAPAA4ADgAOAA4ADgAN
AA0ADQAMAAwACwALAAsADAAKAAoACQAJAAoADAANAAsADAAMAAwADAAMAAsACgAMAAwA
DAAMAAsACwAMAA0ADQANAA8ADwAPAA8ADgAQABAAEAAQABAAEQASABIAFAAUABQAFQAT
ABQAFQAWABgAGAAYABgAGAAYABgAGAAWABYAFQAVABMAEQAPAA8AEAAPAA8AEAAOAA0A
DQAMAA0ADAAJAAkABgAGAAYABgAGAAQABAAEAAIAAgACAAIAAgACAAMAAwABAAEAAgAC
AAIAAgADAAMABAAEAAQABAAFAAUABgAHAAcABwAFAAQABAAEAAUABQALABkALABFAGQA
jgC3ANQA6QD8AAkBBQHvALkAZAABALP/g/9Z/yT/5v63/rz+7v4Z/zn/V/9w/4D/kv+p
/8P/2v/r//b//f8DAAUABgAHAAgABwAIAAkACgALAAwADQAOAAwADAANAA0ADAANAA4A
DwAPABAAEAAQABEAEwATABMAFwAXABgAGQAbABwAHQAdAB0AHQAdABwAHwAfAB8AIAAf
AB8AHwAhACIAIgAiACMAJAAlACYAJgAmACcAKQArACwALQAuADAAMQAyADMANAA4ADkA
OwA8AD0APwBAAEEAQQBCAEMARABHAEgASQBKAEwASwBLAEsASgBKAEkASABJAEcARgBG
AEMAQgBAAD8APwA+AD0AOwA2ADQAMwAyAC8ALQArACkAJgAkACIAHwAcABoAGQAWABQA
EgARAA8ADQAKAAgABgADAAMAAwACAP7//f/9//z/+v/5//n/+f/2//X/9f/1//L/8v/x
//H/8f/x//H/8f/z//P/8v/y//H/8f/x//H/8f/x//H/8f/v/+//7//v//H/8f/x//H/
8f/x//L/8v/w//D/7//v//L/8v/y//L/8P/w//D/8f/x//H/8f/y//L/8f/x//H/7//v
/+//7//v/+//7//w/+7/7f/t/+3/7P/s/+z/7P/q/+r/6v/p/+n/6f/p/+j/6P/o/+j/
6P/o/+j/5//n/+X/5f/l/+T/5P/k/+T/5P/j/+P/4//i/+T/4//j/+P/5P/i/+L/4f/g
/+D/4f/h/9//4P/g/+D/4P/g/9//3v/g/+D/4P/g/93/3f/e/9//3f/d/9//3//f/9//
3//f/+H/4P/g/+L/4v/i/+L/4v/j/+T/5P/i/+L/4v/j/+P/5P/l/+b/5v/m/+b/5v/k
/+T/5P/k/+L/4v/h/+H/4f/f/93/3f/e/93/3f/e/9z/2//b/9r/2f/Y/9X/1f/W/9b/
1v/W/9T/0v/S/9L/0P/Q/9D/0P/Q/9D/0f/R/9H/0f/S/9L/0P/Q/9H/0f/S/9L/0v/S
/9P/0//U/9X/0//T/9P/0v/S/9b/2//n//n/DwAuAFMAdACOAKUAtgC9ALwAqQBxABcA
r/9W/x//+/7T/qf+jP6i/tf+/v4c/zX/S/9f/3L/iv+i/7f/x//Q/9X/1v/X/9n/2f/a
/9v/3P/d/97/3//g/+H/4v/j/+T/4v/i/+P/4//k/+X/5v/n/+n/6v/q/+r/6f/r/+v/
6//t/+3/7v/v//H/8v/z//P/8v/z//T/9P/3//f/9//4//v/+//7//3//P/8//z//f8A
AAEAAgACAAIAAwAFAAcACAAJAAoADAAPABAAEQASABQAFQAXABgAGwAdAB4AHwAfACAA
IQAiACUAJgAnACgAKAAnACcAJwAoACgAJwAmACcAJQAkACQAIwAiACAAHwAfAB4AHQAb
ABgAFgAVABQAEQAPAA0ACwAHAAYABQADAAEAAAAAAP7/+v/4//f/9f/0//L/8f/w/+//
7//v/+7/7v/t/+3/7P/q/+n/6f/p/+r/6f/p/+n/6v/q/+n/6f/p/+n/6f/p/+v/6//q
/+r/6f/p/+n/6f/r/+v/6//r/+3/7f/t/+3/7f/t/+3/7f/t/+3/7v/u/+7/7v/t/+3/
8P/w//D/8P/w//D/8P/x//H/8f/x//L/8P/v/+//7//v/+//7//v/+//7//v//D/8v/x
//H/8f/w//D/8P/w/+7/7v/u/+3/7//v/+//7v/u/+7/7v/u/+7/7v/t/+3/7f/t/+3/
7P/u/+7/7v/u/+v/6//r/+r/6//r/+z/7f/u/+z/7P/r/+z/7P/t/+3/7f/u/+7/7v/u
/+7/7f/s/+7/7v/u/+7/7f/t/+7/7//t/+3/7//v//H/8f/x//H/7//w//H/8v/0//T/
9P/0//T/9f/2//b/9v/2//b/9//3//j/+f/6//r/+v/6//r//P/8//z//P/6//r/+f/5
//n/9//1//X/9P/z//P/9P/y//H/8f/w//H/8P/t/+3/7P/s/+z/7P/u/+z/7P/s/+z/
7P/s/+z/7v/u/+//7//t/+3/7v/u/+7/7v/v/+//8v/y//L/8v/z//P/9P/1//X/9f/1
//T/9P/4//3/BQATACUAPABbAIAAoAC3AMgA0QDUAMUAmQBLAOn/kP9Z/zf/Ff/r/sT+
xP7v/hr/Ov9V/23/f/+Q/6T/vP/T/+X/8v/5//7/AQADAAUABgAHAAgABwAIAAkACgAL
AAwADQAOAA8AEAASABMAEwATABMAEwAVABYAFgAWABUAFwAXABcAGQAZABoAGwAZABoA
GwAbAB0AHwAhACIAIwAjACMAJAAlACUAJQAnACgAKAAoACkAKAApACoAKgAqACsALQAv
ADAAMQAyADQAMwA0ADUANgA6ADsAPQA+AD0APwBAAEEAQwBEAEUARgBHAEgASQBKAEoA
SQBJAEkASgBKAEkASABIAEcARwBIAEcARgBEAEMAQgBCAEIAQQA+ADwAOwA6ADsAOQA3
ADUAMwAyADEALwAtACwALAAqACYAJAAjACEAIQAeABwAGgAZABkAGQAYABYAFQAVABQA
FgAVABUAFQAVABUAFgAXABUAFAASABEAEgATABQAFQATABMAEgASABQAFQAWABcAFwAX
ABcAFwAVABUAFQAVABcAFwAXABcAFwAXABgAGAAYABgAFwAXABoAGgAaABoAGAAYABgA
GQAbABsAGwAcAB4AHQAdAB0AHgAfACAAIQAjACMAIwAkACQAIwAjACMAIgAiACIAIgAi
ACIAIgAhAB8AHwAfAB4AHwAgACEAIgAiACIAIQAhACMAIwAjACIAJAAkACQAJAAhACEA
IQAgACAAHwAfAB8AHgAcABwAGwAaABoAGwAbAB0AHgAeAB4AHgAeAB0AHAAcABwAHAAc
AB0AHQAeAB8AIQAhACMAIwAlACUAJQAlACUAJgAnACcAKgAqACwALAAsACwALAAtAC4A
LgAuAC4ALgAvAC8AMAAxADIAMgAyADIAMgAwADAAMAAwADEAMgAyADMAMQAvAC0ALQAq
ACkAKQAqACwAKwArACoAJwAmACMAIwAgACAAIAAgACIAIAAgACAAHgAeAB4AHgAgACAA
IQAhACMAIwAkACQAIgAiACMAIwAmACYAJgAmACcAJwAoACkAKQArACkAKAAqACwALQA1
AEUAWQBwAI0AsgDaAPcACAETARwBEwHrAJsAOwDm/7P/l/93/0X/DP/0/gv/MP9O/23/
if+f/7D/wv/S/+f//f8QABsAJAArAC0ALQAuAC8AMAAxADIAMwA0ADMANAA1ADYANgA2
ADcANwA4ADkAOgA7ADsAPAA8ADwAPQA/AD8APwBAAD8APwA/AD4APgA+AD0APwBBAEMA
RABFAEUARQBGAEUARQBFAEcASABIAEgASQBJAEkASQBIAEoASwBNAE8ATgBPAFAAUgBT
AFQAVQBWAFYAVwBZAFoAWQBbAFwAXQBhAGIAYwBkAGUAZgBnAGgAagBpAGkAaQBoAGgA
ZwBmAGcAZQBkAGQAZABkAGMAYwBhAGAAXwBdAFsAWgBaAFoAWABVAFIATwBNAEwASwBJ
AEcARgBGAEQAQAA+AD0AOwA7ADgANgA0ADMAMwAzADIALwAtACwAKgAsACsAKwArACkA
JwAmACUAJgAmACUAJQAlACUAJQAlACQAIwAhACAAIQAhACEAIQAhACEAIQAhACAAHwAe
AB0AHQAdAB0AHQAeAB8AIQAiACAAIAAfAB8AHwAeAB0AHAAcABwAHAAdAB0AHQAdAB4A
HgAdAB0AHQAbABsAGwAbABkAGQAZABoAGgAZABkAGQAWABYAFgAWABQAFAAUABMAEwAT
ABMAEgAQABAAEAAQABIAEgARABEAEAAPAA4ADAANAA4ADwAQAA8ADwAPAA4ADgANAA0A
DQAMAAoACgAJAAoACgALAAsACQAKAAoACgAMAAwACwAKAAgACAAIAAgABQAFAAYABwAH
AAcACQAJAAYABQAEAAMABQAGAAkACQAKAAoACgAKAAoACgALAAwADAAMAAwADAANAAsA
DAANAA4AEAAQABAAEAAPAA4ADQAMAAwADAALAAsACwAJAAcABwAEAAMAAwAEAAIAAQAB
AAAA/f/8//n/+f/6//r/+v/6//j/9v/2//b/9v/2//b/9v/0//T/9f/1//X/9f/2//b/
9P/0//X/9f/3//j/+f/6//n/+f/6//v/+f/5//n/+P/0//b/+/8FABMAJwBAAGEAigCw
AMkA2ADlAO4A6QC/AHUAGQDC/4//cf9J/w3/zv64/tX+/v4e/z//Xf9t/37/jv+e/7P/
yf/a/+P/7P/z//f/9f/2//f/+P/5//r/+//8//v//P/9//7///8AAAIAAwACAAMABAAF
AAMABAAEAAQABwAJAAkACQAJAAkACgALAAsADAANAA0ADgAPABAAEAARABEAEQASABMA
EwATABUAFAAUABQAFQAWABcAGAAYABkAGwAeACEAIAAhACIAJAAlACYAJwAoACgAKQAr
ACwALwAxADIAMwA1ADYANwA4ADcAOAA5ADoAOwA7ADwAPQA+AD4APQA8AD0AOwA6ADoA
OQA4ADYANQAxADAALwAtACwAKgApACgAJQAjACEAHwAdABwAGwAZABUAFAAUABIAEAAO
AA0ACwALAAgABgAEAAEAAQABAAAA/v/9//3//P/8//v/+//7//j/9//3//f/+P/4//f/
9//1//X/9f/1//X/9f/0//T/9//3//f/9//1//X/9f/1//f/9//3//f/+f/5//n/+f/3
//f/+P/4//j/+P/3//f/+P/4//j/+P/6//r/+v/7//n/+f/5//r//P/7//v/+//9//3/
/f/9//3//f/9//7//v/9//3//f/8//z//P/8//z//P/8//v//f/9//3//P/6//r/+v/6
//r/+v/5//n/+//7//v/+v/6//r/+v/6//v/+//7//r/+v/5//n/+f/5//j/+f/5//j/
+P/5//n/9//4//j/+P/6//r/+f/4//b/9v/2//b/9//3//j/+f/4//f/+P/3//f/9//3
//f/+//8//v/+v/6//r/+v/6//z//f/+//7//v/+//7//////wAAAQACAAQABAAEAAQA
AgACAAIAAgACAAIAAQABAP3/+//5//n/+v/5//n/+v/6//n/+f/4//X/9P/x//H/8f/y
//P/9P/y//D/8P/w//D/8P/w//D/8P/w//H/8f/x//H/8v/y//L/8v/z//P/9P/0//T/
9P/1//X/9v/3//f/9f/1//T/9P/4////DwAjAD0AYACHAKgAwgDXAOQA6QDgAMEAfwAd
ALX/bP8//xn/6f65/qr+zv4D/yb/RP9h/3H/gf+Y/7T/zP/f/+3/9v/5//z//f/9////
AAABAAIAAwAEAAUABgAFAAYABwAIAAgACAAJAAkACgALAAwADQANAA4ADgAOABEAEwAT
ABMAEwATABQAFQAXABgAGQAZABoAGwAcABwAHQAdAB0AHgAhACEAIQAjACQAJAAkACUA
JgAnACgAKAAmACcAKQArACwALQAuADAAMwA0ADUANgA2ADcAOQA6ADsAPQA+AD8APwBA
AEEAQgBDAEQARQBGAEYARQBFAEUARgBGAEUARABDAEEAQABAAD8APgA8ADsAOQA4ADcA
NQAyADAALwAuACoAJwAkACEAHwAeAB0AGwAXABYAFgAUABAADgANAAsACwAIAAYABAAB
AAEAAQAAAAAA//////7//v/9//3//f/6//n/+f/5//r/+v/5//n/+f/5//n/+f/5//n/
+P/4//n/+f/5//n/9//3//f/9//5//n/+f/5//n/+f/5//n/+//7//z//P/6//r/+f/5
//r/+v/6//r//P/8//z//f/8//v/+v/6//r/+f/5//n/+f/5//n/+f/5//n/+f/6//r/
+f/5//n/9v/2//b/9v/2//b/9v/1//f/9//3//b/9P/0//T/9P/2//b/9f/1//X/9f/1
//T/9P/0//T/9P/z//P/8//y//L/8f/x//H/8f/w//H/8f/w//D/8f/x/+//8P/w//D/
8P/w/+//7v/s/+z/7P/s/+3/7f/u/+//7P/r/+z/6//p/+n/6f/p/+n/6v/r/+3/7P/s
/+z/7P/s/+z/7f/u/+7/7P/s/+z/7f/t/+7/7//w//D/8P/w//D/7v/u/+7/7v/s/+z/
6//r/+v/6f/n/+f/5v/l/+X/5v/m/+X/5f/k/+X/5P/h/+H/4P/g/+D/4P/e/9z/3P/c
/9z/3P/c/9z/3P/c/93/3f/d/93/3v/e/+D/4P/h/+H/4P/g/+D/4P/h/+H/4v/j/+X/
4//j/+T/5P/k/+n/9f8FABkANABTAHYAlgCrALwAxQDEAK8AewAnAMP/bP87/xf/9f7J
/qj+tP7l/hD/Lv9H/13/b/+A/5T/rP/F/9f/4P/n/+z/7f/t/+//8P/x//L/8//0//X/
9v/3//j/+f/6//r/+v/7//v/+v/7//z//f///wAAAAAAAAEAAwADAAMABQAFAAYABwAJ
AAoACwALAAoACwAMAAwADQANAA0ADgAPAA8ADwARABIAEgASABMAFAAVABYAFgAUABUA
FwAZABoAGwAcAB4AHwAgACEAIgAiACMAJQAmACcAKQAqACsAKwAsAC0ALgAtAC4ALwAw
ADAALwAvAC8ALgAuAC0ALAAtACsAKgAqACcAJgAkACMAIQAgAB8AHQAcABoAGQAYABUA
EwARAA8ADQAMAAsACQAGAAQAAwAAAAAA/v/9//v/+f/2//T/8v/v/+//7//u/+7/7f/t
/+z/6v/p/+n/6f/o/+f/5//n/+b/5v/l/+X/5f/l/+X/5f/n/+f/5v/m/+b/5f/k/+P/
5f/l/+X/5f/l/+X/5f/l/+X/5f/l/+X/5f/l/+b/5v/m/+b/5f/l/+b/5v/m/+b/5v/m
/+b/5//l/+X/5f/m/+b/5f/l/+X/5f/l/+X/5f/j/+P/4//k/+T/4//j/+P/4v/i/+L/
4v/j/+T/5f/l/+P/4//j/+L/4v/i/+L/4v/i/+L/4f/h/+H/4f/h/+D/4v/i/+L/4v/j
/+P/4//i/+L/4f/h/+H/4f/g/+H/4f/i/+L/4//j/+P/5P/k/+T/5P/k/+P/4v/i/+L/
4v/i/+H/4f/i/+P/4f/h/+P/4//h/+H/4f/h/+P/5P/l/+X/5v/o/+b/6P/o/+j/6P/o
/+n/6v/q/+r/6v/q/+v/6f/q/+v/7P/t/+7/7//w//L/8v/y//L/8P/w/+//7//w/+//
7v/v/+7/7f/t/+7/8P/v/+//7v/v/+7/6//r/+j/6P/o/+j/6v/o/+j/6P/o/+j/6P/o
/+r/6v/r/+v/6//r/+z/7P/s/+z/7f/t//D/8P/w//D/7//v//D/8f/v//H/8f/y/+7/
7v/z//3/CQAbADIATQByAJgAswDGANEA1gDNAKUAWwD//6T/Z/9F/yX///7Q/rj+0f7+
/iD/O/9X/2v/ev+K/57/tf/L/9r/5f/s//H/8//z//T/9f/2//f/+P/5//r/+//8//3/
/v/8//z//f/9/wAAAQACAAMAAQACAAIAAgADAAUABQAFAAcABwAIAAkACQAKAAsACwAK
AAsADAAMAA0ADQANAA4ADwAPAA8AEQASABIAEgATABQAFQAWABYAGAAZABsAHQAcAB0A
HgAgAB8AIAAhACIAJAAlACcAKAAnACkAKgArAC0ALgAvADAALwAwADEAMgAzADMANAA1
ADYANgA1ADQANAAzADMANAA1ADQAMgAxAC8ALgAtACsAKQAoACgAKAAnACUAIwAhAB8A
HgAdABsAGQAYABgAFgAUABIAEQAPAAsACAAGAAQABQAFAAUABAAAAP/////+/wAA////
/////v/9//3//f/8//z/+//7//v/+//7//v/+//7//r/+v/9//3//f/9//3//f/9//3/
/f/9//3//f/7//v/+//7//3//f/+//7//v/+//3//f/+//7//v/+//7//v/+////AAAB
AAIABAADAAEAAAD///3//f/9//3//f/9//3//v8AAP////////7//v/+//7//v/+//7/
/f/9//3//f/8//7//v/+//7//P/8//v/+//8//3//v/+//z//P/8//z/+//7//v/+v/6
//n/+f/5//n/+P/5//n/+v/6//v/+//7//z//P/8//v/+v/4//b/9//4//n/+v/5//n/
+v/7//r/+f/6//n/+f/5//n/+f/7//z/+v/6//r/+v/8//3//v/+//7//v/+////AAAC
AAQABgAGAAYABgAGAAYABgAGAAYABgAGAAUABQAFAAMAAQABAP7//f/9//7/AAD/////
/v/+//7//P/9//z//P/8//z//P/6//r/+v/8//z//P/8//z//P/9//3//////wAAAAAA
AAAAAQABAAQABAAEAAQABQAFAAYABwAJAAkACwAKAAYABgALABEAGwAtAEIAWQB8AKYA
yQDiAPUABAEJAfMAtwBfAAgAx/+j/4X/V/8U/9r+1f74/hr/Of9b/3f/iv+c/6r/u//T
/+j/+f8EAAsAEQASABQAFgAYABkAGgAbABwAHQAeAB8AIAAiACIAIwAjACQAJQAmACcA
KAAqACsALAArAC0ALQAtAC8ALwAwADEAMQAyADMAMwA2ADcAOAA4ADcANwA3ADgAOgA7
ADwAPwBAAEAAQABBAEIAQwBEAEQARABFAEcASQBLAE0ATwBSAFEAUgBTAFQAWABZAFsA
XABfAGEAYgBjAGMAZABlAGYAaABqAGwAbgBuAG0AbQBtAG4AbgBtAGwAbgBtAG0AbgBt
AGwAagBpAGcAZgBlAGMAYgBgAF8AXgBbAFkAVwBVAFMAUgBRAE8ATABKAEkARgBCAEAA
PwA9ADsAOAA2ADQANQA1ADUANAAwAC8ALwAuACwAKwArACsAKwArACwALQAqACoAKQAp
ACcAJwAnACcAKQApACgAKAApACkAKQApACkAKQApACkAKwArACsAKwArACsAKwArACoA
KQApACgAKQAqACoAKwAuAC4ALgAuAC0ALAArACsALAAtAC4AMAAvAC0ALAArAC0ALQAt
AC0ALQAtAC0ALgAtACsAKgApACkAKgArACwALAAsACwAKwArACsAKwAqACoAKgAqACoA
KAAoACcAJwApACkAKQAoACcAJgAlACQAJAAlACYAJgAmACUAJQAlACYAJAAkACMAJAAk
ACUAJQAjACQAJAAkACYAJgAlACQAJAAkACQAJAAhACEAIgAjACMAIwAlACUAJQAlACcA
JgAoACgAKAAoACcAJwAnACYAJgAmACYAJwApACoAKwAsACwALAAsACwALAAsACwALAAq
ACoAKQApACcAJQAjACMAJAAjACMAJAAiACEAIQAgAB8AHgAbABsAGgAaABoAGgAaABgA
GAAYABgAGAAYABgAGAAYABkAGQAZABkAGgAaABoAGgAbABsAHAAcABwAHAAfAB8AIAAh
ACMAIQAhACAAHgAgACMAKQA1AEUAXAB7AKAAygDrAAQBGQEoAScBEwHfAI0ALgDj/7f/
lf9l/yL/6P7h/gr/NP9T/3X/j/+e/7D/wv/Z//P/CAAVAB4AIwApACsALAAtAC4ALQAu
AC8AMAAxADIAMwA0ADUANgA4ADkAOgA7ADwAPQA9AD4APgA+AD8AQQBBAEEARQBFAEYA
RwBJAEoASwBLAEwATQBOAE4AUQBRAFEAUgBTAFMAUwBVAFcAWABZAFsAXABdAF4AXgBg
AGEAYwBlAGgAaQBqAGwAbwBwAHEAcgB2AHcAeQB6AH0AfwCAAIEAgwCEAIUAhgCIAIoA
jACOAI4AjQCNAI0AjgCOAI0AjACMAIsAiwCMAIkAiACGAIUAgwCCAIEAfwB6AHgAdwB2
AHMAcQBvAG0AawBqAGkAZwBiAGAAXwBcAFoAWABXAFUAUwBQAE4ATABJAEkASQBIAEgA
RwBHAEYARQBDAEIAQQA+AD0APQA9ADwAPAA7ADsAOwA7ADsAOwA7ADsAOgA6ADkAOQA5
ADkAOQA5ADkAOQA5ADkAOQA5ADkAOQA5ADkAOQA5ADoAOgA6ADoAOQA5ADoAOgA6ADoA
PAA8ADwAPQA7ADsAOwA8AD4APQA9AD0APQA9AD0APQA7ADsAOwA8ADwAOwA7ADsAOgA6
ADoAOgA8ADwAPAA7ADkAOQA5ADgAOAA4ADgAOAA2ADYANQA1ADcANwA3ADYANgA2ADYA
NgA1ADUANQA0ADQAMwAzADMANAAyADIAMQAyADIAMwAzADEAMgAyADIAMgAyADEAMAAw
ADAAMAAwAC8ALwAwADEALwAvADEAMQAzADMAMwAzADMANAA1ADUANgA2ADYANwA1ADYA
NgA2ADgAOAA5ADoAOgA7ADsAOwA7ADoAOQA3ADUANQA1ADUAMgAyADEAMQAzADEAMAAv
ADEAMAAwADAALQAsACsAKwAtAC0AKwAqACkAKAAoACgAKAAnACYAJwArAC0ALAAqACoA
KgAqACwALAAsACwALgAuAC4ALgAwADAAMAAwADAAMAAwADAAMwA0ADUANgBIAFoAbAB+
AJ0AvADbAPoA/wAEAQkBDgHKAIYAQgD+/8f/kP9Z/yL/Kf8u/zP/OP9W/3T/kv+w/73/
yv/X/w==
         </WaveFormData>
      </LeadData>
      <LeadData>
         <LeadByteCountTotal>10000</LeadByteCountTotal>
         <LeadTimeOffset>0</LeadTimeOffset>
         <LeadSampleCountTotal>5000</LeadSampleCountTotal>
         <LeadAmplitudeUnitsPerBit>4.88</LeadAmplitudeUnitsPerBit>
         <LeadAmplitudeUnits>��V</LeadAmplitudeUnits>
         <LeadHighLimit>2147483647</LeadHighLimit>
         <LeadLowLimit>268435456</LeadLowLimit>
         <LeadID>V4</LeadID>
         <LeadOffsetFirstSample>0</LeadOffsetFirstSample>
         <FirstSampleBaseline>0</FirstSampleBaseline>
         <LeadSampleSize>2</LeadSampleSize>
         <LeadOff>FALSE</LeadOff>
         <BaselineSway>FALSE</BaselineSway>
         <ExcessiveACNoise>FALSE</ExcessiveACNoise>
         <MuscleNoise>FALSE</MuscleNoise>
         <LeadDataCRC32>2963597078</LeadDataCRC32>
         <WaveFormData>
BgAGAAYABgAGAAYABgAGAAgACAAIAAgABgAGAAYABgAEAAQABAAEAAQABAAEAAQABgAG
AAYABgAEAAQABAAEAAQABAAEAAQABgAGAAYABgAFAAQAAwACAAQABAAEAAQAAgACAAIA
AgACAAIAAgACAAIAAgACAAIAAAAAAAAAAAAAAAAAAAAAAP7//v/+//7//v/+//7//v/8
//z//P/8//3//v///wAAAQACAAMABAACAAMAAwADAAQABAAEAAQABAAFAAUABwAFAAUA
BQAFAAUABQAFAAUABwAHAAcABwAGAAMAAAD///3//f/8//z//P/8//z//P/8//v/+P/4
//b/9v/3//f/9v/1//X/9f/x//H/8f/x//H/8v/y//L/8v/y//L/8v/1//X/9f/2//b/
9v/2//b/9P/0//T/9f/0//T/9P/0//T/9f/6/wMAEAAeADAASABjAIEAlwCoALoAyADF
AJUAOgDb/5z/gP96/2n/Pv8T/wT/Hf87/1L/bf+C/47/nP+q/7r/yv/a/+X/7P/w//f/
+v/5//n/+f/4//j/+f/5//j/+f/6//z//f/9//7//v/+//z//f/9//3//f/+//7//v8A
AAEAAgADAAQABAAEAAYABQAEAAMAAwAGAAYABgAGAAcACAAIAAgABgAGAAcABwAIAAgA
CAAKAAgACAAKAAsADQAOABAAEAAOABAAEAAQABAAEgATABQAFgAYABgAGQAYABkAGgAb
ABoAGwAcAB0AHgAeAB8AIAAfAB8AHgAeACAAIAAgACAAIAAfAB8AHwAgACAAIAAeAB4A
HgAeAB0AHwAeAB0AHAAbABoAGgAZABYAFQAUABMAEgASABAAEQAQAA8ADgANAAoACQAI
AAUABQAEAAMAAgABAAEAAQD/////////////AQAAAAAAAAD//////v/+/wAAAAAAAAAA
AAABAAEAAQABAAEAAQABAAMAAwADAAMAAQABAAIAAgAFAAUABQAFAAUABgAGAAYACAAI
AAgACAAIAAgACAAJAAkACQAKAAsACwAKAAoACwAJAAkACQAJAAsACwALAAsADAANAA4A
DwAPAA8ADgAOAAwADAAMAAwADAAMAAwACwAJAAkACQAJAAsACwALAAoACAAIAAkACQAJ
AAkACQAIAAoACgAKAAoACQAIAAcABgAIAAgACAAHAAQABAAFAAUAAwACAAIAAgAEAAQA
BAAFAAUABQAFAAUAAwADAAMAAwADAAMAAwADAAMAAwADAAMAAQABAAIAAgACAAYACgAK
AAoACgAKAAgACQAJAAkACAAIAAgACAAJAAsADAAPAA8ADwAPAA8ADgANAAwACwANAA0A
DQANAA8ADQALAAsABwAHAAYABgAEAAQABAAEAAIAAQD+//7//P/8//3//f/8//v/+//7
//f/9//3//f/+f/6//r/+v/6//r/+v/6//v/+//7//z//P/8//z//P/8//z//P/9//r/
+v/6//j/+P/7//7/AwAMABYAKABCAGMAhQChALwA1ADqAPkA6wCkAD8A5v+y/6T/l/9u
/y//Bv8R/zP/Tv9l/37/kP+e/6r/tv/E/9b/5f/u//L/9//6//r/+//8//z//f///wAA
AAABAAIABAAFAAUABgAGAAYABgAHAAcABwAHAAgACAAIAAkACQAJAAkADAAMAAwADgAM
AAwADAANAA4ADgAOAA4ADQAOAA4ADgAMAAwADQANABAAEAAQABIAEgASABQAFQAVABYA
GAAYABoAHAAcABwAGgAcAB0AHgAcAB4AHgAfACAAIQAiACMAJgAnACgAKQAqACoAKwAs
ACsAKwAqACoAKgAqACoAKgAoACcAJwAnACQAJAAkACIAIAAgACAAHwAfAB4AHQAcABsA
GgAaABkAFwAVABMAEQAPAA4ACwALAAoACQAIAAcACAAHAAYAAwADAAIAAQAAAP//////
//3/+//7//v/+//5//j/+P/4//f/9//2//b/9v/2//b/9v/2//f/9//3//f/9//3//f/
9//3//f/9//3//f/+P/4//n/+f/5//n/9//4//j/+P/4//j/+P/4//j/+P/4//n/+f/5
//r/+//9//z//P/9//v/+//7//v/+//7//v/+//9//3//f/9//z/+//5//j/+f/6//v/
/P/6//r/+v/5//v/+//7//v//f/9//3//P/6//r/+//7//v/+//7//r/+v/6//r/+v/4
//j/+P/4//r/+v/6//n/9v/2//f/9//4//j/+f/6//r/+v/6//v/+f/5//n/+f/7//v/
+//7//n/+f/5//n/+//7//v/+////////v8AAAAAAAAAAAAAAQABAAEAAgACAAIAAgAC
AAMAAwAFAAcABwAHAAcABwAHAAcABwAHAAcABwAHAAcABQADAAMAAwADAAIAAgAAAAAA
AAAAAAAA///8//z/+P/4//n/+f/4//f/9//3//X/9f/1//X/9f/2//b/9v/2//b/9v/2
//f/9//3//j/+P/4//j/+P/6//r/+v/7//z//P/6//j/+P/5//j/+f/8/wQAEgAiAD0A
XwCDAKAAvADWAO8A/wD8AM0AcAAIALj/jf92/1X/IP/z/vX+Gv89/1b/bv+C/5D/oP+0
/8j/1//i/+r/7//w//H/8//1//b/9//5//r/+v/6//r/+//7//v//P/8//z//P/9//3/
/f/9//7//v/+////////////AAAAAAAAAgAEAAQABAAFAAQABAAEAAQABQAGAAYABgAI
AAgACQAJAAgACAAIAAoADAAMAA4ADwAPABAAEgASABIAFAAUABQAFAAWABcAGAAYABoA
GgAbAB4AHwAgACEAIAAhACIAIwAkACQAJQAmACcAJwAmACYAJgAmACYAJgAmACUAJQAl
ACIAIgAiACAAIAAgACAAHwAfAB4AHQAcABkAGAAYABcAFAATABIAEQAPAA4ACwALAAoA
CQAIAAcABAADAAIA//////7//f/8//v/+//7//n/9//3//f/9//1//T/9P/0//P/8//y
//L/8v/y//L/8v/y//P/8//z//H/8f/x//H/8f/x//H/8f/x//H/8v/y//P/8//z//P/
8//0//T/9P/0//T/9P/0//T/9P/0//X/9f/1//b/9//1//T/9P/1//X/9f/1//X/9f/1
//X/9f/1//X/9f/1//f/9//2//b/9P/0//T/9P/0//T/9P/z//P/8//z//P/8//z//P/
8v/y//L/8//z//H/8f/x//D/8v/y//L/8v/y//L/8v/y//L/8v/y//H/8P/w//H/8f/v
/+7/7v/u/+7/7v/u/+//7//v/+//7//v/+//7//v/+//7//v/+//7//v/+//7//v/+//
8P/w//L/8v/y//L/8v/y//L/9P/1//X/9f/2//b/9v/2//b/9//3//n/+f/5//n/+f/5
//n/+f/5//f/9//3//f/9//1//P/8//z//P/8v/y//L/8v/y//L/8P/v/+z/7P/q/+r/
6//r/+j/5//n/+f/5f/l/+X/5f/l/+b/5v/m/+b/5v/m/+b/5f/l/+X/5v/o/+j/6P/o
/+j/6P/o/+n/6P/o/+b/5v/m/+f/6v/x//z/DAAmAEQAYQB5AJEApgCyAL4AuQCHACwA
x/98/1b/Qv8l//7+4/7y/hv/O/9S/2n/ev+K/5j/rP++/8z/1v/d/+D/4P/h/+L/4v/j
/+T/5P/l/+f/6P/o/+b/5v/n/+f/5//o/+j/6P/o/+n/6f/p/+v/7P/s/+z/6//r/+v/
6//u/+7/7v/w//D/8P/w//H/8v/y//L/8v/z//T/9P/0//b/9v/3//f/+P/4//j/+v/8
//z//v//////AAACAAIAAgAEAAQABAAGAAgACQAKAAwADgAOAA8AEgATABQAFQAVABUA
FQAVABgAGAAZABoAGwAbABoAGgAaABoAGgAaABoAGQAZABkAGgAaABoAGAAYABgAGAAX
ABcAFgAVABQAEwASABIAEQAOAA0ADAALAAsACgAHAAcABAADAAIAAQAAAP///v/7//3/
/P/7//r/+//7//v/+f/3//f/9//3//f/9v/2//b/9v/3//f/+P/6//r/+v/6//r/+//7
//v/+f/5//n/+f/7//v/+//7//v/+//8//z/+//7//v/+//7//z//P/8//7//v/+//7/
/v/+//7////9//3//v////3//P/8//3//f/9//3//f/9//3//f/9//3//f/9//3/////
//7//v/+//7//v/+//7//v/+//3////////////9//3//f/8//7//v///////f/9//3/
/P/+//7//v/+/wAAAAAAAAAA/v/+//7//f/+//7//////wEAAAAAAAAAAAAAAAAAAQAB
AAEAAQABAAEAAQABAAEAAQABAAEAAQABAAEAAQABAAMAAwAEAAQAAgAEAAYABgAIAAgA
CAAIAAgACQAJAAkACAAIAAgACAAIAAkACQALAAsACwALAAsACwALAAsACwAJAAkACQAJ
AAkABwAFAAUAAwADAAIAAgACAAIAAgACAAAA///8//z//P/8//3//f/8//v/+//7//v/
+//7//v/+f/6//r/+v/6//r/+v/6//3//f/9//7//v/+//7//v8AAAAAAAABAAAAAAD+
//7//v8BAAIABwAQAB4ALgBGAGMAfQCTAKYAtAC+AL8AnwBQAPH/ov94/2j/V/80/xH/
DP8r/03/Zv99/47/nP+q/7r/zP/c/+j/8f/2//j/+f/6//r/+//8//z/+//9//7//v8A
AAAAAQABAAEAAgACAAIAAAABAAEAAQABAAIAAgACAAMAAwADAAMAAgACAAIABAAGAAYA
BgAHAAYABgAGAAYACQAKAAoACgAKAAoACwALAAwADAAMAA4ADAAMAA4ADwANAA4AEAAQ
ABAAEgASABIAEgAUABUAFgAWABgAGAAZABoAGwAcAB0AHAAdAB4AHwAgACAAIQAiACMA
IwAiACIAIgAiACIAIgAiACEAIQAhACAAIAAgAB4AHwAgACEAIQAhACAAHwAeAB0AHAAc
ABsAGgAZABgAFwATABIADwAPAA4ADQAMAAsACgAJAAgABQADAAIAAQAAAP////////3/
/f/9//3//f////7//v/+///////+//7//v/+//7//v/8//3//f/9//3//f/9//3//f/9
//3//f/9//3//v/+//3//f/9//3//f/+//7//v/+//7//v/+//7//v/+/////////wAA
AQD///7//v//////////////AQABAAEAAQABAAEAAQABAAMAAwACAAIAAAAAAAAAAAAA
AAAAAAD//////////////////////v/+//7//////wEAAQABAAAAAgACAAIAAgACAAIA
AgACAAIAAgACAAEAAAAAAAEAAQD///7//v/+/wAAAAAAAAEAAQABAAEAAQABAAEAAQAB
AP///////////f/9//3//f//////AAAAAAIAAgACAAIAAwAEAAQABAAEAAQABgAHAAcA
BwAIAAgACAAIAAgACQAJAAsACwALAAsACwALAAsACwALAA0ADQANAA0ACwAJAAcABwAH
AAcABgAGAAQABAAEAAQAAgABAP7//v/6//r/+//7//z/+//7//v/9//3//f/9//3//j/
+P/4//n/+v/7//z//P/7//r/+v/6//r/+v/6//z//P/8//3//v/+//z/+v/8//3//v8D
ABAAHgAuAEQAYQCBAJsArgC+AM4A1wDBAHYADwC6/5D/hv97/1j/Kf8K/xP/L/9K/2H/
ev+M/5z/rP+4/8T/1v/h/+r/8P/1//b/9v/3//j/+P/3//n/+v/6//r/+v/7//v//f/+
//7//v8AAAEAAQABAAEAAgACAAIAAQABAAEAAQAAAAAAAAACAAAAAAAAAAEABQAGAAcA
CAAJAAoACgAKAAgACAAJAAkADAAMAAwADgAMAAwADgAPAA0ADgAQABAAEQAUABUAFgAW
ABgAGQAaABoAHAAcAB0AHgAfACAAIQAiACMAJAAlACgAKAApACoAKwArACoAKgAoACgA
KAAoACoAKQApACkAKQAqACsAKgAsACwALAArACsAKgApACgAJQAkACQAIwAkACMAIgAh
ACEAIAAdAB0AGgAZABgAFwAUABMAEgAPAA8ADgANAAwACwALAAsACQAJAAkACQAJAAcA
BgAGAAYABQAFAAQABAAGAAYABgAGAAQABQAFAAUABQAFAAUABQAFAAUABQAFAAMAAwAE
AAQABQAFAAUABQAHAAgACAAIAAYABgAGAAYABgAGAAYABwAHAAcACAAJAAkACAAIAAkA
CQAJAAkACQAHAAcABwAHAAkACQAJAAkABwAHAAYABgAEAAQABAAEAAYABgAGAAUABQAF
AAUABQAFAAUABQAEAAQABAAFAAUAAwADAAMAAgAEAAQABAAEAAMAAgABAAAAAgACAAIA
AQD+//7//////////v/+//7//v/+//7////9//3//f/9//3//f/9//3//f/9//3//f/7
//v/+//7//v/+//8//z//P/6//7/AAAAAAAAAAAAAAAAAgADAAMAAwAEAAQABAAEAAIA
AwADAAUABwAHAAcABwAFAAUABQAFAAUABQAFAAUABwAFAAMAAwD//////v/+//7//v/+
//7//P/7//j/+P/4//j/+f/5//j/9//3//f/9//3//f/9//1//b/9v/2//b/9v/2//b/
9//3//f/+P/6//r/+v/6//r/+v/6//v/+v/6//r/+v/2//n//P8BAAoAGAAsAEwAbQCN
AKcAwADWAOwA9QDbAIwAIwDO/6L/kv9//1b/Hf8A/xP/N/9U/2//hv+W/6T/sv++/8z/
3P/n/+7/9P/5//7//f/9//3//P/9////AAAAAAAAAAABAAEAAwAEAAQABAAEAAUABQAF
AAUABgAGAAYACQAJAAkACQAKAAoACgAMAAwADAAMAA0ADgAOAA4ADgAPABAAEAAQABAA
EAARABEAEAAQABAAEgASABIAFAAVABcAGAAaABoAGgAcABwAHAAaABwAHQAeACAAIgAi
ACMAJAAlACYAJwAoACkAKgArACoAKgArACwALwAvAC4ALgAuAC4ALgAuAC4ALQAtAC0A
KgAqACoAKAAoACgAKAAnACUAJAAjACIAIwAiACIAIQAgAB8AHgAdABsAGgAXABcAFAAT
ABIAEQAQAA8ADgALAAkACAAHAAYAAwADAAMAAQADAAMAAwADAAMAAgACAAIAAQABAAAA
AAD+//7//v/+//7////////////////////9//3//f/9//3//f/+//7/////////////
/wAAAAAAAAAAAAAAAAAAAAAAAAAAAQABAAEAAgADAAMAAgACAAMAAwADAAMAAwADAAMA
AwADAAMAAwADAAMAAwADAAIAAgACAAIAAgACAAIAAgACAAEAAQABAAEAAQABAAEAAQAA
AAAAAAABAAEAAwADAAMAAgAAAAAAAAAAAAAAAAAAAAAAAAAAAAAA///+//7/////////
/v/+//7//v/+//7///////////////////////////////////////////////////8A
AAAAAgACAAIAAgAEAAQABAAEAAQABQAFAAUABgAGAAYABgAGAAcABwAJAAkACQAJAAkA
CQAJAAkACQAHAAcABwAHAAcABQADAAMAAwADAAIAAgACAAIAAgACAP7//f/6//r/+v/6
//v/+//6//n/+f/5//f/9//3//f/9//4//j/+P/6//r/+v/6//v/+//7//z//v/+//7/
/v/8//z//P/9//7//v/8//z//v///wIACwAYAC4ASgBqAIcAoQC7ANAA3gDkAM8AiwAo
AMn/iv9s/1b/M/8G//f+EP85/1X/bv+F/5T/oP+0/8j/2P/m/+7/8//2//r/+//6//r/
+//8//z//f///wAAAAAAAAAAAQABAP//AAAAAAAAAgADAAMAAwADAAQABAAEAAUABQAF
AAUABgAGAAYACAAKAAoACgALAAwADAAMAAwADQAOAA4ADgAOAA4ADwAPABIAEgASABQA
FAAUABYAFwAVABYAGAAYABoAHAAcABwAHAAeAB8AIAAiACQAJAAlACQAJQAmACcAKAAp
ACoAKwAsACwALQAuAC8ALwAuAC4ALgAuAC4ALgAtACsAKgApACoAKgAqACgAJgAmACYA
JQAjACIAIQAgAB0AHAAcABsAGQAXABUAEwARABAADQANAAoACQAIAAcABAADAAIA////
//7//f/8//v/+//7//n/+f/5//n/+f/3//b/9v/2//f/9//2//b/9v/2//b/9v/0//X/
9f/1//X/9f/1//X/9f/1//X/9f/1//X/9v/2//f/9//3//f/9//4//j/+P/4//j/+P/4
//j/+P/4//n/+f/5//r/+//5//j/+P/5//n/+f/5//n/+f/5//n/+f/5//n/+f/5//v/
+//6//r/+P/4//j/+P/4//j/+P/3//f/9//3//f/9//3//f/9v/2//b/9//3//f/9//3
//b/9v/2//b/9v/2//b/9v/2//b/9v/2//X/9v/2//f/9//3//b/9v/2//b/9v/2//f/
9//3//f/9//1//X/9f/1//f/9//3//f/9f/1//X/9f/1//X/9v/2//j/+P/6//z//P/6
//r/+v/6//z//f/9//3/AAAAAAAAAAAAAAEAAQADAAMAAwADAAMAAwADAAMAAwADAAMA
AwADAAMAAQD///////////7//v/8//z//P/8//r/+f/2//b/9P/0//X/9f/0//P/8//z
//H/8f/x//H/8f/y//L/8v/y//L/8v/y//H/8f/x//L/9P/0//T/9P/y//L/8v/z//T/
9P/0//T/9P/z//T/+/8GABYALABGAGEAewCRAKIAsAC6ALUAiQAyANP/jP9o/1j/Q/8c
//v+Av8n/0n/YP91/4b/lP+k/7T/xP/W/+L/5//s/+7/8f/w//D/8f/y//L/9f/3//j/
+P/4//j/+f/5//n/+v/6//r/+v/7//v/+//7//z//P/8//3//f/9//3//P/8//z//v/+
//7//v////7//v/+//7///8AAAAAAAACAAIAAwADAAQABAAEAAYABAAEAAYABwAFAAYA
CAAIAAoADAAMAAwADAAOAA8AEAAOABAAEAARABIAEwAUABUAFAAVABYAFwAYABgAGQAa
ABsAGwAaABoAGgAaABoAGgAaABkAGQAZABYAFgAWABQAFAAUABQAEwAVABQAEwASAA8A
DgAOAA0ADAALAAoACQAHAAYAAwADAAAA///+//3//P/7//r/9//3//b/9f/0//X/9f/1
//P/8//z//P/8//z//L/8v/y//P/8//y//L/8v/y//L/8v/y//P/8//z//X/9f/1//X/
9//3//f/9//5//n/+v/6//v/+//7//v/+//8//z//P/+//7//v/+//7//v/+////////
/wAAAQABAAAAAAABAAEAAQABAAEAAQABAAEAAQD//////////wEAAQAAAAAAAAAAAAAA
AAAAAAAAAAD///3//f/9//3//f/9//3//P/8//z//f/9//3//f/9//z//P/8//z//P/+
//7//v/+//z//P/8//v//P/8//3//f////7//v/+//7//v/+///////////////9//3/
/f/9/////////////f/9//3//f//////AAAAAAAAAAAAAAAAAQABAAIABAAEAAQABAAC
AAMAAwADAAQABAAEAAQABAAFAAUABwAHAAcABwAHAAcABwAHAAcABQAFAAUABQAFAAMA
AQABAAEAAQAAAAAAAAAAAAAAAAD+//3/+v/6//b/9v/3//f/9v/1//X/9f/z//P/8//z
//X/9v/2//b/9v/2//b/9v/3//f/9//4//j/+P/4//j/+v/6//r/+//4//r/+v/4//b/
+f/8////CAAWACYAPABXAHMAiQCeAK4AugC/AKcAZAAHALL/gP9u/2X/TP8j/wj/F/87
/1b/a/+A/5L/oP+u/77/zv/c/+f/7P/w//P/9v/2//f/+P/4//n/+//8//z//P/8//3/
/f/9//7//v/+/wAAAQABAAEAAQACAAIAAgABAAEAAQABAAQABAAEAAYABgAGAAYABwAG
AAYABgAGAAkACgAKAAoADAAMAA0ADQAOAA4ADgAQAA4ADgAQABEAEQASABQAFAAUABYA
FgAWABYAGAAZABoAHAAeAB4AHwAiACMAJAAlACQAJQAmACcAJgAmACcAKAArACsAKgAq
ACoAKgAqACoAKgApACkAKQAqACoAKgAoACgAKAAoACcAJwAmACUAJAAlACQAJAAjACQA
IwAiACEAHwAeABsAGwAWABUAFAATABQAEwASAA8ADwAOAA0ADAALAAsACwAJAAcABwAH
AAcACAAIAAkACgAHAAcABgAGAAgACAAIAAgACAAJAAkACQAJAAkACQAJAAoACwAMAA0A
CwALAAwADAALAAsACwALAAsADAAMAAwADAAMAAwADAANAA4ADwARABEAEQASABMAEwAS
ABIAEwARABEAEQARAA8ADwAPAA8ADwAPAA8ADwARABEAEAAQABIAEgASABIAEAAQABAA
DwARABEAEQARABMAEwATABIAEAAQABEAEQARABEAEQAQABAAEAAQABAAEgASABIAEgAS
ABIAEgARABIAEgATABMAEwASABIAEgASABIAEgATABIAEQAQAA8AEQARABEAEQARABEA
EQARABMAEwATABMAFQAVABYAFgAWABgAFgAWABYAFgAYABkAGQAZABoAGgAaABoAHAAd
AB0AHwAdAB0AHQAdAB8AHwAfAB8AHQAdAB0AHQAdABsAGQAZABUAFQAUABQAFAAUABQA
FAASABEADgAOAAoACgALAAsACAAHAAcABwAHAAcABwAHAAUABgAGAAYABgAGAAYABgAJ
AAkACQAKAAgACAAIAAgACAAIAAgACQAMAAwACgAKAAYABQAIAA0AFAAeACwAQABbAH0A
mwC2ANAA5AD1APMAxABnAAYAwv+o/5//hP9P/xj/Df8l/0L/W/92/47/oP+u/7r/xP/U
/+X/8P/2//v/AAABAAMABQAGAAUABwAIAAgACAAIAAkACQALAAwADAAMAAwADQANAA0A
DwAQABAAEAAPAA8ADwAPAA8ADgANAA4AEAAQABAAEQAQABAAEAAQABEAEgASABIAFAAU
ABUAFQAVABQAEwAUABQAFAAWABcAFQAWABgAGAAZABwAHQAeAB4AIAAhACIAIAAiACIA
IwAmACcAKAApACgAKQAqACsALAAsAC0ALgAtAC0ALAAsAC4ALgAuAC4AMAAvAC8ALwAu
AC4ALgAsACwALAAsACsAKwAqACkAKAAnACYAJgAlACYAJQAkACMAHwAeABsAGwAYABcA
FgAVABIAEQAQAA0ADgAOAA4ADgALAAsACwAJAAcABwAHAAcACQAIAAgACAAFAAUABAAE
AAIAAgACAAIABAAFAAUABQADAAMAAwADAAMAAwADAAMAAQABAAIAAgADAAMAAwADAAMA
BAAEAAQABAAEAAQABAAGAAYABgAHAAUABQAGAAcACQAIAAgACQAJAAkACQAJAAkACQAJ
AAkACQAJAAkACQAJAAkACAAIAAoACgAKAAoADAAMAAwACwALAAsACwALAAsACwALAAoA
DAAMAA0ADQALAAsACwAKAAoACgAKAAoACgAKAAoACgAMAAwADAALAAgACAAJAAkACwAK
AAoACgAKAAoACgALAAsACwALAAsACwALAAsACwAJAAkACQAJAAsACwALAAsADwARABIA
EAASABIAEgASABAAEQARABEAEgASABIAEgATABUAFgAZABkAGQAZABkAGQAZABkAGQAX
ABcAFwAXABcAFQATABMAEwATABIAEgAQABAAEAAQABAADwAMAAwACAAIAAkACQAKAAkA
CQAJAAcABwAHAAcABwAIAAgACAAIAAgACAAIAAcABwAHAAgACAAIAAgACAAKAAoACgAL
AA4ADgAOAAwADAALAAwADwAWACIANABMAG0AjwCtAMoA5gD+AA8BDwHkAIkAIADS/67/
nf98/0n/Ev8H/yf/Sv9j/37/lP+i/7D/vv/Q/+T/8//8/wIABwAKAAoACwAMAAwACwAN
AA4ADgAQABAAEQARABMAFAAUABQAFAAVABUAFQATABQAFAAUABcAFwAXABcAGAAYABgA
GgAaABoAGgAbABwAHAAcABwAGwAcABwAHAAcABwAHQAdAB4AHgAeACAAIAAgACIAIwAj
ACQAJgAmACYAKAAoACgAKgAsAC0ALgAwADIAMgAzADQANQA2ADcAOAA5ADoAOwA+AD4A
PwBAAEEAQQBAAEAAQQBCAEMARABCAEEAQQBBAEAAQABAAD4APAA8ADwAOwA7ADoAOQA4
ADkAOAA4ADcAOAA3ADYANQAxADAALQAtACwAKwAqACkAKAAnACYAIwAjACIAIQAgACEA
IQAhAB8AHQAdAB0AHQAbABoAGgAaABsAGwAaABoAGgAaABoAGgAaABsAGwAbABsAGwAb
ABsAGQAZABkAGQAZABkAGgAaABsAGwAbABsAGwAcABwAHAAcABwAHAAcABoAGgAaABsA
GwAbABwAHQAdABwAHAAdAB8AHwAfAB8AHwAfAB8AHwAdAB0AHQAdAB8AHwAeAB4AHgAe
AB4AHgAeAB4AHgAdAB0AHQAdAB0AHQAdAB0AHAAcABwAHQAdABsAGwAbABoAHAAcABwA
HAAaABoAGgAaABoAGgAaABkAGgAaABsAGwAZABgAGAAYABgAGAAYABkAGQAZABkAGQAZ
ABkAGQAZABsAGwAbABsAGwAbABsAGwAdAB0AHgAeACAAIAAgACAAIwAjACMAJAAjACMA
IwAkACQAJAAlACYAKAAoACgAKAAmACcAJwAnACcAJgAkACMAIQAhACAAIAAgAB8AHgAd
AB0AHAAcAB0AHAAaABkAFgAWABYAFgAWABQAFAAUABQAFQAUABMAEwAVABUAFgAWABYA
FgAWABYAFgAWABYAFgAWABYAFgAYABgAGAAYABgAGAAYABgAGQAaABsAHAApADYAQwBQ
AG0AiACjAL4AygDWAOIA7gCuAHAAMgD0/8n/nv9z/0j/TP9O/1D/Uv9q/4L/mv+y/73/
yP/T/w==
         </WaveFormData>
      </LeadData>
      <LeadData>
         <LeadByteCountTotal>10000</LeadByteCountTotal>
         <LeadTimeOffset>0</LeadTimeOffset>
         <LeadSampleCountTotal>5000</LeadSampleCountTotal>
         <LeadAmplitudeUnitsPerBit>4.88</LeadAmplitudeUnitsPerBit>
         <LeadAmplitudeUnits>��V</LeadAmplitudeUnits>
         <LeadHighLimit>2147483647</LeadHighLimit>
         <LeadLowLimit>268435456</LeadLowLimit>
         <LeadID>V5</LeadID>
         <LeadOffsetFirstSample>0</LeadOffsetFirstSample>
         <FirstSampleBaseline>0</FirstSampleBaseline>
         <LeadSampleSize>2</LeadSampleSize>
         <LeadOff>FALSE</LeadOff>
         <BaselineSway>FALSE</BaselineSway>
         <ExcessiveACNoise>FALSE</ExcessiveACNoise>
         <MuscleNoise>FALSE</MuscleNoise>
         <LeadDataCRC32>3978230398</LeadDataCRC32>
         <WaveFormData>
AgACAAIAAgAAAAAAAAAAAAIAAgACAAIAAAAAAAAAAAD///7//f/8//z//P/8//z//P/8
//z//P/8//z//P/8//r/+v/6//r/+v/6//r/+v/4//j/+P/4//j/+P/4//j/9v/2//b/
9v/2//b/9v/2//X/9P/z//L/9P/0//T/9P/0//T/9P/0//P/8v/x//D/8v/y//L/8v/w
//D/8P/w//L/8v/y//L/8//0//X/9v/0//T/9f/1//X/9f/1//b/9v/2//b/9//2//b/
9v/2//n/+f/5//n/+v/6//v/+//4//b/9P/z//L/8f/x//H/8v/x//D/7//u/+z/6v/p
/+n/6f/q/+r/6v/o/+f/5//l/+T/5P/k/+L/4//j/+P/5P/l/+b/5//p/+n/6v/q/+v/
6//r/+v/6v/p/+j/5//n/+f/5//n/+f/5f/n/+v/7//3/wYAGgAxAEgAXwB0AI0ApQCv
AJEARADw/7b/m/+U/43/dP9Z/03/Wv9t/4D/j/+d/6b/rv+5/8T/0P/a/+H/5v/r/+z/
7f/q/+r/6f/o/+r/6v/p/+n/7P/t/+//8f/x//H/8v/y//L/8f/w/+//7//v/+//7//w
//H/8v/z//b/9v/2//f/9//4//j/+f/7//v/+//7//v//P/8//z//P/7//r/+v/8//7/
//8BAAIAAwADAAQABAAFAAYABwAHAAcACAAJAAsADAANAA0ADwASABMAFAASABMAFAAU
ABYAGAAZABoAGwAcABwAHQAdAB4AHgAeAB0AHQAdABwAHgAgACAAIAAhACIAIwAlACMA
IwAjACMAJAAkACMAIQAgACAAIAAgAB0AHAAbABoAGgAbABkAGgAYABcAFgAVABIAEQAQ
AA4ADQALAAkACAAKAAoACgAJAAoACgALAAwACwAKAAgABgADAAMABAAFAAYABgAHAAgA
BwAHAAYABQAHAAcABgAGAAYABgAFAAUABQAFAAUABQAGAAYABwAHAAcABgAGAAYABgAG
AAcACAAGAAYABgAHAAoACgAKAAoACAAIAAgACAAGAAYABgAGAAYABgAFAAUACAAKAAsA
DAAMAAwADAAMAAoACQAHAAUAAgACAAIAAgAEAAQABAAEAAUABgAHAAgABQAEAAMAAgAB
AAEAAQACAAMABAAFAAYABAADAAMAAwABAAEAAQABAAEAAQABAAEA////////////////
/////wAAAQACAAMAAgABAAAA///+//7//v/+//z//P/9//3/+v/5//n/+P/2//z/AAAB
AAIAAwAEAAMAAgACAAEA////////AAADAAQABQAHAAgACAAIAAgABwAFAAMAAQAEAAQA
BQAFAAgACAAIAAkABQADAAIAAQD+//3//P/7//r/+P/2//X/9f/1//b/9v/3//b/9v/3
//b/9P/z//L/9P/1//X/9f/1//X/9f/1//X/9f/2//b/9//3//f/9//1//X/9f/1//P/
8//z//H/8f/z//X/9//5////CgAgADkAVABtAIwAqwDLAOUA4QCmAEgA9P+9/6j/o/+Q
/23/Vf9a/3H/hP+V/6f/tP++/8f/zv/W/97/5f/q/+//8v/x/+//8P/w//D/8v/y//H/
8f/1//X/9v/3//X/9f/2//b/+f/5//n/+f/5//n/+f/5//n/+f/5//n//P/8//z//f/7
//z//P/9//v/+//7//v/+f/6//r/+v/6//n/+P/4//v//P/8//3//v//////AAACAAMA
BAAFAAMAAwAEAAUAAwAEAAUABQAGAAgACAAIAAYABwAIAAgACgAMAA0ADgAPABAAEAAR
ABAAEAAPAA4AEAARABIAEgAPABAADwAOAA0ADAALAAsACQAJAAkACQAJAAoACgAJAAgA
CAAIAAgABAACAAAA/v/7//v/+P/4//b/9f/0//P/8f/x//H/8P/v/+3/6//q/+r/6v/q
/+n/5//m/+b/5v/l/+T/4v/g/93/3f/e/9//4f/g/+D/4P/e/9//3//f/9//3//e/97/
3v/e/93/3f/b/9v/2//b/9z/3P/d/93/3//e/97/3v/e/97/3//g/9//3v/d/93/3P/c
/9z/3P/e/97/3v/e/9z/3P/c/9z/3v/e/93/3f/b/9z/3P/c/9r/2v/a/9r/2//b/9r/
2f/a/9r/2v/a/9z/3P/c/9z/3v/e/97/3v/d/9z/2//a/9v/2//b/9z/3P/c/9z/3P/a
/9n/2f/Z/9n/2f/Z/9n/1//X/9f/1//Y/9n/2v/b/9r/2f/Y/9f/1//X/9f/1//Z/9n/
2f/Z/9j/2P/Y/9j/2v/a/9v/2//b/93/3P/c/9z/3P/c/9z/3P/d/93/3//f/9//4P/e
/97/3v/f/+D/4P/g/+D/4f/h/+H/4f/k/+T/5f/l/+P/4v/h/+H/4v/h/+H/4f/g/9//
3v/d/97/3P/a/9n/1//X/9j/2P/Y/9b/1f/V/9P/0v/S/9L/0v/T/9P/0//R/9H/0f/R
/9P/0//U/9T/0//T/9P/0//T/9P/0//T/9X/1f/V/9X/1f/T/9P/0//R/9X/2v/i//f/
FAAvAEoAZQCFAKUAwwDMAKgAVgD9/7j/j/9+/2v/S/8u/y//RP9Z/2v/fP+I/5P/nv+o
/7T/vf/E/8n/yv/N/83/zv/O/87/0P/Q/8//z//R/9H/0v/T/9P/0//U/9T/0//T/9P/
0//T/9P/0//T/9P/0//T/9P/1P/U/9T/1f/V/9b/1v/X/9f/1//X/9f/1f/W/9b/1v/Z
/9n/2f/a/9n/2v/a/9v/3P/d/93/3v/e/9//4P/h/+P/4//k/+X/5f/m/+f/5//o/+r/
6v/q/+v/7f/v//D/7v/w//H/8v/z//T/9P/1//f/+P/4//j/+f/5//n/+P/4//r/+v/6
//r/+v/6//v//f/9//3//f/+//7//f/7//r/+v/6//r/+//6//n/+P/1//X/8v/y//L/
8f/w/+//6//r/+v/6v/r/+n/5//m/+f/6P/p/+n/6f/o/+j/6P/m/+b/5f/k/+X/5f/m
/+f/5//m/+b/5v/o/+n/6f/p/+n/6f/o/+j/6P/o/+f/5//n/+f/5//n/+j/6P/p/+n/
6//q/+r/6v/q/+r/6//s/+z/7P/s/+3/7v/u/+7/7v/u/+7/7v/u//D/8P/w//D/8P/w
/+//7//x//L/8v/y//L/8v/y//L/8f/x//D/7//v//D/8f/y//L/8v/y//L/8v/y//L/
8v/y//L/8v/y//H/8f/x//L/8v/y//L/8v/y//H/8f/x//H/8f/x//H/8f/x//H/8f/x
//H/8f/x//H/8f/x//H/8f/x//H/8f/z//P/8//z//T/9P/0//T/8v/y//P/8//1//X/
9v/2//j/+P/4//j/+P/4//j/+f/6//z//f/9//3//f/+//7//v/+////AAAAAAAAAAAD
AAMAAwADAAIAAgADAAMAAQAAAP////8AAP////////7//f/8//v//P/6//j/9//3//f/
+P/4//b/9P/z//P/9f/0//T/9P/y//P/8//z//X/9f/1//X/9f/1//b/9v/1//X/9f/1
//f/9//3//f/9//3//X/9f/1//X/9f/3//v/AwAWAC4AQwBWAG0AhACdALMAuQCTAEgA
/P/C/6H/lv+D/2b/U/9d/3T/if+Y/6f/sf+8/8b/0//e/+T/6v/t/+7/7f/u//H/7//w
//D/8P/y//L/8f/x//H/8f/y//P/8//z//T/9P/z//P/8//z//P/8//z//P/8f/x//H/
8f/y//L/8v/z//H/8v/y//P/8//z//P/8//z//T/9P/0//X/9f/1//b/9v/2//X/9f/2
//f/9//4//b/9//4//n/+f/5//r/+//7//z//f/9//z//v/+//7/AAABAAIAAgAAAAIA
AwAEAAMABAAEAAUABQAGAAYABgAFAAUABQAEAAQABgAGAAYABgAGAAYABwAGAAUABAAD
AAQABAADAAEA/v/+//7//v/7//r/+f/4//f/9//0//T/8v/x//D/7//t/+3/7f/s/+3/
6//p/+j/6P/o/+j/5//l/+T/5P/k/+T/5P/j/+L/4f/h/+L/4//h/+D/4P/g/+D/4f/h
/+H/4f/h/+D/4P/i/+L/4f/h/+H/4f/h/+H/4P/g/+H/4f/h/+D/4P/g/+D/4P/h/+L/
4v/i/+L/4//i/+L/4v/i/+L/4v/i/+L/4v/i/+L/4v/i/+L/4f/h/+H/4v/i/+L/4v/i
/+L/4v/h/+H/4P/f/9//4P/h/+L/4v/i/+L/4v/g/+D/4P/g/+D/4P/g/+D/3//f/9//
4P/g/+D/4P/g/+L/4f/h/+H/4f/h/+H/4f/h/+H/4f/h/+H/4f/h/+H/4//j/+P/4//h
/+H/4f/h/+H/4f/h/+H/4v/i/+L/4v/i/+L/4//j/+P/4//k/+T/5P/i/+P/5P/m/+b/
5v/m/+b/5v/n/+f/5//n/+f/6P/o/+j/6P/p/+r/6v/q/+r/7f/t/+3/7f/s/+z/7f/t
/+//7v/t/+3/7P/r/+v/6//q/+n/6P/n/+b/5P/i/+H/3//f/+D/4P/g/97/3f/d/9//
3v/e/97/3P/d/93/3f/d/93/3f/d/93/3f/e/97/3f/d/93/3f/d/93/3f/d/93/3f/d
/9v/3f/d/93/3f/f/+X/8v8CABcAKgA9AFIAZwB7AIkAdwA2AOj/rP+J/37/d/9g/0X/
P/9S/2f/eP+H/5P/mv+k/7H/vP/E/8r/z//S/9H/1P/V/9P/1P/U/9T/1v/W/9X/1f/V
/9X/1v/X/9n/2f/a/9r/2f/Z/9n/2f/Z/9n/2f/Z/9n/2f/Z/9n/2P/Y/9j/2f/Z/9r/
2v/b/9v/2//b/9v/3f/e/97/3v/f/9//3//g/9//4P/g/+H/4P/h/+H/4v/g/+H/4v/j
/+T/5f/n/+n/6f/q/+v/6//q/+z/7P/s/+7/7//w//D/7v/w//H/8v/1//b/9v/3//X/
9v/2//b/9f/1//X/9P/0//b/9v/2//j/+P/4//n/+f/5//n/+f/2//b/9f/z//T/9P/0
//T/9f/0//P/8v/v/+//7P/s/+r/6f/o/+f/4//j/+P/4v/f/93/2//a/9z/3P/c/9v/
3f/c/9z/3P/d/97/3v/e/9v/2//c/93/3f/c/9z/3P/c/93/3f/d/9//3//e/97/3v/e
/93/3f/d/93/3f/d/97/3v/f/9//3//e/97/3v/e/97/3//g/+D/4P/g/+H/4P/g/+D/
4P/g/+D/4P/g/+D/4P/g/+D/4P/g/9//3//f/+D/4P/g/97/3v/e/97/3f/d/9z/2//c
/9z/3P/c/9z/3P/c/9z/3v/e/97/3v/e/97/3v/e/93/3f/d/97/3v/e/97/3v/c/9v/
2//b/9v/2//b/9v/2f/Z/9n/2f/X/9f/1//X/9n/2f/Z/9n/2f/Z/9n/2f/Z/9n/2f/Z
/9j/2P/Y/9j/1//W/9b/1f/V/9X/1v/W/9b/1v/X/9j/2f/a/9r/2v/a/9r/3P/c/93/
3f/d/93/3f/e/97/3v/e/9//4P/g/+D/4P/h/+H/4f/h/+L/4v/j/+P/4f/g/9//3//g
/9//3//f/+D/3//e/93/3P/a/9j/1//V/9X/1v/W/9j/1v/V/9X/1f/U/9T/1P/W/9f/
1//X/9f/1//X/9f/1f/V/9b/1v/Z/9n/2f/Z/9n/2f/Z/9n/2//b/9n/2f/Z/9n/2f/b
/+H/5//y/wYAHQA0AEsAZAB7AJMApwCfAGIACAC+/5H/hP+B/27/U/8//0T/Vf9m/3f/
h/+W/6L/q/+0/77/xv/N/9L/1//a/9n/2f/a/9r/2v/a/9r/2f/Z/93/3f/e/9//4f/h
/+L/4v/h/+H/4f/h/+H/4f/h/+H/4//j/+P/4//i/+L/4v/j/+H/4v/i/+P/5P/l/+b/
5//n/+j/6P/o/+f/5//n/+j/6f/q/+r/6//q/+v/6//s/+z/7f/u/+//7f/t/+7/7//x
//L/8//z//T/9v/2//b/9v/3//j/+P/6//z//f/+/wAAAgADAAUAAwAEAAQABAACAAEA
AAD+/wAAAgACAAIABAAEAAQABQAFAAUABQAFAAUABgAGAAUAAwACAAEAAAABAAAA///+
//3//f/6//r/9v/1//T/8//u/+3/7P/q/+r/6f/o/+j/6v/q/+r/6f/r/+r/6v/q/+f/
5v/k/+L/3//f/+D/4f/i/+L/4//k/+T/5f/l/+X/5f/l/+T/5P/j/+L/4P/f/9//3//f
/9//4f/i/+T/5f/n/+b/5v/m/+T/5P/l/+b/5P/k/+T/5f/k/+T/5P/k/+b/5v/m/+b/
6f/q/+v/7P/q/+r/6f/p/+f/6P/o/+j/6P/o/+j/6P/p/+n/6P/n/+f/6P/p/+r/6P/o
/+j/6P/o/+j/6P/o/+r/6v/q/+r/6f/p/+n/6v/s/+z/7P/s/+7/7f/t/+3/7//v/+//
7//t/+3/7f/t/+//7//v/+//8P/x//L/8//z//P/8//z//P/8//z//P/9P/0//T/9P/0
//T/9f/1//X/9f/2//b/9v/2//n/+v/6//v//P/9//7///8AAAIAAwADAAMAAwAEAAQA
BAAEAAUACAAIAAgACAAHAAcABwAHAAoACgALAAsADQAMAAsACwAKAAkACQAJAAoACQAI
AAcACAAGAAQAAwABAAEAAgACAAIAAAD////////+//7//v8AAAEAAQABAP//////////
/////wAAAAADAAMAAwADAAEAAQABAAEAAwABAAMAAQD/////AQABAAMACwAYADAASwBm
AIEAnAC5ANcA7QDdAJgAPgDy/8P/sv+n/5L/c/9j/27/hf+Y/6n/uf/E/87/1//e/+j/
8P/3//z///8CAAUAAwAEAAQABAAFAAYABgAHAAgABwAHAAcABwAHAAgACAAJAAkACQAJ
AAkACQAJAAkACQAJAAkACQAKAAoACgALAAsADAAMAA0ACwALAAsACwANAA4ADgAOAA8A
DwAPABAADwAQABAAEQASABMAEwAUABYAFwAYABkAGQAZABoAGwAbABwAHQAdAB4AIAAg
ACAAIAAhACIAIgAkACYAJwAoACcAKAAoACkAKwAsACwALAAtAC0ALQAsACoALAAsACwA
KgAqACoAKwArACsAKwArACwALAArACkAKgAqACoAKgAnACYAJQAkACEAIQAeAB4AHAAb
ABoAGQAVABUAFQAUABMAEQAPAA4ADgAOAA4ADQAPAA4ADgAOAA4ADgANAAwACwALAAwA
DQALAAoACgAKAAoACwALAAsACwALAAoACgAKAAoACQAJAAkACQAJAAkACgAKAAsACwAL
AAoACgAKAAoACgALAAwACgAKAAoACwAMAAwADAAMAAwADAAMAAwACgAKAAoACgAKAAoA
CQAJAAsADAAMAAwACgAKAAoACgALAAsACgAJAAgACAAIAAgACAAIAAgACAAIAAgACAAI
AAgACAAIAAgABwAHAAcACAAIAAgACAAIAAgABwAHAAcABQAFAAUABQAFAAUABQAFAAUA
BQAFAAUABQAFAAUABQAFAAUABQAFAAMAAwADAAMABAAEAAQABAACAAIAAwADAAMAAwAE
AAQABgAIAAcABgAIAAgACAAIAAoACgALAAsACQAJAAkACgAIAAgACAAJAAwADAAMAAwA
DQANAA0ADQAOAA4ADwAPAA4ADAAKAAkACAAHAAcABwAIAAcABgAFAAQAAgAAAP//////
/wAAAAD+//z/+//7//v/+v/6//r/+v/7//v/+//7//v/+//7//3//f/+//7/////////
///////////////////9//3/+//9//3///8DABEAKABAAFcAbgCJAKIAuwDNAMcAjwA8
APL/wP+n/5r/gf9k/1n/Z/9+/5H/pP+z/7v/xP/S/9//6P/u//T/9//4//n/+v/7//n/
+v/6//r/+//8//z//f/+//3//f/9//v/+//8//z//f/9//3//f/9//3//f/9//3//f/9
//3//v/+//7////9//7//v///wEAAQABAAEAAwAEAAQABAAFAAUABQAGAAcACAAIAAkA
CgALAAsADAAMAA0ADgAPAA8ADwAQABEAEQASABMAEwAUABYAFgAWABYAFwAYABgAFgAY
ABkAGgAbABwAHAAdAB8AIAAgACAAIQAhACEAIAAeACAAIAAgACAAIAAgACEAIQAhACEA
IQAgACAAHwAdABwAHAAcABwAGQAYABcAFgAVABUAEgASABIAEQAQAA8ACwALAAsACgAJ
AAcABQAEAAQABAAEAAMAAwACAAIAAgACAAIAAQAAAAEAAQACAAMAAQAAAAAAAAAAAAEA
AQABAAEAAQAAAAAAAAAAAP///////////////wAAAAABAAEAAQAAAAAAAAAAAAAAAQAC
AAAAAAAAAAEAAgACAAIAAgACAAIAAgACAAAAAAAAAAAAAgACAAEAAQABAAIAAgACAAAA
AAAAAAAA//////7//f/+//7//v/+/wAAAAAAAAAA/v/+//7//v/+//7//v/+//3//f/9
//7//P/8//z//P/8//v/+//7//v/+//7//v/+//7//v/+//7//v/+//7//v/+//7//v/
+f/5//n/+f/3//f/9//3//f/+P/5//r/+P/4//n/+f/3//f/+P/4//r/+v/7//z//P/8
//z//P/8//z//P/9//3//f/9//3//v/+//7//v///wAAAAAAAAAAAQABAAEAAQAAAAAA
AQABAP///v/9//3//P/7//v/+//8//v/+v/5//j/9v/0//P/8f/x//L/8v/w/+7/7f/t
/+3/7P/s/+z/7P/t/+3/7f/t/+3/7f/t/+3/7f/u/+7/7f/t/+3/7f/t/+3/7f/t/+//
7//v/+//7f/r/+v/7f/x//n/BgAaAC0AQABXAGwAgQCXAJ8AfwA2AOz/tv+X/4r/ff9k
/0//U/9o/33/jv+b/6X/sP+8/8X/zv/Y/97/4f/i/+X/5P/j/+P/5P/k/+T/5f/m/+b/
5//n/+f/6P/p/+n/6f/q/+r/6f/p/+n/6f/p/+n/6f/p/+n/6f/p/+n/6P/o/+j/6f/p
/+r/6v/r/+n/6f/p/+n/6f/q/+r/6v/r/+v/6//s/+v/7P/s/+3/7v/v/+//8P/w//H/
8v/z//P/8//0//X/9f/2//f/9//2//j/+P/4//r/+//8//z//P/+////AAABAAIAAgAD
AAUABgAGAAYABwAHAAcABgAIAAoACgAKAAoACgAKAAsACwALAAsACwAKAAoACQAHAAgA
CAAIAAgACQAIAAcABgADAAMAAAAAAAAA///+//3/+//7//v/+v/5//f/9f/0//b/9v/2
//X/9f/0//T/9P/2//b/9f/0//X/9f/2//f/9f/0//T/9P/0//X/9f/1//f/9//2//b/
+P/4//f/9//5//n/+f/5//j/+P/5//n/+//6//r/+v/6//r/+//8//z//P/8//3//v/+
//7//v8AAAAAAAAAAAIAAgACAAIAAwAEAAQABQAFAAYABgAGAAYABgAGAAYABwAHAAYA
BQAFAAYABwAIAAgACAAIAAgACAAIAAgACAAIAAgACAAIAAUABQAFAAYABgAGAAYABgAI
AAcABwAHAAcABwAHAAcABwAHAAcABwAHAAcABwAHAAcABwAHAAcACQAJAAkACQAHAAcA
BwAHAAYABgAGAAYABAAEAAUABQAHAAcACAAIAAgACAAJAAoACwALAAwADAAMAAwADAAO
AA4ADwAPABEAEQARABIAEAAQABAAEQAQABAAEAAQABMAEwATABMAEgASABMAEwATABIA
EQARABAADwAPAA8ADwAPAA8ADwAOAAwACgAJAAcABwAIAAgACgAIAAcABwAHAAYABgAG
AAgACQAJAAkACQAJAAkACQALAAsADAAMAA0ADQANAA0ADQANAA0ADQANAA0ADQANAAsA
DQANAA8AEQAXACIAMABFAFgAbQCCAJcAqwC9ALUAggA0APL/x/+4/7P/pP+L/3f/gP+V
/6j/t//F/9L/3P/n//L/+v8CAAkADAANABAAEQATABQAFAAUABYAFgAVABUAFwAXABgA
GQAXABcAGAAYABkAGQAZABkAGQAZABkAGQAZABkAGQAZABwAHAAcAB0AHwAgACAAIQAf
AB8AHwAfACEAIgAiACIAIQAhACEAIgAjACQAJAAlACQAJQAlACYAJgAnACgAKQAnACcA
KAApACkAKgArACsALgAwADAAMAAxADMANQA2ADQANgA3ADgAOQA6ADoAOwA7ADwAPAA8
ADsAOwA7ADoAPAA+AD4APgBAAEAAQABBAD8APwA/AD8AQABAAD8APQA9AD4APwBAAD8A
PgA9ADwAOAA3ADMAMgAwAC8ALgAtACkAKQApACgAKQAnACUAJAAkACQAJAAjACMAIgAi
ACIAIgAiACEAIAAeAB0AHQAdAB0AHAAcABwAGgAbABsAGwAdAB0AHAAcAB0AHgAeAB8A
HwAfAB8AHwAdABwAHAAbABkAGAAYABgAGgAaABsAHAAdAB4AHwAhACAAIAAgACAAIgAi
ACIAIgAgACAAIAAgACAAIAAfAB8AHgAeAB0AHAAeAB4AHgAeAB8AHwAeAB0AHgAeAB4A
HgAgACAAIAAgACIAIgAiACIAIAAgACAAIAAfAB8AHwAgACAAIAAgACAAIQAhACIAIwAh
ACEAIQAhACEAIQAhACEAIwAjACMAIwAjACMAIwAjACAAHwAeAB0AHQAdAB0AHQAfACAA
IQAiACQAJAAlACUAJQAlACYAJgAmACYAJgAmACYAJgAmACYAJwAnACkAKQApACoAKAAo
ACgAKQAoACgAKAAoACwALQAuAC8AMAAwADEAMQAxADAALwAvAC4ALQAtAC0AKwApACcA
JQAmACQAIgAhACEAIQAiACIAIQAeABwAGwAdABwAHAAcAB0AHwAgACEAIwAjACMAIwAh
ACEAIgAiACIAIQAgAB8AIQAhACEAIQAlACUAJQAjAB8AHQAfAB8AHwAjACoAPABVAG4A
hwCmAMcA4wD/AAsB6ACSADgA+f/W/83/wP+l/4X/fP+N/6L/tf/J/9r/5v/v//T/+v8E
AA8AFgAbAB4AIQAjACQAJAAkACEAIAAeAB0AIQAhACIAIwAmACcAKQAqACsAKwArACsA
KQApACkAKQAoACcAJgAlACgAKAAoACkAKQAqACoAKwArACsAKwArAC0ALgAuAC4ALwAv
AC8AMAAwADAALwAvAC4ALwAvADAAMgAzADQANQA2ADcAOQA7ADgAOAA4ADcAOQA8AD0A
PgBAAEEAQgBCAEEAQgBCAEIAQQBCAEIAQwBFAEYARgBGAEUARQBFAEQARABGAEYARgBJ
AEoASwBNAEwASwBKAEkASABIAEcARQBGAEYARgBGAEUARABDAEIAPgA9ADkAOAA2ADUA
NAAzADMAMwAzADIAMQAvAC0ALAApACgAJwAlACcAJgAmACYAJgAmACUAJAAhACEAIgAj
ACIAIAAfAB4AHwAhACIAIwAlACUAJAAkACIAIgAhACEAHwAfAB8AHwAgACAAIQAhAB8A
HgAeAB4AHgAeAB8AIAAiACIAIgAjACIAIgAiACIAIgAiACIAIgAgACAAIAAgAB4AHgAd
AB0AHQAeAB4AHgAeAB4AHgAeACEAIQAgAB8AHgAeAB4AHgAcABwAHAAcAB4AHgAeAB4A
HAAcABwAHAAbABsAGwAcABoAGgAaABoAGgAZABkAGQAbABsAGwAbABsAGwAbABsAGwAb
ABsAGwAZABkAGQAZABkAGQAZABkAFwAXABcAFwAUABQAFAAUABYAFgAXABcAGQAbABwA
GgAcABwAHAAcABoAGgAbABsAGQAZABkAGgAbABwAHQAfAB4AHgAeAB4AHwAfAB8AHwAe
AB4AHwAfAB0AHAAbABsAHAAbABsAGwAYABcAFgAVABQAEgAQAA8ADwAPABAAEAAOAAwA
CwALAA0ADAAMAAwACgALAAsACwAJAAkACQAJAAkACQAKAAoACQAJAAkACQALAAsACwAL
AA0ADQANAAkACQALAAsACwALABEAGAAqAEUAYAB5AJYAtwDXAPUAAQHiAI4ANADv/8b/
tf+m/4v/a/9k/3X/jP+d/6//vv/I/9H/2v/m//L/+/8AAAEABAAHAAUABgAGAAYABgAG
AAUABQAHAAcACAAJAAoACwANAA4ADwAPAA8ADwANAA0ADQANAA8ADwAPAA8ADgAOAA4A
DwARABIAEgATABMAEwATABMAEwAUABQAFAAXABcAFwAYABkAGgAaABsAHAAdAB0AHgAe
AB8AIAAhAB8AHwAgACEAIwAkACUAJQAmACgAKAAoACgAKQAqACoAKgAsAC0ALgAvADAA
MAAxADEAMgAyADIAMwAzADMAMgAyADQANAA0ADIAMgAyADMAMwAzADMAMwAyADIAMQAv
AC4ALgAuAC4ALQAsACsAKgAnACcAJAAkACIAIQAgAB8AHQAdAB0AHAAZABcAFQAUABYA
FgAWABUAEwASABIAEgASABIAEQAQAA8ADwAQABEAEQAQABAAEAASABMAEwATABMAEwAS
ABIAEgASABEAEQARABEAEQARABIAEgATABMAEwASABIAEgASABIAEwAUABQAFAAUABUA
FgAWABYAFgAWABYAFgAWABYAFgAWABYAGAAYABcAFwAZABoAGgAaABoAGgAaABoAGwAb
ABoAGQAaABoAGgAaABoAGgAaABoAGgAaABoAGgAaABoAGgAaABsAGwAbABwAHAAcABwA
HAAcABsAGwAbABsAGwAbABsAGwAbABsAGwAbABsAGwAbABkAGQAZABkAGwAbABsAGwAd
AB0AHQAdAB4AHgAeAB4AHgAeAB8AHwAhACEAIgAiACIAIgAjACQAJQAlACUAJQAmACYA
JgAnACcAKAAoACgAKwArACsAKwAsACwALQAtAC0ALQAtAC4ALQAsACsAKgAqACoAKAAo
ACkAKAAoACcAJAAkACMAIgAjACQAIwAjACQAJAAjACMAJAAjACIAIAAkACQAIgAiACIA
IgAiACQAJAAkACQAJQAmACcAKAAoACgAKAAoACgAKAAoACgAKAAoACgAKAAwADYAPABC
AFgAbgCEAJoArgDAANIA5AC1AIYAVwAoAAgA6P/I/6j/q/+s/63/rv+9/8z/2//q//P/
+v8BAA==
         </WaveFormData>
      </LeadData>
      <LeadData>
         <LeadByteCountTotal>10000</LeadByteCountTotal>
         <LeadTimeOffset>0</LeadTimeOffset>
         <LeadSampleCountTotal>5000</LeadSampleCountTotal>
         <LeadAmplitudeUnitsPerBit>4.88</LeadAmplitudeUnitsPerBit>
         <LeadAmplitudeUnits>��V</LeadAmplitudeUnits>
         <LeadHighLimit>2147483647</LeadHighLimit>
         <LeadLowLimit>268435456</LeadLowLimit>
         <LeadID>V6</LeadID>
         <LeadOffsetFirstSample>0</LeadOffsetFirstSample>
         <FirstSampleBaseline>0</FirstSampleBaseline>
         <LeadSampleSize>2</LeadSampleSize>
         <LeadOff>FALSE</LeadOff>
         <BaselineSway>FALSE</BaselineSway>
         <ExcessiveACNoise>FALSE</ExcessiveACNoise>
         <MuscleNoise>FALSE</MuscleNoise>
         <LeadDataCRC32>2057315207</LeadDataCRC32>
         <WaveFormData>
+v/6//r/+v/6//r/+v/6//z//P/8//z//P/8//z//P/7//r/+f/4//r/+v/6//r//P/8
//z//P/6//r/+v/6//r/+v/6//r/+v/6//r/+v/8//z//P/8//z//P/8//z/+v/6//r/
+v/8//z//P/8//r/+v/6//r//P/8//z//P/6//r/+v/6//r/+v/6//r//P/8//z//P/8
//z//P/8//7//v/+//7/AAAAAAAAAAAAAAEAAQABAAEAAQACAAIAAQABAAEAAQADAAQA
BQAHAAoACgAKAAsACQAJAAkACQAHAAUABAAEAAMAAwADAAMABQAEAAQAAgD///3//P/6
//z//P/8//z//v/9//z//P/6//r/+f/5//n/+f/6//r//P/8//z//P/8//z//P/8//7/
/////////f/9//3//f/8//7//f/9//z/+//7//3/AAAGABEAIAAuAD0ATQBdAHEAhwCW
AIAARQAIAOD/zP/K/8X/sP+X/4z/k/+h/6//vP/H/83/1f/f/+b/7//4//z/AAACAAUA
BQACAAIAAQD////////+//7///8BAAMABQAFAAUABQAFAAMAAwADAAMAAwADAAIAAgAD
AAQABAAFAAUABQAFAAQABQAGAAcACAAKAAsADAAMAAsACgAJAAgACAAIAAkACQALAAsA
DAAMAAsACwAMAA0ADQAMAAwADQANAA0ADwAQABEAEgAUABUAGAAYABgAGAAWABUAFQAW
ABkAGgAaABwAHQAdAB0AHQAcAB0AHgAeABwAHAAcABwAHAAcABwAHQAdAB4AHwAfAB0A
HQAdAB0AHwAfAB8AHgAeAB4AHQAbABoAGQAYABcAGAAYABgAGAAUABMAEQAQAAwACwAJ
AAcABQADAAIAAQABAAEAAgADAAQABQAGAAcAAwAAAP///v/+//7//v///wIAAgADAAQA
AwACAAEAAAAAAAAAAAAAAP7//v/+//3//P/9//7////+////AQABAAEAAQAAAP///f/+
/wAAAAD////////+////AQADAAUAAwADAAMAAwACAAAA/v/8//7///8AAAAAAAABAAIA
AwAFAAYABgAGAAMAAgABAAAA/v/9//v/+v/8//3//v/+/wAAAAAAAAAAAAD///3/+//7
//v//P/9/wAAAAAAAAAA/P/8//z//f/9//z/+//7//v/+v/6//v/+//7//r/+f/7//z/
/f////7///////7/+v/6//r/+v/8//v/+//7//n/+f/6//v/+f/5//n/+P/0//r//v8A
AAAAAAAAAP/////+//3//f/9//7//v8AAAEAAgADAAYABgAGAAcABgAEAAIAAQABAAEA
AQABAAQAAwADAAQAAgABAAAA///+//z/+//4//b/8//x/+7/8P/w//D/8P/y//P/9P/2
//P/8v/w/+//7//v//D/8P/u/+7/7v/u//D/8P/w//D/7v/v/+//7//v/+//7//v/+z/
7v/v/+3/7P/r/+3/7//u//D/+f8KABoAKwA/AFUAbwCLAKQAogBzACoA8P/K/7r/t/+q
/5H/ev97/43/nf+q/7X/v//F/8v/0P/V/9z/4v/m/+r/6//r/+r/6v/p/+f/6f/p/+j/
6P/o/+n/6v/r/+n/6f/p/+n/7P/t/+7/7//t/+3/7P/s/+3/7v/u/+//7//v/+//7v/w
//D/8P/w/+//7//v/+7/7v/u/+7/7v/u/+7/7//v//D/8f/z//T/8f/x//L/8//0//T/
9f/3//n/+f/7//z//P/8//3//f/+//7//v/+//z/+//7//z/AAACAAMABgAFAAUABQAF
AAUABQAFAAQABQAGAAcACAAGAAYABgAHAAUABgAHAAcABQAFAAUABQAHAAcABwAGAAYA
BgAFAAMAAgABAAAA///8//z//P/8//j/9//1//T/8//z//L/8f/y//H/8f/x//D/7//v
/+//7f/t/+3/7f/s/+r/6v/q/+j/6P/o/+n/6//q/+r/6v/o/+j/6P/o/+r/6v/q/+r/
6P/o/+j/5//n/+f/5//n/+b/5//p/+n/6f/p/+j/5//n/+j/6v/q/+n/6f/p/+j/6f/p
/+n/6f/q/+v/7P/t/+3/7P/r/+r/7P/t/+7/7v/r/+v/6//r/+n/6v/q/+r/6v/q/+r/
6v/s/+v/6f/o/+n/6//t/+7/7P/s/+z/7P/r/+v/6v/p/+v/6//s/+3/7P/s/+z/7P/s
/+z/7P/t/+3/7P/r/+v/6f/o/+j/6f/s/+3/7f/t/+v/7P/t/+//7//v/+7/7P/s/+z/
7P/s/+7/7f/t/+3/7//v//D/8f/w//H/8P/w//D/8P/w//L/8//z//P/9f/1//b/9v/1
//X/9f/1//b/9v/2//f/+P/4//j/+f/5//n/+f/5//n/9//2//b/9//3//f/9//1//T/
9P/y//L/8f/x//D/8P/w//D/8P/u/+3/7P/s/+z/7P/r/+v/6//r/+z/7P/s/+z/7P/s
/+7/7v/u/+7/8P/x//H/8f/y//P/9P/1//b/9v/1//X/9P/1//X/8//y//T/9//+/wwA
IQA1AEcAXQB3AJIAqgC3AJgAVgAYAOr/zf/C/7X/mv+B/3//j/+e/6v/uf/D/8v/0v/b
/+T/7P/u//D/8f/z//T/9v/3//f/9//3//b/9v/2//f/+P/5//v/+//7//v/+//7//v/
+//7//v/+v/6//n/+v/6//v/+//7//v/+v/7//z//f/+//////////7/AAAAAAAAAAAA
AAAAAQABAAEAAQACAAIAAQABAAIAAwADAAIAAgADAAUABQAHAAgABwAIAAoACwAKAAoA
CgAKAAsACwAMAA4ADQAOAA4AEAARABEAEQARABIAEwAUABQAEgASABIAEgASABIAEgAT
ABMAFAAVABUAFwAXABcAFwAVABUAFQAUABQAFAATABEAEQARABEAEQAPAA4ADQAMAAwA
CwAJAAgABwAHAAYABQAEAAMAAwADAAIAAQABAAEA//////////8AAP7//v/+//z//P/8
//3//f/8//z//P/+//7//v/+//z//P/8//z//P/8//z/+//7//v/+//7//z//f//////
/f/9//z/+//7//z//v/+//3//f/9//z//f/9//3//f/8//3//v///wEAAAD///7//P/9
//7//v////////////3//v/+//7//v/+//7//v8AAP///f/8//z//f/+//7//v/+//7/
/v///////v/9//3//f/+/////v/+//7//v/8//z//P/9//3//P/7//v//f/8//z//f/9
//3//P/7//v//P/9/////f/9//z/+v/7//z//f/+//z/+//7//v/+//7//z//f/8//3/
/v/+//7/AAAAAAAAAAAAAAAAAgADAAMAAwABAAEAAgACAAMAAwADAAMABAAEAAQABQAG
AAYABgAHAAUABQAFAAUABQADAAIAAgADAAMAAwADAAMAAgACAAAA///9//z/+v/6//r/
+v/6//j/9//2//b/9v/2//X/9f/1//X/9v/2//b/9v/2//b/9v/2//b/9v/2//f/9//3
//n/+f/5//n/+v/4//f/9//4//f/9//3//j//v8LABwAKgA3AEkAXQBxAIUAjgBuADEA
/P/Y/8L/uv+r/5L/gf+G/5f/pf+x/77/xf/N/9f/4f/o/+3/8P/y//L/8v/z//P/8//0
//T/8//1//X/9P/0//T/9f/2//f/9f/1//X/9f/1//X/9f/1//X/9f/0//T/8//0//T/
9f/1//X/9f/0//T/9P/0//T/9P/1//b/9v/2//b/9v/2//b/9v/3//f/9f/1//b/9v/3
//f/+P/5//v/+v/6//v/+//7//3//v/+//7//////wAAAAAAAAAAAQABAAIABAADAAQA
BAAGAAUABQAFAAUABAAFAAYABgAGAAYABgAGAAYABgAGAAcABQAGAAcABwAHAAcABwAH
AAUABQAFAAQABAAEAAMAAQACAAEAAAD///z//P/8//z/+v/5//f/9v/1//X/9P/z//L/
8f/x//H/8v/x//H/8f/v/+//7//v//D/7v/u/+7/7P/s/+z/7f/t/+z/7P/s/+7/7v/u
/+7/7P/s/+z/7P/t/+7/7//v/+//7//v/+//7v/v//H/8f/x//H/8P/v/+7/7v/v/+7/
7v/v//D/8P/v/+//7//v//D/8f/y//P/8//y//H/8P/w//H/8v/y//H/8f/x//H/7//w
//D/8P/w//D/8P/w//L/8f/v/+7/8P/x//L/8v/w//D/8P/w//H/8f/w/+//7//v//D/
8f/w//D/8P/w//D/8P/w//H/8f/w/+//7//v/+7/7v/v/+//7//u/+3/7f/u/+//8f/x
//H/8P/u/+7/7v/u/+7/7v/t/+3/7f/v/+//8P/x//D/8f/y//L/8P/w//D/8P/y//L/
8v/y//T/9f/1//X/8//z//T/9P/1//X/9f/1//T/9P/0//X/+P/4//j/+f/5//n/+f/5
//n/9//2//b/9f/1//X/9f/0//L/8f/u/+//7f/s/+r/6v/q/+r/6v/q/+n/6P/o/+j/
6P/n/+f/5//n/+j/6P/m/+b/5v/m/+b/5v/m/+b/5v/n/+f/5//l/+X/5f/l/+b/5v/l
/+X/5v/n/+f/5f/m/+r/8//+/wwAFwAnADkASQBbAGoAXAAnAO7/xv+y/6z/pf+Q/3n/
dP+B/5H/nf+o/7H/uf/B/8v/1P/Z/9z/4P/i/+L/4//j/+P/5P/k/+P/4//j/+L/4v/k
/+X/5v/n/+f/5//n/+f/5f/l/+X/5f/n/+f/5v/m/+X/5v/m/+f/5//n/+f/5v/m/+b/
5v/m/+b/5//o/+j/6P/o/+j/6P/o/+j/6f/p/+n/6f/q/+r/6f/p/+r/6//r/+r/6v/r
/+3/7f/v//D/8P/w//H/8f/y//L/8v/y//T/8//z//T/8//0//T/9v/5//n/+f/5//n/
+f/5//j/+P/4//j/+P/6//r/+v/7//v//P/9//3//f/9//3//f/7//v/+//6//r/+v/5
//f/9//3//f/9//1//T/8//y//D/7//t/+z/6f/p/+j/5//m/+X/5f/l/+T/4//j/+P/
4//j/+P/4//j/+L/4//k/+P/4v/h/+H/4f/g/+D/4P/i/+L/4v/i/+L/4v/i/+L/5P/k
/+T/4//h/+H/4f/h/+L/4//l/+X/4//j/+L/4f/h/+L/5P/k/+X/5f/l/+T/4//j/+P/
4//i/+P/5P/l/+X/5P/j/+L/5P/l/+b/5v/l/+X/5f/l/+P/5P/k/+T/4v/i/+L/4v/j
/+P/4v/i/+T/5f/m/+b/5v/m/+b/5v/n/+f/5v/l/+f/5//o/+n/6f/o/+f/5v/k/+T/
5P/l/+f/5v/l/+X/5f/k/+T/5f/j/+P/4v/h/+P/5P/l/+f/5v/n/+f/5v/l/+b/5//o
/+b/5f/l/+X/4//j/+T/5f/k/+X/5v/m/+b/5v/m/+f/5//o/+r/6v/q/+r/6v/r/+v/
6//t/+3/7v/u/+3/7f/t/+3/8P/w//D/8f/w//D/8P/x//H/8f/x//H/8f/v/+7/7v/t
/+3/7f/t/+//7v/u/+z/6//p/+j/5v/l/+T/4//i/+P/4//j/+T/4v/i/+H/4f/j/+P/
5P/k/+L/4v/i/+L/4v/i/+L/4v/k/+X/5f/l/+X/5f/l/+X/5P/i/+H/4f/i/+H/3//h
/+T/6P/x//7/DgAdAC0AQQBVAGkAfAB6AEsACADU/7b/rP+r/57/g/90/3X/gf+N/5r/
p/+x/7v/wf/G/83/1P/a/9z/4P/h/+H/4f/i/+L/4f/h/+H/4P/g/+L/4//k/+X/4//j
/+P/4//j/+P/4//j/+P/4//i/+L/5f/m/+b/5//l/+X/5f/k/+T/5P/k/+T/6P/p/+r/
6v/o/+j/6P/o/+j/6P/p/+n/6f/p/+r/6v/p/+n/6v/r/+v/6v/q/+v/6//r/+3/7v/x
//L/9P/1//T/9P/0//T/8v/x//H/8v/1//b/9v/4//n/+f/5//n/+v/7//z//P/7//r/
+f/4//r/+v/6//v/+//8//3//f/7//v/+//7//z//f/+//7//P/8//v/+f/4//f/9v/1
//b/9v/2//b/8//x/+7/7P/q/+n/5//l/+b/5f/l/+X/5v/l/+X/5f/n/+f/5//n/+T/
4v/i/+L/4P/g/+D/4f/i/+L/4//k/+T/5P/k/+T/5P/k/+T/5P/j/+L/4f/f/97/3//g
/+H/5P/l/+f/5//l/+X/5P/j/+X/5v/o/+j/5f/l/+X/5P/j/+P/4//j/+b/5//o/+n/
6//q/+n/6P/m/+f/6P/o/+X/5f/l/+X/5//o/+j/6P/m/+b/5v/m/+j/5//l/+T/5P/l
/+b/5v/k/+T/5P/k/+b/5//n/+f/5f/l/+b/5//m/+b/5v/m/+X/5v/n/+n/6f/o/+f/
5//n/+b/5v/n/+n/6f/o/+f/5//o/+n/6//r/+v/6v/o/+f/6P/p/+r/7P/r/+v/6//r
/+v/7P/t/+3/7f/t/+z/7P/s/+7/7//w//D/8P/w//D/8f/z//T/9f/1//X/9v/2//f/
9//3//f/+v/6//r/+//6//r/+v/7//z//f/+////AQD///7//v/7//v/+//7//3//P/8
//r/+//5//j/9v/2//b/9v/2//b/9f/0//T/9P/0//P/8//1//X/9v/2//j/+P/4//j/
+P/4//j/+P/6//v/+//7//v/+//7//v/+v/6//v/+//4//f/9//3//r//v8JABoAKgA/
AFMAaQCBAJsAsACmAG0AKgD4/9r/zP/F/7T/m/+M/5H/o/+x/77/yf/R/9n/4f/m/+3/
9P/4//z//v///wEA//8AAAAA//8AAAEAAQACAAEAAQABAAEAAwADAAMAAwAFAAUABQAF
AAcABwAGAAYABwAIAAgACQAHAAcABwAGAAcACAAJAAoADAANAA4ADgAOAA4ADgAOAA8A
EAASABMAEQARABIAEgASABMAFQAXABgAGAAZABsAGwAbAB0AHgAeAB4AHwAfAB4AHgAe
AB4AIQAhACIAJAAnACgAKAAqACkAKQApACkALAAtAC4ALgAsACwALAAsACwALAAsAC0A
LQAuAC8ALwAvAC8ALwAvADEAMQAxADAAMAAwAC8ALQAsACsAKgApACgAKAAoACgAJAAj
ACEAIAAfAB8AHgAdABwAGwAbABsAGgAZABkAGQAZABkAGQAZABgAFgAWABYAGAAYABgA
GQAYABYAFQAUABYAFgAWABYAGAAYABgAGAAWABYAFgAVABYAFwAYABkAGgAbAB0AHQAb
ABsAGgAZABkAGgAcABwAGQAZABkAGAAYABkAGgAbABsAGwAbABsAGwAaABkAGAAaABsA
HAAcABkAGQAZABkAGwAcABwAHAAaABoAGgAaABoAGQAXABYAFgAXABgAGAAYABgAGAAY
ABsAGwAaABkAGQAZABoAGwAaABoAGgAaABgAGAAYABkAFwAWABUAFQAWABYAFwAZABcA
FwAWABUAEwAUABUAFwAXABcAFgAUABQAFAAUABQAFAATABMAEwATABMAFAAVABUAFQAV
ABQAFgAYABgAFgAYABgAGAAYABoAGwAbABsAGQAZABoAGgAZABkAGQAZABwAHAAcAB0A
HgAeAB4AHwAfAB8AHwAfAB4AGwAZABgAFwAXABcAFwAZABgAGAAWABMAEQAQAA4AEAAQ
ABAAEAAOAA0ADAAMAAoACgAJAAkACwALAAwADAAMAAwADAAMAA4ADgAOAA4ADAANAA0A
DQANAA0ADQANAA4ADgANAAsACgAJAAkACQAOABYAJwA4AEgAVwBtAIEAlwCnAKQAeAA5
AAgA6P/W/8z/t/+g/5X/nv+v/73/y//W/93/4f/t//f//P8BAAQACAAIAAgACQAJAAkA
CgAKAAkACwALAAoACgAIAAkACgALAAkACQAJAAkACQAJAAkACQALAAsACgAKAAsADAAM
AA0ACwALAAsACgAMAAwADAAMAA0ADQANAAwADgAOAA4ADgAOAA4ADwAPAA8ADwAQABAA
EQARABIAEwATABIAEgATABMAEwAVABYAFwAYABoAGwAaABoAGgAaABwAGwAbABwAHQAe
AB4AIAAhACEAIQAhACIAIwAkACQAJAAkACQAJAAkACQAJAAlACcAKAApACkAJwAnACcA
JwAnACcAJwAmACQAJAAjACEAIAAfAB4AHQAcABwAHAAcABoAGQAXABYAFwAXABYAFQAS
ABEAEQARABIAEQARABEADwAPAA8ADwAOAAwADAAMAAwADAAMAA0ACwAKAAoACgAMAAwA
DAAMAAoACgAKAAoACgAKAAoACQAJAAkACQAJAAgACQALAAsACwALAAoACQAHAAgACgAK
AAkACQAJAAgACAAJAAoACwALAAsACwALAAsACgAJAAgACAAJAAoACgAJAAkACQAJAAkA
CgAKAAoACQAIAAcABgAIAAcABQAEAAQABQAGAAYABAAEAAQABAADAAMAAgABAAEAAQAC
AAMABAAEAAQABAACAAIAAgADAAEAAAD/////AQAAAAAAAQABAAEAAAD///3//v///wEA
AQABAAAA/v/+//7//v/+/wAA/////////v/9//3//f/9//3//f/8//z//P/+/////v/8
//z//P/8//7//////////f/9//7//v/9//3//f/9//7//v/+////AAAAAAAAAQD/////
/////////f/8//z/+//7//v/+//5//j/+P/2//X/8//y//D/8P/w//D/8P/u/+3/7P/s
/+z/7P/r/+v/6//r/+z/7P/s/+z/7P/s/+r/6v/q/+r/6v/r/+v/6//r/+v/6//r/+z/
7P/r/+v/7P/p/+f/6f/q//D/+/8GABIAIQAxAEEAUwBpAHIAWAAdAOr/xv+y/6r/of+K
/3n/ev+H/5f/pf+u/7X/vf/H/83/1v/d/+L/4v/k/+T/4//j/+P/5P/k/+P/5P/l/+X/
5v/k/+X/5v/n/+f/5//n/+f/5//n/+f/5//p/+n/6P/o/+j/6P/n/+f/5//n/+f/5v/o
/+j/6P/o/+n/6f/p/+j/6P/o/+j/6P/o/+j/6f/p/+n/6f/q/+r/6//r/+z/7f/t/+z/
7P/t/+3/7f/v//D/7//w//L/8//y//L/8v/y//X/9f/2//j/9//4//j/+v/9//3//f/9
//z//f/+//7//v/+//7//v8AAAAAAAABAP//AAABAAEAAQABAAEAAQABAAEAAQAAAAAA
AAD///3//f/9//3//f/7//r/+f/4//j/9//1//T/8f/x//D/7//u/+3/7f/t/+7/7f/t
/+3/7f/t/+3/7f/t/+z/7f/u/+7/7v/u/+//7//u/+7/7v/w//D/8P/w/+7/7v/u/+7/
8P/w//D/7//u/+//8P/x//H/8f/y//H/8//z//L/8f/x//L/9P/0//P/8//z//L/8//z
//P/8//y//P/9P/1//f/9v/1//T/9P/1//b/9v/1//X/9f/1//X/9v/2//b/9P/0//T/
9P/3//f/9v/2//T/9f/2//b/9v/2//b/9v/3//f/9v/1//P/8//0//X/9v/2//b/9v/0
//T/9P/1//f/9v/1//X/9f/0//T/9f/3//f/9v/1//X/9v/3//n/+f/5//j/9v/2//b/
9v/2//b/9f/1//X/8//z//T/9f/2//f/+P/4//b/9v/2//f/+//9//z//P/8//z//P/+
/////////wEAAQACAAIAAQABAAEAAQACAAIAAgADAAUABgAHAAkABwAHAAcABwAJAAcA
BgAGAAUABQAFAAUABQAEAAQAAgADAAEAAAD+//z//P/8//z//v/9//z//P/+//7//f/9
//3//f/+//7//v/+//7//v/+//7//v/+////AQACAAMAAQABAAEAAQAAAAAAAQABAAAA
////////AAAEAAsAFgAkADEAPwBPAGMAdQCEAIIAWQAeAPD/1v/K/8n/vP+l/5b/m/+p
/7f/wv/P/9n/4f/p//D/9//6//7/AgACAAMABQAFAAYABgAFAAYABwAHAAgACAAJAAoA
CwAJAAkACQAJAAsACwALAAsACwALAAoACgAKAAoACQAJAAoACwAMAAwADQAOAA8AEAAR
ABEAEQAQAA4ADgAOAA4ADgAOAA8ADwARABEAEgASABEAEQASABMAFQAUABQAFQATABMA
FQAWABcAGAAaABsAHgAeAB4AHgAgAB8AHwAgACEAIgAiACQAJQAlACUAJQAkACUAJgAm
ACYAJgAmACYAJwAoACkAKwArACwALQAtACsAKwArACsALQAtAC0ALAArACwALAArACwA
KwAqACkAJwAmACUAJAAgAB8AHQAcABsAGwAaABkAFgAVABUAFQAWABUAFQAVABcAFwAX
ABcAFgAUABQAFAATABIAEQARABMAEgASABIAEAAQABAAEAARABIAEwAUABUAFgAXABcA
FQAVABUAFQATABMAFAATABEAEQAQAA8AEQASABQAFAAUABUAFgAWABcAFwAXABcAGAAZ
ABoAGwAZABgAFwAWABYAFwAYABgAFgAVABQAEwATABQAFAAUABYAFgAWABYAFgAVABMA
EgAUABUAFgAWABgAGAAYABgAFwAXABYAFQAXABcAGAAZABgAGAAYABgAGQAaABsAHQAb
ABoAGQAZABkAGAAYABkAGwAbABoAGQAZABoAGwAdABoAGQAXABQAFAAUABQAFAAXABcA
GAAZABsAGwAcAB0AHQAdAB0AHAAcAB4AHAAcABwAHAAcAB0AHQAdAB8AHwAgACAAHwAf
AB8AHwAeAB4AHgAfACMAJAAlACcAJwAnACcAJwAoACcAJwAoACYAJQAkACMAIgAgAB8A
HAAeAB0AHQAcABwAHAAcABwAGQAXABUAFAAWABYAFQAVABcAGQAcAB4AIAAgACAAIAAf
AB4AHQAcABwAHQAdAB0AGwAbABsAGwAeAB4AHwAdABoAGQAZABkAGAAaACEALgA+AFEA
ZQB9AJcArQDEANIAtwBwAC4AAgDq/+X/3P/H/7D/p/+v/7//zP/b/+f/8f/5//7/AwAI
ABIAGAAcAB0AHwAhACIAIgAhAB8AHQAaABgAGgAbABwAHQAfACEAIwAlACUAJQAlACUA
JAAjACEAIAAgACAAHwAfACAAIQAiACIAIgAiACIAIgAiACMAJAAkACYAJgAmACYAJgAm
ACcAJwAlACUAJgAmACUAJQAmACcAKAAoACkAKwArACsALQAuACwALAAtAC0ALwAwADEA
MgAzADMANAA2ADQANAAzADQANQA1ADUANQA2ADcAOAA4ADgAOAA4ADgAOAA4ADgAOQA8
AD4AQABBAD4APQA8ADsAOwA7ADsAOgA7ADwAPAA7ADgANwA2ADUAMQAwAC8ALgAsACsA
KQAoACgAKQApACkAJgAlACUAJQAjACEAIAAfAB8AHwAfAB8AIAAeAB4AHgAcABwAHAAd
ABwAGgAZABgAGQAaABsAHAAeAB4AHgAeABwAHAAcABsAFwAXABcAFwAaABsAHQAdABwA
GwAZABcAGQAaABwAHAAdAB0AHQAcABsAGwAbABsAGgAbABwAHQAdABwAGwAaABgAGQAa
ABoAGwAbABsAGwAZABoAGgAaABwAHAAcABwAHAAbABkAGAAYABkAGgAaABoAGgAaABoA
GQAZABgAFwAZABkAGgAbABsAGgAZABgAGAAYABgAGQAbABoAGQAZABkAGAAYABkAGQAZ
ABgAFwAXABgAGQAbABsAGwAaABgAFgAWABYAFgAVABMAEgARABIAEwAVABcAGgAbABwA
GgAcABwAHAAcABoAGwAbABsAGQAZABoAGgAdAB0AHQAdABwAHAAcAB0AHgAeAB4AHwAd
AB0AHQAdAB0AGwAaABoAGwAbABsAGwAZABgAGAAWABMAEQAQAA4ADgAOAA4ADgAOAA0A
DAAMAA4ADgANAA0ADAALAAsACgAIAAgACAAIAAoACgAKAAoACAAJAAkACQALAAsACwAL
AAoACgAJAAcABgAHAAcABwAGAAgADQAaACwAPwBPAGUAgQCbALQAxACpAGYAJAD4/9r/
z//E/6//lv+P/5n/p/+0/8P/zf/V/93/5P/t//T/+v/8//7///8BAAEAAgACAAEA////
//7//v8AAAEAAgADAAQABQAGAAcABQAFAAUABQADAAMAAgACAAMABAAEAAUAAwADAAMA
AgAEAAQABAAEAAQABQAGAAYABAAEAAQABAAGAAYABwAHAAcABwAIAAgABwAHAAgACQAJ
AAgACAAJAAkACQALAAwADAAMAA0ADQAOAA4ADgAOABAADwAPABAAEQASABIAFAAVABUA
FQAVABQAFQAWABYAFgAWABYAFgAYABgAGAAZABcAGAAZABkAGQAZABkAGQAZABkAGQAY
ABgAGAAXABUAFAATABIAEQAOAA4ADgAOAAwACwAJAAgABQAFAAQAAwACAAEAAQABAAIA
AQABAAEAAAD///7//f/9//z//f/+//z//P/8//3//f/8//z//P/+//7//v/+//7//v/+
//7//P/8//z/+//6//v//P/9//7///8BAAEA//////7//f/9//7/AAAAAAEAAQABAAAA
AQABAAEAAQAAAAEAAgADAAUABAADAAIAAgADAAQABAAFAAUABQAFAAUABgAGAAYABgAG
AAYABgAHAAcABgAGAAQABQAGAAYABgAGAAYABgAHAAcABgAFAAcABwAIAAkACAAIAAgA
CAAIAAgACAAJAAsACgAJAAkACwAKAAoACwAJAAkACAAHAAcACAAJAAsACgALAAsACgAJ
AAoACwAMAAwACwALAAsACwALAAwADQAQABEAEgASABAAEAAQABEAEwATABMAEwATABMA
EwATABMAEwAUABQAFwAYABgAGQAXABgAGAAYABgAGQAZABkAGQAYABcAFgAUABQAFAAU
ABYAFQAUABQAEgAQAA8ADgAQABAADwANAA0ADAALAAsACwALAAsACwANAA0ADAAKAAoA
CgAKAAoACgAKAAoADAAMAAwADAAOAA4ADgAOAAwADAAMAAwADAAMAAwADAARABQAFwAa
ACsAOgBJAFgAaQB4AIcAlgB0AFIAMAAOAPf/4P/J/7L/sf+w/6//rv+6/8b/0v/e/+X/
6v/v/w==
         </WaveFormData>
      </LeadData>
   </Waveform>
</RestingECG>
