# Supplementary material for: Detection of Left Atrial Enlargement Using a Convolutional Neural Network-Enabled Electrocardiogram
Source: Front Cardiovasc Med. 2020 Dec 17;7:609976. doi: 10.3389/fcvm.2020.609976 (PMC7773668; doi:10.3389/fcvm.2020.609976)
Supplement: Supplementary file 4 [file Data_Sheet_4.ZIP › normal3/1802032292_1883_00000026.XML]

<?xml version="1.0" encoding="Windows-1252"?>
<!DOCTYPE RestingECG SYSTEM "restecg.dtd">
<RestingECG>
   <PatientDemographics>
      <PatientID>1802032292</PatientID>
      <PatientAge>66</PatientAge>
      <AgeUnits>Years</AgeUnits>
      <Gender>Female</Gender>
      <PatientLastName>chensumei</PatientLastName>
   </PatientDemographics>
   <TestDemographics>
      <DataType>Resting</DataType>
      <Site>1</Site>
      <AcquisitionDevice>MAC55</AcquisitionDevice>
      <Status>Unconfirmed</Status>
      <Priority>Normal</Priority>
      <AcquisitionTime>10:18:50</AcquisitionTime>
      <AcquisitionDate>08-20-2016</AcquisitionDate>
      <CartNumber>1</CartNumber>
      <AcquisitionSoftwareVersion>009C</AcquisitionSoftwareVersion>
      <XMLSourceVersion>MAC5000 v1.0</XMLSourceVersion>
   </TestDemographics>
   <RestingECGMeasurements>
      <VentricularRate>69</VentricularRate>
      <AtrialRate>69</AtrialRate>
      <PRInterval>150</PRInterval>
      <QRSDuration>72</QRSDuration>
      <QTInterval>404</QTInterval>
      <QTCorrected>432</QTCorrected>
      <PAxis>13</PAxis>
      <RAxis>40</RAxis>
      <TAxis>-20</TAxis>
      <QRSCount>11</QRSCount>
      <QOnset>227</QOnset>
      <QOffset>263</QOffset>
      <POnset>152</POnset>
      <POffset>199</POffset>
      <TOffset>429</TOffset>
      <ECGSampleBase>500</ECGSampleBase>
      <ECGSampleExponent>0</ECGSampleExponent>
   </RestingECGMeasurements>
   <Diagnosis>
      <Modality>Resting</Modality>
         <StatementCount>3</StatementCount>
         <LabelText>12SL ��ϳ���</LabelText>
      <DiagnosisStatement>
         <StmtFlag>ENDSLINE</StmtFlag>
         <StmtText>�������</StmtText>
      </DiagnosisStatement>
      <DiagnosisStatement>
         <StmtFlag>ENDSLINE</StmtFlag>
         <StmtText>�������� T ���쳣</StmtText>
      </DiagnosisStatement>
      <DiagnosisStatement>
         <StmtFlag>ENDSLINE</StmtFlag>
         <StmtText>�쳣 ECG</StmtText>
      </DiagnosisStatement>
   </Diagnosis>
   <Waveform>
      <WaveformType>Rhythm</WaveformType>
      <WaveformStartTime>0</WaveformStartTime>
      <NumberofLeads>8</NumberofLeads>
      <SampleType>CONTINUOUS_SAMPLES</SampleType>
      <SampleBase>500</SampleBase>
      <SampleExponent>0</SampleExponent>
      <HighPassFilter>16</HighPassFilter>
      <LowPassFilter>150</LowPassFilter>
      <ACFilter>NONE</ACFilter>
      <LeadData>
         <LeadByteCountTotal>10000</LeadByteCountTotal>
         <LeadTimeOffset>0</LeadTimeOffset>
         <LeadSampleCountTotal>5000</LeadSampleCountTotal>
         <LeadAmplitudeUnitsPerBit>4.88</LeadAmplitudeUnitsPerBit>
         <LeadAmplitudeUnits>��V</LeadAmplitudeUnits>
         <LeadHighLimit>2147483647</LeadHighLimit>
         <LeadLowLimit>268435456</LeadLowLimit>
         <LeadID>I</LeadID>
         <LeadOffsetFirstSample>0</LeadOffsetFirstSample>
         <FirstSampleBaseline>0</FirstSampleBaseline>
         <LeadSampleSize>2</LeadSampleSize>
         <LeadOff>FALSE</LeadOff>
         <BaselineSway>FALSE</BaselineSway>
         <ExcessiveACNoise>FALSE</ExcessiveACNoise>
         <MuscleNoise>FALSE</MuscleNoise>
         <LeadDataCRC32>2485436076</LeadDataCRC32>
         <WaveFormData>
eAB4AHgAeABaAD4AIgAGAPz/9P/s/+T/5v/o/+r/7P/u//D/8v/0//X/9v/3//j/+P/4
//j/+P/4//j/+P/4//r/+v/6//r/+P/4//j/+P/5//r/+//8//r/+v/6//r/+P/4//j/
+P/5//r/+//8//r/+v/6//r//P/8//z//P/6//r/+v/6//r/+v/6//r/+//8//3//v/9
//z/+//6//z//P/8//z/+v/6//r/+v/8//z//P/8//z//P/8//z/+v/6//r/+v/7//z/
/f/+//z//P/8//z//v/+//7//v8AAAAAAAAAAP7//v/+//7//v/+//7//v/+//7//v/+
/wAAAAAAAAAAAAAAAAAAAAAAAAAAAAAAAAIAAgACAAIAAgACAAIAAgAAAAAAAAAAAAIA
AgACAAIAAAAAAAAAAAACAAIAAgACAAAAAAAAAAAA/v/+//7//v/+//7//v/+//7//v/+
//7//P/8//z//P/8//z//P/8//z//P/8//z//P/8//z//P/7//r/+f/4//r/+v/6//r/
+v/6//r/+v/6//r/+v/6//r/+v/6//r/+P/4//j/+P/6//r/+v/6//j/+P/4//j/+v/6
//r/+v/8//z//P/8//z//P/8//z//v/+//7//v/8//z//P/8//7//v/+//7/AAAAAAAA
AAD+//7//v/+/wAAAAAAAAAA/v/+//7//v/+//7//v/+/wAAAAAAAAAA/v/+//7//v8A
AAAAAAAAAP7//v/+//7/AAAAAAAAAAD+//7//v/+//7//v/+//7/AAAAAAAAAAAAAAAA
AAAAAP7//v/+//7/AAAAAAAAAAD+//7//v/+/wAAAAAAAAAA/v/+//7//v/+//7//v/+
//7///////7//P/9//3//P/9////AAABAAEAAQABAAIAAgACAAIAAwAHAAcABwAIAAsA
DAANAA0ACwAMAA0ADQAMAAwADAAMAAkACQAJAAkADAAMAAwADAAIAAUAAQD6//v/+//6
//j/9//3//X/9f/z//L/8v/z//T/9P/1//X/8//z//P/8//1//X/9f/1//P/8//z//P/
8//y//H/8P/x//L/8//0//D/8P/w//D/7v/y//f//P8GABIAIgA0AEsAYgB6AI0AlQCQ
AIIAdgBkADUAAwDu/+v/5P/e/93/4v/j/+T/5v/p/+v/7f/z//f/9//1//P/8//0//T/
9v/2//b/9v/3//f/9//3//b/9v/0//T/9v/3//j/+f/4//f/9v/1//b/9v/2//b/9v/1
//X/9f/1//T/9P/1//f/9//3//f/9//2//b/9v/3//f/9//3//f/9//3//f/+f/5//r/
+v/6//r/+v/5//n/+f/6//r/+v/7//v/+f/9//3//f/7//n/+//7//v//v/+//7//v/+
//3/+//6//3//f/9//3/AAAAAAAAAAD///7//v/9/////////////f/+//7//v/+////
//8AAAIAAQD//wEAAQABAAEAAQABAAEAAQABAAEAAQABAAAAAgACAAEAAQD//wEAAQAA
AAAAAAD/////AQABAAEAAQD//////////////f/9//7//v/+//3//P/8//z/+//7//3/
/f/8//z/+v/6//r/+P/5//v//P/9//v/+//7//r/+P/4//j/+P/4//j/9v/2//f/9//2
//b/9v/1//T/8//1//b/9v/1//X/9f/1//P/8//1//X/9f/1//X/9f/1//b/9v/3//j/
9//3//f/9//2//b/9v/2//n/+v/7//z/+//7//r/+f/5//n/+f/5//n/+f/5//r/+v/5
//j/+P/5//v//P/9//z/+//6//n/+//8//z/+//7//v/+//5//n/+//7//n//f/9//z/
/P/8//v/+v/5//n/+//7//r/+P/4//j/+P/4//j/+P/4//r/+v/6//r/+P/4//f/9//4
//j/9//3//n/+f/5//n/9f/3//n//P/7//r/+f/4//j/+P/4//n/+f/4//j/+f/5//j/
+P/5//n/+f/5//n/+f/6//r/+v/4//n/+//7//3//v8BAAIAAwADAAMABAAHAAcACAAI
AAoACgAJAAkABgAFAAUABAAGAAYABAADAAMA/v/9//3/+v/4//f/9//2//f/+P/4//f/
9//2//T/9v/1//X/9f/1//X/9f/1//X/9f/1//X/9f/1//b/9v/0//T/9P/0//b/9v/2
//b/+P/2//T/8v/1//b/+v8GABQAJAA5AE4AXgBvAH0AggB6AG4AZABNACEA+v/t/+j/
4P/d/+D/4//k/+b/6//t/+//8//1//X/9f/3//f/+P/4//b/9v/2//b/9//3//f/9//6
//r/+P/4//j/9//2//X/9//3//f/9//4//j/+P/4//j/9//3//f/+f/4//j/+f/5//n/
+f/5//n/+P/4//j/9//3//f/9//5//n/+f/5//n/+f/6//r/+P/4//j/9//5//n/+v/6
//r/+//7//n/+//7//v/+f/5//v/+//7//z//P/8//z///////7//v/8//v/+v/5//z/
/P/8//z//v/+///////9//3//f/9//7/AAABAAIAAAABAAEAAgAEAAMAAQADAAUABQAF
AAUABAADAAIAAQAAAAEAAgACAAIAAgABAAEAAAADAAQABAACAAIAAQABAAEAAQABAAEA
AQABAAEAAQD///3//f/+//7//v/9//z//P/8//v/+//7//v/+v/6//z//P/8//r/+v/7
//v/+//5//n/+f/4//j/+P/4//j/9v/2//T/9P/2//f/9//4//f/9//3//f/+P/4//f/
9f/3//f/9//1//X/9//3//f/+f/5//n/+f/3//b/9v/2//n/+f/5//n/+P/4//j/+P/4
//j/+P/4//r/+//7//v/+f/5//n/+f/7//v/+//8//z/+//6//r/+P/5//n/+f/5//n/
+f/5//n/+v/6//n/9//3//f/9f/2//n/+v/5//n/+f/4//j/+f/5//n/+f/1//f/9//2
//f/+P/5//r/+f/4//f/9v/4//j/+P/4//r/+v/5//n/+f/4//b/9f/1//X/9f/1//b/
9//4//n/9//2//b/9f/2//b/9//3//b/9v/3//f/9f/3//n/+f/4//b/9v/2//b/9v/2
//b/9//5//j/+P/5//f/9v/2//f/9//3//f/9//5//r/+v/6//j/+f/7//v//f8AAAUA
CAAHAAcABwAIAAcABwAIAAgACAAIAAcABwAHAAcACAAIAAgACAAGAAUAAQD8//v/+//8
//r/+f/5//f/9//3//b/9P/1//X/9P/0//P/8//z//P/8//z//P/9f/1//X/9f/1//X/
9v/2//f/+P/5//r//P/8//z//P/6//j/9v/4//n/+v8CAA4AHAAoADUARgBeAHcAhQCM
AIoAfABwAGEANwAKAPX/8v/s/+f/6P/p/+r/7P/x//P/8//3//3////9//3//f/+//7/
/P/8//z//P/9//3//f/9//7//v/8//z//////////////////////wAAAAAAAAAAAgAB
AAEAAQAAAP7//f/9//z/+//6//n/+f/4//j/+P/3//f/9//3//n/+f/5//n/+f/5//r/
+v/6//r/+v/5//n/+f/6//r/+v/7//v/+f/7//v/+//5//n/+//7//v/+//6//n/+P/6
//v/+//8//v/+//7//v//v/+//7//v/8//z//f/9//3//f/9//3///8AAAAAAAAAAAEA
AQACAAEA///8//3///////////8BAAEAAQABAAIAAwAEAAQAAwACAAAA///+/wEAAgAC
AAAAAAD///////////////8BAAEAAQABAP///f/9//7/AAAAAP///v/8//z/+//7//3/
/f/8//z//P/8//z/+v/5//n/+P/3//j/+f/6//r/+v/6//r/+v/6//r/+P/4//n/+f/4
//j/9//3//f/9//6//r/+f/3//f/9//3//X/9v/5//r/+//7//v/+//7//n/+P/4//j/
+//7//v/+//6//r/+v/6//z//P/8//z//P/9//3//f/7//v/+//7//3//f/9//7//v/9
//z//P/8//3//f/9/////////////f/+//7//f/9//3//f/7//3///////3///////7/
/v/9//3//f/9//v//f/9//z//P/8//z//P/6//r/+v/6//v//P/9//7//P/8//v/+//8
//z/+//7////+//5//r//P/8//z//P/7//r/+f/5//v/+v/6//v/+f/4//j/+f/7//v/
+//7//r/+v/5//j/+v/7//3//f/9//7/AQACAAMAAwADAAQABQAFAAYABgAGAAYABQAF
AAcABwAIAAgACAAIAAYABQABAPz/+//7//v/+v/6//v/9//3//f/9v/4//n/+f/4//j/
9//3//f/9f/1//X/9f/3//f/9//3//f/9//4//j/9v/2//b/9v/4//j/+P/4//j/9v/0
//T/9//+/woAFgAiADAARQBgAHQAhQCPAIoAfAB0AGIAOQAJAPL/6f/k/+L/4f/k/+f/
5v/m/+n/7f/v//H/9f/1//X/9f/1//b/9v/0//T/9P/0//X/9f/1//X/9v/2//T/9P/1
//X/9f/1//X/9f/1//X/9P/0//T/9P/1//X/9v/3//X/9P/0//X/9f/1//X/9f/1//T/
9P/0//P/8//z//P/9f/1//X/9f/z//P/9P/0//T/9P/0//P/9f/1//b/9v/2//f/9//1
//n/+f/5//f/9f/3//f/9//4//j/+P/4//v/+//6//r/+f/5//n/+f/6//r/+v/6//r/
+v/7//v//f/9//3//f/7//z//P/8//7//////wAAAAD///3////9//3//f/9////////
////AAABAAIAAgABAAAA/v/9//z///8AAAAA/v/+//3//f////////////3//f/9//3/
/f/7//v//P/8//z/+//6//r/+v/5//n/+//7//r/+v/4//j/+P/2//b/9//3//f/+f/5
//n/+P/3//b/9f/0//X/9v/1//b/9f/1//T/9P/z//P/8//z//b/9v/1//P/8//z//P/
8f/z//X/9f/1//X/9f/1//X/9//2//b/9v/3//f/9//3//f/9v/1//T/9f/2//f/+P/4
//n/+f/5//f/9//3//f/+f/5//n/+v/6//n/+P/4//r/+//7//v/+f/5//n/+f/5//r/
+v/5//v/+//7//n/9//5//n/9//5//n/+P/4//v/+//7//v/+f/7//v/+v/6//r/+v/6
//j/+P/4//j/+v/6//r/+v/4//j/9//3//j/+P/3//f/+f/5//n/+f/2//X/9P/z//P/
9P/2//f/9v/2//f/9//0//T/9f/1//f/9//3//f/9f/0//b/9v/2//b/9v/2//b/9//1
//T/9P/1//f/9v/2//f/9f/1//X/9f/2//j/+f/6//j/+f/7//v/+f/6//3//v8BAAEA
AQACAAMAAwAEAAQABAAEAAMAAwAFAAUABgAGAAYABgAEAAMAAQD8//v/+//4//b/9f/1
//X/9f/1//T/8v/z//P/8v/y//H/8f/x//H/8f/x//H/8//z//P/8//z//P/9P/0//T/
9P/0//T/8v/y//L/8v/2//b/9P/w//H/+P/8/wYAFAAkADcATgBmAH8AjwCUAI4AfgBy
AF8AMwAEAPH/7P/k/93/4v/l/+b/5P/p/+3/8f/1//f/9//3//X/9f/2//b/+P/4//j/
+P/3//f/9//3//j/+P/2//b/9//3//f/9//3//f/9//3//j/+P/4//j/9v/1//X/9f/3
//b/9v/3//n/+f/5//n/9//2//b/9v/5//n/+f/5//f/9//3//f/9//3//j/+P/6//r/
+v/5//f/9//4//j/+v/7//v/+f/5//n/+f/3//n/+//7//v//P/8//z//P/9//3//P/8
/////////////v/+//7//v/+//7///////////////////8AAAAAAAD+//////8AAAIA
AQD//wEAAQABAAEAAQABAAEAAQABAAEAAQABAAAAAQACAAIAAwABAAMAAwACAAQABAAD
AAMAAwADAAMAAwABAAEAAQABAAMAAQABAAIAAgACAAEAAAAAAAAA/////wEAAQAAAAAA
/v/+//7//P/+//////////3//f/9//z//P/8//z//P/+//7//P/8//v/+//6//r//f/9
//3//f/8//z/+//5//3//f/9//v/+//9//3//f/7//v/+//7//z//P/9//7//f/9//3/
/f/+//7//v/+//7//v/+//7//P/9//3//f/+////AAABAAAA///+//7/////////AAAA
AAEAAQABAP//////////AQACAAIAAQABAAEAAQD/////AQABAP//AQABAAAAAAAAAP//
/v/9//z///8AAAAA/v/+//7//v8AAAAAAAAAAAAAAAAAAAAA/v/+//3//f8AAAAA////
//3//f/9//3//v///wAAAQD+//7///////z//v/+//7//v/+/wAAAAAAAAEA///+//7/
//8BAAAAAAABAP////////////8AAAAAAAAAAAEAAwADAAMABAAHAAgACQAJAAkACgAJ
AAkACgAKAAwADAALAAsACwALAAwADAAKAAoACAAHAAUAAAD//////v/8//v/+//5//n/
+f/4//j/+f/5//j/+P/3//f/9//4//n/+v/7//n/+f/5//n/+f/5//r/+v/6//r/+v/6
//r/+v/6//r/+P/6//r/+v///wYADAAWACgAPgBRAGgAgACLAIkAfgByAGoAUAAfAP3/
8v/t/+b/4v/h/+L/5f/q/+7/8f/1//f/+//7//3/+//5//n/+v/6//r/+v/6//r/+f/5
//n/+f/7//z/+//8//3//f/9//3/+//7//v/+//8//z//P/8//z/+//7//v//f/8//z/
/f/7//v/+//7//3//P/8//z//f/9//3//f/9//3//f/9//3//f/+//7//v/+//7//f/7
//v//P/8//7///////3//////////f/9/////////wAAAAAAAAAA//////7//v8BAAEA
AQABAAAAAAAAAAAAAgACAAMAAwABAAEAAQABAAMABAAEAAQABAAFAAUABgAEAAMAAQAD
AAUABQAFAAUABQAFAAUABQAEAAUABgAGAAYABgAFAAUAAQADAAMAAgAEAAQAAwADAAUA
BQAFAAUABAADAAIAAQACAAEAAgAEAAIAAgABAAAAAAAAAP///////////v/+//7//v/+
//z//P/9//3//f/9//3//f/8//7//v/+//7//P/8//r/+v/7//v/+v/6//v/+//7//v/
/P/8//v/+f/9//3//f/7//v//f/9//3/+//7//v/+//8//z//f/+////////////AgAC
AAIAAgABAAAA///+//7/////////AQABAAEAAQABAAEAAQACAAIAAQAAAAAAAAABAAEA
AQD/////////////AAAAAP//AQABAAEA/////wEAAQD////////+//7/////////////
/wEAAQAAAP7//v/+//7/AAAAAAAAAAAAAAAAAAAAAP///v/8//v//f/+//7///////n/
+v/8//z//P/8//7//v/+/////f/8//z//f////7//v////////////////8AAAAAAAAA
AAEAAwADAAIAAgAEAAQABgAHAAgACgAJAAkACgAKAAoACgAJAAkACwALAAwADAAMAAwA
CgAJAAkABAADAAMAAAD+//3//f/7//v/+//6//r/+//7//r/+v/5//n/+f/6//v//P/9
//r/+f/4//f/+f/5//r/+v/6//r/+v/6//j/+P/4//j/+P/6//r/+v/3//j//P8EAA4A
HAAtAD4AVABpAHcAggCGAHoAagBjAEsAGAD3//T/7v/h/97/4//m/+b/6f/v//X/9f/1
//n/+f/3//f/+P/4//r/+v/6//r/+f/5//n/+f/6//r/+P/4//v/+//7//v/+f/5//n/
+f/8//z//P/8//r/+f/5//n/+f/4//j/+f/7//v/+//7//n/+P/4//j/+//7//v/+//5
//n/+f/5//v/+//8//z//P/8//z/+//5//n/+v/6//z//f/9//v/+//7//v/+f/7//3/
/f/9//7//v/+//7//f/9//z//P////////////7//v/+//7///8AAAIAAwACAAEAAAD/
//3//v/+//7///8BAAIABAACAAEA//8BAAMAAwADAAMAAwADAAMAAwACAAMABAAEAAYA
BgAFAAUAAQADAAMAAgAEAAQAAwADAAMAAwADAAMAAQABAAEAAQADAAEAAQACAAIAAgAB
AAAAAAAAAP/////9//3//P/8//7//v/+//z//v/////////+//3//P/6//z//P/8//z/
/P/8//r/+v/7//v/+v/6//v/+//7//v//P/8//v/+f/7//v/+//5//f/+f/5//n/+//7
//v/+//7//r/+v/6//v/+//7//v//P/8//z//P/8//z//P/8//r/+//7//v//f/9//3/
/f/9//3//f/+//7//f/8//z//P/9//3//f////////////3//v/+//3//////////f/9
///////9//3//f/8//z//f/9//3//f/9///////+//3//P/7//r/+//8//3//v/8//z/
/P/8//z//P/7//v//v/+//3//f/7//v/+//7//v/+//7//v/+v/6//v/+//8//z//f/9
//r/+v/7//v/+f/5//n/+f/7//v/+//7//n/+v/6//r/+P/4//n/+v/6//v/+//7//j/
+P/8//v/+P/6//r/+v/6//j/+P/4//n/+f/4//j/+f/7//r/+v/7//r/+f/4//f/+P/6
//v//P/6//v//f/9//v//P///wAAAwADAAMABAADAAMABAAEAAYABgAFAAUABQAFAAYA
BgAIAAgABgAFAAUAAAD//////f/6//j/9//3//f/9//2//T/9f/1//T/9P/z//P/8//z
//P/8//z//P/8//z//P/9f/1//b/9v/0//T/9P/0//T/9P/0//T/+v/4//T/8v/x//L/
+v8IABIAIAAzAEgAXgBzAIMAjACEAHgAcABhADcACADx/+z/6P/h/97/3//i/+b/5//r
/+//8f/x//P/8//z//P/9P/0//T/9P/0//T/9f/1//X/9f/2//b/9P/0//P/8//z//P/
9f/1//X/9f/2//b/9v/2//b/9f/1//X/9f/0//T/9f/z//P/8//z//X/9P/0//T/9f/1
//X/9f/z//P/8//z//X/9f/2//b/9P/0//T/8//1//X/9v/2//b/9//3//X/9//3//f/
9f/1//f/9//3//f/9v/1//T/9v/3//f/+P/3//f/9//3//b/9v/2//b/+P/4//n/+f/3
//f/9//3//n/+v/6//r/+P/5//n/+v/8//v/+f/7//v/+//7//v/+f/5//n/+f/6//v/
/P/8//z//P/7//v/+f/7//v/+v/7//z//P/9//z/+//6//n/+v/7//z//f/7//n/+f/6
//r/+v/5//j/+f/6//r/+//6//n/9//2//f/+P/5//j/9v/3//f/9//1//X/9f/0//X/
9v/3//j/+P/4//b/9v/3//f/9v/2//X/9f/1//X/9v/2//X/8//1//X/9f/z//H/8//z
//P/9P/1//b/9//1//T/9P/0//X/9f/1//X/+P/4//j/+P/2//b/9v/2//f/+f/6//v/
+v/5//j/9//3//f/9//4//r/+f/4//j/9v/3//f/9//3//f/9//3//X/9v/2//X/9v/3
//j/9//3//n/+f/3//f/9//2//b/+f/5//n/+f/2//f/9v/0//b/9v/2//b/+P/4//j/
+P/2//b/9v/2//j/+P/3//f/+P/4//f/9//1//X/9f/1//f/9//3//f/9P/0//X/9f/0
//T/9f/1//L/8v/z//P/8//1//X/9f/2//b/9v/2//b/9P/0//T/9f/1//T/9P/1//X/
9P/0//X/9//3//f/9//3//j/+P/4//b/9//5//n/+//8////AAD///////8AAAMAAwAE
AAQAAgACAAEAAQABAAEAAgACAAUABgAFAAUAAAD6//j/9//4//b/9f/1//X/9f/1//T/
8//z//L/8P/y//H/8f/x/+//7//v/+//7//v/+//7//w//H/8//0//H/8P/v/+7/7//w
//H/8v/w/+7/8P/w//H/9v/8/wgAGAAqADsAUABmAH0AjwCSAIYAegByAFsAKwD+/+n/
5P/g/9n/2v/h/+L/4v/j/+f/6f/t/+//7//v/+//7//w//D/8P/w//D/8P/x//H/8f/x
//T/9P/y//L/8f/x//H/8f/z//P/8//z//L/8v/y//L/8v/x//H/8f/x//D/8P/x/+//
7//v/+//8P/w//H/8v/x//H/8f/x//P/8//z//P/8f/x//L/8v/y//L/8v/x//P/8//0
//T/8v/z//P/8f/1//X/9f/z//H/8//z//P/9P/0//T/9P/3//f/9v/2//X/9f/1//X/
+P/4//j/+P/2//b/9//3//X/9f/1//X/9v/4//n/+v/5//n/+P/4//r/+f/3//n/+f/5
//n/+f/3//f/9//3//j/+f/6//r/+v/6//n/+f/3//n/+f/4//j/+P/3//f/+f/5//n/
+f/7//v/+//7//r/9//2//b/+P/4//f/9v/2//b/9f/1//P/8//y//L/8//0//X/9P/y
//P/8//z//X/9f/1//T/9P/0//T/9P/0//T/8v/y//P/8//y//L/8f/x//H/8f/y//L/
8f/v//H/8f/x/+//8f/z//P/8//z//P/8//z//H/8P/w//D/8//z//P/8//0//T/9P/0
//T/9P/0//T/9P/1//X/9f/z//P/8//z//X/9f/1//b/9v/1//T/9P/0//X/9f/1//X/
9f/1//X/8//0//T/8//1//X/9f/z//P/9f/1//P/9f/1//T/9P/1//X/9f/1//H/8//z
//L/9P/0//T/9P/0//T/9P/0//L/8v/y//L/9P/0//P/8//0//T/8//z//X/9f/1//X/
9f/1//X/9f/y//L/8//z//T/9v/3//X/8v/0//T/9P/0//T/9P/0//X/8//y//L/8//1
//T/9P/1//X/9f/1//X/8//0//T/9P/2//f/+f/5//f/+P/7//z//f/9//3//v8BAAEA
AgACAAEAAAD+//3//v///wEAAgABAAAA/f/7//v/9v/1//X/9P/y//H/8f/v/+//7//u
//D/8f/x//D/7v/t/+3/7f/t/+3/7f/t/+//7//v/+//7v/t/+3/7P/t/+7/7//w/+7/
7v/u/+7/8P/s/+r/7v/z//j/AAAOAB4ALgBDAFoAbgB9AIEAeABoAFwARgAVAO3/5P/f
/9b/1P/X/9r/2//e/97/4f/l/+n/7f/v/+//7f/r/+v/7P/s/+7/7v/u/+7/7//v/+//
7//w//D/7v/u/+3/7f/t/+3/7f/t/+3/7f/u/+7/7v/u//D/7//v/+//7f/s/+z/7f/v
/+//7//v/+3/7P/s/+z/7//v/+//7//v/+//7//v/+//7//w//D/7v/u/+7/7f/t/+3/
7v/u//D/8f/x/+//8P/v/+7/6//t/+//7//v//L/8v/y//L/8f/x//D/8P/y//P/9P/1
//X/9P/z//L/9P/0//X/9f/3//f/9//3//f/+P/4//j/9v/3//f/+P/4//f/9f/3//f/
9//3//f/+f/5//n/+f/4//n/+v/6//r/+v/5//n/9f/3//f/9v/4//j/9//3//n/+f/5
//n/+P/3//b/9f/3//X/9f/2//b/9v/1//T/9P/0//P/8//1//X/9P/0//P/8v/x/+7/
7v/v/+//7//v/+//7//u/+7/7v/u/+7/8P/w/+7/7v/t/+3/7P/s/+//7//v/+//8P/w
/+//7f/v/+//7//t/+3/7//v/+//7//v/+//7//x//D/8P/w//H/8f/x//H/8v/y//L/
8v/y//L/8v/y//D/8f/x//H/8//z//P/8//x//H/8f/y//L/8f/w//D/8v/z//P/8//x
//H/8f/x//H/8v/y//H/8f/x//H/7//v//H/8f/v//H/8f/w//D/8f/x//H/8f/x//P/
8//y//D/8P/w//D/8P/w//D/8P/w//D/8P/w/+7/7v/t/+3/8P/w/+//7//x/+3/7v/w
//D/8P/w//D/8P/w//H/7//u/+7/7//x//D/8P/x//H/8f/x//H/7//w//D/8P/y//P/
9f/1//P/9P/3//j/+f/5//n/+v/9//3//v/+//z//P/7//v//f/9//7//v/8//z/+v/5
//f/8v/x//H/7v/s/+v/6//p/+n/6f/o/+r/6//r/+r/6P/n/+f/5//n/+f/5//n/+n/
6f/p/+n/6P/n/+f/5v/o/+j/6P/o/+j/6P/o/+j/5v/m/+j/6P/n/+r/8P/4/wYAFAAj
ADYATgBhAG8AdgBuAF4AVABBABUA6v/d/9r/0v/N/9D/0//W/9b/1f/Z/9//4f/j/+X/
5f/j/+P/5P/k/+T/5P/k/+T/5f/l/+X/5f/m/+b/5P/k/+X/5f/l/+X/4//j/+P/4//k
/+T/5P/k/+b/5f/l/+X/4//i/+L/4//l/+X/5f/l/+P/4v/i/+L/4//j/+P/4//l/+X/
5f/l/+P/4//k/+T/5P/k/+T/4//j/+P/5P/k/+b/5//n/+X/5f/l/+X/4//j/+X/5f/l
/+j/6P/o/+j/6P/n/+X/5P/l/+X/5f/l/+j/6P/o/+j/5v/m/+f/5//p/+n/6f/p/+f/
6P/o/+j/6P/p/+n/6v/s/+v/6f/r/+v/6//r/+v/6f/p/+n/6f/p/+n/6f/o/+r/6v/p
/+n/6f/r/+v/6v/q/+r/6f/p/+v/6//r/+v/6P/n/+b/5f/n/+X/5f/m/+j/6P/n/+b/
5P/k/+P/4//j/+P/4v/i/+D/4P/g/97/3v/f/9//3//h/+H/4f/g/97/3v/e/97/3v/e
/9z/3P/d/93/3P/c/93/3f/d/93/4P/g/9//3f/e/93/3P/Z/9r/3f/e/9//3f/d/93/
3f/d/w==
         </WaveFormData>
      </LeadData>
      <LeadData>
         <LeadByteCountTotal>10000</LeadByteCountTotal>
         <LeadTimeOffset>0</LeadTimeOffset>
         <LeadSampleCountTotal>5000</LeadSampleCountTotal>
         <LeadAmplitudeUnitsPerBit>4.88</LeadAmplitudeUnitsPerBit>
         <LeadAmplitudeUnits>��V</LeadAmplitudeUnits>
         <LeadHighLimit>2147483647</LeadHighLimit>
         <LeadLowLimit>268435456</LeadLowLimit>
         <LeadID>II</LeadID>
         <LeadOffsetFirstSample>0</LeadOffsetFirstSample>
         <FirstSampleBaseline>0</FirstSampleBaseline>
         <LeadSampleSize>2</LeadSampleSize>
         <LeadOff>FALSE</LeadOff>
         <BaselineSway>FALSE</BaselineSway>
         <ExcessiveACNoise>FALSE</ExcessiveACNoise>
         <MuscleNoise>FALSE</MuscleNoise>
         <LeadDataCRC32>1491991557</LeadDataCRC32>
         <WaveFormData>
lgCWAJYAlgBzAFAALQAKAPz/7v/g/9L/1v/Y/9r/3P/h/+b/6//w//P/9v/5//z/+v/6
//r/+v/7//z//f/+//7//v/+//7//v/+//7//v///wAAAQACAAEAAAD///7/AAAAAAAA
AAAAAAAAAAAAAP7//v/+//7///8AAAEAAgABAAAA///+/wAAAAAAAAAAAAAAAAAAAAD+
//7//v/+/wAAAAAAAAAA///+//3//P/+//7//v/+//7//v/+//7//P/8//z//P/9//7/
//8AAP///v/9//z//f/+////AAD+//7//v/+//7//v/+//7///8AAAEAAgABAAAA///+
/wAAAAAAAAAAAAAAAAAAAAD+//7//v/+////AAABAAIAAQAAAP///v/+//7//v/+//7/
/v/+//7//v/+//7//v///wAAAQACAAEAAAD///7/AAAAAAAAAAAAAAAAAAAAAP7//v/+
//7///8AAAEAAgD///7//f/8//3//v///wAAAAAAAAAAAAD9//z/+//6//3//v///wAA
///+//3//P///wAAAQACAAAAAAAAAAAA/v/+//7//v///wAAAQACAAAAAAAAAAAAAQAC
AAMABAAGAAYABgAGAAQABAAEAAQABwAIAAkACgAHAAYABQAEAAUABgAHAAgABgAGAAYA
BgAEAAQABAAEAAUABgAHAAgABQAEAAMAAgADAAQABQAGAAQABAAEAAQAAgACAAIAAgAD
AAQABQAGAAMAAgABAAAAAQACAAMABAACAAIAAgACAAAAAAAAAAAAAQACAAMABAADAAIA
AQAAAAIAAgACAAIAAgACAAIAAgAAAAAAAAAAAAEAAgADAAQAAQAAAP///v8AAAAAAAD/
/wEAAQABAAEA//////////8BAAMABQAHAAYABgAGAAYACQAJAAkACQALAAwADgARABEA
EAARABEAEQARABEAEAALAAkABwAEAAMAAwACAAEAAwACAAAAAAD+//7//v/+/////v/9
//v/+P/4//f/9//6//r/+v/6//r/+v/6//v/+v/5//j/9//4//n/+v/7//r/+f/4//j/
+f/6//v//P/8//z//P/8//j/+P/6//3//f8DAAIAAAAAAAAACAAaADQAUABsAIgApAC6
ALoAmwBjADUAJAARAPL/3v/W/9L/0P/Q/9X/2f/f/+j/8v/3//n/+f/5//r/+f/5//n/
+v/7//z//v/9//z/+//6//3//f/9//3////+//7////8//v/+v/6//v//P/9//7/+v/6
//v/+//7//v/+//7//3//P/7//v/+v/6//r/+//9//z//P/7//n/+f/5//n/+//7//z/
/P/8//v/+v/6//j/+P/5//n/+//8//3//f/7//r/+f/4//j/+f/5//n/+f/6//v//P/7
//r/+f/4//n/+v/7//z/+v/7//v/+//7//v/+//8//z/+//7//r/+P/4//j/9v/5//r/
+//7//n/+P/4//j/+v/7//v/+//9//v/+//6//n/+f/4//f/+f/6//v/+//6//n/+P/3
//r/+v/7//v//f/8//z//P/7//r/+f/4//r/+//7//z/+v/5//n/+P/6//r/+//7//r/
+v/5//n/+P/3//b/9f/2//j/+f/5//j/9//3//j/9v/3//n/9v/4//j/9//3//f/9v/2
//X/9//3//b/9v/2//b/9v/2//f/+P/4//j/+f/5//n/+f/4//f/9v/2//j/+v/7//3/
/P/7//r/+v/9//3//f/9//////8BAP///v/9//3//P/9//7///8AAP3//P/7//r/+v/7
//z//f8AAAAAAAD///7//f/8//v/+//8//7/AAD///z/+//6//z//P/8//z//P/8//z/
/P/6//r/+v/6//v//P/9//3/+//6//r/+v/6//v/+//6//v//P/8//z/+//8//v/+v/6
//v//f/+//z/+//6//r/+P/6//z//v/8//z//P/8//r/+f/5//n//P/9//7////7//n/
9//1//b/9//5//r/+//8//7////9//3//f/+/wIABQAGAAYABwAHAAYABQAIAAgACAAJ
AAkACAAFAAUAAQD///7//P/8//z//P/8//r/+v/5//j/+f/3//b/9v/1//X/9v/2//X/
9P/x//D/8//1//b/9//0//P/8v/x//L/8//0//X/9f/2//b/9v/0//T/9P/0//X/9v/3
//j/9v/z//H/9f/6//z/+v/8/wQADAAaADIASgBiAHwAnAC0ALcAlQBbADAAHwAKAOz/
2P/Q/87/zv/T/9f/1//Y/9z/5f/t/+//8//3//f/+P/5//f/9//3//j/+v/6//r/+v/7
//v/+//7//n/+P/4//n/+v/7//z//v/9//z/+//6//n/+v/8//3/+//7//v/+//9//z/
+//7//7//v/+/////P/6//n/9//6//v//P/9//z/+//7//r/+v/5//j/+P/5//r//P/9
//v/+v/5//f/+f/6//v//P/7//v/+v/5//j/+P/4//j/+f/6//v//P/7//r/+f/4//n/
+//8//3/+//7//v//P/6//n/+f/4//n/+v/7//r/+f/4//f/9f/4//j/+f/6//j/+f/5
//n/+//5//n/+P/4//n/+f/5//n/+P/3//X/9v/3//j/+f/5//j/+P/3//n/+P/4//j/
+v/6//r/+v/6//n/9//2//j/+f/7//z/+v/6//v/+//5//j/9v/1//j/+f/6//v/+P/4
//f/9f/2//X/9f/2//T/9f/3//T/9v/2//X/9f/4//j/+f/5//j/9//1//T/9f/2//f/
+P/4//j/9//2//n/+f/5//n/+v/7//z//v/9//z/+v/5//r/+//8//7//f/9//3//f/9
//3////9//7///8BAAIAAQAAAP///v///wAAAQACAAAA///+//3//v/+//7//f//////
//////3//P/8//z//f/8//3//v/8//z//P/8//z//P/8//z//v/+//7//v/9//z/+//5
//v//P/+/wAA/f/9//z/+v/8//z/+//6//z//v/+//7//P/7//v/+v/7//v/+//8//r/
+v/6//j/+P/4//j/+P/5//v//f/+//v//P/7//n/+v/8//7////8//v/+v/5//j/+v/5
//n/+f/7//v/+//7//n/+f/5//n//f///wIABAADAAIAAgABAAEAAQABAAIABAAHAAgA
CAAIAAkACQAJAAoACgAKAAsABwAEAP///f/+//3//f/8//r/+v/6//r/+P/4//f/9v/3
//X/9P/0//L/8f/x//D/8v/y//D/8P/y//P/8//z//L/8f/w/+//8v/z//T/9f/0//T/
8//y//L/8v/y//L/9P/0//T/9P/y/+//7f/x//j/+v/6//z//v8EABAAJgBCAF4AeACU
AK4AtwCdAGMALgAZAAoA7P/W/87/zv/K/8v/z//T/9b/3v/n/+//8//1//b/9f/1//X/
9f/1//X/9v/4//j/+P/4//j/9//2//X/+P/4//n/+//5//n/+f/6//r/+v/6//r/+v/6
//v/+//6//n/+P/3//r/+v/6//v/+//6//n/+f/5//j/+P/3//j/+f/6//v/+P/3//f/
9v/5//n/+f/6//j/+P/5//n/+P/4//j/9//3//j/+f/6//j/+f/5//n/+f/6//v//P/7
//r/+f/4//b/9v/2//b/9//5//r/+//6//n/+P/4//n/+f/6//r/+P/4//j/9v/4//j/
+P/3//n/+P/4//j/9//3//b/9f/4//f/+P/4//j/+f/5//n/9//2//X/8//2//f/+P/5
//j/9v/1//P/9v/2//f/+P/2//b/9v/2//f/9//2//b/9v/3//n/+v/3//b/9v/1//f/
+P/4//n/+P/3//b/9f/z//T/9P/z//X/9f/2//j/9f/1//b/8v/1//b/9v/3//b/9P/z
//H/8//z//L/8v/1//b/9//4//f/9v/0//L/9P/1//b/9//3//f/9//4//j/+P/3//f/
+f/5//n/+v/6//n/+P/3//j/+f/8//v/+//7//z//P/6//r/+v/6//z//P/8//z/+v/5
//j/9//7//z//f/9//v/+//7//v/+v/6//v//P/+//z//P/8//r/+v/6//r/+//8//3/
/v/9//z/+//6//r/+v/6//n/+v/6//v//P/7//v/+v/4//n/+v/6//r/+f/6//n/+P/5
//n/+v/6/////f/7//r/+P/4//j/+P/6//n/+f/5//f/9//3//f/9//3//f/9//5//n/
+v/6//j/9v/1//P/9v/3//j/+v/8////AAAAAAEAAQAAAP//AgACAAIAAwACAAAA/P/7
//z/+//7//r/+P/4//j/+P/4//j/9//2//b/9f/1//b/8//z//T/9P/1//b/9f/2//T/
9f/1//X/9f/1//X/9f/3//f/9//3//b/9v/1//T/9v/2//b/9v/2//b/9v/2//T/8//1
//v/AAAAAP7//v8EABIAKgBEAGAAfACaALIAuAChAGcAMwAeAA0A8P/Y/9L/0P/O/87/
0//V/9n/4v/s//P/9//5//n/+v/5//n/+f/7//v/+//8//r/+v/6//r/+f/5//n/+f/6
//r/+//9//v/+//7//z//P/8//z//P/8//z//f/9//v/+//7//v//P/8//z//f/9//z/
+//7//3//P/8//v//f/9//3//f/8//v/+//6//3//f/9//7//f/8//z/+//8//z//P/7
//z//P/8//z/+v/7//v/+//8//z//P/8//r/+v/6//r//P/8//z//P/8//3//f/9//v/
+//7//z//f/9//7//v/8//z//P/6//z//P/8//v//f/8//z//P/6//v/+//7//z/+//8
//z/+//7//r/+f/8//z//P/7//3//f/9//3//f/8//z/+//8//z//f/+//z//P/8//z/
/f/9//z//P/9//3//v/+//3//P/8//v//f/+//7////8//v/+v/5//v//P/8//v//P/7
//v//P/7//v//P/4//v//P/8//3/+//6//r/+f/7//v/+v/6//r/+v/6//r/+v/6//n/
+P/6//v//P/9//v/+//7//z//f/+//7///////////8AAAAA///+//3/AAABAAQAAwAB
AAEAAgACAAIAAgACAAIAAgACAAIAAgD//////////wEAAgADAAMAAQABAAEAAQAAAAAA
AQACAAIAAAAAAAAA/v/+//7//v///wAAAQACAAAAAAAAAAAAAgACAAIAAQAAAAAAAQAC
AAEAAQAAAP7///8AAAAAAAD//wAA///+//////8AAAAAAQABAAEAAgABAAAA///8////
AAABAAIA/////////v/+/wAAAAD///7//v/+/////f/6//3//v///wAAAAD////////+
//3//P/7//7///8AAAEA/v/9//3//P/+//7//////////////wAAAAADAAQABAAHAAkA
CgALAAkACAAHAAcACAAIAAYABwAGAAUABQAEAAEAAAD///7///8AAAAAAAD9//v/+v/6
//v/+//8//z/+v/6//j/+P/2//f/9//3//j/+f/6//v/+v/5//j/9//4//r/+//8//r/
+v/6//r/+P/4//j/+P/6//3/+//7//7//v/6//z/AgAMAB4AOgBWAG4AiACkALgAuQCb
AGEAOAAnABIA8v/a/9L/0P/Q/9X/2//h/+b/7v/3//n/9//3//n/+f/6//v//f/9//3/
/v/9//z/+//6//7///8AAAEA///+//7////9//3//f/+////AAABAAIA///+//7//f//
/////////////v/9//3//P/8//z//f/+//7///////7//f/8//v//f/9//7//v/8//v/
+v/6//z//P/9//3//v/+//7//f/7//r/+f/4//n/+//8//3/+v/6//r/+v/6//r/+v/6
//z//P/8//z/+//7//r/+f/6//v//P/+//3/+//6//j/+v/6//r/+P/7//z//f/9//z/
+v/5//j/+v/7//v/+//5//f/9//2//b/9//3//f/+v/6//r/+f/3//f/9//3//r/+v/7
//v/+f/4//j/+P/4//j/+P/4//v/+//6//r/9//3//j/+P/6//r/+//7//r/+v/5//n/
9//3//f/9//4//r/+//7//n/9//2//b/9//5//z/+v/6//r/+f/5//j/+P/5//n/+//7
//r/+v/4//j/+P/4//v//P/8//z/+//7//v/+//7//v/+//8//3//v/+/////v/9//z/
/P/+////AAABAAAA//8AAP3//f/9//7//v///wAAAQACAAEAAAD///7//v///wAAAQAB
AAAA///9//3//f/9//3///8AAAIABAABAP7//f/8//3//v///wAAAAAAAAAAAAD///7/
/f/8//7//v/+//3/+v/6//v//P///wEAAgACAAEAAAD+//z/+v/8//z//P/9//3//v/+
//v/+//7//z///8AAAEAAAD///7//f/8//j//P/9//7///8AAP///f/8//v//f/9//3/
/f////////////z/+//7//r//f/+/wAAAQD///////8AAAIABQAGAAYACAAJAAkACQAH
AAYABQAFAAYABgAEAAUAAgABAAEAAAAAAAAAAAAAAAAAAAD///7/+v/3//X/9P/0//X/
9//4//b/9v/0//T/9v/3//f/9//5//n/+f/5//j/9//2//X/9v/4//n/+v/5//j/9//2
//j/+P/4//j/+v/5//v//f/8//r//P8AAA4AJAA8AFYAbgCGAJ4AsgCyAI0AVQAxACQA
DQDw/9z/0v/M/8z/0P/V/9v/4f/o/+7/8//z//X/+f/9//3//v////3//f/9//7//P/8
//z//P/+////AAABAAAA/v/9//3/////////AAAAAAAAAAAAAPz//P/9//3//v///wAA
AQAAAP7//P/7//z//P/8//3////+//7//f/7//v/+//7//z//f///wAA///9//v/+v/8
//z//f/9//z//P/8//v/+v/6//r/+v/8//3//f/9//z//P/8//z//v/+//7//v/8//z/
/P/8//r/+//7//v//f/9//3//v/8//v/+//6//z//P/8//r//P/8//z/+//6//j/9//2
//f/+f/6//v/+f/3//f/9v/2//f/9//3//j/+P/4//f/9//3//f/9//6//r/+//7//r/
+P/3//b/+P/4//j/+P/5//n/+P/4//f/9//4//j/+v/6//v/+//5//j/9v/1//b/9//4
//n/9//4//j/9//0//P/8//0//X/9//6//j/9//2//T/8//1//b/+P/5//v/+//6//r/
+v/6//r/+v/7//z//P/8//v/+//7//v//P/9//7/AAD//wAAAAABAP///////wAAAgAD
AAQABQAEAAMABAABAAMAAwAEAAQAAgACAAIAAgACAAIAAgACAAIAAwAEAAUAAwACAAEA
//8AAAEAAgADAAIAAgADAAQAAwAAAP///v///wAAAQACAAEAAAD///7///8AAAEAAgAA
AAAAAAD///z//P/9//7///8BAAIAAgABAAAA/v/8//z//v/+//7//f/9//7//v/9//3/
/v///wAAAQACAAAA//////////////////////////////7//f/9//z///8AAAIAAwAC
AAEAAAAAAAIABQAGAAYACgALAAsACwAJAAgABwAHAAgACAAGAAcABgAFAAUABAAAAAAA
AAAAAAIAAgABAAAA/v/7//n/+P/4//n/+//8//r/+v/4//j/+P/5//n/+f/5//n/+f/5
//f/9//3//f/+f/6//r/+v/4//j/+P/4//n/+v/7//z//v/9//n/+f/6//z//v/+/wIA
CgAYACwARABaAHIAigCkALkAtwCPAFQAMQAgAAgA6P/S/87/zP/P/9X/2//g/+b/6//v
//P/9//7//v//P/9//3//f/9//7//v/+//7//v////////////3//P/8//3/////////
AAAAAAAAAAAAAP7//v//////AQABAAEAAQAAAP7//P/7//3//v///wEAAQAAAAAA///9
//3//f/9//3//f/+//7//f/7//n/+P/5//r//P/9//7//v/+//3/+v/6//r/+v/8//3/
/f/9//r/+v/6//r//P/8//z//P/8//z//P/8//r/+//7//v//f/9//3//v/9//v/+v/4
//n/+v/7//r/+v/6//r/+f/3//b/9v/2//f/+f/6//v/+v/3//b/9P/1//f/+P/5//j/
+P/4//f/9f/1//X/9f/3//j/+v/7//n/+P/4//j/+P/4//j/+P/5//n/+P/4//f/9//4
//j/+v/6//v/+//5//j/9v/1//f/9//3//f/9//4//j/9//0//P/8//0//b/9//5//b/
9P/0//P/8//2//b/9//3//X/9f/0//T/9P/0//T/9P/3//j/+P/4//j/9//2//X/9v/3
//j/+v/5//r/+v/7//n/+f/5//r//f/9//3//f/8//v//P/5//r/+//9//7//v/+//7/
/v/8//z//P/8//z//f/+/////f/8//v/+f/6//v//P/9//r/+v/7//z/+v/4//j/+P/5
//r/+//8//v/+v/5//j/+v/6//r/+v/6//r/+v/5//b/9v/3//j/+v/7//v/+v/4//j/
9//2//j/+v/6//r/9//3//j/+P/1//X/9f/2//f/+P/5//j/9v/2//b/9v/3//n/+//8
//j/+v/6//n/9v/2//b/9//4//n/+f/6//n/+f/4//f/+f/7//v/+//6//r/+v/6//T/
9v/4//n//P/6//r/+v/6//n/9//2//X/9v/3//j/+f/3//f/9//3//f/9//4//j/+v/6
//v/+//4//f/9v/2//n//f///wAAAgADAAMAAwAFAAQAAwADAAQABAACAAMAAQD///7/
/P/7//z//f/+//3//P/6//j/+P/3//f/+P/3//f/+P/4//X/9P/x//D/8f/z//T/9f/z
//P/8//z//X/9f/1//X/9//4//j/+P/1//T/8//y//X/9v/3//j/+P/3//P/8//4//r/
+P/8/wIACAAYAC4ASABiAHwAmACyALkAoQBnADIAGwAIAOj/0v/M/8r/zP/R/9f/2f/e
/+L/5//t//P/9f/5//n/+v/7//r/+f/4//j/+f/6//v//P/7//v/+//7//v/+v/6//v/
/f/9//3//v/9//z/+//6//n/+v/8//3/+//7//v/+//5//j/9//3//r/+v/6//v/+v/4
//f/9f/2//f/+P/5//n/+f/6//r/+f/3//X/9P/3//j/+v/7//v/+v/5//f/9//4//n/
+v/4//n/+f/5//b/9v/2//b/9//4//n/+v/5//j/9//2//j/+f/5//n/9//3//f/+P/2
//X/9f/0//X/9v/3//b/9//2//X/8//0//T/9f/2//b/9//3//f/9f/z//P/8v/1//f/
+P/5//f/9v/1//P/9f/1//X/9f/2//b/9//3//X/9P/0//T/9//4//n/+v/4//f/9f/0
//T/9f/3//j/9v/2//f/9//0//T/8//z//b/9//4//n/9v/2//X/8//z//P/9P/2//T/
9f/3//T/9P/0//P/8//2//b/9//3//b/9f/z//L/9P/0//T/9P/1//b/9v/2//b/9f/0
//P/9v/3//j/+v/4//j/9//3//n/+f/5//r/+//7//v/+//5//n/+//5//v/+//8//z/
+//6//n/+P/6//r/+v/6//v/+//7//v/+v/6//r/+f/6//v//P/9//n/+P/4//j/+f/4
//n/+v/4//j/+P/4//j/+P/4//j/+f/6//v//P/7//r/+f/3//j/+P/5//r/+P/5//n/
+P/4//j/9//2//f/+v/7//z/+P/3//f/9v/2//f/+P/6//r/+v/6//j/9v/2//b/9v/4
//n/+v/6//f/+P/3//X/+P/6//r/+//6//n/+P/3//b/+P/3//f/9//4//n/+v/7//r/
+f/4//f/+P/5//v//P/7//r/+v/5//n/+f/5//r//f8BAAMABAADAAMAAgABAAIAAgAC
AAMAAQAAAP3//f/8//v/+//6//r/+v/6//r/+P/4//f/9v/4//f/9//4//T/8//z//L/
9P/0//L/8v/0//X/9f/1//L/8f/w/+//8v/z//T/9f/0//T/8//y//L/8v/y//L/8//0
//X/9v/y//H/7//z//r//P/8//z/AAAKABoAMgBOAGgAhgCiALgAtwCTAFcALgAbAAQA
4v/S/9L/0v/S/9X/1//Z/97/6P/v//P/+f/7//r/+f/5//n/+f/5//n/+v/7//z//f/+
//7//f/8//v//f/8//z//f/7//v/+//8//r/+v/6//r/+f/6//z//f/8//v/+v/5//r/
+v/6//v/+v/6//r/+//5//j/+P/3//r/+//8//3/+v/5//n/+P/5//n/+f/6//r/+v/7
//v/+//6//n/9//5//r/+//8//v/+//6//n/+f/6//v//P/8//z//P/8//r/+v/6//r/
/P/9//3//f/7//v/+//8//z/+//7//r//P/8//z/+v/7//r/+f/3//r/+v/7//z/+//7
//r/+f/7//n/+f/4//b/9//3//f/9v/2//b/9f/2//f/+P/5//f/9v/2//X/9v/2//f/
+P/4//j/+P/4//f/9//2//b/9v/3//n/+v/5//j/+P/3//j/+P/3//f/9//3//f/9//1
//b/9v/1//f/9//4//r/+f/5//r/9v/3//j/+P/5//j/+P/5//n/9//3//b/9v/4//j/
+P/4//j/+P/3//b/+P/5//r/+//7//v/+//8//r/+v/5//n/+v/7//z//v/8//v/+v/5
//r/+//+//3//f/9//7//v/9//z/+//6//3//v///wAA/f/9//3//f/+//7//v/9//v/
+//7//v/+P/4//n/+v/7//r/+//8//v/+v/5//j/+f/6//v//P/8//z//P/8//v/+v/5
//f/+P/6//3/AAD9//3//P/6//z//P/7//r/+v/8//z//P/6//n/+f/4//n/+//9/wAA
/f/8//v/+P/6//r/+v/6//7//f/8//r/+P/6//r/+v/6//z/+//7//v/+v/5//j/9//4
//n/+v/7//r/+f/5//j/+P/4//n/+f/7//v/+//8//z///8AAAAAAwAFAAYABwAEAAIA
AAD//wEAAAD9//3//f/9//7//v/7//r/+f/4//v//P/8//z/+v/3//X/9P/1//X/9v/2
//b/9v/0//T/8v/z//P/8//2//f/+P/5//b/9f/0//P/8//0//T/9P/1//b/9//4//X/
9P/z//L/8v/z//f/+f/6//b/9P/4/wQAGgA0AE4AaACCAJwAsACuAIsAUwArAB4ACwDu
/9r/0v/M/8j/yv/N/9H/1//g/+r/8f/x//P/8//1//X/9v/3//n/+f/5//r/+P/4//j/
+P/5//n/+f/5//f/9v/2//f/9//3//f/+P/4//j/+P/4//b/9v/3//f/9//3//f/9//3
//b/9f/1//X/9P/z//P/9f/2//j/+f/2//X/9P/z//T/9f/3//j/+P/3//b/9v/1//T/
9P/z//f/+P/5//n/9f/0//P/8v/0//X/9f/1//T/9P/0//T/8v/y//L/8v/z//T/9f/2
//X/9f/0//P/9P/1//b/+P/2//X/9f/0//P/8v/x/+7/8//0//X/9f/0//L/8f/w//D/
8f/x//H/7//t/+3/7P/u/+//7//v//L/8v/y//H/8P/v/+7/7f/w//D/8f/x//H/8P/w
//D/7v/u/+7/7v/x//H/8P/w/+7/7f/t/+z/7f/u//D/8f/y//L/8f/x//D/7//u/+3/
7//w//D/7//u/+3/7f/u/+7/7//x/+7/7v/u/+3/7f/s/+z/7f/t/+7/7//v//D/7//u
/+3/7P/v//D/8P/w//H/8f/x//H/8f/x//H/8v/1//b/9v/3//T/8//y//L/9f/1//X/
9f/z//P/9f/z//P/8//0//T/9f/2//f/+P/3//b/9f/0//X/9f/1//X/9P/0//T/8//x
//H/8f/x//H/8v/0//b/9f/y//H/8P/x//L/8//0//L/8v/y//L/8P/w//D/8P/x//L/
8//z/+//7v/u/+7/8P/x//H/8P/w//D/7//u/+z/7v/u/+7/7v/v//H/8v/v/+v/6v/s
/+z/7P/s/+//7//w//H/8P/v/+7/7f/u/+//8P/x//D/7//v/+7/8P/w//H/8f/x//H/
8f/y//H/8//z//L/9//5//r/+//5//j/9//3//f/9v/z//P/8//z//T/9P/v/+7/7f/s
/+3/7v/u/+7/6//p/+j/6P/n/+f/6P/o/+r/6v/o/+j/5//n/+b/5f/m/+f/6P/p/+f/
5//n/+f/5f/m/+b/5v/n/+j/6f/q/+n/6P/n/+b/5v/n/+f/5//q/+r/6v/q//D/+v8K
ACQAQABaAHAAigCeAKMAhQBNACAADwD+/+D/yP++/7r/uP+7/8H/x//M/9T/3f/h/+H/
4//j/+P/5P/l/+b/5//o/+r/6f/o/+f/5v/o/+n/6v/r/+v/6v/q/+v/6v/p/+j/6P/q
/+r/6v/q/+b/5v/n/+f/5//n/+f/5//p/+j/5//n/+b/5v/m/+f/6f/o/+j/5//m/+X/
5P/j/+X/5f/m/+b/5v/l/+T/5P/i/+L/4//j/+b/5v/m/+X/4//i/+H/4P/i/+P/4//j
/+T/5P/k/+T/4//i/+H/4P/h/+L/4//k/+L/4//j/+P/4//j/+P/5P/k/+P/4//i/+D/
4P/g/97/4v/i/+L/4f/f/97/3v/e/97/3//f/9//3//d/93/3P/c/93/3f/d/+D/4P/g
/9//3f/d/93/3f/e/97/3//f/9//3v/e/97/3v/e/97/3v/f/9//3v/e/9z/2//b/9r/
3P/c/93/3f/e/97/3f/d/9v/2//b/9v/3f/e/97/3f/a/9n/2f/a/9z/3f/f/9z/2v/a
/9n/2f/Y/9j/2f/Z/9v/2//a/9r/2P/Y/9j/2P/Z/9r/2v/a/9v/2//b/9v/2//b/9v/
3P/f/w==
         </WaveFormData>
      </LeadData>
      <LeadData>
         <LeadByteCountTotal>10000</LeadByteCountTotal>
         <LeadTimeOffset>0</LeadTimeOffset>
         <LeadSampleCountTotal>5000</LeadSampleCountTotal>
         <LeadAmplitudeUnitsPerBit>4.88</LeadAmplitudeUnitsPerBit>
         <LeadAmplitudeUnits>��V</LeadAmplitudeUnits>
         <LeadHighLimit>2147483647</LeadHighLimit>
         <LeadLowLimit>268435456</LeadLowLimit>
         <LeadID>V1</LeadID>
         <LeadOffsetFirstSample>0</LeadOffsetFirstSample>
         <FirstSampleBaseline>0</FirstSampleBaseline>
         <LeadSampleSize>2</LeadSampleSize>
         <LeadOff>FALSE</LeadOff>
         <BaselineSway>FALSE</BaselineSway>
         <ExcessiveACNoise>FALSE</ExcessiveACNoise>
         <MuscleNoise>FALSE</MuscleNoise>
         <LeadDataCRC32>1097564645</LeadDataCRC32>
         <WaveFormData>
ov+i/6L/ov+t/7b/v//I/8z/zv/Q/9L/2P/e/+T/6v/x//b/+/8AAAMABAAFAAYACAAI
AAgACAAKAAoACgAKAAgACAAIAAgACgAKAAoACgAIAAgACAAIAAoACgAKAAoACgAKAAoA
CgAKAAoACgAKAAwADAAMAAwACgAKAAoACgAKAAoACgAKAAoACgAKAAoACgAKAAoACgAM
AAwADAAMAAwADAAMAAwADAAMAAwADAAMAAwADAAMAAwADAAMAAwADgAOAA4ADgAMAAwA
DAAMAA4ADgAOAA4ADgAOAA4ADgAOAA4ADgAOABAAEAAQABAADwAOAA0ADAAMAAwADAAM
AAoACgAKAAoACAAIAAgACAAGAAYABgAGAAQABAAEAAQAAgACAAIAAgACAAIAAgACAAAA
AAAAAAAAAgACAAIAAgAAAAAAAAAAAAIAAgACAAIAAgACAAIAAgACAAIAAgACAAIAAgAC
AAIAAAAAAAAAAAAAAAAAAAAAAAIAAgACAAIAAgACAAIAAgAEAAQABAAEAAQABAAEAAQA
BAAEAAQABAAGAAYABgAGAAQABAAEAAQABQAGAAcACAAGAAYABgAGAAgACAAIAAgABgAG
AAYABgAEAAQABAAEAAUABgAHAAgABgAGAAYABgAGAAYABgAGAAYABgAGAAYABAAEAAQA
BAAGAAYABgAGAAUABAADAAIABAAEAAQABAAEAAQABAAEAAIAAgACAAIABAAEAAQABAAD
AAIAAQAAAAIAAgACAAIAAgACAAIAAgACAAIAAgACAAQABAAEAAQAAgACAAIAAgAEAAQA
BAAEAAQABAAEAAQAAgACAAIAAgAEAAQABAAEAAQABAAEAAQABgAGAAYABgAEAAQABAAE
AAQABAAEAAQABgAHAAcABwAJAAgACAAJAAkACgAKAAoACgAJAAkACQAHAAcACAAIAAYA
BQAEAAMAAgAAAP7//P/7//r/+//6//v/+f/2//X/9f/0//b/+f/9////AQAFAAQAAwAC
AAIAAgACAAMAAwAFAAUABQAFAAMAAwADAAMABQAFAAUABQADAAMAAwADAAMABAAEAAQA
BgAGAAYABQADAAMAAwADAAUABwAIAAwADwARABAAEAAQABAADAAFAP3/+P/u/+L/zf+5
/6r/n/+l/7z/0P/U/9L/1P/V/9b/2//j/+r/8//6/wEABQAHAAgACgAMAAwADAANAA0A
DQAMAAwADQANAA0ADQANAA0ADQANAA0ADQANAA0ADQANAA0ADgAOAA4ADgAOAA4ADgAP
AA8ADwARABEAEQARAA8ADwAPAA8ADwAQABAAEAAQABAADwAPAA8AEAAQAA8AEQARABEA
EQARABAADwAOABAAEAAQABAADgAOAA4ADgAOAA4ADgAOABAAEAAQABAADgAOAA4ADgAR
ABEAEQARABEAEQARABEADwAPAA8ADwAPABAAEAAQABAADwAPAA8ADwAPAA8ADwANAAwA
DAAMAAoACgAKAAoACQAIAAgABwAHAAcABwAHAAcABwAHAAcABAAEAAQABAAEAAQABAAE
AAQABAAEAAQAAgACAAIAAgAEAAQABAAEAAMAAwACAAIABAAEAAUABQAFAAUABQAFAAMA
AwAEAAQABgAGAAYABwAGAAUABAADAAUABQAFAAUABQAFAAYABgAGAAYABgAGAAcABwAH
AAgACAAIAAgACQAHAAcABwAHAAkACQAJAAkABwAHAAcABwAJAAkACQAKAAoACgAKAAkA
CQAKAAoACgAKAAoACgAKAAcABwAHAAcACQAJAAkACQAHAAcABgAGAAgACAAIAAgABgAG
AAYABgAEAAMAAwADAAQABQAGAAcABQAFAAUABQAFAAUABQAFAAcABwAHAAcABQAFAAUA
BAAEAAQABAAEAAUABQAFAAUABwAGAAYABwAHAAYABgAGAAYABQADAAIAAwAEAAUABQAD
AAQABAAEAAQABAAEAAQABwAHAAUABAAEAAQABAAEAAQABAAEAAQABAAEAAQABQAFAAUA
BQAEAAIAAwADAAQABQAGAAcABwAJAAkACQAJAAkACAAIAAcABwAHAAgACAAHAAYABwAG
AAUABAACAP3//P/7//v/+v/4//n/+v/7//z///////////8AAAAAAAD//////////wAA
AQACAAMAAQABAAEAAQABAAEAAQABAAEAAQABAAIAAAAAAAAAAAACAAEAAQABAAEAAQAB
AAEAAAACAAcACwAMAAwADAAKAAoABwD9//j/9P/u/+P/0//E/7X/qf+y/8r/3P/c/9j/
2//a/9n/2//g/+X/6v/x//f//f8AAAQABgAHAAYABgAFAAcABgAGAAcACQAJAAkACQAH
AAcABwAHAAcABwAHAAcABwAHAAgACAAIAAgACAAIAAgACQAJAAkABwAHAAcABwAJAAkA
CQAJAAcACAAIAAgACgAKAAkACQAHAAgACAAHAAcABwAHAAcACAAIAAgACAAIAAgACAAI
AAgACAAIAAgACAAIAAgACAAIAAgACAAIAAgACAAIAAgACQAJAAkACQAJAAkACQAJAAkA
CQAJAAkABwAIAAgACAAKAAkACQAJAAUABQAFAAUABQAEAAQABAAEAAQABAAEAAEAAAAA
AP/////////////9//3//f/9//7//v/+//7//P/8//z//P/8//z//P/8//7//v/+//7/
/P/8//z//P///////v/+//7//v////////////////8BAAEAAgACAAAAAAAAAAEAAQAB
AAEAAQADAAMAAwADAAEAAQACAAIABAAEAAQABAABAAEAAQACAAQABAAEAAUAAwADAAMA
AwADAAMAAwADAAMAAwADAAMAAQABAAEAAgACAAIAAgABAAEAAgACAAIAAgACAAIAAgAB
AAEAAQABAAEAAQABAAEAAQABAAAAAAAAAAAAAAAAAAAAAAAAAAAAAgABAAEAAQABAAEA
AQABAAEAAQABAAEAAQABAAEAAQD//////////wAAAQACAAIAAAAAAAAAAAABAAEAAQAB
AAEAAAAAAAEAAQAAAAAAAAABAAEAAAAAAAAAAAAAAP////8AAAAAAAACAAIAAgACAAEA
AQABAAEAAQABAAEAAAAAAAAAAAABAAEAAQABAAAAAgACAAAAAAAAAAAAAAAAAAAAAgAC
AAIAAgAAAAAAAAABAAMAAwADAAIABQAHAAgACgAIAAgACAAHAAcABwAHAAcABgAEAAMA
AQAAAP/////+//z/+v/6//j/+f/4//b/8f/w//H/8//0//T/9f/2//f/+f/9//7////9
//7//v/+/////////////////////////////////////////////f/9//3//v/+//7/
/v/+//7//f/9//3//f/9//3//f8AAAIABQAHAAoACgAIAAYABgAFAP//9v/w/+r/3f/L
/7j/qf+h/6L/uP/O/9D/zv/R/9L/0f/V/9j/3//o/+//9f/7//7/AAAAAAIAAgADAAMA
BQAEAAQABQAFAAUABQAFAAUABQAFAAUABQAFAAUABQAFAAUABgAGAAgACAAIAAgABwAH
AAYABQAHAAcABwAHAAkACQAJAAkACQAKAAoACgAKAAoACQAJAAcACAAIAAcACQAJAAkA
CQAIAAgACAAIAAgACAAIAAgACgAKAAoACgAIAAgACAAIAAoACgAKAAoACgAKAAoACgAJ
AAkACQAJAAsACwALAAsACQAJAAkACQALAAwADAAMAAwACwALAAsACQAJAAkACQAJAAgA
CAAIAAYABgAGAAYABQAEAAQAAwADAAMAAwADAAEAAQABAAEAAgACAAIAAgAAAAAAAAAA
AAAAAAAAAAAAAgACAAIAAgAAAAAAAAAAAAEAAQAAAAAAAAAAAAEAAQADAAMAAwADAAEA
AQACAAIAAgACAAIAAwADAAMAAwADAAMAAwADAAMAAwADAAQABAAEAAQABAAEAAMAAwAD
AAQABAAEAAQABQAFAAUABQAFAAcABwAHAAcABQAFAAUABQAFAAUABQAGAAYABgAGAAUA
AwAEAAQABAAEAAQABAAEAAMAAwADAAMAAwADAAMAAwAFAAUABAAEAAIAAgACAAIAAgAC
AAIAAgAEAAMAAwADAAEAAQABAAEAAQABAAEAAQABAAEAAQABAAEAAQABAAEAAQABAAEA
AAAAAAAAAAAAAAMAAwADAAMAAgAAAP////8BAAAAAAAAAAEAAQAAAAAAAAAAAAAA//8B
AAIAAgACAAAAAAAAAAAAAAAAAAAAAAACAAIAAgACAAAAAAAAAAEAAwADAAMAAgAAAAEA
AQACAAAAAAAAAP//AQABAAEAAQAEAAQABQAFAAUABQAGAAYABgAGAAgACAAKAAoACQAF
AP7/+//5//b/+P/5//r/+//+/wEAAQABAAAAAAD///7/AQABAAEAAQABAAEAAQABAAEA
AQABAAEAAwADAAMAAwACAAEAAAAAAAIAAgACAAIAAgABAAEAAQABAAEAAQABAAQABgAL
AA0ADgAMAAoACAAIAAEA+//0/+z/4P/P/7v/qv+f/6H/uP/M/9D/zv/Q/9H/0v/V/9n/
4v/r//T/+////wEAAgACAAYACAAIAAkACQAJAAgACAAJAAcABwAHAAcACQAJAAkACQAH
AAcABwAHAAkACQAKAAoACgAKAAoACgAIAAkACQAJAAsACwALAAsACQAJAAkACQALAAwA
DAAMAAwADAALAAsACwAMAAwACwALAAsACwALAAoACgAKAAoADAAMAAwADAAMAAwADAAM
AAoACgAKAAoACwAMAA0ADgAMAAwADAAMAAsACwALAAsADQANAA0ADQANAA0ADQANAA0A
DgAOAA4ADAALAAsACwALAAsACwALAAsACgAKAAoABgAGAAYABgAHAAYABgAFAAMAAwAD
AAMAAQABAAEAAQACAAIAAgACAAAAAAAAAAAAAgACAAIAAgAAAAAAAAAAAAAAAAAAAAAA
AwADAAIAAgAAAAAAAQABAAEAAQABAAEA/////wAAAAAAAAAAAAABAAMAAwADAAMAAQAB
AAEAAQACAAMABQAGAAUABAADAAIAAwADAAMABAAEAAQABAAFAAUABQAFAAUABwAHAAcA
BwAFAAUABQAFAAUABQAFAAYABgAGAAYABQADAAQABAAEAAYABgAGAAYAAwADAAMAAwAF
AAUABQAFAAUABQAEAAQABAAEAAQABAAEAAQABAAEAAQAAwADAAMAAwADAAMAAwADAAMA
AwADAAMAAwADAAMABQAFAAUABQADAAMAAwACAAIAAgACAAIAAwADAAMAAwADAAIAAgAD
AAUABAAEAAQAAwADAAIAAgAEAAQABAADAAMABAAEAAQAAgACAAIAAgAFAAUABQAFAAMA
AwADAAIAAgACAAIAAwADAAMAAwACAAIAAgACAAIABAAEAAQABAAEAAQAAgACAAIAAgAE
AAQABAAFAAMAAwADAAIAAgADAAMABAAEAAQABAADAAEAAQABAAEABAAEAAUABQAFAAUA
BgAGAAYABgAIAAgADAAMAAsABwACAP///f/6//j/+f/6//v/+v/9//3//f///wAAAAAA
AAEAAQABAAEAAQABAAEAAQADAAMAAwADAAEAAQABAAEAAwADAAMABAACAAIAAgACAAIA
AQABAAEAAwADAAMAAwACAAQACQANAA4ADgAMAAwADAAJAAEA+P/y/+j/2f/H/7T/pf+d
/6L/tv/I/8r/yv/P/9D/0//X/97/5//u//X/+////wIABAAGAAgACAAJAAkACQAIAAgA
CQAJAAkACQAJAAkACQAJAAkACQAJAAkACQAJAAkACgAKAAgACAAIAAgACgALAAsACwAL
AAsACwALAAsACwALAAsACwAMAAwADAAKAAoACQAJAAsADAAMAAsACwALAAsACwAKAAoA
CgAKAAoACgAKAAoACAAIAAgACAAKAAoACgAKAAoACgAKAAoADAAMAAwADAANAA0ADQAN
AAsACwALAAsADQANAA0ADQALAAwADAAMAAoACQAJAAkACAAJAAoACwAJAAgACAAIAAYA
BgAGAAYABQAEAAQAAwADAAMAAwADAAEAAQABAAEA/v/+//7//v/+//7//v/+//z//P/8
//z//v/+//7//v/+//7//v/+//3//f/8//z//v/+///////9//3//f/9//3//f/+//7/
AAAAAAAAAQD//////////////////////////wAAAAD+//7//v/+//7///8AAAIAAQAA
AP////8BAAEAAQABAAMAAwADAAMAAQABAAEAAQADAAMAAwAEAAIAAgACAAEAAQACAAIA
AgACAAIAAgACAAEAAQABAAEAAQABAAEAAQD//////v/+////AAABAAIAAQAAAP///v8A
AP///////wEAAQABAAEAAAD///7//f///////////////////////f/9//3//P/+//7/
/v/+//3//f/9//3////+//7////9//z//P/8//3//f/8//z//v/+//7//f/7//z//P/8
//7//v/+//7//f/9//3//f/9//3//f/8/wAAAAD+//7//v/+//z//P/8//z//v/+//7/
///9//3//f/8//7//////wAA/v/+//7//f/9//3//f/9////AAACAAMAAwADAAQABAAE
AAQABgAGAAYABgAFAAEA+v/3//X/8v/z//X/9//5//j/+//7//v/+//8//z//P/9//3/
/f/9//3//f/9//3//f/9//3//f/9//3//f/9//3//f/9//7//v/+//7//v/8//v/+//7
//3//f/9//3//v8AAAUABQAEAAQABAAGAAIA+//z/+z/5v/c/8v/v/+w/6f/sf/K/9b/
1P/Q/9T/1f/W/9n/3f/g/+f/7v/1//n//f8AAAAAAgACAAIAAwADAAMAAgACAAMAAwAD
AAMAAwABAAEAAQABAAMAAwADAAMABQAFAAYABgAEAAQABAAEAAQABQAFAAUABQAFAAUA
BQAFAAUABQAFAAUABgAGAAYABAAEAAMAAwAFAAYABgAFAAMAAwADAAMABAAEAAQABAAG
AAYABgAGAAQABAAEAAQABgAGAAYABgAEAAQABAAEAAQABAAEAAQABQAFAAUABQAFAAUA
BQAFAAUABQAFAAUAAwAEAAQABAAGAAUABQAFAAMAAwADAAMAAQAAAAAAAAAAAAAAAAAA
AP///v/+//3//f/9//3//f/7//v/+//7//r/+v/6//r/+v/6//r/+v/6//r/+v/6//z/
/P/8//z//P/8//z//P/7//v/+v/6//r/+v/7//v/+//7//v/+//9//3//v/+//7//v/+
//////////////8BAAEAAQABAP////8AAAAAAAAAAAAAAAABAAEAAQACAAEAAAD/////
AQABAAEAAQD/////////////////////AQABAAEAAgAAAAAAAAD/////AAAAAAAA/v/+
//7//v////////////3//f/9//3//f/9//z//P/+//7//v/+//z//P/8//z//v/9//3/
/f/9//3//f/9//v/+//7//v//f/9//3//f/9//3//f/9//3//f/9//z//P/8//z//P/9
//3//f/9//3//P/8//3//f/8//z//P/7//v/+v/6//z//P/8//v/+f/6//r/+v/8//7/
/P/8//z//P/8//r/+v/6//r//P/8//z//f/7//v/+//6//r/+//7//z/+v/6//r/+f/5
//n/+f/5//z//P/9//3//f/9//7//v/+//7/AAAAAAIAAgABAP3/+f/3//b/9P/z//P/
8//z//L/9f/1//X/9//4//j/+P/5//n/+f/5//n/+f/5//n/+f/5//n/+f/3//f/9//3
//j/+f/6//z/+v/6//r/+v/6//n/+f/5//v/+//7//v/+v/6//3/AQAGAAgABgAEAAQA
AwD///j/8P/o/+H/1f/C/7P/p/+e/6r/xP/Q/8r/y//S/9H/0f/W/9v/3v/l/+3/8//4
//z//v8AAAAAAQABAAEAAAAAAAEAAwADAAMAAwABAAEAAQABAAEAAQABAAEAAQABAAIA
AgACAAIAAgACAAQABQAFAAUAAwADAAMAAwADAAMAAwADAAMABAAEAAQABAAEAAMAAwAF
AAYABgAFAAMAAwADAAMABAAEAAQABAAEAAQABAAEAAQABAAEAAQABAAEAAQABAACAAIA
AgACAAQABAAEAAQABQAFAAUABQAFAAUABQAFAAcABwAHAAcABQAGAAYABgAIAAcABwAH
AAUABQAFAAUABQAEAAQABAAEAAQABAAEAAEAAAAAAP/////////////9//3//f/9//r/
+v/6//r//P/8//z//P/8//z//P/8//z//P/8//z//P/8//z//P/9//3//P/8//z//P/9
//3//f/9//3//f/9//3//v/+//7//v/+/////f/9//3//f////////////////8AAAAA
/v/+//7//v////////8AAP7//v/+////AQABAAEAAQAAAP///v/9////////////////
////AAAAAAAAAAD//wEAAgACAAIAAAAAAAAAAAABAAEAAQABAAEAAQABAAEAAQABAAAA
AAACAAIAAgACAAAAAAAAAAAAAAD/////////////////////////////AQABAAEAAQD/
//////////////////7//v/+//7//v/9//3//f/9//7//v///wEAAAD+//3//P//////
/v/+/wAAAAAAAP///f/+//7//v/+//7//v/+//3//f/9//3//f/9//3//P/8//z//P/9
//3//f/9//z//v/+//7//v/8//z//P/9//3//f/9//7//P/9//3//f/9//3//P/8////
AAD+//7//v/8//z//P/8//7//v/+//7//v/+//7////9//3//f/8//z//f/9//7//P/8
//z/+//9//3//f/9//7//v///////////wAAAAACAAIABAAEAAYABgAFAAEA/f/7//r/
+P/1//X/9f/1//T/9//3//f/+P/6//v//P/7//v/+//7//3//f/9//3/+//7//v/+//7
//v/+//7//v/+//7//z/+v/6//r/+v/8//v/+//7//n/+f/5//n/+v/8/wEABQAKAAoA
CAAEAAQAAQD5//L/7P/m/9f/xf+w/6H/lf+Y/6z/wP/E/8b/yf/K/8v/0f/W/93/5v/t
//P/+f/+/wAAAAAAAAAAAQABAAMAAgACAAMAAwADAAMAAwABAAEAAQABAAMAAwADAAMA
AQABAAIAAgAEAAQABAAEAAQABQAFAAUAAwADAAMAAwAFAAUABQAFAAMABAAEAAQABAAE
AAMAAwAFAAYABgAFAAMAAwADAAMABgAGAAYABgAEAAQABAAEAAQABAAEAAQABAAEAAQA
BAAEAAQABAAEAAUABgAHAAgABwAHAAcABwAHAAcABwAHAAcABwAHAAcABwAIAAgACAAK
AAkACQAJAAUABQAFAAUABQAEAAQABAAEAAQABAAEAAEAAAAAAP//AQABAAEAAQD9//3/
/f/9//z//P/8//z//P/8//z//P/6//r/+v/6//z//P/8//z/+v/6//r/+v/9//3//P/8
//r/+v/7//v/+//7//v/+//9//3//v/+//z//P/8//3//f/9//3//f////////////3/
/f/+//7//v/+//7//v/9//3//f/+//7//v/+/////////////////////////wEAAQAB
AAEAAQABAAEAAgACAAIAAgABAAEAAgACAAIAAAAAAAAAAAABAAEAAQABAP//////////
AAABAAEAAgACAAIAAgACAAAAAAAAAAAAAgABAAEAAQD//////////wEAAQABAAEA////
///////9//3//f/9//////////7//P/8//z//P///////////////v/+/////f/8//z/
/P///////v/+//7//v/+//3//f/+//7//v/+//7//v/+//3//f/9//3//////////v/+
//7//v////////////7//v8AAP7//P/+/wAAAAAAAAAAAAAAAAAAAAAAAAAAAAABAAEA
AQABAAAA/v//////AAAAAAAAAAD//wEAAQABAAEAAgACAAMAAwAFAAUABgAGAAQABAAG
AAYACAAIAAcAAwAAAP3/+//4//f/9//3//f/+f/9//7////9//7//v/+//3//f/9//3/
///////////9//3//f/9////////////////////AAD+//7//v/+/wAA/////////f/9
//3//f8CAAQABwALAA4ADAAKAAgABgADAP3/9v/y/+j/1//B/7D/of+X/6D/uP/I/8z/
yv/N/9D/0f/V/9z/5f/u//X/+////wIABgAGAAcABgAGAAUABgAGAAcACQAHAAcABwAH
AAcABwAHAAcACQAJAAkACQAJAAkACgAKAAoACgAKAAoACAAJAAkACQALAAsACwALAAsA
CwALAAsACQAKAAoACgALAAwADAANAAsADAAMAAsACwALAAsACwAOAA4ADgAOAAwADAAM
AAwADgAOAA4ADgAMAAwADAAMAA4ADgAOAA4ADAAMAAwADAANAA0ADQANAA0ADQANAA0A
DQANAA0ADQANAA4ADgAOAA4ADQANAA0ACwALAAsACwALAAoACgAKAAgACAAIAAgACQAI
AAgABwAFAAUABQAFAAMAAwADAAMAAgACAAIAAgACAAIAAgACAAQABAAEAAQABAAEAAQA
BAACAAIAAgACAAQABQAFAAYABQAEAAQAAwAFAAUABQAFAAUABQAGAAYABAAEAAQABQAF
AAUABQAFAAUABQAFAAUABQAFAAYABgAGAAYABgAGAAUABQAFAAYACAAIAAgACQAHAAcA
BwAHAAkACQAJAAkACQAJAAkACQAHAAcABwAIAAgACAAIAAcABwAIAAgACAAIAAgACAAI
AAkACQAJAAkACQAJAAkACQAJAAkACAAIAAcABgAFAAQABQAGAAcACAAIAAcABwAHAAcA
BwAHAAcACQAJAAkACQAIAAcABgAFAAUABQAFAAUABQAFAAUABAAGAAYABgAGAAUABQAF
AAUABQAEAAQABQAHAAYABgAGAAcABwAGAAYABgAGAAYABQAFAAYABgAGAAYABgAGAAYA
BwAHAAcABwAHAAcABwAGAAYABAAEAAcABgAGAAYABgAGAAYABgAGAAYABgAGAAYABwAH
AAcABwAGAAQABQAFAAYACAAIAAgABwAFAAUABQAFAAgACAAJAAkACQAJAAoACgAMAAwA
DgAOABAAEAAPAAsABAABAP///P/+////AAABAAIABQAFAAUAAwAEAAQABAAFAAUABQAF
AAMAAwADAAMABAAFAAYABwAFAAUABQAFAAUABQAFAAYACAAIAAgACAAGAAUABQAFAAcA
BwAHAAcACAAOABEAEQAQAA4ADgAQAA4ABwD///j/8v/m/9f/x/+6/7P/u//U/+L/4P/c
/97/3f/e/+H/5//u//X//P8BAAUACQAKAAwADAAOAA4ADwAPAA8ADgAOAA8ADwAPAA8A
DwARABEAEQARAA8ADwAPAA8AEQARABIAEgAQABAAEAAQABIAEwATABMAEwATABMAEwAR
ABEAEQARABMAFAAUABQAEgASABEAEQATABQAFAATABMAEwATABMAEgASABIAEgASABIA
EgASABQAFAAUABQAFAAUABQAFAAUABQAFAAUABIAEgASABIAFQAVABUAFQATABMAEwAT
ABQAFQAWABcAFQAWABYAFgAUABMAEwATABMAEwATABMAEQAQABAAEAAQABAAEAAQAA8A
DgAOAA0ADQANAA0ADQANAA0ADQANAAoACgAKAAoADAAMAAwADAAMAAwADAAMAAoACgAK
AAoACwAMAA0ADgANAA0ADAAMAA4ADgAPAA8ADwAPAA8ADwAPAA8AEAAQABIAEgASABMA
EQARABEAEQATABMAEwATABEAEQASABIAEgASABIAEgASABMAFAAWABQAFAAUABUAFQAV
ABUAFQAVABUAFQAVABMAEwATABMAFQAVABUAFgAUABQAFAATABMAFAAUABQAFAAUABQA
FAARABEAEQARABIAEwAUABUAEwATABIAEgASABIAEgASABQAFAAUABQAEgARABEAEQAT
ABMAEwATABEAEQARABEAEQARABEAEQATABMAEwATABMAEwATABIAEgASABIAEgATABMA
EwATABMAEgASABMAEwASABIAEgATABMAEgASABQAFAAUABMAEQASABIAEgASABYAFgAU
ABQAFAAUABIAEgASABIAEgASABIAEwATABMAEwASABAAEQARABIAFAAUABQAEwATABMA
EwATABYAFgAXABcAFwAXABgAGAAYABgAGgAaABwAHAAbABcAEgAPAA0ACgAKAAsADAAN
ABAAEwATABMAEQASABIAEgATABMAEwATABEAEQARABEAEwATABMAEwATABMAEwATABMA
EwATABQAFgAWABYAFgAUABMAEwATABUAFQAVABUAFgAYABsAHwAgACAAHgAeABwAGwAV
AAwABgAAAPP/4//U/8f/vf/C/9r/6v/q/+b/6f/q/+v/7//0//n/AgAHAA0AEQAWABgA
GgAcABwAHQAdAB0AHAAcAB0AHQAdAB0AHQAdAB0AHQAdAB0AHQAdAB0AHwAfACAAIAAe
AB4AHgAeAB4AHwAfAB8AIQAhACEAIQAhACEAIQAhACEAIgAiACIAIAAgAB8AHwAhACIA
IgAhACMAIwAjACMAIgAiACIAIgAiACIAIgAiACAAIAAgACAAIQAiACMAJAAkACQAJAAk
ACIAIgAiACIAJQAlACUAJQAjACMAIwAjACUAJQAlACUAJQAmACYAJgAkACMAIwAjACMA
IwAjACMAIQAgACAAIAAfACAAIQAiACEAIAAgAB8AHQAdAB0AHQAdAB0AHQAdABoAGgAa
ABoAGgAaABoAGgAaABoAGgAaABoAGgAaABoAHAAcABwAHAAbABsAGgAaABwAHAAdAB0A
HQAdAB0AHQAdAB0AHgAeACAAIAAgACEAHwAfAB8AHwAfAB8AHwAfAB8AHwAgACAAIAAg
ACAAIAAgACEAIgAkACIAIgAiACMAIwAjACMAIwAjACMAIwAjACMAIwAjACMAJQAlACUA
JgAiAA==
         </WaveFormData>
      </LeadData>
      <LeadData>
         <LeadByteCountTotal>10000</LeadByteCountTotal>
         <LeadTimeOffset>0</LeadTimeOffset>
         <LeadSampleCountTotal>5000</LeadSampleCountTotal>
         <LeadAmplitudeUnitsPerBit>4.88</LeadAmplitudeUnitsPerBit>
         <LeadAmplitudeUnits>��V</LeadAmplitudeUnits>
         <LeadHighLimit>2147483647</LeadHighLimit>
         <LeadLowLimit>268435456</LeadLowLimit>
         <LeadID>V2</LeadID>
         <LeadOffsetFirstSample>0</LeadOffsetFirstSample>
         <FirstSampleBaseline>0</FirstSampleBaseline>
         <LeadSampleSize>2</LeadSampleSize>
         <LeadOff>FALSE</LeadOff>
         <BaselineSway>FALSE</BaselineSway>
         <ExcessiveACNoise>FALSE</ExcessiveACNoise>
         <MuscleNoise>FALSE</MuscleNoise>
         <LeadDataCRC32>2168453189</LeadDataCRC32>
         <WaveFormData>
VABUAFQAVAA3ABoA/f/g/87/vP+q/5j/pf+w/7v/xv/S/9z/5v/w//L/9P/2//j/+f/6
//v//P/8//z//P/8//z//P/8//z//v/+//7//v/8//z//P/8//7//v/+//7/AAAAAAAA
AAAAAAAAAAAAAAIAAgACAAIAAAAAAAAAAAACAAIAAgACAAIAAgACAAIAAgACAAIAAgAE
AAQABAAEAAQABAAEAAQABgAGAAYABgAIAAgACAAIAAoACgAKAAoADQAOAA8AEAAQABAA
EAAQABEAEgATABQAFQAWABcAGAAaABoAGgAaABsAHAAdAB4AHgAeAB4AHgAgACAAIAAg
AB8AHgAdABwAGwAaABkAGAAYABgAGAAYABYAFAASABAAEAAQABAAEAAPAA4ADQAMAAkA
CAAHAAYABAAEAAQABAADAAIAAQAAAP7//v/+//7//P/8//z//P/7//r/+f/4//j/+P/4
//j/9v/2//b/9v/2//b/9v/2//b/9v/2//b/9P/0//T/9P/1//b/9//4//b/9v/2//b/
+P/4//j/+P/2//b/9v/2//b/9v/2//b/+P/4//j/+P/4//j/+P/4//n/+v/7//z//P/8
//z//P/6//r/+v/6//v//P/9//7//P/8//z//P/+//7//v/+//7//v/+//7//P/8//z/
/P/+//7//v/+//3//P/7//r//P/8//z//P/6//r/+v/6//r/+v/6//r/+v/6//r/+v/5
//j/9//2//j/+P/4//j/+P/4//j/+P/4//j/+P/4//j/+P/4//j/9v/2//b/9v/2//b/
9v/2//b/9v/2//b/9v/2//b/9v/4//j/+P/4//f/9v/1//T/9v/2//b/9v/2//b/9v/2
//b/9v/2//b/+P/4//j/+P/6//r/+v/6//3//v/+//7//v///////////wAAAgADAAQA
BAAEAAUAAwACAAEAAAD+//7//P/5//j/9f/y//D/8f/y//P/8//0//X/9//4//f/9P/z
//H/8v/y//L/8v/z//L/8v/y//D/8P/w//D/8v/y//L/8v/w/+//7//v//L/8v/y//L/
8v/y//L/8v/w//D/8P/w//L/9P/3//n//v8BAAcAFAAnAD4AVQBnAHgAlACyALwAqQCG
AGYAUABAAB4A7v/Q/8H/p/+O/43/n/+t/73/zP/X/+T/7v/y//X/+f/5//z//P/9//3/
/P/8//3//f/9//7//v/+//7//v/+//7//f/9//3//f/+////AAACAAAAAAAAAAAAAAAB
AAEAAQADAAMAAwADAAEAAQACAAIABAAFAAUABQADAAMAAwADAAQABAAFAAUABQAFAAUA
BQADAAQABAAFAAcABwAIAAgACAAIAAkACQAKAAoACwAMAA8ADwAPABAADgAPAA8AEQAU
ABQAFAAWABcAFwAXABkAGAAaABoAGwAdAB4AHwAgACAAIQAhACEAIgAiACIAIgAgAB8A
HwAfAB8AHgAeABwAHgAdABwAGwAYABcAFgAVABYAFQAUABMAEAAPAA4ADgANAAwADAAL
AAoACQAIAAcABAADAAIAAQACAAIAAgABAP7//v/9//z//P/7//v/+//7//v/+f/5//j/
+P/5//n/+v/6//r/+v/3//f/+P/4//f/9//3//f/9//3//f/9//3//j/+P/4//r/+f/5
//r/+P/5//n/+f/5//n/+f/6//z//P/9//3/+//7//z//P/9//7///8BAAEAAQAAAP//
//8AAAAAAAACAAMAAwADAAEAAQABAAIABAAEAAMAAwABAAEAAgACAAQAAwADAAMAAgAB
AAEAAgAAAAAAAAAAAAIAAQABAAEA/v/+//7//v/+//7//v/+/////////////f/9//3/
/f/8//z//P/8//z//P/8//v/+//7//v/+//9//z//P/8//r/+v/6//r//P/8//v/+//5
//n/+f/6//z//P/7//v//f/9//v/+v/4//j/+P/4//n/+v/7//z/+v/6//r/+v/6//r/
+v/6//r/+v/7//z//P/8//z//f/+////AAACAAMAAwADAAIAAgADAAMABAAFAAYACAAK
AAgABwAFAAEA/v/8//v//P/6//n/+f/5//r/+v/6//j/+P/3//b/9v/0//T/8//y//T/
9P/0//T/8v/y//L/8v/0//T/9P/z//P/8//0//T/8v/y//L/8v/0//T/9P/0//T/9P/0
//T/9f/3//z///8BAAYAEwAiADkATwBiAHYAlACyALkApgCEAGAASAA2ABQA6v/R/8P/
qv+V/5n/p/+x/7z/yf/U/+D/7P/1//v//f/9//z//P/7//7//v////////8AAAAAAAD+
//7//v/+/wEAAQABAAEA////////AAACAAIAAgACAAIAAwADAAMAAQABAAEAAQADAAMA
BAAEAAIAAwADAAMABQAFAAUABQAEAAQABQAFAAMAAwADAAMABAAGAAcACQAIAAcABwAG
AAgACAAJAAkACgAKAAsADAANAA0ADQAOABAAEQARABMAEwASABEAEgAVABUAFQAXABgA
GgAaABsAGQAaABsAHAAeAB8AHwAfAB4AHgAeAB4AIAAfAB8AHwAfAB4AHgAcABwAGwAa
ABkAGQAZABkAGQAWABUAFAATABQAEwASABIAEQAQABAADwAMAAsACgAJAAoACQAIAAcA
BAAEAAQAAwAEAAQAAwACAAAA//////////////3//f/+//7///////3//P/7//r/+v/7
//3//v/7//v/+//7//v/+//7//v/+//8//z//P/6//n/+f/6//z//f/9//3//f/9//3/
/v/+//7///////////8AAAAA/v/+//7///8CAAMAAwADAAEAAgACAAIAAgADAAMAAwAF
AAUABQAGAAUABAACAAEAAwADAAQABAAEAAMAAwADAAIAAQABAAIAAgACAAIAAgACAAEA
AQABAAIAAgACAAIAAAAAAAAAAAD//////////wEAAQABAAEA/v/+//7//v/+//7//v/9
/////////////f/8//z//P/+//7//v/+//z//P/7//v/+//7//v//P/8//z/+//7//v/
+//7//v/+//7//v/+//7//v/+v/6//r/+//7//v//f/9//v/+//6//r/+v/6//r//P/8
//z//P/6//r/+v/6//z//P/8//z//v/+////AAAAAAAAAAABAAEAAQABAAIAAwADAAMA
AgAEAAUABQAGAAMAAgACAAIAAQD///z/9//2//b/9//6//j/9//3//f/+//8//3//P/7
//n/9//2//b/9v/1//T/9v/2//b/9v/0//T/9P/0//b/9v/2//X/8//z//T/9P/0//T/
9P/0//T/9P/0//T/8v/y//L/8v/3//f/+v///wMABgAPACAANQBNAGAAcACKAKgAswCi
AIIAYABKADoAHADu/9H/w/+s/5P/kf+f/63/uv/J/9b/4v/s//P/9f/3//j/+P/5//n/
/P/8//3//f/7//z//P/8//7//v/+//7//f/9//3//f////////8AAAAAAAAAAAAA/v//
//////8BAAEAAQABAAEAAQACAAIAAgADAAMAAwAFAAUABQAFAAQABAAFAAUABwAHAAcA
BwAHAAgACAAJAAcABwAIAAgACgAKAAsACwALAAoACgAKAA0ADQANAA4ADgAPAA8AEQAS
ABIAEgAUABcAFwAXABkAGQAaABkAGQAaABwAHgAgAB4AHwAfAB8AIAAgACAAIAAgAB8A
HwAfAB8AHgAeABwAHgAdABwAGwAYABcAFgAVABQAEwASABEAEQARABEAEgAPAA4ADgAN
AAwACwAKAAkACAAHAAYABQAEAAQABAADAAIAAgABAAAA/v/9//3//f/9//3/+//7//r/
+v/7//v/+P/4//j/+P/4//n/+//8//n/+f/5//n/+f/5//n/+f/5//r/+v/6//r/+f/5
//r/+v/7//v/+//5//n/+f/6//z//P/9//3/+//7//z//P/8//z//P/9//7/////////
/f/+//7//v8AAAEAAQABAP///////wAAAgACAAEAAQABAAEAAgACAAAA////////////
/wAAAgAAAAAAAAAAAAAA/////////v/+//7//v/8//z//P/8//3//f/9//3/+//7//v/
+//6//r/+v/6//z//P/8//v/+f/5//n/+f/7//r/+v/6//r/+v/6//r/+v/6//n/+f/7
//v/+//8//r/+v/3//b/+P/4//j/+P/4//j/+P/4//j/+P/4//j/+v/6//r/+v/4//j/
+f/6//r/+v/6//v/+//7//v//P/+////AAAAAAEAAwAEAAYABQAGAAgACgAKAAkABwAD
AP3/+v/4//j/+v/5//n/+f/8//z//P/6//f/9f/z//L/8//0//T/9P/0//T/9P/0//L/
8v/y//L/9P/0//T/8//y//H/8f/w//L/8v/y//L/8v/y//L/8v/y//L/8v/y//X/+f/+
/wEABwAQACEANgBPAGEAcgCKAKgAuACpAIgAZABOAD4AIgD0/9T/w/+r/5D/jf+d/63/
uf/K/9n/4v/s//T/9//3//n//P/8//3//f/+//7///////3//v/+//7/AAAAAAAAAAD/
/////////////////wAAAgACAAIAAgABAAEAAAD//wAAAQACAAMAAgABAAEAAAACAAMA
AwADAAMAAwADAAMABAAEAAUABQAFAAUABQAFAAUABgAGAAcABwAHAAgACAAKAAoACwAL
AAsACgAKAAoADAANAA4AEAAOAA8ADwARABIAEgASABQAFwAXABcAGQAYABoAGgAbAB0A
HgAfACAAIAAhACEAIQAiACIAIgAiACIAIQAhACEAHwAeAB4AHAAeAB0AHAAbABgAFwAW
ABUAFAATABIAEQASABEAEAAQAA0ADAAMAAsACgAJAAgABwAEAAMAAgABAAIAAgACAAEA
AAAAAP///v/8//v/+//7//v/+//5//n/9v/2//f/9//2//b/9v/2//f/9//4//j/9f/1
//X/9f/2//f/+P/5//j/+P/3//b/9v/1//X/9v/2//f/9//3//f/9//3//j/+v/6//v/
+//5//n/+v/6//r/+v/6//v//P/9//3//f/7//z//P/8//7//////////f/9//3//v8A
AAAA//////////8AAAAA/v/9//3//f/9//3//v8AAP///v/9//z//v/9//3//f/8//z/
/P/8//r/+v/6//r/+//7//v/+//5//n/+f/5//j/+P/4//j/+P/4//j/9//3//f/9//3
//n/+P/4//j/9v/2//b/9v/4//j/9//3//f/9//3//j/9v/2//X/9f/2//f/+P/5//f/
9//3//f/9//3//b/9v/2//f/9//3//X/9f/1//X/9//4//j/+P/4//j/9v/2//b/9v/4
//j/+P/4//b/9v/2//b/9v/2//f/+P/4//j/+P/5//f/9//3//j//P/9//7//v/+////
//8AAAEAAgAEAAYACAAHAAUAAQD7//j/9v/2//j/9//3//f/9//2//X/8v/0//P/8v/y
//L/8v/x//D/8P/w//D/8P/w//D/8P/w/+7/7v/u/+3/7f/t/+7/7v/u/+7/7v/u/+7/
7v/u/+7/8P/w//D/8P/v//H/9v/7/wEACAAVACgAPwBTAGAAcgCMAKgArwCaAHoAWgBG
ADQAEADi/8f/uf+g/4n/j/+f/63/vP/L/9b/4P/q//H/9f/3//j/+P/5//n/+P/4//n/
+f/7//z//P/8//z//P/8//z//f/9//3//f/9//3//f/+//z//P/8//z//v//////////
//////////////8AAAAAAAABAAEAAQABAAEAAQABAAIAAgADAAMAAwADAAMAAwADAAQA
BAAFAAcABwAIAAgABgAGAAcABwAKAAoACwAMAAsACwALAAwADAANAA0ADwAQABAAEAAS
ABEAEQARABMAFQAYABkAGwAZABoAGwAcABoAGwAbABsAHgAeAB4AHgAcABsAGwAbAB0A
HAAcABoAGAAXABYAFQAUABMAEgARABAADwAOAA0ADAALAAoACgAJAAgACAAHAAQAAwAC
AAEAAgABAAAA///+//7//v/9//r/+v/5//j/+v/5//n/+f/3//f/9f/1//T/9P/1//X/
9v/2//b/9v/z//P/9P/0//X/9f/1//X/9f/1//X/9f/z//T/9P/0//b/9f/1//b/9P/1
//X/9f/3//f/9//4//j/+P/5//n/+f/5//r/+v/8//z//P/9//z//f/9//3//f/+//7/
/v/8//3//f/9//3//f/9//7/AAAAAP/////+//3//f/8//3//f/+/////v/9//3//v/8
//z//P/8//7//f/9//3/+v/6//r/+v/8//z//P/8//n/+f/5//n/+f/5//n/+f/6//r/
+v/6//n/+P/3//X/9v/3//j/+f/3//b/9v/2//b/9v/2//b/+P/4//f/9//1//X/9f/2
//b/9v/1//X/9f/1//X/9f/1//X/9f/1//f/9v/0//T/9P/0//T/9P/0//T/9v/2//b/
9v/1//T/8//y//P/9P/2//j/9v/2//b/9//3//f/9//4//z//f/+//7//P/9//3//v8A
AAIABQAIAAcABQACAP3/+f/2//T/9P/2//X/9f/1//T/9P/0//L/8v/x//D/8P/y//L/
8f/w/+7/7v/u/+7/8P/w//D/8P/u/+7/7v/t/+//7//w//D/7v/u/+7/7v/u/+7/7v/u
/+//8P/x//L/8//1//r//f8FABIAJQA+AFMAYwB2AJIArgCyAJ0AfABcAEYAMgAOAOL/
yv+5/5//jv+X/6f/sf+7/8j/0//e/+j/8P/1//f/+f/6//r/+//7//r/+v/7//v/+//8
//z//P/8//z//P/8//3//f/9//3//f/9//3//v/8//z//P/8//7//////////f/9//3/
/f//////AAAAAP7///////////////////8CAAIAAwADAAIAAQAAAP//AQACAAIAAwAF
AAUABgAGAAQABAAFAAUACAAIAAkACgAJAAkACQAKAAwADQANAA8ADgAOAA4AEAARABEA
EQATABQAFgAWABcAFQAWABcAGAAaABsAGwAbABwAHAAcABwAGgAZABkAGQAbABoAGgAY
ABYAFQAUABMAFAATABIAEQAQAA8ADgANAAwACwAKAAoACwAKAAoACQAGAAUABAADAAIA
AQAAAP//AAAAAAAA///+//7//f/8//z/+//7//v/+//7//n/+f/6//r/+//7//r/+v/6
//r/9//3//j/+P/4//n/+v/7//r/+f/4//f/+f/6//r/+v/8//v/+//8//v/+//6//n/
+//7//v//P/6//r/+//7//3//f/+//7//v/+//7////+/////////wEAAgACAAIAAQAB
AAAA//8AAAEAAgAEAAQABAADAAMAAQABAAIAAgACAAEAAQABAAAA/////wAAAAAAAAAA
AAAAAP////////7//v/+//7//v/+//7//v/9//3//f/9//3//f/9//3//P/8//z//P/8
//z//P/7//3//f/9//3/+//6//r/+v/6//r/+v/6//r/+v/5//n/9//3//f/+P/6//r/
+v/4//j/+P/4//j/+P/4//j/+v/6//r/+v/4//j/+P/4//j/+P/5//r/+v/6//r/+//5
//n/+f/6//z//f/+//7//v//////AAADAAQABgAIAAgABwAFAAEA///8//r/+v/6//n/
+f/5//j/+P/4//b/+P/3//b/9v/0//T/8//y//L/8v/y//L/8v/y//L/8v/x//D/7//t
/+7/7//x//L/8P/w//D/8P/w//D/8P/w//L/8v/y//L/8f/x//L/9////wIACQAWACkA
PwBSAGIAdgCQAKsArACSAHAAUAA6ACgAAADV/8H/tv+f/5H/mf+n/7L/vf/K/9T/4P/t
//P/9//4//j/+f/5//j/+P/5//n/+//8//z//P/8//z//P/8//3//f/9//3//f/9//3/
/v/+//7//v/+/wAAAQABAAEA////////////////AAAAAAAAAQABAAEA//////////8C
AAIAAwADAAEAAQABAAEAAwAEAAQABQAFAAUABgAGAAQABAAFAAUACAAIAAkACgAKAAkA
CAAIAAkACwAMAA8ADgAOAA4AEAAPAA8ADwARABQAFgAWABcAFQAWABcAGAAaABsAGwAb
ABwAHAAcABwAHAAbABsAGwAcABwAHQAcABoAGQAYABcAFgAVABQAEwAUABMAEgARAA4A
DQAMAAwADQAMAAwACwAIAAcABgAFAAYABQAEAAMAAAAAAAAA///+//7//f/8//7//f/9
//3/+//7//n/+f/4//j/+f/5//j/+P/4//j/9//3//j/+P/5//n/+f/5//f/9//3//f/
9//4//j/+P/4//f/9//4//b/9//3//f/+P/5//r//P/7//r/+v/5//v/+//8//z//P/8
//z//f/8//3//f/9////AAAAAAAA/v////////8BAAEAAQACAAIAAgABAAEA/////wAA
AAACAAEAAQABAP7//f/9//7/AAAAAAAAAAAAAP////////7//v/+//7//v/+//7//v/7
//v/+//7//3//f/9//3//P/8//z//P/6//r/+v/5//r/+//8//3//P/6//n/+P/6//r/
+v/6//r/+v/5//n/9//3//f/+P/6//r/+f/5//f/9//3//f/+f/5//n/+f/5//n/+P/4
//j/+f/5//n/+f/5//n/+f/3//f/9//3//n/+f/5//n/9//3//f/+P/3//j/+P/5//n/
+f/4//j/+P/2//b/9v/2//j/+P/4//j/+P/4//j/+P/4//j/+P/4//j/+P/5//r/+f/4
//f/9//4//n/+v/8//3//f/9//z//v//////AAADAAQABgAIAAoACQAHAAMAAQD+//z/
/P/7//n/+P/3//j/+P/4//b/+P/3//b/9v/1//T/8v/w//H/8v/z//T/8v/y//L/8v/y
//L/8v/x//H/8f/y//L/8P/w//D/8P/y//L/8v/y//L/8v/y//L/8f/z//j///8DAAoA
EwAkADkATwBeAG4AiACoALMAogCAAGAASAA4ABgA7P/P/8P/rP+T/4//n/+v/7z/y//Y
/+L/7v/1//n/+//6//r/+//7//z//P/9//3//f/+//7//v/+//7//v/+////////////
/f/9//3//v8AAAAAAAAAAP7///////////////////8BAAEAAgACAAAAAQABAAEAAwAD
AAMAAwAEAAQABQAFAAMAAwADAAMABQAGAAYABwAHAAcACAAIAAgACAAJAAkACgAKAAsA
DAALAAsACwAMAA0ADwAQABMAEwASABEAEgAVABUAFQAXABgAGgAaABsAGQAaABsAHAAe
AB8AHwAfAB4AHgAeAB4AIAAfAB8AHwAdABwAHAAaABoAGQAYABcAGAAXABYAFQASABEA
EAAPAA4ADQAMAAwACwAKAAoACQAIAAcABgAFAAYABQAEAAMAAAAAAAAA//8AAAAA///+
//7//f/9//3/+//7//n/+f/6//r/+//7//n/+P/3//b/9//3//j/+P/3//f/9//3//f/
9//3//f/+f/6//r/+v/4//f/9//4//j/+f/5//n/+f/5//n/+v/6//r/+//7//3//f/+
//7//P/8//z//f/+////////////AAAAAAAA/v////////8BAAEAAQACAAAAAAD/////
AAABAAMABAACAAEAAQABAAAA/////wAAAAAAAAAAAAD+//3//f/9//7//v/+//7//v/+
//7//v/7//v/+//7//3//f/9//3/+v/6//r/+v/8//z//P/7//v/+//7//v/+//6//r/
+v/8//z//P/8//r/+v/5//n/+f/5//n/+v/6//r/+f/5//n/+f/5//n/+//7//v/+//5
//n/+P/4//j/+f/5//n/+//7//n/9//2//b/9v/2//b/+P/4//j/+P/2//b/9v/2//j/
+P/4//j/9v/2//f/+P/4//j/+P/5//v/+//7//z//P/9//7//v///wEAAgAEAAUABgAI
AAoACAAHAAUAAQD9//r/+P/4//b/9f/1//X/9//4//n/+P/3//X/8//y//L/8v/x//D/
8v/y//L/8v/w//D/8P/w//D/8P/w/+//7//v//D/8P/w//D/8P/w//L/8v/y//L/8P/w
//D/8P/z//X/+v///wMACAAVACgAPwBVAGYAegCWALIAtwCcAHoAXABIADQADgDk/8v/
vf+g/4v/j/+h/6//vv/N/9r/5v/w//X/9//5//j/+P/5//n//P/8//3//f/7//z//P/8
//7//v/+//7////////////9//3//f/+/wAAAAAAAAAA/v////////8BAAEAAQABAAMA
AwAEAAQAAwADAAIAAQADAAMAAwADAAIAAgADAAMABQAFAAUABQAFAAYABgAHAAcABwAI
AAgACgAKAAsACwAKAAoACwAMAA8ADwAPABAADgAPAA8AEQASABIAEgAUABcAFwAXABkA
GQAaABkAGQAbABwAHQAeACAAIQAhACEAIAAgACAAIAAiACEAIQAhACAAHgAdABoAHAAb
ABoAGQAWABUAFAATABIAEQAQAA8ADgANAAwADAAJAAgACAAHAAgABwAGAAUAAgABAAAA
///+//7//v/9//3//v/+//7//P/7//v/+//9//3/+//7//j/+P/5//n/+P/4//j/+P/5
//n/+v/6//f/9//3//f/9//3//f/9//3//j/+P/4//j/9//3//j/+v/7//v/+//5//n/
+f/6//z//P/9//3//f/9//7//v/8//z//P/9/wAAAQABAAEAAQACAAIAAgACAAMAAwAD
AAMAAwADAAQAAgACAAEAAQACAAMABQAGAAUAAwACAAEAAgABAAEAAgAAAAAAAAAAAAAA
////////AAAAAAAAAAD///7//f/8//3//f/9//3//f/9//3//f/8//z//P/8//7//v/+
//3/+//7//v/+//9//z//P/8//z//P/8//z/+v/6//n/+f/7//v/+//8//v/+v/4//f/
+P/5//r/+//7//v/+//7//n/9//2//j/+v/6//r/+v/6//j/+P/4//j/+v/6//r/+v/4
//j/+P/4//r/+v/7//z//P/8//z//f/7//v/+//8/wAAAQACAAIAAgADAAMABAAHAAgA
CgAMAAoACQAHAAMA/f/6//j/+P/6//n/+f/5//r/+v/6//j/9v/1//T/9P/2//b/9f/0
//L/8v/y//L/9P/0//T/9P/0//T/9P/z//P/8//0//T/9v/2//b/9v/0//T/9P/0//b/
9v/2//b/+f/7/wAAAQAFABIAJQA+AFUAaQB8AJgAsgC4AKEAgABgAEoAOgAWAOz/0v/B
/6f/lP+Z/6n/tf/B/87/2f/k/+7/9v/5//3///8AAAAAAQABAAAAAAABAAEAAwAEAAQA
BAAEAAQABAAEAAMAAwADAAMABQAFAAUABgAEAAQABAAEAAYABwAHAAcABwAHAAcABwAF
AAUABgAGAAgACQAJAAkABwAHAAcABwAIAAgACQAJAAsACwALAAsACwAMAAwADQAPAA8A
EAAQAA4ADgAPAA8AEAAQABEAEgATABMAEwAUABQAFQAVABcAGAAYABgAGgAbABsAGwAd
AB4AIAAgACEAIQAiACMAJAAiACMAIwAjACYAJgAmACYAJAAjACMAIwAjACIAIgAgACAA
HwAeAB0AHAAbABoAGQAaABkAGAAXABQAEwASABIAEwASABIAEQAQAA8ADgANAAwACwAK
AAkACQAKAAsACwAIAAgABwAGAAgABwAHAAcABwAHAAUABQACAAIAAwADAAMABAAFAAYA
AwADAAQABAADAAMAAwADAAUABQAFAAUAAwAEAAQABAAGAAUABQAGAAQABQAFAAUABwAH
AAcACAAIAAgACQAJAAcABwAIAAgACgAKAAoACwAKAAsACwALAA0ADgAOAA4ADgAPAA8A
DwANAA0ADQAOABAAEAAPAA8ADQANAA4ADgAOAA0ADQANAA4ADQANAA4ADAAMAAwADAAO
AA0ADQANAAoACgAKAAoADAAMAAwADAALAAsACwALAAkACQAJAAkACgAKAAoACgAIAAgA
CAAHAAkACQAJAAkABwAGAAYABgAGAAYABgAGAAgACAAHAAcABQAFAAUABgAGAAgACAAI
AAgACAAIAAYABgAGAAYACAAIAAgACAAGAAYABgAGAAYABgAHAAgACgAKAAoACwAKAAkA
CAAIAAwADQAOAA4ADgAPAA8AEAATABQAFgAYABgAFwAVABEADQAKAAgACAAKAAkACQAJ
AAoACgAKAAgABgAFAAQABAAEAAQAAwACAAIAAgACAAIAAgACAAIAAgAAAAAAAAD/////
//8AAAAAAgACAAIAAgAAAAAAAAAAAAIAAgACAAIAAwAFAAoADQAPABQAIQAyAEkAXwBw
AIAAmgC4AL8ArACMAGoAVABCACAA8v/X/8v/tv+h/6X/tf+//8z/2//k//D//P8DAAcA
CwAMAAwADQANAAwADAANAA0ADQAOAA4ADgAOAA4ADgAOAA8ADwAPAA8AEQARABEAEgAQ
ABAAEAAQABAAEQARABEAEwATABMAEwARABEAEgASABQAFQAVABUAEwATABMAEwAWABYA
FwAXABcAFwAXABcAFQAWABYAFwAZABkAGgAaABgAGAAZABkAHAAcAB0AHgAfAB8AHwAg
AB4AHwAfACEAIwAkACUAKAAnACcAJwApACoALAAsAC0ALQAuAC8AMAAwADEAMQAxADQA
NAA0ADQAMgAxADEAMQAzADIAMgAwADAALwAuAC0ALAArACoAKQAqACkAKAAnACUAIwAh
ACAAIQAgACAAHwAeAB0AHAAbABgAFwAWABUAFgAWABYAFQAUABQAEwASABQAEwATABMA
EwATABEAEQAOAA4ADwAPABAAEAAQABAADQANAA4ADgAPAA8ADwAPAA8ADwAPAA8ADQAO
AA4ADgAPAA8AEAASABEAEQAQAA8AEQARABEAEgASABIAEwATABEAEQASABIAEwAUABUA
FwAUAA==
         </WaveFormData>
      </LeadData>
      <LeadData>
         <LeadByteCountTotal>10000</LeadByteCountTotal>
         <LeadTimeOffset>0</LeadTimeOffset>
         <LeadSampleCountTotal>5000</LeadSampleCountTotal>
         <LeadAmplitudeUnitsPerBit>4.88</LeadAmplitudeUnitsPerBit>
         <LeadAmplitudeUnits>��V</LeadAmplitudeUnits>
         <LeadHighLimit>2147483647</LeadHighLimit>
         <LeadLowLimit>268435456</LeadLowLimit>
         <LeadID>V3</LeadID>
         <LeadOffsetFirstSample>0</LeadOffsetFirstSample>
         <FirstSampleBaseline>0</FirstSampleBaseline>
         <LeadSampleSize>2</LeadSampleSize>
         <LeadOff>FALSE</LeadOff>
         <BaselineSway>FALSE</BaselineSway>
         <ExcessiveACNoise>FALSE</ExcessiveACNoise>
         <MuscleNoise>FALSE</MuscleNoise>
         <LeadDataCRC32>855542555</LeadDataCRC32>
         <WaveFormData>
/AD8APwA/ADHAJIAXQAoAAcA5v/F/6T/rf+2/7//yP/U/97/6P/y//X/+P/7//7/AAAA
AAAAAAACAAIAAgACAAAAAAAAAAAAAgACAAIAAgACAAIAAgACAAIAAgACAAIABAAEAAQA
BAAEAAQABAAEAAQABAAEAAQABAAEAAQABAAEAAQABAAEAAQABAAEAAQABAAEAAQABAAG
AAYABgAGAAYABgAGAAYABgAGAAYABgAIAAgACAAIAAgACAAIAAgACgAKAAoACgAKAAoA
CgAKAAoACgAKAAoADAAMAAwADAAKAAoACgAKAAwADAAMAAwACgAKAAoACgAIAAgACAAI
AAcABgAFAAQAAwACAAEAAAD+//7//v/+//3//P/7//r/+P/4//j/+P/4//j/+P/4//j/
+P/4//j/+v/6//r/+v/8//z//P/8//7//v/+//7/AAAAAAAAAAD+//7//v/+/wAAAAAA
AAAAAAAAAAAAAAD+//7//v/+//7//v/+//7//v/+//7//v/+//7//v/+//z//P/8//z/
/P/8//z//P/+//7//v/+//z//P/8//z//f/+////AAAAAAAAAAAAAAIAAgACAAIAAgAC
AAIAAgAEAAQABAAEAAYABgAGAAYABgAGAAYABgAGAAYABgAGAAgACAAIAAgACAAIAAgA
CAAIAAgACAAIAAYABgAGAAYABgAGAAYABgAGAAYABgAGAAQABAAEAAQABAAEAAQABAAC
AAIAAgACAAIAAgACAAIABAAEAAQABAACAAIAAgACAAIAAgACAAIAAAAAAAAAAAAAAAAA
AAAAAAAAAAAAAAAAAAAAAAAAAAAAAAAAAAAAAAAAAAAAAAAAAAAAAAAAAAACAAIAAgAB
AAEAAQABAAEAAwADAAMAAwAFAAYABgAGAAYABwAIAAgACgAKAAoACgAKAAsADgAPABAA
EQASABIAEQAPAA8ADQAMAAoACQAHAAYAAwD///3//v/9//3//f///wAAAgADAAIA///9
//v/+v/6//r/+v/7//v/+//7//v/+v/6//r//P/8//z//P/6//r/+v/6//r/+v/6//r/
/P/8//z//P/6//v/+//7//z//P/9//3///8FAAwAGQAsAEUAZwCLALEA3wAQASwBLgEj
AQ8B9wDOAI0AQwAOAOf/v/+c/5b/pP+v/7z/y//X/+T/8P/1//f/+v/8//7//v//////
/f/+//7///8AAAAAAAAAAAAAAAABAAEAAAAAAAAAAAACAAIAAgACAAIAAgACAAIAAgAC
AAIAAwADAAMAAwADAAMAAwAEAAQABAADAAMAAwADAAQABAAEAAQABAAEAAQABgAGAAYA
BgAEAAQABQAFAAYABgAGAAYABgAGAAYABgAHAAcABwAHAAgACAAIAAkABwAHAAcACAAK
AAoACwALAAsACwALAAwACgAKAAsACwAMAAwADAAMAAsACwALAAoACQAJAAkABwAGAAUA
BQAEAAEAAAD///7//v/9//v/+//5//j/9//2//b/9v/2//f/9f/2//b/9v/2//b/9v/2
//j/+P/4//j/+P/4//n/+f/5//r/+//7//v/+//8//z//P/9//3//v/+//7//v/+//z/
/P/8//z//v/+//7////9//z//P/8//z//P/8//v/+//7//v/+//7//v/+//7//v/+//7
//v//f/9//3//f/7//v//P/8//7///////////8AAAAAAAACAAIAAgACAAMABAAEAAUA
BAAFAAUABQAHAAcACAAIAAYABwAHAAgACgAKAAoACgAKAAoACgAKAAsACwAKAAoACgAJ
AAkACQAHAAcABwAHAAkACQAJAAkABgAGAAYABgAGAAYABgAGAAgABwAHAAcABAAEAAQA
BAAEAAQABAAEAAYABgAFAAUABQAFAAUABQAFAAUABAAEAAIAAgACAAIABAAEAAQABAAD
AAMAAwAEAAIAAQABAAEAAwADAAMAAgACAAIAAgACAAQAAwADAAMAAwADAAMAAwABAAEA
AQACAAQABAAEAAUABAAEAAQABAAHAAgACQALAAsACwALAAsADAAMAA0ADQAPAA8AEAAQ
ABEAEQAOAAsABwAFAAQAAwADAAMAAgACAAMAAwADAAEAAgABAAAAAAD+//7//f/9//3/
/f/9//z//v/+//7//v/8//z//P/8//7//v/+//7//P/8//z//P/8//z//P/9//3//f/+
//7//f/7//3///8EAAsAGgAtAEsAbQCPALkA6gAaATQBNwEnARMB9gDLAIcAQAAPAO3/
wv+i/57/qf+y/7v/x//U/97/6//1//z/AAD+//7//////wEAAgACAAMABAAEAAQABAAC
AAIAAwADAAYABgAGAAYABAAEAAQABAAEAAQABAAEAAYABgAGAAcABQAFAAUABQAFAAUA
BgAGAAYABQAFAAUABwAIAAgACAAIAAgACAAIAAYABgAGAAYACAAIAAkACQAIAAgACAAI
AAoACgAKAAoACwALAAsACwAKAAoACgALAA0ADQANAA4ADgAOAA8ADwAPAA8ADwAQABAA
EAARABEADgAOAA4ADgAOAA8AEAAQAA0ADQANAAsACgAJAAkACAAJAAgABwAGAAQAAwAB
AAEAAwACAAEAAAD///7//f/9//3//v/+//7//v/+//7//v/+//7//v/+/wAAAAABAAEA
AAAAAAAA//8BAAEAAgACAAIAAwADAAQABAAEAAQABAAEAAQABAAEAAQABAAEAAUABQAE
AAQABAAEAAQABAADAAEAAQABAAEAAwADAAMAAwABAAEAAQABAAEAAQABAAEAAwADAAQA
BAAEAAUABQAFAAUABgAGAAYACAAIAAgACAAJAAoACgALAAoACwALAAsADQANAA4ADgAQ
ABEAEQASABAAEAAQABAAEAAQABAAEAARABEAEAAQAA4ADQANAA0ADwAPAA8ADwAPAA8A
DwAPAA4ADgAOAA4ADgAOAA4ADgAMAAsACwALAAwADAAMAAwACgAKAAoACgAIAAgABwAH
AAkACQAJAAkABwAHAAYABgAIAAgACAAIAAgACAAIAAgABwAHAAcACAAKAAkACQAJAAcA
BwAHAAcABwAHAAcABwAFAAUABQAFAAYABgAFAAQACAAIAAcABwAGAAQABAAEAAQABgAF
AAUABQAFAAUABQAFAAcABwAHAAgACQAKAAsADQAMAAwADAAMAAwADAAMAA0ADgAPABAA
EQAUABQAFQAVABUAEwASABAADgANAAkABQADAAMABAAFAAMAAwACAAIABAAFAAYABQAE
AAMAAgACAAAAAAD//////////////v/+//7//v/+//7//v/+//7//v/+//7//v/+//7/
/v/+//7//v/+/////////wAAAAD///////8BAAYADQAaAC0ARwBpAI0AswDiABQBNAE5
AS0BGQEAAdsAnQBQABkA9f/K/6L/mP+h/6z/uf/H/9T/4P/t//X/+v/8//z//P/9//3/
/v8AAAEAAwACAAIAAgACAAIAAgADAAMABAAEAAQABAACAAIAAgACAAQABAAEAAQAAgAC
AAIAAwADAAMAAwADAAUABQAGAAYABgAFAAUABQAFAAYABgAGAAYABgAGAAYABgAGAAYA
BgAIAAgACQAJAAkACAAHAAYACAAIAAgACAAHAAcABwAHAAoACgAKAAsACwALAAsADAAM
AAwADQANAA0ADQANAA4ADAAMAA0ADQAOAA4ADgAOAA8ADwAPAA4ACwALAAsACQAKAAkA
CQAIAAcABgAFAAQABAADAAEAAQADAAIAAQAAAP3//P/7//v//f/+//7//v/8//z//P/8
//z//P/8//z//v/+///////9//7///////////8AAAAAAAABAAEAAgACAAIAAgACAAIA
AgACAAIAAAAAAAAAAQADAAIAAgACAAAAAAAAAP//AQABAAEAAQABAAEAAQABAP//////
////AQABAAEAAQABAAEAAgACAAIAAwADAAMAAwAEAAQABAAGAAYABgAGAAUABgAGAAcA
BgAHAAcABwAHAAcACAAIAAgACQAJAAoACQAIAAcABgAIAAgACAAIAAcABwAGAAYACAAH
AAcABwAHAAcABwAHAAUABQAFAAUABAAEAAQABAAEAAQABAAEAAQAAwADAAMABAAEAAQA
BAACAAIAAgACAAQABAADAAMAAQABAAEAAQABAAEAAAAAAAAAAAAAAAAAAAAAAAAAAAAB
AAEAAQACAAIAAQD//wAA/v/+//7//v8AAP////////3//f/9//3/////////AAAAAAAA
AAABAAAAAAAAAAAAAgACAAIAAwAGAAcACAAJAAoACgALAAsADQANAA4ADgANAA0ACgAH
AAMAAQAAAP////////7//v8BAAEAAQD///z/+//6//r/+v/6//n/+f/5//n/+f/4//j/
+P/4//j/+v/6//r/+v/4//j/+P/4//j/+P/4//j/+v/6//r/+//5//n/+v/6//n/+f/7
////CAATACQAPwBfAIMApwDVAAYBJgEuASMBDwH1ANQAlwBLABIA7f/F/57/lP+e/6v/
uP/H/9X/4P/s//P/9//6//z//P/8//3//f///wAAAAABAAEAAAD///7/AAAAAAEAAQAC
AAIAAgACAAIAAgACAAIAAgACAAIAAgAAAAAAAAABAAMAAwADAAMAAQABAAIAAgAEAAMA
AwADAAMABAAEAAQABAAEAAQABAAEAAQABAAEAAQABAAFAAUABgAGAAYABgAGAAYABgAG
AAUABQAFAAUACAAIAAgACQAJAAkACQAKAAgACAAJAAkACwALAAsADAAMAAwADQANAA4A
DgAOAA4ACwALAAsACgAJAAkACQAHAAgABwAHAAYAAwACAAEAAAACAAEA//////3//P/7
//r/+//6//n/+f/5//r/+v/6//j/+P/4//j/+v/6//r/+v/6//r/+//7//n/+v/7//v/
+//7//z//P/6//v/+//8//z//P/8//z//P/8//z//P/6//r/+v/7//v/+v/6//r/+P/4
//j/9//4//n/+v/7//r/+f/4//f/9//3//f/9//5//n/+f/5//n/+f/6//r/+v/7//v/
+//7//z//P/8//z//P/8//z//f/+//7////+/////////wEAAQACAAIAAgADAAMABAAE
AAQABAAEAAQABAAEAAQAAwADAAIAAgADAAMABAAFAAMAAwADAAMAAwADAAMAAwAEAAQA
BAAEAAIAAgACAAIAAgABAAEAAQACAAIAAgACAAAAAAAAAAAAAgACAAEAAQD/////////
///////+//7//v/+//7//v8AAAAAAAAAAP///////wAA/v/9//3//f//////////////
//////////////////8AAAAA///+//7//v////////8AAAAAAAAAAAAA/v/9//3//f//
/////////////////wAA/v/+//7///8AAAAAAAAAAAAAAAAAAAEABAAFAAYABwAIAAgA
CQAJAA0ADQAOAA4AEQARAA4ACwAFAAMAAgABAAEAAQAAAAAAAQABAAEA///+//3//P/8
//z//P/7//v/+f/5//n/+P/6//r/+v/6//j/+P/4//j/+P/4//j/+P/6//r/+v/6//j/
+P/4//n/+//7//z//P/5//n/+//9/wQACwAaAC8ASwBpAIkArwDeAAoBJAElARkBBwHu
AMUAgwA8AAcA4/+6/5r/mP+l/7L/v//N/9j/5P/v//X/+P/8//7//v////////8AAAAA
AQACAAIAAgACAAIAAgADAAMAAgACAAIAAgAEAAQABAAEAAQABAAEAAQABAAEAAQABQAF
AAUABQAFAAUABQAGAAYABgAFAAUABQAFAAYABgAGAAYABgAGAAYABgAGAAYABgAGAAYA
BwAHAAgACAAIAAgABgAGAAYABgAJAAkACQAJAAoACgAKAAsACQAJAAkACgAMAAwADQAN
AAsACwALAAwADgAOAA8ADwAMAAwADAAMAAsACwALAAoACwALAAsACQAGAAUABQAEAAMA
AgABAAAAAgABAP/////9//z/+//6//v/+v/5//n/9//4//j/+P/4//j/+P/4//j/+P/4
//j/+P/4//n/+f/7//z//f/9//v/+//8//z//v//////AAAAAAAAAAAAAAAAAAAAAAAA
AAAAAAAAAQD///7//v/+//7//v/+//3////////////9//3//f/9/////////////f/9
//3//f//////AAAAAAAAAQABAAEA//8AAAAAAAAEAAQABAAEAAMABAAEAAUABgAHAAcA
BwAJAAkACgAKAAgACQAJAAoADAAMAAwADAAKAAoACgAKAAsACwAKAAoACgAJAAkACQAJ
AAkACQAJAAsACwALAAsACAAIAAgACAAIAAgACAAIAAgABwAHAAcABgAGAAYABgAIAAgA
CAAIAAYABgAFAAUABQAFAAUABQAFAAUABAAEAAIAAgACAAIAAwAEAAUABgAFAAUABQAG
AAQAAwADAAMABQAFAAUABQADAAMAAwADAAMABAAEAAQABAAEAAIAAQABAAEAAwADAAMA
AwABAAEAAQACAAQABAAEAAUABgAGAAYABgAGAAYABgAHAAoACwAMAA0ADAAMAA0ADQAR
ABEAEgASABEAEQAOAAsACQAHAAYABQAFAAUABAAEAAUABQAFAAMAAAD///7//v8AAAAA
//////////////7/AAAAAAAAAAD+//7//v/+//7//v/+//7//v/+//7//v/+//7//v//
//////8AAAAA////////BQAMABsAMgBRAHMAlwC9AO0AGgEyATABHwEJAesAvAB3ADEA
AgDd/7P/lP+U/6L/q/+0/8H/zf/W/+L/6//v//L/9v/2//b/9//3//f/+P/4//n/+P/4
//j/+P/4//j/+f/5//j/+P/4//j/+P/4//j/+P/4//j/+P/4//r/+v/6//v/+f/5//n/
+f/5//n/+v/6//r/+f/5//n/9//4//j/+P/6//r/+v/6//r/+v/6//r/+P/4//n/+f/6
//r/+v/6//z//P/8//z/+//7//v/+//+//7//v////3//f/9//7//v/+////////////
//8AAAAAAAABAAEAAAAAAAAAAAD+//3//P/6//f/9//3//X/8v/x//H/8P/w//D/8P/w
/+7/7f/r/+v/6f/o/+f/5v/n/+b/5f/l/+P/5P/k/+T/5P/k/+T/5P/k/+T/5P/k/+T/
5P/l/+X/6P/q/+z/7f/r/+v/7P/s/+r/6//r/+z/7v/u/+7/7v/u/+7/7v/u/+7/7v/u
/+//7f/s/+z/7P/u/+7/7v/t/+3/7f/t/+3/6//r/+v/6//s/+3/7v/v/+3/7f/t/+3/
7//v//D/8P/w//H/8f/x//H/8v/y//L/9v/2//b/9v/1//b/9v/3//j/+f/5//n/9//3
//j/+P/6//v/+//8//z//P/8//z/+v/6//r/+v/9//3//P/8//r/+f/5//n/+//7//v/
+//7//v/+//7//j/+P/4//j/+P/4//j/+P/6//n/+f/5//j/+P/4//j/+P/4//j/+P/2
//b/9f/1//f/9//3//f/9//3//b/9v/0//T/9P/0//b/9v/2//b/8//z//P/9P/0//P/
8v/0//T/9P/0//L/8f/x//H/8//z//P/8//x//H/8f/y//T/9P/0//X/9P/0//T/9P/0
//T/9P/1//j/+f/6//v//P/8//3//f//////AAAAAAMAAwAAAP3/+//5//j/9//1//X/
9P/0//X/9f/1//P/8P/v/+7/7v/u/+7/7f/t/+v/6//r/+r/7P/s/+z/7P/q/+r/6v/q
/+z/7P/s/+z/7P/s/+z/7P/q/+r/6v/r/+3/7f/u/+7/7//t/+v/6//y//n/AAARACcA
RQBpAI8AtgDmABIBJQEfAREB+gDdAK0AZAAfAPP/0P+m/4z/j/+a/6X/sf++/8j/1f/f
/+j/7P/t/+7/8P/x/+//8P/w//H/9P/0//T/9P/0//T/9f/1//T/9P/0//T/9v/2//b/
9v/2//b/9v/2//j/+P/4//n/9//3//f/9//3//f/+P/4//r/+f/5//n/9//4//j/+P/4
//j/+P/4//j/+P/4//j/+P/4//n/+f/6//r/+v/6//r/+v/6//r/+//7//v/+//6//r/
+v/7//3//f/9//7//v/+//////////////8AAAAAAAABAAEAAAAAAAAAAAABAAEAAQAA
AP////////3//P/7//v/+v/6//r/+v/6//r/+f/3//f/9f/0//P/8v/z//L/8f/x//D/
8P/v/+7/8P/w//D/8P/w//D/8P/w//D/8P/x//H/8f/y//P/8//z//P/9P/0//b/9//3
//j/9v/2//b/9v/2//b/9v/2//b/9v/2//f/9//2//b/9v/2//b/9v/1//X/9f/1//X/
9f/1//X/9f/1//X/9f/1//X/9f/1//X/9f/1//b/9v/0//X/9f/1//X/9v/2//b/+P/4
//j/+P/3//j/+P/5//z//f/9//3//f/9//7//v/+//////8AAAIAAgACAAIAAAAAAAAA
AAADAAMAAgACAAIAAQABAAEAAQABAAEAAQABAAEAAQABAAAAAAAAAAAAAAAAAAAAAAAA
AP////////7//v/+//7//v/+//7//v/+//7//f/9/////////////f/9//z//P/8//z/
/P/8//7//v/+//7/+//7//v//P/8//v/+//7//v/+//7//v/+//7//v/+//9//3//f/9
//z//P/7//r//P/8//3//f/9//3//f/9//v/+//7//z//P/9//3//f/8//z//P/7//v/
/f/9//z//P/8//z//P/8//z/+//7//v/+//7//v/+//7//v/+//8//z//P/8//3//P/8
//z//P/+//7//v///wAAAQACAAMABAAEAAUABQAJAAkACgAKAA0ADQAKAAcABQADAAIA
AQD//////v/+//3//f/9//v/+//7//v//P/7//r/+P/3//f/9//3//b/+P/4//j/+P/2
//b/9v/2//b/9v/2//b/9v/2//b/9v/2//b/9v/3//n/+f/6//r/9//3//f/+f8AAAkA
FAAnAEMAYQCBAKcA1gAGASYBKQEdAQsB8gDNAI8ARgAPAOn/wP+a/5L/n/+s/7n/x//S
/97/6f/z//j/+v/4//j/+f/5//n/+v/6//v//P/8//z//P/8//z//f/9//7//v/+//7/
/v/+//7//v/+//7//v/+/wAAAAAAAAEA////////////////AAAAAAAA//////////8A
AAAAAAACAAIAAgACAAAAAAAAAAAAAAAAAAEAAQACAAIAAgACAAIAAgACAAIABQAFAAUA
BQAEAAQABAAFAAcABwAHAAgACAAIAAkACQAHAAcABwAIAAgACAAJAAkACAAIAAgACAAJ
AAkACQAIAAUABQAFAAMABAADAAMAAgD///7//f/8//z/+//5//n/+f/4//f/9v/1//T/
8//z//H/8v/y//L/9P/0//T/9P/0//T/9P/0//T/9P/1//X/8//0//X/9f/3//f/+P/4
//r/+//7//z/+v/6//r/+v/7//z//f/+//z//P/8//3//f/8//z//P/+//7//v/9//v/
+//7//v/+//7//v/+//7//v/+//7//v/+//7//v/+f/5//r/+v/6//v/+//7//3//v/+
//7//v/+//7//v/9//7//v///wAAAQABAAEAAQABAAIAAgACAAMAAwAEAAIAAgACAAIA
AwAEAAUABgAFAAUABAAEAAQAAwADAAMAAwADAAMAAwADAAMAAwADAAIAAgACAAIABAAE
AAQABAADAAEAAAD//wAAAAAAAAAAAAAAAAAAAAAAAAAA//////////////////////7/
/v/+//7//v/+//7//v/+//7/+//7//v//P/+//3//f/9//v/+//7//v//f/9//3//f/9
//3//f/9//z//P/7//r//P/+//3/+//6//z//P/8//z//P/7//v/+//7//v/+//7//v/
+//7//z//P/8//z//f/8//z//P/8//3//v///wEAAgADAAQABQAGAAYABwAHAAkACQAK
AAoACwALAAgABQADAAEAAAD///7//f/7//r//f/9//3/+//6//n/+P/4//b/9v/1//X/
9//3//f/9v/0//T/9P/0//T/9P/0//T/9P/0//T/9P/0//T/9P/0//b/9v/2//f/9//3
//j/+P/3//X/9f/5//7/BwAYACsARQBlAIcArwDgAA4BJAEjARUBAQHmALkAdQAuAP//
2f+w/5L/kv+f/6z/uf/H/9L/4P/p//H/9P/2//T/9P/1//X/9//4//j/+f/6//r/+v/6
//r/+v/7//v//P/8//z//P/6//r/+v/6//z//P/8//z//P/8//z//f/7//v/+//7//3/
/f/+//7//v/9//3//f/9//7//v/+//7//v/+//7//P/8//z//P/+//7///////7//v/+
//7/AAAAAAAAAAD//////////wAAAAAAAAEAAQABAAEAAgACAAIAAwADAAMAAwADAAQA
BAAEAAUABQAEAAQABAAEAAUABQAFAAQAAQABAAEA//8AAP/////+//v/+v/5//j/+P/3
//X/9f/z//L/8f/w/+//7v/t/+3/7f/u/+7/7v/s/+z/7P/s/+z/7P/s/+z/7v/u/+//
7//t/+7/7//v//D/8f/z//T/8v/z//P/9P/2//b/9v/2//b/9v/2//b/9P/0//T/9f/3
//b/9v/2//T/9P/0//P/8//z//P/8//z//P/8//z//P/8//z//P/9f/1//X/9f/1//X/
9v/2//b/9//3//f/9//4//j/+P/6//r/+v/6//v//P/8//3//v//////////////AAAA
AAAAAQABAAIAAAAAAAAAAAACAAIAAgACAAEAAQAAAAAAAgABAAEAAQABAAEAAQABAAEA
AQABAAEAAgACAAIAAgABAAAA///+/wAA/////////v/+//7//v/+//7//v/+//7//v/9
//3/+//7//v/+//7//v/+v/6//r/+v/6//r/+v/6//r/+v/7//v/+//8//r/+f/5//n/
+f/5//n/+f/7//v/+//7//v/+f/5//n/+v/6//r/+v/6//z/+//7//v/+f/5//n/+f/7
//v/+//8//r/+v/6//v//P/8//z//P/8//z//P/9/wAAAQACAAMABAAEAAUABQAJAAkA
CgAKAAsACwAIAAUAAQD///7//f/9//3//P/8//3//f/9//v/+P/3//b/9v/2//b/9f/1
//X/9f/1//T/9v/2//b/9v/2//b/9v/2//b/9v/2//b/+P/4//j/+P/2//b/9v/3//f/
9//4//j/9//5//v//f8GABMAKABFAGkAjwC3AOcAFgEuASwBHQEHAesAwAB9ADcACADl
/7n/mv+Y/6T/q/+2/8X/0f/c/+j/8f/1//j/+P/5//r//P/9//3//v/+////AAAAAAAA
AAACAAIAAwADAAMAAgABAAAAAgACAAIAAgACAAIAAgACAAQABAAEAAUABQAFAAUABQAD
AAMABAAEAAYABQAFAAUAAwAEAAQABAAEAAQABAAEAAYABgAGAAYABAAEAAUABQAGAAYA
BgAGAAYABgAGAAYABwAHAAcABwAKAAoACgALAAkACQAJAAoACgAKAAsACwALAAsACwAM
AAwADAANAA0ADAAMAAwADAALAAsACwAKAAkACQAJAAcABgAFAAUABAADAAIAAQAAAAAA
///9//3/+//6//n/+P/4//j/+P/5//j/+P/3//b/9v/2//b/9v/4//j/+P/4//j/+P/5
//n/+//8//3//f//////AAAAAAAAAQABAAIAAgACAAIAAgACAAIAAgACAAIAAgACAAMA
AwACAAIAAgAAAAAAAAD//wEAAQABAAEAAQABAAEAAQABAAEAAQABAAEAAQABAAEAAwAD
AAQABAAEAAUABQAFAAUABgAGAAYACAAIAAgACAAJAAoACgALAAoACwALAAsADAANAA8A
EAAPAA8ADgAOABAAEAAQABAAEAAQABAAEAAPAA8ADgAOABAADwAPAA8ADQANAA0ADQAN
AA0ADQANAA4ADgAOAA4ADAAMAAwADAAOAA0ADQANAAwADAAMAAwADAAMAAwADAAMAAwA
CwALAAsACwALAAsACwALAAoACgAKAAoACgAKAAwADAAMAAwACQAJAAkACgAKAAsADAAM
AAwADAAMAAoACQAJAAkACwALAAsACwALAAsACwAMAAoACgAKAAsADgAOAA4ADgAMAAwA
DAANABAAEQASABMAFAAUABUAFQAZABkAGgAaABsAGwAYABUAEQAPAA4ADQANAA0ADAAM
AA0ADQANAAsACgAJAAgACAAIAAgABwAHAAcABwAHAAYACAAIAAgACAAGAAYABgAGAAYA
BgAGAAYACAAIAAgACAAIAAgACAAJAAkACQAKAAoACwALAAsADQAQABcAJgA7AFcAeQCd
AMMA9AAiAT4BPwEvARsBAgHZAJUASgAZAPf/zv+q/6b/s/+8/8n/1//i/+z/+/8DAAgA
CgAMAAwADQANAA8AEAAQABEAEgASABIAEgASABIAEwATABIAEgASABIAFAAUABQAFAAS
ABIAEgASABQAFAAUABUAFQAVABUAFQAVABUAFgAWABgAFwAXABcAFQAWABYAFgAWABYA
FgAWABgAGAAYABgAGAAYABkAGQAaABoAGgAaABoAGgAaABoAGwAbABsAGwAcABwAHAAd
AB0AHQAdAB4AHgAeAB8AHwAfAB8AHwAgACAAIAAhACEAIgAiACIAIgAhACEAIQAgAB8A
HwAfAB0AHgAdAB0AHAAbABoAGQAYABgAFwAVABUAEwASABEAEAARABAADwAPAA0ADgAO
AA4ADgAOAA4ADgAOAA4ADgAOAA4ADgAPAA8AEQASABMAEwATABMAFAAUABQAFQAVABYA
FgAWABYAFgAWABYAFgAWABYAFgAWABcAFwAWABYAFgAWABYAFgAVABUAFQAVABUAEwAT
ABMAEwAVABUAFQAVABUAFQAVABUAFwAXABgAGAAYABkAGQAZABcAGAAYABgAGgAaABoA
GgAdAA==
         </WaveFormData>
      </LeadData>
      <LeadData>
         <LeadByteCountTotal>10000</LeadByteCountTotal>
         <LeadTimeOffset>0</LeadTimeOffset>
         <LeadSampleCountTotal>5000</LeadSampleCountTotal>
         <LeadAmplitudeUnitsPerBit>4.88</LeadAmplitudeUnitsPerBit>
         <LeadAmplitudeUnits>��V</LeadAmplitudeUnits>
         <LeadHighLimit>2147483647</LeadHighLimit>
         <LeadLowLimit>268435456</LeadLowLimit>
         <LeadID>V4</LeadID>
         <LeadOffsetFirstSample>0</LeadOffsetFirstSample>
         <FirstSampleBaseline>0</FirstSampleBaseline>
         <LeadSampleSize>2</LeadSampleSize>
         <LeadOff>FALSE</LeadOff>
         <BaselineSway>FALSE</BaselineSway>
         <ExcessiveACNoise>FALSE</ExcessiveACNoise>
         <MuscleNoise>FALSE</MuscleNoise>
         <LeadDataCRC32>1892281982</LeadDataCRC32>
         <WaveFormData>
5gDmAOYA5gCvAHoARQAQAPj/4P/I/7D/tv+8/8L/yP/R/9r/4//s//D/8v/0//b/+P/4
//j/+P/6//r/+v/6//j/+P/4//j/+v/6//r/+v/4//j/+P/4//r/+v/6//r/+v/6//r/
+v/4//j/+P/4//r/+v/6//r/+P/4//j/+P/4//j/+P/4//j/+P/4//j/9v/2//b/9v/4
//j/+P/4//b/9v/2//b/+P/4//j/+P/4//j/+P/4//j/+P/4//j/+v/6//r/+v/4//j/
+P/4//j/+P/4//j/+P/4//j/+P/3//b/9f/0//b/9v/2//b/9f/0//P/8v/w//D/8P/w
/+3/7P/r/+r/6P/o/+j/6P/q/+r/6v/q/+n/6P/n/+b/5v/m/+b/5v/m/+b/5v/m/+j/
6P/o/+j/6f/q/+v/7P/u/+7/7v/u/+//8P/x//L/9P/0//T/9P/0//T/9P/0//b/9v/2
//b/9P/0//T/9P/2//b/9v/2//T/9P/0//T/9P/0//T/9P/0//T/9P/0//L/8v/y//L/
8v/y//L/8v/0//T/9P/0//L/8v/y//L/8//0//X/9v/0//T/9P/0//X/9v/3//j/+P/4
//j/+P/4//j/+P/4//n/+v/7//z/+v/6//r/+v/8//z//P/8//z//P/8//z//P/8//z/
/P/+//7//v/+//3//P/7//r//P/8//z//P/8//z//P/8//r/+v/6//r//P/8//z//P/7
//r/+f/4//r/+v/6//r//P/8//z//P/7//r/+f/4//r/+v/6//r/+P/4//j/+P/6//r/
+v/6//r/+v/6//r/+P/4//j/+P/6//r/+v/6//j/+P/4//j/+P/4//j/+P/4//j/+P/4
//j/+P/5//n/+//7//v/+//7//v/+//7//7//////////////////////wEAAgAFAAcA
CAAIAAgABwAHAAYABgAEAAMAAQD+//3//P/4//f/9v/3//j/+P/5//r/+//8//n/9//1
//P/8//0//X/9v/3//f/9//3//X/9f/1//X/9v/1//b/+P/3//b/9f/0//b/9v/2//b/
+P/5//n/+f/5//n/+f/5//r/+v/6//n/+f/9/wIACgAXAC0ARwBoAI0AtgDdAPwADAET
AQkB6ACsAGcALwADAN7/wP+v/63/s/+7/8b/z//Z/+T/7P/x//L/9f/3//n/+f/6//v/
+//6//r/+f/5//n/+f/5//v//P/8//z//P/7//r/+f/6//v//P/9//v/+//7//v/+//7
//v/+//9//3//f/9//v/+//7//v//f/9//3//f/9//3//f/9//3//f/9//3//f/9//3/
/P/6//r/+v/6//3//f/9//3/+//7//v/+//9//3//f/9///////+//7//P/8//3//f/9
//3//P/8//r/+v/6//r/+v/6//r/+v/5//n/+P/3//f/9v/1//X/9//2//X/9P/x//D/
8P/v//D/8P/v/+7/7v/t/+z/7P/p/+j/6P/o/+n/6v/r/+z/6v/q/+r/6v/q/+v/6//t
/+7/7v/u/+//7//v//D/8v/y//P/9P/1//P/8//0//X/9f/3//j/+P/6//r/+v/6//j/
+f/5//n/+f/5//r/+v/5//j/+P/4//n/+f/4//j/+P/4//j/9//1//b/9v/2//j/+P/4
//j/9f/1//b/9v/4//j/+f/5//r/+v/5//n/9//4//j/+v/7//z//f/+//z//P/8//3/
/v/+//7//v8AAAEAAgAEAAMAAwACAAIAAwAEAAUABgAEAAQABAAFAAUABQAFAAUABQAE
AAQABAACAAIAAgACAAMABAAFAAYABQADAAIAAgAEAAIAAgADAAUABAAEAAQAAwACAAEA
AAABAAIAAwADAAEAAQABAAAAAAABAAEAAQACAAIAAwAFAAQAAgABAAAAAgACAAIAAgAA
AAAAAAABAAMAAwACAAIABAADAAEAAAAAAAAAAAAAAAEAAgADAAQABAADAAIAAQABAAEA
AQABAAEAAQACAAMABQAFAAUABQAGAAcACAALAAsADQAMAAwADAAMAAwADQANAA4ADgAP
AA0ADAALAAoACAAHAAUABQADAAIAAgACAAQABAAEAAMAAgABAAAAAAD///7//P/7//3/
/f/9//3/+//7//v/+f/7//z//P/8//7//v/+//7//P/8//z//f////////////7//f/9
//z/+v/5//v//f8CAAYAEQAfADUAUgB1AKAAzQD4ABQBJQEpARoB9ACvAGcALQAGAOb/
yf+3/7P/t/+8/8H/y//W/+D/6f/y//n/+//7//v//P/9//7//v/////////////////9
//7//v/+/wAAAQACAAMAAQABAAEAAQADAAMAAwADAAEAAQABAAEA//////////8AAAEA
AgADAAEAAQABAAEAAwADAAMAAwABAAEAAQABAP////////7///8AAAEAAgACAAEAAAD/
/wEAAQABAAEAAwADAAMAAwABAAEAAAAAAAIAAgADAAMAAQABAAAAAAACAAIAAgACAAAA
AAAAAAAA//////7//f////7//f/9//v/+v/5//j/9//2//b/9f/0//T/8//y//L/8f/w
//D/8P/w//H/8v/v/+7/7f/s/+7/7v/u/+7/7v/v/+//8f/0//T/9P/1//X/9f/2//j/
9v/3//j/+f/6//v//f////3///8AAAAA/v/+//7//v8AAAEAAQABAAAA//////7//v/+
////AAAAAP///f/8//z//P/8//v//P/+////AAD+//7//v/+//////8AAAAA/v/+////
///+//7//f/9//7/AAABAAQAAgACAAIAAgAEAAQABAAFAAYABgAGAAYABwAHAAcACAAK
AAsACwAMAAsACgAJAAgACQAKAAsADQALAAsACwALAAkACAAIAAgACgAKAAoACgAIAAgA
CAAIAAoACQAJAAoACgAIAAgACQAHAAYABgAGAAgACAAIAAgABgAGAAYABQAHAAcABwAG
AAQABQAFAAUABQAEAAQABQAHAAYABgAGAAQABAAEAAQABAAEAAQABQAFAAUABAAEAAQA
AwADAAMABQAGAAYABgAFAAQAAgABAAMAAwADAAMABQAEAAQABAAEAAQABAAEAAQABAAE
AAQABAADAAMAAwADAAUABQAFAAUABgAHAAkACwALAAsACwALAAkACQAJAAsACwANAAwA
DAAPABAAEQATABAAEAAPAA8ADAAKAAgABgAFAAUABAAFAAMAAgACAAIAAwAEAAUABQAD
AAEA///+//7//v/9//3//f/9//3//f/9//3//f/7//v//P/8//z/+v/6//r/+v/8//z/
/P/9//v/+//7//v/+//7//z//P/8//v/+f/7//z/AgAJABkALQBKAG0AlgDDAO4AEAEh
ASUBHAEAAcMAdwA3AAoA6P/H/6//qf+r/7T/v//L/9T/3v/p/+7/8f/z//P/8//0//X/
+P/4//n/+f/3//f/9//3//n/+v/6//r/+//7//v/+//7//v/+//7//3//f/9//3//P/7
//r/+f/7//v/+//7//v/+//7//v//f/9//3//f/9//3//f/9//v/+//7//v//f/9//3/
/P/8//z//P/8//v/+//7//v//f/9//3//f/7//v/+//7//z//f/9//7//P/8//3//f/7
//v/+v/6//z//P/8//z/+v/6//r/+v/7//v/+v/5//n/+P/3//f/9//2//X/9P/z//L/
8v/x/+7/7v/t/+z/7v/t/+z/7P/t/+z/7P/s/+v/6v/p/+j/6f/q/+v/7P/q/+v/6//t
/+7/7v/u/+//8f/x//L/9P/y//P/9P/1//X/9f/2//f/9f/3//j/+P/4//j/+P/4//j/
+f/5//n/+f/5//r/+v/6//r/+//8//r/+f/3//b/9//4//n/+f/3//j/+P/4//b/9v/2
//b/9v/3//n/+v/5//j/+P/3//j/+P/3//f/9//4//j/+v/6//r/+v/6//z//P/8//3/
/P/8//z//P/9//3//f/+//7//////wAAAAAAAAAAAAACAAIAAgADAAEAAQABAAEAAwAC
AAIAAgACAAIAAgACAAAAAAAAAAAAAgABAAEAAgAAAP7//v///wEAAAAAAAAAAAAAAAAA
AAD+//7//v/9//////////7//P/9//3//f/+//7///8BAAAA/v/9//z//P/8//z//P/+
//7//v///////f/8//z//P/8//z//P/8//z//P/8//v/+//7//v//P/9//7////+//3/
/f/9//3//f/9//3//f/9//3///8CAAUABQAGAAYABgAGAAcABwAIAAgACQAHAAYABQAE
AAAA///9//3//f/8//z//P/+//7//v/9//r/+f/4//j/+v/6//n/+f/3//f/9//3//f/
9//3//X/9v/4//n/+v/4//j/+P/4//j/+P/4//n/+f/5//n/+f/5//n/+v/6//r/9//5
//v/AgAIABMAJwBDAGQAiwC0AN8A/gAQARkBEQHyALoAcwA1AAcA5P/E/63/qf+v/7X/
wP/N/9f/4P/o/+//8v/z//f/9//3//j/+f/4//j/+f/5//f/9//3//f/+P/6//v//P/8
//v/+v/5//v/+//7//v/+//7//v/+//5//n/+f/5//r/+//8//3/+//7//v/+//7//v/
+//7//v/+//7//v/+f/5//n/+f/6//v//P/8//r/+v/6//r/+//7//v/+//7//v/+//7
//n/+f/5//n/+v/7//v//P/7//r/+v/5//n/+f/4//j/+f/6//v//P/6//r/+v/6//v/
+//6//n/+P/2//T/8//1//T/8//y//H/8P/w/+//7P/s/+v/6v/r/+v/6//s/+n/6P/o
/+j/6P/o/+j/6P/o/+j/6P/o/+j/6f/p/+v/7P/s/+z/7f/t/+3/7v/w//D/8f/y//P/
8//z//T/9f/z//X/9v/2//j/+P/4//j/9v/3//f/9//1//X/9v/2//X/9P/0//T/9f/1
//T/9P/2//b/9v/1//P/9P/0//T/9P/0//T/9P/z//P/9P/0//L/8v/z//P/9f/2//b/
9//1//b/9v/4//j/+P/4//j/+v/6//r/+//6//r/+v/6//3//f/9//7//P/9//3//v/+
//7//v/+//7//v/+//////////////8BAAAAAAAAAP7//v/+//7//v/+//7//v/+//3/
/f/+//z/+v/6//v//P/8//3//v/9//z/+//6//z//P/8//v/+//7//v/+v/4//n/+f/5
//r/+v/7//3//P/6//n/+P/6//r/+v/6//r/+v/6//v/+//7//r/+v/8//v/+//7//n/
+v/6//r/+v/6//n/+f/7//v/+//7//n/+v/6//r/+v/8//r/+v/6//r/+P/4//j/+P/7
//v/+//7//n/+f/5//n/+f/5//r/+//7//v/+//7//v/+//7//3/AAADAAMABAACAAIA
AgADAAUABgAGAAcACQAIAAcABgAAAP///f/9/////v/+//7//f/8//v/+f/6//n/+P/4
//j/+P/3//f/9f/1//X/9f/3//f/9//1//P/9P/0//T/9v/2//b/9v/2//b/9v/3//X/
9f/1//X/9v/3//n/+v/2//X/8//1//z/AgALABsALwBIAGcAjAC1ANwA+gALAREBBgHk
AKMAXwAnAPz/2v+9/6//r/+z/7z/x//R/9j/4v/r//D/8//3//f/9//4//n/+P/4//n/
+f/7//v/+//7//v//P/8//z/+//7//v/+//9//3//f/9//v/+//7//v//f/9//3//f/9
//3//f/9//v/+//7//v//f/9//3//f/7//v/+//7//3//f/9//3/+//7//v/+v/8//z/
/P/8//3//f/9//3/+//7//v/+//9//3//f/9//3//f/8//z/+v/6//v/+//9//3//P/8
//v/+v/5//j/+f/6//v//P/7//v/+v/5//f/9v/1//X/9//2//X/9P/z//L/8v/x//D/
8P/v/+7/7v/t/+z/7P/r/+r/6v/q/+r/6v/q/+r/6P/o/+j/6P/q/+v/6//t/+z/7P/s
/+3/7f/t/+7/8P/w//H/8v/z//H/8f/y//P/9f/3//j/+P/4//j/+P/4//j/+f/5//n/
+//7//z//P/5//j/+P/4//n/+f/4//j/+P/4//j/9//3//j/+P/4//j/+P/4//j/9f/1
//b/9v/4//j/+f/5//r/+v/5//n/9//4//j/+v/6//r/+v/6//r/+v/6//v//f/+////
AAAAAP///v/+//7//////wAAAgACAAIAAgAAAAAAAAABAAMAAwADAAMAAQAAAAAAAAAA
AAAAAAAAAAIAAgACAAIAAQD///7//v////7///8BAAEAAAAAAAAA/v/+//7//v/+//7/
/v/9//v/+//7//r/+//9//7///////7//v////3//P/8//z//P/8//z//P/8//z//P/9
//3//f/8//z//v/9//3//f/7//z//P/8//7//v/8//z//P/8//r/+v/6//r//P/9//7/
///8//v/+v/5//r/+//9/////f/9//3//f/9//3//f///wIABQAFAAYABAAEAAQABQAG
AAgACQALAAoACAAGAAQAAgABAP/////9//z//P/8//z//P/8//v//P/7//r/+v/6//r/
+f/5//n/+f/5//n/+//7//v/+f/3//j/+P/4//r/+v/6//r/+P/4//j/+f/5//n/+f/5
//v/+//8//z/+P/3//f/+/8CAAwAHwA5AFUAdgCdAMYA8QAMAR4BHwERAeYAogBbACUA
/f/c/8D/r/+x/7f/u//C/8v/0//e/+j/8f/0//f/+//5//n/+v/7//r/+v/7//v//f/9
//3//f/8//z/+//6//3//f/9//3//f/9//3//f/7//v/+//7//z//f/+/////f/9//3/
/f/9//3//f/9//v/+//7//v/+//7//v/+//8//3//v////3//f/9//z//P/8//z//P/7
//v/+//7//3//f/9//3/+//7//v/+//7//v/+v/6//z//P/9//3//f/9//z//P/6//r/
+v/6//z//P/8//z/+f/5//j/9//3//b/9f/1//X/9P/z//L/7//u/+7/7f/t/+7/7v/u
/+z/6//q/+r/6f/o/+j/6P/m/+b/5v/m/+j/6P/o/+j/6P/p/+n/6//s/+z/7P/t/+//
7//w//L/8v/z//T/9f/1//X/9v/3//f/+f/6//r/+P/4//j/+P/6//v/+//7//v/+//8
//z/+f/4//j/+P/7//v/+v/6//j/+P/4//f/9//4//j/+P/6//r/+v/6//f/9//4//j/
+f/6//z//f/8//z/+//7//v//P/8//7/AAAAAAAAAAAAAAAAAAABAAQABAAEAAQABAAD
AAIAAgAEAAUABQAGAAYABgAGAAYABgAGAAYABwAHAAcABwAHAAYABAADAAIAAwAEAAUA
BgAGAAYABgAGAAQAAwADAAQABgAEAAQABQADAAIAAgACAAQABAAEAAQABAAEAAQAAwAB
AAEAAQAAAAEAAwAEAAUABAACAAEAAQABAAAAAAAAAAAAAAAAAAAAAAAAAAAAAQABAAEA
AgAAAAAAAAAAAP7//v/+//7/AQABAAEAAQAAAP///v/9//////8AAAEAAQABAAEAAQD/
//////8BAAIABQAFAAYABgAGAAYABwAJAAoACgALAAsACgAJAAgABgAFAAMAAwADAAIA
AgACAAAAAAAAAP//AAD///7//v/8//z/+//7//v/+//7//v/+//7//v/+f/3//j/+P/4
//r/+v/6//r/+P/4//j/+f/5//n/+f/5//v/+//8//z/+P/3//X/9f/4/wAABwATACMA
PgBdAIIAqQDUAP4AGQElASYBFgHpAJ8AVQAcAPT/1f+9/6//rf+y/7n/wf/K/9T/4f/q
//H/9f/3//f/+P/5//j/+P/5//n/+v/7//z//f/7//z//P/8//3//f/9//3//f/9//3/
/f/9//3//f/9/////////////f/9//3//f/9//3//f/9/////////////v/9//z/+//9
//3//f/9//v/+//7//r//P/8//z//P/9//3//f/9//v/+//7//v//f/9//3//f/7//v/
+v/6//z//P/9//3//f/9//z//P/8//z//P/8//7//v/+//7/+//7//r/+f/7//r/+f/5
//n/+P/3//b/8//y//L/8f/x//L/8v/y//D/7//u/+7/7f/s/+z/7P/s/+z/7P/s/+r/
6v/q/+r/7P/t/+3/7//u/+7/7v/v//H/8f/y//T/9P/1//b/9//1//X/9v/3//j/+//9
//7//f/8//v/+v/6//v/+//7//3//f/+//7//f/8//z//P/9//3//P/8//r/+v/6//n/
+//8//z//P/8//z//P/8//n/+f/6//r/+//8//7///////7//P/7//v//P/8//7//v/+
//7//v/+//7//v///wIAAgACAAIAAwADAAMABAAEAAUABQAGAAgACAAIAAgABgAGAAYA
BwAJAAkACQAJAAcABgAGAAYACAAIAAgACAAGAAYABgAGAAYABQAFAAYACAAGAAYABwAF
AAQABAAEAAQABAAEAAQABAAEAAQAAwADAAMAAwACAAMABQAGAAcABgAEAAMAAwAFAAQA
BAAEAAQABAAEAAQAAgACAAIAAwADAAMAAgACAAIAAQABAAEAAwAEAAQABAAEAAQAAwAD
AAEAAQABAAEAAwAEAAQABAACAAIAAgACAAIAAgACAAIAAgACAAIAAwACAAEAAAAAAAIA
BAAEAAMABAACAAIAAgACAAIAAgACAAIAAQABAAEAAQADAAMAAwADAAMAAwAEAAUAAwAD
AAMAAwADAAMAAwAFAAQABwAHAAgACgAKAAoACwANAA4ADgAPAA8ADgANAAwACQAJAAgA
CQAIAAYABQAEAAQABAAEAAMABAADAAIAAgABAAAA/v/9/////////////////////f/9
//7//v/+//7//v/+//7//P/8//z//f////////////////8AAAAA/v/9//3///8EAAoA
EwAfADMATABrAJIAvQDqAAoBGwEfARgB+AC7AHEANQAMAOj/yf+1/6//tf+8/8f/0f/a
/+b/7//2//v//f/7//v//P/9//7//v///////////////////wAAAAAAAAMAAwADAAMA
AQABAAEAAQABAAEAAQABAAEAAQABAAEA//////////8AAAEAAgADAAEAAQABAAEAAQAB
AAEAAQABAAEAAQABAP////////7///8AAAEAAgACAAEAAAD//wEAAQABAAEAAQABAAEA
AQABAAEAAAAAAAIAAgADAAMAAQABAAAAAAAAAAAAAAAAAAAAAAAAAAAA//////7//f//
//7//f/9//v/+v/5//j/+f/4//j/9//0//T/8//y//L/8f/w//D/8f/w//D/8P/v/+7/
7f/s/+z/7P/s/+z/7v/v/+//8f/w//D/8P/x//P/8//0//b/9f/1//X/9f/2//f/+f/7
//v//f/+//7//P/8//z//P/9////AAABAAAA//////7//v/+////AAD//////v/+//7/
/v/+//3///8AAAAAAAD///7//f/8//z//f///wAA/v/+///////+//7//f/9////AAAA
AAIAAAAAAAAAAAABAAIAAwAFAAQABAAEAAQABQAFAAUABgAGAAcABwAIAAYABgAGAAYA
CAAIAAgACQAHAAcABwAHAAcABgAGAAYACAAIAAgACAAGAAYABgAGAAgABwAHAAgACAAG
AAYABwAFAAQABAAEAAYABgAGAAYABAAEAAQAAwAEAAUABgAGAAQABQAFAAUABQAEAAQA
BQAHAAYABgAGAAQABAAEAAQABAAEAAQABQAFAAUABAAEAAQAAwADAAMABQAGAAYABgAF
AAQAAgABAAMAAwADAAMABQAEAAIAAgAAAAIAAgACAAIABAAEAAQABAAEAAMAAgABAAMA
AwADAAMAAQABAAIAAwADAAMAAwADAAUABQAFAAcABgAJAAkACgALAAwADQAPAA0ADgAO
AA8ADwAOAA0ADAAIAAcABQAFAAMAAgACAAIABAAEAAQAAwAAAP///v/+//7//v/9//3/
/f/9//3//f/7//v/+//5//r//P/9//7//P/8//z//P/8//z//P/9/////////////f/9
//7//v/+/////f///wQACAARAB8AMwBOAG8AlgDBAOgABAERARUBBgHgAJ8AWwAnAAAA
3v/D/7X/tf+5/8D/y//V/+D/7P/z//j/+//7//v/+//8//3/AAAAAAEAAQD/////////
/wEAAgACAAIAAQABAAEAAQD//////////wAAAQACAAMAAQABAAEAAQABAAEAAQABAAEA
AQABAAEAAQABAAEAAQABAAEAAQABAAEAAQABAAEAAQABAAEAAAACAAIAAgACAAEAAQAB
AAEAAQABAAEAAQD//////////wEAAQAAAAAAAAAAAAEAAQD//////v/+/wAAAAAAAAAA
/v/+//7//v///////v/9//3//P/7//v/+f/4//f/9v/2//b/9//3//X/9P/y//D/8v/x
//D/8P/v/+7/7v/u/+z/7P/s/+z/7v/u/+7/7v/s/+3/7f/v//D/8P/w//H/8f/x//L/
9P/y//P/9P/1//j/+f/7//3/+v/7//v/+v/7//z//f/+//7//////////f/9//7//v//
//7//v/+//3//f/8//z//v/+//7//f/9//7//v/+//z//P/8//z//P/9////AAD///7/
/v/9/wAAAAD///////8AAAAAAgAAAAAAAAAAAAEAAgADAAUABAAEAAQABAAHAAcABwAI
AAgACQAJAAoACAAIAAgACAAKAAoACgALAAoACQAIAAcACAAIAAkACgAIAAgACAAIAAgA
CAAIAAgACgAJAAkACgAJAAYABQAFAAYABgAHAAgABgAGAAYABgAGAAYABgAFAAcABwAH
AAYABAAFAAUABQAHAAYABgAHAAUABAAEAAQAAgACAAIAAgADAAQABQAHAAUABQAEAAQA
BAADAAMAAwAFAAYABgAGAAQAAgABAAMABAAEAAQABAAEAAQABAAEAAQABwAHAAcABwAF
AAUABQAFAAUABQAGAAcABwAHAAcABwAFAAUABQAHAAkADQAOABAADgAOAA4ADwARABIA
EgATABEAEAAPAA4ACAAHAAUABQAGAAYABwAIAAYABgAGAAUABAADAAIAAgACAAIAAQAB
AAEAAQABAAEAAgADAAQAAwACAAIAAQAAAAIAAgACAAIABAAEAAQABQADAAMAAwADAAMA
AwAEAAQAAgABAAEAAwAIABIAIwA7AFsAfgClANAA+wAYASYBJwEbAfIAsABnADEACQDo
/8r/uf+3/7v/wf/K/9X/3//o//L/+f/8//////8AAAEAAwAFAAQABAAFAAUABQAFAAUA
BQAHAAgACAAIAAcABwAHAAcACQAJAAkACQAHAAcABwAHAAgACQAKAAsACQAJAAkACQAH
AAcABwAHAAkACQAJAAkABwAHAAcABwAJAAkACQAJAAkACQAJAAgABgAGAAYABgAJAAkA
CQAJAAcABwAHAAcACQAJAAkACQAJAAkACAAIAAYABgAHAAcACQAJAAgACAAGAAYABgAG
AAYABgAGAAYABwAHAAYABQADAAIAAQABAAEAAAD///7//f/8//z/+//6//r/+f/4//b/
9f/0//T/8//y//L/8v/z//T/9f/2//P/8v/x//D/8f/z//T/9//4//j/+P/5//n/+f/6
//z//f///wEAAwABAAEAAgADAAUABwAIAAgACAAIAAgACAAGAAcABwAHAAkACQAKAAoA
CQAIAAgACAAJAAkACAAIAAgACAAIAAcACQAKAAoACgAKAAoACgAKAAcABwAIAAgACQAK
AAwADQAOAA4ADQANAAsADAAMAA4ADwAQABEAEgAQABAAEAARABQAFAAUABQAFwAXABcA
GAAXABcAFgAWABgAGAAYABgAFgAWABYAFwAXABcAFwAXABkAGAAYABgAFgAWABYAFgAY
ABgAGAAYABYAFQAVABYAFgAUABQAFQAXABYAFgAWABYAFgAWABYAFgAWABYAFQATABMA
EwASABQAFQAVABUAFQAUABQAFQAVABQAFAAUABYAFgAWABYAFAAUABQAFQAVABUAFgAW
ABYAFgAWABQAFAAUABQAFwAXABcAFwAVABUAFQAVABMAEwAUABUAFwAXABcAFwAVABUA
FQAXABoAHQAdAB4AIAAgACAAIQAhACIAIgAjACUAJAAjACIAHQAbABgAFwAYABgAGQAa
ABoAGgAaABkAFgAVABQAFAAUABQAEwATABEAEQARABEAEgATABQAEwATABQAFAAUABIA
EgASABIAFAAUABQAFQATABMAEwATABUAFQAWABYAFgATABMAEwAYAB4AKQA5AE8AbgCP
ALYA4wAOASwBPQFDATYBFAHTAIMARQAaAPz/3//L/8n/zf/U/93/6f/w//r/BQAMABEA
FQAXABcAGAAZABkAGAAYABcAGAAZABoAGwAbABwAHAAcABsAGwAbABsAHQAdAB0AHQAb
ABsAGwAbAB0AHQAdAB0AHwAfAB8AHwAdAB0AHQAdAB0AHQAdAB0AHQAdAB0AHQAdAB0A
HQAdAB0AHQAdABwAHAAcABwAHAAfAB8AHwAfAB0AHQAdAB0AHwAfAB8AHwAfAB8AHgAe
ABwAHAAdAB0AHwAfAB4AHgAeAB4AHgAeACAAIAAgACAAHwAfAB4AHQAbABoAGQAZABsA
GgAZABgAFwAWABYAFQASABIAEQAQABAADwAOAA4ADwAOAA4ADgAOAA4ADgAOAA4ADgAO
AA4ADgAPAA8AEQASABIAEgATABEAEQASABQAFgAXABgAGQAZABkAGgAbABsAHQAeAB4A
HgAeAB4AHgAeAB8AHwAfACEAIQAiACIAIQAgACAAIAAhACEAIAAgACAAIAAgAB8AHwAg
ACAAIAAiACIAIgAiAB8AHwAgACAAIgAiACMAIwAkACQAIwAjACEAIgAiACQAJgAmACYA
JgAmAA==
         </WaveFormData>
      </LeadData>
      <LeadData>
         <LeadByteCountTotal>10000</LeadByteCountTotal>
         <LeadTimeOffset>0</LeadTimeOffset>
         <LeadSampleCountTotal>5000</LeadSampleCountTotal>
         <LeadAmplitudeUnitsPerBit>4.88</LeadAmplitudeUnitsPerBit>
         <LeadAmplitudeUnits>��V</LeadAmplitudeUnits>
         <LeadHighLimit>2147483647</LeadHighLimit>
         <LeadLowLimit>268435456</LeadLowLimit>
         <LeadID>V5</LeadID>
         <LeadOffsetFirstSample>0</LeadOffsetFirstSample>
         <FirstSampleBaseline>0</FirstSampleBaseline>
         <LeadSampleSize>2</LeadSampleSize>
         <LeadOff>FALSE</LeadOff>
         <BaselineSway>FALSE</BaselineSway>
         <ExcessiveACNoise>FALSE</ExcessiveACNoise>
         <MuscleNoise>FALSE</MuscleNoise>
         <LeadDataCRC32>2001972340</LeadDataCRC32>
         <WaveFormData>
vAC8ALwAvACOAGIANgAKAPf/5v/V/8T/yf/M/8//0v/a/+D/5v/s/+//8P/x//L/8v/y
//L/8v/0//T/9P/0//T/9P/0//T/9v/2//b/9v/0//T/9P/0//b/9v/2//b/9P/0//T/
9P/y//L/8v/y//L/8v/y//L/8P/w//D/8P/w//D/8P/w//D/8P/w//D/7v/u/+7/7v/w
//D/8P/w/+7/7v/u/+7/8P/w//D/8P/u/+7/7v/u/+z/7P/s/+z/7v/u/+7/7v/s/+z/
7P/s/+7/7v/u/+7/7P/s/+z/7P/s/+z/7P/s/+z/7P/s/+z/6v/q/+r/6v/o/+j/6P/o
/+b/5v/m/+b/5P/k/+T/5P/m/+b/5v/m/+X/5P/j/+L/5P/k/+T/5P/k/+T/5P/k/+b/
5v/m/+b/6P/o/+j/6P/m/+b/5v/m/+j/6P/o/+j/6v/q/+r/6v/o/+j/6P/o/+n/6v/r
/+z/6//q/+n/6P/o/+j/6P/o/+b/5v/m/+b/5v/m/+b/5v/o/+j/6P/o/+f/5v/l/+T/
5P/k/+T/5P/k/+T/5P/k/+L/4v/i/+L/4//k/+X/5v/k/+T/5P/k/+X/5v/n/+j/6P/o
/+j/6P/o/+j/6P/o/+r/6v/q/+r/6v/q/+r/6v/q/+r/6v/q/+r/6v/q/+r/6v/q/+r/
6v/s/+z/7P/s/+v/6v/p/+j/6P/o/+j/6P/m/+b/5v/m/+b/5v/m/+b/6P/o/+j/6P/m
/+b/5v/m/+b/5v/m/+b/5v/m/+b/5v/k/+T/5P/k/+b/5v/m/+b/5P/k/+T/5P/k/+T/
5P/k/+T/5P/k/+T/4v/i/+L/4v/k/+T/5P/k/+L/4v/i/+L/4v/i/+L/4v/k/+T/4//j
/+L/4//j/+P/4//k/+X/5v/m/+b/5//n/+n/6v/q/+r/6v/q/+r/6v/q/+v/7f/u//D/
8//0//X/9P/0//P/8//y//H/8P/u/+3/7P/r/+n/6f/o/+f/5//o/+n/6v/r/+f/5f/j
/+L/4v/j/+T/5f/k/+T/5P/k/+L/4v/i/+L/4//j/+P/4//h/+D/4P/g/+P/4//j/+P/
5P/l/+b/5//l/+X/5f/m/+j/5v/m/+P/4v/k/+n/7v/3/wQAGAAzAFEAcgCTAK4AwwDR
AM8AtAB8AEEAFgD0/9T/vf+1/7T/tP+6/8H/xv/M/9X/3f/g/+D/4f/l/+T/5P/k/+T/
5f/l/+X/5v/m/+b/5v/n/+f/5//n/+f/5f/l/+X/5f/n/+j/6P/o/+f/5//n/+f/5//n
/+f/5//p/+n/6f/p/+f/5//n/+f/5//n/+f/5v/m/+b/5v/m/+j/6P/o/+j/6v/p/+n/
6f/n/+f/6P/o/+j/6P/o/+j/6P/n/+f/5//o/+j/6P/o/+r/6v/q/+r/6P/o/+j/6P/p
/+v/7P/s/+r/6v/r/+v/6f/p/+n/6f/q/+r/6//r/+n/6f/p/+n/6//r/+r/6v/o/+f/
5//n/+b/5v/m/+b/6P/n/+f/5//l/+X/5f/l/+b/5//o/+n/6f/p/+n/6f/r/+z/7P/s
/+3/7f/u/+//7f/t/+3/7v/w//D/8P/x//D/8P/v/+//8P/x//L/8v/z//T/9P/z//H/
8f/y//L/9P/0//T/9P/x//H/8f/x//P/8//z//P/8//z//P/8//x//H/8f/x//L/8//0
//X/8//z//P/9P/1//X/9P/0//f/+P/4//j/9f/1//b/9//4//n/+//9//v/+//7//v/
/f/+//7///////////////7//v/+//7///8BAAIAAwACAAAAAgACAAMAAwADAAIAAgAC
AAIAAwADAAIAAwADAAYABgAFAAMAAwADAAIAAgACAAIAAwADAAUABQAEAAMAAQADAAMA
AwAGAAYABgAFAAQABAADAAMABAAFAAUABQAHAAYABQAFAAUABQAFAAYACAAIAAcABwAG
AAYABgAGAAUABgAGAAUACQAKAAkACAAIAAgACAAIAAgACQALAA0ACwALAAoACgAKAAoA
CgAKAAsACwALAAwADAAMAAwADAANAA4ADwARABIAEgASABMAEwATABMAFAAWABcAFwAX
ABUAFAATABIAEwARABEAEAANAA0ADQANAA8ADwAOAA0ADAAMAAsACwAKAAkABwAGAAgA
CAAIAAgACAAIAAcABwAJAAkACQAIAAoACgALAAsACQAJAAkACQAKAAsADAANAAwADAAL
AAoACAAHAAYACAAJAA4AEwAcACwAQQBbAIAApQDGAOEA9QD/APgA1gCZAFoAMAASAPf/
5f/a/9j/2v/d/+L/6P/v//f//v8GAAkADQAMAAwADAAMAA0ADQANAA4ADgAOAA4ADwAN
AA0ADQANAA4ADwAQABEAEQASABIAEgATABMAEwATABEAEQARABEAEQARABEAEQATABMA
EwATABEAEQARABAAEgASABIAEgASABIAEgASABAADwAPAA8AEAARABMAFAATABIAEQAQ
ABIAEQARABEAEgASABIAEgASABIAEgASABQAFAAUABQAEgATABMAEgAUABQAFQAVABUA
FQAVABUAEwASABIAEQARABEAEQARABEAEQAQABAAEAAPAA8ADwAOAA4ADgAOAAwACwAL
AAsADQANAA0ADQALAAsACwALAAwADQAOAA8ADQAOAA4ADgAPAA8AEAARABMAEwATABQA
EgASABIAEwAUABQAEwATABQAFQAWABYAFQAWABYAFQAVABUAFgAWABQAFAAUABQAEwAT
ABMAEwATABMAEwATABEAEQARABEAEwATABMAEwARABEAEQARABMAEwATABQAEwATABIA
EgATABQAFAAUABUAFQAWABcAFgAVABUAFQAYABkAGgAbAB0AHgAeAB8AHwAfAB8AHwAh
ACIAIwAkACEAIQAgAB8AIQAgACMAJAAjACMAIwAiACEAIAAfAB8AIAAgACIAIwAjACIA
IAAdAB4AHwAfACAAIAAgACEAIQAfAB8AHgAdAB8AIQAhACEAHwAeAB0AGwAbABwAHAAd
AB0AHQAcABsAGwAaABkAGQAbABsAGwAcABsAGgAYABcAFwAYABkAGgAZABoAGgAZABsA
GgAZABgAGAAZABoAGwAbABoAGAAWABYAFwAYABoAGQAYABgAGAAYABgAGAAYABgAFwAX
ABgAGQAXABcAFgAWABgAGAAYABgAGwAbABsAHAAcABwAHAAcABoAGgAaABsAGwAcAB0A
HwAgACEAIgAkACMAIwAiACEAIAAeABwAGgAbABkAGQAYABUAFQAVABUAFgAXABcAFwAV
ABQAEgARABEAEQAQABAAEAAQABAAEAAOAA4ADQANAA0ADQANAAwADAAMAA0ADQANAA0A
DQANAAsACwALAAsACwAMAAwADAAOAAsACAAIAAkADAARABoAKAA9AFkAeACdAL4A2QDv
APsA+gDiAKsAaAA4ABgA+f/h/9b/0v/S/9f/3v/k/+v/8//6//7///8BAAQABAAEAAQA
BwAHAAcACAAGAAYABgAHAAkACQAJAAkABwAHAAcABwAFAAYABgAGAAcABwAHAAcABQAF
AAUABQAHAAcABwAHAAcABwAHAAcABwAHAAcABgAGAAYABgAGAAQABAAEAAQABgAFAAUA
BQADAAMABAAEAAIAAgACAAIABAADAAMAAwADAAIAAQAAAAIAAgACAAIAAgACAAIAAgAA
AAEAAQAAAAIAAgADAAMAAgABAAAA//8AAAAAAQABAAEAAQABAAEAAAD///3//P/+//3/
/f/9//r/+v/6//r//P/7//v/+//7//v/+//7//n/+f/5//n/+//7//v/+//7//z//P/8
//3//f/+/////f/9//3//v/+//7//v///wAAAAD//////////////v///wAAAAD/////
//8AAAAA///+//3//P/8//3//v////7//f/8//v/+//7//v/+//7//v/+//7//n/+f/5
//n/+//7//v//P/8//v/+f/4//v//P/8//z/+f/5//r/+//7//v//P/9//3//f/9//3/
/v/+//3//f/9//3//f/9//3//v///wAA//////7//f/9//z///8AAAAA///+//z//v/+
//7///////7//////////v/8//n/+v/7//v//P/6//r/+//7//3//f/8//v/+//9//3/
/f/9//z/+//5//r/+v/5//n/+P/5//n/+f/7//r/+f/5//n/+f/5//r/+P/4//f/9//4
//j/+P/4//f/+P/2//b/+P/4//j/+P/1//X/9v/3//f/9//2//b/+P/4//j/+P/4//f/
9v/2//b/9v/2//b/+P/4//j/+f/7//z//f///////////wAA/v////////////7//f/8
//v/+f/5//j/9//3//f/9//5//n/+P/3//X/9P/y//H/8v/z//P/9P/y//L/8v/y//D/
8P/v/+//8P/x//L/8v/x//D/8P/v//H/8f/x//H/7//v/+//7//t/+7/7v/u/+7/7f/s
/+7/8f/2//3/CAAcADcAVwB6AJsAtgDNANkA2QDCAI4ATwAeAP7/3v/F/7n/uP+6/77/
xf/M/9T/2//j/+b/6P/p/+v/7v/u/+7/7v/v/+//7//w/+7/7v/u/+//8f/x//H/8f/w
/+//7v/t/+//8P/w//D/7//v/+//7//t/+3/7f/t/+//7//v/+//7v/t/+z/6//t/+3/
7f/s/+z/7P/s/+z/6//q/+n/6P/q/+n/6f/p/+n/6f/q/+r/6v/q/+r/6v/q/+n/6f/p
/+n/6P/n/+b/5//o/+n/6v/p/+j/5//m/+j/6f/p/+j/6v/q/+v/6//q/+n/6P/n/+n/
6P/o/+f/5v/l/+T/4//l/+X/5P/k/+T/4//j/+P/4P/g/+D/4P/i/+H/4f/h/9//3//f
/9//3//f/9//3//h/+H/4f/h/9//4P/g/+D/4//j/+T/5f/j/+P/4//k/+T/5P/k/+X/
5v/m/+X/5f/l/+X/5f/k/+X/5v/m/+X/5f/l/+b/5v/m/+b/5v/m/+X/5f/l/+X/4//j
/+P/4//l/+X/5f/l/+P/4//j/+P/4//j/+P/4//l/+X/5f/m/+b/5f/j/+L/5f/m/+b/
5v/l/+X/5v/n/+f/5//o/+n/6f/p/+n/6f/q/+r/6f/p/+v/6//r/+v/6v/q/+r/6v/q
/+v/6//r/+z/6v/s/+z/6//r/+v/6v/q/+r/6v/r/+v/6v/r/+v/7P/s/+v/6f/q/+v/
6//s/+z/7P/t/+3/7f/t/+z/6//p/+v/6//r/+z/7P/s/+v/7P/s/+v/6//r/+v/6v/p
/+r/6v/q/+v/6f/p/+n/6v/q/+r/6f/p/+r/6v/q/+r/6v/q/+n/5//q/+r/6v/q/+j/
6f/q/+v/6v/q/+n/6P/p/+n/6f/q/+r/6v/p/+j/6v/q/+r/6v/q/+r/5//n/+j/6f/r
/+v/6v/q/+j/6P/o/+j/5//n/+f/6P/o/+j/6P/o/+j/6P/o/+n/7f/u/+//8f/v/+//
7//w//L/8//z//P/9f/0//P/8v/w/+3/7P/q/+r/6//s/+3/7P/r/+n/5//o/+j/5//n
/+f/5//m/+b/5v/m/+b/5v/m/+b/5f/l/+P/4//j/+L/5P/k/+X/5f/l/+X/5f/l/+P/
4//j/+P/5f/m/+b/5v/k/+H/4P/i/+X/6P/v//j/BgAXADEAUABxAJIArwDFANEAzgCw
AHUAOAAQAO7/z/+7/7b/tP+2/7v/wv/I/83/0//a/97/4f/l/+b/5v/m/+b/5f/l/+X/
5v/o/+j/6P/p/+n/6f/p/+n/6f/p/+n/6f/n/+j/6P/o/+f/5//n/+f/6f/p/+n/6f/p
/+n/6f/p/+f/5//n/+f/5//n/+f/5v/k/+T/5P/k/+T/5P/k/+T/5v/l/+X/5f/l/+X/
5v/m/+b/5v/m/+b/5P/j/+P/4//m/+b/5v/m/+b/5v/m/+b/5P/k/+T/5P/m/+f/5//m
/+X/5P/k/+P/5P/l/+b/5//n/+b/5v/l/+X/5f/l/+X/5//n/+b/5v/k/+P/4//j/+T/
5P/k/+T/5P/j/+P/4//l/+X/5f/l/+P/4//j/+P/4//j/+P/4//l/+b/5v/m/+X/5f/m
/+f/5f/l/+X/5v/o/+j/6P/p/+j/6P/n/+f/6v/r/+z/7P/r/+z/7P/r/+v/6//s/+z/
7v/u/+7/7v/r/+v/6//r/+v/6//r/+v/6//r/+v/6//r/+v/6//r/+3/7f/t/+3/6//r
/+v/7P/v/+//7v/u/+3/7v/u/+7/7f/t/+7/7//x//H/8v/z//H/8f/x//H/8//0//T/
9f/1//X/9f/1//X/9v/3//j/+P/5//n/+f/4//b/+P/4//v/+//7//r/+//6//n/+f/6
//r//P/9//7//v/9//v/+f/5//j/+P/6//r/+//7//3//f/8//v/+f/7//v/+//8//z/
/P/7//r/+v/5//n//P/9//3//f/9//z/+//7//n/+f/5//r//P/8//v/+//7//z//f/+
/wEAAgACAAEABAAEAAQABAACAAMABAAFAAYABgAEAAQABAAEAAUABQAGAAcACQAJAAgA
CAAHAAYABQAEAAYABwAIAAoACAAIAAgACAAKAAoACgALAA8AEAARABMAEQARABEAEgAU
ABUAFQAVABMAEgARABAAEQAPAA8ADgAPAA8ADwAPAA0ADQAMAAsADAAMAAsACwALAAsA
CgAKAAgACAAIAAgACgAKAAkACQAJAAkACQAIAAoACgALAAsACQAJAAkACQAJAAkACQAJ
AAsADAAMAAwACAAFAAYACgAPABYAIwAyAEYAYQCBAKQAxQDeAPMA/QD1ANAAkgBVACwA
DgDy/9//2f/a/9z/4P/j/+j/7v/1//v/AgAGAAkADQAMAAwADAAMAA0ADQANAA4AEAAQ
ABAAEQAQAA8ADgANAA8ADwAPAA8ADwAQABAAEAAPAA8ADwAPABEAEQARABEAEAAPAA4A
DQAOAA8AEAARABEAEQARABAADgAOAA4ADgAPABAAEQASABAADwAPAA8ADwAPABAAEAAQ
ABAAEAAQABAADwAPAA8AEgASABIAEgAQABAAEAAQABAAEAAQABAAEAARABEAEAAQABAA
EQARABEAEQARABEADwAOAA4ADQANAA0ADQANAA8ADwAOAA4ADQALAAoACQALAAwADQAO
AAwACwALAAsACwALAAsACwALAAsACwALAAkACQAJAAkACwAMAAwADAALAAsADAANAA8A
DwAPABAAEgASABIAEwASABIAEQARABIAEwAUABQAFAAUABMAEQATABMAFAAUABIAEgAS
ABIADwAPAA8ADwARABEAEQARAA8ADwAPAA8AEQARABEAEQARABEAEQARABAADwAOAA4A
EQARABAAEAARABIAEgASABEAEQASABMAFQAVABYAFwAVABUAFQAVABcAGAAYABkAFwAX
ABcAFwAZABoAGwAcABoAGwAbABsAGgAYABoAGgAbABsAGwAaABkAGAAXABcAGgAaABwA
HQAcABwAGwAZABkAGQAYABgAGgAaABsAGwAZABkAGAAXABkAGwAbABsAGgAaABoAGQAY
ABgAFwAXABoAGwAbABsAGQAYABcAFwAXABcAFwAYABgAGAAXABcAFgAWABYAFgAZABoA
GAAWABYAFgAWABUAFQAWABcAGQAZABgAGAAWABYAFgAWABkAGQAZABoAGAAYABgAGAAY
ABgAGAAZABsAHAAdAB8AHQAdAB0AHgAgACEAIQAhACEAIAAfAB4AHQAbABsAGgAbABsA
GwAbABkAGQAYABcAFgAWABUAFQATABMAEgASABIAEgASABIAEgASABEAEQAPAA8ADwAO
AA8AEAASABMAEgARABAADwAPAA8ADwAPABEAEgASABIAEAANAAoACgANABIAFwAeACoA
OwBRAG4AjwCwANEA6wD9AAgB/ADVAJAAUgAqAAsA8f/i/9z/3P/f/+L/5v/t//P//P8E
AAsADQAQABAAEAAQAA8ADwAPABAAEgASABIAEwARABEAEQARABMAEwATABMAEQASABIA
EgARABEAEQARABMAEwATABMAEgARABAADwAPAA8ADwAPAA8ADwAPAA4ADAAMAAwADAAO
AA4ADgAOAAwACwALAAsACwALAAwADAAMAAwADAAMAAwACwALAAsADAAMAAwADAAKAAoA
CgAKAAwADAAMAAwADAANAA0ADAAKAAoACwALAA0ADQANAA0ACwAKAAoACQAJAAkACQAJ
AAkACQAIAAgABgAFAAUABQAFAAYABwAIAAYABQAFAAUABQAFAAUABQAFAAUABQAFAAMA
AwADAAMABQAGAAYABgAFAAUABgAHAAcABwAHAAgACAAIAAgACQAIAAgABwAHAAoACwAM
AAwADAAMAAsACQAHAAcACAAIAAgACAAIAAgABwAHAAcABwAHAAcABwAHAAUABQAFAAUA
BQAFAAUABQAFAAUABQAFAAUABQAFAAYACQAJAAgACAAGAAYABQAEAAQABQAHAAkABwAH
AAgACQAHAAcABwAHAAkACgAKAAsACQAJAAkACQALAAwADQAOAA4ADwAPAA8ADAAKAAwA
DAAPAA8ADwAOAA0ADAALAAsADAAMAA4ADwAPAA4ADAAJAAsACwAKAAoADAAMAA0ADQAM
AAsACQAHAAcACQAJAAkACgAKAAoACQAIAAgABwAHAAoACwALAAsACgAIAAYABQAGAAcA
CAAKAAoACgAJAAkACAAIAAgACAAJAAoACgAJAAcABgAFAAQABgAHAAgACQAIAAgABwAG
AAcABwAHAAgABwAIAAgACAAIAAcABgAGAAYABwAIAAgACgAKAAgACAAHAAcABwAGAAkA
CgAIAAgACAAGAAYABgAGAAcABwAIAAkABwAHAAYABgAGAAYABgAGAAkACQAJAAoACQAI
AAcABgAIAAgACAAJAAkACgALAA0ADwAPAA8AEAASABMAEwATABMAEgARABAADwANAA0A
DAAJAAkACQAJAAkACQAIAAcABwAIAAgACQAGAAUAAwACAAQABAAEAAQAAgACAAEAAQAB
AAEAAQAAAAAAAAABAAEA//////////8BAAEAAQABAAEAAgACAAIAAAD///7//v8DAAgA
CwASAB4AMQBLAGoAjQCwAM0A4wDvAOwA1ACbAFoALgAOAO//2f/O/8z/zv/T/9j/3v/l
/+3/8v/4//v//f/8//z//P/8/////////wAA/v/+//7////9//3//f/9////////////
/f/+//7//v////////////3//f/9//3/+//7//v/+//8//3//v////7//f/8//r//P/8
//z//P/8//z//P/8//r/+f/5//n/+v/7//3//v/8//z//P/8//7//f/9//3//P/8//z/
/P/8//z//P/8//7//v/+//7//P/9//3//P/8//z//f/9//3//f/9//3/+//6//r/+f/7
//v/+//7//r/+f/3//b/+P/3//f/9//0//T/9P/0//T/8//z//P/8//z//P/8//y//H/
8P/v//H/8f/x//H/8f/y//L/8v/x//H/8v/z//X/9f/1//b/9P/0//T/9f/4//j/9//3
//j/+f/6//r/+v/6//n/9//4//n/+//8//v/+v/5//j/+f/5//n/+f/5//n/+f/5//f/
9//3//f/9//3//f/9//1//X/9f/1//f/9//3//j/9//3//b/9v/1//b/9v/2//f/9//4
//n/9//3//j/+f/5//n/+f/5//n/+v/6//v/+f/5//n/+f/6//z//v8AAP3//f/8//v/
/f/8////AAD////////+//3//P/7//v//v/+/wAAAQABAAAA/v/7//3//f/8//z//P/8
//3//f/7//v/+v/5//v//f/9//3//f/8//v/+f/5//r/+v/7//r/+//7//v/+//6//n/
+f/7//v/+//8//r/+v/5//n/+P/4//j/+P/3//j/+P/3//f/9v/1//T/9v/3//j/+f/5
//j/9v/0//X/9f/1//b/9//2//T/9P/0//T/9P/0//T/9f/1//b/9//1//X/9P/0//b/
9v/2//b/9f/1//X/9v/2//b/9v/2//j/+P/4//n/+v/6//r/+//8//3//v8AAP7/////
/////f/8//v/+v/7//n/+f/4//X/9f/1//X/9//3//b/9f/y//L/8f/x/+//7//u/+7/
8P/w//D/8P/u/+7/7f/t/+//7//v/+7/7P/s/+3/7f/t/+3/7f/t/+//7//v/+//7f/u
/+7/7v/u/+3/7P/u//H/8v/3/wAADAAfADsAXAB/AKAAuQDNANkA0ACwAHUAOgAUAPT/
1//D/7z/vP+8/8H/yP/Q/9f/3//m/+j/6//r/+z/7P/s/+z/7//v/+//8P/u/+7/7v/v
/+//7//v/+//7//v/+//7//t/+7/7v/u/+7/7//w//H/7//v/+//7//v/+//7//v/+//
7//v/+//7f/t/+3/7P/u/+7/7v/u/+7/7v/u/+7/7v/t/+3/7f/t/+3/7v/u/+7/7v/u
/+7/8P/v/+//7//v/+7/7f/s/+7/7v/u/+7/7v/u/+7/7v/u/+//7//u//D/8P/x//H/
8P/v/+7/7f/v/+7/7v/t/+//7//v/+//7v/t/+v/6v/r/+v/7P/t/+r/6v/q/+r/6v/p
/+n/6f/p/+n/6f/p/+n/6f/p/+n/6//r/+v/6//r/+z/7P/s/+3/7f/u/+//7//v/+//
8P/w//D/8P/x//P/9P/0//X/9f/1//X/9P/3//j/+P/3//X/9f/2//b/9v/2//b/9v/3
//f/9//3//X/9f/1//X/9//3//f/9//3//f/9//3//X/9f/1//X/9//3//f/+P/3//f/
9v/2//n/+v/6//r/+f/5//r/+//5//n/+v/7//3//f/9//3//f/+//7///8BAAEAAQAB
AAEAAgADAAQAAgADAAMAAwADAAIABQAGAAYABQAEAAIABAAEAAQABQAEAAQABgAHAAYA
BgAFAAMABAAFAAUABgAFAAQABAADAAUABQAEAAMAAwAFAAUABQAEAAQABAADAAMABAAE
AAUABAAFAAUABQAGAAYABgAHAAcABwAHAAgABgAGAAUABQAFAAYABwAIAAcACAAIAAcA
CQAIAAcABgAGAAcACAAJAAgABgAFAAYACAAIAAgACAAIAAcABwAIAAkACwALAAoACgAI
AAgACAAIAAkACQAJAAoACgAKAAoACgAKAAoACgALAA4AEAASABUAEwATABMAFAAWABcA
FwAXABcAFgAVABQAEQAPAA8ADgAOAA8AEAARAA8ADwAOAA0ACgAKAAkACQAKAAsACwAM
AAoACgAKAAoADAAMAAsACwALAAsACwAKAAoACgALAAsADQANAA0ADQANAA0ADQANAA0A
DgAOAA4ACgAJAAgACgANABIAHwAwAEYAYQCDAKYAxQDeAPEA+wD3ANYAmgBbADIAEgD2
/+P/2f/a/9z/4P/l/+z/8v/5/wEABAAIAAsACwANAA4ADwAQAA8ADwAPABAAEgASABIA
EwATABMAEwATABEAEQARABEAEwAUABQAFAATABMAEwATABUAFQAVABUAFQAVABUAFQAT
ABMAEwATABQAFQAWABYAFQAUABMAEgAUABQAFAAUABYAFQAVABUAEwATABQAFAAWABYA
FgAWABYAFQAVABUAFwAYABkAGgAcABwAHAAcABoAGgAaABoAHAAdAB0AHAAbABoAGgAZ
ABsAGwAbABsAHQAcABwAGwAbABsAGwAbABsAGwAaABoAGAAXABcAFwAYABgAGAAYABgA
FwAXABcAFQAVABUAFQAWABcAGAAZABgAFwAWABUAFwAYABgAGAAZABkAGgAbABkAGQAZ
ABoAGwAcAB0AHwAeAB4AHQAdACAAIQAiACIAIQAiACIAIQAfAB8AIAAgACIAIgAiACIA
IQAhACEAIQAhACEAIQAhACEAIQAhACEAHwAfAB8AHwAhACEAIQAhAB8AHwAfACAAIwAj
ACIAIgAjACQAJAAkACMAIwAkACUAJwAnACgAKQAnACcAJwAnACkAKgAqACsAKwArACsA
KwApACoAKwAsACwALQAtAC0ALAAqACwALAAtAC0ALQAsACwALAAsAC0ALQAsAC0ALQAu
AC4ALQArACsAKwAqACoALAAsAC0ALQAtAC0ALAArACsALQAtAC0ALgAuAC4ALQAsACwA
KwArACoAKwArACsALQAsACsAKwArACsAKwAsAC4ALgAtAC0AKgAqACoAKgAtACwALAAs
ACwALAAsACkAKQAqACsALQAtACwALAAsACwALAAsACsAKwArACwALQAuAC8AMAAvAC4A
LQAtADEAMgAzADUANQA1ADUANgA2ADcANwA3ADkAOAA3ADYAMwAxADEAMAAwADEAMgAz
ADMAMwAyADEALgAuAC0ALQAvAC8ALgAuACwALAAsACwALgAuAC0ALQArACsAKwAqACoA
KgArACsALQAtAC0ALQAtAC0ALQAtAC8AMAAwADAAMAAtACoAKgAtADIAOQBEAFQAZwCD
AKIAxQDmAP8AFQEhAR4BAAHFAIIAUgAyABcAAwD6//r//P8BAAgAEAATABsAJAAqACsA
LwAyADIAMgAyADEAMQAxADIAMgAyADIAMwAzADMAMwAzADMAMwAzADMANQA2ADYANgAz
ADMAMwAzADMAMwAzADMANQA1ADUANQAzADMAMwAzADUANQA1ADQANAA0ADQANAA0ADQA
NAA0ADQAMwAzADMAMQAxADIAMgA0ADQANAA0ADQAMwAzADMANgA2ADYANgA0ADQANAA0
ADIAMgAyADIANAA1ADUANAA0ADQANQA1ADUANQA1ADUANwA2ADYANQAzADMAMwAzADMA
MwAyADIAMgAxADEAMQAyADIAMgAyADIAMQAxADEALwAvAC8ALwAxADEAMQAxADEAMQAx
ADEAMQAyADIAMgAzADMANAA1ADMAMwAzADQANgA2ADYANwA4ADgANwA3ADgAOQA6ADoA
OQA6ADoAOQA3ADcAOAA4ADoAOgA6ADoANwA3ADcANwA5ADkAOQA5ADkAOQA5ADkANwA3
ADcANwA4ADkAOgA7ADoAOQA4ADgAOwA7ADoAOgA5ADoAOgA6ADkAOQA6ADsAPQA9AD4A
PwA9AA==
         </WaveFormData>
      </LeadData>
      <LeadData>
         <LeadByteCountTotal>10000</LeadByteCountTotal>
         <LeadTimeOffset>0</LeadTimeOffset>
         <LeadSampleCountTotal>5000</LeadSampleCountTotal>
         <LeadAmplitudeUnitsPerBit>4.88</LeadAmplitudeUnitsPerBit>
         <LeadAmplitudeUnits>��V</LeadAmplitudeUnits>
         <LeadHighLimit>2147483647</LeadHighLimit>
         <LeadLowLimit>268435456</LeadLowLimit>
         <LeadID>V6</LeadID>
         <LeadOffsetFirstSample>0</LeadOffsetFirstSample>
         <FirstSampleBaseline>0</FirstSampleBaseline>
         <LeadSampleSize>2</LeadSampleSize>
         <LeadOff>FALSE</LeadOff>
         <BaselineSway>FALSE</BaselineSway>
         <ExcessiveACNoise>FALSE</ExcessiveACNoise>
         <MuscleNoise>FALSE</MuscleNoise>
         <LeadDataCRC32>369227799</LeadDataCRC32>
         <WaveFormData>
nACcAJwAnAB7AFoAOQAYAAoA/P/u/+D/4//k/+X/5v/r//D/9f/6//v//P/9//7/AAAA
AAAAAAACAAIAAgACAAAAAAAAAAAAAgACAAIAAgAAAAAAAAAAAAAAAAAAAAAAAgACAAIA
AgAAAAAAAAAAAAAAAAAAAAAA/v/+//7//v8AAAAAAAAAAAAAAAAAAAAA///+//3//P/9
//7///8AAP///v/9//z//v/+//7//v/+//7//v/+//7//v/+//7///8AAAEAAgABAAAA
///+/wAAAAAAAAAAAAAAAAAAAAAAAAAAAAAAAAIAAgACAAIAAAAAAAAAAAAAAAAAAAAA
AAAAAAAAAAAA/v/+//7//v///wAAAQACAAAAAAAAAAAAAAAAAAAAAAACAAIAAgACAAAA
AAAAAAAAAgACAAIAAgAAAAAAAAAAAAIAAgACAAIAAgACAAIAAgAAAAAAAAAAAAIAAgAC
AAIAAQAAAP///v8AAAAAAAAAAAAAAAAAAAAA/v/+//7//v8AAAAAAAAAAP7//v/+//7/
/v/+//7//v/+//7//v/+//z//P/8//z//f/+////AAD+//7//v/+////AAABAAIAAwAE
AAUABgAIAAgACAAIAAoACgAKAAoACAAIAAgACAAKAAoACgAKAAoACgAKAAoACgAKAAoA
CgAMAAwADAAMAAsACgAJAAgACgAKAAoACgAKAAoACgAKAAoACgAKAAoADAAMAAwADAAK
AAoACgAKAAwADAAMAAwADAAMAAwADAAMAAwADAAMAA4ADgAOAA4ADAAMAAwADAAOAA4A
DgAOAA4ADgAOAA4ADAAMAAwADAANAA4ADwAQAA4ADgAOAA4AEAAQABAAEAAOAA4ADgAO
ABAAEAAQABAAEAAQABEAEQAQABAAEAAQABIAEwAUABUAFQAVABUAFgAWABYAGAAZABwA
HQAdAB4AHQAcABsAGwAaABkAGAAWABcAFgAVABUAFQAUABQAFAAWABYAFgAUABMAEAAP
AA4ADgANAA0ADQAOAA0ADQANAA0ADQAOAA4AEAAPAA8ADwANAA0ADQANABAAEAAQABAA
EAAPAA8AEAAOAA8ADwAPABEAEAAPAAwACwANAA4AEQAXAB8ALABAAFgAcQCLAKMAuADJ
AMwAtgCKAF0AQQAoAAwA+v/z//L/8P/0//j/+//+/wQACQALAAwADgARABMAEwATABMA
EQASABIAEgASABIAEwATABMAEwATABMAEQARABEAEQAUABQAFAAUABQAFAAUABQAEgAS
ABIAEgAUABQAFAAUABIAEgASABIAFAAUABQAFAAUABQAFAAUABQAFAAUABQAFAAUABQA
FAASABIAEwATABUAFAAUABMAEQARABIAEgAUABQAFAAUABQAFAATABMAEgASABIAEgAU
ABQAFAAUABIAEgASABIAEgASABIAEgASABIAEgASABIAEgASABIAEgASABIAEgAQAA8A
DwAPAA8ADwAPABAAEAAPAA8ADwANAA0ADQAOABAAEAAQABAADgAOAA4ADwANAA0ADQAN
AA8ADwAOAA4ADQAMAAwACwAJAAkACQAJAAcABgAFAAQABgAGAAYABgAGAAcABwAFAAUA
BQAFAAUABQAFAAUABQADAAIAAgACAAQABAAEAAQABQAFAAQABAAEAAMAAgABAAMAAwAD
AAMAAgACAAIAAgACAAIAAwADAAEAAQABAAEAAQABAAEAAgAEAAUABQAFAAMAAwADAAMA
BAAFAAUABQAHAAcABwAHAAQABAAEAAUACAAIAAkACQAGAAYABQAFAAUABgAHAAcABwAF
AAUABgAEAAQAAwADAAUABgAHAAgABgAFAAUABQAFAAUABQAFAAYABgAFAAUABQAFAAUA
BQAFAAUABQAFAAUABAAEAAQABAAEAAUABQAFAAQABAAEAAIAAgACAAIABAAEAAUABQAC
AAIAAgACAAMAAwACAAIABAAGAAYABAACAAIAAgACAAQABAAEAAQAAgACAAIAAgAFAAUA
BAAEAAQABAAFAAUAAwADAAMAAwAFAAYABgAGAAcABwAHAAcABQAGAAYABgAHAAkACgAL
AAoACAAGAAQABQAFAAUABAADAAIAAQAAAAIAAAAAAP7//P/8//z/+//7//v/+v/5//v/
+//7//v/+v/6//r/+f/7//v/+//7//n/+f/6//r/+f/4//f/9f/4//r/+//9//z/+//6
//j/9f/0//P/8//0//f/+f///wgAFAAoAEMAXwB3AI4AowCwAK4AlABjADMAGgAEAOz/
3f/W/9L/0P/S/9X/2v/e/+P/6//w//T/9f/2//X/9P/z//X/9v/2//b/9P/0//X/9f/z
//P/8//z//T/9f/2//f/9v/2//b/9v/4//j/+P/4//j/+P/4//j/9v/2//b/9v/2//b/
9v/2//T/9P/0//T/9v/2//b/9v/0//T/9P/0//T/9P/0//T/9v/2//f/9//1//T/9P/z
//X/9f/2//b/9P/0//T/9P/2//b/9f/1//b/9v/2//b/9P/0//T/9P/1//b/9//4//b/
9v/2//b/9v/2//b/9v/2//b/9v/2//T/9P/0//T/9v/1//X/9f/1//X/9f/2//X/8//y
//H/8//z//P/9P/y//L/8v/y//P/9P/1//f/9f/1//X/9f/z//P/8v/y//T/9P/1//X/
8//z//P/8//0//T/9P/0//T/9P/0//T/9P/1//X/8//z//P/8//z//H/8f/x//H/8//y
//L/8v/y//L/8v/y//H/8f/w//D/8f/x//H/8f/w/+//7v/t/+//8P/x//L/8P/w//H/
8f/x//H/8f/x//P/8//z//T/8v/z//P/8//1//X/9f/1//T/9f/1//X/9//3//f/9//3
//j/+f/7//n/+P/4//f/9//4//j/+f/5//r/+//7//n/9//3//j/+P/4//f/9//2//b/
9v/2//j/9//3//f/9//3//f/9//2//b/9f/1//b/9//4//n/+P/3//b/9f/3//b/9v/2
//b/9v/3//f/9f/0//T/9P/1//b/9//4//f/9v/2//X/9f/2//f/+P/3//f/9v/2//b/
9v/2//b/9v/2//b/9v/0//T/9P/0//b/9v/2//b/+P/4//b/9v/0//b/9v/2//b/9v/2
//b/9v/0//T/9P/0//b/9//3//j/+P/4//n/+f/5//n/+f/5//n/+v/6//r/+v/7//z/
/f8AAAIAAwAEAAMAAwACAAEA///+//3//P/9//3//f/8//v/+v/5//j/+f/4//n/+P/3
//b/9f/z//P/8//y//H/8//z//P/8//z//L/8f/v//H/8f/x//H/8f/x//L/8v/w//D/
8P/v/+//8P/w//H/8v/z//T/9P/1//T/8//z//T/9//5//3/BgAUACgAPwBZAHMAigCf
AK4AsgCgAHMAQQAiAAwA9P/f/9b/1P/S/9T/2f/c/+L/6f/t//L/8v/z//P/8//z//P/
9P/2//f/+P/2//b/9//3//n/+f/5//n/9//3//f/9//2//b/9v/2//f/+P/5//r/+f/4
//f/9v/4//j/+P/4//r/+v/6//r/+v/6//r/+v/8//z//P/8//r/+v/6//r/+v/6//r/
+v/6//r/+//7//n/+P/4//f/+P/5//v//P/6//r/+v/6//z//P/7//v/+v/6//r/+v/6
//r/+v/6//z//P/8//z/+//6//n/+P/5//r/+//8//z//P/8//z/+v/6//r/+v/8//v/
+//7//v/+//7//z//v/9//3//f/7//v/+//8//z//P/8//z//v/+//7////9//3//f/9
///////+//7//v/+//////////////////7//v/+//7//v/+//7//v/+///////9//3/
/f/9//3//f/9//3//f////7//v/+//z//P/8//z//f/9//z//P/9//3//f/9//v/+//7
//v//P/8//z//P/6//r/+//7//3//f/9//3/+//7//v//P/8//3//f/9//3//f/9//3/
/P/9//3//f///////////wAAAAAAAAEAAAAAAAEAAQABAAIAAgADAAEAAgADAAMABQAD
AAMABAACAAIAAQABAAIAAgACAAIABAADAAMAAwACAAEAAAD//wIAAgABAAEAAQABAAEA
AQABAAEAAQABAAMAAgACAAIAAQAAAAAA//8AAAAAAQACAAAAAAAAAAAAAAAAAAEAAQAC
AAIAAgACAAEAAQAAAAAAAgACAAIAAgAAAAAAAAAAAAAAAAAAAAAAAQABAAAAAAD+//7/
/////wEAAQABAAEA//8AAAAAAAAEAAUABgAHAAcACAAIAAgABgAHAAcABwAJAAgABwAG
AAMAAwADAAIAAgACAAIAAgADAAIAAwACAAEAAAD///3//v////////////////////7/
/v/+//3////////////9//3//v/+//7//v/+//3//f/+//7////////////+//3//P/7
//v//v///wMACwAYACwARABfAHcAjQCiALMAtgCmAHwASwArABQA+v/m/9//3P/c/97/
4v/n/+7/8v/3//n/+v/8//3//////////////wAAAAAAAP7//v//////AAABAAIAAwAB
AAEAAQABAAIAAgACAAIAAgACAAIAAgAAAAAAAAAAAAIAAgACAAIAAAAAAAAAAAAAAAAA
AAAAAAAAAAAAAAAA/v/+//7//v///wAAAQACAAEAAAAAAP//AQAAAAAA////////AAAA
AP7//v/+//7/AAAAAP/////+//7//v/+//7//v/+//7/AAAAAAAAAAD+//7//v/+/wAA
AAAAAAAA/v/+//7//v/+//7//v/+/wAA/////////f/9//3//v8AAP////////3//f/9
//7/AAAAAAAAAAACAAQABgAJAAgABwAGAAUABwAHAAYABgAEAAQABQAFAAUABQAFAAUA
BgAGAAYABgAEAAQABAAEAAQABQAFAAMAAQABAAEAAQADAAMAAwADAAMAAgACAAIAAAAA
AAAAAAAAAAEAAQACAAIAAQAAAP//AQABAAEAAQAAAAAAAAAAAAAAAAABAAEAAwADAAMA
AwABAAEAAQACAAQABQAFAAUABQAFAAUABQAFAAUABAADAAQABQAGAAcABAAEAAQABQAG
AAYABwAHAAgACAAHAAcABQAGAAcABwAIAAcACAAKAAgACAAHAAcACAAIAAgACAAIAAcA
BwAHAAcABwAHAAcACgAKAAkACQAHAAcABwAHAAcABwAHAAcACQAIAAgACAAGAAYABwAH
AAgACAAJAAoACQAIAAcABgAIAAgACQAJAAgACAAIAAgABwAHAAYABgAHAAgACQAKAAgA
CAAIAAgACAAIAAgACAAKAAoACgAKAAgACAAIAAgACgAKAAoACgAKAAoACAAIAAgACAAJ
AAoACwAMAAsACwAKAAoACgAKAAsACwALAAsACwALAAkACgAKAAoADQAPABEAEwARABIA
EgASABQAFQAVABUAFwAWABUAFAARABEAEQAQABIAEgASABIAEAAOAA4ADAAOAA4ADgAN
AA0ADQAMAAsACQAJAAkACQAMAAwADAALAAkACQAJAAkACwALAAwADAAOAA4ADgANAAsA
DAAMAA0ADwAPAA8ADgANAAoACQAJAAwAEQATABkAIgAsAD4AVQBxAIkAogC5AMoAzAC0
AIMAVQA6ACIACAD3//L/8v/y//T/9//6//7/AwAHAAoADgARABEAEQARABEAEQASABIA
EgAUABQAFQAVABMAEwATABMAEwATABMAEwAUABQAFAAUABIAEgASABIAFAAUABQAFAAU
ABQAFAAUABQAFAAUABQAFAAUABQAFAASABIAEgASABQAFAAUABQAEwASABEAEAAQABAA
EQARABEAEAAQAA8ADwAPABAAEAAQABAAEAAQABAAEAAPAA8ADgAOAA4ADgAQABAAEAAQ
AA4ADgAOAA4ADwAQABEAEgARABAADwAOAAwADAAMAAwADQAOAA8AEAAOAA0ADQANAA8A
DwAPABAADgANAA0ADQAPAA8ADwAQABAAEAAQABAADgAOAA4ADwARABEAEQARAA8ADwAO
AA4AEAAQABEAEQARABEAEQARAA4ADgAOAA4AEAAQABAAEAAOAA8ADwANAA0ADQANAA0A
DwAPAA8ADwANAAwADAAMAA4ADgAOAA4ACwALAAoACgAJAAkACQAJAAkACQAJAAkABgAG
AAYABgAIAAgACQAJAAcABwAHAAcABQAFAAUABgAIAAkACQAJAAcABwAHAAcACAAJAAkA
CQAJAAkACQAJAAYABgAGAAcACgAKAAsACwAIAAgABwAHAAcACAAJAAkACAAFAAQABAAC
AAIAAQABAAIAAgACAAIAAAD///////8AAAEAAgADAAIAAgABAAEAAQABAAEAAQADAAMA
AwADAAEAAAAAAAAAAAAAAAEAAQD///7//v/+//7//v/+//7/AAAAAAEAAQD///7//f/8
///////+//7//v/+//7//v/8//z//P/8/wAAAAD+//7//v/+//7//v/+//7//v/+//7/
/v/+//3/+//6//v//P/+/////f/9//3//f/9//7//v/+/wAAAQACAAMAAQACAAIAAgAD
AAUABgAHAAYABAACAAAA/////////v8AAAAAAAAAAP7//P/8//r//P/8//z/+//7//v/
+v/5//n/+f/5//n/+v/6//r/+f/3//f/9//3//n/+f/6//r/+v/6//r/+f/5//r/+v/7
//v/+//7//r/9//0//P/9//6////BwAPAB4AMABIAGMAewCRAKgAtwC0AJYAYgA1ABsA
AgDs/9z/1//W/9j/2P/a/9//5P/o/+//8//2//j/+//8//v/+v/5//f/+P/4//j/+v/6
//v/+//6//n/+P/3//n/+f/5//n//P/8//z//P/7//r/+f/4//r/+v/6//r/+P/4//j/
+P/4//j/+P/4//j/+P/4//j/9v/2//b/9v/4//j/+P/4//j/+P/4//j/9v/2//f/9//5
//j/+P/3//X/9f/2//b/+P/4//j/+P/2//b/9f/1//b/9v/2//b/9v/2//b/9v/2//b/
9v/2//b/9v/2//b/9P/0//T/9P/0//T/9P/0//T/9P/0//T/8//x//D/7//w//H/8v/0
//T/8//z//P/8//z//P/9P/y//L/8v/y//L/8v/y//P/8//z//P/8//x//H/8P/w//L/
8v/z//P/8//z//P/8//x//D/7//u//D/8P/w//D/8P/x//H/7//v/+//7//v/+3/7f/t
/+3/7f/s/+z/7P/u/+7/7v/u/+3/7f/s/+z/6//r/+v/6//t/+3/7f/t/+r/6v/q/+r/
7P/s/+3/7f/t/+3/7f/t/+3/7f/t/+7/7v/v/+//7//v/+//7//v//D/8f/x//H/8f/x
//H/8f/x//L/8//1//X/9P/0//P/9P/0//P/8//1//b/9//3//b/8//y//L/9P/0//P/
8//0//T/9P/0//T/8//z//P/9f/1//X/9f/0//T/8//z//P/8//z//P/8//z//P/8//z
//L/8v/y//T/9P/1//X/8//y//L/8v/w//D/8P/w//D/8P/x//H/8P/w//D/8P/z//P/
8v/w//D/8P/w/+7/7v/u/+7/7//w//H/8v/x//H/8P/w//L/8v/z//P/8v/x//D/7//v
//D/8P/w//T/9f/2//f/9f/2//b/9v/4//n/+f/5//n/+P/3//b/9f/1//X/9P/2//b/
9v/2//T/8v/y//D/8v/y//L/8f/v/+//7v/t/+3/7f/t/+3/7v/u/+7/7f/r/+v/6//r
/+3/7f/u/+7/7P/s/+z/6//r/+z/7P/t/+7/7//w//D/7//s/+n/5//q/+//8f/1//z/
BAAUACkAQQBbAHYAjQCiAK4AqACHAFMAJgAMAPb/3//U/9D/zv/O/8//0P/U/9n/4f/m
/+r/7f/v/+//7//v/+3/7v/u/+7/8P/w//H/8f/v/+//7//v//H/8f/x//H/8v/y//L/
8v/y//L/8v/y//X/9v/3//j/9v/2//b/9v/4//j/+P/4//j/+P/4//j/9v/2//b/9v/4
//j/+P/4//b/9v/2//b/+P/4//n/+f/5//j/+P/3//X/9f/2//b/9v/2//b/9v/2//b/
9f/1//j/+P/4//j/+P/4//j/+P/2//b/9v/2//j/+P/4//j/9v/2//b/9v/3//j/+f/6
//r/+v/6//r/+v/5//n/+f/7//v/+//8//r/+f/5//n/+f/5//n/+v/6//r/+v/6//j/
+P/4//n/+//7//v/+//7//v/+v/6//r/+v/7//v/+//7//v/+//6//r/+v/6//z//P/8
//z/+v/7//v/+f/7//v/+//7//v/+//7//v/+//6//r/+v/8//z//P/8//n/+f/4//j/
+f/5//n/+f/5//n/+f/5//j/+P/4//j/+v/6//v/+//5//n/+f/5//v/+//7//z//P/9
//3//f/9//3//f/9/wAAAQABAAEA//////////8AAAAAAAABAAAAAAABAAEAAAAAAP//
//8AAAIABAAFAAMAAQABAAIAAgACAAEAAQACAAIAAgACAAAA////////AAABAAIAAwAD
AAIAAAD//wEAAQABAAEA//////////////7//v/+////AAACAAMAAgAAAP///v8AAAAA
AAAAAAAAAAABAAEA/v/+//7//v8BAAEAAAAAAAAAAAAAAAAAAAAAAAAAAAAAAAAAAAAA
AAAAAAAAAAAAAgACAAIAAgABAAAA///+/wAAAAAAAAEAAQACAAIAAgABAAAAAAD//wMA
AgACAAAAAAD+//7//v/+////AAABAAIAAAAAAAAAAAABAAEAAAAAAAIAAgADAAMAAQAB
AAEAAQADAAQABAAEAAUABQAFAAUABwAIAAgACAAKAAsACwALAAsACgAJAAgACQAJAAkA
CAAHAAYABQAEAAYABAAEAAIABAAEAAQAAwABAAEAAAD//wEAAQABAAEAAQAAAP///f//
//////////////8AAAAA/v/+//7//f///wAAAAABAAEAAQABAAAA///+//3//f8AAAMA
BQAJABAAGgAsAEUAYQB9AJQAqQC6AL4AqAB5AEkALAAWAP7/6//k/+L/4P/i/+P/5v/s
//H/9//8//7//////////////wEAAgACAAIAAAAAAAEAAQABAAEAAQABAAMAAwADAAMA
AwACAAEAAAACAAIAAgACAAAAAAAAAAAA/v/+//7//v8AAAAAAAAAAP7//v/+//7//v/+
//7//v8BAAIAAwAEAAQABAAEAAQABAAEAAUABQADAAIAAgABAAMAAwAEAAQABAAEAAQA
BAAEAAQAAwADAAYABgAGAAYABQAEAAMAAgAEAAQABAAEAAYABgAGAAYABAAEAAQABAAG
AAYABgAGAAQABAAEAAQABgAFAAUABQAFAAUABQAGAAQAAwADAAMABQAFAAUABgAEAAQA
BAAEAAYABgAGAAcABwAHAAcABwAHAAcABgAGAAgACAAJAAkABwAHAAcABwAIAAgACAAI
AAgACAAIAAgACAAJAAkABwAIAAkACgALAAkACQAJAAkACwAKAAoACgAIAAgACAAIAAcA
BwAGAAYACQAJAAkACQAHAAcABwAHAAgACAAIAAgACAAIAAkACQAHAAcABwAHAAgACQAK
AAwACgALAAsACwANAA0ADQANAAwADQANAA0ACwALAAsACwALAAwADQAPAA8ADgAOAA0A
DQAOAA4ADwAPABAAEQARAA8ADQANAA4ADwAQABAAEQARABAADwAOABAADwAPAA8ADwAP
AA8ADwAOAA4ADQANAA8ADwAPAA8ADgANAAwACwAMAAwADQAOAA4ADgAPAA8ADQAMAAwA
DAANAA4ADwAQAA8ADgAOAA0ADAAMAAwADAAPAA8ADgAOAAwADAAMAAwADgAOAA4ADgAM
AAwADAAMAA4ADgAOAA4AEAAQAA4ADAAMAAwADAAMAAwADgAOAA4ADgAMAAwADAAMAA8A
DwAOAA4ADAAMAA0ADQAPAA8ADwAPAA8AEAAQABAAEgATABQAFQAXABgAGAAYABYAFwAX
ABcAFwAWABUAFAAVABUAFQAUABMAEgARABAAEQAQABEAEAAOAA4ADgANAA0ADQAMAAsA
DQANAA0ADQANAAwACwAJAAsACwALAAsACwALAAwADAAKAAoACgAJAAoADAANAA8ADQAN
AA0ADAAPAA4ADQANABAAEQATABcAHgAqAEAAWQB1AI8ApAC5AMgAxgCsAHsATwA4ACAA
BgD1//L/8P/w//L/9f/6/wAABwALAAwADgAPABAADwAOAA0ADgAQABEAEgARABAAEAAP
ABAAEQASABMAEwATABMAEwATABIAEQAQABEAEgATABQAEwASABEAEAASABIAEgASABIA
EgASABIAEgASABIAEgAUABQAFAAUABIAEgASABIAEgASABIAEgASABIAEwATABEAEAAQ
AA8AEQARABIAEgAQABAAEAAQABIAEgARABEAEgASABIAEgASABIAEgASABIAEgASABIA
EAAQABAAEAASABIAEgASABIAEgASABIAEgASABIAEgAUABMAEwATABIAEQAQABAAEgAR
ABEAEQARABEAEQASABAAEAAQABAAEgASABIAEwARABEAEQARABMAEwASABIAEAAQABEA
EQAPAA8ADwAPABEAEgATABQAEQAQAA8ADgAPABEAEgARABEAEQARABEAEAAPAA4ADQAO
AA4ADwAQAA8ADgANAAwADQANAAwADAAMAAsACgAJAAkACQAJAAkACgAKAAoACgAIAAgA
CQAJAAkACQAJAAkACQAJAAkACgAIAAkACQAJAAsACwALAAsACwALAAoACQALAAsACwAL
AAwADAAMAA0ACwAKAAoACQAIAAgABwAHAAYABgAGAAUABwAFAAUABgAGAAYABQAFAAYA
BgAGAAYACAAHAAcABwAGAAUABAADAAYABgAFAAUABwAHAAcABwAFAAUABQAFAAcABgAG
AAYABQAEAAQAAwAEAAQABQAGAAQABAAEAAQABAAEAAUABQAGAAYABgAGAAYABQADAAIA
AgACAAIAAgACAAIAAgACAAIAAAACAAQABAAEAAQABAAEAAIAAgACAAIABAAEAAQABAAD
AAMAAgACAAAAAAABAAEAAgADAAQABQADAAQABAAEAAgACQAKAAsACQAKAAoACgAKAAsA
CwALAA0ADAALAAoABwAHAAcABgAGAAYABgAGAAQAAgACAAAAAAAAAAAA//8BAAEAAAD/
//3//f/9//3//v/+//7//f/9//3//f/9//////8AAAAAAAAAAAAA///9//7//v///wEA
AQABAAAA/f/8//n/+//8////BQARACAANgBOAGcAfwCVAKgAuQC4AJ4AbAA/ACMADADy
/+L/3f/c/9z/4P/k/+f/6v/u//X/9//4//r//f//////////////AAAAAAAAAAAAAAEA
AQD///////////3//f/9//3/AAAAAAAAAAD+//7//v/+//7//v/+//7/AAAAAAAAAAD+
//7//v/+/wAAAAAAAAAA///+//3//P/+//7//v/+//7//v/+//7//P/8//3//f/+//7/
//////3//f/+//7//v/+//7//v8AAAAA/////////v/9//z//v/+//7//v/+//7//v/+
//7//v/+//7//v/+//7//v/8//z//P/8//7//v/+//7//v/9//3//f/7//v/+//8//z/
+//7//v/+//7//v//P/+//7//v/+//3//P/7//v//f/9//3//f/9//3//P/8//r/+v/7
//v//P/9//7////+//7//v/+/wAAAAAAAAAA/v///////f/7//v/+//7//3//f/9//3/
+//6//r/+v/6//r/+v/6//v/+//6//r/+f/5//n/+f/7//v/+//7//j/+P/4//j/+v/6
//v/+//9//3//f/9//v/+//7//z//v///////////////////wAAAQABAAEAAQABAAEA
AQAAAAAAAAABAAIAAgADAAMAAgACAAEAAQABAAIAAwADAAUAAwADAAQAAgACAAEAAQAC
AAIAAgACAAIAAQABAAEAAQABAAEAAQACAAIAAQABAAEAAQABAAEAAwADAAMAAwABAAAA
AAAAAAIAAgADAAMAAQAAAAAAAAACAAIAAgACAAQABAAFAAUAAgACAAIAAgABAAUABAAE
AAQABAAEAAIAAgACAAIAAgACAAIAAgADAAMAAgACAAIAAgADAAMABAAFAAYABwAGAAYA
BQAEAAgACQAKAAsACQAKAAoACgAMAA0ADQANAA8ADgANAAwACQAJAAkACAAKAAoACgAK
AAoACAAIAAYABgAGAAYABQAHAAcABgAFAAMAAwADAAMABgAGAAYABQADAAMAAwADAAMA
AwAEAAQABgAGAAYABQADAAQABAAFAAcABwAHAAYABwAGAAMAAQAEAAcACwATABwAKAA6
AFEAbQCFAJoArwDAAMIArgB9AEsALAAUAPz/7f/o/+b/6P/q/+//9P/2//v/AQAGAAgA
CwANAA0ADQANAAsADAAMAAwADgAOAA8ADwAPAA8ADwAPAA8ADwAPAA8AEgASABIAEgAR
ABAADwAOABAAEAAQABAAEgASABIAEgASABIAEgASABQAFAAUABQAEgASABIAEgAUABQA
FAAUABQAFAAUABQAFAAUABUAFQAXABYAFgAVABMAEwAUABQAFgAWABYAFgAWABYAFQAV
ABQAFAAUABQAFQAWABcAGAAXABYAFQAUABUAFgAXABgAGAAYABgAGAAWABYAFgAWABcA
GAAZABoAGAAXABcAFwAZABkAGQAaABoAGQAZABkAFwAXABcAGAAaABoAGgAaABgAGAAY
ABkAGwAbABsAGwAbABsAGgAaABoAGgAbABsAHAAdAB4AHwAcABwAHAAcABwAHAAcABwA
HgAfAB8AHQAbABsAGwAbAB0AHQAdAB0AGwAaABoAGgAcABwAHAAcAB0AHQAcABwAGwAb
ABsAGwAcAB0AHgAfABwAHAAcABwAHgAeAB8AHwAfAB8AHwAfAB4AHQAcABwAHQAfACAA
IQAhAA==
         </WaveFormData>
      </LeadData>
   </Waveform>
</RestingECG>
