# Supplementary material for: Detection of Left Atrial Enlargement Using a Convolutional Neural Network-Enabled Electrocardiogram
Source: Front Cardiovasc Med. 2020 Dec 17;7:609976. doi: 10.3389/fcvm.2020.609976 (PMC7773668; doi:10.3389/fcvm.2020.609976)
Supplement: Supplementary file 4 [file Data_Sheet_4.ZIP › normal3/1802032303_1875_0000001Y.XML]

<?xml version="1.0" encoding="Windows-1252"?>
<!DOCTYPE RestingECG SYSTEM "restecg.dtd">
<RestingECG>
   <PatientDemographics>
      <PatientID>1802032303</PatientID>
      <PatientAge>68</PatientAge>
      <AgeUnits>Years</AgeUnits>
      <Gender>Female</Gender>
      <PatientLastName>guanzhifang</PatientLastName>
   </PatientDemographics>
   <TestDemographics>
      <DataType>Resting</DataType>
      <Site>1</Site>
      <AcquisitionDevice>MAC55</AcquisitionDevice>
      <Status>Unconfirmed</Status>
      <Priority>Normal</Priority>
      <AcquisitionTime>09:49:03</AcquisitionTime>
      <AcquisitionDate>08-20-2016</AcquisitionDate>
      <CartNumber>1</CartNumber>
      <AcquisitionSoftwareVersion>009C</AcquisitionSoftwareVersion>
      <XMLSourceVersion>MAC5000 v1.0</XMLSourceVersion>
   </TestDemographics>
   <RestingECGMeasurements>
      <VentricularRate>93</VentricularRate>
      <AtrialRate>93</AtrialRate>
      <PRInterval>126</PRInterval>
      <QRSDuration>84</QRSDuration>
      <QTInterval>364</QTInterval>
      <QTCorrected>452</QTCorrected>
      <PAxis>38</PAxis>
      <RAxis>18</RAxis>
      <TAxis>73</TAxis>
      <QRSCount>15</QRSCount>
      <QOnset>220</QOnset>
      <QOffset>262</QOffset>
      <POnset>157</POnset>
      <POffset>194</POffset>
      <TOffset>402</TOffset>
      <ECGSampleBase>500</ECGSampleBase>
      <ECGSampleExponent>0</ECGSampleExponent>
   </RestingECGMeasurements>
   <Diagnosis>
      <Modality>Resting</Modality>
         <StatementCount>2</StatementCount>
         <LabelText>12SL ��ϳ���</LabelText>
      <DiagnosisStatement>
         <StmtFlag>ENDSLINE</StmtFlag>
         <StmtText>�������</StmtText>
      </DiagnosisStatement>
      <DiagnosisStatement>
         <StmtFlag>ENDSLINE</StmtFlag>
         <StmtText>���� ECG</StmtText>
      </DiagnosisStatement>
   </Diagnosis>
   <Waveform>
      <WaveformType>Rhythm</WaveformType>
      <WaveformStartTime>0</WaveformStartTime>
      <NumberofLeads>8</NumberofLeads>
      <SampleType>CONTINUOUS_SAMPLES</SampleType>
      <SampleBase>500</SampleBase>
      <SampleExponent>0</SampleExponent>
      <HighPassFilter>16</HighPassFilter>
      <LowPassFilter>150</LowPassFilter>
      <ACFilter>NONE</ACFilter>
      <LeadData>
         <LeadByteCountTotal>10000</LeadByteCountTotal>
         <LeadTimeOffset>0</LeadTimeOffset>
         <LeadSampleCountTotal>5000</LeadSampleCountTotal>
         <LeadAmplitudeUnitsPerBit>4.88</LeadAmplitudeUnitsPerBit>
         <LeadAmplitudeUnits>��V</LeadAmplitudeUnits>
         <LeadHighLimit>2147483647</LeadHighLimit>
         <LeadLowLimit>268435456</LeadLowLimit>
         <LeadID>I</LeadID>
         <LeadOffsetFirstSample>0</LeadOffsetFirstSample>
         <FirstSampleBaseline>0</FirstSampleBaseline>
         <LeadSampleSize>2</LeadSampleSize>
         <LeadOff>FALSE</LeadOff>
         <BaselineSway>FALSE</BaselineSway>
         <ExcessiveACNoise>FALSE</ExcessiveACNoise>
         <MuscleNoise>TRUE</MuscleNoise>
         <LeadDataCRC32>70182644</LeadDataCRC32>
         <WaveFormData>
9v/2//b/9v/1//T/8//y//P/9P/1//b/+f/6//v//P/7//r/+f/4//f/9v/1//T/9f/2
//f/+P/5//r/+//8//7//v/+//7/AAACAAQABgADAAIAAQAAAP7//v/+//7/AQAEAAcA
CgAIAAgACAAIAAYABgAGAAYACgAMAA4AEAAMAAgABAAAAAIAAgACAAIAAAAAAAAAAAD9
//z/+//6//j/+P/4//j/+//8//3//v/9//z/+//6//f/9v/1//T/9v/2//b/9v/4//r/
/P/+//3//P/7//r/9f/y/+//7P/y//b/+v/+//r/9v/y/+7/8P/y//T/9v/0//T/9P/0
//L/8v/y//L/9P/0//T/9P/3//j/+f/6//n/+P/3//b/+P/6//z//v/7//j/9f/y//T/
9v/4//r/+v/6//r/+v/3//b/9f/0//L/8v/y//D/8//1//f/+P/2//j/9v/1//b/9//4
//j/+f/8//3//v/9//////8AAAMABwAMAA0ACAAHAAcABQALAA8AEwAWABQAEwARAA4A
CQAHAAcABgABAP7/+//3//f/+P/4//j/+v/4//f/9f/0//L/8f/w//L/8v/x//D/8P/w
//P/9f/0//L/8f/y//X/9v/3//j/9f/0//P/8//3//f/8//5//v/7P/s/wEAEwAfAC0A
OwBHAE8AUgBeAHMAgQB+AGUAUgBQAEwAOwAxAC4AIAATABMAEgALAAEA9P/p/+j/8v/5
//f/8v/2//b/8//t/+r/7f/w//L/8//1//f/9//3//X/9v/5//n/9P/y/+//7P/u/+//
8P/x//L/8//0//X/8f/v/+3/7f/x//L/8v/y//D/8v/y//L/9P/1//X/9f/z//P/8//1
//r/+P/5//r/+P/3//f/9//2//f/9v/1//H/7v/r/+b/6v/u//P/+f/4//n/+//7//j/
9//2//X/9P/1//L/8f/3//3/AgAGAAUABAAHAAQAAwAEAAMAAgAGAAoABwAGAAMAAwAD
AAUACAAKAAsADAAOAA8AEAARAA8ADQAMAAsABAAFAAUABAAEAAMAAwADAAEA///+//v/
/P/6//j/9//3//n/+f/7//v/+v/4//j/9f/0//L/7//z//b/+v/5//b/9f/z//H/9P/1
//f/+f/1//L/7//s/+v/6v/q/+n/7//x//L/9P/3//j/+f/5//T/8v/x//D/7v/w//H/
8v/1//b/+f/4//n/+P/4//j/+v/7//z/+//4//n/+f/4//f/9//2//X/9P/0//X/9v/0
//r/+v/1//T/9f/2//f/+P/5//r/+//6//X/8//x/+7/8v/4//r//f/8//v/+v/4//r/
/P/8//z//P/9//z//P/6//v//f/7//3/AQAGAAkACwALAAsACgAIAAkACQAIAAUAAwAD
AAIAAgAAAP7/+//4//b/8//w//T/9P/1//X/9v/2//f/+P/2//T/8f/u/+3/7v/y//X/
9P/y//H/8v/y//L/8v/y//H/8P/v/+//8f/v//X/9f/1//L/7P/x/wEACwAVACkAOQBH
AFgAZgBtAHcAggB5AG4AbABqAF0ARwA2AC4AJwAbABIACwD9//D/7f/w//L/8f/v//L/
+P/0/+v/5f/i/+P/5v/o/+n/6f/r/+v/6//p/+r/7f/t/+//8P/w//D/8f/x//H/8f/v
/+3/6//p/+v/7f/v//P/8v/y//H/8P/x//T/9f/2//P/8//y//H/7//v/+//8f/1//L/
8v/y//L/8f/x//H/8v/z//L/8f/0//b/+P/4//L/8P/v/+//7v/v//H/8f/0//f/+v/9
//z//f/6//n/+P/5//n/+P/6//r//v/8//7/AAAAAAAAAwAGAAIAAAACAAMABAAHAAsA
DAAMAAwADQANAA0ADQAMAAsACwALAAYABwAHAAYABQAFAAYABwAGAAMAAQD9//7//P/6
//n/+f/7//v//f/9//z/+v/6//j/+P/3//X/9v/4//v/+f/1//P/8P/t//H/8//2//n/
+v/6//r/+v/2//T/8//x//H/8f/w//D/8v/y//L/8f/u/+7/7//w//H/9P/2//j/+f/6
//3//P/5//b/9P/y//H/8f/x/+//8f/3//z/AAD6//f/8//v//L/9P/3//r//P/6//b/
+v/8//z//P/8//j/+P/4//b/9f/1//X/9P/2//r/+v/7//z//f/+//7//P/+//7//v/9
//////8AAAIABQAJAAkABQAFAAYABQALAA0ADwAQAA8ADwAOAAwACAAHAAgACAAFAAIA
///7//r/+v/5//j/9v/0//P/8f/y//L/8//0//P/8v/w/+7/7P/s/+//8f/v/+z/6v/q
/+3/7v/v//D/8v/y//L/8//3//n/9//r/+v/9v/6//3/CQATABsAKQA7AE0AYAB0AIMA
hQCAAHkAbABkAF4AXQBTAEIALAAfACEAIAATAAsABAD3/+r/5P/n/+//7v/u//b/9//v
/+z/7v/w//H/8f/y//P/8v/x/+7/7P/s/+n/6f/q/+r/6v/r/+v/6//r/+z/7f/u/+//
7v/t/+z/7f/x//L/8v/y//L/9P/0//T/9//5//r/+//0//H/7v/t//T/9P/3//r/9v/z
//H/7//0//n//P////n/9v/z/+7/7//w//L/9f/4//n/+//7//n/+f/5//n/9//5//f/
9//4//n/+f/4//3//v8DAAIAAAACAAIAAgAFAAgABAACAAYACwAQABcAFQASAA4ACgAL
AAsACwALAA0ADQAOAA8ACAAHAAUAAgD///3//P/7//z/+//7//n/+//6//n/+f/4//n/
+P/5//v/+v/4//j/+P/4//f/9f/z//T/9v/z//b/9//3//f/9v/1//X/9f/2//b/9v/2
//f/+P/6//v/+//7//r/+v/5//j/9//1//L/8v/z//T/9f/4//r//P/3//T/8//u//D/
8P/x//L/8//z//P/8f/w//P/9f/2//X/9f/0//P/7f/y//z//v/+//z//P/8//z/+v/6
//r/+P/0//P/8v/w//L/9v/2//f/9v/1//T/8v/0//j/+v/8//7/AQACAAQABAAHAAsA
CwALAA0AEAARABMAEwATABIAEAAPAA0ACgAFAAMAAwACAAIAAAD+//v/+v/6//n/+P/4
//b/9f/z//X/9P/0//T/9v/2//X/9P/0//T/9//5//X/8P/s/+r/7//w//H/8v/v/+z/
6f/n//P/8//x//f/+f/0//L/9//7/wcAHQAzAEkAVwBiAHQAfQB1AGwAZwBeAFYAUgBN
AEEANAAkABsAFQAQAAkAAwD8//X/8v/0//P/8f/w/+7/7v/z//P/8P/w//L/8//z//H/
8f/v/+3/7//w//P/8//x//L/8v/y//H/8f/x//H/7//v/+//7//u/+3/7P/t//H/8v/y
//L/8P/y//L/8v/w//H/8f/x/+//7//v//H/8f/u/+7/7v/x//H/8v/z//f/+f/5//n/
9f/0//P/8P/u/+7/7//x//T/9f/3//f/9f/1//X/9f/z//X/8//z//j/+//9//7/AQAC
AAcABgAGAAgACAAIAAsADgAKAAgACQAJAAkACwALAAwADAAMAAkACQAJAAkACgAJAAkA
CQADAAUABgAGAAUABQAGAAcABQADAAIA///8//j/9P/x//L/9f/2//n/+//6//j/+P/6
//r/+f/3//f/+P/6//f/+P/5//n/+f/4//f/9//3//f/9v/1//T/9v/2//f/9//2//P/
7//s//D/8v/0//X/8//0//b/+P/2//j/+f/6//r/+v/8//r/+f/4//j/+P/3//X/8//v
//P/+f/+/wIA/f/7//j/9f/z//T/+P/7//z//f/+//n/+P/3//T/9f/1//X/9P/1//r/
+//9//v/+//7//r/+v/8//z//P/7//v/+f/4//v///8EAAUABwAJAAwADQAMAAsACgAI
AAkACwAMAAwABgADAAIAAAAAAP7//P/5//z//v///wAA/v/6//f/8//0//T/9f/2//r/
+v/5//j/9f/0//b/9//6//r/+//+//z/+P/0//D/8//0//X/9//x//P/+f/5//P/9P/6
//n/+/8NACEALwA/AFMAYgByAH8AfwB2AG0AYABUAFAARQA1ACwAJgAbABUADAD///f/
+v/9//b/8P/v/+v/7P/u/+r/6//x//D/8f/0//b/9//y/+//6v/l/+j/6v/u/+//8v/0
//X/9v/y//H/8P/v//L/8//0//X/9v/3//j/+//4//b/8//w//L/9P/0//T/9//5//r/
+//3//f/9//5//n/9v/2//b/9//3//j/+f/2//X/8v/v//D/8v/0//T/9P/0//X/9//6
//3/AQADAP///f/7//n/9v/1//D/7f/z//n//v8CAAQABAAIAAYABAAEAAIAAAAIAA4A
DQAOAAsACQAHAAcACgAMAA0ADgAJAAcABQADAAQABQAHAAkABgAJAAsADAAIAAcABwAH
AAgABwAHAAUAAgAAAP7//f/7//3//f///////v/8//z/+v/6//n/9//6//z////9//n/
9//0//H/9P/3//v////8//r/+P/2//P/8v/y//H/9f/3//j/+v/8//7/AAABAPn/9v/0
//L/8v/0//X/9v/3//j/+//6//f/9v/2//b/9f/z//H/7f/r/+3/7v/u//n/9//4//n/
+v/6//r/+v/6//b/9v/2//T/9P/1//b/9v/4//7/AAADAAMAAwADAAIAAAACAAIAAgAD
AAUABQAGAAIAAwAFAAMABQAHAAoACwAPAA8ADwAOABAAEQARABAACwAJAAkACAADAAAA
/f/5//n/+v/6//r/+f/2//T/8f/z//L/8v/y//T/9P/z//L/8P/w//P/9f/2//T/8//0
//L/8P/u/+z/8P/y//T/9//3//n/8f/n/+v/8P/w//n/CQAXACEANQBPAF0AZgBwAHsA
hQB+AHEAbgBsAGAATwA/ADQAKgAjAB0AEAAFAAMAAgD9//j/9v/x/+v/6v/q/+7/8f/z
//T/9v/4//n/+f/0//H/7P/n/+j/6v/u/+//8P/y//P/9P/x/+//7f/r/+7/7//w//H/
8v/z//T/9//1//L/7v/q/+3/8P/x//L/8//1//b/9//z//P/8//1//f/9P/0//T/9P/z
//P/8//0//X/9P/z//T/9P/0//L/8v/y//P/9f/1//X/9v/1//n/+//9/////f/9//n/
9//7//3//v/+/wIAAgAGAAQABAAGAAYABgAIAAwACQAIAAkACQAJAAsADAAMAAsACgAK
AAsADAANAAoACQAJAAkABQAHAAgACAACAP///f/7//7//f/9//v//P/8//z//f/5//n/
9//3//j/+P/3//j/+f/6//r/+f/3//j/+v/3//X/9f/0//P/8f/x//L/8//1//T/8//y
//X/9v/4//n/+//7//r/+v/4//j/+P/3//X/9v/4//r/+P/4//f/9v/4//j/+v/4//X/
8v/w/+7/8v/1//j/+f/0//X/9f/0//T/9//5//v/9//0//j/+v/y//T/9P/0//T/9f/2
//f/9v/0//P/8v/w//P/+P/5//v/+//7//v/+v/8//7//v/+//z//f/8//z/+//9/wAA
//8CAAcADQARABEAEQARABAADAALAAkABgAEAAMABAAEAAYABgAGAAUAAAD+//v/+P/7
//r/+v/5//v/+v/6//r/+P/2//P/8P/u/+7/8f/z//T/8v/x//L/9P/0//T/9P/0//T/
9P/1//n/8f/t//P/+//4//T/+/8HAA8AHQAvAEcAWQBoAHYAfwB/AHYAdwByAGIAVgBT
AEsAPgAwACcAJwAeAAkA/f/2/+//8P/y/+v/6//y/+z/4v/l/+v/7P/t//D/8v/z//P/
8//x/+//7//w//P/8//0//b/9//4//X/9f/1//X/9P/z//L/8f/v/+3/6//r/+7/8P/x
//L/9f/4//n/+v/3//X/8v/v//D/8f/y//X/9v/y//H/8P/u/+3/7f/t//H/9f/3//n/
+//8//3//P/2//T/8//z//L/8//1//X/9f/1//X/9f/4//3//v8BAP7/+//3//L/8v/y
//b/9P/0//b/9v/2//z/AgABAAIABgAJAAwAEQARABIAEgASABMAEwATABMADwANAAwA
CwAJAAsADAAMAAcABQAEAAMABQADAAIA///9//r/9//1//P/9f/1//f/+//8//z//v/8
//r/9//z//X/9v/4//X/9f/1//T/8//1//X/9v/3//T/8v/w/+7/8P/y//X/9//1//P/
8P/u/+3/7P/r/+n/6v/u//P/+P/2//b/9f/0//b/9v/4//b/9P/y//H/8P/2//n//P/9
//f/9//2//T/9P/1//X/9f/z//b/+P/6//r/+v/6//r/+P/4//j/9v/1//X/9f/0//L/
9v/2//f/+f/7//3//v/+/wAAAAAAAP7////+//7//f///wIAAQADAAcADAAPABAADwAO
AAwACwALAAoACAAHAAcACQAKAAcABAABAP3/+v/6//n/+P/3//T/8v/v/+7/7P/r/+r/
7v/w//H/8v/y//L/9f/3//L/7v/r/+r/7//w//H/8v/y//L/8v/z/+//8//5//v/+f/0
//L/+f8DAA0AFwAnAEEAUwBcAGoAfwCNAIwAgQBwAGQAXgBRAEUAOgAsACUAIQAcABMA
CQD6/+v/7P/y//X/8//u/+j/6P/n/+n/8P/u//D/8f/x/+3/7f/r/+n/6v/s//D/8f/u
/+7/7f/s/+z/7f/u/+//7//v/+//7//v/+//7//x//T/9P/z//L/9P/2//b/9v/0//X/
9f/1//H/8f/x//P/9//0//T/9P/2//X/9f/1//b/9//2//X/8v/y//L/8P/w//D/8f/z
//b/9//5//n/+P/3//b/9f/4//v/+v/7//r/+//7//r//P/8/wAA/v8AAAIAAgACAAYA
CgAHAAYAAgABAAAAAQAGAAgACQAKAAgABwAGAAUAAgABAAEAAQAAAAMABQAGAAUABQAG
AAcACQAHAAYAAwACAAAA/v/9//z//f/8//3//v/+//3//v///wAAAAD///7//v////v/
+P/3//X/8//1//X/9v/3//n/+P/3//b/8//y//L/8f/y//H/7//u/+//8P/x//H/8f/y
//T/9v/4//r/+//8//v/+v/7//j/+P/4//n/+v/5//f/9f/x//D/8//1//b/8//z//L/
8f/z//L/8P/1//j/+//+//r/+v/6//j/9f/1//X/9P/2//r/+v/7//n/+f/5//j/+//+
////AAACAAUABgAIAAQABQAHAAUABwAJAAwADQARABEAEQAQAA4ADwAPAA4ACwAJAAkA
CAAFAAIA///7//r/+v/5//j/+P/2//X/8//x//D/8P/w//T/9P/z//L/8P/w//P/9f/1
//L/8P/w//P/9P/1//b/9P/y//D/7//v//H/8f/p/+n/7v/4/wcAFwAhAC8ARwBdAGUA
bgB6AHcAawBkAGcAZgBgAFQAOwAfABoAHgAXAA8ACgADAPv/9P/v//D/8v/1//P/9v/4
//T/8f/z//L/8P/w/+//7f/u//H/8v/z//H/8v/1//X/9P/0//P/8v/x//H/8f/x//T/
9f/2//f/9P/z//L/8//y//L/8f/w//L/9P/0//T/8//z//L/8f/x//P/9f/5//n/9P/y
//D/8v/x//H/8f/1//f/9//3//f/+P/5//j/+f/6//z////+//3//f/7//z//f/+////
AQADAAEAAQABAAEAAAD+/wAAAAAEAAIAAwAGAAcACAAKAA4ACwAKAAkACQAJAAsADQAO
AA4ADgANAA0ADQANAAsACQAIAAcABwALAA4AEAAMAAkABwAFAAcABQAEAAEAAAD+//z/
+//7//3//f////3/+v/2//T/9//4//j/9//3//j/+v/3//n/+//8//3//P/7//v/+//+
//7//v/+/wEAAgAEAAUABQADAAAA/v/9//z/+//5//T/9P/1//b/9//6//z//v/7//r/
+//4//X/9P/0//T/+P/5//r/+f/3//n/+v/6//X/9f/0//X/9v/3//j/9//4//n/+P/5
//v//f/+//v//v/9//3//f/9//3//P/5//r/+f/4//r//f/+/wAA/v8BAAUABQAGAAkA
DQAPABMAEwATABIAEQARABAADgAJAAcABwAGAAcABgAFAAMAAAAAAP///v/+//z/+//5
//n/+P/4//j/9//2//T/8v/z//T/+P/7//r/+P/3//j/9//2//X/9P/z//L/8f/x//v/
9//1//f/9f/0//r/AwALABUAIwAzAEMAVQBgAGgAdQCFAIIAcQBkAGAAWABLAEEAMgAe
ABsAGQAKAPv/+f/2//f//P/+//f/8//u/+b/5P/l/+f/7v/w//T/9//5//r/+//6//n/
9v/0//T/8f/z//b/+P/6//b/9f/0//P/8f/x//H/8f/y//P/9P/3//f/9v/0//L/9P/2
//b/9v/0//P/8f/v//D/8//2//v//P/4//f/9v/4//f/9//3//f/9//1//P/8f/w/+//
7P/u//D/8//3//b/9//5//n/+P/3//b/9f/3//v/+//9//3///8AAAAA/v/8//7/+v/8
/wAAAgAEAAYACgAHAAYABgAHAAgACwAPABAAEAAQAA8ADwAPAA8ADAALAAsACwAFAAUA
BAACAAMABQAIAAsACgAHAAUAAQD+//r/9v/z//f/+//9/wEAAAD+//v/+v/+/wAAAQAB
AP///v/+//n/9f/z//D/7f/v//H/9P/3//T/8v/w/+7/8P/y//X/9//2//X/8//y//P/
9P/1//X/7//u/+7/7v/v//L/9P/2//b/9v/4//b/+P/4//n/+v/8//3//v/9//3///8A
AAAA/P/7//n/9//1//T/9P/0//T/8v/z//T/9f/2//X/9v/3//b/9v/3//j/+P/4//z/
/P/9//v/+f/3//T/9f/4//n/+v/7//3//f/+/wEABQAKAAsACgALAA0ADQAOAA0ADAAK
AAsADQAOAA4ACAAFAAQAAgABAAAA///9//j/9v/z//D/9P/0//X/9f/z//L/8v/y//f/
+P/4//j/9f/0//b/9//z/+7/6v/o/+//8v/1//j/9//2//X/9f/z/+//7f/z//n/9v/2
/wEADwAbACsAPQBJAFUAagCAAIUAiQCGAHUAZABgAGAATwA7ADIALAAlACEAGAALAP//
9P/t//L/+P/z/+3/6P/o/+r/7f/z//r/9f/0//L/7//t/+3/6//p/+v/7P/v/+//7f/u
/+7/7v/v/+//7//v/+3/7f/t/+3/8P/x//L/9f/2//b/9f/0//L/9P/0//T/8//z//L/
8f/z//X/9//7//r/9v/1//T/8f/v/+7/7f/z//n//f8BAP7//P/6//b/8f/w//D/8f/1
//f/+v/7//j/9//2//X/+P/7//r/+//8//3//f/8//7//v8CAAAA/v8AAAAAAAACAAYA
AwACAAIAAwAEAAcACgAMAA0ADgAIAAUAAgD//wIAAwAFAAcABAAHAAkACgAIAAcABwAH
AAcABQAEAAEA/v/6//b/8//3//3/AQAHAAEA/P/2//L/9f/2//b/9f/0//T/9f/x//P/
9f/2//f/9v/1//X/9f/2//b/9v/2//T/9P/1//X/+P/5//n/+v/4//j/+P/3//L/8P/v
/+7/8f/0//b/+P/1//T/9f/y//L/8v/z//T/9f/1//X/8//y//X/9//4//v/9//u/+j/
7P/u//D/8v/1//j/+//8//r/+f/4//b/9v/6//r/+//9////AQACAP3//P/5//b/+f/9
////AgACAAUACQAJAAkACwAOAA8AEAAPAA4ADAAOAA8ADwAOAAoACQAKAAoABgACAP7/
+f/6//r/+f/4//b/9P/z//H/8//y//L/8v/1//b/9v/2//T/9P/3//n/9P/w/+3/7P/w
//D/8P/w//P/9P/1//f/8//1//X/8f/x//D/8P8BABMAGQAfADEAQQBJAFYAZgBxAH0A
ggB3AGYAXgBUADsAKQAkAB4AFQAVABQACwD///r/9//y//L/7//p/+r/7v/u//H/+//6
//f/+P/4//f/9f/1//P/8f/w//D/8v/x//L/9P/1//b/9f/1//X/9f/x/+//7f/r/+7/
7//w//P/8v/w/+3/6v/u//L/9P/2//b/9//3//f/+P/5//r//f/6//T/8f/u//D/8f/z
//X/+f/7//v/+//3//b/9f/y/+z/6v/p/+n/7//1//z/AQD///////////z/+//2//P/
9//7//7/AAAFAAYACwAKAAYABgAEAAIABwAMAAoACgAGAAUABAAFAAkACgAKAAoACgAL
AAwADQALAAkACAAHAAMABQAGAAYABgAHAAkACwAJAAUAAgD9//v/+P/1//P/9f/5//v/
//////7//P/8//r/+v/5//f/9v/2//f/8//1//X/9P/z//L/8f/x//H/8f/w/+//7v/v
//D/8v/z//n/+//8//7/+v/4//b/8//z//T/9v/4//b/+P/5//r/+v/6//z/+v/3//b/
9v/2//j/+f/6//n/9P/1//X/9P/v//P/9P/y//P/9P/1//b/9v/4//r/+v/6//v//P/8
//j/+v/4//f/9//3//f/9v/4//r/+v/6//j/+f/4//j/+/8BAAgACwAKAAsADQANAAsA
CQAHAAQABwALAA4AEAAJAAcABwAGAAEA/v/7//f/+f/6//r/+v/4//b/9f/z//T/9P/1
//b/9f/0//L/8P/x//T/+v////r/9v/z//L/9P/0//T/9P/z//L/8f/x/+//7f/n/+f/
9/8IAAIA+/8LAB0AJwA1AEkAVwBgAHAAfwCDAHwAbwBmAF4AVgBNAD8ALgAeABUAFQAO
AAMA///6//f/+P/2//P/7f/q/+z/8v/x/+v/6v/t//D/8v/z//D/7//s/+n/6//s/+//
7//v//D/8P/w//H/8f/x//H/7//v/+//7//y//P/9P/3//r//P/9//7/+f/4//X/8v/y
//P/8//z//H/8f/x//P/9//0//T/9P/0//P/8//z//L/8//y//H/8v/0//b/9v/2//b/
9//5//n/+f/6//n/+v/7//z//f/7//3/+//7//z//f/9//z//v/+/wIAAAABAAQABQAG
AAcACgAGAAQAAwADAAMABQAHAAgACAAIAAgACQAKAAsACQAHAAYABQADAAcACgAMAAkA
BwAGAAUABQADAAIA//8DAAQABQAHAAIA///6//f/+f/4//b/9v/4//r/+//7//j/+P/5
//X/9f/1//T/8//3//n//P////z/+P/0//D/8//0//b/9//5//n/+P/4//f/9v/1//P/
8P/w//H/8v/z//b/+P/6//v//P////7/+v/2//P/8P/z//P/8//x//L/9f/3//j/8//5
//j/8f/0//f/+P/5//r/+v/8//7//v/7//v/+//6//f/+v/5//n//P///wIABAAAAAAA
/v/8//r/+//6//r///8FAAwADwANAA0ADgANAAwACwAKAAgACwANAA4ADgAHAAUABQAE
AAQABAAEAAMA///+//z/+v/6//j/9//1//X/9P/0//T/9v/2//X/9P/w//D/8//1//P/
8P/u/+7/7//u/+3/7P/v//D/8f/z//H/7f/t//H/7//u//D/+/8LAB8ALQA5AEMASQBa
AHYAhwCNAI4AgQBwAGoAZABVAEcANAAeABkAGQAOAAEA/f/6//f/+P/2/+//7f/u//D/
9P/1//P/7v/r/+z/7P/r/+v/6//p/+f/6f/s//H/8//y//L/8f/w/+//7//v/+//7f/t
/+3/7f/t/+3/7f/v//T/9v/3//j/9P/y/+7/6v/v//P/9v/5//P/7//r/+n/7v/s/+3/
7v/u/+3/7f/t//P/9//5//v/+v/6//r/+P/0//T/9f/3//f/9//4//f/9v/1//T/8//x
//P/8f/x//f//f8CAAYABAACAAQAAAAAAAIAAgACAAgADAAJAAgABwAHAAcACQAHAAYA
BAACAAYACQAMAA8ACwAJAAgABwADAAUABgAGAAIAAQABAAEAAAD9//v/9//4//j/+P/5
//f/+f/5//v/+//6//j/+P/2//T/8f/t/+7/8P/z//H/9f/5//z////6//f/9f/z//X/
9v/3//j/9f/0//T/8//1//X/9P/0//P/8v/x/+//7v/w//P/9v/0//b/9//4//f/9v/3
//T/9f/0//T/9P/4//n/+v/5//X/9//4//j/9//5//r/+//7//r//P/+//v/+v/5//j/
9P/0//T/8v/z//X/9//4//b/+v/6//v/+f/5//n/+P/3//j/9//2//r///8CAAYAAQAB
AAIA/////wEABAAFAAwADwASABQAFgAXABcAFgAQAA0ADAAKAAYABAACAP///P/8//v/
+v/9//z//P/7//j/9P/x/+7/8v/0//X/9v/y//L/9f/3//P/8P/u/+7/7v/u/+7/7v/x
//L/8//1/+//6//v//P/8f/u//j/AwAJAA8AGwAlADMARwBeAHYAhwCLAIgAfQBqAFoA
UgBNAD8ALgAgABkAFwAUABEABQD6//P/7v/u//H/8//w//D/9v/5//f/9P/x//L/8v/x
//H/8f/v/+3/7f/u//H/8f/z//T/9P/0//H/7//t/+v/7P/t/+7/7//x//P/9f/5//b/
8v/t/+j/6//w//P/9v/2//f/9//3//T/8//y//P/8//w//D/8P/z//P/9P/1//P/8//x
/+//8P/y//T/9P/y//L/8//1//H/7//u/+v/7f/v//H/8//2//v//P////3/+//4//T/
+P/4//z/+v///wQABwAKAAwAEAANAAwABgADAAAA//8FAAgACgAMAAkACQAJAAkACgAJ
AAkACQAFAAcACAAIAAIA///9//v//v/9//3/+//9//z/+//7//3//////wEA///+//z/
/P/4//T/7//p/+3/8v/4//n/+P/3//X/8//z//P/9P/1//P/8P/t/+r/6//s/+7/7//v
/+//7v/u//L/9P/2//f/8f/w//D/8P/u//D/8f/y//P/9P/3//b/+v/8////AgDz/+//
7f/t/w==
         </WaveFormData>
      </LeadData>
      <LeadData>
         <LeadByteCountTotal>10000</LeadByteCountTotal>
         <LeadTimeOffset>0</LeadTimeOffset>
         <LeadSampleCountTotal>5000</LeadSampleCountTotal>
         <LeadAmplitudeUnitsPerBit>4.88</LeadAmplitudeUnitsPerBit>
         <LeadAmplitudeUnits>��V</LeadAmplitudeUnits>
         <LeadHighLimit>2147483647</LeadHighLimit>
         <LeadLowLimit>268435456</LeadLowLimit>
         <LeadID>II</LeadID>
         <LeadOffsetFirstSample>0</LeadOffsetFirstSample>
         <FirstSampleBaseline>0</FirstSampleBaseline>
         <LeadSampleSize>2</LeadSampleSize>
         <LeadOff>FALSE</LeadOff>
         <BaselineSway>FALSE</BaselineSway>
         <ExcessiveACNoise>FALSE</ExcessiveACNoise>
         <MuscleNoise>TRUE</MuscleNoise>
         <LeadDataCRC32>4260391663</LeadDataCRC32>
         <WaveFormData>
8P/w//D/8P/y//L/8v/y//P/9P/1//b/9//4//n/+v/4//j/+P/4//r/+v/6//r/+v/6
//r/+v/9//7///8AAAQABgAIAAoADAAMAAwADAAPABIAFQAYABoAHAAeACAAIgAkACYA
KAApACoAKwAsAC4ALgAuAC4ALwAwADEAMgAvAC4ALQAsACoAKAAmACQAIAAeABwAGgAV
ABIADwAMAAgABgAEAAIA///+//3//P/8//z//P/8//n/+P/3//b/9v/2//b/9v/4//j/
+P/4//X/9P/z//L/8v/y//L/8v/z//T/9f/2//X/9P/z//L/9P/0//T/9P/z//L/8f/w
//P/9P/1//b/9v/2//b/9v/0//T/9P/0//b/9v/2//b/9v/2//b/9v/2//b/9v/2//T/
9P/0//T/9v/2//b/9v/2//b/9v/2//b/9f/0//X/9//4//j/+f/4//j/+P/3//j/+f/7
//z//v/+//7//v///wMABQAHAAgACAAHAAcACQALAAwADAARABMAEwATABIADwALAAgA
BgAGAAYABQAEAAAA/f/6//X/8//x//D/7f/r/+r/6f/s/+3/7v/u/+v/6v/p/+b/6P/p
/+n/6f/p/+n/6f/p/+f/5v/l/+X/5v/n/+j/6f/k/+L/4P/e/97/3v/i/+f/5//q//P/
BgAaACwAPwBaAGoAXgBHAC8AHAALAPj/7f/p/+P/4f/n//L/+P/+/wQAAwD/////AQAD
AAAA+//z/+z/5//m/+j/6f/p/+n/6f/r/+v/6//q/+j/6f/p/+j/6P/p/+n/6f/n/+f/
5//n/+n/6f/p/+n/6P/p/+n/6P/o/+n/6f/p/+v/6//s/+z/6v/q/+r/6v/t/+3/7f/t
/+3/7P/s/+3/7f/t/+//7//t/+//7//v/+3/7f/u/+7/7v/v//D/8P/x//T/9v/4//b/
9v/3//j/+v/7//z//f8CAAQACAAKAA8AEAASABQAFwAZABsAHQAdACAAIAAjACUAJwAo
ACgAKQAqACsALAAuAC4ALgAvAC8ALQAsACkAJgAjACAAHAAZABcAFAASAAsACQAGAAMA
AwADAAIAAgD+//z/+v/3//P/8v/v/+7/7//v/+3/7v/t/+z/6//q/+3/7v/v//D/7f/s
/+v/6v/p/+j/5v/l/+f/6f/p/+r/7P/q/+r/6v/s/+3/7v/v/+//7//v/+//8P/w//H/
8f/y//L/8v/y/+//7//u/+3/7v/w//L/9f/4//j/9//3//f/9v/1//T/9P/0//T/9P/z
//H/8f/w//L/8v/y//L/8v/y//H/8P/x//P/9P/0//X/9f/2//f/9//3//f/+P/4//r/
+v/6//r/+v/9//7///8AAAAA/////wIABQAHAAgACAAHAAQAAQADAAEA/v/8//r/+v/6
//n/+v/4//f/9v/x/+//7f/s/+r/6f/p/+n/6//r/+v/6v/p/+j/5//k/+X/5//o/+n/
5//n/+f/5//l/+T/4//j/+P/4//j/+P/5v/m/+T/4P/c/97/4P/j/+f/6v/v//r/CAAa
AC8ARgBUAFgATwA7ACQAFQAEAPH/5//h/9//5f/u//b//v8CAP////////v/9//0//H/
7//q/+P/4v/i/9//3//f/9//4P/h/+L/4v/i/+P/4//i/+L/4//j/+P/5f/l/+X/5f/j
/+P/4//j/+X/5//o/+j/5//n/+b/5f/m/+f/6f/q/+j/6P/o/+j/5//n/+f/5//o/+j/
6f/r/+r/6f/q/+n/6v/t/+7/7//t/+3/7v/u/+z/7f/u/+7/8P/y//P/9P/y//L/8//0
//n/+//9////AAAAAAIAAgAIAAoADQAQABMAFQAXABkAGAAaABkAGwAdACEAJAAmACUA
JgAnACgAKQAqACsALQAtACsAKgAnACMAIQAfABwAGQAXABQAEgAPAA0ACgAHAAMAAQD+
//z/+v/4//b/8//y//L/8P/w//P/8//x//L/8f/w/+//7v/t/+z/6//q/+r/6v/q/+r/
6P/o/+f/5//n/+n/6f/q/+z/6v/q/+r/6v/p/+j/5//q/+v/7P/t/+v/6v/q/+n/6P/o
/+j/6P/p/+v/7P/t/+n/6P/n/+f/6v/s/+3/7//v/+7/7f/s/+7/7v/u/+7/9f/z/+//
7P/s/+z/7P/s/+//7//v//H/8P/w/+//7//w//L/9P/1//X/9f/2//b/9P/y//D/7v/y
//f/+v/9//7//v/9//3///8BAAIAAgACAAMAAgABAAIA///7//j/+f/6//v/+//5//T/
8P/s/+r/6f/o/+j/5f/j/+L/4f/f/9//3//e/9//4P/h/+D/3v/d/9v/2f/a/9v/3P/d
/9//3v/d/93/3//f/9//3//i/+D/3v/Y/9L/1v/g/+X/4//m/+//+v8KABwALQBAAEwA
RAAxACcAGgAHAPL/5f/f/9v/2//j/+7/9v/6//7///8BAP//+f/1//L/6//n/+b/5//k
/+D/3f/d/93/3f/f/9//3//e/97/3//f/97/3P/d/93/3f/f/9//3//f/9z/2//a/9n/
2//d/97/3v/c/93/3f/d/93/3f/e/97/4P/g/+D/4P/g/9//3v/d/+H/4v/k/+f/5v/l
/+b/5f/l/+f/5//n/+n/6f/q/+r/6v/r/+z/7P/s/+7/7//w//D/8P/x//L/9P/1//b/
9//7//7/AwAGAAgACAAJAAoADwARABMAFQAVABgAGAAbAB0AHwAgACAAIwAkACUAJgAk
ACQAJAAlACUAIwAiAB8AGwAZABcAFAAQAA0ACQAGAAIAAQD///3/+v/5//f/9v/0//L/
8P/t/+z/7P/q/+r/6P/n/+T/5P/l/+b/5//o/+b/5v/m/+b/5v/m/+b/5v/k/+T/4//j
/+X/5//n/+j/6f/o/+n/6v/q/+n/6P/n/+f/5//n/+f/5v/m/+f/5//o/+j/6P/o/+r/
6//r/+v/6P/o/+j/6f/s/+z/6//r/+r/6v/q/+r/6P/q/+r/6v/q/+r/6v/q/+r/6f/p
/+n/6//p/+r/6v/r/+n/6v/r/+v/6//r/+z/7P/q/+r/6v/q/+z/8f/0//f//P/+////
AQD+///////+/wMABQAFAAUABAABAP3/+v/3//b/9f/z//T/8v/x//D/6//p/+f/5v/l
/+P/4v/h/+H/4f/h/+D/3v/e/97/3P/d/9//4P/h/+D/3//e/93/3v/e/97/3//e/93/
3P/b/97/3P/a/9j/1v/a/97/3//d/+D/5//y/wQAFgArAEQAVgBOADkAIQASAAMA8P/h
/9//2//X/9//6v/y//j//P/9//v/+//7//n/9P/t/+n/5P/h/+T/5P/h/+H/4f/h/9//
3//f/97/3//h/+L/4v/k/+X/5f/l/+L/4f/g/9//4P/h/+L/4//j/+P/4v/g/+D/4f/h
/+H/3//f/+D/4P/i/+L/4v/i/+P/4//j/+P/4//i/+L/4//j/+P/5f/l/+P/5f/l/+X/
5f/l/+b/5v/n/+n/6//s/+v/7P/s/+z/7//w//L/9P/4//n/+v/7//3//v8BAAIABgAI
AAsADgASABUAGAAbAB0AIAAgACMAIQAjACQAJAAkACQAJAAkACQAJAAkACUAJQAjACIA
HwAfAB0AGwAYABcAFQASABAACQAHAAQAAQAAAP///f/8//r/+P/2//P/8f/w/+3/7P/t
/+3/6//s/+r/6v/q/+r/7P/s/+z/7P/p/+j/5//m/+f/6P/o/+n/5v/n/+b/5v/k/+D/
3v/c/+H/5f/p/+3/6v/p/+j/5//p/+r/7P/t/+//8P/x//L/8f/x//D/7//v//D/8f/z
//P/8v/w/+//8P/w//D/8P/w//D/8v/w//D/8P/w//D/7//u/+//7//w//D/8f/z//T/
9f/1//f/9//4//j/9//2//X/9P/3//v//f///wAAAAD///////8BAAIAAgAGAAkACgAL
AAgABQABAP7/+//6//n/9//5//b/9P/y//D/7//u/+7/6f/n/+b/5f/l/+X/5f/k/+b/
5v/m/+T/4v/j/+P/4//j/+P/4//j/+T/5P/k/+X/5P/j/+L/4f/e/+D/4P/e/9r/2P/a
/9v/3f/k/+3/AAAWACgAOQBUAGYAXgBJADUAJAAVAAYA+f/v/+P/2//f/+r/8v/2//r/
/f8DAAMA/f/1//D/6//l/+L/4f/k/+T/4f/h/+H/4f/g/9//3v/c/9z/3f/d/9z/3v/f
/9//3//h/+H/4f/h/+L/4//k/+X/6P/p/+n/6P/m/+f/5//n/+b/5f/l/+T/5v/o/+r/
7P/r/+v/6//r/+r/6P/n/+f/6P/p/+z/7f/q/+v/6v/p/+r/6//t/+7/7v/v//D/8P/w
//L/8//0//P/9P/2//j/+v/7//z//f8CAAQACAAKAAsADAAOABAAEwAVABcAGQAcACAA
IQAlACIAIwAjACIAJQAmACcAKAAmACYAJgAnACcAJQAkACEAIgAhACAAHgAZABcAFAAS
AA8ADQAKAAcABQAFAAQABAAAAP7//P/5//j/+P/2//b/9f/z/+//7v/w//D/8P/w/+7/
7v/u/+7/7P/s/+z/7P/s/+z/6//r/+n/6//r/+z/7v/s/+z/7P/r/+v/6//r/+3/7f/t
/+3/7P/s/+3/7f/t/+z/6//q/+v/7f/u/+//7v/u/+7/7//t/+z/6v/p//b/9v/y//D/
8P/u/+7/7v/u//D/8f/y//X/9//4//j/+f/7//z//f/9//3//f/+//7//P/8//z//P/9
/wEAAwAFAAYABgAFAAUABQAHAAgACAANAA8ADwAPAAwACQAFAAIAAwAEAAUABQACAP7/
+//4//X/8//x//D/7//t/+z/6//p/+n/6f/o/+n/6v/r/+r/5//n/+b/5f/m/+f/6P/p
/+n/6P/n/+f/5f/l/+X/5f/k/+b/4v/c/9r/3P/e/9//3//o//f/EAAkADIARQBeAGYA
XABJADcAKgAbAAQA9//v/+X/4//v//j//v8GAAwADQALAAkAAQD9//r/8//r/+r/6//s
/+r/6f/p/+n/6f/p/+n/6f/o/+r/6//r/+r/6v/r/+v/6//r/+v/6//r/+r/6f/o/+f/
6P/p/+n/6P/q/+v/6//r/+r/6f/p/+j/6//s/+3/7v/u/+3/7P/r/+3/7P/s/+3/7P/r
/+z/6//p/+v/6//r/+3/7f/u/+7/8P/x//L/8v/y//T/9f/2//r//P///wIAAwADAAMA
AwAHAAoADwASABMAFAAWABgAGwAdAB8AIQAhACQAJAAnACkAKwAsACwALwAwADEAMgAw
ADAAMAAxAC8ALQAsACkAJwAlACMAIAAbABkAFgAUABAADwANAAsABQADAAAA/v/9//z/
+//5//r/+v/4//j/9//1//H/8P/u/+7/7v/u/+7/7v/u/+7/6v/q/+r/6v/r/+z/7P/t
/+//8f/x//L/8//y//P/9P/0//P/8v/x//H/8f/x//H/8v/y//P/8//0//T/9P/0//L/
8//z//P/8v/y//L/8//2//b/9f/1//j/+P/4//j/9P/w//D/8v/0//b/9v/2//b/9v/1
//T/9f/3//j/+P/5//n/+v/7//v/+f/5//r/+v/8//z//P/8//v///8BAAMABgAGAAUA
BQADAAUABgAGAAgACQAIAAcACQAHAAQAAgD+//7//v/9/wAA/v/9//z/+f/3//X/9P/z
//H/8P/v/+z/6//q/+j/6v/q/+r/6P/p/+v/7P/t/+v/6//r/+v/6f/o/+f/5//o/+n/
6v/r/+j/4v/i/+D/4P/k/+r/7//x//T//f8IABoAKgA/AFYAYABUAEEALQAaAAsA/P/z
/+//7f/r//P//P8AAAIABAADAAMAAQD///v/+v/z/+v/5v/n/+T/5P/m/+f/6P/p/+n/
6f/p/+j/6f/r/+z/7P/u/+//7//v/+z/6//q/+n/6//r/+v/6//r/+v/6v/o/+n/6//s
/+3/7//v//D/8P/t/+z/6//q/+z/7f/u/+//7//u/+7/7//v/+//8f/x//H/8//z//P/
8//z//T/9P/0//X/9v/2//j/+v/7//z/+//8//7/AAACAAMABAAFAAUABgAJAAoACwAM
AA4AEAATABUAFwAZAB0AIgAkACkAKwAvADIANAAyADIAMgAyADQANAA0ADUAMwAxADAA
LQArACkAJwAkACEAHwAcABoAFAARAA0ACQAEAAMAAQAAAAAA/v/8//n/+v/6//j/+P/6
//n/9v/2//X/9P/z//L/9P/0//T/9P/0//T/9P/0//L/8v/x//H/8//1//X/9v/z//D/
7//u/+3/7f/t/+3/7f/t/+3/7f/w//D/8f/x//P/9P/1//b/8//z//L/8f/z//T/9f/3
//b/9v/1//X/9v/2//b/9v/6//z//P/6//f/9v/1//T/9v/3//j/+//5//r/+v/7//v/
/P/9//3//v///wEAAgABAAAA///+////AwAFAAcACgAKAAkACQAHAAkACgAKAA4AEQAS
ABMAEAANAAkABgAFAAYABwAHAAcABAACAAAA/P/5//b/9P/x/+//7v/t/+r/6f/o/+b/
5//o/+n/6P/o/+n/6f/p/+n/6f/p/+n/6//s/+3/7//u/+3/7P/r/+r/6P/o/+j/6P/o
/+j/7f/z//b/+/8MABwAKAA5AFAAXABSAEcANwAkABUABgD5/+//7f/r/+3/9v/8/wQA
CAAHAAkADQAJAAMA/v/7//f/9P/x//D/8v/v/+//7//v/+7/7f/s/+r/6//t/+7/7v/t
/+3/7P/r/+v/6//r/+v/7v/v//D/8f/w//H/8f/w//L/8//z//P/8v/x//H/8P/y//L/
8v/y//P/8//z//P/8f/w//D/8f/0//X/+P/5//j/+f/4//f/+f/5//r/+v/6//v//P/8
//r//P/9//7///8AAAIABAAEAAUABgAHAAwADgASABQAFwAYABoAHAAdAB8AIQAjACYA
KgArAC8ALAAtAC0ALAArACwALQAuAC8AMAAxADMAMQAvAC4AKwArACsAKwAqACYAIwAf
ABwAGAAXABUAEwAOAA0ACwAKAAYABAACAP//AAAAAP7//v/+//3/+v/6//z//P/8//z/
+//6//n/+P/2//b/9v/2//f/+P/4//n/9v/3//b/9v/4//b/9v/2//b/9f/0//P/8//z
//P/8//2//b/9//3//j/+P/4//j/+v/7//v/+//5//j/9//3//b/9v/1//X/9v/2//b/
9v/0//T/9P/2//j/+v/8//7///8AAAMAAAAAAP////8AAAIABAAFAAIAAQABAAAAAwAE
AAUABgAHAAsADQAPABEAEAAOAA0ADgARABMAFAAWABcAFgAVABQAEQANAAoACQAKAAsA
CwAIAAQAAQD+//3/+//5//j/9//1//T/8//x//H/8f/w//L/8v/y//D/7f/t/+z/6//s
/+3/7v/v/+3/7P/r/+v/6f/p/+n/6f/q/+r/5v/e/9z/5P/q/+v/8f8AAA0AHgAwAEIA
WwBwAG4AVgBDADcAKgAbAAwA/f/t/+f/7f/1//7/CAAQABAADQALAAUAAQD///r/9f/1
//b/9f/0//D/7f/t/+3/7f/v/+//7//u/+z/7f/t/+z/7P/t/+3/7f/t/+3/7f/t/+v/
6//r/+v/7f/v//D/8P/t/+3/7P/r/+v/6//s/+z/7f/u/+//8P/w/+//7v/t/+//7v/u
/+//7f/t/+//7//z//f/+f/7//v/+//8//z/+P/3//b/9P/4//z///8CAAIAAgADAAQA
BgAHAAgACQANABAAFQAYABoAGgAbABwAHwAhACMAJQAlACgAKAArACsALQAuAC4AMQAy
ADMANAAzADIAMQAxADQAMwAzADEALgArACgAJAAgAB0AGQAWABEADwAMAAkABAADAAEA
AAD///7//f/7//j/+P/2//b/9v/1//L/8v/z//T/9f/2//b/9v/2//b/9v/2//b/9v/4
//j/9//3//n/+//7//z/+f/2//X/9P/1//X/9f/1//X/9f/1//X/9v/2//f/9//4//j/
+P/4//r/+//7//v/+P/4//j/+f/8//z/+//7//r/+v/4//j/+P/4//j/+v/7//z/////
/wAAAAABAP//AAABAAEAAAD//////v8AAAAAAAAAAP//AwAFAAcACgAKAAkACQAKAA0A
DwAQABEAEwATABMAEgAPAAsACAAHAAgACQAJAAcABAACAAAA/v/9//z//P/4//X/8//x
/+//7//v/+7/8P/w//D/7v/s/+3/7f/t/+3/7f/t/+3/7//u/+3/7f/r/+v/6//r/+z/
7v/q/+T/5P/m/+j/6f/r//T/AQASACQANgBLAGAAagBiAE8APQAuACEADAD9//H/4//h
/+v/9v/+/wYACAAHAAkABwADAAEA/v/1/+v/6v/t/+7/8P/x//H/8f/x/+//7//v/+7/
7v/v/+//7v/s/+3/7f/t/+7/7//w//H/7//v/+//7//w//H/8f/w//D/8f/x//H/7//v
//D/8P/y//L/8v/y//H/8f/x//H/8//y//L/8//x//H/8//z//P/9f/1//X/9f/1//b/
9v/1//X/9f/0//b/+P/5//r/+v/6//v//P8AAAEAAgADAAYACAAMAA4AEAAQABEAEgAY
ABsAHgAhACUAKAAoACsAKQArACwALAAwADIANAA2ADUANAAzADMAMQAvAC4AKwArACkA
JwAkACAAHQAZABYAEwARAA4ACwAIAAcABQAEAAQAAgAAAP3/+v/6//j/+P/4//f/9P/0
//X/9v/3//j/9//2//X/9P/0//T/9P/0//H/8P/u/+3/7P/t/+z/7P/u/+z/7P/s/+7/
7//w//H/8P/v/+7/7f/w//D/8f/x//P/9P/1//b/9//5//r/+//5//j/9//3//j/+P/3
//f/+v/6//r/+v/4//j/+P/4//v//v/8//r/+P/2//X/9f/1//f/+f/6//r/+//5//r/
+//7//3//f/+//7/AAAAAAAAAAAAAAMABAAFAAgACAAHAAcABwAJAAoACgALAA0ADQAN
AAwACQAFAAIA/v/+//7//f8AAP7//f/8//j/9f/y//D/7f/r/+r/6f/q/+v/7P/s/+z/
7P/s/+r/6//t/+7/7//s/+v/6v/p/+z/7P/s/+3/7//v/+//7//q/+r/6P/o/+j/6v/w
//X/9f/6/wUAFgAmADYASwBkAGwAWgBFADEAIgAPAP7/9//z/+3/7//3//7/BgAIAAgA
CQAJAAUAAwABAPz/9f/v/+7/6//q/+z/7P/t/+7/7//s/+v/6v/o/+r/6//r/+r/7P/t
/+3/7f/s/+v/6v/p/+z/7f/u/+//7P/r/+n/5v/p/+3/8P/z//P/8//0//T/9v/2//b/
9v/1//X/9f/1//T/8v/x//H/9P/1//j/+f/3//n/+f/5//f/9//4//j/+v/7//z//P/8
//7///8AAAEAAgAEAAYABgAHAAgACQAMAA4AEgAUABcAGAAaABwAHQAfACEAIwAnACoA
KgAtAC0ALwAwADAAMAAwADAAMAAyADIAMgAzADAALQArACcAKAAnACYAJAAlACUAJAAk
AB4AGwAXABMADQALAAgABgAHAAYABQADAAIAAgAAAAAAAAD///z//P/8//z//P/8//v/
+v/5//j/9P/0//T/9P/4//r/+//9//r/+//6//r/+v/4//j/+P/6//v//P/9//z/+//6
//n/+P/4//n/+f/7//z//f/+//3//f/8//v/+//8//3///////7//P/7//7/AAAEAAQA
AgAAAP7//P////////8BAAIABAAFAAcABAAEAAQAAwAFAAUABgAGAAQABAAEAAQABwAN
ABEAFQAaABoAGQAZABYAFwAXABYAGQAbABsAGwAbABkAFgAUABEAEAAPAA0ACwAIAAYA
BAADAAEA///+//n/9//2//X/9f/1//X/9P/y//L/8v/w//L/8//z//P/8f/x//H/8f/x
//D/7//v//H/8f/x//H/6v/o/+j/5v/k/+T/6P/t//H/+P8DABQAKAA4AEkAZAB2AHAA
XwBJADYAJQAQAAEA+f/x//H/+f8AAAYACgAMAA0ADwAPAAsABwAAAPv/9f/w//H/9v/2
//P/8//z//P/8f/x//H/8P/y//P/8//y//L/8//z//P/8//z//P/8//1//X/9f/1//X/
9f/0//L/8v/z//P/8//z//P/9P/0//P/8v/x//D/9P/1//b/9//1//T/9P/1//f/9//5
//n/+f/7//v/+//4//f/9//2//T/9f/2//b/9//6//z//v8AAAIABQAIAAoACwAMAA0A
EAASABYAGAAcAB4AIQAkACQAJQAmACcAKAAqACkAKwAtAC8AMAAwADMANAA1ADYAOAA4
ADgAOQA4ADUAMwAvAC4ALQAsACoAJwAlACIAIAAZABcAFAARAA4ADQALAAoABgAEAAIA
/////wAA//8AAAAA///8//z/+f/4//f/9v/4//j/+P/4//P/8v/x//D/8f/y//L/8//z
//X/9f/2//f/9v/3//j/+//7//v/+//7//v/+//7//z//P/9//3//P/8//z//P/6//v/
+//7//v//P/9/////v/+//3//f/+//7//v8AAP7//v/+//7//f/9//3///8AAAIAAwAF
AAIAAgACAAEAAgADAAUABgAGAAYABgAGAAUACQALAA0AEAAQAA8ADwAPABEAEgASABMA
FQAVABUAFgATAA8ADAAKAAoACgAJAAcABAACAAAA+v/3//T/8v/z//P/9P/1//T/8//y
//D/8v/y//L/8P/0//f/+f/7//f/9f/z//H/8f/w/+//7//t/+3/7f/t/+b/5v/m/+j/
7P/u/+7/7//x//b/BQAWACgAOgBRAGgAcABmAE8ANwAmABkACAD///n/7//v//X//P8A
AAYACgANAA0ACwAFAAEA/P/5//n/9v/x//D/8P/v/+//7//v/+7/7f/s/+r/6P/p/+n/
6P/p/+v/7P/t/+//7//v/+//7f/t/+3/7f/x//P/9P/0//X/9//4//n/+P/3//f/9v/z
//L/8f/w//P/9f/3//n/9//0//L/8f/x//H/8//z//T/9//4//n/9//3//j/+P/6//v/
/P/8//r//P/9//7///8AAAIABAAIAAkACgALAAsADAAPABAAFgAYABsAHgAgACEAIgAj
ACcAKgAqAC0AKwAtAC4ALgAuAC4ALgAuAC8AMAAxADMAMgAvAC0AKQAqACkAKAAmACQA
IwAhACAAFwATAA4ACQALAA0ADgAQAAwACAAEAP///v/+//z//P/+//3/+v/6//j/+P/4
//j/9//2//X/9P/0//T/9P/0//b/9v/1//X/8//1//X/9v/0//L/8v/y//T/9f/2//f/
9f/1//X/9f/4//j/+f/5//j/+P/4//j/+P/5//n/+f/4//j/+P/5//j/9v/z//H/8v/6
//z/+v/8//z//P/8//z/////////AQACAAQABQAHAAUABAADAAEAAgADAAUABgAEAAQA
BAAEAAMABwAJAAsAEAAQAA8ADwAOAA8ADwAOABMAFQAVABUAFAARAA0ACgAGAAYABgAF
AAUAAgAAAP7/+//5//f/9v/1//P/8v/x/+//7//v/+7/7P/s/+z/6v/s/+3/7f/t/+v/
6//r/+v/7f/s/+v/6//p/+n/6f/p/+b/5P/i/+D/4P/o/+7/8f/v//T//f8MAB4AMABJ
AGQAaABWAEUANQAmABcACAD9//X/7//v//X//P8CAAgACgALAA8ADwALAAcAAgD7//P/
8v/x//L/8v/v/+//7//v/+3/7f/t/+z/7f/v//D/8P/u/+//7//v/+3/7f/t/+3/7//v
/+//7//u/+//7//u/+//8f/y//P/8v/x//H/8P/u/+7/7v/u/+3/7f/t/+3/8P/w//H/
8//w/+//8P/v//H/9f/3//n/+v/7//3//v/+////AAAAAP//AAAAAAAAAQACAAQABgAG
AAcACAAJAA4AEAAUABYAGwAcAB4AIAAiACMAJAAlACkALAAsAC8ALQAvADAAMAAxADIA
MwA0ADQANAA0ADUANAAxAC8AKwAsACsAKgAoACQAIQAdABoAEwARAA4ACwAJAAkACAAI
AAQAAgAAAP3//P/8//r/+v/4//f/9P/0//X/9v/3//j/+v/8//7/AAD9//z/+//6//z/
/P/7//v/+v/7//r/+v/4//b/9v/2//j/+f/6//v/+f/5//n/+f/6//r/+//7//7//v/+
//7//v///////////wAAAQADAAEAAAD+//3/AAAAAAAAAAACAAAA/v/+/wAAAAAAAAAA
AwADAAMABQAEAAQAAwADAAMABAAFAAUABQAFAAYABgAGAAYABgAGAAcACwANAA8ADwAO
AAwACwAMAA8AEQASABgAGwAcAB0AHQAbABgAFgATABIAEQAPAA8ADAAKAAgAAwABAP//
/v/9//v/+v/5//f/9//3//b/+P/4//j/9v/1//X/9P/z//X/9f/1//X/9f/0//P/8//z
//P/8//z//T/9P/0//D/7P/s//D/9f/3//z/BQAOABwAMABDAFgAZgBeAEsAOQAqABkA
BAD1/+//5//n//P/AgAMABAAEgATABMAEwATABEADAAFAAMAAgD///z//P/6//n/+P/3
//n/+f/5//j/9v/3//f/9v/0//X/9f/1//n/+//9////+//5//f/9f/5//v//P/8//v/
+//6//n/+//7//z//P/+//7//v/+//3//f/9//3////+//7////9//3//////wAAAwAE
AAUABwAHAAgACAAGAAUABAACAAEAAgACAAIABAAGAAkADAAMAA0ADgAPABMAFgAbAB4A
IQAiACQAJgAsAC8AMgA1ADQANgA1ADcANwA5ADoAOgA9AD4APwBAAD8APgA9AD0APwA9
ADwAOQA3ADUAMwAwAC8ALQAqACgAJQAjACAAHQAZABcAFAASABEAEAAPAA0ADAAMAAoA
CgAKAAkABgAGAAYABgAGAAYABAAEAAQABAADAAQABQAGAAUABAACAAEA//8BAAEAAgAF
AAQABQAGAAYABQAEAAMABAAFAAYABwAKAAoACwALAAsACgAJAAgADAAPABEAEwAOAAwA
DAANAA==
         </WaveFormData>
      </LeadData>
      <LeadData>
         <LeadByteCountTotal>10000</LeadByteCountTotal>
         <LeadTimeOffset>0</LeadTimeOffset>
         <LeadSampleCountTotal>5000</LeadSampleCountTotal>
         <LeadAmplitudeUnitsPerBit>4.88</LeadAmplitudeUnitsPerBit>
         <LeadAmplitudeUnits>��V</LeadAmplitudeUnits>
         <LeadHighLimit>2147483647</LeadHighLimit>
         <LeadLowLimit>268435456</LeadLowLimit>
         <LeadID>V1</LeadID>
         <LeadOffsetFirstSample>0</LeadOffsetFirstSample>
         <FirstSampleBaseline>0</FirstSampleBaseline>
         <LeadSampleSize>2</LeadSampleSize>
         <LeadOff>FALSE</LeadOff>
         <BaselineSway>FALSE</BaselineSway>
         <ExcessiveACNoise>FALSE</ExcessiveACNoise>
         <MuscleNoise>TRUE</MuscleNoise>
         <LeadDataCRC32>2224565658</LeadDataCRC32>
         <WaveFormData>
EAAQABAAEAARABIAEwAUABYAFgAWABYAFgAWABYAFgAWABYAFgAWABYAFgAWABYAFgAW
ABYAFgAXABgAGQAaABoAGgAaABoAGAAYABgAGAAYABgAGAAYABgAGAAYABgAFwAWABUA
FAATABIAEQAQAA4ADgAOAA4ACwAKAAkACAAJAAoACwAMAAoACgAKAAoACAAIAAgACAAK
AAoACgAKAAgACAAIAAgACgAKAAoACgAMAAwADAAMAAwADAAMAAwADAAMAAwADAAKAAoA
CgAKAAoACgAKAAoADQAOAA8AEAANAAwACwAKAA0ADgAPABAADwAOAA0ADAAMAAwADAAM
AA4ADgAOAA4ADgAOAA4ADgAMAAwADAAMAAwADAAMAAwACwAKAAkACAAJAAoACwAMAAoA
CgAKAAoADAAMAAwADAAKAAoACgAKAAsACwALAAwADAANAAwACwANAA0ADQANAA4ADwAQ
ABEADwAQABIAEgASABQAFAATAAwACAADAAMABAACAAIAAgAAAP///v/9/////f/8//z/
////////AAAEAAYACAAJAAcABwAHAAcABwAHAAcACAAIAAgACQAJAAkACQAJAAkABwAH
AAcABwAHAAgACQAJAAcABwAIAAgACAAIAAgACAAGAAgACgAJAAwAFgAcABgADQD///H/
6P/l/+P/4P/O/67/iv9m/0r/Lf8T/wj/Df8d/z3/Xv93/4z/of+w/8D/zv/a/+T/7f/z
//r///8BAAMABwAMAA8ADgAPABAAEAAPAA8AEQASABIAEgASABIAFAAUABQAFQATABQA
FAAUABIAEgASABIAEwAUABUAFQATABUAFQAVABUAFQAVABUAFAAUABQAFAAWABYAFgAX
ABYAFQAUABMAFQAVABQAFAAUABUAFQAVABYAFwAZABoAGgAaABkAGAAaABoAGgAaABoA
GgAcAB0AHQAdAB0AHQAbABsAGwAbABsAGgAZABgAGAAZABkAGgAYABYAFgAVABMAEwAS
ABEAEAAOAA4ADgALAAsACwALAAsACwAJAAkACwAMAAwACwALAAsADAAMAA0ADQANAA0A
DAAMAAwADQANAA0ACwAKAAwADQANAA0ADQANAA0ADQAMAAsACgAJAAoACwANAA4ADQAM
AAoACQALAAsACwALAA0ADgAOAA4ACgAKAAsADAAMAAwADAAMAA4ADwAPAA8ADwAPABAA
EgARABAADwAOAA0ADQAMAAsACgALAAwADQANAA0ADQANAA0ADQANAA0ADQANAA0ADAAL
AAkACQAMAAwACgAKAAoACgAJAAkACQAKAA0ADwAPAA8ADQANAA0ADQAQABEAEgATABIA
EgATABIAEgAUABQAEwAPAAwACAAJAAcABAADAAIA/v/9//z/+//9//v/+v/6//v/+//7
//z///8CAAUABwAFAAUABQAFAAcABwAHAAgACAAIAAkACQAJAAkACQAJAAkACQAJAAkA
BwAIAAkACQAHAAcACAAIAAgACAAIAAgABgAIAAgACQAKABIAGAAaABUACwD9//T/7f/n
/+L/1v+8/57/fP9a/zn/F/8G/wP/Df8n/0j/Zf9+/5P/pv+6/8j/0v/c/+X/7f/y//X/
+f///wUACgAPAA8ADwAPAA4ADQANAA8AEAASABIAEgASABAAEAAQABEADwAQABAAEAAR
ABIAEwAUABIAEgASABEAEwAVABUAFQATABMAEwATABQAFAAUABQAFgAWABYAFwAWABUA
FAATABUAFQAUABQAGAAZABkAGQAXABcAGAAYABsAHAAcABwAHAAcABwAHAAbABoAGwAb
ABsAGwAbABsAGwAbABsAGwAdABwAGwAaABcAFwAWABYAFgAUABQAEwATABMAEgARABAA
DgAOAA4ADQANAA0ADQANAA0ACwALAAwADAALAAkACgAJAAkACAAIAAkACgALAAoACgAK
AAsACQAJAAcABgAHAAkACgALAAsACwALAAsACQAJAAkACQALAAsADAAMAAkACAAGAAUA
BwAHAAcABwAJAAoACgAKAAoACgALAAwACgAKAAoACgAKAAsACwALAAgABwAHAAgABwAG
AAUABAAFAAcACAAJAAcABwAHAAcABQAFAAUABQAHAAcABwAHAAcABwAHAAYABwAJAAkA
BgAGAAYABgAGAAUABQAFAAYACQALAAsACwAJAAkACQAJAAkACQAJAAkACQAKAAwADAAM
AA4ADgANAAoABgABAAEAAQD+//3//P/6//n/+P/3//n/9//2//b/9//3//f/+P/6//z/
/v////3//f/9//3/////////AAD+//7//////wEAAQABAAEA/////////////wAAAQAB
AP////8AAAAAAgACAAIAAgACAAAAAgAFAAYACAAQABQACwABAPf/7v/n/+P/3P/M/7L/
kv9s/0z/L/8P//7++/4J/yn/Tv9p/3z/j/+i/7L/wv/S/97/6f/v//L/9//7//3///8E
AAUABAAFAAYABgAHAAcACQAKAAsADAANAA4ADgAOAA4ADwANAA4ADgAOAA4ADgAOAA4A
DgAOAA4ADQANAA8ADwAPABAAEQASABMAFAAUABQAFAAXABgAGQAbABkAGQAZABkAGwAb
ABoAGgAbABsAGgAZABoAGwAdAB4AIQAiACIAIgAhACAAHwAeAB4AHgAgACEAIQAhACEA
IQAjACMAIwAjACEAIAAfAB4AHQAdABwAHAAaABgAGAAXABYAFQATABEAEQAQABEAEgAP
AA8ADwAPAA4ADQAKAAkACwAMAAwACwANAA0ADgAOAAsACwALAAsACgAKAAoACwANAA0A
CwAKAAgACQAJAAkACQAJAAkACQALAAsACwALAAsACwAMAAwADgAOAA0ADQANAA0ADQAN
AA0ADgAOAA4ADAAMAA0ADgAOAA4ADgAOAA4ADwAPAA8ADAALAAsADAAPABAAEQASAA8A
DwAOAA0ADQANAA0ADQAPAA8ADwAPAA4ADQAMAAsADwAPAAsACgAKAAgACAAIAAgACwAL
AAsADAANAA8ADwAPAA8ADwAPAA8AEQARABEAEQAPABAAEgASABIAFAAUABMAEAAMAAcA
BwAHAAQAAwACAAEAAQABAAEAAQD///7//v////////8AAAIABAAGAAcABQAFAAUABQAH
AAcABwAIAAgACAAJAAkACQAJAAkACQAHAAcABwAHAAgACgAMAA0ACQAJAAoACgAMAAwA
DAAMAAwADAAKAAsADAASABoAHAAXAA0A/f/w/+f/4//e/9D/uv+e/3z/Wv87/x3/DP8J
/xf/Nf9Y/3H/iv+l/7b/wv/O/9b/4P/p//H/9v/9/wMABwAJAAwADwAPAA8ADwAOAA8A
DwARABIAEgASABIAEgAUABQAFAAVABUAFgAWABYAFgAWABYAFgAWABYAFgAVABMAFQAV
ABUAFQAVABUAFQAYABgAGAAYABYAFgAWABcAFwAXABcAFwAXABcAFgAWABYAFwAXABcA
GQAZABoAGgAbABwAHAAcABoAGgAaABoAGgAaABwAHQAfAB8AHwAfAB0AHQAdAB0AGwAa
ABkAGAAaABsAGwAcABoAGAAYABcAGQAZABgAFwAUABIAEgASAA8ADwAPAA8AEQARAA8A
DwAOAA4ADQALAA0ADQAOAA4ADwAPAA8ADwASABIAEgATABMAEwARABAADgAPAA8ADwAP
AA8ADwAPAA8ADwAPAA8ADQANAA4ADgAOAA4ADQANAA8ADwAPAA8ADgAOAA0ADAAMAAwA
DQAOAA8AEAARABIAEQARABAADwAPAA8AEAASABAAEAAQABAAEAARABEAEQAQABEAEgAT
ABAADwAOAA0AEAARABIAEwATABMAEgARABAADwAOAA8ADwAPABAADwARABEAEQARABEA
EQARABMAEwATABMAEwAUABYAFgAWABgAGAAXABIADgAJAAkABwAEAAMAAgABAAEAAQAB
AAEA///+//7/////////AAACAAQABgAHAAcABwAHAAcABwAHAAcACAAJAAoADAANAAwA
CwAKAAkACgALAAwADQAMAAwADAALAAoACwANAA4ADAAMAAwADAAOAAwADgAPABIAFgAc
ACAAGwANAPv/8P/p/+P/3P/M/7T/lv92/1b/Nf8d/xL/Ef8h/0H/Yv97/5L/p/+2/8L/
zP/W/+T/7//1//r/AQAFAAcACQAIAAkADAANAA4ADgARABEAEwAUABMAEgARABAAEQAS
ABMAFQAVABYAFgAWABgAGAAYABgAGAAYABgAFwAXABkAGQAZABkAGQAZABkAGAAYABgA
GAAaABoAGgAbAB0AHQAdAB0AGwAbABoAGgAaABsAGwAbAB0AHQAeAB4AHwAgACAAIAAf
AB4AHQAcAB4AHgAgACEAIgAjACQAJQAiACEAIAAfAB0AHAAbABoAGgAbABsAHAAYABYA
FgAVABcAFwAWABUAEAAOAA4ADgANAA0ADQANAA0ADQALAAsADAAMAAsACQANAA0ADgAO
AA0ADQANAA0ADwAQABEAEwARABEADwAOAA0ADQAMAAsADQANAA0ADQALAAsACwALAAwA
DQAPABAADgAOAA0ADQANAA0ADQANAA8AEAAQABAADAAMAA0ADgAMAAwADAAMAA0ADwAQ
ABEADgANAA0ADgAMAAwADAAMAAwADQANAA0ACwALAAsACwALAAsACwALAAsACwAJAAkA
CgAIAAgACAAIAAsACwALAAwADQAPAA8ADwAPAA8ADwAPAA8ADwAPAA8ADwAQABIAEgAQ
ABIAEgARAA4ACgAFAAUABQACAAEAAAD9//3//f/9//3/+//6//r//v///wAAAgACAAQA
BgAHAAYABQAEAAMABQAFAAUABgAGAAYABwAHAAUABQAFAAUABQAFAAUABQAHAAgACQAJ
AAcABwAIAAgABwAGAAUABAAEAAQABgAJAAwAEgAYABQACQD9//X/7v/n/9//1P/A/6L/
gP9g/0D/H/8J/wD/Bf8b/z//Xv93/47/o/+2/8L/zv/Y/+L/6//z//r/AQAFAAUABwAI
AAcACAAJAAoACgAMAA0AEAASABAAEAAQABAAEQASABMAFQATABQAFAAUABIAEgASABIA
EAAQABAADwAQABMAFAAVABQAEwASABEAEgASABIAEgAUABQAFAAVABUAFQAVABUAEwAT
ABIAEgAWABcAFwAXABUAFQAWABYAGgAcAB0AHgAcABwAHAAcABoAGgAcAB0AHgAfACAA
IQAhACEAIQAhAB8AHgAdABwAGwAbABoAGgAaABgAGAAXABUAFQAUABMAEgAQABAAEAAN
AA0ADQANAA8ADwANAA0ADQAMAAoABwAKAAsADQAOAAwACwAKAAkACAAIAAgACQALAAsA
CQAIAAgACQAJAAkABwAHAAcABwAHAAcABwAHAAkACQAKAAoACAAIAAcABwAHAAcABwAH
AAkACgAKAAoACgAKAAsADAAKAAoACgAKAAgACQAJAAkACQAJAAoADAAMAAwADAAMAAoA
CwALAAsACAAHAAYABQAHAAcABwAHAAYABQAEAAMABwAFAAMABAAGAAQABAAEAAQAAwAD
AAMABAAHAAkACQAJAAcABwAHAAcABwAHAAcABwAFAAYACAAIAAoADAAMAAsACAAEAP//
///8//j/9v/0//P/8//z//P/9f/z//L/8v/z//P/8//0//b/+P/6//v//P/9//7/////
//////8AAP3//P/8//v//v///wAAAQADAAMAAwADAAIAAgACAAEA/////wAAAAD+//7/
/v/+/wAAAgAEAAUABgAMABQAFAALAP//9f/s/+X/4f/a/8T/ov+A/2D/Ov8Z/wX//v7/
/hP/Nf9U/2v/gv+X/6r/uP/G/9L/2v/j/+v/8P/z//f//f8DAAQABQAEAAUABgAGAAkA
CQALAAwADgAOAA4ADgAMAAwADAANAAsADAAMAAwADgAOAA4ADgAOAA4ADgANAA0ADwAP
AA8ADwAPAA8ADwASABIAEgASABAAEAAQABEAEQARABEAEQASABMAEwAUABMAEwASABEA
EQARABIAEgAUABYAFwAYABYAFgAWABYAFwAYABsAHQAaABkAGAAXABgAGQAaABsAGQAY
ABcAFgAVABUAFAAUABMAEgATABMAEQARABAADwAKAAgACAAIAAUABQAFAAUABwAHAAUA
BQAGAAYABQADAAMAAwAEAAQABQAFAAUABQAEAAQABAAFAAcABwAFAAQABAAFAAUABQAH
AAcABwAHAAcABwAHAAcABQAFAAYABgAEAAQAAwADAAQABQAGAAcABgAGAAUABAAEAAQA
BQAGAAYABgAGAAYABQAFAAQAAwAFAAUABgAIAAYABgAGAAYABgAHAAcABwADAAMAAwAD
AAUABQAFAAUABQAFAAUABQAHAAcABwAGAAQABAAEAAQAAwADAAMABAAFAAcABwAHAAgA
CQAKAAsACQAJAAkACQAHAAgACgAKAAoADAAMAAsACAAEAP/////+//r/+P/2//f/9//3
//f/+P/3//f/+P/4//f/9v/2//j/+v/8//3//f/9//3//f/7//v/+//8//z//P/9//3/
/f/9//3//f///////////wAAAgAEAAUAAQABAAIAAgACAAIAAgACAAQAAgAAAP//BAAK
ABAAFgATAAcA+//y/+n/4f/e/9D/sv+M/2r/Sv8p/w//AP///gv/K/9M/2f/fP+R/6T/
tP/E/9L/3P/j/+f/7v/3////AwAFAAYABwAIAAkACgAKAAkACQALAAwACgAKAAoACgAM
AAwADAANAAsADAAMAAwADgAOAA4ADgAOAA4ADgANAA0ADwAPAA8ADwAPAA8ADwAOAA4A
DgAOABAAEAAQABEAEQARABEAEQATABMAEgASABIAEwATABMAFQAVABYAFgAXABgAGAAY
ABYAFgAWABYAGAAYABoAGwAZABkAGQAZABsAGwAbABsAHQAcABsAGgAZABkAGAAYABUA
EgARAA8ADwAPAA4ADQAIAAYABgAGAAcABwAHAAcABwAHAAUABQAGAAYABQADAAUABQAG
AAYABQAFAAUABQAGAAYABgAHAAkACQAHAAYABQAFAAQAAwADAAMAAwADAAMAAwADAAMA
BAAFAAcACAAIAAgABwAHAAYABQAEAAMABAAGAAcACAAIAAgACQAKAAoACgAKAAoACAAJ
AAkACQAIAAcABwAIAAgACAAIAAgACAAJAAkACQAJAAkACQAJAAcABwAHAAcABwAHAAcA
BwAHAAcACgAJAAgABwAGAAgACQAKAAwACwANAA0ADQANAA0ADQANAAsACwALAAsACwAM
AA4ADgANAA4ADQALAAcABAAAAAEAAQD+//3//P/7//v/+//7//v/+f/4//j/+//7//v/
/P8AAAIABAAFAAQAAwACAAEAAwADAAMABAAGAAYABwAHAAUABQAFAAUABQAFAAUABQAD
AAQABQAFAAMAAwAEAAQABAAEAAQABAAEAAQABAAHAA4AFgAaABIABQD5/+3/4v/b/9n/
zv+0/5b/ev9c/zj/G/8L/wr/Gf87/13/dP+J/57/r/++/8z/1P/e/+j/7//1//r//f//
/wUACQAKAAsADgAPABAAEAAQAA8AEAAQABAAEAAQABAAEgASABIAEwARABIAEgASABQA
FAAUABQAFAAUABQAEwARABMAEwATABMAEwATABMAFAAUABQAFAAUABQAFAAVABUAFQAV
ABUAEwATABIAEgAVABcAGAAZABkAGQAaABoAGAAYABcAFgAXABgAGQAaABgAGAAaABsA
GwAbABsAGwAbABsAGwAbAB0AHAAbABoAFwAXABYAFgASABAAEAAPABEAEQAQAA8ADAAK
AAoACgAJAAkACQAJAAsACwAJAAkACAAIAAcABQAHAAcACAAIAAUABQAFAAUACAAIAAgA
CQAJAAkABwAGAAgACQAJAAkACAAHAAYABQAHAAcABwAHAAkACQAKAAoACgAKAAkACQAJ
AAkACQAJAAkACgAKAAoABgAGAAcACAAKAAoACgAKAAoACwALAAsACgAJAAkACgAKAAoA
CgAKAAoACwALAAsACQAJAAkACQALAAsACwALAAsACwAKAAgACAAIAAgABwAHAAcACAAJ
AAsACwALAA0ADQANAA0ADAALAAoACQAMAA4AEQASAA8AEAAPAA0ACgAGAAEAAQABAP7/
/f/8//v/+//7//v/+//5//j/+P/7//v/+//8//z//v8AAAEAAwADAAMAAwADAAMAAwAE
AAQABAAFAAUABQAFAAUABQADAAMAAwADAAEAAgADAAMAAgADAAUABgAGAAYABgAGAAIA
BAAEAAUACgASABgAFAAJAP//9f/q/+P/3f/U/8D/ov9+/1z/QP8f/wn/AP8F/xv/Pf9c
/3P/jP+j/7T/vv/I/9L/3P/l/+3/9v/5//3/AQAFAAgACQAKAAsADAAMAAsACwANAA4A
EAAQABAAEAAPAA4ADQANAA8AEAAQABAAEAAQABAAEAAQABAAEAAPAA8AEQARABEAEQAR
ABEAEQAUABQAFAAUABIAEgASABMAEwATABMAEwATABMAEgASABYAFwAXABcAFwAXABgA
GAAXABgAGAAYABgAGAAYABgAGAAYABoAGwAbABsAGwAbABkAGQAZABkAGwAaABkAGAAZ
ABkAGAAYABQAEgASABEAEQARABAADwAMAAoACgAKAAcABwAHAAcACQAJAAcABwAKAAoA
CQAHAAgABwAHAAYABwAHAAcABwAJAAoACwANAAoACQAGAAQABAAFAAUABQADAAMAAwAD
AAQABQAGAAcACAAJAAsADAALAAoACAAHAAcABwAHAAcABgAGAAUABAACAAIAAwAEAAUA
BgAHAAgABgAHAAcABwAGAAUABQAGAAcACAAJAAoACAAJAAkACQAHAAcABwAHAAUABQAF
AAUABwAHAAcABwAIAAkACgAKAAsADAAJAAgABwAGAAcABwAHAAgABwAJAAkACQAJAAkA
CQAJAAoACwAMAA0ACwAMAA4ADgAMAA4ADgANAAgABAD////////8//v/+v/5//n/+f/5
//n/9//2//b/9//3//f/+P/8//7/AAABAAMAAwADAAMAAAD///7//v///wAAAgADAAEA
AQABAAEAAQABAAEAAQADAAQABQAFAAIAAQABAAAAAAAAAAAAAAAAAAAAAgABAAQADAAS
ABAABQD5/+//6P/j/9//0P+4/5z/eP9U/zb/F/8D//r+Af8d/0H/XP9z/4z/of+0/8T/
0P/a/+D/5//t//b/+////wMABQAEAAMABgAHAAgACAAJAAkACwAMAAwADAAMAAwADAAM
AAwADQANAA4ADgAOABAAEAAQABAADQAMAAsACQAKAA0ADgAPABEAEQARABEAEwAUABUA
FgAVABQAEwATABEAEQARABEAFAAVABUAFgAVABUAFAATABMAEwAUABQAFgAYABkAGgAa
ABoAGgAaABoAGgAcAB0AGwAbABsAGwAdAB0AHQAdABsAGgAZABgAFwAXABYAFgAWABQA
FAATABEAEQAQAA8ACgAIAAgACAAJAAkACQAJAAYABQACAAEAAgACAAEA//8EAAUABwAI
AAcABwAHAAcABgAGAAYABwAJAAkABwAGAAgACQAJAAkACAAHAAYABQAGAAcACAAJAAYA
BQAFAAQABAAEAAMAAwAGAAcACAAJAAcACAAIAAgABgAGAAcACAAGAAYABgAGAAcACQAK
AAsACQAHAAYABgAIAAgACAAIAAgACQAJAAkABwAHAAcABwAHAAcABwAHAAUABwALAAwA
CQAIAAcABgAGAAUABAAEAAUABwAHAAcACQAJAAkACQAIAAcABgAFAAgACgANAA4ADgAQ
ABAADwAKAAYAAQABAAEA/v/9//z//f/9//3//f/7//n/+P/4//n/+f/5//r//P/+/wAA
AQABAAEAAQABAAEAAQABAAIAAgACAAMAAwABAAEAAQABAAEAAQABAAEAAwAEAAUABQAB
AAEAAgACAAIAAgACAAIABAACAAQABQAGAA4AFAASAAkAAQD3/+z/5f/h/9j/wv+o/4j/
Zv9I/y3/Ef8I/w3/If8//2D/ef+O/6H/sv/A/8z/1v/g/+f/7f/0//n//f8BAAMABgAH
AAYABwAIAAgACQAJAAsADAANAA4ADwAQAA8ADgANAA0ADwAQABAAEAAQABAAEAAQABIA
EgASABEAEwAVABUAFQAUABMAEgARABEAEAAPAA4ADgAOAA4ADwAQABEAEgATABMAEwAS
ABIAEgATABMAEwATABMAFAAUABMAFAAUABQAEgASABIAEgAUABQAFgAXABgAGQAaABsA
GwAbABsAGwAZABgAFwAWABUAFQAUABQAEAAOAA4ADQAPAA8ADgANAAwACgAKAAoABwAH
AAcABwAFAAUAAwADAAQABAADAAEAAQABAAIAAgACAAMABAAFAAgACAAIAAkACAAHAAQA
AgAEAAUABQAFAAUABQAFAAUABwAHAAcABwAFAAUABgAGAAgACAAHAAcABQAFAAUABQAD
AAQABAAEAAIAAgADAAQABAAEAAQABAAGAAcABwAHAAYABQAFAAYABgAGAAYABgAEAAUA
BQAFAAMAAwADAAMABQAFAAUABQAJAAcABQAEAAIAAgACAAIAAQABAAEAAgABAAMAAwAD
AAUABQAFAAUABgAHAAgACQAHAAgACgAKAAwADgAOAA0ABwACAPz/+//7//j/9//2//b/
9//4//n/9v/z//H/8P/z//P/8//0//T/9v/4//n/9//3//f/9//6//v//P/+//v/+v/6
//n//P/9//7///////////////3//v///////f/9//7//v/+//7//v/+//7/AAAEAAcA
BgAGAAwAEAAFAPf/8f/q/+H/2//S/7r/mP90/1T/NP8T///++v7//hX/O/9a/3H/hv+b
/6z/uv/G/9D/1v/f/+X/7P/1//3//f/9/wAAAwACAAMABAAEAAUABQAHAAgABgAGAAYA
BgAGAAYABgAHAAkACgAKAAoACAAIAAgACAAJAAoACwALAAsADQANAA0ADgAPABAAEQAR
ABAADwAOAA4ADgAOAA8ADQANAA0ADQANAA0ADAAMABAAEQARABEADwAPABAAEAARABIA
EgASABQAFAAUABQAEgASABQAFQAXABcAFwAXABUAFQAVABUAFQAUABMAEgARABEAEAAQ
ABAADgAOAA0ADAALAAkABwAEAAIAAgACAP//////////AAABAAAAAQAAAAAA///9/wEA
AQACAAIAAAD///7//f8AAAAAAAABAAQABQAEAAQAAgADAAMAAwACAAEAAAD//wAAAQAC
AAMAAgABAAEAAAAAAAAA/////wAAAQACAAMAAgACAAEAAAD+//7///8AAAAAAAAAAAAA
AQADAAQABQACAAEAAQACAAEAAAD///7/AQADAAQABQABAAEAAQABAP7//f/8//v/////
////AQAAAAAAAAAAAAAAAwADAAMABAADAAUABQAFAAUABQAFAAUAAwADAAMAAwAFAAYA
CAAIAAgACgAKAAkAAQD8//b/9f/2//T/9P/0//X/9f/1//X/9f/z//L/8v/1//X/9f/2
//X/9v/3//f/+P/5//r/+//5//n/+f/6//r/+v/7//v/+//7//v/+//7//v/+//7//3/
/v///////f/9//7//v/8//z//P/8//z//P/8//3/AgAKABIAEAADAPf/6//k/+H/3f/U
/77/nP92/1T/Mv8V/wH/+v7//hX/Of9Y/2//hP+Z/6z/uv/G/9D/2P/h/+v/8v/1//n/
+//9/wAAAwACAAMABAAEAAcABwAJAAoACAAIAAgACAAIAAgACAAJAAkACgAKAAoACgAK
AAoACgAKAAoACgAJAAgACQAIAAcACAAJAAoACwAKAAgABgAEAAcACAAJAAsADQANAA0A
DQAKAAkABwAGAAsADQAOAA8AEQARABIAEgATABQAFAAUABIAEgASABIAEgASABQAFQAX
ABcAFwAXABYAFQAUABMAFAAUABQAFAAVABUAFAAUABAADgAOAA0ACwALAAoACQAHAAYA
BwAIAAQAAwACAAEAAgADAAIAAwACAAIAAQD//wEAAQACAAIAAQABAAEAAQAAAAAAAAAB
AAEAAQD///7//v////////8BAAEAAQABAP///////////////wAAAAADAAQABAAFAAIA
AQAAAP//AQACAAIAAgD+//7///8AAAIAAgACAAIAAAABAAEAAQAAAP////8AAAAAAAAA
AAAAAAABAAEAAQD///////////3//f/9//3//f/9//3//f/9//3//f/+//z//P/8//z/
/f/9//3//v///wEAAQABAP//////////AQABAAEAAQABAAIABAAEAAIAAgAAAP3/+//4
//T/9f/z//D/7//u/+7/7//w//H/8//x//D/8P/v/+//7//w//T/9v/4//n/9//3//f/
9//1//X/9f/2//f/+P/6//v/+f/5//n/+f/5//n/+f/5//n/+v/7//v/+f/5//r/+v/4
//j/+P/4//r//P/8//v//v8GAAoACAABAPf/7//o/+H/3f/Y/8T/pv+E/17/QP8h/wf/
9P7z/gX/J/9M/2P/ev+N/5z/qv+6/8j/1P/f/+n/6v/t//H/9//3//j/+//+////AAAA
AP////8BAAIAAgACAAIAAgAAAAAAAAABAAIABAAFAAYABAAEAAQABAACAAIAAgABAAIA
BQAGAAcABgAFAAQAAwAEAAQABAAEAAYABgAGAAcABwAHAAcABwAFAAUABAAEAAcACQAK
AAsACQAJAAoACgAKAAoACQAIAAoACgAKAAoACgAKAAwADQALAAsACwALAAwADQAOAA8A
EQAQAA8ADgALAAsACgAKAAYABAAEAAMABQAFAAQAAwAAAP7//v/+//3//f/9//3//f/9
//v/+//8//z/+//5//v/+//8//z/+//7//v/+//6//r/+v/7//n/+f/3//b/+P/5//n/
+f/6//v//P/9//r/+f/4//f/+f/5//r/+v/6//r/+f/5//n/+f/5//n/+f/6//r/+v/5
//r//P/+//v/+v/5//j/+v/7//v/+//7//v//P/+//3//P/7//r/+P/5//n/+f/9////
///9/w==
         </WaveFormData>
      </LeadData>
      <LeadData>
         <LeadByteCountTotal>10000</LeadByteCountTotal>
         <LeadTimeOffset>0</LeadTimeOffset>
         <LeadSampleCountTotal>5000</LeadSampleCountTotal>
         <LeadAmplitudeUnitsPerBit>4.88</LeadAmplitudeUnitsPerBit>
         <LeadAmplitudeUnits>��V</LeadAmplitudeUnits>
         <LeadHighLimit>2147483647</LeadHighLimit>
         <LeadLowLimit>268435456</LeadLowLimit>
         <LeadID>V2</LeadID>
         <LeadOffsetFirstSample>0</LeadOffsetFirstSample>
         <FirstSampleBaseline>0</FirstSampleBaseline>
         <LeadSampleSize>2</LeadSampleSize>
         <LeadOff>FALSE</LeadOff>
         <BaselineSway>FALSE</BaselineSway>
         <ExcessiveACNoise>FALSE</ExcessiveACNoise>
         <MuscleNoise>TRUE</MuscleNoise>
         <LeadDataCRC32>1655044022</LeadDataCRC32>
         <WaveFormData>
HAAcABwAHAAeACAAIgAkACUAJgAnACgAKwAsAC0ALgAxADIAMwA0ADYAOAA6ADwAPgBA
AEIARABIAEoATABOAFIAVABWAFgAWgBcAF4AYABiAGQAZgBoAGkAagBrAGwAaQBoAGcA
ZgBlAGQAYwBiAF8AXgBdAFwAVwBUAFEATgBMAEoASABGAEIAPgA6ADYAMQAuACsAKAAj
ACAAHQAaABYAFAASABAADgAMAAoACAAGAAYABgAGAAQABAAEAAQAAQAAAP///v/9//z/
+//6//j/+P/4//j/+f/6//v//P/5//j/9//2//j/+v/8//7//P/8//z//P/+//7//v/+
////AAABAAIABAAEAAQABAAEAAQABAAEAAYABgAGAAYABgAGAAYABgAIAAgACAAIAAgA
CAAIAAgACAAIAAgACAAGAAYABgAGAAgACAAIAAkACAAHAAcABgAGAAYABgAGAAgACAAI
AAkACQAKAAwADAAPABAAEAAQAAsACQAIAAcADAAOABAAEgAUABUAFAASABIAEAAPAAwA
CQAGAAQAAwADAAUABwAHAAMAAgD///3/+//6//n/+P/6//r/+v/5//v/+v/6//r/+P/4
//f/9//3//f/+P/4//b/9v/2//b/+P/4//j/+P/2//r/AQAGABYANABXAHgAlACbAJEA
iwCKAHoAYgAzAOT/iP8j/7f+Tv4I/u79+f0g/l7+mv7N/vz+J/9D/2D/ev+Q/6H/sP++
/87/3f/l/+v/8//5//v//P/9////AQACAAMABAAGAAcACAAIAAkACwALAAsADQAMAAwA
DAANAAsADAANAA4AEQARABEAEQAPABAAEgASABQAFQAWABcAFgAWABYAGAAZABoAGwAc
ABsAHAAdAB4AIQAiACQAJgAmACkAKAAqAC0ALwAxADQANQA4ADkAOwA9AD8AQQBDAEcA
SwBOAFEAUgBVAFcAWQBZAFsAXQBgAGQAZABlAGYAZwBoAGoAawBoAGcAZgBlAGQAYwBi
AF8AXQBbAFgAVwBUAFEATgBMAEkARgBCAEAAPwA6ADYAMgAtACsAJwAjACEAHgAbABgA
FgAUABIAEAANAAwACQAGAAMAAQABAAAAAQD//////v/7//v/+v/6//r/+//7//v/9//2
//X/9f/1//X/9f/1//b/9//4//n/9v/2//f/+P/2//f/9//4//n/+v/9//7/AAAAAAAA
AQAAAAAA//////7//v/+//3//f/9//3//f8AAAEAAgADAAIAAwADAAMABAAEAAQABAAA
AAAAAAACAAIAAAAAAAAAAAD+//7//v///wAAAQADAAQAAwACAAEAAAABAAIAAwAFAAMA
BAAGAAYACQAKAAoACgAKAAkACQAJAAkACgALAAwADgAPAA4ADAANAAoACAAEAAEA/v/8
//v/+//9//////////7/+//5//n/+P/3//b/9P/0//T/8//1//T/9P/0//T/9P/z//P/
8f/x//L/8v/y//L/8v/y//L/8v/y//L/8v/0//f//P8IAB4APQBiAIoAowChAJsAnACU
AH4AXQAeAMj/af/3/nz+GP7o/d/9+P0w/m7+o/7U/gf/Lf9O/2r/fv+P/6D/sP++/8v/
1//h/+n/8f/3//n/+f/6//v//v///wAAAgADAAQABAAFAAUABQAFAAcACAAIAAgACQAK
AAwADgAQAA8ADwAPAA8AEQASABQAFAASABMAFAAVABgAGAAYABoAGwAcAB0AHgAdAB4A
HwAgACEAIgAkACYAJwArACsALgAuAC8AMAAyADYAOgA8AD8AQQBDAEUARwBIAEsATQBP
AFIAVQBXAFkAWwBdAF8AYgBlAGYAaABqAGoAagBrAGsAagBpAGgAZwBmAGUAZABhAF8A
XQBaAFkAWABVAFIAUABNAEoARgBEAEEAPAA4ADQAMAAtACgAIwAgAB4AHAAaABYAFAAS
ABAACwAKAAcABAADAAEAAQAAAAEA//////7/+//7//r/+v/6//v/+//7//f/9v/1//X/
8//z//P/8//0//X/9v/3//b/9v/3//j/9v/3//f/+P/6//r//P/8//v/+v/5//n/9//4
//j/+f/8//7/AAABAAAA///+//3//f/9//3//f8AAAEAAQABAAIAAgACAAIAAgAEAAQA
AgAAAAAAAAAAAAAAAAAAAAEAAQABAAIAAgACAAIAAgACAAAAAAAAAAEAAQACAAQABAAG
AAgACQAKAAgABwAHAAcACwAMAA0ADgAQABEAEAAOAA8ADAAKAAYAAQD+//z/+//7//3/
//////v/+v/3//X/9//2//X/9P/y//L/8v/x//L/8v/z//T/8v/y//H/8f/x//H/8v/y
//T/9P/0//T/9P/0//T/9P/0//T/+f8AAA4AIgBFAHAAlACnAKcAowCmAJoAggBbABIA
tv9N/9P+Wv4E/tz92f38/Tz+fv6x/t7+Df8x/1D/bP+E/5n/rv+8/8b/1f/f/+f/7f/1
//f/+P/5//v//f8AAAEAAgAEAAYACAAJAAsACwALAAsADQAOAA4ADgAPAA0ADgAPABAA
EQARABEAEQAPABAAEgASABIAEwAUABUAFgAWABYAGAAbABwAHQAeAB8AIAAhACIAJQAm
ACgAKgAqAC0ALAAuADIANQA4ADwAPwBCAEMARQBFAEcASQBLAE0AUQBUAFcAWgBdAF8A
YQBlAGcAaQBsAG4AbgBvAHAAcABwAHEAcQBwAG8AbgBtAGkAZwBlAGEAXwBfAF4AXwBb
AFcAUwBQAEsASABEAEIAQQA8ADgANAAxAC8AKwAnACEAHgAbABgAFAASABAADgAJAAgA
BQACAAEA//////7/+//5//n/+P/4//n/+f/6//j/+f/5//n/+P/4//j/+f/3//f/9//3
//X/9f/1//X/9v/2//f/+P/4//n/+f/6//r/+v/8//z/+v/6//r/+//+/wAAAQADAAIA
AgACAAEAAwADAAMAAwAFAAUABQAFAAUABQAEAAMABgAGAAIAAAACAAAAAAAAAAAAAgAC
AAIAAwADAAMABAAEAAQABAAEAAQABAAEAAQABQAFAAYACAAIAAkACgAKAAoACgAJAAkA
CQALAAwADQAOABEAEwATABIAEwAQAA4ACgAFAAIAAAD/////AQADAAMAAQAAAP3/+//7
//r/+f/4//b/9v/2//X/9f/0//T/9P/y//L/8f/x//L/8//1//b/9P/0//T/9P/2//b/
9v/2//T/9v/5/wAADAAiAEUAbACSAKEAlQCLAIgAeABeADUA7P+W/zX/wf5O/vz92P3Z
/fr9PP5+/rH+5P4X/zv/Vv9w/4L/k/+m/7b/wv/R/9//6f/v//X/+f/7//v//P/9/wAA
AQACAAQABQAGAAYABwAJAAkACQALAAwADAAMAA0ADQAOAA8AEAAPAA8ADwAPAA0ADgAQ
ABAAEgATABQAFQAYABgAGAAaABsAHAAdAB4AHwAgACEAIgAjACQAJgAoACgAKwAqACwA
MAAxADIANAA3ADoAOwA9AD0APwBBAEMARwBLAE4AUQBWAFkAWwBdAF0AXwBhAGQAZABk
AGUAZgBpAGoAbABtAGwAawBqAGkAaABnAGYAYwBfAF0AWgBZAFYAUwBQAE4ASwBIAEQA
QgA9ADgANAAwAC0AKwAnACMAIQAeABsAGAAYABYAFAASAA8ADgALAAgABQADAAMAAgAB
AP/////+//v/+//6//r/+P/5//n/+f/5//j/9//3//n/+f/5//n/+P/3//b/9f/0//T/
9f/2//f/+f/6//z/+//6//v/+v/8//z//P/9//3//v/+//////8AAAEAAQACAAMABAAF
AAQAAwACAAEABAAFAAUABQAGAAgABgAFAAQAAwACAAQABAAEAAUABQAFAAYABgAGAAYA
BgAGAAgACAAIAAkABwAIAAoACgANAA4ADgAOAAsACQAIAAcACQAKAAsADAARABMAEwAS
ABEADgAMAAgABQACAAAA///9////AQABAP///v/7//n/+f/4//f/9v/3//j/+f/5//f/
9v/2//b/9//4//j/+f/4//f/9//2//f/+P/5//r/+P/4//j/+P/6//z///8IABYALABN
AHgAmgChAJEAiQCEAHAAVAApAOT/kv85/8v+Yv4Y/vz9Af4m/mT+oP7P/gL/Lf9L/2L/
eP+K/5//sv++/8z/3f/n/+3/8//1//f/+v/7//3///8BAAMABQAIAAgACAAHAAcACQAJ
AAkACwAMAAwADAANAA8AEAARABIAEQARABEAEQARABIAFAAUABQAFQAWABcAGAAYABgA
GgAbABwAHQAeAB8AIAAhACIAIQAiACQAJgAnACsAKwAuADAAMQAyADQANwA6ADsAPQA+
AD8AQABBAEQASQBNAFEAVgBZAFsAXQBcAF0AXgBgAGAAYABhAGIAYwBkAGYAZwBkAGMA
YgBhAGIAYQBgAF0AWQBXAFQAUwBSAE8ATABKAEcARABAAD4AOwA2ADIALgAtACsAJwAj
AB0AGgAXABQAEwASABEAEAAMAAoABgACAAEA//////7////9//3//P/5//n/+P/4//n/
+//8//3/+f/4//f/9//3//f/9//3//n/+f/5//n/9v/2//f/+P/3//f/9v/2//f/+P/7
//z//P/8//z//f/8//z/+//7//v//P/9//3//f/9//3//f/9//3//f/9/wAA///9//3/
/v/8//z//P/8//3//v///wEAAQABAAIAAgACAAIAAgACAAIAAgACAAMAAwAEAAYABgAF
AAYABgAGAAQAAwADAAMABwAIAAkACgALAA0ADQAMAAsACAAGAAIAAAD+//3//f/9////
AQABAP3//P/5//f/9//2//X/9P/0//T/9P/z//H/8P/w//D/8P/w/+//7//x//H/8v/y
//L/8v/y//L/8P/w//D/8P/w//L/9/8EABYAMABVAHwAlgCZAJUAlwCQAHoAXgAtAOD/
iP8l/6/+Qv4C/u79/f0q/mr+oP7P/gD/K/9J/2L/eP+K/5v/rP+6/8r/2f/j/+n/7f/v
//H/8//z//T/9f/5//v//f8AAAEAAgACAAMABQAFAAUABwAKAAoACgALAAkACgALAAwA
CwALAAsACwAMAA4AEQASABAAEQASABMAEgASABIAFAAXABgAGQAaABsAHAAdAB4AHwAg
ACIAJAAlACkAKQAsAC0ALQAtAC4ANAA4ADoAPQA9AD8AQQBDAEUASQBMAE8AUwBXAFoA
XQBfAGEAYwBmAGYAZgBnAGgAaABoAGkAaQBqAGkAaABnAGQAYwBiAF8AXQBbAFgAVwBS
AE8ATABKAEcARABAAD4AOwA2ADIALgAtACsAJwAjAB0AGgAXABQAEQAOAAsACAAGAAYA
BAACAAEA//////7/+//5//n/+P/3//f/9v/2//T/9f/1//X/9f/0//P/8//x//H/8f/x
//L/8//0//X/9P/0//X/9v/0//X/9f/2//T/9P/2//b/9v/2//b/9//3//j/+P/5//n/
+v/7//v/+f/5//n/+f/6//v//P/9//3//f/8//v//v/8//z//P/+//7//v/+//7//P/8
//z//f//////AAAAAP7//v/+//7//v/+//7////9//7/AAAAAAIABAAFAAYAAgABAAEA
AQACAAIAAgACAAUABwAHAAYABwAEAAIA/v/7//j/9v/1//X/9//5//n/+P/4//b/9f/z
//L/8f/w/+3/7P/r/+n/6//s/+7/8P/w//D/7//v/+3/7f/u/+7/7P/s/+z/7P/s/+z/
7P/s/+z/8v/3//7/DAAoAFEAegCaAKUAnQCdAJwAigBuAD0A7v+W/y//r/48/vj94v3p
/Rb+Vv6O/rv+7P4Z/zv/WP9w/4T/k/+k/7T/wv/N/9f/4f/p/+3/8f/z//P/9P/1//j/
+f/6//z//v8AAAEAAwADAAMAAwAFAAQABAAEAAUABQAGAAcACAALAAsACwALAAkACgAM
AAwACgALAAwADQAQABAAEAASABEAEgATABQAFwAYABkAGgAdAB4AIAAiACIAJQAkACYA
JgAnACgAKgAwADQANgA5AD0APwBBAEMARwBLAE4AUQBRAFMAVABVAFoAXQBgAGQAZABk
AGUAZgBmAGYAZwBnAGgAZwBmAGUAZABjAGIAXwBbAFkAVgBVAFAATQBKAEgAQwBAADwA
OgA1ADAALAAoACUAIwAfABsAFwAUABEADgAKAAgABgAEAAMAAgD///z/+f/3//f/9v/2
//X/9v/2//P/8//y//L/8P/x//H/8f/v/+7/7f/t/+//7//v/+//7v/t/+z/6//r/+z/
7v/w/+7/7//v//D/7f/s/+3/7P/u//D/8v/1//P/9P/0//X/9//4//n/+f/3//f/9//3
//j/+f/6//v/+v/7//v/+//+//7//v/+//3//P/7//r/+v/6//r/+//9//3//v/+/wAA
AAAAAAAA/v/+//7////9//7/AAAAAAMABAAEAAQAAwADAAQABQAFAAYABwAIAAwADwAQ
ABAADwAMAAoABgACAP7/+//5//n/+//9//3//f/8//n/9//2//T/8v/w//D/8P/w/+//
7//u/+7/7v/u/+7/7f/t//D/8f/z//T/8v/y//L/8v/y//L/8v/y//T/8v/z//r/CAAg
AEMAbgCYAKkAowCfAKAAkAB2AFEACACs/0n/0/5Y/gL+3v3d/f79Pv58/qv+2v4N/zP/
UP9s/4T/lf+k/7D/vv/P/93/5//t//H/8//0//X/9//5//r/+//8//7///8AAAAAAQAF
AAUABQAHAAYABgAGAAcACQAKAAsADAAPAA8ADwAPAA8AEAASABIAEAARABIAEwASABIA
EgAUABYAGAAaABwAHAAcABwAHAAfACAAIgAkACMAJwAnACoALgAvADAAMgA1ADgAOQA7
ADsAPQA/AEEARQBJAEwATwBSAFUAVwBZAF0AXwBhAGQAZgBmAGcAaABqAGoAawBrAGgA
ZwBmAGUAZABjAGIAXwBZAFcAVABTAFEATwBNAEwASQBGAEIAQAA7ADYAMgAuACoAJwAi
AB0AGwAYABUAEgAOAAwACgAIAAcABgADAAAA/f/7//v/+v/5//f/9//2//X/9f/0//T/
9P/1//X/9f/z//L/8f/x//D/7//u/+3/7//v/+//7//w//D/8f/y//L/8//z//T/8v/y
//T/9P/0//T/9P/1//f/+P/4//n/+f/6//v/+//7//v/+//7//n/+f/5//n//P/9//3/
/f/8//z//v/8//z//P/8////AAABAAMAAgABAAEAAAAAAAAAAAAAAAAAAAAAAAEAAQAC
AAQABAAEAAQAAwACAAEAAQACAAMABQAGAAcACAAJAAsACwAKAAcABAACAP7//f/6//j/
9//5//v//f/9//n/+P/1//P/9f/0//P/8v/0//T/9P/z//H/8P/w//D/7v/u/+3/7f/t
/+3/7v/u/+z/7P/s/+z/7v/u/+7/7v/w//T//f8IACAAQABlAIYAkACJAH0AdwBkAEwA
JgDh/5D/PP/V/mf+FP7w/fL9Ff5S/o7+vv7t/hz/Pf9X/27/gv+U/6f/tP/A/9D/2f/j
/+v/8f/z//P/+P/5//v//f/9//3//f/+////AAAAAAEAAwADAAMABQAGAAYABgAHAAcA
CAAJAAoACwALAAsACwALAAwADgAOAAwADQAOAA8AEgASABIAFAATABQAFQAWABkAGgAb
ABwAGwAcAB4AIAAiACcAKAAsACwALQAuADAAMAAyADIAMwA2ADkAPAA/AEEARQBIAEsA
TABPAFEAUwBXAFkAWwBeAF4AXgBfAGAAXgBeAF8AXwBcAFsAWgBZAFoAWQBYAFUAUwBR
AE4ATQBKAEcARABCAEEAPgA6ADgAMwAuACoAJgAjACEAHQAZABMAEAANAAoACgAIAAYA
BAADAAIA///8//z/+//8//z/+f/3//f/9v/1//X/9P/0//T/9f/1//X/9f/0//P/8//z
//P/8//z//P/8//z//P/8P/w//H/8v/0//X/9f/2//b/9v/4//j/+P/4//j/+f/3//j/
+P/5//v//P/9//3/+//7//v/+//9//3//f/9/wAAAQAAAAAAAAAAAAAA/v/+//7///8B
AAEAAgACAAIAAgACAAIAAQAAAP////8CAAQABwAIAAYABgAFAAQABAADAAMAAwAFAAYA
BwAIAAkACwALAAoACQAGAAQAAAD+//z/+//7//n/+//9//3//f/8//n/9//3//b/9f/0
//L/8v/y//H/8f/w//D/8P/w//D/7//v/+7/7f/t/+z/7f/u/+//8P/w//D/8P/w/+7/
8v/3/wAAEgAwAFUAegCUAJkAjwCLAIQAcABUACMA1v+C/yP/sf5I/gb+8v39/Sj+Zv6e
/s3+/v4p/0n/YP90/4b/l/+m/7b/xP/P/9n/4//p/+//8f/y//P/9f/3//b/9//4//r/
/f/+//7///8AAP///v///wIAAgACAAMAAwAEAAUABgAHAAcABwAHAAkACgAMAAwADAAN
AA4ADwASABIAEgAUABMAFAAVABYAGQAaABsAHAAbABwAHgAgACMAJwAnACoALAAtAC4A
MAAxADQANQA3ADkAOwA9AD8AQQBFAEgASwBMAE8AUQBTAFMAVQBXAFoAXgBeAF8AYABg
AGAAYQBhAGIAYQBgAF8AXgBdAFwAWQBXAFUAUgBRAE4ASwBIAEYAQwBAADwAOgA5ADQA
MAAsACgAJQAgABsAGQAWABMAEAAPAA4ADQAMAAgABgACAP7//f/7//v/+v/3//X/9f/0
//T/9f/1//b/+P/5//n/+f/1//T/8//z//P/8//z//P/8v/x//D/7//u/+7/7//w//L/
8//z//T/8v/y//T/9P/y//L/8v/z//T/9v/3//n/9//4//n/+f/3//f/9//3//f/9//3
//f/+v/7//v/+//+//7//v/+//7/AAD9//z/+//6//r/+v/6//v/+//7//z//P/8//z/
/P/8//7//v/+/////f/+/wAAAAABAAIAAgACAP7//f/9//3/AQACAAMABAAHAAkACQAI
AAUAAgAAAPz/+f/2//T/8//1//f/+f/5//j/+P/2//X/8v/w/+7/7P/t/+7/7//v/+7/
7P/r/+r/7P/s/+v/6//r/+v/7P/s/+r/6v/q/+r/6v/q/+r/6v/s/+7/9f/8/xAAMABX
AH4AmACbAJMAlQCSAHoAWgAlANj/gP8V/5v+NP72/eL99f0o/mj+mv7J/vr+J/9H/2L/
ev+M/5f/pP+0/8T/0//b/+P/6f/p/+v/7v/v//H/8//2//f/+P/6//v//P/8//3/////
////AQAAAAAAAAABAAMABAAFAAYABAADAAIAAQAEAAYACQAKAAwADQAOAA8AEQASABMA
FgAWABYAFgAWABcAGAAZABoAHAAeACEAJAAkACcAJgAoACoAKwAsAC4AMwA2ADcAOQA9
AD8AQQBDAEUASQBMAE8AUgBVAFcAWQBZAFsAXQBgAGIAYgBjAGQAZABkAGUAZQBkAGMA
YgBhAGAAXwBeAFsAVgBTAE8ATQBLAEkARwBGAEEAPAA2ADIAMQAsACgAJAAkACMAIAAd
ABcAFAARAA4ADAAKAAgABgAFAAQAAQD+/wAA//8AAAAA/v/7//r/+P/5//n/+P/4//b/
9f/z//H/8f/w/+//7//y//P/9P/1//P/8//z//P/8P/w//H/8v/y//P/8//0//X/9v/5
//r/+f/4//f/9//5//r/+v/7//v//P/9//3//f/9//3//f/9//3//f/9//z///8DAAYA
AwACAAEAAAD///7//f/9//7///8BAAIAAgACAAIAAgABAAAA/////wAAAgAFAAYABwAI
AAgACAAGAAUABQAFAAcACAAJAAoADwARABEAEAANAAoACAAEAAEA/v/8//v/+//9////
///9//z/+f/3//f/9v/1//T/9P/0//T/8//x//D/8P/w//L/8v/x//H/8f/x//L/8v/w
//D/8P/w//D/8P/w//D/8v/y//f//v8OACgATQByAIwAkwCLAIEAfABoAEoAFwDO/37/
I/+3/lL+Dv70/QH+Kv5o/qT+1f4E/yv/Sf9i/3j/iv+d/67/vP/K/9X/3//n/+//8//z
//b/9//5//v//P/9//7/AAADAAQABAAFAAYABQAEAAUACAAIAAgACQALAAwADQAOAA4A
DQAMAAsADAAOABEAEgASABMAFAAVABUAFAATABQAFQAWABcAGAAbABwAHQAeAB0AHgAg
ACIAIQAlACUAKAAqACsALAAuADEANAA1ADcAOAA5ADoAOwA/AEMARgBJAE4AUQBTAFUA
VwBZAFsAXgBeAF4AXwBgAGAAYABhAGEAXwBdAFsAWQBbAFsAWwBZAFUAUwBQAE8ASgBH
AEQAQgA/ADwAOAA2ADUAMAAsACgAJAAhABwAFwAWABQAEgAQABAADgAMAAoABQAEAAEA
/v/9//v/+//6//n/9//3//b/9f/1//T/9P/y//P/8//z//P/8v/x//H/8f/x//H/8f/x
//H/8f/x/+7/7v/v//D/8P/x//H/8v/z//T/9//4//b/9v/2//f/9f/2//b/9//3//j/
+f/5//n/+f/5//n/+//7//v/+/8AAP3//f/8//r/+v/6//r/+v/6//r/+//7//v//P/8
//z//P/8//z//f/+////AQD//wAAAgACAAUABgAGAAYAAQD///7//f8BAAIAAwAEAAgA
CwAMAAwACAAEAAEA/P/7//j/9v/1//X/9//5//n/9f/0//H/7//x//D/7//u/+3/7P/r
/+n/6//s/+7/8P/w//D/7//v/+7/7f/t/+z/7P/s/+z/7P/s/+z/7P/s/+7/8P/5/wQA
EAAoAFEAfACWAJcAjwCPAIYAcgBYACMA0v98/xv/pf46/v797v37/Sj+av6i/s/+AP8n
/0f/YP90/4T/lf+k/7D/vv/P/93/4//n/+v/7//v/+//8P/x//T/9f/2//j/+f/6//r/
+//7//v/+//9/wAAAAAAAAEA//8AAAEAAgAFAAUABQAFAAUABgAIAAgACwANAA8AEQAR
ABAADwAQABMAFAAVABYAFQAWABcAGAAZABoAHAAeACEAJQAlACgAKQApACkAKgAvADIA
MwA1ADkAOwA9AD8APwBDAEYASQBMAE8AUQBTAFUAVwBZAFwAXgBeAF8AYABeAF4AXwBf
AF4AXQBcAFsAWABXAFYAUwBPAE0ASgBJAEYAQwBAAD4APQA6ADYANAAxACwAKAAkACMA
IQAdABkAEwAQAA0ACgAKAAgABgAEAAIAAgAAAP7/+//5//n/+P/1//P/8//y//P/8//y
//L/8P/x//H/8f/v/+7/7f/t/+7/7//w//H/7//v/+//7//u/+7/7//w//D/8f/x//L/
8v/y//T/9P/y//L/8v/z//L/8v/x//H/8v/0//b/9//3//f/9//3//b/9f/0//P/9v/3
//f/+f/6//r/+v/6//r//P/8//z//f/9//3//v/+//7//v/+//7//f/8//v/+//8//7/
AQACAAMABAAEAAQAAQD///7//f8BAAIAAwAEAAkACwALAAoABwAEAAIA/v/9//r/+P/3
//b/9//4//f/9//2//P/8f/v/+7/7f/s/+z/7P/s/+v/6//q/+r/6v/q/+r/6f/p/+v/
6//s/+z/6v/q/+r/6v/o/+j/6P/o/+j/7P/x//j/DAAsAFUAfgCYAJkAkQCTAJAAgABk
AC8A3P9+/xP/lf4q/uz93P3t/Rz+YP6Y/sX+9P4h/0P/XP9y/4T/lf+m/7T/xP/R/9n/
4f/n/+v/7//w//H/8//1//j/+f/6//z/+//8//z//f////////8BAAQABAAEAAUABQAG
AAcACAAHAAcABwAHAAYABgAHAAYABwAJAAsADQALAAoACQAKAA4AEAASABQAFwAYABkA
GgAaABoAGwAcAB4AIwAkACgAKgArACwALgAzADYANwA5ADsAPQA/AEEAQwBHAEoATQBQ
AFMAVQBXAFgAWQBaAFwAYABgAGEAYgBiAGIAYwBjAGEAXwBdAFsAWgBZAFgAVQBTAFEA
TgBNAEcAQwA/ADwAOwA4ADQAMgAvACoAJgAiAB8AHQAZABUAEQAOAAsACAAGAAQAAgAA
AP3//P/5//b/8//x//H/8P/x/+//7//u/+v/6//q/+r/6P/p/+n/6f/p/+r/6//t/+r/
6f/o/+f/6f/p/+n/6f/o/+j/6f/q/+v/7f/u//D/7v/u//D/8P/w//D/8P/x//L/9P/1
//f/9//4//n/+f/5//n/+f/5//n/+f/5//n/+P/5//n/+f/6//z//P/8//r/+v/6//r/
/P/8//z//f/7//v//P/8//r/+v/6//r//P/8//z//f/7//z//v/+//7//v/9//z/+//7
//z//f/9//7///8AAAQABwAIAAgACQAGAAQAAAD7//j/9v/1//X/9//5//n/9f/0//H/
7//v/+7/7f/s/+7/7v/u/+3/6//q/+r/6v/s/+z/6//r/+v/6//s/+z/7P/s/+z/7P/q
/+r/6v/q/+7/8v/z//j/BgAeAD8AZgCMAJsAlQCTAJQAhABmADkA6v+M/yf/r/48/u79
zP3R/fj9PP56/q3+3v4N/y3/Sv9m/37/j/+k/7T/vv/J/9f/4f/l/+n/6//w//H/8//1
//j/+f/6//z//f/+//7///8AAP///v///wMABAAFAAcABgAGAAYABgAHAAcABwAHAAgA
CgANAA4ADQANAA0ADQAOAA4ADgAQABEAEgATABQAFQAWABcAGAAXABgAGgAcAB8AIwAj
ACYAJgAnACgAKgArAC4ALwAxADMANQA3ADkAOwA/AEIARQBHAEkASgBLAFAAUwBWAFoA
XABcAF0AXgBcAFwAXQBdAFoAWQBYAFcAWABXAFYAUwBNAEsASABHAEQAQQA+ADwAOQA2
ADIAMAAtACgAJAAgAB8AHQAZABUAEQAOAAsACAAFAAIA///8//v/+v/3//T/8//x//H/
8P/w/+//8P/w/+z/6//p/+j/6P/p/+n/6f/p/+j/5//n/+f/5//n/+f/5//n/+f/5//n
/+j/6v/s/+r/6//r/+z/7v/u//D/8P/z//T/9f/3//b/9v/1//X/9f/2//f/9//7//3/
///9/w==
         </WaveFormData>
      </LeadData>
      <LeadData>
         <LeadByteCountTotal>10000</LeadByteCountTotal>
         <LeadTimeOffset>0</LeadTimeOffset>
         <LeadSampleCountTotal>5000</LeadSampleCountTotal>
         <LeadAmplitudeUnitsPerBit>4.88</LeadAmplitudeUnitsPerBit>
         <LeadAmplitudeUnits>��V</LeadAmplitudeUnits>
         <LeadHighLimit>2147483647</LeadHighLimit>
         <LeadLowLimit>268435456</LeadLowLimit>
         <LeadID>V3</LeadID>
         <LeadOffsetFirstSample>0</LeadOffsetFirstSample>
         <FirstSampleBaseline>0</FirstSampleBaseline>
         <LeadSampleSize>2</LeadSampleSize>
         <LeadOff>FALSE</LeadOff>
         <BaselineSway>FALSE</BaselineSway>
         <ExcessiveACNoise>FALSE</ExcessiveACNoise>
         <MuscleNoise>TRUE</MuscleNoise>
         <LeadDataCRC32>1633481071</LeadDataCRC32>
         <WaveFormData>
6P/o/+j/6P/p/+r/6//s/+7/7v/u/+7/8P/w//D/8P/y//L/8v/y//X/+P/7//7/AAAC
AAQABgAJAAwADwASABcAGgAdACAAIwAmACkALAAxADQANwA6AD4AQgBGAEoATQBOAE8A
UABRAFIAUwBUAFIAUgBSAFIAUABOAEwASgBIAEgASABIAEUAQgA/ADwANwA0ADEALgAp
ACYAIwAgABwAGgAYABYAEgAQAA4ADAAMAAwADAAMAAkACAAHAAYABQAEAAMAAgAAAAAA
AAAAAP7//v/+//7///8AAAEAAgD+//z/+v/4//v//P/9//7//v/+//7//v/+//7//v/+
////AAABAAIAAwAEAAUABgAGAAYABgAGAAkACgALAAwACgAKAAoACgANAA4ADwAQABAA
EAAQABAAEAAQABAAEAAOAA4ADgAOAA4ADgAOABAADwAOAA4ADgANAAwACwAKAAwADAAN
AA0ADQAOAA4ADwAPABIAEwATABIAEQAQAA8AFAAVABcAGgAcAB0AHAAbAB0AGgAWABMA
DgALAAkACQALAAsADAAMAAcABAABAP7/+v/4//f/9//3//j/+f/6//b/9v/2//b/9P/0
//L/8v/y//P/9P/0//L/8v/y//L/8v/y//L/8v/u//D/9v/3/wAAGQA3AFkAhACwANsA
GAFfAZwBzAHhAboBTAGgAOD/Of/B/n/+af56/qP+z/72/iL/Qv9b/3L/hf+S/5//rP+1
/8L/z//S/9f/3P/f/+D/4P/i/+L/4//i/+L/4//j/+L/4f/g/9//4f/j/+P/4//h/+H/
4P/e/9z/3P/c/9z/3f/e/9//3v/f/+H/4v/h/+L/5P/l/+b/5//n/+j/7P/v/+//7//v
/+//8P/v/+3/7f/u//D/8v/z//P/8f/x//X/9v/3//n/+P/5//n/+f/6//z//v8BAAEA
BAAHAAgACwANAA8AEQATABUAFwAaAB4AHgAfACAAIwAnACoALQAuAC8ALwAvAC8ALwAw
ADAALQArACsALAAsACwAKwAqACkAJQAhACAAIAAdABoAGQAXABMADwAKAAUAAgAAAP//
/f/6//f/9v/z//D/7v/r/+r/5//n/+f/6P/n/+f/5v/i/+L/4v/i/+L/4//j/+L/4P/g
/+D/4P/i/9//3v/e/+H/4v/i/+P/4f/g/+H/4P/e/9z/3//g/+L/4v/j/+T/5P/l/+X/
5f/k/+T/5v/n/+j/5//m/+X/5v/m/+f/6P/r/+3/7v/w/+//8P/w//H/9P/0//T/9f/x
//H/8P/y//L/9P/0//T/9P/y//L/8v/0//b/9v/3//j/9v/2//b/9v/4//j/+f/5//f/
+P/4//n/+f/8//3//f///////////wEAAQACAAQABgAHAAYABQAHAAQAAAD9//r/9//1
//X/9//3//j/+P/0//L/8P/u/+7/7P/r/+v/6P/o/+j/6P/o/+j/6P/o/+j/6P/m/+b/
5P/l/+b/5v/m/+b/5v/m/+b/5v/m/+b/5v/o/+r/6//w////FwA3AGIAkAC5AOoALQFw
AaIBxQHCAYAB/ABCAIH/7/6V/mv+bP6P/rf+3P4E/y7/Tf9m/3n/iP+R/5z/p/+w/7n/
wv/J/9D/1f/a/9v/3P/b/9v/3P/c/93/3f/f/9//3//f/9//4f/h/+H/4P/h/+H/4P/f
/+D/4f/i/+T/5P/k/+L/5f/p/+z/7f/v//D/8P/w//T/9f/3//z///////////8AAAIA
AgABAP//AAACAAQABwAHAAUABQAFAAYABwAJAAwADQANAA0AEAASABQAFwAVABYAFwAW
ABkAGwAdAB8AIwAlACcAKgAwADAAMQAyADQANwA5ADsAPAA9AD0APQA/AD8AQABAAD0A
OwA7ADwAPAA8ADsAOgA5ADUAMQAwAC4AKwAoACcAJQAhAB0AGAAVABIAEAAPAAsACAAF
AAQAAgD+//v/9//4//X/9f/1//T/8//z//L/7v/u/+7/7v/v/+//7v/s/+v/6v/p/+j/
5v/j/+L/4v/l/+b/5v/n/+j/6P/q/+r/6P/m/+n/6v/o/+j/6f/q/+n/6f/o/+f/5v/m
/+j/6f/s/+3/7v/v/+//7v/u/+7/7v/v/+//8P/x//L/8v/z//T/9P/0//X/9//3//b/
9P/y//L/8v/y//P/9P/1//j/+P/4//n/+v/4//j/+P/4//b/9v/3//f/9//4//j/+f/6
//7/AAABAAEAAQABAAEABQAFAAYACAAKAAsACgAJAAsACAAEAAEA/v/7//n/+f/3//f/
+P/4//T/8v/w/+7/7v/s/+v/6//o/+j/6P/o/+f/6P/p/+r/6f/o/+X/5P/m/+f/6P/o
/+j/6P/o/+j/6v/q/+r/6v/q/+j/6P/v//T///8ZAEEAagCUAL8A9gA5AXQBoAG5AaQB
TAG2APr/Tf/R/oP+Y/5w/pv+yf7u/hL/Nv9T/2j/ff+O/53/rP+1/7z/x//Q/9X/2v/f
/+L/4v/k/+T/5f/m/+b/5//n/+r/6//s/+3/6//t/+3/7f/r/+3/7v/u/+z/7P/s/+z/
7v/u/+7/7P/s/+//8f/x//P/9P/0//T/9f/1//b/+v/+////AAABAAIABAAEAAMAAwAE
AAYACAAGAAUAAgABAAUACAALAA8AEAARABEAEQAQABIAFAAXABgAGgAcABwAHwAhACMA
JQApACsALQAwADMAMgAyADIANgA5ADsAPQA/AD8APgA9ADwAOwA7ADoAOQA5ADsAPgA+
ADwAOQA2ADUAMQAtACwALAApACYAJQAiAB8AHAAYABAADAAJAAcAAwAAAP3//P/7//j/
9v/z//L/7//v/+//7P/r/+v/6v/p/+r/6//s/+n/6f/o/+b/6P/o/+j/6P/m/+P/4v/i
/+L/4v/h/+H/4P/g/+L/4v/k/+L/5f/m/+b/5v/n/+j/6P/p/+n/6f/s/+7/8v/1//X/
9f/1//X/+P/4//n/+v/7//3//v8AAAEAAgACAAMACAAKAAgACQAKAAwADAAMAAwADAAM
AAwADgAQABAAEQASABAAEAAQABAAEwAUABYAFwAWABYAFQAVABUAGAAZABkAGwAbABsA
GwAbABsAHAAeACMAJQAlACUAJQAiAB4AGwAYABUAEwATABMAEwAUABQAEAAOAAwACgAI
AAYABQAFAAQABAAEAAQAAgACAAIAAgACAAIAAAAAAAIAAwAEAAQABgAGAAYABgAIAAgA
CAAIAAgACAAKAA0AEgAhADsAXwCKALQA2wAMAU0BhgG0Ac0BugFmAdAAEgBj/+P+lf51
/oL+rf7Z/v7+LP9U/2//hP+X/6T/r/+8/8f/0P/b/+b/7f/w//X/+P/5//r/+f/5//r/
+v/7//v/+f/5//n/+f/5//v/+//7//j/+f/5//j/9v/2//b/9v/2//b/9v/0//T/9f/1
//P/8P/w/+//7v/w/+//7//y//H/8f/x//H/8f/y//H/7//v//D/8v/0//P/8//x//H/
9P/2//j/+//8//3//f/9//7/AAACAAUACQAMAA8AEAAVABkAHQAhACUAJwApACwAMAAw
ADEAMgA2ADsAPwBDAEgASQBJAEkASgBLAE0ATgBLAEkASQBKAEsASgBIAEYARwBDAD8A
PgA8ADkANgA1ADIALwAsACgAJAAgAB0AGwAYABYAFAAUABEADgAMAAkABgADAAMAAwAC
AAEAAQAAAPz//P/8//z/+//7//r/+P/2//b/9v/2//j/9f/0//T/8v/y//H/8f/u/+7/
8P/w//H/8P/0//b/9f/0//T/9P/2//f/9//3//n/+v/9////AgADAAQABQAIAAgACQAK
AAkACQAIAAgACgAMAA0ADwAQABAAEAAOAA4ADgAOAA8AEAARABQAEgASABMAFAASABIA
EgASABQAFAAVABUAEwAUABQAFQATABYAFwAXABYAFQAUABMAFQAVABYAGAAdAB8AHwAf
AB8AHAAYABUAEAANAAsACwAJAAkACgAKAAgABgAEAAIAAAD+//3//f/6//r/+v/6//j/
+P/4//j/+P/4//b/9v/1//X/9f/0//X/9v/3//j/9v/2//b/9v/2//b/+v///wgAFwA1
AF8AkAC+AOUAHAFhAZoByAHjAcoBbgHQAAwAWf/f/pf+ef6G/q3+1/78/ir/Tv9l/3j/
h/+U/6P/sv+5/8T/0f/Y/93/4P/f/+D/4f/i/+H/4f/k/+T/5f/l/+L/4f/g/9//3v/f
/97/3f/d/9//4P/g/97/3v/e/97/3P/c/9z/2v/b/9//4v/j/+H/4v/i/+L/4//j/+T/
6P/n/+f/5//n/+j/6v/q/+n/5//o/+r/7P/t/+3/6//r/+//8P/x//P/9v/3//f/9//3
//j/+f/7//3/AAADAAQACAALAA4AEQATABMAEwAUABYAFgAXABgAHQAhACQAJwApACkA
KAAnACgAKQArACwAKwApACkAKgApACgAJgAkACMAHwAbABoAGAAVABIAEQAOAAsACAAE
AP7/+v/3//X/8v/w/+7/7v/r/+j/5v/j/+D/3f/d/93/3P/b/9v/2v/Y/9j/2P/Y/9n/
2f/Y/9b/1P/U/9T/1P/V/9P/0//U/9X/1v/W/9f/1f/U/9X/1P/T/9D/0v/S/9P/1P/W
/9j/1v/X/9f/1//W/9b/2P/Z/9r/2//c/93/3//e/97/3v/f/+H/4v/k/+f/6P/m/+f/
5v/k/+T/5P/k/+f/6P/p/+z/7v/u/+//8P/y//L/8v/y//L/8v/z//P/8f/y//L/8//z
//b/9//3//f/9//3//f/+f/5//r//P/9/////////////P/4//X/9f/z//L/8//y//H/
8f/w/+r/6P/m/+T/4v/g/9//3//g/+D/4P/g/9z/3P/c/9z/3P/c/9r/2v/c/93/3v/e
/97/3v/e/97/3f/c/9v/2v/a/9z/4P/l//D/AQAhAEsAeACkANUAGgFfAZYBwAHPAaYB
NgGMAMj/H/+v/nX+Zf5+/qX+y/7w/hr/PP9T/2j/df+A/4v/lv+h/67/uf/A/8X/yP/J
/8j/yP/K/8r/y//O/9D/0//V/9X/1f/V/9X/1//Z/9n/2f/Z/9v/3P/c/9n/2P/X/9b/
2P/Y/9j/1v/b/9//4v/j/+P/5P/k/+T/5//n/+j/7P/v/+//7//v//D/8v/y//H/8f/y
//T/9v/5//n/9//3//f/+P/5//v//f///wAAAQACAAQABgAJAAgACgAMAAwAEAATABYA
GQAdAB8AIQAkACcAJgAmACYAKgAtAC8AMQAyADMAMwAzADUANQA2ADYANAAzADQANgA2
ADQAMQAuAC8AKwAnACYAIgAfABwAGwAZABcAFQASAAoABgADAAEA/P/4//T/8v/y//D/
7//t/+z/6f/p/+n/5//l/+T/4v/i/+L/4v/i/+H/4f/g/97/4P/g/+D/4P/g/93/3P/c
/97/3v/d/93/3v/e/+D/4P/f/9z/3v/e/9z/3P/d/97/3P/d/93/3f/c/9z/3v/f/+H/
4f/h/+H/4f/g/+D/4P/h/+P/5P/m/+X/5v/m/+f/6P/o/+b/6f/s/+z/7P/s/+z/6v/q
/+r/7P/u/+7/7//w/+7/7v/u/+7/7P/s/+3/7f/t/+7/7v/v//H/9P/1//X/9//3//f/
9//2//X/9f/2//v//f/9//3//v/8//n/9//y/+//7f/t/+3/7f/u/+7/6//q/+n/6P/k
/+L/4f/h/9//3v/d/9z/3f/e/9//4P/i/+L/4P/g/9//3//f/97/3v/e/97/3v/e/97/
3v/e/97/3v/i/+P/6v/9/x8ASQB2AKAAzQAKAU0BhAGuAcEBmgEwAY4Ayv8h/7f+e/5p
/oD+qf7N/vD+Fv86/1X/av97/4j/kf+c/6n/sv+7/8L/yf/Q/9H/1P/U/9b/1v/X/9n/
2v/c/93/3v/f/+D/4f/h/+P/4//j/+D/4f/h/+D/3//g/+H/4v/k/+T/5P/i/+P/5//q
/+v/7P/u/+//8P/y//P/9f/6//v/+//7//v//P/+//7//f///wAAAgAEAAQAAwAAAP//
//8AAAEAAwAFAAcACAAJAAoADAAOABEAEQAUABcAGAAXABkAGwAdACAAIwAmACoALAAs
AC0ALgAwADMANQA3ADoAOwA7ADsAPQA9AD4APgA5ADcANwA4ADcANgA0ADIAMwAvACsA
KgAoACUAIgAhAB8AGwAXABIADAAIAAUAAwABAP7/+//6//f/9P/y/+//7v/r/+v/6//s
/+v/6//q/+b/5v/m/+b/5//n/+b/5P/i/+L/4v/i/+P/4f/h/+L/4P/g/9//3//e/97/
4P/g/97/3P/f/+D/3f/c/9z/3P/d/9//4P/h/+D/4P/i/+P/5P/l/+b/5//m/+T/4//i
/+X/5//o/+r/6//s/+z/7f/w//D/8P/u/+z/7P/s/+z/7v/u/+7/8P/w//D/8f/y//T/
9P/0//T/9P/0//X/9f/z//T/9P/1//f/+v/7//v//f/9//3//f/+//3//f/+/wIABQAG
AAcABwAEAAAA/f/5//X/8v/x//P/8//0//T/8v/w/+7/7P/q/+j/5//n/+b/5v/m/+b/
4v/i/+L/4v/i/+L/4P/g/+H/4//l/+b/5v/m/+b/5v/k/+T/5P/k/+j/5v/m/+n/8v8B
ABkAQQBwAJgAwQD4ADkBcgGeAb0BqAFQAcIABgBT/9f+jf5t/nj+of7J/uz+Ev86/1f/
bP+B/5L/m/+k/63/tv/D/9D/1//c/9//3v/e/+D/4P/h/+D/4P/h/+H/4//j/+P/4//l
/+f/5//n/+b/5//n/+b/5v/m/+b/5v/o/+j/6P/m/+b/6f/r/+v/6v/q/+n/6P/q/+n/
6f/s/+//7//v/+//7v/w//D/7//v//D/8v/0//P/8//x//H/9f/2//f/+f/6//v/+//7
//z//v8AAAMABQAIAAsADAANAA8AEQATABoAHQAgACQAKgAqACsALAAwADMANQA3ADgA
OQA5ADkAOwA7ADwAPAA3ADUANQA2ADoAOgA5ADgANwAzAC8ALgAuACsAKAAnACMAHwAb
ABYAEgAOAAsACQAFAAIA///+/////P/6//f/9v/z//P/8//w/+//7//u/+z/7P/s/+z/
7P/t/+3/7P/r/+r/6f/o/+r/5//m/+b/6P/o/+f/5//o/+j/6v/q/+j/5v/p/+r/6P/o
/+n/6v/q/+v/6//r/+3/7v/x//P/+P/5//r/+//+//7///8AAAIAAwADAAQACAAKAAsA
DQAQABAAEgASABIAEgASABUAFgAXABoAFwAWABYAFgAWABYAFgAWABUAFAAUABMAEwAU
ABQAFQAUABYAFgAVABcAFwAXABcAGQAZABoAHAAdAB8AHwAfAB0AGgAWABMAEgAPAA0A
DQANAA0ADgAOAAoACAAGAAQAAAD+//3//f/+//7//v/+//r/+v/6//r/+P/4//b/9v/4
//n/+v/6//n/+P/3//b/9v/2//b/9v/4//r/AAAJABgAMwBZAIMAsADcABEBUAGJAboB
2gHLAXoB6gAsAHT/7/6f/n3+hf6s/tX++/4k/0z/aP99/4z/l/+k/7P/vP/F/9D/2f/e
/+X/6P/p/+j/6v/s/+z/7f/s/+r/6f/n/+T/4//i/+H/4P/h/+D/3//e/9//3//e/9v/
2v/Z/9j/2v/a/9r/2P/Z/9v/3P/b/9n/2v/a/9r/2//b/9z/4P/g/9//3v/d/+D/4v/i
/+H/4P/g/+H/4v/l/+f/5//p/+3/7v/v//H/7//v/+7/7f/x//T/9//7//z//v8AAAAA
AQADAAUABwAMAA8AEgAWABgAGAAZABoAHAAfACEAIwAkACUAJQAlACcAJwAoACgAJwAl
ACUAJgAnACYAJAAiACMAHwAbABoAFQARAA0ACwAKAAcABAAAAPn/9P/w/+3/6v/o/+b/
5v/l/+L/4P/d/93/2//c/93/2//Z/9j/1v/U/9T/1P/U/9X/1f/U/9L/1P/U/9T/1P/U
/9H/0P/Q/9L/0v/R/9H/zv/O/9D/0P/Q/87/0f/S/9L/0v/T/9T/0//T/9L/0f/S/9L/
1P/V/9r/2//c/93/3f/c/9z/3P/d/9//4P/i/+X/5v/m/+j/6P/o/+j/6P/o/+j/6v/q
/+r/6//s/+7/7v/u/+7/7f/s/+z/6//u//D/8f/z//L/9P/0//P/9f/1//X/9f/3//f/
+P/6//3//////////f/6//b/8//y/+//7f/t/+z/6//r/+r/6P/m/+T/4v/e/9z/2//b
/9r/2v/a/9r/2P/Y/9j/2P/W/9b/1P/U/9L/0//U/9T/1f/W/9f/2P/Y/9j/2P/Y/9T/
2P/c/+H/7P8DACMASwB6AKgA1QAUAVkBkAG8Ac8BqgE+AZYA1P8r/7n+e/5p/nz+o/7J
/vD+Gv88/1X/aP93/4L/jf+Y/6P/rv+3/8D/x//M/9H/0v/S/9T/1P/V/9b/1v/X/9f/
2v/b/9z/3f/a/9v/2v/Z/9v/3f/e/97/3v/e/97/3v/g/+D/4P/e/+D/4//l/+X/5v/o
/+n/6v/u/+//8f/2//X/9f/1//X/+P/6//r/+f/5//r//P/+/wEAAQD/////AQACAAMA
BQAEAAUABQAFAAYACAAKAA0ADgAQABIAEgAVABcAGQAbAB8AIQAjACYAKAAoACkAKgAu
ADEAMwA1ADgAOQA5ADkAOwA7ADwAPAA7ADkAOQA6ADkAOAA2ADQANQAxAC0ALAArACkA
JwAnACIAHQAYABIADQAKAAgABwAGAAQAAgACAP7/+v/3//P/8v/v/+//7//t/+v/6v/o
/+f/6P/p/+r/6v/r/+v/6v/o/+j/6P/o/+r/5//m/+b/5P/k/+P/4//k/+T/5v/m/+T/
4v/l/+b/5P/k/+X/5v/l/+X/5P/j/+P/5P/n/+n/6f/p/+n/6f/n/+b/5v/m/+j/6f/p
/+r/7f/u/+7/7//y//L/8v/z//H/9P/z//L/8f/w//D/8P/w//L/8v/y//P/9P/0//T/
9P/0//X/9v/4//n/9//4//j/+f/5//z//f/9//v/+//7//v//////wAAAgAHAAkACQAJ
AAcABAAAAP3//P/5//f/9//5//n/+v/6//j/9v/0//L/7//s/+r/6f/q/+r/6v/q/+b/
5v/m/+b/6P/o/+b/5v/o/+n/6v/q/+n/6P/n/+b/5v/m/+b/5v/k/+b/6P/t//j/DwAv
AFsAiACuAN8AJAFpAZwBwgHNAZ4BLAF+AL7/If+5/oH+d/6W/r/+4/4G/y7/UP9p/37/
j/+Y/5//qP+z/8D/y//Q/9X/2v/Z/9j/2//e/9//4f/i/+L/4//j/+T/5f/m/+f/5//p
/+n/6f/o/+n/6f/o/+f/6P/p/+r/5//m/+X/4v/l/+n/7P/t/+3/7v/u/+7/7//v//D/
9P/0//P/8v/x//D/8v/y//H/8v/0//f/+v/6//n/9v/1//f/+P/5//v//f///wAAAQAC
AAQABgAJAAkADAAPABAAEwAVABcAGQAcAB8AIgAmACgAKAApACoALgAxADMANQA4ADkA
OQA5ADkAOQA6ADoANwA1ADUANgA4ADgANwA2ADIALQAoACYAJgAjACAAHwAhAB8AHQAa
ABQAEAANAAsACQAGAAMAAgD///z/+v/3//n/9//4//n/9//1//T/8v/x//L/8//0//D/
7//t/+r/6v/q/+r/6v/t/+v/6//s/+r/6v/p/+n/5//m/+f/5v/k/+L/5f/m/+j/6P/p
/+r/6v/r/+v/6//s/+7/8v/1//j/+f/6//v//v/+////AAACAAMAAwAEAAUACgAQABIA
EQAQAA8ADgAOAA4ADgAQABMAFAAWABgAFgAWABYAFgAWABYAFwAXABgAGgAbAB0AHQAg
ACEAIQAhACEAIQAhACEAIQAiACQAJwApACkAKQAoACQAHwAbABYAEwARABEAEQARABIA
EgAOAAwACgAIAAQAAgABAAEA/v/+//7//v/8//z//P/8//z//P/6//r/+P/5//r/+v/6
//r/+v/6//j/+P/4//j/+v/4//z/AwAMAB8APwBnAJQAwgDvACoBbQGmAdAB4wHCAWAB
vgD4/0//2f6X/oH+kv65/uX+DP8y/1T/bf+A/5H/nP+p/7T/vf/I/8//1v/d/+L/5f/k
/+T/5v/m/+f/5f/k/+T/4//k/+X/5v/n/+X/5f/j/+H/4//l/+b/5v/l/+b/5//o/+j/
6P/o/+b/6P/r/+3/7f/s/+z/6//q/+j/5//n/+r/6//r/+v/6//u//D/8P/v/+7/7v/v
//D/8//z//H/8f/z//T/9f/3//n/+//8//3//f/+////AQAFAAgACwAMABAAEwAWABkA
HAAdAB4AIAAkACQAJQAmACgAKwAtAC8AMQAxADAALwAwADEAMwA0ADMAMQAxADIAMwAy
ADAALgAuACkAJAAiACIAHwAcABsAGQAVABEADAAHAAQAAgABAP7//P/6//r/9v/y/+//
6//q/+f/5//n/+T/4//j/+L/4v/i/+L/4v/j/+P/4v/g/97/3v/e/97/4P/d/9z/3P/c
/9z/2//b/9j/2P/a/9r/3P/a/93/3v/e/97/3//g/97/3//f/9//3v/e/+D/4f/i/+P/
5P/l/+P/4v/i/+L/4//l/+b/6P/t/+z/7P/s/+r/6v/q/+r/6v/q/+r/7P/s/+z/7f/u
/+7/7v/u/+7/8P/w//H/8f/x//L/8v/z//X/+P/5//n/9v/1//T/8//3//f/+P/6/wAA
AwAEAAUAAgD+//n/9f/y/+//7f/t/+//7//w//D/6v/o/+b/5P/j/+L/4v/j/+D/4P/g
/+D/4f/i/+P/5P/m/+b/5P/k/+H/4f/h/+D/4v/i/+L/4v/k/+T/5P/k/+T/5v/s//P/
+v8LACsAWwCIALIA4QAkAWcBngHMAdsBrAE+AZIAzv8l/7v+gf5z/or+t/7d/gL/KP9I
/2H/dP+D/47/l/+i/6v/tv/F/9D/0//W/9n/3v/f/+D/3//f/+D/4P/h/+H/4//j/+P/
4//j/+X/5f/l/+X/5//o/+j/5v/m/+b/5v/n/+j/6f/o/+r/7f/v/+//8P/y//P/9P/0
//P/8//2//n/+f/5//n/+P/6//r/+f/5//r//P/+/wAAAQAAAAEAAgACAAIAAwAGAAcA
BwAHAAgACgAMAA8AEAASABQAFAAXABkAGwAdAB8AIQAjACYAKgAqACsALAAsAC8AMQAz
ADYANwA3ADcANwA3ADgAOAA1ADMAMwA0ADUANAAyADAAMAAtACoAKgAoACUAIgAhAB8A
HQAbABgAEAAMAAkABwAEAAIAAAAAAAIAAAD///3/+//3//b/9f/y//H/8f/w//D/8P/w
//D/7f/t/+z/6v/o/+j/6P/o/+v/6f/p/+r/6P/o/+f/5//k/+T/5v/m/+j/5v/p/+r/
6v/q/+v/7P/q/+v/6//r/+j/6P/q/+v/7v/v//D/8f/z//L/8v/y//H/8f/w//D/8//y
//T/9//4//j/+P/4//j/+v/6//r//P/+//7///8AAP///v/9//z//P/8//3//f///wAA
AAABAAEABAAFAAUABAADAAIAAQAEAAUABwAKAA8AEQARABEADwAMAAgABQAEAAEA////
//7//f/9//z/+f/4//f/9v/0//L/8f/x//D/8P/w//D/7v/u/+7/7v/u/+7/7P/s/+z/
7f/u/+7/8P/w//D/8P/u/+7/7v/u/+z/7v/u//P/AAAVADUAXwCKALAA3QAeAWMBmgHE
Ac0BmgEoAXwAuv8d/7n+hf57/pb+w/7p/gz/MP9U/2//gv+P/5z/p/+y/73/yP/R/9j/
3f/g/+P/6P/o/+r/6v/r/+z/7P/t/+3/7//v/+//7//v//H/8f/x/+//8f/y//L/8v/y
//L/8v/y//L/8v/w//D/8//1//X/+P/6//v//P/8//v/+//+/wEAAwAFAAcACgAMAAwA
CwAKAAoACwAMAA4ADwAOAA8AEQASABMAFQAYABkAGQAZABgAGgAcAB8AHwAiACUAJgAp
ACsALQAvADIAMwA0ADYAOgA6ADsAPAA+AEEAQwBFAEUARQBEAEMAQwBDAEQARABCAEEA
QgBEAEQAQgA/ADwAOwA3ADMAMgAxAC8ALQAtACoAJwAkACAAHAAYABUAEwAQAA4ADAAM
AAoABgADAP///v/7//v/+//6//n/+f/4//T/9P/0//T/9f/1//T/8v/z//T/9f/2//X/
8f/v/+7/8P/w/+//7//u/+7/8P/w//H/8P/0//b/9P/0//X/9v/2//f/9//3//j/+P/6
//v//P/9//7///////7//v/+//7//////wAA//8AAAAAAQACAAIABAAEAAQABAAEAAQA
BgAGAAYACAAHAAYABgAGAAYABgAGAAYABgAGAAcABwAHAAgACAAJAAgACgAKAAkACQAJ
AAkACQANAA0ADgAQABQAFwAYABkAGQAWABIADwAMAAkABwAHAAcABwAIAAgABgAEAAIA
AAD+//z/+//7//v//P/9//7//P/8//z//P/+//7//P/8//z//f/+//7//v/+//7//v/+
//7//v/+/wIABAAGAAUADAAdADUAVwCCAKwA1wAOAVEBiAGwAcMBpAFIAbAA9P9L/9P+
jf5z/ob+s/7d/gD/Kv9Q/2n/fv+R/6L/r/+8/8f/zv/V/+D/5//q/+v/7P/u//D/8P/x
//T/9P/1//X/9//3//f/9//2//f/9v/1//b/+f/7//z/+P/4//j/+P/6//r/+v/4//r/
/f///////P/8//v/+v/8//v/+//+/wEAAQABAAEABAAGAAYABQAEAAQABQAGAAoACwAK
AAsACwAMAA0ADwAPAA8ADgANAA8AEgAVABkAGQAcAB8AIAAfACEAIwAlACwALwAyADYA
OgA6ADsAPAA8AD8AQQBDAEUARQBEAEMARgBHAEkASgBFAEMAQwBEAEUARABCAEAAPwA7
ADcANgA2ADMAMAAvAC0AKwApACYAIAAcABkAFwATABAADQAMAA0ACgAIAAUABgADAAMA
AwADAAMABAAEAAAA/v/8//r/+f/5//j/9v/4//j/+P/4//b/8//y//L/9P/0//P/8//y
//L/9P/0//L/8P/z//T/9f/2//j/+v/8////AQADAAMABAAHAAkADAANAA4ADwAVABgA
HAAcAA==
         </WaveFormData>
      </LeadData>
      <LeadData>
         <LeadByteCountTotal>10000</LeadByteCountTotal>
         <LeadTimeOffset>0</LeadTimeOffset>
         <LeadSampleCountTotal>5000</LeadSampleCountTotal>
         <LeadAmplitudeUnitsPerBit>4.88</LeadAmplitudeUnitsPerBit>
         <LeadAmplitudeUnits>��V</LeadAmplitudeUnits>
         <LeadHighLimit>2147483647</LeadHighLimit>
         <LeadLowLimit>268435456</LeadLowLimit>
         <LeadID>V4</LeadID>
         <LeadOffsetFirstSample>0</LeadOffsetFirstSample>
         <FirstSampleBaseline>0</FirstSampleBaseline>
         <LeadSampleSize>2</LeadSampleSize>
         <LeadOff>FALSE</LeadOff>
         <BaselineSway>FALSE</BaselineSway>
         <ExcessiveACNoise>FALSE</ExcessiveACNoise>
         <MuscleNoise>TRUE</MuscleNoise>
         <LeadDataCRC32>3250676728</LeadDataCRC32>
         <WaveFormData>
8P/w//D/8P/z//T/9f/2//j/+P/4//j/+P/4//j/+P/5//r/+//8//3//v///wAAAgAC
AAIAAgADAAQABQAGAAkACgALAAwADgAQABIAFAAYABoAHAAeACIAJAAmACgAKQAqACsA
LAAvADAAMQAyADMANAA1ADYAMwAyADEAMAAyADIAMgAyAC4ALAAqACgAIwAgAB0AGgAW
ABQAEgAQAAwACgAIAAYAAwACAAEAAAD+//7//v/+//v/+v/5//j/9v/2//b/9v/z//L/
8f/w//D/8P/w//D/8//0//X/9v/0//L/8P/u//H/8v/z//T/8v/y//L/8v/y//L/8v/y
//T/9P/0//T/9v/2//b/9v/4//j/+P/4//j/+P/4//j/9//2//X/9P/1//b/9//4//r/
+v/6//r/+//8//3//v/9//z/+//6//z//P/8//3//f/8//z/+//5//r/+v/6//v//P/9
/////f/9//7//v8CAAMABAAGAAQABAAEAAQABQAJAAoADQAPABAADwAOAA8ADgAMAAkA
CAAGAAUABAAEAAQABAADAAAA/f/6//f/9//1//X/8//z//T/9P/0//T/9P/0//T/8v/y
//H/8f/v//D/8P/w//D/8P/w//H/8//y//L/8v/x//H/8//x//H//f8MAB0AOgBbAIMA
vQACAT8BcwGTAYMBMgGtACQAvP9v/zf/Iv8o/zb/Rv9e/3n/jP+c/6v/t/+//8f/zP/S
/9r/4P/g/+H/5//q/+v/7P/s/+3/7f/t/+z/7P/s/+7/7v/v/+//7//v//D/8P/x//H/
8f/x//H/8f/x//L/9P/0//T/9P/z//L/8v/x//P/8//z//P/9f/1//X/9f/2//b/9//3
//b/9f/1//T/9v/2//b/9//2//f/9//4//z//f///wAAAQABAAAA//8CAAIAAwAEAAYA
CAAKAAwACwAMAA4ADwARABMAFgAYABwAHgAgACMAJAAnACkALAAuADAAMQAzADQANQA2
ADYANgA2ADcANwA3ADgAOAA3ADcANQAzADEAMQAwAC0AKwAoACUAIAAdABsAFwAWABUA
EAAPAA0ACwAIAAYAAwAAAAEA//////7//f/9//z//P/5//j/+P/3//n/+v/6//r/9v/1
//X/9f/3//b/9v/2//j/+P/5//n/9f/1//X/9f/1//X/9v/2//j/+f/5//n/+v/7//z/
/f/6//n/+v/5//f/+P/4//j/+v/6//v/+//7//z//v//////AAAAAAEA//8BAAEA///9
//3//f///wAAAAAAAAAAAAD+//7//v///wEAAgAEAAUABAAEAAMAAgADAAQABQAHAAYA
BQAFAAQABgAHAAgACgALAAwADQAOAA0ADwAOAA8AEAASABIAEgAUABIADwALAAgABgAF
AAQABQAGAAcABwADAAEA///9//3/+//7//n/9//4//j/+P/4//j/+P/4//j/+P/3//f/
9f/2//b/9v/4//j/+P/5//f/9v/2//b/9//3//f/9//3//3/CAAZADIATwBvAJsA0gAL
ATkBXQFlAT4B4QBgAOb/j/9R/y7/Kv86/0j/WP9x/4z/oP+x/73/xf/J/87/1P/Y/9z/
4v/n/+v/8P/1//X/9P/0//P/8v/y//P/9P/0//T/9f/1//X/9f/2//b/9//3//f/9//5
//n/+f/6//j/+P/4//j/+v/6//v/+//5//n/+f/5//v/+//7//v//P/8//3//f/8//v/
+//6//v//P/9////AAABAAEAAgABAAEAAgACAAYABwAHAAcACAAIAAkACgAJAAoACwAM
AA8AEAASABMAEwAVABgAGgAdACAAIwAnACYAKQArAC4AMAAyADMANQA2ADcAOAA4ADgA
OAA5ADkAOwA8ADwAOwA7ADkANwA1ADYANAAwAC0AKgAnACIAHwAfABsAGgAZABQAEwAR
AA8ADQAKAAYAAgADAAEAAQAAAAEAAQAAAAAA/f/8//z/+//9//7//v/+//v/+f/4//f/
9//2//b/9v/4//j/+f/5//n/+f/5//n/9//3//j/+P/4//n/+f/5//f/9//3//f/9f/1
//f/9//4//r/+//8//r/+v/7//v/+v/6//v/+//8//7///8BAP//AQABAP//AQADAAMA
BAADAAIAAQAAAAAAAAAAAAEABAAEAAUABQADAAQABAAEAAIAAgACAAMAAwADAAQABAAG
AAcACAAKAAwADAAMAAwADgARABEAEwATABQAEwASABMAEgAQAA0ADAAKAAkACAAGAAYA
BgAFAAEA///9//v/+v/5//r/+f/3//j/+P/4//j/+P/4//j/9v/2//X/9f/1//b/9v/2
//b/9v/2//f/+f/4//j/+P/3//X/9f/3//X/+f8KAB8ANgBTAHMAnQDUAAUBLQFHAUEB
CAGhACoAxP95/0H/JP8o/z7/VP9m/3v/kP+i/6//vf/H/9H/2v/e/+D/5P/o/+n/6//w
//H/8P/w//H/8f/y//L/8//0//b/9v/3//f/9//3//j/+P/3//f/9//3//f/9//3//j/
+P/4//j/+P/2//b/9//3//n/+f/5//n/9//3//f/9//6//r/+//7//v/+//8//z//P/8
//z//f/+//////8AAAIAAwAFAAYACAAJAAkACQAIAAgACQAKAAoADAAOABAAEwAUABYA
FwAXABkAHAAeACAAIgAkACcAKAArAC0AMAAwADIAMwA1ADUANQA1ADQANwA4ADoAOwA5
ADoAOgA5ADcANQAzADEAMgAwACwAKQAnACUAIQAfABoAFQATABEADgANAAsACQAGAAQA
AQD+/////f/9//z/+//7//r/+v/7//r/+v/5//n/+v/6//r/+v/5//n/+f/3//b/9v/2
//b/9v/3//f/9f/1//X/9f/3//f/+P/4//f/9//2//X/9f/1//X/9f/4//n//P/9//z/
/P/7//r/+//8//7///8AAAAAAQABAP7//v/9//3/AwADAP/////+//7//v/+//7//v/+
//7///8AAAAAAQABAAEAAgACAAIABAAEAAQABQAEAAMAAwACAAYABwAIAAoADAAMAAwA
DAAKAA0ADQAPABIAFAAUABQAFgAUABEADQAMAAoACQAIAAgACAAIAAcAAwABAP///f/9
//v/+//5//f/+P/4//j/+P/4//j/+P/2//b/9f/1//X/9v/2//b/+P/4//j/+f/5//j/
+P/4//f/9//1//X/9f/7/wgAGwA2AFUAdQChANoADwE5AVkBWQEiAbcANADG/3f/Pf8e
/yD/Mv9C/1j/df+O/6D/r/+5/7//xf/M/9L/1v/c/+T/6f/r/+7/7//v/+7/7v/t/+7/
7v/v//D/8P/w//H/8f/y//P/9f/2//X/9f/1//X/9f/1//X/9v/0//T/9P/0//L/8v/z
//P/8//z//P/8//0//X/9v/3//b/9v/3//f/9//3//j/+P/4//j/+P/5//j/+f/5//r/
/f/9//7//v/+/////////wIAAgADAAQABAAGAAgACgAMAA4AEQATABMAFQAYABoAGwAc
AB0AHwAjACcAKgAuAC4AMAAxADMANgA3ADgAOAA4ADgAOQA5ADcAOAA4ADcAOQA3ADUA
MwAwAC4AKgAnACUAIwAfAB0AHAAXABUAEwAQAA8ADQALAAoACAAFAAIA///9//3//P/7
//v/+v/6//v/+v/6//n/+P/4//f/9v/2//X/9f/1//X/9P/0//T/8//y//L/8f/v/+//
7//v//D/8f/z//T/8//z//L/8f/z//P/8//z//X/9f/3//f/9//4//j/+P/6//r/+//7
//j/+P/5//n/+//8//z//f/7//3//P/6//r/+v/6//z//P/8//3//v/+//////8BAAIA
AgACAAIAAgACAAMAAwADAAQABAAEAAUABgAIAAgACAAIAAgACAALAAsADQASABQAFAAU
ABQAEgAPAAsACAAGAAUABAAEAAQABAADAP///f/7//n/9//1//X/8//1//b/9v/2//L/
8v/y//L/9P/0//P/8//x//L/8v/y//P/9P/1//f/9f/0//T/9P/1//P/8//z//X/+f8I
ACMARABlAIsAwQAEAUMBdQGfAZ8BXgHfAEwA1P+D/0n/LP8u/zz/Sv9g/33/kv+e/6v/
s/+5/8P/zP/Q/9j/4P/i/+X/5//k/+X/5v/m/+f/5//r/+z/7v/w/+3/7P/s/+v/7P/t
/+//8P/x//H/8f/x//H/8f/x//L/8P/w//D/8P/w//D/8f/x//H/8f/x//H/8//z//P/
8//0//T/9f/1//f/9//4//j/9//2//X/9f/4//n/+f/6//v/+//8//z//v/////////+
//7///8AAAQABgAIAAoADgAQABMAFQAVABUAFgAWABYAGAAaAB0AIQAlACgALAAsAC4A
LwAxADQANQA2ADYANgA2ADcANwA3ADgAOAA3ADcANQAzADEAMAAuACoAJwAnACUAIQAf
ABsAFQASAA8ADQANAAwACwAIAAYAAwAAAP3/+//7//r/+//7//r/+v/5//j/+P/3//f/
+P/4//j/9v/1//X/9f/z//L/8v/y//X/9v/4//n/9v/1//T/8//x//H/8v/y//P/9f/2
//f/9f/1//X/9f/z//P/9f/1//f/+P/4//j/9v/2//f/9//4//j/+f/5//v/+v/4//f/
+v/4//j/+P/4//r/+v/6//v//v/+//////8BAAIAAgACAAAAAAAAAAEAAQABAAIAAgAC
AAMABAAGAAcACAAJAAoACgANAA0ADwAQABIAEgASABIAEAANAAkACQAIAAgACAAGAAYA
BgAFAAEA///9//v/+f/3//f/9f/3//j/+P/4//T/9P/0//T/9P/0//P/8//z//T/9P/0
//X/9v/3//n/+P/2//X/9P/x//H/8f/z//X//f8OACkARABlAJEAzQAKATsBZQGBAXEB
IAGjAB4AuP9t/z3/Lv84/0b/WP9u/4f/nP+s/7X/vf/D/8n/zv/W/+D/5v/q/+v/6//s
/+n/6P/o/+n/6f/t/+7/8P/y//D/8P/x//H/8//z//T/9P/1//X/9f/1//P/8//z//T/
8v/y//L/8v/z//T/9v/3//X/9f/1//X/8//z//P/8//2//b/9//3//f/9//4//j/9v/2
//b/9//6//v/+//8//z/+//7//r///8BAAIAAwACAAIAAwAEAAQABgAIAAoADgAQABMA
FQAVABcAGgAcABwAHgAgACMAJAAnACkALAAtADAAMgA1ADYANwA4ADgAOgA6ADsAOwA5
ADoAOgA5ADkANwA1ADMAMAAuACoAJwAmACUAIgAhAB0AFwAUABEADQALAAgABQAFAAQA
AgAAAAEA//////7/+//7//r/+v/3//b/9v/1//X/9v/2//b/9v/1//X/9f/z//L/8v/y
//P/9P/2//f/9f/1//X/9f/z//P/9P/0//L/8//z//P/8//z//P/8//1//X/9//3//X/
9v/2//b/9P/0//X/9f/1//b/+P/5//j/+P/3//f/+f/3//f/9//6//j/+P/4//j/+P/4
//j/+f/8//z//f/9//v//P/8//z//P/8//z//f/9//3//v/+/wIAAwAEAAYABgAGAAYA
BgAFAAcABgAHAAoADAAMAAwADAAKAAcAAwAEAAIAAQAAAAAAAAAAAP///v/9//z/+//5
//f/9//1//P/8v/w/+7/7v/w//L/9P/0//T/8//z//H/8v/y//L/8P/w//D/8f/x//D/
8P/w/+//8f/z//H/7//5/wwAIwBAAF0AgQC1AOwAGQE9AVUBQwH8AI0AEACs/2v/P/8s
/zT/RP9S/2b/ff+S/6T/s/+7/8H/x//K/9D/1v/a/9z/4//p/+r/6f/o/+j/6f/p/+z/
7P/t/+7/7//w//L/8//y//H/8f/w/+//7//v/+//8f/x//H/8v/y//L/8v/y//L/8v/z
//P/8f/x//H/8f/0//X/9v/3//f/9v/2//X/9//3//j/+P/5//r/+//9//z/+//5//j/
+f/5//r/+v/+/////////wAAAAABAAIABgAIAAoADAAKAAoACwALAA4AEQAVABgAGAAa
ABwAHwAgACMAJQAoACsALgAwADMANQA1ADUANAA0ADQANQA1ADMANAA0ADMANQAzADEA
LwAuACwAKAAlACEAHwAbABkAGAATABEADwAKAAkABwAFAAQAAgD///z/+//5//n/+P/5
//n/+P/4//f/9v/2//X/8//0//T/9P/y//H/8f/x//L/8v/z//T/8//y//L/8f/x//H/
8f/x/+//7//w//D/7f/t/+z/6//t/+//8f/z//L/8f/y//H/8v/0//X/9v/1//T/9P/z
//P/9P/2//f/9//4//j/+f/7//v/+//4//b/9v/2//b/+P/4//j/+f/6//r/+//7//3/
/v/+//7//f/8//v/+//5//n/+v/6//3///8BAAQABAAEAAQABAACAAUABQAHAAoADAAM
AAwADAAKAAcAAwABAP7//P/6//z//P/8//v/+//5//f/9f/x/+//7//t/+//8P/w//D/
7v/u/+7/7v/s/+z/6//r/+7/8P/x//L/8P/w//D/8f/x//D/8P/w//P/7//r/+v/7f/x
/wAAGQA2AE8AbwCbAM4A/QAlAUUBQQEIAacALgDE/3f/Qf8k/yT/NP9I/1r/cf+I/5z/
qf+1/7//xf/K/8z/0v/c/+L/5f/n/+j/5//m/+b/5//n/+j/6P/p/+r/7P/s/+3/7f/v
/+//8P/w//D/7//u/+3/7//v/+//8P/y//L/8v/y//D/8P/x//H/8f/x//H/8f/v/+//
7//v//L/8v/z//P/8//z//T/9P/2//b/9v/3//j/+f/5//r/+//7//z//P/+////////
//7//v///wAAAgAEAAYACAAHAAgACgALAA8AEQAUABYAGAAaABwAHwAiACUAJwAqACgA
KgArAC0AMAAxADIAMgAxADAAMAAvADIANAA1ADUANQAzADEALwAuACwAKAAlACEAHwAb
ABkAFgARAA8ADQAKAAkABwAFAAQAAgD///z/+f/3//f/9v/1//X/9P/0//P/8v/y//H/
8//0//T/9P/w/+//7//v/+3/7P/s/+z/7v/u/+//7//v/+//7//v/+3/7f/u/+7/7P/t
/+3/7f/r/+v/6//r/+3/7f/v/+//8f/y//L/8v/y//L/8//z//D/8P/x//H/8f/y//L/
8//1//X/9v/2//b/9v/2//n/+v/7//3//f/8//z/+//7//z//P/8//r/+v/6//v//f/9
//7//v////////8AAAEAAgADAAQAAgAFAAUABwAKAAwADAAMAAoACAAFAAEAAgAAAP//
/v8AAAAAAAD///z/+f/2//P/8f/v/+//7f/u//D/8f/y/+//7v/t/+z/7P/s/+v/6//r
/+z/7P/s/+r/6v/q/+v/6//q/+r/6v/r/+v/6//t//P/AQAWAC8ATgB3AKsA6QAoAV8B
jQGVAV8B6gBZANr/hP9H/yX/Jv82/0T/Vv9w/4X/lv+m/6//tf+7/8P/yP/O/9T/2P/a
/9//4//i/+P/5v/m/+f/5//n/+b/5v/m/+T/5P/l/+X/5//n/+j/6P/p/+n/6f/p/+v/
6//r/+z/7P/s/+z/7P/r/+r/6v/p/+n/6f/p/+n/6//r/+v/6//q/+r/6//r/+v/6//s
/+z/6v/q/+r/6//u//H/8//2//f/9//4//j/+P/3//X/8//3//j/+v/8//z//v8AAAIA
AwAEAAYABwALAA0AEAASABYAGAAaAB0AHAAfACEAJAAmACgAKQArADAAMQAyADIAMAAw
ADEAMQAxADIAMgAxADMAMQAvAC0AKQAmACEAHQAdABsAFwAVABEACwAIAAUABAADAAEA
///+//z/+f/2//b/9f/2//b/9P/z//H/8P/v/+7/7v/t/+//8P/w//D/7v/t/+3/7f/t
/+z/7P/s/+z/7P/t/+3/6f/p/+n/6f/q/+v/7f/u/+7/7//v/+//7//v/+//7//v/+//
8f/x//H/8v/y//L/8v/y//P/8//y//L/8//z//X/9v/4//b/9v/2//b/9P/0//T/9f/3
//j/+v/7//v//P/8//z/+v/6//r/+//8//3///8AAAEAAQABAAIABAAEAAQABAAEAAcA
BwAJAAoADAAMAAwADgAMAAkABQAGAAQAAwACAAAAAAAAAP/////9//v/+f/3//X/9f/z
//H/8v/y//L/8P/w//D/8P/u/+7/7f/t/+3/7v/u/+7/8P/w//D/8f/z//L/8v/y/+3/
7//v/+3/8f/9/w4AJQBEAGkAkQDJAAoBQQFvAZEBgQEyAbEAKgC+/3P/P/8u/zT/Qv9S
/2b/gf+W/6b/sf+3/73/xf/K/9D/2P/e/+D/4//l/+j/6f/q/+r/6//r/+v/6v/q/+r/
6//s/+7/7//u/+3/7f/s/+//7//v/+//7//v/+//8P/w//D/8P/w//L/8v/z//P/8//z
//P/8//z//P/8//z//L/8v/z//P/9f/1//b/9v/0//T/9P/1//f/+f/6//z/+//7//z/
/P/+//////////7//v///wAAAgAEAAYACAAJAAoADAANAA0ADwASABQAGAAaABwAHwAi
ACUAJwAqACoALAAtAC8ANAA1ADYANgA0ADQANQA1ADUANgA2ADUANwA1ADMAMQAwAC4A
KgAnACQAIQAcABkAGAATABEADwANAA0ADAALAAcABAAAAPz//f/7//v/+v/3//f/9v/2
//b/9v/3//f/+P/6//v//P/4//f/9//3//X/9P/0//T/8v/y//P/8//v/+//7//v//H/
8f/y//L/8P/x//H/8f/v/+//7//v//D/8f/0//X/8//0//T/9P/y//L/8//z//L/8v/z
//P/9f/2//b/9//4//v//P/7//n//P/5//j/9//2//f/+P/5//v/+v/6//v/+//7//z/
/P/8//7//v/+/////////wAAAAAAAAEAAgAEAAIAAgACAAIAAwAHAAgACwAMAA4ADgAO
AAwACgAHAAMAAwACAAIAAgACAAIAAgABAAAA///+//3/+f/1//P/7//w//L/8//0//D/
8P/w//D/8v/y//H/8f/z//T/9P/0//H/8P/v/+//8f/w//D/8P/t/+3/7f/r/+3/+f8M
ACUAQABfAIkAwwD+ACsBTwFjAU8B/gCDAAoArP9l/zf/LP86/0j/Vv9s/4X/mv+s/7n/
wf/H/8f/yv/Q/9r/4P/k/+f/6f/m/+X/6P/o/+n/6f/q/+r/6//s/+7/7v/v/+//7//v
//D/8P/v/+//7//v/+//7//v//D/7f/s/+v/6v/r/+z/7v/v//H/8f/x//H/8v/z//T/
9f/1//T/9P/z//X/9f/2//b/+P/4//j/+f/3//f/9v/2//n/+f/6//r//P/9//3//f8A
AAAAAQACAAIABAAGAAgACwAMAA4ADwARABMAFgAYABkAGgAbAB0AIAAjACUAKAAoACoA
KwAtAC4ALwAwADAALgAuAC8ALwAwADIAMwAzADAALQAqACcAJAAiAB4AGwAbABsAGQAZ
ABQADwANAAsABgAFAAMAAQACAAAA/f/6//z/+//8//z/+P/3//X/9P/0//T/9f/1//L/
8v/x//D/7v/t/+3/7f/u/+7/7//w/+7/7v/v/+//7f/t/+3/7f/s/+v/6//q/+v/7f/u
/+//7v/t/+z/6//t/+3/7//v//H/8v/y//L/8v/y//P/8//y//L/8//z//P/9v/6//r/
+f/4//f/9v/0//T/9P/1//j/+P/5//n/+f/6//r/+v/4//j/+P/5//r/+//9//7/AgAD
AAQABgAEAAQABAAEAAQABwAHAAkADgAQABAAEAAOAAwACQAFAAQAAgABAAAA/v/+//7/
/f/9//v/+f/3//P/8f/x/+//7//w//D/8P/u/+7/7v/u/+7/7v/t/+3/7f/u/+7/7v/s
/+z/7P/t/+v/6v/q/+r/6//r/+v/6//r//P/BAAbADgAXwCLAMMABgFDAXUBlwGRAUwB
yQA2AMr/ff9D/yr/MP88/0z/ZP99/47/nv+t/7X/u//B/8b/yv/Q/9b/2v/f/+P/5P/j
/+T/5P/l/+X/5v/m/+f/6P/q/+r/6//r/+r/6f/p/+j/6v/r/+z/7f/t/+3/7f/u/+7/
7v/u/+7/7v/u/+//7//v/+//7//v/+7/7f/s/+v/7P/s/+3/7f/u/+//8f/y//D/8P/w
//H/8v/z//P/9P/3//f/+P/4//j/+f/5//n/+P/4//n/+v/+/wAAAgAEAAYACAALAA0A
DwARABQAFgAWABgAGgAdAB4AIQAjACYAJgAoACkAKwAwADEAMgAyADIAMgAzADMAMQAy
ADIAMQAxAC8ALQArACoAKAAkACEAHQAbABcAFQAVABEAEAAPAAwACwAJAAcABQACAP7/
+v/7//n/+f/4//X/9f/0//T/9P/0//X/9f/0//T/8//y//L/8f/x//H/7//u/+7/7v/s
/+z/7f/t/+3/7f/t/+3/7f/t/+7/7v/w//H/8f/x//H/8f/x//H/8f/x//P/8//z//T/
9P/0//L/8v/z//P/9f/2//j/+f/9//z/+v/6//r/+v/6//r/+v/6//r/+//6//r/+//7
//3//v/+//7/AAAAAAAAAQD/////AAAAAAMABQAHAAoACQAIAAcABgAIAAsACwANABIA
FAAUABQAEQAOAAoABQAGAAQAAwACAAIAAgACAAEA/f/7//n/9//2//X/9v/1//L/8v/x
//D/8P/y//T/9v/0//T/8//z//H/8v/y//L/8v/y//L/8//1//T/9P/0//X/9f/3//n/
9//7/wwAKQBIAGkAlQDPAAwBQQFxAYsBdQEkAaUAHgC4/3H/Qf8y/zr/Sv9Y/3D/h/+a
/6r/t/+9/8P/x//K/9D/1v/i/+j/6f/r/+z/7f/r/+r/6v/p/+v/7P/u//D/7//u/+7/
7f/t/+3/7v/u//D/8f/y//P/8v/x//D/8P/x//L/8//0//T/9P/1//X/9//3//f/9//1
//X/9f/1//b/9v/3//f/9//3//j/+P/2//b/9v/3//n/+//8//7//f/9//7//v/+////
/////wIAAgADAAQABAAGAAgACgALAAwADgAPABMAFQAYABoAGgAcAB4AIQAiACUAJwAq
ACwALgAvADEAMwAzADMAMgAyADIAMwAzADMANAA0ADMANAAzADIAMQAuACwAKAAlACUA
IwAfAB0AGAATABEADwAOAA0ACwAJAAsACgAIAAYAAwABAAEAAAD9//3//P/8//3//P/8
//v/+v/6//n/+P/4//f/9//3//n/+P/4//j/9//2//b/9f/1//X/9f/1//X/9f/2//b/
9v/3//f/9//1//X/9f/1//T/8//0//P/9v/4//n/+v/4//j/+f/5//b/9v/3//f/+//6
//r//f/8//7//v/+//7/AAAAAAAAAQACAAIAAwADAAMABAAEAAQAAwACAAEAAQADAAMA
BAAEAAYABwAIAAoACQAIAAcABgAHAAsADAAPABIAFAAUABQAFAASAA8ACwAMAAoACQAI
AAUABAADAAEAAAD///7//f/5//f/9//1//X/9v/2//b/9v/2//b/9v/0//T/8//z//T/
9v/3//j/9//2//X/9f/1//T/9P/0//P/8//z//H/9f8BABQAKwBEAGEAhwC7APQAJQFN
AV8BQwH0AH8ABgCq/2n/Pf8w/zr/TP9e/3L/h/+e/7L/vf/D/8f/y//S/9r/4P/k/+j/
6//t/+7/7//w//D/8f/x//L/8v/z//T/9P/0//X/9f/1//X/9v/2//f/9//3//f/9//3
//f/+P/4//j/+P/4//f/9v/2//X/+P/5//r/+//5//f/9f/z//f/+P/6//v//f/9//7/
/v/7//r/+f/5//v//f/+/wAAAwADAAQABAAGAAcABwAHAAYABgAHAAgACAAKAAwADgAR
ABIAFAAVABYAFwAZABoAHgAgACIAJQAmACkAKwAuACwALgAvADEAMgAzADQANAA2ADYA
NwA3ADQANAAzADEAMwAxAC8ALQAuACwAKAAlACMAIQAdABsAGgAVABMAEQAOAA0ACwAJ
AAgABgADAAAA///9//3//P/9//3//P/8//v/+v/6//n/+P/4//f/9v/2//f/+f/7//j/
9v/1//T/9P/0//X/9f/1//X/9f/1//f/9//4//j/+P/5//n/+f/5//n/+f/5//v/+//9
//3//f/+//7//v/8//z//f/9//7//v///////f/+//7//////wEAAQACAAAAAAAAAAAA
AgACAAIAAwACAAIAAwADAAEAAgACAAIAAwAEAAUABwAHAAcACAAIAAcABwAHAAgACgAK
AAoACgAIAAsACwANABEAFAAVABYAGAAWABMADwAMAAoACQAIAAoACgAKAAkABwAFAAMA
AQD9//v/+//5//v//P/8//z/+P/4//j/+P/4//j/9//3//f/+P/4//j/+v/6//r/+//5
//j/+P/4//n/+//5//f/9////woAHQA4AFMAdQClAN4ADwE1AU0BRQEIAZ0AIgC+/3X/
Pf8k/yr/QP9S/2b/gf+W/6T/sf+//8n/0f/Y/+D/5P/m/+r/7//v/+7/7//y//L/8//z
//T/9P/1//b/+P/4//n/+f/3//f/+P/4//r/+//8//3//P/7//r/+v/6//r/+v/6//z/
/P/9//3//P/7//r/+f/5//n/+f/5//z//P/9//3//////wAAAAD+//7//v///wEAAwAE
AAYABQAFAAYABgAHAAcABgAFAAYABgAHAAgACgAMAA4AEAAPABAAEgATABYAGQAdACAA
IwAmACkALQArAC0ALgAwAC4AMAAxADMAOAA5ADoAOgA5ADgAOAA3ADgAOgA7ADsAOwA5
ADcANQA0ADIALgArACsAKQAlACMAHgAZABcAFQASABEADwANAAwACgAHAAQABQADAAMA
AgAEAAUABQAGAAMAAAD+//v/+f/6//r/+v/6//n/+f/5//n/+P/4//j/+v/6//v/+//5
//n/+f/5//f/9//4//j/+P/5//n/+f/6//v//P/9//3//f////////8AAAAAAAAEAAYA
BwAHAA==
         </WaveFormData>
      </LeadData>
      <LeadData>
         <LeadByteCountTotal>10000</LeadByteCountTotal>
         <LeadTimeOffset>0</LeadTimeOffset>
         <LeadSampleCountTotal>5000</LeadSampleCountTotal>
         <LeadAmplitudeUnitsPerBit>4.88</LeadAmplitudeUnitsPerBit>
         <LeadAmplitudeUnits>��V</LeadAmplitudeUnits>
         <LeadHighLimit>2147483647</LeadHighLimit>
         <LeadLowLimit>268435456</LeadLowLimit>
         <LeadID>V5</LeadID>
         <LeadOffsetFirstSample>0</LeadOffsetFirstSample>
         <FirstSampleBaseline>0</FirstSampleBaseline>
         <LeadSampleSize>2</LeadSampleSize>
         <LeadOff>FALSE</LeadOff>
         <BaselineSway>FALSE</BaselineSway>
         <ExcessiveACNoise>FALSE</ExcessiveACNoise>
         <MuscleNoise>TRUE</MuscleNoise>
         <LeadDataCRC32>2030479879</LeadDataCRC32>
         <WaveFormData>
6v/q/+r/6v/t/+7/7//w//L/8v/y//L/8v/y//L/8v/y//L/8v/y//P/9P/1//b/9//4
//n/+v/7//z//f/+/wAAAAAAAAAABAAGAAgACgAMAA4AEAASABUAGAAbAB4AIQAiACMA
JAAmACgAKgAsAC8AMAAxADIAMQAwAC8ALgAwADAAMAAwACwAKgAoACYAIQAeABsAGAAV
ABIADwAMAAgABgAEAAIA///+//3//P/6//r/+v/6//n/+P/3//b/9P/0//T/9P/x//D/
7//u/+7/7v/u/+7/7//w//H/8v/w/+7/7P/q/+3/7v/v//D/7v/u/+7/7v/u/+7/7v/u
//D/8P/w//D/8P/w//D/8P/y//L/8v/y//L/8v/y//L/8P/w//D/8P/x//L/8//0//T/
9P/0//T/9f/2//f/+P/2//b/9v/2//b/9v/3//n/9//4//j/9//1//b/9v/2//j/+P/4
//j/9v/2//f/9//4//v//f8AAP//////////AQADAAYACAAKAAsACwAKAAwACgAJAAYA
BgAEAAQAAwAEAAMAAwADAP//+//4//b/8//y//H/8f/x//L/8v/x//L/8f/x//H/7//v
/+//7v/s/+3/7v/u/+7/7f/t/+3/7f/t/+3/7f/p/+r/7P/p/+X/7f/z//z/DQAoAEgA
dwCuAOMAEgE6AUcBKQHmAJ0AYQAsAAEA6f/c/9H/x//L/9L/1P/V/9z/4P/f/9//3//h
/+T/5f/k/+P/5v/q/+n/5//n/+f/5//l/+X/5f/n/+j/6P/n/+f/5//n/+f/6P/o/+j/
6P/o/+j/6P/p/+n/6//r/+v/6v/o/+n/6v/q/+r/6v/q/+r/7P/s/+z/7P/u/+//7//v
/+7/7f/s/+z/7v/u/+7/7//u/+7/7v/u//P/9P/1//b/9f/2//b/9v/2//f/9//4//v/
/f/+////AAABAAIAAwAEAAYACAALAA8AEAATABUAFwAbAB4AHwAjACUAKAApACkAKwAt
AC8AMQAxADIAMwAzADQANAA0ADQAMwAxAC8ALwAuACsAKQAlACEAIAAbABkAFAASABAA
DQAMAAoABwAEAAIA/v/8//z//P/9//3//P/7//v/+//5//j/9//3//r/+v/6//r/+f/3
//X/8//1//X/9f/1//f/9v/2//b/8//z//P/8//1//X/9f/1//j/+P/4//j/+v/6//r/
+v/5//j/9//3//b/9v/3//f/9//3//n/+f/6//r/+//8//v/+//8//7//P/8//z/+v/6
//n/+f/7//z//P/8//z//P/6//r/+//9////AAAAAP///f/+//7//v///wAAAQACAAAA
AAABAAEA//8BAAIABAAHAAcABwAHAAgACQALAAwADgAPAA8ADgAQAA4ADQAKAAYABAAE
AAMAAwADAAQABQAAAP3/+//6//n/+P/3//f/9f/2//b/9f/0//P/8//z//X/9f/1//T/
8//z//P/8v/0//P/8//z//H/8f/x//H/8f/y//L/8f/v//H/9f/+/w0AJAA+AF8AjgC/
AOwAEAErASkB/gC3AG0ANAAHAOf/2v/V/8v/x//Q/9j/3//m/+j/5//l/+X/4//k/+P/
5v/p/+z/7v/z//L/8f/w/+//7v/t/+z/7f/w//D/7//v/+3/7f/t/+7/7v/u/+7/7v/w
//D/8f/x/+//7//v/+7/7//x//P/9P/z//L/8f/w//H/8v/z//T/9P/1//X/9f/0//P/
8v/y//L/8v/y//P/9v/2//b/9v/2//b/9v/2//n/+v/6//r/+v/7//v//P/8//3//f/9
/wAAAQACAAMABAAGAAgACwAQABIAFgAZABoAHQAfAB8AIwAlACgAKQApACsALQAvAC8A
LwAwADEAMgA0ADUANgA0ADMAMQAvADAALgAqACcAIwAfAB4AGQAWABIAEQAQAAsACgAI
AAUAAgAAAPz/+v/7//r/+v/5//j/9//3//f/9f/0//P/8//2//b/9v/2//X/8//x/+//
7//v/+//7//x//D/8P/w//H/8f/x//H/7//v/+//7//w//D/8P/w/+7/7v/u/+7/7P/s
/+z/7f/v//D/8v/z//H/8f/z//P/8v/w/+//7v/w//H/8//2//b/9v/2//T/9v/5//n/
+P/3//b/9f/0//T/9P/1//f/+f/6//r/+f/3//j/+P/4//b/9v/2//b/9v/2//f/9//5
//v//P/+////////////AgADAAUABgAIAAkACQAIAAoACAAHAAQAAgAAAAAA///8//v/
+//7//b/8//x//D/7v/u/+7/7//u/+7/7f/r/+v/6//s/+3/6//r/+v/6v/q/+v/7P/s
/+7/7f/t/+3/7f/t/+3/7f/t/+r/6v/r/+f/5//v//z/DQAiAD4AYQCOALsA4gAGARUB
AwHOAIkASwAYAO3/0//M/8n/yf/J/8z/0v/Z/9z/3v/h/+X/5//n/+b/5//o/+f/5v/q
/+n/5//n/+f/5//n/+f/5//p/+z/7P/r/+v/7f/t/+3/7v/s/+z/7P/s/+z/7P/t/+3/
7f/t/+3/7P/r/+v/6//q/+r/6v/q/+r/6v/q/+r/6v/r/+3/7v/v/+3/7f/t/+7/8P/w
//D/8f/w//D/8P/w//P/9P/1//b/+f/6//r/+v/4//n/+f/6//v//f/+////AgADAAQA
BQAGAAgACgANAA8AEAATABUAGQAdACAAIQAiACMAJQAlACUAJwApACsALAAtAC8AMQAx
ADIAMgAyADEALwAsACkAKgAoACQAIQAgAB0AHQAZABQADgALAAgAAwACAAAA/f/8//r/
9v/0//P/8v/y//H/8P/v/+//7//x//D/7//v//L/8v/y//L/9P/z//L/8f/w/+//7v/t
/+3/7P/s/+z/6//r/+v/6//t/+3/7f/t/+7/7v/u/+7/7P/s/+z/7P/v//D/8f/z//H/
8P/w/+//8f/x//P/8//1//T/9P/0//T/8//z//T/9v/2//T/9P/y//L/8v/y//L/9f/2
//j/+//5//r/+v/5//v//P/8//z//v/+//7//v/8//z//f/9////AQACAAQABQAFAAUA
BQAGAAcACQAKAAsADQAOAA4ADgAMAAsACAAIAAYABgAFAAYABQAFAAUAAAD9//v/+v/3
//b/9f/1//P/9P/0//P/8//z//T/9f/z//P/8//y//L/8//0//T/9P/z//P/8//1//X/
9f/1//P/8v/y/+//7f/v//P//v8RACoARgBrAJoAywD2AB4BMwElAfAAowBfACwA///h
/9b/0//J/8n/1P/e/+P/5v/o/+X/5f/l/+X/6P/r/+7/8f/y//T/9f/y//H/8P/v//H/
8f/x//P/9P/0//P/8//1//X/9f/2//b/9v/2//b/9P/0//X/9f/1//X/9f/0//L/8//0
//T/9P/0//T/9P/1//b/9//4//b/9//3//f/9//3//f/+P/2//b/9v/3//b/9v/2//b/
+f/6//v//P/7//z//P/8//z//f/9//7///8BAAIAAwAIAAkACgALAAwADgAQABMAEwAU
ABcAGQAdACEAJAAlACcAKQAsAC0AMQAzADUANwA1ADUANgA3ADcAOAA4ADgAOgA5ADcA
NQAyADAALAApACQAIQAhAB0AGgAWABUAFAARABAADgALAAgABgACAAAA/f/8//z/+//8
//v/+//7//v/+v/5//n/+P/4//j/+P/4//f/9v/1//f/9//3//f/9v/0//P/8v/v/+//
7//v//L/8//0//X/9P/0//T/9P/2//b/9v/2//T/9P/0//X/+P/4//n/+f/7//v//f/9
//v/+v/6//r//f/9//7/AAD+//7//P/8//z//P/8//7//v///wEA//8AAAAA//8BAAIA
AgACAAIAAgACAAIABAAEAAUABQAFAAcACAAKAAoACQAIAAcACAAJAAsADAARABMAFAAU
ABYAFAATABAADAAKAAoACQAIAAcABwAHAAIA///9//z/+//6//n/+f/5//r/+v/5//b/
9f/1//X/9v/3//j/+P/3//f/9//2//n/+f/6//v/+v/5//j/9//3//b/9v/1//P/8f/3
/woAIQA8AFoAgwC4AOsAGgFIAWEBUQEWAcUAgQBOACEAAQD0/+v/3f/b/+b/6v/p/+j/
5v/j/+X/5//n/+z/8f/y//H/8v/u/+3/7//v/+//7//x//H/8f/z//H/8P/u/+3/7v/v
//D/8v/y//L/8v/y//L/8v/z//P/8//z//P/8v/w//H/8v/y//T/9P/0//T/9P/0//T/
9P/0//X/9f/1//f/9//3//j/9//2//X/9f/4//j/+P/4//j/+P/4//j/+//8//z//P/6
//v/+//8////AQACAAMACQALAA0ADwAQABAAEAARABEAEgAVABcAHAAhACUAJwAoACkA
KwArAC4AMQA0ADcANQA1ADYANwA5ADoAOgA6ADoAOQA3ADUANAAyAC4AKwAqACcAJwAj
AB4AGAAVABIAEAAQAA8ADQAMAAoABgAEAAIAAAD///3//v/9//3//f/9//z/+//7//7/
/v/+//7//v/9//z/+//6//n/+P/3//r/+v/7//z/+v/5//j/9//1//X/9f/1//f/+P/5
//r/+P/4//j/+P/4//j/+P/5//r/+v/7//v/+v/5//r/+f/5//j/+P/4//3/+//6//r/
/P/6//r/+v/6//z//P/9//////8AAAAA//8BAAIAAgACAAIAAgACAAIAAgACAAMAAwAB
AAMABAAGAAkACQAJAAkADAANAA8AEAASABMAEwASABIAEAAPAAwACwAKAAsACwAKAAkA
CQAJAAUAAQD+//z/+f/4//f/9//5//r/+v/5//b/9f/1//X/9f/1//X/9P/0//X/9v/2
//j/9//3//f/9f/1//X/9f/x//D/8P/x/+//8f/7/woAHQA4AFwAiQC8AOcAEgE6AUUB
JwHoAJ0AXwAsAAMA7//m/93/1//Z/+L/6P/p/+r/6P/n/+X/5f/n/+7/8//0//P/8v/w
/+3/6//r/+v/6//u/+//8P/z//P/8v/w/+//8f/x//H/8v/0//T/9P/0//P/8v/y//H/
8f/x//H/8P/x//P/9f/2//T/9P/0//T/8//y//H/8P/y//P/8//z//P/8//z//T/8v/y
//L/8//2//b/9v/2//f/9v/1//T/+P/6//v//P/8//3//f/+//7/////////AwAFAAcA
CQAMAA4AEAATABUAFgAZABsAGwAfACIAIwAnACkALAAtAC8AMQAzADUANwA3ADgAOQA3
ADgAOAA4ADgANwA1ADMAMQAuACkAJQAlACMAJAAhABwAFgATABAADAAKAAcAAwADAAIA
///+//3//P/8//v/+v/5//n/+f/3//b/9f/1//b/9v/2//b/9v/1//T/8//z//P/8//z
//T/9P/1//b/9f/1//X/9f/z//P/8//z//L/8v/y//L/8v/y//L/8v/0//T/9P/1//T/
9P/1//X/9P/z//T/8//0//T/9f/2//b/9f/1//b/+P/2//b/9v/4//b/9v/2//b/9P/0
//X/9//5//r/+v/5//f/+P/4//j/+P/4//j/+P/4//j/+f/5//v//f/+/wAAAQABAAEA
AQABAAEAAgACAAUABwAIAAgACAAGAAUAAgAAAP7//v/9//z/+//7//v/+f/3//b/9v/z
//L/8f/x/+//7v/s/+n/6v/r/+3/7//v/+//7//u/+z/7f/u/+7/7P/r/+v/6//r/+v/
6//r/+v/7P/s/+n/5f/p//H/AgAXADAATgB1AKQAzQD0ABgBHwEFAcoAgQBDABgA9f/d
/9b/z//H/8f/zv/W/9v/4P/g/9//3f/d/9//4P/h/+L/5//q/+j/5//l/+X/5f/l/+f/
5//n/+n/7P/s/+v/6//p/+n/6f/q/+r/6v/q/+r/6v/q/+v/6//t/+3/7f/s/+z/7f/u
/+7/7P/s/+z/7P/t/+7/7//w/+7/7//v/+//7//v/+//8P/y//L/8v/z//H/8P/v/+7/
8P/w//D/8P/y//T/9f/2//b/9//3//j/+f/7//z//f/9//3//f/9/wEABAAHAAsACwAM
AA8AEQATABcAGgAbAB4AIQAlACcAKQArAC0ALwAtAC0ALgAvAC8AMAAwADAAMgAxAC8A
LQAqACgAJAAhAB4AGwAbABcAEwAOAAwACgAHAAYABAABAAAA/v/6//j/9//2//b/9f/2
//X/9f/1//X/9P/z//P/8v/y//L/8v/w/+//7v/t//D/8f/y//P/8P/u/+3/7P/s/+3/
7v/v/+//7//v/+//7f/s/+v/6v/t/+7/7//w/+7/7v/u/+//8P/w//H/8f/w/+//8P/v
//D/8P/x//L/8//z//T/9v/4//b/9v/0//L/8v/y//L/9P/0//X/9//3//j/+P/3//f/
+P/4//j/9v/2//b/9v/2//b/9//3//f/+f/6//z/////////////////AAAAAAUABwAI
AAgACAAGAAUAAgD9//r/+f/3//j/9//3//f/9f/z//L/8v/t/+z/6//r/+3/7v/u/+3/
7P/r/+v/6//p/+n/6f/o/+n/6//t/+7/7P/r/+v/6//r/+v/6//r/+//6v/m/+X/5f/l
/+3//P8TACgAQABjAI4AtwDgAAgBGQEHAdgAkwBRAB4A9f/Z/87/y//F/8P/yv/S/9n/
3P/e/+H/3//d/9v/3v/j/+j/6f/o/+j/5//l/+X/5f/l/+X/5f/l/+f/6P/o/+f/5//o
/+n/6v/s/+v/6v/p/+j/6P/o/+n/6f/q/+v/7P/s/+r/6//s/+z/7P/s/+z/7P/q/+r/
6v/q/+z/7f/t/+3/6//r/+v/7P/t/+7/7//x//D/8P/w//D/8v/y//L/8v/z//T/9P/0
//T/9f/1//b/9//5//r/+//8//3//v///wQABgAIAAsADQAOABEAEwAVABkAHAAdAB4A
HwAhACEAJAAnACoALQAsACsAKwArAC4AMAAxADIAMgAxAC8ALQAsACoAJgAjAB8AGwAa
ABUAEwAOAAwACgAGAAQAAQD9//3//P/5//j/9v/0//P/8f/w/+//7//v/+//7v/t/+3/
8P/w//D/8P/w/+//7v/t/+v/6//r/+v/7P/s/+3/7v/t/+3/7f/t/+v/6//r/+v/7P/s
/+z/7P/q/+r/6v/q/+z/7P/s/+3/7v/u/+//7//v/+//8f/x//D/7v/t/+z/7f/t/+7/
8P/w//L/8v/y//L/8v/y//T/9P/1//f/9v/2//X/8//1//b/9v/2//X/9P/z//L/9P/0
//X/9f/z//X/9v/4//r/+//8//3//P/9////AAADAAUABgAGAAYABAADAAAA/P/6//r/
+f/6//n/+f/5//X/8f/u/+z/6//q/+n/6f/r/+z/7P/r/+j/5//n/+f/5//n/+f/5v/m
/+f/6P/o/+b/5f/l/+X/5f/l/+X/5f/l/+T/5P/j/+P/6f/1/wYAHwBAAGoAmwDQAAEB
MAFOAUMBEQHCAHcAPwASAPH/5f/e/9H/y//T/9j/2v/d/97/2P/Z/9v/2//b/97/3//e
/+P/4v/g/9//4P/h/+L/4//h/+H/4f/j/+P/4v/g/9//4f/h/+H/4v/i/+L/4v/i/+T/
5P/l/+X/5f/l/+X/5P/j/+P/4//i/+L/4v/i/+L/5P/k/+T/5P/k/+X/5f/l/+P/4//j
/+T/4v/i/+L/4//m/+j/6v/s/+z/7P/s/+z/7P/s/+v/6v/t/+//8P/y//H/8//0//X/
+P/5//r/+/8AAAIABAAHAAkACgANAA8ADwATABYAFwAaAB0AIQAjACUAJwApACsAKwAr
ACwALQAvADAAMAAwADAALwAtACsAKQAmACEAHQAaABcAFwATAA0ACAAGAAQAAwACAAAA
/f/8//r/9v/0//T/9P/1//X/8v/x//H/8f/v/+7/7f/t/+//8P/x//L/8P/v/+7/7f/t
/+3/7f/t/+//7v/u/+7/7P/r/+r/6f/q/+v/7P/t/+7/7v/u/+7/7P/s/+z/7P/s/+z/
7P/t/+z/7P/t/+3/7f/t/+//7//x//D/8P/w//P/9f/0//T/9P/0//T/8v/y//P/9f/1
//b/9v/1//f/+P/4//j/9v/2//b/9v/3//j/+v/7//r/+//7//z//v///wAAAQAAAAEA
AwAEAAcACQAKAAoADAAKAAkABgAGAAQABAADAAAA/////////v/7//n/+P/1//T/8//z
//H/8v/y//H/8P/v/+//7//t/+3/7f/s/+r/6//s/+z/7f/t/+7/7//x//H/8f/x/+3/
7v/s/+v/6//x//f/BgAdADgAWACFALoA6QAWAUABTQExAfIApwBnADQACwDx/+b/3f/T
/9X/3v/k/+X/5v/k/+H/4f/h/+X/6P/p/+j/6f/s/+z/6//r/+v/6//r/+n/6f/p/+v/
7v/u/+3/7f/r/+v/6//s/+z/7P/s/+z/7v/u/+//7//t/+3/7f/s/+7/7//w//D/8P/w
//D/8P/y//L/8v/y//D/8f/x//H/8//z//P/9P/y//L/8v/z//b/9v/2//b/9v/2//b/
9v/3//j/+P/4//j/+f/5//r/+f/7//z//f8AAAEAAgADAAQABgAIAAsADwAQABMAFQAZ
AB0AIAAhACMAJQAoACkALQAvADEAMwAxADEAMgAzADMANAA0ADQANgA1ADMAMQAwAC4A
KgAnACMAHwAeABkAFQAQAA4ADAAMAAwACwAJAAUAAgD9//r/+f/4//j/9//2//X/9f/1
//f/9v/1//X/9//4//n/+v/5//f/9f/z//P/8//z//P/8f/w//D/8P/v/+//7//v//H/
8f/x//H/8P/w//D/8P/u/+7/7v/u//D/8P/w//H/8f/w//D/7//t/+3/7//v/+3/7P/s
/+z/7v/v//H/9P/2//b/9v/0//T/+P/3//b/9f/0//b/9v/3//n/9//4//j/9//5//r/
+v/6//z//P/8//z/+v/6//v/+//7//3//v8AAAAA///+//3///8BAAQABgAJAAsADAAM
AAsACAAGAAIAAgAAAAAA//8AAP////////3/+//6//r/9P/y//D/7//x//L/8v/x/+7/
7f/t/+3/7//v/+//7v/u/+//8P/w/+//7f/s/+v/6//r/+v/6//r/+r/6v/n/+X/6f/z
/wQAGQAyAFQAgwC2AOEABAEmAS8BDwHMAIcATQAcAPP/4//e/9f/z//P/9j/4P/l/+j/
6v/n/+H/3//h/+b/6f/q/+3/7P/q/+f/6f/p/+n/6f/p/+n/6f/r/+z/7P/r/+v/7f/t
/+3/7v/s/+z/7P/s/+z/7P/t/+3/7P/r/+r/6P/q/+v/7P/s/+7/7v/u/+7/7//w//H/
8v/x//H/8P/v/+//7//v//D/8f/y//P/9f/z//L/8f/w//L/8v/y//L/9f/2//b/9v/4
//n/+f/6//n/+//8//3/AAABAAIAAwAIAAoADAAPAA8AEAATABUAFwAbAB4AHwAjACUA
KAApACkAKwAtAC8ALQAtAC4ALwAxADIAMgAyADEALwAsACkAJgAkACAAHQAcABsAHQAb
ABUAEAAOAAwABwAGAAQAAQACAAAA/P/6//r/+v/7//v/+f/3//b/9f/2//b/9v/3//X/
9P/z//L/8v/x//D/7//w//H/8v/z//H/8P/w//D/8f/x//H/8f/w/+//7v/t//D/8P/w
//D/7v/u/+7/7v/w//D/8P/x//L/8v/z//P/8//z//X/9f/z//L/8v/y//H/9f/4//r/
+f/4//f/9v/1//T/9P/1//f/+P/4//f/9//4//j/+P/2//b/9v/2//f/+P/6//v/+//9
//7/AAABAAEAAQABAAQABQAHAAgADQAPABAAEAAOAAwACwAIAAYABAAEAAMAAgABAAEA
AQD+//v/+f/4//X/9P/z//P/8f/y//L/8f/w/+//7//v/+//7//v/+7/8P/x//L/8v/w
/+//7//v/+7/7f/s/+v/6//o/+r/5//l/+f/7//8/xEALgBUAH8AtADpABQBPAFRAT8B
AgGzAHMAQgAVAPn/7P/f/9X/1//e/+D/4f/k/+T/4f/f/9//3//i/+P/5P/l/+b/5v/n
/+X/5f/l/+X/5//n/+f/6f/q/+r/6f/p/+f/5//n/+j/6f/q/+v/7P/s/+z/7f/t/+v/
6//r/+r/6v/r/+z/7P/s/+z/7P/s/+r/6v/q/+r/6v/r/+v/6//t/+3/7f/u/+z/7P/s
/+3/7P/s/+z/7P/w//D/8P/w//H/8v/y//L/8f/x//D/8P/y//X/9//5//3///8BAAMA
BAAGAAgACwANAA4AEQATABUAGQAcAB0AHQAfACIAIwAmACkALAAvAC8ALwAwADEALwAw
ADAAMAAyADEALwAtACoAKAAkACEAHAAZABkAFQASAA4ADQAMAAsACgAIAAUAAwAAAPv/
+P/5//j/+P/3//T/8//z//P/9f/0//P/8//y//L/8v/y//L/8f/w/+//7//v/+//7//t
/+z/7P/s/+v/6//r/+v/6//r/+v/6//u/+7/7v/u/+z/7P/s/+z/7v/u/+7/7//w//D/
8f/x//D/7//w/+//8P/w//H/8v/3//X/9P/0//T/9P/0//T/8v/y//P/9f/0//T/8//x
//L/9P/1//b/+P/4//j/+P/2//b/9//3//n/+//8//7//v/9//z/+//+////AQACAAYA
CQALAAwACgAGAAMA/v/+//z//P/7//j/9//3//f/8v/v/+3/7P/s/+z/7P/t/+r/6v/p
/+f/6P/p/+v/7f/r/+v/6//q/+j/6f/q/+r/6v/p/+n/6f/r/+v/6//r/+v/6v/s/+3/
5//j/+3/AAAXADAAVACDALQA4wAQATYBPQEfAeAAkwBVACYA///p/+D/1//P/9P/2v/c
/9//4v/g/9v/2f/X/9f/2v/h/+b/5//m/+b/5//k/+P/4v/h/+H/4f/h/+P/4v/i/+H/
4f/h/+H/4f/i/+P/5P/l/+b/5f/k/+T/4//k/+X/5v/m/+T/5f/m/+b/5//o/+n/6v/o
/+j/6P/o/+j/6f/p/+n/6f/p/+n/6v/o/+j/6P/p/+v/7P/t/+7/7//u/+3/7P/t/+7/
7v/u//D/8f/x//L/8f/z//T/9f/4//n/+v/7//7/AAACAAUABwAIAAsADQANABEAFAAV
ABcAGQAcAB0AHQAfACEAIwAjACMAJAAlACUAJgAmACYAJwAnACYAJQAjACAAGwAXABYA
EwATAA8ACwAGAAQAAgD///7//P/5//v/+v/3//b/8//y//L/8f/u/+3/7f/t/+//7v/t
/+3/7f/s/+v/6v/s/+v/6v/p/+r/6//s/+3/6//q/+r/6v/n/+f/5//n/+f/5//n/+f/
6f/q/+v/7P/q/+r/6v/q/+n/6P/n/+f/6//s/+7/7//t/+3/7//v/+7/7P/r/+r/7//t
/+7/8P/u//D/8P/w//D/8f/y//T/9//1//b/9v/1//f/+P/4//j/9//2//X/9P/2//b/
9//3//n/+//8//7//P/7//r/+f/9////AgAEAAcACQAKAAoACAAGAAUAAgACAAAAAAD/
//v/+f/4//f/9f/z//L/8v/t/+z/6//r/+v/7P/s/+v/7P/r/+v/6//p/+n/6f/o/+n/
6//t/+7/7P/r/+v/6//r/+v/6//r/+n/6P/m/+P/4//p//X/BAAXACwASgB3AKgA1QD+
ABwBIQH/AMAAdwA/ABAA7f/b/9T/z//N/8//1P/e/+P/5P/i/9//3f/f/+H/5v/n/+j/
5//o/+r/6//q/+n/6P/n/+n/6f/p/+v/6v/q/+n/6f/p/+n/6f/q/+z/7P/s/+z/6v/q
/+v/6//t/+3/7f/s/+v/6//r/+r/6//s/+3/7v/r/+r/6f/o/+v/7f/u/+//7//v/+//
8P/v/+7/7f/t/+//8P/x//L/9v/2//b/9v/1//b/9v/2//b/9//3//j/+f/7//z//f8C
AAMABAAFAAcACAAJAAsADQAOABEAEwAXABsAHgAfACAAIQAjACMAJQAnACkAKwAsAC0A
LwAxAC4ALgAtACwALgAtACsAKQAoACYAIgAfABwAGQAZABUAEwAOAAwACgAFAAQAAgD/
/wAA/v/6//j/9f/0//T/8//z//P/9P/1//P/8v/x//H/8f/w/+//7v/x//H/8f/x//D/
7//u/+3/7f/s/+z/7P/r/+v/6//r/+z/7f/u/+//7v/u/+7/7v/w//D/8P/w//D/8P/w
//H/9P/0//X/9f/0//P/9P/z//X/9P/0//T/9P/z//P/9P/0//T/9P/2//T/9P/0//T/
9v/2//f/+f/3//j/+P/3//b/9v/1//T/9v/2//b/9v/4//j/+f/5//b/9//3//j/+v/7
//z//f/8//3///8AAAQABwAJAAoADAAKAAkABgADAAAA///9//3//f/+////+v/3//X/
9P/v/+7/7f/t/+//8P/w/+//7v/t/+3/7f/t/+3/7f/s/+z/7f/u/+7/8P/v/+//7//t
/+3/7f/t/+3/7v/u/+v/6f/r/+//+v8NACQAQABnAJYAwwDqAAwBGQEFAc4AhQBHABYA
6//R/8r/yf/F/8f/0P/W/9f/2v/e/9//4f/j/+X/5v/l/+b/5//m/+T/5f/n/+f/5//n
/+f/5//n/+n/6v/q/+n/6f/n/+f/5//o/+v/7P/t/+7/7f/s/+z/6//t/+3/7f/s/+z/
7f/u/+7/7f/s/+v/6v/q/+r/6v/q/+z/7f/t/+3/7f/t/+3/7v/u/+7/7v/v//H/8v/z
//T/9P/0//T/9P/z//T/9P/0//T/9f/1//b/9//5//r/+//9//3//f/9/wEABAAHAAsA
DgAQABQAFwAYABsAHQAdAB4AHwAhACEAJQAnACkAKwAqACkAKQApACoALAAtAC4ALgAt
ACsAKQAoACYAIgAfAB4AGwAbABcAEQAMAAoACAAFAAQAAgD///z/+v/2//T/9f/0//T/
8//1//X/9v/3//X/8v/v/+3/7v/u/+7/7v/w/+//7v/t/+3/7f/t/+3/7f/s/+z/7P/r
/+v/6//r/+n/6f/p/+n/7P/s/+z/7P/t/+7/7//w//D/8P/w//H/8P/w//H/8f/1//f/
9//3/w==
         </WaveFormData>
      </LeadData>
      <LeadData>
         <LeadByteCountTotal>10000</LeadByteCountTotal>
         <LeadTimeOffset>0</LeadTimeOffset>
         <LeadSampleCountTotal>5000</LeadSampleCountTotal>
         <LeadAmplitudeUnitsPerBit>4.88</LeadAmplitudeUnitsPerBit>
         <LeadAmplitudeUnits>��V</LeadAmplitudeUnits>
         <LeadHighLimit>2147483647</LeadHighLimit>
         <LeadLowLimit>268435456</LeadLowLimit>
         <LeadID>V6</LeadID>
         <LeadOffsetFirstSample>0</LeadOffsetFirstSample>
         <FirstSampleBaseline>0</FirstSampleBaseline>
         <LeadSampleSize>2</LeadSampleSize>
         <LeadOff>FALSE</LeadOff>
         <BaselineSway>FALSE</BaselineSway>
         <ExcessiveACNoise>FALSE</ExcessiveACNoise>
         <MuscleNoise>TRUE</MuscleNoise>
         <LeadDataCRC32>3120507664</LeadDataCRC32>
         <WaveFormData>
4P/g/+D/4P/h/+L/4//k/+b/5v/m/+b/5v/m/+b/5v/m/+b/5v/m/+b/5v/m/+b/6P/o
/+j/6P/r/+z/7f/u//D/8P/w//D/8v/0//b/+P/8//7/AAACAAYACAAKAAwADQAOAA8A
EAASABQAFgAYABwAHgAgACIAIQAgAB8AHgAfACAAIQAiACAAHgAcABoAFQASAA8ADAAJ
AAYAAwAAAPz/+v/4//b/9f/0//P/8v/w//D/8P/w/+7/7v/u/+7/7v/u/+7/7v/t/+z/
6//q/+j/6P/o/+j/6f/q/+v/7P/p/+j/5//m/+n/6v/r/+z/6//q/+n/6P/o/+j/6P/o
/+n/6v/r/+z/6v/q/+r/6v/s/+z/7P/s/+7/7v/u/+7/7f/s/+v/6v/r/+z/7f/u/+z/
7P/s/+z/7f/u/+//8P/v/+7/7f/s/+7/7v/v//D/7//u/+3/7P/s/+3/7f/t/+//7//v
/+//7//v/+//7//y//T/9f/4//b/9f/1//X/9//6//z//v/+////AAAAAAAAAAD+//z/
+//6//j/+P/5//j/9//3//P/8P/t/+r/6v/p/+n/6f/p/+n/6f/p/+r/6f/p/+n/6f/p
/+j/6P/n/+b/5v/l/+f/5//n/+f/5//n/+b/5f/j/+T/5f/g/97/4v/j/+T/6v/5/wsA
JwBIAGkAjACtAL0AtQCdAIIAawBVAEEANQAsABoACQAFAAUA///8//7//v/4//T/8P/u
/+//7P/m/+T/6P/r/+r/6f/o/+j/5//l/+X/5v/m/+b/5v/m/+b/5v/m/+f/5//l/+X/
5f/l/+X/5f/l/+b/5//n/+j/6P/m/+f/6P/o/+b/5v/n/+f/5//n/+f/5//o/+n/6v/r
/+r/6f/p/+j/6f/p/+v/6//p/+n/6f/p/+v/7P/u/+//7v/v/+//7//v/+//8P/w//L/
9P/2//n/+P/4//r/+//9//7/AQADAAUABwAJAAsADwARABQAFgAXABgAGwAdAB0AHwAh
ACMAJQAmACYAJwAmACYAJgAmACYAJQAjACIAIQAhAB8AHAAZABYAFQARAA8ACwAIAAUA
AwACAAIAAAD8//v/+f/1//X/9f/0//T/9P/z//P/9P/z/+//7f/s/+//8P/x//H/7//u
/+z/7P/u/+7/7v/v//D/8P/w/+//7f/t/+3/7P/t/+3/7f/u/+//8P/x//P/9P/0//T/
9f/0//L/8f/x/+//7//w//H/8f/v/+//7//x//L/9P/1//X/9P/0//b/9v/2//X/8v/x
//D/8v/y//T/9P/0//T/9P/y//L/8//0//X/9v/3//j/9//3//b/9f/4//n/+v/7//n/
+f/5//n/+P/6//v//v//////AAABAAAAAgADAAQABQAFAAUABAAGAAYABAACAAEAAAD+
//7//v/+//7////6//j/9v/0//X/9f/2//f/9v/1//T/8//y//H/8f/x//P/8//y//L/
8P/w//H/8f/x//H/8f/x//H/8f/w/+//7//y//H/7v/s/+7/7//w//b/AQAPACEAPgBd
AHgAlwCvALcAqwCQAHEAWQBHADkAMAAmABcADQALAA0ADgAOAAwACAAEAP7/+v/3//b/
9P/0//b/9//6//j/9v/1//P/8//z//T/9P/0//T/9P/0//L/8v/z//P/8f/x//H/8f/y
//P/9P/2//X/8//y//D/8//1//f/+P/3//b/9v/1//f/9//3//f/+f/5//n/+f/2//X/
9f/0//X/9f/3//f/+f/5//n/+f/4//j/+f/5//z//f/9//3//////wAAAAD//wAAAQAD
AAQABAAGAAcACQAKAA0ADwASABUAGAAbABsAHQAgACIAIwAkACcAKQApACsALQAvAC8A
MAAwADEANQA2ADcAOAA2ADUAMwAyADAALwAsACgAJQAiACEAHQAbABkAGAAXABMAEgAS
ABAADQALAAgAAwAEAAUABQAGAAQAAwADAAQABAABAAAAAAADAAQABQAFAAIAAAD9//z/
/v/+//7///8CAAIAAgABAAEAAQABAAAA////////AAAAAAAAAAABAAAAAAAAAAEAAAD+
//3//f8AAAEAAwAFAAMAAQABAAEAAAAAAAEAAQADAAIAAgAEAAUABgAGAAQABwAIAAoA
CAAHAAYABQAEAAQABAAFAAYACAAIAAgACAAGAAcABwAHAAUABQAFAAUABwAHAAcABwAI
AAoACwAOABAADwAPAA8AEAASABMAFAAUABUAFgAWABgAGAAWABQAEwASABAAEAANAAwA
CwALAAYABAACAAAA/////wAAAQD//////////wAA/////////f/9//z//P/8//z//f/9
////////////AQABAAAA//8BAPz/+//6//b/9P/5/wAABgARACEANQBOAGkAhgChALMA
swCfAIYAbwBZAEMANQAwACYAHwAbABcAFQAUABQAEAAQABAAEAAKAAcABgAEAAAA/v8B
AAIAAQAAAAAA///9//3//v/+////AAABAAIAAgACAAMAAwACAAEAAAD//wEAAQABAAIA
AgABAAEAAAD////////+/wAAAAABAAEAAAD///7//f8AAAEAAgADAAEAAQACAAIAAwAD
AAUABQADAAMAAwADAAUABgAIAAkACgALAAsACwALAAsADAAMAAwADgAQABMAFAAUABYA
FwAZABoAHQAfAB8AIQAjACUAJwApACwALgAtAC4AMQAzADQANQA2ADcAOAA6ADsAPQBA
AEAAQABAAD8APQA6ADgAOAA3ADQAMAAuACwALAApACMAHwAcABkAFwAWABYAFAAQAA8A
DQAJAAkACQAIAAgACAAHAAcACAAJAAcABwAIAAcACAAJAAkACwAKAAgACAAGAAYABgAH
AAYABgAGAAUABQAFAAUABAAFAAUABQAGAAYABgAGAAcABwAGAAUABQAIAAgACQALAAoA
CQAJAAkACwAJAAkACQAJAAoADAANAAwACgAJAAoADQAMAAoACgAIAAgACAAIAAgACAAI
AAkACgAKAAoACgAKAAoACwALAAsADQANAA0ADQALAAsACwALAAwADgAPABIAFAATABMA
EwASABQAFQAWABgAGQAaABoAGgAaABgAFgAXABYAFAAUABEAEAAPAA8ADAAKAAgABgAE
AAMAAwADAAEAAQABAAEAAgABAAEAAQD//////v/+/wAAAAABAAEAAQABAAEAAQABAAEA
AAD//////v/9//r/+P/2//f//P8EABEAIQA1AFAAbQCKAKcAvwDFALMAlAB5AGMATwA/
ADYALAAdABUAFwAZABYAFAAQAAoABgACAAAA//8AAAAAAAD+/////v/7//r/+v/5//n/
+f/6//r/+f/4//f/9v/0//T/9f/1//X/9f/1//X/9f/1//X/9v/2//X/9f/0//L/8//0
//T/8v/y//P/8//1//X/9f/1//P/8//z//P/8//z//T/9P/x//H/8//z//P/8//z//P/
9v/2//f/9//2//f/9//3//f/9//4//j/+v/8//7/AQACAAIABAAFAAUABgAJAAsACwAN
AA8AEQAVABcAGgAcAB8AIAAjACUAJwApACsALQArACwALAAtAC4ALgAuAC4AMAAvAC0A
LAAoACcAJAAgABwAGgAaABcAFQARAA4ACwAJAAgACAAGAAIAAQD///v/+f/5//j/+P/4
//f/9//4//r/9//2//b/9v/2//b/9f/1//T/8v/y//L/8v/y//P/8//y//H/7//t/+3/
7f/s/+7/7//w//L/8P/w//D/8f/w//D/8P/x/+//7v/u/+//8f/x//L/8//0//P/9P/1
//L/8v/z//P/9f/0//T/9v/1//b/9P/y//L/8v/y//L/8v/z//T/9P/0//T/9P/2//f/
9//3//f/9//3//f/9//3//f/9//4//r/+//+//v/+f/4//f/9v/4//n/+v/+////AAAA
AAIAAgAAAP7/+//6//j/+P/1//T/8//z//D/7v/s/+r/6P/n/+f/5//p/+n/6f/p/+b/
5f/l/+X/5//n/+b/5v/k/+T/5f/l/+f/5//n/+f/5//n/+b/5f/l/+T/4//i/97/3P/f
/+j/9P8BABEAKQBIAGUAhACnAMEAwwCxAJQAeQBjAE8APQA0ACQAEQAJAAsABwAAAP7/
+P/y//D/7v/q/+n/7P/s/+r/5v/j/+D/4f/g/+D/3//g/+H/4//k/+P/4v/h/+D/4v/i
/+P/4//j/+P/4//j/+P/4//j/+T/5P/j/+P/4v/i/+P/5P/k/+b/5v/n/+f/5f/l/+X/
5f/l/+X/5f/l/+f/5//o/+j/5f/l/+f/5//p/+n/6f/p/+r/6v/r/+v/7P/t/+3/7f/r
/+v/7P/s/+z/7v/w//P/9//4//v//f/9//z//f/9////AQADAAUACAALAA8AEgARABIA
FQAXABkAGwAdAB8AHwAgACAAIQAiACIAIgAiACQAIwAhACAAHgAdABoAFgAUABIAEgAP
AAkABQACAP/////+//7//P/6//n/9//z/+//7//u/+7/7v/t/+3/7v/u/+v/6v/q/+z/
7v/w//H/7//u/+z/7P/q/+r/6v/r/+3/7v/v/+//7P/r/+r/6P/n/+f/5//o/+v/7P/t
/+//7f/s/+v/6//r/+r/6v/r/+v/6//s/+3/7f/r/+v/6//p/+r/7P/t/+3/7v/s/+z/
7v/s/+z/7P/s/+7/7v/v//D/8v/y//L/8v/y//P/8//z//P/8//z//P/8f/x//H/8f/y
//T/9f/4//r/+f/5//n/+v/8//3//v/+////AAAAAAIAAgAAAP7////+//z//P/7//r/
+f/5//X/8v/v/+z/7P/r/+v/6//t/+3/7f/t/+v/6f/o/+f/6f/p/+j/6P/o/+j/6f/p
/+v/6//r/+v/6f/p/+j/5//l/+T/4//k/+L/4P/j/+r/8v8BABkAMwBQAGsAiACnALsA
tQChAIQAawBTAD0AMwAsABwADwALAAkABwAGAAIA/P/4//T/7v/u//H/8v/y/+7/6v/p
/+b/5f/k/+T/4//m/+f/6f/q/+j/6P/o/+j/6v/q/+v/6//r/+v/6//r/+r/6f/o/+j/
6P/n/+f/5v/n/+n/6//s/+z/7P/t/+3/6//r/+v/6//t/+3/7f/t/+v/6//s/+z/6f/p
/+v/6//t/+3/7f/t/+z/7P/t/+3/8P/x//H/8f/z//P/9P/0//L/9P/2//n//P/+/wIA
BQAJAAoADQAPAA8AEQATABUAFwAZABwAHgAfACAAIwAlACkAKwAtAC8ALwAwADAAMQAw
ADAAMAAwADIAMQAvAC4AKwApACUAIAAfAB4AHwAdABgAEwAPAAsABwAGAAYABAAEAAMA
AQD9//3//f/8//z//P/7//v//P/6//f/9v/2//f/+P/5//n/+f/4//b/9v/2//b/9v/3
//r/+v/6//n/+f/5//n/+P/3//f/9//4//b/9v/2//f/+P/4//j/+f/7//r/+v/7//n/
+f/6//v/+//5//n/+f/6//z///8BAP7//P/7//z//f/+//z//P/+//z//P/8//z//P/8
//3//v///wAAAQACAAAAAQABAAEAAQABAAEAAQD//////////wIABAAFAAgACgAJAAkA
CQAHAAgACAAIAAoACwAMAAwADgAOAAwACgALAAoACAAIAAcABgAFAAUAAwACAAEAAAD+
//3//f/9//v/+f/3//X/9v/3//n/+//7//v/+v/6//j/+P/5//n/+f/5//n/+f/3//f/
9v/1//f/+P/3//T/7v/u//P/+v8IABUAJQA9AFgAcwCOAKkAtwCzAKEAgABnAFcARQA3
AC4AIgAVABEADwAPABAADgAMAAgAAgD8//z/+//4//b/+P/6//n/+P/1//T/9P/z//X/
9f/2//b/9//4//n/+v/5//j/+P/3//f/9//3//f/+f/5//n/+v/6//n/+f/4//j/+f/6
//r/+P/4//n/+f/6//v//P/9//z/+//6//n/+//7//z//P/9//3///////7//f/8//v/
+v/6//v/+//+//////////////8AAAAAAgAEAAYACQAHAAYABwAHAAwADgASABUAFQAX
ABkAGwAdAB8AIgAkACYAKAAsAC8ALwAxADMANQAzADQANAA1ADYANgA2ADYAOAA3ADUA
NAAyADEALgAqACYAJAAkACEAHQAZABYAEwARABAAEAAOAAoACQAHAAMAAwADAAIAAgAC
AAEAAQACAAIA///+//7///8AAAEAAQD///7//P/8////AAABAAMAAQAAAP///f/9//3/
/f/8//3//f/9//7//f/8//v/+//9//7///8BAP///v/+////AQABAAIAAwACAP///v/9
////AAACAAMAAwACAAIABAAHAAYABgAEAAIAAgACAAIABAAEAAUABgAGAAYABgAGAAgA
CQAJAAkACAAHAAYABQAFAAUABQAFAAYACAAJAAwADgANAA0ADQANAA4ADgAOABIAEwAU
ABQAFAAUABIAEAAOAAwACQAIAAcABgAFAAUAAwACAAEAAAD8//v/+//7//3//f/9//3/
+v/5//n/+f/3//f/9v/2//n/+v/8//3/+//7//v/+//7//v/+v/5//3/+v/1//L/8v/w
//P//P8IABUAIQA1AEwAYwB+AJ0AsQCvAJ8AigBvAFcAQwA3AC4AJAAZABEADwAPABAA
EAAOAAwACAACAP7/+//8/wAAAAD+//3/+v/5//j/+P/3//X/9f/2//b/9v/2//b/9v/4
//j/+f/5//j/9//2//X/9//3//f/+P/6//n/+f/4//j/+f/6//r/+v/6//v/+//6//n/
+P/3//n/+f/5//n/+f/5//r/+v/7//v//f/9//v/+//7//v//P/8//3//f8AAAEAAQAB
AP////8AAAAAAAACAAQABwAHAAYABwAHAAsADAAPABEAEwAVABcAGQAdAB8AIgAkACMA
JAAnACkAKwAtAC8AMQAwADAALwAvADMANAA1ADYANgA1ADMAMgAuAC0AKgAmACIAIAAg
AB0AFwATABAADQAJAAgACAAGAAQAAwABAP3/+f/5//j/+P/4//f/9//4//j/9f/0//T/
9//4//n/+f/4//b/8//y//H/8P/v/+//8v/y//L/8f/v/+//7//u/+//7//v//D/7v/u
/+7/7//t/+z/6//r/+z/7P/t/+//7//v//D/8f/x/+//7//v/+7/7v/v/+//7//u/+7/
8P/x//L/8v/w//D/8P/w//H/8v/0//b/9P/0//T/9P/y//P/8//z//H/8f/x//H/8//z
//P/8//z//T/9P/2//f/9//4//n/+P/6//v//P/+////AAAAAAAAAAD+//z/+f/4//b/
9v/3//b/9f/1//D/7v/s/+r/6P/n/+f/5//p/+n/6f/p/+j/5//n/+f/5f/l/+T/5P/i
/+L/4//j/+H/4f/h/+H/4//j/+L/4f/h/+D/3//c/9r/3P/h/+j/9P8JACEAPQBaAHsA
ngC7AMEAswCVAHYAXQBHADkAMwAmABIABwAFAAMA///+//r/8v/u/+z/6P/m/+X/5P/g
/+D/4P/f/9z/3v/e/9//3//c/9v/2//a/9r/2v/a/9r/2v/a/9v/2//b/9v/2//b/9v/
2//b/9z/3v/d/93/3P/a/9v/3P/c/9v/2v/a/9n/2v/b/9z/3f/d/93/3f/d/93/3f/e
/97/2//b/93/3f/g/+H/4v/j/+L/4v/j/+P/4f/h/+D/3//i/+P/5f/m/+T/5v/o/+v/
7P/s/+7/7//x//L/9f/3//n/+//9////AQADAAYACAALAAwADwARABMAFQAXABkAFwAY
ABgAGQAcABwAHAAcABwAGwAZABgAFQATAA8ACgAIAAYABgADAP7/+f/1//H/8f/w//D/
7v/s/+v/6f/l/+b/5//n/+j/5//l/+T/5P/k/+H/4P/g/+L/5P/m/+f/5//m/+T/5P/k
/+T/5P/l/+T/5P/k/+P/4f/h/+H/4P/g/+H/4v/k/+T/5P/k/+X/5f/k/+P/4//l/+T/
5P/l/+P/4//k/+X/5//l/+X/5f/l/+b/6P/p/+n/6v/q/+r/6v/q/+r/6P/o/+n/6v/q
/+r/6v/q/+z/7f/t/+3/7P/r/+r/6f/s/+3/7v/v/+3/7v/u//D/8//z//T/9f/1//b/
9v/2//j/+f/6//r//P/8//r/+P/5//j/9v/2//X/9P/z//P/8P/u/+z/6v/o/+f/5//n
/+f/5//n/+f/5P/j/+P/4//j/+P/4v/i/+D/4P/h/+H/4//j/+P/4//l/+X/5P/j/9//
4P/f/9z/3P/e/+P/5v/w/wEAFQAvAEwAZwCIAKkAuwC3AKEAhABrAFUAQQA1ACoAGAAJ
AAMAAwABAP7//P/2//L/7P/q/+z/7f/o/+b/5v/m/+X/5P/j/+L/4v/h/9//3//g/+D/
4f/i/+P/5P/j/+L/4v/h/+H/4f/h/+H/4f/h/+H/4v/k/+P/4//i/+L/4//k/+T/5P/k
/+X/5f/l/+X/5f/l/+X/5f/l/+X/5//n/+j/6P/l/+X/5//n/+n/6f/p/+n/6v/q/+v/
6//s/+3/7f/t/+3/7f/u/+7/7v/w//L/9f/2//b/+P/5//r/+v/8//3/AAADAAYACQAN
AA8AEgAUABUAFgAZABsAHQAfACEAIwAhACIAIgAjACYAJgAmACYAKAAnACUAJAAkACUA
JAAiAB0AGgAZABUAEwAPAAwACQAKAAoACwAKAAcABQACAP3/+//7//r/+v/6//n/+f/6
//z/+f/4//j/+v/8//7////+//z/+f/4//j/+P/4//n/+P/4//j/9//1//X/9f/0//b/
9//4//r/+P/4//j/+f/5//j/9//3//j/+P/5//v/+v/5//n/+f/3//X/9f/1//P/9P/2
//f/+P/4//n//P///wAAAAD+//v/AAD9//z/+//6//r/+v/7//z//P/8//z//P/+////
/////wEAAQABAAEA//////////8AAAIAAwAGAAQAAwADAAMABQAIAAoADAAMAA0ADgAO
AA0ADAAJAAYABgAGAAUABgAFAAQAAwADAAEAAAD///7/+f/3//b/9f/3//f/9//3//T/
8//z//P/9f/1//T/9P/2//b/9//3//b/9f/0//P/8//z//L/8f/x//D/8f/s/+r/7P/x
//j/AgAPACMAPwBeAHkAkgCvAL8AtwCdAIQAbwBVAEEAOQAyACQAFwATABEAEwAUABAA
DgAKAAAA+v/6//v/+v/4//j/+P/1//L/8//y//L/8f/x//H/8v/y//T/9P/0//T/8v/y
//P/8//z//P/8//z//P/8//z//T/8f/v/+7/7P/v//H/8//0//T/9P/1//X/9v/3//j/
+f/2//X/9P/z//P/8//0//T/9f/1//f/9//2//X/9P/z//T/9P/1//X/9//5//r/+//9
//3//v/+//3//v///wEAAAAAAAIAAwAGAAgADAAPABAAEQASABMAFwAZABwAHgAdAB4A
IQAjACMAJQAnACkAKAAoACcAJwApACoAKwAsACkAJwAkACIAHgAdABoAFgAXABYAFwAV
ABMADwAMAAkABgAEAAMAAAD+//3/+//3//j/+f/5//r/9//1//T/9P/3//X/9f/2//X/
9P/z//H/7//u/+z/7P/t/+7/7//x//H/8P/v/+3/7f/t/+3/7P/o/+f/5v/m/+f/6P/p
/+v/6//q/+n/6f/r/+r/6v/r/+v/6//s/+3/7f/r/+v/6//p/+r/7P/t/+n/7P/w//D/
7//u/+3/7P/q/+r/6//s/+z/7P/s/+z/7P/t/+3/7f/r/+v/6//r/+z/7f/u/+//8P/y
//P/9v/2//X/9f/1//j/+v/7//z//v///wAAAAD///7/+//4//f/9v/0//T/8//y//H/
8f/u/+z/6v/o/+b/5f/l/+X/4//j/+P/4//h/9//3v/d/9//3//e/97/4P/g/+H/4f/g
/9//3v/d/9v/2//a/9n/2//a/9v/2P/U/9T/1f/a/+T/9f8LACUARgBlAIIAoQC3ALkA
owCIAHEAXQBFADcALAAaAAsABwABAPv/+v/6//T/7v/s/+b/4P/h/+D/4P/e/9z/3f/c
/93/3P/c/9v/2//b/9z/3P/c/9z/3P/c/9r/2v/b/9v/3f/d/93/3f/f/9//3//g/97/
3f/d/9z/3v/f/+D/4P/e/97/3//f/93/3f/d/93/2//b/9v/2//e/9//4f/i/+D/3//g
/9//3//f/9//3//i/+L/4//j/+L/4//j/+P/4f/h/+L/4v/k/+b/6P/r/+3/7v/x//P/
9f/2//n/+//7//3///8BAAMABQAIAAoACQAKAA0ADwATABUAFwAZABkAGgAaABsAHAAc
ABwAHAAcABsAGQAYABQAEwAQAAwACAAGAAYAAwAAAP3/+//5//f/9v/2//T/8P/v/+3/
6f/o/+n/6f/q/+j/5//n/+j/6v/n/+b/5v/m/+b/5v/l/+X/5P/i/+L/5P/k/+T/5f/l
/+T/4//h/+H/4f/h/+D/3//f/9//4P/h/+L/4//l/+T/5P/k/+X/5f/k/+T/5f/l/+X/
5v/n/+f/5f/l/+X/5//o/+r/6//t/+z/6v/q/+r/6v/q/+r/6P/o/+n/6v/o/+j/6P/o
/+r/6//r/+v/7f/t/+3/7f/r/+v/6//r/+7/8P/x//T/8//x//D/7//y//T/9f/2//n/
+//9//7//P/6//b/8v/z//L/8P/w/+//7v/t/+3/6P/m/+T/4v/h/+H/4v/j/+L/4f/g
/9//4P/h/+P/5f/l/+X/5P/k/+L/4v/j/+P/5f/l/+X/5f/l/+X/5P/j/+X/4v/j/+T/
3v/Y/9v/5v/w////FQAxAE4AaQCMAKkAtwCxAJkAfABlAFEAPwA1ACoAGgANAAkABwAD
AAQAAAD6//b/8P/q/+j/6f/s/+7/7P/o/+f/6P/l/+T/5P/j/+H/4f/i/+L/4P/g/+D/
4P/g/+D/4f/h/+L/4//k/+X/5P/j/+L/4v/l/+X/5v/m/+T/5f/m/+b/5//o/+r/6//q
/+n/6P/n/+f/5//n/+f/6P/p/+v/7P/r/+v/7f/t/+//7//v/+//7v/u/+//7//w//H/
8f/x//P/8//0//T/9P/2//j/+//8//z//v///wEAAgAFAAcACQALAA0ADwARABMAFgAY
ABkAGgAdAB8AHwAhACMAJQAjACQAJAAlACgAKAAoACgAKQApACgAKAAkACMAIAAcABwA
GgAaABcAEQANAAoABwAFAAQABAACAAMAAwACAP///f/9//z//P/7//n/+P/4//r/9//2
//b/9v/2//b/9f/3//b/9P/0//X/9v/3//n/+P/2//T/8f/x//H/8f/w//H/8f/x//L/
9P/0//T/9f/1//T/8//z//H/8P/w//H/8v/z//X/9//3//X/9f/1//T/9P/1//X/9f/2
//b/+P/2//j/+P/4//j/+v/6//v//P/8//z//P/8//z//f/9//3//P/7//r/+f/6//v/
/P/9/wAAAgADAAYAAwABAAAA//8BAAQABgAIAAwADQAOAA4ADQAMAAkABgAGAAYABQAG
AAQAAgAAAP///v/8//r/+P/0//P/8//z//X/9f/1//X/8v/x//H/8f/x//H/8P/w//L/
8v/z//P/8//z//P/8//z//P/8v/x//H/8P/t/+r/6P/s//P/+v8CAA0AHQA1AFQAcwCS
AKsAtwCtAJUAegBjAE8APwA1ACoAIAAXABMAEQARABQAEAAIAAQAAAD8//r/+//6//j/
9v/0//f/9v/1//T/9P/z//P/8//0//T/9P/0//T/9P/0//T/9f/1//f/9//3//f/9f/1
//X/9v/2//X/9f/0//P/8//z//L/9f/2//j/+f/3//X/8//x//T/9f/2//f/+f/5//r/
+v/2//X/9v/1//j/+f/6//v//v/+///////+//////////////8AAAAAAAACAAQABwAK
AAoADAANAA4ADgAQABEAFQAXABkAGwAfACEAJAAmACYAJgAoACkAKQArAC0ALwAwADIA
MwA1ADMAMgAxADAAMQAxADAAMAAuAC0AKgAmACIAIAAgAB0AGwAXABQAEQANAAwADAAK
AAoACQAHAAMAAQABAAAAAAACAAEAAQACAAAA/f/8//z/+//8//3//f8AAAAA//8AAP3/
/P/7//v//P/8//z/+//5//n/+f/4//r/+//8//7//v/+//7////+//7//v///////v/+
////AQABAAIAAwACAP///v/9////AAACAAMAAgAAAP//AAD//wAAAgACAAAAAAAAAAAA
AgACAAMABAACAAIAAgACAAAAAQABAAEAAQABAAEAAQADAAMAAwADAAEAAgACAAQABQAF
AAYABwAIAAoACwAMAA8AEQATABQAFAAUABIAEAANAAwACgAKAAsACgAJAAkABAACAAAA
/v/6//n/+f/5//v/+//7//v/+P/3//f/9//5//n/+P/4//j/+P/5//n/+//7//v/+//6
//n/9//1//n/+v/3//T/8P/w//H/9P/+/wsAGwAxAEwAZwCCAJ0ArwCrAJkAfgBlAE8A
OwAtACgAIAAVABEAEQAPAAoACAAIAAYABAACAAIA/f/6//j/+P/0//H/8v/y//L/8//z
//H/8f/y//L/8v/y//L/8v/w//D/8f/x//T/9f/2//f/9v/1//T/9P/2//X/9f/0//T/
9f/2//b/9f/0//T/8//z//P/8//z//X/9f/1//X/9f/1//b/9v/z//P/9f/1//b/9//4
//n/+f/4//j/9//2//f/9//3//f/9//4//j/+v/8//7/AQD///7//////wIABAAIAAsA
DwARABMAFQAVABcAGgAcABwAHAAeAB8AIwAlACcAKQAoACgAJwAnACoAKgAqACoAKgAp
ACcAJgAiACEAHgAaABgAFgAWABMADwALAAgABQABAAAAAAD+//r/+f/3//P/8v/z//P/
9P/1//X/9v/4//T/7//s/+r/7f/u/+//7//v/+7/7P/s/+z/7P/s/+3/7P/s/+z/6//r
/+v/6//q/+j/5//m/+b/5v/m/+b/5//o/+j/6P/p/+n/6P/o/+n/5//n/+j/6f/t/+//
7//r/w==
         </WaveFormData>
      </LeadData>
   </Waveform>
</RestingECG>
