# Supplementary material for: Detection of Left Atrial Enlargement Using a Convolutional Neural Network-Enabled Electrocardiogram
Source: Front Cardiovasc Med. 2020 Dec 17;7:609976. doi: 10.3389/fcvm.2020.609976 (PMC7773668; doi:10.3389/fcvm.2020.609976)
Supplement: Supplementary file 4 [file Data_Sheet_4.ZIP › normal3/1802032305_1902_0000002P.XML]

<?xml version="1.0" encoding="Windows-1252"?>
<!DOCTYPE RestingECG SYSTEM "restecg.dtd">
<RestingECG>
   <PatientDemographics>
      <PatientID>1802032305</PatientID>
      <PatientAge>72</PatientAge>
      <AgeUnits>Years</AgeUnits>
      <Gender>Female</Gender>
      <PatientLastName>huangrunlian</PatientLastName>
   </PatientDemographics>
   <TestDemographics>
      <DataType>Resting</DataType>
      <Site>1</Site>
      <AcquisitionDevice>MAC55</AcquisitionDevice>
      <Status>Unconfirmed</Status>
      <Priority>Normal</Priority>
      <AcquisitionTime>11:21:12</AcquisitionTime>
      <AcquisitionDate>08-20-2016</AcquisitionDate>
      <CartNumber>1</CartNumber>
      <AcquisitionSoftwareVersion>009C</AcquisitionSoftwareVersion>
      <XMLSourceVersion>MAC5000 v1.0</XMLSourceVersion>
   </TestDemographics>
   <RestingECGMeasurements>
      <VentricularRate>73</VentricularRate>
      <AtrialRate>73</AtrialRate>
      <PRInterval>190</PRInterval>
      <QRSDuration>92</QRSDuration>
      <QTInterval>392</QTInterval>
      <QTCorrected>431</QTCorrected>
      <PAxis>62</PAxis>
      <RAxis>14</RAxis>
      <TAxis>42</TAxis>
      <QRSCount>12</QRSCount>
      <QOnset>212</QOnset>
      <QOffset>258</QOffset>
      <POnset>117</POnset>
      <POffset>181</POffset>
      <TOffset>408</TOffset>
      <ECGSampleBase>500</ECGSampleBase>
      <ECGSampleExponent>0</ECGSampleExponent>
   </RestingECGMeasurements>
   <Diagnosis>
      <Modality>Resting</Modality>
         <StatementCount>2</StatementCount>
         <LabelText>12SL ��ϳ���</LabelText>
      <DiagnosisStatement>
         <StmtFlag>ENDSLINE</StmtFlag>
         <StmtText>�������</StmtText>
      </DiagnosisStatement>
      <DiagnosisStatement>
         <StmtFlag>ENDSLINE</StmtFlag>
         <StmtText>���� ECG</StmtText>
      </DiagnosisStatement>
   </Diagnosis>
   <Waveform>
      <WaveformType>Rhythm</WaveformType>
      <WaveformStartTime>0</WaveformStartTime>
      <NumberofLeads>8</NumberofLeads>
      <SampleType>CONTINUOUS_SAMPLES</SampleType>
      <SampleBase>500</SampleBase>
      <SampleExponent>0</SampleExponent>
      <HighPassFilter>16</HighPassFilter>
      <LowPassFilter>150</LowPassFilter>
      <ACFilter>NONE</ACFilter>
      <LeadData>
         <LeadByteCountTotal>10000</LeadByteCountTotal>
         <LeadTimeOffset>0</LeadTimeOffset>
         <LeadSampleCountTotal>5000</LeadSampleCountTotal>
         <LeadAmplitudeUnitsPerBit>4.88</LeadAmplitudeUnitsPerBit>
         <LeadAmplitudeUnits>��V</LeadAmplitudeUnits>
         <LeadHighLimit>2147483647</LeadHighLimit>
         <LeadLowLimit>268435456</LeadLowLimit>
         <LeadID>I</LeadID>
         <LeadOffsetFirstSample>0</LeadOffsetFirstSample>
         <FirstSampleBaseline>0</FirstSampleBaseline>
         <LeadSampleSize>2</LeadSampleSize>
         <LeadOff>FALSE</LeadOff>
         <BaselineSway>FALSE</BaselineSway>
         <ExcessiveACNoise>FALSE</ExcessiveACNoise>
         <MuscleNoise>FALSE</MuscleNoise>
         <LeadDataCRC32>2208263745</LeadDataCRC32>
         <WaveFormData>
CgAMAAwACwAJAAoACwALAAoACQAKAAsACgAIAAcABwAEAAMAAAD9//3//f/8//z//f/+
////AAD+//7//f/9//v/+//7//v//P/8//z//P/6//r/+v/6//r/+v/5//n/+f/5//n/
+f/5//v/+f/3//f/9//3//f/+f/5//r/9//0//T/7v/s//D/9v/7/wAABwARACQAOgBR
AGwAggCKAIUAegBoAFIAPgAsABgADAAFAPz/8//u/+7/7v/t/+//8P/x//X/9f/z//T/
9P/0//P/9v/4//b/9f/1//X/9f/2//b/9f/1//b/9v/3//f/+f/5//n/+f/4//j/9//2
//j/+P/4//j/+P/4//j/+P/4//j/+P/5//n/+f/5//n/+f/5//n/+P/6//r/+//7//n/
+f/5//n//P/8//z//P/8//7//P/8//r/+v/8//z//v/+//7////+//7//v/+/wAAAQAB
AAIAAAAAAAEAAQABAAEABAAEAAMAAwACAAIABgAGAAcABwAGAAcABwAGAAgACQAJAAkA
CQAJAAkACQALAAgACAAGAAYABwAHAAYABwAIAAkACgAIAAgACAAHAAUABQAFAAUABQAE
AAQABAAEAAQABAADAP///v/+//7/AAAAAP7//v/+//3//f/8//v/+//7//z//P/8//v/
+//7//v//f/9//3//P/8//z/+v/5//n/+f/7//7//v/9//v/+//7//v/+//8//z//P/9
//7///8AAP/////+//3/+//8//z//P/+//7//////////v/+/////v/+//7//v//////
/v/+///////+//7//v/+//7///////7//v/+/wAAAAAAAAAA///8//v/+//9/////f/9
//v/+//7//v//v/+//3//f/7//v/+//7//r/+P/4//n//P/8//z//P/8//v/+//8//z/
+//6//r//v/+//7//f/8//v/+v/5//v/+//6//r/+f/5//n/+f/6//v/+//7//r/+v/7
//v/+//7//z//P/8//z//P/8//v/+//6//r//P///wAAAAD+//7//v/+/wEAAQABAAIA
AgADAAMAAwADAAMABQAHAAgACgAKAAkACAAIAAgABwAHAAUABQAFAAYABAADAAMAAgAB
AP7/+//9//3//P/8//v/+v/5//j/+v/6//n/+f/5//n/+f/5//j/+P/4//j/9v/2//b/
9v/4//j/9//3//f/9//3//f/9f/3//X/8//2//f/+P/5//P/9f/2//P/8P/s/+r/7P/u
//L/+f8EAA0AFwAsAEgAYwB8AIoAkACLAH4AagBUADwAKAAaAA4AAQD2/+//7v/y//L/
7f/t//D/7//t/+//8f/w/+7/7v/x//L/9P/0//T/8//y//H/9P/0//P/8//2//b/9//3
//b/9f/0//P/9f/2//b/9v/0//T/9P/0//T/9P/0//T/9P/0//T/9f/3//f/9//3//f/
9//3//b/9P/0//X/9f/1//X/9f/1//j/+P/4//j/+P/6//j/+P/3//b/9//2//j/+P/4
//n//P/8//z//P/6//v/+//8//z//P/9//3//////wIAAgABAAEAAAAAAAQABAAFAAUA
BgAHAAcABgAGAAcABwAHAAcABwAHAAcABwAEAAQAAgAEAAUABQAEAAQABAAEAAQABAAE
AAQAAwADAAMAAwADAAMAAgACAAIAAgACAAIAAQD9//z//P/8//7//v/8//z/+v/5//n/
+P/5//n/+f/6//j/+P/3//f/9//3//n/+f/3//b/9v/2//f/9//4//n/9//6//r/+f/7
//v/+//7//v//P/8//z/+v/6//r/+v/6//v/+//7//v//P/8//z//P/8//3//f////7/
/v////7//v/+//7//f/9//z//P/9//3//P/8//z//P/8//3////+//7//v/8//z//P/8
//z/+v/6//v/+//9//v/+//7//v/+//7//z//P/7//v/+//7//v/+//7//r/+//9//3/
/P/7//r/+v/5//n/+v/6//n/+P/4//r/+v/6//n/+f/5//n/+f/7//v/+v/6//n/+f/5
//n/+v/7//v/+//4//j/+f/5//v/+//8//z/+v/6//r/+v/7//v/+v/6/wAA///8//z/
/v/+//7//v////////8AAAIAAwADAAMABQAFAAcACQAIAAoACgAJAAcACAAJAAkACQAH
AAcABwAEAAIAAQABAAIAAQD+//v/+v/5//f/9v/4//j/+P/4//j/+P/3//f/9//3//f/
9//2//b/9v/2//b/9v/2//b/9P/0//P/8//0//X/9v/3//f/+f/3//X/9//3//f/9//5
//P/7v/v/+7/6v/m/+r/8P/0//n//v8HABsAMgBMAGkAiACYAJoAjwB+AGYAUAA8ACgA
FgAGAP3/9P/t//D/8P/u/+n/6f/s/+3/7//t/+3/7P/u//D/8f/y//L/9P/0//P/8v/x
//T/9P/z//P/9P/0//X/9f/1//X/9f/1//X/9v/2//b/9P/0//T/9P/2//b/9v/2//b/
9v/2//f/9f/1//X/9f/3//f/9//2//T/9P/1//X/9f/1//X/9f/0//T/9P/0//X/+P/3
//j/+P/4//r/+v/6//r/+v/7//z//P/8//z//P/9//3//v/+//7///////////8CAAIA
AQABAAAAAAAEAAQABQAFAAQABQAFAAQABAAFAAUABQAHAAcABwAHAAkABgAGAAQABAAF
AAUABAAGAAYABgAGAAYABgAGAAUABQAFAAUABQAFAAQABAAEAAMAAgABAP///f/8//z/
/P/8//z/+v/6//z/+//7//r/9//3//f/+P/6//r/+f/5//f/9//5//n/9//2//b/9v/4
//f/9//3//f/+v/6//n/9//3//f/9//5//r/+v/6//n/+P/3//b/+f/7//z//f/8//z/
+//6//r/+v/7//v//f/8//z//f/8//z//P/8//3//f/8//z///////7//v/7//r/+f/5
//v/+v/6//r//P/8//z//P/8//r/+v/7//v//f/7//v/+//7//v/+//6//r/+f/5//n/
+f/5//n/+P/2//b/9//6//r/+v/6//r/+f/5//r//P/7//r/+v/6//r/+v/5//n/+f/5
//n/+//7//r/+v/7//v/+//7//r/+//7//v/+//8//7//////////v/+/wAA/v/+//7/
/v////////8AAAQABQAFAAUABQAFAAcACQAKAAwADAALAAkACgALAAsACwAJAAkACQAI
AAYABQAFAAIAAQD+//v/+//7//r/+v/6//r/+v/6//j/+P/3//f/+f/5//n/+f/4//j/
+P/4//r/+v/6//r/+P/4//f/9//3//f/9//3//n/+//5//f/9//3//f/9//5//n/9v/z
//D/7v/s//D/9P/4//3/AAAHABEAJAA+AFcAcACGAI4AiQB8AGoAVAA8ACQAEAAGAAEA
9v/r/+r/7v/w//P/8//w/+v/6f/t//H/8v/w//D/9f/y//D/8P/z//P/8//z//X/9v/2
//f/9v/2//f/9//2//X/9P/z//T/9v/3//j/+P/4//j/+P/4//j/+P/4//b/9v/2//f/
+f/5//n/+f/3//f/9//2//j/+P/5//n/+//7//v/+//6//r/+v/6//j/+v/4//j/+v/6
//z//P/8//z//P/9//7//v/+//7//P/9//3//v///wAAAgADAAMAAwAGAAYABgAFAAMA
AgAGAAYABwAHAAgACQAJAAgACAAJAAkACQAJAAkACQAJAAkABgAGAAQABwAJAAoACgAI
AAgACAAIAAkACgALAAsACQAJAAkACQAFAAQABAAEAAQABAAEAAMAAwACAAIAAgACAAIA
AAAAAP///f/8//r/+v/7//z//v/8//z/+//7//n/+f/7//v//P/8//3//v/9//v/+v/5
//v//v/+//3////////////9//7//v/+//7//v/+//7///8BAAIAAwACAAIAAQAAAAIA
AgADAAMAAQAAAAAAAQACAAIAAgACAAMAAwACAAIAAwADAAIAAgAAAAAAAAABAAEAAAAA
AAAAAAAAAAAAAAACAAAAAAABAP//AQD/////AQABAAEAAQABAAAA/v/9//7///8AAAEA
AgAAAAAAAQABAAAA///+//////8AAAIAAQD///3//P8AAAAAAAD///3//f/9//3/////
//7//v////////////7//////////v/+//////8BAAEAAgACAAAAAAAAAAAABQADAAIA
AgACAAIAAgADAAMAAwAEAAYABwAHAAcABQAFAAcACQAKAAwADAALAA0ADgAPAA8ACwAJ
AAkACQAJAAgACAAJAAYABQACAP//AQABAAAAAAD+//7//v/+//z//P/7//v//f/9//3/
/f/8//z//P/8//z//P/8//z//P/8//v/+//5//n/+f/5//v//f/7//n/+f/5//n/+f/7
//3//P/7//T/8P/w//D/8P/0////BgANABsALgBGAF0AeACKAI4AhQB2AGQAUAA8ACgA
GAAIAP//9P/t/+7/8P/w//P/8//w//H/8//z//P/9P/0//b/9f/0//b/9v/3//f/9//3
//f/9v/0//P/9v/2//f/9//4//n/+v/7//n/+v/6//r/+v/6//r/+v/6//r/+v/6//r/
+v/6//v/+//7//v/+//7//v/+//6//z//P/9//3/+//7//v/+//8//z//P/8//z//v/8
//z//v/+/wAAAAD+//7//v///wEAAgADAAQAAwADAAIAAgAEAAQABQAFAAMAAwAGAAYA
CQAJAAgACAAKAAoACwALAAsACwAKAAgACgALAAsACwALAAsACwALAA0ACgAKAAgADAAN
AA0ADAAKAAoACgAKAAsADAANAA0ACgAJAAgABwAHAAYABgAGAAgACAAIAAcAAwACAAIA
AgAAAAAA/v/+//7//f/9//z//f/9//3//v8AAAAA//////v/+//9//3//P/6//n/+P/5
//n/+v/7//v//v/+//3//f/9//3//f/7//z//P/8//7//v/+//7//P/9//3//f///wAA
AAAAAP7//v/////////+//7///8CAAIAAgACAAAA///9//z///////7//v8AAAAAAAAB
AP///v/+//7//v/+//7//v/8//r/+v/7//v//f/7//v//v///wAAAQD///7//P/7//z/
/f/+/////P/6//r/+//6//r/+v/6//z/+//7//z//P/7//r/+v/+//7//v/9//v/+//7
//v/+f/5//j/+P/6//v//P/9//3//f/8//v/+v/6//v/+//7//v//P/8//z//P/8//z/
//////7//v/+/////v/+//7//v/+/wEAAQABAAIAAwADAAIAAQAEAAUACAALAAoADAAM
AAsACQAKAAsACwALAAkACQAJAAcABAACAAEAAgABAP7/+//5//n/+P/4//r/+v/6//r/
+//8//z//f/6//n/+P/3//b/9v/2//b/+P/4//j/+P/4//j/9//3//f/9//3//f/9//5
//f/9f/5//n/+f/5//P/8//y/+//7P/s/+z/8P/2//j/+f8AAA0AGwAyAFAAbQCGAJQA
lACJAHgAZgBQADgAJAAYAA4AAQD2//H/8v/y/+7/7f/t/+7/8f/x//H/8//y//D/8v/x
/+7/9P/8//v/+f/3//X/9P/0//P/8//2//b/9//3//f/9//3//f/9//4//j/+P/4//j/
+P/4//f/9v/1//T/9f/2//f/+f/3//f/9//3//n/+f/5//j/+v/6//v/+//6//n/+P/3
//r/+v/6//r/+P/6//j/+P/6//r//P/8//z//P/8//3//P/8//z//P///wEAAgAEAAEA
AAAAAP//AQABAAQABAAGAAcABwAIAAgABgAFAAMABQAHAAgACAAGAAcABwAHAAkACQAJ
AAkACwAIAAgABgAIAAkACQAIAAgACAAIAAgACAAIAAgABwAHAAcABwAHAAcABgAGAAYA
BgAGAAYABQADAAIAAgACAAEAAAD9//z//v/9//3//P/9//3//f/+//z//P/7//v/+v/7
//7////9//z//P/8//z/+//7//v//f8AAAAA///9//3//f/9//v//P/8//z/+v/6//r/
+v/7//3//v////3//v/+//7//v/+//////8BAAAAAAABAAAAAAAAAAAA//////7//v8B
AAEAAAAAAAAAAAAAAAEAAQAAAAAAAAD+//7//v/+/////v///wEAAAABAP7//f/7//v/
+//7//7//v/9//3//f/9//3//f/+//z//P/9/wAAAAAAAAAA/v/9//3//v/8//v/+v/6
//z//P/8//v//f/9//3//f///////v/+//3/+//5//f/+//9//7////+//7///////3/
/f/+//7///8AAAEAAgADAAAAAgACAAIAAgADAAMAAwAEAAUABQAEAAMABAAFAAgACwAM
AA4ADgANAAsADAANAA0ADAALAAwADQALAAgABgAFAAUABQADAAEAAAD///3//P/8//z/
/P/8//z//P/7//v/+//7//v/+//8//z//P/8//z//P/8//z/+v/6//n/+f/3//f/9//3
//n/+//5//f/+v/7//z//f/5//n/9v/z//L/8P/u/+z/7P/y//v/AgAHAA8AHgA4AFUA
dACSAKYAowCOAHoAZgBOADoAJgAUAAsAAgD1/+7/7v/u/+3/7f/y//P/8f/x//P/9P/y
//T/9f/2//b/+P/4//f/9v/1//b/9v/1//X/+P/4//n/+f/3//f/9//3//n/+v/6//r/
+P/4//j/+P/4//j/+P/4//r/+v/6//v/+v/5//j/9//5//n/+f/4//j/+P/5//n/+//7
//v/+//6//r/+v/6//j/+v/4//j/+f/6//3//v/8//z//P/9/wAAAAAAAAAAAgADAAMA
BAABAAAAAAD///z/+//9//z///////7//v////7//v/9////AQACAAIAAAABAAEAAQD/
/////////wIAAAABAAAAAAABAAEAAAD+//7//v/+/wAAAAAAAP//AQABAAEAAQD///7/
/v/+//7//v/+//3/+f/4//j/+P/4//j/9v/2//j/9//3//b/9f/1//X/9v/1//T/8v/x
//D/8f/0//X/9//2//b/9v/1//P/8v/x//H/9P/0//P/8f/x//H/8f/y//T/9f/2//T/
9P/0//T/9v/3//f/9//3//j/+P/4//b/9v/3//f/+f/4//j/+f/4//j/+P/4//f/9//2
//b/+f/5//j/+P/2//b/9v/3//j/+P/5//r/+f/4//f/9v/4//b/9v/3//f/+f/3//f/
9f/1//X/9f/4//j/9//3//f/9//3//f/9v/0//T/9f/2//b/9v/2//b/9f/1//b/+P/3
//b/9v/3//b/9f/z//P/8//z//P/9f/1//T/9P/1//X/9f/1//b/9//3//f/+P/4//n/
+f/5//n//P/8//z//P/8//v/+//7//z//v//////////////AQADAAYACAAIAAcABgAG
AAYABQABAP///////////v/+////AAD///z/+f/4//f/9f/0//X/9v/3//j/9//2//T/
8//1//X/9f/1//T/9P/0//T/8v/y//L/8v/0//T/8//z//P/8//z//P/8f/z//H/7//z
//P/8//z//H/8f/w/+//7P/o/+j/6v/u//b/+//+/wUAFQAsAEIAWQByAIYAjgCHAHoA
aABSADYAHAAMAAYA+//s/+f/6P/q/+b/6f/v/+7/6//r/+v/6//s/+7/7v/r/+7/8P/w
/+//7//v/+//8v/y//H/8f/y//L/8//z//H/8f/x//H/8//0//T/9P/0//T/9P/0//L/
8v/y//L/8//0//X/9//2//X/9P/z//b/9//4//j/9f/0//T/8//0//X/9v/3//j/+P/4
//j/9//4//X/9P/1//b/+f/6//r/+v/6//v/+v/6//r/+v/6//v/+//8//r/+v/7//v/
/v///wMABAAEAAMAAQAAAAIAAgADAAMABgAHAAcABgAGAAcABwAHAAcABwAHAAcABwAE
AAQAAgAEAAUABQAEAAQABAAEAAQABAAEAAQAAwADAAMAAwADAAEAAAAAAAAAAgACAAIA
AQD9//z//P/8//v/+v/3//b/9//3//j/+P/3//f/9//4//b/9v/1//X/9v/3//r/+//5
//j/+P/4//j/9//3//f/9f/4//j/9//4//n/+v/7//n/+v/6//r/+f/4//f/9v/5//v/
/P/9//v//P/8//z//P/8//3//f/9//z//P/9//7//v/+//7///////7//v/+//3/+//6
//v//P/9/////f/8//z//P/8//z//P/8//7//P/8//3/+//9//v/+//7//v/+//7//z/
/P/7//v//f/9//3//f/8//r/+v/7//n/+P/3//b/9//3//j/+v/8//v/+v/6//r/+v/6
//n/+//7//v/+//7//v/+v/6//n/+f/5//n/+v/7//v/+//8//z//f/9//7///8BAAIA
/v/8//z//P/8//z//f/9//3//v8AAAEAAQABAAMAAwAFAAcABgAIAAgABwAFAAYABwAH
AAgABwAIAAkABwAEAAIAAQACAAEA/v/7//3//f/8//z/+v/6//r/+v/8//z/+//7//n/
+f/5//n/+f/6//v//P/6//r/+v/6//r/+v/5//n/+f/5//n/+f/3//n/9//1//n/+f/5
//n//f/7//z/+//2/+7/7v/y//T/+P///wQABQARACQAOABNAGQAegCEAIMAdgBkAFAA
OAAkABoADgAFAPr/8f/s/+7/8P/z//X/9v/z/+//7//x//L/8v/y//P/9P/0//T/9//3
//f/9//2//b/9f/1//b/9v/3//f/9//3//f/9//1//b/9v/2//j/+P/4//j/9v/2//b/
9v/4//j/+P/5//v/+//7//v/+v/5//j/9v/3//j/+v/7//n/+f/5//n/+v/6//r/+v/6
//z/+v/6//j/+P/6//r/+//8//3///////7//f/8//3///8AAAIAAgACAAMAAwABAAEA
BAAEAAYABwAHAAgACQAIAAgABwAKAAsACwAKAAgACQAJAAkACQAJAAkACQANAAoACgAI
AAgACQAJAAgABgAGAAYABgAIAAgACAAHAAcABwAHAAcAAwACAAIAAgAAAAAAAAD/////
/v/+//7///8AAP//AAD9//v/+v/4//j/+f/6//z/+v/6//n/+f/1//X/9//3//j/+P/5
//r/+P/3//f/9//5//z//P/7//n/+f/5//n/+f/6//r/+v/8//z//P/8//r/+//7//v/
/P/+////AAD///7//v/9/////v/+////AAAAAAAAAAD9//3//P/8///////+//7//v/+
//7///////7//v/+//7//v/+//7//P/6//r/+//9/////f/9//v/+//7//v//P/8//v/
+//9//3//f/9//v/+P/3//f/+f/6//v//P/6//n/+f/6//v/+//7//z//P/8//z/+//5
//n/+f/5//r/+//7//z/+//7//v/+//+//////////7//v///////v/9//3//P/+//7/
/v/+//7//v/9//3//f/+/wIAAwADAAMAAQABAAMABQAGAAgACAAHAAkACgALAAsABwAF
AAUABQAGAAQAAwADAAIAAQD+//v//f/9//z//P/7//r/+f/4//j/+P/3//f/+f/5//n/
+f/5//r/+//8//v/+v/5//j/9v/2//X/9f/1//X/9f/1//f/+f/3//X/9//3//f/9//3
//X/9P/z/+7/7P/u//D/8v/0//f//P8FABEAHgAwAEkAZAB8AIQAgQB2AGgAVgBAACoA
FgAKAAMA/P/v/+j/6v/u/+//7f/u//H/7//t/+v/7v/w//L/8//0//T/8v/x//H/8f/x
//T/9P/z//P/9P/0//X/9f/1//X/9f/1//P/9P/0//T/9P/0//T/9P/0//T/9P/0//b/
9v/2//f/+f/5//n/+f/3//f/9//2//T/9P/1//X/9//3//f/9//4//j/+P/4//b/+P/2
//b/+P/4//r/+v/4//j/+P/5//z//P/8//z/+v/7//v//P/8//z//f/9//3//f8AAAAA
//////7//v8BAAIABAAFAAQABQAFAAQABAAFAAUABQAEAAMAAgABAAQAAgADAAIABgAH
AAcABgAEAAQABAAEAAYABgAGAAUAAwADAAMAAwD///7//v/+////AAABAAEA/f/8//z/
/P/+//7//P/8//z/+//7//r/9//3//f/+P/6//r/+f/5//b/9f/2//X/9v/2//f/+P/4
//f/9//3//b/+P/3//X/9v/3//j/+f/5//r/+v/6//j/+P/4//j/+P/5//n/+f/5//r/
+v/6//r/+v/7//v/+//6//r/+//6//r/+v/6//v/+//6//r/+f/5//j/+P/5//r/+//9
//v/+v/6//r//P/8//z//P/6//j/+P/5//f/+f/3//f/+P/5//r/+//6//r/+f/5//f/
9//3//f/9//2//f/+f/4//j/+P/4//j/9//3//j/+P/3//b/9v/3//b/9f/z//b/9//4
//n/9//3//b/9v/3//f/9//3//j/+f/5//n/9v/2//f/9//3//f/+P/4//j/+P/4//j/
+f/5//j/+P/8//v//P/8//z//P/8//z//f/9//3//v/+/////////wEAAQADAAUABAAG
AAYABQAFAAYABwAHAAYABQAGAAcABQACAAAA//8AAP///P/5//n/+f/4//j/+P/4//j/
+P/2//b/9f/1//P/8//z//P/8//0//X/9v/z//L/8f/w//L/8v/x//H/8//z//P/8//x
//P/8f/v//H/8f/x//H/9f/z//D/7f/s/+r/5v/m/+7/9P/1//r/AwANACAAOgBVAHAA
iACOAIUAeABmAFAAPAAoABYACAABAPr/7//o/+j/6v/n/+f/6v/r/+n/6f/p/+r/6v/q
/+v/7v/u/+7/7//v/+//7//v/+7/7P/r/+7/7v/v/+//7//v/+//7//v//D/8P/w//D/
8P/w//D/8P/w//D/8P/w//D/8P/x/+//7//v/+//7//v/+//7v/v//D/8v/z//H/8f/x
//H/8P/w//D/8P/y//T/8v/y//D/8P/y//L/8v/y//L/8//0//T/9P/0//b/9//3//j/
+P/4//n/+f/3//f/+v/6//3//f/8//z//P/8//3//f8AAAEAAQAAAAIAAwADAAMAAgAB
AAAA//8CAAAAAQAAAAEAAQAAAP7//v/+//7//v8AAAAAAAD//////////////f/8//z/
/P/7//r/+f/3//j/+P/5//r/+P/4//b/9v/4//f/9//2//T/8//y//L/8v/y//H/8f/w
//H/9P/1//T/8v/x//D/8v/x//H/8f/v//L/8v/x//P/8//z//P/8//0//T/9P/1//b/
9//4//f/9//2//X/9//4//j/+P/3//b/9v/1//P/8v/y//P/9v/2//b/9v/3//f/9v/2
//f/9//2//b/9v/2//b/9//5//j/+P/4//X/9P/z//L/9f/0//X/9//1//f/9f/1//P/
8//z//P/9v/2//X/9f/1//X/9f/1//T/8v/y//P/8v/y//L/8v/y//H/8f/y//L/8f/w
//D/8P/w//D/7//w//H/8v/z//P/8//y//L/9f/1//X/9f/2//f/9//3//X/9P/0//P/
8//z//T/9P/2//j/9v/2//b/9v/3//f/9//4//r/+//7//v/+f/5//v//f/+/wAAAAD/
/wEAAgADAAMAAwABAAEAAQD+//z/+//7//j/9//0//H/8f/x//D/8P/w//D/8P/w//D/
8P/v/+//8f/x//H/8f/v/+7/7f/s/+7/7v/u/+7/7P/s/+v/6//t/+3/7f/t/+3/7//t
/+v/7f/t/+3/7f/t/+3/7P/r/+j/5P/g/+D/4v/m/+v/8v/5/wMAFAAmAEEAYgB+AI4A
jQCAAHIAYABKADIAHAAIAAEA+v/r/+D/3v/g/9//3//k/+n/5//h/+X/6P/m/+b/5//m
/+b/5v/p/+n/6f/p/+r/6v/p/+n/6P/o/+n/6f/p/+n/6f/p/+v/7P/s/+z/6v/q/+r/
6v/r/+z/7f/u/+v/6v/p/+n/6v/r/+z/7f/t/+3/7f/s/+r/6v/r/+v/7f/t/+3/7f/u
/+7/7v/u/+7/8P/u/+7/7P/s/+7/7v/u/+7/7v/v//D/8P/w//D/8P/x//H/8v/0//T/
9f/1//f/9//6//r/+v/5//f/9v/7//z//v/////////+//z/+v/7//v/+//8//3//v//
/////P/8//r//P/9//3//P/8//z//P/8//7//v/+//3//f/9//3//f/6//j/9//2//j/
+P/4//f/8//y//L/8v/0//T/8v/y//D/7//v/+7/7f/t/+3/7v/w//D/7//v/+3/7f/v
/+//8f/w//D/8P/v/+3/7P/r/+3/8P/w/+//7v/t/+z/6//t/+7/7v/u//D/8P/w//D/
7v/v/+//7//v//D/8P/w//H/8v/0//X/9P/y//H/8f/0//T/9P/0//X/9f/0//T/9P/z
//H/8P/w//D/8P/x//P/8v/y//L/8v/y//L/8v/y//D/8P/x//H/8//x//H/8//z//P/
8//z//L/8P/v/+//7//v/+//8P/u/+7/7//w//D/8P/w//D/7//v//D/8P/v/+7/7v/u
/+7/7v/t/+//7//v/+//7//v/+7/7v/x//H/8f/x//D/8f/x//H/8P/w//H/8f/z//P/
9P/0//L/8v/y//L/9v/3//f/+P/3//f/9//2//n/+v/7//z//////wAAAQAAAAAAAgAC
AAIA///+//7//f/9//z/+f/2//b/9f/0//L/8v/y//L/7//t/+3/7f/t/+3/7v/t/+z/
7P/r/+v/6//s/+z/7P/q/+z/7//v/+r/7P/s/+z/7P/q/+r/6v/q/+r/6v/q/+r/7P/s
/+z/7P/r/+r/6f/o/+b/5P/i/+D/5P/o/+z/8P/9/woAFwAkADkATgBjAHgAbQBkAFsA
UgBDAA==
         </WaveFormData>
      </LeadData>
      <LeadData>
         <LeadByteCountTotal>10000</LeadByteCountTotal>
         <LeadTimeOffset>0</LeadTimeOffset>
         <LeadSampleCountTotal>5000</LeadSampleCountTotal>
         <LeadAmplitudeUnitsPerBit>4.88</LeadAmplitudeUnitsPerBit>
         <LeadAmplitudeUnits>��V</LeadAmplitudeUnits>
         <LeadHighLimit>2147483647</LeadHighLimit>
         <LeadLowLimit>268435456</LeadLowLimit>
         <LeadID>II</LeadID>
         <LeadOffsetFirstSample>0</LeadOffsetFirstSample>
         <FirstSampleBaseline>0</FirstSampleBaseline>
         <LeadSampleSize>2</LeadSampleSize>
         <LeadOff>FALSE</LeadOff>
         <BaselineSway>FALSE</BaselineSway>
         <ExcessiveACNoise>FALSE</ExcessiveACNoise>
         <MuscleNoise>FALSE</MuscleNoise>
         <LeadDataCRC32>3169429227</LeadDataCRC32>
         <WaveFormData>
DwAPAA4ADQAOAA0ADQALAAcABwAFAAQABgAFAAUAAwD+//v/+v/4//b/9v/1//T/9P/z
//P/8//x//D/7//u/+//8P/x//L/8f/w/+//7v/u/+7/7v/u//D/8P/w/+//7//v/+//
7//v//D/8P/w/+7/7v/t/+3/6//t/+//7//x/+7/7P/s/+r/6//t//T/+f8CABAAIAAw
ADwARQBLAE8ATwBGADsANwAtAB0ACwAIABMAFgAPAA0ADAALAAgAAgD+//3//f/8//v/
/P/6//j/+v/8//n/9//1//T/8v/z//P/9P/0//D/8P/w//D/8P/w//D/8P/w//D/8P/w
/+//7//u/+3/7//v/+//7//v/+3/7//v/+z/7P/r/+v/6//r/+v/7P/q/+r/6v/q/+v/
6//s/+3/6//s/+3/7f/s/+z/7f/t/+//7//v/+//7v/u/+//7//y//L/8v/y//L/8//0
//T/9v/3//j/+f/7//3//f/+//3//f/+//7/AAABAAQABQAEAAUABAADAAQABAAEAAUA
CAAIAAgACAAIAAgACAAIAAoACwALAAsADgAOAA4ADgANAA0ADQANAAwADAALAAoABwAG
AAYABQAFAAUABgAGAAMAAgABAAEAAQAAAP////////7//v/9//3//P/8//z//f/9//3/
/f/8//z//P/8//z//P/8//z//P/9//7//v/+//7//v/+/wAAAAAAAAEAAwADAAEAAQAA
AAAAAgACAAQABAAEAAQAAgACAAIAAgAFAAUABQAFAAUABQAFAAYABAAEAAQABAAFAAUA
BgAHAAYABQADAAIAAwAEAAUABgAEAAMAAgACAAMAAwADAAMABAAEAAQABQADAAIAAgAC
AAMABAAEAAUABQAEAAIAAQADAAMAAwADAAIAAgACAAIAAAAAAAAAAAACAAEAAQABAAEA
AQABAAEAAQABAAEAAQABAAEAAQAAAP7//v/+/////////wEAAQABAAAAAQAAAP7///8B
AAIAAwAEAAYACAAIAAgACAAKAAwADAAMAAwADgAOAA4ADgAOAA4ADgAOAA8AEAARABIA
EgARABEAEAARABQAFgAYABcAFwAWABUAFAATABMAEQAPAA8ADQAMAAsACQAIAAUAAwAB
AAEAAAD+//7//f/8//r/+f/5//n/+f/6//v//P/5//j/9//2//f/+P/5//r/+P/4//j/
+P/4//j/+P/3//n/+f/5//n/9//4//j/+P/6//r/+f/5//n/+f/5//n/9//2//b/+P/6
//v//f8AAAUADgAaACoAOABAAEUATQBTAE0ARgBBADkALwAfABEAEAAdACAAGQATABAA
DQAKAAgACAAJAAkACAAFAAQAAgAAAAAAAAABAAAA//////7/+//7//z//P/8//z//P/8
//r/+v/6//r/+v/6//r/+v/7//v/+v/5//j/9//2//X/9v/1//j/+f/4//j/9//3//X/
9f/1//b/+P/4//j/+P/3//X/9P/z//T/9v/4//n/9v/2//f/9//3//f/9//3//r/+v/7
//v//P/8//z//P/+////AAAAAAAAAQACAAMAAwAFAAUABgAJAAkACgAKAAkACQALAAsA
DQAPAA8ADwAOAA4ADgAPABAAEAAQABAAEgASABIAEgAQABEAEQARABQAFAAUABQAFQAV
ABUAFQASABIAEQAQABEAEAAQAA8ADAALAAsACgAJAAgABwAHAAcABgAFAAUAAwACAAIA
AQACAAIAAwAEAAEAAQABAAEAAwAEAAUABgAEAAQABAAEAAIAAwAEAAQABgAGAAYABgAE
AAQABAAFAAcABwAFAAUABAAEAAYABgAFAAQAAwACAAMABAAFAAYABgAFAAQAAwAEAAUA
BgAIAAYABgAGAAYABgAFAAUABQAFAAUABAAEAAQABAAEAAQABgAFAAQABAADAAMAAwAD
AAIAAgACAAMABQAEAAQABAADAAIAAAD//wIAAgABAAEAAQABAAEAAQAAAAAAAAAAAAAA
AAAAAAAAAAD///////////////////3//f/9//3//f/9//3//P/9//7///8BAP7//f/+
//3//v/+/wAAAAD+////AQACAAIAAgADAAQABQAGAAcACgALAAoACQAIAAoADAAKAA4A
DgAOAA4ADgAMAAwADAAMAA4ADwARABIAEAASABMAFAATABMAEgARABAADwAPAA0ACwAL
AAkACAAIAAcABwAFAAIA///+//z/+//8//z//P/4//f/9//3//T/9P/0//T/9P/0//T/
9P/y//L/8v/y//P/9P/1//b/9P/0//T/8//z//P/8//z//P/9P/0//T/8v/y//H/8f/z
//P/8//1//P/7v/u//D/8P/x//P/+P8BAAwAFgAkADIAOgA9AEEARwBDADoAMwAxACsA
FwAHAAwAGQAaABMADwAOAAsABgAEAAIAAQABAAAA///+//7//v/+//r/9//4//f/9//2
//f/9//4//j/9P/0//T/9P/2//b/9v/2//b/9v/2//b/9v/1//P/8f/0//X/9v/3//X/
8//1//X/9P/0//P/8//z//P/8//0//L/8v/y//L/8P/v/+//7//v//D/8f/x//P/9P/2
//f/9f/1//X/9f/4//j/+f/5//j/+P/4//j/9v/3//j/+P/6//v//P/9//3//////wAA
AAD//////v8AAAEABAAFAAMABQAFAAUABgAGAAYABwAIAAgACAAIAAgACAAIAAgACgAL
AAsACwAKAAoACgAKAA0ADQANAA0ACgAKAAkACAAHAAYABgAFAAQAAwADAAIAAQAAAP//
//8BAAAA//////3//P/8//v/+v/4//f/9v/4//n/+v/7//r/+v/6//r//P/8//z//P/7
//v/+//6//r/+v/6//r//P/8//z//f/7//v/+f/5//r/+v/8//z//v/+//7//v/8//z/
/P/8//v/+//7//v//f/9//3//v/+//7//v/+//7//f/9//3/+//7//r/+v/8//z//P/8
//z/+//6//r/+//7//v/+//8//z//P/9//v/+v/6//r//P/8//v/+//5//j/9v/1//f/
9//3//f/9//4//n/+v/5//j/9//2//j/9//3//f/9//3//f/9//5//n/+f/5//n/+f/5
//j/9v/2//b/9//4//n//P/9//7//v8AAAAAAAABAAMABAAEAAQABQAGAAYACAAIAAgA
CAAKAAoACgAKAAkACQAKAAoADAAOAA8AEAARABEAEAAPAAwACwALAAkACQAJAAcABgAE
AAMAAwABAAAA/f/8//r/9//2//T/8v/w/+//7//v/+7/7v/u/+7/7P/s/+z/7P/t/+7/
7//w/+7/7v/u/+7/8P/w//D/7//x//H/8f/x//D/8P/v/+7/7v/u/+3/7f/v/+//7f/t
/+3/6v/o/+r/7P/t/+//8v/1//z/CAAYACoANgBBAEcASwBNAEYAPwA5AC8AIwAVABAA
GQAcABcAEQAOAAsACAAIAAQAAQADAAIA///8//r/+v/2//b/9//2//X/9f/0//P/8//0
//T/8v/y//L/8v/w//D/8P/w//L/8v/y//L/8//z//L/8f/v/+//7//v//H/7//x//H/
8P/w/+//7//t/+3/7f/u//D/8P/w//D/7v/t/+3/7f/v//D/8f/x//D/8P/x//H/8f/x
//H/8f/y//L/8//z//L/8v/y//L/9P/1//b/9v/0//X/9v/3//f/+f/5//r/+//7//z/
/P/7//v//f/9//7/AQACAAMAAgACAAIAAwAGAAYABgAGAAQABAAEAAQABAAFAAUABQAH
AAgACQAKAAsACwALAAsADAAMAAsACgALAAoACgAJAAYABQAFAAQABAAEAAQABQAEAAIA
AAD//////v/+//3////+//7//v/9//3//f/9/wAAAAAAAAAA/v/+//7//v/+////AAAA
AAEAAgADAAQABAAEAAQABQAFAAUAAwADAAQABAAGAAYABgAGAAYABgAEAAQABAAEAAUA
BQAFAAUABQAFAAUABgAGAAYABgAGAAgABwAHAAcABwAHAAYABgAEAAQABAAEAAYABQAE
AAQABAADAAIAAQACAAIAAgADAAMAAgACAAIAAAAAAP////8AAAAA////////////////
//8AAAEAAgAAAAAAAAAAAP7//f/9//3///////////////////////////////7//P/8
//z//f//////AQABAAAAAAACAAIAAAABAAMABAAGAAYABwAIAAgACAAIAAoADAAKAAgA
CwAMAA0ADgAOAA4ADgAOAA8ADwAQABAADgAQABEAEgATABMAEgARABAADwAPAA0ACwAL
AAkACAAGAAUABQADAAIA///+//z/+P/4//f/9v/0//P/8//z//L/8v/y//L/8P/w//D/
8P/x//L/8//0//P/8v/x//D/8v/y//L/8f/x//H/8f/x//D/8P/v/+7/7//w//D/8f/z
//H/8f/v/+//7v/u//D/7v/v//H/9v/7/wYAFAAmADYAQABJAE0AUwBPAEIAOwA3AC0A
HwARABQAHQAcABUAEQAOAA0ADAAGAAQABQADAAAA/f/+//7//P/4//r/+//4//f/9//2
//P/8//0//T/9P/0//T/9P/0//T/9P/0//T/9P/0//T/8//z//L/8f/z//P/8//z//P/
8f/z//P/8v/y//H/8f/x//H/8f/y//L/8v/y//L/8v/x//H/8f/z//T/9f/1//L/8v/z
//P/9f/1//X/9f/2//b/9//3//j/+P/4//j/+v/7//z//P/6//v//P/9//3//////wAA
AQABAAIAAgADAAMABQAFAAUABwAHAAcABgAGAAYABwAIAAgACAAIAAoACgAKAAoACgAL
AAsACwAMAAwADAAMAAsACwALAAsADAAMAAsACgALAAoACgAJAAYABQAFAAQAAwACAAEA
AQD///7//f/9/////v/+//3////+//7//v/7//v/+//7//z//P/8//z/+v/6//r/+v/6
//v//P/8//z//P/8//z//P/8//z//f///////f/9//7//v8AAAAAAAAAAAAAAAAAAAAA
AAAAAAEAAQABAAEAAQABAAEAAgAAAAAAAAAAAAIAAQABAAEAAQABAAAAAAD+//7//v/+
/wAA///+//7//f/9//3//f/8//z//P/9//3//P/8//z//v/+//3//f/8//z/+//7//v/
+//7//v//P/8//z//P/6//r/+v/6//r/+f/5//n/+//7//v/+//5//n/+f/5//n/+f/5
//j/9v/2//b/9//3//f/+f/5//j/+P/6//r/+P/5//v//P/9//7/AAACAAIAAgACAAQA
BAAEAAQABAAIAAgACgAKAAoACgAKAAoACgAKAAoADQANAA4ADgAMAA4ADwAQABEAEQAQ
AA8ADAALAAsACQAJAAkABwAGAAQAAwADAAEAAAD9//z/+v/6//r/+f/4//b/9f/1//X/
9P/0//T/9P/2//b/9v/2//T/9P/0//T/9v/2//b/9v/0//T/9P/z//P/8//z//P/9f/2
//b/9v/2//b/9f/1//X/9//1//P/8//0//b/9P/y//X/+f/+/wUADgAeACwANgA8AEEA
RwBJAEcAQgA/ADcAKwAZAAsAEAAbABoAEwAPABAADQAIAAQABAAFAAMABAADAAIAAAD+
//z//P////z/+//7//r/+//7//z//P/6//r/+v/6//r/+v/6//r/+v/6//r/+v/5//n/
+P/3//n/+f/5//n/9//1//f/9//4//j/9//3//n/+f/5//r/+P/4//j/+P/6//n/+f/5
//f/+P/5//n/+v/6//v/+//7//v/+//7//r/+v/7//v//v/+//7//v/8//3//v/+/wAA
AQACAAMAAQADAAMABAAFAAUABgAGAAcABwAJAAkACQALAAsACwAKAAoACgALAA4ADgAO
AA4ADgAOAA4ADgAQABEAEQARABEAEAAPAA4AEQARABEAEQAQABAADwAOAA0ADAAMAAsA
CgAJAAkACAAHAAYABQAFAAUABAADAAMAAwACAAIAAQABAAAAAAAAAAEAAQABAAEAAAAA
AAAAAAACAAIAAgACAAAAAQACAAIAAgACAAIAAgACAAIAAgADAAMAAwABAAEAAgACAAQA
BAAEAAQABAAEAAIAAgACAAIABQAFAAUABQAFAAUABQAGAAQABAAEAAQABAADAAMAAwAF
AAUABAAEAAIAAgACAAIABAADAAIAAgABAAEAAQABAAAAAAAAAAEAAQAAAAAAAAAAAAAA
/////wAAAAD////////////////+//7//v/+//7//v/+//7//v/9//3//f/7//v/+//7
//3//f/9//3//f/9//3//P/8//z//P/9//v/+//9//3//v/+/wAAAAACAAMABQAGAAQA
BAAFAAYACAAIAAgACgAMAAwADAAMAAwADAAMAAwADAAMAA0ADQAOAA4ADgAQABEAEgAT
ABMAEgARAA4ADQANAAsACQAJAAcABgAEAAMAAwABAAAA/f/8//r/+P/4//f/9v/2//X/
9f/1//L/8v/y//L/8//0//X/9v/0//T/9P/0//T/9P/0//T/9P/0//T/8//z//P/8//z
//X/9v/2//b/9P/0//P/8//x//P/9f/z//H/8v/y//L/8P/x//P/+P/9/wQADAAaACgA
MgA7AEEARwBHAEIAOQA1ADEAKQAVAAgADwAaABsAFQAOAAsACAAGAAIAAQADAAIA//8C
AAIA/v/8//z/+//6//n/+f/4//n/+f/6//r/9v/2//b/9v/2//b/9v/2//b/9v/2//b/
9//3//b/9f/1//X/9f/1//P/8f/z//P/9P/0//P/8//z//P/8//0//T/9P/0//T/9v/1
//X/9f/z//T/9f/1//T/9P/1//X/8//z//P/8//2//b/9//3//r/+v/6//r/+P/5//r/
+v/6//v//P/9//v//f/9//7/AQABAAIAAgADAAMABQAFAAMABQAFAAUACAAIAAgACQAK
AAoACgAKAAgACAAIAAgACgALAAsACwAKAAoACgAKAA0ADQANAA0ACgAKAAkACAAHAAYA
BgAFAAQAAwADAAIA///+//3//f////7//f/9//v/+v/6//n/+f/4//j/+P/5//n/+f/5
//r/+v/6//r/+v/6//r/+v/4//n/+v/6//j/+P/4//j/+v/6//r/+//7//v/+f/5//r/
+v/8//z/+v/6//r/+v/8//z//P/8//7///8AAAEA/v/9//z//P/8//z//P/8//7//f/9
//3/+//7//r/+v/8//z//P/8//7//f/8//z/+//7//v/+//6//r/+v/7//n/+P/4//j/
+v/6//n/+f/4//j/9//3//f/9//3//f/+P/4//j/+P/2//b/9v/2//f/9//4//n/9//3
//f/9//3//f/9//3//f/9//3//b/+P/4//j/+f/6//v//v////7//v8AAAAAAgADAAUA
BgAGAAYABgAGAAYABgAGAAgACAAIAAgACQAJAAoACgAKAAwADQAOABEAEQAQAA8ADAAJ
AAcAAwACAAMAAgACAAAA//////3/+//5//n/+P/0//T/8//y/+7/7f/t/+3/7f/u/+//
8P/y//L/8v/y//D/8P/w//D/8P/w//D/8P/w//D/8P/v//H/8f/x//H/8P/w/+//7v/w
//D/7//v/+//8f/x/+//7f/q/+z/7P/u/+//8//2//n/AgAOAB4ALAA4AEEARwBNAE0A
SAA/ADcAKwAfABMAEAAXABwAFwATABAADQAKAAYABAABAAEAAgABAAAA/v/6//j//P/7
//j/9//3//b/9f/1//b/9v/y//L/8v/y//L/8v/y//L/8v/y//L/8v/1//X/9P/z//P/
8//z//P/8f/v//H/8f/x//L/8v/z//H/8f/x//L/8v/y//L/8v/y//H/8f/x//H/8v/z
//P/8v/y//P/8//x//H/8f/x//T/9P/1//X/9v/2//b/9v/2//f/+P/4//r/+//8//3/
/P/9//z//P//////AAAAAAEAAQADAAMABQAHAAcABwAIAAgACAAJAAgACAAIAAgACAAI
AAgACAAIAAkACQAJAAoACgAKAAoACQAJAAkACQAIAAgABwAGAAcABgAGAAUAAgABAAEA
AAAAAAAAAAABAP///v/9//3/+//6//r/+f/7//r/+v/6//f/9//3//f/+f/6//v//P/6
//r/+v/6//r/+//8//z//v/+//7//v/8//z//P/9//3//f/7//v//v/+/wAAAAD+//7/
/v/+/wAAAAAAAAAA//////////8BAAEAAQACAAIAAgACAAIAAAD///////8BAAEAAAAA
AP7//v/+//7//v/9//z//P/9//3//f/9//7//v/+///////+//7//v/+//7//f/9//7/
/v/9//3/+//7//v/+//6//r/+v/6//r/+v/6//r//P/7//v/+//7//v/+//7//3//f/9
//3/+//7//v/+v/8//z//P/9//v/+//9//3/AAAAAAIAAgAFAAcACgAMAAsACgAKAAoA
CgAKAAsADAANAA4ADgAOAA4ADgAPAA8AEAAQABAAEgATABQAFQAVABQAEwASABEAEQAP
AA0ADQALAAoACgAJAAkABwAEAAEAAAD+//z//P/7//r/9v/1//X/9f/0//T/9P/0//b/
9v/2//b/+P/4//j/+P/3//b/9f/0//b/9v/2//X/9f/1//X/9f/1//b/9v/2//T/9P/z
//P/8//z//P/9f/z//L/8P/w/+7/7f/z//r//f8GABYAJAAyAEAASwBTAFkAWwBSAEUA
PQA1ACsAGwAUAB0AIAAZABUAFgARABAAEAAMAAcABQAGAAUAAgACAAIAAAD+//3//P/7
//v/+v/3//f/+P/4//j/+P/4//j/+P/4//j/+P/6//r/+v/6//r/+f/3//X/9//3//f/
9//3//X/9//3//b/9v/1//X/9//3//f/+P/4//j/+P/4//r/+f/5//n/9//4//n/+f/2
//b/9//3//n/+f/5//n/+v/6//v/+//6//r/+v/6//j/+f/6//r/+v/7//z//f///wEA
AQACAAMAAwAEAAQABQAFAAcABwAHAAkACQAJAAgACAAIAAkACgAKAAoACgAKAAoACgAK
AAoACwALAAsADgAOAA4ADgANAA0ADQANAAwADAALAAoACwAKAAoACQAGAAUABQAEAAMA
AgABAAEAAQAAAP////////7//v/9//3//P/8//z/+//7//v/+//6//r/+v/6//z//P/8
//z//P/9//7//v/8//z//P/8//3//v///wEAAQABAP/////+//7/AAAAAAAAAAAAAAAA
AAAAAAAAAAABAAEAAQABAAMAAwADAAQABAAEAAQABAAEAAMAAwADAAEAAQAAAAAAAAAA
AAAAAAAAAP///v/+/////////////v/+//7////9//z//P/8//z//P/7//v//P/8//v/
+//9//3//f/9//z//P/8//z//P/8//z//P/+//3//f/9//v/+//7//v//f/9//3//f/7
//v/+//6//r/+v/6//v//f/9//////8CAAIABAAEAAQABQAHAAgACAAIAAkACgAIAAgA
CgAKAAoACgALAAwADQAOAA4ADQANAAwADgAQABEAEgATABMAEgARAA4ADQANAAsACwAL
AAkACAAGAAUABQADAAAA/f/8//r/9v/2//X/9P/y//H/8f/x//L/8v/y//L/8P/w//D/
8P/w//D/8P/w//L/8v/y//L/8f/w/+//7f/v/+//7//v/+//8P/w//D/8v/y//H/8f/x
/+//7f/r/+n/6P/s/+7/7v/v//H/9v/7/wQADAAaAC4APgBHAEsATwBNAEQAOQAzACkA
GwALAAgAEQAYABEACwAMAAkABAACAAAA//8BAP7/+//6//j/+P/4//j/9//2//X/9f/0
//H/8f/y//L/8v/y//L/8v/y//L/8v/y//H/8P/v/+7/8f/x//D/7//v/+//7//v//D/
7//y//P/8P/w/+//7//t/+3/7f/u//D/8P/w//D/7v/t/+3/7f/t/+7/7//v/+7/7v/v
/+//7//v/+//7//y//L/8//z//L/8v/y//L/8v/z//T/9P/y//P/9P/1//X/9//3//j/
+f/5//r/+v/7//v//f/9////AQABAAEAAAAAAAAAAQAAAAAAAAAAAAEAAgADAAQAAgAD
AAMAAwAGAAYABgAGAAYABQAEAAMAAgACAAEAAAABAAAAAAD///7//f/9//z/+//6//n/
+f/5//j/9//3//f/9v/2//X/9f/0//T/9P/x//H/8f/x//L/8v/y//L/9P/0//T/9P/z
//P/8//y//T/9P/0//T/9P/0//T/9f/3//f/9f/1//b/9v/4//j/+P/4//j/+P/4//j/
+P/4//f/9//3//f/9//3//f/+P/4//j/+P/4//j/9//3//f/+f/5//j/+P/2//b/9v/2
//j/9//2//b/9//3//f/9//0//T/9P/1//X/9P/0//T/9P/0//P/8//0//T/8//z//P/
8//z//P/8v/y//L/8v/0//T/9P/0//L/8f/x//H/8f/x//H/8f/x//H/8f/x//P/8//z
//L/9P/0//T/9f/y//H/8v/x//L/8v/0//T/8//z//T/9P/0//T/9f/2//f/+P/5//z/
/P/8//z//P8AAAAAAgAEAAQABAAEAAQAAgACAAIAAgADAAMABAAEAAIABAAFAAYACAAJ
AAkACQAGAAUABQADAAEAAQD///7//v/9//3/+//4//X/9P/y//L/8v/x//D/7v/t/+3/
7f/q/+r/6v/q/+z/7P/s/+z/6v/q/+r/6v/q/+r/6v/q/+z/7P/s/+v/6//r/+v/6//r
/+z/7P/s/+r/6v/p/+n/6//t/+3/6//p/+r/6P/o/+j/6//t//L/9//+/wwAHAAqADQA
OQA/AEUAQwA8ADUALwAnABcAAwD+/wsAEAAJAAUABAABAP7//v/8//f/9//4//n/+P/2
//T/9P/0//H/8P/v/+//7v/v/+//8P/w/+7/7v/u/+7/8P/w//D/8P/u/+7/7v/u/+//
7//u/+3/7//v/+//7//v/+3/7//v/+7/7v/t/+3/7f/t/+3/7v/s/+z/7P/s/+7/7f/t
/+3/6//s/+3/7f/u/+7/7//v/+3/7f/t/+3/7v/u/+//7//w//D/8P/w//D/8f/y//L/
9P/1//b/9//1//f/9//4//n/+f/6//r/+//7//3//f/7//3//f/9////AAABAAMAAwAC
AAEAAAAAAAAAAAAAAAEAAwAEAAUABQAEAAMAAgAFAAUABQAFAAIAAgABAAAA///+//7/
/f/8//v/+//6//n/+P/3//f/+f/4//f/9//1//T/9P/z//P/8v/y//L/8//z//P/8//y
//L/8v/y//L/8v/y//L/8v/z//T/9P/0//T/9P/0//T/9P/0//X/9f/1//P/8//2//b/
+P/4//j/+P/4//j/9v/2//b/9v/3//f/9//3//f/9//3//j/+P/4//j/+P/4//f/9//3
//f/9//2//b/+P/4//j/+P/2//X/9P/0//f/9//3//f/9v/2//b/9//1//T/9P/0//b/
9v/1//X/9P/0//P/8//z//P/8//z//L/8v/y//L/8v/y//L/8v/0//P/8//z//H/8f/x
//H/8f/x//H/8f/z//P/8//y//L/8v/y//P/9f/1//f/9//4//j/+v/6//j/+f/7//z/
/P/8//3//v/8//7/AAAAAAAAAAAAAAAAAAAAAAEAAQACAAIABAAGAAcACAAHAAcABgAF
AAUABQAGAAUAAQABAP///v/8//v/+//5//f/9f/1//T/8P/w/+//7v/u/+3/7f/t/+z/
7P/s/+z/7P/s/+z/7P/q/+r/6v/q/+r/6v/q/+r/7P/s/+z/6//p/+n/6f/p/+v/7P/s
/+z/7P/s/+v/6//r/+v/6f/p/+n/6v/o/+z/7v/t/+v/7P/x//b/AAAMABwAKgAxADUA
OQA7ADgAMQArACcAIQAPAAAABQAOAA8ABwACAP///v/+//7//f/7//z/+f/2//T/9P/y
//L/8f/w/+//7//u/+v/6//s/+z/6//s/+3/7v/s/+z/7P/s/+z/7P/s/+z/7f/t/+z/
6//r/+v/6//r/+v/6f/r/+v/6v/q/+n/6f/p/+n/6f/q/+r/6v/q/+r/6v/p/+n/6f/p
/+r/6//r/+j/6P/p/+n/6//r/+v/6//q/+r/6//r/+z/7P/s/+z/7v/v//D/8P/u/+//
8P/x//P/9f/1//b/9f/1//b/9v/5//n/+//7//v//f/9//3//f/8//v/+//+//7//v/+
//7//v/+//7//v////////8AAAAAAAAAAP///////////v/+//3//P/7//r/+v/5//j/
9//3//b/9f/0//P/8//x//D/7//v/+//7v/u/+3/7f/s/+z/7P/r/+v/6//r/+z/7P/s
/+z/7P/s/+z/7P/q/+v/7P/s/+7/7v/u/+7/7v/u/+7/7//v/+//7f/t/+3/7P/t/+z/
7v/u/+7/7v/w//D/8P/w//H/8f/x//H/8f/x//H/8v/y//L/8v/y//L/8f/x//H/8f/x
//D/8P/w//D/8P/w//D/7//u/+7/7f/t/+3/7f/s/+z/7P/t/+//7v/u/+7/7P/s/+v/
6//s/+z/6//r/+v/6//r/+v/7P/s/+z/7P/s/+z/7P/s/+r/6f/p/+n/6//r/+v/6//r
/+v/6//r/+n/6f/p/+j/6v/q/+r/6//s/+3/8P/x//L/8v/0//T/9P/1//f/+P/2//b/
9//4//j/+P/4//r/+//6//n/+P/5//r/+//9//////8AAAIAAQABAAAAAAD+//7//v/9
//z/+//5//f/9//2//b/9f/w/+//7f/p/+j/5//m/+T/4//i/+H/4P/g/+D/4f/h/+P/
4//h/+H/4v/h/+H/4f/h/+L/5P/l/+T/4//i/+H/4P/i/+L/4v/i/+T/5P/k/+T/4v/i
/+L/4v/g/+D/4P/g/9//3v/d/9z/3//g/+H/4v/s//T//P8EABEAHAAnADIANAA0ADQA
NAAvAA==
         </WaveFormData>
      </LeadData>
      <LeadData>
         <LeadByteCountTotal>10000</LeadByteCountTotal>
         <LeadTimeOffset>0</LeadTimeOffset>
         <LeadSampleCountTotal>5000</LeadSampleCountTotal>
         <LeadAmplitudeUnitsPerBit>4.88</LeadAmplitudeUnitsPerBit>
         <LeadAmplitudeUnits>��V</LeadAmplitudeUnits>
         <LeadHighLimit>2147483647</LeadHighLimit>
         <LeadLowLimit>268435456</LeadLowLimit>
         <LeadID>V1</LeadID>
         <LeadOffsetFirstSample>0</LeadOffsetFirstSample>
         <FirstSampleBaseline>0</FirstSampleBaseline>
         <LeadSampleSize>2</LeadSampleSize>
         <LeadOff>FALSE</LeadOff>
         <BaselineSway>FALSE</BaselineSway>
         <ExcessiveACNoise>FALSE</ExcessiveACNoise>
         <MuscleNoise>FALSE</MuscleNoise>
         <LeadDataCRC32>2060824473</LeadDataCRC32>
         <WaveFormData>
7//u/+7/7//v/+3/7f/t/+//7//w//D/7v/v/+//8P/x//P/8//1//X/9v/2//b/9v/2
//f/9//3//f/9//3//j/+P/4//j/+f/5//n/+f/7//z//P/8//r/+v/7//v//f/9//3/
/f/9//3//f/+//z//P/8//z//P8AAAMABgAIAAkADAAPABEAEgATABMAEAAKAP7/7//a
/8b/tP+q/6X/n/+Z/5L/kv+W/6D/qf+w/7n/yP/Q/9P/2P/c/+P/6f/u//L/9f/4//v/
/f/9//z/+//9//7///8AAAAAAAACAAMAAwADAAEAAQABAAEAAwADAAMAAwABAAEAAgAC
AAQABAAEAAQABAAEAAUABQADAAMAAgACAAQABAAEAAUAAwADAAMAAwAEAAQABAAEAAQA
BAAEAAMAAwADAAMAAwAFAAUABQAGAAQABAADAAMAAwADAAMAAwADAAMAAwADAAEAAQAA
AAAAAgACAAIAAgABAAEAAAD///////////7//v////////////7//f/9////////////
///+//z/+//8//3//v////3//f/9//z//P/8//z/+//9//3//f/9//z/+v/5//f/+f/5
//n/+f/5//n/+P/4//j/+f/5//n/9//4//j/+f/5//j/+P/4//r/+v/6//r/+P/3//f/
9//5//n/+P/4//n/+f/5//r/+v/6//n/+f/5//n/+P/4//f/9//2//b/+P/4//j/+P/4
//j/+P/4//b/9v/2//b/+P/3//f/9//3//f/9v/0//T/9P/0//T/9v/2//b/9v/0//T/
9P/0//X/9f/1//X/9f/1//X/9f/z//P/8//z//P/8//z//P/8//z//T/9P/1//X/9f/1
//X/9f/2//b/9f/0//P/8v/z//T/9f/2//T/9P/0//T/9P/0//T/9P/2//b/9v/2//T/
9P/0//T/9v/2//b/9v/1//X/9f/0//b/9v/2//b/9//3//j/+f/2//X/9P/0//X/9v/4
//n/+f/4//n/+P/7//v/+//8//3//v/+//z//v/9////AAAAAAAAAAAAAPz/+v/3//T/
8v/x/+7/7P/s/+r/6v/p/+f/5v/m/+f/6P/n/+j/6f/n/+f/6P/o/+j/6f/p/+r/7f/v
/+//8f/v//D/8P/w//L/8v/z//P/8f/x//H/8f/y//L/8v/y//X/9f/1//X/8//0//T/
9P/0//T/9f/1//X/9f/1//X/9f/1//X/9v/2//b/9v/2//b/+P/7//7/AgADAAgACwAL
AAwACwAJAAQA/v/0/+H/yv+0/6T/mv+T/43/h/+E/4b/jv+Y/5//qP+3/8T/yP/J/9L/
2v/j/+f/7P/u/+3/7v/x//P/9f/2//X/9//2//f/+P/4//j/+P/5//n/+f/5//n/+f/5
//n/+f/5//n/+//7//z//P/6//r/+v/6//r/+v/7//v//f/9//z//P/6//r/+v/7//v/
+//7//v//P/8//z//P/8//z//P/7//v/+//7//v/+f/5//n/+v/8//z/+//7//n/+f/5
//n/+f/5//n/+f/5//n/+P/4//j/+P/4//j/+f/5//j/9//3//f/9//2//T/9f/1//X/
9f/0//P/8//z//P/8//z//T/9P/z//P/8//z//P/8//1//X/9f/0//L/8v/y//H/7//v
/+//7//v/+7/7v/t/+3/7f/t/+3/7f/t/+z/7P/u/+//7//v/+3/7v/u/+//8f/w//D/
8P/u/+7/7v/u/+7/7f/t/+3/7//v/+7/7v/t/+3/7f/u//D/8P/v/+//7f/t/+z/7P/v
/+//7v/u/+7/7v/u/+7/7v/u/+7/7v/u/+7/7v/u/+z/6//r/+v/7f/t/+z/6v/s/+z/
7P/s/+r/6v/q/+r/7P/s/+z/7P/p/+n/6f/p/+v/6//r/+v/6f/p/+n/6f/p/+n/6f/p
/+v/6//s/+z/6f/p/+n/6f/p/+n/6v/q/+r/6v/q/+r/6P/o/+j/6P/q/+r/6v/q/+r/
6v/q/+r/6v/q/+r/6v/q/+r/6v/q/+j/6P/o/+j/6f/p/+n/6P/q/+r/6v/q/+n/6f/q
/+v/6//r/+v/7P/r/+r/6v/p/+r/6v/s/+z/7f/t/+3/7v/v//D/8P/u//L/8f/x//T/
8v/y//L/8v/v/+z/6P/k/+L/4f/e/9z/3P/a/9r/2f/b/9r/2v/b/9n/1//X/9f/2f/Z
/9r/2v/Y/9n/2f/a/9v/3f/d/9//4f/i/+L/4v/i/+L/4//j/+X/5//p/+v/+f8EAA8A
GgAcAB0AHgAfACEAIgAiACIAJAAkACUAJQAlACUAJQAlACMAIwAjACQAJgAmACYAJgAm
ACgAKwAuADAAMwA2ADcAOQA6ADsAOwA4ADAAIgARAPz/6P/Y/9L/z//J/8H/vP++/8b/
0v/b/+T/7//6//7///8GAAwAEwAZABwAHAAfACQAJQAlACUAJAAlACUAJgApACoAKgAq
ACgAKQApACkAKQApACkAKQApACkAKQApACcAJwAoACgAKAAoACgAKAAmACYAJwAnACkA
KQAoACgAKgAqACoAKwApACkAKQApACoAKgAqACoAKQAoACcAJQAnACcAJwAnACkAKQAp
ACoAKAAoACcAJwApACkAKQApACgAJwAmACUAJQAlACQAJAAkACQAJAAkACMAIwAiACEA
IgAjACQAJAAjACMAIgAhACMAIgAhACEAIQAhACEAIQAgACAAHwAfACEAIQAhACEAIQAh
ACEAIAAfAB4AHQAbAB0AHQAdAB0AGwAaABoAGQAbABsAGwAbABkAGQAYABgAGgAbABsA
GwAbABwAHAAdABsAGgAaABoAHAAcABwAHAAaABkAGQAZAB0AHQAcABwAHQAdAB0AHgAd
ABwAGgAZABoAGwAbABwAGwAbABoAGgAaABoAGgAaABoAGgAaABoAGAAYABgAGAAaABkA
GQAZABcAFwAWABQAFgAWABYAFgAWABYAFgAWABQAFAAUABQAFQAVABUAFQAVABUAFQAV
ABcAFwAXABcAFQAVABUAFQAVABUAFgAWABUAFQAVABUAFQAVABYAFgAWABYAFgAWABYA
FgAWABYAFgAWABYAFgAWABYAFgAWABYAFgAWABYAFAAUABQAFAAUABQAFAAUABUAFQAV
ABQAFgAWABYAFgAVABUAFgAXABgAGQAaABwAHAAcAB0AHQAcABwAHgAgACAAIgAiACIA
IgAfABwAGAAUABIAEQAOAAwACgAIAAgABwAHAAYABgAHAAkABwAHAAcABQAFAAYABgAG
AAcABwAIAAkACwALAA0ADQAOAA4ADgAQABAAEQARABAADwAOAA0AEAAQABAAEAAPAA8A
DwAPAA0ADgAOAA4AEAAQABEAEQAPAA8ADwAPABEAEQARABIAFAAUABQAFAASABIAEwAY
ABwAHwAiACUAJQAkACUAJwAmACAAGAALAPj/5v/S/8j/w/+9/7v/uP+4/7r/wv/N/9T/
2//i/+j/7f/w//L/9/8BAAgACAALAAwADQAPABEAEgATABUAFgAVABYAFgAWABYAFwAX
ABcAFQAVABUAFQAVABUAFQAVABcAFwAYABgAFgAWABYAFgAWABYAFwAXABkAGQAYABgA
FwAWABUAFQAXABcAFwAXABYAFgAWABYAFAAUABQAEwAVABUAFQAVABMAEwATABQAFAAU
ABMAEwATABMAEwATABMAEwATABMAFQAVABQAFAASABIAEgASABMAEwASABEAEQARABEA
EAAQABEAEQARABEAEAAPAA8ADQANAA0ADQAQABAADwAPABEAEQARABEAEQARABEAEAAO
AA4ADgANAAsACwALAAsACwAKAAoACQALAAsACwALAAsACwAKAAoACgALAAsACwALAAwA
DAANAA8ADgAOAA4ADAAMAAwADAAOAA0ADQANABEAEQAQABAADgANAAwADAAOAA4ADQAN
AAsACwAKAAoACwALAAoACgAMAAwADAAMAAoACgAKAAoACgAKAAoACgAKAAkACQAJAAkA
CQAIAAYACAAIAAgACAAIAAgACAAIAAgACAAIAAgABQAFAAUABQAGAAcACAAJAAcABwAH
AAcABwAHAAcABwAHAAcACAAIAAUABQAFAAUABwAHAAgACAAIAAgACAAIAAgACAAIAAgA
CAAIAAgACAAGAAYABgAGAAgACAAIAAgACAAIAAgACAAGAAYABgAGAAkACQAJAAgABgAG
AAYABgAHAAcACAAJAAcABwAHAAgACgAKAAsACwAOAA4AEAAQAA8ADwAPABAAEgAUABQA
FAAUABQAFAAQAA4ACwAIAAgABwAEAAIAAAD+//7//f/9//z//P/9//v/+f/5//n/+//7
//z//P/8//3//f/+//3//////wEAAwAEAAQABAAGAAYABwAHAAUABQAFAAUABAAEAAQA
BAAHAAcABwAHAAUABgAGAAYABgAGAAcABwAHAAcABwAHAAkACQAJAAoACAAIAAgACAAI
AAgACwAQABQAGQAcABsAGQAcAB0AHQAYABAABgD3/+T/0P++/7b/r/+r/6f/ov+i/6r/
tP+9/8L/zf/W/9z/4f/m/+z/9f/5//z//v8BAAIABQAFAAkACgALAAsADAAMAAwACwAK
AAsADQAOAA8ADQANAA0ADQANAA0ADQANAA0ADQAOAA4ADAAMAAwADAANAA4AEAARAA8A
DwAOAA4ADgAOAA4ADwAPAA8ADwAPAA4ADgAOAA4AEAAQABAADwANAA0ADQANAA0ADQAN
AA4ADgAOAA0ADQANAA0ADQANAA8ADwAPAA8ADQANAAwADAAMAAwADAAMAA0ADQAMAAsA
CQAJAAkACAAJAAsADAANAAsACgAJAAkACQAJAAkACQAMAAwACwALAAkACQAJAAkACgAL
AAwADAALAAoACQAHAAcABwAHAAcACQAIAAgABwAFAAUABQAFAAUABQAEAAQABAAFAAUA
BQAFAAYABgAHAAkACAAIAAgABgAGAAYABgAGAAUABQAFAAcABwAGAAYABwAHAAcACAAI
AAgABwAHAAcABwAGAAYACQAJAAgACAAGAAYABgAGAAYABgAGAAYACAAIAAgACAAHAAUA
BAADAAUABQAEAAIAAgACAAIAAgACAAIAAgACAAQABAAEAAQAAQABAAEAAQADAAMAAwAD
AAEAAQABAAEAAQABAAEAAQACAAMABQAGAAMAAwADAAMAAwADAAQABAACAAIAAgACAAQA
BAAEAAQABAAEAAQABAACAAIAAgACAAQABAAEAAQABgAGAAYABgAEAAQABAAEAAUABQAF
AAQABAAEAAQABAAHAAcACAAJAAcABwAHAAgABgAGAAcABwAIAAgACgAKAAsACwALAAwA
DQAOAA4ADAAQAA8AEAAQABAAEAAQAAwACgAHAAQAAAD///z/+v/8//r/+v/5//n/+P/4
//n/+f/3//f/9//5//n/+v/6//n/+f/4//j/+v/9//7/AQABAAIAAgACAAAAAAABAAEA
AQABAAEAAQACAAIAAgACAAUABQAFAAUAAwAEAAQABAAEAAQABQAFAAUABQAFAAUABQAF
AAUABgAEAAQABAAEAAgACgALAA4AEgAVABoAGQAZAB4AHwAdABYADgD+/+v/1v/C/7T/
rP+n/6H/nf+Y/5r/ov+s/7X/vv/P/9r/3P/f/+b/7P/z//n//P/+/wEAAgAFAAUABQAG
AAkABwAKAAsADAAMAAwACgALAAsACwALAAsACwALAA0ADQANAA0ACwALAAwADAAOAA4A
DgAOAA4ADgAPAA8ADQANAAwADAANAA4ADwARABAADwAOAA0ADgAOAA4ADgAOAA4ADgAN
AA8ADwAPAA8ADwAPAA8AEAAOAA4ADQANAA8ADwAPAA8ADQANAA0ADQANAA0ADAAMAA4A
DgAOAA4ADgANAAsACQALAAsACwAKAAoACwALAAsADQAMAAsACwALAAsACwALAAoACgAJ
AAkACwALAAsACwAKAAkACAAGAAcACAAJAAkABwAHAAcABwAHAAYABgAFAAcABwAHAAcA
BQAFAAQABAAGAAcABwAHAAcACAAIAAkABwAGAAYABgAIAAgACAAIAAgABwAHAAcACQAJ
AAgACAAHAAcABwAIAAYABgAFAAUABgAHAAcACAAIAAcABQAEAAUABgAHAAgABgAGAAYA
BgAEAAQABAAEAAYABQAFAAUABwAHAAYABAAGAAYABgAGAAQABAAEAAQABgAGAAYABgAF
AAUABQAFAAMAAwADAAMABQAFAAUABQAFAAUABQAFAAQAAwADAAIAAgADAAQABQAFAAUA
BgAGAAYABgAGAAYABgAGAAYABgAEAAQABAAEAAYABgAGAAYABAAEAAQABAAGAAYABgAG
AAYABgAGAAYABQAFAAUABAAGAAYABgAGAAUABQAGAAcACQAJAAkACgAKAAoACwALAAwA
DAAOAA4ADwAPAA8AEAAOAA4AEAAQABAAEAAMAAoABwAEAAIAAQD+//z//P/6//r/+f/5
//j/+P/5//f/9f/1//X/9v/3//n/+v/4//n/+f/6//3//////wEAAQACAAIAAgAAAAAA
AQABAAMAAwADAAMAAgACAAIAAgAFAAUABQAFAAMABAAEAAQABAAEAAUABQAHAAcABwAH
AAUABQAFAAYABgAGAAYABgAIAAgACQAKAAwADwAUABcAGQAaABsAGQAYABQADAD//+7/
2v/G/7b/sf+t/6f/ov+g/6T/rP+5/8L/yf/U/97/4f/k/+r/7//z//j//P8BAAIAAwAH
AAcABgAFAAcACAALAAwADAAMAAoACwALAAsADQANAA0ADQANAA0ADQANAAsACwAMAAwA
DgAOAA4ADgAMAAwADQANAA0ADQAMAAwADgAOAA4ADwANAA0ADQANAA0ADgAPABAADgAO
AA4ADQAPAA8ADwAPAA8ADwAPABAADgAOAA0ADQANAA0ADQANAA0ADQANAA0ADQANAAwA
DAAOAA4ADgAOAA8ADwAOAA0ADgAPABAAEAAOAA8ADwAPAA8ADgANAA0ADQANAA0ADQAM
AAwACwALAA0ADQANAA0ADQANAA0ADAAOAA4ADgANAA0ADQANAA0ACwAKAAoACQALAAsA
CwALAAsACwAKAAoACgALAAsACwALAAwADAANAA0ADAAMAAwADgAOAA4ADgAMAAsACwAL
AA0ADQAMAAwADQANAA0ADgAOAA4ADQANAA8ADwAOAA4ADwAPAA4ADgAMAAwADAAMAA4A
DgAOAA4ADQAMAAsACgALAAsADAANAA0ADQAMAAoADgAOAA4ADgAMAAwADAAMAAwADAAM
AAwACwALAAsACwAJAAkACQAJAAkACQAJAAkACwALAAsACwAJAAkACgAKAAsACwALAAsA
CwALAAwADAAKAAoACgAKAAoACgAKAAoACgAKAAoACgAMAAwADAAMAAsACgAJAAgACgAK
AAoACgAMAAwADAAMAAwACwAKAAgACQAKAAsADAAPAA8AEAARABEAEQARABIAEgASABMA
EwAUABQAFAAWABYAFgAWABMAEAAMAAgABgAFAAIAAAACAAAAAAD///3//P/8//3//f/7
//v/+//9//3//v/+//3//f/8//z//v8BAAIABQADAAQABAAEAAQABAAFAAUAAwADAAMA
AwAEAAQABAAEAAUABQAFAAUAAwAEAAQABAAGAAYABwAHAAUABQAFAAUABQAFAAUABgAG
AAYABgAGAAYABgAJAAwAEAATABgAGQAZABgAGQAXABQADgAEAPf/6P/U/8L/uv+1/63/
p/+k/6T/qv+2/8H/yP/P/9b/2v/f/+T/6P/v//X/+v/+////AgADAAMAAwAEAAcACQAI
AAcACAAIAAgACAAJAAkACQAJAAkACQAJAAkACQAJAAkACQAJAAoACgAKAAoACgAKAAoA
CgALAAsACwALAAoACgAKAAoACgALAAkACQAJAAkACgAKAAoACgAIAAgACAAHAAkACQAJ
AAkABwAHAAcACAAIAAgABwAHAAcABwAHAAcABwAHAAcABwAHAAcABgAGAAQABAAEAAQA
BQAFAAQAAwAFAAUABQAEAAMAAwACAAEAAwACAAEAAQD//////////wEAAgACAAMAAwAD
AAMAAwADAAMAAwACAAIAAgACAAEA//////////8AAAAAAQABAAEAAQABAAEA//////7/
/v8AAAEAAQABAAEAAgACAAMAAwACAAIAAgAEAAQABAAEAAQAAwADAAMABQAFAAQABAAE
AAMAAgACAAIAAgABAAEAAQABAAAAAAD//////v/+/wAAAAAAAAAAAAAAAAAAAAAAAAAA
AAAAAAAA//////////////7//P///wAAAQACAP///v/9//z//v/+//7//v/+////AAAB
AP//////////AQABAAEAAQD///////////////8AAAAA///////////9//3//v/+/wAA
AAAAAAAAAAAAAAAAAAAAAAAAAAAAAAAAAAAAAAAAAAAAAAAAAAAAAAAAAAAAAAAAAAAA
AAAA/////////v/+//7//v/+/wEAAQACAAMAAwADAAMABAAEAAQABQAFAAYABgAIAAgA
CwAMAAwADAAMAAwACAAGAAMAAAAAAP///P/6//j/9v/2//X/9f/0//T/9f/1//P/8//z
//P/8//0//T/9P/1//X/9v/2//f/9v/3//n/+v/6//r/+v/6//v/+//9//3//f/9//z/
/P/8//z//f/9//3//f///wAAAAAAAAAAAAABAAEAAQABAAEAAQD///////8AAAAAAAAA
AAAAAgAEAAUABgAKAA0AEAARABEAEgAXABkAFAAMAAQA9//m/9T/xP+4/7H/rf+p/6T/
ov+o/67/t/++/8X/0P/W/9n/3P/e/+P/6//y//b/+//+////AQABAAIAAQABAAIABQAG
AAYABgAEAAUABQAFAAYABwAIAAkABwAHAAcABwAHAAcACAAIAAYABgAGAAYACAAIAAkA
CQAIAAcABQAEAAYABgAGAAcABQAFAAUABQAGAAYABgAGAAYABgAGAAUABQAFAAUABQAF
AAUABQAGAAQABAADAAMAAwADAAMAAwAFAAUABQAFAAMAAwACAAIABAAEAAQABAADAAMA
AgABAAEAAQABAAAAAgADAAMAAwABAAAA/////wEAAQABAAEAAAAAAP//////////////
/wEAAQABAAAAAAAAAAAA//////////////7//P/7//n/+v/7//z//f///////v/+//z/
/f/9//3///8AAAAAAQD///7//v/+/wAAAAAAAAAA/v/9//3//f///////v/+/wEAAQAB
AAIAAgACAAEAAQABAAEAAAAAAP/////+//7//v/+//7//v///wAAAQACAAAAAAAAAAAA
AAD////////9//3//P/6//7//v/+//7//v/+//7//v/+//7//v/+//3//f/9//3//f/9
//3//f/9//3//f/9/////////////f/9//7//v/9//3//f/9//3//f/+//7//v/+//7/
/v8AAAAAAAAAAP7//v/+//7//v/+//7//v8AAAAAAAAAAP///v/9//z//f/+////AAAA
AP///v/8//7//v/+//7/AQABAAIAAwADAAMAAwAEAAYABgAHAAcACgAKAAwADAALAAwA
DAAMAAwADAAIAAYAAwAAAAAA///8//r/+v/4//j/9//1//T/9P/1//f/9f/1//X/8//z
//T/9P/0//X/9f/2//f/+f/5//v/+//8//z//P/+//7///////3//f/9//3//v/+//7/
/v///////////wEAAgACAAIAAgACAAMAAwABAAEAAQABAAEAAQABAAIAAgACAAIAAgAA
AAIAAwAGAAwADwAUABMAEwAUABcAFQASAAwABAD3/+T/0v++/7L/q/+l/5//mv+Y/6D/
qv+x/7b/v//K/9T/1//c/+T/6//x//b/+v/9//7/////////AgAFAAUABgAFAAYABgAG
AAYABwAHAAcACQAJAAkACQAHAAcABwAHAAkACQAKAAoACAAIAAgACAAKAAoACwALAAkA
CQAIAAgACAAIAAgACQALAAsACwALAAoACgAKAAoACgAKAAoACQAJAAkACQAJAAcABwAH
AAgACgAKAAkACQAJAAkACQAJAAkACQAJAAkACQAJAAgACAAGAAYABgAGAAgACQAJAAkA
CQAJAAkACAAGAAcABwAHAAcABgAFAAUABQAFAAUABQAIAAgABwAHAAUABQAFAAUABQAF
AAUABAAGAAYABgAFAAMAAwADAAMABQAEAAQAAwABAAEAAQABAAMAAwACAAIAAgADAAMA
AwABAAIAAgADAAUABAAEAAQAAgACAAIAAgACAAEAAQABAAUABQAEAAQAAwADAAMABAAG
AAYABQAFAAUABQAEAAQABQAFAAQABAAEAAQABAAEAAYABgAGAAYABgAGAAYABgAEAAMA
AwADAAUABQAEAAIABAAEAAQABAAEAAQABAAEAAYABgAGAAYAAwADAAMAAwADAAMAAwAD
AAMAAwADAAMAAQABAAEAAQADAAMABAAEAAMAAwADAAMAAwADAAQABAAEAAQABAAEAAQA
BAAEAAQABAAEAAQABAAEAAQABAAEAAQABAAEAAQABAAEAAQABAACAAIAAgACAAUABQAF
AAQABAAEAAQABAADAAMABAAFAAUABQAFAAYABAAEAAUABQAGAAYACAAIAAkACQAJAAoA
DQAOAA4ADAAQAA8ADwAQAA4ADgAOAA4ADAAKAAcABAACAAEA/v/8//z/+v/6//n/+f/4
//j/+f/3//X/9f/1//f/9//4//j/9v/3//f/+P/7//3//f//////AAAAAAAA/v/+////
//8BAAEAAQABAAIAAgACAAIAAQABAAEAAQADAAQABAAEAAQABAAFAAUABQAFAAUABQAF
AAUABQAGAAYABgAGAAYACAAIAAkADAAOABEAFgAXABcAGAAdABsAFgAQAAYA9f/e/8r/
uP+w/6n/o/+b/5T/lP+c/6j/r/+2/8P/0v/a/9v/4P/o/+//9f/6//7/AQACAAMABQAF
AAYABQAFAAYABwAIAAgACAAIAAkACQAJAAkACQAJAAkACQAJAAkACQAJAAkACgAKAAwA
DAAMAAwACgAKAAsACwANAA0ADAAMAAwADAAMAA0ACwALAAsACwALAAwADQAOAAwADAAM
AAsACwALAAsACwANAA0ADQAOAA0ADAAKAAkACwALAAsACwALAAsACwALAA0ADQAMAAwA
DAAMAAwADAANAA0ADAALAA0ADQANAAwACgALAAsACwALAAoACQAJAAsACwALAAsACgAK
AAkACQAJAAkACQAJAAsACwALAAoACAAIAAgABwAJAAkACQAJAAkACAAIAAcACQAJAAkA
CQAHAAcABgAGAAYABwAHAAcABwAIAAgACQAHAAYABgAGAAgACAAIAAgACgAJAAkACQAJ
AAkACAAIAAkACQAJAAoACAAIAAcABwAIAAkACQAKAAkACQAIAAgACgAKAAoACgAIAAgA
CAAIAAgACAAIAAgACgAJAAkACQAJAAkACAAGAAgACAAIAAgACgAKAAoACgAIAAgACAAI
AAcABwAHAAcABwAHAAcABwAFAAUABQAFAAYABwAIAAkACAAHAAcABgAHAAcABwAHAAcA
BwAIAAgACgAKAAoACgAKAAoACgAKAAkACAAHAAYABwAIAAkACgAIAAgACAAIAAgACAAI
AAgACgAKAAoACgAJAAkACQAIAAgACAAIAAgACQAJAAoACwANAA0ADQAOABAAEAARABEA
EgASABQAFAATABYAFgAWABYAFgASABAADQAKAAgABwAEAAIAAAD+//7//f/9//z//P/9
/////f/9//3/+//7//z//P/+//////8AAP//AQABAAMABQAGAAYABgAGAAYABwAHAAUA
BQAFAAUACAAIAAgACAAHAAcABwAHAAkACgAKAAoADAAMAA0ADQAMAAsACgAJAAoACwAM
AA4ADAAMAAwADAAOAA4AEQAUABQAFwAYABsAHQAeAB8AIQAiAB4AFgALAPr/5P/M/77/
t/+z/6//qP+m/6j/sv+7/8L/yf/W/+T/6f/q/+7/9f/7/wAABAAHAAoACwANAA8AEgAR
ABEAEAAPABAAEAAQABEAEwAUABUAEwATABMAEwATABMAEwATABMAEwAUABQAFAAUABQA
FAAUABQAFQAVABUAFQAUABQAFgAWABYAFwAVABUAFQAVABYAFgAWABYAGAAYABgAFwAV
ABUAFQAVABUAFQAVABYAFgAWABUAFQAXABcAFwAXABcAFwAXABcAFQAVABQAFAAUABQA
FAAUABUAFQAUABMAEwATABMAEgASABMAEwATABMAEgARABEAEQARABEAEQAUABQAEwAT
ABIAEQAQAA8AEAARABIAEgAQABAAEAAPABEAEQARABEAEQAQABAADwAPAA8ADwAPABEA
EQAQABAAEAARABEAEQAPABAAEAARABMAEgASABIAEAAQABAAEAARABEAEgATABMAEwAS
ABIAFQAVABUAFgAUABQAEwATABEAEQAQABAAEgATABMAFAAUABQAFAAUABQAFAAUABQA
FAAUABQAFAASABEAEQARABEAEQAQAA4AEgASABIAEgASABIAEgASABIAEgASABIAEQAR
ABEAEQATABMAEwATABEAEQARABEAEQARABEAEQARABEAEgASABEAEQARABEAEwATABQA
FAATABIAEQAQABIAEgASABIAEgASABIAEgAQABAAEAAQABEAEgATABQAEgASABIAEgAQ
ABAAEAAQABIAEwAUABQAEgASABIAEgAUABUAFwAZABcAFwAXABgAGgAaABsAGwAcABwA
HgAeAB8AHwAfACAAHQAcABoAFgATABEAEAANAA0ACwALAAoACQAIAAcACAAGAAYABQAE
AAcABwAIAAgABwAHAAgACAALAAwADgAPAA4ADgAQABAAEAAQABAAEAARABIAEwAUABQA
EwASABAAEgASABIAEgAWABcAFgASABIAFAAUABQAFAAWABYAFgAWABQAFAAUABQAFgAW
ABYAFgAXABgAGQAaAB4AIAAiACQAJQAmACcAKAAhABwAFwASAAMA9P/l/9b/0P/K/8T/
vv++/w==
         </WaveFormData>
      </LeadData>
      <LeadData>
         <LeadByteCountTotal>10000</LeadByteCountTotal>
         <LeadTimeOffset>0</LeadTimeOffset>
         <LeadSampleCountTotal>5000</LeadSampleCountTotal>
         <LeadAmplitudeUnitsPerBit>4.88</LeadAmplitudeUnitsPerBit>
         <LeadAmplitudeUnits>��V</LeadAmplitudeUnits>
         <LeadHighLimit>2147483647</LeadHighLimit>
         <LeadLowLimit>268435456</LeadLowLimit>
         <LeadID>V2</LeadID>
         <LeadOffsetFirstSample>0</LeadOffsetFirstSample>
         <FirstSampleBaseline>0</FirstSampleBaseline>
         <LeadSampleSize>2</LeadSampleSize>
         <LeadOff>FALSE</LeadOff>
         <BaselineSway>FALSE</BaselineSway>
         <ExcessiveACNoise>FALSE</ExcessiveACNoise>
         <MuscleNoise>FALSE</MuscleNoise>
         <LeadDataCRC32>413093151</LeadDataCRC32>
         <WaveFormData>
AgACAAIAAgABAAAA/v/9//7//v/9//z/+f/4//j/+f/5//n/+f/5//v//P/8//z//P/8
//z//P/6//r/+v/6//z//P/8//z/+//7//v/+//8//3//v///////v/9//z//v/+//7/
/v/+//7//v/+//7//v/+//7//v8AAAAAAwAFAAcADgAWACAALAA3ADwAOQA8AEYATgBQ
AFYAVwBDABcA4P+n/3D/P/8i/xL/Dv8b/zH/TP9i/3j/jv+i/7T/wv/O/9f/3//n/+r/
7f/u//D/8//2//n/+v/8//3//v///wAAAAABAAIAAgACAAMABQAFAAYABgAEAAUABQAG
AAYABgAHAAcABwAHAAgACAAIAAgACQAJAAkACgAKAAoACgALAAsADAAMAA0ADQANABAA
EAAQABAAEAARABEAEQAUABQAFQAWABYAFgAWABYAFwAYABkAGgAcAB0AHwAgAB8AIQAj
ACQAJQAoACkAKgAsAC0AMAAyADMANAA2ADYANwA5ADoAOgA5ADoAOgA7AD0APAA8ADwA
OwA7ADsAOwA7ADsAOwA6ADkAOQA4ADcANAAzADEALwAuACwAKQAmACIAHwAeABsAFwAW
ABQAEAAPAAwACQAHAAYABAACAAEAAAD//////v/7//n/+f/5//n/+P/4//j/+f/5//n/
+f/5//n/+f/5//n/+f/6//r/+f/5//n/+f/5//r/+v/6//r/+v/7//v/+//7//v/+//7
//z//P/8//z//f/+//7//v/+//7//v///////f/9//7//v/+//////8AAAAA///8//z/
/P/8//7//f/9//z//v/+//7//v/+//3/+//6//r/+v/6//r/+v/5//n/+P/4//j/+P/4
//j/+P/3//b/9P/0//T/9P/2//f/9//2//X/9f/1//X/9f/1//X/9f/2//b/9f/1//X/
9f/0//T/9P/1//X/9f/2//b/9f/1//X/9v/2//b/9P/0//X/9f/0//P/8v/y//X/9v/2
//b/9v/2//b/+P/3//j/+f/5//v//P/8//v//f/+//7/AAACAAIAAgACAP//+//4//X/
9v/2//X/9f/3//f/+P/4//b/9v/2//b/9//2//T/8//y//L/8f/w/+//7v/u/+//8f/x
//H/8f/v//D/8P/w//D/8P/w//D/8P/w//D/8P/w//D/8P/w//H/8f/x//H/8f/x//H/
8f/y//L/8v/y//L/8v/y//L/8v/y//L/8v/w//D/8P/w//D/8v/0//f/+f/9/wQADAAW
ACQALwAwADEAOgBGAE4AUgBWAEsAJwDt/7D/d/9E/x3/BP/0/vj+Cf8l/0T/Xv9y/4r/
oP+w/77/yv/R/9X/2f/c/+H/5P/o/+n/7P/t//D/8v/z//T/8//0//T/9f/0//T/9P/1
//X/9f/2//b/+P/5//n/+v/4//j/+f/5//n/+f/6//r//P/8//3//f/9//7//v/+//7/
/////wAAAAABAAEAAQAEAAQABAAEAAQABQAFAAUABgAGAAcACAALAAwADQAOAA8AEAAR
ABIAEgATABUAFgAZABsAHQAeAB0AIAAhACIAJAAlACgAKgArACwALgAuAC8AMQAyADIA
MwA0ADQANQA1ADQANAA0ADUANQA1ADUAMwAzADMAMgAwADEAMQAxAC4ALQArACkAJAAi
AB8AHAAaABcAFgATAA0ADAAKAAYABQACAP///f/8//r/+P/3//b/9f/1//T/8//x//H/
8f/x//D/8P/w//H/8f/x//H/8f/x//H/8f/x//H/8v/y//H/8f/x//H/8f/y//L/8v/0
//T/9f/1//X/9f/1//X/9//4//j/+P/4//n/+v/6//j/+P/4//j/+f/5//f/9//4//j/
+P/5//f/+P/4//f/9//4//n/+v/4//f/9//2//j/+P/4//j/+P/3//X/9P/0//T/9P/0
//b/9f/1//T/8v/y//L/8v/y//L/8f/w//L/8v/y//L/8P/x//H/8P/x//H/8f/x//H/
8f/x//H/8v/y//H/8f/z//P/8v/y//D/8f/x//H/8P/w/+//7//x//L/8v/y//D/8P/x
//H/8f/x//H/8v/y//L/8f/w//L/8v/y//T/9f/2//f/9//6//r/+f/3//3//v/+/wAA
AAAAAAAAAAD+//v/+f/3//T/9P/z//P/9f/1//b/9v/0//T/9P/0//H/8P/u/+3/7v/u
/+3/7P/r/+r/6v/r/+3/7f/t/+3/7//w//D/8P/u/+7/7v/u//D/8P/w//D/7v/u/+7/
7v/x//H/8f/x//H/8f/x//H/8P/w//D/8P/y//L/8v/y//L/8v/y//L/8v/y//L/8v/y
//T/9v/5//v///8EAAwAGAAkAC8ANgA5AEAATgBUAFYAVgBJACUA7/+y/3X/PP8T//z+
9P72/gn/Jf9A/1j/bv+I/6D/sv/A/8r/0//Z/9//4v/j/+b/6P/r//D/8f/0//b/9//4
//f/+P/4//n/+v/6//r/+//9//3//v/+//7//////wAAAAAAAAEAAQABAAEAAgACAAIA
AgADAAMABQAGAAYABgAEAAUABQAGAAgACQAJAAkACQAIAAcABgAKAAsACwALAA4ADgAP
ABAADwAQABEAEgAVABYAFwAYABgAGQAbABwAHQAfACEAIgAjACYAJwAoACgAKQAsAC4A
MQAyADQANAA1ADcAOAA4ADsAPAA8AD0APQA8ADwAPAA7ADsAOwA7ADsAOwA7ADoAOQA5
ADgANwA0ADMAMQAvACwAKgAnACQAIgAfAB4AGwAXABYAFAAQAA8ADAAJAAcACAAGAAQA
AwACAAEAAQAAAP///f/9//3//f/8//z//P/7//v/+//7//v/+//7//v/+//7//z//P/9
//3//f/9//3//v/+//7/AAAAAAEAAQD//////////wEAAgACAAIAAgADAAQABAAEAAQA
BAAEAAMAAwABAAEABAAEAAQABQADAAQABAADAAIAAgACAAIABAADAAMAAgACAAIAAgAC
AAEAAQAAAAAA/v/+//7//v/+//3//f/8//7//v/+//7//P/8//v/+v/8//z//P/8//z/
/f/9//z/+//7//v/+//9//3//f/9//z//P/7//v//f/9//z//P/8//3//f/9//z//P/7
//v/+//8//z//P/+//7//////wEAAQABAAIAAwAEAAQABAAEAAQABgAIAAgACgAKAAoA
CgAIAAUAAwABAAIAAgABAAEA/////wAAAAAAAAAAAAAAAAEAAAD+//3/+v/6//n/+P/3
//b/9v/3//n/+f/5//n/+f/6//r/+v/8//z//P/8//r/+v/6//r/+v/6//r/+v/9//3/
/f/9//v/+//7//v//v/+//7//v/+//7//v/+//7//v/+//7/AAAAAAAAAAD+//z//v8D
AAcACQAOABQAHgAoADUAQABFAEgAVABgAGAAYABhAE8AIQDm/6v/cv89/xz/EP8Q/xf/
K/9E/1z/cP+G/5z/sP/C/9D/2f/h/+f/6v/t//D/9P/3//z//f/+/wAAAQACAAMABAAE
AAUABgAGAAYABwAJAAkACgAKAAgACQAJAAoACAAIAAkACQAJAAkACgAKAAwADAANAA0A
DAAMAAsACgALAA0ADgAQAA4ADwAPAA8AEAAQABAAEAASABMAEwATABIAEgATABQAFQAW
ABcAGAAZABoAGwAcABwAHQAfACAAIQAjACUAJgAnACoAKwAsACwALQAwADIANQA2ADgA
OAA5ADsAPAA8ADsAPAA8AD0APQA8ADwAPAA9AD0APQA9ADsAOwA7ADoAOQA5ADgANwA2
ADUAMwAxAC4ALAApACYAJQAjACMAIQAbABoAGAAUABUAEgAPAA0ADAAKAAgABwAIAAcA
BwAGAAUAAwADAAMAAQAAAAAAAAABAAEAAQABAP///////////////wAAAAABAAEAAQAB
AAEAAgACAAIAAgACAAMAAwADAAMAAwADAAUABgAGAAYABgAHAAgACAAIAAgACAAIAAkA
CQAHAAcACAAIAAgACQAIAAgABwAFAAUABgAHAAgABgAFAAUABAAGAAYABgAGAAUABQAE
AAQAAgACAAIAAgAEAAMAAwACAAIAAgACAAIAAgACAAEAAAACAAIAAgACAAAAAQABAAAA
AQABAAEAAQAAAP///v/9/wAAAAD///////////7//v/8//3//f/9//3//v/+/////f/+
//7//v/+//7///////3//f/9//7///8AAAAAAAACAAIAAgAEAAQABAAEAAMACAAKAAoA
CgAKAAoACgAKAAcABQADAAAAAAD//////////wAAAAACAAIAAgACAAEAAAD+//3//P/8
//v/+v/5//j/+P/5//n/+f/5//n/+//8//z//P/8//z//P/8//z//P/8//z//P/8//z/
/P/9//3//f/9//v/+//7//v//v/+//7//v/8//z//P/8//z//P/8//z//v/+//7//v/8
//z//v8DAAcACwAQABgAIgAuADcAPgA/AEQAUABUAFYAXABVADcAAwDG/4//WP8r/xT/
Cv8M/xv/Nf9O/2b/ev+S/6j/uv/I/9L/2f/h/+f/6v/t//D/9P/1//j/+f/6//z//f/+
/wEAAgACAAMAAgACAAIAAwADAAMABAAEAAYABwAHAAgABgAGAAcABwAHAAcACAAIAAgA
CAAJAAkACQAKAAoACgAKAAsACwAMAAoACwALAAsADgAOAA4ADgAOAA8ADwAPABIAEgAT
ABQAFQAWABcAGAAZABoAGwAcABwAHQAfACAAIQAjACUAJgAnACoAKwAsAC4ALwAyADQA
MwA0ADYANgA5ADsAPAA8AD0APgA+AD8APwA+AD4APgA/AD8APwA/AD0APQA9ADwAOwA7
ADoAOQA2ADUAMwAxAC4ALAApACYAJAAhACAAHQAXABYAFAAQABAADgAMAAsACAAGAAQA
AwACAAEAAQAAAP///f/9//3/+//6//r/+v/5//n/+f/5//n/+f/5//n/+//7//z//P/9
//3//f/9//z//P/7//r//P/8//3//f/7//v/+//7//3//v/+//7/AAABAAIAAgABAAAA
///+/wAAAQAAAAEAAAAAAAAAAQD//wAAAAD//wAAAAAAAAAA/v/9//3//P/+//7//v/+
//3//f/8//z//P/8//z//P/+//3//f/8//r/+v/6//r//P/8//v/+v/6//r/+v/6//j/
+f/5//j/+f/5//n/+f/3//f/9//3//j/+P/3//f/9//3//b/9v/0//X/9f/1//X/9v/2
//f/9f/2//b/9v/2//b/9//3//X/9f/1//b/9//4//j/+P/6//r/+v/8//z//P/8//v/
/v/+//3/+/////7/AAACAAIAAgACAAAA/f/7//n/+P/4//f/9//3//f/+P/4//j/+P/4
//j/9//2//T/8//y//L/8f/w/+//7v/u/+//8f/x//H/8f/x//L/8v/y//D/8P/w//D/
8v/y//L/8v/y//L/8v/y//H/8f/x//H/8//z//P/8//y//L/8v/y//T/9P/0//T/8v/y
//L/8v/y//L/8v/y//T/9v/2//n/+/8BAAgADgAYACgAMwA0ADUAPgBKAFAAVABWAEcA
HQDj/6j/b/86/xX//v7y/vr+Ef8t/0r/Yv94/5D/pP+0/8D/zP/T/9n/3f/g/+P/5P/m
/+n/7P/v//D/8v/z//T/8//0//T/9f/2//b/9v/3//n/+f/6//r/+P/5//n/+v/8//z/
/f/9//3//f/+//7/AAAAAAEAAQABAAIAAgACAAIAAwADAAQABAAFAAUABQAGAAYABgAG
AAgACQAJAAkACgAKAAsADAANAA4ADwAQABEAEgATABQAFAAVABcAGAAbAB0AHwAgACEA
JAAlACYAJgAnACoALAAvADAAMgAyADMANQA2ADYANwA4ADgAOQA5ADgAOAA4ADcANwA3
ADcANwA3ADcANgAzADMAMgAxADAALwAtACsAJgAkACEAHgAcABkAGAAVABEAEAAOAAoA
BwAEAAEA//8AAP7//P/7//r/+f/5//j/9f/z//P/8//1//T/9P/0//H/8f/x//H/8//z
//P/8//z//P/9P/0//P/8//z//P/9f/2//b/9v/2//b/9//3//n/+f/5//n/+f/6//r/
+v/5//n/+f/4//r/+v/6//r/+f/5//f/9//6//r/+v/7//r/+v/5//f/+P/4//j/+P/4
//f/9//2//T/9P/0//T/9f/1//T/9P/2//b/9v/2//X/8//y//D/8f/y//P/9P/0//T/
8//y//L/8v/y//L/8P/x//H/8P/v/+//7//v/+//7//v/+//8P/w/+//7//x//H/8P/w
/+7/7//v/+//7v/u/+3/7f/v//D/8P/w/+7/7v/v/+//8f/x//H/8v/x//L/8v/y//T/
9P/0//b/9//4//n/+f/8//7//v/+//7//v/+//v/+f/3//T/9P/z//P/8//z//T/9P/0
//T/9P/0//H/8P/u/+3/7v/u/+3/7P/p/+j/6P/p/+3/7f/t/+3/7f/u/+7/7v/u/+7/
7v/u/+7/7v/u/+7/7v/u/+7/7v/t/+3/7f/t/+//7//v/+//7v/u/+7/7v/w//D/8P/w
//D/8P/w//D/8P/w//D/8P/y//L/8v/z//X/+f/+/wQADgAYACEALAAxADQAPgBKAFAA
UgBRAD8AGQDg/6P/Zv8x/wz/9v7u/vP+Cf8m/0T/WP9w/4r/nv+w/7z/yf/R/9f/3P/f
/+L/4v/l/+r/6//u//D/8f/y//H/8v/y//P/9v/2//b/9//3//f/+P/4//b/9//3//j/
+f/6//z//f/7//v//P/8//z//P/9//3///8AAAAAAAAAAAEAAQACAAIAAwADAAMABAAE
AAQABAAGAAcABwAHAAoACgALAAwACwAMAA0ADgAPABAAEQASABQAFQAXABgAFwAZABsA
HAAfACIAIwAkACYAJwAqACwALgAwADMANAA1ADcAOAA4ADkAOgA6ADsAPQA8ADwAPAA9
AD0APQA9AD0APQA9ADwAOwA7ADoAOQA2ADUAMwAxADAALgArACgAJAAhACAAHQAZABgA
FgASABEADgALAAkACAAGAAQAAwACAAEAAQAAAP///f/9//3//f/8//z//P/5//n/+f/5
//v/+//7//v/+f/5//r/+v/7//v/+//7//v//P/8//z//P/8//3//f///////////wEA
AgACAAIAAQABAAEAAAACAAIAAgACAAMAAwABAAEABAAEAAQABQADAAQABAADAAIAAgAC
AAIABAADAAMAAgAAAAAAAAAAAP/////+//7/AAAAAAAAAAD+//3//f/8//z//P/8//z/
/P/8//v/+v/8//z//P/8//r/+//7//r/+f/5//n/+f/7//v/+//7//r/+v/5//n/+//7
//r/+v/6//v/+//7//r/+v/5//n/+f/6//r/+v/8//z//f/9/////////wAAAQACAAIA
AgAEAAQABAAGAAYABgAGAAYAAwABAP///P/8//v/+//8//3///8AAP7//v/+//7/+//6
//j/9//3//j/+P/4//X/9P/0//X/+f/5//n/+f/3//j/+P/4//r/+v/6//r/+P/4//j/
+P/6//r/+v/6//v/+//7//v/+//7//v/+//8//z//P/8//r/+v/6//r/+v/6//r/+v/6
//r/+v/6//r//P/+/wEAAwAHAA4AFgAeACgANQA+AEEARABSAFwAYgBmAGEARQATANT/
lf9c/yv/EP8G/wb/Ef8p/0L/WP9u/4b/nP+w/8D/zv/X/9//5f/o/+v/7P/w//P/+P/7
//r//P/9//7///8AAAAAAQACAAIAAgADAAMAAwAEAAQABgAHAAcACAAGAAYABwAHAAcA
BwAIAAgACAAIAAkACQAHAAgACAAIAAgACQAJAAoADAANAA0ADQAOAA4ADgAOABAAEQAR
ABEAEAAQABEAEgATABQAFQAWABcAGAAZABoAHAAdAB8AIAAfACEAIwAkACUAKAApACoA
LAAtADAAMgA1ADYAOAA4ADgAOQA5ADgAOgA8AD0APwA9ADwAPAA8AD8APwA/AD8APQA9
AD0APAA5ADkAOAA3ADgANwA1ADMAMAAuACsAKAAoACUAJAAhAB8AHgAcABgAFQASAA8A
DQANAAwACwALAAgABwAHAAYABQADAAMAAwADAAIAAgACAAEAAQABAAEAAwADAAMAAwAB
AAEAAgACAAMAAwADAAMAAwAEAAQABAAEAAQABQAFAAUABQAFAAUABwAIAAgACAAIAAkA
CgAKAAwADAAMAAwADQANAAsACwAMAAwADAANAAsADAAMAAsADAAMAAwADAAOAA0ADQAM
AAsACgAJAAgACwALAAoACgAIAAgACAAIAAgABwAHAAYABgAGAAYABgAGAAYABQAEAAYA
BgAGAAYABAAFAAUABAAFAAUABQAFAAUABQAFAAUABAAEAAMAAwADAAMAAgACAAQABQAF
AAUABAAEAAMAAwABAAIAAgACAAIAAgADAAMABQAFAAUABgAFAAYABgAGAAgACAAIAAoA
DQAOAA4ADgAOAA4ADgALAAkABwAEAAQAAwADAAMAAwAEAAQABgAGAAYABgADAAIAAAD/
////AAAAAAAA/f/8//z//f//////////////AAAAAAAAAAAAAAAAAAAAAAAAAAAAAAAA
AAAAAAAA//////////8BAAEAAQABAAAAAAAAAAAAAgACAAIAAgACAAIAAgACAAQABAAE
AAQABAAEAAYABwALAA8AFAAcACIALgA7AEQARQBEAE4AVgBUAFgAWwBNACUA7v+3/4D/
T/8w/yL/Hv8l/zf/UP9o/3z/jv+i/7T/xP/Q/9v/5f/t//D/8//2//j/+//8//3/AAAC
AAMABAAHAAgACAAJAAoACgAKAAsACQAJAAoACgAKAAsACwAMAAwADAANAA0ADQANAA4A
DgAMAAwADQANAA8AEAAQABAAEAARABEAEgAQABEAEQARABIAEgASABIAFAAVABUAFQAW
ABYAFwAYABcAGAAZABoAGwAcAB0AHgAeAB8AIQAiACEAIwAlACYAJwAqACsALAAuAC8A
MgA0ADMANAA2ADYANwA5ADoAOgA7ADwAPAA9AD8APgA+AD4APQA9AD0APQA9AD0APQA8
ADsAOwA6ADkANgA1ADMAMQAvAC4ALAAqACYAIwAiAB8AHQAcABoAFgAXABQAEQAPAA4A
DAAKAAkACAAHAAcABgAFAAMAAwADAAMAAgACAAIAAQABAAEAAQABAAEAAQABAAEAAQAC
AAIAAQABAAEAAQABAAIAAgACAAQABAAFAAUAAwADAAMAAwAFAAYABgAGAAYABwAIAAgA
CAAIAAgACAAJAAkABwAHAAgACAAIAAkACQAKAAoACQAIAAgACAAIAAgABwAHAAYABgAG
AAYABgAHAAcABgAGAAgACAAIAAgABgAFAAUABAAEAAQABAAEAAQABAADAAIAAgACAAIA
AgACAAMAAwACAAEAAQABAAEAAQABAAEAAQACAAIAAQABAP/////+//7///8BAAIAAwAA
AAAA/////wEAAgACAAIAAgACAAMAAwADAAMAAwAEAAcACAAIAAgACAAIAAgACgALAAwA
DgAOAA4ADgAKAAcABQADAAIAAgABAAEAAwADAAQABAACAAIAAgACAAMAAgAAAP///v/+
//3//P/7//r/+v/7//3//f/9//3/+//8//z//P/+//7//v/+//z//P/8//z//v/+//7/
/v//////////////////////AAAAAAAAAAD+//7//v/+//7//v/+//7/AAAAAAAAAAD+
//7/AAAFAAkACwAQABgAIAAqADcAPAA5ADwARgBOAFAAVgBXAEUAGwDi/6v/dv9D/yb/
Fv8Q/xn/L/9K/2D/dv+O/6T/tP/E/9D/2//j/+n/7P/v//L/9v/5//z//f/+/wAAAQAC
AAMABAAEAAUABgAGAAYABwAJAAkACgAKAAoACwALAAwACgAKAAsACwALAAsADAAMAA4A
DgAPAA8ADwAQABAAEAAQABEAEQASABAAEQARABEAFAAUABQAFAAUABUAFQAVABYAFgAX
ABgAGQAaABsAHAAdAB4AHwAgACAAIQAjACQAJQAnACkAKgApACwALQAuADIAMwA2ADgA
OQA6ADwAPAA9AD8AQABAAD8AQABAAEEAQQBAAEAAQABDAEMAQwBDAEEAQQBBAEAAPwA/
AD4APQA8ADsAOQA3ADIAMAAtACoAKgAnACYAIwAdABwAGgAWABUAEgAPAA0ADAAKAAgA
BwAGAAUABQAEAAUAAwADAAMAAQAAAAAAAAD//////////wEAAQABAAEAAQABAAIAAgAD
AAMAAwADAAMABAAEAAQABAAEAAUABQAFAAUABQAFAAUABgAGAAYABgAHAAgACAAGAAYA
BgAGAAkACQAHAAcACAAIAAgACQAHAAgACAAHAAgACAAIAAgABgAFAAUABAAGAAYABgAG
AAUABQAEAAQAAgACAAIAAgADAAMABAAEAAIAAgACAAIAAgACAAEAAAACAAIAAgACAAEA
AQAAAP7//v///wAAAQAAAP///v/9//7//v/9//3///////7//v/8//3//f/9//7//v/9
//3//f/+//7//v/8//z//f/9//3//f/9//7//f/+//7//v8AAAAAAAACAAIAAgACAAEA
AwAEAAQAAwAHAAYACAAIAAoACgAKAAoACgAHAAUAAwAAAAAA//////////8AAAAAAgAC
AAIAAgABAAAA/v/9//z//P/7//r/9//2//b/9//5//n/+f/5//n/+v/6//r/+v/6//r/
+v/8//z//P/8//r/+v/6//r/+f/5//n/+f/7//v/+//7//z//P/8//z//P/8//z//P/8
//z//P/8//r/+v/6//r//P/8//z///8BAAUADAAUABwAKAA3ADoAOQA+AEwAVABYAF4A
WQA9AAkAzP+T/1r/Lf8S/wL/AP8R/yv/Sv9k/3j/jv+k/7b/xP/Q/9f/3f/j/+b/6f/s
/+7/8f/0//f/+P/6//v//P/9//7//v///wAAAAAAAAEAAQABAAIAAgAAAAEAAQACAAQA
BAAFAAUABQAFAAYABgAGAAYABwAHAAcACAAIAAgACAAJAAkACgAMAA0ADQANAA4ADgAO
AA4AEAARABEAEQASABIAEwAUABMAFAAVABYAFwAYABkAGgAcAB0AHwAgACEAIwAlACYA
JwAqACsALAAsAC0AMAAyADUANgA4ADgAOQA7ADwAPAA9AD4APgA/AEEAQABAAEAAQQBB
AEEAQQBBAEEAQQBAAD8APwA+AD0AOgA5ADcANQA0ADIALwAsACgAJQAkACEAGwAaABgA
FAATABAADQALAAoACAAGAAUABAADAAMAAgD///3//f/9/////v/+//7//f/9//3//f/9
//3//f/9//3//f/+//7//f/9//3//f///wAAAAAAAP7//v//////AQABAAEAAQABAAIA
AgACAAAAAQACAAIABAAEAAQABAAFAAUAAwADAAQABAAEAAUABQAGAAYABQACAAIAAgAC
AAIAAQABAAAAAgACAAIAAgABAAEAAAAAAAIAAgACAAIAAAD//////v/+//7//v/+//7/
/v/9//z//P/8//z//P/8//3//f/8//v/+//7//v//f/9//3//f/9//z/+v/5//v/+//6
//r/+v/7//v/+//6//r/+f/5//n/+v/6//r/+P/4//n/+f/6//v//P/+////AAAAAAAA
AgACAAIABAAFAAYACAAIAAgACAAGAAMAAQD///7//v/9//3//f/9//7//v/+//7//v/+
//3//P/6//n/9v/2//X/9P/1//T/9P/1//f/9//3//f/9//4//j/+P/6//r/+v/6//j/
+P/4//j/+P/4//j/+P/5//n/+f/5//n/+f/5//n//P/8//z//P/7//r/+f/4//n/+v/7
//z/+v/6//r/+v/6//r/+v/9/wEAAwAGAAwAEgAeACsANgA7AD4ARgBUAFwAXgBdAE8A
KQDy/7X/fP9F/x7/Cv/8/v3+D/8u/0z/Zv98/5L/qP+6/8j/0f/b/+H/5P/n/+z/8P/z
//T/9//4//r/+//8//3//v/+////AgACAAIAAwADAAMABAAEAAQABQAFAAYABgAGAAcA
BwAHAAcACAAIAAoACgALAAsACQAKAAoACgAMAA0ADQAOAA4ADwAPAA8AEgASABIAEgAS
ABMAEwATABQAFAAVABYAGQAaABsAHAAdAB4AHwAgACIAIwAlACYAJwApACsALAArAC4A
LwAwADQANQA4ADoAOwA8AD4APgA/AEEAQgBCAEUARgBGAEcASQBIAEgASABJAEkASQBJ
AEcARwBHAEYARABFAEUARQBEAEMAQQA/AD4APAA5ADYAMgAvAC4AKwAnACYAJAAgAB8A
HAAZABcAFgAUABIAEQAOAA0ADQAMAA0ACwALAAsACQAIAAgACAAHAAcABwAHAAcABwAH
AAcABwAHAAgACAAJAAkACQAJAAcACAAIAAgACgAKAAsACwANAA0ADQANAAsADAAMAAwA
DgAPABAAEAAQABAAEAAQABEAEQAPAA8AEAAQABAAEQAPABAAEAAPAA4ADgAOAA4AEAAP
AA8ADgAOAA4ADgAOAA8ADwAOAA4AEAAQABAAEAAOAA0ADQAMAAwADAAMAAwADAAMAAsA
CgAMAAwADAAMAAoACwALAAoACwALAAsACwAJAAkACQAJAAwADAALAAsACwALAAoACgAK
AAsACwALAAwADAALAAsACwAMAAwADAAOAA4ADwAPABEAEQARABIAEQASABIAEgAUABQA
FAAWABkAGgAbABsAGQAYABYAEwASABIAEQAPABEAEQAQABAAEgASABIAEgAQABAADQAN
AAsADAAMAAwACgAJAAgACAAJAAoACwAMAA0ADQANAAwADgAPAA8ADwAQABAADwAPAA0A
DQANAA4ADgAOAA4ADgAQABAAEAAPAA4AEAAQABAAEAASABIAEgASABAAEAAQABAAEgAS
ABIAEgAUABQAFAAUABgAHAAgACQALgA4AEIATABTAFoAYQBoAGUAZABjAGIAMwAEANX/
pv+H/w==
         </WaveFormData>
      </LeadData>
      <LeadData>
         <LeadByteCountTotal>10000</LeadByteCountTotal>
         <LeadTimeOffset>0</LeadTimeOffset>
         <LeadSampleCountTotal>5000</LeadSampleCountTotal>
         <LeadAmplitudeUnitsPerBit>4.88</LeadAmplitudeUnitsPerBit>
         <LeadAmplitudeUnits>��V</LeadAmplitudeUnits>
         <LeadHighLimit>2147483647</LeadHighLimit>
         <LeadLowLimit>268435456</LeadLowLimit>
         <LeadID>V3</LeadID>
         <LeadOffsetFirstSample>0</LeadOffsetFirstSample>
         <FirstSampleBaseline>0</FirstSampleBaseline>
         <LeadSampleSize>2</LeadSampleSize>
         <LeadOff>FALSE</LeadOff>
         <BaselineSway>FALSE</BaselineSway>
         <ExcessiveACNoise>FALSE</ExcessiveACNoise>
         <MuscleNoise>FALSE</MuscleNoise>
         <LeadDataCRC32>3258472846</LeadDataCRC32>
         <WaveFormData>
CgAKAAoACQAHAAcABQAFAAUABQAEAAEAAQAAAAAAAQD////////+/wAAAAAAAP///f/9
//3//P/+//7//v/+//7//v/+//7//P/8//3//f////////////3//f/9//7//v/+//7/
/v8AAAAAAAAAAP///v/9//z//v/+//7/AAD+//3/AAAIABMAIAAyAEQAWQB2AKMA0gD9
AB4BJgECAboAZwAQAL//gP9e/0n/Of87/0z/Yf90/4n/mv+r/7r/yP/Q/9n/4f/o/+r/
7P/u/+7/8P/y//P/9v/3//j/+P/5//n/+f/7//v/+//7//z//v/+///////+//7///8A
AAAAAAAAAAAAAAAAAAAAAAABAAIAAgACAAQAAwADAAMABAAEAAUABgAGAAYABgAGAAgA
CAAJAAoACAAIAAkACQAKAAoACgAMAAsACwALAAwADQANAA4ADwARABIAEwATABIAEwAV
ABYAGAAZABsAGwAcAB0AHwAgACMAIwAmACcAKAAqACsAKwAsACwALAAuAC4ALgAuAC4A
LAArACsAKwArACsAKwAsACoAKgAqACcAJQAlACUAJQAkACMAIQAhAB4AGwAaABkAFwAU
ABMAEQAQAA8ADQALAAoACQAGAAUABQAFAAQAAwAAAP///f/9//z//P/8//z//P/8//z/
+//7//v/+//7//3//f/9//7//P/8//z//P/9//3//f/+//7//v///wAAAAAAAAAAAQAB
AAMAAwADAAEAAgACAAQABwAHAAcABwAFAAYABgAHAAcABwAHAAcACQAJAAkACQAJAAkA
CAAGAAUABgAHAAgACAAJAAkACQAHAAYABAAEAAQABAAEAAQABgAGAAYABgAEAAQABAAE
AAQABAAEAAQAAwACAAAA/////wAAAQACAAAA/////wAAAgABAAEAAQABAAEAAQABAP//
///+//7/AAAAAAAAAQD/////AAAAAP////////////8AAAEAAQD///7//f/8////AAAB
AAIAAwACAAMAAgAEAAQABAAGAAgACAAJAAkABwAHAAgACgAMAAwADAAMAAgABwAGAAUA
BwAHAAcABwAJAAkACgAMAAoACgAKAAkACQAJAAcABwAFAAUABAABAP///v/+////AQAB
AAEAAAD+//7//v/9//////////7//P/8//z//P/+//7//v/+/wAAAAABAAEA////////
//////////8AAAAAAAAAAAAAAAAAAAAAAAAAAAAAAAAAAAAAAAAAAAIAAgADAAgADgAZ
ACgAOgBMAGUAjgC/AOwAEwEgAQQBwABuABkAzP+L/2T/UP89/zP/Pf9W/2//gv+R/6b/
t//G/9D/2v/h/+X/6P/q/+z/8P/y//T/9v/1//b/9//4//j/+f/5//n/+//7//v/+//8
//z//P/9//3//v/+////AAD+//7//v/+/wAAAAAAAAAAAQACAAIAAgACAAEAAQABAAIA
AgADAAQABAAEAAQABAAEAAQABQAGAAYABgAHAAcABgAGAAYACAALAAsACwAMAAsACwAM
AA0ADwAQABEAEQASABMAFQAWABYAFwAZABkAHAAdAB8AIAAjACMAJgAnACgAKgArACsA
KgAqACoALAAsACwALAAsACwAKwArACsAKQApACkAKgAqACoAKgAnACcAJwAnACcAJAAj
ACEAIQAiAB8AHgAdABkAFgAVABMAEgARAA8ADQAMAAsACAAHAAUABQAEAAMABAADAAEA
AQAAAAAAAAAAAP7//v/+//3///////////////////8AAAAAAAAAAAAA////////AAAC
AAIAAwAEAAQABAAEAAUABQAHAAcABwAHAAgACAAKAAkACQAJAAkACQAKAAoACwANAA0A
DQANAAsACwALAAsADAANAA0ADAAKAAoACgAKAAoACwALAAsACwAKAAgACAAIAAgACAAI
AAgACAAIAAgABgAGAAYABgAEAAQABAAEAAYABgAFAAUAAgACAAIAAgAEAAMAAwAEAAIA
AQABAAEAAwADAAMAAwADAAMAAgACAAAAAAAAAAEAAwADAAQABAADAAMAAwADAAEAAgAD
AAMAAgACAAIAAgACAAIAAgACAAYABgAIAAgACAAIAAgACgAKAAoACwALAA8ADQAOABAA
EAAQABAAEAAOAA0ADAALAAsACwALAAsACwALAAwADgAOAA4ADgANAAkACQAHAAcABwAH
AAYAAwABAAAAAAABAAEAAQABAAAAAQACAAMAAwACAAEAAAD+/wAAAAAAAAAAAAAAAAAA
AAAAAAAAAQABAAMAAwADAAMAAQABAAEAAgAEAAQABAAEAAIAAgACAAIAAgACAAIAAgAC
AAQABAAEAAQABQAKABAAGwAqADwAUgBrAIwAuwDoAAcBEgH0ALYAaAAXAMj/hf9g/07/
Pf81/0H/Wv9x/4L/k/+m/7n/xv/S/9r/4//p/+z/8P/w//D/8P/y//T/9//4//n/+v/6
//r/+f/4//n/+f/5//n/+v/8//z//f/9//z//P/9//7//v/+//7//v/+//7//v/+//7/
/v/9//z//v/9//3//f/8//z//f/+/wAAAAAAAAAA/v/+////AAAAAAAAAQABAAIAAgAC
AAQAAwADAAMABAAGAAcACQALAAkACgALAAsADAANAA8AEAASABMAFQAVABQAFQAXABgA
GwAbAB4AHwAeACAAIQAhACIAIgAiACQAJAAkACQAJAAiACEAIQAhACEAIQAhACIAIAAg
ACAAHQAbABsAGwAbABwAGwAZABkAFgATABIAEQAQAA4ADgANAAoACQAHAAUABgAFAAIA
AQD//////v/9//r/+f/3//f/+P/4//j/+P/2//b/9v/1//f/9//3//f/9//3//f/+P/2
//b/9v/2//n/+f/5//r/+v/6//v//P/6//r/+v/7//v//f/9//3//f/+//7/AAABAAEA
AQABAP//AAAAAAEAAQABAAEAAQABAAEAAQABAAEAAQAAAP7//v/+//7//v/8//3//f/9
//3//P/6//r/+v/6//r/+v/4//j/+P/4//j/+P/4//j/9v/2//b/9v/4//j/9//3//b/
9v/2//b/9v/1//X/9v/2//X/9f/1//X/9f/1//X/9f/1//T/9P/0//T/9P/1//P/8//0
//T/8//z//P/8//z//T/9f/1//b/9v/2//b/9//4//n/+v/6//r//P/8//7/AAAAAAAA
AAD+//3//P/7//3//f/9//3/+//7//z//v/8//z//P/7//r/+//6//v/9//3//b/8//z
//L/8v/z//P/8//z//L/8v/y//L/8f/x//H/8f/w/+7/7v/u/+7/7v/u/+7/7v/w//D/
8f/x/+//7//v/+//8f/x//H/8v/w//D/8P/w//D/8P/w//D/8v/y//L/8v/u/+7/7v/w
//L/8//2//r/AwAQACAANABLAGYAjQC+AOUAAgEMAeoApgBRAP7/r/9u/0r/O/8v/y3/
PP9R/2T/c/+E/5f/qP+2/8L/yf/R/9T/1v/Y/9r/3v/g/+L/4//k/+X/5v/m/+f/5//n
/+n/6f/p/+n/6v/s/+z/7f/t/+z/7P/t/+7/7v/u/+7/7v/w//D/8P/w/+//8P/w//D/
8P/v/+//7//y//L/8//0//P/8v/x//D/8P/w//H/8v/y//L/8//z//L/8v/y//T/9f/1
//X/9v/3//f/+P/5//n/+v/7//v//P/9////AAACAAMABQAFAAYABwAJAAoACwALAA4A
DwAOABAAEQARABIAEgASABQAFAAUABQAFAAUABMAEwATAA8ADwAPABAAEAAQABAADQAL
AAsACwALAAoACQAHAAcACAAFAAQAAwABAP7//f/7//z/+//5//f/9v/1//L/8f/v/+//
7v/t/+7/7f/r/+v/6v/q/+r/6v/o/+j/6P/n/+n/6f/p/+n/5//n/+f/6P/p/+r/6//s
/+3/7f/t/+7/7v/u/+//8P/y//L/8v/z//P/9f/1//X/9//4//j/+v/5//n/+f/5//v/
/P/8//3/+//7//v/+//7//v/+//7//z//f/9//z/+v/6//r/+v/8//3//f/9//v/+v/4
//j/+P/4//j/+P/4//j/+P/4//j/+P/4//j/+P/4//j/+P/4//j/9//3//b/9v/2//b/
+P/3//f/+P/2//X/9f/1//f/9//3//f/9//3//b/9v/2//b/9v/3//f/9//4//j/9f/1
//X/9f/3//j/+f/5//j/+P/4//j/+v/6//r/+v/+//7/AAAAAP7//v/+/wAABAAEAAYA
CAAIAAgACAAEAAMAAgABAAMAAwADAAMAAwADAAQABgAGAAYABgAFAAMAAwABAAEA////
//7/+//9//z//P/9//v/+//7//r/+v/6//r/+f/5//n/+f/4//j/+P/4//j/+v/6//r/
+v/6//r/+//7//v/+//7//v/+//7//v//P/8//z//P/8//z//P/8//z//P/8//z//P/8
//z//P/+/wAAAQAGAAwAFQAkADQASABhAIQAsQDiAAcBIAEYAeIAkgA9AOr/n/9q/1D/
P/81/zv/Uv9n/3j/if+e/7H/wP/K/9L/2//f/+T/5v/q/+z/7v/u//D/8//y//P/9P/0
//f/9//3//n/+f/5//n/+v/8//z//f/9//7//v///wAA/v/+//7//v8AAAAAAAAAAAEA
AgACAAIAAgABAAEAAQAEAAQABQAGAAQABAAEAAQABgAGAAcACAAGAAYABwAHAAcACAAJ
AAwACwALAAsADAANAA0ADgAPAA8AEAARABEAEgATABUAFgAYABkAGwAbAB0AHwAiACQA
JgAlACcAJwAoACoAKwArACwALAAsAC4ALAAsACwALAAuAC0ALQAtACkAKQApACoAKgAq
ACoAJwAlACUAJQAlACQAIwAhACEAIgAfAB4AHQAbABgAFwAVABQAEwARAA8ADgANAAoA
CQAHAAcABgAFAAYABQADAAMAAAAAAAAAAAAAAAAAAAD/////////////AQABAAEAAgAC
AAIAAgACAAEAAQABAAIABAAEAAUABgAEAAQABAAFAAUABwAHAAcACQAKAAoADAAMAAsA
CgAJAAsADAAMAA0ACwALAAsACwALAAsACwALAAwADQANAAwACgAKAAoACgAKAAsACwAL
AAsACgAIAAgACAAIAAgACAAIAAgACAAIAAYABgAGAAYABgAGAAYABgAGAAYABQAFAAQA
BAAEAAQABgAFAAUABgAEAAMAAwADAAMAAwADAAMAAwADAAIAAgACAAIAAgADAAMAAwAE
AAQAAQABAAEAAQABAAIAAwADAAIAAgACAAIAAgACAAIAAgAEAAQABgAGAAYABgAGAAgA
CgAKAAsACwANAA0ADgAOAA4ADgAOAA4ADQAMAAsACwALAAsACwALAAsADAAOAAwADAAM
AAsACQAJAAcABwAFAAUABAABAP///v/+////AQABAAEAAAAAAAAAAAD///3//f/9//z/
/P/8//z//P/8//z//P/8//7//v///////f/9//3//f/9//3//f/+/wAAAAAAAAAA/v/+
//7//v/+//7//v/+/wAAAAD+//7/AAADAAgAEAAZACwAQABUAG8AlgDJAPQAFQEcAfgA
sgBgAAsAvv+B/17/Sv85/zP/Q/9e/3P/hP+X/6r/u//I/9L/2v/j/+n/7P/u//D/8P/y
//L/9P/3//r/+//8//z/+//7//v//f/9//3//f/+//7//v///////v/+////AAACAAIA
AgACAAIAAgACAAIAAQACAAIAAgAEAAMAAwADAAIAAgADAAQABgAGAAYABgAEAAQABQAG
AAYABgAHAAcACAAIAAgACgALAAsACwAMAA0ADQAOAA8ADwAQABEAEQAUABUAFwAYABoA
GwAdAB0AHAAdAB8AIAAlACUAKAApACoALAAtAC0ALgAuAC4AMAAwADAAMAAwAC4ALQAt
AC0ALQAtAC0ALgAtACwAKwAnACYAJwAoACkAJgAlACMAIwAiAB8AHgAdAB0AGgAZABcA
FAATABEADwAOAA0ACgAJAAkACQAIAAcABAADAAEAAQACAAIAAgACAAAAAAAAAP//AQAB
AAEAAQABAAEAAQACAAAAAAAAAAAAAwADAAMABAACAAIAAwAEAAUABgAHAAkABwAJAAkA
CQAHAAgACAAKAA0ADQANAA0ACwAMAAwADQAPAA8ADwAPAA8ADwAPAA8ADgAPAA8ADgAO
AA4ADgAOAA0ADQAMAAsADQAMAAoACgAMAAwADAAMAAsACgAJAAgABwAIAAkACgAIAAgA
CAAIAAgACAAHAAcABgAGAAYABgAGAAUABQAGAAYABQAFAAUABQAFAAUABQAHAAcABgAG
AAYABgAGAAcABgAFAAUABAAFAAUABQAFAAMABAAFAAUABgAGAAYABgAIAAgACAAIAAoA
CgAMAAwADAAMAAwADgAQABIAFAAUABQAFAAUABMAEgARAA8ADwAPAA8ADwAPABAAEgAQ
ABAAEAAPAAsACwAJAAkACQAJAAgABQAFAAQABAAFAAcABwAHAAYABAAEAAQAAwADAAMA
AwACAAQABAAEAAQAAgACAAIAAgACAAIAAwADAAMAAwADAAMAAwADAAMABAAGAAYABgAG
AAQABAAEAAQABAAEAAQABAAGAAYABgAGAAYABwAIAAwAFQAgAC4AQABVAHIAlwDGAPEA
EAEUAfAArABdAAwAv/+E/2D/T/89/zf/Rv9j/3r/if+c/6//wP/M/9j/4f/r//D/8v/0
//b/9v/4//r/+//9////AQACAAEAAQABAAMAAwADAAMABAAEAAQABQAFAAQABAAFAAYA
CAAIAAgACAAIAAgACAAIAAcACAAIAAgACQAJAAoACwAKAAoACwAMAAwADAAMAAwACgAK
AAsADAAMAAwADQANAA4ADgAOABAADwAPAA8AEAARABEAEgATABEAEgATABMAFAAVABcA
GAAcAB0AHwAfACAAIQAjACQAJwAnACoAKwAsAC4ALwAvAC4ALgAuADAAMAAwADAAMAAw
AC8ALwAvAC0ALQAtAC4ALAAsACwAKQApACkAKQApACgAJwAlACUAIwAfAB0AGwAaABgA
GAAXABUAEwAQAA0ADAALAAgABwAFAAUABAADAAIAAQD//////v/+//7//v/9//z/+//5
//v/+//7//v/+//7//v//P/8//z//P/8//3//f/9//7//v/+////AAAAAAAAAAABAAMA
BQAFAAUABAAEAAMABAAHAAcABwAHAAcACAAIAAkACQAJAAkACQAHAAcABwAHAAYABwAH
AAYABQAGAAcACAAHAAcABgAFAAUABAACAAIABAAEAAQABAACAAIAAgACAAIAAgACAAIA
AgACAAIAAgAAAAAA/////wAAAAAAAAAAAAD/////AAAAAP//////////////////////
//7//v/+//7//v////7//f/9//z//f/9//3//f///wAAAQABAAIAAgACAAIAAwAEAAUA
BgAIAAYABgAHAAgACQAKAAoACQAIAAcABQAFAAUABQAHAAcACAAKAAgACAAIAAcABQAF
AAMAAwABAAEAAAD9//3//P/8//3//////////v/9//z/+//5//v/+//7//r/+P/4//j/
+P/6//r/+v/6//r/+v/7//v/+f/5//n/+f/7//v/+//8//r/+v/6//r//P/8//z//P/8
//z//P/8//z/+v/8//z//P///wIACAARAB4ALgBEAFkAeAClANYA/wAaARgB5gCYAEMA
7P+d/2j/Tv8//zP/Nf9I/2H/cv9//5L/p/+2/8T/zv/X/9//4v/k/+b/5v/o/+z/8P/x
//D/8f/y//L/8//z//P/9f/1//X/9f/2//b/9v/3//f/+v/6//v//P/8//z//P/8//z/
/P/8//z/+//8//z//P/8//v/+//7//r/+v/7//z//P/8//z//P/8//z//f/+//7//v//
/////v/+//7/AAABAAEAAQACAAUABQAGAAcABwAIAAkACQAKAAsADQAOAA4ADwARABEA
EgATABUAFgAZABkAHAAdAB0AHgAeAB0AHwAgACEAJAAjACIAIQAgACIAIQAhACEAHQAd
AB0AHgAcABwAHAAZABgAGQAaABsAGAAXABUAFQAWABMAEgARAA8ADAALAAkABgAFAAMA
AQACAAEA/v/9//n/+f/4//f/9v/1//P/8//w//D/8P/w//D/8P/w/+//7//v/+//7//t
/+3/7f/u//D/8P/w//D/8f/x//H/8v/w//D/8f/y//L/8v/y//P/8//1//X/9f/3//j/
+P/6//n/+f/5//n/+f/6//r/+//7//v/+//7//n/+f/5//n/+v/7//v/+v/5//r/+//8
//n/+f/4//f/+P/4//f/+P/3//b/9f/0//T/9P/0//T/8v/y//L/8v/y//L/8v/y//L/
8v/x//H/7//u/+3/7P/u/+3/7f/u/+7/7f/t/+3/6//r/+v/6//r/+v/6v/q/+r/6v/q
/+v/6//r/+z/7P/p/+n/6f/p/+f/6P/p/+n/6//s/+3/7v/u/+7/7v/u/+7/7v/w//D/
9P/y//L/8v/y//L/8v/x//D/7//t/+3/7f/t/+3/7f/u//D/8P/w//D/7//t/+3/6//r
/+v/6//q/+f/5f/k/+T/5f/j/+P/4//i/+L/4v/i/+H/3//f/9//3v/e/97/3v/e/97/
3v/e/97/3v/e/9//3//f/9//3//f/93/3f/d/97/3v/e/97/3v/g/+D/4P/g/+D/4P/g
/+D/4P/g/+D/4P/i/+P/5v/q//P/AgAWACgAOwBWAH0AqADPAPIACAHyALIAYwAQALn/
dv9Q/zf/Jf8f/yr/P/9U/2P/dP+F/5T/oP+q/7X/v//G/8r/yv/K/8z/zv/O/8//0v/T
/9T/1P/V/9X/1f/X/9f/1//X/9j/2P/Y/9n/2f/Y/9j/2f/a/9j/2P/Y/9j/2v/a/9r/
2v/a/9r/2f/Y/9r/2f/Z/9n/2v/a/9v/3P/a/9r/2v/a/9z/3P/d/97/3P/c/93/3f/e
/97/3v/g/+H/4f/h/+L/4//j/+T/5f/l/+b/5//n/+n/6//u//D/8v/z//X/9f/4//n/
+//8//////8CAAMABgAIAAkACQAKAAoACgAMAA0ADgAPABAADgANAA0ADQAMAA0ADgAQ
ABAAEAAQAA0ADQANAA0ADQAMAAsACQAJAAgABQAEAAMAAwAAAP///f/8//v/+f/3//j/
9//0//P/8//z//L/8f/w/+//7f/t/+7/7v/u/+7/7P/s/+z/6//t/+3/7f/t/+3/7f/t
/+7/8P/w//D/8P/x//H/8f/y//T/9P/1//b/9v/2//b/9//5//v/+//7//v//P/8//7/
/f/9//3//f/9//7//v//////////////AAABAAIAAwACAAMAAwACAAIAAgACAAIAAAAB
AAEAAQADAAIAAAAAAAAAAAAAAAAA/v/+//7//v/+//7//v/+//z//P/8//z//P/8//v/
+//8//z//P/8//z/+//7//z/+v/5//n/+f/7//v/+//7//n/+f/4//j/+f/6//v//f/6
//n/+f/4//j/+f/6//v/+//8//3//f/+//7//v/+////AAABAAIABAAEAAYABgAGAAYA
BwAIAAkACgAIAAcABgAFAAUABQAFAAUABgAHAAkADAAKAAoACgAJAAkACQAHAAcABQAF
AAQAAQABAAAAAAABAAEAAQABAAAA/v/+//7//f/////////+//z//P/8//z//P/8//z/
/P/+//7///////3//f/9//3/////////AAD+//7//v/+//7//v/+//7/AAAAAAAAAAD+
//7//v8CAAIAAwAGAAoAEwAeAC4AQABVAHIAnQDOAPsAHgEsAQwByABxABwAyf+I/2L/
Tf87/zf/Rv9f/3L/g/+Y/6v/uv/G/9L/2//j/+j/6v/s/+7/8v/0//b/9//2//f/+P/4
//v/+//7//3//f/9//3//v/+//7//////wIAAgADAAQAAgACAAIAAgACAAIAAgACAAMA
BAAEAAQABgAFAAUABQAGAAYABwAIAAgACAAIAAgACAAIAAkACgAKAAoACwALAAoACgAK
AAwADwAPAA8AEAARABEAEgATABMAFAAVABUAGAAZABsAHAAcAB0AHwAfACIAIwAlACYA
KQApACwALQAsAC4ALwAvADIAMgAyADQANAA0ADQANAA2ADUANQA1ADMAMwAzADQAMgAy
ADIALwAvAC8ALwAvAC0AKwAoACcAKAAlACQAIwAhAB4AHQAbABgAFwAVABMAFAATABAA
DwALAAsACgAJAAoACQAHAAcABAAEAAQABAACAAIAAgABAAMAAwADAAMAAwADAAMABAAG
AAYABgAGAAUABQAFAAYABgAGAAcACAAIAAgACAAJAAcACQAJAAkACgAMAA0AEAAQAA8A
DgANAA8AEAAQABEAEQARABEAEQARABEAEQARABIAEwATABIAEAAQABAAEAAQABEAEQAR
ABMAEgAQABAADgAOAA4ADgAQABAAEAAQAA4ADgAOAA4ADgAOAA4ADgAOAA4ADQANAAoA
CgAKAAoADAALAAsADAAKAAkACQAJAAsACwALAAsACwALAAoACgAKAAoACgALAAsACwAM
AAwACQAJAAkACQAHAAgACQAJAAoACgAKAAoACAAIAAgACAAMAAwADgAOAA4ADgAOABAA
EAAQABEAEQAVABUAFAAUABYAFgAWABYAFAATABIAEQARABEAEQARABEAEQASABQAFgAW
ABYAFQARABEADwAPAA8ADwAOAAsACQAIAAgACQALAAsACwAKAAoACgAKAAkABwAHAAcA
BgAIAAgACAAIAAgACAAIAAgACAAIAAkACQAJAAkACQAJAAkACQAJAAoADAAMAAwADAAM
AAwADAAMAAwADAAMAAwADAAMAAoADAAMAA0AEgAYACEAMABCAFQAawCMAL0A8AAZATQB
LAH2AKQASwD2/6v/dv9c/0f/O/9D/1j/c/+I/5n/qv+9/8r/1v/g/+n/7//0//b/+P/4
//j/+v/8/////v///wAAAAADAAMAAwAFAAMAAwADAAQABAAEAAUABQAGAAYABwAIAAgA
CAAIAAgACAAIAAgACAAJAAoACgAKAAoACQAJAAkACAAIAAkACgAMAAwADAAMAAwADAAN
AA4ADgAOAA8ADwAOAA4ADgAQAA8ADwAPABAAEwATABQAFQAVABYAFwAXABoAGwAdAB4A
IAAhACMAIwAkACUAJwAoACsAKwAuAC8ALgAwADEAMQA0ADQANAA2ADYANgA2ADYANgA1
ADUANQAzADMAMwA0ADQANAA0ADEALwAvAC8ALwAuAC0AKwArACoAJwAmACUAJQAiACEA
HwAcABsAGQAXABYAFQASABEAEQARABAADwAMAAsACQAJAAkACgALAAwACgAKAAoACQAH
AAcABwAHAAkACQAJAAoACgAKAAoACgALAAsACwAMAAoACgALAAwADgAOAA4ADwAPABEA
EQARABEAEgASABQAEwATABMAEwATABQAFAAVABcAFwAXABcAFwAXABcAFwAWABcAFwAW
ABYAFgAWABYAFgAXABcAFwAXABYAFAAUABYAFgAWABYAFQAUABMAEgARABIAEwAUABIA
EgASABIAEgASABEAEQASABIAEgASABAADwAPABAAEgARABEAEQAPAA8ADwAPAA8ADwAO
AA4AEAAQABAAEQAQAA8ADwAOAA8ADwAPAA8ADQAOAA8ADwASABIAEgASABMAFAAVABYA
FgAWABgAGAAaABwAHgAeAB4AHgAcABsAGgAZABkAGQAZABkAGQAZABoAHAAcABwAHAAb
ABkAGQAXABcAEwATABIADwARABAAEAARABEAEQARABAAEAAQABAADwAPAA8ADwAOAAwA
DAAMAAwADgAOAA4ADgAOAA4ADwAPAA8ADwAPAA8ADwAPAA8AEAAOAA4ADgAOABAAEAAQ
ABAAEAAQABAAEAAQABAAEAASABIAEwAUABgAHwAqADgASgBfAHgAnQDOAPkAGAEgAQAB
vABvAB4A0f+U/3D/Xf9L/0H/TP9n/4L/lf+m/7n/yv/Y/+L/6//z//r//P/+/wIABAAG
AAgACQAIAAkACgAKAAsACwALAA0ADQANAA0ADgAOAA4ADwAPABAAEAARABIAEgASABIA
EgASABIAEgASABMAFAAUABQAFAATABMAEwAUABQAFQAWABQAFAAUABQAFgAWABcAGAAW
ABYAFwAXABYAFgAWABgAGQAZABkAGgAZABkAGgAbAB0AHgAfAB8AHgAfACEAIgAiACMA
JQAlACYAJwApACoALQAtADAAMQAwADIAMwAzADYANgA2ADgAOAA4ADgAOAA6ADkAOQA5
ADUANQA1ADYANgA2ADYAMwAyADMANAA1ADIAMQAvAC8ALgArACoAKQApACYAJQAjACIA
IQAfAB0AGgAZABYAFQARABEAEAAPAA8ADwAOAA8ADQAMAAsACgAKAAoACgAJAAkACQAJ
AAkACQAJAAkACgAMAAwADAAMAAwACwAKAAoADAAMAA0ADgAOAA4ADgAPAA0ADwAPAA8A
DwAQABAAEgATABMAEwATABMAFAAUABUAFQAVABUAFQAVABUAFQAVABQAFQAVABQAFAAU
ABQAFAAWABcAFwAXABcAFgAUABQAFgAWABYAFgAUABQAFAAUABIAEgASABIAFAAUABQA
FAASABIAEQARABIAEgASABIAEgARABEAEgAQAA8ADwAPABAAEQASABMAEQARABAAEAAQ
ABAAEAARABEAEQASABIAEQARABEAEQASABQAFgAXABYAFgAWABYAGAAYABgAGAAaABoA
HAAcAB4AHgAeACAAHwAeAB4AHQAcABsAGwAbABwAHAAcABwAHQAcAB0AHQAcABsAGQAW
ABQAFQAVABQAEwASABEAEAARABAADwAOAA4ADgANAAwADAAMAA0ADgAMAA0ADQANAAsA
CwAKAAkACQAJAAoACwANAA0ADQALAAwACgAKAAoACgAMAAwADAAMAAwADAAMAAwADAAM
AAwADAAMAAwADAAMABAAEgAUABYAJAAwADwASABmAIQAogDAANIA5AD2AAgBxQCCAD8A
/P/X/w==
         </WaveFormData>
      </LeadData>
      <LeadData>
         <LeadByteCountTotal>10000</LeadByteCountTotal>
         <LeadTimeOffset>0</LeadTimeOffset>
         <LeadSampleCountTotal>5000</LeadSampleCountTotal>
         <LeadAmplitudeUnitsPerBit>4.88</LeadAmplitudeUnitsPerBit>
         <LeadAmplitudeUnits>��V</LeadAmplitudeUnits>
         <LeadHighLimit>2147483647</LeadHighLimit>
         <LeadLowLimit>268435456</LeadLowLimit>
         <LeadID>V4</LeadID>
         <LeadOffsetFirstSample>0</LeadOffsetFirstSample>
         <FirstSampleBaseline>0</FirstSampleBaseline>
         <LeadSampleSize>2</LeadSampleSize>
         <LeadOff>FALSE</LeadOff>
         <BaselineSway>FALSE</BaselineSway>
         <ExcessiveACNoise>FALSE</ExcessiveACNoise>
         <MuscleNoise>FALSE</MuscleNoise>
         <LeadDataCRC32>2062369546</LeadDataCRC32>
         <WaveFormData>
AAAAAAAA///9//z//P/7//r/+f/4//f/9f/1//X/9f/z//P/8f/w//L/8v/x//D/7v/u
/+7/7v/t/+3/7f/t/+//7//v/+//7v/u/+7/7v/w//D/8P/w/+//7v/t/+z/7v/u/+7/
7v/v/+//7//v/+//7//v/+//7//x/+//7v/u/+z/7v/1//7/CwAfADYAUwB6AK4A5wAc
AT0BPAEJAboAYQALAL3/iP9w/2P/Vv9a/27/gP+L/5b/pP+w/7r/w//K/9H/2P/d/+D/
4v/i/+L/4//k/+b/6f/p/+v/6//r/+v/6//r/+v/7P/t/+7/7v/u/+7/7v/s/+z/7f/t
/+//7//w//D/8P/w//D/8P/u/+7/7v/v//H/8f/x//H/8f/x//L/8v/w/+//7//w//L/
8v/y//L/8f/x//D/8P/z//P/9P/0//T/8//y//H/9P/1//X/9f/1//X/9v/2//T/9v/2
//j/+//8//3//f/8//3//v/+/wIAAwAEAAUABgAGAAYABwAHAAcABgAGAAgACQAJAAkA
BwAHAAcABQAHAAcABwAHAAQABAAEAAQABAAEAAQABAAEAAQAAwADAAEAAQABAAEAAAAA
AP///f/9//z//P/7//j/+P/3//b/9v/1//X/8//y//L/8f/w//D/8P/v/+//8P/v/+//
8P/u/+7/7f/t//D/8P/v/+//7f/t/+3/7f/u/+7/7v/v//H/8f/y//L/8v/y//P/9P/z
//X/9f/1//b/9v/3//f/+P/5//n/+v/6//r/+v/5//n/+v/6//v/+//8//3//f/8//v/
+//6//z//P/9//7//P/8//v/+v/5//n/9//3//j/+P/4//j/+P/4//j/9v/0//T/9v/4
//j/9//3//b/9P/z//P/8//1//b/9//3//T/8//z//P/8//z//T/9P/0//X/9f/0//P/
8//z//P/9f/2//b/9v/0//P/8//z//X/9f/2//f/9v/2//b/9v/0//P/8//0//f/9//3
//f/9//3//j/+f/6//r//P/8//7//v/+//7/AAD+/wAAAgACAAIAAgACAAIAAAAAAP//
AQABAAIAAgADAAQABQAFAAQABAAEAAMAAgACAAMAAwABAP///f/7//v/+//7//v//f/9
//v/+v/4//j/9//2//b/9v/2//b/9f/1//X/9f/1//X/9f/1//j/+P/4//j/9v/2//b/
9v/4//j/+P/4//j/+P/4//j/9//3//f/9//3//f/9//3//n/9//3//j/+P/4//z/AwAM
ABkALQBCAGEAjADEAPkAIAEpAQIBuQBoABkA0/+f/4T/eP9r/2T/bv+G/5b/n/+q/7j/
xP/O/9f/3v/j/+b/5//q/+z/7v/w//H/8v/y//P/8//1//X/9f/1//X/9f/1//b/9//4
//b/9v/2//b/9//4//r/+//5//n/+v/6//r/+v/6//r//P/8//z//f/7//v/+//7//3/
/f/+//7//v/9//3//v/+//7//v/+/wEAAQAAAAAA/////wAAAAADAAMAAwADAAQABQAF
AAUABwAHAAgACAAIAAoACgAMAAwADAAMAAsADQAPABEAEgASABMAFAAVABgAGAAYABkA
GwAbABoAGgAYABkAGQAZABkAGQAZABcAFwAXABcAFwAWABYAFgAWABgAGAAYABgAFgAW
ABUAFQAXABcAFwAXABUAFAASAA8ADgAOAA8ADwAMAAwACwAKAAgABwAHAAUABAAEAAMA
AgACAAIAAQABAAAA/////wAAAgACAAEAAQACAAIAAQABAAMAAwADAAMAAgACAAIAAwAF
AAUABgAGAAYABgAHAAgACQALAAsACwAMAAwADQANAAwADQANAA4ADgAOAA4ADQANAA4A
DgAPAA0ADgAPAA8AEAAPAA8ADgAOAA4ADwAQABAAEAAPAA4ADwAPAA0ADQAMAAwADAAM
AA4ADgAOAAwACAAIAAoADAAMAAsACwAKAAkACQAKAAsACgAKAAoACQAKAAkACQAJAAcA
BwAIAAgACgALAAsACgAJAAkACQAJAAcACAAIAAgACgAJAAkACQAHAAcACAAJAAgACAAI
AAgACgAJAAkACgAJAAkACQAJAAsACwAMAA0ADgAOABAAEAASABIAEgASABYAFAAUABYA
FgAWABYAFgAWABQAFAATABMAEwAUABQAFQAWABcAFwAYABgAGAAXABMAEgASABEAEgAR
ABAADwALAAsACwALAAsACwAJAAgACgAKAAkACAAGAAYABgAGAAcABwAHAAcABwAHAAcA
BwAIAAgACAAIAAgACAAIAAgACAAIAAgACAAKAAoACgAKAAkACQAJAAkACQAJAAkACQAJ
AAkACQAKAAgACgAMABMAHgArAD0AVABxAJgAygD/ACIBJwEAAbsAcAAlAN//qf+O/4b/
e/90/4D/mP+o/7H/uv/I/9T/3v/l/+z/8//4//v//P/8//z/+v/7//7/AAABAAEAAwAD
AAMAAwADAAMAAwAEAAUABgAGAAYABgAGAAQABAAFAAUABwAHAAgACAAGAAYABgAGAAYA
BgAGAAcABwAHAAcABwAFAAUABgAGAAcABwAIAAoACQAIAAcABgAJAAkACAAIAAkACQAK
AAoACQAJAAkACQAMAA0ADQANAA0ADQAOAA4ADgAQABAAEgARABIAEwATABIAEwAUABQA
FgAXABgAGQAaABoAGgAbAB0AHQAcABwAHAAdAB0AHQAcABsAGgAXABkAGQAZABkAFgAW
ABYAFgAWABYAFgAWABgAGAAXABcAFQAVABUAFQAWABYAFQATABEAEAAQAA8ADAAMAAsA
CgAIAAcABwAFAAQABAADAAIAAgACAAEAAQAAAP////8AAAAAAAD/////AAAAAP//////
/////////wAAAAAAAAEAAwADAAQABAACAAIAAwAEAAUABwAHAAcABgAGAAcABwAKAAsA
CwAMAAsACgAJAAcACQAKAAoACwAKAAoACgAJAAoACQAJAAgACAAIAAkACgAIAAgABwAG
AAcABwAFAAUABgAGAAYABgAEAAQABAACAAIAAgAEAAYABAADAAMAAgACAAEAAQABAP//
AAABAAEAAAD/////////////AAAAAAAAAQABAAAA/////////////wAAAAAAAP7//f/9
//3//f/9//7///8AAAAAAAAAAAIAAQABAAIAAwADAAMAAwAFAAUABgAJAAgACgAKAAoA
CgAKAAgACAAHAAkACQAKAAoACQAKAAsACwAKAAoACgAJAAkACAAIAAcABAADAAIAAQD/
///////////////9//z//P/8//v/+v/6//r/+v/6//n/+f/5//n/+f/5//n/+f/8//z/
/P/8//v/+v/5//j/+v/6//r/+v/6//r/+v/6//v/+//7//v/+//7//v/+//5//n/+f/6
//r/+v/8////CAAVACcAPABVAHYAqADfABIBNQE4AQkBvABnABUAzf+W/37/df9s/2r/
eP+M/5f/ov+s/7j/xP/P/9b/3f/i/+f/6P/o/+r/7P/v//D/8P/x//H/8//z//P/8//z
//P/8f/y//P/9P/2//b/9v/2//T/9P/1//X/9f/1//b/9v/4//j/+P/4//b/9v/2//f/
9f/1//X/9f/3//f/+P/4//j/9//3//j/+P/4//j/+P/5//n/+P/4//f/9//4//j/+f/5
//n/+f/6//v/+//7//3//f/+//7//P/+//7/AAABAAIAAwADAAQABQAGAAYABgAHAAgA
CQAKAAoACgALAA0ADQAMAAwADAANAA0ADQANAA0ADQALAAoACQAIAAcACAAIAAgACAAI
AAgACAAIAAgACAAHAAcACQAJAAkACQAGAAYABQADAAIAAgADAAMAAAAAAP///v/8//v/
+//5//j/+P/3//b/9P/0//P/8//0//P/8//0//T/9P/z//P/8v/y//H/8f/y//P/9P/1
//b/9v/2//f/9//3//j/+P/4//j/+f/6//v//f/9//3//f/+/wAAAQAAAAEAAQACAAQA
BAAEAAMAAQACAAIAAwABAAIAAwADAAQAAwADAAIAAQAAAAAAAAACAAIAAQAAAP/////9
//3//v/+//7//v/+//7//v/8//z//P/+/wAA///9//z/+v/5//n/+v/7//r/+v/6//n/
+f/5//r/+//4//f/9//2//j/+f/5//j/+f/5//n/+f/4//j/9//2//j/9//3//f/9v/1
//X/9f/4//j/+P/4//j/9//3//j/+f/5//n/+f/6//v//f////3//P/9//z//v8AAAIA
AgACAAIAAgAAAP7//v/9//////8AAAAA//8AAAEAAQAEAAQABAADAAEAAAAAAP///P/7
//r/+f/5//n/+f/5//n/+f/3//b/9v/2//X/9P/y//L/8v/y//H/8f/x//H/8//z//P/
8//0//T/9P/0//L/8v/y//L/9P/0//T/9P/y//L/8v/y//P/8//z//P/8//z//P/8//z
//H/8f/y//L/9P/2//v/BAARACUAPABdAIgAvgD5ACYBPQEoAeUAkAA7AOv/qf+A/3D/
Z/9c/2T/ev+K/5P/nv+s/7r/xP/L/9D/1//c/9//4P/k/+T/5v/l/+j/6v/q/+n/6v/p
/+r/6//s/+3/7f/u/+//8P/w//D/8P/w//L/8v/z//P/8f/x//L/8v/y//L/8v/y//L/
8v/y//P/8//z//P/8//z//P/9P/0//L/8f/x//L/9P/0//T/9P/1//X/9P/0//X/9f/2
//b/9//3//f/9//2//f/9//3//j/+f/7//z/+v/8//z//v///wAAAQABAAQABQAGAAYA
BwAHAAcABwAKAAoACgALAAsACwAKAAoADAANAA0ADQALAAsACwAJAAcABwAHAAcACAAI
AAgACAAGAAYABgAGAAgACAAHAAcABwAHAAcABwAGAAYABQADAAMAAgACAAEA/v/+//3/
/P/6//n/+f/3//j/+P/3//b/9P/0//P/8//y//H/8f/y//T/9P/z//P/9P/0//P/8//1
//X/9f/1//T/9P/0//X/9//3//j/+P/2//b/9//4//n/+//7//v//P/8//3//f/9//3/
/P/8//3//v///////f/+//7////9//7///////////8AAAAA///+//7//v8AAAAA///+
//3//f/7//v/+v/6//r/+v/8//z//P/6//b/9v/4//r/+v/5//n/+P/4//f/9//3//X/
9v/3//f/9//3//j/+f/4//f/9//2//b/9//3//b/9f/1//X/9f/1//b/9v/2//j/9//3
//f/9f/1//b/9//4//j/+P/4//b/9f/1//b/9//3//f/9//5//n/+v/7//r/+v/8//z/
/v/+//7//v8AAAAAAAACAAIAAgACAAQAAgACAAEA/////wAAAAADAAQABQAFAAQABAAE
AAMAAQAAAAAA///+//3//P/7//f/9//3//f/+f/5//f/9v/4//j/9//2//X/9P/z//L/
8//z//P/8//z//P/8//z//T/9P/0//T/9P/0//T/9P/0//T/9P/0//b/9v/2//b/9//3
//f/9//3//f/9//3//n/+f/3//b/9P/2//z/AQAMAB0AMwBKAGkAlgDOAAEBIgEjAfQA
pwBYAAkAxf+T/3z/cv9l/2D/cv+I/5b/of+s/7j/xP/O/9P/3P/j/+j/6f/s/+z/7P/s
/+3/7v/y//P/8//1//X/8//z//P/8//z//T/9f/2//b/9v/2//b/9v/2//f/9//5//n/
+v/6//j/+P/4//j/+v/6//r/+//7//v/+//7//n/+f/6//r//P/7//v//P/6//r/+v/6
//3//f/8//z//f/9//7//v/9//3//f/9/wAAAQABAAEAAQABAAIAAgAEAAYABgAIAAkA
CgALAAsACgALAAwADAAQABEAEgATABQAFAAUABUAFwAXABYAFgAWABcAFwAXABcAFwAX
ABUAFwAXABcAFwAVABQAEwASABQAFAAUABQAFAAUABMAEwARABEAEQARABIAEgARAA8A
CwAKAAoACQAIAAgABwAGAAYABQAFAAMAAgACAAEAAAACAAIAAQABAP7//f/9//7/AAAA
AP////8AAAAA//////3//f/9//3/AAAAAAAAAQD/////AAAAAAEAAgAEAAYABQAHAAcA
BwAGAAYABwAHAAgACQAJAAoACAAIAAgABwAIAAoACwANAAwADAAMAAsACgAJAAkACAAK
AAoACwAMAAsACgAIAAYABgAHAAYABwAIAAgACAAIAAcABgAFAAIAAQACAAUACAAHAAUA
BAACAAEAAQACAAMAAwAEAAUABQACAAEAAQABAAMAAwAEAAQAAwADAAIAAAAAAAEAAgAD
AAEAAgACAAIAAgABAAEAAQABAAEAAgADAAIAAgACAAIABAADAAMABAAHAAcABwAHAAcA
BwAIAAkACgAKAAwADAAOAA4AEAAQABAAEAASABAAEAAPAA8ADwAQABAAEQASABMAEwAU
ABQAFAATABEAEAAQAA8ADgANAAwACwAHAAcABwAHAAkACQAHAAYABgAGAAUABAACAAIA
AgACAAMAAwADAAMAAQABAAEAAQACAAIAAgACAAIAAgACAAIAAgACAAIAAgAEAAQABAAE
AAMAAwADAAMAAwADAAMAAwAFAAUAAwACAAIAAgAEAAkAEAAbACkAOgBTAHIAnADRAAQB
IwEiAfMAqgBfABMAzf+c/4r/f/9y/2z/fP+W/6X/rv+4/8b/0P/Z/+D/6f/w//P/9P/2
//j/9v/3//r/+v/9//3///////3//f/9//3///8AAAEAAgACAAIAAgACAAAAAAABAAEA
AwADAAQABAACAAIAAgACAAQABAAEAAUABQAFAAUABQAFAAUABgAGAAYABQAFAAYABAAE
AAQABAAHAAcABgAGAAkACQAKAAoACQAJAAkACQAKAAsACwALAAsACwAMAAwADAAOAA4A
EAARABIAEwATABYAFwAYABgAGgAbABwAHQAeAB4AHgAfACEAIQAgACAAIAAhACEAIQAj
ACMAIwAhAB8AHwAfAB8AHgAeAB4AHgAeAB4AHgAeACAAIAAfAB8AHQAdAB0AHQAcABwA
GwAZABcAFgAWABUAFAAUABMAEgAQAA8ADwANAAoACgAJAAgACAAIAAcABwAGAAUABQAG
AAQABAADAAMABAAEAAMAAwAFAAUABQAFAAQABAAEAAUABQAFAAYABgAGAAYABwAIAAkA
CwALAAsACgAKAAsACwAOAA8ADwAQAA4ADgAOAA0ADwAQABAAEQAQABAAEAAPAA4ADQAN
AAwADgAOAA8AEAAOAA4ADQAMAA0ADQALAAsADAAMAAwADAAKAAoACgAIAAgACAAKAAwA
CwAJAAgABgAGAAUABQAFAAUABgAHAAcABAADAAMAAwAFAAUABgAGAAQABQAFAAQABQAF
AAUABQAFAAYABgAGAAQAAwADAAMABQAFAAYABwAGAAYABgAGAAcABwAIAAoADQANAA0A
DQANAA0ADAANAA4ADwAQABAADgAOAA0ADQANAA4ADgARABIAEwATABMAEgARAA8ADwAO
AA4ADQAKAAkACAAHAAUABQAFAAUABgAHAAYABgAFAAQAAgAAAAAAAAAAAAAA////////
/////////////wIAAgACAAIAAAAAAAAAAAAAAAAAAAAAAAAAAAAAAAAAAQABAAEAAQAB
AAEAAQABAAEAAQABAAAA/v8AAAQACQASAB8ALwBEAF8AhAC4APEAIgE9ATIB9QCiAE8A
//+5/47/fP91/2z/cP+E/5b/n/+o/7T/wv/M/9X/3v/l/+r/7f/u//D/8P/y//X/+P/6
//r/+f/6//n/+f/5//n/+f/5//r/+//8//z//P/8//z//v/+////////////AAAAAAAA
AAAAAAAAAAAAAAAAAQAAAP///v/9//////8AAAAAAAD/////AAD+//7//v/+/wEAAQAA
AAAA/////wAAAAABAAEAAQABAAIAAwADAAMAAwADAAQABAAEAAYABgAIAAcACAAJAAkA
CAAJAAoACgANAA8AEQATABIAEgASABMAFwAXABYAFgAUABUAFQAVABcAFwAXABUAFAAT
ABIAEQAOAA4ADgAOABAAEAAQABAADgAOAA0ADQAOAA8AEAARABAAEAAPAA0ACwAKAAoA
CQAIAAgABwAGAAQAAwADAAEAAAAAAP///v/8//z/+//7//z/+//7//z//P/8//v/+//6
//r/+f/5//r/+//8//3//P/8//z//f//////AAAAAP7//v///wAAAQADAAMAAwADAAQA
BgAHAAcABwAGAAYACAAIAAgABwAJAAoACgALAAoACgAKAAkACgAJAAkACAAKAAoACwAM
AAsACgAIAAYABgAHAAYABwAHAAYABQAEAAYABgAGAAQAAgACAAQABgAGAAUABQAEAAMA
AwAEAAUAAgACAAIAAQABAAEAAgADAAEAAQACAAIAAAABAAEAAAABAAEAAQABAP//AAAA
AAAAAgABAAEAAQD/////AAABAAAAAAAAAAAAAwADAAQABgAFAAUABQAFAAUABQAGAAcA
DAAKAAoACgAKAAoADAAKAAoACQAJAAkACgAKAAkACgALAAsADgAOAA4ADQALAAoACgAJ
AAoACQAIAAcABQAFAAUABQADAAMAAQAAAAAAAAD///7//P/8//z//P/7//v/+//7//v/
+//7//v//P/8//z//P/8//z//P/8//r/+v/6//r//P/8//z//P/9//3//f/9//v/+//7
//v/+f/7//v/+v/6//r/+v/9/wYAFwArAEQAXwCAALIA6wAcAUcBWAE1AeoAkQA5AOf/
qP+K/3v/bP9m/3T/iP+V/57/qv+0/77/x//Q/9n/4v/n/+r/6v/q/+r/6//s/+7/8f/x
//P/8//z//P/8//z//P/9P/1//b/9v/2//b/9v/0//T/9f/1//X/9f/2//b/9v/2//b/
9v/0//T/9P/1//X/9f/1//X/9f/1//b/9v/2//X/9f/2//b/9v/2//b/9//3//b/9v/3
//f/+P/4//f/9//3//f/+v/7//v/+//7//v//P/8//z//v/+/wAAAQACAAMAAwAEAAUA
BgAGAAYABwAIAAkACwAMAA0ADwAQAA8ADQAMAA0ADwAQABEAEAAPAA4ACwANAA0ADQAN
AAwADAAMAAwACgAKAAoACgAMAAwACwALAAkACQAJAAkACgAKAAkABwAFAAQABAADAAAA
AAD///7//v/9//3/+//4//j/9//2//b/9v/1//X/9P/z//P/9P/0//T/8//z//T/9P/z
//P/8//z//P/8//0//T/9P/1//f/9//4//j/+P/4//n/+v/7//3//f/9//7//v//////
AAABAAEAAgACAAIAAgABAAEAAgACAAMABQAGAAcABwAGAAUABQAEAAIAAgADAAQABgAG
AAUABAAFAAUAAwADAAQABAAEAAQAAgACAAIAAAAAAAAAAgAEAAMAAQAAAP7//v/9//3/
/f///wAAAQABAAAA/////////f/9//7//v/8//3//f/8//v/+//7//v//f/+//7//v/8
//v/+//7//v/+//8//3//v/+//7//v8AAP////8AAAMAAwADAAMAAwADAAQABQAGAAYA
BwAIAAkACgAIAAYABgAFAAUABQAGAAYABwAIAAkACQAKAAoACgAJAAkACAAIAAcABAAD
AAIAAQABAAEAAQABAAEAAQD///7//P/8//v/+v/8//z//P/8//n/+f/5//n/+f/5//n/
+f/6//r/+v/6//r/+v/6//r/+v/6//r/+v/6//r/+v/6//n/+f/5//n/+//7//v/+//7
//v/+//8//z/+v/8////BgATACMAOgBXAH4AsADtACIBSQFQASEB0AB1AB8A0f+Y/3z/
b/9i/2D/cv+G/4//mv+o/7j/wv/N/9T/2//k/+f/6P/q/+z/7v/v//L/8v/y//H/8v/x
//L/8//0//X/9f/2//f/+P/2//b/9v/2//j/+P/5//n/9//3//j/+P/4//j/+P/4//r/
+v/6//v/+f/5//n/+f/7//v//P/8//r/+f/5//r//P/8//z//P/9//3//P/8//3//f/+
//7////////////+/////////wEAAQACAAIAAgAEAAQABgAFAAYABwAHAAkACwANAA4A
DgAPABAAEQASABIAEgATABUAFQAUABQAFAAVABUAFQAXABcAFwAVABMAEwATABMAEgAS
ABIAEgAUABQAFAAUABIAEgARABEAEwATABMAEwAQABAADwANAAsACgAKAAkACAAIAAcA
BgAEAAMAAwABAAIAAgABAAAA/v/+//3//f/8//v/+//8//7//v/9//3//P/8//v/+//8
//3//v////7//v/+/////////wAAAAACAAIAAwAEAAQABQAEAAMAAwAEAAYABwAHAAcA
BgAGAAgACAAIAAcACQAKAAoACwAJAAoACwALAAwACwALAAoACAAIAAkACgAMAAwACwAK
AAsACwAJAAkACAAIAAgACAAKAAoACgAIAAYABgAIAAoACAAHAAcABgAFAAUABgAHAAYA
BgAGAAUABgAFAAUABQADAAMABAAEAAQABQAFAAQABQAFAAUABQADAAQABAAEAAQAAwAD
AAMAAwADAAQABQAFAAQAAwACAAQAAwADAAQAAwADAAMAAwAEAAUABwAJAAgACAAKAAoA
DAAMAAwADAAQAA4ADgAQABAAEAAQABAAEgAQABAADwAPAA8AEAAQABEAEgATABMAFAAU
ABQAEwARABAAEAAPAA4ADQAMAAsACQAJAAkACQALAAsACQAIAAgACAAHAAYABAAEAAQA
BAAFAAUABQAFAAUABQAFAAUABAAEAAQABAAGAAYABgAGAAQABAAEAAQABgAGAAYABgAH
AAcABwAHAAcABwAHAAcACQAHAAUABgAGAAYACAAPABgAJQA5AFAAawCUAMoABQE2AU8B
OgH5AKQATwD9/7v/kv+C/3X/bv92/4r/oP+r/7T/wv/Q/9j/3//o/+//9v/5//r//P/8
//z//f/+/wIAAQABAAMAAwADAAMAAwADAAMABAAFAAYACAAIAAgACAAGAAYABwAHAAgA
CQALAAwACgAKAAoACgAMAAwADAANAA0ADQANAA0ACwALAAwADAAOAA0ADQAOAA4ADgAO
AA4ADwAPAA4ADgAPAA8AEAAQAA8ADwAPAA8AEgATABMAEwATABMAFAAUABQAFgAWABgA
GQAaABsAGwAcAB0AHgAeACIAIwAkACUAJAAkACQAJQApACkAKAAoACoAKwArACsAKQAp
ACkAJwAnACcAJwAnACgAKAAoACgAJgAmACYAJgAoACgAJwAnACUAJQAlACUAJQAmACYA
JQAhACAAIAAfAB4AHgAdABwAHAAbABsAGQAWABYAFQAUABUAFgAWABcAFAATABMAFAAU
ABQAEwATABYAFgAVABUAFQAVABUAFQAYABgAGAAZABcAFwAYABgAGgAaABsAHAAbAB0A
HQAdABwAHAAdAB0AIAAhACEAIgAgACAAIAAfACEAIgAiACMAIwAkACUAJQAkACMAIwAi
ACQAJAAlACYAJAAkACMAIgAjACMAIQAhACQAJAAkACQAIgAiACIAIAAfACAAIwAmACUA
IwAiACAAHwAfACAAIQAfACAAIQAhACIAIQAhACEAIQAhACIAIgAgACEAIQAgAB8AHwAf
AB8AHwAgACAAIAAgAB8AHwAfAB8AHwAgACEAIgAiACIAIgAjACMAJAAmACkAKQApACkA
KQApACoAKwAsAC4ALgAuAC4ALgAwAC4ALgAtAC8ALwAwADAALwAwADEAMQAyADIAMgAx
ADEAMAAwAC8ALAArACoAKQApACkAKQApACkAKQAnACYAKAAoACcAJgAmACYAJgAmACMA
IwAjACMAJQAlACUAJQAkACQAJAAkACYAJgAmACYAKAAoACgAKAAnACYAJQAkACYAJwAo
ACkAJwAnACcAJwAnACcAKQAoACgAKgAqACsAMgA7AEkAWgBzAJIAugDvACIBQwFEARsB
0gCJAD8A+//K/7L/qf+c/5L/nv+4/8n/1P/e/+z/9v///wgADQAUABsAHgAeACAAIgAj
ACQAJAAjACMAJQAlACYAJwAoACkAJwAoACkAKgAqACoAKgAqACoAKgArACsAKwArACwA
LAAsACwALAAsAC4ALgAuAC8ALwAvAC8ALwAvAC8AMAAwADAALwAvADAAMQAyADMANAAz
ADMAMgAyADMAMwA0ADQANwA3ADcANwA3ADcANgA1ADgAOQA7ADwAOgA8ADwAPgA9AD4A
PwA/AEIAQwBEAEQARABFAEYARwBKAEoASgBLAE0ATQBMAEwATABNAE0ATQBPAE8ATwBN
AEsASwBLAEsASwBMAE0ATgBMAEwATABMAE4ATgBNAE0ASwBLAEsASwBKAEoASQBHAEYA
RgBHAEcARQBEAEIAQAA+AD0APQA7ADwAPAA7ADoAOQA4ADYANQA2ADUANQA2ADYANgA1
ADUANgA2ADUANQA2ADcAOAA5ADkAOAA3ADcAOAA5ADsAPAA6ADoAOwA8ADsAPQA9AD0A
PgA+AD8APwBAAEEAQQBCAEIAQgBCAEEAQwBEAEQARQBDAEQARQBFAEQAQwBDAEIAQgBC
AEMARABGAEYARQBEAEMAQwBBAEEARABEAEQARABEAEQARABCAD4APgBAAEIAQgBBAEEA
QABAAD8APwA/AD8AQABBAEEAQAA/AD8APwA9AD0APgA+AEAAQQBBAEAAPwA/AD8APwA/
AEAAQABAAEAAPwA/AD8APwA/AEAAQQBEAEQARABEAEYARQBFAEYARwBHAEcARwBJAEkA
SgBLAEwATABOAE4ATgBOAE4ATgBMAEwATABOAFAAUQBSAFIAUwBTAFIAUgBPAE8AUABP
AE4ATgBMAEwASgBIAEcARQBHAEYARgBFAEYARQBFAEUARABEAEIAQgBEAEQARABEAEMA
QwBDAEMARQBGAEYARgBGAEUARwBFAEYARABEAEQARABFAEYARwBIAEYARgBGAEYASABI
AEgASABGAEYARgBGAEkASgBLAEwAWQBmAHMAgAClAMgA6wAOASMBNgFJAVwBFgHSAI4A
SgApAA==
         </WaveFormData>
      </LeadData>
      <LeadData>
         <LeadByteCountTotal>10000</LeadByteCountTotal>
         <LeadTimeOffset>0</LeadTimeOffset>
         <LeadSampleCountTotal>5000</LeadSampleCountTotal>
         <LeadAmplitudeUnitsPerBit>4.88</LeadAmplitudeUnitsPerBit>
         <LeadAmplitudeUnits>��V</LeadAmplitudeUnits>
         <LeadHighLimit>2147483647</LeadHighLimit>
         <LeadLowLimit>268435456</LeadLowLimit>
         <LeadID>V5</LeadID>
         <LeadOffsetFirstSample>0</LeadOffsetFirstSample>
         <FirstSampleBaseline>0</FirstSampleBaseline>
         <LeadSampleSize>2</LeadSampleSize>
         <LeadOff>FALSE</LeadOff>
         <BaselineSway>FALSE</BaselineSway>
         <ExcessiveACNoise>FALSE</ExcessiveACNoise>
         <MuscleNoise>FALSE</MuscleNoise>
         <LeadDataCRC32>2996382540</LeadDataCRC32>
         <WaveFormData>
BAAEAAQABAADAAMAAQABAAAA//////7//v/+//7//f/7//r/+P/2//f/9v/1//T/8//z
//L/8v/y//L/8v/y//L/8v/y//L/8v/y//L/8v/0//T/9P/0//P/8v/x//D/8v/y//L/
8v/z//P/8//z//H/8f/x//H/8//z//P/8P/t/+n/5//q//D/+P8FABYALABJAG4AnADD
AOIA8QDhALwAjABZACkAAwDx/+L/0P/P/9j/3f/Z/9v/3v/g/+H/4//i/+b/6v/s/+7/
7//t/+z/7P/t/+3/7//w//L/8P/w//D/8P/x//H/8f/x//D/8v/y//P/8//z//L/8f/w
//L/8v/y//L/8v/y//P/8//x//H/8P/w//L/8//z//P/8f/y//L/8v/0//T/9P/0//T/
9P/0//T/8//z//P/8//1//X/9f/1//P/9P/0//T/9P/0//T/9f/3//f/9//3//X/9f/2
//f/+P/5//n/+f/6//v/+//7//3//f/+/////////wAAAQABAAEAAQACAAQABAAEAAUA
AwADAAMAAwAFAAUABQAEAAQABAADAAMABAAEAAUABgAIAAgACAAJAAcABwAHAAcACAAI
AAgABgAGAAYABAADAAMAAwACAAEAAgACAAEAAAD9//z//P/8//z/+v/6//r/+//6//n/
+f/6//r/+v/6//r/+v/6//r/+P/4//j/+P/6//r/+v/7//v/+//7//z//P/8//3//f/9
//7//v////////8AAAAAAwADAAMAAwADAAMAAwADAAQABAADAAEAAgADAAQABQADAAMA
AwADAAQABAAEAAQABAAFAAUABAACAAMAAwACAAIAAgACAAIAAgABAAAAAAACAAIAAgAC
AAMAAwACAAEA//////////8BAAEAAQABAP7//v/+//7/////////AAAAAAAA////////
//////////8AAAAA//8AAAAAAAAAAAAAAAAAAAEAAAAAAAAA///9//3//v/+/wAAAQAB
AAEAAAAAAAIAAgAEAAQABQAFAAYABgAGAAYABgAHAAcACAAIAAgACAAIAAgABwAHAAcA
CQAJAAoACwANAA8AEAARABEAEAAPAA4ADwAPAA0ADQAKAAkACQAIAAgACAAIAAcABgAG
AAUABAADAAIAAQAAAAEAAQAAAAAA/v/+//7//v/+//7//v/+/wAAAAAAAAAA/v/+//7/
/v8AAAAAAAAAAP7//v/+//7////////////////////////////9//z/+//5//n//P8C
AAoAFQAkADwAXQCGALAAzwDiANsAvQCWAGgAPwAfAAsA/f/s/97/3//o/+v/5//n/+r/
8P/x//P/9v/4//r/+v/4//n/+//8//z//f/7//v//P/+//z//P/8//z//f/9//3//f/8
//z//P/9//3/AAAAAAAAAAD+//7//v/+/wAAAAABAAEAAQABAAAAAAAAAAEAAQABAAMA
BAAEAAQAAgACAAIAAgACAAIAAgACAAEAAQABAAEAAQABAAEAAQACAAQABQAGAAQABAAE
AAUABQAFAAUABQAHAAcACAAJAAgACQAJAAkACgALAAsACwALAAsADAANAA8ADwAQABEA
EQARABEAEgAQABAAEAARABMAEwATABMAEQARABEAEAARABIAEgATABQAFAAVABYAFgAW
ABYAFwAXABcAFwAXABYAFgAWABQAFgAWABQAEwARABEAEAAPAAwADAALAAoACgAKAAsA
DAAKAAgACAAIAAkACAAHAAcACAAIAAgACAAIAAgACAAIAAgACAAIAAgABgAGAAYABwAJ
AAkACQAKAAoACgALAAsACwAMAAwADQANAA0ADgAOAA0ADQANAA0ADQANAA0ADQANAA4A
DgANAA0ADQANAA0ADwAPAA8ADwAMAAwADAAMAA4ADwAPAA4ADAANAA0ADAAMAAwADAAM
AA4ADQAMAAwACgAKAAoACgANAA0ADAALAAsACwALAAsACQAJAAkACQAKAAoACgAKAAcA
BwAHAAgACgAKAAkACQAJAAkACQAJAAcACAAIAAcABwAIAAkACgAIAAgACAAJAAoACgAK
AAkACQAJAAoACgAIAAkACQAJAAoACgAMAAwADAAMAA0ADQAOAA4ADgAOABIAEQARABIA
EgASABIAEgAUABMAEwATABMAEwAUABUAFQAXABgAGQAYABgAGAAYABUAFQATABMAFAAT
ABMAEgAOAA4ADgANAAwADAALAAoACgAKAAoACgAIAAcABQAEAAYABgAGAAYABAAEAAQA
BAAGAAYABgAGAAYABgAGAAYABgAGAAYABgAIAAgACAAIAAgABwAGAAUABwAHAAcABwAH
AAcABQAEAAEA/////wIACAASAB8AMABGAGMAjAC2ANUA5ADdAL8AmABqAD0AFwADAPn/
6v/e/+P/7v/x/+3/7f/y//b/9//5//r//v8AAAIAAgD///3//P/+/wEAAQABAAIABAAC
AAAAAAAAAAEAAQABAAEAAAACAAIAAwADAAIAAgACAAIABAAEAAQABAACAAIAAwADAAMA
AwACAAIAAgADAAMAAwABAAIAAgACAAMABAAFAAYABAAEAAQABAAHAAcABwAHAAcABwAH
AAcABQAGAAYABgAHAAgACQALAAoACQAIAAcACQAJAAoACwAKAAsACwALAAoACwALAAsA
DwAPABAAEQAPAA8AEAARABEAEQARABIAEgASABIAEwASABEAEAAPABEAEQARABAAEAAQ
AA8ADwAOAA4ADwAQABIAEgASABMAEQARABEAEQASABIAEgAQABAAEAAOAA0ADQANAAwA
CwAKAAoACQAIAAUABAAEAAQABAACAAIAAgADAAIAAQABAAIAAgACAAIAAgACAAIAAgAC
AAIAAgACAAQABAAEAAUAAwADAAMABAAEAAQABQAFAAUABgAGAAcABwAHAAgACAALAAsA
CwALAAkACQAJAAkACwAMAAwACwAJAAkACQAJAAcABwAHAAcACAAIAAgACAAGAAcABwAG
AAQABQAFAAQABgAGAAYABgAEAAMAAgACAAQABAAEAAQAAwADAAIAAQABAAEAAQABAAEA
AQABAAEAAAAAAAAAAAABAAEAAQACAAAAAAD//////////////////wAAAAD///7//v/+
//7//v/+//7///8AAAAAAAD//wEAAQACAAIAAgADAAMAAwACAAIABgAGAAYACAAIAAgA
CAAGAAUABQAFAAYABwAJAAsACQALAAwADQAMAAwADAAMAA0ADQALAAsACAAHAAcABgAE
AAQABAADAAIAAgABAAAA/f/8//v/+v/7//v/+v/6//j/+P/4//j/+P/4//j/+P/6//r/
+v/6//n/+P/3//b/9//4//n/+v/4//j/+P/4//v/+//7//v/+//7//v/+//5//f/9//4
//X/9f/z//L/9v/+/wkAGgAuAEkAcACeAMcA5gD1AOcAwACOAF0ALQAJAPP/6v/c/9P/
2v/h/9//3//g/+L/5f/p/+r/7P/u//D/8P/x//P/9P/0//X/8//x//L/9P/y//T/9P/0
//X/8//z//P/8v/z//T/9v/3//b/9v/2//b/9P/0//T/9P/2//b/9//3//f/9//2//b/
9P/1//X/9f/3//j/+P/4//j/+P/4//j/+P/4//j/+P/3//f/9//3//f/9//3//f/+f/6
//r/+v/4//j/+P/5//v/+//7//v/+f/5//r/+//8//3//f/9/wAAAQABAAEAAgABAAEA
AQADAAMABAAFAAUABQAFAAYABgAGAAYABwAFAAUABQAFAAMAAwADAAIABAAEAAMAAwAE
AAQABQAGAAQABAAEAAUABgAHAAgACQAJAAgABwAEAAYABgAEAAMAAQABAAAA///8//z/
+//6//r/+v/7//z/+//4//f/9v/2//b/9v/3//b/9v/2//b/9v/2//b/9v/4//j/+P/4
//j/+P/4//n/+f/5//n/+v/6//r/+//7//v//P/8//3//////wAAAAD//////////wEA
AQABAAEAAQACAAIAAQABAAEAAQABAAEAAQABAAEA/v/+//7//v8AAAEAAQAAAP7/////
//7//P/8//z//P/9//3//f/+//z//P/8//z//f/9//z/+//9//3//f/9//v/+//7//v/
/P/8//z//P/5//n/+f/6//r/+v/5//n/+f/5//n/+f/3//j/+P/3//f/+P/5//r/+f/4
//f/9//4//j/+P/3//f/9//4//j/+P/5//n/+f/8//z//v/+//3//P/8//v//v8AAAAA
AAAAAAAAAAD+//3//f/9//7///8BAAMAAQADAAQABQAIAAgACAAIAAcABwAFAAUAAgAB
AAEAAAD+//7//v/9//r/+v/5//j/+f/4//f/9v/1//X/9P/0//L/8v/y//L/8//0//X/
9v/0//T/9P/0//L/8v/y//L/8//0//X/9v/0//T/9P/0//X/9f/1//X/9f/1//X/9f/1
//P/8f/w/+//7f/t/+7/9P/8/wkAGgA0AFUAfgCqANEA6gDtANEApgB2AEcAGwD9/+//
4P/Q/9H/3P/d/9n/2//e/+L/5f/n/+b/6P/s/+7/7v/v/+//8P/u/+//7//t/+7/8P/u
//D/8P/w//H/7//v/+//7v/w//D/8f/x//L/8v/y//L/8P/w//D/8P/y//L/8//z//P/
8//y//L/8v/z//P/8//z//T/9P/0//L/8v/y//L/9P/0//T/9P/z//P/8//z//P/8//z
//P/9f/2//b/9v/0//T/9P/1//f/9//3//f/9f/1//b/9//4//n/+f/5//z//f/9//3/
/f/9//7/////////AAABAP///////wAAAAAAAAAAAQABAAEAAQABAP////////7///8A
AAAAAQAAAAAAAQACAAIAAgACAAMABAAFAAYABwAHAAYABQACAAQABAACAAEA//////7/
/f/8//z/+//6//n/+P/4//j/+P/2//b/9v/3//b/9f/1//b/9v/2//b/9v/2//b/9v/2
//b/9v/2//T/9P/0//X/9//3//f/+P/2//b/9//3//n/+v/6//v/+//7//z//P/8//v/
+v/5//r/+//8//3//f/+//7//f/9//3//f/9/////////////P/8//z//P/+///////+
//z//f/9//z//P/8//z//P/+//3//P/8//r/+v/6//r//f/9//z/+//5//n/+f/5//n/
+f/5//n/+v/6//r/+v/3//f/9//4//r/+v/5//n/+f/5//n/+f/3//j/+P/3//j/+P/4
//j/9v/2//b/9//4//j/+P/3//f/9//4//j/+P/5//n/+f/8//z//v/+//z//P/9//3/
AAAAAAAAAAACAAEAAAACAAIAAgACAAQAAwADAAMABQAFAAYABwAHAAkACgALAAoACgAK
AAoACQAJAAcABwAIAAcABwAGAAIAAgACAAEAAgACAAEAAAD///7//f/8//v/+//6//r/
+v/6//r/+v/6//r/+v/6//r/+v/6//r/+P/4//j/+P/6//r/+v/6//z//P/8//z/+//7
//v/+//7//v/+//7//3/+//5//b/9f/z//X/+P/+/wgAFwAoAEAAYQCMALIA0wDiANcA
tQCKAFwAMwATAP//8//g/9b/3f/m/+f/4//l/+j/6v/r/+3/8P/2//j/+P/4//f/9f/2
//b/9//3//n/+v/8//r/+P/4//j/+f/5//n/+f/4//j/+P/5//n/+P/4//j/+P/6//r/
+v/6//r/+v/7//v/+//7//r/+v/8//3//f/9//v//P/8//z//v/+//7//v/8//z//P/8
//3//f/9//3//f/9//3//f/9//7//v/+/wAAAAAAAAEA//////////8BAAEAAgADAAYA
BwAHAAcABgAHAAcABwAJAAkACgALAA0ADQAOAA8ADwAPAA8AEAAOAA4ADgAPAA0ADQAN
AA0ADwAPAA8ADgAMAAwACwALAA4ADgAPABAAEAAQABAAEQAPAA8ADwAPABIAEgASABAA
DgAOAAwACwALAAsACgAJAAoACgAJAAgABQAEAAQABAAGAAQABAAEAAMAAgABAAEAAgAC
AAIAAgACAAIAAgACAAIAAgACAAIABAAEAAQABQADAAMAAwAEAAYABgAHAAcABwAIAAgA
CQAHAAcACAAIAAsACwALAAsACQAJAAkACQANAA4ADgANAAsACwALAAsACwALAAsACwAM
AAwADAAMAAsACwAKAAgACgALAAsACgAKAAoACgAKAAgABwAGAAYACAAIAAgACAAHAAcA
BgAFAAUABQAFAAUABQAFAAUABQACAAIAAgACAAMAAwADAAQABAAEAAMAAwAFAAUABQAF
AAMABAAEAAMAAgACAAIAAgAEAAQABAAFAAUABAADAAEAAwADAAQABAAGAAcABwAHAAYA
BgAIAAgACAAIAAkACQAKAAoACgAKAAoACgAMAAsACwALAAsACwAMAA0ADQAPABAAEQAQ
ABAAEAAQAA8ADwANAA0ADgANAA0ADAAKAAoACgAJAAgACAAHAAYABQAEAAMAAgABAAEA
AAAAAAAAAAAAAAAA/v/+//7//v8AAAAAAAAAAP7//v/+//7//v/+//7//v8AAAAAAAAA
AP////////////////////8DAAMAAQD+//v/+f/5//r/AAAEAA0AGgAsAEUAZgCQALkA
1gDjANUAsgCIAFsALwANAP3/8v/i/9f/3v/p/+v/5//q/+z/7f/v//L/9v/6//z//P/9
//3//P/6//v/+//9//7/AAD+//z//P/8//3//f/9//3//P/+//7///////7//v/+//7/
AAAAAAAAAAD+//7////////////+//7/AAABAAEAAQD//wAAAAAAAAIAAgACAAIAAAAA
AAAAAAADAAMAAwADAAUABQAFAAUAAwAEAAQABAAEAAQABAAFAAQAAwACAAEAAQABAAIA
AwAGAAcABwAHAAgACQAJAAkADQANAA4ADwANAA0ADgAPAA8ADwAPABAAEAAQABAAEQAR
ABEAEQARABEAEQARABAADgAOAA0ADQAQABAAEQASABQAFAAUABUAFAATABIAEQAUABQA
FAASABAAEAAOAA0ADwAPAA4ADQAMAAwACwAKAAcABgAGAAYABgAEAAQABAADAAIAAQAB
AAIAAgACAAIAAgACAAIAAgACAAIAAgACAAIAAgACAAMAAwADAAMABAACAAIAAwADAAUA
BgAGAAcABgAFAAUABAAHAAcABwAHAAUABQAFAAUABQAGAAYABQAFAAUABQAFAAUABQAF
AAUABgAGAAYABgAEAAUABQAEAAIAAwADAAIABAAEAAQABAAEAAMAAgACAAIAAgACAAIA
AQABAAAA/////////////////////////v/+//7//v////////8AAP7//v/9//3//f/9
//3//f///wAAAAD///z//P/8//z//P/8//z//f/+//7//v/9//7///8BAAIAAgADAAMA
AwAEAAQAAgADAAQABQAGAAYABQAFAAUABQAFAAYABwAJAAsADAANAA0ADAALAAoACwAL
AAkACQAGAAUABQAEAAIAAgACAAEAAQACAAIAAgAAAP7//P/6//v/+//6//r/+P/4//j/
+P/4//j/+P/4//r/+v/6//r/+P/4//j/+P/6//r/+v/6//j/+P/4//j/+f/5//n/+f/7
//v/+//7//n/+f/5//b/8//x//H/9P/4/wAACwAaADAATQB2AKQAzQDqAPMA2wCuAH4A
SwAdAP3/7//k/9b/0//c/9//2//b/97/4v/l/+f/6v/s/+7/8P/w/+//7//w//L/8//1
//T/9P/1//L/8v/y//L/8//z//P/8//y//L/8v/z//P/9P/0//T/9P/0//T/9P/0//T/
9P/1//X/9//3//b/9v/0//X/9f/1//X/9v/2//b/9v/2//b/9v/0//T/9P/0//f/9//3
//f/9f/1//X/9f/1//b/9v/2//j/+P/4//n/9//3//f/9//3//f/+P/5//r/+//7//v/
/P/9//3//f8BAAEAAgADAAEAAQACAAMABQAFAAUABgAFAAQAAwADAAQABQAGAAcABgAF
AAQAAgACAAIAAQABAAQABAAFAAYABgAGAAYABwAIAAkACgALAAsACgAJAAYABgAGAAQA
AwADAAMAAgABAP7//v/9//z//f/8//z//P/8//r/+v/6//v/+v/5//n//P/8//z//P/7
//r/+f/4//r/+v/6//r//P/8//z//f/7//v/+//8//z//P/9//3///8AAAAAAQABAAEA
AgACAAMAAwADAAMAAwADAAMAAwAFAAYABgAFAAMAAwADAAMAAwADAAMAAwAEAAQABAAE
AAIAAwADAAIAAgADAAMAAgAAAAAAAAAAAAIAAQAAAAAA/v/+//7//v///////v/9////
/////////v/9//z/+//7//z//f/+//3//f/9//7//P/8//v/+//7//v/+//7//v//P/8
//v//P/8//z//P/8//z//P/9//7//v/+//3//////wAAAAD+/////////wAAAAACAAIA
BgAGAAQABAAEAAQABgAFAAUABQAFAAUABgAHAAUABwAIAAkADAAMAAwADAAJAAkABwAH
AAgABwAHAAYABAAEAAQAAwAAAAAA///+/////v/9//z/+f/5//j/+P/4//j/+P/4//j/
+P/4//j/+P/4//j/+P/4//j/+P/4//b/9v/2//b/9v/2//b/9v/5//n/+f/5//n/+f/5
//n/+f/5//f/9P/z//H/7//u//L//P8JABoAMABLAHIAoADJAO4ABQH9ANoAqABxADsA
DwD1/+j/1v/N/9T/3f/d/9v/3v/e/9//4f/k/+j/7P/w//D/7//v/+7/7v/t/+3/7//w
//L/8P/y//L/8v/z//H/8f/x//D/8v/y//P/8//y//L/8v/y//L/8v/y//L/8v/y//P/
8//y//H/7//u/+//8f/y//P/8//0//T/9P/y//L/8v/y//T/9P/0//T/8//z//P/8//z
//P/8//z//P/9P/0//T/9P/0//T/9f/1//X/9f/1//f/9//4//n/+P/5//n/+f/6//v/
+//7//3//f/+/////////wAAAQABAAEAAQACAAQABAAEAAUABAADAAIAAQADAAMAAwAC
AAQABAADAAMAAgACAAMABAAEAAQABAAFAAMAAwADAAMABAAEAAQAAgAEAAQAAgABAAEA
AQAAAP///v/+//3//P/5//j/+P/4//j/9v/2//b/9//2//X/9f/2//b/9v/2//b/9v/2
//b/9v/2//b/9v/2//b/9v/3//f/9//3//j/+P/4//n/+f/7//z//P/9//v/+//8//z/
//////////8BAAEAAQABAAMABAAEAAMABAAFAAYABwAFAAUABQAFAAQABAAEAAQABAAF
AAUABAAEAAUABQAEAAQABAAEAAQAAgABAAAAAAACAAIAAgACAAEAAQAAAP//////////
//8BAAEAAQABAAAAAAAAAAAA////////AAD+//7//f/9//3//f/9//3///8AAAAA///8
//z//P/8//7//v/+////AAAAAAAA////////AAAAAAIAAwADAAMAAgACAAQABAAEAAQA
BgAGAAYABgAGAAUABQAFAAUABQAGAAcACQALAAwADQAMAAwADAAMAA0ADQALAAsACgAJ
AAkACAAIAAgACAAHAAQABAADAAIAAAD+//z/+v/6//v/+//8//r/+v/6//r//P/8//z/
/P/6//r/+v/6//r/+v/6//r//P/8//z//P/6//r/+v/6//v/+//7//v/+//7//v/+//7
//v/+f/4//f/9f/z//L/9v/8/wcAGAAuAE0AdACiAM0A7gABAfMAzACaAGUANQANAPn/
6v/Y/9H/2v/h/93/3f/i/+b/5//p/+r/7v/w//L/8v/z//P/9P/2//f/9//2//b/9//0
//b/9v/2//f/+f/5//n/+P/2//b/9//3//r/+v/6//r/+P/4//j/+P/4//j/+f/5//n/
+f/4//j/+P/5//n/+f/7//z//P/8//r/+v/6//r/+v/6//r/+v/7//v/+//7//v/+//7
//v/+//8//z//P/6//r/+v/7//3//f/9//3//////wAAAQABAAEAAAD//wEAAwAEAAUA
BQAFAAYABwAJAAkACgALAAsACwALAAwACgAKAAoACwANAA0ADQANAAsACwALAAoADAAM
AAsACwAMAAwADQAOAAwADAAMAA0ADwAPAA8ADwAOAA4ADgAMAA4ADgAMAAsACwALAAoA
CQAIAAgABwAGAAcABgAGAAYABgAEAAQABAADAAIAAQABAAQABAAEAAQAAgACAAIAAgAE
AAQABAAEAAQABAAEAAUABQAFAAUABgAGAAYABwAHAAcACAAIAAkACwALAAwADAAMAAsA
CgAJAAoACwAMAA0ADQAOAA4ADQANAA0ADQANAA8ADwAPAA8ADAAMAAwADAAOAA8ADwAO
AAwADQANAAwACgAKAAoACgALAAsACwAMAAwADAAMAAwACwALAAoACQALAAsACwALAAkA
CQAJAAkACgAKAAoACgAJAAkACQAKAAoACgAJAAkACQAJAAkACQAHAAgACAAHAAgACAAI
AAgACAAIAAgACQAIAAgACAAHAAcABwAIAAgABgAHAAcABwAKAAoADAAMAAwADAANAA0A
DgAOAA4ADgAQABEAEQAQABAAEAAQABAAEgARABEAEQAPAA8AEAARABMAFQAWABcAGAAY
ABgAGAAXABcAFQAVABQAEwATABIAEAAQABAADwAOAA4ADQAMAAsACgAJAAgABwAHAAYA
BgAIAAgACAAIAAYABgAGAAYABgAGAAYABgAGAAYABgAGAAYABgAGAAYACAAIAAgACAAH
AAcABwAHAAcABwAHAAcACQAJAAUAAgABAP////8CAAYADgAdACwAPgBdAIYAsgDZAPQA
+QDhALgAiABZAC8AEwADAPT/5P/j/+7/8//x/+//8v/0//X/9//6//7/AAACAAIAAQAB
AAAAAAABAAMAAQACAAQAAgACAAIAAgADAAUABQAFAAQABAAEAAUABQAEAAQABAAEAAUA
BgAHAAgABgAGAAcABwAHAAcABgAGAAgACQAJAAkABwAIAAgACAAKAAoACgAKAAgACAAI
AAgACQAJAAkACQALAAsACwALAAkACgAKAAoADAAMAAwADQANAA0ADQANAA8ADwAQABEA
EAARABEAEQASABMAEwATABcAFwAYABkAGQAZABoAGwAbABsAGwAcAB4AHgAeAB8AHQAd
AB0AHQAdAB0AHQAcAB4AHgAdAB0AHgAeAB8AIAAgACAAIAAhACEAIQAhACEAIgAiACIA
IAAeAB4AHAAbABkAGQAYABcAFgAWABUAFAARABAAEAAQABEAEAARABIAEwASABEAEQAQ
ABAAEAAQABIAEgASABIAEAAQABAAEAASABIAEgATABMAEwATABQAFAAUABUAFQAVABYA
FgAXABcAFwAYABgAGQAZABkAGQAXABcAFwAXABkAGgAaABkAGwAbABsAGwAZABkAGQAZ
ABoAGgAaABoAGAAZABkAGAAYABkAGQAYABkAGgAbABwAGwAZABcAFgAYABgAGAAYABcA
FwAWABUAFgAXABgAGQAZABkAGQAZABYAFgAWABYAFgAXABgAGgAZABgAFgAVABcAFwAX
ABcAFwAYABgAFwAWABYAFgAWABgAGAAYABkAGQAYABcAFQAWABcAGQAaABsAHQAeAB8A
HgAeACAAIAAgACIAIgAiACIAIgAiACEAIQAhACIAIwAlACcAJQAnACgAKQAqACoAKgAq
ACsAKwApACkAJgAlACUAJAAkACQAJAAjACIAIgAhACAAIQAgAB8AHgAdAB0AHAAcABsA
GgAZABgAGQAaABsAHAAaABoAGgAaABwAHAAcABwAHAAcABwAHAAaABoAGgAaAB0AHQAd
AB0AGwAbABsAGwAbAB0AHQAcABsAGQAXABYAGgAgACkANABGAF0AfACkAM0A6gD5AO8A
zgCmAHsAUQAvAB0AEgAAAPH/9v8DAAcABwAIAAoACwANAA4AEgAUABgAGAAXABkAGgAa
ABkAGQAYABgAGQAWABcAGAAZABsAGwAbABsAGgAaABoAGwAbABoAGgAaABoAGgAaABoA
GgAcABwAHQAdAB0AHQAcABwAHgAfAB8AHwAdAB4AHgAeAB4AHgAeAB4AIAAgACAAIAAf
AB8AHwAfACEAIQAhACEAIwAkACQAJAAjACIAIQAhACIAIwAkACUAJQAlACYAJwAmACcA
JwAnACgAKQApACkAKwArACwALQAvAC8AMAAxADEAMQAxADIAMAAwADAAMQAzADMAMwAz
ADIAMQAwAC4AMQAyADIAMwAyADIAMwA0ADQANAA0ADUANQA1ADUANQA1ADQAMwAwADEA
MgAxADEALwAvAC4ALQAqACoAKQAoACgAKAApACoAKQAmACUAJAAlACQAIwAjACQAJAAk
ACQAJAAkACQAJAAmACYAJgAmACUAJAAjACMAJAAlACYAKAAmACYAJwAnACcAKAAoACkA
KQApACoAKgApACkAKQApACsAKwArACsALQAuAC4ALQArACsAKwArACsAKwArACsALAAs
ACwALAAsAC0ALQAsACwALQAtACwALAAsACwALAAsACsAKgAqACoAKgAqACoAKwArACoA
KQArACsAKwArACsAKwArACsAKgAqACoAKgAoACcAJgAmACcAKAAoACkAKQApACkAKQAp
ACoAKgApACoAKgAqACoAKAAoACgAKQAsACwALAArAC0ALQAuAC4ALgAvAC8ALwAuAC4A
MAAwADIAMgAzADMANAA0ADQANAA0ADUANQA1ADgAOQA6ADoAPAA8AD0APQA7ADoAOQA4
ADgAOAA4ADgANQA0ADMAMgAyADAALwAuAC8ALgAtAC0ALQAtACwAKwArACsAKwArACsA
KgApACkAKwArACsAKwAtAC0ALQAsACwALAAsACwALAAsACwALAAsACkAKAAnACYAJwAo
ACkAKgApACgAJwAmACUAJAAjACIALAA0ADwARABhAHwAlwCyAMoA4gD6ABIB7ADGAKAA
egBkAA==
         </WaveFormData>
      </LeadData>
      <LeadData>
         <LeadByteCountTotal>10000</LeadByteCountTotal>
         <LeadTimeOffset>0</LeadTimeOffset>
         <LeadSampleCountTotal>5000</LeadSampleCountTotal>
         <LeadAmplitudeUnitsPerBit>4.88</LeadAmplitudeUnitsPerBit>
         <LeadAmplitudeUnits>��V</LeadAmplitudeUnits>
         <LeadHighLimit>2147483647</LeadHighLimit>
         <LeadLowLimit>268435456</LeadLowLimit>
         <LeadID>V6</LeadID>
         <LeadOffsetFirstSample>0</LeadOffsetFirstSample>
         <FirstSampleBaseline>0</FirstSampleBaseline>
         <LeadSampleSize>2</LeadSampleSize>
         <LeadOff>FALSE</LeadOff>
         <BaselineSway>FALSE</BaselineSway>
         <ExcessiveACNoise>FALSE</ExcessiveACNoise>
         <MuscleNoise>FALSE</MuscleNoise>
         <LeadDataCRC32>2703622093</LeadDataCRC32>
         <WaveFormData>
AgACAAIAAwACAAAA///9//7//f/8//v/+//7//v/+v/3//b/9f/y//T/9P/z//L/7//v
/+//7//t/+3/7f/t/+//7//v/+//7f/t/+3/7f/u/+//8P/w/+//7//u/+3/7//v/+//
7//v/+//7//v/+3/7f/t/+3/7f/u/+3/6v/o/+P/4v/k/+b/7f/0////DQAfADgAVwB0
AIsAmwCZAIwAeQBcAEAAKQAZAAsA+v/0//j/+P/x/+//7f/r/+r/6P/o/+r/7P/u/+7/
7v/s/+r/6v/s/+z/7P/s/+z/7P/s/+z/7f/t/+3/7f/s/+z/7//v/+//7//u/+7/7f/r
/+3/7f/t/+3/7f/t/+3/7f/t/+3/7f/t/+//7//v/+//7f/t/+7/7v/u/+7/7v/u/+7/
7v/u/+7/7v/u/+7/7v/w//D/8P/x//D/7//u/+3/7//w//D/8P/w//D/8P/x/+//7//w
//D/8v/z//P/8//y//P/8//0//X/9v/3//j/+P/4//j/+P/5//n/+f/7//3//P/8//3/
+//7//v/+v/8//3//f/9//3//f/9//3//P/8//z//P/+//7//////////v/9//v//f/9
//z/+v/6//n/+f/4//f/9//2//X/9v/2//b/9v/0//P/8P/v//H/8P/w//D/8P/w/+//
7//v/+//7//v//H/8f/x//L/8P/w//D/8P/w//D/8P/w//H/8f/y//L/8v/y//L/8v/y
//P/8//z//H/8v/y//L/9f/1//X/9f/2//b/9f/1//T/9P/0//T/9f/2//f/+P/3//b/
9f/0//X/9f/1//b/9v/2//X/9f/1//X/9P/0//b/9v/2//b/9P/z//P/8//z//P/8//z
//X/9f/0//T/8//y//D/7//w//H/8v/z//H/8f/x//H/8//z//P/8v/y//L/8v/y//L/
8v/y//L/9P/0//T/9P/y//L/8v/y//L/8v/y//L/8v/y//L/8//x//H/8f/x//T/9P/0
//X/8//z//P/9P/2//f/9//3//j/+P/5//n/9//3//n/+v/8//z//P/8//r/+v/6//r/
/f/9//3//v///wEAAQACAAAAAAAAAAEAAwACAAIAAQAAAP///v/9//v/+//7//r/+//6
//n/9v/0//T/8//y//P/8//z//P/7//v/+//7//x//H/8f/x//H/8f/x//H/8f/x//H/
8P/y//P/8//z//H/8f/x//H/8f/x//H/8f/x//H/8f/x//H/8P/v/+z/7P/p/+r/6v/s
//H/+P8BABEAJwBEAGEAegCJAI0AgwByAFsARgA0ACkAGwALAPz/+v/8//r/8//v/+//
8f/w//D/8P/y//D/8P/w//D/8v/y//L/8v/w//D/8P/w//D/8P/w//H/8f/x//H/8P/w
//H/8f/x//H/8//0//T/8//x//H/8f/x//P/8//z//P/9f/1//X/9f/z//P/8//z//X/
9f/2//b/9P/0//T/9P/2//b/9v/2//b/9v/2//b/9P/0//T/9f/2//f/+P/5//f/+P/4
//j/+v/6//r/+//7//v//P/8//r/+//7//v//v//////AAD//wAAAQACAAQABAAEAAQA
BQAFAAUABwAFAAQABAAFAAcABwAHAAYABAAFAAUABQAHAAcABwAHAAgACAAIAAgACAAI
AAkACQAKAAoACgAJAAcABwAGAAQABgAFAAUABAADAAMAAgABAP7//v/+//7///////3/
/f/9//z//P/8//z//P/7//v//f/9//3//f/7//v/+//8//7//v/+//7//P/8//z//P/9
//3//v/+//7//v/+//7/AAABAAEAAQABAAIAAgACAAEAAQABAAEAAgACAAEAAQACAAIA
AgACAAIAAgACAAIABAAEAAQABAABAAEAAQACAAIAAgABAAEAAQABAAAAAAAAAAAAAAAA
AAIAAQABAAEAAAD///7//f///////v/+/wAAAAD//////f/9//3//f////////////3/
/f/9//z//v/+//7//v/+//7//v/+//z//P/8//z//v/+//7//v/8//z//P/8//z//P/8
//3//f/9//3//f/8//z//P/9/////////wAA/v////////8CAAIAAwADAAUABQADAAQA
BAAEAAQABAAGAAYABgAGAAUABQAFAAYABwAJAAkACgAKAAoACgALAAkACAAIAAcABwAH
AAcABwAGAAUABAACAAMAAgABAP7/AAAAAP///v/7//v/+//7//r/+//8//3/+//7//v/
+//7//v/+//7//v/+//7//r/+P/5//n/+f/7//v/+//7//n/+f/5//n/+//7//v/+//7
//r/+f/2//T/8f/w//L/9v/9/wQADwAdAC8ASgBnAIAAjwCRAIkAeABhAEgAMAAjABsA
CQD8//7/BAAAAPn/9//3//f/9P/0//T/9v/4//r/+v/4//b/9v/2//j/+P/4//j/+P/4
//b/9v/3//f/+f/5//j/+P/5//n/+f/5//f/+P/4//f/+f/5//n/+f/3//f/9//3//f/
9//3//f/+f/5//n/+f/3//f/+P/4//r/+v/6//r/+f/4//f/9v/3//j/+f/6//r/+v/6
//v/+f/5//n/+f/7//z//P/8//r/+v/6//v//f/9//7//v/+//////////7//////wAA
//8AAAEAAgAEAAQABAAEAAMAAwADAAUABQAEAAQABQADAAMAAwACAAMABQAGAAcABQAF
AAUABQAGAAYABgAGAAYABgAHAAcABgAGAAYABQAHAAcABgAEAAQAAwADAAIAAQABAAAA
///+//7//v/+//v/+//5//n/+//6//r/+v/4//j/9//3//n/+f/5//n/+f/5//n/+v/4
//j/+P/4//r/+v/6//r/+f/5//r/+v/6//r/+v/6//r/+//7//v/+f/6//r/+v/9//3/
/f/9//z//P/7//v//v/+//7//v/8//z//P/8//z//P/8//z//f/9//3//v/8//z/+//7
//v/+//6//r/+v/6//r/+v/6//n/+f/5//v/+//7//v/+f/5//j/+P/6//r/+f/5//n/
+f/5//n/+f/5//n/+f/5//n/+f/4//j/+P/4//j/+v/6//r/+v/4//j/+P/4//j/+P/4
//j/+P/4//j/+P/4//j/+P/5//v/+//7//v//v/+//7////9//3//f/+//7/AAAAAAAA
AAAAAAAAAAAAAAMAAwADAAQABQAHAAcACAAIAAgACAAJAAkACAAIAAcABAADAAIAAQAB
AAEAAQAAAP///v/9//r/+v/6//n/+P/5//n/+f/5//X/9f/1//X/9//3//f/9//3//f/
9//3//b/9f/0//L/9P/1//X/9f/1//X/9f/1//f/9//3//f/9//3//f/9//1//L/8//y
//L/8f/w/+7/8P/z//r/BQATACUAPgBdAHwAlQCjAKMAlAB9AGIASAAxACEAFwAGAPz/
/v8AAPn/9f/z//H/8P/w//D/8P/y//T/8v/y//T/9v/2//b/9P/y//L/8v/y//L/8v/z
//P/8//z//L/8v/1//X/9f/1//P/9P/0//P/8//z//P/8//z//P/8//z//P/8//z//P/
8//z//P/8//1//X/9v/2//T/9P/0//T/9v/2//b/9v/0//T/9P/0//T/9P/0//X/9f/1
//X/9f/z//T/9P/0//T/9P/0//X/9//3//j/+P/4//n/+f/5//r/+//7//z/+//8//3/
/v8AAAAAAAAAAP///////wEAAwACAAIAAwADAAMAAwACAAAAAQABAAEAAwADAAMAAwAE
AAQABAAEAAIAAgADAAMABQAGAAcABwAFAAUABAACAAIAAQABAAAA//////7//f/6//r/
+v/6//r/+//6//v/+v/4//f/9v/4//j/9//3//f/9//3//f/9f/1//X/9v/4//j/+P/4
//j/+P/4//j/+f/5//r/+v/6//r/+v/6//z//f/9//3///8AAAAAAAD//////////wIA
AgABAAEAAAAAAAAAAAD+//7//v/+/wAAAAAAAAAA/f/9//3//v8AAAAA//////3//f/8
//z/+v/6//r/+v/8//v/+//7//n/+f/5//n/+//7//r/+v/6//r/+f/5//f/9//3//f/
+f/5//n/+f/4//f/9v/0//X/9v/3//j/+P/4//j/+P/3//b/9f/0//b/9v/2//b/9f/0
//P/8v/0//T/9P/1//P/8//z//P/9v/2//b/9//5//n/+f/6//n/+f/4//f/+v/8//7/
/P/8//z//P/6//r/+v/6//3//f/9//7///8BAAEAAgACAAIAAgADAAMAAgACAAEAAAD/
//7//f/9//3//f/8//n/+P/3//T/9P/0//P/8v/z//P/8//z/+//7//v/+//8f/x//H/
8f/v/+//7//v/+//7//v/+7/8P/x//H/8f/v/+//7//v//H/8f/x//H/7//v/+//7//v
/+7/7f/s/+r/5//m/+T/6P/t//T/AQARACcARABjAH4AkwCdAJUAggBrAFIAOgAlABkA
CQD6//b//P/2//H/7//v/+3/7v/s/+z/6v/s/+7/7P/s/+7/7P/s/+z/7P/s/+z/7P/s
/+7/7v/v/+//7f/t/+z/7P/t/+3/7f/t/+//8P/w/+//7f/t/+3/7f/v/+//7//v/+3/
7f/t/+3/7//v/+//7//v/+//8P/w/+//7v/t/+z/7v/u/+7/7v/s/+z/7P/s/+7/7v/u
/+//7//v/+//7//v//D/8P/w//L/8v/y//P/8f/x//L/8v/y//P/8//z//b/9//3//j/
+P/4//j/+P/5//r/+//8//v/+//7//3/+//6//r/+//9//3//f/8//r/+//7//v//P/9
//7////+//7//v/+//7//v//////AAAAAAAA/////////v/8//7//f/9//z/+f/5//j/
9//2//b/9v/2//X/9f/z//P/8//y//L/8v/y//L/8f/x//H/8f/x//H/8f/x//H/8v/0
//T/9P/0//L/8v/y//L/8//z//T/9P/0//T/9P/0//T/9f/1//X/9//4//j/+P/4//f/
9v/1//j/+P/3//f/+P/4//j/+P/2//b/9v/2//f/+P/5//r/+P/3//b/9v/4//j/9//3
//f/9//2//b/9v/2//b/9v/4//f/9//3//b/9f/0//P/9f/1//T/9P/0//T/8//z//P/
8//z//P/8//z//P/8//x//H/8f/w//H/8v/z//T/8v/y//L/8v/y//L/8v/y//T/9P/0
//T/8v/y//L/8v/y//L/8v/z//H/8f/x//H/8v/y//L/8//0//X/9v/4//b/9//3//f/
+P/4//n/+f/7//n/+v/6//r/+v/6//z//P/8//z/+//7//v//P///wEAAQACAAIAAgAC
AAMAAQAAAAAA//8AAP///v/9//v/+//7//r/+//6//n/9v/2//b/9f/0//H/8f/x//H/
8f/x//H/8f/v/+//7//v//H/8f/x//H/7//v/+//7v/u/+//7//v//H/8f/x//H/8f/x
//H/8f/x//H/8f/x//X/8v/v/+z/6v/p/+r/6v/u//X//v8JABcALwBKAGUAfACNAI8A
gwBwAFkARAAwACMAFwAFAPj/+v8AAPr/8//x//H/7//u/+z/7v/y//L/8v/y//D/8P/u
/+7/7v/w//L/8v/y//L/8P/w//H/8f/x//H/8P/w//H/8f/x//H/8f/y//L/8f/z//P/
8//z//H/8f/x//H/8//z//P/8//1//X/9f/1//T/8//z//L/9P/0//T/9P/0//T/9P/0
//T/9P/0//T/9v/2//b/9//1//X/9f/1//f/+P/4//j/9v/2//b/9//5//n/+v/6//z/
/f/9//3//P/9//3//v///wAAAQACAAIAAgACAAIAAwADAAMABQAFAAQABAAFAAUABQAF
AAQABgAHAAcABwAFAAUABQAFAAgACAAIAAgACAAIAAkACQAIAAgACAAHAAkACQAIAAYA
BAADAAMAAgADAAMAAgABAAAAAAAAAAAA/f/9//v/+//9//z//P/8//r/+v/5//n/+//7
//v/+//7//v/+//8//r/+v/6//r/+//8//3//v/+//3//f/8//7//v/+//7/AAABAAEA
AQAAAAAA///+/wEAAQABAAEAAgACAAEAAQAEAAQABAAEAAIAAgACAAIAAgACAAIAAgAD
AAMAAwAEAAMAAgAAAP//AQABAAAAAAAAAAAAAAAAAP7//f/9//3//v///wAAAQD/////
/v/+//7//v/9//3//f/9//3//f/7//v/+//7//3//f/9//z//P/8//z//P/+//7//v/+
//7//v/+//7//P/8//z//P/+//7//v/+//z//P/8//3///////////8AAAAAAAABAP//
/////wAAAgADAAMAAwAEAAQABAAEAAQABAAGAAYABgAGAAUABQAFAAYABwAJAAkACgAM
AAwADAANAAwACgAJAAcABwAHAAcABwAFAAUABQAEAAMAAgABAP7//v/+//3//P/7//v/
+//7//v/+//7//v/+f/5//n/+f/5//n/+f/5//n/+f/5//j/+P/5//n/+f/7//v/+//7
//n/+f/5//n/+f/5//n/+f/7//r/+f/2//T/8f/w//L/9P/5//z/AwAPACEANgBTAHAA
hwCTAJMAiABzAFwAQgAvACUAGQAGAPz//v8EAP//+f/5//f/9P/0//T/9v/4//r/+P/4
//j/9v/0//T/9P/1//b/9//4//f/9v/2//X/9//3//b/9v/3//f/9//3//X/9v/2//X/
9v/3//j/+f/3//f/9//3//X/9f/1//X/9//3//f/9//1//X/9v/2//j/+P/4//j/9v/2
//b/9v/4//j/+P/4//r/+v/6//v/+f/5//n/+f/7//z//P/8//r/+v/6//v/+//7//z/
/P/+/////////wAAAQABAAIABQAGAAcACAAGAAYABgAGAAcABwAHAAkACQAIAAgACQAJ
AAkACQAIAAgACQAJAAkABwAHAAcABwAKAAoACgAKAAwADAANAA0ADQAMAAsACQALAAsA
CgAIAAYABQAFAAQAAwADAAIAAQACAAIAAgACAP/////9//3//f/8//z//P/6//r/+f/5
//v/+//7//v/+//7//v//P/6//r/+v/6//z//P/8//z/+//7//z//P/8//z//P/8//7/
/////////f/+//7//v8BAAEAAQABAAIAAgABAAEAAgACAAIAAgAAAAAAAAAAAAAAAAAA
AAAAAQABAAEAAgAAAAAA///////////+//7//v/+//7//v/+//3//f/9//3//f/9//3/
/f/9//z//P/8//z/+//7//v/+//7//v/+//7//v/+//9//3//f/8//r/+v/6//r/+v/6
//r/+v/8//z//P/8//r/+v/6//r/+v/6//r/+v/6//r/+v/7//z//f/+/////v/+//7/
/////////v///wAAAQACAAIAAgACAAIAAwADAAMABAAFAAcABwAIAAYABgAGAAcACQAI
AAgABwAGAAUABAADAAEAAQABAAAAAAAAAAAA/v/8//z/+//6//n/+f/5//n/9f/1//X/
9f/1//X/9f/1//f/9//3//f/9f/1//X/9P/2//f/9//3//X/9f/1//X/9//3//f/9//3
//f/9//3//f/9v/1//L/8v/x/+7/8P/0//X//P8FABMAJwBCAGMAgACZAKMAnQCMAHUA
WAA+ACsAHwATAAQA/v8CAP7/9//z//H/8f/y//L/8v/0//b/9v/0//T/9P/0//T/9v/4
//f/9v/1//T/9P/0//X/9f/1//X/9P/0//X/9f/1//X/9//4//j/9//1//X/9f/1//X/
9f/1//X/9f/1//X/9f/z//P/8//z//X/9f/2//b/9v/2//b/9v/0//T/9P/0//X/9v/3
//j/9//2//X/9f/3//f/9//3//f/+P/4//j/+P/4//j/+f/5//n/+v/6//j/+f/5//n/
/P/9//3//v///wAAAQACAAIAAgACAAIAAwADAAMABQADAAIAAgADAAUABQAFAAQABAAF
AAUABQADAAMAAwADAAYABgAGAAYABAAEAAUABQAHAAgACQAJAAcABwAGAAQABAADAAMA
AgADAAMAAgABAP///v/9//z//f/9//v/+//7//r/+v/6//j/+P/3//f/+P/5//r/+//5
//n/+f/6//r/+v/6//r/+v/6//r/+v/7//v//P/8//z//P/8//z//P/9//3//f///wAA
AAAAAAEAAQABAAEAAAAAAP////8BAAIAAwAEAAMAAgABAAAAAAAAAAAAAAABAAEAAQAC
AAEAAAD+//3//v//////AAD+//7//v/+/wAA/////////f/9//3//f/9//3//P/8//7/
/v/9//3/+//7//v/+//7//v/+//7//v/+//7//r/+v/6//r/+v/6//r/+v/6//j/+P/4
//j/+P/4//j/+P/6//r/+v/6//j/+P/4//n/+//7//v/+//6//r/+v/7//v/+//7//z/
AAD+//7//v/+//7//v/+//7//v8BAAEAAQACAAEAAwADAAQABgAGAAYABwAFAAQABAAD
AAQAAwACAAEAAQABAAEAAAD+//z/+v/2//j/+P/3//b/8//z//P/8//z//P/8//z//H/
8f/x//H/8f/x//H/8f/x//H/8f/w/+7/7//v/+//7//v/+//7//x//H/8f/x//H/8f/x
//H/8f/y/+//7P/s/+n/5v/k/+b/7f/2/wEADQAfADgAWQB4AJMApwCrAJ4AhwBsAEwA
LwAdAA8A/v/0//j//P/1/+//7f/p/+b/6P/o/+r/7P/u//D/8P/u/+z/7P/q/+r/6//s
/+3/7v/u/+7/7//v/+3/7f/s/+z/7f/t/+3/7f/r/+z/7P/r/+3/7f/t/+3/7f/t/+3/
7f/s/+v/6v/p/+r/6//s/+3/6//r/+z/7P/q/+r/6v/q/+v/7P/t/+7/7P/s/+z/7P/s
/+z/7P/t/+3/7f/t/+3/7f/u/+7/7v/u/+7/7v/v/+//7//w//D/8P/x//H/8f/w//H/
8f/y//P/9P/1//b/+P/4//j/+P/3//f/9//5//v/+v/6//v/+f/5//n/+P/6//v/+//7
//3//f/9//3//f/8//v/+v/7//z//v///////v/9//v//f/9//z/+v/4//f/9//2//X/
9f/0//P/9P/0//T/9P/x//H/7//v/+//7v/u/+7/7P/s/+v/6//t/+3/7f/t/+3/7f/t
/+7/7v/u/+7/7v/u/+7/7v/u/+//7//w//D/8P/w//D/8P/y//P/8//z//H/8v/y//L/
9f/1//X/9f/2//b/9f/1//T/9P/0//T/9f/2//f/+P/2//b/9v/2//X/9f/1//b/9v/2
//X/9f/3//f/9v/2//b/9v/2//b/9P/z//P/8//1//X/9f/1//X/9f/0//T/8v/y//H/
8f/z//P/8//z//P/8//z//P/8//z//P/8v/y//L/8v/y//D/8P/w//D/8f/y//P/9P/z
//L/8f/w//H/8v/z//T/9P/0//T/9f/z//P/8//z//X/9v/3//n/9//3//f/+P/4//j/
+v/6//r/+v/6//r/+v/6//v/+//7//z//f//////AAAAAAAAAAABAAMAAgACAAEAAAD/
//7//f/9//3//f/8//v/+v/5//b/9f/0//L/8P/w//H/8v/z/+//7//v/+//8f/x//H/
8f/v/+//7//v/+//7//v/+7/8P/x//H/8f/v/+//7//v/+//7//v/+//8f/x//H/8f/v
/+7/7f/s/+z/6f/o/+b/6P/r//L/+/8JAB8AOABXAHYAkQChAKEAkgB7AGAARAAtAB0A
DwD+//b/+v/6//P/7f/v/+//7P/s/+z/7P/u/+7/7v/u/+7/8P/w//D/7v/u/+7/7v/u
/+7/7v/v/+//7//v/+7/7v/t/+3/7f/t/+//8P/w/+//7//v/+//7//v/+//7//v/+3/
7f/t/+3/7//v/+//7//x//H/8v/y//D/8P/w//D/8P/w//D/8P/w//D/8P/w//D/8P/w
//H/8f/x//H/8f/x//L/8v/y//L/8v/y//P/8//z//T/9P/y//P/8//z//X/9//4//r/
+f/6//v//P/8//z//P/8//3//f/9///////+//7///8BAAEAAQAAAP7/////////////
//////8CAAIAAgACAAAAAAABAAEABAAEAAQAAwABAAEAAAD+/wAA//////7/+//7//r/
+f/4//j/+P/4//n/+f/3//f/9f/0//T/9P/0//T/8//z//X/9f/1//X/8//z//P/9P/2
//b/9v/2//b/9v/2//b/9f/1//b/9v/4//j/+P/4//b/9//3//f/+P/6//v//P/8//v/
+v/5//z//P/7//v//P/8//z//P/6//r/+v/6//v//P/9//7/+//7//v//P/8//z/+//7
//v/+//6//r/+v/6//r/+v/8//v/+//7//n/+f/5//n/+f/5//j/+P/6//r/+f/5//f/
9//3//f/9//3//f/9//1//X/9f/0//b/9v/2//b/+P/4//j/+P/2//b/9v/2//b/9v/2
//b/9v/2//b/9v/2//b/9v/3//f/9//3//f/9v/2//b/9//5//n/+f/6//j/+f/5//n/
+v/6//v/+//9//3//f/8//z//P/8//z//v/+//7//v/9//3//f/+////AQABAAIAAwAE
AAUABwAFAAQABAADAAIAAQAAAP///f/9//3//P/9//z/+//4//j/+P/3//b/8//z//P/
8//z//P/8//z//P/8//z//P/8//z//P/8//z//P/8//y//L/8//z//P/9f/1//X/9f/z
//P/8//z//P/8//z//P/9f/0/+//7v/s/+n/6P/q/+z/8f/6/wUAEQAjADwAXQB4AI0A
mQCVAIQAawBSADoAKQAdAA0A/P/4//z//P/1//H/7//t/+z/7P/s//D/8P/w//D/8P/w
/+7/7P/u//D/7v/u/+7/7v/u/+7/7//v/+//7//u/+7/8f/x//H/8f/w//D/7//t/+7/
7//w//H/7//v/+//7//x//H/8f/x//H/8f/x//H/7//v//D/8P/y//L/8v/y//D/8P/w
//D/8P/w//D/8P/y//L/8v/z//H/8f/x//H/8//0//T/9P/y//L/8v/z//X/9f/2//b/
9v/3//f/9//4//n/+f/6//v//P/9//7//v/+//7//v////////8BAAMAAgACAAMAAQAB
AAEAAAACAAMAAwADAAMAAwADAAMAAgACAAIAAgAEAAQABQAFAAQABAAEAAMABQAFAAQA
AgAAAP/////+///////+//3//P/8//z//P/6//n/9v/1//j/+P/5//r/+P/4//f/9//3
//f/9//3//f/9//3//j/9v/2//b/9v/4//j/+P/4//f/9//4//j/+P/4//j/+P/4//n/
+f/5//n/+v/6//r/+//7//v/+//8//z/+//7//z//P/8//z//P/8//z//P/6//r/+v/6
//v/+//7//z//P/8//v/+//5//n/+P/4//n/+v/7//z/+//5//j/9//5//n/+f/5//n/
+f/4//j/+P/4//f/9//3//f/9//3//f/9//3//f/+f/5//n/+P/2//b/9v/2//b/9v/2
//b/+P/4//j/+P/3//b/9f/0//b/9v/2//b/9v/2//b/9//3//f/9//3//r/+v/6//v/
+//7//v//P/8//7//v/+//7//v/+//7//v/+/wEAAQABAAIAAgADAAIAAgAEAAQABAAF
AAcABgAGAAUAAwABAP///f/////////+//3//P/7//j/+P/4//f/9v/1//X/9f/1//H/
8f/x//H/8//z//P/8//x//H/8f/x//P/8//z//L/8v/z//P/8//x//H/8f/x//P/8//z
//P/8f/x//H/8f/x//L/8//y//D/7f/q/+r/7P/v//L/+/8FABcAKgBFAGIAdwCFAIcA
fABrAFYAPgArAB8AFQAAAPL/8v/4//f/8//x/+//7v/s/+z/7P/u//D/8P/w//L/8P/w
//D/7v/s/+z/7P/s/+3/7v/w//H/7//v/+7/7v/v/+//7//v/+//8P/w/+//7//v/+//
7//v/+//7//v/+//7//v/+//7//v/+//7//v/+//8P/w/+7/7v/u/+7/7//w//H/8v/w
//D/8P/w//D/8P/w//H/8//z//P/8//x//L/8v/y//T/9P/0//X/8//z//T/9P/0//X/
9f/1//b/9//3//j/9//4//n/+v/8//z//P/8//3//f/9///////+//7///8BAAEAAQAA
AP7/////////AQABAAEAAQAAAAAAAAAAAAAAAAABAAEAAgACAAIAAQD//////v/8//7/
/f/9//z/+f/5//j/9//2//b/9v/2//f/9//1//X/9P/y//H/8P/y//L/8f/x/+//7//v
/+//8f/x//H/8v/y//L/8v/y//H/8P/v/+7/8P/x//P/9P/y//L/8v/y//L/8//z//P/
8//0//T/9P/z//P/8//z//b/9v/1//X/9v/2//b/9v/2//b/9v/2//b/9v/2//b/8//z
//P/9P/2//b/9f/1//P/8//y//L/9P/0//T/9P/0//P/8//z//H/8f/x//H/8//z//L/
8v/y//L/8f/x//H/8f/x//H/7//v/+//7//u/+3/7P/q/+3/7v/v//D/8P/w//D/8P/u
/+7/7v/u/+7/7v/u/+7/7P/s/+z/7P/t/+7/7//x/+//7//v/+//8P/w//D/8f/z//P/
8//0//L/8//z//P/9P/0//X/9f/3//f/9//4//j/+P/5//r//P/8//z//P/9//z/+//6
//j/+P/4//f/9P/z//P/9P/y//D/8P/v/+7/7v/u/+7/6//r/+v/6v/q/+r/6v/q/+j/
6P/o/+n/5//n/+f/5//p/+n/6f/o/+j/6P/o/+j/6P/q/+r/6v/q/+n/6P/n/+b/5v/m
/+b/5v/m/+b/5v/m/+P/4v/h/+D/5v/q/+7/8v8EABYAKAA6AFAAZAB4AIwAewBqAFkA
SAA5AA==
         </WaveFormData>
      </LeadData>
   </Waveform>
</RestingECG>
