# Supplementary material for: Detection of Left Atrial Enlargement Using a Convolutional Neural Network-Enabled Electrocardiogram
Source: Front Cardiovasc Med. 2020 Dec 17;7:609976. doi: 10.3389/fcvm.2020.609976 (PMC7773668; doi:10.3389/fcvm.2020.609976)
Supplement: Supplementary file 4 [file Data_Sheet_4.ZIP › normal3/1802032308_1878_00000021.XML]

<?xml version="1.0" encoding="Windows-1252"?>
<!DOCTYPE RestingECG SYSTEM "restecg.dtd">
<RestingECG>
   <PatientDemographics>
      <PatientID>1802032308</PatientID>
      <PatientAge>68</PatientAge>
      <AgeUnits>Years</AgeUnits>
      <Gender>Male</Gender>
      <PatientLastName>liangruitang</PatientLastName>
   </PatientDemographics>
   <TestDemographics>
      <DataType>Resting</DataType>
      <Site>1</Site>
      <AcquisitionDevice>MAC55</AcquisitionDevice>
      <Status>Unconfirmed</Status>
      <Priority>Normal</Priority>
      <AcquisitionTime>09:59:43</AcquisitionTime>
      <AcquisitionDate>08-20-2016</AcquisitionDate>
      <CartNumber>1</CartNumber>
      <AcquisitionSoftwareVersion>009C</AcquisitionSoftwareVersion>
      <XMLSourceVersion>MAC5000 v1.0</XMLSourceVersion>
   </TestDemographics>
   <RestingECGMeasurements>
      <VentricularRate>87</VentricularRate>
      <AtrialRate>87</AtrialRate>
      <PRInterval>168</PRInterval>
      <QRSDuration>92</QRSDuration>
      <QTInterval>378</QTInterval>
      <QTCorrected>454</QTCorrected>
      <PAxis>55</PAxis>
      <RAxis>-15</RAxis>
      <TAxis>-13</TAxis>
      <QRSCount>14</QRSCount>
      <QOnset>224</QOnset>
      <QOffset>270</QOffset>
      <POnset>140</POnset>
      <POffset>200</POffset>
      <TOffset>413</TOffset>
      <ECGSampleBase>500</ECGSampleBase>
      <ECGSampleExponent>0</ECGSampleExponent>
   </RestingECGMeasurements>
   <Diagnosis>
      <Modality>Resting</Modality>
         <StatementCount>4</StatementCount>
         <LabelText>12SL Õï¶Ï³ÂÊö</LabelText>
      <DiagnosisStatement>
         <StmtFlag>ENDSLINE</StmtFlag>
         <StmtText>ñ¼ÐÔÐÄÂÉ</StmtText>
      </DiagnosisStatement>
      <DiagnosisStatement>
         <StmtFlag>ENDSLINE</StmtFlag>
         <StmtText>µçÑ¹·ûºÏ×óÐÄÊÒÖÐ¶È·Ê´óµÄ±ê×¼£¬²»³ýÍâÊÇÕý³£±äÒì</StmtText>
      </DiagnosisStatement>
      <DiagnosisStatement>
         <StmtFlag>ENDSLINE</StmtFlag>
         <StmtText>·ÇÌØÒìÐÔST¶ÎÓëT²¨Òì³£</StmtText>
      </DiagnosisStatement>
      <DiagnosisStatement>
         <StmtFlag>ENDSLINE</StmtFlag>
         <StmtText>Òì³£ ECG</StmtText>
      </DiagnosisStatement>
   </Diagnosis>
   <Waveform>
      <WaveformType>Rhythm</WaveformType>
      <WaveformStartTime>0</WaveformStartTime>
      <NumberofLeads>8</NumberofLeads>
      <SampleType>CONTINUOUS_SAMPLES</SampleType>
      <SampleBase>500</SampleBase>
      <SampleExponent>0</SampleExponent>
      <HighPassFilter>16</HighPassFilter>
      <LowPassFilter>150</LowPassFilter>
      <ACFilter>NONE</ACFilter>
      <LeadData>
         <LeadByteCountTotal>10000</LeadByteCountTotal>
         <LeadTimeOffset>0</LeadTimeOffset>
         <LeadSampleCountTotal>5000</LeadSampleCountTotal>
         <LeadAmplitudeUnitsPerBit>4.88</LeadAmplitudeUnitsPerBit>
         <LeadAmplitudeUnits>¦ÌV</LeadAmplitudeUnits>
         <LeadHighLimit>2147483647</LeadHighLimit>
         <LeadLowLimit>268435456</LeadLowLimit>
         <LeadID>I</LeadID>
         <LeadOffsetFirstSample>0</LeadOffsetFirstSample>
         <FirstSampleBaseline>0</FirstSampleBaseline>
         <LeadSampleSize>2</LeadSampleSize>
         <LeadOff>FALSE</LeadOff>
         <BaselineSway>FALSE</BaselineSway>
         <ExcessiveACNoise>FALSE</ExcessiveACNoise>
         <MuscleNoise>FALSE</MuscleNoise>
         <LeadDataCRC32>3186218508</LeadDataCRC32>
         <WaveFormData>
9v/2//b/9v/2//b/9v/2//X/9P/z//L/8//0//X/9v/2//b/9v/2//P/8v/x//D/8f/y
//P/9P/y//L/8v/y//T/9P/0//T/9P/0//T/9P/y//D/7v/s/+v/6v/p/+j/6f/q/+v/
7P/t/+7/7//w/+//7v/t/+z/7f/u/+//8P/w//D/8P/w//D/8P/w//D/8f/y//P/9P/z
//L/8f/w//L/8v/y//L/8P/w//D/8P/x//L/8//0//f/+P/6//3//P/7//n/+P/3//b/
8//y//f/+f/6//v//f/+//7////9/////////wEAAQAAAAAA/v/+//////8AAAAAAQAD
AAEAAQACAAMAAQACAAUABgAEAAIA///8/////P/6//z/+v/4//X/9f/1//X/9v/4//X/
9P/0//X/8//z//P/8v/y//L/9P/0//P/8v/w/+7/8f/z//T/9f/1//L/9P/0//n/+f/0
/+//6//n/+P/5//w//X/9f8BABMAIQA1AFMAdwCZAL0A5AADARQBKAE+AU0BQwEeAeUA
nwBcACMA/f/2//P/6//t/+3/4//a/9X/2f/h/+T/5v/n/+T/5P/m/+X/5v/l/+b/6f/m
/+P/4v/h/+P/4//k/+T/5f/n/+j/6f/r/+v/6//q/+r/6v/s/+3/7P/r/+r/6P/o/+j/
6f/p/+z/7v/w//L/8P/u/+z/7P/r/+r/6f/p/+v/7f/v//H/7v/u/+7/7f/v//H/8//3
//j/9f/0//P/9f/2//b/9//5//z//f////z/+v/5//n//f////////8CAAUACAAJAAgA
CAAHAAYADQAOAA4ADgAMAAwADAAPAA0ADQANAA0ADwAPABAAEgAQABAAEAAQABIAEQAQ
ABAAEQAQAA8ADgAKAAcABQD/////AAABAP7//v///////f/8//z//f/+//3//P/7//j/
9v/1//X/9f/2//b/9v/3//b/9v/1//P/9v/3//j/+P/4//j/+P/3//n/+v/6//r/+f/2
//X/9f/2//X/+P/5//T/9P/1//X/9P/z//P/8v/0//T/9P/1//X/9f/1//X/9P/y//H/
9P/2//X/9f/2//j/+f/5//n/9f/y//D/7v/v//D/8P/x//T/9f/2//f/+f/6//v//P/4
//j/+//8//3//v/9//3//v/9//v/+v/6//z//v/8//z//v8BAAEAAQABAP///v/+//3/
AQABAAEAAQACAAIAAwAEAAIAAwADAAMABAAGAAkACwAJAAoACwALAAkACwALAAoACAAF
AAIABQAEAAIABAAEAAIA//////3/+//6//r/+f/4//j/+f/5//f/9//2//b/+P/6//r/
+v/4//f/9v/2//n/+f/5//n/9P/2//b/9/////7/+f/z//H/8//x/+7/8////wkAEQAd
AC0APQBVAHkAnQDEAOUA/gASASYBMwE7ATQBDwHRAJIAWQAjAAAA+//7//n/9//z/+7/
5f/h/+P/6P/o/+v/8v/0//L/8//z//H/8f/z//P/8f/x//H/7//v//D/8P/x//P/9P/1
//X/9f/1//T/8f/w//H/8f/x//H/8f/w//H/8v/0//X/9f/0//P/8v/z//T/9f/4//v/
/P/9////+//5//f/9f/2//j/+v/7//3//f/9///////9//3//f/7//r/+P/3//v//v//
/wEAAQAAAAAAAQAHAAkACQAJAAkACwANAA0ACwAMAAwADAAQABAADwAOABIAFAAWABsA
GQAZABkAGQAXABUAFAAUABIAEgASABIAEAAPAA4ADgAPAA4ADQAMAAcABQAEAP///v/+
//7/+v/8////AQABAP7//P/7//r/+f/4//f/9P/2//X/9f/1//X/9P/z//P/9P/0//P/
8f/y//H/8P/u/+7/7v/u/+3/7f/u/+7/7v/w/+7/7v/v//H/7//x//H/8P/w//H/8f/y
//P/9f/2//D/7P/o/+X/5//p/+v/7f/t/+z/7P/w/+//7f/s/+z/6v/r/+v/6//u/+7/
7//w/+7/7v/t/+3/8f/x//H/8f/x//L/8//0/+z/8P/y//D/8v/y//L/8v/y//P/9f/1
//f/9v/2//j/9//0//P/9P/0//P/8v/x//X/9v/4//n/+f/5//n/+f/7//r/+v/6//n/
+f/4//f/9//4//r/+//4//j/+P/3//r//f/+//7//f/7//n//f/6//j/+v/6//j/9f/1
//P/8f/w//D/7//s/+z/7f/t/+//7//u/+7/7v/w//D/8P/x//H/8f/y//H/8f/x//H/
7f/u/+3/7f/t//L/7f/r/+3/6//n/+j/6//v//X/+f8BABcAMwBLAGUAiQCqAMkA6gAA
AQ4BHwErASgBDwHhAJ4AXQAnAP7/7//v/+//5//l/+D/2f/X/9v/4P/k/+n/8P/w/+j/
5f/j/+H/4f/j/+b/5f/m/+f/5//n/+j/6P/n/+f/5v/l/+n/6f/p/+j/6f/q/+3/7//s
/+v/6v/o/+j/6P/p/+n/6//s/+3/7v/v//D/8f/0//H/8P/v/+//8v/z//T/9f/0//T/
9P/z//L/8f/w//H/8f/v/+//7//w//L/8//1//b/+P/4//n/+v/6//v//f8BAAMAAwAD
AP////////3/AQAEAAYACAAKAAoACQAIAAoACgAKAA0ADQANAA0ADQANAA0ADgAQAA0A
DAALAAoADQANAA0ADgAOAA4ADgAOAAkABwAGAAEAAgACAAIA/v/8//3//f/7//n/+P/4
//j/9//2//X/8v/y//H/8f/x//P/8v/x//H/8//0//T/8//z//P/8//y//L/8v/y//H/
7//u/+z/6v/r/+r/6//t/+7/7f/w//H/7v/u/+//7//v/+//8P/w/+7/7P/q/+n/6//r
/+v/6//p/+j/6P/s/+3/7f/u//D/7//v/+7/7f/v/+7/7v/u/+//8P/w//H/8f/x//H/
8f/v//D/8f/y//D/8P/w//D/8v/y//L/8v/w//D/7v/v//D/8f/y//P/9f/4//n/9v/0
//P/9P/3//b/9//6//r/+f/4//f/9v/2//f/9//6//v//P/9//3//P/8//z/+v/7//v/
+//4//j/+f/5//r//P/+/////v8BAAIAAgABAP///f8BAP3/+v/7//r/9//z//L/7//v
/+7/7v/t/+//8P/y//P/8P/v/+3/7P/u//D/8P/w/+7/7f/s/+z/7v/v//D/8f/t/+7/
7f/t/+//9P/x/+n/5f/n/+f/5v/r//f/AwANABsANQBXAH8ApwDHAOoACQEeAS4BPgFH
ATcBDAHPAI0ATAAZAP//+v/1/+3/6f/l/93/1v/X/9v/3f/e/+D/6f/u/+z/6P/l/+T/
4f/g/+H/4//j/+X/5//p/+n/6v/q/+j/6f/p/+n/6f/p/+n/6P/q/+r/7P/t/+z/6//q
/+j/6v/q/+v/6//u/+7/7v/u/+z/6v/o/+j/6v/s/+7/8f/w/+//7v/t/+7/8P/y//P/
9f/1//X/9//3//X/9f/1//P/9P/0//X/9v/4//j/+f/5//j/+P/5//v//f/9//3///8B
AAMAAwAFAAYABgAGAA4AEAARABIAEAAQABAAEwARAA8ADQALAA0ADQAOABAADwAOAA0A
DAAKAAkACAAIAAgACAAIAAgABgAFAAUAAQD+//7//v/6//z//f/9//v//P/8//3//v/7
//r/+f/2//b/9f/1//X/9P/y//D/7//x//L/8v/x//P/8//z//L/8v/y//L/8f/x//L/
8v/y//L/8P/w//H/8P/t/+7/7f/t//D/9P/3//X/8//y//D/8P/w//D/8f/v/+3/6//p
/+z/7P/t//L/8P/v/+//8P/u/+//7//v//H/8P/w//D/8v/y//H/8f/w/+//7v/t/+7/
8P/y//T/9P/0//T/9P/0//T/9P/0//r//P/6//r/9//2//X/9P/0//X/9//3//b/9P/z
//T/9v/0//T/9v/4//n/+v/7//v/+v/6//n//f/9//3//f/7//r/+v/6//z///8BAAMA
AgACAAMAAwADAAQABQAFAAMABQAFAAQA///7//f/+f/3//b/+f/6//j/9f/1//P/8//y
//L/8f/y//L/8//z//X/9f/0//T/9P/2//b/9v/0//H/7v/s/+7/7//w//H/8P/0//b/
+f/1//L/5f/Z/93/4//l/+b/6f/z/wUAFwAnAEEAZQCLALEA2QD8ABsBMAFAAU4BUwE9
AQwBywCHAEgAFQD5//T/8//x//H/5f/Z/9T/2f/j/+v/6P/o/+n/6P/o/+j/5f/n/+X/
5f/n/+X/4//j/+P/4v/h/+H/4P/j/+X/5v/n/+r/6//s/+z/6//q/+v/6//r/+v/6//q
/+z/7P/t/+3/6//q/+n/6P/q/+r/6v/s/+//8P/x//P/8P/v/+7/7f/t/+7/7//v//H/
8f/x//P/8//x//H/8f/0//b/9//5//n/+v/5//n/9//2//b/9//9/////////wEAAwAF
AAUAAwAEAAQABAAJAAoACgAKAAwADAAMAA8ADwAPAA8ADwAMAAkABwAGAAoADAAOABAA
DwANAAsACgAHAAYABQAEAAQABQAHAAUAAgAAAP7/+P/4//n/+f/3//f/9v/2//b/+P/4
//j/9v/2//X/9f/1//L/8P/u/+3/7//w//D/7//z//P/8//y//D/8P/w/+//8v/0//X/
9v/z//D/7//v/+//7f/v/+//6//q/+r/6f/s/+3/7//w/+//7v/t/+3/7//v/+//7//s
/+r/6f/s/+//7//w//L/8P/x//H/8f/w/+7/7f/s/+7/7v/t/+3/8v/z//T/9f/z//L/
8f/w//H/8v/z//T/9v/0//L/7v/w//L/9P/2//b/9//5//n/+P/2//X/9v/5//j/+f/8
//r/+f/4//f/+f/6//z//f/9//3//f/9//v/+v/6//r//P///wEAAwD///7//v/9//v/
/P/9//3///8DAAUABgADAP//+//9//r/+P/6//r/+f/3//j/9//1//T/9P/z//D/8P/x
//H/8P/v/+3/7P/v//L/8//0//L/8f/w//D/7//v/+//7//q/+z/7P/t/+//7v/t/+X/
5f/n/+X/6v/z//n/AwAVACUAOQBdAIMApQDFAOoADQEeAS4BPgFFATcBEgHZAJUAUgAZ
APv/+P/z/+3/7f/l/9f/0P/X/93/3f/e/+T/6//u/+j/5P/l/+X/4//j/+X/5//l/+X/
5f/n/+f/6P/o/+j/6f/p/+n/6f/p/+n/6P/m/+b/6P/p/+v/6//r/+r/6P/o/+n/6f/t
/+7/7//w/+//7v/t/+7/7f/s/+v/6//s/+3/7v/v//L/9P/2//f/8//x/+//7//y//H/
8v/z//b/+P/5//v/+f/6//n/+f/5//j/+P/5//3/////////AQADAAUABQADAAQABAAE
AAkACgAKAAoACgAKAAoADQANAA0ADQANAAsACQAIAAgACwAMAA0ADgANAAsACQAIAAcA
BgAFAAQAAgABAAEA/f/7//r/+f/0//X/9//4//f/+P/4//n/+v/4//j/+P/2//X/8//y
//H/8//y//H/8f/y//L/8f/v/+//7//v/+7/8P/w//D/7//v//D/8P/w/+//7P/r/+v/
7v/t//D/8f/r/+r/6v/p/+z/7f/v//D/7f/s/+v/6//t/+3/7f/t/+v/6v/q/+7/7v/t
/+3/7v/w//H/8f/x//D/7v/t/+z/7f/u/+7/7//u/+3/7P/r/+7/8P/y//T/9v/4//b/
7P/s/+z/7P/s/+//8f/0//X/8//y//L/9P/z//D/7//w//L/8//0//X/9P/0//X/9f/5
//n/+f/5//j/9v/1//T/9f/3//j/+f/3//b/9v/1//f/+P/5//n/+v/9//7//v/9//v/
+f/9//n/9v/3//b/9f/z//T/8//v/+7/7v/t/+r/6v/r/+v/7f/t/+z/7P/t//D/8f/y
//H/7//t/+z/7f/t/+3/7f/s/+7/7v/v//H/7P/t/+//6//n/+X/5P/j/+3/+/8FAA8A
HQAzAFEAdQCZAMIA5QD2AAQBEgEfASUBHAH1ALcAcAAxAAMA7P/r/+3/5//j/+X/4P/T
/9X/3//g/9r/3f/e/9z/5P/z//H/7f/r/+v/6P/l/+T/4//m/+f/6f/q/+j/5//l/+P/
5f/l/+X/5P/k/+T/5v/n/+j/6f/q/+r/7P/s/+3/7f/r/+r/6f/o/+r/6v/q/+z/7//w
//H/8//x//H/8f/x/+7/7v/u/+3/7//v/+//8f/0//P/9P/1//P/9P/0//X/9v/4//j/
+f/7//z//v8BAAIAAQD+//v//P///wIAAwADAAQABAAEAAcACAAIAAgACgAKAAoADQAL
AAsACwALAAwACwALAAwACgAKAAoACgANAA0ADQAOAAsACgAJAAgACQAJAAoABwAEAAIA
AAD6//r/+//7//n/9v/0//P/8v/z//T/9f/0//b/9f/1//X/9P/y//D/7//x//L/8v/x
//H/8f/x//D/8v/y//L/8f/z//T/9P/0//T/8v/y//P/8f/v//H/8f/w//D/8f/x//D/
7//v/+7/6//q/+n/6f/n/+f/5//n/+r/6v/r//D/8//z//T/9v/0//P/8f/v/+//7v/u
/+7/7//w//D/8f/0//X/9v/3//H/8P/v//T/9f/2//f/+P/3//f/+P/3//T/8v/x//L/
8//y//P/9v/4//n/+v/7//r/+v/7//v//f/9//3//f/9//z//P/8//z//f/9//3//v/+
/////////wAAAQABAAAAAwAEAAQABAABAP7/AQD///7/AQACAAAA/f/9//v/+P/2//X/
8//y//L/8//z//P/8//y//L/9P/2//b/9v/2//X/9P/0//P/8f/v/+3/7v/y//T/9//v
//D/9//3/+//6//r/+z/8f/7/wcAFQAjADcAUQBxAJEAtQDaAPsAFAEsAUIBSwFBASIB
7QCnAGAAJQD///b/9//z//P/8//t/+T/3//f/+P/6v/s/+3/7P/q/+r/6//t/+v/6//t
/+3/6//r/+v/6f/p/+r/6v/s/+//8f/z//L/8f/w/+7/7f/s/+3/7f/v//H/8//0//H/
8P/w/+//8v/y//L/8v/y//L/8v/0//T/9P/0//X/9//3//f/9//2//b/9v/1//b/9//4
//v//f/7//v/+//5//r/+v/7//r//P/8//3//v/+////AQADAAUABQAFAAUABwAJAAkA
CwAMAAwADAARABIAEgASABIAEgASABUAFQAVABUAFQASABEAEQASABUAFgAXABgAFwAV
ABMAEgAQAA4ADAAKAAkACQAKAAcABQAEAAMA/v8AAAEAAQD///3//P/8//z//P/8//z/
+v/8//v/+//7//v/+v/5//n/+P/4//f/9f/1//X/9f/0//b/9v/2//X/9f/2//b/9v/4
//b/9v/3//X/8//1//X/8P/w//H/8f/v/+//8P/w/+//7v/t/+3/8P/x//L/8//y//D/
7//y//L/8f/x//L/8//1//b/9//2//T/8//y//D/8P/v/+//8v/z//T/9f/z//D/9v/4
//j/+P/4//b/9//5//n/+//6//r//P/8//r/+v/8//r/+f/4//f/+//8//7///8BAAEA
AQABAAEAAAAAAAAAAAABAAEAAQD9//z//P/7//3/AAADAAUABAAHAAgACAAEAAEA/v8B
AAAA/v8AAAAA/v/7//v/+f/1//T/9P/z//L/8v/z//P/9f/1//T/9P/w//D/7v/s/+//
7//v//D/8v/z//T/9f/w//L/8v/z//P/7v/v/+//6//p/+n/7v/1//v/BQARAB8AMwBT
AHsAnwDBAOYACwEoAToBTAFXAU0BKgHrAKMAYAApAAsA/v/7//n/8f/t/+n/4P/X/9v/
4f/k/+r/7f/u/+z/6P/p/+v/6//t//H/7f/p/+f/5f/m/+f/6f/q/+z/7f/t/+3/7v/t
/+z/6v/o/+j/6v/r/+3/7f/t/+z/7v/u/+//7//y//L/8v/y//D/8P/w//L/8v/y//L/
8//x//H/8f/x//P/9P/1//X/9P/z//L/8//1//P/8//z//X/9v/2//f/9v/2//T/8//z
//L/8v/z//r//f/+/////P/9//7//f8AAAIAAwAEAAkACgAKAAoACgAKAAoADQAMAAsA
CgAJAAsACwAMAA4ADQAMAAsACgAKAAkACAAIAAcABgAFAAQAAwADAAQAAQACAAIAAgD+
//3//f/8//n/9f/0//T/9P/y//L/8v/w//H/8f/y//P/9P/0//T/9f/z//L/8P/t/+//
7//v/+7/7//w//H/8f/x//L/8v/y//L/8P/w//H/7//t/+//7//s/+z/7f/t/+z/6//r
/+r/6//s/+3/7//t/+3/7f/t/+3/7P/s//D/8v/x//H/8v/x//H/8P/v//D/8P/x//L/
8P/w/+//7//x//H/8f/x//H/7v/t/+7/8v/0//T/9P/0//H/8f/y//H/9P/0//X/+P/6
//j/+P/6//n/+f/5//n/+v/6//v/+//9//3//f/9/////v/+//7//v/////////+//7/
//////3//v//////AgAFAAYABgACAP3/+P/5//f/9v/5//r/+v/3//f/9f/1//T/9P/z
//H/8P/w/+//7//v/+7/7v/v//L/8//0//P/8f/v/+7/7f/t/+3/7f/r/+7/7//x//f/
9v/v/+n/5f/h/9//5v/x//v/BQATACcAPQBbAIMArwDZAPwAEwEoATwBRgFNAUsBKAHr
AKcAXgAbAPn/9v/3//P/8f/v/+P/2v/b/+P/5f/k/+T/6f/s/+7/8P/x/+7/6//q/+v/
7f/r/+v/6//t/+3/7v/u/+v/6//q/+n/6//r/+v/6v/r/+z/7//x/+//7//v/+7/7v/u
/+//7//u/+7/7v/u//H/8v/z//b/9f/0//P/8//z//P/8//z//X/9v/3//f/9P/z//L/
8//4//f/+P/5//n/+v/6//v/+f/6//n/+f/9//7/AAADAAQABQAEAAMABQAHAAkACQAH
AAgACAAIAAsADAAMAAwADAAMAAwADwARABMAFQAXABQAEQAPAA4AEAAQABAAEAAQAA8A
DgAOAA0ADAALAAoABgAFAAUAAQADAAQABQACAAEAAQAAAP3//P/8//3//v/8//r/+P/0
//X/9f/2//f/9f/0//P/8//1//b/9v/1//b/9f/0//L/9P/0//T/8//x//L/8v/y//P/
8v/z//X/9f/z//X/9f/y//L/8//z/+//7f/s/+r/7v/w//L/9f/y//H/8P/v//L/8v/z
//j/9P/x/+//7v/v//H/8v/z//X/9P/0//T/8//y//D/7//x//H/8f/x//P/9P/4//X/
9P/z//L/8//1//j/+f/5//j/+P/6//j/9P/y//L/9f/1//X/9f/4//j/+f/5//v/+//7
//v//f/8//z//P/+//////////z//P/9//3/+v/6//r/+f/7////AQACAAEA///9/wEA
/f/6//v/+v/4//X/9f/z//P/8v/y//H/7v/u/+//7//x//H/8P/w/+//8P/v/+7/7//v
/+//8P/x//H/8f/x//H/9P/1//f/9f/0/+//6//r/+n/5f/i/+f/7//5/wcAFwAtAEsA
bQCJAKsA0ADnAP4AFAEmAS0BLQEYAeMAmQBWACMAAQDy/+//7f/r/+n/4f/c/9//3//b
/9r/2v/d/+L/5P/o/+n/6v/p/+r/7f/q/+f/5v/l/+b/5//p/+r/7P/t/+3/7f/t/+v/
6f/m/+r/7P/w//P/8f/v/+3/6v/s/+z/7f/t/+3/7P/r/+r/7P/s/+z/7v/u/+7/7v/v
//H/8f/x//H/8f/y//P/8//1//X/9f/3//f/9f/1//X/9f/2//b/9//2//j/+P/5//v/
+v/6//v//f////////8AAAMABgAHAAYABgAFAAQACwAMAAwADAAKAAoACgANAA8ADwAP
AA8ADAALAAsADAAMAAwADAAMAAwACwAKAAoACQAIAAcABgAEAAMAAwD//wAAAAAAAPz/
/P/9//3/+//5//j/+P/4//j/+P/4//b/+P/3//f/9//5//j/9//3//X/9P/y/+//8f/x
//H/8P/u/+7/7v/t/+7/8P/x//L/8v/w//D/8f/v/+3/7//v/+r/6v/r/+v/7f/v//L/
9P/1//T/8//z//D/7//u/+3/7//u/+7/8v/w/+//7//w//D/8f/x//H/8f/w//D/8P/x
//L/8v/z//H/7v/x//L/8//0//T/9f/3//f/9f/0//T/9v/4//b/9v/4//v/+//7//v/
+f/4//j/9//8//3//v///////v/+//7//v/////////9//z//P/7//z//v8AAAEABAAH
AAgACAADAP//+//9//v/+v/9//7/+v/3//f/9f/x//D/8P/v/+//8P/y//P/8v/x/+//
7v/w//L/8v/y//P/8//z//T/8v/x//D/7//v//L/8//1//H/7v/v//P/8//x/+//7P/p
/+//9//7/wkAJQBJAGsAiQCnAMoA6wAIARoBKAE1AT0BLgH5ALUAcAA1AAkA+P/5//n/
8f/r/+v/5v/Z/9H/1//g/+T/5//o/+r/8v/z//D/6//o/+f/6P/n/+j/6f/p/+n/6v/q
/+r/6//r/+v/7f/t/+3/7P/q/+r/7P/t/+3/7f/t/+z/7f/u//D/8f/0//T/9P/0//b/
9v/2//j/9//2//X/9f/y//H/8P/v//D/8v/0//X/9v/3//j/+//6//f/9v/1//f/+P/4
//n/+v/8//z//f///wAAAgAFAAcABwAFAAMAAwAFAAcABwAHAAgACAAIAA4AEAARABIA
EQAQAA8AEQARABEAEQARABIAEQARABIAEQAQAA8ADgARABEAEQASABEAEAAPAA4ACgAJ
AAkABQACAAIAAgD+/wAAAQABAP/////+//7//v8AAAAAAAD+//7//f/9//3////+//3/
/f/8//r/9//z//b/9//4//j/9v/2//b/9f/2//j/+f/6//j/9P/y//H/8f/v//H/8f/v
//D/8v/z//b/9//5//r/9v/0//L/8f/y//P/9P/1//j/+P/5//7/+v/3//X/9P/y//P/
8//z//X/9P/0//T/9f/2//b/9//9//v/+f/y//P/9P/1//b/9P/1//f/9//4//j/+f/8
//7//P/8//7//v/9//z/+//+/wAAAwAFAAUABQAFAAUABAACAAEAAAACAAMAAwADAAAA
AAABAAEAAQACAAMAAwAFAAkACwAMAAgABQACAAUABAACAAQABAD///v/+v/3//j/+P/5
//n/9//2//b/9f/z//P/8v/y//P/9v/3//j/+v/5//j/+P/5//n/+f/5//T/9v/2//f/
+f/0//H/8//v/+n/5//q//H/+f8HABMAHwAzAEsAaQCRALUA2gABARwBMAFEAU0BTwE+
AQ8ByQCKAEsAEwAAAAEA+f/z//f/9f/q/+H/4f/l/+j/7P/t/+r/7P/y//H/7//t/+3/
7//x/+//7//v//H/8f/y//L/7//v/+7/7f/x//H/8f/w//H/8v/1//f/+f/5//n/+P/4
//j/+f/5//j/9v/0//L/9f/2//f/+v/3//b/9f/1//X/9f/1//X/+P/6//z//f//////
//8BAAIA///+//3//f/+//7///8CAAQABAAFAAQAAgABAAEABwALAA0ADwAMAAsACgAH
AAgACgALAAwADwAQABAAEAAOAA4ADgARABIAEwAUABUAFgAVABUAFgAWABYAFgAWABUA
EwARABAAEQAQAA8ADgAKAAkACQAFAAUABgAHAAQABAAFAAUAAwD///z/+v/4//n/+v/7
//r/+f/3//b/9f/4//j/+P/5//n/+P/2//P/9//3//f/9v/0//T/9P/z//P/9P/0//T/
9f/0//X/9//2//P/9P/z//H/8v/0//X/8v/x//H/8P/w//D/8P/x/+//7//v/+//8f/w
//D/9P/2//X/9f/2//P/8f/u/+v/7v/u/+//8P/w//D/8//w//D/8P/w//D/8P/x//P/
8//0//T/9f/4//n/+P/5//z/+//7//v/+//6//j/9//1//n/+f/5//n//P/8//3//v/7
//v/+v/5//b/9v/3//f/+f/6//v/+//7//3//f/8//r/9//0//f/8//w//H/8P/s/+n/
6f/n/+b/5v/n/+f/5v/m/+f/5//o/+n/6f/q/+n/6v/p/+j/6f/p/+n/6v/o/+f/5v/l
/+H/4v/h/+H/4f/m/+H/2//Z/9v/3//i/+X/6//5/wkAGQAtAE0AcwCXALsA6AALARwB
KgE8AUMBMwEMAdEAiwBAAP//5f/o/+n/4//h/9n/z//K/8//1f/Z/97/4P/f/9z/2v/c
/93/3P/Z/9j/2f/a/9n/2v/b/9n/2f/a/9r/2v/b/9v/2//f/9//3//e/93/3P/d/93/
3//f/9//3v/g/+D/4f/h/+L/4v/i/+L/4P/g/+D/4v/l/+b/5//p/+f/5//n/+f/5f/m
/+f/5//l/+X/5f/n/+z/6//s/+3/7P/s/+v/6//t//D/8f/z//H/7v/s/+v/8P/z//T/
9f/1//f/+f/5//v//P/8//z//f/8//r/+P/7//z//f8BAAIAAwAEAAUAAwABAAAAAAAB
AAIAAwAEAAIA///8//r/+v/6//r/+v/2//X/9f/x//L/8v/y/+7/7P/t/+3/6//n/+b/
5v/m/+b/5v/m/+T/4v/h/+H/4f/k/+T/5P/l/+b/5v/l/+P/4//j/+P/4v/j/+T/5f/l
/+f/6P/o/+j/5v/i/+D/3//g/9//4v/j/+L/4v/j/+P/4v/h/+H/4P/h/+D/3//f/93/
3f/d/93/3v/e/9//5P/k/+P/4//k/+L/4//j/+P/5v/m/+f/6P/m/+b/5f/l/+b/5f/k
/+P/4f/i/+P/5P/k/+T/5P/k/+j/6v/s/+7/6//o/+X/4v/j/+P/5P/l/+j/6f/q/+v/
6//r/+v/7P/q/+r/6v/q/+j/6v/q/+r/7f/t/+v/6//r/+//7//u/+7/7v/u/+7/7f/s
/+v/6f/n/+X/4//j/+T/3//c/9z/3v/e/97/3v/d/9z/2//a/9v/3P/d/97/3v/e/97/
3v/d/w==
         </WaveFormData>
      </LeadData>
      <LeadData>
         <LeadByteCountTotal>10000</LeadByteCountTotal>
         <LeadTimeOffset>0</LeadTimeOffset>
         <LeadSampleCountTotal>5000</LeadSampleCountTotal>
         <LeadAmplitudeUnitsPerBit>4.88</LeadAmplitudeUnitsPerBit>
         <LeadAmplitudeUnits>¦ÌV</LeadAmplitudeUnits>
         <LeadHighLimit>2147483647</LeadHighLimit>
         <LeadLowLimit>268435456</LeadLowLimit>
         <LeadID>II</LeadID>
         <LeadOffsetFirstSample>0</LeadOffsetFirstSample>
         <FirstSampleBaseline>0</FirstSampleBaseline>
         <LeadSampleSize>2</LeadSampleSize>
         <LeadOff>FALSE</LeadOff>
         <BaselineSway>FALSE</BaselineSway>
         <ExcessiveACNoise>FALSE</ExcessiveACNoise>
         <MuscleNoise>FALSE</MuscleNoise>
         <LeadDataCRC32>451720975</LeadDataCRC32>
         <WaveFormData>
/P/8//z//P/9//7///8AAP3//P/7//r/+//8//3//v8AAAAAAAAAAP7//P/6//j/+//8
//3//v/9//z/+//6//z//P/8//z//v/+//7//v/7//r/+f/4//n/+v/7//z/+//6//n/
+P/6//r/+v/6//j/+P/4//j/9f/0//P/8v/0//b/+P/6//n/+P/3//b/+P/4//j/+P/1
//T/8//y//D/8P/w//D/8//0//X/9v/4//j/+P/4//r/+v/8//7/AQACAAQABQADAAMA
AQAAAAIABgAIAA0ADQANAA0ADQAMAAwADAAMAA8AEAATABMAEwASABEAEAATABUAEwAU
ABEADQALAAgACQAHAAcABgAIAAgACAAIAAcABwAGAAUABgAFAAQAAQD///z/+//4//j/
9//2//b/+P/4//n/+f/4//f/9v/1//j/+f/6//z//P/9//n/+P/4//j/+P/5//3//f/6
//v//P/9/wAACwAZACAAIwAnAC0ALwAtADEAPQBOAGgAgwCWAKMArgCmAIIARQANAO//
5P/Z/8b/tv+z/6v/oP+f/6r/vv/S/93/5f/r/+n/6v/r/+v/7f/u/+//8f/x//H/8v/x
//D/7v/t/+7/7//x//L/8f/y//L/8v/w//D/7//v//D/8v/0//b/9f/0//P/8P/x//T/
9f/2//f/9//3//f/9f/1//b/9v/0//f/+P/4//b/9v/2//b/+P/4//b/+P/2//j/+P/4
//b/9v/2//X/+P/6//v//v/+//7//v/+//7//v8AAAEAAAABAP3/+f/7//v//P/8//7/
AAACAAQABAAFAAQAAgAAAAAA/v8AAP//AAAAAP//AAAAAAEABAAGAAgACgANAAsACQAH
AAUACAAMABAAEwAPAA4ADQAOAAsACgAJAAkACwAMAAwADAALAAoABwAEAAYABwAHAAcA
CQAIAAYABQAFAAUAAwADAAYACQAIAAYABAAEAAQAAwADAAQABgAHAAgACwALAAoABQAE
AAIABAAGAAgADAANAAoABgADAP//AwAEAAYACQAJAAsADAAMAAkABwAHAAgACAAIAAgA
DAALAAoACAAFAAMABgAJAA4ACwAHAAQAAgAAAP7//v8AAAQABgAJAA0ADAAJAAgABQAD
AAIABQAGAAcACAAHAAgACQAKAAwADQANAA8ADwAPABAAEAAQABAAEwATABYAFwAYABoA
GQAYABcAFwAWABkAGQAaAB0AHgAfACEAIgAfAB8AHwAfAB8AHgAdABYAEwAPAAwADwAQ
ABEAEwAVABQAEwASABEAEAANAAwADQAOAA0ADAAIAAYABQAEAAQABQAFAAUABwAHAAcA
BwAGAAUABQAFAAoACgANAA4ADAAKAAkACQADAAYACwASABcAFgAVABkAHgAjAC0ANwA/
AEEAPwBFAE4AWgBzAIwAoQC4AMIAsgCHAE8AGwD+//X/6P/U/8X/xf/E/7//uv++/9D/
4f/p/+//9f/6//3////9//z//f////////8AAAIAAgABAAEAAAD//////v8AAAIAAwAE
AAUABgAGAAcAAwACAAEAAAADAAQABQAEAAEAAgABAAAABAAFAAYABwAHAAcACAAIAAYA
CQAKAAoADAAMAAwADAAKAAgABAAEAAYACgAMAA4ADAAMAAwACwAJAAoACgAMAA8AEAAR
ABIADwAOAA8ADwASABUAEwARABIAEwAVABYAEwASABEAEAATABUAFQAUABUAFgAVABgA
GgAcAB0AHQAbABoAGgAcABsAHAAdAB8AIQAhACEAIQAfACAAIQAhACIAIgAiACQAIwAi
ACEAIQAhACIAIgAiACMAJAAjACIAHgAdABsAGQAeAB4AHQAdABsAGwAZABkAFwAZABcA
FAAWABgAGgAbABgAGAAZABkAGAAbABsAGgAYABgAFwAaABkAGgAdAB0AHgAeAB8AHwAd
ABoAGAAXABYAFwAXABYAFgAVABYAGAAXABYAFQAYABgAGAAXABUAEQASABMAFgAYABcA
FwAYABYAFAAUABYAFAAUABUAFwAYABcAGAAXABUAEgASABQAFwAYABkAGgAYABoAHAAe
ABwAHQAdAB8AJAAlACcAKAAmACQAJQAjACYAJwAoACoALAAsACwALQArAC0ALAAsAC8A
MAAxADMAMQAtACwAKwApACkAKAAnACUAJQAkACQAIwAiACEAIQAlACYAJwAoACQAIgAe
ABwAGgAaABgAFgAVABQAFAAUABEAEQAQAA8AEQATABUAFwAUABMAEwATABUAEgASABAA
DQAMAAwADQALABAAEQAUABsAIAAhACUAKAArADMAOQA9AEMASQBNAFoAagB9AJQAqQC6
AMoAyACrAHEANwASAP//7v/c/8v/w//C/8P/vv++/8z/3//p/+//9f/6/wEABQAHAAYA
BQABAP///f/8////AAAAAAEAAwADAAQABAAEAAQAAwACAAUABgAGAAcABAAEAAQABAAG
AAYABgAEAAYACAAIAAgACAAHAAYABQAGAAcACQAKAAUABwAHAAYABwAIAAkACgAIAAgA
BgAIAAcACAAHAAYACAAIAAgABwAGAAYABQAGAAkACgALAAwACgAKAAwADQALAA0ACgAH
AAoACwANAA4ADAAMAAwADAAPABEAEQAQABAAEAAOABAADgAQABEAEQARABIAFAAYABYA
FAASABEAFAAVABYAFwAYABoAHAAdABkAGAAXABgAGAAYABgAGQAWABYAFQAUABYAFgAU
ABIAEgATABMAEwAUABIADwANABAAEQAQABEADwARAA8ADAANAA4ADwAPAA8AEAASABMA
EQARAA4ACgALAAwADAAQAA0ADAANAAsADAAKAAkABwAIAAgACQALAAkACQAIAAYABgAH
AAoADgAMAAoACAAKAAwADAALAAkABwAIAAkADAAJAAcABgAGAAkACAAJAAwACgAIAAcA
BwAJAAcABwAFAAMABAAGAAYAAgADAAYABwAFAAkABgAEAAQABAAEAAUACAALAA4AEAAR
ABEAEwASABEAEQAQABMAFAAYABkAGAAXABYAFgAYABgAGAAZABoAHQAdAB4AHAAcABwA
HQAfABsAGgAZABcAFwAWABUAEwATABIAEgAUABQAFAAVABIAEAAOAAwADQAMAAkACAAE
AAQAAgAAAAEAAAAAAAAAAgADAAMAAwACAAEAAAD//wAAAQADAAUABgACAAEA/v/+//7/
//8BAAMACgALAAoACwAQABUAGQAiACsANQA5ADMAMQA5AEkAXAB0AI0AoACvALgArACA
AEEADwD3/+j/1//G/7r/tf+v/6T/n/+s/8T/2P/j/+n/8f/z//T/8//x/+//8P/z//P/
8//z//T/9P/0//P/8//z//P/9P/0//X/9v/2//b/9f/0//L/8f/0//b/+P/6//f/9v/1
//L/8//2//f/+P/6//v//P/9//f/9f/0//L/8//3//n/+v/4//j/+P/4//r/+v/4//r/
+v/8//z//P/7//r/+f/3//j/+v/7//7//P/8//z//P/8//z//v////7/AQD///3/+//7
//z//P8AAAIABAAGAAUABQADAAAAAgACAAAAAgABAAIAAgABAP///v/+/wAAAwAEAAUA
BwAIAAcABgAFAAUABgAHAAcACAAIAAgACgAGAAQAAgABAAQABgAHAAgABwAGAAMAAAD+
/////////wAAAAD//////P/7//j/9//6////AAAAAP7//v/+//3/+//6//r/+f/9/wEA
AgACAP3//P/6//z//f/+/wEAAQD+//z/+//5//r/+v/7//3/+//9//7//v/4//X/9P/0
//j/+v/8/wIA/v/8//n/9f/z//b/+f/+//z/+//7//z/+v/4//j/+v/4//j/+f/7//3/
+//7//n/+f/6//z//P/5//v///8BAP3/+f/6//z//f/+////AAD+/wAAAgAEAAMAAwAC
AAMACAAJAAsADAALAAoADAALAA4ADwAQABIAEAAQABAAEQAQABMAEwAUABYAGAAaAB0A
GQATABAADQANAA8AEAARAAwACwAJAAgACAAIAAgACQAKAAoACgAKAAcABAD///z//P/+
//7//v/8//r/+f/4//v//f/+////AQABAAEAAQD///3//P/7/////v8AAAAA/v/+////
AQABAAQABwAIAA0AFAAZAB0AIAAnAC0AMQAzADkARQBVAGQAdgCHAJQApwCwAKAAcgA1
AAcA8//o/9X/vv+w/6//r/+y/7X/wP/S/+D/5f/p/+//8//4//n/+//9//z/+f/3//f/
9//4//v//P/8//3/+v/5//n/+P/5//r/+v/6//3//v/+/////v/+//7//v///wAAAQAA
AP7/AAAAAAAAAAD///7//f/+////AQACAP7/AQACAAIABAAEAAQABAAEAAQAAgAEAAQA
BgAGAAYABgAGAAYABQAEAAQAAwAEAAYABgAGAAYAAwACAAMAAwAEAAcABQADAAIAAQAB
AAAA/P/4//T/8P/v//H/8f/w/+//7v/r/+z/6v/s/+3/7f/q/+j/5//o/+f/6P/p/+v/
8P/x//L/8//x//D/7//t/+3/7v/v//L/8P/w//D/8f/u/+7/7f/s/+//8P/v/+7/8P/x
//H/8f/w/+7/6//p/+n/6f/n/+f/5f/n/+X/4v/m/+j/6v/r/+r/6v/r/+v/6f/r/+r/
6P/m/+b/5f/o/+b/5v/o/+f/6P/m/+X/4//m/+b/5//p/+f/6f/q/+r/5//l/+X/5v/j
/+L/4f/k/+j/6v/r/+v/5v/m/+b/6P/m/+P/4f/g/+H/4P/h/+T/4v/g/9//3//i/+H/
4v/h/+D/4P/h/+D/2f/Z/9v/4P/i/+L/4v/i/+H/4v/j/+T/5f/n/+j/6//r/+v/7P/s
/+3/7P/u/+3/8P/x//L/9P/x//D/7//v//P/9//4//r//P/8//z//f/6//X/8//x//H/
8f/w/+//7P/r/+n/6P/q/+z/7v/x/+//7v/t/+z/7f/s/+n/6P/o/+j/5v/k/+D/3v/d
/9z/3f/f/+D/4f/j/+P/4//j/+L/4f/h/+H/4//g/+D/3v/c/9z/3f/f/9//5P/r/+7/
7//y//f//f8CAAkADwAVABUAEQAVACEAMABGAGEAdACHAJIAhABYABsA6//R/8T/tf+i
/5j/l/+X/5L/jf+O/5z/sP+3/7v/wf/H/8z/zf/P/8//zv/L/8z/zf/O/9D/0f/S/9L/
0//R/8//zv/M/9D/0v/T/9T/0f/Q/87/zf/P/9D/0f/S/9T/1P/U/9L/0P/S/9L/0v/W
/9f/2P/Z/9b/1f/V/9T/0f/T/9P/0v/T/9T/1f/W/9b/1v/U/9b/2P/a/9r/2v/b/9z/
3f/d/9r/2v/Z/9r/3P/c/9z/3P/Z/9j/2f/Z/93/4f/g/9//3//f/+D/4P/g/+D/4P/g
/+L/5f/m/+b/5P/k/+L/5P/l/+j/6v/r/+n/6P/o/+r/6//s/+3/7//v/+//7//v/+7/
7v/u/+3/7//w//H/9P/v/+7/7f/t/+//8P/w//D/8f/y//H/8P/v/+//7v/t//L/8v/x
//H/8//z//H/8f/x//P/8f/u//D/8P/w/+//6//q/+r/6f/u//P/9f/2//H/8P/u//D/
7//w//P/8//y//D/7//t/+v/6v/q/+v/7v/x//P/9P/u/+v/6v/q/+r/6v/q/+7/8P/w
/+//7f/q/+r/6v/s/+r/6f/p/+r/6P/m/+b/6P/o/+j/6f/r/+3/7f/v/+//7//u/+r/
5v/p/+r/6//s/+z/7v/w//L/8v/z//P/9f/3//f/+P/4//n/+P/6//n/+//9////AgAA
AAAAAAABAP//AQAAAAAAAwAEAAUABwAFAAEAAAD/////AQACAAMA/v/9//v/+v/6//r/
+v/7//7//v/+//7/+v/4//T/8v/y//L/8P/u/+3/7P/s/+z/6v/r/+v/6//u/+//8P/x
/+//7f/s/+v/7v/s/+3/7P/q/+r/6//t/+3/7v/z//j/+//8////AwAGAAsAEQAZACEA
JQAnADMAQABSAGsAhACVAKQAqACUAGcAKQD7/+T/1f/E/7L/qf+r/6j/o/+g/6z/vP/D
/8v/0//Z/9r/3//l/+f/6v/p/+f/5f/j/+L/5f/m/+b/5//n/+f/6P/o/+b/5v/l/+T/
5f/m/+b/5//l/+T/4//i/+T/5v/o/+j/6P/q/+r/6v/p/+n/6f/p/+r/6//t/+7/6f/r
/+v/6v/r/+z/7f/u/+v/6v/n/+j/6v/s/+z/7P/u//D/8v/z/+//7v/s/+z/7f/u/+//
8P/y//L/9P/1//P/9f/y/+//8f/z//b/+P/2//T/8v/w//P/9//5//r/+P/4//b/+P/6
//z//f/9//v/+v/6//z/+v/6//r/+/8BAAMABQAHAAQABAAEAAMABQAGAAcACgAHAAYA
BQAFAAEAAAD+//z///8AAP///v///wEAAgADAAQABAADAAMABAAFAAQABQACAAMAAAD8
/wAAAgAEAAUAAgACAAMAAwACAAUABQAEAAMAAgAAAAIAAAAAAAIAAQAEAAQABQAFAAMA
AgACAAMAAAABAAEAAAD+//3//v8AAP7//P/6//z//f/+//7//f/6//r/+v/8//r/9//1
//T/9//2//f/+v/4//j/+f/7//f/+f/7//z//P/8//z//P/6//z//v8AAP7//////wEA
AQABAAIAAgAGAAgADQAPAAwACwAKAAoACgAKAAoACwANABEAEgAUABIAEgASABMAFAAR
ABEAEQAMAAsACQAHAAcABwAGAAYACAAIAAgACQAJAAgABwAGAAcABgADAAIA///+//v/
+P/5//j/+P/4//r/+//7//v/+v/5//j/9//5//v//v8BAP//+v/4//T/9v/2//f/+f//
//7///8CAAEABAALABMAHgApAC8AMQA1ADcAOQBDAFAAZAB9AJgAqQC4ALYAlgBZABsA
9f/k/9n/yP+8/7n/tf+q/6f/rv++/9T/5f/r/+v/8f/2//f/8f/v//D/8f/y//P/9P/2
//b/9v/1//X/9f/1//b/9v/4//r/+//8//n/+P/2//X/9v/4//r//P/+//7//v/8//z/
/v/+//7//v/9//z/+//3//f/+P/4//j//f8AAAIAAQAAAP///v/+//7//P/+/wAAAgAC
AAIAAAAAAAAA//8AAAIAAwAGAAMAAgABAAAAAQACAAUABwAJAA0ADAALAAgABwAHAAYA
CgAMAA4AEAAPABEAEQAQABIAEgAQABIAEgAUABUAFQAQAA4ADQAOABIAFAAWABkAGAAX
ABYAFQAWABgAGgAbABoAGgAaABwAFwAWABUAFQAXABgAGAAYABcAFgATABAAEAARABEA
EQAVABYAFgAXABYAFQASABEAFgAbABwAHAAZABgAFwAVABYAFgAXABcAFwAbABwAHAAb
ABoAGAAaABoAGgAcABsAGQAWABQAEQATABIAEgATABMAFQAWABYAEgAPAA4ADgAQABAA
EAAUABMAEgAQAA0ACwAMAA0AEAAQAA8ADwAQAAsABgADAAIAAgACAAMABQABAP//AAAA
AAAAAAAAAAIABAAGAAgABQAFAAQABQAIAAkACwAMAAwADAAPAA8ADgANAAwADAAOABAA
EgAVABMAFQAUABQAFwAYABkAGwAXABEADgALAAsACwAKAAkACgALAAsADAAKAAgABgAF
AAgACAAIAAgACQAIAAUABAAAAP7/+v/2//f/+P/6//z/+//7//r/+f/3//f/9//3//f/
9//4//n/+//4//j/9v/3//j/+v/9//v/9v/5/wIABwAMABMAGQAgACMAJQAnACkAKQAx
AEEAUgBkAH0AkACdAKoApgCAAEMACQDt/+D/z/+8/67/pf+h/5z/mf+k/77/zP/R/9n/
3f/f/+L/5f/l/+X/5v/n/+n/6f/p/+r/6f/o/+b/5f/o/+n/6//s/+r/6v/p/+j/6v/q
/+n/6f/p/+r/6//s/+r/6v/q/+j/6f/s/+3/7v/u/+3/7P/r/+r/6//t/+7/6//t/+3/
7P/r/+r/6f/o/+v/7v/v//T/8P/w/+7/7P/t/+7/7//v/+//8P/w//L/8P/w//D/8P/x
//L/9f/3//X/9//0//H/8//1//j/+v/5//j/9//2//j/+//8//z///8AAP//AgD///7/
/P/5//r/+v/7//7//v/+//7//////////////wEABAAHAAkABwAGAAUABgAEAAQABAAF
AAQABAADAAIA///+//v/+P/7//3//v///wAA/v/7//n/+//9//3////+/////P/4//b/
9v/2//X/9//6//7/AQAAAAEA///8//z//P/7//7//f/8//3/+//6//j/9//1//n/+v/8
/////f/9//z/+v/4//f/+P/6//j/+P/4//z//P/8//v/+f/4//r//P8AAP3/+//6//r/
/f/8//3/AAD+//7///8BAPX/9f/1//f/+v/7//z//f/+//v//P/9//7/AgAFAAcACwAK
AAkACQAIAAgACAALAAsADgAPABAAEgAQABAAEAARABQAFwAXABgAGAAYABgAGQAWABEA
DwANAAwADQANAA0ACQAJAAgACAAIAAgACAAJAAcABgAFAAQABQAEAAEAAAD+//7//P/6
//v/+v/6//r/+//9//7////8//v/+v/5//n/+f/6//v//v/8//3//P/6//r/+//9/wEA
AgAFAAgADQASABEAEwAaACMAKwAzADUAMwA3AEcAVABoAHsAjACfAK4AogB8AD8ACwDz
/+z/3f/I/77/u/+5/7T/r/+0/8T/1v/j/+v/7//x//L/9f/3//X/8v/z//P/8//z//T/
9//4//j/+f/4//f/9//2//n/+v/6//r/+P/4//f/9//3//j/+f/6//z//P/8//r/+f/6
//n/+P/7//v/+//7//n/+f/6//r/+v/9//7//v8AAAAAAAAAAP///v/7//z//f8AAAEA
AgAAAAAAAAD/////AAAAAAIAAAAAAAAAAAD+//7/AAABAAMABwAGAAUAAwADAAQABAAG
AAYABgAGAAkACwALAAoACAAIAAYACAAJAAwADgAPAAoACAAHAAgACwAMAA0ADwAUABUA
FgAXABUAFAATABEAEwAUABUAGAAVABQAEwATABIAEgARABAAEwAUABMAEgAOAA0ACwAJ
AA0ADgAOAA8ADwAPAA0ADQALAA0ACwAIAAoACgAKAAkABgAGAAcABwAJAA0ADgAOAAkA
CAAGAAgABwAIAAsACwAKAAgABwAFAAQAAgABAAEABAAHAAkACgAFAAMAAwAEAAYACAAK
ABAADAAKAAcAAwD+//7//v8AAAMABQAIAAwACwAIAAcACAAFAAQABAAFAAsACwAKAAcA
BgAFAAQABwAKAA0AEAAOAA8ADwARABIAEQARABAAFQAWABoAGwAYABcAFgAWABkAGgAb
AB0AHAAfAB8AIAAfAB4AHQAdAB8AHQAeAB8AGgAXABMADwAOAA8ADwAQABEAEgATABUA
FQAUABMAEgARABAADQAMAAoACgAIAAYABwAGAAYABgAGAAcABwAHAAYABQAEAAMABAAF
AAcACQAIAAQAAwAAAAIABAAHAAsADQAKAAcACAANABAAFQAdACYALwA1ADkAOwA5ADsA
RwBWAHAAkQCoALMAvgC+AJwAXwAlAAEA8v/p/9z/zv/F/7//uP+3/7j/xP/Y/+n/7//x
//P/9P/z//P/9f/6////AQABAAEAAgD///z/+P/1//f/+f/8//7//f/+//7//v/8//z/
+//7//7/AAACAAQAAAD+//z/+P/7//7///8AAAAA///+//3/+//7//z//P/8////AAAA
AP3//P/7//r//P/+//7/AgACAAQABAAEAAIAAgACAAEAAwAEAAQABgADAAIAAQAAAAEA
AgAFAAcACgANAAsACQAHAAcACAAIAAsADAANAA4ADAANAAwACgAMAAwACgAMAAsADAAM
AAsACwAKAAoADAAOABAAEgAVABYAFQAUABMAFQAWABcAFwAUABQAFAAWABUAFAATABMA
FQAWABYAFgATABIADwAMAA8AEQASABMAEwASABAADwAMAAsACAAHAAgACwAKAAgABgAG
AAYABQAGAAYABwAHAAYACQAJAAgAAwACAAAAAgABAAIABQAFAAMAAAD+//v//v8AAAMA
BwAGAAcABwAGAAIA///+//7///8AAAEABgAEAAIA///7//r//v8CAAgABQADAAIAAgAB
AP7//f/+/wQAAgAEAAQABAAEAAEAAgADAAQABQAHAAgACwAMAAsACwAKAA0ADgASABMA
EQARABEAEgASABIAEgATABQAFwAXABgAGAAYABgAGQAZABUAFAATABEAEQAQAA8ADQAN
AAwADAAKAAoACgALAAkACAAHAAYABgAGAAQABAAAAAAA/v/8//r/+P/3//b/9//5//r/
+//5//n/+f/5//z//f///wEAAAD8//v/+P/6//r/+//9//3//P///wYACQAKAA8AEwAW
ABsAIwAnACcAKQAvADkARgBcAHcAigCfALIArgCWAGcAKQD3/+T/2//O/77/uf+3/7b/
r/+q/7b/zv/d/+H/4//p/+7/7//r/+n/7v/x//H/8f/x//L/8P/w/+//7//t/+3/7v/u
//L/9P/1//b/9f/0//L/8f/y//T/9v/4//f/9v/1//L/8v/0//T/9P/3//f/9//3//P/
8f/w/+7/8P/1//j/+v/4//b/9P/y//D/8P/u//D/8v/2//j/+v/2//T/8v/v//L/9P/1
//j/9v/2//b/9v/4//j/+v/7//7/AQD///3/+//7//z//P/8//z//P/8//7/AQACAAIA
///+//v//P///wIABAAFAAAA/v/9//7///8AAAEAAwAHAAcABwAHAAUABgAHAAcABwAI
AAkADAAIAAYABAADAAUABgAGAAYABAAEAAIAAAACAAMAAwADAAYABgAFAAUAAwABAP3/
+//7//3/+//4//v//P/9//3/+v/6//v/+//7////AAAAAPr/+P/1//b/+f/6//3//f/8
//r/+f/3//r/+v/7//3//f///wAAAAD7//n/+f/6//z//P/8/wAA/v/8//n/9f/z//T/
9f/4//r/+f/5//r/+f/2//X/9v/8//7//f/2//T/8v/w/+7/6v/q/+r/6v/q/+v/6//t
/+3/7f/u/+7/8v/y//X/9f/z//P/8//0//L/8v/y//P/9//7//z//v/8//r/+P/3//n/
9f/0//P/7//v/+7/7f/r/+v/6v/q/+3/7v/v//H/8P/u/+z/6v/n/+b/4//i/+H/4v/h
/+D/3f/c/9z/3P/a/9v/2//b/9n/2f/Z/9n/3P/d/9//4f/h/97/3v/c/9z/3P/d/9//
3//g/+H/5v/l/+T/6//z//z/AwAJAA8ADwANAAsAEwAkADwAVQBqAH0AkACSAHQAQQAH
AN3/zP/F/7b/oP+V/5X/jP+F/4j/lP+m/7X/v//J/9H/0v/R/83/yf/M/83/zv/P/9D/
0v/U/9T/0//T/9L/0f/R/9D/0v/U/9X/1v/T/9L/0P/P/9L/1P/W/9j/2P/Y/9j/1v/U
/9b/1v/W/9X/1f/V/9X/0//T/9T/1P/U/9f/2P/Y/9j/2P/Y/9j/2v/a/9j/2v/a/9z/
3P/c/9v/2v/Z/9f/2v/c/93/4P/e/97/3v/e/9z/3P/e/9//4f/l/+T/4//g/9//3//e
/9//4P/h/+L/4//l/+X/5P/i/+L/4P/i/+X/6P/q/+v/6P/m/+X/5v/p/+r/6//t/+//
7//v/+//7//w//H/8f/y//L/8v/0//D/7v/s/+v/7f/u/+7/7v/s/+z/6v/o/+j/6f/p
/+n/7v/u/+3/7f/v/+//7f/t/+z/7f/q/+b/5v/m/+b/5f/i/+L/4//j/+j/7f/v//D/
7P/q/+f/6P/r/+z/7//v/+z/6v/p/+f/5//m/+b/5//p/+v/7P/s/+n/5//n/+j/6v/q
/+r/7v/t/+z/6v/n/+T/5P/k/+b/5//n/+j/6v/m/+D/4v/k/+b/5v/m/+b/5P/m/+j/
6v/q/+v/6//t//D/8f/z//T/9P/0//f/9//5//n/+f/6//n/+P/3//f/9v/5//n/+v/7
//z//f////7/+f/3//X/9v/3//f/9//z//P/8v/y//L/8v/y//P/8f/w/+//7v/s/+r/
5v/k/+T/5v/m/+b/4//i/+L/4v/i/+P/4//j/+b/5//o/+n/5v/l/+X/5f/p/+b/5v/k
/+L/4v/j/+X/4//m/+n/7v/z//j//f///wAACQATABcAFQAXACEAMQA+AFAAZwB8AIsA
jgCCAFoAHwDx/+P/2P+//6r/ov+h/6H/ov+d/6L/tv/K/9P/0//T/9f/3P/d/+H/5f/m
/9//3v/d/9z/3P/f/+D/4P/h/9//3//g/+D/3v/e/93/3P/e/+D/4f/j/+H/4v/j/+T/
5v/m/+b/5P/i/+T/5P/k/+P/4//j/+P/5P/l/+f/6P/l/+f/5//m/+f/6P/p/+r/6//s
/+v/7v/q/+r/6P/m/+r/7P/u/+//7f/s/+r/6v/r/+z/7f/u/+v/6v/r/+v/6v/t/+v/
6f/u//H/9f/4//b/9P/y//D/8f/z//P/8v/z//T/8//2//j/+v/7//v/+v/6//v//v/8
//z//P/9////////////AQACAAMAAwABAAAA//8AAP7//v/+/////v/+//3//P/+//7/
/P/6//r/+//7//v//P/6//f/9f/4//n/+P/5//b/9//0//D/9P/2//j/+f/6//r/+//7
//n/+//6//j/8//y//D/8v/y//L/9P/z//T/9P/1//X/8//y//L/8//w//H/8f/w/+7/
7f/u//D/8P/w//D/9P/1//b/9v/1//L/8v/y//T/8v/x//H/8v/1//T/9f/4//T/8v/x
//H/9P/z//T/8//0//b/+f/6//n/+////wEA///9/wIAAgD//wEAAQACAAMAAwAEAAUA
BgAJAAsADQANAA0ADAAJAAYABgAHAAoABQACAP3/+v/7//n/9//3//j/+f/6//v//P/7
//r/+f/6//f/9P/z//H/7f/p/+j/6//s/+3/7v/r/+r/6f/o/+r/6v/q/+r/6//s/+3/
7v/s/w==
         </WaveFormData>
      </LeadData>
      <LeadData>
         <LeadByteCountTotal>10000</LeadByteCountTotal>
         <LeadTimeOffset>0</LeadTimeOffset>
         <LeadSampleCountTotal>5000</LeadSampleCountTotal>
         <LeadAmplitudeUnitsPerBit>4.88</LeadAmplitudeUnitsPerBit>
         <LeadAmplitudeUnits>¦ÌV</LeadAmplitudeUnits>
         <LeadHighLimit>2147483647</LeadHighLimit>
         <LeadLowLimit>268435456</LeadLowLimit>
         <LeadID>V1</LeadID>
         <LeadOffsetFirstSample>0</LeadOffsetFirstSample>
         <FirstSampleBaseline>0</FirstSampleBaseline>
         <LeadSampleSize>2</LeadSampleSize>
         <LeadOff>FALSE</LeadOff>
         <BaselineSway>FALSE</BaselineSway>
         <ExcessiveACNoise>FALSE</ExcessiveACNoise>
         <MuscleNoise>FALSE</MuscleNoise>
         <LeadDataCRC32>1075860102</LeadDataCRC32>
         <WaveFormData>
/v/+//7//v/8//z//P/8//z//P/8//z//v/+//7//v/8//z//P/8//z//P/8//z//v/+
//7//v/+//7//v/+/wAAAAAAAAAAAAAAAAAAAAABAAIAAwAEAAQABAAEAAQABAAEAAQA
BAAEAAQABAAEAAQABAAEAAQABgAGAAYABgAGAAYABgAGAAQABAAEAAQABgAGAAYABgAD
AAIAAQAAAAEAAgADAAQAAgACAAIAAgACAAIAAgACAAIAAgACAAMABAAEAAQABAAEAAQA
BAAFAAQAAwACAAEAAgACAAIAAgABAAAAAAD///3//P/5//j/9//1//P/8//y//H/8P/v
/+v/6//r/+z/7v/s/+z/6v/o/+j/6v/s/+3/8P/x//L/8//0//X/9f/1//b/9//4//j/
+P/4//j/9v/2//b/9v/3//j/+v/8//r/+v/6//r/+v/6//v/+//7//v/+//7//n/+f/7
/wEACgAUABwAIwAhABcADgAEAPv/8//r/97/zf+//6v/if9t/1z/Vf9T/1P/Xf9z/4b/
lv+m/7P/uf+2/7T/uv/B/8z/2f/g/+T/6v/w//X/+/8BAAgADgARABIAEAAQABAAEAAQ
ABAAEAAQABAADwAPAA8ADQANAA0ADQAPAA8ADwAPAA0ADgAOAA4ADQANAA0ADQAPAA4A
DgAOAAwADAAMAAwADgAPAA8ADwANAA0ADQAMAAwADgAPAA8ADwAPAA8ADwANAA0ADQAM
AAwADAANAA0ADgAOAA4ADgAOAA4ADgAOAA8AEAASABMAEAAQABAAEAAQABEAEQARAA8A
DwAPAA4ADgANAA0ADQANAAsACgAKAAoACgAJAAgABwAGAAYABQACAAIAAAD////////+
//3///////3//f/8//r/+P/3//n/+f/5//n/+f/5//n/+f/6//v//P/9//v//P/9//3/
/P/7//v/+//7//z//P/8//7//v///////f/9//3//f/9//3//f/9//3//f/9//7//v/+
////AAD+/wAAAAD///7//v/+//7//////wAAAAD+//7//v/+/wAAAQABAAEAAQABAAEA
AQADAAMAAwADAAIAAgACAAEA///9//3//v8AAAAAAAABAP///v/+//3//f/+//7//v/+
//z//P/8//z//P/8//z//f/+//7//v/+//7//P/8//3//f/////////+//7//v/+//3/
/P/8//v/+f/6//f/9v/1//H/7//v/+7/7//u/+3/6//q/+n/6f/o/+T/5P/i/+L/5P/m
/+j/6f/s/+3/7v/v//D/8f/x//H/8v/z//T/9P/2//b/9v/2//b/9v/2//b/9v/3//j/
+P/2//b/9v/2//b/9//3//f/+f/5//n/+f/3//f/+f/+/wYAEAAbACMAHwAUAAoAAwD5
/+//5v/b/8v/t/+j/4n/bv9f/1n/U/9V/2X/fP+O/57/q/+3/7z/uv+4/7//xv/P/9z/
5v/q/+7/9f/7/wEAAgACAAcADAAMAAwADAAMAAwADAAMAAwADgANAA0ADQALAAsACwAL
AAsACwALAAsACwAMAAwADAALAAsACwALAAsACgAKAAoADAAMAAwADAAKAAsACwALAAsA
CwALAAoACAAKAAsACwAKAAkACAAHAAkACQAJAAgACgAKAAsACwAMAAwADAAMAAwADAAM
AAwADQAOABAAEQAQABAAEAAQAA4ADwAPAA8AEQARABEAEAAPAA0ADAALAAwACwALAAwA
CgAKAAkACAAHAAYABgAFAAUABgAFAAUAAwADAAIAAQABAAEA/////wIAAgACAAMAAQAB
AAEAAQABAAEAAQABAP///////////f/+////////////AAABAP//AAAAAAAAAAAAAAEA
AQABAAEAAQABAAMAAwADAAMAAQABAAEAAgAAAAAAAQACAAIABAAEAAMABAAEAAQABAAE
AAMAAwACAAMABAAFAAYABQAFAAQAAwAFAAUABQAFAAQAAwACAAEAAgACAAIAAQABAP//
//8AAP7//v/+///////+//7//f/7//z//P/8//z/+v/6//r/+P/4//j/+P/3//b/9v/2
//f/+P/5//r/+f/4//j/9//3//f/9//2//X/9P/z//H/8v/y//H/7//x/+//7//v/+z/
6f/o/+b/5//m/+X/4//h/+H/4v/i/+D/4P/e/97/3P/e/+D/4f/i/+P/5P/l/+j/6f/p
/+n/6P/p/+r/6v/q/+r/6v/q/+v/7P/t/+7/7P/t/+7/7v/w//D/8P/w/+7/7//v/+//
7f/t/+3/7f/v/+//8//2//z/BgARABcAFQAOAAYA/f/x/+P/2v/R/8P/tf+j/4f/av9Z
/1X/Uf9N/1n/av98/4z/m/+p/7T/sP+u/7P/uv/D/87/2v/e/+L/5//t//P/9v/4//3/
AgACAAIAAgACAAQABAAEAAQABgAFAAUABQAHAAcABwAHAAUABQAFAAUABAAEAAMAAgAB
AAEAAQABAAMAAgACAAIAAgACAAIAAgAAAAEAAQABAAMAAwADAAIAAAACAAMAAwABAAEA
AQABAAIAAwAEAAQAAgACAAMAAwACAAIAAgACAAIAAgACAAIAAgACAAMAAwAEAAQABAAE
AAQABQAFAAUABwAHAAcABgAGAAUABQAFAAMAAQAAAAAAAgACAAEAAAD///7//v/9//r/
+v/4//f/9//3//b/9f/1//X/8//z//X/9P/z//P/8v/x//D/7//w//H/8v/z//P/8//z
//P/8//0//X/9f/0//P/8//z//H/8v/y//L/9P/0//X/9f/1//X/9f/1//f/9//3//f/
9f/1//X/9v/0//T/9f/2//T/9v/2//X/9f/2//f/+P/5//n/+v/6//r/+v/6//r/+v/7
//v/+//9//3//f/9//v/+//7//v//v/+//7//f////3//f/+//z//P/8//3//f/8//z/
+//5//r/+v/6//j/+P/4//f/+f/5//j/+P/2//b/9v/2//b/9v/2//j/+P/5//r/+v/6
//r/+v/6//r/+//7//v/+//7//r/+P/4//j/9//2//b/9f/z//L/7//u/+3/6//p/+n/
6P/l/+T/4//h/+P/4//k/+T/5P/k/+L/4v/i/+T/5v/n/+r/6//s/+3/7v/v/+//7//w
//H/8v/y//T/9P/0//T/8v/y//L/8v/y//P/9P/0//T/9P/0//T/8v/z//P/8//1//X/
9f/1//X/9////wYAEgAcAB8AGQAPAAYA/v/z/+n/3//U/8X/tf+d/3//Y/9W/03/S/9N
/1//ef+M/5j/pP+x/7X/rv+u/7b/vf/I/9f/4P/k/+j/8P/3//3///8CAAYACwAMAAwA
DAAMAAwACgAKAAoACgAKAAkACQAJAAkACQAJAAkACwALAAsACwALAAwADAAMAAsACwAL
AAsADQAMAAwADAAMAAwADAAMAAwADQANAA0ACwALAAsACgAKAAwADQANAA0ADQANAA0A
CwALAAsACgAMAAwADQANAA4ADgAOAA4AEAAQABAAEAASABIAEwATABEAEAAPAA4AEAAR
ABEAEQATABMAEwASABEADwAOAA0ADwANAAwADAAMAAwACwAKAAkACAAIAAcABAAEAAIA
AQABAAEAAAD//wEAAQD//////f/8//v/+//9//3//f/9//v/+//7//v/+//7//v/+//7
//z//f/9//z/+//7//v//f/+//7//v/+//7///////3//f/9//3/+//7//v/+//9//3/
/f/+//7//v///wAAAAACAAIAAQD+//7//v/+/wEAAQACAAIAAQAAAP///v8AAAEAAQAB
AAMAAwADAAMAAgABAAAA//8BAAIAAwADAAEA/////wAAAgACAAIAAwACAAAA///9//3/
/v/+//7//P/8//z/+//7//v/+v/6//z/+v/7//z/+v/6//r/+v/6//r/+//8//z//P/8
//z//P/8//3//f/8//v/+v/4//r/+v/6//n/9v/2//X/8//y/+//7v/t/+n/5//n/+b/
5v/m/+b/5f/l/+X/5v/m/+T/5P/i/+L/4//m/+n/6//s/+3/7v/v//D/8f/x//H/8v/z
//T/9P/z//L/8f/w//P/9P/1//b/9f/1//X/9P/2//b/9v/2//b/9//3//f/9f/1//X/
9f/7////BQAOABYAHAAhABsAFQAMAAIA9f/r/+P/1v/H/7H/l/93/1//VP9R/03/Uf9j
/3X/iv+c/6r/t/+1/7D/sv+6/8H/zP/Z/+D/5P/q//D/+f///wEABgAKAA0ADAAOAA4A
DgAOAA0ADAALAAoACgAJAAkACQALAAsACwALAAkACQAJAAkACQAKAAoACgAJAAkACQAJ
AAkACAAIAAgACgAKAAoACgAHAAcABgAFAAYABwAIAAgABAAGAAcABwAHAAcABwAHAAcA
BwAHAAYABgAGAAcABwAGAAYABgAGAAgACAAIAAgACAAIAAkACQAJAAoACwAMAAwADQAN
AA0AEAARABIAEgAQAA8ADwAPABAADwAPABAAEAAQAA8ADgALAAoACgAJAAoACgAIAAcA
CQAJAAgABwAFAAUAAwADAAMAAgABAAEAAwADAAMAAwADAAMAAwADAAMAAwADAAMAAQAC
AAMAAwAEAAMAAwADAAMABAAEAAQABgAGAAcABwAGAAUABAADAAQABQAGAAcABQAFAAUA
BgAGAAYABwAIAAgACgAKAAkACAAIAAgACAAJAAkACgAKAAwADAAMAAwACwALAAoACQAL
AAsACwALAAkACQAJAAkADAAMAAwACwANAAsACwAMAAoACgAKAAsACQAIAAgABwAHAAgA
CAAIAAgACAAIAAcABQAHAAgACAAHAAYABQAEAAYABgAHAAgACAAIAAgACAAIAAgACQAJ
AAkACQAJAAgACgAKAAoACQAGAAYABQADAAIA///+//3/+f/3//f/9v/3//b/9f/z//H/
8f/y//L/8P/w/+7/7v/w//L/9P/1//r/+//8//3//P/9//3//f/+////AAAAAAIAAgAC
AAIAAAAAAAAAAAAAAAEAAgACAAIAAgACAAIAAAABAAEAAQADAAMAAwADAAEAAwAJABQA
HgAmAC0AKQAdABQACgD///f/7//i/9P/w/+v/5H/c/9m/2P/X/9j/3P/if+c/67/vP/J
/83/yP/G/8r/0f/a/+n/9P/4//j//v8HAAsADQAQABgAHQAaABwAHAAcABwAGgAaABoA
GgAaABkAGQAZABkAGQAZABkAGQAZABkAGQAbABwAHAAcABkAGQAZABkAGwAaABoAGgAZ
ABgAFwAWABgAGQAZABkAGwAbABsAGgAWABgAGQAZABkAGQAZABkAFwAXABcAFgAWABYA
FwAXABoAGgAaABoAGgAaABoAGgAaABoAGwAbABgAGAAYABgAGAAZABkAGQAZABkAGQAY
ABoAGQAZABkAGQAXABYAFgAWABYAFQAUABMAEgASABEAEgASABAADwANAA0ADAALAAsA
CwAJAAkACQAIAAcABwAJAAkACQAJAAcABwAHAAcABwAHAAcABwAHAAgACQAJAAgABwAH
AAcABwAIAAgACAAIAAgACQAJAAkACQAJAAkACQAJAAkACQAJAAkACQAKAAoACgALAAwA
CgAMAAwACwALAAwADQAOAA8ADwAQABAAEgASABIAEgARABEAEAAPABEAEQARABEADwAP
AA8ADwASABIAEgARAA8ADQANAA4ADgAOAA4ADwARABAAEAAPAA0ADgAOAA4ADgAQAA4A
DAALAAoACQAIAAkACgAMAA4AEAAQABAAEAAOAA4ADwAPAA8ADwAPAA4ADgAOAA4ADQAO
AA4ADQALAAwACQAIAAcABAABAAAA/v////7//f/7//n/+f/6//r/+P/4//b/9v/0//b/
+P/5//z//f/+////AgADAAMAAwADAAMAAwACAAQABAAEAAQAAgACAAIAAgAAAAEAAgAC
AAIAAgACAAIAAgADAAMAAwADAAMAAwADAAUABwAJAA4AFgAgACkALQApACAAFAAJAP//
9f/s/9//z/+9/6f/i/90/2v/Z/9l/2v/e/+O/6D/rv+9/8n/zP/G/8b/zf/W/+H/7P/y
//T/+P///wUACQAMABIAEwAUABYAFgAWABYAGAAYABgAGAAWABUAFQAVABUAFQAVABUA
EwATABMAEwATABQAFAAUABUAFQAVABUAEwASABIAEgASABIAEgASABIAEwATABMAEwAT
ABMAEgASABQAFQAVABUAFQAVABUAFwAXABcAFgAXABgAGgAbABwAHAAcABwAHAAcABwA
HAAcABwAHQAdAB4AHgAeAB4AHgAfAB8AHwAfAB8AHwAeAB4AHQAdAB0AGwAZABgAGAAa
ABoAGQAYABUAFAAUABMAFAAUABIAEQAQAA8ADQALAAsACwAJAAkACQAIAAcABwAHAAcA
BwAHAAcABwAHAAcABwAHAAcABwAFAAYABwAHAAYABQAFAAUABQAGAAYABgAEAAQABQAF
AAUABQAFAAUAAwADAAMAAwAFAAUABQAGAAQABAAFAAYABgAIAAgABwAIAAgACAAIAAcA
BwAIAAgACAAIAAgACAAIAAkACQAJAAsACwALAAsACQAJAAkACQAMAAwADAALAAkABwAH
AAgACAAIAAgACQALAAoACgAJAAkACgAIAAYABgAGAAYABgAIAAgACQAKAAkACAAHAAYA
CAAIAAkACQAJAAkACQAIAAgACAAIAAcABgAGAAUAAwACAP///v/9//3/+//7//r/9//2
//X/8//x//H/8v/y//L/8v/w//D/7v/w//L/8//2//f/+P/5//j/+f/5//n//P/9//7/
/v8AAAAAAAAAAP7//v/+//7/AAABAAIAAgACAAIAAgACAAIAAwADAAMAAQABAAEAAQAD
AAMABQAMABYAIgArACsAJQAaAA4AAwD5//P/6v/b/8v/t/+b/3//av9h/1v/Wf9l/3v/
jv+e/6z/uf/B/8D/uv+8/8X/0P/d/+j/8P/y//T/+f8DAAkADAAQABMAFAASABIAEgAS
ABIAEgASABIAFAATABMAEwARABEAEQARABEAEQARABEAEQASABIAEgARABEAEQARABIA
EgATABQAEQAQAA8ADgAOAA8ADwAPAA8ADwAPAA4ACgAMAA0ADQAPAA8ADwAPAA4ADQAM
AAoACwAMAA4ADwAPAA4ADQAMAAoACgAKAAoADAAMAA0ADQAMAAwADAAMAAwADQANAA0A
CwALAAsACgAMAAsACwALAA0ACwAKAAoACQAIAAYABAAFAAQABAADAAAAAAD+//3/+//7
//r/+f/7//v/+f/5//f/9v/1//X/9f/1//X/9f/z//P/8//z//P/8//z//P/8//0//X/
9f/y//H/8f/x//P/9P/0//T/9P/0//X/9f/0//P/8v/x//P/8//z//P/8f/x//H/8v/z
//T/9v/4//X/9v/1//P/9P/0//T/9P/1//X/9v/2//j/+P/4//j/+P/5//n/+f/3//f/
9//3//n/+f/5//n/+f/4//f/9f/3//X/9f/2//j/+P/4//n/+f/4//j/9//3//r/+v/4
//j/+P/4//j/+P/5//r/+v/6//r/+v/6//r/+//7//v/+//7//r/+P/4//j/9//2//b/
9f/z//L/7//u/+3/6//p/+n/6P/l/+T/4//h/+P/4//k/+T/4P/g/97/3v/e/+D/4v/j
/+b/5//o/+n/7P/t/+3/7f/u/+//8P/w//D/8P/w//D/8v/y//L/8v/y//P/9P/0//T/
9P/0//T/8v/z//P/8//x//H/8f/x/+//8//5/wIADgAYAB0AGQATAAoAAAD1/+3/5f/Y
/8f/t/+h/4P/Zf9U/0//S/9L/1X/a/+C/5T/oP+t/7X/sv+u/7L/uf/E/8//1v/c/+L/
7P/z//v///8CAAQABwAIAAgACAAIAAgACgAKAAoACgAIAAcABwAHAAcABwAHAAcABwAH
AAcABwAHAAgACAAIAAcABwAHAAcABQAEAAQABAAFAAYABwAIAAYABwAHAAcABQAFAAUA
BAADAAYACAAJAAkACQAJAAkACQAJAAkACAAIAAgACQAJAAgACAAIAAgACgAKAAoACgAI
AAgACQAJAAcABgAFAAQABAAFAAUABQACAAEAAAD+//////8AAAEAAQD///7//v/8//z/
+//6//n/+P/4//f/9v/2//T/8//x//H/8P/v/+//7//t/+3/7//u/+3/7f/r/+v/6//r
/+v/6//r/+v/6//r/+v/6//p/+r/6//r/+v/6//s/+3/7f/u/+7/7v/s/+z/7f/t/+v/
6//r/+v/6//r/+v/6//t/+3/7f/u/+7/7v/v//D/7f/u/+3/6//t/+7/7//w/+//7//w
//D/7v/u/+7/7v/u/+//7//v//H/8f/x//H/8//z//P/8//z//L/8f/v//D/7//w//L/
8v/y//L/8//y//D/7//t/+v/7P/u/+z/7P/s/+z/7P/s/+7/7v/v//D/7v/u/+7/7v/u
/+7/7//v/+//7//v/+7/7P/s/+z/6//s/+z/6//p/+b/4//i/+H/4f/f/9//3v/d/9z/
2//Z/9v/2//c/9z/2v/a/9j/2P/Y/9r/3P/d/+D/4f/i/+P/5P/l/+X/5f/k/+X/5v/m
/+n/6v/r/+z/6v/q/+r/6v/q/+v/7P/s/+z/7P/s/+z/7P/t/+3/7f/t/+3/7f/t/+3/
7f/z//z/DAAYABkAEwALAAIA+P/r/+H/2f/M/7//rf+V/3f/W/9O/0n/Q/9H/1H/Y/96
/47/nP+r/7P/rP+q/67/s/++/8v/1P/c/+D/5v/r/+//9f/6//7///8AAAAAAAAAAAAA
AgACAAIAAgACAAEAAQABAP///////////////////////wAAAAAAAP3//f/9//3////+
//7//v/+//7//v/+//7/////////AQABAAEAAAD+/wAAAQABAP//////////////////
/v8AAAAAAQABAAAAAAAAAAAA/v/+//7//v8AAAAAAQABAAIAAgACAAIAAgADAAMAAwAB
AAEAAQAAAP7//f/9//3////9//z//P/7//r/+P/2//f/9v/2//X/8v/y//D/7//v/+//
7v/t/+v/6//p/+n/6f/o/+f/5//n/+f/5//n/+n/6f/p/+n/6f/p/+n/6f/n/+j/6f/p
/+r/6f/p/+n/6//s/+z/7P/s/+z/7f/t/+//7//v/+//7f/t/+3/7f/v/+//7//w/+7/
7v/v//D/8v/0//T/8//w//D/8P/w//H/8f/y//L/9P/0//T/9P/2//f/9//3//f/9//3
//f/9f/1//X/9f/4//j/+P/3//f/9f/1//b/+P/4//j/+f/3//b/9v/1//f/9v/4//r/
+v/6//r/+f/4//j/+P/2//b/9v/2//f/+P/6//v/+f/5//n/+P/5//r/+//7//j/+P/3
//X/9f/z//P/8//v/+3/7f/s/+v/6v/p/+f/5//n/+j/6P/m/+b/5P/k/+b/6P/q/+v/
7v/v//D/8f/w//H/8f/x//T/9f/2//b/9P/0//T/9P/0//T/9P/0//b/9//4//j/+v/6
//r/+v/6//v/+//7//n/+f/5//n/9//3//v/BAAQABoAIQAhABsAEgAIAP3/8//r/+D/
0f+//63/lf97/2T/Xf9d/1//Z/95/47/nv+q/7f/wf/A/7z/vv/J/9L/3f/m/+r/7P/y
//n/AQADAAQACAANABAADgAOAA4ADgAQABAAEAAQAA4ADQANAA0ADQANAA0ADQAOAA8A
EAARABAAEAAPAA4ADQANAA0ADQAPAA4ADgAOAA4ADgAOAA4ADgAPAA8ADwANAA0ADQAM
AAwADgAPAA8ADQANAA0ADQANAA0ADQAMAA0ADgAQABEAEQAQAA8ADgAOAA4ADgAOAAwA
DAANAA0ADgAOAA4ADgAOAA8ADwAPAA0ADQANAAwADAALAAsACwAJAAcABgAGAAYABgAF
AAQABAAEAAUABQAEAAQAAgABAAEAAQAAAP////////3//f/9//z/+//7//3//f/9//3/
+//7//v/+//9//3//f/9//v//P/9//3//v/9//3//f/9//7//v/+//z//P/9//3/////
//////8BAAEAAQABAAEAAQABAAIAAgACAAMABAACAAQABAADAAMABAAFAAYABgAFAAUA
BAACAAIAAgACAAIAAwADAAMAAQABAAEAAQADAAMAAwADAAYABgAGAAUAAwABAAEAAgAC
AAIAAgADAAMAAgAEAAQABAAEAAIAAgADAAQABAAEAAQABAAEAAQABQAFAAMAAwADAAIA
BAAEAAQAAwACAAIAAQD///7/+//6//n/+f/3//f/9v/1//T/8//x/+//7//w//D/8P/w
/+7/7v/t/+7/7//v//L/8//0//X/+P/5//n/+f/6//v//P/8//r/+v/6//r/+v/6//r/
+v/7//3///8AAP7//v/+//7//v////////8BAAEAAQABAAEAAQABAAgAFAAgACkAKwAl
ABoAEAAFAPn/7//m/9n/y/+9/6f/hf9s/2P/Xf9b/2P/df+K/57/rv+5/8H/xP++/8D/
yf/Q/9n/6P/w//L/9v/7/wEABwAIAA4AEwAWABYAFgAWABYAFAAUABQAFAAUABMAEwAT
ABMAEwATABMAEwATABMAEwATABQAFAAUABMAEwATABMAFAAUABUAFgAUABQAFAAUABIA
EwATABMAFQAVABUAFAASABQAFQAVABMAEwATABMAFQAVABUAFAAUABQAFQAVABQAFAAU
ABQAFAAUABQAFAAUABQAFQAVABQAFAAUABQAFAAVABUAFQATABMAEwASABQAEwATABMA
EQAPAA4ADgAMAAwACwAKAAsACgAKAAkACAAIAAYABQAFAAUABAADAAMAAwABAAEA///+
//3//f////////////////////////////////8BAAIAAwADAAAA////////AQACAAIA
AgAAAAAAAQABAAEAAQABAAEAAQABAAEAAQD///////8AAAEAAgAEAAYABAAGAAYABQAE
AAQABAAEAAcABwAIAAgABgAGAAYABgAIAAkACQAJAAcABwAHAAcABQAFAAUABQAIAAgA
CAAHAAcABQAFAAYACAAIAAgACQAHAAgACAAIAAoACgAKAAoADAAMAA0ADgAOAA4ADgAO
ABAAEAARABEAEwATABMAEgAQABAAEAAPAA4ADgANAAsADAAJAAgABwADAAEAAQAAAP//
/v/9//v/+//7//z//P/6//r/+P/4//r//P/+////AAABAAIAAwAEAAUABQAFAAYABwAI
AAgACgAKAAoACgAJAAgABwAGAAYABwAIAAgACgAKAAoACgAIAAkACQAJAAsACwALAAsA
BwAHAAsAEgAeACoAMwA3ADEAJgAaAA8AAwD5//D/4//V/8X/rf+L/3L/af9j/13/Y/95
/5L/pP+y/73/yf/I/8D/wv/L/9T/3f/o/+7/9P/8/wUACwAPABIAFAAZABwAHAAcABwA
HAAcABwAHAAcABwAGwAbABsAHQAdAB0AHQAdAB0AHQAdAB0AHgAeAB4AGwAbABsAGwAb
ABoAGgAaABgAGAAYABgAGgAbABsAGwAZABkAGQAYABYAGAAZABkAGwAbABsAGwAZABkA
GQAYABoAGgAbABsAHAAcABwAHAAaABoAGgAaABwAHAAdAB0AGgAaABoAGgAaABsAGwAb
ABkAGQAZABgAGAAXABcAFwAZABcAFgAWABYAFgAVABQAEwASABIAEQAOAA4ADAALAAsA
CwAKAAkACwALAAkACQAJAAgABwAHAAUABQAFAAUABQAFAAUABQAFAAUABQAFAAUABgAH
AAcABgAFAAUABQAGAAgACQAKAAgACAAJAAkACQAJAAkACQAHAAcABwAHAAcABwAHAAgA
BgAGAAcACAAIAAoACgAJAAoACgAKAAoACwALAAwADAAKAAoACgAKAAwADQANAA0ADwAP
AA8ADwAPAA8ADwAPABAAEAAQAA8ADwANAA0ADgAOAA4ADgAQAA4ADgAOAA4AEAAQABEA
EgASABIAEgASABIAEgATABMAFQAVABUAFAASABIAEgARAA4ADgANAAsACgAHAAYABQAF
AAMAAwACAP///v/9//v//P/9////AAD+//7//P/8//z//v8AAAEABAAFAAYABwAGAAcA
BwAHAAoACwAMAAwADAAMAAwADAAOAA4ADgAOAA4ADwAQABAAEAAQABAAEAAOAA8ADwAP
AA8ADwAPAA8AFQAVABkAIgAsADYANwAxACkAJAAeABUACQD9//D/3//N/7f/m/+D/3b/
b/9t/3H/ff+R/6b/tv/G/9X/2f/S/9T/3P/f/+b/9f8AAAQACAAOABUAGwAdACAAJgAp
ACYAKAAoACgAKAAoACgAKAAoACoAKQApACkAKQApACkAKQAnACcAJwAnACkAKgAqACoA
KQApACkAKQArACoAKgAqACwALAAsACwALAAtAC0ALQAtAC0ALQAsACwALgAvAC8ALwAv
AC8ALwAtAC0ALQAsAC4ALgAvAC8AMAAwADAAMAAvAC4ALQAsAC0ALgAwADEAMAAwADAA
MAAyADMAMwAzADMAMwAzADIAMgAxADEAMQAxAC8ALgAuAC4ALgAtACwAKwAqACoAKQAq
ACoAKAAnACUAJQAkACMAJAAlACQAJQAlACQAIwAjACEAIQAhACEAJAAlACYAJwAlACUA
JQAlACMAJAAlACUAJQAlACYAJwApACoAKgAqACoAKgArACsAKQApACkAKQArACsAKwAr
AC0ALQAtAC4AKwAqACoAKgArAC4ALwAvADAAMAAwADAAMQAxADIAMgA0ADQANAA0ADIA
MwAzADMANQA1ADUANQA1ADUANQA1ADQANAA0ADMANQAzADMANAAyADIAMgAzADQANAA1
ADUANQA2ADYANgA4ADgAOAA3ADkAOQA4ADgAOAA4ADkAOQA4ADgAOAA4ADYANgA2ADYA
MgAyADIAMAAuAC0ALQAsACsAKgApACgAKgApACgAJwAkACEAIQAhACQAIwAkACUAKQAq
ACsALAAtAC0ALQAvADEAMwA1ADYANAA0ADQANAA0ADQANAA0ADYANgA2ADYANAA0ADQA
NAAyAA==
         </WaveFormData>
      </LeadData>
      <LeadData>
         <LeadByteCountTotal>10000</LeadByteCountTotal>
         <LeadTimeOffset>0</LeadTimeOffset>
         <LeadSampleCountTotal>5000</LeadSampleCountTotal>
         <LeadAmplitudeUnitsPerBit>4.88</LeadAmplitudeUnitsPerBit>
         <LeadAmplitudeUnits>¦ÌV</LeadAmplitudeUnits>
         <LeadHighLimit>2147483647</LeadHighLimit>
         <LeadLowLimit>268435456</LeadLowLimit>
         <LeadID>V2</LeadID>
         <LeadOffsetFirstSample>0</LeadOffsetFirstSample>
         <FirstSampleBaseline>0</FirstSampleBaseline>
         <LeadSampleSize>2</LeadSampleSize>
         <LeadOff>FALSE</LeadOff>
         <BaselineSway>FALSE</BaselineSway>
         <ExcessiveACNoise>FALSE</ExcessiveACNoise>
         <MuscleNoise>FALSE</MuscleNoise>
         <LeadDataCRC32>522589423</LeadDataCRC32>
         <WaveFormData>
/v/+//7//v/7//r/+f/4//f/9v/1//T/9P/0//T/9P/z//L/8f/w//L/8v/y//L/8P/w
//D/8P/w//D/8P/w//L/8v/y//L/8P/w//D/8P/x//L/8//0//T/9P/0//T/8v/y//L/
8v/0//T/9P/0//T/9P/0//T/9P/0//T/9P/0//T/9P/0//b/9v/2//b/+P/4//j/+P/3
//b/9f/0//T/9P/0//T/9P/0//T/9P/2//b/9v/2//T/9P/0//X/9f/1//X/9f/1//b/
9v/3//X/9f/1//X/+P/4//j/+f/3//f/9//2//X/9P/x//D/8P/x//H/8P/t/+v/6f/p
/+r/6v/q/+r/6P/m/+T/5P/k/+T/5f/n/+b/5v/p/+n/6v/p/+n/5//n/+f/5//o/+j/
6P/o/+j/5v/l/+X/5P/l/+b/5//p/+j/6P/o/+j/6f/p/+n/6f/p/+n/6v/q/+j/6P/r
//L/AAAQACAALgAyAC4AKwAqAC4AOwBOAGkAhwCgAKMAjQBpAE8ASgBQAFIATAAiANT/
e/8i/8j+l/6a/rf+1/75/iD/Qv9g/3z/mP+t/8H/0f/g/+n/8f/1//f/+f/4//j/9//7
//z//v8AAAAAAAAAAAIAAwADAAIAAgAFAAcABwAHAAcABwAHAAcACAAIAAgACQAKAAsA
CwANAAsACwALAAwAEAARABIAEgATABQAFQAVABYAGAAZABoAHAAcAB0AHgAfACEAIgAj
ACUAJwApACoAKQArAC4ALgAxADMANQA4AD0APwBBAEMAQQBDAEUARwBLAE4AUABRAE8A
UABSAFMAVQBVAFcAVwBUAFMAUwBSAFAAUABQAE4ATABKAEgARgBBAD0AOQA1ADAALgAp
ACUAIwAfABsAFwAQAAsACAAHAAMA///9//z/+v/2//X/8//z//L/8P/w/+7/7f/t/+z/
7P/r/+r/6v/o/+j/6f/p/+r/6//s/+z/6P/q/+r/6v/p/+n/6f/o/+n/6v/r/+z/7P/s
/+3/7f/t/+z/6//q/+v/6//r/+z/6//r/+r/6f/o/+j/6v/o/+r/6//s/+7/7f/r/+r/
6f/r/+z/7f/v/+//7//v/+3/7//v/+//8P/w//H/8v/y//H/8P/u/+3/7v/u/+7/7v/s
/+r/6v/q/+r/6v/s/+z/7f/t/+3/7f/t/+3/7P/s/+3/7f/v/+//7//w/+//7v/u/+3/
7v/v/+//7//s/+n/6P/o/+f/5//m/+P/4v/h/+L/4v/f/97/3f/a/9b/1P/U/9T/1v/X
/9n/2v/a/93/3f/c/9v/2//Z/9n/2f/Z/9r/2v/a/9r/2v/Z/9n/2v/a/9r/2v/a/9v/
3P/c/9z/3P/d/9v/2//b/9v/3f/e/97/3v/c/93/4P/m//T/BAAWACQAKAAjACAAIAAj
ACoAPwBdAHgAiQCNAHcATwA0ADAAMAAwACoAAgC1/2L/DP+7/pL+m/63/tP+9P4a/z7/
XP92/4//p/+9/87/1//d/+P/6f/q/+r/6//r/+3/7v/w//L/9P/0//T/9v/3//f/9v/2
//X/9//3//f/+//7//v/+//6//r/+v/7//z//f/9////AQABAAEAAgADAAMAAwACAAUA
BgAHAAcABgAIAAkACgAKAAoACwAMAA0ADwAQABEAEQATABUAFgAaAB0AIQAiACEAIwAl
ACgAKwAtAC8AMQAvADEAMwA1ADYAOAA5ADkAOgA8AD8AQQBAAD8AQAA/AD8APwBAAEAA
PAA8ADwAOgA4ADYANAAyADAALQAqACcAIgAgABsAFwATAA8ACwAHAAQA///8//v/9//z
//H/8P/u/+r/6f/n/+b/5P/h/+D/3v/d/93/3P/e/93/3P/c/9r/2v/b/9v/2//b/9v/
2v/Y/9r/2v/a/9v/2//b/9r/2P/Y/9j/2P/Y/9j/2f/Z/9r/2v/a/9r/2//b/9v/3P/a
/9v/2//b/9z/3P/e/9z/2v/b/9z/3v/e/93/3f/d/9z/3P/c/93/3//f/9//3f/d/93/
3f/e/97/3//g/+D/4P/g/9//3//e/97/3v/e/+D/3v/e/+D/3v/e/97/3v/c/9z/3f/d
/97/3//g/+H/4v/i/+P/4//h/+H/4f/i/+L/4v/j/+P/5f/l/+T/4//k/+H/4P/g/97/
3f/b/9f/2P/X/9j/2P/Y/9j/2P/W/9T/0v/S/9L/0P/R/9P/1P/S/9X/1f/U/9T/1f/U
/9X/0//T/9T/1P/U/9T/1P/T/9T/1v/X/9j/1v/W/9f/2P/Y/9j/2P/Z/9v/2//b/9v/
2f/a/9r/2v/e/93/4P/k/+7//v8QAB4AIgAhACIAIAAhACQAMQBJAGgAgQCJAHkAVQA2
AC4AMAAwACwADgDH/3T/Jv/T/pr+k/6r/sn+6v4O/zL/Uv9u/4f/n/+z/8b/0f/b/+P/
6f/q/+r/6//r/+//8P/y//T/9P/0//T/9v/4//n/+f/6//r/+//6//n/+f/5//n/+f/8
//z//P/9//7//////wEAAwADAAMABAAEAAUABgAGAAkACgALAAsADAAOAA8AEAAQABAA
EQASABQAFwAZABsAGwAdAB8AIAAhACMAJgAmACUAJwApACwALwAxADMANQA2ADkAPAA/
AD8AQgBEAEUARgBIAEsATQBNAE0ATwBPAE4ATQBNAEwATABMAEwASgBIAEYARABCAD4A
OwA4ADUAMAAuACkAJQAhAB0AGQAVABEADQALAAsABwABAP3/+v/4//T/8//x//H/8P/u
/+7/7P/r/+v/6v/q/+n/6P/o/+f/5v/m/+X/5f/l/+X/5P/i/+T/5P/k/+X/5f/l/+T/
4v/i/+L/4v/i/+L/4//j/+L/4v/i/+L/4//j/+P/5P/m/+f/5//n/+b/5v/o/+b/5P/l
/+b/6P/q/+n/6f/p/+j/6P/o/+n/7f/t/+3/6//t/+3/7f/u/+z/7f/u/+7/8P/w/+//
7//v/+7/7f/s/+z/7P/s/+z/7v/u/+3/7f/u/+7/7v/u/+7/7v/u//D/8P/x//H/7//v
/+//7//w//D/8f/x//H/8f/x//L/8v/y//P/8//z//P/8v/x/+7/6//q/+r/7f/t/+z/
6f/l/+P/4//i/+L/4v/i/+D/4P/e/97/3v/c/93/3//g/+L/5f/l/+T/4v/h/97/3f/e
/9//4f/i/+L/4v/i/+H/4f/i/+L/4v/g/+D/4f/i/+L/4v/i/+P/4//j/+P/4//l/+b/
5v/m/+b/6f/w//z/DgAgACwALAAqACUAJAAoADMASABnAIcAmgCZAIEAWwBFAEYASgBM
AEQAFADC/2f/Cv+0/o3+nP63/tP+9/4e/0T/Yv98/5b/r//F/9X/3v/j/+n/8f/1//b/
9v/3//f/9//4//r//P/8//z//P/+//3//f/8//z//v8BAAIAAwADAAMAAwADAAQABAAE
AAUACAAJAAkACwAJAAkACQAKAAwADQAOAA4ADQAOAA8ADwASABQAFQAWABgAGAAZABoA
GwAdAB4AHwAhACMAJQAmACcAKQAsACwALwAxADMANgA3ADkAOwA9AD0APwBBAEMARQBI
AEoASwBNAE4AUABRAE8ATwBRAFEAUABPAE8ATgBMAEwATABKAEgARgBEAEIAPAA5ADYA
MwAwAC4AKQAlAB8AGwAXABMADgAJAAYABQAFAAEA///+//r/9v/1//P/8v/w/+3/7P/u
/+3/7f/s/+r/6f/o/+j/6v/q/+v/6//r/+v/6//q/+b/6P/o/+j/5//n/+f/5v/m/+b/
5v/m/+j/6P/p/+n/6v/q/+r/6v/n/+f/5//o/+r/6//r/+v/6P/o/+r/6P/q/+v/7P/u
/+z/6//r/+v/7P/s/+z/7f/x//H/8f/v/+//7//v//D/8v/z//T/9P/x//D/7v/t/+7/
7v/u/+7/8P/w//D/8P/u/+7/7f/t/+7/7v/t/+7/7P/s/+z/7P/u/+7/7//v/+//7//v
/+//7v/u/+//7//v/+//7//w//D/8P/x//H/8f/x//D/7//u/+v/6v/q/+n/6f/o/+X/
4//h/+H/4P/i/+L/4v/g/97/3P/c/9z/3P/d/9//4P/g/+P/4//i/+H/4f/f/9//4f/h
/+L/4v/f/97/3f/b/97/4P/h/+L/4P/g/+H/4v/k/+T/5P/l/+X/5f/l/+X/4//k/+T/
5P/q/+//+P8EABQAIgAsACwALgAtACwAMAA7AFIAcwCRAKIAnQCBAF0ATwBSAFQAUgA+
AAIArP9X//j+qv6P/qL+v/7f/gH/KP9K/2j/gv+a/7P/x//X/+L/6f/v//P/8//2//b/
9//3//j/+P/5//r/+v/6//r//P/+//////8AAP//AQABAAEAAwADAAMAAwAEAAQABAAF
AAQABQAFAAcACAAJAAoADAANAA0ADQAMAA8AEAARABEAEAASABMAFAAWABYAFwAYABsA
HQAeAB8AHwAhACMAJAAnACkALAAsACsALQAvADIANQA3ADkAOwA9AD8AQQBDAEcASgBM
AE0ATwBSAFYAWQBYAFcAWABXAFgAVwBXAFYAVABUAFQAUgBOAEwASgBIAEYAQwBAAD0A
OgA4ADMALwApACUAIQAdABoAFQASABEADgAJAAYABAADAAAAAAD///z/+v/3//b/9v/1
//X/9P/2//X/9P/0//L/8v/z//P/8//z//P/8v/u//D/8P/w//D/8f/y//L/8v/y//L/
8v/w//D/8f/x//T/9P/0//T/8f/x//H/8v/y//P/8//z//P/9P/3//b/9P/1//b/+P/4
//f/9//3//j/+P/4//n/+//7//v/+f/7//v/+//8//r/+//8//z//v/+//3//f/8//z/
/P/8//z//P/8//z//P/8//v//v/9//z/+//6//z//P/9//3//f/9//3//f/+//7/////
/wEAAQABAAIAAAAAAAEAAQABAAEAAAD///z/+f/4//j/+f/5//j/9f/1//P/8//y//H/
8P/v/+z/7P/q/+r/6v/s/+3/7//w//D/8//z//L/7//v/+3/7f/t/+3/7v/u/+//8P/x
//H/8P/w/+//7v/v//D/8v/0//L/8v/y//P/8f/x//H/8f/y//T/9f/2//T/9f/8/wwA
HgAwAD4AQgBAAD8APAA+AEcAWABzAJEAqgCxAJkAbQBVAFIAUgBSAEwAIADS/33/Iv/O
/qf+tP7P/un+Cf8w/1T/dP+Q/6b/v//V/+X/7v/1////BQAFAAgACAAJAAkACQAKAAwA
DgAPABAAEQAUABMAEwASABIAEwAVABUAFQAXABcAFwAXABgAGAAYABkAHAAdAB0AHwAe
AB0AHAAcACAAIQAiACIAIwAkACUAJQAkACYAJwAoACoAKgArACwALQAvADAAMQAzADUA
NwA4ADkAOwA+AD4APwBBAEMARgBIAEkASgBLAEsATQBPAFEAUwBWAFgAWQBZAFoAXABd
AF0AXQBfAF8AXgBdAF0AXABYAFgAWABWAFQAUgBQAE4ATABJAEYAQwA8ADoANQAxAC0A
KQAlACEAHgAZABYAFQARAA0ACwAKAAoABgAFAAMAAQD+//r/+P/5//n/+v/6//n/9//1
//T/9P/0//X/9f/1//X/9f/0//L/9P/0//T/8f/x//H/8P/y//L/8v/y//D/8P/x//H/
8v/y//L/8v/y//P/9P/2//T/9f/1//X/9v/2//j/9v/0//X/9v/4//j/9//3//f/+v/6
//r/+//7//v/+//5//f/9//3//j/+P/5//r/+v/7//z//P/9//z//P/8//z//P/8//r/
+P/2//b/9v/2//j/+P/5//n/+f/5//n/+f/4//j/+f/5//f/9//3//j/+v/6//v/+//7
//v/+v/5//b/8//y//L/8//z//L/7//u/+3/7v/u/+3/7P/r/+j/5//m/+f/6P/n/+f/
6P/o/+j/6//r/+r/6v/r/+r/6//q/+n/6f/o/+j/6P/o/+f/6f/q/+r/6v/q/+r/6//s
/+z/7P/s/+3/7f/t/+3/7f/t/+7/7v/u//D/8f/0//r/CAAaACoANgA6ADUAMAAuADEA
PgBRAG0AiACZAJMAdwBRAD4APAA8ADoAKgDy/6P/VP8C/7v+pP61/s3+6/4M/zL/VP9w
/4r/o/+5/83/2v/l/+//8//1//r/+v/7//v///8AAAIABAACAAIAAgAEAAUABQAEAAQA
AwAFAAUABQAHAAcABwAHAAkACgALAA0ADQANAAwADQANAA0ADQAOABAAEQASABIAEwAU
ABUAFQAWABgAGQAaABwAHAAdAB4AHwAhACIAIwAjACUAJwAoACkAKwAuAC4ALQAvADEA
NAA1ADcAOQA7AD0APwBBAEMARQBIAEoASwBNAE4AUABRAE8ATwBRAFEAUABPAE8ATgBN
AE4ATwBOAEsASABFAEIAQAA9ADoANwAwAC4AKQAlACEAHQAZABUAEAALAAgABwADAP//
/f/8//z/+P/3//X/9v/0//H/8P/u/+3/7f/s/+r/6f/o/+j/5v/m/+f/5//l/+X/5f/k
/+L/5P/k/+T/4//j/+P/4v/i/+L/4v/i/+H/4P/g/9//4v/i/+L/4v/j/+P/4//k/+L/
4//j/+P/5P/k/+b/5P/k/+X/5v/o/+r/6f/p/+n/6P/o/+j/6f/t/+3/7f/r/+n/6f/p
/+r/7P/t/+7/7v/w//D/7//v/+7/8P/w//D/7v/u/+7/7v/u/+7/7//v/+3/7f/t/+3/
7//w//L/8//x//H/8f/y//L/8v/z//P/9f/1//T/8//w/+3/7P/s/+//7//u/+v/6P/l
/+T/4v/i/+L/4v/g/+D/3v/e/97/3P/d/9//4P/g/+P/4//i/+H/4f/f/9//3//f/+D/
4P/i/+L/4v/h/9//4P/g/+D/4P/g/+H/4v/k/+T/5P/l/+X/5f/l/+X/5P/k/+P/4v/k
/+f/6v/0/wQAGAAoADAAMAArACYAJgAtADwAVwB1AI4AlwCNAGsASwBAAEAAQgBCACYA
4P+J/y7/0v6X/pL+pf6//uP+Cv8u/07/bv+I/53/s//J/9b/3//l/+n/6//s/+z/7f/t
/+//8P/y//T/9v/2//b/+P/3//f/9v/2//f/+f/5//n/+//7//v/+//8//z//P/9////
AQACAAUABAADAAIAAgAFAAcACQAKAAkACgALAAsADAAOAA8AEAASABIAEwAUABQAFQAV
ABUAGAAbAB4AIAAhACMAJgAmACcAKQArAC4ALwAxADMANQA3ADkAOwA9AD0AQABCAEMA
RQBGAEgASQBJAEkASwBLAEoASQBJAEgARgBGAEYARABCAEAAPgA8ADgANQAyAC8AKAAm
ACEAHQAbABcAEwAPAAgAAwAAAP///f/5//f/9v/y/+7/7f/r/+z/6v/n/+b/5v/l/+X/
5P/i/+H/4P/g/+D/4P/h/+H/4f/h/+H/4P/c/97/3v/e/93/3f/d/9z/3v/e/97/3v/g
/+D/4f/h/+H/4P/f/97/3f/d/93/3v/e/9//3//f/+D/4P/i/+D/4P/h/+L/5P/i/+H/
4f/h/+T/5P/k/+X/5f/l/+X/4//l/+X/5f/m/+j/6f/q/+r/6P/o/+f/5//o/+r/6v/o
/+j/6P/o/+j/6P/p/+n/6f/p/+n/6f/s/+z/7f/t/+3/7f/t/+7/7P/s/+3/7f/v/+//
7v/t/+z/6f/o/+j/6f/p/+j/5f/j/+H/4f/g/+L/4v/i/+D/3P/a/9r/2v/Y/9n/2//c
/97/4f/h/+D/3f/d/9v/2//d/93/3v/e/97/3v/e/93/3//g/+D/4P/f/97/3v/e/97/
3v/e/9//3//f/9//3//d/97/3v/e/97/4f/m//L/BAAYACQAKgAqACcAJAAoADEAQgBZ
AHkAkgCZAIsAaQBLAEYASgBKAEYAJADY/4H/Iv/G/o/+jv6n/sP+4/4M/zD/TP9o/4j/
o/+7/83/2v/f/+P/6f/r/+7/7v/v/+//8//0//b/+P/2//b/9v/4//r/+//7//z/+//9
//3//f///////////wAAAAAAAAEAAQABAAAAAQACAAMABAAGAAgACQAKAAoACQAKAAsA
CwAOABAAEQASABIAEgATABQAFgAZABsAHQAdAB8AIQAiACEAIwAmACYAKAArAC4AMgA0
ADUANgA3ADcAOQA7AD0AQQBEAEYARwBGAEYARwBHAEkASQBLAEsASgBJAEkASABEAEQA
RABCAEAAPgA8ADoANgAzADAALQAmACQAHwAbABcAEwAPAAsABwADAAEAAQD8//f/9P/y
//D/7P/r/+n/6v/o/+X/5P/k/+P/4//i/+T/4//i/+L/4P/g/+H/4f/f/9//3//e/9z/
3v/e/97/3//f/9//3v/e/97/3v/e/97/3v/f/9//3v/e/97/3v/f/9//3//g/97/3//f
/9//3v/e/+D/3v/c/93/3v/g/+H/4f/i/+P/5P/k/+T/5f/k/+P/4v/f/+L/4//k/+b/
5v/n/+j/6P/m/+b/5f/l/+T/5P/k/+L/4P/i/+L/4v/i/+T/5P/l/+X/5f/l/+X/5f/m
/+b/5//n/+f/5//n/+j/5v/m/+f/5//p/+n/6P/n/+T/4f/g/+D/4v/j/+P/4f/d/9v/
2//a/9j/2P/Y/9b/1v/U/9T/1P/S/9P/1f/W/9b/2f/Z/9j/2f/Z/9f/1//W/9X/1f/U
/9X/1v/X/9f/1//Y/9j/2P/Y/9j/2f/a/9r/2v/a/9v/2f/Z/9n/2f/Z/9r/2v/a/9j/
2//g/+7/AgAWACIAIgAgAB0AHAAgACkAPABbAHsAkgCXAIMAWwBBADwAPgA+ADIABgC6
/2P/Bv+u/oX+jv6l/sH+4f4I/y7/Tv9s/4b/nf+x/8P/zv/V/93/3//h/+T/5P/l/+X/
6P/q/+3/8P/w//D/8P/y//L/8f/v/+7/7//x//H/8f/0//X/9v/3//b/9v/2//f/+P/5
//n/+//7//v/+//8//z//f/+//7/AAACAAQABQAGAAgACQAKAAwADAANAA4ADwARABIA
EwATABUAFwAYABkAGwAeAB4AHQAfACEAJAApACsALQAvAC8AMQAzADUAOQA8AD4APwA9
AD4AQABBAEEAQQBDAEMAQgBBAEEAQAA9ADwAOwA4ADgANgA0ADIALAApACYAIwAgAB4A
GQAVABEADQAJAAUAAgD9//r/+f/5//X/8//y//D/7P/r/+n/5v/k/+H/4P/g/9//3//e
/97/3f/c/9z/3v/e/9//3//f/9//3//e/97/4P/g/+D/3f/d/93/3P/e/97/3v/e/9z/
3P/d/93/4P/g/+D/4P/d/93/3f/e/+D/4f/h/+H/4P/g/+L/4P/i/+P/5P/m/+T/4//j
/+P/4v/i/+L/4//n/+f/5//l/+X/5f/l/+b/5v/n/+j/6P/m/+b/5f/l/+b/5v/o/+j/
6P/o/+j/5v/m/+f/5//n/+f/5//n/+r/6v/r/+v/7f/t/+3/7v/u/+7/7//v/+3/7f/s
/+v/7P/p/+j/6P/n/+f/5v/j/+P/4f/h/+D/3v/e/97/3P/a/9j/2P/Y/9j/2f/b/9z/
3//j/+T/5P/i/+H/3v/d/9//3//g/+D/3v/e/97/3f/d/97/3v/e/+D/4P/h/+L/4v/i
/+L/4//h/+H/4f/h/+H/4v/i/+L/4v/j/+j/8v8EABgAJgAuAC4AKwAqACoALwA6AFEA
bQCCAI8AhwBlAD0AMAA0ADYANAAaANb/hf8w/9r+of6a/q/+yf7p/hD/NP9Q/2z/hP+d
/7X/y//a/+H/5//t//H/8v/y//P/8//1//b/+P/6//j/+P/4//r/+//7//r/+v/8////
AAABAAEAAQABAAEAAgACAAIAAwAGAAcABwAJAAkACQAJAAoADgAPABAAEAAPABAAEQAR
ABIAFAAVABYAGAAYABkAGgAbAB0AHgAfACIAJQAoACoAKAApACsAKgAsAC8AMgA2ADgA
OQA6ADsAPAA/AEIARQBFAEgASgBLAEsATABOAE8ATwBPAFEAUQBOAE0ATQBMAEoASgBK
AEgARwBGAEUARAA+ADsAOAA1ADIAMAArACcAIQAdABkAFQARAA0ACwALAAkABQADAAIA
///6//j/9f/1//T/8v/y//D/7//v/+7/7v/t/+z/7P/s/+z/7f/t/+v/6//r/+r/6v/s
/+z/7P/t/+3/7f/s/+z/7P/s/+z/7v/u/+//7//u/+7/7v/u/+7/7//w//L/8P/x//H/
8f/w//D/8v/w/+7/7//w//L/8P/v/+//7//z//T/9f/3//n/+f/5//f/9//3//f/+P/3
//f/9//2//j/9v/3//j/+f/6//j/+P/5//n/+f/5//n/+f/8//z//f/9//v/+//7//z/
/v/+///////9//3//P/7//j/9f/0//T/9//3//b/8//x/+//7//u/+z/7P/s/+r/6v/o
/+j/6P/l/+X/5v/m/+n/7f/u/+7/7f/t/+v/6//p/+n/6v/q/+r/6v/q/+n/6f/q/+r/
6v/s/+z/7f/u/+7/7v/u/+//7//v/+//7//v//D/8P/w/+7/7//y//z/DAAgADAAOgA6
ADcANAA0ADUAPgBVAHMAkAClAKMAgwBdAEoASABIAEwAOgD+/6n/VP/6/q/+nP6v/sn+
5/4M/zL/VP9w/4r/of+5/8//3v/n/+//9//7//7//v//////AAAAAAEAAgACAAIAAgAE
AAUABQAEAAQABgAJAAoACwALAAsACwALAAoACgAKAAsADgAPAA8AEQARABEAEQASABMA
EwATABIAFgAYABoAGwAaABwAHQAeACAAIAAhACIAIwAlACYAJwApACsALQAuAC8AMQA0
ADQANQA3ADkAPAA/AEEAQwBFAEcASQBLAE0ATwBSAFQAVQBTAFQAVgBXAFgAWQBcAF0A
XABbAFsAWgBWAFYAVgBUAFIAUABOAEwASABFAEIAPwA6ADgAMwAvAC0AKQAlACEAHAAX
ABQAEwARAA0ACwAKAAYAAgABAP/////+//z//P/+//3//f/8//n/9//1//T/9P/0//X/
9f/z//P/8//y//L/9P/0//T/8//z//P/8v/y//L/8v/y//L/8v/z//P/9P/0//T/9P/z
//P/8//0//T/9f/1//X/9P/0//b/9P/0//X/9v/4//b/9f/1//X/9v/2//b/9//3//f/
9//1//f/9//3//j/+P/5//r/+v/4//r/+f/4//n/+v/7//z//v/+///////9//3//f/9
////AAACAAMAAwADAAMABAACAAIAAwADAAMAAwACAAEAAgD///7//v///////v/7//n/
9//3//b/9v/2//b/9P/y//D/8P/w/+7/7//x//L/8v/1//X/9P/z//P/8f/x//P/8//0
//T/9v/2//b/9f/0//T/8//y//T/9P/1//b/9P/0//T/9f/3//f/9//3//f/+P/4//j/
8v/1//z/BAAUACYAOABAAEAAOwA4ADgAPQBIAF8AfwCeALMAsQCPAGsAYABeAFwAXABM
ABAAuf9e//7+tf6g/rH+y/7r/hD/NP9W/3b/kv+v/8n/2//o//P/+f///wUABgAGAAcA
BwAHAAgACgAMAAwADAAMAA4AEQARABAAEAARABMAEwATABUAFQAVABUAFAAUABQAFQAW
ABcAFwAZABcAFwAXABgAHAAdAB4AHgAfACAAIQAhACIAJAAlACYAKAAoACkAKgArAC0A
LgAvADEAMwA1ADYAOQA7AD4APgA/AEEAQwBGAEkASwBNAE8ATgBPAFAAUQBUAFgAWwBd
AFsAXABeAF8AYQBhAGMAYwBkAGMAYwBiAGAAYABgAF4AXABaAFgAVgBRAE0ASQBFAEIA
QAA7ADcANQAxAC0AKQAkAB8AHAAbABcAEwARABAADAAIAAcABQAHAAYABAAEAAIAAQAB
AAAAAAD///7//v8AAAAAAQABAAAA///+//z/+v/8//z//P/7//v/+//6//z//P/8//z/
+v/6//v/+//8//z//P/8//3//f/9//7//v/////////9//z//f/6//v//f///wIAAAD/
//////8CAAIAAgADAAUABQAFAAMAAwADAAMABAAEAAMABAAGAAQABAAEAAQABgAGAAcA
BwAJAAkACQAJAAgACAAJAAkACgALAAwADgANAAwADAALAA0ADQAMAAsACgAHAAYABgAJ
AAkACAAFAAEA//////7/AQACAAMAAgD///z/+//6//z//f///wAA/v8BAAEAAAABAAEA
//////3//f/+//7//P/8//z/+//8//7///8AAAIAAgADAAQAAgACAAIAAwADAAMAAwAD
AAMABAAEAAQACAAJABAAHgAwAEAATABMAEoATQBOAFAAVwBoAIUAowC6AL8AqQCDAGsA
ZgBmAGQAVAAgANT/f/8g/9L+sf6+/tf+8/4T/zj/XP9+/57/uP/P/+P/9f/+/wcADwAR
ABEAFAAUABUAFQAVABYAGAAaABwAHAAcAB4AIQAhACAAIAAfACEAIQAhACMAIwAjACMA
JgAmACYAJwAoACkAKQArACsAKwArACwAMAAxADIAMgA1ADYANwA3ADYAOAA5ADoAPQA+
AEAAQgBBAEMARABFAEcASQBLAEwATQBPAFIAUgBTAFUAVwBaAF8AYQBjAGUAZQBnAGkA
awBrAG4AcABxAHEAcgB0AHUAcwBzAHUAdQB2AHUAdQB0AHQAdAB0AHIAbwBsAGkAZgBk
AGEAXgBbAFQAUgBNAEkARgBDAEAAPQA6ADUAMgAxACwAJwAkACIAIwAgACAAHwAgAB4A
GwAaABgAFwAXABYAGAAXABYAFgAYABgAGQAZABkAGQAZABgAFgAYABgAGAAZABkAGQAY
ABgAGAAYABgAFwAWABYAFQAXABgAGQAaABsAGwAbABwAGgAbABsAGwAcABwAHgAcABwA
HQAeACAAIAAfAB8AHwAiACIAIgAjACMAIwAjACEAIQAhACEAIgAgACEAIgAiACQAJAAj
ACMAJAAkACQAJAAkACQAJAAkACUAJgAmACcAKAAoACkAKQApACkAKgAqACkAKAAoACcA
IwAjACQAJAAkACQAJAAkACIAHgAdABwAGgAZABgAFwAXABYAFAATABUAFwAYABkAGgAc
AB4AHwAcABwAHAAdAB0AHQAfAB4AHgAeAB4AHgAeAB4AHgAeACAAIAAgACAAIAAgACAA
IAAhAA==
         </WaveFormData>
      </LeadData>
      <LeadData>
         <LeadByteCountTotal>10000</LeadByteCountTotal>
         <LeadTimeOffset>0</LeadTimeOffset>
         <LeadSampleCountTotal>5000</LeadSampleCountTotal>
         <LeadAmplitudeUnitsPerBit>4.88</LeadAmplitudeUnitsPerBit>
         <LeadAmplitudeUnits>¦ÌV</LeadAmplitudeUnits>
         <LeadHighLimit>2147483647</LeadHighLimit>
         <LeadLowLimit>268435456</LeadLowLimit>
         <LeadID>V3</LeadID>
         <LeadOffsetFirstSample>0</LeadOffsetFirstSample>
         <FirstSampleBaseline>0</FirstSampleBaseline>
         <LeadSampleSize>2</LeadSampleSize>
         <LeadOff>FALSE</LeadOff>
         <BaselineSway>FALSE</BaselineSway>
         <ExcessiveACNoise>FALSE</ExcessiveACNoise>
         <MuscleNoise>FALSE</MuscleNoise>
         <LeadDataCRC32>459444584</LeadDataCRC32>
         <WaveFormData>
+v/6//r/+v/4//b/9P/y//L/8v/y//L/8v/y//L/8v/x//D/7//u/+7/7v/u/+7/7P/s
/+z/7P/s/+z/7P/s/+z/7P/s/+z/6v/q/+r/6v/s/+z/7P/s/+r/6v/q/+r/6v/q/+r/
6v/s/+z/7P/s/+7/7v/u/+7/7v/u/+7/7v/u/+7/7v/u//D/8P/w//D/8f/y//P/9P/x
//D/7//u//D/8P/w//D/8P/w//D/8P/x//L/8//0//L/8v/y//L/9f/1//X/9v/0//T/
9f/2//b/9v/2//b/9//3//j/+f/6//r/+f/4//b/9v/0//P/9f/2//b/9v/y//L/7v/s
/+r/6v/q/+r/6v/p/+b/5v/m/+b/5v/o/+n/6v/s/+z/6//q/+n/5//m/+b/5v/m/+b/
5f/l/+X/5P/j/+H/4P/i/+P/5P/m/+b/5//n/+f/5//n/+f/5//n/+j/6P/o/+f/6P/q
/+7/+P8CABAAHwApADEAOgBDAFIAZwCBAKMAzQD1ABQBJAEjASUBKwErASAB/wC4AFIA
5v9t/+n+l/6V/rH+yv7k/gn/MP9Q/23/iv+g/7H/wf/P/9b/3P/i/+L/4v/j/+T/5f/m
/+j/6//r/+z/7f/t/+7/7f/t/+3/7f/w//L/8v/y//H/8f/x//H/9P/0//X/9f/3//j/
+P/5//f/+P/4//j//P/9//3//f/9////////////AAABAAIAAwAEAAUABgAHAAgACQAK
AA0ADgARABEAEAARABIAFAAWABcAGAAbAB4AIQAjACQAIgAjACQAJgAnACkAKgArACsA
LQAtAC8AMAAwAC8ALwAvAC4ALAArACoAKQAoACgAKAAmACUAIwAeAB0AGwAYABcAFQAS
ABAAEAAOAA0ACwAHAAQAAwABAAAA//////3/+v/4//f/9v/2//f/9//3//T/9P/0//L/
8f/w//D/8P/u/+3/7f/t/+7/7//w//D/7//u/+3/7P/u/+7/7v/u//D/7//v/+//7//u
/+7/7//t/+3/7f/t/+v/6//r/+v/6v/q/+r/6v/q/+r/6f/p/+r/6//t/+7/7v/t/+z/
7f/w//D/8P/w/+//7//v/+//7f/t/+3/7f/w//D/8f/y//D/7//v/+//8f/x//H/8v/v
/+7/8P/w//D/8P/y//L/8v/z//P/8//0//T/8v/z//T/9P/2//b/9v/3//X/9v/3//j/
+v/5//j/+P/4//b/9f/1//T/9P/0//L/9P/w/+7/7P/q/+r/6v/o/+b/4v/h/+D/4f/i
/+X/5//o/+r/6v/p/+j/5//l/+T/5P/k/+T/5P/j/+P/4//j/+X/5P/k/+X/4//j/+T/
5P/l/+X/5f/l/+X/5f/l/+X/6P/o/+j/6f/o/+r/7P/y//r/BAATACMALQA2AD0ASgBb
AGsAhQCpANEA9gAWAScBIwEhAScBIgERAfAAqgBGANn/W//d/pX+m/66/tD+6/4Q/zb/
V/90/47/pf+5/8n/0v/Y/97/5P/k/+X/5v/n/+j/6v/t/+3/8P/x//H/8v/1//X/9f/1
//X/9v/1//T/+P/5//r/+//6//r/+//7//v//P/8//3///8AAAAAAAAAAAEAAQABAAEA
AwADAAMAAwAEAAUABgAHAAgACQAKAAsADAANAA4ADQAOABEAEQATABUAFwAaABgAGQAa
AB0AHwAjACYAKAAmACcAKAAqACkAKwAsAC0ALgAxADIANQA1ADQAMgAxADQANAAzADMA
MgAxADAAMAAsACoAKQAnACUAJQAkACIAHwAdABoAGAAWABQAEwARAA8ADAALAAkABgAF
AAUAAwAEAAIAAQAAAP3//f/8//v/+f/4//f/9P/1//T/9P/0//L/8f/x//H/8f/x//H/
8P/y//L/8v/y//T/9P/0//T/8//x//D/7//v/+7/7v/v//H/8f/x//H/7//v/+//7//u
/+7/7v/u//L/8v/x//H/7//v//D/8P/z//P/8//1//P/8v/x//D/8//z//P/8//z//P/
8//z//T/9P/1//b/+P/3//f/9//3//f/9//4//n/9//3//j/9v/2//b/9v/0//T/9P/1
//j/+f/7//z//P/9//7//v/9//z/+//7//v//P/9//7//v/9//z//P/+//z/+//7//v/
+v/5//b/9//0//P/8v/0//T/9P/y/+7/6v/p/+j/6P/o/+r/6//s/+7/7v/t/+7/7f/r
/+r/6v/q/+r/6v/p/+n/6f/p/+n/6P/o/+n/6f/p/+r/6v/r/+v/6//r/+v/6//r/+v/
7P/s/+z/7f/w//D/8v/0//r/BAATACEAKwA2AEEATABZAGkAfQCbAMcA7gAQASMBJwEl
AS8BMAElAQwBzgBsAP//if8F/6f+lf6w/sz+5f4I/yz/Uf9u/4j/of+1/8f/1P/a/+D/
5v/m/+f/6P/p/+z/7v/x//H/8v/z//P/9P/2//f/+P/5//n/+v/5//j/9//3//f/9//6
//r/+//7//v//P/8//3///8AAAAAAAABAAEAAAD//wMABQAFAAUABQAGAAcACAAHAAgA
CQAKAA0ADgAPABAAEQASABUAFQAWABcAGAAaABoAGwAcAB8AHgAhACMAJAAmACcAKAAq
ACsALQAuAC8ALwAxADEAMwA0ADQAMwAzADMAMgAwAC8AMAAvAC4ALgAsACoAKQAnACIA
IQAfABwAGwAZABYAFAAQAA4ADQALAAkABgAFAAMAAQD///7/+//8//r/+f/4//X/9f/0
//P/8v/y//L/8P/v/+7/7v/u/+z/6//r/+v/6//r/+v/6v/o/+j/6P/o/+r/6v/q/+r/
6P/n/+f/5//n/+b/5v/n/+f/5//n/+f/5//n/+f/5//m/+b/5v/m/+j/6P/n/+f/5//n
/+j/6P/p/+n/6f/r/+r/6v/q/+r/7f/t/+3/7f/t/+3/7f/t/+z/7P/t/+7/8P/v/+//
7//v/+//7//w//D/7//u/+3/7//v/+//7//v//D/7v/u/+7/7v/u//D/8P/w//H/8f/x
//L/8v/w//H/8v/y//P/9P/1//f/9f/2//f/+P/4//f/9v/2//b/9P/z//P/9v/2//b/
9P/y/+7/7P/q/+r/6v/q/+j/5//k/+T/5P/m/+b/6P/p/+r/7P/s/+v/6P/n/+X/5P/k
/+T/5P/k/+P/4//j/+P/4//i/+L/4//j/+P/5P/k/+X/5f/l/+X/4//j/+P/4//k/+T/
5P/l/+T/6P/u//T/AgASAB8AKQAxADoAQwBUAGcAfwClAM8A8wASASABHQEfASUBJQEU
Ae8ApAA+AMz/S//J/on+kf6t/sb+5P4J/zL/VP9v/4j/nv+z/8H/y//Q/9T/2v/e/97/
3//g/+H/4P/i/+X/5f/m/+f/5//o/+n/6f/p/+n/7P/u/+7/7v/v/+//7//v//D/8P/x
//H/8//0//T/9f/z//T/9P/0//b/9//3//f/9//5//n/+f/6//z//v8AAAEAAgADAAQA
BAAEAAQABAAHAAgACwALAA4ADwAQABIAEgATABQAFwAWABkAGwAcABwAHQAeACAAIQAj
ACQAJQAlACcAJwApACgAKAAnACcAJwAmACQAIwAiACEAIAAgAB4AHAAbABkAFgAVABMA
EAARAA8ADAAKAAgABgAFAAMA///8//v/+f/6//n/+f/3//b/9P/z//L/7//v/+7/7f/s
/+z/7P/q/+n/6P/o/+j/6f/p/+r/6//t/+3/7f/s/+r/6v/q/+r/6f/o/+f/5v/o/+f/
5//n/+f/5v/m/+f/5//n/+f/5//m/+X/5P/j/+P/5P/l/+b/5//m/+T/4//k/+X/5//o
/+f/5//n/+n/6P/o/+j/6P/q/+v/7P/t/+v/6//r/+v/7P/s/+3/7v/t/+v/6v/p/+v/
6//r/+z/6//r/+v/6//p/+n/6f/p/+n/6P/o/+r/6P/o/+j/6P/q/+r/6v/r/+v/6//s
/+z/7P/t/+7/7v/u/+7/7v/v/+//8P/x//L/8f/v/+3/7P/t/+z/7P/t/+z/7P/s/+r/
6P/k/+L/4P/h/+L/4//i/+H/3v/e/97/4P/g/+L/4//j/+T/4//h/+D/3//d/9z/3P/c
/9z/3P/Z/9n/2f/Z/9z/3P/d/9//3f/d/97/3v/d/93/3f/d/93/3f/d/93/3P/c/9z/
3f/i/+b/7v/2/wIADgAbACUALwA6AEMAUgBnAIMAqwDRAPUADgEYARUBGQEfARUB/ADL
AHYAEACk/yf/s/6H/pn+s/7K/uj+D/80/1T/bf+G/57/sf+//8f/zP/S/9b/1v/Y/9n/
2v/b/9z/3v/h/+H/4P/h/+H/4v/l/+X/5f/l/+X/5v/l/+T/5v/n/+j/6f/q/+r/6//r
/+n/6v/q/+v/7f/u/+7/7v/u/+//7//v//H/8//z//P/8//0//X/9v/3//j/+f/6//v/
/P/9//7///8AAAMAAwAEAAUABgAIAAYABwAIAAsACgANAA8AEAARABMAFQAYABkAGwAc
AB0AHwAjACUAKQApACgAJgAlACYAJgAlACUAJAAjACIAIgAfABwAGgAXABYAFQATABAA
EAAPAA0ADAAKAAgABwAFAAMAAAD///3//P/7//v/+f/5//j/+P/4//X/9f/0//P/9P/0
//T/8v/x//D/8P/w/+//7f/s/+v/6//r/+v/6v/q/+r/6v/q/+r/6v/q/+r/6P/n/+f/
5//p/+j/6P/p/+v/6//r/+v/6f/p/+n/6f/q/+r/6v/q/+7/7v/t/+3/6//r/+z/7P/t
/+3/7f/v/+7/7v/u/+7/8f/x//H/8f/z//P/8//z//L/8v/z//T/9P/z//P/8//1//X/
9f/2//b/9f/0//P/8//z//P/9v/0//T/9P/0//T/9P/0//X/9f/1//b/9v/0//X/9v/2
//j/+P/4//n/+f/6//v//P/6//n/+P/4//r/+P/3//f/9v/2//b/9P/2//L/8P/u/+3/
7P/r/+j/6f/m/+b/5v/o/+j/6v/r/+7/8P/w/+//7v/t/+v/6v/q/+r/6v/q/+r/6//s
/+3/7P/q/+n/6f/q/+v/7f/u/+//7//v/+//7f/t/+3/7f/w//D/8P/x//L/8v/4/wAA
DgAgADEAPQBFAE4AWQBoAHkAkQC1ANsAAQEiATABKQEnASsBJQEWAfEAqABGANr/Xf/h
/qP+rf7H/tz+9v4Z/0L/Yv9//5j/sP/H/9X/3f/k/+z/8v/y//L/8//0//X/9v/4//v/
+//+//////8AAAEAAQABAAEAAQACAAEAAAADAAMAAwADAAIAAgADAAMABAAGAAcACQAG
AAYABQAEAAcACQAKAAsADQAPAA8ADwANAA4ADwAQABEAEgATABQAFQAWABcAGAAZABoA
HQAdACAAIQAiACQAJQAnACkALQArAC0ALgAuAC8AMQAzADYANQA3ADgAOQA7AD0APQA/
AD4APgA9AD0APwA+ADwAOwA6ADkAOAA4ADQAMgAxAC8ALgAtACsAKAAlACMAIAAeABwA
GgAZABcAFwAUABMAEQAOAA0ADQALAAsACgAKAAoACAAHAAUAAwADAAQABQAEAAEAAAAA
AAAAAAD////////9//3//f/8//r/+v/6//r/+v/6//r/+v/8//v/+//7//v/+v/6//v/
+v/5//j/9//4//n/+v/7//r/+v/6//r//P/8//v/+//7//v//P/8/////////wEAAgAC
AAIAAgADAAMAAwADAAIAAQAAAP//AAAAAAEAAgADAAMABAAFAAQAAwACAAIAAwAFAAMA
AgACAAIAAgACAAIAAgACAAMABQAFAAYABgAEAAUABgAGAAYABgAGAAcABwAIAAkACgAK
AAkACAAIAAgABgAFAAUABAAEAAQAAgAEAAAA/v/8//z//P/8//r/+f/2//b/9v/0//T/
9v/3//j/+v/6//n/+f/5//j/+P/3//b/9f/0//H/8f/x//H/8//y//L/8//z//P/9P/0
//X/9f/1//X/9//3//f/9//2//b/9v/3//r//P/+/wIACgAYACcANwBDAEwAUQBaAGsA
fwCZAL8A5wAIASQBLQErASsBMQEoARMB5ACOACgAu/89/83+n/6v/sr+4P4B/yT/SP9n
/4L/nP+z/8f/1f/g/+b/6v/s//D/8f/y//P/9f/4//z//f/7//v/+v/6//3//f/9//3/
/f/+//3//P///////////wIAAgADAAMAAQACAAIAAwADAAQABAAEAAYABwAHAAcABwAJ
AAkACQALAAwADQAOABEAEgATABQAEwAUABUAFgAXABgAGwAbABwAHQAeACAAIAAhACIA
JQAkACcAKQAqACoAKwAsAC4ALwAxADIAMwAzADUANQA3ADYANgA1ADUANQA0ADIAMQAx
ADEAMQAyAC0AKgAoACUAJAAjACEAHgAcABkAFQASABAADgANAAsABwAEAAMAAQAAAP//
///9//r/+P/3//b/9//3//b/9f/y//L/8v/w/+3/7P/s/+z/6v/p/+n/6f/n/+f/5//m
/+j/6P/o/+j/5v/m/+b/5v/k/+P/4//j/+H/4P/g/+H/4//j/+P/4//j/+P/4//j/+D/
4P/g/+D/5P/k/+P/4//j/+P/5P/k/+f/5//n/+n/6P/o/+j/6P/q/+v/7P/t/+v/6//r
/+v/7P/s/+3/7v/u/+3/7f/t/+3/7f/t/+z/7P/s/+z/7P/u/+7/7v/v/+3/7f/u/+7/
8P/x//L/8v/y//L/8v/z//H/8v/z//T/9v/1//T/9P/0//L/8f/x//P/9P/1//T/8//u
/+v/6P/m/+b/5v/k/+P/4P/g/+D/4P/g/+L/4//k/+b/5v/l/+L/4f/f/97/3v/e/97/
3v/d/93/3f/d/93/3P/c/93/3f/d/97/3v/f/9//3//f/9//3//f/9//3v/e/97/3//i
/+L/5P/q//b/BAAVACMALQA0ADsARgBXAG8AkQC5AN8A/gAWARsBGQEfAR8BFAH9AMIA
YgD0/33/9/6X/oX+m/6y/s7+8/4a/z7/X/94/47/o/+3/8X/yv/S/9b/2P/a/9v/3P/d
/97/4P/j/+P/5P/l/+X/5v/l/+X/5f/l/+b/6P/o/+j/6f/p/+n/6f/q/+r/6//r/+z/
7v/v//H/8P/w/+//7v/w//H/8f/x//H/8//z//P/8//0//X/9v/3//j/+f/6//r/+v/6
//r//P/+/wIAAwACAAMABAAGAAYABwAIAAsACgANAA8AEAASABMAFAAWABUAFwAYABkA
FwAZABkAGwAaABoAGQAZABsAGgAYABcAFgAVABQAFAAUABIAEQAPAAwACwAJAAYAAwAB
AP7//P/7//r/+v/5//X/8v/x/+//7v/t/+3/6//q/+j/5//m/+X/5f/k/+P/4v/i/+L/
4P/f/97/3v/e/9z/2//b/9v/3f/d/93/3P/b/9r/2f/Y/9j/2P/Y/9j/2P/X/9f/1//Y
/9j/2f/b/9r/2f/Y/9f/1//X/9f/1//Y/9j/2P/Y/9r/2v/Z/9n/2f/Z/9r/2v/b/9v/
2//d/97/3v/e/97/3f/d/93/3f/d/93/3f/d/9//4P/i/+T/4v/h/+H/4f/h/+X/5P/i
/+L/4v/i/+L/4v/i/+P/5f/l/+b/5v/o/+n/6v/q/+r/6v/q/+v/6f/q/+v/7P/s/+v/
6v/q/+r/6P/n/+f/6v/q/+r/6P/q/+b/5P/i/+L/4v/i/+D/3//c/9z/3P/c/9z/3v/f
/+D/4v/i/+H/4P/f/93/3P/c/9z/3P/c/9n/2f/Z/9n/2v/a/9v/3f/b/9v/3P/c/9v/
2//b/9v/3f/d/93/3f/c/9z/3P/d/9r/3P/i/+z/+P8IABUAHwApADAAOwBKAF0AdQCT
AL0A4QAAARQBFwETARkBGQEMAesArABMAOT/af/l/pH+if6j/rr+1P75/iD/Pv9b/3r/
lP+p/7v/x//M/9D/1v/Y/9r/2//c/93/4P/i/+X/5f/l/+X/5P/k/+f/5//n/+f/6P/q
/+r/6v/r/+v/6//r/+z/7P/t/+3/7P/s/+v/6//t/+7/7v/u//D/8f/x//H/8f/z//P/
8//1//b/9//4//n/+v/7//z///8AAAEAAgABAAIABQAFAAYABwAIAAoADAANAA4AEQAR
ABMAFAAUABQAFQAWABgAGwAdAB4AHwAcAB0AHAAdACAAIAAfAB8AIQAgAB4AHQAaABkA
GAAYABQAEgARAA8ADAALAAkABgAFAAMAAAD+//z/+v/5//f/9//0//P/8f/u/+3/7f/r
/+r/6P/n/+b/5f/l/+T/4//i/+L/4v/g/+H/4P/g/+D/4P/f/9//3//f/9//3//e/9z/
3P/c/9z/3P/c/9z/3P/c/9v/2//b/93/3P/c/93/3P/b/9r/2f/b/9v/2//b/9r/2v/a
/9r/2v/a/9n/2f/b/9v/3P/c/93/3f/d/9//4P/g/+D/4P/f/9//3//f/+D/4f/i/+P/
5P/k/+X/5v/k/+P/4//j/+H/4f/h/+D/4P/g/+D/4P/g/+L/4v/i/+P/4//j/+T/5P/k
/+X/5v/m/+j/6P/o/+n/5//o/+n/6v/s/+v/6v/q/+n/5v/k/+P/5f/m/+f/5v/k/+D/
3v/c/9z/3P/c/9r/2f/W/9b/1v/W/9b/2P/Z/9j/2v/a/9n/2v/Z/9f/1v/U/9T/1P/U
/9b/1//Y/9n/1//W/9b/1//X/9f/2P/Y/9n/2f/Z/9n/2f/Z/9n/2f/a/9r/2v/b/9z/
3P/g/+j/+P8KABUAHQAnADAAOwBKAF0AcwCXAMEA5QAGARQBEQENAREBCwH6ANMAigAq
AML/Rf/H/of+jf6l/rr+1P75/iD/Qv9h/3z/lP+n/7X/v//G/8z/0P/S/9T/1f/W/9f/
2v/c/9//3//g/+H/4f/i/+P/4//j/+P/4v/k/+T/5P/m/+f/6P/p/+n/6P/o/+f/6f/q
/+r/6//r/+z/7P/s/+7/7//v/+//8//1//X/9f/z//T/9f/2//X/9v/3//j/9//4//n/
+v/7//z//////wIAAwAEAAYABQAFAAUABwAIAAsADQAOABAAEQASABQAFQAXABgAGQAZ
ABsAGwAdAB4AHgAdAB0AHQAcABoAGQAXABUAEwASABIAEAAPAA0ACgAJAAcABAAFAAMA
AAD+//z/+v/5//f/9//0//P/8f/y//H/8f/v/+7/7P/r/+r/6f/p/+j/5//m/+b/5v/k
/+P/4v/i/+L/5P/j/+P/4//l/+X/5f/k/+b/5v/m/+b/5P/k/+T/5P/m/+X/5f/l/+P/
4v/i/+P/5P/l/+b/5//l/+X/5f/l/+b/5v/m/+b/6P/o/+f/5//p/+n/6v/q/+3/7f/t
/+//7f/s/+v/6v/s/+3/7v/v//D/8f/y//P/8v/y//P/9P/0//P/8//z//P/8//0//T/
9P/0//T/9P/0//T/9f/1//X/9v/2//f/+f/7//z/+v/6//r/+//7//z//f/+//7//f/8
//z//P/6//n/+f/6//r/+v/4//r/9v/0//L/8v/y//L/8P/t/+r/6v/q/+r/6v/s/+3/
7//y//P/8//w/+//7f/s/+7/7v/u/+7/6//r/+v/6//r/+r/6v/r/+v/6//s/+z/7//v
/+//7//v/+//7//v//D/8P/w//H/8v/y//b//v8MABoAKQA1AEEATgBVAGIAcwCFAKEA
xwDrAAwBJgEpASEBIQEpASIBBQHMAG4ABACN/wv/qf6X/q/+yP7i/gf/LP9M/2n/hv+e
/7X/y//X/97/5P/q/+7/7v/v//D/8f/y//T/9//3//b/9//3//j/+f/5//n/+f/8//7/
/v/+//3//f/9//3//v/+//////8BAAIAAgADAAMABAAEAAQABgAHAAcABwAIAAkACAAH
AAkACgALAAwADQAOAA8AEAARABIAEwAUABYAGAAcAB0AHAAdAB4AIAAiACMAJAAnACYA
KQArACwALwAxADMANgA2ADcANwA3ADcAOQA5ADsAOwA6ADgANwA3ADYANAAzADQAMwAy
ADIAMgAwAC8ALQAqACkAJwAkACUAIwAgAB4AGgAYABcAFQATABAADwANAAwACwALAAkA
BwAEAAIAAAABAAEAAAD///z//P/8//r/+f/4//j/+P/4//f/9//3//f/9//3//b/9v/2
//b/9v/2//b/9v/2//b/9f/1//X/9//2//b/9//1//X/9f/1//f/9//3//f/+P/4//j/
+P/4//j/9//3//f/9//4//j/+f/5//n/+//8//z//P/8/////////////f/9//3//f/8
//z//f/+//7//v8AAAAAAAAAAAAAAAAAAAEAAQABAAIAAgACAAMABAAEAAIAAgACAAMA
BQAGAAcACAAGAAUABAAEAAIAAAD/////AQACAAMAAgACAP7//P/6//j/+P/4//b/9f/y
//L/8v/w//D/8v/z//b/+P/4//f/9v/1//P/8v/w//D/8P/w/+//7//v/+//7//u/+7/
7//x//H/8v/y//P/8//z//P/8//z//P/8//2//b/9v/3//j/9v/4//7/CgAaACkANwBB
AEgAUQBcAGsAewCVAL0A5wAQASwBMwEtAS8BMQEoARUB5ACMACIAs/8x/7/+m/6t/sb+
3v79/iT/SP9r/4b/nv+z/8X/1f/e/+b/7P/w//L/8//0//X/9f/2//j/9//4//n/+f/6
//v/+//7//v//v8AAAAAAAABAAEAAQABAAAAAAABAAEAAwAEAAQABQADAAQABAAEAAYA
BwAHAAcACwANAA0ADQANAA4ADwAQABEAEgATABQAFQAWABcAGAAbABwAHwAfACAAIQAi
ACQAJAAlACYAKQAqAC0ALwAwADIAMwA0ADYANwA5ADoAOwA6ADsAOgA7AD4APgA9AD0A
OwA6ADgANwA2ADUANAA0ADIAMAAvAC0AKgApACcAJAAhAB8AHAAaABoAGAAXABUAEQAO
AA0ACwAMAAsACwAJAAYABAADAAIAAwADAAIAAQACAAIAAgAAAP3//P/8//z//P/7//v/
+//5//n/+f/4//r/+v/6//r/+v/6//r/+v/4//f/9//3//n/+P/4//n/+f/5//n/+f/3
//f/9//3//j/+P/4//j/+v/6//n/+f/5//n/+v/6//v/+//7//3//P/8//z//P/9//3/
/f/9//3//f/9//3//v/+////AAAAAAEAAQAAAAEAAgADAAQABQAGAAcACQAHAAcACAAI
AAoACwAMAAwADgAOAA4ADwANAA4ADwAQABAADwAOAA4AEAAOAA0ADQAOAA4ADgAMAAwA
CAAGAAQABAAEAAQAAgABAP7//v/+//z//P/+////AAACAAIAAQAAAP///f/8//z//P/8
//z//f/9//3//f/8//r/+f/5//v/+//8//z//f/9//3//f/9//3//f/9/wAAAAAAAAEA
/P/+/wQACgAUACIAMwA/AEkAUABXAGQAcwCHAKEAyQD1ABoBOAE/ATsBPwFBATQBHwHw
AJwANADB/z3/zf6n/rn+0v7q/gv/MP9W/3X/kv+u/8X/1//l/+7/8v/4//z//P/9//7/
///+/wAAAwADAAQABQAFAAYACQAJAAkACQAKAAwADAAMAA8ADwAPAA8ADgAOAA8ADwAP
ABAAEAARAA8AEAAQABAAFAAVABUAFQAVABcAFwAXABcAGAAZABoAHQAeAB8AIAAgACAA
IAAgACMAJAAnACcAKAApACoALAAsAC0ALgAxADIANQA3ADgANwA3ADcAOAA6AD0APwBB
AEAAQQBAAEEAQABAAD8APwBBAEAAPgA9ADwAOwA6ADoAOAA2ADUAMwAuAC0AKwAoACkA
JwAkACIAIgAgAB8AHQAbABgAFwAVABQAEwATABEAEAAOAA0ADAANAA0ADAALAAgACAAI
AAYABwAGAAYABgAIAAcABwAHAAUABQAFAAQABAAEAAQABAAEAAQABAAEAAQAAwADAAMA
AwACAAIAAwADAAMAAwADAAUABQAFAAUABgAGAAYABgAFAAQAAgABAAQABQAHAAgACAAH
AAYABwAKAAoACgAKAA0ADQANAA0ACwALAAsACwAMAAwADQAQAA8ADgANAAwADQAOAA8A
EQATABMAFAAUABIAEwAUABQAFgAWABYAFwAXABgAGQAaABkAFwAVABQAFgAUABMAEwAW
ABYAFgAUABQAEAAOAAwADgAOAA4ADAALAAgACAAIAAkACgANAA8ADgAQABAADwAOAA0A
CwAKAAoACgAKAAoABwAHAAcABwAIAAgACQALAAsACwAMAAwADQANAA0ADQANAA0ADQAN
AA4ADgAOAA8AEgASABYAIAAuAD4ASwBVAF0AagB3AIYAlQCvANEA+QAdAT4BSgFJAUcB
RwE/ASoB/wCyAFAA5v9n/+/+uf7F/uH++P4S/zP/Wv9+/53/tv/M/9//7//7/wIACAAK
AAoADAANAA4ADwAQABIAFQAVABYAFwAXABgAGwAbABsAGwAaABwAHAAcAB4AHwAgACEA
IgAiACMAIwAhACIAIgAjACUAJgAmACYAKQArACwALQAtAC8ALwAvAC8AMAAxADIANAA2
ADgAOgA5ADoAOwA8AD8AQABDAEMARgBHAEgASgBMAE0ATgBRAFIAVQBXAFgAWABZAFoA
XABdAF8AYABhAGEAYwBjAGUAZQBkAGIAYQBjAGIAYABfAGAAXwBeAF4AWgBYAFcAVQBU
AFMAUQBOAE0ASwBIAEYARgBEAEMAQQBBAD4APQA7ADkANwA2ADMAMwAyADIAMgAvAC8A
LgAtACoAKgAqACgAKAAoACkAKgAqACkAKQApACsAKwArACoAKgAqACoAKgAoACgAKAAo
ACoAKQApACkAJwAmACYAJwAoACkAKgArACwALQAuAC8ALAAsACwALAAuAC4ALQAtAC0A
LQAuAC4AMQAxADEAMwA2ADYANgA2ADUANQA1ADUANgA3ADgAOQA6ADoAOwA8ADwAOwA7
ADsAPQA9AD0APgA/AD8APwA/AEAAQQBCAEMARQBEAEQARgBGAEYARwBHAEcARwBGAEUA
RQBFAEQARABHAEgASQBKAEYAQwBBAD8APQA9ADwAOwA6ADgANwA3ADoAOwA7ADwAPQA/
AEEAQgA/AD8APwA+ADwAPgA+AEAAQABAAEAAQABAAEAAQABAAEEAQgBDAEQAQgBCAEIA
QgBEAA==
         </WaveFormData>
      </LeadData>
      <LeadData>
         <LeadByteCountTotal>10000</LeadByteCountTotal>
         <LeadTimeOffset>0</LeadTimeOffset>
         <LeadSampleCountTotal>5000</LeadSampleCountTotal>
         <LeadAmplitudeUnitsPerBit>4.88</LeadAmplitudeUnitsPerBit>
         <LeadAmplitudeUnits>¦ÌV</LeadAmplitudeUnits>
         <LeadHighLimit>2147483647</LeadHighLimit>
         <LeadLowLimit>268435456</LeadLowLimit>
         <LeadID>V4</LeadID>
         <LeadOffsetFirstSample>0</LeadOffsetFirstSample>
         <FirstSampleBaseline>0</FirstSampleBaseline>
         <LeadSampleSize>2</LeadSampleSize>
         <LeadOff>FALSE</LeadOff>
         <BaselineSway>FALSE</BaselineSway>
         <ExcessiveACNoise>FALSE</ExcessiveACNoise>
         <MuscleNoise>FALSE</MuscleNoise>
         <LeadDataCRC32>1732379371</LeadDataCRC32>
         <WaveFormData>
/v/+//7//v/9//z/+//6//j/+P/4//j/+v/6//r/+v/4//j/+P/4//f/9v/1//T/9P/0
//T/9P/0//T/9P/0//T/9P/0//T/9P/0//T/9P/2//b/9v/2//T/9P/0//T/9v/2//b/
9v/0//T/9P/0//b/9v/2//b/9v/2//b/9v/4//j/+P/4//r/+v/6//r//P/8//z//P/7
//r/+f/4//j/+P/4//j/+v/6//r/+v/6//r/+v/6//z//P/8//3//v///////////wEA
AQABAAIAAgADAAMAAQABAAIAAwADAAQABAACAAIAAgACAAEAAwAFAAUABQAGAAMAAQAA
AP3//P/7//n/+v/3//f/9v/4//f/9//5//j/+v/7//v/+//5//j/9v/z//L/8v/y//L/
8v/y//P/8f/w//D/8P/y//L/8v/y//X/9v/2//b/9f/0//P/8v/y//L/8//0//T/9f/4
//r///8GAA4AHAAoADcARwBYAG8AiQCjAMMA5wAQATgBVAFhAWQBXAFCARIBzAByABYA
w/9s/wb/x/7C/tL+4f70/hT/OP9a/3f/kf+k/7L/wP/L/9H/1v/a/9r/3P/c/93/3v/d
/97/4f/h/+P/5P/l/+b/5v/l/+X/5f/m/+f/6f/q/+n/6v/q/+r/6v/q/+r/6v/s/+z/
7P/t/+3/7f/t/+3/8P/w//D/8P/v//H/8P/v/+//7//x//L/8v/y//P/8//x//H/8v/y
//b/9//4//v/+//6//r/+f/5//n/+//7//7///8BAAIAAAABAAEAAgADAAMABAAEAAUA
BgAHAAgABgAGAAUABQADAAAA/v/8//v/+//6//j/+f/4//f/+P/2//X/9f/0//P/8//z
//P/9f/1//b/9//2//X/9P/z//X/9P/0//T/8//z//P/8//z//H/8f/x//H/8f/y//L/
7v/u/+7/7v/s/+v/6//r/+7/7//v/+//7v/s/+v/6f/p/+r/7P/t/+3/7f/u/+7/7P/s
/+z/7P/r/+z/6//q/+n/6v/r/+3/6//r/+v/6//q/+n/6f/o/+n/6v/s/+//7f/t/+3/
7v/v/+//7f/t/+7/8P/x//H/8f/w//D/8P/w//D/8f/y//P/8v/x//D/9P/0//P/8//x
//D/8v/y//L/8v/z//T/9v/4//f/9//3//f/9//3//f/+P/4//n/+f/5//n/+v/7//v/
/v/+//z//P/8//z/+//7//3//f/9//z/+//5//j/9v/2//b/9f/0/+//7f/q/+j/6P/p
/+z/7v/w//H/8f/x/+//7v/s/+v/6//s/+3/7P/q/+r/6//r/+z/7P/s/+z/6v/q/+r/
6//u/+7/7v/u/+7/7v/u/+7/8P/x//L/8v/t//D/9v/7/wAABAAMABoAKQA5AEoAYQB7
AJMAqwDRAPYAGgFCAWEBbAFuAWYBRgEQAcoAcgAVAMD/ZP/9/r7+vv7V/ub++P4W/zr/
Xf95/5D/pv+2/8X/zf/S/9r/3v/e/97/3//g/9//4P/j/+P/5v/m/+b/5v/o/+n/6//t
/+v/6//s/+z/6v/s/+3/7v/u/+7/7v/u/+7/7v/u/+//8P/x//L/8//y//L/8v/y//L/
9f/1//X/8//z//X/9v/4//j/+f/5//r/+//9//7//v/9//z//f8BAAIABAAFAAQAAwAE
AAMABwAHAAgACAAKAAsACwAMAAsACwAMAAwADAAMAAwADAAKAAoACQAJAAkACAAIAAgA
BwAHAAYABAAEAAIAAAAAAAAA//////7//f/9//3//f/9//3//v/////////////////+
//7//v////////////3/+//7//v/+v/5//n/+P/4//j/+P/4//T/8//z//P/7v/r/+f/
4//h/+D/4P/f/97/3v/f/9//3v/d/93/3P/a/9r/2v/a/9z/3v/e/97/3P/c/9z/3f/c
/9v/2v/Z/9r/2//d/97/3v/e/9//4f/j/+P/4//k/+P/4//h/+H/5P/m/+f/5//n/+b/
5v/m/+b/5v/n/+j/6P/o/+j/6P/o/+j/5//n/+f/5f/k/+b/6P/o/+j/6P/n/+b/5v/m
/+r/6//s/+3/8f/x//H/8v/v/+//7v/t/+//8P/x//H/8v/y//D/8P/w//D/7//v//H/
8f/x//D/7//t/+z/6v/s/+z/6//q/+b/5f/j/+L/4//j/+X/5v/q/+v/6//r/+f/5v/k
/+P/5P/k/+T/4v/g/+D/4f/h/+L/4v/i/+L/5P/k/+T/5f/k/+T/5P/k/+b/5v/m/+b/
5P/l/+b/5v/n/+r/6v/t//D/+P8CABAAGwAtAEAAVwBtAIUAnQC9AOYADgE2AVsBcAF2
AXQBYAE0AfQAnAA3ANz/gP8X/8b+tP7J/tz+8P4I/yz/Uf9t/4b/nP+u/73/yf/Q/9T/
2v/b/9r/2v/a/9z/3v/i/+P/5P/k/+T/5P/o/+n/6//t/+v/6//s/+z/6f/q/+r/6v/s
/+z/7P/s/+r/6v/q/+v/6//r/+v/6//s/+z/7P/s/+3/8f/y//P/8//z//X/9v/1//T/
9P/z//X/9f/2//b/+f/5//n/+//8//z//f/9//7///8CAAMABAADAAMAAgAEAAUABQAG
AAcABwAIAAgACAAIAAgACAAKAAoACQAJAAgABgAFAAQABQAFAAQAAgAAAP7//P/8//v/
+f/4//b/9//3//f/9//1//X/9v/3//f/9//3//f/9//2//b/9v/3//f/9//3//X/8//z
//P/8//z//T/9P/w//D/8P/w/+//7//w//H/8f/x//D/7//v/+7/7v/t/+3/7v/w//H/
8P/v/+//7v/s/+z/7P/s/+r/7P/s/+z/7P/s/+z/7f/t/+3/7f/t/+3/7f/u/+7/7v/u
/+//8f/v/+//7//w//P/8//x//H/8v/0//X/9f/z//L/8v/y//T/9P/1//b/9//2//X/
9P/4//j/9//3//b/9f/1//T/9//3//f/9f/1//X/9P/y//L/8v/y//P/9P/2//j/+//7
//v/+//8//v/+v/6//v//f/+/////f/+///////+//7//P/8//z//P/7//v//f/9//3/
/P/3//X/9P/y//T/9P/z//L/7//v/+7/7v/v/+//8f/y//L/8//z//P/8f/w/+7/7f/s
/+z/7P/q/+r/6v/r/+v/7P/s/+z/7P/s/+z/7P/t/+z/7P/s/+z/6v/q/+r/6v/s/+3/
7v/u/+//8P/0//n/AgAQABwAKgA5AEUAVgBtAIMAmwC/AOkADgE0AVIBWwFcAVQBNgEC
AbgAYAAEAK//TP/q/rX+uP7K/tn+8v4S/zr/Wv9z/4v/oP+y/77/xf/J/8z/0P/U/9b/
1v/X/9j/1//Y/9v/2//c/9z/3P/c/93/3f/e/9//4f/h/+L/4v/h/+L/4v/i/+L/4v/i
/+L/4//k/+X/5//n/+f/5//n/+j/6P/o/+j/5v/p/+n/6f/p/+n/6//s/+7/7v/v/+//
7f/t/+7/7v/z//P/8//1//j/+P/5//n/9//3//n/+f/7//v//P/8//r/+//7//z//f/9
//7//v///wAAAQACAAAAAAD//////v/8//v/+v/3//f/9v/0//T/8v/w//D/7v/t/+3/
7P/s/+3/7v/v/+//7//w//H/7//v/+//7//x//D/8P/w//H/8f/x//H/7//t/+3/7f/t
/+3/7v/u/+z/7P/s/+z/7P/r/+v/6//s/+3/7f/t/+3/7P/s/+v/6v/q/+v/6//r/+v/
7P/s/+r/6v/q/+r/6v/s/+z/7P/p/+j/5//n/+j/6f/q/+v/6f/p/+r/6v/s/+z/7f/v
/+3/7f/t/+7/7f/t/+v/6//u//D/8f/x//H/8P/w//D/8P/w//H/8v/z//L/8f/w//L/
8v/x//H/8f/x//L/8v/x//H/8f/v/+//7//v//D/8P/w//D/8P/y//L/8//0//P/8//z
//P/9//3//f/+P/2//f/9//3//n/+v/7//v/+v/6//j/+P/5//r/+v/7//v/+//7//r/
9v/z//H/7v/w//D/7//u/+v/6//q/+r/6//r/+3/7v/u/+//7//v/+v/6v/o/+f/6P/o
/+j/5v/l/+T/5P/j/+X/5v/n/+j/5v/m/+b/5//o/+j/6P/o/+r/6v/q/+r/6f/p/+n/
6P/r/+7/9P/7/wIADgAcACoAOQBLAFwAcwCLAKUAxwDrAA4BMAFCAUkBSgE8ARYB2gCK
ADAA3v+P/zL/3P67/sT+2P7p/gD/IP9I/2b/ff+T/6b/uP/E/8v/0f/W/9j/2P/a/9r/
2//c/93/3v/h/+H/4P/g/+D/4P/j/+P/5P/l/+P/4//k/+T/5P/m/+f/6P/q/+r/6v/q
/+j/6P/o/+n/6//r/+v/6//s/+z/7P/s/+z/7//v/+//7f/t/+//8P/w//D/8f/x//P/
8//0//T/9f/1//X/9//2//b/9//3//f/9//5//n/+f/5//r/+v/9////AAACAAUABQAG
AAYACAAIAAgACAAGAAYABQAFAAYABAADAAIAAQABAAAA/v/6//j/9v/2//j/9//3//b/
9v/3//j/+f/3//f/+P/5//n/+f/5//n/+f/4//j/+P/5//n/+f/5//v/+f/5//n/9//3
//j/+P/2//b/9v/2//T/8//z//P/9f/1//T/8//0//T/9f/1//T/9P/1//X/9P/z//P/
8v/x//L/8//0//P/9P/z//L/7v/u/+7/7//x//H/8f/x//L/8//1//b/9f/0//T/9f/z
//P/8//0//f/9//1//X/+P/6//v/+//7//r/+v/6//r/+v/7//z//f/8//v/+v/+//7/
/f/9//v/+//8//z/+f/3//f/+v/8//z//P/8//v/+v/6//r/+//7//v/+//9//3//f/+
//7/////////AQACAAMAAwADAAIA///+////AAAAAAEAAQABAAEAAAD+//3//f/8//r/
+P/1//L/7//v/+7/7v/u/+//8v/0//b/9//3//f/9f/0//L/8f/w//D/8P/u//D/8P/x
//H/7v/u/+7/7v/u/+7/7v/v/+7/7v/u/+7/7v/u/+7/7v/w//H/8v/y//X/9v/4//3/
BgAUACQAMgBBAFMAZgB9AJMArQDNAPEAFgE8AVYBXQFcAVABMAH8ALQAWgAEALP/Vv/4
/sf+0P7k/vH+AP8c/0D/ZP9//5X/qv++/87/1f/b/+L/5v/k/+b/5v/n/+j/5//o/+v/
6//u/+7/7v/u//H/8f/y//P/8v/x//H/8P/y//T/9f/2//X/9P/z//L/9f/2//f/+f/2
//X/9P/z//X/9v/3//j/+v/9//3//f/8//v//P/8//z//P/9//3//////wAAAAABAAEA
AQADAAYABgAHAAcACAAJAAwADQAMAAsACwAKAAwADQANAA4ADgANAA0ADAAMAAwADAAM
AAwADAALAAsACwAKAAoACgAHAAcABgAEAAIAAAD+//7//v/9//3//P/5//n/+f/5//n/
+f/6//v//P/9//7////8//r/+f/4//j/+f/6//v/+P/1//T/8//0//X/9//4//b/9v/2
//b/8v/x//H/8f/x//H/8P/v/+3/7P/s/+v/7P/s/+3/7f/v/+//8P/w/+z/7P/s/+z/
6f/q/+n/6P/p/+r/6//t/+3/7f/t/+3/7//v//D/8P/u/+7/7//x//P/8//z//T/9//3
//X/9f/0//b/9//3//f/9v/2//b/9v/2//f/+P/6//r/+v/6//z//P/7//v/+//9//z/
/P/6//r/+v/6//j/+P/5//r//f/9//3//f/9//3//f/+//7/////////AAACAAQABQAE
AAQAAgACAAAAAAD/////AQABAAEAAAD///3//P/6//r/+v/5//j/9f/1//T/9P/z//P/
9f/2//j/+f/5//n/+f/4//b/9f/y//L/8v/w/+//7v/u/+3/7P/s/+z/7P/u/+7/7v/v
/+7/7v/u/+7/7//w//H/8v/x//H/8f/w//H/9P/4//n/AAAIABYAJgA1AEUAUgBnAIMA
mwC3AN0ABgEsAVIBawF0AXYBaAFCAQgBtgBWAP3/pv9C/+P+vv7K/tv+7P4E/yL/Rv9l
/3//lv+s/77/zf/T/9r/3v/e/+D/4P/h/+L/5v/o/+z/7f/r/+r/6f/o/+v/6//s/+3/
6//r/+z/7P/s/+7/7//w//H/8v/z//T/8//y//H/8f/z//P/8//z//b/9v/2//b/9f/3
//b/9f/2//f/+v/8//z//P/9//3//f/9//7//v8BAAEAAQADAAMAAgACAAEAAgADAAYA
BwAHAAcACAAIAAgACQAJAAoADQANAA4ADgAMAAwADAAMAA4ADgANAA0ACgAIAAcABgAH
AAcABgAEAAAA/v/8//z//P/7//v/+v/5//n/+f/5//f/9//4//n/+f/5//n/+f/7//r/
+v/6//j/9//2//X/+P/3//j/+f/3//f/+P/4//P/8v/x//D/8P/v/+//7//t/+3/7P/r
/+3/7P/s/+v/6v/q/+v/6//q/+n/6f/o/+j/6P/o/+j/6P/q/+r/6v/q/+r/6v/r/+n/
6f/p/+n/6v/r/+3/7v/s/+z/7f/v/+3/7f/t/+7/8f/x/+//7//y//T/9f/1//P/8v/y
//L/9P/0//X/9v/3//b/9f/0//T/9v/1//T/9P/0//T/9P/0//T/9f/2//f/9//3//f/
+//7//v//P/8//3//f/9//z//P/8//v//v/+//z//P/8//z/+//7//////////7/+f/3
//b/9P/y//L/8f/w/+3/7f/s/+z/6//r/+3/7v/w//H/8f/x/+3/7P/q/+n/6P/o/+j/
5v/o/+j/6f/p/+b/5v/m/+b/5v/m/+b/5//o/+j/6P/o/+j/6P/o/+j/5v/n/+j/6P/t
/+z/7v/x//j/BAAWACYANQBDAFIAZQB7AJUAtQDdAAIBKgFMAWMBaAFiAUwBIAHeAIgA
KADR/3r/FP/J/rj+xv7T/uj+BP8o/07/b/+H/5r/rP++/8n/zf/S/9T/2P/Y/9j/2f/a
/9v/3P/f/9//4P/g/+D/4P/h/+H/4v/j/+P/4//k/+T/5P/m/+f/6P/m/+b/5v/m/+f/
6P/p/+v/6v/p/+j/5//q/+r/6v/q/+r/7f/t/+3/7f/t/+//8P/u/+7/7//v/+3/7f/u
/+7/8f/x//H/8//y//L/8//z//P/8//1//X/+f/5//r/+v/6//v/+//8//v/+//8//z/
/P/8//z//P/6//r/+f/5//r/+P/3//b/8//z//L/8P/w/+7/7P/s/+r/6f/p/+j/5f/l
/+X/5f/n/+f/6P/p/+f/5//n/+f/5//m/+b/5v/n/+f/5//n/+f/5f/l/+X/5f/l/+b/
5v/k/+T/5P/k/+D/3//f/9//4v/j/+P/4//i/+D/3//d/9z/3P/d/93/3f/d/97/3v/d
/97/3//g/9//4P/f/97/3v/e/97/3//d/93/3f/d/9//3//g/+D/4P/g/+H/4//j/+P/
4//k/+f/5//l/+X/5P/m/+f/5//p/+j/6P/o/+r/6v/r/+z/7v/u/+7/7v/u//D/8P/u
/+7/7v/u//D/8P/x//L/8//z//P/8//1//X/9f/2//T/9f/1//X/9f/2//f/9//5//r/
+f/6//r/+v/5//n/+f/5//n/+P/1//P/8v/w//D/8P/v/+7/7f/t/+z/7P/p/+n/6//s
//D/8f/x//H/7f/s/+r/6f/o/+j/6P/m/+b/5v/n/+f/5//o/+n/6v/q/+r/6v/r/+v/
6v/p/+j/6P/o/+j/6P/q/+v/7P/s/+v/7P/w//f/AgAOABoAJAAzAEMAUgBpAIMAmwC5
AN8ABAEmAUQBTwFQAUwBMgECAb4AaAAQAMH/av8G/8X+vv7Q/t/+9P4S/zb/Vv9x/4v/
ov+0/8L/zf/R/9b/3P/e/97/3v/f/+D/4//k/+f/5//m/+b/5v/m/+f/5//o/+n/6f/p
/+r/6v/q/+z/7f/u/+z/7P/s/+z/6v/q/+r/6//r/+v/6//r/+3/7v/v//D/7//x//D/
7//v/+//8f/y//T/9P/1//X/9//3//j/+P/5//n/+f/7//r/+v/7//v//f/9//////8B
AAEAAgACAAAAAQABAAIABQAFAAYABgADAAIAAQAAAAIAAgABAAEAAgAAAP///v/6//n/
9//0//T/8v/w//D/8P/v/+//7v/v/+//7//v/+//7//w//H/7//v/+//7//v/+7/7v/u
/+3/7f/t/+3/7f/r/+v/6//r/+v/7P/s/+j/6P/o/+j/5//n/+j/6f/n/+f/5v/l/+f/
5v/m/+X/5v/m/+f/5//m/+X/5f/k/+T/5P/k/+T/4//k/+P/4v/i/+L/4v/j/+X/5f/l
/+X/5P/j/+P/4v/i/+L/4//l/+P/4//j/+T/5v/n/+b/5//m/+j/6f/p/+n/6P/o/+j/
6P/o/+n/6v/q/+r/6v/q/+j/6P/p/+f/6P/q/+r/6v/q/+z/7P/t/+7/7//v/+//7//x
//H/8f/y//L/8//z//P/8f/y//P/8//0//T/8v/y//L/8v/x//H/9f/1//X/9P/v/+3/
7P/q/+z/7P/r/+r/5f/l/+T/5P/j/+P/5f/m/+b/5//n/+f/5//m/+T/4//i/+L/4v/g
/+L/4v/j/+P/4v/i/+L/4v/h/+D/3//f/+D/4P/g/+D/4f/i/+P/5P/i/+P/5P/k/+X/
5v/o/+3/+v8IABQAHgAtAD0AUABpAH8AlQC1ANcA+gAgAToBQQFAATYBFgHiAJgAQADu
/6H/SP/q/rn+vP7M/tf+6v4G/yz/Tv9t/4f/nP+s/7r/wf/H/8r/zP/O/9L/0v/T/9T/
1//Y/9v/2//c/9z/3P/c/9//3//g/+H/3//f/+D/4P/g/+L/4//k/+P/4v/h/+D/4v/i
/+L/4//l/+X/5f/l/+T/5P/k/+T/5f/p/+r/6//p/+n/6//s/+z/7P/t/+3/7f/t/+7/
7v/v/+//7//x//T/9P/1//X/9P/z//T/8//1//X/9v/2//f/+f/6//z//P/7//v/+v/8
//z//P/8//z//P/7//v/+P/2//X/9P/x//H/8P/u/+3/7P/r/+z/7P/r/+v/6v/r/+v/
6//r/+n/6f/q/+v/6f/p/+n/6f/q/+r/6//s/+r/6f/o/+f/6f/n/+f/5//l/+X/5v/m
/+T/5P/k/+T/5P/j/+P/4//j/+P/4v/h/+L/4v/j/+P/4P/g/+H/4f/j/+P/5P/k/+D/
4P/g/+D/4v/k/+T/5P/i/+L/4v/j/+H/4f/h/+H/4v/j/+X/5v/k/+T/5f/n/+n/6f/p
/+r/6P/n/+T/4//l/+j/6v/r/+7/7v/v//D/7v/u/+//8P/x//D/7//u//T/8v/w/+7/
7v/u/+7/7//w//L/9P/z//P/8//z//b/9//4//r/+P/5//n/+f/5//r/+//7//7//v/8
//z/+v/6//n/+f/5//n/+f/4//j/9//3//b/8//y//D/7v/t/+3/7P/s/+3/7f/v//D/
9P/1//X/9f/z//L/8P/v/+7/7v/u/+z/7v/u/+//7//s/+z/7P/s/+z/7P/s/+3/8P/w
//D/8P/u/+7/7v/u//D/8f/y//L/8//0//T/+/8CAA4AGgAqAD0AUQBiAHcAkQCnAMUA
6wAQATQBXAFvAW4BaAFWASwB6gCUADYA3f+C/xr/y/64/sr+2/7w/gz/Lv9Q/23/h/+e
/7L/wv/N/9X/2v/g/+b/5//m/+b/5v/n/+j/6//r/+z/7P/s/+z/6//r/+z/7f/u/+//
8f/y//D/8v/z//T/8v/y//L/8v/z//T/9f/3//n/+f/5//n/+P/4//j/+P/4//v/+//7
//v/+//9//7///8AAAIAAwADAAMABAAEAAgACQAKAA0ADQAMAAwACwANAA0ADwAPABEA
EQASABIAEwAVABYAGAAXABcAGAAYABYAFgAWABYAFAAUABMAEwAQAA4ADQAMAA0ADQAM
AAoACgAIAAYABgAEAAMAAwACAAIAAwAEAAUAAwADAAQABQADAAMAAwADAAUABAAEAAQA
AwADAAMAAwADAAEAAQABAP////8AAAAA/v/+//7//v/+//3//f/9//3//f/8//v//P/8
//3//f/8//z//f/9//v/+//8//z/+//8//3//v/7//z/+//6//n/+v/7//3//f/9//3/
/f/9//3//v/+//z//P/9////////////AAABAAEA/////wEABAAGAAcABQAEAAQABAAE
AAQABQAGAAYABgAIAAgACAAIAAgACAAJAAoACQAJAAkACQALAAsACwAMAAwADQANAA0A
DwAQABEAEQAQABAADgAOAA4ADgANAA0ADwAPAA8ADgANAAsACgAIAAYABgAFAAQA////
//7//v//////AQACAAIAAwADAAMAAgACAAEAAQD+//7//v/8//r/+v/7//v/+P/4//j/
+P/5//r/+//9//z//P/8//z//P/8//z//P/+////AAAAAP//AAAEAAcADgAaACYANABD
AFMAZAB5AI8AowC9AOUADAE2AV4BdQF6AXgBZgFAAQYBsgBSAPv/pv9C/+n+zP7Y/un+
+v4Q/zD/WP95/5P/qP+6/8z/2f/h/+j/7v/y//L/8v/z//T/9P/0//b/9f/4//j/+P/4
//f/9//4//n/+//7//z//P/+/wAAAQACAAEAAAD///7/AAAAAAAAAQABAAEAAQABAAAA
AAAAAAAAAQAFAAYABwAFAAUABwAIAAgACAAJAAkACQAJAAoACgANAA0ADQAPABIAEgAT
ABMAEwATABUAFQAVABUAFgAWABcAGQAaABwAGwAbABwAHAAcABwAHAAcAB4AHgAdAB0A
GwAYABYAFAATABMAEgAQAAwACgAIAAgACgAJAAkACAAHAAcABwAHAAcABwAIAAkACQAJ
AAkACQAJAAgACAAIAAcABwAHAAcABwAFAAUABQAHAAcACAAIAAYABgAGAAYAAwABAAAA
//8AAAEAAQABAAEAAAAAAP//AAAAAAEAAQD/////AAAAAAAAAAAAAAAAAAACAAIAAgAA
AAAAAAABAAEAAQABAAEAAwADAAQABAACAAIAAwAFAAUABQAFAAYABwAHAAUABQAEAAYA
BwAHAAkACAAIAAgACAAIAAkACgAKAAwACgAKAAwADAAMAAwADQAOABAAEgATABMAEwAT
ABcAFwAXABgAGAAZABkAGQAXABgAGQAZABoAGgAYABgAGQAaABoAGwAcABsAGgAYABcA
FQAUABIAEAAQAA8ADgALAAsACgAKAAoACwAOABAADwAPAA4ADQANAAwACgAJAAgACAAI
AAYABgAGAAcABwAEAAQABAAEAAQABAAEAAUABgAGAAYABgAGAAYABgAGAAgACQAKAAoA
BwAIAAwADwAWACAALgA8AEsAWQBoAHsAkQClAL8A5QAOATYBWgFtAXIBcgFgATQB+ACq
AFAA/f+q/0b/8f7S/t7+7/4A/xb/OP9c/33/mf+y/8j/1v/j/+n/7P/w//b/9v/2//f/
+P/3//j/+//7//7//v/+//7/AQABAAIAAwABAAEAAgACAAIABAAFAAYABQAEAAMAAgAE
AAQABAAFAAUABQAFAAUABgAGAAYABgAIAAsACwALAAkACQALAAwADgAOAA8ADwANAA0A
DgAOAA8ADwAPABEAEgASABMAEwATABMAFQAVABkAGQAaABoAGAAZABkAGgAdAB0AHgAe
ABwAHAAcABwAGgAaABkAGQAaABgAFwAWABUAFQAUABIAEgAQAA4ADgAMAAsACwAKAAsA
CwALAAsACwALAAwADQANAA0ADQANAA0ADAAMAAwADQANAA0ADQANAAsACwALAAsACwAM
AAwACgAKAAoACgAKAAkACQAJAAsACwAKAAkABwAGAAYABQAGAAYABwAHAAUABQAGAAYA
AgACAAIAAgADAAYABwAIAAYABgAGAAcABQAFAAUABQADAAMABAAEAAYABgAHAAkACAAH
AAYABgAIAAkACAAJAAoADAANAA0ADQAMAAwADAAMAAoACwAOAAwADAAMAAwADgAOAA8A
EAATABMAEwATABUAFQAVABYAFgAXABcAFwAZABoAGwAbABkAGAAVABQAFgAWABUAFQAY
ABkAGgAaABUAEwASABAAEgASABEAEAAPAA8ADgAOAA0ADQAPABAAEAARABEAEQAPAA4A
DAALAAoACgAKAAgABgAGAAcABwAHAAgACQAKAAwADAAMAA0ADQAMAAsACgALAAwADQAO
ABAAEQASABIADwAOABIAGwAmADQAQgBOAF0AbwCCAJkArwDJAOsADwEyAVYBbgF3AXYB
aAFCAQgBugBiABAAwf9k/wr/4f7o/vz+Df8g/zz/Yv+E/5//tf/I/9r/6P/z//v/AAAE
AAIABAAEAAUABgAHAAgACwALAAwADAAMAAwADQANAA4ADwAPAA8AEAAQABIAFAAVABYA
FQAUABMAEgAUABQAFAAVABcAFwAXABcAGQAaABsAHAAbAB0AHAAbAB0AHQAfACAAIgAi
ACMAIwAhACEAIgAiACUAJQAlACcAKgAqACsAKwAtAC0ALwAvADAALwAvAC4ALgAvAC8A
MAAzADMANAA0ADIAMgAyADIAMgAyADEAMQAyADAALwAuAC8ALwAuACwAKAAmACQAJAAk
ACMAIwAiACMAIwAjACMAJQAlACYAJwApACkAKQApACcAJgAmACYAJwAnACcAJwApACcA
JwAnACYAJQAlACQAIgAiACIAIgAhACEAIgAjACUAJQAkACMAJAAkACUAJQAjACIAIgAh
ACEAIQAiACIAHgAeAB4AHgAfACIAIwAkACQAJgAoACsAKQAnACUAIwAjACMAJAAkACQA
JAAlACcAKAApACoALAAuAC8ALgAvAC4AMAAxADEALwAuAC4ALgAvADAAMgA0ADMAMgAx
ADAANQA2ADYANwA3ADcAOAA4ADoAOwA8ADsAPAA/AEIAQwBBAEAAPwA+AD4APQA8ADwA
PgA+AEAAQgBEAEQARABDAEAAPwA9ADwAOwA6ADgANgAzADMAMgAxADEAMgAzADQANQA3
ADkAOgA4ADYANAA0ADMAMQAxADIANAA0ADQANAAxADAALwAuADAAMgA0ADYANAA0ADQA
NAA2AA==
         </WaveFormData>
      </LeadData>
      <LeadData>
         <LeadByteCountTotal>10000</LeadByteCountTotal>
         <LeadTimeOffset>0</LeadTimeOffset>
         <LeadSampleCountTotal>5000</LeadSampleCountTotal>
         <LeadAmplitudeUnitsPerBit>4.88</LeadAmplitudeUnitsPerBit>
         <LeadAmplitudeUnits>¦ÌV</LeadAmplitudeUnits>
         <LeadHighLimit>2147483647</LeadHighLimit>
         <LeadLowLimit>268435456</LeadLowLimit>
         <LeadID>V5</LeadID>
         <LeadOffsetFirstSample>0</LeadOffsetFirstSample>
         <FirstSampleBaseline>0</FirstSampleBaseline>
         <LeadSampleSize>2</LeadSampleSize>
         <LeadOff>FALSE</LeadOff>
         <BaselineSway>FALSE</BaselineSway>
         <ExcessiveACNoise>FALSE</ExcessiveACNoise>
         <MuscleNoise>FALSE</MuscleNoise>
         <LeadDataCRC32>2048712879</LeadDataCRC32>
         <WaveFormData>
GgAaABoAGgAZABgAFwAWABYAFgAWABYAFgAWABYAFgAUABQAFAAUABIAEgASABIAEgAS
ABIAEgASABIAEgASABIAEgASABIAEQAQAA8ADgAPABAAEQASABAAEAAQABAAEAAQABAA
EAAQABAAEAAQABAAEAAQABAAEQASABMAFAAUABQAFAAUABIAEgASABIAFAAUABQAFAAS
ABIAEgASABQAFAAUABQAFgAWABYAFgAYABgAGAAYABgAGAAYABgAGAAaABoAGgAbAB0A
HQAeAB4AHgAeAB4AIAAgACEAIQAhACEAIQAhAB8AIQAhACEAIwAkACUAJQAkACIAIQAf
AB4AHQAdAB0AHwAdABsAGwAbABsAGwAdAB4AHwAfAB8AHAAbABkAFwAVABUAFAATABQA
EwATABMAEAAQABAAEAASABMAEwAUABYAFgAWABYAFAAUABQAFAAVABUAFQAWABYAFgAW
ABcAGgAYABkAIgAvAEEAVgBvAI0AqwDJAOwAGgFLAX0BqwHFAc8BxgGmAWgBCgGjAE4A
EADS/47/Zf9f/2X/af9y/4X/nP+w/8H/0v/d/+X/7//2//v/+//+//7//v/+/wAAAAAA
AAIABAAFAAUABAAEAAYABAAEAAQABAAHAAkACQAJAAcACAAIAAgACgAKAAoACgAKAAoA
CgALAAkACQAIAAgACgALAAwADQAMAAsACgAJAAsACwALAAsACgAKAAoACgAHAAcACQAJ
AAsADQAOAA4ADQANAA4ADgAOAA4ADwAPAA8AEQARABEAEQARABEAEQATABMAEwASABEA
EQARABEAEQASABIAEgAPAAwACwALAAsACwALAAsADAAMAAwADAAKAAsACwANAA0ADwAQ
ABMAFgAWABgAGQAYABkAGQAaABwAHQAeAB4AGwAaABoAGgAcABwAHAAcABwAHAAaABkA
FwAWABUAFQATABMAEwATABQAFQAWABUAEwATABMAEwATABQAFAAUABUAFQAWABcAFQAV
ABQAEwARABEAEQAQABAAEAAQABEADwAOAA4ADgAMAAwADAAMAAwADQAOABEADwAPAA0A
DwARABEAEQASABEAEQASABIAEgARABAADgAOABAAEQARAA8ADwAPAA8AEAAQABAADwAO
AAwADgAOAA4ADgAQABAAEAAQABEAEAAPAA8AEQARABIAEgAUABQAFAAUABMAEwASABMA
FQAVABUAEwAVABUAFQAXABcAFwAWABQAFAATABEAEAAPAA8ADwAPAAwACQAIAAcACQAJ
AAsADAANAA0ADQAMAAkABwAFAAMAAwACAAEAAAD////////+//7//v/+//7//////wAA
AAAAAAAAAAAAAP7//v/+////AQABAAIAAgACAAIAAwAEAAIA/f/+/wcAFwAqAEEAYQCD
AKUAxADuACEBUwGJAbcB0wHeAdQBqgFkAQMBmgBCAPz/tv9v/0X/Qf9J/1D/Wf9s/4L/
l/+o/7f/xf/P/9j/3f/d/+L/5v/k/+T/5v/m/+X/5v/n/+f/6f/o/+j/6v/q/+r/6v/q
/+v/7f/t/+3/7f/u/+7/7v/w//D/8P/w/+3/7P/r/+v/7f/t/+z/7P/t/+3/7f/t/+v/
6//r/+v/6//r/+v/6//s/+z/7P/s/+3/7f/v/+//7P/t/+3/7P/u/+//8f/y//H/8P/w
/+//8P/z//T/9f/z//P/8//z//P/8//z//L/8f/x//H/8f/w//D/7//u/+//7P/r/+v/
6f/p/+n/6f/m/+b/5v/m/+b/5//n/+n/6f/r/+z/7//w//D/8v/z//b/9//3//j/+f/5
//n/+P/4//j/+f/6//n/+P/3//b/9P/0//L/8f/w//D/8P/x/+//7//v/+//7//v/+//
7f/t/+3/7f/t/+//8P/w//D/7f/r/+r/6f/n/+f/5v/l/+j/6f/q/+r/5//m/+X/5f/l
/+T/5P/k/+X/5v/n/+j/5//n/+f/6f/r/+v/6f/r/+n/6f/p/+r/7P/t/+//8P/w/+//
7v/s/+r/7P/t/+3/7f/t/+3/7f/s/+z/7P/r/+7/7P/s//D/7//u/+3/7P/s/+z/7P/s
//H/8v/z//X/9v/1//X/9P/0//T/9P/0//b/9//3//n/+f/5//n/9//3//f/9//5//f/
9//2//T/9f/1//T/9P/z//P/8//z/+//7f/t/+3/7f/t/+//8P/z//P/8//y//L/8f/w
/+//7f/s/+v/6v/o/+f/5v/k/+b/5v/m/+b/6f/p/+r/6v/s/+z/7P/s/+z/7P/s/+3/
6v/p/+n/6P/q/+z/7f/u/+z/6f/q/+//+f8OACcAQQBhAIEAoADGAPsAMQFpAaEBxwHW
AdQBuAF8ASUBuABUAAYAwP93/0H/Mf83/z7/R/9U/2r/gf+S/6H/r/+7/8T/yf/L/9D/
0v/S/9L/1P/U/9T/1v/Y/9n/2f/Y/9j/2v/b/9z/3f/e/97/3//e/93/3P/c/9v/2v/c
/9z/3P/c/97/3v/e/9//3//f/97/3v/e/93/3P/b/9z/3f/e/9//3//f/9//3//f/97/
3f/c/97/3//i/+P/4f/j/+T/5P/j/+P/5P/k/+b/5v/n/+f/5f/n/+f/5//l/+X/5f/l
/+P/4//j/+L/4//j/+P/4//h/+L/4v/i/+H/3v/d/93/3//f/9//3//c/9z/3P/c/9z/
3f/d/9//3//h/+L/5f/m/+b/6P/p/+z/7f/t/+7/7//v/+//7v/w//D/8f/y//H/8P/v
/+7/8P/w/+7/7f/t/+z/6//r/+v/6//r/+v/7f/t/+3/6//r/+v/6//r/+3/7v/u/+7/
7v/t/+3/7f/s/+v/6f/n/+f/5//n/+b/6P/o/+j/6f/r/+r/6v/q/+j/6P/o/+j/5//n
/+f/6f/p/+n/5//p/+f/5//n/+j/6//r/+z/7P/t/+3/7f/s/+z/7v/v/+//7//v/+//
7//w//D/8P/v/+z/7P/s/+7/8f/x//D/8P/v//H/8P/w//D/8P/w//L/8v/y//L/9v/2
//b/9//4//f/9//2//f/+P/5//r/+v/7//v//f/9//3//f/7//3//f/9////AAABAAEA
AAD8//v/+f/4//n/+f/5//n/+f/3//f/9//5//n/+//8//v/+//7//r/9//1//P/8f/z
//L/8f/w//H/8f/x//D/8P/w//D/8P/x//H/8v/y//L/8v/y//L/8P/w//D/8f/z//P/
9P/0//T/9v/3//T/9v/7/wIADwAhADgAUQBvAI0AqwDUAAQBMwFnAZEBqQGvAaIBfAE4
AdgAdQAmAOT/ov9g/z3/O/9B/0X/Uv9n/4D/lv+l/7T/v//J/9P/2P/Z/9n/3v/g/+D/
4P/i/+L/4P/i/+T/5f/l/+T/5P/m/+T/5P/k/+T/5//p/+n/6f/n/+j/6P/o/+j/6P/o
/+j/6f/q/+v/7f/r/+v/6v/q/+n/6f/p/+n/6f/p/+n/6f/q/+v/7P/t/+z/7P/s/+z/
6f/p/+v/6//t/+//8P/w/+//7//w//D/8P/w//H/8f/x//P/8//z//H/8f/x//H/8//z
//P/8v/y//P/9P/1//X/9v/2//b/9v/0//T/9f/z//P/8//z//T/9P/0//T/9P/1//X/
9//4//v//f8BAAIAAgAEAAUABAAFAAUABgAIAAkACgAKAAoACgALAAwADQAMAAsACgAM
AAwACgAJAAgACAAIAAkACQAJAAkACQAJAAkACQAHAAkACQAJAAkACAAIAAcABgAIAAcA
BwAHAAcABwAGAAUABwAHAAcABgAFAAQAAwADAAUABAAEAAQAAgACAAIAAgACAAMABAAH
AAcABwAFAAcABgAFAAQABAAHAAcACAAIAAgABwAGAAQABQAIAAoACwAJAAkACQAJAAoA
CgAKAAkACgAKAAoADAAMAAsACQAIAAcABwAJAAoACAAIAAgACAAKAAoACgAKAA4ADgAO
AA8AEQARABIAEgAQABAAEAAQABIAEwATABUAEwATABMAEQAVABUAFQAXABYAFwAXABYA
FAATABEAEAAPAA8ADwAPAA0ACwALAAsADQANAA8AEAAQAA8ADgAMAAsACQAHAAUABQAE
AAMAAgABAAEAAQAAAAMABAAFAAYABgAFAAUABAAEAAQABAAEAAYABgAGAAcABQAFAAYA
BgAKAA4ADQAMAAoADwAYACcAPQBSAGkAgwCfAL0A5AAOATsBZwGJAZkBnwGOAVwBDgGo
AEkABgDS/5b/YP9L/03/Vf9b/2b/ff+Y/6z/u//I/9X/3f/l/+r/7f/v//D/8P/y//L/
9P/0//L/9P/2//f/9f/0//T/9v/4//j/+P/4//j/+f/4//f/+f/6//r/+v/6//r/+v/6
//j/+P/4//n/+//7//r/+v/5//n/+f/5//v/+//7//v/+//7//v/+//6//r/+v/6//r/
+//+/////f///wAAAAD/////AAAAAAAAAAABAAEA//8BAAEAAQADAAMAAwADAAQABQAG
AAYACAAJAAoACwAIAAgABwAGAAgABgAGAAcABQAFAAUABQAEAAQABAAEAAYABwAHAAkA
CwANAA4AEQASABIAFAAVABQAFQAVABYAFwAXABcAFgAYABgAGQAaABoAGgAaABoAGAAY
ABYAFQAUABQAFAAVABQAEwASABEAEQARABEADwAMAAsACgAJAAkACgAKAAoABwAFAAQA
AwADAAMAAgABAAMAAwADAAIAAQAAAP////////7//v/+/wEAAgADAAQAAgABAAAAAQAB
AAEA//8BAP///////wAAAQABAAIAAgAFAAUABQAEAAMABAAEAAMABQAFAAUABQAGAAYA
BgAFAAQABAAEAAYAAwADAAIABAAEAAQABAAEAAIAAgACAAIABAAEAAQABQAJAAkACgAK
AAgACAAIAAgACgALAAsADQAMAAsACgAHAAkACQAJAAsADAANAA0ADAALAAsACgAKAAYA
BQAEAAMA///9//3//f/+////AgAEAAMAAwADAAIAAwABAP///f/9//z/+//6//z//f/+
//7//f/8//v/+v/6//n/+f/4//f/9v/1//T/9v/2//b/9//6//v//f/+//r/+P/3//j/
+P///woAGQAtAEQAXwB7AJcAtQDcAAgBNwFrAZMBpwGtAaABeAEyAdQAbwAeAN7/nv9g
/z//Qf9J/03/VP9j/37/mP+n/7L/wf/N/9X/2P/d/+P/5v/k/+L/4v/k/+T/5P/m/+j/
6f/p/+j/6P/q/+j/6P/o/+j/5//p/+n/6f/r/+z/7P/s/+r/6v/q/+r/6//s/+3/7//s
/+v/6f/o/+v/6//r/+v/7P/t/+7/7//t/+3/7f/t/+7/7v/u/+7/6//r/+3/7f/s/+3/
7f/s/+z/7f/v//D/8v/y//P/8//y//P/8v/x//H/8f/x//H/7//v/+//7v/u/+//8P/x
/+//8P/w//D/7//s/+v/6//p/+n/6f/p/+j/6P/o/+j/6P/p/+n/6//r/+3/7v/x//T/
9P/2//f/+P/5//n/+v/6//v//P/8//3//P/8//z//f/8//v/+v/8//z/+v/5//X/9P/z
//P/9f/1//X/9f/3//f/9//1//P/8f/v/+3/7f/u/+7/7v/u/+3/7f/t/+v/6//q/+n/
6//r/+v/6v/s/+z/7P/t/+z/6v/p/+j/6v/q/+r/6v/p/+n/6f/r/+v/6//p/+v/6v/p
/+j/6P/q/+v/7f/u/+7/7f/s/+r/6f/q/+r/6f/r/+v/6//r/+v/6v/p/+f/6P/q/+j/
6P/m/+b/5v/m/+T/5P/k/+T/6P/o/+j/6f/o/+f/5//m/+b/5v/m/+b/6f/r/+z/7//t
/+3/7f/r/+r/6f/o/+n/6v/r/+v/6v/p/+n/6P/o/+f/5//n/+f/4//h/+H/4f/f/9//
4f/i/+X/5f/l/+T/5P/j/+L/4f/g/97/3P/a/9f/1//X/9b/1v/W/9b/1v/Z/9n/2v/a
/9z/3P/c/9z/2v/a/9r/2//b/9v/3P/c/97/4P/h/+D/3P/Z/97/6f/9/xQAKQBHAG0A
jwCwAOAAFQFJAYEBrwHHAcoBtgGCATIByQBeAAwAyP+A/z//I/8l/yn/MP89/1D/aP97
/4r/mf+n/7P/uv+//8H/wv/A/8H/wv/F/8b/x//K/83/z//O/8z/y//M/8z/zP/M/8z/
y//N/83/zf/O/9D/0f/S/9L/0v/S/9L/0P/Q/9D/0f/R/9H/0P/Q/9H/0f/R/9H/z//P
/8//z//R/9H/0f/R/9T/1P/U/9T/1f/V/9f/1//W/9f/1//W/9P/0//U/9T/1P/U/9X/
1f/X/9n/2f/Z/9n/2f/Z/9n/2f/Z/9n/2P/Z/9n/2f/Z/9f/2P/Y/9j/1//U/9P/0//U
/9X/1v/X/9P/0v/R/9D/0v/T/9P/1f/T/9X/1v/Z/9z/3P/e/9//4P/h/+H/4v/k/+X/
5v/m/+X/5P/k/+T/6P/o/+j/6P/m/+b/5P/j/+H/4P/f/9//3//f/9//3//f/9//3//d
/9//3//f/9//3f/e/97/3v/c/9v/2//b/9n/2f/Y/9f/2P/Z/9r/2v/a/9r/2v/b/9r/
2P/X/9b/2P/Y/9j/2P/X/9f/1//Z/9v/2//Z/9v/2//b/9v/3P/d/93/3v/e/93/3f/d
/9z/3f/g/+L/4//j/+P/4//j/+L/5P/i/+D/4v/i/+L/4v/k/+T/5P/k/+b/5v/m/+f/
6f/p/+r/6v/q/+r/6v/q/+j/6f/p/+v/6//r/+v/6f/r/+v/6//t//D/8f/x//D/7f/r
/+j/5v/l/+X/5f/l/+X/4//j/+P/4f/h/+P/5P/n/+f/5//m/+X/4//h/9//3//e/93/
3P/b/9v/2//a/9r/2v/a/9r/2//b/9z/3P/c/9z/3P/c/97/3v/e/9//3f/d/97/3v/i
/+L/3//e/97/4f/o//P/BQAaAC8ASwBrAIkArADaAAkBOQFtAY8BnQGaAXwBQgHsAIMA
JADe/6D/Xv8t/x//I/8p/zT/Rf9c/3b/if+W/6H/q/+3/8D/wf/D/8T/xv/E/8T/xv/G
/8b/yP/K/8v/zf/M/8z/zv/O/87/zv/O/8//0f/R/9H/0f/S/9L/0v/S/9L/0v/S/9P/
1P/V/9f/1f/V/9T/1P/X/9f/1//X/9X/1f/V/9X/1f/V/9X/1f/W/9b/1v/W/9P/0//V
/9X/1f/X/9j/2P/X/9f/2P/Y/9j/2P/Z/9n/2f/b/9v/2//d/93/3f/d/93/3f/d/9z/
2f/Z/9n/2f/b/9z/3P/c/97/3P/c/93/3P/b/9r/2f/a/9r/2v/a/9r/2//b/93/3f/f
/+D/4//l/+b/6f/r/+v/6//q/+r/7v/v//D/8P/v/+7/7v/u//D/8P/w//D/8P/w/+7/
7f/t/+z/6//r/+n/6f/p/+n/6v/r/+z/6//p/+n/6f/p/+n/6v/q/+r/6v/p/+n/6f/q
/+v/6//r/+n/6f/p/+j/5v/m/+b/5//n/+b/5v/m/+b/5v/m/+b/5v/n/+j/6//p/+n/
5//p/+v/6//r/+z/6//r/+z/7P/t/+3/7f/s/+7/8P/x//H/8f/x//H/8f/w//T/9P/y
//L/8v/y//L/8v/y//L/9v/2//b/9//3//f/+P/4//r/+v/6//r/+P/5//n/+//9//3/
/f/7//3//f/9////AAABAAEAAAD+//3/+//6//v/+//7//v/9//1//X/9f/3//f/+f/6
//n/+f/5//j/9//1//P/8f/z//L/8f/w/+//7//v/+7/8P/w//D/8P/v/+//8P/w//D/
8P/w//D/8v/y//L/8//x//H/8v/y//L/9P/1//b/+P/7/wAACQAdADIASQBlAIUAnwDA
AOwAFwFFAXEBiQGVAY4BcAE0AdgAcQAgAOb/qv9q/0H/O/9B/0f/UP9h/3r/kP+h/7L/
wf/L/9f/3v/d/9//4P/i/+L/4v/k/+T/5v/o/+r/6//p/+j/6P/q/+z/7P/s/+z/7P/t
/+z/6//t/+7/7v/u/+z/7P/s/+z/6//q/+n/6f/r/+v/6v/q/+n/6f/p/+n/6P/n/+b/
5f/n/+f/5//n/+j/6P/o/+j/6f/p/+v/6//p/+v/7P/s/+3/7f/u/+7/8P/w//H/8f/v
//H/8f/x/+//7//v/+//8P/x//L/8v/w/+//7v/t/+3/7v/u/+7/7//s/+v/6//r/+v/
6//r/+j/6P/o/+j/6v/r/+v/7f/u//H/8//3//j/+P/6//v//P/9//3//v/////////+
//7//v///wAAAAAAAAAAAAAAAAAA/v/9//z//P/8//3//f/9//3//f/9//3//f/7//3/
/f/9//3/+//8//z//P/6//n/+f/5//v/+//6//n/9//3//f/9v/2//b/9v/3//f/9v/2
//b/9v/2//b/9v/3//f/9//5//n/+f/3//n/+//7//v//P/7//v//P/8//3//f/9//z/
/P/+//////////////////z//v/8//v/+v/8//z//P/8//7//v/+//7//v/+//7///8D
AAMABAAEAAYABgAGAAYABAAFAAUABwAFAAUABQADAAUABQAFAAcACQALAAwADAAIAAcA
BQAEAAMAAwADAAMA///9//3//f/9//3///8AAAMAAwADAAIAAQD///3/+//6//j/9v/0
//b/9//4//j/+P/4//j/+P/5//n/+v/6//r/+v/6//r/+P/4//j/+f/5//n/+v/6//r/
+v/7//z//v8FAAwAFwAnADwAVQBxAIsApQDKAPgAJQFRAXkBjwGVAYgBZAEiAcAAXQAU
ANz/nv9g/z3/Pf9B/0X/Tv9h/3r/kv+l/7b/w//N/9H/2P/b/9v/3P/c/97/3v/g/+D/
4v/k/+b/5//p/+j/6P/q/+j/6P/o/+j/5//p/+n/6f/q/+z/7f/u/+z/7P/s/+z/6v/q
/+r/6//q/+n/5//m/+f/5//n/+f/6v/r/+z/7f/t/+3/7f/t/+z/7P/s/+z/6//r/+3/
7f/t/+//8P/w/+//7//w//D/7v/u/+//7//v//H/8f/x//P/8//z//P/8v/x//D/7v/v
/+//7//v/+3/7v/u/+7/8P/u/+7/7//t/+v/6f/n/+j/6P/o/+j/6v/r/+v/7f/t/+//
8P/z//b/9v/4//n/+P/5//n/+v/8//3//v/+//3//P/8//z//P/8//z//P/8//z/+v/5
//n/+P/3//f/+f/5//n/+f/5//n/+f/3//f/9//3//f/9f/0//L/8P/w/+//7//v//D/
8f/x//H/8f/x//H/8P/u/+7/7v/v/+//7v/u/+7/7v/u/+7/7v/v/+//7//x//H/8f/v
//H/7v/t/+z/7P/t/+3/7v/u//H/8f/x//D/8v/0//X/9f/y//H/8P/v//L/8v/y//L/
8v/y//L/8P/w//D/8P/x//D/7//v//P/8//0//T/9P/0//T/9P/2//f/9//5//b/9f/0
//H/9f/1//X/9//4//n/+f/4//j/9//1//T/8f/x//H/8f/u/+v/6v/p/+n/6f/r/+z/
7//v/+//7v/r/+n/5//l/+X/5P/j/+L/3//f/9//3v/e/97/3v/e/93/3f/e/97/3v/e
/97/3v/g/+D/4P/h/9//3//g/+D/4P/g/9//4P/e/9//5v/x/wcAIAA3AFUAdwCXALoA
7AAdAVMBiwGvAbsBtgGcAWIBBgGXADgA7P+k/1z/Jf8X/x//J/8y/0H/VP9q/3v/iv+Z
/6f/sf+6/73/v//A/8T/wv/C/8T/xP/E/8b/yP/J/8f/xv/G/8j/yv/K/8r/yv/N/8//
z//P/83/zv/O/87/zv/O/87/zv/O/87/zv/P/9H/0f/Q/9D/0f/R/9H/0f/R/9H/0f/R
/9P/0//T/9P/1v/W/9b/1v/V/9X/1//X/9f/2f/a/9r/1//X/9j/2P/a/9r/2//b/9v/
3f/d/93/3//h/+P/5f/i/+H/4P/e/93/3f/d/93/2//c/9z/3P/b/9j/1//X/9f/1//X
/9f/1//Y/9n/2v/Y/9n/2f/b/93/3//g/+P/4v/i/+T/5f/o/+n/6f/q/+z/7f/u/+7/
7f/s/+z/7P/s/+z/7P/s/+z/7P/q/+n/6f/o/+f/5//l/+X/5f/l/+X/5f/l/+P/4//j
/+P/4//j/+T/5P/k/+b/5f/l/+X/5v/n/+f/5//l/+X/5f/k/+b/5v/m/+f/5f/k/+T/
5P/k/+T/5P/k/+X/5f/l/+f/5f/l/+P/5f/l/+X/5f/m/+j/6f/r/+z/6//r/+v/6v/o
/+r/6//r/+v/6v/r/+z/7f/u//D/8P/w//D/8f/w/+//7//v/+//8P/w/+7/7v/u/+7/
8P/x//H/8//1//f/+f/5//n/+f/5//v//v///////v/+//3/+//6//j/9//2//X/8//x
//H/8f/v/+//8f/y//X/9f/1//T/9f/z//H/7//u/+z/6v/o/+X/5f/l/+T/5v/m/+b/
5v/o/+n/6//s/+r/6v/q/+r/6v/q/+r/6//r/+v/7P/s/+z/7P/t/+7/7v/x//b/AQAR
ACYAOwBZAHUAkwC0AOIAEwFJAX8BpQG1AbgBoAFuAR4BtwBQAAQAxv+C/0f/M/83/z3/
Rv9R/2b/gP+X/6b/sf+9/8n/0v/X/9n/3v/g/97/3v/g/+D/3v/g/+L/4//l/+T/5P/m
/+b/5v/m/+b/6f/r/+v/6//r/+z/7P/s/+r/6v/q/+r/6v/q/+r/6//r/+v/6v/q/+v/
6//r/+v/7P/t/+7/7//v/+//7//v//D/8P/w//D/7//v//H/8f/v//H/8v/y//P/8//0
//T/9P/0//X/9f/1//f/9//3//n/+f/5//n/+f/5//n/+P/1//X/9f/1//f/+P/4//j/
9//0//P/8//x//H/8f/x//D/8P/w//D/8v/z//P/9f/1//f/+P/7//7//v8AAAEAAgAD
AAMABAAGAAcACAAIAAkACAAIAAgACAAIAAgACAAJAAoACQAJAAkACAAHAAcABQAFAAUA
BQAFAAUABQADAAQABQAGAAcABwAIAAgACAAHAAUABAADAAUABQAEAAMABQAFAAUABAAE
AAQABAAFAAUABAAEAAQABAAEAAQABAAFAAUABQAHAAkACQAHAAkABwAHAAcACAAJAAkA
CgAKAAoACQAIAAYACAAKAAsACwALAAsACQAKAAsADAANAA4AEQASABMAFAAUABQAFAAV
ABcAFwAYABgAGAAYABgAGAAaABsAGwAdAB0AHQAdABsAHwAfAB8AIQAhACEAIAAeAB4A
HQAbABoAGQAZABkAGQAZABcAFwAXABcAFwAZABoAGQAZABkAGAAXABUAEwARABMAEgAR
ABAAEQARABEAEAAPAA4ADQAMAA0ADQAOAA4ADgAOAA4ADgAMAAwADAANAA8ADwAQABAA
DgAOAA8AEgAQABMAGgAlADUARgBZAHMAkQCpAMgA8gAhAVMBgwGlAbUBuAGiAWwBHgG5
AF4AHADg/57/Z/9T/1f/X/9m/3P/iP+i/7X/xv/Z/+f/7f/0//n/+f/8/wAA///+////
/v/+/wAAAgADAAUABAAEAAYABwAIAAkACgALAA0ADQANAA0ADgAOAA4AEAAQABAAEAAS
ABIAEgATABEAEQAQABAAEwATABMAEwATABMAEwATABMAEwATABMAFQAWABcAGAAVABUA
FwAXABcAGQAaABoAGQAZABoAGgAaABoAGwAbAB0AHwAfAB8AHQAdAB0AHQAeAB8AIAAg
AB8AHwAfAB8AHwAgACAAIAAgAB4AHgAfAB0AHQAdAB0AHAAcABwAHAAcAB0AHQAfACEA
IwAkACcAKAAoACoAKwAsAC0ALQAuADAAMQAyADIAMQAwADAAMAAyADIAMgAyADIAMgAw
AC8ALwAuAC0ALQAuAC8AMAAxADEAMQAxAC8ALwAvAC8ALwAtAC4ALgAuAC4ALQAtAC0A
LAArACkAJwAoACkAKgAqACwALAAsAC0ALQAsACwALAArACoAKQAoACgAKQAqAC0ALQAt
ACsALQAvAC8ALwAwADEAMQAyADIAMgAxADAALgAuACwALQAuACwALAAsACwALwAwADEA
MgA0ADQANAA1ADUANQA2ADYANwA4ADkAOgA4ADkAOQA7ADkAOQA5ADcAOwA7ADsAPQA+
AD8APwA+ADoAOQA3ADYANgA3ADgAOQA3ADUANQA1ADcANwA5ADoAOQA5ADkAOAA3ADUA
MwAxAC8ALgAtACwAKwArACsAKgArACwALQAuAC8ALwAwADAALgAuAC4ALgAuAC4ALgAv
AC8ALwAwADAAMgAwADEAMgA0ADcAQABNAGEAegCVALEAzQDrABIBPAFrAZsBwQHVAdkB
yAGcAVQB7ACHAD4ABADC/4j/b/9v/3n/gf+I/5v/tv/O/9//7v/5/wMACQAQABUAGQAa
ABYAGAAYABoAGgAaABwAHgAfAB0AHAAcAB4AIAAgACAAIAAfACEAIQAhACEAIgAiACIA
IgAiACIAIgAiACIAIgAjACMAIwAiACIAJAAlACYAJwAlACUAJQAlACMAIwAjACMAJAAk
ACQAJAAjACMAJQAlACMAJQAmACYAKAApACsALAAqACoAKwArACkAKwArACsAKgApACgA
JwAnACcAJwAmACMAIwAjACMAJQAmACYAJgAnACQAIwAjACMAIwAjACMAIQAgAB8AHgAf
ACEAIgAlACUAJwAoACsAKgAqACwALQAuAC8ALwAwADAAMQAyADIAMwA0ADYAOAA3ADYA
NQA0ADMAMgAvAC0ALAAsACwALQArACsAKwArAC0ALQAtACsALAAtAC4ALwAsACwAKwAq
ACoAKQApACkAKAAnACUAIwAkACUAJgAmACgAKAAoACkAKAAmACUAJAAlACYAJwAoACcA
JwAnACkAKwArACkAKwAtAC0ALQAuAC4ALQAtACwAKwArACsAKgAoACoAKwArACsAKwAr
ACsALQAuAC8ALwAwADAAMAAyADMAMwAyADIAMQAxADEAMgA0ADUANQA2ADUANAA0ADMA
NQA1ADYANwA6ADoAOgA6ADcANQAyAC8ALwAvAC4ALQAuACsAKgAqACwALAArACoALQAv
ADAAMQAuACsAKQAnACUAIwAjACIAJAAkACQAJAAjACIAIQAgACAAIAAgACAAIgAiACIA
IgAjAA==
         </WaveFormData>
      </LeadData>
      <LeadData>
         <LeadByteCountTotal>10000</LeadByteCountTotal>
         <LeadTimeOffset>0</LeadTimeOffset>
         <LeadSampleCountTotal>5000</LeadSampleCountTotal>
         <LeadAmplitudeUnitsPerBit>4.88</LeadAmplitudeUnitsPerBit>
         <LeadAmplitudeUnits>¦ÌV</LeadAmplitudeUnits>
         <LeadHighLimit>2147483647</LeadHighLimit>
         <LeadLowLimit>268435456</LeadLowLimit>
         <LeadID>V6</LeadID>
         <LeadOffsetFirstSample>0</LeadOffsetFirstSample>
         <FirstSampleBaseline>0</FirstSampleBaseline>
         <LeadSampleSize>2</LeadSampleSize>
         <LeadOff>FALSE</LeadOff>
         <BaselineSway>FALSE</BaselineSway>
         <ExcessiveACNoise>FALSE</ExcessiveACNoise>
         <MuscleNoise>FALSE</MuscleNoise>
         <LeadDataCRC32>164883374</LeadDataCRC32>
         <WaveFormData>
/v/+//7//v/7//r/+f/4//j/+P/4//j/+P/4//j/+P/4//j/+P/4//b/9v/2//b/9P/0
//T/9P/0//T/9P/0//T/9P/0//T/8//y//H/8P/y//L/8v/y//D/8P/w//D/8P/w//D/
8P/y//L/8v/y//D/8P/w//D/8P/w//D/8P/w//D/8P/w/+7/7v/u/+7/7//w//H/8v/w
//D/8P/w//L/8v/y//L/8v/y//L/8v/0//T/9P/0//T/9P/0//L/8//0//T/9P/4//j/
+v/7//n/+f/5//n/+//7//3//v/+//7//v/9////AAAAAAEAAwAEAAQABAADAAEA/v/9
//z//P/8//z//P/7//v//P/8//z//P/8//7//v/+//7//f/6//j/9P/0//X/9f/1//X/
9f/1//X/8v/x//D/7//x//H/8f/y//L/8v/y//L/8f/x//H/8f/0//T/9P/0//L/8f/z
//P/9f/x//H/9v8CAA8AIQAyAEoAYQB3AJAAtADdAAgBMgFQAV8BYwFSASQB1wCDAEQA
GQDr/7r/mP+O/43/jf+R/57/q/+6/8P/zP/S/9f/2//f/+T/5P/m/+f/5f/l/+X/5v/o
/+n/6f/p/+b/5v/m/+b/5//n/+j/6f/q/+r/6//t/+v/6//r/+v/7f/t/+3/7f/r/+v/
6//r/+r/6f/p/+r/7P/t/+7/7//t/+7/7v/t/+3/7f/t/+7/7P/s/+z/7P/r/+r/6f/o
/+r/6//s/+z/7v/u/+//7//u/+3/6//q/+z/7v/u/+//7//v//D/8P/u/+7/7v/t/+v/
6//r/+v/7v/x//L/8//y//H/8P/v//D/8P/x//L/8f/y//L/8v/y//L/9f/3//f/+P/5
//v//P/9//3//f/+//7///8AAAEAAgACAAIAAAAAAP7//v8AAAEAAAABAAEAAAD9//v/
+f/4//j/9//3//n/+f/5//z//P/8//z/+f/4//j/+P/6//r/+f/4//n/+v/7//z/+v/6
//r/+v/4//j/+P/2//j/+f/5//n/+P/3//X/8f/1//X/9f/2//b/9v/2//f/9v/2//T/
9P/2//b/9//3//f/9//3//f/9//2//b/9v/3//f/+f/5//f/9f/0//T/9v/4//n/+//5
//b/9v/2//b/9v/2//b/9P/3//b/9v/2//j/+f/8//7///8BAAEAAQABAAAAAQABAAAA
AQACAAIAAwACAAIAAwAFAAUABAADAAIABAADAAQABAAEAAQABAADAP///v/+//7/AAAA
AAAAAgACAAIAAgACAAAA///8//v/+f/4//f/9f/1//X/9f/1//X/9f/1//X/9f/1//b/
9v/4//j/+P/3//T/8//y//L/9P/2//j/+v/5//n/9//1//H/6//q//L///8PACQAPgBZ
AHMAigCsANUA/gAuAVoBeQGLAY4BcgE7AesAmABZACcA8v++/5z/kf+R/5P/mP+h/7D/
v//E/8r/0f/V/9n/3P/e/+L/4//l/+X/5f/m/+X/5f/k/+P/5P/k/+T/5P/l/+X/5v/n
/+f/5v/m/+f/6f/p/+n/6f/p/+n/6f/p/+b/5f/k/+P/5f/l/+b/6P/o/+f/5v/l/+X/
5v/m/+X/5f/l/+X/5v/o/+j/6P/o/+b/5v/m/+b/5v/n/+j/6P/o/+j/6f/p/+j/5//l
/+T/5f/o/+n/6//p/+n/6v/q/+r/6v/q/+n/6f/p/+n/6f/m/+f/5v/l/+f/5//n/+f/
5P/k/+X/5v/k/+T/4//i/+P/5P/o/+v/6//s/+3/7//w//H/8f/x//L/8v/z//T/9P/0
//P/8v/0//T/8v/y//H/8f/v/+//8P/w/+7/7f/t/+z/7P/r/+j/6f/o/+f/5v/m/+b/
5v/n/+b/5v/m/+f/6P/o/+j/5f/k/+P/4v/i/+L/4v/i/+P/5P/l/+T/4f/h/+D/3//h
/+H/4P/d/+D/4f/i/+T/4//i/+H/4f/i/+L/4P/g/+L/4v/j/+P/5//n/+f/5//l/+T/
5P/k/+X/5f/n/+f/6f/n/+b/5v/m/+b/5f/l/+n/5//o/+r/5//m/+X/5P/k/+T/4v/l
/+n/6v/r/+7/7P/u/+//7//u/+3/7P/r/+3/7//w//D/8P/w/+//7//u/+7/7//x//H/
8P/v/+7/7v/t/+7/7v/u/+7/7v/t/+v/6v/q/+r/6v/q/+r/7P/u/+7/7v/u/+3/7f/r
/+v/6v/o/+b/4//i/+H/4P/f/+D/4f/i/+P/5P/l/+f/6P/o/+j/6P/n/+X/5f/l/+b/
5P/k/+T/5P/p/+n/6//r/+f/4//g/+L/6//7/xIAJgA/AFcAbACKALcA5AAUAUYBawGB
AYoBegFRAQsBsgBlAC8A/P/G/5z/i/+H/4f/jP+T/6D/rf+2/77/x//N/9H/1P/W/9j/
2f/X/9f/1//Y/9z/3f/d/93/3v/e/97/3v/h/+H/4v/j/+L/4P/f/9//3//f/9//3//f
/9//3//f/+H/4f/h/+H/4f/h/+L/5P/k/+P/4v/h/+P/5P/k/+P/4f/h/+H/4v/g/+D/
4P/g/+P/5P/l/+b/5P/l/+b/5v/k/+T/5f/l/+f/5//m/+b/5v/o/+j/6f/n/+f/6P/o
/+j/6P/o/+f/6P/p/+r/6//r/+3/7f/t/+v/6//r/+v/6v/q/+v/7P/s/+z/6//q/+z/
7P/v//H/8v/0//b/+f/8//3//f/9//3//v8AAAIAAAAAAP///v8AAAAA/v/+//3//f/7
//v//P/8//r/+f/4//j/+f/5//f/+f/5//n/+P/4//j/+P/5//j/+P/4//n/+v/6//r/
+P/4//j/+P/1//T/8//y//T/9P/0//L/8//1//b/9//5//n/+P/1//X/9f/1//b/9f/0
//P/8//2//b/9P/0//L/8v/z//P/9//3//f/9//5//j/+P/4//j/9//4//f/+P/3//f/
+P/5//r/+v/7//r/+f/5//j/+P/5//r/+//5//r/+P/6//r/+v/6//v//P/7////AAAA
AAAAAgAAAAIAAwADAAMAAwADAAMAAwAFAAYABgAGAAYABQAFAAYABgAHAAkACgAKAAoA
CgAIAAUABAACAAQABAAEAAMAAgACAAMABAACAAIAAgAEAAQABAAEAAQAAQD///v/+f/7
//r/+f/3//f/9//3//f/9//3//f/9//1//X/9v/2//T/9P/0//P/8//z//P/9P/2//b/
9v/2//P/9f/1//P/8f/z//j/AgARACEANgBOAGMAdwCYAL4A5wAUAToBVAFhAWEBSgEW
AccAdwA8ABEA3/+u/5D/iv+J/4n/jf+a/6v/uP+//8b/zv/T/9n/3f/c/9z/4P/h/+H/
4f/h/+L/4v/j/+P/4//i/+L/4v/i/+H/4f/i/+P/5P/k/+X/5//l/+X/5f/l/+X/5f/l
/+X/5//n/+f/5//m/+X/5f/m/+f/5//n/+f/5//o/+j/5//p/+n/6f/q/+r/6v/q/+r/
5//m/+X/5P/l/+f/6f/q/+r/6v/r/+v/6//r/+r/6v/s/+7/7v/v/+z/6//r/+r/7P/s
/+z/6//t/+3/7f/t/+3/7//v/+//8f/x//H/8f/u/+7/7//w/+//8P/w//D/8P/w//P/
9f/2//j/+v/9//7//////////P/8//3//v8BAAIAAgACAAAAAAD+//7//f/9//v/+//+
//7//P/7//r/+v/7//v/+f/7//v/+//7//r/+f/4//j/+P/5//r/+P/4//f/9v/2//b/
9v/2//j/+P/4//j/+P/4//j/9v/1//X/9P/z//X/9f/0//H/8v/x//D/8P/x//L/8//1
//T/9P/y//L/8P/w//H/8f/1//X/9f/1//X/9P/0//T/9//3//n/+f/3//X/9P/0//f/
+P/4//n/+P/3//f/9v/1//X/9f/1//X/9P/2//b/9P/0//T/9P/1//b/9f/5//r/+v/6
//z//P/+//////8BAAEAAQABAAEAAwAEAAQABAAEAAMAAwAGAAYABwAJAAgACAAIAAgA
BwAFAAUABAAEAAQABAADAAEAAAAAAAAAAgACAAIABAACAAIAAgACAAIAAQD+//3/+//6
//n/9//5//n/+f/5//r/+//8//3//P/7//v/+v/6//r/+v/5//r/+//8//7/AAAAAAAA
AAAFAAcABQADAP//AQAIABYAJwA5AEoAXABxAIcApADIAO8AFgE4AUwBVwFTATIB8gCb
AE8AIgD//9P/qv+Y/5b/lf+V/5n/qP+7/8j/z//Y/+D/5f/p/+v/7P/u/+7/7f/v/+//
7//w//H/8f/w/+//7//w//H/8v/z//P/9P/1//T/8v/x//H/8//z//P/8//z//P/8//z
//P/8//z//P/9P/z//P/9P/0//P/8v/x//H/8v/y//H/8f/x//H/8v/w//D/8P/w//L/
8v/y//L/8P/x//L/8v/0//T/9f/1//P/8//y//L/8v/0//T/9f/1//X/9v/2//f/+P/5
//n/+//9////AQD+/////v/9//7///8AAAEAAAAAAAEAAgABAAIAAgACAAIAAgAFAAcA
CQAKAAsADQAQABEAEQARAA4ADgAPABAAEAAQAA8ADgARABIAEQASABEAEQAPAA8AEAAQ
AA4ADQANAAwADAALAAoACwAKAAkACAAIAAgACAAIAAgACQAKAA0ADgAOAA4ACwAKAAkA
CAAIAAgACAAIAAoACgAKAAgABQAFAAQAAwAFAAUABAABAAYABwAIAAoABwAGAAUABQAF
AAQAAQAAAAAAAAABAAEABAAFAAYABwAHAAYABgAGAAUABQAHAAcACAAHAAcACAAIAAgA
BwAHAAUABQAGAAYABwAHAAcACAAIAAgACAAIAAYABgAEAAcABgAGAAYACAAJAAwADgAP
AA8ADwAPAA8ADwARABIAEgARABAADgANAAwADAANAA8AEQASABMAFAAUABMAFAAUABIA
EAAOAAsABwAGAAYABgAHAAgACQAMAAsACgAJAAgACAAHAAQAAwAFAAQAAwABAAQABQAG
AAcABAADAAIAAQD/////AAAAAP///v/9//v//P/9//7/AAADAAQABQAGAAMAAQD/////
/f8BAAoAFgAnADkATABgAHUAiwCqANAA+QAmAUwBYgFxAXMBWgEkAdcAhQBIABsA7f++
/6T/nv+f/53/nf+m/7n/yP/P/9b/4P/n/+v/7f/w//b/+P/1//P/8//z//T/9v/3//f/
9//3//j/+f/6//j/9//3//f/9f/0//T/9f/3//f/9//3//X/9f/1//X/9//3//f/9//z
//H/8P/w//L/8//0//X/9v/4//n/+f/4//f/9v/2//j/+P/4//j/9v/2//b/9v/0//X/
9v/2//f/+P/6//v//P/9//3//v/+/wAAAAABAP////8AAAAAAAAAAAAA////////////
////AQABAAEAAAD///7//f/8//z//f/+/wEAAgACAAIAAgACAAUABwAFAAYABwAJAAwA
DQANAA0ACgAKAAsADAANAA4ADgAOAA4ADgAMAAwADQANAAsACwAOAA4ADAALAAYABAAD
AAEAAwAHAAkACwAKAAoACgAKAAYABAADAAIAAgACAAEAAAACAAIAAgACAAIAAgACAAIA
BAAEAAQAAgAEAAUABQAFAAMAAwACAP//AQABAAEAAgAAAAAAAAABAAQABAACAAIAAQAA
AAAA//8EAAUABgAHAAYABAADAAIAAgABAAIAAQADAAEAAAAAAP///v/8//v/+//9//z/
+v/4//j/+P/4//j/+P/2//n/+v/6//r//P/5//r/+v/5//n/+f/5//n/+v/9////AAAA
AAAA//////3//P/8//3//v/+//7//v/+//3//v/+//3//P/7//n/9f/0//T/9P/0//T/
9P/2//j/+P/4//j/+P/3//T/8//w/+7/7P/p/+n/6f/p/+n/6f/p/+n/6f/p/+n/6v/q
/+r/6v/q/+n/5//n/+f/6P/o/+j/6P/o/+v/7f/t/+n/4//f/+L/6v/9/w8AIAA4AFMA
bQCIAKwA2QAGATgBZAGBAY0BhAFiASMBywB2ADsACwDU/6L/iv+D/4H/gf+G/5H/ov+t
/7L/uP+//8X/y//O/9D/0P/N/8//z//P/9D/1P/V/9X/1f/U/9T/1P/U/9T/0//T/9P/
0//S/9L/0//W/9f/2P/Z/9j/1//W/9X/1f/V/9X/1f/W/9X/1f/W/9b/1f/U/9P/0f/S
/9L/0f/T/9P/0//U/9b/1v/W/9b/2P/Y/9j/2P/W/9f/2P/Y/9f/1v/W/9X/1f/V/9T/
1P/W/9j/2P/Z/9f/1//Y/9j/2P/Y/9j/1//Z/9n/2f/Z/9n/2//b/9v/2f/Z/9n/2f/b
/9z/3v/g/9//3v/c/9r/2v/a/93/3//f/+D/4f/j/+T/5f/l/+X/5f/m/+j/6v/q/+r/
6f/o/+j/6P/m/+b/6f/p/+f/5//m/+b/5P/j/+P/4v/i/+H/4f/j/+P/4//j/+L/4f/g
/9//3v/e/97/4P/g/9//3v/e/97/3v/e/97/3v/e/97/4P/g/+D/3v/c/93/3f/d/9//
3//e/9v/3//f/9//4P/e/97/3v/f/+P/5P/j/+T/5v/m/+f/5//n/+f/5//n/+n/6P/o
/+j/6//r/+3/7f/u/+3/7f/u/+//7v/u/+z/7P/s/+z/7P/u/+7/7P/v/+7/7v/u//D/
8f/0//b/9//3//f/9//3//X/9//4//j/+P/4//f/9//4//j/+f/7//7//v/+//7//P/5
//j/9v/4//j/+P/3//f/9v/2//b/9v/2//b/+P/6//r/+v/6//b/9f/y//H/8//y//H/
7//t/+3/7f/t/+v/6//r/+v/7P/t/+//8P/y//L/8v/x//P/8//z//T/8v/y//L/8v/1
//X/8//x/+//7//y//z/CwAbACoAQABZAHEAjgCyANcAAgEwAVIBZQFrAVoBMgHtAJUA
TAAbAPH/vv+Y/4z/if+H/43/mP+n/7j/w//K/8z/0//Z/9//4v/i/+L/4//j/+P/4//k
/+T/5f/l/+X/5v/m/+b/5v/l/+X/5v/n/+n/6P/o/+n/6f/p/+n/6f/p/+n/6f/p/+z/
7f/u/+//7v/t/+3/7v/t/+3/7f/t/+v/7P/s/+v/7f/t/+3/7v/u/+7/7v/u/+3/7P/r
/+r/7P/t/+7/7v/u/+7/7//v/+//7//u/+7/7v/w//D/8f/x//H/8v/y//L/8v/y//H/
7//v/+//7//v//H/8f/x//T/9f/2//f/9P/0//X/9v/1//b/9v/2//b/9v/5//v/+f/6
//v//f///wEAAgADAAAAAAABAAIAAwAEAAQABAACAAIAAAAAAAEAAQD//////v/+//z/
+//3//b/9v/1//f/+f/5//n/+v/6//r/+v/4//b/9f/0//T/9P/z//L/9P/0//T/9P/2
//b/9v/2//X/9P/z//D/8P/x//H/8f/x//H/8P/t/+//7//v//D/8P/w//D/8f/x//D/
7f/s/+3/7v/w//H/8f/x//H/8f/v/+7/7v/u//H/8f/z//P/9f/z//L/8v/z//b/9v/2
//b/9v/2//b/9v/0//f/+v/6//r//P/6//z//f/9//v/+//7//v/+f/7//z//P/6//r/
+f/5//z//P/9////AgACAAIAAgD///3//f/8//z//P/8//v/+f/4//j/+P/4//j/+P/6
//r/+v/6//r/9v/1//L/8f/z//L/8f/v/+3/7f/t/+3/7//v/+//7//t/+3/7v/u//D/
8P/w/+//7//v/+//8P/u/+7/7v/u/+3/7f/v/+//7f/t/+7/9v8FABkAKgBAAFkAbQCG
AKgAzQDyABoBNgFFAUsBOgEOAcEAbQAwAAkA3f+u/47/hv+F/4P/h/+Q/6H/rv+1/8L/
zP/T/9n/3f/c/9z/3P/b/93/3f/d/97/4P/h/+H/4f/e/97/3v/e/+D/4f/j/+X/4//i
/+L/4//j/+P/4//j/+P/4//j/+P/4v/h/+D/3//f/9//4P/i/+P/4//j/+P/4v/i/+H/
3//h/+H/4f/i/+T/5P/k/+T/5v/m/+b/5v/l/+X/5f/k/+T/5P/l/+X/5//n/+b/5v/k
/+b/5v/n/+X/5f/m/+b/6P/o/+j/5//m/+X/5P/j/+T/5//o/+n/6P/n/+b/5f/k/+T/
5f/m/+X/5v/m/+b/6P/o/+v/7f/v//D/8f/z//L/8//z//P/9P/0//X/9v/0//T/8//y
//T/9P/y//L/9f/1//P/8//y//L/8P/v/+7/7v/v/+//7f/v/+//7//w//D/8P/w/+//
7v/u/+7/7v/u/+3/7P/u/+7/7v/u/+7/7v/u/+7/7f/s/+v/6P/p/+v/7P/t/+v/6//q
/+f/5//n/+f/6P/q/+r/6v/r/+7/7v/s/+z/7v/u/+//7//u/+3/7P/r/+3/7P/s/+z/
7f/t/+//7//v/+3/7P/s/+v/7P/s/+v/7P/s/+z/7P/s/+7/7v/s/+//7v/u/+7/8P/w
//L/8//z//X/9f/1//X/9P/1//X/9P/0//T/8//z//b/9v/3//n/+//8//3//v/7//n/
+f/4//f/9v/1//P/7//u/+7/7v/w//D/8P/y//T/9P/0//T/8P/v/+z/6//q/+j/5v/j
/+T/5f/m/+f/5//n/+f/5//n/+f/6P/o/+j/6P/o/+f/5f/l/+X/5v/o/+j/6P/o/+n/
6f/p/+n/6f/t//D/9v8FABMAJAA6AE8AYwCAAKgAzQD0ABgBMAE/AT8BKgH4AKcAVwAg
APn/y/+c/4L/ev95/3f/ef+E/5n/qv+1/77/xv/L/8v/z//Q/87/zv/N/8//z//P/9D/
1P/V/9X/1f/V/9b/1//Y/9f/1f/U/9P/1P/U/9X/1//a/9v/3P/d/9v/2//b/9v/2v/Z
/9j/1//V/9P/0v/S/9X/1f/V/9X/2P/a/9v/2//Z/9n/2f/a/9r/2v/a/9r/2v/a/9r/
2v/a/9v/3P/c/9v/2v/a/9n/2f/Z/9j/2P/a/9z/3P/d/9//3//g/+D/3v/e/97/3f/d
/93/3f/d/93/3//f/9//4f/j/+X/5//i/+D/3//e/+H/4v/i/+L/5P/k/+f/6f/p/+r/
6//t/+//8f/y//P/8P/w//H/8v/x//L/8v/y//T/9P/y//L/8f/x/+//7//w//D/7v/t
/+v/6v/q/+n/6v/t/+7/7//u/+7/7v/u/+3/7P/s/+z/6v/o/+X/4v/j/+T/5f/m/+n/
6v/r/+z/6//q/+n/5v/k/+X/5f/l/+f/5//m/+P/5//n/+f/6P/q/+r/6v/r/+z/7P/q
/+r/6f/o/+j/5//o/+f/5v/l/+j/6P/p/+r/7f/t/+//7//s/+n/5//m/+v/7P/u/+7/
7v/u/+7/7P/q/+b/5//m/+b/5v/o/+n/7P/u/+//7//v/+//7//w//P/9f/2//L/8P/t
/+v/7//w//L/9f/4//j/+P/4//f/9f/1//T/9P/0//T/8//w/+7/7f/s/+7/7v/u//D/
8P/w//D/8P/u/+3/6v/p/+v/6v/p/+f/5f/l/+X/5f/l/+X/5f/l/+X/5f/m/+b/5v/m
/+b/5f/n/+f/5//o/+b/5v/m/+b/4//j/+P/4//h/+H/5P/s//3/EQAmAD4AWwBvAIoA
sgDdAAoBPgFkAXUBfQFyAUoB/wClAFoAIwDv/7j/kP+A/3//f/+D/4r/k/+g/6f/sP+4
/8H/yf/P/9D/0P/Q/9H/0f/R/9H/0v/U/9X/1f/V/9L/0v/S/9L/0//T/9T/1f/Y/9j/
2f/b/9r/2f/Y/9f/1//X/9f/1//Z/9n/2f/Z/9r/2f/Z/9r/2//b/9v/2//Z/9r/2v/Z
/9n/2f/Z/9r/2v/a/9r/2v/a/9r/2v/a/93/3//h/+L/4f/g/+D/3//f/9//3v/e/97/
4P/g/+H/4//j/+T/5P/i/+L/4v/h/+P/4//j/+P/4f/j/+P/4//j/+P/4//j/+T/5P/l
/+b/6P/q/+v/7P/q/+r/7f/v//H/8v/z//X/9P/1//X/9f/1//b/+P/6//3//v/+//7/
/f/8//n/+P/7//v/+f/5//z//P/6//n/+f/4//j/9//3//n/+f/5//n/+P/3//b/9//2
//b/9v/2//b/9f/0//X/9v/3//j/+f/6//v//P/7//r/+f/2//j/+f/5//n/+f/5//j/
9f/3//f/9//4//f/9v/1//X/9P/0//L/8v/z//T/9v/3//v/+//7//v/+//6//r/+v/7
//v//f/9//3//v/+//7//v/+//z//P/6//3//f/8//v//P/6//z//f/9//v/+//7//v/
/f///wAAAAABAAIAAgADAAEAAAAAAAEABQAGAAcACAAHAAUABQAEAAMAAgABAP///f/8
//z//P/6//r/+v/8//7//v/+//7//v/9//r/+f/3//b/9f/z//H/8f/x//H/7//v/+//
7//y//P/9f/2//X/9P/z//H/8f/x//H/8v/0//T/9P/0//P/8//x//H/8f/x//T/+v8H
ABUAJgA8AFUAaQCEAKgA0QD8ACoBTgFjAW8BZAFCAQcBsQBgACkA/f/M/6D/jP+J/4f/
if+O/5n/qv+3/77/xP/N/9P/1//c/97/4P/j/+L/4f/g/+D/4f/h/+D/3//f/+D/4f/i
/+H/4f/i/+P/5P/k/+X/5//l/+X/5f/l/+P/4//j/+P/5f/l/+X/5f/k/+P/4//k/+P/
4//j/+P/5f/m/+b/5f/l/+X/5f/m/+j/6P/o/+j/5v/m/+b/5v/m/+f/6P/o/+j/6P/p
/+n/6f/p/+j/6P/o/+r/6v/r/+n/6f/q/+r/7P/s/+z/6//t/+3/7f/t/+3/7//v/+//
7f/t/+3/7f/q/+r/6//s/+3/7v/u/+7/8P/w//P/9f/z//T/9f/3//j/+f/5//n/+f/6
//z//v///wAAAAAAAP7//v/8//z//f/9//v/+//+//7//P/7//n/+P/4//f/9//5//n/
+f/4//j/+P/4//j/+P/5//r/+v/6//n/+P/3//b/9f/0//b/9v/2//b/9v/2//b/9P/0
//X/9f/1//f/9//2//P/8//z//P/9P/2//b/9v/3//r/+v/4//j/9v/2//f/9//5//n/
+f/5//n/+P/4//j/+f/5//v/+//9//3//v/+/wEAAgADAAQABQAGAAUACQAJAAgABwAI
AAgACgALAAsADAANAA4ADwANAA8AEAAQABAAEAAPAA8AEgASABMAFQAWABYAFgAWABUA
EwATABIAEgASABIAEQAQABAAEQASABAAEAAQABIAEgASABIAEgAOAA0ACgAJAAsACgAJ
AAcACAAJAAoACwAJAAkACQAJAAkACQAKAAoACAAIAAgABwAHAAcABwAIAAkACgALAAwA
CQALAAsADQALAAsAEAAWACMAMQBAAFYAawB9AJQAtgDfAAgBMgFSAWUBbwFmAUABAQGx
AGgAOQARAOD/tv+k/6P/of+l/6z/uf/I/9X/3v/q//P/9//7//7//v/+/////f/9//3/
/v/+////////////AAABAAIAAwADAAQABQAHAAYABgAHAAcABwAHAAcABQAFAAUABQAH
AAcABwAHAAYABQAFAAYABwAHAAcABwAFAAYABgAFAAUABQAFAAYABwAIAAkACgAJAAgA
BwAGAAgACQAKAAoACAAIAAkACQAJAAkACAAIAAkADAANAA8ADAALAAsACgALAAwADQAN
AA0ADQANAA0ADwARABEAEQARABEAEQARABAAEAARABIAEQASABIAEgAQABAAEwAVABcA
GAAZABsAHQAfACAAIQAgACAAIQAiACMAJAAkACQAJAAkACIAIgAlACUAIwAjACIAIgAg
AB8AHQAcABwAGwAcAB8AIAAhACIAIgAiACIAIQAgACAAIAAiACIAIQAgACAAIAAgACAA
HwAeAB0AHAAdAB4AHwAeAB8AIQAiACMAIwAjACIAHwAgAB8AHgAeACAAIAAgACEAIAAg
AB4AHgAfACAAIgAjACcAJwAnACcAJAAiACEAIAAfAB0AHwAgAB4AHgAeAB4AIAAiACIA
JwAoACgAKAAqACgAKgArACsALQAtAC0ALQAqACsAKwAqACwALAArACsALQAuADAAMwAy
ADIAMgAyADEALwAvAC4AMAAwADAALwAtACwALAAsAC4ALgAuADAAMAAwADAAMAAuAC0A
KgApACgAJgAkACEAIwAjACMAIwAlACUAJQAlACcAJwAoACgAKAAoACgAJwAmACUAJAAk
ACYAJgAmACYAKwApACkAKQApACsALgA2AEkAXQByAIoAnQCzANIA+AAfAUgBbAGGAZMB
jwFyATgB5QCTAFwAMwAFANz/xv/A/8P/xf/F/8z/3//y//3/BAAMABMAFQAZABwAHgAe
ABkAGwAbABsAHAAcAB0AHQAdAB8AIAAhACIAJQAlACYAJwAmACQAIwAjACMAIwAjACMA
JQAlACUAJQAjACMAIwAjACQAIwAjACQAKAApACoAKwApACoAKgApACcAJwAnACgAJgAm
ACYAJgAmACYAJgAmACgAKQAqACoAKwAsAC4ALwAtAC0ALAAsACsALAArACsAKQApACoA
KgApACgAJwAlACUAJQAlACUAJgApACoAKwAtAC0ALQAtACwALAAtAC4ALAAsACsAKgAr
ACwAMAAzADEAMgAzADUAOAA5ADkAOQA4ADgAOQA6ADkAOgA6ADoAPQA+AD0APgA9AD0A
OwA7ADsAOgA3ADUANgA2ADcANwA2ADcANgA1ADYANgA2ADYANgA2ADcAOAA2ADYANQA0
ADYANgA2ADYAMgAwAC4ALAAvADAAMQAwADAAMQAxADEAMAAvAC0AKQAtAC8AMQA0ADMA
MgAxADEANAA0ADIAMgA0ADQANQA1ADYANQA0ADMANQA0ADQANAAzADMANQA1ADcANQA0
ADQANwA4ADgAOQA5ADkAOgA6ADsAOwA7ADsAOQA6ADoAOwA9AD8AQQBCAD8APwA/AD4A
PwBAAEAAQABDAEYASABKAEUAQwBAAD4APgA+AD4APgA8ADsAOwA8AD0APQA9ADwAPgA/
AEAAQAA9ADoAOAA3ADQAMwA0ADIAMAAwADAAMAAuAC4ALgAuAC8AMAAxADIAMwA0ADUA
NgA3AA==
         </WaveFormData>
      </LeadData>
   </Waveform>
</RestingECG>
