# Supplementary material for: Detection of Left Atrial Enlargement Using a Convolutional Neural Network-Enabled Electrocardiogram
Source: Front Cardiovasc Med. 2020 Dec 17;7:609976. doi: 10.3389/fcvm.2020.609976 (PMC7773668; doi:10.3389/fcvm.2020.609976)
Supplement: Supplementary file 4 [file Data_Sheet_4.ZIP › normal3/1802032309_1891_0000002E.XML]

<?xml version="1.0" encoding="Windows-1252"?>
<!DOCTYPE RestingECG SYSTEM "restecg.dtd">
<RestingECG>
   <PatientDemographics>
      <PatientID>1802032309</PatientID>
      <PatientAge>71</PatientAge>
      <AgeUnits>Years</AgeUnits>
      <Gender>Female</Gender>
      <PatientLastName>panfengzhi</PatientLastName>
   </PatientDemographics>
   <TestDemographics>
      <DataType>Resting</DataType>
      <Site>1</Site>
      <AcquisitionDevice>MAC55</AcquisitionDevice>
      <Status>Unconfirmed</Status>
      <Priority>Normal</Priority>
      <AcquisitionTime>10:42:23</AcquisitionTime>
      <AcquisitionDate>08-20-2016</AcquisitionDate>
      <CartNumber>1</CartNumber>
      <AcquisitionSoftwareVersion>009C</AcquisitionSoftwareVersion>
      <XMLSourceVersion>MAC5000 v1.0</XMLSourceVersion>
   </TestDemographics>
   <RestingECGMeasurements>
      <VentricularRate>63</VentricularRate>
      <AtrialRate>63</AtrialRate>
      <PRInterval>154</PRInterval>
      <QRSDuration>80</QRSDuration>
      <QTInterval>422</QTInterval>
      <QTCorrected>431</QTCorrected>
      <PAxis>62</PAxis>
      <RAxis>6</RAxis>
      <TAxis>59</TAxis>
      <QRSCount>10</QRSCount>
      <QOnset>227</QOnset>
      <QOffset>267</QOffset>
      <POnset>150</POnset>
      <POffset>203</POffset>
      <TOffset>438</TOffset>
      <ECGSampleBase>500</ECGSampleBase>
      <ECGSampleExponent>0</ECGSampleExponent>
   </RestingECGMeasurements>
   <Diagnosis>
      <Modality>Resting</Modality>
         <StatementCount>2</StatementCount>
         <LabelText>12SL ��ϳ���</LabelText>
      <DiagnosisStatement>
         <StmtFlag>ENDSLINE</StmtFlag>
         <StmtText>�������</StmtText>
      </DiagnosisStatement>
      <DiagnosisStatement>
         <StmtFlag>ENDSLINE</StmtFlag>
         <StmtText>���� ECG</StmtText>
      </DiagnosisStatement>
   </Diagnosis>
   <Waveform>
      <WaveformType>Rhythm</WaveformType>
      <WaveformStartTime>0</WaveformStartTime>
      <NumberofLeads>8</NumberofLeads>
      <SampleType>CONTINUOUS_SAMPLES</SampleType>
      <SampleBase>500</SampleBase>
      <SampleExponent>0</SampleExponent>
      <HighPassFilter>16</HighPassFilter>
      <LowPassFilter>150</LowPassFilter>
      <ACFilter>NONE</ACFilter>
      <LeadData>
         <LeadByteCountTotal>10000</LeadByteCountTotal>
         <LeadTimeOffset>0</LeadTimeOffset>
         <LeadSampleCountTotal>5000</LeadSampleCountTotal>
         <LeadAmplitudeUnitsPerBit>4.88</LeadAmplitudeUnitsPerBit>
         <LeadAmplitudeUnits>��V</LeadAmplitudeUnits>
         <LeadHighLimit>2147483647</LeadHighLimit>
         <LeadLowLimit>268435456</LeadLowLimit>
         <LeadID>I</LeadID>
         <LeadOffsetFirstSample>0</LeadOffsetFirstSample>
         <FirstSampleBaseline>0</FirstSampleBaseline>
         <LeadSampleSize>2</LeadSampleSize>
         <LeadOff>FALSE</LeadOff>
         <BaselineSway>FALSE</BaselineSway>
         <ExcessiveACNoise>FALSE</ExcessiveACNoise>
         <MuscleNoise>FALSE</MuscleNoise>
         <LeadDataCRC32>1731953103</LeadDataCRC32>
         <WaveFormData>
9P/0//T/9P/y//L/8v/y//T/9P/0//T/9P/0//T/9P/y//L/8v/y//X/9v/3//j/9v/2
//b/9v/4//j/+P/4//b/9v/2//b/+P/4//j/+P/4//j/+P/4//n/+v/7//z//P/8//z/
/P/6//r/+v/6//v//P/9//7///8AAAEAAgAAAAAAAAAAAAEAAgADAAQABQAGAAcACAAI
AAgACAAIAAgACAAIAAgACAAIAAgACAAGAAYABgAGAAYABgAGAAYACAAIAAgACAAHAAYA
BQAEAAQABAAEAAQAAgACAAIAAgAAAAAAAAAAAAIAAgACAAIAAQAAAP///v/9//z/+//6
//z//P/8//z/+v/6//r/+v/6//r/+v/6//n/+P/3//b/9//4//n/+v/8//z//P/8//r/
+P/2//T/9v/2//b/9v/3//j/+f/6//r/+v/6//r//P/8//z//P/7//r/+f/4//n/+v/7
//z/+v/6//r/+v/8//z//P/8//r/+v/6//r//P/8//z//P/+//7//v/+//7//v/+//7/
/f/8//v/+v/8//z//P/8//r/+v/6//r/+v/6//r/+v/6//r/+v/6//f/9v/1//T/9f/2
//f/+P/4//j/+P/4//b/9v/2//b/9f/0//P/8v/z//T/9f/2//b/9v/2//b/9f/0//P/
8v/y//L/8v/y//L/8v/y//L/8f/w/+//7v/u/+7/7v/u//D/8P/w//D/8P/w//D/8P/y
//L/8v/y//D/7v/s/+r/6//s/+3/7v/u/+7/7v/u/+z/7P/s/+z/7v/w//L/9P/x//D/
7//u/+3/7P/r/+r/6//s/+3/7v/v//D/8f/y/+//7v/t/+z/7f/u/+//8P/y//L/8v/y
//D/7v/s/+r/7P/s/+z/7P/w/+7/6//r/+//8//0//X/8P/u/+v/6P/s/+7/8P/y//D/
8f/x//H/8f/x//P/9P/y//L/8v/y//T/9//3//f/9//4//r//f/+//v//P/9/////P/6
//n/9P/z//L/7v/t/+3/7v/v/+7/7f/t/+z/6v/q/+z/7P/u/+//7v/v/+7/7f/s/+v/
7P/s/+v/6//t/+3/7P/s/+v/6v/p/+j/6//t/+b/4//l/+r/6//s//b/BQAUACAALwBE
AFQAYgByAHsAfAB4AGsAWQA9AB8ACwD5/+P/3v/g/9v/1v/V/9f/2P/c/+P/6f/r/+z/
6f/j/+P/5f/l/+X/4//k/+f/6v/r/+3/6//r/+z/6//s/+v/6v/q/+r/6v/q/+j/5v/o
/+j/6f/s/+3/7v/t/+3/7P/s/+v/7P/s/+z/6v/q/+r/6P/o/+n/7f/u/+//7//w//D/
7f/t/+3/7v/v/+//7//v/+//7//w//D/7//v//D/8P/u/+7/7//x//H/8f/x//D/8f/z
//X/9v/2//b/9v/3//v/+//7//r/+v/8//3//f/9//3//f/+//3//////wAAAgADAAMA
BAAEAAMAAgABAAMABAAFAAcABAACAAEAAAABAAEAAwADAAQAAgADAAQAAwACAAEAAQAD
AAIAAQABAAEAAQABAAEAAQABAAEAAAAAAAAAAAD//wEAAQAAAAAA///+//7//f/6//r/
+v/5//n/+v/6//j/+f/4//f/9//5//n/+f/6//v//P/9//7//f/7//n/+P/6//v/+//7
//n/+f/5//j/+v/6//r/+v/6//v/+//7//v/+//6//r/+P/5//v/+//6//v/+//5//n/
+v/7//z///8BAAEA/////wAAAAABAAEAAQABAAEA//8AAAAAAAABAAAAAAAAAP//AAAA
AP///v/+//7//v///wIAAwACAAIAAgABAAEA/v8AAP3//P/9//7///8BAAIAAAABAAIA
AQAAAAAA//8BAAEAAAAAAAIAAgAAAAAAAQACAAIAAgAAAP///////wMAAQD/////AAAB
AAAAAAAAAAAAAAAAAP7//v/+////AgACAAIAAwACAAIAAwD///////8AAAAAAQABAAEA
AgABAP///v/9/////////////f/9//3//f8AAAEAAgAEAAIAAgABAAEAAQABAAEAAgAE
AAEAAAD///7///8AAAEAAgACAAIAAgACAAAAAAAAAAAAAgACAAIAAgAAAAAAAAAAAAIA
AgACAAIAAAAAAAAAAAACAAIABAACAP////8AAAMAAwADAAMABAAEAAQABAAEAAQABAAE
AAUAAwADAAMAAwAHAAgACAAIAAgACAAKAA0ADwAPABEAEgATABUAFAAPABEAEQARAA4A
CgAJAAcABwAJAAYABAADAAMAAwACAAEAAwACAAIAAgADAAIAAAD//wAAAQACAAMAAAD/
/////v/9//3//f/9//7//v/+//7//v/6//v/+//6//n/+//6//3/AAAEAAkAEgAiADMA
QgBUAGgAeACFAIwAjgCHAHkAYwBFAC0AGQABAPD/7v/v/+r/5f/j/+j/7v/z//f/+f/6
//n/9//3//n/+f/5//f/9//5//v/+//7//n/+f/6//z//v/+//7//P/8//z//P/+//z/
/v/+//7/AAAAAAAA/f/9//z//P///wAAAAAAAAAAAAAAAP7/+//7//7//v//////AAAA
AP///////wAAAQABAAEAAQABAAEAAgACAAEAAQACAAIABAAEAAUABwAFAAUABQAEAAQA
BQAGAAYABAAEAAQABQAJAAkACQAIAAgACgALAAsACwALAAsADAANAA8ADwAQAA8ADwAO
AA4AEQARABEAEQASABIAEgATABMAEgASABIADwAPABEAEQATABAAEAAQAA4ADgAOAA8A
DwAOAA0ADQANAA0ADQANAAsACwALAAoADAAMAAwACwALAAsACgAKAAoACgALAAsABgAG
AAYABQAHAAgACAAGAAUABAADAAMABQAFAAUABgAGAAYABgAGAAYABQAEAAQAAgADAAMA
AwABAAEAAQAAAAEAAgADAAQABAAFAAUABQADAAMAAgACAAQABQAHAAcABwAHAAYAAwAD
AAQABQAGAAUABwAHAAUABwAIAAgACQAIAAcABgAFAAYACAAJAAoABwAGAAYABgAHAAgA
CAAHAAgACAAIAAgACAAKAAoACAAGAAYABQAFAAYACgAJAAoACAAIAAgACQAHAAQABAAE
AAYABgAHAAcABwAHAAYABgAGAAYABAAEAAMABAAEAAQABgAFAAUABQAFAAMAAQABAAMA
BQAFAAYABAAEAAQABAAEAAQABAAFAAUABAADAAMAAwAEAAYAAwADAAMABAAEAAUABQAF
AAYABgAFAAUABQADAAMAAwADAAUABQAFAAUAAwADAAMABAAGAAYABQAFAAMAAwADAAQA
AgABAAIAAwAGAAYABgAGAAYABAAEAAQABAAEAAQABAAEAAQABAAEAAQABAAEAAQABAAC
AAIAAgAEAAQAAQABAAIABQAFAAUABQAGAAYABgAGAAYABgAGAAYABwAHAAcABwAJAAsA
DAAMAAoACgAKAAwADwAPAA8AEQAUABYAGQAZABMAEwATABMAEAAOAA0ACwANAA0ACgAI
AAUABQAFAAQAAgABAP///v8AAAIAAgABAAMAAQABAAEAAQABAAEAAgACAAEAAQABAP//
/v/+//7//v/+//7//////wAA/f/7//z/+//+/wAABwASAB4AKwA+AFAAZAB2AIkAmACa
AJMAiQB3AFsAPQAhAAUA9P/u/+n/5P/h/+H/5P/q/+//8//3//b/9f/3//f/+//7//v/
+f/5//v//f/9//3/+//7//z//v8AAAAAAAD///7//f/8//z/+v/8//z/+v/8//z//P/9
//3//P/8////AAAAAAAA/v/+//7//P/9//3/AAAAAP////8AAAAA////////AAD/////
//////////8AAAAA/////wAAAAACAAIAAwAFAAUABQAFAAQABAAFAAYABgAEAAQABAAF
AAkACQAJAAgABgAIAAkACQAJAAkACQAKAAkACwALAAwADQANAAwADAAPAA8ADwAPAA4A
DgAOAA8ADQAMAAwADAAMAA0AEAARABAADAALAAoACgAKAAoACwAMAAwADAANAAkACQAJ
AAkACQAJAAkACAAIAAgACAAHAAUABQAEAAQABAAEAAUABQAEAAQABAADAAEAAgACAAAA
AQAAAP/////+//3//P/8//7//v/+//7//P/7//r/+v/7//3//v////////////7//v/+
//7//v8AAAEAAQABAP7//f/7//r/+//9/wAAAQAAAAEAAQD//wAAAAAAAAAAAQADAAMA
AQD//wAAAAABAAMAAwADAAMAAgACAAEAAAAAAAAAAQACAAIAAgABAP///P/8//z//P/9
/wAAAQAAAP7//v/9//3///8CAAAAAAD+//7//v///wEA/v/+//7//P/8//3//f/9//3/
/P/8//r/+v/4//j//f8AAAIABAAAAP3/+//5//z/+//6//v/+v/7//r/+v/6//r/+v/6
//r/+v/6//v//f/8//v/+//7//z//v/7//n/+f/6//r/+f/5//n/+v/8//v/+//7//v/
+//7//v/+f/5//n/+f/5//n/+f/6//r/+v/5//n/+//7//v//P/8//3/+P/3//b/+P/4
//j/+P/4//j/+P/4//r/+v/6//r/+P/6//j/9f/z//T/9//3//j/+f/7//z/+v/6//r/
+v/6//r/+//7//v/+//7//3/AAAAAAAAAAD+/wAAAwADAAMABQAGAAgACwALAAcABwAJ
AAkABgAEAAIA///+//3/+//6//r/+//7//r/+f/5//b/9v/2//j/9v/1//X/8//1//X/
9f/1//X/9v/2//X/9f/1//X/9P/0//T/9P/0//b/+f/1//D/8f/z//L/8f/y//j/AQAK
ABIAHQAuAD4AUABoAHsAggCIAIcAewBpAE0ALQAPAPn/6P/g/93/2P/T/9f/3P/g/+P/
5f/r//D/7//t/+//8f/x//H/7//x//P/9f/1//X/8//z//T/8v/0//T/9P/0//T/9P/0
//b/9P/2//b/9v/4//j/+P/1//X/9P/0//X/9v/2//b/9P/0//T/8v/x//H/9P/0//b/
9//5//r/9//3//f/+P/3//f/9//3//j/+f/7//z/+//7//z//P/6//r/+//9//3//f/9
//z//v///wAAAAD+//7//v////////////7/AAACAAMAAwADAAMAAwAEAAcACQAJAAoA
CwALAAoACgAJAAkACQAJAAoACgAKAAsACwAKAAoACgAJAAkACwALAAsACAAIAAgACAAI
AAgACQAJAAgABwAHAAUABQAFAAUABwAHAAcABgAEAAQABAADAAUABQAEAAQAAgACAAMA
AwACAAIAAgABAAEAAgACAAAA/v/8//r/+f/7//v/+//8//r/+v/6//r//P/7//r/+v/6
//v/+//7//z//f/+//7//f/8//v/+v/6//v/+//7//v/+//6//r//P/9//////8AAAEA
AQD///z//P/8//z///8BAAEA///9//7//v///wEAAQABAAEA//8AAAAAAAD9//z//P/8
//7/AAABAAEAAAAAAAAAAAD+/wAAAAD+//z//P/7//v//f8AAP7//v/+//7//v////3/
+v/6//r//P/8//3//f/9//3//P/8//r/+v/4//j/+f/6//r/+v/8//v/+//7//v/+f/3
//f/+f/7//v//P/6//r/+v/6//j/+P/4//n/+f/4//f/9//5//r//P/5//f/9//4//j/
+f/5//n/+v/4//f/9//3//n/+f/5//n/9//3//f/9//4//n/+v/8//v/+v/4//f/9//3
//f/+P/8//n/+P/5//j/+f/6//v//P/6//j/9v/0//X/9v/3//j/+f/6//v//P/7//r/
+f/4//j/+P/6//j/9f/1//b/+f/5//n/+f/6//v//P/9//7//P/8//z//f/7//v/+//7
//3//v/+//7//v/+/wAAAwAEAAUACAAKAAsADQAMAAcABwAHAAcABAAEAAMAAQABAP//
/P/6//n/+//7//r/+f/3//b/9v/2//r/+v/5//n/9f/1//X/9f/3//f/+P/4//X/9f/1
//X/9P/0//T/9P/6//j/9f/1//b/9//1//L/8//2//z/AQAMABgAKQA4AEYAWgBuAH8A
jACUAI8AfwBtAFMAMQATAPv/6v/i/+P/5P/j/9//4v/i/+P/5//r//D/8//z//P/8//z
//P/8f/v//H/8//z//T/8//0//b/9f/2//X/9P/2//b/9v/2//T/8v/0//T/8v/0//T/
9P/2//f/9//4//j/+P/3//b/9//4//n/+P/3//f/+v/6//n/+f/6//r/+f/5//n/+v/5
//n/+f/5//v/+//8//z//f/9//7//v/+//7///8BAP////////7//v///wAAAAACAAIA
AgADAAYABwAIAAgABgAGAAUAAwAEAAUABgAIAAgACQAIAAgADAANAA0ADgAPAA8ADwAP
AA4ADgAOAA8ADwAOAA4ADgAPAA8AEQARABEADgAOAA4ADAAMAAwADQAPAA4ADQANAAsA
CwALAAsACQAJAAkACAAKAAoACgAJAAcABwAGAAYABgAGAAcABwAGAAYABgAFAAQABAAD
AAAAAAAAAAAAAQABAAEAAQACAAEAAAD///7/////////AAD//////v/9//3//f/9//z/
/f/+////AAD+/////////wEAAQAAAAAA/v///wEAAQAAAAEAAQD/////AAABAAIAAQAD
AAMAAQADAAQABAAFAAQAAwACAAEAAwAEAAQABAAFAAQABAAEAAUABgAGAAUAAgACAAIA
AgACAAQABAACAAIAAgABAAEA//8CAAAAAAAAAAAAAAABAAMAAAAAAAAAAAAAAAEAAQD/
/////v/+//7//v/8//z///8AAAAAAAACAAEAAQABAAEA///9//3//f//////AAD///7/
/f/8//7//v/+///////+//3//f/9//7/AAD9//v/+//8//z/+//7//v//P/8//v/+//7
//v/+//7//v//f/9//3//f/7//v/+//8//z//P/7//v/+//7//v//P/8//3//v/7//r/
+v/6//r/+v/6//r/+v/6//r/+v/6//r/+v/6//r/+v/6//r//P/6//f/9//4//v/+//7
//v//P/8//z//P/8//z//P/8//3//f/9//3//f/9//7//v/+/wAAAAACAAUAAwADAAUA
BgAIAAsACwAHAAkACQAJAAYABgAFAAMAAwABAP7//P/7//n/+f/4//f/+f/4//j/+P/4
//j/9//3//P/8//z//P/9P/1//f/+P/2//X/9P/z//P/9P/1//b/9v/2//X/8//w//H/
8f/w/+//9P/6//3/AgAOAB0ALgBCAFYAbAB7AIgAkgCRAIMAbwBVADUAFQD7/+r/4P/f
/9z/1//V/9b/3v/n/+f/5//o/+3/7//x//L/8f/w/+3/7f/v//H/8f/x/+//7//w//D/
8v/y//L/8P/w//D/8P/y//D/8v/y//H/8v/x//D/8f/x//D/8P/z//T/9P/0//b/9v/2
//T/8v/x//P/8v/1//X/9v/2//P/8//z//T/9f/1//X/9f/z//P/9P/0//P/8//0//T/
9P/0//X/9//5//n/+f/4//j/+f/6//r/+v/6//r/+//7//v/+//6//z//v//////////
////AAD//wEAAQACAAUABQAEAAQABQAFAAUABQAGAAYABgAHAAkACAAIAAgABwAHAAkA
CQAIAAQAAwACAAIAAgACAAMAAwACAAEAAQAAAAEAAgADAAEAAQABAAAAAAAAAAAA///9
//3//P/8//7//v//////+v/6//r/+f/4//j/9//0//X/9P/z//P/8//z//P/9P/1//b/
9//4//f/9f/z//L/9P/1//X/9f/1//X/9f/0//L/8v/y//L/8//1//b/9//2//X/8//y
//P/9f/4//n/+f/5//j/9f/2//b/9v/2//f/+f/5//f/9f/2//b/9//3//f/9//3//f/
+P/4//j/9//2//b/9v/3//j/+P/3//b/9v/2//b/+P/6//r/+P/4//j/9//3//X/+P/2
//b/+P/4//j/+f/3//T/9P/0//T/9P/1//X/9f/1//T/9P/0//T/8v/y//X/9v/2//b/
9P/z//P/8//3//X/8//z//T/9f/0//T/8v/y//L/8v/y//L/8v/z//T/9P/0//X/9P/0
//X/8f/z//P/9P/0//P/8//z//T/8v/x//H/8f/z//P/8//z//P/8//z//P/8//z//P/
9P/y//L/8f/x//L/8//0//b/8v/v//D/8f/0//T/9P/0//T/9P/0//T/9P/0//T/9P/0
//L/8v/0//L/8f/x//L/9f/1//X/9f/2//b/9v/2//b/9v/2//b/9//5//n/+f/5//n/
+v/6//r/+v/6//z/////////AQACAAYACQAJAAUAAwADAAMAAAD+//3/+//7//v/+P/2
//X/9f/1//T/8//1//T/9P/0//T/9P/z//P/8f/x//H/8f/x//H/8v/y//P/8//z//P/
8P/w//D/8P/0//T/8f/x//L/8f/x/+7/7//y//b///8MABwAKwA4AEwAYgB0AIMAjACK
AIEAcwBZADkAGwADAO//4P/c/93/3P/V/9P/2v/g/+P/5f/p/+z/7f/r/+3/7//v/+//
7f/t/+//8f/x//P/8f/x//L/8f/y//H/8P/y//L/8v/y//L/8P/y//L/8v/0//T/9P/z
//P/8v/y//H/8v/y//L/8//0//X/9P/x//H/9P/0//X/9f/2//b/8//z//P/9P/3//f/
9//3//X/9f/2//b/9//3//j/+P/6//r/+//9//z/+//6//j/+P/5//r/+v/8//z//P/9
/wEAAQABAAAAAAACAAMAAwABAAEAAQACAAMABQAFAAYABwAHAAYABgAJAAkACQAJAAoA
CgAKAAsACwAKAAoACgAHAAcACQAJAAoACAAJAAoACAAIAAgACQALAAoACQAJAAcABwAH
AAcABQAFAAUABAACAAIAAgABAAMAAwACAAIAAgACAAMAAwAAAAAAAAD/////AAAAAP7/
/f/8//v/+//7//v/+//8//z//P/8//z//P/7//r/+v/6//v/+//7//v/+//7//r/+v/6
//r/+v/6//v/+//7//3//f/8//z//P/9/////////////v/7//v//P/9//7///8BAAEA
///9//7//v///wEAAQABAAEAAwAEAAQABAABAAAAAAAAAAEAAgACAAEAAgACAAIAAgAA
AAIAAgAAAP7//v/9//3///8CAAAAAAD+//7//v///wEA/v/+//7//v/+//////8BAAEA
AAAAAP7//v/8//z//f/+//7//v/8//v/+//7//7//f/8//3//v////7//v/8//z//P/8
//7//v/+///////+//3//f/9//7/AAD9//3//f/+//7//P/7//r/+v/8//v/+//7//v/
+//7//v//f/9//3//f/7//v/+//8//r/+v/5//n/+//7//v//P/+//3//P/9//r//P/8
//z//P/8//z//P/8//v/+v/5//j/+f/6//v//P/8//z//P/8//z//P/8//z/+v/8//r/
9//5//r//f/9//////8AAAAA/v/+//7//v/+//7///////3//f/9////AgACAAIAAgAD
AAYACgALAAoACwALAAwAEQARAA0ADQAKAAkABQACAAMAAQABAAEAAAD+//3//f/7//r/
+f/5//r/+v/6//z//P/7//v/+f/3//f/9//3//n/+v/6//n/+f/5//n/+P/2//b/9v/2
//z/+//5//j/9//z//T/+f8AAAYADwAaACoAOwBMAGAAeACIAJMAnACeAJMAfQBdADkA
HwAHAPP/5v/k/+f/5P/h/+H/5P/m/+f/7f/v//T/9//3//X/9f/1//X/8//z//X/9//3
//n/9//3//j/9//4//f/9v/4//j/+P/4//j/9v/4//j/+P/6//r/+v/7//v/+v/6//n/
+v/6//r//P/8//z/+v/5//n//P/8//v/+//8//z/+//7//v//P/9//3//f/9//////8A
AAAA/f/9//7//v/+//7///8BAAEAAQABAAAAAgADAAQABAAEAAQABAAFAAcABwAHAAYA
BAAGAAcABwAIAAkACgAMAAsADQANAA4ADwAPAA4ADgARABEAEQARABIAEgASABMAEwAS
ABIAEgATABMAFQAVABUAEgASABIADwAOAA0ADQAPAA4ADQANAA0ADQANAA0ACwALAAsA
CgAKAAoACgAJAAkACQAIAAgABwAGAAYABQAEAAQABAADAAMABAAEAAIAAwACAAEAAQD/
//////8AAAAAAAAAAAAAAgABAAAAAAD//////v/9//7///8AAAAA///+//3//P/8//3/
/f/9///////+//7//v///wEAAQACAAMAAwABAP7//v/+//7///8BAAEA///9//7//v//
/wAAAQACAAMAAQACAAIAAgABAAAAAAAAAP//AAAAAP////8AAAEAAgAAAAIAAgAAAAAA
AAD//////f8AAP7//v8AAAAAAAABAAEA/v/+//7//P/8//3//f///////v/+//7//v/8
//z/+//8//z//P/8//v/+//7//3/+//5//n/+v/7//r/+v/6//r/+v/6//z//P/8//3/
/P/6//j/9//5//r//P/5//n/+f/6//r/9//3//f/+P/6//n/+f/5//n/+f/5//n/9//3
//f/9//3//f/9//4//b/9v/1//X/9//3//f/+P/8//3/+P/1//b/9P/0//T/9P/1//b/
9//4//b/9v/2//b/9v/2//b/9v/2//j/9v/z//P/9P/3//f/9//3//j/+P/4//j/+P/4
//j/+P/5//n/9//3//f/+f/6//r/+v/6//v//v8CAAMAAQADAAQABgAJAAkABQAFAAMA
AwAAAP7/+//5//n/+f/3//b/9v/3//X/9P/z//P/9P/0//T/9v/0//P/8//x//P/8//z
//P/8f/y//L/8f/z//P/8//y//L/8v/y//L/8P/x//P/7P/p//P/9v/x//L/+P8DAAwA
GAAlADgATgBeAGwAeQCCAIAAdQBjAEkALQAPAPX/5f/g/9b/0f/S/9X/2f/c/97/4//p
/+3/7P/r/+f/6//t/+3/7f/r/+v/7f/v/+//7//t/+3/7v/w//L/8v/y/+//7v/t/+z/
7v/s/+7/7v/w//L/8v/y//H/8f/w//D/8f/y//L/8v/w//D/8P/u/+//7//y//L/8v/x
//H/8P/x//H/8f/y//X/9f/1//X/8//z//T/9P/z//P/9P/0//b/9v/3//n/9//3//f/
9v/2//f/+P/4//j/+P/4//n/+f/5//n/+P/4//r/+//7//3//f/9//7///8BAAEAAgAB
AAEAAAAAAAMAAwADAAMABAAEAAQABQADAAIAAgACAP////8BAAEAAQD+//7//v/+//7/
/v///wEAAAD//////f/9//3//f/9//3//f/8//r/+v/6//n/+f/5//j/+P/2//b/9//3
//b/9v/2//X/9f/2//b/9P/x//D/7//v//H/8f/x//L/8v/y//L/8v/w/+//7v/u/+7/
7//v/+//7//v/+//7v/u/+7/7v/u/+//8f/y//P/8v/x/+//7v/w//H/8//z//L/8//z
//H/8f/y//P/9P/z//X/9f/z//H/8v/y//P/9P/1//b/9//1//b/9v/2//P/8v/y//L/
8//0//T/8//y//L/8v/y//L/9P/0//L/8v/y//H/8f/x//T/8v/y//D/8P/w//H/8f/u
/+7/7v/w//D/8f/x/+//7//u/+7/8P/w/+7/7v/t/+7/7v/u/+7/7f/t/+3/8P/v/+7/
7//v//H/8f/y//H/8P/v/+7/7v/u/+7/7//t/+z/6//r/+3/7v/w/+3/7f/t/+7/7v/t
/+3/7f/u/+7/7f/t/+3/7f/t/+3/7f/t/+3/7f/t/+3/7f/t/+7/7v/u/+3/7f/x//D/
7//u/+3/7P/u/+7/7v/u/+7/7v/u//D/8P/t/+3/7v/u/+3/7P/r/+7/7v/u/+7/7v/u
/+7/7v/v/+//7//v/+//8f/y//L/8v/y//L/9P/5//n/+f/7//z//v8BAAEA/f/9//3/
/f/4//b/9f/z//X/9f/y//D/7f/t/+3/7P/t/+3/7P/s/+r/7P/s/+v/7f/r/+v/6//t
/+3/7f/u/+3/6//q/+n/5//m/+b/5v/n/+j/6f/r/+v/7P/r/+f/6P/p/+r/7v/1//7/
CAAVACQANgBKAFgAZwBuAHAAbQBjAE8AMwAXAP3/6f/a/9L/0f/S/8//z//S/9b/2f/f
/+P/5P/l/+f/5//n/+f/5//l/+f/6f/r/+v/6v/n/+b/5v/o/+r/6v/q/+r/6v/q/+r/
6P/m/+j/6P/o/+r/6v/q/+v/6//q/+r/6//s/+z/7P/u/+7/7v/s/+n/6f/s/+z/7//v
//D/8P/t/+3/7f/u/+3/7f/t/+3/7//v//D/8P/v/+//8P/w/+7/7v/v//H/8f/x//H/
8P/y//P/9P/0//b/9v/2//f/+P/3//b/9P/0//b/9//3//j/+f/6//z/+//9//3//v//
/////v/+/wEAAQABAAEAAgACAAIAAwACAAAA///+//7///8CAAMAAQD+//7//v8AAAAA
AAABAP///v/9//3/+//7//v/+//7//v/+//6//z//P/8//v/+v/5//f/9v/4//j/+f/5
//j/+P/4//f/9f/2//b/9P/z//L/8f/x//H/8f/x//L/8v/y//L/8v/w/+//7v/u/+7/
7//v/+//7//v/+//7v/w//D/8P/w//D/8f/x//H/8f/x//D/8P/u/+//8f/x//L/8//z
//H/8v/y//L/8v/0//f/+P/3//f/+P/4//n/+v/7//z//f/9//7//v/+//3//P/8//z/
/v8AAAEAAQD///7//f/8//7/AAAAAP7//v/+//3//f/9/wAA/v/+//7//v/+///////8
//z//P/+//7///////3//f/8//z//v/+//z//P/9//7//v/+//z/+//7//v//v/9//z/
/f/9/w==
         </WaveFormData>
      </LeadData>
      <LeadData>
         <LeadByteCountTotal>10000</LeadByteCountTotal>
         <LeadTimeOffset>0</LeadTimeOffset>
         <LeadSampleCountTotal>5000</LeadSampleCountTotal>
         <LeadAmplitudeUnitsPerBit>4.88</LeadAmplitudeUnitsPerBit>
         <LeadAmplitudeUnits>��V</LeadAmplitudeUnits>
         <LeadHighLimit>2147483647</LeadHighLimit>
         <LeadLowLimit>268435456</LeadLowLimit>
         <LeadID>II</LeadID>
         <LeadOffsetFirstSample>0</LeadOffsetFirstSample>
         <FirstSampleBaseline>0</FirstSampleBaseline>
         <LeadSampleSize>2</LeadSampleSize>
         <LeadOff>FALSE</LeadOff>
         <BaselineSway>FALSE</BaselineSway>
         <ExcessiveACNoise>FALSE</ExcessiveACNoise>
         <MuscleNoise>FALSE</MuscleNoise>
         <LeadDataCRC32>1664800039</LeadDataCRC32>
         <WaveFormData>
7v/u/+7/7v/w//D/8P/w//L/8v/y//L/8f/w/+//7v/s/+z/7P/s/+7/8P/y//T/8v/y
//L/8v/y//L/8v/y//L/8v/y//L/8//0//X/9v/0//T/9P/0//b/+P/6//z//P/8//z/
/P/6//r/+v/6//z//v8AAAIAAwAEAAUABgAGAAYABgAGAAcACAAJAAoADQAOAA8AEAAS
ABIAEgASABAAEAAQABAAEgASABIAEgAQABAAEAAQABIAEgASABIAEgASABIAEgAPAA4A
DQAMAAoACgAKAAoACAAIAAgACAAGAAYABgAGAAgACAAIAAgABwAGAAUABAADAAIAAQAA
AAEAAgADAAQAAQAAAP///v8AAAAAAAAAAP///v/9//z//v/+//7//v///wAAAQACAP//
/v/9//z//f/+////AAABAAIAAwAEAAYABgAGAAYABgAGAAYABgAGAAYABgAGAAcACAAJ
AAoADAAMAAwADAAOAA4ADgAOABAAEAAQABAADgAOAA4ADgARABIAEwAUABQAFAAUABQA
EwASABEAEAASABIAEgASABAAEAAQABAAEgASABIAEgASABIAEgASABEAEAAPAA4AEAAQ
ABAAEAAOAA4ADgAOABAAEAAQABAADgAOAA4ADgAPABAAEQASABAAEAAQABAADgAOAA4A
DgAOAA4ADgAOAAwADAAMAAwACwAKAAkACAAJAAoACwAMAAwADAAMAAwADQAOAA8AEAAQ
ABAAEAAQAA0ADAALAAoACwAMAA0ADgAMAAwADAAMAA0ADgAPABAADgAOAA4ADgAMAAwA
DAAMAAoACgAKAAoADAAMAAwADAANAA4ADwAQABAAEAAQABAADgAOAA4ADgAQABAAEAAQ
AA8ADgANAAwADwAPAA8ADwAPAA4ADwASABYAGAAaABwAGwAaABsAGgAdAB0AHQAeAB8A
IAAgACEAJAAlACcAKgAqACkAKgAqACoAKgApACkAKwAuADAAMgAyADEALwArACYAJQAl
ACMAIAAfAB0AGQAWABQAEwASABAAEAAPAA4AEAAQABAADgARABEAEQASABMAEgARAA8A
DQANAA0ADAANAA0ADgAOAA4ADgANAAwADAAMAA8AFQAZAB4AJQAyADwAPwBDAE0AXQBq
AG8AdAB+AIMAfABiAD4AKwAsADAAJgAQAP7//P8BAAkADwANAA0ADwANAAoADwAWABYA
EwAPAAsADQAMAAwADAAPABAAEgATABEAEQARABEAEQARABIAEgAQABEAEQAQAA8ADwAP
AA8AEQASABIAEgASABQAFAATABEAEQARABEAEwATABMAEwARABEAEgASABcAFQAVABQA
EgATABQAFAAWABYAFwAYABYAFgAUABQAFQAUABUAFAAWABgAGAAYABYAFgAWABgAGwAb
ABsAGwAbABsAHAAfACAAIQAjACMAJQAlACUAJQAoACoAKwArACsALQAuAC8AMAAxADIA
NQA1ADQAMwAzADUANgA2ADYANQA0ADQAMwAxADEAMgAyADEAMgAzADQAMQAwAC8ALgAv
AC4ALAArACkAKAAnACcAKQApACcAJgAlACUAJQAkACEAHwAeAB4AHgAeAB4AHQAcABsA
GwAaABkAGQAZABgAGAAYABgAGAAXABYAFQAVABcAFwAYABgAFwAWABQAEwAUABUAGAAX
ABUAEwAVABUAFQAVABUAFQAYABgAGQAZABgAFwAWABYAFgAWABYAFgAXABcAFwAYABgA
FwAXABcAGgAcAB0AHgAdABsAGgAZAB0AHQAcABwAHAAdAB0AHAAbABoAGAAXABkAGQAZ
ABkAGQAYABcAFQAYABoAGwAbABsAGQAZABkAGAAXABYAFQAXABcAFgAWABgAFwAWABYA
FgAVABUAFAATABQAFQAWABQAEwATABMAFAAUABQAFAATABMAEwATABIAEgASABIAEgAS
ABIAEgASABEAEQARABEAEgASABIAEwATABEAEAAQABAAEQARABEAEQAUABUAEwATABIA
EQARABAAEAAQAA8ADwAPABAADgAOAA4ADgAPABAAEQASABAAEAAQABAAEAAPAA8AEQAU
ABIADgAPABAAEgASABIAEgAQABAAEAAQABIAEgASABIAEgASABIAEgAQABAAEAAQABIA
EgASABIAEAAQABEAEQARABEAEAAOAAwADgAQABIAFgAYABoAGgAeAB4AHwAfAB8AIAAg
ACAAHgAdAB8AHwAiACYAKAApACkAKgAqACoAKQApACsALgAwADIAMgAxAC0AKQAmACUA
JgAlACUAJQAlACEAHQAaABgAFgAUABQAEwASABIAEgARAA4ADQALAAsADAAPABAADQAL
AAoACQAJAAgABwAHAAoACgAMAAwACwAMAAwACgAJAAsAEQAWAB0AJAAqADEAOQA/AEcA
UgBZAF4AZABpAGwAZgBSADMAIgAmACwAIAAEAPb/9//9/wMACQANAA0ADQAMAAsADAAM
AA0ACwALAAsACgAKAAoACAAIAAkACQALAAsACwALAAsACwAMAAwACgALAAsACgAKAAsA
DAANAAsADAAMAAwACgAMAAwACwANAA0ADQANAA8ADwAPAA8AEQARABIAEgAUABEAEAAO
ABAAEQASABIAEgASABMAFAAUABQAEgASABQAFAAWABYAFAAWABYAFgAYABgAGAAaABsA
GwAbABsAGwAbABwAHwAgACEAIwAjACMAIwAjACMAJQAoACoAKwApACsALAAtAC0ALQAt
AC8AMgAyADIAMwAxADIAMgAyADQANAA1ADUAMwAzADQANAAyADIAMgAyADIAMgAyADIA
LwAuACwAKwAtACwAKwArACkAKQAnACYAJQAlACUAJAAkACMAIwAkACIAIgAiACEAIAAf
AB8AHgAfAB8AHwAeABwAHAAcABwAHQAcABsAGwAZABkAGgAaABwAHAAbABsAGQAZABsA
GQAXABUAFwAXABgAGQAaABsAGgAaABsAGwAdAB0AHQAeACAAIAAgACAAIAAfAB4AHgAg
AB8AHwAfACAAIAAfAB4AHwAfACAAIQAhACEAIAAgACIAIwAjACIAIAAgAB8AHwAfAB8A
HwAfACAAIAAgAB8AIQAiACIAIQAfAB0AHQAdAB8AHwAfAB8AHQAdABwAHAAcABsAGgAa
ABsAGwAcABwAHAAcABwAHAAcABsAGwAbABoAGgAaABoAGwAbABsAGwAYABgAGAAYABoA
GgAaABoAHAAbABsAGwAZABoAGgAaABsAGwAZABgAGAAYABkAGQAXABcAGgAbAB0AHQAc
ABsAGwAaABoAGgAZABkAGQAaABwAHAAcABwAHAAcABwAHAAeAB4AHgAeABwAGwAbAB0A
GgAaABoAHQAgAB4AHgAeAB4AHAAcABwAHAAcABwAHAAcABwAHAAcABwAHgAeAB4AHwAf
AB8AHwAeABwAHAAeACAAIgAkACYAKAAqACwALAAtAC8ALwAwADAALwAtACwALgAxADMA
NgA3ADYANwA3ADYAOAA3ADcAOQA+AEAAQgBCAEEAPwA7ADgANwA3ADUANAA1ADMALwAr
ACgAJgAkACIAHwAdABsAGgAbABwAGwAcAB0AHAAcAB4AHgAeAB0AHQAbABsAGgAZABsA
HAAcAB4AHAAbABoAGgAeAB8AHQAdACIAJwAsADQAPQBDAEcATwBaAGMAZgBoAG8AcgB0
AGwAVQA4ADIAOgA6ACYAEAALAAsADQAVAB0AHQAdABwAHwAgACAAHQAdAB8AHQAcABwA
HAAcABwAHQAdABsAGwAbABsAHAAdAB8AIAAfAB8AHgAcAB0AHQAdAB0AGwAcABwAHAAe
ACAAIAAfAB8AHwAfAB8AIQAhACEAIQAhACEAIgAiACMAIQAhACAAIgAjACQAJAAiACIA
IwAkACYAJgAkACQAJAAkACYAJgAmACgAKAAoACgAKAAoACoALQAtAC0ALQArACsALAAv
ADIAMwA1ADUANQA1ADUANQA2ADgAOQA5ADkAOwA8AD0APQA9AD0APwBAAEAAQABBAEEA
QgBCAEIAQABAAEEAQQA/AD8AQABAADwAPAA8ADwAPAA8ADwAPAA7ADoAOAA3ADcANgA1
ADUANgA3ADYANgAzADMAMwAyADMAMQAwADAALgAuAC4ALQAuAC0ALQAsACkAKQApACgA
JgAmACYAJgAlACQAIwAjACMAIwAkACQAIwAiACAAHwAiACMAJgAlACMAIQAjACMAJQAl
ACUAJQAlACQAJAAjACEAIQAhACIAIwAkACUAJgAnACcAJwAoACYAJQAlACUAJwAoACgA
KAAmACUAJQAlACcAJwAmACYAJQAlACQAIgAjACQAJAAlACUAJQAlACUAJQAkACMAIQAj
ACQAJAAjACEAHwAfAB8AHwAfAB8AHwAdAB0AHAAcAB4AHQAcABwAGwAbABwAHAAYABgA
GAAYABoAGQAZABkAGgAaABoAGgAYABcAFgAVABYAFgAWABYAFAAUABQAFAAWABUAFQAV
ABMAFAAUABQAEwATABEAEAASABIAEwATAA8ADwASABMAEwATABIAEQATABIAEgASAA8A
DwAPABAAEAAQABAAEAAOAA4ADgAOABAAEAAQABAADgANAA0ADwAKAAoADgAPAAwADAAM
AAwADAAMAAwADAAMAAwADQANAA0ADQAMAAoACgALAAwADQAOABEAFAAVABgAFwAXABYA
FQAWABYAFgAVABUAGAAZABsAIAAhACEAIwAiACIAIgAhACAAIQAjACQAJwAoACgAJwAj
ACAAHwAfABsAGgAZABcAFQARAA4ADAAIAAYABgAFAAIAAgACAAIA/v/+//3//P/+/wAA
AAAAAP3//f/9//3//v/9//3//v8AAAIAAgABAP7//P/6//f/9//7/wIABwAKABQAHwAn
ACsALQAyADkAPgBIAE8AVABUAEoALQAQABAAGAAWAAYA9v/x//H/8//5/////f/9/wAA
///+/wAA/f/3//f/+f/4//j/+P/4//j/+f/5//j/9//2//X/9//3//j/+P/2//f/9//2
//b/9//4//n/+f/6//r/+v/3//j/9//1//f/9//3//f/9f/1//X/9f/1//X/9v/2//r/
+f/6//r/+f/5//n/+P/4//j/+f/6//r/+v/4//j/+v/6//z//P/8//7//v/+//7//v/+
/wAAAwADAAMAAwABAAEAAgAFAAUABQAGAAUABwAHAAcABwAIAAoACwALAA0ADwAQABEA
DwAPAA8AEQASABIAEgATABEAEgASABIAEQAQABAADwAOAA8AEQASAA4ADgAOAA4ADgAO
AA4ADgANAAwACgAJAAgABgAEAAMABAAFAAQABAADAAMAAwACAAEA///+//7//P/8//z/
+//6//n/+f/4//n/+f/5//j/9//2//X/9P/1//T/8//z//P/8//0//T/9P/0//P/8//0
//X/+P/3//f/9f/3//f/9f/1//X/9f/2//b/9//3//X/9f/1//b/+f/6//v//P/7//v/
+//8//r/+f/5//n/+//8//z//P/8//v/+//7//7//////wAA/v///////v/9//z/+v/5
//r/+//8//3//P/8//z/+//6//r/+f/3//b/8//y//H/8v/z//T/9f/1//X/9P/0//P/
8f/v/+7/7//v//D/8P/w//D/8P/w/+7/7f/t/+3/7f/s/+v/6v/p/+n/6f/p/+n/6v/r
/+z/7P/s/+z/7P/r/+n/6P/n/+j/6v/r/+z/6v/p/+b/5P/l/+b/6P/p/+b/5f/n/+f/
5//n/+b/5f/m/+b/5//o/+f/5//n/+j/5//m/+X/5P/m/+b/5v/m/+b/5v/m/+b/5v/l
/+X/5//o/+b/5v/n/+T/5P/k/+T/5P/i/+L/4v/i/+T/5P/k/+T/5v/m/+b/5v/l/+T/
5P/j/+P/4//i/+D/3v/g/+L/5P/m/+j/6v/q/+7/7v/v/+//7f/u/+7/7v/t/+3/8P/x
//P/9v/3//f/9//4//j/+P/4//n//P8AAAAAAgACAAEA/f/5//b/9f/3//X/9P/z//H/
7f/p/+b/5P/i/+D/4P/d/9z/3P/c/9z/2v/a/9n/1v/W/9j/2P/Z/9n/2v/b/9v/2v/Z
/9n/2P/Y/9r/2v/d/9r/2P/Y/9n/2//d/+L/5//s//b/AwAJAA0AEQAcACUAKgAuADUA
PAA8ADAAEQD2//T/+P/y/+D/yv/F/8v/0//b/93/2//b/9r/2f/c/+D/3//d/93/2//a
/9r/2v/a/9r/2//b/93/3f/d/93/2//b/9z/3P/e/9//3//e/9v/2//b/9v/2//c/9z/
3P/e/+D/4P/f/97/3f/c/9v/3P/d/97/3//d/93/3v/e/+H/3//f/97/3v/f/+D/4P/e
/97/3//g/+L/4v/g/+D/4v/i/+T/5P/k/+b/5v/m/+T/5P/k/+b/5//n/+f/5//o/+n/
6//v/+7/7//x//H/8f/x//H/8f/z//b/+P/5//j/+f/5//n/+//7//v//f/+//7//v//
////AAAAAAAAAAAAAAEAAQABAAEAAgACAAAAAAAAAAAA///+//3//P/8//z/+//7//v/
+v/5//n/+f/5//f/9v/1//X/9f/0//H/7//u/+7/8P/w//D/7//u/+3/7f/s/+n/6f/p
/+j/6v/q/+r/6v/n/+b/5f/l/+X/5f/m/+b/6P/o/+f/5//l/+X/5//l/+b/5f/o/+n/
5//n/+f/5//o/+j/6f/p/+n/6f/p/+r/6P/o/+j/6P/r/+v/6//s/+r/6f/p/+n/7f/u
/+7/7v/u/+3/7f/t/+7/7f/r/+r/7P/t/+3/7P/s/+z/6//r/+3/7f/t/+3/7P/s/+z/
6//r/+z/7P/r/+3/6//r/+v/6v/p/+j/5//p/+n/6P/o/+r/6f/o/+j/5//n/+j/6P/o
/+j/6P/o/+f/5f/k/+P/5f/m/+f/6P/n/+f/5//n/+b/5v/m/+b/5P/k/+T/5P/i/+H/
4f/h/+L/5P/l/+b/5//n/+X/5P/m/+b/5//n/+T/4//l/+X/5f/l/+T/4//j/+L/4v/i
/+H/4f/h/+L/4P/g/+D/4P/g/+D/4P/g/+D/4P/g/+D/4v/h/+H/4//k/+L/4v/h/+L/
4v/i/+L/4v/g/+D/4P/g/97/3v/e/97/4P/g/+H/4f/h/+H/4P/e/9z/3v/g/+L/5v/o
/+r/6v/s/+z/7f/t/+//8P/w//D/7v/t/+//7//x//T/9f/1//f/+P/4//j/9v/1//b/
+P/9/wAAAQABAP//+//4//f/9//1//T/8//x/+3/6f/m/+L/4P/e/97/2//a/9r/2v/b
/9r/2//b/9j/2P/a/9r/3P/b/9v/2//Z/9j/1//X/9j/2P/a/9r/2f/a/9j/1P/V/9X/
2f/g/+X/7P/0//3/AQAFAAsAFAAdACYALgA1ADoAPAA0ABcA9v/w//j/9v/m/9T/yf/J
/83/0//Z/9n/1//a/9v/2v/c/9v/2//b/9v/2v/a/9r/2P/Y/9n/2f/Z/9n/2f/Z/9v/
2//c/9z/2//b/9r/2P/Z/9n/2f/Z/9v/3P/c/9z/2v/c/9z/2//d/93/3f/d/9v/2//b
/9v/2//b/9z/3P/f/93/3f/c/9r/2//c/9z/3f/e/+D/4v/h/+D/3f/c/97/3v/g/+D/
4v/k/+T/5P/j/+L/4f/i/+b/5//o/+n/5//n/+j/6//q/+v/7f/t//H/8f/x//H/8P/y
//P/8//0//f/+f/7//v/+//7//3//f/8//v/+//9//7//v/+//7//v///////f/9//7/
/v/+//7//v/+//3//P/7//r/+//6//j/9//3//b/9f/1//X/9f/z//L/7//v/+//7v/v
/+3/7P/s/+z/7P/s/+v/6P/n/+f/5v/l/+X/5f/k/+P/4v/h/+D/4P/g/+D/4f/h/+H/
4v/i/+H/4P/e/93/3//f/+H/3//f/93/3//f/9//3//f/9//4P/g/+H/4f/f/9//3//g
/+L/4v/i/+L/4//j/+P/5P/k/+P/4//j/+X/5v/m/+b/5v/l/+X/5f/l/+X/5P/k/+b/
5//n/+b/5P/k/+P/4//l/+X/5f/l/+T/5P/k/+P/5f/m/+b/5f/n/+X/5f/l/+P/4//j
/+P/4//j/+L/4v/i/+H/4P/g/9//3//g/+D/4P/g/+D/4P/g/9//3//f/+D/4P/g/+D/
3f/d/93/3f/d/97/3//g/9//3v/d/9z/3v/d/93/3f/d/97/3v/e/93/3f/b/9r/3P/c
/93/3f/b/9v/3v/f/93/3f/c/9v/3f/c/9z/3P/d/93/3f/e/97/3v/e/97/3f/c/9v/
2v/c/9z/3P/c/9z/2//b/93/2v/c/9r/2f/c/97/3v/e/97/3f/c/9v/2v/a/9r/2//b
/93/3f/c/9r/2v/c/97/4P/k/+b/6P/o/+n/6P/o/+f/6f/q/+r/6v/p/+n/7P/t//H/
9P/1//X/9//4//j/+P/1//X/9//6//7/AAAAAP//+//3//T/8//z//H/8P/v/+v/5//j
/+D/3v/c/9r/2v/b/9r/2v/a/9z/2v/a/9n/1//W/9f/1v/Y/9f/1//X/9f/1v/V/9X/
1P/U/9b/1v/Z/9j/1v/W/9X/1//f/+T/5//w//r/AwAJAA8AFwAiACkALAA0ADsAPgA2
AB4A/f/u//b/+P/q/9T/yv/J/83/0//Z/9n/2f/Z/9j/2//c/9z/2f/Z/9n/2f/Y/9j/
2P/Y/9j/2f/Z/9v/2//b/9v/2f/Z/9r/2v/a/9v/2//a/9n/2f/Z/9n/2//c/9z/3P/a
/9z/3P/b/9v/2//b/9v/2f/Z/9n/2f/b/9v/3P/c/+H/3//f/97/3P/d/97/3v/c/9z/
3f/e/+D/4P/e/97/4P/g/+L/4v/k/+b/5v/m/+b/5v/m/+j/6P/n/+b/5f/o/+n/6//v
/+7/7//x//H/9f/1//X/9f/0//b/9//3//n/+//8//3//f/9//3///8AAAAAAAABAAEA
AgACAAIABAAEAAUABQADAAMABAAEAAIAAgACAAIAAQAAAP///v////7//P/7//n/+P/3
//f/+f/5//f/9v/z//P/8//y//P/8f/w//D/8P/w//D/7//s/+v/6//q/+v/6//r/+r/
6f/o/+f/5v/n/+b/5f/l/+f/5//o/+j/5v/m/+X/5f/l/+X/5//l/+b/5f/o/+n/5//n
/+f/5//o/+j/6f/p/+n/6f/p/+r/7P/s/+z/7P/r/+v/6//s/+7/7f/t/+3/8f/y//L/
8v/x/+//7v/t//H/8f/w//D/8P/x//H/8P/w//D/7//v//H/8f/x//H/8P/w//D/7//v
//D/8P/v//H/7//v/+//7f/t/+3/7f/v/+//7v/u/+7/7f/s/+z/7//v//D/8P/u/+7/
7v/u/+z/6//r/+v/7P/s/+z/7P/r/+v/6//r/+z/7P/s/+z/6v/q/+r/6v/s/+v/6//r
/+3/7v/u/+7/7v/t/+r/6P/q/+r/6//r/+f/5//q/+v/6//r/+r/6f/p/+j/6P/o/+f/
5//n/+j/6v/q/+r/6v/o/+j/6P/o/+j/6P/o/+j/6v/p/+n/6//q/+r/6v/p/+r/6v/q
/+r/6v/q/+r/6v/q/+j/6P/o/+j/6v/q/+r/6v/o/+j/6P/o/+r/6//r/+v/6//q/+j/
6P/s/+7/8P/y//b/+P/4//r/+P/5//n/+f/4//j/+P/3//f/+v/7//3/AAABAAEAAwAC
AAIAAgABAAEAAwAGAAgACgAKAAkABwADAAAA//////3//P/7//n/9//z//D/7v/q/+j/
6P/n/+j/6P/o/+j/5v/m/+X/5P/i/+T/5P/k/+T/5f/m/+f/5P/j/+P/5P/k/+b/5v/l
/+j/6P/m/+X/6f/t//T//f8GAA4AFwAbACEALQA2ADkAQABMAFMAUgBGACgACwAEAAYA
AgDy/9z/0v/T/9n/4f/l/+P/4//l/+b/5//q/+7/7f/p/+f/6f/o/+j/6P/q/+r/6//r
/+n/6f/p/+n/6f/p/+r/6v/q/+v/6//q/+f/5//n/+f/6P/q/+v/7P/q/+z/7P/r/+v/
6//r/+v/7f/t/+3/7f/s/+v/6//q/+3/6//r/+r/6v/r/+z/7P/u/+7/7//w//D/8P/u
/+7/7v/u//D/8P/y//T/9P/0//b/9v/2//j/+f/5//n/+f/3//f/+P/7//z//f//////
AQABAAEAAQAEAAYABwAHAAcACQAKAAsACwALAAsADQAOAA4ADgAPABEAEgASABIAEAAQ
ABEAEQAPAA8AEAAQABAAEAAQABAADwAOAA0ADAANAAwACgAJAAsACgAJAAkABwAHAAUA
BAABAAEAAQAAAAEA///+//7//v/+//7//f/8//v/+//6//n/+f/5//j/9//2//X/9P/z
//L/8f/x//H/8f/y//L/8P/w/+//7//w//H/9P/z//P/8f/z//P/8v/x//D/7//x//L/
9P/1//X/9f/1//b/9P/0//T/9P/1//X/9f/2//b/9f/1//X/9//4//j/+P/2//X/9f/1
//j/+f/5//r/+v/7//v/+v/6//r/+f/5//n/+f/5//n/+P/4//j/9//5//r/+v/5//n/
9//3//f/9f/1//X/9f/2//f/9//4//j/9//2//b/9f/1//b/9v/0//T/9P/0//b/9f/1
//X/9P/0//T/9P/x//H/8f/x//D/8P/w//D/8P/w//D/8P/y//H/8f/x//H/8v/y//L/
8f/x/+//7v/w//D/8f/x/+//7//y//P/8v/x/+//7f/w//D/8f/y/+//7//v//D/8P/w
//D/8P/u/+7/7v/u//D/8P/w//D/8P/v/+//8f/2//T/8P/t/+7/7v/u/+7/7v/w//D/
8P/w//L/8v/y//L/8P/x//H/8f/v/+7/7P/s//H/9P/3//r/+v/8//z//v/8//3//f/9
//z//P/8//v//P8AAAIABQAGAAcABwAJAAwADAAMAAsACwANABAAEgAWABYAFQATAA0A
CgAJAAkABwAGAAUAAwD8//f/8//w/+//7v/v/+//8P/w//D/8P/s/+z/6//q/+z/7v/u
/+7/7f/t/+3/7f/u/+3/7f/u/+7/8P/w/+//7P/s/+z/6//t//P/+v///wYADgATABcA
GwAlADIAOQA8AEIARwBKAEIAKgALAAQAEAASAAIA8P/o/+P/5f/v//n/+f/3//f/9v/z
//L/8P/t/+3/8f/x//D/8P/w/+7/7v/v/+//7//v/+//7//x//H/8v/y//H/8f/w/+7/
8P/x//L/8//1//b/9v/2//X/9v/1//P/9P/1//b/9//1//X/9f/1//f/9//4//j/+v/3
//b/9P/0//X/9v/2//f/+P/6//z/+v/6//j/+P/6//r//P/8//z//v/+//7///8AAAEA
BAADAAMAAwADAAMAAwAEAAcABgAHAAkACQANAA0ADQANAAwADgAPAA8AEQATABQAFQAV
ABUAFQAXABkAGgAbAB0AHQAeAB4AHgAdABwAHAAbABkAGQAaABoAFwAWABUAFAAVABYA
FwAYABgAGAAXABcAFAASABAADwAQABEAEAAQABEAEQARABAAEQAPAA4ADgAOAA4ADgAN
AAsACQAIAAYABwAHAAcABgAEAAQABAAEAAUABAADAAMAAwADAAQABAAEAAQAAwADAAIA
AQACAP//AAD//wIAAwAFAAUABQAFAAUABAAEAAMABAAFAAYACAAIAAgACAAIAAkACQAJ
AAoACwALAAwADQAOAA4ADQAMAA4ADQANAA0AEQARABAAEAASABMAEwASABAAEAAPAA8A
EQARABEAEQAQABAAEAAPABEAEgASABEAEQAPAA8ADwAPAA8ADwAPAA8ADwAOAA4ADgAN
AAwADAAPAA8AEAAQAA4ADgAOAA4ADgANAA0ADQAMAAwADAAMAA0ADQANAA0ADgAOAA4A
DgAOAA4ADgAOAA4ADQANAA0ADQAOAA4ADgANAA0ACwAKAAsADAAOAA8ADAALAA0ADQAN
AA0ADAALAA0ADAAMAAwADQANAA0ADgAMAAwADAAMAA4ADgAOAA4AEAAQABAAEAAQAA4A
DAAMAAwADAAOAA4ADgAPAA0ADQANAAwADAAMAA4AEAAQABIAFAAWABYAGAAYABkAGwAb
ABwAHAAaABkAGQAcAB8AIQAkACUAJwApACoAKgAqACkAKQArADAAMgA0ADQAMwAxAC0A
KgAnACcAJQAkACUAIwAfABsAFwAUABEADgAQAA8ADgAOAA4ADgAMAAwACwAKAAoADAAO
AA4ADQANAAsACwAKAAkACQAKAAoADAAMAAsACgAKAAoACwANAA8AEgAZACIALAA1ADkA
PQBFAFIAWwBgAGQAawBwAG4AYAA/ACQAJAAuACwAHAAKAAMABQALABUAGQAVABUAGAAV
ABIAEgATABMAEQAPAA4ADgAOAA4ADgAPAA8ADQANAA0ADQAPAA8AEAAQAA4ADwAPAA4A
DgAPABAAEQARABIAEgASABAAEgASABEAEgATABQAFQATABMAEwATABMAEwAUABQAFwAV
ABUAFAAUABUAFgAWABYAFgAXABgAGAAYABYAFgAYABgAGgAaABgAGgAaABoAHAAcABwA
HgAhACEAIQAhACEAIQAiACUAJAAlACcAJwApACkAKQApACwALgAvAC8ALwAxADIAMwA1
ADUANQA3ADgAOAA4ADkAOQA6ADoAOgA4ADgAOQA5ADgAOQA7ADwAOAA4ADgAOAA4ADgA
OAA4ADcANgA0ADMAMQAwAC8ALwAwADEAMAAwAC8ALwAvAC4ALQArACoAKgAsACwALAAr
ACoAKQApACgAKQApACkAKAAmACYAJgAmACcAJgAlACUAIwAjACQAJAAiACIAIQAhACIA
IwAmACUAIwAhACMAIwAkACUAJgAnACoAKgArACsAKgApACgAKAAqACoAKgAqACsAKwAr
ACwALgAtAC0ALQAvADAAMAAwADAALwAvAC8AMwAzADIAMgAwADEAMQAwADEAMgAyADMA
NQA1ADUANQA1ADQAMwAxADMANAA0ADMANQAzADMAMwA1ADUANQA1ADMAMwAyADIANAAz
ADIAMgAzADMANAA0ADQANAA0ADQANAAzADMAMwA0ADQANAA0ADMAMwAzADMANAA0ADQA
NAA2AA==
         </WaveFormData>
      </LeadData>
      <LeadData>
         <LeadByteCountTotal>10000</LeadByteCountTotal>
         <LeadTimeOffset>0</LeadTimeOffset>
         <LeadSampleCountTotal>5000</LeadSampleCountTotal>
         <LeadAmplitudeUnitsPerBit>4.88</LeadAmplitudeUnitsPerBit>
         <LeadAmplitudeUnits>��V</LeadAmplitudeUnits>
         <LeadHighLimit>2147483647</LeadHighLimit>
         <LeadLowLimit>268435456</LeadLowLimit>
         <LeadID>V1</LeadID>
         <LeadOffsetFirstSample>0</LeadOffsetFirstSample>
         <FirstSampleBaseline>0</FirstSampleBaseline>
         <LeadSampleSize>2</LeadSampleSize>
         <LeadOff>FALSE</LeadOff>
         <BaselineSway>FALSE</BaselineSway>
         <ExcessiveACNoise>FALSE</ExcessiveACNoise>
         <MuscleNoise>FALSE</MuscleNoise>
         <LeadDataCRC32>1845957168</LeadDataCRC32>
         <WaveFormData>
FAAUABQAFAAUABQAFAAUABQAFAAUABQAFAAUABQAFAAUABQAFAAUABIAEgASABIAEgAS
ABIAEgASABIAEgASABIAEgASABIAEQAQAA8ADgAOAA4ADgAOAA4ADgAOAA4ADgAOAA4A
DgAOAA4ADgAOAA8AEAARABIAFAAUABQAFAAUABQAFAAUABIAEgASABIAEAAQABAAEAAP
AA4ADQAMAAwADAAMAAwADAAMAAwADAAKAAoACgAKAAgACAAIAAgACgAKAAoACgAIAAgA
CAAIAAgACAAIAAgACAAIAAgACAAIAAgACAAIAAgACAAIAAgABgAGAAYABgAGAAYABgAG
AAgACAAIAAgABwAGAAUABAAEAAQABAAEAAQABAAEAAQABAAEAAQABAAEAAQABAAEAAIA
AgACAAIAAAAAAAAAAAAAAAAAAAAAAAAAAAAAAAAA/v/+//7//v8AAAAAAAAAAP///v/9
//z//P/8//z//P/6//r/+v/6//z//P/8//z//P/8//z//P/8//z//P/8//7//v/+//7/
/v/+//7//v/8//z//P/8//z//P/8//z//v/+//7//v/8//z//P/8//7//v/+//7//v/+
//7//v/+//7//v/+//7//v/+//7/AAAAAAAAAAAAAAAAAAAAAAIAAgACAAIAAgACAAIA
AgACAAIAAgACAAQABAAEAAQABAAEAAQABAAEAAQABAAEAAYABgAGAAYACAAIAAgACAAG
AAYABgAGAAYABgAGAAYABgAGAAYABgAGAAYABgAGAAcACAAJAAoACQAIAAcABgAGAAYA
BgAGAAYABgAGAAYABAAEAAQABAAEAAQABAAEAAUABgAHAAgABQAEAAMAAgAEAAQABAAE
AAQABAAEAAQABgAFAAUABQAFAAUABQAHAAUABgAHAAcACAAKAA0ADgANAA4ADQALAAwA
DgAPABEAEAAPAA4ADQAIAAAA+f/1//b/9P/z//L/8v/w/+7/7v/v//H/8f/x//D/8v/0
//f/+f/5//r/+//7//v//f/9//3//f/9//7//v/+//7//v/+//7/AAAAAAAAAAAAAAAA
/v/+///////+//3//f/8//z//P/9//3//f/8/wIACQAOABEAEgAQAAwACgAGAP3/7v/j
/9X/xf+2/6//rP+v/7b/uP+1/67/pP+i/6f/rP+w/7b/wv/N/9P/2//j/+n/7//3//j/
+//9////AgACAAQABQAGAAcABwAGAAQABQAFAAUABwAHAAcABwAHAAcABwAHAAcABwAH
AAcACQAKAAoACwANAA0ADQANAAwACwAKAAoACgAKAAoACgAKAAoACgALAAsACgAKAAoA
CAAIAAgACAAIAAkACwAMAAwADAAMAAwACQAJAAoACgAKAAoACQAJAAkACQAJAAkACQAI
AAgACAAHAAcABwAHAAkACAAIAAgACAAHAAYABQAFAAUABQAEAAQAAwADAAIAAwACAAIA
AQD////////+//////////7//P/8//z//P/7//v/+//7//z//P/8//z//f/9//3//f/7
//v/+//7//3//f/9//3/+//7//z//P/6//r/+v/6//b/9v/3//f/+f/6//r/+f/5//n/
+f/5//j/9//2//T/9//5//r/+//6//n/+P/3//j/+P/4//f/+f/5//n/+f/6//r/+v/6
//v/+//7//v/+f/5//n/+f/7//r/+v/6//r/+v/5//n/+f/5//n/+f/5//n/+P/4//b/
9P/0//X/9v/3//f/+P/4//j/9//3//f/9//3//f/+f/4//j/+P/2//X/9f/2//b/9f/1
//X/9f/1//X/9v/2//b/9v/1//f/9//3//f/9//3//f/9//1//b/9v/1//X/9v/3//f/
+f/5//n/+f/5//n/+v/6//n/+P/3//f/+f/5//n/+P/2//f/+P/4//j/9//3//f/9//3
//b/9f/2//b/9v/1//X/9f/1//X/9f/1//X/9v/2//b/9v/2//j/9v/4//j/9v/2//b/
9v/4//j/+P/4//X/9f/1//X/9f/2//b/9v/0//T/9P/0//T/9P/0//P/9f/2//b/9f/1
//X/9f/1//T/9v/2//b/9v/0//T/9P/0//b/9v/2//b/9P/0//T/9P/2//b/9v/2//T/
9P/0//T/9P/0//T/8//z//P/8//z//P/9f/1//b/9//3//f/+P/6//r/+v/8//z/+//7
//z//v////////8BAAEA///4//D/7f/s/+r/6f/o/+b/5P/h/+D/4P/h/+P/4//k/+b/
6P/r/+3/7f/u/+//7//v//H/8f/x//H/8f/y//L/8v/y//L/8v/y//X/9v/3//j/9v/2
//b/9v/5//n/+f/5//j/+P/4//j/+//7//v/+v/6//3/AgAJAA4ADAAIAAYABgAFAPz/
7f/h/9P/xv+7/7T/sf+4/8D/w//E/8L/uv+1/7L/tP+4/77/yf/R/9f/3//l/+v/8f/2
//v//////wAAAAACAAMABAAFAAUABAAFAAcACAAJAAkACQAJAAkACQAJAAkACQAJAAkA
CQAJAAkACgAKAAsACwALAAsACwALAAsACwAMAAoACgAKAAoACwAMAA0ADwAOAAwACwAK
AAwADAAMAAwACwALAAwADAAMAAwADAAMAAsACwAMAAwACgAKAAkACQAJAAkACQAJAAkA
CAAIAAgABwAHAAcABwAJAAgACAAIAAYABQAEAAMAAwADAAMAAgACAAEAAQAAAP///v/+
//3//////////v/7//v/+//6//j/+P/4//j/+f/5//n/+f/2//b/9v/2//X/9f/1//X/
9f/1//X/9f/3//f/9//3//X/9f/2//b/9v/2//b/9v/0//T/9f/1//X/9v/2//X/9//3
//f/9//1//X/9f/0//T/9f/1//X/9f/1//X/9f/0//T/9P/z//X/9f/1//X/9P/0//T/
9P/z//P/8//z//P/8//z//P/8//y//L/8v/w//D/7//v/+//7//v/+//7f/t/+z/7P/u
/+z/7P/t/+z/6//p/+j/6v/q/+n/6f/p/+n/6f/p/+v/6v/q/+r/6v/p/+n/6v/o/+f/
5//n/+n/6f/p/+r/6f/o/+f/5f/l/+X/5f/l/+f/5//n/+f/5f/m/+b/5f/l/+b/5//n
/+X/5f/l/+X/4//j/+T/5P/m/+b/5v/n/+X/5f/l/+T/5P/l/+b/5v/m/+X/5f/l/+b/
5//n/+f/5v/m/+b/5f/l/+X/5f/l/+X/5f/l/+b/5P/k/+T/5P/m/+T/5v/m/+b/5v/m
/+b/5v/m/+b/5v/l/+X/5f/l/+X/5v/m/+b/5v/m/+b/5v/m/+b/5v/l/+P/5P/k/+P/
5f/l/+X/5//o/+b/5v/m/+b/5P/k/+T/5P/k/+T/5P/k/+T/5P/k/+T/5P/k/+T/5P/k
/+X/5v/n/+X/5f/n/+f/5v/n/+f/5//q/+z/7P/s/+7/7v/t/+3/7v/u/+//7//x//H/
8f/v/+j/4v/f/97/2v/Z/9j/1v/U/9L/0v/T/9f/1//X/9j/2P/a/93/3//d/97/3//f
/9//4f/h/+H/4v/j/+X/5v/k/+T/5P/k/+T/5v/m/+b/5v/m/+b/5v/m/+f/5//n/+n/
6v/q/+r/6P/p/+n/6f/q/+r/6//w//X//P8AAP7/+v/4//X/8v/n/9n/z//E/7X/rP+p
/6z/tP/B/8b/yP/I/8X/wP+4/7b/uv/B/8f/zf/T/9v/4f/l/+r/7//z//X/9P/0//b/
9//4//n/+f/4//j/+f/5//n/+//7//v/+//9//3//f/9//3//f/9//3//f/+//7/////
/////////////////wAAAAAAAAAAAAAAAAAAAAABAP///v/+//7//v/+//7//v//////
AAAAAAIAAgACAAIAAQABAAIAAgACAAIAAQABAAMAAwADAAMAAwACAAIAAgADAAMAAwAD
AAEAAAAAAAAAAQABAAEAAQAAAP///v/8//z/+//7//r/+//6//r/+f/5//n/+f/4//n/
+f/5//j/9//2//X/9P/1//X/9f/1//T/9P/0//T/9f/1//X/9f/3//f/9//3//X/9f/1
//X/9f/1//b/9v/0//T/9P/0//T/9P/1//X/9f/2//b/9f/1//X/9f/1//f/9//3//b/
9P/1//X/9f/3//f/9//3//b/9v/2//X/9//3//f/9//6//r/+v/6//n/+f/5//n/+f/5
//n/+f/5//j/+P/4//r/+v/5//n/+f/5//n/+f/4//f/9f/0//T/8v/y//P/8//z//L/
8v/y//L/8f/x//H/8f/x//H/8//y//L/8v/0//P/8//0//T/8//z//P/8//z//P/9P/2
//b/9v/1//X/9f/1//X/8//z//P/8//z//T/9P/z//L/8v/y//H/8f/x//H/8f/w/+//
7//u/+7/7v/u/+//7//v/+//7v/u/+//8P/w//L/8f/x//H/8P/x//H/8f/w//D/8P/v
//H/8f/x//H/7//v/+//8P/w//D/8P/w//L/8P/y//L/8v/y//L/8v/y//L/8v/y//H/
8f/x//H/8f/y//L/8v/w//D/8P/w//D/8P/w/+//7//w//D/7//t/+3/7//x//D/7v/u
/+7/7v/w//D/8P/w//D/8P/v/+//7//v/+//7//v/+//8P/x//L/8//1//j/9//2//f/
9v/3//f/+P/4//n/+f/5//n/+v/5//P/7v/r/+r/6P/n/+b/5P/i/+D/3//f/+D/3//f
/+D/4v/k/+f/6f/p/+r/7f/t/+3/7//v/+//7//v//L/8v/y//L/8P/w//D/8v/y//L/
8v/y//D/8P/w//H/8f/x//H/8v/0//T/9P/1//X/9f/0//b/9f/4////BgAIAAYAAAD8
//v/9v/r/9//1f/I/73/tv+z/7L/vP/J/9D/0v/S/9H/yP/A/77/xP/J/83/0f/X/9//
5f/n/+z/8f/1//f/+P/4//r/+//8//3//f/8//z//f/9//3////////////9//3//f/9
//////////////8AAAAAAQABAAEAAQABAAMAAwADAAQAAgACAAIAAgACAAIAAgADAAUA
BAAEAAQAAgACAAIAAgADAAMABAAEAAIAAgACAAIAAQABAAIAAgACAAIAAQABAAEAAQAB
AAEAAQAAAAAAAAD9//3//f/9/////v/+//7//v/9//z/+//7//v/+//6//z/+//7//r/
+f/4//j/9//3//f/9//2//X/9f/1//T/9P/0//T/9P/z//P/8//z//L/8v/y//L/8//z
//P/8//1//X/9f/1//X/9f/1//X/9f/1//b/9v/2//b/9v/2//T/9P/1//X/9f/2//b/
9f/1//X/9f/1//X/9f/1//T/9v/3//f/9//5//n/+f/5//z//P/8//v//f/9//3//f/+
//7//v/+//3//f/9//3//f/9//3//f/9//z//P/8//z//P/7//v/+//7//v/+//9//3/
/P/8//3//P/9//////////7//v8AAAAA///////////////////+//7//v8AAP////8A
AAAA////////////////AAADAAQABQAFAAUABQAFAAUAAwADAAMAAwADAAQABAADAAUA
BgAHAAcABgAFAAQAAwADAAMABAAEAAQABAAEAAUABQAFAAUABAAEAAUABgAGAAgABwAH
AAcABgAHAAcABwAIAAgACAAHAAcABwAHAAcABwAHAAcACAAKAAoACgAKAAgABgAIAAgA
CAAIAAgACAAKAAoACgAKAAcABwAHAAcACQAKAAoACgAIAAgACAAIAAgACAAIAAcACQAK
AAoACQAJAAkACQAJAAoACAAIAAgACAAKAAoACgAKAAoACgAKAAoACgAKAAoACgAIAAgA
CAAHAAcABwAHAAcABwAJAAkACgANAA0ADQAOAA4ADgAOABAAEAAPAA8AEAARABMAFAAV
ABMAEwARAAoABAABAAAA/v/7//r/+P/2//b/9v/3//n/+f/5//r//P/8////AQABAAIA
AwADAAMABQAFAAUABQADAAQABAAEAAQABAAEAAQABgAGAAYABgAGAAYABgAGAAUABQAF
AAUACAAIAAgACAAJAAcABQAGAAYACQAOABMAGAAYABYAEAAOAAsACAD9/+//5f/W/8v/
xP+9/77/yv/V/9j/2P/W/9P/zv/G/8b/zv/V/93/5//t//H/9//9/wIABwAJAAsACgAK
AAwADQAOAA8ADwAOAA4ADwAPAA8ADwAPAA8ADwARABEAEQARABEAEQARABEADwAQABAA
EQARABEAEQARAA8ADwAPABAAEQASABMAFAASABIAEgATABMAEgASABIAEAAQABAAEAAP
AA8AEAAQABAAEAAQABAADwAPABAAEAAQABAADwAPAA0ADQANAA0ADQAMAAwADAALAAsA
CwALAAsACgAKAAoADAALAAoACQAJAAkACQAIAAYABQAFAAQAAwACAAIAAQD////////+
//////////7//v/+//7//v/7//v/+//7//r/+v/6//r//f/9//3//f/9//3//f/9////
/////////////wAAAAD+//7//v/+//z//P/9//3//f/+//7//f/9//3//f/9//3//f/9
//z//P/9//3//f/9//3//f/9//7//v/+//3///////////////7//f/8//3//f/9//3/
///////////9//z//P/8//z//P/7//v//f/9//3//f/9//3//P/8//z/+v/6//v//f/9
//z//P/6//r/+f/5//n/+f/5//n/+//6//r/+v/4//f/9//4//r/+f/5//n/9//3//f/
+P/6//r/+v/5//v/+//7//v/+f/5//n/+f/3//j/+P/3//n/+v/7//v/+f/5//n/+f/5
//n/+v/6//j/+P/4//n/+//7//v/+v/4//n/+v/6//z/+//7//v/+v/7//v/+//6//r/
+v/5//n/+f/5//n/+//7//v//P/+//7//v/+//3/+v/7//r//P/8//z//P/6//r/+v/6
//v/+//7//v/+//8//z//P/+//7//v/+//7//v/+//3//f/+//7//f/9//3//f/9//7/
/P/8//z//P/+//7//v/+//z//P/8//z//v/+//7//f//////////////AQABAAIAAwAD
AAMABAAGAAYABgAIAAgABwAHAAgACAAJAAkACQALAAsACQACAPz/+f/4//b/8//y//D/
7v/s/+z/7f/v/+//7//w//L/9P/3//n/+f/8//3//f/9//////////////8AAAAAAAAC
AAIAAgACAAQABAAEAAQABAAEAAQABAAFAAUABQAFAAYABgAGAAYABwAJAAkABgAGAAcA
CgAPABYAGgAWABIAEAAPAAwAAQDz/+n/3P/P/8j/wf/A/8r/1f/a/97/3P/Z/9T/zP/K
/9D/1//d/+P/5//v//f/+/8AAAUABwAHAAkACgANAA8AEAARABEAEAASABMAEwATABMA
EwATABMAFAAVABYAFwAVABUAFQAVABUAFgAWABcAFQAVABUAFQAXABcAFwAYABgAGAAY
ABgAGAAYABgAGQAZABgAGAAYABgAGAAYABgAFwAXABgAGAAYABgAGAAYABkAGQAaABoA
GgAaABkAGQAXABcAFwAXABcAFgAWABYAFQAVABUAFQAVABQAFAAUABIAEQAQAA8AEQAR
ABEAEAASABEAEQAQAA8ADgAOAA0ADQANAA0ADAANAA0ADQAMAAwADAAMAAwACQAJAAkA
CQAIAAgACAAIAAkACQAJAAkACQAJAAkACQAJAAkACQAJAAkACQAKAAoADAAMAAwADAAL
AAwADgAPAA8AEAAQAA8ADwAPAA8ADwANAA0ADQAMAAwADQANAA0ADwAPAA8ADwAQABAA
EAAPABEAEQARABEAEAAQABAAEAAQABEAEgATABIAEQAQAA8ADwAOAA4ADgAQABAADwAP
AA8ADwAPAA8AEQARABAAEAASABAAEAARABEAEQAQABAAEAAQAA8ADwARABEAEQARABEA
EAAQABAADgANAA0ADgAQAA8ADwAPAA8ADwAPABAAEQAQAA8ADQAPAA8ADwAPAA8ADwAP
AA8ADwAQABAADwANAA4ADwAPABEAEQARABEADwAPABAAEAAQABAAEAARABEAEQARABAA
EAARABIAEgASABEAEQARABAAEQARABEAEAAQABAADwANAA0ADQANAA0ADQANAA4AEAAQ
ABAAEAAQAA4AEAAQABAAEAAQABAAEAAQABAAEAANAA0ADQANAA0ADgAOAA4ADgAOAA4A
DgAQABAAEAAPAA8AEAAQAA8ADQAPAA8ADwAOAA4ADgAOAA4ADgAOAA4ADgAOAA4ADgAN
AA0ADQANAA0ADQAPAA8AEAATABMAEwAUABQAFAAUABYAFgAVABUAFgAWABcAFwAXABcA
FwAVAA4ACAAFAAQAAgD///7//P/6//r/+v/7//3//////wAAAgADAAUABgAFAAgACQAJ
AAkACwALAAsACwALAAwADAAMAA4ADgAOAA4ADgAOAA4ADgAQABAAEAAQAA8ADwAPAA8A
EAAQABAAEAARABEAEQASABIAFQAcACMAJgAiAB4AGAAWABMACgD9//P/6f/a/9H/yv/J
/9D/3v/n/+j/5v/i/9//2v/Y/9r/4P/n/+3/8f/1//3/AwAJABAAEwATABUAFgAWABgA
GQAYABkAGQAYABoAGwAbABsAGwAbABsAGwAdAB0AHQAdAB8AHwAfAB8AHwAgACAAIQAh
ACEAIQAhACMAIwAjACQAIgAiACIAIgAiACIAIgAjACEAIAAgACAAIAAgACAAIAAhACEA
IgAiACEAIAAfAB4AHwAfACAAIAAgACAAHwAfAB0AHQAdAB0AHwAeAB4AHgAbABsAGwAb
ABsAGgAaABoAHAAbABoAGQAZABkAGQAYABYAFQAVABQAEwASABIAEQARABEAEQAQAA8A
DwAPAA4ADgAOAA4ADgANAA0ADQANAAwADAAMAAwADQANAA0ADQANAA0ADQANAA8ADwAP
AA8AEQARABIAEgAQABAAEAAQABAAEAARABEAEQASABIAEQAPAA8ADwAPABEAEQARABAA
DgAPAA8ADwAPAA8ADwAPABAAEAAQAA8ADwAPAA8ADwAQABAAEAAQAA8ADwAPAA8ADwAP
AA8ADwAPAA4ADgAOAA4ADgANAA0ADQANAA0ADQANAA0ADAAMAA4ADAAMAA0ADQANAAwA
DAAMAAwACwALAAsACwALAAsACQAIAAgACAAKAAkACQAKAAoACQAJAAkACQAJAAkACgAK
AAoACgAJAAkACQAJAAkACQAJAAkACQALAAwADAALAAkACgALAAsACwALAAsACwAJAAkA
CgAKAAoACgAKAAsACwALAAsACgAKAAsADAAMAAwACwALAAsADAANAA0ADQAMAAwADAAL
AA0ADQANAA0ADQANAA0ADgAOAA4ADgAOAAwACgAMAAwADgAOAA4ADgAMAAwADAAMAA0A
DQANAA0ACwAMAAwADAAMAAwADAAMAAwADAAMAAsACwAMAAwACwALAAsACwALAAwADAAM
AAwADAAMAAwADAAMAAoACgAKAAoACgAKAAoACgAIAAgACAAIAAgACAAHAAcABwAHAAcA
BwAJAAkACgALAA0ADQAOABAADgAOABAAEAARABEAEgASABIAEQAQAA8ADgALAAMA/P/6
//r/+f/5//j/9v/0//L/8v/z//X/9f/3//j/+v/8//3//////wAAAQABAAEAAwADAAMA
AwADAAQABAAEAAQAAgACAAIABAAEAAQABAAEAAYABgAGAAcABQAFAAUABgAGAAYABgAH
AAcABwAGAAgACwASABkAGgAYABQAEAAOAAkA/v/x/+X/1//M/8X/vv+9/8b/0P/V/9T/
0P/M/8v/yv/K/8r/0P/Z/+H/5f/t//X/+f/9/wQABQAHAAkACgAKAAwADQAOAA8ADwAO
AAwADQANAA0ADwAPAA8ADwAPAA8ADwAPAA8ADwAPAA8AEQASABIAEwATABMAEwATABEA
EQARABIAEgASABIAEgASABIAEgATABMAEgASABIAFAAUABQAFAATABMAFAAUABIAEgAS
ABIAEQARABIAEgAUABQAEwATABEAEQARABEAEQAQABAAEAAPAA8ADwAPAA8ADgAOAA4A
DAALAAoACQAJAAkACQAIAAoACQAJAAgABwAGAAYABQADAAMAAwACAAEAAQABAAAAAAAA
AAAAAAD///////////7//v/+//7/////////////////////////////////AQABAAIA
AgACAAIAAgACAAAAAAABAAEAAwAEAAQAAwADAAMAAwADAAMAAwADAAIAAgADAAMAAwAF
AAUABQAFAAYABgAGAAUABQAFAAUABQAGAAYABgAGAAUABQAFAAUABwAHAAcABwAHAAYA
BgAGAAYABgAFAAUABwAHAAcABwAHAAcABgAGAAgABgAGAAcABwAHAAYABgAEAAQAAwAD
AAQABQAGAAcABQAEAAQABAAEAAMAAwAEAAYABQAFAAUAAwADAAMABAAGAAYABgAFAAUA
BQAFAAUABQAFAAUABQADAAQABAADAAUABgAHAAcABQAFAAUABQAHAAcACAAIAAYABgAG
AAcACQAJAAkACAAKAAsADAAMAAoACQAJAAkACAAJAAkACQAMAAwADAALAAsACwALAAsA
DQANAA0ADgAMAAwADAAMAAwACgAMAAwADgAOAA4ADgAMAAwADAAMAA0ADQANAA0ACwAM
AAwADAAOAA4ADgAOAA4ADgAOAA0ADwAQABAADwAPAA0ACwANAA4AEAAQABAAEAAOAA4A
DgAOAA4ADgAOAA4AEAAQAA8ADwANAA0ADQANABEAEQASABMAEwATABQAFgAWABYAGAAY
ABcAFwAYABgAGQAZABkAGQAXABUADgAIAAYABgAFAAUABAACAAAA/v/+////AQABAAEA
AgAEAAYACgANAA4AEAAQAA8ADgAPAA8ADwAPAA8AEAAQABAAEAASABIAEgAUABMAEgAR
ABAAEwAUABUAFwAVABUAFQAWABQAFAAUABUAFwAXABgAGgAdACAAIwAoACYAIgAeABwA
GQAQAAMA9//p/97/1//U/9P/2v/m/+//8v/0//T/7//k/+L/5P/q/+3/8f/1//v/AQAH
AAsAEAATABUAFwAWABYAGAAZABgAGQAZABgAGgAbABsAGwAbABsAGwAbABsAGwAbABsA
GQAZABkAGQAXABgAGAAZABsAGwAbABsAGwAbABsAHAAeAB4AHgAeAB4AHgAeAB8AHQAc
ABwAHAAeAB4AHgAeAB0AHQAeAB4AHAAcABwAHAAdAB0AHgAeABwAHAAbABsAHQAdAB0A
HQAbABoAGgAaABsAGwAbABsAGwAaABoAGgAcABsAGgAZABcAFwAXABYAFAATABMAEgAU
ABQAFQAVABMAEwATABIADwAPAA8ADgAPABAAEQASAA8ADwAPAA8AEAAQABAAEAARABEA
EQARABAADwAOAA0ADwAPAA8ADwARABEAEgASABEAEAAPAA4ADQAOABAAEQAPABAAEAAP
ABEAEQARABEAEQARABEAEAAQABEAEQARABEAEQARABEAEgASABIAEQAPAA8ADwAPABIA
EgASABIADwAPAA8ADwAPAA8ADwAPABEAEAAQABAAEAAQAA8ADwANAA0ADQANAA0ADQAM
AAwADgAMAAwADQANAA0ADAAMAAwADAALAAsACwALAAsACwAJAAgACAAIAAoACQAJAAoA
CgAJAAkACQAJAAkACQAKAAwADAAMAAsACwALAAsACwALAAsACwALAAsADAAMAAsACwAM
AA0ADQANAA0ADQANAAsACwAMAAwADAAMAAwADQAMAAsACgAIAAoACwAMAAwADAALAAsA
CwAKAAsACwALAA4ADgAOAA0ACwALAAsACwANAA0ADQAOAA0ADAALAAoADAAKAAwADAAM
AAwADAAMAAwADAAMAAwACwALAAsACwAJAAoACgAKAAoACgAKAAoACgAKAAoACQAJAAoA
CgAKAAoACgAKAAoACgAKAAkACQAJAAkACwALAA0ADQAMAA0ADQANAA4AEAAQABAAEgAS
ABEAEQASABIAEwATABMAEwATABEACAACAP///v/9//3//f/8//r/+P/4//n/+f/5//n/
+v/6//z///8BAAEAAgADAAMABAAHAAgACQAHAAcACAAIAAgACAAIAAgACAAKAAoACgAK
AAoACgAKAAoACwALAAsACwAMAAwADAALAAsACgAJAAoADAANABAAFQAaABoAFgASAA4A
DQAIAP3/8f/n/9j/zf/I/8X/yP/S/93/4v/i/+L/3//Y/9L/0P/U/9n/3f/j/+n/8f/3
//v/AAAFAAkACwAMAAwADgAPABAAEQARABAAEAARABEAEQATABMAEwATABMAEwATABMA
FQAVABUAFQATABQAFAAVABUAFQAVABUAFQAVABUAFgAWABYAFgAWABYAFgAWABcAFwAW
ABYAFgAWABYAFgAWABUAFQAWABYAFgAWABYAFgATABMAFAAUABYAFgAVABUAFQAVABUA
FQAXABYAFgAWABMAEwATABMAEwASABIAEgAQAA8ADgANAAsACwALAAoADAALAAsACgAH
AAYABgAFAAUABQAFAAQAAwADAAMAAgACAAIAAgACAP///////////v/+//7//v//////
///////////////////////////9//3//v/+//z//P/8//z/+v/6//v/+//5//r/+v/5
//n/+f/5//n/+f/5//n/+P/2//f/9//3//b/9f/0//P/8f/w/+//7f/r/+v/6//r/+v/
6v/p/+j/5//n/+f/5//n/+f/5//n/+b/5P/j/+L/4P/g/9//3//f/9//3//f/93/3f/c
/9z/2v/Y/9j/2f/Y/9f/1f/U/9H/0P/O/83/yv/J/8j/x//H/8b/xv/G/8T/w//D/8T/
wv/B/8H/wf/D/8P/w//E/8X/xP/D/8H/wf/B/8H/wf/B/8H/wf/B/8T/xv/H/8f/y//O
/9H/0//Y/9v/3v/h/+P/5f/o/+r/7f/u/+//8f/y//P/9P/0//f/+f/7//z//v/9//3/
/f8AAA==
         </WaveFormData>
      </LeadData>
      <LeadData>
         <LeadByteCountTotal>10000</LeadByteCountTotal>
         <LeadTimeOffset>0</LeadTimeOffset>
         <LeadSampleCountTotal>5000</LeadSampleCountTotal>
         <LeadAmplitudeUnitsPerBit>4.88</LeadAmplitudeUnitsPerBit>
         <LeadAmplitudeUnits>��V</LeadAmplitudeUnits>
         <LeadHighLimit>2147483647</LeadHighLimit>
         <LeadLowLimit>268435456</LeadLowLimit>
         <LeadID>V2</LeadID>
         <LeadOffsetFirstSample>0</LeadOffsetFirstSample>
         <FirstSampleBaseline>0</FirstSampleBaseline>
         <LeadSampleSize>2</LeadSampleSize>
         <LeadOff>FALSE</LeadOff>
         <BaselineSway>FALSE</BaselineSway>
         <ExcessiveACNoise>FALSE</ExcessiveACNoise>
         <MuscleNoise>FALSE</MuscleNoise>
         <LeadDataCRC32>1003433079</LeadDataCRC32>
         <WaveFormData>
EgASABIAEgASABIAEgASABQAFAAUABQAFgAWABYAFgAYABgAGAAYABkAGgAbABwAHAAc
ABwAHAAfACAAIQAiACIAIgAiACIAJAAkACQAJAAlACYAJwAoACkAKgArACwALQAuAC8A
MAAwADAAMAAwADEAMgAzADQANQA2ADcAOAA2ADYANgA2ADcAOAA5ADoAOAA4ADgAOAA4
ADgAOAA4ADcANgA1ADQAMwAyADEAMAAuAC4ALgAuACwAKgAoACYAJAAkACQAJAAjACIA
IQAgAB0AHAAbABoAGQAYABcAFgAVABQAEwASAA8ADgANAAwACQAIAAcABgADAAIAAQAA
AAAAAAAAAAAA/v/8//r/+P/6//r/+v/6//j/+P/4//j/9v/2//b/9v/4//j/+P/4//b/
9v/2//b/+P/4//j/+P/4//j/+P/4//j/+P/4//j/+v/6//r/+v/6//r/+v/6//z//P/8
//z//P/8//z//P/6//r/+v/6//v//P/9//7//f/8//v/+v/8//z//P/8//r/+v/6//r/
+f/4//f/9v/2//b/9v/2//X/9P/z//L/9P/0//T/9P/z//L/8f/w//D/8P/w//D/7v/u
/+7/7v/s/+z/7P/s/+z/7P/s/+z/7P/s/+z/7P/q/+r/6v/q/+r/6v/q/+r/6P/o/+j/
6P/o/+j/6P/o/+r/6v/q/+r/6P/o/+j/6P/o/+j/6P/o/+j/6P/o/+j/6P/o/+j/6P/o
/+j/6P/o/+f/5v/l/+T/5f/m/+f/6P/n/+b/5f/k/+X/5v/n/+j/5//m/+X/5P/k/+T/
5P/k/+b/5v/m/+b/5P/k/+T/5P/k/+T/5P/k/+b/5v/m/+b/4//i/+H/4P/g/+D/4P/g
/+L/4v/i/+P/4f/i/+L/4v/i/+P/5P/l/+T/4//k/+T/5v/o/+n/6//q/+n/6P/n/+j/
6v/r/+z/6//r/+v/7P/r/+b/4v/g/+H/4//k/+b/5P/j/+P/4//l/+b/5v/l/+T/5P/l
/+X/4//k/+T/5P/k/+P/4v/h/+H/4f/g/+D/4P/g/+D/4P/i/+H/4f/g/97/3//f/+D/
4v/i/+H/4f/g/9//3v/e/9//3//e/97/4f/l/+3/9f8BAA0AGQAfACMANQBIAFMAXABm
AGgAZABaAFUATAA/AC8ABADH/4r/VP8t/xn/Fv8j/zn/TP9i/3r/j/+h/7H/wP/P/9X/
2//g/+P/5P/m/+f/5//r/+z/7f/t/+7/7//w//H/7//w//D/8v/0//T/9v/2//b/9v/4
//j/+f/5//n/+v/8//3//f/+//3//v/+////AQACAAMABAACAAMAAwAFAAgACQAJAAkA
CwAMAAwADAANAA0ADwAQAA8ADwAPABEADwAPABEAEgAWABcAFwAZABcAGAAaABoAHAAd
AB8AIAAhACIAJAAkACQAJQAnACkAKQApACoAKwAuADAAMAAwAC8AMAAwADAAMgAxADEA
MQAvAC0ALQAtAC4ALgAuACwALQAsACoAKQAnACUAIwAgACEAIQAgACAAHwAeAB0AHAAc
ABsAGQAXABcAFgAVABMAEQARABAAEAAOAA4ADgAOAAoABwAGAAQAAwACAAEAAAD9//3/
/f/8//r/+f/4//f/+f/5//n/+P/2//T/8//y//T/8//z//P/9f/2//b/9v/3//b/9v/2
//b/9//4//j/9v/2//b/9v/2//b/+P/5//f/9//1//f/9//4//j/+P/4//n/+v/6//j/
+P/4//n/+v/6//n/+f/7//v/+//7//n/+f/5//n/+//7//r/+v/4//f/9//4//j/+P/4
//j/9v/0//T/9P/0//T/9P/y//L/8//z//P/8//z//P/8//z//P/8v/w//L/8v/x//H/
8P/w//D/8P/w/+//7//v/+7/7f/s/+v/7v/u/+7/7P/s/+v/6//r/+n/6f/p/+n/6f/p
/+n/6P/m/+b/5v/m/+f/6P/p/+n/5v/m/+b/5v/j/+P/5P/k/+b/5v/m/+b/5f/l/+X/
5f/m/+b/5v/m/+b/5P/k/+X/4//j/+P/4//l/+T/5P/k/+T/5P/l/+X/5f/l/+X/5f/n
/+X/5f/k/+T/5v/m/+b/5v/k/+T/5P/k/+L/4v/i/+L/5P/k/+T/5P/i/+L/4v/i/+T/
5P/k/+T/4v/j/+P/5P/k/+T/4//j/+P/4//j/+P/5f/m/+f/6P/q/+v/6//r/+n/6f/p
/+r/6v/q/+v/6//t/+7/7v/q/+X/5P/k/+X/5f/m/+b/5f/l/+X/5f/m/+T/4//i/+L/
5P/l/+b/6P/n/+b/4//h/+D/3//f/9//4P/g/+D/4P/g/+D/4P/f/+H/4P/g/+H/4P/g
/9//3v/e/9//4P/h/+H/4v/j/+P/4v/i/+H/4f/l/+v/9f8FABMAGwAZAB0AMgBFAE4A
VABgAGIAWgBPAEgAOwAtABgA7f+0/37/Tf8p/xL/D/8h/zT/Sv9k/3//lf+p/7j/xf/P
/9f/3v/h/+X/6P/q/+v/7f/u/+//7//y//P/9P/1//X/9v/2//j/9v/2//j/+P/5//r/
/f/+//3//f/9//7//v//////AAABAAIAAgADAAIAAgACAAIAAwAFAAYACQAJAAkACAAH
AAcACAAIAAgACgALAA4AEAAPAA8ADwARABMAEwAVABYAFwAXABYAFwAZABoAHAAcAB0A
HwAiACQAJAAkACUAJAAmACcAKQArACwAKwArACsALAAuAC4ALgAxADIAMgAyADAALwAv
AC8AMQAvAC8ALwAuAC4ALgAsACsAKgAoACcAJgAlACQAIgAiACEAHwAeAB0AHAAbABoA
GAAXABUAEwAUABQAFAATABEAEQAQABAADQAMAAsACgAKAAkACgAKAAcABgAFAAQA////
/////v/+//3//P/7//n/+f/5//j/+f/4//j/+P/2//X/9f/1//X/9v/2//b/9//2//b/
9v/0//X/9v/2//j/+P/4//j/9v/2//j/+f/5//n/9//5//n/+v/6//r/+P/5//r/+v/8
//z//P/9//3//P/6//n/+//7//v/+//9//3//f/9//z/+//5//j/+P/3//f/+P/2//b/
9v/2//j/9v/2//b/9v/2//b/9P/z//P/8v/x//H/8f/x//H/7//v/+7/7P/u/+7/7f/t
/+7/7v/u/+7/6v/p/+n/6f/r/+v/6//r/+r/6v/q/+j/6v/p/+n/6f/p/+n/6f/p/+f/
5//n/+b/6P/o/+j/6P/o/+j/6P/n/+b/5v/m/+b/5f/l/+b/5v/k/+T/5P/k/+T/5f/m
/+f/5//m/+X/5P/k/+L/4v/j/+X/5f/l/+X/4//i/+L/4v/k/+T/5f/l/+T/4//i/+H/
3//f/9//4v/m/+X/5P/j/+L/4P/g/+D/4P/i/+L/4v/i/+D/4P/g/+D/4P/g/+H/4f/g
/+D/4P/f/+H/4f/h/+H/4f/j/+T/5f/k/+T/5f/l/+f/5//n/+f/5v/m/+b/5//p/+n/
6v/q/+j/5f/k/+T/4//j/+T/5P/j/+P/4//j/+L/4v/h/+D/4P/h/+H/4f/k/+T/5P/i
/9//3v/d/93/3//e/97/3v/d/9z/2//a/9n/2f/Y/9j/2//b/9z/3P/a/9n/2f/Z/9n/
2f/a/9v/2//a/9r/2//Z/9v/3//p//f/BQARABUAEQAYAC0APgBCAEoAVABQAEEAOAAz
ACkAGAD5/8j/kv9d/zP/FP///gH/GP8w/0j/Yf95/4//pP+z/7//y//S/9f/2//e/+D/
4f/j/+T/5f/l/+b/5//o/+n/6//s/+z/7v/u/+7/8P/w//D/8P/y//L/8//z//P/9P/0
//X/9f/2//f/+P/4//n/+v/6//r/+v/6//v/+//9//7///////////8AAAAAAAADAAMA
BQAGAAcABwAHAAkACQAJAAsADAAOAA8ADwARAA8AEAASABIAFAAVABcAGAAXABgAGgAa
ABgAGQAbAB0AHwAfACAAIQAiACQAJAAkACcAKAAoACgAJwAlACQAIwAkACMAJAAlACQA
JAAkACIAHwAeABwAGwAcABsAGgAYABYAFQATABIAEwASABEAEAAQAA8ADQALAAkACAAH
AAUABwAHAAYABgADAAIAAQAAAP///f/9//z/+//6//n/+P/1//X/9f/0//L/8f/w/+//
7f/t/+3/7P/s/+z/7f/u/+7/7f/t/+3/6//s/+z/7P/t/+z/7P/s/+r/6//s/+z/7v/u
/+7/7v/w//D/8v/z//H/8f/v//H/8f/y//L/8v/y//P/9P/0//b/9v/2//f/+P/4//f/
9//1//X/9f/1//f/9//3//f/9f/1//T/9P/0//P/8//0//T/9P/0//T/8v/w//D/8P/y
//L/8v/w/+//7//u/+3/7f/t/+3/7f/t/+3/7P/q/+r/6v/p/+n/6v/q/+r/6v/o/+f/
5//n/+n/6f/p/+n/6P/o/+j/5v/m/+X/5f/l/+f/5//n/+f/5f/l/+X/5P/m/+b/5v/m
/+T/5P/k/+P/4v/i/+L/4v/i/+P/5f/m/+T/5P/k/+T/5f/l/+X/5f/m/+b/5v/m/+T/
4v/i/+P/5f/l/+X/5f/l/+T/5P/k/+T/5P/l/+X/5f/l/+X/5f/h/+H/5f/o/+b/5P/k
/+T/5P/k/+T/5P/k/+P/4//k/+T/5v/l/+X/5f/j/+P/4//l/+j/6f/q/+r/6//r/+v/
6//r/+v/7P/s/+7/7//v/+//8P/w/+z/6f/o/+j/6f/p/+j/6P/n/+f/6f/p/+r/6v/p
/+j/6P/p/+n/6f/q/+r/6P/m/+X/5P/j/+P/4//i/+T/5P/k/+T/4v/i/+H/4f/i/+L/
4//j/+L/4v/i/+H/4//j/+P/4//k/+X/5f/k/+T/4//j/+X/5//x/wEAEQAbAB0AGwAg
ADUARgBIAE4AWgBWAEcAQgA9ADMAJAAJANb/nv9p/z//IP8P/xP/JP84/1D/Z/+B/5n/
sP+//8n/1f/e/+P/5f/o/+r/6//v//D/8f/x//D/8f/y//P/9P/2//f/+v/4//j/+v/6
//r/+v/8//z/////////AAD+//////8AAAEAAgACAAMABAAEAAQABAAGAAcABwAJAAoA
CwALAAsACwAMAAwADAANAA0ADwAQAA8ADwAPABEAEgATABYAGAAaABsAGwAdABsAHAAe
AB4AIAAhACMAJAAjACQAJgAmACgAKQArAC0ALQAtAC4ALwAwADIAMgAyADUANgA2ADYA
NgA1ADUANQA1ADMAMwAzADQANAA0ADIALwAuACwAKwAsACsAKgAoACYAJQAjACIAIwAi
ACEAIAAgAB8AHQAbABsAGgAZABcAFQAVABQAFAATABIAEQAQAA8ADQANAAwADQAMAAsA
CgAHAAcABwAGAAYABQAEAAMAAwADAAMAAgD///7//v/+/wAA/////////v/+//3//P/8
//z//f/+//7///8AAAAA/v/+//7//v8AAAAAAgADAAEAAQD//wEAAwAEAAQABAACAAMA
BAAEAAQABAAEAAUABgAGAAUABQAHAAcABwAHAAUABQAFAAUABwAHAAYABgAEAAMAAwAE
AAQABAAEAAQAAgAAAAAAAAACAAIAAgAAAP/////+//3////////////9//3//P/6//z/
/P/7//v//P/8//z//P/6//n/+f/5//n/+f/5//n/+v/6//r/+P/4//f/9//3//n/+f/5
//n/9//3//f/9v/2//b/9v/2//j/+P/4//f/9v/2//b/9v/1//X/9v/2//b/9v/2//b/
9f/1//X/9f/2//b/9v/2//b/9P/0//X/9f/1//X/9f/3//b/9v/2//T/9P/1//X/9//3
//f/9//3//X/9f/0//T/9P/0//T/9P/0//T/9P/0//T/9P/0//T/9P/0//T/9P/y//P/
8//0//T/9P/z//P/8//z//P/8//z//T/9f/2//j/+f/5//n/+f/5//n/+v/6//r/+//7
//v//P/8//j/9f/0//T/9f/1//b/9v/1//X/9f/1//b/9v/1//T/9P/z//P/8//0//T/
9P/y//H/8v/x//H/8f/u/+7/7v/u//D/8P/w/+//7//u/+7/7//v//D/8P/w//H/8f/x
//H/7//w//H/8f/y//D/8f/x//X/+f8BAA0AGwAlACkAKQAyAEcAVgBaAGIAaABiAFUA
UABLAEEAMgATANr/nv9p/z//Iv8T/xv/NP9M/2L/e/+T/6f/uv/J/9f/4//q/+3/8f/0
//b/9//7//z//f/9//7///8AAAEAAQACAAIABAAEAAQABgAGAAYABgAIAAgABwAHAAcA
CAAKAAsACwAMAAsADAAMAA0AEAAQABAAEAAQABEAEQATABQAFQAVABUAGQAaABoAGgAZ
ABkAGwAcAB0AHQAdAB8AHwAfACEAIgAkACUAJQAnACcAKAAqACoAKgArAC0ALgAxADIA
NAA0ADQANQA3ADkAOQA5ADoAOwA+AEAAQABAAD8AQABAAEAAQgBBAEEAQQBDAEEAQQBB
AEEAQAA/ADwAPAA8ADsAOwA5ADcANQAyADQAMwAxADAALwAuAC0ALAAqACkAJwAlACYA
JgAmACUAJAAjACEAIAAdABwAGwAaABkAFwAXABYAFQAUABMAEgAPAA8ADwAOAAoACQAI
AAcABwAHAAcABgAFAAQABAAEAAQAAwADAAMAAwAEAAQABAABAAAAAAAAAAIAAwAEAAQA
BAAEAAQABAAEAAQABgAHAAcABwAFAAcABwAIAAgACAAKAAsADAAMAAwADAAMAA0ADgAO
AA0ADQAPAA8ADwAPAA0ADQANAA0ADwAPAA4ADgAOAA0ADQAOAAwADAAMAAwADAAKAAoA
CgAIAAgACAAGAAcABwAGAAUAAwADAAMAAwADAAMAAgAAAAIAAgABAAEAAQAAAP///v/9
//3//v////3//f/9//3//P/8//z/+v/8//v/+//7//n/+f/5//n/+//7//v/+v/6//r/
+v/6//j/+P/4//f/9v/2//b/9v/3//f/+P/4//b/9v/2//b/9//3//f/9//2//b/9v/2
//j/9v/2//f/9f/1//X/9f/3//b/9v/2//b/9v/3//f/9f/1//X/9f/3//f/9//2//b/
9v/2//b/9v/2//b/9v/2//T/9P/0//T/9P/1//X/9v/2//b/9f/1//P/8//z//P/9//4
//n/+v/4//n/+f/5//v/+//7//z//P/8//3//f///wAAAAD8//n/+P/4//n/9//4//j/
9//5//n/+f/6//r/+f/4//j/+f/5//n/+v/6//r/+P/3//b/9f/1//X/8v/y//L/8v/y
//L/8v/x//H/8P/w//H/8f/y//L/8v/x//H/8f/x//H/8v/z//P/8v/y//P/8//3//v/
AQANAB0AKQAtACkALgBDAFYAWgBgAGwAaABdAFgAUQBDADQAGQDo/67/ef9L/yz/Ff8X
/y7/RP9e/3f/jf+l/7r/y//Z/+X/6v/t//P/9v/4//n//f/+//////8AAAEAAgADAAUA
BgAGAAgABgAGAAgACAAIAAgACgAKAAsACwALAAwACgALAAsADAAPABAAEAARABAAEAAQ
ABAAEgATABMAFQAWABcAFwAXABkAGgAaABoAGwAbAB0AHgAfAB8AHwAhACEAIQAjACQA
JgAnACcAKQAoACgAKQAoACkAKwAuADAAMQAyADQANAAyADMANQA3ADsAOwA8AD0APQA+
AD0APAA+AEAAQQBCAEIAQQBBAEEAQQA/AD8APwBCAEIAQgBAAD8APgA8ADsAOAA3ADYA
NAA2ADUAMwAyAC8ALgAtACwALAArACkAJwApACgAJwAlACQAIwAhACAAHwAeAB0AHAAZ
ABcAFwAWABcAFgAVABQADwAPAA8ADgAMAAsACgAJAAcABwAHAAYABQAEAAQABAAGAAUA
BQAFAAMABAAEAAQABQAEAAQABAAEAAUABgAGAAUABAADAAIAAwAEAAcACQAHAAcABQAH
AAkACgAKAAoACgALAAwADAAMAAwADAANABAAEAAPAA8ADwAPAA8ADwARABEAEQARAA8A
DwAOAA4ADAALAAsADAAMAAwADAAMAAoACAAIAAgACgAKAAoACAAHAAcABgAFAAUABQAF
AAUABQAFAAQAAgAAAAAA/////wIAAgACAAIAAgABAAEAAQAAAP///v/9/wAAAAAAAP7/
/v/9//3//f/9//3//f/9//3//f/9//z//P/8//z//P/8//z//P/7//j/+P/4//j/+f/5
//r/+v/6//r/+v/6//f/9//3//f/+v/6//r/+v/6//j/+P/5//n/+f/5//n/+f/4//j/
+P/4//j/+f/5//n/+f/5//n/+f/5//n/+P/4//r/+v/6//r/+f/4//f/9v/2//f/9//4
//r/+v/5//n/9//3//f/9//5//r/+//8//r/+//7//v//f/9//3//v/8//z//f/9//3/
/v/+//r/+f/4//j/+f/5//r/+v/5//f/9//3//j/+f/5//n/+v/6//n/+P/4//r/+v/4
//f/9P/z//P/8//y//L/8v/y//T/9P/0//P/8f/w//D/8f/z//T/9P/0//P/8//z//P/
9f/2//f/9//4//b/9//3//n///8LABkAJQAtAC0ALwBAAFUAWgBgAGwAbABgAFkAVgBN
AEEAKgD9/8D/iv9Z/zn/Iv8d/y3/RP9a/3L/if+f/7f/yP/V/+P/6//w//P/9//6//z/
/f///wAAAQABAAIAAwAEAAUAAwAEAAQABgAHAAgACwAMAAsACgALAAoADAANAA4AEAAO
AA8ADwAQABEAEgASABMAFAAUABQAFAAUABUAFQAXABoAGwAbABsAGwAcABwAHAAdAB0A
HwAgACEAIQAhACMAIwAjACUAJgAoACkAKQArACsALAAuAC4ALgAvADEAMgAzADQANgA2
ADYANwA5ADsAPQA9AD4APwBAAEIAQgBCAEMARABEAEQARABDAEMAQwBDAEEAQQBBAEIA
QgBCAEAAPwA+ADwAOwA6ADkAOAA2ADYANQAzADIALwAuAC0ALAAuAC0AKwApACcAJgAl
ACMAIwAjACIAIgAfAB4AHQAcABsAGQAZABgAFwAWABUAFAAPAA8ADwAOAAwACwAKAAkA
CQAJAAkACAAFAAQABAAEAAYABQAFAAUAAwAEAAQABAAFAAQABAAEAAQABQAGAAYABAAE
AAQABAAGAAYACAAJAAkACQAHAAkACQAKAAoACgAKAAsADAAMAAoACgAKAAsADgAOAA0A
DQANAA0ADQANAA0ADQANAA0ADQANAAwADAAMAAsACwAMAAwADAAMAAwACwAIAAcABgAG
AAYABgAEAAQABQAFAAUAAwADAAMAAwADAAMAAgAAAP7//v/9//3//v/+//7//v/8//v/
+//7//n/+f/5//n/+v/6//r/+P/6//n/+f/5//f/9//3//f/+f/5//n/+P/2//b/9v/2
//j/+P/4//f/9v/2//b/9v/1//X/9v/2//b/9v/2//b/9f/1//X/9f/2//b/9v/2//b/
9P/0//X/9f/1//X/9f/1//T/9P/0//L/8v/z//P/9f/1//X/9f/z//P/8//y//T/9P/0
//T/9P/y//L/8v/y//L/8v/y//L/9P/0//T/9P/y//L/8v/y//P/8//0//T/9P/z//P/
8//1//X/9f/3//j/+f/6//r/+f/5//n/+f/5//n/+v/6//z//f/9//3//P/8//j/9f/1
//b/+P/5//n/+P/2//X/9f/1//b/9v/1//T/9P/1//P/8//0//T/9v/0//P/8v/v/+//
7//u//D/8P/w//D/8P/w/+//7//u/+7/7//v//L/8v/y//H/7//v/+//7//u/+//7//u
//D/8f/z//f//f8LABsAKwAvAC0AMwBIAFcAXABiAGoAZABaAFUATgBBADEAEgDd/6L/
bv9B/yH/FP8Z/y//Rv9e/3b/i/+h/7f/yP/X/+P/6f/u//H/9P/2//f/9//9//7/////
/wAAAQACAAMAAwAEAAQABgAGAAYACAAIAAgACAAKAAoADQANAA0ADgAOAA8ADwAQABEA
EgASABMAFAAUABQAFAAUABUAFQAXABoAGwAbABsAGwAcABwAHAAfAB8AIQAiACMAIwAj
ACUAJQAlACcAKAAqACsAKwAtAC0ALgAwADAAMgAzADUANgA3ADgAOgA6ADgAOQA7AD0A
QQBBAEIAQwBCAEQARABEAEcASABIAEgASgBJAEkASQBJAEcARwBHAEYARgBGAEQAQwBC
AEAAPwA+AD0APAA6ADoAOQA3ADYANwA2ADUANAA0ADMAMQAvAC0ALAArACkAJwAnACYA
JgAlACQAIwAiAB8AHQAdABwAGQAYABcAFgATABMAEwASABAADwAOAA0ADQANAA0ADAAL
AAoACgAKAAoACQAJAAkACQAKAAoACgAJAAgACAAIAAoACwAMAAwACgAKAAoACgAMAAwA
DgAPAA0ADQALAA0ADQAOAA4ADgAQABEAEgASABIAEgASABMAFAAUABMAEwATABMAEwAT
ABMAEwATABMAEwATABIAEgASABEAEQASABAAEAAQABAAEgAQABAAEAAQABAAEAAOAA0A
DQAMAAsACQAJAAkACQALAAsACgAIAAgACAAHAAcABgAGAAYABgAEAAMAAwADAAEAAQAB
AAEABAAEAAQAAgACAAEAAQABAAEAAQABAAEA/////////v/+//7//v/+/wAAAAAAAP//
/v/+//7//v/7//v//P/8//z//P/8//z//f/9//3//f/8//z//P/8//z/+v/6//v/+//7
//v/+//9//z//P/8//r/+v/7//v/+f/5//n/+f/7//v/+//8//z//P/8//z//P/6//r/
+v/6//r/+v/6//r/+//7//z//P/6//n/+f/5//r/+//8/////v///wAAAAD/////////
/wEAAQACAAIAAAABAAEAAQAEAAQAAAD9//7//v///////v/+//3//f/9//3//v/+//v/
+v/6//v//f/9//7//v/+//z/+//6//f/9//3//b/9v/2//b/9v/2//b/9f/1//b/9v/3
//f/9v/2//b/9f/3//f/9//3//j/+f/5//j/9v/3//n//f8FAA8AGwApAC0AKwAvAEAA
VQBaAF4AZgBmAFoAUwBOAEMANwAkAPP/uP+G/1v/Of8i/x//Mf9E/1j/dP+N/6X/vf/O
/9n/4//r//D/9f/3//r//P/9/wEAAgADAAMABAAFAAYABwAHAAgACAAKAAgACAAKAAoA
CgAKAAwADAANAA0ADQAOAA0ADQAMAAwADQAOAA4ADwAQABAAEAAQABAAEQARABMAEgAT
ABMAEwAVABYAFgAWABkAGQAbABwAGwAbABsAHQAbABsAHQAeAB4AHwAfACEAIQAiACQA
JAAkACUAJwAoACgAKAApACgAKAApACsALQAtAC0ALgAvAC8AMAAvAC4ALwAwADAAMAAy
ADEAMQAxADEALwAvAC8ALwAuAC0AKgArACoAKAAnACYAJQAkACIAIAAfAB0AHAAcABwA
HAAcABoAGQAXABUAEwASABEADwAPAA8ADgAOAAsACgAJAAgABgAFAAYABgAFAAQAAwAC
AP////////7//v/9//z/+//5//n/+f/4//j/+P/5//r/+P/3//f/9//2//b/9f/0//T/
9P/1//b/9f/1//X/9P/2//b/9v/2//j/+P/6//v/+f/5//f/+f/5//r/+v/6//j/+f/6
//r//P/8//z//f/8//z/+//7//v/+//7//v//f/9//3//f/9//3//P/8//z/+//7//z/
+v/6//r/+v/4//b/9v/2//b/9v/2//T/9f/1//T/8//x//H/8f/x//P/8//y//D/8P/w
/+//7//w//D/8P/w/+7/7f/t/+3/7f/t/+3/7f/s/+z/7P/q/+r/6f/p/+n/6f/p/+n/
6f/r/+v/6//q/+j/6P/o/+j/6P/o/+j/5//o/+j/6P/o/+n/6f/q/+r/6f/o/+f/5v/n
/+f/5//n/+b/5v/m/+b/5v/k/+T/5f/n/+f/5//n/+f/5v/m/+b/5v/m/+f/5//n/+j/
5v/m/+b/5v/m/+b/5//n/+b/5v/m/+X/5f/l/+X/5f/n/+n/6v/r/+r/6v/r/+v/6//r
/+v/6//s/+z/7P/t/+3/7f/u/+7/6v/n/+b/5v/n/+f/6P/o/+f/5//n/+f/6P/o/+f/
5v/m/+f/5//n/+j/6P/o/+b/5f/k/+P/4//j/+L/4v/i/+L/4v/i/+L/4f/h/+D/4P/j
/+P/5P/k/+L/4f/h/+H/4//j/+T/5f/j/+L/4v/j/+P/5//r//P/AQAPABkAGQAZACAA
NQBCAEYATgBUAEwAQQA+ADUAKQAYAPn/xP+K/1f/M/8c/w//Ff8o/zz/Uv9p/4P/m/+u
/73/y//V/9r/3f/j/+b/6P/p/+v/7P/t/+3/7v/v//D/8f/z//T/9P/2//T/9P/2//b/
+P/4//r/+v/7//v/+//8//r/+//7//z//f/+//7///8AAAAAAAAAAAIAAwADAAUABgAH
AAcABwAHAAgACAAIAAkACQALAAwADQANAA0ADwAPAA8AEQASABQAFQAVABcAFQAWABgA
GAAZABsAHgAgACAAIAAhACAAIgAjACUAJwApACkAKgArACoALAAsACwALQAuAC4ALgAv
AC8AMAAxAC8ALQAtAC0ALgAuAC4ALAArACoAKAAnACYAJQAkACIAIgAhAB8AHgAdABwA
GwAaABwAGwAZABcAFQAUABMAEQASABMAEwAUAA8ADgANAAwACQAHAAcABgAHAAYABQAE
AP////////7//v/9//z/+//5//n/+f/4//n/+P/4//j/+P/3//f/9//1//b/9v/2//f/
9v/2//b/9P/1//b/9v/4//j/+P/4//b/9v/4//n/+f/5//f/+f/7//z//P/8//r/+//8
//z//P/8//z//f8AAAAA//////3//f/9//3//f/9//3//f/9//3//P/8//r/+f/5//r/
+v/6//r/+v/6//j/+P/4//b/9v/2//T/9f/1//T/8//z//P/8//z//H/8f/w/+7/7v/u
/+3/7f/s/+z/7P/s/+z/6//r/+v/6//r/+v/6//q/+r/6v/o/+j/5//n/+f/6f/p/+n/
6f/n/w==
         </WaveFormData>
      </LeadData>
      <LeadData>
         <LeadByteCountTotal>10000</LeadByteCountTotal>
         <LeadTimeOffset>0</LeadTimeOffset>
         <LeadSampleCountTotal>5000</LeadSampleCountTotal>
         <LeadAmplitudeUnitsPerBit>4.88</LeadAmplitudeUnitsPerBit>
         <LeadAmplitudeUnits>��V</LeadAmplitudeUnits>
         <LeadHighLimit>2147483647</LeadHighLimit>
         <LeadLowLimit>268435456</LeadLowLimit>
         <LeadID>V3</LeadID>
         <LeadOffsetFirstSample>0</LeadOffsetFirstSample>
         <FirstSampleBaseline>0</FirstSampleBaseline>
         <LeadSampleSize>2</LeadSampleSize>
         <LeadOff>FALSE</LeadOff>
         <BaselineSway>FALSE</BaselineSway>
         <ExcessiveACNoise>FALSE</ExcessiveACNoise>
         <MuscleNoise>FALSE</MuscleNoise>
         <LeadDataCRC32>2298351536</LeadDataCRC32>
         <WaveFormData>
/P/8//z//P/+//7//v/+//7//v/+//7/AAAAAAAAAAACAAIAAgACAAQABAAEAAQABgAG
AAYABgAIAAgACAAIAAkACgALAAwADAAMAAwADAAOAA4ADgAOABEAEgATABQAFgAWABYA
FgAZABoAGwAcAB8AIAAhACIAJAAkACQAJAAnACgAKQAqACsALAAtAC4ALwAwADEAMgAy
ADIAMgAyADAAMAAwADAALgAuAC4ALgAtACwAKwAqACcAJgAlACQAIwAiACEAIAAdABwA
GwAaABgAGAAYABgAFQAUABMAEgAQABAAEAAQAA8ADgANAAwACQAIAAcABgAFAAQAAwAC
AAEAAAD///7//f/8//v/+v/4//j/+P/4//f/9v/1//T/9P/0//T/9P/0//T/9P/0//T/
9P/0//T/9v/2//b/9v/0//T/9P/0//b/9v/2//b/9v/2//b/9v/3//j/+f/6//z//P/8
//z//P/8//z//P/+//7//v/+//7//v/+//7//P/8//z//P/+//7//v/+//z//P/8//z/
+v/6//r/+v/4//j/+P/4//f/9v/1//T/9v/2//b/9v/1//T/8//y//L/8v/y//L/8f/w
/+//7v/u/+7/7v/u/+z/7P/s/+z/7P/s/+z/7P/s/+z/7P/s/+r/6v/q/+r/6v/q/+r/
6v/o/+j/6P/o/+r/6v/q/+r/6v/q/+r/6v/q/+r/6v/q/+r/6v/q/+r/7P/s/+z/7P/q
/+r/6v/q/+j/6P/o/+j/6v/q/+r/6v/o/+j/6P/o/+n/6v/r/+z/6v/q/+r/6v/q/+r/
6v/q/+r/6v/q/+r/6v/q/+r/6v/q/+r/6v/q/+r/6v/q/+r/6P/o/+j/6P/m/+b/5v/m
/+j/6P/o/+j/5//n/+j/6P/o/+j/6P/o/+n/6v/r/+z/7v/v//D/8P/u/+//7//v//H/
8P/w//H/8P/x//L/9P/z//D/7v/s/+3/7v/w//L/8//0//T/9P/0//T/8v/v/+//8P/w
//D/8P/w/+7/7f/p/+b/5v/m/+f/5v/l/+T/5f/l/+X/5P/k/+X/5f/l/+X/5f/l/+X/
4//j/+P/4//j/+P/5P/k/+T/5P/j/+P/4//n/+3/8//7/wcAEwAeACcAPwBdAHwAogDJ
AOYA9wAHARoBJQEeAQgB2ACSAEkA9v+n/3D/VP9T/1v/Yv91/43/of+v/7v/yf/V/9n/
3f/g/+L/5P/k/+T/5P/l/+b/5v/m/+f/6P/o/+n/6f/p/+r/6v/q/+v/6//s/+z/7P/t
/+3/7//v//H/8f/x//L/8//0//T/9P/1//X/9v/3//f/+P/5//n/+v/6//r/+//8//z/
/P/8//z//f/+/wEAAwAEAAMABAADAAIAAwADAAQABAAIAAgACgAKAAwADAANAA4ADwAQ
ABEAEQARABMAFAAUABgAGQAbAB4AHgAfACAAIQAkACUAJgAnACYAJwApACkAKgAqACsA
LAAuAC4ALgAuACwALAAsACwALAArACsAKQAnACYAJAAiACIAIgAhACAAHwAfAB4AHAAa
ABkAGAAYABUAFAATABIAEQARAA8ADwAMAAsACQAJAAcABQAEAAMAAgACAAEAAAD9//z/
+//7//n/+f/4//f/9//3//f/9v/0//P/8v/x/+//7//v/+//8f/x//L/8v/z//P/8v/y
//D/8P/w//D/8//z//P/9P/0//X/9f/3//b/9f/0//P/9f/1//b/9v/2//f/+P/4//b/
9v/3//j/+P/4//n/+f/5//n/+f/6//r/+//7//v/+v/6//r/+v/6//r/+v/6//r/+P/4
//f/9f/1//X/9f/2//b/9//2//b/9v/1//X/9P/z//P/8v/y//H/8P/w//D/8P/w//D/
7v/u/+7/7P/s/+z/7P/s/+3/7P/s/+z/7P/r/+v/6//r/+v/6//q/+r/6v/q/+r/6v/o
/+j/6P/m/+f/5//n/+j/6P/o/+j/5//n/+f/5//o/+j/5//n/+X/5f/l/+b/5v/n/+f/
5v/m/+b/5v/m/+X/5f/l/+X/5f/l/+X/5f/j/+P/4//i/+T/5f/l/+X/5//m/+X/5f/l
/+X/5f/k/+b/5v/m/+b/5v/l/+T/4//i/+L/4v/i/+L/4v/i/+L/4v/i/+L/4v/i/+L/
4v/i/+L/4v/i/+H/4f/i/+L/4v/i/+D/4P/h/+L/5f/m/+b/5//q/+r/6v/r/+n/6f/p
/+j/6P/p/+r/6//s/+7/7v/s/+v/6v/q/+r/6f/q/+v/7P/s/+z/7P/s/+z/6f/p/+r/
6v/q/+r/6v/q/+n/5//k/+L/4v/h/+D/3//e/93/3f/f/97/3v/f/93/3f/d/93/3f/d
/93/3f/d/93/3f/d/97/3v/e/97/3//f/9//3//h/+X/7f/1/wMAEAAVAB8AOQBWAHAA
kQC0AMkA1wDmAPUA+gDyANYApABlAB4Az/+I/1b/P/9F/1D/W/9x/4f/mf+r/7n/w//N
/9X/2v/c/93/3v/f/+D/4f/i/+L/4v/j/+T/5P/l/+X/5f/m/+b/6P/p/+n/6v/q/+r/
6//r/+v/6//t/+3/7f/u/+//8P/u/+7/7//v//D/8f/x//L/8//z//T/9P/0//X/9v/2
//j/+P/4//n/9//5//r/+v/8//7//v/+//////8AAAAAAAAAAAIAAgAGAAYABwAIAAkA
CgALAAsADQAPABAAEAATABMAFAAWABYAFwAYABkAGgAbABwAHQAcAB0AHwAfACAAIAAh
ACIAIgAiACIAIgAgACAAIAAgAB4AHQAdABsAGQAYABYAFAAUABQAEwASAA8ADwAOAAwA
CgAJAAgACAAJAAgABwAGAAUABQADAAMABAADAAEAAQABAP///v/9//7//v/9//z/+//6
//n/+f/1//X/9P/z//P/8//z//L/7//v/+//7//v/+//7//v/+//7//w//D/7//v/+7/
7v/w//D/8P/w/+//7//v//D/8v/z//P/9f/1//X/9f/1//X/9f/2//b/+P/5//r/+v/6
//r/+//8//r/+v/7//v/+//7//v//P/8//3//f/9//z//P/8//z/+v/6//r/+v/6//j/
+P/3//n/+f/5//n/+f/4//j/9v/2//b/9f/1//T/8//z//L/8v/x//D/8P/w//D/8P/w
//D/8P/w/+7/7v/u/+7/7v/t/+z/7P/s/+7/7f/t/+3/6//r/+v/6v/q/+r/6v/q/+n/
6P/p/+r/6v/r/+v/6//q/+r/6v/q/+n/6f/p/+n/6P/o/+f/5//n/+f/5//o/+b/5//n
/+b/5v/m/+b/5v/l/+X/5f/l/+X/5f/l/+X/5f/l/+X/5P/k/+X/5f/l/+X/5P/j/+P/
4//j/+P/5v/o/+f/5v/l/+T/5P/k/+T/5P/k/+T/5P/k/+T/5P/k/+T/4v/i/+L/4f/h
/+L/4v/i/+L/4v/i/+P/5P/l/+b/5v/p/+r/6v/q/+v/6//r/+v/6v/q/+v/7P/t/+7/
8P/w//D/7//u/+7/7v/v//D/8f/w//D/8P/w//D/7v/r/+v/7P/s/+z/7P/s/+r/6f/n
/+T/5P/k/+P/5P/j/+L/4f/f/9//3v/e/93/3f/d/93/3f/d/93/3f/f/9//3//f/93/
3v/e/97/3v/d/93/3f/f/9//4//n//H//f8IABEAFwAlAEAAWgBxAIwAqQC1ALoAxQDS
ANIAwACeAGkALgDp/6L/aP9B/zf/Qv9T/2X/d/+J/53/r/+7/8f/0f/W/9r/2//c/93/
3v/f/+D/4P/g/+P/5P/k/+X/5f/l/+b/5v/m/+f/5//o/+j/6P/p/+n/6f/p/+v/6//r
/+z/7f/u/+z/7P/t/+3/8P/x//H/8v/x//H/8v/y//D/8f/y//L/8v/y//L/8//z//X/
9v/2//b/+P/4//j/+//7//z//P/8//z//v/+/wAAAAABAAIAAwAEAAUABQAHAAkACgAK
AAsACwAMAA4ADgAPABAAEQAUABUAFgAXABYAFwAZABkAFgAWABcAGAAaABoAGgAaABgA
GAAYABgAFgAVABUAEwATABIAEAAOAAwADAALAAoABwAHAAYABAACAAEAAAAAAP///v/9
//z/+//7//n/+f/6//n/9//3//n/9//2//X/8v/y//H/8P/w//D/8P/x/+3/7f/s/+v/
6f/p/+n/6P/p/+n/6f/p/+f/5//n/+f/5f/l/+b/5v/n/+f/5v/m/+j/6P/o/+j/6f/p
/+n/6v/q/+v/6//t/+3/7f/t/+3/7f/t/+7/7v/w//H/8v/y//T/9P/1//b/9P/0//X/
9f/3//f/9//4//f/9//2//X/9v/2//b/9v/0//T/9P/0//T/8v/y//H/8f/x//H/8f/x
//D/8P/u/+7/7v/t/+3/7P/r/+v/6v/q/+n/6P/o/+j/6P/o/+j/6P/o/+j/5v/k/+T/
5P/k/+X/5P/k/+T/4//h/+D/3//f/9//3//e/93/3P/b/9r/2v/Y/9j/2P/b/93/3v/f
/+D/4P/g/+D/4P/h/+L/4//k/+T/4//j/+L/4//k/+b/5v/n/+f/5v/o/+j/6P/o/+n/
6f/p/+n/6f/p/+n/6f/p/+n/6f/o/+j/6f/p/+n/6f/o/+f/5//n/+f/6f/s/+r/6P/o
/+j/6P/o/+j/6P/o/+j/5//n/+j/6v/q/+r/6v/o/+n/6v/r/+z/7P/t/+7/8P/w//H/
8f/x//H/8P/w//H/8v/z//T/9v/2//T/8//y//L/8v/z//T/9f/2//b/+P/4//j/9v/z
//P/9P/0//T/9P/0//L/8f/v/+z/7P/s/+v/6v/p/+j/5//n/+f/5P/k/+X/5f/n/+f/
5//n/+X/5f/l/+X/5v/n/+j/6v/o/+j/6P/n/+f/5f/n/+f/6//x////CwAUABsAHwAr
AEoAZAB5AJYAtQDBAMYA1QDiAOIA1gC4AIUARgD//7T/eP9T/0f/Tv9Z/23/g/+V/6v/
vf/J/9H/2//i/+b/6f/q/+v/7P/t/+7/7v/u/+//8P/w//H/8//z//T/9P/y//P/8//0
//b/9v/3//f/9//3//n/+f/3//j/+f/6//z//P/9//3//P/9//3//v8BAAEAAgACAAQA
BQAGAAYABgAGAAYABwAHAAkACgAKAAgACgAKAAoADAANAA8AEAAQABAAEgASABQAFAAV
ABYAGQAaABsAGwAcAB0AHQAcACEAIQAiACQAJAAlACYAJwAqACsALAAtAC4ALwAxADEA
LgAuAC8AMAAwADAAMAAwAC4ALgAuAC4ALgAtAC0AKwArACoAKAAmACIAIgAhACAAHwAf
AB4AHAAaABkAGAAYABcAFgAVABQAEwATABEAEQASABEADwAPABEADwAOAA0ADgAOAA0A
DAANAAwACwALAAkACQAIAAcABQAFAAUABAADAAMAAwADAAEAAQABAAEA/////wAAAAAB
AAEAAAAAAAIAAgACAAIAAwADAAMABAACAAMAAwAFAAcABwAHAAcACQAJAAoACgAKAAsA
DAAMAA4ADgAPABAADwAOAA4ADQAOAA8AEAASABAAEQARABEAEAAQABAAEAAOAA4ADgAO
ABAADgAOAA0ACwALAAsACwANAAwADAAKAAgACAAHAAcACAAHAAcABgAEAAMAAgACAAIA
AgACAAIABAAEAAQAAgAAAAAAAAAAAAEAAAAAAAAAAAD////////////////+//7//v/+
//7//v/8//z//P/8//3//f/9//z//P/8//z/+//7//v/+//8//z/+//7//v/+//7//z/
+v/7//v/+v/6//r/+v/6//n/+f/5//n/+f/5//n/+f/5//n/+f/4//j/+f/5//n/+f/4
//f/9//5//n/9//4//j/9v/2//b/9v/4//j/+P/4//j/+P/4//j/9v/2//b/9v/4//j/
9//3//f/9v/1//T/9P/0//X/9v/5//r/+v/7//z//P/8//3//f/9//3//P/8//3//v//
/wAAAgACAAAA///+//7//v///wAAAQACAAIAAgACAAIAAAD9//3//v/8//z//P/8//z/
+//5//b/9v/2//X/9P/z//L/8f/x//H/8P/w//H/7//v/+//7//x//H/8f/x//H/8f/x
//H/9P/0//T/9P/x/+//7//x//P/9//9/wcAEwAeACcALQA9AFgAcgCNAK4AyQDXAOAA
7wD6APoA7ADGAI0ASAD9/7b/ev9T/03/Wv9n/3n/j/+j/7X/xf/T/9//5f/q/+z/7//w
//H/8v/1//b/9v/2//f/+P/4//n/+//7//z//P/6//v/+//8//z//P/9//3/+//7//3/
/f/9//7///8AAAIAAgADAAMABAAFAAUABgAFAAUABgAGAAcACQALAAwADAAMAAwADQAN
AA8AEAAQAA4AEAAQABAAEwATABQAFAAYABgAGgAaABoAGgAbABwAHwAgACEAIQAjACUA
JgAmACcAJwAoACoALAAtAC4ALwAwADEAMgAzADQANQA3ADcANgA2ADcAOAA4ADgAOAA4
ADYANgA2ADYANAAzADMAMQAxADAALgAsACoAKgApACgAJwAnACYAJAAkACMAIgAiACEA
IAAfAB4AHQAdABsAGwAaABkAFwAXABcAFQAUABMAFAAUABMAEgAPAA4ADQANAAsACwAK
AAkABwAHAAcABgAFAAUABQAFAAMAAwADAAMAAwADAAQABAABAAEAAAAAAAIAAgACAAIA
AwADAAMABAAEAAUABQAHAAUABQAFAAUACQAJAAoACgAKAAsADAAMAAwADAANAA4ADwAQ
ABIAEwASABEAEAAQABAAEQARABEAEgASABIAEgAQABAAEAAQABIAEAAQAA8ADQANAA0A
DQANAAwADAAKAAwADAALAAsACAAHAAcABgAIAAcABgAGAAYABgAGAAYABAAEAAQAAgAC
AAIAAgACAAEAAAAAAAAAAAD////////9//3//f/8//7//v/+//7//v/8//z//P/6//v/
+//7//r/+v/6//r/+f/5//n/+f/8//z/+//7//f/9//3//j/+v/7//v/+v/5//j/9//2
//f/9//3//f/9//3//f/9//3//f/9//2//b/9//3//f/9//2//X/9f/3//X/9f/0//b/
9v/2//b/9v/2//b/9v/2//T/9P/0//T/9v/2//X/9f/0//T/9P/0//T/9P/1//b/9f/2
//b/9//6//r/+v/7//v/+//7//r/+P/5//r/+//8//7//v/8//v/+v/6//r/+//8//3/
/v8AAAAAAAAAAP7/+//7//z//P/8//z//P/4//f/9f/y//L/8v/x//D/7//u/+3/7f/v
/+7/7v/v/+3/7f/t/+3/6//r/+v/6//t/+3/7f/t/+z/7P/s/+z/6//t/+3/7//x//P/
+f8BAAsAGAAhACUAMQBMAGoAgQCgAL8A0QDaAOkA9gD4AOoAzACXAFYADQDC/4D/Uf9D
/07/W/9t/4X/l/+r/73/y//V/93/5P/m/+v/7P/t/+7/7//w//D/8P/z//T/9P/1//f/
9//4//j/9//3//b/9v/4//j/+f/5//f/9//5//n/+f/6//v//P/8//z//f/9//z//f/9
//7/AQABAAIAAgACAAMABAAEAAYABgAGAAcABwAJAAoACgAKAAwADAAMAA8ADwAQABAA
EAAQABIAEgASABIAEwAUABYAGAAaABsAGwAdAB4AHgAhACEAIgAkACYAJwAoACkAKgAr
ACwALQAuAC8AMQAxADIAMgAzADQANAA0ADQANAA0ADQANAA0ADIAMQAxAC8ALwAuACwA
KgAqACoAKQAoACUAJQAkACIAIAAfAB4AHgAdABwAGwAaABkAGQAXABcAFgAVABMAEwAT
ABEAEAAPAA4ADgANAAwACwAKAAkACQAHAAcABgAFAAMAAwADAAIAAwADAAMAAwD/////
//////////8AAAAA//////7//v/+//7//v/+/////////wAA/v//////AQACAAMABAAF
AAUABQAGAAYABgAHAAgACAAKAAoACwAMAAoACgALAAsADQANAA0ADgAOAA8ADwAPAAwA
DAAMAAwADgAOAA4ADgAOAAwADAALAAsACwALAAsACwAKAAoACAAIAAgABwAHAAYABQAF
AAQABAADAAIAAgAAAAAAAAAAAAIAAgACAAAA/v/+//7//v////7//v/+//7//f/9//3/
/f/9//3//P/6//r/+v/6//n/+P/5//r/+v/7//v/+//4//j/+P/4//f/9//3//f/+v/6
//n/+f/3//f/9//4//b/9//3//b/9v/2//b/9v/1//X/9f/1//X/9f/1//X/9f/1//X/
9P/2//f/9//3//X/9P/z//P/9f/3//f/9v/2//b/9v/2//b/9P/0//T/9P/2//b/9f/1
//b/9v/2//b/9v/2//f/+P/5//r/+v/7//z//P/8//3//f/9//3//P/6//v//P/9//7/
AAAAAP7//f/8//z//P///wAAAQACAAAAAAAAAAAAAAD9//3//v/8//z//P/8//r/+f/3
//T/9P/0//P/8v/x//D/7//v/+3/7P/s/+3/7//v/+//7//v/+//7//v/+//7//v/+//
8P/w//D/8P/x/+3/7//v//P/9////wsAFwAiACcAMQBJAGYAfgCdAL4A0wDdAOoA+QD+
APgA3gCsAG0AKADZ/5b/ZP9L/0//XP9r/3//lf+p/7v/y//V/9//5f/o/+z/8f/y//P/
9P/z//T/9P/0//f/+P/4//n/9//3//j/+P/4//n/+f/6//r/+v/7//v//f/9///////9
//7///8AAAIAAgADAAMAAgADAAMABAAFAAUABgAGAAgACQAKAAoADAAMAAwADQALAA0A
DgAOAA4AEAAQABAAEwATABQAFAAUABQAFgAWABgAGAAZABoAGwAcAB0AHQAhACMAJAAk
ACUAJQAmACgAKgArACwALQAwADEAMgAzADQANQA3ADcANAA0ADUANgA4ADgAOAA4ADgA
OAA4ADgANgA1ADUAMwAzADIAMAAuACwALAArACoAJwAnACYAJAAkACMAIgAiAB8AHgAd
ABwAHQAdABsAGwAYABcAFQAVABcAFQAUABMAEAAQAA8ADgANAAwACwALAAkACQAIAAcA
BwAHAAcABgADAAMAAwADAAMAAwADAAMAAQABAAIAAgABAAEAAAAAAAAAAAAAAAAAAwAD
AAMABAACAAMAAwAFAAUABQAFAAUABwAHAAgACAAIAAkACgAKAAoACgALAAwADAAMAA0A
DQANAA0ADQAOAA4ADwAPAA8ADAAMAAwADAAOAA4ADgAOAA4ADAAMAAsACQAJAAkACQAJ
AAgACAAGAAYABgAFAAUABgAFAAUABAAEAAMAAgACAAIAAgACAAIAAgACAAIAAAD+//7/
/v/+//3//P/8//z//P/7//v/+//9//3//f/8//r/+v/6//r/+v/4//j/+P/6//v/+//7
//r/+v/6//r/+f/5//n/+f/6//r/+f/5//f/9//3//j/+P/5//n/+P/2//b/9v/2//f/
9//3//f/9//3//f/9//3//f/9//2//b/9//3//f/9f/0//P/8//1//X/9//2//j/9v/2
//b/9v/0//T/9P/0//X/9v/3//j/9//2//X/9P/0//T/9P/0//b/9f/1//b/9v/2//b/
9v/2//f/+P/5//j/+P/5//r//P/8//3//f/7//v/+v/6//3//v///wAAAAAAAP7//f/+
//7//v///wAAAQACAAIAAAAAAAAA/v/9//3//v/+//z//P/8//r/+f/3//T/9P/2//X/
9P/z//L/8f/x//H/8P/w//H/8f/x//H/8f/x//H/8f/x//H/8f/x//H/8v/y//L/8v/x
//H/8//z//f/+/8FABEAHwAqAC8APQBZAHQAjACrAMgA1wDhAPAA+wD2AOIAvACGAEcA
AAC5/3z/Vv9L/1f/Zv93/4v/nf+x/8P/0f/d/+X/6f/s//D/8f/y//P/9P/3//j/+P/4
//f/+P/4//n/+f/5//r/+v/6//v/+//8//7//v///////////wEAAQABAAIAAwAEAAQA
BAAFAAUABgAHAAcACAAJAAkACgAKAAoACwAMAAwADgAOAA4ADwANAA8AEAAQABIAFAAU
ABQAFQAVABYAFgAYABgAGgAaABwAHAAdAB4AHwAgACEAIQAjACUAJgAmACcAJwAoACoA
LAAtAC4ALwAyADMANAA1ADYANwA5ADkAOAA4ADkAOgA6ADoAOgA6ADgAOAA4ADgAOAA3
ADcANQA1ADQAMgAwAC4ALgAtACwALQAtACwAKgAoACcAJgAmACMAIgAhACAAIQAhAB8A
HwAeAB0AGwAbABsAGQAYABcAFAAUABMAEgARABAADwAPAA0ADQAMAAsACQAJAAkACAAF
AAUABQAFAAUABQAFAAUAAwADAAQABAAFAAUABAAEAAIAAgACAAIABQAFAAUABgAGAAcA
BwAJAAcABwAHAAcACQAJAAoACgAKAAsADAAMAA4ADgAPABAADgAOAA8ADwARABEAEQAS
ABAAEQARABEAEgASABIAEgASABIAEgASABAADgAOAA0ADwAPAA8ADwAPAA4ADgAMAAoA
CgAJAAkACAAHAAcABgAGAAUABAAEAAYABgAGAAYABAAEAAQAAgAAAAAAAAAAAAEAAAAA
AAAA/v/9//3//f/////////+//z//P/8//z//P/6//r/+v/6//v/+//7//r/+v/6//r/
+f/5//n/+f/6//r/+f/5//f/9//3//j/+P/5//n/+P/4//j/+P/4//f/9//3//f/9//3
//f/9//3//f/9//2//b/9//3//f/9f/0//P/8//1//X/9f/2//j/9//2//X/9P/y//L/
8v/y//T/9P/0//T/9P/z//P/9P/0//T/9P/0//T/9f/2//f/+P/4//n/+v/6//r/+//7
//n/+f/4//j/+//8//3//v/+//7//P/7//z//P/8//3/AAABAAIAAgAAAAAAAAD+//v/
+//8//z//P/8//z/+v/5//f/9P/0//L/8f/w/+//7v/t/+3/7f/u/+7/7//v/+3/7f/t
/+3/7f/t/+3/7f/v/+//7//w//D/8P/w/+//7//v//H/9f/5/wEACwAVAB4AIwAvAEkA
ZgB+AJkAtgDJANEA3gDrAO4A6gDUAKQAZQAeANH/jv9e/0v/Uf9a/2n/gf+V/6n/vf/L
/9X/3f/l/+j/7P/v//D/8f/y//P/9P/0//T/9f/2//b/9//1//X/9v/2//b/9//3//j/
+P/4//n/+f/5//n/+//7//v//P/9//7//v/+//////8AAAEAAQACAAMAAwAEAAQAAgAD
AAQABAAGAAYABgAHAAcACQAKAAoACgAMAAwADAANAA0ADgAOABAAEAASABIAFgAWABcA
GAAXABgAGQAZABsAHQAeAB4AHwAfACAAIgAkACUAJgAnACgAKQAqACsAKgArAC0ALQAt
AC4AMAAyADAAMAAwADAALgAuAC4ALgAuAC0ALQArACkAKAAmACQAIgAiACEAIAAfAB8A
HgAcABgAFwAWABYAEwASABEAEAARABEADwAPAA4ADQALAAsADQALAAoACQAIAAgABwAG
AAUABAADAAMAAQABAAAA///9//3//f/8//3//f/9//3/+f/5//n/+f/5//n/+v/6//n/
+f/4//j/+P/4//j/+P/5//n/+f/6//r/+//7//3/////////////////AAAAAAAAAQAC
AAIAAgACAAMABAACAAIAAwADAAUABQAFAAYABAAFAAUABQAGAAYABgAGAAQABAAEAAQA
BAACAAIAAQD//////////////v/+//z//P/8//v/+//6//n/+f/4//r/+f/4//j/9v/2
//b/9v/0//T/9P/y//L/8v/y//L/8//y//L/8v/w/+//7//v/+//7//v/+7/7v/u/+7/
7v/t/+z/7f/u/+z/7f/t/+3/6v/q/+r/6v/r/+v/6//r/+z/7P/r/+v/6//r/+v/7P/s
/+3/7f/s/+r/6v/q/+r/6f/p/+n/6f/p/+n/6f/p/+n/6f/p/+j/6P/p/+n/6f/p/+r/
6P/o/+j/6P/o/+j/6P/n/+f/6P/o/+j/6P/o/+j/6f/q/+v/7P/s/+3/7v/u/+7/7//v
/+//7//u/+7/7//w//H/8v/0//T/8P/v/+7/7v/w//H/8v/z//T/9P/0//T/9P/y/+//
7//w//D/8P/w//D/7v/t/+v/6v/q/+r/6f/o/+f/5v/l/+P/4//i/+L/5f/l/+X/5f/l
/+X/5f/l/+X/5f/l/+X/5//o/+j/6P/m/+X/5f/l/+f/6f/t//H/+/8HABIAGwAhADEA
TgBqAIMAogC9AMcA0ADhAOwA7ADgAL4AhQBAAPP/qP9u/0v/Q/9K/1X/Z/9//5P/qf+5
/8X/0f/Z/97/4v/n/+j/6f/q/+n/6v/q/+r/7f/u/+7/7//v/+//8P/w/+7/7//v//D/
8f/y//T/9f/z//P/9f/1//X/9v/3//j/+P/4//n/+f/4//n/+f/6//3//f/+//7//v//
/wAAAAACAAIAAgADAAEAAwAEAAQABgAIAAgACAAJAAkACgAKAAoACgAMAAwAEAAQABEA
EgAVABYAFwAXABgAGQAZABgAHQAdAB4AIAAiACMAJAAlACYAJwAoACkAKAApACsAKwAr
ACwALgAwADIAMgAyADIAMAAwADAAMAAwAC8ALwAtACsAKgAoACYAJgAmACUAJAAhACEA
IAAeABwAGwAaABoAGwAaABkAGAAXABcAFQAVABQAEwARABEAEQAPAA4ADQAKAAoACQAI
AAcABgAFAAUAAwADAAIAAQD////////+/////////////P/7//r/+f/7//v//P/8//v/
+//6//r/+v/6//r/+v/9//3//f/+//z//f/9//////////////8BAAEAAgACAAIAAwAE
AAQABgAGAAcACAAIAAgACQAJAAcABwAHAAgABwAHAAYABQAGAAYABgAGAAYABgAGAAYA
BAACAAIAAQADAAMAAwADAAEAAAAAAP7//v/+//3//f/+//3//f/8//r/+f/4//j/+P/4
//j/+P/2//b/9v/0//b/9v/2//b/9//2//b/9v/0//P/8//z//X/9f/1//T/8v/y//L/
8v/w/w==
         </WaveFormData>
      </LeadData>
      <LeadData>
         <LeadByteCountTotal>10000</LeadByteCountTotal>
         <LeadTimeOffset>0</LeadTimeOffset>
         <LeadSampleCountTotal>5000</LeadSampleCountTotal>
         <LeadAmplitudeUnitsPerBit>4.88</LeadAmplitudeUnitsPerBit>
         <LeadAmplitudeUnits>��V</LeadAmplitudeUnits>
         <LeadHighLimit>2147483647</LeadHighLimit>
         <LeadLowLimit>268435456</LeadLowLimit>
         <LeadID>V4</LeadID>
         <LeadOffsetFirstSample>0</LeadOffsetFirstSample>
         <FirstSampleBaseline>0</FirstSampleBaseline>
         <LeadSampleSize>2</LeadSampleSize>
         <LeadOff>FALSE</LeadOff>
         <BaselineSway>FALSE</BaselineSway>
         <ExcessiveACNoise>FALSE</ExcessiveACNoise>
         <MuscleNoise>FALSE</MuscleNoise>
         <LeadDataCRC32>2871158886</LeadDataCRC32>
         <WaveFormData>
+P/4//j/+P/6//r/+v/6//j/+P/4//j/+f/6//v//P/8//z//P/8//3//v///wAA/v/+
//7//v/+//7//v/+/wEAAgADAAQABAAEAAQABAAEAAQABAAEAAcACAAJAAoACgAKAAoA
CgANAA4ADwAQABEAEgATABQAFgAWABYAFgAZABoAGwAcAB4AHgAeAB4AHwAgACEAIgAk
ACQAJAAkACQAJAAkACQAJAAkACQAJAAjACIAIQAgAB4AHgAeAB4AHQAcABsAGgAXABYA
FQAUABIAEgASABIAEQAQAA8ADgAOAA4ADgAOAA0ADAALAAoACQAIAAcABgAEAAQABAAE
AAQABAAEAAQAAQAAAP///v/8//z//P/8//v/+v/5//j/+v/6//r/+v/5//j/9//2//b/
9v/2//b/+P/4//j/+P/4//j/+P/4//r/+v/6//r/+v/6//r/+v/7//z//f/+////AAAB
AAIAAgACAAIAAgAEAAQABAAEAAYABgAGAAYABAAEAAQABAAGAAYABgAGAAQABAAEAAQA
AgACAAIAAgAAAAAAAAAAAP7//v/+//7//v/+//7//v/9//z/+//6//r/+v/6//r/+f/4
//f/9v/2//b/9v/2//T/9P/0//T/8v/y//L/8v/0//T/9P/0//L/8v/y//L/9P/0//T/
9P/y//L/8v/y//T/9P/0//T/8v/y//L/8v/y//L/8v/y//L/8v/y//L/8v/y//L/8v/w
//D/8P/w//D/8P/w//D/8v/y//L/8v/w//D/8P/w//L/8v/y//L/8P/w//D/8P/y//L/
8v/y//L/8v/y//L/8P/w//D/8P/w//D/8P/w//D/8P/w//D/7v/u/+7/7v/u/+7/7v/u
//D/8P/x//H/8f/w//D/8P/w//H/8f/x//L/8v/y//T/9//4//r/+v/4//j/+P/3//n/
+f/5//n/+f/6//v//f/7//r/+v/6//z//P/8//7/AAABAAEAAQD//////v/7//r/+v/6
//r/+v/6//j/9f/1//P/8v/x//D/7//u/+3/7P/s/+z/7P/s/+z/7P/s/+7/7f/t/+z/
6v/r/+v/6//r/+v/6//s/+v/6//q/+j/6v/t//L/9//7/wMAEwAkADYATABrAI8AvQDt
ABMBNAFRAWcBXwEqAeUApgByAEEABQDE/5T/gf+B/4X/if+V/6b/sv++/8j/0f/a/97/
4f/i/+P/5f/l/+b/6P/o/+j/6P/p/+f/6P/p/+n/6//r/+z/7P/r/+v/6//r/+7/7v/u
/+7/7v/u//D/8P/w//H/8v/y//L/8v/y//P/8//0//T/9P/1//b/9v/2//b/9v/4//j/
9v/2//f/9//6//r/+//7//n/+f/5//v/+//6//r/+/8AAAAAAAAAAAAAAAABAAEABAAF
AAYABgAFAAYACAAIAAwADQAOABAADwAQABEAEgAVABYAFwAYABkAGgAbABsAGwAbAB0A
HgAfAB8AHwAfAB8AHwAfAB8AHgAeAB0AHAAbABoAGgAZABYAFgAVABUAEgASABAAEAAP
AA4ADQAMAAwACgAKAAgACgAJAAgACAAGAAQABAAEAAEAAAAAAAEAAQD///7//v/8//z/
/P/7//r/+P/3//b/+P/4//f/9//1//T/8//y//D/8P/w//H/8f/x//H/8f/z//L/8v/y
//L/8v/x//H/8v/z//P/8//z//P/9P/2//T/9P/0//T/9f/1//X/9v/1//b/9v/3//f/
+P/4//n/+f/5//r/+v/5//n/+v/6//z//P/8//3/+//7//v/+//6//r/+v/6//r/+v/6
//r/+P/3//f/9//5//n/+P/4//f/9v/1//X/9//2//b/9v/0//P/8v/y//T/9P/0//T/
9P/0//T/8v/v/+//7//v//H/8f/w//D/7//v/+//7//v/+//7//v/+7/7v/u/+3/7v/t
/+3/7f/t/+3/7P/s/+z/7P/s/+z/7f/t/+3/7f/r/+v/6//r/+z/7P/s/+z/7P/t/+3/
6//p/+r/6v/q/+n/6f/p/+r/7P/s/+z/6//p/+n/6f/p/+v/6//r/+v/6//q/+r/6v/q
/+r/6v/p/+r/6v/q/+r/6v/q/+r/6v/q/+j/6P/o/+j/6P/o/+j/6P/o/+j/6P/o/+j/
6P/o/+j/5//n/+f/5v/o/+j/6P/p/+n/6f/q/+r/6v/s/+3/7v/y//L/8v/y//H/7//u
/+3/7v/v//L/9P/z//X/9f/0//b/9v/2//b/9P/2//j/+f/5//n/+f/5//r/9//2//b/
9P/0//T/9P/0//H/7//t/+r/6f/o/+f/5P/j/+L/4v/j/+T/5f/m/+T/5P/k/+P/4//i
/+L/4//l/+X/5f/l/+P/5P/l/+X/5v/m/+b/5//o/+n/7f/1/wEADgAcAC4ARwBhAIEA
qQDTAPQADwEtAT0BMgH/ALwAggBTACMA6P+u/4X/df93/33/hf+S/6L/rv+4/8P/zP/S
/9f/3P/d/93/3f/e/+D/4v/i/+L/4//j/+T/5f/l/+X/5f/m/+b/5//n/+f/5//o/+j/
6P/o/+j/6P/q/+r/6v/r/+z/7P/q/+r/6v/r/+v/7P/s/+z/7//w//D/8P/u/+7/8P/w
//D/8P/x//H/8P/w//H/8f/y//P/9P/3//X/9P/0//X/+P/4//j/+P/6//r/+//7//z/
/f/+//7///8AAAIAAgAEAAUABgAIAAgACAAIAAgACwAMAA0ADgANAA4ADwAPABEAEQAT
ABQAFQAVABUAFQATABMAEwATABIAEgARABAADwAOAA4ADQAKAAoACQAJAAYABgAEAAQA
AwACAAEAAAACAAAAAAD+//7//f/8//z//v/8//z//P/9//z//P/9//3/+//6//r/+v/6
//r/+f/4//b/9f/0//b/9v/1//X/8//y//H/8P/y//L/8v/z//P/8//z//P/8f/w//D/
8P/y//L/8f/x//L/8//z//P/8//z//T/9v/2//b/9v/2//f/9//3//j/+f/6//r/+//7
//z//P/9//3//f/+//7//////wAAAAAAAAAAAAABAAEAAQABAAEAAAAAAAAAAAD+//7/
/v/+/wAA/////////f/9//z//P/9//z/+//7//v/+v/6//r/+P/3//b/9v/4//j/+P/4
//j/+P/4//b/9//3//f/9//3//f/9v/2//f/9//3//f/9f/1//X/9f/0//T/9P/z//T/
8//z//P/8//z//L/8v/0//T/9P/0//P/8//z//P/8f/x//H/8f/y//L/8v/y//D/8f/x
/+//7//w//D/8P/x//H/8f/y//L/8v/y//H/8f/x//H/8f/v/+//7//v/+//7v/u/+7/
8P/u/+7/7//y//D/8P/w//D/8P/w//D/8P/w//D/8P/w//D/8P/w//D/7v/v/+//7//u
/+7/7v/u/+3/7f/t/+7/7v/u//D/8f/y//T/9P/0//b/9v/1//X/9f/1//X/9//4//n/
+//7//r/+v/6//r/+v/6//z//v/9//3//f/9//3//P/5//j/+P/4//j/+P/4//b/8//x
/+//7v/t/+z/6//q/+n/6P/o/+j/6P/o/+j/6P/o/+j/5f/l/+T/5P/l/+X/5f/l/+f/
5//o/+n/5//m/+T/5P/l/+b/5//r//H/+/8EABAAIAAxAEcAXQB5AJsAugDRAOUA+QAC
AesAtAB2AEsAJwD6/8T/l/99/3P/ef+D/47/mP+i/67/u//G/87/0//Y/9v/2//b/9z/
3v/e/97/3v/f/9//4P/h/+H/4f/h/+L/4v/j/+P/4//j/+T/5P/k/+T/4v/i/+T/5P/m
/+f/6P/o/+f/5v/l/+X/5//o/+j/6P/p/+r/6v/q/+j/6P/q/+r/6v/q/+v/6//s/+z/
7f/t/+3/7f/t/+//7//u/+7/7//w//D/8P/w//T/9P/1//X/9P/1//b/9v/3//j/+v/6
//r/+//8//7///8AAAEAAgABAAIAAwAEAAUABgAHAAcABQAFAAcACAAJAAkACQAJAAkA
CQAJAAkACAAIAAcABgADAAIAAgABAP7//v/9//3//P/8//r/+v/5//j/9//2//j/9v/2
//T/9P/z//L/8v/0//L/8v/y//P/8v/y//P/8f/v/+7/7v/w//D/8P/v/+7/7P/r/+r/
6P/o/+f/5//p/+j/5//m/+b/5v/m/+f/5//n/+f/5//p/+j/6P/o/+j/6P/n/+f/6v/r
/+v/6//p/+n/6v/s/+7/7v/u/+7/7//v/+//8P/x//L/8v/z//X/9v/2//f/9//3//j/
+P/3//f/+P/4//j/+P/4//n/+f/5//n/+f/4//j/+P/4//j/+P/4//j/+P/3//f/9//3
//f/9v/2//f/9v/1//X/8//y//L/8v/w/+//7v/u/+7/7v/u/+7/7v/u/+7/7P/p/+n/
6f/p/+n/6f/o/+j/6f/p/+n/6f/p/+n/6f/p/+j/6P/o/+f/6P/n/+f/5//n/+f/5v/m
/+b/5v/m/+b/5f/l/+X/5f/l/+X/5f/l/+b/5v/m/+b/5P/l/+X/4//l/+b/5v/m/+X/
5f/l/+b/5v/m/+b/5f/l/+X/5f/l/+X/5f/l/+X/5f/k/+T/5P/k/+L/5v/n/+T/5P/k
/+T/5P/k/+T/5P/l/+P/4//i/+L/5P/k/+X/5f/l/+b/5v/m/+j/6f/q/+z/7P/s/+z/
7P/r/+v/6//r/+v/7f/u/+//8//z//L/8v/y//L/8v/y//T/9v/3//f/+f/5//n/+P/z
//L/8v/y//L/8v/y//D/7//t/+v/6v/n/+b/5f/k/+P/4v/i/+L/4v/i/+L/4v/k/+T/
4//j/+D/4P/h/+H/4//j/+P/4//k/+X/5f/k/+L/4P/h/+L/4//p//H/+f8CAA4AHAAv
AEcAXwB7AJ8AwgDbAPMACwESAfkAxgCMAF8ANwAGAMr/m/+D/3v/e/9//4r/mP+k/7D/
vf/G/8z/0//a/9v/3f/d/97/4P/g/+D/4P/h/+H/4v/j/+P/5f/l/+b/5v/l/+X/5f/l
/+j/6P/o/+j/6P/o/+r/6v/o/+n/6v/q/+z/7P/s/+3/6//s/+z/7P/v//D/8P/w//D/
8P/y//L/8v/y//P/8//0//T/9f/1//P/8//z//X/9v/2//f/+f/8//z//P/8//7//v//
////AAABAAIAAgABAAIABAAEAAgACQAKAAwACwAMAA0ADgARABIAEwAUABMAFAAVABUA
FQAVABcAGAAZABkAGQAZABcAFwAXABcAFgAWABUAFAAVABQAFAATAA4ADgANAA0ADgAO
AAwADAAJAAgABwAGAAYABAAEAAIABAADAAIAAgADAAIAAwAEAAMAAgACAAMABAADAAMA
BAACAAIAAgABAAIAAAD///7/AAAAAP////////7//f/8//r/+v/6//v/+//7//v/+//9
//z//P/8//7//v/9//3//v/////////9//3//v8AAAIAAgACAAIABQAFAAUABgAFAAYA
BgAHAAcACAAIAAkACQAJAAoACgANAA0ADgAOABAAEAAQABEADgANAAwACwAMAAwADAAM
AAwADAAMAAwACwAJAAgABwAJAAkACAAIAAcABgAFAAUABwAGAAYABgAEAAMAAgACAAIA
AgACAAIABAAEAAQAAgABAAEAAQABAAEAAQAAAAAA/////////////////////wAAAAAA
AP///v/9//3//f///////v/+//7//v/+//7//f/9//3//f////////////z//P/8//z/
/P/9//3/+//7//z//P/8//v/+//7//z//P/8//z/+//7//v/+//7//v/+//7//v/+//6
//r/+v/8//z/+v/7//r/+P/4//j/+P/6//r/+v/6//r/+v/6//r/+v/6//r/+v/7//v/
+//6//j/+P/4//n/+f/5//r/+v/8//7///8AAAIAAgACAAIAAgABAAEAAQD/////AQAC
AAUABwAHAAYABgAGAAYABgAEAAYACAAJAAsACwALAAsACgAHAAYABgAEAAQABAAEAAQA
AQD///3/+v/5//j/9//4//f/9v/2//b/9v/2//b/9P/0//T/8//1//T/9P/1//X/9f/1
//X/9f/2//f/9//2//T/9P/1//b/+f/9/wMACwAYACYANABHAF0AeQCbAMEA4gD9ABcB
LwEyARUB3ACeAG0AQQAOANb/pf+J/4X/i/+T/57/qv+4/8T/z//Y/+D/5f/o/+v/7f/t
/+7/8P/y//L/8v/z//P/9P/1//X/9f/1//b/9v/3//f/9//3//j/+P/4//j/+P/4//r/
+v/6//v//P/8//z//P/8//3//f/+//7//v/9//7//v/+/wAAAAACAAIAAgACAAMAAwAE
AAQABQAFAAUABQAFAAcACQAIAAgACQAMAAwADAAMAAwADAANAA0ADgAPABAAEAATABQA
FgAWABYAFwAYABoAGwAcAB0AHgAfACAAIQAiACMAJAAlACUAJQAlACcAKAApACkAKQAp
ACkAKQApACkAKAAoACcAJgAlACQAJAAjACAAIAAfAB8AHgAeABwAHAAbABoAGQAYABoA
GAAYABYAGAAXABYAFgAUABIAEgASABMAEgASABMAEQAPAA4ADgAMAAwADAALAAwACgAJ
AAgACAAIAAcABwAJAAgABwAGAAQABAAEAAUABQAFAAUABQAFAAQABAAEAAYABgAFAAUA
BAAFAAUABQAFAAUABgAIAAYABgAGAAYACAAJAAoADAANAA4ADgAPAA0ADgAOAA8AEQAR
ABIAEgASABEAEQAQABEAEgATABUAEwATABMAEwASABIAEgASABEAEgATABQAEgARABEA
EQARABEAEAAQAA8ADgANAA0ADQAMAAwADAAMAAsACgAKAAgACAAIAAgACAAIAAgABgAH
AAcABwAHAAUABQAEAAQAAwADAAMAAwABAAEAAQABAAEAAgADAAMAAgABAAEAAQABAAEA
AAAAAAAAAAAAAAAA//////////8BAAEAAQABAP7//v/+//7//v///////f/9//7//v/+
//3//f/9//7//v/+//7//f/9//3//f/9//v/+//7//v//f/8//z//P/8//z//P/7//7/
/P/8//z//P/8//z//P/8//r/+v/6//r/+//7//v/+v/6//r/+v/7//v/+//8//z/+v/8
//3//v8CAAIAAgACAAIAAQABAAEA/////wEAAgADAAUABQAEAAQABAAEAAQABAAGAAgA
CQALAAsACwALAAoABwAGAAYABgAGAAYABgAEAAEA///9//r/+f/4//f/9v/1//T/9P/0
//T/9P/0//T/9P/0//P/8//y//L/8//z//P/8//z//P/9P/1//X/9P/y//T/9f/2//n/
/f8DAAsAFAAkADAAQQBZAHMAkQC3ANwA+QATAS0BNgEhAeoArAB5AE8AHgDk/6//i/+B
/4X/jf+Y/6T/sP++/8v/1P/c/+P/5v/p/+3/7f/u//D/7v/u/+7/7//x//L/8//z//X/
9f/2//b/9v/1//T/8//2//b/9v/2//T/9P/2//b/9v/3//j/+P/4//j/+P/5//n/+v/6
//r//f/+//7//v/8//z//v/+//7//v//////AAAAAAEAAQABAAEAAQADAAUABAAEAAUA
BwAGAAUABAAIAAgACQAJAAwADQAOAA4ADQAOABAAEAASABMAFAAWABcAGAAZABoAGwAc
AB0AHgAdAB4AHwAfACEAIQAjACQAJwAnACcAJwAnACcAJwAnACYAJgAlACQAJQAkACQA
IwAeAB4AHQAdABwAHAAaABoAFwAWABUAFAAVABQAFQAUABIAEQAQABAAEAAOAA4ADgAP
AA4ADgAPAA0ACwAKAAoACAAIAAgABwAGAAQAAwACAAQABAADAAMAAwACAAEAAAD+//7/
/v///////////////f/8//z//P/+//7//f/9//7//////////f/9//7/AAACAAIAAgAC
AAMAAwADAAQAAwAEAAQABQAHAAgACAAJAAcABwAIAAgACgALAA0ADgAMAAwADAANAA0A
DQANAA0ADAAMAAwADAAMAAwADAAMAAwACwALAAsACwALAAoACgAJAAgABwAHAAcABgAG
AAYABgAFAAQABAACAAIAAgACAAQABAAEAAIAAQABAAEAAQABAAEAAAAAAP//////////
///////////+//7//v/9//7//f/9//3//f/9//z//P/8//z//P/8//v/+//7//v/+//7
//v/+//6//r/+v/6//r/+//7//n/+f/6//r/+v/5//n/+f/6//j/+P/4//f/9//3//f/
9//4//n/+v/7//n/+P/4//j/+P/6//r/+f/4//j/+P/4//j/+P/4//j/+P/5//n/+f/4
//j/+P/4//n/+f/5//r/+v/8//7///8AAAAAAAAAAAAAAAD////////9//3///8AAAMA
BQAFAAQABAAEAAQABAAEAAYACAAJAAkACQAJAAkACAAFAAQABAAEAAQABAAEAAIA///9
//v/+P/3//b/9f/2//X/9P/0//T/9P/0//T/9P/0//T/8//z//L/8v/z//P/8//z//P/
8//0//X/9f/0//L/9P/1//b/+f///wcAEQAeACwAPABTAG8AiwCzANsA+AATAS0BPQEw
Af8AwACKAF8ALwD0/77/l/+F/4X/i/+V/6D/rP+6/8j/0f/a/+L/5//o/+v/7f/t/+7/
8P/w//D/8P/x//H/8v/z//P/8//z//T/9P/1//X/9f/1//b/9v/2//b/9v/2//j/+P/4
//n/+v/6//z//P/8//3/+//8//z//P/9//7//v/+//7//v8AAAAAAAAAAAEAAQACAAIA
AwADAAMAAwADAAUABwAGAAYABwAIAAgACAAIAAwADAANAA0ADAANAA4ADgARABIAFAAU
ABYAFwAYABoAGQAaABsAHAAfACAAIQAiACMAJAAlACUAJQAlACcAKAApACkAKQApACkA
KQApACkAKgAqACkAKAAnACYAJgAlACAAIAAfAB8AHgAeABwAHAAbABoAGQAYABoAGAAY
ABYAGAAXABYAFgAUABIAEgASABMAEgASABMAEQAPAA4ADgAMAAwADAALAAwACgAJAAgA
CAAIAAcABwAFAAQAAwACAAIAAgACAAMAAQABAAEAAQADAAIAAgACAAAAAAD/////AgAD
AAMAAwABAAEAAgAEAAQABAAEAAQABwAHAAcACAAHAAgACAAJAAkACgAKAAsADQANAA4A
DgAPAA8AEAAQABAAEAAQABEADwAPAA8ADwAQABAAEAAQAA4ADgAOAA4ADgANAA0ADQAN
AA0ADAAMAAwADAAMAA0ADQAMAAwADAAMAAsACgAKAAoACgAKAAoACgAKAAoACAAFAAUA
BQAFAAUABQAEAAQAAwADAAMAAwADAAMAAwADAAIAAgACAAEAAgABAAEAAQADAAMAAgAC
AAIAAgACAAIAAQABAAEAAQABAAEAAQABAAAAAAAAAAAAAAABAAEA///9//7//v/+////
/////wAAAAAAAAAA///9//3//f/9///////////////+//7//v/+//7//v///wAA/v/+
//7//v/8//z//P/8//7//v/+//7//P/8//z//P/8//z//P/9//3//f/8//z//v/+////
/////wAAAAAAAAAAAQACAAQABAAEAAQABAADAAMAAwADAAMABQAGAAcACQAJAAgACAAK
AAoACgAKAAwADgAPAA8ADgANAAwACgAJAAgACAAIAAgACAAIAAYAAwABAP///v////7/
/f/8//v/+v/6//r/+P/4//j/+P/4//j/9//3//j/+P/5//n/+f/5//n/+f/4//n/+f/4
//r/+v/5//z/AQAHABEAHQAqADoASgBhAHsAmQC9AN0A9gANASMBJwEIAc0AkABiADsA
DwDc/6z/j/+H/4v/lf+h/6z/tv/E/9D/2//k/+r/7//w//H/8//z//T/9v/2//b/9v/3
//f/+P/5//n/+f/5//r/+v/5//n/+f/5//v//P/9//7//P/8//7//v/+////AAAAAAIA
AgACAAMAAQACAAIAAgADAAQABAAEAAQABAAGAAYACAAIAAkACQAIAAgACQAJAAkACQAJ
AAsADQAMAAwADQAQABAAEAAQABIAEgATABMAEgATABQAFAAVABYAGAAYABoAGwAcAB4A
HQAeAB8AIAAjACQAJQAmACkAKgArACsAKwArAC0ALgAtAC0ALQAtAC0ALQAtAC0ALgAu
AC0ALAApACgAKAAnACYAJgAlACUAJAAkACIAIgAhACAAHwAeAB4AHAAcABoAHAAbABoA
GgAYABYAFgAWABUAFAAUABUAFQATABIAEgASABIAEgARABAADgANAAwACgAKAAkACQAJ
AAgABwAGAAYABgAGAAcABQAFAAUABQAHAAYABgAGAAQABAADAAMABAAFAAUABQAHAAcA
CAAKAAgACAAIAAgACQAJAAkACgALAAwADAANAA8AEAAQABEADwAPABAAEAARABEAEgAS
ABIAEgASABMAEwATABMAEwAUABQAFAAUABIAEgASABIAEgARABEAEQARABEAEAAQAA0A
DAALAAsADQAMAAwADAAMAAsACgAKAAoACgAKAAoACgAKAAoACAAHAAcABwAHAAcABwAG
AAYAAwADAAMAAwAFAAUABQAFAAIAAgACAAEAAgABAAEAAQABAAEAAAAAAAIAAgACAAIA
//////////////////////7//v/+//7/AAABAAEA///9//7//v/+/////////wAA///+
//3/+//9//3//f/9//3//f/9//3//f/8//z//P/8//z//P/9//7//P/8//z//P/8//z/
/P/8//z//P/8//3//f/9//z//P/8//z//f/9//3//v/+//7//v///wAAAgAEAAQABAAE
AAEAAQABAAEAAQADAAQABQAHAAcABgAGAAcACAAJAAoACgAMAA0ADQALAAsACwAKAAcA
BgAGAAYABgAGAAYABAABAP///f/8//n/+P/3//b/8//y//L/8v/z//T/9f/2//T/9P/z
//P/9P/0//X/9f/1//X/9f/1//b/9//3//b/9v/0//X/+v/9////BwARAB4AKgA6AFUA
cwCRALcA3QD6ABUBMQFBATIBBQHOAJoAbQA5APz/wv+b/43/i/+N/5n/pv+w/7z/yv/T
/9z/5P/n/+z/8f/y//H/8f/y//L/8v/y//P/8//0//X/9f/z//P/9P/0//X/9f/1//X/
+P/4//j/+P/2//b/+P/4//b/9//4//j/+v/6//r/+//7//z//P/8//3//v/+//7//f/8
//3//P/+//7//////wAAAAABAAEAAQABAAEAAwAFAAQABAAFAAYABgAGAAYACAAIAAkA
CQAKAAsADAAMAA0ADgAQABAAEAARABIAFAAVABYAFwAYABkAGgAbABwAHQAeAB8AHwAf
AB8AIQAiACMAIwAjACMAIQAhACEAIQAhACIAIgAiAB8AHgAeAB0AGQAYABYAFQAVABYA
FQAWABQAEgAQAA4ADgAMAAwACgAMAAsACgAKAAoACAAIAAgABwAGAAYABwAHAAUABAAE
AAQABAAEAAMAAgAAAP///v8AAAAA/////////v/9//z/+v/6//r/+//5//n/+f/5//v/
+v/6//r/+v/6//n/+f/6//v/+//7//v/+//8//7//v/+//7//v/9//3//f/+/wEAAgAC
AAMAAwAEAAQABQAFAAUABgAGAAcABwAIAAgACAAIAAgACQALAAsACwALAAoACgAKAAoA
CgAKAAoACgAJAAcABgAFAAMAAwACAAIAAgACAAIAAwABAAAAAAAAAAEAAQABAAIAAQAA
AP///v/8//z//P/6//v/+//7//v//f/9//z//P/7//v/+//7//n/+f/5//n/+v/6//r/
+f/6//n/+f/5//n/+f/4//j/+P/4//j/+P/5//n/+f/5//f/9//3//f/+P/4//j/+P/2
//f/9//1//X/9v/2//b/8//z//P/9P/2//b/9v/1//f/9//3//f/9f/1//X/9f/z//T/
9v/2//b/9v/0//X/9f/1//T/9P/0//T/9f/1//X/9v/4//j/+v/7//r//P/8//z//v/+
//3//f/9//3//f///wAAAQADAAMAAAAAAAAAAAACAAIABAAGAAcABwAHAAcABwAGAAMA
AgAAAAAAAAAAAAIAAAD9//v/+f/4//f/9v/1//T/8//y//D/8P/w//D/8v/y//L/8v/x
//H/8P/w//H/8f/x//H/8v/z//X/9//2//T/8f/w//P/9v/3//v/AQAJABYAJAAyAEcA
YwCDAKkA1QD6ABUBMQFNAVQBOQEEAcoAlwBjACYA5P+v/4//hf+F/4n/lv+i/7L/wv/L
/9T/3P/j/+b/6f/t/+3/7v/w/+7/7v/u/+//8f/y//P/8//z//P/9P/0//P/8//z//P/
9v/2//b/9v/2//b/+P/4//j/+f/6//r/+v/6//r/+//5//r/+v/6//z//v///wAA/v/+
/wAAAAAAAAAAAQABAAIAAgADAAMABQAFAAUABwAJAAgACAAJAAoACgAKAAoADgAOAA8A
DwAQABEAEgASABEAEgAUABQAGAAZABoAHAAdAB4AHwAgACEAIgAjACQAJQAmACcAJwAp
ACkAKwAsAC8ALwAvAC8ALQAtAC0ALQAtAC4ALgAuACsAKgAqACkAJgAmACUAJQAkACQA
IgAiACEAIAAfAB4AIAAeAB4AHAAcABsAGgAaABoAGAAYABgAFwAWABYAFwAVABMAEgAS
ABIAEgASABEAEgAQAA8ADgAMAAwACwALAA0ADAALAAoACQAIAAcABwAHAAcABwAHAAcA
BgAGAAYABgAGAAUABQAHAAkACgALAAoACQAJAAoADAAMAAwADAANAA0ADQAOAA8AEAAQ
ABEAEwAUABQAFQATABMAFAAUABUAFQAWABYAFAAUABQAFQAVABUAFQAVABYAFgAWABYA
EgASABIAEgAUABMAEwATABEAEQAQABAAEQAQAA8ADwARABAAEAAQAA4ADQAMAAwADAAM
AAwADAAMAAwADAAKAAsACwALAAsACwALAAoACgAJAAkACQAJAAkACQAJAAkACAAIAAgA
BwAGAA==
         </WaveFormData>
      </LeadData>
      <LeadData>
         <LeadByteCountTotal>10000</LeadByteCountTotal>
         <LeadTimeOffset>0</LeadTimeOffset>
         <LeadSampleCountTotal>5000</LeadSampleCountTotal>
         <LeadAmplitudeUnitsPerBit>4.88</LeadAmplitudeUnitsPerBit>
         <LeadAmplitudeUnits>��V</LeadAmplitudeUnits>
         <LeadHighLimit>2147483647</LeadHighLimit>
         <LeadLowLimit>268435456</LeadLowLimit>
         <LeadID>V5</LeadID>
         <LeadOffsetFirstSample>0</LeadOffsetFirstSample>
         <FirstSampleBaseline>0</FirstSampleBaseline>
         <LeadSampleSize>2</LeadSampleSize>
         <LeadOff>FALSE</LeadOff>
         <BaselineSway>FALSE</BaselineSway>
         <ExcessiveACNoise>FALSE</ExcessiveACNoise>
         <MuscleNoise>FALSE</MuscleNoise>
         <LeadDataCRC32>4249070989</LeadDataCRC32>
         <WaveFormData>
8P/w//D/8P/y//L/8v/y//H/8P/v/+7/8P/w//D/8P/y//L/8v/y//T/9P/0//T/8v/y
//L/8v/0//T/9P/0//b/9v/2//b/9v/2//b/9v/0//T/9P/0//f/+P/5//r/+v/6//r/
+v/8//z//P/8//3//v///wAAAQACAAMABAAHAAgACQAKAAwADAAMAAwADQAOAA8AEAAS
ABIAEgASABIAEgASABIAFAAUABQAFAASABIAEgASABIAEgASABIAEAAQABAAEAANAAwA
CwAKAAoACgAKAAoABwAGAAUABAACAAIAAgACAAIAAgACAAIAAQAAAP///v/8//z//P/8
//r/+v/6//r/+f/4//f/9v/2//b/9v/2//X/9P/z//L/9P/0//T/9P/z//L/8f/w//L/
8v/y//L/8P/w//D/8P/w//D/8P/w//L/8v/y//L/9P/0//T/9P/1//b/9//4//r/+v/6
//r//P/8//z//P/8//z//P/8//7//v/+//7//v/+//7//v/+//7//v/+//z//P/8//z/
/P/8//z//P/6//r/+v/6//j/+P/4//j/+v/6//r/+v/5//j/9//2//j/+P/4//j/9//2
//X/9P/0//T/9P/0//T/9P/0//T/9P/0//T/9P/0//T/9P/0//L/8v/y//L/9P/0//T/
9P/0//T/9P/0//L/8v/y//L/9P/0//T/9P/y//L/8v/y//L/8v/y//L/9P/0//T/9P/y
//L/8v/y//L/8v/y//L/8v/y//L/8v/w//D/8P/w//L/8v/y//L/8v/y//L/8v/0//T/
9P/0//L/8v/y//L/8v/y//L/8v/y//L/8v/y//L/8v/y//L/8P/w//D/8P/w//D/8P/w
//D/8f/x//H/8P/w//D/8P/w//H/8f/x//D/8P/x//L/8//1//f/+f/4//f/9v/1//f/
9//2//b/+P/5//r/+//6//r/+v/6//v/+//7//7///8BAAIAAwABAAAAAAD+//3//f/7
//v/+f/4//f/8//z//H/8P/w/+7/7f/s/+v/6//r/+r/6v/s/+z/7P/s/+z/7P/s/+v/
6//r/+v/6//r/+v/6//r/+v/6//r/+r/6v/s//D/8v/z//f/AgARACMANQBJAGUAiQCn
AL4A1wDoAPMA5ACzAHQAQwAnABIA8//O/7f/r/+x/7f/vP++/8T/y//Q/9X/2v/f/+L/
4//k/+P/4v/h/+D/4P/g/+D/4P/g/97/3//g/+H/4f/h/+H/4f/h/+H/4f/i/+L/4v/i
/+P/4f/h/+H/4f/h/+H/4v/j/+P/4//j/+P/4//j/+P/5P/k/+T/5P/k/+X/5f/l/+X/
4//j/+T/5P/m/+f/5//n/+X/5v/m/+b/6P/o/+j/6f/r/+v/7P/s/+r/6//t/+3/7//w
//D/8P/x//P/9P/1//j/+P/5//n/+v/7//v//f///wAAAQACAAMABAAEAAQABAAFAAcA
CAAJAAoACgAKAAoACgAKAAoACgAKAAoACgAHAAcABgAFAAYABgAFAAUABwAHAAcABQAE
AAMAAgABAP////////3//f/9//3/+//6//r/+v/6//n/+P/4//j/9v/2//X/9P/z//P/
8//z//P/8f/w/+//7//w//D/8f/v/+//7//u/+3/7f/t/+3/7v/u/+//7//v/+//7//v
/+//7v/u/+7/7f/t/+7/7v/w//D/8P/x/+//7//w//D/8//z//P/8//0//T/9P/0//T/
9f/1//X/9//4//j/+P/4//n/+f/6//r/+v/7//v/+f/5//n/+f/5//n/+f/5//n/+f/4
//j/+P/4//j/+P/5//n/+f/5//n/+v/6//n/+v/6//v//P/8//v/+//6//z//P/8//z/
/P/8//3//f/7//r/+v/6//r/+v/6//r//P/8//z//P/8//v/+//7//v/+//6//r/+v/6
//n/+f/5//n/+f/5//r/+//7//n/+f/5//n/+f/5//n/+f/5//r/+v/6//r/+P/5//n/
+P/6//r/+v/5//f/+P/4//j/+f/5//n/+f/3//n/+f/5//b/9v/2//b/9v/2//b/9v/4
//j/+P/4//j/9v/2//b/9v/2//b/9v/2//b/9v/2//b/9v/2//b/9v/2//b/9v/2//b/
9v/2//f/9//3//b/9v/2//b/9v/3//X/9f/2//b/+f/6//r/+//8//3//f/9//z/+//6
//n/+f/6//3////+////AAAAAAIAAgADAAMAAQAEAAUABwAGAAcABwAGAAYABAADAAMA
AQABAAEAAAD///v/+f/3//b/9v/0//P/8f/v/+7/7f/u/+7/7v/u//D/8P/w//D/7v/t
/+3/7f/v/+//7//v/+//7//v/+//7//w//D/7v/u/+7/8f/1//r/BQATACUAOQBNAGUA
gwCeALUAygDfAOQA0wCiAGMAMwAeAAkA6P/D/6//q/+x/7b/vP/A/8f/zv/R/9b/3f/e
/+P/5v/n/+X/5f/l/+b/5v/m/+b/5v/m/+f/6P/p/+n/6f/p/+n/6f/p/+n/6v/q/+r/
6v/r/+v/6//r/+v/6//r/+z/7f/t/+3/7f/t/+3/7f/t/+7/7v/u/+7/7v/u/+3/7P/r
/+3/7f/u/+7/7P/t/+3/7f/v//D/8P/w//H/8P/v/+//8f/x//L/8v/0//X/9//3//f/
+P/4//j/+f/7//z//f/8//z//f/9//7//////wEAAwAEAAUABgAHAAgACAAIAAgACQAL
AAwACwAMAAwADAAMAAwADAAMAAoACgAKAAoACwALAAoACQAKAAoACQAJAAgABwAGAAMA
BAADAAIAAQABAAEAAQD///3//f/9//v/+//8//3//v/9//z//P/8//z//P/7//r/+f/5
//n/+f/5//f/9v/1//T/9P/z//P/8//z//P/8v/z//P/8//z//L/8v/z//P/8f/x//H/
8f/z//L/8v/y//H/8f/y//L/9P/0//T/9f/1//X/9v/2//f/9//3//f/+P/4//j/+P/6
//v/+//7//v//P/8//z//P/9//3//v/+//7/////////////////////////////////
/v/+//7//v/+//7//f/9//3//f/7//z//P/7//3//P/8//z//P/7//v/+v/6//r/+v/6
//j/+P/5//n/+P/4//n/+v/4//j/+P/4//r/+v/6//r/+v/5//n/+f/5//n/+P/4//j/
+P/3//f/9//3//f/9//4//n/+f/3//f/9//3//f/9//3//f/9//4//j/+P/4//b/9//3
//b/9v/2//b/9f/1//b/9v/2//X/9f/1//X/8//1//X/9f/0//T/9P/0//T/9P/0//T/
9P/0//T/9P/0//T/9P/0//T/9P/0//T/9P/0//T/9P/0//T/9P/0//T/8//z//P/8v/0
//T/9P/0//P/8//z//T/8v/z//T/9P/3//j/+f/5//n/+f/5//n/+f/4//j/+v/7//z/
/f/+//z//P/8//3//////wIAAwADAAQABQAFAAQABAACAAEAAwABAAEAAQAAAP//+//5
//f/9v/2//T/8//y//H/8f/x//D/8P/w//D/8P/w//D/7v/u/+3/7f/v/+//7//v/+//
7//v/+//7f/t/+z/7P/s/+z/8P/v//H/9v/9/wcAFwApADkATQBnAIAAlwCsAL0AyADJ
ALIAdwA5ABoADQD2/9P/tf+p/6n/sP+4/77/w//G/83/1P/Z/97/4f/k/+X/5f/l/+X/
5v/m/+b/5v/m/+b/5//o/+n/6f/p/+n/6f/r/+v/6//s/+r/6v/q/+v/6//r/+v/6//r
/+v/7P/t/+v/6//r/+v/7f/t/+3/7v/u/+7/7v/u/+//7//v/+//7//v//D/8P/w//H/
8f/x//H/8v/y//L/8//y//H/8f/z//P/9P/0//T/9f/3//f/9//4//j/+P/5//v//P/9
//z//P/9//3//v//////AQABAAIAAwAEAAcACAAIAAgABgAHAAkACgAJAAoACgAKAAwA
DAAMAAwADAAMAAwADAALAAsACgAJAAgACAAHAAcABwAHAAcABQACAAEAAAD/////////
//3//f/9//3/+//6//r/+v/6//n/+P/4//j/9v/2//X/9P/1//X/9f/1//T/8f/v/+3/
7v/u/+3/7f/t/+3/7f/s/+v/6//r/+v/6v/q/+v/6//r/+v/6//r/+3/7P/s/+z/6//r
/+z/7P/q/+r/6v/r/+z/7f/v//D/8P/v/+7/7f/w//D/8P/w//T/9f/1//X/8//0//T/
9P/0//X/9f/2//T/9P/1//X/9//3//f/9//3//f/9//3//X/9f/0//T/9P/0//T/9P/x
//H/8f/x//H/8v/y//H/8f/w//D/8P/w/+//7//u/+7/7v/u/+7/7P/s/+3/7f/p/+j/
6P/o/+j/6P/o/+j/5//m/+X/5P/l/+X/5v/n/+X/5f/k/+T/5P/k/+P/4//j/+P/4//j
/+L/4//j/+H/4f/h/+H/4f/h/+H/4f/h/+L/4v/i/+L/4v/j/+P/4v/k/+T/5P/j/+H/
4v/i/+L/4//j/+P/4//h/+P/4//j/+T/5P/k/+T/4v/i/+L/4v/g/+D/5P/m/+T/4v/i
/+L/4v/i/+L/4//j/+P/4v/i/+L/4v/i/+P/4//j/+T/5P/l/+b/5v/n/+j/6f/p/+n/
6f/p/+n/6f/o/+j/6v/r/+z/7//w//D/8P/w//H/8f/x//L/8//1//b/+f/5//j/+P/2
//X/9f/z//P/8//y//H/7//t/+v/6v/o/+b/5f/k/+P/4//j/+L/4P/g/+D/4P/i/+L/
4v/i/9//3//f/9//4f/h/+H/4f/h/+H/4f/h/97/3v/e/+D/4P/j/+f/7P/v//v/CwAd
ADEARQBdAHgAkQCmALkAyADHAKoAcQA1ABYABwDu/8n/rf+j/6X/pv+s/7T/u//A/8f/
zv/R/9T/1//a/93/3f/d/93/3v/e/97/3v/e/97/3//g/+H/4//j/+P/4//h/+H/4f/i
/+T/5P/k/+X/4//j/+P/4//j/+P/5P/l/+f/5//n/+f/5f/l/+X/5v/o/+j/6P/o/+n/
6f/p/+n/6f/p/+r/6v/s/+3/7f/t/+v/7P/s/+z/7//w//H/8//x//H/8v/y//L/8//1
//X/9f/2//b/9v/1//f/+P/5//z//P/9//3//v//////AQADAAQABQAGAAUABgAGAAYA
BAAFAAcACAAJAAoACgAKAAoACgAKAAoACgAKAAoACgAJAAkACAAHAAYABgAFAAUABQAF
AAUAAwACAAEAAAD///////////3//////////f/8//z//P/8//3//P/8//z//P/8//v/
+v/3//f/9//3//n/9//2//X/8v/y//H/8f/x//H/8f/w/+//7//v/+//7P/s/+3/7f/v
/+//7//v/+//7v/u/+7/7//v//D/8P/w//D/8P/x//H/8f/y//L/9f/1//X/9f/2//b/
9v/2//j/+f/5//n/+f/6//r/+v/7//3//v8AAAAAAAABAAEAAAD///7//f/+////AAAB
AAEAAQAAAAAA/v/+//7//v/9//3//f/9//3//v/+//3//f/8//z//P/8//v/+//6//j/
+P/4//j/+v/6//v/+//5//j/+P/4//b/9v/2//b/9v/2//b/9v/4//f/9//3//n/+f/4
//j/9v/2//X/9f/1//X/9f/1//T/9f/1//P/8//z//P/8//z//P/8//z//L/8v/y//L/
8v/z//P/8v/y//L/8v/x//H/8v/y//L/8f/x//H/8f/v//H/8f/x//L/8v/y//L/8v/y
//L/8v/y//L/8P/y//L/8f/w/+//7v/w//D/8P/w//L/8v/y//L/8v/y//L/8//1//X/
9P/0//P/8v/x//H/8//z//T/9P/1//b/9v/3//j/+f/5//n/+//7//v/+//6//r//P/9
//7///8AAAAAAAAAAAEAAQABAAQABQAHAAoACwALAAoACAAGAAUABQADAAMAAwACAAMA
///9//v/+v/6//j/9//4//f/9//3//b/9v/2//b/9P/0//T/9P/2//X/9f/1//X/9f/1
//X/9//3//f/9//3//T/9P/0//b/+P/5//v/AAAHABUAJQA1AEcAXwB9AJgAsQDGANkA
5gDjAMQAhwBLACwAGQAAAN3/v/+z/7X/uv/C/8j/z//W/9v/3v/l/+r/7f/u/+//7//v
/+//8P/x//L/8//0//T/9f/2//f/9//3//f/9//3//f/9//4//j/+P/4//n/9//3//f/
9//5//n/+v/7//v/+//7//v/+//7//v//P/6//r/+v/6//3//f/9//3//f/9//7//v/+
/////////wEAAgACAAIAAgACAAIAAwAFAAUABgAGAAQABQAHAAcACQAKAAoACgALAA0A
DgAPABAAEAARABEAFAAVABUAFwAXABgAGQAaABsAHAAcABwAHAAdAB8AIAAjACQAJAAk
ACQAJAAkACQAIgAiACIAIgAjACMAIgAhAB4AHgAdAB0AHQAdAB0AGwAaABkAGAAXABcA
FwAXABUAFQAVABUAEwASABIAEgASABEAEAAQABAADgAOAA0ADAAJAAkACQAJAAsACQAI
AAcABgAGAAUABQAFAAUABQAEAAUABQAFAAUABAAEAAUABQAEAAMAAgABAAMAAgACAAIA
BQAFAAYABgAGAAYABgAHAAUABQAGAAYACQAJAAkACQAKAAoACgAKAAoACwALAAsADAAO
AA8AEAAPAA8ADgAOABAAEAARABEAEQARABEAEQAPAA8ADwAPAA8ADwAOAA4ADgAOAA4A
DgAPAA8ADwAPAA0ADgAOAA0ADQAMAAwADAAOAA0ADQAMAAoACgAKAAoACAAIAAkACQAJ
AAgACAAIAAYABgAGAAYACAAIAAgACAAGAAUABQAFAAcABwAGAAYABgAGAAUABQAFAAUA
BQAFAAQABQAFAAMABQAFAAUABQAFAAUABQAFAAIAAgACAAIABAAFAAUABAAEAAQABAAD
AAEAAgACAAIAAwADAAMAAwABAAMAAwADAAIAAgACAAIAAAAAAAAAAAAAAAAAAAAAAAIA
AAAAAAAAAAAAAAAAAAAAAP7//v/+//////////7//v/+//7//v////////8AAAAAAQAC
AAIAAwAEAAUABQAFAAUABQAFAAUAAgACAAQABQAGAAcACAAIAAgACAAJAAkABwAKAAsA
DQAPABEAEgASABAADgANAA0ADQANAA0ADAALAAcABQADAAAAAAD+//3//P/7//v/+//6
//r/+v/6//r/+v/6//r/+v/5//n/+f/5//n/+f/5//f/9//3//f/9f/2//j/+P/4//j/
+//9/wAABwARACEAMwBFAFsAdwCUAK0AxADbAOgA6QDQAJcAVwAwACEACADj/8P/s/+x
/7j/vv/G/8v/zv/V/97/4//o/+v/7P/t/+//7//v//D/7v/u/+7/7v/w//H/8v/z//X/
9f/1//X/8//z//P/9P/2//b/9v/3//X/9f/1//X/9f/1//b/9//3//f/9//3//f/9//3
//j/+v/6//r/+v/5//n/+f/5//n/+f/6//r/+v/7//v/+//7//z//P/8//7//v/+////
/////wAAAAAAAAEAAwADAAUABgAGAAYABQAHAAgACQAKAAoACwALAAwADQANAA8ADwAQ
ABEAEgAVABYAFgAWABYAFwAZABoAHQAeAB4AHgAeAB4AHgAeAB4AHgAeAB4AHQAdABwA
GwAaABoAGQAZABkAGQAZABcAFAATABIAEQARABEAEQAPAA8ADwAPAA0ADAAMAAwADAAL
AAoACgAKAAgACAAHAAYAAwADAAMAAwADAAEAAAD//wAAAAD//////////////v/7//v/
+//7//z//P/9//3/+//7//v/+//7//r/+v/6//v/+//8//z/+v/6//r/+//9//3//v/+
////////////AAAAAAAAAAAAAAEAAQABAAMABAAEAAQABAAFAAUABgAGAAYABwAHAAcA
BwAHAAcABwAHAAcABwAHAAcABgAGAAYABgAGAAYABQAFAAUABQAFAAYABgAFAAUABAAE
AAQABAADAAMAAgACAAIAAgACAAQABAAFAAUAAwACAAIAAgACAAIAAgACAAIAAgACAAIA
AgABAAEAAQD//////v/+/wAAAAD////////////////+///////9//3//f/9//3//f/9
//3//f/+//7//v/+//z//f/9//z//P/8//z/+//7//z//P/8//3//f/9//3/+f/7//v/
+//7//z//f/+//z//P/8//z//P/+//7//v/+//z//P/8//z//P/8//z//f/9//3//P/8
//z//P/8//3//f/9//7//v///wAAAAABAAAAAQABAAEAAQABAAEAAQAAAAAAAgADAAQA
BQAGAAYACAAIAAkACQAJAAwADQAPABAAEQARABAADgAMAAsACwALAAsACwAKAAkABQAD
AAEA/v/+//z/+//8//v/+//7//r/+v/6//r/+v/6//r/+v/6//n/+f/5//n/+f/5//n/
+//7//v/+//7//j/+P/6//r/+v/9/wEABgARACEAMwBFAFsAdQCTAK4AxQDaAOsA7gDd
AKoAaQA9ACgAFQDy/8//u/+3/7n/vv/G/8z/0f/Y/93/5P/p/+z/7f/u//H/8//z//P/
9P/y//L/8v/y//L/8//0//X/9f/1//X/9f/3//f/9//4//b/9v/2//f/9//3//f/9//3
//f/+P/5//v/+//7//v/+f/5//n/+v/8//z//P/8//3//f/9//3//f/9//7//v/+////
//////3//v/+//7/AgACAAIAAwABAAEAAgACAAIAAwAFAAUABQAGAAYABgAHAAkACgAL
AAwADAANAA0ADgAPAA8AEQATABQAFQAWABkAGgAaABoAGgAbAB0AHgAfACAAIAAgACAA
IAAgACAAIAAgACAAIAAfAB8AHgAdABwAHAAbABsAGQAZABkAFwAWABUAFAATABMAEwAT
ABEAEQARABEADwAOAA4ADgAOAA0ADAAMAAwACgAKAAkACAAHAAcABwAHAAcABQAEAAMA
AgACAAEAAQABAAEAAQAAAP///////////v/+/////////////////////v/+//7/////
/wAAAAAAAAAAAAABAAEAAQACAAIAAwADAAMAAwAEAAQABAAEAAYABwAHAAcABwAIAAgA
CAAIAAkACQAKAAoACgALAAsACQAJAAkACQALAAsACwALAAsACwAKAAoACgAKAAoACgAJ
AAkACQAJAAkACgAKAAkACQAIAAgACAAIAAcABwAGAAYABgAGAAYABgAGAAcABwADAAIA
AgACAAIAAgACAAIAAgACAAIAAgAEAAMAAwADAAEAAQAAAAAAAgACAAEAAQADAAMAAwAD
AAIAAwADAAEAAQABAAEAAQABAAEAAQABAAAAAAAAAAAAAAABAAEAAAD+//7//v/9////
AAAAAAAA///////////9/////////wAAAAAAAAAA/v/+//7//v/+/wAAAAAAAAAA/v/+
//7//v/+//7//v/+/wAAAAAAAAAA/v/+//7//v/+//7//////////v/+//7//v/+////
/////wAAAAABAAIAAgADAAQABQAFAAUABQADAAMAAwACAAIABAAFAAYACQAKAAoACgAK
AAsACwALAA4ADwARABIAEQARABAAEAAOAA0ADQALAAsACwAKAAkABwAFAAMAAgAAAP7/
/f/8//3//f/9//z//P/8//z//P/8//z//P/8//3//f/9//3/+//7//v/+//9//3//f/9
//z//P/8//7/AAADAAcAEAAdACsAOwBNAGUAfwCbALIAxwDcAOkA5ADFAIwAUwAzACAA
CwDq/8n/uf+5/7//xv/M/9D/1f/c/+P/6P/v//L/8//0//X/9//3//f/+P/4//j/+P/4
//j/+f/6//v/+//7//v/+//7//v/+//8//7//v/+////////////////////AAABAAEA
AQABAAEAAQABAAEAAgACAAIAAgACAAMAAwADAAMABQAFAAYABgAEAAUABQAFAAUABgAG
AAYACAAIAAgACQAJAAkACgAKAAoACwANAA0ADQAOAA4ADgANAA8AEAARABMAFAAWABcA
GAAZABkAGwAbABwAHQAeACEAIgAiACIAJAAlACcAKAApACoAKgAqACgAKAAoACgAKgAq
ACoAKgApACkAKAAnACYAJgAlACUAJQAlACUAIwAiACEAIAAfAB8AHwAfAB0AHQAdAB0A
GwAYABgAGAAYABcAFgAWABYAFAAUABMAEgARABEAEQARABEADwAOAA0ADAAMAAsACwAJ
AAkACQAIAAcABwAHAAcABgAGAAcABwAHAAcABwAHAAUABAAEAAQABwAHAAgACAAIAAgA
CAAJAAcABwAIAAgACwALAAsACwAMAAwADAAMAA4ADwAPAA8ADQAOAA4ADgAQABEAEQAS
ABAAEAARABEAEQARABEAEQARABEAEQARABEAEQAQABAAEAAQABAAEAARABEAEQARAA4A
DgANAAsADQAMAAwADAAOAA0ADQAMAAwADAAMAAwADAAMAA0ADQAJAAgACAAIAAgACAAI
AAgACAAIAAgACAAKAAkACQAJAAcABwAGAAYABgAGAAUABQAFAAUABQAFAAYABwAHAAUA
BQAFAAUABQAFAAUABQAFAAQABAAEAAQABAAFAAUABAACAAIAAgABAAMABAAEAAQAAwAD
AAMAAwABAAMAAwADAAIAAgACAAIAAAAAAAAAAAAAAAAAAAACAAIAAAAAAAAAAAAAAAAA
AAAAAAAAAAABAAEAAQAAAAAAAAD+//7/////////AAAAAAEABAAEAAUABgAJAAkACQAJ
AAcABwAHAAYACAAKAAsADAANAA4ADgAOAA4ADwAPAA8AEgATABUAFgAVABUAFAAUABIA
EQARAA8AEQARABAADwAJAAcABQAEAAQAAgABAAAA/f/9//3//P/6//r/+v/6//r/+v/6
//r/+//7//v/+//7//v/+//7//n/+f/5//n/+v/4//j/+v/8//v//f8EAA8AHQAxAEcA
XQB3AJMAsADFANwA6wDwAN0AqABnAD8AKgARAOz/y/+7/7n/u//A/8b/zP/R/9j/3f/i
/+f/6v/t//D/8f/v/+//7//w//D/8P/w//D/8v/z//T/9f/0//P/8v/x//L/8//0//b/
9P/0//T/9f/1//X/9f/1//X/9f/2//f/9//3//f/9//5//n/+f/6//j/+P/4//j/9//3
//f/9//5//n/+v/6//j/+f/5//n/+//8//z//P/+//7//v////3//f/+//7//v///wEA
AQABAAIAAgACAAMABQAGAAcABgAGAAcABwAKAAsACwANAA0ADgAPABAAEwAUABQAFAAU
ABUAFwAYABcAGAAYABgAFgAWABYAFgAYABgAGAAYABUAFQAUABMAEgASABEAEQARABEA
EQAPABAADwAOAA0ACwALAAsACQAJAAkACQAHAAQABAAEAAQAAwACAAIAAgAAAAAA///+
//3//f/9//3//f/7//r/+f/6//r/+f/5//n/+f/5//j/9//3//f/9//0//T/9f/1//X/
9f/1//X/9f/0//T/9P/1//X/9v/2//b/9v/2//f/9//3//j/+P/5//n/+f/5//r/+v/6
//r/+v/7//v/+//5//r/+v/6//r/+//7//z//P/8//3//f////////////3//f/9//3/
/f/9//z//P/8//z//P/8//n/+f/5//n/+f/6//r/+f/5//j/+P/4//r/+f/5//j/+P/4
//j/+P/3//b/9v/1//X/9P/0//T/9v/2//b/9v/0//T/9P/0//T/8//z//P/9f/1//T/
9P/0//T/8//z//P/8//z//P/8v/z//P/8f/z//P/8//z//H/8f/x//H/8v/y//L/8v/y
//P/8//y//L/8v/y//H/8f/y//L/8v/x//H/8f/x//H/8//z//P/8P/w//D/8P/w//D/
8v/y//L/8v/x//H/8f/w//D/8P/w//D/8//z//P/9P/0//X/9v/2//X/9v/3//f/+f/5
//n/+f/5//j/+P/6//v//P/9//7//P/8//z//f/9//3/AAABAAMABAAFAAUABAAEAAIA
AQADAAEAAQABAP7//f/5//f/9f/0//T/8v/x//D/7//v/+//7v/u/+7/8P/w//D/8P/w
//D/7//v/+//7//v/+//8f/x//H/8f/v/+//7v/u//D/8P/w//H/8//2//3/CQAdADEA
RwBfAH0AnACzAMoA3wDuAOsAygCLAFEAMgAdAPz/1/+7/7H/r/+y/7j/vv/D/8r/0f/W
/9v/4P/j/+b/5//p/+n/6f/q/+j/6P/o/+j/6v/r/+z/7f/r/+v/6//r/+v/6//r/+z/
7v/u/+7/7//v/+//7//v//H/8f/y//P/8f/x//H/8f/x//H/8f/y//T/9P/0//T/8//z
//P/8//1//X/9v/2//b/9//3//f/9//4//j/+P/6//r/+v/7//v/+//8//z//v///wEA
AQABAAIAAgACAAEAAwAEAAUACAAIAAkACQAKAAsACwANAA0ADgAPABAAEwAUABQAFAAW
ABcAGQAaABsAHAAcABwAHAAcABwAHAAcABwAHAAcABsAGwAaABkAGgAaABkAGQAXABcA
FwAVABYAFQAUABMAEwATABMAEQARABEAEQAPAA4ADgAOAA4ADQAMAAwADAAKAAoACQAI
AAcABwAHAAcABwAFAAQAAwAEAAQAAwADAAMAAwADAAIAAAD///7//f/+//7///////3/
/f/9//3////+//7//v8BAAEAAgACAAAAAAAAAAEAAwADAAQABAAFAAUABQAFAAYABgAG
AAYACgALAAsACwAJAAoACgAKAAoACwALAAwACgAKAAsACwALAAsACwALAA0ADQANAA0A
CwALAAoACgAMAAwADAAMAAkACQAJAAkABwAIAAgABwAJAAgACAAIAAYABQAFAAQABgAG
AAYABgAEAAQABQAFAAUABAAEAAQABgAGAAYABgAEAAQABAAEAAYABQAFAAUAAwADAAIA
AgACAA==
         </WaveFormData>
      </LeadData>
      <LeadData>
         <LeadByteCountTotal>10000</LeadByteCountTotal>
         <LeadTimeOffset>0</LeadTimeOffset>
         <LeadSampleCountTotal>5000</LeadSampleCountTotal>
         <LeadAmplitudeUnitsPerBit>4.88</LeadAmplitudeUnitsPerBit>
         <LeadAmplitudeUnits>��V</LeadAmplitudeUnits>
         <LeadHighLimit>2147483647</LeadHighLimit>
         <LeadLowLimit>268435456</LeadLowLimit>
         <LeadID>V6</LeadID>
         <LeadOffsetFirstSample>0</LeadOffsetFirstSample>
         <FirstSampleBaseline>0</FirstSampleBaseline>
         <LeadSampleSize>2</LeadSampleSize>
         <LeadOff>FALSE</LeadOff>
         <BaselineSway>FALSE</BaselineSway>
         <ExcessiveACNoise>FALSE</ExcessiveACNoise>
         <MuscleNoise>FALSE</MuscleNoise>
         <LeadDataCRC32>209395549</LeadDataCRC32>
         <WaveFormData>
7P/s/+z/7P/s/+z/7P/s/+r/6v/q/+r/7P/s/+z/7P/s/+z/7P/s/+7/7v/u/+7/7P/s
/+z/7P/s/+z/7P/s/+7/7v/u/+7/8P/w//D/8P/u/+7/7v/u//H/8v/z//T/9P/0//T/
9P/2//b/9v/2//f/+P/5//r//P/8//z//P///wAAAQACAAQABAAEAAQABwAIAAkACgAK
AAoACgAKAAwADAAMAAwADAAMAAwADAAMAAwADAAMAAoACgAKAAoACAAIAAgACAAHAAYA
BQAEAAIAAgACAAIAAQAAAP///v/+//7//v/+//z//P/8//z/+//6//n/+P/2//b/9v/2
//T/9P/0//T/8v/y//L/8v/w//D/8P/w/+//7v/t/+z/7v/u/+7/7v/u/+7/7v/u/+7/
7v/u/+7/7v/u/+7/7v/u/+7/7v/u/+7/7v/u/+7/8P/w//D/8P/y//L/8v/y//L/8v/y
//L/9P/0//T/9P/0//T/9P/0//b/9v/2//b/9P/0//T/9P/2//b/9v/2//T/9P/0//T/
9P/0//T/9P/y//L/8v/y//D/8P/w//D/8v/y//L/8v/w//D/8P/w//D/8P/w//D/7v/u
/+7/7v/u/+7/7v/u/+7/7v/u/+7/7v/u/+7/7v/w//D/8P/w/+//7v/t/+z/7v/u/+7/
7v/s/+z/7P/s/+r/6v/q/+r/7P/s/+z/7P/q/+r/6v/q/+z/7P/s/+z/7v/u/+7/7v/s
/+z/7P/s/+7/7v/u/+7/7P/s/+z/7P/s/+z/7P/s/+7/7v/u/+7/7P/s/+z/7P/u/+7/
7v/u/+7/7v/u/+7/7v/u/+7/7v/u/+7/7v/u/+7/7v/u/+7/7P/s/+z/7P/s/+z/7P/s
/+7/7v/v/+//7f/t/+3/7f/u/+7/7//v/+3/7v/u/+7/8f/z//X/9v/0//T/9P/0//T/
9P/0//T/9v/3//f/+P/4//j/+P/4//n/+f/6//z///8AAAAAAQABAAAA///9//v/+//6
//r/+//6//f/9f/z//H/8P/w/+7/7f/t/+v/6//r/+v/6//r/+v/6//r/+3/7P/s/+v/
6//r/+v/7P/q/+r/6v/q/+z/7P/r/+v/6f/r//D/8//z//b///8MABgAIwAwAEIAWgBt
AHwAiwCXAJ0AkwByAEMAIAATAAwA+v/d/8z/yf/N/9D/0//S/9T/2P/b/9z/4P/k/+f/
5v/m/+j/5v/m/+f/5//n/+f/5//n/+f/5//o/+n/6f/p/+n/6f/p/+n/6f/q/+r/6v/q
/+r/6v/q/+r/6v/s/+z/7f/t/+v/6//r/+v/6//r/+v/6//r/+z/7P/t/+7/7v/u/+7/
7P/s/+7/7v/w//D/8P/w//D/8P/w//D/8P/w//L/8//z//P/8v/y//P/8//0//T/9v/3
//f/+P/2//b/+P/5//z//f/+//7//P/9//3///8AAAEAAgADAAQABgAHAAcABwAHAAgA
CQAKAAoACgALAAoACgAKAAoACgAKAAoACwANAAsACgAKAAcABwAHAAYABgAGAAYABQAG
AAQAAwADAAEAAAAAAP//AAD//////v/7//v/+//6//r/+v/4//f/+f/4//f/9v/2//X/
9f/1//T/9P/z//L/9P/0//P/8//x//H/8f/v/+//7v/u/+7/7v/u/+//7//v//D/8f/y
//D/8P/w//D/8v/z//P/8//z//P/8//z//L/8v/z//P/8//0//T/9P/0//T/9P/2//b/
9v/2//f/+f/5//n/+f/5//r/+v/7//3//f/9//3//P/8//z//f/9//3//f/9//z/+//7
//z/+v/6//r/+v/7//v/+//8//r/+v/6//v/+//6//r/+v/6//n/9//3//n/+f/5//n/
+v/6//r/+P/4//j/+P/4//n/+f/4//f/+f/5//n/+f/3//j/+P/3//j/+P/4//f/9f/1
//X/9f/3//f/9//3//b/9v/2//b/9v/2//b/9v/0//T/9P/0//X/9f/1//X/9f/2//b/
9P/2//b/9v/2//T/9P/0//X/9//3//b/9v/0//T/9P/0//X/9f/1//X/9f/0//T/9P/0
//T/9P/z//T/9P/0//T/9P/y//L/8v/y//L/8v/y//L/8P/w//D/8P/y//L/8v/y//L/
8v/y//L/8f/x//H/8f/z//P/8v/y//H/8f/x//L/9P/0//b/9//4//j/+P/4//b/9v/2
//b/+P/4//r/+//5//r//P/8//7//v///////v8AAAMABAAEAAUABQAEAAMAAQABAAEA
AAAAAP///v/9//v/+f/3//T/9P/y//H/8f/v/+//7//v/+//7//v/+//7//v/+7/8P/v
/+//7//v//D/8P/w/+7/7v/u/+7/8f/x/+//7//u/+3/7//y//f/AAAKABkAJgAyAEIA
VQBiAG8AfQCLAI0AggBhADQAEwAKAAQA7//S/8P/w//G/8v/0P/S/9T/1//Y/9z/3v/h
/+L/5v/m/+X/5P/k/+P/5P/l/+b/5//n/+f/6P/p/+f/5//n/+f/6f/p/+n/6v/o/+j/
6P/o/+j/6P/o/+j/6P/o/+n/6f/p/+n/6f/p/+f/5//n/+f/6f/q/+r/6//r/+r/6f/o
/+r/6v/s/+z/7P/s/+z/7P/u/+7/7v/u/+3/7P/t/+3/7f/t/+z/7P/v/+//8P/w//D/
8f/x//L/8v/y//T/9f/0//X/9v/2//b/9//3//n//P/9//7////+/wAAAQABAAMAAwAE
AAUABAAEAAQABQAEAAQABAAEAAIAAgACAAMAAwABAAAAAAAAAAEAAgACAAAAAAAAAP//
AAD+//3//f/9//z//P/7//r/+f/5//j/+f/5//n/+P/4//j/9v/1//f/9v/1//T/9v/1
//X/9f/y//L/8f/w//D/8P/v/+//7//v/+//7f/v/+7/7v/u/+7/7v/v/+//7v/u/+7/
7v/u/+7/7v/u/+z/7f/t/+3/7//v/+//7//u/+7/7//v/+//8P/w//D/8v/y//L/9P/0
//T/9P/1//X/9f/1//X/9f/2//b/9//3//f/9//3//j/+P/4//n/+P/3//b/9f/2//X/
9f/2//b/9v/2//b/9v/1//T/9P/0//T/9P/1//P/8v/y//L/9P/z//H/8f/z//P/8//z
//L/8v/y//D/8v/y//L/8v/z//P/8v/x//H/8f/x//H/8f/y//L/8f/w//D/8P/v//H/
8f/x//H/8f/x//H/8f/w//D/8P/w//D/8P/w//D/8P/w//D/8P/x//H/8f/x/+//8P/w
/+7/7v/u/+7/7v/u/+7/7v/v/+//7//u/+7/7v/u/+7/7v/t/+3/7f/t/+//7v/u/+7/
8P/u/+7/7//w/+7/7v/u/+7/7v/u/+7/7v/s/+z/7P/s/+7/7v/u/+7/7P/t/+3/7f/t
/+3/7f/s/+z/7f/t/+3/7v/u/+7/8P/x//L/8v/y//L/8v/y//L/8P/w//D/8v/1//X/
9v/4//j/+P/4//n/+f/6//z////+//7//////wAA///9//3//f/8//z/+//8//n/9//1
//P/8v/y//D/7f/t/+v/6//r/+v/6//r/+v/6//r/+v/6v/q/+n/6f/p/+n/6v/q/+r/
6v/q/+r/6v/p/+n/6f/p/+j/6f/p/+z/7//0//7/CwAYACQAMABBAFAAXQBpAHUAewB6
AG0ARAAXAAIAAAD1/9z/xf+9/77/w//K/87/0P/R/9T/1v/a/93/4P/i/+L/4P/g/+H/
4f/j/+P/4//j/+P/4//k/+X/5f/l/+X/5f/l/+X/5f/m/+b/5v/m/+b/5P/k/+T/5P/m
/+b/5//n/+X/5f/l/+X/5//n/+f/5//l/+b/5v/n/+b/5v/m/+b/5v/m/+j/6P/m/+b/
5v/m/+f/6P/p/+r/6P/o/+r/6//r/+v/6v/q/+v/6//s/+z/7P/t/+3/7v/u/+7/8P/x
//H/8f/x//D/8v/z//P/9f/2//f/+P/5//j/+v/7//v/+//7//z//f/+//7//v///wAA
AAAAAAAAAAAAAAAAAQABAP///v/+//3//f/9//z//P/8//z/+//6//j/9//3//n/+P/4
//f/9v/1//X/9P/1//X/9f/0//T/9P/y//H/7//u/+3/7P/u/+3/7f/t/+r/6v/p/+j/
6v/q/+n/6f/r/+v/6//p/+n/6P/o/+j/6P/o/+n/6f/q/+r/6v/q/+j/6P/o/+j/6P/p
/+n/6f/p/+n/6f/p/+z/7P/t/+3/6//s/+z/7P/u/+7/7v/w//D/8P/w//H/8f/x//H/
8f/x//L/8v/z//H/8f/x//H/8f/y//P/9f/1//X/9f/1//T/8//z//T/8v/y//L/8v/y
//H/8P/w//L/8v/y//P/8//y//L/8v/y//H/7//v/+//7//v/+//8P/w//D/7v/u/+7/
7v/u/+//7//u/+3/7f/t/+3/7f/v//D/8P/v/+z/7P/s/+v/6//r/+v/6//r/+v/6//r
/+z/7P/s/+z/6v/q/+r/6v/q/+r/6v/q/+v/6//r/+v/6//s/+z/6v/s/+z/7P/s/+z/
7P/s/+3/6//r/+r/6v/s/+z/7P/s/+//7//v/+//7//u/+7/7v/s/+7/8P/x//D/7v/u
/+7/7v/w//D/8P/x/+//7//v/+//7//u/+7/7//v/+//8P/w//D/8v/z//T/9v/2//b/
9v/2//b/9v/2//b/+P/5//n//P/+//7//v/8//3//f/+//7/AQACAAIABAAFAAUABQAB
AAEAAQAAAAAA///+//v/+f/3//X/9P/0//L/8f/x/+//7//v/+//7//v/+//7//v/+//
7v/u/+3/7f/t/+3/8P/w//D/8P/w//D/8P/v/+3/7f/t/+7/7//x//b/9//6/wIADwAc
ACoANgBHAFgAZwBzAH8AhwCIAHMASgAfAAwACgD//+T/z//J/8r/zf/Q/9T/2P/b/+D/
5P/m/+f/6P/s/+7/7P/s/+3/7f/r/+v/6//r/+v/6//s/+3/7//v/+//7//t/+3/7f/u
//D/8P/w//D/8P/w//D/8P/w//D/8f/x//P/8//z//P/8f/x//H/8f/z//T/9P/1//T/
9P/0//T/9P/0//b/9v/2//b/9v/2//T/9P/0//T/9f/2//n/+//5//n/+P/4//n/+f/6
//r/+v/7//v//P/8//z//v///wAAAQACAAIAAgADAAMABQAGAAcACAAJAAoADAANAA0A
CwALAAwADQAOAA4ADgAPABAAEAAQABAAEgASABIAEwATABEAEAAQAA8ADwAPAA4ADgAO
AA4ADQAOAAwACwALAAsACgAKAAkACgAJAAkACAAJAAkACQAIAAoACgAIAAcABQAEAAMA
AgACAAEAAQABAAAAAAD///7//f/8//r/+f/6//v//P/7//n/+P/4//j/+P/4//n/+f/4
//j/+P/4//j/+P/4//j/+v/7//v/+//7//v/+//7//z//P/9//3///8AAAAAAAD+//7/
/v8AAAIAAgACAAMAAQABAAEAAQADAAQABAAFAAMAAwADAAMAAAAAAAAAAQADAAMAAwAD
AAIAAQABAAIAAgACAAIAAgAEAAMAAgACAAIAAgACAAMABQAEAAQABAACAAEA/////wEA
AQABAAEAAgACAAIAAAD+//7//v/+///////+//3///////////8AAAIAAwADAAMABAAF
AAUABQAFAAUABQAFAAUABQAFAAQABAAEAAQABAAEAAQABAACAAIAAgACAAEAAQABAAEA
AwAEAAQAAgACAAIAAgACAAAAAAAAAAEAAQABAAAAAAAAAAAAAAAAAAEAAQABAAEAAQAA
AAAAAAAAAAIAAgABAAIAAQAAAP///v8AAAAAAAAAAP7//v/+//7//v/+//7//v//////
//////7//f/7//r//f/9//3//v8AAAAAAgADAAIAAgACAAIAAgACAAIAAgACAAIABAAF
AAUABgAIAAgACAAIAAkACQAJAAoADAAMAA0ADwAQABAADQALAAsACwAMAAwACwAKAAkA
BwAFAAMAAAAAAP7//f////3//f/9//3//f/9//3/+//7//v/+v/8//v/+//7//n/+v/6
//r//P/8//z//P/9//v/+f/5//z//f/9/wAAAwAIABIAIQAuADgARgBZAGwAewCJAJUA
mwCYAIMAWAAtABwAFgAJAPD/2f/R/9L/1//c/+D/5P/n/+r/7P/w//X/9v/2//b/9v/2
//f/9//5//n/+f/5//n/+f/6//v/+//7//v/+//5//n/+f/6//r/+v/6//r/+v/6//r/
+v/4//j/+f/5//v/+//7//v/+//7//v/+//7//z//P/9//7//v/+//7//P/8//7//v8A
AAAAAAAAAAAAAAAAAAAAAAAAAAIAAwAFAAUABAAEAAMAAwAEAAQABgAHAAcACAAIAAgA
CgALAAwADQAOAA4AEAARABEAEwASABMAFAAVABYAGAAZABkAGQAZABoAGwAeAB4AHgAf
ACAAIAAgACAAIAAgACAAIQAhAB8AHgAeAB0AHQAdABwAHAAcABwAGwAbABoAGgAbABkA
GAAYABcAGAAXABcAFgATABMAEwASABIAEgAQAA8AEQAQAA8ADgAOAA0ADQANAAwADAAL
AAoACgAKAAkACQAJAAkACQAHAAcABgAGAAYABgAGAAcABwAGAAYABgAGAAYABgAGAAYA
CAAJAAkACQAJAAkACQAJAAgACAAJAAkACwAMAAwADAAKAAoACgAMAAwADAAMAA0ADwAP
AA8ADwANAA4ADgAPABEAEQARABEAEAAQABAAEQAPAA8ADwAPAA8ADwAQABIAEQAQAA8A
DgAQAA8ADgAOAA4ADgAOAA8ADwAOAA4ADgAOAA0ACwALAA0ADQANAA0ADAAMAAwACgAM
AAwADAAMAAsACwAKAAkACwALAAsACwAJAAoACgAJAAoACgAKAAkACQAJAAkACQAJAAkA
CQAJAAgACAAIAAgACAAIAAgACAAIAAgACAAIAAUABQAFAAUABwAIAAgABgAGAAYABgAG
AAQABAAEAAUABwAHAAYABgAGAAYABgAGAAUABQAFAAUABwAGAAYABgAGAAYABAAFAAYA
CAAIAAgACAAGAAYABgAGAAYABgAGAAYABQAFAAUABQAFAAUABAAEAAcABwAHAAgABgAG
AAgACQAMAAwADAAMAAoACgAKAAoACgAKAAwADQANAA4AEAAQABAAEAARABEAEAASABUA
FgAXABkAGgAaABkAFwAXABcAFgAWABUAFAATABEADwANAAoACgAIAAcABQADAAMAAwAD
AAMAAwADAAMAAwADAAIAAgABAAEAAQADAAQABAAEAAIAAgACAAIAAwADAAMAAwAEAAUA
BQAIAAsAEAAYACMAMAA+AEwAXQBwAH0AiwCZAKMAogCRAGoAPQAkACAAFQD6/+H/1f/W
/9n/4P/m/+j/6f/u//L/9P/3//r/+v/6//z//P/9//3/+//7//v/+//9//3//v//////
////////////////AAAAAAAAAAAAAP7//v/+//7/AAAAAAEAAQABAAEAAQABAAEAAQAB
AAEAAwAEAAQABQAEAAQABAAEAAYABgAIAAgACAAIAAgACAAGAAYABgAGAAYABgAIAAkA
BwAHAAYABgAJAAkACgAKAAwADQANAA4ADgAOABAAEQASABMAFAAUABQAFQAVABcAGAAZ
ABoAGwAaABwAHQAdAB0AHQAeAB8AIAAgACAAIQAiACIAIgAiACQAJAAkACUAIwAhACAA
IAAdAB0AHQAcAB4AHgAeAB0AHAAaABkAGQAZABgAGAAXABYAFQAVABQAEQARABEAEAAS
ABIAEAAPAA8ADgANAAwACgAJAAkACQAIAAgABwAGAAYABgAFAAUABwAHAAcABQADAAIA
AgACAAQABAAFAAUAAgACAAIAAgACAAIAAgACAAIAAwADAAMAAwADAAMAAwAGAAYABwAH
AAUABgAGAAYABAAEAAQABgAGAAYABgAHAAkACQAJAAkACwAMAAwADQANAA0ADQANAAwA
DAAMAA0ADQANAA0ADQAMAAsACwAMAAwADAAMAAwADAALAAoACgAKAAoACgALAAkACAAI
AAgACAAHAAUABQAFAAUABQAFAAYABgAGAAQABAAEAAQABAAFAAUABAADAAMAAwADAAMA
AwAEAAQAAwACAAIAAgABAAMAAwADAAMAAwADAAMAAwACAAIAAgACAAAAAAAAAAAAAgAC
AAIAAgABAAEAAQABAAEAAgACAAAAAAAAAAAAAAAAAAAAAAABAAEAAQAAAAAA/v/+//7/
/v8BAAEAAQABAAEAAAAAAAAAAAACAAIAAQACAAAAAAAAAAAAAAAAAAAAAAABAAEAAQAB
AAEAAQAAAAAAAQABAAEAAgACAAIABAAFAAQABAAEAAQABgAGAAYABgAEAAQABgAHAAgA
CgANAA4ADAAMAA0ADQAOABAAEwAUABQAFQAVABQAEwARABEAEQAQABAADwAOAAsACQAH
AAUAAgACAAAA//8BAP////////3//f/9//3//f/9//3//P/+//3//f/9//v//P/8//z/
/v/+//7//v/9//v//f/9//z///8BAAYACQAQAB4AKwA2AEQAVgBpAHoAhwCVAJ8AoQCU
AHEAQgAjAB4AFgD//+T/1//V/9b/2//g/+T/5v/p/+z/8P/y//X/9v/4//j/+P/4//n/
+f/5//n/+f/5//n/+f/6//v/+//7//v/+//7//v/+//8//z//P/8//z//P/8//z//P/8
//z//f/9//3//f/9//3//f/9//3//f///wAAAAABAAAAAAAAAAAAAAAAAAIAAgACAAIA
AgACAAIAAgACAAIAAgACAAQABQADAAMAAgACAAUABQAGAAYABAAFAAUABgAIAAgACgAL
AAoACwAMAAwADgAPAA8AEQASABMAFAAVABYAGAAZABkAFwAXABgAGQAcABwAHAAdAB4A
HgAeAB4AHgAeAB4AHwAfAB0AHAAcABsAGwAbABoAGgAaABoAGQAWABQAEwATABMAEgAS
ABEAEgARABEAEAANAA0ADQAMAAwADAAKAAkACQAIAAcABgAGAAUABQAFAAQABAADAAIA
AgACAAEAAQD////////9/////v/+//7//v/+///////+//7//v/+//7//v/+//7/AAAB
AAEAAQD//////////wIAAgADAAMAAwAEAAQABAACAAIAAgAEAAQABAAEAAUABQAFAAUA
BQAFAAYABgAHAAkACQAJAAkABgAGAAYABwAJAAkACQAJAAYABQAFAAYABgAGAAYABgAG
AAUABAAEAAQABAAEAAUABQAEAAQABAAEAAMAAQABAAEAAQABAAEAAgACAAIAAAAAAAAA
AAAAAAEAAQAAAP///////////////wAAAAD///7//v/+//3/////////////////////
//7//v/+//7//v/+//7//v/+//7//v/+//3//f/9//3///8AAAAA/v/+//7//v/+//7/
/v/+//////////7//v/+//7//v/+/////////////f/8//z//P/+/wAAAAD//wAA/v/+
//7//v/+//7//v/+/wAAAAAAAAAA/v/+//7//v/+//7//v////3//f/9//3////+//7/
//8BAAEAAgACAAIABAAFAAYABAAEAAQABAAEAAQABAAEAAQABgAHAAcACgAMAAwADAAM
AA0ADQAOABAAEwAUABQAFQAVABQAEwARABEAEQAQAA4ADQAMAAkACQAHAAUABAAEAAIA
AQABAP///////////////////////////v/+/////////////v/+//7//v8AAAAAAAD/
/////////wAAAQAFAAoADwAaACQAMQA+AEwAXgBxAIAAjQCZAKEAnQCIAF0ANgAjABwA
EgD7/+L/1//X/9r/3//m/+b/6P/t//L/9v/6//v//P/8//7//v/+////////////////
/wEAAQACAAMAAQABAAEAAQABAAEAAQACAAQABAAEAAQABAAEAAQABAAEAAQABQAFAAUA
BQAFAAUABQAFAAUABQAHAAgACAAJAAgACAAIAAgACAAIAAoACgAKAAoACgAKAAoACgAK
AAoACgAKAAwADQAPAA8ADgAOABEAEQASABIAEgATABMAFAASABIAFAAVABgAGQAaABoA
GgAbABsAHQAeAB8AIAAhACQAJgAnACcAJwAnACgAKQAqACoAKgArACoAKgAqACoAKgAq
ACoAKwAtACsAKgAqACkAKQApACgAKAAoACgAJwAmACQAIwAjACEAIAAgAB8AIAAfAB8A
HgAbABsAGwAaABoAGgAYABcAGQAYABcAFgAUABMAEwATABQAFAATABIAEQAQAA4ADQAN
AA0ADQALAAsACgAKAAoACgAKAAsACwAMAAwADAAMAAsACgAJAAgACgALAAsACwALAAsA
CwALAAoACgALAAsADQAOAA4ADgAMAAwADAAOABAAEAAQABEADwAPAA8ADwAPABAAEAAR
ABEAEQARABEAEAAQABAAEQARABEAEQARABAADwAPABAAEAAQABAAEAAQAA8ADgAOAA0A
DAALAAsADQAMAAwADAAOAA0ACwALAA0ADQANAA0ADAAMAAwACgAIAAgACAAIAAkACQAI
AAcABwAHAAcABwAJAAoACgAJAAgACAAIAAcABQAFAAUABQAHAAcABwAHAAYABgAGAAYA
CAAIAAgACAAGAAYABgAGAAUABQAFAAUABQAGAAYABAACAAIAAgACAAIAAgACAAMABQAF
AAQABAAEAAQABAAEAAMAAwADAAMAAQAAAAAAAAACAAIAAgABAAIAAAAAAAAAAAAAAAAA
AAAAAAAAAAAAAAEAAQABAAEAAQABAAAAAAABAAEAAQACAAIAAAACAAMABAAGAAYABgAG
AAUABAADAAIABAAGAAcABwAGAAgACAAIAAoACwALAAwADgARABIAEgARABEAEAAPAA8A
DwAPAA4ADgANAAwACQAHAAUAAwACAAAA/v/9//3/+f/5//n/+f/7//v/+//7//v/+//6
//r/+v/7//z//f/8//z//P/8//r/+v/6//n/+//7//v//v//////AAADAAwAGgAnADYA
QgBUAGUAdACDAJEAmwCdAJAAbQA+ACMAHAASAPv/4v/X/9f/2P/b/97/4v/k/+f/6v/u
//D/8f/y//T/9v/0//T/9f/1//P/8//z//P/9P/1//f/+f/3//f/9//3//n/+f/5//r/
+v/6//r/+v/5//j/9//2//j/+P/5//n/+f/5//n/+f/7//v/+//7//r/+v/5//n/+P/4
//j/+P/6//r//P/8//r/+v/6//r/+v/6//r/+v/8//z//v////7//f/7//r//f/9//7/
/v/+//////8AAAIAAgAEAAUABQAFAAUABAAEAAUABQAHAAYABwAIAAkACgAMAA0ADQAN
AA0ADgAPABAAEAAQABEAEQAQAA8ADgAOAA4ADgAPAA8ADQAMAAwACwALAAsACgAKAAoA
CgAJAAgABgAFAAUABwAGAAYABQACAAEAAQAAAP3//f/9//z//P/8//r/+f/5//j/9//2
//b/9f/1//X/8v/y//H/8P/w//D/7//v/+//7//v/+3/7f/s/+z/7P/s/+z/7f/t/+z/
7P/s/+z/6v/q/+r/6v/q/+v/6//r/+v/6//r/+v/7P/s/+3/7f/r/+z/7P/s/+7/7v/u
//D/8P/w//D/8f/w/+//7v/t/+3/7v/u/+//7//v/+//7//w//D/8P/x//H/8f/x//H/
8P/v/+//8P/u/+7/7v/u/+7/7f/s/+z/7P/s/+z/7f/r/+r/6v/q/+z/6//p/+n/6f/p
/+n/6f/o/+j/6P/m/+j/6P/o/+j/5//n/+b/5f/j/+P/4//j/+P/5P/k/+P/5P/k/+T/
4//l/+X/5f/l/+X/5f/l/+X/4v/i/+L/4v/k/+T/5P/k/+L/4v/i/+L/4//j/+P/4//h
/+L/4v/g/+D/4P/g/+D/4P/g/+D/4f/h/+H/4P/g/+D/4P/g/+D/3//f/9//3//f/97/
4P/g/+D/4P/e/9//3//f/93/3f/d/9z/3v/f/9//3//g/+D/4P/i/+H/4v/i/+L/5P/k
/+T/5P/k/+T/5P/m/+f/5//o/+r/6P/o/+j/6f/p/+r/7P/v//D/8P/x//H/7v/t/+v/
6//r/+r/6v/p/+j/5f/j/+H/3//e/97/3P/b/9v/2f/Z/9n/2f/Z/9n/2//b/9v/2//a
/9r/2f/Z/9f/1//Y/9j/2P/Y/9j/2P/Y/9f/1//X/9f/2P/Z/9n/2v/d/+T/7v/7/wgA
FgAmADsATABbAGkAdwB/AH4AZwA6AA8A/v/4/+f/zv+7/7P/sv+1/7j/vP++/8P/xv/I
/8r/zf/Q/9L/0v/U/9T/1f/V/9T/0//S/9H/0v/T/9X/1//V/9X/1f/V/9P/0//T/9T/
1v/W/9b/1v/U/9T/1P/U/9T/1P/V/9X/1f/V/9X/1f/V/9X/1f/V/9f/2P/Y/9n/3P/c
/9z/3P/e/97/4P/g/97/3v/e/97/3v/e/97/3v/e/97/4P/h/+H/4f/g/+D/4//j/+T/
5P/k/+X/5f/m/+b/5v/o/+n/6v/r/+z/7P/s/+3/7f/v//D/8f/y//P/8v/0//X/9f/3
//f/+P/5//r/+v/6//v/+v/6//r/+v/8//z//P/9//v/+f/4//j/+f/5//n/+P/2//b/
9v/1//b/9P/z//P/9f/0//T/8//w/+//7//u/+3/7f/t/+z/7P/s/+r/6f/p/+j/5//m
/+b/5f/l/+X/5P/k/+P/4v/i/+L/4f/h/+H/4f/h/9//3f/c/9z/3P/c/9z/3f/d/9r/
2v/a/9r/2v/a/9r/2v/c/93/3f/d/9v/2//b/9v/3v/e/9//3//f/+D/4P/g/+D/4P/g
/+L/4v/i/+L/4//j/+P/4//j/+P/5P/k/+X/4//j/+P/4//i/+L/4v/j/+P/4//j/+P/
4v/h/+H/4v/k/+T/5P/k/+L/4f/g/+D/4P/g/+D/4f/h/+D/4P/g/+D/3//d/93/3f/d
/93/3f/e/97/3v/c/9z/3P/c/9z/3f/d/9z/2//Z/9n/2f/Z/9v/3P/c/9v/2v/a/9r/
2f/Z/w==
         </WaveFormData>
      </LeadData>
   </Waveform>
</RestingECG>
