# Supplementary material for: Detection of Left Atrial Enlargement Using a Convolutional Neural Network-Enabled Electrocardiogram
Source: Front Cardiovasc Med. 2020 Dec 17;7:609976. doi: 10.3389/fcvm.2020.609976 (PMC7773668; doi:10.3389/fcvm.2020.609976)
Supplement: Supplementary file 4 [file Data_Sheet_4.ZIP › normal3/1802032311_1888_0000002B.XML]

<?xml version="1.0" encoding="Windows-1252"?>
<!DOCTYPE RestingECG SYSTEM "restecg.dtd">
<RestingECG>
   <PatientDemographics>
      <PatientID>1802032311</PatientID>
      <PatientAge>66</PatientAge>
      <AgeUnits>Years</AgeUnits>
      <Gender>Female</Gender>
      <PatientLastName>heshaoping</PatientLastName>
   </PatientDemographics>
   <TestDemographics>
      <DataType>Resting</DataType>
      <Site>1</Site>
      <AcquisitionDevice>MAC55</AcquisitionDevice>
      <Status>Unconfirmed</Status>
      <Priority>Normal</Priority>
      <AcquisitionTime>10:33:25</AcquisitionTime>
      <AcquisitionDate>08-20-2016</AcquisitionDate>
      <CartNumber>1</CartNumber>
      <AcquisitionSoftwareVersion>009C</AcquisitionSoftwareVersion>
      <XMLSourceVersion>MAC5000 v1.0</XMLSourceVersion>
   </TestDemographics>
   <RestingECGMeasurements>
      <VentricularRate>96</VentricularRate>
      <AtrialRate>96</AtrialRate>
      <PRInterval>142</PRInterval>
      <QRSDuration>74</QRSDuration>
      <QTInterval>364</QTInterval>
      <QTCorrected>459</QTCorrected>
      <PAxis>57</PAxis>
      <RAxis>8</RAxis>
      <TAxis>43</TAxis>
      <QRSCount>16</QRSCount>
      <QOnset>227</QOnset>
      <QOffset>264</QOffset>
      <POnset>156</POnset>
      <POffset>210</POffset>
      <TOffset>409</TOffset>
      <ECGSampleBase>500</ECGSampleBase>
      <ECGSampleExponent>0</ECGSampleExponent>
   </RestingECGMeasurements>
   <Diagnosis>
      <Modality>Resting</Modality>
         <StatementCount>2</StatementCount>
         <LabelText>12SL ��ϳ���</LabelText>
      <DiagnosisStatement>
         <StmtFlag>ENDSLINE</StmtFlag>
         <StmtText>�������</StmtText>
      </DiagnosisStatement>
      <DiagnosisStatement>
         <StmtFlag>ENDSLINE</StmtFlag>
         <StmtText>���� ECG</StmtText>
      </DiagnosisStatement>
   </Diagnosis>
   <Waveform>
      <WaveformType>Rhythm</WaveformType>
      <WaveformStartTime>0</WaveformStartTime>
      <NumberofLeads>8</NumberofLeads>
      <SampleType>CONTINUOUS_SAMPLES</SampleType>
      <SampleBase>500</SampleBase>
      <SampleExponent>0</SampleExponent>
      <HighPassFilter>16</HighPassFilter>
      <LowPassFilter>150</LowPassFilter>
      <ACFilter>NONE</ACFilter>
      <LeadData>
         <LeadByteCountTotal>10000</LeadByteCountTotal>
         <LeadTimeOffset>0</LeadTimeOffset>
         <LeadSampleCountTotal>5000</LeadSampleCountTotal>
         <LeadAmplitudeUnitsPerBit>4.88</LeadAmplitudeUnitsPerBit>
         <LeadAmplitudeUnits>��V</LeadAmplitudeUnits>
         <LeadHighLimit>2147483647</LeadHighLimit>
         <LeadLowLimit>268435456</LeadLowLimit>
         <LeadID>I</LeadID>
         <LeadOffsetFirstSample>0</LeadOffsetFirstSample>
         <FirstSampleBaseline>0</FirstSampleBaseline>
         <LeadSampleSize>2</LeadSampleSize>
         <LeadOff>FALSE</LeadOff>
         <BaselineSway>FALSE</BaselineSway>
         <ExcessiveACNoise>FALSE</ExcessiveACNoise>
         <MuscleNoise>FALSE</MuscleNoise>
         <LeadDataCRC32>2185922324</LeadDataCRC32>
         <WaveFormData>
+v/6//r/+v/5//j/9//2//j/+P/3//b/9v/3//f/9//4//r/+//8//3//f/8//v/+//7
//v/+v/8//3///8AAAAAAQADAAMABQAFAAcACAAKAAsADAAMAAoACgAJAAgACQAIAAcA
BwADAP7/+P/1//j/+P/3//f/9v/1//T/8v/y//L/8f/x//H/8f/x//D/8P/w/+//7v/w
//H/8f/x/+7/7v/u/+7/7v/s/+v/8P/x/+v/4v/c/9z/4P/z/wgAGwAwAEoAYgBvAH8A
lACuAL0AuwCmAIkAawBCABkA9v/i/97/4v/k/+X/5v/s//D/7f/s/+7/8P/u/+7/7v/u
/+7/7v/w/+7/7f/t/+3/7f/t/+7/7v/u/+3/7f/t/+3/7v/u/+7/8P/x//L/9P/z//L/
8f/w//H/8v/z//T/8v/y//P/8//z//P/8//z//X/9v/2//b/9f/1//T/8//1//X/9v/3
//n/+f/5//r/9//3//b/9f/3//r//v8AAP//AAD///7//////wAAAAACAAQABAAFAAUA
BwAHAAcACQAJAAsACwAMAAwADAAMAA4ADwARABIAEAAQABEAEQAPAA8ADwAPABEAEAAQ
ABAADgAMAAoABQAIAAkACQALAAoACAAFAAMAAAAAAP7//f/8//v/+//6//f/9v/2//b/
+P/5//r/+f/2//X/9f/0//P/8//z//P/9v/3//j/+f/2//X/9P/z//b/9v/3//n/+f/5
//n/+f/3//f/9//3//f/9//4//n/+f/5//n/+f/5//n/+f/5//v/+//7//z/+v/6//r/
+v/6//r/+v/4//j/+P/4//r/+v/6//r//P/8//z//P/7//n/9//2//j/+f/6//v/+//6
//n/+v/7//v/+//7//3//f/8//z//P/9//3//P8AAAMABAAFAAIAAwADAAQACAAKAAsA
DAAMAAsACgAJAAUAAwACAAAA///7//r/+//5//b/9P/z//X/9f/0//T/9v/1//X/9f/y
//H/7//u//D/8f/y//T/8v/x//D/7v/w//D/8P/w//L/7//u/+3/6f/i/+D/4v/m/+3/
/v8PACAANgBKAF0AbwB8AJAAqwC/ALYAmwB7AFYAKwAGAPD/5P/m/+r/6f/m/+b/5v/n
/+7/9P/y//D/8P/w/+//7v/t/+7/7v/t/+3/7f/u/+//8f/y/+//7f/s/+v/7P/u/+//
8P/w/+//7v/u//H/8v/z//T/8v/y//L/8v/w//D/8f/x//P/8//z//P/8f/y//L/8v/y
//P/8//z//T/9f/3//n/9v/1//T/9P/3//n/+v/7//r/+v/7//r/+v/8//z//P//////
AAAAAAAAAgACAAMABAAHAAgACQAKAAkACgAJAAoACgAKAAoACwALAAwADAAMAAwADQAN
AA8ADwAPAA8ADAAKAAkACAALAAwADQALAAgABwAFAAUAAwACAAAA//8BAAIAAQABAP//
/f/8//r/9//2//b/9v/3//f/9//1//X/9f/2//b/9v/3//j/+f/3//f/9//3//b/9f/0
//P/8//y//L/8//1//X/9f/1//b/9//4//n/+P/3//f/9//5//n/+f/5//n/+f/5//n/
9//1//f/+P/6//r/+v/6//r/+f/4//f/9v/5//r/+//8//n/+P/3//b/9v/1//T/9P/4
//n/+v/7//n/+P/3//j/+//7//v/+//9//3//P/8//z//f/9//z///8BAAEAAQAAAAEA
AQACAAUABgAGAAYACAAHAAYABQADAAEAAAD+//z/+f/5//v/+P/0//H/7//x//H/8P/w
//H/8f/y//P/8f/x//D/8P/x//H/8f/y//L/8f/w/+7/8P/w//D/8P/y/+//7P/r/+v/
6P/k/+L/5P/t//7/DQAeADIARgBZAGsAfACQAKUAswCsAJcAeQBSACcACgD4/+r/6P/q
/+n/6P/q/+z/7f/w//L/8v/w//D/8P/v/+7/7f/u//D/7//v/+//7//v//D/8P/u/+3/
7f/t/+//8P/w//D/8P/v/+7/7v/w//D/8P/w//L/8v/y//L/8P/w//H/8f/y//P/9P/1
//T/9P/z//L/8//1//b/9//2//X/9f/1//X/9f/1//b/9v/3//f/9//1//b/+P/4//n/
/P/9//7//f/9//7//v8AAAIAAgADAAYACQAKAAsACwALAA0ADQAQABAAEAAQABEAEQAS
ABIAEAAQABEAEQATABMAEwATABEAEAAQABAAEgASABIADwAMAAsACQAJAAcABgAEAAMA
AwAEAAMAAwAAAP/////+//3//P/8//z//f/9//3/+//5//n/+v/6//v/+//7//v/+f/5
//n/+f/5//n/+f/5//n/+P/4//n/+f/5//n/+f/5//n/+f/5//f/9//4//n/+v/7//z/
/f/9//3//f/9//z/+//6//r//P/8//z/+//7//z/+v/6//r/+v/7//z//f/+//z//P/8
//z//P/8//z//P/6//n/+P/4//v/+//7//v//v/+//7/AAAAAP///v/9//7//////wAA
//8BAAIAAgABAAMAAwADAAUABwAIAAoACQAKAAoACgAMAAsACgAJAAgABwAHAAYAAgD9
//v/+//7//r/+v/7//r/+f/3//b/+P/3//f/9//1//X/9P/0//b/9f/0//T/9f/1//X/
9P/x//D/7//u//D/8//0//P/8f/s/+T/4v/i/+v//P8RACQAOgBQAGMAcQCEAJgArwDD
ALwAoQCHAGQAOQAWAPr/5P/g/+b/6//u//L/8P/x//L/8P/w/+7/7v/u/+//8P/x//T/
8//x//D/7//w//H/8//0//P/8f/w/+//8f/y//L/8v/z//P/8//0//L/8v/y//L/9P/0
//T/9P/y//L/8//z//P/8//z//P/9P/2//f/+P/2//X/8//x//P/9f/4//v/+P/3//b/
9v/4//n/+f/5//v//P/+//7/+//8//v/+v/8//3///8AAAAAAgACAAMABQAHAAcABwAJ
AAkACwALAAsACgAJAAgADAANAA8AEAAPAA4ADgANAA0ADQANAA0ADwAOAA4ADgALAAoA
CQAFAAcABwAGAAcABQAEAAIAAQAAAAAA/v/9//7//f/9//z/+f/4//j/+P/4//n/+v/5
//f/9//4//j/9f/1//X/9f/3//f/9//3//b/9f/0//P/9P/0//X/9//3//f/9//3//b/
9f/0//P/9f/1//b/9//3//f/9//3//n/+f/5//n/+P/3//b/9v/2//T/9v/6//r/+v/6
//r/+f/4//f/9v/2//b/9v/2//j/+P/4//j/+P/3//b/9v/3//f/9//3//j/+P/4//r/
/f/9//3//f/9//3//P/8//v//f/+//7/AQADAAMAAwACAAMAAwAEAAYACAAJAAoACgAJ
AAgABwAEAAMAAwACAAAA+//5//n/+P/2//X/9f/1//X/9P/0//b/9f/1//X/9P/z//H/
8P/x//H/8f/y//D/7//u/+z/7//w//H/8v/y/+//7v/t/+f/5P/i/+L/4v/r//z/CwAc
AC4ARABdAHcAiACaALEAwQC+AKUAhQBoAEcAIgD+/+j/5v/s/+3/6v/o/+z/7//w//D/
8v/w//D/8P/u/+7/7v/w//D/7//v/+//7//v//D/8P/w/+//7//v/+//8P/w//D/8f/x
//H/8v/y//L/8v/y//L/8v/y//L/8v/y//P/8//1//X/9f/1//P/9P/0//T/9P/1//X/
9f/1//X/9v/3//f/9//3//j/+v/7//v/+//4//j/+f/4//n//P/9//7//////wAAAAAC
AAQABAAFAAcACQAJAAkACgAJAAoACQALAAwADQAOAA8ADwAQABAADgAOAA8ADwARABEA
EQARAA8ADgAOAA4AEAAQABAADQAMAAsACQAJAAcABgAEAAMABQAGAAUABQADAAEAAAD+
/////v/+//7/+//7//v/+f/5//n/+v/6//n/+f/5//n/+f/5//n/+f/7//v/+//7//v/
+v/6//v/+f/5//n/+f/6//v//P/9//r/+f/5//n/+//7//v/+//7//v/+//7//v/+//7
//z//v/+//7//f/7//n/+v/7//z//f/+//7//v/+//7//f/8//v/+v/9//7///8AAP//
/f/7//r//f/9//3//f8AAAAAAAACAAIAAQAAAP//AQABAAAAAAD//wEAAgACAAUABwAH
AAcACAALAA0AEAAQABAADwAOABAADwAOAA0ACwAJAAgABgAEAP///f/9//z/+v/5//n/
9//3//b/9v/2//X/9f/1//X/9f/0//T/9P/z//L/8v/0//X/9v/2//X/9P/z//L/9P/3
//T/8f/r/+b/5P/k/+z/+/8MAB8AMgBIAF4AdQCHAJoArgC/AMEArgCTAHMASgAfAP7/
6P/i/+b/7P/t//D/8P/y//H/9P/y//T/8v/y//L/8v/y//L/9P/y//H/8f/x//P/8//0
//T/9P/z//P/8//z//T/9P/0//X/9f/1//b/9P/0//T/9P/1//b/9//4//f/9v/2//X/
9v/3//j/+f/5//r/+v/6//f/9//2//X/+P/5//v//f/8//v/+v/6//z//f/9//3///8A
AAIAAgABAAIAAQAAAAIAAwAFAAYABwAIAAcABwAIAAsADAANAA0ADQAPAA8AEAAQABAA
EAARABEAEgASABAAEAARABEAEQARABEAEQATABIAEgASABAAEAAQAA0ADQANAAwADQAN
AAwACgAJAAgACAAGAAUAAgABAAEAAAD///7//v/+//7///8AAP///P/7//v/+v/7//v/
+//7//v/+//7//v/+f/5//n/+f/6//r/+//9//z/+//6//n/+v/7//z//f//////AAAB
AP7//f/8//v//v///wAAAQAAAP///v/+/wAAAAAAAP//AwAAAP7//v/+//7//v/+//7/
/v/+//7//v/+//z//P/8//z//f/9//3//v/9//3//f/9//7//v/+/wAAAwADAAMAAwAC
AAEA///+/wAAAwAFAAYABQAHAAcABwAIAAsADQAQABEAEgASABIADwANAAsACQAJAAkA
CgAKAAUA///8//v/+v/4//f/9//5//n/+P/4//b/9f/1//X/9//3//b/9v/0//P/8v/y
//T/9f/2//b/9P/0//T/9P/y/+3/7v/v/+3/6P/m/+b/7v///xAAIQA4AFIAagB7AI0A
ogC2AMEAuQCeAIMAXwA2AA8A9P/m/+b/6P/o/+n/7P/w//L/8//2//T/8//w/+//7v/v
//D/8f/0//T/8//z//P/8f/x//L/8v/z//P/9P/1//P/9P/0//T/9//3//f/+P/3//b/
9f/0//T/9P/0//T/9f/2//j/+f/3//f/9//3//f/+P/4//j/+P/5//n/+f/3//f/+P/5
//v/+//7//z/+//7//r/+f/6//z///8AAAIABAAEAAQABAADAAMAAgAGAAgACAAJAAcA
CQAJAAkADQANAA8ADwAOAA4ADgAOAA0ADQAOAA4ADwAQABIAEwAQAA8ADgANABAAEAAR
ABIAEQAQAA8ACwAMAAsACQAJAAkACAAGAAUAAgACAAAA//8AAP/////+//3//P/8//z/
+//7//v/+f/7//v//P/8//r/+f/4//f/+f/5//n/+f/5//n/+f/5//f/9v/2//f/+f/5
//n/+f/4//f/9v/1//j/+f/7//3//f/9//3//f/6//n/+P/3//v//f////7//P/6//r/
+v/6//z//P/8//z/+v/6//r/+v/6//r/+v/6//z/+//6//r/+//7//v/+//8//z//P/+
/////////////f/9//z//P/+/wEAAwAEAAIAAwACAAEABAAHAAkADAAMAAwACwAKAAwA
CwAKAAkACAAHAAcABgD///n/9v/1//f/9v/2//f/9v/1//P/8v/0//P/8//z//H/8f/w
//D/8P/v/+7/7v/w//H/8v/y//H/8P/v/+7/7P/r/+r/6f/l/97/4P/k//D/AQASACMA
NgBSAG4AgwCRAKQAuAC/ALEAmAB5AFEAKAAHAO7/4v/i/+D/4P/l/+r/7P/u//H/8P/u
/+z/6v/q/+r/6//s/+3/8P/v/+3/7P/r/+3/7f/u/+7/8P/v/+//7//t/+7/7v/u//D/
8f/y//T/8//y//H/8P/u/+7/7v/u/+//8P/y//P/8v/x//D/7//x//L/8v/y//L/8//z
//P/8//z//T/9f/3//f/9//4//b/9//3//f/+f/6//z//P/7//z/+//6//z//f///wAA
AAACAAIAAwADAAUABQAFAAkACQALAAsACgAKAAoACgANAA0ADgAOAAwADAANAA0ACwAL
AAsACwANAAwADAAMAAoACgAKAAcACAAHAAUABQAFAAQAAgABAP///v/7//n/+f/5//r/
+v/3//b/9v/2//X/9f/1//P/9P/1//f/+P/2//X/9P/z//T/9f/2//f/9v/1//T/8//1
//T/9P/1//f/9//3//f/9//3//f/9//1//X/9v/3//X/9f/1//X/9//3//f/9//5//n/
+f/6//n/+P/3//b/9//4//n/+v/5//j/9//2//T/9P/0//T/9//3//f/+P/4//f/9v/1
//j/+P/4//r/+v/5//j/9//5//n/+P/4//v//f/+//7//v////7//f///wMABgAKAAgA
CAAHAAYABgAFAAQAAwAEAAMAAwACAP7/+f/3//f/+P/2//X/9f/z//P/8v/y//D/7//v
/+//7//v/+7/7v/s/+v/6v/q/+3/7//x//L/8P/w//D/8P/s/+3/7P/r/+n/5v/g/+D/
4v/p//r/DQAgADoAVABlAHMAhACYAK0AtQCmAIsAbwBIAB8AAADs/+D/4P/i/93/3P/m
//D/8f/y//D/7//s/+v/6v/r/+z/7f/w/+7/7f/t/+3/7P/r/+v/6v/s/+3/7//x/+//
7v/s/+r/7v/v//D/8v/w//D/8P/w/+7/7v/u/+7/8P/w//H/8f/v/+//7//v//H/8v/y
//L/9P/1//X/9f/z//P/9P/1//f/9//3//j/+P/5//n/+f/7//z//v/+//v//P/7//r/
/f/9//7//v8CAAQABAAFAAQABQAEAAMABgAHAAoACwAJAAgABwAGAAkACQAKAAoACwAM
AA4ADwAOAA0ADAALAAwADAANAA4ADAAMAAwACQAGAAUAAwADAAMAAgAAAP///P/8//r/
+f/6//n/+f/4//f/9v/2//b/8//z//P/8f/z//P/9P/0//D/7//u/+3/7v/v//D/8f/x
//H/8f/x//H/8P/w//H/8v/z//T/9f/0//P/8v/x//P/8//0//X/8//z//P/8//1//X/
9f/1//X/+v/3//b/9f/0//L/8v/y//L/9P/0//T/9P/0//T/9P/0//b/9f/0//T/8//z
//P/8//2//b/9v/4//n/+f/5//n/+P/3//X/9P/3//n/+v/6//n/+//7//v/+f/7//z/
/v///wAAAAAAAAIAAQAAAP//AAD//////v/6//X/8//z//L/8P/v/+//7//v/+7/7v/s
/+v/6//r/+3/7f/s/+z/6v/p/+j/6P/n/+f/5//m/+n/6v/r/+z/6P/l/+b/5//l/+L/
3v/e/+D/7//+/w0AHgAyAEgAWwBtAH4AkgCjAKkAnACDAGUAQAAXAPr/6v/i/+T/5v/h
/97/4P/o/+f/6v/s/+r/6P/o/+j/6P/o/+j/6v/q/+n/6f/p/+f/5//o/+j/6v/p/+n/
6f/r/+z/7P/s/+v/6//r/+z/7P/s/+z/7P/q/+r/6v/q/+3/7v/w//H/7//v/+//7//t
/+7/7v/u//D/8f/x//H/8P/v/+//7//w//H/8v/0//L/8//z//P/8//0//b/9v/4//r/
+v/6//r/+f/5//j/+//+////AQABAAMAAwADAAMAAwAFAAUACQAKAAsADAAKAAkACQAI
AAoACgALAAsACQAJAAkACQAHAAYABgAGAAYABgAGAAMABAADAAEAAQABAAAA/v/9//r/
+v/4//f/+P/3//f/9v/3//b/9v/2//P/8//z//H/8f/x//L/8v/x//H/8f/x//H/8f/x
//H/8f/x//H/8f/v/+7/7v/v//H/8f/x//H/7//v/+//7//v/+//8P/x//P/8//z//P/
8f/x//H/8f/z//X/9f/0//T/8//y//H/8P/y//L/8v/y//L/8v/y//L/8P/w//D/8P/x
//H/8f/y//H/8f/x//H/8v/y//L/9P/3//f/9//3//f/9//2//b/9//5//r/+v/5//v/
+//7//3///8AAAIAAwAEAAQABAADAAEA///9//3//f/+//7/+v/1//P/8//w/+7/7f/t
/+//7//u/+7/7P/r/+v/6//r/+v/6v/q/+r/6f/o/+j/6//r/+v/6v/o/+j/6P/o/+j/
5f/i/+H/4f/i/97/2v/e/+n/+P8JAB4ANABOAGUAdwCGAJgArQC1AKYAjwB1AFAAKQAG
AOz/3P/a/+D/3//g/+b/7P/t/+z/6v/o/+b/5v/m/+b/5v/m/+j/6P/n/+f/5//n/+f/
6P/o/+r/6f/p/+n/5//o/+j/6P/p/+n/6f/q/+j/6P/o/+j/6P/o/+j/6P/p/+r/7P/t
/+z/6//q/+n/6v/s/+3/7v/s/+3/7f/t/+v/6//s/+3/7v/v//D/8v/v/+//7v/t/+//
8P/y//L/8//2//f/+P/2//X/9f/0//f/+v/7//3//f////////8BAAEAAwADAAUABgAH
AAgACAAHAAcABgAGAAYABwAHAAkACQAJAAkACQAIAAgACAAGAAYABgADAAIAAQD/////
AAAAAP/////9//z/+f/3//j/9//3//b/8//y//L/8v/z//P/8//x//P/8//0//T/8v/x
//D/7//v/+//7//v//H/8f/x//H/7//u/+7/7//x//H/8f/x//H/8f/x//H/7//v//D/
8f/z//P/8//z//L/8f/w/+//8P/x//L/9P/z//L/8f/v/+//8f/x//L/8v/y//L/8v/y
//L/8v/y//T/9P/0//T/8v/w/+7/7P/u/+//8P/y//X/9f/1//X/9P/0//T/9v/3//f/
9//3//X/9f/0//T/9//5//r/+v/7//3//f/9//v//f/+/wAAAgAEAAUABgAFAAMAAQD/
//////8AAAAA/v/5//f/9//0//L/8f/x/+//7//u/+7/7v/t/+3/7f/t/+3/7P/s/+z/
6//q/+r/6f/p/+n/6P/r/+z/7f/u/+z/6f/m/+P/4//i/97/3v/i/+f/9P8JABwAMABI
AGEAdQCGAJoAswDDALYAlwB/AGAAOQASAPb/4v/c/97/4//m/+j/6P/r/+7/7P/s/+r/
6v/q/+j/6P/o/+r/6v/p/+n/6f/n/+f/6P/o/+r/6f/p/+n/6//s/+z/7P/r/+v/6//s
/+7/7v/u/+7/7f/s/+v/6v/s/+z/7f/t/+//7//v/+//7v/u/+3/7P/u/+//7//v/+3/
7f/u/+//8f/x//H/8v/w//H/8f/x//H/8v/0//T/9v/4//j/+P/3//f/+P/4//r//P/8
//3///8BAAEAAQABAAEAAwADAAYABgAGAAYABQAFAAYABgAGAAYABwAHAAkACQAJAAkA
BwAGAAYABgAHAAgACQAHAAQAAwABAAEAAwACAAAA///+//7//P/7//n/9//2//T/9v/2
//f/+P/2//X/9P/x//P/8//0//T/8//z//P/8//x//H/8f/x//L/8//0//X/9P/y//H/
8f/x//H/8f/x//H/8f/x//H/7//v//D/8f/z//P/8//z//H/8f/x//H/8//z//P/9P/2
//b/9v/1//H/8f/0//b/9v/2//b/9P/0//T/9P/0//T/9P/0//b/9v/2//b/9P/z//L/
8v/1//X/9f/1//T/9P/0//b/9//3//f/9//5//n/+P/4//j/+f/5//j/+//9//3//f//
/wEAAgAEAAUABgAGAAYACAAHAAYABQADAAEAAAD+//v/9//2//f/9P/y//H/8f/v/+//
7v/u/+//7//w//H/7v/t/+v/6v/t/+3/7f/u/+7/7f/s/+r/6v/q/+r/6v/s/+3/7P/p
/+f/4P/a/9z/4P/p//r/DwAiADYATABfAHEAhgCcALEAvQCuAJUAewBSACUAAgDq/9z/
3v/k/+X/5v/o/+r/6f/o/+r/7P/q/+r/6v/o/+j/6P/q/+r/6f/p/+n/6v/r/+3/7v/s
/+v/6//r/+n/6v/q/+r/6f/p/+n/6v/s/+z/7P/s/+3/7v/v//D/7v/u/+//7//v/+//
7//v/+//8P/w//D/7v/v/+//7//x//H/8v/z//H/8f/x//L/8//1//b/9//1//b/+P/4
//b/+P/4//j/+v/7//3//v/9//7//f/9//7/AQACAAMAAwADAAUABQAIAAgACAAIAAkA
CQAKAAoACAAIAAkACQALAAsACwALAAsACgAKAAoACAAIAAgABQAFAAUABAAFAAMAAgAA
AP////8AAP/////7//n/+P/2//b/9v/3//j/9//3//f/9f/0//P/8//y//L/8//0//X/
8//z//P/8//z//P/8//z//X/9P/0//X/8//z//P/8//1//X/9f/1//X/9f/2//f/9//3
//f/9//5//n/+f/5//n/+f/5//r/+v/6//r/+f/7//v/+//7//n/9//4//r/+v/6//r/
+P/4//j/+P/6//r/+v/6//r/+v/6//r/+P/3//b/9v/4//n/+v/7//r/+v/6//z/////
/////////////v/+//7///////7/AgAFAAYABwAFAAcACAAKAA0ADgAOAA4ADAALAAoA
CQAGAAUABQAEAAIA/f/7//v/+f/2//T/8//1//X/9P/0//T/8//z//P/8f/x//D/8P/x
//H/8f/y//L/8f/w/+7/7//w//H/8v/0//P/8P/p/+P/3v/c/+L/7v/9/xAAJQA4AE4A
YgB3AIkAogC8AMkAuwCcAH8AWwAuAAsA8P/i/+L/6P/o/+f/6v/u/+7/7f/u/+7/7//u
/+//8P/v/+7/7f/u//D/7//v/+//8f/x//L/8v/w/+//7//v//H/8v/y//L/8v/x//D/
8P/w//D/8P/w//P/9P/1//b/8//y//L/8f/z//P/8//z//P/9P/0//T/9v/3//f/9//3
//f/+P/5//f/9//3//j/+f/7//z//f/7//z//v/+/wAAAgACAAIAAwADAAQABAAEAAYA
BgAHAAkACwALAAsACwALAA0ADQAQABAAEAAQABEAEQASABIAEQAQABAADwAQABEAEgAT
ABEAEAAQABAAEAAQABAADQANAA0ADAANAAwACgAHAAUABQAGAAUABQADAAEAAAD+//3/
/P/8//z/+f/5//n/9//5//n/+v/6//v/+//7//v/+f/5//n/+f/5//n/+f/5//v/+v/6
//v/+f/5//n/+f/5//n/+f/5//f/9//4//n/+v/7//z//f/9//3//f/9//v/+//7//z/
/v/+/wAAAgAAAP7//P/6//r/+v/6//r/+v/6//r/+v/6//r/+v/6//v/+//7//z//P/7
//r/+f/8//z//P/+//////////////////7//v///wEAAgACAAMABQAFAAUABQAHAAgA
CgALAAwADAAMAAsACQAHAAUABQAFAAYABgABAPv/+P/3//b/9P/z//P/9P/1//X/9v/0
//P/8//z//X/9f/0//T/8v/x//D/8P/z//P/8//y//T/9P/0//T/8P/v/+z/6//r/+j/
5v/m/+z/9/8IABsAMABKAGAAdQCDAJQArAC7ALMAmACBAGMAOgATAPr/6v/k/+T/5P/l
/+r/7P/u/+//8v/y//D/7v/u/+7/7v/u/+7/8P/z//P/9P/1//L/8f/x//D/8//z//T/
9f/y//L/8f/w//P/8//z//T/9P/0//T/9P/y//L/8v/y//T/9P/1//X/9//3//f/9//3
//j/+P/4//j/+f/5//n/+P/3//f/9//4//n/+v/8//r/+//7//v//f/+/wAAAAABAAQA
BQAGAAQAAwADAAIABAAGAAYABwAJAAsACwALAA8ADwARABEAEAAQABAAEAAPAA8AEAAQ
ABEAEgAUABUAFAATABIAEQARABAAEAAQABAAEAAQAA0ACgAJAAcABwAJAAgABgAFAAIA
AgAAAP//AAD//////v/7//r/+v/6//f/9//3//X/9//3//j/+P/3//f/9//3//f/9//3
//f/+f/5//n/+f/4//b/9f/1//b/9//4//n/+f/5//n/+f/5//n/+v/7//v/+//7//v/
+f/5//n/+f/7//v//f/8//r/+v/6//r/+P/4//j/+P/5//r/+//8//v/+v/5//j/+v/5
//j/+P/3//f/9//3//j/+P/4//r//f/9//3//f/8//v/+f/4//r//f///wAA//8BAAEA
AQD//wEAAgAEAAcACAAIAAgABgADAAAA/f8AAAEAAwAEAP7/+f/3//f/+P/2//X/9f/z
//P/8v/y//D/7//v/+//8v/z//P/9P/x/+//7f/s/+//7//v/+7/7v/u/+7/7v/u/+//
8P/v/+v/5P/i/+L/5v/x/wQAFwAoADgATABjAHMAggCaAK8ArwCYAIEAZwBAABkAAADw
/+b/5P/o/+f/6v/s/+z/7f/0//T/8f/u/+3/7P/q/+r/6v/s/+7/7f/t/+3/7f/t/+7/
7v/u/+3/7f/t/+3/7v/u/+7/8f/x//H/8v/x//D/7//u/+7/7v/u/+7/7//w//L/8//y
//H/8P/v/+//8P/w//D/8v/z//P/8//x//H/8v/z//T/9f/2//j/9v/3//f/9//3//j/
+v/6//z//v/+//7//v/9//3//P8AAAIAAgADAAUABwAHAAcABwAHAAkACQAKAAoACgAK
AAkACQAKAAoACwAMAA4ADwAOAA0ADAALAA0ADAAMAAwADAAMAAwACQAIAAcABQAFAAcA
BgAEAAMA///+//v/+f/5//n/+v/6//n/+P/4//j/9f/1//X/8//1//X/9v/2//P/8//z
//P/8//z//P/8//0//X/9v/3//b/9P/z//P/9P/1//b/9//1//X/9f/1//P/8//0//X/
+f/3/w==
         </WaveFormData>
      </LeadData>
      <LeadData>
         <LeadByteCountTotal>10000</LeadByteCountTotal>
         <LeadTimeOffset>0</LeadTimeOffset>
         <LeadSampleCountTotal>5000</LeadSampleCountTotal>
         <LeadAmplitudeUnitsPerBit>4.88</LeadAmplitudeUnitsPerBit>
         <LeadAmplitudeUnits>��V</LeadAmplitudeUnits>
         <LeadHighLimit>2147483647</LeadHighLimit>
         <LeadLowLimit>268435456</LeadLowLimit>
         <LeadID>II</LeadID>
         <LeadOffsetFirstSample>0</LeadOffsetFirstSample>
         <FirstSampleBaseline>0</FirstSampleBaseline>
         <LeadSampleSize>2</LeadSampleSize>
         <LeadOff>FALSE</LeadOff>
         <BaselineSway>FALSE</BaselineSway>
         <ExcessiveACNoise>FALSE</ExcessiveACNoise>
         <MuscleNoise>FALSE</MuscleNoise>
         <LeadDataCRC32>4001451533</LeadDataCRC32>
         <WaveFormData>
+P/4//j/+P/5//r/+v/7//r/+f/4//f/+f/5//r/+////wAAAQACAAIAAgACAAIAAgAD
AAMAAwAFAAYACAAIAAsADwATABQAFAAUABUAGAAYABgAGAAYABYAEQAOAAwACwALAAoA
BgABAP///P/5//n/+P/3//b/9P/x/+7/7P/s/+3/7f/s/+7/7f/t/+v/7f/t/+z/7P/q
/+r/6v/q/+r/6v/o/+j/7P/r/+r/6//t/+z/7//1//r//f8EAA0AEwAiADYASwBbAGUA
bgB5AHIASwAeAAIA8v/s//L/8f/o/+L/4//i/+D/3//j/+j/6v/s/+7/7f/t/+z/7f/s
/+z/6//q/+r/6v/q/+r/7P/s/+z/7//r/+v/6//r/+z/7//w//D/7v/u//H/8f/v/+//
7//t/+7/7//y//P/8v/x//D/7//w//H/8v/z//P/8//z//P/8//z//P/8//z//T/9v/2
//b/9v/2//f/+f/6//r/+v/7//z//v/+//7//v/+//7///8BAAEABQADAAMABAAEAAYA
BwAJAAoACAAHAAcABgAIAAoACgALAA4ADwAQABAADQAOAA0ADAAMAAwADAALAAsACwAL
AAsACgAIAAYABQAHAAgACgAMAAoACAAFAAMABAAFAAUABAADAAMAAgACAAAA///+//7/
/f/9//7//v/8//v/+f/4//r/+v/6//r/+//8//7////+//3//P/7//v//f8AAAIAAwAC
AAEAAAAAAAAAAQABAAEAAQABAAIAAgACAAIAAQABAAEAAQABAP////8AAAAAAwADAAYA
BgAGAAYABgAFAAQAAwACAAIAAgACAAIAAAD///////8BAAEAAQABAAEAAgADAAUABAAF
AAYACAAKAAoACgAKAAkACQAJAAsACgAMAAwADwAUABkAGwAcABsAGwAdABwAHwAiACUA
JgAgABwAGQAXABUAFAAQAA0ACwAIAAUABAAAAP7//P/7//v/+f/4//j/+P/3//X/9P/1
//X/8//z//X/9P/0//T/8v/y//L/8v/0//L/8v/y/+//6v/p/+n/6v/z////CgANABAA
EQAVAB4AMABDAFkAaQBuAG8AdABrAD4AEgAAAPb/8P/z//D/6v/n/+b/5P/j/+P/5P/o
//L/9v/0//P/8f/x/+//7v/s/+r/7P/u//D/8v/w//D/8P/z/+//7//v/+//8P/z//T/
9P/x//D/8v/x//P/9f/3//f/9P/z//T/8//z//P/8//z//T/9f/2//f/+f/5//n/+f/7
//v/+//7//n/+v/8//z//P/8//z//f/9//7//v/+//3//v8AAAAAAgACAAIAAgACAAMA
AgAFAAgACQALAAwACwALAAwADAALAAsADAAMAAwADgAOAA8ADwAPAA8ADgAOABAAEAAQ
AA4ADgAOAA0ACwALAAsACwANAA4ADwARAA4ADAALAAoACwAKAAgABwAIAAkACQAIAAYA
BQADAAIAAAD///7//v/7//v//P/8//3//f/8//z//f/+////AAD9//z//P/7//z//f/+
/////P/7//v/+v/+//7//v/+/wAAAAABAAEAAAD///7//v8BAAIAAwADAAEAAQABAAEA
AQADAAQAAgAEAAYABgAGAAYAAwACAAEAAAACAAIAAgACAAIAAQABAAEAAwADAAMAAwAC
AAIAAgADAAQABQAGAAgACAAIAAgACAAJAAkACQALAAwADgAOABEAFgAbAB0AHgAdAB0A
HwAeACAAIAAgAB4AFwAUABIAEQATABIADgALAAcABAABAAAA/P/6//j/9//2//X/9f/2
//X/9f/0//T/8//z//H/8f/x//D/8P/w/+//7v/t/+z/7f/s/+3/7v/r/+j/5f/p/+7/
8//9/wYACwAQABMAFQAiADgATwBlAHkAhgCNAI4AewBIABQA+v/w//D/9f/y/+r/5//k
/+D/4f/l/+j/7P/y//L/8P/v/+3/7f/q/+r/6f/o/+n/6v/r/+z/6v/q/+r/7f/t/+3/
7f/t/+v/7f/t/+z/7P/s/+//7//v/+//7//t/+v/6//t/+3/7v/v//D/8f/x//H/8f/x
//H/8f/x//H/8v/z//T/9f/0//T/9f/0//b/9v/2//f/9f/2//b/9v/1//b/+P/4//n/
+v/7//z//P/9//z///8AAAEAAwAEAAQABQAHAAgACwALAAwADAAOABAAEAARAA8ADwAP
AA4ADgAQABAAEAAQABAAEAAPAA0ADQANAA0AEAAQABAAEQAPAAwACgAIAAgACAAHAAcA
BQAFAAQAAgD//////v/+//3//f/9//7//P/7//v/+v/7//v/+v/6//j/+P/4//j/9v/2
//f/9//4//n/+v/7//b/9f/1//T/9//4//n/+v/6//r/+//7//n/+f/5//r//f/+////
///+//3//P/7//3//f/+//7/+//7//v//P/2//z//v/+//7//v/8//z//P/8//z//P/8
//z//P/7//v/+//5//n/+f/5//r//P/+/wEAAAABAAIABAACAAIAAgACAAQABQAGAAkA
CQAKAAkACwARABUAFgAWABYAFwAaABoAGgAaABoAGAAVABIAEAAPAA8ADgAKAAcABQAC
AP///v/6//j/9v/1//P/8f/w//D/8f/x//D/8P/u/+3/6v/p/+z/7P/t/+7/7P/s/+z/
7P/q/+b/5P/i/+n/6v/p/+n/6v/r//P//P8DAAwAEwAZACQAOABRAGkAewCEAIkAjAB9
AEwAGAD8/+7/6v/t/+j/3v/d/+D/4P/h/+P/5P/m/+r/6v/p/+n/6P/p/+j/6P/n/+b/
6P/o/+j/6P/q/+r/6v/t/+r/6f/o/+f/6f/r/+v/6v/q/+r/7f/t/+3/7f/t/+v/7f/t
/+//7//t/+3/7f/t/+//7//v/+//8f/x//H/8f/w/+//7v/t//D/8v/1//b/9f/0//P/
8//0//b/9//4//b/9v/3//b/+P/4//j/+P/6//3//v8DAAIAAQABAAAAAQADAAYACAAH
AAcACAAIAAYACAAIAAkADAANAA4ADgANAA4ADQAMAA0ADgAPAA8ADwAPAA8ADwANAAwA
CwALAAsACgAKAAoABwAGAAQAAwAFAAUABAACAP/////+//7//P/7//r/+v/7//v//P/8
//r/+f/3//b/+P/4//j/+P/4//j/+f/5//f/9//3//f/9//3//j/+P/6//r/+v/6//r/
+v/7//v/+v/5//j/+P/7//z//f/9/////////////P/7//v/+v/7//n///8CAAEAAAD/
//7//P/8//z//P/+//7//v/+//z/+//7//v//f/9//3//f/7//z//f///wAAAQACAAQA
BQAGAAcACAAIAAcABgAHAAgACgAKAA0AEwAXABgAGAAWABcAGgAaABwAHAAcABoAFQAS
ABAADwAQABAADQALAAYAAgD+//z//P/6//j/9//2//X/9f/2//b/9f/z//L/8f/x/+//
7//t/+z/7P/s/+z/7P/s/+z/7//u/+//8P/v/+r/5f/n/+j/6//1//7/AwAKABEAEwAc
ADIASwBnAIEAjgCRAJQAhwBgACoABAD2//j/9//w/+r/5//k/+L/5f/n/+7/9P/0//D/
7P/r/+n/6f/r/+z/7P/s/+7/7v/u/+7/7P/s/+z/7//u/+//8P/x/+7/7//u/+z/7v/u
//H/8f/z//P/8//x//H/8f/z//P/8//z//P/8//1//X/9f/1//X/9f/1//X/9//3//f/
9//2//b/9//2//j/+P/4//n/+f/6//r/+v/7//z//v/+/wAAAAAAAAAAAAABAAAAAwAF
AAUABgAGAAYABwAJAAoACwALAAwADAAOABAAEAARAA8ADwAPAA4ADwASABMAFAATABIA
EQAPABEAEQARABEAEQAQAA8ADwANAAwADAAMAAwADAALAAsACQAJAAgABgAFAAUABAAE
AAUABQAFAAYABAADAAMAAgADAAMAAgACAAAAAAAAAAAAAgACAAMAAwAFAAUABQAFAAEA
AQACAAIABAAEAAQABAAEAAQABQAFAAUABQAFAAYABwAIAAkACQAHAAcABwAHAAkACQAK
AAoACQAJAAkACgAKAAgACAAKAAoACgAKAAoACgAKAAoACgAKAAoACgAMAAsACwALAAkA
CQAJAAkACgAMAA4AEQARABEAEQASABQAFAAUABQAFQAVABUAFwAYABoAGgAdACMAJwAo
ACgAJgAnACoAKgAqACoAKgAoACUAIgAgAB8AHQAcABgAFQAUABIAEAAQAA0ACgAHAAUA
BQADAAIAAgABAAEAAAAAAAEAAQD/////AQAAAAAAAAD+//7//v/+/////v///wAA/f/8
//v/+f/8/wEACwASABcAIgAnAC0APgBUAG0AgQCRAJgAnwCYAHMAQgAeAAoAAgAEAAEA
/P/4//n/+P/2//f//f8CAAQABAAEAAMAAwACAAMAAgACAAEAAAACAAIAAgACAAIAAgAC
AAUAAwADAAMAAwAFAAcABwAGAAUABAAGAAUABwAHAAcABQAHAAcACQAJAAcABwAHAAcA
CAAJAAoACwAMAAsACgAJAAsACwALAAsACwAMAA4ADgAMAAwADAANAA4AEAARABIAEgAS
ABMAEgATABQAFQAWABcAGQAZAB0AHAAbABsAGgAcAB0AHwAgAB8AHwAgACAAIgAkACQA
JQAlACUAJQAkACIAJAAkACQAJgAmACYAJQAjACMAIwAjACQAJAAkACUAIwAiACIAIgAh
ACAAHgAdAB8AHwAeABwAGQAZABgAGAAYABcAFgAWABUAFQAWABYAEwATABIAEgAVABYA
FwAYABcAFgAWABUAFQAVABUAFQAVABUAFgAWABcAFgAVABQAFQAWABgAGQAZABkAGQAa
ABoAGgAaABkAGQAZABkAGQAXABcAGAAYABgAGQAaABwAHAAaABkAGAAXABYAGAAYABgA
GAAXABYAFQAUABUAFQAWABcAFwAXABcAFwAVABYAFwAZABwAHQAeACAAIAAgACAAIAAh
ACEAIQAjACYAKAAoACsALgAxADEAMAAyADMANgA2ADQANAA0ADIAKwAoACYAJQAnACYA
IgAfABsAGAAVABQAEgAQAA4ADQANAAsACgAKAAsACwAKAAoABwAHAAUABQAFAAQABAAE
AAYABgAGAAYABQACAAEAAAD///7/AQAFAAoADwATABYAGwAgACUAMwBIAF4AdQCHAI8A
lgCXAIQAWwAyABgADAAKAAoAAwD6//j/9//2//b/+/8BAAYACAAGAAQAAgABAP////8A
AAIAAwAEAAMAAgABAAAAAgACAAIABQADAAMAAwADAAEAAwADAAIABAAEAAcABwAGAAUA
BAABAAMAAwAFAAUABwAHAAcABwAGAAUABAADAAcABwAHAAcABwAHAAcABwAHAAgACgAK
AAoACgAKAAsACgAKAAkACAAMAA4AEQASABAAEAAQABAADwARABEAFQAVABUAFgAWABQA
FQAXABgAGwAbABwAHAAbABwAGwAbABsAGwAbABoAGgAcABwAHAAbABoAGQAXABkAGwAd
AB8AHAAaABgAFwAZABgAGAAYABcAFgAUABMAEQARABAADgAOAA8ADwAQAAwACwAKAAoA
CQAJAAoACgAJAAkACAAIAAcABgAFAAQABQAGAAgACQAIAAcABgAFAAUABQAGAAYACAAI
AAgACAAHAAYABgAFAAgACQAKAAwACgAKAAoACQAJAAkACQAJAAsACwAKAAoACgAIAAgA
CAAIAAgACAAIAAgACAAIAAgACAAIAAcABwAHAAUABQAFAAUABwAIAAkACwAKAAsADAAO
AA4ADgAOAA4ADwAPAA8AEQASABQAFAAXABkAHQAeAB4AIAAhACQAJAAiACAAHgAaABcA
FAASABEAEQAQAAwACQAGAAIA/v/8//3//P/7//v/+P/1//P/8v/1//X/9P/0//P/8//x
//H/8f/w//D/8P/w//D/8P/w/+7/7P/s/+z/7f/s/+n/7f/0//n///8GAAsADgARAB0A
MABGAFsAaQBvAHgAeQBgADEADAD4/+7/8v/2/+//5v/i/9//3v/g/+P/6f/u//D/7P/u
/+7/7f/r/+v/6//s/+z/7P/q/+r/6v/q/+z/7P/s/+//6//r/+v/6//r/+3/7f/s/+z/
7P/v/+//7f/t/+3/6//r/+v/7f/t/+//7//v/+//7v/t/+z/6//t/+3/7f/t/+//7//v
/+//7//w//L/8v/x//D/7//v//D/8v/z//T/9//4//r/+v/3//b/9f/0//f/+f/5//3/
/P/7//v/+v/6//v//f/+/wEAAQACAAIAAAAAAP7//f8AAAEAAgACAAEAAgABAAAAAgAC
AAIAAQD//////////wEAAAD/////AQAAAAAAAAD///7//P/7//r/+f/3//T/9f/1//T/
9P/0//P/8v/y//H/8f/y//L/8f/x//D/8P/y//L/8v/y//L/8v/z//P/8P/v/+7/7f/s
/+3/7//w//L/8v/y//L/8v/y//P/8//z//P/8//0//H/8P/v/+3/7//x//P/9f/3//f/
9P/w//L/8v/y//L/8//0//X/9v/1//T/8//y//D/7//v/+//7//v/+//7//v//D/8f/z
//X/9//5//z/+f/4//f/9v/5//n/+f/7//r//P/8////AgAFAAUABAAGAAkADgAQAA4A
DgAOAAwACQAGAAQAAwABAAAA/P/5//j/9v/0//T/8P/u/+z/6//n/+X/5P/k/+X/5f/k
/+T/4//j/+H/4f/g/97/3f/c/97/4P/i/+T/4v/g/+D/4P/f/9z/2//Z/9r/3//n//D/
9f/8/wEABQAQACQAOwBNAFUAWgBfAGIASwAaAPb/6P/i/+T/5f/g/9j/1//W/9D/zf/V
/97/4v/k/+T/4v/h/9//3//h/+L/4v/i/9//3v/d/9z/3v/e/97/4f/h/+H/4f/h/9//
4f/h/+D/4P/g/+P/4//j/+P/4//h/+H/4f/j/+P/4//j/+P/4//j/+P/4//j/+f/5//n
/+f/5f/l/+X/5f/l/+b/6P/o/+j/6P/o/+n/6//s/+z/7P/r/+z/7v/u/+z/7P/s/+z/
7v/x//L/9//1//X/9v/2//T/9f/3//j/+f/5//r/+v/3//j/9//3//r/+//8//z//P/+
//7//v/8//z//P/7//z//f/+///////+//3//f/7//r/+v/6//f/9v/0//P/9f/1//T/
8v/x//H/8P/w/+z/6//q/+r/6//r/+z/7P/r/+v/6v/q/+n/6P/n/+b/6f/q/+z/7f/s
/+v/6v/p/+j/6f/r/+z/7P/s/+z/7P/u/+7/7//v/+7/7f/s/+z/7P/s/+z/6//u/+//
8P/x/+//8v/x//D/7//u//D/8P/w//D/7//u/+3/7P/t/+3/7v/v/+//7//v/+//7v/u
/+7/7//x//P/9f/4//f/9v/1//T/9f/1//X/9//6//z//P///wEABQAGAAYABgAHAAoA
CgAKAAoACgAIAAUAAgAAAP/////+//r/9//z//D/7f/s/+r/6P/m/+X/4//h/+D/4P/f
/9//3v/e/9//3//d/93/2//a/9r/2v/a/9r/2v/a/9j/1v/W/9b/1//W/9f/1//a/9//
5//u//P//P8BAAcAFgAsAEUAWQBnAGwAcQBwAFUAJAD8/+j/4v/g/93/2P/S/8//0P/O
/83/0f/W/9r/3P/a/9r/2f/X/9f/2P/a/9v/3P/Z/9j/1//W/9b/1v/W/9n/2f/Z/9n/
2f/Z/9v/2//a/9z/3P/f/9//3f/d/93/2//Y/9f/2P/X/9r/2//c/93/3f/d/93/3f/d
/93/3f/d/9v/2//b/9v/3f/e/+D/4P/g/+D/4P/h/9//4P/g/+D/4f/i/+T/5P/k/+T/
5P/k/+f/6f/p/+3/7//v//D/8P/w//H/8//0//X/9f/2//b/9P/2//b/9//1//X/9f/0
//b/+P/4//j/9//2//X/8//2//f/+P/5//f/9v/1//X/8//y//L/8v/x//D/7v/t/+v/
6//q/+j/6f/p/+j/6P/o/+f/5v/m/+P/4//k/+T/4//j/+L/4v/h/+D/3//e/9//4P/i
/+P/4f/h/+H/4f/h/+H/4v/i/+T/5P/k/+T/4//i/+L/4f/i/+P/5P/m/+T/5P/k/+P/
5f/l/+X/5f/p/+n/6P/m/+b/5f/k/+P/4v/l/+b/5//o/+f/5v/l/+T/5f/l/+b/5//l
/+X/5f/l/+f/6P/p/+v/7P/t/+7/8P/w//D/8P/w//H/8f/x//P/9P/2//b/+f/7////
AAAAAAIAAwAGAAYABAAEAAQAAgD9//r/+P/3//n/+P/0//H/7//s/+n/6P/k/+L/4P/f
/93/2//a/9r/2//b/9r/2v/Z/9n/1//X/9X/1P/U/9T/1v/W/9b/1v/U/9L/0v/S/9X/
1P/T/9H/1v/b/+H/5v/t//b//f8DABIALABHAF8AbQB0AHcAdABbACYA+v/i/9z/3v/b
/9L/yP/H/8j/yv/N/9P/2P/c/9r/1v/U/9P/0f/R/9L/1P/V/9b/1f/U/9P/0v/U/9T/
1P/X/9X/1f/V/9X/1f/X/9f/1v/Y/9j/2//b/9r/2f/Y/9X/1//X/9n/2f/b/9v/2//b
/9n/2f/Z/9n/3f/d/93/3f/b/9v/2//b/9n/2v/c/9z/3f/e/9//4f/f/+D/4P/g/+H/
4v/k/+T/5P/k/+T/5P/l/+f/5//r/+v/6//s/+z/7v/v//H/8v/1//X/9v/2//T/9v/2
//f/+f/5//n/+P/2//j/+P/4//j/+P/4//f/+P/5//r/+//6//j/9v/1//X/9P/0//T/
9f/0//L/8f/w/+//7f/q/+r/6//r/+z/6P/n/+b/5v/n/+f/6P/o/+X/5f/k/+T/5P/k
/+T/5P/k/+T/5f/l/+X/5f/l/+X/5P/l/+f/6P/o/+j/6P/o/+b/5v/n/+f/6P/p/+r/
7P/q/+r/6v/p/+v/6//r/+v/6//r/+z/7P/r/+v/6//s/+z/7v/s/+z/6v/q/+r/6v/r
/+z/7f/u/+z/7P/s/+z/6//p/+j/5//q/+v/7P/t/+v/7P/t/+//8P/x//L/9P/0//T/
9P/0//X/9f/1//f/+v/8//z///8CAAUABQAEAAYABwAKAAoACgAKAAoACAABAP7//P/7
//7//v/7//n/9f/y/+//7v/u/+z/6v/p/+b/4//h/+D/3//f/97/3v/e/9//3v/f/97/
3P/b/9r/2//c/93/3v/g/97/3v/e/9v/2v/X/9f/2v/h/+f/7v/1//j/+/8DABIAKABD
AF0AcwB+AIEAggBtAEAADgDy/+b/5P/l/+D/1v/P/9D/0v/V/9v/3v/i/+b/5P/h/9//
3P/b/93/3v/e/97/3v/e/97/3v/c/9z/3P/f/9//3//f/9//3//h/+H/4P/g/+D/4//j
/+P/4//j/+H/4f/h/+P/4//j/+P/4//j/+X/5f/l/+X/5f/l/+X/5f/n/+f/5//n/+X/
5v/o/+j/6v/q/+r/6//p/+r/6v/q/+v/7P/u/+7/8P/w//D/8P/v//H/8f/1//f/9//4
//j/+P/5//v//P//////AAAAAP7/AAAAAAEA/////////v///wIAAwAEAAMAAgABAP//
AAABAAIAAwADAAIAAQABAAAA/v/9//z//v/+//3//f/8//v/+f/2//X/9f/0//T/9P/z
//L/8v/w/+//7//u/+7/7//v//D/7//u/+3/7P/t/+7/8P/x//H/8f/x//H/7f/t/+7/
7v/y//L/8v/y//D/8P/x//H/8//z//P/9P/y//L/8v/x//P/8//z//P/9P/1//f/+P/1
//X/9f/2//L/8v/2//b/9v/2//b/9P/0//T/9P/2//b/9v/2//T/8//z//P/9f/1//X/
9f/1//b/9//5//f/9//3//j/+//8//3//v/+//3//P/9//7/AAAAAAMACQANAA4ADgAO
AA8AEgASABIAEgASABAACwAIAAYABQAFAAQAAAD9//3/+v/3//b/8//w/+3/6//s/+v/
6//s/+r/6f/n/+b/5//n/+X/5f/n/+b/5v/m/+X/5P/j/+L/5P/i/+L/4v/j/+D/3f/d
/+D/4//r//T/+f/+/wUACQAUACoAQwBbAG0AdgB9AH4AaQA4ABAA9v/o/+b/6//o/+D/
2//a/9j/2f/d/+L/5v/m/+b/5v/l/+P/4//h/+L/4v/i/+T/5P/k/+T/5P/k/+T/5//l
/+X/5f/l/+X/5//n/+b/5P/k/+f/5//p/+n/6f/n/+n/6f/r/+v/6f/p/+n/6f/r/+v/
6//r/+z/6//q/+n/6v/r/+z/7f/r/+z/7v/u/+7/7v/u/+//8P/y//P/9P/y//L/8//y
//P/9P/1//b/9f/3//f/+//7//v//P/8//z//f///wAA/////wAAAAABAAQABQAHAAUA
BQAFAAQABAAGAAYABgAIAAgACAAHAAYABQAEAAMABgAGAAYABwAFAAQABAAEAAEAAAD+
//3//v///////v/8//v/+f/4//j/+f/6//z/+v/5//n/+P/3//f/9v/2//j/+P/4//j/
9//2//b/9f/3//f/9//3//X/9f/2//b/+P/4//j/+P/6//r/+//7//r/+f/4//j/+v/6
//r/+f/5//n/+f/5//n/+f/6//r/+//7//v//P/6//r/+v/5//3//f/+//v/+v/5//j/
+P/4//j/+P/6//r/+v/6//n/9//2//X/9//3//f/9//5//r/+//9//z//f/+/wAAAwAE
AAUABgAGAAUABAAFAAYACAAIAAsAEQAVABYAFgAUABUAGAAYABoAGgAaABgAEgAOAAsA
CQALAAoABgADAAMAAAD9//z/+P/2//T/8//0//P/8//0//P/8f/u/+z/7P/t/+z/7f/v
/+7/7v/u/+3/7P/r/+r/6//q/+v/7P/p/+j/5//n/+z/9/8BAAgACwAMAA0AGwAsADwA
UQBlAHEAeAB7AGgAOQAQAPj/6P/o//L/7//k/+D/4f/e/97/4f/n/+r/7P/w//D/7v/t
/+v/6//q/+r/6f/o/+n/6v/r/+z/6//q/+n/6//r/+v/6//r/+z/7//w//D/7f/s/+7/
7f/u/+//8P/v//H/8f/z//P/8f/x//H/8f/x//H/8f/x//L/8f/w/+//8P/x//L/8//x
//L/9P/0//b/9v/2//f/+f/6//r/+v/6//r/+//6//z//P/8//z/+//9//3/AQADAAMA
BAAEAAMAAwAEAAQABQAFAAYABgAGAAgACAAJAAcABwAHAAYACAAKAAoACgAKAAoACgAJ
AAsACwALAAsACwAKAAkACQAJAAgACAAIAAcABgAEAAMAAwADAAIAAAD9//3//P/8//v/
+//7//z/+f/5//r/+v/5//n/+P/4//r/+v/6//r/+P/4//n/+f/7//v/+//7//n/+f/6
//r/+v/6//r/+v/6//r/+//7//n/+f/5//r//f/+///////9//3//f/9//3//f/+//7/
///9//3//P/8//z//P/8//z//P/8//z/+v/6//r/+v/6//n/+f/5//v/+//7//v/+f/6
//v//f8AAAEAAgAEAAIAAgACAAIABAAFAAYACQAJAAoACQALAA8AEwAUABQAFQAXABsA
HAAbABoAGQAWABIAEAAPAA8ADQAMAAgABQACAP7/+v/4//j/9v/0//P/8v/x//H/8v/z
//P/8v/y//D/7//s/+v/6//q/+r/6v/r/+z/7f/u/+z/6v/q/+r/6f/q/+n/6//w//X/
+f/8/wEABgANABkAKgA+AE8AXwBnAGgAbQBmADsADgD8//j/9v/0/+//5v/g/9//3v/c
/9//5f/q/+z/7P/w/+7/7f/r/+v/7P/u/+//8P/v/+7/7f/s/+z/7P/s/+//7f/t/+3/
7f/r/+3/7f/s/+//8P/0//X/8v/x//D/7f/v/+//8f/x//P/8//z//P/8//z//P/8//3
//f/9//3//X/9f/1//X/9f/2//j/+P/2//b/9v/3//f/+P/4//j/+//8//7//v/+//7/
/v/+/wEAAwADAAcABgAFAAUABAAEAAUABwAIAAoACwANAA4ACwAMAAsACwANAA0ADQAM
AA4AEAAQABAADwAOAA0ACwAMAA0ADgAPAA8ADgANAA0ADQAMAAwADAAKAAgABQADAAMA
AwACAAAAAgADAAMABAABAP///f/8//3//f/+//7/+//7//r/+v/8//z//P/8//7//v//
/////f/9//3//f/7//v//P/8////AAABAAIAAAAAAAEAAQAEAAUABgAIAAUABAADAAEA
AwADAAMAAwADAAMABAAEAAIAAgACAAIAAgACAAIAAgACAAIAAgACAAQAAwADAAMAAQAB
AAEAAQABAAIAAwAFAAYABwAIAAoACAAIAAgACAALAAsACwANABAAEgASABUAGAAbABsA
GgAcAB0AIAAgAB4AHgAeABwAGQAWABQAEwAUABQAEQAPAAoABgACAAAAAQAAAP/////6
//f/9f/0//X/9f/0//T/9f/1//P/8//y//D/7//u//D/8P/w//D/7v/s/+z/7P/v//D/
7//v//D/9f/7/wIABwAOABMAHQAuAEQAWwBvAHsAfACDAIQAZQAuAAoA+v/y//T/9f/u
/+j/5//o/+b/5f/n/+r/8v/6//b/8//x/+7/7f/t/+7/7v/u/+z/7P/s/+z/7v/u/+7/
8f/t/+3/7f/t/+3/7//v/+7/7//w//T/9f/0//P/8v/v//H/8f/z//P/8//z//P/8//x
//H/8f/x//X/9f/1//X/8//z//P/8//1//b/+P/4//b/9v/2//f/+f/6//r/+v/7//z/
/v/+//z//P/8//z//f//////AwAFAAUABgAGAAYABwAJAAoADQANAA4ADgANAA4ADQAN
AA0ADQANAAwADgAQABAAEAAOAA4ADgANAA8ADwAPAA8ADQAMAAsACwANAAwADAAMAAsA
CgAIAAcABAADAAEA/v///wEAAgAEAAEA///9//z/+//7//z//P/7//v/+v/6//r/+v/6
//r/+v/6//v/+//5//n/+f/5//n/+f/6//r//P/8//z//P/6//r/+//7//3//f/9//7/
/v/+/w==
         </WaveFormData>
      </LeadData>
      <LeadData>
         <LeadByteCountTotal>10000</LeadByteCountTotal>
         <LeadTimeOffset>0</LeadTimeOffset>
         <LeadSampleCountTotal>5000</LeadSampleCountTotal>
         <LeadAmplitudeUnitsPerBit>4.88</LeadAmplitudeUnitsPerBit>
         <LeadAmplitudeUnits>��V</LeadAmplitudeUnits>
         <LeadHighLimit>2147483647</LeadHighLimit>
         <LeadLowLimit>268435456</LeadLowLimit>
         <LeadID>V1</LeadID>
         <LeadOffsetFirstSample>0</LeadOffsetFirstSample>
         <FirstSampleBaseline>0</FirstSampleBaseline>
         <LeadSampleSize>2</LeadSampleSize>
         <LeadOff>FALSE</LeadOff>
         <BaselineSway>FALSE</BaselineSway>
         <ExcessiveACNoise>FALSE</ExcessiveACNoise>
         <MuscleNoise>FALSE</MuscleNoise>
         <LeadDataCRC32>3178594434</LeadDataCRC32>
         <WaveFormData>
CAAIAAgACAAKAAoACgAKAAgACAAIAAgACAAIAAgACQAKAAoACgALAAwADAAMAAwADgAO
AA4ADwAPABEAEQAQAA4ADAAMAAwACwAKAAcABgAEAAEAAAD///z//P/9////AwAFAAUA
BAACAAIABAAEAAQABAAEAAQAAwABAAAA/v/8//z//P/8//v/+v/5//j/+v/6//r/+v/4
//j/+P/4//j/+P/4//j/+f/5//r/+v/9/wYADwAXAB8AJQArADEANQAxACUAFwAGAPH/
3P+7/5f/ev9v/2v/Zf9u/4P/l/+l/6//uP/B/8v/0//b/+H/5v/p/+v/7v/y//T/9P/1
//b/9//3//f/9//4//j/9v/3//f/+P/2//b/9v/2//n/+v/6//n/9v/2//b/9//4//j/
+P/4//r/+v/6//r/+P/4//j/+P/4//j/+P/4//b/9v/3//f/9//4//r/+//6//j/9//2
//b/9v/2//b/9v/2//f/9//1//b/9v/2//j/+P/4//j/+f/5//n/+f/3//f/9//3//f/
9v/1//X/9f/1//X/9P/0//T/8v/y//L/8v/x//H/7//v/+7/7P/t/+7/8P/x//H/8P/w
/+//7f/t/+3/7f/v//D/8f/x/+7/7v/u/+7/7//w//H/8//x//H/8f/x//P/8//z//P/
8//z//P/8//1//X/9f/0//T/9f/1//X/8//z//P/8//1//b/9v/2//T/9P/0//T/8v/y
//P/8//0//X/9v/3//X/9f/1//b/9P/0//T/8//z//T/9f/2//T/9P/0//T/9v/2//b/
9f/0//P/8v/y//L/8v/y//L/8v/y//L/9P/0//T/9P/0//T/9P/0//L/8v/z//T/9P/0
//X/9v/4//j/+P/4//b/9v/3//f/+v/7//v//P/6//r/+v/5//j/9f/0//L/7f/s/+v/
6v/q/+v/7f/v//H/8f/w//D/7v/w//D/8P/w//D/8P/w//D/8f/x//L/8P/w//D/8P/y
//L/8v/y//H/8P/v/+7/7//w//H/8v/w//D/8P/x//H/8v/0//f/+v8BAAsAFQAbACEA
JQAtADEALQAfAA4A+f/m/8//rf+M/3n/cf9t/2z/d/+L/53/p/+s/7X/wf/N/9X/3f/i
/+f/6f/q/+7/8P/w//P/9v/5//v/+f/5//r/+v/6//v/+//8//3//v///wAA//8AAAAA
/////wAAAQADAAMAAgABAAAAAgACAAIAAgAEAAQABAAEAAQABAAEAAQAAgACAAMAAwAE
AAQABQAFAAcABgAGAAYABAAEAAQABAAGAAYABwAHAAcACAAIAAgACAAIAAgACAAHAAcA
BwAHAAcABwAHAAcACQAIAAcABwAHAAcABwAGAAYABgAEAAQAAgACAAEAAQAEAAUABQAE
AAQABAAFAAUABAACAAEA//8BAAEAAQABAAEAAgADAAMAAgACAAIAAgACAAIAAgADAAUA
BQAFAAUABwAHAAcABwAFAAUABQAFAAYABwAIAAgABgAHAAcABwAHAAcABwAHAAcACAAI
AAgACgAKAAoACgAIAAgACQAJAAgABwAGAAUABgAHAAgACgAIAAgACAAHAAQABAAEAAQA
CAAKAAoABgAGAAQABAAEAAQABgAGAAYABgAEAAQABAAEAAYABgAGAAYABAAEAAQABAAF
AAYACAAKAAgACAAJAAoACgAKAAoACgAKAAoACwALAA0ADQAMAAwACgAKAAoACQAIAAUA
BAACAAAAAAAAAAAA/////wAAAQAFAAUABAAEAAIABAAEAAQABAAEAAQABAAFAAUABAAE
AAIAAgACAAIAAgACAAIAAgAAAAAAAAAAAAEAAgADAAQAAgACAAIAAwADAAIABgALAA4A
EQAZACcAMQA5AD8ARwBJAEEAMwAgAAsA8v/X/7P/jv97/3X/cf9w/3//kf+j/6//uv/D
/83/1//h/+v/8v/z//X/+v/+/wAAAAADAAQABQAFAAUABQAGAAYABAAFAAUABgAIAAgA
CAAIAAkACgAKAAkACgAKAAoACwAKAAoACgAKAAoACgAKAAoACAAIAAgACAAKAAoACgAK
AAgACAAJAAkACAAIAAkACQAJAAgACAAIAAgACAAIAAgACAAIAAkACQALAAwADAAMAAwA
DAAMAAwADQANAA0ADQANAA0ADQANAA0ADAALAAsACQAJAAkACAAIAAgABgAGAAYABgAF
AAUABwAHAAYABAADAAIAAgABAAMAAgACAAEAAQABAAEAAQABAAIAAwADAAIAAgACAAIA
AAAAAAAAAQACAAMABAAFAAUABQAFAAUABQAFAAUABQAFAAUABQAEAAQABQAFAAUABQAF
AAUABQAHAAgACAAIAAgACAAIAAgABgAGAAcABwAHAAcABwAHAAkACQAJAAoACAAIAAgA
BwAIAAgACAAIAAgACAAIAAgABgAGAAYABgAEAAYACAAIAAgACAAHAAYABQAEAAYABgAG
AAYABAAEAAQABAAEAAQABAAEAAYABgAHAAgACAAIAAkACgAKAAoACgAKAAgACAAJAAkA
CQAJAAgACAAJAAoACwALAAkABQADAAAA///+//3//P/6//v//f///wEAAQAAAAAAAAAC
AAIAAgACAAIAAgACAAEAAQAAAAAAAAAAAAAAAAAAAAAAAAAAAAAAAAAAAAAAAAAAAAAA
AAAAAAAAAAABAAMABAAEAAUACgARABsAKQAzAD0AQQBFAEUAPwAxABoAAQDq/8//qf+A
/2n/Zf9j/2D/bf+H/5//sf+8/8X/zf/X/+P/6//w//X/+f/8/wAAAgACAAMABAAFAAUA
BQAFAAYABgAFAAUABAAEAAYABgAGAAYACQAKAAoACQAHAAYABQAFAAgACAAIAAgABgAG
AAYABgAIAAgACAAIAAgACAAIAAgACAAIAAkACQAIAAgACQAJAAkACAAIAAgACgAKAAoA
CgAMAAwADQANAAsADAAMAAwADAAMAAwADAAPAA8ADwAPAA8ADwAPAA8AEQAQAA8ADwAN
AA0ADQAMAA4ADgAMAAwADAAMAAsACwAJAAkACAAGAAgACAAJAAkACAAGAAUAAwADAAMA
AwADAAMABAAFAAUAAgACAAIAAgAEAAQABAAFAAIAAQAAAP//AgADAAQABQADAAMAAwAD
AAEAAQABAAAAAgADAAMAAwABAAEAAQABAAEAAgACAAIAAgACAAIAAgAEAAQABQAFAAUA
BQAFAAUAAwADAAMABAAEAAQABAADAAQABAAEAAQABAAEAAQABAAEAAYABgAIAAcABgAF
AAQABAAEAAQABAACAAIAAgACAAAAAAAAAAAAAQACAAMABAACAAIAAwAEAAYABgAHAAgA
CAAIAAgACAAGAAYABwAHAAcABwAGAAYABQAGAAcABwAEAAEAAAD+//v/+v/5//j/9v/3
//n/+//9//3//P/8//z//v/+//7/AAAAAAAAAAD9//3//P/8//z//P/8//z//v/+//7/
/v/8//z//P/8//7//v/+//7//v/+//7////9/wAAAgAFAAoADwAXACMALQA3ADsAQQBD
AD8AMQAcAAMA6v/P/6v/fv9h/1v/W/9a/2X/e/+T/6v/vP/D/8v/1f/j/+v/8P/1//f/
+v/+/wAAAAABAAIAAwADAAEAAQACAAIAAgADAAMABAAGAAYABgAGAAUABgAGAAUABgAG
AAYABwAIAAgACAAIAAgACAAIAAgACAAIAAgACAAIAAgACAAIAAgACAAJAAkACAAIAAkA
CQAJAAgACAAIAAoACgAKAAoACgAKAAsACwANAA4ADgAOAAwADAAMAAwADQANAA0ADQAP
AA8ADwAPAA8ADgANAA0ADQANAA0ADAAMAAwACgAKAAoACgAJAAkACQAJAAgABgAGAAYA
BwAHAAcABgAGAAUABAADAAIAAQABAAIAAwADAAIAAgACAAIAAAAAAAAAAQABAAEAAQAB
AAEAAQABAAEAAQABAAEAAQABAAEAAQAAAP7/////////AQABAAEAAQABAAIAAgACAAIA
AgACAAIAAgACAAMAAwABAAEAAQABAAMAAwADAAQABAAEAAQAAwACAAIAAgACAAAAAAAA
AAAAAAAAAAAAAAACAAIAAgAAAAAAAAAAAP7//v/+//7/AAAAAAAAAAD+//7//v/+/wAA
AAAAAAAAAAAAAAEAAgACAAIAAwAEAAQABAAEAAQABAAEAAUABQAHAAcABgAGAAQABAAE
AAMAAQD9//v/+P/3//b/9f/0//T/9f/3//n/+//7//r/+v/8//7//v/+//3//P/7//r/
+//7//r/+v/6//r/+v/6//r/+v/6//r/+v/6//r/+v/6//r/+v/6//r/+v/6//v/+f/6
//z/AQAGAA8AGwAnAC8AMwA3ADkANQArAB0ABgDt/9b/tf+J/2j/X/9d/1v/ZP95/5P/
p/+z/77/w//L/9f/4//p/+z/7//z//X/+P/5//j/9//4//n/+f/7//v//P/8//z//f/9
//7//P/8//z//P/7//z//P/7//z//P/8//3/AAAAAAAAAAD///7//f/8//7//v/+//7/
/P/8//z//P/8//z//f/9//z//P/9//3//f/8//z//P/+//7//v/+//7//v///////f/+
//7//v/8//z//P/8//3//f/9//3////////////9//z/+//7//n/+f/5//j/+v/6//j/
+P/4//j/9//3//n/+f/4//b/9P/0//X/9f/1//T/9P/z//P/8//z//P/8f/y//P/8//y
//L/8v/y//L/8v/y//P/8//z//P/8//z//P/8//z//H/8f/x//H/8//z//P/8v/y//P/
8//z//P/8//z//P/8//0//T/9P/0//T/9P/0//T/9P/1//X/9f/1//X/9f/1//X/9f/2
//b/9v/2//X/8v/y//L/8v/0//T/9P/0//T/9P/0//T/8v/y//T/9P/0//T/8//y//H/
8P/w//D/8P/w//L/8v/y//L/8v/y//L/8v/z//T/9v/4//b/9v/3//j/9v/2//b/9v/4
//j/+f/5//n/+f/4//j/+P/4//j/9//1//H/7//s/+v/6v/p/+j/6v/r/+3/7//x//H/
8P/w//D/8v/y//L/8P/w//D/8P/x//H/8P/w//L/8v/y//L/8P/w//D/8P/w//D/8P/w
//D/8P/w//D/8v/y//L/8//z//T/9v/9/wIACwAVACEAKQAvADMAMwAtACEADQD0/9//
xv+f/3X/YP9d/1n/W/9q/4H/l/+n/7H/vP/F/8//2f/d/+P/6P/t/+//8P/0//b/9v/1
//b/9//3//f/9//4//j/+v/7//v//P/7//r/+f/4//r//P/9//3//v/+//7///////7/
/f/8//7//v/+//7//P/8//z//P/+//7//v/+//7//v///////v/+//////////7//v/+
//7//v/+//7/AAAAAAEAAQABAAIAAgACAAIAAgACAAIABQAFAAUABQADAAMAAwADAAUA
BAADAAMAAQABAAEAAAACAAIAAAAAAAAAAAD///////////7//P/8//z//f/9//v/+v/6
//n/+v/7//z//f/7//z//f/9//z//P/8//z//P/8//z//f/7//v/+//7//3//f/9//3/
///////////9//3//f/8//z//f/9//3//f/9//3//f///wAAAAAAAAAAAAAAAAAA/v/+
/////////////////////////wAA/v/+//7//f/9//7///8AAAIAAAD+/wAAAAAAAAAA
AAAAAP7//v/+//7/AAAAAAAAAAAAAAAAAAAAAP///v/9//z//f/+/wAAAgAAAAAAAQAC
AAMABAAFAAYABgAGAAcABwAIAAcABQAEAAMABAAFAAUAAgD///7//P/7//r/+f/4//b/
9//5//v//f/9//z//P/9/wAAAQACAAAAAAAAAAAA//////7//v8AAAAAAAAAAP///v/9
//z//v/+//7//v/+//7//v/+//7//v/+////AQACAAQACQAQABkAIwAtADMANwA9AD0A
NQApABcAAADr/9D/rf+L/3r/c/9t/23/fv+T/6X/s/+9/8b/0f/b/+P/6f/t//L/9f/5
//r//v8AAAAAAQACAAMAAwADAAMABAAEAAQABQAFAAYABAAEAAQABAAHAAgACAAHAAYA
BgAGAAcACAAIAAgACAAIAAgACAAIAAYABgAGAAYACAAIAAgACAAIAAgACQAJAAcABgAG
AAUABwAGAAYABgAEAAQABAAEAAYABgAHAAcABQAGAAYABgAGAAYABgAGAAkACQAJAAkA
CAAHAAYABQAGAAYABgAHAAUABQAFAAQABAAEAAIAAgADAAQABAAFAAQAAwABAP7///8A
AAIAAwABAAAAAAD///////////////8AAAEAAQACAAIAAgACAAQABAAEAAUABAADAAIA
AQABAAEAAQABAAMAAwADAAMAAgABAAAA/v///wEAAgADAAUABQAFAAUABQAGAAYABgAF
AAQAAwACAAQABAAFAAUABQAFAAUABQAFAAUABQAGAAYABgAGAAUABAAEAAQABAACAAQA
BgAEAAQABAAEAAQAAgACAAIAAgAEAAQABAAEAAYABgAGAAYABQAEAAMAAgAEAAQABQAG
AAQABAAFAAYABgAGAAYABgAIAAgACQAJAA0ADQAMAAwACwAMAA0ADQAKAAcABgAEAP//
/v/9//z//P/9////AQABAAEAAAAAAAIABAAEAAQABAAEAAQABAADAAMAAgACAAIAAgAC
AAIAAgACAAIAAgAEAAQABAAEAAMAAgABAAAAAAAAAAAAAQAHAAYACgANABAAFQAfACcA
MQA1AD0AQwA/ADUAKQAYAAUA8v/X/7P/lv+J/4P/ef94/4v/o/+x/7n/wP/J/9P/2f/h
/+n/8P/3//v//v8CAAQABAADAAQABQAFAAcABwAIAAgACgALAAsADAAKAAoACgAKAA0A
DgAOAA0ACgAKAAoACwAMAAwADAAMAAoACgAKAAoADAAMAAwADAAKAAoACgAKAAoACgAL
AAsADAAMAA0ADQALAAoACgAKAAwADAAMAAwACwAKAAoACQAKAAwADQAOAAwADAAMAAwA
DQANAA0ADQALAAsACwALAA0ADAALAAsACgAJAAgABgAHAAgABwAIAAYABgAFAAUABQAF
AAQAAgACAAIAAwADAAEAAAAAAP//AQABAAEAAQADAAQABQAFAAYABgAGAAYACAAIAAgA
CQAHAAcABwAHAAcABwAHAAcABwAHAAcABwAHAAcABwAGAAcACQAKAAsACwALAAsACwAJ
AAoACgAKAAoACgAKAAoACAAIAAkACQAJAAkACQAJAAkACQAJAAoACgAKAAoACQAIAAgA
CAAIAAYABgAIAAgACAAIAAoACgAKAAoACAAIAAgACAAKAAoACgAKAAgACAAIAAgACAAI
AAkACgAKAAoACwAMAAwADAAMAAwACgAKAAsACwAPAA8ADgAOAA4ADgAOAA0ADAAJAAgA
BgADAAIAAQAAAAIAAwAFAAcACQAJAAgACAAIAAoACgAKAAgACAAIAAgABwAHAAYABgAG
AAYABgAGAAQABAAEAAQAAgACAAIAAgAEAAQABAAEAAQABAAEAAUABQAGAAoADQASABkA
IQArADUAPQBDAEkARwA/ADEAHgAHAO7/z/+n/4j/f/99/3f/fP+L/53/r/+7/8D/yf/T
/9//6f/t//T/+////wEABAAFAAQABQAGAAcABwAHAAcACAAIAAgACQAJAAoACgAKAAoA
CgANAA4ADgANAAwADAAMAA0ADQAMAAsACgAMAAwADAAMAAwADAAMAAwADgAOAA4ADgAM
AAwADQANAAoACgALAAsADAAMAA0ADgAOAA4ADgAOAA4ADgAPAA8ADQAOAA4ADgAQABAA
EAAQABEAEQARABEADwAPAA8ADwAPAA4ADQANAA0ADQANAAwADAAMAAoACgAMAAwACwAL
AAkACQAIAAYABgAGAAcABwAHAAYABgAFAAMAAwADAAMABAAGAAgACQAGAAYABgAGAAYA
BgAGAAcABwAHAAcABwAJAAkACQAJAAkACQAJAAkACQAJAAkACAAGAAcABwAHAAcABwAH
AAcABwAIAAgACAAKAAoACgAKAAgACAAJAAkACQAJAAkACQAJAAkACQAKAAoACgAKAAkA
CgAKAAoACgAKAAgACAAKAAoADAAMAAwADAAKAAoACgAKAAgACAAIAAgACgAKAAoACgAI
AAgACAAIAAoACgALAAwACgAKAAsADAAMAAwADAAMAAwADAANAA0ADQANAAwADAAMAAwA
DAALAAgABQAEAAIAAQAAAP///v/8//3///8BAAEAAQAAAAAAAQAEAAUABgAEAAQABAAE
AAUABQAEAAQAAgACAAIAAgACAAIAAgACAAQABAAEAAQAAgACAAIAAgAEAAQABAAFAAcA
CAAKAA0AEgAXACMALwA5AEEARwBLAEkAPwAtABgA/f/i/8P/m/92/2n/Z/9j/2b/d/+P
/6f/t//E/8v/1f/f/+n/7//0//n//f/+/wIABAAEAAUABgAHAAcABwAHAAgACAAIAAkA
CQAKAAoACgAKAAoACwAMAAwACwAKAAoACgALAAwADAAMAAwADgAOAA4ADgAMAAwADAAM
AA4ADgAOAA4ADgAOAA8ADwAOAA4ADwAPAA8ADgAOAA4AEAAQABAAEAASABIAEwATABMA
FAAUABQAEgASABIAEgAVABUAFQAVABUAFQAVABUAFQAUABMAEwATABMAEwASABIAEgAQ
ABAAEgASABEAEQAPAA8ADgAMAA4ADgAPAA8ADQAMAAwACwAJAAkACQAJAAkACgALAAsA
CAAIAAgACAAIAAgACAAJAAcABwAHAAcABwAHAAcABwAJAAkACQAJAAkACQAJAAgACAAJ
AAkACQAHAAcABwAHAAcACAAIAAgACAAIAAgACAAKAAoACwALAAsACwALAAsACwALAAsA
DAAKAAoACgAJAAoACgAKAAoACgAKAAoACgAMAAwADAAMAAwACgAKAAoACAAIAAgACAAK
AAoACgAKAAgACAAIAAgABgAGAAYABgAGAAYABgAGAAYABgAHAAgACQAKAAwADgAMAAwA
DAAMAAwADAANAA0ADwAPAA4ADgAMAAwADAALAAwACQAIAAYAAgAAAP7//P/8//3///8B
AAUABQAEAAQAAgAEAAQABAAGAAYABgAGAAUABQAEAAQABAAEAAQABAAEAAQABAAEAAQA
BAAEAAQABAAEAAQABAAEAAQABAAFAAMABAAIAAsADgAVAB0AKQAzAD0AQwBJAEsAQwAz
ABwAAwDq/83/pf94/1//Xf9d/17/a/+D/5//sf/A/8n/0//f/+n/7//y//X/+//8/wAA
AgACAAMABAAFAAUABwAHAAgACAAGAAcABwAIAAgACAAIAAgACQAKAAoACQAKAAoACgAL
AAoACgAKAAoACwAMAA0ADgAMAAwADAAMAAwADAAMAAwADAAMAA0ADQAMAAwADQANAA8A
DgAOAA4ADgAOAA4ADgAQABAAEQARABEAEgASABIAEgASABIAEgAVABUAFQAVABUAFQAV
ABUAFQAUABMAEwAVABUAFQAUABMAEgAPAA4AEAAQAA8ADwAPAA8ADgAMAAwADAANAA0A
DQAMAAwACwAJAAkACQAJAAcACAAJAAkABgAGAAYABgAEAAQABAAFAAYABwAIAAkACAAH
AAYABQAHAAcABwAHAAcABwAHAAYABgAHAAcABwAHAAcABwAHAAcACAAIAAgACAAIAAgA
CAAKAAoACwALAAkACQAJAAkACQAJAAkACgAKAAoACgAJAAgACAAIAAgACgAKAAoACgAI
AAgACAAIAAoACAAIAAgACAAIAAgACAAIAAgACAAGAAYABgAGAAQABAAEAAQABQAGAAcA
CAAIAAgACQAKAAgACAAJAAoADAAMAAwADAAMAAwADQANAA8ADwAOAA4ACgAKAAoACQAI
AAUABAACAP3//P/7//r/+v/7//3///8DAAMAAgACAAIABAAEAAQABAAEAAQABAAFAAUA
BAAEAAMAAgABAAAAAgACAAIAAgACAAIAAgACAAIAAgACAAIAAgACAAIAAwABAAIABAAH
AAwAEwAhACsAMwA5AD8AQQBBADkALQAaAAEA6P/N/6X/ev9n/2X/Zf9q/3n/kf+n/7n/
wv/L/9X/3//n/+//9P/3//v//P8AAAIAAgABAAIAAwADAAUABQAGAAYABgAHAAcACAAI
AAgACAAIAAkACgAKAAkACQAKAAsADQAMAAwADAAMAAoACgAKAAoADAAMAAwADAAMAAwA
DAAMAAoACgALAAsACgAKAAsACwALAAoACgAKAAsADAANAA4ADgAOAA8ADwANAA4ADgAO
ABAAEAAQABAADwAPAA8ADwARABEAEQARAA8ADgANAA0ADQANAA0ADAAOAA4ADAAMAAwA
DAALAAsACwALAAoACAAGAAYABwAHAAcABgAGAAUABQAFAAUABQADAAQABQAFAAQABAAE
AAQAAgACAAIAAwADAAMAAwADAAMAAwADAAMAAwADAAMAAwADAAMAAwACAAIAAwADAAMA
BQAFAAUABQAFAAYABgAGAAQABAAEAAQABAAEAAUABQAFAAUABQAFAAUABQAFAAYABgAG
AAYABQACAAIAAgACAAQABAAEAAQABAAEAAQABAACAAIAAgACAAQAAwACAAIAAgACAAIA
AgACAAIAAgAAAAAAAAAAAAAAAAAAAAAAAgACAAIAAgACAAIAAwAEAAUABgAIAAoACQAI
AAcABgAIAAgACQAJAAkACQAIAAgABAAEAAQAAwAEAAEAAAD+//n/+P/3//b/+P/5//v/
/f/9//3//P/8//7/AAAAAAAA/v/+//7//v///////v/+//z//P/8//z//v/+//7//v/8
//z//P/8//7//v/+//7//v/+//7////9/wAABAAJABAAGQAjACsAMQA1ADsAPQA3ACsA
GQAEAO//1v+v/4n/cv9r/2f/af96/5H/pf+x/7n/wv/L/9f/4f/n/+3/8v/3//v/+//+
/////v///wAAAQABAAEAAQACAAIAAgADAAMABAAEAAQABAAEAAMABAAEAAMAAgACAAIA
AwAEAAQABAAEAAQABAAEAAQABAAEAAQABAAGAAYABgAGAAYABgAHAAcABgAGAAcABwAF
AAQABAAEAAQABAAEAAQABAAEAAUABQAFAAYABgAGAAYABgAGAAYABwAHAAcABwAJAAkA
CQAJAAcABgAFAAUABwAHAAcABgAEAAQAAgACAAAAAAD/////AQABAAAA/v/+//7/////
//3//P/8//v//P/9//7////+//7//v/9//3//v///wAA/v/+//7//////////////wEA
AQABAAEAAQABAAEAAQABAAEAAQAAAAAAAQABAAEAAQABAAEAAQABAAIAAgACAAIAAgAC
AAIABAAEAAUABQADAAMAAwADAAEAAQABAAIAAgACAAIAAQACAAIAAgACAAAAAAAAAAAA
BAAAAAAAAgACAAIAAgACAAIAAgACAAIAAAAAAAAAAAACAAIAAgACAAAAAAAAAAAAAgAC
AAMABAAEAAQABQAGAAQABAAEAAQABAAEAAUABQAJAAkACAAIAAYABgAGAAUAAgD///7/
/P/5//j/9//2//j/+f/7//3//f/9//z//P/+/wAAAAAAAAAAAAAAAAAA//////7//v/+
//7//v/+//7//v/+//7//v/+//7//v/7//r/+f/4//r/+v/6//v//f/+/wAABQAMABMA
HwAnAC0ALwA1ADsANQApABcABADx/9r/u/+X/4L/e/93/3P/fv+R/6H/r/+1/77/yf/T
/9n/4f/p/+z/7//1//b/+v/8//z//f/+////////////AAAAAAIAAwADAAQAAQAAAP//
/v8BAAIAAgABAAIAAgACAAMAAgACAAIAAgACAAIAAgACAAAAAAAAAAAAAAAAAAAAAAD+
//7//////wAAAAABAAEAAwACAAIAAgACAAIAAgACAAAAAAABAAEAAQACAAIAAgAAAAAA
AAAAAAMAAwADAAMAAwADAAMAAwADAAIAAQABAAAA///+//z//f/+//3//v/+//7//f/9
//3//f/8//r/+v/6//v/+//7//r/+v/5//f/9//3//f/9//4//n/+f/5//r/+//8//3/
/v///wEAAwADAAMAAwACAAEAAAD/////////////AQABAAEAAAD+/////////wEAAQAB
AAEAAAAAAP///v///wAAAQACAAEAAAAAAP//AQABAAEAAQD///////8AAP7//v/+//3/
/f/+////AAAAAAAAAAD+//7//v/+//7/AAAAAAAAAAAAAAAAAAAAAP7//v/+//7//v/+
//7//v/+//7///8AAAIAAgADAAQABAAEAAQABAAEAAQABQAFAAcABwAGAAYABgAGAAYA
BQACAP///v/8//n/+P/3//b/9v/3//n/+////////v/+//7/AAAAAAAA/v/+//7//v/9
//3//P/8//7//v/+//7//f/8//v/+v/6//r/+v/6//z//P/8//z/+v/6//r/+//7//z/
/v8DAAgADwAZACUALwAzADcAOwA5ADMAJQASAPv/4P/B/5v/gP93/3P/bf90/4f/l/+h
/6v/tv/B/8v/0//b/+P/6v/v//H/9P/4//r/+v/9//7///////3//f/+//7//v//////
AAD+//7//v/+/wEAAgACAAEAAAAAAAAAAQACAAIAAgACAAIAAgACAAIAAAAAAAAAAAAC
AAIAAgACAAIAAgADAAMAAgACAAMAAwADAAIAAgACAAIAAgACAAIABAAEAAUABQADAAQA
BAAEAAYABgAGAAYABQAFAAUABQAFAAUABQAFAAUABAADAAMAAQABAAEAAAAAAAAA/v/+
/wAAAAD//////f/9//z/+v/6//r/+//7//3//P/8//v/+f/5//n/+f/7//z//f/9//r/
+v/6//r/+v/6//r/+//7//v/+//7//3//f/9//3//f/9//3//f/7//v/+//6//z//f/9
//3/+//7//v/+//9//7//v/+//7//v/+//7//v/+/////////////////////////wAA
/v/8/w==
         </WaveFormData>
      </LeadData>
      <LeadData>
         <LeadByteCountTotal>10000</LeadByteCountTotal>
         <LeadTimeOffset>0</LeadTimeOffset>
         <LeadSampleCountTotal>5000</LeadSampleCountTotal>
         <LeadAmplitudeUnitsPerBit>4.88</LeadAmplitudeUnitsPerBit>
         <LeadAmplitudeUnits>��V</LeadAmplitudeUnits>
         <LeadHighLimit>2147483647</LeadHighLimit>
         <LeadLowLimit>268435456</LeadLowLimit>
         <LeadID>V2</LeadID>
         <LeadOffsetFirstSample>0</LeadOffsetFirstSample>
         <FirstSampleBaseline>0</FirstSampleBaseline>
         <LeadSampleSize>2</LeadSampleSize>
         <LeadOff>FALSE</LeadOff>
         <BaselineSway>FALSE</BaselineSway>
         <ExcessiveACNoise>FALSE</ExcessiveACNoise>
         <MuscleNoise>FALSE</MuscleNoise>
         <LeadDataCRC32>2862185152</LeadDataCRC32>
         <WaveFormData>
+//6//r/+v/4//j/+P/4//j/9//2//b/9v/2//b/9//3//f/+P/4//r/+v/7//v/+f/5
//n/+f/5//n/+//7//3//f/8//v/+P/1//X/9P/0//X/9v/3//T/8//y//P/+P/7//z/
/P/6//n/+P/3//T/8f/v/+//8f/w/+7/7f/t/+3/7P/r/+n/6f/p/+n/6//r/+r/6v/q
/+r/6v/q/+r/6//r/+r/6v/q/+z/7v/s/+//8//4/wcAGgA3AFsAfwCbALQAywDVANEA
yADAAK8AmQCCAFEAAQCz/4z/ef9u/3P/iP+X/6L/sv/B/8z/1P/c/97/3//h/+L/4//l
/+b/5v/m/+b/6P/o/+n/6f/p/+r/6v/r/+v/6//s/+z/7v/u/+7/7v/u/+7/7//v/+//
8P/x//H/8f/x//L/8v/z//P/8//z//P/9f/2//b/9v/2//f/+f/7//z//P/8//z/+//7
//7///8BAAIAAgAEAAcACAAJAAsADQANABAAEgAUABYAFgAYABoAHAAeACAAIgAjACMA
JQAnACcAKAApACkAKQArACsAKwAsACsAKgApACYAJQAlACUAIwAiACIAIgAhAB8AHgAc
ABsAGQAYABgAFwASABAADgANAA0ACQAHAAUABQADAAIAAAD8//r/+f/4//f/9//2//X/
9P/z//P/8//z//P/8//z//P/8v/y//L/8v/y//L/8v/0//T/9P/0//L/8//z//P/9v/2
//b/9v/4//j/+P/6//n/+P/4//f/+f/5//n/+f/5//r/+v/6//z//f/9//3/+//5//j/
9v/2//b/9v/5//n/9//1//b/9v/2//b/9P/0//T/9P/1//T/9P/0//T/9P/1//X/8//0
//T/9P/0//X/9f/1//X/9f/1//X/9f/3//f/9//3//b/9f/0//P/8//y//H/7//v/+//
7//t/+3/7//y//b/+P/5//j/9//2//X/9P/y//H/8v/z//D/7v/t/+3/7f/s/+v/6//r
/+v/6//r/+n/6P/o/+j/6v/q/+r/6v/r/+v/6v/q/+r/7P/s/+7/7f/t//D/+f8KACEA
QwBtAJMAsADJANkA2wDUANIAzwDFALYAlwBXAP//sv+R/37/b/92/43/nP+o/7n/yP/Q
/9j/3P/f/+H/4v/j/+b/6P/p/+r/6f/q/+n/6f/p/+n/6v/q/+z/7f/u//D/7v/w//D/
8P/y//L/8v/z//H/8f/y//P/8//z//P/9P/2//f/9//3//b/9f/2//b/9v/2//b/9//3
//n/+v/6//v//P/8//3//v///wEAAgACAAQABwAIAAkACwANAA0ADgAQABIAFAAYABoA
HAAeACIAJAAmACcAKAApACoAKQAtAC8AMAAxADIAMQAwADAALgAuAC4ALAAtAC0ALQAr
ACoAKgAqACkAJQAkACIAIQAgAB4AHQAbABoAGAAWABUAEQANAAsACQAHAAUABAACAAIA
AAD///7/+//7//r/+f/2//X/9f/1//X/9f/1//X/8//y//L/8v/0//T/9P/0//L/8v/y
//L/9P/1//X/9f/2//b/9v/2//b/9v/2//j/+P/4//n/+f/5//n/+f/5//v//P/8//z/
/P///////f/8//r/+v/6//r//P/9//z/+//6//r/+v/6//r/+v/6//r/+f/4//j/+P/4
//j/+f/5//n/+v/6//r/+v/7//v/+//7//v/+//7//v//f/9//3/+//6//n/+P/3//f/
9v/1//X/9f/1//X/9//3//n//P8BAAIAAgAAAP3//P/7//r/+f/3//f/9//1//L/8P/v
//H/8P/v/+//7f/t/+3/7f/t/+z/7P/s/+3/7v/v//D/7//v/+7/7v/w//D/8v/0//P/
8f/0////FAAvAFMAfwCjAL4A0wDhAOMA4gDgANkAzwDEAKsAawAPAMD/mf+I/3f/fv+X
/6j/sv/D/9L/2P/e/+L/5//p/+r/6//t/+7/7v/u/+3/7v/t/+3/7//v//D/8P/x//H/
8f/y//D/8v/y//L/8//0//X/9//1//X/9v/3//n/+f/5//r/+f/5//j/9//3//f/+f/6
//z//P/8//3/+//9//7//v8BAAIAAgADAAIAAwAFAAYABgAIAAsADAAPABEAEwATABQA
FgAYABoAHgAgACIAJAAmACgAKgArACsALQAvAC8AMQAzADQANQA3ADcANwA4ADYANgA2
ADQANQA1ADUAMwAwADAAMAAvAC8ALgAsACsAJgAkACMAIQAeABwAGgAZABcAEwARAA8A
CwAJAAgABgAGAAQAAwACAP3//f/8//v/+v/5//n/+f/3//f/9//3//n/+P/4//j/+P/4
//j/+P/2//b/9v/2//j/+f/5//n/+P/4//j/+P/4//j/+P/6//z//P/9//3/+//7//v/
+//9//7//v/+//z//f/9//3//f/9//3//f/8//7//v/+//7//v/9//3/+//5//v//P/9
//7//P/8//z//P/7//r/+v/6//r/+v/7//v/+//8//z//P/+//////////7//f/8//v/
+//9//3//f/9//z/+//6//f/9//2//X/9//3//f/9//1//X/9//6////AAAAAP7//f/8
//v/+v/3//X/9f/1//T/8v/x//H/7//u/+3/7f/v/+//7//v/+//7v/u/+7/7P/s/+z/
7P/v/+//7v/u/+7/8P/u/+7/8f/x//T/AQAWADMAVQB9AKEAugDTAN8A4wDkAOIA1QDF
ALYAmQBdAAMAtv+X/4b/df96/5H/ov+w/8P/0P/U/9z/4v/l/+f/6P/p/+f/6P/o/+j/
6P/q/+r/6//p/+n/6v/q/+3/7f/t/+7/7v/w//D/8P/u/+7/7v/v//H/8f/y//P/8//z
//P/9P/0//X/9f/1//X/9f/3//j/9v/2//b/9//5//v//P/8//3//v/+////AAABAAMA
BAACAAQABwAIAAkACwANAA0AEgAUABYAGAAYABoAHAAeACAAIgAkACUAKQArAC0ALQAu
AC8ALwAvADMAMwAzADQAMgAyADIAMAAwADEAMgAxAC4ALgAuAC0AKQAoACYAJQAiACAA
HwAdABoAGAAWABUAEwAPAA0ACwAHAAUABAACAAAA/v/9//z/+f/5//j/9//0//P/8//z
//H/8f/x//H/8//y//L/8v/w//D/8P/w//L/8v/y//L/8P/x//H/8f/y//L/8v/y//L/
8v/y//T/8v/y//P/8//z//P/8//z//H/8v/y//L/9P/1//X/9f/1//X/9//4//f/9v/1
//T/9v/3//b/9f/0//T/9P/0//T/9P/0//T/8//y//L/8v/y//L/8//z//X/9v/2//b/
9v/3//f/9//3//f/9//3//X/9//3//f/+f/4//f/9v/z//P/8v/x/+//7//v/+//7//v
//H/9P/5//r/+v/4//X/9P/z//L/8f/v/+//7//s/+r/6f/p/+n/6P/n/+f/5//n/+f/
5//n/+b/5v/m/+j/6P/o/+j/5//n/+b/5v/m/+j/6P/q/+n/6//s//P/CAAjAEMAawCP
AKoAvwDNANUA1gDSAMUAsQCgAIsAXQANALz/k/9+/2v/bv+H/5r/qv+9/8z/0v/W/9r/
3f/f/+D/4f/h/+L/4v/i/+D/4v/i/+P/5f/l/+b/5v/n/+f/5//o/+b/6P/o/+j/6v/q
/+r/6//r/+v/7P/t/+//7//v//D/7v/v/+//7//v/+//8f/y//T/9P/0//X/8//1//b/
9v/3//j/+P/5//z//f///wAA/v8AAAMABAAHAAkACwALAAwADgAQABIAFgAYABoAHAAe
ACAAIgAjACMAJQAnACcAKQArACwALQAtAC0ALQAuAC4ALgAuACwALQAtAC0AKwAoACgA
KAAnACcAJgAkACMAHgAcABsAGQAWABQAEgARAA0ACQAHAAUAAQD///7//P/8//r/+f/4
//P/8//y//H/8v/x//H/8f/v/+//7//v/+3/7P/s/+z/7P/s/+z/7P/s/+z/7P/s/+z/
7f/t/+3/7P/s/+z/7P/s/+z/7P/u/+7/7v/v/+//7f/t/+3/7f/t/+7/7v/u/+7/7//v
/+//7//v/+//7//y//L/8v/w//D/8P/w/+//7//t/+v/6//s/+3/7v/s/+z/7P/s/+3/
7P/s/+z/7P/s/+3/7f/t/+7/7v/u//D/8f/x//H/8P/v/+7/7f/u//H/8v/z//H/8P/v
/+7/6//r/+r/6f/p/+n/6f/p/+n/6f/r/+7/8f/y//L/8P/t/+z/6//q/+f/5f/l/+X/
5P/i/+H/4f/h/+D/3//f/+H/4f/h/+H/3//e/97/3v/e/97/3v/e/9//3//e/97/3v/g
/+D/4P/h/+X/7P/9/xYAMwBXAH0AmQCyAMMAyQDHAMIAtgCfAIcAdABJAPv/r/+K/3f/
Yv9j/3z/jf+a/6z/vf/G/8z/0v/W/9j/2f/Z/9n/2f/a/9r/2v/a/9z/3P/d/93/3f/e
/97/4f/h/+H/4v/g/+L/4v/i/+L/4v/i/+P/4//j/+T/5f/l/+X/5f/m/+j/6f/p/+n/
5//n/+n/6v/q/+r/6v/r/+v/7f/u/+7/7//w//D/8f/0//X/9//4//j/+v/9//7//f//
/wEAAQAGAAgACgAMAAwADgAQABIAFgAYABoAGwAcAB0AHgAdACAAIQAhACEAIQAhACEA
IgAgACAAIAAeAB8AHwAfAB0AGgAaABoAGQAXABYAFAATABIAEAAPAA0ACgAIAAYABQAF
AAEA///9//n/9//2//T/8v/w/+//7v/s/+3/7f/t/+v/6f/o/+f/5v/n/+j/6f/n/+b/
5v/m/+T/5P/k/+T/5v/m/+b/5v/m/+f/5//n/+j/6P/o/+j/5v/m/+b/6P/o/+j/6f/p
/+v/6//r/+v/6//s/+z/7P/s/+3/7f/t/+3/7f/t/+3/7v/s/+z/7P/s/+z/6//r/+n/
5//n/+j/6f/q/+r/6v/q/+r/5//m/+b/5v/n/+j/6v/r/+n/6v/q/+r/6v/r/+v/6//t
/+3/7f/t/+v/7f/t/+3/7f/s/+v/6v/n/+f/5v/l/+f/5//n/+f/5//n/+n/7P/u/+7/
7f/q/+v/6v/p/+j/5f/j/+P/4//i/+D/3//f/+H/4P/f/9//3f/d/93/3f/f/97/3v/e
/9z/3P/c/9z/3//f/97/3v/g/+D/4P/g/+H/4//u/wEAHAA9AGMAhwChALYAwwDDAL0A
tACkAIsAeQBgACMAz/+T/3r/af9g/3H/iP+V/6T/tv+//8b/zv/U/9b/2f/b/9z/3f/c
/9z/2//a/9r/3P/c/93/3//f/+D/4P/h/+H/4f/i/+L/5P/k/+T/5P/k/+T/5f/l/+X/
5v/n/+n/6f/p/+r/6P/p/+n/6f/r/+v/7f/u/+7/7v/u/+//7//x//L/8v/z//T/9P/1
//b/9//5//r/+v/8////AAABAAMABQAFAAgACgAMAA4AEgAUABYAGAAZABoAGwAbAB0A
HwAhACEAIAAhACEAIQAjACMAIwAkACIAIgAiACAAHwAfAB8AHQAcABwAHAAbABkAGAAW
ABUAFAASABEADwAOAAwACgAJAAcAAwABAP/////9//z/+v/2//T/8//y//H/8f/w/+//
7v/t/+3/7f/t/+3/7f/t/+3/7P/s/+z/7P/s/+z/7P/u/+7/7v/u/+7/7//v/+//7v/u
/+7/7v/v//D/8f/0//L/8v/z//P/9f/1//X/9f/1//b/9v/2//T/9f/1//X/9v/2//b/
9v/2//X/9f/z//H/8f/y//P/9P/y//L/8v/y/+//7v/u/+7/7//w//L/8//z//T/9P/0
//b/9//3//f/9f/1//X/9f/1//f/9//3//f/9v/1//T/8f/x//D/7//x//H/8f/x//H/
8f/z//b/9//4//j/9v/z//L/8f/w/+//7f/t/+3/6v/o/+f/5//p/+j/5//n/+f/5//n
/+f/6f/o/+j/6P/o/+j/6P/o/+n/6f/o/+j/7P/s/+j/6P/t//H//P8PACgASQBxAJMA
qwDAAM8AzQDHAL4ArgCXAIEAXgAZAMX/j/96/2v/av99/5D/nf+u/77/yf/S/9j/3P/g
/+H/4//k/+X/4//k/+T/5P/l/+j/6f/r/+v/6//s/+z/7f/t/+3/7v/u//D/8P/w/+7/
7v/u/+//8f/x//L/8//x//H/8f/y//L/8//z//P/9P/1//j/+v/4//j/+P/5//n/+//8
//z//f/+//7///8AAAEAAwAEAAQABgAJAAoACwANAA8ADwASABQAFgAYABwAHgAgACIA
IgAkACYAJwApACsALQAtACwALQAtAC0ALwAvAC8AMAAvAC4ALQAqACkAKQApACcAKAAo
ACgAJwAlACQAIgAhAB8AHgAeAB0AGgAYABYAFQAVABEADwANAAsACQAIAAYAAgAAAP//
/v/9//3//P/7//z/+//7//v/9//3//f/9//5//j/+P/4//r/+v/6//r//P/8//z//P/6
//v/+//7//z//P/8//z//f/+////AgABAAAAAAD//wEAAQABAAEA//8AAAAAAAACAAEA
AwACAAIAAgACAAIAAQABAP///f/9//7///8AAP7//v/+//7//f/8//z//P/+//7/////
//3//v/+//7/AAABAAEAAQD//////////wEAAwADAAMAAwACAAEAAAD9//3//P/7//v/
+//7//v/+f/5//v//v8BAAIAAgAAAAEAAAD///7/+//5//n/+f/6//j/9//3//X/9P/z
//P/8f/x//H/8f/z//L/8v/y//D/8P/w//D/8f/x//D/8P/2//b/9v/2//X/9//6/wcA
GgAxAFUAfwCfALYAywDbANsA1gDUAM8AwQCwAIkAPwDl/6b/kf+A/3P/gv+X/6T/sP/B
/87/1v/g/+T/5f/n/+j/6f/p/+r/6v/q/+v/7v/v//H/8f/x//L/8v/x//H/8f/y//T/
9v/2//b/9P/0//T/9f/3//f/+P/5//f/9//3//j/+v/7//v/+//5//n/+//8//v/+v/5
//n//P///wEAAgABAAIAAgADAAQABQAHAAgACAAKAA0ADgANAA8AEQARABQAFgAYABoA
HgAgACIAJAAkACYAKAApAC0ALwAxADEAMAAxADEAMQA1ADUANQA2ADQANAA0ADIAMwAz
ADMAMQAyADIAMgAxAC0ALAAqACkAKAAmACUAIwAiACAAHgAdABsAFwAVABMAEwARABAA
DgALAAgABgAEAAIAAwADAAMAAgABAAEAAQD9//3//f/9//7//v///wAA///+//3//P/9
//7///8AAP7//////////v/+//7//v///wAAAQAEAAIAAgADAAMABQAFAAUABQAFAAYA
BgAGAAQABgAGAAYABgAGAAcABwAFAAMABAAEAAQABAAEAAQABAAEAAMAAgACAAIAAgAC
AAMAAwAFAAYABgAGAAQABQAFAAUABQAFAAUABQAFAAcABwAHAAUABAADAAIA//////7/
/f/9//3//f/9//7///8CAAYABwAIAAgABgAFAAQAAwACAP///f/9//3/+v/4//f/9//5
//j/9//3//X/9f/1//X/9f/0//T/9P/2//b/9v/2//X/9f/0//T/9v/6//r/+v/7//v/
AAAPACYARQBrAJUAtQDKAN0A5wDnAOYA4ADXAMsAvACVAEkA6/+u/5f/hv99/4z/of+u
/77/z//Y/97/5P/q/+3/7//w//H/8f/y//L/8v/y//T/9P/1//f/9//4//j/+P/3//b/
9v/4//r/+v/6//r/+v/6//v/+f/5//r/+//9//3//f/+//7//////////////wEAAgAC
AAIAAgADAAEAAwAEAAQABwAIAAgACQAKAAsADQAOAAwADgARABIAFQAXABkAGQAcAB4A
IAAiACQAJgAoACoALAAuADAAMQAzADUANwA3ADoAOwA7ADsAOwA7ADsAPAA+AD4APgA8
ADkAOQA5ADcAOAA4ADgANwA0ADIALwAtACoAKAAnACUAJAAiACAAHwAbABcAFQATABEA
DwAOAAwACAAGAAUABAADAAMAAgABAAAA/////////f/9//3//f/9//z//P/8//r/+v/6
//r/+v/6//r/+v/8//3//f/9//z//P/8//z//P/8//z//v/8//z//f/9//3//f/9//3/
/v8AAAEAAgAAAP///////wIAAgACAAIAAgABAAEA///9//3//v///wAA/v/+//7//v/9
//z//P/8//7//v////////8AAAAAAAAAAAEAAQABAAEAAQABAAEAAQADAAMAAwABAAAA
///+//v/+//6//n/+//7//v/+//5//n/+//+/wEAAgACAAAAAQAAAP///v/5//f/9//3
//b/9P/z//P/8//y//H/8f/v/+//7//v//H/8P/w//D/7v/u/+7/7v/v/+//7v/u//D/
8P/y//L/8//z//r/CQAiAEEAZwCPAK8AxgDXAN8A4wDiANwA0QC/AK4AiwBHAO3/rv+X
/4L/d/+G/53/rP++/8//1v/c/+L/5P/n/+n/6v/r/+v/7P/s/+z/7P/u/+7/7//v/+//
8P/w/+//7//v//D/8v/0//T/9P/y//L/8v/z//X/9f/2//f/9//3//f/+P/2//f/9//3
//j/+f/8//7//v/+//7////9////AAAAAAMABAAEAAUABAAFAAcACAAKAAwADwAQAA8A
EQATABMAGAAaABwAHgAgACIAJAAmACgAKgAsAC0ALwAxADMAMwA2ADcANwA3ADsAOwA7
ADwAPAA8ADwAOgA5ADkAOQA3ADYANgA2ADUAMwAyADAALwAsACoAKQAnACIAIAAeAB0A
GQAVABMAEQAPAA0ADAAKAAYABAADAAIA//////7//f/+//3//f/9//n/+f/5//n/+//6
//r/+v/6//r/+v/6//r/+v/6//r/+P/5//n/+f/4//j/+P/4//r/+v/6//z/+v/6//v/
+//7//v/+//7//v//P/8//z/+//7//r/+f/6//v//P/9//7//P/8//r//P/8//z//P/9
//3/+//5//j/+P/4//j/+v/6//r/+v/5//j/+P/4//j/+P/5//n/+//8//z//P/8//3/
/f/9//3//f/9//3/+//9//3//f/9//z/+//6//n/+f/4//f/9//3//f/9//3//f/+f/8
////AAAAAP7//f/8//v/+v/5//f/9//3//T/8v/x//H/8f/w/+//7//v/+//7//v/+//
7v/u/+7/7v/u/+7/7v/t/+3/7P/s/+z/7v/w//D/7//x//T//f8SAC8AUQB5AJ8AuADL
ANkA3wDgANgAywC3AKQAiwBZAAMAuv+X/4T/c/96/5P/pv+4/8n/1P/Y/97/5P/l/+f/
6P/p/+n/6v/q/+r/6P/q/+r/6//t/+3/7v/u/+3/7f/t/+7/8P/y//L/8v/y//L/8v/z
//H/8f/y//P/9f/1//X/9v/0//X/9f/1//f/9//5//r/+v/6//r/+//5//v//P/8////
AAAAAAEAAAABAAMABAAEAAYACQAKAA0ADwARABEAEgAUABYAGAAcAB4AIAAiACQAJgAo
ACkAKwAtAC8ALwAyADMAMwAzADMAMwAzADQANgA2ADYANAAzADMAMwAxADAAMAAwAC8A
LwAuACwAKwAoACYAJQAjAB4AHAAaABkAFQARAA8ADQALAAkACAAGAAYABAADAAIA/f/9
//z/+//6//n/+f/5//f/9//3//f/9//2//b/9v/2//b/9v/2//T/9P/0//T/9v/3//f/
9//3//b/9f/0//T/9P/0//b/9v/2//f/9//3//f/9//3//n/+v/6//r/+P/5//n/+f/5
//n/+f/5//r/+v/6//r/+v/6//r//f/9//v/+f/6//r/+v/6//n/+P/3//b/9v/2//f/
+P/2//b/9//3//n/+v/6//r/+v/7//v/+//5//n/+f/5//v//f/9//3/+//6//n/+P/3
//f/9v/1//f/9//3//f/9f/1//f/+v/9//7//v/8//n/+P/3//b/9f/z//P/8//y//D/
7//v/+3/7P/r/+v/7P/t/+7/7//u/+z/6//q/+z/7P/s/+z/7f/t/+z/7P/q/+z/7v/s
/+3/7//0////FAAvAFMAeQCbALIAxwDRANMAzgDEAK8AlwCEAGkALQDZ/6D/if92/2v/
fP+T/6L/sv/F/9D/2P/e/+L/5P/l/+X/5f/n/+j/6P/o/+j/6v/q/+v/6f/p/+r/6v/r
/+v/6//s/+z/7v/u/+7/8P/w//D/8f/x//H/8v/z//P/8//z//T/9v/3//f/9//2//X/
9v/2//b/9v/2//f/9//5//r/+v/7//z//P/9/wAAAQADAAQAAgAEAAcACAAJAAsADQAN
ABAAEgAUABYAFgAYABoAHAAgACIAJAAlACUAJwApACkALAAtAC0ALQAtAC0ALQAuACwA
LAAsACoAKwArACsAKQAnACYAJQAjACIAIgAhACEAIAAeAB0AGwAWABQAEgARABEADQAL
AAkABwAFAAQAAgAAAP7//f/8//n/+f/4//f/9v/1//X/9f/1//X/9f/1//P/8v/y//L/
9P/0//T/9P/y//L/8v/y//L/8//z//P/9P/0//T/9P/0//T/9P/2//b/9v/3//f/9//3
//f/9//1//b/9v/2//j/+f/5//n/9//3//f/9//4//j/+P/4//j/9//2//b/9v/2//b/
+f/5//f/9f/0//T/9P/0//L/8v/y//L/8//y//L/8v/y//L/8//z//X/9v/2//b/9P/1
//X/9f/1//X/9f/1//b/+f/6//v/+P/2//T/8v/y//P/8//z//H/8f/x//H/8f/x//P/
9v/5//r/+v/4//X/9P/z//L/7//t/+3/7f/s/+r/6f/p/+n/6P/n/+f/6P/p/+r/6//q
/+j/5//m/+f/6P/p/+r/6f/p/+j/6P/m/+r/6v/q/+3/8f/6/w8AJgBFAG0AkQCrAMAA
zwDNAMcAvACqAJMAfQBgACMAz/+V/37/b/9m/3X/iv+X/6j/uv/F/9D/2P/c/+D/4v/j
/+P/4//j/+T/5P/k/+T/5v/m/+f/5//n/+j/6P/r/+v/6//s/+r/7P/s/+z/7P/s/+z/
7f/t/+3/7v/v/+//7//v//D/8P/x//H/8f/v/+//8f/y//P/9P/1//f/9v/3//f/9v/5
//r/+v/7//z//f///wAA/v8AAAMABAAGAAkADAANAA4AEAASABQAFAAWABgAGgAcAB4A
IAAhACEAIwAlACUAKAApACkAKQAqACkAKAAoACgAKAAoACYAJQAlACUAIwAgACAAIAAf
AB8AHgAcABsAGAAWABUAEwARABAADwAPAA8ACwAJAAcABQADAAIAAAD+//z/+//6//X/
9f/0//P/8v/x//H/8f/w//H/8v/z//D/7v/t/+z/7//w//H/8v/w//D/8P/w//D/8f/x
//H/9P/0//T/9P/0//T/9P/2//b/9v/3//f/9//3//f/9//3//j/+P/4//j/+f/5//n/
+f/3//X/+P/4//j/+P/4//f/9//1//P/8v/y//L/8v/0//T/9P/0//P/8v/y//L/9P/0
//X/9f/z//T/9P/0//T/9f/1//X/9f/1//X/9f/1//f/9//3//f/9v/1//T/8f/x//D/
7//v/+//7//v/+//7//x//T/9f/2//b/9P/1//T/8//y/+3/6//r/+v/6v/o/+f/5//p
/+j/5//n/+f/5//n/+f/5//m/+b/5v/m/+b/5v/m/+X/5f/k/+T/6P/o/+j/6P/r/+3/
9v8HAB4AOQBfAIMAnQC2AMkAzwDLAMYAwgC3AKcAjABVAP3/s/+O/3n/av9v/4b/l/+i
/7L/v//G/87/1P/Y/9v/3f/e/9//3//g/+D/4P/i/+T/5P/l/+f/5//o/+j/6P/n/+b/
5v/o/+r/6v/q/+j/6P/o/+n/6//r/+z/7f/t/+3/7f/u/+3/7f/s/+v/7P/t//D/8v/w
//D/8P/x//H/8//0//T/9f/2//b/9//4//n/+//8//7/AAADAAQAAwAFAAcABwAKAAwA
DgAQABIAFAAWABgAGAAaABwAHQAgACMAJgAnACcAJwAmACUAJwAnACcAKAAoACgAKAAm
ACMAIwAjACEAIgAiACIAIQAfAB4AHAAbABgAFgAVABMAEAAOAAwACwALAAcABQADAAMA
AQAAAP7//P/6//n/+P/1//X/9P/z//D/7//v/+//7f/t/+3/7f/t/+z/7P/s/+z/7P/s
/+z/7P/s/+z/7P/t/+//8P/x//D/8P/w//D/8//0//X/+P/2//b/9//3//f/9//3//f/
9//4//j/+P/4//f/9//4//j/+P/4//j/9//3//X/8//z//T/9f/2//T/9P/0//T/9f/0
//T/9P/0//T/9f/1//X/9v/2//b/9P/1//X/9f/1//X/9f/1//X/9//3//f/+f/4//f/
9v/y//H/7//t/+3/7f/t/+3/7f/t/+//8v/3//j/+P/2//X/9P/z//L/7f/r/+v/6//q
/+j/5//n/+n/6P/n/+f/5f/l/+X/5f/l/+T/5P/k/+T/5P/k/+T/5f/l/+T/5P/m/+b/
6P/o/+n/6f/w////FgAzAFsAgwChALgAzQDVANUA0gDMAMMAuQCoAH0ALwDV/5z/h/90
/2v/fv+V/6D/qv+5/8T/zv/W/9r/3f/f/+D/4f/f/+D/4P/g/+D/4v/i/+P/4//j/+T/
5P/l/+X/5f/m/+b/6P/o/+j/6P/o/+j/6f/p/+n/6v/r/+v/6//r/+z/6v/r/+v/6//t
/+3/7//w/+7/7v/u/+//7//x//L/8v/1//b/9v/3//b/9//5//r/+v/8////AAABAAMA
BQAFAAoADAAOABAAEgAUABYAGAAYABoAHAAdACEAIwAlACUAJgAnACcAJwArACsAKwAs
ACwALAAsACoAKAAnACYAIwAkACQAJAAjAB8AHgAcABsAGgAYABcAFQAQAA4ADAALAAcA
AwABAP///f/7//r/+P/0//L/8f/w/+//7//u/+3/7P/r/+v/6//n/+f/5//n/+n/6P/o
/+j/5v/m/+b/5v/o/+j/6P/o/+j/6f/p/+n/6P/o/+j/6P/q/+r/6v/s/+z/7P/t/+3/
7f/r/w==
         </WaveFormData>
      </LeadData>
      <LeadData>
         <LeadByteCountTotal>10000</LeadByteCountTotal>
         <LeadTimeOffset>0</LeadTimeOffset>
         <LeadSampleCountTotal>5000</LeadSampleCountTotal>
         <LeadAmplitudeUnitsPerBit>4.88</LeadAmplitudeUnitsPerBit>
         <LeadAmplitudeUnits>��V</LeadAmplitudeUnits>
         <LeadHighLimit>2147483647</LeadHighLimit>
         <LeadLowLimit>268435456</LeadLowLimit>
         <LeadID>V3</LeadID>
         <LeadOffsetFirstSample>0</LeadOffsetFirstSample>
         <FirstSampleBaseline>0</FirstSampleBaseline>
         <LeadSampleSize>2</LeadSampleSize>
         <LeadOff>FALSE</LeadOff>
         <BaselineSway>FALSE</BaselineSway>
         <ExcessiveACNoise>FALSE</ExcessiveACNoise>
         <MuscleNoise>FALSE</MuscleNoise>
         <LeadDataCRC32>588679107</LeadDataCRC32>
         <WaveFormData>
AAAAAAAAAAABAAEAAQABAAEAAQABAAAAAAAAAAAAAAAAAAEAAQABAAMAAwADAAMAAwAC
AAEAAAADAAMABAAFAAYABwAHAAYABAADAAMAAwAFAAUABQAFAAQAAQAAAAAAAgAFAAcA
BQADAAIAAAD///3/+v/5//j/+P/3//f/9f/1//X/9P/z//H/8f/x//H/8v/y//L/8f/x
//H/8v/y//L/8v/y//L/7//v/+7/7f/q/+7/8v/5/wMAFAAuAE0AcACWAL4A5AAAAQIB
/AD0AOAAvgCcAG4AKADi/7v/qP+V/5b/o/+q/6//u//J/9L/2//g/+P/5P/l/+f/5//n
/+f/6P/o/+j/6P/o/+n/6f/q/+r/6//r/+v/6//s/+z/7v/u/+7/7v/u/+//8P/w//D/
8P/x/+//8P/w//D/8v/y//L/8//x//H/8v/y//L/8//z//P/9f/3//f/9//3//f/9//2
//n/+v/7//v//f/+//7///8CAAMABgAGAAcACAAHAAgACgAMAA4AEAAQABEAFAAUABMA
FgAYABgAFwAYABkAGQAbABsAGwAbABoAGQAYABcAFQAUABMAEwATABMAFAAUABIAEQAQ
ABAADwAPAA4ADgAMAAoACQAHAAUABAAEAAUAAwACAP///v/8//v/+//6//r/+f/3//b/
8//z//P/8v/y//L/8//0//L/8v/y//L/8v/y//L/8//1//X/9f/0//T/9P/1//b/9v/3
//f/9//5//v/+//6//j/+f/6//v//f/9//3//P/8//z//f/+////////////AQD///7/
/f/8//v/+v/7//z/+//6//z//P/8//v/+//7//v/+//7//v/+v/6//r/+v/6//z//f/9
//3//f/9//3//f/+//z//P/8//3///8AAAEAAgABAAEAAAD+//7///8AAAEA////////
///9//3//v8AAAUABwAFAAMAAgAAAP///f/6//n/+P/2//X/9f/z//P/8//y//H/8f/x
//H/8f/w/+7/7v/t/+3/7//w//D/8P/w//D/8P/v//H/8P/x//D/7v/s//H/9/8GABoA
NwBeAIoAuADkAAwBHgEiASIBIgEYAQIB4ACmAEwA+//M/63/kv+T/6T/r/+3/8P/0P/X
/97/4//k/+X/5//n/+j/6f/r/+z/6v/q/+r/6//p/+r/6v/r/+z/7f/u//D/7v/w//D/
8P/y//L/8//0//L/8v/y//P/8//0//T/9P/2//b/9v/3//X/9f/2//b/+P/5//n/+f/3
//n/+f/5//r/+//8//z//f/+//////8BAAIAAgADAAYABwAKAAoACgAMAAwADgASABQA
FgAYABkAGwAfACAAIAAiACMAIgAmACgAKgArACwAKwAqACkAKQApACkAKQApACgAJwAn
ACUAJQAmACYAJAAjACIAIgAgAB8AHQAcABwAGgAZABcAFgAUABMAEwAQAA4ACgAIAAgA
BwAHAAYABAADAAEAAAD9//3//f/8//3//P/8//z//P/8//z//P/8//z//P/9//v/+//7
//r//P/8//3//v/+////////////AQABAAAAAAABAAIAAwADAAMAAwACAAMABAAGAAgA
BwAJAAkABwAGAAYABgAGAAYABwAIAAcABgAEAAQABAADAAQABQAGAAcABgAFAAMAAgAC
AAIAAgAEAAUABQAFAAUABwAHAAcACAAIAAgACAAJAAcACAAJAAoACQAJAAgABgAHAAcA
BwAHAAcABwAHAAcABQAFAAYACAALAA0ACwAJAAgABgAFAAMAAgABAAAA/v/7//v/+f/5
//n/+P/3//f/9//3//f/9v/0//T/8//z//T/9v/3//j/9v/2//b/9f/1//T/9f/0//L/
8P/x//n/CAAiAEcAdACiANAAAAEoAUQBUAFWAVgBUgFCASAB3AB2ABcA3P+3/5j/l/+s
/7f/v//L/9j/4f/k/+f/6v/r/+3/7f/v/+//8P/w/+7/7v/u/+//7//w//D/8f/x//H/
8f/y//D/8v/y//L/8//0//b/+P/2//b/9v/3//n/+v/6//r/+P/4//j/+f/5//n/+v/6
//z//f/9//3//P/9//z/+//+////AAAAAAEAAgADAAMAAwAEAAQABQAHAAkADQAOABAA
EgASABQAGAAaABwAHgAgACEAJAAkACUAKAAqACoALQAuAC8ALwAvAC8ALwAvADEAMQAx
ADEAMQAwAC8ALwAtAC0ALgAuAC4ALQAsACwAKQAnACQAIgAiACAAHwAdABgAFgAVABUA
EQAQAA0ADAAKAAkACQAIAAQAAwABAAAA/////////v/9//z//P/8//z//P/8//z//P/8
//z//f/9//3//f/8//z//P/9//7//v/////////9///////+/wAAAQACAAMAAQABAAEA
AAACAAIAAwAEAAUABQAFAAUABQAFAAUABAAEAAQABgAGAAYABgAEAAQAAgAAAAEAAgAD
AAMAAQABAAEAAQABAAEAAAAAAAAAAAAAAAIAAQABAAEAAQACAAMABAAGAAUABAADAAMA
BQAGAAcACAAJAAkACAAGAAMAAwADAAMABQAFAAUABQABAAEAAgAEAAkACwAJAAcABgAE
AAMAAQD+//3//P/6//v/+//5//n/+P/2//T/8//1//X/9f/0//L/8v/x//H/8f/y//L/
8v/0//T/9P/z//P/8v/x/+7/7P/s/+//9/8KACIAQwBuAJwAzAD8ACQBQAFOAU4BRAEy
ARgB9gC4AF4ACwDa/7P/lv+V/6b/sf+9/83/2P/f/+T/5//o/+n/6//r/+n/6f/q/+r/
6v/q/+r/6//q/+r/6f/p/+r/6//s/+7/7v/w//D/8P/w//D/8f/y//L/8v/y//P/8f/y
//L/8v/0//T/9P/1//X/9f/2//b/9P/1//X/9f/3//n/+f/5//j/+f/6//r/+//8//3/
/f///wAAAAABAAIAAwAGAAYACAAKAAoADAAOABAAEgAUABYAFwAaABoAHQAgACIAIgAj
ACQAJQAlACkAKQApACkAJwAnACcAJwApACgAJwAnACUAJQAmACYAIgAhACAAIAAgAB8A
HQAcABsAGAAWABMAEgAQAA8ADwALAAoABwAGAAIAAQABAAAAAAD///3//P/5//n/+f/4
//f/9v/2//b/9v/2//b/9v/0//T/9P/1//f/9//3//b/9P/0//X/9v/4//n/+f/5//f/
+f/5//j/9v/3//j/+f/7//v/+//6//r/+v/7//z//f/9//3//f/9//3///8AAP7//v/+
//7/AAAAAP7//P/8//z//P/7//3//f/9//3//f/9//z//P/6//r/+v/8//7///8AAAEA
////////AAACAAIAAgADAAEAAgADAAQABQAFAAQAAgABAAEAAQABAAEAAQABAAEA////
/wAAAgAHAAkABwAFAAIAAAD///3//P/7//r/+P/1//X/8//z//P/8v/x//H/8f/x//H/
8P/u/+7/7f/t/+//8P/w//D/7v/u/+7/7f/v/+7/7//u/+z/6v/r//H/AAAYADcAXgCK
ALgA5AAMASoBNgE0ASgBEgH4ANoAqgBcAA0A2P+x/5L/j/+g/6//u//L/9j/2//g/+P/
5P/l/+f/5//p/+n/6v/q/+n/6P/n/+f/6f/q/+r/6//t/+3/7f/u/+3/7v/t/+z/7v/u
/+//8P/w//D/8P/x//H/8v/y//L/8v/y//L/8//z//P/9P/0//b/9//3//f/9f/3//f/
9//4//n/+v/6//v//P/9//3//f/+//7///8CAAMABgAGAAYACAAIAAoADAAOABAAEgAU
ABUAGAAYABkAHAAeAB4AHwAgACEAIQAhACEAIQAhACIAIwAkACUAIwAiACEAIQAfAB8A
IAAgACAAHwAeAB4AGgAZABcAFgAUABIAEQAPAA4ADAALAAsABwAGAAMAAgACAAEAAQAA
APz/+//5//j/+f/5//n/+P/3//b/9v/2//T/9P/0//T/9P/0//T/9f/z//P/8//y//T/
9P/1//b/9P/1//X/9f/1//f/9//2//j/+f/6//v/+f/5//n/+P/4//j/+f/6//v/+//7
//v/+f/5//n/+P/8//3//P/6//r/+v/6//r/+v/4//b/9//4//n/+f/3//f/9//3//n/
+f/4//j/+P/4//j/+v/7//v/+//7//3//f/9//7//f/8//v/+//8//7/AAACAAEAAQAA
AP7//f/9//3//f/9//3//f/9//n/+f/6//z/AQADAAEA///8//r/+f/3//b/9f/0//L/
8f/x/+//7//t/+z/6//r/+3/7f/t/+z/6v/q/+n/6f/r/+z/7P/s/+z/7P/s/+v/6f/o
/+f/5v/m/+r/8f/9/xAALABNAHYAoADMAPQAEAEYARYBBgHuAM4AsACCADwA8v/H/6b/
jf+K/5n/ov+r/7v/y//S/9n/3P/f/9//3//g/9//3//f/+D/4P/i/+L/4v/j/+H/4v/i
/+P/5f/l/+X/5v/k/+b/5v/m/+j/6P/p/+r/6v/q/+r/6//q/+r/6f/o/+n/6v/r/+3/
6//r/+z/7P/s/+3/7f/t/+//8f/x//H/8P/x//L/8v/1//b/9//3//n/+v/6//v/+v/7
//7//v8CAAQABAAGAAcACAAJAAoADAANABAAEAAQABIAEwASABUAFgAXABcAFwAXABcA
FwAVABUAFQAVABUAFAATABMADwAPABAAEAAQAA8ADgAOAA4ADQALAAoACAAGAAUAAwAD
AAIAAgADAAAA/v/6//j/9v/1//X/9P/y//H/7//u/+v/6//r/+r/7P/s/+3/7v/t/+z/
6//q/+r/6v/q/+v/6//r/+v/6v/q/+r/6//s/+7/7//v/+//7f/v/+//7v/u/+//8P/x
//H/8f/x//D/8v/y//P/9P/1//X/9f/1//P/8//z//L/9P/0//b/9v/2//b/9P/0//L/
8P/y//L/8v/x//H/8f/x//H/7//v/+7/7v/v//D/8f/0//P/8//z//P/8//z//P/9P/0
//T/9P/1//X/9v/3//j/+f/5//j/9v/1//X/9f/1//X/9f/1//X/8//z//T/9v/3//n/
9//1//T/8v/x/+//7P/r/+r/6P/p/+n/5//n/+f/5v/l/+X/4//j/+P/4v/k/+T/4//j
/+H/4v/i/+L/4v/i/+L/4f/l/+L/4f/g/97/4P/p//n/EgAuAFMAfACkAMwA7gD+AP4A
9gDkAMgAqACGAFAABADK/6n/kv+F/47/nf+k/7H/v//H/87/1f/Y/9n/2v/b/93/3f/b
/9v/3P/c/9z/3P/c/93/3//g/+D/4f/f/9//3//g/+L/5P/k/+T/5P/k/+X/5v/k/+T/
5P/l/+f/6P/o/+j/5v/m/+b/5//p/+n/6v/q/+r/6//r/+v/6//t/+3/7f/u/+//8P/w
/+//8P/x//H/9f/2//b/9//4//n//P/8//7/AAAAAAIABAAGAAgACgAIAAkADAAMAA0A
EAASABIAEQASABMAEwATABMAEwATABEAEQARABEADwAOAA0ADQANAA0ADgAOAAwACwAK
AAoACQAJAAgACAAKAAgABwAFAAIAAAD////////+//v/+v/2//X/9f/0//T/8//x//D/
8f/x//H/8P/v/+7/7v/u/+7/7v/u/+7/7v/u/+7/7//x//H/8f/w//L/8v/z//T/8//z
//L/8f/z//X/9f/0//T/9f/2//f/9//3//f/9v/4//j/+f/6//n/+f/5//n/+v/6//r/
+v/6//r/+v/4//b/+P/4//j/9//3//f/9//3//X/9f/0//T/9f/2//f/+v/5//n/+f/5
//v/+//7//z//P/8//z//f/7//z//f/+/wEAAQAAAP7//f/9//3//f/9//3//f/9//v/
+//8//7/AAABAP7/+//8//r/+f/3//L/8f/w/+7/7P/r/+j/5//p/+j/5//n/+f/5//n
/+b/6P/o/+f/5//l/+b/5v/m/+b/5v/m/+X/5//m/+P/4v/m/+r/8/8FABwAOABbAIIA
qADOAOwA9gDyAOgA2AC4AJQAbgAyAOj/tv+h/5D/if+U/6H/pv+x/7//x//O/9X/2v/d
/9z/3f/f/9//3//f/+D/4P/i/+L/4v/j/+P/5P/k/+X/5f/l/+X/5v/o/+r/6v/q/+j/
6P/p/+r/7P/s/+z/7f/r/+z/7P/s/+z/7P/s/+3/7//v//D/8P/v/+//7v/t/+//8f/x
//H/8v/z//T/9P/z//T/9f/1//n/+v/6//v//P/9/wAAAAACAAQABAAGAAgACgAMAA4A
DQANAA8ADgARABQAFgAWABYAFgAWABUAFwAXABcAFwAWABUAFAATABEAEAAPAA8ADwAP
ABAAEAAOAA0ADAAMAA0ADQAMAAwADAAKAAkABwAFAAQABAAFAAMAAgD///7/+//5//j/
9v/1//X/9P/0//P/8//z//L/7//u/+7/7v/v//D/8f/y//T/9P/0//X/9//3//f/9v/2
//b/9//4//b/9//3//f/+P/7//z//P/7//v/+//7//3//f/9//z//v/+////AAD/////
AQAAAAIAAgACAAIAAAAAAP7//P/+//7//v/9//3//f/9//3//f/9//z//P/8//z//P/+
//3//f/9//3/////////AAAAAAAAAAABAAEAAgADAAQABwAHAAYABAADAAMAAwADAAMA
AwADAAMAAQABAAIABAAFAAcABQADAAMAAgACAAEA/P/7//r/+P/5//n/9//3//X/9P/z
//P/8//z//P/8v/0//T/8//z//L/8v/x//D/8v/y//L/8f/3//T/8f/w//D/8P/1/wEA
EAAkAEMAbgCWAL4A6gAKARwBHAEcARgBCgHwAMoAhgAsAOf/wv+l/5L/mf+q/7P/u//J
/9L/2//k/+f/6P/p/+v/6//r/+v/7P/s/+7/7v/u/+//7//w//D/8f/x//H/8f/y//L/
9P/0//T/9P/0//X/9v/4//j/+P/5//f/+P/4//j/+v/6//r/+//5//n/+v/6//j/+f/5
//n/+v/9//7///8AAAEAAgACAAEAAgADAAMABwAIAAgACQAKAAsADgAOABAAEgASABQA
GAAaABwAHgAeAB8AIgAiACUAKAAqACoAKQAqACsAKwAtAC0ALQAtACwAKwAqACkAKQAo
ACcAJwAnACcAKAAoACQAIwAiACIAIQAhACAAIAAeABwAGwAZABgAFgAVABUAFQAUABEA
EAANAAsACgAIAAcABwAGAAYABQAFAAUABAADAAIAAgACAAIAAgACAAIAAAAAAAAAAQAD
AAMAAwACAAIAAgADAAQAAgADAAMAAwAEAAcACAAIAAYABwAIAAkACwALAAsACgAMAAwA
DQAOAAsADAAMAAwADAAMAA4ADgAMAAoADAAMAAwACwANAA0ADQANAAsACwAKAAoADAAM
AAwADgAPAA8ADwAPAA0ADQANAA4ADgAOAA4ADwANAA4ADwAQABEAEQAQAA4ADQANAA0A
DQANAA0ADQANAAwADQAPABIAFAAVABIADwAQAA4ADQALAAgABwAGAAQAAQABAP//////
//7//f/9//3//f/9//z//P/8//v/+//7//z//P/8//z//P/8//v/+//8//3/+P/2//b/
+/8FABoAOABdAIoAtgDkABABNAFKAVQBVgFUAUgBMgEGAbQATgD//9L/rf+Y/6P/tP+9
/8v/2f/g/+X/7P/v//D/8f/z//P/8//z//T/9P/y//L/8v/z//T/9v/3//n/+P/3//b/
9v/4//r/+v/6//r/+v/7//z/+v/6//r/+//9//7//v/+//z//P/8//3//f/9//7//v8A
AAEAAQABAP//AQABAAEAAgADAAQABAAFAAYABwAHAAsADAAMAA0ADgAPABIAEgAUABYA
FgAYABwAHgAgACIAIgAjACYAJgApACwALgAuAC8AMAAxADEAMwAzADMAMwA1ADUANQA1
ADQAMgAwAC8ALwAvADAAMAAtACsAKQAoACYAJQAjACIAJAAiACEAHwAbABgAFgAVABMA
EgAPAA4ACgAJAAkACAAGAAUAAwACAAMAAwADAAIA///+//7//v8AAAAAAAAAAP///v/9
//3//f/9//3//P/9//7/AAACAAEAAQAAAP////8BAAEAAAAAAAEAAgADAAMAAwADAAIA
AwAEAAYACAAFAAUABQAFAAYACAAIAAgACAAGAAYABAACAAMABAAFAAUABQAFAAUABQAD
AAMAAgACAAMABAAFAAgABwAHAAcABwAHAAcABwAIAAgACAAIAAkABwAIAAkACgANAA0A
DAAKAAcABwAHAAcABwAHAAcABwAFAAUABgAIAAsADQALAAkACgAIAAcABQAAAP///v/8
//v/+//5//n/+f/4//f/9//3//f/9//2//j/+P/3//f/9v/2//X/9P/2//b/9v/1//X/
9P/z//L/7v/u//X/AQAUADIAWQCCALAA3AAIASwBQgFKAUYBPAEmAQoB4gCeAEQA+//Q
/6n/lP+d/67/uf/J/9f/3P/j/+b/5//q/+v/7f/t/+z/6//r/+r/7P/s/+z/7f/t/+7/
7v/v/+//7//v//D/8P/y//L/8v/w//D/8f/y//T/9P/0//X/9f/2//b/9v/0//T/9P/1
//b/9//5//r/+P/5//n/+f/5//v/+//7//z//f/+//7///8AAAEAAQADAAQABAAFAAYA
BwAKAAoADAAOAA4AEAASABQAFgAYABgAGQAcABwAHwAiACQAJAAlACYAJwAnACsAKwAr
ACsALQAtAC0ALQArACoAKQApACgAKQArACwAKAAnACYAJgAkACMAIQAgAB8AHAAaABcA
FAASABEAEQAPAA4ACwAKAAgABwAHAAYABAADAAEAAAD////////+//3//P/8//z//P/8
//z//P/6//r/+v/7//v/+//7//r/+v/6//v//P/6//v/+//7//v//f/9//z/+v/7//z/
/f/9//3//f/8//7//v///wAAAAD///7//f8AAAEAAgACAAIAAQABAAAAAAAAAAAAAAAC
AAIAAAD+//7//v/+//3//////////////////v/+//7//v/+/wAAAQABAAEAAQADAAMA
AwAEAAYABgAGAAcABgAGAAYABgAHAAcABgAEAAUABQAFAAUAAwADAAMAAwADAAMABAAG
AAcACQAHAAUABAACAAEA///9//3//f/8//r/+f/2//X/9//2//X/9f/1//X/9f/0//T/
9P/z//P/8//0//T/9P/y//L/8v/x//H/8v/z//D/7P/s/+//9/8IACIAQwBsAJgAxADw
ABYBLgE2ATIBIgEKAe4AzgCYAEgA/f/O/6v/kv+V/6b/s//B/9H/2v/d/+L/5//m/+f/
6f/p/+n/6f/q/+r/6v/q/+r/6//r/+z/7P/t/+v/6//r/+z/7v/w//D/8P/w//D/8f/y
//D/8P/w//H/8//0//T/9P/0//T/9P/1//X/9f/2//b/9v/3//f/9//1//f/9//3//j/
+f/6//r/+f/6//v/+////wAAAAABAAIAAwAGAAYABgAIAAgACgAOABAAEgAUABYAFwAa
ABoAGQAcAB4AHgAhACIAIwAjACMAIwAjACMAJAAlACYAJwAmACQAIgAhACEAIQAiACIA
IgAhACAAIAAcABsAGQAYABgAFgAVABMAEAAOAA0ADQALAAoABwAGAAQAAwADAAIA/v/9
//v/+v/7//v/+//6//n/+P/4//j/+P/4//j/+P/4//j/+P/5//f/9//3//b/+P/4//n/
+v/5//n/+P/3//f/+f/5//j/+v/7//z//f/7//v/+//6//v//P/+/wAA////////////
///////+/wAA//8AAP7//v/+//7///8AAP///v8AAAAAAAD///3//f/9//3///////7/
/v/+//7//v8AAAEAAQABAAEAAQABAAEAAgACAAIAAgADAAUABgAHAAgABwAHAAYABAAD
AAMAAwADAAUABQAFAAUAAQABAAIABAAHAAkABwAFAAIAAAD///3/+//7//v/+v/5//n/
9//3//X/9P/z//P/9f/1//X/9P/y//L/8f/x//P/9P/0//T/8v/y//L/8f/x//D/7//s
/+z/7v/x//n/CgAkAEMAagCUAL4A6AAKARoBHAESAf4A4gDCAKIAagAeAOP/vv+h/5L/
m/+o/7P/v//P/9r/4f/m/+f/5v/n/+n/6f/p/+n/6v/q/+z/7P/s/+3/7f/u/+7/7//v
/+//7//w/+7/8P/w//D/8P/w//H/8v/0//T/9P/1//P/9P/0//T/9v/2//b/9//1//X/
9v/2//j/+f/5//n/9//5//n/+f/6//v//P/8////AAABAAEAAQACAAIAAwAEAAUACAAI
AAoADAAMAA4ADgAQABIAFAAWABcAGgAaABoAHAAdABwAHwAgACEAIQAhACEAIQAhAB8A
HwAfAB8AIQAgAB8AHwAcABsAGwAaABkAGQAZABoAGgAZABcAFgAUABIAEQAPAA0ADAAM
AA0ACwAKAAcABgAEAAMAAwACAAAA///9//z//f/9//3//P/7//r/+v/6//j/+P/4//j/
+P/4//j/+f/5//n/+f/4//j/+P/5//r/+v/7//v/+//5//v/+//6//z//f/+////////
/////v/8//z//f/+/wEAAQABAAEAAQABAAEAAAAAAAEAAQABAAEA///+//7//v/+//7/
AAAAAP7//P/8//z//P/7//v/+//7//v/+//7//r/+v/6//r/+v/8////////////////
////AAD+//7//v///wAAAgAEAAYABgAFAAMAAAAAAAEAAgADAAIAAQAAAP///////wAA
AgADAAUAAwABAP7//P/7//n/9//3//f/9v/z//P/8f/x//H/8P/v/+//8P/x//L/8v/w
//D/7//v//H/8v/y//L/8P/w//D/7//t/+7/7f/s//D/9P/9/wsAIAA+AGEAiACwANYA
9AAEAQIB+ADkAMYApACAAEoAAgDK/7H/nv+R/5b/of+q/7f/xf/P/9j/4f/k/+X/5f/l
/+b/5f/n/+f/6P/o/+r/6v/q/+v/6f/q/+r/6//s/+3/7v/w/+//8P/v/+7/8P/w//H/
8v/w//D/8P/x//P/9P/0//T/9P/0//T/9f/z//P/9P/0//b/9//3//f/9f/3//f/9//6
//v//P/8//v//P/9//3///8AAAAAAQAEAAUACAAIAAgACgAKAAwADAAOABAAEgASABMA
FgAWABUAGAAaABoAGwAcAB0AHQAeAB0AHAAbABsAGwAbABsAGQAYABcAFwAVABUAFgAW
ABUAFQAVABYAFAATABEAEAARABAAEAAPAA4ADAALAAsABwAGAAMAAgACAAEAAQAAAPz/
+//5//j/+f/5//n/+P/5//j/+P/4//f/9v/1//T/9//4//n/+//7//v/+//6//r/+v/7
//z//P/9//3//f/9///////+/wAAAQACAAMAAQABAAEAAAABAAIABAAGAAUABQAFAAUA
BQADAAMABgAGAAYABgAGAAQABAACAAAAAAAAAAAA//8AAAEAAgADAAEAAQAAAAAAAgAC
AAIABAADAAMAAwADAAMAAwADAAQABAAEAAQABQAFAAYABwAIAAsACwAKAAgABwAHAAcA
BwAHAAcABwAHAAcABwAIAAoADAANAAoABwAHAAYABgAFAAAA///+//z/+//7//n/+f/6
//r/+v/7//n/+f/5//j/+v/6//n/+f/5//r/+v/6//r/+v/6//n/+f/4//X/9P/2//j/
AQANACIAOgBfAIYArADYAP4AGAEcARwBHAESAfoA3ACmAFYABgDX/7b/nf+c/6//uv/B
/8v/1f/c/+P/6v/t//D/8f/z//P/8f/x//L/8v/z//T/9f/3//f/+P/4//n/9//3//f/
+P/6//z//P/8//z//P/9//7//v/+//7//////wAAAAAAAP7//v/+////AAABAAMABAAC
AAMAAwADAAUABwAHAAcACAAJAAoACgAJAAoACwALAA4AEAARABMAFAAVABgAGAAYABoA
GgAcACAAIgAkACYAJAAlACgAKAAqAC4AMQAyADIAMgAyADEANQA1ADUANQA1ADUANQA1
ADMAMgAxADEALwAvADAAMAAwAC8ALgAuACwAKwApACgAKAAmACUAIwAiACAAHwAfAB8A
HgAbABoAGAAXABcAFgASABEADwAOAA8ADwAPAA4ACwAKAAoACgAKAAoACgAKAAoACgAK
AAsADQANAA0ADAAOAA4ADwAQAA4ADwAPAA8AEAATABQAFAAUABUAFgAXABUAFQAVABQA
FgAWABcAGAAZABkAFwAYABoAGgAaABoAGAAYABYAFAAVABYAFwAXABcAFwAXABcAFwAX
ABYAFgAYABgAGAAaABoAGQAYABcAGQAZABkAGgAYABgAGAAZABkAGgAbABwAHwAfAB4A
HAAZABkAGQAZABkAGQAZABkAGQAZABoAHAAfACEAHwAdAB4AHAAbABkAFQATABEADgAN
AA0ACwALAA0ADAALAAsACQAJAAkACAAKAAoACQAJAAkACgAKAAoACgAKAAoACQAJAAoA
CQAGAAQABAAJABUAKABEAGsAmADEAPIAIAFCAVQBXAFgAVwBUgE8AQwBuABUAAkA4P+7
/6j/tf/G/83/1f/j/+z/9f/8////AAABAAMAAwADAAMABAAEAAIAAgACAAMABQAGAAYA
BwAFAAUABQAGAAgACgAKAAoACgAKAAsADAAMAAwADAANAA0ADgAOAA4ADgAOAA4ADwAR
ABEAEgASABAAEQARABEAEQATABMAEwAUABUAFgAWABcAGAAZABkAHQAeAB4AHwAgACEA
JAAkACYAKAAoACoALgAwADIANAA0ADUAOAA4ADsAPgBAAEAAQwBEAEUARQBHAEcARwBH
AEcARwBHAEcARQBEAEMAQwBBAEEAQgBCAEAAPwA+AD4APgA9ADsAOgA4ADYANQAzAC4A
LAArACsAKwAqACcAJgAiACEAIQAgAB4AHQAbABoAGwAbABsAGgAXABYAFgAWABYAFgAW
ABYAFgAWABYAFwAXABcAFwAWABgAGAAZABoAGAAZABkAGQAZABsAGwAaABwAHQAeAB8A
HQAfAA==
         </WaveFormData>
      </LeadData>
      <LeadData>
         <LeadByteCountTotal>10000</LeadByteCountTotal>
         <LeadTimeOffset>0</LeadTimeOffset>
         <LeadSampleCountTotal>5000</LeadSampleCountTotal>
         <LeadAmplitudeUnitsPerBit>4.88</LeadAmplitudeUnitsPerBit>
         <LeadAmplitudeUnits>��V</LeadAmplitudeUnits>
         <LeadHighLimit>2147483647</LeadHighLimit>
         <LeadLowLimit>268435456</LeadLowLimit>
         <LeadID>V4</LeadID>
         <LeadOffsetFirstSample>0</LeadOffsetFirstSample>
         <FirstSampleBaseline>0</FirstSampleBaseline>
         <LeadSampleSize>2</LeadSampleSize>
         <LeadOff>FALSE</LeadOff>
         <BaselineSway>FALSE</BaselineSway>
         <ExcessiveACNoise>FALSE</ExcessiveACNoise>
         <MuscleNoise>FALSE</MuscleNoise>
         <LeadDataCRC32>506763696</LeadDataCRC32>
         <WaveFormData>
8v/x//H/8f/y//L/8v/y//L/8f/x//D/8v/y//P/9P/z//P/8//z//X/9f/1//X/8//z
//P/8//1//X/9v/4//j/+v/7//v/+v/5//n/+v/7//z//v////z/+f/4//f/+f/7//v/
+//3//X/8//x/+//7v/r/+v/7P/q/+n/6f/o/+j/5//n/+f/5//n/+b/6P/o/+f/5v/k
/+T/5f/l/+X/5f/l/+X/5P/j/+H/3//d/+H/6f/u//j/BwAaADAASQBqAI4AsgDGAMYA
vACvAJUAYQAtAAsA6f/M/8H/u/+x/67/sv+1/7b/vf/E/83/1f/Z/93/3f/e/97/3v/e
/97/3//f/+H/4f/i/+L/4v/i/+L/5P/k/+T/5P/l/+X/5f/l/+b/5P/l/+b/5v/p/+n/
6f/p/+f/5//n/+j/6P/o/+j/6P/q/+n/6f/q/+r/6v/r/+v/6//r/+v/6//p/+n/6f/q
/+3/7v/v//D/7v/v//H/8f/z//P/8//0//f/+P/4//r/+f/6//r/+v/9//3//v8AAP//
AAABAAIAAQABAAEAAQAEAAQABAAFAAMAAwADAAIAAQAAAAAAAAAAAAAAAAAAAAIAAgAC
AAIAAgACAAIAAQD+//7//v/+//7//P/8//v/+//5//j/9//2//T/8v/y//L/8f/x//H/
8P/v/+3/6//t/+7/8P/x//D/8P/x//H/7v/u/+7/7//y//L/8v/w//L/8//z//T/9f/2
//b/9v/2//b/9//3//X/9f/2//j/+v/6//n/+f/4//j/+f/5//v/+//7//z//v/8//z/
+v/6//r/+v/8//z/+f/2//f/9//3//j/+P/4//j/+P/5//n/+P/4//b/9//4//n/+//7
//v//f/7//v/+//7//v/+//7//v//f/+/wAAAAACAAMAAwACAAMAAwAEAAQABgAHAAcA
BwAEAAMAAgABAAQABQAGAAUAAwABAP///f/8//n/+f/4//T/8//z//L/9P/z//P/8//z
//P/8v/y//D/7//u/+7/8P/x//H/8f/x//H/8f/w/+//7f/t/+3/7f/x//j/AAALABoA
MABLAHAAnADGAOoA+gD0AOkA3wDFAJMAYwA9ABQA8f/b/8n/uv+6/8P/xv/L/9L/2f/f
/+X/6f/n/+j/6P/o/+v/7P/u/+//7//v//D/8P/u/+7/7v/w//L/8v/y//P/8//z//P/
9P/0//X/9v/2//f/9//3//f/9f/1//X/9v/4//j/+P/4//j/9//3//j/+v/6//v/+//7
//v/+//7//3//f/9//7//f/+////AAACAAMABQAFAAUABQAFAAYABQAGAAYACAAKAAwA
DQAOABAAEQATABYAFgAWABYAFgAaABsAHAAdABwAHAAcAB0AHQAdAB0AHAAdABwAHAAc
ABoAGgAaABoAGgAaABoAGgAaABoAGgAZABcAFgAVABQAEwASABMAEwAQAA0ACwAJAAoA
CAAGAAYABwAFAAQAAwABAAEAAAD/////AAACAAMAAgACAAMAAwACAAIAAgADAAIAAgAC
AAAAAgADAAMABAADAAQABAAEAAUABgAIAAkACQAJAAoADAAMAAwACwALAAwADAANAA0A
DQAPAA8ADgAMAA4ADgAOAA4ADgAOAAsACAAJAAkACQAKAAsADAANAA4ADQANAAwADAAL
AAsACwALAA0ADQANAA8ADwAPAA8ADwARABEAEQARAA8AEAASABIAFAAVABUAFAAVABUA
FgAWABQAFQAVABUAEwATABMAEwAXABcAFwAVABEADwANAAsACgAHAAcABgAEAAMAAwAC
AAIAAQABAAEA//////7//v/8//v/+v/6//v//f/+/////f/9//3//P/7//v/+f/5//f/
9//8/wIADwAmAEQAZwCQAMAA8AAYATABNgEvASMBBQHTAJsAawA6AA0A7f/T/77/vv/J
/9D/0//a/+X/6//v/+//8P/y//P/9P/0//T/9f/1//P/8//0//T/9v/2//b/+P/4//j/
+P/5//n/+f/5//r/+v/7//z//P/9//3//f/9//3//f/9//7//P/8//z//P/8//v/+//8
//7//v///////f/9//3//f8AAAEAAgAEAAQABAAEAAQAAwADAAQAAwAEAAUABgAIAAsA
DAAMAA4AEAASABMAFAAVABUAFgAYABkAGgAbABwAHgAfACAAIQAgACAAIAAhACMAIwAj
ACIAIgAiACMAJAAjACIAIQAgACAAIAAgACAAHAAcABwAGwAaABoAGgAaABgAFgAWABUA
EQAPAA4ADQAMAAoACAAIAAcABQAEAAMAAwADAAIAAQD+//7///////7//v///////v/+
//7////+//7//v/8//7//////wAAAQACAAIAAgACAAIAAwADAAUABQAGAAgABgAGAAUA
BQAGAAYABwAHAAkACQAJAAoACAAIAAkACQAHAAgACgAKAAoACgAKAAoABwAEAAYABwAI
AAoACQAIAAcABgAHAAcABgAGAAYABwAIAAkABwAHAAcACQALAAsACwALAAoACQAIAAcA
CQAKAAwADAAOAA8ADwAOAAsACwAMAAwADAANAA0ADQALAAsACwALAA8ADwAPAA0ACwAJ
AAcABQAEAAEAAQAAAP7//f/9//z/+//5//j/9//5//n/+P/4//j/9//2//b/9v/3//f/
9//3//f/9//2//X/9f/z/+//7f/v//T//v8NACIAPABdAIQAsgDiAAgBIAEkARsBCQHl
AK0AeQBNACIA///l/8//uv+4/8H/xv/P/9j/3//l/+n/6//r/+z/7P/s/+r/6v/r/+v/
7f/t/+7/7v/r/+r/6f/q/+v/7P/t/+//7//v/+//8P/w//H/8v/y//P/8//z//P/8f/x
//H/8v/0//T/9P/0//L/8f/x//L/8v/y//P/8//z//P/8//z//P/8//z//T/9f/2//f/
+P/2//f/+f/5//n/+f/5//r//f/+//7/AAABAAIAAgACAAUABQAGAAgACQAKAAsADAAN
AA0ADQANABAAEAAQABEAEQARABEAEAARABAAEAAQABAAEAAQABAADgAOAA4ADgAMAAwA
DAALAAgACAAIAAgABgAEAAQAAwABAP///v/9//z/+v/4//j/+f/3//b/9f/z//P/8v/x
//L/8v/z//P/8P/w//H/8f/w//D/8P/x//L/8v/y//D/7v/v/+//8P/z//T/9P/0//T/
9P/1//X/8//z//T/9v/4//j/9//3//b/9v/3//f/+f/5//n/+v/6//r//f/+//3//P/7
//r/+//8//r/+P/5//n/+f/6//r/+v/6//r/+f/5//j/+P/2//f/+P/5//v/+//7//3/
+//7//v/+//9//3//f/9//3//v8AAAAAAgADAAMAAgABAAEAAgACAAAAAQABAAEAAQAB
AAEAAQABAAEAAQD///3/+//5//f/+P/1//X/9P/w/+//7//u//D/7//v/+//7f/t/+z/
7P/s/+v/6v/q/+v/7f/u/+//7v/t/+z/6v/r/+n/5//l/+X/5f/o/+7/+f8OACgARQBo
AJIAvgDmAAABBgH9AOsAzwCdAGkAPQAWAPX/2//D/7D/sP+5/77/xf/Q/9f/3f/h/+H/
4f/i/+L/4v/i/+L/4//j/+H/4f/i/+L/4//k/+X/6P/m/+b/5v/n/+X/5f/l/+b/6P/p
/+r/6v/p/+n/6f/p/+v/6//r/+z/6v/q/+r/6v/q/+n/6f/q/+z/7P/t/+3/6//r/+v/
6//t/+3/7f/u/+3/7v/v//D/7v/v//H/8f/y//P/9P/2//b/9v/1//b/9v/4//n/+v/7
//v//P/+////AAABAAIABAAFAAYABwAHAAYABQAFAAYABwAIAAgACQAIAAgACAAGAAYA
BgAGAAYABgAGAAYAAgACAAIAAQD+//7//v/+//z/+v/6//n/+f/3//b/9f/2//T/8v/y
/+//7f/s/+v/7P/t/+3/7f/s/+z/7f/t/+r/6v/r/+v/6v/q/+r/6//q/+r/6v/o/+r/
6//r/+z/6//s/+z/7P/s/+z/7f/t/+//7//w//L/8P/w/+//7//w//D/8f/x//H/8f/x
//L/8P/w//H/8f/z//T/9P/y//L/8v/y//L/8v/v/+z/7v/v//D/8v/x//D/7//u/+7/
7//v//D/7v/v//D/8f/x//H/8f/z//X/9f/1//X/8//z//P/8//1//b/+P/4//j/+f/5
//j/+f/5//r/+v/6//v/+//7//j/9//2//X/+f/5//n/9//1//P/8f/v/+7/6//r/+r/
6P/n/+f/5v/k/+P/4//j/+X/5f/k/+T/4v/h/+D/4P/i/+P/4//j/+P/4//j/+L/3//b
/9n/2f/b/9//6P/y/wEAFgAuAE0AdgCgAMQA3gDiANwAzQCtAHsARwAdAPn/3P/J/7n/
qf+m/6z/sf+2/7//yP/P/9X/1//Z/9f/2P/Y/9j/2P/Y/9n/2f/Z/9n/2v/a/9j/2P/Y
/9r/3P/c/9z/3f/d/93/3f/e/97/3//g/+D/4f/h/+H/4f/f/9//3//g/+L/4v/i/+L/
4P/f/9//4P/g/+D/4f/h/+P/4//j/+P/4//j/+P/5P/j/+T/5f/m/+T/5f/n/+f/6f/p
/+n/6v/t/+7/7v/w/+//8P/w//D/8//z//T/9v/1//b/9//4//v/+//7//v/+v/6//r/
+//6//n/+P/2//f/9v/2//b/9P/0//T/9P/2//b/9v/2//b/9v/2//X/8//y//H/8P/v
/+7/7//v/+3/6//q/+n/6v/o/+b/5v/n/+X/5P/j/+L/4f/f/93/3//g/+L/4//i/+L/
4//j/+D/4P/g/+H/4v/i/+L/4P/g/+H/4f/i/+X/5v/m/+b/5v/m/+f/5//l/+X/5v/o
/+r/6v/p/+n/6P/o/+n/6f/r/+v/6//s/+r/6v/r/+v/6//q/+r/6v/q/+r/6v/q/+f/
5P/m/+f/6P/q/+r/6v/q/+r/5//n/+b/5v/o/+n/6v/r/+n/6f/p/+v/7f/t/+3/7f/v
/+//7//v/+//8P/y//L/9P/1//X/9P/z//P/9P/0//T/9f/1//X/8f/x//H/8f/z//P/
8//x/+//7f/r/+n/6P/l/+X/5P/k/+P/4//i/+T/4//j/+P/4v/h/9//3v/f/9//3//g
/97/3//f/9//3//f/9//3v/f/93/2//Z/9n/3f/k//L/BwAcADYAWQB+AKIAwgDQAMwA
wgCvAIkAVwArAAUA4//K/73/sf+p/67/tP+3/77/x//M/9H/1//b/9v/3P/e/9//4P/f
/97/3v/d/93/3f/e/97/4P/g/+D/4v/g/+D/4P/h/+L/4//k/+b/5P/l/+b/5v/n/+f/
5//n/+f/5//n/+j/5v/m/+b/5v/n/+f/6P/q/+j/6P/p/+n/6f/p/+n/6f/r/+v/6//s
/+v/7P/t/+7/7v/v//H/8f/x//H/8f/y//X/9v/2//j/+f/6//r/+v/6//n/+f/6//3/
/v///wAA//////////8AAAAAAAABAAEAAQABAAAA///+//7//v/+//7//v/+//z//P/8
//z/+//8//3//f/8//z//P/8//j/9v/2//X/9P/z//P/8//y//D/7v/u/+//7f/s/+v/
7f/t/+z/6//q/+r/6//r/+r/6v/r/+v/6v/q/+r/6//u/+7/7v/s/+z/7f/t/+7/7v/u
/+3/7P/t/+7/8P/x//H/8f/y//T/9P/0//P/8//0//T/9f/1//P/8//z//T/9v/2//b/
9v/2//T/9P/x/+7/8P/x//L/9P/y//L/8v/y//H/8f/w//D/8v/z//T/9f/0//P/8v/z
//T/9f/2//f/9//3//f/9//3//j/+v/6//r/+//7//r/+//7//z//P/6//v/+//7//j/
9//2//X/+f/5//n/9//3//X/8//x//D/7f/t/+z/6v/p/+n/6P/q/+n/6f/p/+f/5//m
/+b/5//n/+f/6P/m/+f/5//n/+f/5//n/+b/5//l/9//3//n/+//9v8EABUAKgBCAGEA
hACkAL4AxgC+ALQAoQB3AD8AEwDx/9H/xP+//7f/r/+0/7z/vf/C/8n/0P/V/9v/3//h
/+H/4v/i/+L/4P/g/+H/4f/i/+P/5f/m/+b/5v/m/+j/6P/o/+j/6f/r/+v/6//s/+v/
6//r/+r/7f/t/+3/7f/t/+3/7f/u/+z/7P/s/+z/7v/t/+3/7v/u/+7/7//v/+//7//v
/+//8f/x//H/8v/x//L/8//0//b/9//5//n/9//3//f/+P/5//r/+v/8//z//v///wAA
/////wAAAgAFAAYABwAIAAcABwAHAAcABgAGAAYABwAFAAUABQAEAAUABAAEAAQABgAG
AAYABgAEAAQABAAEAAMABAAFAAUABAAEAAQABAAEAAIAAgABAP///f/8//v/+v/4//b/
9v/4//f/9//3//X/9f/0//P/8v/y//P/8//z//T/9v/3//b/9v/2//f/+v/6//r/+P/4
//n/+f/6//n/+v/6//r//P/8//3//f/8//v/+//8//3//v/+////AAAAAAEAAQD9//3/
//8AAAEAAgADAAQABAAEAAEA/v/+////AAACAAEAAAD///7//f/9//z//P/+////AAAB
AAEAAQABAAMABQAFAAUABQAFAAUABQAFAAcACAAKAAoACgALAAsACgAJAAkACgAKAAoA
CwALAAsACwALAAsACwANAA0ADQALAAsACQAHAAUABAABAAEAAAD+//3//f/8//r/+f/5
//n/9//3//b/9v/3//f/9//4//b/9//3//f/+P/5//r/+v/7//f/8//x//H/9f/+/woA
GQAqAEAAXQCCAKoA0ADsAPQA8ADlANkAswB9AFMALwAMAPH/4f/N/8D/wv/J/8z/0//c
/+P/6f/t//H/8f/y//L/8v/0//T/9f/1//f/9//4//j/+P/4//j/+v/6//r/+v/7//3/
/f/9//7/+//7//v/+v/8//3//v///////////wAAAAAAAAAAAAAAAP////8AAP///v/+
//3//v///wAAAQACAAMABAAGAAYABgAGAAYACAAJAAsACwAJAAkACQAKAA0ADgAOABAA
EgAUABUAFgAZABkAGgAcAB0AHgAfACAAHwAfAB8AHwAgACAAIAAhAB8AHwAfAB4AHgAe
AB8AIAAgACAAIAAgAB8AHgAdABwAHQAeAB8AHwAdABwAGwAaABYAFAAUABMAFAATABMA
EwAQAA4ADAAMAA0ACwAKAAkACQAJAAgABwAGAAYABwAHAAgACAAJAAkABgAGAAYABwAK
AAoACgAIAAgACQAJAAoACwAMAAwADAANAA4AEAARAA8ADwAQABIAFAAUABMAEwAUABQA
FQAVABMAFgAWABYAFgAWABYAFgATABAAEgATABQAFgAWABYAFgAWABMAEwASABIAFAAV
ABYAFwAVABUAFQAXABcAFwAXABcAFwAXABcAFwAXABgAGgAaABwAHQAdABwAGQAZABoA
GgAaABsAGwAbABoAGwAcAB0AHgAdABwAGQAZABcAFQATABAADQANAAwACgAJAAkACAAI
AAcABwAHAAYABQADAAIABAADAAIAAgAAAAEAAQABAAMAAwADAAIAAQABAP3/+f/5//v/
AAAKAB0AOABWAHkApADSAP4AIAEwATABJwEZAfUAwQCLAFkAKAADAOn/z//E/8j/z//U
/9v/5P/p/+3/8//3//f/+P/4//j/+P/4//n/+f/5//n/+v/6//z//P/8//7//f/8//v/
+//9//3//f/+//7///8AAAAA//////////8BAAEAAQACAAAAAAAAAAAAAAD/////AAAA
AAAAAQABAAEAAQABAAEAAgADAAQABgAGAAYABgAGAAYABwAJAAkACQAJAAkACgANAA4A
DgAQABIAFAAVABYAFwAXABgAGgAdAB4AHwAgACEAIQAhACEAIgAiACIAIwAlACUAJQAk
ACEAIAAgACAAIAAgACAAIAAgACAAIAAgABwAHAAcABsAGAAYABgAGAAUABIAEgARAA8A
DQAMAAsADAAKAAgACAAHAAUABAADAAMAAwACAAEA/v/+//////8AAAAAAQABAP7//v/+
////AAAAAAAA/v///wEAAgAEAAIAAgABAAAAAQACAAQABQADAAMABAAGAAQABAADAAMA
BQAGAAgACQAHAAcABwAGAAgACgAKAAoACgAIAAgABQACAAQABQAGAAgACAAIAAgACAAG
AAUAAwACAAQABQAGAAcABQAFAAUABwAHAAcABwAHAAkACQAJAAkACQAKAAwADAAOAA8A
DwAOAAsACwAMAAwADgAPAA8ADwALAAsACwALAA0ADQANAAsACwAJAAcABQADAP///v/8
//z/+//7//r/+v/5//n/+f/3//f/9v/2//j/9//2//b/9P/1//X/9f/1//X/9f/0//f/
9f/x/+//7f/x//j/AAARACoASABpAJIAvgDqAAwBHAEcAQ8B/QDTAJsAaQA9ABYA9//d
/8X/tv+6/8P/yv/V/9z/4f/n/+n/6f/r/+z/7P/s/+r/6v/r/+v/6//r/+z/7P/u/+7/
7v/w/+7/7v/u/+//8f/x//H/8v/x//H/8f/w//H/8f/x//H/8v/z//T/9v/1//T/8//y
//P/8//0//b/9P/0//X/9f/1//X/9f/1//f/9//3//j/9//4//n/+v/6//v//f/9//v/
+//7//z///8AAAAAAgACAAQABQAGAAcABwAIAAoADQAOAA8AEAARABEAEQARABMAFAAV
ABcAFwAXABcAFgAVABQAFAAUABYAFgAWABYAFAAUABQAFAAQABAAEAAPAA4ADgAOAA4A
CgAIAAgABwAHAAUABAADAAIAAAD+//7//f/7//r/+f/7//v/+v/5//b/9v/3//f/+P/4
//n/+f/2//b/9v/3//j/+P/4//b/9v/3//f/+P/3//j/+P/4//r/+v/7//v/+//7//z/
/v///wAAAAABAAIAAgADAAMAAQABAAEAAgADAAQABgAHAAcABgAGAAYABgAGAAYABgAI
AAgABQACAAIAAwAEAAYABgAGAAYABgAFAAUABAAEAAQABQAGAAcABwAHAAcACQAJAAkA
CQAJAAkACQAJAAkACQAKAAwADAAOAA8ADwAOAA8ADwAQABAADwAPAA4ADQANAA0ADQAN
AA8ADwAPAA0ACwAJAAcABQAGAAMAAwACAP///f/8//r//P/7//v/+//5//n/+P/4//j/
9//2//b/+P/5//n/+f/4//f/9v/0//P/9f/z//H/7//x//b//P8LACAAOgBXAHwApgDS
APYADAEMAQEB7QDJAJUAYwA7ABYA9//d/8n/uv+6/8P/zP/V/97/4//n/+v/6//r/+z/
7P/s/+7/7v/v/+//7//v//D/8P/y//L/8v/0//L/8v/y//P/8//z//P/9P/0//X/9v/2
//X/9f/1//X/9//3//f/+P/2//b/9v/2//j/9//3//j/+P/4//n/+f/3//f/9//3//n/
+f/5//r/+v/6//r/+v/6//v//f/9/////////wAA//8AAAAAAgAEAAYABwAIAAkACQAK
AAwADQAOAA8AEAARABEAEQARABAAEAAQABEAEgATABQAFAATABIAEgASABIAEgASABIA
EgASABIAEgAOAA4ADgANAAwADAAMAAwACAAGAAYABQAFAAMAAgABAAIAAAD+//7//f/7
//r/+f/7//v/+v/5//f/9v/2//X/9v/2//f/9//2//b/9v/3//j/+P/4//b/+P/5//n/
+v/6//r/+f/4//j/+P/5//n/+f/5//r//P/6//r/+f/5//v//P/+////////////AAD+
//7/////////AAD+//7//v/+//7///8AAP7//P/9//3//f/+//z//P/8//z//P/9//3/
/v/8//3//v///wEAAQABAAMAAwADAAMAAwABAAEAAQABAAMABAAGAAYABgAHAAcABgAH
AAcACAAIAAgACQAJAAkABQAFAAUABQAJAAkACQAHAAMAAQD///3//v/7//v/+v/6//n/
+f/4//b/9f/1//X/9//3//b/9v/0//P/8v/y//L/8//z//P/8f/x//H/8P/v/+//6//p
/+f/7f/y//r/BwAaADIATwByAJwAxADkAPIA7gDfAMsAowBtAEEAHQD6/+H/0f+//7b/
uv+//8T/zf/W/9//5f/p/+n/5//o/+j/6P/q/+r/6//r/+v/6//s/+z/7P/s/+z/7v/u
/+7/7v/v/+3/7f/t/+7/8P/x//L/8v/z//P/8//z//P/8//z//T/9P/0//T/9P/0//P/
8//0//T/9P/1//X/9f/1//X/9f/1//X/9f/2//f/+P/5//r/+P/5//v/+//7//v/+//8
//3//v/+/wAAAQACAAIAAgAFAAUABgAIAAcACAAJAAoACwALAAsACwAMAAwADAANAAsA
CwALAAoACgAKAAsADAALAAoACQAIAAoACgAKAAoACAAIAAgABwAGAAYABgAGAAYABAAE
AAMAAQD///7//f/+//z/+v/6//v/+f/4//f/9//3//b/9f/0//T/9f/1//L/8v/z//P/
9P/0//T/9f/2//b/9v/0//T/9f/1//b/9//4//j/+P/4//j/+f/5//n/+f/6//z//P/8
//v/+//6//r/+//7//3//f/9//7//P/8//3//f/9//z//P/8//3/+//6//j/+P/4//j/
+f/6//j/9v/3//f/9//4//j/+P/4//j/9f/1//T/9P/0//X/9v/3//j/+f/6//3/+//7
//v/+//7//v/+//7//3//v8AAAAAAAABAAEAAAABAAEAAgACAAEAAQAAAP///f/9//3/
/f/////////9//v/+f/3//X/9v/z//P/8v/u/+3/7f/s/+z/6//r/+v/7f/t/+z/7P/q
/+n/6P/o/+r/6//r/+v/6f/p/+n/6P/n/+f/5f/l/+v/8//6/wYAFQAoAEIAYwCIAKwA
yADSAMwAvgCpAH8ARwAbAPv/2f/I/8P/u/+x/7L/tv+7/8L/yf/S/9n/3//h/+H/3//g
/+D/4P/i/+L/4//j/+X/5f/m/+b/5v/m/+b/6P/o/+j/6P/p/+n/6f/p/+r/6v/r/+z/
7P/r/+v/6//r/+3/7f/t/+7/8P/w//D/8P/u/+3/7f/u/+7/7v/v/+//7f/t/+3/7f/u
/+//8P/y//H/8v/z//T/8v/z//X/9f/2//f/+P/6//r/+v/5//r//P/+////AAABAAEA
AgAEAAMABAAFAAYABwAHAAcABwAGAAYABgAHAAUABQAFAAQABQAEAAQABAACAAIAAgAC
AAMABAAFAAYABAAEAAQAAwACAAIAAgACAAIAAAAAAP///f/7//r/+f/5//j/9//4//X/
8//y//H/8//z//L/8f/y//L/8//z//D/8P/x//H/8f/y//P/9f/4//j/+P/2//b/9//3
//j/+P/4//f/9v/2//b/9//3//n/+f/6//z//P/8//v/+//8//z//f/9/////////wAA
AAD+//3//v/+//7//v/+//7//v/7//j/+P/5//r//P/8//z//P/8//v/+//6//r//P/9
//7////9//3//f//////////////AQABAAEAAQD//wAAAgACAAYABwAHAAYABwAHAAgA
CAAIAAkACQAJAAkACQAJAAkACgAJAAgABQAFAAMAAQD///3/+f/4//b/9f/1//b/9v/2
//X/9f/1//X/9f/0//T/9f/1//X/9v/2//f/9//3//f/9//3//b/9f/z/+//7f/v//X/
/v8MAB0AMgBMAGsAkgC2ANYA6gDoAOAA1QC9AI8AXQA5ABUA9P/f/83/vf+8/8b/y//Q
/9X/2v/f/+f/6//v/+//8P/w//D/8P/w//H/8f/z//P/9P/0//b/9v/2//j/9//2//X/
9f/2//f/+P/6//j/+f/6//r/+//7//v/+//9//3//f/+//3//P/7//r/+//7//z//v/+
//7/////////////////AAABAAIABAACAAIAAgACAAQABQAHAAcACQAJAAkACgANAA4A
DgAQABIAFAAVABYAFgAVABUAFgAZABoAGwAcABsAGwAbABsAHgAeAB4AHwAhACEAIQAg
AB0AHAAcABwAHgAeAB4AHgAeAB4AHgAeABwAHAAcABsAGgAaABoAGgAWABQAFAATABIA
EQARABEAEgAQAA4ADgANAAsACgAJAAkACQAIAAcABgAGAAcABwAGAAYABwAHAAYABgAG
AAcACQAKAAsACgAKAAsACwAMAA0ADgAOAA4AEAAQABEAEQARABEAEgAUABQAFAATABMA
FAAUABUAFQAVABUAFwAWABgAGAAYABgAGAAYABUAEgAUABUAFgAYABYAFgAWABYAFQAV
ABQAFAAWABcAGAAZABcAFwAXABkAGQAZABkAGQAbABsAGwAbABkAGgAcABwAIAAhACEA
IAAdAB0AHgAeAB4AHwAfAB8AHwAfAB8AHwAhACEAIQAfAB0AGwAZABcAFgATABMAEgAQ
AA8ADwAOAAwACwALAAsACQAJAAgACAAKAAkACAAIAAgACQAJAAkABwAHAAcABgAJAAcA
BQADAAEAAwAKABQAJQBAAF4AgQCqANoABAEkATABMAEnARkB8QC7AIkAWQAqAAcA7f/X
/8r/0P/Z/9z/4f/m/+//+f//////AQACAAIAAgAAAAAAAQABAAEAAQACAAIAAgACAAIA
BAACAAIAAgADAAQABQAGAAgABgAHAAgACAAJAAkACQAJAAkACQAJAAoACAAIAAgACAAJ
AAkACgAMAAoACgALAAsACQAJAAkACQAKAAsADAAOAA0ADgAPABAAEgATABUAFQATABMA
EwAUABcAGAAYABoAHAAeAB8AIAAhACEAIgAkACcAKAApACoAKQApACkAKQArACwALQAv
AC0ALQAtACwAKwAqACoAKgAqACoAKgAqACkAKAAnACYAJQAmACcAJwAmACYAJgAmACEA
HgAdABsAGgAZABkAGQAWABQAEgASABEADwAOAA0ADwAPAA4ADQAKAAoACwALAAwADAAN
AA0ACgAKAAoACwAMAAwADAAKAAwADQANAA4ADQAOAA4ADgAQABAAEQARAA8ADwAQABIA
EgAUAA==
         </WaveFormData>
      </LeadData>
      <LeadData>
         <LeadByteCountTotal>10000</LeadByteCountTotal>
         <LeadTimeOffset>0</LeadTimeOffset>
         <LeadSampleCountTotal>5000</LeadSampleCountTotal>
         <LeadAmplitudeUnitsPerBit>4.88</LeadAmplitudeUnitsPerBit>
         <LeadAmplitudeUnits>��V</LeadAmplitudeUnits>
         <LeadHighLimit>2147483647</LeadHighLimit>
         <LeadLowLimit>268435456</LeadLowLimit>
         <LeadID>V5</LeadID>
         <LeadOffsetFirstSample>0</LeadOffsetFirstSample>
         <FirstSampleBaseline>0</FirstSampleBaseline>
         <LeadSampleSize>2</LeadSampleSize>
         <LeadOff>FALSE</LeadOff>
         <BaselineSway>FALSE</BaselineSway>
         <ExcessiveACNoise>FALSE</ExcessiveACNoise>
         <MuscleNoise>FALSE</MuscleNoise>
         <LeadDataCRC32>4098836973</LeadDataCRC32>
         <WaveFormData>
/P/8//z//P/8//z//P/8//z//P/8//v//f/9//3//v/9//3//f/9/////////////v/+
//7//f///wAAAAACAAQABAAGAAYABAAEAAQABQAGAAgACQAKAAcABQADAAEAAQADAAMA
AgAAAP3//P/7//r/+P/3//b/+P/2//X/9P/y//L/8f/w//D/8f/x//H/8v/x//H/8f/v
/+//7//v/+//7//v/+//7v/s/+z/6f/m/+r/7//1//n/AgAQABsALABEAGAAewCQAJYA
lgCUAIgAYQA0ABYAAgDy/+v/4//X/9P/1f/U/9T/1//b/+P/6P/r/+3/6//r/+v/6//q
/+n/6f/o/+r/6//r/+v/6v/q/+v/6//t/+3/7v/u/+7/7//v/+//7f/t/+7/7v/w//H/
8f/x/+//7//w//D/8P/w//D/8P/y//L/8v/y//H/8f/x//H/8//z//P/8//x//L/8//z
//P/9P/0//T/9v/3//f/9//3//j/+f/6//r/+//7//v//P/8//z//P///wAAAAABAAAA
AAACAAMAAQABAAEAAQADAAQABgAIAAYABgAGAAYABAADAAMAAwAEAAUABQAFAAUABQAE
AAQABgAFAAUABAAEAAQAAwADAAIAAAD+//z//P/8//v/+//4//j/9//2//f/9//2//X/
9P/z//L/8f/w//H/8//0//T/8//z//P/8v/y//L/8v/1//X/9f/2//b/9v/2//b/+P/5
//n/+f/3//j/+P/3//f/+P/5//n/+//7//v/+//5//r/+v/6//v//P/8//z//P/7//z/
/P/8//z//P/8//z/+v/4//j/+P/4//j/+v/6//r/+v/6//r/+f/5//n/+f/6//v//f/9
//3////9//3//f/+//7//v/9//3//v/+/wAAAgACAAQABAAEAAYABgAHAAcACgAKAAoA
CgAHAAYABQAFAAkACQAIAAYAAQAAAP///P/8//v/+v/6//b/9f/0//T/9f/1//X/9v/1
//X/9f/0//L/8f/w/+//8P/x//L/8//x//H/8f/w//D/7v/t/+7/7P/v//X/+/8AAAoA
FwAoAEIAYgCBAJwArACsAKgAqgCdAHIASAAuABoABwDz/+P/1//V/9j/3P/f/+H/5f/o
/+3/7f/r/+v/6//r/+z/7f/v//D/7v/v/+//7//u/+7/7//v//H/8f/y//L/8v/z//P/
8//z//P/9P/0//b/9//3//f/9f/1//b/9v/2//b/9v/2//T/9P/0//T/9f/1//X/9f/1
//X/9f/1//X/9v/3//f/9//4//j/+P/6//v/+//7//v//P/9//7//P/9//3//f8BAAIA
AwAEAAUABgAGAAcABgAGAAgACQAMAA0ADgAPAA4ADgAPABAAEAAQABAAEAAQAA8ADwAP
AA4ADwAPAA8AEQARABAAEAAQAA8ADwAOAA4ADgANAA0ADQAMAAsACgAHAAYABAADAAQA
BAADAAIA//////7//f/7//v/+//7//r/+//9//7//v/9//3//f/8//z//P/8//v/+//7
//z//P/8//z//P/+/////////wEAAgACAAEAAQACAAMAAwAFAAUABQAFAAUABgAGAAYA
BQAGAAYABAAEAAYABgAGAAYABgAGAAQAAgAAAAAAAAAAAAMABAAFAAYABgAGAAUABQAE
AAMAAwADAAUABQAFAAcABwAHAAcACAAIAAgABwAHAAYABgAIAAoADAAOAA4ADgAOAA4A
DwAPABAAEAAQABAADwAOAA0ADQAPAA8ADgAMAAsACgAJAAYAAgABAAAAAAD+//3//P/8
//z/+//6//r/+//7//v/+v/5//n/+f/5//n/+f/5//n/9//3//f/9v/2//b/9f/0//L/
8f/1//f//v8OACMAOABUAHgAmwC4AMwA0gDUANQAxQCcAGoASgAwABcAAQDr/9v/1//e
/+D/4f/l/+v/8P/z//H/8//z//P/8//z//P/9P/0//P/8//y//H/8f/y//T/9f/1//X/
9v/2//T/9f/1//X/9//3//j/+P/4//n/+f/5//n/+f/6//r/+P/4//j/+P/4//j/+P/4
//v/+//7//v/+f/5//n/+f/7//z//f/9//3//v/+//7//P/9//3//f///wAAAQACAAIA
AwADAAMABwAIAAkACgALAAwADAANAAwADAAOAA8AEgATABQAFQAUABQAFQAWABgAGAAY
ABgAGgAZABkAGQAZABkAGAAXABcAFwAWABYAFAATABMAEgASABIAEQARAA8ADgANAAwA
CwAKAAgABwAGAAYABQAEAAEAAQAAAP/////////////7//v//P/8//z/+//7//v//P/8
//z//P/7//v/+//8//7//v/+//7//v///////////wAAAAD//wEAAgADAAMAAQABAAEA
AQADAAQABAAEAAUABgAGAAYABgAFAAQABAAEAAQABgAGAAYABgAEAAQAAgAAAAEAAgAD
AAQAAgACAAIAAgAEAAQAAwADAAMAAwAEAAUAAwADAAMABQAHAAcABwAIAAYABgAFAAUA
BgAGAAgACgAMAA4ADgAOAAwADAANAA0AEAAQABAAEAANAAwACwALAA0ADQAMAAoABwAG
AAUAAgAAAP///v/+//7//f/8//z/+//5//f/9v/3//f/9//2//f/9//3//f/9f/1//X/
9f/1//X/9f/0//T/8v/x/+7/7v/t//H/+f8AAA4AHwAyAEwAbgCRALAAxgDOAM4AygC3
AIoAXAA6ACQAEQABAO3/2//V/9j/3P/f/+X/6//u/+//8f/v/+//7//v/+//7//w//D/
8P/x//H/8f/u/+7/7//v//H/8f/y//L/8v/z//P/8//x//H/8v/y//T/9f/1//X/8//z
//T/9P/2//b/9v/2//b/9v/2//b/9f/1//X/9f/3//f/9//3//X/9v/3//f/9//4//j/
+P/4//n/+f/5//f/+P/5//r//P/9//3//f/9//7///8AAAEAAgACAAMABgAGAAgACQAJ
AAkACQAJAAwADAANAA4ADAAMAAwADAAOAA0ADQANAA4ADwAPAA8ADwAPAA4ADgAOAA0A
DQAMAAoACgAJAAkACQAIAAcABgAFAAQAAgABAP7//v/9//z//P/9//3//f/8//v/+v/5
//n/+f/6//r/+P/3//f/9//2//b/9v/2//n/+f/5//r/+P/4//j/+P/6//v/+//7//v/
/P/8//v/+//8//3//f////////////3//v/+//7///8AAAAAAAAAAP//AAACAAEAAAD/
//7///8AAP///v8AAAAAAAAAAAAAAAAAAAAAAAAAAP/////9//3//v///wAAAQACAAUA
AwADAAMABAAGAAYABQAFAAUABAAFAAYACAAKAAoACgAKAAoACwALAAwADAAMAAwACwAK
AAkACQALAAsACgAIAAUABAADAAAAAAD///7//v/6//n/+P/4//j/9//2//b/9//3//f/
9v/z//P/8//z//X/9f/1//X/9f/1//X/9P/0//T/8//w//D/7//v//P/+v8GABcAKgBA
AF4AfwCeALYAwADAALwAsQCOAGAAPAAkABMAAQDr/9v/1f/c/97/4f/n/+n/7v/v/+//
7//v/+//7//v/+//8P/w/+7/7//v/+//8P/w//H/8f/x//H/8v/y//D/8f/x//H/8//z
//T/9P/y//P/8//z//P/8//0//T/9P/0//T/9P/0//T/9P/0//X/9f/1//X/9f/1//X/
9f/1//b/9//3//f/+P/4//j/9v/3//f/9//4//r//P/+//3//f/8//v//f/+////AAAB
AAIAAgADAAQABAAGAAcACQAJAAkACQAIAAgACQAKAAwADAAMAAwADAALAAsACwAKAAsA
CwALAA0ADQAMAAwACwAJAAgABgAFAAYABgAHAAUABAADAAIAAQAAAP7//f/9//7//v/+
//z/+//5//f/+f/5//n/+f/1//X/9v/2//b/9f/1//X/9v/2//b/9v/2//X/9P/0//b/
9v/2//b/9v/3//f/9//3//j/+P/3//n/+v/7//v/+f/5//n/+f/5//r/+v/6//n/+v/6
//r//P/7//r/+v/8//z//P/6//r/+v/6//r/+v/4//b/9//4//n/+v/4//j/+P/4//r/
+v/5//n/9//3//j/+f/5//n/+f/7//3//f/9//7//f/8//r/+f/7//z///8CAAAAAgAC
AAIAAgACAAMAAwAEAAQABAAEAAEAAAD/////AQABAAAA/v/9//z/+//4//b/9f/0//T/
8v/x//D/8P/u/+3/7P/s/+//7//v/+7/6//r/+v/6//t/+3/7f/t/+3/7f/t/+z/6v/o
/+X/5v/m/+n/7f/z//7/CgAbAC4ASgBqAIcAnACoAKoAqACaAHUASAAmAA4A/v/z/+P/
0//N/9H/0v/S/9f/3f/j/+b/6f/n/+X/5f/l/+X/5//n/+j/6P/o/+n/6f/p/+b/5v/n
/+f/6f/p/+r/6v/o/+n/6f/p/+n/6f/q/+r/6v/r/+v/6//r/+v/7P/s/+z/7P/s/+z/
6v/q/+r/6v/r/+v/6//r/+3/7f/t/+3/6//s/+3/7f/v//D/8P/w//D/8f/x//H/8f/y
//P/9P/0//X/9f/1//b/9v/2//b/+f/6//r/+//6//r//P/9/////////////v/+////
AAD+//7//v/+/wAA/////////v////////8BAAEAAAAAAAAA//////7//P/8//v/+//9
//z/+//6//n/+P/2//X/9v/2//X/9P/z//P/8v/x//D/7//u/+3/7v/v//H/8v/w/+//
7//v/+7/7v/u/+7/7//v/+//8P/u/+7/7v/u/+//8f/y//P/8f/y//L/8f/z//T/9f/1
//X/9f/1//X/9f/2//b/9v/3//j/+P/4//b/9f/0//T/9v/2//b/9v/2//b/9P/0//L/
8P/x//L/8//0//T/9P/0//T/8v/y//H/8f/y//P/9f/3//b/9f/0//X/9//3//f/+P/4
//j/9//3//j/+P/6//z//P/+//7//v/+//7//////wAAAAAAAAAA/f/8//v/+//7//v/
+v/4//b/9v/2//T/8P/v/+7/7v/u/+3/7P/s/+7/7f/s/+z/7P/r/+r/6P/o/+n/6v/r
/+n/6f/p/+n/6f/p/+n/6P/q/+j/5f/k/+T/5//r//P/AAAOAB0AMgBQAGwAhQCUAJoA
mgCWAIIAWQAwABIA/v/y/+f/2f/P/8//0//U/9j/2//d/+H/5v/n/+f/6f/p/+n/6f/o
/+f/5//m/+b/5//n/+f/6P/o/+n/6f/n/+f/6P/o/+r/6//r/+v/6//r/+z/7P/q/+v/
6//r/+3/7f/u/+7/7P/s/+z/7P/t/+7/7//w/+//7//v/+//7//v/+//7//x//L/8//z
//H/8v/y//L/9P/1//X/9f/1//b/9//4//j/+f/5//n/+f/6//v//P/7//z//P/9/wAA
AAACAAMAAQABAAEAAQACAAIAAwAEAAQABAAEAAQAAgABAAEAAQAEAAUABQAFAAUABQAE
AAQABgAFAAUABAAEAAQAAwADAAIAAAD+//z//P/8//v/+//6//r/+f/4//f/9//2//X/
9f/1//X/9f/z//P/9P/0//T/8//z//P/9P/0//T/9P/1//X/9f/2//b/9v/2//b/9v/3
//f/9//5//r/+v/5//n/+v/7//v/+//7//v/+//7//z//P/8//v/+v/6//z//v/+//7/
/v/+//z//P/6//j/+v/6//r/+v/6//r/+v/6//r/+v/5//n/+//7//z//f/6//n/+P/5
//r/+//8//7//v/+//3//f/8//z//v8AAAIABAAEAAQAAgACAAMAAwAGAAYABgAGAAMA
AgABAAEAAwADAAIAAAD///7//f/6//b/9f/0//T/8v/x//D/8P/y//H/8P/w/+//7//v
/+7/7v/v//D/8f/w/+//7v/t/+//7//v/+7/8P/s/+n/6P/s//H/9/8BAAwAGAAnADwA
VABuAIUAkgCSAJIAjgByAEMAHgAEAPT/7P/l/9v/0//V/9n/1v/Y/93/4f/l/+j/6f/r
/+v/6//r/+v/6f/p/+r/6v/r/+3/7v/v/+z/7P/t/+3/7f/t/+7/7v/w//H/8f/x//D/
7//v/+7/7//x//L/8//z//P/9P/0//P/8v/x//D/8v/y//L/8v/z//P/8//z//P/8//z
//P/8//0//X/9f/1//b/9v/2//b/9//3//f/9//4//n/+v/6//v/+//7//v//P/9//7/
/f/+//7///8CAAIABAAFAAMAAwADAAMABAAEAAUABgAEAAQABAAEAAQAAwADAAMABgAH
AAcABwAFAAUABAAEAAUABQAGAAYABgAGAAUABQADAAIAAQAAAP3//P/6//n/9v/2//X/
9P/0//X/9f/1//P/8//z//P/8//z//T/9P/2//X/9f/1//T/9P/0//T/9//3//f/+P/4
//j/+P/4//b/9//3//f/+P/6//v/+//5//r/+//7//3//f/9//3//f/+//7//v/9//7/
/v/8//3//v///wAAAAAAAP7//P/+//7//v/+//z//P/8//z//P/8//v/+//9//3//v//
//3//f/9////////////AAACAAIAAQABAAQABAAGAAgABgAIAAgACAAIAAgACQAJAAoA
CgAKAAoACQAIAAcABwAJAAkACAAGAAUABAADAAAA/v/9//z//P/8//v/+v/6//j/9//2
//b/9f/1//X/9P/0//X/9v/3//X/9f/1//X/9//3//f/9v/4//T/8f/u/+7/8f/5/wEA
CAASACEANABMAGoAhwCeAKoArACsAKoAkQBiADgAIgAQAAEA9f/l/9n/2f/e/+D/3//j
/+n/7v/x//H/8f/x//H/8f/z//P/9P/0//b/9//3//f/9P/0//X/9f/1//X/9v/2//j/
+f/5//n/+P/3//f/9v/3//n/+v/7//3//f/+//7//P/8//z//P/8//z//P/8//v/+//7
//v//f/9//3//f///wAAAQABAAAAAAD///7///8BAAIAAwABAAIAAwAEAAYABwAHAAcA
CwAMAA0ADgANAA4ADgAPABIAEgAUABUAEwATABMAEwAWABYAFwAYABYAFgAWABYAFwAX
ABgAGQAYABkAGQAZABcAFwAWABYAFwAXABgAGAAUABQAEwATABEAEAAPAA4ADgAOAA0A
DQALAAoACAAGAAYABwAHAAcABQAFAAUABQADAAMABAAEAAYABQAFAAUABAAEAAQABAAF
AAUABQAGAAYABgAGAAYACAAJAAkACQALAAwADAALAAkACgALAAsADQANAA0ADQANAA4A
DgAOAA0AEAAOAA4ADgAOABAAEAAOAAwADQAOAA8AEAAQABAAEAAQAA4ADgANAA0ADQAN
AA4ADwAPAA8ADwARABEAEQARABIAFAAUABMAEwAUABQAFgAYABgAGgAaABoAGAAYABkA
GQAaABoAGgAaABoAGgAaABsAGgAZABcAFAATABIAEQAOAAwACwAKAAoACAAHAAYABgAG
AAUABAAEAAMAAwADAAIAAwADAAMAAwABAAEAAQABAP////////7/AAAAAP//+v/4//n/
/f8DAA4AIAA1AEwAaACKAKkAxADUANoA2gDcAMMAlABkAEYALAAXAAEA7f/j/+P/6P/s
/+//8//z//b/+f/9//3//f/9//3/+//7//z//P/6//v/+//7//v//P/+/////v/9//3/
/P/+//////////////8AAAAA/v////////8BAAEAAgACAAIAAgACAAIAAgACAAIAAgAD
AAMAAwADAAEAAQABAAEAAwAEAAUABQADAAQABAAEAAYABwAHAAcABwAIAAkACgAMAA0A
DQANAA0ADgAPABAAEQASABIAEwAWABYAGAAZABkAGQAZABkAHAAcAB0AHgAgACAAIAAg
AB4AHQAdAB0AHgAfAB8AHwAfAB8AHgAeABwAGwAbABoAGAAYABcAFwAWABQAEgAQABEA
EAAOAA0ADAAMAAsACgAJAAkACAAHAAUABQAFAAUAAwADAAQABAAGAAUABQAFAAUABAAD
AAIAAwADAAMABAAGAAYABgAGAAQABQAFAAUABwAIAAgABwAHAAgACQAJAAkACQAJAAkA
CwAMAAwADAALAAoACgAKAAoACwAMAA0ADgANAAwACQAGAAcACAAJAAoACgAKAAoACgAI
AAgABwAHAAgACQALAA0ACwALAAsADQANAA0ADQAOABAAEAAPAA8ADgAOABAAEgASABQA
FAAUABIAEgATABMAFgAWABYAFgAVABQAEwATABMAEwASABAADgAOAA4ADAAJAAcABQAE
AAQAAwACAAIAAAD///7//v/9//3//f/8//z//f/+/////f/9//3//f/9//3//f/8//7/
/P/5//b/9v/3//3/AwAMAB4ALwBEAGAAgAChALwA0ADUANQAzgC1AIYAWgA8ACYAFQAB
AO3/3//d/+L/5v/t//H/8//4//n/9//3//f/9//3//f/9//4//j/9v/3//f/9//4//j/
+f/5//f/9//4//j/+v/7//v/+//5//n/+v/6//r/+//7//v//f/9//7//v/8//z//P/8
//7//v/+//7//f/9//3//f////////////3//v////////8AAAAAAAACAAMAAwADAAEA
AgADAAQABAAFAAUABQAHAAgACQAKAAkACgAKAAsADQAOABEAEwATABMAEwATABYAFgAX
ABgAGAAYABgAGAAWABUAFQAVABgAGQAZABkAGQAZABgAGAAYABcAFwAWABIAEgARABEA
DwAOAA0ADAANAAwACgAJAAgACAAHAAYABQAFAAQAAwADAAMAAwADAP////8AAAAAAgAB
AAEAAQAAAAAAAAAAAAEAAQABAAIAAAAAAAAAAAAAAAEAAQABAAMABAAEAAMAAwAEAAUA
BQAFAAUABQAFAAUABgAGAAYABQAGAAYABgAHAAcABwAIAAgACAAIAAYABgAGAAYABgAI
AAgABgAEAAYABgAGAAYABgAGAAYABgAGAAYABQAFAAUABQAGAAcACQAJAAkACwAJAAkA
CQAKAAwADAALAAsACgAKAAwADgAOABAAEAAQABIAEgATABMAEgASABIAEgATABIAEQAR
ABEAEQAQAA4ADQAMAAsACAAGAAUABAAEAAAA///+//7//v/9//z//P/7//v/+//6//v/
+//7//v/+//7//v/+//5//n/+f/4//r/+v/5//b/9P/1//n//f8EABIAIQA0AE4AbACN
AKoAvgDEAMQAwACrAIQAWAA6ACQAEwABAO3/3//b/97/4v/p/+//8f/y//X/9f/1//X/
9f/1//X/9f/2//b/9P/1//X/9f/2//b/9//3//X/9f/2//b/9v/3//f/9//5//n/+v/6
//j/+f/5//n/+//7//z//P/6//r/+v/6//z//P/8//z//f/9//3//f/7//v/+//7//v/
/P/9//3/+//8//z//P/+////////////AAABAAIAAAABAAEAAQAFAAYABwAIAAcACAAI
AAkACgAKAAwADQAOAA8AEAARABEAEAAQABAAEQASABMAFAASABEAEQARABIAEwATABMA
EwATABIAEgASABEAEQAQABAAEAAPAA8ADQAMAAsACgAJAAgABgAFAAYABgAFAAQAAwAD
AAIAAQABAAEAAQABAP3//f/+//7//v/9//3//f/+//7//v/+//3//f/9//7/AAAAAAAA
AAD+////////////AAAAAP//AQACAAMAAwADAAMAAwADAAMABAAEAAQAAwAEAAQABAAG
AAUABAAEAAYABAAGAAQABAAEAAQABQAGAAUABAAEAAQABAAEAAIAAgACAAIAAwAEAAQA
BQADAAMABAAFAAcABwAHAAkACQAJAAkACgAIAAgABwAHAAoACgAMAA4ADAAOAA4ADgAQ
ABAAEQARABIAEgASABIADwAOAA0ADQARABEAEAAOAAkACAAHAAQABAADAAIAAgAAAP//
/v/+//7//f/8//z//////////v/8//v/+v/5//v/+//7//v/+f/5//n/+P/4//b/9f/y
//L/9f/5//3/BAAQACEAMgBKAGgAiQCkALQAtgC0AK4AlwBsAEQAKgAWAAkA+f/p/93/
2//e/+D/5f/r//H/9v/3//f/9f/1//X/9f/1//X/9v/2//b/9//3//f/9P/0//X/9f/3
//f/+P/4//b/9//3//f/+f/5//r/+v/6//v/+//7//n/+f/6//r//P/8//z//P/6//r/
+v/6//v/+//7//v/+//7//v/+//5//r/+//7//z//v///wAA/v///////////wAAAQAC
AAIAAwADAAMAAwAEAAUABgAJAAoACgALAAoACgAMAA0ADwAPAA8ADwAQABAAEQASABAA
EAAQABAAEgARABEAEQARABEAEAAPABAAEQARABIAEgARABEAEAAOAA4ADQANAA8ADgAN
AAwACQAIAAYABQAGAAYABQAEAAMAAwACAAEA////////////////AAAAAAAA////////
AAAAAAAAAAD///////8AAAAAAAAAAAAAAgADAAMAAwABAAIAAgABAAEAAgADAAMAAwAD
AAMAAwABAAIAAgACAAMABAAEAAQABAADAAIAAgAEAAQABAAEAAYABAAEAAMAAgABAAAA
AQACAAEAAAAAAAAAAAAAAAAAAAAAAAAAAAAAAP//////////AAABAAIAAwAEAAcABgAF
AAQABAAGAAYABQAFAAYABgAIAAoACAAKAAoACgAMAAwADQANAAwADAAMAAwACwAKAAkA
CQALAAsACgAIAAMAAgABAP7//f/9//3//v/6//n/+P/4//j/9//2//b/9//3//f/9v/1
//X/9f/1//f/9//3//f/9f/1//X/9P/y//D/7//w//T/9//7/wMADAAYACkAQABcAHgA
jwCcAJ4AnACWAHwATwAqABAA/v/2/+//4//X/9X/2f/a/97/4f/l/+v/8P/v/+//7f/t
/+3/7f/v/+//8P/w//D/8f/x//H/8P/w//H/8f/z//P/9P/0//L/8//z//P/9f/1//b/
9v/0//X/9f/1//X/9f/2//b/+P/4//j/+P/2//b/9v/2//n/+f/5//n/9//3//f/9//5
//r/+//7//n/+v/6//r/+v/7//v/+//7//z//f/+//7/////////AQACAAMABAAFAAYA
BgAHAAYABgAIAAkACwALAAsACwALAAoACgAKAAgACAAIAAgACQAJAAoACwALAAsACgAJ
AAoACwALAAwACgAJAAkACAAHAAgACAAJAAkACAAHAAYAAwACAAAA/////wAAAAAAAP7/
/f/7//n/+f/5//n/+f/5//n/+v/6//j/9//3//f/+f/6//v//P/7//v/+//8//z//P/8
//z/+v/7//v/+//7//z//P/7//3//v///////////////////wAAAAAAAAEAAgACAAIA
AgD///7/AAAAAAAAAAAAAP7//v/8//r/+//8//3//v/+//7//v/+//7//v/9//3/////
/wAAAQD///////8BAAEAAQABAAIAAgACAAEAAQAAAAAAAgAEAAUACAAJAAoACgAKAAsA
CwAMAAwADAAMAA0ADAALAAsADAALAAkABgAFAAQAAwAAAPz/+//6//r/+v/5//j/+P/6
//n/+P/4//f/9//3//b/9v/3//j/+f/3//f/9//3//f/9//3//b/9v/y/+//7v/u//P/
+f8DAA4AGgApAEAAXAB4AJEAogCoAKYAqACeAHUASgAuABwACgD7/+n/2f/X/93/4v/i
/+H/5f/p/+7/8f/1//P/8//z//P/8//z//T/9P/0//X/9f/1//X/9v/4//n/+P/3//f/
9v/3//n/+v/7//n/+f/6//r/+v/7//v/+//9//3//v/+//3//P/7//r/+//8//3//v/9
//3//f/9//////////////8AAAEAAQD//wAAAAAAAAEAAwAEAAUAAwAEAAUABgAHAAkA
CgALAA0ADgAPABAADwAQABAAEQAUABQAFgAXABYAFQAUABMAFgAWABcAGAAYABgAGAAY
ABoAGQAZABkAGgAbABsAGwAZABkAGAAYABoAGQAZABgAGAAYABcAFwAWABQAEgAQABAA
EAAPAA8ADgAOAA0ADAAJAAkACAAHAAkACQAJAAkABgAFAAUABAAGAAUABQAFAAYABgAG
AAYACQAJAAkACgAKAAoACgAKAAoACwALAAsADAAOAA8ADwAPABAAEQARAA8ADwAPAA8A
EQASABIAEgATABIAEgASABQAFAAUABQAEgASABAADgAPABAAEQASABIAEgASABIAEAAQ
AA8ADwAQABEAEwAVABMAEwATABUAEwATABMAFAAWABYAFQAVABQAFAAWABgAGQAcAB0A
HgAcABwAHQAdABwAHAAcABwAHAAcABwAHQAfAB8AHgAcABkAGAAXABQAEAAPAA4ADgAM
AAsACgAKAAoACQAIAAgABwAHAAcABgAHAAcABwAHAAUABQAFAAUABQAFAAUABAAIAAYA
AwACAAAAAQAFAAsAGAAoADsAUgBwAJIArwDIANYA2gDcANoAvQCOAGIARAAuABkABQDx
/+f/6f/u//D/7//z//f/AAADAAMABQAFAAUABQAEAAMAAwACAAAAAQABAAEAAgACAAMA
AwABAAEAAgACAAMABQAGAAcABQAFAAYABgAGAAcABwAHAAkACQAKAAoACAAIAAgACAAJ
AAoACwAMAAsACwALAAsACwALAAsACwALAAwADQANAA0ADgAOAA4ADwARABIAEwASABIA
EgASABQAFQAVABUAGQAaABsAHAAcABwAGwAbAB0AHgAhACMAIwAjACMAIwAmACYAJwAo
ACgAKAAoACgAJgAlACUAJQAmACcAJwAnACUAJQAkACQAJgAlACUAJAAkACQAIwAjACAA
HgAcABoAGgAaABkAGQAWABYAFQAUABMAEwASABEAEQARABEAEQANAA0ADgAOABAADwAP
AA8ADgAOAA4ADgAPAA8ADwAQABIAEgASABIAEAARABEAEQASABQAFQAVABMAFAAVABUA
FQAXAA==
         </WaveFormData>
      </LeadData>
      <LeadData>
         <LeadByteCountTotal>10000</LeadByteCountTotal>
         <LeadTimeOffset>0</LeadTimeOffset>
         <LeadSampleCountTotal>5000</LeadSampleCountTotal>
         <LeadAmplitudeUnitsPerBit>4.88</LeadAmplitudeUnitsPerBit>
         <LeadAmplitudeUnits>��V</LeadAmplitudeUnits>
         <LeadHighLimit>2147483647</LeadHighLimit>
         <LeadLowLimit>268435456</LeadLowLimit>
         <LeadID>V6</LeadID>
         <LeadOffsetFirstSample>0</LeadOffsetFirstSample>
         <FirstSampleBaseline>0</FirstSampleBaseline>
         <LeadSampleSize>2</LeadSampleSize>
         <LeadOff>FALSE</LeadOff>
         <BaselineSway>FALSE</BaselineSway>
         <ExcessiveACNoise>FALSE</ExcessiveACNoise>
         <MuscleNoise>FALSE</MuscleNoise>
         <LeadDataCRC32>3232589060</LeadDataCRC32>
         <WaveFormData>
CwALAAsACwAKAAoACgAKAAkACQAJAAkACwALAAsACwAKAAoACgAKAA0ADQAOAA4ADAAN
AA0ADQANAA0ADQAOABAAEwATABQAEgASABIAFAAWABcAGAAZABgAFQATABEAEQASABIA
EQAPAA0ADAAKAAgABgAGAAQAAwACAAIAAgAAAP///v/+/////////////v/+//7//v/8
//z//P/8//7//f/9//3//f/6//n/+P/2//j//f8AAAQACAARABcAIgA2AEwAZAB3AH8A
gACGAIIAZAA/ACYAGAAOAAkAAQD1//D/7v/s/+v/7P/x//f/+v/8//z/+f/5//n/+f/3
//f/9//3//j/+f/6//v/+f/5//n/+f/7//v/+//7//r/+v/7//v/+//7//v/+//9//7/
/v/+//z//f/9//3////+//7///////////8AAAAA/////////////wAAAAD+//7/////
/wEAAQACAAIAAAAAAAEAAQABAAEAAwADAAMABAAEAAQABQAEAAMABAAGAAYACAAJAAcA
CAAJAAoACAAIAAgACQAMAAwADAANAA4ADgAOAA0ACwAMAAwADAAMAA0ADQANAA0ADQAN
AA0ADQANAA0ADAALAAkACQAIAAgABwAGAAUABgAFAAQABAABAAAAAAD//wAAAAAAAP//
/f/9//3//P/9//7//v////3//f/9//7//v/+//3//f////////////7//v/+//7/AQAB
AAAAAAD/////AAAAAP7///////7/AAABAAIAAgAAAAAAAQABAAIAAwAEAAUAAwACAAIA
AAAAAAAAAAACAAEAAQABAP///////wAAAAAAAAAA/////////////////////wAAAgAC
AAIAAwABAAIAAgACAAMAAwADAAMAAwADAAQABgAJAAkACgAKAAoACgAMAA0ADwAPAA8A
DwANAAwACwALAAwADAALAAkABQAEAAIAAAAAAAAA/v/9//r/+v/6//r/+//6//r/+f/3
//f/9//2//b/9v/2//b/9//4//n/+v/4//f/9v/1//b/9f/0//L/8v/z//j//P8AAAcA
DwAaAC4ARgBeAHMAgQCEAIYAjgCIAGUAQAAwACQAFwAHAPn/7v/s/+7/7//u/+//8f/0
//b/+P/3//f/9//3//n/+f/5//n/9//3//f/9//1//X/9f/1//b/9//4//n/+P/4//n/
+f/7//v/+//7//v//P/8//z/+//7//r/+f/6//r/+//9//v/+//7//z//P/7//v/+//5
//n/+v/6//z//P/9//3//f/9//7//v8AAAAAAQABAAEAAQADAAMAAQACAAIAAgAEAAQA
BAAGAAgACAAKAAsACgAKAAoACgANAA4ADwARABAAEAAQABEAEgASABIAEQARABIAEgAS
ABIAEwATABMAEwATABMAEwARABEAEQAQABEADwAPAA4AEAAPAA4ADQALAAkABwAGAAcA
BgAGAAUAAgACAAIAAQD////////+////AAAAAAEA////////AAACAAIAAQABAP//////
////AAAAAAAAAAADAAMAAgACAAMAAwAEAAQABAAFAAUABAAGAAcACAAIAAgACAAJAAkA
BwAHAAcABwAEAAUABgAHAAgACAAHAAcABwAGAAUABAAEAAUABgAHAAcABQAFAAUABQAF
AAUABQAGAAgACAAIAAkACQAKAAoACgALAAsACwALAAkACQAKAAwADQANAA4ADgAPABAA
EwAVABMAEwATABMAEwASABEAEQASABIAEQAPAA0ADAAKAAgABAAEAAIAAQD+//7//v/+
/////v/+//3//////////v/8//z//P/8//z//P/8//z/+//7//v/+//6//v/+v/4//b/
9f/4//r//v8JABkAJgA6AFQAbgCFAJUAnACiAKgAogCDAFwARAA0ACMADwD9/+7/7P/w
//H/8P/z//f//P/8//r/+f/5//n/+f/7//v/+//7//r/+f/4//f/+f/5//n/+f/7//v/
+//7//r/+v/7//v//f/9//3//f/7//z//P/8//7//////////f/8//z//f/7//v/+//8
//3//f/+/////v/9//3//P/9//7/AAABAP////8AAAAA/v/+//////8AAAEABAAFAAMA
BAAEAAQACAAIAAgACgAKAAoADAANAAsADAANAA4AEQASABMAFQAVABQAEwATABYAFgAW
ABUAFwAYABgAGAAWABcAFwAXABkAGQAZABkAGAAXABYAFAAVABMAEwASABAADwAOAA0A
DAALAAoACgAJAAgACAAHAAYABgAGAAUABQAFAAUABAACAAIAAQABAAEAAQABAAIABAAE
AAMAAwABAAEAAQABAAQABAAEAAQABQAFAAQABAADAAMABAAEAAYABwAHAAYABAAFAAYA
BgAIAAgACQAJAAkACQAJAAkABwAIAAgACAAHAAoADAAMAAwADAALAAkACAAHAAkACQAJ
AAoACAAIAAgABwAJAAkACQAJAAcABwAHAAgACAAIAAgACQALAAwADAAMAAsACwALAAsA
CwALAAwADgARABEAEgASABAAEAASABMAFQAVABUAFQATABIAEQARABQAFAATABEADwAO
AAwACgAGAAYABAADAAIAAgACAAIAAAD+//3/+//8//3//v/+//7//v/+//7//P/8//z/
/P/9//3//f/9//z/+//6//j/+P/5//r//v8EAAsAFwAkADYATgBqAIUAlwCgAKQApgCc
AHkAVAA8ACwAIQATAAMA8v/u/+7/7//w//P/9//6//z//v/7//v/+//7//v/+//7//v/
+//7//v/+//5//n/+f/5//v/+//7//v//P/8//3//f/7//v/+//7//3//v/+//7//f/9
//z/+//8//z//f////3//f/9//7//P/7//v/+//9//3//v/+//z//P/9//3//////wAA
AAD+//7///////3//f//////AAACAAMABAAEAAQABAAGAAgACAAKAAsACwAMAA0ADgAO
AA4ADgAPABIAEgASABMAEwASABEADwAQABIAEwAUABIAEwATABMAEQARABEAEQATABMA
EwASAA8ADQANAAwADgANAAwACwAKAAkACAAIAAUABAAEAAMAAwAEAAUABQAEAAMAAgAA
AAAAAAD/////////////AAAAAAAA/////wEAAQABAAEAAAAAAAAAAAADAAMAAgACAAEA
AQACAAIAAgADAAMAAgAEAAUABgAGAAQABAAFAAUABQAFAAUABQAHAAYABgAIAAYABgAG
AAYACAAHAAcABwAGAAUABAAEAAYABgAGAAUABQAFAAUABQAFAAUABQAGAAcACAAJAAsA
CgAKAAkACAAJAAkACQAJAAcABwAIAAoADQANAA4ADgAOAA4AEAARAA8ADwAPAA8ADwAO
AA0ADQAOAA4ADQALAAkACAAGAAQABAAEAAIAAQD///7//f/8//3//P/8//v/+f/5//n/
+P/4//j/+P/4//r/+v/6//r/9//3//f/9//4//f/9v/0//T/9f/0//b//P8FAA8AHAAs
AEIAXAB1AIkAlACYAJoAlgB/AFgAPAAqAB8AEQD//+7/6v/s/+//8P/z//X/+P/4//j/
9//3//f/9//3//f/9//3//X/9f/1//X/9//3//f/9//3//f/9//3//f/9v/2//X/9//3
//f/9//3//j/+P/4//j/+f/5//n/+f/4//j/+f/5//n/+f/6//z/+//7//v/+f/5//r/
+v/8//z//f/9//v/+//8//z//P/8//3//f//////AQABAP//AAAAAAAAAgACAAIABAAC
AAIABAAFAAUABgAHAAgACQAKAAsADQANAAwACwALAA4ADgAOAA0ADQAOAA4ADgAOAA8A
DwAPAA8ADwAPAA8ADgANAAwACgALAAkACQAIAAgABwAGAAUABAADAAIAAgADAAIAAgAB
AP7//v/+//3//////////v/+//7//f/9//v/+//7//z//v/+//3//f/7//v/+//7//7/
/v/+//7///////7//v/9//3//v/+/wAAAQABAAAA/v///wAAAAAAAAAAAQABAP//////
//////8AAAAAAAABAAEAAgAAAAAAAAAAAAAA////////////////AAD+//7//v/9////
////////////////AAACAAIAAgADAAEAAgACAAIAAQABAAEAAQACAAMABQAIAAoACQAJ
AAgACAAIAAoACwANAA0ADQANAAkACAAHAAcACAAIAAcABQADAAIAAAD+//z//P/6//n/
+P/4//j/+P/1//T/9P/z//T/9f/2//b/9P/0//T/9P/2//b/9v/2//X/9f/1//X/8v/v
/+7/7v/w//H/9v/6/wAACQARAB4ANABMAGQAeQCFAIgAigCGAGwASQAsABwAEgAJAPv/
7f/m/+b/5v/l/+j/7//z//T/9v/0//H/8f/x//H/8f/x//H/8f/x//H/8f/x/+//7//v
/+//8P/x//L/8//z//L/8v/x//P/8//z//P/8//0//T/9P/y//P/8//z//X/9P/0//X/
8//z//P/9P/0//P/8//z//X/9f/2//b/9P/0//X/9f/3//f/+P/4//b/9v/3//f/9//3
//n/+f/7//z//P/8//3//P/7//z//v/+/wAAAQD//wAAAQACAAQABAAEAAUABgAGAAYA
BwAGAAYABgAFAAcACAAIAAgABwAHAAYABQAHAAcABwAHAAkACQAJAAgABwAFAAUABAAG
AAUABAADAAIAAQAAAAAA///+//7//f/8//z//P/7//n/+f/5//j/+//8//z//f/8//v/
+v/6//r/+v/5//n/+//7//v/+//7//r/+f/4//r/+//7//z/+//7//z//P/8//3//f/8
//z//f/+//7//v/+//////8BAAEAAQABAAAAAAD///7//f/+/wAAAAAAAAAA/v/9//3/
/f////////8AAP7//v/+//3//f/9//3//f////////8AAP7//v/+////AQACAAIAAgAD
AAMAAwADAAMAAwAEAAYACQAJAAoACgAKAAoADAANAA0ADQANAA0ACwAKAAkACQAIAAgA
BwAFAAUABAACAAAA/P/8//r/+f/6//r/+v/6//v/+v/6//n/9//3//f/9v/4//j/+P/4
//b/9v/2//b/9//3//f/9//4//P/8v/y//L/8//2//z/BAANABcAKAA+AFQAaAB3AH0A
hACGAHoAXAA7ACQAFgAOAAMA9f/t/+r/6v/s/+3/7v/v//H/9P/0//T/8//z//P/8//x
//H/8f/x//H/8f/x//H/8v/z//T/9f/0//P/8v/x//P/9P/2//f/9f/1//X/9f/1//b/
9v/2//b/9//3//f/9//2//b/9//3//f/9//4//j/9//3//f/+f/5//r/+v/6//r/+//7
//n/+f/6//r//P/8//3//f/9//3/////////AAAAAAAAAgACAAIABAACAAIABAAFAAcA
CAAJAAoACAAIAAgACQAMAAwADAANAAwADAAMAAsACwAMAAwADAAMAA0ADQANAA0ADQAN
AA0ADwAPAA8ADgAPAA0ADQAMAAsACQAHAAUABwAHAAcACAAFAAQABAADAAIAAgACAAEA
AQABAAEAAAAAAAAA/////wEAAQABAAIAAAAAAP////8BAAEAAQABAAIAAgACAAIAAQAB
AAAAAAACAAMABQAGAAQABQAFAAQABAAFAAYABgAGAAYABwAHAAUABQAFAAcACAAIAAgA
CAAIAAYABQAFAAUABwAHAAcACAAHAAYABQADAAUABQAFAAUABwAHAAcACAAHAAYABQAF
AAYACAAJAAoACQAJAAkACQAJAAkACgAMAA8ADwAQABAADgAOABAAEQASABMAFAAVABIA
EAAOAA0ADgAOAA0ACwAJAAgABgAEAAIAAgAAAP///v/+//7//v////7//v/9//3//f/9
//z//P/8//z//P/6//r/+v/6//r/+//8//3//v/5//b/9v/4//3/AgAIAA4AFQAfAC4A
QgBYAGwAewB/AIIAggBwAEwALQAaAA4ACgADAPf/7//w//D/7v/v//L/9f/3//r/+v/8
//v/+//7//v/+f/5//n/+f/7//v/+//7//n/+f/5//n/+//7//v/+//8//z//f/9//v/
+//7//v//P/+////AAD+//////////3//P/8//3/////////AAD+//3//f/9//////8A
AAAA/v/+////////////AAAAAAIAAgADAAMAAwADAAUABQAFAAYABgAGAAgACAAIAAoA
CAAIAAoACwANAA4ADwAQAA8ADgANAA0AEAAQABAAEQAQABAAEAAPAA8AEAAQABAAEgAT
ABMAEwARABEAEQARABMAEwATABIADwANAA0ADAAMAAsACgAJAAoACQAIAAgABgAEAAMA
AQABAAIAAwADAAEAAQABAAAAAgACAAEAAQABAAEAAQACAAAAAAD/////AQABAAEAAQAC
AAIAAgACAAEAAQAAAAAAAgADAAUABgAFAAUABAACAAQABQAGAAYABQAEAAQAAwABAAMA
BQAEAAYABgAGAAYABAADAAMAAwAFAAUABQAGAAQABAAEAAMAAwADAAMAAwAFAAUABQAG
AAQABAAEAAUABwAIAAgACAAJAAkACQAJAAkACQAKAAwAEQARABIAEgARABAAEQARABMA
EwATABMAEQAQAA8ADwAQABAADwANAA0ADAAKAAgABgAGAAQAAwACAAIAAgACAP///v/+
//3/+//7//v/+v/7//z//f/+//z//P/8//z//f/9//3//f/+//v/+P/2//T/9//8/wAA
BgANABcAIgA0AEwAYgB1AIEAhgCKAI4AfgBXADYAJgAaAA8ABQD5/+7/7P/w/+//7v/v
//P/+P/6//r/+f/5//n/+f/5//n/+f/5//v/+//7//v/+//7//v/+//5//n/+f/5//z/
/P/9//3/+//7//v/+//9//7//v/+//7//////////f/8//z//f/9//3//f/+//z/+//7
//v//P/9////AAAAAAAAAQABAP////8AAAAAAQACAAQABQADAAMABQAFAAcACAAIAAgA
CgAKAAoADAAKAAoADAANAA8AEAARABIAEAAQABAAEQASABIAEgATABIAEgASABEAEwAU
ABQAFAAWABcAFwAXABUAFQAVABUAEwATABMAEgAOAAsACgAIAAgABwAGAAUABgAFAAQA
BAACAAAA///9//7//v/+//3/+//7//v/+v/6//r/+f/5//v/+//7//z/+v/6//n/+f/6
//v//P/9//z//P/8//z///////7//v8BAAEAAgACAAEAAQAAAP7///8BAAMABAACAAIA
AwADAAMAAgACAAIAAgACAAQAAwADAAMAAwADAAMABAAEAAQABAADAAEAAQABAAEAAQAB
AAEAAgAEAAQABAAFAAMABAAEAAQABwAHAAcABwAHAAcACAAKAA0ADQAOAA4ADAAMAA4A
DwAPAA8ADwAPABAAEAAQABEAEQAQAA4ACwAJAAgABgAEAAIAAgAAAP///v/+//7//v/9
//z//P/7//n/+f/5//j/+f/6//v//P/7//r/+f/4//f/9//3//f/+v/5//j/9P/y//P/
9P/4/wAADQAZACgAPgBWAG4AgwCTAJoAogCmAJgAcwBOADgAJgAXAAUA9f/s/+r/7v/v
//L/8f/z//T/9v/4//f/9//3//f/9f/1//X/9f/1//X/9f/1//f/9//3//f/9f/1//X/
9f/4//j/+f/5//n/+f/5//n/+P/4//f/9v/3//n/+v/7//v/+v/6//v/+//7//v//P/8
//v/+//7//v/+//8//z//v/+///////9//3//v/+//7//v///////////wEAAQABAAIA
AgACAAYABgAGAAgABgAGAAgACQALAAwADQAOAA4ADgAOAA8AEAAQABAAEQAUABQAFAAT
ABMAFAAUABQAFAAVABUAFQATABMAEwATABEAEQARABAAEAAPABAAEAAPAA0ACwAJAAoA
CQAIAAgABQAEAAQAAwACAAIAAgABAAEAAQABAAAAAAAAAP////8BAAEAAQACAAEAAAD+
//3//f/9//3//f///wAAAQACAAEAAQAAAAAAAwADAAQABAACAAMAAwACAAIAAwAEAAQA
BgAGAAcABwAFAAUABQAFAAYACAAIAAgACAAGAAUABQAFAAUABQAFAAYABAAEAAQAAwAB
AAEAAQABAAQABQAGAAgABgAGAAYABwAHAAgACAAIAAkACQAJAAkABwAHAAgACgANAA0A
DgAOAA4ADgAQABEAEwATABMAEwAPAA4ADQANAA4ADgANAAsACgAKAAkACAAFAAQAAQD/
//7//v/+//7////+//7//f/7//v/+//6//z//P/8//z/+v/6//r/+v/7//v/+//7//r/
+f/4//b/9P/1//r//v8GABEAHQAoADwAVABuAIcAlwCcAKIApACUAG8ATAA2ACgAGwAL
APn/7v/s/+7/8f/y//X/9//6//z/+v/5//n/+f/5//n/+f/5//n/+f/5//n/+f/5//n/
+f/5//f/9//3//f/+v/6//v/+//5//n/+f/5//n/+v/6//r//P/9//3//f/7//r/+v/7
//3//f/9//7//v/9//3//f/9//3//v/+//7//v///////f/9//7//v///wAAAgADAAIA
AQACAAEAAwAEAAQABAAGAAYABgAIAAYABgAIAAkACwAMAA0ADgAOAA4ADgAPABEAEgAT
ABUAFAAUABQAEwATABQAFAAUABYAFwAXABcAFQAVABUAFQATABMAEwASABMAEQARABAA
EAAPAA4ADQAOAA0ADAAMAAkACAAIAAcABgAGAAYABQAFAAUABQAEAAQABAADAAMAAwAD
AAMABAAEAAQAAwADAAMAAwADAAMABAAEAAQABAADAAMAAgACAAUABQAGAAYABAAFAAUA
BAAGAAcACAAIAAYABgAHAAcABQAFAAUABQAGAAgACQAKAAkACQAJAAgACAAIAAgACAAK
AAkACQAJAAcABwAHAAgACAAIAAgABwAFAAUABQAFAAcABwAHAAgACgAKAAoACwAJAAoA
CgAKAA0ADQANAA0ACwALAAwADgARABEAEgASABIAEgAUABUAFQAVABUAFQAVABQAEwAT
ABIAEgARAA8ADQAMAAoACAAIAAgABgAFAAEAAAD///7//v/+///////////////+//7/
/v/+//7//v/+//7//v/7//v/+//7//z/+//8//r/+P/3//j//P8CAAsAFQAiADQASgBk
AHsAjQCUAJgAmgCQAHMAUAA4ACgAHQAPAP3/8P/s/+7/8f/2//n/+f/6//r//P/7//v/
+//7//v/+//7//v/+f/5//n/+f/7//v/+//7//n/+f/5//n//P/8//3//f/9//3//f/9
//z//P/7//r/+//9//7////9//z//P/9//3//f/9//7/AAD////////9//3//v/+/wAA
AAABAAEA/////wAAAAAAAAAAAQABAAEAAQADAAMAAQACAAIAAgAFAAYABwAKAAgACAAK
AAsACwAMAA0ADgAQABAAEAARABAAEAAQABEAFAAUABQAEwARABIAEgASABQAFQAVABUA
FQAVABUAFQATABMAEwASABMAEQARABAADgANAAwACwAMAAsACgAKAAkACAAIAAcABgAG
AAYABQAFAAUABQAEAAIAAgABAAEAAwADAAMABAAEAAQAAwADAAMAAwADAAMABgAGAAYA
BgAFAAUABAAEAAUABQAGAAYABgAHAAcABgAGAAcACAAIAAgACAAJAAkABwAHAAcABwAJ
AAoACgAKAAkACQAIAAgACAAIAAgACgAJAAkACQAHAAcABwAIAAgACAAIAAcACQAJAAkA
CQAHAAcABwAIAAoACgAKAAsACwAMAAwADAANAA0ADQANAA0ADQAOABAAEQARABIAEgAS
ABIAFAAVABUAFQAVABUAEwASABEAEQAUABQAEwARAA0ADAAKAAgACAAIAAYABQAEAAQA
BAAEAAEAAAAAAP//AAABAAIAAgABAAAA///+/wAAAAAAAAAA///////////8//v/+v/6
//j/+//+/wAABAANABcAIAAyAEoAZgB9AIsAkACSAJQAhgBjAEQAMAAkABkADQD9//T/
8P/w//H/9P/3//3/AAAAAP7/+//7//v/+//7//v/+//7//3//f/9//3/+//7//v/+//9
//3//f/9//z//P/9//3////////////9//7//v/+//7/////////AQAAAAAAAQAAAP//
/v/+//////8AAAEA/////wAAAAAAAAAAAQABAAMAAwAEAAQAAgACAAMAAwAFAAUABwAH
AAUABgAGAAYACAAIAAgACgAMAAwADgAPAA0ADgAPABAAEgASABIAEwASABIAEgATABIA
EgASABEAEgAUABUAFgAVABUAFAATABQAFQAWABcAFQAVABUAFAATABEAEQAQABIAEQAQ
AA8ADgANAAwADAALAAoACgAJAAgACAAIAAcACQAJAAkACAAKAAoACQAJAAcABwAHAAgA
CAAIAAcABwAHAAcABwAHAAgACAAIAAgACwALAAoACgAKAAkACQAIAAoACwALAAoACgAL
AAwADAALAAoACgAJAAsACwALAAsACQAKAAoACgALAAsACwAKAA4ADAAKAAgACAAIAAgA
CgAJAAkACQAHAAcABwAIAAgACAAIAAcABwAHAAcABwAFAAUABQAGAAcACAAJAAsACQAK
AAoACgALAAsACwALAA0ADQAOABAAEgARABEAEAARABIAFQAXABUAFQAVABUAEQAQAA8A
DwASABIAEQAPAAsACgAIAAYABQAGAAUABQADAAIAAQAAAP///v/+//3//v///wAAAAD+
//7//v/+/wAAAAAAAAAA/f/9//3//f/6//v//P/6//z///8CAAYADAATAB0ALgBGAFwA
cAB7AIEAhACEAHQAUgAzACIAFgAQAAkA///z/+7/7v/u/+//8v/1//n//P/8//z/+f/5
//n/+f/7//v/+//7//v/+//7//v/+//7//v/+//9//3//f/9//3//P/8//v//P/9//7/
///9//7//v/+//7/////////AQAAAAAAAQD///////8AAAIAAQABAAEA/////wAAAAAC
AAIAAwADAAEAAQACAAIAAAAAAAEAAQADAAMABQAFAAMABAAEAAQABgAGAAYACAAKAAoA
DAANAAsADAANAA4AEAAQABAAEQAPAA4ADQANABAAEAAQAA8ADwAQABAAEAAOAA8ADwAP
ABEAEQARABEADwAPAA8ADgAOAA0ADgAOAA4ADQAMAAsACAAHAAYABgAGAAYABwAHAAMA
AgABAP//AQABAAEAAAAAAAAA//////3//f/9//7/AAAAAP///////////////wAAAAAA
AAAA//////7//v/9//3//v/+//7///////7//v///wAAAAAAAAAAAQABAP//////////
///8//z//v/8//z//P/8//v/+f/4//f/9//3//f/+P/6//r/+v/5//n/+f/5//n/+f/5
//n/+v/4//j/+P/5//n/+v/6//r/+//7//v/+//7//v//P/+/wMAAwAEAAQABAAEAAYA
BwAHAAcABwAHAAcABgAFAAUABQAEAAIA//////7//P/6//b/9v/0//P/8v/y//L/8v/z
//L/8v/x//H/8f/x//D/8v/y//L/8v/w//D/8P/w/+//7//v/+//8P/t/+r/6P/o/+n/
7v/2//7/BQANAB4ANABGAFoAbQB1AHgAfgB6AFwANwAiABYACgD9/+//4f/e/+L/5P/h
/+L/4//l/+j/7P/u/+v/6//r/+v/6f/p/+n/6f/q/+v/7P/t/+//7//v/+//7v/t/+z/
6//u/+7/7//v/+3/7f/t/+3/7v/w//H/8v/y//P/8//z//L/8P/v/+//8P/x//L/9P/0
//P/8//z//P/8//0//T/9P/0//X/9f/z//P/9P/0//X/9v/4//n/9//3//n/+f/7//z/
/P/8//z//P/8//7//P/8//7///8BAAIAAwAEAAIAAgACAAMABgAGAAYABwAIAAgACAAH
AAUABgAGAAYACAAJAAkACQAJAAkACQAJAAcABwAHAAYABwAFAAUABAACAAEAAAD/////
/////wAA///+//7//f/6//r/+v/5//n/+f/5//j/9v/2//X/9f/3//f/9//4//j/+P/3
//f/+f/5//n/+f/8//z//P/8//v/+//6//r//P/9////AAD+///////+//z//f/+//7/
AAAAAAEAAQADAAEA//8AAAIAAgACAAIAAAD///////8BAAEAAQACAAAAAAAAAP//////
//////////////8AAAIAAgACAAMAAwAEAAQABAADAAMAAwADAAMAAwAEAAYACgALAA0A
DgALAAoACwALAA0ADQANAA0ADAAMAAwADQAOAA4ADQALAAcABgAEAAIAAAAAAP7//f/8
//z//P/8//v/+v/6//n/9//3//f/9v/4//j/+P/4//b/9v/2//b/9//3//f/9//4//f/
9P/y//D/8f/0//j/AAANABkAKAA8AFgAcACBAI8AlACaAKAAjgBnAEQAMAAiABMAAwDz
/+r/6v/u/+3/7P/r/+//9P/2//b/9//3//f/9//1//X/9f/1//X/9f/1//X/9//3//f/
9//1//X/9f/1//j/+P/5//n/+f/5//n/+f/5//r/+v/6//r/+//7//v/+f/4//j/+f/7
//v/+//8//z/+//7//v/+//7//z//P/+//7///////3//f/+//7/AAAAAAEAAQABAAEA
AwADAAMABAAEAAQACAAIAAgACgAJAAgACQAJAAoADAAOABAAEAAQABAAEQASABIAEgAT
ABYAFgAWABUAEwAUABQAFAAUABUAFQAVABMAEwATABMAFQAVABUAFAAVABMAEwASABEA
DwANAAsADAALAAoACgAJAAgACAAHAAYABgAGAAUABQAFAAUABAADAAIAAAD//wAAAQAC
AAQAAgACAAEAAQADAAMAAwADAAQABAAEAAQAAwADAAIAAgAFAAUABgAGAAYABwAHAAYA
CAAJAA==
         </WaveFormData>
      </LeadData>
   </Waveform>
</RestingECG>
