# Supplementary material for: Detection of Left Atrial Enlargement Using a Convolutional Neural Network-Enabled Electrocardiogram
Source: Front Cardiovasc Med. 2020 Dec 17;7:609976. doi: 10.3389/fcvm.2020.609976 (PMC7773668; doi:10.3389/fcvm.2020.609976)
Supplement: Supplementary file 4 [file Data_Sheet_4.ZIP › normal3/1802032325_1907_00000009.XML]

<?xml version="1.0" encoding="Windows-1252"?>
<!DOCTYPE RestingECG SYSTEM "restecg.dtd">
<RestingECG>
   <PatientDemographics>
      <PatientID>1802032325</PatientID>
      <PatientAge>67</PatientAge>
      <AgeUnits>Years</AgeUnits>
      <Gender>Female</Gender>
      <PatientLastName>cuiyanxian</PatientLastName>
   </PatientDemographics>
   <TestDemographics>
      <DataType>Resting</DataType>
      <Site>1</Site>
      <AcquisitionDevice>MAC55</AcquisitionDevice>
      <Status>Unconfirmed</Status>
      <Priority>Normal</Priority>
      <AcquisitionTime>08:36:26</AcquisitionTime>
      <AcquisitionDate>08-21-2016</AcquisitionDate>
      <CartNumber>1</CartNumber>
      <AcquisitionSoftwareVersion>009C</AcquisitionSoftwareVersion>
      <XMLSourceVersion>MAC5000 v1.0</XMLSourceVersion>
   </TestDemographics>
   <RestingECGMeasurements>
      <VentricularRate>82</VentricularRate>
      <AtrialRate>82</AtrialRate>
      <PRInterval>154</PRInterval>
      <QRSDuration>82</QRSDuration>
      <QTInterval>344</QTInterval>
      <QTCorrected>401</QTCorrected>
      <PAxis>52</PAxis>
      <RAxis>-14</RAxis>
      <TAxis>40</TAxis>
      <QRSCount>14</QRSCount>
      <QOnset>226</QOnset>
      <QOffset>267</QOffset>
      <POnset>149</POnset>
      <POffset>190</POffset>
      <TOffset>398</TOffset>
      <ECGSampleBase>500</ECGSampleBase>
      <ECGSampleExponent>0</ECGSampleExponent>
   </RestingECGMeasurements>
   <Diagnosis>
      <Modality>Resting</Modality>
         <StatementCount>2</StatementCount>
         <LabelText>12SL ��ϳ���</LabelText>
      <DiagnosisStatement>
         <StmtFlag>ENDSLINE</StmtFlag>
         <StmtText>�������</StmtText>
      </DiagnosisStatement>
      <DiagnosisStatement>
         <StmtFlag>ENDSLINE</StmtFlag>
         <StmtText>���� ECG</StmtText>
      </DiagnosisStatement>
   </Diagnosis>
   <Waveform>
      <WaveformType>Rhythm</WaveformType>
      <WaveformStartTime>0</WaveformStartTime>
      <NumberofLeads>8</NumberofLeads>
      <SampleType>CONTINUOUS_SAMPLES</SampleType>
      <SampleBase>500</SampleBase>
      <SampleExponent>0</SampleExponent>
      <HighPassFilter>16</HighPassFilter>
      <LowPassFilter>150</LowPassFilter>
      <ACFilter>NONE</ACFilter>
      <LeadData>
         <LeadByteCountTotal>10000</LeadByteCountTotal>
         <LeadTimeOffset>0</LeadTimeOffset>
         <LeadSampleCountTotal>5000</LeadSampleCountTotal>
         <LeadAmplitudeUnitsPerBit>4.88</LeadAmplitudeUnitsPerBit>
         <LeadAmplitudeUnits>��V</LeadAmplitudeUnits>
         <LeadHighLimit>2147483647</LeadHighLimit>
         <LeadLowLimit>268435456</LeadLowLimit>
         <LeadID>I</LeadID>
         <LeadOffsetFirstSample>0</LeadOffsetFirstSample>
         <FirstSampleBaseline>0</FirstSampleBaseline>
         <LeadSampleSize>2</LeadSampleSize>
         <LeadOff>FALSE</LeadOff>
         <BaselineSway>FALSE</BaselineSway>
         <ExcessiveACNoise>FALSE</ExcessiveACNoise>
         <MuscleNoise>FALSE</MuscleNoise>
         <LeadDataCRC32>88189541</LeadDataCRC32>
         <WaveFormData>
+P/4//j/+P/5//r/+//8//r//P/8//v/+v/6//j/+v/6//n/+v/5//v//P///wAA/f/8
//v/+v/9/wAAAgADAAIAAgAEAAUABgAIAAsADAAOAAwADwANAAoACgAMAAsACQAKAAsA
CgAJAAkABwAFAAEA/f/8//r/+v/7//z//f/5//f/9//5//j/9//2//X/8//y//D/8v/4
//r/+//8//j/9//2//X/8//z//P/8//0//X/9P/1//L//v8AAPz/+//z/+//9f/4//7/
BQASACIAMQBBAFYAZgBtAHgAfgB9AHUAaQBbAEUANQAxACwAIwAjAB0AEQAMAA4ACQAB
AP//AAD+/wAAAgD8//X/+P/6//f/9f/y/+7/8//0//P/9P/4//j/9//2//T/9P/1//b/
9P/y//H/7//x//P/9//3//X/9P/0//T/8v/z//P/8//3//j/+P/5//r/+f/4//f/9f/2
//b/9//8//v/+//8//v/+v/5//X/+v/8//7/AAD+//3//P/6//z//v/+//3//f/9//7/
/v///wAAAQACAAIAAgAGAAYAAwADAAgACgAIAAgACAAIAAoADAANAA0ADQANABAADgAN
AA0ACQAJAAsACwAIAAgACwALAAsACwAJAAcAAwAGAAgABAAEAAMAAgD+//z/+f/6//v/
/f/+//z//P/3//X/+v/4//n/+//6//f/9P/z//T/9P/1//f/+P/5//n/+v/5//j/9//4
//j/9//1//T/9//5//r/+//6//n/+f/5//j/+P/3//P/8//0//T/9P/0//X/9v/4//b/
9P/3//f/+f/7//v/+P/2//T/+P/4//n/9//8////+v/2//T/8//1//r/+v/5//j/+P/3
//f/9f/3//T/9P/5//r/+//8//v/+v/5//j/+P/4//f/9v/4//j/+P/5//n/+f/3//f/
9v/3//f/9v/5//v//P/8//n/+P/3//b//v/6//v//f/6//v//P/9//7/+f/6//n/9//2
//b/9P/2//n/+f/7//v/+f/4//n/+P/5//r/+//8//7/AAABAAEA//8AAAMABQAHAAgA
CgAKAAkABgAIAAUABgAIAAwADQAJAAgABwAEAAIAAwACAAEA/f/5//j/9v/z//P/8//z
//T/8//0//f/9//3//f/9//1//T/8v/0//T/9P/z//L/8//z//P/8//1//X/9f/1//T/
8//w/+//6P/u//L/9v/x/+3/7f/x//7/DAAVABgAIgAxAEcAXgBoAGsAcAB0AG8AZQBV
AEEALQAfABkAFgAVABMAGQAbAAwA+v/1//f/9//4//r/+P/2//j/9f/w//L/9f/1//T/
8v/y//L/8P/w//T/9P/z//L/8v/y//P/9P/0//T/9f/1//P/8//1//P/8f/w//D/8P/z
//X/9v/3//n/+v/6//v/+f/3//X/8//x//L/8v/z//b/9f/1//b/9v/2//b/8//4//j/
+P/4//n/+//9//7//v8AAAAA///8//v/+//6//7/AAACAAQAAgACAAYABgADAAMACAAK
AAgACAAIAAgACQAMAA4ADwAOAA0ADwAMAA0ADQAJAAkACwALAAgACAAIAAcABgAFAAYA
BQACAAYABgAAAP7/+//9//z//f/9//v/+f/4//b/+P/8//v//f/9//r/+v/7//v/+f/3
//f/9f/0//T/9f/2//f/9//4//b/9v/2//j/+f/5//j/+P/2//f/9//3//j/9//3//f/
9//4//j/9f/z//T/9P/0//T/9f/2//j/+v/4//v/+//4//n/+P/0//T/8v/2//b/9//1
//r//f/5//b/9f/1//b//P/9//3/+//6//j/9//3//n/9v/2//n/+v/7//z/+v/6//r/
+v/6//r/+f/4//b/9v/2//f/+P/5//j/+f/5//n/+P/2//f/+f/6//r/+f/4//f/9v/2
//z//f/4//r/+v/6//r/+f/8//3//f/6//j/9P/0//j/+f/8//3/+v/6//z//P/8//z/
/P/8//v//P/8//v//f/+/wEAAwAFAAYACAAIAAYABAAHAAUABwAIAAsACwAIAAgACAAG
AAUABQADAAEA/P/5//n/+P/1//X/9f/1//b/9f/2//n/9//3//f/9//1//T/8v/0//n/
+v/6//r/+P/3//b/9f/3//f/9//3//T/8//w/+//7P/s//T/9P/x//H/8f/3/wIAAAD/
/xQALAA9AEkAVgBmAG0AcAB2AHUAbQBfAEcANwA1AC8AIAAdAB0AEwALAAwACgAHAAMA
AQAAAPr/+P/8//j/8//4//z/+v/5//f/9P/4//j/9v/2//T/8v/v/+z/7//w//L/9P/2
//b/9//3//f/9//5//f/9//2//b/9v/2//f/9//3//b/9v/1//X/9f/1//X/9f/3//j/
+P/5//3/+//6//r/+f/4//f/8//5//r/+//8//3///8BAAIA//8AAP///f/+////AQAC
AAEAAgADAAQAAwACAAUABAABAAEABgAIAAoACgAKAAoACgAMAA0ADQAPAA8AEgAQAA8A
DwALAAsADQANAAoACgAIAAcABgAFAAUAAwD//wIABwAEAAUABQADAP7/+//3//r/+//9
//7/+v/6//X/8//3//T/9P/1//r/+f/4//n/9//2//b/9//1//X/9P/0//P/8v/x//L/
9f/3//j/+v/3//f/9v/1//X/9f/2//f/9f/2//b/8//z//T/9P/0//X/9f/1//b/9P/y
//X/9f/4//v//P/6//j/9P/2//T/9P/x//X/9//3//T/8//z//X/+v/6//n/9v/2//X/
9f/1//f/9P/0//j/+P/4//j/9v/2//b/9v/4//j/9//2//j/+P/4//n/9//3//X/9f/2
//f/9//2//j/+f/5//j/+v/6//r/+v/6//b/9f/2//j/+P/4//j/+P/6//r/+f/3//b/
8//0//f/9//5//n/+v/6//z//P/8//z//P/8//z//v////////8AAAMABQADAAQABgAG
AAcABgAKAAkABwAIAAsACwAIAAgACAAGAAEAAQD///3/+//5//r/+v/3//f/9//3//f/
9f/1//f/9//3//f/9//2//T/8f/y//L/8v/x//D/8v/z//T/9f/4//n/+v/7//j/9f/w
/+3/8v/y//T/8v/v/+//7f/t//L/AAALABIAHgArADsAUgBoAHMAdgB2AHkAewBtAFUA
PQAvACsAKAAfABkAHQAbAA4ACAALAAkABQAIAAgA+P/y//j//f/2/+7/8v/z//P/8v/2
//b/9P/0//X/9P/y//D/8f/y//T/9v/0//T/9f/1//P/8//1//P/9f/0//T/9P/0//X/
9f/1//j/+v/7//3/+//5//f/9f/2//j/+f/7//3/+//6//r/+//6//n/9f/4//j/+P/4
//v//f///wAA/f/+//3/+//9//3//v/+/wAAAgAEAAYABAAEAAgACAADAAMACAAKAAgA
CAAIAAgACgAMAA0ADQALAAsADgAMAAwADQAKAAsADwAPAAwADAALAAkABwAFAAgABwAE
AAgACAAEAAQAAwABAP7//f/7//r/+f/5//j/+f/8//r/+//7//j/+P/5//v/+f/3//f/
9//2//b/9//3//f/9v/2//j/+P/4//r/+f/5//j/+P/6//v/+//7//j/9//3//f/9//4
//j/9f/3//j/+P/4//r/+//8//7/+//4//r/+f/3//n/+f/2//f/9v/7//z//v/7////
AQD+//r/+P/3//j//v///////P/8//v/+//9/////P/8//z//P/8//z//P/8//z//P/9
//z/+v/4//n/+v/7//3//f/9//v/+//+///////+//7///////7/BgD6//b/9v/3//j/
+f/6//b/+P/4//f/9//4//f/+v/9//3///////v/+v/7//r//f/+////AAACAAQABQAF
AAMABAAHAAkACgAMAA8AEAAPAAwADgALAAsADAAPAA8ADAAMAAwACgAHAAcABQADAP7/
+//7//r/+v/7//z//f/5//f/9//5//v/+//7//v/+//6//j/+v/6//j/9f/y//X/9//5
//v/+v/5//j/9//3//f/9f/1//L/8P/2//j/9f/z//P/8f/0/wAACwAaAC4APQBFAFYA
agBxAHQAfAB5AG0AXwBVAEcAMwApACgAJwAdABUAEwAQAAoABQAHAAcAAAD8/wAA/v8A
AP//+P/y//X/9//4//j/+P/4//b/9v/2//b/9f/0//b/9v/3//j/+v/6//v/+//6//n/
+v/3//j/+P/5//r/+//9//7////8//r/9//1//n/+f/5//n/+v/8//3///8AAP3/+//6
//7/AAACAAEAAgAAAP7//P/+////AAAAAP7/AAAAAP///////wAAAAACAAQABgAIAAYA
BgAKAAoACQAJAA4AEAAOAA4ADgAOAAwADgAPAA8ADwAPABIAEAAQABEADgAPABAADwAL
AAoACwALAAsACwAJAAcAAwAGAAgABAAEAAMABAACAAIAAQD+//3//f/8//3/AAD+////
BAACAAMABQAFAAEA/f/7//r/+P/3//f/+v/7//v//P/7//r/+f/6//z//f/9//7/+//7
//r/+f/5//n/+v/7//n/+v/6//f/+f/6//r/+v/3//f/9//4//n/+P/8//3//f//////
/P/6//j//P/8//v/9//6//v/+v/4//j/+f/3//z//P/7//z//P/7//v/+v/7//f/9v/7
//z//f/+//7//v/+//7//v/+//3//P/8//z//P/9//3//f/7//v//v///////v/8//3/
/f/8//z/+P/4//j/+P/4//j/9P/2//b/9f/4//r/+v/+//7//f/+//3/+v/6//z//P/+
//7//v/+/wAAAgADAAMAAwAEAAcACQAHAAgACgAKAAoACAALAAkACAAIAAoACQAJAAoA
CwAKAAQAAwAAAP3//P/7//3//v/7//n/9//1//T/8//0//f/9v/1//T/8//2//b/9f/4
//r/+v/5//j/9f/1//X/9f/3//f/9//3//T/8//w/+//+v/8//T/7v/x//f/8//v//j/
AgAHAA4AHAAtAEcAYgB0AG0AZABoAGcAYQBfAFEAOwAxACsAHAAVABkAFwALAAgACAAB
AP3/AQD+//T/9P/4//b/9f/0//b/9v/1//P/8P/0//b/9v/4//f/9v/0//L/8v/y//P/
9P/y//L/8//z//b/9//6//n/+P/2//X/9P/0//X/9f/1//b/9v/1//X/9f/1//X/9f/1
//b/9v/3//f/9f/0//T/+P/6//z/+//9//z/+//6//j/+f/6//r/+v/8//z/+//9//3/
/v/+/wIABAAGAAgABQAEAAcABgADAAMACAAKAAgACAAIAAgACQAMAA4ADwANAA0AEAAO
AAwACwAGAAUACgALAAkACgAJAAcABQADAAUAAwD//wIABAAAAAAA//8BAP7//f/7//r/
+f/5//j/+f/8//r/+//8//j/9//3//n/9//1//X/9v/2//f/+f/2//X/8//y//T/9P/0
//b/9//3//b/9v/3//n/+v/7//n/9//2//X/8//0//T/8f/y//T/9f/2//P/8//z//T/
9P/y//X/9f/3//n/+f/2//j/9v/6//r/9//z//b/9//3//T/8//z//T/+v/7//v/+v/6
//n/+f/3//n/9v/2//b/9v/2//b/+f/6//v//P/9//z/+v/4//j/+P/4//n/9//3//X/
9f/4//n/+f/4//b/+//4//j/+P/4//j/9//6//v/+//4//j/9v/4//n/+f/7//v/+P/4
//r/+v/8//z//P/8//z//v//////AQACAAUABwAIAAoADQAOAAwACAAJAAUABgAIAAwA
DQAKAAoACgAIAAMAAwABAP///v/7//v/+v/3//f/9//3//j/9//4//v/+v/5//j/9//1
//T/8v/0//f/+P/4//j/9v/1//T/8//1//X/9f/1//b/9//2//f/+P/4//T/8P/v//H/
8//x//L/9v/9/w4AJAAzAD0ATABeAGkAcAB0AHkAdwBvAGMASQAxACUAIgAlACcAHQAN
AAoACAADAAcACwAAAPr/+v/4//j/+//8//7//f/7//j/9P/0//T/8v/y//X/9v/2//b/
9f/0//T/9P/y//L/8//z//P/8//1//P/9P/0//X/9v/2//f/9//3//b/9v/1//X/+f/5
//n/+f/5//r/+v/7//v/+f/4//j/+//8//3/+//+//7//v/+//z/+//6//j/+f/8//3/
/f/9//3//v/+/wAAAgAEAAYABQAEAAcABgADAAMACAAKAAwADAAMAAwADAAOAA8ADwAR
ABEAFAASABAADwAKAAkADwAPAAwADAALAAkABwAFAAYABQACAAYACgAGAAYABQAFAAIA
AQD///////8AAAAA/f/+//r/+f/9//r/+v/7/////f/7//v//P/8//3////8//n/9f/y
//b/+P/6//7//v/9//v/+v/6//v/+//7//j/9//3//f/+P/6//v/+f/3//j/+P/4//n/
+f/5//r/+P/2//n/+f/3//n/+f/2//f/9v/7//z/+v/3//v//f/+//z//P/9//z/AAD/
//3/+v/6//n/+f/5//v/+P/4//z//P/8//z/+//6//n/+P/7//z//P/8//v/+v/5//n/
/f//////AQAAAP///f/6//z//f/9//z//f/+////AAD+//b/8//2//r//P/+/wAA/P/8
//r/9//3//j/9//6//z//f8AAAEA/f/8//3//P/9//7///8AAAEAAgACAAEAAwAEAAcA
CQALAAwADgAOABAADgARAA8ADwAQABMAEwAOAA4ADgAMAAoACwAKAAkAAwD///7//P/8
//3//v////v/+f/5//v/+//7//v/+//7//r/+P/6//r/+v/5//j/+P/5//r/+//6//n/
+P/3//j/+f/4//n/+v/0//T/+v/7//v/+//3//j/AgALABQAHgAtAEsAZgByAHsAgAB6
AHUAeQB1AGcAVwBDADMAMAAtACcAHQAZABgAFgALAP3///8GAAYABgAGAAAA+f/2//z/
/f/9//z/+v/8//z/+v/6//r/+v/5//j/+f/6//z//v/8//z//f/9//v/+//9//v//P/8
//3//v/+//////////3//P/6//n//v///wAAAQABAAIAAgADAAMAAQAAAAAAAAAAAAAA
/f8AAAAAAAAAAAIAAwAEAAQAAwAEAAMAAQADAAMABAAEAAYACAAKAAwADgAOABIAEgAN
AAsADgAOAA8AEAARABIAEAASABMAEwAVABUAGAAWABYAFwAUABUAFgAVABEAEAAQAA8A
DgANAA4ADQAKAA4ADwAKAAkABwAJAAYABQADAAQAAwADAAIAAQACAP7//f////z//P/9
/wEA///9//3//v/+////AQD+//3/+//6//v//P/9/wAAAAD///3//P/+/////////wEA
AQACAAMAAAAAAP//+//9//7//v/+//3//f/9//7//f/6//z/+//9///////8//r/+P/8
//z//f/7/wAAAwD///z/+//7//n//v/+//3//P/8//v/+//+/wEA//8AAAAA/v/8//r/
/P/8//z//P///wAAAAAAAP7//v/+//////////3//f8AAAEAAQAAAAAA/f/9//z/+//6
//n/+P/4//z//v////z//P/6//z//////wEAAQD///7////+/wAAAAAAAAAABAAGAAcA
BwAHAAgACwANAA0ADgAQABAAEAAOABEADwARABIAFQAVABEAEAAPAAwACAAHAAQAAQAB
AP//AAAAAP//////////+//5//n/+//9//3//f/9//3//P/6//z//f/8//r/+P/4//n/
+v/7//n/+f/5//n//P/9//z//f8KAP7/8P/4/wEA+//z/+//8v8CABMAHgAqADsATwBi
AHAAdwB0AHYAewB1AGcAUwA9ACsAIwAeAB8AGQAPAA0ADgAIAAMAAQABAAAA/P/6//T/
7P/t//b/9P/0//P/8f/u//L/8v/w//D/8f/w/+7/7P/u/+7/7//w/+7/7v/v/+//7//v
//H/7//v/+7/7v/u/+7/7//v/+//8f/y//L/8//3//f/9//3//b/9v/1//X/9P/x/+//
7v/y//L/8v/v//T/9P/0//T/8f/x//H/8P/z//b/9//3//f/9//4//j/+f/6//v//P/7
//r//f/8//r/+/8BAAQABAAEAAQABAADAAQABAADAAUABQAIAAYAAwADAP////8BAAEA
/v/+/wAA///+//3//v/9//r//v////r/+f/3//f/9P/z//H/8v/z//X/9v/z//T/8P/v
//H/7v/u/+//8f/v/+3/7f/r/+r/6v/r/+7/7//v//D/7v/u/+7/8P/u/+3/6//q/+z/
7f/t/+3/6v/p/+n/6f/s/+7/7//t/+//8P/w//D/7v/t/+z/7P/q/+j/6//r/+7/8f/y
//D/7v/s//D/8P/t/+n/7P/t/+z/6v/q/+v/6//w//D/7//u/+7/7f/t/+7/8f/v//D/
8P/w//D/8P/y//L/8v/y//L/8v/x//D/7v/u/+7/7//w//H/8P/x//D/8f/x//D/9P/z
/+//7P/u/+7/7v/u/+//8v/z//P/7//u/+v/7P/u/+//8v/z//T/9P/2//b/9P/y//D/
7v/y//b/+f/7//r/+v/8//3//P/8//3//P////7/AgABAAEAAgAFAAUAAQAAAP///P/7
//v/+f/3//T/8f/x//D/7f/t/+3/7f/t/+v/6//t/+v/6//r/+v/6//q/+j/6v/q/+r/
6f/o/+r/6//s/+3/7P/r/+r/6f/p/+n/5//n/+7/8v/u/+z/7f/r/+f/5//u//D/+f8G
AA4AFwAlADgATgBbAGAAYABdAFsAWQBLADUAIQAVABIADwALAAcABQD+//7//f/x/+//
+P/y/+T/5v/q/+v/5v/m/+r/6//r/+r/6f/o/+X/5P/o/+j/5//m/+b/5v/n/+j/6P/o
/+n/6f/p/+n/6//p/+v/6v/q/+r/6v/r/+v/6//q/+r/6f/p/+7/7//w//H/7//w//D/
8f/x/+//7v/u//D/8P/w/+3/8P/w//D/8P/w//H/8v/y//P/9v/3//f/9P/z//P/8v/1
//b/9//4//r/+v/+//7/+//7/wAAAgACAAIAAgACAAIABAAFAAUAAgABAAMAAAABAAMA
AQADAAkACQAGAAYAAwABAP///f/+//3/+v/+////+v/5//f/+f/2//X/8//z//P/9P/0
//H/8v/u/+3/8v/w//H/8//3//X/8//z//D/7v/t/+3/7//x//L/9P/x//D/7//w//P/
9f/2//j/9P/z//H/7//u/+3/7f/t/+//8P/w/+3/7v/w//H/8v/v/+//7//w/+7/7P/v
/+//7f/v/+//7P/u/+7/9P/2//P/7//y//P/8f/u/+3/7f/u//T/9f/1//L/8v/x//H/
8//1//L/8v/0//T/9P/0//P/8v/x//D/8//0//T/9P/z//L/8f/x//L/8//y//P/8//z
//L/8P/y//P/8//y//L/8P/w//D/8v/y//L/8v/y//D/8v/y//H/8v/y//D/8v/y//H/
8v/x//L/8v/0//T/9P/0//T/9P/4//r/+//7//n/+v/9////AQACAAQABAACAAAAAwAB
AP//AAADAAMAAAAAAAAA/v/8//3//P/7//b/8//z//L/7//v/+//7//u/+3/7v/x/+//
7//v/+//7v/s/+n/6v/t/+7/7v/u/+v/6//r/+v/7P/t/+7/7//v/+//7f/t//T/7v/q
/+z/8f/v/+n/5f/q//j/AQAIABgALwA/AE4AYABnAGoAagBpAGcAYQBNADUAJQAfACAA
HwAbABEACQAKAAoAAQD7//n/9P/y//T/9P/y//X/7v/o/+v/6//q/+j/6//s/+v/7P/w
//D/7//u/+3/7P/s/+z/7P/s/+3/7f/w//H/9P/z//H/7v/s/+r/6//t/+7/7//v/+7/
7P/r/+//7//v/+//8f/y//L/8//3//X/9P/0//b/9v/2//P/9f/0//P/8v/z//X/9//4
//j/+v/6//n/9//3//j/+P/3//j/+f/6//r/+v/+//7//f/9/wIABAAEAAQABAAEAAQA
BgAHAAcABwAHAAoACAAFAAUAAQABAAcABwAEAAQAAgABAAAA//8CAAEA/v8CAAQAAAAA
AP///P/4//b/8//y//H/8f/w//L/9P/x//H/9P/y//P/9f/2//P/8P/v/+3/7P/s/+3/
8P/x//H/8v/y//L/8v/0//P/8//y//L/9P/1//X/9f/0//P/8//z//H/8v/y/+//7//w
//D/8P/t/+3/7f/u//H/8P/0//X/9P/1//T/8P/w/+7/8v/y//D/7f/x//P/8f/u/+3/
7f/t//L/8v/x//P/9P/0//X/9P/1//H/8P/w//D/8P/w//D/8P/w//D/8v/y//H/8P/y
//L/8v/z//P/8//x//H/8v/z//P/8v/w//P/9f/2//L/8v/y//L/8v/w//L/8v/x/+7/
7v/s/+7/8f/x//P/8//y//L/9P/0//T/9P/0//T/9v/4//n/+f/3//j/+//9////AAAC
AAIABAACAAUAAwAFAAYACQAJAAQAAgAAAPz//P/9//z/+//1//H/8P/u/+//8f/z//X/
8f/v/+//8f/v/+//7//v//H/8P/u//D/8v/y//H/8P/s/+v/6v/p/+z/7f/u/+//7//v
/+3/7f/w/+7/7P/k/+X/6//t/+n/7v/6/wEADAAYACEANQBUAGgAbwBuAGoAaQBvAGsA
WQA/AC8AKQAkABsAFQATABMAEgAKAPv///8NAAIA7P/s//L/7P/t//D/6v/p/+n/6P/m
/+r/7P/s/+7/7v/u/+3/7P/p/+j/6P/o/+v/7P/u/+//8f/x//P/8f/u/+z/6//q/+z/
7f/t/+3/7v/u/+3/7f/w//H/8v/z//D/8P/v/+//8//x//D/8P/w//D/8P/t/+7/7v/u
/+7/8f/z//X/9v/4//r/+v/5//f/9//4//j/9v/2//b/9v/5//r///8AAP////8EAAYA
AwACAAEAAAABAAQABgAHAAYABQAHAAQAAwADAP////8DAAMAAAAAAAMAAwADAAMAAQD/
//v//v8BAP7///////z/+P/2//P/8P/v/+//7v/y//b/9f/3//f/8v/w/+//8//x/+//
7//v/+7/7v/v/+//7//u/+7/8P/w//D/8v/y//H/7//u/+//8f/y//P/8P/v/+//7//x
//L/8v/v/+//8P/w//D/7//v/+//8P/u/+z/7//v/+7/7//u/+r/7P/q/+7/7v/v/+3/
8v/1//H/7v/t/+3/7v/0//X/9f/w/+7/6//p/+z/7//t/+7/7v/u/+7/7v/w//D/8P/w
//H/8P/u/+z/7P/s/+z/7f/u/+//7v/v/+7/7//v/+7/5v/z//X/6P/k/+n/7P/v//L/
8P/y//L/8f/u/+7/7P/u/+3/7f/v/+//7f/s/+3/7P/t/+7/7//w//D/8v/z//P/8//0
//f/+f/6//z///8AAP3/+v/8//n/+//8///////9//7////+//j/9//0//H/8P/t/+3/
7P/t/+3/7f/t/+n/5//n/+n/6f/p/+n/6f/r/+r/6P/q/+r/6P/l/+L/4v/j/+T/5f/j
/+P/4//j/+T/5f/k/+X/5P/u/+7/5v/f/9//5f/t/+7/8P8BAA4AFgArAEMAUgBWAGEA
bABmAF8AXQBPADkAKQAbABMAEgAVABUAEQAHAPr/+P/1//X/8f/u/+7/6v/c/97/6f/k
/+D/5P/l/+X/5P/k/+T/4v/i/+L/4v/h/+D/4//k/+b/6P/m/+b/5//n/+b/5f/m/+P/
5f/k/+T/5P/i/+P/4//j/+b/5v/l/+X/5//n/+f/5//p/+z/7v/x/+//6f/k/+D/4//k
/+X/4//m/+b/5v/m/+j/6f/q/+r/7P/u/+7/7f/s/+v/6//q/+z/7v/w//L/8f/w//P/
8v/x//H/9v/4//b/9v/2//b/9//6//z//f/6//n/+//4//n/+f/1//X/+v/7//n/+v/3
//X/8//x//H/7//r/+7/8P/s/+z/6//u/+z/7P/r/+f/5f/k/+L/4//m/+T/5f/m/+L/
4f/h/+P/4f/f/9//4f/g/+D/4f/f/9//3v/e/9z/3P/c/97/4f/h/+D/4P/e/9//3//f
/97/3f/d/93/3v/g/+H/3//e/97/3f/c/93/3f/d/97/3v/c/9//3//f/+H/4f/e/9z/
2P/a/9j/2v/X/9v/3f/d/9z/3f/f/9//5P/k/+P/3//e/9z/2//c/9//3f/e/9//3v/d
/9z/3v/g/+L/5P/h/97/2v/W/9f/2P/Z/9v/3f/d/9v/2//f/+H/4v/i/9//3f/a/9b/
2P/a/9z/3v/e/9z/4v/g/97/3P/a/9r/3P/c/9v/2v/a/9j/2v/a/9n/2v/Z/9j/2P/a
/9r/2v/a/9r/2v/e/+D/4f/h/+H/4v/l/+f/5f/m/+j/6P/m/+T/5//l/+f/6P/r/+v/
6P/o/+j/5v/h/+H/3//d/9v/2f/a/9r/2P/X/9b/1f/V/9P/0//V/9T/0//S/9H/1P/U
/9P/1v/W/9b/1f/U/9H/0f/R/9H/0f/R/9H/0f/T/9P/0f/R/87/0P/Q/87/z//P/8//
0f/S/9b/2//i/+7///8VACYANgBBAEgASgBFAEEAPwA3ACEACwADAAIAAwD9/+//5f/o
/+r/3f/T/9X/2v/S/8b/yv/W/9X/yv/O/83/zf/M/8r/zP/M/8r/yv/O/87/zf/M/8r/
yv/L/8z/zP/M/83/zf/M/8v/zP/J/8z/zP/N/87/0P/R/9H/0f/P/8z/yP/F/8v/zf/P
/9H/z//O/8z/y//P/83/zP/M/9L/1P/W/9X/1v/U/9L/0P/O/8//0P/Q/87/0P/Q/8//
0v/T/9X/1v/V/9b/1//Y/9f/1v/Z/9j/2P/Z/9//4v/g/97/3P/a/9r/3P/d/93/3v/f
/+P/4v/f/9//2//b/+H/4f/e/97/4P/f/97/3f/b/9n/1f/Y/9v/2P/Z/9n/1v/S/9D/
zf/M/w==
         </WaveFormData>
      </LeadData>
      <LeadData>
         <LeadByteCountTotal>10000</LeadByteCountTotal>
         <LeadTimeOffset>0</LeadTimeOffset>
         <LeadSampleCountTotal>5000</LeadSampleCountTotal>
         <LeadAmplitudeUnitsPerBit>4.88</LeadAmplitudeUnitsPerBit>
         <LeadAmplitudeUnits>��V</LeadAmplitudeUnits>
         <LeadHighLimit>2147483647</LeadHighLimit>
         <LeadLowLimit>268435456</LeadLowLimit>
         <LeadID>II</LeadID>
         <LeadOffsetFirstSample>0</LeadOffsetFirstSample>
         <FirstSampleBaseline>0</FirstSampleBaseline>
         <LeadSampleSize>2</LeadSampleSize>
         <LeadOff>FALSE</LeadOff>
         <BaselineSway>FALSE</BaselineSway>
         <ExcessiveACNoise>FALSE</ExcessiveACNoise>
         <MuscleNoise>FALSE</MuscleNoise>
         <LeadDataCRC32>2231543665</LeadDataCRC32>
         <WaveFormData>
/P/8//z//P/7//r/+f/4//f/+P/5//r/+v/5//n/+v/4//j/+P/4//r//v8FAAkABQAD
AAAA/f///wEABQALAA0AEAASABQAEgARAA8ADAAMAA4AEgAUABAADAALAAkACgAKAAkA
CQAIAAYABgAFAAAA+//5//j/+f/6//z//f/5//X/8//x//D/7//w//L/8P/w//H/8f/x
//H/8f/y//L/8v/z//T/8//y//H/7//v/+//7v/u//P/8v/z//j//P/6//b/+f/8//r/
+v/8//3/+/8AAAsAFAAcACkAMgAwAC0AKwAkABsAEAACAPj/8v/p/+D/1v/S/9L/0P/L
/8v/0f/X/+L/5f/m/+j/6f/r//D/8P/v/+//8//0//X/+f/0//L/8f/u//H/8v/0//X/
9P/0//P/8v/y//L/8f/x//L/8//3//r/+P/0//H/7//y//T/9v/4//n/+v/5//f/9f/1
//T/9P/1//b/+f/6//n/+//6//f/+P/5//z//f/8//7//f/+//3//P/6//n//P/9/wAA
AwAEAAMAAQAAAAMABQAHAAkACgAMAAwACwAJAAkABwAHAAwADwASABMAEwATABIADgAP
ABAAEQASABAAEAAPAA0ADAALAAYABAAGAAkACwALAAcABAABAP3//P/6//v/+v/8//z/
/P/7//n/9f/0//P/9v/3//j/+f/4//f/9P/z//b/9v/1//j/9//4//j/9//0//P/8//z
//P/8//0//X/9f/1//X/8//x//T/9v/3//b/9v/y/+//8f/x//H/8f/y//T/9v/3//b/
9f/0//H/8v/1//b/9//2//b/9//3//f/9//3//f/9//3//j/+P/4//n/+P/1//b/9//5
//r/+v/5//f/9v/3//f/+P/6//z//P/9//7/+v/4//b/8f/y//P/9f/5//r/+v/4//f/
9f/1//X/9f/4//n/+v/7//n/+P/1//T/+v8AAAAA+f/6//j/+P/4//j/+P/4//j/+P/3
//f/+P/6//n/+P/3//b/+f/8/wIABQADAAMAAgABAAIAAwAGAAsADgASABUAGAAXABUA
EgAOAA4ADgAQABAADwAMAAwACwAKAAoACQAJAAQAAgACAAEA/P/3//X/9P/0//T/9f/1
//T/8f/w/+//7//v//H/9P/z//L/8v/x/+//7f/r/+r/7v/w//P/9v/0//L/8P/t/+3/
7f/s/+z/7f/w//P/9v/4//b/9v/3//j/+v/6//b/9f/7/wYAEwAcACIALQA2ADYANwAz
ACYAEwACAPb/7v/o/+H/3v/a/9L/zP/O/8//0//Z/9//5P/p/+r/6v/t//H/8//y//D/
7//y//T/9v/7//j/9v/1//L/8//0//b/9//4//j/9//2//b/9v/1//X/9f/1//j/+v/4
//b/9f/1//b/+P/6//z//P/+//7//f/8//v/+f/4//n/+v/9//7/+//9//z/+f/7//3/
AQADAAEAAgAAAAAAAgACAAEAAQABAAEAAwAFAAcABwAGAAYACQALAA0ADwAOABAAEAAP
ABEAEQAPAA8AFAAXABoAGwAZABkAGAAUABIAEgASABIAEwAUABQAEwAQAA8ACgAIAAkA
CwAMAAsABwAGAAUAAwABAAAAAgACAAEAAAD///3//v/7//v/+//8//3//v////7//f/6
//n/+f/4//b/+P/7//z//P/7//j/9//3//f/+v/7//3////9//v/+f/1//T/+P/7//3/
+v/6//b/8//1//X/9f/1//b/+P/6//v/+f/5//n/9//3//n/+f/5//z//P/9//3/+//7
//v/+//7//v//P/8//v//f/9//v//f/9//7//v///////v/+/wAA/////wAAAgACAAMA
BAAAAP7//P/3//r/+//9/wEAAwACAP///f/7//v/+//7//3//f/9//3//f/8//n/+P/4
//7/AgACAAEAAAD///7/+v/6//r/+v/8//3///8CAAEAAAD///7/AQAEAAoADQAMAAsA
CQAHAAcABwAJAA0AEgAWABkAHAAbABkAFgASABIAEgAUABQAEwAQABAADwAOAA4ADQAN
AAsACgALAAsABgD///v/+P/3//j/+v/7//v/+f/5//n/9//1//X/9v/2//b/9//3//b/
9f/0//T/9P/0//X/9v/0//T/9P/z/+//7//u/+7/9f/4//n/+P/8//7//P///wAA+v/2
//7/BwAJAAwAFQAcACIAKwA0ADgANwAvACgAHQAOAAIA9v/q/9//2v/W/9j/2v/W/9H/
1//d/93/4v/t//D/8P/3//f/+f/4//b/9f/1//b/9//7//j/9v/1//L/9P/2//n/+//9
//7//v/+//z//P/7//v/+//7//7/AAD+//z/+//7//v//P/9//7//v8AAAAA///9//3/
/P/8////AAADAAQAAAABAP//+//8//3/AAABAAMABgAGAAgABwAGAAQAAwAGAAcACgAN
AA4ADQALAAoADQAPABEAEwATABYAFwAXABYAFQASABEAFQAXABkAGQAcAB0AHQAaABgA
GAAYABgAGQAaABoAGQAVABMADQAKAAwADQANAAsADAAMAAwACwAHAAQABAACAAQABAAE
AAMAAQD9//z/+//+////AAABAAAA///8//v//f/8//r//P/9//7//v/9//n/9//2//X/
+P/7////AwABAP///f/5//f/+v/8//3//f/+//v/+f/3//f/9//3//r//P/+/////P/7
//r/9//4//v//P/9//7//v///////P/7//r/+f/7//3/AAACAAIAAwACAP///f/9//7/
/v8BAAEAAAAAAP7//f/9//7///8AAAIABAACAAIAAgD//wAA/////wEAAgACAAAA///9
//3//f/9////AQADAAUAAwACAP///v/+//7//v8AAAIAAgACAAIA///+//3//P//////
AAACAAIAAgACAAIAAgAEAAkACwAMAA0ADQANAAwACwAMAA8AFAAYABsAHgAcABsAGQAW
ABQAFAAWABYAFwAUABQAEwAQABAADwAPAAoACAAIAAcABQABAAAAAAD+//7//////wEA
/////////P/5//j/+P/6//r/+//7//j/9//2//b/+P/4//n/+v/7//z//f/9//j/9//1
//T/+//6//v/+v/6/wAABAABAP7/AAACAAYABwAJAA4AEwAeACgALwAwADQAOwA5AC4A
JQAaAAoA+v/q/+P/5v/i/9r/3P/i/93/1//f/+f/4v/l//D/9P/x//P/9v/2//X/9f/6
//z//v8DAP///v/+//z//P/8//3//f8AAAIAAwAEAAMAAgAAAP///////wIABAAEAAIA
AQABAAIAAgACAAIABAAGAAYABQADAAMAAgACAAMABAAHAAgABQAHAAYAAwABAAEAAwAD
AAQACAAJAAwACQAIAAYABQAIAAkADAAPABEAEQAQABAAEAARABIAEwAVABgAGQAZABkA
GQAXABcAGQAbAB0AHQAcAB0AHQAaABkAGgAbABwAHQAeAB4AHQAbABkAEwAQABIAEwAT
ABEADgAOAA4ADQAHAAQABAACAAMABAAFAAUABAABAAEAAQADAAMAAwADAAEAAQD/////
///+//z//v///wAAAAD///7//f/9//3//f/9//7///8AAAEAAgABAP3//v/+//3/AQAE
AAMAAwACAAEAAAD//wEAAgADAAMAAwADAAMAAQAAAAEAAAD//wEAAgAEAAUAAQABAAEA
AQAEAAUABwAIAAYABwAGAAMAAwADAAQABAAIAAkACQAKAAkABwAGAAYABgAGAAcACAAH
AAYABQABAAMAAwAEAAcACgAKAAgABwAFAAUABQAFAAMAAwADAAMADAAGAAAA/v8AAAAA
AAAAAAAAAgAEAAYAAwABAAAAAAADAAQABQAGAAQABgALAA0ACwALAAoACQAMAA8AFAAb
ABsAHAAcABwAHgAdABsAGAAYABgAGgAaABYAEgARAA8AEAASABMAFQAQAAwACgAHAAUA
AQAAAAAA//8AAAIAAwAAAP3//P/7//v/+//9/wAA/v/8//v/+f/6//n/+P/4//n/+v/8
//7//P/6//j/9f/2//f/9//4//H/8v/5//7//v8AAAIAAwACAP7//P/+/wMABQAGABEA
IgAoACkAMgA0AC0AJwAmACEAFAAKAAAA9v/p/97/2P/W/9b/1P/X/9//4//h/+T/6f/q
/+r/7//x//b/+P/5//v/+f/4//f/+f/4//j/+f/4//n/+v/8//3//v/+//3//P/8//z/
+//7//n/+f/8//7////+//7////9//z/+//6//v//P/7//n/+//9//7/AAD///7////+
////AwAEAAMAAQABAAMAAwAAAAIAAQACAAUABgAGAAcABAADAAQABQAIAAkACQAKAA4A
DwAQABEADwAQAA8ADQAPABEAEQATABQAFQAWABUAFgAXABcAFAATABQAFQAWABUAFAAS
AA8AEQARAA0ADAAKAAsACwAJAAYABgAGAAUAAwACAAQABAACAAAA/v/7//3//f8AAAMA
AAD///7//f/9//3/+//7//3//P/6//z/+v/6//n/9//4//n/+//9//z/+//7//v/+v/5
//j/9f/1//j/+v/7//n/+v/3//X/+f/7//3////9//z/+//5//v/+//7//n//P///wAA
AQAAAP7//f/7//r/+//8//3//P/7//v/+v/9///////9//////8AAAAA///9//r/+P/8
//3///8CAAAA/v/9//z//f/+/////f/+//3//f///wEAAAD9//v//f///wEAAwABAP//
/f/7//b/+v/+//3//P/7//r/+f/6//v//P//////AAACAAAAAAAAAAAA/v8AAAUABwAJ
AAkACAAHAAUABQAHAAsAEAAUABcAGgAaABkAFwAUABIAEgAUABQAEwAQABAADwAOAA4A
DQANAAkABgAFAAMAAgD/////AAD6//j/9//1//b/9f/2//f/9f/z//P/9P/1//b/+P/5
//f/9f/z//L/8P/w//H/8v/z//T/9f/1//L/8f/v/+7/9f/2//f/+v/6//r/+P/3//b/
9v/0//b/+f/9/wYAEwAgACIAJQAqAC4AMQA3ADIAJQAWAAYA+P/s/+X/3P/U/9b/3P/a
/9P/1f/X/9X/2P/d/+T/7P/v//H/8//y//D/7//z//T/9f/5//f/9v/2//T/8v/y//P/
8//3//j/+P/4//j/+P/3//f/9//3//r//P/+//z/+//7//n/+P/3//b/+P/6//r/+f/3
//f/9v/2//j/+P/6//r/+////wAA///8//v//P/7//v//v/+/wAA/v/+//3//f//////
AQADAAYABwAHAAgACQAJAAkACQALAA4ADwAPAA0ADQALAAsADwARABMAEwAUABUAFQAS
AA4ADgAOAA4AEAASABMAEwAQAA8ACgAIAAYABwAHAAUABAAEAAQAAwABAP7//v/8//7/
/v/+//3//P/5//n/+f/5//n/+f/5//n/+f/3//f/9f/0//L/9P/3//j/+P/3//T/8//z
//P/8v/x//H/8f/0//X/9v/1//D/8v/z//P/9v/4//b/9f/z//P/8//z//P/9P/1//X/
9f/1//X/8//z//X/9f/1//f/+P/6//v/+P/3//b/9f/1//X/9v/2//j/+//8//v/+f/5
//r/+v/7//v/+v/6//n/9//2//b/+P/4//n/+v/7//z//f/7//n/9//2//f//P/8//r/
+f/5//n/+f/5//f/9//2//f/+P/5//r/9//2//X/9P/2//f/+f/8//z//P/8//z/+f/6
//7///8BAAMABAAFAAQAAwAEAAcADAAQABMAFgAYABcAFQASAA8ADgAPAA4ADwAMAAwA
CwAKAAoACQAJAAYABAAEAAMAAAD7//n/+P/2//b/9//3//n/9//3//f/9P/x//D/8P/y
//L/8//z//T/8//y//L/8f/w//D/8P/x//L/8//z/+//7//u/+7/9f/0//H/8v/2//r/
+P/3//j/9P/0//r/AQADAAYADwAYABwAHwAoADAAMwAzADAAJQAUAAQA9P/s/+n/3v/S
/9D/1P/U/9X/1f/V/9X/2v/f/+j/7P/x//P/9f/0//L/8f/x//L/8//3//b/9v/3//b/
9f/0//T/8//1//b/9v/2//j/+P/3//f/9//3//r//P/8//r/+f/5//b/9v/2//b/+v/8
//z/+//9//3//P/8//r/+v/8//z//v8BAAEA///7//v//f/9////AgACAAQAAwACAAAA
//8BAAEAAwAFAAkACQAIAAgABwAHAAcABwAKAA4AEAARAA8ADwANAA0ADwARABMAEwAV
ABcAGAAWABIAEAAOAAwAEAASABMAEwARAA8ACQAGAAcACQAKAAkACAAIAAgABwAFAAIA
AgAAAAEAAgADAAMAAAD7//n/9//5//n/+f/5//r/+//6//v/+P/2//P/9P/3//j/+P/3
//f/9//4//n/+P/3//f/9//5//n/+f/3//L/9P/1//X/9//6//n/+f/2//X/9P/z//X/
9v/3//f/9//3//f/9f/z//X/9f/1//f/+P/6//v/+P/3//b/9f/4//n/+//8//z//f/8
//n/+f/5//r/+v/9//3//P/8//r/+f/5//r/+v/6//v//P/9//7////9//n/9//2//f/
/v8AAAAAAQD///3/+//5//n/+f/5//n/+//8//v//P/6//b/9P/4//v//P/9//7/+//6
//n/+P/5//n/+v/8//7/AAACAAQAAAAAAAMAAwAFAAcACAAJAAgABwAIAAsADgASABUA
GAAaABkAFwAUABEAEAARABAAEgAQABEAEQAQABAADwAPAAwACgAKAAkABgABAP///v/6
//r/+//7//3/+//7//v/+//5//n/+v/5//j/+P/3//b/9f/0//T/9P/0//X/9v/4//j/
+P/3//f/9//2//b/8f/0//n/+v8AAAYACgADAPz//P/8//z/+/8BAA4AHQAkACgALQAu
AC4AMQA1ADQALwAgAA4A/v/w/+f/3P/Y/9z/3P/S/8//1//b/93/4v/n/+z/8v/1//f/
+v/6//n/+f/5//r/+////////v/+//z//P/8//3//f/9//7//v/+/wAAAAD//////f/9
/wAAAgAEAAIAAQABAP7//v/+//7/AQAEAAUABQADAAMAAgACAAIAAgAEAAQAAgAFAAUA
AwD/////AQABAAEABAAEAAYABgAGAAUABQAHAAcACQALAA8ADwAOAA4AEAARABIAEwAV
ABgAGQAZABoAGwAaABsAGgAbABwAGwAdAB8AIAAeABwAHAAcABwAGwAcABwAGwAaABkA
FAASABEAEQAQAA0ADgAOAA4ADQAJAAYABgAEAAQABAAEAAMABAABAAEAAQAAAP///v/9
//7////+/////v/8//n/+v/8//7///////7//f/9//3/+//7//z//f/////////9//z/
/v///////f/+//v/+f/8//3//v////7//v/+//3//v///wAA///8//3//P/7//z//P/9
//3//v///wAAAQD+//3//f/8////AQABAP///f/9//7//v8CAAMAAwAEAAIAAQABAAIA
AQAAAAAAAAADAAQABQADAAAA/////wEAAgACAAAA//8AAAEAAgADAP////8BAAIAAQAA
AP///v/8//z//P/8//////8AAAIAAwAEAAUABgAFAAYACgALAA0ADQAMAAsACwALAA0A
EQAVABoAHgAiACEAHwAcABgAFAAUABYAFgAWABQAFQAVABMAEgAQAA8ADAAKAAoACQAG
AAEA///+//7//v//////AQD////////7//n/+f/6//v//P/+/////f/7//n/+P/2//b/
9//4//r/+v/6//n/9f/1//T/9P/5//7///8CAAYACAACAPn/9P/4//7/AgADAAkAEgAb
ACIAJgArAC4AMAA1ADcAMAAhABQABgD4/+7/4//a/9b/2P/c/9r/1f/V/9f/1//c/9//
4v/o/+3/7//w//D/7//v/+//8P/x//X/9f/0//T/8v/w//D/8f/x//X/9v/2//b/9f/0
//L/8f/x//H/9P/2//j/9v/1//X/9P/0//T/9P/4//r/+v/5//f/9//2//b/+P/4//r/
+v/5//v/+v/3//X/9f/3//f/9//6//r//P/+//7//f/9//////8BAAMABwAHAAYABgAH
AAcABwAHAAkADAANAA0ADwAPAA0ADQAOAA8AEAAPABEAEwAUABIADQAMAAsACgANAA4A
DgANAAwACwAGAAQABQAHAAgABwAEAAQABAADAP3/+v/6//j/+//8//3//f/6//f/9//3
//X/9f/1//X/9//3//X/9f/0//L/7//w//L/9P/1//X/8v/x//H/8f/v/+//8P/x//P/
8//z//H/7P/u/+//7//y//b/9v/3//X/9f/1//X/8v/y//L/8f/y//P/9P/z//L/8//y
//H/9f/2//j/+f/2//X/9P/z//P/8//0//T/9//5//n/9//1//X/9v/2//j/+f/5//r/
+P/1//P/8v/0//b/+f/8//r/+v/6//f/9P/z//P/9f/6//r/+P/3//X/9f/1//X/8//3
//v/+v/4//j/+P/4//T/9P/0//T/9f/1//b/+P/4//j/+P/4//n//P8CAAUAAwADAAIA
AQADAAMABQAJAAoADgARABQAEgARAA8ADAALAAwADwAQAA8ADAAMAAsACgAKAAkACQAG
AAQABAADAP7/+f/3//b/8//y//L/8f/z//H/8f/x/+//7f/t/+7/8P/w//H/8f/v/+3/
6//q/+v/7P/u//D/8P/w//D/7//s/+v/6f/o/+//9v/x//D/9v/4//T/8//y/+7/8v/2
//f/9//+/wUADgAWACEAKgAqAC8ANQAwACMAEgACAPb/7v/l/97/2P/Q/9D/0v/L/8f/
zf/P/9D/1//g/+T/5f/r/+7/7v/t/+3/7f/u/+//8//x//D/8P/u/+7/7v/v/+//8v/0
//X/9v/z//L/8P/v//D/8f/1//j/9v/0//P/8//0//T/9P/0//f/+v/7//v/+f/5//j/
+P/4//j/+v/6//r//f/9//v/+f/5//v/+//9/wAAAAACAAEAAAD+//3/AAABAAQABwAG
AAUAAwACAAYABwAIAAkADAAQABIAEwASABEADgANABAAEwAWABcAFQAVABQAEAAPABAA
EQASABUAFgAWABUAEwARAAsACAAJAAsADAALAAcABgAFAAMAAgAAAAEAAAACAAIAAgAB
AP3/+f/4//f/+P/5//r/+//7//v/+f/5//j/9v/z//T/+P/6//v/+//3//X/9P/z//b/
9//5//v/+f/5//n/9//y//T/9f/1//b/+P/2//X/8//z//P/8//0//b/+P/5//f/9//3
//X/8//1//X/9f/5//r//P/9//r/+f/4//f/+f/5//r/+v/9///////9//z/+//7//r/
/f/9//z//P/6//n/+f/6//z//P/9//7//v/+//7/+//5//f/9v/3//z//v/+/////P/7
//r/+f/7//v/+//7//7//P/8//z/+P/6//r/+v/6//r/+v/6//r/+v/5//n/+v/7//z/
/f/+//z//v8DAAUAAwADAAIAAQADAAUACQAPABAAEgATABQAFwAXABYAFAAQABAAEgAS
AA8ADAAMAAsADAAMAAsACwAFAAIAAQD///7/+//7//z/9//2//b/9f/3//X/9f/1//X/
8//z//T/8f/w//D/7//w//H/8v/0//P/8v/y//L/8v/y//L/8f/y//P/8//0//H/7v/t
//T//P8AAAAA+//6//b/9P/w//X/AQAMABMAHAAoACsALAAuAC0AKQAmAB0ADgAAAPb/
7v/l/9b/zv/O/9L/1v/X/9n/2f/b/9z/3f/i/+r/6//t//L/8v/x//H/8v/y//L/9f/2
//b/9//2//T/9P/1//X/9P/0//P/8v/2//j/+f/7//f/9f/2//b/9//2//b/9//2//b/
9v/2//b/+P/4//f/+v/7//v//P/6//r//P/8//7/AQABAP//+//7//3//f/9/wAAAAAC
AAQABAADAAMAAgABAAIAAwAHAAcABgAGAAgACQAKAAsACwAOAA8ADwASABMAEgATABIA
EwAUABMAFQAXABgAFgAUABQAFAAUABIAEgARAA8ADwAPAAsACgAIAAkACQAHAAgACAAI
AAcAAwAAAAAA/v/8//z//P/7//z/+//9/////P/7//r/+f/3//f/9f/1//f/9v/0//b/
9f/2//b/9f/3//f/+P/5//f/9f/0//P/9v/3//j/9//y//T/9f/1//X/9v/z//H/9P/1
//b/9//2//b/9v/1//b/9//4//f/9v/3//b/9f/2//b/9//3//j/+f/6//v/+f/3//b/
9P/1//f/9//1//j/+f/7//z//P/7//n/+P/6//n/+f/6//f/9v/2//b/9//4//n/9//3
//f/+P/7//v/+v/3//X/+P/5//r/+//3//X/9//1//b/9//4//n/+v/4//j/+P/4//j/
9//3//j/+f/6//v//P/6//z/AQADAAMAAwACAAEAAwADAAUACQALAA4AEAASABQAFQAV
ABQAEAAOAA4ADAAMAAoACwALAAgACAAHAAcABgAEAAQAAwAAAPv/+f/4//b/9v/3//f/
+f/3//f/9//z//H/8f/y//T/9P/1//X/9P/z//L/8v/w//D/8f/y//P/9P/1//X/8//z
//L/8v/x//L/8//0//b//P/8//f/9v/2//j//P////v/AgAVACAAIAAnACYAJAAtADEA
KAAfABAAAgD2/+z/3//Y/9b/1v/Y/9b/0//V/9f/2f/a/9n/3v/q//H/7f/u/+7/7f/t
//H/8v/z//f/9v/2//f/9v/1//T/9P/z//f/+P/4//j/+P/4//f/9//2//X/9//4//v/
+v/6//v/+f/4//f/9v/5//z//f/9//z/+//5//j/9v/2//j/+P/5//3//v/9//r/+f/6
//n/+v/+////AgAAAAAA//////////8BAAMABQAFAAQABAAGAAcACAAJAAwAEAASABMA
EwATABEAEQARABMAFQAVABYAFwAXABQAEgASABIAEgATABQAFAATABQAEwAOAAwACwAL
AAoABwAHAAgACQAJAAQAAAD///z//v/+//7//f/9//v//P/9//r/+f/4//f/+P/5//j/
+f/3//b/9P/2//f/+P/4//f/9//3//j/+f/2//X/9f/1//b/9//4//f/8v/0//X/9f/3
//r/+f/5//b/9f/0//P/9P/2//j/+f/5//n/+f/3//b/9//2//X/9v/2//f/9//3//f/
9//3//f/9//4//j/+//9//3/+//5//f/9v/0//j/+f/5//r/+v/5//n/+v/4//j/+f/6
//z//P/8//n/9//1//T/9f/5//r/+f/5//f/9//3//f/+f/5//f/9f/2//j/+v/8//7/
+v/4//b/9P/2//f/+f/8//n/+P/3//b/9//6/wAAAwABAAEAAAD///3//f///wMABwAM
ABAAFAARAA8ADAAIAAgACAAKAAoACwAIAAgABwAGAAYABQAFAAQAAgACAAEA/f/3//T/
8v/z//T/9v/3//b/8//y//H/7//t/+3/7v/w//D/8f/x/+3/6//p/+j/6f/q/+z/7v/s
/+z/7P/r/+n/6f/o/+j/7//u/+3/8P/0//L/9P/1//T/9v/6//r/+/8DAAYABwAOABwA
IQAiACYAJwAjAB4AFwAEAPT/7v/q/+P/2v/S/87/0v/U/8//x//H/8//1P/X/97/5v/n
/+n/6v/q/+n/6f/r/+z/7f/x/+3/7P/s/+r/6//s/+7/7//x//L/8v/y/+//7v/s/+v/
7v/v//P/9v/z//D/7v/t/+7/7v/u/+7/8v/0//T/8//1//X/9P/0//H/8P/x//D/7v/x
//H/7//u/+//8v/z//T/+P/5//z/+f/4//b/9f/1//X/9//5//n/+f/4//j/+//9////
AQADAAYABwAHAAkACQAHAAcACQALAA0ADQALAAsACgAGAAIAAgACAAIABgAIAAkACQAH
AAUA///8//3///8AAP//+//6//n/9//1//L/8v/w//L/8v/y//H/8P/t/+3/7f/v/+//
7//v/+//7//t/+3/7P/q/+f/6P/r/+z/7P/r/+j/5//n/+f/6f/p/+r/6//r/+v/6//p
/+b/6P/p/+n/6v/s/+r/6f/n/+f/5//n/+n/6v/r/+v/6f/p/+n/5//l/+f/5//n/+b/
5v/n/+f/5//n/+f/5//o/+n/6//s/+//8f/x/+//7P/r/+v/6v/s/+3/7f/u/+3/6//q
/+r/7f/u//D/8v/w/+7/7P/n/+j/5//n/+n/7P/s/+r/6f/p/+n/6f/p/+v/6//r/+v/
6v/q/+j/6P/m/+L/6P/p/+r/6//s/+j/6P/o/+j/6f/p/+r/7P/s/+z/7P/s/+r/6v/t
/+3/8P/x//H/8f/x//H/8//3//j//P///wIAAwADAAIAAAD9//z//f/8//z/+v/7//v/
+P/4//f/9//0//L/8v/x//D/6//p/+j/5P/k/+X/5f/n/+X/5f/l/+D/3f/c/9z/3f/e
/+D/4f/g/9//3v/e/93/3P/c/9z/3f/e/9//3//b/9v/2v/a/9n/3P/f/+L/5P/o/+r/
4f/c/9r/3v/i/+P/5f/u//n/AgAKAA8AFAAWABcAHQAgABUABAD2/+j/3v/V/87/xv/A
/8L/xP+5/7n/w/+9/7j/w//O/9T/1//b/9v/2v/Y/9f/2f/a/9v/3//g/+D/4f/g/97/
3v/f/9//4f/i/+L/4v/g/+D/3//f/9//3//i/+T/5f/k/+T/5f/i/+D/3v/c/9//4v/j
/+P/4//j/+L/4v/g/+D/4v/i/+X/6f/q/+n/5v/l/+b/5f/j/+b/5v/o/+b/5v/l/+X/
5v/n/+r/7f/w//H/8f/y//L/8f/w/+//8//2//f/9//3//f/9f/1//b/9//4//f/+//9
//7//P/4//j/+P/4//v//P/8//v/+P/3//L/8P/u/+//7//t/+7/8P/y//P/7P/o/+f/
5P/o/w==
         </WaveFormData>
      </LeadData>
      <LeadData>
         <LeadByteCountTotal>10000</LeadByteCountTotal>
         <LeadTimeOffset>0</LeadTimeOffset>
         <LeadSampleCountTotal>5000</LeadSampleCountTotal>
         <LeadAmplitudeUnitsPerBit>4.88</LeadAmplitudeUnitsPerBit>
         <LeadAmplitudeUnits>��V</LeadAmplitudeUnits>
         <LeadHighLimit>2147483647</LeadHighLimit>
         <LeadLowLimit>268435456</LeadLowLimit>
         <LeadID>V1</LeadID>
         <LeadOffsetFirstSample>0</LeadOffsetFirstSample>
         <FirstSampleBaseline>0</FirstSampleBaseline>
         <LeadSampleSize>2</LeadSampleSize>
         <LeadOff>FALSE</LeadOff>
         <BaselineSway>FALSE</BaselineSway>
         <ExcessiveACNoise>FALSE</ExcessiveACNoise>
         <MuscleNoise>FALSE</MuscleNoise>
         <LeadDataCRC32>3335511485</LeadDataCRC32>
         <WaveFormData>
DgAOAA4ADgAOAA4ADgAOAA8AEAAQABAADgAOAA4ADgAPABEAEgAUABMAEwATABQAFAAU
ABQAFAAUABQAFAAUABQAFAATABIAEgASABEADgAKAAoACgAJAAkABgAGAAcACAAHAAcA
CAAKAAoACgALAAwADQAOABAADwAPAA4ADQAPAA8ADwAPABIAEgASABIAEAAPAA8ADwAQ
ABAAEQAUABMAEgARABAAEgASABEAEQAPAA8ADwAQABAADAAOABIAFAAWABYAGAAYABYA
EAAKAAEA9P/j/9H/vf+s/6T/nP+T/43/i/+J/43/kv+T/5f/nv+l/6//uv/G/9T/5P/v
//X/+f8AAAUABgAJAA4ADgAQABIAFAAVABUAEwATABMAEwATABMAEwAUABUAFQAVABQA
EgASABIAEQATABQAFAAVABUAFAAUABQAFAAUABQAFAASABIAEgASABEAEQARABEAEwAU
ABQAFAASABIAEgARABIAEwAVABYAFQAUABMAEgATABIAEgATABQAFAAUABQAEgASABIA
EgASABMAFQAWABYAFQAUABMAFAASABEAEQARABEAEQAQABAAEAAOAA4AEAAQABAAEAAO
AA4ADgAOAA4ADQANAA0ACwALAAwADAAOAA4ADgANAA0ADQANAA0ADAAOAA4ADQAMAAsA
DAANAA0ADgAPAA8ADAALAAoACgALAA0ADgAPAA0ADQANAA0ADQANAA0ADQAMAAwADgAO
AAoACgAKAAsADAANAA4ADwANAA0ADgAOAAoACQAJAAoADQANAA4ADgANAA0ACgAKAAwA
DQAOABAADwAOAA0ADAAOAA4ADQANAA4ADgAOAA4ADAANAA0ADQAOAA4ADwAPAA4ADQAM
AAsADAALAAsADAAOAA4ADwAPAA4ACwAKAAkACQAJAAoACgAIAAgACAAIAAoACQAJAAkA
CQAKAAoACgAIAAcABgAGAAcACAAKAAsACwANAAsABQAGAAYABgAGAAYACQAKAAoACgAI
AAgACAAIAAgACQAJAAoACQAJAAkACgALAAwADQAOAAwADAAMAAwADAAMAAsACgAMAAwA
CwAIAAQABAAEAAMAAQD+//7///8BAAEAAgAEAAQABAAEAAUABQAFAAUABgAFAAUABAAD
AAUABQAFAAUABgAGAAYABgAEAAMAAwADAAUABAAEAAYABAAEAAQABAAEAAQAAwADAAMA
AwADAAQAAgACAAQABgAKAAwADgAQAAwABgAAAPj/7f/e/8//u/+p/57/lv+Q/4f/hf+F
/4X/h/+K/4//k/+Y/6H/qf+0/8D/0P/i/+3/8f/3//z///8AAP//AAAGAAoABwAIAAgA
BwAHAAcABwAHAAkACQAJAAoACQAJAAkACAAIAAgACAAHAAkACgAKAAsACAAGAAUABAAF
AAYABwAIAAYABgAGAAYABwAHAAcABwAFAAYABgAGAAQABAAEAAMABQAFAAYABgAGAAYA
BgAGAAUABAAEAAUACAAIAAgACAAHAAYABQAEAAQABQAHAAgABwAHAAcABwAGAAQAAwAD
AAUABQAFAAQAAgACAAAAAAABAAIAAwAEAAMAAgABAAAAAgABAAEAAQADAAMABAAEAAIA
AgACAAEABAAFAAYABwAHAAgABwAFAAQAAwAEAAUABQAGAAcABwAGAAUABAAEAAYABwAH
AAcABQAFAAUABQAFAAUABQAFAAYABgAIAAgABAAEAAQABQAHAAcABwAHAAcABwAIAAgA
BAADAAMABAAHAAcACAAIAAcABwAEAAQABwAHAAcACAAHAAYABQAEAAUABgAGAAcACAAI
AAgACAAFAAUABAADAAMABAAGAAcABQAFAAUABQAEAAMAAwAEAAYABgAHAAcABQADAAMA
AwADAAMABAAEAAYABgAGAAYABgAFAAUABQAHAAgACAAIAAcABQADAAIABAAEAAUABQAF
AAUAAwAEAAQABAAEAAQAAwAEAAQABAAGAAYABgAGAAYABwAHAAgACQAJAAkACgAIAAgA
CAAIAAoACgAKAAoACgAKAAkACAAIAAgABwAEAAAAAAAAAP///v/8//3/////////AAAC
AAIAAgACAAMAAwADAAMABAAEAAUABQAFAAUABQAFAAUABgAGAAYABgAEAAMAAwADAAQA
BAAFAAgABwAGAAUABAAEAAQAAwADAAUABQAFAAYABgAIAAYABAAGAAwAEAASABAACgAC
APr/7//e/8v/u/+n/5r/lP+O/4f/gf99/33/g/+I/4v/kf+W/53/qf+2/8L/0v/e/+n/
8f/3//r///8CAAMABAAGAAgABgAIAAkACQAIAAcABgAFAAcABwAHAAgACwALAAsACgAK
AAoACgAJAAsADAAMAA0ADAAKAAkACAAKAAoACgAKAAoACgAKAAoACQAJAAkACQALAAwA
DAAMAAsACgAJAAcABwAHAAgACAAIAAgACAAIAAcABgAGAAcACgAKAAoACgAJAAgABwAG
AAcABwAIAAgACwALAAsACwAKAAgABwAHAAcABwAHAAYABAAEAAIAAgADAAQABQAGAAQA
BAAEAAQABAADAAMAAwADAAMABAAEAAQABAAEAAMABQAFAAUABQAEAAYABgAFAAMAAQAB
AAEAAgAEAAYABwAGAAUABAAEAAQABQAFAAUABQAFAAUABQADAAMAAwADAAQABAAGAAYA
BAAEAAQABQAFAAUABQAFAAUABQAGAAYABAADAAMABAAHAAcACAAIAAkACQAGAAYABwAH
AAcACAAGAAYABgAGAAgACAAHAAcACAAIAAgACAAIAAkACQAJAAoACgALAAsACQAJAAkA
CQAIAAcABwAIAAoACgALAAsACQAHAAcABwAJAAkACgAKAAkACAAHAAYABAADAAMAAwAE
AAYABwAIAAYABQAEAAQABAAEAAUABQAJAAcABQAEAAQABAAEAAQABQAGAAYABgAEAAQA
BAAEAAQABQAFAAYACQAJAAkACgAKAAoACgAKAAoACgAKAAoACAAIAAcABgAIAAgABwAE
AAIAAgACAAEA///8//z//f8BAAEAAgAEAAMAAgABAAEAAgADAAQABgAEAAUABQAFAAUA
BQAFAAUABAAEAAQABAAGAAUABQAFAAUABAAEAAYABgAGAAYABgAGAAYABQAFAAcABwAH
AAgACAAEAAIAAgACAAgADgASABAADAAIAAIA9//q/9f/w/+x/6T/nP+U/4v/h/+B/33/
g/+I/4v/jf+S/53/qf+0/8D/zv/g/+v/7//1//z//f8AAAMABAAEAAYACAAKAAsACwAN
AA0ADQANAAsACwALAAwACwALAAsACgAMAAwADAALAAsADAAMAA0ACwAKAAoACgAMAAwA
DAAMAAwADAAMAAwACQAJAAkACQALAAwADAAMAAwADAAMAAsACwALAAwADAAMAAwADAAM
AAkACAAIAAkADAAMAAwADAAOAA4ADgAOAA0ADQAOAA4ADQANAA0ADQAOAAwACwALAA8A
DwAPAA4ADQAMAAkACAAKAAoACgAKAAoACgAKAAoACAAHAAcABwAJAAkACgAKAAkACAAH
AAUABgAHAAgACQAIAAoACgAJAAgABwAIAAkACQAKAAsACwAMAAsACgAKAAgACQAJAAkA
CgALAAwADQAKAAkACAAHAAgACAAKAAoACAAIAAgACQALAAsACwALAAkACQAKAAoACgAJ
AAkACgALAAsADAAMAAwACwAHAAYACAAJAAoADAAMAAwADAAMAAsACgAIAAcACgAKAAoA
CgAKAAsACwALAAgACAAJAAkACwALAAsACwAKAAkACQAKAAoACgALAAsACQAHAAcABwAH
AAcACAAIAAoACgAKAAoACAAHAAcABwAJAAoACgAKAAkABwAFAAQABgAKAAsACgAKAAoA
CgAKAAgACAAHAAYACAAIAAgACAAIAAkACQAKAAsACwALAAwADgAOAA4ADgAMAAwADAAM
AA0ADgAOAA4ACwAKAAgABAADAAQABQAFAAMAAAAAAAEAAgABAAEAAgAEAAQABAAFAAUA
BQAFAAYABgAHAAcABwAHAAcABwAHAAcABgAFAAQABgAFAAUABQAHAAYABgAIAAYABgAG
AAYACAAIAAcABwAFAAUABQAGAAYACAAMAAwACgAKAA4AEgAQAAwACAAEAPn/6v/X/8P/
s/+k/5j/lP+R/4v/h/+F/4f/iv+P/5H/lv+f/63/uP/G/9L/3v/p/+//9f/4//3/AgAF
AAgADAAOAA0ADgAOAA0ADAALAAoACQAKAAsADAAOAA0ADQANAAwADQAOAA8ADwAOAA4A
DQANAA8ADgAOAA4AEAAQABAAEAAPAA4ADQAMAAwADQAOAA8ADQAOAA4ADgAOAA4ADgAN
AA0ADQAOAA4ADAAMAAwADAAMAAwADQAPAA4ADgAOAA4ADgAOAA4ADgANAA0ADgAOAA0A
DQANAA0ADgAMAAsACwAMAAsACgAIAAoACgAIAAgABgAGAAYABgAGAAYABgAGAAgABwAH
AAcABgAFAAUABAAFAAYABwAHAAcABwAHAAcABwAIAAcABQAGAAUABgAHAAcACAAJAAkA
CgAJAAgACAAKAAsACwALAAkACQAJAAkABwAHAAcABwAGAAYACAAIAAYABgAGAAcACQAJ
AAkACQAIAAcABwAGAAcABwAIAAoACQAJAAoACgAJAAkABgAGAAcABwAHAAgABgAGAAYA
BgAHAAgACAAJAAgACAAIAAgACAAJAAkACQAKAAoACwALAAkACQAJAAkACgAJAAkACgAJ
AAgACAAHAAcABQAFAAUABgAHAAkACgAJAAgABwAGAAcABwAIAAkABwAIAAgACAAIAAcA
BgAGAAgACgAKAAcABgAFAAQABgAIAAkACgAJAAgABwAGAAgACQAJAAoADQANAA0ADgAM
AAwADAAMAAoACgAKAAoADAAMAAsACgAKAAoACQAGAAQABAAEAAMA///8//z//f//////
AAACAAIAAgACAAMABQAFAAUABgAEAAUABQAFAAMAAwADAAMABQAGAAcACAAGAAUABQAF
AAUABAAEAAYACAAIAAgACAAIAAgABwAHAAkACQAJAAoACgAGAAgACgAGAAQADAASABIA
DgAKAAIA9f/o/9X/wf+z/6b/nv+Y/5P/jf+L/4n/h/+I/43/lf+c/6H/qf+2/8L/zv/c
/+n/7//1//z/AQACAAMACAAIAAgACgAMAA0ADQALAAsACwALAAkACQAJAAoADAANAA4A
DgAMAAwADAALAAsADAAMAA0ADwAOAA4ADgAMAAwADAAMAAwADAAMAAwACQAJAAkACQAH
AAgACAAIAAgACAAIAAcABQAFAAYABgAIAAgACAAIAAcABgAGAAcACAAIAAgACAAIAAgA
CAAIAAcABwAIAAgACwALAAsACwAIAAYABQAFAAUABQAFAAQABAAEAAIAAgACAAIAAgAC
AAQABAAEAAQAAgABAAEAAQADAAMABAAEAAIAAgACAAEAAwADAAMAAwAGAAgACAAHAAYA
BQAGAAcABwAIAAkACQAIAAcABgAGAAUABQAEAAMABQAFAAUABQAFAAUABQAFAAQABAAG
AAYAAgACAAIAAwABAAEAAQABAAIAAwAFAAYABAADAAMABAAFAAUABgAGAAcABwAEAAQA
BAADAAIAAgAEAAQABAAEAAIAAgABAAEABAAEAAQABAAEAAUABQAFAAIAAgADAAMABQAF
AAUABQACAAEAAQACAAIAAgADAAMABQADAAMAAwAFAAUABgAGAAQABAAEAAQABAADAAMA
AwADAAQABAAEAAgABQACAAIAAgACAAIAAQACAAIAAgAEAAQABAAEAAQABQAFAAYABQAF
AAUABgAGAAYABgAGAAgACAAIAAgACAAIAAcABgAGAAYABQACAAIAAgACAAEA/v/6//n/
+f/9//3//v8AAAAAAAAAAAEAAQABAAEAAgAEAAUABQAFAAMAAwADAAMABgAGAAYABgAG
AAUABQAFAAUABAAEAAYABgAGAAYABgAGAAYABQAFAAMAAwADAAQACAAGAAIAAgAEAAQA
BgAMABAADgAKAAIA9//q/9v/yf+3/6b/mv+U/5H/i/+F/4H/f/+E/4n/i/+S/5v/pf+w
/7z/yv/Y/+P/7f/z//j///8EAAUABgAIAAgACgAMAA0ADQANAA0ADQANAA0ADQANAA4A
EQARABEAEAAOAA4ADgANAA4AEAARABMAEQAQABAAEAAOAA4ADgAOAA8AEAARABIADwAP
AA8ADwAQABIAEwAUABMAEgARAA8ADwAPABAAEAAQABAAEAAQABEAEAAQABEAEAAQABAA
EAASABIAEgASAA8ADwAQABAAEQARABEAEQASABAADwAPAA8ADwAPAA4AEAAQAA4ADgAM
AAwADAAMAAwADAAMAAwADgANAA0ADQANAA0ADgAOAA4ADgAOAA0ADQANAA0ADQAQABIA
EgARABEADwAPAA8ADQAOAA8ADwAQAA8ADgAOAA4ADwAPAA8ADwAPAA8ADwARABEAEQAR
ABAAEAASABIAEAAQABAAEQAPAA8ADwAPABEAEQASABIAEgARABEAEgASABEAEQAQABMA
EwAQABAADwAPAA8AEAARABIAEwAUABMAEgAQAA8AEAAQABAAEAASABMAEwATABEAEAAQ
AA8AEgATABQAFQASABEAEQASABIAEgATABMAFQATABMAEwARABEAEgASABIAEgASABIA
EgARABEAEQAPABAAEAAQABIAEQAQABAADgAOAA8ADwARABMAEwASABEAEAAPAA4ADwAQ
ABAAEAAQABAAEAAQAA4ADwAPABAAEwATABMAFAAUABQAFAAUABQAFAAUABQAFAAUABMA
EgAQABAADwAMAAoACgAKAAkABQACAAIAAwAHAAcACAAKAAwADAAMAA0ADQANAA0ADgAM
AA0ADQANAA0ADQANAA0AEAAQABAAEAAQAA8ADwAPAA0ADAAMAA4AEAAQABAAEAAOAA4A
DQANAA4ADwAQABIADgAQABAADgAMABAAFAAYABgAFgAQAAoA/f/u/9//zf+7/6z/pP+g
/5n/k/+N/4v/i/+O/5X/l/+c/6f/sf+8/8r/1P/a/+n/9f/7/wAABQAKAA0AEAAQABAA
EAASABMAEwAVABUAFQAVABMAEwATABQAFwAXABcAFgAUABQAFAATABUAFgAWABcAGQAY
ABgAGAAXABYAFQAUABUAFgAXABgAFwAXABcAFwAVABYAFgAWABcAGAAZABkAGAAXABcA
FgAYABgAGAAYABcAFgAWABcAGAAYABgAGAAaABoAGgAaABgAFwAXABYAGQAZABkAGQAa
ABgAFwAXABcAFwAXABYAGAAYABYAFgAUABQAFAAUABQAFAAUABQAEgARABEAEQARABEA
EgASABIAEgASABEADwAPAA8ADwARABQAFQAVABMAEQARABEAEQASABMAEwAUABMAEgAS
ABEAEQAQAA8AEQARABEAEQARABEAEQARABAAEAASABIAEQASABMAFQASABEAEAAPABEA
EQASABIADgANAA0ADgAPAA8AEAAQABMAEwAQABAADwAPAA8AEAAQABAAEAAQABAAEAAP
AA8AEgASABIAEgASABMAEwATABAAEAARABEAEwATABMAEwASABEAEQASABIAEgATABMA
EwARABEAEQAPAA8AEAAQABEAEgATABQAEgARABEAEQAPABAAEAAQABIAFQASABIAEQAQ
AA8ADgAPABAAEAAQAA4ADgAOAA4AEAARABEAEgATABMAEwAUABIAEgASABIAFAAUABQA
FAAUABQAEwASABAAEAAPAAwACgAKAAoACQAHAAQABAAFAAcABwAIAAoACgAKAAoACwAJ
AAkACQAKAAwADQANAA0ACwALAAsACwAOAA4ADgAOAA4ADQANAA0ACwAKAAoADAAOAA4A
DgAOAAwADAALAAsACwALAAsADAAMAA4AEgAOAAwAEAAUABYAFgASAAwABAD3/+j/1f/D
/7P/qP+g/5j/k/+N/4v/h/+H/4z/lf+Z/5z/pf+t/7b/xP/S/+D/6//x//X//P8DAAQA
BQAIAAYABgAJAAwADgAPAA0ADQANAA0ACwALAAsADAAPAA8ADwAOAAwADAAMAAsACwAM
AAwADQALAAoACgAKAAoACgAKAAoADAAMAAwADAAJAAkACQAJAAkACgAKAAoACwAMAA0A
DQAMAAsACwAKAAwADAAMAAwACQAIAAgACQAKAAoACgAKAAoACgAKAAoACQAJAAoACgAL
AAsACwALAAkABgAEAAMABgAHAAgACAAKAAoACAAIAAYABgAGAAYABgAGAAYABgAEAAMA
AwADAAUABQAGAAYACAAIAAgABwAHAAcABwAHAAgACgAKAAkACQAHAAcABwAJAAoACwAL
AAgABwAGAAYACAAJAAkACQALAAsACwALAAoACQAIAAcACAAIAAoACgAKAAoACgALAAkA
CQAJAAkACQAJAAoACgAIAAcABwAIAAsACwAMAAwACwALAAgACAAJAAkACQAKAAgACAAI
AAgACQAKAAoACwAMAAwADAAMAAoACwALAAsACgAKAAsACwALAAsACwALAAoACQAJAAoA
CAAIAAkACQAKAAkACgALAAoACQAJAAgACAAIAAgACAAGAAUABQAFAAUABgAGAAYABgAJ
AAoABgAEAAQABAAEAAMABAAEAAQAAgACAAIAAgAEAAUABQAGAAcABwAHAAgACAAIAAgA
CAAKAAoACgAKAAkACAAGAAQABgAGAAUAAgAAAAAAAAD///v/+P/4//n//f/9//7/AAD+
//7//v///wAAAQACAAQAAQABAAAA//8BAAEAAQABAAIAAgACAAIAAAD///////8BAAAA
AAACAAAAAAAAAAAAAgACAAEAAQABAAEAAQACAAAAAAD+//7/AgAGAAYACAAIAAQAAAD6
/+//5P/X/8P/r/+g/5b/kv+J/4P/gf99/33/gv+H/4v/kP+T/53/qP+y/77/zv/d/+X/
6f/w//f/+v/7//z//v8AAAIABAAFAAUAAwADAAMAAwADAAMAAwAEAAcABwAHAAYABgAG
AAYABQAFAAYABgAHAAUABAAEAAQABAAEAAQABAAGAAYABgAGAAMAAwADAAMABAAGAAcA
CAAFAAQAAwABAAIAAwAFAAYABgAGAAYABgADAAIAAgADAAYABgAGAAYABgAGAAYABgAE
AAMAAwACAAMAAwADAAMAAwACAAIAAwADAAMAAwACAAIAAgAAAAAAAAAAAAAAAAAAAAAA
AAAAAP7//f/9//3//v///wEAAgAAAAAAAAD/////////////AgAEAAQAAwABAP//////
/wEAAgADAAMAAgABAAAAAAAAAAEAAQABAAIAAwAEAAUABAADAAIAAQACAAIABAAEAAAA
AAAAAAEAAwADAAMAAwADAAMABAAEAAQAAwADAAQAAwADAAQABAAFAAUAAgACAAUABQAF
AAYABgAGAAYABgAEAAQAAwADAAYABgAGAAYABAAFAAUABQAGAAYABwAHAAcABwAHAAcA
BgAFAAUABgAGAAYABwAHAAcABQAFAAUABQAFAAYABgAEAAQABAAEAAYABQAFAAUABwAI
AAgACAAGAAUABAAEAAQABAAHAAcABgAEAAQABAAEAAMABAAEAAQABgAGAAYABgAEAAUA
BQAGAAkACQAJAAoACgAKAAoACgAKAAoACgAKAAsADAAMAAwACwAKAAgABAAEAAQABAAD
AAEA/v/+////AAD/////AAACAAIAAgADAAUABQAFAAYABAAFAAUABQAFAAUABQAFAAQA
BAAEAAQABwAHAAgACQAIAAYABQAGAAYABgAGAAYABgAGAAUABQAFAAUABQAGAAoACgAK
AAgABgAIAAwADgAQAAwABgD+//X/6P/X/7//qf+e/5j/lP+N/4f/gf9//4P/hP+H/4n/
kv+f/6v/uP/G/9L/4P/r//H/9f/8/wMABgAJAAwADAAMAAsADAAMAAsADAANAA4ADwAN
AA0ADQAOAA8ADwAPAA4ADgAOAA4ADQANAA4ADgAPABEAEAAQABAADgAOAA4ADgAOAA4A
DgAOAA8ADwAPAA8ADwAQABAAEAAQABAAEAAPAA8ADwAQABAAEAAQABAAEAASABIAEwAV
ABMAEgARABAAEQASABMAFAATABMAFAAUABMAEwATABMAFAASABEAEQARABEAEQAQABEA
EgARABIAEAAQABAAEAASABIAEgASABQAEwATABMAEQARABIAEgATABQAFQAVABQAEwAS
ABEAFAAWABYAFQAWABUAFgAXABYAFgAWABUAFgAVABQAFAATABMAEgARABIAEwAUABUA
FQAVABUAFQASABIAFAAUABQAFAAUABUAEwATABMAEwATABMAFAAUABMAEwAUABYAFgAV
ABUAFAAWABcAFQAWABUAFQAVABYAFAAUABQAFAAVABYAFgAXABgAGAAYABgAGgAbABsA
GwAYABgAGQAZABkAGQAZABkAGQAZABoAHAAbABoAGgAZABoAGQAaABsAGQAZABoAGgAa
ABoAGgAaABwAGwAbABsAGgAaABkAGAAaABsAGgAYABoAGAAYABgAGAAZABoAGgAaABgA
GAAYABgAGAAZABkAGgAdAB0AHQAeABwAHAAcABwAHAAcABwAHAAcABwAGwAaABwAHAAb
ABgAFAAUABQAEwAPAAwADAANAA8ADwAQABIAFAAUABQAFQAVABUAFQAWABgAGQAZABkA
GAAXABYAFQAYABgAGAAYABgAFwAXABcAFQAUABQAFgAXABgAGQAaABkAGAAWABUAFwAX
ABcAGAAYABgAGAAYABYAFgAaACAAIgAgABwAFgANAPz/5//X/8X/tP+u/6j/of+d/5f/
kf+T/5b/m/+h/6r/s/+9/8j/1P/i//D/9//9/wcAEgAVABIAFwAaABwAGgAcAB4AHwAf
AB8AHwAfAB8AHwAfAB8AIAAhACEAIQAgAB4AHgAeAB0AHQAeAB4AHwAhACAAIAAgACAA
IAAgACAAIAAgACAAIAAdAB0AHQAdAB8AIAAgACAAIAAgACAAHwAdAB0AHgAeACAAIAAg
ACAAHwAeAB4AHwAeAB4AHgAeACAAIAAgACAAHwAfACAAIAAjACMAIwAjACIAIAAfAB8A
HwAfAB8AHgAfACAAHwAgAB8AHgAdABwAHgAeAB4AHgAcABsAGwAbABsAGwAcABwAHgAe
AB4AHQAbABsAGwAbAB4AIAAgAB8AHwAdAB0AHQAdAB4AHwAfAB8AHwAfACAAHwAfAB4A
HQAeAB8AIAAhACAAHwAeAB0AHgAeACAAIAAeAB4AHgAfAB4AHQAcABsAHAAdAB8AIAAg
AB8AHwAgACAAHwAfAB4AIAAhAB8AIAAgAB8AHgAeACAAIAAgACAAHgAeAB0AHQAeAB4A
HgAeACAAIQAhACEAIAAgACEAIQAhACEAIQAhACIAIQAhACIAIAAgACEAIQAiACEAIgAj
ACEAIQAiACIAIAAgACAAIAAiACEAIQAhAB8AIAAgACAAKAAjACAAHgAeACAAIAAgACAA
HwAgACAAIAAgACAAIAAgACAAIQAhACIAIwAjACMAJAAkACQAJAAkACQAJAAkACQAJAAk
ACMAIgAiACIAIQAeABwAHAAcABsAFwAUABQAFQAXABcAGAAaABoAGgAaABsAGwAbABsA
HAAeAB8AHwAfAB0AHQAdAB0AHwAgACEAIgAgAB8AHwAfAB0AHAAcAB4AIAAgACAAIAAe
AB4AHQAdAB8AHwAfACAAIAAcABoAHgAiACYAKAAoACgAJgAgABgADQD+/+v/1//H/77/
tP+s/6f/of+b/5v/n/+i/6f/rf+0/7v/w//O/9r/6v/6/wMABwAJABIAGQAcAB0AHAAe
ACIAIgAkACUAJQAlACUAJQAlACUAJQAlACYAJwAnACcAJgAmACYAJgAlACcAKAAoACkA
KQAoACgAKAAoACgAKAAoACgAKAAoACgAJwAnACcAJwApACoAKgAqACoAKgAqACkAJwAn
ACgAKAAqACoAKgAqACkAKAAoACkAKAAoACgAKAAmACYAJgAmACUAJQAmACYAKQApACkA
KQAmACQAIwAjACYAJwAoACgAJwAmACMAIgAkACQAJAAkACIAIgAiACIAIgAhACEAIQAj
ACMAJAAkACQAJAAkACMAIwAjACMAIwAkACYAJgAlACQAIwAkACUAJwAoACkAKQAmACUA
JAAkACYAJwAnACcAJwAnACcAJwAnACcAJwAnACgAKAAqACoAJwAmACUAJQAnACcAJwAn
ACcAJwAoACgAJAAjACMAJAAoACkAKwAsACoAKQAlACQAJgAnACgAKgAoACgAKAAoACgA
KAAnACcAKQAqACsALAApACkAKAAnACcAKAAqACsAKwArACsAKwAoACcAJwAoACoAKgAr
ACsAKQAnACcAJwApACkAKgAqACoAKgAqACoAKAAnACcAJwApACoAKgAqACwAKwAqACoA
KgAqACsAKwArACkAKgAqACoAKgAqACsALAAsACwALAAsACwALAAsAC0ALQAuAC0ALQAt
AC4ALgAuAC4ALgAwADAAMAAwADAAMAAvAC4ALgAuAC0AKgAoACgAKAAnACUAIgAiACMA
JwAnACgAKgAqACoAKgArACoAKQAoACgAKQArACwALQAtAC0ALQAtACwALAAsACwALQAt
AC4ALwAtACwALAAuADAAMAAwADAAMAAwAC8ALwAvAC8ALwAwADAAMgA0ADQAMAAyADYA
OAA4ADYANgAyACcAGAAJAPf/4//W/8z/xP+//7n/tf+z/7P/tv+3/7v/wP/H/9X/4P/o
//T/BAAPABkAIQAmACsAMgAzADQAOAA4ADYAOAA5ADkAOwA7ADsAOwA5ADkAOQA6AD0A
PQA9ADwAPgA+AD4APQA9AD4APgA/AD8APgA+AD4APAA8ADwAPAA9AD4APwBAAD4APQA8
ADsAPAA+AD8AQABAAEAAQAA/AD0APQA+AD4APwBAAEEAQgBBAEAAQABBAEEAQAA/AD4A
PwBAAEEAQgBBAEEAQgBCAEMAQwBDAEMAQgBAAD8APwBDAEMAQwBCAEIAQgBAAEAAPgA+
AD4APgA/AEAAQQBCAEIAQQBBAEEAQQBBAEIAQgBEAEQARABDAEQARQBGAEcARgBIAEgA
RwBJAA==
         </WaveFormData>
      </LeadData>
      <LeadData>
         <LeadByteCountTotal>10000</LeadByteCountTotal>
         <LeadTimeOffset>0</LeadTimeOffset>
         <LeadSampleCountTotal>5000</LeadSampleCountTotal>
         <LeadAmplitudeUnitsPerBit>4.88</LeadAmplitudeUnitsPerBit>
         <LeadAmplitudeUnits>��V</LeadAmplitudeUnits>
         <LeadHighLimit>2147483647</LeadHighLimit>
         <LeadLowLimit>268435456</LeadLowLimit>
         <LeadID>V2</LeadID>
         <LeadOffsetFirstSample>0</LeadOffsetFirstSample>
         <FirstSampleBaseline>0</FirstSampleBaseline>
         <LeadSampleSize>2</LeadSampleSize>
         <LeadOff>FALSE</LeadOff>
         <BaselineSway>FALSE</BaselineSway>
         <ExcessiveACNoise>FALSE</ExcessiveACNoise>
         <MuscleNoise>FALSE</MuscleNoise>
         <LeadDataCRC32>2288667116</LeadDataCRC32>
         <WaveFormData>
AAAAAAAAAAAAAAAAAAAAAAEAAQABAAEA//////////8AAAEAAgAFAAQAAwACAAEABAAE
AAQABAAFAAUABQAHAAUABAAEAAUABwAIAAkACgAIAAcABgADAAMAAwAEAAUABQAFAAYA
BQAGAAQAAQABAAEAAAABAAMAAgAAAP///v////////8AAAEAAQABAAEA/v/+//7//f/9
//7///8CAAEAAQAAAP//AQABAAEAAQAAAP///v/9//3/+f/7/wEABAAEAAUACgAbAC8A
QgBVAGsAhQCbAKoAswCxAKgAkwB0AE8AJADw/7r/hv9t/3P/gv+G/4v/l/+h/6//wP/Q
/9j/3f/j/+j/6//u//L/9v/5//z//P///////P/8//z//P/+////AQABAAEAAQABAAEA
////////AAACAAIAAgADAAMAAgACAAIABAAEAAQABAAEAAMAAwACAAIAAgAEAAUABQAG
AAYABgAEAAQABAAEAAUABgAJAAoACQAJAAgABwAJAAkACgALAAsADAANAA4ADAAMAA0A
DgAPABMAFAAXABcAGAAZABkAHAAcABwAHgAgACEAIQAhACAAIAAgACAAIgAiACIAIgAg
ACAAHwAeAB8AHAAaABoAFwAWABUAFAARABEAEAANAAsACwAKAAoACwAKAAkACAAHAAYA
BgAGAAYABgAGAAYAAwACAAEAAAACAAIAAwADAAEAAQABAP////8AAAAAAAAAAAAAAAAA
AP7//P/7//r/+//8//3//v/8//3//f/8//v/+f/5//r//P/+//7//v/8//z/+v/6//z/
/f/+/////v/9//z/+f/9//3//f/+//z//f/9//3/+//7//z//P/9//7///8BAAAAAAD/
//7/AAD///////8CAAIAAgADAAIAAAD///7/AAAAAAAAAAAAAAAAAAAAAAIAAgABAAEA
AQABAAIAAgAAAP///v/9//7/AAABAAIAAgAEAAIA/v/8//z//P/8//z////////////9
//3//f/9/////////wEA//////////8CAAIAAgACAAEAAQABAAMAAwACAAIAAwAGAAYA
BgAGAAQAAwACAP///////wAAAQAAAAEAAwADAAIAAAD9//3//P/6//r/+//5//j/+P/4
//n/+f/5//r/+f/5//n/+f/4//j/+P/3//j/+P/4//r/+f/5//j/9//3//f/9//3//n/
+f/5//n/9//3//f/+f/8//7/AwASACUANQBGAF0AdwCRAKUAsAC1AK0AmgB/AFwANQAI
AM7/lP9y/23/ef+C/4b/jf+Z/6X/tf/K/9j/3P/h/+f/7P/t/+7/8v/4//v/+//6//z/
+//6//r/+v/6//r/+//9//3/+//7//v/+//7//v/+//8//z//P/8//3//P/6//n/+P/5
//r/+//8//v/+//8//z/+//8////AQAAAAAA///+//z//P/8//z//v/+/wAAAAABAAMA
BAAFAAMAAwAEAAUACQAKAAsADAALAAoACgAKAA0AEQASABUAFgAWABYAFQAWABYAFgAY
ABoAGwAbABsAGgAaABoAGgAbABwAHQAeABsAGgAYABYAFwAUABIAEgARABAADwAOAAkA
CQAIAAUABAAFAAUABgAEAAIAAAD+/////v/+//7//P/8//z//P/7//r/+f/4//r/+v/7
//v/+f/5//n/9//3//j/+P/4//r/+v/6//r/+f/4//j/+P/4//j/+P/4//j/+f/5//j/
9v/z//L/8v/z//b/9//4//b/9v/0//T/9v/3//j/+f/5//n/+f/3//v/+//7//z//P/9
//3//f/8//v/+//6//v//P/9/////f/+//7//v8AAP///////wIAAgACAAMAAgAAAP//
/v/+//7//v/+//7//v/+//7//v/+//3//f//////AAAAAP///f/7//n/+v/8//3//v/8
//z//P/8//v/+v/5//j/+f/5//n/+f/7//v/+//7//v/+//7//3//f/9//3//f/+//7/
/v/+/////////wEA///+//7///8CAAIAAgACAAAA///+//v/+//7//z//f/+////AQAB
AAAA/v/7//v/+v/4//j/+f/5//j/+P/4//n/+f/5//r/+//7//v/+//4//j/+P/3//f/
+P/5//z//P/7//n/9//5//n/+f/5//n/+f/5//n/+f/7//n/9//6//z/AwASACUANwBI
AF0AdwCRAKUAsgC5ALUApgCNAGwAQQAQANr/oP92/2//f/+E/4b/j/+b/6f/tf/G/9L/
2v/f/+P/6P/r/+z/8P/0//X/+P/4//v/+//5//j/9//2//f/+f/8//3////////////9
//3//f/+/wAAAAAAAAEAAAD+//3//P///wAAAQACAAIAAQABAAAA/v/+/wAAAQADAAQA
BAAEAAIAAgACAAIAAgACAAQABAACAAMAAwADAAMAAwAEAAUABwAIAAkACgAIAAgACQAK
AAwADwAPABEAFQAWABcAFwAYABgAGAAaABoAGwAbABsAGwAaABkAGAAbABwAHQAeAB0A
HAAaABgAFwAUABIAEgATABIAEQAQAAwACwAJAAUABQAFAAQABAABAAAA///+//v/+v/6
//r//P/8//z//P/7//r/+f/4//j/+P/5//n/+f/5//n/9//1//b/9v/2//j/+P/4//j/
9//2//b/9v/2//b/9v/2//T/9f/1//T/8//x//H/8v/y//T/9P/0//T/9P/y//L/8//z
//P/8//1//X/9f/z//f/9//3//j/+P/5//n/+f/5//n/+v/6//r/+v/6//v/+f/6//r/
+v/6//n/+f/5//r/+v/6//v/+f/4//j/+P/5//r/+//8//r/+v/6//r/+v/6//n/+f/5
//n/+v/6//r/+f/4//f/9//4//j/+P/8//r/+P/2//b/9v/2//b/9//3//f/9//1//X/
9f/1//f/9//3//n/+//7//v/+//8//z//P/8//3//f/9///////+//7///8CAAIAAgAC
AP////////3/+//7//z//f8AAAEAAwADAAAA/v/7//v//P/6//r/+//5//j/+P/4//n/
+f/5//r/+f/5//n/+f/4//j/+P/3//j/+P/4//r/+v/5//f/9f/3//f/9//3//j/+f/6
//v/+//5//f/9//2//j/AQAKABsALQA+AFEAZwCBAJUAoACpAK8ApACLAG4ASQAeAOz/
tP+C/23/cf98/4D/if+T/53/r//A/87/1v/d/+X/5v/p/+7/7v/u//P/9v/2//n/+f/5
//r/+//8//r/+//9//3//f/9//3//f/9//3//f/+/wAAAAAAAAEAAAD+//3//P/+//7/
/v/+//////8AAAAA/v/+/wAAAQABAAIAAgACAAIAAgACAAIAAgACAAQABAAEAAUABQAF
AAUABQAGAAcACwAMAA0ADgAOAA4ADwAQAA4AEQARABMAFQAWABcAFwAYABgAGAAaAB4A
HwAfAB8AHQAcABsAGgAbABwAHQAeAB4AHgAdABwAGQAWABQAFAAUABQAFAAUABAADwAN
AAkACQAJAAgACAAFAAQAAwACAAEAAAAAAAAAAAAAAAAAAAABAAAA///+//z//P/9//3/
/v///wAA///+//7//f/8//3//v///wAA/f/8//z//P/+//7//v/+//7///////7//f/7
//v//P/8//7//v/+//z//P/6//r//f/9//3//f/////////9//7//f/8//z//v//////
//8BAAEAAgACAAEAAAD/////AAACAAMABAACAAEAAQABAAQABAAEAAUAAwACAAIAAgAA
AAAAAAAAAAEAAgADAAQAAgACAAEAAQADAAMABAAEAAMAAQD///3///8AAAAAAAAAAAAA
AAAAAP/////////////////////9//3//f//////////////AgACAAIAAgADAAMAAwAF
AAYABgAHAAkABwAGAAUABAAFAAUABQADAAMAAwAEAAUABQAFAAYABQAGAAQAAQABAP7/
/P/8//3////+//7//v////////8AAAAA///+//3//v/+//7//f/+//7//v8AAAAA///9
//v//f/9//3//f/7//v/+//7//v///8DAAUAAgAAAAMADgAhADUASABbAHUAjQChAKwA
tQCzAKIAiwBwAEsAHADo/6z/fP9r/3H/fP+G/5H/m/+n/7X/wv/Q/9r/3//l/+r/8f/0
//b//P///////v8AAP///v/+//7//v/+////AQABAP//////////AAABAAIABAABAAAA
/////wAAAAABAAIAAgACAAIAAgACAAEAAQAAAAEAAgAFAAcABgAGAAUABAAGAAYABgAG
AAYABgAIAAgABgAHAAcABwAJAAkACgALAAsADAANAA4AEAAQABEAEgAUABcAFwAZABoA
GgAaABkAHAAcABwAHgAfAB8AHgAdAB8AIAAhACIAIAAgACAAIAAgACAAHwAeAB8AHAAa
ABoAGAAWABQAEgAQABEAEQAPAAsACwAKAAoABwAGAAUABAADAAIAAgACAAIAAgACAAIA
///+//3//P/9//7/AAABAAAA///+//v//f/+//7//v/+//7//v/+/////v/+//7//v/+
//7//v/9//3//P/6//r/+f/6//z//P/+//7//v/+//7//P/8//3//f/9//3//f/9//3/
+/////////8AAP7//////////////wAAAAACAAIAAgADAAEAAgACAAIABAADAAMAAwAD
AAIAAQABAAEAAAAAAAAAAgACAAIAAgABAAAA///+////AAAAAAEA/////wAAAAAAAP//
/v/9////AgACAP///v/9//z//v///wAAAQAAAP///v/9//3//f/9////AQABAAEAAQAA
AAAAAAAAAAEAAQABAAMAAwACAAIAAwAEAAQABAAEAAMAAwADAAEA/////wAAAQACAAMA
BQAFAAQAAgD/////AAD+//7///////7//v/+//z/+//6//r//f/9//3//f/8//z//P/7
//j/+P/4//r//f/9//z/+//5//n/+f/5//v/+//7//v//f/5//v//f/6//j//f8KABsA
LwBCAFMAaQCDAJkApgCxALMApgCRAHQATQAiAOz/sP98/2f/b/9+/4T/if+T/5//rf++
/8r/1P/Z/+P/6P/p/+z/8P/y//P/9v/2//n/+f/4//j/+P/4//b/9//5//n/+//7//v/
+//6//n/+P/4//r/+v/6//v//f/8//z//P/8//z//P/8//3//f/+//7/+v/6//z//f/7
//z//P/8//7//v/+//7//v/+/wAAAAAAAAEAAQABAAEAAQACAAMAAwAEAAUABgAGAAYA
BwAIAAgACwALAA0AEQASABMAEwASABIAEgAUABYAFwAXABcAGAAYABgAGAAYABgAGAAY
ABkAGgAaABoAFwAUABIAEgARABAADwAOAAkACQAIAAUAAwADAAIAAgACAAIAAgACAP//
/v/+//7//v/+//7//v////7//f/8//r/+v/7//v/+//7//v/+f/5//r/+v/6//r/+v/6
//r/9//2//b/9v/2//b/9v/2//f/+f/6//r/+f/3//f/+P/2//j/+P/4//r/+v/4//j/
9//3//f/9//7//v/+//5//n/+f/5//r/+//9//7////9//3//v/+//7//v/+//////8A
AAAAAAD+//3//f/9//7//v/+////AQAAAAAAAAAAAAAAAAAAAP7//v/+//7//v/+//3/
/f//////AAAAAAIA///8//z//P/8//z/+//7//v/+//9//3//f/9//3//f/9////////
//////8AAAAAAAAAAAMAAwADAAUABQAEAAQABQAGAAYABgAGAAUABQAFAAMAAAD/////
//8BAAMABgAHAAgABgADAAMAAAD+//7///////7//v/+//v/+//7//z////////////+
//7//v/9//z//P/8//7///////7//f/9//3//f/9//v/+//7//v/AQD///n/+f/6//z/
/f8GABkALQA+AE8AYQB9AJcAqAC1ALkAsACfAIYAYwA4AAYAzv+U/3H/b/9+/4j/j/+V
/6H/rf+8/8r/1v/d/+P/6P/t//D/8v/0//X/9//4//z//f/+//7//v/+//z//f//////
///////////9//3//f/+////AAABAAMAAwACAAIAAgABAAAA///+/wAAAQADAAQAAAAA
AAIAAwADAAQABAAEAAIAAgACAAIAAgACAAQABAAGAAcABwAHAAkACQAKAAsACwAMAA0A
DgAQABAAEQASABAAEwATABUAFwAYABkAGQAaABoAGgAcAB4AHwAfAB8AIQAiACMAJAAj
ACIAIQAgACAAIAAfAB4AHwAcABoAGgAXABYAFQAUABMAEwASAA8ADQANAAwADAANAAwA
CwAKAAgABgAFAAQABAAEAAQABAAFAAQAAwACAAAAAAABAAEAAQABAAEA//8BAAIAAgAC
AAIAAgACAAIAAQAAAAAAAAD+//7//v/+/wAAAQABAAAA///9//3//v/8//7//v/+//7/
/v/8//z//f/9//3//f8BAAEAAQD//////////wAAAAABAAEAAQADAAMABAAEAAIAAgAC
AAMABAAGAAcACAAHAAUABAADAAYABgAGAAcABwAGAAYABgAEAAQABAAEAAYABgAGAAYA
BAAEAAMAAwADAAMABAAEAAYABQAEAAMAAQACAAIAAgAEAAQABAAEAAMAAgABAAAAAwAD
AAMAAwABAAEAAQABAAMAAwADAAUABQAFAAUABQAGAAYABgAGAAcABwAHAAkACwAKAAoA
CwAKAAoACgAKAAsACwALAAkABQAFAAYABwAKAAsADQANAA4ADAAJAAkABwAEAAMAAwAD
AAIAAgACAAEAAQABAAIABQAFAAUABQAEAAQABAADAAAAAAAAAAIABAAFAAUABQADAAMA
AwADAAUABQAFAAUAAwAFAAUAAQACAAQACQAQACEANQBGAFcAawCDAJkAqACxALMArACX
AHwAVwAsAPr/wv+M/3P/ef+E/47/lf+f/6v/s/++/9D/4P/l/+3/8v/3//r//v8AAAEA
AgACAAUABQAFAAYABwAIAAcABwAIAAcACQAJAAkACQAHAAcABwAIAAgACAAIAAkACwAK
AAoACgAIAAgACAAIAAsACwAMAAwACgAKAAwADQALAAwADAAMAA4ADgAOAA4ADAAMAA4A
DgAOAA8ADwAPAA8ADwAQABEAEwAUABUAFgAYABgAGQAaABkAGwAaABsAHwAgACEAIQAi
ACIAIgAkACYAJwAnACcAKAAoACgAKAAmACYAJgAmACgAKAAnACYAJQAiACAAIAAdABwA
GwAaABkAGQAYABUAEgARAA8ADgAPAA4ADQAMAAoACAAHAAYABgAGAAYABgAHAAYABQAE
AAIAAgADAAMABQAFAAUAAwADAAQABAAEAAIAAgACAAIAAgACAAMABAADAAIAAQAAAAIA
AwADAAIA///9//3//v8AAAIAAgACAAIAAgAAAAAAAQABAAEAAQADAAMAAwABAAIAAQAA
AAAAAQADAAQABQAFAAUABgAGAAQABAAEAAUABgAIAAkACgAIAAcABwAHAAgACAAIAAkA
CwAKAAoACgAIAAgACAAIAAkACgALAAwACgAKAAkACQAHAAcACAAIAAoACwAIAAgABwAG
AAUABAAHAAcABwAHAAYABQAEAAMABQAFAAUABwAHAAcABwAHAAgACAAIAAgACwALAAsA
DQALAAoACgALAAwADAAMAAwACQAJAAkABwAHAAcACAAJAAoACwANAA0ADAAKAAcABwAE
AAIAAgADAAMAAgACAAIAAQABAAEAAgAFAAUABQAFAAIAAgACAAEAAAAAAAAAAgAFAAUA
BAADAAIAAQAAAP/////////////9////BQADAAAABAAJABQAJQA5AEoAXwB3AI8AowCy
ALsAuQCoAI0AbABFABgA4P+k/3r/b/91/4D/iP+P/5f/o/+x/8T/0v/Y/9//5f/s/+//
8v/0//T/9f/5//r//v////7//v/+//7//P/9//////8BAAEAAQABAP///////wAAAAAA
AAAAAQD///7//v/+/wAAAAAAAAAAAQABAAIAAgD///7/////////AAAAAAAAAwAEAAUA
BgAFAAQABQAEAAYABwAHAAcABwAHAAgACQALAAwADQAOABAAEAARABIAEAATABMAFQAZ
ABoAGwAbABsAGgAZABoAHQAfACAAIQAiACIAIgAiACIAIgAiACIAIgAiACEAIAAfABwA
GgAaABcAFgAVABQAEwATABIADwANAA0ADAAMAAsACgAJAAgABgAEAAMAAgAEAAQABAAE
AAEAAAD///7//P/8//3//f/9//3//f/7//v//P/8//z/+v/6//r/+v/7//r/+v/6//r/
+v/6//r/+v/7//v/+v/3//X/9f/2//j/+v/6//r/+P/4//b/9v/3//f/9//3//n/+f/5
//f/+f/5//n/+v/8//3//f/9//v/+//8//z//P/8//z//f///wAAAAAAAP7//f/9//3/
/P/8//z//f/+//7///8AAP///v/9//z//v/+//7//v/8//z/+//7//v/+//8//z//P//
/wAA/P/6//r/+v/6//v/+//7//v/+f/5//n/+f/5//n/+f/7//n/+f/5//n//P/8//z/
/P/9//3//f////7//P/7//v//v/+//7//v/9//3//f/7//f/9//4//n/+//9/wAAAQAA
AP7/+//7//r/+P/4//n/+P/2//X/9P/0//X/9v/4//n/+f/5//n/9v/2//b/9f/0//T/
9P/2//f/9//2//X/9f/1//X/9f/1//X/9f/1//P/8//z//P/9v/4//n/AAANAB8ANABH
AFsAdwCRAKIArQCxAKwAmQB8AFkANAACAMT/jv9t/2v/dv+A/4X/jf+V/6H/sv/E/87/
0//Z/+D/4//m/+j/7P/v//D/8P/z//P/9P/0//T/9P/y//P/9f/1//f/9//3//f/9//3
//f/+P/4//j/+P/5//n/+P/4//j/+P/4//j/+P/7//v//P/8//j/+P/6//v//P/+////
AAD9//z/+//6//v//P///wAAAAABAAEAAQABAAEAAgADAAUABgAHAAgACAAIAAkACgAJ
AAsACgALAA0ADgAPAA8AEQASABMAFgAYABkAGQAZABoAGgAaABoAHAAcABwAHAAcABwA
GwAaABcAFAASABIAEgASABIAEgANAA0ADAAJAAcABwAGAAYABwAGAAUABAACAAAA///+
//7//v/+//7//f/8//v/+v/6//r/+//7//3//f/9//v/+f/6//r/+v/6//r/+v/6//n/
+P/4//j/+v/6//r/+v/4//n/+f/4//f/9f/1//b/9v/4//j/+P/4//j/9v/2//n/+f/5
//n/+//7//v/+f/5//n/+f/6//z//f/9//3/+//7//z//P/+//7//v//////AAAAAAAA
///9//z/+//+//7//v///////v/+//7//v/+//7//v/8//z//P/8//7//v/9//3//v//
/wEAAgABAP///f/7//v//P/+/wAA/v/8//z//P/8//v/+//7//v//P/9//7////+//3/
/P/9//7///8AAAEAAQAAAP///v////////8BAAMAAgACAAMAAgACAAIAAgADAAMAAwAB
AP////8AAAEAAQABAAIAAQADAAIAAAABAP7//P/8//3//f/8//z//P/9//3//f/+//z/
+//6//n/+//8//3//f/6//r/+v/8//3//f/8//v/+//7//v/+//5//n/+f/5//3//f/9
//3//P/8/wEADAAfADUARgBZAHMAkQCnALIAvQDBALQAnwCEAF0ALAD4/7r/hP9v/3f/
hv+O/5f/n/+r/7X/xv/W/9z/4//p/+z/8f/2//r/+v/7//r/+v/9//3//f/+////AAD+
////AQABAAEAAQABAAEAAQABAAEAAgACAAIAAgADAAUABAAEAAQAAgACAAIAAgADAAMA
BAAEAAQABAAGAAcABwAIAAgACAAJAAoACwAMAAoACgAMAAwADAANAA0ADQAOAA8AEQAT
ABIAEgASABIAEwAUABYAGAAWABkAGQAbABsAHAAdAB0AIAAgACAAIgAjACMAIgAhACMA
JAAlACYAJgAmACYAJgAmACYAJQAkACMAIAAeAB4AGwAaABkAGAAWABcAFwAVABIAEQAP
AA4ADQAMAAsACgAKAAoACwAMAAsACgAJAAgACAAIAAgACAAHAAYABgAFAAcABwAHAAUA
BwAIAAgACAAHAAYABQAEAAQABAAFAAYABAAEAAQABAAEAAUABQAEAAUAAwADAAQAAwAE
AAMAAgAFAAYABQAGAAYABQAEAAMABQAFAAUAAwAFAAUABQAGAAQABQAFAAUABgAHAAkA
CgAJAAgABwAHAAgACgALAAwADgANAA0ADQANAAwACwALAA0ADAAMAAwACgAKAAoACgAM
AAwADAAMAAwADAALAAsACQAJAAoACgAKAA0ADAALAAoACAAIAAgACAALAAsACwALAAkA
CQAJAAkACQAJAAkACwAMAA0ADgAPAA8ADgANAAwADwAPAA8AEQARABAAEAARABIAEgAS
ABIADwAPAA8ADQAJAAkACgALAA4ADwARABEAEgAQAA0ADQAKAAgACAAJAAsACgAKAAoA
BwAHAAcACAAJAAkACQAJAAoACgAKAAkABgAGAAYACAAKAAsACwALAAoACQAIAAcACQAJ
AAkACQALAAkACwALAAoACgANABgAKwBBAFQAZQB7AJEAowCyALsAvQC0AJ8AggBfADIA
/v/E/5D/ef+D/5L/lv+d/6f/sf+9/87/2v/i/+3/+f/8//v//v8EAAYABQAIAAgACwAL
AAwADAAMAAwADAANAA8ADwARABEAEQARABAADwAOAA4AEAAQABAAEQATABIAEgASABAA
EAAQABAAEwATABQAFAARABAAEQARABMAFAAUABQAFAAUABQAFAAUABQAFgAWABgAGQAZ
ABkAGQAZABoAGwAcABwAHAAcAB0AHgAgACIAIAAjACMAJQApACoAKwArACwALAAsAC4A
LgAvAC8ALwAyADIAMgAyADAAMAAwADAAMQAyADIAMgAvACwAKgAqACkAKAAnACYAIwAj
ACIAHwAcABsAGQAYABgAGAAYABgAFwAWABYAFgAUABQAFAAUABUAFAATABIAEAAQABEA
EQATABMAEwARAA8AEAAQABAAEgASABIAEgARABAAEAAQAA8ADgANAAwADQAPABAAEAAP
AA0ADQAOAA0ADgANAAwADwAQAA8AEAAQAA8ADgANABEAEQARAA8ADwAPAA8AEAAQABEA
EQARABMAEwAUABQAEgASABIAEwATABQAFAAUABYAFQAVABUAFgAWABYAFwAXABYAFgAW
ABQAFAAUABQAFAAUABQAFAASABIAEQARABEAEQASABIAGgAXABQAEQASABIAEgASABIA
EQARABEAEQARABEAEQARABMAEwATABUAFQAVABUAFQAUABQAFAAUABUAFQAVABcAGQAY
ABgAGQAYABgAGAAYABcAFwAXABUAEwATABQAFQAWABcAGQAZABgAFgATABMAEgAQABAA
EQATABIAEgASABEAEQARABIAEwATABMAEwAQABAAEAAPAA4ADgAOABAAEQARABAADwAP
AA8ADwAPAA8ADwAPAA8AEQANAAsADwAUABYAGQAiADkATwBcAG0AhwChALMAwADLAMkA
tgCbAHwAUwAiAOz/tP+K/3v/if+W/5r/n/+r/7f/x//a/+j/6v/v//f//v8DAAYABgAM
AA8AEAAQABMAEwAUABQAFAAUABQAFQAXABcAFwAXABcAFwAVABUAFQAWABgAGAAYABkA
GQAYABgAGAAYABgAGAAYABcAFwAYABgAFgAWABgAGQAZABoAGgAaABwAHAAcABwAHAAc
AB4AHgAgACEAIQAhACEAIQAiACMAJQAmACcAKAAnACYAJgAmACYAKQApACsALgAwADIA
MwA0ADQANAA2ADkAOwA8AD0APQA8ADsAOgA8ADwAPAA8ADsAOgA4ADYANwA0ADIAMgAz
ADIAMQAwACsAKwAqACcAJQAlACQAJAAjACIAIQAgAB8AHgAeAB4AIAAgACAAIAAdABwA
GwAaABwAHAAdAB0AHQAdAB0AGwAZABoAGgAaABwAHAAcABwAGgAYABcAFgAXABgAGQAa
ABoAGwAbABoAFwAVABUAFgAZABwAHQAeAB0AHAAZABgAGwAbABsAGwAbABsAGwAZABsA
GwAbABwAHgAfAB8AHwAdAB0AHgAeAB8AIAAhACMAIwAkACQAJAAjACEAIAAfACEAIgAj
ACUAJAAiACEAIAAiACIAIgAiACIAIgAiACIAIAAgAB8AHwAfAB8AIAAgACIAIQAgAB8A
HQAeAB4AHgAiACAAIAAeAB4AHgAeACEAIQAhACEAIQAhACEAIQAjACMAIwAlACMAIwAj
ACMAIgAiACIAIgAlACUAJQAnACUAJAAkACUAJgAmACYAJgAmACcAKAAnACMAIwAkACUA
JgAnACkAKQApACgAJgAnACMAIAAfAB8AIAAgACEAIgAfAB8AHwAgACEAIQAhACEAIgAi
ACIAIQAeAB4AHgAgACMAIwAiACEAIQAhACEAIQAhACEAIQAhACEAIQAjACMAIAAiACcA
KgA3AE0AYgB1AIkAnwC3AMgA1QDbANYAwwCqAIkAYAAwAPj/vv+Z/5P/nv+s/7X/v//F
/8//4P/w//7/BwAJAA4AFQAaABwAIgAjACIAIgAlACUAJgAmACYAJgAmACcAKQApACoA
KwAsAC0AKwArACsALAAuAC4ALgAvAC8ALgAuAC4ALAAsACwALAAuAC8AMQAyAC8ALgAv
AC8AMQAyADIAMgAyADIAMgAyADIAMgA0ADQANQA3ADgAOQA5ADkAOgA7ADsAPAA9AD4A
PgA+AD8AQABCAEUARQBHAEkASgBLAEsATABMAEwATgBQAFEAUQBRAFQAVABUAFQAUgBS
AFIAUgBUAFQAUwBSAFMAUABOAE4ASwBKAEkASABHAEcARgBDAEMAQwBCAEIAPwA+AD0A
PAA9AA==
         </WaveFormData>
      </LeadData>
      <LeadData>
         <LeadByteCountTotal>10000</LeadByteCountTotal>
         <LeadTimeOffset>0</LeadTimeOffset>
         <LeadSampleCountTotal>5000</LeadSampleCountTotal>
         <LeadAmplitudeUnitsPerBit>4.88</LeadAmplitudeUnitsPerBit>
         <LeadAmplitudeUnits>��V</LeadAmplitudeUnits>
         <LeadHighLimit>2147483647</LeadHighLimit>
         <LeadLowLimit>268435456</LeadLowLimit>
         <LeadID>V3</LeadID>
         <LeadOffsetFirstSample>0</LeadOffsetFirstSample>
         <FirstSampleBaseline>0</FirstSampleBaseline>
         <LeadSampleSize>2</LeadSampleSize>
         <LeadOff>FALSE</LeadOff>
         <BaselineSway>FALSE</BaselineSway>
         <ExcessiveACNoise>FALSE</ExcessiveACNoise>
         <MuscleNoise>FALSE</MuscleNoise>
         <LeadDataCRC32>2643458085</LeadDataCRC32>
         <WaveFormData>
AAAAAAAAAAAAAAAAAAAAAAEAAQABAAEA/v/+//////8AAAIAAwAFAAMABAAFAAUABwAH
AAUABwAJAAoACgALAAoACgAKAAsADwAPAA4ADgALAAsACwAKAAkACAAIAAoACgAKAAoA
CQAJAAcABAACAAMAAgADAAQAAwACAAAA//////7//v/+/wAAAQABAAEA//////7//f/9
//7///8BAAEAAAD///7//v///wAAAAD+//7/////////+//9/wEABgAJAAkADAAcAC4A
QgBVAG8AkACuAMQA0wDYAM0AuACUAG4AQgARAN3/qP+J/4n/j/+Q/5H/mf+i/63/u//I
/9D/1f/d/+P/5P/p/+//8//0//j/+f/9//7//f/8//z/+//9//3//v8AAAAAAAAAAAAA
/v/+//3//f8AAAAAAQACAAAA/v8AAAAAAQABAAEAAQD//wAAAAAAAAAAAAACAAIAAwAE
AAQABAACAAIAAwADAAQABQAHAAoABwAGAAcABgAGAAYABwAIAAgACQALAAwADAAMAAwA
DAAPABAAEQASABMAFAAUABQAFgAWABYAGAAZABoAGgAaABoAGgAaABsAHQAdAB0AHAAa
ABkAGQAXABkAFwAVABUAEwARABEAEQAOAA4ADAAJAAgABwAHAAYABgAGAAUAAgADAAIA
AgACAAIAAgACAAIA///+//7//f////////8AAP7//v/+//3//f/9//3//f/9//3//f/9
//v/+f/4//j/+f/6//v//P/6//r/+v/6//f/9v/2//f/+f/6//r/+//6//n/9//2//b/
9//5//v/+f/5//n/+f/7//v/+//7//z//P/7//v/+v/6//v/+//8//3//v/////////+
//3//v/9//3///8BAAEAAgACAAEAAAD///7////////////9//3//f/9/////v/+//7/
/v/+///////+//z/+f/4//v//P/+//////8BAP3/+f/6//r/+v/6//r//f/9//3//f/6
//r/+//7//3//v/+/////v/+//7//f/+/////v8BAAEAAgACAAMAAgACAAIAAwAGAAcA
BwAIAAYABQAEAAIAAQAAAAAAAgAFAAYABwAHAAYAAwD///z//P/6//r/+v/5//j/9v/1
//f/9v/2//b/9v/3//f/9//1//X/9P/z//P/9P/1//f/9v/2//b/9v/1//X/9f/0//T/
9P/1//X/8//1//X/9//8////BQASACIANABIAGUAhwCqAMgA3gDnAOIAzQCuAIYAWgAo
AO3/r/+E/3f/ff+D/4T/h/+P/5r/qf+7/8b/zP/R/9f/3f/e/+H/5f/t//D/8v/x//P/
8v/y//L/8//z//X/9f/2//j/9v/2//b/9v/2//b/9f/1//T/9P/1//b/9P/y//T/9P/0
//X/9v/3//X/9v/2//b/9f/2//n/+v/6//r/+f/4//b/9v/3//f/+f/5//r//P/8//z/
/v/+//z//P/9//7///8BAAQABgAFAAQAAwACAAQABgAIAAoACwAMAAwADAAMAAwADAAO
AA8AEAAQABAAEAAQABAAEQASABMAFAAUABEADwAOAAsADQALAAkACQAJAAcABwAHAAIA
AgAAAP3//v/9//3//P/6//r/+f/2//f/9v/2//b/9v/2//b/9v/1//T/9P/z//X/9f/1
//b/9P/0//T/8//z//P/8//z//P/8//z//P/8v/x//H/8v/y//L/8v/y//L/8v/y//L/
7f/s/+z/7f/u//D/8f/z//L/8f/v/+7/7v/v//H/8//y//H/8P/v//L/8//0//X/9v/2
//X/9f/0//T/9f/1//b/9//4//n/+P/5//n/+f/6//n/+f/7//v/+//8//z/+v/6//r/
+v/5//n/+f/5//n/+f/5//n/+f/4//j/+P/6//r/+//7//r/+P/1//T/9f/2//j/+f/3
//f/9//4//f/9v/1//T/9f/1//X/9f/2//b/9//3//f/+P/4//n/+f/6//v/+//7//v/
+f/7//3//v/+////AAAAAAAAAQADAAMAAgACAP////////7//f/8//z//v///wAAAQAB
AP///f/6//j/+P/2//b/9v/2//b/9f/1//X/9P/0//T/9P/1//X/9f/z//P/8v/x//H/
8v/z//X/9f/0//P/8v/x//H/8f/w//L/8v/z//P/8//z//P/8//2//v/AQAMAB4AMABG
AGEAfwCeALwA1ADfANwAywCwAIoAXgAqAPX/u/+K/33/hf+H/4T/i/+T/57/q/+5/8T/
zv/T/9X/2f/e/+H/5f/p/+z/7f/t//D/8P/v/+7/7v/t/+7/7//x//T/9v/2//b/9v/0
//T/8//z//X/9v/4//r/9//0//X/9P/0//X/9v/3//X/9v/2//b/9v/2//j/+P/5//r/
+v/6//j/+P/5//n/+f/5//r//P/6//r//P/8//r/+v/7//z//v///wEAAgAAAAAAAAAA
AAMABAAFAAYACwAMAAwADAAMAAwADAAOAA8AEAAQABAAEAAQABAAEQASABMAFAAUABIA
EQARAA8ADwANAAsACwALAAkACQAJAAUABAABAP3//f/9//7//v/+//7//f/6//n/+P/4
//j/+v/6//r/+v/5//j/+P/3//f/9//3//j/+P/4//j/9//1//X/9f/1//X/9f/1//X/
9v/1//X/9v/2//b/9v/2//b/9v/2//b/8f/w//D/8f/x//L/8v/z//P/8//y//L/8f/x
//L/8//z//P/8//z//T/9f/2//f/+P/4//f/9//4//j/+f/5//n/+f/5//n/+v/7//v/
+//8//v/+//9//v/+//8//z/+v/6//r/+v/6//v//P/9//v/+//7//v/+//6//r/+v/6
//r/+//7//v/+v/4//j/+P/4//n/+f/7//v/9//4//j/+P/4//j/9//3//f/9//2//b/
9//3//f/+P/4//n/+f/6//v/+//7//v/+f/7//v//P/8//3//v/+//7///8DAAMAAgAC
AAMAAwADAAIA///+//7/AAADAAQABQAFAAQAAQD9//r/+//6//v//P/6//r/+f/5//v/
+v/6//r/+P/5//n/+f/5//n/+P/3//j/+P/4//n/+P/4//j/+P/3//f/9//2//f/+P/6
//v/+//5//f/+f/6////BQAOABgAKgA+AFMAbQCMAKYAugDLANQAyQCwAI4AagA8AAsA
2f+o/4v/if+N/4z/kf+X/57/rf+9/8j/zv/X/93/4f/k/+n/6//t//L/9//3//r/+v/6
//r/+//7//v/+//8//7//v/+//7//v/+//7//f/9/wAAAAABAAIAAAD+/wAAAAD/////
/////wEAAgACAAIAAAAAAAIAAgABAAIAAgACAAIAAgADAAMAAwADAAQABgAEAAQABgAG
AAQABAAFAAYACAAJAAsADAAOAA4ADgAOAA8AEAARABIAEwAUABQAFAAWABYAFgAYABoA
HAAdAB4AHQAcABsAGwAdAB0AHQAcABwAGwAbABkAFwAVABMAEwAUABMAFAAVABAAEAAO
AAsADAALAAsACgAKAAoACQAGAAUABAAEAAQABAAEAAQABAAFAAQABAADAAIAAQAAAAAA
AQACAAMAAwACAAEAAAD//wEAAQABAAEAAAD/////AAAAAAAAAAAAAAAAAAAAAAAA///+
//7//////wAAAAABAP7//f/7//r/+v/7//3///////////////3//f/9//3/AAAAAP//
//8CAAIAAwADAAIAAQAAAP//AgADAAMAAwAEAAMAAwAFAAUABQAGAAYABAAEAAQABAAD
AAMAAwADAAUABQAFAAUAAwACAAIAAgAEAAQABQAFAAQAAgD///7//v8AAAEAAgACAAIA
AgACAAEAAQABAAEAAgACAAMAAwABAAIAAgADAAMABAAFAAUABwAHAAUABwAJAAoACgAL
AA4ADgAOAA8AEAAPAA0ADAALAAsACwAKAAgACAAJAAwADAAMAAwACwALAAkABgAEAAIA
AAAAAAAAAAAAAP////8BAAAAAAAAAP7/////////AQABAAAA//8AAAAAAAABAAAAAAAA
AAAAAQABAAEAAAD+//7///////3/AQAHAAkACAAHAAkAEgAiADQARgBdAHsAmACyAMYA
1QDWAMUArgCQAGgAOgAJANP/oP+J/4n/jf+S/5f/nf+o/7X/v//K/9T/2//f/+X/7P/v
//X/+/8AAAAA//8BAAAA/v/+//////8BAAEAAgAEAAIAAgACAAIAAwAEAAQABQAFAAQA
BAAEAAYABAAGAAYABwAHAAcABwAGAAYABQAEAAUABgAJAAoACAAIAAcABgAIAAgACQAJ
AAsACwAMAA4ACgAKAAwADAAOAA4ADwAQAA4ADwARABIAEgASABIAEgAVABYAFwAYABoA
GgAZABgAHAAcABwAHgAdAB4AHgAeACAAIAAgACEAHwAfAB8AHgAgAB8AHwAdAB4AHQAc
AB0AGgAXABYAFQAUABQAEgAPAA4ADQANAAwACgAKAAkABgAHAAYABgAGAAQABAAEAAQA
AwACAAIAAQADAAMAAwAEAAIAAgACAAEAAwADAAMAAwADAAMAAwADAAIAAQABAAIAAgAC
AAIAAgABAAAA///+//7//v///wEA//8AAAAAAQABAAEAAAAAAP////8AAAEA////////
//8BAAEAAQABAAIAAgABAAEAAgACAAMAAwADAAMAAwADAAQABQAFAAUABgAFAAUABwAF
AAUABgAGAAQABAAEAAQABAAFAAYABwAGAAUABAADAAUABAAEAAQAAgACAAMAAwADAAIA
AAAAAAIABgAEAAEAAAD///7/AAABAAIAAwAAAAAAAQABAP//AAAAAAEAAgAEAAYABwAF
AAUAAwAFAAcACAAIAAkACgAKAAoACwANAA0ADAAMAAsACwALAAoABwAGAAYACAAJAAoA
CwALAAkABwAEAAIAAgAAAAAAAAD+//7//f/9//v/+v/6//r//P/9//3//f/9//3//P/7
//j/+P/4//n//P/8//z//P/5//n/+f/4//r/+v/7//v/+//5//v//f/8//v/AQAMABoA
LgBEAFkAdQCWALYAzgDhAOgA3QDEAKAAdgBIABMA1f+a/3v/ff+H/4r/i/+R/5z/qf+1
/8L/yv/R/9n/3//i/+X/6//t/+7/8//z//b/9v/4//j/+f/5//j/9//3//j/+v/6//r/
+v/4//j/9//3//b/9v/3//j/+v/4//r/+v/5//n/+f/5//n/+v/6//r/+P/4//r/+v/5
//r/+v/6//z//P/9//3/+//7//z//v/+//7/AAAAAAAAAAABAAIAAAABAAMABAAGAAYA
BgAGAAcACAAJAAoADQAOAA4ADgAOAA4ADgAQABMAFAAUABQAFgAWABYAFwAVABUAFQAU
ABYAFQAVABMAEwARAA8ADwANAAsACwALAAgACAAGAAMAAgABAAEAAAACAAIAAQD+////
/v/+//7//v/+//7//v/9//z//P/7//n/+f/5//r//P/8//z/+//5//n/+f/5//n/+f/5
//n/9v/1//X/9v/2//b/9v/2//j/+P/4//j/9//2//b/9//1//b/9v/3//n/+f/4//j/
9//3//j/+f/7//v/+//7//n/+f/5//n//v/+//3//f/+//7/////////////////AgAD
AAMAAwAAAP////8BAP////8AAAAAAgACAAIAAgABAAEAAQABAAEAAQABAAEAAQAAAAAA
AAAAAAAAAQABAAMAAAD8//7//v/+//7//f/9//3//f/+//7///////3//v/+//////8A
AAEAAQABAAEA//8BAAMABAAEAAUABgAGAAYABwAJAAkACAAIAAkACQAJAAgABAACAAEA
AgAFAAYABwAHAAcABQACAAAA/v/8//z//P/8//z/+//7//n/+P/4//j/+v/7//v/+//7
//v/+v/5//j/+P/4//n/+v/6//r/+v/5//n/+f/4//j/+P/5//n//f/7//f/9//6//3/
//8GABYAKAA6AE0AZQCEAKYAwgDVAN4A1wDGAKgAggBWACUA7f+0/4v/gf+J/5D/kf+T
/5z/p/+1/8D/zP/T/9n/3f/k/+n/6//t//D/9f/1//j/+P/6//r/+//7//n/+f/6//z/
/P/8//z//P/8//z/+//7//7//v///wAA/v/8//7//v/7//v/+//7//z//v///wAA/P/8
//7//v8BAAIAAgACAAAAAAABAAEAAQABAAIABAACAAIABAAEAAQABAAFAAYABgAHAAkA
CgAKAAoACgAKAAsADAANAA4ADwAQABAAEAAUABQAFAAWABcAGAAYABgAHAAcABwAHQAb
ABsAGwAaABwAGwAbABkAGwAZABcAFwAVABMAEwATABAAEAAOAAsADAALAAsACgAMAAwA
CwAIAAcABgAGAAYABAAEAAQABAADAAIAAgABAAEAAQABAAIAAgACAAIAAQADAAMAAwAD
AAMAAwADAAMAAgABAAEAAgABAAAA///+/wAAAAAAAAAA///+//7////9//7//v////3/
/f/8//z/+//7//z//f/+////AAABAP//////////AAAAAP////8BAAIABAAFAAQAAwAC
AAEAAwAFAAYABwAEAAMAAwAFAAUABQAGAAYABgAGAAYABgAFAAUABQAFAAcABwAHAAcA
BwAGAAYABgAGAAYABwAHAAcABgAEAAQAAgACAAMAAwAFAAcACQAIAAUABAADAAIABQAF
AAUABQAEAAQABQAFAAMABAAEAAUABwAIAAkACQAJAAkABwAJAAkACgAKAAsADgAOAA4A
DwAPAA8ADgAOAA8ADwAPAA4ACQAIAAgACgANAA4ADwAPAA8ADQAKAAgABAACAAIAAgAC
AAIAAQABAAEAAAAAAAAAAAABAAEAAQABAAEAAAD///z//P/8//3///8AAAEAAgD/////
///+/wAAAAABAAEA//8DAAEA//8CAAUACQAQAB4ALgBAAFUAbQCIAKQAvADLANIAywC2
AJgAcgBGABcA4/+s/4//i/+R/5b/l/+f/6j/r/+3/8b/1P/b/+P/6f/u//H/9//5//r/
/f/9/wAAAAABAAIABAAFAAQAAwADAAQABAAEAAQABAAEAAQAAwADAAIAAgADAAQABgAE
AAYABgAFAAUABQAFAAcACAAIAAgABgAGAAgACAAIAAgABwAGAAcACAAKAAsACgAJAAkA
CgAKAAoADAAMAAoACgALAAwADAANAA8AEAATABQAFQAWABQAFAAUABQAGQAaABoAGgAe
AB4AHgAgAB8AIAAgACAAIgAiACIAIwAhACEAIQAgACIAIQAhAB8AHwAdABsAGwAZABcA
FwAXABUAFgAVABMAEQAPAA4ADAAOAA4ADQAKAAkACAAIAAgACAAIAAgACAAJAAgACAAH
AAUABQAFAAYABgAGAAYABQAHAAcABwAHAAUABQAFAAUABQAFAAYACAAFAAQAAwACAAMA
BAAFAAYAAQAAAAAAAQADAAQABAAFAAUABQAEAAQAAQABAAIAAwADAAMAAwADAAEAAQAB
AAEABAAEAAMAAwAEAAQABQAFAAUABQAFAAUABgAHAAcABwAGAAUABQAHAAcABwAIAAgA
CAAIAAgACAAFAAUABQAFAAYABwAIAAkABwAGAAYABgAEAAQABQAFAAcACAAGAAQAAgAC
AAIAAgAFAAUABQAFAAIAAgADAAMAAwAEAAQABQAHAAgACQAJAAcABwAFAAcACwAMAAwA
DQAOAA4ADgAPAA8ADwAOAA4ACwALAAsACgAJAAgACAAKAAsADAANAA0ACwAJAAYABAAC
AAAAAAAAAAAAAAD////////+//7//v8AAAEAAQABAP/////+//3//v/+//7///8AAAAA
AAAAAP3//f/9//z//P/8//3//f/7//3/AQABAAAABQALABQAIgA2AEoAYQB9AJwAuADO
AN8A4ADRALIAjgBmADgAAQDF/5j/hf+F/4v/jP+P/5f/oP+t/7v/xv/M/9P/2f/h/+T/
5//r/+3/8P/1//X/+P/4//j/+P/5//n/+f/5//r//P/+//7//v/+//z//P/7//v//P/8
//3//v/8//r//P/8//v/+//7//v//f/+//7//v/7//r/+//6//v//P/8//z//f/+/wAA
AQAAAP////8AAAAAAAACAAIAAAAAAAEAAgAEAAUABwAIAAoACgAKAAoACwAMAA0ADgAR
ABIAEgASABMAEgARABIAFAAWABcAGAAaABoAGgAbABkAGQAZABgAGAAXABcAFQATABEA
DwAPAA8ADQANAA0ADAAMAAoABwAEAAMAAwACAAIAAgABAP7//f/8//z//P/+//7//v/+
//3//P/8//v/+//7//v//P/8//z//P/7//n/+f/5//n/+f/5//n/+f/6//n/+f/6//j/
+P/4//j/+P/4//j/+P/1//T/9P/1//X/9v/2//f/9//3//b/9v/z//P/9P/1//X/9f/1
//X/9//3//f/9//8//z/+//7//r/+v/7//v/+//7//v/+//+//////////7//f/9////
/v/9//3//P/9//7///8AAP7//f/8//v//f/9//3//f/7//r/+v/6//z//P/9//3/+//+
/wAA/P/6//r/+v/6//v/+//7//v/+P/4//n/+f/5//r/+v/7//v//P/9//3//f/9//v/
/f8BAAIAAgADAAMAAgABAAEABQAFAAQABAADAAMAAwACAP3//P/8//7/AAACAAQABQAD
AAEA/v/8//z/+v/6//r/+f/4//b/9f/3//b/9v/2//b/9//3//f/9f/1//T/8//0//T/
9P/1//X/9P/z//L/8//z//P/8v/y//L/8//z//H/8//x//H/9v/5//v/AAAOACAANgBN
AGkAjACwAMwA3wDqAOUA0ACuAIYAXAAlAOf/rP+D/3n/gf+E/4X/if+Q/5v/qf+6/8T/
yf/N/9X/2v/d/9//5f/q/+3/7f/w//D/8P/w//H/8f/x//H/8v/0//T/9P/0//T/9P/0
//P/8//0//T/9f/2//T/8v/0//T/9f/1//X/9f/1//b/9v/2//T/9P/2//b/+P/6//v/
/P/5//j/+P/3//j/+f/7//7/+v/6//z//P/8//z//f/+//7///8BAAIABAAEAAQABAAD
AAQABQAGAAkACgAKAAoADgAOAA4AEAARABIAEgASABQAFAAUABUAFQAVABUAFAAWABUA
FQATABEADwANAA0ADwANAA0ADQAIAAgABgADAAIAAQABAAAAAAAAAP///P/7//r/+v/6
//z//P/8//z/+f/4//j/9//3//f/9//4//j/+P/4//f/9//3//f/9//3//f/9//3//b/
9f/1//b/+P/4//j/+P/4//j/+P/4//X/9P/0//X/9f/2//b/9//1//X/9P/0//P/8//0
//X/9//3//f/9//1//X/9f/1//r/+v/5//n/+P/4//n/+f/7//v/+//7//z//f/9//3/
+v/5//n/+//9//3//v/+//7//v/+//7//f/9//3//f/7//v/+//7//3//P/8//z//v/+
///////9//z/+v/6//r/+v/9//3//P/6//r/+v/6//n/+f/5//n/+f/6//z//f/6//r/
+f/5//r//P/+//////////3//////wAAAAABAAMABAAFAAcACAAHAAUABAAFAAUABQAE
AAMAAgACAAQABAAEAAQAAwAEAAMAAQAAAP7//P/8//z//P/8//v/+//5//j/+P/4//b/
9//3//f/+P/5//n/+f/2//b/9v/3//j/+P/4//j/9f/1//X/9P/2//b/9//3//n/+f/7
//v//P/9/wEACgAcAC4AQgBbAHkAnAC8ANAA4QDmANsAwgCiAHgARgATANf/nP+B/4P/
i/+O/5H/mf+i/63/uf/G/8z/0//b/9//5P/p/+//8f/y//T/8//1//T/9f/2//j/+f/3
//f/+P/6//r/+v/6//r/+v/6//n/+f/4//j/+f/6//v/+v/9//7/+//7//v/+//7//z/
/P/8//z//P/+//7//f/+//7//v8AAAAAAQABAP////8AAAIAAAAAAAIAAgADAAQABgAI
AAcABwAIAAgACQAKAAsADAANAA4ADwAQABEAEgASABIAFgAWABYAGAAXABgAGAAYABwA
HAAcAB0AHQAdAB0AHAAcABsAGwAZABsAGQAXABcAFgATABIAEQAPABAADwANAAsACQAI
AAYACAAIAAcABAAEAAQABQAGAAUABAADAAIAAwACAAIAAQAAAP///v/+////AAABAAEA
AQABAAEAAQD///////////////8AAAIAAAAAAAAAAAAAAAAAAAAAAP7//v///wEAAAAA
AP////8AAAEAAQACAP////8AAAEA//////////8AAAEAAgADAAUABAACAAEABAAEAAUA
BQADAAMAAwADAAYABwAHAAcACAAHAAcACQAIAAcABwAGAAcACAAJAAoABwAHAAcABwAJ
AAkACQAJAAkACAAIAAgABgAGAAcABwAHAAgACAAGAAYABAAEAAQABAAHAAcABwAHAAYA
BgAHAAcABQAGAAYABwAIAAoADAANAAwACwAIAAkACwAMAAwADQAQABAAEAARABMAEwAS
ABIADwAPAA8ADgAJAAgACAAKAA0ADgAPAA8AEQAPAAwACgAIAAYABgAGAAYABgAFAAUA
BQAEAAQABAAEAAUABQAFAAUABQAEAAMAAAAAAAAAAQADAAQABQAGAAMAAwADAAIAAgAC
AAMAAwAFAAMABQAHAAgABwALABIAJAA2AEoAXwB5AJQArgDGANUA2gDRALwAmgB2AEgA
FwDj/6z/j/+T/5n/mv+d/6X/rP+3/8X/zv/U/9//7f/x//D/8//7//3//v8BAAEABAAE
AAYABgAHAAcABQAFAAYACAAIAAgACAAIAAYABgAFAAUACAAIAAkACgAKAAgACgAKAAkA
CQAJAAkACwAMAAwADAAIAAgACgAKAAsADAAMAAwADAAMAA0ADQANAA0ADgAQABAAEAAS
ABIAEgASABMAFAASABMAFQAWABgAGAAYABgAGQAaABsAHAAfACAAIAAgACIAIgAiACQA
JQAmACYAJgAqACoAKgArACoAKQAoACYAJwAnACgAJwAlACMAIQAhACEAHwAfAB8AHgAe
ABwAGQAWABUAFQAUABYAFgAVABIAEwASABIAEgAQABAAEAAQABEAEAAQAA8ADQANAA0A
DgAQABAAEAAPAA0ADQANAA0ADwAPAA8ADwAQAA8ADwAQAA0ADAALAAoACwAMAA0ADgAL
AAoACgALAAkACgAKAAsADAANAA0ADgAMAAsACwALAA0ADQANAA0ADQANAA0ADQAOAA4A
DQANABAAEAARABEADwAPAA8ADwASABMAEwATABIAEQARABMAEwATABQAFAAUABQAFAAU
ABMAEwATABMAEwATABMAEwARABAAEAAQABAAEAARABEAFwAUABAAEAAOABAAEAAQABAA
DwAPAA8ADwAOAA4ADwAPAA8AEAAQABEAEwAUABUAFQATABMAEQATABUAFgAWABcAGAAY
ABgAGQAbABsAGgAaABkAGQAZABgAFQAUABQAFgAXABgAGQAZABcAFQASABAADwAOAA8A
EAAQABAADwAPAA8ADgAOAA4AEAARABEAEQAQAA8ADQALAAoACgAKAAsADgAOAA4ADgAL
AAsACwAKAAwADAANAA0ADwALAAsADwAUABcAGQAiADQASgBaAG8AjQCsAMYA3ADtAO4A
2wC+AJwAcgBAAA0A1/+o/5P/mf+h/6L/o/+p/7T/wf/R/9z/4P/l/+3/8//6//3///8D
AAYACQAJAAwADAAMAAwADQANAA0ADQAOABAAEgASABIAEgASABIAEQARABIAEgATABQA
EgAQABIAEgARABEAEQARABEAEgASABIAEAAQABIAEgAVABYAFgAWABQAFAAVABUAFQAV
ABYAGAAYABgAGgAaABgAGAAZABoAHAAdAB8AIAAeAB4AHgAeAB0AHgAfACAAJAAmACcA
KAAoACgAKAAqACwALgAvADAAMQAwAC8ALwAvAC8ALwAuACwAKwArACkAKwApACcAJwAn
ACUAJQAlACIAIgAgAB0AGgAZABkAGAAYABgAFwAUABQAFAAVABYAFgAWABYAFgAVABQA
FAATABUAFQAVABYAFAAUABQAEwATABMAEwATABMAEwATABMAEAAPAA8AEAAQABAAEAAQ
ABIAEgASABIADgAMAAsACwAOABAAEQATABIAEQAPAA4ADwAPABAAEQARABEAEQARABEA
EQARABEAFgAWABUAFQAUABQAFQAVABcAFwAXABcAGAAZABkAGQAWABUAFQAXABkAGQAa
ABoAGAAYABgAGAAZABkAGQAZABkAGQAZABkAFwAWABYAFgAYABgAGQAZABkAGAAWABYA
FAAUABUAFQAZABcAFgAWABYAFgAWABcAFwAXABcAGAAYABkAGQAXABgAGAAZABkAGgAb
ABsAGwAbABkAGwAdAB4AHgAfACAAIAAgACEAIwAjACIAIgAiACMAJAAkAB8AHgAeACAA
IQAiACMAIwAkACMAIQAgAB0AGgAZABgAGgAaABkAGQAZABgAGAAYABgAGQAZABkAGQAZ
ABgAFwAUABQAFAAVABgAGAAYABgAFwAXABcAFgAWABYAFwAXABcAFwAZABkAGAAbACEA
JAAuAEIAWABvAIkApgDGAOIA9wAGAQEB7ADOAKgAfABLABEA1P+n/5v/n/+o/6//s/+2
/8H/z//c/+b/8f/1//n/AAAFAAkADwASABMAEwAWABYAGAAYABkAGQAXABcAGAAaABwA
HAAcABwAHAAcABsAGwAcABwAHQAeAB4AHAAeAB4AHQAdAB0AHQAeACAAIQAiAB4AHgAg
ACAAIQAiACIAIgAiACIAIwAjACMAIwAkACYAJQAmACkAKgAoACgAKQAqACgAKQArACwA
LgAuAC4ALgAxADIAMwA0ADUANgA2ADYAOgA6ADoAPAA/AEAAQABAAEIAQgBCAEMAQQBB
AEEAQABBAEEAQgBBAEEAPwA9AD0AOwA5ADkAOQA3ADgANwA1ADYANQA1ADQAMgAyADEA
LgAxAA==
         </WaveFormData>
      </LeadData>
      <LeadData>
         <LeadByteCountTotal>10000</LeadByteCountTotal>
         <LeadTimeOffset>0</LeadTimeOffset>
         <LeadSampleCountTotal>5000</LeadSampleCountTotal>
         <LeadAmplitudeUnitsPerBit>4.88</LeadAmplitudeUnitsPerBit>
         <LeadAmplitudeUnits>��V</LeadAmplitudeUnits>
         <LeadHighLimit>2147483647</LeadHighLimit>
         <LeadLowLimit>268435456</LeadLowLimit>
         <LeadID>V4</LeadID>
         <LeadOffsetFirstSample>0</LeadOffsetFirstSample>
         <FirstSampleBaseline>0</FirstSampleBaseline>
         <LeadSampleSize>2</LeadSampleSize>
         <LeadOff>FALSE</LeadOff>
         <BaselineSway>FALSE</BaselineSway>
         <ExcessiveACNoise>FALSE</ExcessiveACNoise>
         <MuscleNoise>FALSE</MuscleNoise>
         <LeadDataCRC32>1340662121</LeadDataCRC32>
         <WaveFormData>
CAAIAAgACAAGAAYABgAGAAkACQAJAAkABwAHAAcABwAKAAoACgAMAAsADAAMAAwADgAO
AA4ADgAOAA8AEAARABIAEgAUABUAFgAXABkAGgAXABYAFQASABIAEgATABUAFgAVABQA
EwATAA8ADgAMAA4ADQAOAA8ADAAKAAgABwAHAAcABgAGAAkACQAJAAkABwAHAAYABQAF
AAYACAAJAAcABwAIAAgABwAHAAcABgAGAAYABgAGAAYAAgAFAAkADgASABIAFQAcACUA
MwA/AE0AYgB5AIsAlwCZAJYAhwBvAFkAPgAfAP//3f/F/77/wP+7/7f/t/+7/8L/zf/U
/9j/3v/l/+j/6v/u//T/+P/7//7/AQAEAAUAAgABAAIAAQACAAIAAwAEAAYABgAGAAUA
AwADAAMAAwADAAMABAAEAAQAAwADAAUABwAGAAYABgAFAAUABQAFAAYABgAGAAcACQAK
AAoACgAJAAgACAAHAAgACQALAAwACwAKAAsACgAKAAoACwALAA4ADwAPABAADgAPAA8A
EQASABQAFQAXABgAGQAYABgAGQAZABkAGgAdAB0AHQAdAB0AHgAeAB4AIAAgACAAIAAg
ACAAIAAeABwAGwAaABkAGAAYABcAFgAVABUAFAASABAAEAAPAA8ADgALAAkACAAHAAcA
BwAHAAcABwAHAAcABgAFAAQABAAEAAQABAAEAAQABAAEAAQABAAEAAQAAwADAAQABAAE
AAIAAQAAAP//AAABAAIAAwABAAEAAQABAP3//P/8//3//v8AAAEAAgAAAAAA///+/wAA
AQACAAQAAAAAAAAAAAAAAAAAAAAAAAEAAgACAAIAAgACAAMAAwAFAAUABgAGAAUABQAE
AAMAAgABAAEAAgAEAAUABQAGAAQABAAEAAMABQAFAAUABQAFAAQAAgABAAMAAwACAAIA
BAAEAAQABAABAAAA/f/7//7/AAABAAIAAwADAAAA/P/+//7//v/+//7////////////9
//3//f/9//7//v/+/wAA//8AAAAAAAAAAAAAAAAAAAIAAwAEAAUABgAGAAgACQALAAsA
DAAMAAgACAAIAAYABwAGAAYABwAJAAkACQAJAAgAAwABAP7////9//3//f/8//r/+P/3
//n/+f/4//j/+//7//v/+//6//n/9//1//X/9v/4//n/+f/5//r/+v/3//f/9//2//b/
9v/2//b/9P/2//f/+f8AAAQACAAPABgAIQAvAEMAWwB0AI0AnwCpAKUAlgCBAGcASQAq
AAMA1/+3/6v/qP+m/6P/n/+j/6v/uP/D/8r/0P/W/9n/3P/e/+D/5P/s//H/8v/z//T/
8//z//P/9f/1//b/9v/3//j/+P/4//j/9//1//X/9f/1//f/9//4//j/9//1//T/9f/2
//b/9//4//j/9//2//X/9f/2//f/+f/5//r/+v/6//j/+P/5//n/+v/7//3//v/8//z/
/v/+//7//v//////AgADAAMABAADAAMAAgADAAQABgAHAAkACgALAAoACgANAA0ADQAO
ABEAEQARABEAEgASABEAEAARABIAEwAUABEAEAAPAAwADgANAAwACwAMAAwACwAKAAgA
BwAFAAIAAgACAAEAAQD///3//P/8//v/+//7//v/+//7//v/+//8//v/+v/6//z//P/8
//z/+//6//n/+P/6//r/+v/5//n/+v/6//r/9//3//f/9//3//f/9//3//f/9//3//f/
9P/y//H/8f/y//T/9f/2//T/9P/z//L/9P/1//b/+P/1//T/8//y//P/9P/1//b/9//4
//j/+P/3//b/9v/1//b/9//5//r/+P/5//n/+f/5//n/+v/8//z//f/9//7//f/8//v/
+f/5//n/+f/5//r/+v/5//n/+f/5//j/+P/6//r/+v/6//j/+P/2//X/9//4//j/+P/3
//f/+P/4//b/9v/2//b/9f/1//X/9f/2//f/+P/5//r/+v/6//z/+//8//z//P/8//z/
/P/8//7///8AAAEAAgACAAQABQAHAAcACAAIAAYABgAGAAQAAwACAAIAAwAFAAUABQAF
AAMA///+//z/+//5//n/+f/5//j/9//3//f/9//2//b/9f/1//X/9f/z//P/8v/x//H/
8v/0//X/8//z//T/9P/z//P/8//y//T/9P/0//T/8v/0//X/9f/4//7/BAALABQAHwAt
AD0AUQBoAH8AkQCZAJkAjgB7AGEARQAkAAMA3f+5/6v/rP+o/6H/o/+l/63/tv+//8b/
zv/S/9X/2P/e/+L/5P/q/+3/7f/v//H/8f/w/+//8P/v//H/8v/0//b/+P/4//j/9//3
//f/9//3//n/+f/6//r/+f/3//b/9//5//j/+P/4//f/9//3//f/+P/4//j/+f/3//j/
+P/4//b/9v/3//f/+f/5//r/+v/4//j/+v/6//r/+v/7//v//v//////AAD//////v//
/wEAAgACAAMABgAJAAoADAALAAsACwAMAA8ADwAPAA8ADgAOAA0ADAAPABAAEQASABEA
EAAPAAwADgANAAwACwAKAAoACQAIAAYABQADAAAA//8AAAAAAQABAP///v/+//v/+//7
//v//f/9//3//f/6//n/+P/4//j/+P/4//j/+v/6//r/+v/4//j/+P/3//f/+P/4//j/
+f/5//n/+f/3//f/9//3//f/9//3//f/9//2//b/9//3//j/+P/4//b/9v/1//T/9P/1
//b/+P/2//b/9v/2//f/+P/5//r/+//8//z//P/6//r/+//7//v/+//8//z/+v/7//v/
+//8//v/+//8//7//////wAA/v/+//7//f////////////7//v/9//3//f/9//z//P/8
//z//P/8//r/+v/4//f/9//4//j/+P/7//v/+P/4//r/+v/6//r/+f/5//n/+f/3//f/
9//3//j/+P/4//r/+//8//z//P/+//7//v/+/wAAAQACAAMAAgACAAQABQAHAAcACAAI
AAYABgAGAAQAAwACAAIAAwAHAAcABwAHAAQA///9//r/+v/5//r/+//7//r/+f/5//v/
+//6//r/+f/5//n/+f/5//n/+P/3//j/+P/5//n/+f/5//r/+v/3//f/9//2//f/+P/5
//r/+v/4//X/9//6/wAACAALABIAGwAnADMARQBYAGkAeQCHAI0AiAB3AGEASwAwABMA
8//R/7v/tP+w/63/rf+t/6//uv/H/8r/zv/W/93/4P/k/+j/6v/s//H/9f/3//n/+f/5
//n/+//7//r/+v/7//z//P/8//z/+//9//3//f/9//////8AAAAA///9//z//f/9//z/
/P/8/////////////v/+//7//////wAAAAAAAAAAAAABAAEA/////wAAAAACAAIABAAE
AAIAAgADAAMABgAHAAcACAAIAAkACQALAAkACgAKAAsACwANAA0ADgAPAA8ADwAQABIA
EwAUABUAFAAUABMAEgATABQAFQAWABYAFgAWABQAEgARABAADwAQABAADwAOAAwACwAJ
AAYABgAGAAUABQAFAAMAAgACAAEAAQABAAEAAQABAAEAAQAAAP///v/+//z//P/8//z/
/f/+////AAD///7//f/7//3//v/+//7//f/9//3//f/9//3//f/9//3//f/9//3//f/8
//z//f/9//7//v/+//z//P/7//r//P/9//7/AAD8//z//P/8//r/+v/6//r//f/+//7/
/v///wAAAgADAAAA//////7/AAABAAEAAQAAAP////8AAAIAAwADAAQAAgACAAIAAQD/
/////////wEAAgACAAMAAwADAAIAAgAEAAQABAAEAAMAAgD///3///8CAAIAAgACAAIA
AgACAAEAAQABAAEAAQABAAEAAQACAAIAAgAEAAUABgAGAAYABgAGAAYABgAIAAkACgAL
AA0ADgARABMAEAAPAA8ADgAOAA4ADgAMAA0ADAAMAA0ADgANAAwACwANAAkACAAGAAUA
AwADAAMABQAEAAMAAwAFAAUABAAEAAMAAwADAAMABQAFAAQAAwACAAIAAwADAAEAAQAC
AAIAAQABAAEAAAD+//7//v/+//7/AgAHAAkACgAKAA4AFQAcACUAMQBDAFMAZgB5AIcA
kwCTAIgAewBpAFEANAAXAPf/1//B/7r/uP+3/7f/t/+//8j/zf/S/9r/4P/l/+j/7v/y
//j//v8BAAIAAwAEAAMAAwADAAUABQAEAAQABQAGAAcABgAFAAMABgAHAAgACQAGAAUA
BQAEAAYABQAFAAcABwAGAAYABgAGAAUABAADAAMABAAFAAcABQAGAAYABgAGAAYABwAH
AAkACQAKAAoACQAIAAkACAAJAAoADAANAAwADQANAA4ADgAPAA8AEQATABQAFAAVABUA
FwAXABgAGQAZABkAGgAbABsAGwAbAB4AIAAhACIAIQAgAB8AHgAeAB4AHgAcABwAGwAa
ABkAFgAWABUAFAAUABUAFQAUABAAEAAPAA8ADQALAAoACgALAAsACwALAAkACQAJAAkA
BgAFAAQABAAFAAYABwAIAAYABgAGAAYABgAGAAYABQAFAAYABgAGAAUABQAFAAUABwAH
AAcABwAGAAUABAADAAMAAgACAAMAAwAEAAQABAAEAAQAAwACAAIAAwAEAAYABAAEAAQA
BAAEAAQABAAEAAMABAAEAAQABgAGAAcABwAHAAcACAAIAAYABwAHAAcACAAHAAcACAAG
AAcABwAIAAgACAAIAAcACQAJAAkACQAIAAgABwAHAAkACQAIAAgACAAIAAgACAAKAAoA
CAAHAAcACgAIAAUABAADAAIABgAHAAgACQAIAAcABgAFAAYABgAGAAgACQAKAAoACgAK
AAoACgAKAAwADQAOAA8AEAAQABIAEwATABMAFAAUABQAFAAUABIAEAAOAA0ADQARABEA
EQARAA8ACwAKAAgACQAHAAcABwAFAAQAAwADAAIAAQD///7/AAABAAIAAwADAAMAAgAB
AP7//v//////AQABAAIAAgD////////+//7//v/+//7/AAD+/wEAAwAEAAQACAAPABgA
JQAzAEMAUwBqAH8AkwClAKsApgCVAHsAYQBCAB8A9f/N/7X/sv+0/6//q/+r/7P/vP/F
/8r/0P/Y/93/4P/i/+j/7v/y//P/9//5//v/+//7//v//f/9//r/+v/7//z/AAAAAAAA
///9//3//f/9//3//f/+//7/AAD/////AQD///7//v/+/////////////v/+//7////9
//7//v/+/wAAAAABAAEA/////wAAAAACAAIABAAEAAMAAgACAAEAAgADAAMABAAEAAUA
BQAHAAUABgAGAAcACwANAA0ADgAPAA8ADwAQABMAEwATABMAEwAUABQAFAASABIAEgAS
ABQAFAAUABIAEgARABAADwAOAA4ADQAMAAkACQAIAAYABAAEAAMAAwAFAAMAAgACAAEA
AQABAAEAAQABAAEAAQACAAEAAAAAAP7//v/+//7//v/+//7//v/+//7//v/9//3//v/+
//7/+//7//v/+//7//v/+//7//v/+//7//v/+//6//r/+//5//r/+v/6//z//P/7//r/
+P/5//r//P/8//z//P/8//z//P/8//z///8AAAAAAAD+//7///////////8AAAAAAgAD
AAMAAwAAAP////8AAP7//////wAAAgACAAIAAQABAAEAAQABAAAAAAD///////////7/
/v/+//7//v/+/wIAAAD8//z//P/8//z//f/9//3//f/9//3//f/9//7//v/+/wAAAQAC
AAIAAgAAAAAAAAAAAAQABQAGAAcACAAIAAoACwALAAsADAAMAAwADAAMAAoABgAEAAMA
AwAGAAcACAAJAAkABQAEAAIA///9//3//f/9//z/+//7//r/+f/3//b/+P/5//r/+//7
//v/+v/5//j/+P/5//n/+f/5//r/+v/3//f/9//2//b/9v/2//b/+v/4//P/8//4//z/
/v8FAA4AGQAjADEAQQBSAGsAgQCRAJcAkgCFAHUAXQBAACMA///Z/73/sv+y/7H/rf+r
/6//uP/B/8T/yv/S/9f/3P/i/+b/6P/s/+3/8P/z//b/9//3//f/+f/5//j/+P/5//r/
/P/8//z/+//5//n/+f/5//r/+//9//7//v/9//3////+//z/+//6//z//f/+/////P/8
//z//f///wAAAAAAAP7//v///////////wAAAAAAAAAAAgACAAIAAgADAAMABAAFAAUA
BgAGAAcABwAJAAcACAAIAAkACwANAA0ADgAPAA8ADwAQABMAEwATABMAFQAWABYAFgAW
ABYAFgAWABYAFgAWABQAFAATABIAEQAQABAADwAOAA0ADQAMAAoABgAGAAUABQAGAAUA
BQAGAAMAAwADAAMAAQABAAEAAQACAAEAAAAAAAAAAAAAAAAA/v/+//7//v8AAAAAAAD/
/wEAAgACAAIA/////////////////////wEAAQABAAEA///+//7////9//7//v/+/wAA
AAD///7//f/9//3//v///wAAAQACAAAAAAAAAAAA//8AAAAAAAACAAIAAwADAAIAAQAB
AAAAAQADAAQABQADAAEAAAAAAAIAAwADAAQAAgACAAIAAQABAAEAAQABAAIAAgABAAEA
AQABAAAAAAD+//7//v/+/wAAAAD+//3//f/+//7//v///wEAAgACAP///v/9//z/////
///////9//3//f/9//7//v/+/wAAAQACAAIAAgACAAIAAgACAAQABQAGAAcACgAKAAwA
DQANAA0ADgAOAAwADAAMAAoABwAGAAYABwALAAsACwALAA0ACQAIAAYAAwABAAEAAQAD
AAIAAQABAP/////+//7/AQABAAEAAQD//////v/9//z//P/9//3//////wAAAAD/////
///+/wAAAAAAAAAA/v8AAAEA//8AAAYACgANABQAHwArADcARQBWAGsAewCJAI0AigB9
AGsAUwA4AB0A+//X/8H/uv+4/7X/s/+1/7v/wP/D/8r/1P/a/+H/6P/s//L/9v/4//n/
+//9//////8BAAEAAwADAAEAAAAAAAAABAAEAAQAAwABAAEAAQABAAMAAwAEAAQABgAF
AAUABwAGAAQAAwACAAQABQAGAAcABAAEAAQABQADAAQABAAEAAUABgAIAAkACAAHAAcA
BgAIAAgACgAKAAgACAAJAAkACgALAAsADAAOAA8ADwARABAAEAAPAA8AEwAVABUAFgAX
ABcAFwAYABkAGQAZABkAGwAcABwAHAAcABwAHAAcABwAHAAcABoAGgAZABgAFwAWABYA
FQAUABUAFQAUABIADgAOAA0ADQAPAA0ADAAMAAoACQAIAAcACQAJAAkACQAIAAcABgAG
AAQABAAEAAQABgAGAAYABgAGAAYABgAFAAUABgAGAAYABwAHAAcABwAEAAMAAgABAAMA
AwADAAMAAQAAAAAAAQADAAQABAAEAAQABAADAAIAAAABAAIABAACAAIAAgACAAAAAAAA
AAAAAwAEAAQABAAEAAQABQAFAAUABQAGAAYACAAJAAkACQAGAAUABQAGAAgACQAJAAoA
CAAIAAgABwAFAAUABQAFAAcACAAIAAkABwAHAAYABgAIAAgACAAIAAgACgAIAAgABQAE
AAMAAgAFAAUABQAFAAUABQAFAAUACAAIAAgACgALAAwADAAMAAoACgAKAAoADgAPABAA
EQASABIAFAAVABMAEwAUABQAEAAQABAADgAPAA4ADgAPABEAEQARABEAEQANAAwACgAJ
AAcABwAHAAkACAAHAAcABQAFAAQABAAFAAUABQAFAAcABwAGAAUABAAEAAUABQAFAAUA
BgAGAAMAAwADAAIAAgACAAIAAgAAAAIABwAHAAgADgASABcAHgApADUARwBXAGoAfwCR
AJ0AnwCWAIMAawBTADYAFQDv/8//wf+8/7j/s/+x/7H/t//C/8v/0v/Y/97/4f/m/+r/
7v/y//T/9//7//3///////3//f//////AAAAAAEAAgACAAIAAgABAAEAAQABAAEAAQAB
AAIAAgAAAP////8BAAMAAgACAAIAAwADAAMAAwABAAAA/////wEAAgACAAIAAwAEAAYA
BwAFAAUABgAGAAYABgAIAAgABgAGAAcABwAKAAsACwAMAAwADQANAA8ADwAQABAAEQAT
ABUAFQAWABQAEwASABIAFgAXABgAGQAbABwAHAAcABsAGgAZABgAGAAYABgAFgAWABUA
FAATABIAEgARABAADQANAAwACgAIAAgABwAHAAcABQAEAAQAAQABAAEAAQADAAMAAwAD
AAIAAQAAAAAAAAAAAAAAAAAAAAAAAAAAAP7//v/+//3///8AAAAAAAD+//3//P/7//v/
+//7//v//f/9//3//f/5//j/+P/5//v//P/8//z/+v/6//n/+P/4//n/+v/8//r/+v/6
//r/+v/6//r/+v/9//7//v/+//7//v///////f/9//7//v///wEAAgADAAIAAQABAAIA
//////7//v8BAAIAAwADAAEAAQABAAEAAgACAAEAAQABAAEAAAAAAP7//v/+//7//v8C
AAQAAAAAAAAAAAAAAP///////////f/9//3//f8AAAAAAAACAAMABAAEAAQABAAEAAQA
BAAGAAcACAAJAAoACgAMAA0ADQANAA4ADgAMAAwADAAKAAcABgAGAAcACwALAAsACwAJ
AAUABAACAAEA/////////f/8//v/+//5//n/+P/4//v/+//7//v/+f/5//j/9//4//j/
+f/5//n/+f/6//r/9//3//f/9v/4//j/+P/4//j/+P/1//X//P8AAAIABQAOABkAJwA3
AEkAYgB9AJMAowCrAKgAmwCDAGkATAAnAP3/1f+5/6z/rP+n/6P/of+j/6r/tf++/8b/
yv/P/9b/2v/e/+L/5v/r/+3/7//x//H/7//v//H/8f/y//L/8//0//b/9v/2//X/9f/1
//X/9f/1//X/9v/2//b/9f/1//f/+f/4//j/+P/5//n/+f/5//j/+P/4//n/+v/8//3/
/v/7//r/+v/5//r/+//9//7//P/8//7//v/+//7//////wAAAQABAAIAAgADAAMABQAF
AAYABgAHAAcACQAJAAoADQANAA0ADgARABEAEQARABEAEgASABIAFAAUABQAFAASABIA
EgAQABAADwAOAA0ADgAOAA0ADAAJAAkACAAGAAQABAADAAMABQADAAIAAgD/////////
/////////////v/9//z//P/6//r/+v/6//z//P/8//z//P/8//z/+//9//7//v/+//3/
/f/9//3////////////9//3//f/9//v/+v/6//v/+//8//z//P/8//z/+//6//r/+//8
//7//v/+//7//v/8//z//P/8//3//v/+//7//v/+//////8BAAEAAgACAAIAAwADAAMA
AAD/////AAACAAMAAwAEAAQABAAEAAMABQAFAAUABQAEAAQAAwADAAMAAwACAAIAAwAE
AAUABgAFAAQAAQD//wEAAAAEAAQAAgAAAAAAAAAAAP//////////AAABAAIAAwADAAIA
AQACAAUABgAGAAYABgAGAAYABgAGAAcACAAJAAwADAAOAA8ADgANAA0ADAAMAAwADAAK
AAkACAAIAAkACQAJAAkACQAKAAcABwAGAAUAAwADAAMAAwACAAEAAQD//////v/+//3/
/f/9//3/AAABAAEAAQD///7//v/9//////8AAAAA/////////v/8//z//P/8//7//v8B
AAMABAAIAAwAEQAaACUAMwBDAFUAbACDAJMAnwClAJ4AjQB3AF8APgAdAPf/z/+3/7T/
tv+z/7P/tf+7/8D/y//S/9b/3P/h/+T/6v/w//T/9v/3//j/+f/6//n/+v/7//7////8
//z//f/+//7//v/+//3/////////////////AAAAAAIAAQABAAMAAQAAAAAAAAABAAEA
AQABAAIAAgACAAMAAwAEAAQABAAGAAYABwAHAAUABQAGAAYABgAGAAgACAAKAAoACwAL
AAsACwAKAAoACwANAA4AEQAPABAAEAARABMAFQAVABYAFwAXABcAGAAZABkAGQAZAB0A
HgAeAB4AHAAcABwAHAAeAB4AHgAcABwAGwAaABkAFgAWABUAFAAVABUAFAASAA4ADgAN
AA0ADwANAAwADAANAA0ADQANAAwACwAKAAkACgAJAAgACAAHAAYABQAEAAUABgAHAAgA
CAAIAAgABwAFAAYABgAGAAcABwAHAAcABQAFAAUABQAFAAUABQAFAAUABAAEAAUAAwAE
AAQABAAFAAYABgAGAAUABQAFAAYABAAEAAQABAAGAAYABgAGAAUABgAGAAYACAAIAAkA
CQAHAAcACAAIAAoACwALAAsADAALAAsADAALAAsACgAKAAwADAAMAAsACQAJAAkACQAK
AAoACQAJAAkACQAIAAgACAAIAAgACAAIAAoACgAHAAYACAAIAAgACAAJAAkACQAJAAkA
CQAJAAkACgAKAAoADAANAA4ADgAOAAwADAAMAAwADgAPABAAEQAUABQAFgAXABkAGQAa
ABoAFgAWABYAFAARABAAEAARABUAFQAVABUAFQARABAADgALAAkACQAJAAoACgAKAAsA
CQAJAAgACAAJAAkACQAJAAkACQAIAAcABAAEAAUABQAIAAkACwAMAAoACQAIAAYACAAI
AAgACAAKAAgACQALAA4AEAASABkAIgAtADkARwBVAGYAeQCLAJcAmwCWAIkAdQBfAEQA
IwABAN//yf/G/8b/wf+//8H/xf/O/9f/2v/c/+j/9f/4//b/+v8CAAQABQAHAAkACwAL
AAsACwANAA0ADAAMAA0ADgAQABAAEAAPAA0ADQANAA0ADwAPABAAEAASABEAEQATABMA
EgASABIAEwATABMAEwASABIAEgATABMAFAAUABQAFAAUABUAFQATABMAFAAUABYAFgAY
ABgAGAAYABkAGQAYABkAGQAaABwAHQAdAB8AHwAgACAAIQAlACcAJwAoACkAKQApACoA
KwArACsAKwAtAC4ALgAuACwALAAsACwALQAuAC8ALgAsACsAKgApACoAKgApACgAJwAn
ACYAJAAiACIAIQAhACMAIQAgACAAHQAdAB0AHQAdAB0AHQAdAB4AHQAcABwAGgAaABoA
GgAaABoAGgAaABgAGAAYABcAGQAaABoAGgAZABkAGQAZABgAFwAWABUAFgAXABgAGQAZ
ABgAGAAZABYAFgAVABQAFgAYABkAGgAZABkAGQAaABoAGgAaABoAGQAYABcAFgAXABgA
GAAYABkAGgAcAB0AGwAbABwAHAAcAB0AHQAdAB4AHQAdAB4AHgAfAB8AIAAgACAAIAAf
AB0AHQAdAB0AHgAeAB0AHQAbABsAGgAaABwAHAAcABwAJAAiABwAHQAcAB4AHgAeAB4A
HQAdAB0AHQAdAB0AHQAdAB4AHgAeACAAIQAiACIAIgAgACAAIAAgACQAJQAmACcAKAAo
ACoAKwArACsALAAsACoAKgAqACgAJQAkACQAJQApACkAKQApACkAJQAkACIAIQAfAB8A
HwAhACAAHwAfAB8AHwAeAB4AHwAfAB8AHwAdAB0AHAAbABwAHAAdAB0AHQAdAB4AHgAd
AB0AHQAcABwAHAAcABwAHgAaABkAHwAmACoALAAxADwASQBTAF8AcQCGAJkAqQC3ALkA
rACZAIUAawBMAC0ACwDp/9f/2P/Y/9P/z//R/9f/4P/r//D/9P/4////BgAMABAAEAAU
ABkAGwAdAB8AHwAfAB8AIQAhACAAIAAhACIAIgAiACIAIQAhACEAIQAhACMAIwAkACQA
IgAhACEAIwAjACIAIgAiACMAIwAjACMAIgAiACIAIwAkACYAJwAoACYAJgAnACcAKQAp
ACoAKgAsACwALgAuACwALAAtAC0ALgAvAC8AMAAuAC8ALwAxADEAMgAyADMANwA5ADkA
OgA5ADkAOQA6AD4APwBAAEEAQgBCAEEAQABCAEIAQgBCAEEAQAA/ADwAPQA9AD0APQA+
AD4APQA8ADoAOQA3ADQANAA0ADMAMwAzADEAMAAwAC8ALwAvAC8ALwAvAC8ALwAuAC0A
LAAsAC4ALgAuAC4ALAAsACwALAAsACwALAArACsALAAsACwAKgApACgAJwApACkAKQAp
ACsAKwArACsAJwAmACYAJwAoACoAKwAsACoAKgApACgAKAApACoALAAqACoAKgAqACoA
KgAqACoALQAuAC4ALgAuAC4ALwAvADEAMQAyADIAMAAxADEAMQAwAC8ALwAwADAAMQAx
ADIAMQAwAC8ALQAvAC8ALwAvADIAMgAxADEAMAAvAC0ALAAuAC4ALgAuADAAMAAuAC0A
LwAwADAAMAAzAC8ALgAuAC4ALgAuADEAMQAxADEAMwAzADMAMwAyADIAMgA0ADMANAA0
ADQANgA2ADYANgA4ADkAOgA7ADoAOgA8AD0APwA/AEAAQABAAEAAQAA+ADsAOgA6ADsA
PwA/AD8APwBAAD0APQA8ADgANQA0ADMANAA0ADQANQA3ADcANgA2ADUANQA1ADUANwA3
ADYANQAyADIAMwAzADUANQA2ADYANQA1ADUANAA0ADQANAA0ADQANAA3ADcAOAA8AEIA
RQBKAFUAZQB1AIUAmACtAMUA2QDjAOAA0QC/AKUAiABnAEUAGwD7/+z/6v/p/+v/6f/n
//D/+/8CAAoAEgAVABoAIAAmACoALgAxADMANQA3ADcAOQA5ADsAOwA4ADgAOQA6AD4A
PgA+AD0APQA9AD0APQA9AD0APgA+AEAAPwA/AEEAPwA+AD4APgBAAEEAQgBDAEAAQABA
AEEAQwBEAEQARABEAEQARQBFAEMAQwBEAEQARQBGAEkASgBIAEgASQBJAEoASwBLAEwA
TABNAE0ATwBRAFIAUgBTAFUAVwBXAFgAWQBZAFkAWgBcAF0AXgBfAGEAYgBiAGIAYABg
AGAAYABiAGIAYgBgAGAAXwBeAF0AXABcAFsAWgBZAFkAWABWAFUAVgBWAFcAVwBVAFQA
VABVAA==
         </WaveFormData>
      </LeadData>
      <LeadData>
         <LeadByteCountTotal>10000</LeadByteCountTotal>
         <LeadTimeOffset>0</LeadTimeOffset>
         <LeadSampleCountTotal>5000</LeadSampleCountTotal>
         <LeadAmplitudeUnitsPerBit>4.88</LeadAmplitudeUnitsPerBit>
         <LeadAmplitudeUnits>��V</LeadAmplitudeUnits>
         <LeadHighLimit>2147483647</LeadHighLimit>
         <LeadLowLimit>268435456</LeadLowLimit>
         <LeadID>V5</LeadID>
         <LeadOffsetFirstSample>0</LeadOffsetFirstSample>
         <FirstSampleBaseline>0</FirstSampleBaseline>
         <LeadSampleSize>2</LeadSampleSize>
         <LeadOff>FALSE</LeadOff>
         <BaselineSway>FALSE</BaselineSway>
         <ExcessiveACNoise>FALSE</ExcessiveACNoise>
         <MuscleNoise>FALSE</MuscleNoise>
         <LeadDataCRC32>3606296285</LeadDataCRC32>
         <WaveFormData>
CAAIAAgACAAGAAYABgAGAAcABwAHAAYABAAFAAUABQAHAAgACAAKAAoACgALAAwADgAO
AA0ADQANAA4ADwARAA8ADwARABIAFAAVABYAFwAVABQAEwASABEAEgATABUAFQAUABQA
EwASAA8ADgAOAAwACwAMAA0ADAALAAgABwAEAAQAAwADAAYABgAGAAYAAwADAAMAAQAC
AAIAAwAFAAUABAAEAAMABAAEAAQABAACAAIAAgACAAIA//8BAAYADAANAAsACgAOABQA
GgAjAC8APwBSAGQAcQB4AHwAeABsAF8AUgBBAC0AFAACAPv/9//t/+P/4P/g/+L/5f/m
/+f/6//w//D/7//x//X/9//6//z///8AAAIAAQAAAP///v/+//7//v/+////AQABAP//
/f/9//7//v/+//7///8AAAAAAAD/////AQABAAEAAQABAAEAAQABAAIAAAACAAMAAgAE
AAQABAABAAEAAQABAAIAAwAFAAcABgAFAAQAAwAEAAQABAAFAAUABgAGAAgABgAGAAYA
BgAHAAoADAAOAA8AEAAQABAAEgASABMAEwAUABYAFwAXABUAFwAVABUAFwAZABoAGwAa
ABkAFwAWABcAFgAVABQAEgASABIAEAAPAA8ADgALAAsACwAKAAoABwAGAAYABAADAAIA
AgADAAAAAAADAAMAAAD+//z/+//9//7//v/+//3//f/9//v//f/9//3//v/+//7//f/9
//r/+v/6//r//P/8//z//P/8//z//f/9//j/9//3//j/+v/8//z//P/6//r/+P/4//r/
+//8//z/+f/5//n/+f/5//r/+v/8//z//f/9//3//f/9//z//P/+//7/AAAAAP///v/9
//z//P/8//3///////////////7//P/7//r//P/8//3//v/8//v/+//6//v/+v/7//7/
/P/9//3////7//n/+P/4//v//f/9//z///////7/+P/4//j/+P/4//j/+v/7//z//P/7
//v/+v/5//n/+v/6//z/+v/6//v//P/+//7//f/9////AAABAAMAAQABAAMABAAHAAcA
BwAHAAYABgAGAAYABAAEAAQABQAGAAYABwAHAAMA///9//z/+v/5//r/+//6//n/9v/1
//b/9v/1//X/+P/4//j/+P/2//X/9P/x//P/8v/y//P/9P/0//X/9f/y//L/8v/y//D/
8P/w//D/8P/z//P/9v/6//3//f8AAAQACAASAB8ALwBFAFwAbgB7AH4AegByAGYAVwBG
AC0ADwD2/+z/5//f/9f/z//M/9D/1v/b/9z/3f/f/+L/5P/j/+P/5f/r/+7/7f/v/+//
8P/w//D/8P/w//L/8v/y//L/8f/z//P/8f/x//H/8v/y//L/8v/z//T/8v/y//H/8f/z
//P/8//z//P/8//z//P/8//y//X/9//2//j/+P/4//X/9f/1//X/9v/3//n/+//5//n/
+f/5//j/+P/4//n//f/+//7/AAD+//7//v/+////AgAEAAYABgAGAAUABAAIAAgACQAJ
AAwADgAPAA8ADQAPAA0ADQAQABEAEQARABAADwANAAwADQAMAAsACgAKAAoACgAIAAUA
BQAEAAEAAAABAAEAAgAAAP7//f/6//r/+P/3//f/+P/4//v/+//6//j/9v/1//f/+P/4
//j/+P/3//b/8//0//X/9v/4//j/+P/3//f/9P/0//T/9P/2//b/9v/2//b/9v/3//f/
8//x//D/8P/x//T/9f/2//T/9P/y//L/9P/1//b/9v/z//P/8//z//T/9v/3//r/+P/5
//n/+f/3//f/9v/2//j/+P/6//r/+v/6//r/+v/6//r/+//9//3//f/9//3/+//6//r/
+v/6//r/+//8//z/+//7//r//P/6//r//P/8//3//f////z/+f/3//b/+P/7//z//P/5
//n/+P/4//j/+P/4//j/9//3//f/9v/3//n/+v/7//v//P/8//7//P/8//3//v/+//7/
/f/9////AAABAAMAAwADAAUABgAHAAcABwAHAAYABgAGAAYABQAGAAcACQAIAAgACQAJ
AAQAAQAAAAAA///9//3//f/7//v/+f/5//r/+v/5//n/+P/4//j/+P/1//X/9f/z//b/
9v/3//n/+f/4//j/9//2//b/9v/2//b/9v/2//b/+P/5//n/+P/8////AQAEAAoADgAY
ACMAMQBBAFYAagB1AHoAegByAGQAVwBGADMAGwACAPT/8f/p/93/2f/Y/9r/3v/f/+D/
5f/n/+b/6P/r/+3/7//z//b/9f/3//f/+P/3//b/9f/0//X/9v/3//j/+f/7//v/+f/3
//f/+P/4//n/+v/8//7//f/8//r/+f/6//v//P/9//3//f/9//3//P/6//z//f/+/wAA
AAAAAP3//f/9//3//////wAAAQD//////////wAAAAAAAAEAAwAEAAQABgAEAAQABAAE
AAYACAAJAAoADQAOAA4ADgAQABAAEQARABAAEgATABMAEQATABEAEQATABUAFgAXABUA
FQAUABQAEwASABEAEAAQABAAEAAOAAsACwAKAAcABgAHAAcACAAFAAQABAACAAIAAAD/
/////v/+/wEAAQD+//z/+v/5//v//P/8//z//f/9//3/+//7//v/+//8//z//P/7//v/
+v/6//r/+v/6//r/+v/6//j/+P/5//n/+P/3//f/+P/2//j/+P/4//r/+v/4//j/9v/3
//j/+P/3//f/9//3//n/+v/6//z//P/9//3//f/9//3//P/8//r/+v/8//z//P/8//z/
/P/8//z//f///////////////f/8//z//P/+//7///8AAP7//f/9//z//P/6//r//P/8
//3//f///////f/8//z/+//9//3//P/9//3//P/8//z//P/8//z/+//7//v/+v/4//n/
+f/5//r//P/9/wAA/v/+////AAAAAAAA/////wEAAgADAAUAAwADAAUABgAIAAkACgAL
AAkACAAHAAYABAAEAAQABQAIAAgACQAJAAQAAQAAAAAA/v/9//7////9//3/+//7//z/
/P/7//v//P/8//z//P/7//v/+//5//n/+P/4//n/+v/6//v/+//4//j/+P/4//n/+v/7
//z/AgD///3/AAACAAUACQAMAA4AFAAaACUALwA9AEwAXABrAHYAdgBwAGgAXQBOAD0A
KQASAAAA9//v/+f/4//e/9z/4v/n/+j/6f/t//D/8v/x//X/9f/1//r/+//9//3//v8A
AAAAAAAAAP7//v/+//7///8BAAEA////////AAAAAAIAAgADAAQAAgACAAEAAQABAAEA
AQABAAMAAwADAAMAAgAAAAIAAwACAAQABAAEAAUABQAFAAUAAwADAAQABQAFAAUABQAF
AAQABAAEAAUACQAKAAoADAAMAAwADAAMAAwADgAPABAAEgASABEAEAASABIAEwATABUA
GAAaABsAGgAbABgAFwAaABsAGwAbABsAGwAaABoAFwAWABUAFAAVABYAFwAWABQAEwAR
AA0ADQANAAwADAALAAoACgAIAAgABgAFAAUABAAEAAcABwAGAAQAAgABAP//AAAAAAAA
AgADAAQAAwACAAEAAAAAAAIAAgABAAEAAAAAAAAAAAAAAAAAAAAAAAAAAAABAAEAAAD/
////AAAAAAIAAgACAAEAAAD9//z//f///wEAAgABAAEAAQABAAAAAAD//wAAAAABAAEA
AQACAAMAAwAEAAMAAgADAAIAAgACAAIAAgACAAIAAwAFAAcABwAHAAcABQAEAAQABAAC
AAIAAwAEAAUABQAGAAYABAACAAIABAAEAAUABQAHAAMAAQAAAAAAAQADAAUABAAEAAQA
BAAEAAMAAwADAAIAAgADAAMAAwABAAIAAgAEAAQABAAFAAYABgAGAAUABQAHAAgACQAL
AAwADQAQABIAEAAPAA4ADQAOAA4ADgAOAA4ADgAOAA8ADQAMAAwACwAJAAcABwAIAAMA
AQABAAEAAwADAAEAAQACAAIAAQABAAEAAAD///7//////////f////7//v////7//v//
/////v/+//7//v/8//z//P/8//z///8FAAgABgAFAAUACAAMABIAHAAlADEAPwBOAF4A
bQByAG4AbABmAFkASgA5ACMACgD6//H/6//l/+H/3v/g/+T/4//i/+f/6f/q/+z/7//x
//X/+//8//z//f/8//z//P/8//z//P/+//7//v/+//7////+//v//v///wEAAgABAAAA
AAAAAAIAAgABAAEAAQABAAEAAQAAAP///v/9/////v8BAAMAAQACAAEAAAAAAAEAAgAD
AAMAAwAEAAUAAwADAAMAAwADAAQABQAHAAgACAAHAAgACgAKAAoACgAMAA4ADwAQABIA
EgARABAAFAAUABUAFQAUABYAFwAXABkAGwAZABkAGQAZABgAFwAZABkAGAAYABgAGAAY
ABgAFwAWABUAEgARABEAEAANAAsACwAKAAoABwAGAAYABAADAAIAAgADAAAAAAADAAMA
AgAAAP7//f///wAAAAAAAAAA///+//v//f/9//3//v8AAAAA//////z//P/8//z//v/+
//7//v/9//z//P/7//n/+f/6//z/+v/8//z//P/8//z/+v/6//r/+//8//z//f/9//3/
/f/9//7//v8AAP3//f/8//v//P/9//3//v/+//7/AAAAAAAAAAAAAAAA/v/+////AQD/
/////////////v/+//7/AAAAAAEAAgABAP///v/8/////v///wIAAQABAAAAAQABAP//
/v/+////AQAAAP///v/9//z//v///wAAAAD//////v/9//3//v/+/wAAAAAAAAEAAgAA
AAAA/////wEAAgADAAUABQAFAAcACAAJAAkACQAJAAoACgAKAAoABwAGAAUABQAIAAgA
CQAJAAQAAQAAAAAA///9//3//f/9//3/+//7//n/+P/2//X/+P/4//j/+P/3//f/9//1
//X/9P/0//X/9P/0//X/9f/0//T/9P/0//b/9v/2//b/+P/1//f/+v/6//n/+/8AAAQA
DAAUAB0AKQA5AEwAYABxAHwAfgB6AHAAYwBSAD0AIQAEAPL/7//r/+H/2f/W/9b/2v/b
/9r/3f/h/+T/5v/l/+f/6//t/+7/8P/z//T/9v/2//b/9v/2//T/9P/0//T/9//5//n/
9//1//X/9v/2//b/9v/3//j/+P/4//f/9//5//n/+f/5//n/+f/5//n/+P/2//j/+f/4
//r/+v/6//v/+//7//v/+f/5//r/+//9//3//f/9//z//P/8//3///8AAAAAAgAEAAQA
BAAEAAMABAAEAAQACAAKAAsADAAMAAwADQANABAAEgATABMAEwAVABMAEwASABMAEwAT
ABUAFQAUABQAEQAQAA8ADgAOAA4ADgAMAAsACwAKAAcABQAFAAQABAADAAIAAgAAAP//
/v/+/////v/+/wEAAQACAAAA/v/9//v//P/8//z/+//7//v/+f/7//v/+//8//z//P/7
//v/+f/4//f/9v/4//j/+P/4//r/+v/7//v/+P/3//f/+P/4//r/+v/6//r/+v/4//j/
+P/5//r/+v/7//v/+//7//n/+v/6//z//v/////////9//3//P/8//z//P/+//7/AAAA
AAAAAAD8//z//f//////////////AQAAAAAAAAAAAAAAAQACAAAA//////7/AAD+//7/
AAD+//////8BAAMA///8//7//v/+//7//////////v/+////////////AAAAAAIAAgAC
AAMABAACAAIAAQABAAUABgAHAAkACQAJAAsADAANAA0ADQANAAwADAAMAAwACQAIAAcA
BwAJAAoADAANAAwACQAIAAgAAwABAAEAAQADAAMAAQABAP///v/8//v//v/+//7//v/9
//3//f/7//3//P/8//3//P/8//3//f/+//7//v/+//7//v/+//7/AgD///v/+v8AAAEA
AwAGAAwAEgAYAB8AJwA1AEgAXABtAHgAegB4AHIAZwBYAEkAMwAYAAIA9//z/+3/5//g
/97/4P/h/+L/4//p/+z/7v/x//P/8//1//b/+P/7//z//v/+//7//v/+//z//P/8//z/
//8BAAEA///9//3//v/+/wAAAAABAAIAAgACAAEAAQD//////////wIAAwAEAAUAAgAA
AAIAAwACAAQABAAEAAUABQAFAAUABQAFAAYABwAHAAcABwAHAAgACAAIAAkACQAKAAoA
DAAOAA4ADgAOAAwADgAPABAAEQASABIAEgAUABQAFQAVABYAGAAZABkAGgAdABwAHQAc
AB0AHQAdABsAGwAaABoAGwAaABkAGAAYABgAGAAWABUAFQAUABEADwAPAA4ADgAOAA4A
DwAOAAoACAAHAAcABAAEAAcABwAIAAYABAADAAUABgAGAAYABQAFAAUAAwAFAAUABQAG
AAYABgAFAAUAAgACAAIAAgACAAIAAgACAAQABAAFAAUAAgABAAEAAgAAAAIAAgACAAQA
BAACAAIAAAABAAIAAgACAAMABAAFAAQABAADAAQABAAFAAUABQAHAAcABgAGAAQABAAG
AAYACAAIAAgACAAEAAQABQAHAAkACQAJAAkABwAGAAYABgAGAAYABwAIAAgABwAHAAYA
CAAGAAYACAAHAAcABgAHAAcABQAEAAQAAwAFAAUABAAHAAkACAAIAAUABAADAAIABQAF
AAUABAAEAAUABQAFAAUABgAGAAgACAAIAAkACgAKAAoACQAJAAsADAANAA8AEQARABMA
FAAUABMAEgARABIAEgASABIAEAAQABAAEQAUABQAFQAVABIADwAOAA4ACQAHAAcABwAJ
AAkABwAHAAQABAADAAMABgAGAAYABgAFAAUABQADAAMAAgACAAMABAAEAAUABQACAAIA
AgACAAQABAAEAAQAAgAFAAUAAgAEAAkACwAMABIAFgAeACUALwA7AE4AXgBrAHQAeAB2
AG4AYQBSAEUALQAUAAQA+//3//H/6f/m/+b/5P/h/+b/6//v//L/9v/5//v//f/9//z/
//8BAAEAAgADAAQABQAGAAUABAADAAIABQAHAAcABQADAAMABAAEAAYABgAHAAgACAAI
AAcABwAHAAcABwAHAAsACwALAAsACgAIAAoACwAJAAoACQAIAAoACwAMAA0ADAALAAsA
CwALAAsACwALAAoACgAKAAsACwAMAAwADgAPABAAEQASABEAEgASABIAFwAYABgAGAAa
ABoAGwAbABwAHgAfAB8AHwAhAB8AHwAgACEAIQAhACEAIQAgACAAIQAgAB8AHgAcABwA
HAAaABkAGQAYABUAEQARABAAEAARABAAEAAOAAoACAAHAAcACAAIAAsACwAKAAgABgAF
AAUABgAGAAYABwAHAAcABQAHAAcABwAIAAYABgAFAAUABQAGAAcACAAFAAQAAwACAAMA
BAAGAAcAAgABAAEAAgAEAAYABgAGAAYABgAEAAQAAgADAAQABAADAAMAAwADAAEAAgAC
AAQABAAFAAUABQAHAAcABgAGAAQABAAGAAYACAAIAAgACAAGAAYABwAJAAkACQAJAAkA
CQAIAAgACAAHAAYABgAGAAcABwAIAAgABgAEAAQABgAEAAUABQAHAAcABwAGAAQAAgAC
AAIAAgAFAAUABQAEAAIAAwADAAMABQAGAAYACAAKAAoACwAMAAsACgAIAAcACgAMAA4A
EQARABEAEwAUABMAEwATABMAEAAQABAAEAAOAA4ADgAPABAAEAARABEADgALAAoACgAF
AAMAAwADAAUABQADAAMAAgACAAEAAQACAAIAAgACAAMAAwADAAEAAQAAAAAAAQACAAIA
AwADAAEAAAD///7/AAAAAAAAAAD8////AwACAAIABwAJAAoADgAWAB4AKQAzAEMAVABo
AHUAfgB+AHYAagBdAE4AOQAdAAgA/P/1/+3/5f/f/9z/2v/e/+H/4v/l/+f/6v/s/+//
7//x//H/9P/3//n/+f/6//r/+v/6//r/+v/6//r/+v/7//3//f/7//n/+f/6//r/+v/6
//v//P/8//z/+//7//3//f/9//3//f/9//3//f/6//j/+v/7//r//P/8//z//v///wAA
AQAAAP///////wEAAQABAAEAAAAAAAAAAQADAAQABAAGAAYABgAGAAYABgAIAAkACgAN
AA4ADgAOAA8ADgAOAA0AEQAUABYAFwAXABkAFwAXABYAFwAXABcAFwAXABYAFgATABIA
EQAQABAAEAAQAA4ADwAPAA4ACwAHAAcABgAGAAUABAAEAAIAAgAAAP/////+//7/AQAB
AAAA/v/8//v/+//8//z//P/9//3//f/7//n/+f/5//r/+//8//z//f/6//r/+v/6//r/
+v/6//r/+v/6//v/+//4//f/9//4//j/+v/6//r/+P/4//b/9v/2//f/+P/4//n/+f/5
//n/9//4//j/+v/8//3//f/9//3//f/8//z/+v/6//z//P/9//7///8AAPz//P/9////
/f/9//3//f8AAAAAAQACAP///v/+//7/AAD//////v/+//z//P/+//z//f/9/////f//
/wAA/P/8//z//P/8//v/+//7//r/+v/7//v/+//5//r/+v/8//z//P/9//7//v/+//3/
/f8BAAIAAwAFAAUABQAHAAgACQAJAAkACQAIAAgACAAIAAQABAAEAAUACAAIAAkACQAG
AAMAAgACAP///f/9//3//P/7//j/9//2//b/9f/1//j/+P/4//j/9f/1//X/8//1//T/
9P/1//T/9P/1//X/9v/2//b/9v/2//b/9v/2//b/9//1//L/+P/9//v//P/+/wQADgAZ
ACcAOQBOAGIAcwB+AIIAgAB0AGkAXgBJAC8AEgD8//H/7f/j/9v/1v/S/9L/1f/Y/9v/
3f/e/+L/4//l/+f/6//w//H/8//z//T/8v/y//L/8v/0//T/9P/0//X/9//3//X/8//z
//T/9P/2//b/9//4//j/+P/3//f/9//3//f/9//5//n/+f/5//j/9v/4//n//P/+//7/
/v/8//v/+v/5//r/+//9///////////////+//7//v///wEAAgACAAQABAAEAAQABAAE
AAYABwAIAAsADAAMAAwADgAOAA8ADwAQABIAEwATABUAFwAVABUAFgAXABcAFwAXABcA
FgAWABMAEgARABAAEQASABMAEgAPAA8ADgALAAsACwAKAAoACwAKAAoACAAEAAIAAQAB
AAIAAgAFAAUAAgAAAP7//f///wAAAAAAAAEAAQABAP///f/9//3//v8AAAAA//////7/
/v/+//7/AAAAAAAAAAD+//7///////7//f/9//7//P/+//7//v/+//7//P/8//z//f/+
//7////////////+//7//f/+/wAAAQABAAEA//////7//v8AAAAAAgACAAIAAgACAAIA
AAAAAAEAAwADAAMAAwADAAMAAgACAAIABAAEAAUABgAEAAMAAwACAAQAAgACAAQABgAH
AAcACQAFAAMAAgACAAMAAwAFAAYABAACAAIAAgACAAMAAwADAAIABAAFAAUABQAEAAQA
AwAEAAUABgAIAAoACAAIAAcABwAJAAoACwANAA4ADwASABQAEgARABAADwAPABAAEQAS
ABAAEAAQABEAEAAQABEAEQAPAA0ADQAOAAoABwAGAAUABQAFAAMAAwAEAAQAAwADAAMA
AgABAAAAAAABAAIAAQD///7//v///wIAAgADAAMAAgACAAIAAgAAAAAAAAAAAAIAAwAD
AAQABgAJAAsADAASABgAIAArADcARwBaAGoAeQCCAIIAfgB4AGsAWABHAC8AEgAAAPn/
9f/v/+f/5P/k/+b/6f/q/+v/7f/w//L/9f/5//3////+//3//////wAAAgACAAIAAgAC
AAIAAgACAAMABQAFAAMAAwADAAQABAAEAAQABQAGAAgACAAHAAcABQAFAAUABQAHAAcA
BwAHAAgABgAIAAkACQAKAAkACAAJAAkACQAJAAkACQAKAAsACwALAAsACwALAAwADQAP
ABAAEAAPABAAEgASABIAEgASABQAFQAWABcAGAAYABgAGgAaABsAGwAaABwAHQAdACAA
IwAiACMAIgAjACMAIwAjACMAIgAiACMAIgAhACAAHwAeAB0AGgAbABsAGgAXABMAEwAS
ABIAEQAQABAADgANAAwADAANAAoACgANAA0ADgAMAAoACQAHAAgACAAIAAkACQAJAAcA
CQAJAAkACgAIAAgABwAHAAgACAAIAAgABgAGAAYABgAIAAgACQAJAAgABwAHAAgABQAG
AAUABAAHAAgABwAIAAcABwAHAAYABwAHAAcABwAJAAoACgAMAAsACwAKAAkACwALAAoA
CgAIAAgACgAKAAwADAAMAAwADAAMAA0ADwAMAAsACgAJAAoACgALAAwACgAKAAsADAAM
AAsACwAKAAwACgAKAAwACgALAAsADQALAA0ADAAKAAoACgAKAAoACgALAAsACwAKAAoA
CwALAAsACQAKAAoADAAOAA4ADwAQAA4ADgANAA0ADwAQABEAEwAVABUAFwAYABkAGQAZ
ABkAGAAYABgAGAAVABQAEwATABYAFgAXABcAFgATABIAEgANAAsACwALAA0ADQALAAsA
CgAKAAkACQAKAAoACgAKAAsACwALAAkABwAGAAYABwAKAAoACwALAAgACAAIAAgACAAI
AAgACAAKAAkACQAKAAwADQANABAAFgAeACYALwA5AEMAUgBmAHMAegCAAHwAcgBnAFoA
RwAxABYABgABAP3/9f/t/+r/6P/q/+3/7P/r//P//v/+//n//f8DAAMABAAHAAkACQAK
AAoACgAKAAoACgAKAAoACgANAA8ADwANAAwACwALAAoADAAMAA0ADgAOAA4ADQANAA0A
DQANAA0ADwAPAA8ADwAOAAwADgAPAA4AEAAQABAAEQARABEAEQAPAA8AEAARABMAEwAT
ABMAFAAUABQAFQAWABYAFQAWABgAGAAYABgAFgAYABkAGgAfACAAIAAgACAAIAAhACEA
IgAkACUAJQAnACkAJwAnACYAJwAnACcAKAApACkAKgAnACYAJQAkACQAJAAkACIAIwAj
ACIAHwAbABsAGgAaABsAGgAaABgAGAAWABUAFQASABIAFQAVABYAFAASABEADwAQABAA
EAATABMAEwARAA8ADwAPABAAEAAQAA8ADwAQABAAEAAQAA8ADgANAAwADQAOABAAEQAQ
AA8ADwAQAA0ADgANAAwADwAQAA8AEAAPAA8ADwAOAA8ADwAPAA8ADgAOAA0ADgAMAA0A
DQANABAAEQARABIAEAAQABIAEgAUABQAFAAUABIAEgATABUAFAATABIAEQATABIAEgAS
ABAAEAARABIAEgARABEAEAASABAAEAASABAAEQARABMAGQAVABIAEAAOABAAEAAQABAA
DwAPAA8ADgAOAA8ADwAPAA8AEAAQABIAEwAUABYAGAAXABYAFAATABUAFgAXABkAGQAZ
ABsAHAAdAB0AHQAdABwAHAAcABwAGgAaABoAGwAcABwAHQAdABoAFwAWABYAEwARABEA
EQATABMAEQARABAAEAAPAA8AEAAQABAAEAANAA0ADQALAA0ADAAMAA0ADAAMAA0ADQAM
AAwADAAMAA4ADgAOAA4ADgAJAAkAEAAWABcAFwAaACAAKAAuADcAQwBTAGQAdACDAIwA
igCAAHYAaQBYAEcAMQAWAAgABQABAPn/7//s/+7/8v/3//j/9//3//z/AAADAAUABQAH
AAwADQAPAA8AEAAOAA4ADgAOABAAEAAQABAADwARABEADwAPAA8AEAAQABIAEgATABQA
EgASABEAEQARABEAEQARABMAEwATABMAEgAQABIAEwAUABYAFgAWABUAFQAVABUAFwAX
ABgAGQAbABsAGwAbABgAGAAYABkAGwAcABwAHgAcABwAHAAcABwAHgAfACAAJQAmACYA
JgAmACYAJwAnACkALAAuAC8ALQAvAC0ALQAwADEAMQAxADAALwAtACwALQAsACsAKgAs
ACwALAAqACcAJwAmACMAIQAhACAAIAAfAB4AHgAcABoAGAAXABcAGAAYABsAGwAaABgA
FgAVABcAGAAYABgAFwAXABcAFQAVABUAFQAWABgAGAAXABcAFAAUABQAFAAWABYAFgAW
ABYAFgAXABcAEgARABEAEgAVABgAGQAaABcAFgATABIAFAAVABYAFgAVABUAFQAVABUA
FgAWABgAGAAZABkAGQAXABcAFgAWABkAGgAdAB4AHgAeAB4AHgAbABoAGgAbABwAHQAe
AB8AHQAcABwAHAAcABwAHQAeAB4AHQAdABwAHAAaABoAHAAaABsAGwAdABwAGwAbABwA
GwAdAB0AHAAfAB0AHAAcABwAHAAcAB0AHQAdABwAHgAfAB8AHwAdAB4AHgAgACAAIAAh
ACIAIAAgAB8AHwAjACQAJQAnACUAJQAnACgAKQApACkAKQApACoAKwAsACgAKAAoACkA
LAAsAC0ALQArACkAKQAqACYAIwAiACEAIwAjACEAIQAgACAAHwAfAB4AHgAeAB4AHgAf
ACAAHwAeABwAGwAbABwAHAAdAB0AHgAeAB4AHgAeAB4AHgAeACAAHwAhACIAIAAhACcA
KAAoADAAOgBFAFEAWwBwAIQAlwCkAKoApgCeAJMAhABzAFsAPAAmABsAFwARAA0ACAAA
AAAABwAGAAcADQAOAA4AEwAVABcAGQAcAB0AHwAfACAAIQAiACMAJAAiACIAIgAiACUA
JwAnACUAJQAlACYAJgAmACYAJwAoACgAKAAnACcAJQAlACUAJQAoACkAKgArACgAJgAo
ACkAKgAsACwALAAtAC0ALQAtAC0ALQAuAC8AMQAxADEAMQAyADIAMgAzADMANAA0ADYA
NgA2ADYANgA4ADoAOwA8AD8AQABAAEAAQABAAEEAQQBEAEYARwBHAEkASwBJAEkASgBL
AEsASwBNAE0ATABMAEsASgBJAEgASABIAEgARgBHAEcARgBDAEIAQwBDAEQAQQBAAEAA
PgBAAA==
         </WaveFormData>
      </LeadData>
      <LeadData>
         <LeadByteCountTotal>10000</LeadByteCountTotal>
         <LeadTimeOffset>0</LeadTimeOffset>
         <LeadSampleCountTotal>5000</LeadSampleCountTotal>
         <LeadAmplitudeUnitsPerBit>4.88</LeadAmplitudeUnitsPerBit>
         <LeadAmplitudeUnits>��V</LeadAmplitudeUnits>
         <LeadHighLimit>2147483647</LeadHighLimit>
         <LeadLowLimit>268435456</LeadLowLimit>
         <LeadID>V6</LeadID>
         <LeadOffsetFirstSample>0</LeadOffsetFirstSample>
         <FirstSampleBaseline>0</FirstSampleBaseline>
         <LeadSampleSize>2</LeadSampleSize>
         <LeadOff>FALSE</LeadOff>
         <BaselineSway>FALSE</BaselineSway>
         <ExcessiveACNoise>FALSE</ExcessiveACNoise>
         <MuscleNoise>FALSE</MuscleNoise>
         <LeadDataCRC32>1251407837</LeadDataCRC32>
         <WaveFormData>
BgAGAAYABgAGAAYABgAGAAcABwAHAAYABAAEAAQABAAFAAcACAALAAkACQAKAAoACgAK
AAoACgAKAAsADAANAA0ADQAPABEAEwATABMAEwASABEAEAAPABAAEAARABMAEwASABEA
EAAQAA0ACwAKAAsACAAIAAgABwAGAAQAAQADAAIAAgACAAQABQAFAAQAAQABAAAAAAAC
AAIAAgADAAEAAQABAAEAAgACAAIAAgABAAAA////////+//9/wMABwAIAAYABAAGAAgA
CwAQABoAJQAyAEIATABUAFoAWgBUAFEASwBEADcAJwAbABQADgAEAPz/9v/0//T/9v/z
//H/8f/0//T/8v/0//b/+P/6//3///8AAAAA///+//z/+//7//v//f/+//7//v/+//7/
/P/7//v/+//8//z//v/+//3//f/9//3////////////+//7//v/+//3//f//////AQAC
AAIAAQAAAAAAAAAAAAIAAgAEAAQAAgACAAMAAwADAAIAAgADAAUABQAFAAgABgAGAAUA
BQAHAAkACgANAAwACwAKAAwADgAOAA8AEAASABMAFAAUABUAFQAUABQAFAAVABYAFgAU
ABQAFAAUABMAEwATABQAFAATABEADgAOAA4ADQAMAAkACQAIAAgABgAFAAQAAwADAAEA
AQABAP//AAAAAAAA/P/8//v/+v/7//z//f/+//7//v/+//3//f/9//3//f/8//3//f/8
//j/+P/4//j/+v/7//v//P/6//r//P/6//j/9//3//f/+P/6//r/+v/6//f/9//3//j/
+//8//3/+//6//n/+P/7//v/+//7//r/+//7//v/+f/5//n/+f/6//v//P/+//3//f/8
//v//f/6//r//P/9//3///////z/+//7//v//f/9//z//P/7//v/+v/5//j/+f/6//v/
+v/6//r/+//5//j/9v/1//b/9//6//v/+v/8//r/9v/2//b/9v/2//b/9//3//f/9v/2
//b/9v/2//j/+f/5//v/+f/5//r/+v/8//z//P/8//z//f/+/////////wEAAwAFAAUA
BQAFAAMAAwADAAMAAwACAAIAAwAEAAQABAAEAAAA/f/7//r/+//4//j/+P/3//b/9P/x
//P/8v/y//L/9P/1//X/9P/x//H/8P/w//L/8v/y//P/8f/x//H/8f/w//D/8P/w//D/
8P/w//H/7//v//H/8//3//j/+P/4//j/+v///wgAEgAjADYARgBQAFQAVgBUAFAASwBD
ADQAIQARAAcAAAD2/+7/5v/i/+L/5v/o/+f/5f/l/+b/5P/k/+T/5P/q/+7/7f/v//D/
8P/w//D/7//v/+//7//x//L/8P/w//D/8P/w/+//7//v/+7/7v/w//D/7f/t/+3/7f/v
/+//7//v//D/8P/w//D/8P/x//T/9f/2//b/9f/z//L/8v/y//L/9P/0//b/9v/2//b/
9//3//f/9v/2//f/+//7//v//v/9//z/+v/5//v//f/+/wEAAQABAAEABAAEAAQABQAG
AAgACQAKAAoACQAJAAgACAALAA0ADwAQAA4ADAAKAAgABwAHAAcACAAJAAkACAAGAAIA
AgABAAAA/v//////AAD///3/+//5//n/9//3//f/+f/6//r/+v/4//j/9//2//j/+P/4
//j/9v/2//b/9f/1//X/9f/1//T/9f/1//T/9P/0//T/9P/2//f/9//4//b/9v/4//b/
8v/x//H/8f/z//b/9//4//b/8//z//P/9f/3//f/9//0//T/9P/0//f/9//3//f/+v/7
//v/+//5//n/+f/5//v/+//7//z/+v/7//v/+//9//r/+v/8//3//f///////f/7//r/
+f/5//n/+P/4//r/+//7//v/+//7//v/+//8//z//P/9//v/+v/4//f/+P/5//z//f/6
//r/+v/8//r/+v/6//r/+//7//v/+v/7//z//f/+//z//f/9/////////wAAAAAAAAAA
AAAAAAIAAwAEAAUAAwADAAUABwAJAAkACQAJAAcABwAHAAcABwAGAAYABwAJAAoACwAM
AAgABQADAAIAAwAAAAAAAAD+//7//f/7//3//P/8//z//P/9//3//P/5//n/+P/4//r/
+v/6//v/+f/5//n/+f/4//j/+P/4//r/+v/6//v/+f/7//v/+f/9/wAAAAACAAQABgAL
ABIAGgAlADYASABSAFYAWgBaAFYAUQBJAD4ALwAfABUAEAAEAPj/9P/w//D/8v/w/+//
8//1//L/8v/0//T/9P/4//r/+f/7//z//P/7//r/+P/3//j/+f/8//7//v/+//7//v/8
//v/+//7//7//v8AAAAA/v/9//z/+//+////AAABAAAAAAAAAAAA/f/9//////8DAAQA
BAADAAAAAAAAAAAAAAAAAAIAAgACAAIAAwADAAMAAgACAAMABwAHAAcACgAIAAgABwAH
AAgACQAJAAsADwAPAA8AEgAQABAAEQASABIAEwAUABQAFQAVABQAFAAVABcAGQAaABgA
GAAYABgAFgAVABQAFAAVABUAFAASAA4ADgANAAwACwALAAoACgAKAAkACAAHAAUAAwAD
AAMABQAGAAYABgACAAIAAQAAAAAAAAAAAAAAAgACAAIAAQD//////////wAAAQABAAAA
AAAAAAAAAAAAAAEAAQACAAAAAAACAAAA/v/9//3//f/+/wAAAAAAAAIA/////////f//
///////+//7//v/+/wEAAQABAAEAAgADAAMAAwADAAMAAwADAAEAAQABAAIAAgADAAMA
AwADAAAAAAACAAMAAwAFAAUAAgABAAEAAQADAAMAAgACAAAAAQABAAEAAQABAAEAAQAC
AAIAAgADAAMAAgAAAP//AQABAAMAAwAEAAIAAAAAAAAAAAAAAAAAAQABAAEAAAD+//7/
/v/+/wAAAQABAAMAAwADAAQABAAGAAYABgAGAAYABwAIAAkACQAJAAsADQANAA0ADQAN
AA0ADQANAA0ADQAMAAwADQAQABAAEAAQAA0ACQAGAAQABAACAAMABAACAAIAAQD//wEA
AAAAAAAA/v///////v/9//3//P/8//7//v/+/////f/9//3//f/+//7//v/+/wAAAAAA
AAEA///9//v//f/9/wIACAAIAAYACAANABIAGgAjAC4AOgBIAFQAVgBWAFQATwBHAD4A
NwApABsAEgAKAAAA/P/2//D/9P/4//X/8//3//j/+P/2//j/9v/2//r//f///wAAAAAA
AAAA//////3//f///wAAAAAAAAAAAAAAAP///////wIAAgAEAAQAAgABAAAA//8BAAEA
AQABAAQABAAEAAQAAQABAAMAAwAFAAYABgAFAAYABgAGAAYABAAEAAYABgAGAAYABwAH
AAcABgAGAAcACwALAAsADgAMAAwACwALAAwADQANAA8AEQARABEAFAASABIAEwAUABgA
GQAaABoAGQAZABgAGAAaABsAHAAcABwAHAAcABwAGAAXABYAFgAZABkAGAAWABQAFAAT
ABIADwAPAA4ADgAMAAsACgAJAAkABwAHAAcABwAIAAgACAAEAAQAAwACAAIAAgACAAIA
BAAEAAQAAwACAAEAAAD//wIAAwADAAIAAAAAAAAAAAAAAAEAAQACAAIAAgAEAAIAAAD/
//////8AAAIAAgACAAAA/f/9//3///8BAAEAAQAAAAAAAAAAAP//////////AAABAAEA
AQADAAMAAwADAAIAAQAAAAAAAQADAAQABQAFAAIAAgAEAAMAAwAFAAUABAADAAMAAwAD
AAMAAgACAAMABQAGAAcAAwADAAMAAwAEAAQABAAFAAQAAgD///3/AQADAAMAAgACAAIA
AgACAAEAAQABAAAAAgACAAIAAgAAAAEAAQADAAMAAwAEAAQABgAGAAYABgAIAAkACgAL
AA0ADQAPABEADgANAAwACwAMAA0ADgAPAA0ADAAMAA0ADAAMAAwADAAMAAkABwAGAAUA
AgACAAIAAgACAAEA//8BAAAAAAAAAP/////+//z//P/9//3//v8AAAAAAAABAAAA///+
//3//v/+//7//v/9//z/+//7//v///8DAAUAAwACAAIAAgAEAAgADQAUABwAJQAwADwA
SABQAFAAVABUAE8ARwA+ADEAIQATAAoABAD+//r/9P/0//T/8P/t/+//8f/w//L/9P/2
//j//P/8//z//f/9//z//P/8//v/+//9//3///8AAP3//P/7//r//f/9//7////9//z/
/f/8//z//f/+///////////////+//7//v/+//////8BAAEAAAAAAP///f/9//7///8A
AAAAAAACAAIAAAAAAAEAAQACAAIAAwAFAAYABQAEAAYABgAGAAUABQAIAAkACQALAAwA
CwAKAAwADgAOAA8AEAARABEAEQAQABQAFQAVABYAFQAVABUAFAAUABQAFAAUABMAEwAT
ABQAEwARAA4ACgAJAAoACgAKAAcABwAGAAYABQADAAEA//8AAP//AAABAAAAAAD///7/
/P/8//v/+v/8//z//P/8//r/+v/6//n/+//7//v/+//6//v/+//6//j/+P/4//j/+P/5
//n/+v/5//j/+f/2//f/9//4//n/+P/6//r/+v/6//f/9//3//f/+f/5//n/+v/6//r/
+v/5//n/+f/5//j/+f/5//n/+f/5//n/+f/7//v/+//8//r/+//7//v//f/6//r//P/8
//v//P/7//r/+f/5//n/+v/7//v//P/6//v/+//7//v/+//7//v/+v/6//r/+//9//z/
+v/5//v//f/8//n/+P/3//b/+P/5//r/+v/4//j/+P/4//j/+f/5//v/+//7//z//P/8
//z//P/8//z//f/+////AQABAAMABQAFAAUABQAFAAUABQAFAAUAAwACAAIAAwAEAAQA
BAAEAAAA/f/7//r/+v/4//n/+v/4//j/9//1//T/8v/x//D/8f/z//T/9P/z//P/8v/y
//H/8P/v/+//8f/x//H/8f/w//D/8P/w//L/8v/y//P/9f/x//H/8//x//D/8v/0//b/
+v///wQADAAXACYANgBEAFAAVgBWAFQATQBHADwAKwAXAAsABgACAPj/7v/o/+j/6P/o
/+X/5f/p/+r/6P/m/+b/6P/q/+r/7f/v//D/8P/w//D/7//v/+//7//x//L/8v/y//L/
8v/w/+//7//v//D/8P/y//L/8//z//P/8//z//P/8//z//T/9P/0//T/8f/x//P/8//z
//T/9P/z//P/9P/1//b/9P/0//b/9v/4//j/+f/5//f/9v/2//f/+//7//v//v/+//7/
/f/9//7//////wEABQAFAAUACAAGAAYABwAIAAoACwAMAAwADQANAAwADAAMAA0ADgAO
AA4ADgAOAA4ADAALAAoACgALAAsACgAIAAYABgAFAAQA//////7//v8AAP///v/9//3/
+//7//v/+//8//z//P/6//r/+f/4//b/9v/2//b/+P/4//j/9//3//f/9//3//j/+f/5
//j/9v/2//b/9v/2//f/9//4//j/+P/6//j/+P/3//f/9//2//j/+P/4//r/9//3//f/
9f/3//f/9//3//j/+f/6//r/+f/4//f/+v/7//v/+//7//v/+//7//v/+//7//z//v//
///////9//r/+v/8//v/+//9//3//v/9//3//f/9//3//P/8//z//f/9//3//f/9//3/
/f/+//7//v///wEA/v/6//r/+v/6//r//f/9//3//P/8//z//P/8//z//f/9////////
/wAAAAAAAAAAAAAAAAIAAwAEAAUABQAFAAcACQAJAAkACQAJAAsACwALAAsACgAIAAcA
BwAJAAoACwAMAAoABwAFAAQAAwAAAAAAAAACAAIAAQD///7//P/7//r//P/9//3//P/7
//v/+v/6//r/+v/6//v//f/9//3//f/6//r/+v/6//r/+v/6//v////9//n/+f/9/wAA
/v8AAAQABgAJAAwAEgAbACoAOgBIAFAAVgBaAFoAVQBPAEYAOwApABkAEAAMAAgA/v/2
//D/8P/w/+//7//z//T/9P/0//T/9P/0//b/+f/7//z//P/8//z/+//7//n/+f/7//z/
/v/+//7//v/8//v/+//7//7//v8AAAAA///////////9//3//f/9////AAABAAIA////
/wEAAQABAAIAAgABAAIAAgACAAIAAAAAAAIAAgAEAAQABQAFAAcABgAGAAcABwAHAAcA
CgAKAAoACQAJAAgACQAJAAsADQANAA0AEAASABIAEwAUABQAFQAWABYAGQAZABgAGAAW
ABcAGAAYABgAGAAYABgAGAAXABYAFgAVABUAFAASABEAEgASABIADQANAAwADAAOAA0A
DAALAAcABQAFAAUAAwAEAAQABAAEAAQAAwACAAIAAgACAAIAAgACAAIAAQABAAEAAQAB
AAIAAwADAAIAAgACAAIAAgAAAAEAAQACAAIAAgAEAAIAAgABAAEAAQAAAAIAAgACAAQA
AQABAAEAAAABAAAA/////wAAAQACAAIAAQAAAP//AAABAAEAAQADAAMAAwADAAEAAQAB
AAIAAwAFAAYABwAFAAIAAgAEAAMAAwAFAAUABgAFAAUABQAFAAUABAAEAAQABQAFAAUA
BQAFAAUABQAEAAQABAAFAAUABAACAAEAAQABAAMAAwAEAAYABgAGAAUABAADAAIAAwAD
AAMAAgACAAIAAgACAAIAAwADAAUABwAHAAgACAAIAAgACAAIAAgACQAKAAsADQANAA8A
EQAPAA8ADwAPABEAEQARABEADwAOAA4ADwAQABAAEAAQAA8ADQAMAAwACQAGAAYABgAG
AAYABQADAAEAAAAAAAAAAgADAAMAAgABAAEAAAAAAP7//v/+////AAABAAIAAwACAAIA
AgACAAIAAgACAAMAAQADAAMAAQADAAgACAAIAAoADAARABQAGAAjADAAPgBIAFIAWABc
AFoAVQBPAEgAOwApAB0AFgAOAAgAAAD8//r/9v/w//H/9f/3//r//P/8//7//v/+//7/
//8BAAIAAgADAAQABAAFAAIAAQACAAIAAwAEAAUABgAEAAMAAwADAAQABAAGAAYABwAH
AAcABwAFAAUABQAFAAcACAAJAAoACAAHAAgABwAJAAoACgAJAAkACgALAAwACwAKAAsA
CgAKAAoACwALAAsACgAKAAsACwALAAsADgAQABAADwAPAA4ADwAPABEAFQAVABUAGAAY
ABgAGQAaABoAGwAcABwAHQAdABwAHAAcAB0AHgAeAB4AHgAeAB4AHAAbABoAGgAZABkA
GAAWABUAFgAWABYAEQARABAAEAAQAA8ADgANAAsACQAJAAkACQAKAAoACgAKAAoACQAI
AAYABgAGAAYABgAGAAYABQAHAAcABwAHAAYABwAHAAYABQAGAAcACAAFAAUABAAEAAYA
BgAIAAYAAgABAAEAAQACAAQABAAEAAUAAwAEAAUAAwAFAAUABQAEAAQABAAEAAMAAwAD
AAMABAAFAAUABQAFAAUABQAFAAUABQAFAAYACAAJAAkACQAHAAQABAAGAAcABwAJAAkA
CAAHAAcABwAFAAUABAAEAAUABwAIAAkABQAFAAUABQAGAAYABgAHAAcABgAGAAQAAgAC
AAIAAgAFAAUABQAEAAIAAgACAAIAAwAFAAYACQAHAAcACAAIAAgACAAIAAgACgALAAwA
DQAPAA8AEQATABMAEwATABMAEgARABAADwAPAA4ADgAPABAAEAAQABAADgALAAkACAAH
AAQABAAEAAQABAADAAEAAQAAAAAAAAACAAMAAwACAAEAAQAAAAAA/v/+//7/////////
//////z//P/8//z//P/8//z//f/5//3/AQD/////BAAGAAQABgAKAA8AFgAeACcANABE
AFAAWABeAFwAVgBRAEkAPgAtAB8AFwAQAAgAAAD4//L/7v/w//L/7//v//H/8P/y//L/
8v/y//L/8v/0//f/+f/6//r/+v/5//n/9//3//n/+v/8//z//P/8//r/+f/5//n/+v/6
//z//P/7//v/+//7//v/+//7//v/+v/6//r/+v/7//v//f/9//3//v/+//3//f/+////
AAD///7////+/wAAAAABAAEA///+//7///8BAAEAAQAEAAQABAADAAMABAAFAAUABwAJ
AAkACQAMAAsACgAKAAoADQAPABEAEgAVABUAFAAUABMAEwATABIAEgASABIAEgAQAA8A
DgAOAA8ADwAOAAwADAAMAAsACgAFAAUABAAEAAQAAwACAAEA///9//3//f/9//7//v/+
//r/+v/5//j/+P/4//j/+P/6//r/+v/5//f/9//3//f/+v/7//v/+v/4//j/+P/4//f/
9//2//b/+P/4//r/+P/2//X/9f/1//b/+P/4//j/+P/1//X/9f/1//f/9//3//b/9v/2
//b/9//3//f/9//6//v/+//7//n/+f/5//n/9//3//f/+P/6//v/+//7//v/+P/4//r/
+v/5//r/+f/5//n/+v/7//r/+f/3//b/9//5//r/+//3//f/9//3//j/+P/4//n/9//4
//r/+P/2//b/9v/2//f/9//3//b/9P/0//T/9P/2//f/9//5//n/+f/6//r/+v/6//r/
+v/8//3//v////3//f///wEAAwADAAMAAwABAAEAAQABAP///v/+////AQACAAMABAAA
AP3/+//6//v/+P/4//j/9//2//T/8f/z//L/8v/y//L/8//z//L/8f/x//D/8P/w//D/
8P/x/+//7//v/+//8P/w//D/8P/u/+7/7v/v/+//8f/t/+3/8//2//T/8v/0//b/+/8C
AAoAFwAmADQAQgBOAFYAWgBWAFEATQBCADMAIQARAAgABAD6//D/6v/k/+T/5v/l/+P/
5f/k/+b/5P/k/+T/6P/s/+3/7//w//D/7v/u/+3/7f/t/+3/7//w//D/8P/w//D/8P/v
/+//7//y//L/9P/0//H/8f/x//H/8//z//P/8//0//T/9P/0//H/8f/z//P/9//4//j/
9//1//T/8//y//P/9P/3//j/+P/4//n/+f/5//j/+P/5//v/+//7//7//v/+//3//f/+
//////8BAAMAAwADAAYACAAIAAkACgAKAAsADAAMAA8ADwAOAA4AEAARABIAEgAQABAA
EAAQAA4ADQAMAAwADwAPAA4ADAAKAAoACQAIAAUABQAEAAQABAADAAIAAQD9//v/+//7
//3//v/+//7//P/8//v/+v/6//r/+v/6//z//P/8//v/+f/5//n/+f/6//v/+//6//r/
+v/6//r/+v/7//v//P/6//r//P/6//r/+f/5//n/+v/8//z//P/+//v/+//7//n/+//7
//v//P/8//z//P/7//v/+//7//7//////////f/9//3//f////////8AAAAAAQABAAEA
AQD+//7/AAD/////AQABAAIAAQABAAEAAQABAAAAAAAAAAEAAQABAAEAAQABAAEAAgAC
AAIAAwABAAAA/v/9/wEA//8DAAUAAgAAAAAAAAAAAP////////7///8AAAEAAgABAAEA
AAABAAIAAwAFAAYABAAEAAQABAAGAAcACAAJAAoACwAOABEADgANAAwACwANAA0ADQAN
AA8ADgAOAA8ADgAOAA4ADgAOAAsACQAIAAcABAAEAAQABAAEAAMAAQADAAIAAgACAAEA
AQAAAP7/AAABAAEAAgD///7//f/9//7///8AAAEA/v/+//7//v/+//7//v///wMAAQAB
AAEAAwAEAAQABAAIAAoADQAUABwAKwA4AEIATgBYAF4AYABgAFsAUwBKADsAJQAXABIA
DgAGAAAA+v/4//b/9v/1//X/9//4//j/+v/8//7//v/+//7///////7///8AAAAAAQD/
////AQACAAAAAAAAAAAAAgABAAEAAQACAAIABAAEAAUABQAFAAUAAwADAAMAAwAEAAQA
BAAEAAUABQAHAAcACAAIAAcABQAFAAYABwAIAAgACAAKAAoACAAIAAkACQAKAAoACwAN
AAwACwAKAAwADwAQABAAEQAQABEAEQATABMAEwATABYAGAAYABkAGgAbABsAGwAaABwA
HQAdAB4AHgAfACAAIAAgACAAIAAgACAAHwAeAB4AHgAdABsAGAAXABgAGAAYABMAEwAS
ABIAEgARABAADwAOAA0ADgAPAAwADAALAAoACQAKAAoACgAJAAgABwAGAAcACAAJAAkA
CQAJAAkACQAIAAkACQAIAAcACAAJAAoACAAJAAkACgAIAAgACgAIAAcABwAIAAkABwAI
AAcABgAIAAcACQALAAgACQAIAAcACAAIAAgACAAJAAkACQAJAAgACQAJAAkACgALAAwA
DQAMAAsACgAKAAwADQANAA0ADwAMAAwADgAMAAsADAALAAsACwAMAA0ADQANAAwADAAM
AA0ADQANAA0ADQANAA0ADQAMAAsACwALAAwADAALAAwACgAKAAoACgANAA0ADQAMAAwA
DAAMAAwACgALAAsADQAOAA8AEQASABEAEAAPAA4AEAARABIAEwAVABUAFwAZABsAGwAb
ABsAGQAZABkAGQAYABYAFQAVABgAGAAYABgAFAARAA8ADgALAAgACAAIAAoACgAJAAcA
BQAEAAQABAAGAAcABwAGAAcABwAGAAYABQAEAAMAAwAEAAUABgAHAAQABAAEAAQABAAE
AAQABQAHAAUABQAHAAcACAAIAAoADAAQABUAGgAgACcAMgBCAE4AVgBeAGAAXABZAFMA
SgA7ACkAGwAYABYADAAEAP7/+v/6//r/9//1//v/AgACAPz//P8CAAIAAAADAAUABgAG
AAgACAAHAAcABgAFAAYABgAHAAgACQAKAAkABwAGAAUABgAGAAgACAAIAAkACgALAAkA
CQAJAAkADAAMAAwADAAJAAkACwALAA0ADgAOAA0ADAAMAAwADAAMAAwADgAOAA4ADgAP
AA8ADwAOAA4ADwAPAA8ADwASABMAFAAUABUAFAAVABUAFwAbABsAGwAeABwAHAAdAB4A
HgAfACAAIAAiACMAIwAkACMAIwAjACIAJAAkACQAJAAkACMAIgAiACEAIQAgAB4AHgAe
AB0AHAAXABcAFgAWABcAFwAXABcAFQATABMAEwASABIAEQAQAA8AEAAQABAADgAOAA4A
DgAOAA4ADgANAAsACwALAAsADgAPAA8ADgAOAA4ADgAOAA0ADQAMAAwADgAOABAADgAM
AAsACwALAAsADAALAAoADQALAAwADQAMAA0ADAALAAwADAAMAAwACwALAAsACwAKAAsA
CwALAAwADQAOAA8ADQANAA0ADgAOAA8ADwAPAA0ACgAKAAwADQANAA8ADwAQAA8ADwAP
AA0ADQAMAAwADAANAA0ADQALAAsACwALAAwADAAMAA0AEwAQAAwACwAKAAsADAANAA4A
DQANAA0ADAAMAAwADAAMAAwADQANAA8AEQARABIAEgARABAADwAOABAAEQASABMAFQAV
ABcAGQAZABkAGQAZABkAGQAZABkAFwAWABYAFwAaABoAGgAaABgAFQATABIAEQAOAA4A
DgAOAA4ADQALAA0ADAAMAAwADAANAA0ADAAJAAkACAAIAAYABgAGAAcACQAJAAkACQAG
AAYABgAGAAgACAAIAAkACQADAAMABwAPABAAEAAOABIAGAAbAB4AKAAxAD4ATABaAGQA
ZABiAGAAWwBTAEoAPQArAB8AHAAYAA4ABAD+//z//v8AAP//+//7//7/AAACAAIAAAAA
AAQABQAHAAgACAAIAAgABwAHAAcABwAJAAoACgAKAAoACgAKAAkACQAJAAwADAAOAA4A
CwALAAsACwALAAsACwALAAwADAAMAAwACwALAA0ADQANAA4ADgANAA4ADgAOAA4ADgAO
ABAAEAAQABAAEQARABEAEAAQABEAEwATABMAFgAUABQAEwATABQAFQAVABcAGgAbABwA
IAAfAB4AHgAeACMAJQAnACgAKAAnACUAJAAmACcAKAAoACcAJgAlACQAJAAjACIAIgAj
ACMAIgAgAB4AHgAdABwAGQAZABgAGAAWABUAFAATABIAEQASABMAEQASABIAEgAQABAA
DwAOABAAEAAQABAAEAAQABAADwAPAA8ADwAPAA4ADwAPAA4ACgAKAAoACgALAA0ADgAQ
AA4ADgAQAA4ACgAJAAkACQANABAAEQASABEADQAMAAsADQAPAA8ADwAOAA4ADgAOAA0A
DQANAA0AEAARABEAEQAPAA8ADwAPABEAEQARABIAEgATABMAEwARAA4ADgAQABMAEwAV
ABUAEgARABEAEQATABMAEgASABIAEwATABMADwAPAA8ADwAQABAAEAARABEAEAAOAA0A
DwAPABEAEQAUABIAEgAQABAAEAAQABEAEQARABAAEgASABIAEgAQABEAEQATABMAEwAU
ABQAFAAUABQAFAAYABkAGgAbABkAGQAbAB0AHQAdAB0AHQAfAB8AHwAfAB0AHAAcAB0A
IAAgACAAIAAfAB0AHAAcABoAFgAVABQAFgAWABUAEwARABAAEAAQABAAEQARABAAEQAR
ABAAEAAOAA4ADgAPABEAEQARABEAEAAQABAAEAASABIAEgATABEAEQARABEAEQAUABgA
FgAUABoAIQAoAC4ANQBCAFQAZABwAHYAeAB4AHMAawBiAFUAQwAzACoAJgAgABoAFAAK
AAgACgAHAAcADQAMAAoACgAMAAwAEAAQABEAEwAUABQAFgAWABUAFQATABMAFQAWABgA
GAAYABgAGAAXABcAFwAWABYAGAAYABkAGQAZABkAGQAZABkAGQAbABwAHQAeABwAGwAc
ABsAHwAgACAAHwAgACAAIAAgACAAIAAiACIAJAAkACUAJQAlACQAJAAlACYAJQAkACYA
KAAoACcAJwAqACsAKwAtAC8ALwAvADIAMgAyADMANAA4ADkAOgA6AD0APQA8ADwAOgA7
ADwAPAA+AD4APgA+ADwAOwA6ADoAOQA5ADgANgA1ADYANgA2ADQANQA1ADYANAAzADIA
MQAxAA==
         </WaveFormData>
      </LeadData>
   </Waveform>
</RestingECG>
