# Supplementary material for: Detection of Left Atrial Enlargement Using a Convolutional Neural Network-Enabled Electrocardiogram
Source: Front Cardiovasc Med. 2020 Dec 17;7:609976. doi: 10.3389/fcvm.2020.609976 (PMC7773668; doi:10.3389/fcvm.2020.609976)
Supplement: Supplementary file 4 [file Data_Sheet_4.ZIP › normal3/1802032326_1914_0000000J.XML]

<?xml version="1.0" encoding="Windows-1252"?>
<!DOCTYPE RestingECG SYSTEM "restecg.dtd">
<RestingECG>
   <PatientDemographics>
      <PatientID>1802032326</PatientID>
      <PatientAge>84</PatientAge>
      <AgeUnits>Years</AgeUnits>
      <Gender>Female</Gender>
      <PatientLastName>huanglichang</PatientLastName>
   </PatientDemographics>
   <TestDemographics>
      <DataType>Resting</DataType>
      <Site>1</Site>
      <AcquisitionDevice>MAC55</AcquisitionDevice>
      <Status>Unconfirmed</Status>
      <Priority>Normal</Priority>
      <AcquisitionTime>08:57:51</AcquisitionTime>
      <AcquisitionDate>08-21-2016</AcquisitionDate>
      <CartNumber>1</CartNumber>
      <AcquisitionSoftwareVersion>009C</AcquisitionSoftwareVersion>
      <XMLSourceVersion>MAC5000 v1.0</XMLSourceVersion>
   </TestDemographics>
   <RestingECGMeasurements>
      <VentricularRate>72</VentricularRate>
      <AtrialRate>72</AtrialRate>
      <PRInterval>148</PRInterval>
      <QRSDuration>70</QRSDuration>
      <QTInterval>386</QTInterval>
      <QTCorrected>422</QTCorrected>
      <PAxis>56</PAxis>
      <RAxis>-2</RAxis>
      <TAxis>55</TAxis>
      <QRSCount>11</QRSCount>
      <QOnset>226</QOnset>
      <QOffset>261</QOffset>
      <POnset>152</POnset>
      <POffset>201</POffset>
      <TOffset>419</TOffset>
      <ECGSampleBase>500</ECGSampleBase>
      <ECGSampleExponent>0</ECGSampleExponent>
   </RestingECGMeasurements>
   <Diagnosis>
      <Modality>Resting</Modality>
         <StatementCount>2</StatementCount>
         <LabelText>12SL ��ϳ���</LabelText>
      <DiagnosisStatement>
         <StmtFlag>ENDSLINE</StmtFlag>
         <StmtText>�������</StmtText>
      </DiagnosisStatement>
      <DiagnosisStatement>
         <StmtFlag>ENDSLINE</StmtFlag>
         <StmtText>���� ECG</StmtText>
      </DiagnosisStatement>
   </Diagnosis>
   <Waveform>
      <WaveformType>Rhythm</WaveformType>
      <WaveformStartTime>0</WaveformStartTime>
      <NumberofLeads>8</NumberofLeads>
      <SampleType>CONTINUOUS_SAMPLES</SampleType>
      <SampleBase>500</SampleBase>
      <SampleExponent>0</SampleExponent>
      <HighPassFilter>16</HighPassFilter>
      <LowPassFilter>150</LowPassFilter>
      <ACFilter>NONE</ACFilter>
      <LeadData>
         <LeadByteCountTotal>10000</LeadByteCountTotal>
         <LeadTimeOffset>0</LeadTimeOffset>
         <LeadSampleCountTotal>5000</LeadSampleCountTotal>
         <LeadAmplitudeUnitsPerBit>4.88</LeadAmplitudeUnitsPerBit>
         <LeadAmplitudeUnits>��V</LeadAmplitudeUnits>
         <LeadHighLimit>2147483647</LeadHighLimit>
         <LeadLowLimit>268435456</LeadLowLimit>
         <LeadID>I</LeadID>
         <LeadOffsetFirstSample>0</LeadOffsetFirstSample>
         <FirstSampleBaseline>0</FirstSampleBaseline>
         <LeadSampleSize>2</LeadSampleSize>
         <LeadOff>FALSE</LeadOff>
         <BaselineSway>FALSE</BaselineSway>
         <ExcessiveACNoise>FALSE</ExcessiveACNoise>
         <MuscleNoise>FALSE</MuscleNoise>
         <LeadDataCRC32>686973724</LeadDataCRC32>
         <WaveFormData>
LgAuAC4ALgAjABgADQACAP///v/9//z//v/+//7//v/9//z/+//6//r/+v/6//r/+P/4
//j/+P/6//r/+v/6//r/+v/6//r/+P/4//j/+P/6//r/+v/6//j/+P/4//j/+v/6//r/
+v/7//z//f/+//v/+v/5//j/+f/6//v//P/6//r/+v/6//r/+v/6//r//P/8//z//P/7
//r/+f/4//n/+v/7//z//P/8//z//P/6//r/+v/6//3//v///wAA/v/+//7//v8AAAAA
AAAAAAEAAgADAAQABAAEAAQABAAGAAgACgAMAAsACgAJAAgACQAKAAsADAAMAAwADAAM
AAwADAAMAAwADQAOAA8AEAANAAwACwAKAAoACgAKAAoACQAIAAcABgAFAAQAAwACAAQA
BAAEAAQAAgAAAP7//P/9//7///8AAP7//v/+//7//P/8//z//P/+//7//v/+//z//P/8
//z//v/+//7//v/+//7//v/+//z//P/8//z//f/+////AAD///7//f/8//z//P/8//z/
/v/+//7//v/9//z/+//6//v//P/9//7//P/8//z//P/+//7//v/+//z//P/8//z//P/8
//z//P/9//7///8AAP///v/9//z//v/+//7//v/+//7//v/+//3//P/7//r//P/8//z/
/P/6//r/+v/6//v//P/9//7//v/+//7//v/9//z/+//6//v//P/9//7/+//6//n/+P/7
//z//f/+//z//P/8//z/+v/6//r/+v/7//z//f/+//3//P/7//r/+v/6//r/+v/8//z/
/P/8//r/+v/6//r//P/8//z//P/6//r/+v/6//r/+v/8//z/+//7//v/+//7//v/+//7
//3//v/+//3//P/7//r/+f/6//v//v8BAP//////////AAAAAAAAAAADAAUABgAJAAoA
CgAHAAYABgAGAAYACAAGAAUABAADAAMAAwACAAMAAwADAAIAAQD8//v/+//6//v/+//9
//3//P/7//n/+P/3//f/9//3//r/+v/6//r/+v/5//b/9P/2//b/9//4//j/+P/2//P/
8v/z//P/9P/3//j/9//3//v/AwAOAB4AKwA0AEEATQBWAF0AWgBNADoAJwAWAAkAAQD+
//r/9P/1//T/8v/0//b/+P/4//b/9v/2//T/9P/z//P/8//1//b/9v/2//T/9P/z//L/
8v/z//P/9f/3//b/9v/2//P/8//z//T/9P/0//X/9//2//T/8//w//H/8v/z//X/8//1
//X/9P/z//P/8//z//b/9v/2//f/9f/1//T/8//1//b/9v/2//n/+f/6//r/+f/2//X/
9f/3//n/+v/7//r/+v/5//j/+v/7//z//v///wAAAAAAAP///v/9//z///8CAAQABQAD
AAUABQAFAAcABwAJAAsACgAKAAoACgAKAAkACQALAA0ADQAOAA8ADgANAAsACQALAAsA
CwALAAsACwAJAAgABQAFAAMAAQADAAMAAwACAAEAAAAAAP7/+//6//r/+v/7//v/+//7
//n/9//2//b/+f/5//n/+v/4//f/9v/1//f/9//3//n/+//7//v/+v/4//f/9//3//j/
+f/5//n/+P/4//j/9v/2//f/9//3//n/+//7//n/+P/2//X/9P/2//j/+P/4//j/+P/4
//b/9v/2//b/9//6//z//P/7//j/9//3//f/+f/6//z//v/8//z/+//7//n/+f/5//r/
/P/9//3//f/8//v/+//7//3//v///////v/+//z/+//8//7///8AAP////8AAAAA/P/7
//r/+v/9//7//v/+///////8//z/+v/6//v/+//9//7//v/+//z/+v/5//j/+v/7//z/
/v/9//z/+//4//r/+v/7//v/+//8//z/+//4//j/+P/5//v/+//9//3/+//7//r/+f/4
//j/+//8//7//f/8//v/+v/4//j/+v/6//v/+//7//v/+v/5//j/9//3//j/+P/3//n/
+f/5//n/9//3//n/+//9//3//f/9//7//v/+//7///8BAAIABQAGAAYAAwACAAAAAAAA
AAIABAADAAIAAQD+//3/+//7//3//f/8//v/+P/3//f/9v/z//P/9f/1//X/9f/0//T/
8//z//P/8//0//T/9P/0//X/9f/z//L/8v/y//P/9P/2//b/+P/z/+7/7f/x//L/8f/0
//f/+////wcAEgAgACsAOABDAE0AVABdAFoARwAyAB0ACgD9//n/9P/s/+7/8//0//L/
9P/y/+7/8P/y//L/8v/w//D/7//v/+//8f/y//L/8v/0//T/8//y/+//7//u/+//8P/w
//H/8v/x//H/8f/y//L/8v/z//X/9//2//b/9P/z//L/8f/x//P/9f/1//T/9f/1//X/
9f/2//b/9v/3//j/+f/5//n/+P/4//f/9v/3//f/+P/4//j/9v/2//f/+P/5//n/+f/8
//z/+//6//j/+f/6//z///8AAAAAAAAAAAAAAAAAAAQABgAHAAcABQAHAAcABwAHAAcA
CQALAA4ADgAOAA4AEAAPAA8AEQAPAA8AEAARABEAEQAQAA8ADwAPAA8ADwARABEADwAO
AAkACQAHAAUABwAHAAcABgAHAAYABgAEAAIAAAD///7//v///wAAAQABAP///v/+//3/
/f/9//7/AAD///7//f/7//v/+//9//////////7//P/7//v/+//8//3//f/9//z//P/8
//r/+v/7//v/+//9///////9//v/+v/6//r/+P/6//r/+v/6//r/+v/4//r/+v/6//v/
+v/8//z/+//6//n/+f/5//r/+v/7//z//v/+//3//f/7//v/+//8//7//////////P/7
//v/+//9//7//////wAAAAD+//3/+//8//z//P/9//3//v/+//z/+//6//r//f/+//7/
/v/+//3/+f/4//j/+P/5//n/+//8//z//P/5//j/+P/4//n/+f/5//r//P/8//z/+v/5
//j/+P/3//n/+P/6//z/+//6//n/+P/4//j/+v/6//r/+//8//3/+v/5//j/9//6//z/
/f/9//z/+//6//n/+f/5//v//f/9//3//f/9//7//v/+//7/AQADAAQABwAHAAYAAgAA
AAIAAgACAAQABgAFAAQAAwAAAP///f/9//3//f/8//v/9v/1//X/9P/1//X/9//3//f/
9//2//b/8//z//P/8//2//b/9v/2//X/9f/z//L/9P/0//X/9v/4//j/9v/1//T/7//x
//T/9//4//v//f8BAAcAEAAiADEAPABHAE8AVgBbAFQAQwAuABkACAD///n/9P/0//T/
9f/0//b/9P/0//T/9v/4//j/+P/2//T/8//z//P/8//0//T/9P/2//b/9f/0//P/8//y
//P/9P/0//X/9v/z//P/8//0//T/9P/1//f/9//2//b/9P/0//T/9P/1//f/+f/5//j/
9f/1//X/9f/2//b/9v/3//n/+f/4//f/9f/2//b/9v/5//n/+v/6//j/9v/2//f/+P/5
//n/+f/6//r/+f/4//b/9//4//r//P/+////AAD///7//f/8////AgAEAAUABQAHAAcA
BwAFAAUABwAJAAwADAAMAAwACgAJAAkACwAMAA0ADwARABEAEQAQAA8ADQANAA0ADQAN
AA0ACwAKAAcABwAFAAMAAwADAAMAAgADAAIAAgAAAP7//P/7//r/+v/7//z//f/8//n/
9//2//n/+f/5//r/+v/5//j/9//1//X/9f/3//n/+f/5//j/9v/1//X/9f/2//f/9//3
//T/9P/0//L/8v/z//P/8//0//f/+P/3//T/8v/x//D/8f/0//X/9v/2//b/9v/0//L/
8v/y//P/9v/4//j/9//2//X/9f/1//b/9v/3//j/+P/4//f/9//3//f/9//4//r/+//7
//v/+v/5//n/+f/3//j/+f/5//r/+v/4//f/9f/2//b/9v/3//f/+P/4//b/9f/0//T/
9//4//j/+P/5//n/9v/2//T/9P/1//X/9//4//j/+P/1//T/9P/0//f/9//3//j/+P/4
//j/9v/0//T/9f/1//f/+P/4//f/9v/2//b/9v/2//b/+P/4//r/+v/4//f/9v/1//b/
9//4//n/9//4//j/9//3//f/9//3//j/+f/8/////v/9//z/+//9//7///8AAAEAAwAE
AAcABgAGAAMAAgADAAQABQAIAAYABQAEAAMABQAFAAQABQACAAEA///9//r/+f/5//j/
+P/5//z//f/8//v/+f/4//j/+f/6//v/+//6//n/+P/7//v/+f/4//r/+v/7//z/+P/2
//r/+//4//f/9//2//v//P/7//3/AQAJABYAJAAzAD4ARwBPAFgAXwBcAE8APgAvAB4A
DwAFAAAA/P/6//v//P/8//7/AAAAAP7/+//6//n/9v/4//f/9//3//f/+P/4//j/9v/2
//X/9P/1//f/+P/7//n/+P/4//j/+P/5//r//P/8//z//f////3//P/8//r//P/+/wAA
AwAAAAEAAAD+//7///8AAAEAAgACAAIAAwACAAEA///9//7/AAABAAIAAgABAAEAAAAC
AAAAAAABAAIAAwADAAMAAgACAAEAAAACAAMABAAGAAYABgAFAAQABAAEAAQABAAEAAYA
BwAHAAUABwAHAAcACQAJAAsADQANAAwACwAKAAwACwALAA0ADwAPABAAEQAOAA0ACwAJ
AAoACwAMAA0ACwALAAkACAAFAAUAAwABAAEAAQABAAAA///+//7//P/9//z//P/8//r/
+f/4//f/+f/3//b/9v/5//n/+f/6//n/9//1//P/9P/1//b/+f/4//f/9v/0//X/9f/2
//f/+P/5//n/+f/3//b/9f/y//X/9//4//n/+P/5//j/9f/3//b/9v/2//f/+v/7//z/
+f/4//f/9P/2//j/+v/9//3//v/9//v/+//7//z//f/8//z//f/+//z//P/7//v//P/9
//7/AAD//////v/9//7//f/9//3/+//8//3//f/8//z/+v/5//v//P/8//z//P/7//v/
+v/4//f/9v/2//f/+P/4//j/+P/3//P/8v/1//b/+P/5//j/+P/3//b/+P/4//n/+v/7
//v/+//8//v/+v/5//b/9//4//r/+//5//r/+v/5//j/+v/8//3//v/+//7//v/+//3/
/P/9//z//f/9//3//f/7//v/+//7//v//P/8//v/+//7//v/+//7//v//f///wEAAQAB
AAEAAQAAAP///v///wEAAgAFAAgACAAFAAQAAgACAAIABAAEAAMAAgABAP///f/6//n/
/P/9//3//f/7//v//P/8//n/+f/7//v//f/9//z//P/6//n/+P/3//j/+P/4//j/+f/5
//f/9v/4//j/+f/6/wAA/v/+//v/9P/z//X/9v/5//z/AQADAAUACQASABwAJwA2AEUA
UQBcAGMAZABXAEQAMQAgABEACQAGAAIAAAD//wIAAgAAAAIABAAEAAIAAgACAAAA/v/9
//3//f///wAAAAAAAAAAAAD///7//P/9//3///8BAAAAAAAAAPz/+//6//r//P/8//3/
//8BAAAAAAD+//z//P/8//3//v8BAAIAAgAAAP///v/9/wAAAAAAAAEAAwADAAIAAQAA
AAAA///+/wAAAQADAAQABAACAAIAAwAEAAUABQAFAAgACAAHAAYABQAFAAUABgAIAAoA
CwAMAAoACgAKAAoADgAQABEAEQATABUAFQAVABIAEQASABMAFwAYABkAGgAYABcAFwAZ
ABkAGQAaABsAGwAbABoAGQAXABcAFwAXABgAGQAYABgAFAATABAADQAOAA8AEAAQAA8A
DgAOAAwACAAGAAUABAAEAAUABgAHAAUAAwACAAIABQAFAAUABgAEAAMAAgABAAAA///+
////AAABAAIAAgABAP///v/9/wAAAQABAAEAAAAAAAAA/v/9//3//P/7//3///////3/
+//6//r/+v/6//z//P/8//7//v/+//z/+//6//n/+f/7//7///////3/+//6//n//P/8
//3//v8AAAAA//////3//f/9//7//v/////////8//v/+//7//z//v8AAAEAAgACAAAA
///9//7//v/+/wAAAQADAAQAAQD///3//P///wAAAAAAAAEAAQD+//7//P/8//3//f/+
/wAAAQACAAEA/P/6//v//P/9//7/AAAAAAIAAgD+//3//P/7//7///8AAAEA//8AAAAA
///9//3//f/9//////8BAAMAAQABAAEAAQAEAAQABAAEAAMABQAGAAkACgAKAAcABgAH
AAgACQAMAAkABwAFAAMABAAFAAUABwAFAAUABAADAP7//f/9//z//P/9/wAAAQD+//3/
+//6//z//f/+/////f/8//v/+v/9//3/+//6//v//P/+/wAA+v/4//j/+f/8////AQAA
AP///v//////AwAJABQAJAA1AEQATQBVAFwAYwBkAF0AUAA9ACgAFQALAAYA/v/6//3/
AgAEAAgADAAKAAYABQAEAAMAAAABAAEAAgADAAEAAgACAAIAAQAAAP7//P/+/wEAAwAH
AAMAAAD+//z//v///wAAAgAAAAAAAQADAAAA/v/9//r//f/+////AQD+/////v/8//3/
//8BAAMAAwACAAEAAQAAAP///f/7//7/AAABAAIAAAD//////v////7///8BAAAAAQAB
AAEAAQAAAP7//P/+/wEABAAIAAcABgAEAAIAAwAEAAUABgAIAAoACwALAAkACwALAAsA
DAANABAAEwATABIAEQAQABEAEQASABUAEwATABQAFQAUABMAEQAPABIAEwAUABUAEgAR
AA4ADAALAAsACQAHAAcABwAHAAYAAwACAAIAAAACAAIAAwAEAAEA///9//v//P/7//v/
/P/7//v/+//8//z/+//6//n/+v/7//z////8//v/+v/4//n/+f/6//v/+v/7//v/+//4
//j/+P/2//n/+//8//3/+//7//n/9f/2//b/9//4//j/+v/6//r/+P/4//j/9v/5//r/
+//9//z//P/6//f/9//3//j/+f/6//r/+//8//v/+v/4//f/+v/7//z//v/7//v/+v/5
//n/+f/6//v/+//8//3//f/9//z/+f/3//r//P/9//7//P/7//v/+v/5//n/+f/6//v/
/P/8//z//P/7//f/9v/4//r//f////3//P/6//j/+P/4//n/+v/9//3//f/+//3//P/7
//j/+f/6//z//f/6//r/+f/3//b/+P/8////AAD+//z/+v/4//j/+P/6//r/+//7//v/
+//6//n/+P/3//r//P/9//3/+v/5//j/9//3//f/+f/7//7///8AAAEA///+//3//P/+
/wEAAwAHAAYABgADAAIAAAAAAAAAAgADAAMAAwADAAEA///8//v//f/9//z/+//4//f/
9//2//T/8//0//P/9v/3//f/+P/0//P/8v/x//P/9P/1//b/9f/1//P/8v/y//L/8//0
//j/+P/2//P/7v/t/+3/8P/x//b/+//9/wEACQAUACIALQA4AEEATwBaAFsAUgBDAC4A
FwAEAPn/+f/4//b/9v/3//T/9P/0//b/+P/4//b/9v/2//T/9P/z//P/8//z//T/9P/0
//b/9v/1//T/8//z//L/8//0//T/9f/2//P/8//z//T/9P/0//X/9//3//b/9v/0//L/
8v/y//P/9P/3//j/+P/1//X/9f/1//b/9v/2//f/9//3//b/9f/0//T/8//y//T/9f/3
//j/9v/0//T/9f/4//n/+f/5//r/+v/5//j/9//3//f/+P/7//z//P/8//z//P/8//z/
/v8AAAEAAQADAAUABQAFAAMAAwAFAAcACQAKAAsADAALAAkACAAJAAsACwAMAA0ADQAN
AAwACwAKAAkACAAHAAgACQAIAAgAAwADAAEA///////////+//3//P/8//r/9//2//b/
9v/3//f/9//3//X/8//y//L/8//z//P/9P/2//X/9P/z//L/8f/w//H/9P/1//b/9v/1
//P/8v/x//P/9f/2//f/9v/2//b/9P/y//P/8//z//X/9//3//X/9P/y//H/8P/y//T/
9P/0//b/9v/2//T/8v/y//L/8//1//j/+f/5//f/9f/0//P/9v/2//f/+P/4//j/9//3
//f/9//3//j/+f/7//z//f/5//f/9v/1//f/+P/5//n//P/8//r/+f/4//j/9//2//j/
+f/7//z/+P/3//b/9v/5//r/+v/6//n/+f/2//b/9P/0//X/9f/2//j/+f/6//f/9v/2
//b/9f/1//X/9v/4//j/+P/2//b/9v/3//f/+f/6//r/+f/3//b/9f/1//f/+P/5//r/
+//8//r/+P/4//b/9//3//f/9//5//n/+f/5//j/+P/3//X/9v/3//j/+f/3//f/+f/7
//3//f/9//3/AAAAAAAAAAD+//////8BAAMABAACAAIAAQAAAP//AAABAAEAAQABAAIA
AQD//////P/7//n/9//1//X/9v/2//T/8//0//P/9P/1//X/9v/3//f/9//3//X/9P/z
//L/9v/3//b/9v/1//T/9P/0//T/9P/2//f/9v/z//P/8v/x//L/9//7/wMAEQAeACoA
MwA8AEMASQBUAF0AWgBLADgAJQAQAAEA+//2//L/9P/3//z//v/8//r/+v/2//b/9v/2
//T/9//3//j/+f/2//b/9f/0//f/+P/4//j/+P/5//n/+//6//j/9//2//j/+f/6//z/
+f/4//j/+f/7//r/+v/4//j/+P/4//n/+P/5//j/9v/4//n/+v/7//n/+P/3//f/+P/5
//n/+f/5//r/+v/6//r/+f/5//j/+//6//v//f/7//v/+v/5//v//P/8//z//P/9//7/
AAAAAAAA///+/wEAAgADAAQAAwAEAAQAAwAEAAcACAAJAAkACQALAA0ADAAMAAwADAAO
AA0ADQAPAAwACwALAAsADgAPAA8ADwAPAA8ADwAPAA0ADQALAAoACgALAAoACQAGAAUA
BAACAAMAAgACAAAA///+//7//v/9//3//f/9/wAA/////wAA///9//v/+v/7//v/+//7
//n/+f/5//v/+f/5//n/+P/6//v//f////7//f/7//n/+f/6//v/+v/6//v/+//7//n/
+//7//n//P/8//3//v/6//r/+P/2//n/+v/7//r/+P/4//j/+f/4//r/+v/5//v/+//8
//3//P/6//n/+P/5//r/+v/7//n/+f/5//r/+P/5//n/+f/7//v//P/9//z//P/8//v/
/P/8//r/+f/5//r/+v/6//n/+f/6//r/+v/7//z//v/8//z/+//6//3//f/6//r/+v/6
//v/+//7//z//P/8//z//P/9//7//v/9//z//P/+//7//v/8//z//P/9//3//P/8//v/
+f/7//z//f////3/+//7//n//f8CAAEAAAD///7/+//6//v/+v/6//v//P/9//v/+//7
//v/+f/6//r/+f/8//3//v////7//f/+////AQABAAEAAQAAAAAAAAAAAAAAAQABAAMA
BgAIAAcACAAFAAQAAwAEAAcABwAHAAcABAADAAEAAQAAAP///f/7//v/+//8//z/+P/3
//j/9//4//n/+f/6//f/9//3//f/9v/2//b/9v/4//n/+P/4//X/9P/0//T/9P/4//z/
+//2//H/7//w//H/8v/3//v/AQAHABIAHAAnADIAPwBLAFQAXQBeAFUARgAxABwACwD/
//j/+P/4//v//v8AAPz/+P/y//L/9f/2//f/9v/4//f/9//3//b/9v/1//T/9//4//j/
+P/1//X/9P/1//b/9v/3//j/+f/5//n/+v/4//b/9f/1//f/+P/6//r/9//2//X/9f/1
//f/9//2//b/9//4//n/+f/4//f/9//6//v/+//7//j/+P/3//b/+v/7//3//v/8//r/
+v/7//n/+f/4//f/+v/8//3//v/7//v/+//8////AAAAAAAAAAAAAAAAAAABAAIAAgAB
AAQABwAIAAkACAAHAAgACQAMAAwADAAMAA4ADQANAA8ADgANAA0ADQAOAA8ADwAPAA4A
DQAMAAsADAANAAwADAALAAsACQAHAAQAAwACAAAAAgACAAMAAgD+//z/+//6//v/+//7
//v//f/7//r/+v/5//n/+f/6//3//f/9//3/+v/5//j/+f/7//v/+//6//v/+//8//3/
+//7//r/+f/7//z//f/8//v/+//6//n/+//9//3/+//9//z//P/8//n/+v/5//j/+//8
//3//P/5//j/9//3//r//P/8//v//P/7//v/+//7//r/+v/6//3//v/+/////v/9//z/
/P/+/////////wAA/////////v/+//7//f8BAAIAAQABAP7//v/9//z//f/9//7//v/9
//3//f/+//7//v/9//z/AAABAP//AAD///7//v/9////AAAAAAAA///+//7//v/+//3/
/P/8////AAABAAAA/f/8//z/+//8//7///////7//v/+/////v/9//7//f///wEAAgD/
//7//f/8//z//P/+//7////////////+//3//P/7//z//v/////////////////9//3/
//8BAAMAAwADAAMAAQAAAP///v8CAAUABwALAAoACgAHAAYABAAEAAQABgAJAAkACQAJ
AAcABQACAAEAAwADAAIAAQD9//v/+v/4//n/+f/7//v//f/9//z//P/6//n/+P/3//n/
+v/7//z//P/7//j/9v/4//j/+f/6//z//P/8//n/9v/z//X/+P/5//r///8BAAUADQAW
ACIAMQBAAEsAVQBgAGcAZABTADwAJQAUAAcAAwAAAPz//P////7//P/6//j/+v/+//7/
/v/+//z/+v/5//n/+f/5//r/+v/6//v//P/8//z/+f/5//j/+f/8//z//f/+//r/+f/4
//j/+f/6//z////9//z//P/6//j/+P/4//n//P///wAAAAD8//v/+v/5//z//P/8//3/
//////7//f/8//z/+//6//7///8BAAIAAQD+//3//f8AAAEAAQABAAIAAgABAAAA////
////AAAEAAYABwAIAAUABAADAAIABQAIAAoACwALAA0ADQANAAsACwANAA8AEQASABMA
FAARAA8ADgAPABAAEQATABUAFQAVABQAEwASABEAEAAPABAAEQAQABAACwALAAkABwAJ
AAkACQAIAAUABAAEAAIAAQAAAAAAAAAAAAEAAgADAAIA///9//z/////////AAAAAP//
/v/9//v/+//7//3//v///wAAAAD///3//P/7//7/////////AAAAAAAA/v/9//3//P/7
//z///8AAP///v/8//v/+v/7//7///8AAAAAAAAAAP7//f/8//v/+//9/wAAAQABAP//
/f/8//v//v/+////AAACAAIAAQABAAAA///+//7/AQADAAQABQADAAEAAAD//wEAAgAD
AAMABAAEAAIAAQAAAAAA///+/wAAAQADAAQAAAD///7//v///wAAAAAAAAMAAwAAAAAA
///+//7//f/+/wAAAQACAP///v/+//7/////////AAAAAAAAAAD+//z//P/9//3//v8A
AAEAAQAAAP7//v/+//7//v8AAAAAAgACAAAA///+//3///////////8BAAIAAgABAP7/
/f/8//v//v///wIABQAEAAMAAgABAAMABAAFAAYABwAJAAoADQANAAwACAAGAAgACAAI
AAoACAAHAAYABQAGAAUAAwADAAEAAQAAAP//+v/5//n/+P/6//v//v////3/+//4//b/
+P/5//r/+//6//r/+v/6//n/+f/3//b/+f/6//z//v/+//z/+P/3//j/+f/9/wAA///8
//3///8DAAsAGgAsADsARgBRAFcAXABfAFgARwA2ACMAEgAHAAMA/P/4//j/+//4//j/
/P8AAAIAAgABAAAA///8//z/+//7//v/+//8//z//P/7//r/+P/2//n/+//8/////v/8
//v/+v/7//v/+//8//7//v///wEA/v/8//v/+P/7//z//f////7////+//z/+f/5//n/
+f/9//7///8BAP7//f/7//n//P/+////AAD+//3//f/8//3//P/9////AgADAAMAAwAB
AAAA/v/8////AQADAAYABgAGAAUABAAEAAQABAAEAAgACgALAAsACgALAAoACQAMAA0A
EAATABIAEgASABIAEgARABEAEwATABMAFAAVABQAEwARAA8AEAARABIAEwASABEADgAM
AAsACwAJAAcACAAJAAoACgAGAAQAAwAAAAIAAgADAAQAAAD///7//f////3//P/8//7/
//8AAAIAAQD///3/+//8//3//v8BAAAA///+//z//v/9//3//f8AAAEAAQABAP3//P/7
//j/+//9//7////+/////v/7//3//P/8//z//v8AAAAAAAD9//z/+//4//r//P/+/wEA
//8AAP///f/+//3//f/9/wAAAAABAAIAAQAAAP7//f////////8AAP7//////////v/9
//3//f/+/wAAAgADAAEAAAD9//v//f8AAAIABAACAAEAAQAAAP///////wAAAQACAAIA
AgACAAEA/f/8//3//v8AAAEAAAAAAP///v////7//v/+/wEAAQABAAIA///+//3/+v/8
//7/AQADAAIAAgABAP///v/+//7///8AAAEABAAFAAIAAQD///3//f/+/wAAAgAAAP//
/v/9//3//f/9//3///8BAAIABAADAAIAAQAAAAEAAgAFAAYABAAEAAUABQAHAAcABwAH
AAoACgAMAA0ACgAJAAYABQAIAAsADAAJAAgABwAGAAQAAgAAAP7/AAAAAAAAAAD9//z/
+//6//z//P/8//z//v/+//7//v/9//z/+//6//3//v///wAA/f/8//v/+v/8//z//P/8
//z//P/8//z/+v/6//r/+v8DAAwAFQAeACoANAA+AEgATQBSAFcAXABMADwALAAcABMA
DAAFAA==
         </WaveFormData>
      </LeadData>
      <LeadData>
         <LeadByteCountTotal>10000</LeadByteCountTotal>
         <LeadTimeOffset>0</LeadTimeOffset>
         <LeadSampleCountTotal>5000</LeadSampleCountTotal>
         <LeadAmplitudeUnitsPerBit>4.88</LeadAmplitudeUnitsPerBit>
         <LeadAmplitudeUnits>��V</LeadAmplitudeUnits>
         <LeadHighLimit>2147483647</LeadHighLimit>
         <LeadLowLimit>268435456</LeadLowLimit>
         <LeadID>II</LeadID>
         <LeadOffsetFirstSample>0</LeadOffsetFirstSample>
         <FirstSampleBaseline>0</FirstSampleBaseline>
         <LeadSampleSize>2</LeadSampleSize>
         <LeadOff>FALSE</LeadOff>
         <BaselineSway>FALSE</BaselineSway>
         <ExcessiveACNoise>FALSE</ExcessiveACNoise>
         <MuscleNoise>FALSE</MuscleNoise>
         <LeadDataCRC32>346842235</LeadDataCRC32>
         <WaveFormData>
5v/m/+b/5v/k/+L/4P/e/+L/5v/q/+7/8P/y//T/9v/2//b/9v/2//T/9P/0//T/9f/2
//f/+P/2//b/9v/2//j/+P/4//j/+P/4//j/+P/2//b/9v/2//j/+P/4//j/9v/2//b/
9v/3//j/+f/6//r/+v/6//r/+v/6//r/+v/8//z//P/8//r/+v/6//r//P/8//z//P/8
//z//P/8//7//v/+//7/AAAAAAAAAAAAAAAAAAAAAAEAAgADAAQABQAGAAcACAAKAAoA
CgAKAA0ADgAPABAAEQASABMAFAAWABYAFgAWABcAGAAZABoAHAAcABwAHAAeAB4AHgAe
AB4AHgAeAB4AHgAeAB4AHgAeAB4AHgAeABsAGgAZABgAFQAUABMAEgAPAA4ADQAMAAsA
CgAJAAgABwAGAAUABAADAAIAAQAAAAAAAAAAAAAA/v/+//7//v/+//7//v/+//7//v/+
//7//P/8//z//P/+//7//v/+//z//P/8//z//v/+//7//v/+//7//v/+//z//P/8//z/
/f/+////AAD+//7//v/+/wAAAAAAAAAAAgACAAIAAgAAAAAAAAAAAAIAAgACAAIAAgAC
AAIAAgAEAAQABAAEAAIAAgACAAIAAgACAAIAAgACAAIAAgACAAAAAAAAAAAAAAAAAAAA
AAAAAAAAAAAAAP7//v/+//7/AAAAAAAAAAD+//7//v/+//7//v/+//7//v/+//7//v/8
//z//P/8//7//v/+//7//P/8//z//P/8//z//P/8//7//v/+//7//P/8//z//P/8//z/
/P/8//r/+v/6//r/+v/6//r/+v/8//z//P/8//v/+//7//v//P/8//z//P/8//v/+f/4
//r/+//9/wAAAQABAAAA//8CAAEAAgAEAAQABQAFAAUAAwACAAEAAAABAAMABgAKAAoA
CQAIAAgABwAFAAMAAgADAAMAAQACAAAAAAD////////9//3//P/8//r/+f/4//b/9v/2
//b/9v/2//b/9v/1//X/9f/1//X/9f/1//X/8//z//P/8//x//H/8f/w//L/8//1//X/
9v/3//f/+////wAABQALABEAEQATABsAJAAsADgARABJAEYANgAaAPj/3v/a/9z/2f/V
/9f/3P/i/+r/7//v//H/8//z//P/9f/1//X/8//z//P/8//z//P/8//z//X/9f/1//X/
8//z//P/9P/0//T/9P/1//P/8//z//P/9P/0//X/9f/1//b/9v/1//X/9f/1//X/9f/2
//b/9//1//X/9f/1//b/9v/2//f/+P/4//j/+P/2//b/9v/2//f/+f/6//v/+//8//z/
/P/8//z//v///wAAAAAAAAAAAAABAAEAAgAEAAUABgAHAAgACAAIAAoACwAMAA0ADwAQ
ABIAEwAUABQAFQAWABcAGAAZABoAGwAbABsAGwAcABwAHQAdAB0AHQAdAB0AHQAdABsA
GgAZABcAFgAVABMAEwARABAADgAKAAkABwAHAAYABgAEAAMAAQAAAP7//v///////v/+
//z/+v/6//n/+f/5//j/+P/6//r/+v/5//f/9v/2//b/+P/4//j/+P/4//j/9//2//b/
9//3//f/+f/4//j/+P/2//b/9v/2//b/9//3//f/9//3//f/9//3//f/+P/4//j/+P/5
//n/+f/5//n/+f/8//z//f/9//3//f/8//z/+//8//z//f//////AAAAAP////8AAAAA
/v/+/////////////f/9/////////wAAAAAAAAAAAAD/////////////////////////
//7//v/+//7//v/+/wAA/////////P/8//z//P/8//3//f/9//3//f/8//z/+v/6//r/
+v/6//r/+v/6//n/+f/5//r//P/8//z//P/5//n/+f/5//f/9//3//j/+P/4//j/+P/4
//j/+P/4//j/+v/6//r/+v/5//n/+f/5//j/+P/4//j/+f/5//j/+P/2//f/+f/8/wAA
AQABAAEAAQD/////AAD+/////////wAAAAAAAAAAAAABAAMABgAGAAUABAAEAAQAAwAC
AAIAAAD///z//P/9//7//v////z/+f/4//b/9v/0//P/8v/w//D/8P/w//L/8v/y//L/
8f/x//H/8f/v/+//7//v//D/8f/y//P/8v/x//D/7v/w/+//7//x//T/9//5//v//f8A
AAUACwANAA0ADwAZACIALAA2ADoAPQA4ACYABgDo/9j/2P/a/9P/z//R/9b/3P/k/+v/
7f/t/+3/7f/v//H/8f/x//H/8f/x//H/8f/x//H/8f/x//H/8f/x//H/8f/x//L/8P/w
//D/8f/z//P/8//z//D/8P/x//H/8v/0//X/9f/z//P/8//z//X/9v/2//f/9//3//f/
9//0//T/9P/1//f/+P/5//r/+v/6//r/+v/6//v/+//7//v//P/8//z//P/8//7///8A
AAAAAAAAAAAAAQABAAIAAgADAAQABQAHAAgACQAMAAsADAANAA8AEgAUABUAFgAWABcA
GAAZABgAGQAaABsAHAAdAB4AIAAeAB8AHwAfAB8AHwAfAB8AHwAdABwAGwAdABwAGwAZ
ABcAFQAUABIAEAAPAA0ADQAKAAoACAAHAAUABAACAAIAAQABAAAAAAACAAAAAAD/////
///+//7//v/+//7//f/9//z//P/8//r/+v/6//r//P/8//v/+v/4//n/+f/5//v/+v/6
//r/+v/6//r/+v/4//n/+f/5//v/+//7//v/+f/5//r/+v/6//r/+//7//v/+//7//v/
/P/8//3//f///////v/+//7//v/9//3//f/9//7//v/9//3//v/+//7//v//////AQAB
AP/////+//3//P/8//7//v/+//7/+//7//v/+//7//v/+//7//3//f/8//z/+v/6//r/
+v/8//v/+//7//r/+v/6//r/+P/5//n/+f/5//n/+P/4//b/9v/2//b/+P/4//j/+P/5
//n/+f/6//j/9v/4//r/+P/4//j/+P/3//f/9//3//j/+P/4//j/+//7//r/+v/6//v/
/f8AAAIAAwADAAMAAQD/////AAACAAMAAwADAAAAAAAAAAAAAgADAAUACAAIAAcABgAG
AAQAAwACAAIABAADAAAAAAAAAAAA//////3/+f/3//T/9v/0//P/8v/y//L/8v/y//L/
8v/y//L/8f/x//H/8f/v/+//7//v//H/8f/x//H/7//v/+//7v/u/+//8f/z//b/9//3
//n///8CAAcADQANAAsADwAXACAAKgA0ADgAOQAyAB4A/v/i/9j/3P/c/9f/0//V/9j/
3v/m/+//8f/x//H/8f/x//P/8//z//P/8//z//P/8//z//P/8//1//X/9f/1//P/8//z
//T/9P/0//T/9f/1//X/9f/1//T/9P/1//X/9//4//j/9//1//X/9f/1//P/9P/0//X/
9//3//f/9//2//b/9v/3//j/+P/4//j/+P/4//j/+P/4//n/+f/5//v//P/8//z/+v/6
//z//f/+//7//v/+//7//////wAAAgADAAQABQAGAAYABgAIAAkACgALAA0ADgAQABEA
EgAQABEAEgATABYAFwAYABkAGQAZABkAGgAaABsAGwAbAB0AHQAdAB0AGwAZABgAFwAX
ABYAFQATABMAEQAQAA4ACgAJAAcABwAGAAYABAADAAEAAAD+//7/+//7//r/+v/6//j/
+P/3//f/9//2//b/9v/2//b/9f/1//T/9P/0//T/9P/0//T/9v/2//X/9P/y//P/8//z
//P/8v/y//L/8v/y//L/8v/y//P/8//z//X/9f/1//X/8//z//T/9P/0//T/9f/1//P/
8//z//P/9v/2//f/9//5//n/+P/4//f/+P/4//n/+f/5//r/+v/3//f/+P/4//j/+P/5
//n/+//7//n/+f/3//f/9//4//r/+v/6//r/9//3//f/9//3//f/9//3//f/9//2//b/
9v/2//b/9v/4//f/9//3//T/9P/0//T/9P/1//X/9f/1//X/9P/0//T/9P/0//T/9v/2
//b/9v/z//P/8//0//T/9P/0//T/9f/0//T/9P/0//T/9f/1//X/9f/0//T/9P/0//f/
9//2//b/+P/5//v//v8AAAEAAQABAAMAAQABAAIAAgADAAMAAwAAAAAAAAAAAAIAAwAF
AAgABgAFAAQABAAGAAUABAAEAAYABQACAAIAAAAAAP////8AAP3//P/6//r/+P/3//b/
9P/0//T/9P/2//b/9v/2//P/8//z//P/9f/1//X/9f/z//P/8//z//P/8//z//L/9v/1
//P/9f/2//n/+////wUACAALABMAFQATABUAHQAmADAAPgBGAEkARAAyABIA8P/c/9z/
4P/d/9n/3f/i/+b/7P/x//H/8f/z//P/8//1//X/9f/z//P/8//z//P/8//z//P/8//z
//P/8//z//P/8//0//b/9v/2//f/9//3//f/9//3//j/+v/7//n/+v/6//n/+v/7//z/
/f/9//7//v////3//f/9//3//v/+//7////+//7//v/+//7//v/+//7//v/////////9
//7//v/+/wAAAAACAAMAAgACAAIAAgACAAMAAwAEAAYABwAIAAkACgAKAAoADAANAA4A
DwARABEAEgASABIAEgATABQAFQAWABcAGAAZABkAGQAZABoAGgAbABsAGwAbABsAGwAb
ABkAFwAWABUAFQAUABMAEQAPAA0ADAAKAAoACQAHAAcAAgACAAAA///9//z/+v/6//n/
+f/4//j/+P/2//b/9f/1//X/9P/0//L/8v/y//H/8f/w//D/8P/y//L/8v/y//L/8v/x
//D/8v/z//P/8//x//D/8P/w//L/8v/y//L/9P/1//X/9f/z//P/8//z//T/9f/3//j/
9v/2//f/9//5//n/+f/5//r/+v/7//v/+//7//r/+v/9//7//v////3//f/+//7/////
/wAAAAD+//7///////3//f/7//v/+//7//v//P/6//r/+v/6//n/+f/5//n/+f/5//n/
+f/4//f/9f/0//b/9v/2//b/9v/1//X/9f/0//T/9P/0//T/9f/1//X/9f/1//T/9P/1
//b/9//4//b/9v/2//b/9//3//f/+P/4//j/+P/4//f/9//3//n/+v/6//r/+v/6//n/
+f/5//n/+v/6//r/+v/7//v/+v/6//j/+f/7//7/AgADAAMAAwADAAEAAQACAAAAAQAB
AAEAAAAAAAAAAAD+////AQAEAAYABQAEAAQABAADAAIAAgABAP//+//6//n/+P/2//X/
9//1//X/9P/1//T/9P/0//T/9P/0//T/9P/0//T/9P/x//H/8f/x/+//7//v/+//8f/x
//H/8f/x//H/8f/w//T/8//z//P/9P/3//n/+/8BAAQABwAPABMAEQARABkAIgAwADwA
RgBLAEoAPgAgAPz/4v/c/+L/4f/d/93/4v/o//D/9f/5//n/+//9//v//f/9//3/+//7
//v/+//7//v/+//7//v/+//7//v/+//7//v//P/8//z//P/9//v/+//7//v/+v/6//v/
+//7//z//P/7//v/+//7//v//f/+//7////9//3//f/9//z//P/8//3//v/+//7//v/+
//7//v/+/wAAAQABAAEAAQACAAIAAgACAAIABAAFAAgACAAIAAgACgALAAsADAAMAA0A
DgAPABIAEgASABQAFQAWABcAGQAaABwAHQAeABwAHQAeAB8AIgAjACQAJQAjACMAIwAk
ACYAJwAnACcAJwAnACcAJwAnACUAJAAjACMAIgAhAB8AHQAbABoAGAAWABUAEwATABAA
EAAOAA0ACwAKAAgACAAHAAcABgAGAAQAAgACAAEAAwADAAIAAgAAAAAAAAD///3//P/8
//z//v/+//7//v/8//z/+//6//r/+//7//v/+//6//r/+v/4//j/+P/4//r/+//7//v/
+f/5//n/+f/7//v//P/8//z//P/9//3//f/9//3//f/+//7////////////+//7///8A
AAAAAQABAAEAAgACAAEAAQACAAIAAgACAAMAAwADAAMAAQABAAMAAwADAAQABAAEAAQA
BAABAAEAAQABAAMAAwADAAMAAQABAAAAAAAAAAAAAAAAAAAA/////////v/+//7//v/+
/////////////f/8//z//P/8//z//f/9//3//f/9//z/+//6//3//f/8//z/+v/7//3/
AAAAAAEAAQABAAIAAQACAAQAAgADAAMAAwAAAAAAAAAAAAIAAwAFAAgACAAHAAYABgAG
AAUABAAEAAQAAwAAAAAAAgACAAEAAQACAP///v/8//z/+v/5//j/+P/4//j/+P/2//b/
9v/2//f/9//3//f/9//3//f/9//5//n/+f/5//n/+f/5//j/9v/1//X/9//8////AQAD
AAcACgANABMAFwAXABcAHQAqADIAPABEAEcARgA8ACIAAgDs/+j/6v/p/+H/3//i/+b/
7v/3//3//////wEAAAABAAAA//8BAAEAAQABAAEAAQABAAEA//////////8BAAEAAQAC
AAEAAAD///////////////8AAAAAAQABAP//AAAAAP/////////////9//7//v//////
////////AAAAAAAAAQABAAAA///+////AAABAAIAAAABAAEAAQABAAIAAgACAAAAAAAC
AAMAAgACAAIAAgADAAUABgAIAAkACQAJAAkADAAMAAwADgAPABAAEQATABIAFAAVABYA
FwAZABsAHQAdAB0AHQAdAB8AHwAfACAAIgAjACMAIwAiACEAIAAfACEAHwAeAB0AHAAa
ABgAFQAUABMAEwASAA4ADQALAAsABgAGAAQAAwADAAIAAAAAAP/////+//7//v/8//z/
+//7//v/+v/6//r/+v/6//n/+v/6//v//P/5//j/9//2//f/+P/4//j/+P/5//n/+f/4
//b/9f/0//X/9v/3//j/9v/3//f/9//3//f/9//3//n/+f/6//r/+f/4//j/9//5//n/
+f/5//j/+P/5//n/+//7//r/+v/7//z//P/9//v/+//8//z/+//7//z//P/8//z//f/9
//3//f/7//v/+//7//v//P/6//r/+v/6//v/+//7//v/+f/5//n/+f/7//v/+v/6//r/
+v/6//r/+P/3//f/9//3//j/+f/6//j/+f/5//n/+f/5//j/+P/4//j/+P/4//b/9v/2
//b/9//3//f/+P/4//j/+P/4//X/9f/1//f/+P/2//b/9v/2//X/9f/1//X/+P/4//j/
+P/3//f/9v/2//b/9//5//z/AAABAAEAAQD///3//f/+/wAAAQABAAEA/v/+//7//v8A
AAEAAwAGAAYABQAEAAQABAADAAIAAgACAAEA/v/+//7//v/9//3/+v/3//b/9P/0//L/
8f/w//D/8P/w//D/8P/w//D/8P/u/+3/7P/r/+z/7f/u/+//7//v/+//7//t/+3/7f/s
/+7/7//v//H/8v/1//f/+f/9/wAABQALAAkABwALABUAIAAqADIANgA3AC4AGAD4/9r/
0v/U/9b/0//T/9X/2P/e/+b/7f/v/+//8f/x//H/8//z//P/8f/x//H/8f/x//H/8f/x
//P/8//z//P/8//z//P/9P/0//T/9P/1//X/9f/1//X/9P/0//X/9f/1//b/9v/1//P/
8//z//P/9f/2//b/9//2//X/9P/z//T/9P/0//X/9v/2//b/9v/0//T/9P/0//b/9//3
//f/9f/2//b/9v/4//j/+v/7//z//P/8//z//P/9//3//v/+////AAABAAAAAAAAAAIA
AQACAAMABQAGAAgACQAKAAoACwAMAA0AEAARABIAEwARABEAEQASABIAEwATABMAFQAV
ABUAFQATABEAEAAPABEAEAAPAA0ACQAHAAYABAACAAEA//////z//P/6//n/9//2//T/
9P/1//X/9P/0//L/8P/w/+//7//v/+7/7v/w//D/8P/v/+//7v/u/+7/7v/u/+7/7v/s
/+z/6//q/+z/7f/t/+3/7f/s/+z/7P/s/+z/7P/s/+7/7//v/+//7f/t/+3/7f/t/+3/
7v/u//D/8P/x//H/7//v/+//7//y//L/8//z//P/8//y//L/8//0//T/9f/z//P/9P/0
//X/9f/2//b/9v/2//f/9//1//X/8//z//X/9f/1//b/9P/0//T/9P/z//P/8//z//X/
9f/1//X/8//z//L/8v/0//T/9P/0//T/8//z//P/8v/y//L/8v/0//X/9f/1//P/8//y
//L/8v/y//L/8v/y//L/8v/y//H/8f/x//L/8v/y//L/8v/x//H/8f/x//H/8v/0//T/
9P/0//H/8f/x//H/8v/y//L/8v/1//X/9P/0//L/8//1//j//P/9//3//f/7//n/+f/6
//r/+//7//v//P/8//z//P/6//v//f8AAAAA///+//7//v/9//z//P/8//v/+P/4//r/
+v/5//n/9v/z//L/8P/w/+7/7f/s/+z/7P/s/+z/7P/s/+z/7P/t/+3/7f/t/+v/6//r
/+v/7f/t/+3/7f/r/+v/6//q/+r/6//t/+//8v/z//P/9//7//7/AwALAA0ADQARABsA
JAAsADQAOAA7ADQAHAD8/97/1P/U/9b/0f/P/9P/2P/g/+j/7f/v/+//7//v/+3/7//v
/+//8f/x//H/8f/v/+//7//v//H/8f/x//H/8f/x//H/8v/y//L/8v/z//P/8//z//P/
8v/y//P/8//z//T/9P/z//X/9f/1//X/8//0//T/9f/1//X/9f/1//T/9P/0//X/9v/2
//b/9v/2//b/9v/2//b/9//3//f/+f/6//r/+v/4//j/+v/7//z//P/8//z//v//////
AAAAAAEAAgADAAYABgAGAAgACQAKAAsADQAOABAAEQASABIAEwAUABUAFgAXABgAGQAZ
ABkAGQAaABgAGQAZABkAGwAbABsAGwAdABsAGgAZABcAFgAVABMAEwARABAADgAMAAsA
CQAJAAQABAACAAEAAQAAAP7//v/7//v/+v/6//z/+v/6//n/+f/5//j/+P/4//j/+P/3
//f/9v/2//b/9v/2//b/9v/4//j/9//2//T/9f/1//X/9//2//b/9v/2//b/9v/2//T/
9f/1//X/9//3//f/9//1//X/9v/2//b/9v/3//f/9//3//f/9//4//j/+f/5//v/+//6
//r/+v/6//n/+f/7//v//P/8//n/+f/6//r/+P/4//n/+f/7//v/+f/5//n/+f/5//r/
+v/6//r/+v/5//n/+f/5//n/+f/5//n/+//7//r/+v/4//j/+P/4//j/9//3//f/+P/4
//j/+P/2//f/9//3//n/+f/4//j/9v/2//b/9v/4//j/+P/4//f/9//3//j/9v/2//b/
9v/3//f/9//3//X/9f/1//b/9v/4//b/9v/2//b/9f/1//X/9f/2//b/9v/2//f/9//2
//b/9v/3//n//P/+//////////3/+//7//z//v/////////8//z//P/8//r/+//9/wAA
AgABAAAAAAAAAP///v/+/wAA///8//z/+v/6//n/+f/6//f/9v/0//T/8v/x//D/7v/u
/+7/7v/w//D/8P/w/+//7//v/+//7//v/+//7//v/+//7//v/+3/7f/t/+z/7v/v//H/
8f/y//P/8//1//v//v8DAAcADQANAA8AFQAeACgANABAAEUARAA4ABwA+P/c/9T/2P/V
/9H/0//Y/97/5P/r/+3/7f/v/+//7//x//H/8f/x//H/8f/x//H/8f/x//H/8//z//P/
8//x//H/8f/y//T/9P/0//X/9f/1//X/9f/y//L/8//z//X/9v/2//X/8//z//P/8//z
//T/9P/1//X/9f/1//X/9P/0//T/9f/4//j/+P/4//b/9v/2//b/+P/5//n/+f/5//r/
+v/6//j/+P/6//v//v/+//7//v/8//3//f/+/wAAAQACAAMABgAGAAYACAAJAAoACwAN
AA8AEgAUABYAFgAXABgAGQAaABsAHAAdAB8AHwAfACAAHgAfAB8AHwAfAB8AHwAfAB0A
GwAaABkAGQAYABcAFQAVABMAEgAQAA0ACwAIAAcABgAGAAQAAwD///7//P/8//v/+//6
//r/+v/4//j/9//1//X/9P/0//b/9v/2//X/8//y//L/8v/0//T/9P/0//T/9P/z//L/
8P/x//H/8f/z//L/8v/y//D/8P/w//D/8v/z//P/8//x//H/8f/x//H/8f/y//L/9P/0
//X/9f/z//P/8//z//T/9P/1//X/9f/1//T/9P/1//b/9v/3//j/+f/7//z/+//7//z/
/P/8//z//f/9///////9//3/+//7//v//P/+//7//v/+//3//f/9//3//f/9//3//f/9
//3//P/8//z//P/8//z//P/7//v/+//6//r/+v/6//r/+//7//v//f/9//z//P/6//r/
+v/6//r/+v/6//r/+f/5//n/+v/6//r/+v/6//n/+f/5//n/+f/5//n/+v/8//z/+v/6
//r/+v/6//n/+f/5//n//P/8//z//P/8//v/+f/4//n/+//+/wIABAAFAAUABQAFAAMA
AwAEAAQABQAFAAUABAAEAAQABAAGAAcACQAMAAsACQAHAAYACAAHAAYABgAIAAcABAAE
AAIAAgABAAEAAgD///7//P/7//j/9v/0//b/9v/2//b/+P/4//j/+P/1//X/9f/1//f/
9//3//f/9f/1//X/9f/3//f/9//2//b/9//3//f/+P/7////AwAHAAoADwAXABcAFQAX
AB8AKgA0AD4ARgBHAEIALgAOAO7/4P/g/+D/3f/b/9//4v/m/+7/9f/1//X/+f/5//n/
+//7//v/+//7//v/+//7//v/+//7//v/+//7//v/+//7//v//P/8//z//P/9//3//f/9
//3//P/8//3//f/9//7//v/9//3//f/9//3//f/+//7////9//3//f/9//7//v/+////
/v/+//7//v/8//z//P/8//3///8AAAEA//8AAAAAAAACAAIABAAFAAYABgAGAAYABgAH
AAcACAAKAAsADAANAAwADAAMAA4AEQASABMAFQAWABgAGQAaABoAGwAcAB0AIAAhACIA
IwAhACEAIQAiACIAIwAjACMAIwAjACMAIwAjACEAIAAfACEAIAAfAB0AGgAXABUAEgAS
ABEADwAPAAwADAAKAAkACQAIAAYABgAFAAUABAAEAAIAAAAAAP////////7//v/8//z/
/P/7//v/+v/6//r//P/8//z//P/6//r/+f/4//r/+//7//v/+f/4//j/+P/4//j/+P/4
//r/+//7//v/+v/5//j/9//5//n/+v/6//r/+v/7//v/+//7//v/+//8//z//f/9//v/
+//6//r//P/+////AQABAAEAAgACAP////8AAAAAAgACAAMAAwABAAEA/////wEAAQAB
AAIAAgACAAIAAgD//////////wEAAQABAAEA//////7//v8AAAAAAAAAAP7//f/9//3/
/P/8//z//P/9////AAABAAAA///9//z//P/8//z//P/+//7//v/+//3//f/9//7/AAAA
AAAAAAD///7//P/8//z//P/8//3//v///////v/9//z//f/9//z//P/9////AgAGAAYA
BwAHAAcABwAFAAUABgAEAAUABQAFAAYABgAGAAYABgAHAAkADAAKAAkACAAIAAoACQAI
AAgABgAFAAIAAgAEAAQAAwADAAEA/f/7//j/+P/2//X/9P/0//T/9P/0//T/9P/0//T/
8//z//P/8//1//X/9f/1//P/8//z//P/9f/1//X/9P/2//f/9//3//j//f///wMABwAK
AA0AEQARAA8AEwAdACYAMAA6AEAAPwA4ACAAAADm/9z/4P/i/93/2f/b/97/5P/s//H/
9f/3//n/+f/3//n/+f/5//f/9//3//f/+P/5//r/+//6//n/+P/3//n/+f/5//r/+v/6
//r/+//7//v/+//7//r/+v/7//v/+//8//z/+//7//v/+//7//v//P/8//3//f/9//3/
/f/+//7//v///////v/9//z//v/+//7//v/8//3//f/9////AAAAAAAAAgACAAQABQAE
AAQABAAEAAYABwAHAAgACAAJAAoACwAKAAoACgAMAA8AEAARABMAEgAUABUAFgAYABkA
GgAbABwAHQAeAB8AHQAdAB0AHgAgACEAIQAhAB8AHwAfAB8AIQAfAB4AHQAbABoAGQAX
ABUAEwASABAAEAAPAA0ADQAIAAgABgAFAAUABAACAAIA//////7//v/+//z//P/7//v/
+//6//r/+v/6//r/+f/7//r/+v/6//j/+P/4//j/+P/4//f/9v/2//f/9//3//f/9v/2
//b/+P/4//j/+P/2//f/9//3//f/9//3//f/+f/5//r/+v/4//j/+f/5//v/+//7//v/
+v/6//v/+//7//v/+v/6//v//P/8//3/+//7//z//P/9//3//v/+//7//v//////////
//3//f////////8AAP///v/9//z//f/9//3//f/9//3//f/9//3//f/8//z//P/8//z/
/P/8//v/+//7//r/+v/6//r/+v/7//v/+//7//v/+v/6//r/+v/6//r/+v/6//r/+v/7
//v/+//8//r/+v/6//r/+f/5//n/+f/5//n/+f/6//r/+v/6//r/+v/6//r/+v/4//n/
+f/6//v//f/+/wEAAwAEAAQABAACAAIAAQD//wEAAgACAAIAAwACAAIABAAGAAYABgAH
AAcABwAGAAYABAAEAAQABAACAAAAAAAAAAAAAAAAAPz/+v/4//b/9v/2//b/9v/1//T/
8//y//T/9P/0//T/9P/0//T/9P/z//L/8f/w//L/8v/y//L/8P/w//D/8P/y//L/8v/y
//T/9v/4//r//f8AAAMABgAKAA4AEgAWAB4AJgAuADYAMQAsACcAIgAQAP7/7P/a/9f/
1v/V/w==
         </WaveFormData>
      </LeadData>
      <LeadData>
         <LeadByteCountTotal>10000</LeadByteCountTotal>
         <LeadTimeOffset>0</LeadTimeOffset>
         <LeadSampleCountTotal>5000</LeadSampleCountTotal>
         <LeadAmplitudeUnitsPerBit>4.88</LeadAmplitudeUnitsPerBit>
         <LeadAmplitudeUnits>��V</LeadAmplitudeUnits>
         <LeadHighLimit>2147483647</LeadHighLimit>
         <LeadLowLimit>268435456</LeadLowLimit>
         <LeadID>V1</LeadID>
         <LeadOffsetFirstSample>0</LeadOffsetFirstSample>
         <FirstSampleBaseline>0</FirstSampleBaseline>
         <LeadSampleSize>2</LeadSampleSize>
         <LeadOff>FALSE</LeadOff>
         <BaselineSway>FALSE</BaselineSway>
         <ExcessiveACNoise>FALSE</ExcessiveACNoise>
         <MuscleNoise>FALSE</MuscleNoise>
         <LeadDataCRC32>4191492350</LeadDataCRC32>
         <WaveFormData>
mP+Y/5j/mP+j/67/uf/E/87/1v/e/+b/6//w//X/+v/7//z//f/+////AAABAAIABAAE
AAQABAAEAAQABAAEAAYABgAGAAYABgAGAAYABgAEAAQABAAEAAYABgAGAAYABgAGAAYA
BgAGAAYABgAGAAYABgAGAAYABgAGAAYABgAIAAgACAAIAAYABgAGAAYABgAGAAYABgAG
AAYABgAGAAQABAAEAAQABgAGAAYABgAEAAQABAAEAAQABAAEAAQAAgACAAIAAgACAAIA
AgACAAIAAgACAAIAAAAAAAAAAAAAAAAAAAAAAAAAAAAAAAAA/v/+//7//v/+//7//v/+
//3//P/7//r/+v/6//r/+v/8//z//P/8//z//P/8//z//v/+//7//v/+//7//v/+/wAA
AAAAAAAAAAAAAAAAAAAAAAAAAAAAAAAAAAAAAAAA/v/+//7//v8AAAAAAAAAAAAAAAAA
AAAA/v/+//7//v8AAAAAAAAAAAAAAAAAAAAAAAAAAAAAAAAAAAAAAAAAAAAAAAAAAAAA
AgACAAIAAgAAAAAAAAAAAAIAAgACAAIAAAAAAAAAAAAAAAAAAAAAAAIAAgACAAIAAAAA
AAAAAAACAAIAAgACAAAAAAAAAAAA/v/+//7//v8AAAAAAAAAAP7//v/+//7/AAAAAAAA
AAD+//7//v/+//7//v/+//7//v/+//7//v/+//7//v/+//7//v/+//7//v/+//7//v/8
//z//P/8//7//v/+//7//P/8//z//P/+//7//v/+//z//P/8//z//v/+//7//v/+//7/
/v/+//z//P/8//z//v/+//7//v/8//z//P/8//z//P/8//z//v/+//7//v/8//z//P/8
//7//v/+/wAAAQABAAEAAAACAAMABAAFAAYABgAGAAYABgAFAAQAAQAAAP/////+//r/
+f/4//f/+P/4//j/+f/9//3//f/9//v/+//7//z//P/8//3//f/+//7//v/+//7//v/+
//7/AAAAAAAAAAD+//7//v/+//7//v/+//7//v/+//7//v/+//7//v/+//7//v//////
AQAEAAYABgAJAA0ADwANABAAFQATAAkA+//p/9P/wf+x/6D/kf+P/5P/lf+a/6P/sP+7
/8f/0f/a/+H/6P/t/+//8//1//j/+v/7//z//f/+//7//v/+//7//////////////wAA
/v/+//7//v8AAAAAAAABAP/////+//7//v/+//////8BAAEAAQACAAAAAAAAAAAAAgAC
AAIAAgACAAIAAgACAAIAAgACAAIABAAEAAQABAACAAIAAQABAAEAAQABAAEAAQABAAAA
AAACAAIAAgACAAIAAgACAAEA//////////8BAAEAAQAAAAAAAAD///7//////wAAAAAA
AP7//v/+//z//P/6//r//P/8//z//P/6//r/+P/4//j/+P/4//j/+P/4//f/9//0//T/
9P/0//b/9v/4//n/+P/4//n/+f/8//3//v////7//v/+///////+//7/AAACAAIAAwAD
AAEAAQAAAAAAAgACAAIAAgACAAIAAwADAAAAAAAAAAAAAgACAAIAAgACAAIAAgACAAIA
AgACAAIAAwADAAMAAwADAAMAAwADAAUABQAFAAYABgAGAAYABgAGAAYABgAGAAgACAAI
AAgACAAHAAcACAAIAAgACAAIAAgACAAIAAgABwAHAAcABwAJAAkACQAJAAcABwAHAAcA
CQAJAAkACQAJAAkACQAIAAgACAAHAAYACAAJAAkACgAIAAcABwAHAAkACQAJAAkACAAI
AAgACAAJAAkACQAJAAcABwAHAAgACAAGAAYABwAJAAgACAAJAAkACAAGAAUABwAHAAcA
CAAIAAcABgAGAAcABwAHAAcACQAIAAgACAAHAAcABwAHAAcABwAHAAcACAAIAAgACAAG
AAUABQAFAAYABgAGAAYABgAGAAYABgAGAAgACAAIAAgACAAIAAgACAAIAAgACAAKAA4A
DwAQABAADwAPAA8ADwASABIAEgASABAADwAOAAsABwAFAAQAAgABAAEAAQABAAAAAAAA
AAEABQAFAAUABQAFAAUABQAGAAYABgAHAAcACAAIAAgACAAGAAYABgAGAAgACAAIAAgA
CAAIAAgACAAIAAgACAAIAAgACAAIAAgACAAIAAgACAAIAAgABwAJAAsADgAOAA4AEQAT
ABEAEwAWABkAFwAPAAEA7//b/8n/u/+u/6X/pf+p/6//sv+3/77/x//T/93/4P/n/+7/
8//5//3///8AAAIAAwAEAAcACAAIAAgABgAGAAcABwAJAAkACQAKAAgACAAIAAgACgAK
AAoACwALAAsACgAKAAgACAAJAAkACwALAAsADAAKAAoACgAKAAoACgAKAAoADAAMAAwA
DAAKAAoACgAKAAoACgAKAAoACgAKAAkACQALAAsACwALAAsACwAKAAoACgAKAAoACgAK
AAoACgAJAAkACQAJAAkACQAJAAkACAAKAAoACQAIAAYABQAFAAQABgAEAAQABAAEAAQA
AgACAAIAAgACAAIAAAAAAP7//v/+//7//v/+//7//v/9//3//v/+//7//v/8//z//v//
/wIAAgADAAMAAgADAAQABQAIAAgACAAJAAkACAAIAAoACAAIAAkACQALAAsACgAKAAoA
CgAKAAoACgAKAAsACwAKAAoACgAKAAoACgAKAAoACgAKAAoACgAKAAoACgAKAAsACwAL
AAsACwALAAsACwAJAAkACQAKAAoACgAKAAoACgAKAAoACgAMAAwADAAMAAoACQAJAAoA
CgAKAAoACgAMAAwADAAMAAkACQAJAAkACwALAAsACwAJAAkACQAJAAkACQAJAAkACwAL
AAsACgAIAAgABwAGAAYABwAHAAgACAAHAAcABwAJAAkACQAJAAoACgAKAAoACQAJAAkA
CQAJAAkACQAKAAgABgAGAAcABwAGAAYABwAKAAoACQAJAAcABwAHAAgACgAJAAgACAAJ
AAkACQAJAAkACAAIAAgACAAIAAgACAAGAAYABgAGAAYABgAGAAYABgAGAAYABgAIAAgA
CAAKAAwADQAOAA4ADgAPABAAEQASABIAEgASAA4ADQAMAAkABwAFAAQAAgABAAEAAQAB
AAAAAAAAAAEAAwADAAMAAwAFAAUABQAGAAQABAAFAAUABAAEAAQABAAEAAQABAAEAAYA
BgAGAAYABAAEAAQABAAGAAYABgAGAAYABgAGAAYABgAGAAYABgAIAAgACQAHAAkADAAM
AAwADwARAA8AEQAUABcAFQANAP//7//b/8v/v/+y/6n/q/+v/7P/tv+7/8L/yf/T/9v/
4P/l/+z/8//3//v//f/+/wAAAQACAAUABgAGAAYABgAGAAcABwAHAAcABwAIAAgACAAI
AAgACAAIAAgACQAJAAkACAAIAAgACAAJAAkACQAJAAkACgAKAAoACgAKAAoACgAKAAoA
CgAKAAoACgAKAAoACgAKAAgACAAIAAgACgAKAAkACQAJAAkACQAJAAkACQAIAAgABgAG
AAYABgAIAAgACAAHAAcABwAHAAcABwAHAAcABgAEAAQAAwACAAEAAQACAAIAAgAAAAAA
AAAAAAAA/v/+//7//v/+//7//v/+//z//P/8//z//P/8//z//P/7//v/+v/6//r/+v/8
//z//v///wAAAAABAAEAAgADAAQABQAGAAYABgAHAAcABgAGAAgACgAKAAsACwALAAsA
CgAKAAgACAAIAAgACAAIAAkACQAIAAgACAAIAAoACgAKAAoACgAKAAoACgAKAAoACgAK
AAsACwALAAsACQAJAAkACQAJAAkACQAKAAwADAAMAAwACgAKAAoACgAMAAwADAAMAAoA
CQAJAAoACgAKAAoACgAKAAoACgAKAAkACQAJAAkACQAJAAkACQAJAAkACQAJAAkACQAJ
AAkABwAHAAcABgAIAAgABwAGAAgACQAJAAoACAAHAAcABwAJAAkACQAJAAgACAAIAAgA
BwAHAAcABwAHAAcABwAIAAgABgAGAAcABwAGAAYABwAIAAgABwAHAAcABwAHAAgACAAH
AAYABgAHAAcABwAHAAcABgAGAAYACQAGAAYABgAGAAYACAAIAAgACAAIAAgACAAIAAYA
BgAGAAYABwAIAAkADAAMAA0ADgAOABAAEQASABMAFAAUABQAFAASABEAEAANAAsACQAI
AAYAAwADAAMAAwAGAAYABgAHAAcABwAHAAcABwAHAAcACAAKAAoACwALAAoACgAKAAoA
CgAKAAoACgAKAAoACgAKAAoACgAKAAoADAAMAAwADAAKAAoACgAKAAoACgAKAAoADAAM
AAsACwANABAAFAAWABkAGQAZABsAHgAhAB8AFwAHAPX/4f/P/73/rP+f/5//o/+l/6r/
tf/A/8v/1//h/+b/7//2//v///8DAAUABgAIAAkACgALAAwADAAMAAwADAANAA0ADQAN
AA0ADgAOAA4ADgAOAA4ADgAOAA8ADwAPAA4ADgAQABAAEQARAA8ADwAPABAAEAAQABAA
EAAQABAAEAAQAA4ADgAOAA4AEAAQABAAEAAOAA4ADgAOABAAEAAPAA8ADwAPAA8ADwAN
AA0ADAAMAA4ADgAOAA4ADAAMAAwACwALAAsACwALAAsACwALAAoACgAKAAkACAAJAAkA
CgAKAAgABgAGAAYABgAGAAQABAAEAAQABAAEAAIAAgAAAAAAAgACAAIAAgAAAAAA////
/wAAAAAAAAAA/v/+/wAAAQACAAIAAwADAAYABwAIAAkACAAIAAgACQAJAAgACAAKAAoA
CgALAAsACQAJAAgACAAKAAoACgAKAAgACAAJAAkACAAIAAgACAAIAAgACAAIAAYABgAG
AAYABgAGAAYABgAFAAUABQAFAAcABwAHAAcABwAHAAcACAAIAAgACAAIAAoACgAKAAoA
CAAIAAgACAAKAAkACQAKAAoACgAKAAoACAAIAAgACAAIAAkACgALAAkACQAJAAkACQAJ
AAkACQAJAAkACQAJAAcABwAHAAYABwAIAAgACAAHAAcABgAGAAgABwAHAAcABQAFAAUA
BQAEAAQABAAEAAUABQAFAAUAAwADAAMABAAGAAQABAAFAAUABAAEAAUABQAEAAIAAQAC
AAMABAAGAAQAAwACAAIAAwADAAMAAwAFAAQABAAEAAMABQAFAAUABAAEAAQABAAEAAQA
BAAEAAQABAAEAAQABAAEAAQABAAEAAQABAAEAAYACAAJAAoACgAIAAkACgALAA4ADgAO
AA4ADAALAAoABwAFAAMAAgAAAP3//f/9//3//v/+//7///8BAAEAAQABAAAA///+//7/
/v/+//////8CAAIAAgACAAIAAgACAAIABAAEAAQABAACAAIAAgACAAIAAgACAAIABAAE
AAQABAACAAIAAgACAAQABAAFAAcACQAKAAwADAAPABMAEwAVABYAGwAZABMABQDz/93/
yf+7/6r/m/+V/5n/m/+e/6n/tP+//83/2f/g/+n/8P/z//f/+//9/wAAAgADAAQABQAG
AAYABgAGAAYABwAHAAkACQAJAAoACAAIAAgACAAIAAgACAAJAAkACQAIAAgABgAGAAcA
BwAJAAkACQAKAAgACAAIAAgACgAKAAoACgAKAAoACgAKAAoACgAKAAoACgAKAAoACgAI
AAgABwAHAAkACQAJAAkACQAJAAgACAAGAAYABgAGAAgACAAIAAcABQAFAAUABQAHAAcA
BwAGAAYABgAFAAQAAwADAAQABAAGAAQABAAEAAIAAgAAAAAAAgACAAIAAgAAAAAA/v/+
//7//v/+//7//v/+//3//f/6//r/+v/6//r/+v/8//3//v/+///////+////AAABAAIA
AgACAAMAAwACAAIABAACAAIAAwADAAMAAwACAAIAAgACAAIAAgACAAIAAwADAAIAAgAC
AAIAAgACAAIAAgACAAIAAgACAAIAAgACAAIAAwADAAMAAwABAAEAAQABAAMAAwADAAQA
AgACAAIAAgACAAIAAgACAAIAAgACAAIAAgABAAEAAgACAAIAAgACAAIAAgACAAIA////
//////8BAAEAAQABAAEAAQABAAEAAQABAAEAAQABAAEAAQAAAAAAAAD///7/AAABAAEA
AgAAAP//////////////////AAAAAAAAAAABAAEAAQABAAEAAQABAAIAAAD+//7///8B
AAAAAAABAAAAAgACAAEAAAD///7/AAAAAAAAAAD+//7//v/+/wAAAAAAAAAA/v/+//7/
AAAAAAEAAgACAAQABQAGAAcABgAGAAYABgAFAAUABQADAAEA///+//z/9//3//f/9//6
//r/+v/7//v/+//7//v/+//7//v//P/8//z//f/9//7//v/+//7//v/+//7//v/+//7/
/v/+//7//v/+//7/AAAAAAAAAAD+//7//v/+/wAAAAAAAAAAAAD+/////////wIABgAI
AAkACwALAAsACgANAA8ADQADAPP/4f/N/73/rv+f/5v/n/+l/6r/sf+2/73/x//P/9b/
3f/i/+v/8f/3//n/+v/8//3//v///wAAAAAAAAAAAAABAAEAAQABAAEAAgACAAIAAgAC
AAIAAgACAAMAAQABAAAAAAACAAIAAwADAAEAAQABAAIAAgACAAIAAgACAAIAAgACAAAA
AAAAAAAAAgACAAIAAgAAAAAAAAAAAAIAAgABAAEA///////////9//3//P/8//7//v/+
//7//v/+//7//f/9//3//f/9//3//f/9//z//P/8//v/+v/5//n/+v/6//j/9v/2//b/
9v/2//T/9P/0//T/9P/0//T/9P/y//L/8v/y//L/8v/w//D/7//v//D/8P/w//D/8P/w
//L/8//0//T/9f/1//b/9//4//n/+v/6//r/+//9//z//P/+//7//v///////f/9//z/
/P/+//7//v/+//z//P/9//3//v/+//7//v/+//7//v/+//7//v/+//7/AAAAAAAAAAD/
////////////////////////////AAAAAAAAAAAAAAIAAgACAAIAAQAAAP///v8AAP//
//8AAAAAAAAAAAAAAAAAAAAAAAABAAEAAQABAP//////////AQABAAEAAQD/////////
//////////7/AAAAAP///v/+//////8AAAAA///////////////////+//7//v/+////
/////////f/9//3//v/+//z//P/9/////v/+////AAAAAP////8BAAEAAQACAAAA///+
//7////////////9//z//P/8//3///8BAP///v8AAAAAAAAAAP7//v/+//7//v/+//7/
/v/+//7//v/+//7//v/+/wAABAAFAAYABgAEAAUABgAHAAoACgAKAAoABwAFAAMA////
//3//P/6//f/9//3//f/+P/4//j/+f/7//v/+//7//v/+//7//z//P/8//3//f/+//7/
/v/+//z//P/8//z//v/+//7//v/+//7//v/+//z//P/8//z//v/+//7//v/8//z//P/8
//z//v//////AQAEAAQABAAHAAkABwAHAAwADwALAAMA8//j/9H/v/+x/6T/n/+f/6X/
qf+s/6//tP+9/8f/z//W/93/4v/n/+v/7//z//b/+P/5//r/+//8//z//P/8//z//f/9
//3//f/9//7//P/8//z//P/+//7//v////3//f/8//z//P/8//3//f////////8AAP7/
/v/+//7//v/+//7//v/+//7//v/+//7//v/+//7//v/+//7//v/8//z/+//7//3//f/9
//3//f/9//z//P/6//r/+v/6//z//P/8//v/+//7//v/+//7//v/+//6//r/+v/5//j/
9//3//j/+P/6//j/+P/4//r/+v/4//j/+v/6//r/+v/8//z/+v/6//r/+v/6//r/+v/6
//n/+f/2//b/9v/2//f/+P/7//3//P/8//3//f/+////AAABAAQABAAEAAUAAwACAAIA
BAAGAAYABwAHAAcABwAGAAYABgAGAAYABgAIAAgACQAJAAYABgAGAAYABgAGAAYABgAG
AAYABgAGAAYABgAGAAYACQAJAAkACQAHAAcABwAHAAkACQAJAAoACAAIAAgACAAIAAgA
CAAIAAgACAAIAAgABgAFAAUABgAIAAgACAAIAAgACAAIAAgACQAJAAkACQAJAAkACQAJ
AAcABwAHAAcACQAJAAkACQAHAAcABwAGAAgACAAHAAYABgAHAAcACAAGAAUABQAFAAcA
BwAHAAcABgAGAAYABgAHAAcABwAHAAcABwAHAAgABgAEAAQABQAHAAYABgAHAAYABgAF
AAUABwAHAAcACAAIAAcABgAGAAUABQAFAAUABwAGAAYABgAFAAUABQAFAAUABgAGAAYA
BgAGAAYABgAGAAYABgAGAAYABgAIAAgACAAIAAYABgAGAAgADAANAA4ADgAMAA0ADgAP
ABAAEAAQABAADgANAAwACQAFAAMAAgAAAP//////////AgACAAIAAwADAAMAAwADAAUA
BQAFAAYABAAEAAUABQAGAAYABgAGAAYABgAGAAYABAAEAAQABAAGAAYABgAGAAQABAAE
AAQABgAGAAYABgAEAAQABAAEAAQABAAFAAcACQAOABAAEAARABMAEQATABgAGwAXAAsA
+//l/9H/wf+v/57/mf+b/5//o/+o/7P/vP/F/9H/2f/g/+f/8P/1//n/+//9//7/AAAB
AAIAAwAEAAQABAAEAAQABQAFAAUABQAFAAYABgAGAAYABgAGAAYABgAHAAcABwAGAAYA
CAAIAAkACQAJAAkACQAKAAoACgAKAAoACAAIAAgACAAKAAoACgAKAAgACAAIAAgACAAI
AAgACAAKAAoACQAJAAcABwAHAAcACQAJAAgACAAGAAYABgAGAAYABgAGAAUABQAFAAUA
BQADAAMAAwACAAMABAAEAAQAAQABAAIAAgACAAAAAAAAAAIAAgAAAAAA/v/+//7//v8A
AAAA/v/+//z//P/8//z//P/8//v/+//8//z//P/8//r/+v/8//3/AAAAAAEAAQAAAAEA
AgADAAQABAAEAAUABQAEAAQABgAGAAYABwAHAAcABwAGAAYABgAGAAYABgAGAAYABwAH
AAgACAAIAAgABgAGAAYABgAIAAgACAAIAAYABgAGAAYABwAHAAcABwAHAAcABwAHAAUA
BQAFAAYACAAIAAgACAAIAAgACAAIAAgACAAIAAgACAAHAAcACAAGAAYABgAGAAgACAAI
AAgABQAFAAUABQAHAAcABwAHAAkACQAJAAkABwAHAAcABwAHAAcABwAGAAYABgAFAAQA
BgAHAAcACAAIAAcABwAHAAUABQAFAAUABgAGAAYABgAFAAUABQAFAAUABQAFAAYABgAE
AAQABQADAAIAAgADAAYABgAFAAUABQAFAAUABgAGAAUABAAEAAUABQAFAAUABwAGAAYA
BgAHAAcABwAHAAUABQAFAAUABgAGAAYABgAGAAYABAAEAAQABAAGAAYABgAGAAYABgAG
AAYABgAGAAYACAAKAAsADAAMAAoACwAMAA0ADgAOAA4ADgAOAA0ADAAJAAUAAwACAAAA
/f/9//3//f8AAAAAAAABAAMAAwADAAMAAwADAAMABAAEAAQABQAFAAYABgAGAAYABgAG
AAYABgAGAAYABgAGAAYABgAGAAYABAAEAAQABAAGAAYABgAGAAYABgAGAAYABgAEAAUA
BwAJAAwADgAOABEAEwATABMAGAAdAB0AFQAFAPP/3f/H/7f/pP+X/5P/l/+Z/57/p/+y
/73/y//X/97/5//u//P/+f/9//3//v8AAAEAAgAFAAYABgAGAAYABgAHAAcABwAHAAcA
CAAIAAgACAAIAAgACAAIAAkACQAJAAgACAAGAAYABwAHAAcABwAHAAgACgAKAAoACgAK
AAoACgAKAAoACgAKAAoACgAKAAoACgAKAAoACgAKAAoACgAJAAkACQAJAAkACQAJAAkA
CAAIAAgACAAIAAgACAAIAAgABwAHAAcABwAHAAcABwAHAAYACAAIAAcABgADAAMABAAE
AAQAAgACAAIAAgACAAAAAAAAAAAAAAAAAAAAAAD+//7//v/+//7//v/+//7//f/9//z/
/P/8//z//P/8//7///8AAAAAAQABAAAAAQACAAMABgAGAAYABwAHAAYABgAIAAgACAAJ
AAkACQAJAAgACAAIAAgACAAIAAgACAAJAAkACAAIAAgACAAIAAgACAAIAAgACAAIAAgA
BgAGAAYABgAJAAkACQAJAAkACQAJAAkABwAHAAcACAAKAAoACgAKAAgACAAIAAgACgAK
AAoACgAKAAkACQAKAAoACgAKAAoACgAKAAoACgAJAAkACQAJAAkACQAJAAkABwAHAAcA
BwAHAAcABwAHAAcABwAHAAYABgAGAAUABAAEAAUABQAGAAYABQAFAAUABQAFAAUABQAE
AAQABAAEAAMAAwADAAMABQAFAAUABgAGAAQABAAFAAUABAAEAAUABgAGAAUABQADAAMA
AwAEAAYABQAEAAQABQAFAAUABQAFAAQABAAEAAUABQAFAAUAAwADAAMAAwAEAAYABgAE
AAQABAAEAAQABAAEAAQABAAEAAQABAAEAAQABAAEAAYABgAGAAgACAAJAAoACgAIAAkA
CgALAA0ADgAPABAADAALAAoABwAFAAMAAgAAAP3//f/9//3//v/+//7///8DAAMAAwAD
AAEAAQABAAIAAgACAAMAAwAEAAQABAAEAAQABAAEAAQABgAGAAYABgAEAAQABAAEAAQA
BAAEAAQABAAEAAQABAAEAAQABAAEAAYABgAHAAcABwAKAAoADAAPABMAEQATABYAFwAV
AA0A/f/r/9f/x/+3/6j/n/+f/6P/p/+q/7P/vP/F/9H/2f/g/+X/7P/x//f/+f/9/wAA
AgADAAQAAwAEAAQABAAGAAYABwAHAAcABwAHAAgABgAGAAYABgAIAAgACAAJAAcABwAG
AAYABgAGAAcABwAJAAkACQAKAAgACAAIAAgACgAKAAoACgAIAAgACAAIAAgACAAIAAgA
CgAKAAoACgAIAAgABwAHAAkACQAJAAkABwAHAAYABgAGAAYABgAGAAYABgAGAAUABQAF
AAUABQAFAAUABQAEAAQABAADAAIAAQABAAIAAgAEAAIAAgACAAEAAAD9//z//v/+//7/
/v/+//7//P/8//z//P/8//z//P/8//v/+//6//r/+v/6//r/+v/8//3//v/+//////8A
AAEAAgADAAQABAAEAAUAAwACAAIABAAGAAYABwAHAAUABQAEAAQABgAGAAYABgAIAAgA
CQAJAAYABgAGAAYACAAIAAgACAAGAAYABgAGAAYABgAGAAYABwAHAAcABwAHAAcABwAH
AAkACQAJAAoACQAIAAcABgAGAAYABgAGAAgACAAIAAgABgAFAAUABgAIAAgACAAIAAgA
CAAIAAgABQAFAAUABQAHAAcABwAHAAUABQAFAAUABwAHAAcABwAHAAcABwAGAAQABAAD
AAIAAwAFAAYACAAHAAUABAADAAUABQAFAAUABAAEAAQABAAFAAUABQAFAAUABQAFAAYA
BgAEAAQABQAFAAQABAAFAAYABgAFAAUABQAFAAUABgAGAAUABAAEAAMAAwADAAMABQAE
AAQABAAHAAYABAAEAAQABAAGAAYABgAGAAYABgAGAAYABAAEAAQABAAEAAQABAAGAAoA
CwAMAAwADAANAA4ADwAOAA4ADgAOAAwACwAKAAcABQADAAIAAAD9//3//f/9/wAAAAAA
AAEAAwADAAMAAwADAAMAAwAEAAQABAAFAAUABgAGAAYABgAEAAQABAAEAAYABgAGAAYA
BgAGAAYABgAIAAgACAAIAAYABgAGAAYABgAGAAYABgAGAAYABwAJAAkADgAOABAAEwAV
ABMAEwAUABcAFQALAP//7//b/8n/u/+u/6X/p/+t/7P/uP+7/8T/y//V/93/4P/n/+7/
8//5//3/AQAAAAIAAwAEAAUABgAGAAYACAAIAAkACQAHAAcABwAIAAgACAAIAAgACgAK
AAoACwAJAAkACAAIAAoACgALAAsACQAJAAkACgAKAAoACgAKAAwADAAMAAwADAAMAAwA
DAAMAAwADAAMAAoACgAKAAoACgAKAAkACQALAAsACwALAAoACQAHAAYACAAIAAgACAAI
AAgACAAHAAcABwAHAAcABwAHAAcABgAGAAYABQAEAAUABQAGAAYABAACAAIAAgAEAAQA
AgACAAAAAAAAAAAAAAAAAP7//v8AAAAAAAAAAP///v/8//v/+//8//3//v/+//7/AAAB
AAIAAgADAAMABAAFAAYABwAIAAgACAAJAAsACgAKAAwADAAMAA0ADQALAAsACgAKAAwA
DAAMAAwACgAKAAsACwAMAAwADAAMAAwADAAMAAwADAAMAAwADAAOAA4ADgAOAA0ADQAN
AA0ADQANAA0ADQAPAA8ADwAQAA4ADgAOAA4AEAAQABAAEAAOAA4ADgAOAA4ADQANAA4A
EAAQABAAEAAOAA4ADgAOAA8ADwAPAA8ADQANAA0ADQAPAA8ADwAPAA8ADwAPAA8ADQAN
AA0ADAANAA4ADgAOAA4ADwAPABAADgANAA0ADQAPAA8ADwAPAA4ADgAOAA4ADwAPAA8A
DwANAA0ADQAOABAADgAOAA8AEQAQABAAEQAQABAADwAPABEAEQARABIAEgARABAAEAAR
ABEAEQARABEAEAAQABAAEQARABEAEQARABEAEQARABAAEAAQABAAEAAPAA8ADwARABEA
EgASABMAEwATABMAFQAWABoAGwAZABcAFwAYABwAGgAZABkAFwAVABMAEgANAAwACwAL
AAwACwALAAsADQANAAwADAAOAA4ADgAQABAAEAAQAA4ADgAOAA4AEAAQABAAEAAQABAA
EAAQABIAEgASABIAEgASABIAEgAQABAAEAAQABIAEgASABIAEgASABIAEgASABIAEgAS
ABQAFgAYABoAHQAeAB8AIAAiACIAIgAiABIABAD2/+j/2P/K/7z/rv+y/7T/tv+4/73/
wv/H/w==
         </WaveFormData>
      </LeadData>
      <LeadData>
         <LeadByteCountTotal>10000</LeadByteCountTotal>
         <LeadTimeOffset>0</LeadTimeOffset>
         <LeadSampleCountTotal>5000</LeadSampleCountTotal>
         <LeadAmplitudeUnitsPerBit>4.88</LeadAmplitudeUnitsPerBit>
         <LeadAmplitudeUnits>��V</LeadAmplitudeUnits>
         <LeadHighLimit>2147483647</LeadHighLimit>
         <LeadLowLimit>268435456</LeadLowLimit>
         <LeadID>V2</LeadID>
         <LeadOffsetFirstSample>0</LeadOffsetFirstSample>
         <FirstSampleBaseline>0</FirstSampleBaseline>
         <LeadSampleSize>2</LeadSampleSize>
         <LeadOff>FALSE</LeadOff>
         <BaselineSway>FALSE</BaselineSway>
         <ExcessiveACNoise>FALSE</ExcessiveACNoise>
         <MuscleNoise>FALSE</MuscleNoise>
         <LeadDataCRC32>50964112</LeadDataCRC32>
         <WaveFormData>
wv/C/8L/wv+0/6j/nP+Q/6D/sP/A/9D/1v/c/+L/6P/p/+r/6//s/+//8P/x//L/9P/0
//T/9P/0//T/9P/0//b/9v/2//b/+P/4//j/+P/4//j/+P/4//r/+v/6//r/+P/4//j/
+P/5//r/+//8//z//P/8//z//P/8//z//P/+//7//v/+//7//v/+//7///8AAAEAAgAE
AAQABAAEAAYABgAGAAYACQAKAAsADAAOAA4ADgAOABEAEgATABQAFwAYABkAGgAcAB4A
IAAiACUAKAArAC4AMQAyADMANAA2ADgAOgA8AD0APgA/AEAAQgBCAEIAQgBCAEIAQgBC
AEEAQAA/AD4AOwA6ADkAOAA0ADIAMAAuACoAKAAmACQAIgAgAB4AHAAYABYAFAASAA8A
DgANAAwACQAIAAcABgADAAIAAQAAAP7//v/+//7//P/8//z//P/8//z//P/8//z//P/8
//z//P/8//z//P/+//7//v/+//z//P/8//z//v/+//7//v/+//7//v/+//7//v/+//7/
AAAAAAAAAAAAAAAAAAAAAAIAAgACAAIAAAAAAAAAAAAAAAAAAAAAAAIAAgACAAIAAgAC
AAIAAgACAAIAAgACAAAAAAAAAAAAAAAAAAAAAAAAAAAAAAAAAP7//v/+//7//v/+//7/
/v/9//z/+//6//j/+P/4//j/+P/4//j/+P/2//b/9v/2//b/9v/2//b/9v/2//b/9v/0
//T/9P/0//b/9v/2//b/9P/0//T/9P/0//T/9P/0//T/9P/0//T/9P/0//T/9P/0//T/
9P/0//L/8v/y//L/8v/y//L/8v/y//L/8v/y//L/8f/x//H/8//z//P/8//x//H/8f/x
//P/8//z//P/9P/1//X/9P/2//j/+f/6//7/AAABAAEAAAABAAIAAgADAAQABQAGAAQA
AgACAAEA/v/+//z//v8BAAEAAAD///z/+//4//j/+P/2//X/9v/0//L/7//u/+3/7P/s
/+3/7v/u/+3/7f/r/+r/6v/q/+z/7P/s/+z/7P/s/+z/7P/r/+v/6//r/+z/7P/t/+3/
6//p/+z/8v/9/wsAFwAjADoAZACXALYAtACcAHsAYgBdAGIAVQAvAPX/uv+T/4D/ef97
/4T/lf+t/8X/0//b/+D/4f/k/+f/6f/q/+z/7P/t/+7/7v/s/+z/7v/v//L/8v/y//L/
8P/w//D/8f/z//T/9P/0//P/8//z//P/9f/1//X/9f/2//b/9v/2//f/9//3//f/+f/5
//n/+v/4//j/+P/4//n/+f/5//v//f/9//3//f/7//z//P/8//3///8AAAAAAgADAAMA
AwACAAQABQAGAAkACgALAAwADAANAA4ADwATABYAGAAYABkAHAAfACEAIwAlACgAKQAu
ADAAMgA1ADUANwA3ADgAOwA8AD0APQA7AD0APQA8AD4APgA9ADwAOwA6ADcANQAzAC8A
LAApACgAJQAjACEAHAAaABgAFQATABEADwANAAsACwAIAAgABQAEAAMAAgACAAEAAAD/
//7//v/9//z/+//7//v/+//7//r/+f/5//n/+f/5//n/+P/4//n/+f/3//f/+P/4//r/
+v/6//r/+v/6//r/+v/6//r/+v/7//r/+v/5//n/+//8//z//P/8//z//f/9//3//P/8
//3//f/8//z//f8AAAAAAQABAP//////////AQABAAIAAgACAAIAAgACAAAAAAAAAAAA
AAAAAAEAAQABAP///v/+//7//v/+//////////7//f/8//z//P/7//3//f/8//z//P/8
//v/+//7//v/+//7//v/+v/5//n/+f/4//j/+P/5//n/+P/4//j/+P/4//j/+P/4//j/
9//5//j/+P/4//f/9v/1//T/9v/2//b/9v/2//b/9f/1//T/9P/0//T/9f/1//X/9f/1
//P/8//1//b/9P/0//T/9P/0//P/8//z//X/9f/1//X/9f/1//X/9f/1//X/9f/1//f/
+f/6//r/+v/8//3//v8AAAIAAwADAAQABQAGAAYABAAEAAQABAAEAAIAAgABAP7//v/8
//7/AAABAAEAAQAAAP///P/8//n/9v/0//T/9f/0//L/8v/v/+7/7v/v//D/8P/v/+//
7//u/+7/7v/u/+7/7v/u//D/8P/w//D/7f/t/+3/7f/w//D/8f/z//P/8f/w//j/BQAP
ABsAJwBAAG4AowDIAMYAqAB/AGIAXQBeAEsAHwDj/6r/g/90/2//df+C/5X/rf+//8//
2f/i/+X/6P/p/+v/7P/u//L/8//0//T/8v/y//T/9f/2//b/9v/2//b/9v/2//f/+f/6
//r/+v/7//v/+//7//n/+f/5//n//P/8//z//P/7//v/+//7//v/+//7//z//v/+//7/
/v/9//3//f///wEAAQABAAEAAQACAAIAAgADAAUABgAGAAYABwAHAAcACAAKAAsADAAN
AA4ADwAQABIAEwAUABUAFwAaABwAHAAfACIAJQAnACcAKQAsAC0AMgA0ADYAOQA7AD0A
PQA+AD8AQABBAEEAQQBDAEMAQgBAAEAAPwA+AD8APgA7ADkANwAzADAALQAoACUAIwAh
ACAAHgAcABkAFwAVABMAEQARABEADgAOAAsACgAJAAgACAAHAAYABQAEAAQAAwACAAEA
AQABAAEAAwACAAEAAQD//////////wAAAAABAAEA/////wAAAAD+//7//v/+/wAAAAAA
AAAAAAAAAAAAAQACAAIAAQABAP//AAAAAAAAAgACAAMAAwADAAIAAgADAAMAAgACAAMA
BAAEAAUABQAFAAUABQAFAAUABQAGAAYABgAGAAYABgAEAAQABAAEAAQABAAFAAUABwAF
AAQABAACAAIAAgADAAMAAwACAAEAAAAAAAAA///9//3//P/8//z//P/7//v/+//7//v/
+//7//r/+f/5//f/9v/2//b/9//3//b/9v/4//j/+P/4//b/9v/2//X/9//2//b/9v/2
//b/9v/2//b/9v/2//j/9v/2//b/9v/0//P/8//z//X/9f/1//X/8//z//P/8//1//X/
9f/1//f/+f/6//r/+P/6//v//P/+/wAAAQABAAAAAQACAAIAAgACAAIAAgACAAAAAAD/
/wAAAAD+/wAAAQABAAAA///+//3/+v/6//f/9P/y//L/8f/w/+7/7v/t/+z/7P/t/+7/
7v/t/+3/7f/s/+z/7P/s/+z/7P/s/+z/7P/s/+z/6//r/+v/6//s/+7/7//t/+3/7f/w
//j/BQAPABkAJQBAAHIApwDKAMgApgB5AFwAVQBUADsACwDP/5j/df9o/2n/cf98/5P/
q/+9/8v/1//e/+P/5P/n/+n/6v/s/+7/7//w//D/8P/w//L/8//0//T/9P/0//T/9P/0
//X/9//4//j/+P/3//f/9//3//f/9//3//f/+P/4//j/+P/5//n/+f/5//n/+f/5//r/
+v/6//r/+v/5//n/+f/7//3//f/9//3//f/+//7//v/9////AAAAAAAAAQABAAEAAgAE
AAUABgAJAAoACwAMAA4ADwAQABEAEwAWABgAGAAZABwAHwAhACMAJQAoACkALgAwADIA
NQA1ADcANwA4ADkAOgA7ADsAOwA9AD0APAA6ADoAOQA4ADcANgAzADEALwArACgAJQAk
ACEAHwAdABgAFgAUABEADwANAAsACQAJAAkABgAGAAMAAgABAAAAAAD///7//f/+//7/
/f/8//v/+//7//v/+//6//n/+f/5//n/+f/5//j/+P/5//n/9//3//j/+P/4//j/+P/4
//r/+v/6//r/+P/4//j/+f/6//r/+f/5//v//P/8//z/+v/6//v/+//9//z//P/9//3/
/P/8//3//v/+//////////////////3//f/+//7/AAAAAAAAAAAAAAAAAAAAAAAAAAAB
AAEAAQD///7//v/+//7//v////3//f/8//v/+v/6//r/+f/7//v/+v/6//r/+v/5//n/
9//3//f/9//5//j/9//3//f/9v/2//b/9//3//b/9v/0//T/9P/0//T/9P/0//P/9f/0
//T/9P/y//L/8v/y//T/9P/0//T/9P/0//T/9P/0//T/9P/z//P/8//z//P/8//z//H/
8f/x//H/8//z//P/8//1//f/+P/4//r//P/9//7//v8AAAEAAQAEAAUABgAGAAIAAgAC
AAIAAgAAAAAA//8AAAAA/v8AAAEAAQAAAP///P/7//j/+P/5//b/9P/0//H/8P/u/+7/
7//u/+7/7//u/+7/7f/t/+3/7P/s/+z/7v/u/+7/7v/s/+z/7P/s/+3/7f/t/+3/7v/u
/+3/7f/r/+v/7v/4/wUAEQAbACcAQABqAJ8AugCwAJgAewBiAF8AYgBTACsA8f+2/5H/
gv97/3//iP+Z/7H/x//T/93/4v/j/+b/6f/r/+z/7v/u/+//8P/w//D/8P/y//P/8v/y
//L/8v/0//T/9P/1//X/9v/2//b/9//3//f/9//5//n/+f/5//r/+v/6//r/+//7//v/
+//9//3//f/+//z//P/8//z//f/9//3////9//3//f/9////AAAAAAAAAQADAAQABAAC
AAMAAwADAAQABgAHAAgACQAKAAsADAAOAA8AEAARABMAFgAYABgAGQAcAB8AIQAlACcA
KgArAC4AMAAyADUANwA5ADkAOgA7ADwAPQA9ADsAPQA9ADwAPgA+AD0APAA7ADoANwA1
ADMALwAsACkAJgAjACEAHwAaABgAFgATABMAEQAPAA0ACQAJAAYABgAFAAQAAwACAAAA
///+//3/+v/6//n/+P/5//n/+f/5//f/9v/1//X/9f/1//X/9f/2//b/9//3//b/9f/1
//T/9v/2//b/9v/0//T/9P/0//b/9v/2//f/9v/2//X/9f/1//b/9v/2//j/+P/5//n/
+//6//r/+//7//r/+v/7//z//P/9//3/+//7//v/+//9//3//v/+//z//P/8//z//P/8
//z//P/8//z//f/9//v/+f/4//j/+v/6//r/+//6//n/9//1//b/9v/2//X/9f/1//T/
9P/y//L/8f/x//P/8//z//P/8f/w/+//7//x//D/8P/w//H/8f/w//D/7//u/+3/7P/t
/+7/7//v/+//7v/u/+7/7v/u/+7/7v/u/+7/7v/u/+7/7v/t/+3/7v/u/+7/7v/u/+7/
7f/t/+3/7f/t/+3/7f/t/+3/7f/t/+3/7f/t/+3/7//x//L/8v/y//T/9f/2//j/+v/7
//v//P/9//7//v/8//z//P/8//z/+v/6//n/+P/4//b/+P/5//n/+P/3//T/8//w//D/
8f/u/+z/7P/t/+z/6v/q/+n/6P/o/+n/6v/q/+n/6f/p/+j/6P/o/+b/5v/m/+b/5v/m
/+b/5v/l/+X/5f/l/+b/6P/n/+n/6f/n/+b/7P/5/wcAEwAdADIAWACLALAAsACaAHsA
YABZAF4AVQA1AP3/wP+V/4D/d/93/4D/kf+p/8H/z//X/97/3//i/+X/5//o/+r/6v/r
/+z/7P/s/+z/7v/v//D/8P/w//D/7v/u/+7/7//x//L/8v/y//H/8f/x//H/8//z//P/
8//0//T/9P/0//X/9f/1//X/9f/1//X/9v/2//b/9v/2//X/9f/1//f/+f/5//n/+f/5
//r/+v/6//v//f/+//7//v////////8AAAIAAwAEAAUABgAHAAgACgALAAwADQAPABIA
FAAUABcAGgAdAB8AIQAjACYAJwAsAC4AMAAzADUANwA3ADgAOwA8AD0APQA9AD8APwA+
ADwAPAA7ADoAOgA6ADgANwAzAC8ALAApACgAJQAjACEAHgAcABoAFwAVABMAEQAPAAsA
CwAIAAgABQAEAAMAAgAAAP///v/9//z//P/7//r/9//3//f/9//3//b/9f/1//X/9f/1
//X/9P/0//X/9f/1//X/9v/2//T/9P/0//T/9v/2//b/9v/2//b/9v/3//j/+P/3//f/
9f/2//b/9v/2//b/9//3//n/+P/4//n/9//2//b/9//4//j/+f/5//n/+f/5//n/9//3
//j/+P/6//r/+v/6//j/+P/4//j/+v/6//v/+//7//n/+P/4//j/+P/4//n/+f/5//j/
9//2//b/9v/1//f/9//2//b/9v/2//X/9f/1//X/9f/1//X/9P/z//P/8//y//L/8v/z
//P/8v/y//L/8v/y//L/8v/y//L/8v/x//H/8f/v/+//7//v//H/8f/x//H/8f/x//H/
8f/y//P/8//y//P/9v/4//r/+v/8//3//f/+////AAAAAP//AAABAAIAAgAAAAAA///8
//z/+v/8//v/+//6//n/+P/3//T/9P/0//L/8f/y/+//7v/s/+z/7f/s/+z/7f/s/+z/
6//r/+v/6v/q/+r/6v/q/+r/6v/o/+j/6P/o/+j/6f/q/+v/7P/q/+v/6//r/+n/6v/w
//v/BQAPABcAJgBIAH8AsgDGALoAlQBuAFkAWgBVADMA///E/5H/eP9v/2//eP+H/53/
s//F/9H/3P/h/+T/5f/n/+j/6v/u/+//8P/w//D/8P/y//P/8v/y//L/8v/y//L/8v/z
//P/9P/0//T/8//z//P/8//1//X/9f/1//b/9v/2//b/9//3//f/9//1//X/9f/2//b/
9v/2//b/9//3//f/+f/5//n/+f/5//v//P/8//z/+//9//7//v/+/////////wAAAgAD
AAQABQAGAAcACAAKAAsADAANAA0AEAASABIAFQAYABsAHQAhACMAJgAnACgAKgAsAC8A
MQAzADMANAA3ADgAOQA5ADcAOQA5ADgAOAA4ADcANgA1ADQAMQAvAC0AKQAmACMAIAAd
ABsAGQAWABQAEgAPAA0ACwAJAAcABQAFAAIAAgABAAAA///+//7//f/8//v/+v/6//n/
+P/5//n/+f/5//f/9v/1//X/9//3//f/9//2//b/9//3//f/9//4//j/+P/4//j/+P/4
//j/+P/4//j/+P/4//n/+v/6//n/+f/5//r/+v/6//r/+v/7//v/+f/4//j/+f/7//r/
+v/7//z//P/9//3/+//7//v/+//9//3//v/+//z//P/8//z//v/+//7//v/9//z//P/7
//3/+//6//r/+v/6//r/+//5//n/+P/3//f/+P/5//n/9//3//b/9v/4//j/9//3//f/
9//3//f/9f/0//P/8//1//T/9P/0//X/9f/0//T/9P/0//T/9P/0//T/9P/z//P/8v/y
//L/8v/y//L/8v/y//L/8v/y//D/8P/x//H/8v/y//L/8v/y//D/7//v/+//8f/x//H/
8f/x//H/8f/x//H/8f/x//H/8f/z//T/9P/0//b/9//4//r//P/9//3//P/9//7//v/+
//7//v/+//7//P/8//v/+v/6//j/+v/9//3//P/7//j/9//0//T/9f/y//D/8P/t/+z/
6v/q/+v/6v/q/+v/7P/s/+v/6//p/+j/6P/o/+j/6P/o/+j/6P/o/+j/6P/p/+n/6f/p
/+r/6v/r/+3/6f/p/+z/+P8DAA0AFQAjAEIAcgClAMYAwACcAHMAVgBPAE4AMwD//8P/
jv9t/2L/Zf9t/3r/kf+p/7v/yf/V/9z/3//i/+f/6f/q/+z/7P/t/+7/7v/s/+z/7v/v
//L/8v/y//L/8v/y//L/8//z//T/9P/0//X/9f/1//X/9f/1//X/9f/0//T/9P/0//X/
9f/1//X/9f/1//X/9v/2//b/9v/2//f/9//3//n/+//7//v/+//5//r/+v/6//v//f/+
//7//v////////8AAAIAAwAEAAcACAAJAAoACgALAAwADQARABQAFgAWABkAHAAfACEA
IwAlACgAKQAuADAAMgA1ADUANwA3ADgAOQA6ADsAOwA5ADsAOwA6ADoAOgA5ADgANwA2
ADMAMQAvACsAKAAlACIAHwAdABsAFgAUABIADwAPAA0ACwAJAAcABwAEAAQAAQAAAP//
/v8AAP///v/9//r/+v/5//j/+f/5//n/+f/7//r/+f/5//f/9//3//f/+P/4//n/+f/3
//f/+P/4//j/+P/4//j/+v/6//r/+v/4//j/+P/5//z//P/7//v/+//8//z//P/8//z/
/f/9//3//P/8//3//f/8//z//f/+//7//////////////////////wAAAAAAAAAAAAAA
AAAAAAAAAAAAAAAAAAEAAQABAP///v/+//7//v/+//////////7//f/8//z//P/7//3/
/f/8//z/+v/6//n/+f/5//n/+f/5//v/+v/5//n/9//2//b/9v/3//f/9v/2//T/9P/0
//T/9P/0//T/8//1//T/9P/0//L/8v/y//L/8v/y//L/8v/y//L/8f/x//L/8v/y//L/
8v/y//L/8f/x//H/8f/x//H/8f/x//H/8f/x//H/8f/x//H/8//1//b/9v/2//j/+f/6
//z//v//////AAABAAIAAgD+//7//v/+//7//P/8//v//P/8//r//P/9//3//P/7//r/
+f/2//b/8//w/+7/7v/v/+7/7P/s/+3/7P/s/+3/7f/s/+r/6f/r/+r/6v/q/+j/6P/o
/+j/6v/q/+r/6v/p/+n/6f/p/+r/6v/r/+v/6f/p/+7/+P8FAA8AGQApAEgAfACrALoA
qgCOAG8AYABhAGIASQAXANn/pP+H/3j/df99/4r/n/+3/8f/0//d/+D/4f/k/+X/5//o
/+r/7P/t/+7/7v/s/+z/7v/v//D/8P/w//D/8P/w//D/8f/x//L/8v/y//P/8//z//P/
8//z//P/8//0//T/9P/0//X/9f/1//X/9f/1//X/9v/2//b/9v/2//f/9//3//n/+f/5
//n/+f/5//r/+v/6//v//f/+//7//v////////8AAAIAAwAEAAUABgAHAAgACgALAAwA
DQAPABIAFAAUABcAGgAdAB8AIQAjACYAJwAqACwALgAxADMANQA1ADYANwA4ADkAOQA7
AD0APQA8ADoAOgA5ADgANwA2ADMAMQAvACsAKAAlACIAHwAdABsAGgAYABYAEwAPAA0A
CwAJAAcABwAEAAQAAQAAAP///v/+//3//P/7//r/+v/5//j/9//3//f/9//3//b/9f/1
//X/9f/1//X/9P/0//X/9f/1//X/9v/2//b/9v/2//b/9v/2//b/9v/0//T/9P/1//b/
9v/1//X/9//4//j/+P/4//j/+f/5//f/9v/2//f/+f/4//j/+f/4//j/+f/5//n/+f/5
//n/+f/5//r/+v/6//r/+v/6//r/+v/6//r/+P/4//n/+f/7//n/+P/4//j/+P/4//n/
+f/5//j/9//2//b/9v/1//X/9f/0//T/9P/0//P/8//x//H/8f/x//P/8v/x//H/8f/w
//D/8P/v/+//7v/u//D/8P/w//D/8P/w//D/7//v/+7/7v/u/+7/7v/u/+7/7P/s/+z/
7P/u/+7/7f/t/+z/7P/s/+z/6//s/+z/7P/s/+z/7P/r/+v/6//r/+v/6//r/+n/6f/p
/+n/6//r/+v/6//t/+//8P/w//D/8v/z//T/9v/4//n/+f/8//3//v/+//r/+v/6//r/
+v/4//j/9//2//b/9P/2//f/9//2//X/9P/z//D/8P/v/+z/6v/q/+n/6P/m/+b/5f/k
/+T/5f/m/+b/5f/l/+X/5P/k/+T/4v/i/+L/4v/k/+T/5P/k/+P/4//j/+P/5P/k/+X/
5f/l/+P/4v/o//P/AQALABcALABUAIcAqgCqAJQAdQBaAFUAWgBTADMA/f/A/5f/fv9x
/3P/fP+L/6P/u//J/9H/2P/b/9z/3f/f/+D/4v/k/+X/5v/m/+T/5P/m/+f/6P/o/+j/
6P/q/+r/6v/r/+v/7P/s/+z/6//r/+v/6//r/+v/6//r/+7/7v/u/+7/7f/t/+3/7f/v
/+//7//w//D/8P/w//D/8f/x//H/8//z//P/8//z//P/9P/0//T/8//1//b/9v/4//n/
+f/5//r//P/9//7///8AAAEAAgAEAAUABgAHAAkADAAOAA4ADwASABUAFwAZABsAHgAf
ACIAJAAmACkAKwAtAC0ALgAxADIAMwAzADMANQA1ADQANAA0ADMAMgAyADIAMAAvAC0A
KQAmACMAIAAdABsAGQAYABYAFAARAA0ACwAJAAcABQAFAAIAAgD9//z/+//6//r/+f/4
//f/9v/2//X/9P/x//H/8f/x//H/8P/v/+//7//v/+//7//u/+7/7//v/+//7//w//D/
7v/u/+7/7v/w//D/8P/w//D/8P/w//H/8P/w/+//7//x//L/8v/y//D/8P/x//H/8f/w
//D/8f/x//D/8P/x//L/8v/z//P/8//z//P/8//y//H/8f/w//L/8v/y//L/8v/y//L/
8v/w//D/8f/x//H/7//u/+7/7v/u/+7/7//t/+3/7P/r/+z/7P/s/+v/6//r/+r/6v/q
/+r/6f/p/+f/5//n/+f/6f/o/+f/5//n/+b/5v/m/+X/5f/k/+T/5P/k/+T/5P/k/+T/
5P/j/+P/4v/i/+L/4v/i/+L/4v/i/+L/4v/i/+T/5P/j/+P/4//i/+H/4P/h/+P/4v/i
/+L/4v/i/+L/4f/h/+H/4//j/+P/4//h/+H/4f/h/+H/4f/h/+H/4//l/+b/5v/o/+r/
6//s/+z/7v/v/+//7v/v//D/8P/u/+7/7v/u/+7/7P/s/+v/6v/q/+j/6v/t/+3/7P/r
/+j/5//k/+T/4//g/97/3v/d/9z/2v/a/9n/2P/Y/9n/2v/a/9n/2f/Z/9j/2P/Y/9j/
2P/Y/9j/2P/Y/9j/2P/V/9X/1f/V/9j/2v/b/9n/1//V/9j/4P/v//v/BQAPACgAVgCN
AKwApACIAGcATgBLAEwANwAJAM3/lP9v/2D/Xf9h/2z/gf+Z/63/uf/D/8r/y//O/9H/
0//U/9b/3v/j/+j/7P/z//j///8FAAgACAAIAAgACQAKAAsADQAPABAAEAAQAA8ADwAP
AA8AEQARABEAEQASABIAEgASABMAEwATABMAEwATABMAFAAUABQAFAAUABUAFQAVABcA
GQAZABkAGQAXABgAGAAYABkAGwAcABwAHgAfAB8AHwAeACAAIQAiACUAJgAnACgAKAAp
ACoAKwAvADIANAA0ADUAOAA7AD0AQQBDAEYARwBKAEwATgBRAFEAUwBTAFQAVQBWAFcA
VwBXAFkAWQBYAFgAWABXAFYAVwBWAFMAUQBPAEsASABFAEIAPwA9ADsANgA0ADIALwAv
AC0AKwApACcAJwAkACQAIQAgAB8AHgAeAB0AHAAbABoAGgAZABgAFwAXABcAFwAXABYA
FQAVABUAFQAVABUAFAAUABUAFQATABMAFAAUABQAFAAUABQAFgAWABYAFgAUABQAFAAV
ABYAFgAVABUAFQAWABYAFgAWABYAFwAXABcAFgAWABcAFwAWABYAFwAYABgAGQAZABkA
GQAZABkAFwAXABgAGAAaABoAGgAaABgAGAAYABgAGAAYABkAGQAXABUAFAAUABQAFAAU
ABUAFQAVABQAEwASABIAEgARABEAEQAQABAAEAAQAA8ADwAPAA8ADwAPAA8ADgANAA0A
DQAMAAwADAALAAsACgAKAAwADAAMAAwACgAKAAoACQALAAoACgAKAAgACAAIAAgACAAI
AAgACAAKAAoACQAIAAcABgAIAAcABwAHAAcABwAHAAcABQAFAAUABQAFAAUABQAFAAcA
CQAKAAoACgAMAA0ADgAQABIAEwATABIAEwAUABQAEgASABIAEgASABAAEAAPABAAEAAO
ABAADwAPAA4ADQAMAAsACAAIAAcABAACAAIAAQAAAP7//v////7//v////7//v/9//3/
/f/8//z//P/8//z//P/8//z//P/8//z/+//7//v/+//6//r/+//7//v/+f/+/wYAEwAf
ACcALwBMAHwAsQDUANIAsACFAGgAYQBeAEMAEQDV/6L/f/90/3X/ff+I/53/s//F/9P/
3//o/+v/7v/x//P/9P/2//j/+f/6//r//P/8//7////+//7//v/+//7//v/+//////8A
AAAAAAD//////////wEAAQABAAEAAAAAAAAAAAD//////////////////wAAAAAAAAAA
AAABAAEAAQADAAEAAQABAAEAAwAEAAQABAADAAUABgAGAAgACQAJAAkACgAMAA0ADgAN
AA4ADwAQABQAFQAWABcAGwAeACAAIAAhACQAJwApAC0ALwAyADMANAA2ADgAOwA9AD8A
PwBAAEEAQgBDAEMAQwBFAEUARABGAEYARQBEAEEAQAA9ADsAOQA1ADIALwAsACkAJwAl
ACIAIAAeABsAGwAZABcAFQATABMAEAAQAA8ADgANAAwADAALAAoACQAIAAgABwAGAAcA
BwAHAAcABQAEAAMAAwAFAAUABQAFAAQABAAFAAUABQAFAAYABgAGAAYABgAGAAYABgAG
AAYABgAGAAYABwAKAAoACQAJAAkACgAKAAoACgAKAAsACwALAAoACgALAA0ADAAMAA0A
DAAMAA0ADQANAA0ADQANAA0ADQAOAA4ADAAMAAwADAAOAA4ADgAOAA4ADgAPAA8ADwAN
AAwADAAMAAwADAANAAsACwAKAAkACgAKAAoACQAJAAkACAAIAAgACAAHAAcABwAHAAcA
BwAHAAYABQAFAAcABgAGAAYABwAHAAYABgAEAAQABAAEAAQABAAEAAMAAwACAAIAAgAC
AAIAAgACAAIAAgACAAIAAgACAAEAAQACAAIAAgACAAMAAwADAAMAAwADAAMAAwADAAQA
BAADAAMAAwAEAAQABQAGAAgACQAKAAoADAANABAAEAAQABIAEgASABQAFAASABEAEAAP
AA8ADgAOAA4ADgANAA0ADQAQAAwADAAKAAoACgAKAAgABgAEAAIAAQAAAP///v/8//z/
/P/8//z//P/8//z//P/8//z//P/6//r/+v/6//z//P/8//z/+v/6//r/+v/6//r/+v/6
//3//v///wAACgAUAB4AKABIAGYAhACiAJ4AmgCWAJIAgQByAGMAVAAoAP7/1P+q/6H/
mP+P/w==
         </WaveFormData>
      </LeadData>
      <LeadData>
         <LeadByteCountTotal>10000</LeadByteCountTotal>
         <LeadTimeOffset>0</LeadTimeOffset>
         <LeadSampleCountTotal>5000</LeadSampleCountTotal>
         <LeadAmplitudeUnitsPerBit>4.88</LeadAmplitudeUnitsPerBit>
         <LeadAmplitudeUnits>��V</LeadAmplitudeUnits>
         <LeadHighLimit>2147483647</LeadHighLimit>
         <LeadLowLimit>268435456</LeadLowLimit>
         <LeadID>V3</LeadID>
         <LeadOffsetFirstSample>0</LeadOffsetFirstSample>
         <FirstSampleBaseline>0</FirstSampleBaseline>
         <LeadSampleSize>2</LeadSampleSize>
         <LeadOff>FALSE</LeadOff>
         <BaselineSway>FALSE</BaselineSway>
         <ExcessiveACNoise>FALSE</ExcessiveACNoise>
         <MuscleNoise>FALSE</MuscleNoise>
         <LeadDataCRC32>3533843779</LeadDataCRC32>
         <WaveFormData>
cABwAHAAcABBABQA5/+6/8H/yP/P/9b/3P/g/+T/6P/o/+j/6P/o/+r/6v/q/+r/7P/s
/+z/7P/q/+r/6v/q/+z/7P/s/+z/7v/u/+7/7v/u/+7/7v/u//D/8P/w//D/7v/u/+7/
7v/w//D/8P/w//L/8v/y//L/8v/y//L/8v/0//T/9P/0//L/8v/y//L/9f/2//f/+P/4
//j/+P/4//r/+v/6//r//f/+////AAAAAAAAAAAAAAIABAAGAAgACwAMAA0ADgAQABIA
FAAWABkAHAAfACIAJAAmACgAKgAtADAAMwA2ADcAOAA5ADoAOwA8AD0APgA/AEAAQQBC
AEEAQAA/AD4APAA8ADwAPAA4ADYANAAyAC4ALAAqACgAJAAiACAAHgAbABgAFQASAA8A
DgANAAwACgAIAAYABAADAAIAAQAAAP7//v/+//7//f/8//v/+v/8//z//P/8//v/+v/5
//j/+v/6//r/+v/8//z//P/8//r/+v/6//r//P/8//z//P/7//r/+f/4//r/+v/6//r/
/P/8//z//P/6//r/+v/6//v//P/9//7//P/8//z//P/+//7//v/+/wAAAAAAAAAA/v/+
//7//v8AAAAAAAAAAP7//v/+//7//v/+//7//v/+//7//v/+//3//P/7//r/+//8//3/
/v/9//z/+//6//j/+P/4//j/+P/4//j/+P/3//b/9f/0//b/9v/2//b/9P/0//T/9P/0
//T/9P/0//T/9P/0//T/8v/y//L/8v/0//T/9P/0//L/8v/y//L/8v/y//L/8v/y//L/
8v/y//D/8P/w//D/8v/y//L/8v/w//D/8P/w//D/8P/w//H/8f/x//H/8f/v/+//7//v
//H/8f/y//T/8//z//P/8v/0//X/9v/4//v//v/+//3/+//8//3//f8AAAEABQAGAAUA
AgAAAP/////+//7//v8AAAAA///9//n/9//3//b/+P/2//X/9v/0//L/7//s/+z/6//r
/+z/7P/s/+z/7P/p/+n/6f/p/+r/6//s/+3/6//r/+v/6f/p/+r/6v/q/+v/6//s/+r/
5//j/+P/5//v//n/BgAYACsATwCFALgA3gD8ABEBKQFFAV0BWgEqAdMAcQAkAOz/wv+n
/5//qP+9/83/1//d/+L/4v/k/+b/5//o/+n/5//n/+f/5//o/+n/6v/s/+r/6v/q/+r/
6v/q/+r/6//r/+z/7f/t/+3/7f/t/+3/7v/u/+7/7v/u/+//7//v/+//7//v/+//8f/y
//L/8v/w//H/8f/v//H/8f/y//P/9f/1//X/9f/0//T/9P/0//f/9//4//r/+P/4//j/
+f/7//3//v8AAP//AAABAAIAAwAEAAUABwAMAA0ADwARABIAFAAVABcAGgAdACIAJgAq
ACsALQAwADIANAA1ADUAOAA8AD4AQQBBAEAAPwA/AEEAQQBBAEEAQQBAAD4APAA4ADUA
MgAwAC4ALAAqACgAIwAfABsAGAAYABUAEwASAA4ACwAJAAcABAADAAEAAAABAAEAAAD/
//z/+//6//j/+f/5//n/+f/4//j/+P/2//b/9v/2//b/9v/2//f/9//1//P/8//y//P/
9f/2//j/9//2//X/8//1//X/9f/1//X/9f/1//X/9f/0//T/9P/3//j/+f/5//f/9//3
//f/9//3//f/+P/6//z//P/8//r/+v/6//r//P/9//7//v/9//3//f/9//3//P/8//z/
/v/+///////+//3/+//5//r/+//8//7//P/8//v/+v/7//v/+//7//v/+//7//v/+//5
//j/+P/4//n/+f/5//n/+f/5//f/9v/2//b/9v/2//f/9//3//f/9//2//b/9v/2//b/
9f/1//X/9f/1//X/9P/0//T/9f/1//X/9v/0//L/8v/y//T/9P/1//X/8//z//P/8//x
//H/8v/z//T/8v/y//L/8v/w//D/8P/x//P/8//z//P/8//z//P/8//x//H/8v/0//b/
9//4//j/9v/3//j/+v/9/wAAAAD/////AAABAAEA/////wIAAgAEAAIAAQABAP///v/+
//7/AgACAAEA///9//v/+//6//n/9v/0//T/8//y//D/7v/s/+v/6//s/+7/7v/u/+7/
6//r/+v/6//r/+v/6//r/+3/7f/t/+v/6f/q/+r/6v/t/+3/7v/w/+3/5//l/+n/8f/9
/woAGgAxAFkAkQDKAPIACAEXAScBQQFXAUgBDgG1AFkAEADa/7T/n/+b/6b/uf/L/9X/
3f/i/+T/5v/o/+n/6v/r/+3/7f/t/+3/6//r/+v/7P/u/+7/7v/u/+z/7P/s/+3/7//w
//H/8f/x//H/8f/x//D/8P/w//D/8v/z//P/8//x//H/8f/x//P/9P/0//T/9P/1//X/
8//z//P/9P/1//f/9//3//f/9v/2//b/9v/5//n/+v/8//z//P/8//3/+//9//7/AAAD
AAQABQAGAAcACAAJAAsADgAPABEAEwAVABgAGgAdAB0AHwAjACYAKwAtADAANAA1ADgA
OgA7AD8AQgBDAEUARABEAEQARQBDAEMAQwBDAEQARABDAEIAPgA7ADgANgAxAC4AKwAo
ACYAIwAgAB4AGwAXABQAEgASAA8ADQALAAYABQADAAIAAQABAAAA//8AAP///v/8//v/
+//7//v//P/8//z/+v/6//r/+v/6//r/+v/7//v//f/7//v/+v/5//n/+P/4//r/+v/6
//n/+f/5//n/+f/5//n/+f/5//n/+P/4//j/9//4//n/+f/7//v/+//7//v/+//7//z/
/P/+//7//v/+//7//v/+//7///8AAAAAAQABAAEAAQABAAAAAAAAAAAAAAABAAEAAQAB
AAAA//////////8AAAAAAAD///7/+//7//v/+//9//3//f/9//3/+//6//r/+v/7//v/
+//7//v/+//5//b/9v/2//b/+P/5//n/+f/5//n/+P/4//b/9v/2//X/9//3//f/9//1
//T/9P/0//f/9//3//j/9v/2//b/9v/0//T/9P/1//X/9f/1//X/8//z//P/8//1//X/
9v/4//r/+//8//z/+v/7//z//v///wIAAgABAP//AAABAAEAAwADAAYABgAIAAYABQAF
AAMAAgACAAIABAAEAAMAAQD///3//f/8//n/9v/0//T/9f/0//L/8P/w/+//7//w//D/
8P/w//D/7f/t/+3/7f/t/+3/7f/t/+3/7f/t/+v/6//s/+z/7P/x//H/8v/w/+v/6f/p
/+3/9f8BAA4AHgA1AGEAmwDWAP4AFAEfAS8BSQFZAUYBBAGpAE8ABgDU/7L/nf+X/6b/
u//J/9P/2//i/+b/6P/o/+n/6v/r/+v/6//r/+v/6//r/+v/7P/u/+7/7v/u/+7/7v/u
/+//8f/y//P/8//x//H/8f/x//D/8P/w//D/8v/z//P/8//x//H/8f/x//H/8v/y//L/
8v/z//P/8f/z//P/9P/1//X/9f/1//X/9v/2//b/9v/5//n/+v/8//r/+v/6//v/+//9
//7/AAABAAIAAwAEAAUABgAHAAkADgAPABEAEwATABYAGAAbAB0AHwAjACYALAAtAC8A
MgAzADYAOAA5ADsAPgA/AEEAQABAAEAAQQBBAEEAQQBBAEEAQAA+ADwAOAA1ADIAMAAt
ACoAJwAkACEAHQAZABYAEgAPAA0ADAAKAAcABQADAAAA///9//z//f/9//z/+//6//n/
+P/2//X/9f/1//X/9v/2//b/9P/y//L/8v/y//T/9P/1//X/9f/z//P/8v/y//P/8//0
//T/9P/0//P/8f/x//H/8f/z//P/8//z//P/8v/y//L/8f/y//P/8//1//X/9f/1//P/
8//z//T/9v/4//j/+P/4//j/+P/4//j/+f/6//r/+//7//v/+//7//r/+v/6//r/+v/7
//v/+//7//r/+f/5//n/+f/6//r/+v/5//j/9//3//f/9//5//n/+f/5//f/9f/0//T/
9P/1//X/9f/3//f/9//1//L/8v/y//L/9P/1//X/9f/0//P/8f/w//D/8P/w/+//8P/x
//L/8//x//D/8P/w//H/8f/x//L/8v/w/+7/7v/u/+7/8P/w//D/8f/v/+//7//v/+//
7//v/+//8f/x//L/9P/y//P/9P/0//b/9//4//r/+f/8//z/+//8//7/AAABAP////8C
AAIAAAD+//3//f/+//7///8AAAEAAAD+//v/+//5//n/+P/3//T/8v/y/+//7v/s/+r/
7P/r/+v/7P/q/+r/6v/q/+n/6f/p/+n/6//r/+v/6//p/+n/6f/n/+j/6v/r/+z/6//r
/+r/6v/n/+X/5f/r//P//f8IABgALwBXAI8AwgDoAAQBGQExAU0BYwFYASQBywBrACAA
6v/A/6f/of+q/7//0f/Z/9//5P/m/+b/6P/p/+r/6//p/+n/6f/p/+v/6//r/+z/6v/q
/+r/6v/s/+z/7P/t/+v/7P/t/+3/7f/t/+3/7f/w//D/8P/w/+7/7//v/+//8f/x//H/
8f/x//L/8v/y//L/8//z//H/9f/1//b/9//2//X/9P/z//b/9v/2//b/9//3//j/+v/4
//j/+P/5//v//f/+/wAAAAAAAAAAAAACAAQABgAJAAoACwANAA8AEQAUABYAGQAdAB8A
IwAmACgAKQArAC4AMwA2ADgAOQA5ADwAPQA/AD4APgA+AD8AQABBAEIAQwBCAEAAPQA6
ADkANwA1ADQALwAsACkAJgAjAB8AGwAYABgAFQATABIADwALAAgABQAEAAMAAQAAAP3/
/f/8//v/+P/3//b/9P/0//X/9v/3//f/9v/1//L/9P/0//T/9P/0//T/9f/1//P/8f/x
//D/8v/z//P/9P/y//L/8v/x//P/8//z//P/8//z//P/8//z//L/8v/y//P/9P/1//X/
9f/1//X/9f/3//f/9//4//b/+P/4//j/+P/4//j/+P/6//v//P/8//v/+//7//v//f/8
//z//P/6//r/+//7//n/+f/4//f/+f/5//n/+v/5//j/9v/0//X/9f/1//X/9f/1//X/
9f/1//P/8v/y//L/8//z//P/8f/x//H/7//w//D/8P/w//D/8f/x//H/7//v/+7/7v/w
//D/8P/v/+3/7f/t/+3/7//u/+7/7v/v/+//7//w/+7/7v/w//D/8P/w//D/8P/w/+7/
7v/u/+//7//v/+//7//t/+3/7f/t/+3/7f/u//D/8v/z//T/9P/y//P/9P/2//n//P/8
//v/+//8//3//f/7//v//v/+/wAA/v/9//3/+//6//r/+v/+//7//f/7//n/9//3//b/
9//0//L/8v/z//L/8P/u/+3/6//q/+r/6v/q/+r/6v/p/+n/6f/p/+f/5//n/+f/6f/p
/+n/5//l/+b/5v/m/+n/6f/q/+z/6//l/+H/4//r//X/AgAUACcASQB7ALAA2AD2AAsB
IQFBAV0BYAE4AecAgwAwAPT/xv+p/6H/qP+7/8//2f/f/+L/4v/k/+j/6f/q/+v/6//r
/+v/6//p/+n/6f/q/+z/7P/s/+z/6v/q/+r/6//r/+z/7f/t/+3/7f/t/+3/7v/u/+7/
7v/u/+//7//v/+3/7f/t/+3/7//w//D/8P/w//H/8f/v/+//7//w//H/8//z//P/8//y
//L/8v/y//X/9f/2//j/+P/4//j/+f/3//n/+v/8//3//v///wAAAQACAAMABQAKAAsA
DQAPAA8AEgAUABcAGQAbAB8AIgAoACkAKwAuADEANAA2ADcAOQA8AD0APwBAAEAAQABB
AEEAQQBBAEEAQwBCAEAAPgA8ADkANgA0ADMAMAAtACoAJwAjAB8AHAAYABUAEwASABAA
DQALAAkABgAFAAMAAgABAAEAAAD///z/+//6//j/9f/1//X/9f/4//j/+P/2//T/9P/0
//T/9P/0//X/9f/1//P/8//y//L/8//z//T/9P/0//T/8//z//P/8//z//X/9f/1//X/
9f/0//T/9P/z//T/9f/1//X/9f/1//X/8//z//P/9P/0//b/9v/2//b/9v/2//b/9P/1
//b/9v/5//n/+f/5//f/9v/2//b/9//4//r/+//5//n/+P/3//f/9//3//j/+v/6//n/
+P/1//X/9f/1//f/9//3//f/+f/3//b/9v/0//X/9f/1//X/9f/1//P/8v/y//L/8v/y
//P/8//z//P/8//0//P/8v/x//D/8v/y//L/8//x//H/8f/x//H/8f/x//H/8f/x//L/
9P/z//P/8//y//X/9//5//z//P/+//3/+//9//7//////wEAAQAEAAQAAgAAAP//////
//7//v/+//7//v/9//v/+f/3//f/9v/2//T/8//0//L/8P/t/+r/6//r/+z/7v/t/+z/
6//q/+v/6//r/+v/6//r/+v/6//q/+n/6P/l/+j/6v/r/+z/6//r/+r/6v/p/+f/5f/p
//H/+f8AAAwAHQA5AGsAqgDcAP4AEQEdAS8BRwFOASoB4QCFADQA9v/K/6v/m/+c/63/
wf/N/9n/4v/o/+j/6P/p/+r/6//r/+v/6//r/+3/7f/t/+7/7f/s/+v/6v/r/+z/7f/v
/+3/7v/v/+//7//v/+//7//y//L/8v/y//H/8f/w/+//8f/x//H/8f/v//D/8P/w//D/
8f/x/+//8//z//T/9f/z//P/8//z//T/9P/0//T/9f/1//b/+P/4//j/+P/5//n/+//8
//7//f/+////AAACAAQABgAJAAoACwANAA8ADwASABQAFwAbAB0AIQAkACYAJwApACwA
MQA0ADYANwA3ADoAOwA9AD4APgA+AD8APwA/AD8APwA/AD4APAA6ADgANQAyADAALQAq
ACcAJAAhAB0AGQAWABQAEQAPAA4ACgAHAAUAAwABAAEAAAAAAP3//f/8//v/+v/5//j/
9v/3//f/9//3//f/9v/1//L/8//0//X/9v/0//T/9f/1//f/9f/1//T/9v/3//f/+P/3
//b/9f/z//X/9f/1//X/9f/1//X/9f/1//T/9P/0//X/9v/3//f/9f/1//X/9f/3//f/
9//4//b/+P/4//j/+P/4//j/+P/5//v//f/+//7//f/8//v//f/8//z//P/6//r/+//7
//v/+//6//n/+//7//v//P/7//r/+P/2//j/+f/6//v/+f/5//n/+f/5//f/9v/2//b/
9//3//f/9v/1//T/8f/x//L/8//0//T/9f/1//X/9f/1//T/9P/0//T/9P/z//H/8f/x
//H/8v/y//P/9P/z//P/8//0//D/8P/y//T/9P/0//T/9P/0//H/8P/v/+//8f/x//H/
8f/x//H/8f/x//H/8f/y//T/9P/1//b/9v/2//f/+P/6//v//v/+//3//f/+////////
////AgACAAQAAgABAAEA///+//7//v8CAAIAAQD///v/+f/5//j/9//0//L/8v/x//D/
7v/s/+z/6//r/+z/7P/s/+z/7P/r/+v/6//r/+v/6//r/+v/7f/t/+3/6//p/+r/6v/q
/+v/7f/u/+7/6//l/+X/7f/3////DAAeADkAZQCfANgAAAEUAR8BLwFHAVkBQgH8AJ8A
RwAAAMz/rP+X/5X/pv+7/8f/0//b/+D/4P/k/+j/6f/q/+v/7f/t/+3/7f/r/+v/6//s
/+7/7v/u/+7/7P/s/+z/7f/v//D/8f/x//H/8f/x//H/8P/w//D/8P/y//P/8//z//H/
8f/x//H/8//0//T/9P/0//X/9f/z//X/9f/2//f/+f/5//n/+f/5//j/9//2//n/+f/6
//z//P/8//z//f/7//3//v8AAAMABAAFAAYABwAIAAkACwAQABEAEwAVABcAGgAcAB8A
IQAjACcAKgAvADEANAA4ADoAPAA9AD0AQQBEAEUARwBGAEYARgBHAEcARwBHAEcARwBG
AEQAQgA+ADsAOAA2ADMAMAAtACoAJQAhAB0AGgAWABMAEQAQAA8ADQAMAAsACAAHAAUA
BAADAAMAAgABAAAA///+//z//f/9//3//f/+//7//v/8//r/+v/6//r//P/8//3//f/7
//n/+f/4//j/+f/5//r//P/8//z/+//5//n/+f/5//v/+//7//v/+//6//r/+v/7//z/
/f/9//3//f/9//3/+//7//v//P/+/wAAAAAAAAAAAAAAAAAA/v///wAAAAADAAMAAwAD
AAEAAAAAAAAAAgACAAMAAwADAAMAAgABAAEAAQABAAIAAgACAAEAAAD/////////////
///////////9//z//P/6//v/+//7//3//f/9//v/+P/4//j/+P/6//v/+//7//n/+f/4
//j/+P/4//j/9//5//n/+f/5//f/9v/2//b/9//3//f/+P/4//b/9v/2//b/9P/2//b/
9v/2//T/9P/0//X/9f/1//X/9f/3//f/9//3//X/9f/2//j/+v/7//z//P/6//v//P/+
//3/AAAAAP//AAACAAQABQAEAAMABQAEAAYABAADAAMAAwACAAIAAgACAAIAAQD///7/
/f/+//7/+v/2//P/8v/z//L/8P/u//D/7//v//D/7v/u/+7/7v/v/+//7//v/+3/7f/t
/+3/7//v/+//7f/t/+7/7v/u/+3/7f/w/+7/6//p/+v/7//3/wEADgAgAD0AbwCpANgA
+gAQASMBPwFbAWkBUAEKAa0AUQAOANj/sv+h/6H/sv/J/9f/3//n/+j/6P/q/+v/6//r
/+v/7f/t/+3/7f/r/+v/6//s/+7/7v/u/+7/7v/u/+7/7//v//D/8f/x//P/8//z//P/
8//y//H/8P/y//P/8//z//P/8//z//P/8f/y//L/8v/0//X/9f/z//P/8//0//X/9//3
//f/9//4//j/+P/4//f/9//4//r/+//8//3////9////AAACAAMABAAFAAYABwAIAAkA
CwAMAA0ADwARABUAGAAaAB0AHwAhACUAKAAsAC0ALwAyADcAOgA8AD0APgBAAEAAQQBD
AEQARQBHAEUARQBFAEUARQBEAEIAQAA+ADsAOAA2ADIALgAqACYAJgAjACAAHgAbABcA
FAASABAADQALAAkACAAHAAUABAABAAEAAAD//wAA///+//z/+f/5//n/+f/6//r/+v/4
//r/+v/6//r/+f/4//j/9//4//f/+P/4//b/9//3//j/+P/4//j/9//3//f/9//3//X/
9f/1//X/9v/2//f/+P/3//j/+f/5//n/+f/5//n/+//7//v//P/7//z/+//6//v//P/9
//7//f/9//3//P///////////wEAAAAAAAAA///+//7//f///////v/9//3//f/9//7/
/v/+//3//P/9//3//f/9//z/+//6//n/+v/5//n/+v/5//n/+P/3//n/+f/5//f/+P/4
//j/+P/3//f/9v/1//b/9//3//j/9v/2//b/9f/3//f/9//3//f/9v/2//b/9v/1//T/
9P/1//T/9f/2//X/9P/0//P/8//0//b/9v/2//b/9f/0//P/8//z//P/8//z//X/9f/1
//X/8//z//T/9v/3//n/+//8//v/+//7//z//f8AAAAA//8AAAIABAAFAAQAAwAFAAQA
BgAEAAMAAwABAAAAAAAAAAQABAADAAEA///9//3//P/7//j/9v/2//X/9P/y//D/8P/v
/+//8P/w//D/8P/w/+//7//v/+//7f/t/+3/7f/v/+//7//t/+3/7v/u/+7/7//v//D/
8v/x/+3/6f/r//H/+/8GABYAKwBNAIEAuADgAPwAEQEpAUcBYwFqAUQB9QCRAD4AAADO
/6//pf+q/7//0//d/+P/6P/q/+j/6v/r/+z/7f/v/+//7//v/+3/7f/t/+7/8P/w//D/
8P/w//D/8P/x/+//8P/x//H/8//z//P/8//y//L/8v/y//T/9f/1//X/9f/1//X/9f/1
//b/9v/2//j/+f/5//f/+P/3//f/9//5//n/+f/5//r/+v/6//r/+f/5//r//P/+//7/
/v//////AQACAAQABQAGAAcACAAJAAoACwANAA4ADwARABMAFwAaABwAHwAfACEAJQAo
AC4ALwAxADQANQA4ADoAOwA9AEAAQQBDAEYARgBGAEcARwBHAEcARwBJAEgARgBEAEQA
QQA+ADwAOQA2ADMAMAAuACsAKAAmACMAHwAcABoAGAAVABMAEQAOAA0ACwAKAAcABwAG
AAUABgAFAAQAAgAAAP///v/9/wAAAAAAAP7//v/+//7//v/8//z//f/9//7//f/+//7/
/P/9//3//v/+//7//v/9//3//f/9//3/+//7//v/+//8//z//f/+//7//v/+//3/////
///////9//3//f/+//7/AAAAAAAAAgACAAIAAgABAAEAAQAAAAMAAwADAAMAAwACAAIA
AgAAAAAAAQABAAMAAwACAAEA////////AAAAAAAA///+/////////////f/9//3//f/+
//3//f/+//3//f/8//v//f/9//3/+//6//r/+v/6//j/+f/5//n/+//7//r/+v/4//j/
+P/3//n/+f/5//n/+f/4//j/+P/3//f/9//4//n/+P/5//r/9//2//b/9f/3//n/+P/4
//j/+P/4//b/9v/2//f/9//3//f/9//1//X/9f/1//X/9f/2//j/+v/7//z//P/8//3/
/v8AAAEABAAEAAMAAwAEAAUABQAFAAUACAAIAAgABgAFAAUAAwACAAIAAgAGAAYABQAD
AP///f/9//z/+//4//b/9v/1//T/8v/w//D/7//v//D/8v/y//L/8v/x//H/8f/x/+//
7//v/+//8f/x//H/7//t/+7/7v/u//P/9f/2//T/7//p/+n/7//5/wMAEAAgADcAXwCZ
AM4A8gAIARsBMQFNAWEBUAESAbsAXwAWAOL/vP+l/6H/rv/F/9X/3f/j/+j/6P/q/+7/
7//w//H/8f/x//H/8f/x//H/8f/y//T/9P/0//T/8v/y//L/8//1//b/9//3//X/9f/1
//X/9v/2//b/9v/2//f/9//3//n/+f/5//n/+//8//z//P/6//v/+//5//n/+f/6//v/
/f/9//3//f/8//z//P/8//////8AAAIAAgACAAIAAwADAAUABgAIAAkACgALAAwADQAO
AA8AEQAUABUAFwAZABsAHgAgACMAJQAnACsALgA0ADUANwA6ADsAPgBAAEEAQwBGAEcA
SQBKAEoASgBLAE0ATQBNAE0ATQBMAEoASABEAEEAPgA8ADsAOAA1ADIALQApACUAIgAg
AB0AGwAaABoAFwAVABMAEAAPAA0ADAALAAsACgAJAAgABwAGAAQAAwADAAMAAwAGAAYA
BgAEAAMAAgABAAAAAgACAAMAAwADAAEAAQAAAAAAAQABAAIABAAEAAQAAwABAAEAAQAB
AAMAAwADAAMAAwACAAIAAgABAAIAAwADAAUABQAFAAUAAwADAAMABAAGAAgACAAIAAgA
CAAIAAgABgAHAAgACAALAAsACwALAAkACAAIAAgACgAKAAsACwALAAsACgAJAAcABwAH
AAgACQAKAAoACgAIAAcABgAFAAcABwAHAAcABwAFAAQABAAGAAcABwAHAAUABQAFAAMA
BAAEAAQABAAEAAUABQAFAAMAAwACAAIAAgACAAIAAQABAAEAAQABAAEAAAAAAAAAAwAD
AAMABAAEAAIAAAAAAAAAAAACAAIAAgADAAEAAQABAAEAAQABAAEAAQABAAEAAgAEAAQA
BQAGAAYACAAJAAoADAANABAAEAAPAA8AEAARABEAEQARABQAFAASABAADwAPABAAEAAR
ABIAEgASABEADwANAAsACwAKAAcABAACAAIAAwACAAAA/v8AAP////8AAP7//v/+//7/
//////////8BAAEAAQABAP////////3//f/+//7//v8BAAEAAgAAAP3/+f/7/wEACwAX
ACQAMABHAHEAqwDoABABJgEzAUEBWQFnAU4BDAGzAFsAGADo/8b/sf+t/7r/zf/Z/+P/
7f/2//j//P/+////AAABAP//////////AAABAAIABAACAAIAAgACAAQABAAEAAUABQAG
AAcABwAFAAUABQAFAAcACAAJAAoACAAJAAkACQAJAAkACQAJAAkACgAKAAoACgALAAsA
CQANAA0ADgAPAA4ADQAMAAsADgAOAA4ADgARABEAEgAUABIAEgASABMAFAAXABkAHAAc
ABwAHAAcAB8AIAAhACMAJgAnACkAKwAtADAAMgA1ADgAOwBAAEQARgBHAEkATABPAFIA
VABVAFcAWgBbAF0AXABcAFwAXQBeAF8AYABhAGAAXgBbAFgAVgBTAFAATgBNAEoARwBE
AEAAOwA2ADIAMQAvAC4ALgArACcAJAAhAB8AHwAeAB4AHQAdABwAGwAaABkAGAAWABYA
FwAYABkAGQAYABcAFAAWABYAFgAWABYAFgAXABcAFwAVABUAFAAWABcAFwAYABYAFgAW
ABUAFwAXABcAFwAXABcAFwAXABcAFgAWABYAGQAaABsAGwAZABkAGQAZABkAGQAZABoA
GgAcABwAHAAcABwAHAAcAB4AHwAgACAAIAAfAB4AHQAeAB4AHwAgACAAIAAhACEAIQAh
ACAAHwAhACEAIQAiACEAIAAeABwAHAAdAB4AHwAfAB8AHwAfAB8AHQAcABwAHgAfAB8A
HwAdAB0AHQAbABsAHAAdAB4AHAAdAB0AHQAbABsAGgAaABwAHAAcABsAGwAbABsAGwAd
ABwAHAAcABsAGwAbABwAHAAaABoAGgAcABwAHQAdABsAGwAbABsAHQAdABwAGwAdAB0A
HQAgACAAHwAdABsAHgAgACMAJgAmACUAJQAlACYAJwAoACsALAAsACwALAAsACwALQAv
AC0ALAAsAC0AKwArACsAKwArACoAKgAoACgAKAAoACQAIgAgAB4AHgAeAB4AHgAdABwA
GwAaABoAGgAaABoAHAAcABwAHAAbABoAGQAYABkAGgAbABwAHAAcABwAHAAcABwAHAAc
ABoAGgAaABoAIgAqADIAOgBcAH4AoADCAOUACAErAU4BVgFeAWYBbgEpAeQAnwBaADoA
HAD+/w==
         </WaveFormData>
      </LeadData>
      <LeadData>
         <LeadByteCountTotal>10000</LeadByteCountTotal>
         <LeadTimeOffset>0</LeadTimeOffset>
         <LeadSampleCountTotal>5000</LeadSampleCountTotal>
         <LeadAmplitudeUnitsPerBit>4.88</LeadAmplitudeUnitsPerBit>
         <LeadAmplitudeUnits>��V</LeadAmplitudeUnits>
         <LeadHighLimit>2147483647</LeadHighLimit>
         <LeadLowLimit>268435456</LeadLowLimit>
         <LeadID>V4</LeadID>
         <LeadOffsetFirstSample>0</LeadOffsetFirstSample>
         <FirstSampleBaseline>0</FirstSampleBaseline>
         <LeadSampleSize>2</LeadSampleSize>
         <LeadOff>FALSE</LeadOff>
         <BaselineSway>FALSE</BaselineSway>
         <ExcessiveACNoise>FALSE</ExcessiveACNoise>
         <MuscleNoise>FALSE</MuscleNoise>
         <LeadDataCRC32>1932322028</LeadDataCRC32>
         <WaveFormData>
QABAAEAAQAAiAAYA6v/O/9X/2v/f/+T/6f/s/+//8v/y//L/8v/y//T/9P/0//T/9v/2
//b/9v/0//T/9P/0//X/9v/3//j/9v/2//b/9v/2//b/9v/2//j/+P/4//j/9v/2//b/
9v/3//j/+f/6//j/+P/4//j/+P/4//j/+P/6//r/+v/6//j/+P/4//j/+//8//3//v/8
//z//P/8//7//v/+//7///8AAAEAAgACAAIAAgACAAUABgAHAAgACQAKAAsADAAPABAA
EQASABQAFgAYABoAHQAeAB8AIAAiACQAJgAoACoAKgAqACoAKwAsAC0ALgAwADAAMAAw
AC4ALgAuAC4ALgAuAC4ALgArACoAKQAoACYAJAAiACAAHQAcABsAGgAWABQAEgAQAA0A
DAALAAoABwAGAAUABAADAAIAAQAAAP7//v/+//7//f/8//v/+v/8//z//P/8//r/+v/6
//r/+P/4//j/+P/6//r/+v/6//j/+P/4//j/+v/6//r/+v/4//j/+P/4//r/+v/6//r/
/P/8//z//P/6//r/+v/6//z//P/8//z/+v/6//r/+v/8//z//P/8//7//v/+//7//P/8
//z//P/+//7//v/+//z//P/8//z//P/8//z//P/8//z//P/8//r/+v/6//r//P/8//z/
/P/7//r/+f/4//j/+P/4//j/+P/4//j/+P/2//b/9v/2//b/9v/2//b/9P/0//T/9P/0
//T/9P/0//b/9v/2//b/9f/0//P/8v/0//T/9P/0//P/8v/x//D/8v/y//L/8v/y//L/
8v/y//D/8P/w//D/8v/y//L/8v/w//D/8P/w//D/8P/w//H/8//z//P/8//y//H/8P/v
//H/8f/x//P/9P/z//P/8v/z//T/9//4//r/+//7//v/+f/5//r/+v/7//3/AAACAAEA
AAD+//3//P/8//z//P///////f/7//r/+P/2//T/9v/2//T/9f/z/+//7f/s/+3/7f/t
/+3/7f/t/+3/7f/r/+n/6P/o/+z/7P/s/+z/6v/q/+r/6v/p/+n/6v/q/+3/7f/u/+z/
6//o/+j/6f/w//f/BgAWACUAOgBbAIAAqADJAOcAAwEZASIBEAHZAIEALwD9/+L/yf+4
/7b/vf/K/9X/3P/h/+P/5P/m/+j/6v/q/+v/6f/p/+n/6f/r/+z/7P/s/+z/7f/t/+3/
6//r/+v/6//u/+7/7//v/+7/7f/s/+v/7f/u/+7/7v/u/+7/7//v/+//7//v/+//8P/y
//P/9P/z//L/8f/x//P/8//z//P/8//z//P/8//z//P/8//z//X/9//3//j/9v/3//f/
9//6//v//P/9//z//f/+//7/AAABAAIAAwAGAAgACAAKAAsADQAOAA8AEwAVABgAGwAc
AB4AHwAiACMAJQAlACcAKQArAC0ALQAtAC0ALgAuAC4ALgAvADAALwAvAC4ALQAuAC0A
KgAoACkAJwAlACMAHgAbABgAFQAUABMAEgARAA0ACwAJAAcABwAEAAMAAwACAAIAAQAA
AP3//P/7//n/+//7//z//P/6//r/+v/4//n/+P/4//n/9//4//j/+P/3//b/9P/z//X/
9//4//j/9//3//b/9P/z//P/9f/1//X/9v/2//X/9f/1//X/9f/3//j/+v/6//j/+P/3
//b/+P/4//j/+v/7//v/+//7//v/+//6//r//P/9///////9//3//f/8//z//v/+////
AQABAAEAAQD///3//P/8//7///8AAAEA///+//z/+//6//r/+v/6//3//v/+//3/+//5
//n/+f/7//v/+//8//v/+//5//j/9//3//f/+P/4//j/+P/4//f/9//1//X/+P/5//n/
+f/3//f/9//3//f/9//3//f/9//4//n/+f/2//T/9P/0//b/9//3//j/9//3//f/9v/2
//b/9v/4//r/+P/4//j/+P/2//b/9v/3//n/+f/5//n/9//3//f/9//3//f/9//5//v/
+//8//z/+v/6//z//P8AAAEAAQABAP////8AAAAAAAABAAMABAAEAAQAAwADAAAAAAAA
AAAAAgADAAIAAQABAAAA///+//3//P/5//n/+P/1//T/9P/x//H/8f/x//H/8f/x//H/
8f/v/+7/7v/w//D/8P/w//L/8v/y//L/7//v//D/8P/x//P/9P/0//P/8P/u//H/+P//
/w4AHgAvAEYAawCUALoA2QDzAAsBHwEmAQwByQBxACcA/f/e/8X/tv+4/7//zP/X/97/
4//n/+r/6v/s/+7/7v/v/+//7//v/+//7//w//D/8P/y//P/8//z//H/8f/x//H/8v/y
//P/8//0//X/9v/3//X/9v/2//b/+P/4//n/+f/3//f/9//3//n/+v/6//r/+P/4//j/
+f/5//n/+f/5//3//f/9//3//f/9//3//f/7//3//f/+/wAAAQABAAEAAAABAAIAAwAG
AAcACAAIAAYABwAIAAkADgAQABAAEgATABUAFgAXABcAGQAcAB8AIwAmACgALAArAC0A
LQAvADEAMwA1ADUANQA1ADYANgA0ADQANQA2ADkAOQA4ADcANgA1ADIAMAAtACsAKQAn
ACYAIwAgAB0AGgAZABgAFwAVABMAEQAPAAsACAAHAAcABgAGAAUABAAFAAQAAwABAP//
//8AAAAAAgACAAIAAAD9//z//P/9//3//v/+//7////+//z/+//6//v/+//6//3//f/8
//r/9//3//n/+f/5//r/+v/5//n/+f/5//n/9//4//r/+v/7//z//P/8//r/+v/6//z/
/////////////////v/+/wAAAQADAAMAAwADAAMAAgD+/wAAAAABAAMAAwADAAMABAAD
AAMABAADAAMAAwADAAUABAACAAEA/v/+//7//v///wAAAAD//wEA/////////f/9//3/
/v///////f/8//v/+//7//z//v/+//7//v/9//3/+//7//r/+//7//v//f/9//3//f/7
//v/+//7//v//P/9//7//P/8//z//P/7//r/+f/5//n/+f/5//n/+f/5//n/+f/7//v/
+//9//3//f/+//7//v/+/wAAAAAEAAUABQAFAAMAAwAEAAQABAAFAAcACAAKAAoACQAJ
AAYABgAGAAYABwAHAAUAAwABAAAA///+//3//P/5//n/+P/1//T/9P/z//P/8//z//P/
8//z//P/8//x//D/8P/y//L/8v/y//L/8v/y//L/8f/x//L/8v/1//X/9v/0//H/7v/u
//H/+P8BABAAIAAvAEgAbwCeAMYA5wADARkBLQEyARABxwBtACcA/f/g/8n/vP+4/8H/
zv/X/97/4//n/+r/7P/u//D/8P/x//H/8f/x//H/8f/y//L/8v/0//X/9f/1//P/8//z
//P/9P/0//X/9f/1//X/9f/1//X/9v/2//b/+P/4//n/+f/3//f/9//3//f/+P/4//j/
+P/4//j/+f/5//n/+f/5//v/+//7//v/+//7//v/+//7//3//f/+//z//f/9//3//v//
/wAAAQAEAAUABgAGAAYABwAIAAkADgAQABAAEgARABMAFAAVABcAGQAcAB8AJAAmACcA
KgApACsAKwAtAC8AMQAzADMAMwAzADQANAA0ADQANQA2ADUANQA0ADMAMAAvACwAKgAr
ACkAJwAlACIAHwAcABkAFgAVABQAEwAPAA0ACwAJAAcABAADAAMAAgACAAEAAAABAAAA
///9//v/+//8//z//P/8//z/+v/5//j/+P/5//n/+v/6//r/+f/4//b/9f/1//f/+P/4
//n/+f/4//b/9f/1//f/9//3//j/+P/3//f/9//3//f/9f/2//j/+P/6//r/+f/4//b/
9v/2//j//f/9//3//f/7//v/+v/6//r/+//9//3//////////v/8//7//v///wEAAQAB
AAEA///9//z//P/8//3//v///////v/8//v/+v/6//r/+v/7//z//P/7//v/+f/5//n/
+f/5//n/+v/7//v/+f/4//f/9//3//j/+v/6//r/+v/3//f/9f/1//b/9//3//f/+f/5
//n/+f/1//X/9f/1//f/+P/5//n/+P/2//T/9P/0//T/9v/2//b/9//1//X/9f/1//X/
9f/1//X/9v/3//j/+//8//v/+//6//z//P/+//7//v////////8BAAEAAgACAAIAAwAF
AAYABAAEAAMAAwAEAAQABAAEAAMAAwABAP/////+//3//P/9//z/+f/5//b/8//y//L/
8//z//P/8//x//H/8f/x//P/8f/w//D/8v/y//L/8v/w//D/8P/w//H/8f/y//L/8//z
//D/8P/v/+7/8P/1//r/AQAMABwALQBEAGcAkgC4ANkA9wATAScBLgEWAdkAgQAxAAUA
6P/R/8L/vv/F/9L/3f/k/+n/7f/u//D/8P/y//L/8//x//H/8f/x//P/9P/0//T/8//z
//L/8f/y//P/9P/1//b/9v/3//f/9f/1//X/9f/2//j/+f/6//j/+P/5//n/+f/5//n/
+f/5//r/+v/6//j/+P/4//n/+//7//v/+//8//v/+v/5//v/+//7//v/+//9//3//v/+
/////////wAAAQACAAMAAgADAAQABAAFAAcACQALAAwADgAOABAAEQATABQAFQAZABsA
HgAhACEAIgAiACQAJgApACoALQAtAC8AMQAxADEAMQAyADIANAA0ADUANgA2ADUAMwAx
ADIAMQAuACwAKQAnACUAIwAgAB0AGgAXABYAFQAUABMAEAANAAoABwAHAAQAAwADAAAA
AAD///7/+//6//n/9//4//n/+//8//v/+v/5//b/9v/2//f/+f/3//j/+P/4//f/9v/0
//P/9f/3//j/+P/4//f/9f/y//L/8//2//f/9f/2//b/9f/1//X/9f/1//f/+P/6//r/
+P/4//f/9v/3//j/+f/8//7//f/8//v/+f/5//j/+P/5//v//v////7//f/8//r/+v/8
//z//f/9//3//f/9//3/+//6//r/+v/7//z//f/8//r/9//1//X/9v/3//j/+P/4//f/
9f/3//X/9f/1//f/9//3//j/+P/3//T/8v/y//P/9P/2//T/9P/0//T/8//z//H/8f/0
//X/9f/1//T/8//y//H/8P/x//L/8//x//L/8//z//L/8v/y//T/9P/0//T/9P/0//L/
8v/y//P/9f/1//X/9f/z//P/8//z//P/8//z//X/+f/5//r/+v/4//j/+v/6//z//f/9
//3//f/9//7//v/+////AQACAAIAAgABAAEA/v/+//7//v8BAAEA///9//3//P/7//r/
+//6//f/9//2//P/8v/y/+//7//v/+//8f/x//H/8f/v/+3/7P/s/+z/7P/s/+z/7v/u
/+7/7v/r/+v/7P/s/+//7//w//L/8f/s/+r/6//w//n/BAAUACcAOgBXAH4ApgDHAOMA
AQEbASoBHAHrAJcAPwAJAOr/z/+8/7r/wf/O/9n/4v/j/+f/6P/q/+z/7v/u/+//7//v
/+//7//t/+7/7v/u/+//8f/y//P/8v/x//D/7//y//L/8//z//H/8f/x//H/7//w//D/
8P/y//L/8//z//H/8f/x//H/8//0//T/9P/0//T/9P/1//P/8//z//P/9//3//f/9//1
//X/9f/1//f/+f/5//r/+v/7//v/+//6//v//P/9/wAAAQACAAIAAAABAAIAAwAGAAgA
CAAKAA0ADwAQABEAEQATABYAGQAcAB4AHwAiACMAJQAlACcAKwAtAC8ALwAvAC8AMAAw
AC4ALgAvADAAMwAzADIAMQAuAC0AKgAoACkAJwAlACMAIgAfABwAGQAUABMAEgARAA8A
DQALAAkABQACAAEAAQAAAAAA///+//v/+v/5//f/9//3//j/+P/4//j/+P/2//X/9P/0
//X/9f/2//b/9v/3//b/9P/z//H/8//0//T/9f/1//T/8v/x//H/8//z//P/9P/0//P/
8//z//P/8//x//L/9P/0//b/9v/1//T/8v/y//L/9P/3//f/9//3//f/9//2//b/9P/1
//f/9//4//n/+v/6//b/+P/4//n/+//7//v/+//9//v/+v/6//j/+f/6//v//f/8//r/
+f/4//j/+P/4//n/+v/6//n/+f/3//f/9//3//f/9//4//n/+f/3//b/9f/1//X/9v/4
//j/+P/4//f/9//2//T/9P/0//T/9v/2//b/9//1//X/9f/1//X/9f/1//X/9f/1//X/
9//4//f/9//2//n/+v/9//7///////7//f//////AAAAAAIAAwAFAAYABQAEAAIAAQAC
AAIAAgACAAMAAwABAP/////+//3//P/9//z/+f/5//b/8//y//L/8v/z//T/9f/y//H/
8P/v//D/7//v//D/8v/y//L/8v/x//D/7//u/+7/7//x//L/8//x//L/8v/x//D/8P/z
//r///8GABQAIQAyAFEAfACoAMsA6QABARUBIAEYAekAmwBJABMA9P/X/8L/uv+9/8b/
0f/c/+X/6//w//L/8//0//P/8//x//H/8f/x//P/9P/0//T/8v/z//P/8//z//P/8//z
//T/9P/1//X/8//z//P/8//0//b/9//4//f/9v/2//X/9//3//f/9//1//b/9v/2//b/
9v/2//f/+f/5//n/+f/6//n/+P/3//j/+f/6//v/+v/7//r/+v/4//n/+f/5//z//f/+
/////v///wAAAAABAAMABQAHAAkACgAJAAoADQAPABAAEQAVABcAGgAdAB8AIAAgACIA
JQAnACcAKQArAC0ALwAvAC8ALwAwADAAMAAwADEAMgAxADEAMAAvADAALwAsACoAJwAl
ACMAIQAeABsAGAAVABIAEQAQAA8ADAAJAAYAAwACAAAAAAABAP7//v/9//z/+//6//n/
9//5//n/+v/6//f/9v/1//L/9P/0//X/9//1//b/9v/2//X/9P/y//H/8//1//b/9v/2
//X/8//w//D/8f/0//X/8//0//T/8//z//P/8//z//P/9P/2//b/9v/2//X/9P/1//b/
9//6//z/+//6//n/+f/5//j/+P/6//v//f/9//z/+//6//j/+f/8//3////+//3//P/7
//v/+f/4//j/+f/7//3////8//r/9//1//b/+P/6//z/+v/6//n/9//5//f/9//3//j/
+f/6//z/+v/5//b/9P/0//X/9v/4//b/9v/2//b/9f/1//P/8//2//f/9//3//b/9f/0
//P/8//1//f/+f/4//j/+P/3//L/9P/2//b/9v/2//b/9v/2//X/9P/z//P/9f/1//X/
9f/z//P/8//z//P/8//z//X/9//3//j/+P/4//j/+v/6//7//////////////wAAAAAA
AAEAAwAEAAQABAADAAMAAgACAAIAAgADAAMAAQD//////v/9//z/+v/4//T/8//z//H/
8f/y/+//7//v/+//7//v/+//7//v/+3/7P/s/+7/7v/u/+7/7v/u/+7/7v/t/+3/7v/u
/+//8f/y//L/7//s/+z/8f/4////DgAgADEASgBzAKAAyADpAAUBHQEvATIBDgHDAGkA
JQD9/97/xf+2/7b/v//M/9X/3v/j/+f/6P/q/+7/8P/w//H/8f/x//H/8f/v//D/8P/w
//L/8//z//P/8f/x//H/8f/0//T/9f/1//P/8//z//P/8f/y//L/8v/z//T/9v/3//X/
9f/1//X/9//4//j/+P/2//b/9v/3//f/9//3//f/+//7//v/+//5//n/+f/5//v//f/9
//7//v/////////+////AAABAAQABQAGAAYABgAHAAgACQAMAA4ADgAQABEAEwAUABUA
GQAbAB4AIQAkACYAJwAqACsALQAtAC8AMwA1ADcANwA1ADUANgA2ADYANgA3ADgANwA3
ADYANQAyADEALgAsAC0AKwApACcAIgAfABwAGQAWABUAFAATABMAEQAPAA0ACQAGAAUA
BQAGAAYABQAEAAMAAgABAP///////wAAAAAAAAAAAAD+//3//P/8//3//f/+//7//v//
//7//P/7//n/+//8//z///////7//P/5//n/+//7//3//v/+//3//f/9//3//f/9//7/
AAAAAAAAAAD///7//v/+//7/AAADAAMAAwADAAMAAwACAAIAAAABAAMAAwAEAAUABgAG
AAIABAAEAAUABQAFAAUABQAHAAUABAAEAAIAAwAEAAUABwAGAAQAAwACAAIAAgACAAEA
AgACAAEAAQD////////9//3//f/+/wEAAQD///7//f/9//3//v/+//7//v/+//3//f/7
//v//P/9//3//f/9//3//f/9//n/+f/5//n/+//8//3//f/8//r/+v/6//r/+v/8//z/
/P/8//r/+v/6//v/+f/5//n/+f/6//v//P/9//v/+//7//3/AQABAAIAAgACAAIABAAE
AAQABQAFAAUABwAHAAgACAAHAAcACAAIAAoACgAJAAkACAAIAAgACAAHAAcABQADAAQA
BAAEAAQAAAD+//r/+f/5//f/9//4//f/9//3//f/9f/1//X/9f/2//X/9f/2//f/9v/1
//T/9v/2//b/9v/3//f/+P/4//X/9//4//j/9//2//j/+/8AAAcAFgAmADkAVgB/AKgA
ygDpAAUBHwEvASwBCAG7AGMAIwD//+L/yf++/8L/zf/a/+X/7P/x//P/8v/y//L/9P/0
//X/9v/3//j/+f/4//j/9//2//b/9//3//f/+f/5//n/+f/4//j/+f/5//v/+//7//v/
+//8//z//P/8//z//f/9//3//f/9//3/+//8//z//P/+//7//v////3//f/9//3/////
////////////////////AQABAAIABAAFAAUABQAFAAUABQAFAAYABwAIAAgACgALAAwA
DQAPABAADwAQABIAFQAXABkAGwAdACAAIwAkACYAJwAqAC0ALwAvADEAMgAzADQAMwA0
ADUANwA4ADYANgA3ADgANwA3ADYANQA2ADUAMgAwAC4AKwAoACUAIwAhAB8AHQAYABcA
FgAVABEADwANAAsACwAIAAcABwAEAAQAAwACAAIAAgACAAEA/////wAAAAAAAAAAAAD+
//7//v///wEAAAAAAP///v/+//7//f/9//z//f/9//z//f/9//z/+v/7//v//f/9//z/
/P/7//n/+v/7//z//f/7//z//v/+/wAAAAD///7/AAAAAAAAAgACAAEAAAD//wAAAQAB
AAIAAAABAAMAAwAFAAUABQAEAAQABgAGAAcACAAHAAYABQAGAAUABQAGAAUABQAFAAUA
BwAGAAQAAwAEAAQABAAEAAQABAADAAEAAgABAAIAAwABAAEAAQACAAMAAwABAAAAAQAB
AAEAAgABAAAA///+/wAAAQAAAAEAAQABAAAA/////////////////////////v/+//7/
/f/9//z//f/+//z//f/9//7/+//8//7//v/+//7//P/8//z//f/9//3//f/9//3//f/9
//3//f/9//3///8DAAMABAAEAAIAAgAEAAQABgAHAAcABwAJAAkACgAKAAkACQAKAAoA
DAAMAAsACwAKAAoACgAKAAsACwAJAAcACQAIAAcABgADAAIA/////wAA/f/8//z/+f/5
//n/+f/5//n/+f/5//v/+f/4//j/+f/4//f/9v/4//j/+P/4//f/9//4//j/+f/5//r/
/P/9//r/+P/3//z/AwAMAB4ALwBEAGMAjACyANEA7wALASMBMgEqAf0AqQBRABkA+P/b
/8j/xP/L/9j/5f/u//P/9//4//b/9v/4//j/+f/7//v/+//7//n/+v/6//r//P/9//3/
/f/9//3//f/9//7//v/////////////////9//7//v/+/wAAAAABAAEAAQABAAEAAQD/
/wAAAAAAAAIAAgACAAMAAQABAAEAAQAFAAUABQAFAAUABQAFAAUAAwAFAAUABgAHAAkA
CgALAAsACwALAAsADgAPABAAEAAQABEAEgATABQAFgAWABgAGwAdAB4AHwAfACEAJAAn
ACoALAAtADAAMQAzADMANQA1ADcAOQA5ADoAOwA9AD4APgA+AD8AQABBAEEAQAA/AEAA
PwA8ADoAOQA3ADUAMwAxAC8ALQArACcAJQAjACEAIQAfAB0AGwAZABYAFQAVABIAEgAR
ABAAEAAQABAADwAOAA0ADQAMAA4ADgAOAAwACwAKAAoACwAJAAoACgAKAAoACgAJAAkA
CAAJAAkACAALAAsACgAIAAcABwAJAAkABwAIAAgABwAIAAkACgALAAkACgAMAAwADgAO
AA0ADAAMAAwADAAOABAADwAOAA0ADgAPAA8AEAAPAA8AEAAPABEAEQARABAADgAQABAA
EQASABEAEAAPABAADwAPABAADwAPAA8ADwARABAADgANAAwADAAMAAwADQAOAA4ADQAP
AA0ADQANAAwACwAKAAoADAANAAwADAAJAAkACQAKAAoACgAKAAoACgALAAoACwALAAsA
CgAJAAkACQAJAAkACQAJAAkACQAHAAgACQAJAAkACAAJAAoACAAJAAkACgALAAsACgAK
AAoACgAKAAgACAAIAAkACwALAAsACwAJAAkACQAJAAsACwALAA0ADwAPABAAEAAQABAA
EgASABQAFQAVABUAFQAVABYAFgAWABcAGQAaABoAGgAZABkAFgAWABYAFgAZABkAFwAV
ABMAEgARABAADwAOAAsACwAMAAkACAAIAAUABQAFAAUABgAHAAgACQAHAAUABAAEAAYA
BgAGAAYABgAGAAYABgAFAAUABgAGAAsACwAMAAwACQAGAAQACQASABkAJgA4AEcAXgCD
AKwAzgDtAAkBIwE3AToBHgHbAIMAPQATAPj/3f/Q/9L/2//o//P/+P/9////AgAEAAgA
CgAKAAsACwALAAsACwALAAwADAAMAA4ADwAPAA8ADQANAA0ADQAOAA4ADwAPAA8ADwAP
AA8ADwAQABAAEAASABIAEwATABEAEQARABEAEwAUABQAFAAUABQAFAAVABUAFQAVABUA
FwAXABcAFwAVABUAFQAVABcAGQAZABoAGgAbABsAGwAcAB0AHgAfACIAIwAkACQAIgAj
ACQAJQAqACwALAAuAC0ALwAwADEANQA3ADoAPQA+AEAAQQBEAEUARwBHAEkATQBPAFEA
UQBRAFEAUgBSAFQAVABVAFYAVQBVAFQAUwBQAE8ATABKAEsASQBHAEUAQAA9ADoANwA2
ADUANAAzADEALwAtACsAJwAkACMAIwAkACQAIwAiACEAIAAfAB0AHQAdAB4AHgAeAB4A
HgAcABsAGgAaABsAHQAeAB4AHgAfAB4AHAAbABkAGwAcABwAHwAfAB4AHAAZABkAGwAb
AB0AHgAeAB0AHQAdAB0AHQAbABwAHgAeACAAIAAfAB4AHgAeAB4AIAAjACMAIwAjACMA
IwAiACIAIgAjACUAJQAmACcAKAAoACQAJgAmACcAKQApACkAKQApACcAJgAmACQAJQAm
ACcAKAAoACcAJwAmACYAJgAmACcAKAAoACcAJwAlACUAJQAlACUAJQAmACcAJwAlACQA
JQAlACUAJgAkACQAJAAkACUAJQAjACMAIgAjACMAIwAjACMAIwAjACMAIwAjACMAJQAm
ACcAJwAoACQAIgAiACIAIgAjACQAJQAnACUAJQAlACUAIwAjACMAIwAkACUAJgApACkA
KQAqACoALAAsAC4ALgAuAC8ALwAvADEAMQAyADIANAA1ADcAOAA2ADYANQA1ADUANgA3
ADgAOAA3ADQAMQAzADIAMQAwAC0ALAApACkAKgAnACYAJgAnACcAJwAnACUAJQAlACUA
JwAlACQAJAAmACYAJgAmACQAJAAkACQAJAAlACcAKAApACkAKAAoACUAIgAkACkAMAA5
AEgAVgBjAHwAowDSAPoAGQE1AU0BXQFcATgB7wCZAFkAMwAWAP//8v/w//f/AgALABIA
GQAhACIAJgAoACoAKgArACkAKQApACkAKgAsAC0ALgAtAC0ALAArACwALQAuAC8AMAAw
ADEAMQAvAC8ALwAvADAAMgAzADQAMgAyADMAMwAzADMAMwAzADUANgA2ADYANAA0ADQA
NQA2ADcAOAA5ADoAOQA4ADcAOAA5ADoAOwA7AD0APQA+ADwAPQA9AD0APwBBAEMARQBF
AEUARQBEAEUARwBJAEsATgBQAFAAUgBTAFUAVgBXAFoAXQBhAGUAZwBoAGgAagBsAG8A
cABzAHMAdQB3AHcAdwB3AHgAeAB5AHoAfAB+AH0AfQB8AHsAegB5AHYAdAB1AHMAcQBv
AGoAZwBkAGEAYABfAF4AXQBZAFcAVQBTAFIAUABQAFEAUABQAE8ATgBLAEoASQBHAEgA
SQBLAEwASwBKAEkARgBGAEYARwBJAEkASgBKAEoASwBKAEgARwBJAEsATABMAEwASwBJ
AEYARgBHAEoASwBNAE4ATgBNAE0ATQBNAE0ATwBQAFIAUgBRAFAATgBMAE0ATgBPAFIA
VQBVAFUAVQBVAFUAVABUAFYAVwBZAFkAVwBXAFcAVgBXAFoAWwBdAF4AXQBcAFsAXQBb
AFoAWgBcAF0AXgBfAF0AXABaAFkAWQBaAFsAXABdAF4AXgBdAF0AWwBbAFsAXQBdAF0A
XgBdAF0AWwBaAFoAWwBcAF4AXgBeAF4AXgBfAF8AXQBdAF4AXwBfAF8AXQBdAF0AXQBc
AF0AXgBfAF8AYABhAGEAYgBgAGAAYABhAGMAZABmAGYAZQBkAGIAZABkAGQAZABlAGYA
ZgBmAGgAaABnAGYAaQBsAG8AcQBwAHAAcABwAHMAcwByAHMAcwB1AHcAeAB4AHgAeAB4
AHgAeAB5AHsAewB6AHkAeAB4AHcAeAB4AHgAeAB4AHYAdAByAHAAcABwAHAAcABuAG4A
bgBuAG4AbgBuAG4AcABwAHAAcABuAG4AbgBuAHAAcABwAHAAcABwAHAAcABwAHAAcABw
AHEAcgBzAHQAewCCAIkAkACoAMAA2ADwABEBMgFTAXQBdwF4AXkBegE+AQQBygCQAHwA
agBYAA==
         </WaveFormData>
      </LeadData>
      <LeadData>
         <LeadByteCountTotal>10000</LeadByteCountTotal>
         <LeadTimeOffset>0</LeadTimeOffset>
         <LeadSampleCountTotal>5000</LeadSampleCountTotal>
         <LeadAmplitudeUnitsPerBit>4.88</LeadAmplitudeUnitsPerBit>
         <LeadAmplitudeUnits>��V</LeadAmplitudeUnits>
         <LeadHighLimit>2147483647</LeadHighLimit>
         <LeadLowLimit>268435456</LeadLowLimit>
         <LeadID>V5</LeadID>
         <LeadOffsetFirstSample>0</LeadOffsetFirstSample>
         <FirstSampleBaseline>0</FirstSampleBaseline>
         <LeadSampleSize>2</LeadSampleSize>
         <LeadOff>FALSE</LeadOff>
         <BaselineSway>FALSE</BaselineSway>
         <ExcessiveACNoise>FALSE</ExcessiveACNoise>
         <MuscleNoise>FALSE</MuscleNoise>
         <LeadDataCRC32>1284560136</LeadDataCRC32>
         <WaveFormData>
IgAiACIAIgARAAIA8//k/+j/6v/s/+7/8P/y//T/9v/2//b/9v/2//b/9v/2//b/+P/4
//j/+P/2//b/9v/2//f/+P/5//r/+v/6//r/+v/6//r/+v/6//z//P/8//z/+v/6//r/
+v/8//z//P/8//z//P/8//z//P/8//z//P/9//7///8AAP7//v/+//7/AAAAAAAAAAAA
AAAAAAAAAAIAAgACAAIABAAEAAQABAAEAAQABAAEAAcACAAJAAoADAAMAAwADAAOABAA
EgAUABkAHAAfACIAIwAkACUAJgApACoAKwAsAC0ALgAvADAAMgAyADIAMgA0ADQANAA0
ADQANAA0ADQANgA2ADYANgA1ADQAMwAyAC8ALgAtACwAKgAoACYAJAAiACAAHgAcABkA
GAAXABYAFQAUABMAEgARABAADwAOAAwADAAMAAwACgAKAAoACgAKAAoACgAKAAgACAAI
AAgACAAIAAgACAAIAAgACAAIAAYABgAGAAYACAAIAAgACAAIAAgACAAIAAgACAAIAAgA
CgAKAAoACgAIAAgACAAIAAoACgAKAAoACgAKAAoACgAKAAoACgAKAAwADAAMAAwACgAK
AAoACgALAAwADQAOAAwADAAMAAwACgAKAAoACgAMAAwADAAMAAoACgAKAAoADAAMAAwA
DAAKAAoACgAKAAgACAAIAAgACAAIAAgACAAGAAYABgAGAAYABgAGAAYABgAGAAYABgAE
AAQABAAEAAYABgAGAAYABQAEAAMAAgAEAAQABAAEAAQABAAEAAQAAgACAAIAAgAEAAQA
BAAEAAIAAgACAAIABAAEAAQABAAEAAQABAAEAAIAAgACAAMABQAFAAUABQADAAMAAgAC
AAQABAAFAAcABQAFAAcABwAJAAkACQAKAAwADAAMAAwACgAKAAsACwANAA4AEAASABIA
EgASABEADwAPAA8ADwARABEAEAAOAAwACwALAAoADAALAAoACwAJAAcABAADAAIAAQAB
AAEABAAEAAMAAwABAAAAAAAAAAIAAgACAAIAAAAAAAAAAAAAAAAAAAAAAAIAAgABAAEA
AQAAAAAAAQAGAAwAFwAlADEAOwBOAGYAgACXAK8AxADRANUAxACWAFoAJgAKAP3/8P/n
/+X/6f/v//T/+f/8//7//f//////AAABAAEAAQABAAEAAQABAAEAAQABAAQABAAEAAQA
BAAEAAQABQAFAAUABQAGAAQABAAEAAQABAAEAAQABAAGAAYABgAHAAUABQAFAAUABwAI
AAgACAAGAAYABgAGAAYABgAGAAcACQAKAAoACgAHAAcABwAHAAkACgAMAAwACgAKAAoA
CgAMAA0ADgAPABAAEQARABEADwAQABIAEwAUABUAFwAYABkAGgAbABwAHgAfACIAJAAm
ACgAKAApACkAKgAsAC0AMAAyADMANAAzADMAMwAzADYANgA3ADcAOAA4ADgAOAA1ADQA
MwAyADEALwAtACsAKQAnACQAIgAhACAAHgAcABoAGAAWABQAEQAPAA4ADgAPAA4ADQAM
AAkACAAHAAYACAAJAAkACQAIAAgABwAHAAcABwAHAAYABgAGAAcABwAEAAQAAwADAAMA
AwADAAMABAAEAAMAAwACAAIAAgACAAQABAAEAAUAAwADAAIAAgAEAAUABQAFAAQABAAE
AAQAAgACAAMAAwAGAAYABgAHAAUABQAFAAUABwAHAAcACAAIAAgACQAJAAcABgAGAAYA
BwAJAAoACwAKAAgABwAGAAgACAAIAAgACQAJAAgACAAFAAUABQAFAAcABwAHAAcABwAH
AAUABQAGAAYABgAGAAQABAAEAAMAAwADAAIAAgACAAIAAwADAAAAAAAAAAAAAgACAAIA
AgAAAAAA/////////////////////wAAAAD+//7//f/8//7//v///////f/9//3//f/9
//3/+//9//7//v/+//7//v/9//z/+//7//v/+//7//v//f/9//z//P/6//r/+//9////
//8BAAEAAAD///7//v8CAAIAAgACAAIAAgADAAMAAwAEAAYACAAKAAoACgAJAAgABwAG
AAUABwAHAAYABAAEAAMAAwACAP///f/7//v/+v/5//f/9//2//X/9f/1//j/+P/3//f/
9f/0//T/9P/0//T/9P/0//b/9v/2//b/9f/0//P/8v/y//T/9f/3//f/9v/0//X/+v8A
AAsAGwAnADUASgBmAIAAlQCpALgAwwDFAK4AfAA+AA4A9v/n/9r/z//R/9f/3f/k/+v/
7P/u//H/8f/x//L/8//z//P/8//z//P/8f/x//H/8f/0//T/9P/0//T/9P/0//X/9f/1
//X/9v/2//b/9v/2//X/9P/z//L/9P/0//T/9f/1//X/9f/1//X/9v/2//b/9v/2//b/
9v/2//b/9v/3//f/+P/4//j/9//3//f/9//1//b/+P/4//r/+v/6//r/+v/7//z//f8A
AAEAAQABAP//AAACAAMAAgADAAUABgAJAAoACwAMAA0ADQAPABAAEwAWABcAGQAbABwA
HgAfACAAIgAjACQAJQAlACUAJQAkACQAJQAlACcAKAApACoAJwAmACUAJAAiAB8AHAAZ
ABgAFwAVABQADwAOAAwACgAKAAgABgAEAAEA///+//7//f/8//v/+v/7//r/+f/4//f/
9//2//X/9v/2//X/9f/z//P/8//y//T/9P/1//X/9P/0//P/8//x//H/8f/x//T/9P/z
//P/8//y//H/8P/w//D/8P/x/+//7//u/+7/7v/v/+//7//y//L/8v/y//D/8P/x//H/
8v/y//L/8//z//P/8//z//P/8//z//T/9v/2//f/9//2//T/8//y//T/9f/1//X/9//2
//b/9v/1//T/8//y//X/9f/0//T/8v/x//D/7//v/+//7//v//H/8f/v/+//7v/u/+7/
7v/u/+7/7v/t/+v/6//q/+r/7P/s/+3/7f/u/+7/7v/u/+3/7P/r/+r/7P/s/+v/6//r
/+v/6//r/+v/6//s/+z/6v/q/+r/6v/o/+j/6P/p/+n/6f/p/+n/6f/p/+j/6P/o/+j/
6f/r/+3/7f/v/+//7f/t/+3/7v/w//D/8P/w//D/8P/x//H/8f/y//T/9v/4//j/+P/3
//X/9f/1//X/9//3//b/9P/y//H/8f/w/+3/6//p/+n/6v/p/+f/5//m/+X/5f/l/+b/
5v/l/+X/5f/k/+T/5P/k/+T/5P/k/+T/5P/k/+T/5P/k/+T/5P/m/+b/6f/n/+X/5P/k
/+f/7P/0////DQAXACcAPgBaAHYAjQChALIAuwC7AJ4AaAAqAP7/6P/Z/8z/w//D/8n/
0f/Y/93/3v/i/+X/5f/n/+j/6f/p/+f/5//n/+f/5//n/+f/5//q/+r/6v/q/+r/6v/q
/+v/6//r/+v/7P/s/+z/7P/s/+r/6v/q/+r/6//s/+3/7//t/+3/7f/t/+3/7v/u/+7/
8P/w//D/8P/u/+7/7v/v//H/8v/y//L/8f/x//H/8f/x//L/9P/0//T/9P/0//T/9P/1
//b/9//6//v/+//7//v//P/+////AgADAAUABgAHAAgACQAKAAoACwAOABAAFAAWABYA
FwAZABoAHAAdACAAIgAjACQAIwAjACMAIwAkACQAJQAlACYAJgAmACYAIwAiACEAIAAh
AB8AHQAbABkAFwAUABIADQAMAAoACAAIAAYABAACAP///f/8//z//f/8//v/+v/7//r/
+f/4//b/9//3//f/9v/2//X/9f/z//P/8//y//T/9P/1//X/9P/0//P/8//z//P/8//z
//T/9P/z//P/8v/y//L/8v/y//L/8v/z//X/9f/0//T/9P/1//X/9f/4//j/+P/4//b/
9v/3//f/+P/4//j/+f/5//n/+f/5//n/+f/5//r//P/8//3//f/9//z//P/8//z//f/9
//3//f/8//z//P/8//z//P/8//3//f/8//z/+f/5//n/+f/7//v/+//7//v/+//5//n/
+v/6//r/+v/8//z//P/7//n/+f/4//j/+v/6//v/+//4//j/+P/4//j/+P/4//j/+v/6
//n/+f/4//f/9v/1//b/9//5//r/+v/6//j/+P/4//j/+P/4//j/+f/3//f/9//3//f/
9//2//b/9//4//r//f/7//v//f/9/////////wAAAAAAAAAAAAACAAIAAwADAAMABAAG
AAgABgAGAAYABQAGAAcACAAJAAcABwAGAAQABAADAAMAAgADAAEA//////3/+//4//f/
9//3//j/+f/4//j/9//3//f/9v/2//b/+P/4//j/+P/2//b/9v/2//j/+P/4//j/+P/6
//n/9//3//b/+P/9/wIACAARAB0AKQA1AEoAZAB+AJcArwDAAMkAywC2AIYASgAYAAAA
9f/q/9//3f/h/+f/7v/z//b/+P/3//n/+f/6//v/+//5//n/+f/5//v/+//7//v/+v/6
//r/+v/8//z//P/9/////////wAA/v/+//7//v8AAAAAAAAAAAAAAAAAAAEAAQABAAEA
AQADAAQABAAEAAMAAgABAAAAAQACAAMABQAEAAQAAwACAAIAAwAEAAUABQAGAAgACAAG
AAYABgAGAAgACQAKAAsACwALAAoACQALAAwADgAPABAAEQATABQAEwAUABUAFgAaABsA
HgAgACEAIgAhACEAJQAmACgAKQAqACwALQAuAC0ALQAtAC0AMAAwADEAMQAwADAAMAAw
AC8ALgAtACwAKwApACcAJQAjACEAHgAcABsAGgAYABYAEgAQAA4ADAALAAkACAAIAAcA
BgAFAAQAAQAAAP///v8AAAEAAQABAAAAAAD//////////////v/+//7///////7//v/9
//3////////////+//7//f/9//7//v/+//7//v/+//7////9//3//P/8//7/////////
AAAAAAAAAAAAAAAAAQABAAIAAgACAAMAAQABAAEAAQACAAMABAAGAAQABAAFAAUABQAE
AAQABAAEAAUABQAFAAMAAgACAAIABAAEAAQABAADAAMAAgACAAMAAwADAAMAAwADAAMA
AwABAAEA/////wIAAgACAAIAAAAAAAAA//8BAAEAAAAAAP7//v///////v/+//7//v8A
AAAAAAAAAP7//v/9//3//f/9//3//f//////AAAAAP7//v///wAAAAAAAAAAAAAAAP7/
/v/+////AQABAAEAAQABAAEAAAAAAP7//v///wEAAwADAAUABQADAAMAAwAEAAgACAAI
AAgABgAGAAcABwAHAAgACgAMAAwADAAMAAsACQAJAAkACQALAAsACgAIAAgABwAHAAYA
BwAFAAMAAwAEAAMAAQABAP7//f/9//3//v/+//3//f/9//z//P/8//r/+v/6//r//P/8
//z//P/6//r/+v/6//r/+v/9///////8//r/+/8AAAYADwAdACsANwBGAGAAegCRAKcA
ugDLANEAxACeAGIAKgAKAP3/7v/j/+H/5f/t//T/+f/8//z//f/9////AAABAAEAAQAB
AAEAAQD//////////wIAAgACAAIAAAAAAAAAAQADAAMAAwAEAAQABAAEAAQAAgACAAIA
AgAEAAQABAAFAAMAAwADAAMAAwAEAAQABAAEAAQABAAEAAQABAAEAAUABwAIAAgACAAF
AAUABQAFAAcACAAKAAoACgAKAAoACgAIAAkACgALAAwADQANAA0ADQAOABAAEQASABMA
FQAWABcAGAAZABoAGgAbAB4AIAAiACQAJAAlACkAKgAsAC0ALgAwADEAMgAzADMAMwAz
ADQANAA1ADUANgA2ADYANgA1ADQAMwAyADEALwAtACsAKQAnACQAIgAfAB4AHAAaABgA
FgAUABIADwANAAwADAANAAwACwAKAAkACAAHAAYABQAFAAQAAwAEAAQAAwADAAEAAQAB
AAAAAgACAAMAAwACAAIAAQABAP//////////AAAAAP/////+//7//v/+//7//v/+////
//////7//v/+/////////wAAAAAAAAAA/v/+//////8AAAAAAAABAAEAAQABAAEAAQAB
AAEAAgACAAIAAwADAAMAAgACAAIAAgADAAMAAwADAAIAAgACAAAAAAAAAAAAAwADAAIA
AgD//////////wEAAQABAAEAAwADAAEAAQAAAAAAAAAAAAIAAgACAAEA//////7//v8A
AAAAAQABAAAAAAAAAP7//v/+//7//v/+//7////9//3//f/9//3//f/8//z//P/8//3/
///+//3//v/9//7///8AAAIABAAEAAQABAAEAAQABQAFAAUABgAIAAoACAAIAAgABwAH
AAcABwAHAAcABwAGAAQAAgABAAEAAAAAAP///v////3/+//4//f/9//3//j/+f/4//j/
9//3//f/9v/2//b/+P/4//j/+P/2//b/9v/2//j/+P/4//j/+P/4//f/9//3//b/9v/5
/wAABAAJABUAIQArADwAVgByAIsAowC2AMEAxQC8AJYAXAAmAAYA9//o/9v/1f/X/9v/
4v/p//D/9P/3//f/+P/4//j/9//3//f/9//3//j/+f/6//v/+//6//n/+P/4//j/+P/5
//n/+f/5//r/+v/6//r/+v/8//z//P/8//r/+v/6//v/+//7//v/+//5//r/+v/6//r/
+v/6//r//P/8//z//f/7//z//P/8//3//f/9//3/+//8//7//v/8//z//P/8//7///8A
AAEAAAABAAEAAQADAAQABgAHAAYABwAJAAoADQAOAA8AEAASABMAFgAYABgAGgAaABsA
HwAgACIAIwAiACQAJQAmACcAJwAnACcAKgAqACsAKwAqACoAKgAqACkAKAAnACYAJQAj
ACEAHwAbABkAFgAUABMAEgAQAA4ACgAIAAYABAAFAAMAAgACAAEAAAD///7/+//6//n/
+P/6//v/+//7//j/+P/3//f/9//3//f/9v/2//b/9//3//b/9v/1//X/9f/1//X/9f/0
//T/8//z//T/9P/0//T/9P/0//T/9f/1//X/9P/0//T/9f/1//X/9P/0//T/9P/1//b/
+P/5//j/+P/4//n/9//3//f/9//5//n/+f/6//n/+P/4//f/+P/4//n/+v/4//n/+f/5
//f/9v/2//b/9//4//n/+v/4//f/9f/0//T/9f/2//f/9f/1//X/9f/1//X/8//z//b/
9v/2//b/9f/0//P/8f/z//P/8v/y//L/8v/z//P/8P/w//D/8P/w//D/8P/w/+7/7v/t
/+3/7v/v//D/8f/x//H/8v/y/+7/7v/v//D/8P/w//D/8P/w/+//7v/t/+3/7//v/+//
7//v/+//7v/u/+z/7P/t/+//7//v//H/8f/x//H/8f/y//b/9v/2//b/9P/0//X/9f/1
//b/+P/6//z//P/8//v/+f/5//n/+f/5//n/+P/2//b/9f/1//T/8f/v/+3/7f/s/+v/
6f/p/+j/5//n/+f/6P/o/+f/5//n/+b/5v/m/+T/5P/k/+T/5v/m/+b/5v/m/+b/5v/m
/+b/6P/p/+n/6f/m/+b/6//w//b/AQAPABsAJwBAAF4AegCTAKcAtAC9ALsAnABkACYA
/v/o/9n/zP/D/8P/yf/R/9r/3//i/+L/4//l/+X/5v/n/+f/6f/p/+n/6f/n/+f/5//n
/+r/6v/q/+r/6v/q/+r/6//r/+v/6//s/+r/6v/q/+r/6v/q/+r/6v/s/+z/7P/t/+v/
6//r/+v/7f/u/+7/7v/u/+7/7v/u/+7/7v/u/+//8f/y//L/8v/v/+//7//v//H/8v/0
//T/9P/0//T/9P/0//X/9v/3//j/+f/5//n/+f/6//z//f8AAAEAAwAEAAUABgAHAAgA
CgALAA4AEAAUABYAFgAXABkAGgAcAB0AIAAiACMAJAAjACMAIwAjACQAJAAlACUAKAAo
ACgAKAAlACQAIwAiACEAHwAdABsAGQAXABQAEgANAAwACgAIAAcABgAFAAQAAQD///7/
/v////7//f/8//v/+v/5//j/9v/3//f/9//4//j/9//3//X/9f/1//T/9v/2//f/9//2
//b/9f/1//X/9f/1//X/9v/2//X/9f/0//T/9P/0//T/9P/0//X/9//3//b/9v/2//f/
9//3//j/+P/4//j/+P/4//n/+f/8//z//P/9//3//f/9//3/+//7//v//P/+//7/////
//3//P/8//z//v////////////7//v/+//7//v/+//7///////7//v/9//3//f/9//3/
/f/9//3//f/9//v/+//6//r/+v/6//z//P/8//v/+f/5//j/+P/6//r/+//7//r/+v/6
//r/+v/6//r/+v/8//z/+//7//n/+f/5//n/+f/5//r/+v/8//z/+//6//r/+v/6//r/
+v/6//r/+v/6//v/+f/5//n/+f/6//v/+//8//r/+v/7//3//////wEAAQABAAEAAQAC
AAMAAgABAAAAAQACAAQABQADAAQABgAIAAgACAAIAAcABwAHAAcABwAFAAUABAACAAMA
AwAEAAQAAgD///z/+//6//n/9//3//j/9//3//f/9v/2//X/9f/2//b/9//4//b/9v/2
//b/9v/2//b/9v/4//j/+P/4//b/9v/5//n/+f/4//r//f8AAAYAEwAfACsAPQBUAG4A
iACdALEAwgDJAMEApABuADIADAD6/+3/4P/Z/9v/4f/p//D/9f/4//r/+f/5//n/+v/7
//v//f/9//3//f/7//v/+//7//r/+v/6//r//P/8//z//f/9//3//f/+//7//v/+//7/
/v/+//7//v/+//7//v///wEAAQABAAEAAAAAAP///v///wAAAQACAAAAAAAAAAEAAQAC
AAIAAgADAAMAAwADAAEAAgAEAAQABgAGAAYABgAEAAUABgAHAAgACQAJAAkACwAMAA4A
DwAOAA8AEQASABUAFgAXABgAGAAZABwAHgAeACAAIAAhACQAJgApACsAKwAsACwALAAu
AC8AMAAxADAAMAAxADEAMgAyADIAMgAzADIAMQAwAC0AKwApACcAJwAlACIAIAAbABoA
GAAWABYAFAASABAADwANAAwADAAJAAgABwAGAAcABgAFAAQAAgADAAMAAwAEAAQAAwAD
AAMAAwADAAIAAAAAAAEAAQACAAIAAQABAAEAAQABAAEAAAAAAP////8AAAAAAAAAAAAA
AAAAAAEAAQABAAAAAAAAAAEAAQABAAIAAgACAAIABAAEAAUABQAEAAQABAAFAAcABwAH
AAcABQAFAAUABgAIAAgACQAJAAsACgAKAAoACAAJAAkACQALAAoACgAKAAoACgAKAAoA
CQAJAAgACAAIAAkACgALAAoACQAIAAcACQAJAAcABwAGAAYABgAGAAgACAAIAAcABwAH
AAYABgAEAAQABQAFAAYABgAGAAYABgAGAAYABgAGAAYABQAFAAUABQAFAAUAAwADAAQA
BAAGAAYABQAEAAQABAAFAAUABQAEAAYABgAGAAYABAAEAAQABQAFAAUABQAFAAUABQAE
AAQABAAEAAUABwAJAAkACwALAAkACQAJAAoADAAMAAwADAAOAA4ADwAPAA0ADgAQABIA
FAAUABQAEwATABMAEwATABMAEwASABAAEAAPAA8ADgANAAsACQAJAAgABwAFAAUABAAD
AAMAAwAEAAQAAwADAAUABAAEAAQAAwACAAEAAAACAAIAAgACAAIAAgACAAIAAgACAAMA
BQAHAAQAAgADAAgADAATACEALwA9AE4AZACAAJcArQDAAM8A1QDKAKYAagAyABIAAwD0
/+f/4//n/+//+P/9/wAAAgADAAMABAAEAAQAAwAFAAUABQAFAAUABQAFAAUABgAGAAYA
BgAIAAgACAAJAAcABwAHAAgACAAIAAgACAAIAAgACAAIAAoACgAKAAsACwALAAsACwAJ
AAoACgAKAAwADAAMAAwACgAKAAoACwALAAwADAAMAAoACQAIAAcABQAGAAgACAAKAAoA
CgAKAAgACQAKAAsADAANAA0ADQANAA4AEAARABAAEQATABQAFwAYABkAGgAbABsAHQAe
ACIAJAAkACUAJwAoACoAKwAsAC4ALwAwADEAMQAxADEAMgAyADMAMwA2ADYANgA2ADcA
NgA1ADQAMwAxAC8ALQAtACsAKAAmACEAIAAeABwAHAAaABgAFgATABEAEAAQAA8ADgAN
AAwADQAMAAsACgAJAAkACAAHAAgACAAHAAcABwAHAAcABgAEAAQABQAFAAUABgAGAAcA
BQAFAAUABQAGAAYABQAFAAQABAAEAAQABAAEAAQABQAHAAcABgAGAAYABwAHAAcABgAG
AAYABgAGAAYABwAHAAgACAAIAAkACwALAAsACwAJAAkACQAKAAoACgALAAsACwAKAAoA
CgAIAAkACQAJAAsACgAKAAoACgAKAAoACgALAAsACgAKAAkACQAJAAkABwAHAAcABwAJ
AAkABwAHAAYABgAGAAYACAAIAAgABwAFAAUABAAEAAQABAAFAAUABgAGAAYABgAEAAQA
BAAEAAYABgAFAAUABQAFAAUABQADAAMABAAEAAYABgAFAAQAAgACAAMAAwAFAAUABAAE
AAQABAAEAAIAAgACAAMABQAFAAUABQAFAAUABAAEAAQABAAFAAcABwAHAAkACQAJAAkA
CQAKAAwADAAMAAwACgAKAAsACwANAA4AEAASABAAEAAQAA8ADwAPAA8ADwAPAA8ADgAM
AAwACwALAAoACQAHAAUABQAEAAMAAQABAP7//f/9//3///8AAAAAAQD///7//v/+//7/
/v/+//7//v/+//7//v/8//z//P/8/wAAAAADAAEA///+//7/AQAIABAAGwApADMAPwBU
AHAAiACdALMAxgDRAM8AtgCCAEYAGAACAPX/5v/f/9//5f/r//L/9//4//r//f/9////
AAABAAEAAQABAAEAAQD//////////wIAAgACAAIAAgACAAIAAwADAAMAAwAEAAQABAAE
AAQAAwACAAEAAAABAAIAAwAFAAUABQAFAAUAAwAEAAQABAAEAAQABAAEAAQABAAEAAUA
BwAIAAgACAAFAAUABQAFAAUABgAIAAgACgAKAAoACgAKAAsADAANAA4ADwAPAA8ADwAQ
ABIAEwAUABUAFwAYABcAGAAZABoAHgAfACIAJAAmACgAKAApACkAKgAsAC0AMAAyADMA
NAA1ADUANQA1ADYANgA3ADcAOAA4ADgAOAA1ADQAMwAyADMAMQAvAC0AKQAnACQAIgAf
AB4AHAAaABoAGAAWABQAEQAPAA4ADgANAAwACwAKAAsACgAJAAgABgAHAAcABwAIAAgA
BwAHAAUABQAFAAQABgAGAAcABwAGAAYABQAFAAMAAwADAAMABgAGAAUABQAIAAoADAAO
ABAAEAAQABEADwAPAA4ADgAOAA8ADwAPABAAEAAQABAAEAAQABEAEQAUABQAFAAVABUA
FQAVABUAEwATABMAFAAWABYAFwAXABcAFgAWABYAFgAXABcAFwAXABYAFgAWABQAFAAU
ABQAFwAXABYAFgAVABUAFQAVABUAFQAVABUAFQAVABMAEwAUABQAFAAUABIAEgASABEA
EQARABAAEAAQABAAEQARABAAEAAQABAADgAOAA4ADgAQABAADwAPAA0ADQANAA0ADwAP
ABAAEAAQABAADwAOAA0ADAAOAA4ADgAPAA0ADQANAA0ADQANAAwADAAMAAwADQAPAA8A
DwARABEAEQARABEAEgAUABQAFAAUABQAFAAVABUAFwAYABoAHAAaABoAGgAZABoAGwAc
AB0AGwAbABoAGAAWABUAFQAUABMAEQAPAA8ADgANAAsACwAMAAsACwALAAoACgAJAAkA
CQAIAAgACAAKAAoACgAKAAoACgAKAAoADAAMAAwADAAMAAwACwALAAkACAAIAA0AFAAc
ACcAMwA7AEkAYAB+AJoAswDJANgA3wDbALwAhABIAB4ACgD9//L/6f/p/+3/8//4//3/
AAAGAAkACQALAAwADQANAAsACwALAAsADAANAA4ADwAOAA4ADgAOABAAEAAQABEAEQAR
ABEAEgARABAADwAOAA8AEAARABIAEAAQABAAEQARABEAEQARABIAFAAVABYAFAAUABQA
FAAWABYAFgAXABUAFgAWABYAFwAXABcAFwAXABgAGgAaABoAGgAaABoAHAAdAB4AHwAe
AB8AHwAfACEAIgAkACUAJgAnACkAKgArACwALQAuADEAMwA3ADoAOgA8ADwAPQBBAEIA
RABFAEQARgBHAEgASQBJAEkASQBMAEwATQBNAE4ATgBOAE4ASwBKAEkASABJAEcARQBD
AD8APQA6ADgANwA2ADQAMgAwAC4ALAAqACkAJwAmACYAJQAkACMAIgAhACAAHwAeACAA
IQAhACEAHgAeAB0AHQAfAB8AHwAeAB4AHgAfAB8AHgAeAB0AHQAeAB8AIAAhACAAIAAf
AB8AIAAgACAAIAAiACIAIgAjACMAIwAiACIAJAAlACUAJQAkACQAJAAkACYAJgAnACcA
KAAoACgAKQAoACcAJgAlACcAJwAnACgAJgAmACcAJwApACgAKAAoACoAKwArACsAKwAq
ACoAKgAsACwALAAsACsAKwAqACoAKwArACsAKwArACsAKwArACsAKwApACkALAAsACwA
LAAqACoAKgApACsAKwAqACoALAAsAC0ALQAqACoAKgAqACwALAAsACwALAAsACsAKwAt
AC0ALQAtAC0ALQAuAC4ALgAuAC0ALAAuAC4ALwAvAC8ALwAvAC8ALwAvAC8ALwAxADEA
MgAyADAAMQAxADEAMgA0ADYANwA3ADcAOAA4ADgAOQA5ADkAPAA9AD0APQA9AD0APQA+
AD8AQABBAEEAQABAAEAAQAA+AD4APgA+AD4APgA+ADwAOgA4ADYANAA0ADQANAAyADIA
MgAyADQANAA0ADQANgA2ADYANgA0ADQANAA0ADQANAA0ADQANgA2ADYANgA2ADYANgA2
ADcAOAA5ADoAQQBGAEsAUABhAHAAfwCOAKUAvADTAOoA6ADmAOQA4gC6AJQAbgBIAD4A
NAAqAA==
         </WaveFormData>
      </LeadData>
      <LeadData>
         <LeadByteCountTotal>10000</LeadByteCountTotal>
         <LeadTimeOffset>0</LeadTimeOffset>
         <LeadSampleCountTotal>5000</LeadSampleCountTotal>
         <LeadAmplitudeUnitsPerBit>4.88</LeadAmplitudeUnitsPerBit>
         <LeadAmplitudeUnits>��V</LeadAmplitudeUnits>
         <LeadHighLimit>2147483647</LeadHighLimit>
         <LeadLowLimit>268435456</LeadLowLimit>
         <LeadID>V6</LeadID>
         <LeadOffsetFirstSample>0</LeadOffsetFirstSample>
         <FirstSampleBaseline>0</FirstSampleBaseline>
         <LeadSampleSize>2</LeadSampleSize>
         <LeadOff>FALSE</LeadOff>
         <BaselineSway>FALSE</BaselineSway>
         <ExcessiveACNoise>FALSE</ExcessiveACNoise>
         <MuscleNoise>FALSE</MuscleNoise>
         <LeadDataCRC32>2396365437</LeadDataCRC32>
         <WaveFormData>
EgASABIAEgAGAPz/8v/o/+n/6v/r/+z/7//w//H/8v/w//D/8P/w//D/8P/w//D/8v/y
//L/8v/w//D/8P/w//H/8v/z//T/9P/0//T/9P/2//b/9v/2//b/9v/2//b/9f/0//P/
8v/1//b/9//4//j/+P/4//j/+v/6//r/+v/7//z//f/+//z//P/8//z///8AAAEAAgAA
AAAAAAAAAAEAAgADAAQABQAGAAcACAAIAAgACAAIAAkACgALAAwADAAMAAwADAAOAA4A
DgAOAA8AEAARABIAEgASABIAEgAVABYAFwAYABoAGgAaABoAHAAcABwAHAAaABoAGgAa
ABcAFgAVABQAFQAWABcAGAAVABQAEwASABAADgAMAAoABwAGAAUABAAAAP7//P/6//n/
+P/3//b/8//y//H/8P/u/+7/7v/u/+7/7v/u/+7/7P/s/+z/7P/u/+7/7v/u/+z/7P/s
/+z/7v/u/+7/7v/w//D/8P/w/+7/7v/u/+7/8P/w//D/8P/u/+7/7v/u/+7/7v/u/+7/
8P/w//D/8P/u/+7/7v/u//H/8v/z//T/8v/y//L/8v/y//L/8v/y//T/9P/0//T/9P/0
//T/9P/2//b/9v/2//T/9P/0//T/9P/0//T/9P/0//T/9P/0//L/8v/y//L/9P/0//T/
9P/y//L/8v/y//D/8P/w//D/8v/y//L/8v/x//D/7//u//D/8P/w//D/7//u/+3/7P/s
/+z/7P/s/+7/7v/u/+7/7f/s/+v/6v/s/+z/7P/s/+z/7P/s/+z/6v/q/+r/6v/s/+z/
7P/s/+v/6v/p/+j/6f/q/+v/7P/q/+r/6v/q/+n/6f/q/+r/6//r/+v/6//o/+f/5//n
/+n/6f/q/+z/6//r/+v/6//t/+7/7//v//H/8f/x//H/8P/v/+//7v/v//L/9P/4//f/
9f/0//H/8P/v/+7/7f/v//D/7//v/+3/7f/s/+v/7P/t/+3/7f/s/+r/5//m/+b/5f/l
/+X/5v/n/+j/6f/n/+X/5P/l/+f/5//n/+f/5//n/+f/5f/l/+X/5v/m/+n/6f/o/+b/
5v/m/+f/6f/q/+7/9f8BAAgADQAWACUAOABKAFwAbAB1AHUAaABHABsA+f/q/+P/2f/Q
/83/0P/U/9j/2v/d/9z/3f/d/+D/4f/h/+H/4P/f/97/3P/d/9//4P/h/+L/4v/i/+L/
4P/g/+H/4f/i/+L/4//j/+H/4f/h/+H/4//j/+T/5f/l/+X/5v/m/+P/4//j/+P/5v/m
/+b/5v/k/+T/5P/k/+b/5v/o/+j/6P/p/+n/6f/m/+b/5v/n/+n/6//r/+v/6f/p/+n/
6f/s/+z/7f/u/+7/7//v//D/7//v/+7/7//y//P/9P/1//T/9f/2//f/+P/5//v//v/+
//7///8AAP//AAABAAMABgAHAAgACQAHAAcABgAEAAYABgAHAAkACQAIAAcABgACAAAA
//////z/+v/5//f/9P/w/+3/6v/q/+j/5v/l/+T/4f/f/9z/3P/a/9j/2P/a/9r/2//b
/9f/1v/W/9X/1P/V/9b/1//W/9b/1P/T/9P/0v/V/9b/2P/a/93/3//g/97/3f/d/93/
3//i/+b/5v/m/+X/4//l/+P/4//j/+b/6v/v//L/9f/2//f/+P/7//z//f/+/wAAAAAB
AAIAAgADAAQABQAKAAsADAAOABAAEAAQABAAEgASABMAFAAWABYAFgAWABQAFAAUABQA
FwAYABkAGQAYABYAFgAWABkAGQAZABkAGAAYABcAFwAWABYAFgAWABgAGQAZABoAGAAX
ABcAFwAXABcAFwAYABYAFgAUABQAEQARABEAEQATABMAFAAVABQAEgAQAA4AEAASABMA
EwASABIAEgARABEAEQARABEAEQASABQAFQAUABMAEAANAA8ADwARABEAEAAQABAAEAAN
AA4ADgAOABAADgAOAA4ADgALAAsADAAMAA8ADwAPAA8ADgANAA0ADQALAAsADAAOABEA
EQARABEADgAOAA4ADQARABEAEQARABAADwAPAA4AEAASABMAFgAZABkAGgAZABcAFwAX
ABcAGQAaABkAGQAXABcAFgAVABIAEQAPAA0ADwAOAAwADAAKAAkACQAJAAsACwALAAsA
CAAHAAcACQAHAAcABwAHAAgACQAKAAkABwAHAAgACAAJAAsADAAMAA4ACgAJAAsADgAU
AB0AKwAyADkARgBZAGoAegCKAJgAnwCfAI4AawA/ACEAFAALAP//+P/5//z/AAAEAAgA
CQAKAAkACwAMAA0ADQANAA0ADQANAAwACgALAAsACwAOAA4ADgAOAA4ADgAPAA8ADgAO
AA8ADwAPAA8ADwAPAA0ADQAOAA8ADwAPABAAEAAPAA8ADwAPABAAEAAQABAAEAAQABAA
EAAOAA4AEAAQABIAEwATABMAEgASABIAEwAVABcAFwAXABcAFwAXABcAFgAWABcAGAAZ
ABsAHAAeABwAHQAdAB8AIAAhACIAIwAkACUAJgAnACYAJwApACwALwAwADIANAA1ADYA
NwA5ADwAPQA+AD8AQQBBAEAAPgA+AD4APwBBAEQARABEAEQAQgBAAD8APwA+ADwAOwA5
ADkANgA0ADIALgAsACoAKQArACkAKAAmACQAIgAgACAAHgAeAB8AHwAdABwAHAAbABkA
GQAZABkAHAAcABoAGQAWABQAFgAWABYAFgAXABcAGAAWABUAFQARABEAEgAUABUAFgAW
ABUAEwARABEAEQARABIAFAAUABIAEgASABIAEAAQABAAEAAQABAAEQASABEAEQARABEA
EwATABMAFAASABIAEgASABEAEAAQABAAEgASABIAEgARABAADwAOAA4ADgAOAA0ADQAM
AA0ADgAMAAsACgAJAAkACgAKAAsACQAIAAcABgAHAAkACgAMAA4ADwARABMAEAAPAA4A
DgAMAAoABgAEAAAA/f/6//f/9//3//j/+f/4//b/9P/y/+//8P/w/+//8P/w//D/7//t
/+3/7f/t/+v/6v/s/+7/7v/u/+7/7v/v/+//8P/w//P/8//z//P/8P/v/+//7//v/+//
8P/y//H/8f/x//H/8P/w//D/7//x//H/8f/x/+//7//w//D/8v/0//X/+P/4//f/9//1
//P/8//z//P/9P/0//L/8f/x//H/8P/v/+z/6//p/+f/5//m/+T/5P/i/+H/4f/h/+P/
4//j/+P/4P/f/9//4f/h/+H/4f/h/+P/4//j/+H/3//f/+D/4P/j/+X/5v/k/+L/4P/h
/+P/6P/u//f/AQAKABEAHgAvAEIAVABmAHAAdwB3AGIAPQATAPf/7P/j/9n/0v/R/9L/
1v/c/97/3//i/+H/4f/i/+P/4//j/+P/4//j/+L/4v/j/+P/4//k/+T/5P/k/+L/4v/j
/+P/5P/k/+X/5f/j/+P/4//j/+P/4//k/+X/5//n/+j/6P/l/+X/5f/l/+j/6P/o/+j/
6P/o/+j/6P/m/+b/6P/o/+r/6//r/+v/6P/o/+j/6f/r/+3/7f/t/+v/6//r/+v/7P/s
/+3/7v/w//H/8f/y//D/8f/x//P/9f/3//n/+//8//3//v////7///8BAAQACAAIAAkA
CgALAAwADQAPABIAEwAUABUAFQAVABQAEgAUABQAFQAXABoAGgAaABoAGAAWABUAFQAV
ABQAFAATAA8ADAAKAAgACAAGAAQAAwADAAEAAAD+//r/+P/2//b/+P/4//n/+f/3//b/
9v/1//P/8//z//P/9v/2//T/8//0//L/9P/0//T/9P/1//X/9P/y//H/8f/x//H/8v/0
//P/9P/0//P/8//x//H/8f/z//T/9v/2//b/9v/2//b/9v/2//b/9v/2//b/9//4//f/
9//3//f/+//7//v//P/8//z//P/8//z//P/9//7//v/+//7//v/8//z//P/8//3//v//
////AAD+//7//v///////////wAAAAD//////P/8//z//P/+//////8AAP7//f/9//3/
+//7//v//P/+//7//P/8//v/+//7//v/+//7//z//f/7//r/+f/4//b/+P/5//n//P/8
//z/+//3//f/9//3//n/+v/8//3/+//6//j/+P/4//j/+P/5//v//P/8//v/+v/5//j/
9//3//f/+P/5//v//v/9//3//f/9//3//v////////////////8BAAEAAgACAAMABgAI
AAwACgAJAAkABwAKAAsADAANAAwADAAKAAkACQAJAAgABwAHAAcABgAFAAQAAgD///7/
/////wAAAQAAAP///v/9//7//f/9///////////////+//3//P/5//r/+//9//7//f/9
//z/+v/6//z//f8DAAYACgARABsAIAAlADIARQBYAGoAfgCOAJMAkwCEAGEANwAZAA4A
CQABAPj/9f/2//j//P8AAAMABAAFAAUACAAJAAkACQAIAAcABgAEAAYABwAHAAcABgAG
AAYABgAHAAgACgALAAwADAANAA0ADQANAA0ADQAOAA8AEQATABEAEQASABIAEwATABMA
EwATABIAEQAQAA4ADgAOAA4AEAAQABIAEgAQABEAEQARABMAFAAVABcAFwAZABkAGQAZ
ABkAGQAZABwAHAAdAB4AHQAdABwAHAAeAB8AHwAhACIAIwAkACUAJAAlACYAJwApACsA
LgAyADEAMAAwADAAMwA0ADUANwA3ADcANwA3ADcANwA2ADQAOAA4ADkAOwA7ADoAOQA4
ADkAOAA4ADkANwA2ADYANQAxAC4ALAAqACsAKgApACkAJgAjACEAHgAeABwAGgAaABkA
GAAYABcAFAASABEADwAOAA8AEAARABAAEAAOAA0ADQAMAA8AEAAQABAAEQARABAADgAN
AA0ADAANAA8AEgAQABAADwANAA4ADQAOAA8ADQAOABAAEAAOAA4ADgAOAA8AEAARABIA
EQAQABAAEAAQABEAEgATABMAEwATABQAFAAUABQAFAAWABYAFwAYABYAFgAWABYAFgAW
ABYAFgARAA4ACwAHAP//+P/z/+7/7f/r/+n/5//e/9j/0f/L/8r/yv/K/8r/yv/L/8v/
zP/K/8n/yf/J/8v/y//L/8z/yv/K/8j/yP/I/8n/yv/L/8v/y//M/83/y//K/8n/yP/J
/8z/zv/P/8//zv/N/8v/yv/L/8z/zf/N/87/0P/R/83/zf/N/8//0v/U/9T/1P/U/9P/
0//U/9T/1//X/9f/1//Y/9f/1//X/9f/1//Y/9r/3f/d/93/3f/b/9z/3f/d/+H/4f/h
/+H/3//f/+D/4P/g/+L/4//m/+f/5//o/+f/5f/l/+X/5f/o/+j/5v/l/+X/5f/k/+P/
4//j/+L/4f/i/+L/4f/i/+H/3//e/93/3//f/9//3//e/93/3f/f/93/3f/d/93/3//f
/9//3f/d/93/3v/e/+H/3//i/+L/5P/i/9//3//k/+j/7//7/wYACwAUACUANgBIAFoA
agB3AHsAcgBXACsABwD0/+v/4//a/9X/2P/c/+D/5P/l/+T/5f/l/+j/6f/p/+n/6f/p
/+n/6P/n/+f/5v/l/+j/6P/o/+j/5P/k/+X/5f/m/+b/5//n/+n/6f/p/+n/6f/p/+r/
6//r/+v/7P/s/+n/6f/p/+n/6v/q/+r/6v/s/+z/7P/s/+r/6v/s/+z/7f/v//D/8f/u
/+7/7v/v/+//8f/x//H/8//z//P/8//y//L/8//0//b/9//3//j/9v/3//f/+f/8//3/
/v///wAAAQACAAMAAgADAAUACAALAAwADgAQABEAEgATABUAGAAZABoAGwAdAB0AHAAa
ABoAGgAbAB0AIAAgACAAIAAeABwAGwAbABsAGgAaABkAFQASABAADgAKAAgABgAFAAUA
AwACAAAA/P/6//j/+P/2//b/9//3//T/8v/x/+//6//r/+v/6//s/+z/6v/p/+b/5P/m
/+b/5P/k/+X/5f/m/+T/4//j/9//3//g/+L/4v/i/+H/3//f/93/3f/d/93/3v/g/+D/
3v/e/97/3v/c/9z/3P/c/9z/3P/d/97/3f/d/93/3f/f/9//3//g/97/3v/e/97/3P/c
/93/3v/f/+D/4f/i/+H/4P/f/97/4f/i/+P/4//l/+T/5f/m/+r/6//s/+3/7v/w//H/
8//y//L/8v/y//X/9//4//r/+//7//z//f/+////AAACAAUABgAFAAYABQAFAAUABQAH
AAcACAAJAAkACAAGAAYABgAGAAYABgAHAAkACgAKAAkACAAHAAYABQAFAAUABQAFAAYA
CAAHAAcABwAHAAkACgALAAsADAALAAoACQAJAAkACgAKAAwADgAPABIAEAAPAA8ADQAO
AA8AEAARABAAEAAOAA0ADQANAAwACwALAAsACgAJAAgABgADAAIAAwADAAQABQADAAMA
AwADAAIAAQABAAMABQAFAAUABQADAAMAAwABAAIAAwAFAAYABQADAAQABAAEAAYABwAL
ABAAEgAXAB8AKAAtADYARwBcAHAAggCQAJkAmwCSAHcATQArABgAEQAHAP7/+//+/wAA
BAAKAA8AEgAVABUAFQAVABQAEwATABMAEwASABQAFQAVABUAFQAUABMAEgASABIAEwAT
ABQAFAAVABUAEwATABMAEwAVABUAFgAXABQAEwATABIAEwATABMAEwAUABQAFAAUABQA
FAAUABQAFgAWABgAGAAXABcAFgAVABYAFgAWABcAFQAXABcAFwAXABcAFwAXABkAGgAc
AB4AHQAdABwAHAAeAB8AHwAhACAAIQAiACMAJAAlACYAJwApACsALgAyADMAMgAyADIA
NQA2ADcAOQA6ADsAPAA9AD8APwA+ADwAQABAAEEAQwBBAEAAPwA+AD8APgA+AD8APgA8
ADsAOQA1ADIAMAAuAC4ALAAqACkAKAAlACMAIAAgAB4AHAAcABoAGgAbABsAGAAWABUA
EwAUABUAFgAXABcAFgATABEAEwASABUAFgAVABQAFAATABIAEAAPAA8ADgAPABEAFAAS
ABIAEQAPABEADwAPAA8ADgAOAA8ADgAMAAwADAAMAAwADAAMAAwACwAKAAoACgAJAAkA
CQAJAAkACQAJAAoACAAIAAgACAAKAAoACwAMAAsACgAJAAgACQAKAAsADAAKAAoACgAJ
AAgABgAGAAYACQAJAAkACQAGAAYABQAFAAUABgAHAAgABgAHAAcACAAHAAUABAADAAMA
AwADAAQAAwACAP///v////////////7//f/9//3////+//3//P/9/wAAAgADAAEAAAD/
//3//v///wAAAQD9//z//P/7//f/9//5//v//P/8//z//P/8//r/+f/5//j//P/9//7/
///8//v/+//7//n/9//2//b/9//3//f/9//3//j/+f/5//z//f/+////AQABAAIAAgAA
AAIAAwAGAAUAAwACAP///v/9//z/+//7//r/9//1//P/8//y//H/7//t/+r/5//l/+T/
4v/i/+H/3//e/93/3//f/9//3//c/9v/2//d/93/3f/d/93/3v/f/+D/3//f/9//4P/g
/+H/4f/i/+L/4P/e/93/4f/k/+r/8//9/wQACwAaAC8AQABQAGAAbABxAHEAXAA1AAsA
8f/k/9n/0f/K/8n/zP/Q/9T/2P/Z/9j/2f/X/9r/2//b/9v/2//b/9v/2v/Y/9n/2f/Z
/9r/2v/a/9r/2P/Y/9n/2f/a/9r/2//b/9v/2//b/9v/2f/Z/9r/2//b/9v/3P/c/9n/
2f/Z/9n/2v/a/9r/2v/a/9r/2v/a/9r/2v/c/9z/3v/f/9//3//d/9z/2//b/93/3//f
/9//3//f/9//3//e/97/3//g/+L/4//j/+T/5P/l/+X/5//o/+n/6v/r/+z/7f/u/+//
8P/x//P/9v/6//r/+//8//v//P/9////AgADAAQABQAHAAcABgAEAAgACAAJAAsADgAO
AA4ADgAMAAoACQAJAAgABgAFAAMA///8//r/+P/0//L/8P/v//H/7//u/+z/6P/m/+T/
5P/k/+T/5f/l/+H/4P/g/9//3//f/9//3//i/+L/4P/f/97/3P/e/97/3v/e/9//3//g
/97/3f/d/93/3f/e/+D/3//g/+D/3//d/9v/2//b/93/3v/g/+D/4P/g/+D/4P/g/+D/
4P/g/+D/4P/h/+L/4f/h/+H/4f/l/+X/5f/m/+T/5P/k/+T/4v/i/+P/5P/l/+b/5//o
/+b/5v/m/+b/5//o/+n/6f/q/+j/6P/o/+f/5//n/+f/5//o/+j/6f/q/+r/6v/q/+r/
6//r/+z/6v/p/+n/6f/n/+f/5//o/+n/6v/p/+r/6f/p/+n/6f/r/+v/7P/t/+v/6v/p
/+j/6v/s/+3/7f/s/+z/7P/r/+n/6f/p/+n/6//s/+7/7//v/+//7f/r/+v/7P/u/+7/
7v/u/+3/7f/u/+7/7v/t/+z/6//r/+v/7P/t/+v/6//s/+7/8P/x//L/8//x//L/8//z
//P/8//z//P/9P/1//f/+P/2//j/+f/8//7//f/9//v/+//7//v/+//6//r/+P/3//j/
+f/5//n/9f/z//D/7f/u/+7/7f/u/+7/7f/t/+3/7f/t/+3/7f/u/+3/7f/v/+7/7f/s
/+v/7P/t/+7/7f/t/+3/7v/u/+3/7f/u//D/8P/w//P/9f/2//z/BQAPABYAIQAyAEUA
VgBmAHYAggCHAIEAagBFAB8ACwAAAPf/6//k/+P/6P/s//L/9v/3//j/9//3//b/9//3
//f/+f/5//n/+P/2//f/9//3//j/+P/4//j/+f/6//z//f/8//z//f/9//7///8AAAEA
AQABAAIAAwAEAAUABwAIAAkACQAJAAkACgAKAAoACgAMAA4AEAASABAAEAASABIAEgAT
ABMAEwATABQAFQAXABUAFwAXABcAGAAZABoAGwAaABoAGwAcABwAHQAdAB4AIAAhACEA
IwAjACMAIwAjACYAJwAoACkAKAApACsALgAuAC4ALwAwADMANAA1ADcANgA3ADgAOQA6
ADsAOwA6ADwAPAA9AD8APwA+AD0APAA7ADoAOgA7ADcANAAyAC8ALwAsACoAKAAkACIA
IAAfAB0AGwAaABgAFwAWABUAFgAUABQAFQAVABQAFAAVABUAEQARABEAEQASABIAEAAP
ABAADgAQABAADgAOAA8ADwARABAAEAARABAAEQATABYAFQAWABYAFQAXABUAFQAVABMA
FAAWABYAFwAYABkAGgAaABoAGgAaABsAGgAaABoAGgAbABwAHQAcABsAGgAaABsAHAAd
AB4AHAAcAB0AHgAfACAAIQAiACQAJAAkACQAIwAiACEAHwAgACAAIgAkACMAIwAjACMA
JAAkACMAIwAkACQAJAAkACMAIwAiACIAJAAjACMAIwAiACEAIAAgACIAIgAgACAAIQAh
ACEAIQAgAB8AHwAfACEAIAAfAB4AHAAeAB8AHwAeAB4AHgAdABwAHQAeAB8AHAAcAB0A
HQAfAB8AHQAbABkAGQAbABsAGgAaABwAHAAcABwAGQAZABoAGgAZABkAGQAZABkAGQAa
ABsAGQAZABoAHAAfAB8AHwAfAB4AHgAeAB0AHwAfAB8AHwAgACEAIwAkACEAIgAiACQA
JgAlACUAIwAhACEAIQAhACIAIgAgAB8AHwAfAB4AHQAcABsAGQAXABcAFgAUABQAEgAR
ABEAEQAPAA8ADwAPAA4ADQANAA8ADgANAAwACwANAA0ADQALAAsACwAMAAwACwALAAwA
DgAQAA4ADQANABIAFAAbACcAMAA3AEIAUQBiAHQAhACUAJ8AowCcAIEAVwAzACAAFwAL
AAAA/f/+/wQACAAMAA8AEAAPAA0ADAANAA0ADQAPAA8ADwAOAAwADQANAA0AEAAQABAA
EAAQABAAEQARABAAEAARABEAEwATABMAEwASABEAEQARABEAEQASABIAEQARABEAEQAR
ABAADwAOAA4ADgAOAA4ADAAMAA4ADgAOAA8ADwAPAAwADAAMAA0ADAANAAwACwAMAA0A
DgAPAA8ADgAOAA4AEAARABEAEgASABMAEwAVABUAFQAVABUAGAAZABoAGwAaABsAHQAg
ACIAIgAjACQAJQAmACcAKQApACkAKQApACQAIQAdABgAFAAQAA0ACwAKAAoACgAKAAoA
CAAHAAcABQAEAAQAAwADAAAA/v/8//j/9v/0//P/8//x//D/7v/s/+r/6P/o/+f/5v/m
/+X/5P/k/+X/5f/i/+H/4P/f/+L/4v/g/9//4P/e/+D/4P/e/97/3//f/9//3v/e/9//
2//b/9z/3v/d/97/3v/d/93/2//b/9v/2P/Y/9n/2P/W/9b/1v/W/9T/0v/Q/87/z//O
/87/zv/N/83/zf/N/87/zf/M/8z/zv/O/87/zv/N/8z/zP/M/8z/zP/M/8z/zv/O/87/
zv/O/87/zv/N/8//zv/P/9D/0f/R/9H/0f/R/9L/0v/T/9T/1P/U/9T/1P/V/9X/1v/Y
/9f/1//X/9X/1f/V/9b/1//Y/9f/2P/Z/9n/2f/Z/9f/1//Y/9n/2v/a/9r/2v/Z/9r/
2v/Z/9j/2P/Y/9f/1v/X/9j/2f/Z/9r/3P/d/+L/5f/m/+f/6f/p/+v/6//u//D/8P/u
/+7/7v/u/+3/7f/u/+7/7//v/+//7//u/+3/7f/t/+7/7//x//T/+P/5//r/+//9//7/
/////wMAAwADAAMAAQABAAIAAgACAAQABQAIAAkACQAKAAkABwAHAAcABwAKAAoACAAH
AAUABQAEAAMAAgABAP///f////7//P/8//z/+//7//v//P/9//7////+//3//f//////
////////AQABAAEA///9//3//v/+/wEAAwAEAAQAAgAAAAEAAwAKABAAGQAjACoAMQA+
AFEAYAByAIIAkACbAJkAhgBhADcAGwAQAAcA/f/2//X/+P/+/wIABAADAAQABQAFAAgA
CQAJAAkABwAHAAcABgAGAAcABwAHAAoACgAKAAoABgAGAAcABwAIAAgACQAJAAsACwAL
AAsACQAJAAoACwANAA0ADgAOAAsACwALAAsADAAMAAwADAAOAA4ADgAOAA0ADAANAAwA
DgAPAA8ADwAMAAwADAANAA0ADwAPAA8ADwAPAA8ADwAOAA4ADwAQABIAEwATABQAEgAT
ABMAFQAYABkAGgAbABoAGwAcAB0AHgAfACEAJAAoACgAKQAqACkAKgArAC0ALgAvADAA
MQAzADMAMgAwADIAMgAzADUANgA2ADYANgA0ADIAMQAxAC8ALgAuAC0AKwAoACYAJAAi
ACAAHgAdAB8AHQAcABoAFgAUABIAEgAQABAAEQARAA8ADgAOAA0ACwALAAsACwAOAA4A
DAALAAgABgAIAAgACAAIAAkACQAKAAgABwAHAAUABQAGAAgACQAKAAoACQAJAAcABwAH
AAcACAAKAAoACQAIAAcABgAGAAYABgAGAAgACAAJAAoACQAJAAkACQANAA0ADQAOAAwA
DAAMAAwACwAKAAoACgALAAwADQAOAAwADAAMAAwADgAOAA4ADQAOAAwADAAMAAsACwAL
AAsACwAMAAwADQAKAAoACgAKAAwADQANAA4ADAALAAsACwAJAAkACQAKAAoACgAIAAgA
CQAJAAkACQAJAAkACgALAAkACAAHAAYABAAGAAcABwAGAAYABgAFAAMAAwADAAMAAwAE
AAYABwAFAAIAAAAAAAAAAAABAAEAAgACAAEAAQABAAEAAAD///////8BAAEAAgAEAAMA
AwADAAMABQAGAAcABwAJAAkACQAJAAcABwAIAAgACgAMAA0AEAAPAA0ADAAJAAoACwAM
AA0ADAAMAAoACQAJAAkACAAHAAYABQADAAEA///+//z//P/+//3//f/9//v/+//7//v/
+v/5//n/+//9//3//f/9//z/+//6//f/+P/5//v//P/9//v//P/8//r/+v/9/wEABgAO
ABcAHQAiACkANgBLAGAAcgCEAI4AkwCPAHgATwAnAA8ABAD9//P/7P/r/+r/7P/y//T/
9//6//3//f/+//////////3//f/9//z///8BAAIAAwABAAAA///+//n/+P/4//f/+P/4
//n/+f/5//n/+f/5//r/+//9/////f/9//7//v///////////wIAAgACAAIAAAAAAAAA
AAACAAIABAAEAAIAAwADAAMABAAEAAQABQADAAUABQAFAAMAAwADAAMABQAGAAgACgAI
AAkACQAKAAoACwALAA0AEAARABIAEwASABMAFAAVABcAGQAcACAAIQAgACAAIAAjACQA
JQAnACgAKQAqACsAKwArACoAKAAsACwALQAvAC4ALgAuAC4ALgAsACsAKwArACoAKgAp
ACYAIgAfABwAGwAaABkAGQAXABUAFAASABIAEAAOAA4ADAAMAA0ADQAJAAgACAAHAAYA
BwAIAAkACAAIAAYABQAGAAQABgAGAAYABgAHAAcACAAGAAUABQAEAAUABwAKAAgACAAH
AAUABgAFAAYABwAHAAgACgAKAAkACAAHAAYABwAIAAkACgAJAAgACAAIAAgACQAKAAsA
DwAPAA8AEAAOAA4ADgAOAA8AEAASABQAEwASABEAEAARABIAEwAUABIAEgASABEAEAAO
AA4ADgARABEAEQARABAAEAAPAA8AEAAQABAAEAAQABEAEQASABEADwAOAA0ADgAPABAA
EgARABAADQAMAAwADQAOAA8AEQARABIAEwARABAADwAOABAAEgATABMAEgASABIAEQAQ
ABEAEgATABEAEgAUABUAEwATABEADwASABMAFgAXABcAFgAVABQAFAAUABUAFgAXABcA
FwAXABUAFgAWABYAGAAZABsAHgAdAB8AHwAeACAAHwAeAB4AHwAgACEAIwAjACMAIwAj
ACMAJAAmACcAJQAlACUAJAAiACMAJAAkACQAJAAkACIAIAAeABwAGgAaABoAGgAYABgA
GAAYABYAFgAWABYAFwAYABkAGgAZABgAFwAWABgAGAAYABgAGgAaABoAGgAYABgAGAAY
ABkAGgAbABwAIAAkACgALAA4AEIATABWAGgAeACIAJgAlQCUAJMAkgB3AF4ARQAsACUA
HgAXAA==
         </WaveFormData>
      </LeadData>
   </Waveform>
</RestingECG>
