# Supplementary material for: Detection of Left Atrial Enlargement Using a Convolutional Neural Network-Enabled Electrocardiogram
Source: Front Cardiovasc Med. 2020 Dec 17;7:609976. doi: 10.3389/fcvm.2020.609976 (PMC7773668; doi:10.3389/fcvm.2020.609976)
Supplement: Supplementary file 4 [file Data_Sheet_4.ZIP › normal3/1802032336_1916_0000000L.XML]

<?xml version="1.0" encoding="Windows-1252"?>
<!DOCTYPE RestingECG SYSTEM "restecg.dtd">
<RestingECG>
   <PatientDemographics>
      <PatientID>1802032336</PatientID>
      <PatientAge>67</PatientAge>
      <AgeUnits>Years</AgeUnits>
      <Gender>Male</Gender>
      <PatientLastName>chenjinquan</PatientLastName>
   </PatientDemographics>
   <TestDemographics>
      <DataType>Resting</DataType>
      <Site>1</Site>
      <AcquisitionDevice>MAC55</AcquisitionDevice>
      <Status>Unconfirmed</Status>
      <Priority>Normal</Priority>
      <AcquisitionTime>09:08:04</AcquisitionTime>
      <AcquisitionDate>08-21-2016</AcquisitionDate>
      <CartNumber>1</CartNumber>
      <AcquisitionSoftwareVersion>009C</AcquisitionSoftwareVersion>
      <XMLSourceVersion>MAC5000 v1.0</XMLSourceVersion>
   </TestDemographics>
   <RestingECGMeasurements>
      <VentricularRate>71</VentricularRate>
      <AtrialRate>71</AtrialRate>
      <PRInterval>164</PRInterval>
      <QRSDuration>102</QRSDuration>
      <QTInterval>428</QTInterval>
      <QTCorrected>465</QTCorrected>
      <PAxis>50</PAxis>
      <RAxis>-8</RAxis>
      <TAxis>17</TAxis>
      <QRSCount>11</QRSCount>
      <QOnset>217</QOnset>
      <QOffset>268</QOffset>
      <POnset>135</POnset>
      <POffset>189</POffset>
      <TOffset>431</TOffset>
      <ECGSampleBase>500</ECGSampleBase>
      <ECGSampleExponent>0</ECGSampleExponent>
   </RestingECGMeasurements>
   <Diagnosis>
      <Modality>Resting</Modality>
         <StatementCount>6</StatementCount>
         <LabelText>12SL ��ϳ���</LabelText>
      <DiagnosisStatement>
         <StmtText>�������</StmtText>
      </DiagnosisStatement>
      <DiagnosisStatement>
         <StmtText>��ż��</StmtText>
      </DiagnosisStatement>
      <DiagnosisStatement>
         <StmtFlag>ENDSLINE</StmtFlag>
         <StmtText>�����粫</StmtText>
      </DiagnosisStatement>
      <DiagnosisStatement>
         <StmtFlag>ENDSLINE</StmtFlag>
         <StmtText>�������� T ���쳣</StmtText>
      </DiagnosisStatement>
      <DiagnosisStatement>
         <StmtFlag>ENDSLINE</StmtFlag>
         <StmtText>QT�����ӳ�</StmtText>
      </DiagnosisStatement>
      <DiagnosisStatement>
         <StmtFlag>ENDSLINE</StmtFlag>
         <StmtText>�쳣 ECG</StmtText>
      </DiagnosisStatement>
   </Diagnosis>
   <Waveform>
      <WaveformType>Rhythm</WaveformType>
      <WaveformStartTime>0</WaveformStartTime>
      <NumberofLeads>8</NumberofLeads>
      <SampleType>CONTINUOUS_SAMPLES</SampleType>
      <SampleBase>500</SampleBase>
      <SampleExponent>0</SampleExponent>
      <HighPassFilter>16</HighPassFilter>
      <LowPassFilter>150</LowPassFilter>
      <ACFilter>NONE</ACFilter>
      <LeadData>
         <LeadByteCountTotal>10000</LeadByteCountTotal>
         <LeadTimeOffset>0</LeadTimeOffset>
         <LeadSampleCountTotal>5000</LeadSampleCountTotal>
         <LeadAmplitudeUnitsPerBit>4.88</LeadAmplitudeUnitsPerBit>
         <LeadAmplitudeUnits>��V</LeadAmplitudeUnits>
         <LeadHighLimit>2147483647</LeadHighLimit>
         <LeadLowLimit>268435456</LeadLowLimit>
         <LeadID>I</LeadID>
         <LeadOffsetFirstSample>0</LeadOffsetFirstSample>
         <FirstSampleBaseline>0</FirstSampleBaseline>
         <LeadSampleSize>2</LeadSampleSize>
         <LeadOff>FALSE</LeadOff>
         <BaselineSway>FALSE</BaselineSway>
         <ExcessiveACNoise>FALSE</ExcessiveACNoise>
         <MuscleNoise>FALSE</MuscleNoise>
         <LeadDataCRC32>1043403024</LeadDataCRC32>
         <WaveFormData>
6P/o/+j/6P/l/+T/4//i/+L/4v/i/+L/4v/i/+L/4v/i/+L/4v/i/+D/4P/g/+D/3v/e
/97/3v/d/9z/2//a/9r/2v/a/9r/2P/Y/9j/2P/V/9T/0//S/9L/0v/S/9L/0P/O/8z/
yv/J/8j/x//G/8T/wv/A/77/vf+8/7v/uv+4/7b/tP+y/6//rv+t/6z/q/+q/6n/qP+o
/6j/qP+o/6b/pv+m/6b/pP+k/6T/pP+n/6j/qf+q/6z/rv+w/7L/s/+0/7X/tv+6/7z/
vv/A/8P/xv/J/8z/zv/Q/9L/1P/X/9r/3f/g/+P/5P/l/+b/5//o/+n/6v/s/+7/8P/y
//T/9P/0//T/9v/2//b/9v/3//j/+f/6//r/+v/6//r/+v/6//r/+v/6//r/+v/6//r/
+v/6//r/+v/6//r/+v/4//j/+P/4//r/+v/6//r/+v/6//r/+v/6//r/+v/6//r/+v/6
//r/+v/6//r/+v/8//z//P/8//v/+v/5//j/+f/6//v//P/6//r/+v/6//r/+v/6//r/
/P/8//z//P/9//7///8AAP///v/9//z//P/8//z//P/6//r/+v/6//v//P/9//7//P/8
//z//P/6//r/+v/6//v//P/9//7//v/+//7//v/+//7//v/+//3//P/7//r/+//8//3/
/v/+//7//v/+//z//P/8//z//P/8//z//P/+//7//v/+//z//P/8//z//P/8//z//P/+
//7//v/+//3//P/7//r//P/8//z//P/+//7//v/+//z//P/8//z//P/8//z//P/6//r/
+v/6//z//P/8//z//f///wAAAwABAAEA//8BAAIAAgABAAEAAwADAAQAAwAEAAQAAwAD
AAUACAAJAAsACwALAA0ADgAMAAwADAAMAA0ADQANAA0ADwAPAA8ADwANAAoACQAHAAUA
BQAEAAMAAwABAAAA/v/+//3/+//7//3//P/8//z/+v/6//r/+v/5//n/+P/3//n/+f/4
//j/9//3//b/9v/2//b/+P/5//f/8//z//X/9v/y/+//9f///wwAGQAiACsANwBHAFkA
YwBsAHsAjACTAIsAggB7AGsAVgA/ACMAAQDo/+D/4//j/+H/4//l/+f/5//m/+n/7v/t
/+z/7//y/+7/8P/1//T/8P/u//L/9P/0//T/8//z//P/9P/0//T/9P/0//T/9f/1//T/
8v/y//L/8v/0//X/9v/3//b/9v/1//T/9//3//f/9v/0//X/9f/1//X/9P/0//X/9v/3
//f/9//3//f/9//3//f/+P/4//j/+P/6//r/+v/6//r/+v/6//r/+//7//z/+//7//v/
/P/8//z//P/9////AAACAAMAAgACAAEAAQADAAQABAAFAAUABwAIAAkADAANAA4ADgAQ
ABIAEwAUABMAEgATABUAFwAXABgAGQAYABgAGAAZABsAGwAbABsAGgAaABoAGgAcABwA
HAAdABsAGwAbABoAFwAVABUAEwAVABMAEQAQAA4ADQALAAoACQAIAAcABQADAAIAAgAB
AAIAAQABAAEA/f/8//z//P/6//n/+f/5//r/+v/6//r/+//7//v/+//6//r/+f/5//v/
+//7//v//P/8//z//P/7//n/9//2//j/+f/5//n/+P/4//f/9v/4//j/9v/2//j/+P/5
//r/+P/3//f/9v/4//j/+f/5//n/+f/6//r/+P/4//j/+P/6//n/+f/6//z/+f/5//r/
+P/4//j/+P/6//r/+//7//r/+f/5//r/+v/6//j/9v/5//n/+f/6//j/9//3//f/+f/4
//j/+P/4//j/+P/4//b//P/6//r/+v/6//3//f///////f/7//3//v/+//3//f8AAP//
AQABAAIAAgABAAEAAQAFAAcACgALAAkACwAMAAwACgAKAAoACQALAAsACwALAAoACQAI
AAYABQAGAAYABQADAAIAAQD///v/+v/4//j/+P/3//j/+f/2//b/9v/2//b/9v/2//X/
9f/0//P/8//z//L/8v/z//P/8v/y//L/9v/0//P/8//1//H/7f/s//D/7//x//n/BgAP
ABwAJwAzAEEAUwBfAGgAewCOAJsAmQCKAH8AdwBiAEcAJwADAOj/3v/d/9//4f/d/9v/
4//l/+T/5//s/+3/7P/n/+b/6v/s/+//8P/w/+7/7v/w//D/8P/w//H/8v/0//L/8P/u
/+z/7//x//L/8v/y//L/8v/y//P/8//z//P/9f/2//b/9v/2//X/9P/y//T/9f/1//X/
9//2//b/9//1//X/9P/z//b/9//4//n/+P/4//f/9v/4//r/+v/6//r/+v/6//r/+v/7
//v//P/9//3//f/+//7//v/+////AAAAAAEAAQACAAQABQAHAAgACAAHAAcABwAJAAoA
CwAOAA8AEAAQABIAFAAVABYAFgAWABgAGwAZABkAGgAbAB0AHgAfACEAIAAfAB4AHQAf
ACAAIQAiAB8AHgAdAB0AHQAdAB0AHAAXABUAFQATABMAEQAPAA4ACgAJAAcABgAHAAYA
BQADAP///v/+//3//v/9//3//f/7//r/+v/6//z/+//7//v//P/8//z//P/5//n/+f/5
//r/+v/5//n/+f/5//n/+f/4//j/+P/4//j/9//2//b/9v/3//f/9//3//j/+P/4//j/
+P/2//b/9v/2//f/+P/6//n/+f/4//b/9v/3//f/9//3//j/+P/2//b/9v/2//r/+//3
//b/9//4//n/+v/4//j/+P/4//b/9v/2//b/9//4//n/+v/5//j/9//2//f/+P/5//r/
+P/4//j/+P/4//j/+P/4//j/+P/4//j/9v/2//b/9v/3//j/+f/6//j/+P/4//j/+v/6
//r/+v/6//r/+v/6//j/9v/4//r//P/8//r//P/+/wIABAAIAA4AEgAYABoAGgAeACYA
KgA0ADwAQgBIAFQAWgBcAGIAagBuAHQAegCAAIYAlgCkAKoAqgCwALoAwgDEAMgA0ADY
AOIA6ADuAPgA/gACAQYBCAEKAQwBDAECAegAygCyAJgAfgBqAF4AUgBAAC4AIAASAAIA
9v/0//b/9f/0//P/8v/w/+7/7P/q/+f/5v/l/+T/4v/i/+L/4v/g/+D/4P/g/97/3v/e
/97/3f/c/9v/2v/a/9r/2v/a/9z/3P/c/9z/2//a/9n/2P/W/9b/1v/W/9T/1P/U/9T/
0//S/9H/0P/N/8z/y//K/8r/yv/K/8r/x//G/8X/xP/D/8L/wf/A/73/vP+7/7r/uP+2
/7T/sv+v/67/rf+s/6n/qP+n/6b/pP+i/6D/nv+d/5z/m/+a/5f/lv+V/5T/kv+S/5L/
kv+S/5L/kv+S/5X/lv+X/5j/mf+a/5v/nP+g/6L/pP+m/6j/qv+s/67/s/+2/7n/vP++
/8D/wv/E/8n/zP/P/9L/1P/W/9j/2v/c/97/4P/i/+b/6P/q/+z/7v/u/+7/7v/v//D/
8f/y//L/8v/y//L/9P/0//T/9P/y//L/8v/y//T/9P/0//T/9P/0//T/9P/0//T/9P/0
//b/9v/2//b/9P/0//T/9P/0//T/9P/0//T/9P/0//T/9P/0//T/9P/0//T/9P/0//b/
9v/2//b/9v/2//b/9v/0//T/9P/0//X/9v/3//j/+P/4//j/+P/4//j/+P/4//j/+P/4
//j/9v/2//b/9v/0//T/9P/0//X/9v/3//j/+P/4//j/+P/2//b/9v/2//j/+P/4//j/
9v/2//b/9v/2//b/9v/2//j/+P/4//j/+v/6//r/+v/6//r/+v/6//r/+v/6//r/+f/4
//f/9v/3//j/+f/6//r/+v/6//r/+P/4//j/+P/6//r/+v/6//j/+P/4//j/+v/6//r/
+v/4//j/+P/4//j/+P/4//j/9v/2//b/9v/4//j/+P/4//j/+P/4//j/9//2//X/9P/1
//b/9//4//j/+P/4//j/+P/4//j/+P/4//j/+P/4//b/9v/2//b/+P/4//j/+P/6//r/
+v/6//n/+P/3//b/+P/4//j/+P/2//b/9v/2//j/+P/4//j/9v/2//f/9//6//v//P/7
//v//P/8//v/+//+////AQD//wAAAAD///////8CAAMABwAHAAcACQAMAAwADAAMAAwA
CwALAAsADQANAA0ADQANAAwACgAKAAgABQAEAAIAAwABAP///v/8//z/+//5//n/+f/4
//j/+v/6//r/+v/5//f/9v/0//T/9f/2//b/9v/3//f/9v/0//T/9P/0//f/9f/v/+3/
7//s/+r/7f/1//n/AAANABoAJwA1AEUAVQBjAGoAewCUAJ8AnwCcAI8AgQByAFsAPQAb
APj/4v/f/+H/3//b/9//4f/f/+L/5//o/+n/6v/p/+z/7v/u/+//7v/q/+7/7v/w//D/
8P/v/+//7//w//D/8P/w//D/7v/v/+//7v/w//D/8P/w//H/8f/x//H/8f/y//L/8v/z
//P/8//y//L/8//z//P/8//y//L/8//2//f/9//3//b/9f/0//P/9f/2//b/9v/2//j/
+P/4//b/9v/2//b/9v/3//f/+P/7//v/+//8//z//P/8//3//v/+///////9//7//v//
/wIABAAFAAcABQAHAAgACQAJAAkACQAIAAwADgAPABAAEAAQABIAFQAVABUAFgAXABgA
GAAYABkAGwAbABsAGwAbABoAGQAYABkAGgAbAB0AGwAbABsAGgAaABkAGgAZABgAFQAS
ABAAEAAPAA0ADAALAAoACQAHAAUABAAEAAMAAgABAAEAAQD9//z//P/8//z/+//7//v/
/P/8//z//P/5//n/+f/5//r/+v/5//n/9//3//f/9//3//j/+f/6//r/+f/4//j/+P/5
//n/+f/3//j/+P/4//j/+P/2//b/+P/4//n/+v/4//f/9//2//b/9v/3//f/+f/5//r/
+v/6//r/+v/6//j/9//3//j//P/5//n/+v/6//r/+v/6//r/+v/7//v/+P/3//f/+P/5
//r/+f/4//n/+f/5//r/+v/5//n/+f/5//j/+P/4//j/+P/4//j/+P/3//f/+P/4//n/
+v/6//j/+P/4//T/+f/6//r/+f/5//j/9//3//j/+P/3//b/9P/2//b/9v/0//b/+P/3
//r/+P/4//j/+P/7//v//f/9//3/+//9//7//v/9//3/AAABAAMAAwAEAAYABQAFAAUA
CAAJAAsACwALAA0ADgAOAA0ADAALAAkACgALAAwADQANAA0ADQAMAAkACAAGAAMABQAE
AAMAAQD9//z/+v/6//n/9//3//f/+P/4//j/+P/2//b/9v/1//X/9P/z//P/9f/0//T/
9f/1//T/9P/0//L/8P/1//f/7//t//H/8v/q/+n/7f/z//7/DQAcACcANwBFAFMAYQBw
AIMAmACnAKUAmgCRAIcAdABbAD0AFwDw/9r/2f/h/93/1//b/+H/3//e/+H/5v/n/+j/
6//u/+z/6v/t//D/8P/w//H/8v/x//D/7f/t/+3/7v/v//D/8f/y//D/8f/x//D/8P/w
//D/8P/x//H/8f/x/+//8P/w//D/8//z//P/8v/y//P/8//z//X/9P/0//X/9P/1//X/
9f/1//X/9f/1//X/9v/2//b/9v/4//j/+P/4//j/+P/4//j/+f/5//r//f/9//3//v/8
//z//P/9//7//v//////AQACAAIAAwADAAQABAAFAAUABwAIAAkADAANAA4ADgAQABIA
EwAUABYAFgAYABsAGQAZABoAGwAcABwAHAAdAB0AHQAdAB0AIAAgACAAIAAgACAAIAAh
ACAAHwAeABwAGQAXABcAFQATABEADwAOAA4ADQALAAoABwAGAAUAAwABAAAAAAD//wAA
/////////f/8//z//P/8//v/+//7//r/+v/6//r/+f/5//n/+f/6//j/+f/8//n/+P/3
//b/9P/0//T/9P/2//b/9v/2//T/9P/0//T/9v/2//b/9v/2//b/9v/2//T/9P/0//T/
9f/2//f/+P/4//j/+P/4//b/9v/2//b/+P/4//j/+P/4//j/+P/4//j/+P/4//j/+v/6
//r/+v/4//L/9P/4//b/9P/4//r/+v/8//7/AAACAAQACAAMABAAFAAYABwAIAAoADAA
OABAAEoATgBSAFgAYgBmAGoAdAB4AHoAhgCWAJwAogCqAKwArgC4AL4AwADKANQA2ADc
AOYA8ADyAPYA/AD+APwA/AD0AN4AxACsAIwAcABeAFQASgA6ACYAEgAGAAIA/P/0//P/
8v/x//D/7//u/+3/7P/p/+j/5//m/+j/6P/o/+j/5v/m/+b/5v/o/+j/6P/o/+r/6v/q
/+r/7P/s/+z/7P/s/+z/7P/s/+r/6v/q/+r/7P/s/+z/7P/p/+j/5//m/+P/4P/d/9r/
2P/W/9T/0v/R/9D/z//O/83/zP/L/8r/xv/E/8L/wP+//77/vf+8/7j/tv+0/7L/sP+u
/6z/qv+o/6b/pP+i/5//nv+d/5z/mf+Y/5f/lv+V/5T/k/+S/5T/lP+U/5T/k/+S/5H/
kP+S/5T/lv+Y/5v/nP+d/57/ov+k/6b/qP+s/67/sP+y/7f/uv+9/8D/xP/G/8j/yv/N
/9D/0//W/9r/3P/e/+D/4//k/+X/5v/p/+z/7//y//H/8P/v/+7/7//w//H/8v/y//L/
8v/y//T/9P/0//T/9P/0//T/9P/0//T/9P/0//b/9v/2//b/9P/0//T/9P/0//T/9P/0
//T/9P/0//T/9//4//n/+v/5//j/9//2//j/+P/4//j/+P/4//j/+P/4//j/+P/4//j/
+P/4//j/+v/6//r/+v/4//j/+P/4//r/+v/6//r//P/8//z//P/6//r/+v/6//r/+v/6
//r/+v/6//r/+v/6//r/+v/6//v//P/9//7//v/+//7//v/+//7//v/+//z//P/8//z/
/P/8//z//P/+//7//v/+//z//P/8//z//v/+//7//v/+//7//v/+//z//P/8//z//f/+
////AAD+//7//v/+//7//v/+//7//v/+//7//v/8//z//P/8//3//v///wAAAAAAAAAA
AAD+//7//v/+//7//v/+//7//v/+//7//v/+//7//v/+/wAAAAAAAAAA/v/+//7//v/+
//7//v/+//7//v/+//7//v/+//7//v/+//7//v/+//7//v/+//7/AAAAAAAAAAAAAAAA
AAAAAAAAAAAAAAAAAAAAAAAAAAD///7//f/8//z//P/8//z//v/+//7//v8AAAAAAAAA
AAIAAgACAAIAAQAAAP///v/+//7//v/+/wAAAAAAAAAAAAAAAAAAAAD+//7//v/+//7/
/v/+//7/AAAAAAAAAAD+//7//v/+//v/+v/5//j/+v/8//7/AAAAAAAAAAAAAP3//P/7
//r/+//8//3//v8AAAIABAAGAAIAAQD//////f/9//v//f/9//z/+v/5/wEABwAOABMA
EwASABAADwAJAAgABQADAAYABwAKAAwADAAMAAwADAAJAAkACQAJAAsACwALAAsADAAK
AAoACQAHAAcABgAFAAMAAQAAAP7///////7////9//z//P/8//r/+v/6//r/+//7//r/
+f/5//n/+P/4//f/9//2//b/9v/8/wAA/f///wUACQAFAPr/+v8BAPv/8f/8/xMAJgA7
AEsAUwBXAGMAcgCBAIwAjQCHAH4AdwBlAEoALQAPAO//2P/S/9v/3//d/9n/2f/d/+H/
4P/d/+L/7f/y//P/9v/4//L/7f/s/+r/6P/u//L/9P/2//T/8//y//L/8v/y//L/8v/y
//P/8//y//T/9P/0//T/8//z//P/8//z//T/9P/0//X/9f/1//T/9P/1//X/9f/1//T/
9P/1//T/9f/1//X/9//3//f/9//5//r/+v/6//r//P/8//z//P/8//z//P/8//3//f/+
//7//f/8//z//P/8//z//f8AAAAAAQABAAMABAAEAAUABwAIAAgACQAHAAkACgALAAoA
CwAMAAwADgAQABEAEgASABIAFAAXABYAFQAVABUAFgAWABYAFwAZABkAGQAZABoAGgAa
ABoAHAAcABwAHQAbABsAGwAaABgAFwAYABcAFwAVABMAEgARABEAEAAQAA4ADAAKAAcA
BwAGAAYABQACAAEAAQABAAAAAAABAAIAAgABAAEAAQD9//z/+//6//v/+//7//v//v8A
AAEAAwACAAEAAAD///v/+v/5//j/+f/5//n/+v/3//f/9v/1//j//P///wIAAAD+//r/
+P/6//r/+//8//n/9//2//T/9//4//r/+//9//3//v/+//z//P/8//z/+v/5//n/+v/+
//v/+//8//z//P/8//z//f/+/wAAAQD9//v/+v/6//z//P/6//j/+f/5//n/+v/8//v/
+//7//v/+v/6//r/+v/6//r/+v/4//f/9//4//n/+//9//7//v/+//7/+v/9//7//v/9
//n/9P/v/+v/7f/u/+7/7v/v//L/8//0//L/8v/y//P/9//3//X/9//8//n/+P/3//b/
+P/5//z//f/9//v//f/+//7//f/9/wAA//8BAAEAAgAAAP///////wUABwAKAAsACQAL
AAwADAAMAAwADAALAAoACQAIAAcACQAJAAkACAAGAAYABQADAAMAAgABAP///f/8//r/
+v/5//f/9//3//T/9P/0//T/9v/2//b/9f/1//T/8//z//P/8v/y//P/8//y//L/8v/w
//T/8//v/+3/7f/t/+z/7v/v/+//8//+/wsAFgAjADMAQQBPAF0AagB3AIoAlwCZAJAA
iQB9AGYATQA1ABEA7P/Y/9f/2f/Z/9f/2f/d/93/3P/f/+L/4//k/+f/5v/o/+z/7f/q
/+j/6P/o/+r/6v/q/+v/6//r/+z/7P/s/+z/7P/s/+3/7f/s/+z/7P/s/+z/6//r/+v/
6//t/+7/7v/u/+7/7f/s/+r/6//t/+7/7//v/+7/7v/v//L/8//z//P/8f/x//H/8f/x
//L/8v/y//L/9P/0//T/9P/0//T/9P/0//X/9f/2//f/9//3//j/+P/4//j/+f/8//z/
/f/9//v//P/8//3/AQACAAIAAwADAAUABgAHAAgACQAKAAoACgAMAA0ADgAQABAAEgAV
ABcAFwAYABkAHAAcABwAHQAcABsAGgAZABwAHAAcABwAGgAaABoAGwAdAB0AHQAcABcA
FQAVABMAEwARAA8ADgAMAAsACQAIAAcABgAFAAMAAQAAAAAA///+//3//f/9//v/+v/6
//r/+v/5//n/+f/2//b/9v/2//b/9//4//n/+f/4//b/9f/1//X/9f/1//X/9v/3//j/
9v/1//T/9P/0//X/9f/1//P/9P/0//T/9P/0//L/8v/0//T/9f/2//T/8//z//L/9f/2
//j/+f/4//f/9//2//T/9P/0//T/9f/1//b/+P/6//f/9//4//b/9v/2//b/+P/4//n/
+f/4//f/9//4//r/+v/4//b/9//3//f/+P/5//n/+v/7//n/+P/4//j/9v/2//b/9v/2
//X/9f/2//j/+f/6//r/+P/4//j/9P/3//j/+P/3//f/9v/1//X/+P/4//f/9v/2//j/
+P/4//b/9v/2//f////6//n/+P/3//b/+f/5//v/+//9//v//f/+//z/+//7//7/AQAD
AAMABAAEAAMAAwADAAQABQAHAAcACAALAA0ADgANAAwACwAJAAsACwALAAsACwALAAsA
CgAGAAYABQADAAUABAADAAEA/P/6//f/9v/3//X/9f/1//X/9v/3//j/9v/2//b/9f/1
//T/8//z//P/8v/y//P/8//y//L/8v/y//L/8//z//H/7//r/+j/7P/t/+3/8f/8/wsA
FgAlADEAQQBRAF8AbgB9AIwAlwCfAJwAjwCDAHQAWwA7ABMA9P/g/9n/3f/f/9v/2f/d
/93/2v/h/+j/6//q/+v/7P/u/+7/6//q/+z/7v/u//D/8P/w/+3/7f/t/+7/8P/w//D/
8P/u/+//7//u//D/8P/w//D/8f/x//H/8f/x//L/8v/y//P/8//z//L/8v/z//P/8//1
//T/9P/1//T/9f/1//X/8//z//P/8//z//T/9P/0//b/+P/4//j/+P/4//j/+P/2//f/
9//4//n/+f/5//r//P/8//z//f/+//7///////3//v/+////AQACAAIAAwAFAAcACAAJ
AAoACwAMAAwADAAOAA8AEAAQABAAEgAVABcAFwAYABkAGgAaABoAGwAcAB0AHgAfAB8A
HgAdABwAHAAcABwAHQAfAB8AHwAeABoAFwAWABMAFQATABEAEAAMAAsACQAIAAcABgAF
AAMAAQAAAAAA///+//3//f/9//z//P/9//7/+//5//j/9//4//j/+P/4//n/+f/5//n/
+P/4//f/9//5//n/+f/5//j/+P/4//j/+P/3//b/9v/0//X/9f/1//X/9v/2//b/+P/4
//b/9v/2//b/9//4//b/9f/1//T/9P/0//X/9f/1//X/9v/2//b/9v/2//b/9v/1//X/
9v/4//X/9f/2//b/9v/2//b/9v/2//f/9//4//f/9//4//j/+P/2//T/+f/5//n/+v/4
//f/9//3//f/9v/2//b/+P/4//j/+P/4//f/9//4//f/9//3//b/9v/2//b/8v/z//T/
9P/z//X/9P/z//P/9f/2//b/9v/0//b/9v/2//b/9v/2//f/9f/1//P/8//0//T/8//z
//f/9//3//f/9//5//j/+P/2//b/9v/2//X/9f/3//f/+f/3//n/+v/6//n/+f/8//v/
/f/9//7//////wAAAQACAAMABQAFAAcACQAKAAoADAAMAAwACwAKAAkACAAHAAkACQAJ
AAgABgAGAAUAAwADAAIAAQD//////v/8//z/+v/3//b/9f/0//T/9P/0//b/9v/2//X/
9f/0//P/8//z//L/8v/z//L/8P/v/+7/7P/y//H/7f/r/+3/7//s/+r/6//t//H//P8J
ABQAHwAtAD0ATQBdAGwAfQCQAKEApQCcAI8AhwB4AF0APwAdAPj/3v/V/9v/3//b/9v/
3f/d/+L/4//i/+X/6P/n/+j/6v/o/+n/7P/s/+r/6v/s/+z/7P/t/+3/7f/u/+z/7P/s
/+z/7P/t/+3/7P/s/+z/7P/s/+//7//v/+//7f/u/+7/7v/x//H/8f/w//D/8f/x//H/
8f/w//D/8f/w//H/8f/x//P/8//z//P/8//0//T/9P/y//T/9P/0//T/9P/0//T/9P/1
//X/9v/3//f/9//4//n/+v/7//3//f/8//z/+//9//7//v///wEAAgACAAMAAQADAAQA
BQAIAAkACgAKAAwADgAPABAAEAAQABIAFQAVABUAFgAXABYAFgAWABcAGAAZABoAGwAb
ABoAGQAYABkAGgAbAB0AGwAbABsAGgAZABcAFwAVABUAEwARABAADQALAAgABgAHAAYA
BQADAAMAAgACAAEA/v/9//3//f/5//j/+P/4//r/+f/5//n/+v/6//r/+v/3//f/9//3
//b/9v/1//X/9//3//f/9//2//b/9v/2//b/9f/0//T/9v/3//f/9//1//b/9v/2//j/
+P/2//b/9P/0//X/9v/2//X/9f/0//P/8v/y//H/8f/x//L/8v/0//T/9P/0//b/9f/1
//b/9v/z//P/9P/2//b/9v/2//T/9P/1//X/9v/1//X/9v/0//T/8v/w//X/9f/1//b/
9P/z//P/8//z//L/8v/y//L/8v/y//L/9P/z//P/9P/z//P/8//y//P/9P/1//L/9P/0
//P/8f/y//L/8v/z//T/9P/z//L/8P/y//L/8v/w//D/8P/x//H/8f/v/+//8v/y//H/
8f/x//H/8f/x//H/8f/y//L/8v/y//L/8P/y//T/9v/2//X/9P/z//L/8//z//X/9f/3
//X/9//4//b/9f/1//j/9//5//n/+v/8//v/+//7/wAAAQADAAMAAQADAAQABAAGAAYA
BgAFAAUABQAFAAUAAwADAAMAAgABAAIAAgABAAEAAAD///3/+//6//j/+P/1//P/8//z
//H/8P/v/+7/8P/w//D/7//t/+z/6//r/+3/7P/s/+3/7f/s/+z/7P/u/+7/7f/t/+v/
6f/p/+b/5v/n/+f/6f/w//3/CAAVACcANwBFAFEAYABvAIQAmQCjAKIAmQCLAIAAbwBT
ADMADgDq/9X/z//R/9f/1//V/9X/2P/b/97/4f/i/+P/5v/m/+T/5f/q/+z/6P/n/+j/
5//m/+b/5//o/+r/6v/q/+r/6v/q/+v/6//q/+r/6v/q/+r/6//r/+v/6//q/+r/6f/o
/+v/6//r/+r/6v/r/+v/6//r/+r/6v/r/+7/7//v/+//7v/t/+z/6//t/+7/7v/u/+z/
7v/u/+7/8P/w//D/8P/w//H/8f/y//X/9f/1//b/9f/0//P/8//2//b/9//3//f/+P/4
//n/+//8//z//f/9////AAABAAQABQAGAAYABwAIAAgACAAKAAoADAAPAA8ADwAQABEA
EAAQABAAEQARABEAEQARABMAFAAVABYAFAAUABQAFQAXABcAFwAWABMAEQARAA8ADwAN
AAsACgAIAAcABQAEAAMAAgABAP///f/8//z/+//5//f/9v/1//X/9P/0//T/8v/x//H/
8f/y//L/8v/y//H/8f/x//H/8P/w/+//7//x//H/8f/x/+7/7v/u/+7/8P/v/+7/7v/u
/+//7//v/+//8P/w//D/8P/w/+7/7v/u/+7/7//w/+//7f/s/+r/6//s/+7/7//u/+3/
7f/s/+z/7P/s/+z/7P/r/+v/7P/w/+3/7f/u/+7/7v/u/+7/7v/u/+//7//u/+3/7f/u
//D/8P/u/+z/7f/t/+3/7v/w/+//7//v/+3/7P/s/+z/7v/u/+7/7v/s/+v/6//s/+7/
7//w//D/7v/u/+7/6v/t/+7/7v/t/+3/7P/r/+v/7v/u/+3/7P/s/+7/7v/u/+z/7P/s
/+3/7f/t/+v/6//u/+7/7f/t/+7/7f/s/+v/7f/t/+7/7v/s/+z/7P/q/+z/7P/s/+3/
7f/t/w==
         </WaveFormData>
      </LeadData>
      <LeadData>
         <LeadByteCountTotal>10000</LeadByteCountTotal>
         <LeadTimeOffset>0</LeadTimeOffset>
         <LeadSampleCountTotal>5000</LeadSampleCountTotal>
         <LeadAmplitudeUnitsPerBit>4.88</LeadAmplitudeUnitsPerBit>
         <LeadAmplitudeUnits>��V</LeadAmplitudeUnits>
         <LeadHighLimit>2147483647</LeadHighLimit>
         <LeadLowLimit>268435456</LeadLowLimit>
         <LeadID>II</LeadID>
         <LeadOffsetFirstSample>0</LeadOffsetFirstSample>
         <FirstSampleBaseline>0</FirstSampleBaseline>
         <LeadSampleSize>2</LeadSampleSize>
         <LeadOff>FALSE</LeadOff>
         <BaselineSway>FALSE</BaselineSway>
         <ExcessiveACNoise>FALSE</ExcessiveACNoise>
         <MuscleNoise>FALSE</MuscleNoise>
         <LeadDataCRC32>3880298198</LeadDataCRC32>
         <WaveFormData>
5v/m/+b/5v/l/+T/4//i/+T/5P/k/+T/5P/k/+T/5P/k/+T/5P/k/+b/5v/m/+b/5P/k
/+T/5P/m/+b/5v/m/+f/6P/p/+r/6v/q/+r/6v/s/+z/7P/s/+3/7v/v//D/8f/y//P/
9P/2//j/+v/8//r/+v/6//r//f8AAAMABgAIAAgACAAIAAsADAANAA4ADwAQABEAEgAV
ABYAFwAYABkAGgAbABwAHAAcABwAHAAeAB4AHgAeABwAHAAcABwAGgAYABYAFAASABIA
EgASABAADgAMAAoABwAGAAUABAACAAAA/v/8//j/9v/0//L/8f/w/+//7v/t/+z/6//q
/+f/5v/l/+T/4v/i/+L/4v/i/+L/4v/i/+H/4P/f/97/3P/c/9z/3P/e/97/3v/e/97/
3v/e/97/3P/c/9z/3P/c/9z/3P/c/9z/3P/c/9z/3P/c/9z/3P/c/9z/3P/c/9z/3P/c
/9z/3P/c/9z/3P/c/9z/3P/c/9r/2v/a/9r/3P/c/9z/3P/b/9r/2f/Y/9r/2v/a/9r/
1//W/9X/1P/W/9j/2v/c/9v/2v/Z/9j/1v/W/9b/1v/U/9T/1P/U/9b/1v/W/9b/1P/U
/9T/1P/S/9L/0v/S/9T/1P/U/9T/1P/U/9T/1P/S/9L/0v/S/9D/0P/Q/9D/0v/S/9L/
0v/U/9T/1P/U/9L/0v/S/9L/0P/Q/9D/0P/S/9L/0v/S/9D/0P/Q/9D/zv/O/87/zv/R
/9L/0//U/9H/0P/P/87/0P/Q/9D/0P/S/9L/0v/S/9H/0P/P/87/0f/S/9P/1P/T/9L/
0f/Q/9H/0v/T/9T/1f/X/9n/3P/c/9z/3P/e/+L/4//k/+X/5v/m/+X/4//l/+X/5f/m
/+j/6v/t/+//7P/p/+r/6f/p/+n/5//n/+L/4P/f/93/3f/a/9j/2P/W/9T/0//T/9H/
z//O/8z/zP/L/8z/zf/L/8v/yf/J/8n/yf/J/8n/yf/J/8n/yf/G/8b/xv/G/8j/yP/I
/8j/x//H/8b/w//D/8b/y//M/8r/yf/J/8z/zv/M/8n/y//N/83/zP/G/7//v//H/9P/
3f/k/+v/+P8JABoAIQATAPv/6f/h/93/1v/N/8r/yf/B/77/vf+9/7z/u/+5/8D/zP/M
/8j/yf/L/8j/yP/M/8v/yf/L/8r/yv/L/8v/zf/N/83/zf/N/83/zf/O/8z/zP/M/8v/
zf/O/87/zv/Q/9D/z//P/8z/zP/M/8z/z//Q/9D/0P/O/8z/yv/I/8r/y//N/9D/z//P
/87/zf/O/8//0P/R/8//z//Q/9D/0P/Q/9D/0P/S/9P/1P/U/9H/0f/R/9L/0P/Q/9D/
0P/S/9L/0//T/9T/1P/U/9P/0//T/9P/1P/T/9P/1P/U/9H/0f/Q/9D/0v/U/9X/1v/U
/9X/1f/V/9L/0v/T/9P/1f/V/9b/1v/U/9T/1P/U/9X/1v/W/9f/1v/U/9P/0//V/9X/
1v/W/9T/1f/X/9f/1//X/9j/2P/b/97/3f/e/93/3P/a/9n/2v/c/93/3v/c/9v/2//c
/97/3f/c/9z/2//a/9r/2f/Z/9f/1//X/9j/2f/a/9z/3P/c/9z/3P/Z/9n/2f/Y/9r/
2//b/9v/3P/c/9r/3P/a/9n/2f/Z/9z/3P/c/9z/2v/a/9r/2//b/9v/2v/a/9v/2//b
/9v/3f/d/93/3f/c/9z/3v/e/9//3v/e/9//3f/c/9z/3f/d/93/3f/d/9//4f/f/9//
3v/d/9z/3P/e/97/3f/d/9//3//f/9//3v/e/9r/2P/c/+H/3//f/93/3f/e/97/3P/c
/9z/3f/f/9//4P/g/97/4P/h/+L/4//k/+f/6P/q/+z/6v/q/+z/7v/x//L/8//0//P/
8f/u/+3/6//r/+z/7v/x//X/+P/3//P/9f/1//X/9f/z//P/8P/s/+v/6f/n/+L/4P/g
/97/3//f/+D/4P/e/93/2//Z/9j/2f/a/9v/2//Z/9n/2f/Y/9f/1v/V/9b/1//Y/9j/
1//W/9X/1P/W/9b/1v/W/9f/1//V/9X/2P/Z/9r/3P/d/9v/2P/a/9z/3f/d/93/2//Y
/9j/1f/R/9X/4f/p/+7/9/8EABMAJAApAB8ADQD7/+3/4//c/9f/1P/R/83/0P/N/8n/
yP/J/83/1P/c/+D/3v/Z/9X/2P/a/9r/2//d/93/4P/g/+H/4f/f/9//3//f/97/3f/c
/9z/3f/e/9//3//f/+D/4P/g/+L/4v/h/+H/4P/g/+D/4P/h/+L/4v/i/+L/4v/i/+L/
5P/j/+P/5P/i/+P/4//j/+X/5f/l/+X/5f/l/+b/5v/m/+b/5v/m/+T/5f/m/+b/5//n
/+f/6P/o/+j/6P/o/+j/6P/p/+n/6v/q/+r/6f/r/+v/6//s/+v/6//s/+z/6//r/+r/
6v/t/+7/7v/u/+z/7f/t/+3/7P/s/+3/7f/v/+//8P/w/+7/7v/u/+7/8P/w/+//7//x
//D/8P/x/+//7//w//D/8v/z//X/9f/x//H/8v/y//b/+P/2//b/9v/2//X/9f/z//T/
9P/0//b/9f/1//b/9v/1//T/9P/y//L/8//z//P/8f/x//H/8f/x//H/8v/y//L/8v/y
//H/8f/x//D/8v/z//P/8//y//L/8P/y//L/8f/x//H/9P/0//T/9P/y//L/8v/z//P/
8//y//L/9f/1//X/9f/z//P/8//z//T/9P/2//b/9f/0//T/9f/1//T/9P/1//f/+f/1
//T/9f/2//f/+P/4//j/+P/4//b/9v/2//b/9//4//n/+v/5//j/9//2//j/+P/4//j/
+P/4//j/+P/3//b/9f/0//X/9v/3//j/9v/2//b/9v/4//j/+P/4//j/+P/4//j/+P/4
//j/+P/6//r/+v/6//j/9v/4//r//v/+//7//v8AAAIAAgACAAQABgAGAAAA/v8EAAQA
AAAAAAIAAAD8//j/+P/6//7/AgAGAA4AFAASAA4ADgAQAA4ADgAQABAADAAIAAQA/v/2
/+7/4v/S/8T/tv+q/6L/nP+S/4z/iv+I/37/dv9+/4r/lP+e/67/wP/M/9j/4v/m/+j/
7P/s/+7/7//w//H/8v/z//T/9f/2//b/9v/2//b/9//4//n/+v/6//r/+v/6//r/+v/6
//r/+v/6//r/+v/6//r/+v/6//z//P/8//z//v/+//7//v8AAAAAAAAAAAIAAgACAAIA
BAAEAAQABAAGAAYABgAGAAgACgAMAA4ADgAOAA4ADgAQABIAFAAWABcAGAAZABoAGwAc
AB0AHgAiACQAJgAoACsALAAtAC4AMQAyADMANAA3ADgAOQA6AD0APgA/AEAAQQBCAEMA
RABEAEQARABEAEUARgBHAEgARQBEAEMAQgBBAEAAPwA+AD0APAA7ADoANwA2ADUANAAy
ADAALgAsACkAKAAnACYAIgAgAB4AHAAZABgAFwAWABQAFAAUABQAEwASABEAEAANAAwA
CwAKAAgACAAIAAgACAAIAAgACAAIAAgACAAIAAoACgAKAAoACAAIAAgACAAIAAgACAAI
AAkACgALAAwACwAKAAkACAAJAAoACwAMAAoACgAKAAoACgAKAAoACgAKAAoACgAKAAgA
CAAIAAgACQAKAAsADAALAAoACQAIAAgACAAIAAgACQAKAAsADAALAAoACQAIAAgACAAI
AAgACAAIAAgACAAHAAYABQAEAAUABgAHAAgABgAGAAYABgAGAAYABgAGAAYABgAGAAYA
BgAGAAYABgAGAAYABgAGAAYABgAGAAYACAAIAAgACAAGAAYABgAGAAgACAAIAAgABgAG
AAYABgAGAAYABgAGAAcACAAJAAoABwAGAAUABAAGAAYABgAGAAYABgAGAAYABgAGAAYA
BgAEAAQABAAEAAQABAAEAAQABgAGAAYABgAIAAgACAAIAAcABgAFAAQABgAGAAYABgAG
AAYABgAGAAgACAAIAAgACAAIAAgACAAGAAYABgAGAAYABgAGAAYABgAGAAYABgAHAAgA
CQAKAAkACAAHAAYABgAGAAYABgAGAAYABgAGAAcACAAJAAoACgAKAAsADAARABQAFQAW
ABcAGAAYABgAGwAcABwAGwAZABkAGQAZABgAGgAcAB8AIwAhAB8AIQAfAB8AHwAdAB8A
HAAaABkAFwAVABIAEAAQAA4ADAALAAsACgAJAAkACAAHAAUABQAFAAUABQADAAUABQAF
AAUABQAFAAUABQADAAIAAgACAAIAAgACAAIAAgACAAMAAwADAAMABAAFAAQAAgABAAMA
CAAIAAYABwANAA0ACQAGAAAA/f///wEACQAPABQAHQAqADMARABVAFEAPQAtAB0ADwAK
AAUAAAD/////+P/1//f/9v/x//P//P8CAAYACAAFAAcACAAGAAQAAwABAAMABgAGAAcA
BwAHAAcABwAHAAcABwAHAAgABgAGAAYABQAHAAgACAAIAAgACAAHAAcACAAIAAgACAAJ
AAoACgAKAAwADAAMAAwACwAJAAgACAALAA0ADgAPAAwACwAKAAkACQAJAAoACgALAAwA
DQAOAA0ADQANAAwADQANAA0ADgAMAAwADAAMAA4ADgAPAA8AEgASABIAEQAQAA8ADgAO
ABIAEwAVABYAFAATABEAEAAPABAAEAAQABIAEwATABMAEgASABMAEwATABMAFAAUABQA
FAAUABQAFAAUABMAEwARABAAEAARABEAEQASABIAEgATABUAFQAVABUAFgAWABYAGAAW
ABYAGAAYABcAFwAXABgAGAAYABgAFwAXABgAGgAZABgAGAAYABgAGQAZABcAFQAVABUA
FwAXABcAGAAWABYAFgAWABcAFwAXABYAFAAVABUAFQAXABgAFwAaABkAFwAWABUAGAAY
ABgAGAAYABgAGAAZABkAGQAYABgAGQAZABkAGQAXABcAFwAXABoAGgAcABwAGwAaABoA
GwAbABoAGgAbAB0AHQAdAB0AHAAdABoAGQAaABsAHAAeAB4AHgAdAB0AGwAbABsAGwAd
AB4AGwAaABkAHQAaABkAGwAbABwAHAAaABoAGgAbABsAGwAcABwAHAAbABsAGwAaABsA
GwAaAB0AHQAZABkAHgAeABwAHAAcABwAHAAcABwAHQAdABoAGAAZABkAGQAbAB4AHwAf
ACAAIAAgACAAIAAjACQAJgAoACoAKgAsAC4ALQAuAC8AMAAyADEALwAvAC8ALwAwADIA
NgA5ADsAOQA1ADcANwA3ADUAMwAzADAALwAvAC4ALQApACYAJQAiACIAIQAhACAAIQAh
ACAAHwAbABsAGwAbABwAGwAcAB0AGwAbABsAGwAbABsAGwAaABwAHAAcABwAGgAaABoA
GgAcAB0AHAAdABwAFwAcACAAGwAdACQAJgAgAB8AJQAlAB8AHgAcABkAFwAbACEAKQAy
ADsARABPAFoAZwBnAFcARQA3AC0AJgAbABYAFwAXABQADwATABIADQANABQAHgAiACIA
IwAlACIAIAAiACMAIwAjACIAIgAjACMAIQAhACEAIQAiACMAJAAmACgAKAAoACcAJgAm
ACUAJAAmACYAJQAlACYAJgAmACYAJwAoACgAKAAqACoAKgAqACoAKQApACoAKgArACsA
KwApACkAKQApACsAKwAsACwALgAuAC4ALgAsAC0ALgAuAC0ALQAtAC4AMAAwADAAMAAu
AC4ALwAvADAAMAAwAC8ALwAvAC8AMAAxADEAMgAyADMAMwAyADIAMwA0ADQANAA2ADcA
NwA3ADgAOAA5ADkANwA3ADgAOAA4ADgAOAA4ADgAOAA3ADcAOQA4ADgAOQA5ADkAOgA6
ADoAOwA9AD0APQA9AD4APgA/AEAAPQA8AD0APgA+AD8APQA+AD4APgA+AD0APQA+AD4A
PQA8ADwAPAA8AD0APQA/AD0APQA9AD0APQA9AD4APgA+AD4APgA/AD0APwBCAD8APgA9
ADwAPQA+AD8AQAA+AD4APgA+AD4APgA+AD4AQABAAEAAQABAAEAAQABAAEAAQABAAEAA
QgBCAEIAQgBEAEQARABEAEMAQgBBAEAAQgBCAEIAQgBEAEQARABEAEIAQgBCAEIARQBG
AEcASABGAEAAPgBCAEQAQgBEAEgARgBGAEgARgBEAEQARABCAEIAQgBAAD4APAA6ADYA
MgA0ADYANAA0ADoAPAA6ADoAPgBAADwAOgA+AEAARABIAEQAOgA6ADwAPAA6ADQAKAAa
AA4A+v/s/+b/4P/W/87/zv/S/9D/zv/U/9z/5v/0/wIAEgAiACoALgA0AD4AQgBCAEUA
RgBHAEgASgBMAE4AUABQAFAAUABQAFIAVABWAFgAWABYAFgAWABVAFQAUwBSAFAAUABQ
AFAAUwBUAFUAVgBWAFYAVgBWAFQAVABUAFQAVABUAFQAVABSAFIAUgBSAFAAUABQAFAA
UQBSAFMAVABXAFgAWQBaAFoAWgBaAFoAWwBcAF0AXgBhAGIAYwBkAGUAZgBnAGgAagBs
AG4AcAByAHIAcgByAHUAdgB3AHgAegB6AHoAegB7AHwAfQB+AH8AgACBAIIAfwB+AH0A
fAB9AH4AfwCAAH0AfAB7AHoAeQB4AHcAdgB0AHIAcABuAG0AbABrAGoAZwBmAGUAZABh
AGAAXwBeAFwAWgBYAFYAVABSAFAATgBQAFAAUABQAEwASgBIAEYARABEAEQARABCAEIA
QgBCAEQARABEAEQAQQBAAD8APgBAAEAAQABAAEAAQABAAEAAPwA+AD0APAA+AD4APgA+
AD0APAA7ADoAPQA+AD8AQAA9ADwAOwA6ADoAOgA6ADoAOgA6ADoAOgA5ADgANwA2ADYA
NgA2ADYANgA2ADYANgA1ADQAMwAyADIAMgAyADIAMgAyADIAMgAyADIAMgAyADEAMAAv
AC4ALgAuAC4ALgAsACwALAAsACoAKgAqACoALAAsACwALAAqACoAKgAqACgAJgAkACIA
JAAkACQAJAAmACYAJgAmACQAJAAkACQAIgAiACIAIgAiACIAIgAiACEAIAAfAB4AHAAc
ABwAHAAdAB4AHwAgAB4AHgAeAB4AHQAcABsAGgAYABgAGAAYABoAGgAaABoAGgAaABoA
GgAZABgAFwAWABgAGAAYABgAFwAWABUAFAATABIAEQAQABEAEgATABQAEwASABEAEAAQ
ABAAEAAQAA4ADgAOAA4ADAAMAAwADAAMAAwADAAMAAoACgAKAAoADAAMAAwADAAKAAoA
CgAKAAgACAAIAAgACAAIAAgACAAHAAYABQAEAAQABAAEAAQABQAGAAcACAAFAAQAAwAC
AAQABAAEAAQAAQAAAP///v/+//7//v/+/wAAAAAAAAAA///+//3//P/8//z//P/8//r/
+v/6//r/+v/6//r/+v/6//r/+v/6//j/9v/0//L/8//0//X/9v/0//T/9P/0//L/8v/y
//L/8P/w//D/8P/y//L/8v/y//T/9f/2//j/+P/4//j/+v/8//3//v///wIAAgABAP//
/f/9//3//v/+/wAAAwAFAAMAAQADAAMABAAFAAQABQAAAP7//f/7//j/9P/x//D/8P/u
/+3/7f/r/+n/6P/m/+L/3//e/93/3v/f/97/3//e/93/3P/b/9v/2//b/9v/2v/a/9r/
2v/Y/9j/2P/Y/9r/2//b/9n/1//W/9f/2P/Y/9f/2f/c/9r/2P/X/9f/0//N/8j/yP/L
/9H/1//f/+f/8v/5/wQAGQAuACsAGQAHAPv/8f/r/+b/3//a/9f/1f/U/8//yf/G/8X/
yf/S/9b/1v/Y/9f/1f/Q/87/zv/P/8//z//S/9L/0//T/9L/0f/Q/8//0f/R/9H/0v/Q
/9D/0P/P/83/zv/O/87/zv/O/83/zf/M/8z/zP/M/83/zv/O/87/zP/M/8z/zP/L/8n/
yP/I/8r/y//L/8v/yv/J/8j/x//H/8f/yP/I/8j/yP/I/8j/xv/H/8j/yP/J/8n/yf/K
/8n/yP/H/8b/xv/G/8f/x//I/8j/yP/H/8n/yf/J/8r/y//L/8z/zP/K/8n/x//G/8f/
yP/I/8j/yP/J/8n/yf/I/8j/yf/J/8f/x//I/8j/x//G/8X/xP/G/8b/xf/F/8X/xP/E
/8X/xf/F/8b/xv/G/8f/yf/J/8b/xf/F/8T/yP/K/8j/yP/I/8j/x//H/8X/xv/G/8b/
yP/H/8f/yP/I/8f/xv/G/8T/xP/F/8X/xv/F/8b/x//G/8X/xP/E/8b/xv/G/8b/xP/D
/8L/wP/C/8P/w//D/8T/xP/C/8T/xP/D/8P/w//E/8T/xP/E/8L/wv/C/8P/w//D/8L/
wv/F/8X/xf/F/8T/w//C/8H/xP/E/8b/xv/F/8T/xP/F/8T/wv/B/8H/wf/B/8H/wf+/
/8H/v/+//8H/wf/B/8L/w//C/8D/v/+//7//v/+//8L/wv++/7z/vf/B/77/vf+//7//
wP/A/7z/vP+8/73/vf+9/77/vv++/73/vf+9/7r/u/+7/7r/vv+//7z/vf+9/7z/uf+4
/7r/uv+6/7r/vP+9/73/uv+6/7v/u/+7/7n/uv+7/73/vv+8/7j/uP+8/73/vv+//8D/
wf/C/8T/xv/G/8b/yP/K/8v/zP/N/87/zP/L/8n/yf/L/8v/zP/O/9D/0//V/9P/z//R
/9H/0f/T/9H/0f/O/8v/yf/G/8P/wf/A/8H/wP+8/7v/u/+6/7f/t/+2/7X/tP+1/7b/
t/+3/7X/tf+1/7P/s/+z/7P/s/+z/7P/sv+0/7T/tP+0/7T/tP+0/7T/tP+z/7D/r/+w
/7X/uP+0/7H/sf+y/7T/tv+3/7n/t/+3/7T/sP+t/63/rf+z/8H/yv/R/9r/5f/0/wMA
AwDv/9f/zf/J/8D/t/+y/6//qf+m/6f/p/+o/6f/qf+u/7T/tv+2/7X/s/+2/7j/uP+3
/7X/t/+2/7b/t/+3/7f/t/+3/7f/uf+5/7n/uv+4/7j/uP+3/7n/uv+6/7r/u/+6/7j/
t/+3/7j/uf+6/7n/uv+6/7r/uv+6/7r/uv+8/7v/u/+8/7r/u/+7/7v/u/+7/7v/u/+9
/73/vv++/7z/vP+8/7z/vv+//8D/wP+9/73/vf++/8D/wP/A/8D/wP/A/8H/wf/A/8D/
wP+//7//v/+//8D/wf/B/8L/wv/D/8P/wv/C/8P/xP/E/8T/wv/D/8P/w//E/8T/xf/F
/8f/x//I/8j/yP/I/8j/yP/I/8j/x//H/8X/xP/E/8X/xf/F/8b/xv/I/8n/y//L/8f/
x//I/8j/yv/M/8r/yv/I/8j/x//H/8n/yv/K/8r/yv/J/8n/yv/I/8f/xv/G/8j/yP/J
/8n/x//F/8X/xf/H/8f/x//I/8j/yP/I/8j/xf/F/8X/xP/G/8f/x//H/8b/xv/E/8b/
yP/H/8f/x//G/8b/xv/G/8j/yP/I/8n/x//H/8b/xv/F/8X/xf/F/8f/x//H/8f/yv/K
/8z/zP/J/8j/yP/J/8n/yP/I/8n/yf/J/8n/yf/L/83/y//L/8n/yf/J/8r/zP/M/8v/
y//L/8v/y//L/8z/zP/I/8b/yP/N/8v/y//N/83/zv/O/8r/yv/K/8v/y//L/8z/zP/K
/8n/yf/J/8v/zf/O/87/zf/N/8n/yf/M/8z/yv/K/8z/zP/M/8z/zP/N/83/yv/M/83/
zf/N/8v/zP/N/8//1P/O/87/zv/O/87/0P/S/9X/2P/Y/9j/2v/c/9//4P/h/+L/4P/f
/93/3f/f/9//4P/i/+L/5f/n/+X/5P/n/+j/6f/o/+X/5P/g/97/3f/b/9n/2P/W/9b/
1P/S/9H/0f/Q/9H/0f/Q/8//zP/L/8r/yf/L/8n/yf/J/8r/y//M/83/zP/L/8r/yP/K
/8r/yv/K/8z/zP/M/8z/y//L/8n/yf/M/83/0P/Q/83/y//K/8r/zv/T/9X/0//R/87/
yv/J/8f/xf/L/9n/5v/t//D/+/8OAB8AGwAHAPf/6f/d/9T/0f/O/8f/w//C/7//v//A
/73/vf/G/9D/1v/W/9P/0f/S/9L/0P/R/9P/1f/U/9T/1f/V/9P/0//T/9P/1f/V/9X/
1v/U/9T/1P/T/9X/1v/W/9b/1v/W/9X/1f/W/9b/1v/W/9n/2v/a/9r/2P/Y/9j/2P/a
/9n/2f/a/9r/2//b/9v/2f/Z/9n/2f/b/9v/3P/c/9z/3P/c/9z/3v/f/+D/4P/f/9//
3//g/97/3v/e/97/4P/g/+H/4f/g/+D/4P/f/+H/4f/h/+L/4//j/+T/5P/j/+P/4v/i
/+T/5v/n/+j/5//n/+b/5f/m/+b/5//n/+f/5//o/+j/6P/o/+j/6P/p/+r/6v/r/+j/
5v/l/+X/5v/n/+n/6v/s/+3/7//v/+z/6//r/+r/7v/w/+7/7v/s/+z/6//r/+z/7v/v
//D/7v/t/+3/7v/u/+3/7P/s/+3/7v/w//H/8P/t/+z/6//r/+v/6//s/+r/6v/q/+r/
6f/p/+n/6P/r/+3/7v/v/+//7v/r/+z/7v/t/+3/7f/t/+z/6//q/+z/7P/s/+3/7//v
/+7/7v/v/+//7//v/+//7//v/+//8P/w//L/8v/x//D/8P/x//L/8v/z//X/9P/z//L/
8f/x//P/8f/x//H/8f/x//L/8v/y//H/8f/y//P/9P/1//T/9P/w/+7/8v/3//X/9f/z
//P/9P/0//L/8v/y//P/8//z//T/9P/0//P/8//z//H/8//0//T/9//3//P/8//0//T/
8v/y//L/8v/y//L/8//1//b/9P/0//X/9f/1//P/9P/1//f/9v/2//L/8v/1//j/+P/6
//r/+f/1//P/9v/6//z//P/6//r/+v/6//v//P/+/wAAAwAEAAcACgAKAAoACgAKAAsA
CwAKAAsACwALAAwADgAPABEAEgAPAA4AEQASABMAEwARABEADgAKAAkABwAFAAMAAgAD
AAIAAAD//////v/7//v/+v/5//f/9//3//f/9//1//X/9f/1//X/9f/1//f/9//3//b/
+P/4//j/+P/4//j/+P/4//f/9//1//X/9P/3//j/9P/1//f//P/+//z/AQAFAAEA/f/6
//b/8f/x//P//f8HABAAFwAgACsAOABDAEMANwAnABcACwACAPv/9P/t/+3/8P/v/+//
7P/t//H/9P/0//r//v///////v/8//z////9//v//P/8//3//f/+////AAABAP//////
/wAAAAAAAAAA///9//7//v/+/wEAAgACAAMABAAEAAQABAAEAAQAAwACAAMABAAFAAYA
BAADAAMABAAEAAUABQAFAAcABwAHAAcABwAHAAgACAAIAAgACAAIAAgACQAKAAoABwAH
AAcACAAKAAoACgAKAAoACgALAAsADAAMAAwACwANAA0ADQAOAA0ADQAOAA4ADwAPAA4A
DgAPABAAEAAQABAAEQARABEAEgASABMAEwARABEAEgASABQAFAAUABQAEgASABEAEQAT
ABIAEgATABMAEwAUABQAEgATABUAFQAUABUAFwAYABkAGgAXABYAFgAWABUAFQAXABgA
GAAYABgAFwAXABgAGAAXABYAFgAVABQAFAATABQAEwAUABUAEwATABMAFAATABIAEQAQ
ABAAEQASABIAEAARABEAEQAUABQAEgAUABQAEwATABMAFAAUABQAFAAUABQAFAAVABcA
FwAWABYAFwAXABcAFwAZABkAGQAZABgAFgAWABQAFAAUABUAFwAXABYAFgAXABkAGQAZ
ABkAGQAbABkAGQAZABkAGQAaABoAGgAZABkAGwAbABsAGwAcABwAGAAWABoAHwAdAB0A
HAAbABsAGgAYABgAGAAZABcAFwAYABgAGQAZABoAGwAYABkAGQAYABsAGwAXABcAHAAc
ABoAGgAaABoAGgAaABoAGwAbABgAGAAZABkAGQAXABgAGQAbABwAHAAYABgAGgAcABsA
HAAeAB0AGQAXABcAGAAZABsAGQAZABkAGQAbAB0AIQAiAB8AHgAdABwAHgAgACMAJgAo
ACgAKgAsACsALAAtAC4AMAAvAC0ALQArACsALAAuADIANQA3ADUAMQAzADMAMwA1ADMA
MwAwADAALwAtACsAJgAkACQAIgAiACEAIQAgAB8AHwAeAB0AGQAZABkAGQAaABkAGgAb
ABoAGQAYABcAGQAZABkAGAAWABYAFgAWABYAFgAWABYAGQAZABcAFwAaABsAGgAYABkA
GQAaABwAIAAfAB8AHwAfABwAFgAVABcAGQAZAB0AJgAxADgAQQBKAFkAZwBfAE0APQAt
ACQAHQAWAA8ACwAKAA0ADwAMAAkACQAKAA4AFAAYAB0AHQAaABgAGgAfAB8AGwAcABwA
HQAdAB0AHQAdAB0AGwAbABsAHAAdAB4AHwAfAB0AHgAeAB4AIAAgAB8AHwAdABwAGwAa
ABsAHAAcABwAHgAeAB4AHgAcABsAGwAcAB0AHwAgACEAHwAfAB8AHwAfAB8AIAAgACAA
IAAgACAAHgAfACAAIAAhACEAIQAiACQAJAAkACQAIwAiACIAIQAkACQAJAAjACMAIwAj
ACQAJQAlACYAJgAlACUAJAAkACUAJgAmACYAJgAnACcAJwAkACQAJQAlACcAJwAoACgA
JgAmACYAJgAkACQAIwAjACQAJAAlACcAJQAlACYAJgAoACkAKwArACcAJwAoACgAKgAs
ACoAKgAsACwAKwArACkAKgAqACoAKgApACkAKgApACcAJQAkACQAJAAlACUAJwAlACUA
JQAkACMAIgAiACQAJAAkACQAIwAjACMAIgAiACMAIwAjACQAJAAiACQAIgAhACEAIQAj
ACQAJQAmACQAJAAkACUAJAAjACEAIAAiACMAJAAlACMAIwAjACMAJAAkACYAJgAlACQA
JAAlACMAIgAiACMAJQAlACUAJQAjACUAIwAjACQAJQAmACgAKAAoACcAJwAmACUAJAAj
ACUAJgAjACIAIgAnACUAJQAlACUAJgAmACIAIgAiACMAIQAhACIAIgAkACMAIwAjACEA
IwAkACQAIwAjAB8AHwAkACQAIgAiACAAIAAgACAAIQAjACQAIgAgACEAIQAhACEAIgAj
ACUAJAAkACAAIAAiACQAIwAkACYAJQAhAB8AIAAgACAAIQAhACEAIQAhACEAIQAhACIA
IAAiAA==
         </WaveFormData>
      </LeadData>
      <LeadData>
         <LeadByteCountTotal>10000</LeadByteCountTotal>
         <LeadTimeOffset>0</LeadTimeOffset>
         <LeadSampleCountTotal>5000</LeadSampleCountTotal>
         <LeadAmplitudeUnitsPerBit>4.88</LeadAmplitudeUnitsPerBit>
         <LeadAmplitudeUnits>��V</LeadAmplitudeUnits>
         <LeadHighLimit>2147483647</LeadHighLimit>
         <LeadLowLimit>268435456</LeadLowLimit>
         <LeadID>V1</LeadID>
         <LeadOffsetFirstSample>0</LeadOffsetFirstSample>
         <FirstSampleBaseline>0</FirstSampleBaseline>
         <LeadSampleSize>2</LeadSampleSize>
         <LeadOff>FALSE</LeadOff>
         <BaselineSway>FALSE</BaselineSway>
         <ExcessiveACNoise>FALSE</ExcessiveACNoise>
         <MuscleNoise>FALSE</MuscleNoise>
         <LeadDataCRC32>1005673499</LeadDataCRC32>
         <WaveFormData>
HAAcABwAHAAaABoAGgAaABwAHAAcABwAHAAcABwAHAAfACAAIQAiACIAIgAiACIAIgAi
ACIAIgAjACQAJQAmACgAKAAoACgAKgAqACoAKgAoACgAKAAoACoALAAuADAAMgAyADIA
MgA1ADYANwA4ADgAOAA4ADgAOwA8AD0APgBAAEAAQABAAEEAQgBDAEQARABEAEQARABF
AEYARwBIAEcARgBFAEQAQgBCAEIAQgBAAEAAQABAAD4APAA6ADgANQA0ADMAMgAxADAA
LwAuAC0ALAArACoAKQAoACcAJgAjACIAIQAgAB0AHAAbABoAGAAYABgAGAAWABYAFgAW
ABMAEgARABAAEgASABIAEgAUABQAFAAUABEAEAAPAA4ADwAQABEAEgASABIAEgASABIA
EgASABIAEgASABIAEgAQABAAEAAQABIAEgASABIAFAAUABQAFAAUABQAFAAUABIAEgAS
ABIAEAAQABAAEAAQABAAEAAQABAAEAAQABAAEgASABIAEgAQABAAEAAQABAAEAAQABAA
DgAOAA4ADgAPABAAEQASAA8ADgANAAwADgAOAA4ADgAMAAwADAAMAA0ADgAPABAADgAO
AA4ADgAMAAwADAAMAA4ADgAOAA4ADgAOAA4ADgAMAAwADAAMAAwADAAMAAwADAAMAAwA
DAANAA4ADwAQAA4ADgAOAA4ADgAOAA4ADgAOAA4ADgAOAA4ADgAOAA4ADgAOAA4ADgAQ
ABAAEAAQAA4ADgAOAA4AEAAQABAAEAAOAA4ADgAOAA4ADgAOAA4ADgAOAA4ADgAQABAA
EAAQABIAEgASABIAFQAXABkAGgAYABgAGAAaABoAGwAcAB0AHwAfAB4AHAAbABoAGQAW
ABMADgAJAAUABQAGAAcACQAKAAwADAAKAAcABgAGAAUABQADAAMAAwADAAMABAAEAAQA
BAAFAAYABgAHAAgACQAMAAwACwALAAkACQAJAAoACgAKAAsADAAOAA4ADwAPAA8ADwAP
AA8ADQAOAA4ADQAPABAAEAATABMAEwAVABwAIwAfAB4AHAAaABcAEgAJAP3/7v/g/9D/
u/+g/4b/c/9l/1v/Xf9l/2//gv+R/57/r/+//8v/0v/T/9T/2P/c/+H/5//v//P/+v8C
AAoAEQAUABQAFQAYABgAGAAYABgAGAAYABoAHQAdAB0AHQAdAB0AHQAdAB0AHQAdAB0A
HAAcABwAHAAcABwAHAAbAB0AHQAdAB0AIAAgACAAHwAcABsAGgAYABoAGgAaABoAGgAa
ABoAGgAcABwAHAAcABkAGQAZABkAGwAbABkAGQAZABkAGAAYABcAFwAWABYAFgAWABYA
FgAUABQAEwASABEAEgAVABYAEwATABQAFAASABAADwAPABAADwAOAA4ADQANAA0ADAAN
AAwACwAKAAcABgAFAAQAAwADAAMAAQAAAP/////+//7//v/8//r/+v/7//7////8//z/
/f/9//z//P/8//z//v/+//7/AAAAAAEAAQABAAMABAAEAAUACQAKAAoACgALAAwADAAN
ABAAEAAQABAADwAPABAADwARABEADwAPAA0ADwAPAA8AEAAQABAAEAARABIAEwAUABEA
EAAPAA4AEQASABMAFAATABMAEwATABMAEwATABMAEAAQABEAEgASABEAEQARABMAFAAV
ABYAFQAUABQAFQAUABQAEwASABQAEwATABMAEQAQABAAEAATABMAEgASABQAFAAUABQA
EgAQAA8ADgAQAA8ADwAQABAADwAPAA8AEgASABEAEQARABIAEgASABEAEQARABEAEQAQ
ABAAEAASABMAEwATABMAFgAWABYAFgAWABkAGgAaABoAGgAaABwAHgAfACAAIQAhACEA
IAAeAB4AGwAaABcAFAAQAAwACQAGAAcACAAKAAwADQAMAAkABQACAAIAAQD///7///8A
AAEAAgAEAAUABgAGAAcACAAIAAoADAAOABAADwANAAwACwANAA0ADgAOAA4ADwAQABAA
DgAPAA8ADwAPAA8ADwAPABAAEAAPAA8AEgAUABUAFwAVABUAGAAdAB8AHgAeABwAFwAS
AA8ABQD2/+j/2v/D/6b/jv97/23/Y/9h/2f/c/+E/5H/nv+x/8H/y//Q/9f/2P/W/9T/
2f/h/+3/9f/6/wIACAALAA4AEAARABIAFgAYABgAFgAWABYAGAAbABsAGwAbABoAGQAY
ABcAFwAXABcAFwAaABoAGgAaABoAGgAaABkAGQAZABkAGQAYABgAGAAXABkAGQAZABgA
GAAYABgAGAAXABYAFQAUABYAFgAWABYAFQAVABUAFQAVABUAEwATABMAEwASABIAEQAR
ABAAEAAQABAAEAAQABAAEAAPAA4ADgAOABAAEAANAA0ADgAOAA4ADAALAAsACAAHAAYA
BgAHAAcABwAGAAMAAgABAAAA///+//3//P/7//v/+//5//r/+f/5//j/9v/2//T/8v/x
//H/8//z//D/8P/x//H/8//0//X/9v/0//T/9P/2//n/+//8//3//f/+//7///8DAAQA
BAAEAAMABAAEAAUABgAGAAYABgAEAAUABwAHAAcABwAFAAUABQAHAAcABwAIAAgACAAI
AAgACAAIAAgACAAIAAgACAAKAAoACgAKAAkACQAJAAkACQAJAAkACQAKAAoACwAMAAwA
CwALAAsACgAKAAoACgAJAAgACAAJAAkACgAKAAoACgAJAAkACQAJAAgACAAIAAcABwAI
AAgACgAKAAoACgAJAAgABwAGAAcACAAJAAoACgAKAAoACgAJAAgABwAGAAYABgAGAAYA
BgAGAAYABgAGAAYABgAGAAYABgAGAAYABAAEAAQABAAGAAYABgAGAAUABAADAAIAAwAE
AAUABgAGAAYABgAGAAQAAgAEAAgACgAKAAYABAAEAAQAAgAAAPz/+P/y/+z/6P/k/9z/
0v/K/8T/uv+u/6T/nv+W/47/hv9+/3b/cv9s/2z/cv9y/27/bv9u/3D/dP94/4D/iP+K
/4r/kP+S/47/hP90/27/cP9w/2z/bv9y/4D/mv+0/77/wv/G/8z/2P/i/+r/8P/2//r/
AgAGAAYACQAKAAsADAANAA4ADwAQABAAEAAQABAAEQASABMAFAAUABQAFAAUABQAFAAU
ABQAEgASABIAEgATABQAFQAWABgAGAAYABgAFgAWABYAFgAZABoAGwAcABwAHAAcABwA
HQAeAB8AIAAgACAAIAAgACEAIgAjACQAJgAmACYAJgAnACgAKQAqACsALAAtAC4AMAAw
ADAAMAAxADIAMwA0ADYAOAA6ADwAPgA+AD4APgBAAEAAQABAAEEAQgBDAEQAQgBCAEIA
QgBAAEAAQABAAEAAQABAAEAAPgA8ADoAOAA3ADYANQA0ADEAMAAvAC4ALQAsACsAKgAn
ACYAJQAkACMAIgAhACAAHwAeAB0AHAAaABgAFgAUABIAEgASABIAEQAQAA8ADgAMAAwA
DAAMAAwADAAMAAwACwAKAAkACAAKAAoACgAKAAgACAAIAAgACAAIAAgACAAKAAoACgAK
AAoACgAKAAoACAAIAAgACAAGAAYABgAGAAYABgAGAAYABgAGAAYABgAEAAQABAAEAAQA
BAAEAAQAAgACAAIAAgACAAIAAgACAAQABAAEAAQABAAEAAQABAACAAIAAgACAAIAAgAC
AAIABAAEAAQABAACAAIAAgACAAAAAAAAAAAAAgACAAIAAgABAAAA///+//7//v/+//7/
AAAAAAAAAAAAAAAAAAAAAP7//v/+//7//v/+//7//v8AAAAAAAAAAAAAAAAAAAAA///+
//3//P/+//7//v/+/wAAAAAAAAAA///+//3//P/+//7//v/+//z//P/8//z///8AAAEA
AgD///7//f/8//7//v/+//7/AAAAAAAAAAD+//7//v/+//7//v/+//7//P/8//z//P/+
//7//v/+//7//v/+//7//P/8//z//P/6//r/+v/6//v//P/9//7//v/+//7//v8AAAAA
AAAAAP///v/9//z//P/8//z//P/6//r/+v/6//3//v///wAAAAAAAAEAAgAEAAQABAAE
AAQABgAHAAgACwALAAsACgAIAAgACAAIAAkACAAFAAIA/P/4//f/9v/3//j/+v/6//r/
9//2//b/9f/z//H/8f/v/+//7//w//D/8P/w//H/9P/0//X/9v/2//b/9f/z//P/8//z
//P/9v/2//b/9//4//j/+P/5//n/+f/5//n/+f/5//r/+v/7//v//P/+//3/+//9////
BAAHAAcABgAIAAoABwD+//X/7f/i/9D/wP+t/5b/fv9n/1f/T/9N/03/Vf9o/3f/fv+R
/6n/uf/A/8X/xP/A/8T/y//R/9n/4//q//L/+P/7//7/AgAFAAYABgACAAIAAwAEAAUA
CAAJAAkACQAJAAkACQAJAAkACQAJAAkACQAKAAoACgAKAAoACgAKAAkACQAJAAkACQAK
AAoACgAJAAkACQAJAAgACgAKAAoACgAKAAoACgAKAAgACAAIAAgABwAHAAcABwAJAAkA
BwAHAAcABwAGAAYABwAHAAYABgAEAAQABAAEAAMABAAEAAQAAAAAAAIAAgABAAEAAgAC
AAIAAAD//////P/7//r/+v/7//v/+//6//n/+P/3//b/9f/0//P/8v/x//H/8f/v//D/
7//v/+7/7v/u/+z/6v/p/+n/6//r/+r/6v/r/+v/6f/o/+f/5v/o/+j/6P/q/+v/7f/u
/+//8P/w/+//7//z//T/9P/0//X/9v/2//f/+v/6//r/+v/6//v//f/9//3//f/7//v/
/f////////8AAAAAAAAAAP7//v/+//7//P/8//z//P/9//7///8AAAAA///+//3//f/9
//3//f/+//7///8AAAAA///////////+//3//P/8//z//f////3//v/+//7//v/9//3/
/f/9//z//P/8//3//f/8//z/+v/6//r/+v/7//r/+v/6//j/9//3//j/+P/3//f/9//6
//r/+f/5//n/+v/6//r/+f/5//n/+f/5//j/+P/4//r/+//7//v/+f/5//n/+f/5//n/
+f/5//v/+//7//v/+//8//z//P/8//v/+v/6//j/+P/2//X/9//5//n/+P/7//v/+f/6
//z//P/8//z//P/+/wAAAQACAAAAAAACAAQABQAGAAcABwAHAAYABAAEAAQABAACAAAA
/v/6//f/9P/y//L/8//0//b/9v/0//H/8P/w/+//7f/p/+n/6f/p/+v/7P/s/+z/6v/r
/+z/7P/v//D/8f/y//H/7//u/+3/7//v//D/8P/u/+//8P/w//D/8f/x//H/8f/x//H/
8f/0//T/8//z//T/8v/1//n/+f/7/wIAAQD9//7/AAAAAP3/9v/x/+f/2v/M/7j/pf+Q
/3j/Y/9T/0n/Rf9J/1P/Yv9x/37/j/+f/6v/uP+9/77/vP+6/7//w//L/9X/3P/i/+r/
8f/0//T/9f/4//z//v8AAP3//P/7//z/+//7//v/+//9//3//f/9//v/+//7//v//v/+
//7//v/8//z//P/7//n/+f/5//n//P/8//z/+//9//3//f/8//z//P/8//z//P/8//z/
/P/7//r/+f/4//r/+//8//3//P/7//j/9//3//f/9v/2//X/9f/0//T/9P/0//T/9P/0
//T/8//y//D/8P/y//L/7//v//D/8P/w/+7/7f/t/+z/6//q/+r/6f/p/+n/6P/m/+T/
4v/g/+D/4P/g/+D/3f/d/93/2//a/9n/2f/Y/9j/2P/W/9T/1f/V/9f/1//U/9T/1f/V
/9X/1v/X/9j/2P/Y/9j/2v/Z/9v/3P/d/9//4P/g/+H/4f/i/+L/4v/l/+b/5v/n/+j/
6P/o/+j/6P/p/+v/6//r/+v/6f/p/+f/6f/p/+n/6v/q/+r/6v/q/+z/7P/q/+r/6v/q
/+r/6v/q/+r/6v/s/+z/7P/s/+r/6v/q/+r/6P/o/+j/6P/p/+r/6//s/+r/6v/q/+r/
6v/q/+r/6v/s/+z/7P/s/+v/6v/p/+j/6v/q/+r/6v/o/+j/6P/o/+j/6P/o/+j/6v/q
/+r/6v/q/+T/4P/i/+b/5v/m/+b/5P/g/97/2v/Y/9j/1P/O/8r/xP+8/7L/rv+o/5z/
kP+K/4L/eP9u/2r/Yv9a/1L/UP9Q/1D/Tv9K/0b/RP9G/0j/Tv9W/2D/av9w/3T/ev+E
/4T/fv90/3D/cv90/3T/cv90/4D/lP+k/67/sv+4/8L/yv/Q/9b/2P/e/+L/5P/o/+r/
7P/u//D/8f/y//P/9P/0//T/9P/0//b/+P/6//z//P/8//z//P/8//z//P/8//r/+v/6
//r/9//2//X/9P/y//L/8v/y//D/8P/w//D/7v/u/+7/7v/u/+7/7v/u//H/8v/z//T/
9v/2//b/9v/5//r/+//8//7//v/+//7/AQACAAMABAAHAAgACQAKAA0ADgAPABAAEQAS
ABMAFAAVABYAFwAYABsAHAAdAB4AHAAcABwAHAAdAB4AHwAgAB4AHgAeAB4AHAAcABwA
HAAaABoAGgAaABgAFgAUABIAEAAQABAAEAANAAwACwAKAAgACAAIAAgABQAEAAMAAgAC
AAIAAgACAP///v/9//z/+f/4//f/9v/4//j/+P/4//b/9P/y//D/8v/y//L/8v/0//T/
9P/0//T/9P/0//T/9P/0//T/9P/y//L/8v/y//T/9P/0//T/9P/0//T/9P/0//T/9P/0
//T/9P/0//T/9P/0//T/9P/z//L/8f/w//L/8v/y//L/8v/y//L/8v/w//D/8P/w//D/
8P/w//D/8//0//X/9v/1//T/8//y//D/8P/w//D/8v/y//L/8v/y//L/8v/y//L/8v/y
//L/8v/y//L/8v/w//D/8P/w//H/8v/z//T/8v/y//L/8v/z//T/9f/2//P/8v/x//D/
8v/y//L/8v/z//T/9f/2//X/9P/z//L/9P/0//T/9P/2//b/9v/2//T/9P/0//T/9P/0
//T/9P/y//L/8v/y//T/9v/4//r/9//2//X/9P/0//T/9P/0//X/9v/3//j/+P/4//j/
+P/2//b/9v/2//j/+P/4//j/9v/2//b/9v/4//j/+P/4//n/+v/7//z/+//6//n/+P/6
//r/+v/6//j/+P/4//j/+v/6//r/+v/8//z//P/8//z//P/8//z//P/8//z//P/8//z/
/P/8//z//P/8//z//P/8//z//P/+//7//v/+//7//v/+//7/AAAAAAAAAAD+//7//v/+
/wAAAAAAAAAA/v/+//7//v8AAAAAAAAAAAAAAAAAAAAAAgACAAIAAgACAAIAAgACAAIA
AgACAAIABAAEAAQABAAEAAQABAAEAAQABAAEAAQABAAEAAQABAAEAAQABAAEAAYABgAG
AAYABgAGAAYABgAIAAgACAAIAAkACwANAA4AEAAQABAAEgAVABcAGQAbABkAFwAUABAA
EAAQABAADgAOAAwACgAJAAQABAAEAAUACAAKAAoACAAHAAYABgAFAAEA////////////
/wAAAAABAAIABAAGAAUABQAFAAUACAAIAAcABwAHAAcABwAIAAgACAAJAAoACgAKAAsA
CwANAA0ADQANAAsADAAMAAsADQAMAA4AEQARAA8ADwAWABkAFwAWABoAHAAVAAoAAQDz
/+L/1v/E/6//mP+C/3H/Z/9p/23/c/+D/5L/n/+0/8n/0//V/9b/2//e/97/5P/r//H/
+/8DAAoADAAOAA8AEAASABMAGAAaABoAGgAYABgAGAAaABwAHQAeAB8AHwAfAB8AHwAf
AB8AHwAfACAAIAAgACAAIAAgACAAHwAfAB8AHwAfAB4AHgAeAB0AHwAfAB8AHgAgACAA
IAAgACAAIAAgACAAIgAiACIAIgAhACEAIQAhACEAIQAfAB8AHwAfAB4AHgAhACEAIAAg
AB8AHgAdABwAGwAcABwAHAAaABoAHAAcABsAGwAcABwAHAAaABkAGQAYABcAFgAWABUA
FQAVABQAFQAUABMAEgATABIAEQAQAA0ADQANAAsADAALAAsACgAKAAoACAAGAAcABwAJ
AAkACAAIAAkACQAKAAoACgAKAAcABgAFAAYACAALAA0ADwAQABAADwAPABEAEgASABIA
FQAWABYAFwAYABgAGAAYABYAFwAZABkAGgAbABoAGwAdAB8AHwAfAB4AHgAeAB4AHQAc
ABsAGgAdAB4AHwAgACAAIAAgACAAIQAhACEAIQAhACEAIQAhAB4AHgAfACAAIgAhACEA
IQAgACAAIAAgAB8AHgAeAB8AIQAiACIAIgAgAB8AHwAfAB8AHgAeAB4AHwAfAB4AHgAe
AB4AHgAeAB8AHgAeAB4AHgAdAB0AHgAfAB8AIAAhACAAIAAfAB8AHwAgACAAIAAfAB8A
HwAfAB8AHgAeAB4AHwAhACIAIwAhACEAIQAhACAAHwAeAB0AHgAfACAAIQAgACAAHwAe
ACAAIQAiACQAJAAkACIAIQAjACUAJQAkACEAIQAhACIAIgAiACQAIwAkACYAJgAmACYA
KAAqACsALAAqACoALAAuAC8AMAAxADEAMQAwAC4ALgAuAC4ALAAqACYAIgAfABwAHAAc
AB0AHgAeAB4AHAAZABgAGAAXABUAFQAVABUAFQAVABYAFgAWABYAFwAYABgAGQAaABsA
HAAeAB0AHQAdABsAGwAcABwAHAAdAB4AHgAfACEAIgAjACAAHwAeAB0AHgAeAB0AHQAg
ACIAIwAhACMAIwAmACsALQAqACoAKgAnACQAGwARAAYA+P/o/9f/wP+k/43/ff9z/3X/
ef9//4z/n/+u/73/zf/b/+L/5f/o/+r/6P/r//P//f8DAAgAEAAYABsAHgAiACcAKAAm
ACQAJAAlACYAJwAqACkAKQApACkAKQApACkAKQArACsAKwArACwALAAsACwAKgAqACoA
KQArACsAKwArACoAKgAqACkAKwArACsAKgAqACoAKgAqACgAKAAoACgAKAAoACgAKAAn
ACcAJwAnACUAJQAjACMAJAAlACUAJgAlACUAJAAkACYAJgAmACYAIgAiACEAIAAgACAA
IgAiACAAHwAfAB4AIAAeAB0AHQAeAB0AHAAcABkAGQAZABgAFwAWABUAFAARABAADwAO
AA8ADwAPAA0ADgANAA0ADAAMAAwACgAIAAcABwAJAAkABwAGAAYABQAFAAYABwAIAAgA
CAAIAAoACwANAA4ADwARABIAEgATABUAFgAWABYAFwAYABgAGQAYABgAGAAYABoAGwAd
AB0AHQAdABsAGwAZABsAGwAbAB4AHgAeAB4AHgAeAB4AHgAeAB4AHgAeAB4AHgAeAB4A
HQAdAB0AHQAdAB0AHQAdAB0AHgAgACIAHwAdABwAGwAeAB4AHgAeAB8AHgAeAB8AHwAg
ACAAIAAeAB0AHQAdABsAGgAaABoAHQAdABwAHAAeAB4AHgAeABsAGgAaABoAHAAbABsA
HAAaABkAGQAZABwAHAAbABsAGQAaABoAGgAaABsAHAAdABsAGgAaABoAGAAZABkAGQAZ
ABkAGQAZABsAGwAbABsAGQAZABkAGQAZABoAGgAaABoAGQAYABgAFwAYABcAFwAZABsA
GwAaABkAGQAZABoAHgAYABoAGgAaABoAHgAgACEAIgAiACIAJAAmACcAKAApACkAKQAo
ACYAJgAoACgAJgAkAB8AGgAWABIAFQAWABgAGgAZABgAFQARAA4ADgANAAsACgALAAwA
DQAMAAwACwAKAA0ADwARABIAEAAQABAAEAARABEAEgATABMAEwAUABQAEgATABQAFAAW
ABcAFwAXABUAFQAVABUAFgAWABUAFQAYABoAGwAbABsAGwAaABsAIQAoACgAJgAfABgA
DwAJAAAA7v/c/83/uP+g/4X/c/9r/2n/a/9x/4L/k/+c/6v/v//P/9j/3f/e/9z/3v/h
/+f/7//5/wIACAAOABEAFAAaAB0AHAAcABwAHgAeAB4AHgAgAB8AHwAfAB8AHwAfAB8A
HwAhACEAIQAhACAAIAAgACAAIAAgACAAHwAgACEAIgAjACMAIgAhAB8AHQAdAB0AHAAe
AB4AHgAeAB4AHgAeAB4AHgAeAB4AHgAbABsAGwAbAB0AHQAbABsAHQAdABwAHAAbABsA
GgAaABwAHAAcABwAGAAYABcAFgAUABQAFgAWABMAEwAUABQAFAASABEAEQASABEAEAAQ
AA0ADQANAAwADQAMAAsACgAHAAYABQAEAAMAAwADAAEAAgABAAEAAAAAAAAA/v/8//n/
+f/7//v/+v/6//v/+//8//z//P/8//r/+v/6//z///8BAAIAAwAEAAQAAwADAAcACAAI
AAgACQAKAAoACwAOAA4ADgAOAAwADQAPAA8ADwAPAA0ADQALAA0ADQANABAAEAAQABAA
DgAOAA4ADgAOAA4ADgAOABAAEAAQABAAEQARABEAEQAQAA8ADgANAA4ADgAPABAAEgAR
ABEAEQAQABAAEAAQAA0ADAAMAA0ADwAQABAAEAASABEAEQARABMAEgASABIAEgARAA8A
DgAMAAwADAAMAA0ADAAMAAwADgANAA0ADgAOAA0ADQANAA4ADgANAA0ACwAMAAwADAAL
AAsACwALAA0ADAAMAAwACgALAAsACwANAA0ADQANAAsACwALAAsACwALAAsACwAJAAoA
CgAKAAwACwAKAAoACQAKAAkACQAHAAkACQAIAAcABwAHAAgADAAKAAoACQAHAAgACAAJ
AAsACwALAAsACQAJAAsACAAKAAoACgAKAA0ADgAOAA4AEAAQABIAFAAVABYAFwAXABkA
GAAWABYAFAAUABIAEAAOAAoABwAEAAIAAgADAAQACAAIAAYAAwAAAAAA///9//n/+f/5
//n/+//8//z//P/7//v/+//6//v//P/9//7/AAD////////9//3//v/+//7///8AAAAA
AAABAAEAAQADAAMAAwADAAMAAgAAAP//AAAEAAMAAwAFAAcADgAPAAsADgAQAA4ACQAG
AP3/9f/q/9z/zP+7/6T/jP91/2P/Vf9R/1H/Wf9q/3v/hv+V/6n/t//C/8n/yv/I/8j/
zf/V/93/4f/m//L//v8DAAQAAgABAAQACAAIAAYACAAIAAgACgALAAsACwALAAsACwAL
AAsACwALAAsACwAKAAoACgAKAAwADAAMAAsACQAJAAkACQAMAAwADAALAAkACQAJAAgA
CAAIAAgACAAKAAoACgAKAAgACAAIAAgABwAHAAcABwAJAAkABwAHAAcABwAGAAYABgAF
AAMAAgACAAIAAgACAAEAAgACAAIA/v/+/wAAAAD+//3//f/8//3//P/8//3/+v/5//j/
+P/5//n/+f/4//X/9P/z//L/8f/w/+//7v/t/+3/7f/r/+z/6//r/+r/6P/o/+b/5P/j
/+P/5f/l/+L/4v/j/+P/5P/k/+T/5P/k/+T/5P/m/+f/6f/q/+v/7f/u/+7/7//x//L/
8v/y//P/9P/0//X/9P/0//T/9P/2//f/+f/5//v/+//5//n/9//5//n/+f/3//b/9f/0
//X/9v/3//j/+P/4//j/+P/6//r/+v/6//n/+f/5//n/+//7//v/+//4//j/+f/6//r/
+f/5//n//P/8//z//P/7//r/+v/7//r/+v/5//j/+v/5//n/+f/7//r/+v/6//v/+//6
//r/+P/4//j/+P/5//j/+P/4//j/9//3//j/+v/5//n/+f/4//j/9//3//j/+v/7//z/
+v/5//j/9//3//b/9v/2//b/9//3//f/9//3//f/9//2//X/9P/z//T/9f/2//f/9//4
//j/+P/6//n/+P/4//f/+P/3//f/9f/3//f/9v/3//f/9//4//j/9v/2//X/9f/2//b/
9//3//f/9//3//j/9//2//X/9f/3//f/9//3//X/9//4//j/+P/4//j/+//8//z//P/+
//7/AAACAAMABAAFAAUABQAEAAIAAgAEAAQAAgAAAP3/+v/4//b/9f/0//T/9P/2//b/
9P/x//D/8P/v/+3/6//r/+v/6//p/+r/6v/q/+r/6//s/+z/7P/s/+z/7P/t/+3/7v/v
/+7/7f/t/+z/7v/v//D/8P/v/+//7v/t//D/8f/y//P/8v/y//H/8f/y//T/9f/1//X/
9f/2//n//f/+//7//v/9//j/8f/p/+L/2P/G/7X/oP+I/2//W/9N/0P/Q/9F/07/Y/9y
/3n/i/+d/6r/tf++/7z/uv+7/8H/xf/N/9b/3P/i/+v/8P/y//H/9v/6//r/+P/4//j/
+P/6//v/+//7//v//f/9//3//f/9//3//f/9//7//v/+//7/AAAAAAAA///8//v/+v/5
//v//P/9//3//f/9//3//P/8//z//P/8//z//P/8//z//v/+//7//v/8//v/+v/5//n/
+f/3//f/+f/5//j/+P/5//n/+P/4//j/+P/4//j/9v/2//X/9P/0//T/9v/2//X/9f/2
//b/9P/y//H/8f/w/+//7v/u/+3/7f/t/+z/7f/s/+v/6v/n/+b/5f/k/+P/4//j/+H/
3v/d/93/3P/c/9z/2v/Y/9j/2f/c/93/2v/a/9v/2//a/9r/2v/a/9r/2v/a/9z/3f/f
/+D/4f/j/+T/5P/l/+X/5v/m/+b/6P/q/+v/7f/t/+z/6//q/+v/7f/w//H/7//v/+3/
7f/t/+//7//v//L/8v/y//L/8P/w//D/8P/y//L/8v/y//D/8P/w//D/8f/x//H/8f/z
//P/8//z//T/9P/1//b/9f/z//L/8f/0//T/9P/0//H/8P/w//H/8//0//T/9P/y//H/
8f/x//P/8v/y//L/8//z//L/8v/y//L/8v/y//P/8v/y//L/8v/x//H/8v/y//H/8f/x
//L/8v/x//H/8//0//T/9P/x//H/8f/x/+//7v/u/+7/8P/x//H/8f/v/+//7//v//H/
8f/x//H/8f/x//H/8f/v//D/8P/w//D/7//u/+7/7//w/+//7//v//H/8f/w/+//7//v
//D/8P/u/+7/7f/t/+7/7v/v/+3/7f/t/+3/8f/x//H/8f/v//H/8f/x//D/7//u/+7/
8P/w/w==
         </WaveFormData>
      </LeadData>
      <LeadData>
         <LeadByteCountTotal>10000</LeadByteCountTotal>
         <LeadTimeOffset>0</LeadTimeOffset>
         <LeadSampleCountTotal>5000</LeadSampleCountTotal>
         <LeadAmplitudeUnitsPerBit>4.88</LeadAmplitudeUnitsPerBit>
         <LeadAmplitudeUnits>��V</LeadAmplitudeUnits>
         <LeadHighLimit>2147483647</LeadHighLimit>
         <LeadLowLimit>268435456</LeadLowLimit>
         <LeadID>V2</LeadID>
         <LeadOffsetFirstSample>0</LeadOffsetFirstSample>
         <FirstSampleBaseline>0</FirstSampleBaseline>
         <LeadSampleSize>2</LeadSampleSize>
         <LeadOff>FALSE</LeadOff>
         <BaselineSway>FALSE</BaselineSway>
         <ExcessiveACNoise>FALSE</ExcessiveACNoise>
         <MuscleNoise>FALSE</MuscleNoise>
         <LeadDataCRC32>4091576448</LeadDataCRC32>
         <WaveFormData>
HgAeAB4AHgAcABwAHAAcAB4AHgAeAB4AHAAcABwAHAAdAB4AHwAgAB4AHgAeAB4AIAAg
ACAAIAAiACIAIgAiACQAJAAkACQAJgAmACYAJgAmACYAJgAmACcAKAApACoALAAsACwA
LAAtAC4ALwAwADEAMgAzADQANQA2ADcAOAA5ADoAOwA8AD4AQABCAEQARwBIAEkASgBM
AE4AUABSAFMAVABVAFYAWQBaAFsAXABdAF4AXwBgAGIAYgBiAGIAYwBkAGUAZgBoAGgA
aABoAGYAZgBmAGYAZQBkAGMAYgBeAFwAWgBYAFUAUgBPAEwASQBGAEMAQAA9ADoANwA0
ADAALgAsACoAJwAmACUAJAAiACIAIgAiAB8AHgAdABwAHAAcABwAHAAcABwAHAAcABwA
HAAcABwAHAAcABwAHAAaABoAGgAaABwAHAAcABwAHAAcABwAHAAeAB4AHgAeABwAHAAc
ABwAHAAcABwAHAAaABoAGgAaABoAGgAaABoAGAAYABgAGAAYABgAGAAYABYAFgAWABYA
FAAUABQAFAAWABYAFgAWABQAFAAUABQAEgASABIAEgAQABAAEAAQABIAEgASABIAEAAQ
ABAAEAAOAA4ADgAOAA4ADgAOAA4ADgAOAA4ADgAMAAwADAAMAAwADAAMAAwADAAMAAwA
DAAOAA4ADgAOAAwADAAMAAwADAAMAAwADAAMAAwADAAMAAoACgAKAAoADAAMAAwADAAM
AAwADAAMAAoACgAKAAoADAAMAAwADAAKAAoACgAKAAgACAAIAAgACAAIAAgACAAIAAgA
CAAIAAkACgALAAwADgAPABAAEQARABIAEgAUABQAFAAVABYAFwAYABkAGgAZABkAGQAY
ABQAEQARAA8ADwAPAA8AEAAUABUAFQAUABMAEQAPAA4ADgAOAA4ADAAKAAYABAADAAQA
BAAGAAYABAADAAMAAwAFAAUABAAEAAQABAAEAAQABAAEAAUABQAHAAcACAAIAAgACQAJ
AAkACAAIAAkACQAJAAsACgANAA4AEgAXAB4AIwAnAC8APABLAFoAXgBOACkA6v+g/1T/
/P6u/n3+Yf5N/kL+R/5X/mn+cf56/ob+lP6o/sL+4f4A/xz/O/9Z/3X/jv+m/7//1//k
/+3/9v///wMABwAMAA8AEAATABQAFgAXABoAHAAeAB4AIAAeAB8AIAAgACIAIwAjACMA
IgAjACMAIwAjACQAJAAkACYAJgAnACcAKAAoACgAKQAnACcAJwAoACgAKAApACkAKQAq
ACoAKwAtAC0ALgAuAC0ALQAtAC4AMAAxADEAMgAyADIAMgAyADUANQA2ADcANgA3ADgA
OQA5ADoAOwA8AD8AQABBAEIAQwBEAEUARwBIAEoASwBMAE0ATgBPAFAAUQBTAFQAVABU
AFUAVQBWAFYAVgBWAFQAVABTAFMAUgBPAE8ATgBNAE4ATQBNAEoASgBJAEkASABFAEMA
QQBAAD4APAA6ADgANgA2ADUANQAxADAALQArACkAJwAmACQAIwAjACEAHwAdABwAGgAa
ABkAFwAWABYAEwATABIAEQATABMAEwARABAAEAAQABAAEAAQAA8ADwAOAA4ADgAOAA4A
DgAOAA4AEAAQAA8ADwAOAA4ADgAPABAAEAAQABAAEAARABIAEwARABEAEQARABQAFAAU
ABQAEwATABMAEwATABQAFAAUABYAFQAVABUAEwATABQAFAAWABYAFQAVABUAFAAUABUA
EwARABAAEAAPABAAEgATAA8ADwAQABAAEAAPAA8ADwAPAA8ADwAPAA0ADQANAA0ADgAO
AA4ADgAOAA0ADQANAA0ADgAQABAAEAAQABEAEgATABMAFAAUABYAGAAYABkAGgAbABwA
HQAeAB8AHgAdABsAGAAVABUAEwARABMAEwAUABYAFgAVABMADwANAAsACgAKAAoACgAI
AAYABAACAAEAAAACAAQABAAEAAMAAwADAAMAAQAAAAAAAAACAAIAAgACAAIAAwADAAMA
AQACAAIAAgADAAMAAwAEAAQABQAFAAUABQAGAAcACgAMAA8AFAAZAB0AJQAwAD8AUABa
AFYAOwAEALz/cP8Y/8D+hf5l/lP+RP49/kn+W/5l/mr+cv6A/pL+qv7L/uz+Cv8l/0P/
Yf98/5r/tf/J/9j/5f/s//P/+/8DAAYABwAKAA0ADgAQABEAFAAWABgAGAAaABkAGQAZ
ABgAGgAbABsAGwAeAB8AHwAfAB8AIAAgACAAHgAeAB8AHwAgACAAIAAhACMAIwAjACQA
JAAkACUAJQAjACQAJAAlACUAJQAmACYAKQApACkAKgAqACsAKwAsACwALAAsACwALwAv
ADAAMQAyADMANAA1ADcAOAA5ADoAOQA6ADsAPAA+AEAAQgBFAEQARgBHAEgASwBMAE0A
TgBPAFEAUgBSAFIAUwBTAFQAUgBSAFIAUABQAE8ATwBOAE0ATQBMAEsASgBJAEkARgBE
AEMAQwBCAD8APQA7ADoAOAA2ADQAMgAtACwAKgApACcAJgAjACEAHQAbABoAGAAXABcA
FQATABEAEAAOAA4ADQALAAoACgAJAAkACAAHAAcABwAHAAUABAAEAAQABAACAAIAAQAB
AAIAAgACAAIAAgACAAIAAgAEAAQAAwADAAIAAgACAAMABAAEAAQABAAGAAcACAAJAAcA
BwAHAAcACgAKAAoACgALAAsACwALAAkACgAKAAoADAALAAsACwALAAsADAAMAAoACgAL
AAwADAAMAAwADAAKAAoACgAKAAoACgAKAAoACgAKAAoACgAJAAgABwAGAAYABgAGAAYA
BAAEAAQABAACAAIAAgACAAIAAgACAAIAAgACAAIAAgACAAIAAgACAAAAAAAAAAAAAAAA
AAAAAAAAAAAAAAAAAAAA/v8AAAIABgAIAAYABgAIAAwACgAKAAoACgAGAAQABAAEAP7/
9v/s/+T/2P/K/8L/vv+4/7D/pv+e/5r/mP+Y/6r/xP/M/8j/tv+G/0b/Fv/+/vz+8v7e
/tL+yP7A/rb+qv6c/pr+pv62/sr+6P4E/yD/RP9m/3b/gP+O/6D/sv/I/9r/5v/u//T/
/P8CAAQABQAGAAcACAALAAwADQAOABAAEAAQABAAEgASABIAEgASABIAEgASABIAEgAS
ABIAEgASABIAEgAQABAAEAAQABIAEgASABIAEAAQABAAEAASABIAEgASABQAFAAUABQA
FAAUABQAFAAWABYAFgAWABgAGAAYABgAGgAaABoAGgAbABwAHQAeACAAIAAgACAAIQAi
ACMAJAAlACYAJwAoACsALAAtAC4ALwAwADEAMgA1ADYANwA4ADoAPAA+AEAAQQBCAEMA
RABFAEYARwBIAEkASgBLAEwATABMAEwATABPAFAAUQBSAFQAVABUAFQAVgBWAFYAVgBV
AFQAUwBSAFAATgBMAEoARwBEAEEAPgA5ADYAMwAwAC4ALAAqACgAJAAiACAAHgAcABoA
GAAWABUAFAATABIAEQAQAA8ADgAOAA4ADgAOAAwADAAMAAwADAAMAAwADAAMAAwADAAM
AAwADAAMAAwADAAMAAwADAAKAAoACgAKAAoACgAKAAoACgAKAAoACgAKAAoACgAKAAgA
CAAIAAgACAAIAAgACAAIAAgACAAIAAYABgAGAAYABgAGAAYABgAEAAQABAAEAAIAAgAC
AAIABAAEAAQABAACAAIAAgACAAAAAAAAAAAAAAAAAAAAAAAAAAAAAAAAAAAAAAAAAAAA
AAAAAAAAAAD+//7//v/+//7//v/+//7//v/+//7//v/+//7//v/+//7//v/+//7//P/8
//z//P/+//7//v/+//7//v/+//7//P/8//z//P/+//7//v/+//z//P/8//z//f/+////
AAD///7//f/8//z//P/8//z//v/+//7//v/8//z//P/8//7//v/+//7//P/8//z//P/+
//7//v/+//7//v/+//7//P/8//z//P/8//z//P/8//z//P/8//z//P/8//z//P/+//7/
/v/+//z//P/8//z//P/8//z//P/8//z//P/8//3//v///wAAAAAAAAEAAgAFAAUABgAG
AAgACgAKAAsADAANAA4ADwASABMAEwATABQAEgAPAA8ACwAJAAkACQAKAAwADQANAAwA
CQAHAAUABAAEAAQABAACAAAA/P/6//f/9v/2//j/+P/4//f/9//3//f/9//2//j/+P/4
//j/+P/4//j/+f/3//f/9//4//r/+v/7//v/+//8//z//f/9//3//f/+////AAACAAkA
DgARABUAHQAoADcARgBQAEwANwAGALz/bv8c/8T+hf5h/kX+NP4v/jX+Rf5T/lz+ZP5y
/oj+ov6//t7++v4V/zX/Vf9w/4z/p/+//9D/3f/m/+3/8//3//7/AQACAAUACAAKAAsA
DgAOABAAEAASABIAEwAUABQAFAAVABUAFQAYABkAGQAZABcAGAAYABgAGgAaABsAGwAc
ABwAHAAdABsAGwAbABwAHAAcAB0AHQAfACAAIAAhAB8AHwAgACAAIQAhACEAIgAiACMA
IwAkACYAJgAmACYAJwAnACgAKQAoACkAKgArAC0ALgAvADAAMQAyADMANAA1ADYANwA5
ADgAOgA7ADwAOwA8AD0APgBBAEMARABEAEIAQwBDAEQARABEAEQAQgBCAEEAQQBAAD8A
PwA+AD0APgA9AD0AOgA2ADUANQA0ADQAMwAyADIALgAsACoAKAAnACYAJAAjACEAIAAd
ABsAGwAZABgAFgAXABcAFQATABEAEAAOAA4ADQALAAoACgAJAAkACAAHAAUABQAFAAMA
BAAEAAQABAAEAAQAAwADAAQABAAEAAQAAgACAAIAAgAEAAQAAwADAAIAAgACAAMABAAE
AAQABAAEAAUABgAHAAcABwAHAAcABgAGAAYABgAJAAkACQAJAAkACgAKAAoACgAJAAkA
CQAHAAcACAAIAAgACAAHAAcABQAEAAQABQAFAAMAAgACAAAAAAABAAEAAQABAAIAAgAA
AP///////////////////f/9//3//f/8//z//P/8//z/+//7//v/+//7//r/+v/5//n/
+f/5//n/+P/4//j/+f/5//n/+f/6//n/+P/4//f/9//3//f/9//3//f/9//3//f/9//3
//j/+P/4//j/+P/6//z//v////7//v8AAAIAAgADAAQABQAGAAcACAAJAAsACwAKAAgA
BQAFAAMAAQABAAEAAgAEAAUABQAEAAEA///9//z//P/6//r/+P/2//L/8P/v/+7/7P/u
/+7/7v/v/+//7//v/+3/7P/s/+z/7v/u/+7/7v/u/+//7//v/+//8P/w//D/7//v/+//
8P/w//H/8f/x//H/8v/z//T/9v/7/wQABQAHAA8AGgApADgARABGADMABgDA/3L/Hv/G
/oH+Wf4//i7+J/4r/jf+Rf5M/lL+Xv5w/or+qf7M/uj+A/8h/z//XP94/5X/rf/A/8v/
1P/f/+P/6f/u//P/9v/7//v//P/8//7/AAACAAIABAAEAAUABgAGAAYABwAHAAcACAAJ
AAkACQAJAAoACgAKAAgACAAJAAkADAAMAAwADQANAA0ADQAOAA4ADgAPAA8ADwAQABAA
EQAPAA8AEAAQABIAEwAUABYAFQAVABQAFAAWABYAFgAWABcAFwAYABkAHAAdAB4AHwAf
ACAAIQAiACEAIgAjACQAJQAmACcAKQAqACwALQAuAC8AMAAxADIAMwA1ADYANgA0ADUA
NQA2ADgAOAA4ADYANgA1ADUANAAzADMAMgAxAC4ALQAtACoAKAAnACcAJgAjACEAHwAe
AB4AHAAaABgAFQAUABIAEQAPAA4ACwAJAAcABQAEAAIA//////3/+//5//j/9v/2//X/
8//y//L/8f/x//D/7//t/+3/7f/r/+z/7P/s/+z/7P/s/+v/6//q/+j/6P/s/+r/6v/q
/+r/6v/q/+r/6v/q/+r/6v/q/+z/7P/s/+z/7P/s/+z/7P/u/+7/7v/u/+7/7v/u/+7/
8P/w//D/8P/y//L/8v/y//D/8P/w//D/8v/y//L/8v/w//D/8P/w//D/8P/w//D/8P/w
//D/8P/u/+z/6v/s/+7/7v/w//L/8P/u/+7/7v/s/+z/6v/o/+b/5v/e/9b/zv/E/7T/
pv+a/5D/iP+A/3z/dv9s/2L/Xv9i/2z/ev+G/4b/bv9E/w7/6P7c/t7+1P68/qr+pv6o
/pr+gv52/nr+hv6S/qb+wv7g/vr+HP86/0r/Vv9q/4D/lP+u/8T/zv/U/97/5v/s/+7/
8P/y//T/9f/2//f/+P/7//z//f/+/wAAAAAAAAAAAAAAAAAAAAABAAIAAwAEAAYABgAG
AAYABgAGAAYABgAFAAQAAwACAAAAAAAAAAAA/v/+//7//v/8//z//P/8//z//P/8//z/
/v/+//7//v8AAAAAAAAAAAEAAgADAAQABQAGAAcACAAJAAoACwAMAA8AEAARABIAFQAW
ABcAGAAbABwAHQAeACEAIgAjACQAJQAmACcAKAArACwALQAuADAAMAAwADAAMgAyADIA
MgA0ADQANAA0ADYANgA2ADYANwA4ADkAOgA8ADwAPAA8ADoAOgA6ADoANwA2ADUANAAw
AC4ALAAqACcAJAAhAB4AGwAYABUAEgAPAA4ADQAMAAgABgAEAAIAAQAAAP///v/+//7/
/v/+//z//P/8//z/+v/6//r/+v/6//r/+v/6//z//P/8//z//P/8//z//P/8//z//P/8
//z//P/8//z//P/8//z//P/6//r/+v/6//r/+v/6//r/+P/4//j/+P/4//j/+P/4//j/
+P/4//j/+P/4//j/+P/2//b/9v/2//T/9P/0//T/9v/2//b/9v/2//b/9v/2//T/9P/0
//T/9P/0//T/9P/z//L/8f/w//L/8v/y//L/8v/y//L/8v/y//L/8v/y//L/8v/y//L/
8P/w//D/8P/y//L/8v/y//L/8v/y//L/8v/y//L/8v/y//L/8v/y//D/8P/w//D/8P/w
//D/8P/w//D/8P/w//L/8v/y//L/8v/y//L/8v/w//D/8P/w//H/8v/z//T/9P/0//T/
9P/y//L/8v/y//T/9P/0//T/8v/y//L/8v/0//T/9P/0//b/9v/2//b/9P/0//T/9P/2
//b/9v/2//T/9P/0//T/9v/2//b/9v/2//b/9v/2//b/9v/2//b/+P/4//j/+P/4//j/
+P/4//j/+P/4//j/+P/4//j/+P/4//j/+P/4//j/+P/4//j/+P/4//j/+P/4//j/+P/4
//r/+v/6//r/+P/4//j/+P/6//r/+v/6//z//P/8//z//P/8//z//P/8//z//P/8//z/
/P/8//z//v/+//7//v/+//7//v/+/wAAAAAAAAAAAAAAAAAAAAD+//7//v/+////AAAB
AAIAAAAAAAAAAAAAAAAAAAAAAAEAAwAFAAcACQAKAAoADAAQABAAEQASAA8ADgANAAwA
DgAPABAAEAAQAA8AEQARAA0ADQANAA4AEwAVABYAFgARAA8ADQAMAAoACgAKAAgABwAE
AAMAAwACAAIABAAEAAQAAwADAAMAAwADAAIAAgACAAIAAgACAAQABAAFAAUABQAFAAYA
BgAGAAcABwAHAAoACgALAAsACwAJAAoADQAOABAAFQAaAB8AJQAvAEIAVwBiAF4ASgAf
ANr/kv9G//D+rP6H/nH+Y/5i/mn+df6D/of+kP6k/rb+xP7a/vX+Fv8y/03/Z/9//5z/
uv/T/+P/7v/1//r///8FAAsAEgAXABgAGQAYABoAGwAeACIAJAAkACYAJgAnACgAKAAo
ACkAKQApACoAKwArACsAKwAsACwALAAsACwALQAtAC4ALgAuAC8ALwAvAC8AMAAwADAA
MQAxADMANAA0ADUANwA3ADgAOAA3ADcANwA4ADgAOQA5ADoAPAA8ADwAPAA9AD0APgA/
AEAAQQBCAEMAQwBEAEUARgBFAEYARwBIAEsATABNAE8ATgBQAFEAUgBRAFIAUwBUAFUA
VwBYAFgAWABZAFkAWgBaAFoAWgBYAFgAVwBXAFYAVQBVAFQAUwBSAFEAUQBOAE4ATQBN
AEwASwBJAEcARgBEAEIAQAA+AD0APAA6ADkAOQA4ADUAMwAzADEAMAAuAC4ALwAuAC0A
LQAsACoAKgArACkAKAAoACUAJQAkACMAJQAlACUAIwAjACQAJQAmACYAJgAlACUAIgAi
ACIAIgAkACQAJAAkACUAJgAmACcAKAAoACgAKQAoACgAKAAoACcAJwAnACcAKQApACkA
KQAoACgAKAAoACsAKwArACsAKQAqACoAKgAqACkAKQApACkAKQAqACoAKAAoACcAJwAp
ACgAKAApACkAJwAmACYAJgAmACcAJwAlACUAJgAmACQAIwAjACMAIwAjACMAIwAjACMA
IwAjACIAIgAiACIAJAAjACMAIwAhACEAIAAgAB0AHQAdAB0AHwAeAB4AHgAdAB0AHQAd
AB4AHwAgACIAIwAjACMAIwAhACEAIQAhACEAIQAhACEAIQAjACMAIQAiACQAJAAkACQA
JQAmACcAJwAoACgAKgAsACoAKwAsAC0ALgAvADAAMQAxADEAMAAuACsAKwApACcAKQAp
ACoALAArACsAKgAnACUAIwAiACIAJAAkACIAIAAcABoAGQAYABYAGAAYABgAGQAZABkA
GQAZABgAGAAYABgAGAAYABgAFgAXABcAFwAYABoAGwAcABsAGwAbABwAGgAbABsAGwAd
AB4AHwAgACIAJQAsADEANQA7AEYAVwBiAG4AbgBbAC4A6P+c/0r/8P6r/oX+a/5c/ln+
X/5r/nf+fv6I/pT+pP68/tn++P4W/zX/Uf9t/4z/qP/D/9n/6v/5/wQACwATABkAHgAf
ACIAIwAmACgAKQAsAC4AMAAwADIAMgAzADQANAA0ADUANQA1ADYANwA3ADcANwA4ADgA
OAA6ADoAOwA7ADoAOgA6ADsAOwA7ADsAPAA8ADwAPQA9ADsAPAA8AD0APwA/AEAAQABB
AEEAQQBCAEIAQwBDAEQARgBGAEYARgBHAEcASABJAEoASwBMAE0ATQBOAE8AUABRAFIA
UwBUAFUAVgBXAFkAWgBcAF0AXgBhAGIAYwBkAGMAZQBmAGYAaABpAGkAagBqAGoAagBo
AGgAZwBnAGYAZwBnAGYAZQBiAGEAYQBeAFwAWwBbAFoAVwBVAFMAUgBSAFAATgBMAEcA
RgBEAEMAQQBAAD0AOwA5ADcANgA0ADEAMQAvAC0AKwAqACgAKAAnACUAJAAkACMAIwAi
ACEAIQAhACEAHwAcABwAHAAcAB4AHgAdAB0AHAAcABwAHAAaABoAGgAaABwAHAAbABsA
HAAcABwAHQAcABwAHAAcAB4AHwAgACEAHwAfAB8AHwAgACAAIAAgACMAIwAjACMAIwAk
ACQAJAAkACMAIwAjACEAIQAiACIAJAAkACMAIwAjACIAIgAjACMAIQAgACAAIAAgACEA
IQAdAB0AHgAeAB4AHQAdAB0AGwAbABsAGwAbABsAGwAbABoAGgAaABoAGAAXABcAFwAX
ABcAFgAWABYAFwAYABkAFwAWABYAFgAXABcAFwAXABYAFQAUABQAFQAVABUAFQAVABUA
FQAVABUAFQAVABUAGQAYABYAFgAWABYAGQAaABsAGwAeAB4AIAAiACAAIQAiACMAJgAn
ACgAKQArACsAKgAoACMAIwAhAB8AIQAhACIAJAAkACMAIQAdABsAGQAYABgAGgAaABgA
FgAQAA4ADQAMAA4AEAAQABAADQANAA0ADQAPAA4ADgAOAAwADAAMAAwADAANAA0ADQAP
ABAAEAAQAA8ADwAPABAAEAARABEAEQARABIAEwAUABYAGQAeACMAKQAxADwASQBYAGQA
YgBRACIA2P+K/zb/4P6b/nH+V/5I/kH+Q/5R/l/+aP5w/nr+jv6o/sf+6P4G/yH/Qf9h
/3z/mP+1/83/4P/t//b//f8FAAsAEAATABYAFwAaABwAHQAgACAAIgAiACQAJAAlACYA
JgAoACkAKQApACgAKQApACkAKQAqACoAKgAsACwALQAtACwALAAsAC0ALQAtAC0ALgAu
AC4ALwAvAC8AMAAwADEAMQAxADIAMgAzADMAMwA0ADQANQA1ADYAOAA4ADgAOAA5ADkA
OgA7ADwAPQA+AD8APwBAAEEAQgBDAEQARQBGAEUARgBHAEkASgBMAE0ATgBQAFIAVABW
AFUAVwBYAFgAWgBbAFsAXABcAFwAXABaAFoAWQBZAFgAVwBXAFYAVQBUAFMAUwBQAEwA
SwBLAEoASQBHAEUARABCAEAAPgA8ADcANgA0ADMAMQAwAC0AKwApACcAJgAkACEAIQAf
AB0AGwAaABgAGAAZABcAFgAWABUAFQAUABMAEQARABEADwAOAA4ADgAOAAwADAALAAsA
DAAMAAwADAAKAAoACgAKAAwADAALAAsADAAMAAwADQAMAAwADAAMAA4ADwAQABEADwAP
AA8ADwASABIAEgASABEAEQARABEAEQASABIAEgAUABMAEwATABUAFQAWABYAFQAUABIA
EQATABIAEgATABMAEQAQABAAEAAQABEAEQANAA0ADgAOAA4ADQANAA0ADQANAA0ADQAL
AAsACwALAAoACgAKAAoACgAJAAkACQAJAAkACAAIAAcABwAHAAcABwAGAAYABgAFAAUA
BQAFAAQAAwACAAIAAgADAAQABQADAAMAAwADAAMAAwADAAMABQAFAAMABQAEAAQABAAD
AAMAAwADAAMAAAACAAIAAgAEAAQABAAEAAcACAAJAAkACgAKAAwADgAOAA8AEAARABIA
EwAUABUAFwAXABYAFAARABEADwANAAsACwAMAA4ADwAPAA4ACwAJAAcABgAGAAYABgAE
AAIA/v/8//v/+v/5//r/+f/4//n/+f/5//n/+f/4//j/+P/2//b/9v/2//j/+f/5//n/
9//4//j/+P/7//v/+//8//r/+//7//v/+//8//3//v8AAAUADAARABEAGQAmADMAQgBQ
AFAAPQAQAMz/fv8q/9L+i/5j/kf+NP4p/in+Nf5F/k7+Vv5g/nT+jv6t/tD+8P4J/yn/
Sf9m/4L/nf+z/8j/1//i/+n/7f/x//j//f8AAAEABAAGAAcACgAKAAwADAAOABAAEQAS
ABIAEgATABMAEwASABMAEwATABUAFgAWABYAFAAUABUAFQAWABYAFgAXABkAGQAZABoA
GAAYABkAGQAZABoAGgAbABsAGwAcABwAHQAdAB0AHgAeAB8AHwAgACIAIgAiACIAIwAj
ACQAJQAkACUAJgAnACkAKgArACwAKwAsAC0ALgAxADIAMwA1ADYAOAA5ADoAOQA6ADsA
PAA/AEEAQgBCAEIAQwBDAEQAQgBCAEIAQABCAEEAQQBAAD8APwA+AD0APAA7ADsAOAA2
ADUANQA0ADEALwAtACwALAAqACgAJgAjACIAIAAfABsAGgAXABUAEwARABAADgANAA0A
CwAJAAUABAACAAIAAQD///7//v/9//3//P/7//v/+//7//n/9v/2//b/9v/2//b/9f/1
//T/9P/0//T/9P/0//T/9P/2//b/9f/1//b/9v/2//f/+P/4//j/+P/2//f/+P/5//n/
+f/5//n//P/8//z//P/9//3//f/9//v//P/8//z//v/9//3//f/9//3//v/+//7//v/9
//3//f/8//z//f////3//P/8//r/+v/7//v/+f/5//r/+v/6//n/+f/5//n/+f/5//n/
9f/1//X/9f/y//L/8v/y//T/8//z//P/9f/1//T/9P/x//H/8f/x//P/8v/y//L/8f/x
//H/8f/y//H/8P/w//H/8f/x//H/7//v/+//7//v/+//7//v/+//7//t/+//8P/w//D/
7//v/+//7//v/+7/7v/u/+7/7v/v/+//7//u/+//8P/w//D/8P/w//D/8//0//X/9f/2
//b/+P/6//r/+//8//3//v///wAAAQACAAMAAwACAAEAAQD///3//P/7//v//P//////
/v/7//f/9f/0//T/9P/0//L/8P/s/+r/6f/o/+b/6P/o/+j/5//n/+f/5//n/+b/5v/m
/+b/5v/m/+b/5v/n/+f/5//l/+b/5v/m/+n/6f/p/+r/6P/p/+n/6f/p/+z/7f/s/+7/
7//0//v///8DAAoAFwAoADYAPgA3AB4A5P+a/0z/9P6h/mn+Rf4q/hn+E/4Z/if+NP48
/kb+Vv5s/on+qP7K/uf+A/8j/0L/YP97/5X/rP+7/8j/0f/Z/93/5v/r/+7/7//y//T/
9f/4//r//P/8//7/AAABAAIAAgACAAMAAwADAAQABQAFAAUABwAIAAgACAAHAAYABgAF
AAgACAAIAAkACQAJAAkACgAKAAoACwALAAsADAAMAA0ADQANAA4ADgAPAA8ADwAQAA4A
DwAPABAAEgASABIAEgATABMAFAAVABgAGQAaABsAGQAaABsAHAAdAB4AHwAgACMAJAAl
ACcAJgAoACkAKgArACwALQAuADEAMwA0ADQANAA1ADUANgA4ADgAOAA2ADYANQA1ADQA
MwAzADIAMQAwAC8ALwAsACoAKQApACgAJwAlACMAIgAiACAAHgAcABcAFgAUABMAEwAS
AA8ADQAJAAcABgAEAAMAAwABAP///f/8//r/+v/3//X/9P/0//P/8//y//H/8f/x//H/
7//u/+7/7v/u/+7/7v/t/+3/7P/s/+z/7P/s/+z/7P/s/+z/7P/r/+v/7P/s/+z/7f/u
/+7/7v/u/+7/7//w//H/8f/x//H/8f/y//L/8v/y//P/8//z//P/9f/2//b/9v/0//P/
8//z//P/8//0//T/9P/0//P/8//1//T/9P/1//f/9f/0//T/8v/y//P/8//x//H/8v/y
//L/8f/x//H/8f/x//H/8f/v/+//7//v/+7/7v/u/+7/7P/r/+v/6//r/+v/6v/q/+v/
6//r/+v/6f/o/+j/6P/p/+n/6f/p/+j/5//m/+b/5//n/+f/5//n/+f/5//n/+f/5//n
/+f/5//n/+X/5//o/+j/6P/n/+X/5f/l/+X/5v/m/+b/5v/m/+f/5//n/+f/5//n/+b/
5v/n/w==
         </WaveFormData>
      </LeadData>
      <LeadData>
         <LeadByteCountTotal>10000</LeadByteCountTotal>
         <LeadTimeOffset>0</LeadTimeOffset>
         <LeadSampleCountTotal>5000</LeadSampleCountTotal>
         <LeadAmplitudeUnitsPerBit>4.88</LeadAmplitudeUnitsPerBit>
         <LeadAmplitudeUnits>��V</LeadAmplitudeUnits>
         <LeadHighLimit>2147483647</LeadHighLimit>
         <LeadLowLimit>268435456</LeadLowLimit>
         <LeadID>V3</LeadID>
         <LeadOffsetFirstSample>0</LeadOffsetFirstSample>
         <FirstSampleBaseline>0</FirstSampleBaseline>
         <LeadSampleSize>2</LeadSampleSize>
         <LeadOff>FALSE</LeadOff>
         <BaselineSway>FALSE</BaselineSway>
         <ExcessiveACNoise>FALSE</ExcessiveACNoise>
         <MuscleNoise>FALSE</MuscleNoise>
         <LeadDataCRC32>135951744</LeadDataCRC32>
         <WaveFormData>
BgAGAAYABgAEAAQABAAEAAQABAAEAAQABAAEAAQABAAEAAQABAAEAAYABgAGAAYACAAI
AAgACAAKAAoACgAKAAoACgAKAAoADAAMAAwADAAMAAwADAAMAA4ADgAOAA4ADgAOAA4A
DgAQABAAEAAQABAAEAAQABAAEgASABIAEgAUABQAFAAUABUAFgAXABgAGgAaABoAGgAd
AB4AHwAgACEAIgAjACQAJQAmACcAKAArACwALQAuADAAMgA0ADYAOgA8AD4AQABCAEQA
RgBIAEsATABNAE4ATwBQAFEAUgBRAFAATwBOAEsASgBJAEgARABCAEAAPgA7ADgANQAy
AC4ALAAqACgAJQAkACMAIgAhACAAHwAeABwAGgAYABYAFgAWABYAFgAWABYAFgAWABQA
FAAUABQAFAAUABQAFAAUABQAFAAUABQAFAAUABQAFAAUABQAFAAWABYAFgAWABYAFgAW
ABYAFAAUABQAFAAUABQAFAAUABQAFAAUABQAEgASABIAEgASABIAEgASABIAEgASABIA
EQAQAA8ADgAQABAAEAAQAA4ADgAOAA4ADAAMAAwADAAKAAoACgAKAAoACgAKAAoACgAK
AAoACgAIAAgACAAIAAgACAAIAAgACAAIAAgACAAIAAgACAAIAAgACAAIAAgABgAGAAYA
BgAIAAgACAAIAAYABgAGAAYABgAGAAYABgAGAAYABgAGAAYABgAGAAYABgAGAAYABgAI
AAgACAAIAAYABgAGAAYABgAGAAYABgAEAAQABAAEAAQABAAEAAQABAAEAAQABAAGAAYA
BgAGAAcACAAJAAoADAANAA0ADgAPABAAEAARABAAEQASABMAFAAUABQAFAAWABYAFwAX
ABUAFAATABIAEgASABMAFgAXABcAFwAXABMAEQAQAA4AEAAPAA4ADQALAAcABAAEAAQA
AwADAAMAAgABAAEAAQABAAEAAAAAAAAAAAD///////////////8BAAEAAQACAAAAAAAA
AAAAAgADAAMAAwADAAQABQAGAAcACgANABEAGAAfACoAOABGAFcAWwBNADMADADb/6f/
cP9G/zD/J/8k/yb/KP8s/yf/F/8C/+n+1P7N/tz++f4W/zH/Tf9n/3//lP+p/8D/1v/i
/+n/8f/3//v/AAADAAQABgAJAAsADQAOAA8AEQASABMAEwAUABQAFAAVABYAFgAWABYA
FwAXABcAGAAZABkAGQAZABsAHAAcAB4AHAAcABwAHAAaABsAGwAcAB4AHgAeAB4AHwAf
AB8AIAAiACMAIwAjACQAJAAjACIAJAAkACUAJgApACkAKQAqACsAKwArACwALAAtAC0A
LgAvADAAMQAyADUANgA2ADYAOgA7ADwAPQA+AD8AQABBAEEAQQBDAEMAQwBFAEUARQBH
AEgASABIAEYARgBEAEMARQBEAEMAQgBAAD8APgA9ADwAOwA5ADcANwA3ADYANAAzADIA
MQAwAC8ALgAtACwAKwArACoAKQApACkAKAAnACQAIgAiACIAIQAhACAAHwAfAB4AHQAd
AB4AHQAcABwAGgAZABcAFgAXABcAFgAWABQAFAAUABQAEwATABMAEgAUABMAEwATABMA
EwATABQAFAAUABQAFAASABIAEgASABQAFAAVABUAFAAUABYAFgAUABQAFAAVABYAFwAZ
ABoAGAAYABkAGQAXABcAFwAXABkAGQAZABoAGAAWABYAFwAZABkAGAAYABcAFwAXABcA
FwAXABcAFgATABMAFQAVABMAEwASABIAEgASABIAEgASABIAEgARABAADwAOAA4ADgAO
AA4ADgAOAA4ADgAOAA4ADgAQABAAEAAQABEAEQASABMAFAAUABUAFgAXABgAGQAaABoA
GgAaABwAGwAbABoAGAAYABgAGAAXABcAGAAbAB0AHAAbABoAFQATABIAEAAQAA0ADAAL
AAkABwAEAAQABAADAAMAAwACAAEAAQABAAEA///+//7//v8AAP//////////////////
/////wAAAAAAAAAAAAAAAAEAAQABAAEAAgADAAQABQAGAAkADQASABkAIgAuADwASwBV
AFMAPwAcAO3/u/+C/07/Mv8n/yb/KP8m/yT/I/8X/wD/4/7K/sH+zP7p/gj/I/89/1f/
b/+I/6H/uP/K/9r/4//p/+//9f/6////AAACAAUABwAJAAoACwALAAwADQANAAwADAAM
AA0AEAAQABAAEAATABMAEwAUABUAFQAVABUAFQAWABYAGAAWABYAFgAWABgAGQAZABoA
GgAaABoAGgAbABsAGwAcABwAHQAdAB0AHQAeAB4AHgAgACAAIQAiACMAIwAjACQAJQAl
ACUAJgAoACkAKQAqACsALAAtAC4ALwAwADAAMAA0ADUANgA3ADgAOQA6ADsAPQA9AD8A
PwA/AEEAQQBBAEEAQgBCAEIAQgBCAEAAPwA/AD4APQA8ADwAOwA6ADkAOAA3ADUAMwAx
ADEAMAAuAC0ALAArACoAKQAoACcAJgAhACEAIAAfAB0AHQAcABsAGAAWABYAFgAVABUA
FAATABEAEAAPAA8ADgANAAwADAALAAsACgAKAAkACQAIAAgABgAGAAYABgAFAAUABQAE
AAQAAwADAAMAAwADAAMABAAEAAQABAAEAAIAAgACAAIABAAEAAUABQAGAAYACAAIAAgA
CAAIAAkACQAJAAoACgAKAAoACwALAAsACwALAAsADQANAA0ADgAOAAwADAANAAsACwAO
AA4ADgAOAA4ADgAMAAwADAAMAAwADAAMAAwACgAKAAoACgAIAAgACAAIAAYABgAGAAYA
BAAEAAQABAAEAAQABAAEAAQABAAEAAQAAgACAAIAAgACAAIAAgACAAAAAAAAAAAAAAAA
AAAAAAAAAAAAAAAAAAAA/v8AAAQABgAIAAgACgAMABAAEAAOAA4ADgAMAAwADAAMAAoA
BAD8//b/7v/k/97/4P/i/+T/4P/e/+L/5v/s/wAAHAAyADwANgAUANz/rv+Y/5T/jv98
/27/YP9K/zT/Iv8S/wz/CP8I/xb/Mv9G/0z/Uv9m/3T/eP+E/5b/qv/A/9T/4P/o//D/
+P/+//z//f/+////AAABAAIAAwAEAAYABgAGAAYABgAGAAYABgAGAAYABgAGAAYABgAG
AAYABAAEAAQABAAEAAQABAAEAAQABAAEAAQAAgACAAIAAgAEAAQABAAEAAQABAAEAAQA
BgAGAAYABgAGAAYABgAGAAYABgAGAAYABwAIAAkACgAMAAwADAAMAAwADAAMAAwADgAO
AA4ADgAQABAAEAAQABIAEgASABIAFAAUABQAFAAXABgAGQAaABsAHAAdAB4AHwAgACEA
IgAjACQAJQAmACkAKgArACwALQAuAC8AMAAyADQANgA4ADoAPAA+AEAAQgBEAEYASABK
AEoASgBKAEkASABHAEYARABCAEAAPgA6ADgANgA0ADEAMAAvAC4AKwAoACUAIgAfAB4A
HQAcABkAGAAXABYAFQAUABMAEgASABIAEgASABAAEAAQABAADgAOAA4ADgAOAA4ADgAO
AA4ADgAOAA4ADAAMAAwADAAMAAwADAAMAAwADAAMAAwADAAMAAwADAAMAAwADAAMAAoA
CgAKAAoACgAKAAoACgAIAAgACAAIAAgACAAIAAgABgAGAAYABgAGAAYABgAGAAQABAAE
AAQABgAGAAYABgAEAAQABAAEAAIAAgACAAIAAgACAAIAAgAAAAAAAAAAAAAAAAAAAAAA
AAAAAAAAAAD+//7//v/+//7//v/+//7//v/+//7//v/+//7//v/+/wAAAAAAAAAA/v/+
//7//v/+//7//v/+//z//P/8//z/+v/6//r/+v/8//z//P/8//r/+v/6//r//P/8//z/
/P/6//r/+v/6//r/+v/6//r//P/8//z//P/6//r/+v/6//r/+v/6//r/+v/6//r/+v/6
//r/+v/6//z//P/8//z/+v/6//r/+v/6//r/+v/6//r/+v/6//r/+v/6//r/+v/8//z/
/P/8//r/+v/6//r/+v/6//r/+v/6//r/+v/6//z//P/8//z//v/+//////8CAAMABAAE
AAUABgAHAAgACQAKAAoACgAMAA4ADgAPAA8ADgAOAA4ADAALAAoACgAMAA0ADQANAA8A
CwAJAAgABgAGAAUABAADAAEA/f/6//j/+P/3//f/+f/4//f/9//1//X/9f/0//b/9v/2
//X/9f/1//X/9f/1//X/9f/1//b/9v/2//b/+P/4//n/+f/5//n/+v/7//z/+//+/wMA
BwAKAA8AGAAmADQAQQBLAEkAOQAcAO//vf+E/1D/Mv8j/xr/HP8i/yL/If8X/wb/8f7c
/s/+0v7n/gT/Hf81/1H/af9+/5X/rv/C/9L/2//j/+n/7f/w//f/+v/6//3//f///wAA
AQADAAQABQAFAAgACAAIAAkACAAIAAgACAALAAsACwAMAAsACwALAAsADQAOAA4AEAAQ
ABAAEAAQABAAEQARABIAEgASABIAEgATABMAEwAUABQAFQAVABUAFQAWABYAFgAYABgA
GQAaABkAGQAZABoAGwAbABsAHAAeAB8AHwAgACMAJAAlACYAJQAmACYAJgAoACkAKgAr
ACwALQAuAC8ALQAtAC8ALwAvADEAMQAxAC8AMAAwADAAMAAwAC4ALQAtACwAKwAqACoA
KQAoACcAJAAjACEAHwAdAB0AHAAaABsAGgAZABgAFQAUABMAEgARABEAEAAPABEAEQAQ
AA8AEAAOAA4ADgAPAA8ADgANAAsACgAJAAkACgAJAAgACAAHAAcABgAGAAUABQAEAAQA
BgAGAAYABgAFAAUABQAEAAQAAwADAAMAAwADAAMABAAEAAQABAAEAAQABAAEAAQABAAE
AAUABQAEAAQABgAGAAYABgAGAAcABQAFAAYABgAGAAYABwAHAAcABwAHAAcABwAHAAcA
CAAIAAYABgAHAAUABQAEAAQAAQABAAEAAQAAAP///v/8//3//f//////AQABAAAAAAAA
AAAAAAAAAAAAAAAAAP///v/9//z//P/8//z//P/8//z//P/8//z//P/8//z//P/7//v/
+//7//v/+//6//r/+v/6//r/+v/5//j/9//3//f/9//2//b/9v/2//b/9v/3//f/9//4
//r/+v/6//r/+v/8//3///8BAAIAAgADAAQABQAGAAcACAAKAAoACgAMAAoACwALAAoA
CAAIAAgABwAIAAgACgALAAsACwALAAcAAwACAAAAAAD9//z/+//5//f/9P/0//T/8f/x
//H/8P/x//H/8f/x/+//7v/u/+7/8P/v/+//7//t/+3/7f/t/+3/7f/u/+7/7v/u/+7/
7v/v/+//7//v//D/7//y//X/9P/5////AgAFAA4AGgAmADUAQwBFADcAHADx/7//iP9S
/y7/Hf8Y/xj/Gv8W/xH/B//2/t/+yP65/r7+1/72/g//Jf9B/1n/bv+H/6D/tv/G/9H/
2f/f/+H/5P/p/+7/8P/z//P/9f/2//f/9//4//n/+f/8//z//P/9//7//v/+//7/////
////AAD/////////////AAAAAAIABAAEAAQABAACAAMAAwAEAAQABAAEAAQABQAFAAUA
BgAEAAUABQAFAAkACgAKAAoACAAIAAkACgALAAsACwAMAA8ADwAPABAAEAARABEAEgAT
ABQAFQAWABUAFgAWABYAGAAZABoAGwAcAB0AHgAfACEAIQAjACMAIwAlACUAJQAkACQA
IwAiACQAJAAiACEAIQAgAB8AHgAeAB0AHAAbABoAGQAXABUAEQARABAADgAPAA4ADQAM
AAsACgAJAAgABQAFAAQAAwADAAMAAgABAAAA/v/+//7/+//7//r/+f/5//j/9//3//b/
9f/0//T/8//z//L/8v/v/+//7v/u/+z/7P/s/+z/7f/t/+3/7P/s/+v/6//s/+r/6v/q
/+r/6v/q/+r/6v/q/+r/6v/q/+z/7P/s/+z/7P/s/+z/7P/u/+7/7v/u/+7/7v/u/+7/
8P/w//D/8P/y//L/8v/y//D/8P/w//D/8P/w//D/8P/u/+7/7v/u//D/8P/w//D/8P/w
//D/8P/w/+z/6v/s/+7/7v/w//L/8v/y//L/8P/u/+7/7v/s/+z/6v/o/+D/2v/S/8b/
uv+y/67/qP+m/6j/qv+m/6L/pv+u/7r/zP/k//D/5v/G/5T/av9c/17/Vv9E/yz/Hv8W
//z+2v7M/sj+xP7A/tL+8P4G/wz/Fv8q/zj/Qv9W/27/hv+g/7b/wv/K/9b/3v/i/+X/
5v/n/+j/6f/q/+v/7P/t/+7/7//w//L/8v/y//L/8P/w//D/8P/x//L/8//0//b/9v/2
//b/+P/4//j/+P/4//j/+P/4//b/9v/2//b/9P/0//T/9P/x//D/7//u/+7/7v/u/+7/
8P/w//D/8P/y//L/8v/y//L/8v/y//L/8//0//X/9v/4//j/+P/4//n/+v/7//z//v/+
//7//v8AAAAAAAAAAAEAAgADAAQABgAGAAYABgAJAAoACwAMAA4ADgAOAA4AEAAQABAA
EAARABIAEwAUABcAGAAZABoAHAAeACAAIgAjACQAJQAmACcAKAApACoAKAAoACgAKAAl
ACQAIwAiAB4AHAAaABgAFAASABAADgALAAoACQAIAAYABAACAAAA/f/8//v/+v/4//j/
+P/4//b/9v/2//b/9P/0//T/9P/0//T/9P/0//b/9v/2//b/9v/2//b/9v/2//b/9v/2
//b/9v/2//b/9v/2//b/9v/2//b/9v/2//b/9v/2//b/9P/0//T/9P/0//T/9P/0//T/
9P/0//T/9P/0//T/9P/y//L/8v/y//D/8P/w//D/8P/w//D/8P/w//D/8P/w/+7/7v/u
/+7/7v/u/+7/7v/s/+z/7P/s/+z/7P/s/+z/7P/s/+z/7P/s/+z/7P/s/+z/7P/s/+z/
7P/s/+z/7P/u/+7/7v/u/+z/7P/s/+z/7P/s/+z/7P/u/+7/7v/u/+z/7P/s/+z/7P/s
/+z/7P/u/+7/7v/u/+7/7v/u/+7/7v/u/+7/7v/s/+z/7P/s/+3/7v/v//D/8P/w//D/
8P/w//D/8P/w//L/8v/y//L/8f/w/+//7v/w//D/8P/w//D/8P/w//D/8P/w//D/8P/y
//L/8v/y//D/8P/w//D/8v/y//L/8v/y//L/8v/y//T/9P/0//T/9P/0//T/9P/0//T/
9P/0//T/9P/0//T/9P/0//T/9P/0//T/9P/0//b/9v/2//b/9v/2//b/9v/2//b/9v/2
//b/9v/2//b/9v/2//b/9v/4//j/+P/4//r/+v/6//r/+v/6//r/+v/6//r/+v/6//z/
/P/8//z//P/8//z//P/8//z//P/8//3//v///wAAAAAAAAAAAAAAAAAAAAAAAAIAAgAC
AAIAAAAAAAAAAAACAAIAAgACAAMABQAGAAgACwAMAAwADQAPABEAEwAVABIAEAAOAAwA
EAAQABEAEQASABQAFgAYABcAFgAWABgAHAAdAB4AHwAZABcAFgAUABIAEQAQAA8ADgAL
AAkACgAKAAkACQAJAAYABQAFAAUABwAHAAYABgAGAAYABQAFAAUABQAFAAUABQAFAAUA
BgAIAAgACAAIAAgACQAJAAkACQAIAAkADAANAAwADwAVABwAIwAwAEIAWABjAF8AUQA1
AAgA2f+n/3L/Tv9A/zn/Ov9C/0T/Qv87/yv/FP8D//b+8f4C/x3/OP9R/2n/ff+T/6r/
xf/c/+z/8v/3//v///8FAAoAEQAUABQAFwAYABkAGQAZAB0AHgAfAB8AIAAgACAAIQAi
ACIAIgAiACUAJQAlACYAJQAlACUAJQAlACYAJgAoACgAKAAoACgAKgArACsALAAsACwA
LAAsAC8ALwAvADAAMgAzADMAMwAzADQANAA0ADIAMgAzADQANwA3ADcAOAA5ADkAOQA6
ADoAOwA7ADwAPQA+AD8AQABBAEIAQgBCAEQARQBGAEcARgBHAEgASQBJAEkASwBLAEsA
TQBNAE0ATABMAEsASgBMAEwASgBJAEgARgBEAEIARABDAEIAQQBAAD8APQA7ADkAOQA4
ADYANQA0ADMAMgAxADAALwAuACsAKwAqACkAKwArACoAKQApACgAKQAqACoAKwArACsA
LAAsACwALQAuAC0ALAAsACsAKwAqACoAKgArACsALAAuAC4ALgAuAC0ALQAtACwALAAr
ACsAKwAtAC0ALQAuAC4ALgAuAC4AMAAwADAAMAAwADAAMQAxAC8ALgAvAC4ALwAwADEA
MwAxADEAMgAyADQANAA1ADUAMwAzADMAMwAzADMAMwA0ADIAMAAwADEAMQAxADAAMAAx
ADEAMQAxAC8ALwAvAC4ALQAtAC8ALwAvAC8ALgAuACwALAAsACwALAAsACwAKwAsACsA
KgAqACgAKAAoACgAKAAoACgAKAAmACYAJgAmACMAIwAjACMAJQAlACQAJAAkACQAJAAk
ACYAJgAmACcAJwAnACYAJgAmACYAJgAmACUAJQAlACYAJgAmACYAJwAmACcAKAApACoA
KwArACwALQAsACwALQAuAC0ALgAvADAAMAAwADAAMgAvAC8ALgAsACwALAAsACsALAAs
AC4ALwAvAC8ALwArACkAKAAmACYAJwAmACUAIwAfABwAHAAcABsAGwAbABoAGwAbABsA
GwAbABoAGgAaABgAFwAXABcAFwAXABcAFwAZABkAGgAaABgAGAAYABgAGQAZABkAGQAa
ABsAHAAdAB4AIQAlACwAMQA4AEYAVABfAGsAbQBfAEQAFwDn/7L/ev9W/0f/QP9C/0b/
RP9B/zn/Jv8R//b+5f7o/gH/HP85/1P/a/+F/5z/tf/M/+D/8P/9/wUACwARABYAGQAa
ABwAHQAhACMAJAAlACUAJgAnACcAKAAoACgAKQAsACwALAAsACsAKwArACwALQAtAC0A
LQAvADAAMAAyADAAMAAwADAAMAAxADEAMgAyADIAMgAyADMAMwAzADQANAA1ADUANQA1
ADYANgA2ADgAOAA5ADoAOwA7ADsAPAA9AD0APQA+AEAAQQBBAEIAQwBEAEUARgBHAEgA
SABIAEoASwBMAE0ATgBPAFAAUQBTAFMAVQBVAFMAVQBVAFUAVwBYAFgAWABYAFgAVgBV
AFcAVgBVAFQAVABTAFIAUQBOAE0ASwBJAEkASQBIAEYAQwBCAEEAQAA/AD4APQA8ADkA
OQA4ADcANQA1ADQAMwAyADAAMAAwAC0ALQAsACsAKwAqACkAKQAoACcAJgAmACMAIwAi
ACIAIwAjACIAIgAgACAAIAAgAB8AHwAfAB4AHgAdAB0AHQAdAB0AHQAeAB4AHgAeAB4A
HgAeAB4AHgAcABwAHQAdAB4AHgAgACAAIAAgACAAIQAfAB8AIAAgACAAIAAhACEAIwAj
ACMAIwAjACMAIwAkACIAIAAgACEAIwAjACIAIgAjACMAIwAjACEAIQAhACAAHwAfACEA
IQAfAB8AHgAeAB4AHgAeAB4AHAAcABwAGwAcABsAGgAaABoAGgAaABoAGQAYABcAFgAW
ABYAFgAWABcAFwAXABcAFQAVABQAFAAUABQAFAAUABMAEgARABEAEgATABMAFAAUABQA
FAAUABMAEwATABQAGAAWABQAFAAUABQAFwAXABgAGQAcABwAHQAeAB0AHgAfACAAIgAi
ACIAJAAkACUAJQAkACIAIgAiACEAIQAiACUAJwAmACUAJAAfAB8AHgAcABwAGwAaABkA
FwARAA4ADgAOAA8ADwAPAA4ACwALAAsACwANAAwADAAMAAoACQAJAAkACQAJAAkACQAL
AAsADAAMAAoACgAKAAoADQANAA0ADQAOAA8ADgANABAAEwAXABwAJQAsADYARABRAF0A
XwBRADQABwDT/57/aP9G/zP/LP8u/zL/Lv8r/yP/Ev/7/uT+0/7Y/u/+Dv8n/z//W/93
/4z/o/+8/9L/4v/t//P/+f8BAAYACQAMAA4ADwARABMAFAAVABUAFgAXABcAGAAYABgA
GQAcABwAHAAcABsAGwAbABwAHQAdAB0AHQAdAB4AHgAgACAAIAAgACAAIAAhACEAIgAi
ACIAIgAiACMAIwAjACQAJAAlACUAJQAnACgAKAAoACgAKAApACoAKwArACsALAAtAC0A
LQAuAC4ALwAvADAAMQAyADMANAA1ADYANgA2ADgAOQA6ADsAPAA9AD4APwBBAEEAQwBD
AEMARQBFAEUARQBGAEYARgBGAEYARABDAEMAQgBBAEAAQgBBAEAAPwA+AD0AOwA5ADUA
NQA0ADIAMwAyADEAMAAtACwAKwAqACcAJwAmACUAIwAjACIAIQAgAB4AHgAeABsAGwAa
ABkAGQAYABcAFwAWABUAFAAUABMAEwASABIADwAPAA4ADgAOAA4ADgAOAAsACwALAAoA
CgAJAAkACQALAAsACwAMAAoACgAKAAoADAAMAAwADAALAAoACgAJAAoACgAMAAwADAAM
AAwADQANAA0ADgAOAA4ADgAPAA8AEQARABEAEQARABEAEQASABQAEgASABMAEgARAA8A
DgAPAA8ADwAPAA8ADwAPAA4ADQANAA8ADwAOAA0ACwAKAAwADAAMAAwACgAKAAoACQAK
AAkACAAIAAgACAAIAAgABgAGAAYABgAEAAQABAAEAAMAAwADAAMAAwADAAIAAgACAAIA
AgACAAEAAAD/////AQABAAAAAAAAAAAAAAAAAP3//f/9//7/AAAAAAAAAQABAAAA///+
//7//v/+/////f/9//7//v8AAAAAAAAAAAMAAwAEAAUABgAGAAcACAAJAAoACwAMAA4A
DgAOABAAEAARABEAEAAOAA4ADgANAAwADAAOAA8AEQARABEADQAJAAgABgAGAAcABgAF
AAMA///8//z//P/6//n/+P/2//f/9//3//f/9//2//b/9v/0//P/8//z//X/9f/1//X/
8//z//T/9P/0//T/9P/0//f/9//3//f/9v/3//j/+f/6//3/AwAIAAsAFAAgACwAOwBJ
AEsAPQAiAPf/x/+Q/1b/NP8j/xr/Gv8a/xj/E/8L//z+5/7Q/r3+wP7V/vb+D/8n/0P/
Xf90/43/ov+4/8r/1//f/+X/5//q//H/9P/2//f/+f/7//z//f///wAAAQABAAQABAAE
AAUABAAEAAQABAAFAAUABQAGAAcABwAHAAcABwAIAAgACgAKAAoACgAKAAoACwALAAwA
CgAKAAoACgALAAsACwAMAA4ADwAPAA8AEQASABIAEgASABIAEwAUABUAFQAVABYAFQAV
ABUAFgAWABcAFwAYABsAHAAdAB4AHwAgACAAIAAiACMAJAAlACYAJwAoACkAKQApACsA
KwArAC0ALQAtAC0ALgAuAC4ALgAuACwAKwArACoAKQAoACgAJwAmACUAJAAjACEAHwAd
AB0AHAAaABkAGAAXABYAEwASABEAEAAPAA8ADgANAA0ADQAMAAsACgAIAAgACAAHAAcA
BgAFAAMAAgABAAEA/v/9//z//P/9//3//P/8//v/+//6//r/+P/4//j/+P/3//f/9//2
//b/9f/1//X/8//z//P/9P/2//b/9v/2//T/9P/0//T/9v/2//f/9//0//T/9v/2//b/
9v/2//f/+f/5//r/+v/6//r/+//7//v/+//7//v/+//7//v//P/8//r/+v/7//3//f/8
//z/+//7//v/+//7//v/+//6//f/9//5//n/+//7//r/+v/4//j/+P/4//j/+P/4//f/
9v/1//T/9P/y//L/8v/y//L/8v/y//L/8v/y//L/8v/v/+//7//v//H/8f/w//D/8P/w
//D/8P/x//D/7//v/+//7//u/+7/7P/s/+z/7P/t/+3/7f/u/+z/7P/s/+3/7P/s/+z/
7P/s/+z/7P/t/+v/6//q/+r/6v/r/+v/7P/q/+n/6//s/+z/7P/s/+z/7//v//D/8f/0
//T/9f/2//f/+P/5//r/+v/6//r//P/9////AAAAAP7//v/+//3//P/8//7///8BAAEA
AQD9//n/+P/2//b/9f/0//P/8f/t/+r/6v/q/+f/5//n/+b/5f/l/+X/5f/l/+T/5P/k
/+b/5f/l/+X/5f/l/+X/5f/j/+P/5P/k/+b/5v/m/+b/5//n/+f/5//m/+n/6P/p/+r/
6//t//T/+f/+/wYAFAAjADEAOQA3ACYAAwDT/6D/aP82/x3/Dv8G/wb/CP8D//3+8P7h
/s7+uf6w/rn+1P7x/gv/Jf8//1j/cf+G/57/sP+9/8n/0f/X/9r/3//m/+b/5//p/+v/
7P/t//H/8v/z//P/9v/2//b/9//2//b/9v/2//f/9//3//j/+//7//v/+//6//r/+f/6
//z//P/8//z//P/9//3//v/+//7//v/+/wEAAQABAAIAAAABAAEAAQADAAQABAAEAAIA
AgADAAQABwAHAAcACAAJAAkACQAKAAwADQANAA4ADwAQABEAEgATABQAFAAUABYAFwAY
ABkAGgAbABwAHQAdAB0AHwAfACEAIwAjACMAIQAiACIAIgAkACQAIgAhACMAIgAhACAA
HgAdABwAGwAaABkAFwAVABUAFQAUABIAEQAQAA8ADgANAAwACwAKAAUABQAEAAMABQAF
AAQAAwACAAAAAAAAAP/////+//3//f/8//v/+//4//f/9v/2//f/9//2//b/8//z//L/
8v/y//L/8v/y//H/8f/x//D/8P/v/+//7//v/+//7//w//D/8P/w//D/8P/w//D/8P/w
//D/8f/x//D/8P/y//L/9P/0//T/9f/1//X/9v/2//b/9v/3//f/9f/1//X/9f/1//X/
9f/2//j/9v/2//f/+f/5//j/+P/3//f/9//3//f/9//3//b/9f/1//f/9//1//X/9P/0
//T/9P/0//T/8v/y//L/8f/y//H/8P/w//D/8P/w//D/7v/u/+7/7v/s/+z/7P/s/+3/
7f/t/+3/7f/t/+z/7P/q/+r/6v/q/+v/6v/p/+n/6//r/+r/6v/o/+j/6P/o/+n/6f/p
/+r/6P/o/+j/6f/o/+j/6P/o/+j/6P/o/+n/5//n/+b/5v/m/+f/5//o/+b/5//n/+f/
6f/p/w==
         </WaveFormData>
      </LeadData>
      <LeadData>
         <LeadByteCountTotal>10000</LeadByteCountTotal>
         <LeadTimeOffset>0</LeadTimeOffset>
         <LeadSampleCountTotal>5000</LeadSampleCountTotal>
         <LeadAmplitudeUnitsPerBit>4.88</LeadAmplitudeUnitsPerBit>
         <LeadAmplitudeUnits>��V</LeadAmplitudeUnits>
         <LeadHighLimit>2147483647</LeadHighLimit>
         <LeadLowLimit>268435456</LeadLowLimit>
         <LeadID>V4</LeadID>
         <LeadOffsetFirstSample>0</LeadOffsetFirstSample>
         <FirstSampleBaseline>0</FirstSampleBaseline>
         <LeadSampleSize>2</LeadSampleSize>
         <LeadOff>FALSE</LeadOff>
         <BaselineSway>FALSE</BaselineSway>
         <ExcessiveACNoise>FALSE</ExcessiveACNoise>
         <MuscleNoise>FALSE</MuscleNoise>
         <LeadDataCRC32>668676980</LeadDataCRC32>
         <WaveFormData>
8v/y//L/8v/w//D/8P/w//D/8P/w//D/8P/w//D/8P/y//L/8v/y//D/8P/w//D/8P/w
//D/8P/y//L/8v/y//P/9P/1//b/9f/0//P/8v/0//T/9P/0//T/9P/0//T/9P/0//T/
9P/2//b/9v/2//T/9P/0//T/9P/0//T/9P/0//T/9P/0//b/9v/2//b/9P/0//T/9P/1
//b/9//4//v//P/9//7/AAAAAAAAAAABAAIAAwAEAAYACAAKAAwAEAASABQAFgAZABoA
GwAcACAAIgAkACYAJwAoACkAKgArACwALQAuACwALAAsACwAKgAqACoAKgAoACYAJAAi
ACAAHgAcABoAGAAYABgAGAAYABgAGAAYABUAFAATABIAEAAQABAAEAARABIAEwAUABIA
EgASABIAEQAQAA8ADgAQABAAEAAQABAAEAAQABAAEgASABIAEgAQABAAEAAQABIAEgAS
ABIAEAAQABAAEAAQABAAEAAQABAAEAAQABAADgAOAA4ADgAOAA4ADgAOABAAEAAQABAA
DQAMAAsACgAMAAwADAAMAAoACgAKAAoACAAIAAgACAAGAAYABgAGAAYABgAGAAYABgAG
AAYABgAEAAQABAAEAAYABgAGAAYABQAEAAMAAgACAAIAAgACAAAAAAAAAAAAAgACAAIA
AgAEAAQABAAEAAIAAgACAAIAAgACAAIAAgACAAIAAgACAAAAAAAAAAAAAgACAAIAAgAC
AAIAAgACAAEAAAD///7/AAAAAAAAAAD+//7//v/+/wAAAAAAAAAAAAAAAAAAAAD+//7/
/v/+/wAAAAAAAAAAAQAEAAYABwAIAAgACAAKAAsADAAMAA4ADgAOAA8ADwAQABAAEAAQ
AA4ADwAPABAAEAAQABAAEgAUABUAFQAUABEADwANAAwACwAKAAkACAAFAAIAAAAAAP7/
/v/+//3//v/9//3//f/9//3//f/8//z//P/7//v/+//7//r/+v/4//j/+P/4//r/+//7
//z//P/8//z//P/8//7///8AAAAAAAACAAQACgATAB0AJQAyAD8ARwBIAEYAQwA8ADQA
KwAlACYAMABEAFQAUgA2AA8A6f/B/5P/Zf9L/0n/Wv9o/3P/gv+S/5//rf+9/83/3P/l
/+n/7f/y//X/9//4//v//P/9//3//f/9//3//f/+//////8BAAEAAgACAAIAAgADAAMA
AwADAAMAAwADAAMABQAFAAYABgAHAAcACAAIAAgACAAGAAYABwAHAAcABwAIAAgACAAI
AAgACQAJAAoACgAKAAsACwALAAsACwALAAwADAAOAA8ADwAPAA4ADgAOAA8ADwAPABAA
EAAQABAAEQARABIAEwATABMAFAAUABUAFQAVABYAFgAWABYAFgAWABcAFQAVABUAFQAW
ABYAFgAWABMAEgARABEAEAAPAA4ADgANAAwACwALAAoACQAIAAcABQAEAAQAAwAEAAQA
BAAEAAIAAgACAAIABAAEAAQABQAHAAgACQAJAAkACQAKAAoADAAMAAwADQANAA0ADQAN
AA0ADgAQABEADgAOAA4ADgAQABAADwAOAA4ADgAOAA4ADgAOAA4ADgANAA0ADQANAA0A
DQANAAwADgAOAA4ADwAOAA0ADAALAA0ADgAPABAADQANAA8AEAAOAA4ADgAOABAAEQAR
ABEAEQARABEAEQARABEAEQARABEAEQARABEADwAPAA8ADwARABEAEAAQABIAEgASABIA
EAAPAA4ADgANAA0ADQAMAA4ADQANAA0ADQANAAwADAAMAAwADAALAAsACwAKAAkACQAJ
AAkACQAHAAcABwAHAAYACAAKAAoACgAKAA4ADwAPABAADgAOABAAEQASABIAFAAUABIA
EwATABQAFAAUABQAFAAXABcAGAAYABgAGAAaABoAGgAZABcAEwARAA8ADgANAAoACQAI
AAUAAgAAAAAA/v8AAAAA///+//3//f/9//3/+//7//r/+v/6//n/+f/5//n/+P/4//j/
+P/4//j/+P/5//n/+v/6//r/+v/6//r//P/7//7//v/+//7/AgAGAA0AFwAhACoANQA9
AEAAQAA5ADQALgAjABUAEgAYACYANAAwABoA9//X/7H/h/9d/0P/Qf9O/1z/af92/4T/
kf+h/7X/xf/U/9//5f/p/+r/7f/x//T/8//2//f/+//7//v/+//7//z//f/9//v/+//8
//z//P/8//3//f////////////////8BAAEAAAAAAAEAAQACAAIAAgACAAIAAgADAAMA
BQAFAAYABgAEAAQABAAFAAUABgAGAAYABwAHAAcABwAHAAcACAAIAAgACQAJAAkACgAK
AAoACwANAA0ADgAOAA4ADgAPAA8ADgAPAA8ADwASABIAEwATABUAFgAWABYAFAAUABQA
FQAVABUAFQAVABYAFgAWABYAFQAUABMAEwASABEAEAAQAA8ADgANAA0ADgANAAwACwAJ
AAgACAAHAAYABgAGAAYACAAIAAgACAAKAAoACgALAAwADAAMAAsACQAJAAoACgAMAAwA
DAANAAsACwALAAsACAAIAAkACQAIAAgACAAIAAgACAAHAAYABgAGAAYABgAEAAQABAAE
AAMAAwADAAMABQAFAAUABAAGAAYABgAHAAUABQAFAAUABgAGAAYABgAFAAUABwAIAAgA
CAAIAAgACgALAAsACwALAAsACwALAAsACwALAAsACwALAAsACwALAAsACwALAAsACwAK
AAwADAAMAAwADAAKAAoACgAKAAgACAAIAAgACAAIAAgACAAGAAYABgAGAAQABAAEAAQA
AgACAAIAAgACAAIAAgACAAIAAgACAAIAAgACAAIAAgACAAIAAgACAAIAAgACAAIAAgAC
AAIAAgACAAIAAgACAAAAAAAAAAQACAAKAAgACgAMABAADgAOAA4ADgAMAAoADAAMAAoA
BAD+//r/9P/u/+z/8P/0//b/9v/2//r/AgAGAA4AHgAuADwARgBIAD4AOgA+AEgATABI
AEAAMgAaAPz/4v/O/77/rv+g/57/pv+i/4L/Yv9i/2z/cP98/5D/pv+8/87/3P/k/+r/
8v/0//L/8//0//X/9v/2//b/9v/2//b/9v/2//b/9P/0//T/9P/2//b/9v/2//T/9P/0
//T/9P/0//T/9P/0//T/9P/0//T/9P/0//T/8v/y//L/8v/0//T/9P/0//T/9P/0//T/
9v/2//b/9v/2//b/9v/2//j/+P/4//j/+P/4//j/+P/6//r/+v/6//z//P/8//z//v/+
//7//v8AAAAAAAAAAAEAAgADAAQABQAGAAcACAALAAwADQAOAA8AEAARABIAFAAUABQA
FAAWABYAFgAWABkAGgAbABwAHQAeAB8AIAAhACIAIwAkACUAJgAnACgAKwAsAC0ALgAu
AC4ALgAuACwALAAsACwAKwAqACkAKAAlACQAIwAiAB8AHgAdABwAGgAYABYAFAARABAA
DwAOAAwADAAMAAwACwAKAAkACAAIAAgACAAIAAYABgAGAAYABAAEAAQABAAEAAQABAAE
AAYABgAGAAYABAAEAAQABAAEAAQABAAEAAQABAAEAAQABAAEAAQABAAEAAQABAAEAAQA
BAAEAAQABAAEAAQABAACAAIAAgACAAIAAgACAAIAAgACAAIAAgAAAAAAAAAAAP7//v/+
//7/AAAAAAAAAAD///7//f/8//r/+v/6//r//P/8//z//P/8//z//P/8//r/+v/6//r/
/P/8//z//P/6//r/+v/6//r/+v/6//r/+v/6//r/+v/6//r/+v/6//z//P/8//z/+v/6
//r/+v/6//r/+v/6//z//P/8//z/+v/6//r/+v/8//z//P/8//r/+v/6//r/+//8//3/
/v/8//z//P/8//z//P/8//z//P/8//z//P/6//r/+v/6//r/+v/6//r/+v/6//r/+v/6
//r/+v/6//z//P/8//z/+v/6//r/+v/6//r/+v/6//r/+v/6//r/+P/4//j/+P/5//r/
+//8//r/+v/6//r/+v/6//r/+v/4//j/+P/4//n/+v/7//z//P/8//7///8BAAIAAgAC
AAQABQAGAAYACAAIAAgACQALAAwADAAMAAwADAANAA0ADAAMAAwADAAOAA4ADwAPABAA
DQALAAkACAAHAAYABQAEAAEA/v/8//r/+P/4//j/+f/4//f/9//1//X/9f/1//b/9v/2
//X/9f/1//X/9P/0//T/9P/0//b/9v/3//f/+P/4//j/+P/4//j/+P/5//r/+v/6//7/
AgAEAAkAEQAbACYALwA1ADYANgAzACoAHgATAAcABAAGAA4AHgAoAB4AAQDh/8H/n/97
/13/Vf9e/2r/cf98/4r/l/+j/7P/x//W/+H/6f/r/+7/8f/z//T/9//2//n/+//7//v/
+//9//7///////////8AAAAAAAAAAAEAAQABAAEAAQABAP////8BAAEAAAAAAAEAAQAC
AAIAAgACAAIAAgADAAMABQAFAAYABgAIAAgACAAJAAcACAAIAAgABwAHAAcABwAJAAkA
CgAKAAoACwALAAsACgAKAAoACwALAAsADAAMAA4ADgAPAA8ADgAPAA8ADwAQABAAEQAR
ABMAFAAUABQAEgASABIAEwARABEAEQARABAAEAAQABAADwAOAA0ADQAMAAsACgAKAAkA
CAAHAAcABAADAAIAAQABAAAAAAD//wAAAAAAAAAA///+//3//P/+//7//v///wEAAgAD
AAMABQAFAAYABgAKAAoACgALAAkACQAJAAkACgAKAAsACwAKAAoACgAKAAoACgAJAAgA
CgAKAAoACgAKAAoACgAKAAkACQAJAAkACQAJAAkACAAKAAoACgALAAkACQAJAAkACgAK
AAoACgAJAAkACwAMAAwADAAMAAwACgALAAsACwANAA0ADQANAAsACwALAAsACQAJAAkA
CQAHAAcABwAHAAkACQAIAAgABgAGAAYABgAGAAUABAAEAAMAAwADAAIAAgABAAEAAQAB
AAEAAAAAAAAAAAAAAP////////7//f/9//3//f/9//3//f/9//3//P/8//z/+//6//r/
+v/7//v/+v/5//n/+v/6//r/+v/5//n/+f/5//n/+P/2//b/9v/2//b/9v/4//b/9v/4
//j/+P/4//j/+P/8//3//f/+//7//v8AAAEAAgACAAQABAAEAAUABQAGAAgACAAIAAgA
CQAJAAoACgAIAAgACgAKAAkACQAIAAUAAwABAAAA///8//v/+v/3//T/8v/y//D/8P/w
/+//7v/v/+//7//v/+3/7f/s/+z/7P/r/+v/6//r/+r/6v/q/+r/6v/q/+r/6//r/+z/
7P/s/+z/7P/s/+7/7f/u//D/8P/y//b/+P/7/wMADQAWAB8AKQAuACoAJQAeABYACQD7
//T/8v/6/wgAEAAAAOP/xf+p/4n/Zf9J/0P/Tv9c/2P/bP96/4f/k/+j/7f/yP/T/9n/
3//k/+X/5f/o/+n/6v/t/+3/7f/t/+3/7v/u/+7/7f/u/+//8f/y//L/8v/z//P/8//z
//P/8//x//H/8//z//L/8v/z//P/9v/2//b/9v/2//b/9//3//f/9//4//j/9v/2//b/
9//1//b/9v/2//n/+f/5//n/+f/5//r/+v/6//v/+//7//r/+v/6//v//f/9//7//v/+
//7///////7/////////AAAAAAEAAQABAAIAAgACAAIAAgACAAMAAQABAAEAAQAAAAAA
AAAAAAEAAAD//////v/9//z//P/7//r/+f/5//j/9//2//X/8//y//L/8f/w//D/8P/w
//L/8v/y//L/8v/y//L/8//z//T/9f/1//f/9//4//j/+P/4//j/+f/5//n/+f/5//b/
9v/3//f/9v/2//b/9v/0//T/8//y//L/8v/y//L/8v/y//L/8v/z//H/8f/y//D/8P/w
//D/8P/w//D/8P/w//D/8P/w//L/8v/y//L/8f/w/+//7v/w//D/8P/w/+7/7v/u/+7/
8P/w//D/8P/w//D/8P/w//D/8P/w//D/8P/w//D/8P/w//D/8P/w//D/8P/w//D/8P/w
//D/8P/u/+z/6v/s/+7/8P/w//L/8v/y//L/8P/u/+z/7P/q/+r/6P/k/+D/3P/W/8z/
xP++/7r/uP+8/8D/wv/A/77/wv/K/87/1P/k//L/+v/8//T/7P/y/wAACAAGAPj/5v/U
/7T/jP90/2b/Uv9E/0T/Tv9M/zb/KP8s/zj/Rv9Y/27/hP+e/7T/vv/G/9L/2P/c/9//
4P/h/+L/5P/k/+T/5P/l/+b/5//o/+n/6v/r/+z/6v/q/+r/6v/s/+z/7P/s/+r/6v/q
/+r/6//s/+3/7v/w//D/8P/w/+7/7v/u/+7/6//q/+n/6P/l/+T/4//i/+T/5P/k/+T/
5//o/+n/6v/o/+j/6P/o/+j/6P/o/+j/6//s/+3/7v/w//D/8P/w//H/8v/z//T/9v/2
//b/9v/4//j/+P/4//r/+v/6//r/+//8//3//v///wAAAQACAAIAAgACAAIABAAEAAQA
BAAFAAYABwAIAAoACgAKAAoACwAMAA0ADgAQABAAEAAQABMAFAAVABYAFAAUABQAFAAT
ABIAEQAQAA4ADgAOAA4ACgAIAAYABAACAAIAAgACAAEAAAD///7/+//6//n/+P/4//j/
+P/4//b/9v/2//b/9v/2//b/9v/2//b/9v/2//T/9P/0//T/9v/2//b/9v/0//T/9P/0
//b/9v/2//b/9//4//n/+v/3//b/9f/0//b/9v/2//b/9v/2//b/9v/2//b/9v/2//b/
9v/2//b/9P/0//T/9P/0//T/9P/0//L/8v/y//L/8v/y//L/8v/w//D/8P/w/+7/7v/u
/+7/8P/w//D/8P/u/+7/7v/u/+7/7v/u/+7/8P/w//D/8P/v/+7/7f/s/+z/7P/s/+z/
7P/s/+z/7P/u/+7/7v/u/+z/7P/s/+z/7P/s/+z/7P/u/+7/7v/u/+z/7P/s/+z/7v/u
/+7/7v/w//D/8P/w/+3/7P/r/+r/7P/s/+z/7P/s/+z/7P/s/+3/7v/v//D/7v/u/+7/
7v/w//D/8P/w//D/8P/w//D/7v/u/+7/7v/w//D/8P/w//D/8P/w//D/8P/w//D/8P/w
//D/8P/w//D/8P/w//D/8f/y//P/9P/y//L/8v/y//D/8P/w//D/8f/y//P/9P/0//T/
9P/0//T/9P/0//T/9P/0//T/9P/0//T/9P/0//b/9v/2//b/9v/2//b/9v/0//T/9P/0
//b/9v/2//b/9v/2//b/9v/2//b/9v/2//b/9v/2//b/+P/4//j/+P/4//j/+P/4//r/
+v/6//r/+f/4//f/9v/3//j/+f/6//z//P/8//z/+v/6//r/+v/6//r/+v/6//z//P/8
//z//P/8//z//P/8//z//P/8//3/AAACAAMABgAGAAYACAALAAwADAAOAAoACAAHAAUA
BwAIAAkACgAMAA8AEQAUABQAFAAUABYAGQAbABwAHAAXABUAEwASABAADgAMAAoACgAI
AAcACAAGAAYABgAFAAMAAQAAAP///////////v8AAAAA//////3//f/8//z//v/+//7/
/v8AAAEAAQACAAIAAgACAAIAAgAAAAEABAAEAAIABAAIABAAFwAfAC0APgBFAEUARABC
AD0ANgAwACUAIQAkACwAPgBMAEAAIAAFAOf/w/+f/3//cf93/4T/jP+V/57/qP+z/8P/
1//p//T/9//5//n//P///wMABgAJAAoACwAMAAsACgAJAA0ADgAPAA8ADwAPABAAEAAS
ABIAEwATABMAEwATABMAFQAVABcAFwAUABQAFQAVABYAFgAWABYAFgAWABcAFwAXABcA
GAAYABgAGAAYABkAGgAcAB0AHgAdAB0AHQAdAB0AHQAeAB4AIAAhACEAIQAkACQAJAAl
ACUAJQAmACYAJgAmACcAJwAmACcAJwAnACoAKgArACsAKQAqACoAKgAqACoAKgArACkA
KQApACkAJgAmACYAJgAnACYAJQAlACQAIwAiACIAHwAeAB0AHQAcABsAGgAZABcAFgAW
ABUAFAAUABQAFAAUABQAFAAUABIAEgASABMAFwAYABkAGQAbABsAHAAcACAAIAAgACEA
IgAjACQAJQAmACYAJwAnACYAJgAmACYAKAAoACcAJgAnACgAKQAqACgAKAAoACgAJQAl
ACUAJQAmACcAKAAoACoAKgAqACsAKwArACsAKwAsACwALAAsACoAKQAqACoALAAsACwA
LAAsAC0ALQAtACsAKwArACsALQAtAC0ALQArACsAKwArACkAKQApACkAKwArACoAKgAo
ACgAKAAoACYAJQAkACQAJQAlACUAJAAlACUAJgAnACUAJQAkACQAIgAiACIAIQAjACMA
IgAhAB8AHwAfAB8AIQAhACEAIQAgACAAIAAfABwAHAAcAB0AHwAeAB0AHQAcABwAHAAc
AB0AHwAhACMAIQAgAB4AHgAeAB4AHgAeAB4AHgAeAB4AIAAgAB8AHwAeACAAIAAgACAA
IgAjACMAJAAkACQAJgAnACYAJgAoACgAJgAnACcAKAAoACgAKAAoACsAKwAsACwAKgAq
ACwALAAtAC0ALAApACcAJQAkACMAIgAhACAAHQAaABgAGAAWABYAFgAVABQAFQAVABUA
FQAVABUAFAAUABIAEQARABEAEQAQABAAEAASABIAEgASABMAEwAUABQAFAAUABQAFAAW
ABcAFgAWABYAGAAaACAAJQArADcAQABHAFEAVgBWAFMATABEADsALwAoACgAMgBAAEoA
PAAbAPv/3f+7/5H/cf9p/3T/gP+J/5T/ov+v/73/zf/f/+7/+f8BAAUACAALAA8AEAAR
ABIAEwAVABUAFQAVABkAGgAbABsAGwAbABwAHAAcABwAHQAdABsAGwAbABsAHQAdAB8A
HwAeAB4AHwAfACAAIAAgACAAIAAgACEAIQAfAB8AIAAgACAAIAAgACEAIQAiACIAIgAj
ACMAIwAjACMAIwAkACQAJgAnACcAJwAmACYAJgAnACcAJwAoACgAKAAoACkAKQAsAC0A
LQAtACwALAAtAC0ALQAuAC4ALgAuAC4ALgAvADEAMQAxADEAMAAwADAAMAAxADAALwAv
AC4ALQAsACwAKwAqACkAKQAoACcAJgAlACMAIgAiACEAIAAgACAAIAAgACAAIAAgACIA
IgAiACMAJAAkACQAIwAjACMAJAAkACYAJgAmACcAJQAlACUAJQAmACYAJwAnACYAJgAm
ACYAJAAkACMAIgAgACAAIAAgACIAIgAiACIAIQAhACEAIQAfAB8AHwAeAB4AHgAeAB8A
IQAhACEAIQAeAB4AHgAeAB8AHwAhACIAIAAgACAAIAAgACEAIQAhACEAIQAhACEAIQAh
ACEAIQAhACEAIQAhACEAIQAhACEAIQAhACAAIAAgACAAIAAgACAAHwAeAB4AHwAfAB8A
HgAeAB0AHQAdAB0AHQAcABwAHAAcABwAGwAdAB0AHAAbABkAGQAZABkAFwAXABcAFwAY
ABgAGAAXABYAFgAWABcAFwAWABUAFQAUABQAFAAUABMAEwATABMAFQAUABIAEgASABIA
EgASABIAEgASABIAGAAWABYAFgAWABYAGAAZABkAGgAcABwAHgAfAB4AHgAgACAAIgAj
ACMAJAAmACYAJgAmACYAJQAlACQAJQAmACkAKgAqACkAJwAjACEAHwAeAB0AHgAdABwA
GQAUABIAEgAQABAAEAAPAA4ACwALAAsACwANAA0ADAAMAAwACwALAAsACQAIAAgACAAK
AAoACgAKAAkACQAKAAoACgAKAAoACgAMAA0ADAAKAAwADgAQABQAHQAlAC0ANgA/AEUA
SgBKAEcAPAAyACkAHQAWABYAHAAsADQAKAAJAOv/y/+p/4P/Zf9d/2j/dP97/4b/lP+j
/6//vf/R/+L/7f/1//n//v8BAAMABgAFAAYABwAJAAkACQAJAAsADAANAA0ADQANAA4A
DgAOAA4ADwAPAA8ADwAPAA8ADQANAA8ADwAQABAAEQARABAAEAAQABAAEAAQABEAEQAR
ABEAEgASABQAFAAUABUAFQAWABYAFgAVABUAFQAVABUAFQAWABYAFgAXABcAFwAYABgA
GAAZABkAGQAaABoAGgAaABsAGwAcAB0AHQAdAB4AHgAfAB8AHwAgACAAIAAgACAAIAAh
ACEAIQAhACEAIAAgACAAIAAfAB4AHQAdAB4AHQAcABwAGwAaABkAGQAYABcAFgAVABEA
EAAQAA8ADgAOAA4ADgAOAA4ADgAOAA4ADgAOAA8AEQASABMAEwATABMAFAAUABUAFAAT
ABMAEwATABMAEwAUABQAFQAVABIAEgASABIAEgASABEAEAAOAA4ADgAOAA4ADgAOAA4A
CwALAAsACwANAA0ADQAMAAwADAAMAA0ADwAPAA8ADwAMAAwADAAMAA0ADQAPABAADgAO
AA4ADgAMAA0ADQANAA0ADQANAA0ADwAPAA8ADwAPAA8ADwAPABEAEQARABEADwAPAA4A
DgAOAA4ADgAOABAADwAOAA4ADQANAA0ADAAMAAsACwALAAsACwAKAAoACgAKAAoACQAJ
AAkACAAHAAcABwAHAAcABQAFAAUABQAGAAYABgAFAAQABAAEAAUAAwACAAEAAQACAAIA
AgACAAEAAQABAAEAAgACAAEAAgAAAAAAAAAAAP7//v/+//7/AAAAAP/////9////AAAB
AAEAAQABAAEA/////wAA/v8AAAAAAAAAAAIAAwADAAQABgAGAAgACQAIAAgACgAKAAwA
DQANAA4ADgAOAA4ADgANAA0ADgAOAA4ADgAQABAAEQARABAADQALAAkACAAHAAgABwAG
AAMA/v/8//z/+v/4//j/9//2//f/9//3//f/9f/1//T/9P/0//P/8//z//X/9P/0//T/
8v/y//L/8v/1//X/9v/2//b/9v/2//b/9P/1//b/9v/4//r//v8CAAUADQAXACAAKQAx
ADYANAAxACoAIAAVAAkAAAAAAAYAFAAeABIA9f/X/7n/l/9z/1P/Sf9Q/17/Z/9y/4D/
jf+b/6v/u//K/9n/4f/l/+j/6f/r//D/8//y//P/9f/1//X/9f/3//j/+f/5//v/+//8
//z/+v/6//v/+//7//v/+//7//v/+//9//3/+v/6//v/+//8//z//P/8//z//P/9//3/
/f/9//7//v/+//7//v//////AAAAAAAAAQABAAEAAQABAAEAAgACAAAAAQABAAEAAgAC
AAIAAwADAAMABAAEAAYABgAHAAcABgAHAAcABwAIAAgACQAJAAsADAAMAAwACgAKAAoA
CwALAAsACwALAAoACgAKAAoACQAIAAcABwAGAAUABAAEAAUABAADAAMAAAD///7//f/9
//z//P/7//j/+P/4//j/+P/4//j/+P/4//j/+P/5//v//P/9//3//f/9//7//v8AAAAA
AAABAP///////////P/8//3//f/8//z//P/8//7//v/9//z//P/8//z//P/6//r/+v/6
//n/+f/5//n/+f/5//n/+P/6//r/+v/7//n/+f/5//n/+v/6//r/+v/3//f/+f/6//j/
+P/4//j/+P/5//n/+f/5//n/+f/5//n/+f/5//n/+f/5//n/+f/5//n/+f/5//v/+//6
//r/+P/4//j/+P/4//f/9v/2//f/9//3//b/9v/1//X/9f/1//X/9P/0//b/9v/2//X/
8//z//L/8f/x//H/8f/x/+//7//v/+//8P/w//D/7//s/+z/7P/t/+//7v/t/+3/7v/u
/+7/7v/v/+//7//v/+//7v/s/+z/7P/s/+z/7P/s/+z/7P/s/+z/7P/r/+v/6f/r/+z/
7f/r/+v/6//r/+v/6//q/+r/6f/q/+r/6v/q/+r/6v/s/+z/7P/s/+z/8P/x//H/8v/w
//D/8v/z//b/9v/4//j/+P/5//n/+v/8//z//P/8//3//f/+//7//P/8//7//v//////
/v/7//n/9//2//X/9v/1//T/8f/u/+z/7P/q/+j/6P/n/+b/5f/l/+X/5f/l/+X/5P/k
/+T/4//j/+P/4//i/+L/4v/g/+D/4P/g/+H/4f/i/+L/5P/k/+T/5P/i/+X/5v/m/+b/
5P/m/+r/7//1//v/BgAPABkAHgAiACEAGgAOAAUA9//s/+b/6P/w//7/AgDt/83/r/+T
/3X/Uf87/zz/Rv9R/1r/Zv9z/4H/kf+f/7D/v//J/9H/1v/X/9n/3P/h/+D/4f/j/+P/
4//j/+X/5v/n/+f/5//n/+j/6P/o/+j/6f/p/+v/6//r/+v/6f/p/+v/6//o/+j/6f/p
/+z/7P/s/+z/7P/s/+3/7f/r/+v/7P/s/+7/7v/u/+//7f/u/+7/7v/v/+//7//v/+//
7//w//D/8P/x//H/8f/y//L/8v/z//P/8//0//T/9P/0//X/9f/2//f/9//3//r/+v/7
//v/+//8//z//P/8//z//P/9/////////////v/+//7//v/9//z/+//7//r/+f/4//j/
9//2//X/9f/0//P/8v/x/+//7v/u/+3/7P/s/+z/7P/s/+z/7P/s/+z/7P/s/+3/7f/u
/+//7//x//H/8v/y//L/8v/y//P/8//z//P/8//w//D/8f/x//L/8v/y//L/8P/w/+//
7v/u/+7/7v/u/+7/7v/u/+7/7//v/+//7//t/+3/7f/s/+r/6v/q/+v/6//r/+v/6//s
/+z/7P/s/+3/7f/v//D/7v/u/+7/7v/u/+//7//v/+//7//v/+//7//v/+//7//v/+//
7//v/+//7//v/+//7//v/+7/7v/w//D/8P/w//D/7//u/+7/7//v/+//7v/u/+3/7f/t
/+v/6//q/+r/7P/s/+z/6//r/+v/6v/p/+n/6f/p/+n/6f/p/+n/6f/o/+j/6P/n/+b/
5v/m/+f/5//m/+X/5f/k/+T/5P/k/+X/5f/l/+X/5//m/+T/5P/k/+T/5P/k/+T/5P/k
/+T/5f/k/+L/4f/h/+P/5P/l/+T/4//i/+H/4f/h/+D/4P/h/+L/4v/i/+D/4P/g/+H/
5P/j/w==
         </WaveFormData>
      </LeadData>
      <LeadData>
         <LeadByteCountTotal>10000</LeadByteCountTotal>
         <LeadTimeOffset>0</LeadTimeOffset>
         <LeadSampleCountTotal>5000</LeadSampleCountTotal>
         <LeadAmplitudeUnitsPerBit>4.88</LeadAmplitudeUnitsPerBit>
         <LeadAmplitudeUnits>��V</LeadAmplitudeUnits>
         <LeadHighLimit>2147483647</LeadHighLimit>
         <LeadLowLimit>268435456</LeadLowLimit>
         <LeadID>V5</LeadID>
         <LeadOffsetFirstSample>0</LeadOffsetFirstSample>
         <FirstSampleBaseline>0</FirstSampleBaseline>
         <LeadSampleSize>2</LeadSampleSize>
         <LeadOff>FALSE</LeadOff>
         <BaselineSway>FALSE</BaselineSway>
         <ExcessiveACNoise>FALSE</ExcessiveACNoise>
         <MuscleNoise>FALSE</MuscleNoise>
         <LeadDataCRC32>2630755399</LeadDataCRC32>
         <WaveFormData>
3v/e/97/3v/e/97/3v/e/9z/3P/c/9z/3P/c/9z/3P/e/97/3v/e/93/3P/b/9r/2P/Y
/9j/2P/Z/9r/2//c/9r/2v/a/9r/2P/Y/9j/2P/Y/9j/2P/Y/9b/1v/W/9b/1P/U/9T/
1P/S/9L/0v/S/8//zv/N/8z/zP/M/8z/zP/L/8r/yf/I/8j/yP/I/8j/x//G/8X/xP/E
/8T/xP/E/8b/xv/G/8b/yP/I/8j/yP/L/8z/zf/O/9H/0v/T/9T/1v/Y/9r/3P/e/+D/
4v/k/+b/6P/q/+z/7v/w//L/9P/2//j/+v/8////AAABAAIABAAEAAQABAACAAIAAgAC
AAIAAgACAAIAAAAAAAAAAAACAAIAAgACAAAAAAAAAAAAAAAAAAAAAAACAAIAAgACAAIA
AgACAAIAAAAAAAAAAAAAAAAAAAAAAAAAAAAAAAAAAgACAAIAAgACAAIAAgACAAQABAAE
AAQABAAEAAQABAAGAAYABgAGAAYABgAGAAYABgAGAAYABgAGAAYABgAGAAYABgAGAAYA
BAAEAAQABAAEAAQABAAEAAQABAAEAAQABAAEAAQABAACAAIAAgACAAQABAAEAAQAAgAC
AAIAAgAAAAAAAAAAAAEAAgADAAQAAgACAAIAAgAAAAAAAAAAAAIAAgACAAIAAAAAAAAA
AAACAAIAAgACAAIAAgACAAIAAAAAAAAAAAAAAAAAAAAAAAAAAAAAAAAAAAAAAAAAAAAA
AAAAAAAAAP7//v/+//7/AAAAAAAAAAAAAAAAAAAAAP7//v/+//7/AAAAAAAAAAD+//7/
/v/+/wAAAAAAAAAAAQACAAMABQAHAAcABwAHAAgACAAJAAkACwALAAsACwAKAAoACgAK
AAoADAANAA4ADQANAA4ADgAPABEAEgATABAADwAOAAwADAALAAoACQAHAAUAAwACAAEA
AQAAAAAA///+//3//f/9//3//P/8//z//P/7//v/+//6//r/+v/6//j/+v/6//r/+v/6
//r/+v/6//r/+v/6//r/+v/6//r/+v/6//j/+v/+/wIACgAXACYAOQBIAFsAcgCOAK8A
0gD1ABUBNwFPAVwBUAEkAecArQB3ADgA9v/K/7z/v//B/8P/xP/J/8z/zP/T/93/5//r
/+3/7v/u//D/8f/x//H/8//0//L/8v/z//P/8//z//P/8//0//T/9P/1//X/9f/1//X/
8//z//P/9P/0//T/9P/z//X/9f/2//b/9//5//r/+//6//n/+P/4//r/+v/6//r/+f/5
//n/+f/7//v/+//8//r/+v/6//r/+v/7//v/+//9//3//v/+//7//v/+//7//v/+//7/
/v/9//3//f/9/wAAAAAAAAAAAQABAAEAAQACAAIAAwADAAMAAwADAAMAAwAEAAQABAAE
AAUABQAFAAMAAwADAAMABQAFAAQABAAEAAQABAAEAAQAAgACAAIAAgACAAIAAgAEAAQA
BAAEAAQABQAFAAYACAAIAAgACgAIAAgACQAJAAsACwALAAsADAAMAAwADAAMAAwADAAM
AA4ADQANAAwACgAJAAgABwAJAAgACAAHAAUABQAFAAUABwAHAAYABgAGAAYABgAFAAMA
AwADAAMABQAFAAUABQADAAIAAgACAAQABAAEAAQAAwADAAMABAADAAIAAQAAAAIAAgAC
AAIAAwADAAMAAwADAAMAAwADAAMAAwADAAMAAwADAAMAAwADAAMAAwADAAUABQAFAAUA
AwADAAIAAgADAAMAAwADAAEAAQABAAEAAgACAAIAAgACAAIAAgABAAEAAQABAAAAAQAA
AAAAAAD+////////////AAACAAIAAgACAAQABAAFAAcABwAHAAcACAAIAAkACQALAAkA
CQAJAAoACAAIAAgACAALAA0ADwARAA8AEAAQABAADwAPAA8ADAALAAoACAAIAAcABgAF
AAMAAwABAAAA///9//z//P/7//r/+f/5//n/+f/4//j/+P/2//X/9f/1//b/9v/2//b/
9P/2//b/9v/2//b/9v/2//T/9P/0//T/9v/2//b/9v/0//L/8v/0//j//P8EAA0AGgAp
ADgASQBcAHYAkwCwAM8A7QALASMBLgEiAfwAxQCPAFsAJgDs/8D/sP+x/7X/t/+6/73/
vv/E/8//1//f/+X/6f/q/+r/6v/t/+3/7f/t//D/8P/w//H/8f/x//H/8f/x//H/8P/v
/+//8f/x//H/8f/z//P/8//0//L/8v/y//H/8f/x//L/8v/y//P/8//z//P/8//z//T/
9v/2//b/9v/1//X/9f/1//X/9f/1//b/9v/2//b/9v/2//f/9//3//f/9//4//j/+P/4
//j/+P/6//r/+v/6//n/+f/5//n/+v/6//r/+v/7//v/+//7//7//v///////f/9//3/
/f///wAAAAAAAP7/////////AQABAAEAAQD//////v/+//7//v/+//7/AAD+//7//v/+
//7//v/+/wAAAAAAAAAAAgADAAMABAACAAIAAgAEAAQABAAFAAUABAADAAIAAQAAAAAA
AAAAAAAAAAAAAAAAAAD//////v/9//3//f/9//3//P/8//v/+//7//v/+//5//n/+P/4
//j/+P/4//f/9//3//f/9//3//f/9//3//X/9P/0//T/9P/0//T/9P/1//X/9f/2//b/
9v/2//b/9v/2//b/9v/3//f/9//3//f/9//3//f/9//3//f/9//3//f/9//3//f/9//3
//j/+P/4//j/+P/2//b/9v/2//b/9v/2//b/9P/0//T/9P/0//T/9P/0//T/9P/0//T/
9P/0//T/9P/y//L/8v/y//T/9P/0//T/8v/y//L/8v/y//L/8v/y//L/8v/y//L/9P/0
//T/9P/0//T/9P/0//L/8P/w//T/+P/4//j/+v/8/wAAAAACAAQABgAIAAgACgAOAA4A
EAASABYAFgAWABwAJAAqAC4ANAA2ADwARABGAEwAVgBgAGwAeACGAJAAnACqALoAxgDU
AN4A5ADiANwA2ADOAMQAtgCgAJAAggBiACAA1P+o/5z/nP+i/67/vP/K/9T/3P/g/+T/
5v/m/+T/5P/k/+T/5P/i/+L/4v/i/+D/4P/g/+D/4v/i/+L/4v/g/+D/4P/g/+D/4P/g
/+D/4P/g/+D/4P/i/+L/4v/i/+D/4P/g/+D/3v/e/97/3v/g/+D/4P/g/97/3v/e/97/
3v/e/97/3v/e/97/3v/e/97/3v/e/97/3v/e/97/3v/e/97/3v/e/97/3v/e/97/3v/e
/97/3v/e/97/3v/e/+D/4P/g/+D/4P/g/+D/4P/i/+L/4v/i/+T/5P/k/+T/5v/m/+b/
5v/o/+j/6P/o/+v/7P/t/+7/8P/w//D/8P/z//T/9f/2//f/+P/5//r/+//8//3//v8A
AAAAAAAAAAMABAAFAAYABgAGAAYABgAFAAQAAwACAAQABAAEAAQAAgACAAIAAgABAAAA
///+//7//v/+//7//f/8//v/+v/6//r/+v/6//r/+v/6//r/+v/6//r/+v/6//r/+v/6
//r/+v/6//r/+v/6//r/+v/6//r/+v/6//z//P/8//z//v/+//7//v/+//7//v/+//7/
/v/+//7//v/+//7//v/8//z//P/8//z//P/8//z//v/+//7//v/8//z//P/8//z//P/8
//z//P/8//z//P/7//r/+f/4//j/+P/4//j/+P/4//j/+P/4//j/+P/4//j/+P/4//j/
+P/4//j/+P/4//j/+P/4//j/+P/4//j/+P/4//j/+P/4//j/+P/4//j/+P/4//j/9v/2
//b/9v/2//b/9v/2//j/+P/4//j/9v/2//b/9v/4//j/+P/4//b/9v/2//b/9v/2//b/
9v/2//b/9v/2//b/9v/2//b/9v/2//b/9v/2//b/9v/2//b/9v/2//b/9v/2//b/9v/2
//b/9v/2//b/9v/2//b/9v/2//b/9v/2//b/9v/2//b/9v/2//b/9v/2//b/9v/4//j/
+P/4//f/9v/1//T/9P/0//T/9P/0//T/9P/0//b/9v/2//b/+P/4//j/+P/5//v/+//7
//3//v/+/////f////////8BAAIAAgACAAAAAAACAAMABAAFAAUABgAGAAYABwAHAAcA
BAADAAIAAAAAAP///v////3/+//5//b/9f/1//T/9P/z//L/8f/v/+//7//u//D/8P/w
/+//7//v/+7/7v/s/+z/6v/s/+z/7P/s/+z/7v/u/+7/7v/s/+z/7P/s/+7/7P/s/+7/
7v/u//D/9P/8/wUAEAAbACYAMwBEAFYAbwCIAKMAwwDfAPcACgEQAfgAxwCRAF8AMgD8
/8z/tP+x/7H/r/+u/7X/uv++/8P/zf/X/93/3//g/+D/4v/h/+P/4//h/+T/5P/k/+X/
5f/l/+X/5f/l/+b/5v/m/+f/5f/l/+X/5f/n/+f/5//o/+j/6P/o/+f/5//n/+j/6P/o
/+n/6f/p/+v/6//r/+z/7P/s/+z/7P/u/+//8P/x/+//7//v//D/8P/w//D/8P/w//H/
8f/x//H/8f/y//L/8v/y//L/8v/0//T/9P/0//X/9f/1//X/9v/2//b/9v/3//f/9//3
//j/+P/5//n/9//3//f/9//3//j/+P/4//b/9//3//f/9//3//f/9//3//f/9v/2//b/
9v/2//b/9v/0//T/9P/y//L/8v/y//T/9P/0//T/8v/z//P/9P/2//b/9v/4//j/+P/5
//n/+//7//v/+//+//7//v/+//z//P/8//z//v/9//3//P/7//v/+//7//v/+v/6//n/
+//7//v/+//7//v/+v/6//r/+v/6//n/9//3//f/9//5//n/+f/5//n/+P/4//j/+P/4
//j/+P/1//X/9f/2//b/9v/2//b/9v/2//b/9v/5//n/+f/5//n/+f/5//n/9//3//f/
9//3//f/9//3//f/9//3//f/9//3//f/9//5//n/+P/4//f/9//3//f/9//3//f/9//2
//b/9v/2//T/9P/0//P/8//z//P/8v/x//D/8P/w//D/8f/x//H/8f/w//D/8P/u/+7/
7v/u//D/7v/t/+3/7//v/+7/7v/t/+3/7f/t/+3/7f/t/+z/6v/r/+v/6//r/+v/6f/r
/+z/7P/s/+z/7P/u/+7/7//x//H/8f/x//L/9P/1//X/9//3//f/9//4//j/+P/4//j/
+v/7//z//f/9//7//v/+//////////z/+f/4//b/9v/z//L/8f/v/+//7f/s/+v/6//q
/+r/6f/o/+f/5//n/+f/5v/m/+b/5v/l/+X/5f/k/+T/5P/k/+L/5P/k/+T/5P/k/+T/
5P/k/+T/5P/k/+b/5P/k/+b/5P/k/+b/5v/o/+r/8v/5/wIADwAeACkAOABMAGUAfgCZ
ALMAywDhAPAA8gDYAKcAcwBFABoA5v+4/6L/of+n/6f/pv+r/7D/sv+5/8X/0f/X/9f/
2v/c/9z/2//d/93/3//g/97/3v/f/9//3f/d/93/3f/g/+D/4P/h/+H/4f/h/+H/4f/h
/+H/4v/i/+L/4v/h/9//3//g/+D/4v/j/+P/4//j/+P/4//k/+T/5P/k/+T/5f/l/+X/
5f/j/+P/4//k/+b/5v/m/+b/5v/n/+f/5//n/+f/6P/o/+j/6P/o/+j/5v/m/+b/5v/n
/+f/5//n/+r/6v/q/+r/6//r/+v/6//q/+r/6//r/+v/6//r/+v/6//s/+z/7P/s/+3/
7f/t/+//7//v/+//7//v/+7/7v/u/+7/7v/u/+7/7P/s/+z/6v/q/+r/6v/q/+r/6v/q
/+z/7f/t/+7/7v/u/+7/8P/w//D/8f/x//H/8f/x//H/8P/w//D/8P/w//D/8P/w/+7/
7f/t/+z/7f/t/+3/7f/t/+z/7P/r/+n/6f/p/+n/6//r/+r/6v/q/+r/6v/q/+j/6P/o
/+j/5v/m/+b/5v/m/+b/5v/m/+b/5v/m/+b/5v/m/+b/5v/m/+b/5v/m/+b/5v/m/+b/
5v/m/+b/5v/m/+b/5v/m/+j/6P/o/+j/6P/o/+j/6P/o/+j/6P/o/+j/6P/o/+j/6P/o
/+j/6P/o/+b/5P/m/+j/6P/q/+r/6v/s/+z/7P/s/+7/7v/u//D/8v/y//L/9P/4//j/
9v/4//r//v8EAAwAEAASABYAGgAgACAAJAAwADwARgBQAFgAXABoAHoAigCUAJgAmgCY
AI4AfgByAGgAVgBCADAAIgAGANL/nv98/3T/eP+E/5L/ov+y/77/wv/I/9D/1v/W/9j/
2P/Y/9j/2P/Y/9j/2P/Y/9j/2P/Y/9n/2v/b/9z/2v/a/9r/2v/Y/9j/2P/Y/9b/1v/W
/9b/1//Y/9n/2v/c/9z/3P/c/9r/2v/a/9r/2P/Y/9j/2P/V/9T/0//S/9D/0P/Q/9D/
0f/S/9P/1P/S/9L/0v/S/9D/0P/Q/9D/0v/S/9L/0v/Q/9D/0P/Q/9D/0P/Q/9D/0P/Q
/9D/0P/P/87/zf/M/87/zv/O/87/zv/O/87/zv/P/9D/0f/S/9L/0v/S/9L/1P/U/9T/
1P/V/9b/1//Y/9n/2v/b/9z/3v/g/+L/5P/m/+b/5v/m/+f/6P/p/+r/6//s/+3/7v/w
//D/8P/w//L/8v/y//L/8P/w//D/8P/x//L/8//0//L/8v/y//L/8P/w//D/8P/w//D/
8P/w/+7/7v/u/+7/7v/u/+7/7v/u/+7/7v/u/+z/7P/s/+z/7v/u/+7/7v/u/+7/7v/u
/+z/7P/s/+z/7//w//H/8v/w//D/8P/w//D/8P/w//D/8P/w//D/8P/w//D/8P/w//D/
8P/w//D/7v/u/+7/7v/u/+7/7v/u//D/8P/w//D/8P/w//D/8P/u/+7/7v/u/+7/7v/u
/+7/8P/w//D/8P/u/+7/7v/u//D/8P/w//D/8P/w//D/8P/u/+7/7v/u/+7/7v/u/+7/
7P/s/+z/7P/t/+7/7//w/+7/7v/u/+7/7v/u/+7/7v/w//D/8P/w/+7/7v/u/+7/7v/u
/+7/7v/w//D/8P/w//D/8P/w//D/7v/u/+7/7v/u/+7/7v/u/+//8P/x//L/8P/w//D/
8P/w//D/8P/w//L/8v/y//L/8v/y//L/8v/0//T/9P/0//T/9P/0//T/8v/y//L/8v/0
//T/9P/0//T/9P/0//T/9P/0//T/9P/2//b/9v/2//T/9P/0//T/9v/2//b/9v/2//b/
9v/2//b/9v/2//b/9v/2//b/9v/2//b/9v/2//b/9v/2//b/9v/2//b/9v/2//b/9v/2
//b/9v/2//b/9v/2//b/9v/4//j/+P/4//j/+P/4//j/+P/4//j/+P/6//r/+v/6//r/
+v/6//r/+P/4//j/+P/6//r/+v/6//z//P/8//z/+v/6//r/+v/6//r/+v/6//z//P/8
//z//P/8//z//P/8//z//P/8////AAABAAMABQAFAAUABQAIAAgACQAJAAkABwAFAAMA
BgAGAAYABgAIAAwADwASABUAFQAWABYAFwAZABoAGwAWABUAFAASABAADwAOAA0ADgAN
AAwADAALAAsACgAKAAcABgAFAAUABQAFAAQABAAGAAYABQAFAAUABAAEAAQABAACAAQA
BAAGAAYABgAGAAgACAAIAAgABgAEAAYABgAGAAIA/v8AAAQACAAMABoALQA6AEMAUgBp
AIIAoAC/ANwA/wAdATcBTQFSATgBBAHNAJsAZwAsAPr/4v/e/+H/3//d/9z/4f/k/+j/
8////wUABQADAAIAAAACAAUABwAJAAkACgAIAAgACQAJAAsACwALAAsADAAMAAwADQAL
AAsACwALAA0ADQANAA4ADAAMAAwACwANAA0ADgAOAA4ADwAPAA8ADwAPAA8AEAAOAA4A
DgAOABEAEQARABEAEQARABEAEgASABIAEgASABIAEwATABMAEwATABQAFAAWABYAFgAW
ABYAFgAWABYAFwAXABcAFwAWABYAFgAWABcAFwAXABcAGAAYABkAGQAZABkAGQAZABkA
GgAaABoAGAAZABkAGQAZABkAGQAZABcAFwAWABYAFgAWABYAFgAWABQAFAAUABQAFAAU
ABQAFAAUABQAFAASABMAEwAUABQAFAAUABYAFwAYABoAGwAdAB0AHQAdAB4AHgAeAB4A
IAAgACAAIAAhACEAIgAiACEAIQAhACEAIQAgACAAHwAhACEAIQAhACEAIQAgACAAHwAe
AB0AGwAcAB0AHgAfACEAIQAhACEAIwAiACIAIgAiACIAIgAiACAAHwAeAB4AHwAgACEA
IgAkACQAJAAkACUAJQAlACUAIwAjACMAIwAlACUAJQAlACMAIwAjACMAIwAjACMAIwAh
ACEAIQAhACEAIQAgACAAHwAfAB8AHwAhACEAIQAhACAAIAAgACAAHgAeAB4AHQAfAB8A
HwAeAB0AHAAcABwAHAAdAB0AHQAdABwAHAAcABgAGAAYABgAHAAaABkAGQAZABkAGAAY
ABkAGwAdAB8AHwAfAB8AHgAcAB0AHQAdABsAGwAbABsAHQAbABsAHQAcAB4AHgAeAB4A
HgAeAB8AIQAhACEAIQAiACIAIwAjACUAJQAlACUAJgAmACYAJgAmACgAKQAqACsALQAu
AC4ALgAtAC0ALQAqACcAJgAkACQAJQAkACMAIQAfAB0AHAAbABsAGgAaABkAGAAXABcA
FwAZABgAGAAYABYAFQAVABUAEgASABIAEgARABQAFQAWABQAFAAUABQAFAAUABQAFAAU
ABYAFAAUABIAEgASABIAFAAYACAAKQA0AD8ATgBdAHAAhgCfAL4A2QD1ABEBKwE8AT4B
IgHvALkAiQBaACIA8P/a/9f/2f/Z/9r/3f/i/+b/7f/1////BwAJAAoACgAMAA0ADQAN
AA0ADgAOAA4ADwAPABEAEQARABEAEAAQABAAEQARABEAEQARAA8ADwAPABAAEAAQABAA
DwARABEAEgASABIAEwATABMAEwATABMAFAAUABQAFAAUABMAEwATABMAFQAVABUAFgAU
ABQAFAAUABYAFwAXABcAFwAXABgAGAAWABYAFgAWABgAGAAYABgAFwAXABcAFwAaABoA
GgAaABsAGwAbABsAGgAaABsAGwAbABsAGwAbABsAHAAcABwAHgAfAB8AHwAfAB8AHwAf
AB8AHwAeAB4AHgAeAB4AHgAeABwAHAAcABoAGgAaABoAGgAaABoAGgAaABsAGwAcABwA
HAAcAB4AHAAcAB0AHQAbABsAGwAbAB4AHgAeAB4AHAAcABwAHAAcABsAGwAaABsAGwAb
ABsAGwAaABoAGQAXABcAFwAXABkAGQAYABgAGAAYABgAFwAXABcAFwAXABUAFQAVABUA
FQAUABQAFAAUABQAFAAUABUAFQAVABYAFAAUABQAFAAWABYAFgAWABcAFwAXABcAFwAX
ABcAFwAVABUAFQAVABUAFQAVABUAFwAXABcAFwAXABcAFwAXABUAFQAUABQAFQAVABUA
FQAVABUAFQAVABQAFAAUABQAFAAUABQAEwAVABUAFQAUABUAFAAUABQAEgATABMAEwAT
ABIAEgASABIAEgASABIAEgAQAA8ADwARABEAEAAQAA8ADwAPAA8ADwAPAA8ADgAOAA8A
DwAPAA8ADwAPAA8AEwAQABAAEAAQABAAEgASABMAFQAXABcAFwAYABYAFwAXABkAGQAZ
ABkAGgAcABwAHAAcABwAHQAeAB8AIAAiACMAJAAkACMAIgAeAB0AHAAaABoAGwAaABkA
FwAVABMAEgARABEAEAAQAA8ADQALAAoACQALAAoACgAKAAoACQAJAAkACAAIAAgACAAG
AAgACAAIAAYABgAGAAYACAAIAAgACAAIAAoACAAIAAYABAAEAAQACAAOABQAHQAmADEA
QABNAF4AcgCJAKQAwwDdAPcADwEiASQBCgHZAKUAdwBIABQA5P/M/8n/yf/L/8r/z//U
/9b/3f/n//H/+f/7//z//v8AAAMAAwABAAEAAgACAAIAAwADAAMAAwADAAMABAAEAAQA
BQAFAAUABQAFAAUABQAFAAYABgAGAAYABQAFAAUABgAGAAYABwAHAAcABwAHAAcACAAI
AAgACAAIAAkACQAJAAkACQAJAAkACgAKAAoACgAKAAoACwALAAsACwALAAwADAAMAAwA
DAAMAAwADAAMAAwADQANAA0ADQAOAA4ADgAOAA8ADwAPAA8ADgAOAA8ADwARABEAEQAR
ABEAEgASABIAEgATABMAEwATABMAEwATABMAEwASABIAFAAUABQAFAAUABIAEgASABAA
EAAQABAAEAAQABAAEAAQABEAEQASABIAEgASABQAFAAUABUAFQATABMAEwATABIAEgAS
ABIAEgASABIAEgASABEAEQAQAA8ADwAPAA8ADwAOAA4ADQALAAsACwALAAsACwAKAAoA
CAAIAAgABwAHAAcABwAHAAcABwAHAAcACQAIAAgACAAGAAYABgAGAAcABwAHAAgACAAI
AAgACAAIAAgACAAIAAcABwAHAAcABwAHAAcABwAJAAkACQAJAAkACQAJAAkACQAJAAkA
CQAHAAcABwAHAAkACQAIAAgABwAHAAcABwAFAAUABQAFAAYABgAGAAYABgAGAAYABQAF
AAUABQAEAAUABAAEAAQABAAFAAUABQAFAAQABAAEAAQABAAEAAQABAACAAEAAQADAAMA
AgACAAEAAQABAAEAAwADAAMAAgAAAAEAAQABAP//////////AQABAAEAAQD/////////
/wAAAAAAAAAA/v8AAAIAAAAAAAAAAAAAAAIAAgADAAUABQAFAAUABgAGAAcABwAJAAkA
CQAJAAoACgAKAAoACgAKAAsADAANAA0ADgAOAA4AEQARABEADgANAAwACgAKAAkACAAH
AAUAAwABAAAA//////7//v/9//z/+//7//v/+f/4//j/+P/4//f/9//3//j/+P/4//j/
9P/2//b/9v/2//b/9v/2//j/+P/4//j/9v/2//b/9v/2//b/+P/6//r//v8EAAsAFgAj
AC4AOQBMAF4AdQCQAKsAxQDdAPcACgEOAfgAzQCXAGcAOgAGANT/uv+z/7X/t/+6/73/
wP/E/8v/0//b/+X/6f/o/+j/6v/r/+3/7//t/+7/7v/u/+//7//v/+//7//v//D/8P/w
//H/7//v/+//7//v/+//7//w//D/8P/w/+//7//v//D/8P/w//H/8f/x//P/8//z//T/
8v/y//L/8v/x//H/8f/x//H/8f/x//L/9P/0//T/9P/y//P/8//z//P/8//0//T/9P/0
//T/9P/2//b/9v/2//f/9//3//f/+P/4//j/+P/3//f/9//3//j/+P/5//n/+f/5//n/
+f/5//r/+v/6//r/+//7//v/+f/5//n/+f/7//v/+v/6//r/+v/6//r/+P/2//b/9v/4
//j/+P/4//b/9v/2//b/9v/3//f/+P/4//j/+P/6//r/+v/7//v/+//7//v/+//8//z/
/P/8//r/+v/6//r/+v/5//n/+P/3//f/9//3//n/+P/4//f/9//3//f/9//3//f/9v/2
//T/9P/0//P/8//z//P/8//z//P/8//z//P/8v/y//L/9P/0//T/9P/x//H/8f/y//L/
8v/y//L/8v/y//L/8v/z//P/8//z//H/8f/x//H/8//z//P/8//z//P/8//z//X/9f/1
//X/8//z//P/8//1//X/9P/0//P/8//z//P/9f/1//X/9f/0//T/9P/0//b/9v/2//X/
8//z//P/8v/x//D/8P/w//D/8f/x//H/8f/w//D/8P/u/+7/7v/u//L/8P/v/+//8f/x
//D/8P/v/+//7//v/+//7//v/+7/7v/v/+//7//t/+3/7f/t/+3/7f/t/+3/7f/t/+3/
7f/u/+7/7v/u/+z/7P/s/+z/7P/s/+z/7P/t/+3/7f/u/+7/7v/u/+7/8P/w//H/8//z
//P/8//0//T/9f/1//f/9//3//f/+P/6//r/+v/6//z//f/+/////f/+//7//v8BAAEA
AQD+//3//P/6//r/+//6//n/9//1//P/8v/x//H/8P/w/+//7P/r/+v/6//r/+r/6v/q
/+r/6f/p/+n/6v/q/+r/6v/m/+j/6P/o/+r/6v/q/+r/6v/q/+r/6v/s/+z/7P/s/+z/
6v/q/+j/7P/u//L/+f8EAA8AGgAlADQARgBXAG4AhwChALsA1QDqAPgA9gDXAKMAcQBG
ABoA6P++/63/q/+t/67/sf+0/7j/vf/D/83/1f/b/+D/4v/i/+H/4//l/+X/5v/m/+b/
5//n/+f/5//n/+f/6P/o/+j/6f/p/+n/6f/p/+n/6f/p/+r/7P/s/+z/6//q/+n/6f/o
/+r/6//r/+v/6f/p/+n/6v/q/+r/6v/q/+3/7f/t/+3/7f/t/+3/7v/s/+z/7P/s/+r/
6//r/+v/6//r/+z/7P/u/+7/7v/u/+7/7v/u/+7/7//v/+//7//w//D/8P/w//P/8//z
//P/8v/y//P/8//z//P/8//z//X/9v/2//b/9v/3//f/9//3//f/9//3//f/9//2//b/
9v/2//b/9v/4//b/9v/2//T/9P/0//T/9P/0//T/9P/2//f/9//4//b/9v/2//j/+P/4
//n/+f/7//v/+//7//z//P/8//z//P/8//z//P/6//n/+f/4//n/+f/5//n/9//2//b/
9f/1//X/9f/1//f/9//2//b/9P/0//T/8//1//X/9f/1//T/8//y//H/8//y//L/8v/y
//L/8v/y//H/8f/x//L/8v/y//L/8v/y//L/8v/y//P/8//z//P/8//z//P/8//z//P/
8//z//X/9f/1//X/9f/1//X/9f/1//X/9f/1//f/9//2//b/9//3//f/9//1//X/9f/1
//b/9v/2//b/9P/0//T/8//1//X/9f/0//P/8v/y//L/8P/x//H/8f/z//L/8v/y//L/
8v/y//L/8v/w/+//7//x//H/8P/w//H/8f/x//H/8f/x//H/8P/w//H/8f/x/+//7//v
/+//7//v/+//7//v/+//7//v//D/8P/w//D/7v/u/+7/7v/w//D/8P/w/+//7//v/+//
7//w/w==
         </WaveFormData>
      </LeadData>
      <LeadData>
         <LeadByteCountTotal>10000</LeadByteCountTotal>
         <LeadTimeOffset>0</LeadTimeOffset>
         <LeadSampleCountTotal>5000</LeadSampleCountTotal>
         <LeadAmplitudeUnitsPerBit>4.88</LeadAmplitudeUnitsPerBit>
         <LeadAmplitudeUnits>��V</LeadAmplitudeUnits>
         <LeadHighLimit>2147483647</LeadHighLimit>
         <LeadLowLimit>268435456</LeadLowLimit>
         <LeadID>V6</LeadID>
         <LeadOffsetFirstSample>0</LeadOffsetFirstSample>
         <FirstSampleBaseline>0</FirstSampleBaseline>
         <LeadSampleSize>2</LeadSampleSize>
         <LeadOff>FALSE</LeadOff>
         <BaselineSway>FALSE</BaselineSway>
         <ExcessiveACNoise>FALSE</ExcessiveACNoise>
         <MuscleNoise>FALSE</MuscleNoise>
         <LeadDataCRC32>220258885</LeadDataCRC32>
         <WaveFormData>
5v/m/+b/5v/m/+b/5v/m/+b/5v/m/+b/5v/m/+b/5v/o/+j/6P/o/+b/5v/m/+b/5v/m
/+b/5v/m/+b/5v/m/+b/5v/m/+b/5P/k/+T/5P/k/+T/5P/k/+T/5P/k/+T/5P/k/+T/
5P/k/+T/5P/k/+L/4v/i/+L/4v/i/+L/4v/g/+D/4P/g/+L/4v/i/+L/4v/i/+L/4v/k
/+T/5P/k/+b/5v/m/+b/6P/o/+j/6P/r/+z/7f/u//H/8v/z//T/9f/2//f/+P/5//r/
+//8//3//v///wAAAgACAAIAAgAEAAQABAAEAAYABgAGAAYABgAGAAYABgAEAAQABAAE
AAMAAgABAAAA///+//3//P/9//7///8AAP7//v/+//7//v/+//7//v8AAAAAAAAAAP7/
/v/+//7//v/+//7//v/8//z//P/8//7//v/+//7/AAAAAAAAAAAAAAAAAAAAAAIAAgAC
AAIAAAAAAAAAAAAAAAAAAAAAAAIAAgACAAIAAAAAAAAAAAACAAIAAgACAAQABAAEAAQA
AgACAAIAAgACAAIAAgACAAAAAAAAAAAAAAAAAAAAAAAAAAAAAAAAAAAAAAAAAAAAAAAA
AAAAAAD+//7//v/+/wAAAAAAAAAA/v/+//7//v8AAAAAAAAAAAAAAAAAAAAAAAAAAAAA
AAAAAAAAAAAAAAAAAAAAAAAAAAAAAAAAAAAAAAAAAAAAAP7//v/+//7/AAAAAAAAAAAA
AAAAAAAAAAAAAAAAAAAAAAAAAAAAAAAAAAAAAAAAAP7//v/+//7//v/+//7//v8AAAAA
AAAAAAIAAgACAAIABAAEAAQABQAFAAUABgAGAAcABwAHAAgACgAKAAoACgAIAAkACgAK
AAwADgAPABEAEQARABEAEwATABMAEwASABMAEgASABEADgAOAA0ADAAJAAgACAAHAAYA
BQAEAAQAAQAAAP////8AAAAAAQACAAIAAgACAAIAAAD//////v//////AAAAAAAAAAAA
AAAAAAAAAAAAAAAAAAAAAAAAAP7//v/9//3//f/9/wEAAwAKABUAHQAmADUASABfAHwA
nAC3ANIA7QABAQ4BDAH0AMwApgCFAFwALgANAP3/+v/3//T/9P/z//D/7v/v//X/+f/8
//v/+//9//3//f/9//v//P/8//r/+v/6//r//P/8//z//P/6//r/+v/7//v/+//7//v/
+//7//v/+//7//v/+//7//v/+//7//v//P/8//z//P/8//z//P/8//z//P/8//z/+v/7
//v/+v/8//3//f/9//3//f/9//3//f/9//3//f/9//3//v/+//7//v/9//3//P/8//z/
/P/6//v/+//7//3//f/9//3//P/8//z//f////////////////8AAAAAAAABAAEAAQAB
AAIAAgADAAMABAAEAAQABAAEAAQABQAFAAUABQAGAAQABAAEAAQABgAGAAYABwAHAAcA
CAAIAAgACAAJAAkACwALAAsACwAJAAoACgAJAAsACgAJAAkACQAJAAkABwAHAAYABQAF
AAgACAAIAAYAAwADAAQABAADAAIAAgACAAAAAAABAAEAAgABAAEAAQAAAAAAAQABAAAA
AAAAAP//AQABAAIAAgAAAP///v/9//7//v/+//7//v/+//7//v/+//7//v/+//7/////
///////////////////////+//7///8AAAAA//////////8BAAEAAQACAAAAAAABAAEA
AQAAAP//////////AAAAAP/////+//3///////7//v/+//////////3//P/7//v//f/9
//3//f/9//3//f/9/////v8AAAAAAAAAAP7//v///wEAAQACAAIAAwADAAMABAAEAAQA
BAAEAAQABQAGAAYABgAKAAsADQANAA0ADQAPAA8ADQANAAwACwAIAAgABwAGAAYABQAE
AAEAAAAAAP///v/7//r/+v/5//r/+f/5//n/+P/4//j/+P/2//b/9v/2//f/9//2//X/
9f/2//b/9v/0//T/9P/0//T/9P/0//T/9v/0//T/9v/0//H/8f/x//P/9f/5//7/AwAN
ABYAIQAwAEUAYgB8AJUArgDHANsA6ADoANQAsACIAGcARAAcAPv/6//m/+X/5P/i/9//
3v/e/+X/6f/t//D/8f/v/+3/7//x/+//8f/y//D/8P/w//D/8P/y//L/8v/y//D/8P/w
//H/8f/x//H/8f/x//H/8f/x//H/8f/x//H/8//z//P/8//y//L/8v/y//L/8v/y//L/
9P/0//T/9P/y//P/8//y//L/8//z//P/8//z//P/8//z//P/8//z//P/8//0//T/8v/y
//H/8f/0//T/9P/0//T/9f/1//X/8//z//P/8//1//b/9//5//f/9//3//f/9//3//j/
+P/4//n/+f/5//v//P/8//3//f/+//7//v/+//7//v///////////wAAAAAAAAAAAAAA
AAAAAAABAAEAAQACAAIAAgACAAMAAwADAAMAAwADAAMABAAEAAMAAQAAAP//////////
///9//3//P/7//v//P/8//z/+v/5//n/+v/6//n/+P/4//j/+P/4//n/+f/4//f/9//3
//b/9v/3//f/9v/2//b/9f/1//X/9v/2//X/9f/1//X/9P/0//T/9P/0//T/9P/0//T/
9P/0//T/9P/1//X/9f/1//X/9f/1//X/9f/1//T/9P/1//b/9v/1//X/9f/1//P/9f/1
//T/9v/2//b/9v/2//b/9v/2//b/9v/2//b/9v/2//b/9v/0//T/9P/0//b/9v/2//b/
9P/0//T/9P/0//T/9P/0//T/9P/0//T/8v/y//L/8v/0//T/9P/0//T/9P/0//T/9P/0
//T/9P/0//T/9P/0//L/8v/y//T/+P/4//j/+v/6//z//v8AAAIABgAIAAYACAAOABAA
EAAUABoAHAAeACQALAAwADYAPABAAEQASABMAFAAVABaAF4AZgBwAHYAegCCAIgAjgCU
AJgAmACUAJAAigCCAHgAbgBeAE4AQgAuAAgA2P+8/7L/tP+6/8L/zv/Y/97/4v/m/+j/
6v/q/+j/6v/q/+r/6v/p/+j/5//m/+b/5v/m/+b/6P/o/+j/6P/m/+b/5v/m/+j/6P/o
/+j/5v/m/+b/5v/m/+b/5v/m/+b/5v/m/+b/5P/k/+T/5P/m/+b/5v/m/+T/5P/k/+T/
5v/m/+b/5v/m/+b/5v/m/+b/5v/m/+b/6P/o/+j/6P/o/+j/6P/o/+j/6P/o/+j/6v/q
/+r/6v/q/+r/6v/q/+v/7P/t/+7/7v/u/+7/7v/v//D/8f/y//P/9P/1//b/+P/4//j/
+P/5//r/+//8//3//v///wAAAgACAAIAAgAEAAQABAAEAAQABAAEAAQABgAGAAYABgAE
AAQABAAEAAQABAAEAAQAAgACAAIAAgAAAAAAAAAAAP7//v/+//7//f/8//v/+v/4//j/
+P/4//b/9v/2//b/9P/0//T/9P/0//T/9P/0//T/9P/0//T/9P/0//T/9P/0//T/9P/0
//T/9P/0//T/9P/0//T/9P/0//T/9P/0//b/9v/2//b/+P/4//j/+P/2//b/9v/2//b/
9v/2//b/9v/2//b/9v/2//b/9v/2//b/9v/2//b/9v/2//b/9v/2//b/9v/2//b/9v/2
//b/9v/2//b/9v/2//b/9v/2//T/9P/0//T/9v/2//b/9v/0//T/9P/0//L/8v/y//L/
9P/0//T/9P/y//L/8v/y//T/9P/0//T/8v/y//L/8v/y//L/8v/y//T/9P/0//T/8v/y
//L/8v/y//L/8v/y//T/9P/0//T/8//y//H/8P/y//L/8v/y//D/8P/w//D/8f/y//P/
9P/y//L/8v/y//L/8v/y//L/9P/0//T/9P/y//L/8v/y//L/8v/y//L/8v/y//L/8v/y
//L/8v/y//L/8v/y//L/8v/y//L/8v/w//D/8P/w//L/8v/y//L/8P/w//D/8P/x//L/
8//0//P/8v/x//D/8v/y//L/8v/w//D/8P/w//L/8v/y//L/9P/0//T/9P/z//X/9f/2
//j/+f/5//n/+v/6//r/+v/6//r/+//8//r/+v/8//3///////////8DAAMAAwADAAIA
AQAAAAAA///+//7//f/8//n/+P/4//f/9v/1//T/9P/z//L/8f/v/+//7v/u//D/8P/w
//D/8P/w/+//7//s/+v/6//s/+7/7v/u/+7/7v/u/+7/7v/u/+7/7v/u/+7/7v/s/+3/
7f/r/+n/6//x//j//f8DAAgAEQAgADEARgBgAHkAlACtAMEA0gDaANAAsACKAGcARgAi
AP//6//k/9//3P/a/9n/2v/Y/9v/4f/n/+j/6f/p/+n/6f/p/+n/6f/o/+j/6P/o/+j/
6P/q/+r/6v/q/+r/6v/q/+v/6//r/+v/6//r/+v/6//r/+v/6//r/+v/6//r/+v/6//s
/+z/7P/s/+z/7P/s/+z/7P/s/+z/7P/u/+//7//u/+z/7f/t/+3/7f/t/+3/7f/t/+3/
7f/t/+3/7f/u/+7/8P/w/+//7//u/+7/7v/u//D/8f/x//H/8f/x//H/8f/0//T/9P/1
//X/9f/1//X/8//z//T/9P/0//X/9f/1//P/9P/0//X/9//4//j/+P/2//b/9v/3//n/
+f/5//r/+P/4//j/+P/6//r/+v/7//3//f/+//7//P/8//3//f/9//3//f/9////AAAA
AP/////+//3//f/////////9//3//P/7//v//P/8//z/+v/7//v//P/8//v/+v/6//r/
+v/6//v/+//6//n/+f/5//j/+P/5//n/+P/4//j/9//3//f/+P/4//f/9//3//f/9v/2
//b/9v/4//j/+P/4//j/+P/4//j/9v/3//f/9//5//n/+f/5//n/+f/5//j/+P/5//r/
+v/5//n/+f/5//n/+f/5//r/+P/4//n/+f/7//r/+f/5//f/9//4//j/+f/5//j/9//5
//n/+P/4//j/+f/5//n/+f/4//f/9//3//f/9//3//f/9//3//f/9f/1//b/9//1//X/
9f/1//X/9f/1//T/9v/3//f/9//1//X/9f/1//X/9f/1//X/9f/1//X/9f/1//P/8//1
//b/9v/2//b/9v/4//j/+f/7//n/+v/6//v//f/9//7//v/+//7//v/+//3//v/+//7/
AgADAAUABQAFAAUABwAHAAcABwAGAAUAAgACAAEAAAD+//3//P/5//r/+v/5//j/9f/0
//T/8//0//P/8//z//L/8v/y//L/8P/w//D/8P/v/+//7v/t/+3/7v/u/+7/7v/u/+7/
7v/u/+7/7v/u//D/7v/w//L/8P/v/+//7//t/+3/8//2//v/AwAMABEAHgAvAEQAXAB3
AJAApQC5AMgAzgDCAKIAfABZADwAGAD3/+P/3v/d/9z/2P/X/9b/1v/Z/9//5f/o/+f/
5//n/+f/5//n/+f/6P/q/+j/6P/o/+j/5v/m/+b/5v/n/+j/6f/r/+n/6f/p/+n/6f/p
/+n/6f/n/+f/5//n/+f/5//n/+f/6v/q/+r/6v/o/+j/6P/o/+j/6P/o/+j/6P/p/+n/
6P/m/+f/5//n/+j/6f/q/+v/6f/p/+n/6f/n/+f/6P/o/+r/6v/p/+n/6v/q/+r/6v/q
/+v/6//r/+v/6//r/+v/6v/q/+r/6//r/+v/6//r/+v/6//s/+z/7P/t/+3/7f/t/+7/
7v/v/+//8P/w//D/8P/w//D/8f/x//H/8f/y//L/8v/y//L/8P/w//D/8f/x//H/8v/y
//L/8v/z//P/8//z//P/8//z//T/9P/z//P/8v/x//H/8f/x//H/7//v/+7/7f/t/+7/
7v/u/+z/6//r/+z/7P/p/+j/6P/o/+j/6P/p/+n/6v/p/+n/6f/o/+j/5//o/+b/5v/m
/+b/5v/m/+b/5v/k/+T/5P/k/+T/5P/k/+T/4v/i/+L/4v/k/+T/5P/k/+L/4v/i/+L/
4v/i/+L/4v/k/+T/5P/k/+L/4v/i/+L/5P/k/+T/5P/i/+L/4v/i/+T/5P/k/+T/5P/k
/+T/5P/k/+L/4P/g/+L/4v/k/+b/5P/k/+b/5v/m/+j/6v/s/+z/7v/w//L/9P/2//r/
/P/+/wQACAAMABIAFgAYABwAIAAkACQAJgAsADIAOABAAEQARABIAFAAVgBcAF4AXABa
AFIARgA+ADgALAAcAAwAAADw/9T/sP+Y/5D/lP+e/6b/sv+8/8T/yP/M/9L/1v/W/9j/
2P/Y/9j/2P/Y/9j/2P/a/9r/2v/a/9z/3P/c/9z/2v/a/9r/2v/a/9r/2v/a/9j/2P/Y
/9j/2v/a/9r/2v/b/9z/3f/e/9z/3P/c/9z/3P/c/9z/3P/b/9r/2f/Y/9j/2P/Y/9j/
2v/a/9r/2v/a/9r/2v/a/9r/2v/a/9r/2v/a/9r/2v/a/9r/2v/a/9r/2v/a/9r/2v/a
/9r/2v/a/9r/2v/a/9z/3P/c/9z/3P/c/9z/3P/d/97/3//g/+D/4P/g/+D/4f/i/+P/
5P/l/+b/5//o/+r/6v/q/+r/7P/s/+z/7P/s/+z/7P/s/+7/7v/u/+7/7v/u/+7/7v/s
/+z/7P/s/+z/7P/s/+z/6v/q/+r/6v/s/+z/7P/s/+r/6v/q/+r/6P/o/+j/6P/o/+j/
6P/o/+b/5v/m/+b/5P/k/+T/5P/k/+T/5P/k/+T/5P/k/+T/5v/m/+b/5v/m/+b/5v/m
/+b/5v/m/+b/6P/o/+j/6P/o/+j/6P/o/+b/5v/m/+b/5v/m/+b/5v/m/+b/5v/m/+j/
6P/o/+j/6P/o/+j/6P/o/+j/6P/o/+j/6P/o/+j/6v/q/+r/6v/q/+r/6v/q/+r/6v/q
/+r/7P/s/+z/7P/q/+r/6v/q/+z/7P/s/+z/7P/s/+z/7P/s/+z/7P/s/+z/7P/s/+z/
7P/s/+z/7P/u/+7/7v/u/+z/7P/s/+z/7v/u/+7/7v/w//D/8P/w/+7/7v/u/+7/8P/w
//D/8P/u/+7/7v/u/+7/7v/u/+7/7v/u/+7/7v/w//D/8P/w//D/8P/w//D/8P/w//D/
8P/w//D/8P/w//L/8v/y//L/8v/y//L/8v/y//L/8v/y//T/9P/0//T/8v/y//L/8v/0
//T/9P/0//L/8v/y//L/8v/y//L/8v/0//T/9P/0//T/9P/0//T/9v/2//b/9v/2//b/
9v/2//b/9v/2//b/9v/2//b/9v/2//b/9v/2//b/9v/2//b/9v/2//b/9v/0//T/9P/0
//b/9v/2//b/9v/2//b/9v/4//j/+P/4//j/+P/4//j/+P/4//j/+P/4//j/+P/4//r/
+v/6//r/+P/4//j/+P/6//r/+v/6//z//P/8//z/+v/6//r/+v/6//r/+v/6//z//P/8
//z/+v/6//r/+v/8//z//P/8//7//v/+////AQABAAIAAgAEAAUABgAIAAQAAgAAAP7/
AAABAAIAAgAFAAgACgANAA0ADQANAA8AEAARABIAEgAPAA4ADgANAAoACgAJAAgABgAG
AAcABwAGAAUABAAEAAMAAgABAAEAAQAAAAAAAAABAAIAAwAEAAQAAwADAAIAAQABAAIA
AgACAAIAAgACAAQABAAEAAQABAACAAIABAACAP7/+//7//3/+////wkAFgAdACMALgA9
AFQAbwCMAKYAxQDiAPcACQESAQQB4gC+AJwAdwBMACYAEwANAAoABQD+//z/+//6//z/
AQAJAAsACgAHAAUAAwADAAUACQAJAAoACgAJAAgABwAGAAcACAAJAAoADAAMAAwADQAM
AAsACgAJAAsACwALAAsACwALAAsACwANAA0ADQANAAwADAAMAAwADgAOAA4ADgAOAA4A
DgAOABAAEQARABAAEAARABEAEQARABEAEQARAA8ADwAPAA8AEQARABIAEgASABIAEQAR
ABQAFAAUABQAEgATABMAEwATABMAEwATABYAFgAWABcAFwAXABcAFwAVABUAFgAWABgA
GQAZABkAFwAYABgAGQAZABoAGgAaABoAGgAaABsAGQAZABkAGgAcABwAHAAcABoAGgAa
ABsAHQAdAB4AHgAcABwAHQAdAB0AHQAdAB0AHwAgACAAHwAhACAAHwAfACEAIQAhAB8A
IAAgACAAIQAgACAAIAAeABsAGwAcABwAHQAcABwAHAAeAB4AHwAfAB4AHQAdAB0AGwAa
ABoAGQAaABoAGgAZABsAGwAcABwAHQAdAB0AHQAeAB4AHgAeAB0AHAAbABoAGwAcAB0A
HgAeAB8AHwAfAB8AHwAfAB8AHwAfAB8AHgAeAB8AIAAgAB8AHwAfAB8AHwAfAB8AIAAe
AB4AHwAfAB8AHgAdAB0AHQAdAB4AHgAhACEAIAAfAB8AHwAeAB4AHAAdAB0AHQAfAB4A
HQAdAB0AHQAdAB0AGwAbABsAGwAZABkAGgAbABkAGQAZABkAGwAbABsAGgAYABkAGQAZ
ABoAGwAcAB0AGwAbABsAGwAbABsAGwAbABsAGwAbABsAGgAaABoAGgAaABwAHAAcABwA
GgAaABsAHQAdAB4AHgAfAB8AHwAgACAAIAAgACAAIAAhACIAIgAiACQAJQAnACcAJwAn
ACkAKQApACkAKAAnACYAJgAlACQAJAAjACIAHwAeAB4AHQAcABsAGgAaABkAGAAXABcA
FwAYABgAGAAYABYAFgAWABYAEwATABIAEQASABQAFQAWABQAFAAUABQAFAAUABQAFAAU
ABYAFgAUABQAEwATABMAEQATABkAHAAfACcAMAA7AEoAXQB0AI4AqwDCANsA8QAAAQgB
/ADcALQAkwB0AEwAJwATAAwACQAGAAQAAwACAAIABQAHAAsADgARABEAEQARABEAEwAT
ABIAEgASABIAEgASABIAEgASABIAEAAQABAAEQATABMAEwATABMAEwATABMAEwATABMA
EwAVABUAFQAVABQAFAAUABQAFgAWABYAFgAUABQAFAAUABIAEwATABIAFAAVABUAFQAV
ABUAFQAVABUAFQAVABUAFQAVABYAFgAWABYAFQAVABYAFgAWABYAFAAVABUAFQAWABcA
GAAZABgAGAAYABkAGQAZABkAGQAZABkAGgAaABoAGwAbABsAGwAcABwAHQAdAB4AHgAe
AB4AHgAeAB8AIQAhACEAIgAgACAAIAAgACAAIAAgACEAHwAfACAAIAAiACIAIwAjACMA
IwAjACMAIQAiACIAIQAhACAAHwAfAB8AHwAfAB0AHwAeAB0AHQAcABwAHAAaABkAGQAa
ABoAGQAYABgAGAAWABYAFwAXABgAFwAXABcAFgAWABcAFwAUABQAFAATABMAEwAUABQA
EwATABMAEwASABIAEgASABQAFAAUABQAFAAUABQAFAATABMAEgARABMAEwATABMAEwAT
ABMAEgASABMAFAAUABEAEQARABEAEQARABEAEgASABIAEwATABEAEAAPAA8AEQARABIA
EgASABEADwANAA4ADwAPABAADgAPAA8ADwARABAADwAPAA8ADwAPAA8ADQANAA0ADQAN
AA0ADgAPAA8ADwAPAA8ADgANAAwACgAMAA0ADQANAAsACwALAAsACwALAAsACwANAA0A
DQANAAsACwALAAsADgAOAAwADAAMAAwADAAMAA0ADwAPABAAEAARABEAEQASABIAFAAU
ABQAFAAVABYAFgAWABgAGQAbABsAHQAdAB8AHwAeAB0AGwAZABgAGAAXABYAGAAXABYA
EwAQABAADwAOAA0ADAAMAAsACQAHAAYABQAFAAYABwAIAAgACAAIAAgABQAFAAQAAwAF
AAYABgAGAAQABAAEAAQABAAEAAQABAAGAAYABAACAAIAAQD/////AQAFAAcACgAPABUA
HAApADYARQBaAHYAkwCqAL8A0wDkAO4A4gDCAJ4AewBcADYAEwD9//j/9f/y//D/7//w
/+7/7//z//n//v////3//f/////////9//7//v/8//z//P/8//7//v/+//7//v/+//7/
/////////////////////////f/9//3//f////////////7//v/+//7//v/+//7//v/+
//7//v/+//7///////7//v///////////////////////////////////wAAAAAAAAAA
/////wAAAAAAAAAAAAABAAEAAQABAAEAAQABAAIAAgACAAMAAwADAAMAAwADAAMABAAE
AAQABQAFAAUABQAGAAYABwAHAAgACAAIAAgACAAIAAkACQAJAAkACgAKAAoACgAKAAgA
CAAIAAkACgALAA0ADgAMAAwADQANAA0ADQANAA0ADQAOAA4ADQANAAwACwALAAsACwAL
AAkACQAIAAcABwAGAAYABgAEAAUABQAGAAYAAwACAAIAAgACAAIAAwADAAIAAQABAAEA
AAAAAAEAAQAAAAAAAAD///////8AAAAAAQABAAEAAQD+//7//v/+//7//v/+//7//v/+
//7//v/+/////////////////////////////v/+////AAAAAP//////////////////
AAAAAAAAAQABAAEAAAD//////////wAAAAD//////v/9///////+//7//v//////////
//7//f/9//3//f/9//3/+//7//v/+//7//v//P/9//v/+//7//v/+//7//v/+v/6//v/
+//7//n/+f/5//n/+//7//v/+//5//n/+f/5//n/+f/5//n/+v/6//r/+v/4//j/+P/4
//r/+v/6//r/+P/6//v/+v/4//j/+P/4//r/+v/7//3//f/+//7/////////AAAAAAAA
AAAAAAAAAQACAAIAAgACAAMABQAFAAUABQAHAAcABwAHAAYABQAEAAQAAwACAAIAAQAA
AP3//P/8//v/+v/5//j/+P/3//b/9f/1//X/9P/0//T/9P/y//L/8v/y//P/8//y//H/
7//w//D/8P/w//D/8P/w//L/8v/y//L/8P/w//D/8P/w/+//8f/x/+//8f/1//j/+/8D
AAoAEwAeAC8ARgBeAHkAkACnAL0AzgDYANAAsgCMAGkASgAmAAEA6//k/+H/4P/e/93/
3P/a/93/3//j/+j/6//r/+v/6f/n/+n/6//q/+r/6v/q/+r/6v/q/+r/6v/q/+r/6v/q
/+v/6f/p/+n/6f/p/+n/6f/p/+v/6//r/+v/6f/p/+n/6f/q/+r/6v/q/+r/6v/q/+r/
6v/q/+r/6v/q/+v/6//q/+r/6//r/+v/6//r/+v/6//r/+v/6//r/+v/6//s/+z/7P/s
/+v/6//s/+z/7P/s/+z/7f/t/+3/7f/t/+3/7f/u/+7/7v/v/+//7//v/+//7f/t/+7/
7v/w//H/8f/x//H/8v/y//P/8//0//T/9P/0//T/9P/1//X/9f/1//b/9v/2//b/9v/2
//b/9v/3//f/9//4//j/+P/4//n/+f/3//f/9//3//f/+P/4//f/9//2//X/9f/3//f/
9//1//f/9v/1//X/9f/0//P/8P/v/+//8P/w//H/8P/w//D/7v/u/+//7//w/+//7//v
/+7/7v/v/+//7P/s/+z/6//t/+3/7v/u/+v/6//r/+v/7P/s/+z/7P/q/+r/6v/q/+r/
6v/q/+r/7P/t/+3/7f/r/+v/6//r/+v/6//r/+r/6P/p/+r/6v/r/+v/6//r/+3/7f/t
/+7/7P/s/+3/7f/t/+z/6//r/+v/6//s/+z/7f/t/+z/6//t/+3/7P/s/+z/7f/t/+3/
7f/s/+v/6//r/+v/6//r/+n/6f/p/+n/6f/p/+r/6//p/+n/6f/p/+n/6f/p/+j/6P/p
/+n/6f/p/+n/6f/p/+n/6f/p/+n/6f/p/+n/6f/p/+n/6f/p/+j/6P/o/+j/6P/o/+j/
6P/o/+j/6P/o/+j/6P/n/+f/5//n/+f/5//m/+b/6P/o/+j/6P/o/+j/6v/q/+v/7f/r
/+z/7P/t/+3/7f/u/+7/7v/u/+7/7v/v//D/8P/w//L/8//1//X/9f/1//f/9//5//n/
+P/3//T/9P/z//L/8v/x//D/7f/s/+z/6//q/+n/6P/o/+f/5v/l/+X/5f/k/+T/5P/k
/+T/5P/k/+T/4//j/+L/4f/h/+L/4v/i/+L/4v/i/+L/4v/i/+L/4v/i/+T/4v/i/+L/
4f/f/9//4f/f/+H/5v/t//H/9v/9/wgAFwAoADwAVQBuAIcAnQCwAMAAxAC0AJAAawBM
AC4ACQDp/9j/0//Q/9D/z//O/87/z//P/9X/2v/d/9//3f/d/9v/2//d/97/3v/e/97/
3v/e/97/3v/e/97/3v/e/97/3//f/9//3//f/9//3//f/9//4f/h/+H/4f/f/9//3//f
/+D/4P/g/+D/4P/g/+D/4P/g/+D/4P/g/+L/4//j/+L/4P/h/+H/4f/j/+P/4//j/+H/
4f/h/+H/4f/h/+L/4v/i/+L/4f/h/+T/5P/k/+T/4v/j/+P/4//l/+X/5f/l/+T/5P/k
/+X/5//n/+f/5//n/+f/6P/o/+j/6f/p/+n/6f/q/+r/6//r/+z/7P/s/+z/7P/s/+3/
7f/t/+3/7v/u/+7/7v/u/+7/7v/u/+//7//v//D/8P/y//L/8//z//H/8f/x//H/8f/y
//L/8f/x//D/7//v//H/8f/x/+//8f/w/+//7//v/+7/7f/q/+v/6//s/+z/6//q/+r/
6v/o/+j/6f/p/+r/6f/p/+n/6P/o/+n/6f/o/+j/6P/n/+X/5f/m/+b/5f/l/+X/5f/k
/+T/5P/k/+b/5v/m/+b/5P/k/+T/5P/k/+X/5f/l/+X/5f/l/+X/5//n/+f/5v/k/+X/
5v/m/+X/5f/l/+X/5//n/+f/6P/m/+b/5//n/+n/6P/n/+f/5//n/+j/6P/p/+n/6P/n
/+f/5//m/+b/5v/n/+f/5//n/+b/5f/l/+X/5f/l/+X/5f/l/+X/5f/l/+X/5v/n/+X/
5f/l/+X/5f/l/+X/5P/k/+X/5f/l/+X/5f/l/+X/4//j/+P/4//j/+P/4//j/+P/4//j
/+P/4v/i/+L/4v/k/+T/5P/k/+L/4v/i/+L/4v/i/+H/4f/j/+P/4//j/+L/4v/i/+L/
5P/k/w==
         </WaveFormData>
      </LeadData>
   </Waveform>
</RestingECG>
