# Supplementary material for: Detection of Left Atrial Enlargement Using a Convolutional Neural Network-Enabled Electrocardiogram
Source: Front Cardiovasc Med. 2020 Dec 17;7:609976. doi: 10.3389/fcvm.2020.609976 (PMC7773668; doi:10.3389/fcvm.2020.609976)
Supplement: Supplementary file 4 [file Data_Sheet_4.ZIP › normal3/1802032337_1924_0000000T.XML]

<?xml version="1.0" encoding="Windows-1252"?>
<!DOCTYPE RestingECG SYSTEM "restecg.dtd">
<RestingECG>
   <PatientDemographics>
      <PatientID>1802032337</PatientID>
      <PatientAge>65</PatientAge>
      <AgeUnits>Years</AgeUnits>
      <Gender>Female</Gender>
      <PatientLastName>dengjiezhen</PatientLastName>
   </PatientDemographics>
   <TestDemographics>
      <DataType>Resting</DataType>
      <Site>1</Site>
      <AcquisitionDevice>MAC55</AcquisitionDevice>
      <Status>Unconfirmed</Status>
      <Priority>Normal</Priority>
      <AcquisitionTime>09:29:28</AcquisitionTime>
      <AcquisitionDate>08-21-2016</AcquisitionDate>
      <CartNumber>1</CartNumber>
      <AcquisitionSoftwareVersion>009C</AcquisitionSoftwareVersion>
      <XMLSourceVersion>MAC5000 v1.0</XMLSourceVersion>
   </TestDemographics>
   <RestingECGMeasurements>
      <VentricularRate>76</VentricularRate>
      <AtrialRate>76</AtrialRate>
      <PRInterval>164</PRInterval>
      <QRSDuration>74</QRSDuration>
      <QTInterval>394</QTInterval>
      <QTCorrected>443</QTCorrected>
      <PAxis>59</PAxis>
      <RAxis>4</RAxis>
      <TAxis>2</TAxis>
      <QRSCount>12</QRSCount>
      <QOnset>228</QOnset>
      <QOffset>265</QOffset>
      <POnset>146</POnset>
      <POffset>204</POffset>
      <TOffset>425</TOffset>
      <ECGSampleBase>500</ECGSampleBase>
      <ECGSampleExponent>0</ECGSampleExponent>
   </RestingECGMeasurements>
   <Diagnosis>
      <Modality>Resting</Modality>
         <StatementCount>2</StatementCount>
         <LabelText>12SL ��ϳ���</LabelText>
      <DiagnosisStatement>
         <StmtFlag>ENDSLINE</StmtFlag>
         <StmtText>�������</StmtText>
      </DiagnosisStatement>
      <DiagnosisStatement>
         <StmtFlag>ENDSLINE</StmtFlag>
         <StmtText>���� ECG</StmtText>
      </DiagnosisStatement>
   </Diagnosis>
   <Waveform>
      <WaveformType>Rhythm</WaveformType>
      <WaveformStartTime>0</WaveformStartTime>
      <NumberofLeads>8</NumberofLeads>
      <SampleType>CONTINUOUS_SAMPLES</SampleType>
      <SampleBase>500</SampleBase>
      <SampleExponent>0</SampleExponent>
      <HighPassFilter>16</HighPassFilter>
      <LowPassFilter>150</LowPassFilter>
      <ACFilter>NONE</ACFilter>
      <LeadData>
         <LeadByteCountTotal>10000</LeadByteCountTotal>
         <LeadTimeOffset>0</LeadTimeOffset>
         <LeadSampleCountTotal>5000</LeadSampleCountTotal>
         <LeadAmplitudeUnitsPerBit>4.88</LeadAmplitudeUnitsPerBit>
         <LeadAmplitudeUnits>��V</LeadAmplitudeUnits>
         <LeadHighLimit>2147483647</LeadHighLimit>
         <LeadLowLimit>268435456</LeadLowLimit>
         <LeadID>I</LeadID>
         <LeadOffsetFirstSample>0</LeadOffsetFirstSample>
         <FirstSampleBaseline>0</FirstSampleBaseline>
         <LeadSampleSize>2</LeadSampleSize>
         <LeadOff>FALSE</LeadOff>
         <BaselineSway>FALSE</BaselineSway>
         <ExcessiveACNoise>FALSE</ExcessiveACNoise>
         <MuscleNoise>FALSE</MuscleNoise>
         <LeadDataCRC32>3502762081</LeadDataCRC32>
         <WaveFormData>
+v/6//r/+v/8//z//P/8////AAABAAIABAAGAAgACgAMAAwADAAMAA8AEgAVABgAGwAc
AB0AHgAgACIAJAAmACYAJgAmACYAKgAsAC4AMAAwADAAMAAwAC0AKgAnACQAJAAkACQA
JAAgABwAGAAUABAADAAIAAQAAgACAAIAAgD8//j/9P/w//L/8v/y//L/8v/y//L/8v/w
/+7/7P/q/+r/6v/q/+r/6v/q/+r/6v/q/+r/6v/q/+r/6v/q/+r/7P/s/+z/7P/q/+r/
6v/q/+j/6P/o/+j/6P/o/+j/6P/l/+T/4//i/+X/6P/r/+7/7f/s/+v/6v/o/+j/6P/o
/+f/5v/l/+T/5//q/+3/8P/t/+r/5//k/+b/6P/q/+z/6f/o/+f/5v/n/+j/6f/q/+n/
6P/n/+b/5//o/+n/6v/q/+r/6v/q/+f/5v/l/+T/5//o/+n/6v/s/+z/7P/s/+n/6P/n
/+b/6f/q/+v/7P/p/+j/5//m/+j/6P/o/+X/4//m/+r/6P/o/+r/7P/s/+f/5//p/+n/
6f/q/+v/7f/s/+z/6//r/+7/7//u/+//6//u/+3/6//t/+//8v/3//f/9//1//f/+//6
//z/+//7//z//f/8//j/9v/1//D/8P/w/+//6v/q/+r/6f/m/+b/5//o/+n/6f/o/+j/
6v/o/+X/5f/l/+X/5f/l/+X/4//i/+H/4P/h/+T/5v/n/+f/5v/m/+f/5f/p/+n/1v/P
/+D/6f/p//L/AAAMACMAPwBnAJEAsQDLAOEA7QDvAOMAyACQAEoAEAD1//H/7f/m/+H/
2//b/9//3f/Z/9z/4P/i/+j/6f/s/+r/6P/o/+f/5f/o/+n/6f/l/+T/4//g/+P/5P/l
/+j/5v/m/+b/5v/n/+j/6f/t/+3/7P/s/+z/6P/m/+X/5P/m/+X/5f/o/+n/6v/r/+z/
7//x//H/9f/y//D/7v/t/+z/7v/q/+z/7//x//P/8//w//D/7//u/+z/8P/y//L/9v/4
//j/+v/7//b/+f/8//r/+f/5//j/+f/9////AAABAAQABwAJAAoACgAJAAgADgAVABcA
GQAZABkAEwAPABYAGwAdACAAIwAjACUAKQAnACYAJQAkACMAJQAoACgALAAtACwALAAr
ACoAJwAhACIAHwAbABoAFwASAAwACgAJAAcAAwAAAP//+//8//3/+f/0//T/9P/0//D/
7v/u//D/8P/w//P/9f/x/+3/7f/v//D/8v/y//D/8P/t/+v/6P/p/+j/6P/p/+j/5v/p
/+3/7//y/+//7f/s/+r/6f/p/+X/4v/k/+j/6P/q/+z/6v/o/+r/7P/s/+z/7P/s/+r/
6v/q/+z/7P/q/+f/5//l/+T/4v/g/+T/5//n/+z/7//w//D/8P/s/+z/7P/s/+z/6//q
/+r/6//r/+v/6//t/+r/7P/s/+7/7//v//H/8f/w/+3/7f/q/+v/6v/p/+n/6v/t/+z/
6f/o/+j/6f/q/+v/6//s/+z/7P/r/+v/5//s/+r/6v/q/+r/6v/n/+X/6P/v/+7/7f/w
//D/7v/p/+f/6v/r/+z/7v/t/+//8P/w/+//7//v/+//7v/v//D/9v/1//P/8f/v//P/
9//4//n/9f/3//z//P///////v/+/wAA/v/9//z//v/6//j/+P/0/+7/7f/s/+3/6v/p
/+n/7P/t/+7/7v/t/+7/7f/p/+r/6//s/+3/7P/r/+r/6P/k/+L/4f/i/+b/6f/q/+z/
6f/n/+T/4//l/+j/6//u/+//8//2//7/FAApADcASwBzAJ8AwQDZAOkA8QDvANgAqABm
ADAAFwD//+n/7P/z/+X/1//b/9//3//o//L/6v/m//H/8P/v/+z/6//p/+f/6v/r/+v/
7P/s/+z/6v/p/+j/5//o/+j/6P/o/+j/6//s/+3/8f/v/+7/7v/u/+v/6v/q/+r/7f/t
/+7/8v/y//L/8v/y//H/8f/v//H/8P/u/+z/6//w//T/8v/2//b/9f/0//H/8//2//j/
+v/4//r/+v/4//z//P/6//r//f/4//v//v8AAAEAAwAEAAEAAwADAAIAAwAGAAkACwAN
AA4ADgAOABAAFQAVABUAHAAhACAAIQAjACcAKAAqACsAKwAtADEAMgAyADIAMgAyADMA
NQA0ADcANwA1ADQANQA2ADUAMQAtACkAJAAiACEAHAAWABQAFgAVABIAEAAMAAcABwAH
AAMA/v/+//7//v/6//j/+P/2//b/9v/5//v/9//z//P/8f/y//T/9P/1//b/9P/z//T/
9//4//r/+f/2//L/8//w/+//7//p/+z/8P/z//f/+f/1//L/9P/2//T/9P/0//P/8P/x
//L/8v/y//L/8v/y//L/8v/0//L/8P/t/+3/7f/u/+7/7v/x//P/8v/2//X/9v/2//b/
8//y//H/8P/z//P/8//0//P/8//z//P/9P/y//X/9v/z//P/8v/z//P/8v/v/+//8v/1
//b/9//y//L/9P/y//D/8P/x//P/9v/3//f/+P/2//T/8f/v//D/8f/y//P/8//x//H/
8f/4//L/8f/0//T/9P/0//T/8//v/+z/7v/0//L/8P/y//L/8v/v/+//8//z//P/9P/0
//X/9f/0//b/9//4//n/+P/5//r/AAAAAP///v/9//v//f/8//v//P///wUABgAMAA0A
DQAOAAsABgACAP7/AAD8//r/+v/7//b/9v/2//X/8v/x//H/8//z//P/8v/w//L/8v/v
//H/8f/x//H/8f/x//H/8P/t/+z/7P/u/+3/7f/r/+r/7f/v//D/8//n/+z/7//w//f/
9//y/wQAGgAjADkAYwCNALEA0QDtAPsAAwH/AOYAsABuADQACwD5//P/8v/x/+3/5//n
/+P/5//2//r/9v/4//X/7P/s/+r/6v/p/+r/7v/w//H/8f/y//P/8v/v/+7/7f/u/+//
8P/x//L/8P/w//D/8//1//T/9P/0//D/8P/x//L/8P/v/+//8v/1//b/9//4//f/9//1
//f/9//2//X/9f/1//j/9f/4//n/+f/5//f/9P/0//P/8v/2//z/AAACAAIAAAD8//r/
///8/wEABgAHAAcACAAIAAYACQAKAAoABwAIAAkACQAQABIAEwAUABYAGwAbABsAIQAl
ACMAIwAmACkAKQAqAC8AMQA1ADsAOgA4ADYANAA0ADUANwA2ADkAOwA7ADwAPAA8ADoA
NQA0ADEALQAsACsAJgAgAB4AHAAZABQAEAAQAAsACwALAAoABgAHAAgABgAAAPz/+v/6
//r/+v/9//3/+f/1//X/+P/6//3//v/+//7/+//5//j/+f/4//j/+//6//j/+//+////
AQD9//r/+P/1//P/8//v/+z/7v/w/+7/7v/u//H/8P/z//b/8//y//H/8P/w//D/8P/y
//H/7v/q/+n/6f/q/+r/6v/s/+3/6//u/+z/7P/r/+r/6//s/+3/7v/t/+3/7f/u/+//
7//v/+//7v/q/+v/6v/s/+3/7f/v/+//7v/r/+v/6//t/+3/7f/o/+j/6v/o/+j/6P/p
/+v/6v/p/+f/5v/o/+r/6//t/+3/7f/t/+3/5//j/+L/5P/m/+j/6v/o/+X/4//m/+z/
7P/s//D/7//u/+r/6f/p/+n/6f/q/+7/8f/z//T/8P/v/+7/7f/p/+n/6f/u//P/9f/3
//n/9//5//j/9//3//n//v/+/wEAAQAAAAAA/v/8//v/+v/4//T/8v/y//P/7v/u/+7/
7//s/+v/6//q/+n/6P/m/+b/6P/o/+X/5//n/+f/5//l/+X/5f/k/+b/5v/n/+r/6f/p
/+f/5v/l/+X/5P/l/+n/5P/l/+T/4//p//b/BAAUACkARQBvAKEAxQDbAO0A+QD7AO8A
0ACYAFAAFAD1/+n/4//i/+P/4f/d/9//4f/l/+b/6P/q/+z/7f/s/+r/6P/o/+f/5f/o
/+n/6f/p/+r/6//q/+n/6P/n/+j/5f/k/+P/4v/m/+j/6v/v/+//7v/u/+7/7f/u//D/
8v/w/+3/6//s/+z/7P/s/+z/6//r/+n/6//s/+z/7P/t//H/9P/x//T/9P/z//L/7//v
//D/8P/w//L/9v/4//j/+v/6//j/+P/6//T/9v/4//f/9//4//j/+////wEAAgAFAAgA
CwANAA8ADgAMAAoACgAPAA8ADwAVABkAFwAXABwAIQAjACYAJwAnACkALQAuAC4ALgAu
ADEAMwA2ADYANgA1ADIAMAAvAC4AKwAlACYAJQAjACQAIQAaABIADgAOAA0ACgAIAAYA
AQABAAEA///6//r/+v/4//T/8v/y//T/9P/0//f/9//z/+//7//v//D/8v/y//T/9P/x
/+//7f/v/+//8P/w/+7/6//t/+7/7//x/+3/6//s/+z/7f/w/+3/6//u//D/7v/u/+7/
7f/q/+v/7P/s/+z/7P/s/+z/7P/s/+7/7//u/+z/7f/t/+z/6v/o/+v/7f/s//D/8P/w
/+//7v/q/+r/6v/q/+v/6//r/+z/7f/t/+3/7f/v/+7/8v/0//H/8f/w//H/8P/u/+r/
6f/r/+//8f/z/+z/6v/q/+b/6f/q/+z/7//x//H/8P/w//D/8v/y//L/8v/y//H/7f/q
/+z/8v/w/+7/8P/x//D/7P/r/+//7//v//D/9f/5//z//v/3//P/7//r/+z/7f/u//T/
9//3//f/9//4//v/+//7//X/9f/4//b//f///wAAAgACAAAA///+/wAA/P/6//r/9//y
//L/8v/z//D/7//v/+//7//v/+7/7P/u/+7/6//s/+3/7v/v/+z/6//q/+j/5//m/+b/
6P/r/+v/6f/o/+b/5//n/+n/7//q/+//9v/v/+3/+v8GABAAHwAzAFEAewClAMMA2QDh
AOUA6wDgALYAdAA2AA0A9//z//D/5f/d/9//6//v/+P/4P/q//L/6v/j/+r/7P/q/+r/
6f/o/+z/7v/v/+7/7v/u/+z/7v/u/+7/8P/y//L/8v/y//D/7v/s/+3/7//u/+7/7v/v
//D/8v/0//L/7//t/+7/8f/y//P/9P/z//P/8f/z//H/8P/v/+//9P/4//b/+v/4//f/
9v/z//P/9P/0//T/9v/6//z//P8AAAAA/v/+////+v/9/wAA///9//z/+v/5//v/+//6
/wAABgAMABEAEwASABAADgAQABUAFQAVABcAGwAZABkAHwAjACQAJgAnACcAKQAtACwA
LAAsACwALwAxADQANAAyADEALgAsACwALAAqACUAJQAjACAAIAAfABoAFAASAA8ADQAJ
AAYABgABAAEAAQD///r/+v/6//z/+P/2//b/9P/0//T/9//1//H/7f/t/+7/8P/z//T/
8f/w/+z/6f/s/+//8P/y//T/8v/v//H/7//v//D/6//u//L/9f/5//f/7//o/+b/6//q
/+v/7P/v/+7/8f/0//L/8v/y//L/7f/q/+f/5v/n/+b/5P/l/+z/8P/z//b/8//x/+z/
7P/v//D/8P/w/+z/7P/s/+z/8P/x//L/9P/0//P/8v/x/+7/6v/r/+r/7P/v//H/9f/0
//L/7v/t/+7/8f/y//P/8P/w//L/8P/w//D/8f/z/+//7f/q/+j/6//s/+z/7f/x//L/
8P/w//D/8P/u/+v/6f/s/+//7P/p/+r/7f/u/+z/7f/v/+//7//w/+//8f/y//L/8v/z
//T/9f/y//H/8P/0//f/9//3//f/+////wAAAQD9//3/AAD+/wAA///9//z//v/8//v/
+v/7//j/9//4//f/8v/y//L/7v/q/+j/5//p/+v/7f/u/+7/8P/w/+3/6//r/+v/6//r
/+v/6//q/+v/6v/q/+z/7f/t/+v/6v/r/+3/7v/x//P/5P/X/+b/8//1//j/CgAcAC8A
SwB1AJkAswDJAN0A7QDxAOkAwgCAADoABADt/+//8f/u/+X/4f/l/+n/5//r//T/8v/q
/+j/7f/w//D/7v/u/+3/6P/q/+r/6f/p/+r/6//q/+n/6P/n/+j/6//s/+3/7v/u/+7/
7v/x//H/8P/w//D/6//q/+r/6v/q/+n/6f/s/+//8P/x//L/8v/x/+7/7//t/+z/6//r
/+3/8P/t//D/7//v/+//7f/u//D/8f/y//L/9v/4//j//P/8//r/+v////r//f8AAAAA
//////7/AAADAAQABAACAAQABgAHAAsADAAMAAwAEAAVABUAFQAbAB8AHQAdAB8AIQAg
ACAAIwAjACUAKQAqACoAKgAqACwALwAzADQANAAzADAALgAtACwAKQAjACMAIQAeAB4A
HwAaABQAEgAPAAsABQAAAAEA/f/+/////f/4//j/+P/6//b/9P/0//L/8v/y//X/9P/v
/+r/6f/r/+7/8v/0//L/8v/v/+3/6//t/+3/7v/u/+z/6f/r/+3/7//y/+//7v/u/+3/
7f/v/+v/6P/q/+7/7P/s/+z/7P/q/+z/7v/r/+r/6f/o/+n/6v/r/+7/7v/s/+n/6f/r
/+z/7P/s/+v/6//o/+r/6//s/+z/7P/t/+7/7//w/+7/7f/s/+z/7v/v//D/8f/z//D/
8v/y//H/8f/w//H/8f/w/+3/7f/r/+3/7f/t/+v/7P/v/+7/7v/u/+//8f/z//P/8v/y
//L/8v/x//H/7//v/+//7//t/+v/6//r/+7/7v/x//H/8v/w//D/8P/v/+7/7v/u/+7/
7f/t//D/9P/s/+z/7v/w//L/9P/z/+//7P/u//L/8P/u//D/8f/w/+z/6//u/+//8P/y
//P/9f/2//b/9f/1//X/9f/z//P/8//4//n/+f/5//n/+v/9//3//f/7//3/AgACAAYA
BwAHAAgACwAKAAoACgAIAAIA/v/8//n/9P/0//T/9P/y//L/8//y//H/8P/u/+z/7v/u
/+v/7P/t/+7/7//v/+//7//u/+7/7v/v//L/8P/v/+z/6v/s/+3/7f/v/+//8v/z//D/
7//z//z/BgAUACkARQBlAI8AtQDRAOMA7wD/AAMB6ACqAGIAKAADAPf/8//q/+X/5f/r
//X/9f/x/+7/7v/u//L/9f/2//T/8v/y//H/8f/0//X/9f/y//L/8v/w//L/8v/y//T/
9v/2//b/9v/0//T/9P/3//X/9P/0//T/9P/0//X/9v/4//f/9//6//b/9P/y//D/8//1
//X/+f/2//T/8v/x//f//P/7/wAA/v/9//z/+f/7//z//P/8//7/AgAEAAQABQAEAAEA
AAABAPz///8CAAUABwAKAAwACwANAA0ADAAOABAAEgATABMAEgAQAA4AEwAZABoAGwAd
ACEAHwAfACUAKwAuADIAMQAvAC8AMQA0ADQANAA0ADUANwA6ADoAPAA9ADwAPAA6ADoA
OAAzADQAMQAtACwAKwAmACAAHgAfAB0AGQAWABMADQAMAAsACgAGAAcACAAHAAIA///+
//7//v/+/wEA///7//f/9//1//b/+P/4//r/+v/3//X/9//5//n/+v/4//b/8//1//j/
+f/7//f/9v/2//X/9f/5//X/8v/0//f/9v/3//j/9f/y//P/9P/0//T/9P/0//X/9v/3
//r/+f/2//L/8f/1//b/9v/2//X/9f/y//T/8v/y//H/8P/w//L/9P/2//b/9f/0//T/
9//3//f/9//3//T/9v/2//b/9//3//n/+f/4//X/9f/3//n/+f/5//T/9P/2//T/9P/0
//X/9//3//f/9v/2//b/9v/1//X/8//z//P/8//x/+//7//v//b/9v/2//b/9v/2//j/
9f/z//b/9v/y/+7/7v/x//L/8P/x//T/9f/2//j/+////wIABAD///3/+//5//X/9f/1
//r//v8BAAQABwAFAAcABgAFAAIAAwAHAAYACgALAAsADAAJAAYABAACAAIA/v/8//z/
/P/4//n/+v/7//j/9//3//X/8//x/+7/8v/2//j/9//0//P/8v/x//T/9f/2//b/8//w
/+7/7v/v/+//7f/s/+7/7//v//H/6//s/+//8v/z//f//P8IABwAMwBHAGUAlQDBAOEA
+wAJAQ8BBQHiAKYAZAAuABEA///z//L/8//r/+n/7//v/+3/9v/8//T/7P/v/+7/8f/w
//H/8f/x//T/9f/1//H/8P/v/+z/7//w//H/9P/y//D/7v/s/+3/7v/v//P/8v/w/+//
7v/v//L/9v/6//f/9f/0//b/9v/2//b/9v/3//f/9f/3//r/+v/6//v/+f/6//X/9v/4
//n/+v/5//f/9v/0//L/9//+/wMABgAGAAQAAAD+/wMA/v8BAAQABQAFAAYABgAEAAcA
CAAIAAsADgARABMAFgAWABUAFAAWABsAGwAbACEAJQAjACMAKQAtAC4AMAAzADMANQA5
ADwAPAA8ADwAOwA7ADwAOgA+AD8APgA+ADwAPAA6ADUANgAzAC8ALgAuACoAJQAkAB8A
GwAVABAAEQANAA4ADwAMAAYABQAEAAQAAAD+//7//P/8//z///8AAP3/+v/7//j/+P/5
//j/+//8//r/+f/5//v/+//8//r/+P/1//f/9v/1//X/7//y//b/+f/9//7/+f/1//b/
9v/0//T/9P/x/+7/7//w//H/8v/z//T/8v/y//L/9P/2//b/9f/3//b/9v/1//T/9v/3
//X/+P/4//j/9//2//L/8v/y//L/9v/3//j/+v/4//f/9v/1//b/9P/3//j/9f/1//T/
9f/2//b/9P/1//f/+f/5//n/9P/0//b/9P/0//T/9f/3//n/+f/4//j/9v/2//X/9f/3
//P/7P/u//D/8v/0//b/8//x//T/+P/2//T/9v/1//T/8P/v//T/9f/2//j/+f/7//z/
/P/6//n/+P/3//j/+f/6/wAAAAD///7//f/+/wEAAQABAAEAAwAIAAgACgAJAAcABgAG
AAQAAwACAAQAAAD+//7/+v/0//P/8v/x/+7/7f/t//D/8f/y//L/8v/0//T/8f/u/+3/
7P/r/+z/7f/u/+7/6v/o/+f/6P/q/+v/6v/q/+r/6//r/+3/7//u/+f/5v/v//v//v/8
//7/CwAnAEkAcQCRAKsA0QD1AP8A/QDyANIAlgBQABcA+//z/+z/4//n/+f/3f/Z/+X/
7P/q/+z/7P/l/+T/5v/m/+j/6f/q/+7/8P/x//D/8P/w/+7/7f/s/+v/7P/s/+z/7P/s
/+z/7P/s/+//7v/s/+v/6v/p/+r/7P/u//D/7//v//L/7//s/+n/5v/p/+v/6//v//L/
8v/y//P/8v/0//D/8v/1//X/9f/z//X/9v/2//b/8v/0//T/8v/1//b/9f/2//v/9v/5
//z//P/7//v/+v/7////AQACAAQABgAIAAkACwAKAAgABgAJAA8AEAARABcAGwAZABkA
HAAfAB8AIAAiACMAJgArACkAKAAnACYAKAArAC8AMAAvAC8ALQAsAC4ALgAsACcAKAAl
ACEAIAAdABgAEgAQABEAEQAPAA4ACwAFAAQAAwADAP7//v/+//z/+P/2//b/9P/0//T/
9//0/+//6v/p/+r/7P/v//D/8P/w/+3/6//r/+3/7f/u//D/7v/r/+3/7P/t/+//6//r
/+z/7P/t/+3/6f/m/+j/6//q/+v/7P/u/+7/8v/2/+//7P/p/+b/5v/m/+b/6P/r/+z/
7P/v/+//7v/s/+r/6v/p/+X/5v/q/+7/8f/0//H/8P/v/+7/7//v/+//8P/z//P/8//z
//L/7v/v/+7/8P/x//H/8//z//L/7//v/+3/7f/r/+n/6f/q/+3/7P/s/+z/7f/v/+//
7//u/+7/7v/u/+3/7f/n/+v/8f/u//D/8P/w//D/7v/r/+n/7P/u/+z/6v/s/+//8P/u
/+//8f/x//H/8v/x//H/8P/u//D/8f/y//P/8f/x//H/9v/0//P/8v/x//P/9//4//n/
9P/1//n/+P/7//v/+v/6//v/+v/6//r/+f/0//H/8P/z//D/8v/0//L/7v/s/+v/6f/p
/+n/6P/q/+z/7P/p/+j/5//m/+X/5v/n/+j/6P/n/+b/5v/o/+f/5//l/+T/5f/n/+j/
6//p/+z/5//m/+v/8//0//b/BAAZACsARwB7ALUA0wDbAOcA9wDxANIApABkACQAAQD3
//X/8P/t/+H/1f/Z/+H/4f/e/+L/6P/s/+//7v/t/+r/6f/n/+X/6P/p/+n/6v/q/+r/
6P/r/+z/7f/w/+3/7P/r/+r/6f/o/+f/6f/q/+r/6//s/+r/6v/r/+z/7v/t/+3/8P/v
/+7/7f/s/+3/7f/r/+3/7f/s/+v/6//v//L/7//y//P/8//z//H/8f/y//L/8v/y//b/
+P/4//f/9v/z//L/9f/w//P/9v/6//3/AQAEAAIABQAGAAYAAwACAAEA//8HAAoADAAO
AA8AEwASABEAFwAbABkAGQAcAB8AHwAgACMAIwAlACkAKgAqACoAKgAsAC8AMwA0ADIA
MQAuACwALQAuAC0AKQAqACcAIwAiAB8AGgAUABIAEAANAAgABAAEAP////////3/+P/4
//j/+v/2//T/9P/0//T/9P/3//j/9f/y//P/8P/w//H/8P/w//D/7f/r/+v/7f/t/+7/
7v/s/+n/6//t/+//8v/v/+//8P/w//H/9P/x/+//8v/w/+z/6v/o/+n/6P/r/+7/7P/s
/+z/7P/u/+7/7v/w/+7/7P/p/+n/6//s/+z/7P/u/+//7f/w/+7/7v/t/+z/7P/u//D/
8v/y//H/8P/w/+//7//v/+//8v/w//P/9P/z//P/8v/z//H/8P/t/+3/7P/t/+z/6//s
/+7/8v/y//H/8P/w//H/8P/v/+3/7P/t/+7/7v/v/+//7//v/+//8f/v/+//7//w//D/
8//z/+//7P/r/+r/6v/u//b/9P/0//T/9P/x/+3/6v/s//D/7v/s/+7/8//0//L/8//y
//H/8P/w/+//8f/y//L/8f/x//H/8f/y//P/9P/6//n/+f/5//n/+v/9//3//f/5//v/
AAAAAAMAAwACAAIAAwACAAIAAgACAP7//P/8//v/9v/2//b/9f/y//H/8f/v/+//7//u
//D/8v/y/+//7v/t/+z/6//t/+3/7f/s/+v/6v/q/+z/7//v/+3/7P/q/+n/5//n/+3/
6v/t/+z/6//v//L/+v8GABkANwBZAH0AowDFAN0A7wD/AAMB7gDIAJAARgAPAPv/9f/s
/+v/7//r/+n/7f/t//D/8P/q/+T/5//m/+n/6v/t/+//7P/u/+7/7f/t/+7/7//u/+v/
6v/p/+r/6v/q/+r/6v/p/+j/5//p/+v/7P/u//D/7v/u/+//8P/w/+//7//y//D/8P/w
//D/8//z//H/8//1//T/8//z//H/8v/t/+7/8f/z//X/9f/2//j/+f/6//b/+P/4//b/
+v/6//j/+P/5//T/9//6//z//f///wAAAgAFAAYABgAFAAYABwAHAAsADAAMAAwAEAAV
ABUAFQAYABsAGAAXAB4AIwAlACgAKQApACsALwAvAC4ALQAsADAAMwA3ADgANwA3ADUA
NAA3ADgANwAzAC8AKwAmACQAIwAeABgAFgAWABUAEgAQAA4ACQAJAAkABAD+//3//P/+
//r/+P/4//b/9v/2//n/+//3//P/8//y//L/8//y//L/8v/v/+3/7v/x//L/9P/y//D/
7f/v//H/8//2//P/8f/w/+7/7f/x/+//7v/y//T/8v/y//L/8v/w//L/9P/w/+7/7P/q
/+z/7v/w//T/8//w/+z/6//w//L/8//0//T/8//v//D/8v/0//X/9v/2//b/9v/2//X/
8//x//D/8//1//f/+f/3//L/8v/w//H/8//0//f/9//2//P/8//0//f/+P/5//X/9P/1
//L/8P/w//H/8//1//X/9P/0//T/9P/z//P/9P/1//b/9//3//X/9f/1//L/9v/7//z/
+P/2//T/8v/1//P/8v/2//n/9v/z//T/9v/2//P/8//2//f/+P/6//n/+//8//z/+//7
//v/+//3//f/9//8/////////////v8BAAEAAQABAAUADAAOAA4ADQALAAoADAAKAAkA
CAAIAAQAAgACAAMA/v/+//7////8//v/+//4//f/9v/0//D/8P/u/+n/6//t/+//8f/y
//P/9P/0//L/8P/v//D/8//z//H/8P/v/+//7v/v//P/7P/n/+z/9f/7//r/AgAQAB0A
NQBZAIEAqwDRAPEA/wABAQEB7AC6AHgAPAANAPH/6f/m/+X/4//n/+//7//r/+z/6P/k
/+T/4//o/+r/6P/o/+f/5v/q/+z/7f/r/+r/6f/m/+f/6P/p/+z/6//q/+n/6P/q/+r/
6v/t/+//7v/u/+7/6//q/+r/6v/r/+v/7P/w/+7/7v/u/+7/7v/t/+r/6//u/+7/7v/v
//D/8v/u//D/8v/z//T/8//y//L/8f/w//L/9v/4//j/+v/6//j/+P/8//j//P8AAAEA
AQACAAIAAAABAAAA/v8AAAIABAAFAAsADAAMAAwADAARABEAEQAYAB0AHAAdAB8AIwAk
ACYAJwAnACkALQAwADIANAA2ADMAMwA0ADIANAA1ADQANAA3ADgANwAzADAALQApACgA
JQAgABoAGAAXABUAEQAOAAsABQAEAAMAAgD+////AAAAAPz/+v/6//n/+P/3//n/9//x
/+v/6f/t//D/9P/2//P/8v/u/+v/7P/v//D/8v/x/+7/6v/r/+z/7f/v/+v/7v/w//H/
8//0/+//6//s/+7/7P/s/+z/7P/q/+z/7v/q/+r/6v/q/+j/6P/o/+r/7P/s/+v/7f/x
//L/8v/y/+7/6//l/+T/5v/o/+n/6v/o/+j/6P/o/+r/6//s/+7/8P/x//L/8//y/+7/
7//u/+z/7f/t/+//8v/y//D/8f/w//H/8P/v/+z/7P/u/+z/6v/q/+v/7f/u/+//7//w
//L/8v/x//H/8P/v/+7/7f/r/+n/6f/p/+3/7v/y//P/8f/u/+3/7P/u/+7/7//w/+7/
6//p/+r/7P/w//b/+v/4//j/9v/0//L/9P/2//T/9f/2//f/+P/8/wAAAgADAAMAAwAE
AAQABQAGAAcACgAJAAcABQADAAEAAQAAAP7/9v/y//L/8v/y//L/8P/w//D/8P/t/+z/
6//q/w==
         </WaveFormData>
      </LeadData>
      <LeadData>
         <LeadByteCountTotal>10000</LeadByteCountTotal>
         <LeadTimeOffset>0</LeadTimeOffset>
         <LeadSampleCountTotal>5000</LeadSampleCountTotal>
         <LeadAmplitudeUnitsPerBit>4.88</LeadAmplitudeUnitsPerBit>
         <LeadAmplitudeUnits>��V</LeadAmplitudeUnits>
         <LeadHighLimit>2147483647</LeadHighLimit>
         <LeadLowLimit>268435456</LeadLowLimit>
         <LeadID>II</LeadID>
         <LeadOffsetFirstSample>0</LeadOffsetFirstSample>
         <FirstSampleBaseline>0</FirstSampleBaseline>
         <LeadSampleSize>2</LeadSampleSize>
         <LeadOff>FALSE</LeadOff>
         <BaselineSway>FALSE</BaselineSway>
         <ExcessiveACNoise>FALSE</ExcessiveACNoise>
         <MuscleNoise>FALSE</MuscleNoise>
         <LeadDataCRC32>517743865</LeadDataCRC32>
         <WaveFormData>
9P/0//T/9P/1//b/9//4//n/+v/7//z/AAACAAQABgADAAIAAQAAAAIABAAGAAgACgAM
AA4AEAARABIAEwAUABEAEAAPAA4AEAASABQAFgATABIAEQAQAA8ADgANAAwADwAQABEA
EgAQAA4ADAAKAAgACAAIAAgABAACAAAA/v/+//7//v/+//7//v/+//7//P/6//j/9v/4
//j/+P/4//f/9v/1//T/9P/0//T/9P/0//T/9P/0//H/8P/v/+7/8v/0//b/+P/2//b/
9v/2//X/9P/z//L/9P/0//T/9P/y//D/7v/s//D/8v/0//b/9v/2//b/9v/0//T/9P/0
//T/9P/0//T/9P/0//T/9P/2//b/9v/2//j/+P/4//j/9v/2//b/9v/4//j/+P/4//f/
9v/1//T/9//4//n/+v/5//j/9//2//T/9P/0//T/9P/0//T/9P/0//T/9P/0//T/9P/0
//T/8v/y//L/8v/0//T/9P/0//X/9v/3//j/9P/y//H/8P/x//P/+P/8//z/+//6//v/
/P/8//z//v///wAAAQABAAEA///9////AgACAAMACQALAAsAEAASABQAEAAPAAwACQAJ
AAkACQAJAAkACAAFAAUABAABAP3//f/9//r/9f/1//X/9P/1//P/8//x/+//7f/t/+3/
7f/u/+7/7//w/+7/7v/u/+7/7f/t/+3/7f/v//D/8P/w/+v/6//r/+v/6//p/+//9f/6
//7//f8BAAoADwAVAB0AJgAyAEMATABRAGIAdQB4AGQASQA1ACcAGwASAA4ADgAPAAkA
BwALABIAEgAKAAAA9//2//f/9//y//L/8f/x//H/8P/v/+7/7f/u/+7/7//v/+//7//w
//D/7v/u/+z/7v/w/+7/8f/y//D/7//v/+//7v/u/+7/7v/u/+7/7v/t/+7/8P/x//D/
8//0//b/+f/4//b/8v/x//P/9P/0//T/8//z//P/8//y//X/8//z//P/9P/2//j/+v/7
//z//f/8//z//P8AAPz/+v/7//n//P/+////AAAEAAcACwANAAsACQAIAAUABwAKAAsA
DgASABIAEwAUABMAFAAWABcAGwAbABsAHgAdAB0AHQAeAB8AHwAfAB4AIAAjACAAHwAe
AB8AHAAbABoAGgAaABkAFgAUABEAEAARABEAEQARAA4ACgAIAAYABQAEAAMAAgACAAIA
AQABAAAAAAD///7////+//7//v/+//7///////3//P/7//v//P/8//3////+//v/+v/5
//v//f///wIAAAD///3/+//6//f/9//6//n/+P/7//7/+v/6//v//f/9//3//f/9//3/
/v8AAAIAAAD///z/+v/6//r/+v/8//v/+//6//r//f/8//3/AQAAAP7//f/+//3/+f/4
//j/+//8//z//P/4//j/+P/4//r/+f/5//v/+f/5//n/+f/3//b/9v/0//j/+v/+/wEA
///5//f/9v/5//r/+v/5//b/9v/3//f/8//y//T/9P/0//T/9v/2//X/9P/1//b/9v/3
//f/+P/4//f/+P/7//3//v8AAAIAAwAEAAMAAwADAAEA/f///wIAAgAEAAsADAANABQA
FgAYABQAEgAOAAwACwAJAAkACQAJAAkABwAIAAgABQABAAMAAwD9//f/9f/z//T/9f/2
//f/9f/z//P/8//w/+//7v/s/+//8P/x//L/7//u/+z/6//t/+3/7f/u/+//8P/u/+//
7v/t/+7/6//t//H/9v/4//3/BQAKABMAHQAfACIAMABBAFAAWwBqAHcAggB6AF8APwAt
AB0AFAAOAAoACQALAA0ABwAEAAYACAAIAAsA+v/l/+v/9P/x/+//7v/t/+3/7f/t/+3/
7v/u/+//7//r/+v/7P/s/+r/6v/o/+r/7f/s//D/8v/v/+3/7P/r/+3/7v/v//D/8v/y
//L/8f/w//D/7//s/+7/7v/v//H/8f/w/+3/7f/x//L/8v/y//H/8f/x//H/8//3//b/
9//0//T/9f/2//f/9//3//f/9f/0//P/9v/2//j//f////z//P/7//r/+v/7//3//f8A
AAEAAwADAAQABgAGAAgADAAMAA0ADgAQABIAFQAXABkAGQAZABwAGwAZABcAFgAYABkA
GgAaABsAHwAdAB0AGwAdABsAGwAZABgAFwAVABEAEAAOAA4ADgANAAwACwAMAAoACgAK
AAQAAgAAAP7/AAAAAP/////8//z/+//6//z//P/9//7/+//6//r/+f/4//j/+P/5//z/
/P/9/////v/7//r/+f/5//n/+f/6//z//f/9//3/+v/3//f/+v/5//j/+//+//v/+v/6
//v/+//7//v/+//5//j/+P/4//n/+f/3//b/9//4//n//P/9//3//P/8//7//P/8////
/f/8//z//v/8//n/+f/6//z//v///wAA+//6//n/+P/4//f/9//5//v/+//7//v//f/8
//z/+v/8//z//v////z/9//2//b/+v/8//3//f/7//r/+v/5//f/9//6//j/9v/4//n/
+f/3//j/9v/2//j/+P/4//j/+f/6//r/+v/6//r/+f/5//z//v////////8BAAIAAgD/
/wAAAAAAAAQABQAGAAUAAwAFAAgACAAHAA0ADQANABIAFAAWABIAEwAQAA8ADwANAA0A
DQANAAoABwAHAAYABgADAAYABwADAP3/+//5//n/+f/5//n/+f/3//f/9//2//X/9P/y
//T/9P/0//T/9P/0//P/8//0//X/9v/4//X/9P/w/+//7//v//H/7//t//f/AAD+/wMA
DQAQABcAIQAjACgAOgBPAFgAXwBwAIMAggBwAFcAPwAtAB0AEAAIAAYACwAPAAkA///8
/wIABgAGAPv/8v/1//f/8P/w/+//7//v/+//7//v/+//7P/s/+3/7f/s/+3/7//w//D/
8P/u//D/8P/u//H/8v/w/+//7//v/+7/7v/u/+7/7v/u/+7/7f/w//L/8//y//L/8P/v
/+//7//u/+v/6//t/+7/7v/u//D/8f/y//P/8f/z//D/7//v//D/8v/0//X/9f/1//X/
9P/0//T/+P/4//j/+//7//v//P/8//z//P/9//////8BAAMABgAHAAQABAACAAIABQAG
AAgACgAJAAoADAANABAAEQASABYAFgAVABQAFAAXABcAFwAWABgAGwAYABcAFQAXABUA
FQATABIAEQAPAA8ADgAMAAwACQAHAAUAAwAGAAQABAAEAAEAAAD///7//v/+//3//f/7
//r/+P/2//f/9v/2//b/9//4//r/+//3//b/9f/1//f/9v/2//f/+f/3//f/9//5//n/
+f/6//j/+f/5//n/9v/z//P/9v/0//L/9P/2//L/8v/z//X/9f/1//X/9f/1//b/+P/6
//j/9//0//L/9P/0//T/9v/3//f/9v/2//j/9v/2//n/+//6//r//P/8//n/+f/6//j/
+P/3//b/9v/2//b/9v/4//f/9//5//n/+f/5//n/+//6//r/+P/4//j/+v/7//n/9f/1
//b/9f/2//b/9f/1//b/+P/5//b/9f/3//T/9v/4//z/+v/6//r/+v/4//b/8//w//H/
8v/y//P/9//6//z//f/7//3//v/+//7/AAABAAIAAQABAAEA///9////AgACAAQACwAM
AA0AEQASABMADgAPAAwACwALAAkACQAJAAkACAAFAAUABAADAP//AQABAP7/+f/4//f/
9//3//f/9//0//H/8P/v//D/8f/y//L/8P/w//D/8P/t/+z/6v/p/+v/7f/v//L/8P/w
/+3/7f/u/+//8v/x//P/8//y//T//f8HABAAFwAfACcALgA6AEcAUABdAGwAeQB6AGoA
TwA1ACEAEwAIAAIABgALAAsABwADAAAA/v8AAP7/9//y//X/9//2//H/7//u/+3/6//r
/+v/6//s/+z/7f/t/+n/6f/q/+r/6P/o/+b/6P/q/+j/6//s/+r/6f/p/+n/7f/u/+//
8P/v/+7/7f/r/+v/7P/s/+r/7P/s/+3/7//s/+r/5v/l/+r/7P/t/+7/7f/t/+3/7f/w
//P/8f/x//H/8v/0//b/8//x/+//7f/v//D/8f/2//P/8v/0//P/9P/2//f/+P/5//n/
+v/5//v//f8AAAEAAwAGAAcACgAKAAoACwAMAA0ADgAQABEAEgARABAAEgAUABUAFgAY
ABcAFwAXABYAFgAZABYAFQAVABcAFQAVABMAEgARAA8ADQAMAAoACgAKAAkACAAHAAcA
BAADAAIAAQAAAP///v/8//z/+//7//j/+P/3//b/9//2//b/9v/2//b/9//3//b/9v/2
//f/9//2//b/9//2//P/8v/x//P/9f/3//r/+P/3//X/8//z//H/8v/2//T/8v/0//b/
8v/y//P/9f/1//X/9f/1//L/8v/z//T/9//3//X/9P/y//L/8v/0//f/9//2//b/+P/2
//b/+f/3//b/9v/4//j/9f/1//b/9//4//j/+P/2//b/9v/2//f/9//4//v/+f/3//X/
8//2//b/9//2//T/9P/2//f/9//z//P/9P/3//j/+P/3//L/9P/2//b/9v/2//j/+P/3
//b/9P/0//P/8//2//j/+f/5//v//f/+//7//P/+////AAD////////9//z///8DAAQA
AwAJAAkACQAMAA4AEAAMAAsACAAHAAcACgALAAwADQALAAcABgAEAAIA//8CAAMA///5
//f/9f/0//X/9v/3//T/8f/w/+//8f/x//H/8P/u/+7/7v/u/+7/7v/t/+3/7P/r/+r/
6v/s/+7/7f/v//H/8f/z//H/7f/v//T/+v/7//3/BAANABcAHwAgACgAPQBMAFEAYgBv
AHIAbgBVADkALwAlABIADgAWABEAAwADAAkACgAGAAYABAADAAIA/f/3//D/7v/t/+3/
7f/t/+3/7f/t/+z/7P/t/+3/7f/t/+7/7v/u/+7/7P/u/+v/6P/q/+r/7P/r/+v/6//s
/+z/7P/s/+z/7P/s/+v/6//s/+z/6v/s/+z/7f/v/+//7v/r/+v/7f/u/+7/7v/x//H/
8f/x//D/8//x//H/8P/w//H/8v/2//f/+P/5//b/9P/y//T/8v/y//X/9f/2//j/+f/6
//r/+//9//3///8BAAQABQAEAAYABgAIAAoACgALAAwADQAOABAAEQAUABUAFgAaAB0A
HQAdAB4AHgAdABwAGgAbAB8AHQAdABwAHQAaABkAGQAYABcAFQATABIAEAAQAA8ADQAL
AAkACwAIAAcABgABAAAA///+////AAAAAAEA/f/8//r/+P/5//j/+P/4//n/+v/8//3/
+//6//n/+f/7//r/+v/7//n/9//3//f/9f/1//X/9v/5//v//P/9//7/+//7//7/+v/2
//b/9v/0//T/9f/3//f/9//3//f/+P/4//n/+v/5//n/9//2//j/+P/4//r//f/9//z/
/P/5//b/9f/3//j/+P/5//z//P/5//n/+v/7//z//P/8//v//P/9//7/+//5//j/+f/7
//v/+//7//v/+v/6//j/+v/6//z//f/9//n/+f/6//r/+v/5//f/+P/4//n/+f/5//j/
9//2//X/9P/2//j/+f/6//j/+P/3//f/+v/8//3//f8AAAMABQAGAAQABAADAAIABQAH
AAkACQAHAAkADAAMAAwAEQAQAA8AFQAYABsAGAAUABAADgANAA4ADwAQABEADgALAAsA
CgAGAAEAAgABAAAA+//6//n/9v/1//T/8//y//H/8v/z//X/9f/1//T/8v/w/+7/7P/v
//D/8P/x//H/8f/x//L/9P/0//H/8f/v/+//8f/v//X/9//2//7/CwARABYAIQAlACUA
MABAAEkAVABrAIIAiQCAAGoASwAxACEAEwAQABYAFgARABEAFQAPAAgACgAKAAQA///2
//H/8//y//D/7//v/+//8P/x//L/8//w//D/8f/x/+7/7f/t/+z/7v/u/+z/7v/w/+7/
8f/y//L/8f/x//H/8f/w/+//7v/v//D/8f/x//P/9P/0//L/8//y//L/8//z//L/7//v
//H/8v/y//L/8//z//P/8//0//f/9f/1//L/8v/z//T/+P/5//r/+//4//j/+P/8//r/
+v/9//3//f/+//7//v8AAAEAAwADAAUABwAKAAsACgAMAAwADgAPAA4ADgAOABAAEgAV
ABcAGQAZABkAHAAbABsAGwAcAB0AHQAdABwAHAAfABwAGwAdAB8AHQAdAB0AHAAbABkA
FQAUABIAEgAQAA0ACgAHAAoACAAIAAgABQAEAAMAAgAEAAQAAwADAAIAAgABAAAA/P/6
//n/+P/6//r/+//7//z//P/8//3//f/8//z//f////3//f/9//r/+f/4//j/+f/7//z/
/f/+//v/+//+//v/+P/5//r/+P/4//n/+//5//n/+f/5//r/+v/7//z///////3//P/5
//j/9//4//r/+//7//z/+//4//f/+f/6//r/+//+//z/+f/5//r/+//8//z//P/7//z/
/f/+//3/+//6//v/+f/5//n/+f/7//r/+v/4//j/+P/6//v//f/5//n/+v/7//z//P/7
//r/+v/7//v/+//7//7//P/5//r/+v/5//v/+v/6//r/+P/4//j/+f/4//n/+v/7//v/
/f/7//r/+P/5//r/+//8//3//v/7//r/+P/2//j/+P/3//f/+//+/wAAAQAAAAEAAQAA
AAEABAAGAAgABwAHAAcABQABAAMABgAGAAgADwAQABEAEwAUABUAEAARABAAEQATABAA
DwAOAA0ADwANAA4ADgALAAcACQAJAAUA///9//v/+v/7//z//f/6//f/9v/1//f/9//3
//b/9P/0//T/9P/y//L/8f/x//P/8//z//T/9P/0//H/8f/z//P/9f/z//X/9//+//z/
/f8LABYAFwAZACkAOgBAAEcAVgBjAHIAgQCEAHQAWQA7ACkAHQASAA4AEAANAAsAEwAZ
ABIACgAKAAYA+f/y//P/8//y//L/8f/x//H/8//z//P/8//y//L/8//z/+//7//w//D/
8v/y//D/8v/y//D/8//0//L/8f/x//H/9P/0//T/9P/y//L/8v/x//H/8v/y//D/9f/2
//j/+//5//b/8f/v//L/9P/1//b/+f/5//n/+f/5//v/+P/3//b/9v/3//j/9//3//f/
9//5//r/+/8AAPz//P////////8AAAAAAAACAAMABQAFAAUABQAGAAUABgAIAAgACgAM
AAwADQAOABAAEgAVABcAFwAXABcAGgAaABkAGAAYABsAGwAbABoAGwAfAB0AHQAcAB0A
GgAZABgAGAAYABcAFQAUABIAEgATABMAEwATAA8ACgAHAAQAAwACAAEAAAABAAIAAgAD
AAIAAgABAAAA/f/8//z//P/6//r/+//7//r/+v/6//v//f/8//z//f/7//n/+f/5//r/
+//8//7//f/9//z/+//8//n/+f/8//z/+v/8//7/+f/4//j/+f/3//f/9//3//j/+P/5
//r//f/9//v/+v/6//r/+v/8//z/+//5//j/+//6//v////9//z//P/+//3/+f/4//j/
+v/8//3//v/8//z//P/8//z/+//7//3////////////8//r/+f/2//j/+P/6//v//f/5
//n/+v/9//7//v/9//v/+v/6//n/9f/1//j/9v/1//j/+v/7//n/+v/5//j/9//2//f/
+P/4//j/9v/2//X/9f/6//z//f/9//3///8AAAAAAAACAAMABAAGAAcACAAHAAMAAwAE
AAIABAALAAwADQAUABYAGAAUABAADAAKAAkADAANAA4ADwANAAkACAAGAAUAAQADAAMA
/v/5//j/9//3//f/9//3//j/9//4//n/9v/1//T/8v/0//T/9P/0//b/9v/1//X/9P/z
//L/8v/w//D/7f/t/+v/6//t/+v/7//x//j/BAAJAAkADgAVAB0AJQAsADYARQBQAFkA
agB9AHwAagBRADUAIwAVAAwACAAIAAcABwAJAAcAAgAAAAIABAABAPT/7//x/+7/7v/t
/+3/7f/v/+//7//v/+z/7P/t/+3/6//r/+z/7P/s/+z/6v/s/+z/6v/t/+7/7P/r/+v/
6//u/+7/7v/u//H/8v/z//P/8f/w/+7/6v/u/+7/7//x//H/8P/t/+3/7v/u/+3/7P/w
//H/8v/z//L/9f/z//P/8v/y//P/9P/1//X/9f/1//T/9P/0//j/9v/2//n/+f/5//r/
+v/6//7///8BAAEAAQABAAIAAQACAAQABAAGAAgACAAJAAoADQAOABAAEQATABMAEwAW
ABkAGQAZABoAGQAXABUAEgATABcAFQAVABMAFQATABMAEgASABIAEQAPAA4ADAAMAAwA
CwAKAAkACQAGAAUABAADAAIAAQAAAP///v/8//v/+//8//z//P/5//j/+P/4//j/+P/5
//n/+P/4//j/+f/5//j/+P/5//r/+f/6//v/+P/3//b/9v/4//n/+f/5//j/9f/1//j/
9P/y//T/9v/1//b/+P/7//f/9//3//f/+P/4//n/+v/7//v/+f/4//X/9P/z//T/+P/5
//n/+v/4//b/9v/5//n/+P/4//r/+P/1//X/9v/5//r/+v/6//b/9v/2//b/9v/1//X/
9//5//n/+f/5//f/9v/2//T/9v/2//j/+f/7//f/9//4//b/9v/1//P/9P/2//n/+//9
//v/8v/0//T/9P/0//f/+P/4//j/9//2//T/8//0//b/9//3//j/+//9//7//v8AAAEA
AgAFAAUABQADAAAAAQADAAIAAQAHAAcABwANABAAEwAQAA4ACgAIAAcACQAJAAkACQAG
AAMAAwACAAIA//8CAAMA/v/5//j/9//0//P/8v/x//D/7//w//H/7v/t/+z/6v/t/+7/
7//w//D/8P/v/+//7f/t/+3/7v/s/+z/6f/p/+v/6//t/+v/6f/v/+7/8v/9/wEABgAJ
AA0AFQAeACYAMwA+AEcAVABnAHQAcgBfAEcAMQAhABIACgAMAAkAAQABAAMABAACAAgA
DAALAAIA9f/r//D/7v/t/+3/7f/q/+n/6P/n/+j/6P/p/+n/6f/p/+r/6v/s/+z/6v/s
/+r/6P/r/+z/6v/p/+n/6f/o/+j/6P/o/+r/7P/u/+//7f/s/+r/5v/q/+r/6//t/+//
7v/r/+v/7f/u/+7/7v/x//H/8f/x//H/8//w/+//7v/u/+//8P/z//P/8//z//D/8P/w
//T/8//0//j/+f/5//r/+v/6//v/+//8//v//f///wIAAwABAAIAAQACAAYABgAHAAgA
CQAKAAwADQAQABEAEgAWABYAFQAUABQAFwAXABcAFgAWABkAFgAVABUAFwAVABUAEQAQ
AA8ADQALAAoACAAIAAkACQAJAAkACAAEAAIAAAD9//z/+//6//r/+v/5//n/+v/6//n/
+P/1//T/9P/0//X/9v/4//n/9//2//X/9f/3//b/9v/3//j/9//4//n/9v/1//T/9P/2
//f/9//3//X/8f/w//L/8f/w//P/9v/1//b/+P/7//j/9//2//X/8//y//L/8v/0//X/
9P/0//b/9v/2//j/+//7//r/+v/5//b/9f/3//n/+P/4//r/+P/1//X/9v/5//r/+v/6
//r/+v/6//r/+P/3//f/+f/5//n/+f/5//b/9P/z//D/8v/0//j/+//5//X/9f/2//b/
9v/1//P/9f/2//j/+f/1//P/+P/y//T/9P/0//T/9//4//j/+P/3//b/9P/z//f/+v/8
//3/+//9//7//v/8//7///8AAAMAAwADAAEAAQADAAYABgAHAA0ADQANABAAEgAUABAA
EQAOAA0ADQALAAsACwALAAoABwAHAAYABQABAAMAAwD9//f/9f/z//L/8//0//X/9f/z
//P/8//x//H/8f/w//D/8P/w//D/8P/w/+//7//t/+3/7f/u/+z/7P/p/+n/6v/r/+7/
7f/r//H/+P/6//v/BQAMABEAFwAfACAAKAA9AFYAYQBoAHUAegBuAFUAPQArABsAEgAW
ABwADQABAAUABwAEAAoADgAGAP3/9P/r/+3/8P/s/+v/6//r/+3/7f/t/+3/6//q/+r/
6f/p/+n/6v/q/+z/7P/q/+z/7P/q/+3/7v/u/+3/7f/t/+3/7P/r/+r/7P/s/+z/6//r
/+z/7P/q/+r/6v/r/+3/7v/u/+z/7f/t/+7/7v/u//H/8f/x//H/8v/1//P/8//x//D/
8P/w//P/8//z//P/9P/0//T/+P/2//b/+f/5//b/9v/1//T/+f/7//7///8AAAEAAwAD
AAIABAAEAAYACQAKAAwADgANAAwADAALAA4ADwAQABQAFgAXABgAGgAdAB0AHQAcABkA
GwAXABUAEwAVABMAEwATABIAEQAPAA4ADgANAA4ACwAJAAcABQAHAAQAAwACAP///v/9
//z//v/+//3//f/7//r/+P/2//b/9v/3//j/9v/2//f/9//3//j/+f/7//j/9v/1//X/
9f/z//P/8//1//X/9f/2//j/+f/5//n/9v/z//P/9v/0//L/9P/2//T/9P/1//f/9f/1
//X/9f/2//b/9//4//n/+f/3//b/9P/0//T/9v/5//n/+P/4//f/9P/z//X/9//2//b/
+P/2//P/8//0//f/+P/4//j/9//4//n/+v/5//f/9v/3//j/+f/6//v/+P/2//X/8v/z
//T/9//5//n/9f/1//b/9v/2//X/8//1//b/+P/5//b/9f/3//T/8v/0//X/9f/3//b/
9v/2//P/8v/x//H/7v/3//7/+v/4//b/9P/2//b/9f/0//X/9v/2//f/+P/4//f/9f/4
//v//f/+//v//P/8//z/AAABAAIAAQD//wEABAAEAAQACQAIAAcADQAQABMAEAAPAAwA
CwALAAsACwALAAsACAAFAAUABAADAP//AQABAAEA/f/9//3/+f/3//X/8//z//H/8f/x
//P/8//z//L/8f/w/+//7v/v//D/8P/x/+7/7f/s/+z/7f/u/+z/7f/t/+3/7//t/+v/
6//u//L/+f8JABQAFwAdACEAJgAyAD0ASABVAGYAdQCCAHoAXwBBAC0AGQAIAAYACAAL
AAsACQAFAAIABAACAPj/9//2/+//8f/y/+7/7f/t/+3/6//r/+v/6//q/+r/6//r/+j/
5//n/+b/5//o/+f/6v/q/+j/6//s/+7/7f/t/+3/7P/s/+z/7P/s/+z/7P/r/+3/7v/u
/+z/8P/w//H/8//1//T/8f/x//L/8v/x//D/8P/v/+7/7f/w//P/8f/x//D/8P/x//L/
9f/1//X/9f/x//D/7//y//D/8P/z//P/9v/4//n/+v/7//v//P/7//3///8CAAMABAAG
AAYACAAJAAgACAAIAAsADAAOAA8AEQARABEAFAATABMAEwAUABUAFQAVABQAFAAXABQA
EwAUABcAFgAXABMAEgARAA8ACwAKAAgACAAKAAkACAAHAAcABAADAAIAAQAAAP///v/9
//z/+v/5//r/+v/5//j/+f/4//j/+P/3//b/9v/1//b/9v/2//f/9f/0//T/9f/2//X/
9v/3//f/9//3//j/9//3//b/9f/1//P/9P/4//X/8v/z//T/9P/0//X/9//3//f/9//3
//b/9v/3//j/9//3//X/9P/0//T/9P/2//X/9f/0//T/9v/0//T/9//3//b/9v/4//n/
9//4//r/+f/4//b/9P/y//L/8v/y//P/8//0//f/9v/1//T/8//2//b/9//2//T/8v/y
//H/8//x//P/9v/5//r/+v/5//b/9P/z//H/8v/z//f/9v/y//T/9f/1//H/9v/2//b/
9P/0//T/9P/2//b/9f/0//b/9v/1//X/+P/6//v/+//6//v/+//6//v//v8AAAIAAQD/
//3/+f/4//v///8AAP//BQAFAAUACAAKAAwACAAHAAQAAwADAAUABQAFAAUABgADAAMA
AgD+//n/+v/5//n/9f/1//X/9f/1//X/9f/y/+//7v/t/+3/7f/t/+z/6v/q/+r/6v/t
/+7/7v/v/+//7//v//D/7//u/+r/6f/r/+v/7f/r/+n/4//o//L/+f///wwAGQAbABMA
GAAoADUAQgBPAF4AbQB2AHAAVQAzAB0AFQAKAAQACgAHAAEAAQAFAAIA/v8EAAYA/f/y
/+v/6f/u/+7/7f/t/+3/6//r/+v/6//q/+r/6//r/+v/6//s/+z/6//q/+f/6P/q/+j/
6//s/+3/7f/u/+//7//u/+3/7P/t/+7/7//v/+3/7v/u/+z/7P/s/+3/7//t/+z/6f/p
/+z/7v/v//D/8f/x//H/8f/w//P/8f/x//L/8v/z//T/8//z//P/8//y//L/8v/2//T/
9P/3//f/9//4//j/+P/8//3///////7///8BAAEAAQACAAEAAgAFAAYACAAKAA0ADgAQ
ABEAEQAPAA0ADgASABMAFAAWABUAFQAVABQAEgAVABIAEQASABUAFAAVABIAEAAOAAsA
CwAKAAgACAAIAAcABgAFAAUAAgABAAAA/f/8//v/+v/4//j/9//3//n/+v/6//r/9//2
//b/9v/0//T/9f/1//T/9P/0//X/8//y//L/8//z//H/8f/x//P/8//z//T/9P/1//X/
9f/2//P/8//2//T/8v/0//b/8//y//L/8//z//P/8//z//D/8P/x//L/9P/1//T/9P/2
//b/9v/4//X/8//w/+7/8f/w//H/9f/1//T/9P/2//f/9f/2//j/+P/4//f/9v/y//L/
8v/y//T/9f/3//v/+v/5//j/9//1//T/9P/y//D/8P/y//P/8//v/+//8P/z//T/9P/z
//D/8P/x//H/8P/x//X/9P/0//b/9//3//T/8v/x//D/8f/y//P/9f/2//f/+P/5//v/
/f/7//r/+P/7//7//v/9//3//v/+/////v8DAAYABQAFAAYABQAJAAwADgAQAAwACQAH
AAUABwAIAAkACAAFAAQAAwACAP7//P/6//f/9P/0//T/9P/0//T/8//y//H/8P/w//D/
8P/w/w==
         </WaveFormData>
      </LeadData>
      <LeadData>
         <LeadByteCountTotal>10000</LeadByteCountTotal>
         <LeadTimeOffset>0</LeadTimeOffset>
         <LeadSampleCountTotal>5000</LeadSampleCountTotal>
         <LeadAmplitudeUnitsPerBit>4.88</LeadAmplitudeUnitsPerBit>
         <LeadAmplitudeUnits>��V</LeadAmplitudeUnits>
         <LeadHighLimit>2147483647</LeadHighLimit>
         <LeadLowLimit>268435456</LeadLowLimit>
         <LeadID>V1</LeadID>
         <LeadOffsetFirstSample>0</LeadOffsetFirstSample>
         <FirstSampleBaseline>0</FirstSampleBaseline>
         <LeadSampleSize>2</LeadSampleSize>
         <LeadOff>FALSE</LeadOff>
         <BaselineSway>FALSE</BaselineSway>
         <ExcessiveACNoise>FALSE</ExcessiveACNoise>
         <MuscleNoise>FALSE</MuscleNoise>
         <LeadDataCRC32>3223379468</LeadDataCRC32>
         <WaveFormData>
+v/6//r/+v/8//z//P/8//v/+v/5//j/+P/4//j/+P/4//j/+P/4//b/9P/y//D/7f/s
/+v/6v/s/+z/7P/s/+z/7P/s/+z/6//q/+n/6P/n/+b/5f/k/+X/5v/n/+j/6f/q/+v/
7P/v//D/8f/y//P/9P/1//b/+f/6//v//P/+//7//v/+/wAAAAAAAAAA/f/8//v/+v/7
//z//f/+//z//P/8//z//P/8//z//P/9//7///8AAAAAAAAAAAAA/v/+//7//v/+//7/
/v/+//z//P/8//z///8AAAEAAgADAAQABQAGAAUABAADAAIAAQAAAP///v8AAAAAAAAA
AAEAAgADAAQAAQAAAP///v8AAAAAAAAAAP7//v/+//7//v/+//7//v/8//z//P/8////
AAABAAIAAgACAAIAAgACAAIAAgACAAQABAAEAAQAAQAAAP///v/+//7//v/+//7//v/+
//7//v/+//7//v/+//7//v/+//7//v8BAAEAAQD///7//v/+////AAACAAQABQAFAAUA
BQAFAAMABQAFAAUABgAHAAcABgAFAAUABQAFAAQABAAAAAAA/P/4//n/+P/3//X/9P/z
//L/8v/w/+//7v/u//L/9v/5//3/+//8//3//v8AAAAAAAABAP///////wAA/v/8//z/
/f/9//3//f/9//7///8AAAEAAwADAAMAAwADAAMAAwAEAAQABAAEAAMAAwADAAYADAAM
AAgABAAHAAwAEQAPAAsABgD7/+X/0//P/8z/xP+5/7H/tf/D/83/x//D/8H/vf+6/77/
wf/J/9L/2v/f/+X/7f/3//z/+//7//7/AAACAAIAAAAAAAAAAgACAAIAAwADAAMAAwAD
AAMABQAGAAcACAAHAAYABQAEAAUABgAHAAkACwALAAsACwAJAAgABgAFAAYABwAIAAkA
BwAHAAcABwAHAAYABQAEAAYABwAIAAgABQAGAAUABAAGAAYABgAGAAUABgAHAAgABwAG
AAUABAADAAMAAwADAAQABQAFAAYABgAEAAMAAwACAAIAAQAAAP7//f/9//z/+v/4//f/
9v/4//r/+//8//r/+f/3//b/+P/2//T/9P/z//P/8//z//H/8P/v/+7/7f/s/+v/6f/q
/+z/7v/v//L/9P/2//n//P/9//7/AAAAAAAAAQAAAAIABAAEAAQABwAHAAgACAAHAAcA
BwAIAAYABAAEAAQABgAGAAYABQAHAAcACAAIAAgACAAIAAgACAAIAAgABgAGAAgACAAI
AAYABgAGAAYABgAHAAgACQAMAAwADAAMAAsACwALAAsADQANAAwADAAKAAkACAAHAAkA
CQAJAAkABwAHAAcABwAIAAoACwALAAoACgAJAAYABwAIAAoACwAJAAkACQAJAAkABwAH
AAcABwAIAAgACQALAAoACQAJAAcACAAIAAgACQAIAAgACAAKAAoACgAKAAkACQAJAAkA
CQALAAsACgAJAAkACgAKAAoACwAMAA0ADwAOAA0ADAALAAoACwALAAsACQAGAAYABgAH
AAkADAAPABEAEQARABEAEQAPABEAEQARABEAEQAQAA4ADgAPABAAEQASABIAEAAQAAsA
BgAEAAIAAQD///7//f/+//7//v/9//r/+v/7//7/AgAFAAUABgAHAAgACAAIAAgACQAJ
AAkABwAIAAgABgAIAAkACQAJAAkACQAJAAkABwAHAAkACQAKAAsADAANAAsADAAMAAwA
DQANAAwADQAMAAwACAAKABIAFQAUABcAGwAXABIADQD9/+n/2//U/8z/v/+1/7P/vf/H
/8f/xf/F/8X/wP++/8P/x//M/9b/4f/r//P/9//6////AQAEAAYACAAIAAcABgAFAAYA
BQAGAAgACQALAAsACwALAAsACgAJAAgACQAKAAsADAALAAoACQAJAAsACwALAAsACgAK
AAkACQAHAAcABwAHAAgACQAKAAsACQAIAAcABgAIAAkACgAKAAcACAAHAAYABAAEAAQA
BAADAAQABQAGAAYABgAGAAYABwAHAAcABwAGAAUAAwACAAQAAgABAAEAAwAEAAQABAAG
AAUABQAEAAIAAAD///7/+//6//j/9v/4//f/9f/0//b/9P/y//L/8f/x//H/8f/z//L/
8f/w/+//7v/t/+v/7P/u//D/8f/z//T/9f/3//f/9//3//j/+//8//7//v/+/wAAAAAA
AAMAAwAEAAQABAAFAAYACAAHAAQAAwACAAQABAAEAAMABAAFAAcACAAHAAYABQAEAAIA
AgACAAAAAAACAAIAAgAEAAYACAAKAAcABQADAAEAAgACAAIAAgAEAAUABgAHAAcABwAG
AAYABQAFAAUABQAFAAUABQAFAAcABwAHAAcABQAGAAYABQAFAAYABgAEAAYABgAHAAcA
BQAFAAUABQADAAEAAQABAAIABAAFAAcABwAGAAUABQAHAAgACAAIAAYABAADAAIAAwAE
AAUABgAGAAUABAADAAMABQAFAAQAAwADAAQABAAFAAUABQAFAAcABwAHAAcABAAEAAYA
BgABAAcACQACAAIAAgACAAIABwAHAAcABQAEAAQABAAFAAYACAAKAAsACQAJAAkACQAJ
AAsACwALAAwADQANAAwACgAJAAgABwAHAAgABwAIAAQAAAD///7/+//5//j/9//4//j/
+P/3//X/9P/0//b/+////wAAAgABAAIAAgACAAQABQAFAAUAAgACAAEA/v/+////////
/wAAAQACAAMAAwADAAUABQAFAAUABQAFAAMABAAEAAQAAgABAP////8CAAQABgAIAAgA
DQASABUAFQAVABAABQDz/9//1//Q/8T/s/+j/6f/t/+9/73/wf/B/7f/sv+2/73/xf/O
/9T/3f/j/+f/6//0//v//f/+/wAAAgACAAIAAgACAAQAAgACAAMAAwAHAAcABwAHAAgA
CAAIAAgABwAGAAUABAAGAAYABgAHAAcABwAHAAcABgAGAAUABQAHAAcABwAHAAkACQAJ
AAkACwAKAAkACAAGAAcACAAIAAUABgAFAAQABQAGAAcACAAEAAQABAAEAAIAAgACAAIA
BQAFAAUABQADAAMAAgACAAIAAAD/////AgACAAEAAAD+//3//f/8//3//P/8//z/+//6
//j/9v/3//f/9v/2//X/8v/v/+7/7f/t/+3/7f/w//D/8P/w/+7/7P/q/+f/6P/q/+z/
7f/x//L/8//1//X/9f/1//b/+f/6//z//P/6//z//P/8//v/+//8//z/+v/7//z//v//
//7///8AAAQABAAEAAMAAQABAAIAAgACAAIAAgACAAQABAAEAAIA//8AAP///v/+//7/
/v/+/wAAAQACAAMAAgACAAIAAgAEAAUABgAHAAUABQAEAAQABQAFAAUABQAHAAcABwAH
AAkACQAJAAkACAAIAAcABQAHAAgACAAGAAcACAAKAAsACQAJAAkACQAHAAUABQAFAAYA
CAAJAAsACQAIAAcABwAIAAoACwAMAAgABgAFAAQABwAIAAkACgALAAsACwALAAkACwAL
AAoABwAHAAgACAAJAAkACQAJAAkACQAJAAkABAAGAAwACgAKAAoACgAMAAsACgAHAAgA
CAAIAAkADAAOABAAEQARABEAEQARAA0ADwAPAA8AEAARABEAEAAPAA8ADwAPAA4ADgAM
AAwABgACAAEAAAD///3//P/7//z//P/8//v//P/8//3/AAACAAUABQAGAAUABgAGAAYA
BwAJAAoACwAKAAoACQAGAAYABwAHAAcABQAFAAUABQAHAAkADQAPAA4ADQAMAAsACwAM
AAwADAAKAAkABwAHAAgACAAKAAwAEAAVABoAHQAdABkAFAAFAO//3//X/9D/wv+z/6//
t//D/8f/x//J/8f/wf/A/8L/xf/J/9L/3v/l/+n/8f/3//z///8DAAQABgAIAAgACgAK
AAoADAAIAAgACQAJAAkACQAJAAkADQAOAA8AEAAPAA4ADQAMAAoACgAKAAsACwALAAsA
CwAOAA4ADQANAA0ADQANAA0ACwALAAsACwAMAAwADAAMAAkACQAJAAgACQAMAA0ADgAM
AAwADAAMAAgACAAIAAgABgAGAAYABgAJAAkACQAJAAoACwALAAwACwAIAAYABQAEAAQA
AwACAAMAAwAEAAQAAwACAAIAAgAAAAAA///+//7//f/7//r//P/6//j/+P/3//f/9//3
//X/9P/z//L/8P/w//D/7//x//L/8//z//f/+P/5//v//v///wAAAgADAAQABgAGAAUA
BgAFAAQABwAHAAgACAAIAAkACgAMAAoACAAIAAgACgAKAAoACQALAAsADAAMAAoACgAK
AAoADAAMAAwACgAKAAwADAAMAAwADAAMAAwACwALAAsACwAKAAoACgAKAA0ADQANAA0A
CwALAAoACgAMAA0ADgAPAAwACwAKAAkACwALAAsACwANAA4ADgANAA0ADgAOAAwACgAK
AAsACwANAA0ADQANAA0ACwALAAsACQAKAAoACwALAAoACQAJAAsADAAMAAwACgAIAAcA
BgAHAAgACQAKAAkACQAJAAkACQALAAsACgALAAsADAAMAAkACAAIAAgACAAIAAsACwAL
AAkABwAGAAUABQAGAAgACgALAAsACwALAAsACQALAAsACwAOABEAEwAUABIAEQAQAA8A
DAAMAAoACgAGAAIAAQAAAP///f/8//v/+v/6//r/+f/4//j/+f/8/wAAAwADAAQABQAG
AAYABgAGAAcABwAHAAcACAAIAAYABAAFAAUABQAHAAcABwAHAAUABQAHAAcABwAHAAcA
BwAHAAgACAAIAAoACQAHAAcACAAKAAQAAgAKAA8ADgATABsAGQASAAcA9f/f/9X/0P/G
/73/uf+3/8H/y//N/8v/y//F/8T/wv/B/8X/zv/W/9//5//r/+3/9P/7////AgAEAAYA
BgAEAAQABAAGAAQABAAFAAUABQAFAAUABQAEAAQABAAEAAUABgAHAAgACQAKAAsADQAL
AAsACwALAA4ADgANAA0ACgAJAAgABwAHAAcABwAHAAkACAAHAAYABAAFAAYABgAFAAgA
CQAKAAkACAAHAAYABgAGAAYABgAIAAgACAAIAAkACQAJAAkACwALAAoACgAKAAgABwAH
AAQAAgD///z//v/9//3//P/9//z//P/8//7//v/9//z/+v/5//f/9v/4//b/9P/0//H/
8f/x//H/8P/u/+z/6v/s/+7/8P/x//P/9P/1//X/9//4//n/+//6//v//P/+////AAAC
AAIABAAGAAYABgAGAAUABQAEAAQABQAGAAgACgAIAAgACAAKAAoACgAJAAkACQAKAAoA
CwAMAA0ADgAMAAwADAAKAAcACAAHAAYACQAKAAsADAAJAAkACQAJAAsADAANAA4ADAAL
AAoACQALAAsACgAKAAsACwALAAsACwALAAsACwALAAsACwALAAoACgAJAAcACgAMAA0A
DAAMAAwADQANAAsACwALAAsACQAHAAcABwAHAAgACAAJAAsACgAJAAkABwAIAAgACAAJ
AAgACAAIAAgACAAIAAgACAAHAAYABQAHAAkACQAIAAkACQAKAAoACQAJAAkACQAHAAgA
CAAIAAgACAAJAAkACQAHAAcACAAJAAsACwAMAA0ADQAPAA8ADwAPAA0ADwAPAA8ADwAP
AA4ADAALAAsACwALAAoACgAIAAgABgACAAEAAAD///3//P/7//r/+v/6//n/+P/4//n/
/P/9/////v/+/wIABAAFAAYABAAFAAUABQAFAAYABgAEAAQABQAFAAUABAADAAIAAQAC
AAMABgAHAAcABwAHAAcABwAIAAgACAAGAAUAAwADAAYACgAOAAwACgAPABYAFwAVABEA
CAD5/+X/2f/X/9D/wv+1/63/sf+//8f/yf/H/7//uf+2/7r/xf/L/9L/2v/h/+X/7f/1
//j/+f/7//7/AAACAAIABAAEAAQABgACAAIAAwADAAcABwAHAAcACgAKAAoACgAJAAgA
BwAGAAcACAAJAAsADQANAA0ADQAMAAwACwALAAsACwALAAsADQANAA0ADQANAAwACwAK
AAgACQAKAAoACAAKAAoACgAKAAoACgAKAAgACAAIAAgACAAIAAgACAAHAAcABwAHAAkA
CQAIAAgACAAGAAUABQAGAAYABQAEAAUABQAGAAYAAgAAAP///v/8//z/+//6//v/+//6
//r/+v/4//b/9v/1//X/9f/1//P/8v/x//D/8P/w//D/7//x//L/8//z//P/9P/1//f/
+f/7//3/AAABAAIABAAEAAQABgAGAAYABgAFAAUABAAGAAcACAAKAAoACAAIAAgADAAM
AAwACwALAAsADAAMAAsACgAJAAgACgAKAAoACAAIAAoACgAKAAoACgAKAAoACwALAAsA
CwAMAAwADAAMAAsACwALAAsACwALAAoACgALAAsACwALAA0ADQANAA0ACwALAAsACwAN
AA4ADgANAA0ADgAOAAwACgAKAAsACwAMAA0ADgAPAA0ACwALAAsACwAMAAwADQALAAoA
CQAJAAsADAAMAAwADQAMAAwADAAMAAwADAAMAAwACwAKAAkACQALAAsACgAJAAkACgAK
AAoACwAMAA0ADAALAAoACQAKAAoADAAMAAkACQAJAAkACAAIAAgABwAJAAsADAAMAA4A
DQALAAoACgAMAAwACwAKAAkACAAJAAkACQAHAAkACgALAA0ADQAOAA8ADwAPAA8ADwAP
AAsADQANAA0ADgAPAA8ADgAPAA8ADwAPAA0ADAAJAAgABgACAAEAAAABAP///v/9//n/
+P/3//X/9v/2//f/+v/8//////8AAAQABgAHAAgABgAFAAMAAQABAAIAAgAAAAIAAwAD
AAMAAQABAAEAAQABAAEAAwADAAQABQAGAAcABgAGAAUABAAEAAMAAQABAAIABgAIAAQA
BgANABAAEwATABEACgADAO//3f/V/8z/wv+3/6f/p/+3/8P/w//B/7//t/+0/7b/vf/D
/8j/0v/d/+P/5//r//L/+f/9//3//v////7//v/+//7/AAAAAAAAAQABAAUABQAFAAUA
BQAEAAMAAgAEAAQABAAEAAYABgAGAAcABgAFAAQAAwAGAAYABQAFAAUABQAFAAUABQAF
AAUABQAHAAYABQAEAAMAAwADAAIAAAACAAIAAgACAAIAAgACAAEAAgADAAQABAAEAAQA
BAADAAMAAwADAAMAAwACAAIAAgAAAP////8AAAAA///+//////8AAAAA/v/8//v/+v/7
//z//P/8//r/+f/3//b/9//2//X/9v/0//P/8v/x/+//7v/t/+z/7P/s/+z/6//t/+7/
7//v//H/8v/z//X/9P/1//b/+P/5//r//P/8//7/AAAAAAAAAQABAAIAAgAEAAUABgAI
AAcABAADAAIABgAGAAYABQAFAAUABgAGAAgACAAIAAgACAAIAAgABgAEAAYABgAGAAQA
BAAEAAQABQAFAAUABQAEAAQABAAEAAgACQAKAAsACQAJAAgACAAJAAkACQAJAAsACwAL
AAsACgAJAAgABwAJAAoACgAJAAgACAAHAAQABQAGAAgACQAHAAcABwAHAAgABwAIAAkA
BwAIAAgACQAJAAgABwAHAAcACAAIAAgABwAGAAYABgAGAAYABgAGAAkACQAJAAkABwAJ
AAkACAAHAAcACAAIAAUABQAFAAUABwAHAAcABwAGAAYACAAIAAkABgAEAAQABAAEAAUA
BQAFAAMABAAGAAgACwAKAAwADgAPAA4ADQAMAAsACQALAAsACwAOAA8ADwAOAA0ADQAN
AA0ACwAKAAcABgACAP7//f/8//z/+//7//v/+v/6//r/+f/6//r/+//+//7/AQABAAIA
AQACAAIAAgAEAAUABQAFAAgACgALAAoABwAHAAYABQAHAAcABwAHAAUABQAHAAcABwAH
AAcABwAJAAoACgAKAAoACQAHAAcADAAOAA4ADAAMABMAGAAXABcAFwAUAAsA9f/j/9n/
0v/I/7v/r/+t/7//zf/H/7//v/+9/7j/uv+//8P/zP/U/9v/5f/t//X//v8DAAMAAgAE
AAYABgAIAAgACAAKAAoACgALAAsACwALAAsACwAKAAoACgAKAAsADAANAA4ADAAMAAwA
DQAMAAsACgAJAAsADAAMAA0ACwALAAsACwALAAsACwALAAsACgAJAAgACgALAAwADAAM
AA4ADgAOAA4ADgAOAA4ACwAKAAkACAAIAAgACAAIAAkACQAJAAkACwALAAoACgAKAAgA
BwAHAAgACAAHAAYABgAFAAUABAADAAIAAgACAAEAAAD+//z//v/9//v/+v/6//j/9v/2
//f/9//3//f/9f/0//P/8v/0//T/9P/z//X/9v/3//f/9//4//n/+//6//v//P/+/wEA
AgAEAAQABAAGAAYABgAFAAUABgAGAAYABwAIAAoACgAIAAgACAAIAAgACAAHAAkACQAK
AAoACQAIAAcABgAIAAgACAAGAAYACAAIAAgACAAIAAgACAAGAAUABAADAAUABgAHAAgA
BwAHAAcABwAIAAkACQAKAAgABwAGAAUABgAHAAgACQAHAAcABwAHAAkACgAKAAkABwAI
AAgABgAEAAQABQAFAAYABwAIAAkACAAFAAQAAwAGAAgACQALAAoACAAGAAUABgAIAAkA
CgAHAAYABgAGAAQABAAEAAQABwAHAAcABwAHAAkACQAIAAUABQAGAAYABwAHAAcABwAF
AAMABgAGAAYABgAGAAcABwAHAAUABgAGAAYABwAKAAwADgAPAA0ADQANAA0ACQALAAsA
CwAMAA0ADQAMAAwADQAOAA8ADgAOAAwADAAGAAIAAQAAAAEA///+//3/+v/6//r/+f/2
//b/9//6//7/AQABAAIABQAGAAYABgAGAAcABwAHAAcACAAIAAYABgAHAAcABwAHAAcA
BwAHAAYABQAGAAUABgAHAAgACQAIAAgABwAGAAcABwAGAAcADAAKAAgACAAIAAsAEgAT
ABUAGwAcABMAAQDv/+H/0v/E/73/tf+v/7P/wf/L/83/zf/N/8r/yP/H/8n/0P/Y/93/
3//j/+3/+P/9////AgAEAAYABgAFAAQAAwAEAAQABAAFAAUACAAJAAoACwALAAoACQAI
AAkACgALAAwACgAKAAoACwAJAAkACQAJAAsADAAMAA0ACwALAAsACwAJAAkACQAJAAkA
CAAHAAYACAAJAAoACgAHAAgABwAGAAkACgALAAwACgAKAAoACgAIAAgACAAIAAYABQAE
AAMABQAFAAQABAAGAAQAAwADAAQABAADAAIAAAD//////v/7//r/+v/6//r/+v/5//j/
+v/5//f/9v/0//L/8P/w//D/8f/y//P/8v/w/+7/7P/s/+z/7P/r/+3/7v/v/+//8f/y
//P/9f/0//X/9v/4//v//P/+//7//v8AAAAAAAADAAMABAAEAAYABwAIAAoACAAGAAYA
BgAKAAoACgAJAAcABwAIAAgACgAKAAoACgAKAAoACgAIAAgACgAKAAoACgAKAAoACgAL
AAsACwALAA4ADgAOAA4ADAALAAoACQAJAAkACAAIAAsACwALAAsACQAJAAkACQALAAsA
CwALAAwADgAPAA8ADQAOAA4ADAAKAAgABwAFAAcABwAHAAcABQADAAMAAwAGAAgACQAL
AAkACAAHAAcABQAGAAYABgAHAAYABgAGAAgACAAIAAgACQAJAAkACQAHAAkACQAIAAUA
BQAGAAYABwAHAAcABwAHAAkACQAIAAYABgAGAAYACgALAAwACwAIAAgACAAJAAgACgAM
AA0ADwAPAA8ADwAMAA0ADAALAA4ADwAPAA4ADwAPAA8ADwAOAA4ADAAMAAoABgAFAAQA
AwABAAAA///9//z/+//5//n/+v/8/wAAAAADAAMABAAFAAYABgAGAAgACQAJAAkABwAI
AAgABgAFAAUABAADAAYABwAIAAkABwAHAAkACQAJAAkACQAJAAsADAAMAAwACQAHAAQA
AwAIAAgACgAIAAoADwAWABkAGQAXABQACQD5/+X/1//O/8b/u/+x/6//vf/H/8n/x//D
/73/uP+6/8P/y//S/9z/4//n/+//9f/6////AwACAAQABgAGAAgACAAIAAoACAAIAAkA
CQAKAAkACAAHAAoACgAKAAoADAAMAAwADAAKAAoACgALAAsACwALAAsADAAMAAsACwAL
AAsACwALAAkACQAJAAkACwAKAAkACAAGAAcACAAIAAgACgAKAAoACAAIAAgACAAGAAYA
BgAGAAcACAAJAAoACgAJAAgABwAFAAUABAAEAAQAAgABAAEABQAGAAYABgAEAAMAAwAC
AAMAAgACAAIABAAEAAMAAgABAP///P/6//r/+P/2//b/8//z//P/8//0//T/9P/0//T/
9P/0//P/8v/y//L/8f/1//b/9//5//r/+//8//7/AQACAAQABAAGAAgACAAIAAoACwAN
AA4ADQANAA0ADgANAAoACQAIAAoACgAKAAkACgALAA0ADgANAAwACwAKAAoACgAKAAgA
CAAKAAoACgAMAAwADAAMAAkACQAJAAkACgAKAAoACgAMAA0ADgAPAA8ADwAOAA4ADQAN
AA0ADQALAAsACwALAAkACQAJAAkACgAMAA0ADQAPABAAEAAOAAwADAANAA0ACwALAAsA
CwANAAsACwALAAoACgAJAAkACwAKAAkACQALAAwADAAMAA0ADAAMAAwADAAMAAwADAAM
AAsACgAJAAkACwALAAoACwALAAwADAANAA0ADQANAAsACwALAAsACgAKAAwADAAJAAkA
CQAJAAoACgAKAAkACQANAA4ADAAMAAwADAAOAA0ADAAJAAcABgAFAAUABgAIAAoACwAM
AA0ADgAPAA0ADwAPAA8AEAARABEAEAAOAA0ADAALAAwADAAKAAoACAAEAAMAAgAAAP3/
+//5//b/9v/2//X/8v/y//P/9v/1//f/9v/2//j/+v/7//z/+f/5//j/9//6//z//f/8
//7//////////f/9//3//f/8//v//P/7//v/+//7//v//f/+//7//v/+//3/+//7//r/
/P/8//z//P8DAAYABwALAA0ABgD9/+3/2//P/8j/vP+v/6P/m/+d/6v/tf+z/7H/s/+u
/67/sf+3/7r/wv/L/9P/2f/h/+z/8f/z//L/9P/2//b/9v/2//b/+P/2//b/9//3//v/
+//7//v/+v/6//r/+v/4//j/+P/4//j/+P/4//n/+//7//v/+//+//7//f/9//r/+f/4
//f/+P/5//r/+//7//r/+f/4//n/+//9//7/+v/8//z//P/6//r/+v/6//j/+P/4//j/
+v/6//r/+v/9//3//f/9//3//f/8//z/+v/4//f/9//4//j/9//2//b/9f/1//T/9f/0
//T/9P/y//L/8f/w//L/8f/v/+7/7v/s/+r/6v/r/+v/6//r/+r/6P/m/+T/5v/m/+b/
5f/j/+T/5f/l/+X/5v/n/+n/7P/t/+7/8P/x//L/9P/0//L/9P/0//T/9f/1//b/9v/1
//X/9f/2//b/9P/0//T/9//4//n/+f/4//f/9//2//j/+P/4//j/9v/2//b/9P/2//j/
+P/4//b/9v/2//b/9//3//f/9//3//b/9f/0//X/9f/1//X/9//3//b/9v/2//X/9P/z
//P/8//z//P/9P/1//b/9//2//b/9f/z//X/9v/2//T/8v/y//P/8//1//X/9f/1//X/
8//z//P/8//0//T/9f/1//T/8//z//P/9P/0//T/9f/0//T/9P/x//D/7//u//D/8f/y
//P/9f/3//f/9v/0//P/8//y/+//7//v/+//8v/z//T/9f/z//L/8//y//P/8//z//L/
8v/y//L/8v/0//P/8v/v/+7/7v/u/+//7v/w//L/8//1//X/9f/1//P/9f/1//X/+P/5
//n/+P/2//X/9P/z//P/9P/z//T/7v/q/+n/6P/l/+P/4v/h/+H/4v/j/+P/4v/i/+P/
5v/m/+n/6f/q/+v/7P/s/+z/6v/r/+v/6//t/+7/7v/s/+7/7//v/+//7v/t/+z/6//r
/+v/7f/t/+7/7//w//H/7//w//D/8P/w/+//7f/t/+z/8P/0//T/9P/3//z/AwAFAAUA
AAD5/+X/0f/H/77/sP+j/5f/kf+b/6f/rf+v/6//q/+m/6T/o/+r/7T/vP/F/8v/0f/b
/+T/6f/p/+z/7v/w//D/7v/u/+7/8P/v//D/8v/z//P/8//z//P/9P/0//T/9P/y//L/
8v/y//D/8P/w//H/8//z//P/8//z//L/8P/v//L/8//0//X/8//z//P/8//1//T/8//y
//D/8f/y//L/8v/0//T/9P/y//L/8v/y//D/8P/w//D/8P/w//D/8P/x//H/8f/x//D/
7//t/+z/7f/s/+z/7f/w//D/7//u/+7/7f/t/+z/6//q/+r/6v/p/+j/5v/k/+X/5f/k
/+T/4v/g/97/3v/d/93/3f/d/93/3P/b/9r/2v/a/9r/2f/Y/9j/2P/X/9r/3P/e/+H/
4v/j/+T/5v/m/+b/5//m/+f/6v/r/+z/7f/t/+7/7v/u/+//8P/y//D/7v/u/+7/8P/w
//D/7//t/+3/7v/u/+//8P/x//L/8f/w/+//7P/u//D/8P/w//D/8P/w//D/7f/t/+3/
7f/w//D/8P/w/+//7//v/+//7//v/+7/7v/x//H/8f/x//H/8f/x//H/7//v/+//7//t
/+7/7v/t/+//8v/0//T/8v/y//P/8//x//H/8f/x/+//7f/t/+3/7v/w//H/8//y//D/
7v/t/+3/7v/u/+7/6//q/+r/6v/s/+z/7P/s/+3/7f/t/+3/7//x//H/8P/t/+3/7v/u
/+v/6//r/+v/6//r/+v/6//s/+z/7v/u/+//7//v/+//7v/u/+7/7f/t/+//8P/w//T/
9f/1//b/8//y/+//7v/y//L/8P/w//H/8f/x//H/8P/w/+//6//p/+b/5P/j/+L/4v/g
/+D/4f/g/9//3v/b/9v/3P/c/97/4P/i/+T/6P/q/+r/6v/q/+r/7P/s/+z/7P/s/+z/
7P/s/w==
         </WaveFormData>
      </LeadData>
      <LeadData>
         <LeadByteCountTotal>10000</LeadByteCountTotal>
         <LeadTimeOffset>0</LeadTimeOffset>
         <LeadSampleCountTotal>5000</LeadSampleCountTotal>
         <LeadAmplitudeUnitsPerBit>4.88</LeadAmplitudeUnitsPerBit>
         <LeadAmplitudeUnits>��V</LeadAmplitudeUnits>
         <LeadHighLimit>2147483647</LeadHighLimit>
         <LeadLowLimit>268435456</LeadLowLimit>
         <LeadID>V2</LeadID>
         <LeadOffsetFirstSample>0</LeadOffsetFirstSample>
         <FirstSampleBaseline>0</FirstSampleBaseline>
         <LeadSampleSize>2</LeadSampleSize>
         <LeadOff>FALSE</LeadOff>
         <BaselineSway>FALSE</BaselineSway>
         <ExcessiveACNoise>FALSE</ExcessiveACNoise>
         <MuscleNoise>FALSE</MuscleNoise>
         <LeadDataCRC32>679509334</LeadDataCRC32>
         <WaveFormData>
GAAYABgAGAAZABoAGwAcAB0AHgAfACAAIgAkACYAKAApACoAKwAsAC0ALgAvADAAMwA0
ADUANgA2ADYANgA2ADcAOAA5ADoAPAA8ADwAPAA6ADgANgA0ADQANAA0ADQAMgAwAC4A
LAAqACgAJgAkACEAIAAfAB4AGwAYABUAEgARABAADwAOAA0ADAALAAoABwAGAAUABAAG
AAYABgAGAAUABAADAAIAAAAAAAAAAAACAAIAAgACAAEAAAD///7/AAAAAAAAAAD+//7/
/v/+//7//v/+//7//P/8//z//P/+//7//v/+//7//v/+//7//v/+//7//v/8//z//P/8
//v/+v/5//j/+P/4//j/+P/6//z//v8AAAIAAgACAAIAAAAAAAAAAAACAAIAAgACAAIA
AgACAAIAAAD+//z/+v/4//j/+P/4//n/+v/7//z/+v/6//r/+v/4//j/+P/4//v//P/9
//7//P/8//z//P/6//r/+v/6//j/+P/5//n/9//3//b/9v/1//X/9v/4//b/+P/4//j/
+P/6//r/+v/4//j/+v/6//r/+v/6//z//v8BAAMABAADAAIAAQD+//z/+f/3//b/9f/z
//P/8//2//b/9P/0//b/+P/6//z/+v/6//j/9//3//b/9f/1//f/9//2//X/9v/2//T/
9P/0//X/9f/2//T/8v/y//L/8P/w//D/8f/w//H/8P/v//D/8P/x//L/7P/n/+n/8v/6
/wMADgAeADMASwBoAIoArQDMAN8A5QDnAOoA5wDMAJwAZAAiAND/fP9G/yr/G/8c/yz/
Pv9U/3P/kv+m/7T/w//V/+D/4P/f/+T/6P/q/+7/8P/y//X/9//2//b/+P/6//j/+f/5
//n/+f/7//v/+//4//f/9v/1//f/9//3//n//f///wEAAwACAAMAAgABAAAAAAAAAAAA
/v/9//z/+/8AAAEAAgAFAAcABwAHAAcABQAEAAYABgAIAAkACgALAA4ADgAOAA8ADQAO
AA8AEAAPABAAEAAQABAAEwAUABUAFwAZABkAGgAbAB4AHwAeACEAIQAjACUAJQAlACgA
KwAuADEAMgAyADEAMwAzADQANgA2ADYANwA5ADkAOgA6ADkAOAA3ADQAMQAxADMALwAu
AC0ALAAsACoAJgAkACMAIgAgAB4AHgAZABUAFAAQABAAEQARAA8ADQAJAAgABAAHAAYA
BwAHAAQAAwACAAIA//////7//v/+//z//P/6//r/+v/5//n//f/+//7////8//z//P/7
//r/+f/4//j/+v/8//7/AAD///7//f/9//z/+v/5//j/+v/6//r/+//7//v/+//7//v/
/P/8//z//f/9//7/AAACAAIAAgACAAAA///9//r/+//7//v//P/9//7///8AAAAAAQAC
AAMAAwACAAEAAAACAAIAAgACAAAA/v/8//r/+v/8/wAAAgAAAAAAAQABAAAA/v/9//z/
/f/+///////9//z/+//6//v/+//7//v/AwACAP///v/9//z/+//7//v/+//6//r/+f/5
//z//v/+/wAA///+//3//v8BAAIAAwAEAAQABAAEAAQAAwAEAAMAAwAFAAQABAAEAAMA
AAD+//v//P/8//v/+f/7//v//P/8//j/+P/4//r//v8AAAAAAAD+//3//f/8//n/+f/5
//n/+v/5//j/+P/4//j/+P/5//f/+P/4//b/8//y//H/8P/y//X/9//7//n/+f/5//j/
+v/6//j/9//5//r/+P/7/wYAFAAjADsAWgB6AJ0AwADZAOUA7QD0AO8A2gCwAHwAQADy
/5r/WP8y/yP/HP8o/0T/Xv9z/4r/nv+s/7//z//W/97/6f/v//L/8//2//X/9P/0//P/
8//0//f/+v/6//v/+//7//n/+//7//v//f/9//3//f/8//v/+v/7//v/+//7//v//P//
/wAAAQAAAAAAAAAAAAEAAQABAAEAAwADAAMABQAFAAUABQAFAAQABAAHAAgACQAJAAkA
CQAMAAwADAANAAsADAANAA4ADwAQABAAEAAPABEAEQARABEAEwATABQAGAAeACIAJAAm
ACUAJgAnACcAJwAqAC0ALAAtACwAKgAuADEAMgA0ADMAMgAxADEAMwAzADQANAA2ADYA
NgA0ADEAMQAzAC8ALAArACoAKgAoACQAIgAhAB4AHAAaABoAGgAXABcAFAARABEAEAAN
AAwACQAJAAYABAACAAIAAQD+//3//P/8//v/+//6//r//P/6//r/+P/2//b/9f/1//j/
+P/3//f/9v/2//b/9f/1//X/9f/2//T/9P/0//T/9v/4//r//f/8//r/+f/4//f/9v/1
//X/9v/3//j/+f/4//j/9//2//n/+f/6//z/+v/4//b/9P/2//n/+//8//j/9//2//b/
9v/2//b/9v/4//n/+v/7//r/+v/6//r/+v/6//r/+v/4//j/+P/4//b/9v/4//j/+P/4
//n/+f/3//b/9v/2//j/+P/4//f/9P/0//T/9P/0//X/9v/3//f/9//3//b/8//z//X/
9f/x//b/+P/y//D/8P/w//D/8v/z//T/9f/2//b/9f/1//T/9v/2//j/+P/4//j/+v/8
//z//P/8//3//P/7//r/+P/6//r/+//+//7///8AAP7//P/7//n/9v/2//X/8//z//P/
9P/0//L/8v/y//T/+P/6//r/+v/4//f/9//2//f/9//3//f/9P/z//L/8v/u/+7/7v/v
//D/8v/z//L/8f/w/+//7v/u/+//7//x//H/8f/x//D/7v/u/+z/6//t/+7/8P/3//7/
DAAhADkAWAB+AKUAxgDbAOcA8QD0AOsA0ACgAGgAJgDQ/3z/RP8k/w//Dv8g/0D/XP9z
/4j/oP+w/7v/yf/W/+D/5//p/+z/7f/w/+//7v/u/+3/7f/u//H/9P/z//P/8v/x//H/
8//z//P/9f/1//X/9f/2//f/+P/7//v/+//7//v/+f/7//v/+//6//r/+v/6//v/+//7
//v/////////AQD///////////7//v8BAAIAAQABAAEAAQACAAIAAgADAAMABAAFAAYA
CQAKAAoACgAJAAsACwALAAwADwAQABIAFAAYABoAGgAaABkAGgAbABsAGwAeACEAIgAl
ACYAJgApACsAKwAsACsAKgApACkAKQApACoAKgAqACoAKgAoACcAJwApACUAJgAlACQA
JAAjAB4AGwAZABkAGAAXABgAFQARABAADAAFAAMAAAD7//3/+//8//r//P/6//r/+f/2
//X/9P/0//P/8//y//L/9P/y//L/8P/w//D/7//v//H/8v/y//P/8f/w/+//7f/s/+v/
6v/q/+v/7P/t/+7/7v/u/+7/7//y//L/8//0//H/8P/v/+//8P/x//L/8//y//L/8f/w
//H/8f/y//T/8//y//H/8P/y//P/8//y//P/9f/3//r/+f/4//f/9v/0//P/8v/x//P/
9P/1//b/9//4//n/+v/3//b/9f/0//P/9P/3//j/+v/6//v/+//7//r/+v/6//n/+P/3
//X/9v/2//b/9v/0//P/8v/x//P/8//z//L/8f/x//b/+P/4//j/+P/2//X/9P/z//T/
9P/z//P/9P/2//b/+P/4//j/+P/6//r/+v/6//r//P/8//z//P/8//7//v///////v/+
//7//P/6//n/9//2//b/9f/z//T/9f/3//j/9f/0//P/9P/5//z//f/+//v/+f/4//b/
9f/1//X/9f/z//H/7//u/+3/7v/v//H/8P/w/+//7P/v//D/8f/y//D/8f/x//P/9f/1
//X/9P/y//L/8P/v//H/9P/2//3/BgAUACkAQwBgAIgAswDUAOcA8QD5APoA6wDGAJQA
WAAQALb/Zv8y/xj/E/8Y/yr/Qv9a/3X/jv+g/7L/xf/R/9j/3v/l/+v/7v/v//L/8v/y
//P/8//w//D/8v/0//P/8//y//H/9P/3//j/+f/3//f/9//3//X/9f/1//f/9f/1//X/
9f/3//n/+f/5//3//v///wAAAQABAAEAAQACAAEAAAABAAMAAwADAAMAAAAAAAMABAAH
AAcABwAHAAYABgAGAAcACQAKAAsADAANAA4ADgAOAAwADwAQABEAEwAVABUAFgAYABwA
HgAeAB8AHwAhACMAIwAjACYAKQAsAC8AMAAwAC8AMQAxADIAMgAyADIAMwAzADMANAA0
ADQANAA0ADIALwAvADEALQAtAC0ALQAuAC0AKAAlACMAIwAiACEAIgAeABkAFwASAA0A
DQAMAAkACgAHAAcABAAEAAIAAgABAP7//f/8//z//f/9//z//P/8//r/+v/4//j/+P/3
//f/9//2//T/8//0//b/+P/5//n/+f/5//r/+P/4//j/+P/4//j/+P/5//n/+P/4//j/
+f/6//v//f/7//v/+//7//r/+v/5//j/9v/1//X/9v/3//j/+f/6//j/+f/5//j/9//3
//f/+P/6//r/+v/6//f/9//3//f/9v/2//b/9v/2//b/9v/2//j/+v/8//7/+v/6//z/
/P/8//z//f/9//v/+v/6//r//P/8//z/+//4//j/+P/4//H/8v/z//T/9f/2//j/+f/6
//v/+P/2//P/8f/z//b/9//6//r/+v/6//z/+f/4//f/9v/7//z//f/+/wAAAgACAAMA
AwACAAIAAgABAP7//P/5//r/+v/5//f/9//3//j/+P/4//j/+P/6//v//P/7//r/+v/5
//n/+P/2//X/9P/z//T/8//y//L/8v/y//L/8//w//D/7//s/+7/7v/u/+7/8v/1//f/
+//6//n/+P/2//T/9P/y//H/9//4//T/+f8IABQAHwAzAFQAeACdAL4A0wDhAOkA7gDr
ANoAuACCAEQA9P+c/1z/PP8n/xz/Jv88/1T/bf+A/47/oP+1/8v/3v/o/+n/7f/w//H/
9P/0//T/9f/1//T/9P/2//j/+P/5//n/+f/3//n/+f/5//f/9//3//f/+f/5//n/+//5
//n/+f/5//r//f/+///////+//3//P/+////AAABAAUABQAFAAcABgAFAAQAAwADAAQA
CAAKAAgABwAGAAUABwAIAAkACwALAAwADQAOAA0ADgAOAA4AEQAVABcAGQAXABkAGQAa
ABoAHgAgACAAIwAjACUAJwAnACcAKgAtACwALwAwADAAMQAzADMANAA2ADYANgA3ADcA
NwA4ADgANwA2ADUAMgAxADEAMwAvADAALwAuAC4ALQAoACUAIwAiACAAHgAeABsAFwAW
ABIAEQATABQAEwARAA0ADAAIAAgABgAGAAUABAADAAIAAgD//////v/+/wAA/v/+//z/
/f/+//7////+//z/+f/3//r//P/+/////P/7//r/+v/5//j/9//2//r//P/+/wEAAAD+
//3//P/6//r/+v/7//v/+//7//v//f/+//7//v//////AAACAAEAAAD///7//P/9//3/
/P/8//3//v8AAP7//v/+//7/+//7//v/+//9//7///8AAP7//v/+//7//P/8//z//P/8
//z//v/+//z//P/9//3////+//7//v/+//7//v/9//7//v/+//7//f/9//3//f/7//r/
9//2//X/9P/4//v//v8BAP7//v/9//3/+//8//v//P/+//7//v8AAP7//v/+//7/AAAA
AAAAAAACAAQABAAFAAMAAAD+//z//v/8//v/+f/5//r/+v/5//n/+f/6//r/+P/4//j/
+v/6//z//P/8//v/+//8//z/+f/5//n/+f/4//f/9v/2//T/9P/0//X/9f/2//b/9P/0
//T/9P/0//L/8//z//X/9v/3//j/+P/1//T/8f/v/+//9P/+/wUAEAAiADsAVQBwAJQA
twDOAN0A6QDzAPQA5wDCAIoAUAAGAK7/Zv84/x7/Gf8k/zr/UP9q/4P/mv+q/7r/yf/X
/+D/5v/n/+v/7v/v//L/9P/0//X/9f/y//L/9P/2//X/9f/0//P/9P/3//j/+f/5//n/
+f/5//v/+//7//3/+//7//v/+//9/////////wAAAAAAAAAAAgADAAQABQAEAAMAAgAD
AAMAAwADAAMABAAEAAcACAAKAAsADAANAAsACgAJAAkACQAKAAsADAANAA4ADgAOAA4A
EQASABMAFQAXABcAGAAYABwAHgAeACMAIwAlACcAIwAjACYAKQAoACsALAAsAC4AMQAy
ADQANAA0ADQANQAzADMANAA0ADIAMgAyADAALwAvADEALQAuAC0ALAAsACoAJgAkACMA
IgAgAB4AHgAbABcAFgASAA8ADwAOAAsACgAHAAcABAACAAAAAAD///7//f/8//z//P/9
//3//v/7//j/9//0//f/+P/4//n/+P/4//f/9//1//b/9//3//f/9//3//j/+v/6//r/
+v/4//j/+P/5//f/9v/2//b/+P/4//j/+f/3//f/9//3//n/+v/6//r/+f/3//b/9v/2
//b/9v/2//f/+f/6//r/9//3//f/+P/6//r/+v/6//f/9//3//f/+v/6//r/+v/5//j/
9//2//b/9v/2//b/9f/2//n/+v/8//z//f/9//z/+v/5//j/9//2//X/8//0//T/9P/0
//X/9f/1//X/8//z//P/8v/z//P/9f/1//P/8v/y//L/8v/y//L/8v/y//T/9P/0//L/
8f/x//H/8f/0//L/8P/w//D/8P/x//H/8f/x//D/8P/v/+//8P/y//L/9P/1//b/9//6
//j/+P/4//j/+v/6//r/+v/6//z//P/9/////v/+//7//P/6//n/9//2//b/9f/z//H/
8f/y//L/7v/u/+7/8P/0//b/9v/2//b/9f/1//T/8//z//P/8//y//H/8P/w/+z/7P/s
/+3/7v/w//H/8P/w//D/8P/w/+//7//u/+//7//v/+//7v/u/+7/7P/r/+v/8P/0//X/
/P8IAB0AOwBaAHoAnwDEANcA4QDpAOoA4wDEAIwAUAASAML/bv82/xb/Cf8I/xz/Pv9a
/3H/iv+e/7D/v//N/9j/4v/l/+j/6v/q/+z/7P/s/+3/7f/s/+z/7v/w/+7/7//v/+//
7f/v/+//7//x//H/8f/x//H/8f/x//P/9f/1//X/9f/1//f/9//3//b/9v/2//b/+f/5
//n/+f/9//3//f////z/+//6//n/+//8/wAAAgABAAEAAQABAAAAAAAAAAEAAQACAAMA
BAAFAAYABgAGAAgACwAMAA0ADAANAAwADAANABAAEQAQABUAFwAbAB8AHQAdACAAIwAm
ACkAKgAqACoAKwAqACoAKwAsAC0ALwAtAC0ALgAuACwALAAsACoAKgArAC4AKwApACcA
JQAkACYAIgAgAB8AHgAcABoAGgAWABEADwAKAAgACQAJAAcACAAFAAUAAgABAP7//f/7
//r/+f/4//j/+P/5//n/+v/8//r/+v/4//b/9v/1//X/+P/4//f/9//1//b/9//3//b/
9f/0//T/8v/y//L/8v/w//D/8P/x//T/9P/1//b/9P/0//T/9f/1//X/9f/1//P/9P/0
//T/9v/1//X/9v/4//j/+P/4//b/9//3//b/9v/3//j/+v/3//b/9f/0//X/9f/1//X/
9v/2//b/9v/2//b/9v/2//T/9P/0//T/9P/0//b/9v/2//b/9//3//f/9v/2//b/9P/0
//T/8//0//T/9P/0//P/8//z//P/9f/1//X/9P/1//X/9//3//X/8v/0//T/9P/0//T/
8//y//H/8f/y//L/8//0//b/9v/4//f/9v/1//b/9v/2//b/9v/5//r/+//8//v//P/7
//v/+//6//r/+v/8//r/+f/3//T/9P/z//H/8v/z//X/9v/0//T/9P/2//b/+P/4//j/
+P/3//f/9v/z//P/8//z//P/8//z//T/8f/w/+//7//v//D/8P/u/+3/7P/r/+r/7f/v
//D/8//z//P/8//y//T/9P/y//H/7//y//L/9/8AABAAJwBBAGAAhACtANAA4wDxAPkA
+gDvANIAnABgACIA0P94/zr/HP8R/xD/Iv8+/1r/b/+C/5j/rP+9/8//3v/m/+n/6//u
/+//8v/w//D/8f/x//L/8v/0//b/9f/1//T/8//2//n/+v/7//r/+f/4//f/+f/5//n/
+//9//3//f/9//v//f/9//3//f/8//v/+v/7//v/+//7/////////wEA//////////8A
AAAAAwAEAAUABQAFAAUABgAGAAYABwAFAAYABwAIAAwADgAPABAAEgAVABYAFwAUABUA
FAAUABYAGgAcABwAHwAfACEAIwAfAB8AIgAlACgAKwAsACwALwAxADEAMgAxADAALwAv
ADAAMQAzADQANQA2ADcANgA0ADMANAAvAC8ALwAvADAALwAqACcAJQAiACAAHgAeAB0A
GQAYABQADwAPAA4ACwAKAAcABwAEAAYABAAEAAMAAAD///7//v/6//n/9//2//f/9v/3
//b/9v/2//X/9f/4//j/9//3//X/9v/3//f/+P/3//b/9v/0//T/9P/0//L/8v/y//P/
8//y//L/8v/z//T/9f/3//X/9f/1//X/9f/2//b/9v/z//H/8P/w//L/9P/2//j/9v/3
//f/9v/1//X/9f/2//f/+P/5//r/9//3//f/9//2//b/9v/2//X/9P/z//L/9v/4//r/
/P/3//b/9//2//T/9P/1//X/9//2//b/9v/4//j/+P/3//T/9P/0//T/8//z//P/8//x
//X/+v/5//j/9//2//T/8//y//H/8v/y//H/8f/z//b/9//6//n/+P/3//j/+v/6//r/
+v/6//r/+v/6//j/+v/6//v/+f/4//j/+P/6//r/+//7//n/+P/2//P/8//z//T/9P/z
//T/9f/4//j/+v/6//r/9v/1//X/9P/0//X/9v/3//b/9f/0//T/8f/w/+//7//t/+7/
7v/s/+7/8P/y//T/9P/1//X/9//1//X/9f/0//T/9P/y//H/8f/w//L/+f8AAAoAGwAv
AEgAagCNAKgAwQDdAO8A8ADtAOQAyACUAFoAGADE/3j/RP8p/xj/Gv8s/0T/Yf98/47/
nv+1/8v/2P/g/+f/7v/y//T/+P/0//L/8f/v//D/8P/y//T/9//5//r/+//6//v/+v/5
//v/+//7//v//f/9//3///////////////7////+//3///8AAAEAAgABAAEAAQABAAUA
BQAFAAcABwAHAAcABwAGAAYACQAKAAgABwAGAAUABwAIAAkACwANAA4ADwAQABMAFAAU
ABQAEwAVABUAFQAUABUAFAAUABkAHgAhACIAIwAjACUAJwAjACMAJgApACoALQAuAC4A
LwAxADEAMgAyADIAMgAzADEAMQAyADIAMwA0ADUANAAxADEAMwAvACsAKQAnACYAKwAq
ACsALQArACgAJQAkACMAHwAeABoAFgAVABMADwAQAA0ADQAKAAkABgAFAAMAAAD///7/
/v///wEAAgAEAAIAAAAAAP7//P/8//v/+//9//7//v////7//v/+//3//v/9//z//P/8
//z//P/8//z//P/8//3//P/6//n/+P/3//b/9f/1//f/+f/7//3//f/+//7//v/7//n/
+P/4//r//P/+/wAA/v///////v/8//v/+v/6//r/+v/6//r/+f/5//n/+f/6//r/+v/6
//r/+v/6//r//P/8//z//P/4//j/+v/6//z//P/9//3//f/8//z//P/8//z//P/7//j/
+P/4//j/+P/5//r/+//5//X/8//2//T/9P/0//T/9v/3//j/+f/2//b/9f/1//j/+v/6
//z/+v/6//r//P/9//7///8AAAEAAAD///7/AQAEAAUABwAEAAIAAQAAAAEAAAAAAP//
/v/+//3/+//6//n/+f/4//j/+P/4//r//v8AAAAAAAD9//v/+v/4//n/+f/5//n/+f/5
//n/+v/1//T/8//z//T/9v/3//b/9v/2//b/9v/2//f/9//5//j/9//2//T/9P/0//L/
8f/3//T/9v///woAFAAnAEEAXAB+AJ8AwADZAOcA6wDuAO8A2ACqAHQANADi/4z/UP8y
/x//Gv8o/0b/ZP95/4z/oP+y/8X/0//c/+D/5//t//D/8f/0//L/8v/z//P/9P/0//b/
+P/4//n/+f/5//v//f/9//3/+//7//v/+//5//n/+f/7//7///8AAAEA//8BAAEAAQAC
AAIAAgACAAEAAQABAAEABQAFAAUABwAGAAUABAADAAIAAgAFAAYACAAJAAoACwAMAAwA
DAANAA8AEAARABIAEgASABEAEAAQABMAFAAVABcAGQAZABoAHgAiACQAJAAkACMAJAAl
ACQAJQApAC0AKwAtAC0ALAAuADEAMgA0ADYANgA2ADcAOQA5ADoAOgA6ADoAOgA4ADUA
NQA3ADMAMQAvAC0ALAAuACoAKAAnACQAIgAgACAAIAAdAB0AGgAWABUAEwAPAA8ADQAO
AAwACgAIAAgABwAEAAMAAgACAP/////+//7/AAD+//7//P/6//r/+f/5//z//P/7//v/
+//8//3//f/8//v/+v/6//j/+P/4//j/9v/2//b/9//6//r/+//8//r/+v/6//v/+//7
//v/+//9//7//v/+//7//f/9//7//P/8//z//P/8//3//f/8//z//f/+/wAA/v/+//7/
/v/7//v/+//7//7//v/+//7/AAAAAAAAAAD+//7//v/+//7//v8AAAAA/f/8//z/+//5
//j/+P/4//v//P/9//3//P/8//z//P/7//v/+//7//v/+//7//r/9//3//n/+f/5//j/
+P/4//j/+P/4//j/+v/6//r/+P/4//j/+P/7//v/+//7//j/+P/3//f/9v/4//j/+v/7
//z//f8AAP7//v/+//7//v/+//7//v8AAAIAAgADAAMAAgACAAIABAACAAEA///8//z/
+//5//f/9//4//j/+P/4//j/+v/6//z//P/8//v/+//8//z/+f/5//n/+f/2//X/9P/0
//T/9P/0//X/9f/2//b/9P/0//T/9P/0//L/8//z//X/9P/z//L/8P/0//b/9v/3//P/
9P/2//v/AgAOAB0ANQBWAHoAnQDCAN0A6QDzAPgA8wDgALYAfAA6APL/ov9Y/yz/Hf8Y
/yL/OP9U/23/gP+Y/6z/vf/P/97/5P/r/+3/8P/x//T/9P/0//X/9f/y//L/9P/2//j/
+f/5//n/+//9//3//f/+////AAABAP7//f/8//3/+//7//v/+//7//3//f/9/wAAAAAA
AAAAAQABAAEAAQABAAEAAQADAAYABwAIAAkABwAGAAgACAAIAAcABgAFAAcACAAJAAsA
DAAOABAAEgASABIAEQAQABEAFQAXABkAFwAZABkAGgAaAB4AIAAgACMAIwAlACcAJwAn
ACoALQAwADMANAA0ADMANQA1ADYAOAA4ADgAOQA5ADkAOgA6ADkAOAA3ADQANQA1ADcA
MwAyADEAMAAwADIALgAsACsALAAqACgAKAAnACMAIgAeABgAFwAVABEAEAANAA0ACgAM
AAoACgAJAAcABQADAAIAAQABAAAAAAACAAAAAAD+//7//v/9//3//v/+//3//f/9//7/
//////z/+//6//r//P/8//z//P/8//z//P/9//v/+v/6//r/+v/6//r/+//9//3//f/9
//v//P/8//z//v/9//3//v/9//z/+//6//z//f/9//z/+v/5//j/+P/5//r/+//8//3/
/f/9//3//f/8//v/+v/6//r/+v/6//r/+v/6//r/+v/6//z//P/6//r/+//7//v/+v/6
//r/+v/6//r/+f/3//b/9f/0//b/9//4//n/+f/5//n/+P/1//X/9//3//n/+P/4//b/
9P/0//T/9P/1//X/9f/1//T/9P/z//P/9P/2//b/+P/6//r/+v/8//7//v/+//7/AAAA
AAAAAAD+/wAAAAABAAEAAAAAAAAA/v/8//v/+f/5//r/+v/5//n/+f/6//r/9v/2//b/
+P/4//r/+v/6//n/+f/6//r/9v/1//T/8//y//H/8P/w//L/9P/2//n/9v/2//X/8v/x
//D/7//u//D/8f/x//P/8f/x//H/8P/x//L/8f/x/+//8v/2//n//v8KAB0ANwBUAHQA
mQC+ANkA6QDxAPQA7QDWAKYAbAAwAOT/jv9O/yb/E/8Q/xj/Lv9M/2f/ev+S/6j/u//L
/9r/4P/h/+f/6v/r/+7/7P/s/+3/7f/u/+7/8P/y//T/9f/1//X/9P/1//T/8//z//P/
8//z//P/8//z//X/9//3//f/9//3//n/+f/5//v//P/9//7//f/9//3//f/+//3//P/9
//3//f/9//3//v/+/wEAAgABAAEAAQABAAQABAAEAAUAAwAEAAUABgAIAAoACwAMAAsA
DQANAA0ADwATABUAGAAYABwAHgAeACAAHwAgACEAHwAfACIAJQAlACcAJwAmACkAKwAr
ACwALAAsACwALQAvAC8AMAAwADAAMAAwAC4ALQAtAC8AKwArACsAKwAsAC4AKgAoACcA
JQAiAB8AHgAdABkAGAAUABEAEQAQAA0ACgAHAAcABAAEAAIAAgABAAAA///+//7//f/9
//z//P/6//j/+P/2//j/+P/3//f/9//2//T/8//2//j/+v/7//r/+f/4//j/9//2//X/
9P/2//b/9v/3//f/9v/2//b/9v/2//b/9//1//X/9f/1//f/+P/4//j/+P/3//f/+P/3
//b/9f/0//f/+f/6//r/9//3//f/+P/2//b/9v/2//P/8//z//P/9v/2//b/9v/0//T/
9P/0//X/9v/3//j/9f/0//X/9P/z//L/8v/x//P/8v/y//L/9P/0//T/8//0//T/9P/0
//L/8f/w/+//7//v/+//7v/u/+//8v/z//L/8P/v/+7/7//w//H/8v/w//D/7v/s/+7/
8f/1//n/9v/2//X/9f/4//n/+v/8//n/+P/3//b/9//5//r/+v/4//b/9f/z//D/7v/t
/+z/7//v/+3/7f/t/+7/7v/v//D/8f/y//T/8P/y//H/8P/v/+7/6//q/+n/6P/q/+r/
6v/q/w==
         </WaveFormData>
      </LeadData>
      <LeadData>
         <LeadByteCountTotal>10000</LeadByteCountTotal>
         <LeadTimeOffset>0</LeadTimeOffset>
         <LeadSampleCountTotal>5000</LeadSampleCountTotal>
         <LeadAmplitudeUnitsPerBit>4.88</LeadAmplitudeUnitsPerBit>
         <LeadAmplitudeUnits>��V</LeadAmplitudeUnits>
         <LeadHighLimit>2147483647</LeadHighLimit>
         <LeadLowLimit>268435456</LeadLowLimit>
         <LeadID>V3</LeadID>
         <LeadOffsetFirstSample>0</LeadOffsetFirstSample>
         <FirstSampleBaseline>0</FirstSampleBaseline>
         <LeadSampleSize>2</LeadSampleSize>
         <LeadOff>FALSE</LeadOff>
         <BaselineSway>FALSE</BaselineSway>
         <ExcessiveACNoise>FALSE</ExcessiveACNoise>
         <MuscleNoise>FALSE</MuscleNoise>
         <LeadDataCRC32>3944055949</LeadDataCRC32>
         <WaveFormData>
DAAMAAwADAANAA4ADwAQABEAEgATABQAGAAaABwAHgAfACAAIQAiACQAJAAkACQAJgAo
ACoALAAqACoAKgAqAC0ALgAvADAAMAAwADAAMAAtACwAKwAqACwALAAsACwAKQAoACcA
JgAjACIAIQAgAB0AHAAbABoAFgAUABIAEAAPAA4ADQAMAAkACAAHAAYABQAEAAMAAgAC
AAIAAgACAAAAAAAAAAAA/v/+//7//v8AAAAAAAAAAP7//v/+//7//P/8//z//P/8//z/
/P/8//z//P/8//z/+v/6//r/+v/8//z//P/8//z//P/8//z//P/8//z//P/6//r/+v/6
//j/+P/4//j/+P/4//j/+P/7//z//f/+//7//v/+//7//v/+//7//v8AAAAAAAAAAAAA
AAAAAAAA/f/8//v/+v/4//j/+P/4//n/+v/7//z/+//6//n/+P/6//r/+v/6//v//P/9
//7//P/8//z//P/6//r/+v/6//j/+P/4//n/+f/4//f/9//3//f/9//4//j/+//7//z/
/v/+//////////7//v/9/////////wEAAwAEAAUABgAGAAYABQACAP/////8//z/+f/4
//f/9//4//n/+v/5//v//f///wEA///9//3//f/7//r/+P/4//b/9f/1//T/8//y//P/
9f/1//X/9v/2//T/8v/y//L/8v/z//P/8//y//L/8v/y//T/8v/0//T/8P/s//D/+P//
/wcAEwAlADoAUwBvAJAAtwDdAPgACAERAR0BIQEFAckAhgBDAPT/n/9l/0n/OP83/0f/
Wf9s/4b/n/+w/7v/x//Z/+T/5f/l/+f/6f/s/+3/7//v//H/9f/1//X/9//3//X/9f/1
//b/+f/5//n/+v/3//b/9f/0//b/9v/2//j//P/9//7////+//3//f/8//z//P/8//3/
+v/5//n/+P/9//7//v///wIAAwADAAMAAAD///////8CAAMABAAFAAcABwAHAAgABgAH
AAcACQAJAAkACQAJAA0ADgAPABAAEgASABIAEwAUABcAFwAYABsAGwAeAB8AHwAfACEA
JAAoACsALAAuAC4AMAAvADAAMAAwAC8ALwAyADMANAA1ADUANAAzADAALwAuAC0AKgAq
ACkAKQAqACkAJwAkACIAIwAhACAAIAAdABkAFgATABAAEAARAA8ADAALAAoACQAHAAcA
BwAIAAUABQAEAAMAAgABAAAA/////////v/+//7//v/9//3//v/////////+//7//v/9
//v/+//5//j/+v/8//7/AAD//////v/9//z/+//5//j/+f/6//v//f/7//v/+//6//r/
+v/6//v//P/9//7///8BAAIAAgACAAAA///9//n/+f/6//z//v/+//7//////wEAAAAA
AAEA/////////v///wIAAQACAAEA///9//v/+v/7//3//v/+//3//f/+//z/+//7//v/
/f/9//3//f/7//r/+f/3//n/+f/5//n////+//3//P/7//r/+P/5//n/+P/3//f/9//3
//f/+P/4//v/+f/6//r/+v/8//3///8AAP///////////f///wAAAAABAAIABAAGAAUA
AgAAAP///P/8//v/+v/5//n/+f/5//n/9//3//n//f///////f/9//3/+//6//j/+P/4
//f/9//2//T/8v/0//X/9f/1//T/9P/0//L/8f/w/+//7//y//P/9f/2//T/9P/0//L/
9f/2//X/9v/2//b/9f/7/wkAFwAmAEEAXwCAAKcAzQDuAAQBEwEhASkBFwHnAKQAXwAS
ALv/c/9L/zz/M/87/1X/bv9+/5H/ov+x/8H/z//W/93/5f/p/+v/7v/v/+3/6//r/+3/
7//v//H/8f/z//P/8//0//P/8//z//T/9P/0//T/9P/y//L/8v/0//X/9f/1//X/9//3
//j/+P/2//b/9v/3//f/9//4//j/+v/6//n/+f/8//3//f/9//v/+//8//3/////////
//8BAAEAAQACAAAAAQABAAMABQAFAAUABQAFAAYABwAIAAoACgAKAAsAEQAVABYAGAAZ
ABkAHAAdAB0AHQAfACIAIAAhACAAIAAiACYAJwAqACgAKAAnACcAKwArACsAKwAuAC4A
LgAsACoAKgAqACgAJwAlACQAJAAiACEAHwAeABsAGQAYABgAGAAVABMAEQAPAA4ADgAL
AAwACwAKAAkABAADAAIAAgD9//3//P/7//v/+//7//v/+//7//r/+v/4//j/9//3//f/
9//2//X/8//0//X/9f/2//f/9v/2//T/9P/0//T/9f/3//j/+f/3//f/9v/2//T/9P/0
//X/9//3//f/9v/0//T/9P/1//b/9//4//n/9v/2//X/9P/3//n/+v/5//f/9v/2//b/
9P/0//X/9f/2//b/9//5//n/+f/5//j/+P/6//j/+P/5//n/+f/5//X/9f/2//b/+P/3
//f/+P/2//X/9f/1//f/9//3//f/9v/2//b/9f/1//X/9f/1//X/9f/1//X/8//x//T/
9P/x//f/+v/0//L/8v/y//L/9P/1//X/9P/z//P/8//z//P/9P/0//f/+f/6//r/+v/7
//v//P/8//v/+//7//v/+f/7//z//P/9//7/AAACAAIAAAD/////+//6//j/9v/3//f/
9//3//f/9f/1//f/+//9//3/+//6//n/9v/0//P/9P/1//X/8//y//D/7v/s/+3/7f/t
/+//8P/x//D/7v/u/+7/7//v/+//8P/w//D/8P/w/+7/7v/u/+z/7P/u/+7/8f/3/wEA
DwAmAEEAXwCCAKkAzwDsAAIBEwEhASEBBwHPAIwARQD0/6H/Y/9B/y7/K/85/1P/bv+A
/5P/pv+1/73/yf/W/9//5//q/+v/7f/t/+v/6f/p/+v/6//r/+3/7f/r/+v/6//s/+//
7//v//D/7v/u/+7/7v/v//D/8f/0//X/9f/1//X/8//z//T/9P/2//b/9v/3//X/9f/2
//b/+v/6//n/+f/6//v/+//7//n/+f/6//v//f/9//3//f/9//3//f/+//7//////wEA
BQAFAAUABQAGAAYABgAGAAoACgAKAAsAEAATABMAFAAWABUAFwAXABcAFwAZABwAGwAd
AB0AHgAgACQAJQAoACcAJgAkACMAJQAlACUAJQAoACgAKAAmACQAJAAkACIAIwAhACAA
IAAfAB0AGgAYABgAFwAXABgAGAAVABMAEQAKAAgABwADAAIAAQAAAP///f/9//3//v/7
//v/+v/5//n/+f/5//n/9//3//b/9v/0//T/8//z//T/9f/1//X/8v/y//L/8f/v/+//
7f/s/+//8P/x//L/8v/z//P/8//0//X/9f/2//P/8v/x//H/9P/1//b/9v/1//T/8//z
//X/9f/1//X/8//0//T/9P/0//X/9f/z//T/9v/5//z/+f/4//j/9//1//T/9P/1//f/
9//3//b/9//6//n/+v/5//n/+f/5//f/9//4//j/+f/5//r//P/8//v/+//7//r/+f/4
//f/9v/2//b/9f/z//P/8//z//T/9f/2//f/9f/1//j/+P/4//j/+P/3//f/9v/0//X/
9f/1//X/9//4//j/+//5//r/+v/6//v/+//8//z////////////9////AAAAAAAAAAAB
AAIAAgAAAP/////8//z/+//6//v/+//7//v/+v/3//b/9//8////AAD///7//f/6//j/
+P/4//j/9//1//T/8v/w//L/8//z//P/8//y//H/7v/v//D/8f/z//H/8f/y//L/9P/0
//T/8v/y//L/8P/w//L/9P/3////CwAbADAASwBpAJAAuwDfAPgADAEZASMBHQH5ALkA
dgAtANr/i/9T/zn/MP81/0P/V/9s/4L/l/+o/7f/yf/V/9r/3f/h/+b/6f/t/+//7//t
/+3/7//u/+3/7v/t/+3/7f/t/+7/8P/x//L/9P/y//L/8v/y//L/8v/y//T/9P/z//L/
8f/0//X/9//4//r/+v/6//v/+f/5//r/+v/8//z/+//7//r/+//7//v/+//7//z//f//
/////////////////wAAAgADAAMABQAFAAUABQAFAAkACgALAAwADgAOAA4ADwAQABMA
EwAUABkAGQAcAB0AHQAdAB8AIgAlACcAJwAoACcAKgAqACwALAAsACsAKwAtAC0ALQAt
AC4ALgAuACwAKgAqACoAKAAqACkAKQAqACcAJQAiACAAIAAfAB8AIAAdABkAFgATAA0A
DAAMAAkACQAJAAkACQAEAAMAAgACAP/////+//3////////////9//3//P/8//v/+v/4
//f/9//3//b/9f/3//j/+f/5//n/+f/3//b/9v/2//b/9v/2//f/9//3//f/9//2//b/
9//4//n/+//6//n/+P/2//b/9v/2//f/9f/1//X/9f/2//j/+f/6//j/+f/5//f/9v/2
//f/+P/6//r/+//7//n/+P/4//n/9//3//f/9v/2//j/9v/2//r/+//8//3/+f/5//r/
+v/4//f/9//4//b/9f/1//X/9v/3//j/+f/3//b/9f/z//H/8P/x//L/8//0//b/9//3
//b/9P/z//L/8f/z//T/9P/3//f/+P/4//j/+P/3//f/9v/6//v//P/9////AQACAAIA
AAAAAAEAAgAAAP7//f/9//r/+v/5//j/9//3//f/9//4//f/+P/7//r/+//6//f/9//3
//X/9P/y//L/8v/x//H/8P/u/+z/7v/v/+//7//v/+7/7f/q/+z/7P/s/+3/8P/x//P/
9P/y//L/8v/w//D/8P/u/+7/8v/y/+//8/8DABMAIAA5AFcAfAChAMcA5gD8AAsBGQEd
ARMB6QCoAGMAEgC5/3P/T/86/y//N/9L/2D/dv+J/5b/pf+3/8f/1v/h/+P/5v/n/+n/
6f/r/+n/6f/r/+v/6//t/+3/7f/t/+3/7v/t/+3/7f/u/+7/7v/u/+7/8P/w//D/8v/z
//P/8//z//P/8//0//T/8v/y//L/8//0//X/9//4//r/+v/5//n/+f/5//j/9//5//n/
+v/7//z/+//6//n/+v/7//z//v/+//////8BAAEAAQABAAEABgAIAAoADAAMAAwADAAN
AA4AEQARABIAFQAVABgAGQAaABsAHgAiACMAJQAlACYAJQAoACgAKgAsACwAKwArAC0A
LQAtAC0ALQAsACsAKAAoACgAKAAmACYAJQAlACYAJQAjACAAHgAbABkAGAAYABYAEwAR
AA8ADgAOAA8ADQAJAAcABQADAAIAAQAAAAAA/f/9//z/+//7//v/+//7//f/9//2//b/
+P/4//f/9//2//X/8//x//L/9P/2//f/9//3//X/9P/z//L/8f/w//L/9f/3//n/+P/3
//X/9P/y//L/8v/z//P/8//z//L/9P/0//T/9f/3//f/9//3//X/9v/2//b/9P/1//X/
8//1//b/+P/6//n/+P/4//f/9f/0//T/9f/3//f/9//2//b/+P/2//b/9f/1//X/9f/1
//X/9v/2//b/9f/1//b/9v/1//X/9f/z//P/8//z//P/9P/1//X/8//z//P/8//z//L/
8P/w//D/8P/z//X/9v/2//X/9f/1//X/9P/0//P/9f/3//j/+P/4//n/+f/6//r/+//7
//v/+//7//3//v/+//3//P/8//z/+v/4//f/9//1//b/9v/2//X/9f/1//X/9f/z//P/
9f/1//f/9//1//f/9//1//T/9P/0//T/8//x//D/7v/s/+7/7//v/+//7v/u/+7/7P/s
/+z/7P/t/+v/6//s/+z/7f/u/+//7v/v/+7/6//q/+z/8v/7/wMADQAhADwAVQB1AJoA
vwDhAPoADgEfASsBIwH7ALUAcAAnAND/hf9T/zP/Kv8z/0f/Yf90/4j/m/+q/7n/x//R
/9j/3//j/+X/5//q/+v/7f/r/+v/7f/r/+v/7f/t/+3/7f/t/+7/7//v/+//8P/y//L/
8v/y//L/8v/y//T/8//z//P/8//1//X/9v/2//b/9v/2//f/+P/5//v//P/7//r/+P/3
//r/+//7//v//f/9//7///8BAAEAAQABAP///////wAAAAABAAEAAwAFAAUABQAFAAUA
BgAHAAgADAAMAAwADQASABUAFQAWABkAGQAcAB0AGwAbAB0AIAAjACUAJQAmACkALAAs
AC4AMAAwAC8ALwAwAC8ALgAtAC4ALgAuACwALAAsACwAKgArACkAKAAoACYAJQAjACIA
HwAdABwAHAAaABcAFQATABEAEAAQAA0ACwAJAAcABQACAAEAAAAAAP3//f/8//v//f/9
//3//f/6//n/9//2//j/+P/3//f/+f/5//j/9//1//b/9//3//n/+f/3//b/+P/4//j/
+P/2//f/9//3//f/9//2//b/9v/2//b/9//3//f/9//2//f/+P/5//v/+P/3//b/9f/1
//b/9v/2//f/+f/6//n/9v/2//f/+P/4//j/+f/5//f/9v/2//f/+f/5//n/+P/2//j/
9v/2//f/9//3//f/9v/3//n/+v/6//n/+f/6//j/9//3//f/9f/1//X/9f/2//b/9v/1
//f/9//3//f/9v/1//T/8//0//P/9//4//X/9f/0//T/9P/0//X/9f/1//f/9//3//T/
8//y//L/8//1//L/8v/y//L/8v/0//X/9f/0//P/8//z//P/8//0//T/9//5//r/+v/6
//r/+f/5//j/+//7//v/+//9////AAAAAAAAAAABAAIAAgAAAP/////8//z/+//6//f/
9//3//f/9f/z//P/9f/3//n/+f/3//j/+f/4//j/9P/0//T/8//z//L/8P/u/+7/7//v
/+//8v/y//L/8P/w//D/8P/x/+//7//w//D/8v/y//L/8P/y//L/8P/w/+z/8P/1//n/
AwATACoARQBjAIQAqQDTAPIABAERAR8BIQEDAcMAeAA1AOj/lf9Z/zv/Lv8p/zf/V/9u
/37/kf+o/7f/w//P/9r/4f/l/+b/5//p/+n/6//p/+n/6//p/+n/6//r/+v/6//r/+z/
7f/t/+3/7v/u/+7/7v/u//D/8P/w//L/8//z//P/8//z//P/9P/0//T/9P/0//X/9f/1
//b/9v/4//j/9//3//f/9//2//X/9v/3//n/+//9//3//f/9//v/+//7//z//P/9//3/
//8BAAEAAQABAAMABAAFAAYABgAGAAYABwAIAAsACwAMABAAEQAVABcAFwAXABkAHAAf
ACEAIQAiACIAJAAjACQAJQAmACYAJwAnACcAJwAnACYAJgAmACQAJQAmACcAJgAjACEA
IAAgACAAHwAdABwAGwAZABgAGAAUABEADwANAAsACgAKAAcABgAFAAQAAwAAAP///v/+
//v/+//6//n/+//7//v/+//7//v/+v/6//j/+P/3//f/9//3//b/9f/3//j/+f/5//f/
9//1//T/9P/0//T/9P/y//P/8//z//T/9f/1//b/9P/0//T/9f/1//X/9f/0//T/9P/0
//X/9f/1//X/9f/3//j/+P/4//b/9//3//X/9v/2//f/+P/2//b/9//3//f/9v/2//f/
9//3//f/9v/2//j/9v/2//X/9f/1//X/9P/1//f/+P/4//f/9//4//j/9//3//f/9f/1
//X/9f/2//b/9v/1//P/8//z//P/8//z//P/8//1//P/9v/2//X/8v/0//T/9P/0//L/
8//z//L/8v/z//T/9f/1//b/9v/5//j/+P/3//b/+f/5//r/+v/7//v/+//7//v//f/+
//7//P/8//3//v8AAP7//f/9//r/+v/5//j/+f/5//n/+f/5//f/9//5//n/+//7//n/
+f/5//f/9v/0//T/9P/z//X/9P/y//D/7//v/+7/7f/w//D/8P/u/+z/7P/s/+3/7//v
//D/8P/w//D/8P/u//D/8P/u/+7/7v/y//P/9/8DABUALABFAGEAhgCvANUA8AACAREB
GwEbAf0AwQB8ADkA7v+b/1n/O/8u/y3/Pf9V/2z/fv+P/6D/sf+9/8v/2v/j/+P/5v/n
/+n/6f/q/+n/6v/t/+3/7f/v/+//7f/t/+3/7v/w//H/8v/0//P/8v/x//D/8v/y//L/
9P/1//X/9f/1//X/9f/2//b/9P/0//T/9f/1//X/9v/2//j/+P/3//f/9v/3//f/9//5
//n/+v/7/////////////f/9//3//v/8//3//f///wIAAwAEAAUACQAKAAsADAANAAwA
CwALAA4AEQARABIAFQAVABgAGQAZABkAGwAeAB8AIQAhACIAIwAmACYAKAAoACgAJwAn
ACkAKQApACkAKwAsAC0ALAAqACoAKgAoACgAJwAnACgAJwAlACIAIAAeABsAGQAYABcA
FQAUABMADwAOAA4ACwAIAAcABgAFAAMAAwADAAQAAQABAAAA///+//3//P/7//n/+f/4
//j/9v/2//X/9f/2//f/9//3//f/+P/5//n/+f/5//f/9v/0//T/9P/0//T/9f/1//X/
8//z//L/8v/1//b/9//5//j/9//2//T/9v/2//b/9//2//X/9P/z//T/9v/3//j/+P/5
//n/9//0//T/9f/2//j/+P/5//n/9//2//b/9//5//n/+f/4//X/9v/z//L/9f/3//n/
+//4//f/9//2//b/9f/1//b/9//3//j/+f/3//f/9//3//b/9v/2//X/9f/1//X/9f/z
//X/+P/3//b/9f/0//L/8//z//L/8f/x//H/8f/y//T/9f/5//f/+P/4//j/+//7//z/
/P/7//v/+//7//v//f/+//7//f/8//z//P////7//v////z//P/7//r/9//3//f/9//3
//X/9f/3//n/+//7//n/9//3//X/9P/z//T/9f/1//P/8v/w/+7/7P/t/+3/7f/u/+7/
7v/s/+3/7v/v//H/8f/x//L/8v/w//D/8P/u//L/8v/w//D/8P/u//H/9f/9/wkAHgAz
AE0AbgCRALEAzgDuAAcBDwETARUB9wC4AHMALgDf/5H/W/8+/y//L/9B/1j/cv+H/5T/
of+z/8f/1P/d/+P/5//p/+z/7f/q/+f/5v/n/+f/5//p/+n/7P/t/+7/8P/v/+//7//w
//L/8v/y//L/8v/y//L/9P/z//P/8//z//P/8//0//T/9P/0//T/9f/3//f/+P/4//j/
+P/3//f/+f/7//z//f/7//v//P/9//z/+//6//n/+v/7//z//v8AAAEAAQADAAUABQAF
AAUABQAGAAcACAAJAAgABwAHAA0AEQASABQAFQAVABgAGQAXABcAGQAcAB0AHwAfACAA
IwAmACYAKAAqACoAKQApACoAKQAoACcAKgAqACoAKAAoACgAKAAmACMAIQAgACAAIgAj
ACMAJAAiAB8AHQAcABwAGQAXABUAEAAOAA0ACQAIAAcABgAFAAIAAQAAAAAA/f/9//z/
+//9//3//f/9//n/+f/4//j/+P/4//f/9//5//n/+P/3//X/9v/3//f/9//3//X/9P/2
//b/9v/2//b/9//3//f/9f/1//T/9P/x//D/7//v//H/8//1//b/9v/2//b/9//2//X/
9P/z//T/9v/3//j/9v/3//f/9f/0//T/9f/2//T/9P/1//X/9f/0//T/9f/1//X/9f/0
//T/9v/0//T/9//3//f/9//z//P/9P/0//b/9f/1//b/9v/1//X/9f/z//P/8//z//L/
8v/y//H/8//z//P/8//z//H/7//w//D/8P/w//D/8f/z//T/9P/y//H/8P/v//H/8v/y
//X/9f/2//b/9v/3//f/+P/4//f/9//3//f/+P/7//3//v/9//z//P/8//7//P/7//v/
+v/6//n/+P/2//X/9P/z//X/8//z//X/9//5//n/9//2//X/8v/w/+//8P/x//H/8//y
//D/7v/t/+3/7P/r/+7/7v/u/+z/7v/u/+7/7//v/+//8P/w/+//7v/t/+r/7P/s/+r/
6v/u/+7/7//5/wUAEwAoAEMAXwB+AKMAyQDqAAABDQEXAR8BCwHXAJQATQD+/6n/Z/9F
/zT/K/83/1X/bv+A/5H/ov+x/7//y//U/9f/3f/j/+X/6P/p/+v/6f/p/+v/6//r/+3/
7f/r/+v/6//s/+//7//v//D/8P/w//D/8P/v/+7/7f/u//D/8f/y//P/8//z//T/9P/0
//T/9P/1//P/8//0//T/+P/4//f/9//4//n/+f/5//j/9//3//f/+v/7//z//f//////
//8AAAAAAQABAAMAAwADAAMAAwADAAQABQAGAAoACgAKAAsADwATABQAFgAWABUAFwAX
ABkAGQAbAB4AHQAfAB8AIAAjACYAJgAoACgAKAAnACcAKwArACsAKwAuAC4ALgAsACsA
KgApACYAIwAhACAAIAAiACEAHwAeABsAGQAYABgAFwAVABQAEwAOAAwACwAHAAcABwAH
AAcABAADAAIAAgD9//3//P/7//v/+//7//v/+f/5//j/+P/2//b/9f/1//f/9//2//X/
9f/2//f/9//3//f/9f/0//T/9P/0//T/8v/z//P/8//1//X/9P/0//T/9P/0//X/9f/1
//X/9P/0//T/9P/1//X/9f/1//X/9f/2//b/9v/2//f/9//1//b/9v/3//j/9v/2//f/
9//1//T/9P/1//f/9//3//b/+P/6//j/+P/3//f/9//3//f/9//4//j/9v/1//X/9v/1
//P/8v/x//T/9f/2//f/9v/2//b/9f/z//P/8//z//P/8//z//P/8f/v//L/8v/x//H/
8P/w//D/8P/x//H/8f/z//L/8P/w//D/8P/x//P/9P/0//D/7//u/+3/7//w//D/8//1
//b/9v/2//f/9//4//j/+f/5//n/+f/3//n/+v/6//r/+v/7//z//f/8//z//f/4//j/
9//2//P/8//z//P/8//x//H/8//1//f/9//1//b/9//2//b/8v/y//L/8f/v/+7/7P/q
/+z/7f/t/+3/7v/u/+7/7P/q/+r/6v/r/+n/6f/q/+r/7P/s/+z/6v/t/+7/7f/u/+j/
6v/t//P/+/8JABoAMQBTAHQAmQDBAOQA+gALARcBGwEPAd8AmABRAAoAvf9x/0P/MP8r
/zH/Rf9e/3L/g/+Y/6n/tf/F/9L/2f/d/9//4f/k/+X/5//l/+X/5//l/+X/5//n/+n/
6f/p/+r/7f/t/+3/7v/w//D/8P/w/+3/7P/r/+z/6//r/+v/6//t/+3/7v/u/+7/7v/u
/+//7//v//D/8P/w//D/7//v//P/9f/2//f/9f/1//b/9//2//X/9P/z//b/9//4//r/
+v/7//v//f/+//3//P/7//7/AAACAAQABAAEAAQABQAIAAsACwAMAA0ADQAQABEAEwAT
ABUAGAAaAB0AHgAgAB4AIAAfACAAIQAiACIAIwAlACUAJQAlACUAJAAjACAAIgAiACIA
IAAfAB0AHAAcAB4AHQAbABoAGwAZABgAGAAYABUAEwARAAsACgAKAAcABQADAAEA///9
//3//f/+//n/+f/4//f/9//3//f/9//3//f/9v/2//T/9P/z//P/8//z//L/8f/x//L/
8//z//H/8f/v/+7/8P/w//D/8P/u/+//7//v/+//7//u/+7/8P/w//D/8f/x//H/8f/w
//D/8P/w//H/8f/x//H/8f/v//D/8P/w//L/8//z//H/7//u/+7/7v/w//D/8f/x//H/
8P/w//H/7//v/+//7v/w//L/8P/w/+//7//v/+//7//v//D/8P/u/+3/7f/u//D/7//v
/+//7f/t/+3/7f/q/+r/6v/p/+r/6//s/+3/7f/t/+3/7f/r/+n/7P/s/+3/6//q/+r/
6P/o/+j/6P/o/+n/6f/o/+f/5//n/+f/6f/q/+r/7f/t/+7/7v/u//H/8f/y//L/8f/x
//H/8f/v//H/8v/y//T/9P/1//b/9P/y//H/8f/w//D/7//u/+//7//v/+//7v/r/+r/
6//t/+//7//t/+//7//t/+z/6f/o/+f/5f/n/+b/5P/i/+X/5//o/+n/6f/o/+f/5P/j
/+L/4f/h/+P/4//k/+T/5P/k/+T/4v/k/+T/4v/i/+L/5v/p/+3/8/8BABQALQBJAGgA
jQC1ANYA7gD7AAMBBQH1AMEAfAA3APD/o/9j/zv/KP8j/yf/O/9U/2j/e/+S/6X/sf+/
/8r/0f/R/9f/2f/c/93/3f/b/9v/3f/d/93/3//f/+D/4f/i/+T/5P/j/+L/4v/g/+D/
4P/g/+D/4P/g/+L/5f/l/+X/5f/l/+X/5v/m/+f/6P/p/+v/6f/p/+r/6v/r/+r/6P/n
/+j/6f/p/+n/6v/r/+3/7//w/+//7v/t/+//7//v//D/8P/x//H/8//1//X/9f/1//X/
9v/3//j/+//8//3///8AAAMAAwAEAAUABQAIAAkACAAHAAgACgANAA8ADwAQABEAFAAU
ABYAFgAWABUAFQAZABkAGQAZABgAGAAYABYAFgAWABYAFAAUABMAEwAUABYAFQATABIA
DwANAAwADAAKAAcABQADAAAAAAABAP///f/7//n/9//2//X/9P/0//L/8//z//P/8v/x
//D/7//r/+v/6v/q/+z/7P/r/+v/6f/p/+j/5//p/+r/6//r/+v/6//p/+j/6P/o/+j/
6P/o/+n/6f/p/+n/6f/o/+j/6P/o/+j/6f/n/+f/5//m/+j/6P/o/+n/6f/p/+n/6f/o
/+j/5//m/+n/6//s/+v/6f/o/+j/6P/o/+j/6f/p/+f/5v/m/+f/6f/p/+n/6P/m/+j/
5v/m/+n/6f/p/+n/5//n/+j/6P/m/+X/5f/m/+b/5f/l/+X/5v/n/+j/6f/m/+b/5v/l
/+f/5//n/+f/5v/l/+T/4//k/+P/5//o/+X/5f/k/+T/5v/m/+f/5//k/+X/5P/j/+f/
6f/r/+7/7v/r/+r/6v/t/+7/7//w//D/7//t/+v/7f/u/+//8P/v/+7/7P/r/+r/6f/o
/+b/5//n/+f/5//m/+f/5v/k/+X/5v/n/+n/5f/m/+T/5P/k/+T/4//i/+H/4P/e/97/
3v/e/w==
         </WaveFormData>
      </LeadData>
      <LeadData>
         <LeadByteCountTotal>10000</LeadByteCountTotal>
         <LeadTimeOffset>0</LeadTimeOffset>
         <LeadSampleCountTotal>5000</LeadSampleCountTotal>
         <LeadAmplitudeUnitsPerBit>4.88</LeadAmplitudeUnitsPerBit>
         <LeadAmplitudeUnits>��V</LeadAmplitudeUnits>
         <LeadHighLimit>2147483647</LeadHighLimit>
         <LeadLowLimit>268435456</LeadLowLimit>
         <LeadID>V4</LeadID>
         <LeadOffsetFirstSample>0</LeadOffsetFirstSample>
         <FirstSampleBaseline>0</FirstSampleBaseline>
         <LeadSampleSize>2</LeadSampleSize>
         <LeadOff>FALSE</LeadOff>
         <BaselineSway>FALSE</BaselineSway>
         <ExcessiveACNoise>FALSE</ExcessiveACNoise>
         <MuscleNoise>FALSE</MuscleNoise>
         <LeadDataCRC32>1050252000</LeadDataCRC32>
         <WaveFormData>
/v/+//7//v8AAAIABAAGAAgACAAIAAgACgAMAA4AEAARABIAEwAUABYAFgAWABYAGAAa
ABwAHgAdABwAGwAaAB0AHgAfACAAIgAiACIAIgAfAB4AHQAcABwAHAAcABwAGwAaABkA
GAAYABgAGAAYABYAFAASABAADQAMAAsACgAKAAoACgAKAAgACAAIAAgABQAEAAMAAgAC
AAIAAgACAAAAAAAAAAAA/v/+//7//v8AAAAAAAAAAAAAAAAAAAAA///+//3//P/6//r/
+v/6//z//P/8//z/+v/6//r/+v/8//z//P/8//z//P/8//z/+//6//n/+P/6//r/+v/6
//z//P/8//z/+v/6//r/+v/7//z//f/+//7//v/+//7/AAAAAAAAAAAAAAAAAAAAAAAA
AAAAAAAA///+//3//P/6//r/+v/6//z//P/8//z/+v/6//r/+v/8//z//P/8//3//v//
/wAAAAAAAAAAAAD+//7//v/+//3//P/7//v//f/9//v/+//7//v//P/9//3//f///wAA
AQACAAIAAgAAAAAAAAABAAMAAwADAAQACAAIAAgACAAIAAoACgAKAAgABgAEAAMAAgAC
AP7/AAABAAIAAwACAAAAAQAEAAUABQADAAIAAQAAAP///f/9//v/+f/4//f/+P/3//f/
9//4//j/+f/5//j/+P/3//f/9f/2//f/9//1//X/9v/2//b/9v/3//f/8//w//b/AQAK
ABAAGgAtAEAAVQBtAIwAtADgAAYBIQExAUUBTQEpAeEAjABGAAcAxP+X/4b/f/9//4j/
lP+e/6//wP/K/8//1//j/+n/6f/n/+v/7f/v/+//7v/u/+7/7v/x//P/9f/2//X/9P/z
//L/9v/3//n/+v/4//f/9f/z//X/8//z//T/9//5//v//v/7//r/+f/4//j/+P/4//n/
+P/3//b/9f/4//n/+v/7//v/+//7//v/+P/4//f/+P/6//z//v8BAAEAAQABAAIAAgAC
AAIAAwADAAIAAgABAAMABQAGAAYACgAKAAoADAAMAA4ADgAPABAAEQATABUAEwATABYA
GAAbAB0AHgAhACIAIgAiACMAIwAjACMAIwAkACUAJwAoACkAKQApACgAJwAmACMAIgAg
ACAAHwAeAB0AHAAbABsAGgAYABgAGQAWABUAFAASABEAEQARABAADgAMAAsACgAJAAkA
CQAIAAgABwAGAAYABgAFAAIAAAD////////+//7///8AAAEAAwADAAIAAgACAAIAAQAA
AP/////+//3///8AAAAA///9//3//f/9//v/+f/5//n/+//8//z//P/8//z//P/8//z/
/f/9//z//v///wAAAQABAAIAAwADAAAA///+//z//P/9////AQABAAAAAAABAAEAAAAA
AAIAAgABAP///v///wEAAwAFAAQAAwACAAEAAwADAAMABAACAAEAAQACAAIAAgABAAEA
AgACAAIAAAD///7//v/9//z//f/+////BQAEAAMAAgABAAAAAAABAAEAAQD9//3//f/9
//7/////////AQACAAMABAAGAAYABgAGAAgACQAJAAkABwAIAAoACgALAAwADwASAA8A
DgANAAoACAAHAAYABgAEAAYABgAGAAQAAgACAAMABgAHAAcABQAGAAUABAADAP//////
//3//P/7//r/+f/6//v/+//8//z/+//5//j/9//3//f/+P/7//v/+//7//r/+v/4//j/
+v/7//z//P/6/////v8EABIAIwAyAEcAYwCEAKYA0gD+AB8BNwFNAV0BTwEVAcAAbgAn
AN7/of+G/4H/ff+C/5L/ov+p/7b/wv/J/9P/2//h/+f/7//v//H/8//z//D/8P/w//D/
8P/x//L/8v/0//T/9P/0//P/8//0//T/9P/1//X/9f/z//H/8f/y//X/9f/1//b/9v/2
//b/9v/2//b/9v/3//f/9//3//f/9//3//f/9//5//n/+f/5//n/+v/6//z//v/+//7/
//////////8AAP7//v/+////AAAAAAEAAQD//wEAAgACAAQABAAEAAYACQAMAA0ADwAQ
ABEAEwAVABUAFQAYABoAFwAXABYAFwAaABwAHgAhAB8AHwAfAB8AHwAfACAAIAAiACMA
JAAkACIAIgAgACAAHgAeAB0AHAAbABoAGQAZABUAEgARABEAEAARABIAEgANAA0ADQAM
AA4ADAALAAoABwAHAAcABgAEAAMAAgACAAIAAQD+//z//P/9//7//v/9//3//f/9//3/
/f/8//z//P/8//v/+v/6//v/+//7//n/+v/6//n/+//7//v/+//5//f/9//3//f/+P/4
//j/+v/6//r/+v/5//n/+P/2//j/+f/6//v/+v/6//r/+f/6//v//P/8//n/+f/6//v/
+f/4//j/+f/6//r/+//+//3//f/8//z/+//7//v/+//9//3//f/9//z/+//6//r/+//7
//z//v/9//z/+v/5//z//P/8//r/+P/4//n/+f/4//n/+v/7//v/+//7//r/+P/4//n/
+f/2//z/AAD8//v/+v/5//j/+v/7//v/+//3//f/9//3//r/+//7//v//f/+////AAAA
AAAAAAAAAP7//////////f/+/wAAAAABAAIABQAIAAgACAAIAAYAAgABAAAAAAD8//7/
/v/+//7//P/8//3/AQADAAQAAwAAAP///v/9//3//f/9//v/+f/3//X/8//z//P/8v/y
//X/9f/0//T/8//z//P/9P/3//f/9//3//f/9v/z//L/8//z//P/8v/0//X/+P8AAAoA
GwAuAEMAXwCAAKQAygD0ABMBKwFBAUsBMQHtAJoATgAHAMT/k/9+/3f/df9+/47/oP+p
/7T/wP/H/8v/0//d/+X/6//s/+3/7v/t/+r/6v/q/+r/6v/r/+z/7P/s/+z/7P/s/+3/
7f/u/+7/7v/v/+//7//x/+//7//w//H/8f/x//L/8v/y//L/8v/y//L/8v/z//H/8f/x
//H/8//z//P/8//1//X/9f/1//P/9P/0//b/9v/2//b/9//1//X/9f/2//b/9v/2//f/
+f/6//z//f/8//3//f/8//7//v/+/wAABAAGAAYABwAHAAcACAAJAAsACwAOABAADgAP
AA8AEQAVABYAFwAZABgAFwAWABUAFQAVABYAFgAZABkAGQAYABcAFgATABIAEgASABEA
EAAPAA4ADQANAA0ACgAJAAkABwAHAAcABgACAAEAAAD+/wAA/v/9//z/+//7//v/+v/4
//f/9v/2//f/9//1//T/9f/1//X/9P/z//P/8//z//X/9f/0//T/8v/y//H/8P/v/+//
7v/t/+//8P/w/+//8f/x//H/8f/y//H/8v/z//D/8P/v/+7/8f/y//P/9P/z//P/8v/w
//D/8f/y//P/8f/y//P/8//x//H/8f/w//L/8//1//f/9//2//b/9//2//T/8//0//f/
9//2//b/9v/3//j/+f/4//f/9v/1//X/9f/1//b/9//3//j/+v/4//j/9//3//f/9v/1
//L/9P/0//X/9f/z//P/8//z//T/9f/2//b/9v/0//b/9P/0//T/9P/y//P/8//z//P/
8//z//P/9f/3//j/+f/6//r/+v/6//r/+v/6//r//P/9//3//f/7//z//v/+/wAAAAAC
AAQAAgACAAIAAAD8//v/+v/6//f/+v/7//z/+//4//f/9//9////AAD///3/+//5//f/
9f/1//X/8//w/+//7v/t/+//7//u/+7/7f/t/+z/7P/u/+//8P/y//H/8f/x//H/8v/y
//D/8P/v/+//7//u//D/8//4//7/CgAbADAARwBhAIQArgDYAPgAEwEnATkBOQEPAcUA
dAAqAOf/rP+D/3D/b/9z/3z/iv+W/6P/sv+8/8X/z//X/9v/3f/f/+T/5//q/+v/6P/o
/+j/6P/m/+f/6P/o/+b/5v/m/+b/6P/p/+v/7P/q/+v/6//r/+v/6f/p/+r/6f/p/+n/
6v/r/+z/7f/u/+7/7v/u/+//7f/t/+3/7f/t/+3/7f/t/+//7//v/+//7//w//D/8v/y
//L/8v/z//H/8f/x//L/8//0//X/9//4//j/+f/5//n/+//8//z//v/+//7/AAABAAIA
AQABAAUABwAKAA0ACwALAA4AEAASABMAEwAVABYAFgAWABcAGQAZABkAGQAZABkAGgAa
ABsAGwAbABoAGAAYABYAFgAYABgAFwAWABMAEgARABEAEAAOAA4ADwANAA0ADQAMAAgA
BwAGAAQABgAEAAMAAgABAAEAAQAAAP///f/7//r//f/9//v/+v/7//v/+//6//j/9//2
//X/9//3//b/9v/5//r/+v/6//n/+f/4//f/9f/2//b/9f/1//X/9f/1//X/8//z//P/
9f/2//b/9v/2//b/9v/2//b/9//3//b/8//z//P/8//0//b/+P/5//f/9//3//b/8//z
//T/9f/2//b/9//5//n/+P/4//r/+v/5//f/9v/3//f/9//3//r/+//8//3//P/7//r/
+v/4//f/9//4//b/9v/1//X/9//4//n/+P/2//b/9//3//H/9P/1//b/9//4//f/9//2
//X/8f/x//H/8f/z//X/9v/3//n/+v/7//z/+//6//n/+P/7//3//v////3//v8AAAAA
AAAAAAIABAAEAAQABAACAAAA///+//7/+P/6//r/+v/7//r/+//9//7///////3/+v/5
//j/9//1//X/9f/z//L/8f/w/+//8f/x//D/8P/v/+//7v/u/+//7//v//D/8//z//P/
8//2//b/9P/0//T/8//y//D/8v/1//L/9v8EABkAJgA7AFcAegCeAMYA7gARASsBPwFN
AT8BCwG4AGgAHQDW/53/hP95/3X/eP+G/5T/of+s/7T/v//J/9P/3f/l/+X/5v/n/+j/
5//o/+j/6P/o/+r/6//s/+z/7v/u/+7/7v/u/+3/7f/s/+7/7//v/+//7f/r/+v/7P/t
/+3/7f/u//D/8P/w//D/7//u/+3/7f/w//H/8v/z//P/8//z//P/8//z//P/8//z//T/
9P/2//T/9P/0//X/9v/3//j/+v/6//r/+v/7//r/+v/7//v//P///wEAAgAEAAQABAAG
AAUABgAFAAUABgAHAAkACwAOAA8AEwAWABgAGQAZABsAHAAcABwAHQAeAB8AIAAhACMA
IwAkACQAIwAhAB8AHAAeAB4AHAAcAB4AHgAdABwAGQAYABcAFwAVABIAEQARAA8ADwAP
AA4ADQANAA0ADAALAAgABgAEAAIAAwAEAAQAAwABAP///v8BAAEA///+//v/+//7//r/
+//7//v/+//6//n/9//2//j/+v/7//z/+//7//r/+f/2//b/9f/z//j/+//+/wEA///7
//n/9//1//b/9v/2//b/9v/2//b/+P/5//n/+P/6//v//P/9//r/+v/6//n/+//7//v/
+v/7//v//P/9//z/+v/5//n/+f/4//j/+v/9//3//P/8//v/+//7//v/+f/5//n/+f/7
//v/+//8//z/+//7//z//P/8//v/+//6//r/+v/4//r/+v/7//v/+f/5//n/+f/3//b/
9P/0//T/9P/2//n/+//9//n/+f/5//n/+P/5//n/+f/9//7///8AAP7//v/+//7//v//
//////8BAAIABAAEAAMAAgADAAQABAAEAAQAAgABAAEAAQACAP7/AAAAAAAAAAD+//7/
//8BAAEAAAD9//3//f/9//3/+//7//v/+f/2//X/9P/z//P/8//y//L/9f/1//T/9P/x
//H/8f/y//P/8//z//P/9P/0//L/8v/x//H/8f/w//D/9/8CAAgAFAApAEIAWQB3AJwA
xADsABQBMQFNAWMBYQEvAdkAggA6APP/tv+L/3j/df95/4j/mP+k/6//uP/C/8n/0//Z
/93/4//l/+f/6f/r/+v/6//s/+3/7v/t/+3/7f/s/+z/7P/s/+z/6//r/+z/7P/u/+//
7//v//H/7//v//D/8//z//P/9P/0//T/9P/0//L/8v/y//P/9f/1//X/9f/2//X/9P/z
//X/9f/1//X/9f/2//b/+P/6//r/+v/7//n/+f/5//r/+P/4//j/+f/6//r/+//7//v/
/f/+//7/AgACAAIABAAGAAgACAAJAAwADQAPABEADwAPABIAFAAWABcAFwAZABsAHAAd
AB8AHwAfAB8AHwAdAB0AHgAeAB8AHwAfAB4AIAAgAB4AHgAeAB4AHQAcABkAGAAXABcA
EwAQAA8ADwAPAA8ADwAOAA0ADQANAAwACwAIAAYABAADAAMAAwACAAAA///+//7/AQAB
AP///v/8//v/+v/4//j/+f/6//v/+//7//r/+v/6//r/+f/4//n/+f/4//f/+f/6//r/
+f/5//n/+f/5//n/9//3//f/9//4//j/+P/4//j/+P/4//r/+//7//r/9//3//f/9//3
//j/+f/5//n/+f/5//j/9//3//j/+f/5//j/+P/5//n/+P/4//r/+//7//r/+v/5//n/
+f/5//n/+f/5//n/+//7//v//P/+//3//f/+//3//P/6//n/+P/4//j/9v/2//b/9//3
//b/9//4//n/+P/3//b/9P/2//b/9//3//b/9v/2//b/9v/3//f/9//3//j/+P/4//f/
9v/3//f/9f/2//T/9v/2//b/9v/2//f/9//3//X/9f/1//X/9v/3//f/9//7//z//f/+
//3//P/7//r//P/9//3//f/+/wAAAwAEAAMAAgADAAQABAAEAAQAAgAAAP///v/+//r/
/P/8//z/+v/4//j/+f/8//3//f/7//z/+//6//n/9//3//f/9f/2//X/9P/z//P/8//y
//L/8//z//L/8v/x//H/8f/y//L/8f/w/+//8f/y//H/8v/z//P/8//y//D/9f/6/wAA
CgAbADAARwBhAH4ApgDUAPwAFwEtAUEBTQExAeUAjABCAP//vP+J/3b/c/9v/3j/jv+e
/6P/rv+8/8f/z//X/93/4//n/+b/5//o/+f/6P/o/+j/6P/o/+n/6v/q/+r/6v/q/+r/
6//r/+z/7P/q/+v/6//r/+3/6//r/+z/7f/t/+3/7v/s/+z/7P/s/+7/7v/u/+//7//v
/+//7//x//H/8f/x//D/7//u/+3/8P/y//P/9v/0//T/9P/1//P/8//z//T/9v/2//b/
9//2//b/9//3//f/+f/6//r//P/8//z//v/+/wAAAAABAAMABQAIAAsACgAJAAsADAAO
AA8ADwARABMAFAAVABcAGQAZABkAGQAXABcAGAAYABcAFwAXABYAGAAYABYAFgAVABQA
EgAQABEAEAAPAA8ADwAMAAsACwAHAAcABwAGAAUABQAFAAQABgAEAAMAAgD9//3//f/8
//r/+f/4//j/+//7//n/+P/5//n/+f/4//f/9//3//f/9//3//b/9v/3//j/+P/4//f/
9//2//X/9P/0//P/8f/x//H/8f/x//P/8f/x//H/8f/y//L/8v/y//L/8v/y//L/8//z
//L/8v/z//T/9f/1//b/9//3//f/9//3//b/9//3//j/+f/3//b/9v/3//n/+P/4//r/
+v/5//f/9v/3//f/9//3//X/9f/1//X/9f/1//X/9v/2//X/9f/2//b/9v/1//X/+P/4
//j/9v/2//b/9//3//P/8//z//P/9P/1//b/9v/2//b/9//3//b/8v/0//T/9P/0//T/
9f/1//X/9f/1//X/9f/2//f/9//3//b/9v/2//b/+P/4//j/+P/6//v/+//7//v//P/+
//7//f/8//3//v8AAAAAAAD+//7//f/8//z/+v/8//z//P/6//j/+P/5//r/+//7//n/
+P/3//b/9f/1//X/9f/z//P/8//z//P/8P/v/+3/7P/u/+//7//w/+7/7f/s/+z/7//v
/+//7//w//D/7v/u/+3/7f/t/+z/7v/z//b/+v8GABkALgBBAFkAegCgAMYA6AABARMB
IwEpAQ0ByQB4ADIA9f+2/4X/dP9x/3H/ev+K/5b/n/+q/7b/w//L/9P/3f/h/+H/4f/j
/+X/5f/m/+b/5v/m/+j/6f/q/+r/6P/o/+j/6P/q/+v/7f/u/+3/7f/s/+v/7f/r/+v/
7P/t/+3/7f/u//D/8P/w//D/7//u/+3/7f/t/+3/7f/t//H/8f/x//H/7//v/+//7//v
//D/8P/y//T/9P/0//X/9f/1//X/9v/0//T/9P/1//b/9v/3//f/+P/7//3//v/+//7/
/v8AAAAAAgACAAMABAAFAAcACQAJAAkADAAOAA4ADwAPABEAEQASABMAFQAVABUAFQAV
ABcAFwAYABgAGwAbABsAGgAYABgAFgAWABYAFgAVABQAFQAUABMAEwAQAAwACgAJAAgA
CQAKAAoABwAHAAcABgAEAAIAAQAAAP7///8AAAAAAAD///7//v/+//3/+v/4//n/+f/5
//j/9//3//f/9//3//f/9v/2//f/+P/4//j/9//3//b/9f/1//b/9v/1//P/8//z//P/
9f/z//P/8//0//b/9//4//f/9v/1//T/9P/1//X/9P/z//P/8//z//X/9v/3//f/9//3
//f/9v/1//X/9v/3//n/+P/4//n/9//2//b/+P/3//f/9v/2//P/8//z//P/9f/3//n/
+//6//n/+P/4//b/9f/1//b/9//4//j/+f/5//j/9//0//b/9v/3//f/9//3//f/9//1
//X/+P/2//b/9v/2//T/9f/1//X/9f/1//X/9f/4//n/+f/5//j/+P/4//j/+//8//3/
/v/8//3//f/9//v//P/+//7//v/+/wAAAgAEAAQABAACAP7//f/8//z/+f/8//3//v/9
//r/+f/5//7///////3//P/7//r/+f/5//n/+f/3//T/8//y//H/7//v/+7/7v/x//H/
8P/w//H/8f/x//L/9f/1//X/9f/1//T/8f/w//L/8//0//T/8P/v//L/+P/+/w0AJAA3
AE0AagCKAKwA0AD5ABcBJQEzATcBEwHIAHYALwDu/7P/iv93/3H/dP9+/5D/of+u/7T/
u//H/9X/3f/j/+v/6//t/+//7//q/+j/5v/k/+b/5//o/+j/6f/q/+v/7P/t/+3/7v/u
//D/8f/x//H/8f/v/+//8P/w/+//7v/u//D/8P/w//D/8P/w//D/8f/x//H/8f/x//H/
8f/x//H/9P/1//b/9//1//b/9v/4//X/9P/z//P/9f/1//X/9v/4//j/+P/5//z//P/9
//3//P/9//3//P/8//z//P/+/wMABgAHAAkACgALAA0ADwAOAA0ADwAQABAAEQARABMA
FgAYABoAHQAdAB0AHQAdABsAGwAcABwAHwAfAB8AHgAgACAAHgAeABsAGgAYABYAFwAY
ABkAGwAYABQAEgARABEAEQARABAADAALAAoACAAIAAYABQAEAAEAAQABAAAAAAD///7/
/v8BAAEA///+//z/+//6//j/+f/5//n/+f/6//v/+//8//z//P/7//r/+f/5//j/9//3
//j/+P/3//n/+f/5//n/+f/3//f/9//2//b/9f/0//X/9v/3//j/+v/7//v/+v/3//f/
9//3//n/+v/7//v//f/9//3//P/6//n/+f/5//n/+P/4//n/+f/4//j/+v/7//v/+v/6
//n/+f/5//n/+//7//v/+//6//n/+P/4//n/+f/6//z//v/+//3//f/8//z//P/6//j/
+P/5//n/9//3//f/9//3//X/9f/2//T/9P/0//T/9f/3//j/+f/3//f/9//3//j/+f/5
//n/+f/6//v//P/+//7//v/+//7///////////8AAAIAAgAAAAAAAgAEAAYABgAGAAQA
BAADAAIAAgD9//7//f/8//3//P/9////AAABAAEA///9//v/+f/3//b/9//4//f/+P/3
//b/9f/0//P/8f/w//P/8//y//L/8//z//P/9P/z//P/8//z//L/8v/w//D/8f/x//H/
8P/0//P/9v8AAAwAGwAyAEkAYwB+AKAAygD0ABcBKwFBAVMBPQH9AKgAWAARAMz/lf9+
/3n/df98/5L/ov+r/7T/vv/H/8//1//b/9//5f/n/+n/6//r/+j/6P/o/+j/6v/r/+z/
7P/q/+r/6v/q/+z/7f/v//D/8P/x//H/8f/v/+3/7f/u/+//7//v//D/7v/u/+7/7v/w
//D/8P/x//H/8f/x//H/9f/1//X/9f/2//f/+P/5//f/+P/4//r/+v/6//r/+//9//3/
/f/+/wAAAAAAAAEAAAAAAAEAAQD//wEAAgACAAQABAAEAAYACwAOAA8AEQARABEAEgAT
ABUAFQAYABoAGQAZABgAGQAdAB4AHwAhACMAIwAjACMAIQAhACIAIgAkACUAJgAmACQA
JAAiACIAIQAgAB4AHAAbABoAGQAZABgAFgAWABcAFwAXABcAFgAQAA8ADgAMAA0ADAAM
AAwACwALAAsACgAHAAUAAwACAAUABQADAAIAAQABAAEAAAD////////////////+//7/
/v/+//3//P/9//3//P/7//v//P/8//v//f/9//3//f/9//v/+//7//n/+v/6//r/+//8
//3//v///////v/8//v/+//7//v/+//8//3//f/9//3//f/8//3//f/+///////+//7/
///9//z//P/+///////+//7////////////9//3//f/9/////////wAA/v/9//3//v/9
//z/+v/5//3//v////7//v/+///////7//v/+//7//v/+//7//r/+v/6//v/+//6//r/
+v/6//n/+f/4//f/+f/8//z/+v/6//r/+v/6//v/+//7//f/9//3//f/+v/7//v/+//7
//z//f/+/wAAAAAAAAAAAAABAAEAAQAAAAAAAQAAAAIAAgAEAAYACAAIAAgABgAEAAMA
AgACAPz//v/+//7//v/8//z//f8AAAEAAQD//wAA///+//3/+f/5//n/9//2//X/9P/z
//X/9f/0//T/9f/1//T/9P/x//H/8f/y//H/8f/x//H/9P/0//L/8v/1//X/9f/0//D/
8f/2//z/BgAVACYAOwBXAHQAlAC8AOYABwEfATEBQQE5AQUBsgBcABsA4P+h/37/ef93
/3j/hP+W/6H/qv+4/8P/y//V/93/4f/l/+X/5//p/+n/6f/q/+v/7P/p/+n/6f/o/+n/
6v/r/+z/6//r/+z/7P/t/+//8P/x//D/7f/s/+z/6//r/+v/7P/u/+7/7v/u/+z/7P/s
/+3/7//v/+//7//w/+//7v/t/+//8f/z//X/9P/0//P/9P/z//L/8f/x//L/8//0//b/
9v/2//b/9//2//b/9//3//n/+//8//z//v/+//7/AAAAAAIAAgADAAQABQAHAAkABwAH
AAoADAAPABEAEgAVABQAFAAUABUAFQAVABUAFQAXABcAGAAYABcAFwAXABYAFgAWABQA
FAASABIAEQAQAA8ADgANAA0ADgAMAAwADQANAA0ADQAMAAcABwAHAAYABQACAAAA/v/9
//3//f/8//r/+f/4//j/+//7//n/+P/5//n/+f/4//f/9//3//f/9f/1//T/9P/1//b/
9v/2//P/8//y//H/8//0//T/8//z//P/8//z//H/7//v/+//8f/y//L/8v/y//L/8v/y
//L/8//z//L/8//z//P/8//y//L/8v/x//P/8//z//L/8f/x//L/8//z//L/8v/z//P/
8v/y//T/8//z//L/8v/z//P/8//z//H/8f/x//H/8f/x//H/8v/w/+//7//w//L/8v/x
//H/8v/y//L/8P/u/+7/7//v/+7/7//w//H/7//v/+//7v/u/+7/7//v//D/7v/s/+z/
7P/s/+z/7P/s/+3/7f/t/+v/6//r/+v/7v/v/+//7//v//D/8f/y//T/9P/0//T/8v/z
//P/8//x//L/9P/0//X/9v/5//z/+//6//n/9v/2//X/9P/0//D/8v/y//L/8P/u/+7/
7//y//P/8//x//L/8f/w/+//7P/r/+r/5//n/+f/5//n/+j/6f/p/+r/6v/p/+f/5v/j
/+P/4//k/+f/5//n/+f/6P/o/+b/5v/l/+X/5f/k/+T/5//s//D/9v8FABgALQBFAF4A
gACmAMwA7QD/AA8BGQELAdMAhAA4APn/vv+L/3L/a/9p/2r/eP+K/5X/nv+u/7v/wf/L
/9P/1//X/9v/3f/f/9//3v/e/97/3v/e/9//4P/g/+H/4v/j/+T/4v/h/+H/4P/e/9//
3//f/+H/3//f/+D/4//j/+P/5P/i/+L/4v/i/+P/5P/l/+f/5f/l/+X/5f/l/+X/5f/l
/+P/4//j/+P/5f/m/+b/6P/m/+b/5v/n/+f/5//n/+j/6P/o/+j/6f/s/+z/7f/t/+z/
7f/t/+z/7//w//H/9P/4//r/+v/7//v/+//8//3//P/7//3//v8AAAEAAQADAAQABAAE
AAUABQAFAAUABQAGAAcACQAKAAkACQAJAAgACAAIAAYABgAGAAYABQAEAAMAAgABAAEA
AAD+//7////9//3//f/8//r/+//8//z/+//4//b/9P/x//H/8f/w//H/8f/x//L/8f/x
/+//7v/r/+v/6//q/+v/6//r/+v/6f/p/+j/6P/r/+z/7P/s/+v/6//q/+n/5//o/+j/
5//p/+n/6f/p/+n/5//n/+f/6f/q/+r/6v/p/+j/5//m/+b/5//n/+b/5v/n/+j/6f/o
/+j/6P/n/+j/6f/q/+r/5//n/+j/6f/p/+j/6P/p/+f/5v/m/+j/6f/p/+j/6P/n/+f/
5//n/+j/6f/q/+v/6f/p/+n/6v/p/+f/5v/m/+j/6P/n/+f/6v/q/+r/6P/m/+b/5//n
/+f/5//n/+f/5//n/+f/5v/o/+j/6f/p/+b/5v/m/+b/5v/n/+f/5//l/+b/5v/m/+n/
6v/t/+//7v/s/+v/6//s/+3/7v/v/+//7v/t/+3/7v/w//L/8//z//L/8P/v/+3/7f/t
/+7/7//v/+z/6//p/+r/6v/p/+v/6//r/+z/6f/q/+n/6P/n/+b/5P/k/+T/5P/i/+L/
4v/i/w==
         </WaveFormData>
      </LeadData>
      <LeadData>
         <LeadByteCountTotal>10000</LeadByteCountTotal>
         <LeadTimeOffset>0</LeadTimeOffset>
         <LeadSampleCountTotal>5000</LeadSampleCountTotal>
         <LeadAmplitudeUnitsPerBit>4.88</LeadAmplitudeUnitsPerBit>
         <LeadAmplitudeUnits>��V</LeadAmplitudeUnits>
         <LeadHighLimit>2147483647</LeadHighLimit>
         <LeadLowLimit>268435456</LeadLowLimit>
         <LeadID>V5</LeadID>
         <LeadOffsetFirstSample>0</LeadOffsetFirstSample>
         <FirstSampleBaseline>0</FirstSampleBaseline>
         <LeadSampleSize>2</LeadSampleSize>
         <LeadOff>FALSE</LeadOff>
         <BaselineSway>FALSE</BaselineSway>
         <ExcessiveACNoise>FALSE</ExcessiveACNoise>
         <MuscleNoise>FALSE</MuscleNoise>
         <LeadDataCRC32>3176055159</LeadDataCRC32>
         <WaveFormData>
+v/6//r/+v/7//z//f/+/wEAAgADAAQABgAIAAoADAAOAA4ADgAOAA8AEAARABIAEwAU
ABUAFgAWABYAFgAWABoAHAAeACAAIAAgACAAIAAeAB4AHgAeABwAHAAcABwAGwAaABkA
GAAXABYAFQAUABEAEAAPAA4ADAAKAAgABgAGAAYABgAGAAUABAADAAIAAQAAAP///v/+
//7//v/+//z//P/8//z/+v/6//r/+v/7//z//f/+//z//P/8//z/+//6//n/+P/2//b/
9v/2//j/+P/4//j/+P/4//j/+P/6//r/+v/6//j/+P/4//j/+P/4//j/+P/2//b/9v/2
//j/+P/4//j/9v/2//b/9v/4//j/+P/4//n/+v/7//z//v/+//7//v/+//7//v/+//7/
/v/+//7//f/8//v/+v/6//r/+v/6//r/+v/6//r/+P/4//j/+P/6//r/+v/6//z//P/8
//z//P/8//z//P/6//r/+v/6//j/+P/4//r/+v/5//j/+P/3//f/+P/6//v/+//7//v/
/v///wAAAQABAAAA///+/wEAAQABAAEABAAEAAUABgAGAAcACAAJAAgABgADAAIAAQAA
AAAAAAABAAIAAwADAAMAAwADAAUAAwABAAAA/v/8//r/+P/4//f/9v/1//T/9f/0//X/
9v/4//j/+f/5//f/9v/1//X/9f/1//X/9v/0//T/9P/0//T/9P/0//T/8P/s//H/+/8E
AAkAFAAiADEAQQBUAG0AkgC+AOoADAElAT0BSQEsAe0AmwBRABcA4f+//7X/tP+2/7v/
vP/C/83/2P/d/9//5f/t/+7/7f/s/+//7//w//L/8f/x//H/8//z//P/9P/0//P/8v/x
//D/8f/z//T/9f/y//H/8f/w//H/8f/x//P/9v/3//j/+v/3//f/9v/1//f/9//3//f/
9P/z//L/8v/2//f/9//4//r/+//7//v/+f/4//j/+f/7//z//f/+//3//f/8//z/+v/7
//z//P/8//3//f/9////AQACAAMAAwADAAMABQAFAAcABwAIAAsADAAPAA8ADwAQABIA
FQAWABgAGgAdAB0AHgAeAB4AIQAiACIAIwAlACUAJgAoACkAKQApACkAJgAlACQAIgAi
ACAAIAAfACAAHwAbABsAGgAZABcAFwAWABQAEgAQAA8ADQAMAAoABwAHAAYABQAEAAQA
BAAEAAMAAwABAAAA/v/+//7//P/8//z//P/7//v/+//7//v//f/9//3//P/7//r/+P/3
//n/+f/3//f/+P/5//n/+v/5//n/+v/6//n/9f/0//P/9f/1//X/9f/3//f/9//3//f/
9//4//j/+v/6//r/+v/7//v/+//7//n/+f/5//n/+P/4//r/+v/6//r/+v/6//z/+v/6
//z//P/8//z//P////////////7//f/8//v/+//8//3//v/8//3//f/+//z/+//7//v/
/P/8//z/+//5//j/9//2//j/+P/4//n//f/8//r/+v/6//r/+v/8//z/+//6//r/+f/5
//j/+v/7//v/+f/5//v/+//8//3///8AAP7//v///////////wAAAAADAAQABgAHAAYA
BwAHAAYABAAEAAMAAgAAAAAAAAAAAP7//f/9//3//v8BAAIAAQACAAAAAAD+//v/+v/4
//b/9//2//b/9P/2//b/9v/2//b/9f/0//L/8f/x//H/8f/z//T/9P/0//L/8v/y//L/
9f/2//X/9v/1//f/9v/7/wgAFAAhADEARgBhAIIAqgDaAAQBIQE9AVEBRgEXAc0AfQA3
APn/yf+3/7j/tv+3/8D/yP/L/9L/1//Z/9//4//m/+n/7v/v/+//8P/y/+3/7f/t/+//
7f/t/+7/7v/w//D/8P/w/+7/7//v/+//8f/x//L/8v/w/+//7v/v//H/8f/x//L/9P/1
//X/9f/z//P/8//z//P/8//z//T/9f/1//T/9P/0//X/9f/1//T/9P/1//f/+v/6//r/
+v/7//v/+v/6//j/+f/6//r/+v/7//v/+//7//3//v///////////wEABQAHAAcACAAJ
AAoADQANAA0ADgAQABMAEgASABIAEwAWABgAGQAaABkAGgAaABsAHQAdAB4AIAAiACMA
JAAlACQAIwAiACAAIAAeAB4AHQAaABkAFQAVABIAEQAPAA8AEAAQABAAEAANAAsACgAI
AAkACQAIAAcABAAEAAQABAD//////f/8//r/+v/6//j/+f/6//v/+//7//v/+//7//r/
+f/4//b/9v/2//X/9f/4//n/+P/5//j/9//1//T/9v/3//n/+v/4//X/9f/1//X/9f/1
//X/9//3//f/9//2//X/9f/0//b/9v/2//b/9v/1//T/8//0//X/9v/3//T/9P/2//b/
9v/2//b/9v/4//b/9v/4//j/+P/4//j/9//3//f/9//5//n/+f/5//j/+P/4//j/+v/7
//v//P/5//f/9v/1//b/9v/2//X/9v/2//b/9v/4//j/+P/5//j/9//3//b/9P/y//T/
9P/0//j//P/4//f/9v/1//T/9v/4//j/9//0//T/8//z//b/+P/5//n/9//3//n/+f/6
//v//f/+//3//P/8//v/+f/5//r/+v/9//7/AAABAAQABQAFAAQAAQAAAP7//P/8//z/
/P/8//z/+//7//v//f///////f/6//j/+P/2//X/9v/2//b/8//y//L/8P/w//D/8P/w
//H/8f/x//D/7//v/+//7//x//L/8v/y//D/8P/w//D/8P/w/+7/7v/v/+//8v/5/wAA
DgAdAC0AQABfAH4ApADQAPYAFQEtATsBKgHxAKUAXQAbAOX/v/+v/6z/rP+x/7r/xP/H
/8z/1f/Z/9n/3f/k/+n/7P/r/+v/7P/u/+n/6f/p/+v/5//n/+j/6P/o/+j/6P/o/+r/
6//r/+v/6//r/+z/7P/r/+v/6//t/+3/7f/t/+7/7v/v/+//7//v/+//7//v/+//7//v
//D/7//v/+7/7v/w//H/8f/x/+7/7v/v//H/8v/y//L/8v/z//P/8v/y//D/8f/y//L/
8//1//b/9//2//f/9//3//n/+f/5//v/+//9//3//v/9//7/AQABAAMABAAGAAkABwAI
AAkACwAOABAAEQASABAAEAAPAA8AEQARABIAFAAXABcAFwAXABYAFQAUABIAEgAQABAA
DwAQAA8ACwALAAoACQAHAAcABQAEAAMAAgAAAP3/+//4//j/+f/5//n/+P/4//j/+P/1
//X/8//y//T/9P/0//L/8v/y//L/8f/z//P/8//z//P/8//z//L/8P/w/+//7//v/+//
7f/t/+//7//u/+7/8f/x//L/8v/z//H/8v/z//D/7//u/+3/7v/v//D/8f/v/+//8P/w
//L/8v/y//L/8f/x//H/8f/v/+//7//v//H/8v/1//b/9P/0//T/9P/y//D/8P/y//T/
9P/0//T/9//3//f/9//2//X/9P/z//T/9P/0//T/9v/3//f/+P/2//X/9f/1//L/8v/y
//H/8f/y//P/9P/y//L/8v/z//X/9f/2//b/9P/y//T/8v/y//L/8v/y//T/9P/z//T/
9P/z//P/9P/2//f/9//1//X/9//3//f/9//4//j/+v/6//v/+//7//v//P/8//3//v8A
AAEAAQABAAAA/v/8//z/+//6//v//P/9//7//P/7//v/+//8////AAD///z/+v/6//j/
+P/4//f/9v/1//T/9P/y//T/9P/0//T/9P/z//L/8P/x//P/9f/3//b/9v/1//T/9P/0
//T/9P/0//T/8v/y//X/9//6////CgAYACUANQBMAGsAkgC8AOQABgEhATcBOQEWAdMA
hQA9AAMA1/+1/6v/rv+0/7n/vv/C/8n/1P/Z/93/4f/l/+T/5//o/+z/7f/v//L/8f/x
//H/8//w/+//7//u/+z/7P/s/+z/7f/v//D/8f/v/+//8P/w/+//7//v//H/8P/v/+7/
7v/v//H/8v/z//P/8//z//P/8//z//P/9P/1//X/9P/0//L/8//z//P/9P/0//X/9//4
//j/+P/4//j/9//1//T/9f/3//n/+v/6//v/+//7//v//f/+////////////AQABAAMA
AwAEAAYACAAMAA0ACwAMAA4AEQASABQAFgAZABgAGgAbABwAGwAcABwAHQAfAB8AIAAi
ACEAIQAhACEAIQAhACEAIAAiACAAIAAfAB0AGwAWABUAFQAVABQAFQATABIAEQAQAA4A
CwAJAAYABwAHAAYABQACAAIAAgACAAEAAQD///7/AAAAAAAA/v/+//7//v/9//z/+//6
//n/+f/5//n/+P/7//z//P/9//3//f/7//v/+f/5//j/+P/5//n/+v/6//r/9//3//f/
9//3//f/9//3//f/9//3//n/+f/6//r/+f/4//f/9v/4//n/+v/7//v/+//7//v/+f/4
//n/+P/5//r/+//8//z/+v/6//z/+v/6//r/+v/7//v/+//7//7///8AAAEA///+//3/
/P/7//v/+v/6//r/+f/5//n/+f/6//v/+//6//r/+v/6//b/+P/6//r/+v/6//j/+v/6
//n/9v/2//X/9f/2//j/+f/5//v/+//9//3//P/7//v/+v/7//z//v////////8AAAAA
//8AAAIAAwAFAAcACAAIAAQABAADAAIAAAAAAAAAAAACAAEAAQABAAEAAwADAAEA/v/8
//z/+v/4//j/9//2//X/9P/0//L/8v/y//L/8v/x//H/8f/w//H/8f/x//H/8//0//T/
9P/2//b/9v/2//T/9P/y//L/9//5//T/9/8GABQAHQArAEIAYQCEAKwA2AAEASMBPQFN
AUIBFQHHAHcAMwD1/8n/t/+0/7T/tf+6/8L/x//M/9H/1//Z/93/5v/t/+z/7f/t/+7/
8P/r/+v/6//t/+z/7f/v//D/8P/w//D/8P/v/+//7v/t/+3/7f/u/+7/7f/t/+3/7//x
//H/8f/y//L/8//z//P/8f/x//H/8f/z//P/8//0//X/9f/0//T/8v/z//P/8//0//T/
9f/3//b/9v/2//b/+f/5//j/+P/4//n/+v/6//j/+f/5//n//P///wEAAwADAAMAAwAF
AAQABQAEAAQABQAGAAkACQAMAA4AEQAVABMAFAAVABcAGAAaABsAHAAfACAAIAAhACMA
IwAkACYAJAAjACIAIQAjACMAIwAiACIAIAAgAB8AHgAdABkAGQAWABUAEwATABIAEAAO
AAwADAALAAsACgAIAAcABQADAAAAAAAAAAAA/f/9//v/+v/7//z//f/8//v/+v/5//f/
+f/5//n/+f/3//f/9//2//j/+P/3//f/+f/5//f/9//0//P/8f/w//X/9//6//z/+f/1
//T/8//x//H/8f/x//P/8//z//P/9f/1//b/9v/2//b/9v/2//b/9f/0//P/9P/1//b/
9//4//j/+v/6//j/+P/4//j/+P/2//b/+P/4//j/+P/4//j/9//2//X/9f/1//X/9f/1
//b/9//4//b/9//3//j/+v/5//n/+f/4//j/+P/3//j/+P/4//j/9v/2//b/9//1//T/
8v/y//L/8v/1//j/+f/5//b/9v/1//X/9P/2//f/9//5//n/+//7//v/+//8//z//P/8
//3//f//////AAAAAAAAAAABAAEAAgADAAMAAgABAAIAAgACAAIAAgACAAIAAgABAAEA
AQD//wEAAQD//wAA/v/+//z/+v/6//n/+P/1//T/9P/y//L/8v/y//L/8f/x//H/8P/v
/+//7//v//H/8v/y//L/8v/y//L/8v/w//D/7v/u/+//9//+/wMADAAeAC8AQQBYAHkA
oADMAPoAHAE9AVcBVwEwAeUAkQBLAA8A3/+//7H/sv+0/7v/xP/I/8//1P/Z/93/4f/j
/+T/5//o/+v/6//s/+7/7f/t/+3/7//r/+v/7P/s/+r/6v/q/+r/6P/p/+n/6f/r/+v/
7P/s/+v/6//r/+3/7//v/+//8P/y//P/8//z//H/8f/x//H/8v/z//T/9v/0//P/8f/w
//D/8f/x//H/8v/y//P/9f/2//b/9v/2//X/9f/0//T/9P/1//b/9v/4//n/+f/5//n/
+//8//3/+//7//v//f8BAAMAAwAEAAYACAAMAA0ADAAMAA0ADwARABIAEwAVABYAGAAZ
ABoAHQAeAB4AHwAdAB0AHgAgAB8AHwAfAB8AIQAhACEAIAAgAB4AHgAdABwAGwAXABcA
FAATABEAEQAQAA4ADAAKAAsACQAIAAYABAADAAEA///+//7//v/+//3//f/7//r//P/8
//z/+v/5//j/9//1//f/9//3//f/9//3//f/9v/2//b/9f/1//f/9//1//X/9f/1//T/
9P/z//P/9P/0//T/8f/x//H/8//z//P/8//z//P/8//z//P/8//0//T/8v/y//L/8v/z
//P/8//z//P/8//z//P/8v/y//T/9P/0//T/9P/0//T/8v/y//T/9v/2//b/9v/2//X/
9P/z//H/8f/x//H/8f/y//P/9P/2//f/9//4//f/9f/0//P/8v/y//L/8f/y//L/8v/y
//L/8v/y//P/8f/x//L/8v/x//D/8//0//P/8v/x//D/7//v/+//7//w//L/8v/y//D/
8P/w//L/8f/z//D/8P/w//D/8P/w//L/8v/x//D/8P/v/+//7v/w//H/8f/z//P/9f/1
//P/8//0//T/9P/0//X/9f/2//f/+f/6//n/+v/8//3//v///////v/8//z/+//6//r/
+v/6//r/+P/3//f/9//5//v/+//5//j/9v/2//T/8v/y//H/8P/x//D/8P/u/+7/7v/u
/+7/7//v/+//7v/t/+3/7f/t/+z/7P/r/+r/7P/s/+z/7P/u/+7/7P/s/+v/7f/y//X/
AAAOAB0ALwBEAF0AgACuANwA/gAXATMBQwEsAe0AnQBTABMA3f+3/6n/qv+q/63/uP/A
/8P/yv/T/9f/2f/d/+L/5f/o/+b/5f/l/+b/5f/l/+X/5//l/+X/5v/m/+b/5v/m/+b/
5v/n/+f/5//l/+X/5v/m/+f/5//n/+n/6f/p/+n/6v/o/+n/6f/p/+r/6//s/+3/6//r
/+v/7P/v/+//7v/u/+3/7f/s/+v/6//s/+7/8f/w//D/8P/w//H/8f/w//D/8v/z//T/
9P/y//P/8//z//P/9f/2//f/9//3//f/+f/6//v/+v/6//z//v8CAAMAAgACAAMABQAG
AAgACgANAAwADgAPABAAEgAUABUAFwAVABUAFgAYABcAFwAXABcAFwAXABcAFgAUABIA
EgARABEAEQAOAA8ADgANAAsACwAKAAgABgAEAAUAAwACAAAAAQABAAAA///8//z//P/8
//n/+f/3//b/+P/4//j/9v/4//j/+P/3//X/9f/1//X/9f/1//X/9P/2//b/9f/1//X/
9f/z//P/8f/x//D/8P/v/+//8P/w//H/7//w//H/8//z//P/8//x//H/8f/x//H/8f/y
//L/8v/y//L/8v/z//P/8//z//H/8f/x//H/8f/y//X/9v/1//T/8//y//T/8v/y//T/
8v/y//L/8v/1//X/9f/1//X/9f/1//X/9P/0//T/9P/y//P/8//0//b/9f/1//X/9v/2
//b/9f/y//L/8v/y//L/8v/y//P/9f/1//b/9v/2//T/9v/2//b/8v/0//T/9P/0//L/
9P/0//P/9P/0//P/8//0//b/9//3//b/9f/2//X/9//3//j/+P/6//r/+//7//v/+//8
//z/+//8//7////+///////+//3//v/+//7/AAAAAAAAAAD+//3//f/9//3///////3/
+v/4//j/9v/2//b/9f/0//T/9P/1//T/8//y//H/8P/x//H/8f/w/+3/7f/t/+3/7f/u
/+7/7v/v//D/8f/y//L/8v/w//D/8f/1//b/+f8CABQAJQAzAEYAXwCAAKgAzADsAAMB
GQEjAQwB0wCHAEEACwDZ/7P/p/+q/6z/sf+6/8D/xf/M/9X/2//b/93/5P/p/+j/6f/p
/+r/7P/p/+n/6f/r/+v/6//s/+z/6v/q/+r/6v/r/+3/7v/v/+7/7f/t/+z/7f/t/+3/
7//t/+3/7f/u/+z/7f/t/+3/6//r/+v/6//t/+3/7f/u//H/8f/w//D/7v/v/+//7//u
/+7/7//x//T/9P/0//T/9f/1//T/9P/z//P/8//y//T/9f/1//X/9f/3//j/+f/7//v/
+//9//7////+//7/AQACAAUABQADAAQABgAJAAkACgALAA0ADgAQABEAEgATABQAFAAV
ABMAEwAUABYAGQAZABkAGQAZABkAGQAYABgAFgAWABUAFgAVABEAEQANAAsACAAHAAgA
CAAIAAgABQADAAIAAAD9//3//P/7//3//v///wAA/f/9//v/+v/4//j/+P/2//j/+P/4
//f/9v/1//T/8//z//P/8//y//T/9P/z//P/9f/1//P/8//x//H/8P/w//H/8f/y//L/
9P/x//H/8f/z//P/8//z//H/8f/x//H/7//v//D/8P/w//D/8P/w//P/8//z//P/8f/x
//H/8f/w//D/8v/y//P/9P/1//b/9P/y//L/9P/0//T/9P/0//T/8//y//H/9P/1//b/
9//1//T/8//y//L/8//z//T/9v/1//X/9f/z//L/8f/v//D/8P/w//D/8f/y//P/9f/1
//P/9P/y//L/8v/y//D/8v/y//H/8P/w/+//7//y//T/9f/1//P/8//1//X/9v/3//n/
+v/5//j/+P/3//n/+f/6//r/+v/6//v/+//+///////+//7//v/9//z//P/8//z//P/6
//n/+f/5//n/+//7//n/+P/2//b/9P/z//T/9P/0//L/8P/v/+z/7P/s/+z/7P/t/+3/
7f/s/+3/7f/t/+3/7//w//D/8P/v/+7/7f/s/+7/7v/s/+z/6//p/+7/8//6/wYAFwAl
ADQATQBqAIYArADeAAUBGQErATIBEwHRAH8AOQD//8//sf+m/6b/p/+s/7b/wf/I/83/
z//V/93/4P/l/+r/6f/p/+r/7P/m/+X/5P/l/+P/4//k/+T/5//o/+n/6v/o/+n/6f/p
/+v/6//s/+z/6f/p/+n/6//r/+v/6//s/+7/7//v/+//8P/x//L/8//z//P/8//0//P/
8//y//L/9P/1//X/9f/y//L/8//1//P/8v/x//D/8v/z//P/9P/1//f/+f/6//z//f/9
//3/+v/7//v/+//5//n/+f/7//7/AQACAAQABwAIAAsACwAKAAoACwANAA8AEAARABMA
FgAYABkAGgAZABoAGgAbABsAGwAcAB4AIQAhACEAIQAhACEAIQAgAB4AHAAcABsAHAAd
ABsAHQAXABUAEgARAA8ADgANAAwACgAHAAUAAgADAAMAAgABAP7//v/+//7//f/9//v/
+v/8//z//P/6//j/+P/4//f/9f/1//X/9f/5//v//f/+//z//P/7//v/+//7//n/+f/5
//n/+P/4//n/+f/6//r/+v/3//f/9//2//X/9P/z//T/9f/2//f/+f/5//r/+v/5//j/
9//2//j/+f/6//v//f/9//3//f/5//j/+f/4//r/+v/6//r/+P/2//b/+P/4//j/+P/4
//f/9//3//f/+f/5//n/+f/4//j/+P/4//r/+//7//z//P/7//v/+//6//r/+v/5//j/
+P/4//j/+P/4//j/+f/3//X/9P/2//T/9P/0//T/9f/4//n/+f/2//b/9f/1//T/9v/3
//f/+P/5//z//f/9//3//v/+//3//P/8//v//P/9////AAAAAAAAAQABAAQABQAFAAQA
BAAEAAMAAgABAAAA///+/wAA////////AQADAAMAAQD///z/+//4//j/+P/3//b/9//2
//b/9P/x//D/7//u//H/8f/x//D/8P/x//L/8//x//L/8v/y//H/8P/v/+7/8P/w/+7/
7v/z//P/+P///woAFgAlADcASgBhAIIAqgDYAAIBHQE5AUsBPAEFAbcAaQAnAO3/w/+z
/7L/sP+z/8D/yv/N/9L/1//b/+H/5f/m/+f/6v/r/+v/7P/u/+n/6f/p/+v/6//r/+z/
7P/q/+r/6v/q/+v/7f/u/+//7f/t/+7/7v/r/+v/6//t/+//7//v//D/7v/v/+//7//v
/+//7//v/+//7//v//D/8f/x//D/8P/y//P/8//z//D/8P/x//P/8v/y//L/8v/1//X/
9P/0//T/9f/2//b/9v/3//f/9//1//f/+P/5//v/+//7//3/AQADAAMABAADAAQABwAH
AAkACgAMAA8ADQAOAA8AEQASABQAFQAWABkAGgAaABsAGwAbABwAHgAhACEAIQAhAB8A
HwAfAB4AGwAYABcAFQAWABUAEQARAA8ADwAOAA8AEQAQAA8ADgALAAkACAAGAAcABwAG
AAUABgAGAAYABgACAAEA/v/8////AAABAAAAAgACAAIAAQD///////////////////7/
/v/+//3//f8AAAEAAAABAP/////+//7//f/9//7//v////3//v////3//f/9//3//v//
/wAAAQAAAP/////+//z//P/8//z//////////////////////wAAAAACAAIAAAAAAAAA
AAAAAP7//v8AAAAAAAAAAAAAAQABAAEAAQD/////////////AAABAAIAAAABAAEAAgD/
//3//P/7//3//v////////8AAAEAAgABAAAA//////3//f/+//7//v/8//7//v/8//z/
/P/8//v/+//7//v//v8AAAAA/f/8//v/+v/8//7//v/9//r/+v/5//n//P/+////////
////AQABAAEAAQACAAIAAAAAAAEAAQABAAEAAgACAAUABgAIAAkACgALAAsACgAIAAgA
BwAGAAQABAAEAAQABAADAAMAAwAFAAcABwAFAAQAAgACAAAA/P/8//v/+v/3//b/9v/0
//b/9v/2//b/+f/5//n/+P/1//X/9f/1//P/9P/0//T/9v/2//b/9v/4//j/9v/2//X/
9f/4//3/BAAQAB0ALQBEAFsAdgCeAMoA7gALASMBOQE2AQsBwwBzADMAAQDP/7X/tP+4
/7f/vv/G/8n/zv/X/93/3//l/+r/7f/u/+3/7f/u//D/7//v/+//8f/u/+3/7f/s/+3/
7v/v//D/8P/x//H/8f/z//P/9P/0//L/8f/w//H/7//v/+//8P/w//H/8f/x//H/8f/x
//H/8f/x//H/8v/x//H/8P/w//P/9f/2//f/9P/0//X/9//1//T/8//y//X/9f/0//T/
9v/3//j/+P/2//f/9//3//n/+//8//3//f/9//3///8AAAEAAAAAAAEAAgAFAAUAAwAE
AAYACQAMAA4AEAATABMAFAAUABQAFQAWABYAFwAXABcAGAAaABoAGQAYABcAGQAZABkA
GAAYABYAFgAVABYAFQARABEADwAPAA4ADwANAAwACwAKAAkABwAGAAQAAwADAAIAAQD+
//7//v/+//v/+//5//j/+v/6//r/+P/4//j/+P/3//f/9//3//f/9//3//f/9v/4//j/
9//3//b/9f/y//H/9P/1//X/9v/2//X/9f/0//T/8f/x//H/8f/x//H/8f/z//P/8//z
//P/8//0//T/8v/y//L/8v/x//H/8f/x//P/8//z//P/8P/w//L/8v/y//L/8v/y//T/
8v/y//T/8v/y//L/8v/z//P/8//z//H/8f/x//H/8v/y//L/8v/x//H/8P/w//L/8f/x
//H/8P/w//D/7//w//D/8P/w//D/8P/w//H/7//v//D/8P/w/+7/8P/w//D/7v/u/+z/
7P/s/+z/7P/s/+7/7v/t/+z/7P/r/+v/7P/u/+//7//v/+//8f/x//H/8f/y//L/8v/y
//P/8//z//P/9P/0//f/+P/6//v/+//7//r/+P/2//b/9f/0//b/9v/2//b/9P/z//P/
8//1//f/9//1//T/8v/y//D/7P/s/+v/6v/p/+j/6P/m/+j/6P/o/+j/6f/p/+n/6P/l
/+X/5f/l/+f/6P/o/+j/5v/m/+b/5v/m/+b/5P/k/+P/5//s/+//9P8AAA8AHwAyAEUA
YACGALAA0gDrAAEBEQEIAdkAkQBHAAsA2f+1/6P/ov+k/6P/qP+0/7n/vv/H/8//0//V
/9z/3f/c/9//3//g/+L/3f/d/93/3//f/9//4P/g/+L/4v/i/+L/4f/h/+D/3//h/+H/
4v/i/+P/4//j/+X/5f/l/+X/5v/m/+f/5//n/+j/6f/q/+v/6f/p/+n/6v/r/+v/6v/q
/+j/6f/p/+n/6P/o/+n/6//s/+z/7P/s/+7/7//v//D/8P/x//L/8v/z//X/9v/3//b/
9//3//f/+P/5//r//f///wEAAQACAAIAAgAEAAMAAQACAAQABwAHAAgACQALAAoADAAN
AA4ADwAQABAAEQARABEAEgAUABUAFQAVABUAFQAVABUAFAAUABIAEgARABAADwALAAsA
CQAJAAgACQAJAAgABwAGAAYABQAFAAQAAgABAP///f/8//z//P/8//r/+//6//r/+v/6
//r/+P/2//b/9v/1//f/9//3//f/9v/1//T/8v/1//b/9v/3//f/9//1//X/8//z//L/
8v/z//P/9P/0//T/8f/x//H/8//z//P/8//y//H/8P/v//H/8f/y//L/8v/y//L/8v/y
//H/8P/v//H/8//1//f/9f/0//X/9P/0//T/9P/0//L/8P/w//L/8v/y//L/8v/y//H/
8P/v//D/8f/y//P/8v/y//L/8v/x//H/8P/w//L/8f/x//H/8f/y//P/8//w//D/8P/w
/+7/7v/u/+//7//v//D/8P/w/+7/8P/w/+7/7v/u/+7/7v/v//D/8f/x//L/8f/w//P/
9P/1//j/9//1//L/8P/x//L/9f/2//f/9v/1//T/9f/3//n/+//6//r/+f/3//f/9v/2
//b/9v/2//b/9f/0//T/8v/y//T/9P/0//T/8v/y//H/8P/v/+7/7f/s/+v/6v/p/+j/
5//m/w==
         </WaveFormData>
      </LeadData>
      <LeadData>
         <LeadByteCountTotal>10000</LeadByteCountTotal>
         <LeadTimeOffset>0</LeadTimeOffset>
         <LeadSampleCountTotal>5000</LeadSampleCountTotal>
         <LeadAmplitudeUnitsPerBit>4.88</LeadAmplitudeUnitsPerBit>
         <LeadAmplitudeUnits>��V</LeadAmplitudeUnits>
         <LeadHighLimit>2147483647</LeadHighLimit>
         <LeadLowLimit>268435456</LeadLowLimit>
         <LeadID>V6</LeadID>
         <LeadOffsetFirstSample>0</LeadOffsetFirstSample>
         <FirstSampleBaseline>0</FirstSampleBaseline>
         <LeadSampleSize>2</LeadSampleSize>
         <LeadOff>FALSE</LeadOff>
         <BaselineSway>FALSE</BaselineSway>
         <ExcessiveACNoise>FALSE</ExcessiveACNoise>
         <MuscleNoise>FALSE</MuscleNoise>
         <LeadDataCRC32>3998030620</LeadDataCRC32>
         <WaveFormData>
/P/8//z//P/9//7///8AAAMABAAFAAYACQAKAAsADAAPABAAEQASABQAFAAUABQAFwAY
ABkAGgAaABoAGgAaABwAHgAgACIAJAAkACQAJAAiACIAIgAiACAAIAAgACAAHQAcABsA
GgAXABYAFQAUABMAEgARABAADgAMAAoACAAIAAgACAAIAAUABAADAAIAAQAAAP///v/+
//7//v/+//z//P/8//z/+v/6//r/+v/8//z//P/8//z//P/8//z/+v/6//r/+v/4//j/
+P/4//r/+v/6//r/+v/6//r/+v/6//r/+v/6//j/+P/4//j/+v/6//r/+v/5//j/9//2
//j/+P/4//j/9v/2//b/9v/4//j/+P/4//r/+v/6//r//P/8//z//P/8//z//P/8//z/
/P/8//z/+//6//n/+P/4//j/+P/4//j/+P/4//j/9v/2//b/9v/4//j/+P/4//r/+v/6
//r/+v/6//r/+v/4//j/+P/4//f/9v/3//b/+P/4//f/9v/0//T/9f/2//f/9//3//f/
+//7//v/+//7//r/+f/4//n/+f/5//v//f/9//3//v8AAAEAAgADAAEAAQD////////9
//3//v8AAAAAAAD///////8AAAAA/v/7//n/+f/0//T/8//y//P/8v/y//H/8v/x//H/
8f/z//T/9P/0//T/8v/y//L/8P/w//D/8P/v/+//7//v/+7/7v/u/+3/6v/o/+3/9f/8
/wIACAAUAB4AKQA3AEgAZACHAK4AyQDfAPgABAH0AMQAhQBLACAA+v/i/97/3f/f/9//
3P/c/+P/6//u/+3/7//y//H/7v/s/+z/7P/s/+7/7//u/+//8P/x//H/8v/y/+//7//u
/+3/7//v//D/8P/t/+z/6//q/+n/6v/r/+7/8P/x//L/8//z//L/8f/w//H/8v/z//T/
8f/w/+//7v/x//H/8f/x//L/9P/1//b/9P/z//P/9P/1//b/9//4//b/9v/2//b/9//3
//f/9//1//f/9//3//j/+f/7//3//f/+//7///8BAAIAAQABAAUABQAGAAcACQAKAAwA
EAARABMAFQAXABgAGQAYABkAHgAeAB0AHQAhACIAIgAkACQAJAAkACUAJAAhACAAHwAf
AB8AHgAcAB4AHAAaABkAFQATABMAEwAOAAwACgAHAAgABgAGAAUAAAAAAAAAAAAAAAAA
AAD+//z//P/8//z/+v/5//n/+P/3//f/9//2//b/9v/2//b/+P/4//j/9//1//b/9v/2
//b/9v/1//T/9f/2//f/+P/2//b/9v/2//X/8//y//H/8//z//P/8//x//L/8v/x//L/
8//0//X/9//3//f/9//4//j/+f/5//j/+f/2//X/9P/0//b/9v/3//f/9//3//f/9//2
//b/+f/5//j/+P/6//v//P/9//r/+f/4//f/+P/5//r/+//7//z//P/8//v/+v/4//f/
+P/4//j/+P/2//b/9v/2//f/9//3//f/+//6//j/+P/4//j/+v/6//r/+v/5//j/+P/4
//f/+P/5//n/+f/5//v/+//9//3//v/+//z//P/9//3//f////////8BAAIABAAFAAYA
BwAHAAcAAwADAAMAAQABAAIAAgACAAAA////////AQACAAMAAQABAAEA/v/+//z/+v/4
//b/9v/1//T/8//0//X/9v/4//f/9v/1//L/8v/y//L/8v/0//T/9f/1//P/8//y//L/
9f/1//X/9v/3//f/9v/6/wQADAAUAB8ALwBCAFoAeQCiAMcA4QD4AAwBCAHoALEAcwA+
ABIA8P/m/+f/5f/j/+b/6P/n/+v/7P/r/+3/7v/v//D/8v/y//L/8v/0//H/7v/t/+z/
7f/t/+7/7v/w//H/8f/x/+//7//w//D/8f/y//P/9P/x//D/7//w//H/8f/x//H/8v/y
//L/8v/w//D/8P/w//L/8v/y//L/8f/x//H/8f/z//T/9P/0//H/8f/y//T/9v/2//b/
9v/4//j/+P/4//f/9//3//f/9//5//n/+f/5//n/+v/7//v//P/8//3/AgAEAAQABQAH
AAcACAAJAAkACgAMABAADQANAA0ADQAQABMAFAAXABoAGgAZABkAGwAcABwAHgAhACIA
IwAlACQAIQAgAB8AHwAfAB4AHAAbABgAFQATAA8ADQANAA0ADAAMAAwACwAIAAYABgAF
AAQABAAEAAQAAAAAAAAA/v/6//r/+v/6//n/9//2//T/9f/3//n/+v/4//j/+P/4//f/
9v/1//P/8//0//T/9P/1//b/9v/2//T/9P/0//T/9f/2//f/+P/2//X/9f/1//P/8//z
//P/9f/2//b/9f/z//P/8//z//X/9f/1//X/9f/0//T/8//1//f/9f/1//T/9P/2//b/
9f/1//X/9f/1//X/9P/0//X/9f/0//T/8//z//P/8//1//X/9f/1//X/9f/1//X/9v/4
//n/+v/3//b/9P/z//T/9P/0//T/9v/2//b/9v/3//f/9//3//X/9f/1//P/8//z//T/
9P/0//r//P/4//f/9v/1//T/9v/2//b/9v/z//L/8v/y//X/9v/3//f/9//3//n/+f/6
//v//f/+//3//P/8//v/+v/7//r/+f/6//z///8BAAQABQAFAAUAAQABAAEA/////wAA
AAAAAAAA////////AAAAAAAA/f/7//v/+P/4//n/+P/3//b/9P/z//L/8f/x//H/8f/y
//L/8v/y//D/8P/w//D/8P/y//L/8//z//H/8f/w//D/8P/v/+7/7v/x//H/9P/4//7/
CAASAB0AKwBCAFoAdwCaAL0A1wDwAPwA8ADIAJEAWQAmAAAA6v/g/9//3f/d/+D/5P/l
/+X/7P/t/+v/7P/x//T/9v/1//T/8//0//D/7v/u/+7/6//r/+z/7P/s/+3/7f/t/+3/
7f/u/+7/7v/u/+7/7v/u/+7/7v/w//H/8f/x//H/8v/y//L/8v/w//D/8P/w//L/8v/y
//L/8//z//P/8//z//T/9P/0//H/8f/y//T/9f/2//f/+P/2//b/9v/2//X/9f/1//X/
9v/5//r/+//6//n/+f/5//v//P/8//3//v8AAAAAAQADAAMABAAFAAcACAAKAA4ADQAN
AA0ADQARABMAEwAVABUAFAASABEAFQAWABYAGAAcABwAHAAdABsAGQAZABkAGQAZABgA
FgAUABIAEAAPAA8ADQANAA0ACQAIAAcABQACAAAAAAD///7//v/+//7//P/8//z/+v/2
//b/9v/2//j/9//3//b/9//3//f/9v/4//j/+P/4//j/+P/4//f/9f/2//b/9v/1//T/
8v/w//H/8v/z//T/9v/2//b/9v/4//f/9//3//b/9f/0//P/9f/2//b/9f/z//P/8//z
//T/9f/2//f/9v/2//f/9//1//f/9f/1//X/9v/5//r/+f/5//n/+f/3//f/9v/2//r/
+//7//z//f/9//3//f/8//v/+v/5//v/+//7//v/+//8//z//P/8//z/+//7//r/+v/6
//r//P/8//z//P/8//v/+v/5//r/+//8//v/+//5//r//P/8//z//P/8//z//P/8//3/
/P/8//z/+//8//3//f/9//3///////3//f/+//7///8AAAIAAwADAAUABQAFAAUABgAI
AAkACQAJAAgABwAFAAUABQADAAUABgAGAAYABAADAAMAAwAFAAYABwAFAAIAAQD9//z/
/f/8//v/+v/6//n/+P/3//f/9//3//j/9v/2//b/9P/3//j/+f/6//n/+P/4//f/+f/5
//j/+P/4//f/9v/2//f/+f/8/wAACAASABwAJwA3AE4AbACLAK4AywDlAPgA/ADkALYA
eQBBABYA+P/k/9z/3//j/+X/5P/k/+f/7f/w/+//8f/w/+//7v/w//H/8v/z//b/9v/0
//T/9P/y//H/8f/w//D/8f/x//H/9P/1//f/+P/3//b/9f/0//L/8v/y//T/9P/z//L/
8f/z//T/9f/2//T/9P/0//T/9P/0//T/9P/3//f/9//3//X/9v/2//b/9//3//j/+v/6
//r/+v/6//j/+P/4//j/+//7//v/+//7//3//f/9//3//f/+//////8AAAAAAQAEAAYA
BgAHAAkACQAKAAsACQAKAAwAEAATABUAFwAZABkAGwAbAB0AHwAeABwAGwAfACAAIAAi
ACQAJAAkACUAIwAhACEAIQAhACEAIAAeABwAGgAYABcAFgAVABYAFwARABAADwANAAsA
CAAHAAUABAAEAAQABAAAAAAAAAD+//7//v/+//7/AAD//////v/7//v/+//6//r/+v/6
//r/+P/4//j/9//4//r/+//8//z//P/7//r/+v/6//r/+v/6//r/+v/6//r/+f/5//n/
9//3//f/9//3//j/+P/3//n/+f/5//n/+P/3//b/9f/5//r//P/9//z//f/6//n/9v/2
//j/+P/4//n/+v/7//n/+f/4//j/+f/5//j/+P/7//v/+//7//z//f/+/////P/7//r/
+f/3//j/+P/4//b/9v/1//X/9//4//n/+v/6//r/+v/6//X/+P/4//j/+P/4//j/+P/4
//j/9//2//b/9v/3//j/+f/5//v/+//9//3//P/7//v/+v/7//z//v////7////+//3/
//8AAAIAAwAGAAcABwAHAAUABQAFAAMAAgACAAEAAAABAAEAAgADAAIAAgACAP//+//7
//j/+P/5//j/9//2//b/9f/0//P/8//z//P/9P/y//L/8v/w//L/8v/y//L/8v/y//P/
8//z//P/8v/y//L/8f/w//D/9f/3//L/9P8AAAwAEAAZACsAQgBeAH0ApADHAOMA+gAK
AQQB5ACrAGsANAAIAOr/4P/f/+H/4f/i/+L/5f/l/+j/6f/p/+j/7f/y//D/8P/w//D/
8v/u/+z/7P/s/+3/7f/u/+7/7v/v/+//7//u/+3/7f/s/+z/7P/s/+z/7P/s/+z/7v/w
//H/8v/z//P/8v/x//D/7v/u/+7/7v/w//D/8P/w//P/8//z//P/8v/y//H/8P/x//H/
8v/0//T/9P/0//T/9v/2//b/9v/3//f/9//3//X/9//3//f/+v/7//3//////wAAAAAB
AAEAAgABAAEABQAFAAYABwAJAAoADAAQABIAEwAUABUAFQAXABcAGQAcABwAGwAbAB8A
IAAgACIAIgAiACIAIwAlACMAIwAjACEAIQAgAB4AHgAcABoAGQAVABMAEwATAA4ADAAK
AAcACQAIAAkACQAFAAQAAwACAP7//v/+//z/+v/6//r/+v/6//n/+f/4//b/9f/0//L/
8//0//X/9v/2//b/9v/1//X/9v/2//b/+P/4//f/9v/0//L/8P/u//H/9P/3//r/+P/1
//P/8f/v/+//7//v//H/8v/y//H/8//z//P/8//1//X/9f/1//X/9P/0//P/9f/3//X/
9f/2//b/+P/4//X/9f/1//X/9f/1//T/9P/3//f/9v/2//b/9f/0//P/8//z//P/8//1
//X/9f/1//X/9v/2//b/+P/4//f/9//2//b/9v/2//b/9v/2//b/9//3//f/9//1//T/
8v/y//L/8v/2//b/9v/2//P/8v/y//L/9f/2//f/9//3//f/+f/5//n/+f/6//r/+P/4
//n/+f/5//v/+//7//n/+v/8//3//P/9//3//f/8//3//v/9////AAAAAAAAAAD/////
//////7//f/5//n/+f/2//b/9f/0//P/8v/y//H/8P/v/+//7//v//D/8P/w//D/7v/s
/+z/7P/s/+7/7v/v/+//7//v/+7/7v/u/+3/7P/s/+3/8//6//z/AgAQABwAJwA5AFIA
cACVALwA2wD3ABABEgH2AL4AfwBJAB4AAADq/+D/4f/j/+P/5v/m/+f/6//s/+3/7//s
/+v/7P/s/+z/7P/s/+7/7v/s/+z/7P/r/+v/7P/s/+r/6//r/+v/6f/p/+r/6v/q/+r/
6v/q/+n/6v/r/+7/7//v/+//7//y//L/8v/y//D/8P/w//D/8v/y//L/8v/y//H/8P/v
/+//8P/w//D/8f/x//L/9P/2//b/9v/2//X/9P/z//L/8//z//P/8//1//f/9//3//n/
+f/6//v/+v/6//n/+f/9/wAAAQADAAYABwAJAAsACgAKAAsADgAOAA8AEAARABUAFwAX
ABkAHgAeAB0AHQAdAB4AHgAgACAAIAAgACEAIwAhACEAIQAfAB8AHgAcABoAGAAWABUA
EQAPAA8ADwANAAwACwAJAAgABgAGAAUAAQAAAP///v/+//7//v/8//r/+v/6//r//P/7
//v/+v/3//f/9//2//b/9v/2//b/9v/2//b/9f/1//b/9v/2//b/9v/1//T/9v/2//b/
9v/1//T/8//y//T/8//z//P/9P/1//b/9//1//b/9v/1//X/9f/1//X/8//z//P/8//0
//T/9f/1//X/9//1//X/9P/0//b/9v/1//X/9f/1//X/9f/0//T/9//3//b/9v/1//X/
9f/1//X/9f/1//X/9//3//f/9//5//r/+v/6//n/+P/2//X/9v/2//b/9v/0//T/9P/0
//X/9f/1//X/9f/1//X/8//0//X/9//4//f/9v/1//L/8P/x//H/8f/0//b/9v/1//P/
9P/0//X/9f/3//b/9P/0//T/9P/0//T/9P/0//X/9P/0//T/8//0//X/9f/3//f/+f/5
//f/9//4//j/+v/6//v/+//9////////////AAACAAMABAAFAAUABQABAAEAAQD/////
AAAAAAAAAAD///////8AAAAAAAD9//3//f/6//r/+f/4//f/9v/2//X/9P/z//X/9f/1
//b/9f/0//P/8P/y//L/8v/y//D/8P/x//H/8f/x//D/8P/x//H/8f/y//H/8//2//j/
AAAMABYAIwAxAEIAXACDAKgAxwDfAPgABgH2AMoAjQBTACIA/v/k/9z/3//f/+H/5P/m
/+X/6f/s/+3/7f/s/+//8v/y//H/8P/v//D/7v/s/+z/7P/r/+v/7P/s/+7/7//v/+//
7//v//D/8P/u/+7/7v/u/+z/7P/s/+7/7//v/+//7//w//D/8P/w//D/8P/w//D/8P/w
//D/8P/z//P/8//z//L/8v/x//D/8f/x//L/9P/0//T/9P/0//T/9P/0//T/9f/1//X/
9f/1//f/9//3//f/9//4//n/9//4//j/+f/6//z//P/9/wAAAQADAAUABAAEAAUACAAK
AAsADAANAA0ADwAPABEAFwAYABgAGQAZABoAGgAcABwAHAAcAB0AHQAbABsAGwAZABkA
GAAWABgAFgAUABMAEQAPAA8ADwAJAAgABwAFAAYABAAEAAMAAgACAAIAAgAAAAAAAAD+
//z//P/8//z//P/7//v/+v/7//v/+//6//r/+v/6//r/+v/6//r/+f/3//j/+P/4//r/
+v/5//j/9//2//X/9P/y//L/8v/y//P/8//0//X/9//3//f/9//1//b/9v/1//X/9f/1
//X/9//3//f/9//2//b/9//3//X/9//1//X/9v/2//j/+P/1//X/9f/1//b/9//3//j/
9//3//b/9v/5//n/+f/5//n/+f/5//n/9//3//f/9//1//b/9v/2//j/+P/3//f/+P/4
//j/+P/3//b/9f/0//f/9//3//f/+f/5//n/9//3//f/+P/4//j/9v/2//b/9v/2//b/
9v/2//b/9v/2//f/+P/3//j/+f/5//j/9//4//f/+f/5//r/+v/8//z//f/9//3/////
/////f/+/wAAAQACAAMAAwADAAEAAQABAP//AQACAAIAAgACAAEAAQABAAAAAAAAAP3/
+//7//j/+P/5//j/9//2//f/9//3//f/9v/1//T/9P/y//L/8v/w/+7/7v/u/+7/7v/u
/+//7//y//P/8//0//T/8//y//L/9f/3//b/+P8AABAAHAAlADEARABeAH0AnAC3AM0A
4ADqANoAsAB3AEEAGAD2/9z/1v/b/93/3f/g/+T/5f/p/+z/7//t/+z/7//y//D/7v/u
/+7/8P/v/+7/7//w//H/8f/y//L/8f/x//D/7//x//H/8v/y//L/8v/y//L/8P/w//D/
8v/x//H/8f/x//D/8P/w//D/8P/w//D/8P/x//L/8//0//P/8//z//P/9f/2//b/9v/z
//P/9P/2//j/+P/4//j/9v/2//b/9v/1//X/9f/1//b/+f/6//v/+//7//z//f/9//7/
/v///wAAAgACAAMABQAFAAYABwAHAAgACgAOAAwADQAOAA8AEwAVABUAFwAYABgAFwAX
ABcAGAAYABoAHgAeAB4AHwAfAB0AHQAdAB0AHQAcABoAGgAYABYAFQAQAA0ADAALAAkA
CgALAAsACAAGAAYABQAAAAAAAAAAAAAAAgAEAAQAAAAAAAAAAAD///3//P/6//r/+//8
//z/+//6//n/+P/6//r/+v/5//n/+v/6//r/+v/6//n/+P/4//j/+P/4//j/+P/4//j/
+P/3//f/9//5//n/+f/5//n/+v/6//n/9//3//f/9//3//f/9//3//r/+v/7//v/+v/7
//j/9//2//b/+P/4//j/+f/6//v/+//7//r/+v/5//n/+P/4//f/9//3//f/+P/5//r/
+//5//n/+f/5//f/+P/4//j/+v/6//n/+f/3//b/9f/0//T/9P/0//T/9v/3//j/+f/7
//v/+v/4//j/+P/4//n/+P/3//b/9f/0//T/9P/3//j/+f/5//f/9//5//n/+//7//z/
/P/8//z//f/9//3//////////v/+//////8BAAMABAAFAAUABQAFAAMAAwAEAAQABAAC
AAEAAQABAAAAAAAAAP3//f/9//r/+v/7//r/+f/4//f/9f/z//H/8f/x//H/8v/y//L/
8v/w//L/8v/y//L/9P/0//X/9f/z//P/8v/y//L/8f/w//D/7//v//L/+P/8/wYAEgAd
ACcAOgBOAGEAggCtANEA4gDyAPoA5gC1AHUAPgAUAPT/4P/b/9v/3f/c/+D/5f/p/+r/
6f/p/+7/8f/y//T/8//y//H/8v/v/+z/6//q/+v/6//s/+z/7f/v//D/8f/x//H/8v/y
//L/8v/y//L/7//u/+3/7v/v/+//7//v//D/8P/w//D/8v/y//L/8v/0//T/9P/0//P/
8//z//P/8//0//T/9P/z//P/9P/2//T/9P/0//T/9f/2//f/+P/5//n/+f/5//v//f/9
//3//P/7//v/+//5//r/+v/7/wAAAgACAAMABwAHAAgACQAHAAgACgAOABAAEQASABMA
FwAZABkAGwAdABwAGgAZABsAHAAcAB4AIgAiACIAIwAlACMAIwAjACEAIQAgAB4AIQAg
AB8AHwAbABcAFQATAA8ADgANAAsACAAGAAYABQAEAAQABAAEAAEAAAD///z/+//8//3/
/v/+//3//f/8//n/+f/5//j/+P/4//j/+P/4//j/+P/3//f/+P/4//j/9//2//T/8v/0
//T/9P/0//T/9P/0//T/9P/z//P/8//x//H/8f/x//L/9P/1//X/9f/1//X/9f/z//P/
8//z//X/9v/4//n/+f/7//n/+f/3//b/9//2//f/9//3//f/9f/1//T/9P/1//X/9P/0
//P/8//z//P/9P/1//b/9//1//X/9f/1//f/+P/4//j/+P/4//f/9//2//b/9v/2//T/
9P/0//T/9f/1//X/9f/1//P/8//2//T/9P/0//T/9v/2//b/9v/z//L/8v/y//P/9P/1
//X/9v/3//r/+//5//n/+v/6//j/+P/5//n/+//9//3//f/7//z//v///wIAAwADAAMA
AQABAAEA///9//7//v/+/wAA////////AgACAAIA///7//v/+P/4//f/9v/1//T/9P/z
//L/8f/w/+//7v/u/+//8P/x//D/8v/y//L/8v/y//L/8//z//L/8f/v/+7/7v/t/+z/
7P/v//H/9P/6/wIACgAWACMAMQBCAFoAeQCgAMMA2wD0AAYB/gDWAJ0AYQAuAAYA6v/e
/93/3//f/+b/6v/r/+v/7v/t/+//8P/v/+7/7v/u/+7/7v/w/+z/6v/q/+r/6//r/+z/
7P/q/+v/6//r/+z/7f/v//D/7v/u/+7/7v/q/+r/6v/s/+7/7//w//H/8P/w//D/8P/w
//D/8P/w/+7/7v/u/+7/8f/x//H/8f/x//L/8v/y//H/8f/y//T/9P/0//T/9P/0//T/
9P/0//X/9f/1//X/9f/3//f/9//3//f/+P/5//v//P/8//3/AgAEAAQABQAGAAUABQAF
AAcACAAKAA4ADgAPABAAEQATABUAFQAXABoAGgAZABkAHAAeAB8AIgAiACIAIgAjACEA
HwAfAB8AGwAbABoAGAAYABYAFAATABMAEQARABEADwAOAA0ACwAJAAYABQADAAIAAgAC
AAIAAAAAAAAA/v/6//r/+v/6//z/+//7//r/9//3//f/9v/0//T/9P/0//b/9v/2//X/
9f/2//b/9v/4//j/9//2//X/9P/z//L/8P/w//D/8P/z//P/9P/1//P/8//z//P/9f/2
//b/9f/0//P/8v/x//H/8f/x//H/9P/0//X/9f/1//f/9f/1//b/9v/4//j/9f/1//X/
9f/1//X/9P/0//X/9f/0//T/9f/1//X/9f/1//X/9f/1//X/9f/1//X/9f/2//b/9v/1
//T/8v/x//H/8v/z//T/9f/2//f/+P/4//f/9v/1//X/9f/1//P/8//z//T/9P/y//L/
8v/w//L/8//z//P/9P/2//b/8//y//H/8P/0//T/9P/0//H/8P/w//D/8f/y//P/8//1
//X/9//3//n/+f/6//r/+f/4//j/9//3//n/+f/5//r//P///wEAAAABAAEAAQD/////
///9//3//v/+//7/AAD///////8AAAAAAAD9//3//f/6//r/+P/2//T/8v/x/+//7f/r
/+z/7f/u//D/8v/y//L/8P/u/+7/7v/u/+z/7P/t/+3/7//v/+7/7v/w/+//7v/u/+3/
7f/w//T/+P8CAAwAFQAnADgATgBpAIwArQDFANwA8ADwANQAnwBfADAADgDs/9r/3f/h
/93/3v/i/+H/4f/m/+n/5//q/+v/7P/u/+3/7P/r/+z/7P/q/+r/6v/n/+f/6P/o/+r/
6//r/+v/6//r/+z/7P/u/+7/7v/u/+v/6v/p/+r/6//r/+v/6//s/+z/7P/s/+z/7P/s
/+z/6v/q/+r/6v/p/+n/6f/p/+v/7v/w//L/7//v//D/8v/v/+7/7f/s/+7/7v/u/+7/
8f/x//H/8f/x//P/8//z//X/9f/2//f/9f/2//b/9//4//r/+v/7//3//f/+//////8A
AAIABgAIAAkACgALAAwADQAMAA0AEAAQAA8ADwARABIAEgAUABUAFAATABMAFAATABQA
FQAVABUAFAASABQAEgAQAA8ADQALAAsACwAHAAYABQADAAQAAgACAAEA/v/+//7//v/6
//r/+v/4//b/9v/2//b/9v/1//X/9P/1//X/9f/0//T/9P/0//T/9P/0//T/8//z//T/
9P/0//P/8v/w/+7/7//w//H/8v/y//L/8v/y//D/7//v/+//7//v/+//7//v//D/8P/v
//D/8f/y//P/8f/x//H/8f/x//D/8P/v/+//8f/v/+//7P/s/+7/7v/v/+//7//v//H/
8f/w//D/8f/x//D/8P/x//H/8f/x/+//7//v/+//8f/x//H/8f/w//D/7//u/+7/7v/t
/+3/7v/u/+7/7v/s/+z/7P/s/+3/7f/t/+3/7//v/+//7f/t/+3/7v/u/+7/7P/q/+r/
6v/q/+r/6v/s/+z/7P/s/+v/6v/q/+r/6//s/+3/7f/r/+v/7f/t/+7/7//x//L/8P/w
//H/8f/v//H/8f/x//P/9P/2//f/+P/5//n/+f/1//X/9f/z//T/9v/3//j/9v/1//X/
9f/0//T/9P/x//D/8f/v//D/7f/s/+v/6v/q/+n/6P/n/+n/6f/p/+r/6P/o/+j/5v/k
/+T/5P/k/+b/5v/n/+f/5f/l/+T/5P/k/+P/4v/i/+P/5f/q/+z/8P/6/wYAEQAdACwA
QABbAH4AnQCzAMYA1ADQALAAeQA/ABIA8P/Y/87/z//R/8//zv/U/9f/1f/c/9//4f/i
/+P/4v/i/+L/4v/i/+T/4v/g/+D/4P/h/+H/4v/i/+L/4//j/+P/4f/h/+L/4v/g/+D/
4P/g/97/3v/e/+D/4//j/+P/4//k/+T/5P/k/+b/5v/m/+b/5v/m/+b/5v/l/+X/5f/l
/+T/5P/j/+L/4//j/+T/5v/m/+b/5v/m/+b/5v/m/+b/5//n/+f/5//p/+v/6//r/+n/
6f/q/+v/7f/u/+7/7//y//T/9P/1//b/9f/1//X/9f/2//j//P/8//3//v///wEAAwAD
AAUABgAGAAUABQAFAAYABgAIAAoACgAKAAsADAALAAwADQALAAsACgAIAAYABAACAAEA
AQD////////9//z/+//5//n/+P/5//n/9f/0//P/8v/y//L/8v/w//D/8P/w//D/8P/v
/+//7v/r/+v/6//q/+z/7P/s/+z/6v/q/+r/6f/r/+z/7P/s/+r/6v/p/+j/6P/o/+j/
6P/o/+j/6P/o/+j/5//n/+f/6f/p/+n/6f/o/+j/5//l/+f/5//n/+f/5//n/+f/5//m
/+b/5//n/+j/6//q/+v/6P/o/+r/6v/p/+n/6f/p/+j/5//l/+T/5//n/+b/5v/l/+X/
5f/l/+f/5//n/+f/6f/p/+n/6f/o/+j/5//m/+b/5v/l/+X/5f/m/+f/6P/n/+b/5f/k
/+P/4//j/+P/5P/l/+b/5f/l/+X/5v/m/+T/5P/k/+L/5f/n/+j/6f/n/+j/5//l/+j/
6v/r/+3/6//p/+f/5f/m/+b/5//q/+v/6v/p/+j/6//s/+//8P/u/+//7//v/+z/7P/s
/+3/8P/w/+//7//t/+3/7f/s/+3/7P/r/+v/6v/q/+f/5v/l/+T/4//i/+H/4P/e/97/
3v/e/w==
         </WaveFormData>
      </LeadData>
   </Waveform>
</RestingECG>
