# Supplementary material for: Detection of Left Atrial Enlargement Using a Convolutional Neural Network-Enabled Electrocardiogram
Source: Front Cardiovasc Med. 2020 Dec 17;7:609976. doi: 10.3389/fcvm.2020.609976 (PMC7773668; doi:10.3389/fcvm.2020.609976)
Supplement: Supplementary file 4 [file Data_Sheet_4.ZIP › normal3/1802032338_1926_0000000V.XML]

<?xml version="1.0" encoding="Windows-1252"?>
<!DOCTYPE RestingECG SYSTEM "restecg.dtd">
<RestingECG>
   <PatientDemographics>
      <PatientID>1802032338</PatientID>
      <PatientAge>69</PatientAge>
      <AgeUnits>Years</AgeUnits>
      <Gender>Female</Gender>
      <PatientLastName>weifengshan</PatientLastName>
   </PatientDemographics>
   <TestDemographics>
      <DataType>Resting</DataType>
      <Site>1</Site>
      <AcquisitionDevice>MAC55</AcquisitionDevice>
      <Status>Unconfirmed</Status>
      <Priority>Normal</Priority>
      <AcquisitionTime>09:35:57</AcquisitionTime>
      <AcquisitionDate>08-21-2016</AcquisitionDate>
      <CartNumber>1</CartNumber>
      <AcquisitionSoftwareVersion>009C</AcquisitionSoftwareVersion>
      <XMLSourceVersion>MAC5000 v1.0</XMLSourceVersion>
   </TestDemographics>
   <RestingECGMeasurements>
      <VentricularRate>79</VentricularRate>
      <AtrialRate>79</AtrialRate>
      <PRInterval>166</PRInterval>
      <QRSDuration>84</QRSDuration>
      <QTInterval>404</QTInterval>
      <QTCorrected>463</QTCorrected>
      <PAxis>56</PAxis>
      <RAxis>24</RAxis>
      <TAxis>19</TAxis>
      <QRSCount>12</QRSCount>
      <QOnset>226</QOnset>
      <QOffset>268</QOffset>
      <POnset>143</POnset>
      <POffset>197</POffset>
      <TOffset>428</TOffset>
      <ECGSampleBase>500</ECGSampleBase>
      <ECGSampleExponent>0</ECGSampleExponent>
   </RestingECGMeasurements>
   <Diagnosis>
      <Modality>Resting</Modality>
         <StatementCount>2</StatementCount>
         <LabelText>12SL ��ϳ���</LabelText>
      <DiagnosisStatement>
         <StmtFlag>ENDSLINE</StmtFlag>
         <StmtText>�������</StmtText>
      </DiagnosisStatement>
      <DiagnosisStatement>
         <StmtFlag>ENDSLINE</StmtFlag>
         <StmtText>���� ECG</StmtText>
      </DiagnosisStatement>
   </Diagnosis>
   <Waveform>
      <WaveformType>Rhythm</WaveformType>
      <WaveformStartTime>0</WaveformStartTime>
      <NumberofLeads>8</NumberofLeads>
      <SampleType>CONTINUOUS_SAMPLES</SampleType>
      <SampleBase>500</SampleBase>
      <SampleExponent>0</SampleExponent>
      <HighPassFilter>16</HighPassFilter>
      <LowPassFilter>150</LowPassFilter>
      <ACFilter>NONE</ACFilter>
      <LeadData>
         <LeadByteCountTotal>10000</LeadByteCountTotal>
         <LeadTimeOffset>0</LeadTimeOffset>
         <LeadSampleCountTotal>5000</LeadSampleCountTotal>
         <LeadAmplitudeUnitsPerBit>4.88</LeadAmplitudeUnitsPerBit>
         <LeadAmplitudeUnits>��V</LeadAmplitudeUnits>
         <LeadHighLimit>2147483647</LeadHighLimit>
         <LeadLowLimit>268435456</LeadLowLimit>
         <LeadID>I</LeadID>
         <LeadOffsetFirstSample>0</LeadOffsetFirstSample>
         <FirstSampleBaseline>0</FirstSampleBaseline>
         <LeadSampleSize>2</LeadSampleSize>
         <LeadOff>FALSE</LeadOff>
         <BaselineSway>FALSE</BaselineSway>
         <ExcessiveACNoise>FALSE</ExcessiveACNoise>
         <MuscleNoise>FALSE</MuscleNoise>
         <LeadDataCRC32>2427644306</LeadDataCRC32>
         <WaveFormData>
UgBSAFIAUgBsAIYAoAC6AK0AoACTAIYAZQBGACcACAD4/+j/2P/I/8r/yv/K/8r/zP/O
/9D/0v/Z/97/4//o/+v/7P/t/+7/8P/w//D/8P/w//D/8P/w//D/8P/w//D/8f/y//P/
9P/0//T/9P/0//P/8v/x//D/8f/y//P/9P/3//r//f8AAP7//P/6//j/+f/6//v//P/6
//r/+v/6//z//P/8//z//f/+////AAAAAAAAAAAAAAAAAAAAAAAAAQACAAMABAAFAAYA
BwAIAAgACAAIAAgACgAMAA4AEAAQABAAEAAQABEAEgATABQAGAAaABwAHgAcABwAHAAc
AB4AHgAeAB4AHQAcABsAGgAbABwAHQAeABsAGgAZABgAGgAaABoAGgAWABQAEgAQAA4A
DgAOAA4ADQAMAAsACgAIAAYABAACAAIAAgACAAIAAAD+//z/+v/6//r/+v/6//r/+v/6
//r/9//2//X/9P/z//L/8f/w//L/8v/y//L/9f/2//f/+P/2//b/9v/2//T/9P/0//T/
9v/2//b/9v/z//L/8f/w//H/8v/z//T/9P/0//T/9P/y//L/8v/y//T/9P/0//T/9v/2
//b/9v/2//b/9v/2//b/9v/2//b/9P/0//T/9P/z//L/8f/w//L/8v/y//L/8//0//X/
9v/0//T/9P/0//L/8v/y//L/8f/w/+//7v/0//j//P8AAP3/+v/3//T/8v/y//L/8f/x
//H/8f/w//D/8//0//T/9f/3//r//P/6//n/9v/1//P/8//3//v/+f/4//j/+P/6//j/
8//x//T/9v/7/////v///wAAAAD+//7////9//z//f/+////+//5//j/9P/z//D/7//u
/+7/8f/v/+7/8P/x//P/9f/w/+7/7P/t/+7/8f/y//H/6//s/+z/6//u//P/9v/5//L/
7f/u/+z/8P/u/+7/8P/2/+j/5f/m/+L/3v/e/+D/6v/3/wYAFgAxAFAAbQCJAKcAwQDM
AMYAsQCVAHcAVQAoAP//4//U/9H/zf/F/7//wf/I/8//1f/Q/8n/zv/Z/93/4P/q//T/
8//x/+//7f/u/+7/7f/t/+7/8f/z//P/8//z//P/8//3//n/9//z//L/8v/z//X/9f/0
//H/9P/z//T/9f/3//j/9f/1//T/9f/5//3//P/+//v//P/8//z//P/8//z//f8AAP//
//8AAAAAAQD///3///8AAAAAAAABAAMAAQABAAIABAAFAAcABwAHAAkACgANAA4ADwAQ
ABMAFAAUABQAFAATABIAEgAQAA8AEAARABcAGQAdACIAIAAeAB8AHQAfABwAHAAcAB0A
GgAbABwAHAAfAB8AHgAZABcAFwAXABYAFQAVABQAFAARABEAEAATABEAEAAQAAwACQAG
AAUABQAAAAAAAQAAAP7//P/5//n/+/////3//P/8//z//P/6//r/+v/6//j/9//0//L/
8v/y//L/8f/z//P/8//z//b/9//3//j/+//7//n/+P/0//L/8P/w//P/8//z//P/8f/x
//T/9f/2//b/9v/2//b/9v/0//T/9v/4//n/+v/5//n/+//5//n/+f/6//v//f////v/
9//3//T/8f/u//H/8v/z//T/9P/1//X/9f/z//P/8//z//L/8f/w/+//8v/x//L/9f/2
//b/9P/2//f/8//1//r/+v/6//r/+v/7//r/+f/4//j/+P/7//z/+v/4//f/9//6//z/
/f/8//r/9//2//n//P/7//n/+P/6//7//v/7//r/+P/3//n//f/9////AQD///7///8B
AAEA///////////8//v/+//4//f/9P/z//L/8v/1//P/8P/u/+v/6f/s/+z/7//y//f/
9//5//n/9P/w//H/8f/w/+//8P/v//H/8P/v//T/8v/0//L/8v/u/+7/9P/3/+7/5P/Y
/9b/4P/m/+3/DAAuAEsAZAB9AJcAtwDNAM4AxACtAI0AcwBVACgA/f/f/8b/tf+z/7f/
uf+1/7r/yf/T/8z/zf/U/9X/1//g/+j/9v/9//r/9//0//T/8//z//T/9v/0//X/9P/z
//T/9f/2//v//P/5//T/8v/v/+3/7P/p/+//8//9/wMA/P/5//f/9P/2//f/9//5//X/
9f/w/+7/8v/4//3/AgD+//r/9v/z//f/+f/8/wAAAgAFAAUABQAFAAQAAgAAAAIABQAE
AAUABgAIAAkACwAIAAcACAAIAAkACgALAAwAEQASABIAEgAXABcAFwAYABgAFwAYABkA
HAAbABwAHgAcABwAHwAfAB8AGgAYABYAGQAWABcAGAAaAB0AHQAcABoAGQAaABsAGQAX
ABYAFAAWABUAFwAYABIACwAFAAAAAwADAAMABQAGAAIAAwAFAAQAAgAAAP3/+//7//3/
+f/2//T/8v/w//D/8P/w//D/9f/3//f/+P/4//j/+P/3//b/9f/0//P/8//z//L/8v/0
//X/9P/0//b/9v/2//j/+f/5//n/+f/4//f/+f/5//b/9P/y//D/8v/y//D/8P/0//b/
9//4//b/9f/2//P/8//z//T/9f/2//n/9v/z//T/8v/w/+7/8v/0//b/+P/7//3//v//
//r/+f/4//f/8//x/+//7f/x//H/8//3//b/9v/0//b//f/8//v/+v/5//j/9//2//X/
9P/0//b/+//+//r/+P/3//f/+//+/wAAAAD6//X/8v/z//b/9f/z//L/9P/6//z/+//9
//z//P///wMAAQABAAEA/f/8//3////9//v/+//7//v/+P/3//f/+P/5//j/+f/4//j/
+//5//T/8v/v/+3/7v/s/+3/7v/v/+//8f/x//H/7v/w//H/8f/x//P/8//0//L/8P/0
//H/8P/r/+j/6P/w//L/8f/0/+7/5v/m//L/9P/p/+7/DAAjADgAXQCBAJkAswDKAMwA
tQCVAHkAUQAaAPP/5f/a/8//wf+1/7X/vf/G/8n/zf/W/93/4P/f/9n/2P/U/87/1//f
/+X/6//0//T/8//z//T/9//5//n/+f/5//n/+f/9//z/9//w/+z/6v/r/+3/7f/y//X/
/v8DAP7/+//5//b/9P/z//H/8f/0//f/9f/2//T/9v/3//j/+f/6//v//f////3//P/8
//7/AQABAAEABgAIAAkACgAIAAcAAgD//wEABAAGAAkABgAFAAYABgAIAAoADAAOABIA
FAAVABYAFgATABAADgAQABEAFAAXABkAFwAXABgAFgAUABUAEwAaABoAHQAgAB4AGgAa
ABoAGAAbABsAGgAXABUAFQAVABMAEwAUABQAEwARABIAEgAQAA0ACwAKAAcABQADAAMA
AQD8//z//f/+//7//v/9//v/+//9//n/+f/6//v//P/4//b/9P/y//P/8//x//D/8v/0
//b/9//3//f/9//3//n/+f/4//j/9v/1//L/8P/x//L/8//2//P/8f/v/+3/7v/v//P/
9f/2//b/9v/2//j/+v/6//z//P/8//v/+v/4//f/+P/1//f/9//4//n/+P/5//T/7//1
//b/9//4//7/AAACAAQA/v/7//f/8//z//X/9//5//f/9//3//f/+P/3//j/+//6//T/
9v/6//z/+v/6//r/+v/8//z//P/8//f/9P/0//L/9v/4//v////8//r/9//y//T/8//0
//n//v//////AAD9/wAA///7//7//v///wMAAwABAAEAAQAAAAAAAgAFAAMAAQABAAEA
AwAAAP/////+//3/+v/5//f/9v/4//X/8//y//D/7//y//D/8f/y//X/9f/3//f/8//w
//L/8//z//P/9f/1//T/8P/s/+7/8f/0//P/9P/2//z/8P/j/+r/8v/w/+7/7P/o/+3/
+P8EABcAMABJAGEAeQCVALQAxAC5AKEAjQBzAFQAMQANAOz/0f/J/83/y//H/8T/xf/L
/9D/0f/Q/9H/2f/m/+j/6v/t/+7/7f/s/+7/7f/t/+7/8P/z//X/9f/1//P/8//z//f/
+//5//X/9P/z//P/9P/z//L/7//y//H/8f/z//b/+P/7//3//v8BAP7////7//r/9//4
//j/+P/7//z//f///////f/8//z//v8BAAEAAQABAAIAAgACAAYACQAIAAkABwAGAAQA
AwAHAAsAEQAWABIAEAAOAAwADgAOAA0ADAASABMAFAAWABkAGQAbAB0AHQAbABsAHAAd
AB4AIgAjACEAHAAaABgAGgAYABoAHAAbAB0AHAAaABcAFQAVABUAFQAVABYAFgAWABMA
EwASABIADwANAAwADQALAAkACQAHAAIAAgADAAIAAAD+//v/9//3//n/9f/1//b/9//4
//b/9v/2//b/+v/7//r/+v/5//j/9//1//L/8f/w/+//8v/z//P/9P/3//f/9f/0//T/
9P/0//b/9P/z//L/8f/v/+//8v/z//L/8v/y//L/9P/0//L/8v/1//j/+v/8//f/9f/1
//H/8v/z//X/9//5//v/9//z//j/+P/4//j/+P/4//j/+P/3//f/9v/1//b/9//4//n/
9//3//f/9//3//X/9f/3//b/9v/0//b/7//t/+3/9//8//v/+v/5//j/+P/4//j/+P/0
//L/8//y//P/9P/2//n//P/8//v/+P/5//f/9//7//3//f/8//z//v8CAAIA///8//r/
+f/7//v/+f/5//n/+v/6//z///8DAAMABQAHAAcABAADAAMA/P/5//T/8f/w//D/8//x
//P/9P/0//X/9f/y//L/8v/0//P/9P/z//H/7v/w//H/7//v//H/8f/x/+7/6//u//D/
8v/w//D/AAAAAPL/6f/q/+r/5v/i/97/5P/z/wQAFAAtAEoAZwCDAKEAuwDQANAAtwCZ
AH0AXwA6AA8A5f/O/8n/zf/J/73/u//C/83/0//K/8P/zv/f/+f/5P/i/+T/7f/w//H/
8v/2//P/8f/w//D/7//x//H/8f/0//X/9v/7//v/9//x/+7/8P/x//P/8//x/+//8//z
//P/9f/4//r/9//3//b/9//6//3/+//8//v//P/8//z//v/+//7////8//n/9//2//v/
//8AAAEAAAAAAP///v8BAAMAAQABAAAAAgADAAUACAAJAAwADgALAAoACQAIAA8AEgAU
ABYAGAAXABYAFgAXABcAGQAbABoAFwAWABYAFAAUABcAFwAdABwAHgAgAB4AGgAaABoA
FwAZABgAFgAVABUAFwAZABYAFQAVABQAEwARABIAEgAUABMAEwAUAA8ACQADAP///f/4
//j/+f/7//z//f/9//7///8CAP///P/6//j/9v/4//r//P/+//v/9//x/+z/7//y//X/
9//1//X/9f/1//f/9//2//b/9//3//X/9P/x//D/7//w//L/8f/w/+//8P/x//X/9//1
//T/8//y//P/9P/z//T/9//4//j/+P/1//X/9//1//b/9//5//v/+//9//n/9f/0//D/
7P/o/+3/8P/z//b/+P/5//n/+f/1//X/9f/1//j/+f/6//v/9v/x/+7/7f/x//L/8f/0
//P/8//z//X/9v/0//L/9f/4//b/9v/2//j/+f/5//j/9v/0//D/9P/8//v/+v/5//j/
9v/0//L/8P/v//D/9P/2//T/9P/1//f/+f/6//r/+P/0//H/8P/z//n/+f/4//j/+P/8
//z/+f/7//r/+v/9/wAA//8AAAEA///+////AQADAAEAAQABAP///P/7//v/9v/1//L/
8f/y//L/9f/z//H/8P/u/+3/7//s/+z/7P/v/+//8f/x/+7/6v/r/+v/7//x//X/9//1
//D/6//s/+//8v/x//L/+v/6//b/8f/q/+T/5P/o/+b/6P/7/xQAIgA1AFIAbwCNAKsA
xQDSAM4AtwCbAHkAUwAqAP//3f/M/8X/w/+9/7v/u/++/8P/y//S/9n/4P/f/93/4P/i
/+T/6//x//P/9f/6//X/8f/u/+z/8P/z//T/9f/3//f/9//7//v/9//x/+7/7//x//T/
9f/0//H/9P/z//L/8//1//b/9v/3//f/+f/7//3/+v/6//r//P/9//7///8AAAEAAwD/
//v/+P/2//r///8BAAMAAwACAAAA/v8AAAMAAgADAAQABgAHAAkACQAJAAsADAANAA4A
DwAQABEAEgASABIAEQAPAA0ADAARABMAFwAbABsAGQAZABoAHAAcAB8AHwAhAB4AHgAe
AB8AHAAdAB4AHAAfAB8AHgAZABcAFwAXABkAGQAaABoAFwATABIAEAAQAA0ACwAKAAcA
BQADAAMABQACAAQABwAFAAQAAwABAPz/+//8//f/+P/6//z//v/5//j/9//2//r/+//6
//r/+P/4//j/9//5//n/+f/5//n/+f/4//j/9//1//H/7v/v//D/8f/0//T/8//y//H/
9P/1//n/+//5//j/9//2//j/+P/2//b/9f/0//L/8P/y//X/+v/7//n/9//2//X/+P/7
//j/9f/2//T/8v/w//T/9P/0//T/9f/3//j/+f/1//X/9f/1//X/9f/1//X/9f/z//P/
9f/5//r/+f/8//v/+//7//3/+//2//H/8f/8/wIA9P/s/+//8v/1//j/+v/6//r/+v/1
//T/9v/2//b/9v/3//n//P/8//v/+P/3//X/9f/5//v/+//6//r/+/8AAAEA///+//z/
+//9/wAA//8AAAEAAgACAAQABwAGAAMAAgABAP///P/7//v/+P/3//T/8//y//L/9f/z
//b/+P/5//v/+P/y/+//7P/w//H/9P/1//X/8v/0//X/9P/z//T/8//z//D/7f/w//H/
9P/z//T/8P/s//D/8f/q/+z/8P/u/+b/5v/5/wwAHAA5AFwAfQCbALkA0wDaAM4AtwCZ
AHkAUwAmAPv/2//I/7//u/+7/7v/w//M/8//0//W/9n/4v/n/+3/7P/k/+L/5//s/+3/
7v/y/+//7f/s/+z/7//x//H/8f/y//P/9P/5//n/9//z//L/9P/1//f/9//1//P/9//3
//b/9//5//r//P///wEABQAAAP//+f/2//T/9P/z//L/9v/4//r//f/7//n/+P/4//r/
/f/9//3/AwAGAAgACgAKAAsACAAHAAYACAAJAAsACwALAA0ADgAOAA4ADgAOABEAEgAS
ABIAFwAXABcAGAAXABUAFQAVABYAEwASABIAGAAcACMAJwArACgAKAAoACUAHgAbABgA
GgAdAB0AHAAbABkAGQAZABYAFQAVABQAEAANAA0ADAAQAA8ADwAQAA4ACwAIAAcACAAE
AAUABwAFAAQAAwABAPz/+//8//f/9v/2//b/9v/2//b/9v/2//f/9//1//T/9P/0//T/
8//1//X/9f/1//f/9//2//b/9//3//X/9P/z//L/8f/y//T/8//y//H/8P/v//H/8f/1
//b/9//4//j/+P/2//b/9f/2//b/9v/4//n//P/7//f/8//w/+3/7//x/+3/6f/w//L/
9P/2//f/9v/1//T/9v/3//f/9//2//f/+P/5//f/9f/z//H/9P/z//T/9//2//T/8P/w
//P/9f/3//v//f/6//f/+f/6//b/9P/y//T/9f/1//T/8//0//f/+P/2//T/8//x//P/
7f/k/+j/7P/w//T/9v/2//b/9v/0//T/9//4//b/9v/3//n/+f/4//b/8v/w/+3/7P/v
//b/+f/7//7//v8CAAIA//////7//v8BAAAA/f/8//v/+f/4//n/+//9//3///8BAAMA
AAD//////v/9//r/+f/2//b/+f/3//T/8v/v/+3/7//s/+z/7P/t/+3/7//v//H/8P/0
//f/9v/1//b/9f/z//D/7f/w//L/9P/y//L/8P/w/+z/7f/2//D/5v/g/97/4v/1/wgA
HAA1AFIAcwCVALcA0wDgANQAswCPAG0ARwAgAAUA7f/W/8v/xf+//7v/tf+4/8X/zf/Q
/9f/2P/V/9v/5P/k/+z/+f/4//X/8v/y//D/7//v//D/7//x//H/8f/w/+//7v/x//f/
9//1//b/9f/1//b/9f/4//f//P/9//j/9//3//b/+P/5//n/+//8/////f/+//z//v//
/wAAAAAAAAAAAQD+//v/+f/4//3/AQACAAMABQAGAAYABgAEAAUAAgABAAUACAAKAA0A
DAALAAwADAAKAAoACgAKAA8AEAAQABAAFQAVABUAFgAXABcAGQAbAB8AHQAdAB4AHAAc
AB8AHwAgABwAGwAaABwAGAAYABgAFgAZABkAGAATABEAEQARABQAFQAXABgAFQARABAA
DgAPAA0ADAAMAAgAAwD+//v//v/8////AwADAAIAAQD///////8BAP3/+v/6//r/+v/6
//r/+v/6//r/+f/2//T/8v/y//L/8f/x//H/8f/x//X/9//4//r/+P/1//D/7P/q/+r/
6v/s/+3/7f/t/+3/8P/x//X/9//4//j/+P/4//j/+P/2//b/9f/2//b/9v/z//P/9f/z
//X/9f/2//f/9v/3//L/7f/z//b/+f/8//n/9v/z//D/8//1//b/9//0//P/8v/x//P/
8//z//P/8//x//H/8//0//T/8v/0//P/8//z//X/9f/4//3//P/7//r/+f/4//b/9P/y
//D/7P/s/+//8P/y//T/9//7//r/+v/5//b/9f/z//P/9//7//v/+v/6//z/AAAAAP3/
+v/4//f/+f/9//v/+//7//z//P/+/wEA///9//3//f/7//b/8//x//H/8f/v/+//7//w
//T/8//z//T/9P/1//T/8P/v/+7/7//v//H/8f/y//D/8//1//P/8//1//X/8v/u/+r/
7P/u//D/7v/u//T/8v/u//H/8P/o/9z/3P/o/+z/8/8MACYAPQBaAH0AnQCzAMMAyACy
AI8AcQBTADEAEgD1/9f/wv+7/7v/uf+1/7n/xP/D/8X/zv/V/9z/3//h/+b/6v/s//H/
7//t/+v/7P/u/+//8f/0//H/8f/v/+3/6//r/+v/7//0//X/9P/2//T/9f/3//f/9f/z
//f/9//1//X/9v/2//P/8//y//P/9f/5//j/+v/5//r/+v/6//3//v///wEA/v/7//n/
+P/6//3//f/9/wAAAgADAAQAAgADAAAA//8CAAYACQANAAsACQAJAAgACwAMAA0ADgAP
ABAAEAAQABEAEQARABIAFQAVABcAGQAZABcAFwAYABkAGgAeAB8AHgAaABkAGAAWABIA
EgASABMAFwAYABgAEwARABEAEQARABEAEgASABAADQANAAwACQAFAAIAAAACAAMABAAH
AAcAAgACAAMAAgAAAP7/+//8//3/AAD9//n/+P/3//b/9P/0//T/9P/z//H/7f/q/+v/
7P/t/+3/7//v/+//7//v/+//7v/u//H/8//z//T/9P/0//T/9v/0//P/8v/x/+//7//y
//P/9v/2//b/9v/0//T/8v/y//X/9v/2//b/8//x//H/7f/w//H/8//1//f/+//5//f/
+P/2//T/8v/1//b/9//4//b/9//3//f/9P/z//L/8f/0//X/9v/3//T/8f/w//H/8//0
//P/9v/3//f/9//5//j/9P/w//H/9v/0//T/9P/2//f/9//2//r/+P/2//b/9v/2//f/
9v/1//T/8v/y//X/9v/4//j/+f/7//r/+v/5//b/9f/z//P/9//8//3//f/+//v//v/9
//n/+//6//r//f/9//v/+//7//z//v8CAAcABAABAAAA//8BAP7//f/9//r/+f/2//X/
8//y//T/8f/y//T/9f/3//P/7v/s/+r/8f/z//f/+f/z/+7/7v/t/+//7//x//H/9f/0
//P/+P/4//r/+P/4//b/9v/0//X/8P/u/+z/6P/q//D/9/8IAB4ANQBQAGkAgwChAMEA
zgDEAKsAiwBtAE8AJgD7/93/zP/H/73/uf+7/73/wv/L/83/zv/Z/97/2f/X/97/5v/w
//f/9v/1//T/9v/0//P/8//0//T/9f/0//P/8//z//P/9//6//n/9v/2//T/9f/3//f/
9//1//n/+f/1//X/9v/2//f/+f/6//3/+//9//r/+v/8//7///8AAP7//v/+////AQD/
//7//v///wEAAAD///7//P/5//b//v8FAAgADQALAAwADAANAA0ADQAPABAAEQASABMA
FAATABIAEAAOABQAFQAWABgAGwAbAB0AHwAfABsAGQAYABgAGAAbABsAHwAeACAAIgAf
ABoAGQAYABgAGwAbABoAFwAVABUAFQAVABUAFgAWABcAFQAWABYAFgATABEAEAAOAAsA
CAAHAAcAAgACAAMABQAEAAMAAQD8//v//P/3//j/+v/8//7/+//6//n/+P/3//f/9f/0
//T/9P/0//P/9P/1//b/9//2//X/8//y//X/9f/z//L/9P/2//j//P/6//n/+P/3//X/
8//0//P/9//4//n/+v/4//j/9v/2//n/+v/6//r/+f/5//v/+f/2//X/9f/1//f/+f/1
//H/+P/6//z//v/+//z/+v/4//j/+f/5//n/9P/z//L/8f/z//X/9//5//v/+f/5//v/
/P/8//r//P/6//n/+P/5//b/8v/u/+//8v/w//D/8P/z//f/+v/8//L/9P/8//z/9P/0
//T/9P/0//b/9v/2//b/9P/0//f/+P/3//b/9v/3//r/+v/5//b/+P/3//j//f/7//f/
8v/u//P//P8BAAMAAAD+//3///////v/+f/3//j/+v/+/wMAAAD9//z/+//+//z//P/9
//j/9//0//P/8v/y//X/8//v/+7/7P/r/+3/7P/u//D/8P/v//D/7//y//L/9//7//X/
8f/v/+v/8P/w//D/9v/z//T/8f/w/+j/7P/y/+3/6v/q/+D/2P/i//D//f8SAC4ARQBc
AH0AnwC9ANEA0gDAAJ8AgQBpAEMAFADv/9//0P+7/63/rf+5/8f/zv/L/8X/wv/L/9r/
5f/n/+j/7P/y/+v/7//v/+//8v/v/+3/7P/s/+3/7//v/+//8v/z//T/+f/6//f/8v/w
//P/9f/4//n/+P/1//j/9//0//P/8//y//X/9//4//v/+P/3//H/7v/w//T/9//6//r/
+v/6//v//v///wEABAADAAMAAAD9/wEAAgACAAIABQAHAAUABQAFAAYABgAHAAcABwAJ
AAoACgAKAAoACgANAA4ADgAOABIAEwAUABYAFwAXABkAGwAfAB0AHQAeABwAGgAbABkA
GwAYABgAGAAZABYAFwAYABYAGQAZABgAFwAVABUAFQAVABUAFgAWABQAEQARABAAEAAN
AAsACgALAAsACwANAAwABgAFAAUAAgAAAP7/+//4//f/+P/z//X/9v/3//j/9P/0//T/
9P/5//v/+//8//f/9P/x/+3/8P/x//L/8//3//f/9v/2//n/+f/3//b/9f/0//P/9P/2
//X/9P/z//H/8f/0//X/9//4//n/+v/7//z/+//8//j/9P/v/+r/7v/x//b/9//5//n/
+v/7//r/+//2//H/9//4//n/+v/8//z//P/8//n/+f/4//f/9//3//f/9//3//f/9//3
//X/8f/v/+//8//2//f//P/7//v/+//9//v/+P/1//f//P/6//r/+v/4//n/+f/4//P/
8v/z//L/9f/2//j/+f/7//v/+P/z//P/9f/1//T/9//6//z/+//5//j/9v/z//H/8f/y
//P/9P/0//P/9v/6//f/9P/z//b/9//5//v/8f/y//P/9P/1//b/8//y//H/8P/w//D/
8//0//f/+P/6//3//P/8//v/+P/3//X/9f/5//v/+//6//r/+P/8//z/+f/6//r/+///
/////f/9//3//P/8//7/AQABAP///////////P/7//v/+P/3//T/8//1//b/+v/5//f/
9v/0//P/9f/y//L/8v/y//H/8v/x//H/7v/w//H/8//1//n/+//6//b/8v/0//L/9P/y
//L/8P/s//T/+f/w/9z/0v/c/+b/7P/3/woAKABDAFYAcQCZAL8A1QDYANAAtQCPAGkA
SQAoAAUA5f/O/73/u/+9/7//xf/I/8P/yf/S/9n/3P/h/+f/6v/s/+j/4//n/+n/6//w
/+z/6//r/+z/7//z//X/9//2//X/9P/3//n/9//z//L/8//1//j/+f/5//f/+//7//b/
9f/1//T/9v/3//f/+f/4//n/9f/0//j//P///wIAAAD+//z/+//6//f/9f/0//n//f/+
////AQACAAIAAgABAAMAAQABAAMABgAIAAsACQAJAAsADAAJAAgABwAGAAsADAAMAAwA
EAARABIAFAAXABcAGQAbAB0AGwAbABwAGQAWABYAEwAYABYAFwAYABsAGAAZABoAGAAb
ABsAGgAVABMAEwATABYAGQAdACAAGQATABAADAANAAsACgAKAAoACQAIAAkABwAAAP7/
/f8AAAIABAAFAAIAAQACAP3/+v/6//r/+v/3//b/9f/0//P/8//x//D/9P/2//j/+f/3
//f/9//3//X/8//w/+7/8v/z//L/8v/z//T/9f/4//b/9f/0//P/8//z//b/9//4//j/
+P/4//b/9v/0//T/8//0//T/9P/x//H/8//x/+//7//w//H/8//3//X/8//4//j/+P/4
//j/9v/0//L/8v/z//P/8//0//X/9v/3//n/+f/5//n/9//1//X/9//1//T/8f/y//T/
9f/2//n/9//0//H/8//1//L/8f/w//L/9f/3//j/8//y//P/8v/w//D/8f/x//b/+f/5
//f/9v/3//b/9P/1//b/9v/z//L/8v/x/+//7f/t/+7/7//y//L/8f/0//3/+//5//n/
9//3//j/+f/5//r/+//8//n/+P/3//f/8f/3/wIA///+//3//P/8//z//P/8//7//v/+
//7/AAACAAQABgAAAPz/+P/0//f/+P/5//r/9//2//X/9P/x/+7/6//o/+n/6v/r/+z/
7P/s/+z/7P/q/+r/6v/q/+//8v/1//j/9P/y//D/7v/x//L/8//0//D/7v/s/+r/6v/q
/+r/6v/p/+j/5//m/+7/9v/+/wYAIwA+AFkAdACHAJoArQDAAKoAlAB+AGgARAAiAAAA
3v/W/w==
         </WaveFormData>
      </LeadData>
      <LeadData>
         <LeadByteCountTotal>10000</LeadByteCountTotal>
         <LeadTimeOffset>0</LeadTimeOffset>
         <LeadSampleCountTotal>5000</LeadSampleCountTotal>
         <LeadAmplitudeUnitsPerBit>4.88</LeadAmplitudeUnitsPerBit>
         <LeadAmplitudeUnits>��V</LeadAmplitudeUnits>
         <LeadHighLimit>2147483647</LeadHighLimit>
         <LeadLowLimit>268435456</LeadLowLimit>
         <LeadID>II</LeadID>
         <LeadOffsetFirstSample>0</LeadOffsetFirstSample>
         <FirstSampleBaseline>0</FirstSampleBaseline>
         <LeadSampleSize>2</LeadSampleSize>
         <LeadOff>FALSE</LeadOff>
         <BaselineSway>FALSE</BaselineSway>
         <ExcessiveACNoise>FALSE</ExcessiveACNoise>
         <MuscleNoise>FALSE</MuscleNoise>
         <LeadDataCRC32>1825707425</LeadDataCRC32>
         <WaveFormData>
RgBGAEYARgBSAFwAZgBwAG0AagBnAGQAUQA+ACsAGAASAA4ACgAGAP7/9v/u/+b/5//o
/+n/6v/t//D/8//2//P/8v/x//D/7v/u/+7/7v/u/+7/7v/u/+3/7P/r/+r/6v/q/+r/
6v/s/+z/7P/s/+r/6v/q/+r/6//s/+3/7v/s/+z/7P/s/+//8P/x//L/7//u/+3/7P/u
/+7/7v/u/+//8P/x//L/8P/w//D/8P/y//T/9v/4//b/9v/2//b/+P/4//j/+P/5//r/
+//8//7//v/+//7/AAAAAAAAAAADAAQABQAGAAgACAAIAAgACwAMAA0ADgARABIAEwAU
ABQAFAAUABQAEgASABIAEgAUABYAGAAaABkAGAAXABYAFAAUABQAFAAWABYAFgAWABQA
EgAQAA4ADAAMAAwADAALAAoACQAIAAYABgAGAAYABQAEAAMAAgAAAP7//P/6//r/+v/6
//r/+P/4//j/+P/2//T/8v/w//P/9P/1//b/9P/0//T/9P/0//T/9P/0//L/8v/y//L/
8v/y//L/8v/z//T/9f/2//T/8v/w/+7/8f/0//f/+v/5//j/9//2//j/+P/4//j/9v/2
//b/9v/2//b/9v/2//T/9P/0//T/9P/0//T/9P/3//j/+f/6//r/+v/6//r/9//2//X/
9P/2//b/9v/2//j/+P/4//j/9f/0//P/8v/1//b/9//4//b/9P/y//D/8v/0//b/+P/3
//f/9v/z//j/+f/6//z//f///wAAAQABAAIAAgACAAIAAwAEAAgACAAGAAYABgADAAMA
BAAHAAoACgAKAAsADAALAAkACAAJAAkACgAHAAQAAAD///3//f/9//7//P/6//f/8//w
/+7/8f/x/+//8P/x//P/9P/y//D/7f/s/+z/7P/t/+3/7f/u//D/8f/t/+z/6v/o/+r/
7P/u//D/7//u/+r/6f/v/+3/8f/1//P/+P8CAAkAEAAaABsAGwArAEEAUwBfAGsAcwB4
AHYAcABhAEsAMQAYAAoAEwAfABkABgDy/+n/5P/h/+D/6P/r/+n/7P/t/+n/6//0//j/
8v/y/+7/7P/s/+j/5//m/+b/6f/s/+7/7//t/+v/6//t/+n/6f/q/+r/6P/o/+f/5//q
/+z/7P/t/+7/7//w//D/7f/u/+r/6f/s/+//8P/w/+7/8P/w//D/7//w//D/7//y//X/
+P/7//j/9f/y//D/8v/y//T/9f/1//f/9//3//X/9f/1//b/+f/6//3/AgD///7//v/9
/wAABAAGAAcABwAJAAkACQAHAAgACAAKAA0ADgAQABEAEQARABMAFQAUABQAFAAUABcA
FwAXABcAFQAVABUAFQAXABcAFwAXABUAFQAVABQAEAAPAA4ADQASABQAEwAVABIADgAM
AAoACgAHAAYABQADAAMA///9//7///8AAAEAAAAAAAAA/f/4//b/9f/1//j/+//5//j/
9f/1//X/9f/y/+//7//w//P/9v/5//z/+//6//j/9f/0//L/9P/3//f/9f/0//T/8v/y
//X/9f/2//f/9//2//X/8//x/+//9P/2//r/+v/7//v/+//6//n/+f/6//b/+v/8//z/
+f/4//j/9//1//X/9v/3//j/+f/7//z//P/4//f/9//2//f/+f/7//3/+//5//T/9f/1
//T/9P/1//z/9v/0//b/9//4//n/+v/6//r/+//7//f/+v/7//z//P/9////AAADAAMA
BAAEAAIAAgADAAQABgAIAAYABgAJAAkACgAMAA0ADgAOAA4ADwAPAA0ACgAFAAYABgAH
AAcABgACAAEA/f/8//v/+//6//j/9f/x//H/8v/2//f/8f/v/+3/7P/v/+//7//u/+7/
7v/u/+//7//u/+7/7//x//H/8v/y//H/8P/v/+7/8P/w//D/7f/t/+//8f/1//X/8f/y
//z/CQAMAA4AGwAtAD8ATwBbAGEAYwBnAGwAdgByAFcAQQAzAB4AFAAZAB8AGQAMAPz/
6//e/+H/6v/u/+3/7//0//H/6//l/+b/8P/2//P/7v/r/+r/6P/p/+r/7P/w//L/8//z
/+//6//p/+n/5//n/+j/6P/o/+j/5//n/+j/6v/q/+v/7f/t/+3/7P/r/+z/6P/n/+b/
5//m/+T/5//s/+//8v/u/+z/6f/l/+v/7//z//f/9P/z//L/8v/w//D/8v/z//P/9f/1
//X/8//z//P/9P/0//T/9v/6//3//v8AAAEA//8CAAMAAwADAAUABQAFAAUABgAGAAgA
CgAMAA8AEQAPAA0ADQANAA4AEAASABQAFwAXABcAFwAVABMAEQAPABAAEQASABMAEQAR
ABEAEAAOAA8AEAARAA4ADAAHAAUACQAKAA0AEAAOAAsACgAJAAgABwACAP///P/7//r/
+f/7//z//f/7//j/9v/1//X/+P/7//n/+P/1//X/9f/1//f/9f/2//j/9f/0//P/8v/x
//L/8v/x//H/8P/z//f/9//1//T/9P/0//T/9//3//b/9f/z//D/9f/1//X/9f/4//j/
+v/4//T/8//y//D/8//1//j/9v/5//z//f/7//n/+P/2//P/9f/2//f/+P/2//f/9//2
//b/9//5//r/+P/3//b/9f/1//X/8v/1//f/+P/6//3//v/8//r/+P/2//T/9P/0//X/
9f/1//j/+f/6//z//f///wAABAAFAAcACAAGAAQAAwACAAgACgAIAAgACAAHAAcACAAJ
AAoACgAKAA4ADwAOAAwACAAIAAcABwAHAAYAAgABAAEAAAD//////v/8//n/9f/z//T/
+P/5//P/8f/v/+7/7//v/+//7v/s/+z/7P/t/+7/7v/v//H/9P/1//f/+P/0//D/7P/o
/+r/7P/u/+3/6//v//P/8//x/+3/7P/2/wMADgASABMAGwApADkARQBPAFsAaQB0AHoA
dgBjAEkALQAYABIAFQAfACcAIgASAAUA/P/v/+b/7P/x//H/9P/1/+//6//m/+D/4P/n
/+j/6//w/+7/7//w//L/8P/w/+//7f/t/+v/6//t/+r/6f/p/+j/5v/m/+X/5f/p/+z/
7f/v/+7/7f/s/+r/6P/q/+f/5//r/+//8f/y/+7/7v/s/+r/6//u//D/8f/x//H/8f/x
//D/7//u/+7/8f/y//X/9//1//f/9//3//n/+f/5//r/+f/4//n//P/9//7/AAABAAAA
AgACAAEABAAHAAgACQAJAAoACgAMAA0ADgAQABEADgANAA4ADwASABQAFgAYABcAFwAX
ABcAFwAXABcAFwAXABcAFwAXABgAGQAaABoAFAATABIAEQAUABQAEQARABIAEAAQABAA
DgAJAAYAAwAFAAcABQAFAAQAAwACAAEAAQACAAMAAQD7//j/9v/1//j/+//5//j/+f/7
//3////9//n/+P/4//f/9v/1//T/9f/2//b/9f/1//T/9//7//r/9//1//T/8//y//T/
8//1//f/+P/4//n/+f/5//n/9//2//f/9P/2//f/+P/4//j/+f/7//j/9//4//f/8//4
//r/+//7//z//P/8//z/+//7//r/+P/5//n/+v/6//n/+f/5//n/+f/5//b/+f/3//b/
+P/7//r/+P/4//j/+P/2//b/9//3//X/+P/5//r//f///wIABAACAAEAAQAAAAEAAgAE
AAYACAAKAAgACAAKAAkACQAKAA4AEAARABIAEgARAA4ACgAKAAwADQAPAA8ADgAKAAkA
BwAGAAUABQAAAP7/+//3//H/8P/y//H/8v/z//T/9v/1//P/8f/u/+//8P/x//P/8f/u
/+z/6//t/+3/7v/u/+//8P/x//L/9P/0//T/8f/v//P/8f/p/+n/9f/8//7//f8EABAA
GQAZAB8ALwA9AEcATQBdAHQAfgB+AH0AcQBZADwAJAATABMAGwAiACQAGwAKAPv/7P/o
/+n/6f/m/+f/8f/9/wAA/P/6//f/8v/v/+7/7f/t/+3/7v/t/+7/7v/t/+3/6//r/+3/
7f/t/+7/7v/s/+z/6//r/+n/6v/p/+n/7P/t/+7/7v/v//L/8P/x//D/8f/w/+7/7f/u
/+3/7P/t//D/8v/z//H/8f/x//H/7//v/+//8P/y//L/9P/1//P/9f/1//X/9v/3//j/
+v/9//7/AQAGAAQAAgABAP//AgAGAAgACQAHAAcABQADAAgADAAPABQAEgAQAA8ADQAO
AA8AEgAVABUAFgAXABgAGAAXABYAFQAYABkAGgAbAB0AHQAdAB0AGgAZABgAFgAVABUA
FQAVABQAFAARABEAEQAQABEAEgAQAA0ADAALAAkACQAFAAMABQAFAAUABQADAAIAAQD9
//v/+v/6//v//v8BAP///v/7//v/+//7//f/8//y//L/8//0//X/9v/4//r/+//7//j/
9v/4//v/+P/1//P/8v/1//b/+v/7//j/9//1//L/9//5//v//f/8//z//v/8//n/+f/5
//j/9v/3//n/9v/2//j/+P/1//n//P/+/////f/8//v/+v/4//n/+f/4//j/+f/7//z/
+v/5//j/9//6//v/+f/9//v/+v/6//v/9P/y//b//v8CAP7//P/6//j/+v/6//v/+//3
//r/+//8////AQAEAAYABQAFAAYABgAFAAQABAAEAAoADAAKAAoADAALAAsADAAPABAA
EAAQABAADwAMAAgACAAKAAsADQALAAoABgAFAAUABgAHAAkAAQD8//b/7//v//D/9P/1
//P/8//z//T/9f/1//X/9P/y//L/8v/z//L/8P/v/+//7f/t/+7/7v/x//L/8//0//P/
8v/x/+3/8f/x/+//8//3//X/+P/8////BgAYACUAKQAxAEEAUwBbAGMAcQB8AIAAfABz
AF8ARQAoABIACwAPABEADgAGAPX/5v/h/+j/7P/l/+H/6P/3//v/9//2//j/+v/4//T/
8v/y/+//7//v//D/8P/w/+//7f/t/+v/6//t/+z/7f/v//D/7P/q/+f/5f/o/+z/7v/x
//P/8//z//L/8P/w/+v/6f/q/+3/7v/u/+7/8P/w//D/8v/0//X/9f/z//P/8//z//H/
8f/x//L/9P/0//b/9//0//X/9P/z//f/+f/7//7//f/8//3/AAD+//7//////wMACAAL
AA0ACgALAAoACQAKAAwADQAQAA8ADgAOAA0ADQANAA8AEQAUABYAGAAaABkAGQAZABkA
GwAbABsAGwAaABkAGAAXABUAFQAVABQAEgATABQAFQAVABQAEAAPABAADgAOAA4ACwAH
AAUAAwAGAAcABAADAAYABwAIAAkAAwAAAP3/9//4//j/+f/7//r//f/7//r/+P/3//b/
9f/1//P/9P/2//X/9P/z//L/9v/4//n/+f/1//L/8//1//f/9//4//r/+f/4//r/+f/2
//X/8//w//X/9//5//v/+v/6//z/+v/3//f/9//2//n/+//+//z/+//8//v/9//5//r/
+v/5//r/+v/6//r/+v/7//v/+v/7//v//P/8//n/+f/5//n/9//3//T/9//1//T/9P/1
//j/+P/4//j/+f/4//n/+v/3//b/+P/5//X/9P/0//X/+//7//X/8//4//j/+P/4//j/
9f/0//T/8//z//j/+//+/wEAAwAGAAgABwAFAAQAAgACAAIAAwAEAAUABgADAAIABAAD
AAMABAAKAAwADQAOAA8ADwANAAoABgAIAAkACwAJAAgABAADAAEAAAD//////v/8//n/
9f/v/+7/8P/v/+7/7//w//L/8P/v/+7/7P/u/+7/7v/v/+//7v/u/+//8f/x//L/8v/v
/+7/7f/s/+//8P/x/+//8//1//H/8f/z//X/+P8CAAkAEAAeACUAJwA1AEcAWQBjAG0A
dwB8AHoAcABhAE8ANwAkABYAEwATAA8ACAAAAPX/6P/l/+z/7P/t//H/9P/x//H/8//2
//j/+P/2//L/8P/w/+r/6f/o/+j/7P/u/+//7//r/+n/6f/r/+f/5//o/+j/6f/q/+r/
6//q/+z/7P/t/+3/7f/t/+z/7P/u/+v/6//s/+//8P/w/+7/8P/w//D/8P/y//P/8//x
//H/8f/x//P/8//z//T/8v/w//D/7//x//X/9//5//n/+f/5//r/+//8////BAACAAAA
///9////AgADAAMAAQADAAMAAwAGAAgACQAMAA0ADgAQABEAEAAPABAAEQAPABAAEQAS
ABMAEwATABMAFAAVABYAFwAZABkAGQAZABYAFQAUABIAEQARABEAEQASABIADwAPAAwA
CgAKAAoACgAHAAYABQAFAAUAAQD//wAAAQACAAMAAQAAAP//+//6//j/9//3//r//f/7
//r/9//3//f/9//4//X/9f/2//j/+P/4//j/9v/2//X/8//z//L/9f/5//b/8//x//D/
8v/0//n/+//4//f/9f/y//f/9//3//f/+v/6//z/+v/3//f/9//2//T/9f/3//T/9v/4
//j/9f/3//j/+P/3//j/+P/4//j/+v/7//v/+v/6//v//f/+//r/+f/4//f/9//3//T/
9//5//j/+P/5//r/+v/6//r/+f/2//X/9P/4//7/+f/2//b/9v/2//b/+P/4//n/+f/5
//z//f/+//3//f/+//7/AAABAAMABAACAAIAAwAEAAoADAAKAAoACQAHAAYABgAJAAoA
CgAKAAwADQAMAAoABgAIAAkACwAMAAwACQAJAAQAAgAAAP///P/6//f/8//x//L/9v/3
//P/8//z//T/9P/z//L/8P/v/+7/7f/t/+//7v/u/+//8f/x//L/8v/x//D/7//u//H/
8v/z//H/8f/v//H/7//t//X/AAAIAAkADgAYABsAGwAvAEkAWQBfAGkAeQB8AHYAcABl
AE0ALwAaABAAEQAVABUADgAAAPf/8P/p/+r/8P/x//H/9P/z/+//8f/2//j/9v/2//L/
8P/w/+z/6//q/+r/7f/u/+7/7f/r/+n/6f/r/+n/6f/q/+r/7P/s/+v/6//q/+z/7P/t
/+//7//v/+7/7v/w/+3/7f/s/+3/7P/q/+n/6v/p/+j/6v/u//H/8//x//H/8f/x//D/
7//u/+7/8f/y//X/9//5//v/+//7//n/+f/5//r/+P/4//r//v8AAAIABQAHAAIAAgAA
AP3/AAADAAQABQAGAAgACQAMAAsACgAKAAkACwANABEAFQAUABQAFAAUABcAFwAXABcA
FAATABIAEQAUABUAFgAXABUAFQAVABQADgANAAwACwAQABIAEQATABEADgANAAwADAAJ
AAgABwAHAAcAAwABAAMAAwADAAMAAAAAAAAA/f/4//b/9f/1//n//f/8//z/+v/5//j/
9//2//P/8//0//X/9v/3//j/9//2//T/8f/z//L/9f/5//v/+f/4//j/9//2//j/9//6
//v/+//6//r/+f/4//f/+P/4//r/+P/5//n/+f/4//b/9//5//b/+P/6//r/9//8//7/
//////v/+v/5//j/+P/5//n/+P/5//n/+v/6//j/9//2//X/+f/7//r////7//j/9v/1
//f/+P/5//r//P/6//r/+v/2//b/+f/7//f/9P/y//H/8v/1//j/+f/2//f/9v/0//b/
8//w//P/9P/1//b/9//4//r/+//3//r/+//8//3//f/+//7//////wAAAAD+//7///8A
AAgADAAMAA4ACgAHAAUABAAKAAwADQAOAA0ACwAHAAIAAwAGAAgACwAJAAgABAADAAEA
AAD//////f/8//r/9//x//D/8v/x/+//7//v//D/8//z//P/8v/u/+z/6v/p/+7/8P/z
//f/9P/x/+//7P/u/+7/7v/u//D/8P/w/+3/5//n/+n/8f/7//v/9v/6/wEACAAUABkA
IQAxAEcAVQBdAGMAbwB2AHQAbABdAEUALwAiAB4AHwAhAB0AEgAEAP3/8v/n/+T/6v/r
/+v/6v/r/+n/5//q//b//P/6//T/8P/u/+3/7f/t/+7/7//w//D/7//p/+X/4//j/+b/
6f/t//D/7P/q/+f/5f/o/+r/6v/r/+z/7f/u/+7/6//s/+j/5//p/+3/7//w/+3/7v/t
/+z/7P/u/+//7//t/+3/7f/t/+7/7//w//L/8v/y//T/9f/1//f/9//3//X/9f/1//b/
+P/4//r//v/8//r/+f/3//r//v8AAAEAAwAFAAUABQADAAQABAAGAAcACAAKAAsACwAL
AA0ADwAPABAAEQASABUAFQAVABUAFAATABIAEQAPAA8ADwAPAA8ADwAPAA4ADgARABQA
FwAVABQAEAAPAAwACAAGAAQACAAJAAwADwAMAAkAAgD9/wAAAQACAAMAAgACAAIA///7
//j/9v/1//f/+//6//r/9v/1//T/8//w/+3/7f/u//L/9P/2//j/9v/2//X/8//y//D/
8v/1//f/9f/0//T/9P/0//f/9//3//f/9v/0//f/9//3//f/+P/4//r/+P/1//P/8f/u
//H/8//2//T/+P/6//r/9//5//r/+v/5//j/+P/4//j/+v/7//v/+v/3//X/9P/y//X/
9//5//v/+f/3//L/8//0//T/9f/3//b/9v/2//b/8P/q/+7/+P/4//j/+P/4//X/9P/0
//P/8//2//f/+P/4//n/+//8/wAAAQADAAQAAgACAAMABAAGAAgABgAGAAYABQAFAAYA
CQAKAAoACgALAAsACQAGAAYACgANABEADAAKAAUAAwD+//z/+v/5//X/8v/u/+n/6f/s
//L/9f/0//X/9v/4//L/7f/o/+L/5//q/+3/8f/v/+7/7v/v/+//7//w//D/8P/w//D/
8P/t/+z/6//n/+v/7f/p/+n/7f/t/+j/7v8BABAAFgAdACkAOQBFAE0AVwBhAG0AdgB2
AGgATwAzACMAGgAWABkAHQAZABQAEAAFAPT/5//k/+L/3//j/+7/8//v//P/9v/y/+7/
7f/o/+X/5P/l/+f/6f/s/+v/7P/s/+v/5//l/+X/5//l/+X/5v/m/+j/6P/n/+f/6v/s
/+z/7f/q/+n/6P/m/+X/5v/i/+H/5v/r/+7/8P/u/+7/7P/q/+3/8P/y//P/7//t/+v/
6f/r/+3/7//y//L/8v/0//X/9P/1//T/8//0//X/9v/4//X/9P/1//j/+//8//7////+
/wAAAAD///3/////////AgAGAAkADgAMAAoACQAHAAkACwAPABMAEgASABIAEgARABEA
EQARABIAEwAUABUAFAATABIAEQARABEAEQAQAA8ADwAPAA8ADgAOAAsACwALAAoACwAM
AAsABwAFAAMABAAFAAIAAQAAAP///v/9//7//v/+//v/+P/2//X/9f/1//f/9P/y//L/
8//0//X/9v/z//P/9P/x/+7/6//o/+z/8P/z//X/8//w//H/8//0//P/8//0//P/8v/0
//P/8f/x//D/7v/y//P/9P/1//j/+P/6//j/9v/1//T/8v/w//H/8//w//X/+P/5//f/
9//2//T/8f/w//D/8P/w//P/9f/2//b/9P/z//P/8v/x//H/8f/x//H/8f/u//H/8//y
//L/8//1//b/9//4//b/9P/0//T/8f/w//L/8//y//L/8//1//v/9v/1//T/8//y//D/
8P/x//H/8f/0//X/9v/6//v//f/+//3//f/+//7/AQACAAQABgAJAAoABwAGAAgABwAH
AAgACQAKAAoACgALAAsACQAGAAYACAAJAAsACQAIAAQAAwADAAIAAQABAPr/9v/x/+v/
6//s//D/8f/w//H/8v/0//P/8f/v/+z/7P/s/+z/7f/r/+r/6v/r/+z/7f/v//D/7v/u
/+7/7v/s/+z/7P/p/+3/7f/t/+v/7//3//z//v8FABAAGAAbACEALQA/AFMAXwBnAHcA
gAB8AHQAYwBHAC0AGAAMABMAHwAbAAoA/v/z/+b/4f/o/+r/7f/z//b/6//h/+P/7P/2
//j/+v/2//T/9P/u/+3/7P/s/+v/7P/s/+v/6//p/+n/6//p/+n/6v/q/+j/6P/n/+f/
6P/q/+r/6//r/+v/6//q/+v/7v/s/+3/6//t/+3/7P/v//L/8//0//L/8v/x/+//7f/t
/+3/7f/u/+//8P/y//D/8P/y//P/9v/5//r/+//5//f/9f/0//b/+P/8/wIAAgACAAMA
AwAAAAIAAgABAAQABwAIAAkACgAMAA0AEAANAAwADAALAA0ADQAPABEAEwAUABUAFgAX
ABcAFwAXABUAFQAVABUAFwAXABcAFwAYABkAGgAaABYAFQAUABMAFgAWABMAEwAQAA4A
DgAOAAwACQAIAAcACgALAAgABwAEAAMAAgABAAIAAgACAP///P/6//n/+f/8/////f/8
//n/+f/5//n/+f/3//j/+v/4//j/+P/4//j/+P/3//X/9v/0//b/+f/6//n/+f/6//f/
9v/4//f/+v/7//v/+v/7//n/9//1//f/+P/7//r/+//7//v/+v/5//n/+v/2//n//P/9
//v///8AAAAA///8//z//P/8//z//f/9//z/+f/3//b/9P/2//n//P////z/+//3//n/
9//2//b/9//7//z//f/+//n/9P/x/+7/8P/y//f/+//7//r/+v/7//P/9f/7/wEA/v/8
//r/+P/2//j/+P/5//n/9f/4//n/+v/7//v//P/8/wAAAQADAAQABAAEAAUABgAHAAgA
BQAEAAgACQALAA4AEAAQAA8ADgANAA0ACwAIAAYACAAJAAsACQAIAAQAAwABAAAA////
//z/+v/3//P/8P/w//P/8//x//H/8f/y//D/7//u/+z/7f/u/+//8f/w/+7/7f/t/+3/
7f/u/+7/7//w//H/8v/w//D/8P/t/+n/7//x/+//8f/1//b/+P8HABwAJAAlAC8AQQBP
AFkAXwBpAHcAfgB4AGoAWQBDACkAFgAQABkAHwATAAAA9v/v/+j/4//i/+L/3//h/+z/
8//1//P/+P/2/+z/7//s/+v/7P/r/+v/6//s/+z/7P/r/+n/6f/p/+v/7//q/+n/6f/o
/+r/6v/p/+n/7P/u/+7/7//t/+v/6f/m/+n/7P/q/+v/6f/r/+v/6v/s/+7/7v/u/+7/
8P/x//H/8//z//P/8//x//H/8f/y/+//7v/v/+//8v/1//b/9//3//f/9//4//b/9v/4
//z/+v/6//v/+//8/wAAAgADAAMABQAFAAUACAAKAAsADgAMAAwADQANAA0ADQAPABEA
EAAQABAAEAATABMAEwATABUAFQAVABUAEwARAA8ADQAQABEAEgASABEAEQARABEAEQAQ
AAwACwANAAwADQAOAA0ACQAHAAUABQAFAAEA//////////////3//P/7//f/9//2//b/
9//2//n/9//2//T/8//y//H/8v/v/+//8P/x//L/8//0//f/+P/4//f/9f/y//P/9f/z
//H/8P/w//D/8P/z//P/9f/1//T/8v/1//X/9f/1//L/8P/w/+z/7v/x//T/9v/4//n/
+//4//f/+P/3//P/9//6//z//f/5//j/9//2//j/+f/5//j/9f/1//b/9v/z//P/8//z
//T/9f/z//f/9v/0//P/8//1//b/9//4//b/9P/0//T/8P/w//P/9f/z//L/8v/z//L/
8//0//P/8f/z//P/8v/y//P/8//z//P/9P/w/+7/8P/0//b/9//0//P/9v/y//H/8f/y
//L/8//z//L/8//y//D/6v/o/+v/7//y//T/6//u/+7/7v/u/+7/7//w//L/8//u//D/
8P/w//P/9f/4//r/+//7//z//P/+//7///8AAAIABAACAAIAAQD///7//v8CAAQABQAG
AAUABQADAAAA/P/+////AQAAAAAA/f/9//n/+P/3//f/9v/0//H/7f/t/+7/8v/z/+//
7f/r/+r/7P/t/+7/7v/s/+r/6P/n/+n/6P/o/+n/6//r/+z/7P/q/+r/6v/q/+z/7P/s
/+n/7f/p/+v/7f/t/+n/7P/8/w8AFAAUABkAIQAvAD8ATQBbAGsAdwB4AHgAdABdAD0A
IwAWAAwACQANAAcAAAD2/+f/4v/j/9z/3v/l/+n/7P/x//H/7//w/+z/5P/n/+b/5//q
/+b/5f/k/+T/5v/o/+n/6f/l/+P/4//l/+T/5f/n/+j/6v/q/+n/6f/m/+b/5P/j/+T/
5f/m/+b/6P/q/+f/5//l/+X/4//g/+P/6P/r/+7/6v/q/+n/5//o/+n/6v/r/+n/6f/p
/+r/6v/q/+z/7f/u//H/8v/z//H/8f/x//L/8v/y//T/+P/3//b/9v/1//P/9v/3//f/
+P/7//z//f8AAAIAAwAGAAcACAAKAAsABwAFAAUABQAHAAgACQAKAAwADQAOAA8ADgAN
AAwACwALAAsACwALAA4ADwAQABAACgAJAAgABwAJAAoACAAJAAcABAADAAIABAABAAAA
//8BAAEA/f/7//r/+f/4//f/+f/6//v/+f/0//L/8f/x//D/8f/t/+r/6//t/+//8f/w
/+3/7f/u/+3/7P/r/+r/6//s/+z/6//s/+r/7P/v/+3/6//q/+r/6v/q/+3/7f/v//H/
8v/y//P/8f/v/+3/7f/s/+3/6v/s/+3/7v/u/+3/7f/u/+r/7f/w//H/7//w//D/7//t
/+7/7v/u/+7/7f/t/+z/6v/r/+3/8P/y//D/7//u/+3/7P/r/+f/6f/r/+z/7v/x//D/
8P/w//D/7//s/+v/6v/o/+j/6//t/+v/6v/q/+v/6P/p/+r/6f/m/+f/5v/k/+f/6//u
//H/8P/y/+//7v/r/+z/6//p/+j/5//q/+b/5v/n/+n/6v/o/+f/5f/l/+3/8P/v//L/
8f/x//D/7v/y//P/9P/1//T/9P/0//T/9f/3//z//v/+//7//v/+//7//v/+//7//v/+
//7///8AAAEAAgD8//j/9P/w//D/8P/w//D/7P/q/+j/5v/i/+D/3v/c/9//4P/h/+L/
4f/g/9//3v/h/+L/4//k/+H/4P/f/97/3P/c/9z/3P/f/+D/4f/i/+H/4P/f/97/3v/e
/97/3v/k/+j/7P/w//X/+v///wQAEgAgAC4APABEAEoAUABWAE0ARgA/ADgAKgAeABIA
BgAEAA==
         </WaveFormData>
      </LeadData>
      <LeadData>
         <LeadByteCountTotal>10000</LeadByteCountTotal>
         <LeadTimeOffset>0</LeadTimeOffset>
         <LeadSampleCountTotal>5000</LeadSampleCountTotal>
         <LeadAmplitudeUnitsPerBit>4.88</LeadAmplitudeUnitsPerBit>
         <LeadAmplitudeUnits>��V</LeadAmplitudeUnits>
         <LeadHighLimit>2147483647</LeadHighLimit>
         <LeadLowLimit>268435456</LeadLowLimit>
         <LeadID>V1</LeadID>
         <LeadOffsetFirstSample>0</LeadOffsetFirstSample>
         <FirstSampleBaseline>0</FirstSampleBaseline>
         <LeadSampleSize>2</LeadSampleSize>
         <LeadOff>FALSE</LeadOff>
         <BaselineSway>FALSE</BaselineSway>
         <ExcessiveACNoise>FALSE</ExcessiveACNoise>
         <MuscleNoise>FALSE</MuscleNoise>
         <LeadDataCRC32>993967829</LeadDataCRC32>
         <WaveFormData>
BAAEAAQABAD7//L/6f/g/+T/6P/s//D/+f8CAAsAFAATABIAEQAQAAsABgABAPz//v8A
AAIABAADAAIAAQAAAAMABAAFAAYABgAGAAYABgAIAAgACAAIAAYABgAGAAYACAAIAAgA
CAAIAAgACAAIAAYABgAGAAYABgAGAAYABgAFAAQAAwACAAQABAAEAAQAAgACAAIAAgAC
AAIAAgACAAAAAAAAAAAAAQACAAMABAACAAIAAgACAAQABAAEAAQAAgACAAIAAgD///7/
/f/8//r/+v/6//r/+f/4//f/9v/2//b/9v/2//X/9P/z//L/8f/w/+//7v/w//D/8P/w
/+7/7v/u/+7/7//w//H/8v/w//D/8P/w/+//7v/t/+z/7//w//H/8v/y//L/8v/y//P/
9P/1//b/9//4//n/+v/7//z//f/+////AAABAAIAAgACAAIAAgACAAIAAgACAAMABAAF
AAYABAAEAAQABAAGAAYABgAGAAYABgAGAAYABQAEAAMAAgADAAQABQAGAAQABAAEAAQA
BAAEAAQABAAGAAYABgAGAAYABgAGAAYABgAGAAYABgAGAAYABgAGAAYABgAGAAYAAwAC
AAEAAAADAAQABQAGAAYABgAGAAYABQAEAAMAAgAFAAYABwAIAAcABgAFAAQAAgACAAIA
AgAFAAYABwAIAAgACAAIAAgACgAKAAoACgAGAAQAAgAAAAEAAgADAAQABAAEAAQAAwAE
AAYABwAJAAkACQALAAsACgAJAAgABwAHAAcACQAKAAoACQAIAAgACQAJAAcABwAJAAcA
BwAHAAYAAQD+//z//f/+//3//f/9//7//v/9//v//P/8//3//v8BAAMABAADAAQAAwAC
AAQABgAHAAcABQAGAAcABwAHAAcABQAFAAcABwAIAAgACgAJAAkACQAIAAYABQAEAAcA
BwAIAAgABQAFAAUABQALAAwADwAUABkAIAAnACoAKgAnACIAHAAUAAcA+f/t/+b/4f/a
/9n/4v/w//j///8IABMAHgAlAB0ADQAHAAcAAwAAAAAAAAAEAAgACAAFAAUABwAIAAgA
CQAHAAYABQAFAAcACAAIAAgACwALAAsACwAIAAgACAAIAAYABgAGAAYABAAEAAQABAAH
AAgACQAKAAsACwAJAAkACAAFAAQAAwAHAAgACAAIAAUABAADAAIAAgADAAMAAwAGAAYA
BQADAAQABAAEAAQABAAEAAMAAgABAAEAAAAAAAIAAQABAP///P/8//z/+//4//f/9v/2
//f/+P/4//n/9//2//T/9P/2//b/9v/2//P/8//z//H/8f/y//P/9P/x//H/8f/x/+//
7//v//D/8P/w//D/8f/x//H/8P/v//H/8f/y//L/8v/1//X/9f/3//j/+v/7//r//P/9
//7/AQABAAEAAQD/////AAABAAQABAAEAAQABAAEAAQABAAEAAUABQADAAcACAAIAAYA
BAAEAAQABAACAAMAAwADAAUABQAFAAUABQAGAAYABgAIAAgACAAKAAkABwAGAAUACAAJ
AAsADAAIAAcABwAHAAYABQAEAAQABAAFAAUABQAFAAYABwAJAAcABwAFAAUABQAFAAUA
BgAIAAoACgAKAAoACQAHAAYABgAHAAcABQADAAUABQAGAAgACAAIAAgABgAFAAQAAgAE
AAQABQAFAAcABwAGAAQABQAGAAcACAAFAAUABgAGAAcABwAHAAkACwALAAsACwAKAAkA
CAAJAAwADAALAAoACAAJAAkABwAIAAkACAAJAAcABwADAAEA///+//3/+v/8//3///8A
AP7//f/9//z//////wEAAgAEAAQABgAGAAUABAAFAAUABwAHAAgACQAIAAcABgADAAQA
BQAGAAgACAAIAAcABwAFAAUABAAEAAYABwAHAAgABgAFAAUABQAJAAcABgAJABAAFQAc
ACUAKgAmACEAIAAcABIAAQDx/+n/5P/b/9b/4f/w//j/+v///wgAFwAmAC8AJwAZAA8A
CwAHAAQAAgAEAAgABgAGAAUAAQD//wIABgAHAAcABgAFAAUABQAGAAYABgAJAAkACQAJ
AAcABgAFAAQABwAIAAkACgAKAAoACgAKAAcABgAFAAQABgAHAAYABwAFAAMAAwADAAYA
CAAJAAoACAAGAAQAAgACAAMAAwADAAQABAADAAEAAAAAAAAAAAABAAIAAgACAAEAAQAA
AAAAAAD//////f/6//r/+v/5//n/+f/5//r/+f/4//b/9f/1//T/8v/y//L/8v/y//L/
8f/x//H/7//u/+7/7v/u/+7/7//w//H/7//v/+//8P/v/+7/7f/t/+7/7//v/+//7f/t
/+7/7v/w//P/8//z//X/9v/4//n/+//+/wAAAgABAAEAAQABAP////8AAAEABAAEAAQA
BAAEAAQABAAEAAQABQAFAAMAAwAEAAQAAgAAAAAAAAAAAAMABQAGAAcABwAHAAcABwAG
AAYABQAEAAQABAAEAAYABAADAAMAAwAFAAUABgAGAAIAAQABAAEAAwADAAMABAAGAAcA
BwAHAAUABAADAAMAAwADAAEAAQACAAMABAAGAAMABAADAAIABAADAAEAAAACAAMAAwAB
AP//AQABAAIAAgACAAIAAgACAAMABAAEAAQABAAFAAUAAQAAAAAAAAAAAAAAAQABAAIA
AgADAAMAAwAFAAcABwAHAAcABgAFAAQABQAHAAgACAAIAAoACwALAAkACAAHAAQAAwAD
AAMA///9//7//v/+//z/+f/5//r/+v/7//v//P/8//3//f///wAAAgACAAQABAADAAIA
AwADAAMAAwAEAAUABQAFAAUAAwADAAMAAwAEAAQABAADAAMAAQABAAAAAAD+//////8A
AAEAAQACAAMAAQABAAQABwAKABEAGAAfACQAJgAjAB4AGAASAAkA9//j/9r/1//S/9X/
4v/s//L/+/8IABMAHAAnACsAJQAZAA8ACQACAAIABgAEAAIAAgAFAAcABQAAAP7///8C
AAIAAgADAAUABgAGAAYABgAFAAQAAwACAAIAAgACAAUABgAHAAgABQAEAAMAAgAAAAAA
AAAAAAMAAwABAAEAAQD///////8BAAIAAgACAAIAAgACAAIAAgADAAMAAwACAAIAAQD/
//z//P/8//z//P/8//v/+v/8//3//f/+//3/+//6//f/+P/4//j/9//0//P/8v/y//D/
8P/v/+//8f/w/+7/7v/w//D/8P/w/+//7//v/+3/6v/q/+r/6v/n/+f/5//n/+r/6//s
/+7/7v/u/+7/7//t/+3/7P/r/+3/7f/u/+7/8P/z//P/8//x//L/9P/1//T/9v/3//j/
+//7//v/+//9//3//v///wAAAAAAAAAAAgACAAIAAgAAAAEAAQD//wMABAAEAAIAAgAC
AAIAAgAAAAEAAQABAAEAAQABAAEAAQACAAIAAgAEAAQABAAGAAYABQAFAAUABAADAAMA
AgADAAMABAAFAAQAAwACAAIAAgADAAMAAwAEAAQABAAFAAMAAwABAAEAAAD///7//v/8
//7//v/+///////+//7///8BAAIAAQD//wEAAQACAAEAAAD///7//v///wAAAAAAAAIA
AQABAAAA/v/+//7//v//////AAAAAAMAAwADAAUAAwADAAMAAwAFAAUABQAHAAcABgAE
AAIABQAHAAgABwAFAAUAAwADAAMAAwD///3//v/+//7//P/5//n/+v/6//f/9//4//j/
+f/5//v//P/8//z//v/+//z//P/+////AQABAAIAAwADAAMAAwABAAMAAwADAAQAAgAC
AAEAAQABAAEAAAAAAAIAAwADAAQABQAFAAYABwAFAP///v8BAAIABQAQABsAIgAoACcA
JAAeABgADwADAPX/5v/h/+D/2f/Y/+b/8v/v//D/+f8GABcAJQAnABsADwALAAgAAgAA
AAAAAgACAAEAAQAFAAIAAAAFAAUABAADAAMAAQACAAIAAgADAAMAAwADAAIAAgACAAIA
AgACAAIAAgAEAAQABAAEAAIAAgACAAIAAwADAAEAAQABAP//////////AAAAAAAAAQAA
AP///v/+/////////wAAAAD///3//f/+////AAD9//z/+v/4//r/+//7//z//v/9//3/
+//4//j/+P/3//b/9f/0//T/9v/2//X/9f/0//L/7//u/+//8P/x//L/7//v/+//7f/q
/+r/6v/q/+n/6f/p/+n/5//n/+f/6P/p/+r/6//t/+v/6//q/+n/5//n/+j/6P/q/+3/
7f/t/+7/8P/z//X/9f/2//b/9v/5//n/+f/5//n/+f/6//v//P/8//z//P8AAAAAAAAA
AP/////+//v///8AAAAA/v8AAAAAAAAAAP3//f/8//v//P/9//7///8AAAIAAwAEAAMA
AgABAAIAAgABAAEAAQADAAMABAAEAAAA////////AgADAAQABgAFAAUABAADAAAAAAAA
AAEAAwADAAEAAQABAAEAAQACAAAAAgACAAIAAgABAP///v/+///////9//3//////wAA
AgACAAIAAgD////////+/wAAAAABAAEAAwD///7//v/+/wAAAAAAAAAA/////wAAAAAB
AAEAAQADAAUABQAFAAUABwAHAAcACQAHAAYABAACAAMABQAGAAUABQAFAAMAAwADAAMA
///9//r/+v/6//j/9f/1//b/9v/2//f/+f/6//n/+f/7//z//f/+/wEAAgACAAIABAAF
AAMAAwAEAAUABQAFAAUAAwADAAMAAwAEAAQABAADAAMAAQABAAAAAAACAAMAAwAEAAIA
AQABAAEA//8BAAYACwAQABMAGgAjACgAKAAjABwAGgAUAAkA+f/p/+T/4//e/9v/5v/y
//T/8//8/wsAGgAlACMAFQAHAAMAAQD+//z//P/+/wAAAgAFAAMA///+/wIAAwAFAAQA
AwADAAUABgAGAAYABQAFAAUABQAEAAQABAAEAAIAAgACAAIABAAEAAQABAAGAAYABgAG
AAUABQADAAMAAQD///////8AAAAA///+/wAAAgAEAAYABAAFAAUABQAEAAQAAwABAP7/
/v/+//7//P/8//v/+v/9////AAACAAAA//////3//P/8//z/+//3//X/8//y//P/9P/0
//X/9v/2//X/9v/0//T/9P/0//H/8f/x/+//8P/w//D/8P/t/+3/7f/t/+7/7//w//L/
8f/w/+//7//u/+3/6//p/+r/6//t/+7/8P/z//P/8//1//b/+P/5//r//P/9//7/////
////////////AAABAAEAAAD///7/AgACAAIAAgACAAMAAwABAAUABgAGAAQAAwACAAEA
AAACAAMAAwADAAMAAwADAAMABQAGAAYABgAEAAQABAAGAAcABwAIAAkACAAHAAcABgAE
AAMAAwADAAUABQAFAAYABQAFAAQAAwADAAQABQAHAAUABQADAAMABQAFAAUABgAGAAgA
CAAIAAgABwAFAAQAAgADAAMAAQAAAAEAAAAAAAEAAgADAAQABQAFAAUABAABAAAAAAD/
/wAAAQABAAIAAwADAAMAAwAFAAUABgAGAAQABAAEAAQABwADAP//BQAIAAcABgAFAAQA
AQABAAIAAgADAAMAAwAFAAYABwAIAAkACAAHAAYABwAIAAgABwAGAAQABQAFAAMABAAF
AAQABQADAAMA///9//7//v/+//z/+//7//z//P/7//v//P/8//////8BAAIAAAAAAAIA
AgACAAIABAAFAAQAAwADAAMABQAFAAUAAwAEAAUABgAIAAUABAACAAEAAgADAAMABAAC
AAMAAwAEAAQAAwADAAMAAQADAAYABwAOABUAGAAhACYAJAAhACIAHAAQAAMA8//r/+j/
4f/W/9f/5v/y//D/9f8GABkAIgAhABkADQAFAP//+f/8/wAAAAD+/wAABgAJAAcAAwAC
AAIAAQADAAIAAQABAAIABAAFAAYABQAFAAUABQAEAAQABAAEAAQABAAEAAQABAAEAAQA
BAACAAIAAgACAAMAAwABAAEAAgABAAIAAwAHAAgACAAIAAYABAACAAAA/v////////8C
AAIAAQD///7//v/+//7//v/+//3//P/6//v/+//8//z/+//7//n/+f/6//v/+//6//n/
+P/4//j/+P/3//f/9v/0//H/8P/x//L/8//0//H/8f/x/+//7v/u/+7/7v/r/+v/6//r
/+n/6f/p/+r/7f/u/+//8f/v/+//7v/t/+3/7f/u/+7/8v/1//X/9f/1//b/+P/5//n/
+v/6//r/+//7//v/+//9//3//v///wAAAAAAAAAAAgACAAIAAgACAAMAAwABAAMABAAE
AAIAAgACAAIAAgACAAMAAwADAAIAAQAAAP//AgAEAAUABgAEAAQABAAGAAQAAwADAAMA
BQAFAAYABgACAAEAAQABAAMAAwADAAQABgAHAAcABwAGAAYABgAHAAUABQADAAMAAQAB
AAEAAgADAAYABwAIAAYABQADAAIAAwAFAAYABQAFAAcABwAIAAcABgAFAAQAAwADAAMA
AgAEAAQABQAFAAQAAwABAAAAAwADAAMAAwAFAAUABgAIAAYABgAGAAYAAwADAAQABAAH
AAcABwAJAAkACQAJAAkABwAHAAcACQAIAAgABwAGAAcACQAKAAkABwAHAAUABQAFAAUA
AQD///z//P/8//r/+//7//z//P/7//v//P/8//////8BAAIAAAAAAAIAAgABAAAAAQAB
AAQABQAHAAkACQAJAAkABwAFAAUABQAGAAYABgAFAAUABQAFAAQABAAGAAcABwAIAAgA
BwAHAAcACwAJAAYABwAQABcAHAAjACgAKgAnACAAGAASAAsA+//r/+L/2f/S/9P/5P/0
//j//f8MABsAIgAlACMAFQALAA0ACwACAAAABAAIAAgABAABAAEAAwAIAAoABwAHAAYA
BQAFAAUABgAGAAYACQAJAAkACQAHAAYABQAEAAQABAAEAAQABQAGAAcACAAGAAYABgAG
AAkACQAHAAcABQADAAMAAwADAAQABAAEAAQABAAEAAQABAAFAAUABQAFAAQAAgD///7/
/v/+//7///8AAAAAAAD//////v/+/wAA//////3//v/+//7//f/6//n/+P/4//b/9v/1
//X/9//2//T/9P/0//T/9P/0//P/8//z//H/7v/u/+7/7v/t/+3/7f/t/+//8f/z//b/
9P/0//T/9f/z//P/8v/x/+//7//w//D/8v/1//X/9f/1//b/+P/5//n/+v/6//r//f/9
//3//f//////AAABAAMABAAFAAYACAAIAAgACAAGAAcABwAFAAUABgAGAAQABAAEAAQA
BAAFAAcACAAJAAgABwAGAAUAAwAEAAQABAAFAAYABwAKAAoACQAJAAkACwALAAwADAAJ
AAcABgAFAAUABQAFAAYABwAJAAoACwAHAAYABQAFAAcACQAJAAsACwALAAsADAAJAAoA
CQAIAAgABwAFAAQABAAFAAUAAwADAAUABQAGAAYABgAGAAYABwAHAAcABgAGAAYABwAH
AAcABwAGAAYACQAJAAkACQAHAAcACAAIAAcABgAFAAQABgAHAAgACQAIAAcABgAGAAYA
BgAIAAYABgAGAAYABQAFAAYABgAFAAUABQAHAAcABwAHAAcACAAJAAoADQALAAoACAAG
AAgACQAJAAcACQAJAAcABwAFAAUAAQD///3//P/7//j/+f/7//7/AAD8//v/+//6//v/
+//9//7//v/+/wAAAAACAAIABAAFAAUABQAGAAcABQAFAAUAAwABAAEAAQACAAMABAAE
AAUABwAHAAYABgAHAAkACgAMAAkABwAGAAUAAwAFAAgACQAMABMAHAAnACwALAApACQA
HAASAAUA8//j/9r/1f/S/9f/5v/w//b/+/8KABcAJAArACUAGQAPAAsABwAGAAQABAAE
AAIAAgADAAEAAQAEAAYABwAIAAgACAAJAAgACAAHAAYABQAFAAUABQACAAIAAgACAAQA
BgAIAAoACQAIAAcABgAEAAQABAAEAAUABQADAAMABQADAAMAAwADAAQABAAEAAUABAAD
AAIAAgADAAMAAwACAAIAAQD///7//v/+//7//v/+//3//P/9////AAACAAEA///+//v/
+P/4//j/9//5//n/+f/6//j/+P/3//f/9f/0//L/8v/y//L/8v/y//P/8//z//H/8P/w
//D/8P/t/+3/7f/t/+//7//v//D/7v/u/+7/7//w//H/8f/x//H/8f/y//L/9P/3//f/
9//2//b/9//3//r//P/9//7/AQABAAEAAQAAAP///////wIAAgACAAIAAQAAAP///v8B
AAMABAADAAcACAAIAAYABAAEAAQABAADAAMAAgABAAIAAwAEAAUABgAIAAkACgAHAAYA
BQAGAAYABQAFAAUABAADAAMAAgACAAEAAQABAAMAAwADAAQAAgADAAMAAwADAAQABQAH
AAYABQACAAEAAwADAAMABAABAAIAAQAAAAMAAwACAAIAAgADAAMAAQADAAUABQAGAAMA
AgABAAAAAAABAAIAAgACAAIAAwADAAMAAwACAAIAAQABAAEABAACAAIAAgACAAMAAwAE
AAQAAwADAAMABQAFAAUABQAFAAcABwAHAAkACgAKAAkACAAGAAcABwAFAAMAAwABAAEA
AgADAAAA///+//7//v/8//n/+f/6//r/+f/5//r/+v/7//v//f/+//z//P/+//7/AAAA
AAIAAwADAAMABAAFAAUABQAFAAMAAQABAAEAAgACAAIAAQABAAEAAQAAAAAAAAABAAEA
AgADAAMABAAFAAUAAwAAAAMACgARABoAIQAkACYAIwAcABQACgD7/+v/3//Y/9f/2P/f
/+r/8P/2/wEADAAbACgAKwAhABUADQAJAAUAAgAEAAYACAAKAAYAAQD//wEAAgD+/wEA
AQAAAP////8BAAIAAgACAAUABQAFAAUABgAGAAYABgAEAAIAAAD+////AAABAAIABAAE
AAQABAADAAMAAQABAP///f/9//3/AQACAAIAAgABAAAA///+//3//f/8//v//v/+//3/
+//8//z//P/8//z//P/7//r/+f/5//j/+P/6//n/+f/3//j/+P/4//f/9P/z//L/8v/w
//D/7//v//D/8P/v//D/7//u/+3/7P/p/+n/6f/n/+n/6v/r/+z/6P/n/+b/5f/n/+n/
6//u/+7/7v/u/+//7//v/+7/7f/t/+3/7v/u/+7/8f/x//H/7//w//L/8//0//b/9//4
//f/9//3//f/+f/5//r/+//6//r/+v/6//z//P/8//z//v///////f8BAAIAAgAAAAIA
AgACAAIAAQABAAAA/////////////wEAAgACAAIAAAAAAAAAAgAEAAMAAwADAAAA////
//7//v/9//3//f////////8AAP7///////////8AAAEAAwAAAP///P/7//z//f/+/wAA
//8AAP///v8AAP///f/8//3///8AAP///v////7//v/+//7//v/+//3//f/9//z//v/+
/////////////v/+/////////////f/9//7//v8AAAAAAAAAAAUAAAAAAAAAAAAAAP3/
/f/+//7/AQABAAEAAwADAAMAAwADAAMAAwADAAUACAAIAAcABgAEAAUABQADAAEAAQD/
////AgADAAAA///9//z/+//4//n/+f/6//r/+P/3//f/9v/3//f/+f/6//r/+v/8//z/
/v/+/wAAAQADAAMABAAFAAUABQAFAAMAAgABAAAAAAABAAIAAgADAAMAAwACAAIAAgAD
AAMABAADAAEAAAD//wMABQAGAAcADAATABwAIwAkACQAIQAcABQADgADAPX/6f/k/93/
2P/b/+b/8P/0//f/BAAVACIAJQAfABMACQAFAAMAAAD+/wAABAAGAAYAAQD9//v/AAAE
AAcABwAGAAUABQADAAQABAAEAAUABQAFAAUABAAEAAQABAAEAAQABAAEAAYABgAGAAYA
BAAEAAQABAADAAMAAQABAAIAAQACAAMAAwAEAAQABAABAAAA///+/wAAAQABAAEAAgAC
AAEA//8AAAAAAAAAAAMABAAEAAQAAgABAP///v/8//v/+//5//r/+v/6//n/+P/3//b/
9v/4//j/9//3//f/9v/0//T/8v/y//L/8v/z//P/8//x/+7/7v/u/+7/7v/v//D/8f/x
//H/8f/y//L/8v/y//P/8//z//L/8f/x//H/8v/y//L/9f/1//X/9f/2//j/+f/6//z/
/f/+//3//f/9//3//////wAAAQACAAIAAgACAAIAAgACAAIAAwAFAAYABQAFAAYABgAE
AAQABAAEAAQABQAHAAgACQAJAAkACQAJAAgACAAHAAYABgAGAAYACAAKAAkACQAJAAcA
BwAIAAgABgAFAAUABQAFAAUABQAGAAgACQAJAAkABwAGAAUABQAGAAcABgAHAAcABwAH
AAgABgAIAAgACAAIAAcABQAEAAYABwAHAAUAAwAFAAUABgAGAAYABgAGAAUABQAFAAQA
BAAEAAUABQAGAAcABwAIAAkACQAJAAkABwAHAAgACAAKAAoACgAKAAcABwAHAAkACgAI
AAgACAAIAAcABwAIAAgABwAHAAcACQALAAsACwALAAsACwALAA0ADQAMAAoACAALAA0A
DgANAA0ADQALAAsACQAJAAUAAwADAAQABQAEAAAA//////7//f/9//7//v8BAAEAAwAE
AAQABAAGAAYACAAIAAoACwAJAAkACgALAA0ADQANAAsACQAJAAkACgAKAAoACQAJAAkA
CQAIAAgABgAHAAcACAAKAAkACQAJAAsACwAIAAkAFAAhACgAKwAsACwAJwAgABwAFAAD
APP/6//m/9//3v/n//D/+P/6/wEAEgAhACoAKQAhABUAEQALAAMAAgAIAAwADAAKAAgA
BwAJAAkADAAMAAsACwAKAAkACQAJAAoACgAKAA0ADQANAA0ADAAMAAwADAAKAAoACgAK
AAwADAAMAAwADAAMAAwADAALAAsACQAJAAsACQAJAAkACwAMAAwADAAJAAgABwAGAAYA
BwAHAAcACAAIAAcABQAGAAYABgAGAAYABgAFAAQABgAHAAcACAAHAAUABAABAAEAAgAD
AAMAAQD///3//P/9//7//v///////v/8//z/+v/6//r/+v/5//n/+f/3//j/+P/4//j/
9//3//f/9//3//f/9//4//b/9v/2//f/+f/5//j/9//5//n/+v/6//n/+//6//n/+v/8
////AQAAAAIAAwAEAAcABwAHAAcABwAHAAgACQAMAAwADAAMAAwADAAMAAwADAANAA0A
CwALAAwADAAKAAwADAAMAAwACgALAAsACwAMAA0ADgAPAA8AEAAQABAADgAOAA4AEAAQ
AA8ADwAPAA8ADwAQABAAEAAPAA8ADwANAA0ADQAOABAAEQARABEAEAAQABAAEQAPAA8A
DQANAA8ADwAPABAADgAQABAAEAARABEAEAAQABIAEwATABEAEAARABAAEAAQABAAEAAQ
ABEAEQARABAADgAOAA8ADwAPAA8ADgAOAA8ADwAPAA8AEQARABIAEgAQABAAEAAQABEA
EQARABEAEQARABEAEgARABAADwAOABAAEQARABEADwAOAAwACwAPAA8AEQASABEAEQAS
ABIAEgASAA8ADQAMAA0ADwARABUAEwARAA8ADwAQABAAEAAQABAAEAARABMAFAATABMA
EwAVABMAEwATABMAEwATABMAFQAYABgAFwAWABUAFQAUABEAEgATABIAEwATABMADwAN
AAoACgAKAAgABwAHAAgACAAIAAkACwAMAAsACwANAA4ADgAOABAAEAARABIAFQAXABYA
FQAVABUAEwATABMAEQAUABUAFgAYABcAFgAUABMAEwATABIAEgAUABUAFQAWABUAEwAS
ABEAEwAVABYAFQAcACcAMgA5ADwAOAAxADAAKgAcAA0AAQD1//T/7//q/+3/+v8EAAYA
CwAYACcALgAvACkAHQAXABMADwAQABAAEgAQABAAFgAXABUAFQAWABgAGQAXABYAFQAV
ABUAFgAWABYAFwAXABcAFwAUABQAFAAUABcAGAAZABoAFwAWABUAFAAUABQAFAAUABcA
FwAVABUAFQATABMAEwAVABYAFgAWABUAFAATABIAEgATABMAEwAWABYAFQATABAAEAAQ
ABAAEAAQAA8ADgAQABEAEQASABIAEQARAA8ADgAOAA4ADQAKAAkACAAIAAoACgAJAAkA
CwAKAAgACAAIAAgACAAIAAYABQAEAAEAAgACAAIAAgAEAAUABgAHAAUABQAFAAYABAAE
AAQABQADAAMAAgABAAMAAwAEAAQABgAJAAkACQAJAAoADAANAAwADgAPABAAEQARABEA
EQASABMAFQAXABYAFgAWABYAGAAYABgAGAAaABsAGwAZABgAGAAXABQAFgAWABYAFgAY
ABkAGQAZABsAGwAbABsAGgAaABkAGAAXABYAFQAWABgAGQAbAB0AGwAbABwAHAAcABsA
GwAbABsAGwAbABwAGgAbABsAGwAaABoAGgAbABwAHQAcAB0AGwAbABsAHAAbABwAGwAa
ABsAGwAaABoAHAAdAB0AGwAdAB8AHwAgAB4AHgAeAB4AGwAbABsAGgAbABwAHgAfAB0A
HQAcABwAGwAbABsAGwAdAB0AHgAeAB0AHAAbABoAHQAdAB0AHQAbABsAGwAcAB0AHgAf
ACAAHwAfAB4AHQAaABoAGQAZABwAGwAcABwAHQAdAB4AHgAhACIAIAAfAB8AHwAgACEA
JQAjACEAHwAgACEAIgAjACIAIQAgAB8AIgAhACQAIwAiACEAIAAdABwAGwAaABoAGgAa
ABoAFwAWABUAFAAXABgAGQAaABoAGgAaABoAHQAeAB8AIAAgACAAIAAgACAAIAAgACAA
IgAiACIAIgAiACIAIgAiACEAIAAfAB4AHwAgACEAIgAiACIAIgAiACIAIgAiACIAIwAk
ACUAJgAuADQAOgBAAD4APgA+AD4AMgAoAB4AFAANAAYA///4/wEACAAPABYAIQAsADcA
QgBAAA==
         </WaveFormData>
      </LeadData>
      <LeadData>
         <LeadByteCountTotal>10000</LeadByteCountTotal>
         <LeadTimeOffset>0</LeadTimeOffset>
         <LeadSampleCountTotal>5000</LeadSampleCountTotal>
         <LeadAmplitudeUnitsPerBit>4.88</LeadAmplitudeUnitsPerBit>
         <LeadAmplitudeUnits>��V</LeadAmplitudeUnits>
         <LeadHighLimit>2147483647</LeadHighLimit>
         <LeadLowLimit>268435456</LeadLowLimit>
         <LeadID>V2</LeadID>
         <LeadOffsetFirstSample>0</LeadOffsetFirstSample>
         <FirstSampleBaseline>0</FirstSampleBaseline>
         <LeadSampleSize>2</LeadSampleSize>
         <LeadOff>FALSE</LeadOff>
         <BaselineSway>FALSE</BaselineSway>
         <ExcessiveACNoise>FALSE</ExcessiveACNoise>
         <MuscleNoise>FALSE</MuscleNoise>
         <LeadDataCRC32>1927472996</LeadDataCRC32>
         <WaveFormData>
lACUAJQAlACtAMQA2wDyAN8AzgC9AKwAewBMAB0A7v/S/7b/mv9+/3//gP+B/4L/kP+c
/6j/tP++/8b/zv/W/93/4v/n/+z/7v/w//L/9P/1//b/9//4//n/+v/7//z/+//6//n/
+P/4//j/+P/4//n/+v/7//z//f/+////AAD///7//f/8//z//P/8//z//f/+////AAAC
AAIAAgACAAAAAAAAAAAAAQACAAMABAAGAAYABgAGAAgACAAIAAgABgAGAAYABgAJAAoA
CwAMAA0ADgAPABAAEwAUABUAFgAWABYAFgAWABMAEgARABAAEAAQABAAEAASABIAEgAS
ABEAEAAPAA4ADAAMAAwADAAMAAwADAAMAAsACgAJAAgACAAIAAgACAAKAAoACgAKAAkA
CAAHAAYABAAEAAQABAAEAAQABAAEAAIAAgACAAIAAAD+//z/+v/4//j/+P/4//n/+v/7
//z/+//6//n/+P/2//b/9v/2//b/9v/2//b/9P/0//T/9P/0//T/9P/0//b/9v/2//b/
9//4//n/+v/5//j/9//2//j/+P/4//j/+f/6//v//P/8//z//P/8//z//P/8//z/+//6
//n/+P/5//r/+//8//7//v/+//7/+//6//n/+P/5//r/+//8//7//v/+//7/+//6//n/
+P/4//j/+P/4//j/+P/4//j/+f/6//v//P/6//j/9v/0//b/9v/2//b/+f/6//v/+//5
//n/+f/5//n/+f/7//z/+//5//j/+P/2//f/9//4//v//P/+/wEAAQABAAEAAQABAP//
///+//r/+P/2//X/9//1//T/8//1//f/9f/1//T/9P/z//H/8//0//X/9f/3//f/9//3
//X/9P/z//L/8v/z//P/8//y//L/8f/x/+//7//v//D/7v/t/+3/7f/v/+3/7//w//T/
9f/1//X/8v/y//H/8P/x//X/9v/5/wAADQAZACUALwA6AEgAXgB2AJEAqQDCAOUAAgEF
Ae8A1wC5AIcASAASAOb/xP+p/4v/cv9n/2f/cP9+/5D/nv+q/7n/w//J/9H/2f/g/+j/
7v/v//D/7//v//L/8//1//b/+P/5//r/+v/5//n/+f/5//f/+P/5//v/9//3//n/+f/7
//v/+//7//r/+//7//z//P/7//v/+//8//7/AgADAAEAAQAAAAAA/v/+//7///8BAAIA
AgACAAQABQAFAAUABAAFAAQAAwAFAAcACAAJAAwADAAMAAsADQAOABAAEgARAA8ADgAN
AA4ADwAPABEAEQARABIAEwATABIAEgAUABQAEwASABIAEAAQABIAEgATABIAEgASABIA
EQARABAADwANAA0ADAAJAAgACAAIAAoACwALAAoACAAIAAcABwAJAAkACAAIAAYABgAG
AAYABgAFAAMAAgACAAAAAAAAAAIAAgABAAEA///+//v/+v/7//v/+v/7//v/+//7//v/
+f/4//j/+P/4//j/+P/3//n/+f/5//n/9//3//f/9//5//r/+//9//v/+v/4//b/+P/5
//r/+//6//r/+v/6//r/+//9//////8AAAAAAAD///////////3//////////P/7//j/
9//6//z///8BAAMAAwACAAIA///+//3/+//6//n/+P/3//r//P/+/wAA/v/8//v/+//9
//7//v/+//v/+//9//z/+v/6//r/+v/4//f/9v/1//P/9f/1//f/+f/6//r/+//+//7/
//////7//v/+/////////////////////f/9//7//f/8//v/+//7//n/+P/3//f/+f/3
//X/9f/2//b/9//2//b/9v/3//f/9//3//T/8v/x//D/8v/0//f/+f/2//T/8//x//D/
7//u/+3/8f/y//L/8//1//X/8//1//b/+P/5//n/9//2//b/9f/2//X/9f/2//v/BAAP
AB0AJwAtADoATgBoAIAAlwCtAMoA6wAAAf0A7wDdALUAeQA6AAYA4v/G/63/k/9+/3X/
d/98/4j/mP+o/7b/u//D/8v/z//V/+D/6v/w//H/8v/x//H/8f/x//L/8v/0//X/9v/2
//f/9//3//f/+P/6//z////8//v//P/7//n/+f/5//n//f///wAAAgAEAAMAAwADAAEA
AgAFAAUAAwADAAIAAgABAAAA/////wAAAgADAAQABAAFAAUABQAFAAcABwAHAAkACwAM
AA0AEAAQABAADwAMAAwADQAOABAADwAPAA8AEAARABEAEwARABEAEgATABMAEgASABQA
FgAVABQAFAASABIAFAAUABUAFAAUABQAEQAPAA4ADAAJAAcABwAGAAYABgAHAAgABgAH
AAcABgAIAAgABwAHAAkACQAIAAgACAAIAAgACAAGAAUAAwACAAIAAAAAAAAAAgACAAEA
AQACAAIAAAAAAP7//f/7//v/+//7//v/+//5//b/9P/y//X/9v/3//f/9//3//f/9//5
//n/+f/5//j/+P/4//n/+P/4//f/9v/4//n/+v/7//7//v/+//7/+//7//z//f///wAA
AAAAAP3//f/9//3/AAADAAQABQAEAAMAAAD///7//v///////v/9//v/+v/6//r/+v/5
//r/+//8//3//v/+//7//v/9//z//P/9//3//v/+//7//f/+//3//P/7//r/9//3//f/
9//0//X/9P/1//n/+v/6//v/+v/6//v/+//9//7///8BAAEA///9//v///8BAAEAAwAC
AAEAAAD///3/+//3//T/8f/x//P/8f/y//P/9f/2//f/9v/2//b/8//z//P/8//x//D/
8P/w//H/8v/0//X/8//y//L/8f/w/+//7v/t//D/8P/v/+//8v/z//L/9f/0//T/8//x
//T/9P/1//X/9P/1//f/+P/5//z/BQAPABsAIwAyAEAAUABoAIEAmwCyANEA8gABAfcA
3wDBAJcAXgAsAAoA6v/J/63/mP+H/4H/fv+A/47/oP+q/7H/uf/D/8v/z//S/9r/4v/o
/+z/7v/x//L/8f/x//D/8v/z//T/9P/y//H/8P/v//H/9P/3//v/+v/7//7////9//3/
/f/9//3//f/8//z//v/9//3//f///wAAAwADAAUABQAEAAQABAAEAAQABQADAAIAAAD+
//z//f/9//3///8BAAEAAQAFAAkADAAPAA0ADAALAAkABwAIAAoADAAMAAsACwALAAwA
DQANAA8AEAARABMAFQATABIAEgAUABIAEQAQABAADwAQABMAFAATABIAEgASABAADwAP
AA4ADQALAAsACgAJAAgACAAIAAgACQAJAAgACAAIAAcABwAJAAkACAAIAAYABgAGAAYA
BgAFAAMAAgAAAP7//v/+//v/+v/4//f/+f/6//n/+v/6//n/9//3//n/+f/5//n/+P/2
//X/9P/0//T/9P/z//L/8f/w/+//8f/x//H/8f/1//b/9//5//n/+v/6//r/+//7//v/
+//+//7//v/+//r/+f/5//n/+f/6//r/+v/7//v/+//7//n/+//7//v/+//7//n/+f/7
//z//v////7//f/7//r//P/8//z/+//4//f/9v/1//T/9P/0//T/9f/2//j/+//7//z/
+v/2//T/8v/y//L/8v/z//P/8//z//P/9f/1//f/+v/6//n/+f/8//z//f/9//z//P/8
//3////////////9//3/+//7//j/9//2//X/8//z//H/8P/w//H/9P/z//X/9f/2//b/
9f/0//T/9P/x//H/8f/x//H/8P/w//D/8P/w//H/8f/x//D/8P/v/+//7//v/+//7v/u
/+3/7f/t/+3/6//t/+3/7v/u/+3/7v/u/+//7//u/+v/7f/0//X/9v/9/wcAEQAbACYA
MAA+AFIAawCDAJgArQDSAP0ABwH3AOMAxwCUAFQAHADy/9P/u/+i/4f/ef94/3j/fP+K
/5r/p/+v/7n/wf/J/8z/0v/e/+L/5v/o/+v/7v/v//H/8v/z//P/8//y//P/8//z//P/
8v/y//L/8//z//X/+f/7//n/+f/5//n/+f/5//j/+P/2//X/9f/1//f/+P/7//v/+//7
//r/+v/6//r/+v/7//z//v///wAAAAABAAEAAQD//wEAAQABAP//AQACAAMABgAGAAYA
BQADAAQABgAIAAsACwAMAA0AEAARABEAEwAQAA8ADwAPABAAEAARABQAEwARAA8ADgAM
AAwADgAOAAsACgAKAAoACwALAAwADAANAAsACwAKAAkACAAIAAgACAAJAAkACAAHAAYA
BAADAAEAAQAAAAAAAQACAAMABAAEAAMAAQAAAP7//P/8//z/+v/6//n/+f/4//j/9v/2
//X/8//w/+//8f/x//H/8f/y//L/8//0//L/8v/y//H/8//z//P/8//z//P/8//z//P/
8v/x//H/8f/y//L/8v/0//X/9v/3//j/+P/4//j/9//3//j/+f/2//b/9f/0//X/9//5
//v/+f/7//v/+//7//v/+f/5//r/+v/7//v//f/9//z//P/7//r/+f/3//n/+f/5//n/
+P/4//j/+P/2//T/8//z//b/+P/5//r////7//v/+P/0//L/8v/y//L/8//z//P/8//x
//P/8//1//n/+v/6//v//P/8//3//f/8//r/+P/3//v/+//7//v//f/9//v/+//6//n/
+P/3//n/+f/3//b/8//z//X/8//y//H/8f/w/+//7v/u/+7/7v/v//D/8f/v/+7/7v/u
//D/8P/x//H/8//y//L/8f/x//H/8f/x//D/8P/v/+//7f/t/+v/7f/u//D/8f/x//H/
8P/w/+//6v/p/+n/8P/3//r/BQAVACMAKwAyAD4AVABuAIUAnQC2ANcA+AAFAfUA4wDH
AJUAVAAeAPb/1v+5/5v/fv9t/2v/cP98/4z/mv+m/6//uf/D/8v/z//a/+T/6v/s/+7/
7v/v//D/7//v/+7/8v/z//T/9P/1//X/9f/1//X/9v/3//n/9f/1//f/9//3//f/9//3
//r/+//7//z//P/7//v/+//7//z////////////+//7//P/8//z//f/+/wAAAQACAAAA
AQABAAEAAQADAAMAAwAFAAcACAAJAAwADAAMAAsACgAKAAsADAAOAA0ADQANAA4ADwAP
ABEADwAPABAAEQAPAA4ADgAQABMAEwATABQAFAAUABYAFgATABAADgAMAA0ADQAOAA4A
DgANAA4ADgALAAoACgAKAAkACQAIAAYABgAGAAUABQADAAMAAgACAAIAAgACAAIABQAF
AAQABAAEAAIAAgACAP///v/8//v/+//8//v//P/6//n/9//3//n/+f/5//n/+P/2//X/
9P/0//T/9P/z//H/8f/x//H/8f/x//H/8f/z//T/9f/3//r//P/9//7//f/7//n/9//4
//j/+P/4//j/+f/7//3/+//8//z//P/7//v/+//7//v//f/9//3/+//7//n/+f/7//z/
/v/////////+//7//v/+//7//f/8//v/+v/5//n/+v/7//z/+//6//r/+//5//r/+v/6
//n/+f/5//j/9//3//b/9f/1//b/9v/1//T/8//z//L/9f/x/+//8//4//r/+v/6//r/
+P/3//b/9f/3//n/+f/7//v/+v/4//f/+P/4//n/+f/6//r/+v/7//v/+//7//v//P/9
//z//f/8//v/+v/5//n/+f/3//b/8//z//X/8//x//H/8v/y//H/8P/w//D/8f/x//H/
8f/z//T/9v/4//b/9P/z//H/8f/w//D/7//w//H/8v/z//b/9v/1//X/8v/x/+7/7//w
//L/8//z//P/8v/y//H/8P/x//P/9v/5//7/CQAXACEAKwA2AEoAYAB4AJEAqQDGAOsA
BAEBAesA2wC5AH8AQAAQAOr/yP+p/4n/dv9x/2//cv+E/5r/pv+w/7f/w//L/9H/1//g
/+b/6P/q/+z/7P/t//L/8//1//b/+P/5//r/+v/2//X/9P/z//X/9v/3//n/+f/5//v/
+//9//3//f/9//z//f/9//7//P/7//v/+//8//7/AgADAAEAAQAAAAAA/v/+//7///8A
AAIAAwAEAAIAAwADAAMAAwAFAAUABQAFAAcACAAJAAoACgAKAAkACQAKAAwADgAOAA0A
DQANAAwADQANAA8AEQARABIAEwAUABQAFQAYABgAFwAWABYAFAAUABYAFgAUABIAEQAQ
AA4ADQANAAwADQALAAsACgAJAAgACAAIAAoACwALAAoADAAMAAsACwALAAsACgAKAAoA
CgAKAAoACQAHAAQAAgACAAAAAAAAAAIAAgABAAEA///+//v/+v/6//n/9//3//j/+f/6
//v/+//6//r/+v/4//j/+P/3//f/9//3//f/9f/1//X/9f/3//j/+f/7//r/+v/5//j/
+//7//v/+//8//z//P/8//3//f/+//////8AAAAAAAD9//3//f/9////AQABAAEA////
//3//f/+//7////////////+//7//v/+//7//f/+////AAABAP7//v/+//7//P/6//n/
+f/3//j/+P/4//n/+f/5//j/+P/5//n/+f/5//r/+v/6//r/+v/6//r/9v/1//T/8//0
//f/+P/7////AAAAAAEA///+//7//f/+//7//v////////////////////3//f/+//3/
/P/7//v/+//5//j/9f/1//f/9f/3//f/+P/4//b/9P/z//L/8//z//P/8//1//T/9P/0
//T/9P/1//X/8//y//L/8f/y//P/9P/1//X/9P/y//H/8f/x/+//8f/y//T/9f/1//b/
9v/3//f/+v/7//n/+v8BAAgADwAZACEALQA4AEYAWgB2AJEApwDAAOUAAgEBAe0A2wC/
AIkASAAUAO7/zv+z/5f/fv9z/3P/ev+E/5L/ov+w/7n/v//D/8n/0//i/+7/8v/z//T/
8//z//X/9f/2//b/+v/7//z//P/6//n/+P/3//X/9v/3//n/+v/7//7////9//3//f/9
//7//////wAA/v/9//3//f/7//z//////wEAAQAAAAAAAwAEAAUABwAEAAQAAwACAAIA
AwADAAMAAwAFAAUABQAFAAcACAAJAAoACgAKAAkACwAMAA4AEAAQAA8ADwAPAA4ADwAP
ABEAEwATABQAFQAXABYAFgAYABcAFQATABIAEAAQABIAEgAOAAwACwAKAAwACwALAAoA
CwAJAAkACAAHAAYABgAGAAcACQAKAAoACgAKAAkACQALAAsACgAKAAkACAAHAAYACAAH
AAUABAACAAAAAAAAAAAAAAD///////8AAP//AAD///3/+v/5//n/+f/5//n/+//6//r/
+v/6//r/+v/5//n/+f/5//n/+v/7//z//f/+//7//v////3//v/+//7///////////8A
AAAAAAAAAP3//f/+////AQACAAIAAgD+//3//P/7//7/AQACAAMABAAFAAQABQAFAAQA
BAADAAIAAQD///7//P/8//z/+//9//3//f/9//z//P/8//z//P/8//3////9//7//v/+
//z/+//6//j/+f/5//j/9//3//j/+P/3//f/9//4//j/+//7//v/+//7//v/+//9/wEA
AAD+//v/+v/5//j/9//3//f/9//3//n/+f/7//v/+v/4//f/+f/6//z//f/+//7//v//
/////////////f/9//v/+//8//v/+v/5//f/9//1//T/9f/3//v/+//6//n/+f/4//b/
9P/z//L/8f/x//H/8f/x//D/8P/w//H/8v/0//X/9f/0//T/8//x//H/8f/x//P/9P/0
//X/8//z//H/8//0//b/9//3//X/9P/0//P/8P/v//P/9P/3/wAADwAdACcALwA6AEgA
XgB0AI0ApwC+AN0A+AABAfMA3wDBAIsATAAaAPT/0P+z/5n/gv93/3X/eP+A/5D/oP+s
/7P/u//B/8f/0f/e/+b/6v/u//D/8P/x//X/9f/2//b/+v/7//z//P/6//n/+P/3//j/
+v/8////+//5//n/9//6//v//P/9//7//////wAAAAD////////9//7/AQABAAEAAQAA
AAAAAAAAAAAAAQADAAQABAAEAAQABQAFAAUABAAFAAQAAwAFAAcACAAJAAgACAAIAAcA
CQAKAAwADgAMAAsACwALAA4ADwAPABEAEwATABQAFQAUABIAEQASABIAEQAQABAADgAO
ABAAEAARABAAEAAQABIAEQARABAADgALAAoACAAJAAgACAAIAAcABwAGAAQABwAIAAgA
CQAGAAUAAwACAAUABgAHAAgACwALAAoACgAHAAQAAwACAAIAAgABAAEAAAAAAP7//v/8
//v/+f/5//f/9//3//f/+P/4//n/+v/4//j/+P/3//j/+f/6//v/+//7//v/+//5//j/
9//3//j/+v/7//z////////////9//z/+//6//z//f///wEAAAAAAP///v//////////
//3///////////////3//f/7//r/+v/5//v//f/+/wAA/v/+//7//f////////////3/
/P/7//r/+//6//r/+//7//z//P/8//v/+//7//r/9//3//j/+P/6//r/+v/6//f/9//3
//f/+P/7//z////+//7//f/9//z//P/9//3//P/8//z//f8BAAEAAQABAAAA///8//v/
+//7//v/+//+/////v/+//z/+//8//n/9//3//j/+P/3//b/9v/2//f/9//3//f/9//2
//b/9v/1//T/9P/z//L/8P/v/+3/7//x//P/9f/0//T/8//z//H/8f/v//H/9P/2//f/
9//5//j/+P/3//b/8f/v//L/+f8EABEAGwAlADMAQABQAGgAhACbAK0AyADpAAAB+wDl
AMkApQBxADgADgDs/9L/s/+X/4j/g/9//4L/jP+c/6r/tv+//8X/x//J/9P/3v/k/+r/
7v/w//D/8f/z//P/9P/0//j/+f/6//r/+//7//v/+//4//j/+P/5//n/+f/7//v//f/9
//3//f/+//////8AAP///f/8//v//f/+/wEAAQADAAMAAgACAAEAAAD/////AQACAAIA
AgAEAAUABQAFAAUABwAHAAcABQAHAAgACQAIAAgACAAHAAkACgAMAA4ADgANAA0ADQAO
AA8ADwARABMAEwAUABUAEwASABIAFAASABEAEAAQAA8AEAATABQAEQAQABAAEAASABEA
EQAQAA0ACwALAAoABwAGAAYABgAGAAcABwAGAAcACAAIAAkABgAFAAMAAgAEAAQABAAE
AAIAAQD///7////+////AAD9//z/+v/5//n/+v/5//r//P/7//n/+f/5//n/+f/5//j/
9v/1//T/9f/2//f/9//1//X/9f/1//f/9//3//f/9v/2//b/9//6//z//f/+//3//f/9
//3//f/8//v/+v/7//v//P/9//v//P/8//z/+//7//v/+//7//3//f/9//3//f/7//v/
/P/8//3//f/7//v/+v/6//r/+v/6//n/+//7//v/+//8//z//P/8//v/+v/6//v/+f/6
//r/+v/5//n/+f/4//n/+f/4//f/9//4//j/9//1//X/9v/2//f/8v/y//L/8v/y//H/
8f/x//H/8v/1//b/+f/8//z/+//7//r/+v/7//v//P/8//z//f8BAAEAAQABAAAA///8
//v//f/9//3//f/7//v/+f/4//X/9f/3//X/9f/1//b/9v/z//L/8v/y//D/7//u/+3/
8P/w//H/8v/1//b/+P/5//f/9v/2//X/8v/x//D/7//z//T/9P/1//X/9f/z//X/9f/2
//b/9f/1//T/9P/z//D/8f/z//L/9/8CABEAHQAlADEAPgBMAGAAfACXAK8AyADpAAIB
AwHrANMAswB/AD4ADgDq/87/sf+X/4D/d/91/3r/iP+Y/6j/sv+7/8P/yf/L/9P/3v/o
/+7/8v/0//T/9f/2//X/9f/0//j/+f/6//r/+f/5//n/+f/3//j/+f/7//v/+//9//3/
/P/7//r/+f/7//3//v8AAAAA/////////v/+/wAA/////////v/+/wAAAgAEAAcABQAG
AAYABgAEAAUABQAFAAgACwAMAA0ACwALAAoACQAKAAoACgAJAAkACgAMAA4ADwAPABAA
EQASABMAEwAVABUAFQAWABcAFgAUABMAFAAXABcAFwAYABMAEgATABIAEgASABMAFAAU
ABMAEwASAA8ADQANAAwACQAIAAgACAALAA0ADgAOAAsACgAIAAcACQAJAAgACAAGAAYA
BgAGAAQAAwABAAAAAQAAAAEAAgAAAAAA/////wAAAAD+//7//v/9//v/+//5//n/+f/5
//n/+P/4//j/+P/4//j/9//3//f/9//3//n/+f/5//n/+v/6//r/+//6//r/+f/4//v/
+//7//v//v/+//7//v/8//v/+//7//z//v///wAA/f/9//3//f/9/////////wAAAQAA
AAEAAAAAAAEAAQABAAEAAAAAAAAAAAAAAP/////////////9//z/+//6//n/+P/4//n/
+//8//z//P/5//n/+f/4//j/+f/5//n/+f/6//r/+f/7//v//P/8//n/+f/5//n/+v/5
//j/9//2//j/+f/6//v/+v/7//r/+//8//z/+//7//z//P/9//3//f/8//v/+//+////
AAABAAEAAQD//////P/7//r/+f/7//v/+f/4//X/9f/3//X/9//3//j/+P/3//b/9v/2
//X/9f/1//X/9f/0//T/9P/y//L/8//z//T/9P/1//X/8//z//P/8//x//D/7v/t/+//
7//t/+//8//2//j/+f/3//b/9v/1//j/9f/x//L//f8MABcAHwArADcARABWAG4AhACd
ALMA0gD1AAgBAwHtANMApQBnACwAAADa/77/o/+L/3r/c/9x/3b/gv+W/6r/tP+7/8P/
yf/T/9//6v/u/+7/8v/0//T/9f/1//X/9v/2//b/9//4//j/+f/5//n/+f/5//r/+//9
//v/+//9//3/+//7//v/+//8//3//f/+/wAA//////////8AAAMAAwAFAAUABAAEAAIA
AgACAAMAAQACAAIAAgAEAAUABQAFAAUABwAHAAcACQALAAwADQAQABAAEAAPAA0ADgAQ
ABIAEAAPAA8ADwARABMAFAAXABUAFQAWABcAFgAUABMAFAAUABMAEgASABIAFAAYABoA
FgAUABMAEgASABEAEQAQABEADwAPAA4ACwAKAAoACgAMAA0ADQAMAA4ADgANAA0ADQAN
AAwADAALAAoACQAIAAkACQAIAAgABgAEAAQABAAEAAQAAwADAAEAAAD9//z//P/7//n/
+f/7//v/+//7//7//v///wAA/f/8//v/+f/8//3//v////3//f/9//3//P/8//z//f//
/wAAAAAAAAEAAQABAAEAAQAAAP///v/9//3//v//////AAAAAAAAAAABAAIAAwADAAUA
BQAFAAcABwAFAAUABAAEAAUABQADAAMAAgACAAUABgAHAAcABgAFAAQAAwAAAAAAAAAA
AAAAAAABAAMAAQACAAIAAgACAAMABAAEAAIAAQD///3//v8AAAEAAQABAAEAAgACAAAA
///+//3//f/9//3///////7/+//7////AAABAAIAAAD9//v/+f/9//7//v///wAAAAAA
AAAAAQAAAAAA///+//7//P/8//3//v/9//z//P/8//z//P/8//z//f/9//3//f/9////
//8BAAAAAAD/////AAAAAAEAAQADAAQABQAHAAgABwAGAAUACAAJAAgACQAGAAUABAAD
AAEAAQD///7//f/9/////f/9//3//v/+//3//P/8//z//f/9//3//f/7//r/+v/6//n/
+P/4//f/+v/6//v/+//+////AAABAAAAAAD//////v/9//r/+//8//7///////3//P/8
//v//v/9//v/AAAHABAAHQAtADUAOQBCAFQAaACAAJsAtQDSAPMADAEHAfUA4QC/AIUA
SAAWAOz/zP+x/5n/hv99/33/gv+S/6T/sv+4/7//yf/T/9n/4//u//b/+v/8//7//v//
/wAA//////7/AgADAAQABAABAAEAAQABAAEAAgADAAUAAwADAAUABQADAAMAAwADAAUA
BwAIAAoADAALAAsACwAJAAoADQANAAsACwAKAAoACgAKAAoACwAOABAAEQASABEAEQAQ
AA8ADwARABEAEQAPABEAEgATABQAFAAUABMAFQAWABgAGgAZABcAFgAVABgAGQAZABsA
GwAbABwAHQAdABwAHAAeABwAGwAaABoAGQAaAB0AHgAfAB4AHgAeAB0AGwAaABgAFQAT
ABMAEgATABIAEgASABAAEQARABAAEAAQAA8ADwARABEAEAAQABIAEgASABIAFAATABEA
EAARABAAEQASABAAEAAPAA8AEAAQAA4ADgAMAAsACQAJAAkACQAJAAkACQAIAAgACAAI
AAgACAAHAAkACQAJAAkABwAHAAcABwAGAAYABgAHAAgACgALAAwADwAPAA8ADwAOAA4A
DgAOAA0ADQAOAA8ADwAQABAAEAARABEAEQARABEAEwATABMAEQARAA8ADwAPAA4ADgAN
AA8ADwAOAA4ADAAMAAwACwAOAA8AEAARAA8ADgANAAwACwAKAAoACwALAAwADAAMAA4A
DwAQABAADQANAAwACwAJAAoACgAJAAkACQAKAAoADQANAA0ADQAMAAsACgALAAoACAAE
AAMACQAKAAsADAALAAkACAAHAAoACgAJAAkACwAMAA0ADgAOAAwACwAJAAsADAALAAwA
DgAOAAwACgAKAAwADgAQABEAEAAPAA8ADwAQABIAEgASABIAEgAPAA4ADQAMAAoACAAG
AAQABQAGAAcACAAJAAoACwAMAAsACgAJAAgABQAEAAMAAgAFAAYABwAIAAgACAAIAAgA
CgAKAAoACgAKAAoACgAKAAgABgAEAAIABAAEAAQABAAFAAYABwAIAAoACgAKAAoADAAM
AAwADAAVABwAIwAqADgARgBUAGIAeQCQAKcAvgDSAOQA9gAIAewA0AC0AJgAbQBCABcA
7P/a/w==
         </WaveFormData>
      </LeadData>
      <LeadData>
         <LeadByteCountTotal>10000</LeadByteCountTotal>
         <LeadTimeOffset>0</LeadTimeOffset>
         <LeadSampleCountTotal>5000</LeadSampleCountTotal>
         <LeadAmplitudeUnitsPerBit>4.88</LeadAmplitudeUnitsPerBit>
         <LeadAmplitudeUnits>��V</LeadAmplitudeUnits>
         <LeadHighLimit>2147483647</LeadHighLimit>
         <LeadLowLimit>268435456</LeadLowLimit>
         <LeadID>V3</LeadID>
         <LeadOffsetFirstSample>0</LeadOffsetFirstSample>
         <FirstSampleBaseline>0</FirstSampleBaseline>
         <LeadSampleSize>2</LeadSampleSize>
         <LeadOff>FALSE</LeadOff>
         <BaselineSway>FALSE</BaselineSway>
         <ExcessiveACNoise>FALSE</ExcessiveACNoise>
         <MuscleNoise>FALSE</MuscleNoise>
         <LeadDataCRC32>3913229997</LeadDataCRC32>
         <WaveFormData>
mgCaAJoAmgC4ANQA8AAMAQEB9gDrAOAAqgB2AEIADgDu/87/rv+O/4v/iP+F/4L/j/+a
/6X/sP+7/8T/zf/W/9v/4P/l/+r/7f/u/+//8P/y//L/8v/y//P/9P/1//b/9P/0//T/
9P/2//b/9v/2//j/+P/4//j/+f/6//v//P/7//r/+f/4//r/+v/6//r//P/8//z//P/+
//7//v/+//z//P/8//z//f/+////AAACAAIAAgACAAMABAAFAAYABgAGAAYABgAHAAgA
CQAKAA0ADgAPABAAEQASABMAFAAVABYAFwAYABYAFgAWABYAFgAWABYAFgAXABgAGQAa
ABkAGAAXABYAFgAWABYAFgAUABQAFAAUABMAEgARABAAEgASABIAEgASABIAEgASABAA
EAAQABAADgAOAA4ADgAMAAwADAAMAAoACgAKAAoACAAGAAQAAgAAAAAAAAAAAAIAAgAC
AAIA///+//3//P/6//r/+v/6//r/+v/6//r/+P/4//j/+P/6//r/+v/6//r/+v/6//r/
/P/8//z//P/6//r/+v/6//z//P/8//z//f/+////AAAAAAAAAAAAAAAAAAAAAAAA///+
//3//P///wAAAQACAAIAAgACAAIAAQAAAP///v///wAAAQACAAIAAgACAAIAAQAAAP//
/v8AAAAAAAAAAP7//v/+//7/AAAAAAAAAAD+//z/+v/4//r/+v/6//r/+//8//3//f/9
//3//f/9////AAABAAEA/v/9//3//f/9//3//f///wIAAwAFAAcABgAGAAYABgAHAAcA
BwAHAAQAAQD///3//v/9//3/+//////////+//z/+//5//f/+v/7//z//P/6//r/+v/2
//b/9//3//f/9//4//n/+f/1//X/9f/0//T/9P/0//T/9P/z//H/8P/x//H/8v/z//X/
9v/2//f/9//2//X/8v/2//r/+v/9/wAACQAUABwAKQA1AEUAXAB4AJgAtwDUAPYAGAEj
ARkBCAHtALkAeAA6AAUA4f/F/6L/hP92/3L/dv+D/5D/mv+n/7X/wf/K/9P/3v/k/+n/
7//v/+//8P/v//H/8//0//b/9//3//f/9//3//f/9//4//b/+P/5//n/+P/3//j/9//3
//j/+f/6//r/+v/6//r/+v/5//n/+f/+//7//v////3//f/9//3//f/9//7//v//////
/////wEAAgACAAMAAQABAAMAAwAEAAUABgAHAAoACgAKAAoADQANAA8AEAAQAA8ADgAN
ABEAEgASABMAEgASABQAFQAVABUAFwAXABUAFQAVABUAFgAWABcAFwAWABYAFwAZABcA
FwAVABUAFQATABIAEQAOAA4ADgAOABAAEAAQABAADgAOAA8ADwAOAA4ADQANAA8ADwAP
AA8ADQALAAoACQAJAAgABgAGAAcABwAGAAUABAACAAAA/v/+//7//v///wAAAAD+//3/
+//7//v/+//7//v/+v/6//3//f/8//z/+v/6//r/+//9//3//f/9//v//P/7//r/+//+
////AAD+//7//f/9//7///8AAAIAAwADAAMAAwADAAMAAwADAAIAAwADAAIAAQAAAP//
/v8AAAIABgAIAAYABQAEAAQAAgABAAEAAAD//wAA///8//7/AAABAAMAAgABAAAA//8B
AAEAAQABAP///////wAA/v/+//7//v/8//v/+v/5//n/+//8//3/////////AAADAAMA
AwADAAMAAwADAAQAAwAEAAQABAAGAAUABQAFAAUABAADAAMAAgABAP7//P/6//3//v//
//3/+//6//j/+P/5//r/+//6//r/+v/6//T/9P/1//X/+P/5//v//f/7//f/9f/z//D/
8P/w//D/8f/z//T/9P/2//X/9f/2//f/+P/4//f/9f/2//b/9v/4//j/9v/4//v/AAAH
ABQAHgAnADcATQBmAIIAngC5ANYA+gAUARsBFQEIAeEAowBeACQA+//f/8X/pP+M/4D/
fP9+/4f/lP+i/63/tf+9/8j/z//U/97/6f/r/+r/6//t/+3/7f/v//D/8v/z//P/8//z
//H/8f/x//L/9P/2//f/9//1//X/9//3//T/9P/0//T/+f/6//v//P/8//v/+//7//7/
/v/+/////v/9//z/+//7//v//P/8//3//f/9//3//f/+//7///8BAAEAAwADAAQABQAG
AAcACgAKAAoACgAIAAcACAAIAAoACwAMAA0ADwAQABAAEQARABAAEQARABMAEwAVABUA
FwAXABcAFwAUABQAFQAVABQAFAAVABcAFAATABAADwANAAsACgAJAAkACgALAAwADAAM
AAwADAAMAAwADQANAAwADAALAAsADQANAA0ADQAMAAkABwAFAAUABAACAAIAAwADAAIA
AQADAAIAAQAAAP///v/9//3//P/8//r/+f/2//X/9P/z//X/9//4//r/+v/5//f/9v/4
//j/+P/5//n/+f/5//n/+f/6//n/+P/6//z//P/8//z//P/7//v//f/9//3//v8BAAEA
AQABAAAA///+//3/AQADAAQABAADAAIAAQAAAP7//v8AAAAA/v/9//z//P/8//v/+//6
//v//v////7//v/+//3//f/9//3//f/9/////////////f/8//r/+v/6//r/9//3//f/
9//2//f/9//3//r/+//8//7//f/9//3//f8BAAEAAQACAAIAAgABAAAAAQABAAIAAwAF
AAQAAwADAAAA///8//r/9//5//n/+f/5//n/+v/6//f/9//3//f/9v/2//b/9v/w//D/
8f/x//L/8//1//f/9v/z//L/8f/v/+7/7f/s/+//8f/y//L/8v/x//H/8v/y//L/8f/v
//L/9P/1//b/8v/0//T/9v/3//r///8IABAAHQAtADsATABoAIoAqQDEAOYACAEfAR8B
DgHzAMUAhgBOACUA///b/7r/oP+O/4T/fv9//4r/mP+f/6X/r/+8/8X/yv/Q/9n/3//k
/+f/6//t/+z/7f/t/+7/7//v/+//7//r/+v/6//s/+//8v/0//X/9f/1//f/9//2//b/
9v/2//b/9v/2//b/+P/3//f/9//6//r/+v/7//3//f/9//3//f/9//7//v/+//3//P/7
//r/+v/5//n/+v/7//7///8DAAUABwAJAAcABgAFAAQABwAHAAkACgAJAAkACQAJAAsA
DAAMAA0ADwAQABMAFQATABMAFQAVABUAFQAVABUAFgAWABcAFwATABIAEgATABMAEwAR
ABEAEQAPAA4ADQAOAA4ADgAOAA4ADgAOAA4ADgAOAA8ADwAOAA4ADQANAAwACwAKAAkA
CwAJAAgABwAFAAQAAgACAAAA///9//v//v/+//7//v/7//r/+f/5//v//P/7//v/+v/5
//j/9//1//X/9P/0//T/8//x//D/8v/y//L/8//2//f/+P/5//j/+v/6//r/+P/6//r/
+v/7//z//P/9//r/+f/4//j/+//7//v/+//7//v/+//7//r/+//7//r/+v/6//r/+v/8
//z//v/+//z/+//6//r//P/7//v/+v/4//r/+v/4//b/9v/1//X/+P/5//r/+//7//v/
+//3//b/9P/0//T/9P/1//X/9f/1//X/9//4//n/+f/5//n/+v/9//3//f/9//3//f/9
//7/AQACAAIAAgAAAP////////3//P/7//v/+//7//n/+P/1//f/9//3//f/9//4//j/
9//3//f/9//0//T/9P/0//D/8P/x//H/8f/x//L/8//z//H/8f/x//D/8P/w//D/7//v
/+7/7P/u/+3/7f/u/+3/7v/u/+3/7v/w//H/8v/y/+z/7P/y//P/9P/5/wIACgATAB8A
LQA8AFAAagCLAKwAxgDuABsBLwEoARsBAQHKAIQAQwARAOv/0P+w/5D/fv96/3f/eP+E
/5H/nf+l/7D/u//G/8r/0f/d/+D/4//n/+n/6f/r/+z/7v/t/+3/7f/t/+3/7f/t/+7/
7P/u/+//7//y//P/9v/3//T/9P/0//T/9P/0//T/9P/0//P/8//z//T/9P/0//X/9//3
//f/9//1//X/9v/2//j/+f/6//v//f/+//7////+//3//v/9//7///8AAAEABAAEAAQA
BAADAAMABQAGAAgACQAKAAsADQAOAA4ADwAPAA4ADwAPABAAEQAUABUAFAATABIAEQAQ
ABAAEQARABEAEAAQABEAEQARAA8ADwAQAA8ADwAPAAwADAAMAAwADgAOAA4ADgAMAAoA
CQAHAAgACAAHAAcABwAHAAcABwAJAAcABgAFAAMAAgAAAAAA/f/9//z/+//9//z/+//6
//f/9v/1//X/9v/2//T/8//0//X/9v/3//T/8//x//D/8//z//L/8v/0//T/9P/1//P/
8//z//P/8v/0//T/9P/0//b/9v/2//j/+P/3//f/+f/5//n/+v/6//n/+P/3//j/+f/6
//v/+v/7//v/+v/8//z//P/8//r/+v/8//z//v/9//z//P/6//n/+f/4//j/+v/6//j/
+v/6//n/+f/4//f/9v/1//b/9//4//n////9//v/+f/2//T/9P/0//T/9f/1//X/9f/1
//f/+P/5//r/+//8//7///////////////3/+//6//z//v///wAAAgABAAEAAQABAAAA
///////////9//z/9//5//n/+f/4//f/9//2//P/8//z//P/8v/y//L/8v/w//D/8f/x
//H/8f/y//P/9f/z//P/8//y//L/8v/y//D/8f/x//D/7v/t/+3/7v/v//D/8P/v//H/
8v/y//L/7v/s/+r/8P/1//b///8MABoAIwAtADsAUABsAIoApwDGAOgAEAEjAR8BEgH7
AMkAhABEABMA7//R/7D/jP94/3L/dP97/4b/lP+f/6n/t//C/8v/0P/a/+P/6f/s/+3/
7//v/+z/7f/t/+7/8f/x//H/8f/x//H/8f/y//L/9P/1//X/8//z//X/9f/0//T/9P/0
//b/9v/2//b/+P/3//f/9//4//j/+P/5//v/+//7//v/+v/5//n/+P/6//v//P/9//3/
/v/+/////f/9//////8BAAMABQAHAAgACAAIAAgABwAHAAkACgANAA0ADQANAA0ADgAO
AA8AEAAQABIAEwARABEAEwATABQAFQAWABcAFgAWABcAFwATABIAEgATABUAFQATABMA
FQATABIAEQAOAA4ADgAOAAwADAAMAAwADAAMAA0ADQAKAAoACQAJAAsACwALAAsADQAL
AAoACQAJAAgABgAGAAQAAwABAP//AQAAAP///v/9//z/+//7//7//v/8//v/+v/5//j/
9//3//f/9v/2//f/9//2//b/9P/0//T/9f/2//f/+P/5//v//v///wAA/v/+//z/+v/8
//z/+//7//z//f/+/wAA///////////9//3//f/9//7///////7/AAAAAAAAAAACAAIA
BAAEAAQAAwACAAIAAgABAAEAAAD//wAA///8//3//v/+/////f/9//3//f/9//3//f/9
//v/+//7//v/+f/5//j/9//5//r/+v/6//j/9//2//X/+f/3//X/+v/+//z//P/8//z/
+v/5//j/9//5//v//P/9//v/+//7//z//f/9//3//f////////8AAAAAAAD///7/////
/wAAAQABAAAA///////////9//z/+f/7//v/+//4//f/9//2//f/9//3//f/9v/2//b/
9v/0//b/+f/7//n/9//2//X/9f/z//P/8//z//T/9f/2//b/9//3//b/9f/z//L/8v/z
//T/9P/z//P/9P/0//T/8v/0//b/+P/7//z/AwAQABoAJQA1AEcAXgB6AJgAtQDWAPoA
GAEfARUBCAHrAK8AbAA0AAcA4//B/57/iP9+/3j/eP+F/5b/oP+n/7H/v//M/9P/2v/i
/+f/5//o/+n/6//r/+z/7//x//T/8//z//P/8//v/+//7//w//D/8v/z//P/9f/1//f/
9//4//j/+P/4//n/+P/3//b/+P/3//f/9//8//z//P/9//v/+//7//v/+f/5//r/+v/9
//3//f/9//3//v/+/////////wEAAQACAAMABAAFAAYABgAGAAYABQAFAAcACAAJAAkA
CQAJAAsADAAMAA0ADgAOABAAEQASABMAFgAXABUAFQAVABUAFgAWABcAFwAUABIAEQAR
AA8ADwANAA0ADgANAA0ADQAMAAwADAAMAAwADAAMAAwADgAOAA8ADwAOAA4ADQANAA8A
DwAPAA8ADAAJAAcABQAHAAYABAAEAAUABQAEAAMAAgAAAP7//P/9//z/+//7//z//P/6
//n/+f/5//n/+f/5//n/+P/4//j/9//1//T/9f/2//f/+f/7//v/+//7//v//P/7//r/
+v/8//z//P/8//z/+//7//3//f/9//7//////////////////////wAAAQABAAAA///+
//3//P/9//7/AQACAAAA///+//7/AAD//////v8AAAIAAgAAAP///v/8//v/+//7//v/
+//5//n/+f/5//j/+f/6//v/+//7//r/+f/5//r/+v/8//r/+v/6//r/+P/3//b/9f/4
//v//f///wEAAQABAAIAAAD///7//f8BAAEAAQACAAEAAgACAAIAAgABAAEAAQADAAIA
AQABAP/////9//z/+f/7//v/+//8//v/+//6//f/9//3//f/9v/2//b/9v/0//T/9f/1
//f/9//4//n/9//1//X/9f/0//T/9P/0//L/8//z//L/8v/x//H/8v/1//b/9v/1//X/
9v/2//b/+v/6//b/+P/9/wQACQAQABoAJwA1AEMAWAB2AJgAswDMAPAAEAEZAQ8BAgHp
ALMAbgA0AAkA5f/H/6r/jv+A/37/gv+H/5L/oP+r/7X/vf/C/8v/1v/k/+3/7f/s/+3/
7//v/+//8f/y//T/9//3//f/9//0//P/8v/y//T/9v/3//f/9//3//n/+f/4//j/+P/4
//r/+v/6//r/+P/3//f/9//6//r/+v/7//3//f/9//3//v///wEAAgACAAEAAAD///3/
/v/+////AAABAAQABQAFAAUABQAFAAYABgAGAAYACAAJAAwADgANAA0ADQANAA0ADgAO
AA8AEAAQABIAEwAVABUAFwAXABUAFQAVABUAEgASABMAEwAPAA4ADgAPABEAEQAPAA8A
DwANAAwACwAMAAwADAAMAAoACgAKAAoADAAMAA0ADQAOAA4ADQANAAwACwAKAAkACgAJ
AAkACQAHAAYABAAEAAUABQAEAAMABAAEAAQABAACAAAA/v/9//7//v/8//v/+f/5//n/
+f/6//v/+//8//v/+//6//r//P/8//z//f//////////////AAD///7/AAACAAIAAgAA
AAAA/////////////wAAAwADAAMAAwAAAP///v/9/wAAAwAFAAYABgAGAAYABgAEAAQA
BgAGAAUAAwABAAAAAgABAAEAAAD+/wAAAAD+//7//v/9//3//v///wAAAQD/////////
//v/+//7//v//f/9//z/+//5//r/+v/6//f/9//3//f/+//7//v//P/7//v/+//8/wAA
AAD+//3//P/7//r/+f/5//n/+f/3//n/+v/7//v/+//7//z///////////8BAAEAAQAC
AAMABAAEAAQAAgABAAEAAQABAAAA///////////9//z//P///wAAAQD///3//P/6//f/
9//3//f/9P/0//T/9P/x//L/9P/1//X/9f/2//f/9f/z//P/8//y//L/8v/y//P/9f/2
//b/9P/z//P/9P/3//j/+P/3//X/9v/2//b/8P/y//b/9v/3//z/BwASAB4AKwA3AEUA
WgB0AJQAsQDKAOgACAEZARMBBgHrALcAdAA8AA8A6//N/7D/lP+G/4D/fv+F/5D/nP+l
/6v/t//A/8f/0v/e/+P/5//p/+v/7v/v/+//8f/y//T/9f/1//X/9f/x//H/8f/y//P/
9v/4//n/9//1//X/8//1//b/9//4//j/+P/4//j/+v/5//n/+f/7//r/+f/5//n/+f/5
//n/+//7//z//P/9//3//f/9////AAAAAAEAAAD//wAA//8AAAEAAgADAAYABgAGAAYA
BQAFAAcACAAJAAkACQAJAAsADAAMAA0AEAAQABIAEwASABEAEgARABEAEQARABEAEAAQ
ABEAEQARABAAEAARABMAEwARABEAEAANAAsACQAKAAoACgAKAAgACAAIAAgACQAKAAwA
DQALAAoACAAHAAgACQAKAAsADgANAA0ADQAKAAgABQAEAAUABQAEAAMAAQAAAP///v/9
//z/+//7//r/+v/4//f/+P/5//r/+//5//n/+P/4//v/+//6//r//P/8//z//f/6//n/
+P/3//r//P/8//z//P/+//7//v/8//z/+//7//z//f/+/wAA//////////8BAAEAAQAB
AAAAAQABAAAAAAAAAAAAAAD///7////+/wEAAQABAAIAAAD//////v8AAAIAAgAAAP//
/v/8//v//f/9//3//f/7//v/+//7//v/+//7//v/+f/5//j/+P/6//r/+v/6//n/+f/5
//n/+//9//7////9//3//f/+////////////////////AAABAAIAAgACAAAA////////
AAAAAAAAAQACAAMAAgACAP7////+//3//P/7//v/+v/3//f/9//3//b/9v/2//b/9P/0
//X/9f/0//P/8//z//H/7//v/+//8f/y//P/9P/y//P/8//y//L/8f/x//L/8//0//T/
8//1//b/9v/2//T/8P/u//D/9f/+/wkAEgAeAC8AOwBLAGYAiACkAL0A2gD+AB4BIQET
AfoA0wCXAFgAKAAFAOf/w/+i/5D/iP+C/4D/h/+U/57/p/+1/73/wv/H/9D/2v/h/+X/
5//p/+z/7f/r/+3/7v/w//P/8//z//P/8//z//P/9P/x//L/8v/x//L/8//2//f/+P/4
//j/+P/6//r/+v/6//j/9//3//f/+v/6//r/+//7//v/+//7//r/+f/5//j/+v/7//z/
/f///wAAAAABAP////8BAAEAAAABAAIAAwAEAAQABAAEAAUABQAHAAgACwALAAsACwAN
AA4ADgAPABAAEAASABMAEwATABUAFQATABMAEwATABQAFAAVABUAEQAQABAAEQASABMA
EgATABIADwANAAsADAAMAAwADAAKAAoACgAKAAoACgALAAsACAAIAAcABwAHAAcABwAH
AAcABQAEAAMABAAEAAMABAAAAP///f/7//z//P/8//z//f/8//v/+//8//z/+v/5//f/
9//3//f/+f/5//j/+P/4//f/9f/0//b/9v/2//f/9f/1//X/9f/5//z//f/+//3//v/9
//z//P/8//v/+//7//v/+//8//3//f/9//3//f/9//3//f/8//3//f/8//7//v/+//7/
/f/8//3//P/+//3//P/8//7//f/9//z//P/+//7//P/+//7//f/9//z/+//6//n/+//7
//v/+//5//n/+f/5//v/+//6//n/+f/6//r/+v/3//f/9//3//n/9v/2//b/9v/2//P/
8//z//P/9P/3//n/+//9//3//f/+//7//f/8//v//v///wAAAgADAAQABAAEAAMAAQAA
AP//AgACAAIAAwABAAEA///+//v//f/9//3//P/7//v/+v/5//n/+f/5//X/9P/z//L/
8f/y//T/9f/2//f/+f/7//n/9//3//f/9f/0//P/8v/z//X/9v/2//b/9f/1//b/9f/2
//b/9f/z//T/9P/0//L/9P/2//T/+f8AAAsAFgAcACsAOwBLAGAAggCkAMEA3AD+AB4B
KQEbAQgB6wCzAGwANAALAOn/x/+m/4z/fv96/3z/h/+U/6D/q/+1/7//xv/J/9L/4P/p
/+//8P/x//P/8//y//P/8//0//f/9//3//f/9f/1//X/9v/0//b/9//3//n/+f/7//v/
+P/4//j/+P/8//z//P/8//z/+//7//v//P/8//z//f/7//v/+//7//7///8BAAIAAQAB
AAEAAQABAAIAAgADAAYABwAKAAsACgAJAAgABwAIAAgACAAIAAkACQALAAwADwAPAA8A
DwATABQAFAAVABQAFAAWABcAFQAVABcAFwAZABkAGQAZABYAFgAXABcAFgAWABcAGQAY
ABcAFAATABUAEwASABEAEAAQABAAEAARABIAEwAUABEAEAAQAA8AEAAQAA8ADwANAA0A
DQANAA0ACwAKAAkACwAKAAgACAAJAAkACAAHAAUABAADAAIAAwACAAEAAQAAAAAA/v/9
//3//f/9//3///////7//v/+//3/+//6//z//P/8//3//////////////wAA///+//7/
AAAAAAAAAgACAAEAAQD///////8AAAIAAwAEAAUAAwADAAMAAwAEAAUABQAEAAUABgAH
AAgABgAGAAgACAAIAAcABgAGAAYABQAFAAQABAAGAAYABAACAAIAAQABAAEAAQABAAEA
AwADAAMAAwD//////////wEAAQAAAP////8AAAAAAAABAAEAAQABAAEAAQD///7/AAD/
//7//f/8//7///8AAAEAAAABAAEAAQADAAMAAwAEAAUABQAFAAUABgAFAAQABAAGAAgA
CQAKAAgABwAHAAcABwAGAAUABQAHAAcABQAEAP//AQABAAEAAAD//////v/9//3//f/9
//z//P/8//z/+v/6//v/+//5//n/+v/7//z/+//8//3/+//6//n/+P/2//f/9//2//j/
9//3//j/+v/8//3//f/9//7//v/+//7/+v/2//b///8MABcAHgAoADcARQBVAHAAjgCs
AMcA6AAOASYBKQEdAQYB3QCdAFoAJgD//93/v/+i/47/hP9+/4D/if+c/6r/tf+9/8f/
zv/X/+L/7v/x//H/8//1//j/+f/4//n/+f/6//v/+//7//v/+//7//v//P/8//7/////
//////8BAAEA/v/+//7//v8AAAAAAAAAAAIAAQABAAEABAAEAAQABQAHAAcABwAHAAUA
BQAGAAYABQAFAAUABQAHAAgACAAJAAkACQALAAsADgAPABAAEQASABIAEgASABMAEwAV
ABYAFQAVABUAFQAZABoAGgAbABwAHAAeAB8AHAAbABwAGwAdAB0AHQAdAB0AHgAgACEA
HQAcABwAHQAdAB0AGwAbAB0AGwAaABkAFgAWABYAFgAYABgAGAAYABYAFgAXABcAFwAY
ABgAGQAYABcAFgAVABYAFQAVABUAEwASABAAEAARABEAEAAPAA0ADAALAAoABwAGAAUA
BQAIAAgABgAFAAgACQAKAAsACAAHAAUABAAGAAcABwAIAAgACAAIAAkACQAJAAkACQAI
AAoACgAKAAoADAAMAAwACgAKAAkACQAJAAkACQAKAAsACwALAAsADAANAA4ADwAOAA8A
DwAOAA8AEAARABIAEAAQABIAEgASABEAEAAQABIAEQARABAADwAQAA8ADAAMAAwACwAL
AA0ADQANAA0ADQANAA0ADQANAA0ADQANAAwACwAJAAcACAAKAAsADAALAAsACwALAAwA
CwAKAAoACQAJAAkACgAIAAgABwAHAAkACgAMAA0ACQAHAAUABAAIAAkACQAKAAoACgAK
AAoACAAJAAkACAAJAAkACQAJAAsACQAIAAcACAAKAAgACAAIAAgACQAJAAkACQAJAAsA
DAANAAsACwALAAwADQANAA0ADQAQABEAEgAUABQAFAATABIAFQAVABYAFwAVABQAEwAT
ABEAEQAPAA4ADQAPAA8ADwAOAA0ADQAMAAsACwALAAsACgAKAAoACgAGAAYABwAHAAUA
BQAGAAcABwAFAAUABQAGAAgACgAMAAoACwALAAoACQAHAAYABgAIAAoACwALAAoACgAJ
AAgADAAKAAgACgAPABYAIQAuADYAPQBJAFsAcACMAK4AywDoAA4BLAExAScBGAH5AL8A
fABEABUA7//R/7b/oP+W/5L/lP+h/67/uP+//8f/0//g/+f/8P/6/wEABQAGAAcACQAJ
AAgACQAJAAoACwALAAsACwAJAAkACQAKAAwADgAPAA8ADgANAA4ADQAOAA4ADgAOABIA
EgASABIAEgARABEAEQAUABQAFAAVABMAEwATABMAFQAVABYAFgAZABkAGQAZABgAGAAX
ABcAGQAZABsAGwAcAB0AHgAfACAAIAAgACAAIQAhACMAJAAkACMAIgAhACQAJgAnACkA
KAAoACoAKwArACsALQAtACsAKwArACsALAAsAC0ALQAuAC4ALwAxAC4ALQAqACkAKQAn
ACYAJQAkACQAJAAkACIAIgAiACIAJAAkACUAJQAkACQAIwAjACQAJQAmACcAKAAnACcA
JwAnACYAJAAkACUAJQAkACMAIwAiACEAIAAfAB4AHQAdABwAHAAaABkAGQAZABkAGQAb
ABsAGgAaABsAGwAaABoAGgAaABoAGwAaABkAGAAXABkAHAAdAB4AIAAiACIAIgAgACAA
HwAfAB8AHwAfACAAIwAjACMAIwAjACMAIwAjACYAJwAnACYAJQAkACMAIgAiACIAJAAk
ACQAIwAiACIAIAAfAB8AHgAhACQAJQAkACIAIgAhACEAIAAfAB4AHQAeAB8AIAAhACAA
IQAiACMAIQAhACAAHwAfACAAIAAgAB8AHwAfAB8AIQAhACEAIgAgAB8AHgAeABwAHAAb
ABsAHgAeAB8AHwAdAB0AHQAeAB8AHwAeAB4AIAAgACAAIAAeAB8AHwAeACAAIQAiACMA
JQAjACIAIQAjACQAJQAmACUAJgAnACgAKAApACoAKgAqACoAKgAoACgAKAAoACUAJAAj
ACIAIgAiACIAIgAkACQAJAAkACMAIgAhACAAHwAeAB0AHAAdAB4AHwAgAB4AHgAeAB4A
HwAgACEAIgAgACAAIAAgAB0AHAAbABoAHAAcABwAHAAeAB4AHgAeAB8AIAAhACIAIgAi
ACIAIgAqADAANgA8AEwAWgBoAHYAkACqAMQA3gD1AAwBIwE6ASABBgHsANIAowB2AEkA
HAAJAA==
         </WaveFormData>
      </LeadData>
      <LeadData>
         <LeadByteCountTotal>10000</LeadByteCountTotal>
         <LeadTimeOffset>0</LeadTimeOffset>
         <LeadSampleCountTotal>5000</LeadSampleCountTotal>
         <LeadAmplitudeUnitsPerBit>4.88</LeadAmplitudeUnitsPerBit>
         <LeadAmplitudeUnits>��V</LeadAmplitudeUnits>
         <LeadHighLimit>2147483647</LeadHighLimit>
         <LeadLowLimit>268435456</LeadLowLimit>
         <LeadID>V4</LeadID>
         <LeadOffsetFirstSample>0</LeadOffsetFirstSample>
         <FirstSampleBaseline>0</FirstSampleBaseline>
         <LeadSampleSize>2</LeadSampleSize>
         <LeadOff>FALSE</LeadOff>
         <BaselineSway>FALSE</BaselineSway>
         <ExcessiveACNoise>FALSE</ExcessiveACNoise>
         <MuscleNoise>FALSE</MuscleNoise>
         <LeadDataCRC32>4056957483</LeadDataCRC32>
         <WaveFormData>
igCKAIoAigClAMAA2wD2APEA7ADnAOIAsgCCAFIAIgAIAPD/2P/A/7n/tP+v/6r/sv+4
/77/xP/N/9T/2//i/+f/6v/t//D/8f/y//P/9P/2//b/9v/2//j/+P/4//j/9v/2//b/
9v/2//b/9v/2//f/+P/5//r/+v/6//r/+v/5//j/9//2//j/+P/4//j/+v/6//r/+v/8
//z//P/8//r/+v/6//r/+//8//3//v8AAAAAAAAAAAEAAgADAAQABAAEAAQABAAGAAYA
BgAGAAkACgALAAwADQAOAA8AEAATABQAFQAWABYAFgAWABYAFgAWABYAFgAZABoAGwAc
ABoAGgAaABoAHAAcABwAHAAaABoAGgAaABkAGAAXABYAGAAYABgAGAAYABgAGAAYABYA
FgAWABYAFAAUABQAFAASABIAEgASABAAEAAQABAADgAMAAoACAAHAAYABQAEAAYABgAG
AAYAAwACAAEAAAD+//7//v/+/wAAAAAAAAAA/v/+//7//v/+//7//v/+//z//P/8//z/
/f/+////AAD+//7//v/+//7//v/+//7/AQACAAMABAACAAIAAgACAAIAAgACAAIAAQAA
AP///v8BAAIAAwAEAAQABAAEAAQAAgACAAIAAgADAAQABQAGAAYABgAGAAYABAAEAAQA
BAAEAAQABAAEAAQABAAEAAQABgAGAAYABgAEAAIAAAD+/wAAAAAAAAAAAgACAAIAAgAC
AAIAAgADAAQABAAGAAcABAADAAQAAwADAAMABAAFAAgACQAKAAsACwALAAsACwANAA0A
DQAOAAwACgAIAAcACgAJAAcABwAHAAkACQAJAAYABAACAAAAAgADAAQABAABAAEAAQD9
//3//v/+//7//v/+//7//v/+//7//f/8//r/+v/7//v/+//7//v/+//5//f/+f/6//3/
/f/9//3/+f/7//v/+f/9////AAAAAAEABAAKABIAHwAtADsATQBqAIsAqgDDAN4A+wAL
AQkB/wDsAL8AgABDABUA/P/s/9X/u/+v/6n/qP+u/7P/tP++/8r/0//Z/+H/6f/t//H/
9f/y//L/8f/w//P/9P/0//X/+f/7//n/+P/3//f/+P/4//b/9//3//f/9f/1//b/9v/4
//n/+f/5//n/+f/5//n/9//3//f/9//6//z//f/+//3/+//6//n/+//7//z//P/+//7/
/v/+/wEAAgACAAIAAAAAAAEAAQABAAQABAAEAAcACAAIAAkACgANAA4ADgAMAAsADAAL
AA4ADwARABMAEwATABYAFwAXABcAGgAaABgAGAAYABgAGQAZABoAGwAcABsAHAAdABsA
GwAcABwAGwAbABsAGgAXABcAFwAXABkAGwAYABgAFgAXABcAFwAXABcAFgAWABYAFgAW
ABUAFAATABIAEQAOAA0ACwALAAwACwALAAoABwAHAAYABQAEAAMAAwADAAUABQADAAMA
AQAAAAAA///////////+////AAABAAIAAAAAAAAAAAACAAIAAwADAAEAAQD///3//v//
/wAAAQAAAAAAAAAAAAIAAwADAAQAAwADAAMAAwAEAAUABgAHAAgABwAGAAQAAwADAAIA
AQADAAUACAAKAAgACAAGAAYABwAHAAYABQAEAAQAAwABAAIAAwAEAAUABAADAAEAAAAB
AAIAAwAEAAUAAQADAAIABAAEAAQABAABAAAA///+////AAAAAAIABQAFAAUABwAFAAUA
BQAGAAcABwAHAAcABwAJAAkACQALAAsACwALAAwADAAMAAwADAALAAgABAAFAAUABwAH
AAUAAwACAAEAAgABAAEAAQAAAP////////v/+//8//z//v/+//7//v/7//j/9//1//T/
9P/0//X/9//3//f/9//5//n/9//5//j/+f/5//n/9//1//f/9//7//n/9//6//z//f8A
AAgAEgAdACsAPQBVAHIAjwCoAL8A2ADxAPsA/wD1ANYAnQBcACcACQD6/+r/1//D/7f/
rf+q/6z/sf+4/8D/xv/P/9X/2f/b/+P/6//r/+r/6v/p/+j/6//s/+z/7f/x//P/8f/w
/+3/7f/u/+7/8P/x//H/8f/v/+//8P/w/+//7//u/+3/7//x//P/9f/0//P/8v/x//X/
9v/2//b/9P/z//P/8//z//P/9P/0//b/9v/2//b/9f/2//b/9v/4//j/+f/5//n//P/8
//z//v8AAAEAAwACAAMAAgAAAAAAAQAEAAUABwAHAAgACQAHAAcACgALAAsACwAOAA4A
DgAOAA4ADgANAA0ADgAPABAADwAQABEAEAAPAA8ADgAMAAsACgAIAAoACwAMAA0ACwAN
AAoACgAKAAsACwALAAsACwAKAAoACwAMAA0ADQAJAAcABQADAAIAAQD/////AAD/////
/v///////v/9//z/+//7//v/+v/5//b/9f/0//L/8f/v//H/8//1//b/9f/0//P/8v/0
//T/9P/0//L/8v/z//P/8v/z//L/8f/y//P/9P/1//L/8v/y//L/8//1//b/+P/5//n/
+f/5//j/9//2//X/+P/5//r/+v/4//n/+f/5//f/9//4//j/9v/2//T/9P/3//f/9v/1
//f/+P/4//f/9f/1//X/9f/3//f/9v/2//j/+P/4//j/9//2//X/9P/z//L/8P/w//D/
8P/w//D/7//w//L/8//0//f/9//3//f/+P/5//n/+f/5//n/+//7//v//f/9//3//f/+
//7//v/+//7//f/6//b/9f/1//f/9//4//f/9//3//X/8//y//H/8v/x//H/8f/s/+v/
6//q/+z/7P/s/+z/7P/q/+r/6f/m/+b/5v/n/+j/6f/q/+v/6f/p/+f/6f/o/+f/5f/j
/+X/5f/p/+v/5//n/+n/6v/q/+v/7P/u//b/BQAVACEALwBMAHEAkACpAMIA4QD3AAEB
+wDmALkAfABBABsA/v/k/9H/wf+z/6n/oP+a/53/pv+m/6j/sf+7/8P/x//N/9H/1f/X
/9r/3P/e/9//4P/g/+H/4P/h/97/3P/b/9v/3P/c/9//4f/i/+P/4//j/+T/5P/j/+P/
4v/h/+H/4f/h/+H/4//j/+P/4//j/+T/5P/k/+X/5f/m/+f/5//n/+j/6P/o/+j/6P/o
/+b/5v/l/+T/5f/m/+j/6f/s//D/8f/y//D/8P/v/+//7v/x//L/8v/z//P/9f/1//f/
9//4//n/+//7//7////9//3/AAAAAAIAAgACAAIABQAFAAYABwAGAAMAAgABAAMAAwAE
AAQAAQABAAEAAAAAAAEAAgADAAEAAwAAAAAAAAABAAEAAQD//////v/+//7//v/+//3/
/P/7//r/+f/2//X/8//z//D/7//v/+7/7v/v/+//7//s/+v/6//r/+z/7f/s/+3/7P/q
/+n/5//l/+X/5f/k/+L/4v/i/+L/4v/i/+L/4v/j/+T/5v/n/+f/6f/p/+n/5//n/+f/
5//p/+r/6//s/+n/6f/o/+j/6f/p/+n/6f/q/+v/7P/t/+3/7f/t/+z/6//r/+r/6f/q
/+v/7f/u/+z/7P/q/+r/7f/t/+z/6//r/+z/7P/r/+v/6//r/+v/7f/t/+z/7P/s/+z/
7P/q/+r/6P/o/+j/6P/o/+j/6P/o/+n/6v/q/+z/7f/t/+3/7//x//H/8f/y//H/8f/x
//H/8//1//X/9f/1//X/9f/1//X/9P/z//L/9P/1//T/8v/x//H/8//z//X/8//y//H/
8P/v/+//7//s/+v/6//r/+f/5//o/+j/6P/o/+j/6P/o/+b/5v/l/+T/5P/k/+X/4//j
/+P/4//l/+X/4//l/+X/5f/k/+P/5v/l/+j/6f/p/+X/5f/o/+j/5f/o/+z/8P/3/wUA
EwAhADIATwByAJMAsADRAPkADwETARIB/wDKAIUAPwAOAPT/4//N/7X/p/+i/5r/lf+Y
/57/pP+p/7P/vf/F/8n/z//Z/9r/3P/d/97/3f/e/97/3//f/+H/3//e/9//3//g/+D/
4P/h/+H/4f/j/+X/6P/q/+f/5//m/+X/5f/l/+X/5f/n/+f/5//n/+j/6P/n/+b/6P/n
/+f/5//n/+f/6P/o/+z/7P/s/+z/7//w//D/8P/v/+7/7v/t/+//8v/y//L/9f/2//b/
9//3//n/+f/4//j/+f/8//3/AQABAAIAAwACAAEAAwADAAYABwALAAwACQAIAAcABgAJ
AAkACgALAAsACQAJAAkACQAJAAoACgALAAsACwAKAAsACwALAAsACwANAAoACgAJAAkA
CAAHAAcABwAGAAYACAAIAAgABwAGAAUABAADAAIAAQD//////P/7//v/+v/5//n/+P/3
//T/8//z//P/8f/x/+//7//w//D/8f/x//D/7//u/+z/7v/u/+7/7v/w//D/8P/w/+7/
7v/v/+//7f/v/+//7//w//H/8v/z//L/8v/y//L/9P/1//X/9v/1//X/9f/1//f/9//3
//f/9//3//f/9v/2//f/9//3//f/9//4//j/+v/6//j/+P/3//f/9v/1//f/+P/4//f/
+f/5//n/+f/3//f/9v/2//j/+P/4//j//f/5//n/+f/2//T/9P/0//T/9P/0//T/9P/1
//b/9v/4//n/+f/5//v//f/9//3//v/8//v/+v/5//z///8AAAEAAQABAAEAAQAAAAAA
AAAAAAMAAwABAP7/+//7//3//f/9//v/+v/5//j/9//3//f/9v/1//X/9f/z//P/9P/0
//L/8v/y//L/9P/y//L/8f/y//L/8v/z//H/8f/x//H/8f/x/+//8f/y//P/8//z//P/
8f/z//P/7//t/+//8v/2//X/9v8AAAoAEwAhAC0APQBYAHkAmACzANAA8QAHAQ0BCwH4
AM0AjABJABkAAADw/9f/vf+t/6X/pP+k/6n/rP+y/7r/x//R/9f/2//h/+f/6//r/+z/
7P/s/+z/7P/r/+v/7//x/+//7v/v/+//8P/w//D/8f/x//H/8f/x//L/8v/w//H/8f/x
//P/8//z//P/8//z//P/8//0//T/8//y//X/9f/2//f/9v/1//X/9P/4//j/+P/4//f/
+P/4//j/+P/4//n/+f/8/wAAAQACAAEAAgACAAMAAgAFAAYABgAHAAcACQAJAAkACQAK
AAsADQANABAAEQARABEAFAAUABYAFgAWABYAFwAXABgAGQAYABUAFAATABYAFwAZABoA
GQAZABkAGAAWABUAFAATABMAFQASABIAEgATABMAEwARABEAEAAQABIAEgASABEAEgAR
ABAADwAMAAsACQAJAAYABQAFAAQABQAFAAQAAwAAAP///////wEAAQD//////f/8//z/
+//7//v/+//6//r/+v/6//r/+v/6//r/+v/6//r/+//7//3/AQADAAUAAwABAP///f/+
//7//v/+/wAAAQABAAIAAQABAAEAAQABAAEAAQABAAEAAQABAAAAAgADAAMAAwAFAAUA
BgAGAAYABgAEAAQABAADAAEA///9//7//v/9//7///8AAAEAAQABAAAAAAAAAAAAAAAA
AP///////////v/+//z//P/+//7//v/+//z/+//7//z//v/8//r//v8AAP7//v/+//7/
/P/8//z//P///wAAAAACAAMAAwADAAUAAwADAAMABAAFAAUABQAFAAQABQAEAAMABAAF
AAYABwAIAAgACAAIAAkACQAHAAQAAQABAAMAAwADAAEAAAD//wAA/////////v/9//3/
/f/6//v//f/+//v/+v/5//j/+P/2//b/9f/3//j/+f/7//n/+f/5//n/9//3//X/9//2
//f/9//3//X/8//1//X/9f/3//n/+v/8//v//P8EAA4AGwApADkATQBoAIkApgDBANwA
+QAFAQUB/QDkALEAcgA5ABMA/P/m/8//vf+1/63/qP+s/7X/uP+8/8T/z//b/9//5f/p
/+3/6//p/+r/6v/q/+z/7v/v//H/8//1//P/8v/v/+//8P/w//D/8f/x//H/8f/x//L/
8v/y//P/8//z//H/8f/x//H/8v/z//T/9f/3//j/+P/4//f/9f/0//P/8//z//T/9P/4
//j/+P/4//f/+P/4//j/+v/6//v/+//7//7//v/+////AAAAAAEAAQADAAMAAgADAAMA
BQAFAAcABwAIAAkACQAJAAwADQAOAA8AEwAUABQAFAAUABQAEwATABQAFQATABEAEQAR
AA8ADwAQABAAEQARABEAEAARABEAEQARAA8AEQAOAA4AEAARABEAEQARABEAEAAQABAA
EAAQAA8ADQALAAkABwAIAAcABQAFAAQAAwADAAIA//////7//f/+//3//f/9//3//f/7
//v/+//6//r/+f/5//n/+f/4//b/9v/2//b/+P/4//j/+P/4//j/+f/5//j/+f/4//f/
+P/5//r/+//6//r/+v/6//z//f/9//7////////////9//3//f/9/wEAAQABAAAA////
//7//f/+////AQACAAEAAAD9//z///////7//f/+/wAAAQABAAAA///+//3//f/9//z/
/P/6//r/+v/6//n/+f/5//n//P/8//r/+v/6//z//P/8//z//P/8//z/+f/4//f/9v/5
//z//v8CAAMAAwADAAUABAADAAIAAgAFAAUABQAFAAUABwAHAAcABQAFAAUABQAIAAgA
CAAIAAcABwAFAAIAAQABAAMAAwAFAAMAAgABAAAA/////////P/7//v/+//5//n/+v/6
//z//P/8//z/+v/4//j/9//2//b/9v/3//X/9f/1//X/9//3//X/9//4//n/+f/5//v/
+f/7//v/+//7//n/+v/+/wEAAgAEAA4AGwApADUARQBkAIcAogC3ANIA7QD5APkA8wDe
AK8AbgA3ABUA/v/s/9f/w/+3/7X/tP+y/7X/uv/C/8j/z//T/9n/4f/r//H/7//v//D/
8P/w//H/8v/y//P/9f/3//X/9P/x//H/8v/y//T/9f/1//X/9f/1//b/9v/2//f/9//3
//n/+f/5//n/+P/3//b/9f/3//j/+P/4//n/+f/6//v//f/9//7//v////7//f/8//z/
/P/7//r//f/+/wAAAQAAAAIAAQAAAAEAAgACAAMABgAJAAoACgAJAAkACwALAAwACwAL
AAsADAANABEAEwAVABUAGAAYABYAFgAWABYAFQAVABYAFwAVABMAEwATABUAFQAWABYA
FQAVABUAFAAVABUAFQAVABMAFQASABIAFAAVABUAFQAVABUAFAAUABIAEgASABEAEgAR
ABAADwAMAAsACQAJAAkACQAKAAoACQAJAAgABwAEAAMAAwADAAMAAwABAAEA///+//7/
/f/+////AAAAAP7//v/+//7//v/+//7//v8AAAAAAQABAP//AQABAAEAAwADAAMAAwAA
AAAAAAAAAAAAAQABAAIABQAFAAUABQACAAEAAAD//wQABQAGAAYACAAJAAkACQAIAAcA
BwAGAAQABAACAAIAAwADAAIAAQABAAIAAgABAP//////////AgADAAMABAACAAIAAgAC
AP//////////AgACAAAAAAD+//7//v/+//v/+//8//7/AAAAAAAAAAD//////////wEA
AQAAAP7//v/+//7//P/8//z//P/9//7//v8AAAEAAQABAAMABQAFAAUABgAHAAcABwAH
AAcACQAJAAkACAAHAAYABQAGAAYABgAGAAUABQADAAAAAQADAAcACQAIAAUAAwABAP7/
/f/9//3/+v/5//n/+f/3//f/+P/4//n/+v/7//z/+//4//f/9f/y//L/8v/z//b/9//4
//n/9//3//X/9//2//f/9//3//X/8//1//X/8f/z//n/+P/0//X/+v8CAA4AGwApADcA
SQBkAIMAngCzAMgA4wDzAPcA8QDaAK0AcgA9ABcAAADw/93/x/+7/7P/rv+u/7H/tv+4
/7z/xf/N/8//1//h/+X/6f/r/+z/7P/s/+3/7v/u/+//8f/z//H/8P/t/+3/7v/u//D/
8f/x//H/8P/v/+//7v/u/+//7//v//H/8f/x//H/8f/x//H/8f/x//L/8v/y//D/7//v
/+//8P/x//P/9P/1//T/8//y//X/9v/2//b/9v/2//f/9//3//r/+v/6//v//P/8//3/
/f///////v//////AQABAAMAAwAEAAUABQAFAAgACQAHAAcACgAKAAoACgAKAAoACwAL
AAwADQANAAsACwALAA0ADQAOAA4ADAALAAoACAAJAAkACQAJAAcACQAGAAYACQALAAwA
DQAKAAkABwAGAAcACAAJAAkACwALAAsACwAHAAUAAgABAAEAAQACAAIAAAD///3/+//6
//n/+f/5//n/+f/3//f/9//2//b/9f/z//P/8//y//P/9P/1//b/+P/4//j/+P/3//b/
9v/1//X/9//3//f/9//3//f/9//0//T/9P/0//X/9//4//r/+v/5//j/9//5//n/+f/5
//n/+f/5//j/+v/7//v/+//6//n/+f/4//v//P/7//z/+//7//r/+f/5//r/+v/5//j/
9//2//X/9//3//b/9v/2//b/9v/2//f/9//3//f/9P/y//L/8v/z//T/9f/2//b/9v/2
//b/9//4//j/+v/6//n/+P/5//v/+//7//z//f/9//3//f/7//3//f/9//v/+//7//v/
/f/+////AAADAAMAAQD+//v/+//9//3//f/7//r/+f/2//X/9f/1//T/8//z//P/8f/x
//L/8v/x//D/7//u/+z/6v/q/+n/6//s/+3/7//t/+3/7f/t/+3/7f/r/+3/7v/v/+//
7//v/+3/7//v/+3/6f/n/+j/6P/r//L/+v8IABsAJwAzAE0AcACPAKYAvwDcAPkABQED
Ae8AygCPAFAAIwAJAPj/4P/J/7v/s/+p/6L/ov+n/6r/sP+4/8H/x//J/9H/1//b/93/
3//g/+D/4P/j/+T/5P/l/+n/6//p/+j/5f/l/+b/5v/l/+X/5P/j/+b/5//p/+r/6v/r
/+v/6//p/+n/6f/p/+f/5//n/+f/6f/q/+r/6v/r/+v/7P/t/+v/6//s/+z/7v/u/+7/
7v/x//L/8v/y//D/8P/x//H/8f/0//T/9P/3//j/+P/5//n/+//7//r/+v/7//7/////
////AAABAAMAAwAGAAcABQAFAAgACAAIAAgACAAIAAsACwAMAA0ADAAJAAgABwAIAAkA
CwAMAAkACQAJAAgABwAHAAcABwAHAAkABgAGAAgACQAJAAkABwAHAAYABgAGAAYABgAF
AAQAAwACAAEAAgABAP/////9//v/+v/4//j/+f/5//n/+P/3//f/9//3//f/9f/1//X/
9P/0//P/8//z//P/8v/x//D/7//u//D/8P/w//D/7v/u/+//7//w//P/9P/1//P/8//z
//P/8v/y//L/8v/y//P/8//0//X/9f/1//X/9//3//f/9//4//f/9v/0//X/9//4//n/
9v/1//X/9P/2//b/9P/0//f/9//2//X/9f/2//b/9f/3//f/9//3//X/9f/0//T/9P/0
//T/9P/1//X/9f/1//b/9v/0//T/9v/2//b/9v/0//P/8//0//b/8P/y//L/8v/y//D/
8P/w//D/8f/y//L/9P/3//f/9//5//f/9//3//j/+v/7//z//f/9//////////7//f/8
//v///8AAAEAAgABAAEA///8//v/+//9//3//f/7//r/+f/2//X/9f/1//L/8f/x//H/
7v/v//H/8v/z//T/9f/2//T/8v/y//H/7//u/+3/7f/u/+//8P/x//H/8f/v//H/8P/x
//H/8f/v/+3/7//v/+3/7//x//D/8v/1//r/AAAIABkAKQA1AEcAaACPAK4AxwDgAP8A
EQEPAQUB6gC5AHIANQATAPr/5P/N/7n/q/+j/6D/pP+r/7D/uP++/8X/y//N/9X/3//n
/+v/6//s/+z/7P/s/+z/6//r/+v/7f/r/+r/6//r/+z/7P/s/+3/7f/t/+//7//w//D/
7//v/+7/7f/u/+//8P/x/+//7//v/+//7//w//D/8P/w/+//7//v//L/8//1//b/9//2
//X/9P/1//b/9v/2//n/+v/8//3/+v/8//v/+v/5//r/+v/7//7/AQACAAIAAQABAAMA
AwAGAAcACQALAAkACQAMAA0ACwALAA4ADgAQABAAEAAQAA8ADwAQABEAEgARABIAEwAR
ABEAEgASABEAEQARABAADwAPAA8ADwAQABMAEQASABEAEQAQAA8ADwAPAA4ADgAOAA4A
DgANAAwACwAKAAkACAAHAAUABQAGAAUABQAEAAMAAwACAAEAAAD////////9//3/+//7
//v/+v/6//n/+//7//v/+v/4//j/+P/4//r/+v/6//r/+v/6//v/+//5//v/+//7//v/
+//7//v//P/8//z//P/7//v/+v/6//z//f/+/////f/9//3//f/////////+/wAAAQAB
AAEAAQABAAIAAgACAAIAAAAAAAEAAQAAAP////8AAAAA//////////////7//f/7//r/
+//8//3//v/7//v/+//7//7//v/8//z/+v/6//r/+v/6//v//f8AAPz//P/6//r/+v/6
//r/+v/6//z//P/8//z//P/8//v//P////////8BAAEAAQABAAIAAgABAAAA//8CAAUA
BgAHAAUABQAFAAUABgAGAAYABgAJAAkABwAEAAEAAQADAAMAAwABAAAA///+//3//f/9
//z/+//7//v/9//3//j/+P/4//j/+P/4//r/+P/4//f/9P/0//T/9f/z//P/8//z//X/
9f/z//X/9v/3//f/9//5//f/+f/5//n/9f/x//D/+P8BAAYACAAWACcAMwA/AFcAeACX
ALAAyQDmAAEBDQELAfkA1ACZAFoAJwAHAPT/4P/L/7v/s/+r/6b/qv+z/7r/wP/I/8//
1f/b/+P/6//t/+3/7//w//D/8P/v//D/8P/x//P/9f/z//L/8//z//T/9P/0//X/9f/1
//X/9f/2//b/9P/1//X/9f/1//X/9f/1//X/9f/1//X/9//4//j/+P/6//n/+f/5//n/
+f/6//r/+v/6//r/+v/7//z//P/8//7//v////////8CAAIAAgADAAQABAAFAAQABwAI
AAgABwAHAAkACQANAA0ADgAPAA8ADwASABMAEgARABMAEgATABQAFQAWABkAGQAaABsA
GQAXABcAFwAXABcAGAAYABcAFwAXABYAEwATABMAEwAVABcAFAAUABQAFQAVABUAFwAX
ABYAFgATABIAEQAPABEAEQARABEAEAAPAA0ADQAMAAsACwAKAAcABwAGAAUAAgABAAEA
AQABAAEA/////wIAAgADAAMAAQABAAEAAAACAAIAAgACAAIAAgACAAIAAgACAAMAAwAB
AAMAAwADAAUABQAFAAUAAgACAAIAAgAAAAEAAQACAAUABQAFAAUABwAHAAcABwAIAAcA
BgAEAAUABwAIAAkABwAHAAgACAAIAAgABgAGAAkACQAIAAcABQAGAAYABQAFAAUABQAF
AAUABQAEAAQABgAGAAYABgAHAAcABwAHAAcABgADAAIAAwAEAAUABgAEAAMAAwAEAAQA
BAAEAAQABQAFAAUABQACAAEAAQAAAAIAAwAEAAUAAwABAP///v8BAAIABAAGAAQABAAD
AAMAAwAEAAQABAACAAAAAwABAAMAAwADAAMAAwACAAIAAgACAAIAAgACAAIAAgADAAQA
BAAGAAUABQAFAAcABwAHAAcACAAKAAsADAANAAsADQANAA0ADgAPABAAEQAQABAAEAAQ
AA8ADwANAAoACQAJAAsACwALAAkACAAHAAgABwAHAAcABgAFAAUABQABAAEAAgACAAEA
AAD///7/AAD+//7//f///wAAAQADAAEAAQABAAEAAAD///z//f8AAAEAAQABAAEA//8B
AAEAAQABAP//AAACAAcADAAUABwAJQAzAEEAUwBuAJEAsADHAOQAAQENAQsBAQHoALMA
cgA9ABcA/v/s/9n/y/+//7f/tP+8/8P/xv/G/8z/1//f/+X/7f/1//n/+//5//r/+v/6
//n/+v/6//v//f////3//P/7//v//P/8//7//////////f/9//7//v/+/////////wEA
AQABAAEAAQABAAEAAQABAAIAAgACAAIAAQABAAEAAwADAAQABAAIAAgACAAIAAYABgAF
AAQABQAGAAgACQAJAAwADAAMAA0ADgAOAA8ADgARABIAEgAPAA8AEQARABMAEwAUABUA
FwAXABoAGwAbABsAHgAeABwAHAAcABwAHQAdAB4AHwAgAB8AIAAhAB8AHwAgACAAHwAf
AB8AHgAdAB0AHQAdABsAHQAaABoAGgAbABsAGwAdAB0AHAAcAB4AHgAeAB0AHgAdABwA
GwAcABsAGQAZABgAFwAXABYAFQAVABQAEwASABEAEQARAA8ADwANAA0ADQAMAAwACwAL
AAsACwAKAAwADAAMAAwADAAMAAwADAALAAoACgAJAAsADQANAA0ADgAPABAAEQAOAA4A
DgAOAA4ADwAPABAAEQARABEAEQARABEAEQARABUAFQAVABQAEQARABAADwARABEAEgAS
ABIAEgAQABAADwAPAA4ADQAQABIAEwATABIAEQAQAA8ADgANAAsACgANAA4ADwAQAA8A
DwAPAA8AEAAQAA4ADgAOAA4ADgAOAAsACwAMAA4ADgAOAA4ADgAOAA0ADAALAAsACwAM
AAwADQANAA0ADQAMAAsACgAKAAoACgALAAwADAAMAAsACwANAA4ADgAOABAADgARAA8A
DwAPAA8ADwAQABEAEgATABUAFQAUABQAEwASABQAFgAWABYAFgAWABYAFgAWABQAFAAU
ABQAEgASABIAEgASABIAEgASAA8ADgANAAwACwAKAAkACAAIAAgACAAIAAgACAAIAAgA
CgAKAAoACgAKAAoACgAKAAcABgAFAAQABgAGAAYABgAIAAgACAAIAAgACAAIAAgACAAI
AAgACAANABAAEwAWACQAMgBAAE4AZgB+AJYArgDEANgA7AAAAeoA1gDCAK4AhgBgADoA
FAAIAA==
         </WaveFormData>
      </LeadData>
      <LeadData>
         <LeadByteCountTotal>10000</LeadByteCountTotal>
         <LeadTimeOffset>0</LeadTimeOffset>
         <LeadSampleCountTotal>5000</LeadSampleCountTotal>
         <LeadAmplitudeUnitsPerBit>4.88</LeadAmplitudeUnitsPerBit>
         <LeadAmplitudeUnits>��V</LeadAmplitudeUnits>
         <LeadHighLimit>2147483647</LeadHighLimit>
         <LeadLowLimit>268435456</LeadLowLimit>
         <LeadID>V5</LeadID>
         <LeadOffsetFirstSample>0</LeadOffsetFirstSample>
         <FirstSampleBaseline>0</FirstSampleBaseline>
         <LeadSampleSize>2</LeadSampleSize>
         <LeadOff>FALSE</LeadOff>
         <BaselineSway>FALSE</BaselineSway>
         <ExcessiveACNoise>FALSE</ExcessiveACNoise>
         <MuscleNoise>FALSE</MuscleNoise>
         <LeadDataCRC32>3280406169</LeadDataCRC32>
         <WaveFormData>
cABwAHAAcACPAKwAyQDmAOQA4gDgAN4ArgB+AE4AHgAJAPT/3//K/8X/wv+//7z/wv/G
/8r/zv/V/9r/3//k/+b/6P/q/+z/7v/u/+7/7v/w//D/8P/w//L/8v/y//L/8P/w//D/
8P/w//D/8P/w//L/8v/y//L/9P/0//T/9P/y//L/8v/y//L/8v/y//L/9P/0//T/9P/1
//b/9//4//b/9v/2//b/9//4//n/+v/8//z//P/8//3//v///wAAAgACAAIAAgAEAAQA
BAAEAAcACAAJAAoACwAMAA0ADgARABIAEwAUABYAFgAWABYAFwAYABkAGgAdAB4AHwAg
AB4AHgAeAB4AIAAgACAAIAAgACAAIAAgAB8AHgAdABwAHgAeAB4AHgAcABwAHAAcABsA
GgAZABgAFwAWABUAFAARABAADwAOAAwADAAMAAwACgAIAAYABAADAAIAAQAAAAAAAAAA
AAAA/f/8//v/+v/6//r/+v/6//r/+v/6//r/+P/4//j/+P/4//j/+P/4//b/9v/2//b/
+P/4//j/+P/4//j/+P/4//b/9v/2//b/9//4//n/+v/6//r/+v/6//r/+v/6//r/9//2
//X/9P/2//j/+v/8//z//P/8//z/+v/6//r/+v/7//z//f/+//z//P/8//z/+v/6//r/
+v/8//z//P/8//r/+v/6//r/+//8//3//v/8//r/+P/2//f/+P/5//r/+v/6//r/+v/8
//z//f/9//v//f///////v/9//z/+//7//v//f/+/wEAAgADAAUAAwADAAMABAAEAAQA
BAAFAAQABAADAAIAAwAEAAIAAwAEAAQABAAEAAAAAAD///7///8AAAEAAAD+//7//P/5
//f/+f/5//f/9//4//n/+f/4//j/9v/2//b/9f/1//X/8//z//P/8//z//P/8//1//f/
+P/4//f/9f/1//X/9f/4//r/+v/4//T/8v/y//b/AgAQABwAMABLAG8AkwCxAM0A6wAA
AQIB+QDnAL8AgAA+ABAA9//p/9n/xv+//7v/u//A/8P/xv/M/9X/3P/f/+b/6//u//D/
8//y//H/8P/v/+//8P/w//H/9f/2//b/9f/z//L/8v/z//L/8v/y//L/8f/x//H/8v/z
//T/9f/2//X/9f/1//X/8//y//D/8v/1//b/+P/5//j/9//2//X/9f/3//f/9//4//v/
+f/5//r/+//8//7//v/9//7//v8AAAEAAgADAAQABAAFAAUABwAKAAwADAALAAoACwAL
AA8AEQARABMAFAAUABYAGAAaABsAHQAeAB8AHwAfAB8AHwAhACIAIwAjACIAIgAkACQA
IwAjACMAIwAjACMAIwAgAB8AHwAfACEAIQAhACAAHQAdABsAGwAbABkAGAAXABcAFgAV
ABUAEgASABEADwAMAAkACAAIAAkABwAHAAYAAwADAAIAAQACAAIAAQAAAAIAAgACAAEA
/v/9//3//f/9//3//P/8//7//v/9//3//f/9//3//f/9//3//v/+//v/+v/5//j/+f/7
//z//f/7//v/+//7//3//f/9//3/+//8//3//f///////////////////////f/8//v/
+//9////AQADAAIAAgABAAEA/////////f/9//3//v/+////AAAAAAEAAAD///z/+///
/////////////////wAAAAAAAAAAAAD9//z/+//7//v/+//9////AAABAAIAAwABAAEA
AQADAAQABAAEAAQAAwADAAMAAwAGAAYABgAGAAcABwAIAAgABgAGAAYAAwADAAQABAAE
AAQAAgACAAEAAgACAAIAAgD+//7//v/8//n/9//5//n/+P/5//v//f/6//j/9//0//T/
9P/z//P/9P/1//b/9//5//n/+f/5//n/+f/6//r/9//3//f/9//7//j/9v/4//j/9P/w
//T/+v8EABQAJgA8AFsAewCbALUA0QDpAPgA/gD1ANcAoQBgACYABgD1/+n/2//Q/8f/
wf/B/8T/x//M/9D/1f/a/9//4v/j/+j/7v/v/+3/7f/t/+3/7//w//D/8f/z//T/9P/z
//H/8P/w//H/8v/y//L/8v/z//P/8//0//P/8v/x//D/9P/1//b/9//1//T/8v/0//j/
+P/5//n/+P/3//b/9f/z//X/9f/1//j/+//5//n/+f/5//n/+v/9//3///8AAP7///8A
AAEAAwAEAAYABwAEAAYABwAGAAcACAALAA0ADQAPAA8AEQAQABAAEgAUABQAFQAXABgA
GwAbABsAGwAZABsAHAAdAB4AHgAfACIAHwAdABwAGwAaABkAGAAXABkAGQAaABsAGQAZ
ABkAGAAVABUAEwATABUAEwASABEAEwASABEAEQALAAoACAAFAAYAAwACAAIAAwABAAEA
AAD//////v/9//7//v/9//z/+//6//n/9//0//P/8//z//b/9//3//j/9//2//T/8//1
//X/9f/1//P/8//0//T/8v/y//L/8v/z//X/9v/3//X/9f/1//X/9v/3//j/+f/5//r/
+//7//r/+f/4//f/+v/7//z//f/9//z/+//7//n/+f/5//n/+P/4//f/9//5//n/+f/3
//j/+f/7//z/+v/6//n/+f/7//v/+f/5//v/+//7//v/+//4//j/+P/4//j/9//2//X/
9f/z//P/9f/3//j/+f/6//v/+f/5//n/+//9//7///8AAP//////////AgACAAIAAgAD
AAMABAAEAAMAAgABAP3//f/+//7//v////7///////3//P/7//r/+v/6//r/+P/z//H/
8//z//P/8//0//X/8//y//L/8P/u/+7/7f/t/+7/7//w//H/8f/x//H/8f/w/+//7//u
/+//8f/z//X/8//0//T/8v/w//D/6v/m/+j/9P8EABIAIgA/AGUAiwCrAMcA5QD+AAoB
BQHtAMMAhgBIABoA/f/n/9f/zv/H/8H/uf+0/7v/wv/E/8P/yP/R/9j/2//g/+T/5f/o
/+n/6v/r/+v/7P/s/+3/7v/u/+3/6//r/+r/6v/r/+3/7v/v//D/8//z//P/9P/z//L/
8f/w//H/8f/x//H/8//y//D/8v/0//T/9f/1//f/9//3//f/9//5//n/+f/4//v/+f/5
//j/9//2//b/+f/5//v//P/+/wEABAAHAAUABAAEAAMAAwAGAAgACAAKAAoADAANAA8A
EQARABMAFgAWABgAGgAYABkAGwAcAB8AHwAfAB8AHwAhACIAIwAiACAAHwAgACIAIQAh
ACEAIQAhACEAIQAiACEAIQAhAB8AHwAfAB4AHwAfAB0AHQAdABsAGgAZABcAFgAVABUA
EgASABEADwAOAAsACgAKAAkABwAHAAYABwAHAAYABQACAAIAAQAAAAIAAgACAAEA/v/9
//3//f/7//v/+v/6//j/+P/3//f/+f/5//n/+f/7//v//P/8//z//P/8//z/+v/7//v/
+//8//3//v////7//f/8//v/+//8//3//f///////////wEAAQABAAEAAQAAAP////8B
AAEAAQABAAAAAAD/////AQABAAEA////////AAAAAP7//v/9//3//v////7///8BAAEA
AQD///7//f/8//v/+v/8//z//P/9//v/+//9//////////////8BAAEAAQADAAMAAgAB
AAAAAgADAAQABQAEAAQABAAEAAQAAwADAAIAAwAEAAUAAwADAAQABAAEAAYABAAEAAMA
AgACAAIAAgD+//7//v/8//n/9//5//n/9//3//j/+f/3//b/9v/0//T/9P/z//P/8f/x
//H/8f/z//P/8//z//T/8//z//L/9P/1//b/9//3//L/8v/0//L/8P/w/+7/7P/u//j/
CAAUACUAQQBpAI0ArwDTAPoAFAEbARsBCQHYAJQATAAVAPn/6//c/8v/wf+9/7j/tf+6
/8D/w//G/83/1v/b/97/4P/p/+r/6//s/+3/6//s/+z/7f/u/+7/7f/r/+r/6v/r/+3/
7P/s/+z/7P/w//H/8v/0//P/8v/x//D/7//v/+//7//x//D/7v/w//D/8P/x//H/8f/x
//H/8f/v//H/8f/x//T/9//1//X/9v/3//j/+v/4//f/+P/4//r/+//8//3///8AAAIA
AwACAAQABQAEAAUABgAJAAsADQAPAA8AEQARABAAEQASABUAFwAaABwAGgAZABgAFwAZ
ABsAHAAdAB0AHAAcAB4AHAAbABsAGwAdAB0AHQAdAB4AHQAdAB0AHQAdAB0AHAAaABkA
FgAVABcAFQAUABMAEwASABEAEQAOAA4ADQALAAoABwAGAAYAAwABAAEAAAD//////v/9
//r/+v/5//j/+P/4//j/9//3//f/+P/5//b/9f/z//L/9P/0//P/8//1//X/9f/1//P/
8//0//T/8v/y//L/8v/0//X/9f/1//X/9f/1//X/9f/1//X/9f/1//b/9//3//n/+f/5
//n/9//3//f/9//2//b/9v/3//n/+f/5//n/+v/6//n/+f/5//n/+f/3//n/+f/6//r/
+v/6//n/+f/5//n/9//3//n/+f/5//n////9//3/+//4//b/9v/2//b/9v/2//b/9//3
//f/+f/7//v/+//7//v//P/9//7/AQAAAP7//P/6//7///8AAAEAAgACAAIAAgABAAEA
AgACAAQABAAEAAEA//8AAAAAAAAAAP7//v/9//r/+v/6//r/+v/6//r/+P/3//X/9//3
//P/8//0//X/9f/0//T/8v/0//T/8//z//H/8f/x//H/8f/x//H/8f/z//P/9P/0//X/
9f/1//X/8f/w//D/8v/0/+7/7P/u//L//P8IABIAJgBBAGEAhQClAMUA5QAAAQwBCQH5
ANEAkgBOABwAAQDv/93/yv+9/7n/uf+6/73/wv/G/8v/1P/b/+D/4//m/+r/7//t/+3/
7f/t/+v/7P/s/+3/7//w//D/7//v/+7/7v/v//L/8v/y//L/8f/x//H/8v/y//L/8v/y
//P/8//z//P/9f/0//L/9P/z//L/8v/x//T/9f/2//f/9v/3//b/9f/3//v/+v/7//n/
+f/5//r/+f/5//v//P///wEAAwAFAAQABAAFAAUAAwAGAAgACAAKAAoADAANAA0ADwAP
ABEAFAAUABYAGAAYABkAGwAcAB8AHwAfAB8AHwAhACIAIwAiACAAHwAgACEAIQAiACMA
IwAjACMAIwAgAB8AHwAfAB0AHQAdABwAGwAbABkAGQAZABcAFgAVABcAFgAVABUAEgAS
ABEADwAOAAsACgAKAAcABQAFAAQABQAFAAQAAwAAAAAA///+////AAABAAEA///9//z/
+//9//3//P/8//r/+v/5//n/9//3//f/9//5//n/+v/6//3//v///wAA/f/9//z/+//7
//v/+//7//3//f/9//3/+//8//3//f/9//3//f/9//3//f/9//3//v/+//7///8BAAEA
AQABAAIAAgABAAEA/////////f/7//v//P/8//3//v/+//////////3//f/9//3//f/9
/////////////f/9//z//P/9//3//v/+//v/+v/5//v//f/6//j//f8AAP///v/9//z/
+v/6//r/+//9//3///8BAP//////////////////AQACAAIAAgACAAEAAQABAAEABAAE
AAQABAAFAAUABgAGAAYABgAGAAMAAQACAAIAAgAEAAIAAgABAAAAAAAAAAAA/v/+//7/
/P/6//n//P/9//j/9//3//f/9//2//b/9P/3//j/+P/5//f/9//3//f/9f/1//X/9f/3
//f/+P/4//X/9f/1//X/9f/2//j/+P/2//L/7v/w//b/AgAQACAANABRAHMAkwCzANMA
8QAAAQIB/QDnALcAeAA8ABYA/f/p/9f/zP/F/7//vf/C/8n/yv/K/9H/2v/j/+j/6f/s
/+7/7f/r/+v/6//r/+7/8P/x//P/8//0//T/8//v/+7/7v/v//D/8P/w//D/8f/x//H/
8v/0//T/9P/0//T/8//y//H/8v/y//H/9P/2//b/9//3//X/9f/1//X/8//1//X/9f/4
//v/+f/5//n/+f/5//r/+f/5//v//P/8//3//v///wIAAgADAAMAAQAEAAYABgAIAAgA
CgALAAsADQANAA8AEAAQABIAFAAVABcAGgAcABsAGwAbABsAGwAdAB4AHwAeABwAGwAc
ABoAGQAZABkAGgAbABwAHQAcABsAGwAbABsAGwAbABoAGwAbABkAGQAZABcAFgAVABUA
FAATABMADQAMAAoABwAIAAUABAAEAAUAAwADAAIA//////7//f/+//7//f/8//z//P/8
//v/+P/3//f/9//5//n/+P/4//f/9v/0//P/9P/1//b/9//3//f/+P/4//b/9v/2//b/
+P/5//n/+f/3//f/9//3//j/+f/6//v/+f/6//v/+//5//n/+f/5//r/+//8//3/+//6
//n/+f/6//v//P/9//z//P/7//v//f/9//3/+//9//3//v/+//z//P/7//v/+//7//n/
+f/6//n/+P/3//f/9//3//f/+f/5//j/+P/3//n/+P/6//r/+v/6//r/9//2//X/9f/4
//n//P///////////////f/9//3///8AAAAAAAAAAAEAAQABAAEAAQAAAP///v8AAAEA
AwAEAAIAAgACAP////8AAAAAAAACAAAAAAD///z//P/8//z/+v/6//r/+P/1//P/9f/1
//X/9f/2//f/9//2//b/9P/0//T/8//z//P/8//z//P/8//z//P/8//1//X/9v/2//f/
9//3//f/+f/4//T/9P/2//b/8P/u//T/AAAOABgAKgBLAHEAkQCrAMcA4wD0APQA7wDb
AK0AcAA4ABIA+//p/9v/zP/D/8P/w//E/8X/yv/O/9P/1v/Z/97/4//s//D/7//v/+//
7//v/+//8P/w//H/8//0//T/8//v/+7/7v/v//D/8P/w//D/8//z//P/9P/y//L/8v/y
//X/9f/1//X/8//y//D/8v/0//T/9f/1//b/9//4//n/+f/7//v/+//7//3/+v/5//n/
+f/5//r//f/9////AAD+////AAABAAIAAgADAAMABQAIAAoACgAKAAoADAANAA0ADwAP
ABEAFAAUABYAGAAaABsAHQAeAB0AHQAdAB0AGwAdAB4AHwAeABwAGwAcAB0AHQAeAB8A
HwAfAB8AHwAgAB8AHwAfAB4AHQAcABoAGgAbABoAGwAbABkAGAAXABUAFAATABMAEgAS
ABEADwAOAAsACgAKAAsACQAJAAgABwAHAAYABQACAAIAAQAAAAIAAgACAAEA/v/9//3/
/f///////v/+//z//P/7//v//f/9//3//f/9//3//v/+//z//P/8//z//v/////////9
//3//f/9//3//f/9//3//v8AAAIAAwABAP///f/7//3///8BAAMABAAEAAQABQADAAMA
AwADAAIAAgABAAEAAQABAAEA////////AAAAAP7//v/9//3/AAABAAAAAQABAAEAAQAB
AAAA///+//3//v//////AAD9//3//v/+//r/+v/6//3//v/+//3/AQABAAAA///+/wEA
AQAAAP7//v/+//7//f/8//v/+//7//v//f////3//f/9//3//v///wAAAwAEAAQABAAE
AAcABwAHAAcABQAEAAMAAgAFAAUABgAGAAYABgAGAAMABgAIAAkACgAJAAYABQADAAAA
AAAAAAAA/P/8//z/+v/5//f/+f/5//n/+f/6//v/+f/4//j/9v/0//T/8//z//b/9//4
//n/+P/3//b/9f/5//n/+v/6//j/9//2//X/8//0//j/9v/0//D/7v/w//j/BAAQAB4A
MABLAG8AjwCpAMEA2wDyAPgA8QDbAK8AdgA+ABYA/f/v/9//0P/H/8H/v//C/8X/yP/I
/83/0v/X/9r/4f/o/+r/7f/t/+3/7f/t/+//8P/w//H/8//0//T/8//v/+7/7v/v//H/
8v/z//T/8v/x//D/8P/y//L/8v/y//P/8//z//P/9f/0//L/9P/1//T/9P/z//P/8//z
//P/9f/3//f/9//2//n/9//3//j/+f/6//z//P/7//z//P/+////AAABAAAAAAABAAEA
//8CAAQABAAGAAYACAAJAAkACwALAA0AEAAQABIAFAATABMAFAAUABUAFQAVABUAFQAX
ABgAGQAZABgAGAAaABwAGwAbABsAGgAZABgAFwAYABcAFwAXABUAFQAVABQAFgAXABYA
FwAWABMAEQAPABAAEAAQABEADwAQABAADwANAAkABwAGAAcABQAFAAQAAgABAP///f/8
//z/+//6//r/+v/6//n/+v/5//n/+f/3//f/9v/2//j/+P/3//f/+f/5//n/+f/4//f/
9//2//f/+P/5//r/+P/5//n/+f/3//f/9//3//j/+f/6//v/+f/6//v/+//9//3//f/9
//3//f/9//3//P/8//z//f/7//v/+//7//7//v/9//3//////////f//////AAAAAP//
/v/8//v//f/9//v/+//7//v/+//7//v/+//7//v/+f/3//j/+P/6//r/+v/6//r/+v/6
//v/+//7//3////9//3//f/9/////////wEAAgACAAIAAgADAAMAAwADAAIAAgACAAIA
BQAFAAYABgAHAAgACQAHAAUABgAGAAYABgAEAAQAAwAAAAAAAAAAAPz//P/8//r/+P/3
//r/+//4//f/9//3//X/9P/0//L/9f/2//b/9//1//X/9f/1//X/9f/1//X/9//3//j/
+P/5//n/+f/5//f/9P/y//L/7v/q/+r/7P/4/woAGAAmAEAAZQCJAKcAwQDhAP0ADAEM
AfsA1QCbAFgAJAAIAPn/5f/V/8z/x//B/7//wP/F/8j/zv/T/9j/2//e/+X/6P/q/+v/
7P/t/+7/7//x//L/8v/z//X/9v/2//X/9f/0//T/9f/1//T/8//y//T/9f/2//j/+P/4
//j/+P/3//f/9//3//X/9P/y//T/+P/4//n/+f/7//v/+//7//r/+//6//n//P////3/
/f/+////AAACAAEAAQADAAQAAgADAAQABQAIAAgACQAJAAcACgAMAAwADQAOABEAEwAU
ABUAFAAVABcAGAAbAB4AHAAdAB8AIAAgAB8AHgAdAB4AIQAjACUAJAAiACEAIgAjACMA
JAAlACQAIwAiACEAIAAfAB8AHwAfAB8AHwAeAB0AHQAbABsAGwAZABgAFwAXABYAFQAV
ABAAEAAPAA0ADQALAAsADAAKAAcABgAEAAUABQAEAAMAAgACAAEAAAACAAIAAgABAP7/
/f/9//3/+//7//r/+v/6//r/+f/5//n/+f/5//n/9//3//j/+P/7//z//f/+//z//f/9
//3//f/9//3//f/9//3//f/9//v//P/9//3////////////9//3//f/9/wAAAAAAAAEA
AAD///7//f/+//7//f/9//7///8AAP///f/9//7//v8AAAAA///////////9//3//f/9
//3//f/9//3//f/9//3//f/8//z//f/9//7//v/6//r/+v/9//3/+v/4//j/+P/4//b/
9v/2//f/9//3//n/+//9//3//f/9//3//f/9////AgACAAIAAgAFAAUABQAFAAMAAgAB
AAAABAAFAAcACAAGAAYABgADAAMABAAEAAQABAACAAIAAQD+//7//v/+//v/+v/5//b/
9P/z//b/9//2//f/+f/7//r/+P/3//T/8v/y//H/8f/y//P/9P/1//X/9f/1//X/9f/1
//b/9v/z//P/8//z//H/8v/y//L/8P/u/+7/7P/y/wAAEAAcADIAUwB7AKEAvwDZAPkA
DgEQAQUB7QC9AHgAOAAQAPn/5f/T/8T/u/+3/7f/vP/B/8b/zP/P/9T/1//Y/93/5v/s
/+//7//v/+//7//t/+7/7v/v/+//8P/w/+//7//u/+7/7//u/+7/7v/u//H/8f/x//L/
8P/w//D/8P/x//H/8f/x//H/8P/u//D/8v/y//P/8//z//P/8//z//T/9//4//n/+f/7
//j/9//3//f/9//4//z//f8AAAIAAAD///7//f/+//7//////wEABAAGAAYABgAGAAgA
CQANAA8ADwARABIAEgAUABYAFQAVABYAFgAZABkAGQAZABcAGQAaABsAHQAcABwAHgAe
AB0AHQAdABsAGwAbABsAGgAZABkAGQAaABsAHAAcABkAGQAXABcAFwAVABQAEwATABIA
EQARAAwADAALAAkACgAHAAYABgAHAAUABQAEAAEAAQAAAP//AAAAAP///v/9//z/+//5
//r/+f/5//n/+f/5//j/+P/4//j/9//3//f/9//3//f/+f/5//r/+v/4//j/+P/4//b/
9//3//f/9//3//f/9//3//f/9//3//r//P/+/////P/7//r/+f/6//v//P/9//7//v/+
//////////////8AAAAA//////////////3//f/9//7//v/8//z/+//7//v/+//5//n/
/f/9//3//f/7//v/+//7//3//f/8//z/+f/5//r/+v/5//r/+/////v//P/6//n/+v/4
//j/+P/4//r/+v/6//v/+f/5//v//f/9//3//f/9//3//f/9/////v/+//7//v8CAAMA
BAAFAAUABAADAAIABQAFAAYABgAIAAgACAAFAAMABAAEAAQAAgAAAAAA///+//7//v/+
//z//P/8//r/+f/3//n/+f/1//X/9v/3//n/+P/4//b/9P/0//P/8//z//P/8//z//P/
8//z//P/9//3//j/+P/5//n/+f/5//n/9v/y/+7/8v/2//T/8v/8/wwAGAAmAD4AXwCD
AKMAvwDdAPkACgEIAfkA1wCfAFwAKAAIAPX/4//V/8z/xf+//7n/vv/F/8z/zv/T/9r/
3//k/+n/8P/y//H/8//z//P/8//x//L/8v/z//X/9v/2//X/9f/0//T/9f/0//T/9P/0
//f/9//3//j/9v/2//b/9v/1//X/9f/1//f/9v/0//b/+v/6//v/+//7//v/+//7//n/
+//7//v//P////3//f////////8AAP////8BAAIABAAFAAYABwAGAAYABwAHAAcACgAM
AAwADAAMAA4ADwATABUAFQAXABgAGAAaABwAGQAZABoAGgAcAB0AHgAfACEAIwAkACUA
IwAiACIAJAAkACMAIwAjACMAIwAjACMAIAAfAB8AHwAgACEAIgAiAB8AHwAdAB0AHwAd
ABwAGwAaABgAFgAVABUAFgAWABUAFAARABAAEAAPAA0ADQAMAAkACQAIAAcABAAEAAMA
AgACAAIAAgABAAMAAwAEAAUAAwADAAIAAgADAAQABAAFAAMAAwADAAMAAQABAAIAAgAE
AAQABAAEAAQABQAFAAUAAwADAAMAAwADAAMAAwADAAMABAAFAAUABwAHAAcABwAHAAcA
BwAHAAoACgAKAAsACQAJAAkACQAKAAoACQAJAAsACwALAAkABwAHAAgACAAGAAYABQAF
AAYABwAGAAcACQAJAAkACQAJAAkACQAJAAcABwAGAAYABwAHAAgACAAGAAYABgAJAAkA
CAAGAAkACAAIAAgACAAIAAcABAADAAYACAAIAAkABgAEAAMAAgAGAAYACAAKAAkACQAL
AAsACgAJAAgABwAFAAUABgAGAAcABwAGAAUABAAGAAYABgAGAAYABgAGAAYABwAFAAUA
BwAJAAkACQAJAAkACQAJAAkACwAPABAAEQASABIAEQAQAA8AEQASABMAFAATABMAFAAU
ABQAFAAUABEAEQASABIAEgASABAAEAAPABAAEAAQABAADgAOAA4ADAAJAAcACQAJAAUA
BQAGAAcABwAGAAYABAAGAAgACQALAAkACQAJAAkACAAHAAYABQAJAAkACgAKAAcABwAH
AAcACwAIAAYABgAGAAYABgAIAA4AFgAiADIARgBhAIUAqQDFAOMAAQEQARIBCwHzAMEA
ggBIACAACQD5/+v/4P/Z/9P/0//Y/9//4P/i/+X/7P/z//j//f8CAAYABQAFAAUABQAF
AAUABgAGAAcABwAIAAgABwAHAAYABgAHAAoACgAKAAoACgAJAAgACAAIAAgACAAIAAoA
CwAMAA0ADQAMAAoADAAOAA4ADwAPAA8ADwAPAA8ADwARABEAEQAUABcAFQAVABQAEwAS
ABIAEwATABUAFgAWABcAGAAZABwAHAAdAB0AHQAgACIAIgAhACAAIQAhACUAJwAnACkA
LAAsAC4AMAAuAC8AMQAyADMAMwAzADMAMwA1ADYANwA4ADgAOQA8ADsAOQA4ADcANwA3
ADcANwA4ADcANwA3ADUANQA1ADQANAA1ADQANQA1ADMAMgAxADIAMgAyADMAMgAyADEA
LwAwAC0ALAAsACkAJwAnACYAJwAnACYAJQAkACQAIwAiACAAIAAgAB8AHgAdAB0AHQAf
AB8AHgAeAB4AHgAdAB0AHwAfAB8AHwAcABsAGwAaABsAHAAdAB4AIAAhACEAIQAfAB8A
HwAfAB8AHwAfAB8AIQAiACMAIwAhACEAIQAhACQAJQAmACcAJQAkACMAIwAjACMAIwAj
ACQAJAAjACMAIQAhACEAHwAiACMAJQAmACQAJAAjACMAIwAjACEAIQAlACUAJQAlACUA
JQAlACUAJQAlACQAJAAjACMAJAAkACIAIgAiACUAJQAkACIAJQAlACQAIwAiACMAIwAh
ACEAIAAiACIAIwAhACAAIAAgACQAIgAiACIAIwAjACUAJQAlACUAJQAlACUAJQAmACYA
JwAnACYAJQAnACgAKQAqACwALAAsACsALAArACwALgAuAC4ALgAuAC4ALgAuAC4ALgAu
AC4ALgAuAC4ALgAuAC4ALgAuACsAKgApACgAJwAmACUAJAAkACQAJAAkACQAJAAkACQA
JAAkACQAJAAkACQAJAAkACMAIgAhACAAIgAiACIAIgAiACIAIgAiACMAJAAlACYAJQAk
ACMAIgAgACAAIAAgAC4AOgBGAFIAbQCIAKMAvgDXAO4ABQEcAQgB9ADgAMwApAB8AFQA
LAAiAA==
         </WaveFormData>
      </LeadData>
      <LeadData>
         <LeadByteCountTotal>10000</LeadByteCountTotal>
         <LeadTimeOffset>0</LeadTimeOffset>
         <LeadSampleCountTotal>5000</LeadSampleCountTotal>
         <LeadAmplitudeUnitsPerBit>4.88</LeadAmplitudeUnitsPerBit>
         <LeadAmplitudeUnits>��V</LeadAmplitudeUnits>
         <LeadHighLimit>2147483647</LeadHighLimit>
         <LeadLowLimit>268435456</LeadLowLimit>
         <LeadID>V6</LeadID>
         <LeadOffsetFirstSample>0</LeadOffsetFirstSample>
         <FirstSampleBaseline>0</FirstSampleBaseline>
         <LeadSampleSize>2</LeadSampleSize>
         <LeadOff>FALSE</LeadOff>
         <BaselineSway>FALSE</BaselineSway>
         <ExcessiveACNoise>FALSE</ExcessiveACNoise>
         <MuscleNoise>FALSE</MuscleNoise>
         <LeadDataCRC32>415791047</LeadDataCRC32>
         <WaveFormData>
XABcAFwAXAB2AI4ApgC+ALwAugC4ALYAjwBqAEUAIAAPAAAA8f/i/93/2v/X/9T/1//a
/93/4P/k/+j/7P/w//H/8v/z//T/9v/2//b/9v/2//b/9v/2//f/+P/5//r/+f/4//f/
9v/2//b/9v/2//j/+P/4//j/+P/4//j/+P/2//b/9v/2//j/+P/4//j/+P/4//j/+P/6
//r/+v/6//r/+v/6//r//P/8//z//P/+//7//v/+////AAABAAIABAAEAAQABAAGAAYA
BgAGAAcACAAJAAoADQAOAA8AEAARABIAEwAUABUAFgAXABgAGgAaABoAGgAdAB4AHwAg
AB4AHgAeAB4AHwAgACEAIgAiACIAIgAiACEAIAAfAB4AIAAgACAAIAAeAB4AHgAeAB0A
HAAbABoAGQAYABcAFgATABIAEQAQAA4ADgAOAA4ADAAKAAgABgAFAAQAAwACAAQABAAE
AAQAAQAAAP///v/+//7//v/+/wAAAAAAAAAA/v/+//7//v/8//z//P/8//z//P/8//z/
/P/8//z//P/6//r/+v/6//z//P/8//z//f/+////AAD+//7//v/+//7//v/+//7/+//6
//n/+P/6//z//v8AAAAAAAAAAAAA/v/+//7//v///wAAAQACAAAAAAAAAAAA/v/+//7/
/v8AAAAAAAAAAP7//v/+//7///8AAAEAAgAAAP7//P/6//z//P/8//z//f/+////////
//////8AAAEAAQADAAMAAgABAAEAAAAAAAEAAgADAAUABgAHAAgABgAHAAcABwAJAAkA
CQALAAoACQAIAAcACgAKAAcABwAJAAoACgAKAAgABwAFAAMABQAGAAYABwADAAMAAgD+
//z//f/9//v//f/+//7//f/9//3//P/8//n/+f/5//n/+f/5//n/+f/3//f/9//5//r/
+//8//z/+//7//r/+P/8/////f/8//n/9//1//n/AgANABgAJwA+AFwAeQCSAKkAvwDR
ANAAyAC7AJwAagA2ABMAAAD3/+7/4v/b/9b/1v/Y/9r/2//g/+f/6v/s//D/9v/2//n/
+v/5//f/9v/1//X/9f/1//X/+v/6//n/+f/3//f/9//4//b/9v/2//f/9//3//j/+P/6
//r/+v/6//r/+//7//v/+f/3//f/+f/8//z//P/8//v/+//7//v/+v/6//r/+v/9/wAA
/v/9//7///8CAAMAAQABAAEAAgAEAAYABgAGAAgACAAIAAgACAAKAAsADAAMAAwADgAO
ABAAEQASABMAFgAWABgAGQAbABwAHAAeAB4AHgAfAB8AIAAhACEAIQAjACMAJQAlACMA
IwAjACMAIwAjACMAIwAhACEAIAAgACIAIgAhAB8AHQAdABwAHAAbABoAGQAYABgAGAAW
ABQAFAATABEAEAANAAoACQAJAAkACQAJAAkACAAGAAQAAwACAAIAAwAEAAQABAADAAIA
AAAAAAAAAAAAAAAAAAD+//7//////////f/+//7//v8AAP////8AAP3//P/7//n//P/+
/wAAAQD9//3//f/9//7//v/+/////v/+//3//f///wAAAQACAAEAAQAAAAAAAAD///7/
/f///wAAAwAEAAUABQADAAMAAQACAAIAAQAAAAAA///+/wAAAQABAAIAAQABAAAA/v8A
AAAAAAABAAEA//8BAAAAAAAAAAAAAAD9//3//f/9/wAAAQABAAMAAwADAAMABAAEAAQA
BQAGAAUABgAGAAYABgAGAAcABwAJAAkACQAJAAsACwALAAsACgAKAAkABQAHAAcACAAI
AAYABQAFAAQABAAEAAUABQAFAAMAAwACAPz//P/9//3//P/9////AAD8//v/+v/4//b/
9f/1//X/9v/3//j/+f/5//n/+f/5//v/+//7//v/+P/4//n/+f/8//r/9//5//r/9f/x
//P/+f8CAA0AHAAvAEgAZAB9AJIApwC7AMUAzADGAKsAggBOACIABwD+//n/8P/m/93/
2P/W/9b/2P/b/+D/4//m/+j/6v/q/+7/8//0//L/8f/x//H/8//z//P/8//2//b/9f/1
//P/8//z//T/9v/2//b/9//1//X/9v/2//T/9P/0//T/9//5//r/+//6//f/9v/3//n/
+v/7//z/+v/5//j/9//6//r/+v/6//v//v/8//v/+f/5//v/+//8//3//v8AAAAAAgAC
AAIABgAGAAYABgAFAAYABgAGAAkACgANAA4ADgAPABAAEQASABIAFAAVABcAGAAYABoA
HAAcAB0AHQAdAB0AHAAbAB4AHwAiACMAIgAhACAAHwAeAB0AHAAbABwAHQAdAB4AHAAc
ABsAGQAXABcAFgAWABcAFgAVABQAFgAWABQAEgARAA8ADAAKAAkABgAFAAUABgAFAAQA
AwADAAIAAQABAAEAAAAAAAAA/v/+//3//P/7//r/+f/4//j/+v/8//z/+//7//r/+f/5
//r/+v/6//j/9//3//j/+P/4//j/9//5//r/+//7//v/+//7//v//P/8//z//f8AAAAA
//////3//P/7//r//v//////AAD///////////z//P/+//7//f/9//v/+//9//7//v/9
////AAAAAAAA/f/9//z//P/+///////+/wAAAAAAAAEA///8//z//P/8//z/+f/5//n/
+f/4//n/+f/7//z//f/+/wAA///+//7//v8AAAIAAwAEAAQABAAFAAUABQAFAAUABQAH
AAcABwAHAAUABgAGAAMAAwADAAQABAAGAAUABQAEAAEAAAAAAP//AQD//////v/5//j/
+P/3//b/9//5//r/9//3//f/9v/2//X/9f/1//X/9f/1//X/9f/1//X/9f/1//P/8f/v
//L/9P/3//n/9v/2//f/9f/0//H/7f/n/+n/9v8DAAwAFwAwAFAAcQCKAJ8AtQDJANQA
0gC/AJoAbgA+ABkAAADx/+r/5P/f/9j/0v/M/9D/1f/W/9X/1v/e/+T/5v/o/+n/7P/v
/+//8P/x/+//7//v/+//8P/w/+//7//t/+3/7f/u/+//8P/x//P/8//z//T/9P/y//L/
8v/y//L/8//z//P/9f/z//P/9f/2//b/9v/2//f/9//3//f/+P/4//j/+P/3//r/+P/3
//X/9f/3//f/+f/5//n/+v///wIAAwAEAAMAAgABAAAAAgAEAAUABgAFAAYACQAKAAwA
DQAOAA8AEAAQABIAEwAVABYAFgAYABoAGgAbABsAGgAbABsAGwAZABkAGwAbAB0AHQAd
AB0AHQAdAB0AHQAdAB0AHAAcABoAGgAZABcAGQAZABgAGAAXABYAFQAUABIAEgAQAA4A
DgANAAsACgAHAAQAAwADAAAA///+//3//v/+//7////7//r/+v/6//z//P/7//r/+P/4
//j/+P/2//b/9v/0//P/8//y//H/8//0//T/9P/2//X/9f/2//b/9v/2//X/8//0//X/
9f/2//f/+P/5//f/9v/1//X/+P/4//f/9//4//j/+P/4//v/+//6//r/+f/5//n/+f/6
//r//P/8//z/+//4//f/+P/6//v/+//5//r/+v/6//n/+f/4//j/+f/7//z//P/8//z/
/P/5//j/9v/2//b/9v/2//f/+P/5//j/+f/5//v/+//7//v//P/+//7///8AAAAAAAD/
//7///8AAAIAAwABAAEAAQABAAIAAQAAAP//AAACAAMAAQABAAEAAgACAAMAAwAEAAQA
AQAAAAAA//////3//f/8//b/9v/3//f/9//3//j/+P/1//X/9f/0//T/8//z//P/8f/x
//H/8f/z//P/8//z//T/8//y//H/8//0//b/9//4//L/8f/z//L/8f/x/+//6//s//X/
AgALABgAMABRAHAAiwCpAMcA2gDgAOEA0gCqAHQAOQASAP3/9P/s/+H/2v/Y/9L/zv/P
/9L/1f/W/9r/4P/m/+b/5//u/+//7//w//H/8P/v/+7/7f/w//D/7//v/+//7//v//D/
7v/u/+7/7//y//P/9f/2//X/9P/z//L/8P/x//H/8f/y//H/8v/1//X/9P/z//L/9f/1
//X/9f/0//T/9P/0//f/+v/4//f/+P/5//z//f/6//n/+P/4//r//P/8//z///8AAAEA
AgAAAAIAAwAEAAcACAALAAwADAANAA4ADwAPAA4ADwAPABQAFgAXABoAGAAYABkAGQAa
ABsAGwAbABsAGwAdAB0AHQAdAB0AHQAfAB8AHwAfAB8AHwAeAB4AIAAgAB8AHQAcABsA
GQAYABcAFgAVABQAFgAWABQAEgASABEADwAOAAsACAAHAAcABAADAAIAAQADAAIAAQAB
AP3//P/8//z//P/8//v/+v/8//z//P/8//j/+P/4//b/9v/3//f/9//5//r/+v/6//j/
9//3//j/9v/2//b/9f/3//j/+f/5//n/+f/5//n/+v/6//r/+//6//r/+f/5//z//P/8
//z/+//7//r/+v/7//v/+//7//r/+v/8//z//f/9//v/+//7//z//P/7//v//P/8//z/
/f/9//z//P/6//v/+//6//z//P/8//3/AQD//////f/6//j/+P/4//j/+f/5//n/+f/6
//v/+//9/////////wAAAgACAAMABAADAAIAAAD+/wEAAgAEAAUAAwADAAMAAwAHAAcA
BwAHAAkACgAKAAcABgAFAAUABAAEAAMAAwACAP///v/+//3////9//3//P/6//r/+//7
//f/9//4//j/+f/5//n/+P/4//f/9//3//X/9f/1//X/9f/1//X/9f/3//f/9//3//j/
+P/5//n/9P/0//P/9//2//P/7//x//X//v8FABAAHQAyAEwAawCGAJ8AuQDPANgA1gDJ
AKgAdgBAABkACAD9//D/4v/X/9L/0v/S/9T/1f/Y/9v/4v/m/+z/7v/w//P/9v/0//P/
8//z//H/8f/x//H/9P/0//P/8//z//P/8//0//T/9P/0//X/8//z//T/9P/2//b/9v/2
//b/9//3//f/9//1//X/9//2//b/9v/2//n/+f/5//n/+P/4//j/+P/7//7//P/7//n/
+f/7//v/+//7//v//P8AAAIAAgACAAQABAAEAAQABAAGAAcACAAJAAoADQAOAA4ADwAQ
ABEAEgASABQAFQAVABYAFgAYABkAGgAcAB0AHgAfAB8AHwAdAB0AHwAfACEAIQAhACEA
IQAhACEAIQAfAB8AHgAeAB4AHgAdABsAGQAZABgAGAAXABYAFQAUABYAFgAUABIAEgAR
AA8ADgANAAoACQAJAAYABQAEAAMABQAEAAMAAwABAAAAAAAAAAIAAgABAAAA///+//3/
/P/7//z//f/8//r/+//7//v/+v/6//n/+P/5//n/+v/8////AAABAAEA/v/+//7//f/7
//v/+//7//7//v/+/////v/+//3//f/8//z//P/8//3//f/8//z//f/9//3//f/9//7/
AQACAAMAAwABAAEAAAAAAP///f/8//z/+//6//z//f/9//7//v///////v/+//7//v//
/////////////f/9//z//P/8//z//P/7//n/+f/5//v//f/7//n//f8AAP///v/9//z/
+//7//v/+//+//////8BAAEAAQABAAIAAAAAAAEAAgADAAQABAAEAAMAAgACAAEAAgAD
AAQABQAHAAcABwAHAAcACAAIAAUABQAFAAYABgAEAAMAAwACAAMAAgACAAEAAQD/////
/v/8//z//f/9//j/9//3//b/9//3//f/9v/5//n/+v/7//n/+f/5//n/9//3//f/9//5
//n/+f/5//b/9v/3//f/9v/4//f/9//2//P/7//v//X//v8LABgAJwA+AFoAdwCQAKcA
vwDLAM4AygC3AJIAYAAyABUABAD3/+r/5P/d/9b/0v/W/9r/2//a/9//6P/u//L/8v/0
//X/8v/w/+//7//v//L/8//0//X/9v/2//X/9f/x//H/8f/y//L/8v/y//P/8//z//T/
9P/0//T/9P/0//L/8//z//P/9P/z//T/9//6//r/+v/6//r/+f/4//f/9v/2//b/9v/4
//z/+//7//v/+//9//3/+//7//v//P/8//7//v/+/wIAAgACAAIAAgAEAAUABgAFAAYA
CQAKAAwADQAOAA8AEAAQABIAEwAXABgAGAAaABgAGAAZABkAHAAdAB0AHQAcABsAHAAb
ABsAGwAbABsAHQAdAB0AHQAdAB0AHAAcABwAHAAbABkAGwAbABoAGgAXABYAFQAUABQA
FAASABAADwANAAoACAAJAAYABQAFAAYABQAEAAMAAQAAAP////////7//v/+//7//v/9
//z/+v/6//r/+v/5//r/+//6//n/+f/4//f/+P/6//v//P/8//v/+//8//r/+v/6//n/
+f/6//v/+//5//n/+f/5//z//P/8//3//P/8//v/+//6//r/+v/6//z//f/9//7//P/7
//r/+f/7//z///8AAP/////9//3//f/+//7//f///wAAAAAAAP3//f/8//z/+v/7//v/
+v/6//r/+v/7//v/+//7//v//f/9//z//P/8//z//P/+//7//v/+//7/+v/5//j/9//7
//3//v8BAAMAAwADAAQAAwACAAIAAgADAAQABAAEAAQABAAFAAUAAwADAAMAAwAHAAcA
BwAHAAUABgAGAAMAAwADAAQABAAGAAUABQAEAAEAAAAAAP/////9//3//P/4//j/+f/5
//j/+f/7//z/+f/5//n/+P/4//f/9//3//X/9f/1//X/9f/1//X/9f/5//n/+f/5//r/
+v/7//v//P/8//n/9//6//n/8//v//P//v8JABIAHwA6AFwAdwCKAKEAtwDDAMQAvgCv
AIwAWgAuABMAAgD3/+7/5P/d/9z/3P/a/9r/2//g/+H/4v/k/+j/7v/0//f/9v/0//P/
8//z//X/9f/1//X/+P/4//f/9//0//P/8v/y//T/9P/0//X/9//3//j/+P/2//b/9v/2
//j/+f/5//n/9//1//X/9//4//j/+P/4//v/+//7//v//v/+//7//v/+/wAA/f/7//n/
+f/7//v//P/9//7/AAABAAIAAQAAAAIAAgACAAIAAwAGAAgACgAJAAoADQAOAAwADQAO
AA8AEgASABQAFQAZABoAGgAcABoAGgAbABsAGgAbABsAGwAZABkAGwAbAB0AHQAdAB0A
HwAfAB8AHwAfAB8AHgAeABwAHAAbABkAGwAbABoAGgAZABgAFwAWABQAFAASABAAEAAP
AA0ADAALAAgABwAHAAcABwAHAAcABwAGAAUABQADAAIAAgACAAIAAgABAAAA/v/+//7/
/v/9//7////+//7//////////f/+//7//v/+//3//f/+//7//v/+//3///8AAAEAAQD9
//3//f/9//z//P/8//3///8AAAAAAQD///7//f/8/wAAAQABAAIAAwADAAMAAwAAAAAA
AgACAAEAAQD///////8AAAAA/////wAAAAAAAP3//f/8//z//f///wAAAAAAAAAAAAAB
AP////////////////7//v/+//7//v/9//z/+//6//v//P/9//z///////7//f/8////
///+//z//P/8//z/+f/5//n/+f/6//v/+//9//3//f/9//7/AAAAAAEAAgABAAIAAgAC
AAQABAAFAAUABAADAAIAAQAFAAUABQAFAAUABgAGAAMABAAFAAcACAAGAAUABQAEAAEA
AAAAAP///f/7//v/+v/4//j/+f/5//n/+f/6//r/9//3//f/9v/2//X/9f/1//f/9//3
//f/9f/1//X/9f/5//n/+f/5//b/9v/3//f/9P/2//n/9//y/+//7f/v//X/AAALABQA
IwA6AFYAcwCGAJkAqwC9AMQAwACtAIoAXgAyABMAAAD3//D/5v/f/9j/1v/Y/9j/1//Y
/9v/4P/i/+T/6P/u//H/8P/y//H/8f/x//H/8f/x//H/9P/0//P/8//v/+//7//w//H/
8v/z//X/8v/x//H/8P/y//L/8v/y//T/9f/1//X/9f/z//P/9f/0//T/9P/0//P/8//z
//P/9f/2//f/+P/4//r/9//1//f/9//5//n/+f/5//n/+v/8//7//v/+/wAAAAAAAAAA
/v8AAAEAAgADAAQABwAIAAYABwAIAAkACwAMAA8AEQASABIAEQASABIAEgATABMAFAAV
ABUAFQAXABcAGQAZABkAGQAZABkAFwAXABcAFwAZABkAGAAYABgAGAAXABUAFgAXABcA
GAAWABQAEgAQABIAEgAQAA4ADwAPAA4ADgAKAAYABAADAAQAAwACAAEA///+//3//f/7
//r/+v/6//r/+v/5//j/+P/4//j/+P/4//j/+P/2//j/+f/5//n/+f/6//r/+v/5//f/
9v/2//f/+P/5//n/9//4//n/+f/1//X/9f/1//f/+P/5//v/+v/6//n/+f/8//z//P/8
//v/+//6//r/+//7//v/+//4//j/+v/6//z//f/8//3/+//8//z/+//9//7//v/+//v/
+//6//r//P/9//3//P/6//r/+v/7//v/+//7//v/9//3//b/9v/3//j/+f/6//n/+f/5
//n/+v/7//v//f/7//v/+//8//7//v///wAAAQACAAIAAgACAAIAAwADAAIAAQAAAP//
AgADAAQABQAHAAgACAAFAAMAAwAEAAQABAADAAMAAgABAAAAAAD///3/+//7//r/9v/2
//f/9//1//X/9v/2//P/8//z//L/8//z//T/9f/z//P/8//z//P/8//z//P/9f/1//X/
9f/2//b/9//3//b/8v/v/+//7P/n/+X/6f/x/wIADQAWACsASgBqAIEAmACvAMUA0QDQ
AMIAowB0AEAAGAADAPj/6//g/9z/2f/S/9D/0P/S/9X/2P/b/97/4P/k/+j/6v/r/+r/
7P/r/+v/6//s/+3/7v/v//T/9P/z//P/8f/x//H/8v/v/+7/7f/t/+7/7//x//L/8v/y
//L/8v/y//P/8//z//H/7//v//H/9P/0//T/9P/1//X/9f/1//T/9P/0//T/9f/4//b/
9f/2//f/+v/7//v/+//7//z//P/+//7//v8AAAAAAAAAAP7/AAABAAIABQAGAAkACgAI
AAkACgALAA4ADgAQABEAEQASABIAFAAUABQAFQAVABgAGQAZABkAFwAXABkAGQAbABsA
GwAbABkAGQAZABkAGQAZABgAGAAYABgAFwAVABUAFQAUABQAEwASABEAEAAOAA4ADAAK
AAoACQAHAAYABwAEAAMAAwAAAP///v/9/////v/9//3/+//6//r/+v/8//z/+//6//j/
+P/4//j/9v/2//b/9P/y//P/8//z//P/9P/0//T/8v/x//H/8v/1//b/9//3//X/9v/3
//f/9//3//f/9//4//j/+P/5//j/+P/3//f/+v/6//r/+v/5//n/+P/4//v/+//7//v/
+P/4//r/+v/7//v/+f/5//r//P/9//3//P/8//v/+v/7//v/+v/6//j/+f/5//j/+v/6
//r/+//7//v/+//7//v/+//6//r//P/8//z/+//6//n/+P/5//v/9v/4//j/+P/4//X/
9f/1//X/+P/5//n/+//7//v/+//8//r/+v/7//z//v8AAAEAAgACAAIAAwADAAIAAQAA
AP//BAAFAAYABwAFAAYABgADAAMAAwAEAAQABAADAAMAAgABAAAAAAD///7/+//6//j/
9v/2//f/9//2//f/+f/6//f/9//3//b/9f/z//L/8f/0//X/9v/3//X/9f/1//X/9//3
//f/9//0//T/9f/1//T/9P/1//P/8v/x/+//7f/x//7/CwAUACMAQABiAIMAmgCvAMcA
1wDYANAAvQCYAGAALgAPAAAA8//o/97/1f/Q/87/0v/W/9n/3P/f/+L/5P/k/+b/7v/z
//T/9P/z//P/8//x//H/8f/x//L/8v/x//H/8P/x//L/9P/y//L/8v/z//P/8//0//T/
9P/0//T/9P/0//X/9f/1//f/9f/1//f/9v/2//b/9v/3//f/9//3//n/+v/7//z//P/+
//v/+f/5//n/+//7//3///8BAAQABAAEAAIAAAAAAAAAAAAAAAEABAAGAAgABwAIAAsA
DAANAA8AEQATABQAFAAWABcAGAAYABcAGAAaABoAGwAbABoAGwAbABsAHAAdACAAIQAf
AB8AHwAfAB8AHwAfAB8AHwAfAB4AHgAfACAAIAAfAB4AHQAbABoAGwAaABkAGAAWABYA
FAASABAADwANAAwADAAKAAoACwAKAAkACAAHAAcABgAFAAUAAwACAAIAAgAAAAAA///+
//7//v/+//7//f/+/////v/8//3//f/9//3//v/+//7/AAD/////AAD+//7//v/9//3/
/v///////f/9//3//f/8//z//P/9/wEAAgACAAMAAQAAAP///v8BAAEAAAAAAAEAAQAB
AAEAAgACAAQABAAFAAUAAwADAAEAAgACAAEAAQACAAIAAgABAAEAAAAAAP7///////7/
AAAAAAAAAQD//////////wAAAQABAAIAAAAAAAAA//8AAAEAAgAFAAMAAQD/////AAAA
AAAAAAAAAAEAAQABAAEAAAABAAEAAwADAAMAAwAEAAQABAAFAAYABgAGAAUABAAHAAgA
CgALAAkACQAJAAkACwALAAsACwANAA4ADgALAAkACQAKAAoACgAJAAkACAAHAAYABgAF
AAUAAwADAAIA/v/+///////9//3//v/+//////////7//P/7//v/+//5//n/+f/5//v/
+//7//v//f/9//3//f/+//7//////wAA/P/3//X/+P/7//f/8//7/woAFQAgADUAUABu
AIcAngC1AMsA1wDWAMoArwCEAE4AJAAPAAIA9//u/+j/4f/Y/9T/1P/a/9//4v/l/+r/
7v/0//j//P/9//z//v/9//3//f/8//v/+v/5//7//v/9//3/+//7//v//P/6//r/+v/7
//3//f/+//7//P/8//z//P/8//3//f/9//3/+//7//3//v/+//7//v///////////wAA
AAAAAAAA//8CAAAA//8BAAEAAwADAAUABQAFAAYACAAKAAoACgAKAAoACgAKAAoADAAN
AA4ADwAQABMAFAAUABUAFgAXABoAGgAcAB0AHAAcABsAHAAdAB4AIAAhACQAJQAlACUA
IwAjACUAJQAlACUAJQAlACUAJQAlACUAIwAjACIAIgAkACQAIwAhACEAIQAgACAAIQAg
AB8AHgAdABwAGQAWABcAFwAWABYAFQASABEAEQAQAA8ADgANAA0ADAALAAsABwAGAAYA
BgAGAAYABQAEAAUABgAHAAgABgAGAAYABAAFAAcACAAJAAgACAAHAAYABgAFAAUABgAG
AAYABgAFAAUABgAHAAcABQAFAAUABQAEAAQABAAFAAYABgAFAAUABwAIAAkACgAJAAkA
CAAIAAsACwALAAsACgAKAAwADAALAAsACQAJAAsADAAMAAsACgAKAAkACAAHAAcABgAG
AAgACQAJAAgACgAKAAoACwAJAAkACQAJAAcABwAGAAYABwAIAAkACQAHAAcABwAJAAkA
CQAHAAkACgAKAAoACgAIAAcABgAFAAgACQAJAAkABgAFAAQABAAHAAgACgALAAkABwAJ
AAoACgAKAAoACgAHAAcABwAIAAgACAAGAAQABgAIAAgACAAIAAgABwAHAAcABwAIAAkA
CQALAAkACQAJAAoADAAMAA0ADgARABIAEgASABEAEAAQAA8AEgATABQAFQAVABUAFQAV
ABMAFAAUABEAEwATABQAFAAUABMAEwASABEAEAAQAA8ADwANAA0ADAAIAAgACQAJAAUA
BQAGAAYABwAHAAcABgAHAAcACAAJAAkACQAJAAkACAAHAAYABQAHAAcABwAHAAYABgAH
AAcACgAIAAcABQAGAAcABQAFAAsAEgAbACYANQBMAGoAiQCgALcAzwDbANwA2ADDAJwA
agA+AB8ADgADAPr/8v/t/+j/5v/s/+7/7//s/+//9v/6//7/AgAGAAkACAAGAAUABQAF
AAUABQAFAAUACAAIAAcABwAFAAUABQAGAAgACAAIAAkABwAHAAgACAAGAAYABgAGAAgA
CQAJAAkACwAJAAkACwAMAAwADAAMAAsACwALAAsADAAMAAwADAAOABIAEQARABAADwAQ
AA8ADwAPAA8AEAASABQAFAAUABgAGAAYABgAGAAaABsAHAAcABwAHgAeAB4AHwAgACEA
JAAkACYAJwAnACgAKAAqACwALAAtAC0ALAAtAC0ALQAuAC8AMgAzADEAMQAxADEALwAv
AC8ALwAxADEAMAAwADAAMAAvAC0ALgAvAC8AMAAtACwAKwAqACwALAAqACgAKQApACgA
KAApACYAJQAlACIAIQAgAB8AHwAeAB0AHQAdABwAHAAcABsAGgAYABYAFgAWABYAFgAW
ABYAFgAUABQAFQAVABUAFQAWABYAFgAVABMAEgASABUAFgAXABcAFwAYABkAGQAXABcA
FwAXABYAFgAWABcAGgAaABkAGQAaABoAGgAaAB0AHQAcABwAHAAbABoAGQAYABgAGgAa
AB0AHQAbABsAGgAaABkAFwAYABoAGwAcABsAGwAaABoAGQAZABgAFgAZABoAGwAdABsA
GwAbABsAGwAbABoAGgAaABoAGgAZABkAGQAZABsAGwAbABkAGwAbABoAGQAYABkAGQAZ
ABkAGAAZABkAGQAXABcAFwAYABoAGgAbABsAGwAZABsAHAAcABwAHAAcAB0AHQAdAB4A
IAAgAB4AHAAeAB4AHgAfACAAIQAhACAAIgAhACIAJAAkACQAJAAmACYAJgAmACYAJgAm
ACYAJAAkACQAJAAmACYAJgAmACMAIgAhACAAHwAeAB0AHAAcABwAHAAcABoAGgAaABoA
HAAcABwAHAAcABwAHAAcABkAGAAXABYAGAAYABgAGAAaABoAGgAaABwAHAAcABwAGwAa
ABkAGAAXABYAFQAUAB4AKAAyADwAUwBqAIEAmACqALwAzgDgANAAwACwAKAAggBkAEYA
KAAgAA==
         </WaveFormData>
      </LeadData>
   </Waveform>
</RestingECG>
