# Supplementary material for: Detection of Left Atrial Enlargement Using a Convolutional Neural Network-Enabled Electrocardiogram
Source: Front Cardiovasc Med. 2020 Dec 17;7:609976. doi: 10.3389/fcvm.2020.609976 (PMC7773668; doi:10.3389/fcvm.2020.609976)
Supplement: Supplementary file 4 [file Data_Sheet_4.ZIP › normal3/1802032343_1945_0000001F.XML]

<?xml version="1.0" encoding="Windows-1252"?>
<!DOCTYPE RestingECG SYSTEM "restecg.dtd">
<RestingECG>
   <PatientDemographics>
      <PatientID>1802032343</PatientID>
      <PatientAge>68</PatientAge>
      <AgeUnits>Years</AgeUnits>
      <Gender>Male</Gender>
      <PatientLastName>liangyoutian</PatientLastName>
   </PatientDemographics>
   <TestDemographics>
      <DataType>Resting</DataType>
      <Site>1</Site>
      <AcquisitionDevice>MAC55</AcquisitionDevice>
      <Status>Unconfirmed</Status>
      <Priority>Normal</Priority>
      <AcquisitionTime>10:43:58</AcquisitionTime>
      <AcquisitionDate>08-21-2016</AcquisitionDate>
      <CartNumber>1</CartNumber>
      <AcquisitionSoftwareVersion>009C</AcquisitionSoftwareVersion>
      <XMLSourceVersion>MAC5000 v1.0</XMLSourceVersion>
   </TestDemographics>
   <RestingECGMeasurements>
      <VentricularRate>80</VentricularRate>
      <AtrialRate>80</AtrialRate>
      <PRInterval>144</PRInterval>
      <QRSDuration>90</QRSDuration>
      <QTInterval>376</QTInterval>
      <QTCorrected>433</QTCorrected>
      <PAxis>21</PAxis>
      <RAxis>16</RAxis>
      <TAxis>23</TAxis>
      <QRSCount>13</QRSCount>
      <QOnset>228</QOnset>
      <QOffset>273</QOffset>
      <POnset>156</POnset>
      <POffset>210</POffset>
      <TOffset>416</TOffset>
      <ECGSampleBase>500</ECGSampleBase>
      <ECGSampleExponent>0</ECGSampleExponent>
   </RestingECGMeasurements>
   <Diagnosis>
      <Modality>Resting</Modality>
         <StatementCount>2</StatementCount>
         <LabelText>12SL ��ϳ���</LabelText>
      <DiagnosisStatement>
         <StmtFlag>ENDSLINE</StmtFlag>
         <StmtText>�������</StmtText>
      </DiagnosisStatement>
      <DiagnosisStatement>
         <StmtFlag>ENDSLINE</StmtFlag>
         <StmtText>���� ECG</StmtText>
      </DiagnosisStatement>
   </Diagnosis>
   <Waveform>
      <WaveformType>Rhythm</WaveformType>
      <WaveformStartTime>0</WaveformStartTime>
      <NumberofLeads>8</NumberofLeads>
      <SampleType>CONTINUOUS_SAMPLES</SampleType>
      <SampleBase>500</SampleBase>
      <SampleExponent>0</SampleExponent>
      <HighPassFilter>16</HighPassFilter>
      <LowPassFilter>150</LowPassFilter>
      <ACFilter>NONE</ACFilter>
      <LeadData>
         <LeadByteCountTotal>10000</LeadByteCountTotal>
         <LeadTimeOffset>0</LeadTimeOffset>
         <LeadSampleCountTotal>5000</LeadSampleCountTotal>
         <LeadAmplitudeUnitsPerBit>4.88</LeadAmplitudeUnitsPerBit>
         <LeadAmplitudeUnits>��V</LeadAmplitudeUnits>
         <LeadHighLimit>2147483647</LeadHighLimit>
         <LeadLowLimit>268435456</LeadLowLimit>
         <LeadID>I</LeadID>
         <LeadOffsetFirstSample>0</LeadOffsetFirstSample>
         <FirstSampleBaseline>0</FirstSampleBaseline>
         <LeadSampleSize>2</LeadSampleSize>
         <LeadOff>FALSE</LeadOff>
         <BaselineSway>FALSE</BaselineSway>
         <ExcessiveACNoise>FALSE</ExcessiveACNoise>
         <MuscleNoise>FALSE</MuscleNoise>
         <LeadDataCRC32>216773356</LeadDataCRC32>
         <WaveFormData>
9f/3//j/+P/6//r/+v/6//r//P/8//z//f///wAAAQADAAMAAwACAP///f/8//v/+//7
//n/+f/8//3//f/+//3//f/9//3/+//6//f/9f/z//L/8v/x/+//7f/r/+j/6//t/+7/
7//u/+7/7//v//H/7//u/+7/7v/v//D/8f/w//L/7f/k/+P/6f/w//f/AgAOABwAMgBO
AGwAkACzANEA8AABAe8AvwCDAEsAGwDq/8j/v//H/9D/0P/L/8v/0v/a/9//4//h/93/
4P/q/+v/7P/w//T/7v/o/+v/7v/x//L/8//x//H/8//1//T/9P/z//P/8//0//T/9P/0
//T/8f/z//b/9v/2//b/9v/2//X/9P/3//n/+v/7//n/+f/5//n/+f/6//n/+P/4//j/
+v/6//v//f///wAAAQAEAAYACQAIAAcABgAHAAcABwAJAAsADAANAA0ADgASABMAFAAV
ABYAGAAZABoAHQAeACAAIAAkACUAJwAnACQAJAAnACUAIwAmACYAJQAnACcAJQAlACMA
IwAhACAAIAAhACEAIQAfABwAGgAaABsAGQAYABUAFAATABMAEgANAAwACgAGAAMAAQD/
//3//f/7//v/+f/4//f/9//3//X/9P/z//P/8//x//H/8P/x//H/8f/w//D/8v/y//H/
8P/v/+7/7v/y//T/9v/4//j/9//0//L/8P/x//H/8v/y//H/7//x//H/8f/w//D/7v/v
/+//7//0//T/8v/x/+7/7v/u/+3/6//s/+3/7f/w//P/9f/2//T/8v/y//L/8f/x//H/
8//y//L/8//z//X/9f/0//T/9v/1//X/8//w//D/7//u/+7/7//x//H/8f/x//H/8v/x
//H/8P/u/+//8P/y//P/9P/z/+//7P/w//T/9P/0//T/9P/y//L/8P/w//L/8v/x//H/
8f/x//L/8v/y//L/8f/w//D/8P/w//D/8f/x//H/8f/y//X/9//4//n/+P/3//b/9v/4
//j/+P/3//n/+v/7//z//f/+//7//f/9//7////9//3/+//7//3//f/8//z/+//7//v/
+//9//z/+f/3//b/9v/3//f/9f/z//H/7v/s/+3/7f/t/+7/7v/v/+//8f/v/+7/7v/t
/+3/7f/t//D/8v/r/+b/6f/x//z//f/+/wwAHgAuAEYAYAB2AJMAuwDcAOkA3QC/AI8A
VwAnAPz/2v/N/8n/yv/Q/8//y//S/9r/2//h/+X/4f/e/+T/6//s//D/9P/2//j/9//0
//X/9P/z/+//7//x//P/9P/0//P/8//0//b/9//4//r/+v/3//n/+v/6//r/+v/5//r/
+v/6//j/+f/5//n/+f/5//n/+f/6//z//P/8//z//P/+//7///8BAAMABAADAAQABAAF
AAcABwAHAAkACgALAA4AEQARABEAEAAQABAAEQASABMAFgAYABkAGgAdAB4AIAAgACIA
IwAlACUAIwAiACQAIQAhACQAJAAjACYAJwAmACcAJQAlACMAIgAhACEAIAAfABsAGAAW
ABYAFQATABIADwAOAA0ADQAMAAsADAAMAAoABgADAAAA/f////3//f/7//j/9//3//f/
+f/4//f/9//3//X/9f/0//X/9f/1//T/8v/0//T/8//y//H/8P/w//P/9P/1//b/9//3
//X/9P/0//X/9f/2//T/8//x//P/8//z//L/8v/y//P/8//z//j/+P/2//X/8v/y//L/
8f/x//L/8//z//b/+f/7//z/+//4//f/9v/1//X/9f/3//b/9v/3//f/+f/5//j/+P/2
//X/9f/z//P/9P/0//T/8f/x//L/8f/z//P/8//0//T/9f/1//T/9P/0//X/9f/1//P/
8P/u//T/8v/y//L/8v/z//T/8//0//T/9P/z//P/8//z//T/9P/1//b/9v/2//T/9P/0
//T/9f/z//H/7//w//P/9f/2//v//P/9//7//f/+//3//P/7//3//v///wEAAQABAAAA
/f/7//r/+f/7//v/+f/5//3//f/8//z//P/7//r/+f/7//z/+//7//v/+v/6//n/9v/1
//T/8v/y//P/8//z//L/8v/z//P/8//x//D/8P/t/+3/7f/t/+7/8v/x/+z/6f/n/+r/
9f/6//7/DAAeADAARABeAHcAkQCuAMUAzQDHAKkAdwBBABQA7P/N/8f/xv/G/8v/z//O
/9D/2f/j/+X/5f/o/+r/7f/w//T/9v/2//T/8f/x//P/8//z//H/8f/z//X/9//4//j/
+f/7//z//P/8//7//v/7//3//v/+//7//v/9//7//v/+//z//f/9//3///////////8C
AAQABAAEAAMAAgADAAIAAAABAAIAAgACAAQABQAHAAcABwAHAAkABwAHAAkACwANAA8A
EAASABUAFwAZABsAGgAcAB0AHgAeAB4AHwAeACIAIwAlACUAIgAiACUAIwAlACgAKAAn
ACQAIwAgAB8AIAAhACAAIAAjACUAJgAnACUAIgAgACAAHwAdABwAGQAVABMAEgAQAAwA
DAALAAgACQAHAAUAAwADAAEAAQD//wAA/////////f/8//v/+//7//n/+f/4//X/9f/1
//T/8v/0//T/8//2//f/+P/6//j/+P/4//j/+//7//n/+P/4//n/+f/6//r/+f/3//n/
+f/5//j/+P/4//n/+f/5//v/+v/3//X/9v/2//b/9f/1//b/9//3//T/9f/1//T/9f/0
//X/9v/5//n/+f/7//n/+v/8//3//P/7//n/+P/4//f/9//1//b/+P/5//r/+f/5//r/
+f/4//f/9v/2//j/+f/5//j/9v/0//P/8f/2//f/9f/0//P/8v/x//D/8P/0//X/9v/3
//j/+P/4//b/9v/4//j/9//3//X/9f/2//b/9v/2//X/9P/y//L/8v/y//j/+f/6//v/
+v/7//v/+v/6//r/+v/6//r//P/8//z//f///wAAAQABAAEAAQAAAP7//f/9//3/AAAB
AAAAAQAAAP///f/8//3//f/9//3//v/+//z/+//3//b/9v/1//b/9f/0//L/8P/x//H/
8f/0//T/9f/1//b/8//x//D/8f/x//H/8f/w//D/8f/u/+n/5f/s//f/+v8AABAAIAAw
AEgAagCLAK8A0gDlAOEAywCdAGUAMQAIAOj/1//R/9D/1P/V/9H/0v/a/+H/5f/p/+n/
5v/m/+3/8v/y//D/8v/0/+3/7//x//H/8f/w//H/9P/3//r/+v/5//n/+P/4//f/9v/6
//r/9//5//j/+P/4//j/+v/8//3//v/8//3//f/9//v/+//7//v/+//8//v/+v/8//z/
/v/+/wAAAQACAAIABAAGAAcACQAHAAcABwAJAAoACwAOABEAEAARABEAEgATABMAEwAT
ABUAGAAaABwAHQAeACAAIAAgACEAIwAjACQAJAAnACUAJQAoACgAJwApACkAJwAnACUA
IwAfABwAHgAhACMAJQAmACQAIwAkACEAHQAaABUAEwARABAADgAMAAwACwAIAAgABwAG
AAUAAgD///7/+//6//n/+f/5//r/+v/6//v/+v/3//b/9P/x//H/8f/w//D/8v/y//H/
8f/x//H/8v/1//b/9//4//n/+f/3//b/9P/1//X/9v/1//P/8P/x//P/8//y//L/8v/z
//P/8//2//b/9P/z//P/9P/1//X/8//y//H/7//x//P/9P/0//b/9P/0//T/9P/z//L/
8//y//T/9//5//j/9//1//T/9P/z//P/8f/z//T/9P/0//P/8//0//P/9P/z//L/8v/0
//X/9f/0//T/9P/1//X/9//3//T/8v/x//D/7//u/+7/7v/w//L/9P/2//j/+P/4//b/
9v/3//b/9P/z//H/8f/y//L/8P/w/+//7v/w//D/8P/w//P/8//z//P/9f/3//j/+P/7
//z//f/+//v//P/7//r//P///wEAAwABAAEAAQAAAP////8AAAEAAAD///z/+//6//n/
9//2//j/+f/6//v//f/8//n/9//2//b/9//3//b/9f/0//L/8f/x//D/7//t/+z/7P/r
/+3/6//q/+r/6//t/+//8f/2//L/6//q/+v/7f/s/+//+v8GABQAJAA+AFoAdgCbAMUA
4gDvAOsAzQCbAGMAMQAEAN7/zf/J/8z/0v/R/83/0P/Y/93/4f/f/9//4P/i/+P/6P/y
//r/+v/2//H/8f/z//P/8//v/+//8f/z//X/9v/2//f/9f/2//b/9v/4//j/9f/3//b/
9v/2//b/9//4//j/+P/3//f/9v/1//f/9//3//f/+v/8//z//P/+//7/AAAAAP//////
//7///8CAAQABwAFAAUABQAHAAcABwAJAAsADgAPAA8AEAAUABUAFgAXABcAGAAYABgA
GQAaABwAHAAgACEAIwAjACMAJAAoACcAJQAoACgAJwAoACkAKAApACkAKQAnACYAIwAj
ACIAIQAiACAAHwAgABsAFwAUAA8ADgANAA0ADAAJAAoACgAIAAcABQADAAEA///9//3/
+//4//f/9//3//j/+P/4//n/+P/1//T/8v/v/+//7//u/+//8v/z//P/9f/1//X/9v/z
//L/8f/w//P/8//x//D/8v/z//P/9P/0//P/8f/z//D/7//t/+z/7//x//L/8//0//T/
8v/x//D/8P/w/+//8P/y//T/9f/z//X/9v/2//T/8v/y//L/8//z//P/9f/y//L/8//z
//X/9f/0//T/8v/x//H/7//t/+7/7v/u//L/9f/5//v/9//1//P/8v/w//H/8f/w//L/
8v/z//P/9//3//T/8v/y//L/8v/y//L/9P/0//L/8v/y//L/8v/y//D/8P/y//L/8f/x
/+//7//w//D/8v/y//H/8P/y//L/8v/y//f/9//3//f/9P/1//X/9P/4//j/+P/4//v/
/v///wAA//8BAAIAAwABAAEAAQAAAP7//f/9//3/+//7//n/+f/7//v/+v/6//3//f/9
//3/+//6//f/9f/z//L/8v/x//D/7//u/+z/7P/t/+3/7f/v//D/8v/z//f/9f/0//T/
8v/x//D/7//w/+z/6//s/+v/6f/u//H/9v8CABIAKABCAF4AfgClANEA9gABAfEAyQCR
AFUAIwD6/9j/yf/J/9D/1P/P/8//1v/a/93/3//f/+X/6P/o/+3/9P/0/+7/8P/y/+//
7//x//H/8f/u/+3/7v/v//L/8v/x//H/8v/0//X/9v/2//b/8//1//n/+v/7//z//P/8
//v/+v/6//v/+//7//v/+//7//v//f8AAAEAAgAAAP7//v/8//7///8AAAAA//8AAAAA
AQADAAMAAwAFAAgACQAMAA8ADgAPAA8AEAAQABEAEgATABIAFAAVABYAHAAeACEAIgAm
ACcAKQApACcAJgAoACUAJAAmACUAIwAlACUAIwAjACYAJwAmACYAJAAlACUAJQAgABwA
GQAYABoAGQAZABcAEwARABAADgAIAAgABwAEAAMAAQD///3//v/9//7//f/6//n/+f/5
//X/8v/v/+3/8P/v//D/8P/w//H/8v/y//L/9P/0//P/9f/1//X/9v/z//L/8f/w//P/
8//x//D/7v/v/+//8P/y//H/7//x/+//7//u/+7/8P/x//H/8f/0//T/8v/x//D/8P/w
/+//7v/u/+7/7f/u//H/8//0//L/8P/w//D/8//z//P/9f/y//L/8//z//L/8f/v/+7/
7P/r/+v/6f/s/+7/7//w//D/8f/z//P/9P/z//L/8v/v/+//7v/s/+7/7v/v/+//8v/z
//H/8P/v/+7/7f/s/+z/7v/t/+z/7v/u/+7/7v/s/+z/6v/q/+7/7v/t/+3/7v/v//H/
8v/x//D/7v/s/+3/7v/v//D/8//z//P/8//x//P/9P/0//b/9v/2//b/+P/6//r/+v/9
////AAABAP7//f/8//r/+f/5//r/+//7//v/+f/5//v/+//6//r/+v/5//j/9//3//b/
8//x//H/8P/w/+//7v/t/+z/6v/s/+3/7f/t/+z/7P/t/+3/7f/r/+r/6v/q/+v/7P/t
//L/8P/t/+j/5f/n/+7/9/8GABQAJAA6AFgAdgCYAL0A4QD4APcA2wCnAGsAMwADAOD/
yv/D/8X/yv/K/8X/y//W/97/3//f/9//5f/o/+b/5//s/+7/8P/y//L/7//v//H/8f/x
/+//7//x//P/8//y//D/7//u/+7/7f/s//D/8v/x//X/9//4//n/+v/4//j/9//2//b/
9//3//f/+f/5//n/+f/6//z//P/8//z//P/+//7//P/9//7//v/+/wAAAQADAAUABQAF
AAcABgAFAAYABwALAA0ADgAQABQAFQAWABcAFwAYABgAGAAdAB4AIAAgACAAIQAjACMA
IwAkACgAJwAkACYAJQAjACMAIwAhACEAIwAjACEAIAAgACEAIQAhAB8AHAAaABoAGQAX
ABYAEwAQAA0ACwAIAAUABgAGAAQAAQD///3/+//7//n/+f/3//b/9f/1//X/8//y//H/
8f/0//P/9P/0//P/8//z//L/8P/y//L/8f/w/+//7v/u/+7/7v/u/+7/8f/x/+//7v/w
//H/8f/y//L/8f/v//H/8//z//L/8v/y//P/8//z//b/9v/0//P/8P/w//D/7//v//D/
8f/x//P/9f/2//b/9v/0//T/9P/0//P/8v/z/+7/7v/v/+//8f/x//D/8P/z//P/9P/z
//D/8P/v/+7/8P/x//P/8//w/+//7v/u/+//8f/y//L/8P/w//H/8f/x//H/7v/s/+7/
8P/y//D/8P/w//D/7//u/+v/6v/u//D/8f/z//H/8f/y//L/8v/y//H/8P/u/+z/6v/o
/+3/7//x//P/8//1//b/9v/2//b/9v/2//b/+P/4//j/9//5//r/+//7//v/+//6//v/
+//8//3/+//7//n/+f/7//v/+v/6//n/+f/5//n/+f/4//X/8//y//L/8//z//H/7//t
/+r/6//t/+7/7//v/+7/7v/t/+3/6//q/+r/5//n/+f/5//q//L/7//s/+//7//w//f/
AgAOAB4ANgBOAGgAhgCpAM0A5gDtAN8AtwCBAEsAGwDq/8z/xf/F/8r/zv/L/8n/zv/U
/9f/3f/l/+n/6P/k/+P/6v/w//D/8P/0//X/9P/1//T/8//w/+//8P/x//P/9P/0//X/
8//0//T/9P/2//b/8//1//b/9v/2//b/9f/2//b/9v/4//n/+f/5//j/9//2//X/+P/6
//r/+v/+/wAABAAGAAMAAwADAAIAAAACAAMABQAFAAUABQAHAAUABQAHAAkADAANAA0A
DgAOAA8AEAARABQAGAAbAB4AHgAeAB8AHgAeAB8AIQAhAB0AHAAeABsAIAAmACkAKwAo
ACcAJAAjACUAJQAjACIAIQAhACAAHwAfABwAGgAaABgAFQATAA8ADwAPABAAEAALAAoA
CAAEAAUAAwABAP///v/7//r/9//2//X/9f/1//f/9v/1//X/+P/3//j/+P/3//f/9//2
//P/9P/z//H/8f/x//H/8v/y//L/8v/y//P/8//x//D/8v/z//P/9P/1//X/9P/3//b/
9f/z//L/8v/z//P/8//2//b/9P/z//H/8P/v/+3/7v/w//L/8//2//n/+//8//r/9v/0
//L/9P/1//b/+f/2//b/9//3//n/+f/4//j/9//1//T/8f/z//T/9P/0//T/9f/3//f/
9f/z//H/8P/u/+//7//u//H/8v/0//X/+P/5//f/9v/4//j/9v/2//b/9v/2//b/9P/0
//T/9P/z//P/8f/x//L/8v/0//T/8//y//P/9P/1//b/9v/1//T/8//1//f/+P/4//z/
/P/8//z//P/+//7//v/9////AAABAAMAAwADAAIA/v/9//3//f/9//3/+//7///////+
//7//f/9//3//f////7/+//5//X/9P/0//P/8P/v/+7/7P/u//H/8//1//T/9P/1//X/
9P/x/+//7v/t/+3/7f/t//L/8v/x//D/7//v//L/+f8EABAAGgAqADwAUgBsAI0AqwDA
AM8A0QC3AIUAUQAhAPr/3v/N/8n/zv/Q/8//zf/S/9j/3f/j/+f/6//s/+z/6f/s//D/
8v/y//L/9f/0//X/9P/z//T/9f/4//v/+//6//j/9//4//r/+//8//z//P/5//v/+v/6
//r/+v/9//7//v/+//7//////////P/7//r/+f/7//7///8AAP3//P/9//z///8BAAMA
BAAGAAgACQALAAkACQAJAAsACwALAA0ADwAOAA8ADwAQABUAFwAZABsAGwAcABwAHAAe
AB4AHwAeACAAIQAjACMAIgAiACUAIwAlACgAKAAnACUAJQAjACMAJQAlACMAIgAlACcA
KAApACQAIAAdABwAGwAZABgAFQARAA8ADgAMAAkACgAKAAgABgADAAAA/f/+//3//v/9
//z/+//7//v/+v/4//b/9f/1//P/8//y//T/9f/2//b/9v/4//j/9//0//P/8v/y//D/
8P/w//D/9P/1//T/9P/y//P/8//0//b/9f/z//X/8//z//L/8v/w//H/8f/x//T/9P/y
//H/8//0//X/9f/3//j/+f/5//n/+//8//z/+f/2//X/9P/z//P/8//1//X/9v/4//n/
+P/3//X/9P/2//X/9f/z//H/8v/y//L/9P/1//f/9//0//P/8v/y//P/9f/2//b/9P/0
//X/9f/1//X/8v/w//L/8v/y//L/8v/0//X/9f/2//T/9P/0//T/8v/y//D/8P/1//b/
9v/3//b/9f/1//T/9v/2//X/9P/z//L/8f/w//P/8//z//P/9P/3//n/+v/6//r/+v/6
//n/+v/5//j/+////wIABQAEAAMAAgAAAP7//f/9//3//f/9//v/+//9//3//P/8//v/
+//7//v/+//6//f/9f/1//T/9P/z//L/8f/w/+7/8P/x//H/8f/y//L/8//z//T/8f/v
/+7/7v/v//D/8f/w//D/7f/q/+n/5//q//X/BAAOABoAMgBKAGQAhgCrAMsA4gDpANcA
sQB9AEsAHwDw/9L/y//N/9D/0v/P/83/0v/a/9//4f/h/+P/5v/s//P/9P/w//L/9P/2
//f/9v/3//b/9f/x//H/8//1//b/9v/1//X/8//0//T/9P/0//T/8f/z//T/9P/0//T/
+P/6//v//P/6//v/+//7//3//f/9//3//P/+//7//v/+//7/AAAAAP////////7///8C
AAQABwAHAAcABwAJAAcABwAJAAsADgAPAA8AEAAQABEAEgATABYAGAAZABoAHAAcAB0A
HAAgACEAIwAjACQAJAAnACUAJQAoACgAJwAoACkAKAApACcAJQAhAB4AHwAhACIAIwAj
ACAAHgAeABsAGQAYABUAEwARABAADgAKAAoACQAGAAMAAQD///3//P/5//j/9f/0//P/
8//z//X/9v/3//n/+P/1//T/8v/z//P/8//y//T/9v/2//X/9P/z//L/8v/y//L/8v/y
//P/8//x//D/8P/x//H/8v/x/+//7P/t/+7/7//v//D/7//v/+7/7f/x//L/8f/x//L/
8v/y//H/8P/w//D/7//w//P/9f/2//T/8v/y//L/8//z//P/9f/w//D/8f/x//P/8//y
//L/8P/v/+//7f/t/+7/7v/u//H/8//2//f/9v/1//T/9P/y//H/7//s/+7/7v/v/+//
9P/1//P/8v/y//L/8v/y/+//7v/s/+v/7P/v//D/7v/u/+7/7v/u/+7/7//w/+//8P/w
//D/7//v//H/8f/y//L/8P/w/+//7v/u/+7/7v/u//L/8//0//X/9//5//r/+v/6//j/
9v/0//b/+P/4//j/+v/9////AQAAAP///v/8//v/+//8//3/+v/5//b/9f/3//f/9v/2
//v//f///wEA/v/8//j/9f/x//D/8P/v/+7/7f/s/+r/6P/p/+n/6f/s/+z/7f/t//D/
7//v//D/7f/t/+3/7f/y//D/6//m/+P/5f/u//f/BgAUACYAPABaAHoAngDBAN8A8ADx
ANUAoQBnADMABwDi/8r/v//D/8z/yP/B/8P/0P/Y/93/4f/n/+n/6P/o/+3/8v/w/+7/
7v/u/+v/7f/v/+//7//v/+//8f/z//L/8v/x//H/8f/y//L/8v/y//L/7//x//D/8P/w
//D/7v/u/+3/7P/v//P/9v/5//r/+//8//3//f/+//3//P/8//z//v/+//7///8AAAAA
AAACAAMABQADAAMAAwAFAAMAAwAFAAcACwANAA4AEAAQAA8ADgANAAsADAAMAAwAFQAc
ACQAKgAoACcAJwAlACYAJgApACcAJgAoACcAJQAjACMAIQAhACQAJQAkACQAIQAhACAA
HwAdABoAGAAYABkAFwAWABMADwANAAwACgAIAAgABwAEAAEA///9//v/+v/3//b/8//1
//X/9v/3//f/9v/1//X/9P/x//D/7v/u/+//8P/w//H/9P/1//X/9P/z//L/8v/w//D/
8P/w//P/8//x//D/7v/v/+//8P/u/+3/6//t/+v/6//q/+r/7P/v//H/8//1//T/8f/v
/+7/7v/u/+3/7//w//H/8f/u/+//7//u//D/7v/u/+7/8f/z//X/+f/0//L/8f/v/+//
7//u/+7/7//v//D/7//u/+7/7f/s/+3/7//y//P/8v/x//D/8P/y//P/8//y/+//7v/u
/+3/8f/x/+7/7P/t/+z/6//q/+b/5v/r/+7/7//w//H/8v/x//D/7f/s/+z/7P/r/+v/
7P/t/+//8P/y//L/8f/w//D/8P/w//D/8v/x//D/7//v//H/8v/y//b/9v/2//b/9P/2
//b/9v/3//n/+v/7//n/+f/5//j/9f/z//L/8f/0//f/+P/7//v/+//6//r/+//7//v/
+//4//b/8v/v/+r/6P/n/+X/5f/l/+X/5P/l/+f/6P/p/+n/6P/o/+f/6//r/+z/7v/t
/+3/7f/t/+j/6P/p/+T/4f/j/+7/+/8IABQAJAA8AFoAeACcAMMA4QDuAOsA0wCfAGMA
KQD1/9D/wv+9/73/yP/O/8n/y//S/9b/2//h/+P/4f/m/+j/6f/o/+r/7P/s/+z/6f/r
/+3/7f/t/+3/7f/v//H/7//u/+z/6//r/+z/7P/s/+7/7v/r/+3/8P/w//D/8P/y//T/
9f/2//T/9f/1//X/9//3//f/9//4//r/+v/6//j/+P/6//r//P/9//7//v/9//7//v//
/////////wEAAgADAAYACQAJAAkACAAIAAoACwAMAA0AEAASABMAFAAYABoAHQAeACIA
IwAlACUAIQAgACIAHwAgACQAJQAlACMAIwAhACEAIwAjACEAIAAdAB0AHAAbABkAFgAU
ABQAEwARABAADQANAAsACgAIAAMAAgAAAPz//v/9//z/+//5//f/9//1//L/8f/x//H/
8v/y//L/8//1//P/8//y//D/7//u/+z/7P/u/+7/7f/t/+3/7f/u/+7/7v/u/+7/7//v
/+3/7P/s/+3/7f/u/+z/6//p/+v/7f/t/+z/7P/s/+3/7f/t/+//7v/r/+n/6v/q/+r/
6f/q/+z/7v/v/+3/7//w//D/8P/u/+7/7v/v/+//7//x/+7/7v/v/+//7//v/+7/7v/w
/+//7//t/+z/7P/r/+r/6v/r/+3/7f/s/+v/6v/q/+z/7f/t/+z/7P/s/+3/7f/t/+3/
6v/o/+3/7v/v//D/7v/w/+v/7P/t/+7/7//w/+//7v/r/+r/6//q/+j/5//o/+n/6//s
/+r/6v/p/+j/6P/o/+j/6P/r/+v/6//r/+3/7//w//D/9f/2//f/+P/2//j/+P/4//b/
9//3//f/+f/7//3//v/7//n/+P/3//X/9f/z//P/9//3//b/9v/1//P/8f/v//L/8v/w
/+//7f/s/+z/6//q/+n/6P/m/+f/6f/q/+v/6v/q/+v/6//r/+n/6P/o/+X/5f/l/+X/
5v/o/+3/7v/p/+X/6v/1/wAADAAeADIASgBmAIQApwDJAOAA4QDJAJ0AZwAzAP//2P/I
/8X/xf/K/8r/wf/B/8T/yv/V/9//4//j/+T/7P/1//L/6v/o/+r/7P/r/+v/7f/t/+3/
7f/t/+//8f/y//L/8f/x//H/8v/y//L/8//y/+7/7//u/+7/7v/u//H/8v/y//L/8//1
//b/9//2//X/9P/z//T/9v/2//b/+P/4//r/+v/6//v//P/8//z//v///wEA////////
AQABAAEAAwAFAAQABQAFAAYACwANAA8AEQAUABYAFwAYABkAGAAYABYAGgAbAB0AHQAa
ABoAHQAbAB0AIAAgAB8AHwAfAB0AHQAdAB0AGwAaABkAGQAYABcAFAAQAA0ADAAPAA8A
EAAPAA8ADQAMAAoAAwACAAAA/P/7//n/9//1//j/9//4//f/9f/z//L/8f/z//L/8f/x
//L/8f/y//L/7//t/+v/6P/m/+j/6P/n/+r/7f/w//T/8f/w/+//7v/u/+3/6v/o/+j/
6f/p/+r/7P/t/+3/8f/w/+//7f/s/+7/7//v/+//8v/y//D/7//w//D/8P/v//H/8v/z
//P/7v/t/+v/6P/p/+j/6f/q/+3/7//x//X/8v/y//P/8//y//H/7//u/+7/7f/t/+v/
7f/u/+7/7v/w//H/8//z//H/7//t/+z/7v/v/+//7v/t/+z/7P/r/+3/7f/q/+j/6//s
/+3/7v/s/+r/5//l/+f/6f/r/+z/7f/q/+r/7P/u/+//7//v//H/7//x//H/8P/t/+z/
7P/p/+j/5//o/+z/7f/v//D/8f/x//P/9v/1//T/8//z//H/8f/y//L/9P/4//v//f/5
//f/8//v//D/8f/z//b//P/6//n/+P/3//b/9P/0//T/9P/0//T/9P/0//H/8P/v/+7/
7f/s/+v/6v/q/+r/6v/q/+f/5v/l/+T/5//o/+n/6v/q/+r/6v/q/+j/5v/k/+L/5f/m
/+f/6P/z//z/BQAOACQAOgBQAGYAgACYALAAyACqAI4AcgBWADIAEADu/8z/yv/I/8b/
xP/G/w==
         </WaveFormData>
      </LeadData>
      <LeadData>
         <LeadByteCountTotal>10000</LeadByteCountTotal>
         <LeadTimeOffset>0</LeadTimeOffset>
         <LeadSampleCountTotal>5000</LeadSampleCountTotal>
         <LeadAmplitudeUnitsPerBit>4.88</LeadAmplitudeUnitsPerBit>
         <LeadAmplitudeUnits>��V</LeadAmplitudeUnits>
         <LeadHighLimit>2147483647</LeadHighLimit>
         <LeadLowLimit>268435456</LeadLowLimit>
         <LeadID>II</LeadID>
         <LeadOffsetFirstSample>0</LeadOffsetFirstSample>
         <FirstSampleBaseline>0</FirstSampleBaseline>
         <LeadSampleSize>2</LeadSampleSize>
         <LeadOff>FALSE</LeadOff>
         <BaselineSway>FALSE</BaselineSway>
         <ExcessiveACNoise>FALSE</ExcessiveACNoise>
         <MuscleNoise>FALSE</MuscleNoise>
         <LeadDataCRC32>2142948360</LeadDataCRC32>
         <WaveFormData>
8//0//X/9//3//f/9//2//T/9P/1//f/+f/5//j/+P/3//X/9f/1//X/8//y//L/8P/v
/+7/6//p/+j/6P/o/+r/6v/p/+f/6f/q/+v/6//t/+z/6v/p/+j/5v/k/+P/5f/l/+X/
5f/m/+b/5v/m/+b/5v/m/+b/5//o/+n/6v/p/+f/6P/s/+3/8f/x/+7/6v/s//T/AwAR
ACAAMABMAGkAfwCIAIgAegBhAE0AOgAYAPv/9f/u/9//3P/g/9z/1f/V/97/6P/r/+v/
7f/t/+3/6v/n/+f/6P/q/+r/6P/o/+j/6P/m/+b/5v/m/+j/6P/o/+j/5v/m/+b/5v/n
/+f/5//n/+f/5//n/+j/5v/m/+b/5v/o/+j/6P/o/+j/6P/p/+n/7P/s/+z/7P/s/+3/
7f/t/+z/7P/t/+3/7//w//D/8f/v//H/8v/y//L/8//z//X/+P/5//r/+//8//3/////
/wMABAAFAAcACAAKAAsADQAMAA4ADwARABMAFAAVABYAFQAWABcAFwAYABkAGwAcABoA
HAAcABwAHAAcABwAGwAaABoAGQAYABgAFwAUABMAEwARABAADgANAAkABgADAAIAAQAA
AAAAAQD///7//f/7//n/9//1//X/8//y//L/8P/v/+7/7v/v//D/8f/w//D/8P/v/+//
7v/u/+3/7f/u/+//7//w/+//7//v//D/8P/w/+7/7f/v//D/8P/x//D/7//u/+7/8P/w
//D/8P/w/+//7v/t/+//7//v/+//8f/y//L/8v/y//L/8v/y//L/8f/x//P/8v/x//D/
7//x//H/8P/v//H/8f/y//L/8P/w//D/7//x//H/8f/x//H/8v/y//L/8v/y/+//7//w
//D/8f/x//H/8f/x//H/8f/w//D/8P/y//L/8f/w/+//7v/v//D/8v/z//H/8P/w//D/
8P/x//H/8f/x//H/8f/x/+//7//w//H/9P/1//b/+P/5//r/+//9//3//f/9//z//P/8
//3//////////v/+/////f/9//3//f/7//r/+v/6//n/+P/1//P/8v/y//L/8P/w/+//
7f/v//D/8f/x//H/8P/u/+3/7//u/+3/7f/r/+v/6//r/+7/7v/u/+7/7v/u/+7/7v/s
/+z/7P/s/+3/7f/w//D/8//3//n/9P/w/+7/9P8BABMAIAAwAEYAYwB/AI4AlACMAHUA
YQBUADgAEwD9//b/6f/e/97/5P/h/93/5P/w//f/9f/z//P/8//y//P/8//y//D/8P/u
/+7/7v/u/+//8P/x//L/8P/w//D/8P/w//D/8P/w/+//7//v/+//7//v/+//8P/x//L/
8//0//T/9P/0//T/8//y//L/8f/0//T/9P/0//T/9f/1//X/9//4//r/+//7//z//P/9
//z//f/9//z//v//////AQACAAMABAAFAAgACQALAAsACwAMAA0ADwAQABIAEwAVABgA
GgAbAB0AHQAeAB8AIAAjACQAJQAlACUAJQAmACYAJgAoACgAKAAqACoAKgApACcAJgAk
ACIAIgAhAB4AHQAdABsAGgAYABgAFQATABEADwANAAsACgAHAAUABAADAAQAAwACAAEA
AwABAAAAAAD///3/+//6//z//P/8//r/+P/4//f/9//4//j/9//3//n/+f/4//j/9//3
//f/+P/7//z/+//7//j/+P/3//f/+P/5//r//P/6//r/+v/6//v/+//7//v//f/9//3/
/f/8//z/+//6//3//v///wAAAAD/////AQAAAP///v/9///////+//3//f/9//7//v/+
//7//v/9//3//f/9//3/+//8//z//P/9//7//P/9//3//P/8//v//f/9//3//f/9//z/
+v/6//r/+v/6//r/+v/8//z//f/9//3//P/8//z//P/9//3//f/7//v/+//7//v/+//8
//3/AAABAAIABAAEAAQABAAFAAgACQAKAAoACQAIAAgACQALAAsACgAKAAsACQAJAAkA
BwAFAAQABAAGAAUABAABAP///v/+//7/AAAAAP///f/9//7//////////v/8//v/+//6
//n/+f/6//v//P/9//z//P/8//z/+v/6//r/+v/4//j/+P/4//v//f/+//7//f///wEA
AgAAAP7//P8DAA8AIAAwAEIAWQB3AJQApgCqAJ8AgQBkAE4AKQD///D/7f/o/+T/6v/t
/+v/6P/s//P/+//7//v/+//+//3/+//6//j/+P/6//r/+v/6//z//P/8//z/+//6//n/
+P/5//r/+//8//3//f/9//3/+//7//v//P/8//z//P/8//z//P/8//z//v/+///////+
//7//v/+/wAAAQABAAEAAAAAAAEAAQABAAIAAgADAAMABQAGAAYABAAFAAUABwAIAAkA
CgALAA4ADwARABEAEQASABMAFQAXABoAHAAfAB4AIAAhACMAJQAmACcAKAArACwALQAt
ACsAKwAsACwALAAuAC4ALgAwADAAMAAvADAAMAAvAC4ALgAtACoAKQAmACMAIQAeACAA
HQAbABkAFwAVABMAEgAQAA0ACwAJAAoACQAIAAcABwAFAAQABAAEAAMAAgACAAAAAAAA
AP7//v/+//3//f/+//7//f/9//z/+//5//j/+//7//v//P/8//z/+v/5//n/+v/6//v/
+//7//v//P/8//z//P/8/////////////////////////wAAAAAAAAIAAgACAAIAAAD/
////AQABAAEAAQABAAEAAQAAAP///////wAAAAACAAIAAgABAAAA///+//3//f/+//7/
/v8AAAAA/f/9//z//P/9//3////////////+//z/+//6//z//P/8//z//P/8//z//P/8
//z//P/8//3//f////7//v/+//z//f/9//3//f/9//3//f/7//v//P/9//7///8AAAIA
AwAEAAUABwAJAAkACQAIAAgACAAJAAsACQAJAAgACAAHAAUABQAFAAcABQAEAAQAAgAB
AAAA/f/9//z//P/8//r/+v/5//f/+f/6//v/+//7//r/+P/3//X/9P/z//P/9f/1//X/
9f/0//T/9P/0//b/9v/2//b/9v/2//b/9v/1//P/9v/6//3///////7/+v/4//r/BQAX
ACYANgBIAGUAhQCWAJwAmACFAGsAWgBCABsAAwD8//P/6P/m/+z/5//h/+T/8P/3//f/
9//3//X/9v/3//f/9v/2//b/9P/0//T/9P/0//T/9P/0//b/9v/2//b/9f/0//P/8v/1
//X/9f/1//P/8//z//T/9P/0//T/9P/2//b/9v/2//b/9v/3//f/+P/4//j/+P/4//n/
+f/5//r/+v/7//v/+//8//z//f/8//3//f/8//3///8AAAMAAgADAAQABQAGAAcACQAJ
AAsADAANAA8AEAASABMAFQAWABgAGQAbAB8AIAAhACIAIQAiACMAIwAlACUAJgAmACYA
KAAoACgAKAAoACgAJwAkACQAIwAiACIAIQAeAB0AHQAbABoAGAAXABMAEAANAAwACwAK
AAoABwAFAAQAAwAAAP///v/9/////f/8//z/+v/5//j/+P/4//j/+P/2//b/9v/1//X/
9v/2//X/9f/1//X/9P/0//X/9f/1//b/+P/4//b/9f/0//T/8//z//P/8//z//T/9v/2
//b/9v/3//f/9//3//n/+f/5//n/+P/4//f/9v/0//T/9P/0//X/9f/2//n/+P/3//b/
9f/2//f/9//3//X/9f/2//b/9v/2//b/9f/1//X/9f/1//P/9P/0//T/9v/2//P/8//0
//T/9f/1//P/8//z//P/9f/0//T/9P/0//T/9P/0//T/9f/0//T/9P/0//T/8v/y//P/
8//0//T/9f/2//X/9f/0//P/9f/1//X/9f/z//P/9P/1//T/9f/2//j/+v/8//7/AQD/
///////+//7//v///wEA//////7//v/9//v/+//7//3/+//6//r/+P/3//b/8//z//L/
8v/y//L/8v/x/+//7//w//H/8f/y//L/8f/x/+//7v/t/+3/7f/t/+3/7f/s/+z/7P/s
/+z/7P/s/+z/7P/s/+z/7P/r/+v/7v/w//P/9//5//b/8v/w//T///8PAB4ALABCAF8A
ewCMAJAAiABxAFkASAAuAAsA9//y/+f/3v/g/+L/3f/Z/+D/7P/z//H/8f/x/+//7v/r
/+v/7P/s/+7/7v/u/+7/7v/s/+z/7P/s/+z/7P/s/+z/7P/s/+z/7P/r/+v/6//r/+3/
7f/t/+7/7P/s/+z/7P/u/+7/7v/u/+7/7v/v/+//8P/w//D/8P/w//H/8f/x//D/8P/x
//H/8//0//T/9f/z//X/9v/2//b/9//3//n//P/9//7///8AAAEAAwADAAUABgAHAAkA
CAAKAAsADQAQABIAEwAVABkAGgAbABwAGwAcAB0AHQAfAB8AIAAgAB8AIAAfAB4AIAAg
ACAAHwAgACAAHwAeAB0AGwAXABUAFQATABIAEAAPAAsACAAFAAUAAwABAAAA///9//z/
+//4//f/9v/1//b/9f/1//b/9P/z//L/8v/0//T/9P/y//L/8v/x//H/8P/w/+//7//x
//H/8P/w/+//7//v//D/8P/w/+7/7f/t/+7/7v/v/+3/7f/t/+7/7//w//H/8v/y//H/
8P/v/+//7//v/+//8P/y//P/9P/z//L/8f/w//L/8f/x//P/8//z//P/8//x//H/8P/v
//D/8f/z//T/8//y//H/7//x//H/8f/x//H/8v/y//L/8v/y/+//7//y//L/8//z//L/
8f/w/+//8f/w//D/8P/w//D/8P/w//D/8f/y//L/8v/y//L/8f/w//D/7//w//D/8f/y
//H/8f/w/+//7//v/+//7//w//H/8//1//T/9f/2//j/+f/6//v//f/7//v/+//6//z/
/P/9////AQABAAAAAAD+//v/+v/5//n/9//2//b/9v/1//T/8f/v/+7/7v/u//D/8P/v
/+3/7f/u/+//7//x//D/7v/t/+3/7P/r/+v/6f/p/+n/6f/s/+z/7P/s/+r/6v/q/+r/
6//s/+3/7v/v/+3/8P/y//P/9//5//b/8v/w//b/AwATACAAMABGAGMAfwCMAI4AggBr
AFUARAAmAAUA9//y/+f/4v/k/+L/3f/Z/97/6v/x//H/8//1//P/8P/v/+3/7P/s/+z/
7P/s/+z/7P/s/+z/7P/s/+z/7P/s/+z/7v/u/+7/7v/t/+3/7f/t/+3/7f/t/+7/7v/u
/+7/7v/u/+7/7v/u/+7/7v/v/+//8P/w//D/8P/x//P/9P/1//X/9P/0//P/8//0//T/
9f/3//n/+v/6//j/+f/5//v//v///wAAAQAAAAEAAwADAAcACAAJAAsADAAOAA8AEQAQ
ABIAEwAVABkAGgAbABwAGwAcAB0AHQAfAB8AIAAgACIAJAAkACQAIgAiACIAIQAiACIA
IQAgAB4AHQAaABkAGQAXABYAFAASAA8ADQALAAcABQADAAIAAwABAAAA///+//3//P/7
//3/+//6//r/+P/3//b/9v/0//T/9P/y//P/9P/0//X/9P/0//P/8//z//P/8v/y//X/
9f/1//b/9P/0//L/8f/z//T/9P/1//P/8//z//T/9v/2//b/9v/3//f/9//3//X/9f/1
//X/9//4//j/+P/2//b/9v/2//f/9//4//v/+f/5//n/+f/3//f/9v/1//f/9//4//j/
9v/2//b/9f/3//f/9//3//f/+P/4//j/9v/2//P/8//2//b/9//3//b/9f/0//P/9f/0
//T/9P/1//b/9//4//b/9f/z//T/9v/2//b/9v/1//T/9P/z//P/8v/y//L/9P/1//X/
9f/z//P/8//z//X/9f/2//f/+P/5//r//P/9//7///8BAAEAAQABAAAA/v/+////AQAC
AAMAAwAEAAEA///////////9//z//P/8//v/+v/3//X/9P/0//T/9v/2//X/8//z//T/
9f/1//f/9v/0//P/8f/w/+//7//v/+//7//v//L/8v/y//L/8P/w//D/8P/w//D/8P/w
//P/9f/2//j/+f/5//f/9v/0//r/BAATACMAMABAAFwAeQCLAJIAkAB+AGUAUwA6ABQA
///5//D/5f/m/+r/5v/h/+H/6v/w//H/9f/1//X/9f/0//P/8//y//L/8P/w//D/8P/w
//D/8P/w//D/8P/w//D/8P/w//D/8P/w/+//7//v/+//8f/x//H/8v/w//D/8P/w//D/
8P/w//D/8f/y//T/9f/1//T/8//y//T/9f/1//X/9P/0//X/9f/1//b/9v/3//j/+//9
//7//P/9//3///8AAAEAAgADAAQABQAHAAcACAAIAAgACQANABAAEgAVABQAFgAXABkA
GQAaABsAHAAdAB4AHwAfAB8AHwAgACAAIgAkACQAJAAjACIAIQAfACAAIAAfAB4AHAAb
ABgAFwAXABUAFAASABQAEQAPAA0ACgAHAAQAAgADAAEAAAD//wAA///+//3/+//5//j/
+P/6//n/+P/4//b/9v/2//T/9v/2//X/9f/2//b/9f/1//P/8//y//L/8//z//P/9P/0
//T/8v/x//P/9P/0//X/8//z//P/9P/2//b/9v/2//X/9f/1//X/9//3//f/9//5//r/
+v/6//j/+P/4//j/+P/3//f/+f/3//f/9//3//n/+f/4//f/9//3//j/+P/4//j/+P/3
//f/9//3//f/9//4//j/+P/2//b/8//z//b/9v/3//f/9//3//f/9//3//b/9v/2//b/
9v/4//f/9v/1//T/9P/0//X/9f/3//b/9v/2//b/9//3//f/9//3//f/9//1//X/9v/3
//j/+f/6//z//f/+////AQAAAP///v/8//3//v8AAAMABQAFAAQABAADAAEAAQABAAEA
///+//7//f/7//n/9f/1//T/9P/0//L/8v/x/+//8f/y//P/8//z//L/8P/v//H/8P/v
/+//8P/x//L/8//z//L/8f/w//L/8v/y//L/8v/y//L/8v/v/+//8P/0//n//f/7//j/
9P/0//z/CQAXACYAOABQAG0AhwCSAJYAigBxAF0ATAAqAAsAAQD6/+3/6P/o/+j/4//h
/+j/8v/3//X/9f/z//H/8P/x//H/8v/w//D/8P/w//D/8P/w//D/8P/w//L/8v/y//L/
8P/w//D/8P/z//P/8//z//H/8f/x//L/8v/y//L/8v/0//T/9P/0//T/9P/1//X/9v/2
//b/9v/2//f/9//3//b/9v/3//f/+f/6//r/+//5//v//P/8//7//////wEAAAABAAIA
AwAEAAUABwAHAAsADAANAA8ADgAQABEAEwAWABgAGQAbABwAHAAcABwAHwAgACEAIQAj
ACMAJAAkACIAJAAkACQAJgAmACYAJQAiACIAIQAgACAAHwAcABsAGQAXABYAFAASAA8A
DQALAAoACQAIAAgABQADAAIAAQAAAP///v/9//7//f/9//7//f/7//n/+P/4//j/+P/2
//b/9v/1//X/+P/4//f/9//3//f/9v/2//X/9f/1//b/9//4//f/9//1//b/9v/3//n/
+f/5//r/+v/6//r/+v/6//n/+P/3//j/+f/6//v/+f/6//r/+v/4//j/+P/4//v/+//8
/////f/9//3//f/9//3//P/7//n/+f/6//r/+f/4//f/9f/4//n/+v/7//r/+v/5//j/
+v/6//f/9//4//j/+f/5//n/+f/5//n/+f/4//j/+P/4//b/9v/2//b/9v/3//j/+v/7
//r/+P/3//b/9//5//r/+//5//n/+f/5//n/+f/6//v//P/9//7/AAABAAIAAwAFAAcA
BwAHAAYABAAEAAUABwAHAAcABgAGAAcABQAFAAUAAwABAAAAAAACAAEAAAD9//n/+P/4
//j/+P/4//f/9f/5//r/+//7//n/+P/2//X/9f/0//P/8//x//H/8f/x//L/8v/y//L/
8//0//X/9v/0//T/9P/0//X/9//4//j/+f/9//3/+v/2//b/+v8JABkAKAA4AEoAZQCD
AJYAnACWAIMAZwBWADwAEQD1//D/6f/g/+L/6v/n/+P/5P/u//X/9f/1//f/9//4//n/
9//2//T/9P/y//L/8v/y//T/9P/0//T/8v/y//L/8v/0//T/9P/0//X/9f/1//X/9f/1
//X/9v/2//b/9v/2//b/9v/2//b/9v/2//f/9//6//r/+v/6//j/+f/5//n//P/8//3/
/f/7//z//P/9//3///8AAAAAAgADAAMABQAFAAUABQAFAAcACQAMAA0ADQAOAA8AEQAS
ABQAFQAXABYAGAAZABsAGwAcAB0AHgAgACIAJAAlACMAIwAkACQAJAAmACYAJgAmACYA
JgAlACIAIgAhACAAIQAhAB8AHwAbABkAGAAWABYAEwARAA8ADwANAAsACgAHAAUABAAD
AAQAAwACAAEA///9//z//P/6//n/+P/4//j/+P/4//b/9v/2//X/9f/2//b/9f/1//X/
9f/0//T/9f/1//X/9v/2//b/9P/z//P/9P/0//X/9//3//f/+P/2//b/9v/2//f/9//3
//f/+f/5//n/+f/4//j/9//2//f/+P/5//r/+v/5//n/+//5//n/+f/5//v/+//6//n/
9//3//j/+P/4//j/+P/3//f/9//3//f/9//4//j/+P/4//j/9f/1//b/9v/3//f/+f/5
//n/+f/3//b/9v/2//b/9v/2//b/9v/1//X/9f/2//b/9v/2//b/+P/4//n/+f/4//b/
9f/0//b/9//3//f/9//3//f/9//3//f/+P/5//z//f/+/wAA//8AAAEAAwAFAAUABQAE
AAIAAgADAAUAAwADAAIAAgADAAEAAQABAP///f/8//z//v/9//z/+f/3//b/9v/2//T/
9P/z//H/9P/2//j/+f/4//b/8//x//H/8P/v/+//7//v/+//7//w//D/8P/w//H/8v/z
//T/8v/y//L/8v/z//X/+P/6//3////7//j/9v/2/wAADwAfACwAPABUAHMAiQCSAJIA
hABtAFkARAAiAAMA+f/y/+X/4v/m/+b/4f/j/+z/9P/z//H/8//z//P/9P/z//P/8v/y
//L/8P/w//D/8P/y//L/8v/y//D/8P/w//D/8v/y//L/8v/z//P/8//z//H/8f/x//L/
9P/0//T/9P/y//L/8v/y//L/8v/z//P/9P/0//T/9P/0//X/9f/1//j/+P/5//n/+P/4
//f/9//5//v//P/8//7//////wEAAQABAAEAAQADAAUACAAJAAsADAANAA8AEAASABMA
FQAUABYAFwAZABkAGgAbABwAHwAgACEAIQAhACEAIgAiACIAJAAkACQAJAAkACQAIwAi
ACIAIQAgACIAIQAeAB0AGQAXABYAFAAUABEADwANAAsACQAHAAYABQADAAIAAQACAAEA
AAD///3/+//6//r/+v/5//j/+P/6//r/+v/4//b/9v/1//X/+P/4//f/9//1//X/9P/0
//X/9f/1//b/9v/2//T/8//z//T/9P/1//f/9//3//j/9v/2//b/9v/3//f/9//3//n/
+f/5//n/+P/4//f/9v/4//j/+P/4//j/9//3//n/+f/5//n/+f/7//v/+v/5//f/9//4
//j/+v/6//r/+f/3//f/9//3//f/+P/4//j/+P/4//X/9f/0//T/9f/1//f/9//3//f/
9f/0//T/9P/2//b/9v/2//j/9//3//f/9f/1//f/9//4//j/+P/4//j/9v/2//f/9//1
//T/9P/0//b/9//3//f/9f/1//X/9f/2//f/+f/7//v/+//7//z//v8AAAIABQADAAMA
AwACAAAAAAABAAMABAAFAAUABgADAAEAAQABAAEA///+//7//P/7//r/9//z//L/8v/y
//P/9P/0//P/8//0//X/9f/3//b/9P/z//P/8v/x//H/8f/x//H/8f/y//L/8v/y//D/
8P/w//D/8f/y//P/9P/1//P/9P/4//v/+//7//r/+P/8/wYAFQAhADAARABeAHkAjQCS
AI4AfgBjAE8AOAAWAP//+f/y/+n/6v/s/+j/4f/h/+z/9P/1//f/+f/5//n/9v/z//H/
8v/w//D/8P/w//D/8P/w//D/8P/w//D/8P/w//D/8P/w//D/8P/v/+//7//v//D/8f/y
//T/8v/y//L/8v/y//L/8v/y//L/8v/z//P/8v/y//L/8v/0//X/9f/1//T/9P/1//X/
9//4//j/+f/5//v//P/8//z//f/9////AgADAAQABQAEAAUABwAHAAkACgALAA0AEAAS
ABMAFQAVABYAFgAXABsAHAAdAB4AHQAeAB8AHwAhACEAIgAiACIAJAAkACQAIgAiACIA
IQAhACIAIgAiACAAHwAcABsAFwAVABQAEgASAA8ADQALAAkABwAFAAQABAADAAMAAwAA
AP///v/9//3/+//6//r//P/7//r/+v/5//j/9//0//X/9v/2//f/9//2//T/8//1//X/
9P/0//X/9f/1//b/9P/0//L/8f/y//T/9f/3//b/9f/0//T/9v/2//b/9v/3//f/9//3
//b/9f/0//P/9v/4//n/+v/4//j/+P/4//j/9//3//n/9//3//f/9//3//f/9v/1//f/
9//4//j/9//2//X/8//1//X/9f/1//X/9v/2//b/9P/0//H/8f/0//T/9f/1//X/9f/1
//X/9//2//b/9v/2//b/9v/2//T/8//1//b/9v/2//b/9v/1//T/9P/z//X/9P/0//T/
8v/z//P/8//z//P/8//z//X/9f/2//f/+P/5//r//P/9//7///8BAAEAAQABAAAA/v/+
////AQABAAEAAAAAAP///f/9//3//f/7//r/+v/6//n/+P/1//P/8v/y//L/8v/y//H/
7//v//D/8f/x//P/8v/w/+//7//u/+3/7f/t/+3/7f/t/+7/7v/u/+7/7v/u/+7/7v/u
/+7/7v/u/+//8f/0//T/9f/3//X/8v/w//b/AgAPAB0AKgA8AFgAdQCHAIwAiAB4AGEA
TQAyABAA/f/3/+7/5f/o/+j/4v/b/93/6P/u/+//8f/z//P/8//w/+3/6//q/+j/6v/r
/+z/7f/u/+7/7v/u/+7/7f/s/+v/6v/s/+z/7P/s/+3/7f/t/+3/7f/t/+3/7v/s/+z/
7P/s/+z/7P/s/+z/7v/u/+//7//w//D/8P/w//L/8//z//P/8v/y//P/8//x//L/8v/z
//T/9//5//r/+P/5//n/+//8//3//v////7///8BAAEABQAGAAcACQAMAA4ADwARABIA
FAAVABcAGQAaABsAHAAcABwAHAAbABsAGwAcABwAHgAgACAAIAAfAB4AHQAbABsAHAAc
ABwAHAAbABgAFwATABEAEAAOAA4ACwAJAAcABQADAAEAAAABAP///v/9//z/+//6//n/
+//5//j/+P/4//f/9v/2//X/9P/z//D/8f/y//L/8//0//T/8//z//P/8//y//L/9f/1
//X/9v/0//T/8v/x//P/9P/0//X/8//z//P/9P/0//T/9P/0//X/9f/1//X/8//z//P/
8//0//b/9//4//f/9v/1//T/9v/1//X/9//5//n/+f/5//j/9//1//P/9f/1//b/9v/2
//b/9v/1//X/9f/1//X/9//4//j/+P/2//b/8//z//T/9P/1//X/9f/1//X/9f/1//T/
9P/0//T/9P/0//T/9P/z//P/9P/0//T/9P/0//T/9P/1//X/9f/0//T/9P/2//f/9//3
//X/9f/1//X/9//3//j/+f/6//v//P/+////AAABAAMABQAFAAUABAACAAIAAwAFAAcA
BwAGAAYABQADAAMAAwACAP///f/8//7//f/8//n/+f/4//j/+P/4//j/9//1//f/+P/5
//n/+f/4//b/9f/z//L/8f/x//H/8f/x//H/8//0//X/9v/0//T/9P/0//T/9P/0//T/
9f/3//r/+v/7//3/+//4//j//P8GABMAIQAuAEAAXAB5AI8AmACYAIgAbwBdAEgAIgAH
AP//9v/p/+j/7v/s/+X/5f/u//b/9//3//n/+//5//j/+f/3//b/9v/2//b/9v/2//b/
9//4//n/+v/5//j/9//2//j/+P/4//j/9//3//f/9//3//f/9//4//j/+P/4//j/+P/4
//j/+P/5//r//P/9//z//P/8//z//v////////8CAAIAAwADAAEAAgACAAMAAwAFAAYA
BgAEAAUABQAHAAYABwAIAAkACwANABAAEQARABIAEwAVABcAGgAcAB8AHgAgACEAIwAn
ACgAKQAqACkAKgArACsAKgApACkAKAApACwALQAuACwALAAsACsALAAsACsAKgAqACkA
JgAlACMAIQAgAB4AIAAdABsAGQAVABMAEQAQABEADwAOAA0ADgANAAwACwAKAAcABQAE
AAYABQAEAAQABAAEAAQAAgAAAAAA/////wAAAAD/////AQABAAAAAAADAAMAAwAEAAIA
AgAAAP////8AAAAAAQABAAEAAQACAAAAAAAAAAAAAwADAAMAAwADAAMAAwADAAMABAAE
AAQABAAEAAQABAAEAAMAAwAFAAUABQAFAAUABQAFAAQAAwAFAAUABgAGAAYABgAGAAUA
AwADAAMAAwAFAAYABgAGAAYABgADAAMABAAEAAUABQAFAAUABQAFAAMAAgACAAIABAAE
AAQABAAEAAMAAwADAAMAAwADAAMAAwAEAAQABAACAAIAAgACAAQABAAEAAQAAwADAAIA
AQADAAQABgAHAAoACwALAAsACwAMAAwADgAPAA8ADwAPAA8ADwAPAA8ADwAPAA8ADQAO
AA4ADQAMAAkACAAIAAkACgAKAAcABgAFAAQAAgACAAIAAgAEAAQABAAEAAIAAgACAAIA
AQAAAP///v8AAAAAAAAAAP7//v/+//7/AAAAAAAAAAAAAAAAAAAAAAIAAgACAAIABQAG
AAcACAAIAAgACAAIABgAJgA0AEIAWABsAIAAlACMAIQAfAB0AFsARAAtABYADQAEAPv/
8v/w/w==
         </WaveFormData>
      </LeadData>
      <LeadData>
         <LeadByteCountTotal>10000</LeadByteCountTotal>
         <LeadTimeOffset>0</LeadTimeOffset>
         <LeadSampleCountTotal>5000</LeadSampleCountTotal>
         <LeadAmplitudeUnitsPerBit>4.88</LeadAmplitudeUnitsPerBit>
         <LeadAmplitudeUnits>��V</LeadAmplitudeUnits>
         <LeadHighLimit>2147483647</LeadHighLimit>
         <LeadLowLimit>268435456</LeadLowLimit>
         <LeadID>V1</LeadID>
         <LeadOffsetFirstSample>0</LeadOffsetFirstSample>
         <FirstSampleBaseline>0</FirstSampleBaseline>
         <LeadSampleSize>2</LeadSampleSize>
         <LeadOff>FALSE</LeadOff>
         <BaselineSway>FALSE</BaselineSway>
         <ExcessiveACNoise>FALSE</ExcessiveACNoise>
         <MuscleNoise>FALSE</MuscleNoise>
         <LeadDataCRC32>3977916103</LeadDataCRC32>
         <WaveFormData>
FQAVABYAFgAWABUAFQAUABQAFAATABIAEQARABEAEgARABEADwAMAAoABgADAAMABwAH
AAgACAAGAAYABgAGAAUABQAFAAUACAAIAAkADAAMAAwADAAMAA0ADQANAA0ADQANAA0A
DQANAA0ADgAOAA4ADgAOAA4ADQANAA0ADQAQABMAFgAfACUAJQAgABwAGgAeACUALgAx
ACsAGgACAOD/wP+n/6H/pv+x/8D/y//U/9X/yP+4/63/r/+6/8f/zf/R/9X/2P/g/+j/
8//7/wQACQAMAA0ADgASABMAEgARABAAEQASABIAEgASABIAEwATABQAFgAWABYAFgAW
ABcAFwAXABgAGAAYABgAGgAaABsAGwAaABoAGgAaABwAHAAcABwAHAAcABwAHAAcABwA
HAAcABwAHAAcABsAGQAZABcAFwAZABkAGAAYABoAGgAaABkAGQAZABkAGQAYABgAGAAY
ABYAFgAVABQAFAAUABQAEwATABMAEQARAA8ADwAPAA8AEQAPAA8ADwAPAA4ADgAOAA8A
DwAPAA8ADwANAA0ADQALAAwADAAMAAwADAANAA0ADgAOAA8ADwAQABAAEgATABMAEwAU
ABQAEgASABMAFAAWABYAFgAWABgAGAAYABgAGQAZABkAGQAXABcAFwAXABkAGQAZABkA
GwAbABsAGwAYABcAFgAVABUAFQAVABYAGAAYABgAGAAWABYAFgAWABgAGAAYABgAGAAY
ABgAGAAWABUAFQAVABgAGAAYABgAFgAWABUAFQATABIAEgASABIAEgASABIAFAAUABQA
FAAUABQAFAAUABIAEQAQABAAEgASABIAEgAUABQAFAAUABUAFQAUABQAEgASABMAEwAT
ABMAEwATABEAEQARABEAEgASABMAEwATABAAEAAQABAAEAASABMAEwATABEAEQARABEA
EwASABIAEgASABIAEwATABQAFQAVABUAEwATABQAFAAVABUAFgAWABgAFwAXABYAFgAW
ABUAFAATABMAEwAUABUAFQATABAADgAKAAcABwAHAAcACAAIAAgACAAIAAgABwAHAAcA
BwAKAAoACwAOAAwADAAMAAwADwAPAA8ADwANAA0ADQANAA8ADwAQABAADgAOAA4ADgAR
ABEAEQARABAAEQAWABsAHwAhAB4AGgAaABoAHQAmACsAKwAmABQA8v/O/7P/qf+o/63/
tv/B/87/0//K/77/tf+t/7T/v//F/8v/0f/U/9j/4v/r//X/AAAHAAgACQAIAAgADQAP
AA8ADwARABIAEgASABIAEgATABMAFAAUABQAFAAUABIAEwATABMAEgASABIAEgAUABQA
FQAVABQAFAAUABQAFQAWABcAGAAWABYAFgAWABYAFgAWABYAFQAUABMAEQATABMAEQAR
ABMAEwASABIAEAAQABAADwAPAA8ADwAPAA4ADgAOAA4ADgAOAA0ADAAOAA4ADgANAA0A
DQALAAsACwALAAsACwALAAkACQAJAAcABgAGAAYABQAFAAUABQADAAEAAQABAAMABAAE
AAQABgAGAAcABwAGAAYABwAHAAcABgAHAAcACQAJAAoACgAKAAoACwAMAAwADAAMAAwA
CgAKAAoACgANAA0ADQANAAsACwALAAsADQANAA0ADQANAA0ADQANAAwACwAKAAkACwAL
AAsADAAKAAoACgAKAAwADAAMAAwADAAMAAwADAAMAAwADAAMAAwACwALAAsADAAMAAwA
DAAMAAwACwALAAoACAAHAAYACAAIAAgACAAIAAgACAAIAAgACAAIAAgABQAFAAUABgAI
AAgACAAIAAgACAAIAAgABwAHAAYABgAEAAQABQAFAAcABwAHAAcABwAHAAcABwAEAAYA
BwAHAAYABgAGAAYABgAEAAUABQAFAAUABQAFAAUABQAEAAQABAACAAIAAwADAAQABQAF
AAUABQAFAAYABgAJAAkACgAKAAkABwAGAAQABAAEAAMAAgABAAEAAQACAAMAAwABAP7/
///8//r/+//6//n/+f/4//j/+P/4//j/9//3//f/9//2//b/9//6//r/+v/6//r/+//7
//v/+//6//n/+P/3//r/+//9//7//v/+//7//v/9//3//f/9//z/+//+/wMACwARABQA
EAAMAAoACQAOABcAHQAaABAA/v/e/7v/pf+Y/5f/ov+v/7z/zf/S/8j/uf+t/6T/pf+v
/7P/tf+6/8D/yP/N/9f/4v/p/+7/8f/0//b/9//5//n/+f/7//z//P/8//z//P/9//3/
/v/8//z//P/8//z//f/9//3//v/+//7//v/8//z//f/9////AAABAAIAAAAAAAAAAAD+
//7//v/+/wAAAAAAAAAAAAAAAAAA/////////f/9///////+//7//v/+//7//f/9//3/
/f/9//r/+v/6//r/+v/6//n/+P/6//r/+v/5//n/+f/3//f/9//3//f/9//3//X/9f/1
//b/9v/3//j/9//3//f/9//2//P/8v/x//H/8v/y//L/8v/y//P/8//1//b/+P/5//n/
+P/5//n/+//7//z//P/+//7///8AAP7//v/+//7/AAAAAAAAAAABAAEAAQABAAMAAwAD
AAMAAwADAAMAAwABAAEAAQABAAMAAwADAAMAAQABAAEAAgACAAIAAgACAAQABAAEAAQA
AgACAAIAAgAEAAQABAAEAAQAAwADAAMABAAEAAQABAAEAAQAAwADAAMAAgACAAIAAgAC
AAIAAgACAAIAAgACAAAAAAAAAAAAAAABAAIABAACAAIAAgACAAIAAgACAAIAAwADAAIA
AgAAAAAAAQABAAMAAwADAAMAAwADAAMAAwACAAIAAwADAAUABQAFAAUABQACAAIAAgAC
AAIAAgADAAMAAwABAAEAAQABAAMAAgACAAIAAgACAAMAAwAGAAcABwAHAAUABQAGAAYA
BwAHAAgACAAJAAkACgAKAAkACAAGAAQAAwADAAMABAAHAAcABQACAAAA/P/5//n/+f/5
//r/+v/8//z//P/8//v/+//7//v/+v/6//v//v8AAAAAAAAAAAEAAQABAAEA////////
////////AAAAAAIAAgACAAIAAwADAAMAAwAEAAUABgALABMAGQAWABIADgASABUAHgAn
ACkAIgAOAO7/yP+n/5f/kv+V/6D/rf+2/7v/tv+o/5//mf+c/6f/sf+3/73/wv/G/87/
2//n//D/9f/6/////v/+/wEAAwADAAMABQAEAAQABAAEAAQABQAFAAYACAAIAAgACAAI
AAkACQAJAAoACgAKAAoACAAIAAkACQAKAAoACgAKAAwADAAMAAwADAAMAAwADAAKAAoA
CgAKAAoACgAKAAkACwALAAkACQALAAsACgAKAAgACAAIAAcABwAHAAcABwAIAAgACAAI
AAYABgAFAAQABAAEAAQAAwADAAMAAQABAAEAAQABAAEAAQD////////9//z//P/8//z/
/f/+/////v/7//r/+f/5//r/+v/6//v//P/+/////v/+//////8CAAIABAAFAAQAAwAD
AAIAAwAEAAYACAAIAAgACAAIAAYABgAGAAYACQAJAAkACQALAAsACwALAAsACwALAAsA
CwALAAsACwAJAAkACQAJAAsACwALAAwADAAMAAwADAAOAA4ADgAOAA4ADgAOAA4ADAAM
AAwADAAMAAsACwALAAoACgAKAAoADAAMAAsACwANAAwADAAMAAwADAAMAAwADgAOAA4A
DgALAAoACQAIAAkACQAJAAoACgAKAAoACgAIAAgACAAIAAgACQAJAAoACAAIAAkACQAJ
AAkACQAJAAkACQAJAAkACAAIAAkACQAKAAsADAANAA0ADQAMAAoACgAKAAoADAANAA0A
DQALAAsACwALAA0ADAAMAAwADAAMAA0ADQAOAA8ADwAPAA8ADwAQABAADwAPABAAEAAS
ABEAEQAQABAAEAAPAA4ADQANAA0ADgARABEADwAMAAgABAABAAEABQAFAAYABgAGAAYA
BgAGAAUABQAFAAUABAAEAAUACAAGAAYABgAGAAcABwAHAAcABwAHAAcABwAJAAkACgAK
AAwADAAMAAwADAALAAoACQAKAA0AEAAXABsAHQAeABoAGAAWAB0AJAArACsAIgAMAOr/
yP+t/6H/ov+p/7L/vf/G/8n/xP+2/6n/o/+q/7f/wf/H/8v/0P/U/9z/5f/x//z/AwAE
AAUABgAIAAsACwALAAsADQAOAA4ADgAOAAwADQANAA4ADgAOAA4ADgAQABEAEQARABAA
EAAQABAAEgASABMAEwAUABQAFAAUABQAFAAUABQAEgASABIAEgAQABAAEAAQABIAEgAS
ABEADwAPAA0ADQAPAA8ADgAOABAAEAAQAA8ADQANAA0ADQAOAA4ADgAOAA4ADgANAAwA
DAAMAAwACwAJAAkABwAHAAUABQAFAAUABwAFAAUABQAEAAIAAQAAAAEAAQABAAEAAQD/
///////9//7//v/+/wEAAgAEAAUABAAEAAUABQAEAAQABgAHAAkACQAKAAoACAAIAAkA
CgAMAAwADAAMAAoACgAKAAoACwALAAsACwANAA0ADQANAAwACwAKAAkACQAJAAkACQAJ
AAkACQAJAAkACQAJAAoACgAKAAoACgAKAAoACgAKAAwADAAMAAwACgAKAAoACgAMAAsA
CwALAAwADAAMAAwACwAKAAgABwAIAAgACQAKAAoACgAKAAoACgAKAAoACgAMAAwADAAM
AAkACQAJAAoADAAMAAwADAAKAAoACgAKAAcABwAGAAYACAAIAAkACQAJAAkACQAJAAsA
CwALAAsACAAIAAkACQAJAAkACQAJAAsACwAKAAoACgAKAAoACgALAAsACwALAAsACwAL
AAsACgAKAAoADAAMAA0ADQANAA0ADAALAA0ADQAOAA4AEQARABIAEgASABEAEQAQAA4A
DgANAAwADQANAA0ADgAPAA8ADQAKAAYAAgD/////AwADAAQABAAEAAQABAAEAAEAAQAB
AAEABAAEAAUACAAGAAYABgAGAAcABwAHAAcACQAJAAkACQAHAAcACAAIAAgACAAIAAgA
CwALAAsACwAKAA0AEAAVABsAHwAeABoAGAAaAB0AJAApACkAHgAIAOT/vv+n/5//pP+t
/7z/x//Q/9H/yP+4/6v/p/+w/7v/w//H/8//0v/Y/97/5//x//r/AQAGAAkACgAKAAsA
CwALAAsADQAQABAAEAAQABAAEQARABIAEQAQAA8ADgAQABEAEQARABAAEAAQABAAEgAS
ABMAEwASABIAEgASABIAEgASABIAEgASABIAEgAUABQAFAAUABQAFAAUABMAFQAVABMA
EwAUABMAEQAQAA4ADgAOAA0ACwALAAsACwALAAwADQAOAA4ADgANAAwACgAKAAoACQAJ
AAkABwAHAAcABwAHAAcACQAHAAcABwAHAAYABgAGAAQAAwACAAEAAwABAAEAAQADAAQA
BAAEAAIAAgADAAMABgAGAAcABwAGAAYACAAJAAoACwANAA4ADQAMAAwADAAMAAwADAAM
AA8AEAARABIAEgARABAADwAPAA8ADwAPAA0ADQANAA0ADQANAA0ADQAPAA8ADwAPAA0A
DQANAA4ADgAOAA4ADgAOAA4ADgAOAA4ADgAOAA4ADAAMAAwADAAKAAkACQAJAAwADAAM
AAwADAAMAAsACwAJAAgACAAIAAgACAAIAAgABgAGAAYABgAGAAYABgAGAAUABQAFAAYA
BgAGAAYABgAGAAYABgAGAAMAAwACAAIAAgACAAMAAwAFAAUABQAFAAMAAwADAAMAAgAC
AAMAAwADAAMAAwADAAMAAwADAAQAAwACAAEAAAACAAMAAwADAAEAAQABAAEA///+//7/
/v8AAAAAAQABAAAAAQABAAEAAQABAAIAAgAFAAUABgAGAAQAAwADAAIAAgACAAEAAAD9
//3//f/+///////9//r/9v/y/+//7//x//H/8v/y//L/8v/y//L/8//z//P/8//2//b/
9//6//j/+P/4//j/+f/5//n/+f/7//v/+//7//n/+f/6//r//P/8//z//P/7//v/+//7
//r//f8EAAsAEQARAAwACAAGAAoAEQAYABkAEQAAAOT/wP+i/5P/kf+Y/6X/tP+//8L/
vf+w/6L/nf+f/6r/s/+3/7n/v//G/87/1P/f/+v/8v/z//b/+f/6//r/+//7//v/+//9
//z//P/8//z//v//////AAACAAIAAgACAAAAAQABAAEAAAAAAAAAAAACAAIAAwADAAQA
BAAEAAQABAAEAAQABAAEAAQABAAEAAYABgAGAAYABgAGAAYABQAFAAUAAwADAAQAAwAB
AAAAAgACAAIAAQD//////////wAAAAAAAAAAAgACAAEAAAD+//7//v/9///////9//3/
+//7//v/+//9//v/+//7//3//P/8//z/+f/5//n/+f/5//f/9//3//f/+P/4//j/+P/4
//n/+f/8//z//f/9//z//P/+////AQABAAIAAgACAAIAAwAEAAQABAAEAAQABAAEAAQA
BAAFAAUABQAFAAUABQAFAAUAAwADAAMAAwAFAAUABQAFAAUABQAFAAUABQAFAAUABgAG
AAYABgAGAAYABgAGAAYABgAGAAYABgAGAAYABgAGAAYABQAFAAUACAAIAAgACAAIAAgA
BwAHAAUABAAEAAQABgAGAAYABgAGAAYABgAGAAgACAAIAAgABQAFAAUABgAGAAYABgAG
AAgACAAIAAgABwAHAAYABgAGAAYABwAHAAUABQAFAAUABQAFAAUABQAGAAYABwAHAAUA
BQAEAAYABgAGAAYABgAHAAcABwAGAAUABAADAAMAAgACAAIABAAEAAUABQAHAAkACgAL
AAkACQAKAAoACQAJAAoACgALAAsADAAMAAsACgAIAAYABwAHAAcACAALAAsACQAGAAIA
/v/7//v//////wAAAAAAAAAAAAAAAP//////////AAAAAAEABAAEAAQABAAEAAUABQAF
AAUAAwADAAMAAwADAAMABAAEAAYABgAGAAYABQAFAAUABQAGAAUACgARABUAFQAUAA4A
DAAQABUAHAAhAB8AFAD6/9r/uP+j/5n/nP+j/67/u//G/8X/uP+q/5//nf+o/7X/u//B
/8X/yP/K/9L/3f/r//b/+f/8////AgAAAAEAAwADAAMABQAIAAgACAAIAAYABwAHAAgA
CAAIAAgACAAGAAcABwAHAAgACAAIAAgACQAKAAwADQANAAwACwAKAAsADAANAA4ADAAM
AAwADAALAAoACQAIAAkACgALAAsACwALAAkACQAJAAkACAAIAAoACgAKAAkACQAJAAkA
CQAKAAoACgAKAAkACAAGAAQABQAGAAcABwAHAAcABQAFAAYABwAIAAkABgADAAIAAQAB
AAAAAAAAAP//////////AQD//////////wAAAAAAAAAAAAABAAEAAAAAAAEAAQAEAAQA
BgAHAAcABwAIAAgACAAIAAkACgAKAAoACgAKAAgACAAIAAgACQAJAAkACQAJAAkACQAJ
AAsACwALAAsACQAJAAkACQAJAAkACQAJAAsACwALAAwACgAKAAoACgAKAAoACgAKAAwA
DAAMAAwADAAMAAwADAAMAAsACwALAAwADAAMAAwACgAKAAkACQALAAoACgAKAAgACAAI
AAgABgAGAAYABgAIAAgACAAIAAcABwAHAAgACgAKAAoACgAIAAgACAAIAAkACQAIAAgA
CAAIAAkACQAJAAkACQAJAAgABwAGAAUABAAEAAUABQAFAAYABgAGAAYABgAGAAcABwAH
AAcABwAHAAcABwAGAAYABgAEAAQABQAFAAYABwAHAAcABwAHAAgACAAJAAkACgAKAAoA
CQAJAAgABgAGAAUABAADAAMAAwAEAAUABQADAAAA///8//r/+//7//v//P/8//r/+v/6
//r/+//7//v/+//8//z//f8AAAAAAAAAAAAAAQABAAEAAQD///////////////8AAAAA
AAAAAAAAAAADAAMAAwADAAIAAwAEAAkADwAVABQADgAKAAoADwAWAB0AIQAcAAoA7v/M
/7H/n/+c/6P/rv+3/8T/y//I/7z/rf+l/6b/rf+1/7n/wf/E/8b/zP/X/+H/7v/1//b/
+f/8//7//f////////8BAAEAAAD///7/AAABAAEAAgACAAIAAgACAAIAAwADAAMABAAE
AAQABAACAAIAAwADAAIAAgACAAIAAwAEAAUABgAEAAQABAAEAAYABgAGAAYABQAEAAMA
AQADAAMAAQABAAUABQAEAAQABAAEAAQAAwAFAAUABQAFAAIAAgACAAIABAAEAAMAAgAC
AAIAAgABAAEAAQD/////AQABAAEAAQAAAP3//P/7//3//P/8//z/+f/5//n/+f/3//X/
9f/1//b/+P/5//r/+P/4//n/+f/6//r/+//7//r/+v/8//3//////wAAAAD+//7///8A
AAAAAAAAAAAAAQACAAMABAAFAAUABQAFAAQAAwACAAEAAQABAAEAAQADAAMAAwADAAMA
AwADAAMAAQABAAEAAgAAAAAAAAAAAAAAAAAAAAAAAAAAAAAAAAACAAIAAgACAAAA////
////AAAAAAAAAAAAAAAA//////3//P/8//z//v/+//7//v8AAAAAAAAAAP///v/9//z/
/f/9//3//v/+//7//v/+/wAAAAAAAAAA//////7//v/8//z//f/9//v/+//7//v//f/9
//3//f/+//7////////////////////9//3////+//7//v/+//7//v//////////////
/////////v/+//7//v/+//////8CAAMAAwADAAEAAQACAAIAAwADAAQABAAGAAUABQAE
AAQABAADAAIA////////AAADAAMAAQD+//z/+P/1//X/9//3//j/+P/4//j/+P/4//f/
9//3//f/+P/4//n//P/9//7///8AAP//////////////////////////AAAAAAAAAAAA
AAAAAQABAAEAAQAEAAUACgAPABUAFwAWABAADgASABkAIAAlACEAEAD0/9T/sv+f/5n/
mv+h/6z/s/+6/7v/sv+k/5v/m/+m/7P/u//B/8X/yv/Q/9j/4//t//T/+f/8/////v/+
////AQABAAEAAwAEAAQABAAEAAIAAwADAAQABAAEAAQABAAFAAcACAAJAAwADAAMAAwA
CwAKAAoACQAKAAoACgAKAAoACgAKAAoACgAKAAoACgAKAAoACgAKAAoACgAKAAkACQAJ
AAcABwAHAAcABgAGAAgACAAIAAcABwAHAAcABwAGAAYABgAGAAYABgAFAAQABAAEAAQA
AwADAAMAAQABAAMAAwADAAMAAQD////////9//z//P/8//z//f/+/////v/7//r/+f/7
//z//P/8//z//P/9//3//v/+//////8AAAAAAgADAAMAAwAEAAQABgAGAAcACAAIAAgA
CAAIAAYABgAGAAYABwAHAAcABwAFAAUABQAFAAUABQAFAAUABwAHAAcABwAHAAcABwAH
AAcABwAHAAgACAAIAAgACAAKAAoACgAKAAkACAAHAAYABwAIAAkACgAIAAcABwAHAAYA
BgAGAAYABwAIAAgACQAHAAYABgAGAAgACAAIAAgACAAIAAgACAAGAAYABgAGAAcABwAH
AAgACAAIAAgACAAIAAgACAAIAAUABQAEAAQABAAEAAUABQAGAAcACAAJAAkACQAJAAkA
BgAGAAcABwAHAAcABwAHAAkACQAJAAkACgAIAAgACAAIAAgACAAIAAgABgAHAAcABwAH
AAcABwAHAAcABgAGAAYABgAGAAcABwAIAAkACQAJAAsACwAMAAwADQANAA4ADgAQAA8A
DwAOAA4ADgANAAwACQAJAAkACgALAAsACQAGAAIA/v/7//v//v///wEAAgAEAAQABAAE
AAIAAQAAAP//AgACAAMABgAIAAgACAAIAAkACQAJAAkACwALAAsACwALAAsADAAMAAoA
CgAKAAoACwALAAsACwAKAA8AFAAdACMAIwAcABgAFgAaACEAKAApACMAEADy/9D/tv+n
/6P/qv+3/8T/z//S/8v/wv+0/63/r/+8/8f/zf/P/9P/2P/c/+T/7//7/wAABQAKAA0A
DgAOABEADwAPAA8AEQASABIAEgASABQAFQAVABYAFAAUABQAFAAUABUAFQAVABQAFAAU
ABQAFQAWABgAGQAXABYAFQAUABQAFAAUABQAFgAWABYAFgAUABQAFAAUABQAFAAUABMA
EwATABEAEQATABMAEgASABQAFAAUABMAEgARABAADwAPABAAEQASABQAFAATABIADgAM
AAoABwAKAAsACgALAAkACQAJAAkACwAJAAkACQAHAAYABgAGAAMAAwADAAMABAADAAQA
BQAFAAYABgAGAAYABgAHAAcACgAKAAsACwAKAAoADAANAA0ADQAOAA4ADgAOAA8AEAAO
AA4ADgAOABAAEAAQABAADwAPAA8ADwAPAA8ADwAPAA0ADQANAA0ADwAPAA8ADwAPAA8A
DwAPAA8ADwAPABAAEAAQABAAEAAQABAAEAAQABAAEAAQABAAEAAQABAAEAAQAA8ADwAP
ABIAEgASABIAEAAQAA8ADwARABAAEAAQABIAEgASABIAEQAQAA8ADgAPABAAEQASABEA
EQARABIAEgASABIAEgASABIAEgASAA8ADwAOAA4ADgAOAA8ADwANAA0ADQANAA8ADwAP
AA8ADAAMAA0ADQAPAA8ADwAPABEAEwARAA4ADQAMAAsACgALAA0ADgAPAA8ADwAPAA8A
DQAMAAwADAAOAA4ADwAPAA4ADwAPAA8AEQARABIAEgAVABUAFgAWABUAEwASABAAEgAS
ABEAEAAPAA8ADwAQABEAEQAPAAwACAAEAAEAAQABAAEAAgACAAIAAgACAAIAAQABAAEA
AQAEAAQABQAIAAkACgALAAwACwALAAsACwALAAsACwALAAsACwAMAAwACwAKAAkACAAL
AAsACwALABAAEQAWAB0AIwAjAB4AGAAYAB4AJQAqACkAIwAQAPL/0P+2/6f/pf+q/7X/
xv/T/9j/z//A/7T/rf+t/7r/w//J/8//0//W/9z/5v/x//v/AgAHAAoACwAMAA4AEQAP
AA8ADwARABIAEgASABIAFAAVABUAFgAWABYAFgAWABYAFwAXABcAGgAaABoAGgAYABgA
GQAZABoAGgAaABoAGgAaABoAGgAaABoAGgAaABgAGAAYABgAGAAYABgAFwAYABkAGAAZ
ABkAGQAYABgAFgAWABYAFQAXABcAFwAXABgAGAAYABgAGAAYABcAFgAVABQAEwARABEA
EQAPAA8AEQARABEAEQARAA8ADwAPABEAEAAQABAAEQARABEAEQARAA8ADwAPAA8AEAAQ
ABAAEAAQABEAEQAUABQAFQAVABYAFgAYABkAFwAXABgAGAAYABgAGQAaABoAGgAaABoA
GgAaABoAGgAZABkAGQAZABoAGwAcAB0AHQAdAB0AHQAdAB0AHQAdAB0AHQAdAB0AGwAb
ABsAHAAeAB4AHgAeAB4AHgAeAB4AHgAeAB4AHgAgACAAIAAgACAAHwAfAB8AIgAiACIA
IgAhACAAHgAdAB8AHgAeAB4AIAAgACAAIAAeAB4AHgAeACAAIAAgACAAHwAfAB8AIAAe
AB4AHgAeACAAIAAgACAAHwAfAB4AHgAeAB4AHwAfAB0AHQAdAB0AHQAdAB0AHQAeAB4A
HwAfAB4AHQAcABsAHwAfAB8AIAAfAB4AHQAcABwAHQAdAB0AHQAdAB0AHQAdABwAHAAc
ABwAHAAdAB0AHgAfAB8AHwAfAB8AIAAgACEAIQAiACIAIAAfAB8AHgAcABwAGwAaABsA
GwAbABwAHAAbABgAFAATABAADgAPABMAEwAUABQAEgASABIAEgATABMAEwATABIAEgAT
ABYAFgAWABYAFgAVABUAFQAVABUAFQAVABUAEwATABQAFAAUABQAFAAUABcAFwAXABcA
GAAbAB4AIwArAC8AKgAkACQAJgAtADYAOwA1ACoAEADs/8r/t/+z/7j/wf/M/9v/5v/h
/9L/xv+9/73/xv/R/9f/3f/h/+L/6P/0//3/BQAMABMAGAAbABwAHAAfAB0AHQAdAB8A
HwAeAB0AHAAdAB8AIAAiACAAIAAgACAAIgAjACMAIwAkACQAJAAkACYAJgAnACcAKAAo
ACgAKAAoACgAKAAoACgAKAAoACgAKgAqACoAKgApACgAJwAlACYAJwAmACcAJwAnACYA
JgAnACgAKQApACsAKwArACsAKQAoACcAJgAoACgAJwAmACgAKAAoACcAJQAlACMAIwAl
ACUAJQAlACUAIwAjACMAJQAkACQAJAAjACMAIwAjACMAIQAhACEAIQAiACIAIgAhACAA
IAAfAB4AHgAfAB8AIgAiACQAJQAjACMAJAAkACIAIgAjACQAJAAkACQAJAAmACYAJgAm
ACUAJQAlACUAJgAnACgAKQApACkAKQApACgAJwAmACUAJwAnACcAJwApACkAKQAqACoA
KgAqACoAKAAoACgAKAAoACgAKAAoACoAKgAqACoAKAAnACcAJwAmACYAJgAmACgAKAAn
ACcAKAAoACkAKgAqACoAKgAqACkAKAAnACYAJgAmACYAJgAnACcAJwAoACYAJgAmACYA
JgAmACYAJgAlACUAJAAkACYAJgAnACcAJQAlACUAJQAlACUAJQAlACYAJgAnACcAJgAl
ACQAIwAkACUAJgAnACQAJAAkACQAIgAiACIAIgAgACAAIAAgACAAIAAgACAAIgAjACMA
JQAnACcAJwAnACUAJQAmACYAKgAqACoAKQAnACYAJgAmACgAJgAlACUAJgAmACQAJAAl
ACMAIQAfAB0AGwAbABsAHQAcABwAHAAcABwAHAAcABwAHAAcABwAHAAcAB8AIAAhACIA
IgAiACIAIgAgACAAIAAgACEAIgAjACQAIgAiACIAIgAkACQAJAAkACYAKAAqACwALwAy
ADUAOAA4ADgAOAA4ADoAOgA6ADoAIQAKAPP/3P/Y/9b/1P/S/9f/3P/h/+b/4f/c/9f/
0v/W/w==
         </WaveFormData>
      </LeadData>
      <LeadData>
         <LeadByteCountTotal>10000</LeadByteCountTotal>
         <LeadTimeOffset>0</LeadTimeOffset>
         <LeadSampleCountTotal>5000</LeadSampleCountTotal>
         <LeadAmplitudeUnitsPerBit>4.88</LeadAmplitudeUnitsPerBit>
         <LeadAmplitudeUnits>��V</LeadAmplitudeUnits>
         <LeadHighLimit>2147483647</LeadHighLimit>
         <LeadLowLimit>268435456</LeadLowLimit>
         <LeadID>V2</LeadID>
         <LeadOffsetFirstSample>0</LeadOffsetFirstSample>
         <FirstSampleBaseline>0</FirstSampleBaseline>
         <LeadSampleSize>2</LeadSampleSize>
         <LeadOff>FALSE</LeadOff>
         <BaselineSway>FALSE</BaselineSway>
         <ExcessiveACNoise>FALSE</ExcessiveACNoise>
         <MuscleNoise>FALSE</MuscleNoise>
         <LeadDataCRC32>3628384150</LeadDataCRC32>
         <WaveFormData>
9//4//n/+//7//v/+//7//v//P/8//r//P/9////AQACAP///P/4//T/7v/p/+f/6f/q
/+z/7f/r/+v/6//n/+b/5v/n/+f/6f/p/+r/7P/s/+v/6v/p/+r/6v/q/+r/6P/p/+n/
6f/r/+z/7P/s/+v/6//s/+z/6v/r/+v/6//u//D/9/8FABAAFQAWAB4AMgBVAIYAwwD9
ACMBKAEOAeYArgBoABcAs/9J/+/+tP6V/oL+df5z/oT+ov7J/vX+Fv80/1D/a/9//5b/
rf/E/9j/5P/q/+r/7//0//f/+f/5//n/+f///wEAAgADAAIAAwAEAAUABgAHAAgACAAK
AAwADgAOAA0ADgAPABAAEwAUABUAFgAWABYAFQAVABgAGQAaABsAHAAeAB4AHwAhACEA
IgAjACcAKAApACsAKgAsACwALQAvADEAMwA0ADcAOQA7AD0APwBBAEMARQBJAEsATgBQ
AFIAUwBUAFUAWABaAFwAXQBgAGAAYQBiAGIAYgBiAGIAZABjAGIAYgBfAF4AXQBaAFgA
VgBVAFUAUgBOAE0ASgBHAEQAQwA/ADsAOAA0ADIALAApACYAIwAhAB4AGwAZABYAEwAR
AA4ACgAJAAcAAwAEAAMAAQD///7//v/9//z/+//6//n/+f/5//n/+P/4//j/9//3//f/
+f/3//f/9//3//b/9f/0//b/9v/2//f/+f/6//r/+v/6//v/+//7//z//P/9//3//P/8
//3//f/+//7//v////////8AAAAA/v/+//7//v/9//3//f/9//3//f/9//3///////3/
/f/8//z//P/8//n/+f/5//n/+//7//v/+//9//3//P/7//3//P/8//z/+v/6//r/+v/6
//r/+v/5//n/+f/5//j/+P/4//j/+P/4//j/9v/2//b/9v/0//T/9f/1//T/9P/0//T/
9P/0//T/8//z//T/9f/1//f/+P/5//n/9//3//n/+v/5//r/+//9/wIAAwAEAAUABAAE
AAMAAAACAAMABQAHAAkABwAFAAIAAAD6//X/8//x//L/9P/1//X/9f/1//H/8v/y//P/
8//x//H/8v/0//b/9f/0//P/8v/y//L/8v/y//P/8//z//X/9v/2//b/9//3//j/+P/4
//n/+f/5//j/+v8BAAkAFAAZABwAIgA0AE8AeACrAOcAHQE6ATABCgHYAJwAWQABAJH/
If/U/qv+mP6L/of+kP6m/sf+7f4S/zD/Tv9p/4H/lv+v/8b/3P/q//L/9P/1//j/+/8A
AAEAAgADAAkACwAMAA0ADAANAA4ADwAQABEAEgASABIAFAAWABYAGQAaABsAHAAbABwA
HQAeAB8AIAAgACEAIwAlACcAKQAoACoAKgArAC0ALQAuAC8AMAAwADAAMQAzADYANwA5
AD0APwBBAEIAQwBFAEcASQBNAE8AUQBTAFcAWQBcAF4AYQBjAGUAZwBqAGwAbgBvAHAA
cABxAHIAdAB0AHQAdAByAHEAcABwAG8AbgBtAGoAZgBkAGMAYwBgAFwAWwBYAFYAVABU
AFEATABIAEMAQAA6ADcANAAxAC0AKgAnACUAJAAhAB8AHAAYABcAFQARABIAEQAPAA0A
CgAKAAkACAAIAAgACAAJAAcABwAGAAYACAAHAAcABwAFAAMAAwADAAIAAgACAAIABAAE
AAQABQADAAQABAAEAAYABwAHAAcABgAGAAcABwAGAAYABwAHAAYABgAGAAcABwAHAAgA
CAAKAAoACgAKAAgABwAGAAUABwAHAAcABwAJAAkABwAHAAcABgAFAAQABQAFAAUABQAF
AAUABQAFAAUABQAEAAMABAAEAAUABgADAAIAAQAAAAAAAAAAAP///////////v/+/wAA
AAAAAAAA/v/+//7//v/8//z//f/9//7//v/+//7//P/8//z/+//7//z//f/9//3//v//
////AQABAAMABAADAAQABQAHAAgABwAGAAUABwAIAAgABgAGAAcACQALAA8ADQALAAgA
BgACAP/////9//z//P/7//3//f/9//n/9v/2//f/9//1//X/9v/4//r/+f/4//f/9P/0
//T/9P/0//X/9f/1//f/+P/4//j/+f/5//r/+v/6//v/+//7//r/+P/9/wMAEAAdACQA
JgAqADkAWAB/ALUA8QAkATQBIAHyALoAfQA3AOH/ef8W/9n+wv65/q3+pv6u/rv+1f74
/hr/Nv9T/3H/iP+b/7D/yP/c/+z/9P/3//z///8CAAMABAAFAAkACwAMAA0ADgAPABAA
EQAQABEAEgASABIAFAAWABYAFwAYABkAGgAZABoAGwAcAB4AIAAhACMAIgAjACQAJQAk
ACYAJgAnACsAKwAsAC0ALQAuAC8AMQA0ADYANgA3ADkAOwA9AD4APwBBAEMARQBHAEkA
SwBNAE0ATwBSAFQAWQBbAF0AXwBiAGQAZgBnAGoAagBrAGwAbgBuAG4AbgBsAGsAagBq
AGoAagBqAGgAZABiAGEAYQBdAFgAVgBSAE8ATABLAEcAQQA+ADoAOAA2ADMAMAAtACcA
JAAhAB8AHAAZABcAFAASABEADwALAAgABwAFAAMAAgACAAEAAAD///7//f/9//3//f/8
//z//v/9//3//f/7//n/+f/5//r/+v/6//r/+P/4//j/+f/5//r/+v/6//z//f/9//3/
/P/8//3//f/8//z//f/9//z//P/8//3//f/9//7//v8AAAAAAAAAAP//////////////
///////9//3/+//7//r/+v/6//r/+v/7//z//f/7//v/+//7//v/+//6//n/+//6//r/
+v/4//j/+P/4//j/+P/4//f/+f/5//n/+P/4//j/+P/4//j/+P/4//j/9v/0//L/8v/y
//L/9P/0//X/9f/y//L/8v/y//T/9P/0//P/8//0//X/9f/1//b/9//3//b/9f/2//b/
9//4//n/+//+////AAABAP//AAAAAP7//v///wEAAwAFAAMAAQD+//z/9v/x/+//7v/u
/+//7//x//H/8f/t/+z/7P/t/+3/6//r/+z/7v/v/+//7//v/+z/7P/s/+z/7P/t/+3/
7f/t/+7/7v/u/+//7//w//D/7v/v/+//7//y//T/9//9/wYAEQAWABgAJABBAGoAnQDZ
AA8BLAEiAfwAyACMAEsA9/+L/xv/zP6l/o7+f/55/oL+mP61/t/+CP8q/0b/Yf93/4z/
o/++/9L/4P/q//D/7//w//f/+v/7//z//f///wEAAgADAAIAAwAEAAUACAAJAAoACgAI
AAoADAAMAA8AEAARABIAEQASABMAFAAXABgAGAAZABwAHQAeAB8AIAAiACIAIwAlACUA
JgAnACkAKgArAC0ALAAuAC4ALwAxADMANQA2ADcAOQA7AD0AQQBDAEUARwBJAEsATgBQ
AFMAVQBXAFkAXABeAGAAYQBiAGIAYwBkAGQAZABkAGQAZABjAGIAYgBfAF4AXQBaAFkA
WABYAFkAVQBQAE4ASgBFAEIAQQA9ADoAOAA1ADQALgArACgAJQAjACAAHQAbABcAEwAQ
AAwADAALAAkABQAEAAMAAQD///3//P/6//j/+P/4//j/+f/3//f/9v/2//b/9f/1//X/
9f/z//P/8//z//L/8f/w//L/8v/y//P/8//0//T/9P/1//f/+P/5//n/+P/4//f/9v/2
//f/9//2//b/9v/3//X/9f/2//b/9//4//n/+v/5//n/+f/5//f/9//3//f/+f/5//f/
9//3//b/9f/0//X/9f/1//X/9f/1//X/9f/1//X/9P/z//X/9P/0//T/8v/y//L/8v/y
//L/8v/x//H/8f/x//D/7v/u/+7/7v/v//D/8f/y//L/8P/w/+7/7v/u/+7/7v/u/+//
7//s/+z/7P/s/+7/7v/u/+3/7f/u/+//7//v//D/8f/x//H/8f/z//T/8//0//X/9//7
//v/+//7//v//P/8//r/+v/7//3///8DAAEA///8//b/8P/r/+n/6f/q/+z/7f/v/+//
7//r/+j/6P/p/+n/6f/p/+r/7P/q/+n/6P/n/+b/5v/m/+b/6P/p/+n/6f/q/+z/7f/u
/+//7//w//D/7v/v/+//7//w//L/+f8BAAgADwAUABgAJAA/AGoAoQDbABEBKgEcAfYA
yACMAEUA7f+F/x3/0v6n/oz+ef5x/nr+kv6z/t/+CP8o/0T/Yf93/4z/o/++/9T/4v/o
/+r/6//w//P/9v/3//j/+f///wEAAgADAAMAAwADAAMABgAHAAgACAAIAAoADAAMAAsA
DAANAA4AEQASABMAFAAXABgAGAAZABgAGQAaABsAGgAcABwAHQAfAB8AIAAhACUAJgAn
ACkAKAAqACoAKwAtAC8AMQAyADUANwA5ADsAOwA9AD8AQQBDAEUASABKAE0ATwBRAFMA
VABWAFgAWQBaAFoAWwBcAFwAXABcAFwAXgBdAFwAXABaAFgAVgBSAFEAUABQAFEAUABM
AEsASABEAEAAPgA5ADcANgA0ADQALwArACcAIwAfABwAGQAXABQAEQAPAAwACgAJAAcA
AwAEAAMAAQD///3//P/6//j/+f/4//f/9//5//n/+P/4//b/9f/1//X/9f/z//P/8//0
//T/9P/0//b/9v/2//f/9f/2//b/9v/2//f/9//3//r/+v/7//v/+f/4//j/9//2//b/
9v/3//f/9//4//j/9v/2//b/9v/2//f/+P/5//n/+f/5//n/+f/5//f/9//4//j/+P/4
//X/9f/1//X/9v/3//j/+f/3//f/9v/1//P/8v/y//L/9P/0//T/9P/0//T/9P/z//X/
9f/1//T/8//y//H/8P/w//D/8P/w//L/8v/w//D/8P/w//D/8P/w//H/8f/w//D/8P/w
//D/8P/w/+//7//w//H/8f/v//D/8f/x//P/8//1//b/9//4//n/+//9//3//f/9//v/
/P/8//r/+v/7//3///8DAAEA///8//b/8P/r/+n/6//s/+7/7//v/+//7//r/+j/6P/p
/+n/6f/p/+r/7P/s/+v/6v/p/+j/6P/o/+j/6v/r/+v/6//q/+r/6f/o/+n/6f/q/+r/
7P/t/+3/7f/u//D/9f/9/wgAEQAWABoALABJAHQAqwDnABkBKgEaAe4AuAB6ADEA1f9t
/w//yv6h/oj+ef5x/nz+lP63/uP+Bv8m/0T/Y/95/4z/of+8/9D/3v/m/+r/7f/w//P/
9v/3//j/+f/9////AAABAAQABQAGAAcABwAHAAcABgAGAAgACgAKAAkACgALAAwADwAQ
ABEAEgATABQAFAAVABYAFwAYABkAGgAcABwAHQAhACEAIgAjACMAJAAlACcAKgAsACwA
LQAtAC8AMQAyADMANQA3ADkAOwA9AD8AQQBFAEcASgBMAE8AUQBTAFUAVABWAFgAWQBc
AFwAXQBeAGAAYABgAGAAYABfAF4AXgBdAFwAWwBYAFQAUgBRAFEATgBKAEkARgBFAEIA
QQA9ADsAOAA0ADIALgArACgAJQAhAB4AGwAZABgAFQATABAADQALAAgAAwACAAEA///9
//3//v/+//7/+//6//n/+f/3//f/9v/2//T/8//z//P/9f/z//P/8//2//b/9v/2//T/
9P/0//X/9//4//j/+P/2//f/9//3//j/+P/5//n/+P/4//n/+f/4//j/+P/5//n/+f/6
//r/+v/6//r/+v/3//f/9//3//n/+f/5//n/9//3//X/9f/2//b/9v/2//f/9//3//f/
9//3//f/9//1//X/9P/z//P/8v/y//L/8P/w//D/8P/y//L/8v/x//H/8f/x//D/7v/u
/+7/7v/u/+7/7v/u//D/8P/w//D/7v/u/+7/7v/u/+7/7//v/+7/7v/u/+7/7f/s/+v/
6f/q/+z/7v/v/+3/7v/v/+//7//v//H/8v/1//b/9//5//n/+f/5//n/+f/6//r/+P/4
//n/+//9/////f/7//j/8v/s/+f/5f/n/+j/6v/r/+n/6f/p/+X/5P/k/+X/5f/n/+f/
6P/q/+r/6f/o/+f/5P/k/+T/5P/m/+f/5//n/+f/6P/o/+j/6//r/+z/7P/q/+v/6//r
/+z/8P/3/wMADgATABYAIAA4AF0AkADPAAcBJwEkAQQB1ACaAFQA/f+T/yv/3/6s/o/+
fP5z/nn+jP6q/tP++/4a/zb/VP9x/4X/mv+z/8z/3P/k/+b/6v/t//D/8//2//f/+P/5
//3///8AAAEAAgADAAQABQAIAAkACgAKAAgACgAMAAwADAAMAAwADAAPABAAEQASABMA
FAAUABUAFgAXABgAGQAcAB4AHgAfAB8AHwAgACEAIwAkACUAJwAqACwALAAtAC4ALwAw
ADAANQA3ADkAOwA7AD0APwBBAEMARQBIAEoATQBPAFEAUwBUAFYAWABZAFwAXABdAF4A
XgBeAF4AXgBgAF8AXgBeAFsAWgBZAFYAUgBQAE8ATwBOAEoASQBGAEMAQAA/ADsANQAy
AC4ALAAqACcAJAAhAB0AGgAXABUAEwARABAADgAKAAkABwADAAIAAQD///3//P/8//v/
+v/5//j/9//3//f/9//2//b/9P/z//P/8//1//P/8//z//b/9v/2//b/9P/0//T/9f/1
//b/9v/2//b/9//3//f/9v/2//f/9//4//j/+f/5//j/+P/4//n/+f/5//r/+v/8//z/
/P/8//n/+f/5//n/+//7//v/+//7//v/+f/5//z//P/8//z/+f/5//n/+f/3//f/9//3
//j/+f/5//n/9//2//b/9v/2//b/9v/2//T/9P/0//P/9f/1//X/9P/2//b/9v/2//b/
9v/2//b/9v/2//b/9v/2//f/9//1//T/8//y//T/9P/0//P/9f/2//f/9//4//r//P/9
//v/+//9//7//f/+////AQAEAAUABgAHAAUABgAGAAQABgAHAAkACwALAAkABwAEAP7/
+P/z//H/8f/y//T/9f/z//P/8//v/+7/7v/v/+//7//v//D/8v/w/+//7v/t/+7/7v/u
/+7/7P/t/+3/7f/v//D/8P/w//P/8//0//T/9P/1//X/9f/2//b//f8HABAAFwAeACIA
NABXAIQAvQD7ACsBNgEgAfgAxACCADUA0/9j/wH/wP6f/oz+f/59/o7+qP7P/vf+Gv82
/1b/cf+D/5b/rf/K/+D/6P/u//T/9f/2//f//P/9//7///8DAAUABgAHAAYABwAIAAkA
DAANAA4ADgAOABAAEgASABEAEgATABQAFwAYABkAGgAbABwAHAAdACAAIQAiACMAJAAm
ACYAJwAnACcAKAApAC0ALgAvADEAMgA0ADQANQA5ADsAPQA+AEEAQwBFAEcASwBNAE8A
UQBVAFcAWgBcAF4AXwBgAGEAYwBmAGkAawBuAG4AbwBwAHIAcgByAHIAcQBvAG0AbABr
AGoAaQBmAGYAZABjAGMAXgBaAFkAVgBTAFAATwBLAEkARgBCAEAAOwA3ADMALwAtACoA
JwAlACIAHwAdABoAGgAZABcAEwASABEADwANAAoACgAJAAgABwAGAAUABQAFAAUABAAE
AAUABQAGAAcABwAFAAUABQAEAAQABAAEAAYABgAGAAcABQAGAAYABgAEAAUABQAFAAYA
BgAHAAcACAAIAAkACQAKAAoACgALAAsACwAMAAwACgAKAAoACgAJAAkACQAJAAcABwAH
AAcABwAHAAUABQAIAAgACAAIAAcABwAHAAcACQAJAAkACQAHAAcABgAFAAUABAAEAAQA
BgAGAAYABgAEAAQABAADAAMAAwADAAIAAAAAAAAAAAAAAAAAAAAAAAAAAAD+//7/////
/wAAAAAAAAAAAAAAAAAA///9//7/////////AAABAAEAAQABAAMABAADAAQABQAHAAsA
CwALAAsACQAKAAoACAAKAAsADQAPABEADwANAAoABwACAP7//f/7//z//v//////////
//v/+v/6//v/+//5//n/+v/8//3//f/9//3//P/8//z//P/7//v/+v/5//v//P/8//z/
/f/9//7//v8AAAEAAQABAAAAAgAFAAsAFgAhACgALAA2AFEAeACpAOUAHwFAATgBFAHg
AKAAWQADAJn/Mf/k/r3+qv6h/p3+oP6u/sv+7f4Q/y7/Tv9t/4X/mP+r/8T/3P/s//b/
+v/9/wAAAwAGAAcACAAJAAsADQAOAA8AEAARABIAEwAUABUAFgAWABYAGAAaABoAHQAe
AB8AIAAgACAAIAAgACMAJAAkACUAKAApACoAKwAqACwALAAtADEAMQAyADMANAA0ADQA
NQA2ADgAOAA5ADsAPQA/AEAAQQBDAEUARwBLAE0ATwBRAFEAUwBWAFgAXQBfAGEAYwBm
AGgAagBrAGwAbABtAG4AbgBuAG4AbgBsAGsAagBqAGsAagBpAGYAYgBgAF8AXwBbAFYA
VABQAE4ATABMAEkAQwBAADwAOgA2ADMAMAAtACkAJgAjACEAHgAbABkAFgAUABMAEQAN
AAoACQAHAAUABgAGAAUABAADAAIAAQABAAAA///9//z//v/9//3//f/9//v/+//7//z/
/P/8//z/+v/6//r/+//7//z//P/8//7//////////v/+//////8AAAAAAQABAAAAAAAA
AAEA/////wAAAAAAAAAAAAAAAP3//f/9//3///////////8BAAEA/////////v/9//z/
/f/9//3//f/9//3//f/9//3//f/8//v/+//6//r/+v/6//r/+v/6//j/+P/4//f/9//3
//f/9v/4//j/+P/4//j/+P/4//j/+P/2//b/9f/2//b/9v/2//b/9P/0//X/9f/y//L/
8v/y//T/9P/0//P/8f/y//P/8//1//b/9//3//X/9f/3//j/+f/6//v//f//////////
////AAAAAP7//v///wEAAwAFAAMAAQD+//r/9P/v/+3/7f/u//D/8f/x//H/8f/t/+z/
7P/t/+3/7f/t/+7/8P/w/+//7v/t/+r/6v/q/+r/7P/t/+3/7f/v//D/8P/w/+//7//w
//D/8P/x//H/8f/y//T/+f8DAAwAEwAYACAANABZAIgAwwD9ACUBJgEMAeQArABqABkA
tf9F/+n+sP6R/nz+b/5x/oT+ov7J/vf+HP84/1b/cf+F/5r/tf/M/9r/5P/q/+7/7//y
//X/+P/5//r/+////wEAAgADAAQABQAGAAcACAAJAAoACgAKAAwADgAOABEAEgATABQA
FAAUABQAFAAVABYAFgAXABgAGQAaABsAHgAgACAAIQAjACMAJAAlACcAKAApACsAKgAs
ACwALQAvADEAMwA0ADcAOQA7AD0APwBBAEMARQBHAEkATABOAFEAUwBVAFcAWABaAFwA
XQBeAF4AXwBgAGIAYgBiAGIAYABfAF4AXgBbAFoAWQBWAFUAVABUAFUAUQBMAEoARgBF
AEIAQQA9ADkANgAyADAALAApACYAIwAfABwAGQAXABQAEQAPAAwADAALAAkABQAEAAMA
AQD///z//P/7//r/+f/4//f/9//1//X/9P/0//T/8//z//P/8//x//H/8f/0//T/9P/0
//T/9P/0//X/9f/2//b/9v/4//n/+f/5//n/+P/4//f/9//4//r/+//5//j/9//3//f/
9//4//j/+v/6//r/+v/3//f/9//3//n/+f/5//n/+f/5//f/9//4//j/+P/4//f/9//3
//f/9f/1//X/9f/3//f/9v/1//P/8v/y//L/8v/y//L/8v/0//T/9P/z//H/8f/x//D/
8P/w//D/8P/w//D/8P/w//D/8P/w/+//7//u/+7/8P/w/+7/7v/u/+7/7P/s/+3/7f/s
/+z/7P/s/+7/7v/u/+3/7f/u/+//7//v//D/8f/x/+//7//x//L/8f/y//P/9f/4//n/
+v/7//v//P/8//r/+P/5//v//f////3/+//4//L/7P/n/+X/5v/o/+v/7f/r/+v/6//n
/+X/5P/k/+P/5P/l/+f/6v/q/+n/6P/n/+b/5v/m/+b/6P/p/+n/6f/n/+j/6P/o/+n/
6f/q/+r/6P/p/+n/6f/q/+7/+f8FABAAFQAWAB4ANgBdAJIAzQAHAScBIAEAAdYAnABS
APn/kf8r/9/+rP6N/nr+b/51/oj+qP7T/v3+HP82/1T/bf9//5T/r//I/9b/3v/m/+r/
7f/w//P/9P/1//b/9//5//v//P/9/wAAAQACAAMABAAFAAYABgAGAAgACgAKAAsADAAN
AA4AEAASABQAFgAUABQAEwATABIAEwAUABUAGAAaABoAGwAdAB0AHgAfACMAJAAlACcA
JgAoACgAKQArAC0ALwAwADUANwA5ADsAPAA9AD4APwBCAEUASQBMAE8AUQBTAFUAVABU
AFQAUwBXAFgAWgBcAFoAWgBaAFoAXABbAFoAWgBZAFgAVwBUAFEATgBMAEsASQBGAEYA
RABBAD4APQA5ADUAMgAuACwAKgAnACQAIQAdABoAFwAVABQAEQAPAAwACgAJAAcAAwAC
AAEA///9//z//P/7//r/+f/4//f/9//3//f/9v/2//X/8//y//H/8//x//H/8f/0//T/
9P/0//T/9P/0//X/9f/2//b/9v/2//f/9//3//j/+P/5//n/9v/2//f/9//4//j/+P/5
//v/+//8//z/+//6//n/+P/5//n/+f/5//n/+f/5//n/9//3//X/9f/3//j/+f/6//n/
+f/5//n/9//3//f/9//3//f/9v/1//X/9P/0//T/9P/0//T/9P/0//T/9P/z//X/9f/1
//T/8v/y//L/8v/0//T/9P/0//b/9v/0//L/8P/w//D/8P/y//L/8//z//L/8v/y//L/
8v/y//L/8f/x//L/8//z//P/9P/1//X/9//3//n/+v/7//z//f//////////////AQAC
AAIAAAACAAMABQAHAAgABQACAP7/+v/0/+//7f/t/+7/8P/x//H/8f/x/+3/6v/q/+v/
6//s/+3/7//y//T/8//y//H/8P/w//D/8P/w//H/8f/x/+//8P/w//D/7//v//D/8P/y
//P/8//z//b/+v8DAA8AGgAfACIALABGAG0AogDfABUBNQEwARAB4gCmAFwA//+T/y3/
4f60/pf+gv55/oP+lv60/t/+Bf8m/0b/Yv95/43/pP+9/9L/4v/s//L/9P/5//z///8B
AAEAAQABAAUABwAIAAkACwANAA8AEQAQABEAEgASABQAFgAYABgAFwAYABkAGgAZABoA
GwAcAB8AIAAgACEAIgAjACQAJQAoACoAKgArAC0ALQAuAC8AMQAyADMANQA4ADoAOgA7
AD0APwBBAEIARQBHAEkASwBNAE8AUQBTAFcAWQBcAF4AXwBhAGMAZQBkAGYAaABpAGoA
agBrAGwAbQBuAG8AcABwAG8AbgBuAG0AbABrAGgAZgBkAGMAYwBiAF4AXQBaAFUAUgBR
AE0ASQBGAEIAQAA8ADkANgAzADEALgArACkAJgAjACEAHgAcABsAGQAVABQAEwARAA8A
DAAMAAsACgAJAAgABwAHAAgACQAJAAoACAAHAAcABwAJAAcABwAHAAgACAAIAAgABgAG
AAYABwAHAAgACAAIAAgACQAJAAkADAAMAA0ADQAMAAwADQANAAwADAAMAA0ADwAPABAA
EAAPAA4ADQAMAA0ADQANAA0ADQANAA0ADQANAA0ACwALAA4ADgAOAA4ADQANAA0ADQAL
AAsACwALAAwADQANAA0ACwAKAAoACgAKAAoACgAKAAoACgAKAAkACQAJAAkACAAKAAoA
CgAKAAgACAAIAAgACAAIAAoACgAJAAgABwAGAAgACAAJAAkACgAKAAoACgAIAAgACAAH
AAkACgALAAsACwAMAA0ADQANAA0ADwAQABMAFAAVABcAGAAXABYAFQAVABYAFgAUABUA
FwAaAB0AHQAbABkAFgAUAA4ACQAHAAcACAAKAAsADQANAA0ACQAIAAgACQAJAAkACQAK
AAwADAALAAoACQAIAAgACAAIAAgACQAJAAkACQAKAAoACgANAA0ADgAOAA4ADwAPAA8A
EAASABsAJQAwADkAPgBGAF4AgQCyAO0AKQFRAVYBOgEMAdAAigA3AM//X/8H/9b+vf6u
/qX+qf66/tT++f4h/0L/Xv96/5X/q/++/9X/7P/6/wYAEAASABMAGAAdAB4AHwAgACEA
JAAlACUAJQAnACkAKwAtACwALQAuAC4AMAAyADQANAA3ADgAOQA6ADkAOgA7ADwAPQA+
AD4APwBCAEMARABFAEYASABIAEkASwBLAEwATQBNAE4ATwBRAFQAVgBWAFcAWwBdAF8A
YABlAGcAaQBrAG0AbwBxAHMAdQB3AHoAfAB/AIEAgwCFAIcAigCNAI8AkACQAJEAkgCS
AJIAkgCSAJIAkQCQAJAAjwCOAI0AigCGAIQAgwCDAIIAfgB9AHoAdwB0AHMAbwBqAGYA
YQBeAFoAVwBUAFEATwBMAEkARwBGAEMAQQA+ADoAOQA3ADMAMgAxAC8ALQAuAC4ALQAs
ACkAKAAnACcAKAApACkAKgAqACkAKQApACcAJQAlACUAKAAoACgAKAAoACgAKAApACkA
KgAqACoAKAApACkAKQAsACwALQAtACwALAAtAC0ALAAsACwALQAtAC0ALgAuAC4ALgAu
AC4ALgAvADAAMQAxADEAMQAxAC4ALQAqACkALAAsACwALAAtAC0ALQAtACsAKwArACsA
KwArACoAKQAnACYAJgAmACgAKAAoACgAKAAoACgAJwApACkAKQAoACYAJgAmACYAJgAm
ACYAJgAoACgAKAAnACcAJgAmACYAJAAlACUAJAAkACQAJAAkACQAJAAkACQAJAAmACYA
JgAoACkAKgAqACgAKQArACwALwAwADAAMQAxADIAMgAyADMANAA0ADQANAA0ADYANAAy
ADEALgArACcAIwAhACAAIQAiACQAJAAkACQAIgAiACIAIgAiACIAIgAiACQAJAAkACQA
IgAiACIAIgAgACAAIAAgACEAIgAjACQAJAAkACQAJAAmACYAJgAmACoALAAuADAAOQBA
AEcATgBkAHoAkACmANIA/AAmAVABLgEMAeoAyAByABwAxv9w/0X/HP/z/sr+1f7g/uv+
9v4N/w==
         </WaveFormData>
      </LeadData>
      <LeadData>
         <LeadByteCountTotal>10000</LeadByteCountTotal>
         <LeadTimeOffset>0</LeadTimeOffset>
         <LeadSampleCountTotal>5000</LeadSampleCountTotal>
         <LeadAmplitudeUnitsPerBit>4.88</LeadAmplitudeUnitsPerBit>
         <LeadAmplitudeUnits>��V</LeadAmplitudeUnits>
         <LeadHighLimit>2147483647</LeadHighLimit>
         <LeadLowLimit>268435456</LeadLowLimit>
         <LeadID>V3</LeadID>
         <LeadOffsetFirstSample>0</LeadOffsetFirstSample>
         <FirstSampleBaseline>0</FirstSampleBaseline>
         <LeadSampleSize>2</LeadSampleSize>
         <LeadOff>FALSE</LeadOff>
         <BaselineSway>FALSE</BaselineSway>
         <ExcessiveACNoise>FALSE</ExcessiveACNoise>
         <MuscleNoise>FALSE</MuscleNoise>
         <LeadDataCRC32>2598366925</LeadDataCRC32>
         <WaveFormData>
7//w//D/8//2//b/9v/2//b/9v/2//b/9v/3//n/+//6//j/9//y/+//6v/m/+T/5f/n
/+n/6v/p/+j/5v/i/+L/4v/h/+H/4v/j/+P/5v/m/+b/5P/j/+T/4//j/+T/4v/i/+L/
4//l/+X/5f/m/+X/5v/m/+b/5v/m/+b/5v/o/+n/8v/9/wgADwAVAB8AMwBVAIUAxAAD
ATsBYAF4AYQBbAEqAc4AYgDw/3n/Dv/H/qf+lf6V/qr+xv7r/g3/Jf87/1b/cv+G/5n/
rv/D/9P/3v/g/+D/5P/r/+z/7f/u/+3/7//z//X/9//3//b/9//4//n//P/8//z//f/9
////AQACAAEAAQACAAMABgAHAAgACQAIAAkACgALAA4ADgAOABAAEwAUABUAGAAXABcA
FwAYABoAGwAdAB8AHgAgACEAIQAkACcAJwAoACwALgAwADMANQA1ADcAOAA7AD4AQwBF
AEgASgBNAE4AUQBUAFUAVgBZAFwAXgBgAF8AYABhAGIAZABkAGIAYgBiAGIAYgBgAF8A
XQBdAFkAVgBWAFUAVABPAE0ATABIAEQAQQA9ADkANAAyAC4AKwApACYAJAAhAB0AGwAY
ABYAEQAOAAwACQAJAAgABgAEAAQABAADAAAA//////7//v/8//r/+f/5//r/+v/6//r/
+v/4//j/+P/3//b/9P/z//b/9v/2//b/+f/5//n/+f/3//f/9//4//r/+v/6//r/+P/4
//j/+P/6//n/+f/6//r/+//7//v/+//7//v/+//7//v/+//7//v/+//7//v//f/9//3/
/f/9//3//f/9//v/+v/6//r//P/8//z//P/8//z/+//6//z//P/7//v/+f/5//n/+P/6
//r/+f/5//n/+v/6//n/+v/6//r/+v/6//j/+P/4//j/+P/4//j/+P/4//f/9//3//f/
9//3//f/9v/2//f/9//3//n/+f/7//v/+f/5//r//P/7//z//P///wUABgAHAAgABwAG
AAUABAAFAAcACgANAA0ADAAMAAgABQAAAPz/+v/6//v//P/8//z//P/7//j/+P/4//f/
9//2//f/9//6//r/+v/4//f/+P/3//f/+P/4//j/+P/5//n/+f/5//r/+f/6//r/+v/8
//z//P/8//7///8EAAkAFAAbACMALQBDAF8AhQC8AP0APwF2AZYBpgGeAXQBKgHEAEoA
xf9K/+/+u/6j/p/+rv7G/uf+C/8n/z3/Vv92/47/of+4/8//3//s//T/9v/2//n//P/+
/wAAAAADAAcACQALAAsADAANAA4ADwAQABAAEAARABEAEwAVABYAGQAZABoAGwAcAB0A
HgAfACAAIQAiACMAJQAmACcAKgApACoAKwAuADEAMQAxADIAMwAzADQANQA4ADoAOwA7
AD4AQQBBAEIARABGAEgASwBPAE8AUQBSAFUAWABdAF8AYwBmAGoAbABvAHIAcwB0AHUA
eAB6AHwAfwCAAIEAggCCAIIAgACAAH4AfgB+AHwAeQB3AHcAcwByAHIAcQBwAG0AawBq
AGYAYABdAFkAVQBRAE4ASQBFAD8APAA6ADcANQAzADAALgApACYAJAAhAB8AHgAcABoA
FgAWABUAEgASABMAEwAUABIAEAAPAA8ADgAOAA4ADgAMAAoACgAKAAoACgAJAAkACgAK
AAoACgAJAAkACQAJAAoACwAMAA4ADgAOAA4ADgAOAA4ADgAOAA4ADQANAA4ADgAPAA8A
DwAPAA8ADwAPAA4ADQAMAAsADQANAA0ADQANAA0ADQANAAsACwALAAsACwAKAAoACgAK
AAoACgAKAAgACAAHAAYACAAIAAcABwAGAAUABAACAAIAAgABAAEAAQACAAIAAQAAAAAA
AgACAAAAAAAAAAAAAAD+//7//v/+//7///8AAAEA/////////v/+//////////////8B
AAEAAwADAAQABgAFAAYABgAJAAsACgAJAAgACgAKAAoACgAKAAsADQAPABEAEAAQAAwA
CwAIAAYABgADAAMAAwACAAIAAgABAP7/+v/6//n/+f/5//n/+P/6//z//P/6//n/9//1
//T/9P/2//b/9v/3//n/+f/5//r/+f/6//r/+v/7//z//f/+//r/+f/+/wUADgAZACMA
KwA1AEkAaQCSAM0AEwFWAYYBmgGgAZQBZgEYAa4ALwCk/y//4f65/qX+ov6u/sH+3f4D
/yH/Nv9S/3T/jf+g/7P/yf/c/+r/8P/0//f//P/+/wAAAAADAAUABwAJAAkACgALAAwA
DQAOAA4ADgAPAA8AEQATABQAFQAVABYAFwAYABkAGgAbAB4AHwAgACEAIgAiACIAJAAj
ACQAJQAoACsAKwArACwALAAtAC8AMQAyADQANQA1ADgAOwA7ADwAQABCAEQARwBLAEsA
TQBOAFAAUgBWAFcAWwBeAGIAZABnAGoAawBsAG8AcgB0AHYAeQB6AHsAfAB6AHoAeAB4
AHoAegB6AHgAdQBzAHMAbwBrAGoAaABmAF8AXQBcAFgAUgBPAEsARwBCAEAAPAA5ADQA
MAAtACkAIwAhAB4AHAAZABYAFAARAA4ADAAJAAYABAAEAAMAAAD//////v/+//7//P/7
//v/+v/6//r/+v/4//b/9v/2//T/9P/z//P/9P/0//T/9P/z//P/8//z//X/9f/1//b/
9P/0//T/9P/0//T/9P/0//b/9f/1//b/9P/1//X/9f/3//f/9//3//X/9f/1//X/9//3
//f/9//2//X/9P/z//P/8//z//P/9f/0//T/9P/y//L/8v/y//L/8v/x//D/8v/y//H/
8f/x//H/8f/w//D/8P/v/+//7//w//D/7//u/+7/7v/u/+7/7//v/+//7f/s/+r/6v/q
/+r/6v/q/+r/6v/p/+n/6f/p/+v/6//r/+r/6P/p/+n/6f/r/+v/7f/t/+z/6//r/+z/
7f/u/+7/8f/2//b/9v/2//b/9v/2//b/9P/1//f/+f/7//r/+v/2//P/7v/q/+j/5//n
/+f/5v/o/+j/5//k/+L/4v/h/+H/4P/h/+H/5P/m/+b/5P/j/+H/3//e/97/3P/c/9z/
3f/d/93/3f/e/9//4P/g/+D/4P/g/+D/4P/i/+P/5v/p//L//f8FAAsAGwA5AGEAmADZ
ABsBUgFyAYABggFiAR4BugA+ALX/PP/f/qX+h/59/oj+ov6//uX+Cf8h/zb/VP9s/3//
lP+r/73/yv/U/9j/2P/Z/9z/3v/g/+D/4//j/+X/5//n/+j/6f/q/+v/7v/u/+7/7//t
/+//8f/y//X/9f/2//f/9v/3//j/+f/8//3//v///wIAAgACAAQABQAGAAcACgALAAsA
CwAMAA4ADwARABMAEgAUABUAFQAYABsAGwAcAB8AIAAhACMAJgAnACoALAAwADIANgA3
ADkAPABAAEIARwBKAEsATABNAFAAUgBUAFMAVABVAFYAWABYAFYAVgBWAFYAVgBUAFUA
UwBTAE8ASwBKAEgARgBBAD8APgA6ADcANQAyAC8AKwAoACMAHwAbABgAFgATAA4ACwAH
AAQAAwAAAP7/+//5//j/9v/0//D/8P/v/+z/7f/t/+z/7P/u/+z/6//r/+r/6v/q/+r/
6v/o/+j/6P/n/+b/5P/j/+T/5P/k/+T/5//n/+f/5//p/+n/6f/q/+j/6P/o/+j/5//m
/+X/5P/m/+X/5f/m/+T/5f/l/+X/5v/n/+j/6f/p/+n/6f/p/+f/5//n/+f/5//n/+f/
5//l/+X/5f/l/+f/5v/m/+b/6P/o/+j/6P/m/+b/5f/k/+X/5v/m/+f/5v/l/+T/4v/k
/+T/4//j/+H/4v/i/+H/4P/g/+D/4P/i/+P/4//j/+P/4//i/+D/4P/g/+D/4P/g/+D/
4P/f/9//3//f/+H/4f/h/+D/4P/h/+H/4f/f/9//4f/h/+P/4//k/+b/5v/m/+X/5//q
/+r/6v/q/+z/7P/s/+z/7P/t/+//8f/z//L/8v/u/+r/5P/f/9z/3P/d/97/3v/f/+D/
4P/e/9r/2v/Z/9n/2v/b/9v/3v/c/9z/2v/Z/9j/1//X/9j/2P/Y/9j/2f/b/9v/2//c
/9//4P/g/+D/3//e/93/3P/c/9//5P/r//L/+f8BAAsAGwA1AF0AkgDRABEBRgFiAXIB
cgFMAQABmgAmAK3/PP/j/qn+jf6D/pD+qP7H/u3+Df8j/zz/WP9w/4P/mP+v/8H/zv/S
/9L/1P/X/9r/3P/e/97/4f/l/+f/6f/p/+n/6f/p/+n/7P/s/+z/7f/r/+3/7//w/+//
7//w//H/9P/1//b/9//6//v//P/9//7//v/+/wAA//8AAAEABAADAAMAAwAEAAgACQAL
AA0ADAAOAA8ADwASABUAFQAWABgAGgAcAB8AHwAfACEAIgAlACgALQAvADIANAA3ADgA
PQBAAEEAQgBEAEYARwBIAEcASABJAEoASwBMAEsATABKAEoASgBIAEkARwBHAEMAQgBC
AEEAQAA5ADcANgAyADAALwAtACsAJwAkAB8AGwAVABIAEAANAAsACQAGAAQA///8//r/
9//3//b/9P/y/+7/7v/t/+r/6//r/+r/6v/q/+j/5//n/+T/5P/k/+T/5P/i/+L/4v/k
/+T/4//j/+b/5v/m/+b/5//n/+f/5//n/+f/5//o/+r/6v/q/+r/6f/o/+f/5v/o/+f/
5//o/+b/5//n/+f/5f/l/+X/5f/m/+f/6P/p/+n/6f/p/+n/6//r/+v/6//r/+v/6//r
/+r/6P/n/+b/5//o/+n/6v/q/+r/6f/o/+f/5v/k/+P/5P/l/+b/5v/m/+b/5f/l/+X/
5v/m/+X/5P/k/+T/5P/k/+X/5f/l/+X/5f/k/+T/5P/k/+T/5P/k/+T/5P/j/+P/4//j
/+P/4//j/+L/4v/j/+P/4//h/+H/4//j/+P/4//k/+b/6f/q/+r/7f/w//D/8P/w/+7/
7v/u/+7/8P/x//P/9f/1//T/9P/w/+v/5v/i/+D/4v/j/+T/5P/k/+T/4//g/9z/3P/b
/9v/3P/d/93/4P/g/+D/3v/d/9z/2//b/9z/3v/e/97/3//e/93/3P/c/93/3v/e/97/
4P/g/+D/4P/g/+P/6P/t//b/AQAJABUAJwBDAGsAogDjACEBTgFmAXABYgEyAeAAegAK
AJf/Kv/V/qf+kf6N/pr+sv7T/vf+Ef8p/0L/Yv94/4X/mP+v/8H/zP/U/9r/2v/b/97/
4P/i/+L/5f/n/+n/6//r/+z/7f/u/+//7v/u/+7/7//x//P/9f/2//b/9f/1//X/+P/5
//r/+//8//3//v///wAAAAAAAAIAAwAEAAUACAALAAsACwAMAAwADQAPABEAEgAUABUA
FQAUABcAFwAYABoAHAAeACEAIwAjACUAJgApACwAMQAzADYAOAA7ADwAPQBAAEEAQgBF
AEgASgBMAE0ATgBPAFAAUgBSAFAAUABQAFAAUABOAEsASQBJAEUARABEAEMAQgA/AD0A
PAA4ADYAMwAvACsAKAAmACIAHwAZABYAFAARAA4ADQALAAoABgACAP//+//5//j/9v/0
//P/9P/0//L/8f/x//D/8P/u/+z/6//r/+j/6P/o/+j/6P/m/+b/5v/o/+j/5//n/+b/
5v/m/+b/6f/p/+n/6f/n/+f/5//o/+j/6P/o/+j/6P/o/+j/6P/o/+f/5//o/+r/6//r
/+v/6f/p/+n/6f/n/+f/5//n/+f/5//n/+f/5//n/+f/5//n/+f/5//n/+n/6P/o/+j/
6P/o/+j/6P/m/+b/5f/k/+T/5P/j/+P/4//j/+P/4v/k/+T/4//j/+H/4v/i/+H/4P/g
/+D/4P/g/+H/4f/h/+H/4f/h/+L/4f/g/9//3v/g/+D/4P/g/9//3//f/9//3f/d/93/
3P/e/9//3//f/93/3f/f/9//4f/h/+L/5P/m/+j/6f/t/+//7v/t/+z/7P/s/+z/7P/q
/+v/7f/v//H/8P/w/+z/6P/i/93/2v/c/93/3v/e/9z/3P/b/9j/2P/Y/9f/1//a/9v/
2//e/97/3v/c/9v/2P/X/9f/2P/a/9r/2v/b/9n/2f/Z/9r/2//c/9z/3P/c/9z/3P/c
/9r/3//m/+///P8FAA0AGQAvAFMAhwDGAAcBOwFeAXABcAFMAQIBoAAwAMD/Tf/s/rH+
l/6N/pP+qv7G/un+Cf8d/zP/UP9s/37/kf+m/7v/yf/O/9L/1P/Y/9v/3v/e/+D/4P/j
/+P/5f/n/+f/6v/r/+z/7f/u/+7/7v/v/+3/7//x//L/8//z//T/9f/2//f/+P/5//z/
/f/+/////v/+//7/AAADAAQABQAIAAcABwAHAAgADAANAA8AEQASABQAFQAVABUAFwAW
ABYAGwAeACEAJQAlACUAJwAoACoALAAwADEANQA4ADwAPgA/AEIAQwBEAEcASgBMAE4A
TQBOAE8AUABSAFIAUABQAFAAUABQAE4ASwBJAEkARQBFAEYARgBGAD8APQA8ADgANAAx
AC0AKQAnACYAIwAhABsAGAAWABMAEAAPAA0ADAAHAAQAAgD///3//P/6//j/+P/4//f/
9P/x//H/8P/w//H/8P/w//H/7v/u/+7/7v/w/+7/7v/u//D/8P/v/+//7v/u/+7/7v/v
/+//7//v/+//7//v//D/7v/u/+7/7v/w//D/8P/w/+7/7f/t/+7/8P/x//H/8f/z//P/
8//z//H/8f/x//H/8f/x//H/8f/x//H/8f/x//P/8//z//P/8f/w//D/8P/w//D/8P/w
//L/8v/x//D/7v/u/+3/7f/v/+//7//u/+7/7v/t/+3/6//s/+z/6//r/+z/7f/u/+z/
6//s/+z/7P/s/+z/7P/s/+z/7P/p/+n/6f/p/+v/6//r/+r/6P/p/+n/6f/q/+v/7v/v
/+3/7f/u//D/8f/y//L/9f/6//r/+v/6//j/+P/4//j/+v/7//3///////7//v/6//X/
8P/s/+r/7P/t/+7/7v/s/+z/6//o/+b/5v/l/+X/6P/p/+n/7P/q/+r/6P/n/+j/5//n
/+j/5v/m/+b/5//p/+n/6f/q/+v/7P/s/+z/7v/u/+7/7v/w/+//9v/9/wYAEQAdACcA
OwBdAIsAxgAJAUkBdAGMAZYBggFKAfIAhgAOAI//Hv/P/qn+l/6Z/q7+yP7p/g//Kf89
/1r/dv+I/5n/rv/J/9v/4v/o/+z/7P/t//D/9P/2//b/+f/7//3/////////////////
AwAEAAUABwAHAAkACwAMAAsACwAMAA0AEAARABIAEwASABMAFAAVABkAGgAbAB4AHQAe
AB8AIgAiACEAIAAgACUAJwAqAC0ALQAuAC4ALQAvADMANAA2ADwAPgBAAEMARwBHAEkA
SgBNAFAAVQBXAFoAXABfAGAAZQBoAGkAagBvAHIAdAB2AHcAeAB5AHoAeAB4AHYAdgB2
AHYAdgB0AHUAcwBzAG8AbABsAGsAagBlAGMAYgBeAFwAWQBVAFEATQBKAEUAQQA/ADwA
OgA3ADEALwAsACoAKAAmACUAIwAfAB4AHAAaABgAGAAXABQAEQARABAAEAAQAA4ADQAN
AA4ADgAOAA4ADgAMAAwADAAKAAoACQAJAAsADAANAA4ADQANAA0ADQALAAsACwAMAAwA
DAAMAAwADgAOAA4ADgAQAA8ADwAQABAAEQARABEADwAPAA8ADwARABEAEQARAA8ADwAP
AA8ADwAPAA8ADwAPAA8ADwAPAA8ADgAOAA4AEAAQABAAEAAQABAADwAOAA4ADgANAA0A
DwAPAA8ADgAOAA4ADQANAA0ADgAOAA0ACgAKAAoACgAKAAoACgAKAAoACgAKAAoACgAK
AAkACQAJAAkACwALAAsACgAJAAkACAAHAAgACQAMAA0ACwALAAwADgAPABAAEAATABYA
FgAWABYAFAAUABQAFAAWABcAGQAbABsAGgAaABYAFAAQAA0ADAAKAAsADAAMAAwADAAL
AAgACAAIAAcABwAGAAcABwAKAAwADAAKAAkACgAJAAkACgAJAAgABwAHAAcABwAHAAgA
BwAIAAgACAAJAAoACwAMAAwADwAQABUAHgArADcAPwBPAGsAlQDIAAsBUwGOAaoBtgGy
AYgBOgHWAFoA1f9Y//v+xf6v/qv+sv7G/uX+B/8n/z//Wv94/5L/p/+6/9H/5//2//z/
AAACAAcACAAKAAwADAAPAA8AEQATABMAFAAVABYAFwAYABgAGAAZABkAGwAdAB4AHwAf
ACAAIQAgACEAIgAjACQAJQAmACcAKgAqACoALAArACwALQAwADMAMwAzADQANQA1ADYA
NwA2ADgAOQA5ADwAPwA/AEAAQwBEAEUARwBKAEsATgBQAFAAUgBWAFcAWwBeAGIAZABn
AGoAawBsAG4AcABxAHIAcwB0AHUAdgB0AHQAcgByAHAAcABwAG4AawBpAGkAZQBgAGAA
XwBeAFkAVwBWAFIATABJAEUAQQA+ADwAOAA1ADEALgAsACkAIwAhAB4AHAAXABQAEgAP
AAsACgAIAAYABQAGAAYABAADAAMAAgACAAEA/v/8//v/+v/6//r/+v/6//j/+P/4//j/
+P/3//f/9v/2//b/9v/1//X/9f/1//f/9//3//j/9v/2//b/9v/4//j/+P/4//j/9//3
//j/9v/3//f/9//1//X/9f/1//X/9f/1//X/9//3//f/9//3//f/9//3//b/9f/0//P/
9f/0//T/9P/0//T/9P/0//T/9P/z//L/8P/w/+//7//x//H/8f/w/+7/7v/t/+3/7f/u
/+7/7f/u/+7/7v/u/+7/7//v/+//7//t/+v/7P/s/+z/7P/s/+z/6v/q/+r/6v/p/+n/
6f/p/+v/6//r/+r/6v/r/+v/6//r/+v/7f/t/+3/7f/u//D/7//w//D/8//2//b/9v/2
//b/9v/2//b/9P/1//f/+f/5//j/+P/0//H/7P/o/+b/6P/p/+r/6v/o/+j/5//k/+T/
5P/j/+P/4v/j/+P/5v/m/+b/5P/j/+D/3//f/+D/4P/g/+D/4f/j/+P/4//k/+P/5P/k
/+T/5v/m/+b/5v/m/+f/6v/x//z/BQAPABsAMQBTAIMAvgD/ADsBYgF4AYQBcAEyAdYA
ZgDo/23/BP+9/pf+hf6J/p7+vP7f/gX/H/81/1L/bv+C/5f/rv+//83/1v/c/97/3v/h
/+L/5v/o/+j/6//t/+//8f/x//D/8f/y//P/9v/2//b/9//1//f/+f/6//3//f/+////
//////////8AAAEAAgADAAYABgAGAAgACQAKAAsADgARABEAEQASABIAEwAVABcAFgAY
ABkAGQAcAB8AHwAgACIAJAAmACkAKwArAC0ALgAyADQAOAA5ADwAPgBBAEIARQBIAEkA
SgBLAE4AUABSAFMAVABVAFYAVABUAFIAUgBQAFAAUABOAE4ATQBOAEsARgBGAEUARABB
AD8APgA6ADYAMwAvACsAKAAmACIAHwAbABgAFgATAA8ADQAKAAgABgAEAAMAAQD9//z/
+v/4//X/9P/y/+7/7//v/+7/7v/s/+r/6f/p/+r/6v/q/+r/6v/o/+j/6P/q/+r/6f/p
/+r/6v/q/+r/6//r/+v/6//t/+3/7f/u/+3/7P/r/+r/7P/s/+z/7P/q/+n/6f/q/+r/
6//r/+v/7P/t/+7/7//u/+3/7P/r/+v/6//r/+v/6//r/+v/6//r/+v/6//r/+3/7P/s
/+z/6v/q/+r/6v/s/+z/6//q/+j/6P/n/+f/5//n/+f/5v/n/+j/6P/p/+f/6P/o/+f/
5v/m/+b/5v/k/+X/5f/l/+f/5//n/+b/5v/l/+T/5v/k/+T/5P/k/+T/5P/k/+T/5P/j
/+P/4//j/+P/4//j/+L/4v/j/+P/4//l/+X/5//n/+X/5f/m/+j/6f/q/+r/7f/y//L/
8v/y//L/8v/y//L/8P/x//P/9f/1//T/9P/w/+v/5v/i/+D/4v/j/+T/5P/k/+T/4//g
/9z/3P/b/9v/3v/f/9//4v/i/+L/4P/f/97/3f/d/97/4P/g/+D/4f/g/9//3v/e/9//
4P/g/+D/4P/g/+D/4P/i/+X/7P/3/wQACwARAB8ANQBZAIsAygALAT8BYAFwAXQBUgEG
AaIANADE/1X/9v65/p3+kf6Z/q7+zP7x/hH/J/87/1j/cv+C/5P/qv/B/83/1P/a/9z/
3v/j/+T/5P/m/+b/6f/p/+v/7f/t//D/8f/y//P/9P/0//T/9f/3//n/+//8//v/+//8
//3/AAABAAIAAwADAAMAAwADAAIAAgACAAQABwAIAAkADAANAA0ADQAOABAAEQATABUA
FAAWABcAFwAaAB0AHQAeACAAIgAkACcAJwAnACkAKgAtADAANQA3ADsAPgBCAEQARABE
AEIAQABGAEoATQBQAFAAUABQAFAAUgBSAFAAUABQAFAAUABOAEsASQBJAEUAQwBEAEQA
RAA/AD0APAA4ADYAMwAvACsAKgAoACQAIQAbABgAFgATABEADwAMAAoACQAGAAQAAQD9
//z/+v/4//j/+P/3//T/8f/x//D/8P/y//D/7//v/+3/7P/r/+r/6//q/+v/7P/s/+z/
6//r/+z/7P/s/+z/7f/t/+3/7f/t/+3/7f/u/+7/7v/u/+7/7P/s/+z/7P/u/+3/7f/u
//D/8f/x//H/8P/v/+7/7f/u/+//8P/x//H/8f/x//H/8P/v/+7/7f/u/+//8P/x/+//
7v/u/+7/7v/u/+7/7v/u/+7/7f/s/+z/7P/r/+v/6//r/+v/6v/q/+r/6f/p/+n/6v/q
/+n/6P/o/+j/6P/q/+v/6//r/+3/7f/r/+r/6f/o/+f/5v/o/+j/6P/o/+n/6f/p/+n/
5//n/+f/5v/o/+n/6f/p/+n/6f/r/+v/7f/t/+7/8P/z//T/9P/3//n/+P/3//b/+P/4
//j/+P/4//n/+//9//v/+v/6//b/8//u/+r/6P/m/+f/6P/o/+r/6v/p/+b/5P/k/+P/
4//m/+f/5//q/+z/7P/q/+n/6P/n/+f/6P/o/+j/6P/p/+f/5//n/+j/5//o/+j/6P/q
/+r/6v/q/+z/7//2/wMADgAXAB0AKwBFAGsAnQDcABsBUQFwAYIBggFaAQoBpAA2AMT/
U//2/sH+pf6b/qX+uv7Y/vv+G/8v/0n/aP9+/5D/o/+4/8v/2f/g/+b/6P/s/+3/8P/w
//L/8v/1//f/+f/7//v//v///wAAAQACAAIAAgADAAMABQAHAAgABwAHAAgACQAKAAsA
DAANAA8AEQATABUAFgAWABYAGAAZABoAGwAeAB8AHwAfACAAIgAjACUAJwAqACwALQAt
ADAAMwAzADQANgA4ADoAPQBAAEEARABGAEoATABQAFEAUwBWAFoAXABeAGAAYABgAGEA
ZABmAGgAawBsAG0AbgBuAG4AbABsAG4AbgBuAGwAaQBnAGcAYwBhAGIAYgBiAF0AWwBa
AFYAUgBPAEsARwBGAEQAQAA9ADsAOAA2ADMALwAtACoAKAAlACIAIAAdABsAGgAYABYA
FAAUABMAEAANAA0ADAAMAA0ADAAMAA0ADAAMAAwADAAMAAoACgAKAAwADAALAAsACgAK
AAoACgANAA0ADQANAA0ADQANAA4ADgAOAA4ADgAQABAAEAAQABAADwAPABAAEgATABMA
EwARABEAEQARABMAEwATABMAEwATABMAEwAVABUAFQAVABUAFQAVABUAFQAUABQAFAAS
ABIAEgASABMAFAAUABQAFAAUABMAEwATABMAEwASABQAFAATABMAEwAUABQAEwAUABQA
FAAUABMAEwASABEAEwATABUAFAASABIAEgASABQAFAAUABQAFAAVABYAFwAWABUAFAAS
ABMAFQAWABcAGQAZABsAGwAbABsAHAAeACEAIgAiACUAJwAmACUAJAAkACQAJAAkACUA
JwAqAC0ALAAqACkAJAAjAB4AGgAYABgAGQAaABoAHAAcABsAGAAXABgAGAAZABgAGQAZ
ABwAHAAcABoAGQAWABUAFQAWABgAGAAYABkAGQAZABkAGgAbABwAHAAcAB4AHgAeAB4A
IAAjACgAMQA+AEkAUwBfAHsAnwDRABABVQGRAbgBzAHMAawBZgEGAZIAEgCT/yz/7f7R
/sX+zf7i/vz+If9F/13/c/+Q/6z/wv/V/+j/+/8JABQAHAAcACAAJQAoACgAKgAqAC0A
LQAvADEAMQAzADUANwA5ADgAOAA4ADkAOwA9AD8AQABDAEMARABFAEYARwBIAEkASgBL
AEwATQBPAFAAUQBUAFUAVgBXAFoAXQBdAF0AXgBeAF8AYQBjAGQAZgBnAGcAawBvAHAA
cgB4AHoAfAB/AIIAgwCGAIgAigCMAJAAkQCVAJgAnACeAKMApgCnAKgAqwCuALAAsgCz
ALQAtQC2ALgAuAC2ALYAtAC0ALQAsgCxAK8ArwCrAKoAqgCpAKgAowChAKAAnACWAJMA
jwCLAIgAhgCCAH8AewB4AHYAcwBvAG0AagBoAGQAYABdAFkAWQBYAFYAVABSAFIAUQBO
AE0ATQBMAEwATgBMAEsASwBKAEoASgBKAEkARgBFAEQARQBGAEYARwBIAEgASABIAEcA
RwBHAEcARwBHAEcASABKAEoASgBKAEoASgBKAEoASABHAEcASABKAEsASwBLAEsASwBL
AEsATQBNAE0ATQBPAE8ATwBPAEwASwBKAEkASQBJAEkASQBLAEoASgBKAEoASgBKAEoA
SABIAEcARgBEAEQAQwBDAEQARQBGAEYARABEAEMAQwBDAEQARABDAEIAQgBCAEIAQgBD
AEMAQwBDAEMAQwBCAEAAPwA+AD4APQA+AD4APQA9AD0APQA9AD0APQA8ADwAPAA+AD4A
PgBBAEEAQgBCAEEAQgBCAEMARwBHAEcASABJAEkASQBJAEgASQBJAEoASgBLAEsASgBK
AEgARgBEAD8APAA6ADgAOQA6ADoAOgA6ADoAOQA4ADcANgA2ADYANgA2ADYANgA2ADYA
NQA0ADMAMgAwADAAMAAwADEAMgAzADQANAA0ADQANAA2ADYANgA2ADgAOgA8AD4ARgBO
AFYAXgB3AJAAqQDCAPkAMAFnAZ4BnAGcAZwBnAE3AdQAcQAOAMb/fv82/+7++v4E/w7/
GP8t/w==
         </WaveFormData>
      </LeadData>
      <LeadData>
         <LeadByteCountTotal>10000</LeadByteCountTotal>
         <LeadTimeOffset>0</LeadTimeOffset>
         <LeadSampleCountTotal>5000</LeadSampleCountTotal>
         <LeadAmplitudeUnitsPerBit>4.88</LeadAmplitudeUnitsPerBit>
         <LeadAmplitudeUnits>��V</LeadAmplitudeUnits>
         <LeadHighLimit>2147483647</LeadHighLimit>
         <LeadLowLimit>268435456</LeadLowLimit>
         <LeadID>V4</LeadID>
         <LeadOffsetFirstSample>0</LeadOffsetFirstSample>
         <FirstSampleBaseline>0</FirstSampleBaseline>
         <LeadSampleSize>2</LeadSampleSize>
         <LeadOff>FALSE</LeadOff>
         <BaselineSway>FALSE</BaselineSway>
         <ExcessiveACNoise>FALSE</ExcessiveACNoise>
         <MuscleNoise>FALSE</MuscleNoise>
         <LeadDataCRC32>4176292595</LeadDataCRC32>
         <WaveFormData>
9P/1//X/9//4//j/+P/4//b/9v/3//f/+f/5//v//P/6//r/+v/4//X/8f/u/+z/7v/u
/+//7//u/+v/6v/o/+X/5f/l/+T/5v/o/+n/6//r/+r/5//n/+j/5//n/+j/5v/m/+b/
5v/n/+f/5//n/+j/6P/p/+n/6f/p/+r/6v/q/+r/8P/4/wEACgASAB0ALQBFAGwAoADZ
ABIBSQGAAa4BqwFsAQwBpAA+ANX/cf8u/xH/Bf8H/xb/LP9E/1X/W/9j/3n/kf+h/6//
vv/K/9X/3P/e/9z/4P/l/+f/6P/n/+f/6P/q/+v/7P/s/+z/7v/v//D/8f/x//H/8f/z
//T/9P/0//T/9v/2//j/+P/4//n/+//5//n/+//7//7//v/+////AQABAAIAAwAEAAQA
BAAEAAgACQAKAAwACgAKAAkACQALAAwADgAPABAAEgAUABYAFwAXABcAGQAdAB8AIQAj
ACYAKQArAC0AMAAyADQANgA4ADkAOwA9AD0APgBBAEIARABEAEUARQBFAEYARgBEAEIA
QgBDAEMAQgBBAD8APgA8ADwAOAA2ADMAMAAtACsAJQAiACAAHAAaABcAFQATABAADQAL
AAkABgAFAAEA/v/8//v/+//5//f/9f/1//P/8//y//H/8f/x//H/8P/u/+7/7v/u/+7/
7//v/+//7//u/+v/6v/p/+v/6//r/+z/7f/t/+3/7f/r/+v/6//r/+3/7v/u/+7/7v/u
/+7/7v/u/+7/7v/u/+//8P/w//D/8P/w//D/8P/v/+//7//w//D/8P/w//H/8f/x//H/
7//v//D/8P/w/+7/7v/u/+3/7//v//D/8f/x//H/8P/v//H/8f/x//H/7//v/+//7//v
/+//7//v/+//7//v/+//7f/t/+3/7v/w/+7/7P/s/+z/7P/t/+3/7f/t/+3/7f/t/+3/
7//v/+//7//u/+7/7f/t/+3/7f/v/+//7//w//L/8//y//P/8//1//n/+v/7//z/+v/6
//v/+//9//3///8AAP7//v/+//z/+//3//T/8v/y//L/8//z//P/8f/x//D/7f/t/+3/
7P/s/+7/7//x//H/8P/t/+3/7P/r/+v/7P/u/+7/7v/u/+3/7f/t/+3/7v/u/+//7//w
//H/8//0//j/9v/0//T//f8IABAAHQAxAEcAaACWAM8ADgFNAYoBwAHXAbwBbgEEAZAA
HQCt/1D/Gf8D///+DP8g/zj/T/9Z/1//b/+H/5v/q/++/87/2f/g/+b/5v/m/+n/6//v
/+//8P/y//T/9f/2//b/9v/4//n/+v/7//v/+//7//3//v/+//7/AAACAAIABAAGAAYA
BwAJAAcABwAJAAkADAAMAAwADQAPAA8AEAARABQAFAAUABQAFAAVABYAGAAaABoAGQAZ
AB0AHgAgACEAIAAiACQAJgAqACsALAAvADEAMwA1ADcAPAA/AEEAQwBIAEoATABOAFAA
UQBTAFUAVgBYAFwAXgBfAF4AXgBdAFsAXABcAFoAWQBaAFwAXQBbAFkAVgBUAFQAVABQ
AE4ASwBIAEUAQwA+ADoANwAyAC4AKwApACcAJgAjACEAHwAaABkAFQASABAADwAPAA0A
CwAJAAkABwAHAAYABQAFAAMAAwACAAAAAAAAAAAAAAD///////////3/+//7//v//P/9
//7/AAAAAP///v/9////////////AQACAAIAAgACAAIAAgACAAQABAAEAAQAAwAEAAQA
BAAEAAQABAAEAAUABQAFAAYABAAEAAQABQAHAAcABwAFAAMABAAEAAQABAAEAAQAAwAE
AAUABwAJAAcABwAGAAUABgAHAAgACQAHAAUAAwABAAIAAwAEAAUAAwADAAMAAwAFAAUA
AwAEAAYABAAEAAQABAADAAMAAwADAAMAAwADAAMAAQABAAEAAQAAAAAA/////wAAAQAE
AAUABwAIAAoACwALAAsACgALAA4ADgAOAA4AEAAQABEAEQARABEAEwAUABYAFgAWABQA
EgAPAA0ADAALAAoACgAJAAsACQAJAAgAAwADAAMAAgAAAAIAAwAFAAYABgAEAAUAAgD/
//3//P///wAAAQACAAUABQAFAAUABgAGAAcABwAJAAkACgAKAAQABAAKAAwAEQAWACAA
LQA7AE8AaACOAMMABAFJAYwByAH/ARwCAAKqATQBrwApAKr/R/8T/wP/BP8S/yL/O/9V
/2H/Z/95/5f/r//C/87/3f/s//b/+v/8////AQADAAMABAAGAAoACwAMAAwADgAQABEA
EgASABEAEAAPABMAFAAUABQAFAAWABYAGAAYABgAGQAbAB0AHQAfAB8AHgAeAB4AHwAh
ACEAIgAjACYAJgAmACYAJgAnACgAKgArACwALAAtAC8AMAAyADMANAA2ADgAOgA/AD8A
PwBBAEMARQBHAEkATABPAFEAUwBUAFYAWABaAF8AYQBkAGcAaABqAG4AcABxAHAAcABv
AHAAcgBzAHIAbwBuAG4AbQBqAGkAZwBmAGIAYgBeAFwAVwBUAFEATwBJAEYARABAADsA
NwA0ADEALAApACcAJQAgAB8AGwAYABUAEwASAA8ADwANAA0ACwAJAAgABwAHAAcABwAG
AAQAAgACAAIAAgABAAEAAQABAAAA/f/8//v/+//7//v//P/7//v/+//7//3//f/9//3/
+//8//z//P/8//z//P/8//z//P/8//z//f/+//7//v8AAAAAAAAAAP///////wAAAAAA
AAAAAQD////////9//3//v/+//7/AAAAAAAA///9//3//v////3//f/8//v//f/9//3/
/f/7//v/+//7//v/+//7//v/+//7//v/+//7//v/+//8//z//P/8//v/+//6//j/+P/4
//j/9//3//f/9//3//f/9//3//f/9//3//f/9v/2//X/9f/3//f/+f/5//f/+P/6//v/
/P/9//3///8EAAQABAAEAAIAAgADAAMAAwADAAUABgAGAAYABgAEAAMA///8//r/+f/4
//j/9//5//f/9//2//P/8//z//L/8P/y//P/9f/3//b/8//z//H/7//u/+7/7v/u/+7/
7v/v/+//7//v//D/8P/x//H/7//v//D/8P/y//L/9P/2//v/BAAMABUAJwBBAGAAjADF
AAQBQwGAAboB4wHeAZgBKgGwADUAv/9a/xn//f75/gL/Fv8u/0X/Vf9b/2n/gf+X/6X/
tv/G/9H/3P/i/+T/5P/l/+n/6f/p/+r/7P/s/+3/7v/u/+z/7v/v//D/8v/z//T/9f/1
//b/9v/2//b/+P/4//r/+P/4//n/+//7//v//f/9/wAAAAAAAAEAAwADAAQABQAGAAYA
BgAGAAgACQAKAAwADAAMAAsACwAPABAAEgATABMAFAAVABYAGwAbABsAHQAhACMAJQAn
ACgAKwAtAC8ANAA2ADgAOgA8AD0APwBBAEMARABHAEgASABIAEkASQBJAEoASgBIAEcA
SABKAEsARwBFAEIAQAA8ADwAOAA2ADQAMgAwAC8AKwAoACYAIgAeABsAGQAXABEADQAK
AAcABgAFAAEA/v/8//v/+//5//X/8//z//H/8f/w/+//7//v/+//7v/s/+z/7P/s/+z/
6//r/+v/6//p/+f/5//n/+n/6f/p/+r/6f/p/+n/6f/r/+v/6//r/+n/6v/q/+r/6P/o
/+j/6P/o/+j/6P/o/+n/6v/q/+r/7P/s/+z/7P/r/+v/6//s/+r/6v/q/+v/7f/t/+3/
6//r/+z/7P/s/+z/7P/s/+v/7f/t/+7/7//t/+3/7P/r/+3/7f/t/+3/6//r/+v/6//r
/+v/6//r/+n/6f/p/+n/6f/p/+n/6v/s/+z/7P/r/+3/6//q/+j/6P/o/+j/6f/p/+n/
6f/p/+n/6f/p/+v/6//r/+v/6v/q/+n/6f/p/+n/6//r/+3/7v/w//H/8P/x//H/8//0
//T/9P/0//b/9v/3//f/9//3//n/+v/8//z//P/6//X/8f/u/+z/7P/s/+3/7f/v/+3/
7f/s/+f/5//n/+b/5v/o/+n/6//p/+j/5f/l/+T/4//j/+T/5P/k/+T/5P/n/+f/5//n
/+j/6P/p/+n/5//n/+j/6P/o/+r/7v/w//X//P8GABEAIQA1AFIAfgC1APAALQFkAZgB
twGkAVgB7AB6AA8Ap/9Q/xn/Af/9/gb/Gv8y/0f/Vf9b/2v/g/+X/6P/sv/C/8//1v/a
/9r/3P/f/9//4f/h/+L/5P/m/+f/6P/o/+b/6P/p/+r/7f/t/+3/7f/t/+7/7v/u/+7/
8P/w//L/8v/y//P/9f/1//X/9//3//j/+P/4//n/+f/5//r/+//8//z//P/8/wAAAQAC
AAQAAgACAAEAAQAFAAYACAAJAAgACgAMAA4ADwAPAA8AEQAUABcAGgAdAB4AIQAjACUA
KAAqACwALgAwADEAMwA1ADUANgA5ADoAPAA8AD0APQA8ADwAOwA4ADkAOgA8AD0AOgA5
ADcANgA0ADQAMAAuAC4ALAAqACkAJAAgAB0AGAAWABMAEQAPAAoABwAFAAMAAAD///v/
+P/4//f/9//1//L/7//u/+v/7f/s/+v/6//t/+3/7P/q/+j/6P/o/+j/5//n/+f/5//n
/+X/5f/l/+X/5f/l/+b/5//n/+f/5//n/+f/5//n/+f/6P/o/+j/5v/m/+b/5v/m/+b/
5v/m/+f/6P/o/+j/6P/o/+j/6P/p/+n/6f/q/+r/6v/q/+v/6//r/+v/6f/r/+z/7P/s
/+r/6v/q/+n/6//r/+z/7f/t/+3/7P/r/+j/5//m/+X/5v/n/+j/6f/p/+n/6f/p/+n/
6f/p/+n/5//n/+f/6P/o/+j/6P/n/+f/5//o/+j/6P/o/+j/6f/p/+n/6f/n/+f/5//n
/+n/6f/p/+n/6P/o/+f/5//n/+f/6f/p/+n/6v/s/+3/7//x//L/9f/2//b/9v/2//T/
9P/1//X/9f/1//f/+P/6//r/+v/4//P/7//s/+r/7P/s/+3/7f/r/+n/6f/o/+X/5f/l
/+T/5v/o/+n/6//p/+j/5f/l/+T/4//j/+T/5v/m/+b/5v/m/+X/5P/j/+T/5P/l/+X/
5//n/+j/6P/o/+r/7P/w//f/AgAMABkAJwA9AFwAigDBAPwAMwFoAZQBowF8ASYBvgBU
APH/kf9A/xX/Bf8D/wz/IP82/03/Vf9Z/23/if+b/6P/sP/C/83/1P/a/97/3v/d/+H/
4//j/+T/5v/m/+f/6P/o/+j/6v/r/+z/6//r/+v/6//u//D/8f/y//H/8v/x//L/9P/0
//X/9//3//f/+f/5//r/+v/6//v/+//7//z//f8AAAAAAAAAAAIAAwAEAAYACAAIAAcA
BwAHAAgACgALAAoADAAOABAAEQARABEAEwAXABkAGwAdACAAIwAlACcAKAAqACwALgAw
ADEAMwA1ADUANgA5ADoAPAA8AD0APQA9AD4APgA8ADgAOAA5ADkAOAA3ADUANAA0ADQA
MAAuACsAKAAlACMAIQAeABwAGAAWABMAEQAPAAwACQAHAAUAAQD///r/9v/2//X/9f/z
//L/8f/y//H/8P/u/+z/6//p/+n/6P/m/+b/5v/m/+b/5f/l/+X/5f/n/+X/5f/l/+P/
4//j/+T/5f/l/+X/5f/j/+P/4//j/+X/5v/m/+b/5v/m/+b/5v/k/+T/5P/k/+X/5v/m
/+b/5v/m/+b/5v/l/+X/5f/m/+j/6P/o/+n/6P/n/+b/4//l/+b/5v/m/+j/6P/o/+f/
5//n/+j/6f/n/+f/5v/l/+P/4//j/+P/5f/l/+X/5f/j/+P/4//j/+P/4//j/+P/4//j
/+P/5P/k/+T/5P/j/+X/4//j/+T/4v/i/+L/4v/j/+P/4//j/+P/4//j/+P/4f/h/+H/
4f/k/+T/4//j/+P/4//l/+X/5f/m/+j/6f/s/+3/7f/v//H/8P/v/+7/8P/w//H/8f/x
//H/8//0//T/9P/0//L/7f/p/+b/5P/k/+T/5f/l/+P/4f/h/+D/3//f/9//3v/e/+D/
4f/j/+P/4v/f/9//3P/b/9v/3P/e/97/3v/e/9//3//f/9//4v/i/+P/4//h/+H/4v/i
/97/4v/m/+7/9/8CAAwAGQArAEcAcACkAN8AGAFPAYIBogGPAUQB3AB0ABIAq/9T/xz/
B////gf/GP8u/0T/T/9R/13/d/+P/53/qf+6/8j/z//S/9T/1v/Y/9n/2//d/93/3v/g
/+L/4//k/+T/5P/m/+f/6P/p/+n/6f/p/+n/6v/q/+r/6v/s/+z/7v/s/+z/7f/v//D/
8f/0//X/9P/0//T/9f/3//f/+P/5//r/+v/6//r//P/9//7/AAAAAAAA////////AAAC
AAMABgAIAAoADAAPAA8ADwARABMAFQAXABkAHAAfACEAIwAlACYAJwAoACwALQAvADEA
MQAyADUANgA4ADgAOQA5ADkAOgA6ADgANAA0ADUANQA0ADMAMQAwAC4ALgAqACgAJQAi
AB8AHQAcABoAGQAWABAADQALAAkACAAFAAMAAQD+//3/+f/2//T/8//z//H/8f/v/+//
7f/r/+r/6f/p/+v/6//q/+j/6P/o/+j/6P/n/+f/5//n/+n/5//n/+f/5f/l/+X/5v/l
/+X/5f/l/+f/5//n/+f/5f/m/+b/5v/o/+j/6P/o/+b/5v/m/+b/5//o/+j/6P/q/+r/
6v/q/+n/6f/p/+r/6v/q/+r/6//r/+v/6//p/+v/7P/s/+z/6v/q/+r/6f/n/+f/6P/p
/+r/6//r/+v/6f/p/+n/6f/p/+n/6f/p/+n/6f/p/+n/5//n/+f/5//m/+f/6P/q/+j/
6P/q/+j/6P/o/+j/6f/p/+n/6f/n/+f/5//n/+f/5//n/+f/6P/o/+f/5//q/+v/7v/v
/+7/7v/v/+//7v/v/+//8f/1//b/9//4//j/+P/5//n/+f/5//v//P/6//r/+v/4//P/
7//s/+r/6//s/+7/7//t/+v/6//q/+f/5//n/+b/5v/o/+n/6//r/+r/5//n/+j/5//n
/+j/5v/m/+b/5v/p/+n/6f/p/+r/6v/r/+v/7f/t/+7/7v/u/+r/8P/4//3/CgAYACMA
MQBNAHIApADdABoBUwGKAbgBwQGMATABxABaAOn/ff8y/w3/A/8F/xb/Kv9C/1X/W/9j
/3n/j/+d/6v/vP/O/9v/4P/k/+j/5P/j/+X/6P/p/+v/7v/w//H/8v/y//D/8v/z//T/
9v/3//j/+f/7//z//P/8//z//v/+/wAA/v/+////AQABAAEAAwADAAUABgAHAAkACQAJ
AAoACwAMAAwADAAMAA8AEQATABYAFgAWABUAFQAZABoAHAAdAB4AIAAiACQAKAApACoA
LQAvADEAMwA1ADYAOQA7AD0AQgBEAEYASABMAE0ATwBRAFEAUgBVAFYAVgBWAFcAVwBX
AFgAWABWAFQAVABVAFUAVgBVAFMAUgBOAE4ASgBIAEYARABCAEEAPAA4ADUAMAAtACsA
KgApACUAIQAeABsAGQAZABYAFAAQAA8ADwANAA0ACwALAAkABwAGAAUABQAFAAUABAAC
AAIAAgACAAIAAQABAAEAAQADAAEAAQABAAMAAwADAAQAAwADAAMAAwABAAEAAQABAAMA
BAAEAAQAAgACAAIAAgAEAAQABAAEAAYACAAJAAoABwAGAAUABAAEAAUABgAIAAYABgAG
AAcABwAHAAcABQAHAAgACAAIAAgACAAIAAcABwAHAAgACQAKAAsACwALAAoACQAIAAcA
CQAJAAkACQAJAAkACQAJAAkACQAJAAkABwAHAAcACAAIAAYABgAGAAYABgAHAAcABwAH
AAUABQAFAAUABgAHAAgACQAJAAgABgAFAAcABwAJAAkABwAIAAoACwAOAA8ADwARABQA
FAAUABQAEgASABMAEwAVABUAFwAYABoAGgAaABgAFwATABAADgAOAA4ADwAPAA8ADQAN
AAwACwALAAsACgAJAAoACgALAAsACgAHAAcACAAHAAcACAAHAAYABQAEAAYABwAIAAkA
CgAKAAsACwANAA0ADgAOAA4AEAAMAAwAFQAiAC4AOwBLAGMAhgC0AO0ANAF3AbQB7gER
AvwBrgE+AcQASQDN/2L/Hf8H/wf/Ev8k/z7/V/9l/2v/ff+X/6v/uf/I/9z/7//6//z/
/P/+/wEAAQAFAAUABgAIAAgACQAKAAoACgAMAA0ADgAPAA8ADwAPABEAEgASABIAEgAU
ABQAFgAWABYAFwAZABcAFwAZABkAGwAcAB0AHwAgAB8AHwAfACEAIgAjACQAJAAlACYA
KAAmACYAJQAlACkAKgAsAC0ALAAuADAAMgA3ADcANwA5ADkAOwA9AD8ARABHAEkASwBO
AFAAUgBUAFYAVwBZAFsAWwBcAF8AYABhAGAAYABfAF8AYABgAF4AXABcAF0AXQBZAFcA
VABSAFIAUgBOAEwARwBEAEEAPwA9ADoAOAA0ADAALQArACkAJAAhAB8AHQAYABcAEwAQ
AA4ADQANAAsACwAJAAkABwAFAAQAAwADAAIAAQD///z//v/+//7//v/7//v/+//7//3/
+//7//v/+f/5//n/+v/5//n/+f/5//v/+//7//v/+//8//z//P/+//7//v/+//z//P/8
//z/+//8//z//P/8//z//P/8//v/+//7//z//v/+//7////////////9//v//P/8//z/
/P/8//z/+//7//v//P/9//3//f/8//v/+f/5//n/+f/5//n/+f/5//n/+f/5//n/9//3
//f/9//2//f/+P/6//j/+P/4//f/9//3//X/9//2//b/9v/2//b/9f/1//X/9f/z//P/
8//z//X/9f/1//X/9P/0//P/8//0//X/+P/5//f/+P/6//v//P/9//3///8CAAIAAgAC
AAAAAAABAAEAAQABAAMABAACAAIAAgAAAP3/+f/2//T/9v/2//f/9//3//X/9f/0//H/
8f/x//D/8P/y//P/9f/1//T/8f/x/+7/7f/t/+7/7v/u/+7/7v/v/+//7//v//D/8P/x
//H/8f/x//L/8v/y//L/9P/4/wEADAAWACMANQBPAHYAqADhACABWQGSAcIBywGUATAB
vgBKANv/d/8w/w3/Af8H/xb/Lv9E/1f/X/9n/33/l/+n/7P/xP/S/9n/4P/k/+T/5v/l
/+f/6//r/+z/7v/u/+//8P/w//D/8v/z//T/9//3//f/9//3//j/+P/4//r//P/8//7/
/f/8//z//f/9//3//////wAAAAAAAAEAAwADAAQABQAIAAgACAAIAAoACwAMAA4ADAAM
AAsACwAPABAAEgATABIAFAAWABgAGwAbABsAHQAfACEAIwAlACYAKQArAC0AMAAyADQA
NgA6ADsAPQA/AD8AQABDAEQARQBEAEQAQwBDAEQARABCAEIAQgBDAEMAQQA/ADwAOgA6
ADoANgA0AC8ALAApACcAJQAiACAAHAAaABcAFQATAA4ACwAJAAcABgAFAAEA/v/8//v/
+//5//X/8//z//H/8f/w/+//7//t/+3/7P/q/+z/7P/s/+z/6f/p/+n/6f/r/+n/6f/p
/+n/6f/p/+r/6f/p/+n/6f/r/+v/6//r/+r/6v/p/+j/6v/q/+r/6v/q/+r/6v/q/+n/
6v/q/+r/7P/s/+z/7P/r/+v/6//s/+z/7P/s/+3/7f/t/+3/6//r/+z/7P/s/+z/7P/s
/+v/6//r/+z/7f/v/+//7v/t/+z/6//q/+n/6f/p/+n/6f/r/+v/6//r/+v/6//r/+v/
5//n/+f/6P/o/+j/6P/n/+n/6f/p/+n/5//n/+f/6f/o/+j/6P/o/+j/5//n/+f/5//n
/+f/5//n/+f/5//n/+f/6P/o/+f/5//p/+n/6//r/+n/6v/s/+3/7v/v/+//8f/2//b/
9v/2//b/9v/3//f/9f/1//f/+P/4//j/+P/2//H/7f/q/+j/6v/q/+v/6//r/+n/6f/o
/+T/4//i/+D/4f/k/+b/6f/p/+j/5f/l/+T/4//j/+T/5v/m/+b/5v/l/+X/5f/l/+b/
5v/n/+f/5f/l/+b/5v/m/+b/6v/0////CAASAB8ALwBLAHQAqADhABoBTQGAAaIBkQFG
Ad4AdgAUALH/Wf8i/wn/Bf8L/xr/MP9I/1f/Wf9j/3v/k/+d/6n/uv/K/9H/1v/a/9z/
3P/f/+H/4v/h/+H/4v/k/+X/5v/m/+j/6v/r/+z/7f/t/+3/7f/t/+7/7v/u/+7/8P/w
//L/8//0//b/+f/3//X/9f/z//b/9v/2//f/+f/5//r/+//+//7//v/+//7///8AAAIA
BAAEAAMAAwAFAAYACAAJAAoADAAOABAAEQARABEAEwAXABkAGwAdACAAIwAlACcAJgAm
ACYAJgArAC0AMAAzADMANAA3ADgAOAA4ADkAOQA5ADoAOgA4ADQANAA1ADUANgA1ADMA
MgAwADAALAAqACkAJgAjACEAHwAcABoAFgAUABEADwANAAoABwAFAAMAAgABAP3/+v/4
//f/9//1//P/8f/x/+//7f/s/+v/6//t/+3/7P/q/+j/6P/o/+j/5//n/+f/5//p/+f/
5//n/+f/5//n/+j/5//n/+f/5//p/+n/6f/p/+n/6v/q/+r/6P/o/+j/6P/o/+j/6P/o
/+n/6v/q/+r/6v/q/+r/6v/r/+v/6//s/+z/7P/s/+3/7P/r/+r/5//q/+z/7f/u/+z/
7P/s/+v/6//r/+z/7f/r/+v/6v/p/+n/6f/p/+n/6f/p/+n/6f/p/+n/6f/p/+n/6f/p
/+n/5//n/+f/6P/q/+r/6v/p/+v/6f/n/+j/5//m/+X/5P/n/+f/5//n/+f/5//n/+f/
5f/l/+X/5f/o/+j/5//n/+X/5f/n/+f/6f/q/+z/7f/w//H/8f/z//X/9P/z//L/9P/0
//X/9f/3//f/+f/6//j/+P/4//b/8//v/+z/6v/o/+j/6f/p/+n/5//n/+b/4//j/+P/
4v/k/+b/5//p/+r/6v/o/+n/5//l/+T/5P/m/+b/5v/m/+f/5//n/+f/5//m/+b/5f/n
/+f/6P/o/+r/7P/w//j/AwAMABYAJQA3AFMAfACwAOkAIgFZAYwBpgGNAT4B1gByAA4A
qf9V/yT/Df8J/xP/JP84/07/Wf9b/2n/g/+X/6P/sf/A/8z/1f/c/+D/4v/i/+X/5//o
/+f/5//o/+r/6//s/+z/7f/w//L/9P/z//P/8//z//f/+P/4//j/9v/4//j/+v/6//r/
+//9//3//f//////AAAAAAAAAQAFAAUABgAHAAgACAAIAAgACAAJAAoADAANAA4ADgAP
ABEAEgAUABUAFAAWABgAGgAeAB8AIAAjACUAJwApACsALAAvADEAMwA1ADYANwA4ADoA
OwA9AD8AQABCAEYASABJAEgASABHAEkASgBKAEgARgBGAEcARwBGAEUAQwBCAEAAQAA8
ADoAOQA2ADMAMQAtACoAKAAkACEAHwAeAB0AGAAVABMAEQAQAA8ACwAIAAYABQAFAAMA
AQD//////f/7//r/+f/5//r/+//7//r/+v/6//r/+v/5//n/+f/5//n/9//3//f/9f/1
//X/9v/5//n/+f/5//n/+f/5//n/+//8//z//P/8//z//P/8//r/+v/6//r//f/+//7/
/v/9//z/+//6//v/+//7//z//v/+//7////////////9////AAAAAAAA/v/+//7//f/7
//v//P/9//7//////////f/9//3//f/9//3//f/9//3//f/9//3//f/9//3//f/8//3/
/v8AAP3//P/7//n/+//9/////P/8//z//P/8//3//f/9//3////////////9//3//f/9
//7//v/9//3//////wEAAQABAAIABAAFAAgACQAJAAsADgAOAA4ADgANAAwADAALAA4A
DwASABQAEwASABEADgALAAcABAACAAQABAAFAAUABwAFAAUABAADAAMAAwACAAIABAAF
AAcACQAIAAUABQADAAEAAAAAAAAAAAAAAAAAAwADAAMAAwAEAAQABQAFAAUABQAGAAYA
CAAKAAwAEgAbACgANgBHAF0AeQCgANQAEQFSAZEByAHuAeEBnAE6AcwAWgDn/3//PP8d
/xf/H/8w/0b/Xv9x/3n/gf+X/7H/xf/P/9z/7P/1//z/AAAAAAQACwALAAwACwALAAwA
EAARABIAEgASABQAFQAWABkAGQAZABkAHQAeAB4AHgAgACIAIgAkACIAIgAjACUAJQAl
ACcAJwArACwALQAvADAALwAvAC8AMQAyADMANAA0ADUANgA4ADkAOgA6ADsAPwBAAEIA
QwBGAEgASgBMAFEAUQBRAFMAVQBXAFkAWwBfAGMAZgBpAGwAbgBwAHIAdAB1AHcAeQB7
AHwAfwCAAIAAgACBAIEAfwCAAIAAfgB9AH4AgACBAIAAfwB9AHwAegB6AHYAdABvAGoA
ZQBhAF4AXABbAFgAVABRAE8ATQBMAEkARwBFAEEAPwA6ADYANgA1ADUAMwAxAC8ALwAt
ACsAKgApACkAKwArACoAKAAqACoAKgAqACgAJwAmACUAJwAlACUAJQAnACcAJwAoACcA
JwAnACcAJQAlACUAJQAnACgAKAAoACoAKgAqACoAKgAqACoAKgArACwALAAsACwALAAs
ACwALgAvADAAMgAwADAAMAAxAC4ALQAsACkAKgAsAC0ALgAuAC4ALgAtAC0ALQAuAC8A
LQAtACwAKwArACsAKwArACsAKwArACsAKQApACkAKQArACsAKwArACkAKQApACoAKgAq
ACoAKQApACkAKQApACcAJwAnACcAJQAlACUAJQAnACcAJwAnACUAJQAlACUAJQAmACYA
JgApACkAKgAqACkAKgArACsALgAwADEAMQAxADIAMgAyADMANAA0ADQANAA1ADUAMwA1
ADMAMQAvACoAKAAnACYAJQAmACYAJgAmACYAJQAkACMAIgAkACQAJAAkACQAJAAkACQA
IQAgAB8AHgAeAB4AHgAeAB8AIAAhACIAIAAgACAAIAAhACIAIwAkACYAJgAmACYALwA2
AD0ARABcAHIAiACeANYADAFCAXgBkgGsAcYB4AGAASABwABgABgA0P+I/0D/SP9Q/1j/
YP9s/w==
         </WaveFormData>
      </LeadData>
      <LeadData>
         <LeadByteCountTotal>10000</LeadByteCountTotal>
         <LeadTimeOffset>0</LeadTimeOffset>
         <LeadSampleCountTotal>5000</LeadSampleCountTotal>
         <LeadAmplitudeUnitsPerBit>4.88</LeadAmplitudeUnitsPerBit>
         <LeadAmplitudeUnits>��V</LeadAmplitudeUnits>
         <LeadHighLimit>2147483647</LeadHighLimit>
         <LeadLowLimit>268435456</LeadLowLimit>
         <LeadID>V5</LeadID>
         <LeadOffsetFirstSample>0</LeadOffsetFirstSample>
         <FirstSampleBaseline>0</FirstSampleBaseline>
         <LeadSampleSize>2</LeadSampleSize>
         <LeadOff>FALSE</LeadOff>
         <BaselineSway>FALSE</BaselineSway>
         <ExcessiveACNoise>FALSE</ExcessiveACNoise>
         <MuscleNoise>FALSE</MuscleNoise>
         <LeadDataCRC32>1862802002</LeadDataCRC32>
         <WaveFormData>
9v/2//j/+f/7//z//P/8//z//P/8//z//P/+//7//v/8//z//P/7//r/+f/2//b/9//3
//f/9//2//P/8v/w//H/8f/w//D/8f/y//L/8//x//D/7//t/+7/7f/t/+3/7f/t/+3/
7f/t/+3/7v/u/+7/7v/u/+7/7f/t/+3/7f/u/+3/7v/y//P/9f/7/wMACwAYAC0ATQB0
AJ4AywABATYBSQE6ARAB1wCVAFQAFwDl/8f/vP+z/7H/tv+8/7z/t/+3/8H/zv/W/9r/
3//j/+f/6f/o/+b/6P/r/+n/5//n/+j/6P/s/+3/7f/u/+//7//w//D/8P/w//D/8P/u
//D/8f/x//P/8v/y//P/9f/1//b/9//1//b/9v/4//n/+f/5//n/+v/8//z//f/+////
//8BAAIAAgACAAQAAwADAAMAAwAHAAcACAAKAAsADAAOAA8ADwAQABEAEgAVABYAGAAa
ABoAHQAfACAAIgAkACYAKQApACsALgAwADEAMgAzADQANwA4ADgAOgA4ADkAOQA5ADkA
OQA5ADkAOAA4ADgAOAA2ADUAMwAyAC4ALAAqACcAJAAjAB8AHQAcABkAFgAUABIADwAN
AAsABwAGAAIAAQAAAP7//f/7//n/+f/4//f/9v/2//T/9P/z//P/8v/y//T/8//z//P/
8//z//T/9P/x//D/7//s/+3/7//w//H/8f/x//H/8f/v/+//7//v//D/8P/v/+//7//v
/+//7//t/+3/7f/u//H/8f/y//L/8v/y//L/8v/y//L/8f/x//L/8v/y//L/8v/y//D/
8P/v/+//7//v/+//7v/u/+7/7v/u//D/8P/w//D/8P/v/+7/7//v//D/7v/u/+//7//x
//H/8f/x//P/8//y//L/7//v//D/8f/v/+7/7P/s/+z/7P/s/+3/7f/t/+3/7f/t/+3/
7//v/+//7//u/+7/7v/v//D/8P/x//H/8f/x//L/8//y//L/9P/1//n/+v/6//r/+P/4
//j/+P/5//z//f/+//3//P/7//n/+P/3//T/9P/1//X/9f/1//P/8f/x//D/8f/x//D/
8P/x//L/8v/z//H/8P/v/+3/7P/r/+v/6//s/+3/7v/v/+3/7f/u/+7/7P/s/+z/7P/u
/+//8P/x//D/7//u/+z/7f/t//P//f8HABAAIQA9AGAAjAC7AO8AJgFPAVgBQgERAc8A
hgBFAAkA2//E/7v/t/+4/7z/vP+3/7X/u//G/9D/1v/f/+P/5f/p/+r/6v/q/+v/6//s
/+3/7//w//H/8f/w//D/8f/x//L/8v/0//T/9P/0//T/9v/3//f/9//2//b/9//3//f/
+P/5//v//P/8//7/AQABAAEAAQABAAIAAQABAAIAAwADAAUABAAEAAQABgAKAAsADAAN
AA8ADwAQABIAEQASABQAFQAXABgAGQAaAB0AHgAgACIAJAAnACkAKgAsAC4AMAAzADMA
NQA4ADoAOwA8AD0APgA9AD4APgBAAEEAQwBEAEUARQBFAEUARQBCAEIAQgBCAEIAQQA/
AD4AOgA4ADYAMwAtACsAJgAjACIAHwAcABoAGQAXABYAFQARABAADAALAAgABgAFAAMA
AwADAAIAAQACAAIAAAAAAAAA///9//z/+v/5//n/+f/4//f/9//2//T/9P/0//L/9P/1
//X/9f/z//P/8//z//T/9f/2//f/+P/4//f/9//4//n/+v/7//n/+f/5//r/+f/5//r/
+v/8//z//P/8//v/+v/4//f/+P/4//j/+P/4//j/9v/2//b/9f/0//P/9P/0//X/9v/3
//j/+//8//v/+v/5//f/9v/3//f/+P/3//b/9v/1//P/8//z//P/8//z//L/8v/z//X/
9v/3//b/9P/0//T/9P/y//P/8//z//X/9f/1//X/9P/z//L/8f/u/+7/7v/v//H/8v/0
//X/8//z//T/9f/2//b/+P/5//v//P/8//z//P/8//z//P/8//7//v/+/wAAAAAAAP//
//////3//v/7//v/+//7//v/+f/5//j/9P/z//H/8P/x//L/8v/z//X/9v/3//f/9P/x
/+//7f/t/+3/7f/t/+7/7//x//L/9P/0//T/9P/3//f/9//3//L/7//w//D/7f/r/+3/
8//9/woAGQArAEwAdgCnAN0AFgFRAXwBgAFfASMB0AB7AC8A7f++/6n/o/+k/6b/qP+p
/6n/q/+0/8T/1P/b/9//5f/p/+r/6v/q/+v/7f/v/+//8P/w//T/9f/1//b/9f/1//b/
9v/0//T/9P/0//b/+P/5//n/+f/4//j/+f/5//n/+v/7//n/+v/6//z/AAABAAIAAwAD
AAQAAwADAAYABwAHAAkACAAIAAgACgALAAsACwALAA8ADwAQABIAEwAUABYAFwAZABoA
GwAcABsAHAAeACAAJAAnACkAKgArACwALQAvADMANQA4ADoAPAA+AEAAQgBBAEIAQgBE
AEcASQBKAEsASgBJAEgARwBFAEQAQwBCAD4APQA7ADoAOAA2ADQAMQAuAC0AKQAnACIA
HwAcABoAFgATABEADwANAAwACAAHAAMAAAD+//v/+//7//r/+f/2//b/9P/0//X/9f/0
//T/9P/z//P/8//y//H/8f/w/+//7v/t/+r/6v/r/+v/6//r/+v/6//r/+v/6//r/+v/
6v/q/+n/6f/n/+f/5//n/+j/6f/q/+z/7f/t/+7/7v/u/+7/7v/u/+7/7v/t/+3/7v/u
/+7/7v/u/+7/7P/s/+3/7f/t/+3/7f/s/+z/7P/q/+r/7P/s/+z/7P/s/+v/6//r/+r/
6v/o/+j/6f/p/+v/6//r/+v/6//r/+r/6v/p/+n/6v/r/+3/6//r/+z/6v/o/+b/5v/m
/+b/5v/n/+f/5//p/+n/6f/p/+n/6f/p/+n/5v/m/+b/5//o/+j/6f/p/+n/6f/q/+v/
7P/s/+7/7//x//L/8v/y//D/8P/w//D/8P/y//L/8v/y//L/8v/x//D/7//s/+z/6//r
/+v/6//r/+n/6f/o/+n/6f/o/+j/5//o/+j/6f/r/+r/6f/n/+T/4//j/+P/4//j/+P/
4//h/+H/4v/i/+L/4v/i/+L/4//j/+P/4//k/+P/4v/g/+H/4f/l/+v/9f8CABEAKQBM
AHYAowDXABABQQFYAUoBGwHZAIwARwALANX/uP+t/6v/rP+u/7D/r/+r/63/uP/C/8j/
z//V/9n/2//e/+D/3v/d/9//3f/d/97/3v/f/9//3v/e/9//3//g/+D/4f/i/+P/5P/i
/+T/5f/l/+X/5P/k/+X/5f/l/+b/5//n/+j/6P/q/+v/6//r/+v/7v/w//D/8f/0//X/
9f/3//j/+P/4//r/+f/5//n/+f/9//3//v8AAAAAAAABAAEABQAGAAcACAALAAwADgAQ
ABAAEwAVABYAGAAaABwAHwAfACEAJAAmACkAKgArACwALQAuAC4AMAAwADEAMQAxADIA
MwA0ADUAMwAyADEAMAAuAC0AKwAqACoAKAAmACMAIAAfABsAGQAWABMAEAAOAAsABwAE
AAEAAQAAAPz/+//4//b/9f/z/+//7//u/+3/7f/u/+3/7v/v/+//7v/u/+7/7f/t/+3/
7P/r/+v/6v/p/+j/5//k/+b/5//n/+f/5//n/+f/5//p/+n/6f/p/+r/6v/p/+n/5//n
/+f/5//n/+f/5//o/+f/5//o/+j/6v/q/+r/6v/s/+z/6//r/+r/6v/q/+r/7P/s/+r/
6v/p/+n/6f/p/+n/6P/o/+j/6P/o/+r/6v/o/+j/6P/n/+j/6f/p/+r/6P/o/+n/6f/o
/+f/5v/l/+X/5f/k/+T/4//j/+T/5f/n/+X/5f/m/+j/5f/k/+L/4v/i/+L/5P/l/+X/
5f/j/+P/4//j/+X/5f/l/+X/5P/k/+T/5f/k/+T/5f/l/+f/5//o/+n/6P/o/+r/6//t
/+7/7v/u//D/8P/w//D/7v/w//D/8P/y//L/8v/x//D/7//s/+z/6//r/+v/6//t/+v/
6//q/+n/6f/o/+j/6f/q/+r/6//q/+j/5v/j/+L/4f/h/+H/4//j/+P/4//l/+X/5v/m
/+j/6P/o/+j/6P/n/+b/5f/k/+X/5v/k/+H/4//p//H/+f8EABMALwBSAHoApwDZAA4B
OQFGATAB+wC3AHIAMwD7/83/tP+t/6n/rP+y/7L/sf+v/7X/wP/K/9D/1f/Z/+H/4//i
/+D/4P/h/+P/4f/h/+L/4v/k/+X/5f/m/+X/5f/m/+b/5v/m/+b/5v/k/+b/5//n/+f/
5v/m/+f/6P/p/+v/7f/r/+z/7P/u/+//7//v/+//7v/w//D/8f/w//H/8f/z//b/9v/2
//j/+f/5//n/+f/9//3//v8AAP//AAACAAMAAwAEAAUABgAIAAoADQAQABAAEwAVABYA
GAAaABwAHwAfACEAJAAmACUAJgAnACgAKwAsACwALgAsAC0ALQAtAC8ALwAvAC8AMAAw
ADAAMAAsACsAKQAoACcAJgAlACMAHgAdABkAFwAUABEADgAMAAoABwAFAAMAAQAAAPz/
+//8//r/+f/3//T/8//x/+//8P/w/+7/7v/x//H/8P/w/+//7f/s/+v/7P/r/+v/6v/q
/+r/6v/o/+j/6f/p/+n/6f/p/+n/6f/r/+v/6//r/+7/7v/t/+3/7P/r/+r/6f/p/+n/
6f/q/+v/6//s/+z/6v/q/+r/6v/s/+z/6//r/+z/7P/s/+z/7P/s/+r/6v/t/+3/7f/t
/+v/6v/q/+r/7P/s/+7/7v/s/+z/7P/r/+f/5//m/+b/6P/o/+n/6f/p/+n/6f/p/+n/
6f/o/+j/5//n/+j/6f/p/+f/5//o/+r/6f/o/+j/6P/o/+j/6P/p/+n/6f/n/+f/5//n
/+n/6f/p/+n/6v/q/+r/6//r/+r/6v/p/+v/6//s/+3/8P/w//L/8//z//T/9P/0//T/
9P/0//T/8v/0//T/9P/2//b/9v/1//T/8//w//D/7//v/+//7//x/+//7//u/+z/6//p
/+j/6//s/+z/7f/r/+r/6f/n/+b/5f/l/+X/5v/n/+j/6f/m/+X/5f/k/+T/5P/k/+T/
5//n/+f/5//m/+f/5v/k/+X/6//x//n/AQAMAB0AOQBeAIYAswDnABgBNwE2ARYB4QCf
AF4AIQDr/8P/sv+r/6n/rP+w/7L/r/+v/7f/xv/Q/9L/0//Z/9//4f/i/+T/5P/j/+P/
4//j/+T/5P/o/+n/6f/q/+n/6f/q/+r/6P/o/+j/6P/q/+z/7f/t/+v/6v/q/+v/7P/t
/+//8f/v//D/8P/y//H/8f/x//H/8v/0//T/9f/4//n/+f/7//z//P/8//7/////////
////////AAACAAMABAAGAAcACQAKAAsADAAPABAAEgAUABQAFwAZABoAGwAcAB0AHwAh
ACMAJgAoACkAKgArACwALQAuAC4AMAAwADEAMQAxAC8ALwAvAC8ALgAuAC4ALgAuAC0A
KwAqACgAJgAkACEAHgAdABkAFwAUABEADgAMAAwACQAHAAUAAgAAAPv/+f/4//b/9f/z
//L/8//z//P/8v/y//D/8P/w/+//7f/s/+z/6//r/+v/6P/n/+f/5v/n/+j/6f/o/+b/
5//n/+f/6f/p/+n/6f/o/+f/5v/l/+j/6P/n/+f/5//n/+f/5//l/+X/5f/m/+f/5//o
/+j/6P/o/+j/6P/m/+b/5f/l/+f/6P/p/+r/6P/o/+b/5v/p/+n/6f/p/+n/6P/o/+j/
5v/m/+j/6P/n/+b/5f/j/+P/4//i/+L/5P/k/+X/5f/l/+X/5f/l/+X/5f/k/+T/4//j
/+T/5f/l/+P/4//k/+T/4//j/+T/4v/i/+L/4v/k/+X/5f/l/+P/4//j/+P/4f/h/+H/
4f/h/+L/4//l/+X/5P/k/+P/5f/l/+b/5//q/+r/7P/t/+3/7v/u/+7/7v/u/+7/7v/u
//D/8P/w//L/8v/y//H/7//t/+n/6P/n/+f/5//n/+f/5f/l/+T/4//j/+L/4v/j/+T/
5P/l/+X/5P/j/+H/4P/f/9//3//f/9//3//f/9//3//g/+D/4v/i/+L/4v/h/+H/4f/h
/9z/3f/c/97/4f/p//H/9/8BAA4AJQBJAHAAmgDLAAMBLAE3ASAB8ACxAHEAMgD5/83/
t/+w/63/q/+w/7L/rP+n/6n/uf/G/87/0P/T/9v/3f/d/9z/3P/c/93/3//f/9//4P/g
/+L/4//j/+T/4//j/+T/5P/k/+T/5P/k/+T/5v/n/+f/5//m/+b/5//p/+n/6v/r/+3/
7v/u//D/8P/v/+7/7f/u//D/8P/x//T/9f/1//f/+P/4//j/+v/5//n/+f/5//r/+f/5
//r//v8AAAMABQAFAAYABwAIAAkACgAMAA4AEAATABUAFgAVABYAFwAZAB0AHwAiACQA
JQAmACcAKAArACwALAAuACwALQAtAC0AKwArACsAKwAqACoAKgAqACoAKQAnACYAIgAg
AB4AGwAaABkAFQATAA4ACwAIAAYABQADAAIAAQD9//z/+P/3//b/9P/z//H/8f/x//D/
7//u/+7/7P/s/+v/6//q/+r/6v/p/+n/6f/q/+n/6f/o/+r/6v/q/+j/5v/n/+f/5//n
/+f/5//n/+f/5//n/+f/5v/m/+X/5f/n/+f/5//n/+X/5f/l/+b/5//n/+j/6P/q/+r/
6v/q/+j/6P/n/+f/6P/o/+j/6P/o/+j/5v/m/+f/5//n/+f/5f/k/+T/5P/k/+T/5v/m
/+j/6P/o/+f/5f/l/+T/5P/k/+T/5f/l/+P/4//j/+P/5f/l/+T/5P/l/+X/5v/n/+P/
4//i/+L/4v/i/+L/5P/l/+X/5f/k/+P/4v/h/9//3//f/9//4P/g/+D/4f/j/+T/5v/n
/+b/5f/l/+X/5P/k/+b/5//q/+z/7f/u/+z/7P/s/+z/7v/w//D/8P/u/+7/7v/t/+r/
6f/m/+b/5v/n/+j/6f/n/+X/5f/k/+P/4//i/+L/4//k/+T/5f/j/+L/4f/f/97/3f/d
/93/2//b/9v/2//c/93/3//g/+L/4v/i/+L/4//j/+P/4//k/9//4v/i/+H/5//v//X/
/f8KAB8APQBkAI4AuwDxACQBQwE8ARoB4wChAFgAGQDj/8H/tP+t/6v/rv+y/7L/r/+v
/7n/xP/K/87/1f/d/+P/4//i/+T/4P/f/93/3v/f/+H/4v/k/+X/5f/m/+X/5f/m/+b/
5//o/+n/6v/s/+7/7//v/+3/7P/s/+3/7//v//D/8f/v//D/8P/y//T/9f/2//f/9v/4
//j/+f/4//n/+f/7//7//v/+/wAAAwADAAMAAwAHAAcACAAKAAoACgALAAsADgAQABIA
FAAXABgAGgAcABwAHwAhACIAJAAmACgAKwAtAC8AMgA0ADUANgA3ADgAOAA4ADcAOAA4
ADkAOQA5ADsAOwA7ADsAPAA8ADwAPAA6ADkANwA2ADQAMgAwAC0AKgApACUAIwAgAB0A
GgAYABYAEwARAA8ADgAOAAsACwAIAAYABQADAP/////+//3//P/8//r/+v/7//v/+v/6
//z/+//7//v/+v/5//n/+P/6//r/+v/4//n/+//8//3/+//7//v/+//5//n/+f/5//r/
+v/5//n/+f/5//n/+f/7//v/+//8//3//f/+//7//P/8//z//P/+//7//f/9//z//P/8
//z/+v/6//j/+P/6//v//P/9//3//P/8//z//P/8//7//v8AAAAAAAD///3//f/8//z/
/P/8//3//f/7//v/+//7//z//f/9//7/+//7//z//f/7//z//P/8//z//P/6//v/+//7
//v/+//7//v//f/9//3//f/6//r/+v/7//v/+v/6//n/+//7//z//f8AAAAAAgADAAUA
BgAGAAYABQAEAAMAAgAEAAYABgAGAAcACAAJAAkACAAHAAQABAABAAEAAQABAAMAAQAB
AAAAAQABAAAAAAD//wAAAAABAP///v/9//v//P/7//v/+//5//n/+f/5//n/+f/6//r/
+v/6//r/+v/9//3//f/9//7//f/6//b/9f/5////CQARABwALwBJAGwAmgDNAAMBQAFx
AX4BZgEzAesAmgBRAA8A1f+6/7X/s/+2/7z/vv+7/7v/v//M/9j/3P/h/+n/8f/3//b/
9v/2//f/9//3//f/+P/4//n/+f/4//j/+f/5//r/+v/6//r/+v/6//j/+v/7//v//f/8
//z//f/7//v//P/9////AAAAAAIABQAFAAUABQADAAQAAwADAAYABwAHAAkACAAIAAgA
CgALAAsACwALAA0ADQAOABAADwAQABIAEwAVABYAFwAYABkAGgAcAB4AIAAjACUAJgAp
ACoAKwAtAC0ALwAyADQANQA2ADcAOAA3ADgAOAA6ADoAOwA7ADsAOwA7ADsAOwA5ADgA
NwA2ADYANQAzADIALgAsACoAJwAkACMAHwAdABoAFwAUABIADgALAAkABwAEAAIA/f/7
//z/+v/5//f/9//3//b/9f/y//L/8P/w//D/7//t/+z/7P/r/+v/6//s/+v/6//q/+r/
6v/q/+j/5v/n/+f/5//n/+f/5//n/+f/5//n/+f/6P/o/+f/5//p/+n/6f/p/+f/5//n
/+j/6f/p/+r/6v/s/+z/7P/s/+r/6v/p/+n/7P/s/+z/7P/s/+z/6v/q/+r/6f/o/+f/
6P/o/+n/6v/o/+j/6v/q/+r/6v/q/+n/5//n/+b/5v/o/+j/6f/p/+n/6f/p/+n/5//n
/+b/5v/n/+f/6P/p/+n/5//n/+j/6P/l/+X/5f/m/+T/5P/k/+T/5v/n/+f/5//n/+f/
5//n/+f/5//n/+f/5v/m/+b/5//o/+j/6f/p/+n/6f/q/+v/7v/u//D/8f/z//T/9P/0
//L/8v/y//L/8v/0//T/9P/0//T/9P/z//L/8f/u/+7/7//v/+//7//v/+3/7f/s/+v/
6//q/+r/6f/q/+r/6//t/+z/6//p/+j/5//n/+f/5f/l/+X/5f/l/+X/5v/m/+b/5v/m
/+b/5//n/+f/5//m/+X/5P/i/+P/5//x//f///8OACMAQwBoAJQAwwD7ADABTQFGAR4B
4QCXAFIAFwDj/8H/tP+x/7H/tP+2/7b/sf+z/73/yv/Q/9T/2f/d/+H/4//k/+L/4v/h
/+H/4v/j/+X/5v/o/+n/6f/q/+v/6//s/+z/7P/s/+z/7P/q/+z/7f/t/+//7v/u/+//
7f/t/+7/7//v//D/8P/y//P/8//z//P/9P/2//b/9//6//v/+//9//z//P/8//7/////
//////8BAAEAAgAEAAMABAAGAAcACQAKAAsADAAPABAAEgAUABQAFwAZABoAHQAeAB8A
IQAjACUAKAAqACsALAAtAC4ALQAuAC4AMAAwADEAMQAxADMAMwAzADMAMQAwAC8ALgAu
AC0AKwAqACYAJAAiAB8AHAAbABcAFQAUABEADgAMAAoABwAFAAMAAwACAP7//f/6//j/
9//1//P/8//y//H/8P/w/+7/7v/t/+3/7P/s/+7/7f/t/+3/7P/r/+v/6v/q/+r/6v/o
/+r/6//r/+v/6f/p/+n/6f/r/+v/6//r/+v/6v/o/+f/6P/p/+r/6//p/+n/6f/q/+n/
6f/q/+r/6//s/+3/7v/s/+z/6//r/+7/7v/u/+7/8P/w/+7/7v/t/+3/7f/t/+3/7P/s
/+z/7P/s/+7/7v/w//D/8P/v/+v/6//q/+r/6v/q/+v/6//t/+3/7f/t/+3/7f/s/+z/
6f/p/+r/6//r/+n/6f/q/+z/6//r/+v/6//p/+n/6//q/+j/6P/o/+j/6v/r/+v/6//r
/+v/6//r/+r/6f/o/+f/5//o/+n/6//q/+r/6//r/+v/6//s/+3/7v/u//D/8f/z//T/
9P/0//b/9v/2//b/9v/4//j/+P/2//b/9v/1//L/8f/u/+7/7v/v//D/8f/x/+//7//u
/+r/6f/n/+b/6P/q/+v/7f/t/+z/6//p/+j/5//n/+f/6f/p/+n/6f/n/+f/6P/o/+j/
6P/o/+j/6f/p/+n/6f/o/+f/6P/q/+3/8//5////CQAWAC8ATwB2AKAAzwADATIBPQEm
AfQAtwB3ADgA///T/7v/tP+v/6//tP+4/7j/s/+z/8H/zP/Q/9L/2f/f/+H/4//k/+b/
5P/n/+f/5f/l/+b/5v/o/+n/6f/q/+n/6f/q/+r/7P/s/+z/7P/s/+7/7//v/+//7v/u
/+//8f/x//L/8//w//D/7//w//P/8//z//P/9v/4//j/+f/6//v/+//9//7//v/+/wAA
AAD///7//f8BAAEAAgAEAAYACAALAA0ADgAOAA4ADgAQABIAFQAYABoAHQAfACAAHwAe
AB0AHQAgACMAJwAqACsALAAtAC4ALwAwADAAMgAyADMAMwAzADEAMQAxADEAMQAyADMA
NAAwAC8ALQAsACoAKAAmACMAIgAhAB0AGwAYABUAEgAQAA4ACwAJAAcABwAGAAIAAQAA
AP7//f/7//n/+f/4//f/9v/2//T/9P/1//X/9P/0//P/8f/w/+//8P/v/+//7v/w//D/
8P/u/+z/7f/t/+3/7//v/+//7//x//H/8f/x//L/8v/x//H/7//v/+//7//v/+//7//w
//H/8f/y//L/8P/w//D/8P/y//L/8f/x//L/8v/y//L/8v/y//D/8P/z//P/8//z//H/
8P/w//D/8P/w//L/8v/y//L/8v/x/+3/7f/s/+z/7v/u/+//7//t/+3/7f/t/+//7//u
/+7/6//r/+z/7f/u/+3/7v/w//D/8f/v/+7/7f/s/+v/6v/q/+v/6//r/+3/7f/t/+3/
6//r/+v/6//s/+z/7P/t/+z/7P/t/+3/7//v//D/8f/y//L/9P/1//b/9v/1//T/9f/2
//f/+P/4//r/+v/6//r/+v/6//n/+P/3//T/9P/y//H/8P/v/+//7f/t/+z/6//r/+r/
6v/s/+7/7//x//H/8P/v/+3/6v/p/+n/6f/p/+n/6f/p/+n/6f/q/+r/6v/q/+r/6v/r
/+v/6//r/+z/6//q/+z/8f/3//3/AwALABoAMwBVAHoApgDXAAsBNAE/ASQB8gC3AHUA
NgABANf/wf+4/7f/t/+4/7j/tv+x/7X/xf/Q/9T/1v/b/9//4//l/+b/5v/m/+n/6f/n
/+f/6P/o/+r/6//r/+z/7f/t/+7/7v/u/+7/7v/u//D/8v/z//P/8f/w//D/8f/v/+//
8P/x//P/9P/0//b/9//3//f/9//4//r/+v/7//r/+//7//3//v/+//7/AAADAAMAAwAD
AAMAAwAEAAYABwAIAAoACwAPABAAEQASABMAFAAWABgAGAAbAB0AHgAfACAAIQAjACMA
JQAoACoALAAuADAAMgAyADIAMQAyADQANQA1ADUAMwAzADMAMwA0ADQANAA0ADIAMQAv
AC4AKgAoACYAIwAgAB8AGwAZABgAFQASABAADgALAAkABwAHAAYAAgABAAAA/v/9//v/
+f/5//j/9//0//T/8v/y//X/9f/0//T/9P/z//P/8//y//H/8f/w//D/8P/w/+7/7v/v
/+//7//v/+//7//v//H/8f/x//H/8v/y//H/8f/x//H/8f/x//H/8f/x//L/9f/1//b/
9v/1//T/8//y//T/9P/z//P/9P/0//T/9P/0//T/8v/y//X/9f/1//X/8//y//L/8v/y
//L/9P/0//T/9P/0//P/8f/x//D/8P/w//D/8f/x//H/8f/x//H/8f/x//D/8P/x//H/
8v/z//H/7//v//D/8P/v//H/8P/y//L/8v/y//T/9f/1//X/9f/1//X/9f/0//P/8v/x
//L/8v/y//P/8//y//L/8f/z//P/9P/1//f/+P/7//3//f/+//7//v/+//7//v/+////
AgADAAQAAQAAAP///f/+//3/+v/6//v/+//7//v/+//5//n/+P/5//n/+P/4//n/+v/6
//v//P/8//z/+//5//f/9v/1//X/9f/1//X/9f/1//b/9v/0//T/9P/0//f/9//3//f/
9v/1//L/8v/1//3/BQAPABkAKAA9AF0AhgCyAOcAHwFQAWMBVAEsAe8ApQBgACMA7//P
/8b/wf+//8L/xP/G/8P/xf/P/97/5v/q/+3/8f/z//X/+P/4//j/+f/5//n/+f/6//r/
/P/9//3//v//////AAAAAAIAAgACAAIAAgAEAAUABQAIAAgACQALAAoACQAJAAkACQAK
AAoADAAOAA8AEAARABIAFAAUABUAFgAXABcAGQAZABgAFwAYABsAGwAbABsAIAAhACMA
JgApACoALAAtAC0ALgAvADAALwAwADIANAA4ADsAPQA+AEAAQgBEAEcARwBJAEwATgBQ
AFIAVABWAFYAVgBVAFYAVABVAFUAVQBWAFcAWABZAFgAWABYAFgAWABXAFUAVABPAEwA
SQBFAEIAQQA9ADsAOQA3ADUANAAyAC8ALQArACYAJAAfAB0AHQAcABwAGwAZABkAGAAX
ABYAFgAUABQAFwAXABYAFgAWABUAFQAVABIAEQARABAAEQASABMAEgAQABEAEQARABMA
EwATABMAEQARABEAEQASABIAEQARABEAEQARABEAEwATABMAFAAXABcAGAAYABYAFgAW
ABYAFwAYABgAGQAYABgAGAAYABYAFgAUABQAFQAVABUAFQAXABYAFgAWABQAFAAWABYA
FAAUABQAEwARABEAEAAQABIAEgATABMAEQARABEAEQARABEAEAAQABEAEQASABMAEQAP
AA8AEAAQAA8ADwAPAA4ADQAMAAsACwALAAsACwAJAAkACQAJAAsACwALAAsACwAMAAwA
DAAMAAwADAANAAwADQANAA0ADQAPAA8ADQAPABAAEAARABMAFAAUABQAEgATABMAEwAS
ABIAEgASAA8ADgANAAsACgAKAAgACAAIAAgACAAIAAgACAAIAAgACAAIAAYABgAGAAYA
AwACAAEAAAAAAAAAAAAAAAIAAgACAAIAAAAAAAAAAAABAAIAAwAEAAIAAgACAAIAAwAE
AAUABgASAB4AKgA2AFsAgAClAMoA8QAWATsBYAExAQIB0wCkAHAAPgAMANr/1f/Q/8v/
xv/I/w==
         </WaveFormData>
      </LeadData>
      <LeadData>
         <LeadByteCountTotal>10000</LeadByteCountTotal>
         <LeadTimeOffset>0</LeadTimeOffset>
         <LeadSampleCountTotal>5000</LeadSampleCountTotal>
         <LeadAmplitudeUnitsPerBit>4.88</LeadAmplitudeUnitsPerBit>
         <LeadAmplitudeUnits>��V</LeadAmplitudeUnits>
         <LeadHighLimit>2147483647</LeadHighLimit>
         <LeadLowLimit>268435456</LeadLowLimit>
         <LeadID>V6</LeadID>
         <LeadOffsetFirstSample>0</LeadOffsetFirstSample>
         <FirstSampleBaseline>0</FirstSampleBaseline>
         <LeadSampleSize>2</LeadSampleSize>
         <LeadOff>FALSE</LeadOff>
         <BaselineSway>FALSE</BaselineSway>
         <ExcessiveACNoise>FALSE</ExcessiveACNoise>
         <MuscleNoise>FALSE</MuscleNoise>
         <LeadDataCRC32>3207240565</LeadDataCRC32>
         <WaveFormData>
GgAbABwAHQAeAB4AHgAeACAAIAAgACAAIQAiACIAIgAfAB8AIAAgACAAHgAcABsAGwAb
ABsAGwAaABgAFwAVABYAFgAVABUAFQAXABcAFwAVABQAEQARABEAEQASABMAEQARABEA
EQATABMAEgASABMAFAAUABQAEgASABIAEgARABAAEQASABIAFQAYABwAHwAmADUASgBo
AIUApwDUAAABGgEYAQkB7ADEAJkAbgBFACsAHQASAA0ADAAKAAMA/P/6/wEACAAMAA4A
DgAPABIAEgAQAAwADgARAA8ADAAMAAwADAANAA8AEAARAA8AEAAQABAAEAARABEAEQAP
ABAAEAAQABAAEAAQABEAFAAUABQAFAATABMAEwATABMAFAAUABUAFgAWABYAFgAWABYA
FwAYABoAGwAbABsAGwAcABwAHQAfACAAIQAiACUAJQAmACcAKAApACsALAAsAC0ALwAw
ADEANAA2ADYAOAA8AD0APwBAAD8AQQBBAEMARQBHAEkASgBKAEsATQBLAE0ATQBMAE0A
TQBOAE4ATgBMAEwATABMAEoASgBIAEUAQwBAAD8AOwA5ADUAMwA0ADAALwAtACkAJgAl
ACMAIAAdABsAGAAYABgAFwAXABUAFQAVABQAEQARABEAEQAOAA4ADAAMAA8AEAARABIA
FAATABMAEgAQAA8ADQALAAsADAANAA4ADwAPAA8ADwANAA0ADQAOABAADwANAA0ACwAM
AA0ADgAOAA4ADwAPAA8ADwAPABAADgAOAA4ADQAOAA4ADgAPAA4ADgAOAA4ADQANAA0A
DwANAA0ADQANAAwADAAMAAwADAAMAA0ADQALAAsACgAJAAoACgAKAAsACwAKAAoACQAK
AAsADAAMAA4ADgANAA0ADAALAAsACgAHAAgABgAGAAYABgAGAAYABgAGAAYABgAGAAYA
BgAGAAYABgAGAAYABgAGAAcABwAIAAgACAAJAAkACwALAAsACwALAA0ADgAPABAADgAO
AA4ADgARABIAEgASAA4ADQANAAwADgAMAAoACQAJAAkACQAJAAcABgAGAAUABgAIAAkA
CwAJAAsACwALAAoACAAEAAMAAgABAAEAAQABAAEAAQABAAEAAQAAAAAA//8AAAAAAAAB
AAIAAwAEAAEAAAD///7//P/7//z/AgAJABAAGwAuAEYAYwCFAKwA2AAAARIBEQH8ANYA
qQB+AFMALQAXAAwABQD+//r/8//s/+b/6f/w//T/+P/8//3//P/+//7//P/8//3//f/8
//z//P/8//r/+//7//v//f/+//7//v/+//////////3//v/+//7//v/+//7///////7/
/f/8//7///8AAAEAAwAEAAQABQADAAIAAQAAAAEAAAAAAAAAAgADAAMAAwAFAAgACgAN
AA4ADgAOAA4ADQANAA4ADwAQABEAEwAUABgAGQAbABwAGwAeACAAIAAhACYAKAArACsA
KwAuAC8ALgAvADAAMQAyADIAMwA1ADcAOQA5ADgAOQA5ADoAOgA5ADYANQA0ADYANAA0
ADIAMAAtACkAJwAiAB8AGgAXABgAFAATABEAEgAQABAADwAMAAkABwAEAAMAAgAAAP//
AQABAAEAAAD9//3//f/9//r/+v/4//j/+P/4//j/+P/2//X/9f/0//L/8//z//P/9P/0
//T/9P/z//P/8//z//b/9//4//r/+v/5//f/9//3//j/+f/6//n/+P/4//f/9//3//f/
+P/6//r/+v/5//b/9v/2//f/9v/2//b/9v/z//P/8//1//P/8//z//P/8//0//X/9v/4
//j/+f/5//j/9//1//P/9P/0//T/9f/1//T/9P/z//H/8f/x//D/7v/u/+3/7f/v//H/
9P/2//T/8//y//H/8P/v/+7/7f/s/+//8P/x//L/8f/w/+//7v/s/+z/7P/s/+3/7f/u
/+7/7v/v/+//8f/y//P/9P/1//T/9P/0//T/8v/y//L/8v/x//L/8v/y//P/8//0//T/
9v/2//b/9//2//X/9P/z//P/8v/y//H/7f/s/+r/6f/p/+v/6//r/+3/7v/t/+//6v/n
/+X/4//h/+H/4f/h/+L/4//j/+T/5v/o/+n/6v/q/+r/6v/q/+X/4v/j/+L/4P/d/9z/
4P/l/+z/9f8CABgANwBXAH4AqgDaAAABDQEEAeQAtQB+AE0AHQD1/+D/2f/U/9D/yf/C
/8D/wf/I/9b/4P/g/9//4P/i/+L/4v/i/+P/4//i/+L/4v/i/+T/5f/l/+X/5f/m/+b/
5v/l/+X/5P/j/+P/5P/k/+T/5P/k/+T/5f/l/+T/4//i/+P/4//j/+P/5v/o/+n/6//r
/+r/6f/o/+z/7P/t/+7/7f/t/+z/6//t/+7/7v/v//P/9P/1//b/9f/1//b/9//4//n/
+//8//v/+//8//z//v8CAAUABgAGAAoACwANAA8ADwASABMAFQAXABkAGwAcABwAHQAf
ACIAJQAmACYAIwAjACQAJAAhAB4AHQAcABoAGAAYABYAFwAVABIAEQAPAA0ACQAHAAQA
AAD///3/+//4//f/9f/2//P/8f/u/+z/6v/n/+X/4//j/+P/4v/j/+P/4//j/+T/5P/i
/+L/5P/k/+T/5P/j/+H/4P/e/9z/3f/d/93/3P/c/9z/3P/d/93/3f/d/93/3f/d/97/
3v/d/9v/2//a/9r/2v/a/9v/3P/e/9//4f/h/+H/4v/k/+T/5P/j/+D/4P/g/+H/4P/g
/+D/4P/h/+H/4f/j/+H/4f/h/+H/4P/g/+D/4P/e/97/3//f/9//3//e/93/3v/e/97/
3//e/97/3//f/+H/4f/h/+D/4P/g/9//3//f/9//4P/g/+H/4f/h/+H/4f/e/9z/3P/c
/9z/3f/e/9//4P/e/97/3v/e/97/3v/e/97/3v/e/97/3v/f/9//4P/g/97/3//f/+H/
4v/j/+T/5f/m/+b/5v/m/+b/5v/m/+b/5//o/+j/6P/n/+f/6P/o/+j/5v/k/+P/5f/l
/+X/5f/j/+L/4v/h/+L/4v/h/+H/4f/j/+P/4//l/+T/4f/h/9//3f/c/9v/2//b/9v/
2//d/93/3P/c/9v/3P/c/9z/3P/c/9z/3P/d/9z/2f/Y/9j/1//Y/9r/4f/q//P/AgAa
ADkAWQCAAK4A3AD2APkA5gDCAJEAZgA7AA8A8//o/+H/3P/a/9X/zv/K/8n/zv/W/9r/
3P/d/97/4P/i/+L/3v/d/93/2v/a/9r/2v/a/9v/2//b/93/3v/e/97/4P/h/+H/4f/f
/+D/4P/g/+L/4v/i/+P/4v/i/+L/4v/h/+H/4f/h/+P/5P/k/+X/6P/o/+j/6P/s/+z/
7f/u/+7/7//v/+//7f/u/+7/7//x//L/8//0//X/9f/2//f/+v/7//3//v8AAAEAAwAE
AAUACAAKAAoADAAQABEAEwATABMAFgAXABoAGwAcAB0AHgAeAB8AIQAhACMAIwAiACIA
IwAlACYAJAAiACIAIgAiACAAIAAeAB0AGwAYABcAFwAVABEADwAOAAoACQAHAAQAAAD+
//v//P/5//f/9P/1//T/8v/x//D/7//u/+z/7f/t/+3/7f/u/+7/7P/s/+7/7v/u/+7/
7v/t/+3/7P/r/+v/6v/p/+j/6P/o/+j/6f/p/+n/6f/q/+v/7P/u//D/7//t/+3/7P/s
/+z/7P/s/+z/7f/t/+v/6//r/+z/7f/u/+//7//w//D/8P/x//H/8P/v/+7/7v/v//D/
8//y//H/8P/v/+7/7v/u/+7/8P/w//H/8f/x//H/8P/v//D/8P/w//H/8P/w//H/8f/v
/+//7//u/+7/7v/t/+3/7f/t/+7/7v/u/+//8P/x//P/8f/w/+7/7v/u/+7/8P/w//D/
8P/u/+7/7v/u//D/8P/w//D/8P/w//D/8P/x//H/8v/y//L/8//z//X/9f/1//X/9f/4
//j/+P/4//r/+v/6//r/+f/6//r/+v/6//v//f/+//z/+v/4//f/9f/1//X/9f/2//b/
9//3//b/9v/1//X/9f/3//f/9//1//T/8f/x//D/7//v/+//8f/x//H/8f/z//P/8v/y
//X/9v/2//b/9f/0//P/8v/x//L/8//y/+z/7f/w//T/+f/+/wkAGgA0AFMAdQCaAMYA
7gAAAf0A5gDAAJMAagBBABkAAQD4/+//7P/s/+f/4v/c/9//6P/u//D/8v/1//j/+P/2
//T/9P/z//P/8v/y//L/8v/y//P/8//z//H/8v/y//L/8v/z//P/8//z//T/9P/0//T/
9P/0//X/9v/2//b/9v/3//f/9//3//n/+v/6//v/+v/6//r/+v/8//z//f/+/wAAAQAB
AAEA//8AAAAAAQAFAAYABwAIAAkACQAKAAsACwALAAwADAAQABEAEwAUABUAGAAaABoA
HAAgACEAIwAlACUAKAApACkAKQApACkALAAsAC0ALwAtAC8ALwAuADAAMQAzADQANgA0
ADQANAAzADAALwAsACwAKwApACkAJQAjAB8AHQAaABYAFQATABEADgANAAsACgAHAAUA
AgADAAIAAAD///7//f/8//r/+f/5//n/+f/7//z/+//8//v/+v/5//j/+v/5//n/+P/2
//f/9//3//b/9v/2//b/9//3//f/9//1//X/9f/2//n/+f/4//n/9v/2//b/9v/4//j/
+f/5//n/+f/5//r/+f/4//f/9f/1//b/9//5//j/+P/4//j/9//3//f/+f/5//n/+f/5
//b/9v/2//b/+f/6//z//f/9//3//P/7//r/+P/2//X/+P/4//n/+f/5//n/+f/4//r/
+v/5//n/9//3//j/+P/3//f/9//3//n/9//4//j/+P/4//j/+P/4//j/+P/2//b/9v/2
//j/+P/4//j/+P/4//j/+P/1//X/9v/2//j/+f/5//v//P/9//7////+//7//v/+//7/
/v/+//7//f/+//7//v/+////AQACAAAA/v/8//v//f/9//3//f/7//r/+v/5//j/+P/3
//f/+f/7//v/+//6//j/9P/z//T/8//z//P/9f/1//X/9f/0//P/8f/w//H/8v/y//L/
8//0//X/9v/1//T/8//w//D/8//2//r///8GAA8AIgA+AF0AfwCoANQA9AD+APUA3AC0
AIkAYgA1ABMAAQD4/+//7P/s/+X/4P/e/+P/7P/w//D/8P/z//b/9v/2//j/9v/1//f/
9v/2//b/9v/4//n/+f/5//n/+v/6//r/+P/5//n/+f/5//r/+v/6//j/+P/4//n//P/8
//z//P/7//v/+//7//v//P/8//3//v/+//7//v8AAAAAAQACAAIAAwADAAMABQAGAAYA
BwAIAAgACAAIAAkACQAKAAsADgAPABEAEgAUABUAFwAYABkAHAAeAB4AHAAgACEAIwAl
ACUAKAApACoAKwAsAC0AMAAwADEAMwAzADUANQA0ADEAMQAyADIANAAyADIAMgAyADAA
MAAuACsAKQAmACUAJQAjAB8AHQAcABgAFwAVABMAEAAPAA0ACgAHAAUAAgABAAAA/v/9
//////////7/+//7//v/+//8//z/+v/6//j/+P/4//j/+P/3//f/9v/4//n/+f/5//j/
+P/4//j/+//7//v/+//6//n/+P/4//n/+f/4//n/+f/6//v//P/6//r/+//7//3//f/9
//7//P/8//z/+//6//r/+v/7//z//P/8//z/+//7//v//f////////////7//v/+//7/
/P/8//3//f/7//v/+v/5//v/+v/5//n//P/8//3//f/7//v/+//6//r/+v/5//n/9//3
//j/+P/5//n/+f/5//n/+f/5//r/+P/4//j/+P/6//r/+v/6//j/+P/4//j/9v/2//b/
9v/4//j/+P/4//f/9//4//j/+P/5//n/+//+////AAABAAAAAAAAAAAAAgACAAIAAgAB
AAIAAgACAAIAAwAFAAYABQACAP///f/9//3//f/9/////v/+//3//P/8//v/+//9////
/////////v/7//v/+v/5//n/+f/5//n/+f/5//n/+f/4//j/+v/8//3//v/+//7//v/+
//v/+v/5//r//P///wQACAALABIAIwA6AFYAdwCfAMwA9AAGAQAB6QDIAKAAdQBMACUA
EwALAAIA+//4//L/6//k/+T/7//6//z/+v/8////AAD+//z//P/8//v//f/+//7//v/+
//z//f/9//3//f/+//7//v/+////////////AAAAAAAA/v/+//7///8AAAAAAAAAAAIA
AwAEAAUAAgACAAEAAQAEAAQABAAEAAYABgAHAAgACAAJAAkACQAJAAoACgALAAwADAAM
AAwAEAARABMAFQAUABUAFwAYABgAGQAbABwAHwAiACQAJAAjACYAJgAnACoAKwAvADEA
NAA1ADYANwA4ADgAOQA7ADkAOwA7ADoANwA3ADgAOAA6ADgAOAA4ADYANAA0ADIAMQAv
ACwAKwApACcAIwAhAB4AGgAZABcAGAAWABYAFQASAA8ADQAKAAkACAAGAAUAAwADAAMA
AgABAAEAAQABAAIAAgAAAAAA/v/+//7//v8AAP/////+/wAAAQABAAEA/v/+//7//v/9
//3//f/9/////////wAAAAD///3//f///wAAAQACAP///v/+//3/////////AAAAAAAA
AAD//wAAAAAAAAEAAgACAAIAAgD///////8BAP//////////AAAAAAAAAAD+//7/////
/wEAAQAAAP//AQAAAP/////+//7///////3//f/9//z//v/+//3//f/9//3//v/+//3/
/f/6//z//P/8//z//v/+//7//v/9//z/+//6//r/+v/6//r/+P/4//j/+P/4//n/+//8
//v/+//6//v//P/9//7///8DAAQABQAGAAUABAADAAIAAwAEAAQABAAFAAUABgAGAAUA
AgD///3//f/9//3//f////7//v/9//z//P/7//v/+//9//3//f/7//r/9//3//T/8//z
//P/8f/x//H/8f/0//X/9f/2//X/9v/2//b/9v/2//b/9v/3//b/9//2//L/9f/4//z/
AQAIABcALABGAGMAhQCuANwA/AACAfcA3AC2AIkAXAAxABMAAwD6//P/8P/u/+n/5P/i
/+n/8P/y//L/8v/3//r/+v/4//j/9v/x//H/8P/w//D/8P/y//P/8//z//L/8v/x//D/
8//1//b/9//3//j/+P/4//j/+P/4//n/+v/6//r/+v/6//n/+P/3//n/+v/6//v//P/8
//z//P/7//r/+v/6//v//f/+////AAACAAMABQAFAAYABwAIAAgABwAHAAcACgALAA0A
DgASABMAFQAWABUAGAAaABoAHQAiACQAJwAoACcAKQApACoAKwAsAC0AKwAqACoAKwAt
AC8ALwAuAC8ALwAwADAAMgAwADAAMAAwAC4ALgAsACsAKQAmACUAIgAfABoAFwAYABQA
EwARAA0ACgAJAAcABwAFAAQAAgABAAAA/v/9//r/+f/4//b/9v/3//j/+f/4//j/9v/2
//T/9P/0//T/9f/1//b/9v/2//f/9//3//f/+P/5//r/+P/3//b/9f/z//P/8//0//T/
8//x//H/8f/y//P/9P/1//b/+P/5//j/9//2//b/9v/2//b/9f/2//b/9v/3//b/9v/2
//b/9P/z//L/8//1//X/9f/1//L/8v/y//L/8//0//b/9//5//n/+P/3//X/9P/z//P/
8v/y//P/8//x//H/8f/w//P/9P/0//X/8//z//T/9P/x//L/8v/y//L/8v/x//D/7//u
//D/8P/w//D/8v/y//L/8v/x//D/7//u/+3/7f/u/+7/7v/v/+//8f/0//X/9v/3//r/
+v/6//r/+f/4//f/9v/5//r/+v/6//n/+f/6//r//P/6//j/9//0//P/8v/x//L/8v/z
//P/9P/0//P/8//x//P/8//z//P/8v/v/+//8P/v/+//7//u/+3/7P/r/+v/6//q/+r/
6//s/+z/7P/s/+z/7P/s/+//8P/r/+j/5v/n/+j/7v/z//r/BQAUAC4AUQB1AJ4AzgD6
AA4BCwH0AMwAmQBqADkACwDx/+j/4f/e/9z/1//Q/87/0f/a/+D/5P/k/+n/7v/u/+z/
7P/s/+3/6//s/+z/7P/s/+r/6//r/+v/6//s/+z/7P/s/+3/7f/t/+//8P/w//D/8P/w
//D/8f/x//D/7//u//H/8f/x//H/8v/0//X/9//3//b/9f/0//j/+P/5//r/+v/7//v/
+//7//z//P/9//3//v///wAAAQABAAIAAwAFAAcACgAMAAwADQAPABAAEQAUABYAFgAW
ABoAGwAdAB8AHwAiACMAJgAnACgAKQAoACgAKQArAC0ALwAvAC4ALQAtAC4ALgAtACoA
KQAoACoAKAAoACYAJwAlACIAIQAfAB0AGQAXABQAEAAPAA0ACwAIAAcABQAEAAEA///8
//n/+P/2//X/9//3//f/9v/1//X/9f/1//L/8v/w//D/8v/y//L/8v/w/+//7//u//D/
8f/x//H/7v/u/+7/7v/v/+//7//v/+//7//v//D/8v/x/+//7//v//D/8f/y//D/8P/x
//H/8//z//P/9P/0//T/9P/z//L/8v/y//P/8v/y//L/8v/z//P/8//1//T/8//y//H/
8f/y//P/9P/y//L/8//z//X/9f/0//P/8//y//H/8f/y//L/8//z//H/8f/x//D/8P/w
/+//7//x//H/8v/y//H/8f/x//H/8f/x/+//8f/u/+7/7v/u/+7/8P/w//D/8P/w//D/
8P/w//D/8P/w//D/8P/w//D/8P/x//H/8v/y//L/8//z//X/9//5//v//f/8//z//P/8
//z//P/8//z//f/+//7//v/7//v//P/8//7//P/6//n/+//7//v/+//5//j/+P/3//b/
9v/1//X/8//1//X/9f/3//b/8//z//T/8//z//P/8//z//P/8//z//P/8v/y//H/8v/y
//L/9P/0//T/9P/x/+7/7f/s/+z/7//0//b/+/8GABUAKgBGAGUAhwC0AOIAAgEGAfcA
1gCqAH8AVgAtAA0A///4//H/8P/s/+X/4P/e/+X/7P/w//L/9P/1//T/9P/0//L/8P/v
/+//7//w//H/8v/0//X/9f/1//X/9v/2//b/9v/3//f/9//1//b/9v/2//j/+P/4//n/
+P/4//j/+P/5//n/+f/5//n/+v/6//v//P/8//z//P/+//7///8AAAAAAQABAAEAAwAE
AAQABQAFAAYABwAIAAkACQAKAAsADgAPABEAEgASABMAFQAWABcAGgAcABwAHgAiACMA
JQAnACcAKgArACwALQAuAC8ALgAuAC8AMQAxADMAMwAyADIAMwA1ADYANQAyADEAMAAw
AC4ALgAsACkAJwAkACMAIQAfABsAGQAaABYAFQATABEADgANAAsACgAHAAUAAgADAAIA
AAD///7//f/8//r/+f/5//n/+f/4//j/9v/2//j/+P/4//j/9v/1//X/9P/2//f/9//3
//b/9v/2//b/9//3//f/9//3//f/9//4//b/9f/z//P/9f/2//f/+P/2//b/9//3//f/
9//3//j/+v/6//r/+f/4//j/+P/5//r/+v/6//r/+f/5//n/+//5//n/+f/5//r/+v/6
//r/+v/6//v/+//7//v/+v/5//n/+P/3//f/+P/4//n/+f/7//v/+//6//r/+v/5//n/
+P/3//f/9v/3//f/9//3//f/9//3//f/9//3//b/9v/2//b/9v/2//b/9v/2//b/9v/2
//b/9v/2//b/9v/2//b/+P/4//j/+P/3//f/+P/4//b/9//3//n/+P/5//r/+//9//7/
//8AAAIAAgACAAIAAgACAAEAAAABAAEAAgACAAAA/v/8//v//P/9//7////9//z//P/7
//n/+P/2//X/9v/5//r/+//7//r/9//3//b/9f/1//X/9//3//f/9//2//X/8//y//X/
9v/2//b/9P/0//T/9P/z//T/8//0//b/+f/8//7/AwAKABsAMgBOAG0AkQC+AOgA+gD2
AN8AvgCWAG0AQgAbAAMA+//y/+3/7P/q/+X/3v/e/+X/7v/u/+7/8v/1//T/9P/0//T/
9v/3//f/9P/0//T/9P/0//X/9f/1//f/+P/4//j/9v/3//f/9//3//j/+P/4//j/+P/4
//n//P/8//z//P/8//v/+v/5//n/+v/6//v//v/+//7//v/+//7///8AAAEAAwAEAAUA
AwAEAAQABQAFAAYABwAIAAoACwANAA8ADwAPABAAEAATABUAGAAaABsAHgAgACAAHQAg
ACAAIQAkACUAKQArACwALQAuAC8AMgAyADMANQAzADUANQA0ADIAMQAxADAAMwAyADMA
NAAyADAAMAAuAC0AKwAoACcAJwAlACEAHwAcABgAFwAVABUAEgARAA8ADgALAAkABgAF
AAQAAgABAP////////7///////////8AAAAA/v/+//3//P/7//r//P/7//v/+v/6//v/
+//7//r/+v/6//r/+//7//v/+//9//3//f/+//7//f/7//v/+f/6//v//P/8//z//f/9
//3//f/9//7//P/8//z/+//8//z//P/9//7//v/+//7/+//7//v//f////////////7/
/v/+//7//v/+/////////////v/9//3//P/7//v//P/8//3//f/7//v/+//6//z//P/7
//v/+f/5//r/+v/6//v//P/9///////9//z/+//6//n/+P/5//r/+//8//z//P/8//z/
+v/6//r/+v/6//r/+v/6//v/+//8//z//v//////AQAAAAEAAgADAAMAAgABAAAAAQAC
AAMABAAFAAYABgAGAAUABQAGAAYABgAEAAIAAQAAAP///v/9/////v/+//3/+v/6//n/
+f/7//3//f/9/////v/7//v/+P/3//f/9//5//n/+f/5//n/+f/4//j/9//4//j/+P/4
//j/+P/4//n/+P/3//j/+v/9/wAABAAHABIAIwA6AFQAdQCbAMgA8AAAAfoA4wDCAJgA
cQBIACMADQADAPz/9f/w/+r/4//e/+L/6//0//b/9v/2//n/+v/8//z//P/8//v/+//4
//j/+P/4//j/+f/5//n/+//8//z//P/8//3//f/9//3//v/+//7//P/8//z//f/9//z/
+//6//z//f/+////AQACAAIAAwACAAIAAgACAAQABAAFAAYABAAFAAUABQAGAAgACQAL
AAwADAAMAAwADQANAA4ADwAQABEAEwAUABgAGQAbABwAHQAgACIAIgAhACQAJAAlACkA
KQAsAC0AMAAxADIAMwAzADIAMgAzADMANQA1ADQAMwAzADQANAA1ADQANQA2ADUAMgAx
AC4ALwAtACoAKQAlACMAHwAdABwAGAAXABUAEwAQAA8ADQANAAsACgAIAAkACAAGAAUA
AwADAAMAAgAAAP///v/9////AAD//wAAAAAAAAAAAAAAAP/////+//z//f/9//3/+//6
//n/+P/6//v//P/9/////////wAAAAD///3//f/8//z//P/8//7//v//////AQABAAEA
AgABAAAA///9//3//v///wEAAAAAAAAAAAD///////8BAAAA///+//3//v/+//7//v8A
AAAAAQABAAEAAQAAAP/////+//3//f/8//z//f/9//v/+//7//r/+v/6//n/+f/5//n/
+v/6//n/+f/5//n/+f/5//v//P/8//z//P/8//z//P/8//z//P/8//z//P/6//r/+v/6
//r/+v/6//r/9//3//j/+P/6//v/+//9/wAAAQACAAMAAgACAAIAAgACAAIAAgACAAUA
BgAGAAYABAADAAMAAgAEAAIAAAD//////////////f/8//z/+//7//z//P/9//3/////
////AQAAAP3//f/6//n/+f/5//n/+f/5//n/9//3//b/9v/1//b/9v/2//f/+P/5//r/
+f/2//P/8P/y//f//v8CAAUADAAbADIAUABxAJkAxgDyAAwBDAH5ANgArACBAFgALQAR
AAMA/P/z//D/7v/r/+b/5P/p//L/+P/4//b/9//4//r//P/6//j/+f/5//j/+P/4//j/
9//3//b/9f/2//j/+f/6//r/+//7//v/+//8//z//P///wAAAQADAAEAAAD///7/////
//////8BAAIAAgADAAIAAgACAAIABAAEAAUABgADAAMAAgABAAIABAAFAAcACgAMAA4A
EAAUABUAFwAZABkAGQAaABoAGwAbABwAHAAfACIAJAAkACQAKAApACsALQAtADAAMQA0
ADUANgA3ADYANgA3ADkAOAA5ADgANgA2ADcAOQA6ADwAOgA6ADoAPAA6ADoAOAA0ADEA
LQArACkAJwAjACEAIgAeAB0AGwAZABYAFQATABEADQAKAAYABgAGAAUABQADAAMAAwAC
AAEAAQABAAEAAgACAAAAAAAAAAAAAAAAAAAA//////7//v/////////+//7//v/+////
////////////////AAAAAP///f/9//v//P/9//7//v/+//////8BAAEAAQACAAAAAAAA
AP////8AAAEAAwACAAIAAgACAAEAAQABAAMAAQABAAEAAQACAAIAAgACAAAAAAABAAEA
AQABAAAA//////7//f/9/wAAAAABAAEA/////////v/+//7//f/9//7///8BAAIAAQAB
AAEAAQABAAEAAQABAP/////+//7//f/+//7//P/8//3//f/9//7//v/+//7//v/+////
//8AAAAAAQABAAAAAAAAAAMAAgAEAAQABAAFAAYABwAIAAkACQAKAAoACgAJAAgABwAI
AAcABwAHAAcABwAGAAUAAgAEAAMAAgABAAAAAgACAAIAAgACAAIAAgACAAAAAAAAAAAA
///+//3//P/8//z//P/8//7//v/+//7//v/+//7//v8AAAAAAAAAAP7//v/+//7//P/8
//z//P8DAAoAEQAYADIATABmAIAAogDEAOYACAHxANoAwwCsAIUAYAA7ABYADAAEAPz/
9P/w/w==
         </WaveFormData>
      </LeadData>
   </Waveform>
</RestingECG>
