# Supplementary material for: Detection of Left Atrial Enlargement Using a Convolutional Neural Network-Enabled Electrocardiogram
Source: Front Cardiovasc Med. 2020 Dec 17;7:609976. doi: 10.3389/fcvm.2020.609976 (PMC7773668; doi:10.3389/fcvm.2020.609976)
Supplement: Supplementary file 4 [file Data_Sheet_4.ZIP › normal3/1802032344_1933_00000013.XML]

<?xml version="1.0" encoding="Windows-1252"?>
<!DOCTYPE RestingECG SYSTEM "restecg.dtd">
<RestingECG>
   <PatientDemographics>
      <PatientID>1802032344</PatientID>
      <PatientAge>65</PatientAge>
      <AgeUnits>Years</AgeUnits>
      <Gender>Female</Gender>
      <PatientLastName>linqufen</PatientLastName>
   </PatientDemographics>
   <TestDemographics>
      <DataType>Resting</DataType>
      <Site>1</Site>
      <AcquisitionDevice>MAC55</AcquisitionDevice>
      <Status>Unconfirmed</Status>
      <Priority>Normal</Priority>
      <AcquisitionTime>09:58:00</AcquisitionTime>
      <AcquisitionDate>08-21-2016</AcquisitionDate>
      <CartNumber>1</CartNumber>
      <AcquisitionSoftwareVersion>009C</AcquisitionSoftwareVersion>
      <XMLSourceVersion>MAC5000 v1.0</XMLSourceVersion>
   </TestDemographics>
   <RestingECGMeasurements>
      <VentricularRate>62</VentricularRate>
      <AtrialRate>62</AtrialRate>
      <PRInterval>148</PRInterval>
      <QRSDuration>78</QRSDuration>
      <QTInterval>428</QTInterval>
      <QTCorrected>434</QTCorrected>
      <PAxis>63</PAxis>
      <RAxis>41</RAxis>
      <TAxis>73</TAxis>
      <QRSCount>10</QRSCount>
      <QOnset>226</QOnset>
      <QOffset>265</QOffset>
      <POnset>152</POnset>
      <POffset>205</POffset>
      <TOffset>440</TOffset>
      <ECGSampleBase>500</ECGSampleBase>
      <ECGSampleExponent>0</ECGSampleExponent>
   </RestingECGMeasurements>
   <Diagnosis>
      <Modality>Resting</Modality>
         <StatementCount>2</StatementCount>
         <LabelText>12SL ��ϳ���</LabelText>
      <DiagnosisStatement>
         <StmtFlag>ENDSLINE</StmtFlag>
         <StmtText>�������</StmtText>
      </DiagnosisStatement>
      <DiagnosisStatement>
         <StmtFlag>ENDSLINE</StmtFlag>
         <StmtText>���� ECG</StmtText>
      </DiagnosisStatement>
   </Diagnosis>
   <Waveform>
      <WaveformType>Rhythm</WaveformType>
      <WaveformStartTime>0</WaveformStartTime>
      <NumberofLeads>8</NumberofLeads>
      <SampleType>CONTINUOUS_SAMPLES</SampleType>
      <SampleBase>500</SampleBase>
      <SampleExponent>0</SampleExponent>
      <HighPassFilter>16</HighPassFilter>
      <LowPassFilter>150</LowPassFilter>
      <ACFilter>NONE</ACFilter>
      <LeadData>
         <LeadByteCountTotal>10000</LeadByteCountTotal>
         <LeadTimeOffset>0</LeadTimeOffset>
         <LeadSampleCountTotal>5000</LeadSampleCountTotal>
         <LeadAmplitudeUnitsPerBit>4.88</LeadAmplitudeUnitsPerBit>
         <LeadAmplitudeUnits>��V</LeadAmplitudeUnits>
         <LeadHighLimit>2147483647</LeadHighLimit>
         <LeadLowLimit>268435456</LeadLowLimit>
         <LeadID>I</LeadID>
         <LeadOffsetFirstSample>0</LeadOffsetFirstSample>
         <FirstSampleBaseline>0</FirstSampleBaseline>
         <LeadSampleSize>2</LeadSampleSize>
         <LeadOff>FALSE</LeadOff>
         <BaselineSway>FALSE</BaselineSway>
         <ExcessiveACNoise>FALSE</ExcessiveACNoise>
         <MuscleNoise>FALSE</MuscleNoise>
         <LeadDataCRC32>127203940</LeadDataCRC32>
         <WaveFormData>
BgAGAAYABgAGAAYABgAGAAgACAAIAAgACAAIAAgACAAIAAgACAAIAAgACAAIAAgABwAG
AAUABAAEAAQABAAEAAQABAAEAAQAAgACAAIAAgAEAAQABAAEAAMAAgABAAAAAgACAAIA
AgABAAAA///+//7//v/+//7//f/8//v/+v/9//7///8AAP3//P/7//r//P/8//z//P/6
//r/+v/6//z//P/8//z/+v/6//r/+v/6//r/+v/6//n/+P/3//b/9//4//n/+v/8//z/
/P/8//z//P/8//z//P/8//z//P/+//7//v/+//7//v/+//7//v/+//7//v/+//7//v/+
/wAAAAAAAAAAAAAAAAAAAAAAAAAAAAAAAP///v/9//z//v/+//7//v/+//7//v/+////
AAABAAIAAQAAAP///v8AAAAAAAAAAP7//v/+//7//v/+//7//v/+//7//v/+//z//P/8
//z//P/8//z//P/9//7///8AAP7//v/+//7/AAAAAAAAAAD9//z/+//6//v//P/9//7/
/v/+//7//v/+//7//v/+//7//v/+//7//v/+//7//v/+//7//v/+//7//v/+//7//P/8
//z//P/8//z//P/8//z//P/8//z//v8AAAIABAADAAIAAQAAAP///v/9//r//P/9//3/
/f/7//r/+v/7//7//v///wAAAgAAAP/////+//7///8BAAMAAwABAP////8BAP7//v8A
AAEABAAGAAYACAAMAA0AEgASAA8ADwAPAA4ADAALAA0ADQAKAAcABQADAAIAAgABAAEA
AAAAAPz/+v/6//v//f/6//j/+//5//n/+P/4//r/+//8//3/+v/5//f/9P/1//j/+f/6
//3/+//6//b/9f/1//T/9P/1//7/BwANABgAJQAxAD0AVABpAHIAdgB4AHAAZwBVADYA
EgDz/+P/4f/d/9v/5P/r/+//9//5//X/9f/3//n/9//3//b/9v/3//f/9v/1//X/9v/4
//j/+P/4//f/9//2//X/9f/1//b/9v/4//j/+P/4//r/9//3//f/9f/3//f/9//5//r/
+v/5//v//P/8//z/+v/7//v/+v/5//j/9v/z//b/+f/7//z/+//6//n/+P/5//r//P/9
//v/+//6//r//v/+//z//v/+///////+//z//P/9//7///8AAAEAAgABAAIAAgADAAMA
AwADAAMAAQABAAEAAgAEAAQABQAFAAYABwAHAAcACQAKAAoACgAKAAgACAAKAA0ADQAK
AAoACQALAAsACQAJAAoACgAKAA0ADQALAAoACAAJAAkACQAIAAgABwAHAAcACAAIAAkA
BwAHAAcACAAHAAcABwAEAAIAAgADAAMABgAEAAUABwAEAAIAAQACAAEAAgADAAMABQAF
AAMAAgABAAIA///+/wAAAgD///7///8AAAEAAwABAP///f/7//3//f/9//v/+v/6//z/
/P/8//z//f////7//f/8//r//P/8//z//P/8//z//P/8//v/+//7//v//v///wAAAgD/
//7//v/9//7//v///wAAAAAAAAAAAAD+//7//v///wAAAQACAAMAAAD///3//P/+//7/
//////3//f/9//3//f/9//7//v8AAP/////+//z//f/9//3//P/9//z///8BAP7//f/8
//z/+v/6//z//f/8//3////9//3//f/9//z//P/7//r//P/8//7//v/+//3//f/9//3/
/f/9//v/+f/6//r/+v/6//n/+f/8/wAA/v/8//z//P/8//z//v/+//r/+v/9//v/+//7
//n/+f/5//n/+f/5//v/+//6//r/+v/6//r//P/9//3/+//5//r/+v/8//z//P/8//r/
+v/6//r//P/8//z//P/6//r/+v/6//z//P/8//z/+v/6//v/+//7//v/+v/6//n/+v/6
//v//P/8//r/+f/7//z//P/9//7////+//v/+v/9/wAA/v/9//z//P/+/wAAAAACAAYA
CgAOAA8ADQAMAAwACwAJAAoACwAMAAoABgADAAAA/v/+//v/+//6//z/+v/4//j/+f/7
//j/9v/7//v/+//6//n/+f/4//f/9//3//f/9v/2//b/+P/4//T/8//3//b/8v/z//f/
9v/u/+3/+P8DAAsAGgAlAC0APQBUAGMAagBuAHIAZgBXAEMAJAAAAOP/0//T/9n/2f/a
/+X/7//z//P/8//1//H/8f/z//X/8v/y//P/8//0//P/8//0//L/8v/y//L/8P/x//H/
8f/y//P/9f/2//b/9v/2//b/9v/z//P/8//1//f/9//3//f/+P/4//f/9f/2//b/9v/2
//f/9//2//T/9P/z//H/9f/3//j/+P/4//j/+P/4//r/+v/7//v/+//7//r/+v/8//z/
+v/8//7///////7//f/8//z//P/6//r/+v/6//z//v///wEA//////////////////8A
AAAAAAABAAEAAgADAAMAAwAHAAgACAAIAAcABAADAAQACAAJAAcACAAJAAsACwAJAAcA
CAAIAAgACwALAAkACAAGAAcABwAHAAUABAACAAEAAQACAAIAAwABAAEAAQACAAUABQAF
AAIAAgACAAMAAwABAP7//v///wEAAAAAAAIAAAAAAAAA/////////f/8//r//P/6//r/
+v/8//n/+P/6//r/+v/7//r/+f/4//f/+f/5//n/9//2//b/+P/4//b/9v/3//n/+f/5
//n/+P/6//r/+v/6//r/+v/6//r/+f/5//n/+f/5//n/+f/6//n/+P/4//f/+P/6//3/
AAD///7//f/8//v/+v/5//n/+v/7//z//f/7//v/+v/6//z//P/9//3//f/9//3//f/9
//3//v/+//z/+//7//r/+v/7//v/+//7//v/+f/7/wAA/v/+//7//P/6//r//P/6//j/
+P/5//v/+//7//v/+f/6//r/+v/6//r//P/8//7//f/9//3//f/9//3/+//5//r/+v/6
//r/+f/5//z//P/6//j/+P/4//j/+P/6//3/+v/7/////v/9//z/+f/3//f/9//3//n/
+//7//r/+v/6//r/+v/4//n/+f/3//n//v/+//v/+v/5//j/+f/6//v//P/6//r/+v/6
//z//P/8//z/+v/6//v/+//7//v/+v/6//v//P/8//3//P/8//r/+f/7//z//P/9////
AQABAP//+//9/////P/8//z//f8AAAIAAgAEAAgACQAMAAwACQAJAAoACgAJAAkACQAJ
AAYAAwABAP///v8AAP3//f/8//7//P/6//r/+f/7//j/9v/2//X/9P/y//X/9//4//n/
9//3//f/9v/0//T/9v/2//j/9//5//j/+P/3//f/9P/y//n/AgAHAAsAFAAdACcAOQBM
AF0AZABsAHIAaABbAEsALAAIAOn/2f/Z/93/3f/e/+X/6//v//P/9f/3//f/9//3//X/
8v/y//P/8//z//P/9P/2//T/9P/0//T/9P/1//X/9f/3//f/+P/4//b/9v/2//b/+v/3
//f/9//1//f/9//3//f/+P/4//f/9//4//j/+P/2//f/9//2//f/+P/4//f/+P/5//n/
+P/4//j/+P/4//j/+P/5//n/+//7//r/+v/8//z/+v/8//z//f/9//z//P/8//3//v/+
//7//v/+//7//v/9//3///////////8BAAEAAQACAAAAAAABAAEAAgADAAMAAwADAAQA
BAAEAAUABAAFAAgABwAHAAQABAAHAAkACQAHAAUABgAGAAYABwAHAAUABAAFAAcACAAJ
AAgACAAHAAcABQAEAAIAAQADAAMAAwAEAAUABQAFAAIAAgACAAMAAwADAAAAAAABAP//
/v/+/wAA/P/8//z/+//9//3/+//6//r//P/6//r//P/+//v/+v/5//j/9//3//n/+f/5
//n/+f/5//n/9//4//j/+v/6//b/9v/3//n/+//7//v/+v/6//r/+v/6//r/+v/6//r/
+//7//v/+//8//3//v8AAP3//P/8//v/+v/6//v//P/8//z//P/8//3//v///wEAAAD/
//7//f/9//3//P/8//7//v///////v/9//z/+//8//3///8AAP7//f/9//z//P/9//3/
/f/7//v/+f/7//z/+v/6//r//P/6//r//P/+//z//P/9//v/+//7//v//f/+//7//v/7
//r/+//6//z/+//7//v/+f/5//n/9//3//j/+P/4//r/+f/5//z/AAD+//z//P/8//z/
/P/+//7/+v/6//3//P/7//r/9//4//n/+v/7//z///8AAAAA/f/8//v/+v/6//v/+//5
//3//v/+//z//P/8//z//P/8//z//P/6//r/+v/6//v//P/9//7//P/8//z//P/+//7/
/v/8//v/+//6//n/+//6//r/+//8//z//f/+//3/+v/4//f/+f/6//z///8BAAEA///9
////AQD+//7//P/9/wAAAgACAAQACAAJAA8AEAAOAA8ADgAMAAkABwAJAAkABgADAAEA
///+//7//f/9//z//P/6//j/+P/5//v/+P/2//n/9//3//b/9v/3//f/9//3//j/+f/5
//j/+P/6//r/+v/5//P/8v/2//X/8//y//D/8//8/wMACwASABsAKQA3AEgAWwBqAHQA
dABwAGcAVQA6ABgA9//j/9//3//d/+T/6//r/+v/8//3//f/9//3//n/9//1//T/9P/z
//P/8//0//b/9P/0//T/9P/y//P/8//z//P/8//0//T/8//y//H/8P/1//P/9P/1//X/
9//3//f/9f/2//b/9f/1//b/9v/2//T/9f/1//T/9v/4//n/+f/6//v/+//6//j/+P/4
//j/+v/6//v/+//5//n/+P/4//z//P/6//z/+f/5//j/9v/5//r//P/+/wAAAAAAAAAA
AAAAAP///////////////////////wAAAQACAAQABQAEAAUABQAFAAcACAAIAAgACQAI
AAkADAAJAAcAAgAAAAIABQAGAAUABwAIAAgACAAJAAkABwAGAAYABwAHAAcABAAEAAMA
AwADAAQABAAFAAQAAwACAAIAAwADAAMAAAACAAIAAwADAAMAAAAAAAEAAwACAAIABAAA
AAAAAAD////////9//z/+v/8//r/+v/8//7/+//6//j/+P/4//n/+v/7//z//f/6//n/
+P/1//X/9v/5//r/+v/6//v//f/8//v/+v/4//r/+v/6//r/+v/6//r/+v/7//v/+//7
//r/+f/4//j/+//8//7////8//z//f/+//z//P/8//z//f/+////AQAAAP///v/9//3/
/f/8//z//f/+/wAAAQD///////////3//f/+//7/AAD//////v8AAAEAAQABAP3//f/7
//3//v/8//z//P/8//r/+v/8//3//P/9/////f/9//3//f/8//z/+//6//z//P/+//7/
/v/9//3//f/7//v/+//5//v//P/8//z//f/9//7/AgABAP7/+//6//z//P/8//7//f/4
//f/+f/7//v/+//5//v/+//7//v/+f/7//v/+v/6//r/+v/6//j/+f/5//f/9//6//z/
/P/8//z//P/8//z//P/8//z//P/8//z//P/8//z//P/6//r/+v/6//z//P/8//z//P/8
//z//P/6//r/+//7//v/+//6//r/+//8//z//f/+//7//P/7//n/+v/6//v//v8BAAIA
AQD//wEAAwAAAP7//v///wIABgAGAAgADAAMAA4ADQAJAAoADAANAA0ADQANAA0ACgAG
AAMAAAD+/wAA/f/9//z//v/8//r/+v/5//v/+P/2//v/+//7//r/+P/5//n/+f/7//v/
+//6//b/9v/4//j/+v/7//v/9v/0//P/8f/w//L/9f/6/wcAEwAUABcAKQA/AFIAYwBy
AHYAdgByAGkAUwAwAAwA7f/f/9v/2//d/+T/6//t//H/9//3//P/8f/v//X/+//6//r/
+//7//b/8//x//D/8f/y//P/9P/0//X/9f/1//X/9f/2//b/9v/2//b/9v/4//X/9f/1
//X/9//3//f/9v/2//X/8//z//T/9P/0//f/+f/6//r/+f/4//b/8//3//n/+v/6//j/
+P/4//j/+P/4//n/+f/5//n/+P/4//r/+v/4//r//P/9//3//P/8//z//f/+//7//v/+
//7//f/+//7//////////////wEAAQABAAIAAAAAAAEAAQACAAMAAwADAAcACAAIAAgA
BgAEAAQABgAFAAUAAgACAAYACQAKAAkACAAIAAcABgAJAAkABwAGAAQABQAFAAUABgAG
AAUABQACAAIAAQABAAMAAwADAAQAAwADAAMAAAACAAIAAwADAAEA/v/+///////+//7/
AAAAAAAAAAD//wEAAQD///7//v8AAP7//v/9//7/+v/4//r/+v/6//v/+v/5//j/9//4
//n/+v/5//r/+v/8//z/+f/4//j/+f/7//v/+//6//j/+P/4//j/+//8//3//v/8//v/
+v/5//v/+//7//z//P/8//3//f/8//z//f/+//7//v/+//7//P/8//z//f//////////
///////+//7//P/8//3//f////////////3//f/+//7//v/9//3//P/8//3//f/9//n/
+f/3//n//f/8//3//v/8//r/+v/8//3//P/9/////v/9//z/+//9//7//v/+//3//P/9
//z//P/7//v/+//7//v/+//5//r//P/9//7//P/7//v//v8CAAAA/v/+//3//P/7//z/
/v/6//r//f/9//3//f/7//n/+f/5//n/+//9//3//P/8//z//P/8//7///////3/+f/6
//j/+v/6//r/+v/8//z//P/8//n/+P/3//b/9//4//n/+v/7//z//f/+//z//P/8//z/
+v/6//r/+v/4//j/+P/4//j/+P/5//n/+//7//r/+v/5//r/+v/7//7//v/8//v/+v/6
//n/+f/9///////9//v//f////z//v/+////AgAEAAQABgAKAAsADgAOAAsADQAOAA4A
DQAMAAsACgAGAAMAAQD///7//v/7//v/+v/6//j/9v/2//n/+//4//b/9//3//f/9v/1
//X/9P/z//b/9//4//j/9P/0//b/9v/2//n/+f/4//j/8//x//L/8v/z//z/BQALABQA
IQAxAEUAVgBhAG4AcgByAG4AXQBBACQABADp/9v/1f/T/9f/4P/r/+//7f/v//P/9f/z
/+//8f/3//T/9P/1//X/8v/x//H/8v/0//T/9P/0//T/9f/1//X/9f/1//b/9v/0//T/
9P/0//b/8//z//P/8f/z//P/8//0//b/9//3//f/+P/4//j/9v/3//f/9v/0//T/8//x
//T/9//5//r/+P/4//j/+P/6//r/+//7//n/+f/4//j/+v/6//j/+v/7//3//v/+//3/
/P/8//z//P/8//z//P///wAAAAABAAEAAQABAAEAAQABAAEAAgAAAAAAAQABAAMABQAG
AAcABwAGAAQAAgAEAAQABgAKAAsACwAIAAgABwAJAAkABwAFAAYABgAGAAkACQAHAAYA
BAAFAAUABQAFAAYABgAHAAUABAACAAEAAwADAAMABAAFAAUABQACAAEAAAAAAP//AQD+
//7////9//z//P/+////AAABAAEAAAD///z/+v/5//r/9//2//n//P/6//r/+P/4//j/
+f/3//f/9//3//j/+f/6//n/9//2//f/9v/1//b/+P/7//v/+//7//r/+v/6//r/+v/4
//j/+P/4//f/9//3//f/+f/7//3/AAD+//7///////3//P/8//z//P/8//z//P/+//7/
/v////3//f/9//3/+//7//r/+v/8//z//f/9//3//f/9//3/+//7//z//P/+//3//f/8
//r/+//7//v/+v/7//r//f/+//z//P/8//r/+P/4//r/+v/4//j/+f/7//v/+//7//n/
+v/6//r/+P/4//r/+v/4//f/9//3//f/9//3//X/9//4//j/+P/6//n/+f/8//7//P/6
//r/+P/4//j/+v/6//b/9v/5//n/+f/5//f/+P/5//r/+//6//v/+v/4//j/+P/4//j/
+v/7//v/+f/5//b/+P/2//b/9v/2//b/9v/2//b/+P/4//j/+P/4//j/+P/4//j/+P/4
//j/+P/2//b/9//3//f/9//2//b/9//4//j/+f/6//r/+P/3//f/+P/4//n/+//9//3/
+f/3//n/+//4//j/+P/5//7/AAAAAAIACAAJAAwADAAIAAcABwAGAAUABQAFAAUAAwAB
AAAA///8//z/+f/5//r/+v/4//b/9v/3//n/9v/0//f/9//3//T/9P/1//X/9//3//f/
9//2//T/9P/2//b/9v/3//f/9v/6//n/8f/u//b/+f/0//f/AQAMABkAJwAzAD4ATwBi
AG4AbgBiAFcASwA0ABIA8f/b/9H/0f/V/9z/4//n/+n/7//x//P/9//1//H/8f/y//L/
8//z//D/7//v//D/8v/y//L/8v/w//H/8f/x/+//7//w//D/8v/0//b/+P/5//X/9P/z
//H/8//z//P/8//0//T/8//x//L/8v/y//P/9f/2//b/9v/2//X/8//z//X/9v/2//b/
9v/2//b/9v/2//f/9//4//n/+f/6//v/+v/3//j/+P/5//n/+P/6//r/+//8//z//P/8
//z//f/+//7///////////////7//f/8//z//f/+/wAAAQAAAAEAAQABAAQABgAHAAgA
BwAEAAMABAAGAAcABQAGAAYABwAGAAMABAAGAAcACAAIAAcABAACAAAAAQABAAEAAQAC
AAIAAwACAAIAAQABAAEAAQABAAIAAQABAAEA/v/+//7//////////P/8//3////+//7/
AAD9//z/+//5//v/+//5//j/9v/4//b/9v/3//r/+P/4//f/9v/1//X/9//3//f/9//5
//n/+f/3//b/9v/4//j/9P/0//X/9//3//f/9//2//j/+P/4//j/+P/4//j/+P/5//n/
+f/5//f/9//3//j/+v/6//v/+//5//j/+P/4//n/+v/7//z/+v/6//r/+//7//v/+//7
//n/+f/4//j/+P/4//n/+f/3//f/9//3//f/9//4//j/+v/5//n/+P/4//n/+f/5//f/
9//1//f/+v/4//j/+P/2//T/9P/2//j/9v/2//f/9//3//f/9//5//r/+v/6//n/+P/5
//j/9//1//T/8//2//f/+P/3//f/+P/4//j/9//1//T/9v/5//j/9//4//f/9v/1//b/
9v/y//L/9f/2//f/+P/3//X/9f/1//X/8//1//X/9P/2//b/9v/2//j/+f/5//f/9//0
//b/9v/2//b/9v/2//b/9v/2//b/9v/2//b/9v/2//b/9v/4//j/+P/4//b/9v/2//b/
9//4//n/+v/4//j/9v/2//X/9f/1//X/9v/2//f/+P/5//v//f/+//n/9//2//b/9v/3
//n/+//9//v/+f/7//v/+P/4//j/+f/8//7//v8CAAYABwAKAAgABQAFAAYABgAFAAUA
BQAIAAYABAADAAEAAAAAAP3//P/6//n/9v/0//T/9f/3//T/8v/1//X/9f/0//T/9f/1
//X/9f/1//X/9P/y//L/8f/w/+//7//v//D/8v/1//P/8P/w//H/9v/9/wMAEAAbACUA
MQBGAF8AagBoAGYAZgBhAE8ANgAWAPX/3f/Z/9v/2//e/+P/5//t//H/8f/x//H/7//v
//H/8v/y//P/8//w/+//7//w//L/8v/y//L/8P/x//H/8f/z//P/9P/0//P/8v/x//D/
9P/x//H/8f/x//P/8//z//H/8v/y//H/8v/0//X/9v/1//X/9P/y//T/9P/z//H/9f/3
//j/+P/4//j/+P/4//b/9v/3//f/9f/1//T/9P/3//j/9//6//j/+f/5//j/+v/6//v/
/P/8//z//P/8//z//P/7//v//f/9//3//f////////8AAAAAAAABAAEAAgADAAMAAwAE
AAQAAwACAAQAAgACAAQABQAFAAIAAgAFAAcABwAFAAUABgAGAAYABwAHAAUABAACAAMA
AwADAAIAAgABAAEAAQACAAIAAwAAAP///v/+//////////z//f/+/wAAAQABAP7//v//
/////v/+/wAA/P/8//z/+//7//v/+f/4//r//P/6//r/+v/8//n/+P/6//r/+v/7//r/
+f/4//f/+P/5//r/+f/3//b/9//2//X/9v/4//v/+f/5//n/+P/2//b/9v/2//b/9v/2
//b/+P/5//r/+//6//n/+P/4//r/+v/7//v/+P/4//n/+v/8//z//P/8//r/+v/6//v/
+//7//v/+//6//v/+//8//v/+v/6//n/+f/5//n/+f/7//v//P/8//r/+f/5//j/+v/7
//v/+//5//n/9//5//z/+v/6//r/+v/4//j/+v/5//b/9f/1//X/9f/1//X/9//4//j/
+P/4//j/+v/6//j/9//3//f/9//3//f/9f/3//j/+P/4//b/9f/1//j/+P/2//T/9P/3
//j/+f/8//r/9v/2//n/+f/5//n/9//1//X/9f/1//P/9f/1//T/9v/2//b/9v/2//f/
9//1//v/+P/2//T/9P/0//T/9P/0//T/9P/1//b/9//4//b/9v/2//b/9v/2//b/9v/4
//j/+P/4//f/9v/1//T/9P/0//L/8v/z//P/8//z//P/9P/2//j/9//3//f/9v/2//X/
9f/2//b/9//5//v/+f/3//X/9//8//r/+//8//z//v////7/AAAEAAUACAAIAAUABQAG
AAgABwAHAAcABwAEAAEA///9//z//P/5//f/9v/2//T/8P/w//H/8//z//L/9v/3//X/
9P/0//X/8//z//P/8//z//L/8P/w//T/9P/0//X/7//w//T/7//p/+r/8P/1//z/AQAJ
ABYAIwAzAEEATgBfAGwAcABwAGgAWwBFACQAAgDl/9f/1//Z/9n/2v/h/+n/7f/x//P/
9f/1//X/8//v//D/8P/x//H/8P/v/+//8P/u/+7/7v/u//D/8f/x//H/8f/x//L/8v/w
//D/8P/w//L/7//v/+//8f/z//P/8//z//T/9P/z//H/8v/y//L/9P/1//X/9P/1//b/
9v/1//b/9//3//b/9v/2//b/9v/4//j/+f/5//j/9//1//T/+P/4//b/+P/4//n/+f/4
//j/+P/5//r/+P/4//j/+P/7//z//P/9//v/+//7//v//f/9//3//v/+//7///////7/
////////AQACAAIAAgAAAP7//v8AAAIAAwABAAIAAQADAAMAAQD//wAAAAAAAAEAAQD/
//7/AQADAAQABQABAAAA/v/9//7//v/9//3//f/9//3//v/8//v/+v/2//n/+v/8//3/
+//4//j/+f/7//r/+v/8//r/+v/6//n/9//3//X/9P/1//j/9//4//f/+P/0//L/9f/2
//f/+f/3//f/9//3//b/9f/0//H/8f/y//X/9v/0//T/9f/3//b/9f/0//L/9P/0//T/
9P/0//T/9P/0//f/9//3//f/9f/1//X/9v/4//j/+f/5//r/+v/7//z/+f/4//f/9v/3
//j/+f/7//n/+f/5//n/+f/5//j/+P/2//b/9//3//j/+f/6//v/+v/5//n/+P/4//f/
9//2//b/9//3//f/9f/1//P/9f/2//T/9P/0//T/8v/y//T/9v/0//T/9f/1//X/9f/1
//P/9P/0//T/8v/y//T/9P/0//P/8//z//P/8//z//H/8f/y//L/8v/y//H/8f/0//X/
8v/v/+7/8P/y//T/+P/3//L/8f/z//H/8f/x/+//8f/x//H/8f/v//H/8f/w//L/8v/y
//L/8P/x//H/7//v//b/9v/1//T/8//y//D/8P/w//D/8P/w//D/8P/x//L/8//0//P/
8v/x//D/8v/y//L/8v/y//D/8P/x//H/8f/x//D/7v/v//D/8P/z//T/9P/y/+//7//w
//D/8f/z//X/9f/z//H/8//1//P/9P/1//f/+f/6//n/+v///wEABQAGAAIAAQABAAAA
AAABAAIAAwD///v/+P/1//T/9P/x//H/8P/w/+7/7P/r/+v/7P/o/+n/7f/u/+//7P/s
/+3/7f/r/+v/6//r/+r/6P/o/+r/6v/q/+v/6//u/+z/5//l/+b/5P/n/+7/9////w4A
HQAlAC8ARgBdAGoAbABmAF4AVQA9ABwA/P/j/9P/x//H/8//2P/f/+X/6//r/+v/6f/l
/+P/6f/p/+j/6P/p/+n/6P/n/+f/6P/o/+j/6P/o/+r/6//r/+v/6v/p/+n/6P/q/+r/
6v/q/+v/5//m/+X/5v/p/+r/6//t/+7/7v/t/+z/7P/r/+r/6//t/+7/7v/u/+7/7f/r
/+v/7f/u/+7/7v/u/+7/7v/u/+7/7//v/+//7//u/+7/8P/w/+7/8P/u/+//7//u//D/
8P/x//L/8f/w/+//7v/y//T/9f/3//f/9//3//f/9v/1//T/9P/2//b/9//3//j/+f/5
//n/+//8//z//P/8//r/+v/8//3//f/6//r/+f/7//v/+f/5//r/+v/6//3//f/7//r/
/P/9//3//f/6//j/9f/z//X/9v/2//f/9v/1//T/9P/1//X/9f/y//T/9P/1//X/9//0
//T/9f/1//T/9P/2//L/8v/y//H/8f/x/+//7v/u//D/7v/u/+7/8P/t/+z/7P/s/+z/
7f/t/+3/7f/t/+//7//v/+3/7P/s/+7/7v/r/+r/6v/r/+3/7f/t/+z/7v/u/+7/7v/s
/+z/7P/s/+v/6//r/+v/7P/t/+7/8P/v/+7/7v/t/+7/7v/v//D/7v/u/+7/7v/u/+7/
7v/v/+3/7f/t/+3/7P/t/+3/7v/s/+z/7f/t/+v/6//r/+v/7f/t/+7/7v/u/+3/7f/s
/+z/7f/t/+3/6f/p/+f/6f/u/+z/7P/s/+v/6P/n/+j/6f/o/+n/6//t/+3/7f/t/+v/
6P/s/w==
         </WaveFormData>
      </LeadData>
      <LeadData>
         <LeadByteCountTotal>10000</LeadByteCountTotal>
         <LeadTimeOffset>0</LeadTimeOffset>
         <LeadSampleCountTotal>5000</LeadSampleCountTotal>
         <LeadAmplitudeUnitsPerBit>4.88</LeadAmplitudeUnitsPerBit>
         <LeadAmplitudeUnits>��V</LeadAmplitudeUnits>
         <LeadHighLimit>2147483647</LeadHighLimit>
         <LeadLowLimit>268435456</LeadLowLimit>
         <LeadID>II</LeadID>
         <LeadOffsetFirstSample>0</LeadOffsetFirstSample>
         <FirstSampleBaseline>0</FirstSampleBaseline>
         <LeadSampleSize>2</LeadSampleSize>
         <LeadOff>FALSE</LeadOff>
         <BaselineSway>FALSE</BaselineSway>
         <ExcessiveACNoise>FALSE</ExcessiveACNoise>
         <MuscleNoise>FALSE</MuscleNoise>
         <LeadDataCRC32>1432423004</LeadDataCRC32>
         <WaveFormData>
EAAQABAAEAASABIAEgASABUAFgAXABgAFgAWABYAFgAXABgAGQAaABoAGgAaABoAHAAc
ABwAHAAaABoAGgAaABkAGAAXABYAFgAWABYAFgAVABQAEwASAA8ADgANAAwACgAKAAoA
CgAIAAYABAACAAIAAgACAAIA///+//3//P/+//7//v/+//z//P/8//z/+//6//n/+P/5
//r/+//8//z//P/8//z/+v/6//r/+v/8//z//P/8//r/+v/6//r/+//8//3//v/+//7/
/v/+//7//v/+//7/AAAAAAAAAAD///7//f/8//7//v/+//7//P/8//z//P/+//7//v/+
/wAAAAAAAAAA/f/8//v/+v/8//z//P/8//r/+v/6//r/+v/6//r/+v/6//r/+v/6//j/
+P/4//j/+v/6//r/+v/4//j/+P/4//j/+P/4//j/+P/4//j/+P/2//b/9v/2//f/+P/5
//r/+f/4//f/9v/4//j/+P/4//j/+P/4//j/9v/2//b/9v/3//j/+f/6//j/+P/4//j/
+P/4//j/+P/6//r/+v/6//f/9v/1//T/9v/2//b/9v/4//j/+P/4//j/+P/4//j/+P/4
//j/+P/3//b/9f/0//b/9v/2//b/+P/4//j/+P/2//b/9v/2//n/+f/5//n/+P/2//X/
9P/0//T/9P/0//f/+P/5//r//P/9////AAADAAMABAAIAAkACQAJAAkACQAIAAgACQAI
AAoADwAQABAADwAPAA8AEQARAA8ADwAOAAsACQAHAAcABQAGAAUAAAAAAP//+v/8//r/
9//1//P/8v/w//D/7f/t/+z/7P/u/+7/7f/t/+3/7f/t/+z/6//r/+v/6//r/+v/6//r
/+3/6P/n/+f/5f/l/+X/5//s//X/+v/9/wAACQAQABcAIgA4AE4AXgBkAGIAWQBLAEAA
MQAZAAUA/v/5//P/7P/u/+z/6//u//b/+f/3//b/9P/y//D/8P/v/+7/7v/u/+//7//x
//H/8f/v//H/8v/z//P/8v/x//D/7//x//D/8P/w//L/8v/y//L/8f/w/+//7v/x//P/
9P/1//P/8//z//H/8//z//T/9P/0//T/9P/0//X/9v/2//b/9v/2//b/9//3//f/9//4
//r/+v/6//v//f/+//7//v/+//3//f/8/////////wAAAAAAAAEAAgACAAIAAwAGAAgA
BwAHAAkABgAFAAUABQAGAAgACgAMAA0ADQAOAA8ADwAQABEAEQATABMAFAAWABYAFgAV
ABUAFgAZABsAHAAbABoAGwAaABsAHAAdAB4AHAAdAB4AHgAdABwAGwAaAB0AHgAfAB8A
HQAdAB0AGwAaABoAGgAXABcAFgAWABUAFAASABAAEAARAA8ADwAPAA0ACgAJAAYABwAG
AAUABQAFAAUABAACAAIAAgABAAAAAQACAAMABAACAAAA///9//7//v///wAAAQABAAIA
AgACAAIAAgACAAAAAQABAAEAAQABAAEAAQABAAEAAQAAAAIAAwADAAMAAgACAAIAAQAD
AAQABAAEAAEAAQACAAIAAgABAAEAAQABAAEAAgACAAAA/////////v///wIAAwABAP//
//////3//f/9//3////////////9//z//P/8//7//v/+//7//v/8//z//P/8//z/+v/6
//z//P/8//z/+v/5//n/+v/8//z//P/8//v/+v/5//j/+v/7//v/+//7//v/+//7//n/
+P/2//b/+P/4//j/+f/4//f/9P/1//j/+P/5//r/+v/6//r/+v/3//f/9//4//j/+P/4
//j/9v/2//b/9P/0//X/9f/1//f/9//3//f/+f/5//j/+P/3//f/+P/2//b/9v/2//b/
9v/2//b/+P/4//j/+P/3//b/9f/0//X/9//4//n/9//3//b/9v/2//b/9v/2//j/+f/6
//v/+v/6//v//f///wMABAAGAAkACwAKAAkACQAJAAgACAAJAAoADAARABIAEgARABEA
EQARABEADwARABEADwAOAA0ACgAHAAcAAwAAAAAA///4//j/9v/z//P/8//y//D/8v/x
//H/8P/w//D/8P/v/+//7//v/+//7P/r/+v/6//t/+3/7f/t/+3/6//q/+n/6f/p/+f/
5//n/+z/8//4////BgAHAAoAEQAkADoAUgBiAGgAZABbAE8AQgAxABcABQACAAEA9f/s
/+z/6v/l/+b/8P/3//n/+P/2//T/8P/w/+//7v/v//D/8v/z//H/8f/x/+//7//w//H/
8f/x//H/8f/x//H/8P/w//D/8v/y//L/8v/z//T/9f/2//X/9f/0//P/9f/1//X/8//z
//P/9P/0//b/9v/2//b/9v/2//X/9P/2//b/9v/3//n/+f/5//r/+P/4//j/+f/6//z/
/f/+//3//f/+//7/////////AAACAAIAAwAEAAMAAgACAAQABQAFAAYACQAHAAcACAAJ
AAkACgALAAwADQANAA4ADwAPABAAEQARAA8ADwAQABIAFgAWABUAFQAVABcAGAAYABgA
GAAaABoAGAAYABgAGAAZABsAHQAeAB0AHAAbABoAGgAaABoAGQAbABsAGwAZABgAGAAY
ABUAFwAWABYAFQASABAADgAOAA0ACwALAAsADAAKAAoACAAFAAQAAwADAAMAAwACAAAA
AgACAAEAAAD+//7//v/+/wAAAAABAAEA///+//7//v/9//3//v/+//7//v/+//7//v//
//////8AAAEAAgADAAAA///+//z///8BAAIAAwABAAAA///9////AAAAAAAAAAABAAMA
BAADAAEAAAD///////8AAAAAAgABAAEAAQD9//3//////wAA//8AAAEA//////////8B
AAEAAQABAAAA/v/9//z//v/+//7//v8AAP7//v/+//7//v/8//z//v/+//7//v/8//v/
+//8//z//P/8//z//v/+//7//v/9//3//P/7//z//f/+///////+//z//P/9//z/+//7
//v/+//5//v/+f/4//j/+P/5//r/+//8//v/+//7//z//P/8//z//P/+//7//v/8//r/
+//7//v//f/9//3//f/8//v/+f/4//f/+//6//r/+v/6//r/+P/4//j/+P/6//r/+v/6
//r/+//7//v/+v/5//f/9v/5//r/+//8//r/+//8//3//v/+////AQAAAAMAAwAEAAoA
DQANAA0ADwAPAA4ADgAMAAwADQARABQAFgAXABkAGAAXABYAEwARABEADwAOAA4ADAAK
AAsACAAEAAMAAQD9//7//f/7//f/9//2//T/9P/z//P/8v/w//D/8P/v//H/8f/x//H/
8P/v/+//7//v/+//7//v/+v/6//s/+3/8f/x/+3/6f/r//D/9//8/wEABgALAA4AFQAm
ADoAVABmAGoAZgBfAFkATgA5AB0ACQACAAEA+//0//L/8v/x//L/+P/7//v/+P/2//j/
9v/2//X/9P/y//L/8//z//P/8//z//H/8//0//X/9f/z//P/8//z//X/9P/0//T/9P/0
//T/9P/0//T/9P/0//X/9//4//n/9//3//f/9f/1//X/9v/2//j/+P/4//j/9//4//j/
+P/5//r/+//9//z/+//6//r//P/8//z//f/7//z//P/8//3//f/+//7/AQABAAEAAgAA
AAAAAQACAAIAAgADAAYABgAFAAUABwAHAAcACAAJAAoADAAOABAAEAAPAA8ADwARABIA
EwATABMAEwAUABYAFgAWABUAFQAXABkAGgAaABkAGAAZABgAGQAaABsAHAAcAB0AHgAe
ABwAHAAcABwAHAAcABwAGwAaABkAGAAVABYAGAAaABkAFgAUABMAEQASABAADgAOAA0A
CwALAAsACQAGAAUAAgACAAIAAgADAAEAAQAAAP7///8AAAAAAAD+//7//v/+//z//P/9
//3////+//7//v/9//3//v/+//z//P/8//z//f///wAAAQAAAP///v/9//7///8AAAAA
/v////////8AAAAAAAD//wEAAgACAAIA/////wAAAAACAAEAAQABAP////8AAAAAAAD/
////////////AQABAAAA/f/8//v//f/9//3//f/9//3//f/9//v/+v/6//r//P/8//z/
/P/7//j/9//2//n/+v/5//r/+v/6//r/+v/6//n/+f/6//r/+v/6//r/+P/4//j/+P/4
//n/+f/5//n/+f/5//n/+f/4//b/9v/6//r/+v/7//r/+f/2//f/+f/4//j/+P/4//j/
+P/4//f/9//3//j/+v/6//r/+v/3//b/9f/y//X/9//4//n/+P/3//b/9f/3//f/9v/2
//n/+f/4//f/9v/1//T/9f/2//f/+P/2//b/9v/2//j/+P/4//j/+P/4//j/+P/2//X/
9P/z//T/9P/1//b/9P/0//T/9P/1//b/9//4//r/+//9//7/AQABAAIABgAKAAsADAAN
AAwACgAJAAkACAAKAA8AEAATABMAFAAVABMAEwARABEAEQAPAA4ADQAIAAUABQADAP//
/v/8//b/+P/2//P/8f/z//L/8P/w/+//7//u/+7/7v/u/+3/7f/s/+v/6v/o/+r/6//s
/+3/7P/r/+r/6f/p/+r/6f/p/+n/5//l/+X/6P/v//b//f8CAAkADAAPABYAKgBEAFYA
YABiAFsAUQBEADEAGQADAPj/9f/z//L/8v/u/+n/6v/y//f/9//0//L/8v/y//L/8f/w
/+7/7v/v/+//8f/x//H/7//v//D/8f/x//D/7//u/+3/7//u/+7/7v/u/+7/7v/u/+//
8P/x//L/8P/x//H/8f/x//H/8f/v//P/8//0//T/9P/0//T/9P/1//b/9v/2//b/9v/2
//f/9f/1//X/9v/2//b/9v/3//f/+P/4//j/9//3//j/+P/7//v/+//8//7//v///wAA
AAAAAAEABAACAAEAAQADAAMAAwAEAAUABwAIAAkACgAJAAkACgALAAwADgAQABEADwAP
ABAAEgASABIAEQARABMAFQAWABYAFAAUABYAFgAXABgAGQAaABgAGQAaABoAGgAaABoA
GgAaABoAGgAZABcAFwAXABUAFwAYABkAFwAWABQAEwARABAADgAMAAwACwAJAAkACQAI
AAYABgAEAAMAAgABAAEA//////7//P/9//7//v/+//z//P/8//z//P/8//3//f/9//z/
/P/8//v/+//8//z//v/+//7//v/8//3//f/9//v/+//7//v//P/9//7//v/9//3//P/7
//z//P/8//v//P/+////AAD9//3//v/+//7//f/9//3//////wAAAAD+//3//f/9//3/
/f/////////9//3//f/9//3//f/9//v/+//7//v//f/8//z//P/6//r/+v/6//j/9v/2
//b/+v/6//j/+P/2//b/9v/2//f/9//4//r/+v/6//r/+v/5//j/9//2//b/9//3//f/
+f/5//n/+f/5//j/9v/2//j/+P/4//n/9//3//X/9//4//j/+f/6//n/+P/3//b/9//3
//f/+P/6//r/+v/6//j/+P/4//b/+P/5//n/+f/3//f/9//3//X/9f/0//T/9f/3//j/
9v/2//b/9v/4//j/+P/4//b/9v/2//b/+P/4//j/+P/4//j/+P/4//b/9v/2//b/9//5
//r/+//5//n/+P/4//b/9v/2//b/+P/5//r/+//6//r/+//9//7/AQABAAIABwALAAwA
DQANAA0ADAAMAAsADAAOABMAFAAUABMAEwAVABUAFQATABEAEQAPAA4ADQAKAAcABwAF
AAIAAgABAPr/+v/4//X/9P/1//X/9P/y//H/8f/w//L/8v/y//H/8f/x//H/8f/u/+3/
7f/t/+3/7f/t/+3/7f/t/+z/6//t/+v/5//p/+3/8P/z//b//f8AAAMACAATACQAPABS
AGAAaABoAF8AUQBEADEAGQAHAAIA/f/3//L/8P/u/+3/8v/4//n/9//2//j/+v/3//b/
9P/y//T/9P/1//X/9P/z//L/7//x//L/8//z//X/9f/1//X/8//y//L/8v/2//b/9v/2
//T/9P/0//T/9P/1//X/9f/1//X/9f/z//b/9//5//r/+v/6//r/+v/5//r/+v/6//n/
+P/3//f/+P/5//r//P/6//r/+v/7//3//v/+//7//f/9//7//v8BAAEAAQACAAQABAAF
AAYABQAEAAQABgAIAAcABwAJAAcABwAIAAkACQAKAAsADAANAA0ADgAPAA8AEAARABEA
EwATABQAFgAXABYAFAATABQAFwAZABoAGgAaABwAHAAaABoAGgAaABwAHQAeAB4AHAAc
ABwAHAAaABoAGgAZABoAGwAcABsAGAAYABgAFQAXABYAFgAVABMAEAANAAwADQALAAsA
CwAMAAoACgAIAAUABAADAAMAAwADAAIAAAD+//7//f/8//3//v///wAA/v/+////////
//7//v/+//////8AAAAA///+//3//P/9////AAABAAEAAQABAAEA/////////v///wEA
AgADAAMAAgABAP////8AAAAAAAABAAEAAgACAAEA///+//3//v///wEAAgAAAP//////
//7///8CAAMAAgD///7//f/7//v/+//7//z//f/+/////f/8//z//P/+//7//v/+//z/
+v/6//r//P/8//r/+v/8//z//P/8//z/+//7//z//P/8//z//P/+//7//v/+//3//f/8
//v//P/9//7////9//z/+v/6//z//P/8//3/+//7//n/+//7//r/+v/6//r/+v/6//r/
+f/5//n/+v/6//r/+v/6//r/+v/6//j/+P/5//n/+f/5//n/+f/5//n/+f/4//j/+f/5
//j/+v/6//r/+v/5//j/9//2//f/+P/5//r/+P/4//j/+P/4//j/+P/4//r/+v/6//r/
+P/4//j/+P/6//v/+//7//n/+f/4//j/+v/6//r/+v/8//3//v///////v/+////AQAF
AAYACAALAA0ADAALAAsACwAKAAoADAAOABEAFwAXABYAFAATABUAFQAVABMAEQARAA8A
DgALAAgABQAFAAQAAgADAAMA/f/8//n/9f/0//X/9f/0//L/8f/x//D/7v/u/+7/7f/r
/+v/6//r/+z/7f/v//H/8f/x//H/8f/x//P/8P/r/+v/6//r/+v/7f/u//X/+v///wIA
BwAMABUAKABCAFgAZABoAGgAXQBPAEIALwAVAAMAAAD7//P/7v/w/+7/6f/s//T/+f/7
//r/+v/6//b/9v/1//T/9P/0//X/9f/z//P/8//x//H/8v/z//P/9f/1//X/9f/z//L/
8v/y//b/9v/2//b/8//y//H/8P/z//X/9v/3//n/+f/5//f/9v/1//X/9P/0//T/9P/0
//X/9v/2//b/+P/4//j/+f/5//n/+f/6//r/+v/6//v/+//8//z//P/7//v//P/8//3/
/f/9//7///8AAAIABAACAAIAAwAGAAgABwAHAAkACAAHAAcABwAHAAgACQAKAAwADQAP
ABEADgAOAA4ADQAQABEAEwAWABcAFgAUABMAFQAXABgAGAAYABgAGgAaABgAGAAYABgA
GgAbABwAHAAaABoAGgAaABoAGgAaABkAGwAbABsAGQAWABYAFgATABUAFAAUABMAEAAO
AAwADAALAAkACQAJAAgABgAGAAQAAwACAAEAAQADAAMAAgAAAAAAAAD///7//P/8//z/
/P/8//z//f/9//3//P/8//z/+//7//z//P/+//7//v/+//7//////////f/9//3//f/7
//v/+//6//z//f/9//3///8AAAEAAQD//wAAAAAAAP////8AAAAA///9//z/+//8//3/
//8AAP7//f/9//3/+//7//3//f/9//v/+//7//n/+f/5//n/+//7//v/+//5//j/+P/4
//r/+v/6//r/+v/4//j/+P/6//r/+P/4//r/+v/6//r/+P/3//f/+P/4//j/+P/4//j/
+P/4//j/9v/3//f/9//3//f/9//3//X/9P/y//L/9v/2//b/9//5//n/9//5//j/9v/1
//T/9v/2//b/9v/z//P/8//0//T/9P/0//T/9v/2//b/9P/0//X/9f/1//X/9f/1//X/
9f/1//T/9P/1//X/9v/0//T/9P/0//L/8v/y//L/9P/0//T/9P/0//T/9P/0//L/8v/z
//P/8//z//P/8v/y//L/8v/y//T/9P/1//b/9f/2//b/9//3//j/+//7//z/AAADAAMA
BQAFAAUABAAGAAcACAAKAA0ADgAOAA0ADQANAA0ADQANAA0ADQALAAkABwADAP//AAD/
//3//v/7//b/9v/0//H/7//v/+7/7v/u/+3/7f/q/+r/6v/q/+f/5//n/+f/5//m/+X/
5f/l/+X/5f/l/+f/5//n/+b/5f/j/+P/4f/h/+X/6v/t//D/9f/6////BAAJABAAJABE
AFwAZABiAF0AUwBIADkAIwAJAP7/+//3/+7/6v/o/+H/4P/m//H/9//0//D/7v/q/+r/
6f/o/+n/6v/s/+3/7f/t/+3/6//p/+r/6//r/+v/6//r/+v/7f/s/+z/7P/w//D/8P/w
/+7/7v/u/+7/7P/t/+3/7f/v/+//7//t/+//7//w//D/8P/w//D/8P/x//L/8v/y//L/
8v/y//P/8//z//P/9P/y//L/8v/z//P/9P/0//T/9//3//j/+P/3//f/9//4//r/+v/7
//z/+//6//r//P/8//v/+//9//////8AAAEAAQACAAMABAADAAMABAAFAAYACAAKAAsA
CQAJAAoADAAOAA4ADQANAAsADQAOAA4ADwAQABMAFAATABIAEQAQABEAEwAVABYAFAAU
ABQAFAAUABQAFAATABUAFQAVABMAEAAQABAADQAPAA4ADgANAAoACAAGAAYABgAFAAYA
BwAEAAIAAgAAAP///v/9//3///////7//P/8//z/+//6//j/+P/4//j/+v/6//v/+//5
//j/+P/4//j/+f/7//z/+f/4//f/9v/2//f/9//3//n/+f/5//n/+f/5//n/+P/6//v/
+//7//v/+v/5//f/+f/6//r/+v/5//n/+v/6//r/+f/5//n/+v/7//3//v/8//v/+//7
//f/9//5//n/+//5//n/+f/3//f/9//3//f/9//3//f/+P/4//n/+v/4//j/+P/4//r/
+P/4//j/+f/4//X/9P/2//b/9v/2//j/9//3//j/9v/2//b/9v/4//j/+P/4//f/9//2
//X/8//z//P/8//1//T/8v/y//T/9P/0//X/9f/1//P/9f/1//T/9P/0//b/9v/2//b/
8v/x//D/8P/x//L/8//0//b/9v/2//T/8//z//L/8f/0//X/9v/3//X/9f/0//T/8//z
//L/9P/0//T/9P/y//L/8v/y//L/8v/y//L/8v/y//L/8v/y//L/8v/y//T/9P/0//T/
9P/0//T/9f/0//P/8v/x//L/8v/y//L/8P/w//D/8f/z//X/9//4//f/+f/6//3///8A
AAQABwAJAAkACQAJAAcABgAGAAYACgAPABAAEAANAA0ADQANAA8ADQANAA0ACwAKAAkA
BgADAAMAAQD+/wAA///6//r/9v/z//H/8f/w/+7/7v/t/+//7v/u/+7/7P/r/+v/6//t
/+3/7P/r/+n/6f/p/+n/5//n/+f/5//s/+n/6f/n/+P/3//j/+j/7//0//n/AAAHAAoA
CwAWAC4ASgBcAGQAaABhAFMASAA3ABsAAQD8////+//0//L/7P/n/+j/7v/z//X/9v/2
//T/8P/w/+//7v/s/+z/7f/t/+7/7//w/+//7v/u/+7/7f/u/+//8P/x//D/7v/t/+z/
8P/w//D/8P/y//L/8v/y//H/8f/w/+//8f/x//H/7//v/+//8P/w//D/8P/w//D/8v/0
//X/9v/0//T/9P/1//X/9f/1//b/9v/2//b/9//3//j/+P/4//r/+//9//7//v/9//z/
/P/8//z//f/+//z//P/9/wAAAgABAAEAAwAEAAUABwAJAAgACAAIAAgACwALAAwADQAL
AAwADQANAA0ADQAOABAAFAAUABMAEwARABMAFAAUABQAFAAWABYAFAAUABQAFAAUABUA
FgAWABkAGgAbABwAGQAYABcAFQAXABcAFwAVABQAFAAUABEAEQAQABAADwAQAA4ADAAM
AAkABwAHAAcABAACAAIAAAABAAAA//////3//f/8//r//P/8//v/+v/4//j/+P/4//r/
+v/7//v/+//6//r/+v/3//f/+P/4//n/+v/7//z/+f/5//j/9//5//n/+f/5//v/+//7
//r/+P/5//n/+f/6//r/+v/5//f/+P/4//j/9//3//j/+P/5//n/+v/7//n/+f/6//r/
/P/7//v/+//3//f/+f/5//v/+f/5//n/9//3//f/9//3//f/9//3//n/+P/4//j/9v/2
//b/9v/4//b/9v/2//j/+P/2//b/9P/0//T/9P/0//P/8//0//L/8v/y//L/9P/0//T/
9P/y//P/8//z//H/8f/x//H/8v/y//H/8v/x//D/7//v//D/8f/w//P/8f/w//D/8P/y
//L/8v/y//H/8f/x//L/8P/w//D/8P/w//D/8P/u//D/8f/x//H/7//v/+//7//w//H/
8f/y//X/8f/u//D/8P/w//D/8v/y//L/8v/x//D/7//u//D/8P/w//D/7v/u/+7/7v/v
//D/8f/y//D/8P/w//H/7//v/+//7//w//D/8P/w/+7/7v/u/+//8P/x//L/8v/0//f/
+f/9//v//P8AAAMAAQABAAEAAQACAAIAAwAEAAYACwAMAAwADQANAA0ADQAMAAkACAAH
AAYABgAGAAQAAAD///z/+P/4//f/8v/y//D/7f/r/+v/6P/m/+b/5f/o/+j/6f/q/+n/
5//m/+X/5//n/+b/5f/n/+f/5//n/+T/4//i/+H/4v/l/+f/4//f/93/3//m//H/9v/5
//7/BQAKABEAHgA2AEwAWgBgAFwAUwBJADoAIwAJAPn/9v/1/+//6P/m/+L/5f/q//D/
8f/x//D/7v/u/+7/7v/t/+z/6//q/+r/6f/p/+n/6f/n/+n/6v/r/+v/6//r/+v/6//t
/+z/7P/s/+3/7P/r/+r/6//s/+3/7v/t/+3/7P/r/+v/6//r/+n/7P/t/+//8P/u/+7/
7v/u/+//8P/w//D/8P/w//D/8f/x//H/8f/y//T/9P/0//X/8v/y//H/8P/0//X/9//4
//j/9//2//b/9v/2//f/+P/6//r/+//+//z/+//7//3//////wAAAQD//wAAAQACAAUA
BQAGAAcABwAIAAkACQAHAAcACAAKAA4ADgANAA0ADQAPABAAEAAPAA4ADwAOAA8AEAAR
ABIAEAARABIAEgAUABQAFAAUABIAEgASABEAEwATABMAEQAQABAAEAANAAsACgAKAAkA
CgAIAAYABgADAAEAAQABAAIAAAAAAP7//f/8//v/+//7//v/+v/4//f/9v/0//L/9f/2
//f/+P/3//b/9v/1//f/9v/2//b/8//z//T/9P/2//b/9v/2//b/9//3//f/9f/1//X/
9f/3//f/9//2//b/9//3//f/9v/2//b/9f/1//b/9v/2//X/9f/2//b/+P/3//f/9//1
//X/9v/2//j/9//3//f/9f/1//f/9//0//H/8P/v//L/8//0//X/8//z//P/8//z//L/
8v/y//D/8P/w//D/8P/u/+7/7v/w//D/7v/u/+z/7P/s/+z/7v/t/+3/7v/u/+7/7v/u
/+z/7P/s/+z/7P/t/+3/7f/s/+v/6v/p/+r/6v/p/+r/6v/q/+r/6//r/+v/6f/r/+v/
6v/q/+r/6P/o/+j/6P/o/+n/6v/s/+r/6v/q/+r/6P/o/+j/5v/o/+n/6f/p/+f/5//n
/+f/6f/p/+j/6P/p/+3/7P/r/+r/6f/o/+r/6v/q/+r/6P/o/+j/6P/o/+j/6P/o/+j/
6P/o/+j/5v/m/+f/5//p/+n/6f/o/+f/5v/l/+T/5v/m/+f/6P/q/+z/7f/v//D/8P/y
//H/8//4//z//f/6//n/+P/2//f/+f/7//7/AwAEAAQAAwABAAEAAQABAAEAAQABAP//
/P/7//j/9f/1//P/8P/w//H/7P/s/+r/5v/j/+L/4P/g/+D/3//f/97/3v/e/97/3f/d
/93/3f/f/97/3f/d/9r/2f/Y/9f/2v/b/9z/3P/f/93/2f/V/9X/1//c/+P/6v/v//b/
/f8CAAMAEgAuAEoAWABcAFgASwA/ADAAGQD//+//7P/r/+f/5P/g/97/2//e/+L/5f/n
/+j/6v/o/+T/5P/j/+L/4v/i/+P/4//l/+X/5f/j/+H/4v/j/+P/5f/l/+X/5f/j/+L/
4v/i/+L/4v/i/+L/4//k/+X/5v/k/+X/5f/l/+b/5//o/+f/5//n/+j/6P/m/+b/5v/m
/+f/6P/o/+j/5v/m/+b/5//o/+n/6v/s/+r/6v/q/+v/6//s/+z/7P/t/+3/7v/u/+3/
7f/t/+7/8P/w//H/8v/y//L/8//2//b/9f/1//f/+f/5//r/+//6//r/+v/6//z//f//
/wEAAAAAAAAA//8BAAEAAgAEAAYABgAFAAUAAwAFAAYABgAIAAgACgAKAAoACgAKAAoA
CAAJAAoACgAMAAwADAAMAAwADAAMAAsACwALAAsACQAIAAgACAAFAAMAAgACAAEAAgAA
AP7//v/7//n/+f/5//r/+P/4//b/8//y//H/8f/v/+//7v/s/+7/7v/t/+z/6v/q/+r/
6v/r/+z/7v/v/+//7v/u/+7/6//r/+z/7P/q/+r/6v/q/+r/6//r/+v/7P/t/+7/7//t
/+3/7f/s/+r/6//r/+v/7v/u/+7/7f/r/+z/7P/s/+3/7f/u/+7/7P/r/+v/6//t/+3/
7v/u/+7/7f/t/+3/6f/p/+v/6//t/+v/6//r/+r/6f/o/+f/6f/p/+n/6f/r/+r/6v/q
/+n/6P/n/+b/6P/m/+b/5v/o/+j/5v/m/+T/5P/k/+T/5f/l/+b/6P/m/+b/5v/m/+j/
6P/q/w==
         </WaveFormData>
      </LeadData>
      <LeadData>
         <LeadByteCountTotal>10000</LeadByteCountTotal>
         <LeadTimeOffset>0</LeadTimeOffset>
         <LeadSampleCountTotal>5000</LeadSampleCountTotal>
         <LeadAmplitudeUnitsPerBit>4.88</LeadAmplitudeUnitsPerBit>
         <LeadAmplitudeUnits>��V</LeadAmplitudeUnits>
         <LeadHighLimit>2147483647</LeadHighLimit>
         <LeadLowLimit>268435456</LeadLowLimit>
         <LeadID>V1</LeadID>
         <LeadOffsetFirstSample>0</LeadOffsetFirstSample>
         <FirstSampleBaseline>0</FirstSampleBaseline>
         <LeadSampleSize>2</LeadSampleSize>
         <LeadOff>FALSE</LeadOff>
         <BaselineSway>FALSE</BaselineSway>
         <ExcessiveACNoise>FALSE</ExcessiveACNoise>
         <MuscleNoise>FALSE</MuscleNoise>
         <LeadDataCRC32>921073498</LeadDataCRC32>
         <WaveFormData>
CgAKAAoACgAKAAoACgAKAAoACgAKAAoACgAKAAoACgAKAAoACgAKAAgACAAIAAgACAAI
AAgACAAGAAYABgAGAAYABgAGAAYACAAIAAgACAAIAAgACAAIAAkACgALAAwACgAKAAoA
CgAKAAoACgAKAAwADAAMAAwACwAKAAkACAAIAAgACAAIAAoACgAKAAoACAAIAAgACAAI
AAgACAAIAAgACAAIAAgACAAIAAgACAAKAAoACgAKAAoACgAKAAoACgAKAAoACgAKAAoA
CgAKAAgACAAIAAgACgAKAAoACgAKAAoACgAKAAoACgAKAAoACgAKAAoACgAIAAgACAAI
AAgACAAIAAgACAAIAAgACAAGAAYABgAGAAgACAAIAAgACAAIAAgACAAGAAYABgAGAAQA
BAAEAAQABgAGAAYABgAEAAQABAAEAAQABAAEAAQABAAEAAQABAACAAIAAgACAAQABAAE
AAQABAAEAAQABAAEAAQABAAEAAIAAgACAAIAAAAAAAAAAAABAAIAAwAEAAIAAgACAAIA
AgACAAIAAgACAAIAAgACAAIAAgACAAIAAgACAAIAAgACAAIAAgACAAIAAgACAAIAAgAC
AAIAAgACAAIAAgACAAIAAgACAAIAAAAAAAAAAAACAAIAAgACAAMAAwADAAMAAwADAAIA
AgACAAIAAgADAAMAAwAFAAUABgAIAAsACwALAAwADAAMAA0ADgAQABEAEQASABMAEwAR
ABEAEAAQABAADAAKAAYAAwABAAEAAAD//////////wEAAQABAAEAAAAAAAAAAAAAAP7/
/v/+//7//v/+//3/+//7//v/+//8//z//P/8//r/+//7//v//f/9//3//f/9//3//f/9
//z/+v/6//7///8DAAYACwAQABAADwAQABMAFgAiACkAKQAoACYAHgAUAAgA8//U/7X/
m/+I/4L/gv+E/4z/l/+j/6//uf/F/9j/5f/v//T/9//6//z//v8AAAAAAQACAAQABQAD
AAMAAwADAAUABgAHAAcABQADAAUABQAFAAYABgAHAAkACgAKAAoACAAIAAgACQALAAsA
CwALAAsACwALAAsADAAMAAwADAAMAAwADQANAA0ADQANAA0ADQANAA0ADQALAAsACwAL
AA0ADQANAA0ADQANAA0ADQALAAsACwALAAwADAALAAsADAAMAAwADAAMAAwADAAMAAwA
DQANAA4ADAAMAAwADAAOAA4ADgAOAA4ADgAOAA4AEAAQABAAEAAPAA8AEAAQABAAEAAP
AA8AEAAQABEAEgARABAADwANAA8ADwAPAA8ADwAPAA8ADwANAA0ADQANAA8ADwAOAA4A
DgAOAA4ADgAOAA4AEAAOAA4ADgAOAA4ADAALAAsACgALAAwADQAOAAsACwALAAsACgAK
AAoACgAKAAoACQAJAAcABwAHAAcACQAIAAgACQAHAAcABwAHAAkACQAIAAgACAAIAAgA
CQAJAAkACQAIAAoACwALAAsACwALAAsACwALAAsACwALAAsACwALAAsACwALAAsACwAN
AAwADAAMAAsACwALAAoACgAKAAoACgAHAAcACAAIAAUABQAFAAUABgAHAAgACQAJAAgA
CAAIAAgACAAIAAcABQAFAAUABQADAAUABQAFAAcABwAHAAcABwAHAAcABwAFAAUABQAF
AAUABAAEAAQAAgACAAIAAgADAAMABAAGAAQABAAEAAQABAAEAAQABAACAAIAAgACAAIA
AQABAAEAAQABAAEAAQD//////////wAAAQACAAMAAQABAAEAAQABAAEAAQABAAEAAQAB
AAEAAgACAAIAAgABAAEAAQABAAEAAQAAAAAA//////////8BAAAAAAD+//7//v/+/wAA
AAAAAAAAAAAAAAAAAAD+//7//v/+//7//////////f/9//3//P/+//7//v/+////////
/wEA//8AAAIABQAHAAcACAAIAAgACQAKAAwACwALAAwADQAPAA8ADwAOAAwADAAIAAYA
AAD9//v/+//8//v/+//7//3//f/9//3/+//6//r/+v/6//r/+P/4//j/+P/4//j/9v/1
//T/8//0//T/9f/2//b/9v/3//f/9f/1//X/9f/1//X/9f/1//f/9P/y//T/9v/5//3/
AgAHAAoACAAFAAoACwAOABYAHwAhAB4AHAAWABAABgD1/9j/u/+h/4z/iP+K/4z/jv+X
/6H/p/+t/7v/zP/f/+n/7v/x//L/9P/2//j/+P/7//z//v////////////////8AAAEA
AQABAP//AQABAAEAAgACAAMAAQACAAIAAgACAAIAAgADAAMAAwADAAMABQAFAAUABQAE
AAQABAAEAAQABAAFAAUABQAFAAUABQAFAAUABQAFAAUABQAFAAUAAwADAAMAAwAFAAUA
BQAFAAMAAwADAAMABAAEAAMAAwAGAAYABgAGAAQABAAEAAQABAAFAAUABgAEAAQABAAE
AAYABgAGAAYABAAEAAQABAAEAAQABAAEAAUABQAGAAYABgAGAAUABQAEAAQABQAGAAYA
BgAGAAUAAwADAAMAAwAFAAUABQAFAAMAAwADAAMAAwADAAIAAgAEAAQABAAEAAQABAAG
AAQABgAGAAYABgAEAAMAAwACAAIAAgACAAIAAQABAAEAAQAAAAAAAAAAAAIAAgABAAEA
AwADAAMAAwABAAAAAAABAAMAAwADAAMAAQABAAAAAAACAAIAAgADAAEAAQABAAAAAAAB
AAEAAQADAAMAAwADAAIAAQAAAP//AQABAAEAAQAAAP///v/9/////v/+//7/////////
/v8AAAAAAAAAAP3//f/+//7//f/9//3//f/9//3//f/9/////v/+//7//P/8//z/+//9
//3//f/9//n/+//7//v/+//7//v/+//9//3//f/9//z/+//6//n/+//6//r/+v/6//r/
+v/6//r/+f/5//r/+v/6//r/+v/6//r/+v/6//r/+v/6//r/+v/5//n/+f/5//n/+f/5
//n/+f/5//n/9//3//f/9//3//f/9//3//f/9//3//f/9//3//f/9//4//j/+P/4//X/
9f/1//X/9v/3//f/+P/3//f/9//3//f/+P/4//j/+P/4//j/9v/2//b/9v/4//j/+P/4
//b/9//3//f/9f/1//X/9P/3//j/+f/6//n/+f/5//v/+f/6//z/////////AAAAAAAA
AQACAAQABwAHAAgACQAHAAcABwAGAAgACAAEAAIA/P/5//f/9//2//X/9f/1//f/9//3
//f/9f/0//T/9P/2//b/9P/0//L/8v/y//L/8//z//P/8//z//L/8v/y//L/8v/z//P/
8f/x//H/8f/x//H/8f/x//H/8P/w//L/9P/5//v//v8BAAIABAADAAYACQAOABYAHQAh
AB4AHAAUAAoA/v/t/9D/s/+X/4L/fP98/3z/gv+N/5f/of+r/7f/xv/V/+H/6P/r/+7/
8v/0//b/9v/2//b/9//3//n/+f/5//n/+//8//3//f/9//v//f/9//3//v/+//////8A
AAAAAAAAAAAAAAABAAMAAwADAAMAAwADAAMAAwAEAAQABAAEAAQABAAFAAUABQAFAAUA
BQAFAAUABQAFAAMAAwADAAMABQAFAAUABQAEAAMAAgABAAIAAwAEAAUABgAGAAUABQAE
AAQABAAEAAYABgAGAAYABgAHAAcACAAIAAgACAAIAAoACgAKAAoACgAKAAoACgAKAAoA
CgAKAAkACQAKAAoACgAKAAkACQAKAAoACwAMAAoACgAKAAkACwALAAsACwALAAsACwAL
AAsACwALAAsACwALAAoACgAIAAgACAAIAAoACgAMAAoACAAIAAgACAAKAAkACQAIAAgA
CAAIAAgABwAHAAcABwAIAAgACAAIAAgACAAHAAcABwAHAAcABwAJAAgACAAJAAcABwAH
AAcACQAJAAgACAAIAAgACAAJAAsACwALAAoACgALAAsACwALAAsACwALAAsACwALAAsA
CwALAAsACwAJAAkACQAJAAsACgAKAAoACQAJAAkACAAIAAgACAAIAAcABwAIAAgACQAJ
AAkACQAJAAkACQAJAAcABgAGAAYACAAIAAgABwAFAAUABQAFAAMABQAFAAUABwAHAAcA
BwAFAAUABQAFAAUABQAFAAUABwAGAAYABgAGAAYABgAGAAYABQAFAAYABgAGAAYABgAI
AAgACAAIAAYABgAGAAYABgAFAAUABQAHAAcABwAHAAcABwAHAAcABQAFAAUABQAHAAcA
BwAHAAcABwAHAAcABwAHAAcABwAGAAYABgAGAAYABwAIAAkACQAJAAgACAAJAAkACQAJ
AAkACAAIAAYABgAGAAYACAAIAAgACAAGAAYABgAGAAYABgAGAAYACAAIAAgACAAIAAcA
BgAFAAcABwAGAAYABAAEAAQABQAHAAcACQAJAAoADAAPAA8ADwAQABAAEAARABIAFAAV
ABMAFAAVABUAFQAVABQAFAAVABIAEQAOAAoABwAGAAQABQAFAAUABQAFAAUABQAFAAIA
AgACAAIAAgAAAAAAAAACAAIAAgABAAEAAQABAAEAAAAAAAAAAAD+/////////wEAAQAB
AAEA///////////+/wAAAAAAAAUACQAMAA8AEgAUABMAFgAbAB4AJgAtAC8ALgAqACIA
GAAMAPn/2v+3/5v/hv98/3z/gP+I/5X/o/+t/7f/w//W/+f/8f/0//f/+v/+/wAAAgAC
AAEAAgAEAAUABwAHAAcABwAHAAgACQAJAAkABwAJAAkACwAMAAwADQAMAAwACwAKAAoA
CgAKAAsACwALAAsACwAJAAkACQAJAAoACgAKAAoACgAKAAsACwANAA0ADQANAA0ADQAN
AA0ACwALAAsACwALAAsACwALAAsACwALAAsACwALAAsACwAMAAwACwALAAwADAAMAAwA
DAAMAAwADAAKAAsACwAMAA4ADgAOAA4ADgAOAA4ADgAOAA4ADgAOAA4ADgAOAA4ADQAN
AA4ADgAQABAADwAPAA4ADgAPABAADgAOAA4ADQAOAA8AEAARAA8ADwAPAA8ADwAPAA8A
DwANAA0ADAAMAAwADAAMAAwADgAOABAADgANAAwACwAKAAwACwALAAoACAAIAAgACAAJ
AAkACQAJAAYABgAGAAYACAAIAAcABwAFAAUABQAFAAUABAAEAAUABQAFAAUABQAHAAcA
BgAGAAQABAAEAAUABQAFAAUABAAEAAUABQAFAAUABQAFAAUABwAHAAcABwAGAAUABAAD
AAUABQAFAAUABQAEAAQABAADAAMAAwACAAIAAgACAAIAAQABAAIAAgADAAMAAwADAAEA
AQABAAEAAQAAAAAAAAAAAAAAAAD//wEAAQABAAEA/f//////////////////////////
//////////////////7//v/+//7//v/+//7/AAD/////AAD+//7//v/+//7//v/+//7/
AAAAAAAAAAAAAP////////////////////////////8BAAEAAQABAP//////////AQAB
AAEAAQABAAEAAQABAAAAAAAAAAAA/f/9//3//f/9//3//P/8//v/+//7//v//f/8//z/
/P/8//z//P/8//z//P/8//z//P/8//z//v/+//7//v/+//7//v/+//z//P/8//z//v//
///////9//3//f/8//7//v/+//7//f/9//3//////wAAAgAFAAUABQAGAAYACAAJAAoA
DAALAAsADAANAA0ADQANAAwACwAKAAUAAgABAP///v////z/+//7//v/+//7//v/+//7
//r/+v/6//r/+v/4//j/+P/4//j/+P/3//f/9//3//n/+P/4//j/+P/4//n/+f/3//f/
9//3//n/+f/5//n/9//4//b/+P/8////AQAGAAkACgAIAAcACgAPABQAGgAhACUAJgAi
ABgAEAACAO3/0P+x/5X/gP98/37/gP+G/5P/nf+n/7H/wf/Q/9//6f/w//P/9v/2//j/
+v/6//z//v8BAAMAAgABAAAA//8BAAIAAwADAAMAAQADAAMAAQACAAIAAwAFAAYABgAG
AAYABgAGAAcABQAFAAUABQAFAAUABQAFAAgACAAIAAgACAAIAAkACQAHAAcABwAHAAcA
BwAHAAcABwAHAAcABwAJAAkACQAJAAkACQAJAAkABwAHAAcABwAKAAoACQAJAAwADAAM
AAwACgAKAAoACgAMAA0ADQAOAAwADAAMAAwADAAMAAwADAAMAAwADAAMAAwADAAMAAwA
DQANAA4ADgAMAAwACwALAAwADAANAA4AEAAQABAADwAPAA8ADwAPAA8ADwAPAA8ADQAN
AA0ADQANAA0ADAAMAA4ADgAOAA4ADAAMAA4ADAAKAAoACgAKAAoACQAJAAgACgAKAAoA
CgAJAAkACQAJAAgACAAIAAgACAAIAAcABwAHAAcABwAHAAcABgAGAAcABwAHAAcABwAH
AAcABgAGAAYABgAGAAcABwAHAAcABgAGAAcABwAHAAcABwAHAAcABQAFAAUABQAHAAcA
BwAHAAUABQAFAAUABQAEAAQABAAHAAcABwAGAAQABAAEAAQABAAFAAcACAAFAAUABQAF
AAcABwAHAAcABQAEAAQABAACAAIAAgABAAIAAwAEAAUAAQADAAMAAwADAAMAAwADAAEA
AQABAAEAAwADAAMAAwADAAIAAgACAAAAAAAAAAAAAAD/////AAACAAIAAgACAAAAAAAA
AAAAAgACAAIAAgAAAP//////////////////////////////////////////////////
//////////8BAAEAAQABAAAAAAAAAAAA/////////////////v/+////////////AQAA
AAAAAAAAAAAAAAD+//7//v/+/wAAAAAAAAAA/v/+//7//v/+//7//v/+//7//v/+//7/
/v/+//7//v/+//////////////////7//v/+//7//v8BAAEAAQADAAEAAgAEAAcACQAJ
AAoACgAIAAkACgAMAA0ADQAOAA8ADwAPAA8ADgAOAA4ACgAIAAYAAwABAAEA/v/9//3/
/f/9//3//f/9/////v/+//7//f/8//n/+P/6//r/+v/6//f/9//3//f/9//2//b/9v/2
//b/9//3//j/+f/6//v/+//7//v/+//5//r/+P/4//r///8DAAgACwAMAAoACwAOAA8A
EgAaACEAJQAkACAAGAAQAAQA7//S/7X/m/+I/4T/hP+G/4z/l/+j/6v/tf/D/9L/4f/t
//L/9//4//j/+v/8//z//f/+/wAAAQD//////////wEAAgADAAMAAwABAAMAAwADAAQA
BAAFAAMABAAEAAQAAgACAAIAAwAFAAUABQAFAAcABwAHAAcABgAGAAYABgAGAAYABwAH
AAcABwAHAAcACQAJAAkACQAJAAkACQAJAAkACQAJAAkACQAJAAkACQAHAAcABwAHAAoA
CgAJAAkACgAKAAoACgAKAAoACgAKAAoACwALAAwACgAKAAoACgAIAAgACAAIAAkACgAL
AAwACgAKAAoACgANAA0ADgAOAAwADAALAAsACgAKAAsADAAMAAwADAALAAsACwALAAsA
DQANAA0ADQALAAsACwALAAsACwAKAAoACgAKAAoACgAIAAgACgAIAAkACgALAAwADAAL
AAsACgAIAAgACAAIAAUABQAFAAUABQAGAAcACAAIAAgABwAHAAcABwAHAAcABQAEAAQA
BQAFAAUABQAFAAUABQAEAAQABAAEAAQABQAFAAUABQAEAAQABQAFAAUAAwADAAMAAwAD
AAMAAwADAAMAAwADAAMAAwADAAMAAwADAAIAAgACAAUABQAFAAQAAgACAAIAAgABAAEA
AgACAAEAAQABAAEAAwADAAMAAwABAAAAAAAAAAIAAgACAAEAAwADAAMAAwD//wEAAQAB
AAMAAwADAAMAAQABAAEAAQADAAMAAwADAAMAAgACAAIAAgACAAIAAgACAAEAAQACAAIA
AgACAAIAAAAAAAAAAAACAAIAAgACAAAA////////AQABAAEAAQABAAEAAQABAAEAAQAB
AAEAAQABAAEAAQABAAEAAQABAP//////////AgACAAIAAgABAAEAAQABAAMAAwACAAIA
AQABAAEAAQAFAAQAAAACAAIAAgACAAAAAAAAAAAAAAAAAAAAAAACAAIAAgACAAEAAAAA
AP///f/9//3//f/+//7//v/+/wAAAQABAAEAAwADAAQABgAHAAcABwAIAAoACgALAAwA
DAANAA0ADgARABEAEQARABAAEAAQAAwACgAGAAMAAQABAAAA//////3//f/9//3/////
//7//v/8//z//P/6//z//P/8//z//P/7//v/+//5//n/+P/4//r/+v/6//v/+f/5//n/
+f/5//n/+f/5//v/+//6//r/+P/4//3/AwAIAAsADAAOAA0ADAANABAAFgAfACUAJgAk
ACIAGgAUAAkA8P/T/7X/nP+M/4z/jv+O/5H/nf+n/63/tf/E/9X/4//s//H/9P/2//j/
+v/6//3//v8AAAEAAQABAAEAAQABAAIAAwADAAMAAQADAAMAAQACAAIAAwAEAAYABwAI
AAgACAAIAAkABwAHAAcABwAHAAcABwAHAAgACAAIAAgACAAIAAkACQAJAAkACQAJAAkA
CQAJAAkACQAJAAkACQAJAAkACQAJAAkACQAJAAkACwALAAsACwAKAAoACQAJAAoACgAK
AAoADAAMAAwADAAKAAsACwAMAAwADAAMAAwACgAKAAoACgAKAAoACgAKAAwADAAMAAwA
CwALAAwADAAMAAwACwALAAwADAANAA4ADAAMAAwACwALAAsACwALAA0ADQANAA0ACwAL
AAsACwANAA0ADAAMAAwADAAMAAwACgAKAAwACgAIAAgACAAIAAgABwAHAAYACAAIAAgA
CAAHAAcABwAHAAYABgAGAAYACAAIAAcABwAHAAcABwAHAAcABgAGAAcABwAHAAcABwAH
AAcABgAGAAgACAAIAAkACAAHAAYABAAGAAcABwAHAAcABwAHAAcABwAHAAcABwAHAAcA
BwAHAAcABwAHAAcABwAGAAYABgAHAAcABwAGAAYABgAGAAYABQAFAAYABgADAAMAAwAD
AAMAAwADAAMAAwACAAIAAgAEAAQABAADAAEAAQABAAEAAAADAAQABQADAAMAAwADAAUA
BQAFAAUAAwADAAMAAwADAAIAAgACAAIAAgACAAIAAgABAAEAAgACAAIAAgACAAIAAgAC
AAIAAgACAAIAAgAAAP///////wEAAQABAAEAAQABAAEAAQD//////////wEAAQABAAEA
AAD///7//f///////////wAAAAAAAAAA//////////8BAAEAAAAAAP////////////8A
AAAAAAAAAAAAAAAAAAAAAAAAAAAAAAAAAAAAAAAAAAAAAAAAAAAAAAAAAAAAAAAAAAAA
AAAAAAAAAQD//////////wEAAAAAAAAA/v/+///////9//////8AAAQABwAHAAcACAAI
AAgACQAKAAwADQANAA4ADwAPAA8ADwAOAA4ADgAKAAgABAABAP/////+//3/+//7//v/
+//9//3//f/8//z//P/8//z/+v/6//r/+v/4//j/9//3//n/+f/5//j/+v/6//r/+v/5
//n/+f/5//f/9//3//f/+f/5//n/+P/6//j/+v/9////AgAHAAoACgALAAwAEQAYACAA
JQAnACYAJAAeABQACAD1/9T/tf+X/4D/eP96/37/hv+R/53/pf+t/7v/zP/b/+n/8v/1
//b/+P/6//z//P/7//z//v///wEAAQABAAEAAQACAAMAAwADAAEAAwADAAMABAAEAAUA
BQAGAAYABgAIAAgACAAJAAcABwAHAAcABQAFAAUABQAIAAgACAAIAAgACAAJAAkACQAJ
AAkACQAJAAkACQAJAAkACQAJAAkACwALAAsACwALAAsACwALAA0ADQANAA0ADAAMAAsA
CwAMAAwADAAMAAoACgAKAAoACgALAAsADAAOAA4ADgAOAA4ADgAOAA4ADgAOAA4ADgAM
AAwADAAMAA0ADQAOAA4ADwAQABAAEQAOAA4ADwAQABAAEAAQAA8ADQANAA0ADQANAA0A
DQANAA4ADwAQABEAEAAPAA0ADAAOAA4ADgAOAA4ADgAQAA4ADAAMAAwADAAMAAsACwAK
AAoACgAKAAoACQAJAAkACQAIAAgACAAIAAgACAAHAAcABQAFAAUABQAFAAQABAAFAAcA
BwAHAAcABwAHAAYABgAGAAYABgAHAAcABwAHAAYABAAFAAUABQAHAAcABwAHAAcABwAH
AAcABQAFAAUABQAHAAcABwAHAAUABAAEAAQABwAHAAcABgAGAAYABgAGAAUABQAGAAYA
BQAFAAUABQAFAAUABQAFAAUABAAEAAQABAAEAAQAAwADAAMAAwADAAEAAwADAAMAAQAB
AAEAAQABAAEAAQABAAEAAQABAAEAAQAAAAAAAAACAAIAAgACAAIAAQABAAIAAgACAAIA
AgAAAAAAAAAAAAIAAgACAAIAAgABAAEAAQD//////////wEAAQABAAEAAQABAAEAAQAB
AAEAAQABAAMAAwADAAMAAQABAAEAAQAEAAQABAAEAAMAAwADAAMAAwADAAIAAgAFAAUA
BQAFAAUABAACAAQABAAEAAQABAAEAAQABAACAAIAAgACAAQABAAEAAQAAgACAAIAAgAC
AAIAAgACAAIAAgACAAMAAwADAAMAAwADAAIAAgACAAIAAgADAAMAAwAFAAUABgAKAA0A
DQANAA4ADgAOAA8ADgAQABEAEQASABMAEwATABMAEgASABIADgAMAAgABQADAAMAAgAB
AAEAAQABAAEA/////////v8AAAAAAAAAAP7//v/+//7//v/+//3//f/////////+//z/
/P/8//z//f/9//3//f////////////3//f/9//z//v8AAAIABQAJAAoADQAQABIAFQAU
ABcAHAAkACsAKwAoACIAGgAOAAAA5//I/6v/kf+C/4D/gv+K/5T/n/+p/7P/v//P/97/
6//z//j/+//+/wAAAgAEAAQAAwAEAAYABwAJAAkACQAJAAkACgALAAsADQALAA0ADQAL
AAwADAANAAsADAAMAAwADgAOAA4ADwAPAA8ADwAPAA8ADwAPAA8AEAAQABAAEAAQABAA
EQARABEAEQARABEADwAPAA8ADwANAA0ADQANABAAEQASABMAEgARABAADwAQABEAEgAT
ABQAFAATABMAEgASABIAEgAUABQAFAAUABQAFQAVABYAFgAWABYAFgAWABYAFgAWABgA
GAAYABgAFgAWABYAFgAXABcAGAAYABoAGgAZABkAGAAYABkAGgAYABgAGAAXABkAGQAZ
ABkAFwAXABcAFwAZABkAGQAZABkAGQAYABgAGgAaABoAGgAYABgAGgAYABYAFgAWABYA
GAAXABcAFgAUABQAFAAUABUAFQAVABUAEgASABIAEgASABIAEQARABEAEQARABEAEQAQ
ABAAEQARABEAEQARABIAEwATABQAEgASABIAEwATABMAEwASABIAEwATABMAEQARABEA
EQATABMAEwATABMAEwATABMAEQARABEAEQARABAAEAAQAA8ADwAPAA4AEAAQABAAEAAN
AA0ADgAOAA0ADQANAA0ADwAPAA8ADwAPAA4ADgAOABAAEAAQAA8ADQANAA0ADQALAA0A
DQANAAsACwALAAsADQANAA0ADQALAAsACwALAAsACgAKAAoADAAMAAwADAAMAAsACwAM
AAoACgAKAAoACgAKAAoACgAKAAoACgAKAAoACQAJAAkACQAJAAkACQALAAsACwALAAsA
CwALAAsACQAJAAkACQALAAsACwALAAsACwALAAsADAAMAAwADAALAAsACwALAAsACwAK
AAoACwALAAsACwALAAoACgAKAAoACgAKAAgACAAIAAgACgAKAAoACgAKAAoACgAKAAoA
CgAKAAoACAAIAAkACQAJAAkACQAJAAoACgAKAAoACgALAAsACwALAAsADAAOABMAEwAT
ABQAFAAUABUAFgAWABcAFwAYABkAGQAZABkAGgAaABoAFgAUABAADQALAAsACgAJAAkA
CQAJAAkACQAJAAkACAAIAAgACAAIAAYABgAGAAYABgAIAAcABwAHAAUABQAEAAQABgAG
AAYABwAHAAcABwAHAAUABQAFAAUABwAHAAYABgAGAAgADQAPABIAFwAaABgAGQAcAB0A
IgAsADEAMQAwAC4AJgAcABAA9//Y/7v/of+Q/47/kv+Y/6D/q/+z/73/x//X/+T/8f/9
/wIABQAIAAgACgAMAAwADQAOABAAEQATABMAEwATABEAEgATABMAFQATABUAFQAUABQA
EwATABMAFAAUABQAFQAWABcAGQAXABcAFwAXABkAGQAZABkAGAAYABgAGAAYABgAGQAZ
ABsAGwAbABsAGQAZABkAGQAZABkAGQAZABsAGwAbABsAGQAZABkAGQAbABsAGwAbABwA
HAAbABsAHAAcABwAHAAcABwAHAAcABwAHQAdAB4AHgAeAB4AHgAeAB4AHgAeACAAIAAg
ACAAHgAeAB4AHgAfAB8AIAAgACIAIgAhACEAIAAgACEAIgAiACIAIgAhACEAIQAhACEA
HwAfAB8AHwAgACEAIgAjACEAIQAgACAAIAAgACAAIAAiACIAJAAiACAAIAAgACAAIAAf
AB8AHgAcABwAHAAcAB0AHQAdAB0AGgAaABoAGgAcABwAGwAbABsAGwAbABsAGQAYABgA
GQAbABsAGwAbABsAGwAaABoAGgAaABoAGwAbABsAGwAaABoAGwAbABsAGQAZABkAGQAb
ABsAGwAbABsAGwAbABsAGwAbABsAGwAdABwAHAAcABsAGwAbABoAGgAaABoAGgAbABsA
HAAcABsAGwAbABsAGwAbABsAGwAdABwAHAAcABoAGgAaABkAGQAZABkAGQAXABkAGQAZ
ABkAGQAZABkAGwAbABsAGwAZABkAGQAZABkAGAAYABgAGgAaABoAGgAaABkAGQAaABoA
GgAaAA==
         </WaveFormData>
      </LeadData>
      <LeadData>
         <LeadByteCountTotal>10000</LeadByteCountTotal>
         <LeadTimeOffset>0</LeadTimeOffset>
         <LeadSampleCountTotal>5000</LeadSampleCountTotal>
         <LeadAmplitudeUnitsPerBit>4.88</LeadAmplitudeUnitsPerBit>
         <LeadAmplitudeUnits>��V</LeadAmplitudeUnits>
         <LeadHighLimit>2147483647</LeadHighLimit>
         <LeadLowLimit>268435456</LeadLowLimit>
         <LeadID>V2</LeadID>
         <LeadOffsetFirstSample>0</LeadOffsetFirstSample>
         <FirstSampleBaseline>0</FirstSampleBaseline>
         <LeadSampleSize>2</LeadSampleSize>
         <LeadOff>FALSE</LeadOff>
         <BaselineSway>FALSE</BaselineSway>
         <ExcessiveACNoise>FALSE</ExcessiveACNoise>
         <MuscleNoise>FALSE</MuscleNoise>
         <LeadDataCRC32>3347400906</LeadDataCRC32>
         <WaveFormData>
MAAwADAAMAAwADAAMAAwADIAMgAyADIAMAAwADAAMAAwADAAMAAwAC4ALgAuAC4ALAAs
ACwALAArACoAKQAoACcAJgAlACQAIgAiACIAIgAhACAAHwAeAB0AHAAbABoAGAAYABgA
GAAVABQAEwASABAAEAAQABAADwAOAA0ADAAJAAgABwAGAAgACAAIAAgABwAGAAUABAAG
AAYABgAGAAQABAAEAAQABAAEAAQABAAEAAQABAAEAAQABAAEAAQABAAEAAQABAAEAAQA
BAAEAAQABAAEAAQABQAGAAcACAAIAAgACAAIAAYABgAGAAYACAAIAAgACAAGAAYABgAG
AAgACAAIAAgABwAGAAUABAACAAIAAgACAAQABAAEAAQAAwACAAEAAAAAAAAAAAAAAP7/
/v/+//7//v/+//7//v/8//z//P/8//z//P/8//z//P/8//z//P/6//r/+v/6//z//P/8
//z/+v/6//r/+v/6//r/+v/6//r/+v/6//r/+P/4//j/+P/6//r/+v/6//r/+v/6//r/
+P/4//j/+P/6//r/+v/6//n/+P/3//b/+P/4//j/+P/4//j/+P/4//j/+P/4//j/+P/4
//j/+P/2//b/9v/2//j/+P/4//j/9v/2//b/9v/2//b/9v/2//f/+P/5//r/+v/5//j/
9f/3//j/+P/4//n/+v/6//v/+f/6//v//P////////8BAP////8AAAEAAQABAAEAAQAC
AAMABgAGAAQAAgAAAP/////9//3//f/7//v/+//9/wAAAAAAAP7/+v/4//j/9//3//T/
8v/x//H/8P/w/+//7P/s/+v/6//r/+v/6//r/+v/6//r/+v/7f/t/+3/7f/t/+3/7f/t
/+3/6v/q/+z/7//v//D/8//+/w4AIwA+AFkAegCeAMYA7wAXASYBIgESAfgAyQB6AAsA
hv8R/9f+4/4N/yn/QP9d/3j/jP+k/7z/zP/Y/+D/5P/m/+f/6P/p/+v/7f/u/+//8P/y
//L/8v/y//X/9f/3//f/9f/1//X/9f/2//b/9//3//n/+v/7//v/+//5//n/+f/6//z/
/v////7//v/+////AAAAAAAAAQADAAMABAAFAAQABAAEAAUABwAHAAcACQAJAAkACQAL
AAkACgALAAsADAANAA4AEQARABEAEQARABIAEwAUABQAFgAXABgAGQAXABcAGQAaAB0A
HwAgACEAHwAgACEAIgAlACUAJwApACwALQAtAC0ALAAtAC4ALgAxADIAMgAyADAAMgAy
ADIAMwAzADMANAAyADMAMwAxADEAMAAvAC8AMQAwAC4ALQAsACwAKQApACoAKQAoACgA
JwAnACYAJQAjACMAIwAgACEAIQAgACAAHgAcABoAGAAaABkAGAAXABQAEwARABAAEAAP
AA4ADgAQAA8ADgANAAsACgAJAAcABwAHAAgACAAGAAYABQAFAAUABQAFAAYABwAHAAYA
BgAEAAQABAAEAAUABQAEAAQABgAGAAYABgAGAAYABQAEAAUABAAEAAQABQAFAAQABAAH
AAcABwAHAAYABgAGAAYABgAHAAcABgAGAAYABgAGAAIAAgACAAMABAAEAAUABQAFAAUA
BAAEAAIAAgACAAEAAwADAAMAAgD/////AAAAAAAAAQACAAAAAAABAAIAAgD//////v/+
/wAAAAAAAAAA/v/+//7//f/9//3//f/9/////v/+//7//v/+//3//P/+//////////v/
+//7//v//P/8//v/+//5//f/+f/5//v/+//7//v//f/9//z//P/6//v/+//7//v/+v/6
//r//P/9//7//v/7//r/+v/6//3//f/9//3//P/8//v/+v/8//z//P/8//z//P/8//7/
/v/+//7/AAAAAAAAAAD///7//f/8//z//P/8//z//P/9//3//f/7//v//P/8//7///8A
AAAAAQABAAIAAwAEAAUABQAFAAcABwAHAAgABwAHAAcABwAHAAgACQAMAA0ADgANAAwA
CgAHAAQAAwAFAAUABQAFAAcACAAIAAgABgAEAAIAAgABAP///P/6//f/9//2//b/9f/0
//T/8//x//H/8f/x//P/8//z//P/8f/x//H/8f/x//H/8f/x//P/8//w//D/8P/x//H/
8v/3/wQAFAArAEgAYwCAAKIAzAD5ABsBKAEiARIB9gDFAGwA7/9m//n+z/7n/g//J/9A
/1//dv+I/57/tv/K/9j/4P/k/+T/5//o/+n/6//t/+7/7//w//L/8v/y//L/8//z//X/
9f/3//f/9//3//b/9v/3//f/9//4//n/+f/8//v//P/9//v//P/9//3/AAAAAAAAAQAB
AAAA/////wEAAQACAAMAAgACAAIAAwADAAMAAwAFAAcABwAHAAkACAAIAAgABwAJAAkA
CQALAAwADQAOAA8ADgAPABAAEAASABMAFAAVABMAEwAVABYAFwAZABoAGwAdAB4AHwAg
AB8AHwAhACMAJgAnACcAJwAnACkAKwAsACsALAAsACwALAAuAC4ALgAtAC0ALQAuACwA
LQAtACsAKQAoACcAJwApACgAJgAlACQAJAAhACEAHgAdABwAHAAbABsAGgAZABcAFwAX
ABQAFQAVABQAFAATABIAEQAQAA4ADQAMAAsADAALAAkACAAGAAUABAAEAAIAAQAAAP//
AQAAAP///f/8//v/+//6//v//P/8//3/+//7//v//P/7//v/+v/6//z//P/8//z//f/9
//z//P/+//7//v/+//7//v/9//z//f/8//z//P/9//3//P/8//3//f/9//3/AAAAAAAA
AAD//////v/8//z//P/8//z/+v/6//r/+//5//j/+P/3//j/+f/5//r/+f/4//f/9f/1
//X/9f/0//X/9f/2//b/8//z//P/8P/y//P/9P/0//H/8f/w//D/8P/w//D/8P/y//L/
8v/x/+//7//v/+//8f/w//D/8P/w//D/7//u//D/8f/x//H/7//v/+//7//u/+7/7f/t
/+//7f/v/+//7f/t/+3/7f/v/+//7v/u/+z/7f/t/+3/7f/s/+z/7P/s/+3/7v/u/+v/
6v/q/+r/6//r/+v/6//u/+7/7f/s/+r/7P/s/+z/7P/s/+z/6v/q/+r/6v/s/+z/7P/s
/+z/7P/s/+z/6//r/+r/6f/o/+n/6//s/+z/7f/u/+7/7//v//D/8f/y//P/8//z//X/
9f/1//b/+f/5//n/+f/4//j/+P/6//z//P/6//j/9//1//P/8//x//H/8f/x//T/9v/3
//j/9P/y//D/8P/x/+//7P/q/+n/6f/o/+j/5f/k/+T/4//l/+X/5f/l/+X/5f/l/+X/
4//j/+P/4//k/+X/5v/n/+X/4//k/+L/5v/p/+v/6v/v//j/BgAdADoAWQB4AJoAxADv
AA8BGgEWAQgB7gDBAHIA+f9w//v+w/7T/v3+Gf8y/1P/bP+E/5r/rv/A/8z/1P/a/97/
4//k/+X/5//l/+b/5//o/+r/6v/q/+r/7f/t/+//7//t/+3/7f/t//D/8P/x//H/8f/y
//P/8//1//P/8//z//T/9v/4//n/+f/4//f/9//4//j/+P/5//v/+//8//3//f/8//v/
+//8//3//v8BAP///////wEAAQACAAMAAwADAAMAAwAFAAYABwAIAAkACgALAAwADAAK
AAsADAANAA8ADwARABIAEQATABQAFQAVABYAFwAYABoAGwAeACEAIAAhACEAIQAhACMA
JQAmACUAJgAmACYAJgAoACgAKAApACkAKQAqACgAKQApACcAKQAoACcAJwAnACYAJAAj
ACAAIAAdAB0AHQAdAB0AHgAcABsAGQAXABkAGQAZABYAEwATABIAEgARABAADwAOAA4A
DQAMAAsACgAJAAcABgAGAAUABAAEAAQAAwACAAEAAQAAAP///f/9//3//v/+//z//P/7
//v//f/9//3//v/9//3//P/8//z//P/8//z///////7//v/8//z//P/8//3//v/+//7/
///+//7//v/9//3//P/8//7///8AAAEAAQAAAP///v/+///////+//7//v/+//7//v/+
//7///8BAAAAAAD///3//f/8//z//P/8//z/+//7//v/+//6//n/+f/6//r/+//7//v/
+P/2//f/+P/4//n/+f/4//j/+P/4//j/+P/2//b/9v/1//f/9//3//f/9//2//b/9v/2
//b/9f/0//T/9f/1//X/8//z//P/8//2//b/9f/1//X/8//1//X/8//z//P/8//1//X/
9P/0//L/8//z//P/9f/0//T/9P/y//P/9P/0//X/9P/0//T/9f/1//X/9f/0//T/8//y
//b/9v/2//T/9P/0//T/9P/0//T/9P/0//T/9P/0//L/8v/y//L/9P/0//T/9P/y//L/
8v/y//X/9f/1//P/8//0//T/9P/z//T/9P/1//b/+P/6//z/+//7//v//f/9//3//v//
/////////////v///wIAAgADAAIAAQABAP7/+//6//n/+f/5//n/+//+//7//v/8//n/
9v/1//P/8//w/+7/7f/v/+7/7v/t/+r/6v/p/+n/6f/p/+n/6f/n/+f/5//n/+n/6f/p
/+n/5//n/+f/5//n/+j/6P/o/+v/7f/s/+3/9v8EABkANABVAHQAlgC8AOUACQEcARoB
EAH8ANMAjgAhAJr/Hf/T/tH++/4d/zb/Vf9y/4b/nP+y/8T/0P/W/9r/3v/i/+T/5v/p
/+f/6P/p/+r/7P/s/+z/7P/v/+//8f/x/+//7//v/+//8v/y//P/8//0//T/9P/z//X/
8//z//P/9f/2//f/9//2//b/9v/3//r/+v/6//v/+//7//z//f/+//7//v///wEAAQAB
AAMAAQABAAEAAwADAAQABQAFAAcABwAHAAkACAAJAAoACwAOAA8AEAAQABAAEQASABMA
FQAVABcAGAAXABkAGgAbABsAHAAdAB4AIQAhACMAJQAkACUAJQAlACUAJwApACoAKQAq
ACoAKgArAC4ALwAwAC8ALwAvADAALgAvAC8ALQAuAC4ALgAvAC0ALAAqACkAKAAoACUA
JQAmACUAJAAkACIAIQAfAB0AHwAfAB8AHAAbABsAGgAaABkAGAAXABYAFAATABIAEQAS
ABEADwAOAAwACwAKAAoADAALAAoACQAHAAYABQADAAMAAwAEAAQAAgACAAEAAQADAAMA
AwAEAAMAAwACAAIAAgACAAIAAgAFAAUABAAEAAIAAgACAAIABQAGAAYABgADAAIAAgAC
AAUABQAEAAQABwAHAAcABwAHAAYABQAEAAQABQAFAAQABAAEAAQABAAEAAQABAAFAAMA
AgACAAEAAQABAAAAAAAAAAAAAAD///////////7/+//7//z//P/9//3//f/6//j/+f/6
//r/+//7//r/+v/6//r/+v/6//r/+v/6//n/+f/5//n/+f/3//b/9v/2//j/+P/3//b/
+P/5//n/+f/1//X/9f/1//b/9v/1//X/9f/z//X/9f/1//X/9f/1//X/9f/0//T/9P/1
//X/9f/3//b/9v/2//X/9f/1//T/9f/0//T/9P/1//X/9f/1//T/9P/z//L/9P/2//b/
9P/0//T/9P/0//T/9P/0//T/9P/0//T/9P/0//T/9P/2//b/9v/2//X/9P/z//L/9P/0
//T/9P/2//f/9//3//P/8//0//T/9P/1//b/9v/3//f/+P/5//r/+//7//v/////////
AAD/////////////AAABAAQAAgACAAAA/v/+//3//P/9//v/+//7//v/+//8//z//P/7
//r/+f/6//j/9f/x/+7/7//v/+7/7v/t/+z/7P/r/+3/7f/t/+3/7f/t/+3/7f/r/+v/
6//r/+3/7f/t/+3/7//t/+z/7P/u/+//7//w//X//v8MAB8APABdAHoAmgDCAO8AFwEm
ASIBFgH8AM0AgAAPAIj/E//V/uP+Df8p/0D/X/94/4z/ov+4/8r/1v/g/+T/6P/q/+r/
6v/r/+7/8P/y//T/9f/0//P/8v/z//P/9f/1//f/9//3//f/9v/2//f/9//5//r/+//7
//3/+//7//v/+f/6//v/+//8//z//P/9/wAAAAAAAAEAAQABAAIAAwAEAAQABAAFAAMA
AwADAAUABwAHAAcACQAHAAgACQAJAAsACwALAA0ADAANAA4ADwAQABEAEgASABIAEwAU
ABUAFQAVABcAGAAZABsAHAAdAB0AHgAfACAAIQAhACMAJQAmACcAJwAnACUAJwApACoA
LQAuAC4ALgAsAC4ALgAuAC8ALwAvADAAMgAzADMAMQAwAC4ALAArAC0ALAAqACkAKAAo
ACUAJQAiACEAIAAgACAAIQAhACEAIAAfAB4AGgAbABsAGgAaABkAGAAXABYAFgAVABQA
EwAUABMAEQAQAA4ADQAMAAwADAALAAoACQALAAoACQAHAAUABQAGAAYABgAGAAUABQAF
AAUABQAGAAUABQAEAAQABgAGAAYABgAHAAcABgAGAAgACAAIAAgABgAGAAUABAAGAAYA
BwAIAAcABwAGAAYABQAFAAUABQAIAAgACAAIAAcABwAGAAQABQAGAAcACAAGAAYABgAH
AAcABgAGAAUABQAFAAQABAACAAIAAgABAAMAAwADAAIAAQABAAIAAgABAAEAAQD+//7/
//8AAAAA//////7//v/8//z//P/8//z//P/8//v/+//7//v/+//9//z//P/8//3//P/6
//j/+v/7//v/+//5//n/+f/5//j/+P/3//f/+f/3//n/+f/3//f/9//3//n/+f/4//j/
9v/3//f/9//3//b/9v/2//j/+f/6//r/9//2//b/9v/3//f/9//3//j/+P/3//b/9v/2
//j/+P/4//j/+P/2//b/9v/2//j/+P/4//j/+P/4//j/+P/2//b/9v/2//j/+P/4//j/
9v/2//b/9v/4//j/+P/4//b/9//3//f/9f/1//b/9v/4//n/+v/6//n/+f/6//v//v//
//////8BAAEAAQACAAEAAQABAAEAAwAEAAUACAAGAAYABAACAAMAAQD/////////////
/////wAAAAAAAAAA/v/8//z/+f/3//T/8v/x//H/8P/w//H/8P/w/+//7f/t/+3/7f/t
/+3/7f/t/+//7//v/+//7//v/+//7//v/+3/7v/s/+7/8f/x//L/9/8EABQAKwBIAGcA
ggCkANAA/QAhASgBIAEMAe4AuQBgAOP/Xv/1/tH+7f4V/y3/SP9n/3z/kP+m/7r/zP/a
/+L/6P/o/+n/6v/r/+3/7//w//H/8v/0//T/9P/0//P/8//1//X/9//3//f/9//4//j/
+f/5//n/+v/7//v/+//5//n/+f/6//z//v///wAAAAAAAAEAAAAAAAAAAQADAAMABAAF
AAQABAAEAAUABQAFAAUABwAJAAkACQALAAkACgALAAsACwALAAsADQAMAA0ADgAPABAA
EQASABIAEwAVABcAGQAYABcAGAAYABsAHQAeAB8AHwAgACEAIgAhACEAIwAlACgAKQAp
ACkAKAApACoAKgAtAC4ALgAuACwALgAuAC4AKwArACsALAAuAC8ALwAtACsAKgApACkA
KQAoACYAJQAkACQAIQAhACAAHwAeAB4AHQAdABwAGwAaABkAGAAUABYAFwAXABgAFwAW
ABUAFAATABEADwANAA4ADQALAAoACgAJAAgACAAIAAcABgAFAAUABAADAAEA/////wAA
AAD//wAAAAABAP///////wAA//////7//v8AAAAAAAAAAP/////+//7///8AAAEAAgAC
AAIAAQAAAAEAAAAAAAAAAQABAAAAAAABAAEAAQABAAQABAAEAAQAAQABAAAA/v8AAAAA
AAAAAP7//v/+///////+//7//f///////v/+//3//P/7//n/+//7//v/+v/3//f/+P/4
//n/+f/5//b/9v/3//j/+P/3//f/9v/2//b/9v/2//b/9v/2//b/9f/1//X/9f/1//f/
9v/2//b/9//2//T/8v/0//X/9f/1//H/8f/x//H/8v/y//H/8f/y//H/9P/1//T/8//y
//H/8//z//L/8v/w//H/8f/x//H/8P/w//D/8v/z//T/9P/x//D/8P/w//H/8f/x//H/
8P/w/+//7v/w//D/7v/w//D/8P/w/+7/7v/u/+7/7v/u/+7/7v/w//D/8P/w/+7/7v/u
/+7/7v/u/+//7//v/+3/7f/u/+7/7v/v//D/8P/x//H/8v/x//L/8//z//X/9//3//f/
9v/3//f/9//5//n/+v/7//7//v/+//z/+v/5//f/9f/1//X/9f/1//P/9f/2//b/9//2
//X/9P/0//P/8f/u/+z/6//r/+r/6P/n/+b/5v/j/+P/4//j/+X/5f/l/+X/5f/l/+X/
5f/k/+P/4v/h/+L/4//k/+T/4v/i/+P/5//q/+v/8v8AABMAKgBHAGIAggCqANUA+wAS
ARQBCAH2ANUAlAArAKL/If/L/r/+5/4L/yD/Pf9c/27/gv+a/7D/wv/O/9b/2P/b/9z/
3f/f/+D/4v/k/+b/6P/o/+j/6P/p/+n/6//r/+v/6//r/+v/6v/q/+v/6//v//D/8f/x
//X/8//z//P/8f/y//P/8//0//T/9P/1//T/9P/0//X/9f/1//b/9//6//r/+v/7//n/
+f/5//v//P/9//7/AQD//wAAAQABAAEAAQABAAMABAAFAAYABwAHAAcABwAGAAcACQAL
AA0ACwALAA0ADgANAA8AEAARABIAFAAWABgAFwAXABkAGwAcAB0AHQAdAB8AIQAjACQA
JAAkACMAIgAiACQAJAAkACUAJQAlACYAJAAlACUAIwAhACAAHwAfACEAIAAeAB0AHAAc
ABkAGQAWABUAFAAUABUAFQAUABMAEgARABAADAALAAsACgAKAAsACgAJAAgACAAHAAYA
BQAFAAUABAAEAAQAAwACAAIAAgABAAAA//////7//f/7//v/+//8//z/+v/6//n/+f/3
//f/9//4//v/+//6//r/+v/6//r/+v/5//n/+P/4//r/+v/6//r/+f/6//r/+v/6//r/
+//8//v/+//6//r/+//7//v/+//+//7//v/+//z//f/9//z//v/+//7//v/8//z//P/9
//v/+v/6//n/+//7//r/+v/6//r/+v/5//f/9//3//b/9v/3//n/+v/3//f/9//0//b/
9//4//j/9f/1//T/9P/2//b/9v/2//b/9v/2//X/8//z//P/8//1//T/9P/0//T/9P/z
//L/8v/z//P/8//z//P/8//z//L/8v/x//H/8//x//P/8//x//H/8f/x//L/8//z//T/
8v/z//P/8//x//D/8P/w//L/8//0//T/8//y//L/8v/z//P/8//z//T/9P/z//L/8v/y
//T/9P/0//T/9P/y//L/8v/y//L/8v/y//L/9P/0//T/9P/z//L/8f/w//H/8v/z//T/
8v/y//L/8v/w//D/8P/x//L/8//y//P/8v/y//L/8//y//L/8//z//b/9//4//n/+f/5
//v/+//9//7///////3//f/9//7///8CAAIAAgAAAP7//f/7//n/+f/5//n/+f/5//v/
/P/8//z/+v/4//j/+P/3//X/8v/w/+//7//t/+z/6v/o/+n/6f/q/+v/6//r/+v/6//r
/+v/6//r/+v/6//r/+v/6f/p/+n/6f/s/+z/6v/r/+v/7P/v//j/BgAdADgAVwB4AJoA
vgDnAAsBHgEgARgBBAHZAJIAJQCe/x3/0f7T/v/+If84/1n/dP+G/5z/sP/C/9L/3P/i
/+T/5//o/+n/6//p/+r/6//s//D/8P/w//D/7//v//H/8f/x//H/8f/x//T/9P/1//X/
9f/2//f/9//7//n/+f/5//n/+v/7//v/+v/6//r/+//+//7//v////3//f/+////AgAC
AAIAAwABAAEAAQADAAMAAwADAAUABwAIAAkACQAHAAcABwAJAAoACwAMAA0ADAANAA4A
DgAOAA8AEAARABMAEwAVABYAFQAXABgAGQAaABwAHgAgAB8AHwAhACMAIgAjACMAIwAl
ACcAKQAqACkAKgAqACoAKwAuAC8AMAAtAC0ALQAuACwALQAtACsAKwAqACkAKQAnACYA
JAAjACUAJgAkACUAIwAhAB8AHgAdAB0AHAAbABsAGwAbABgAFwAXABYAFgAVABQAEwAS
ABIAEQAQAA8ADgANAAsACgAMAAsACgAKAAgABwAGAAUABQAEAAMAAQABAAEAAgACAAAA
AAD/////AQABAAEAAgABAAEAAAAAAAEAAgADAAQAAwADAAIAAgAEAAQABAAEAAUABgAG
AAYAAwACAAIAAgAEAAUABQAGAAYABQAEAAMABAAEAAQABAAEAAUABQAEAAQABAAEAAQA
BAAEAAQABQADAAIAAgABAAEAAQAAAAAAAAAAAAAA///9//3//f/8//3//f/+//7//f/9
//3/+v/4//n/+v/6//v/+//6//r/+P/4//j/+P/6//r/+v/5//n/+f/5//n/+f/4//j/
+P/6//r/+f/4//b/9//3//f/9v/3//j/+f/5//j/9v/1//f/9f/3//f/9//3//f/9//3
//f/9v/2//b/9//3//f/9f/0//T/9P/2//f/+P/4//n/+P/4//j/9//3//f/9//6//r/
+f/4//j/9v/2//b/9v/2//b/+P/4//j/+P/3//b/9f/0//X/9v/3//j/9v/2//b/9v/0
//T/9P/0//b/9v/2//b/9v/2//b/9//3//f/9f/1//b/9v/2//f/9v/2//f/9//5//v/
/f////3//f////////8AAAEAAQABAAEAAQACAAEABAAEAAQAAwACAAIAAQD9//3//f/9
//////8BAAIAAAAAAP7//P/6//r/+f/3//b/9P/z//P/8P/w/+//7v/w/+//7//v/+3/
7f/t/+3/7f/t/+3/7f/v/+//7//v/+3/7f/t/+3/8P/y//L/8//1//T/+f8EABgAMQBO
AGsAjACwANoAAwEhASYBHgEMAewAswBaAN3/Wv/z/tX+9f4d/zX/Tv9t/4T/mv+w/8T/
0v/c/+L/5v/o/+3/7v/v//H/7//w//H/8v/y//L/8v/y//X/9f/3//f/9//3//f/9//6
//r/+//7//z//P/8//v////9//3//f///wAAAQABAAAAAAAAAAEABAAEAAQABQAEAAMA
AwADAAYABgAGAAcACQAJAAkACwAKAAkACAAJAAwADgAQABEAEAAPAA4ADwAQABEAEgAT
ABQAFQAWABYAFgAXABgAGQAbABsAHQAeAB0AHwAgACEAIQAiACMAJAAlACUAJwApACoA
KwArACsAKwAtAC8AMAAxADIAMgAyADIANAA0ADQANQA1ADUANgA1ADUANAAxADIAMgAy
ADMAMgAwAC0AKwAsACwAKQApACgAJwAmACYAJQAlACQAIwAjACMAIwAgAB8AHwAeAB4A
HQAcABsAGgAaABkAGAAXABgAFwAVABQAEgARABAAEAASABEAEAAPAA0ADAALAAkACwAL
AAwADAAKAAoACQAJAAoACwAMAA4ADgANAAsACgAMAAwADAAMAA8ADwAOAA4ADAAMAAwA
DAAPABAAEAAQAA8ADgAOAA4ADwAPAA4ADgARABEAEQARABEAEAAPAA4ADwARABIAEgAQ
ABAAEAAQAA4ADgAOAA8AEQAQABAADwAOAA0ACwAKAAwADAAMAAsACwALAAsACgAJAAkA
CgAKAAkACQAJAAYABgAHAAgACAAHAAcABgAGAAYABgAGAAYABgAGAAYABQAFAAUABQAF
AAMAAgACAAIABgAGAAUABAACAAMAAwADAAIAAwAEAAUABgAGAAUABQAFAAMABQAFAAcA
BwAHAAcABQAFAAQABAAEAAUABQAFAAUABAAEAAQAAgADAAQABAAFAAQABAAEAAMAAwAD
AAMABAAEAAMAAgAEAAQABgAEAAQABAAEAAQABAAEAAQABAAEAAQABAAEAAQABAAEAAYA
BgAGAAYABQAEAAMAAgAEAAQABQAFAAMAAQABAAIAAgACAAMABAAGAAcABwAIAAkACgAL
AAsADQAPAA8ADwAOAA8ADwAPAA8ADwAQABEAFgAWABYAFAASABEADwANAA0ADQANAA0A
DQAPABAAEAAOAAwACgAIAAoACQAHAAQAAgABAAEAAAAAAP///v/+//3//f/9//3/+//7
//v/+//9//3//f/9//v/+//7//v/+//7//v/+v/8//7///////7/AwAQACIAOwBYAHUA
lgC8AOIACwErATYBLgEcAfwAwwBoAO3/av8D/+H+Af8p/0H/XP95/5D/ov+6/8z/3P/q
//L/+P/6//v//P/9/////f/+////AAAEAAQABAAEAAMAAwAFAAUABwAHAAcABwAIAAgA
CQAJAAkACgALAAsADwANAA0ADQANAA4ADwAPABIAEgASABMAEgASABIAEwATABMAFAAV
ABYAFgAWABcAFwAXABcAGQAZABkAGQAbAB0AHgAfAB8AHQAdAB0AHwAgACEAIgAjACIA
IwAkACQAJQAnACkAKwArACsALQAuAC0ALwAwADEAMwA0ADUANgA1ADUANwA5ADwAPQA9
AD0AOwA9AD8AQABBAEIAQgBCAEQARgBGAEYARQBFAEUARgBEAEUARQBDAEMAQgBBAEEA
PwA+ADwAOwA7ADwAOgA7ADgANwA2ADYANQA1ADQAMwA1ADUANQAyADEAMQAwADAALwAu
AC0ALAAqACkAKAAnACcAJwAmACYAJAAjACIAIgAgAB8AHgAdAB8AHgAdABsAGQAZABoA
GgAaABoAGQAZABkAGQAZABoAGgAZABcAFgAXABgAGQAaABsAGwAaABoAGAAYABgAGAAZ
ABoAGgAaABkAGAAYABgAGwAbABoAGgAbABsAGwAbABwAHAAcABwAGgAbABsAGgAaABoA
GgAaABoAGgAaABsAGQAYABgAFwAZABkAGAAYABYAFgAWABUAEwATABMAEgASABMAFQAW
ABMAEwATABAAEgATABQAFAARABEAEAAQABAAEAAQABAAEgASABIAEQAPAA8ADwAPAA8A
EAAOAA==
         </WaveFormData>
      </LeadData>
      <LeadData>
         <LeadByteCountTotal>10000</LeadByteCountTotal>
         <LeadTimeOffset>0</LeadTimeOffset>
         <LeadSampleCountTotal>5000</LeadSampleCountTotal>
         <LeadAmplitudeUnitsPerBit>4.88</LeadAmplitudeUnitsPerBit>
         <LeadAmplitudeUnits>��V</LeadAmplitudeUnits>
         <LeadHighLimit>2147483647</LeadHighLimit>
         <LeadLowLimit>268435456</LeadLowLimit>
         <LeadID>V3</LeadID>
         <LeadOffsetFirstSample>0</LeadOffsetFirstSample>
         <FirstSampleBaseline>0</FirstSampleBaseline>
         <LeadSampleSize>2</LeadSampleSize>
         <LeadOff>FALSE</LeadOff>
         <BaselineSway>FALSE</BaselineSway>
         <ExcessiveACNoise>FALSE</ExcessiveACNoise>
         <MuscleNoise>FALSE</MuscleNoise>
         <LeadDataCRC32>1992217514</LeadDataCRC32>
         <WaveFormData>
KAAoACgAKAAmACYAJgAmACkAKgArACwAKwAqACkAKAAqACoAKgAqACgAKAAoACgAJwAm
ACUAJAAlACYAJwAoACUAJAAjACIAIgAiACIAIgAgACAAIAAgAB4AHAAaABgAGgAaABoA
GgAWABQAEgAQABIAEgASABIADwAOAA0ADAAKAAgABgAEAAcACAAJAAoACAAGAAQAAgAE
AAQABAAEAAQABAAEAAQAAgACAAIAAgADAAQABQAGAAQABAAEAAQABgAGAAYABgAGAAYA
BgAGAAQABAAEAAQABwAIAAkACgAJAAgABwAGAAgACAAIAAgACAAIAAgACAAGAAYABgAG
AAcACAAJAAoABwAGAAUABAAEAAQABAAEAAYABgAGAAYAAwACAAEAAAABAAIAAwAEAAIA
AAD+//z///8AAAEAAgAAAAAAAAAAAP///v/9//z///8AAAEAAgAAAP7//P/6//3//v//
/wAA/v/+//7//v/9//z/+//6//r/+v/6//r/9//2//X/9P/1//b/9//4//b/9v/2//b/
8//y//H/8P/z//T/9f/2//T/8v/w/+7/7//w//H/8v/y//L/8v/y//D/8P/w//D/8//0
//X/9v/z//L/8f/w//L/8v/y//L/8v/y//L/8v/x//D/7//u//D/8v/0//r/9v/0//L/
7v/w//D/8v/y//L/8//z//P/8f/x//T/9v/4//n/+//8//z//P/8//z//////wAAAgAE
AAUABwAIAAkABgAEAAIAAwADAAQABQADAAIAAQACAAUABAAFAAUAAgABAP///v/6//j/
9v/2//f/+P/4//j/8//y//H/7//w//H/8v/z//P/9P/0//P/8//z//H/8f/0//X/9f/2
//L/7//s/+3/7f/t//D/8////w8AIgA4AFAAagCKAKsA0wAAASMBNAEvARAB3gCYAEUA
5/+O/1X/U/9o/3H/ef+K/5v/pv+3/8z/2//i/+X/6P/l/+X/5f/l/+b/5//q/+z/7f/q
/+f/5//o/+n/7P/u/+//7v/u/+z/7v/u/+7/7f/p/+v/7//y//T/8v/x/+//7v/x//L/
8v/z//P/8//0//T/8//0//X/9P/1//f/+f/9//z/+v/4//b/+f/6//r/+v/6//r/+//+
//v/+v/7//r//P/+/wAAAgACAAIAAQD//wEAAwADAAMAAwADAAcABwAHAAYABQAFAAgA
CQALAA8ADQALAAoACAAKAAoADwAUABcAFgAVABQAFAAUABMAEwAXABkAHAAdABwAGwAa
ABgAGAAZABsAHQAdAB0AGgAZABgAFwAWABcAGQAcAB0AHgAcABkAFgAUABUAFQAVABYA
FwAXABYAFgASABEADwAMAAsACwAMAA4ACwAFAAIA//8CAAEAAQADAAMAAQABAAIA///+
//z/+v/9//3//v////z/+//6//n/+//7//v/+//5//n/+v/9//v/+v/6//r//f/9//7/
/f/8//z/+//5//v//f/9//3//f/9//3//f/8//v/+v/5//z//v8AAAEA/v/9//v/+v/9
//7///8BAAEAAQAAAAAA/P/8//v/+//+////AQACAP///v/7//r/+//9//7/AAABAAEA
///+//3//P/8//z//v/+//7//v/9//v/+f/4//r/+v/5//z//v/+//7//v/6//r/+v/6
//v//P/9/////P/7//j/9//4//n/+v/9//3//f/7//n/+//5//n/+f/6//z//f/9//v/
+v/5//j/+f/5//r//f/7//r/+v/6//n/+P/3//f/+v/8//3//v/9//z/+P/3//f/9//3
//f/9//3//T/9P/y/+//7//x//X/9//4//n/+P/2//T/8//2//j/+v/8//z//P/8//r/
+v/6//r/+//8//3//v/8//z//P/8//r/+v/6//r//v/+//7//v/7//r/+f/6//z//v8B
AAMAAwABAAEABAAEAAUABQAGAAcACgALAAwACwAKAAgABwAJAAsADAAOABAAEgAQAA8A
DAAKAAkACQAKAAoACwAMAA0ADAAJAAgACQAIAAcABQACAAAA/v/8//r/+P/4//f/9//2
//f/+P/2//X/9P/z//b/9//5//r/9//3//f/9f/z//T/9f/1//z/+v/3//T/8f/v/+3/
7P/z/wMAFQAuAEgAYAB2AJAAswDfAA4BMQFCATcBGAHkAJgAOQDT/3j/Sf9T/2z/c/9/
/5L/of+q/7n/zP/f/+z/8//0//P/8v/x//D/8P/u//D/8f/x//L/7//v//D/7f/u/+7/
7f/v//D/7//y//H/8P/u/+n/6//v//L/9P/1//f/+P/6//n/+P/2//X/9//5//z//v/7
//z//f/8//z//f/+/wEAAgACAAIAAgACAAIAAQAAAAMABAAGAAoABgAEAAQAAgAFAAYA
BwAIAAgACgALAAsACgALAAoACQALAA0AEwAVABQAEgAQAA8AEAARABMAFwAXABcAGAAY
ABYAFAAXABoAHgAeAB4AHgAdAB4AHgAfACAAIQAjACMAJQAlACUAJAAiACEAIQAhACMA
JQAkACUAIwAhAB8AHwAgACIAIgAiACAAHwAeAB4AGgAZABgAGAAaABsAGwAcABoAGQAX
ABQAFAAVABcAGgAYABUAFQAVABIADwANAA0AEAAPABAAEgAOAAwACQAGAAYABQAFAAUA
BAADAAIAAQD+//v/+P/1//T/9f/3//v/+P/2//X/9P/0//P/8//x//T/9v/3//f/9f/3
//f/9//5//v//f////7//f/8//v//f/+/////////////v/+//7//v/+////AgADAAMA
BAACAAIAAQABAAMAAwAEAAQABgAGAAQABAABAAEAAAAAAAQABQAEAAQAAQAAAAAAAAAA
AAAAAAAAAAIAAQAAAAAA/f/8//r//P/9//7///8AAP3//P/7//r//P/8//z//f//////
/f/9//r/+f/4//n//P/9//z/+//7//n/+f/5//v//P/8//v//P/8//z//P/7//n/+P/5
//r/+v/7//z/+f/4//f/9//7//z//P/8//z//P/5//n/9//3//f/9//5//v/+v/8//n/
9f/0//X/9P/1//X/9f/z//L/8f/x/+z/7P/s/+3/7v/v//D/7f/s/+v/6v/r/+z/7f/u
//H/8v/z//T/9P/y//D/7v/w//L/9P/4//f/9v/2//X/9v/1//b/+v/8//3//f/+//3/
/v/9//z///8AAAAAAQD//////v/+/wAAAgAAAP/////+//7////8//r/+f/4//z//v/+
/wAA/P/6//j/9f/2//T/8v/w//H/8P/x//H/7f/q/+n/6P/q/+v/7P/t/+z/6//r/+r/
6f/p/+n/5//q/+z/7v/v/+j/5v/l/+b/6f/t/+3/6v/r//X/AwAYADIAUgBuAIwArwDb
AAYBJwE4AS8BEgHiAJ4ARQDd/3r/P/89/1D/Xf9r/37/k/+k/7X/xv/T/9z/3//g/+P/
5v/n/+j/6v/q/+z/7f/t/+v/5//m/+b/6P/q/+v/6//n/+b/4//k/+X/5v/m/+P/4//l
/+b/5v/j/+P/4v/i/+f/6P/o/+n/6f/p/+r/6v/s/+7/8P/w//H/8f/x//P/8//y//H/
8P/z//b/+P/6//f/9v/2//j/+v/6//z//P/8//z//P/8//z//v//////AgAFAAYABwAE
AAMABgAFAAgACAAIAAkACwALAAwADwANAA0ADgAOABIAEgAXABwAHAAaABgAFgAYABoA
GwAdABwAHQAfAB8AHQAdAB0AHAAdAB8AIgAlACQAIwAfAB0AHQAdAB0AHwAgACIAIgAi
AB8AHQAbABoAGgAbABwAHgAdABsAGAAWABcAGQAaABoAFwAXABgAGgAWABEADwANAA0A
CwAKAAsACQAFAAMAAgACAAIAAQAAAP///f/8//v/+v/5//j/9//4//n/+v/7//j/9//3
//n//P/8//3//v/+//3//f/7//z//P/7//n//P///wAAAQD+//3//P/7//7///8AAAEA
AQACAAMAAwAAAP///f/8//7/AAACAAUABAADAAEAAAABAAIAAgADAAMAAwAEAAQAAwAC
AP///v8AAAMABQAIAAcABQABAP7///8AAAIABAADAAIAAQAAAPr/9f/w/+z/6f/m/+L/
4v/e/9r/1v/S/9D/0P/Q/9D/zv/O/87/z//N/8v/x//F/8f/yf/L/8//0v/V/9b/1//b
/93/4f/l/+j/6v/r/+v/6v/q/+r/6v/u/+//8f/1//L/8P/v/+7/8P/w//D/8f/z//T/
9P/0//L/8v/v/+//8f/z//X/9//2//X/8f/w//L/8f/z//f/+P/5//n/+f/4//b/9P/z
//j/+v/8//n/+P/3//b/9v/2//b/9v/3//j/+f/6//f/9v/1//T/9//4//n/+v/3//b/
9f/4//j/+P/4//b/9//4//v//P/5//n/+P/3//f/+f/+/wIAAgABAAEAAAD8//j/9P/w
/+3/6f/m/+T/4v/f/93/2v/e/9z/2//a/9X/0//S/9H/0P/Q/9D/0v/T/9L/0//T/9T/
1f/V/9b/2f/a/9v/3v/f/+D/4P/g/+D/4P/g/9//4f/j/+X/5//k/+T/4//h/+X/5//n
/+n/6f/p/+j/6P/k/+f/6P/p/+v/6//o/+f/7f/7/xAALABKAGgAhACjAMcA8AATASgB
KwEWAewAsABdAP3/mv9T/0P/Vv9n/3P/iv+f/6z/u//M/9n/4P/j/+b/5//r/+3/7//y
//H/8v/y//H/8f/v//D/8v/z//b/+P/5//X/9P/x//L/9v/4//n/9//1//f/+P/4//j/
+f/5//r//f/+//7////9//v/+v/4//j/+v/8//z/+P/3//b/9//3//b/9f/0//f/+P/4
//j/9v/0//P/9P/1//b/+f/6//r/+v/6//r//P/+//////8AAAMABAAFAAEAAQAFAAUA
CQAKAAsADQANAA0ADgARAA8ADwAQABAAEgASABcAHAAcABoAGAAWABoAHAAdAB8AHwAf
ACAAHwAhACEAIQAgACEAIwAmACkAJgAlACEAHwAgACEAIgAlACUAJgAlACQAIwAhAB8A
HgAfAB8AHwAgAB8AHQAaABgAGwAdAB4AHgAZABkAGgAcABsAFwAWABUAFwAVABQAFQAT
AA8ADQAMAAsACgAIAAYAAwABAAAA///+//3//P/7//v/+//7//v/9v/1//X/9//7//z/
/v8AAP7//f/9//v//f/+//7//f/+/wEAAgADAAAA///+//3///8BAAMABQAEAAQABAAD
AAMAAwACAAIABAAGAAgACwAIAAcABQAEAAQABgAHAAkABwAHAAgACAAIAAgABgAGAAgA
CQAJAAoACAAHAAQAAgADAAQABgAIAAYABgAGAAYABAADAAIAAgAEAAQAAwAGAAMAAgAB
AAAAAQACAAMABAACAAIAAgADAAEAAQD/////AAABAAIABQACAAEA/v/7//3/+//7//v/
+v/6//n/9//1//T/8//y//T/8//z//X/8//w/+7/7P/u/+7/7v/v/+7/7v/t/+z/7f/u
/+z/7f/x//P/9f/3//b/9f/x//D/8f/x//T/+f/4//n/+f/5//f/9v/1//X//P/8//z/
+//6//n/+P/4//j/+P/4//n/+v/7//z/+//6//n/+P/7//z//f/+//3//P/7//r/+//8
//3//v8AAAAAAAAAAP3//P/7//z//f/+/wAAAQD///3//f8AAAQABQAFAAYABwAKAAsA
DAALAAoACAAHAAsADQAOABAADwAQAA0ACwALAAoACgALAAoACAAHAAYABAACAP7//P/8
//z//P/7//j/9P/w/+z/7v/s/+z/6//q/+j/6P/o/+f/5//n/+f/6P/p/+v/7P/p/+n/
6f/n/+j/6v/s/+3/8P/w/+3/7P/t/+v/6f/q//H/+/8LABwANABQAGgAggChAMsA/AAf
ATIBLwEUAeAAnABHAOf/iv9T/1H/aP9x/3v/jP+b/6j/uf/K/9n/5P/p/+7/7f/s/+v/
6v/q/+z/8P/z//X/9P/x//H/8v/w//L/8//z//X/9v/1//j/9//2//T/7//x//X/+P/6
//j/+f/5//r/+v/4//X/8//x/+//7v/s/+n/6P/n/+T/5f/l/+X/5//m/+T/4v/g/97/
3v/d/9z/3//g/+L/5v/o/+j/6v/q/+3/8P/z//b/9v/4//n/+f/7//3//f/9//3///8F
AAcABQAEAAMAAwAFAAcACgAPAA8ADwAQABAAEAAOABEAFAAYABgAGAAYABgAGAAXABcA
GwAdACAAIQAfAB8AHwAeAB0AHQAeAB8AIQAjACIAIwAhAB8AHQAdAB8AIgAjACQAIwAh
AB8AHgAcABsAGgAaABwAHQAdAB4AHAAbABkAFgAVABUAFgAYABQADQAJAAUAAQD9//r/
+f/5//f/9//4//T/8v/v/+z/7P/r/+v/6//q/+n/6P/n/+b/5f/k/+P/4//j/+T/5//m
/+b/5//o/+v/7f/w//H/9f/2//b/9f/3//n/+f/5//v//f///wEAAAD///7//f8AAAIA
BAAFAAMAAwACAAIABAAEAAQABQAGAAcABwAIAAQABAADAAMABgAHAAkACgAIAAgABgAG
AAYABwAHAAgACwALAAkACAAFAAQABAAEAAYABgAGAAYABgAFAAQABAADAAIAAAACAAQA
BAAEAAQAAQAAAP///v8AAAAAAAABAP/////9//3/+//7//v//f/7//v/+f/3//L/7f/q
/+f/5//o/+j/5//l/+T/4//i/+H/3//e/9//4f/g/+D/4P/c/9r/2P/X/9v/3P/c/9z/
3//g/97/3//i/+P/5P/l/+j/6//r/+7/7v/r/+v/7f/x//P/9P/1//X/9P/z//P/8v/0
//b/9//4//n/+v/5//j/9//2//n/+v/7//z//P/8//z//P/7//r/+f/4//v//P/9//7/
/f/8//v/+v/8//z//P/8//7//v/+//7/+v/6//r//P/7//r/+v/5//b/8f/u/+7/7//v
/+7/7v/s/+7/7v/u/+3/7P/q/+n/6//t/+7/8P/v//D/7f/r/+r/6P/n/+f/6//s/+7/
8P/0//T/8v/y//X/9v/3//f/9f/y/+//7P/t/+z/7f/t/+//7v/v//D/7v/t/+z/6//s
/+3/7//w//H/8f/x/+//8f/y//P/8//2//b/8//u/+3/7f/t/+7/9f8DABMAKgBCAFoA
cgCOALEA3QAMAS0BOAErAQgB0gCIAC0Ayf90/03/Wf9u/3f/gf+U/6H/rv+9/8j/z//a
/93/3v/b/9n/1//V/9T/1v/Y/9n/2f/W/9P/0//U/9P/1P/U/9P/1f/W/9X/2P/W/9b/
1f/R/9X/2//g/+T/5v/n/+f/6P/r/+z/7P/t/+//8f/0//b/9f/2//f/9v/2//f/+P/7
//z//P/8//z//f/+//7//v///wAAAgAGAAUABAAFAAQABQAGAAcACAAJAAoACgAJAAkA
CwALAAsACwANABMAFQAUABIAEAAPABIAEwAVABkAGQAZABoAGgAaABgAGwAeACQAJAAk
ACQAIgAiACEAIQAhACEAIgAhAB0AGQAVABAADAALAAsACwANAA0ACgAJAAYAAwAAAP//
/v8AAAAAAAD9//v/+f/4//j/9//2//b/+v/7//v//P/+///////+/wAAAwAHAAwADAAJ
AAkACQAKAAcABQAFAAgABwAIAAoABwAGAAQAAgAFAAUABgAHAAUABQAFAAUAAwADAAMA
AwACAAMABQAJAAgABgAFAAQABQAFAAYABQAHAAgACAAHAAYABwAGAAUACAAJAAoACwAI
AAcABgAFAAYACAAKAAsACwALAAoACgAKAAoACgALAAcABQACAAAA+f/2//L/7//t/+3/
7v/u/+v/6v/n/+b/5f/l/+T/5P/n/+f/5f/k/+H/4P/g/+D/5f/o/+v/7v/v/+//7//w
//H/8v/y//b/9//4//n/+v/4//j/+P/4//n/+v/7//3//f/9//v/+//7//v/+//9/wAA
AQAAAP///f/7//v/+//+/wAAAQABAP///v/9//z//P/7//v//f///wAAAgAEAAAA/v/8
//v///8AAAAAAAD+//7/+//7//f/8//v/+v/6//r/+j/6P/j/9//3v/f/+D/4f/h/+H/
3v/c/9r/2f/a/9r/3v/i/+T/5v/o/+r/6v/q/+r/7f/u/+//8P/z//T/9f/2//X/9P/z
//L/8//4//n/+v/4//b/9v/2//r/+v/6//v//P/9//z//f/9//7//v/9/wEAAgAFAAYA
BAAEAAQAAwAFAAYABwAHAAkACgANAAwACgAIAAUAAwAGAAcABwAIAAcACAAHAAQAAQD/
//3/+//2//L/7f/o/+L/4P/c/9r/2//a/9j/2P/W/9P/0f/P/8//z//P/9D/0v/R/9H/
0f/S/9P/1f/X/9r/3v/h/+P/5P/h/+H/4f/i/+P/6//9/xQALABGAGAAeACXAL8A7AAZ
ATYBOwEqAQIBwgBrAAUAnv9P/zf/Tv9h/2n/eP+L/5j/o/+2/8v/2v/l/+r/6//p/+n/
6f/q/+v/7v/w//H/8//x//L/9P/z//T/9P/z//X/9v/1//j/9f/y/+7/5//m/+f/5//m
/+P/4//i/+L/4P/e/9v/2f/b/9v/3P/c/9n/2v/b/9r/2//b/9v/3f/j/+b/6f/s/+3/
7v/u/+7/8v/0//f//P/6//r//P/8//7//v/+//7/AwAGAAgACQAGAAcABgAFAAUABwAN
AA8ADwAOAA0ADQAOAA8AEQAVABYAFwAZABoAGQAWABgAGgAgACAAIAAgAB8AIAAgACEA
IAAhACMAIwAmACcAKAAoACQAIwAjACMAIQAfABoAFwATAA8ACwAJAAkACgAJAAgABgAF
AAQABAABAP///f/8//3//f/8//z/+f/5//j/9v/3//n//P8AAAIAAQADAAUABQADAAIA
AwAFAAUABwAKAAkACAAGAAQABgAFAAUABQAHAAcABwAHAAYABQAEAAMAAgADAAUACQAI
AAYABQAEAAcABwAIAAcABwAIAAgABwAFAAcABwAHAAgACQAKAAsACQAJAAkACQAJAAoA
CwALAAoACQAHAAYAAgAAAP7//f/+//////8AAPz//P/7//v/+f/5//r/+v/6//r/+P/4
//X/9f/0//T/+P/5//j/+P/6//r/+//8//7//v/+//7/AQABAAEAAgD///7//P/+/wEA
AgADAAQAAAAAAAAAAAACAAIAAgADAAUABQADAAMAAgABAAAAAQACAAMAAgABAAIAAQAC
AAMAAwAEAAQAAwAEAAQABAAEAAIAAQABAAMABAAEAAUABgAFAAQAAwADAAUABgAGAAYA
CAAIAAUABQADAAMAAwADAAUABwAGAAgABAD///3//f/9//3//P/7//n/+P/3//f/8v/y
//L/9P/0//T/9P/z//L/8f/w/+7/7v/u/+7/7//w//H/8v/w/+7/7P/q/+7/8P/y//T/
9v/2//b/9v/0//T/+P/4//r//P/8//7//f/+//3//P/+////AAD//wAABAAHAAkABwAI
AAgACgANAA4ADwAQAA4ADQANAA0AEAASABMAFgAUABMAEgAQAA4ADQAMAAoADQAOABEA
EgAOAA4ADQAMAA0ACwAKAAgACAAGAAYABAABAP///f/6//z//v///wEA/v/9//z/+//7
//r/+P/3//b/8//y//L/8f/v/+7/7P/v//D/7//r/+f/5P/l/+3//f8UADAATABoAIIA
mwDBAOwAEwEsATMBHAHwAK4AWQDz/4r/Qf81/07/Y/9v/4b/mf+m/7X/xP/P/97/5//s
//H/8//z//P/9P/z//T/9P/z//X/9f/4//z/+//8//z/+//8//z/+v/8//7/AAABAP//
/f///wAAAAADAAUABgAIAAcABgAEAAMAAwADAAQABAAFAAgACwAMAAoACQAIAAkACwAM
AA0ADgAOAA4ADQAMAAwADAANABAAEgASABQAFAATABIAEQAQABQAFgAXABcAEwATABEA
DwAMAAsADgANAAwADAAMAA0ADAALAAsADQAOAA8AEQASABAADgARABQAFwAWABUAFAAV
ABYAFgAXABUAFQAWABUAFwAZABsAHAAdAB0AHgAfACIAIwAhACEAIwAjACMAJQAjACQA
IwAiACQAJQAmACgAJQAjACEAIAAjACMAIgAiACQAJQAlACQAIAAfAB8AIAAiAB8AHwAf
AB4AGwAZABkAGwAZABkAGgAcABwAGwAaABgAFQATABEAEgATABQAFQASABEAEAAPAA0A
DQAOABEAEAAQABEAEgAOAAsACQAFAAcACAAIAAcABQAFAAMAAQD//////////wEAAQAB
AAEA///+//3/+//+//////8AAP3//P/7//v//f/9//z//P/9//7//v////3//f/+//7/
AgAEAAQABgAEAAUABQAGAAkACQAHAAYABwAIAAoADAAJAAgABwAGAAkACQAJAAoABwAG
AAQABgAIAAgACAAIAAcACAAJAAoABwAGAAUABQAHAAkACQALAAoACQAIAAkACwALAAkA
BwAKAAkACgALAAgACAAHAAUABgAIAAoADAALAAkACAAJAAkACAAIAAgABwAGAAUABQAE
AAIA///8//7//v/7//v/+v/5//j/9//5//n/9v/2//f/9f/2//n/9//3//b/9f/2//b/
9v/3//b/8v/w//D/8P/w//D/8//0//X/9v/0//L/8P/u//L/9P/2//j/+f/6//v//P/6
//r/+v/6//7/AAACAAQAAQAAAAMAAgADAAQAAwAEAAIABAAEAAQABQAFAAUAAwAFAAoA
DgARAA4ADgANAA4AEQASABMAFAARABEAEgATABUAFgAWABgAFwAXABcAFgASABEAEAAO
AA8AEAATABQAEAAQAA8ADgALAAkACAAGAAcABgAHAAYABQADAAEA/v///wAAAAABAP//
/f/7//n/+P/2//P/8f/y//H/8v/0//H/7//u/+z/7f/u/+//7//t/+r/6//3/wkAIgA8
AFYAdACQALMA3QAEAR0BKAEbAfgAxAB8ACEAvf9o/z//S/9g/2n/d/+M/53/rP+9/8r/
0//Y/9v/3P/h/+T/5f/m/+j/5v/o/+n/6f/s/+v/7f/w//P/9v/4//n/9//2//P/9P/3
//r//P/7//n/+//8//z//v//////AAAEAAQAAwADAAIAAQABAAAAAwAGAAkACgAIAAcA
BgAHAAoACgAKAAoADQAOAA4ADgANAAwADAAOABEAEgAVABYAFQAUABMAEgAUABYAFwAX
ABkAGwAbABsAFwAXABsAGwAeAB4AHgAfABsAGQAYABkAFwAXABgAGAAaABgAGwAeAB4A
HAAaABgAGgAcAB0AHwAfAB8AIAAfAB8AHwAfAB4AHgAfACEAIwAgAB8AGwAZABoAGwAc
AB8AHAAcABoAGAAYABcAFgAWABUAFQAVABYAFwAXABYAFgAYABsAHQAeABkAGQAaABwA
HAAZABkAGQAbABkAGAAZABkAFwAXABgAGgAaABkAGAAXABUAFAATABEAEQARABEAEgAT
ABQAFQAQAA8ADwARABMAFAAWABgAFwAVABQAEQAVABYAFgAVABcAGQAZABkAGAAXABYA
FQAXABkAGwAdABwAHAAcABsAGwAbABoAGgAbABwAHQAfABwAGwAZABgAGQAcAB4AIQAe
AB0AHQAcAB4AHgAcABwAHgAfAB8AIAAfAB0AGQAWABkAGgAcAB4AHQAcABsAGgAXABUA
EwASAA8ADgAMAA4ADAAKAAgABgAFAAYABwAIAAUABAADAAMAAQABAP////8AAAEAAgAF
AAMAAQD9//n/+//7//3////+//7//f/7//z//P/8//z//v/9//3////8//r/+f/4//n/
+v/7//3//f/8//r/+P/6//r/9//3//j/+f/6//v/+v/5//X/9P/3//f/+v///wAAAQAB
AAEAAgACAAIAAwAKAAoACgAHAAYABQAEAAcACAAJAAoADAAMAAwADAAKAAoACgAKAA0A
DgAPABAADQAMAAsACgAMABAAEAAQABAADgAOAA4ADgAOAA4ADwARABMAEwAVABcAGAAY
ABcAGQAaAB0AHgAcABwAHAAbABsAHAAdAB0AIAAiACYAJgAhAB4AGgAXABYAFQATABIA
EAASABIAEAANAAsACQAHAAYABgAFAAQA///+//v/+v/6//r/+f/6//j/9//3//f/9f/1
//X/9v/3//f/+P/5//T/8//z//P/9f/2//b/9f/4//f/9f/x//D/9/8FABsANABQAGwA
iACkAMMA6wAWATcBRAE7ARwB5ACYAD0A2f+C/13/a/+E/4//nf+w/73/yP/X/+b/8f/8
/wUACgANAAwACwAKAAoACAAKAAsACwAOAA0ADwASAA8AEAAQAA8AEQASABEAFAAVABYA
FgATABEAEwAUABQAFwAZABoAHAAbABoAGAAXABoAGwAdAB4AHQAeAB8AHgAcABsAGgAb
ABsAGgAZABgAFQAUABIAEAASABIAEwAWABUAFAAVABQAEwASABEAEAAUABYAFwAXABQA
FQAUABMAFAAVABoAGwAaABoAGgAbABkAGQAaAB0AHgAfACEAIgAfABwAHgAgACYAJgAm
ACYAKAAqACsALQAuAC8AMQAxADUANwA5ADoAOQA5ADoAOwA8AD0AOwA7ADsAOwA7AD0A
OwA8ADsAOgA9AD0APQA+ADsAOQA3ADYAOAA5ADkAOgA6ADsAOwA6ADUANQA2ADgAOgA3
ADcANwA0ADEALwAvADAALwAwADIAMAAwAC8ALgArACkAKAAnACoAKwAsAC0AKwApACcA
JQAlACUAJgApACgAKAApACoAJgAjACEAHQAfACAAIAAfABsAGwAZABcAFwAXABcAFwAX
ABcAFwAXABQAFAAUABMAFAAVABUAFgAUABQAFAAVABcAFwAWABYAFAAUABMAEwARABEA
EgASABMAFAATABQAEwATABIAEgAXABkAGQAaABoAGgAbABwAGgAaABoAGgAeAB8AIAAi
ACAAHgAbABwAHQAeAB8AIAAgACAAIAAgAB4AHgAeAB8AIgAjACIAIwAiACEAIAAhAB8A
IwAjAA==
         </WaveFormData>
      </LeadData>
      <LeadData>
         <LeadByteCountTotal>10000</LeadByteCountTotal>
         <LeadTimeOffset>0</LeadTimeOffset>
         <LeadSampleCountTotal>5000</LeadSampleCountTotal>
         <LeadAmplitudeUnitsPerBit>4.88</LeadAmplitudeUnitsPerBit>
         <LeadAmplitudeUnits>��V</LeadAmplitudeUnits>
         <LeadHighLimit>2147483647</LeadHighLimit>
         <LeadLowLimit>268435456</LeadLowLimit>
         <LeadID>V4</LeadID>
         <LeadOffsetFirstSample>0</LeadOffsetFirstSample>
         <FirstSampleBaseline>0</FirstSampleBaseline>
         <LeadSampleSize>2</LeadSampleSize>
         <LeadOff>FALSE</LeadOff>
         <BaselineSway>FALSE</BaselineSway>
         <ExcessiveACNoise>FALSE</ExcessiveACNoise>
         <MuscleNoise>FALSE</MuscleNoise>
         <LeadDataCRC32>1678304440</LeadDataCRC32>
         <WaveFormData>
GgAaABoAGgAbABwAHQAeAB4AHgAeAB4AHgAeAB4AHgAgACAAIAAgAB4AHgAeAB4AHgAe
AB4AHgAdABwAGwAaABoAGgAaABoAGgAaABoAGgAZABgAFwAWABQAFAAUABQAEQAQAA8A
DgANAAwACwAKAAoACgAKAAoABwAGAAUABAACAAIAAgACAAIAAgACAAIAAQAAAP///v8A
AAAAAAAAAP7//v/+//7/AAAAAAAAAAAAAAAAAAAAAAAAAAAAAAAAAgACAAIAAgAAAAAA
AAAAAAIAAgACAAIABAAEAAQABAAEAAQABAAEAAQABAAEAAQABAAEAAQABAAEAAQABAAE
AAQABAAEAAQAAgACAAIAAgACAAIAAgACAAAAAAAAAAAAAAAAAAAAAAD+//7//v/+//z/
/P/8//z//v/+//7//v/8//z//P/8//z//P/8//z//P/8//z//P/6//r/+v/6//z//P/8
//z/+v/6//r/+v/6//r/+v/6//j/+P/4//j/+P/4//j/+P/6//r/+v/6//j/+P/4//j/
+v/6//r/+v/6//r/+v/6//j/+P/4//j/+P/4//j/+P/4//j/+P/4//n/+v/7//z/+v/6
//r/+v/4//j/+P/4//r/+v/6//r/+f/4//f/9v/4//j/+P/4//r/+v/6//r/+P/5//n/
+P/6//r/+v/6//r/+v/7//v//P/+////AAABAAIAAgADAAMAAwADAAQABgAEAAQABQAG
AAgACwALAAsACgAKAAoABgAFAAUABQAFAAQABAAEAAYABgAFAAQAAQD///7//f/+//v/
+f/4//b/9f/0//P/8//z//P/8//y//L/8v/y//L/8f/x//H/8//z//P/8//y//L/8v/y
//D/8P/w//H/7v/s/+z/7v/4/wgAGgAsAEQAXAB0AIwAqgDRAPIABQEBAegAugCAAEIA
//+6/47/iP+V/5r/n/+r/7j/wf/M/9r/5P/p/+3/7v/u/+7/7v/u/+7/7v/v//D/8v/y
//H/8f/y//L/8v/0//T/8v/y//L/8v/0//T/9P/1//b/9//3//f/9f/1//b/9v/3//j/
+f/6//j/+P/4//j/+v/6//r/+//9//3//f/+//z//P/8//3//////wAAAAD+////////
////AAABAAEAAgACAAIAAgACAAIAAwAEAAUABgAGAAYABAAGAAcABwAJAAkACgAMAA0A
DgAPAA8ADQANAA8ADwASABMAFAAVABUAFQAXABcAFwAXABgAGgAbABsAGwAbABwAHAAd
AB0AHQAeAB4AHgAcABwAHAAcAB4AHgAeAB0AHQAdABwAHAAcABoAGQAZABwAHAAcABsA
GwAaABoAGgAZABkAGQAZABgAFwAWABYAFAASABEAEAAQAA8ADwAPAAsACgAJAAgABwAH
AAYABgAGAAUABAAEAAMAAgABAAEAAQABAAEAAgAAAP///v/+//////8AAAIAAQABAAEA
AQABAAEAAAAAAAAAAAACAAIAAgACAAEAAQADAAMABAAEAAMAAwAEAAQAAgACAAIAAgAD
AAQABQAGAAYABQAEAAMABQAFAAUABQAFAAUABgAGAAQAAwADAAIABAAEAAQABAACAAIA
AQABAAEAAQABAAEAAgACAAIAAQABAAEAAQABAAEAAAAAAAAA/v/+//7//v/9//3//f/9
/////////////f/9//3//P/+//7//v/+//z//P/8//z//v/9//3//f/9//3//f/9//3/
/f/8//z//P/8//z//f/7//r/+v/6//z//P/8//z//P/8//z//P/8//z//P/8//z//P/8
//z//P/8//z//P/8//v/+//8//r/+v/6//n/+f/5//n/+f/7//n/+P/4//j/+P/4//r/
+v/6//r/+v/6//r/+v/4//j/+P/4//j/+P/4//j/+P/4//n/+f/4//j/+P/4//r/+v/6
//v/+f/6//z//f8AAAEAAgACAAEAAwADAAMABAAEAAIAAgADAAQABgAJAAkACQAIAAgA
CAAGAAUABQAFAAUABAAEAAQABAAEAAMAAgABAP///v/7//r/9//1//T/9P/z//L/7//v
/+//7//x//D/8P/w//L/8v/x//H/7//v/+//7//v/+7/7v/u//L/8P/u/+z/6//q/+j/
6P/s//j/BgAaADAASABcAHIAjgC0ANsA/gALAQMB5gC0AHgANADt/6r/gv+E/4//kP+V
/6X/sP+3/8L/0v/g/+n/6//s/+z/7P/s/+z/7P/s/+3/7v/w//D/7//v//D/8P/w//L/
8v/y//L/8v/y//L/8v/y//P/9P/1//X/9f/3//f/+P/4//f/9v/1//T/9v/2//b/9v/2
//b/9v/3//n/+f/5//r/+P/4//j/+f/7//v//P/8//z//f/9//3//P/8//z/+//+//7/
/v/+//7//v///wAAAQACAAIAAgAEAAYABwAHAAUABQAGAAgACQAKAAsACwAJAAkACwAL
AA4ADwAQABEAEQARABMAEwATABMAFAAWABUAFQAVABUAFgAWABcAFwAXABgAGAAYABgA
GAAYABgAGAAYABgAFwAXABcAFgAWABYAFAATABMAEgASABIAEQARABAAEAAQABEAEQAR
ABEAEAAPAA4ADgAOAAwACwAKAAoACQAJAAkABwAGAAUABAADAAMAAgACAAIAAQAAAAAA
///+//3//f/7//v/+//8//7//f/8//z//P/7//v//P/7//v/+//7//3//f/8//z//P/8
//7//v8AAAAA//////3//f/+//7//f/9//7//v/8//z//P/8//3//v///wAA////////
//////////////////8AAAAA/v/9//3//P/+//7//v/+//7//v/9//3/+//7//v/+//6
//r/+v/5//n/+f/5//n/+//6//r/+v/4//j/+P/4//f/9//3//f/9//3//f/9//1//X/
9f/0//b/9v/2//b/9v/2//b/9v/2//X/9f/1//X/9f/1//X/9f/1//T/9P/0//T/9P/1
//X/9P/0//T/8v/y//L/8v/0//T/9P/0//L/8v/y//L/8v/y//L/8v/y//L/8v/y//L/
8f/x//L/8v/y//L/8f/z//P/8//z//H/8//0//T/9P/0//T/8v/y//L/8v/0//T/9P/0
//L/8v/y//L/8v/y//P/8//0//T/9P/0//T/9P/0//X/9f/2//j/+f/5//n/+f/4//v/
/f/9//3/AAAAAP7//v/9//7/AAADAAUABQAEAAQAAgAAAP///////////v/+////AAAB
AAEA///9//r/+P/5//j/9f/z//L/8v/x//D/7//v/+//7//v/+7/7v/u/+7/7v/t/+3/
7f/t/+3/7f/t/+z/7P/s/+z/6v/q/+z/7f/s/+j/5v/q//L/AgAWAC4ARgBcAHQAjgC0
AN0AAAETAQ0B8ADAAIQAQAD1/6z/fP96/4f/jP+V/6H/rv+5/8b/0P/a/+H/5f/o/+r/
7P/s/+z/7P/r/+v/6//s/+7/7f/t/+7/8P/w//L/8v/y//L/8v/y//L/8v/y//P/8//z
//L/8f/z//P/9P/0//b/9v/2//b/9v/2//b/9v/4//j/+P/5//f/9//3//j/+v/6//r/
+//7//v//P/8//r/+//7//v//f/+//////////7//f/8//3//v8AAAIAAwAEAAQABAAC
AAQABQAFAAcABwAIAAoACQAKAAsACwALAAsADQANABAAEQASABMAEwATABUAFQAXABcA
GAAaABkAGQAZABkAGgAaABsAGwAbABwAHAAcABwAHAAcABwAHgAeAB4AHQAdAB0AHAAc
ABwAGgAZABkAGAAYABgAFwAXABYAFgAWABYAFwAYABkAFwAVABMAEgAUABIAEQAQAA4A
DQANAA0ACwAKAAkACAAHAAcABgAGAAQAAwACAAIAAwACAAEAAQD///////8AAAAA///+
//7/AAD/////AAD//////////wEAAQAAAAAAAAAAAAIAAgACAAIAAQABAAMAAwAEAAQA
BAADAAMAAgACAAIAAgACAAMABAAFAAYABQAFAAUABQAHAAcABwAHAAUABQAGAAYABgAF
AAUABAAGAAYABgAGAAQABAADAAMAAwADAAMAAwAAAAAAAAD//wEAAQABAAEAAwACAAIA
AgABAAAA///+//7///8AAAEA///////////////////+//7//v/+//7//v/+//7//v8A
AP////////3//f/9//3//f/9//z//P/+//7//v////3//P/8//z//P/8//z//P/8//z/
/P/8//z//P/8//z//P/8//z//P/6//r/+v/6//z/+//7//z//P/8//z/+//9//3//f/9
//3//f/8//r/+v/6//r//P/8//z//P/7//r/+f/4//r/+v/6//r/+v/6//r/+v/4//j/
+P/4//n/+//8//z/+v/6//r/+v/8//z//f/9//7/AAABAAIAAQACAAIAAwAHAAcABwAI
AAcABAADAAMABAAGAAkACQAKAAoACwAMAAgABwAHAAcACQAIAAgACAAIAAgABwAGAAMA
AQAAAP///P/5//f/9v/3//f/9//3//X/9f/1//X/9P/0//T/9P/0//P/8//z//P/8//z
//P/8v/y//L/8v/y//T/9P/z//L/8P/u/+7/9v8EABYALgBGAFwAcgCIAKYAzwDyAAkB
CwH2AMwAlABSAAsAxv+S/4T/kf+Y/53/q/+4/7//yv/Y/+L/6f/t/+7/7v/v//D/8f/y
//H/8f/x//L/9P/z//P/9P/0//T/9v/2//T/9P/0//T/9v/2//b/9//3//f/9v/1//f/
9//4//j/+P/4//j/+P/6//r/+v/6//z//P/8//3/+//7//v//P/8//z//P/9//3//f/+
//7//v///////////wAAAQABAAIAAgACAAIAAgACAAMABAADAAQABAAEAAYACAAJAAkA
CQAJAAoADAALAAwADQANAA0ADQAPAA8AEAARABIAEwATABMAFQAVABcAFwAYABoAGgAZ
ABgAFwAZABoAHAAdABsAHAAcABwAHAAcABwAHAAdAB4AHwAfAB0AHQAcABwAHAAaABkA
GQAYABgAGAAXABcAFgAWABYAFwAXABcAFwAUABMAEgASABIAEAAPAA4ADAALAAsACwAL
AAoACQAIAAcABwAGAAYABgAFAAQABAADAAIAAQABAP///////wAA/v/9//z//P/9//3/
/v8AAAAA///+//3///////7//v/+//7/AAAAAP7//v/9//3//v///wEAAgACAAEAAQAA
AAIAAgACAAIAAgACAAIAAgABAAEAAQABAAMAAwADAAMAAQABAAIAAgAEAAMAAwACAAIA
AgACAAIAAgACAAEAAQABAAEAAQABAAAAAAAAAP/////////////9//z//P/8//7//v/+
//7//f/9//3//f/7//v/+//7//3//f/9//z//P/8//z//P/6//r/+v/6//r/+f/5//n/
+//7//v/+//5//n/+P/4//j/+P/4//n/+f/4//j/+P/6//r/+v/6//j/+P/4//j/+v/6
//r/+v/6//r/+v/6//r/+v/6//r/+v/5//n/+v/6//r/+v/5//n/+f/5//n/+f/3//b/
+P/4//j/+P/4//j/+P/4//b/9v/2//b/+P/4//j/+P/4//j/+P/4//b/9v/2//b/+P/4
//j/+P/4//j/+f/5//b/9v/2//b/9v/2//b/9//3//j/+v/7//7///8AAAAAAQADAAMA
AwAEAAQAAgACAAEAAgAEAAcABwAHAAYABgAIAAYABQAFAAMAAwACAAIAAgACAAIAAQAA
AP///f/8//v/+v/3//X/9P/0//P/8v/x//H/8f/x//H/8P/w//D/8P/w/+//7//v/+//
7//v//H/8P/w//D/7v/s/+z/7v/x//D/7P/s/+7/9v8CABIAKABAAFgAbACEAKgA0QDy
AAUBAwHqALwAggBEAP//uP+O/4j/k/+W/5v/p/+0/7//yv/Y/+D/5//p/+z/7P/q/+r/
6v/q/+v/7f/v//L/8f/v/+7/7v/w//D/8v/y//L/8v/y//L/8v/y//L/8//0//X/9f/1
//X/9f/2//b/9v/2//b/9v/2//b/9v/2//j/+P/4//n/+f/5//n/+v/6//r/+v/7//n/
+f/6//r//P/9//3//f/9//7//////wAAAAAAAAAA/v/+////AAADAAQABAAEAAIABAAF
AAUABQAFAAYACAAJAAoACwALAAsACwANAA0AEAARABIAEwARABEAEwATABUAFQAWABgA
GQAZABkAGQAYABgAGQAZABkAGgAaABoAHAAcABwAHAAaABoAGgAZABsAGwAaABoAGgAY
ABcAFwAWABYAFgAVABcAFgAWABYAEwATABMAEwAUABMAEgASABIAEAAPAA4ADgANAA0A
DQALAAoACQAIAAcABwAGAAYABAADAAIAAgABAAAA/////wEAAQABAAIAAAD///7//v/+
//3//f/+//3//f/9//3//f/9//z//P/9//7/AQACAAAAAAD//////////wAAAAADAAMA
BAAEAAIAAgACAAIABAAEAAQABAADAAMAAwADAAMAAwADAAMABQAFAAYABgAEAAMAAwAC
AAQABAAEAAQAAwACAAAA/////////////wAAAAAAAP///f/9//3//f////7//v/+//z/
/P/8//z//f/9//3//f/9//3//f/9//z/+//6//j/+v/6//r/+v/6//r/+v/6//r/+f/5
//n/+f/5//n/+f/3//f/9v/2//j/+P/4//n/9//2//b/9v/2//b/9v/2//j/+P/4//j/
+P/4//j/+P/4//j/+P/4//j/+P/4//j/+P/3//f/+P/4//j/+P/3//X/9f/1//X/+f/5
//j/9v/2//b/9v/0//T/9P/0//X/9v/3//j/9//2//X/9P/0//T/9P/0//b/9v/2//b/
9P/0//T/9P/2//b/9v/2//T/9P/1//X/9P/0//T/9P/2//b/9v/3//X/9v/4//n//P/9
//7//v/9/////////wIAAgAAAAAAAQACAAQABwAFAAUABAAEAAQAAgABAAEAAQABAAAA
AAAAAAAAAAD///7//f/7//r/+f/4//X/8//y//L/8f/w/+//7//v/+//7f/s/+z/7P/s
/+z/6//r/+z/7f/u/+//7//u/+7/7v/u/+7/7P/s/+v/7P/q/+j/7P/2/wYAGgAuAEQA
WABuAIwAsADZAPgAAwH5ANgAqgBuACwA5f+k/4L/hv+R/5L/m/+n/7D/vf/K/9b/3v/l
/+n/7P/s/+r/6v/q/+r/7P/t/+7/8P/u/+3/7f/u/+7/7v/w//D/8P/w//D/8P/w//D/
8P/x//D/8f/x//H/8f/x//L/8v/z//T/9f/2//b/9v/2//b/9v/2//b/9//3//f/9//4
//j/+P/4//n/+//7//z//P/6//v/+//7//v//P/9//3//v/+//7//v/8//z//f/+/wEA
AgACAAIAAgAEAAUABQADAAMABAAGAAkACgALAAsACwALAA0ADQAOAA8AEAARABEAEQAT
ABMAEwATABQAFgAXABcAFwAXABYAFgAXABcAFQAWABYAFgAYABgAGAAYABYAFgAWABUA
FwAXABYAFgAUABIAEQARABIAEgASABEAEQAQABAAEAANAA0ADQANAA0ADQANAA4ADgAM
AAsACgAKAAkACQAJAAcABgAFAAQAAwADAAIAAgAEAAMAAgACAAEAAAD//////f/9//3/
/v/+//3//P/8//z/+//7//z//f/9//3//f/9//3//P/8//7//v8AAAAA/v/+//3//f/9
//3//v/+//3//f/+//7/AAAAAAAAAAAAAAAAAAAAAAEAAQABAAEA////////////////
AAAAAAAA//////7/AAAAAAAAAAD+//7//f/9//3//f/9//3//v/+//7//f/7//v/+//7
//z//P/9//7//f/8//v/+v/7//v/+//7//n/+f/5//n/+f/5//n/+P/6//r/+v/6//r/
+v/6//r/+v/5//n/+f/5//n/+f/5//j/9//1//T/9f/2//f/+f/5//j/+P/4//b/9v/2
//b/+P/4//j/+P/2//b/9v/2//b/9v/2//b/9v/2//b/9v/2//X/9f/2//j/+P/4//f/
9f/1//X/9f/5//n/9v/2//b/9v/2//b/9v/2//b/9v/2//b/9v/2//b/9v/2//T/9P/0
//T/9P/0//T/9f/1//T/9P/0//b/9v/2//b/9f/1//b/+P/5//r/+//8//r/+//9//3/
//8AAAAA/v/+////AAACAAUABQAFAAQABAAEAAIAAQADAAMAAwACAAAAAAAAAAAAAAAA
AAAA///9//v/+f/1//X/9P/0//P/8P/v/+//7//t/+3/7P/s/+3/7v/v/+//7f/t/+3/
7f/t/+3/7P/s/+z/7P/s/+z/7P/r/+r/6v/q/+r/7v/+/xAAJAA8AFIAaACCAKQAywD0
AA8BFQECAdwAogBeABUAzP+M/3j/hf+M/4v/l/+m/6//tv/G/9T/3//l/+b/6P/o/+j/
6P/o/+n/6//t//D/7v/t/+3/7v/u/+7/8P/w//D/8P/w//D/7v/u/+7/7//x//P/9P/1
//X/9f/2//b/9P/0//T/9P/0//T/9P/0//T/9P/0//X/9//3//f/+P/4//j/+P/5//n/
+f/6//r/+v/7//v/+//7//z//f/9//z//P/8//z//f/+/wAAAgABAAIAAgACAAIABAAF
AAUABQAFAAYACAAJAAoACwALAAsACwANAA0ADgAPABAAEQARABEAEwATABMAEwAUABYA
FQAVABUAFQAWABYAFwAXABkAGgAaABoAGAAYABgAGAAWABYAFgAVABcAFwAWABYAFgAU
ABMAEwAUABQAFAATABEAEAAQABAADwAPAA8ADwAOAA0ADAAMAA4ADAALAAoADAALAAsA
CwAJAAgABwAGAAUABQAEAAQABgAFAAQABAADAAIAAQABAP///////wAAAAD///7//v8A
AP////8AAAEAAQABAAEA//////7//v8AAAAAAgACAAAAAAD/////AQABAAIAAgADAAMA
BAAEAAIAAgACAAIAAgACAAIAAgAFAAUABQAFAAMAAwADAAMABQAFAAYABgAEAAMAAwAC
AAIAAgACAAIABAAEAAMAAwADAAMAAwADAAAAAAAAAP//AQABAAEAAQD///7//v/+//7/
/v/+//7//f/9//3//f////////////3//f/9//z//P/8//z//P/8//z//P/8//7//f/9
//3//f/9//3//f/7//v/+v/6//z//P/8//3//f/8//z//P/8//z//P/8//7//v/+//7/
/P/8//z//P/8//z//P/8//z//P/8//z//P/7//v//P/+//7//v/9//v/+//7//v/+//7
//7//v/+//7//v/8//z//P/8//z//P/8//z//P/8//z//P/8//z//P/8//z//P/8//z/
+v/6//r/+v/6//r/+v/6//3//f/8//z//P/8//z//P/6//v/+//8//7///8AAAEABAAE
AAUABwAHAAcACAAIAAYABgAHAAgACgANAA0ADQAKAAoACgAIAAkACQAJAAkACAAIAAgA
CAAIAAcABgAFAAMAAgABAAAA/f/7//r/+v/5//j/9//3//f/9//3//b/9v/2//b/9v/1
//X/9f/1//X/9f/1//T/9P/0//T/9P/2//T/8//y/+7/7v/w//j/CAAaAC4ARgBeAHQA
jACqANMA+gAVARkBAgHUAJoAWgATAMj/kv+G/5P/nP+f/63/uP+//8r/2P/i/+3/8//0
//T/9P/0//T/9P/0//X/9v/4//j/9//3//j/+P/4//r/+v/6//r/+v/6//r/+v/6//v/
/P/9//3//f/9//3//v/+//z//P/8//z//P/8//z//P/+//7//v///wEAAQABAAIAAgAC
AAIAAwADAAMABAAEAAQABQAFAAUABQAGAAcABwAIAAgACAAIAAoACgALAAwACwAMAAwA
DAAMAA4ADwAPAA8ADwAQABIAEwAUABUAFQAVABUAFwAXABgAGQAaABsAHQAdAB8AHwAd
AB0AHgAgACEAIQAhACEAJAAkACUAJQAjACQAJAAkACQAJAAkACQAIgAiACIAIQAjACMA
IgAiACMAIgAiACMAIQAgAB8AHQAeAB4AHwAgAB0AHQAdAB0AHgAdABwAHAAaABgAFwAW
ABYAFQAVABUAFQAUABMAEgATABMAEgASABAADwAOAA4ADQAMAAsACwAJAAkACQAKAAwA
CwAKAAoACAAHAAcACAAJAAkACQAJAAsACwAKAAoACAAIAAoACgAMAAwACwALAAsACwAM
AAwACwALAAwADAAMAAwADAAMAAwADAAMAAwADQANAA0ADQANAA0ADQANAA0ADQAOAA4A
DgANAA0ADAAMAAwADAAMAAwADAALAAsACwALAAsACwAKAAoACgAJAAkACQAJAAkACQAI
AAgACAAGAAYABgAGAAcABwAHAAcABQAFAAUABQAHAAcABwAGAAQABAAEAAQABgAGAAYA
BgAEAAMAAwADAAUABQAFAAUABQAFAAQABAACAAIAAgADAAUABAAEAAQABAAEAAQABAAC
AAIAAgACAAQABAAEAAQAAgACAAIAAgAEAAQABAAEAAQAAwADAAQABAAEAAQAAwAFAAUA
BQAFAAMAAwACAAQABAAEAAQABAAEAAQABAACAAIAAgACAAQABAAEAAQABAAEAAQABAAE
AAQABAAEAAQABAAEAAQABAAEAAQABAAFAAUABAAEAAIAAgACAAIABAAFAAUABgAIAAkA
CgALAAwADAANAA8ADwAPABAAEAAOAA4ADwAQABQAFwAXABcAFAAUABQAEgARABEAEQAR
ABAAEAAQABAADgANAAwACwALAAoACQAIAAUAAwACAAIAAQAAAP/////9//3//f/8//z/
/P/8//z//f/9//3//f/9//3//f/8//z//P/8//z//v/+//3/+v/4//b/+P8GABoALgBC
AFoAbgCCAJ4AxADrAAgBFQELAegAtgB4ADYA7/+w/5T/mP+l/6j/r/+7/8b/z//e/+j/
8P/1//n/+v/8//z//P/8//z/+v/7//z//v/+//3//f/+//7//v8AAAAAAAAAAAAAAAAC
AAIAAgADAAIAAwADAAMABQAFAAYABgAEAAQABAAEAAYABgAGAAYACAAIAAgACQAHAAcA
BwAIAAkACgALAA0ACwALAAwADAAKAAsACwALAAwADgAQABEAEQAQAA8ADgAPABAAEgAU
ABMAFAAUABQAFAAWABcAFwAZABkAGgAcABwAHAAcABsAHQAdAB8AHwAgACEAIgAjACUA
JQAnACcAJQAlACYAKAArACsAKwArAC4ALgAvAC8ALQAuAC4ALgAuAC4ALgAuAC4ALgAu
AC0AKwArACoAKgArACoAKgArACsAKgApACcAKQAoACgAKAAnACcAJwAnACYAJQAkACQA
JgAkACMAIgAgAB8AHwAfAB4AHgAeAB4AGwAbABoAGgAaABkAGAAYABcAFgAVABUAFQAV
ABUAFgAWABUAFAAUABUAFQAWABgAFgAVABQAEwAUABUAFQAWABQAFAAWABYAGAAYABcA
FwAZABkAGgAaABkAGQAaABoAGgAaABoAGgAYABgAGAAYABkAGQAZABkAGwAbABsAGwAZ
ABkAGgAaABwAGwAbABoAGgAaABoAGgAYABgAFwAXABkAGQAZABkAGAAYABgAFwAXABcA
FwAXABcAFgAWABYAFgAWABYAFgAVABUAFQAVABUAFQAVABUAFQAVABUAFAAUABQAFAAU
ABQAFAAUABQAFAATABMAEwATABMAEwATABUAFQAUABQAEgASABIAEwAVABQAFAAUABQA
FAAUABQAEgASABIAEgAUABQAFAAUABQAFAAUABQAFAAUABQAFAASABEAEQASABIAEgAS
ABEAEwATABMAEwATABMAFAAUABQAFAAUABQAFAAUABQAFAAUABQAFAAUABQAFAAUABYA
FgAWABYAFAAUABQAFAAWABYAFgAXABUAFAAUABQAFgAWABYAFgAXABcAGAAaABkAGgAb
ABwAHgAfACEAIQAfACAAIAAeACAAIQAiACQAJwAnACcAJgAmACYAJAAjACUAJQAlACQA
JAAkACQAJAAjACIAIQAfAB4AHQAcABkAFQAUABQAEwAUABMAEwATABEAEQAQABAAEgAS
ABIAEQARABEAEQARABEAEQAQABAAEgASABIAEgASAA8ADAAKAAoADgAaACoAPgBSAGoA
ggCYALIA1AD7ABwBKQEfAf4AygCOAE4ABQDE/6j/sP+7/77/xf/P/9j/4f/u//r/BAAL
ABEAEgASABIAEgASABIAEgATABQAFgAWABUAFQAWABQAFAAWABYAFwAYABkAGgAYABgA
GAAZABoAGwAbABsAGwAbABwAHAAeAB4AHgAeACAAIAAgACAAIAAgACAAIQAhACEAIQAi
ACIAIgAiACMAIwAjACQAJAAmACcAJwAnACcAKAApACkAKgAqACoAKgAqACoAKwAsACsA
LAAsACwALgAwADEAMQAxADEAMgA0ADUANgA3ADcAOQA5ADsAOwA6ADsAPAA9AD8APwBB
AEEAQQBBAEIARABFAEUARQBFAEYARgBHAEcARwBIAEgASABIAEgASABIAEgASABIAEcA
RwBHAEYARgBIAEYARQBFAEYARgBGAEUARQBEAEQARABDAEMAQwBDAEQAQwBCAEIAQgBA
AD8APgA8ADsAOwA7ADoAOgA6ADoANwA3ADYANgA2ADUANAA0ADMAMgAxADEAMQAxADEA
MgA0ADMAMgAyADIAMQAxADIAMQAxADEAMQAzADMAMgAyADIAMgA0ADQANAA0ADMAMwAz
ADMANAA0ADUANQA2ADYANgA2ADYANgA2ADYANgA2ADcANwA3ADcANQA1ADUANQA2ADcA
OQA6ADgANwA3ADYAOAA4ADgAOAA6ADoAOQA5ADgANwA2ADUANgA2ADYANQA3ADcANwA3
ADUANAA0ADQANQA2ADcAOAA1ADUANQA1ADUANQA1ADUANQA1ADUANAA0ADQANAA0ADYA
NgA0AA==
         </WaveFormData>
      </LeadData>
      <LeadData>
         <LeadByteCountTotal>10000</LeadByteCountTotal>
         <LeadTimeOffset>0</LeadTimeOffset>
         <LeadSampleCountTotal>5000</LeadSampleCountTotal>
         <LeadAmplitudeUnitsPerBit>4.88</LeadAmplitudeUnitsPerBit>
         <LeadAmplitudeUnits>��V</LeadAmplitudeUnits>
         <LeadHighLimit>2147483647</LeadHighLimit>
         <LeadLowLimit>268435456</LeadLowLimit>
         <LeadID>V5</LeadID>
         <LeadOffsetFirstSample>0</LeadOffsetFirstSample>
         <FirstSampleBaseline>0</FirstSampleBaseline>
         <LeadSampleSize>2</LeadSampleSize>
         <LeadOff>FALSE</LeadOff>
         <BaselineSway>FALSE</BaselineSway>
         <ExcessiveACNoise>FALSE</ExcessiveACNoise>
         <MuscleNoise>FALSE</MuscleNoise>
         <LeadDataCRC32>466316564</LeadDataCRC32>
         <WaveFormData>
LAAsACwALAAuAC4ALgAuADAAMAAwADAAMAAwADAAMAAyADIAMgAyADIAMgAyADIANAA0
ADQANAAzADIAMQAwAC4ALgAuAC4ALAAsACwALAArACoAKQAoACcAJgAlACQAIwAiACEA
IAAdABwAGwAaABoAGgAaABoAGQAYABcAFgAVABQAEwASABQAFAAUABQAEwASABEAEAAS
ABIAEgASABIAEgASABIAEgASABIAEgASABIAEgASABQAFAAUABQAFAAUABQAFAASABIA
EgASABQAFAAUABQAFAAUABQAFAAUABQAFAAUABYAFgAWABYAFAAUABQAFAAWABYAFgAW
ABQAFAAUABQAFAAUABQAFAASABIAEgASABIAEgASABIAEAAQABAAEAAQABAAEAAQAA4A
DgAOAA4AEAAQABAAEAAPAA4ADQAMAA4ADgAOAA4ADAAMAAwADAAKAAoACgAKAAsADAAN
AA4ADQAMAAsACgAMAAwADAAMAAoACgAKAAoACAAIAAgACAAJAAoACwAMAAoACgAKAAoA
CgAKAAoACgAKAAoACgAKAAkACAAHAAYACAAIAAgACAAIAAgACAAIAAgACAAIAAgABgAG
AAYABgAEAAQABAAEAAQABAAEAAQAAgACAAIAAgAEAAQABAAEAAYABgAGAAcABQAEAAQA
BAADAAMAAwAEAAQABAAEAAQABgAHAAgACAAKAAsADAAMAA0ADgAOAA4AEAAPAA8ADwAO
AA8AEgAUABQAEwATABMAEAAQABAAEAAOAA4ADwAPABEADwAPAA4ADAAMAAoACQAJAAcA
BgAEAAIAAgAAAP///v/+//////////////////z//P/8//z//v/+//7//v/+//3//f/9
//3/+//7//v/+v/3//P/8//5/wMADwAcACsAPQBOAGEAeACZALkAzQDUAMsAuACaAHYA
SwAbAPj/7P/p/+P/3//k/+b/6P/t//b/+v/7//z//v/9//3//f/8//z//P/8//3//f/9
//3//f/9//3//v/+/////f/9//3//f/9//z//P/9/////////////f/9//3//f8AAAAA
AAAAAP7//v/+//7/AAAAAAEAAQABAAEAAQACAAIAAgACAAMAAwADAAMABAACAAIAAgAC
AAMAAwAEAAQABQAFAAYABgAFAAUABQAGAAYABwAHAAcABwAIAAkACgAMAAwADAAOAA8A
EAAQABAADwAPABEAEQASABQAFwAZABcAFwAZABkAGQAZABsAGwAeAB8AHwAfACAAIAAi
ACIAIgAiACMAIwAhACEAIgAiACQAJAAkACQAJAAkACQAJAAiACIAIgAiACMAIwAjACMA
IAAgACAAIAAgACAAIAAfABwAGwAbABoAFwAWABUAFAAVABQAFAAUABEADwAOAAwACwAK
AAoACgALAAoACQAJAAYABgAFAAUABwAGAAYABgAEAAQAAgAEAAYABQAFAAUABQAFAAUA
BQAFAAQAAwACAAQABQAFAAUABQAFAAUABgAGAAYABgAGAAYABgAGAAcABQAFAAUABQAH
AAgACAAIAAYABgAGAAYABgAGAAYABQAFAAYABgAGAAIAAgACAAIAAwAFAAYABwAFAAUA
BQAFAAQABAAEAAQAAgACAAIAAgADAAMAAwADAAQABAAEAAMAAwADAAMAAwABAAEAAAAA
AAIAAgACAAIAAAAAAAAAAAAAAP//////////////////AQABAAEAAAAAAAEAAQABAP//
/v/+//7/AAD////////+//3//P/7//3//f/9//3//f/9//3//f/9//3//f/8//z//f/9
//3//f/9//7//v/9//3//f/9//z//P/8//v/+f/5//n/+f/7//r//P/6//r/+v/6//z/
/P/8//z//P/8//z//P/6//r/+v/6//z//P/8//z/+//7//r/+v/8//v/+//7//3//v//
/wAA/v8AAAEAAgACAAQABQAGAAYABwAIAAgABgAGAAUABQAHAAgACQAMABAAEAAPAA8A
DQAMAAwADAAMAAoACgALAA0ADQALAAsACgAIAAgABgAFAAMAAQAAAPz//P/8//r/+f/4
//j/+f/5//n/+f/5//v/+v/6//r/+P/4//j/+P/4//j/9//3//v/+f/1//X/9f/0/+//
7f/x//n/AQANAB4ALQA7AEwAYQB+AKEAvwDTANYAywC2AJYAbAA/AA8A8P/o/+X/3f/Z
/9z/3v/g/+X/7v/2//n/+v/6//f/9//3//b/9v/2//b/9//3//f/9//3//f/9//4//j/
+f/5//n/+f/5//n/+P/4//n/+//7//v/+//7//v/+//7//r/+v/6//r/+v/6//r/+v/6
//r/+//7//3//f/9//7//P/8//z//f/9//3//f/+//7//v/+//7//v/9//3//P/+////
AQACAAIAAQAAAAAAAgADAAMAAwADAAQABQAGAAQABAAEAAYABwAIAAgACAAHAAcACQAJ
AAsADAAOAA8ADwAPABEAEQARABEAEwATABIAEwATABMAFAAUABYAFgAYABgAGQAZABkA
GQAaABoAGAAYABgAGAAaABoAGgAaABgAGAAYABgAFwAXABcAFwAUABQAFAAUABIAEgAS
ABEAEgARABEAEAANAAwACwAKAAkACAAIAAgABgAFAAUABAABAAAAAAAAAP///v/9//3/
+v/6//n/+f/3//b/9v/2//f/+P/3//r/+v/5//n/+f/5//n/+f/5//r/+v/6//r/+v/7
//v/+//7//v/+//8//r/+v/6//r/+//8//3////+//3//P/7//3//v/+//7/AAAAAAAA
AAAAAAAAAAD/////AAAAAAAAAAAAAAAAAAAAAAEAAQABAP///////////v/+//7//v/+
//7//v/+//3//f/9//3//P/8//z/+//9//3//f/9//v/+//6//r/+v/6//r/+v/4//j/
+P/4//r/+f/5//n/9//3//f/9//1//X/9f/0//b/9//3//f/9v/0//P/8v/y//H/8f/x
/+//7//v/+//7f/t/+3/7f/t/+3/7f/t/+3/7f/t/+z/7v/v/+//7//v/+//8P/w/+3/
7f/t/+3/8P/w//D/7//x//H/8f/x/+//8v/y//D/8P/w//D/7v/u/+7/7v/x//L/8//0
//T/9P/0//T/8//z//L/8v/1//X/9v/3//j/+P/4//j/+v/8//3//v/9//7//v/+/wAA
AQACAAIAAwAEAAQABQAEAAQABAAGAAoACgAJAAkACQAIAAgACAAIAAYABgAHAAgACQAI
AAkABwAEAAMAAAAAAP///v/+//r/+v/6//j/9//2//b/9//3//f/9//3//f/9v/2//b/
9P/0//T/9P/0//T/8//z//P/8f/z//P/8//y/+//6//t//H/+/8JABYAJwA5AEgAXQB6
AJ8AvwDVANoA0QC8AJ4AdgBDABEA7P/g/93/2f/V/9j/3P/g/+X/6v/w//P/9P/0//X/
9f/1//T/9P/z//L/8v/x//P/8//z//P/9f/2//b/9//1//X/9f/1//f/9v/2//f/9//3
//f/9//3//f/9//3//r/+v/6//r/+v/6//r/+v/6//r/+//7//n/+f/5//r//P/8//z/
/f/9//3//f/+//z//P/8//z//////wAAAAD+//3//f/8/////////wAAAAABAAEAAQAB
AAIAAwAEAAQABAAEAAYABQAGAAYABgAHAAcACQAJAAoADAAPABEADwAPABEAEQARABEA
EwATABIAEwATABMAFgAWABgAGAAYABgAGQAZABkAGQAaABoAHAAcABwAHAAaABoAGgAa
ABoAGgAaABoAGQAZABkAGQAXABYAFQAUABUAFgAXABcAFQATABIAEAAPAA4ADQAMAAsA
CgAKAAoABgAFAAUABAAEAAQABQAGAAMAAgABAAEAAAAAAP/////9//z//P/8//z//P/6
//z//P/7//v/+//5//n/+f/5//r/+v/6//r//P/9//3//f/9//3//f/+//7//v/+//7/
/P/8//z//f/9//3//f/9////AAAAAAAA/v/+//7//v8AAAAAAAD///3//v/+//7//v/+
//7//v/+//////////7//f/8//v//P/8//z//P/8//z//P/8//v/+//7//v//P/8//z/
+//7//v/+//7//3//f/8//z/+v/6//r/+v/6//r/+v/6//r/+f/5//n/9//3//f/9//3
//f/9//2//b/9//3//f/9//2//b/9v/4//f/9//3//X/9f/1//X/9f/1//X/9f/3//f/
9//3//X/9f/1//T/9P/1//X/9f/z//P/9P/0//X/9f/1//X/9P/0//T/8//1//X/9f/1
//X/9P/0//L/8v/y//L/9P/0//T/9P/y//L/8v/y//T/9P/0//T/9P/0//T/9P/y//L/
8v/z//X/9P/0//T/8//z//P/9P/0//T/9P/0//b/9//4//j/+P/5//r/+v/9//7//v/+
//z/+//7//v//P/9/wAAAgAEAAMAAwADAAEAAAD///7//f/+/wAAAQD///3//f/8//j/
+P/2//X/9f/z//L/8P/w//D/7v/t/+7/7v/v/+//7f/t/+3/7f/q/+r/6v/q/+z/7P/s
/+z/6v/p/+n/6f/p/+v/6//r/+r/5//j/+P/5//x//3/CgAbACsAOABJAGAAgQCjALsA
yADBALAAlgByAEUAFQDw/97/2f/V/9H/1P/W/9j/2//i/+r/7f/s/+z/7f/v/+//7v/u
/+7/7v/v/+//7//v/+//7//x//L/8v/z//L/8f/w/+//8f/w//D/8f/x//H/8f/x//P/
8//z//P/9P/0//T/9P/0//T/9P/0//b/9v/3//f/9f/1//X/9v/4//j/+P/5//n/+f/5
//r/+P/4//j/+P/7//v//P/8//v/+//8//z/////////AAD+/////////wEAAgADAAQA
BgAGAAYACAAHAAgACAAIAAkACQALAAsACwAMAA4ADwAPAA8AEQARABEAEQATABMAEgAT
ABMAEwAVABYAGQAaABoAGgAbABsAHQAdAB4AHgAeAB4AHgAeAB4AHgAeAB4AHgAeAB4A
HgAbABsAGwAbABoAGgAaABoAGgAaABoAGQAXABUAFAASABMAEgARABAADwAOAA4ADgAM
AAsACwAKAAcABgAGAAYABwAGAAUABQAEAAQAAwADAAMAAgACAAIAAAAAAP7/AAACAAEA
AQABAP//////////AgACAAIAAgAAAAEAAQABAAEAAQABAAIABAAEAAQABAADAAIAAQAB
AAEAAQABAAEAAQACAAIAAgACAAIAAgACAAIAAgACAAEAAQACAAIAAgACAAIAAgACAAIA
AwADAAMAAwADAAMAAwACAAIAAgACAAIAAgACAAIAAwADAAMAAwACAAIAAgABAAEAAQAB
AAEA//////7//v/+//7//v/+/wAAAAAAAAAAAAD///////////////////3//f/9//z/
/P/9//3//f/9//z//P/8//7//f/9//3//f/9//3//f////////////3//f/9//3/////
/////v/+//////////3//f/+//7//f/9//3//f/+//7//v/9//3//f/9//3//f/+//7/
/v/+//7//v/+//7//v/+//z//P/8//z//f/+////AAAAAAAAAAAAAP7//v/+//7/AAAA
AAAAAAABAAEAAAAAAAIAAQABAAEAAgACAAIAAgAEAAYABwAIAAYACAAJAAoACgALAAwA
DAAMAAwACwALAAsADAANABAAEAAQAA8ADwASABIAEwAUABIAEAAQABEAEQARAA8ADwAO
AAwADAAKAAkABwAFAAQABAAEAAQAAgADAAIAAgADAAMAAwADAAMAAQAAAAAAAAAAAAAA
AAAAAAIAAgABAAEAAQD///3//f////7/+//5//v///8HABEAHgAvAD8ATgBhAHwAnwC9
ANMA2gDRAL4AogB+AFEAIQD+//L/8f/p/+P/5v/q/+z/8//6//7/AQACAAQABQAEAAMA
AQAAAAEAAgAEAAUABAADAAIAAQABAAIAAgADAAUABQAFAAUAAwACAAIAAwAFAAUABQAF
AAUABQAFAAUABAAEAAQABAAEAAQABAAEAAUABgAIAAkACQAJAAkACgAIAAgACAAJAAkA
CQAJAAoACgAKAAoACgALAAsADAAMAA0ADQAOAA4ADQANAA0ADgAQABEAEQARABEAEgAT
ABQAEgASABIAFAAVABYAFgAWABcAFwAZABkAGQAaABwAHQAbABsAHQAdAB8AHwAhACEA
JAAlACUAJQAkACQAJgAmACYAJgAnACcAKQApACoAKgApACgAJwAmACgAKAAoACgAKAAo
ACgAKAAnACcAJwAnACYAJgAmACYAJAAkACQAIwAkACMAIwAiAB8AHgAdABwAGwAaABoA
GgAaABkAGQAYABcAFgAWABYAFQAUABMAEwASABIAEQARABEAEAAQABAAEAAQAA4AEAAO
AA0ADQANAA0ADQANAA0ADgAOAA4ADgAQABEAEQARABEAEQARABIAEAAQABAAEAARABIA
EwAVABUAFQAVABUAFwAYABgAGAAWABYAFgAWABYAFgAWABUAFwAYABgAGAAUABQAFAAU
ABYAFwAXABcAFgAVABQAEwASABIAEgASABQAFAAUABQAEQARABEAEQASABIAEgARAA8A
DwAPAA8AEQARABAAEAAQABAAEAAQAA4ADgAOAA4AEAAPAA8ADwANAA0ADQANAA0ADQAN
AAwADAANAA0ADQALAAoACgAKAAwACwALAAsACwALAAsACwAJAAkACQAJAAsACwALAAsA
CQAJAAkACAAKAAsACwALAAsACwAMAAwACQAJAAkACQAIAAgACAAHAAcABwAHAAcACQAK
AAoACAAIAAgACAAGAAYABgAGAAcACAAJAAoACAAIAAgACAAIAAgACAAIAAoACgAKAAoA
CAAIAAgACAAKAAoACgAKAAoACQAHAAYABwAHAAgACQAKAAoACgAKAAgACgALAAwADgAQ
ABEAEgAQABEAEgASABIAEgARABEAEwAUABUAGAAZABgAFgAVABcAFgAWABYAFAASABIA
EwARABEADwAPABAADgAOAAwACwAJAAcABgAEAAQABAACAAEAAAAAAAEA////////////
//7//v/+/wAAAAAAAAAAAAAAAP/////9//3/+//5//n/+v/5//X/9//9/wcAEwAiADEA
PwBOAGMAggClAMMA0wDUAMkAtACWAG4APwAPAPL/7P/p/9//3f/g/+L/6P/t//L/+P/9
//7//v/9//v/+//6//r//P/8//3//f/7//v/+//7//v//P/8//3/+//7//v/+//7//r/
+v/7/////////////f/9//3//f8AAAAAAAAAAAIAAgACAAIAAAAAAAEAAQD///////8A
AAAAAAAAAAEAAwADAAMABAACAAIAAgACAAUABQAGAAYABQAFAAYABgAFAAUABQAGAAgA
CQAJAAkABwAIAAkACgAIAAgACAAKAA0ADgAOAA4ADwAPABEAEQARABIAFAAVABUAFQAX
ABcAFQAVABcAFwAaABsAGwAbABsAGgAbABoAHAAcAB0AHQAdAB0AHgAeABwAHAAcABwA
HAAcABwAHAAaABoAGgAaABoAGwAcAB0AGgAaABoAGgAWABYAFgAVABUAFQAWABYAFwAW
ABUAFAATABIAEgASAA4ADQANAAwACwAKAAoACgALAAoACQAJAAgACAAHAAcABQAEAAQA
BAAEAAQAAgAEAAIAAQABAAEAAQABAAEAAQACAAIAAgACAAQABQAFAAUAAwADAAMABAAE
AAQABAAEAAIAAgACAAMAAwADAAMAAwAFAAYABgAGAAYABgAGAAYABQAEAAMAAQABAAIA
AgACAAAAAAAAAAAAAAABAAEAAQABAAEAAQABAAAAAAAAAAAAAgACAAIAAgD/////////
/wEAAgADAAMAAQABAAEAAQD//////v/+//7//v/+//7/AAAAAAAAAAACAAEAAQABAAEA
AQABAAEAAAD///7//P/+//////////3//P/8//z//v/9//3//f/9//3//f/9//3//f/9
//3//f/9//3//f/7//v/+//6//j/+f/5//n/+f/5//r/+v/5//n/+f/5//r/+v/6//n/
9//3//f/9//5//j/+P/4//j/+P/4//b/9v/2//b/9//4//n/+v/8//z//P/8//r/+v/6
//r/+P/5//n/+P/6//r/+f/5//v//P/8//z/+v/6//z//f/+//7/AAABAAIAAgADAAQA
AgACAAIAAQABAAEAAgADAAYACAAIAAcABQAFAAQABAAGAAYABAAEAAMAAwADAAEAAwAC
AAAAAAD7//n/9v/z//T/8v/y//L/7v/t/+z/7P/r/+v/6//r/+v/6//q/+r/6v/q/+r/
6v/q/+r/6v/p/+n/6f/p/+f/5//l/+T/4//j/9//4f/r//f/BAATACMAMgBHAGAAgQCl
AMEAzgDNAL4ApAB+AFEAHwDy/9z/2f/T/8v/zP/O/9D/0//a/+T/6f/q/+r/6f/p/+n/
6P/o/+r/6v/r/+v/6//r/+v/6//r/+z/7P/t/+v/6//r/+v/6//q/+r/6//u/+//8P/x
/+//7//v/+//7v/u/+7/7v/w//D/8P/w/+7/7v/v/+//7//v/+//8P/y//L/8v/z//P/
8//z//T/9P/0//T/9P/z//P/9P/0//P/8//0//T/9f/1//X/9v/2//f/9//3//f/+P/5
//r/+P/4//j/+v/7//z//P/8//////8BAAEA//8AAAIAAwAFAAUABwAHAAcABwAJAAkA
CAAJAAkACQAKAAoADAAMAAwADAANAA0ADQANAA4ADgAMAAwADAAMAA4ADgAOAA4ADAAM
AAwADAANAA0ADQANAAwADAAMAAwACgAKAAoACQAIAAcABwAGAAUABAADAAIAAwACAAIA
AgAAAP/////+//v/+v/6//r/+//6//n/+f/4//j/9//3//n/+P/4//j/+P/4//b/+P/4
//f/9//3//n/+f/5//n/+f/4//f/9v/2//f/9//3//n/+f/5//r/+v/6//r/+v/8//z/
/P/9//v/+//7//v/+//8//z//P/8//z//P/8//r/+v/6//n/+//8//z//P/6//r/+v/6
//j/+f/5//n/+//7//v/+//6//r/+v/6//j/+P/4//j/+f/5//n/+f/4//j/+P/3//n/
+f/5//n/9//3//b/9v/2//b/9v/2//b/9v/2//b/9//3//j/+f/7//v/+//7//z//f/+
//7/AAABAAEAAQD///7//v/+//////8AAAEAAQABAAEAAQD/////////////////////
/f/9//3//P/+//////////////8AAAAA/f/9//3//f8AAAAAAAD///////////////8A
AAIAAgACAAIAAgAAAAAAAAAAAAIAAgACAAIAAAAAAAAAAAAAAAAAAAAAAAEAAgADAAQA
AgACAAIAAgACAAIAAwADAAIAAgACAAEAAQABAAIAAgACAAIAAgAEAAUABgAGAAgACQAK
AAoACwAMAAwADAAMAAsACwALAAwADwASABQAFAARABEAEQAQAA4ADgAOAAwADgAPAA8A
DwANAA0ADAAKAAoACAAHAAUAAwACAAAAAAD///z/+v/4//n/+//8//3//f/9//3//P/8
//z//P/8//r/+v/6//r/+//7//v/+//9//3/+//4//X/8//1//n/AwAPABoAKwA9AEwA
WwB0AJcAuwDVAOAA2QDEAKoAhgBZACUA/P/s/+v/5//h/+L/5v/o/+v/8P/4//3/AAAA
AP////////7//v/+//7//////wEAAQABAAEA//8AAAAAAQABAAEAAQABAAEAAAAAAAEA
BQAFAAUABQAFAAUABQAFAAQABAAEAAQABAAEAAQABAAGAAYABwAHAAcABwAHAAgACAAI
AAgACQAJAAkACQAKAAwADAAMAAwADQANAA4ADgAPAA8AEAAQABEAEQARABIAEAARABEA
EQARABIAEwAUABQAFAAUABYAFwAYABgAGAAbABsAHQAdABwAHAAdAB0AHwAfACEAIQAf
AB8AIQAhACMAJQAmACcAKAAoACoAKgAoACgAKQApACkAKQAqACoAKAAoACgAKAAoACgA
KAAoACoAKgAqACoAJwAnACcAJwAoACgAKAAoACYAJgAmACUAJAAjACMAIgAhACAAHwAe
AB0AHAAcABwAGgAZABkAGAAXABYAFgAWABUAFAATABMAEAAQAA8ADwANAAwADAAMAA4A
DgAMAA4ADAALAAsACwALAAsACwALAA4ADgAOAA4ADAANAA0ADQAPAA8ADwAQAA4ADgAO
AA4ADgAOAA4ADwARABEAEQARAA8AEAAQABAAEAAQABAAEAAQABAAEAAPABEAEgASABIA
EgASABIAEgAQABEAEQARABEAEQARABEADgAOAA4ADgAOAA4ADgAOAA0ADQANAA0ADAAM
AAwACwANAA0ADQANAAsACwAKAAoADAAMAAwADAAMAAwADAAMAAoACQAJAAkACwALAAsA
CwALAAsACwAKAAoACwALAAsACwAKAAoACgAIAAcABwAHAAgACQAKAAsACQAJAAkACQAJ
AAkACQAJAAkACQAJAAgABgAHAAcABwAJAAkACgAKAAkACQAJAAkACAAIAAgABwAJAAkA
CQAJAAkACAAIAAgACAAIAAgACAAIAAgACAAGAAYABgAGAAgACAAIAAgACAAIAAgACAAI
AAgACAAIAAgACAAIAAgACgAKAAsACwAKAAoACgAJAAcABwAIAAgACgAKAAoADAANAA4A
DgAQAA8AEAAQABEAEgASABIAEgAPAA8ADwAQABMAFgAYABgAGQAZABkAGAAWABYAFgAU
ABQAFQAVABUAEQARABAADgAQAA4ADQALAAkACAAGAAYABgAEAAMAAgAEAAUABQAFAAMA
AwADAAIAAgACAAIAAgAEAAQABAAEAAMAAwADAAMAAwAFAAMAAAD9//v/+/8DABEAHQAq
ADkARwBWAGsAiACrAMcA2QDaAM0AtgCWAG4APwATAPj/9P/x/+v/6f/q/+7/8v/5//7/
AgAFAAYABgAFAAUABQAEAAQABAAEAAUABQAFAAUABQAFAAUABgAGAAcACQAJAAkACQAJ
AAgACAAJAAkACQAJAAkACwALAAsACwAKAAoACgAKAAwADAAMAAwADAAMAA0ADQALAAsA
CwAMAA0ADgAPABEADwAPAA8AEAAOAA4ADgAOABEAEQASABIADwAPABAAEAASABMAFAAW
ABQAFQAVABUAFwAYABkAGgAcABwAHAAeAB0AHgAeAB4AIQAhACMAIwAhACIAJAAlACcA
JwApACkAJwAnACkAKQAqACsAKwArAC4ALgAwADAALgAuAC8ALwAvAC8AMAAwADAAMAAw
ADAAMAAwADAAMAAwADAAMAAwAC0ALQAtAC0ALgAuAC4ALgAsACwALAArACgAJwAnACYA
JwAmACUAJAAhACAAIAAgACAAHwAfAB4AGwAaABoAGgAbABoAGQAZABgAGAAXABcAFwAW
ABYAFgAYABgAFgAYABgAFwAXABcAFQAVABUAFQAYABgAGAAYABoAGwAbABsAGQAZABkA
GgAaABoAGgAaABoAGgAaABsAGwAbABsAGwAZABoAGgAaABoAGgAaABoAHAAcABwAGwAb
ABwAHAAcABwAHAAcABwAHAAdAB0AHQAbABsAGwAbABwAHAAcABwAHAAcABwAHAAbABsA
GwAbABoAGgAaABkAGwAbABsAGwAbABsAGgAaABgAGAAYABgAGgAaABoAGgAYABcAFwAX
ABcAFwAXABcAFwAXABcAFgAUABUAFQAVABcAFgAWABYAFgAVABUAFQAVABUAFQAVABUA
FQAVABUAFQAVABUAFQAXABcAFwAWABgAGQAZABkAGgAbAB0AHgAeAB8AIAAhACIAIgAi
ACEAIgAjACQAJQAlACYAJgAkACQAJAAkACYAJgAmACYAKAAoACgAKAApACoAKwAsAC4A
LgAuAC4ALAAsACwALAAuAC8ALwAuACwALAArACsALgAwADEAMgA0ADQANgA3ADoAOgA8
AD0APwBAAEIARABCAEIAQgBBAEMAQwBEAEUASgBMAEwASwBLAEsASgBKAEoASgBIAEgA
RwBHAEcARQBHAEYARABEAEQAQwBBAD8APAA6ADoAOgA5ADkAOQA6ADkAOQA5ADkAOgA7
ADsAPAA8ADwAPAA8ADoAOgA6ADkAOgA7ADwAOwA7ADkAOAA3ADUANwA/AEkAVQBiAHEA
gwCWAKcAwgDlAAMBFQEYAQ0B9ADWAK4AfwBTADgANAAzAC0AJwAoACoALAAzADoAPgBD
AEQARABDAEMAQwBCAEIAQABAAEEAQQBDAEMAQwBDAEEAQgBCAEMARABFAEYARwBFAEQA
RABFAEcARwBHAEcASQBJAEkASQBIAEgASABIAEoASgBKAEoASgBKAEsASwBLAEsASwBM
AEoASgBKAEsASwBLAEsATABOAE4ATgBOAE8ATwBQAFAATwBPAFAAUABRAFEAUQBSAFIA
UwBTAFMAUwBUAFUAVgBWAFYAVgBYAFsAXABcAFwAXwBfAGEAYQBfAGAAYgBjAGUAZQBn
AGcAZQBlAGcAZwBoAGkAaQBpAGoAagBsAGwAbABsAG0AbQBtAG0AbgBuAGwAbABsAGwA
bgBuAG4AbgBwAHAAcABwAG0AbQBtAG0AbQBuAG8AcABuAG4AbgBtAGwAawBrAGoAaQBo
AGcAZgBlAGQAZABkAGMAYwBkAGQAYQBgAGAAYABhAGAAXwBfAF4AXgBdAF0AXQBcAFwA
XABeAF4AXABeAFwAWwBbAFsAXQBdAF0AXQBfAGAAYQBiAGIAYwBjAGMAYQBhAGEAYgBi
AGIAYgBiAGIAYgBiAGMAYwBjAGMAYwBjAGQAZABkAGYAZgBmAGYAZABkAGQAYwBjAGQA
ZABkAGIAYgBiAGIAYgBjAGMAYwBlAGUAZQBlAGQAZABkAGQAZgBmAGYAZgBnAGcAZwBn
AGgAaABoAGcAaABpAGoAawBqAGkAZwBmAGgAaABoAGgAagBqAGoAagBqAGkAaQBpAGkA
aQBpAA==
         </WaveFormData>
      </LeadData>
      <LeadData>
         <LeadByteCountTotal>10000</LeadByteCountTotal>
         <LeadTimeOffset>0</LeadTimeOffset>
         <LeadSampleCountTotal>5000</LeadSampleCountTotal>
         <LeadAmplitudeUnitsPerBit>4.88</LeadAmplitudeUnitsPerBit>
         <LeadAmplitudeUnits>��V</LeadAmplitudeUnits>
         <LeadHighLimit>2147483647</LeadHighLimit>
         <LeadLowLimit>268435456</LeadLowLimit>
         <LeadID>V6</LeadID>
         <LeadOffsetFirstSample>0</LeadOffsetFirstSample>
         <FirstSampleBaseline>0</FirstSampleBaseline>
         <LeadSampleSize>2</LeadSampleSize>
         <LeadOff>FALSE</LeadOff>
         <BaselineSway>FALSE</BaselineSway>
         <ExcessiveACNoise>FALSE</ExcessiveACNoise>
         <MuscleNoise>FALSE</MuscleNoise>
         <LeadDataCRC32>3069401978</LeadDataCRC32>
         <WaveFormData>
FgAWABYAFgAXABgAGQAaABoAGgAaABoAHAAcABwAHAAeAB4AHgAeABwAHAAcABwAHQAe
AB8AIAAfAB4AHQAcABwAHAAcABwAGgAaABoAGgAXABYAFQAUABIAEgASABIADwAOAA0A
DAALAAoACQAIAAgACAAIAAgABwAGAAUABAAEAAQABAAEAAIAAgACAAIAAgACAAIAAgAC
AAIAAgACAAAAAAAAAAAAAQACAAMABAADAAIAAQAAAAEAAgADAAQABAAEAAQABAACAAIA
AgACAAMABAAFAAYABAAEAAQABAAGAAYABgAGAAQABAAEAAQABAAEAAQABAAGAAYABgAG
AAQABAAEAAQAAgACAAIAAgACAAIAAgACAAIAAgACAAIAAgACAAIAAgAAAAAAAAAAAAAA
AAAAAAAAAgACAAIAAgAAAAAAAAAAAAAAAAAAAAAAAAAAAAAAAAD+//7//v/+////AAAB
AAIAAQAAAP///v8AAAAAAAAAAP7//v/+//7//v/+//7//v///wAAAQACAAAAAAAAAAAA
AAAAAAAAAAAAAAAAAAAAAP7//v/+//7//v/+//7//v/+//7//v/+////AAABAAIAAAAA
AAAAAAD+//7//v/+//7//v/+//7//P/8//z//P/9//7///8AAAAAAAAAAAAAAAD/////
/////wAAAAAAAAAAAAAAAAAAAQADAAQABAAEAAQABQAHAAYABgAGAAYACAAHAAcABwAG
AAgACwAMAAwADAAMAA0ACwAJAAkACQALAAsACwALAAsACgAKAAkABwAGAAUAAwADAAEA
///9//z//P/7//r/+v/6//r/+v/6//r/+v/5//f/9//3//f/+f/5//n/+f/4//j/+P/4
//j/9//3//f/9v/z//H/8f/0//v/AwAMABYAIgAvADwATQBmAIAAkwCaAJoAkwCFAHAA
UwAyABgACwAGAPz/9f/0//b/9P/2//z//v/8//7//f/9//z/+//7//v/+f/5//n/+f/5
//n/+f/4//r/+//7//v/+v/5//j/9//5//n/+f/5//r/+v/6//v/+v/6//n/+f/7//v/
+//6//j/+f/5//n/+v/6//r/+v/9//3//f/+//z//P/8//3///////7//v/8//z//P/9
//7//v///////v/+//7////+/////////wEAAQABAAEA/v/+/wEAAgAEAAQABAAFAAUA
BQAHAAcABQAGAAcABwAJAAoACgALAAwADQANAA4AEAAQABAAEAASABIAEwAUABUAFQAW
ABYAGAAYABgAGAAXABcAFwAWABgAGAAYABkAFwAXABcAFwAXABcAGAAYABoAGgAaABoA
GAAYABYAFgAWABYAFgAUABMAEQAQABAADgAOAA0ADAALAAsACwALAAoACAAHAAYABQAE
AAUABgAEAAMAAgABAAAAAAD/////AAAAAAAAAAD//////////wEAAgACAAEA////////
////////AAAAAAIAAgACAAIAAgACAAIAAgABAAIAAgACAAEAAQABAAEAAQACAAMAAwAD
AAQABQAGAAUABAADAAIABAAEAAQABAACAAIAAgACAAAAAQABAAAA//8CAAMABAACAAIA
AgACAAQAAwADAAMAAQAAAAAAAAAAAAAAAAABAAMAAgACAAEA/////wAAAAAAAAAA///+
//7//v/+/////f/+//7//f/////////+//z//P/8//z//v/+//7//v/+//7//v/+//7/
/v/+/////f/9//3//f/8//v/+v/5//z//f/+/////v/9//z/+//5//v/+//7//v/+v/6
//r/+v/6//r/+v/8//z//P/9//z/+//5//j/+P/4//j/+P/6//n/+P/4//j/+P/4//n/
+v/7//z/+v/6//r/+v/4//j/+P/4//j/+P/4//j/9v/2//X/9f/2//f/+f/6//z//P/8
//z/+v/7//3//v8AAAAAAAABAAIAAgABAAAAAgACAAEAAQABAAIABAAHAAgACAAIAAgA
CQAJAAcABwAFAAUABQAFAAUABQAEAAQAAwABAAAA///9//3/+//5//f/9v/2//X/8v/y
//L/8v/0//T/9P/0//P/8//z//P/8f/x//H/8f/z//L/8v/y//T/8P/v/+//7//u/+3/
6//r//D/9f/7/wYAEAAcACcAOABNAGgAggCTAJgAmACRAH8AaABJACgAEAAFAPz/8v/r
/+r/6v/o/+r/8P/2//j/9v/z//H/8P/v/+//7//x//H/8f/x/+//7//v/+7/8P/x//H/
8f/v/+//7//v/+//7//v/+//8v/y//L/8//y//L/8f/x//H/8f/x//D/8P/x//H/8f/w
//D/8P/w//P/8//z//T/8v/y//L/8//0//X/9f/2//b/9v/2//f/9//2//b/9f/1//b/
9//5//n/+f/4//f/+f/5//n/+f/4//j/+//8//z//P/8//3//f/9/////////wAAAQAB
AAQABAADAAMABAAFAAUABgAGAAYABgAGAAYABgAHAAgACQAJAAoACgAMAAwADAAMAAwA
DQAOAA4ADgAOAA4ADwARABEAEQARABAADwAPAA4ADgAOAA4ADgANAAwACQAIAAoACgAK
AAgACQAHAAYABgAFAAQAAgAAAAAA///+//3//f/8//z//P/6//j/+P/4//f/9//3//f/
9P/0//P/8//w//D/8P/w//D/8f/y//P/8//0//T/8//z//P/8//z//P/8//0//T/9v/2
//b/9v/0//T/9P/0//P/9P/0//T/9f/1//X/9f/0//T/9P/z//P/9P/1//b/9P/0//T/
9P/0//T/9P/0//T/9P/0//T/8v/z//P/8v/x//T/9f/2//T/9P/0//T/8v/x//H/8f/x
//D/8P/w/+7/7v/u/+//8f/w//D/7//v/+//8P/w//D/8P/v/+7/7v/u/+7/7//t/+7/
7v/t/+//7//v/+7/7v/u/+7/7v/u/+7/7v/u/+7/7v/u/+7/7P/s/+z/7f/v/+//7//v
/+3/7f/t/+3/6//r/+v/6//s/+3/7v/v/+v/7f/t/+3/7//u/+7/7v/u/+7/7v/u/+7/
7v/u/+//7//v/+7/7v/u/+7/7v/u/+7/8f/w//D/8P/w//D/7v/u/+7/7v/v//D/8f/y
//H/8P/v/+7/8P/w/+//7//x//H/8v/y//L/8v/y//L/8v/z//X/9v/0//T/9P/1//n/
+v/6//r//P/8//v/+//6//r/+//9////AAABAAIAAwADAAEAAQABAAEAAQABAAMAAwAC
AAIA///9//z/+//7//v/+f/3//P/8v/y//H/8v/y//L/8v/w//D/8P/w//H/8f/x//H/
8f/x//H/8f/v/+7/7v/u/+7/7v/v/+//7//u/+n/5//n/+z/8//7/wYAEgAeACcANABL
AGgAhACXAJ4AnACXAIkAcABPACwAEAADAPz/9P/v/+z/7P/u//D/8v/0//b/9v/3//n/
+P/3//f/9//2//X/9P/z//X/9f/1//T/9P/1//X/9f/3//f/9//3//f/9//3//f/9v/2
//b/9//6//r/+f/5//n/+f/5//j/+v/7//v/+//8//z//P/8//v/+//7//z//P/8//z/
/f/9//3//P/8//z//P/8//3//v/+///////8//z//P/9/wAAAQABAAEA//////////8A
AAAAAwAEAAIAAgACAAMAAwADAAUABQAFAAYABwAHAAoACgAJAAkADAANAA0ADgAOAA4A
DgAOAA8ADgAOAA4AEAARABMAFAAUABQAFAAUABQAFQAWABYAFgAWABYAFwAXABcAFwAX
ABcAFwAYABgAFgAWABYAFgAWABYAFAAUABYAFgAWABQAEQAPAA4ADgAOAA4ADQAMAAoA
CQAIAAcABwAGAAYABgAEAAIAAgACAAEAAQABAAEAAAAAAP/////+//7//v/+//3//f/9
//3//f/+//7//f/9//3//f/9//3//f/+//7//P/8//z//P/+//7//v/+////AAAAAAAA
/////////////wAAAQABAAIAAgACAAIAAAAAAAAAAAACAAIAAgACAAAAAAAAAAAAAgAD
AAMAAgAAAAIAAgACAAAAAAAAAAAAAgABAAEAAQD///7//v/+//7//v/+////AQAAAAAA
////////AAAAAAAAAAD///7//v/+//7////9//7//v/9//v/+//7//r//P/8//z//P/+
//7//v/+//z//P/8//z//P/8//z//f/7//v/+//7//v/+//7//v/+//7//v/+//7//v/
+//7//v//f/9//3//f/8//z//P/6//r/+v/6//z//P/8//3/+//7//r/+v/8//z//P/8
//z/+//6//r/+v/6//r//P/8//z//P/7//r/+f/4//n/+v/7//z//P/8//z//P/6//r/
+v/6//v/+//8//3//P/8//v/+v/8//z//P/8//3///8AAAAAAAAAAAEAAwAGAAYABgAG
AAUAAwACAAEAAgAEAAcACAAKAAoACgALAAkABwAHAAcACAAJAAoACwAKAAgABwAFAAMA
AgABAP///f/7//n/9//3//j/+P/4//j/+P/4//j/9v/2//b/9f/1//X/9f/1//X/9f/1
//X/9P/0//T/9P/2//n/9//z//L/8f/v/+3/8v/3////CgAUACAAJwAyAEMAXgB6AI8A
mgCaAJUAhwByAFcAOAAaAAkABAD8//f/9P/y//D/8P/0//r//P/6//n/+f/6//n/+f/5
//f/9//3//f/+f/5//n/+P/2//f/9//3//n/+f/5//n/+f/5//n/+f/4//j/+P/5//z/
/P/7//v/+f/5//n/+P/6//v/+//7//z//P/8//z/+//7//v//P/+//7//v////3//f/8
//z//P/8//z//f/+//7//////wAAAAAAAAEAAgADAAMAAwABAAEAAQABAAIAAgAFAAYA
BgAGAAYABwAFAAUABwAHAAcACAAJAAkACgAKAAkACQAMAA0ADQAOAA4ADgAOAA4ADgAO
AA8AEAASABMAFQAWABQAFAAUABQAFgAXABgAGAAYABgAGAAZABcAFwAXABcAGQAZABoA
GgAYABgAGAAYABgAGAAWABYAGAAYABgAFgATABEAEAAQABIAEgARABAADAALAAoACQAL
AAoACgAKAAYABAAEAAQAAwADAAMAAwAEAAQAAwADAAEAAAD///7//////////////wAA
AAD/////////////AQABAAIAAgAAAAAAAAAAAAIAAgACAAIAAwAEAAQABAABAAEAAQAB
AAMABAAFAAUAAgACAAIAAgACAAIAAgACAAIAAgACAAIAAgACAAIAAgACAAMAAwACAAAA
AgACAAIAAgACAAIAAgACAAEAAQABAAEAAAAAAAAAAAAAAAAAAQD///7//v/9//7///8B
AAIAAAAAAP///v/+//7//v//////AAAAAP///////////v/+//7//v/+//7//v/+//7/
/v/+//7//v/+//7//v////3//f/9//3//f/9//3//f/9//3//f/9//v/+//7//v/+v/9
//7////9//z//P/8//7//v/+//7//v/+//7////9//3//P/8//z//P/8//z//P/7//z/
/P/8//z//P/8//z//P/8//r/+v/6//r/+//8//3//v/8//z//P/8//r/+v/6//r/+//8
//3//v/8//z/+//7//3//f/+//7//f/8//v/+v/8//3///8AAAAAAAAAAAEAAwAEAAQA
BAAEAAQAAwADAAEAAgAEAAcACAAIAAgACAAKAAsACgALAAoACQAIAAcABwAHAAYABgAF
AAMAAgABAP/////9//v/+//6//r/+f/4//j/+P/4//j/+P/4//j/9//3//f/9//1//X/
9f/1//f/9v/2//b/9P/y//H/8//3//T/8f/v/+//8P/1//v/BAASAB4AJwA0AEkAZAB8
AI8AmACYAI8AgwBuAFEAMgAWAAkAAgD4//H/8P/w//D/8v/4//r/+v/6//n/+f/4//f/
9//3//n/+f/5//n/9//3//f/9v/4//n/+f/5//f/9//3//f/9//3//f/9//4//j/+P/5
//j/+P/3//f/+f/5//n/+P/2//f/9//3//r/+v/6//r/+//7//v//P/8//z//P/9//3/
/f/8//z//P/8//z//f/+//7///////7//v/+//////////7//f/+////AAABAP7//v8B
AAIAAgACAAIAAwAFAAUABwAHAAUABgAHAAcACgAKAAkACQAKAAsACwAMAA4ADgAOAA4A
EAAQABEAEgASABEAEQAQABAAEAAQABAADgAPABAAEAAQABAAEAARABEAEQARABEADwAP
ABAAEAASABIAEgASABAAEAAOAA4ADgAOAA4ADAALAAkACAAIAAgACAAHAAYABgAFAAQA
AwABAAAAAAAAAP7//P/8//z/+//7//v/+//6//r/+f/5//r/+v/6//r/+f/5//n/+f/5
//r/+v/5//f/9//3//f/9//3//j/+P/6//r/+v/6//j/+P/4//j/+f/6//r/+v/7//v/
+//7//r/+v/6//n/+f/6//v//P/6//r/+v/6//r/+v/6//r//P/8//z//P/6//v/+//6
//r//P/8//z/+v/6//r/+v/6//n/+f/5//v/+v/6//r/+P/4//j/+f/7//r/+v/5//f/
9//4//j/+v/6//n/+P/4//j/+P/5//f/+P/4//f/+f/5//n/+P/2//b/9v/2//j/+P/4
//j/+P/4//j/+P/2//b/9v/3//f/9//3//f/9f/1//X/9f/1//X/9f/1//X/9f/1//X/
8//1//X/9f/3//b/9v/2//b/9v/2//b/9v/2//b/9//1//X/9P/0//T/9P/0//T/+P/3
//j/9v/2//b/9v/0//T/9P/0//b/9v/2//b/9P/0//T/9P/0//T/9P/0//T/9P/0//T/
9P/0//T/9P/2//b/9v/2//T/9P/z//P/9f/1//b/9v/0//T/9P/0//T/9f/3//j/+v/6
//r/+//7//z//P/8//7//v/9//3//f/+/wAAAwACAAIAAgACAAUABQADAAMAAQABAAEA
AQABAAEAAAAAAP///f/8//v/9//3//X/8//x//D/8P/v/+7/7v/u/+7/8P/w//D/8P/t
/+3/7f/t/+//7//v/+//7//u/+7/7v/s/+z/6//r/+v/7P/r/+n/6f/s//H/+/8EAA4A
GgAlADQASwBoAH4AjQCSAJAAhwB5AGAAQQAeAAgA///2/+z/5//m/+b/6P/s/+7/8P/y
//T/8//x/+7/7f/t/+3/7//v/+//7//v/+//7//u/+7/7//v/+//7f/t/+3/7f/v/+//
7//v//D/8P/w//H/8f/w/+7/7f/u/+//8P/w//D/8f/x//H/8P/w//D/8P/z//P/8//0
//T/9P/0//X/9f/1//T/9P/0//T/9P/1//b/9v/3//f/9v/2//b/9//2//f/9//3//n/
+f/5//n/+P/4//v//P/6//r/+v/7//3//f///////f/+//////8CAAIAAQABAAIAAwAD
AAQABAAEAAQABAAGAAYABwAIAAcABwAIAAgACgAKAAoACgAIAAkACgAKAAoACgAKAAsA
CwALAAsACwAJAAkACgAKAAwADAAMAAwACwAKAAcABgAGAAYABgAEAAQAAwADAAQAAgAC
AAEAAAD+//3//P/7//r/+P/3//b/9v/0//T/9P/1//X/9f/1//L/8v/x//H/8v/y//L/
8v/v/+//7//v/+//8P/w/+//7//v/+//7//x//H/8v/y//D/8P/w//D/7v/u/+7/7v/v
//D/8P/w//H/8f/x//H/7//w//H/8f/y//L/8v/y//T/9P/0//T/8v/y//L/8v/w//D/
8P/w/+7/7//v/+7/7v/w//D/8P/u/+7/7v/u//D/7//v/+//7f/s/+z/7P/q/+r/6v/r
/+7/7v/v/+//7v/t/+3/7P/s/+z/6//q/+j/6P/o/+n/6//s/+z/6//t/+3/7f/s/+v/
6v/p/+j/5v/m/+b/5v/o/+j/6P/o/+b/5v/m/+f/5//n/+f/5//n/+f/5//n/+f/5//n
/+f/5//n/+f/5//j/+X/5f/l/+X/5P/k/+T/5P/k/+T/5P/m/+b/5v/n/+f/5//m/+b/
5P/k/+T/5P/m/+f/5v/k/+T/5P/k/+L/4v/i/+L/5P/k/+T/5P/k/+T/5P/k/+T/5P/k
/+T/4v/i/+L/4f/j/+P/4//k/+T/5P/k/+T/5P/k/+X/5//o/+j/6P/o/+n/6//s/+z/
6v/q/+r/6f/p/+n/6v/s//H/8v/y//L/8v/z//P/8f/x//H/8f/x//H/8f/x//D/8v/x
/+//7v/r/+n/6f/n/+f/5f/k/+T/4f/g/+D/4P/e/97/3v/e/+D/3//f/9//3f/d/93/
3f/f/9//3v/e/97/3v/e/93/3f/d/9z/2//Z/9f/2P/f/+f/7v/4/wQADwAeADEASgBo
AH8AigCMAIsAfwBqAE0AKgAKAPf/7v/k/9n/1v/W/9b/1v/c/+L/5P/m/+X/4//i/+H/
4f/h/+P/4//j/+P/4//j/+P/4v/k/+X/5f/l/+X/5f/l/+X/5f/l/+X/5f/p/+r/6//t
/+z/7P/r/+v/7f/t/+3/7P/u/+//7//v//D/8P/w//D/8f/x//H/8v/y//L/8v/z//X/
9f/0//T/9P/0//T/9f/0//T/9f/1//b/9v/2//f/+v/7//v/+//9//3//f/9//z//P//
/wAA/v/+//7/////////AQABAAEAAgADAAMABgAGAAUABQAGAAcABwAIAAoACgAKAAoA
DAAMAA0ADgANAA0ADgAOABEAEgATABQAEgATABQAFAASABIAEgATABUAFQAVABUAEwAT
ABQAFAAWABYAFgAWABYAFgAUABQAFAAUABQAEgATABEAEAAQAA8ADgAMAAoACwALAAsA
CwAKAAgABwAGAAQAAgACAAIAAwADAAMAAwAAAAAA////////AAABAAIA////////////
/wAAAAD//wAAAQACAAMAAAD//////v///wAAAQACAAIAAgACAAIAAwAEAAQABAAFAAUA
BQAFAAMABAAFAAUABgAGAAYABgAGAAYABgAGAAYABgAGAAYACAAIAAgACAAHAAcABgAE
AAQABgAGAAYABAAEAAQABAAGAAUABQAFAAUABAAEAAQABAAEAAQABQAFAAQABAADAAMA
AwAEAAQABAAEAAMAAgAEAAQABAAFAAQABAADAAEAAgADAAQABAACAAIAAgACAAIAAgAC
AAIABAAEAAQABAAAAAAAAAABAAMAAwADAAMAAwADAAMAAwABAAEAAQABAAIAAwAEAAUA
AQADAAMAAwAFAAQABAAEAAQABAAEAAQAAgACAAIAAwAFAAUABAAEAAIAAgACAAIAAgAD
AAQABAAEAAQABAADAAIAAQAAAAIAAgACAAIAAAAAAAAAAAACAAIAAgACAAIAAgACAAIA
AAAAAAAAAAAAAAAAAAAAAAEAAQABAAEAAgACAAIAAgAAAAAAAAABAAMABAAEAAQABAAF
AAcACAAIAAgACAAIAAcABwAHAAgACgANAA4ADgAMAAwADQANAA0ADQANAA0ADQANAA0A
DQAOAA4ADQALAAgABwAFAAUABQADAAEAAAD+//3//P/8//z//P/8//z//v/+//3//f/7
//v/+//7//v/+//7//r//P/8//z//P/9//v/+//4//X/8//z//j//f8FAAwAFgAkAC8A
OgBLAGgAhACbAKgApgCfAJEAfABfAD4AIgATAA4ABAD7//r/+P/2//j//v8AAAQABAAD
AAEAAAD///////////////////3//f/9//z//v////////////////////3//f/9//3/
AAAAAAAAAQACAAIAAQABAP////////7//v////////8CAAIAAgACAAMAAwADAAQABAAE
AAQABQAFAAUABAAEAAYABgAGAAcABgAGAAcABwAIAAgACAAJAAgACQAJAAkACQAJAAkA
CQAIAAgACwAMAAoACgAKAAsADAANABAAEQAPABAAEQARABIAEgARABEAFAAVABUAFgAU
ABQAFAAUABgAGAAZABoAGwAbABwAHAAeAB4AHgAeAB4AHwAgACAAHwAeAB0AHQAfAB8A
HwAfACAAIQAjACQAIwAiACEAIAAiACIAIAAgAB4AHgAeABwAHAAbABsAHAAbABoAGAAW
ABYAFQAUABMAEwASABIAEgAQAA4ADgAOAAsACwALAAsACgAKAAkACQAIAAgACAAIAAkA
CQAJAAkABwAIAAgABwAJAAkACQAJAAkACQAKAAoACAAIAAgACAAKAAoACgAKAAkACgAK
AAoACwALAAsACwAJAAoACwALAAoACgAKAAoACgAKAAoACgAKAAoACgAKAAwADAAMAAwA
CgALAAsACgAIAAoACgAKAAoACgAKAAoACgAJAAkACQALAAoACgAKAAgACAAIAAkACQAI
AAgABwAHAAcACAAIAAgACAAHAAYACAAIAAgACQAJAAoACgAJAAkACQAJAAgACgAKAAoA
CgAKAAoACgAKAAoACgAKAAoACAAIAAgACQAJAAkACQAJAAkACQAJAAkABwAHAAcABwAJ
AAkACQAJAAcACQAJAAkABwAGAAYABgAHAAgACQAKAAgACAAIAAkACQAJAAgACAAIAAgA
CAAIAAgABwAIAAgACAAIAAgACAAIAAgACAAGAAYABgAGAAgACAAIAAgABgAGAAYABgAI
AAgACAAIAAgACAAIAAgACAAIAAgACAAJAAkACQAJAAgACAAIAAgACgAKAAoACwALAAwA
DAAMAA4ADwARABIAEgASABIAEgAPAA8ADwAQABQAFwAYABgAGAAYABkAGQAXABcAFwAX
ABcAFwAXABcAFAAUABMAEQASABEADwAPAAsACQAHAAYACAAHAAYABgAGAAYABgAGAAQA
BAADAAMABQAFAAUABQADAAMAAwACAAIAAgACAAIABQAFAAMAAAD9//n/+f8AAAsAEwAc
ACYAMAA5AEgAXwB8AJQApQCqAKQAmwCJAHAAUQAyAB4AFwAQAAgAAQD+//z//v8EAAYA
CAAKAAgABwAJAAgABwAHAAcABQAFAAUABQAFAAUABQAEAAQABQAFAAUABwAHAAcABwAF
AAUABQAFAAYABgAGAAcACgAKAAkACQAHAAcABwAGAAgACQAJAAkACAAIAAgACAAHAAcA
BwAIAAoACgAKAAsACwALAAoACgAKAAoACgALAAwADAANAA0ADAAMAAwADQAOAA8ADwAP
AA8ADwAPAA8ADgAOABEAEgASABIAEgATABMAEwAVABUAFwAYABkAGQAYABgAFwAXABwA
HQAdAB4AHAAcABwAHAAgACAAIQAiACMAIwAkACQAIgAiACIAIgAiACMAJAAkACYAJgAm
ACcAJQAlACUAJQAnACcAKAAoACYAJgAmACYAKAAoACYAJgAkACQAJAAiACEAHwAeAB4A
IAAgAB8AHgAaABkAGAAXABkAGAAYABgAFgAUABQAFAATABMAEwATABAAEAAPAA8AEAAQ
ABAAEAAPAA8ADwAPAA8AEAAQAA8ADwAPAA8ADwAPAA8AEAAQABAAEAAQABAAEgASABIA
EgARABIAEgASABMAEwATABMAEQASABMAEwASABIAEgASABQAFAAUABQAFAAUABQAFAAS
ABIAEgASABQAFQAVABQAEAASABIAEgASABIAEgASABIAEQARABEAEQAQABAAEAAQABAA
EAARAA8ADgAOAA0ADgAPABEAEgAQABAADwAOAA4ADgAOAA8ADwAQABAADwANAA0ADQAM
AA4ADgAOAA4ADAAMAAwADAAMAAwADAAMAAsADAANAA8ADQANAA0ADQAPAA8ADwAPAA0A
DQANAA0ACwALAAsACwAKAA0ADgAPAA4ADAALAAoACAAIAAgACAAIAAgACAAJAAkACQAI
AAgACgAKAAoACgAIAAcACAAIAAgACAAIAAgACAAIAAgACAAIAAgACAAKAAoACgAKAAgA
CAAIAAgACAAIAAgACAAKAAoACgAJAAcABwAHAAgACgAKAAoACgAKAAoACwANAA4ADgAO
AA4AEQATABQAFAATABIAEQAPABAAEQATABYAGQAaABoAGgAaABsAGwAZABkAGQAZABkA
GQAZABkAGAAaABkAFwAWABMAEQARAA8ADQALAAoACgALAAoACgAKAAgACAAIAAgACgAJ
AAkACQAHAAcABwAHAAcABwAGAAYACAAIAAgABwAHAAUABAADAAEAAQAGAA0AFQAeACgA
NABBAEwAYwCAAJgAqQCuAKoAnwCPAHYAWQA4ACIAHQAWAAwABQACAAAAAAAEAAgADAAO
ABAADwAPAA4ADQANAA0ADQANAA0ADQALAAsACwAKAAoACwALAAsADQANAA0ADQALAAsA
CwALAAwADAAMAA0ADgAOAA0ADQAPAA8ADwAOABAAEQARABEAEQAQAA8ADgARABEAEQAS
ABAAEAAQABEAEQARABAAEAASABIAEgATABQAFAAVABUAFgAWABYAFwAXABcAFgAVABcA
FwAXABcAGAAYABsAHAAbABoAGQAZABoAGwAeAB8AHQAeAB8AHwAgACAAHwAfACIAIwAj
ACQAJAAkACQAJAAmACYAJwAoACcAJwAoACgAKgAqACoAKgAoACkAKgAqACgAKAAoACkA
KwArACsAKwArACsALAAsACoAKgAqACoALAAsACoAKgAsACwALAAqACkAJwAmACYAJQAk
ACIAIAAfAB8AHwAfAB8AHgAeAB4AGgAYABgAGAAZABkAGQAZABgAGAAXABcAFgAWABYA
FgAVABUAFQAVABQAFAATABEAEwATABMAEwAVABUAFgAWABgAGAAYABgAFgAWABYAFgAV
ABYAFgAWABcAFwAXABcAFQAWABcAFwAWABYAFgAWABgAGAAYABgAFgAWABYAFgAYABgA
GAAYABYAFwAXABYAFgAYABgAGAAYABgAGAAYABYAFQAVABUAFwAWABYAFgAWABYAFgAX
ABUAFAAUABMAFQAVABYAFgAUABQAEwASABQAFAAUABUAEwAUABQAEwAVABUAFQAUABYA
FgAWAA==
         </WaveFormData>
      </LeadData>
   </Waveform>
</RestingECG>
