# Supplementary material for: Detection of Left Atrial Enlargement Using a Convolutional Neural Network-Enabled Electrocardiogram
Source: Front Cardiovasc Med. 2020 Dec 17;7:609976. doi: 10.3389/fcvm.2020.609976 (PMC7773668; doi:10.3389/fcvm.2020.609976)
Supplement: Supplementary file 4 [file Data_Sheet_4.ZIP › normal3/1802032355_1944_0000001E.XML]

<?xml version="1.0" encoding="Windows-1252"?>
<!DOCTYPE RestingECG SYSTEM "restecg.dtd">
<RestingECG>
   <PatientDemographics>
      <PatientID>1802032355</PatientID>
      <PatientAge>66</PatientAge>
      <AgeUnits>Years</AgeUnits>
      <Gender>Female</Gender>
      <PatientLastName>chenhuomei</PatientLastName>
   </PatientDemographics>
   <TestDemographics>
      <DataType>Resting</DataType>
      <Site>1</Site>
      <AcquisitionDevice>MAC55</AcquisitionDevice>
      <Status>Unconfirmed</Status>
      <Priority>Normal</Priority>
      <AcquisitionTime>10:39:39</AcquisitionTime>
      <AcquisitionDate>08-21-2016</AcquisitionDate>
      <CartNumber>1</CartNumber>
      <AcquisitionSoftwareVersion>009C</AcquisitionSoftwareVersion>
      <XMLSourceVersion>MAC5000 v1.0</XMLSourceVersion>
   </TestDemographics>
   <RestingECGMeasurements>
      <VentricularRate>94</VentricularRate>
      <AtrialRate>94</AtrialRate>
      <PRInterval>152</PRInterval>
      <QRSDuration>76</QRSDuration>
      <QTInterval>332</QTInterval>
      <QTCorrected>415</QTCorrected>
      <PAxis>40</PAxis>
      <RAxis>63</RAxis>
      <TAxis>30</TAxis>
      <QRSCount>16</QRSCount>
      <QOnset>213</QOnset>
      <QOffset>251</QOffset>
      <POnset>137</POnset>
      <POffset>196</POffset>
      <TOffset>379</TOffset>
      <ECGSampleBase>500</ECGSampleBase>
      <ECGSampleExponent>0</ECGSampleExponent>
   </RestingECGMeasurements>
   <Diagnosis>
      <Modality>Resting</Modality>
         <StatementCount>2</StatementCount>
         <LabelText>12SL ��ϳ���</LabelText>
      <DiagnosisStatement>
         <StmtFlag>ENDSLINE</StmtFlag>
         <StmtText>�������</StmtText>
      </DiagnosisStatement>
      <DiagnosisStatement>
         <StmtFlag>ENDSLINE</StmtFlag>
         <StmtText>���� ECG</StmtText>
      </DiagnosisStatement>
   </Diagnosis>
   <Waveform>
      <WaveformType>Rhythm</WaveformType>
      <WaveformStartTime>0</WaveformStartTime>
      <NumberofLeads>8</NumberofLeads>
      <SampleType>CONTINUOUS_SAMPLES</SampleType>
      <SampleBase>500</SampleBase>
      <SampleExponent>0</SampleExponent>
      <HighPassFilter>16</HighPassFilter>
      <LowPassFilter>150</LowPassFilter>
      <ACFilter>NONE</ACFilter>
      <LeadData>
         <LeadByteCountTotal>10000</LeadByteCountTotal>
         <LeadTimeOffset>0</LeadTimeOffset>
         <LeadSampleCountTotal>5000</LeadSampleCountTotal>
         <LeadAmplitudeUnitsPerBit>4.88</LeadAmplitudeUnitsPerBit>
         <LeadAmplitudeUnits>��V</LeadAmplitudeUnits>
         <LeadHighLimit>2147483647</LeadHighLimit>
         <LeadLowLimit>268435456</LeadLowLimit>
         <LeadID>I</LeadID>
         <LeadOffsetFirstSample>0</LeadOffsetFirstSample>
         <FirstSampleBaseline>0</FirstSampleBaseline>
         <LeadSampleSize>2</LeadSampleSize>
         <LeadOff>FALSE</LeadOff>
         <BaselineSway>FALSE</BaselineSway>
         <ExcessiveACNoise>FALSE</ExcessiveACNoise>
         <MuscleNoise>FALSE</MuscleNoise>
         <LeadDataCRC32>2818221716</LeadDataCRC32>
         <WaveFormData>
9v/1//X/9f/1//P/9f/z/+//8f/6//7/BgAMABgAJgA1AEMAUgBeAGIAWwBGACYAAwDy
/+T/1v/I/73/tP+w/7D/uf/B/8j/1P/f/+P/4//o/+//7//u//D/8P/w//L/8v/x//H/
8f/z//L/8v/z//L/8v/x//D/8f/y//P/9P/y//P/8//z//D/8P/v/+//8f/z//T/9v/0
//T/9f/1//f/9//3//f/9f/1//X/9v/4//j/+f/5//n/+f/5//n/+//7//z//P/5//n/
+P/3//n/+//7//z//f/+////AAD+/wAAAQACAAAAAAABAAIAAwAFAAYACAAHAAcABwAH
AAUABQAEAAQABQAGAAgACQAFAAQAAgAFAAUABAAEAAQABgAGAAcABwAFAAUAAwADAAYA
BgAGAAQAAgABAAAA/v8AAP///v/8//7/AAAAAP3/+//6//r/+f/4//j/+f/5//n/+f/4
//j/+f/4//j/+v/8//z//P/9//z/+f/4//f/+P/5//3//v/7//v/+//8//7/////////
/f/8//z//v/+//7//v/9//7//v/9//3///8AAAEAAQD8//7//f/+//7//v/9//3//v/+
//////8BAAAAAAAAAP7//v/8//z//f8CAAIAAQAAAP///v/+/////v/9//7///8AAP//
AwADAAIAAgACAAIAAgACAAMABAAGAAcACAAJAAkACgAIAAoACgAKAAwADwAPAA8ADQAO
AA8AEAAQAA8ADwAPAA0ACQAGAAYABAACAAEA///9//z//P/8//3//v8AAAEA/P/6//n/
+v/8//n/+f/6//j/+P/4//j/+P/4//f/9//1//X/9f/1//X/9//3//j//v8MABYAHgAs
AD8ASwBUAGIAZgBXAEIAJgAHAPL/5v/a/8j/v/+8/7j/sv+z/73/yP/U/+P/6//p/+z/
9f/1//L/8v/y//L/9P/0//P/8//z//T/9P/1//f/9f/2//b/9v/5//r/+//8//v/+//6
//n/9//4//j/+f/7//v/+v/6//r/+v/7//v//f/9//3//f/8//v/+v/6//r/+v/7//v/
/f/9//3//f/9//3//v/+/wAAAQABAAEA//8BAAEAAgACAAIAAgACAAQABgAHAAgABgAG
AAcACAAIAAkACQAKAAsACwALAAsACwALAAoACgAIAAgACQAJAAcABgAEAAcACgAKAAsA
DAALAAoACgAJAAcABwAFAAUACAAIAAgABgADAAMAAwACAAMAAwADAAIAAAACAAIA///+
//7///////3//P/8//v//P/9//3//v/9//z//P/+//z//P/8//3////9//3//f/9//3/
AAAAAAEAAQABAAIAAAABAAEAAQAAAAAAAQAEAAQABAAEAAMABAAEAAMAAwADAAQABQAF
AAEABAAEAAYAAgACAAEAAQADAAQABgAHAAUABAAEAAQAAgAGAAQAAgADAAQABQAGAAYA
BwAGAAUABQAFAAUAAwAFAAUABAAEAAYABgAGAAYABwAIAAoACwAKAAkABwAGAAgACgAK
AAoACAALAAsACwAMAA4AEAASABAADwAPAA8ADwALAAgACAAGAAQAAwABAP3//P/8//z/
+//8//7////9//z//P/+/wAA/f/9//7/+//6//n/+P/4//j/9//3//X/+f/7//n/+f/5
//v/+v8CAA4AFAAUAB4AMwBBAEgAUgBYAFUATAA0AA8A9v/k/9b/yv+//7r/uP+0/7n/
xf/M/9D/2//n/+n/7v/z//X//v/7//j/9f/0//X/9f/2//f/9f/0//T/9f/2//j/+f/6
//n/+P/3//b/9//5//r/+//6//r/+f/5//n/+f/4//j/+f/6//z//f/8//v/+v/5//n/
+f/5//r//P/8//3//f/7//v/+//7//r/+f/5//j/+//9//7//////wEAAQACAAAAAAAA
AAAAAgAEAAUABgAEAAQABQAGAAYABwAHAAgACwALAAsACwAIAAcABQAEAAUABgAIAAkA
BQAEAAIABQAHAAYABgAGAAYABgAHAAcABQAFAAMAAwAGAAYABgAEAAEAAQABAAAAAAD/
//7//P/9/wAAAQD///z//P/9//3//P/8//3//f/8//v/+f/4//n/+P/4//r/+P/4//j/
+f/6//n/+v/7//3//f8AAAAA/f/9//3//v/8//3//f/9//z//P/9/wAAAAAAAAAA//8A
AAAA//////3//v///////f8AAAAAAgABAAIAAgADAAAAAAABAAEA///+//7//v/+/wAA
AgABAAAA///+////AQABAAEAAwADAAMAAQADAAMAAgACAAQABAAEAAQAAgACAAMAAwAG
AAcABwAIAAYACAAIAAgACQANAA4ADwAOAA4ADgAOAA4ADQANAA0ADQAJAAYABgAEAAIA
AQD//////v/+//7//v/+///////8//r/+f/6//r/9//3//j/+P/4//j/+P/6//r/+f/5
//X/+f/7//v/9f/v/+3/9v8AAAgAEAAWAB4AKwA9AEwAVABYAFcATAA2ABcA/P/q/+D/
0v/B/7b/tP+0/7f/w//Q/9b/2f/l/+3/8P/z//X/9P/0//T/9P/2//b/9f/1//X/9//2
//b/9//3//j/+P/4//b/9v/2//b/+P/5//n/+f/3//j/+P/5//f/9//2//b/+f/6//z/
/f/7//n/9//1//b/9//4//r/+P/4//n/+f/5//n/+f/5//v/+//8//z/+//7//r/+f/6
//3//v8AAP7//v/+//7///8CAAQABgADAAIAAgACAAQABQAFAAYACQAJAAkACQAGAAUA
AwACAAMABAAGAAcABQAEAAIABQADAAIAAgACAAQABAAFAAUAAwADAAEAAQAEAAQABAAC
AAEAAQABAAAAAAD///7//P/8//7//v/7//r/+v/7//v/+P/4//n/+f/8//3//f/+//z/
+v/5//r/+v/6//r/+//7//n/+f/5//v/+//+//7//P/7//r/+v/7//3//v////z/+v/5
//r//f/+//////8AAAAA//////7//v/+//3//f8AAAAAAgD9//z/+v/5//v//P/+////
///+//7//v/8//z/+v/6//v/+v/6//v//P/9//7//v////7//f/9//3//f/7///////+
//7/AAAAAAAAAAD+//7//////wEAAwAEAAYABgAIAAgACAAGAAkACQAJAAkACgALAAwA
DgANAA0ADQALAAcABAAEAAIAAAD///3/+//6//r/+v/4//j/+f/5//X/9P/0//b/9v/z
//P/9P/2//b/9v/2//T/9P/z//P/9f/z//P/9f/1//X/8//2//r/AAAIABQAHgAvAEEA
UABWAFYAVwBMAC4ABwD0/+z/3P/K/8H/vP+w/6j/sf+//8z/1v/f/+P/5f/u//X/8//u
/+//8P/x//T/8//x//D/7//v/+7/7v/v/+//8P/w//D/8v/y//L/8v/y//P/8//z//P/
9P/0//X/9P/z//H/8P/y//L/8//z//X/9f/1//X/9f/1//X/9v/2//b/9//3//X/9f/1
//X/9f/1//b/9v/2//f/9//3//n/+//7//z//P/8//z//P/7//z//P/8////AAACAAQA
AgADAAMABAADAAMAAwADAAUABQAEAAQAAQAAAAAA//8AAAAA//8DAAEAAAAAAAAAAAAA
AAEAAQACAAMAAgADAAMAAgABAP7//////////v/+//3//P/6//r//P/8//n/+P/4//n/
+f/2//b/9//3//n/+f/4//j/9//2//b/+P/6//r/+v/7//3/+//7//v/+v/5//v/+v/3
//f/9//4//r/+//7//v/+v/6//v//v/8//z//P/7//v//P/8//3//f/+///////7//7/
/v8AAP7//v/9//3//f/+/wAAAQD///7//v/+//z//P/6//r/+//6//7/AgD///7//f/8
////AQABAAEAAAD///7/+/8BAAEAAAAAAAMABAAFAAYABAAEAAUABQAGAAcABwAIAAYA
CAAIAAgACgANAA0ADQAPABAAEQASABAADwAPAA8ADQAJAAYABgAEAAIAAQD///v/+v/6
//r/9v/2//f/9//2//b/9//6//r/9//3//j/+P/4//j/+P/4//j/9//3//f/9f/1//f/
9//1//X//P8CAAoAEAAYACQAMwBFAFQAYABiAFsATgAuAAkA8P/k/9j/yv+9/7L/qv+s
/7n/xf/O/9T/2//n/+//8P/v//X/9v/1//T/8//0//b/9f/1//X/9f/0//T/9f/1//b/
9v/2//b/9v/2//b/9f/1//T/8//0//b/9//5//f/9//2//b/9//4//r/+//7//v/+//7
//j/9//2//b/+f/6//z//f/7//v/+//7//n/+f/6//r/+//9//7////+/////v/+////
AAABAAIAAAACAAMABAAEAAQABQAGAAYABwAHAAgABwAHAAcABwAJAAkACAAIAAYABgAH
AAcABQAEAAIABQAHAAYABgAGAAgACAAJAAkACQAJAAcABwAIAAgACAAGAAUABQAFAAQA
BAADAAIAAAD+/wAAAAD9////AAACAAMA///+//7//f/7//v/+v/6//v//P/+/wIA///+
//3//f/+//3//v////////8CAAIA////////AAAAAAEAAQABAAIAAgADAAYABQAEAAMA
AQAAAAAA/////wEAAgADAAMA//8CAAIABAACAAIAAQABAAIAAgADAAMAAQAAAAAAAAAB
AAIAAQACAAUABgAEAAIAAgACAAIAAgADAAIAAQABAAEAAQD//wUABQAEAAQABgAGAAYA
BgAEAAQABQAFAAkACwAMAA4ADgAQABAAEAAOABEAEQARAA8AEAARABIAFAATABMAEwAQ
AAsABwAGAAUABAAEAAMAAQAAAAAAAAD8//z//f/9//v/+v/6//z//P/5//n/+v/8//z/
/P/8//r/+v/5//n/+f/7//v/+//5//X/9f/4/wAACgAUABwAKgA7AFEAXABiAGIAWwBG
ACQAAwDu/+D/1P/K/7//uP+y/7L/u//F/87/1v/Z/+H/7f/y/+3/7f/0//T/9P/0//b/
9v/1//X/9f/1//T/9P/1//X/9v/2//b/9P/0//T/9P/1//f/+P/5//j/+P/3//f/+P/5
//n/+v/4//j/+f/5//n/+f/5//n/+//7//v//P/7//r/+v/5//v/+//7//v/+//7//z/
/P/+////////////AQABAAIAAQAAAP///v///wIABAAGAAQABAAFAAYABgAHAAcACAAK
AAsADAANAAwACwAJAAgACAAIAAkACQAHAAYABAAHAAkACAAIAAgACAAIAAkACQAHAAcA
BQAFAAQABAAEAAIABAAFAAYABgAFAAMAAQD+//7/AAAAAP3/+v/6//v/+//7//z//v//
//7//f/7//r/+//6//r//P/8//z//P/9//3/+//7//v/+f/5//z//P/8//3//v8AAP//
///+//3//v/+////AgAAAAAAAAD//wAAAAD///////8AAAEAAQD9/wAAAAACAAIAAgAB
AAEA/v/+//////8BAAAAAAAAAAIAAgAAAAAA+//+/wAA/v/8//7//v/+//7///8BAAEA
AQABAAEAAQD//wUABQAEAAQABgAGAAYABgAGAAYABwAHAAYABwAHAAgACAAKAAoACgAN
ABEAEgATABEAEgATABQAEgARABEAEQANAAkABgAGAAUABAAEAAMA/v/8//v/+v/5//r/
/P/9//v/+v/6//z/+v/3//f/+P/4//j/+P/4//r/+v/5//n//f8BAPv/9//5//n/8//6
/wYADAAUACQALgA5AEkAVgBeAGAAWQBEACAAAwDy/+T/2P/M/8H/uP+0/7j/u//B/9D/
2v/f/+n/8f/w/+//7//w//H/8v/z//b/9P/z//P/8//z//L/8v/z//P/9P/0//T/9P/0
//T/9P/2//f/9//3//X/9v/2//f/9//3//b/9v/0//T/9f/1//f/9//3//f/+P/5//r/
/P/6//j/9//1//j/+f/6//v//f/9//7//v/7//v/+v/5//v//f/9//7//P/8//z//P/+
/wAAAQACAAQABAAFAAYABAAFAAUABgAHAAcABwAHAAkACQAIAAgACgAKAAsACwAHAAYA
BAAHAAcABgAGAAYABgAGAAcABwAHAAcABQAFAAQABAAEAAIAAQABAAEAAAAAAP///v/8
//r//P/8//n/+//8//7////9//z//P/7//n/+f/4//j/+f/4//j/+v/8//z//P/9//v/
+f/5//n/+f/5//z//P/7//v/+//8//z//f/9//3//v/+////AgAAAAAAAAD//wAAAAD/
/////v/+//7//f/9/wAAAAACAAIAAgABAAEA/v/+//////////7//v/+//7//v/8//z/
AwAAAP7//v/+//7/AQADAAMAAwACAAEAAAD9/wIAAwADAAQABAAEAAQABAAEAAQABQAF
AAYABwAHAAgACAAKAAoACgAIAAsACwALAA4AEAASABQAEgAPAA0ACwAMAAkABwAIAAUA
AgAAAP3/+//6//r/+v/4//j/+f/5//n/+P/4//r/+P/1//X/9v/2//b/9v/2//b/9v/1
//X/9f/1//f/8//x/+3/7f/4/wIABAAGABgAKgAzAEUAVgBeAGAAWwBKACoACQD0/+j/
2P/I/8H/vP+u/6j/t//D/8b/0v/f/+X/6//0//X/8f/w//D/8P/w//L/8v/x//H/8f/x
//D/8P/x//D/8P/v/+7/8P/y//T/9v/1//X/9P/z//P/9P/0//X/9v/3//f/+P/3//b/
9v/1//X/9f/1//X/9v/3//j/+v/4//j/+f/5//n/+f/5//n/+//7//z//P/5//n/+P/3
//n/+//7//z//f/+////AAD//wAAAAAAAAAAAAABAAIABAAFAAUABgAJAAkACQAJAAgA
BwAFAAQABgAGAAcABwAHAAYABAAHAAYABAADAAIAAwAEAAYABwAFAAUAAwADAAYABgAG
AAQAAgABAAAA/v8AAP///v/8//7/AAAAAP3//P/8//3//f/6//r/+//7//v/+//6//r/
+//6//r//P/8//z//P/9/////f/9//3//P/7//3//P/5//n/+f/6//r/+//7//v/+//8
//7/AgACAAIAAgABAP7//v/9//3//f/+/////////wIAAgAEAAAAAAD//////v/+////
//8BAAAAAAAAAP7//v/8//z/+//8//z/+v/7//3/AAABAAAAAAD///7//f/8//3/////
/////////////f8BAAEAAAAAAAIAAgACAAIABAAEAAUABQAGAAcABwAIAAkADAANAA4A
CwANAAwACwAJAAoACwAMAA4ADwARABMAEAALAAcABgAEAAIAAQD///3//P/8//z/+P/4
//n/+f/3//b/9v/4//r/9//3//j/9v/2//b/9v/4//j/9//3//X/+f/5//f/9//3//X/
9v8AAAoAEAAaACoAPQBPAGAAaABoAF0ARAAgAAEA8v/o/9j/yP/B/7j/sv+0/7f/v//M
/9T/2//n/+//8v/z//X/9P/y//L/8v/0//T/8//z//P/9f/0//T/9f/0//T/8//y//T/
9P/0//T/8//z//L/8f/z//T/9P/1//b/9//3//j/+P/4//n/+f/2//X/9P/z//T/9f/2
//j/+P/4//n/+f/5//n/+f/5//n/+f/6//r/+v/7//v/+//7//3//f/+//7//v/+//7/
/P/+////AAABAAIABAAGAAUABQAEAAQABwAHAAcABwAHAAcABgAGAAQABAAFAAUABAAE
AAMABwAJAAgACAAIAAcABgAGAAUABgAHAAYABwAGAAYABgAEAAMAAwADAAIAAAD///7/
/P/7//z/+//3//j/+P/5//n/+//8//7////8//v/+f/4//f/9v/2//j/+f/6//v//f/7
//n/+f/5//n/+f/8//z/+f/5//n/+v/8//3//f/9//z//P/9/wAAAAAAAAAA///8//z/
+//7//3//v//////+//+//7/AAD+//7//f/9//3//v8AAAEAAAD+//3//P/8//z/+v/6
//3/AgAEAPz//v/+//7//v/+/////v/9//7///8AAP//AwADAAIAAgAEAAQABAAEAAMA
AgACAAEABQAHAAgACgAJAAoACQAIAAoADQANAA0ADwAQABEAEgARAA8ADgANAAwACQAH
AAgABAACAAEA///9//z//P/8//r/+v/7//v/9//2//b/+P/4//X/9f/2//j/+P/4//j/
+v/6//n/+f/z//X/9f/3//X/8f/z//j//P8EAAwAFgAiADMARQBaAGYAZABdAE4ALgAL
APb/6v/c/87/x//A/7T/sP+5/8P/yv/W/93/4f/l/+z/8f/1//L/8f/w/+//8P/y//H/
8f/x//H/8P/w//H/8f/y//L/8v/0//T/9P/0//L/8//z//P/9f/2//b/9//3//f/9v/2
//T/9P/1//X/8//z//P/8//1//f/+f/8//n/+P/4//f/+P/5//r/+//4//f/9//2//n/
+//8//3/+//9//3//v/8//z//P/8//7/AAABAAIAAgACAAMABAAGAAcABwAIAAgABwAG
AAUABwAHAAYABgAIAAgACQAJAAcABgAEAAcABQAEAAQABAACAAIAAwADAAQABQAEAAUA
BAAEAAQAAgABAAEAAQAAAAAA///+//z/+v/8//z/+f/6//r/+//7//z//P/9//3//f/9
//z//P/7//r/+v/8//v/+v/5//n/+//5//n/+f/3//f/+v/6//v/+//7//z/+v/7//v/
+//6//r/+//+////AAABAAEAAAAAAP////8BAAIAAwADAP//AgACAAQAAQAAAP7//f/+
//7//////////v/+//7/AAAAAP7//v/+//7//f/6//z/AwACAP///v/9//z//v8BAAIA
AwADAAMAAwABAAMAAwACAAIABAAEAAQABAAGAAYABwAHAAgACQAJAAoADAAOAA4ADgAN
AA8ADgANAA8AEAARABIAEgARABEAEQANAAkABgAGAAQAAgABAP//+//6//r/+v/4//j/
+f/5//n/+P/4//r/+P/1//X/9v/3//j/+f/6//j/+P/3//f/+f/5//f/8//z//P/9f/6
/wIADAAUACIANABHAFMAXgBqAGoAWwBAAB4AAQDs/+T/2v/I/7v/tv+0/7j/wf/N/9T/
1v/f/+v/7//w//P/8f/y//H/8P/v//D/8f/x//L/8//x//D/8P/x//L/9P/1//b/8//y
//H/8P/z//X/9v/3//X/9v/2//f/9f/1//T/9P/0//T/9f/1//j/+f/6//v/+v/5//j/
+P/5//r//P/9//r/+f/4//f/+f/5//r/+v/7//3//v//////AQABAAIAAAD+//z/+v/9
/wAAAgAEAAIAAgADAAQABAAFAAUABgAJAAkACQAJAAkACQAIAAgABgAGAAcABwADAAIA
AAADAAYABgAHAAgABwAGAAYABQAHAAcABQAFAAQABAAEAAIAAwADAAMAAgAAAP///v/8
//z//v/+//v/+P/4//n/+f/5//r//P/9//v/+//6//r/+f/4//j/+v/8//z//P/9//v/
+f/5//n/+//7//7//v/9//3//f/+//z//f/9//3//P/8//3/AAAAAAAAAAD///7//v/9
//3//v8AAAIAAwAAAAIAAQACAAAAAAD//////v/+//////8BAAAAAAAAAP///v/7//r/
/f8CAP///v/9//z///8BAAEAAQABAAEAAQD//wEAAQAAAAAAAgACAAIAAgACAAIAAwAD
AAYABwAHAAgABgAIAAgACAAGAAkACQAJAAoADAAOABAADwANAAwACwAKAAcABQAGAAQA
AgABAP///v/+////AAD8//z//f/9//r/+P/3//j/+v/3//f/+P/4//j/+P/4//n/+v/6
//v/9//5//f/9//3//P/8//4/wAABAAKABoAKgAzAEUAVgBcAFwAXQBUADYAEQD8/+7/
3v/O/8X/vP+y/67/t//B/8r/0v/b/+H/6f/w//H/8f/y//T/9P/0//b/9f/z//L/8f/0
//T/9f/3//X/9v/2//b/9v/2//b/9v/4//n/+f/5//j/+P/3//f/9//3//b/9v/4//j/
+f/5//f/9//3//f/9f/1//X/9v/3//j/+v/7//v/+//7//v//f/9//7//v/7//v/+v/5
//r//f/+/wAAAAAAAAAAAAACAAQABQAGAAQABAAFAAYABQAFAAQABAAIAAkACgALAAkA
CQAIAAgACQAKAAwADQAJAAgABgAJAAgABgAFAAQABAAEAAUABQAHAAcABQAFAAQABAAE
AAIAAwADAAMAAgAEAAMAAgAAAP7/AAAAAP3/+v/6//v/+//8//z//f/9//v/+//6//r/
+v/6//v//v/8//z//P/9//3/+//7//v/+//7//7//v////////8AAAAAAQABAAEA///+
//7/AAACAAIAAgABAAAAAAD//////f/+/////////wIAAgAEAAAAAAD/////AAAAAAEA
AQD///7//v/+//7//v/8//z/+/8AAAAA/v/+//7//v8BAAMAAwADAAIAAQAAAP3/////
//7//v8BAAIAAwAEAAIAAgADAAMAAgADAAMABAAEAAYABgAGAAgACwALAAsACQAKAAsA
DAAOAA0ADQANAAkABQACAAIAAAD+//3/+//7//r/+v/6//b/9v/3//f/9//2//b/+P/2
//P/8//0//X/9v/3//j/+P/4//f/9//7//n/+f/3//X/8//z//j//v8EAAwAFgAiAC0A
OwBIAE4AUgBVAE4ALgAFAOr/3v/W/8b/uf+2/7T/sP+1/7//yv/U/9v/4f/l/+z/7//t
//D/8f/y//P/9v/2//X/9f/1//T/8v/x//H/8//0//T/9P/0//T/9P/0//L/8//z//P/
9f/2//b/9//1//X/9P/0//T/9P/1//X/9//3//f/9//3//f/9//4//j/+P/5//n/+f/5
//n/+f/4//f/9//2//j/+f/5//n/+f/7//v//P/8//z//P/8//z//v///wAAAAAAAAEA
AgADAAUABgAIAAgABwAGAAUABwAHAAYABgAEAAQABQAFAAEAAAD+/wEAAwACAAIAAgAA
AAAAAQABAAEAAQD/////AgACAAIAAAD////////+//7//f/8//r//P/+//7/+//3//b/
9v/1//X/9v/4//n/+f/5//j/+P/3//b/9v/4//j/+P/4//n/+//5//n/+f/4//f/+f/4
//j/+f/6//z/+v/7//v/+//8//z//f8AAAAAAAAAAP///f/8//r/+f/8//7/AAABAP7/
AAD//wAA/v/+//3//f/+//7//////////v/+//7/AAAAAP7//v/9//7//v/8//j/+//7
//v//v/+//7//v/+//3//////////////////f///////v/+/wAAAAAAAAAAAAAAAAEA
AQAAAAEAAQACAAQABgAGAAYABAAHAAcABwAJAAoACwAMAAwACwALAAsACQAFAAIAAgAA
AP7//f/7//v/+v/6//r/+P/4//n/+f/1//T/9P/2//T/8f/x//L/8//0//X/9v/1//T/
8v/x//n/9f/v//H/8f/v/+//8v/4/wAACgAUAB4ALQA7AEwAWABUAEkARAAuAAcA7v/i
/9T/yP+7/7L/sP+y/7f/v//G/87/2f/j/+X/5v/r/+n/5P/n/+r/7f/y//P/8//0//X/
9P/y//H/8f/v//D/8P/w//D/8P/w//D/7v/v/+//7//w//L/8//1//T/8//x//D/8f/y
//T/9f/z//P/8//z//H/8f/x//L/9P/0//X/9f/z//P/8//z//X/9f/2//b/+P/5//n/
+f/1//X/8//y//T/9P/0//T/9v/4//n/+v/8//z//f/+//z//f/9//7//f/9//3//f/7
//v/+v/6//j/+P/5//n/+v/6//n//f/8//r/+f/4//r/+v/7//v/+//7//n/+f/4//j/
+P/2//f/9//3//b/9v/1//T/8v/y//T/9P/x//L/8v/z//P/8f/w//D/7//x//H/8P/w
//H/8P/w//L/8v/y//L/8//y/+//7v/t/+7/7//z//T/8v/x//D/8P/u/+//7//v/+7/
7v/v//L/8P/w//D/7//w//D/7//v//L/9P/2//f/8//0//L/8v/x//L/8v/z//D/8P/x
//H/8f/w//D/8P/y//L/8P/w//H/8v/y//D/7//v//D/7//x//L/8f/y/+7/7v/w//D/
7v/u/+7/7v/v//H/8f/x//H/8f/x/+//8f/x//D/8P/w//D/8P/w//D/8P/x//H/8P/x
//H/8v/0//b/9v/2//b/+f/5//n/+f/6//v//P/6//n/+f/5//f/8//w//D/7v/s/+v/
6f/n/+b/5v/m/+P/4v/i/+H/4P/g/+H/5P/j/9//3v/e/97/3v/e/97/4P/g/9//3//f
/9//4//h/9n/1f/b/+L/5v/q//L//v8OACEAMQA6AEIARgBBADAAEADt/9j/zP++/67/
pf+i/5z/lv+f/63/tv/A/8n/y//L/9T/2f/Z/9r/2P/Y/9j/2v/a/9n/2f/Z/9f/1v/W
/9f/2f/a/9r/2v/Z/9j/1//W/9f/2f/a/9v/2f/a/9r/2//Z/9n/2P/Y/9r/2v/b/9v/
2f/Z/9n/2f/Z/9n/2f/a/9z/3P/d/93/2//b/9v/2//d/93/3v/e/93/3f/c/9v/3f/f
/9//4P/e/97/3v/e/97/4P/h/+L/5P/k/+X/5v/l/+X/5P/k/+X/5f/l/+X/5f/l/+T/
5P/m/+b/5//n/+f/5v/k/+f/5P/i/+H/4P/g/+D/4f/h/+L/4//i/+P/4//i/+H/3v/e
/9//4P/g/9//3f/b/9j/2f/c/93/2//Y/9j/2f/Z/9b/1v/X/9f/1f/V/9T/1P/V/9T/
1P/W/9T/1P/U/9X/1//V/9X/1f/U/9P/1f/U/9b/1//Y/9r/2f/Z/9j/1//U/9T/1f/Y
/9j/2P/Y/9f/2P/Y/9f/1//X/9j/2f/Z/9X/2P/Y/9r/1v/W/9X/1f/X/9j/2v/b/9X/
2P/Y/w==
         </WaveFormData>
      </LeadData>
      <LeadData>
         <LeadByteCountTotal>10000</LeadByteCountTotal>
         <LeadTimeOffset>0</LeadTimeOffset>
         <LeadSampleCountTotal>5000</LeadSampleCountTotal>
         <LeadAmplitudeUnitsPerBit>4.88</LeadAmplitudeUnitsPerBit>
         <LeadAmplitudeUnits>��V</LeadAmplitudeUnits>
         <LeadHighLimit>2147483647</LeadHighLimit>
         <LeadLowLimit>268435456</LeadLowLimit>
         <LeadID>II</LeadID>
         <LeadOffsetFirstSample>0</LeadOffsetFirstSample>
         <FirstSampleBaseline>0</FirstSampleBaseline>
         <LeadSampleSize>2</LeadSampleSize>
         <LeadOff>FALSE</LeadOff>
         <BaselineSway>FALSE</BaselineSway>
         <ExcessiveACNoise>FALSE</ExcessiveACNoise>
         <MuscleNoise>FALSE</MuscleNoise>
         <LeadDataCRC32>2955285506</LeadDataCRC32>
         <WaveFormData>
9f/1//X/9f/y/+7/8P/z//b//f8AAAAAAwAIAAwADgAMAAwAGQArADYAOwBDAEwATgA8
ABkA9v/j/9T/w/+1/63/sf+5/8H/1P/l/+v/6v/t/+3/6//v/+3/7f/t/+3/7f/s/+z/
7f/v/+//7//w/+7/7f/t/+3/7v/v//D/8f/w//D/7//t/+z/6//s/+v/7//w/+//8P/u
/+//7//v//H/8f/x//H/7//v/+//7//x//H/8f/y//L/8v/y//P/8//z//P/8//0//X/
9f/1//P/8//0//X/9//3//f/+P/7//v//f/9//r/+v/6//n//P/9/wEAAgABAAEAAQAC
AAMAAwACAAIAAwAEAAQABAADAAIAAQAAAAIAAwADAAQABgAGAAcACAAGAAYABgAGAAgA
CAAIAAgABAADAAMAAwAFAAUABQACAAMAAwADAAMA/f/9//7//v8AAAAAAQABAAAA///7
//z//f/9//7/AQD///////8BAAEA////////AAABAAMABAADAAIAAQACAAMABAAEAAUA
AgABAAEAAgACAAIAAgACAAQAAwADAAQAAgACAAIAAgABAAIAAwAGAAQAAQD///3//f/+
/wEAAgADAAIAAQAAAP7//P/7//r//f8BAAQAAwACAAEAAAACAAMAAgACAAUACAAJAAoA
CAAJAAkACgAKAAoACgALAA0ADgAOAA4ADAAMAAwADgAQABAADwAPAA8ADwANAAsABwAF
AAQABAAGAAUABQAFAAEA/f/8//z//v/+//z/+//4//j/9//2//f/9//3//b/9f/z//P/
9P/0//P/8//0//X/9v/2//X/9P/z//L/8f/x//T/9P/2//f/+P/5//b/+P8BAAoAEAAW
ABgAGAAjADUAPAA7AEcAWABaAEgAKQAIAPH/4v/R/7v/q/+p/7H/v//Q/+X/7//s/+v/
7f/r/+v/7P/t/+7/7//t/+z/7P/t/+7/7//w//L/8P/v/+//7//x//H/8f/x//H/8v/y
//H/8f/x//P/8//z//L/7//u//D/8f/x//H/8f/x//H/8f/x//H/8f/x/+//7//v//D/
8P/w//D/8f/z//P/8//z//T/9f/1//X/9P/z//P/8//1//X/9f/2//j/+f/8//3//P/8
//z/+//5//n//P/8//7///8AAAIAAQABAAAAAAABAAIAAgACAAIAAgACAAIABQAFAAQA
BAAEAAQABQAGAAUABAADAAIABQAGAAcACAAEAAMAAwADAAUABQAFAAIAAQABAAEAAQD7
//v//P/8//z//P/9//3///////z//v/9//v/+v/7//3//f/9///////9//3//f/9//3/
/v/+////AAABAAQAAwACAAAA//8CAAMABQAIAAUABAADAAIABAADAAMABAACAAIAAgAC
AAAAAAAAAAIAAgABAAEAAQABAAIABQAGAAUABAADAAIABwAGAAAAAAAAAAAAAAAAAAQA
BwAIAAoACgAMAAwADAAMAA0ADQAOAA4ADgAOAA8AEAASABMAFAARABAADwAQABAAEAAP
AA8AEQARAA8ADQAMAAsACwAMAAkABwAGAAUAAgD/////AAD+//7//P/7//j/+P/3//b/
9v/3//j/+P/1//P/8//0//b/9f/1//b/9v/2//X/8//1//X/9f/1//X/9v/2//b/9//4
//v//v8AAAUACAAIAA4AEgAWAB8AMQA+AEMATwBgAGoAWgAxAAoA8f/g/83/uf+p/6v/
tf+9/8j/2//p/+7/7//z//P/9f/z//H/7//t/+7/7v/v//H/7//v/+//8P/y//H/8f/x
//H/8f/x//H/8//0//T/8//y//H/8v/x//T/9P/y//L/8P/x//H/8f/x//H/8f/x//H/
8f/x//H/8//z//P/9P/2//b/9v/3//X/8//x/+//8//1//b/9//3//f/+P/5//j/9//2
//b/+P/5//z//f/7//z//f/9//////8CAAIAAQABAAEAAgACAAEA///+/wAAAgADAAQA
AwACAAEAAAADAAMAAgACAAMABAAGAAgABQAEAAMAAgAFAAYABwAIAAMAAQAAAP//AQAB
AAEA/v/+////AAABAPv/+//8//z//P/8//3//f/8//v/9//4//r/+f/5//v/+f/5//n/
+//9//v/+//7//7///8BAAIA///+//3//v8AAAAA//////3//f/+/wAAAAAAAAAAAAAC
AAEAAQACAAAAAAAAAAAA/v/+//7/AAABAAEAAgADAAEAAAABAAAA///+//3//P/7//7/
/v/+//7//v/+////AQABAAIABAAGAAYABgAIAAkACQAKAAoACgAKAAsACwAMAAwADAAM
AAwADAAOAA0ADAAKAAkACwALAAkABwAFAAMAAgACAAAA/////////P/5//n/+v/4//j/
9v/1//b/9v/1//T/8f/x//H/8P/v/+3/7f/u/+7/7f/t/+7/7f/u/+7/7f/u/+//8P/x
/+//7v/w//D/7f/q/+3/+P8AAAMABAAGAAwAEAAUABsAKQA2AD8ASQBUAFoATgAvAAYA
6f/W/8f/tf+n/6X/r/+//8b/1f/j/+z/7f/t/+n/6f/r/+v/6//r/+v/6v/q/+v/7f/t
/+3/7v/s/+v/6//r/+3/7f/t/+3/6//s/+z/6//t/+3/7//v/+7/7v/s/+z/7f/v//D/
8f/w/+//7v/t/+v/6//r/+v/7f/t/+3/7v/u/+7/7v/v//H/8f/x//H/8f/x//D/7//x
//H/8v/z//P/8//z//T/9//3//n/+f/3//j/+f/5//r/+////wAA////////AAAAAP//
/f/8/wAAAgADAAQAAwACAAEAAAADAAMAAgACAAIAAgADAAQABAAEAAQABAAEAAQABAAE
AAIAAQABAAEAAwADAAMAAAD9//3//f/9//r/+//9//7/+//6//r/+f/7//3//P8AAP//
/f/8//3/+//7//v//f8AAP//AAABAP////8AAAAA/v/+//7/AAADAAQABAAFAAEA///+
//7/AAACAAQABgAEAAMAAwAEAAIAAgACAAIAAQACAAMABgADAAEAAAD//wEAAgAFAAYA
BQAEAAMAAgABAAAAAAAAAAEA//8AAAEAAgADAAQABQAHAAcACAAIAAoACgAKAAoACwAL
AAwAEAAQABAAEQAOAA4ADQAMAA0ADgAPABIAFAAUABMAEwAPAA0ACQAFAAUABQAGAAgA
CAAHAAcABwAFAAEAAAAAAAAAAAD+//3//P/8//v/+v/3//f/9//2//X/8//z//T/9f/1
//b/+P/3//j/+P/3//X/9f/1//X/+f/4//j/+P/5//z/AQACAAIAAwAIAA4AEgAWABoA
IwAtADQAQQBNAFYAVgBIACcA/P/f/9j/y/+z/6P/rf+//8v/2v/p/+//8v/z//X/8//x
//P/8//z//P/8f/w//D/8f/z//P/8//0//L/8f/x//H/8//z//P/8//1//b/9v/1//X/
9f/3//f/+P/4//b/9v/2//f/9//3//X/9f/1//X/9f/1//X/9f/1//X/9f/2//b/9v/2
//f/9f/1//X/9f/4//n/+f/5//v/+//8//3//P/7//r/+v/9//3//////wEAAgADAAMA
BQAFAAgACAAHAAcABwAIAAkACQAIAAgACAAIAAcABgAIAAgACAAIAAkACQAIAAgACAAI
AAkACgALAAwADQAOAA4ADgAOAA4ACgAJAAkACQAHAAcABwAEAAMAAwADAAMAAQABAAIA
AgACAAIAAwADAAMAAwAAAAIAAgABAAEAAwAEAAUABgAJAAgABQAEAAMABQAFAAYABgAE
AAQABAAGAAQABAADAAMABAAFAAcACgAJAAgABwAGAAcABwAIAAoACQAIAAcABgAFAAYA
BwAKAAgABwAHAAcABgAGAAgACAAJAAgABwAGAAIAAAD///7//f///wUACAAHAAYABQAE
AAcACQAJAAoACgAMAAwADAAMAA0ADQAOABEAEgATABUAFwAYABgAGAAXABYAFQAWABYA
FgAVABUAEgARAA4ACwAMAAsACwAMAAwACwALAAsABgABAP///v8BAAIAAQABAP///v/8
//r/9//3//f/9v/3//f/+f/8//v/+f/4//j/+//8//z/+//6//n/+P/3//X/9v/4//z/
AQACAAUACAAKAAsADgAQABIAFgAaACcAMwA8AEMATwBYAFgARAAdAPr/5//e/8n/sf+p
/7P/wf/N/9r/5f/x//j/9f/z//f/+f/2//X/9P/z//X/9P/0//X/8//z//P/9P/3//f/
+P/5//j/9//2//X/8v/y//H/7//x//P/9//5//n/+P/1//T/9f/3//j/+f/3//f/9//3
//b/9f/0//P/9v/3//j/+v/5//j/9//3//j/+f/6//v/+v/7//v/+//5//n/+v/7//z/
/f/+/wAAAAD//wAA//8AAAIABAAFAAMAAwAGAAYABwAHAAcACAAJAAkACAAIAAcACAAI
AAgACAAIAAgACAAJAAkACAAIAAkACgAMAA4ADgAOAA4ADgAMAAwADAAMAAsACwAMAA0A
CgAJAAgABAAEAAUABgAHAAUABQAGAAYABQAEAAQAAwADAAMAAAACAAQAAwADAAUAAwAD
AAMABQAGAAUABgAHAAUABQAGAAYACAAIAAgACgAIAAgABwAHAAgACQALAA4ADgAOAA4A
DgANAAsACgAKAAoACgAKAAoABgAGAAYACAAKAAkACQAJAAoACgAMAAwACgAIAAYABAAF
AAYACAAKAAcABwAIAAgACAAIAAgACwANAA0ADgANAA4ADQAMAA8AEQASABQAFAAUABQA
FQATABQAFAAUABUAFgAXABoAGAAYABcAFwAYABcAFAARAA8ADQAMAAwADgANAA0ADQAJ
AAUABAAEAAIAAgAAAP////8AAAAAAAD9//3//f/8//3/+//7//z/+v/5//n/+v/5//r/
+v/5//v/+//7//v//f/+//z//v8BAAAAAwAGAAoADwASABIAFAAWACAAKwA1ADwAQwBP
AFoAXABEABsA/v/x/+b/0/+9/7P/uf/F/9P/2v/j/+3/9v/5//X/9f/3//f/9//3//f/
9//2//b/9//3//f/9//4//j/9//3//f/+f/5//n/+f/3//j/+P/3//X/9f/3//f/+v/6
//j/+P/2//f/9//3//f/9//3//f/+v/7//z//f/6//n/+P/4//j/+P/4//n/+f/5//n/
+f/8//3//f/9//3//f/+////////////AAABAAEAAwADAAEAAgADAAMABQAFAAgACAAJ
AAkACQAKAAsACwAKAAoACwAMAAwADAALAAoACQAIAAoACwALAAwACgAKAAsADAAMAAwA
DAAMAAsACgAJAAgACQAJAAoACwANAA0ADQAKAAgABwAGAAUAAwADAAQABAAEAAQABQAF
AAQAAwD//wAAAQABAAIABQADAAMAAwAFAAcABQAFAAUAAwADAAQABAAEAAQABAAGAAgA
CAAHAAcABQAFAAYACAAKAAoACgAKAAgABwAHAAgABgAGAAYABgAFAAYABwAKAAgABwAH
AAcABAAEAAYABgAHAAYABQAEAAQABAAFAAYAAQADAAMAAwAEAAQABAAEAAQABwAJAAkA
CgAKAAwADAAMAA0ADwAQABIAFAAUABQAFQATABQAFAAUABQAFAAUABYAFAAUABMAEwAT
ABMAEQAPAAwACwALAAwACgAJAAkACQAFAAEAAAAAAAIAAgAAAP///P/8//v/+v/7//v/
+//6//n/9//3//j/+P/3//f/+P/4//j/9//1//f/9//3//f//f8AAPz/+P/9/wAA/f8C
AAgACwAQABYAFgAWABwAJwAxADgARQBRAFoAVAA2AA0A7v/d/9L/wf+z/7H/uf/F/9X/
4v/n//H/+P/1//P/8//1//f/9//3//f/9f/0//T/9f/3//f/9//4//f/9f/0//P/9f/1
//X/9f/3//j/+P/3//b/9f/2//X/9//4//f/+P/1//X/9P/z//b/9//4//n/+f/5//n/
+f/2//X/9P/0//b/+P/6//3//P/7//r/+f/6//v/+//7//v/+//8//3/+//7//v//P//
////AQABAAEAAgADAAMAAwADAAYABgAHAAcABwAIAAsACwAKAAoADAAOAA8AEAAOAAwA
CgAIAAoACwALAAwACgAKAAsADAAMAAwADAAMAAoACgAKAAoACAAHAAcABwAHAAcABwAE
AAEAAQABAAEA/v///wEAAgAAAAAAAQABAP/////8//7/AAD/////AQADAAMAAwAFAAMA
AQABAAEAAQABAAIAAgAAAAAAAAACAAMABAAEAAUABQAFAAYACAAHAAYABQAEAAcABwAI
AAoACAAGAAQAAgACAAQABgAKAAgABwAHAAcABAAEAAYABgAFAAQAAwACAAEAAAAAAAAA
BwAGAAYABgAGAAYACAAJAAgACAAKAAwADAAMAA0ADwAQABIAEQAQAA8ADwAQABIAEwAU
ABIAEgASABQAEgASABEAEQAOAA0ACgAHAAkACQAKAAwACgAJAAkACQAFAAEAAAAAAAAA
AAD+//3//P/8//v/+v/4//f/9v/0//b/9f/2//j/9v/1//X/9v/3//j/+P/3//f/9//3
//f/9//4//r/+v/5//r///8EAAQAAQAEABAAGAAUABgAIwAtADQAOQBBAEwAUABAAB8A
+v/l/9r/y/+x/6X/s//F/8//2v/r//P/+P/7//n/8//t//D/8f/y//P/9f/0//T/9f/y
//H/8P/w//D/7//v/+//8v/z//T/9f/z//T/9P/z//P/8//1//X/9v/2//T/9P/0//X/
9f/1//X/9f/1//X/9//3//f/9//3//f/9//4//r/+v/6//v/+f/5//n/+f/4//n/+f/5
//v/+//8//3/+//7//v//P/7//v//f/9//7/AAACAAMAAQABAAQABAAGAAcACAAKAAkA
CQAIAAgABwAIAAgACAAJAAoACwAMAAoACQAHAAYABwAIAAoADAAKAAoACgAKAAwADAAM
AAwADAALAAsACwAJAAkACQAGAAUABQAFAAUAAwADAAQABAADAAIAAgABAAMAAwAAAAIA
AwADAAQABwAGAAUABAAFAAUAAwADAAMAAwADAAQABAAGAAYABgAIAAcABgAEAAMABAAF
AAcACgAKAAoACgAKAAkABwAGAAYABgAGAAYABgAFAAYABwAKAAkABwAGAAUABAAEAAYA
BgAHAAYABQAEAAMAAgACAAIAAQABAAEAAQAEAAUABQAGAAYABgAFAAQAAwACAAcACQAJ
AAoACgAMAAwADAAMAA0ADQAOABAAEAAQABEADwAQABAAEAARABIAEwAWABgAGAAXABcA
FQATAA8ACwAJAAcABgAGAAkACQAKAAsABQABAAAAAAACAAIAAAD///7//v/9//z/+//7
//v/+v/5//f/9//4//j/9//3//j/9//4//j/9//3//f/9//3//v//v/+//z//f/+////
AAAEAAsADAAQABQAGAAcACkAMwA2AD0ASQBWAFQAPAAbAPj/5f/a/8f/s/+t/7P/v//R
/97/4//r//L/8//1//f/9f/z//P/8//z//H/8P/w//H/8//z//P/9P/y//H/8f/x//P/
8//z//P/8//0//T/8//x//H/8//z//f/+P/3//j/9v/3//f/9//0//P/8v/x//L/8//0
//X/8//z//P/9P/2//b/9v/3//f/9//3//f/9v/3//f/9//5//n/+v/7//v/+//7//z/
+//7//3//f///wAAAQABAP////8CAAIABQAFAAUABgAHAAcABgAGAAUABgAGAAYABwAI
AAkACgAJAAkACAAIAAYABgAHAAgACAAIAAgACAAKAAoACgAKAAYABQAFAAUAAwADAAMA
AAD///////////v/+//8//z///8AAAIAAwACAAEA/f/+//z/+//7//3//v///wAAAwAA
AP3//P/7//z//f///wAA///+//3//v8AAAAA/////wAAAQADAAYABQAEAAMAAgAAAP//
//8AAAEAAgADAAQAAAAAAAAAAgACAAEAAQABAP7//v8AAAAAAQAAAP///v/9//z//P/8
//v//f///wAAAAAAAAAAAAACAAMAAgACAAMABgAHAAgACgALAAsADAALAAoACQAJAAsA
DAAMAAwADgAOAA4AEAAPAA4ADAALAAwACwAIAAUABAADAAMABAAGAAUABQAFAP//+//6
//r//P/8//r/+f/2//b/9f/0//X/9f/1//T/8//x//H/8v/w/+//7//w//L/9P/1//X/
9f/1//X/9f/r/+7/8P/0//f/+P/7/wAAAAD//wQACgAMAAwAEgAfAC0AMAAzAD0ASABM
ADwAHQD8/+f/3v/N/7P/o/+p/7f/xf/W/+H/5//s/+//7//v/+//7//v/+//7//t/+z/
7P/t/+3/7f/t/+7/8P/v/+//7//t/+3/7f/t/+//8P/w/+//7f/t/+//7//w//D/7v/u
/+7/7//v/+//7f/t/+3/7f/v//H/8//1//T/8//y//L/8v/y//L/8//z//P/8//z//T/
9f/1//X/9//3//j/+f/3//f/9//4//n/+f/7//v/+//8//3//f/9//3/AAAAAP//////
/wAAAgADAAMABAADAAQABAAEAAYABgAGAAYABgAFAAMAAgACAAIAAwAEAAYABgAGAAYA
BgAGAAYABgAEAAMAAwADAAIAAQAAAPz//f/9//3//f/7//v//P/8//z//P/9//3//v//
//3/AAD+//v/+f/5//f/9//3//n//P/7//z//f/6//n/+f/4//n/+v/7//7//f/8//r/
+f/5//n/+v/8//3//v///wAA/v/9//3//v///wAAAQACAP///v/9//7//P/7//v/+//6
//r//P/8//v/+v/5//j/+f/6//z//v/9//v/+f/3//r/AQAAAP///v/9//z///8BAAEA
AgAEAAYABgAGAAUABQAEAAQACAAIAAgACQAJAAoACgAKAAoACgAKAAwADgAOAA0ADQAL
AAkABQABAAIAAQABAAIABQAFAAYABwAAAPv/+f/4//n/+v/5//n/9f/0//L/8P/x//H/
8f/w//D/7//w//L/8f/v/+7/7v/w//L/8//z//H/8f/x//H/8f/0//T/9v/3//b/9//8
//7/AQAGAAwAFAAWABoAJwAzADgAPQBJAFQASgAsAAsA8P/f/87/u/+r/6f/sf+//8//
2v/l/+3/8v/v/+v/6//t/+z/6//q/+n/6v/q/+v/7f/t/+3/7f/u//H/8f/y//P/8P/t
/+r/5//r/+7/8P/x//H/8f/z//P/8//y/+//7v/u/+//7//v//H/8f/x//H/8f/x//H/
8f/x//H/8f/y/+//7v/t/+3/7//x//P/9f/4//n/+f/5//f/9//4//n/9v/1//T/9P/2
//f/+v/7//z//v8AAAEA/v/9/////v8BAAEAAQACAAMAAwACAAIAAQACAAIAAgACAAIA
AgACAAQABQAFAAYABQAEAAQABAAEAAQABAAEAAQABAAEAAQAAAD////////////////8
//3//f/9//3/9//3//j/+P/4//j/+f/5//r/+//5//z/+//5//j/+f/7//v/+//9//z/
+f/4//f/+f/5//r/+v/6//r/+v/8//z//P/7//v//f/9//7/AAAAAAAAAAAAAP///f/8
//z///8AAAEAAgD///7//f/+//7//f/9//3//P/8//7//v/9//z/+//6//v/+v/6//r/
/f/8//r/+v/6//r///8BAAEAAgACAAQABAAEAAYABwAHAAgACQAIAAcABwAHAAgACAAI
AAsADAANABAADgAOAA0ADQALAAkABQABAAMAAwAEAAYABAADAAMAAwD///v/+v/6//f/
9v/z//H/8//0//T/9P/z//P/8//y//D/7f/s/+z/7f/t/+7/8P/w//D/7//t/+//8f/z
//X/8f/y//D/8P/x//D/8//6/wAA//8CAAoADgAMABIAGwAnADQAQQBPAFoAXABQAC8A
CgDz/+b/1/+7/6f/qf+z/73/zP/Z/+H/6P/v//H/7//v/+//7//v/+//7P/q/+n/6f/r
/+3/7//y//H/7//u/+3/7//v/+//7//v//D/8P/v/+7/7f/u/+3/8P/w/+7/7v/s/+3/
7f/t/+//7//v/+//7//v/+//7//x//H/8f/y//H/8P/v/+//8f/x//H/8f/x//H/8P/v
//H/8f/y//P/9v/3//j/+v/7//v//f/9//r/+v/6//n/+//7//7//v8CAAMABAAGAAYA
BQADAAIABQAGAAYABgAFAAQAAwACAAEAAQAAAAAAAAAAAAEAAgAEAAQABAAEAAQABAAE
AAQAAAD///////8CAAMABAACAP//////////+//7//z//P/8//z//f/9//v/+//4//r/
/P/7//v//f/9//3//f////3/+//7//v//f/9//7//v/+//7//v8AAAIAAgABAAEAAAD/
////AAABAAIAAwAEAAMAAQAAAAAA/v/+//7//v///wAAAQAEAAIAAQABAAEA/v/+/wAA
AAD9//z/+//6//r/+v/7//z//f8BAAAA/v/+//7//v8DAAUABQAGAAQABgAGAAYABQAF
AAQABAAHAAgACQALAAsADAAMAAwACgAKAAoADAAMAAwACwALAAwACwAIAAUAAgABAAEA
AgADAAMABAAFAAEA/f/8//z/+f/4//X/8//y//L/8f/w//H/8f/x//D/8f/v/+//8P/u
/+3/7f/u//D/8v/z//P/8//z//P/8//x//L/9v/4//f/9P/1//z//P/7/wIACgAOABIA
GgAjACsANgBFAFMAXABgAFQAMQAMAO//2P/H/7X/qf+n/7P/w//Q/9v/4//s/+3/6//p
/+n/7P/t/+7/7//v/+7/7v/v/+3/7f/t/+7/7v/t/+3/7f/r/+v/6//r/+z/7v/v/+//
7//v//H/8f/y//L/8P/w//D/8f/x//H/7//v/+//7//w//H/8v/z//H/8f/x//L/9P/0
//T/9f/0//P/8v/x//L/8//z//P/9P/1//f/+f/2//X/9P/0//f/9//5//n/+//8//3/
/f/9//3/AAAAAAMAAwADAAQABAADAAEAAAADAAQABAAEAAIAAgACAAIAAQABAAAAAAAC
AAIAAwAEAAMAAgABAAAAAQACAAMABAAEAAMAAwADAAIAAQAAAPz//f///wEAAwD9//v/
+v/4//r/+v/7//v//f/9//r//P/6//n/+f/7//v/+//7//3////9//3//f/8//v/+//6
//v//P/9/wAA/v/+//3//f//////AAACAAIAAgACAAIA///9//z//P///wAAAQACAP7/
/v/+/wAAAQABAAIAAwD///7////+//7//v/+//7//v/+////AAAAAP///v/9//j/+//9
//z//v/9//z/+//6////AQABAAIABAAGAAYABgAEAAUABQAGAAoACgAKAAsACwAMAAwA
DAAMAAwADAAOAA8AEAAQABEADwANAAkABQAEAAMAAwAEAAQAAwADAAMA///7//r/+v/4
//j/9v/1//b/9v/1//T/8//z//P/8v/v/+3/7f/u/+7/7f/t/+7/7//w//D/7//t/+3/
7f/t//P/8v/y//L/8f/y//X/9P/4////BgAOABIAEgAUACEAMwA4ADkASwBeAF4ASgAl
APz/3//Q/8H/sf+n/6v/uf/D/8z/2//p/+r/5//r/+n/4//n/+n/6//t/+3/7P/s/+3/
7//v/+//8P/w/+//7//v/+7/7f/s/+v/6f/q/+r/6f/q/+v/7v/v/+7/7v/s/+z/6v/r
/+v/6//t/+3/7f/t/+3/7f/t/+3/7f/t/+3/7v/s/+z/7P/t/+3/7f/t/+3/8P/x//H/
8f/v/+//8P/x//D/7//u/+7/8P/x//T/9f/1//b/9//3//X/9f/4//j/9//3//f/+P/3
//f/9v/2//n/+v/6//r/+v/6//r/+v/6//n/9//2//b/9v/3//j/9//2//X/9P/2//b/
9v/2//b/9f/1//X/9P/z//L/7v/v/+//7//v/+3/7f/u/+7/6//q/+r/6f/r/+v/6P/q
/+v/6//s/+//7v/t/+z/7f/s/+n/6P/n/+r/6//t/+7/7P/q/+j/6P/p/+r/6v/r/+n/
6f/q/+z/6v/q/+r/6v/s/+v/6//s/+7/7v/u/+7/7P/s/+z/7v/u/+3/7f/t/+v/6v/r
/+r/6v/q/+r/6v/n/+b/5v/m/+n/6f/p/+n/6f/p/+j/6P/q/+r/6v/r/+r/6v/r/+z/
6v/q/+r/6v/v//H/8f/y//L/9P/0//T/8v/z//P/9P/4//j/+P/5//n/+v/6//r/+P/4
//j/+v/8//z/+//7//j/9//0//H/8v/x//H/8v/x/+//7v/t/+n/5f/k/+T/5P/k/+L/
4f/i/+L/4f/g/97/3f/c/9r/2f/X/9f/2P/Y/9f/1//Y/9v/3P/c/9v/2v/Z/9j/1//Z
/9r/3v/g/9n/1v/d/+T/5v/l/+z/9P/6//z/AAAJABUAIAArADkARAA+ACQA/f/Y/8H/
uP+t/5f/i/+V/6n/t//C/83/0f/S/9P/1f/V/9n/2P/X/9b/1f/T/9L/0v/T/9P/0//T
/9T/0v/R/9H/0f/R/9H/0f/R/9L/1P/V/9X/1f/V/9f/1//W/9b/1P/U/9X/1//Y/9n/
2P/X/9b/1f/W/9f/2P/Z/9b/1f/U/9T/0v/S/9L/0//U/9X/1v/X/9f/1//W/9X/1//X
/9j/2f/Z/9n/2f/a/93/3f/f/9//3//g/+H/4f/g/9//4f/g/+P/4//j/+T/5f/l/+T/
5P/l/+b/5v/m/+b/5v/m/+b/5P/j/+H/4P/g/+D/4f/i/+D/4P/g/+D/3v/e/97/3v/d
/93/3v/f/93/2//Z/9T/1v/X/9j/2f/U/9P/0//S/9T/1P/V/9X/0v/R/83/zv/O/83/
zf/P/9H/0f/R/9P/0//R/9H/0f/Q/8//z//O/9H/0v/T/9b/1P/U/9P/0//R/9H/0v/U
/9L/0v/S/9L/1P/T/9P/1P/W/9b/1v/W/9L/0v/S/9T/1P/T/9P/0//Q/9D/0v/S/9H/
0v/T/w==
         </WaveFormData>
      </LeadData>
      <LeadData>
         <LeadByteCountTotal>10000</LeadByteCountTotal>
         <LeadTimeOffset>0</LeadTimeOffset>
         <LeadSampleCountTotal>5000</LeadSampleCountTotal>
         <LeadAmplitudeUnitsPerBit>4.88</LeadAmplitudeUnitsPerBit>
         <LeadAmplitudeUnits>��V</LeadAmplitudeUnits>
         <LeadHighLimit>2147483647</LeadHighLimit>
         <LeadLowLimit>268435456</LeadLowLimit>
         <LeadID>V1</LeadID>
         <LeadOffsetFirstSample>0</LeadOffsetFirstSample>
         <FirstSampleBaseline>0</FirstSampleBaseline>
         <LeadSampleSize>2</LeadSampleSize>
         <LeadOff>FALSE</LeadOff>
         <BaselineSway>FALSE</BaselineSway>
         <ExcessiveACNoise>FALSE</ExcessiveACNoise>
         <MuscleNoise>FALSE</MuscleNoise>
         <LeadDataCRC32>334311413</LeadDataCRC32>
         <WaveFormData>
AwADAAMAAwADAAUACgAPABQAFwAXABEADQAPABIAFQAYABkAHAAjAC0APQBNAFgASAAm
AAIA7v/i/9P/yP/J/8n/xf/F/83/2f/m/+//+f///////f///wAAAQADAAQABgAGAAYA
BwAEAAMAAgABAAIABAAFAAcABwAHAAcABwAHAAcABwAHAAUABgAGAAYACAAIAAgACAAG
AAYABgAGAAcACAAIAAcABwAHAAYABgAJAAkACAAIAAgACAAHAAcABgAGAAUABQAEAAMA
AQAAAAIAAgACAAEAAQABAAEAAQABAAEAAAAAAAIAAQD//////v/9//z/+//7//v/+//8
//7//v/+//7//P/+//7//v////////8AAP7//v/+/////////wAAAAAAAAAAAgADAAQA
BAAEAAUABQAFAAUABQAFAAUABAAEAAgACQAKAAsACgAKAAkACgAIAAgACAAIAAgACAAI
AAcABQAGAAYABgAIAAcABwAHAAYABgAGAAYABgAGAAYABgADAAMABAAEAAUABQAGAAYA
AgACAAIAAgAEAAQABAAEAAQAAwADAAMAAwACAAIAAgACAAIAAgACAAIAAgABAAEAAQAB
AAEAAgAAAAAAAQACAAQAAwADAAQABgAGAAQAAgACAAIAAgAGAAYABwAHAAoADAANAA0A
CgAKAAoACQAJAAkACgAKAAgABwAEAAIAAgAAAP///f/8//r/9v/1//j/+P/3//f/9f/1
//T/9P/2//f/+f/7//r/+//8//3/+//8//z//v///wAAAAD//wEAAQABAAEA////////
//8CAAIAAgACAAAAAAAAAAAAAAABAAEAAQADAAMABwAIAAsAEAATABEADwAPAA0AEAAR
ABAAEQAUABkAJQA1AEkAVgBOADAAEAAAAPb/4//a/9f/0//N/8//1f/Z/+D/6f/z//v/
///9/////v///wEAAgABAAAA/////wAAAQACAAMAAwAEAAQABQAFAAUABQAFAAcABwAH
AAcABgAGAAUABAACAAIAAgACAAQABAAEAAQABgAIAAkACQAIAAcABQAEAAUABQAEAAQA
BgAGAAUABQAEAAQAAwADAAQABQAFAAYABQAEAAMAAQD9//3//f/9///////+//7//v/9
//v/+//9//3//f/9//z/+//6//r//P/8//z//P/+/wAAAAAAAP7//f/8//z//f/+////
AQABAAEAAgACAAEAAAABAAEABAAEAAQABQAGAAcACAAJAAkACQAIAAgACQAJAAkACQAJ
AAoACgAMAAwADAAMAAwACwAKAAkABwAJAAoACgAKAAoACQAJAAkACgAKAAoACgAIAAgA
CAAIAAcABwAIAAgACQAJAAoACgAGAAYABgAGAAYABgAGAAYABgAFAAUABQADAAIAAgAC
AAQABAAEAAQABAAEAAMAAwADAAMAAwAEAAQABAAFAAYABgADAAMABgAIAAgACAAIAAoA
CgALAAsACwAMAAwACwAMAAwADAALAAoACQAJAAgABwAHAAUABAAGAAQAAwABAAEAAAD9
//3//f/8//r/+f/1//X/9P/0//X/9//6//3//v///wAAAQD//wAAAAACAAIAAgABAP//
AAABAAIAAwABAAEAAQABAAQABAAEAAQABgAGAAYABgAGAAcABwAHAAUABQAFAAYACwAS
ABcAFwATAA8ADQAOAA8AFgAdACAAIwArADcARwBSAE4ANAAYAAgA/v/x/+L/2//Z/9X/
1f/Z/9//5v/v//f//f/////////+////AQACAAQABAAEAAUABQAFAAUABQAFAAYABgAH
AAcABwAHAAcABQAFAAUABQAHAAgACAAIAAgACAAIAAgACAAIAAgACAAIAAgABwAFAAUA
BQAEAAQABgAHAAcACAAGAAYABQAFAAYABgAFAAUABwAHAAYABgAEAAQABAADAP//////
////AQABAAAAAAAAAP///f/9//v/+//7//v/+//7//v//P/+//7//v/+//z//v/+//7/
/v///wAAAgABAAAA/////wIAAwAFAAYABQAEAAUABQAIAAgACAAJAAcABwAHAAcACQAJ
AAgACAAJAAkACQAJAAsADAAMAA4ADAAMAAwADAAMAAwADAALAAsADAAMAAwACQAHAAYA
BQAGAAgACgAMAAsACgAJAAgACQAJAAoACgAGAAUABQAEAAQABAAEAAQABgAGAAYABgAG
AAUABQAFAAcABgAGAAYABQAEAAMAAgAEAAQAAwADAAMAAwADAAQAAwACAAIAAgACAAUA
CAAGAAYABgAGAAgACAAJAAkACgAMAA0ADQAOAA4ADgANAAsACwAMAAwACgAJAAYABAAE
AAIAAQD//////v/7//v/+//6//j/9//1//X/9P/0//T/9f/3//n/+v/7//z//f///wAA
AAACAAEAAgACAAEA//////////8CAAMABAAFAAQABAAEAAQABAAEAAQABAACAAMAAwAD
AAMAAwAFAAYABwAKAA0AEQARAA0ADQAOABEAFgAfACQAJwArADcASQBQAEYALAAOAPb/
6v/f/9L/y//J/8X/x//R/9f/3P/l/+//9//7/////f/+////AQACAAIAAgACAAMAAwAD
AAMAAwAFAAYABgAHAAUABQAFAAUABQAFAAUABQAFAAYABgAGAAYABgAGAAYACAAIAAgA
CAAIAAgABwAFAAcABwAGAAYACQAJAAgACAAGAAYABQAFAAcACAAIAAkABwAHAAYABgAG
AAYABgAFAAMAAwADAAMAAwADAAIAAgACAAEA//////3//f/9//3//v///wAAAgAAAAAA
AAAAAAIABAAEAAQAAwADAAMABAAEAAQABAAFAAMAAwAEAAQABgAGAAgACQAIAAgACAAJ
AAcABwAHAAcACQAJAAgACAAHAAcABwAHAAcACAAIAAoABgAGAAYABgAHAAgACQAJAAcA
CAAIAAgACgAJAAkACQAIAAgACAAIAAcABgAFAAQABAAFAAcACAAHAAcACAAIAAUABAAD
AAIABAAEAAQABAAEAAMAAwADAAMAAgACAAIAAAAAAAAAAAABAAIAAgADAAEAAQABAAIA
AAAAAAEAAgAEAAMAAwAEAAIAAgACAAQABAAEAAQACAAIAAkACQAIAAoACwALAAwADAAM
AAsACwALAAwADAAKAAkABgAEAAIAAAD///3////+//v/+//5//j/9v/1//P/8//y//L/
8v/z//X/9//4//n/+v/7//v//P/8//7///8AAAAA//////////////3//f/9//3/AAAA
AAAAAAACAAIAAgACAAAAAQABAAEAAQD//wEABAAHAAwAEwATAA8ACwAJAAwAEwAYAB0A
IAAhACkAOwBLAEwAPgAeAPz/5v/c/8//xP+//73/v//D/8v/0f/a/+X/7//z//f/9//5
//z//f///wAAAAAAAAAAAQABAAEAAQABAP//AAAAAAEAAQABAAEAAQD//////////wEA
AgACAAIAAgACAAIAAgACAAIAAgACAAUABgAGAAUAAwADAAIAAgADAAMAAgACAAIAAgAB
AAEAAAAAAP////8BAAEAAAAAAAAAAAAAAP///f/9//3//f///////v/+//z/+//5//n/
+//7//v/+//5//n/+f/6//r/+v/6//r/+v/8//z//P/9//3//f/+//z//P/8//3/+//7
//z//P/9//7/AQADAAIAAgACAAMAAQABAAEAAQADAAMAAgACAAEAAQABAAEAAQACAAIA
BAAEAAQABAAEAAQABAAEAAMAAwAEAAQABAACAAEAAQABAAIAAgACAAIAAAAAAAAAAAD9
//3//v/+//3//f/+//7//v/+//7//v/+//7//v/+//////8AAAEA///+//7//v/+//7/
/v/+//z//P/7//v//f/9//3//v/8//z//f/+//z/+//7//z//v/+/wAAAAD+//7//v/+
/wAAAAABAAEAAwAGAAgACQAGAAYABgAFAAMAAwAEAAQAAgABAP7//P/8//r/+f/3//X/
9P/x//H/8f/w/+7/7f/r/+v/6v/q/+j/6f/r/+3/7v/v//D/8f/z//T/9P/2//f/+P/4
//f/+P/5//r/+//5//n/+f/5//z//P/8//z/+v/6//r/+v/4//n/+f/5//n/+f/5//z/
AQAEAAUACQAJAAkACQAIAAkADgAVABgAGQAhADUARQBMAEAAHgD4/97/0v/H/7r/tf+3
/7v/wf/J/9H/2P/j/+v/7//v//H/8//0//X/9//4//b/9v/2//f/+P/5//r/+//7//z/
/P/9//v/+//7//v/+//7//v/+//7//z//P/8//z//P/8//z//P/8//z//P/9//7//v/9
///////+//7///////7//v/8//z/+//7//z//P/7//v/+//7//r/+v/6//r/+v/5//f/
9//3//f/9f/1//T/9P/0//P/8f/x//P/8//z//P/9f/1//X/9v/2//b/9v/2//b/+P/4
//j/9f/1//X/9v/4//j/+P/5//j/9//3//b/9v/2//j/+f/6//r/+v/7//v/+//7//v/
//////7//v////////////3//v/+/wAAAAAAAAAAAAD///7//f/7//z//v///wAA/v/9
//3//f/8//z//P/8//7//v/+//7/+//7//z//P/7//v//P/8//z//P/8//z/+//6//n/
+P/6//n/+f/5//n/+P/4//j/+P/4//j/+P/2//b/9f/1//b/9//4//r/+v/6//v//P/7
//n/+P/4//r/+v/8//z//P/8//z//v/+/////////wAAAAD//wAAAAAAAP///////wAA
AAAAAP///P/6//j/9v/1//P/9P/0//L/8//x//D/7v/t/+n/6f/o/+j/6P/p/+v/7f/u
/+//8P/x//H/8v/y//T/9f/2//b/9f/3//f/9//3//f/9//3//f/+P/4//j/+P/5//r/
+//8//v/+//6//n/+//9//3//v8DAAYABwAFAAUABwAHAAYACQAOAA8AEgARABsALQA9
AEoAQgAgAPz/6v/g/9H/xv/H/8f/xf/J/8//0//a/+P/7f/z//X/9//3//j/+f/7//z/
+//6//n/+f/7//v/+//7//v//P/8//3//f/9//3//f/9//3//f/9////AAAAAAAAAAAA
AAAAAAD+//7//v/+//7//v/9//v//f///wAAAgACAAEA///+//7//v/9//3//v/+//3/
/f/9//3//P/8//z//P/8//v/+//7//v/+//5//n/+P/4//b/9f/z//P/9f/1//X/9f/3
//f/9//4//b/9v/2//b/9v/4//j/+P/5//n/+f/6//j/+P/4//n/+f/5//r/+v/6//r/
/P/9//7//v/+////AQABAAEAAQAFAAUABAAEAAMAAwADAAMABQAGAAYACAAEAAQABAAE
AAYABgAGAAUABQAGAAYABgAGAAUABQAFAAQABAAEAAQAAgACAAIAAgADAAMABAAEAAUA
BQAGAAYAAgACAAIAAgAAAAAAAAAAAAAA///////////+//7//v/8//z//P/8////AAAA
AAEAAQABAAEAAgD///7//v/+/wAA/////wAAAgACAP7/AAACAAAAAAAAAAAAAgACAAMA
AwAGAAgACQAJAAgACAAIAAcABQAFAAYABgAEAAMAAAD+//z/+v/5//f/+f/4//X/9f/3
//b/9P/z/+//7//u/+7/8P/x//P/9f/2//f/+P/5//n/+v/6//z//f/+//7//f/9//3/
/f/9/////////////v/+//7//v/+//7//v/+//7/////////AQABAAEABAAJAA4ADwAN
AAsACQAJAAwAEQAYABsAHAAdACkAPQBNAE4AOAAQAPL/4v/W/8f/wP+9/73/v//F/83/
1//g/+n/8//3//n/+f/7//z//f///wAA/v/+//7/////////////////AAAAAAEAAwAD
AAMAAwABAAEAAQABAAMABAAEAAQAAgACAAIAAgACAAIAAgACAAUABgAGAAUABQAFAAQA
BAADAAMAAgACAAIAAgABAAEAAgACAAEAAQABAAEAAAAAAAAAAAAAAP///f/9//3//f/7
//v/+v/6//z/+//5//n/+//7//v/+//6//n/+P/4//n/+v/7//z/+v/8//z//P/7//v/
+//8//7//v/+/////f/9//7//v8AAAAAAgADAAIAAgACAAMABQAFAAUABQAFAAUABAAE
AAUABQAFAAUABwAIAAgACgAGAAYABgAGAAYABgAGAAUABQAGAAYABgAGAAUABQAFAAQA
BAAEAAQABAAEAAQABAAFAAUABgAGAAUABQAGAAYABAAEAAQABAAEAAQABAAEAAIAAQAB
AAEA///+//7//v///wAAAQACAAAAAAD/////AQABAAEAAgAAAAAAAQACAAIAAQABAAIA
BgAIAAYABgAGAAYACAAIAAkACQAKAAwADQANAAoACgAKAAkACQAJAAoACgAGAAUAAgAA
AAAA/v/9//v//f/8//n/+f/3//b/9P/z//L/8//z//T/8v/z//X/9//4//n/+v/7//3/
/v/+/wAA//8AAAAA//8BAAEAAQABAAEAAQABAAEAAAAAAAAAAAACAAIAAgACAAIAAwAD
AAMAAwAHAAkACAAHAAoADwATABEADQANABQAFQAWABkAHgAfACcANwBJAFAARAAiAPz/
5v/c/8//xP+9/73/wf/J/8//1f/e/+n/8//5//3////9/wAAAQADAAQAAgACAAIAAwAD
AAMAAwADAAEAAgACAAMABAAFAAYABwAFAAUABQAFAAUABgAGAAYACAAIAAgACAAGAAYA
BgAGAAYABgAFAAMABgAHAAcACAAIAAcABQAEAAQABAADAAMABAAEAAMAAwADAAMAAgAC
AAIAAgACAAEAAQABAAEAAQABAAEAAAAAAP7//f/7//v//f/9//3//f/9//3//f/+//7/
/v/+//7//P/+//7//v/9//3//f/+//z//P/8//3//////wAAAAD+//7/AAABAAIAAgAC
AAMABQAFAAUABQAHAAcABgAGAAcABwAHAAcABQAGAAYACAAGAAYABgAGAAYABgAGAAUA
BQAGAAYABgAHAAcACAAJAAYABgAGAAYACAAIAAgACAAGAAUABQAEAAMAAwAEAAQABAAE
AAQABAACAAIAAgACAAQAAwADAAMAAQAAAAAAAAAAAAAAAAAAAAIAAgABAAEAAQABAAEA
AgAEAAQABQAGAAUAAwACAAIAAwACAAEAAAACAAIAAgADAAMAAAAAAAAAAAAAAAMABAAG
AAcACAAKAAsACwAIAAgACAAHAAcABwAIAAgABwAHAAUABAADAAAA/v/7//3//P/5//n/
+//6//j/9//0//P/8f/w//D/8f/z//X/9v/3//j/+f/5//r/+v/8//v//P/8//v/+f/5
//n/+f/6//v//P/9//7//v/+//7//P/8//z//P/8//3//f/9//3///8BAAQABwAKAA0A
DQALAAsACQAKAA8AEgATABQAGQAlADcASwBQAEAAHAD4/+T/2v/L/8D/v/+//73/xf/N
/9P/3P/n/+//9//7//v/+f/4//n/+//8//7//v/+////AQABAAEAAQABAAIAAgADAAMA
AwADAAMAAQABAAEAAQABAAIAAgACAAQABAAEAAQAAwACAAEAAAADAAQABAADAAEAAQAA
AAAAAwADAAIAAgACAAIAAQABAAIAAgABAAEA//////7//v8AAAAAAAD/////////////
/v/9//v/+v/8//v/+f/5//n/+f/5//n/9//3//f/+P/6//r/+v/6//n/+v/5//j/+f/5
//n/+v/8//z//P/9//z/+//7//r/+v/6//z//f///wAAAQADAAMAAwADAAMABwAHAAYA
BgAGAAUABAADAAUABgAGAAgACAAIAAgACAAGAAYABgAFAAcACAAIAAgABgAFAAUABQAG
AAYABgAGAAYABgAGAAYABAADAAMAAgACAAMABQAGAAQABAAEAAQABAAEAAQABAACAAEA
AQABAAEAAAAAAAAAAAAAAAAAAAAAAAAA/////wEAAQABAAIAAAAAAAEAAgABAP///v/+
/wIAAgAEAAQABAAEAAQABAAGAAYABwAHAAoADAANAA0ADAAMAAwACwALAAsADAAMAAkA
BwADAAAAAgAAAP///f/7//r/9//3//f/9v/0//P/8v/z//P/9P/y//P/9f/3//b/9//4
//n/+f/6//r//P///wAAAAD//////////////f/9//3//f/+//7//v/+//7//v/+//7/
/P/9//3//f/9//////8CAAUACAALAA0ADQAJAAkADgARABIAFQAaAB0AJQAzAEMATgBC
ACIA/v/o/9z/zf/C/7//wf+//8X/0f/X/9z/4//r//P/9//5//n/+P/5//v//P/8//z/
/P/9//7///8AAAEAAAAAAP////////////////////////////8AAAAAAAACAAIAAgAC
AAEAAAD///7///8AAAAA//8BAAEAAAAAAP/////+//7/AAAAAP/////+//7//f/9////
///+//7//v/+//7//f/7//v/+//7//v/+//6//r/+P/3//X/9f/3//f/9//3//b/9f/0
//T/9v/2//b/9v/2//j/+P/4//n/+f/5//r/+v/6//r/+//5//n/+v/6//r/+v/8//3/
/v/+//7////9//3//f/9/wEAAQAAAAAAAwADAAMAAwACAAIAAQACAAEAAgADAAQABAAE
AAQAAwABAAIAAgACAAIAAQABAAEAAgACAAIAAgACAAIAAgACAAEAAQACAAIA/////wAA
AAAAAAAAAAAAAAAAAAAAAAAA/v/9//3//f/9//z//P/8//z//P/8//z//P/8//v/+//7
//v/+//8//7//v///wAA///9//z//P/8//z//P/8//7/AgAAAAAAAAAAAAAABAAEAAUA
BQAGAAgACQAJAAYABAACAP//AgADAAUABgACAAEA/v/8//r/+P/3//X/9f/0//H/8f/z
//L/8P/v/+3/7f/s/+z/7P/t/+//8f/w//H/8v/z//T/9v/3//r/+v/6//n/9//4//n/
+v/7//n/+f/5//n/+P/4//j/+P/5//r/+//8//r/+//7//v/+///////AAAHAAoACQAF
AAMAAwAHAAoADQAQAA8AEAAVACMAOQBLAEwANgAUAPb/6P/Y/8f/vv+//7//wf/H/9H/
1f/c/+f/7//1//f/+f/9//3//f/+//7//f/8//v/+//7//v/+//7//z//v///wEA////
///////9//3//f/9//7/AAABAAIAAgACAAIAAgAAAAAAAAAAAP//AAAAAP////////7/
/v///////v/+/wAAAAD//////v/+//3//f///////v/+//7//v/+//3/+//7//v/+//7
//v/+v/6//j/9//1//X/9//3//f/9//5//n/+f/6//n/+P/3//b/+P/6//r/+v/4//f/
9v/2//j/+P/4//n//P/9////AAD///7//////wAAAAAAAAEAAQABAAEAAQAFAAUABAAE
AAUABQAFAAUABAAEAAMABAAEAAQABAAEAAYABgAGAAUABAAEAAMAAgADAAMABAAFAAQA
BAAEAAQABAAEAAQABAAFAAUABgAGAAQAAwADAAIAAgACAAIAAgACAAIAAgACAAAA////
////AQAAAAAAAAAAAAAAAAAAAAIAAgABAAEA/v/9//z//P8AAAIABQAIAAUAAwACAAIA
AgACAAQABAAEAAQABgAGAAcABwAGAAgACQAJAAkACgALAAsACgAJAAkACAAIAAcABAAC
AAQAAgABAP///f/8//n/+f/5//j/9v/1//H/8f/w//D/8f/z//b/+f/6//v//P/9//3/
/v/+/wAAAQACAAIAAQAAAP///v/9//7///8AAAEAAgACAAIAAgAAAAAAAAAAAAAAAQAB
AAEA//8BAAcACgALAA4ADwARAA8ACwALABAAEQASABcAGgAdACUAMwBDAFIAUAA2ABQA
/v/4/+3/2v/T/9H/0f/P/9H/1//e/+X/7//5//3///////7///8BAAIABAAEAAQABQAF
AAUABQAFAAUABgAGAAcABQAFAAUABQAHAAcABwAHAAUABgAGAAYABgAGAAYABgAIAAgA
CAAIAAcACAAIAAcACQAJAAgACAAJAAkACAAIAAYABgAFAAUACAAIAAcABwAHAAcABgAG
AAUABAADAAEAAQABAAEAAQADAAMAAgACAAIAAQD//////v/9//z/+//8//3//v8AAP7/
/v/+//7//v8AAAAAAAABAAEAAQACAAIAAgACAAMAAwADAAQABAAGAAYACAAJAAgACAAI
AAkACQAJAAkACQALAAsACgAKAA0ADQANAA0ADQAOAA4AEAAOAA4ADgAOABAAEAAQAA8A
EQASABIAEgAQAA8ADwAPAAwADAAMAAwADAAMAAwADAAJAAkACgAKAAsACwAMAAwACQAI
AAcABgAGAAYABgAGAAgABwAHAAcACQAIAAgACAAKAAoACgAKAAgACAAHAAcACQAJAAkA
CgAHAAYABgAGAAgABwAHAAgACgAKAAgACAAIAAgACAAIAAgACQAJAAoADAANAA0ADgAO
AA4ADQANAA0ADgAOAA4ADQAKAAgACgAIAAcABQADAAIA/////////v/8//v/+//7//r/
+v/4//n/+//9//7///8AAAEAAQACAAIABAAEAAQAAwABAAEAAQABAAEABAAFAAYABwAG
AAYABgAGAAYABgAGAAYABgAHAAcABwAHAAUABwAKAAsADgATABUADwANAA0ADgARABYA
GwAgACEAKwA7AE0AUgBKADAAFAAGAPz/7//i/93/2//Z/9v/4f/j/+T/5//v//f/+///
/wEAAgADAAUABgAEAAQABAAFAAUABQAFAAUABQAGAAYABwAFAAUABQAFAAcABwAHAAcA
BwAIAAgACAAIAAgACAAIAAcABgAFAAQABwAIAAgABwAJAAkACAAIAAcABwAGAAYABgAG
AAUABQAEAAQAAwADAAMAAwACAAIABAAEAAQAAwACAAMABAAFAAMAAwACAAIAAgABAP//
/////////////////////wAA/v/+//7//v/+/wAAAAAAAP///////wAAAAAAAAAAAQAD
AAMABAAEAAQABAAGAAcACgAKAAoACwAJAAkACQAJAAsACwAKAAoACwALAAsACwAKAAoA
CQAKAAkACgALAAwACgAKAAoACQAHAAgACAAIAAoACQAJAAkACgAKAAoACgAKAAoACgAK
AAkACQAKAAoACQAJAAoACgAGAAYABgAGAAQABAAEAAQABQAFAAYABwAHAAYABgAGAAYA
BgAGAAYABgAGAAUABQADAAMAAwAEAAQABAAFAAYABgAFAAUABgAHAAYABQAEAAIABgAG
AAcACgAIAAgACAAIAAoACgALAAsACgAMAA0ADQANAA4ADwAPAA8ADwAQABAADwAPAA0A
DAALAAgABgADAAEAAAD9//3//v/+//3//f/5//n/+P/4//f/9//4//n/+//9////AQAA
AAAA//8AAAMABAAEAAMAAQABAAEAAQABAAEAAQABAAIAAgACAAIABAAEAAQABAACAAMA
AwADAAMAAwAFAAgACQAQABMAEQAPAA8AEQAWABkAGgAdACQAJwArADkASwBQAEIAJgAK
APj/7v/h/9T/zf/N/8v/z//X/9v/4v/r//P/+f//////+//9////AgAEAAQABAAEAAUA
BQAFAAUABQAFAAYABgAHAAgACQAKAAsACQAJAAkACQALAAwADAAMAAoACgAKAAoACgAK
AAoACgALAAwADAALAAsACwAKAAoADQANAAwADAAKAAoACQAJAAgACAAHAAcACAAJAAkA
CgAKAAoACgAJAAcABwAHAAcABQAFAAQABAAFAAUABAAFAAcABwAHAAcABQAFAAUABgAE
AAQABAAEAAQABgAGAAYABwAHAAcACAAIAAgACAAJAAkACQAKAAoACwAMAA8AEQAPAA4A
DQANAA0ADQANAA0AEQARABAAEAATABMAEwATABEAEgASABQAEgASABIAEgAQABAAEAAP
ABEAEgASABIAEQAPAA4ADQAOAA4ADgAOAA8AEAARABIAEAAPAA8ADgAPAA8AEAAQAAwA
DAAMAAwADAAMAAwADAAMAAsACwALAA0ADAAMAAwACgAKAAoACgAMAAwACwALAAkACQAJ
AAoACAAIAAkACgALAAsADAAOAA4ADgAOAA4ADAAMAAwADQANAA8ADwASAA0ADQAPABAA
DwAOAA0ADAAPABAAEgATABQAFgAXABcAFgAWABYAFQAVABUAFgAWABYAFQASABAAEAAO
AA0ACwAJAAgABQAFAAMAAgAAAP///v//////AAD+//3//f/9////AQADAAUABAAEAAMA
BAAHAAgACAAHAAcABwAHAAcABAABAP7/+//9//7///8AAAAAAAAAAAAA/f/9//z/+//9
//v//f8AAAEABAAFAAUAAwABAAUACAALAA4AEQASABMAHQAxAD8AQAAsAAgA6P/W/8z/
v/+2/7H/r/+z/7v/w//J/87/1f/d/+P/5//r/+3/7P/t/+//8P/u/+7/7v/v//H/8//1
//f/+f/6//r/+//8//3//v///wAAAQACAAMAAwAEAAQABAAFAAYABwAIAAgACAAIAAgA
CQAKAAoACQAJAAkACAAIAAsACwAKAAoACgAKAAkACQAIAAgABwAHAAYABQADAAIABAAE
AAQAAwD//////////wAAAQABAAIABAADAAEAAQADAAMAAwADAAEAAQABAAIAAAAAAAAA
AAACAAQABAAEAAQABQAGAAgACAAIAAgACQAKAAsADQAOAAwADAAOAA8AEgASABIAEwAR
ABEAEQARABEAEQAQABAAEwATABMAEwAQABAADwAQABAAEAAQABAADgAOAA4ADQANAA4A
DgAOAA4ADQANAA0ADAAMAAwADAAOAA4ADgAOAAsACwAMAAwADQANAA4ADgAMAAwADAAM
AAoACgAKAAoACgAJAAkACQAJAAgACAAIAAgACAAIAAgACAAIAAcABwAFAAUABQAGAAwA
DAALAA==
         </WaveFormData>
      </LeadData>
      <LeadData>
         <LeadByteCountTotal>10000</LeadByteCountTotal>
         <LeadTimeOffset>0</LeadTimeOffset>
         <LeadSampleCountTotal>5000</LeadSampleCountTotal>
         <LeadAmplitudeUnitsPerBit>4.88</LeadAmplitudeUnitsPerBit>
         <LeadAmplitudeUnits>��V</LeadAmplitudeUnits>
         <LeadHighLimit>2147483647</LeadHighLimit>
         <LeadLowLimit>268435456</LeadLowLimit>
         <LeadID>V2</LeadID>
         <LeadOffsetFirstSample>0</LeadOffsetFirstSample>
         <FirstSampleBaseline>0</FirstSampleBaseline>
         <LeadSampleSize>2</LeadSampleSize>
         <LeadOff>FALSE</LeadOff>
         <BaselineSway>FALSE</BaselineSway>
         <ExcessiveACNoise>FALSE</ExcessiveACNoise>
         <MuscleNoise>FALSE</MuscleNoise>
         <LeadDataCRC32>846581706</LeadDataCRC32>
         <WaveFormData>
+v/6//n/+f/3//f//P8EAAkAEgAcACoAPABTAHUAmQC1AM8A3gDUAL8AowBpAP3/gP8d
/9r+wP7I/sf+vf7H/t/+//4j/0r/bv+K/6j/wf/T/93/5P/p/+r/7P/w//H/8f/x//L/
9P/1//X/9v/3//f/9v/2//f/+v/6//v/+//7//v/+//8//v/+v/6//r//P/9//3//f/9
//3//f/+//7//v/+//7//P/9//3//f//////AAAAAAIAAgABAAEAAQABAAIABAAEAAUA
BQAFAAUABQAFAAUACAAIAAgACQALAAsADAAMAAsACwALAAsACwALAAsACwAJAAgACAAI
AAgABgAFAAUABQAEAAMAAQACAAAAAAAAAAAA/////wEABAAEAAUABgAJAAoACwAMAAsA
CwALAAsACQAJAAcABwAJAAkACQAHAAQABAADAAIAAwACAAIAAgABAAEAAQABAP/////+
//7/AAABAAEAAgACAAIAAwADAAYABgAGAAcABQAFAAcABwAHAAcACAAKAAoACgAKAAsA
DQAMAAwADQANAA0ADgAOAAwADAAMAAwADgANAA0ADQAMAAwADAALAAsACwALAAoADAAM
AAsACwAJAAkACQAJAAoACQAJAAkACQAKAAoACQAIAAcABgAHAAgACQAJAAwADQAOAA8A
DgANAAwACwANAA4ADwAPAA8ADwAPAA8ADwAPAA8ADgALAAoACgAKAAgACAAGAAYACAAK
AAoACgAGAAUABAAEAAYABgAGAAYABwAGAAUABQADAAMAAgABAAIAAQABAAAA///+//7/
/v/+//7//v/+//////8AAAAAAAAAAAAA//8BAAEAAQAEAAgAEQAaACQAMgBGAF0AfwCl
AMUA4QDsAOQA1QC7AH0ADQCS/zH/8P7W/tz+3/7b/t/+7f4H/yn/Uv92/5L/rv/F/9f/
4//q/+//8v/0//j/+f/5//n/+v/8//v/+//8//3////+//7///8AAAAAAQABAAEAAQAB
AAIABAAEAAUABgAEAAUABQAFAAUABQAFAAYABgAGAAYABgAIAAkACQAJAAcABwAIAAgA
CwAMAAwADQALAAsADAAOAA4ADwAPAA8AEQARABEAEQASABIAEgATABUAFQAWABYAFQAV
ABUAFQAVABUAFQAVABcAFgAWABYAFAASABEAEQAPAA4ADQALAAsACgALAAwADAALAAsA
DQAQABAAEQASABEAEgATABQAFwAXABcAFwAXABcAFQAVABMAEwATABEAEgASABEAEAAN
AAwADAAMAA0ADQANAA0ACwALAAoACgAMAA0ADQAOAA4ADgAPAA8AEgASABIAEwATABMA
FQAVABUAFQAWABgAFgAWABYAFwAZABgAGAAZABkAGQAaABoAGgAaABoAGgAaABkAGQAZ
ABoAGgAaABkAGQAZABkAGAAaABoAGQAZABkAGQAZABkAGgATABMAGAAWABYAFgAWABkA
GgAbABsAGQAZABkAGQAZABkAGQAZABkAGgAbABsAGwAbABsAGwAbABsAGwAaABcAFgAW
ABYAFQAWABUAFgAVABYAFQAUABQAEwASABIAFAAUABQAFAATABIAEQARAA8ADwAOAA0A
DAALAAsACgAHAAYABgAGAAgACAAIAAgACQAJAAoACgAMAAwADAALAAkABwAJAAwAEAAZ
ACIAKgA4AEoAYQB/AKEAwQDfAPYA8gDjANEApQBJAMj/V/8K/+L+4P7p/uP+4/7z/hP/
M/9U/3T/kP+u/8f/2//p//L/9//2//j//P/9//7///8BAAQAAwADAAQABQAHAAYABgAH
AAgACAAJAAkACQAJAAkACgAKAAoACwAMAAoACwALAAsADQANAA0ADgAMAAwADAAMAAwA
DQANAA0ADwAPABAAEAAQABAADwAPAA8ADwAQABIAEwAVABYAFwAXABcAFwAXABgAGAAY
ABkAGQAZABoAGgAbABsAGwAbAB0AHQAdAB0AGwAaABoAGgAcABoAGQAZABcAFgAVABMA
EAAOAA4ADgAQAA8ADwARABIAEgATABQAFAAUABQAFAAWABcAGAAZABcAFwAVABUAFQAV
ABUAEwAQABAADwAOAA0ADAAMAAwACQAJAAkACQAHAAcABgAGAAgACQAJAAoACgAKAAsA
CwAOAA4ADgAPAA0ADQAPAA8ADwAPABAAEgASABIAEgATABUAFAAUABUAEwATABQAFAAW
ABYAFgAWABYAFQAVABUAFAAUABQAEwAVABUAFQAUABQAFAATABMAEQARABEAEQASABUA
EgASABIAEgASABEAEgATABMAFQAVABUAFQAVABUAFQAVABMAFAAVABUAFQAVABUAFQAT
ABMAEwASABEAEAAQABAADwAQAA8AEAAPABAADwAOAA4ADQAMAAwADAAMAAwADAANAAwA
CwALAAsACwAKAAkABgAFAAUABAADAAIAAgACAAAAAAAAAAAAAwADAAQABAAEAAQABAAD
AAEAAwAFAAQABgAPABYAIgAuAD4AUQBvAJMAswDPAOoA7ADZAMUAowBPAM7/Vf8E/9D+
wv7J/sn+yf7b/v3+If9I/2z/iv+o/8P/1//h/+r/7//y//T/+P/5//v/+//8//7//f/9
//7///8BAAAAAAABAAAAAAABAAEAAwADAAMABAAEAAQABQAGAAQABQAFAAUABwAHAAcA
CAAIAAgACAAIAAYABwAHAAcABwAHAAgACAAKAAoACQAJAAsACwAMAA4ADAANAA0ADQAP
AA8ADwAPABIAEgASABMAEwATABQAFAAVABUAFQAVABUAFQAVABUAFQAUABQAFAASABAA
DwAPABAAEAAQAA8ADAAKAAoACgAIAAcABwAJAAgACAAJAAoACwAMAA0ADgANAA0ADQAN
AA8ADwANAA0ADQANAA0ACwAIAAgABwAGAAUABAAEAAQAAQABAAEAAQABAAEAAAAAAP7/
/////wAAAAAAAAEAAQAEAAQABAAFAAMAAwAFAAUABwAHAAgACgAKAAoACgALAAoACAAH
AAcACgALAA0ADgAMAAwADAAMAAwACwALAAsADAAMAAwACwALAAsACwAKAAoACgAJAAkA
CQAJAAkACQAIAAcABwAHAAUABgAGAAYABgAGAAYABwAIAAkACQAJAAkACQAJAAkACQAJ
AAkACQAKAAsACwAJAAkACQAJAAsACwALAAoACQAIAAgACAAEAAQAAgACAAQABgAGAAYA
AgABAAAAAAACAAIAAgACAAEAAAD///////////7//f/6//n/+f/4//f/9v/2//b/+P/4
//j/+P/3//f/+P/4//j/+P/4//f/9//3//n//P/+/wcADgAWACAANABLAG0AkQCvAMkA
2ADQAL0AqQB5ABcAlv8p/+D+uP60/rn+tf63/s/+9/4f/0j/av+I/6b/wf/R/9v/4v/n
/+j/6v/u/+//7//v//D/8v/z//P/9P/1//X/9P/0//X/9v/2//f/9//1//X/9f/2//b/
9v/3//j/+P/5//n/+f/7//v/+//8//r/+v/6//r/+v/7//v/+//7//v//P/8//7//v/9
//3//f/9//7/AAACAAMAAwADAAUABQAFAAUABgAGAAYABwAJAAkACgAKAAkACQAJAAkA
CQAJAAkACQAJAAgACAAIAAgABgAFAAUAAwACAAEA///+//z//P/8//z/+//7//3//v/+
////AAADAAQABQAGAAcABwAHAAcABQAFAAMAAwADAAMAAwABAAAAAAD///7//f/8//z/
/P/7//v/+//7//v/+//6//r/+v/7//v//P/8//z//f/9//z//P/8//3//v///wIAAwAB
AAEAAgAEAAIAAgACAAMABAAEAAUABwAFAAUABgAGAAYABgAGAAYABgAFAAUABQAGAAYA
BgAFAAcABwAHAAYABgAGAAUABQAFAAUABQAFAAQAAwADAAMAAwACAAQABgAFAAQAAwAC
AAMABAAFAAUABQAFAAUABQAFAAUABQAFAAcACAAJAAkACQAJAAkACQAHAAcABwAGAAYA
BgAHAAgABAAEAAIAAgAEAAYABgAGAAQAAwACAAIAAAAAAAAAAAABAAAA//////3//f/8
//v/+v/5//n/+P/5//j/+P/4//b/9v/2//b/+f/5//r/+v/4//j/+P/3//f/+f/5//7/
BgALABAAGAAmADgAUwBzAJcAuQDVAOQA2AC/AKMAaQD9/4D/G//Y/rj+vv7D/rv+v/7Z
/v/+J/9O/3D/kP+u/8f/1f/f/+b/6f/q/+z/8P/x//H/8f/y//T/9f/1//b/9//5//j/
+P/5//j/+P/5//n/+f/5//n/+v/8//z//f/+//z//f/9//3/////////AAAAAAAAAAAA
AP7/////////AQABAAIAAgACAAIAAQABAAMAAwAEAAYABgAHAAcABwALAAsACwALAAwA
DAAMAA0ACwALAAwADAANAA0ADQANAA0ADQANAA0ADwAOAA4ADgAMAAoACQAJAAkACAAH
AAUABAACAAIAAgAEAAMAAwAFAAYABgAHAAgACQAKAAsADAALAAsACwALAAwADQAMAA0A
CwALAAsACQAKAAoACQAIAAcABgAGAAYAAwADAAMAAwADAAMAAgACAAQABQAFAAYABgAG
AAcABwAGAAYABgAHAAkACQALAAsACwALAAwADgAMAAwADAANAA0ADAAMAA0ADQANAA4A
DgAOAA4ADgAOABAADwAPAA8ADgAOAA4ADQANAA0ADQAMAAwADAALAAsACwALAAsACwAM
AAsACwALAAsACAAIAAgACAAIAAgACQAKAAsACwALAAsACwALAAsACwALAAsADQAOAA8A
DwAPAA8ADwAPABEAEQARABAADQAMAAwADAAKAAoACAAIAAgACgAKAAoABgAFAAQABAAG
AAYABgAGAAMAAgABAAEAAQABAAAA///+//3//f/8//3//P/8//z/+v/6//r/+v/9//3/
/v/+//z//P/8//v/+//9//3/AgAIAA8AFgAgAC4ARABdAH0AoQDBANsA5gDWAMMApwBh
AO//eP8Z/9j+wv7K/sv+xf7L/uP+A/8t/1T/cv+Q/67/x//Z/+P/6P/t/+7/8P/0//X/
9f/1//b/+P/3//f/+P/5//n/+P/4//n//P/8//3//f/9//3//f/+//z//P/9//7//v//
//////////////8AAAAAAAAAAAAAAAABAAEAAQABAAEAAgACAAIAAgABAAEAAwADAAQA
BgAGAAcABwAHAAkACQAJAAkACgAKAAoACwAJAAkACgAKAAkACQAJAAkACwALAAsACwAL
AAoACgAKAAgABgAFAAUAAwACAAEA//8AAP7//v/+/wAA/////wEAAAAAAAEAAgAEAAYA
CAAKAAkACQAJAAkACwALAAkACQAJAAkACQAHAAQABAADAAIAAQAAAAAAAAABAAEAAQAB
AAEAAQAAAAAAAgADAAMABAACAAIAAwADAAYABgAGAAcABwAHAAkACQAJAAkACgAMAAoA
CgAKAAsACQAIAAgACQAKAAsADQAOAA0ADAALAAoACgAJAAkACQAMAAwADAALAAkACQAJ
AAgACAAIAAcABwAHAAcABwAHAAgABwAHAAcABQAGAAQABgAGAAYABgAGAAYABwAIAAkA
CQAHAAcABwAHAAgACQAKAAsACwAMAA0ADQALAAsACwALAA0ADQANAAwACQAIAAgACAAG
AAYABAAEAAQABgAGAAYABgAFAAQABAACAAIAAgACAAEAAAD///////////7//f/8//v/
+//6//n/+P/4//j/+P/4//j/+P/5//n/+v/6//z//P/8//v/+//7//3/AAAGAA0AFAAe
AC4AQgBdAH8AoQDBANkA3gDMALkAmQBPANn/Xv8D/8r+uv6+/rv+t/7H/uX+Cf8z/1r/
eP+W/7b/zf/b/+H/5v/p/+r/7P/w//H/8f/x//L/9P/1//X/9v/3//f/9v/2//f/+P/4
//n/+f/7//v/+//8//r/+v/7//z//P/9//3//f/7//v/+//8//7//v/+//7//v//////
////////AAAAAAIAAgABAAEA/////wAAAgAEAAUABQAFAAcABwAHAAcACAAIAAgACQAJ
AAkACgAKAAkACQAJAAkACQAJAAkACQAHAAYABgAGAAYABAADAAMABQAEAAMAAQD+//z/
/P/8//3//f/+/wEAAAAAAAEAAgAFAAYABwAIAAkACQAJAAkACQAJAAcABwAHAAcABwAF
AAQABAADAAIAAwACAAIAAgD////////////////+//7//v//////AAACAAIAAwADAAIA
AgACAAMAAwADAAUABQAFAAUABgAIAAgACAAIAAkACwAKAAoACwAJAAkACgAKAAwADAAM
AAwACwAJAAgABwAKAAoACgAJAAcABwAHAAYACAAIAAcABwAHAAcABwAHAAgABwAHAAcA
CQAIAAgACAAIAAgABwAIAAkACQAJAAkACQAJAAsACwALAAsACwAMAA0ADQALAAsACwAL
AA0ADQANAAwACQAIAAgACAAGAAYABAAEAAYACAAIAAgABgAFAAQABAACAAIAAgACAAEA
AAD/////AQABAAAA///+//3//f/8//v/+v/6//r/+v/6//r/+v/5//n/+v/6//z//P/8
//v/+//7//3/AAAEAAsAEgAcACoAOgBPAHMAlwC3ANEA4ADWAMEApwBrAP//gv8b/9j+
uv6+/sH+uf69/tf+//4r/1D/cP+Q/7D/yf/Z/+P/6P/p/+z/7v/y//P/8//z//T/9v/1
//X/9v/3//n/+P/4//n//P/8//3//f/7//v/+//8//z//P/9//7//v//////////////
//8AAAAAAAAAAAAAAAABAAEAAQABAAEAAgACAAIAAgABAAEAAwADAAQABgAGAAcABwAH
AAcABwAHAAcACgAKAAoACwAJAAkACgAKAA0ADQANAA0ACwALAAsACwALAAoACgAKAAgA
BgAFAAUABQAEAAMAAQACAAAAAAAAAAAA/////wEABAAEAAUABgAFAAYABwAIAAkACQAJ
AAkACQAJAAcABwAHAAcABwAFAAQABAADAAIAAQAAAAAAAAD////////////////+//7/
AAABAAEAAgACAAIAAwADAAIAAgACAAMAAwADAAUABQAHAAcACAAKAAgACAAIAAkACwAK
AAoACwALAAsADAAMAAsACgAJAAgACgAJAAkACQAIAAgACAAHAAkACQAJAAgABgAGAAUA
BQAFAAUABQAFAAYABQAFAAUABQAEAAQABAAEAAUABQAFAAUAAgACAAIAAgACAAMABAAF
AAUABwAHAAcABwAHAAcABwAHAAcACAAJAAkACQAJAAkACQALAAsACwAKAAkACAAIAAgA
BAAEAAIAAgACAAQABAAEAAQAAwACAAIAAAAAAAAAAAABAAAA/////wEAAQAAAP///P/7
//v/+v/5//j/+P/4//j/+P/4//j/+f/5//r/+v/6//r/+v/5//n/+//9/wIABgANABIA
HgAuAEAAWQB7AJ8AvwDZAN4A0AC5AJcATwDd/2j/Df/W/sT+zP7J/sH+y/7j/gf/Lf9W
/3b/kP+u/8f/1//h/+j/6//q/+z/8P/x//H/8f/y//T/9f/1//b/9//5//j/+P/5//j/
+P/5//n/+//7//v//P/6//r/+//8//7//////////f/9//3//v/+//7//v/+//z//f/9
//3//////wAAAAAAAAAA/////wAAAQADAAYABAAFAAUABQAHAAcABwAHAAgACAAIAAkA
BwAHAAgACAAJAAkACQAJAAcABwAHAAcABwAGAAYABgAGAAQAAwADAAEAAAD///3//f/8
//3//v/+//3//f///wIAAgADAAQABQAGAAcACAAJAAkACQAJAAkACQAHAAcABwAHAAcA
BQAEAAQAAwACAP///v/+//7//v///wAAAQABAAEAAAAAAAAAAQABAAIABAAEAAUABQAF
AAQAAwADAAUABQAHAAcABwAHAAgACgAIAAgACAAJAAsACgAKAAsACwALAAwADAAMAAwA
DAAMAAoACQAJAAkACgAKAAoACQAJAAkACQAIAAgACAAHAAcACQAJAAkACQAGAAUABQAF
AAUABAAEAAYABgAGAAYABgAFAAYABwAHAAgACQAKAAsACQAJAAkACQAJAAoACwALAAkA
CQAJAAkACgALAAwADAAJAAgACAAIAAYABgAEAAQABAAGAAYABgACAAEAAAAAAAIAAgAC
AAIAAQAAAP/////9//3//P/7//z/+//7//r/9//2//b/9v/2//b/9v/2//n/+f/6//r/
+P/4//j/9//1//f/+f/+/wIABwAQABgAJAA2AEsAawCRALEAzQDiANwAxwCpAG8ABwCK
/yX/3v6+/sL+xf67/r/+1f73/h3/SP9q/4T/ov+//8//2f/i/+f/5v/o/+z/7f/t/+3/
7v/w//H/8f/y//P/8//y//L/8//2//b/9//3//f/9//3//j/9v/2//f/+P/4//n/+f/5
//v/+//7//z/+v/6//r/+v/8//3//f/9//z/+//7//r//v/+//3//f//////AAACAAAA
AQABAAEAAwADAAMAAwAEAAQABAAFAAUABQAGAAYABQAFAAUABQAFAAUABQAFAAMAAgAC
AAIABAACAAEAAQABAAAA///9//z/+v/6//r/+v/5//n/+//8//z//f/+/wEAAgADAAQA
AwADAAMAAwADAAMAAQABAAEAAQABAP///v/+//3//P/7//r/+v/6//n/+f/5//n/+v/7
//v//P/7//v/+v/6//r/+v/7//v//P/8//z//f//////AQABAAEAAQACAAQAAgACAAIA
AwADAAIAAgADAAUABQAGAAYABgAGAAYABgAGAAUABQAFAAQABAAEAAMABQAFAAUABAAE
AAQAAwADAAMAAwADAAMAAgABAAEAAQABAAAAAAAAAAIABQAEAAMAAgABAAAAAwAEAAUA
BQAHAAcABwAHAAYABQAEAAMABAAGAAgACQAJAAkACQAJAAkACQAJAAgABQAEAAQABAAC
AAIAAAAAAAAAAgACAAIAAgABAAAAAAD+//7//v/+/////v/9//3/+//7//r/+f/4//f/
9//2//X/9P/0//T/9P/0//T/9P/2//f/+f/6//j/+P/4//f/+f/5//n//v8GAA8AFAAg
ADIASABjAIcAqwDLAOEA4ADMALcAkQA5AL//Uv8B/9L+yv7Q/sn+w/7R/u/+E/85/17/
fP+a/7j/z//b/+P/6P/t/+3/7v/x//H/8//z//T/9v/2//X/9f/1//b/9v/3//n/+P/4
//n/+f/7//v/+//8//r/+v/7//z/+v/7//v/+//9//3//f/+//z//P/8//z//v//////
////////AAAAAAAAAAD/////AAABAAMABgAEAAUABQAFAAkACQAJAAkACAAIAAgACQAJ
AAkACgAKAAsACwALAAsACQAJAAkACQALAAoACgAKAAwACgAJAAkACAAGAAQAAQAAAP7/
/v/+/wAA/////wEABAAEAAUABgAHAAgACQAKAAsACwALAAsADQANAAsACwAJAAkACQAH
AAgACAAHAAYABQAEAAQABAABAAEAAQABAAMAAwACAAIAAAABAAEAAgADAAQABgAHAAYA
BgAGAAcACQAJAAsACwAJAAkACgAMAAwADAAMAA0ADwAOAA4ADwARABEAEgASAA8ADgAN
AAwADwAPABAAEQARABAADwANAA8ADwAPAA4ADgAOAA0ADQALAAsACwALAAwACwALAAsA
CwAKAAwADAAMAAwADQAOAA8ADwANAA0ADQANAA8ADwAPAA8ADwAQABEAEQAPAA8ADwAP
ABEAEQARABAADQAMAAwADAAMAAwACgAKAAoADAAMAAwADAALAAoACgAIAAgACAAIAAcA
BgAFAAUABwAHAAYABQADAAEAAAD+/////v/+//7/AAAAAAAAAAD/////AAAAAAAAAAAA
AP////8BAAMABAAIAA8AGAAiADAAQABVAHUAmwC7ANkA8ADwAOMAzwChAEEAwP9T/wT/
3P7c/uf+4/7h/u3+Bf8l/0b/av+I/6b/v//T/+P/7P/x//L/9P/4//n/+f/5//r//P//
////AAABAP///v/+////AAAAAAEAAQACAAMABAAGAAQABAAFAAYABgAHAAcABwAHAAcA
BwAIAAgACAAIAAgACgALAAsACwALAAsADAAMAAwADAALAAsADQANAA4AEAAOAA8ADwAP
ABEAEQARABEAFAAUABQAFQAVABUAFgAWABcAFwAXABcAGQAZABkAGQAZABgAGAAYABoA
GAAXABcAFQAUABMAEQAOAAwADAAMAAwACwALAA0ADgAOAA8AEAARABIAEwAUABcAFwAX
ABcAFwAXABUAFQAXABcAFwAVABQAFAATABIAEQAQABAAEAAOAA0ADAALAAsACwAKAAoA
DAANAA0ADgAMAAwADQANAA4ADgAOAA8AEQARABMAEwARABEAEgAUABYAFgAWABcAFwAW
ABYAFwAXABcAGAAYABgAGAAYABgAGAAXABcAFwAaABoAGgAZABcAFwAXABYAGAAYABcA
FwAVABUAFQAVABQAEwATABMAEwAUABQAEgASABIAEgAVABYAFwAXABcAFwAXABcAFwAX
ABcAFwAZABoAGwAbABgAFwAWABUAFwAXABcAFgAVABQAFAAUABQAFAASABIAEgAUABQA
FAASABEAEAAQABAAEAAQABAADwAOAA0ADQALAAsACgAJAAoACQAJAAgABwAGAAYABgAG
AAYABgAGAAkACQAKAAoACQAIAAcABQAFAAcACQAMAA4AEwAaACYAMgBEAFsAewChAL8A
3QDyAO4A2wDPAKkARwDG/1n/Cv/i/uD+5/7h/uH+8/4P/zH/Vv90/4z/qP/D/9f/5f/u
//P/9v/4//z//f/9//3//v8AAAEAAQACAAMABQAEAAQABQAFAAQABAADAAUABQAFAAYA
BAAEAAUABgAIAAkACQAJAAkACQAJAAoACgAKAAoACgAKAAsACwALAAsACwAMAAwADgAO
AA0ADQANAA0ADgAQABAAEQARABEAEwATABMAEwAUABQAFAAVABcAFwAYABgAGQAZABkA
GQAZABkAGQAZABsAGgAaABoAGgAYABcAFwAXABYAFQATABEADgANAAwACgAJAAkACwAO
AA4ADwAQAA8AEAARABIAEwATABMAEwAVABUAEwATABMAEwATABEAEAAQAA8ADgALAAoA
CgAKAAcABwAHAAcABQAFAAQABAAEAAUABQAGAAYABgAHAAcACAAIAAgACQAJAAkACwAL
AA0ADQAOABAADgAOAA4ADwAQABAAEQATABMAEwAUABQAFAAUABQAFAAWABUAFQAVABQA
FAAUABMAFQAVABUAFAAUABQAEwATABMAEwATABMAEgARABEAEQAPAA4ADgAOAA4ADwAP
AA8ADgAOAA4ADgAOAA8AEAARABEAEQARABEAEQARABEAEQARABEAEgATABMAEwATABMA
EwATABMAEwASAA8ADgAOAA4ADgAOAAwADAAKAAwADAAMAAwACwAKAAoACgAKAAoACgAJ
AAgABwAHAAcABwAGAAUABAADAAMAAgABAAAAAAAAAP7//v/+//7/AQABAAIAAgAAAAAA
AAD//wMAAwADAAQABgANABYAHgAqAEAAWwB9AJ8AuwDVAOgA5ADNAL0AkwA3ALb/Rf/4
/sz+yP7N/sn+y/7j/gX/Lf9S/3L/kv+w/8X/1//j/+r/7f/v//L/9//5//v/+//8//7/
/f/9//7///////7//v///wAAAAABAAEAAQABAAEAAgACAAIAAwAEAAQABQAFAAUABQAF
AAUABgAGAAYABgAGAAYABwAHAAcABwAHAAgACAAMAAwACwALAAkACQAKAAwADAANAA0A
DQAPAA8ADwAPABAAEAAQABEAEwATABQAFAAVABUAFQAVABcAFwAXABcAFwAWABYAFgAU
ABIAEQARABMAEgARAA8ADgAMAAwADAAKAAkACQALAAoACgALAAwADQAOAA8AEAARABEA
EQARABMAEwARABEAEwATABMAEQAOAA4ADQAMAA0ADAAMAAwACQAJAAkACQAJAAkACAAI
AAgACQAJAAoACQAIAAgABwAIAAgACAAJAAsACwANAA0ACwALAAwADgAOAA4ADgAPAA8A
DgAOAA8AEQARABIAEgASABIAEgASABQAEwATABMAFAAUABQAEwAUABUAFgAWABUAFAAS
ABEAEwATABMAEwAQAA8ADwAPABEAEAAQABAADgAPAA8ADwANAA0ADQAOAAwADgAPAA4A
DAAMAAwADAANAA4ADwAPAA0ADQANAA0ACwALAAsACwALAAwADQANAAsACwALAAsACgAJ
AAgABgADAAIAAgACAP7//v/8//z//P/+//7//v/8//v/+v/6//z//P/8//z/+f/4//f/
9//3//f/9v/1//T/8//z//L/8//y//L/8v/0//T/9P/0//X/9f/2//b/9v/2//b/9f/1
//X/9//6//7/AwAMABQAIgA2AFEAcwCXALMAywDWAMYAsQCbAF8A8/94/xX/0v62/rb+
u/63/r3+1/79/if/TP9s/4j/pv+9/83/1f/e/+P/4v/k/+j/6f/r/+v/7P/u//H/8f/y
//P/8//y//L/8//2//b/9//3//j/+f/6//z//P/8//3//v/+/////////wEAAQABAAIA
AgACAAIAAgAEAAUABQAFAAMAAwAEAAQABgAGAAUABQAHAAcACAAKAAkACQAIAAcACQAJ
AAkACQAIAAgACAAJAAkACQAKAAoACwALAAsACwAJAAkACQAJAAcABgAGAAYABgAEAAMA
AwADAAIAAQD//wAA/v/+//7//P/7//v//f/+//7///8AAAEAAgADAAQABwAHAAcABwAJ
AAkABwAHAAkACQAJAAcACAAIAAcABgADAAIAAgACAP///////////f/9//z//P/+////
//8AAP7//v//////AAAAAAAAAQABAAEAAwADAAMAAwAEAAYABgAGAAYABwAHAAYABgAH
AAkACQAKAAoACgAKAAoACgAKAAkACQAJAAoACgAKAAkACwALAAsACgAIAAgABwAHAAkA
CwALAA==
         </WaveFormData>
      </LeadData>
      <LeadData>
         <LeadByteCountTotal>10000</LeadByteCountTotal>
         <LeadTimeOffset>0</LeadTimeOffset>
         <LeadSampleCountTotal>5000</LeadSampleCountTotal>
         <LeadAmplitudeUnitsPerBit>4.88</LeadAmplitudeUnitsPerBit>
         <LeadAmplitudeUnits>��V</LeadAmplitudeUnits>
         <LeadHighLimit>2147483647</LeadHighLimit>
         <LeadLowLimit>268435456</LeadLowLimit>
         <LeadID>V3</LeadID>
         <LeadOffsetFirstSample>0</LeadOffsetFirstSample>
         <FirstSampleBaseline>0</FirstSampleBaseline>
         <LeadSampleSize>2</LeadSampleSize>
         <LeadOff>FALSE</LeadOff>
         <BaselineSway>FALSE</BaselineSway>
         <ExcessiveACNoise>FALSE</ExcessiveACNoise>
         <MuscleNoise>FALSE</MuscleNoise>
         <LeadDataCRC32>4095703748</LeadDataCRC32>
         <WaveFormData>
//////7//v/8//7/AwAIAA8AGAAhACsAOgBPAGsAiQChALUAxgDKAL4AqQB8ACsAzP96
/zf/Ef8M/w3/Af8B/xD/Kf9H/2f/h/+k/73/0v/g/+b/6v/u//H/8f/z//X/9f/2//f/
+P/4//j/+f/5//v//P/8//7//v/+//7//v/+//////////3//v/+////AQABAAEAAQAC
AAIAAgACAAEAAQABAAEAAQABAAEAAQADAAMAAwADAAEAAQABAAEABAAEAAUABQAEAAMA
AwACAAIAAgACAAIAAwAEAAYABwAGAAUABAADAAQABQAFAAYABQADAAIAAQAAAAAAAAD/
/wEA///+//3/+v/6//n/+P/4//j/+f/6//j/+P/4//j//P/9////AAABAAMABAAFAAUA
BQAFAAUACQAJAAkACQAIAAgACAAGAAgACAAIAAYABgAGAAYABgAFAAUABQAFAAUABQAF
AAUABgAGAAYABgAHAAcACAAJAAkACQAJAAoACAAIAAgACAALAAwADAAOAAwADAANAA0A
DwAPAA8AEQAPAA8ADwAPAA8ADgAOAA4AEAAQABAAEAAOAA8ADwAOAA0ADQANAAwADgAO
AA4ADgALAAsACwALAAwADAAMAAwADAAMAAoACAAIAAgACAALAAwADAAMAA0ADgAPABEA
DwAPAA8ADwAQABAAEQARABEAEQARABIAEwATABMAEgAQABAAEAAQAA4ADQALAAsACwAL
AAsACwAJAAkACAAHAAkACQAIAAgACAAIAAcABwAHAAcABgADAAMAAgABAAAA////////
////////////////AAABAAEAAQABAAEAAAACAAIAAgADAAYADQAYACMAMQBCAFkAdQCR
AK0AxwDYANgA0gC/AJAAOwDW/4L/Pf8X/xL/Ef8L/wf/Ev8n/0H/Yf+D/6L/u//O/97/
6P/u//D/8//z//X/9//5//r/+//8//z//P/9//3//f/+//7/AAACAAIAAgACAAEAAQAA
AP//AQACAAIAAwADAAMAAwADAAIAAgACAAIABQAFAAUABQADAAMAAwADAAMAAwADAAMA
BAAFAAYABwAHAAYABgAFAAUABQAGAAYABgAGAAYABgAGAAYABwAHAAcABwAHAAcABwAH
AAYABgAGAAUABQAFAAQABAAEAAMAAQD///7//f/8//z/+//6//n/+P/4//j/+f/6//v/
/P/8//3///8AAAEAAwAEAAUACQAJAAkACQAJAAkACQAJAAoACgAKAAgACAAIAAgABgAE
AAQABAAEAAUABQAFAAUAAwADAAMAAwAGAAYABgAGAAUABQAGAAcACAAJAAoADAAMAAwA
DAAMAAsADAAMAA4ADgAOAA8ADwAPAA8ADwARABEAEQARABEAEQAQABAAEAAQABAAEAAQ
ABAAEQARABAADQANAA0ADAANAA4ADwAQAA8ADwAPAA8ADgAKAAgADgAOAA4ADgAOAA8A
EAAQABAAEAAQABAAEQARABEAEQARABAAEAARABEAEwATABMAFAATABMAEwASABAAEAAQ
ABAADwAPAA4ADwAOAA0ADAALAA0ADQAMAAsACwALAAoACgAKAAoACQAJAAcABwAGAAMA
AwACAAEAAAD///////////////////////8AAAEAAQADAAMAAwACAP7/AAACAAMACAAR
ABgAIwAtADwAUQBtAI0AqwDJAOIA6ADgANMAsABlAPz/mP9H/xH/BP8H///+9/4C/xv/
Of9Z/3f/lv+x/8j/2v/m/+z/8P/x//H/8//1//b/+P/6//z/+v/6//v/+//9//7//v8A
AAAAAAAAAAAAAAABAAEAAQABAAIAAgADAAEAAQABAAEABAAEAAQABAADAAMAAwADAAMA
AwADAAMABAAFAAYABwAGAAUABAADAAQABAAFAAUABwAHAAgACAAIAAgACAAIAAgACAAJ
AAkABwAHAAcABwAIAAkACQAKAAgABwAHAAcABgAGAAYABQAFAAMAAgABAP7//v/9//z/
/f/8//z//P/6//r/+v/6//7///8BAAIAAgADAAMAAwAHAAcABwAHAAkACQAJAAkACgAK
AAoACAAIAAgACAAGAAQABAAEAAQAAwADAAMAAwADAAMAAwADAAIAAgACAAIAAwADAAQA
BQAHAAcABwAIAAYABgAGAAYACQAKAAoADAAKAAoACwALAA0ADQANAA8ADQANAA0ADQAN
AAwADAAMAA0ADgAPABAADwAPAA4ADAAMAA0ADgAOAA4ADgAOAA4ACwALAAsACwAMAA4A
DAAKAAoACgAKAAsADAAMAAwADQAOAA8AEQAQAA8ADgANAA8AEAASABMAEQARABEAEgAS
ABEAEAAOAA4ADgAOAA4ADgANAAsACwAJAAkACQAJAAkACQAIAAcABQAFAAQABAAGAAYA
BQAFAAUABQAEAAEAAQAAAP///v/7//v/+//7//v/+//7//v//f/+///////9//3//f/8
//z//v8AAP//AgAHAA4AGQAjADQARwBhAIEAnQC5ANIA3ADSAMUArgBvAAgApP9T/xP/
+P71/vX+7/74/hP/N/9Z/3f/lv+z/8r/2P/g/+j/7P/w//H/9P/3//b/9v/2//b/+P/4
//n/+f/7//z//P/+//z//P/8//z//v/////////9//7//v//////////////AgACAAIA
AgABAAEAAQABAAMAAwADAAMAAQABAAEAAQADAAMAAwADAAQABAAFAAUAAwADAAQABAAG
AAYABgAGAAQABAAFAAUABwAHAAcABwAHAAcABgAGAAYABQAFAAUABgAGAAYABQADAAEA
AAD//wAAAAD///7//f/8//z//P/7//r/+f/4//r/+//9//7//f///wAAAQADAAMAAwAD
AAcABwAHAAcABgAGAAYABAAGAAYABgAEAAMAAgABAAAA//////////8BAAEAAQABAAEA
AAD///7/AQABAAIAAwADAAMAAwAEAAQABAAEAAQABQAGAAYACAAIAAgACQAJAAgABwAG
AAcACAAJAAoACwALAAoACgAKAAoACgAKAAoACgALAAsACgALAAsACwAKAAgACAAIAAgA
BwAHAAcABwAGAAYABgAGAAQABAAEAAYABgAGAAYABwAIAAgACAAIAAgACAAJAAsACwAL
AAsACwAKAAoACQALAAsACwAMAA0ADQANAAwACAAIAAgACAAIAAcABQAFAAUABQAFAAUA
BQAFAAQAAwADAAMAAgACAAAAAAD/////AQABAAAA/f/8//r/+P/2//f/9//3//f/+f/5
//n/+f/3//j/+f/5//v/+//7//r/+P/4//r//f8AAAcAEAAXACEAMABDAF8AfwCZAK8A
wADEALwArwCKAD8A2v+A/zf/Bf/4/vv+9/7x/v7+Hf8//2H/f/+c/7n/zv/c/+T/6v/s
/+7/7f/u/+//8f/y//P/9P/0//T/9f/1//X/9v/2//j/+v/6//r/+v/5//n/+P/3//j/
+v/7//3/+//7//v/+//8//z//P/8//3//f/9//3//f/9//3//f////////////3//f/9
//3//v/+//////8BAAEAAgACAAAAAAAAAAAAAgACAAMAAwADAAMAAwADAAMAAwACAAIA
BAADAAMAAwABAAAA///9/////f/8//v/+v/6//n/+P/1//T/9P/0//b/9v/2//b/9v/3
//n/+v/9////AAABAAMAAwADAAMAAwADAAMAAwAGAAYABgAEAAIAAgACAAAAAgACAAIA
AgD/////////////////////AAAAAAAAAAD/////AAABAAMAAwADAAQABgAGAAYABgAG
AAYABQAGAAYABgAHAAcACQAJAAkACwALAAsACwALAAkACAAIAAgACAAIAAgACAAKAAsA
CwAKAAkACQAJAAgACgAKAAoACgAJAAkACQAJAAYABgAGAAYACAAGAAkACgAJAAgABwAG
AAkACgAKAAoACgAKAAoACwAJAAkACQAJAAsADAAOAA8ADgANAAwADAANAA0ADQAMAAwA
DAAMAAwACgAJAAcABwAIAAkACgALAAgABwAFAAMABQAFAAQABAAEAAQAAwADAAMAAwAC
AP/////+//3//P/5//n/+f/5//v/+//7//v/+//8//3//f/7//v/+//6//7//v/+/wEA
BgANABIAGQAlADQASwBnAIUAnQC1AMYAxgC6AKcAfAAtAMr/dv8v/wX//v4D//v++f4I
/yf/Sf9p/4X/ov+9/9L/3v/m/+7/8P/w/+//8P/x//H/8v/z//T/9f/2//j/+f/3//j/
+P/6//r/+v/6//r/+P/5//n/+f/7//z//P/9/////////////v/+//7//v//////////
//3//f/9//3///////////////////////7//v//////AQABAAIAAgACAAIAAgACAAIA
AgADAAMAAwADAAMAAwABAAEAAAAAAAIAAQABAAEAAAAAAAAA///9//v/+v/5//n/+v/6
//r/+P/2//X/9P/1//b/9//4//r/+//9//7//f///wAAAQADAAMAAwADAAcABwAHAAcA
BgAGAAYABAAEAAQABAACAAIAAgACAAIAAwADAAMAAwABAAEAAQABAAQABAAEAAQAAwAD
AAQABQAFAAUABQAGAAgACAAIAAgABwAIAAgACgAMAAwADQANAAsACwALAA0ADQANAA0A
DQANAAwADAAMAAwADAAMAAwADAANAA0ADAALAAsACwAKAAoACgAKAAoACQAJAAkACQAI
AAgACAAIAAgACAAIAAYABgAGAAYABwAIAAgACAAKAAoACgALAAsACwALAAsADAAMAA0A
DQANAA0ADQAOAA8ADwAPAA4ADAAMAAwADAAIAAcABQAFAAcABwAHAAcABQAFAAQAAwAD
AAMAAgACAAQABAADAAMAAgABAP//+//9//z/+//6//v/+//7//v/+v/5//j/9//4//r/
/P/9//v/+//7//r/+v/8//7/AQAGAAsAEgAbACcAOgBRAGsAiQCjALsAyADGALoApQBy
ABsAvv9w/y3/C/8K/wn///79/gr/Jf9H/2n/hf+g/7n/zv/c/+T/6P/s/+//7//x//P/
8//0//X/9v/2//b/9//3//f/+P/4//r/+v/6//r/+v/6//v/+//7//n/+v/6//v/+//7
//v/+//8//z//P/8//v/+//7//v//P/9//7///////////////3//f/9//3/AAAAAAEA
AQD/////AAAAAAIAAgACAAIAAgACAAMAAwACAAEAAAD//wEAAQAAAAAAAAD////////+
//7//v/9//v/+f/4//f/9v/2//X/9P/1//T/9P/0//T/9P/0//T/9v/3//n/+v/9////
AAABAAMAAwADAAMABwAHAAcABwAGAAYABgAEAAQABAAEAAIAAgACAAIAAgABAAEAAQAB
AAMAAwADAAMABAAEAAQABAAFAAUABgAHAAUABQAFAAYABgAGAAYABgAIAAoACwAOAA0A
DAAMAAsACwALAAsADQANAA0ADQANAA0ADAAMAAwACgAKAAoACgAMAA0ADQAMAAsACwAL
AAoACAAIAAgACAAHAAcABwAHAAgACAAIAAgABgAEAAMABQAGAAgACAAIAAgABwAIAAgA
CAAIAAgACAAJAAsACwALAAsADAAMAA0ADQAPAA8ADwAQAA8ADwAPAA4ACgAKAAoACgAK
AAkABwAHAAcABwAHAAcABwAHAAYABQADAAMAAgACAAIAAgABAAEAAwADAAIA//////7/
/f/8//v/+//7//v/+f/5//n/+f/7//z//f/9//////////7//P/+//7/AQAIAA8AFgAf
AC0AOgBRAG8AiwCjAL0AyADAALIAnQBmAA0Arv9c/yH/Bf8C///+9/77/hD/Lf9R/3P/
j/+o/8P/2P/i/+j/6v/u/+//7//x//P/8//0//X/9v/0//T/9f/1//f/+P/4//r/+v/6
//r/+v/8//3//f/9//3//v/+/////f/9//3//f/+//7//v/+////////////////////
////////////////////////AAAAAAEAAQABAAEAAgACAAAAAAAAAAAAAgACAAMAAwAB
AAEAAQABAAMAAwACAAIAAAD////////+//7//v/9/////f/8//v/+v/6//n/+P/3//b/
9v/2//j/+P/4//j/+v/7//3//v///wEAAgADAAUABQAFAAUABwAHAAcABwAIAAgACAAG
AAQABAAEAAIAAwAEAAUABgADAAMAAwADAAMAAwADAAMABAAEAAQABAAFAAUABgAHAAcA
BwAHAAgABgAGAAYABgAJAAoACgAMAAoACgALAAsACwALAAsADQANAA0ADQANAA0ADAAM
AAwADAAMAAwADAAMAA0ADQAMAAsACwALAAoACgAKAAoACgAJAAkACQAJAAgACAAIAAgA
CgAIAAgACAAIAAgACwAMAAwADAAKAAoACgALAAsACwALAAsADgAOAA8ADwAPAA8ADwAQ
ABEAEQARABAADAAMAAwADAAKAAkABwAHAAkACQAJAAkABwAHAAYABQAHAAcABgAGAAUA
BAACAAEAAwADAAIA//8BAAAA///+//v/+//7//v//f/9//3//f/7//z//f/9////////
//7/AAAAAAAAAwAEAAkAEAAZACUAMgBHAGUAgwCZAK8AwADAALYApQB6ACkAyv92/zP/
Cf8E/wP/+/73/gj/J/9L/2v/hf+i/73/0v/e/+j/7P/u/+//7//x//P/8//0//X/9v/4
//j/+f/5//f/+P/4//r//P/8//z//P/6//v/+//7//v//P/8//3///////////////7/
/f/8//3//f/9//3////////////9//3//f/9/////////////v/+//////8BAAEAAgAC
AAIAAgACAAIAAAAAAAEAAQABAAEAAQABAAEAAQAAAAAAAAD////////+//7//v/9//v/
+f/4//f/+P/4//f/9v/1//T/9P/0//T/9P/0//T/+P/5//v//P/7//3//v///wMAAwAD
AAMAAwADAAMAAwAGAAYABgAEAAQABAAEAAIAAAAAAAAAAAABAAEAAQABAP//////////
AgACAAIAAgADAAMABAAFAAMAAwADAAQABgAGAAYABgAFAAYABgAIAAgACAAJAAkACwAL
AAsADQALAAsACwALAAsACgAKAAoACAAIAAgACAAKAAsACwAKAAkACQAJAAgACAAIAAgA
CAAHAAcABwAHAAYABgAGAAYABgAGAAUABQAFAAUABgAGAAYAAgAEAAQABAAEAAUABgAG
AAYACAAIAAgACQALAAsACwALAAoACgALAAsADQANAA0ADgAPAA8ADwAOAAwADAAMAAwA
CgAJAAcABwAFAAUABQAFAAcABwAGAAUAAwADAAIAAgACAAIAAQABAAIAAwADAAEAAAD+
//z/+v/7//v/+//7//n/+f/5//n/+//8//3//f/9//3//f/8//z//P/+/wEABgANABQA
HQAtADoATQBpAIcAnwC1AMAAvgCyAJsAZgAPALT/aP8r/w//EP8N/wP/A/8S/yv/S/9t
/4n/pP+9/9T/4P/o/+z/7v/v/+//8f/z//P/9P/1//b/9v/2//f/9//3//j/+P/6//r/
+v/6//r/+v/7//v/+//7//z//P/9//3//f/9//3//P/8//z//P////////////7//f/8
//v//P/9//7////9//3//f/9//7//v///////////wAAAAAAAAAAAAAAAAIAAgADAAMA
AgABAAAA/////////v/+/wAA/////////P/8//z/+//9//v/+v/5//b/9v/1//T/9P/0
//X/9v/4//j/+P/4//j/+f/7//z//v8BAAMABQAFAAUABQAFAAUABQAFAAUABgAGAAYA
BAAEAAQABAACAAIAAgACAAIAAwADAAMAAwADAAMAAwADAAQABAAEAAQABQAFAAYABwAF
AAUABQAGAAgACAAIAAgACQAKAAoADAAKAAoACwALAAsACwALAA0ADQANAA0ADQANAAwA
DAAMAAwADAAMAAwADAANAA0ADAAJAAkACQAIAAkACgALAAwACwALAAsACwAIAAgACAAI
AAoACgAJAAgACAAIAAgACAAJAAoACgAKAAwADAAMAA0ACwALAAsACwAOAA4ADwAPAA4A
DQAMAAwADgAPABAAEAAMAAwADAAMAAoACQAHAAcACQAJAAkACQAHAAcABgAFAAcABwAG
AAYABAAEAAMAAwADAAMAAgD//wEAAAD///7/+//7//v/+//7//v/+//7//v//P/9//3/
/f/9//3//P/8//7//v8BAAIABwAQABkAJQA0AEkAYwB/AJcArQDCAMgAvACpAIAAMwDS
/4D/Pf8R/wr/Cf///vv+Cv8j/0P/Z/+F/5z/tf/M/9r/4v/q/+7/8P/v//D/8f/x//L/
8//0//b/9v/3//f/9f/2//b/+P/6//r/+v/6//r/+//7//v/+//8//z//f/9//3//f/9
//7//v/+//7///////////////////////3//f/9//3////////////+//7/////////
//8AAAAAAAAAAAAAAAAAAAAAAQABAAMAAwADAAMAAQABAAAAAAAAAP////////z//P/8
//v//f/7//r/+f/6//r/+f/4//X/9P/0//T/9P/0//T/9P/2//f/+f/6//3///8AAAEA
AwADAAMAAwADAAMAAwADAAQABAAEAAIABAAEAAQAAgABAAAA///+//7///8AAAEAAQAB
AAEAAQAAAAAAAAAAAAEAAQACAAMAAwADAAMABAAGAAYABgAGAAUABgAGAAgACAAIAAkA
CQAJAAkACQALAAsACwALAAsADQAMAAwADAAKAAoACgAKAAoACwALAAoACQAJAAkACAAG
AAYABgAGAAYABwAIAAkABgAGAAYABgAGAAYABQAFAAcACQAIAAcABgAFAAQABgAIAAkA
CgAKAAoACgALAAkACQAJAAkACwAMAA4ADwAOAA0ADAAMAA8ADwAPAA4ACgAKAAoACgAI
AAcABQAFAAYABwAIAAkABwAHAAYABQAFAAUABAAEAAQABAADAAMAAQABAAAA/f////7/
/f/8//v/+//7//v/+//7//v/+//7//z//f/9//3//f/9//z/AAAAAAAAAwAKAA8AFgAf
ADEARABdAHkAlQCtAMEAygDCALYAmwBaAP//pv9c/yP/Ef8Q/wf///4F/xr/N/9X/3X/
kf+s/8f/2P/i/+j/8P/0//X/8//z//P/8//0//X/9v/4//j/+f/5//n/+v/6//z/+v/6
//r/+v/8//3//f/9//v//P/8//3///////////////7//f/8////////////////////
////////////////////////AAAAAAEAAQABAAEAAgACAAIAAgACAAIAAgACAAMAAwAD
AAMAAwADAAEAAQAAAAAAAAD///////8AAAAAAAD//wEA///+//3/+v/6//n/+P/1//T/
9P/0//f/+P/5//r/+v/7//3//v///wEAAgADAAcABwAHAAcABwAHAAcABwAKAAoACgAI
AAgACAAIAAYABAAEAAQABAADAAMAAwADAAMAAwADAAMABAAEAAQABAAHAAcACAAJAAcA
BwAHAAgACwAMAA0ADgAMAAwACwAMAA4ADgAPAA8AEQARABEAEwATABMAEwATABIAEAAP
AA4AEAAQABAAEAAQABEAEQAQAA8ADwAPAA4ADgAOAA4ADgANAA0ADQANAAoACgAKAAoA
CgAMAA4ADgAOAA4ADQAOAA4ADgAQABAAEAARABEAEQARABEAEAAQABEAEQATABMAEwAU
ABMAEwATABIAEgASABIAEgAQAA8ADQANAA0ADQANAA0ADwAPAA4ADQAMAAsACQAIAAoA
CgAJAAkACQAJAAgABQADAAIAAQAAAAEAAQABAAEAAQABAAEAAQABAAIAAwADAAMAAwAD
AAIAAAACAAQABwAKAA8AFgAhAC0AOgBNAGkAiwCnAMMA2gDkAN4A0QCuAGEA/P+i/1f/
If8U/xf/Ef8H/wr/H/87/1f/d/+Y/7P/yP/a/+b/7P/w//L/8f/y//P/9P/2//j/+v/8
//z//f/9//v//P/8//7//P/8//z//P/9////AAABAP//AAAAAAEAAQABAAEAAQAEAAQA
BAAEAAMAAwADAAMABQAFAAUABQADAAMAAwADAAMAAwADAAMABgAGAAcABwAGAAUABQAE
AAYABgAGAAYABwAIAAoACwAJAAkACQAJAAsACwAKAAoACgAJAAkACQAIAAgACAAHAAkA
BwAGAAUAAgACAAEAAAD9//z//P/8//r/+v/6//r//P/9////AAABAAMABAAFAAkACQAJ
AAkADQANAA0ADQAMAAwADAAKAAoACgAKAAgACAAIAAgACAAGAAUABAADAAUABQAFAAUA
CAAIAAgACAAHAAcACAAJAAkACQAJAAoACgAKAAoACgANAA4ADgAQABAAEAARABEAEQAR
ABEAEwATABMAEwATABUAFAAUABQAFgAWABYAFgAUABUAFQAUABMAEwATABIAFAAUABQA
FAASABEAEAAPABAAEAAQABAAEgASABIAEAAQABAAEAASABQAFQAWABUAFAATABMAEwAT
ABMAEwAWABYAFwAXABUAFQAVABYAFwAXABcAFgASABIAEgASABEAEQAQABEADwAPAA8A
DwAPAA8ADgANAA8ADwAOAA4ADQAMAAoACQALAAsACgAHAAcABgAFAAQAAwADAAMAAwAD
AAMAAwADAAMABAAFAAUABQAFAAUABAAEAAYABgAHAAgACwAUACEALwA+AFMAcQCTAK0A
yQDiAOgA4gDbAL4AbwACAKD/Tf8V/wb/Cf8B//3+CP8h/z//X/97/5T/sf/I/9r/5P/s
//L/9f/1//f/+f/5//r/+//8//7//v///////f/+//7/AAAAAAAAAAAAAAAAAQABAAEA
AQACAAIAAwADAAMAAwADAAQABAAEAAQABQAFAAUABQADAAMAAwADAAUABQAFAAUABwAH
AAcABwAHAAYABgAFAAcABwAIAAgACAAIAAgACAAKAAoACwALAAsACwALAAsACQAJAAgA
CAAJAAkACgALAAgACAAIAAcACQAHAAYABQAEAAQAAwACAP7//P/7//r//P/8//z//P/8
//3///8AAP//AQACAAMABwAHAAcABwAJAAkACQAJAAwADAAMAAoACgAKAAoACAAIAAgA
CAAIAAUABQAFAAUABAADAAIAAQAEAAQABAAEAAMAAwAEAAUABwAHAAcACAAGAAYABgAG
AAcACAAIAAoADAAMAA0ADQANAA0ADQAPABEAEQARABEADwAOAA4ADgAQABAAEAAQABAA
EQARABAADwAPAA8ADgAOAA4ADgAOAA8ADwAPAA8ADAAMAAwADAAMAAwACwALAAsACwAK
AAoACgAKAAoACgAKAAsADAAMAAwADAAMAAwADQAPAA8ADwAPAA4ADgAPAA8AEQARABEA
EgARABEAEQAQAA4ADgAOAA4ADAALAAkACQAJAAkACQAJAAsACwAKAAkACQAJAAgACAAG
AAYABQAFAAYABwAHAAUAAwACAAEAAAD/////////////////////AQACAAMAAwABAAEA
AQAAAAIAAgAAAAEABgALABQAHQAnADgATwBvAI8ApwC/ANgA3ADUAMcAqABhAPj/kv9D
/w3//P7//vf+9f4E/yH/P/9h/4H/nv+5/87/3P/m/+r/7P/w//H/9P/3//n/+v/7//z/
+v/6//v/+//7//z//P/+//7//v/+//7//P/9//3//f/+/wAAAQADAAEAAQABAAEAAgAC
AAIAAgADAAMAAwADAAEAAQABAAEAAgADAAQABQAFAAUABQAFAAQABAAFAAUABwAHAAgA
CAAGAAYABgAGAAgACAAJAAkABwAHAAcABwAJAAkACAAIAAgABwAHAAcABgAGAAYABQAH
AAUABAADAAIAAgABAAAA///+//7//v/+//7//v/+//////8AAAAAAQADAAQABQAHAAcA
BwAHAAsACwALAAsADgAOAA4ADAALAAoACQAGAAgACAAIAAgABQAFAAUABQAFAAUABQAF
AAYABgAGAAYABgAFAAUABQAGAAcACAAKAAgACAAIAAgACQAKAAoADAAOAA4ADwAPAA0A
DQANAA8AEQARABEAEQARABAAEAAQABIAEgASABIAEgATABMAEgATABMAEwASABIAEgAS
ABIAEQARABEAEQAOAA4ADgAOAA4ADgANAA0ACwALAAwADAAMAA0ADQAOAAoACgAKAAoA
CgAKAAoACgALAAwADAAMAA4ADgAOAA8ADwAPAA8ADwAQABAAEQARABEAEQARABIAEQAR
ABEAEAAQABAAEAAQAA4ADQALAAsACwALAAsACwALAAsACgAJAAsACwAKAAoACAAIAAcA
BwAHAAcABgADAAMAAgABAAAA//////////////////////3//v//////AQABAAEAAAAA
AP7/AAAFAAgADQAWACEALQA+AFMAcQCPAKUAvQDOAMwAwgCxAIYAMwDQ/3r/M/8L/wb/
B/8D/wH/Ev8x/1P/c/+N/6j/w//Y/+L/6v/w//L/8//z//X/9//3//j/+f/6//r/+v/7
//v/+//8//z//v/+//7//v/+/wAAAQABAAEAAQACAAIAAwABAAEAAQABAAIAAgACAAIA
AwADAAMAAwADAAMAAwADAAMAAwADAAMABQAFAAUABQAGAAYABwAHAAUABQAGAAYABgAG
AAYABgAGAAYABwAHAAcABwAHAAcACAAJAAkACgAJAAcABgAFAAIAAgACAAEAAgABAAEA
AQD+//7//f/8//3//P/8//z/+v/6//r/+v/6//v//f/+/wEAAwAEAAUABwAHAAcABwAL
AAsACwALAAwADAAMAAoACgAKAAoACAAIAAgACAAIAAUABQAFAAUABQAFAAUABQAIAAgA
CAAIAAcABwAIAAkACwALAAsADAAKAAoACgAKAA0ADgAOABAAEAAQABEAEQAPAA8ADwAR
ABMAEwATABMAEwASABIAEgAUABQAFAAUABQAFQAVABQAEwATABMAEgASABIAEgASABEA
EQARAA==
         </WaveFormData>
      </LeadData>
      <LeadData>
         <LeadByteCountTotal>10000</LeadByteCountTotal>
         <LeadTimeOffset>0</LeadTimeOffset>
         <LeadSampleCountTotal>5000</LeadSampleCountTotal>
         <LeadAmplitudeUnitsPerBit>4.88</LeadAmplitudeUnitsPerBit>
         <LeadAmplitudeUnits>��V</LeadAmplitudeUnits>
         <LeadHighLimit>2147483647</LeadHighLimit>
         <LeadLowLimit>268435456</LeadLowLimit>
         <LeadID>V4</LeadID>
         <LeadOffsetFirstSample>0</LeadOffsetFirstSample>
         <FirstSampleBaseline>0</FirstSampleBaseline>
         <LeadSampleSize>2</LeadSampleSize>
         <LeadOff>FALSE</LeadOff>
         <BaselineSway>FALSE</BaselineSway>
         <ExcessiveACNoise>FALSE</ExcessiveACNoise>
         <MuscleNoise>FALSE</MuscleNoise>
         <LeadDataCRC32>962637268</LeadDataCRC32>
         <WaveFormData>
DwAPAA4ADgAMAAwAEAAUABgAHgAkACwAOQBJAF0AcQCDAJQApACtAKoAngCFAFcAHgDk
/67/if9+/3n/bP9j/2X/cv+H/57/t//N/97/7f/4//z/+//+/wAAAgACAAQABAAFAAUA
BQAEAAQABAAFAAgACAAIAAkACQAJAAoACgAKAAkACQAKAAkACAAJAAgACgAKAAkACQAL
AAwADAAMAAoACgAKAAoACgAKAAoACgAMAAwADAAMAAsACgAJAAgACQAKAAsADAAKAAsA
CwAKAAgACQAKAAoACgAKAAoACgAIAAgACAAIAAoACwANAAsACAAIAAgACAAIAAgACQAJ
AAgABwAGAAYABAADAAMAAwAFAAQABAAEAAQABAAEAAUABwAJAAsACwAOAA8ADwAQABMA
EwARABEAEwATABMAEwARABEAEQARABAAEAAQABAAEQAQABAAEAAOAA4ADgAOAA0ADQAN
AA0ADwAPABAAEAAQABAAEgASABMAEwATABMAEQARABEAEwAVABUAFgAWABUAFQAVABYA
FwAXABgAGwAbABsAHAAcABsAGQAYABgAGQAZABoAGwAaABkAGAAXABkAGAAXABcAGQAZ
ABkAGAAWABcAFwAXABkAGAAYABgAGAAYABgAFwAWABUAFAAXABgAGwAcABwAHQAdAB0A
GwAbABwAHAAbABsAHAAcAB4AHgAeAB8AHwAfACAAIAAeAB0AGwAaABcAFgAUABMAEwAU
ABQAFAATABMAEwARABEAEAAPAA4AEAAQABAADwANAA0ADAALAAoACQAIAAcABwAHAAYA
BgAGAAYABgAHAAcABwAHAAcABgAHAAcABgAKAAoACAAIAAoAEAAYACAALAA7AE0AYQB1
AIkAoACwALkAugCwAJUAYwAkAOr/sv+J/3r/d/9u/2P/Yf9u/3//lP+t/8X/2P/n//L/
+v/7//r/+v/8//z//v/+/////////wAAAAAAAAEAAgACAAIAAwAFAAUABgAGAAUAAwAC
AAIABAAEAAYABgAEAAQAAwADAAMABAAEAAQABQAGAAcACAAHAAYABQAEAAQABAAEAAQA
BgAGAAYABgAGAAYABgAGAAYABwAHAAYABQAFAAUABAAEAAQABAAEAAQABAAEAAQABAAF
AAcABQAEAAQABAAEAAQABAAFAAUAAQD///3//P/+//3//f/9//z/+v/5//j/+f/6//v/
/f/8//3//v/9//7//////wAABQAFAAMAAwADAAMAAwADAAMAAwADAAMAAAAAAAAAAAD9
//z//P/8//z//P/8//z/+v/5//j/9//3//f/+P/4//b/9v/4//j/+f/5//n/+f/7//v/
+//9//z/+//7//r//f/9//3//v/8//v/+//9//3//f/+//7//P/7//v//P/6//n/+f/5
//v/+//7//v/+f/4//f/9//4//n/+v/6//j/+f/5//n/+f/0//L/9P/0//T/9P/0//T/
9P/2//b/9v/3//f/9//1//X/9v/2//f/9//4//j/+v/6//r/+//6//n/+f/4//X/9f/0
//T/9P/0//P/8//y//L/8f/w//H/8f/x/+//7//u/+3/7P/s/+z/7P/r/+n/6f/o/+f/
5P/j/+L/4f/f/9//3v/e/97/3v/e/9//4f/h/+H/4f/i/+P/4//i/97/4P/g/+L/5P/q
//D/+P8AAAsAGwAxAEsAYQB6AJAAnQCeAJgAhQBZABoA1v+W/2H/SP9D/zj/K/8p/zj/
Tf9i/3n/k/+o/7f/xP/O/8//0P/Q/9L/0v/U/9f/2f/a/9v/2v/a/9r/2//e/97/3v/f
/93/3f/e/97/4P/f/9//4P/g/+D/4v/i/+D/4P/f/9//4f/i/+L/4v/i/+L/4v/i/+D/
4P/g/+D/4f/i/+P/5P/i/+L/4v/i/+T/5P/k/+T/5P/l/+X/5P/k/+X/5v/m/+j/6P/o
/+j/6P/o/+j/6P/o/+n/6//p/+r/6v/q/+r/6P/o/+n/6f/o/+f/5v/m/+T/4//j/+P/
4//i/+L/4v/i/+L/4v/j/+X/5//p/+n/6P/p/+n/6v/v/+//7f/t/+//7//v/+//7//v
/+//7//u/+7/7v/u/+v/6v/q/+r/6v/q/+r/6v/r/+v/6//r/+n/6f/q/+r/6v/q/+z/
7P/v/+//7//v/+3/7f/t/+//8P/x//P/9P/1//X/9f/2//b/9f/1//f/9//3//j/+P/2
//X/9f/2//f/9//4//n/+P/3//b/9f/2//b/9v/3//f/9//3//b/9P/1//X/9f/1//j/
+P/2//b/9v/2//b/9v/4//j/+f/7//z//f/6//n/+f/4//r/+//9//7//v/+//7////+
//3//f/8//3//f/8//z//f/8//r/+f/3//j/+P/4//n/+f/5//f/9//2//X/9P/0//T/
9P/z//P/8//y//H/8P/v/+7/7f/t/+3/7P/s/+z/7P/s/+3/7//v/+//7//v/+//7v/s
/+z/7v/w//D/8P/y//j/AAAIABMAJQA5AFEAZQB4AI4AnQCeAJgAjQBrAC4A7P+w/3f/
VP9J/0L/N/81/0L/W/90/4v/of+2/8f/0v/Y/93/4P/i/+T/5P/m/+T/5f/l/+X/5v/m
/+b/5//o/+j/6P/p/+f/5//o/+j/6f/p/+r/7P/r/+r/6//q/+r/6v/p/+n/6v/s/+3/
7v/s/+z/7P/s/+7/7v/u/+7/7P/s/+z/7P/u/+7/7v/u//D/8P/w//D/7v/v/+//7v/u
/+//8P/w//D/8P/w//D/8v/y//L/8v/y//P/9f/z//D/8P/w//D/8v/y//P/8//w/+//
7v/u/+//7//w//H/7//u/+7/7v/t/+z/6//r/+3/7//x//H/8P/x//H/8v/1//X/8//z
//f/9//3//f/9//3//f/9//2//b/9v/2//X/9P/0//T/8//y//H/8P/w//H/8v/z//H/
8f/y//L/8v/y//T/9P/1//X/9f/1//f/9//3//n/+f/5//r/+v/7//v/+//8//z/+//7
//3//////wAAAAAAAP////8AAAAA//////////////////8BAAAA//////3//f/9//z/
/P/9//3//f////7//v/+//r//P/8//7//v/+//7//v/+/wAAAAAAAAEAAQABAAMAAwAE
AAQABAADAAMAAgAEAAQABAAFAAUABQAGAAYABQAFAAQABAADAAIAAAD///3//v/+//7/
/v///wAA//////7//f/8//r/+v/6//n/+v/7//v/+//5//f/9f/z//X/9f/0//T/9v/2
//b/9//2//X/9P/z//b/9//3//b/9v/0//b/+P/6//7/BgAOABQAHwAtAEEAVwBpAHoA
jACVAJYAkgB/AFUAGADa/6D/cf9a/1n/VP9F/0X/WP9x/4j/n/+1/8r/2f/i/+j/6//s
/+r/7P/s/+7/8P/x//H/8f/y//L/8v/z//T/9P/0//X/9//3//j/+P/3//X/9P/0//X/
9v/5//r/+P/4//f/9//5//r/+v/6//r/+v/6//r/+v/6//r/+v/6//r/+v/6//r/+v/6
//r/+v/6//r/+v/8//3//f/8//z//f/+//7//v/+//7//v/+//7//v/+//7///8BAP//
AAAAAAAAAAD///7//v/9//3//f/9//7//P/7//v/+//7//r/+v/6//z//P/8//3/+//9
//////8BAAMABAAGAAcABwAFAAUABwAHAAcABwAHAAcABwAHAAQABAAEAAQABQAEAAQA
BAAEAAQABAAEAAUABQAFAAUABQAFAAYABgAEAAQABgAGAAkACQAJAAkACwALAAsADQAL
AAsADAAMAAsACwALAAwADgANAA0ADwANAA0ADgAOAA4ADQANAA4ADAALAAsACwANAA0A
DQANAA0ADAALAAsADQANAA0ADAAKAAsACwALAAoACAAHAAYABgAGAAkACgAJAAgABwAG
AAgACAAKAAoACgALAAsACwAJAAkACgAKAAwADQAPABAADgAOAA4ADwAPAA8AEAAQAA8A
DwAOAA4ADQAMAAoACQALAAwADAAMAAoACQAIAAUABwAGAAUABAAGAAYABgAFAAMAAwAC
AAEAAAD///7//f/9//3//P/8//z//P/8//3//f/9//3//f/8//3//f/8//7//v/+/wIA
BgAIAAwAFAAcACkAOQBPAGMAcwCGAJYAnQCaAJIAewBLABAA1v+c/2//ZP9l/1r/T/9T
/2b/ff+S/6f/vf/S/9//6P/u//P/9P/y//T/9P/2//b/9//3//f/+v/6//r/+//6//r/
+v/7//3//f/+//7//f/7//r/+v/8//z//v/+/wAAAAD///////8AAAAAAAAAAAAAAAAA
AAAAAAAAAAAAAAAAAAAAAAAAAAAAAAAAAAAAAAAAAAAAAgADAAMAAgACAAMABAAEAAQA
BAAEAAQABAAEAAQABAACAAMABQADAAMABAAFAAYABAAEAAUABQAEAAMAAgACAAQAAwAD
AAMAAgAAAP///v///wAAAQADAAMABQAHAAcACAAJAAkACgANAA0ACwALAA0ADQANAA0A
DQANAA0ADQAMAAwADAAMAAsACgAKAAoACgAKAAoACgAHAAcABwAHAAgACQALAAwACgAK
AAwADAALAAsACwALAA0ADQANAA8ADQANAA4ADgAPAA8ADwAQAA4ADQANAA8ADwAPABAA
EAAQAA8ADwAQAA4ADQANAA0ADQANAA0ADQANAAwACwALAAsACwALAAoACgALAAsACwAJ
AAgACAAIAAgACAAIAAgACAAIAAgACAAIAAoACgAKAAsACwALAAsACwAMAAwADQANAA4A
DgAOAA4ADgAPAA8ADwAQABAAEQARABAAEAANAAwACgAJAAkACgAKAAoACQAJAAkABwAH
AAYABQAEAAYABgAGAAUAAwADAAIAAQACAAEAAAD//wEAAQAAAAAA///+//3//f//////
//////7///////7//v8AAAIABAAGAAoADgAWAB4ALQA/AFMAZwB7AI4AnAChAJwAkgB1
AEMADADS/5z/d/9w/23/Xv9T/1f/aP99/5b/qf+9/9L/4f/q/+7/8f/y//T/9v/2//j/
+P/5//n/+f/6//r/+v/7//z//P/8//3//////wAAAAAAAP////8AAP7//v8AAAAAAAAA
AP///////wAAAAAAAP7//v/+//7/AAAAAAAAAAAAAAAAAAAAAP7//v/+//7/AAAAAAAA
AAD+///////+/wAAAQACAAIAAgACAAIAAgAAAAAAAAAAAAAAAQADAAEAAAAAAAAAAAAA
AAAAAQABAP7//f/8//z//P/7//v/+//9//z//P/8//r/+v/6//v//f///wEAAQACAAMA
AwAEAAUABQADAAMABgAHAAgACQAHAAcABwAHAAgACAAIAAgABQAEAAQABAAEAAQABAAE
AAUABQAFAAUAAwADAAQABAAGAAYACAAIAAcABwAHAAcABwAHAAcACQALAAsADAAMAAwA
CwAKAAoACgAJAAkACwALAAsADAAMAAwACwALAAwADAALAAsACwALAAsACwALAAsACgAJ
AAkACQAJAAkACAAGAAcABwAHAAkACAAIAAgABgAEAAMABQAGAAgACAAIAAgABgAGAAgA
CAAIAAkACQAJAAoACwANAA4ADQANAA4ADgAQABAAEAARAA8ADwAQABAADwAPAA4ADgAP
AA4ADAALAAkACgAKAAoACwALAAsACQAGAAQAAgAAAAAAAAAAAP//AQABAAAA///8//v/
+v/5//v/+//6//r/+P/4//j/+f/7//v/+//7//z//f/9//z//P/8//z//v8EAAgADAAU
ACAAKwA7AFEAZQB1AIoAlgCZAJQAigBrADkA/P/A/4z/bf9k/1//VP9N/1P/aP+B/5j/
r//D/9b/4//q/+7/7//y//L/9P/0//b/9v/3//f/9//2//b/9v/3//r/+v/6//v/+f/5
//r/+v/8//v/+//8//z//P/+//7//v/+//3//f///wAAAAAAAAAAAAAAAAAAAAAAAAAA
AAAAAAAAAAAAAP7//v/+//7/AAAAAAAAAAAAAAEAAQAAAAAAAQACAAIAAgACAAIAAgAC
AAIAAgACAAIAAwAFAAMAAgACAAIAAgAAAAAAAQABAAEAAQABAAIAAgABAAEAAQD///7/
/v/+/wAAAAAAAAEAAQADAAUABQAIAAkACQAKAAsACwAJAAkACwALAAsACwALAAsACwAL
AAgACAAIAAgACAAIAAkACgAJAAgABwAGAAYABwAIAAkACQAJAAoACgAKAAoADAAMAA0A
DQANAA0ACwALAAsADQAPAA8AEAAQAA8ADwAPABAAEgARABEAEwARABEAEgASABIAEQAR
ABIAEgARABEAEQARABEAEQARAA8ADgANAA0ADwAPAA8ADgANAA0ADAALAA0ADAAMAAwA
DgAMAAwADAAMAAwADAAMAA4ADgAMAA0ADQANAA8ADwAQABAAEQARABIAEgAQABAAEAAR
ABMAEwAUABQAEQARABAAEAAPAA4ADAALAA0ADgAOAA4ACwALAAsACQALAAoACQAIAAYA
BgAGAAUABQAFAAQAAwADAAMAAwADAAIAAQD///7///8AAAEAAwACAAEAAAD//wIAAwAD
AAIABAACAAQABgAGAAgAEAAYACAAKQA5AE8AZwB1AIQAlACbAJgAkAB5AE0AFADa/6D/
ef9s/2n/Xv9T/1f/av+F/5r/rf/D/9j/5//u//T/9//2//b/+P/4//r/+v/7//v/+//8
//z//P/9//z//P/8//3//////wAAAAAAAP////8AAP7//v8AAAAAAgACAAEAAQD//wAA
AAAAAAAAAAAAAAAAAgACAAIAAgAAAAAAAAAAAAAAAAAAAAAAAAAAAAAAAAAAAAEAAQAA
AAAAAQACAAIAAAAAAAAAAAACAAIAAgACAAAAAQADAAEAAgACAAIAAgAEAAQABQAFAAIA
AQAAAAAAAgABAAEAAQD///7//v/+/wAAAAAAAAEAAQADAAUABQAEAAUABQAGAAsACwAJ
AAkACQAJAAkACQAJAAkACQAJAAgACAAIAAgABwAGAAYABgAGAAYABgAGAAUABQAFAAUA
BwAHAAgACAAIAAgACgAKAAkACQAJAAkACwALAAsADQANAA0ADgAOAA8ADwAPABAAEAAP
AA8AEQARABEAEgASABAADwAPABAADgANAA0ADQAPAA8ADwAPAA8ADgANAA0ADQANAA0A
DAAOAA8ADwAPAA0ADAAMAAwADAAMAAsACwANAA0ADQAOAA4ACAAKAAoACgAKAAwADAAO
AA4ADgAPAA8ADwAPAA8AEAAQABAADwAPAA4AEAAQABAAEQAPAA8AEAAQAA0ADQAMAAwA
DQAMAAoACQAIAAgABwAGAAcABwAHAAUABQAEAAMAAgAAAAAAAAD//wAAAQABAAEA/v/9
//z/+//7//v/+v/6//r/+v/6//v/+f/5//n/+f/8//3//f/8//z//P/8//7/AgAIAA4A
FgAgACsAOQBNAGMAdQCEAJAAlwCUAIYAawA5AAAAyv+W/3X/cP9t/2D/Vf9Z/2j/f/+Y
/63/vf/Q/+H/6v/u//H/8P/w//L/8v/0//T/9f/1//X/9v/2//b/9//4//j/+P/5//n/
+f/6//r/+v/5//n/+v/6//r//P/8//r/+v/5//n/9//4//j/+P/6//r/+v/6//j/+P/4
//j/+v/6//r/+v/4//j/+P/4//r/+v/6//r/+v/7//v/+v/4//n/+v/6//r/+v/6//r/
+P/4//j/+P/6//v//f/7//z//P/8//z/+v/6//v/+//7//v/+//8//v/+f/4//f/+f/4
//j/+P/5//r/+//9//z//f/+//3///8BAAIABAAFAAUAAwADAAMAAwADAAMABQAFAAUA
BQACAAIAAgACAAMAAgACAAIABAAEAAQABAABAAEAAQABAAMAAwAEAAQABAAEAAYABgAF
AAUABQAFAAUABQAFAAcABwAHAAgACAAJAAkACQAKAAoACQAJAAsACwALAAwADAAMAAsA
CwAMAAwACwALAAsACwALAAsACwAJAAgABwAHAAkACQAJAAgACAAJAAkACQAIAAYABQAE
AAgABgAFAAYABAAEAAQABAAGAAYACAAIAAgACQAJAAkACQAJAAoACgANAA0ADgAOAAwA
DAAMAA0ADgAPABEAEgAQAA8ADQAMAAsACgAIAAcACAAKAAsADAAKAAkACAAFAAYABgAG
AAYABAAEAAQAAwADAAMAAgABAAIAAQAAAP///f/9//z//P/8//z//P/9////////////
/v///////v/8//7//v8AAAIABAAKABIAHAApADkASwBfAG8AgACUAJ8AnACSAHsATwAW
AN7/qP9//27/a/9i/1X/V/9m/3n/kv+p/7n/zP/f/+j/7P/z//b/9P/2//b/+P/2//f/
9//3//n/+v/7//3//f/8//v/+//9//3//v/+//7//f/9//7//v/+/wAAAAACAAIAAQAB
AP//AAAAAAAAAgACAAIAAgACAAIAAgACAAAAAAAAAAAAAgACAAIAAgACAAIAAgACAAIA
AwADAAIAAAABAAIAAgACAAIAAgACAAQABAAEAAQAAwADAAQAAQACAAIAAgACAAAAAAAB
AAEAAgABAAAAAAACAAEAAQABAAAA/v/9//z/+v/6//r/+//9////AQABAAIAAwADAAQA
CQAJAAcABwAGAAUABAADAAUABQAFAAUABAAEAAQABAABAAAAAAAAAAEAAgADAAQAAwAD
AAMAAwABAAEAAgACAAQABAAGAAYABQAFAAUABQAHAAcABwAJAAcABwAIAAgACQAJAAkA
CgAKAAkACQALAAsACwAMAAwADgANAA0ADgAMAAsACwALAAsACwALAAsACwAKAAkACQAH
AAcABwAGAAcACQAKAAsACQAIAAgACAAIAAgABwAHAAkACwAKAAkACAAHAAYACQAKAA0A
DgAMAA0ADQANAAsACwAMAAwADgAPABEAEgARABAADwAPABEAEQASABIADwAPAA4ADgAL
AAoACAAHAAgACgALAAwACQAJAAkABwAHAAYABQAEAAQABAAEAAMAAwADAAIAAQAAAP//
/v/9//v/+//6//r//P/8//z//f/9//3//f/9//z//f/9//z//P/8//7//v8CAAYACgAU
ACQAMwBDAFcAawB7AI4AmgCbAJgAigBlAC8A9P+8/4r/cf9s/2P/Vv9P/1v/bv+D/5j/
r//B/9T/4f/m/+j/7//y/+//8P/v//D/8P/x//H/8f/y//L/8v/z//T/9P/0//X/9f/1
//b/9v/4//f/9//4//j/+P/6//r/+v/6//n/+f/2//b/9f/0//X/9v/3//j/9v/2//b/
9v/2//b/9v/2//b/9v/2//b/9P/0//T/9P/2//f/9//2//b/9//4//j/9v/2//b/9v/3
//j/+f/6//n/+f/6//f/9v/2//b/9v/3//j/+v/7//r/+f/4//j/9v/1//X/9f/z//L/
8v/y//P/9P/1//f/9f/3//n/+f/6//v/+//8/wEAAQD/////AAD///7//f/+////AAAB
AAAAAAAAAAAA/v/8//v/+v/6//r/+v/6//v/+//7//v/+f/5//r/+v/8//z//v/+//7/
/f/8//v//v///wAAAwACAAEAAQAAAAEAAQABAAIABAADAAMABQADAAMABAAEAAIAAQAB
AAIABAADAAMAAwADAAMAAwADAAMAAgABAAEAAQABAAEAAAAAAAEAAQABAAAA/v/9//z/
/P/+/wAAAAAAAAAAAAAAAAIAAgACAAMAAwADAAUABQAGAAYABgAFAAUABAAGAAYABgAH
AAcABwAIAAgABwAHAAYABgAFAAQAAgABAAEAAgACAAIAAwADAAMAAQAAAP7//P/6//v/
/P/9//3/+//7//r/+f/2//X/9P/z//X/9f/0//T/9v/2//b/9//1//X/9f/1//j/+f/5
//j/8v/0//b/+P/6//7/AgAKABQAHQArAEEAWwBxAIQAmgCnAKwApgCRAGUAKgDu/7L/
gf9q/2f/YP9P/0X/UP9l/3j/j/+p/7z/y//Y/+L/5//o/+f/6P/n/+j/6v/r/+v/6//u
/+7/7v/v/+7/7v/u/+//7f/t/+7/7v/v/+//8P/y//H/8P/x//D/7v/u/+3/7f/u//D/
8f/y//D/8P/w//D/8P/w//D/8P/w//D/8P/w/+//7v/t/+z/7f/u/+//8P/t/+3/7P/q
/+r/6//s/+z/7//w//H/8v/v/+7/7f/s/+7/7//x/+//8P/w//D/8P/v/+7/7v/t/+7/
7f/s/+z/6v/p/+n/6f/o/+b/5f/k/+L/4v/i/+P/5f/n/+n/6f/o/+n/6f/q/+3/7f/r
/+v/7//v/+//7//v/+//7//v/+z/7P/s/+z/7f/s/+z/7P/r/+r/6f/o/+n/6f/p/+n/
6f/p/+r/6v/q/+r/7P/s/+3/7f/t/+3/7P/r/+r/6//s/+3/7//w/+//7//v//D/8v/x
//H/8//z//P/9P/0//T/8//z//T/9f/1//b/9//0//P/8v/x//P/8v/x//H/8//z//P/
8v/v/+//7v/t/+//7v/u/+7/8P/w/+7/8P/w//D/8P/y//L/9P/0//H/8f/w/+//8f/x
//L/8v/z//P/9P/0//L/8v/y//P/8//z//T/9P/x//H/8P/w//L/8v/x//H/8P/w/+//
7v/t/+3/7f/r/+3/7P/r/+r/6f/o/+f/5f/n/+f/5v/l/+T/4//i/+H/3//f/97/3v/g
/+D/4P/h/9//3//f/9//4P/h/+H/4P/i/+L/5P/i/+L/4v/q//T/AAALABsAMQBNAGMA
eACMAJkAnACeAI8AYQAcANr/mP9h/0j/Qf84/y3/K/86/0//Zv95/4//pP+3/8L/yv/P
/9L/0v/U/9T/1v/W/9f/1//X/9j/2P/Y/9n/2P/Y/9j/2f/b/9v/3P/c/9z/2//b/9z/
3P/c/97/3v/g/+D/3//f/93/3v/e/97/4P/g/+D/4P/g/+D/4P/g/+D/4P/g/+D/4f/i
/+P/5P/h/+D/3//e/9//4f/i/+L/4v/j/+T/5P/m/+b/5v/m/+b/5v/m/+b/5P/l/+f/
5f/n/+j/6f/q/+n/6P/o/+f/6P/n/+b/5v/o/+f/5//n/+T/4v/h/+D/4v/i/+L/4//h
/+P/5f/l/+T/5f/l/+b/6f/p/+f/5//p/+n/6f/p/+v/6//r/+v/6v/q/+r/6v/p/+j/
6P/o/+j/6P/o/+j/5f/l/+X/5f/n/+f/6P/o/+b/5v/o/+j/6//r/+v/6//p/+n/6f/r
/+v/6//s/+z/7//v/+//8P/y//H/8f/z//P/8//0//T/9P/z//P/9P/0//P/8//z//T/
9f/2//f/9f/0//P/8//1//X/9f/0//T/9f/1//X/8//y//L/8v/y//L/8f/x//H/8f/x
//D/8P/w//D/8P/w//D/8P/y//L/8v/z//P/8//1//X/9v/2//b/9f/1//T/9f/2//f/
+f/3//f/+P/4//f/9//2//b/9//2//T/8//y//L/8f/w//D/8f/y//H/8f/w/+//7v/u
/+7/7v/t/+//7//u/+3/6v/p/+j/5//n/+f/5v/m/+b/5v/m/+f/6f/p/+n/6f/o/+n/
6f/o/+j/6P/o/+j/7P/w//T//P8EABEAJQA9AFMAZQB4AJAAmwCcAJgAiQBhACAA2v+a
/2f/TP9H/z7/Nf83/0b/Xf90/4v/of+2/8X/zv/W/9n/2P/Z/9z/3f/g/+L/4//j/+P/
5P/k/+T/5f/k/+T/5P/l/+X/5f/m/+b/5P/j/+P/5P/m/+b/6P/o/+b/5v/l/+X/5f/m
/+b/5v/m/+b/5v/m/+T/5P/k/+T/5v/m/+b/5v/m/+b/5v/m/+T/5P/k/+T/5v/n/+f/
5v/k/+X/5v/m/+b/5v/m/+b/5v/m/+b/5v/m/+f/6f/n/+j/6P/o/+j/5v/m/+f/5//o
/+f/5v/m/+T/4//j/+P/4//i/+L/4v/i/+L/4v/j/+L/4//k/+P/5v/n/+f/6P/r/+v/
6f/p/+3/7f/t/+3/7//v/+//7//r/+r/6f/o/+j/6P/p/+r/6f/o/+f/5v/n/+f/5//n
/+n/6f/q/+r/6f/o/+n/6P/r/+v/6//r/+v/6//r/+3/6//r/+z/7P/v/+//7//w//D/
7//v//H/8//z//T/9P/y//H/8f/y//T/8//z//P/8//z//P/8//1//T/8//z//P/8//z
//L/8P/x//H/8f/x//D/8P/w//D/8P/v/+//7f/t/+3/7v/u/+7/7v/v/+v/6//r/+z/
7P/s/+z/7P/u/+7/8P/w/+7/7//v/+//7//v//D/8P/x//H/8v/y//T/9P/0//X/8//z
//T/9P/1//X/9P/0//P/8v/w/+//7//w//D/8P/t/+3/7f/r/+z/7P/s/+z/6v/q/+r/
6f/r/+v/6v/p/+b/5f/k/+P/4//j/+L/4v/i/+L/4v/j/+H/4f/h/+H/5P/l/+X/5P/k
/+L/5P/m/+b/6v/y//r/BAARACMAOQBNAF0AcACCAIkAiACAAGkAOwD8/7z/gv9Z/0r/
Sf9C/zf/O/9Q/2f/fP+T/6f/uv/J/9D/1P/Z/9r/2P/a/9r/3P/e/9//3//f/+D/4P/g
/+H/4P/g/+D/4f/j/+P/5P/k/+T/4//j/+T/5v/m/+j/6P/n/+b/5P/j/+X/5v/m/+b/
6P/o/+j/6P/m/+b/5v/m/+T/5P/k/+T/5P/k/+T/5P/l/+b/5//o/+b/5//n/+b/5v/n
/+j/6P/q/+r/6v/q/+r/6v/q/+r/6v/r/+3/6//o/+j/6P/o/+j/6P/p/+n/6P/n/+b/
5v/m/+X/5f/l/+X/5P/k/+T/5P/k/+T/5f/j/+X/5//n/+n/6//s/+7/7//v/+3/7f/x
//H/8f/x/+//7//v/+//7v/u/+7/7v/v/+7/7v/u/+3/7P/r/+r/6f/p/+n/6f/q/+v/
7f/u/+z/7P/u/+7/7//v/+//7//t/+3/7f/v//D/8f/z//T/9f/1//X/9v/0//P/8//1
//X/9f/2//b/9v/1//X/9v/2//X/9f/1//X/9f/1//X/9//2//X/9f/1//X/9f/0//T/
9f/1/w==
         </WaveFormData>
      </LeadData>
      <LeadData>
         <LeadByteCountTotal>10000</LeadByteCountTotal>
         <LeadTimeOffset>0</LeadTimeOffset>
         <LeadSampleCountTotal>5000</LeadSampleCountTotal>
         <LeadAmplitudeUnitsPerBit>4.88</LeadAmplitudeUnitsPerBit>
         <LeadAmplitudeUnits>��V</LeadAmplitudeUnits>
         <LeadHighLimit>2147483647</LeadHighLimit>
         <LeadLowLimit>268435456</LeadLowLimit>
         <LeadID>V5</LeadID>
         <LeadOffsetFirstSample>0</LeadOffsetFirstSample>
         <FirstSampleBaseline>0</FirstSampleBaseline>
         <LeadSampleSize>2</LeadSampleSize>
         <LeadOff>FALSE</LeadOff>
         <BaselineSway>FALSE</BaselineSway>
         <ExcessiveACNoise>FALSE</ExcessiveACNoise>
         <MuscleNoise>FALSE</MuscleNoise>
         <LeadDataCRC32>1101470784</LeadDataCRC32>
         <WaveFormData>
BAAEAAMAAwD/////BAAHAAgADAARABYAHAAmADUAQABJAFQAYgBvAHMAbgBmAFUAPQAc
APX/1v/H/8H/tf+o/6T/p/+x/7//0//j/+7/9f/6//z/+v/+////////////AAAAAAEA
AQD//wAAAAAAAAEAAgADAAQAAwADAAQABAAEAAQAAwADAAIAAQABAAAAAQACAAMABAAE
AAQABAAEAAMAAwADAAMAAwADAAMAAwAFAAUABQAFAAQAAwADAAIAAwADAAQABgAEAAUA
BQAFAAUABQAFAAUACAAJAAkACgAJAAkACQAJAAsADAAMAA0ACwAMAAwADAAMAAwADAAM
AA0ADQANAA0ADAALAAkACAAIAAkACgALAAkACQAJAAoADAAMAA0ADgAPAA8ADwAPABEA
EQARABEAEQARABAAEAAQAA8ADQALAA0ADQAMAAwACwAKAAoACgAKAAoACQAJAAkACQAJ
AAkACQAKAAoACgAKAAoACgALAAsACwALAAsACQAJAAoACwANAA0ADgAOAA4ADgAOAA8A
DwAPAA8ADwAQABAAEAAQAA4ADgAOAA4AEAARABEAEQAPAA4ADQANAA0ADQAMAAwADgAP
AA8ADgANAAwADAAMAAwADQANAA0ADQAMAAoACgAKAAoACgANAA0ADQANAA8AEAAQABAA
DgAPABAAEAAQABAAEAAQABAAEQARABIAFAAUABQAFAASABIAEgASABIAEQAQAA4ADQAN
AA4ADgAOAA4ADgANAAwACwAKAAoACQAJAAkABwAHAAcABwAGAAUABAADAAIAAAAAAAAA
AAAAAAAAAAAAAAAAAAABAAEAAQACAAIAAQADAAMAAwAEAAMABAAKAA8AFAAeACoANwBC
AE8AXgBsAHcAfwB8AHIAYQBFACIA+//Y/8n/w/+5/6j/oP+j/63/uf/L/9v/5v/v//b/
+v/6//z/+//7//v/+//8//z//f/9//3//v/+//7//v/+//7//v8BAAEAAgACAAEAAAD+
//3//////wAAAAD+//7//v/+/wAAAAAAAAAAAwADAAMAAwACAAEAAAD//wEAAQABAAEA
AQABAAIAAgACAAEAAQACAAQABQAFAAUAAwADAAMAAwAEAAUABQAGAAkACQAJAAkABwAI
AAgACQAJAAoACgAKAAwADAAMAAwADAALAAoACQAJAAkACAAIAAUABQAFAAUABgAHAAgA
CgAJAAgACAAIAAkACQAJAAkACwALAAsACwALAAsACgAKAAkACQAIAAcABQAFAAQABAAD
AAIAAgACAAQABAADAAMAAgABAAAA//8AAAIAAwAEAAIAAgACAAMABQAFAAUABQAFAAUA
BgAHAAUABQAGAAYACAAIAAgACQAHAAcABwAHAAgACAAIAAgACAAIAAgACAAGAAcABwAH
AAkACAAHAAcABQAFAAQABAAGAAcABwAGAAQABAAFAAYABgADAAEABAAEAAQABAAEAAUA
BQAFAAUABQAGAAYABgAGAAcACAAIAAgACAAIAAgACgALAAsADAALAAoACQAIAAoACgAK
AAoADAALAAoACAAGAAUABQAEAAYABgAGAAUABAADAAIAAgABAAEAAQD///3//f/9//z/
+//6//n/+P/4//j/+P/4//j/+P/4//j/+v/6//v/+//5//r/+v/5//f/+f/5//r//f/+
/wIABQAKABIAGgAnADgARwBWAGgAdQB9AH4AdgBpAE8AKgD9/9b/u/+x/6n/mP+M/5H/
nf+n/7f/y//a/+P/7P/w//D/8P/x//H/8f/x//T/9P/1//X/8//0//T/9P/2//b/9v/2
//X/9f/2//b/9v/2//X/9f/3//f/+P/4//b/9v/2//b/9v/2//b/9v/3//f/9//3//X/
9f/1//X/9v/3//j/+f/3//f/+P/4//j/9//3//j/+P/5//n/+f/5//n/+f/5//r/+//7
//z//f/9//3//f/9//7//v//////AAAAAAAAAAAAAAAAAAABAAEAAQABAP/////+//7/
//////////////////8AAAAAAAABAAIAAQABAAEAAQADAAMAAwADAAEAAQAAAAAAAQAB
AAAA/////////v/+//3//P/8//z//P/8//v/+//9//3//f/9//z//P/7//r/+v/6//r/
+//8//3//v////3//f/+/////////wAAAAAAAAAAAAABAAEAAQABAAEABAAEAAQABAAE
AAQABAAEAAQABQAFAAUAAwACAAEAAQACAAMAAwAEAAQABQAFAAQAAwACAAIAAgAAAAMA
BAACAAIAAgACAAEAAQABAAEAAgAEAAUABgAFAAUABQAEAAYABgAGAAYABgAHAAcACAAH
AAYABQAEAAYABgAGAAYABgAFAAQAAgABAAEAAgACAAQABAAEAAMAAAD///7//v//////
///9//v/+//7//r/+f/4//f/9v/0//T/9P/0//T/9P/0//T/9f/2//j/+f/3//j/+P/3
//X/9//5//j/9//4//z/AQAIAAwAFgAjADIAPwBMAF4AaQBxAHIAcABnAE0ALAAFANr/
u/+t/6f/mv+Q/5H/of+v/7v/y//c/+X/6P/s/+7/7v/w//H/8v/z//L/8v/z//P/8//0
//T/9P/2//b/9v/2//T/8//z//L/8//0//T/9f/z//P/9P/0//T/9P/0//T/9f/2//f/
+P/4//f/9v/1//f/9//3//f/9//3//f/9//1//X/9v/2//j/9//3//j/9v/3//f/9//5
//n/+f/5//j/+f/5//r//f/9//3//f/9//7//v////3//v/+//7/AAAAAAAAAAD/////
/////wEAAQAAAAAA///////////9//3//f/+/wAAAAABAAIAAQABAAEAAQABAAEAAQAB
AAMAAwACAAIAAQABAAAA//8BAAEAAAAAAP3//P/8//z//P/8//v/+//8//3//v////7/
/v/9//z//v/+//7///////////////////8AAAEAAQABAAIAAgAEAAQABAAFAAQAAwAC
AAEAAwAEAAUABgAEAAQABAAEAAQABQAFAAUABQAEAAMAAwAFAAUABAAEAAIAAwADAAIA
AgACAAMABAACAAMAAwADAAEAAgACAAIAAgACAAIAAwADAAMAAwAFAAYABgAGAAYABwAI
AAgABgAGAAYABgAGAAcABwAIAAoACgAKAAoACAAIAAgACAAIAAcABgAEAAEAAQACAAIA
BAAEAAQAAwAEAAMAAgACAP////////3//////////v/7//r/+f/4//j/+P/4//j/+v/6
//r/+v/4//j/+f/5//v//P/8//v/+f/5//n//P/9//7/BAAHAAwAEgAYACMANAA/AEgA
VgBhAGcAagBmAFUAOQAYAPH/zP+1/6//qf+a/5T/m/+p/7f/xf/V/+L/6//w//T/9v/0
//P/8//z//P/9P/0//X/9f/1//b/9v/2//b/9v/2//b/+f/5//r/+v/4//j/9//3//j/
+f/7//z/+v/6//r/+v/6//r/+v/6//v/+//7//v/+//7//v/+//7//v/+//7//v/+//8
//z//P/7//v//P/+/////////////////////v//////AAABAAEAAQABAAMABAAEAAUA
BQAGAAYABgAEAAQABAAEAAUABQAFAAUAAwADAAIAAgADAAMAAwADAAMAAwADAAQAAgAC
AAMABAAGAAcACAAJAAcABwAHAAcABwAHAAYABgAHAAcABgAFAAMAAwACAAIAAgACAAMA
BAACAAIAAQABAAEAAQABAAEAAwAEAAQABAACAAIAAgADAAUABQAFAAUABwAHAAgACQAH
AAcACAAIAAYABgAGAAcACQAJAAkACQAKAAoACgAKAAoACgAKAAoACAAJAAkACQALAAoA
CQAJAAkACQAIAAgACgALAAsACgAIAAgACQAKAAkACQAIAAcABwAGAAgACgAJAAgABwAG
AAkACQAJAAkACQAKAAoACgAKAAsADAAMAA4ADgAOAA4ADAANAA0ADgAQABAAEAAQAA4A
DgAOAA4ADAALAAoACAAKAAsADQAOAA0ADAALAAkACAAHAAYABgAHAAcABwAFAAMAAwAD
AAIAAwACAAEAAAD+//7//v/+/wAAAAAAAAAA/v/+///////9//7//v/9/////////wIA
AwAEAAYACwAQABgAJAAvADoARQBQAF4AZwBrAGwAZABTADkAGADv/8r/u/+7/7H/oP+a
/6X/sf+//83/2//o/+//9P/4//r/+v/5//n/+f/5//j/+P/5//n/+//8//z//P/8//z/
/P/8//3//f/+//7//P/8//v/+//9//3//v/+//7//v/+//7//v/+//7//v/9//3//f/9
//3//f/9//3//f/9//3//f/9//3//v/+/wAA/////wAA/v////////8BAAEAAQABAAAA
AQABAAIAAwADAAMAAwAFAAYABgAHAAcACAAIAAgACAAIAAgACAAHAAcABwAHAAcABwAG
AAYAAwADAAMAAwAEAAUABgAIAAgACAAJAAoACQAJAAkACQALAAsACwALAAsACwAKAAoA
CQAJAAgABwAHAAcABgAGAAUABAAEAAQABAAEAAMAAwABAAEAAQABAAMABAAEAAQABgAG
AAYABwAHAAcABwAHAAcABwAIAAkABwAHAAgACAAKAAoACgALAAkACQAJAAkACgAKAAoA
CgAKAAoACgAKAAgACQAJAAkACQAIAAcABwAJAAkACAAIAAgACQAJAAgACAAIAAkACgAJ
AAkACAAHAAkACAAIAAgACAAIAAgACQAJAAkACQAJAAoACgAKAAgACQAKAAoACgAKAAoA
CgAMAA0ADQAOAA4ADgAOAA4ADgAOAA4ADgANAAsACQAGAAcABwAIAAgACAAIAAgABwAG
AAUABAAEAAUABQAFAAMAAQABAAEAAAD///7//f/8//7//v/+//7//P/8//z//P/+//7/
//////3//v/+//3//f//////AAABAAIABgAJABAAGAAkAC8AOgBHAFQAYABpAGsAZgBc
AEsAMwASAOv/zP/B/7v/r/+e/5r/of+v/73/y//X/+T/7//y//T/9P/0//b/9//4//n/
+P/4//n/+f/5//r/+v/6//r/+v/6//r//f/9//7//v/+//7//f/9//v/+//8//z//P/8
//z//P/8//z//P/8//z/+//6//n/+v/7//z//f/7//v/+//7//v/+//8//z//v/9//3/
/v/8//3//f/9//3//f/9//3//v//////AAD//////////wEAAgACAAMAAwAEAAQABAAE
AAQABAAEAAMAAwADAAMAAQABAAAAAAAAAAEAAgADAAEAAQABAAIABAAEAAUABgAHAAcA
BwAHAAcABwAHAAcACQAJAAgACAAIAAcABQADAAUABQAEAAQAAwACAAIAAgACAAIAAQAB
AAMAAwADAAMAAQACAAIAAgACAAIAAgADAAMAAwADAAMAAwADAAQABQAFAAUABgAGAAYA
BgAGAAcABQAFAAUABQAIAAgACAAIAAYABgAGAAYABgAHAAcABwAJAAgABwAHAAcABwAG
AAYABAAFAAUABAACAAIAAwAEAAYABwAHAAcAAwACAAAAAgAEAAYABgAGAAYABQAFAAUA
BQAFAAYABgAGAAgACQAKAAoACAAIAAgACAAKAAsACwAMAAwADAAMAAwACgAKAAoACgAK
AAkACAAGAAUABQAGAAYACAAIAAgABwAFAAMAAQAAAAEAAQABAP//AQABAAEAAAD9//z/
+//6//z//P/8//z/+//6//n/+P/6//r/+//7//3//v/+//3//f/7//v//v8BAAIABgAL
ABAAFgAgAC0AOgBDAFIAXgBjAGUAZABaAEcAKQAEAN//xP+5/7H/pf+Y/5j/o/+v/7//
z//b/+b/7//y//T/9P/0//X/9f/1//X/9v/2//f/9//1//b/9v/2//j/+P/4//j/9//3
//j/+P/4//j/9//3//n/+f/6//r/+P/4//j/+P/6//r/+v/6//v/+//7//v/+f/5//n/
+f/7//v/+//7//n/+f/6//r//P/7//v//P/8//3//f/9//3//f/9//3//v//////AAD/
/////////wEAAgACAAMAAwAEAAQABAACAAIAAgACAAQABQAGAAcABQAFAAQABAADAAMA
AwADAAUABQAFAAYABgAGAAcACAAJAAkACQAJAAkACQAJAAkACQAJAAgACAAHAAcABgAF
AAMAAwACAAIAAgACAAMABAACAAIAAQABAAMAAwADAAMAAwAEAAQABAACAAIAAgADAAUA
BQAFAAUAAwADAAQABQAHAAcACAAIAAYABgAGAAcABwAHAAcABwAIAAgACAAIAAgACAAI
AAgABgAHAAcABwAJAAgABwAHAAcABwAGAAYABgAHAAcABgAFAAQABAAEAAQABQAFAAUA
BwAGAAQABAAEAAQABwAHAAcABwAHAAgACAAIAAgACQAKAAoACgAKAAoACgAIAAkACQAK
AAsADAANAA4ADAAMAAwADAAKAAkACAAGAAYABwAJAAoACQAIAAcABQAGAAUABAAEAAEA
AQABAP///////////v/+//7//v/+//3//P/7//r//P/8//z//P/6//r/+//7//3//v/+
//3//////////v/9/wAABAAHAAwAFAAcACsAOAA/AEoAVgBfAGMAYgBaAEsANQAUAO3/
yv+5/7X/q/+c/5j/of+x/7//y//Z/+b/7//0//b/+P/2//f/9//3//f/+P/4//n/+f/3
//j/+P/4//j/+P/4//j/+//7//z//P/6//r/+f/5//n/+f/6//r//P/8//z//P/6//r/
+v/6//n/+f/5//n/+//7//v/+//5//n/+f/5//v/+//8//z//P/7//v//P/6//v/+//7
//3//f/9//3//P/9//3//v8BAAEAAQABAP//AAAAAAEAAQACAAIAAgAEAAQABAAEAAQA
AwACAAEAAwADAAIAAgABAAEAAQABAAEAAQABAAIABAAEAAUABgAFAAUABQAFAAcABwAH
AAcABQAFAAQABAAHAAcABgAFAAUABQAEAAQAAwACAAIAAgACAAIAAQABAAEAAQABAAEA
AQACAAIAAgAEAAQABAAFAAQAAwACAAEAAwADAAQABQAFAAUABgAGAAQABAAEAAUABwAH
AAcABwAGAAYABgAGAAYABgAGAAYABAAFAAUABQAHAAYABQAFAAcABwAGAAYABAAFAAUA
BAAEAAQABQAGAAUABQAEAAMAAwACAAIAAgAEAAQABAAGAAQAAAACAAIAAgACAAMAAwAD
AAMABQAGAAYABgAIAAkACgAKAAkACAAHAAYABwAJAAoADAAOAA4ADgAOAAwADAAMAAwA
DAALAAoACAAFAAUABgAGAAcACAAJAAkABgAFAAQABAADAAMAAwABAAMAAwADAAIA///+
//3//P/8//z//P/8//z//P/8//z//P/8//3//f/9//7//v/9//3//f/9/wAAAQAGAAgA
DQASABgAIgAtADoARQBQAFwAZQBnAGQAXABJAC8ADgDp/8z/w/+//7H/oP+c/6X/sf/B
/8//2//m//H/9v/4//r/+v/6//n/+P/3//r/+v/7//v/+//8//z//P/8//z//P/8//3/
/f/+//7//P/8//v/+//9//3//v/+//7//v/+//7//P/8//z//P/9//3//f/9//3//f/9
//3/////////////////AAAAAAIAAQABAAIAAAABAAEAAQABAAEAAQABAAIAAwADAAQA
AwADAAMAAwAFAAYABgAHAAcACAAIAAgABgAGAAYABgAJAAkACQAJAAcABwAGAAYABgAH
AAgACQALAAsACwAMAAsACgAKAAoADAANAA4ADwANAA0ADQANAAsACwAKAAoADQANAAwA
CwAKAAkABwAGAAcABgAGAAYACAAIAAcABwAFAAUABQAFAAUABgAGAAYACAAIAAgACQAJ
AAkACQAJAAkACQAKAAsACQAJAAoACgAKAAoACgALAAsACwALAAsADAAMAAwADAAKAAoA
CgAKAAoACwALAAsADQAMAAsACwAJAAkACAAIAAoACwALAAoACgAKAAsADAALAAsACgAJ
AAsACgAIAAgACAAIAAgACAAJAAkACQAJAAsADAAMAAwACgALAAwADAAOAA4ADgAOAAwA
DQANAA4AEAAQABAAEAAOAA4ADgAOAA4ADQAMAAoACgALAA0ADgANAAwACwAJAAgABwAG
AAYABQAFAAUAAwADAAMAAwACAAMAAgABAAAA/v/+//7//v/+//7//v/+/wAAAAABAAEA
//8AAAAA///9//////8AAAEAAgAGAAkAEAAYACAALQA4AEEASgBaAGcAawBmAGIAUQA5
ABoA9f/U/8H/vf+z/6b/nv+l/7H/wf/P/9n/5P/v//T/9v/4//r/+f/5//n/+f/4//j/
+f/5//v//P/8//z/+v/6//r/+v/9//3//v/+//7//v/9//3//f/9//7//v8AAAAAAAAA
AP7//v/+//7///////////////////////3//f/9//3//////wAAAAAAAP////8AAAAA
AQABAAEAAQABAAEAAQACAAMAAwAEAAUABQAFAAUABQAGAAYABwAHAAgACAAIAAYABgAG
AAYABwAHAAcABwAJAAkACAAIAAcABwAHAAcABwAHAAcACAAIAAgACQAKAAsACwALAAsA
DQANAA0ADQAMAAsACQAIAAsACwAKAAkACQAJAAgACAAFAAQABAAEAAUABgAGAAcABwAH
AAcABwAGAAYABQAEAAYABgAGAAcABwAHAAcABwAHAAcACAAJAAkACQAKAAoACgAKAAoA
CwALAAsACwALAAwADAAMAAwADgAOAA4ADgANAA0ADAALAA0ADAALAAsACwALAAoACgAI
AAkACQAIAAoACgALAAwACwALAAoACQAJAAgACAAIAAoADAAKAAgACAAIAAgACgALAAwA
DQALAAwADAAMAAoACwAMAAwADQAOAA8AEAAPAA8ADgAOAA8AEAARABIAEAAQABAAEAAO
AA0ADAAKAAoACwANAA4ADAAMAAwACwAKAAkACAAIAAcABwAHAAUAAwADAAMAAgADAAIA
AQAAAP7//v/+//7//v/+//7//v8AAAAAAQABAP//AAAAAP//AwABAAMAAgADAAYACgAP
ABgAIgAsADkARgBPAFwAZgBtAG8AbABiAE0ALwAKAOX/zP/D/7v/rf+i/6T/rf+5/8f/
1//j/+7/9f/4//j//P/+//7//f/8//v//P/8//3//f///wAAAAAAAAAAAAAAAAAAAAD/
/////v///wAAAAABAP////8AAAAAAgACAAIAAgABAAAA///+/wEAAQABAAEAAQABAAEA
AQABAAEAAQABAAEAAQACAAIAAgABAAEAAgAEAAUABQAFAAUABQAFAAUABAAFAAUABgAJ
AAkACQAJAAcACAAIAAkACQAKAAoACgAMAAwADAAMAAsACwALAAsADQANAAwADAAJAAkA
CQAJAAoACwAMAA4ADAAMAA0ADgAPAA8ADwAPABEAEQARABEAEAAPAA0ADAAPAA8ADgAN
AA0ADQAMAAwACgAIAAcABgAIAAgABwAHAAkACQAJAAkABwAIAAgACAAKAAoACgALAAkA
CQAJAAkACgALAA0ADwAOAA0ADQAMAAwADAAMAA0ADwAPAA8ADwAQABAAEAAQAA4ADgAO
AA4ADgAPAA8ADwARABAADwAPAA8ADwAOAA4ADgAPAA8ADgAMAAwADQAOAAsACwAKAAkA
CQAKAAwADAAMAAwACwALAAsACwAMAA4ADwAQABAAEQASABIAEAAQABAAEAAQABEAEQAS
ABQAFAAUABQAFAAUABQAFAASABEAEAAOAA8ADwAQABAAEgASABIAEQAPAA0ACwAKAAsA
CwALAAkABwAHAAcABgAFAAQAAwACAAQABAAEAAQAAgACAAIAAgACAAIAAwADAAUABgAG
AAUAAQABAAEABAAFAAgACgAPABQAGAAgAC8APgBNAFoAaAB3AH8AggB8AGsAUwA0AAsA
5P/N/8f/v/+s/57/of+r/7X/xf/X/+T/6//0//r//P/8//v/+//7//v//P/8//3//f//
/wAAAAAAAAAAAAAAAAAAAAD//////v8BAAIAAgADAAEAAQACAAIAAAAAAAAAAAACAAIA
AgACAAEAAQABAAEAAwADAAMAAwADAAMAAwADAAIAAQABAAAAAQABAAIABAADAAMAAgAB
AAMAAwADAAMABgAHAAcACAAHAAcABwAHAAkACgAKAAsACwAMAAwADAAMAAwADAAMAA8A
DwAPAA8ADQANAAwADAAJAAkACQAJAAkACQAJAAoACgAKAAsADAANAA0ADQANAA0ADQAN
AA0ADwAPAA4ADgANAA0ADAALAAsACwAKAAoACwAKAAoACgAIAAgABwAHAAcABwAHAAcA
BwAIAAgACAAIAAgACAAJAAsACwALAAsACQAJAAoACwALAAsADAAMAAwADAAMAA0ADQAN
AA0ADQAQABAAEAAQABAAEAAQABAAEgATABMAEwARABAADwAPABEAEQAQABAAEAARABEA
EAANAAwADAAMAAwADQANAA0ADQAOAAwADAAMAAwADAAOAA8AEAARABAAEAAPAA4AEAAR
ABIAEgAUABQAFAAUABIAEwATABQAEgASABIAEgASABIAEgASABMAEwATABIADwAPABAA
EAAQABAAEAAPAA4ADQAMAAwACQAJAAkABwAJAAkACQAIAAcABgAFAAQAAgACAAIAAgAE
AAQABAAEAAQABAAFAAUAAwAEAAQAAwAFAAUABQAGAAUABAAIAA8AGAAeACYANQBEAFEA
YAByAH0AhQCMAIwAeQBbADgACwDg/8f/u/+x/6T/nP+f/6v/uf/F/9P/4v/t//b/+P/6
//7//f/9//3//f8AAAAAAQABAAEAAgACAAIAAAAAAAAAAAADAAMABAAEAAIAAgABAAEA
AwADAAQABAAEAAQABAAEAAIAAgACAAIABQAFAAUABQAFAAUABQAFAAUABQAFAAUABQAF
AAYABgAEAAMAAwAEAAYABwAHAAcABwAHAAcABwAIAAkACQAKAAsACwALAAsACQAKAAoA
CwAMAA4ADwAQAA4ADgAOAA4AEQARABEAEQARABEAEAAQAA4ADQAMAAsADQANAA0ADgAO
AA4ADwAQAA8ADwAPAA8ADwAPAA8ADwAPAA8ADgAOABEAEQAQAA8ADwAPAA4ADgALAAoA
CgAKAAwADAALAAsACQAJAAkACQAJAAoACgAKAAgACAAIAAkACgALAAwADQALAAsADAAN
AA0ADQAOAA4AEAAQABAAEQARABEAEQARABQAFAAUABQAEgASABIAEgASABMAEwATABUA
FAATABMAEwATABIAEgASABMAEwASABIAEgATABQAEwATABIAEQARABAAEAAQABAAEAAO
AA4ADgAOAA4ADgAOABEAEQARABEAEQASABIAEgAUABUAFgAWABQAFAAUABQAFgAXABcA
GAAWABYAFgAWABYAFgAWABYAFgAVABQAEgAPAA8AEAAQABEAEgATABMAEAAPAA4ADgAN
AA0ADQALAA0ADQANAAwACQAIAAcABgAIAAgACAAIAAYABgAGAAYACAAIAAkACQAHAAgA
CAAHAAkACQAHAAgACQAMABAAEwAYACAALAA7AEgAUwBgAHAAfwCDAIYAhAB3AFsANAAJ
AOD/x/+9/7X/qP+i/6n/t//D/8//4f/u//f//P8AAAIA/v8CAAMABAAFAAYABgAHAAcA
BwAIAAgACAAIAAgACAAIAAcABwAIAAgABgAGAAUABQAGAAcACQAKAAgACAAIAAgACgAK
AAoACgALAAsACwALAAkACQAJAAkACwALAAsACwALAAsADAAMAAwACwALAAwADAANAA0A
DQANAA0ADQANAA4ADwAPABAADwAPAA8ADwARABIAEgATABMAFAAUABQAFAAUABQAFAAX
ABcAFwAXABUAFQAUABQAFQAVABUAFQAVABUAFQAWABQAFAAVABYAGQAZABkAGQAXABcA
FwAXABgAGQAZABoAGwAbABoAGQAYABcAFQAUABQAFAAVABYAFAAUABMAEwAVABUAFQAV
ABUAFgAWABYAFAAUABQAFQAWABcAGAAZABcAFwAYABkAGQAZABoAGgAcABwAHAAdABsA
GwAbABsAHgAeAB4AHgAeAB4AHgAeAB4AHwAfAB8AIQAgAB8AHwAfAB8AHgAeAB4AHwAf
AB4AHgAeAB8AIAAeAB8AHwAfAB8AHgAeAB4AHQAcABsAHAAeAB4AHgAeABoAGgAcABwA
HAAcABwAHAAfAB8AHwAfAB8AIAAgACAAIAAhACIAIgAiACIAIgAiACIAIwAjACQAJAAk
ACQAJAAkACQAJAAkACYAJQAkACIAIQAhACIAIgAgACAAIAAfACAAHwAeAB4AGwAbABsA
GQAbABsAGwAaABcAFgAVABQAFAAUABQAFAAWABYAFgAWABQAFAAVABUAFQAWABYAFQAV
ABUAEwAWABcAGAAeACUAKgAyADwASQBWAF8AagB6AIUAiQCKAIQAcwBXADAABQDk/9P/
0f/J/7r/tv+//83/2f/n//X/AAAJAA4AEAASABIAEwATABMAEwAUABQAFQAVABUAFgAW
ABYAFgAWABYAFgAXABcAGAAYABgAGAAXABcAGAAZABsAHAAaABoAGgAaABoAGgAaABoA
HQAdAB0AHQAbABsAGwAbABsAGwAbABsAGwAbABwAHAAeAB0AHQAeABwAHQAdAB0AHQAd
AB0AHQAgACEAIQAiACMAIwAjACMAJQAmACYAJwAlACYAJgAmACYAJgAmACYAJwAnACcA
JwAnACcAJgAmACcAJwAnACcAJQAlACUAJgAmACYAJwAoACoAKwAsAC0AKwArACsAKwAt
AC0ALAAsAC0ALQAsACsAKwArACoAKgApACgAKAAoACgAKAAnACcAJwAnACcAJwApACoA
KgAqACgAKAAoACkAKwArACsAKwApACkAKgArAC0ALQAuAC4AMAAwADAAMQAvAC8ALwAv
ADIAMgAyADIAMgAyADIAMgAyADMAMwAzADMAMgAxADEAMwAzADIAMgAyADMAMwAyADIA
MgAzAA==
         </WaveFormData>
      </LeadData>
      <LeadData>
         <LeadByteCountTotal>10000</LeadByteCountTotal>
         <LeadTimeOffset>0</LeadTimeOffset>
         <LeadSampleCountTotal>5000</LeadSampleCountTotal>
         <LeadAmplitudeUnitsPerBit>4.88</LeadAmplitudeUnitsPerBit>
         <LeadAmplitudeUnits>��V</LeadAmplitudeUnits>
         <LeadHighLimit>2147483647</LeadHighLimit>
         <LeadLowLimit>268435456</LeadLowLimit>
         <LeadID>V6</LeadID>
         <LeadOffsetFirstSample>0</LeadOffsetFirstSample>
         <FirstSampleBaseline>0</FirstSampleBaseline>
         <LeadSampleSize>2</LeadSampleSize>
         <LeadOff>FALSE</LeadOff>
         <BaselineSway>FALSE</BaselineSway>
         <ExcessiveACNoise>FALSE</ExcessiveACNoise>
         <MuscleNoise>FALSE</MuscleNoise>
         <LeadDataCRC32>1746551264</LeadDataCRC32>
         <WaveFormData>
AgACAAIAAgD+//7/AgADAAQABwALAA0AEQAYACEAKAAsADQAPwBOAFIAUgBQAE0ARQAy
ABQA+P/r/+T/2f/M/8L/w//J/9H/4f/u//X/+v/9//z/+//9//3//f/+//7//v/+//7/
///9//3//f/9/////////////////wAAAAD///////8AAP7//v/+//7/AAAAAAAAAAAC
AAIAAgADAAIAAQAAAP//AQABAAEAAQABAAEAAQABAP////8AAAAAAgACAAIAAgABAAEA
AQABAAMAAwAEAAQABgAGAAcABwAHAAcABwAHAAkACgAKAAoACQAJAAkACgAKAAsACwAL
AAsACwALAAsACQAJAAkACQAJAAoACwAMAAsACwALAAsADQANAA0ADgAPAA8ADwAPAA8A
DwAOAA0ACwALAAsACwALAAsACgAIAAgACQAKAAsACAAIAAgACAAGAAUABQAFAAcABwAH
AAcABwAHAAcABwAHAAcABwAHAAUABgAIAAgABwAHAAcACAAIAAgACAAIAAoACgALAAwA
DAALAAsACwANAA0ADgAOAAwACwALAAsADQANAA0ADQALAAsACgAKAAoACQAJAAkACwAL
AAsACwAKAAkACAAHAAkACQAJAAgACgAIAAYABgAGAAYABgAHAAkACgALAA4ADgAOAA4A
DAANAA4ADgAMAAwADAAMAAwADQANAA4AEAAQABAAEAAOAA8ADwAPAA8ADgAMAAsACwAL
AAsADAAMAAwACwAKAAkABwAHAAYACAAIAAgABgAEAAQABAADAAEAAQAAAP//////////
//8BAAEAAQABAP//////////AAAAAAAAAAAAAAIAAAAAAP3//v8DAAcACwATABoAIwAo
ADAAOgBHAFIAWgBcAFoAVwBNADgAGgD+/+//6P/d/8z/wP/B/8X/zf/Z/+j/7//0//n/
/P/5//v/+f/5//r/+v/8//z//P/9//v/+//7//v//f/9//3//f/9//3//v/+//3//f/9
//7//v/+//7//v/+//7//v/+//7//v/+///////////////9//3//f/9//3//f/9//3/
/////wAAAAAAAAAAAAAAAAEAAQABAAEAAQABAAIAAgAAAAAAAQABAAQABQAGAAcACAAI
AAcABgAJAAkACQAKAAoACwALAAsACQAJAAkACQAJAAkACQAJAAYABgAGAAYACQAJAAkA
CQAHAAcABwAIAAkACQAJAAkACwALAAoACQAHAAcABwAHAAcABwAGAAQAAwADAAMAAwAC
AAIAAgACAAIAAQABAAEAAAD///7//f/+////AAABAP////////////8AAAIAAgADAAMA
AwAEAAQABAAEAAQABAAEAAUABgAGAAUABQAFAAUABQAGAAYABgAFAAUABQAFAAUABQAF
AAUABQAEAAQABAADAAMAAwAFAAUABQAFAAMAAwADAAMAAwD/////AgAEAAQABAAEAAQA
BQAFAAUABAAEAAQABAAEAAUABgAGAAYABgAGAAYACAAJAAkACgAJAAgABwAGAAgACQAJ
AAkACwAKAAgABwAFAAUABQAGAAgACAAHAAYABQADAAMAAgAAAAAAAAD+//7//v/+//3/
/f/9//z/+//5//n/+f/5//n/+f/5//n/+f/5//n/+f/6//r/+v/6//j/+P/4//r/+//8
////AQADAAcADgAXACIALgA4AEUAUgBaAFwAXABdAFUAPgAeAPz/5f/a/9H/wv+0/7P/
u//D/83/3P/p/+7/8//2//X/9f/z//P/9P/0//X/9v/3//n/+P/3//b/9f/2//f/+P/5
//f/9//4//j/9f/1//X/9v/4//j/+P/4//b/9v/2//b/+P/4//j/+f/3//f/9//3//f/
9//3//f/+P/5//r/+//6//n/+f/4//r/+v/6//r/+//7//v/+//7//v//P/8//z//P/9
//3//f/9//3//f8BAAIAAgACAAMAAwADAAQAAgADAAMAAwADAAMAAwADAAEAAQABAAEA
AQACAAMABAADAAMAAwADAAUABQAFAAYABQAFAAUABQAFAAUABAADAAMAAwADAAMAAwAD
AAIAAAD///////////7//v/+//7//P/7//v/+//9//3//f/9//v/+//7//v/+//7//v/
+//9//7/AAAAAP3//f/9//7/AAAAAAAAAAAAAAAAAQACAAIAAQABAAEAAQABAAIAAgAC
AAEAAQABAAMAAwADAAMAAQABAAAAAAABAAEAAgADAAMAAwADAAMAAgABAAAA/////wEA
AgAAAAAAAAAAAAAAAQABAAEABAAEAAQABAACAAMABAAEAAYABgAGAAYABgAHAAcACAAH
AAYABQAEAAYABwAHAAcACQAIAAYABQADAAMAAwAEAAYABgAFAAQAAQD//////v/+//7/
/v/8//z//P/8//v/+//7//r/+f/3//f/9//3//X/9f/1//X/9//3//f/9//4//j/+P/4
//b/+P/6//j/9//4//n//f8BAAUADAAVAB4AJgAyAD0ASABOAFQAWABXAE8APgAiAAAA
5//Y/9H/xP+2/7P/vf/J/9H/3P/p/+7/8f/y//H/8//1//X/9v/2//T/9P/0//X/9f/1
//X/9f/1//X/9f/1//P/8//0//T/9P/1//b/+P/2//b/9v/2//b/9v/2//b/+P/4//j/
+f/3//f/9//3//f/9//3//f/9//3//f/9//5//n/+v/6//r/+v/6//r/+f/5//n/+f/7
//v//P/8//r/+v/7//v///////////8BAAIAAgACAAEAAQABAAIABAAFAAUABQADAAMA
AwADAAUABQAFAAUABgAGAAYABgAGAAUABAADAAUABQAFAAYABQAFAAUABQAFAAUABAAD
AAUABQAFAAUAAwADAAIAAAABAAEAAQABAP7//v/+//7//v/9//3//f/+////AAABAAAA
///+//3//f/9//3//f///wAAAgACAAEAAQABAAIAAgACAAIAAgAEAAQABQAGAAUAAwAC
AAEABQAFAAYABgAEAAMAAwADAAUABQAFAAUABQAFAAQABAAGAAUABQAFAAMAAwADAAMA
AwADAAMAAwADAAMAAwACAAIAAgACAAQABAAEAAQABAAFAAUABQAGAAYABgAGAAgACQAK
AAoACAAIAAgACAAIAAkACQAKAAoACgAKAAoACgALAAsACwALAAoACAAHAAUABQAFAAYA
CAAIAAcABgAHAAUABQAEAAIAAgACAAAAAAAAAAAA///7//v/+v/5//v/+//7//v/+//7
//v/+//5//n/+f/5//z//P/8//z//P/6//r//P/9//7/AQAFAAcACwAOABcAIAAoAC4A
OQBGAE4AUgBSAE0AQwAuABIA9P/f/9j/0//E/7j/u//H/8//2f/m/+//9P/3//r/+f/3
//X/9f/2//b/+P/4//j/+f/5//n/+f/5//n/+f/5//n/+f/5//r/+v/3//f/9//4//r/
+v/6//r/+v/6//r/+v/6//r/+v/7//v/+//7//v/+//7//v/+//7//v/+//7//v/+//8
//z//P/8//z//P////////////////8AAAAAAAAAAAEAAQABAAEAAQABAAMABAAEAAQA
BwAHAAcACAAGAAcABwAHAAkACQAJAAkABwAHAAcABwAIAAgACAAIAAcABwAHAAcABwAH
AAcACAALAAsACwALAAsACwAKAAkACQAJAAkACQAJAAkACAAGAAMAAwADAAMABAAEAAQA
BAAEAAMAAwADAAMAAwADAAMAAwADAAMAAwAFAAUABQAFAAMABAAGAAYABwAHAAcACAAG
AAYABgAGAAYABgAHAAgACAAHAAcABwAJAAkACgAKAAoACQAJAAkABwAHAAcABwAJAAkA
CAAIAAoACQAJAAkACQAJAAkACQAHAAcABwAHAAcABwAHAAYABAAGAAgACgAJAAgABwAG
AAgACQAJAAkACgAKAAoACgAIAAkACgAKAAsADAANAA4ADAANAA0ADgAOAA4ADgAOAA4A
DwAPAA8ADQAMAAoACQAKAAsADAAOAA0ADAAKAAgABwAFAAUABAAGAAYABgAEAAIAAgAC
AAEAAQABAAAA///////////////////////////////////+//7//v/+/wAA/v/+/wAA
AQACAAMABwALAA8AFgAdACQAKgAyAD0ASABOAFAAUgBNAEMALgAOAPD/4//g/9f/xv+8
/8H/x//R/93/6P/x//b/+f/6//3//f/8//v/+//6//j/+P/4//n/+//7//v/+//7//v/
+//7//v/+//8//z/+v/5//j/+P/5//r/+//8//7//v/+//7//P/8//z//f/7//v/+//7
//v/+//7//v/+//7//v/+//7//v//P/8//7//v/+//7//f/9//3//f//////AAAAAAAA
AAABAAEAAwADAAMAAwADAAQABAAEAAcABwAHAAgACAAJAAkACQAHAAcABwAHAAkACQAJ
AAkABgAGAAYABgAJAAkACQAJAAkACQAJAAoACQAJAAkACQALAAsACgAJAAkACQAJAAkA
CQAJAAgABgAHAAcABwAHAAUABAADAAIABAADAAMAAwABAAEAAQABAAIAAwAEAAUABQAF
AAUABQADAAQABgAGAAcABwAHAAgABgAGAAYABgAIAAgACQAKAAgABwAHAAcACQAJAAoA
CgAKAAkACQAJAAkACQAJAAkACQAJAAgACAAIAAcABwAHAAkACQAJAAkACQAJAAkACQAH
AAcABwAGAAgABgAGAAYABgAGAAYABgAHAAcABwAIAAgACAAIAAgACQAKAAoACgAKAAoA
CgAMAA0ADQAOAA4ADgAOAA4ADgAPAA8ADwANAAwACgAJAAkACQAJAAoACgAKAAkACAAH
AAUABQAEAAYABgAGAAQAAgACAAIAAQD//////v/9/////////////f/9//3//f//////
/////////v/9//z//v/+/wAAAAABAAAAAQADAAkADwAWAB0AJgAuADgAQwBMAFAATgBM
AEsAQwAsAA4A9v/r/+b/1//G/7z/wf/L/9X/3f/m/+//9v/3//r/+f/5//v/+//8//z/
/P/8//z//f/7//v/+//7//v/+//7//v//f/9//7//v/9//3//f/+//z//P/8//z//v/+
//7//v/+//7//v////7//f/8//v//P/9//7////9//3//f/9//3//f/+//7//v/+//7/
/v/9//3//f/9//////8AAAAAAAAAAAEAAQABAAEAAQABAAUABgAGAAYABwAHAAcACAAI
AAkACQAJAAkACQAJAAkABwAHAAcABwAIAAgACAAIAAcABwAHAAcACQAJAAkACgALAAsA
CwALAAkACQAIAAcACQAJAAkACQAIAAcABQACAAIAAwAEAAUABAAEAAQABAACAAEAAQAB
AAMAAwADAAMAAQABAAEAAQADAAMAAwADAAMABAAGAAYAAwADAAMABAAFAAYABwAIAAYA
BgAHAAgABgAFAAUABQAJAAkACgAKAAgABwAHAAcABwAHAAcABwAJAAkACAAIAAgABwAH
AAcABwAHAAcABwAFAAUABQAFAAUABQAFAAQABAAEAAIAAgAEAAYABgAGAAYABAAFAAUA
BQAGAAYABgAGAAgACQAKAAoACAAIAAgACAAKAAsACwAMAAwADAAMAAwACgALAAsACwAN
AAwACgAJAAcABwAHAAgACgAKAAkACAAFAAMAAwACAAQABAAEAAIAAgACAAIAAQD/////
/v/9//3//f/9//3/+//7//v/+//9//3//f/9//7//v/+//7//v/+//z//v///wIAAwAH
AAkADQAUAB0AJAAqADQAQQBIAEwATgBOAEkAOQAgAAQA7v/h/9r/zf/A/7z/wf/J/9X/
3//q//P/+P/5//r/9//3//f/9//4//j/+v/6//r/+//6//n/+P/3//n/+f/5//n/+f/5
//r/+v/5//n/+f/6//r/+v/6//r/+v/6//r/+v/6//r/+v/7//v/+//7//v/+//7//v/
+//7//v/+//7//v/+//8//z//P/8//z//P/9//3//f/9//3//f/+//7/AAAAAAEAAQAB
AAEAAQABAAMABAAEAAQABQAFAAUABgAEAAUABQAFAAYABwAIAAkACQAJAAkACQAGAAYA
BgAGAAcABwAHAAcABwAHAAcACAAJAAkACQAJAAkACQAIAAcABwAHAAcABwAHAAcABgAE
AAMAAwADAAMABAAEAAQABAACAAEAAQABAAEAAQABAAEAAQABAAEAAQADAAMAAwADAAEA
AgAEAAQAAwADAAMABAAGAAYABgAGAAQABAAFAAYABgAFAAUABQAFAAUABgAGAAYABQAF
AAUABQAFAAUABQAFAAUABAAEAAQAAwADAAMAAwADAAMAAwABAAEAAQABAAEAAQABAAAA
BAAEAAIAAgACAAIABAAFAAUABQAEAAQABAAEAAQABQAGAAYACAAIAAgACAAGAAcABwAI
AAoACgAKAAoACAAJAAkACQAJAAgABgAFAAcABwAHAAgABgAGAAUABAAFAAMAAwACAAAA
AAAAAP7//v/+//7//f/9//3//P/7//n/+f/5//n/+//7//v/+//5//n/+f/5//z//P/8
//z//v/+//z//P/7//z///8DAAUACQAQABkAIgAmACwANQBAAEQASABIAEUAOwAoAAoA
7v/f/9r/0f/A/7j/v//J/9H/2f/k/+3/8v/1//j/+f/1//X/9f/2//b/9v/2//b/9//3
//f/9//3//X/9f/1//X/9//3//j/+P/3//f/9//4//b/9v/2//b/+P/4//j/+P/2//b/
9v/3//f/9//3//f/+f/5//n/+f/3//f/9//3//n/+f/6//r/+v/6//r/+v/5//n/+f/5
//v/+//8//z/+v/6//v/+///////////////AAAAAAAAAQABAAEAAgAEAAUABQAFAAMA
AwADAAMAAwADAAMAAwAEAAQABAAEAAMAAwADAAMABQAFAAUABgAGAAUABAADAAUABQAE
AAMAAQABAAEAAQADAAMAAgAAAP///////////v/+//7//v/+//3//f/9//3//f/9//3/
/f/9//3//f////////////7//v////7//v///wAAAgAAAAAAAAAAAAAAAAABAAIABAAD
AAMAAwAEAAMAAwACAAIAAQABAAEA//////////8AAAEAAQACAAIAAQABAAEA////////
//8BAAEAAQABAAEAAQABAAAA/v/+//7//v8AAAAAAAABAAEA/v/+//7//v/+//7/////
////AgACAAIAAgACAAMABAAEAAIAAgACAAIABAAFAAUABgAIAAgACAAIAAgACQAJAAkA
CQAIAAYABQADAAMAAwAEAAYABgAFAAQAAQD//////v/+//7//v/8//7//v/+//3/+f/5
//j/9//5//n/+f/5//n/+f/5//n/+f/5//n/+f/6//r/+v/6//r/+P/4//r/+//+/wEA
AwAHAA0AEgAbACIAKAAwADsARABIAEoASgBHADkAIgAGAO7/4//g/9P/wv+6/73/xf/R
/9v/5P/t//T/9//4//n/9//1//X/9v/2//j/+P/4//n/9//3//f/9//5//n/+f/5//n/
+f/6//r/9//3//f/+P/4//j/+P/4//r/+v/6//r/+P/4//j/+f/5//n/+f/5//f/9//3
//f/+P/5//r/+//5//n/+v/6//z//P/8//z//f/9//3//f/9//3//v/+//7//v//////
//////////8DAAQABAAEAAUABQAFAAYABAAFAAUABQAHAAcABwAHAAUABQAFAAUABQAG
AAcACAAJAAkACQAJAAcABwAHAAgACwALAAsACwALAAsACgAJAAcABwAHAAcABwAHAAYA
BAADAAMAAwADAAIAAgACAAIABAADAAMAAwABAAEAAQABAAMAAwADAAMAAwADAAMAAwAD
AAQABgAGAAMAAwADAAQABAAEAAQABAAEAAQABQAGAAYABQAFAAUABQAFAAYABgAGAAUA
BQAFAAUABQAFAAUABwAHAAYABgAEAAMAAwADAAQABQAGAAcABgAFAAQAAwADAAMAAwAC
AAYABAACAAIAAgACAAIAAgAEAAUABQAFAAYABgAGAAYABgAHAAgACAAKAAoACgAKAAgA
CQAJAAoADAAMAAwADAALAAsACgAJAAsACgAIAAcACQAJAAkACgAJAAgABgAEAAUAAwAD
AAIAAAAAAAAA/v8AAAAAAAD///3//f/8//v/+f/5//n/+f/7//v/+//7//v/+//7//v/
/P/8//z//P/6//z//P/8//v//P/9/wEABQALABAAGQAgACQALAA5AEYASgBKAEoARwA/
AC4AEgD0/+P/4P/X/8j/vv+//8f/0//b/+L/6//y//X/9v/3//n/+P/3//f/9v/0//T/
9P/1//b/9//4//n/9//3//f/9//5//n/+v/6//n/+f/5//r/+v/6//r/+v/8//z//P/8
//r/+v/6//v/+//7//v/+//7//v/+//7//n/+f/5//n/+v/7//3//v/8//z//P/8////
/////////////wAAAAAAAAAAAQABAAEAAQABAAEAAwAEAAQABAAHAAcABwAIAAcABwAG
AAUABwAHAAcABwAJAAkACQAJAAYABgAGAAYABwAHAAcABwAHAAcABwAIAAcABwAHAAcA
CAAJAAkACQAIAAcABgAFAAcABwAGAAQABQAFAAUABQADAAIAAQAAAAEAAQACAAMAAwAD
AAMAAwABAAEAAQABAAEAAQABAAEA//8AAAIAAgADAAMAAwAEAAIAAgACAAIAAwAEAAYA
CAAGAAUABQAFAAcABwAIAAgACAAHAAcABwAFAAUABQAFAAUABQAEAAQABgAFAAUABQAD
AAMAAwADAAMAAwADAAMAAwADAAMAAgACAAIAAgACAAQABAAEAAMAAgABAAAAAQADAAQA
BQAGAAYABgAGAAQABQAGAAYABwAIAAkACgAIAAkACQAKAAwADAAMAAwACgALAAsACwAJ
AAgABgAFAAcABwAHAAgACAAIAAcABgADAAEAAQAAAAAAAAAAAP7//v/+//7//f/9//3/
/P/7//n/+f/5//n/+f/5//n/+f/7//v/+//7//r/+v/6//r//P/8//z//P/9//7///8D
AAsAEQAYAB8AJgAuADYAQQBKAFAAUgBQAEsAOwAgAAIA7P/h/9r/zf/A/77/xf/L/9X/
3//o/+//9P/z//T/9//5//j/9//3//b/+P/4//j/+f/3//f/9//3//f/9//3//f/9//3
//j/+P/4//n/+v/8//r/+v/6//r/+v/6//r/+v/4//j/+P/5//v/+//7//v/+f/5//n/
+f/7//v/+//7//v/+//8//z/+v/6//r/+v/8//3//v////////8AAAAA/v/+//////8B
AAEAAQABAAEAAgACAAIABQAFAAUABgAIAAkACQAJAAcABwAHAAcACQAJAAkACQAGAAYA
BgAGAAgACQAKAAsACQAJAAkACgAJAAkACQAJAAsACwAKAAkACAAHAAYABQAGAAcABwAG
AAUABQAFAAUAAwACAAEAAAACAAEAAQABAAEAAQABAAEAAQABAAEAAQADAAMAAwADAAIA
AgADAAIAAgADAAQABgAEAAQABAAEAAQABAAFAAYABwAHAAgACQAKAAkACQAIAAgABwAH
AAcACQAJAAkACQAJAAkACAAIAAYABQAFAAUABwAHAAcABwAFAAUABQAFAAUABQAFAAQA
AgAEAAQABAAEAAQABAAFAAUABQAIAAgACAAIAAgACQAKAAoACAAIAAgACAAKAAsACwAM
AAwADAAMAAwADAANAA0ADQANAAwACgAJAAkACQAJAAoADAAMAAsACgAHAAUABQAEAAQA
BAAEAAIAAgACAAIAAQD9//3//P/7//z//f/+/////f/9//3//f/9//3//f/9//7//v/+
//7/+v/6//z//P///wAAAQAHAAkACQAQABkAJAAsADYAQwBQAFoAXgBcAFkAUQBAACIA
AgDt/+j/3//M/7z/vf/F/8n/0//i/+v/8P/1//r/+f/5//f/9//4//j/+P/4//j/+f/7
//v/+//7//n/+f/5//n/+f/5//r/+v/7//v/+//8//7//v/+//7//f/8//v/+v/8//z/
/P/9//v/+//7//v//f/9//3//f////////////7//f/9//z//f/+////AAD+//3//P/7
//z//f///wAAAgACAAMAAwADAAMAAwADAAcACAAIAAgACQAJAAkACgAKAAsACwALAA0A
DQANAA0ACwALAAsACwAKAAoACgAKAAkACQAJAAkACwALAAsADAANAA0ADQANAAsACwAK
AAkACQAJAAkACQAJAAkACAAGAAcABwAHAAcABAAEAAQABAAEAAMAAwADAAMAAwADAAMA
BQAFAAUABQADAAMAAwADAAMABAAGAAYABQAFAAUABgAEAAQABAAEAAYABgAHAAgACAAH
AAcABwAJAAkACgAKAAoACQAJAAkACwALAAsACwAJAAkACAAIAAoACQAJAAkACQAJAAkA
CQAIAAcABgAFAAYABwAIAAgACAAGAAYABgAGAAYABgAIAAkACQAJAAkACAAHAAYABwAJ
AAsADAAOAA4ADgAOAAwADQANAA4ADAAMAAwADAAMAA0ADQANAA8ADgAMAAsACQAJAAkA
CgAMAAwACwAKAAkABwAHAAYABAAEAAQAAgACAAIAAgABAAEAAQAAAP//////////////
////////////////////AAAAAAAAAAAAAAAAAgACAP///v///wUACwANABQAHQAqADQA
PABJAFQAXgBmAGoAZQBZAEQAIgAAAOn/3P/R/8T/uv+9/8P/y//T/97/6f/w//X/+P/5
//v/+//7//z//P/8//z//P/9//3//f/9//3/+//7//v/+//7//v//P/8//v/+//7//z/
/P/8//z//P/8//z//P/8//z//P/8//3//f/9//3//f/9//3//f/9////////////////
/wAAAAD///7//f/8//7///8AAAEA/////wAAAAAAAAAAAQABAAUABQAFAAUABgAGAAUA
BAAIAAkACgAMAAoACwALAAsACwALAAsACwANAA0ADQANAAsACgAJAAgACQAJAAkACQAJ
AAkACQAKAAsACwALAAsACwALAAoACQAJAAkACQAJAAkACQAIAAYABQAFAAUABQAEAAQA
BAAEAAQAAwADAAMAAQABAAEAAQADAAMAAwADAAMAAwADAAMABQAGAAgACAAFAAUABQAG
AAYABgAGAAYACAAIAAkACgAKAAkACQAJAAkACQAKAAoADAALAAsACwAJAAkACQAJAAsA
CwAKAAoACAAHAAcABwAHAAcABwAHAAkACQAJAAkACAAHAAYABAAGAAYABgAGAAgACAAG
AAUABgAGAAYABgAGAAgACQAJAAkACAAIAAgACAAKAAsADAAMAAoACgAKAAoADAANAA0A
DgAMAAwADAAMAAoACwALAAsADQAMAAoACQAHAAcABwAIAAoACgAJAAgABwAFAAUABAAC
AAIAAgAAAAIAAgACAAEA//////7//f/9//3//f/9//3//f/9//3////////////+//7/
/v/+//7//v/8//z//f/+/wEAAQAHAA0AFgAfACgALgA2AEMAUABWAFoAYABfAFMAOgAa
APr/5f/a/9P/xv+8/73/xf/N/9f/5P/t//L/9f/4//f/8//2//f/+f/6//r/+v/6//v/
+//7//v/+//7//v/+//7//n/+f/6//r/+f/5//n/+v/8//z//P/8//z//P/8//z//P/8
//z//f/9//3//f/9//v/+//7//v//f/9//3//f/9//3//v/+//z//P/8//z/////////
///9//3//v/+/wAAAAABAAEAAQABAAEAAQADAAQABAAEAAcABwAHAAgABgAHAAcABwAJ
AAkACQAJAAcABwAHAAcACAAIAAgACAAHAAcABwAHAAcABwAHAAgACwALAAsACwAJAAkA
CAAHAAkACQAJAAkACwALAAoACAAFAAUABQAFAAYABgAGAAYABAADAAMAAwAFAAUABQAF
AAUABQAFAAUAAwADAAMAAwADAAQABgAGAAUABQAFAAYABgAGAAYABgAIAAgACQAKAAgA
BwAHAAcACwALAAwADAAKAAkACQAJAAsACwALAAsACwALAAoACgAMAAsACwALAAsACwAL
AAsACwALAAsACwAJAAkACQAIAAgACAAIAAgABgAGAAYABwAHAAgACAAIAAYABgAGAAQA
BgAGAAYABgAIAAkACQAJAAoACgAKAAoACgALAAwADAAMAAwADAAMAAwADQANAA4ADgAO
AA4ADgAOAA8ADwAPAA8ADgAMAAsACwALAAsADAAKAAoACQAIAAkABwAHAAYABAAEAAQA
AgACAAIAAgABAP/////+//3//f/9//3//f/9//3//f/9//v/+//7//v//v/+//7//v/+
//z//P/8//3/AAADAAcACwAPABQAHQAmACwANABBAE4AVABWAFgAVQBHAC4ADADw/+P/
3v/X/8b/vv/D/83/1f/d/+b/7//2//n/+P/7//v/+v/5//n/+P/6//r/+v/7//v/+//7
//v/+//7//v/+//7//v//P/8//v/+//7//z//v/+//7//v/8//z//P/8//z//P/8//3/
///////////+//3//P/7//3//f/9//3//////wAAAAD+//7//v/+/////////////f/9
//7//v///wAAAgADAAMAAwADAAMABwAIAAgACAAHAAcABwAIAAgACQAJAAkACQAJAAkA
CQAJAAkACQAJAAgACAAIAAgACQAJAAkACQAJAAkACQAKAA0ADQANAA0ACwALAAoACQAL
AAsACwALAAkACQAIAAYABwAHAAcABwAGAAYABgAGAAYABQAFAAUAAwADAAMAAwAFAAUA
BQAFAAMAAwADAAMAAwAEAAYABgAFAAUABQAGAAYABgAGAAYACAAIAAkACgAJAAcABgAF
AAkACQAKAAoACgAJAAkACQAJAAkACQAJAAkACQAIAAgABgAFAAUABQAGAAcACAAJAAkA
BwAHAA==
         </WaveFormData>
      </LeadData>
   </Waveform>
</RestingECG>
