# Supplementary material for: Detection of Left Atrial Enlargement Using a Convolutional Neural Network-Enabled Electrocardiogram
Source: Front Cardiovasc Med. 2020 Dec 17;7:609976. doi: 10.3389/fcvm.2020.609976 (PMC7773668; doi:10.3389/fcvm.2020.609976)
Supplement: Supplementary file 4 [file Data_Sheet_4.ZIP › normal3/1802032356_1939_00000019.XML]

<?xml version="1.0" encoding="Windows-1252"?>
<!DOCTYPE RestingECG SYSTEM "restecg.dtd">
<RestingECG>
   <PatientDemographics>
      <PatientID>1802032356</PatientID>
      <PatientAge>80</PatientAge>
      <AgeUnits>Years</AgeUnits>
      <Gender>Female</Gender>
      <PatientLastName>huangxing</PatientLastName>
   </PatientDemographics>
   <TestDemographics>
      <DataType>Resting</DataType>
      <Site>1</Site>
      <AcquisitionDevice>MAC55</AcquisitionDevice>
      <Status>Unconfirmed</Status>
      <Priority>Normal</Priority>
      <AcquisitionTime>10:23:36</AcquisitionTime>
      <AcquisitionDate>08-21-2016</AcquisitionDate>
      <CartNumber>1</CartNumber>
      <AcquisitionSoftwareVersion>009C</AcquisitionSoftwareVersion>
      <XMLSourceVersion>MAC5000 v1.0</XMLSourceVersion>
   </TestDemographics>
   <RestingECGMeasurements>
      <VentricularRate>62</VentricularRate>
      <AtrialRate>62</AtrialRate>
      <PRInterval>148</PRInterval>
      <QRSDuration>74</QRSDuration>
      <QTInterval>438</QTInterval>
      <QTCorrected>444</QTCorrected>
      <PAxis>31</PAxis>
      <RAxis>70</RAxis>
      <TAxis>24</TAxis>
      <QRSCount>10</QRSCount>
      <QOnset>221</QOnset>
      <QOffset>258</QOffset>
      <POnset>147</POnset>
      <POffset>196</POffset>
      <TOffset>440</TOffset>
      <ECGSampleBase>500</ECGSampleBase>
      <ECGSampleExponent>0</ECGSampleExponent>
   </RestingECGMeasurements>
   <Diagnosis>
      <Modality>Resting</Modality>
         <StatementCount>3</StatementCount>
         <LabelText>12SL ��ϳ���</LabelText>
      <DiagnosisStatement>
         <StmtFlag>ENDSLINE</StmtFlag>
         <StmtText>�������</StmtText>
      </DiagnosisStatement>
      <DiagnosisStatement>
         <StmtFlag>ENDSLINE</StmtFlag>
         <StmtText>�������� T ���쳣</StmtText>
      </DiagnosisStatement>
      <DiagnosisStatement>
         <StmtFlag>ENDSLINE</StmtFlag>
         <StmtText>�쳣 ECG</StmtText>
      </DiagnosisStatement>
   </Diagnosis>
   <Waveform>
      <WaveformType>Rhythm</WaveformType>
      <WaveformStartTime>0</WaveformStartTime>
      <NumberofLeads>8</NumberofLeads>
      <SampleType>CONTINUOUS_SAMPLES</SampleType>
      <SampleBase>500</SampleBase>
      <SampleExponent>0</SampleExponent>
      <HighPassFilter>16</HighPassFilter>
      <LowPassFilter>150</LowPassFilter>
      <ACFilter>NONE</ACFilter>
      <LeadData>
         <LeadByteCountTotal>10000</LeadByteCountTotal>
         <LeadTimeOffset>0</LeadTimeOffset>
         <LeadSampleCountTotal>5000</LeadSampleCountTotal>
         <LeadAmplitudeUnitsPerBit>4.88</LeadAmplitudeUnitsPerBit>
         <LeadAmplitudeUnits>��V</LeadAmplitudeUnits>
         <LeadHighLimit>2147483647</LeadHighLimit>
         <LeadLowLimit>268435456</LeadLowLimit>
         <LeadID>I</LeadID>
         <LeadOffsetFirstSample>0</LeadOffsetFirstSample>
         <FirstSampleBaseline>0</FirstSampleBaseline>
         <LeadSampleSize>2</LeadSampleSize>
         <LeadOff>FALSE</LeadOff>
         <BaselineSway>FALSE</BaselineSway>
         <ExcessiveACNoise>FALSE</ExcessiveACNoise>
         <MuscleNoise>FALSE</MuscleNoise>
         <LeadDataCRC32>2690752025</LeadDataCRC32>
         <WaveFormData>
/P/8//z//P/+//7//v/+//7//v/+//7//v/+//7//v/9//z/+//6//3//v///wAA///+
//3//P/8//z//P/8//7//v/+//7//v/+//7//v/+//7//v/+//z//P/8//z//P/8//z/
/P/8//z//P/8//z//P/8//z/+//6//n/+P/5//r/+//8//r/+v/6//r/+v/6//r/+v/7
//z//f/+//z//P/8//z/+v/6//r/+v/5//j/9//2//n/+v/7//z/+v/6//r/+v/6//r/
+v/6//r/+v/6//r/+v/6//r/+v/8//z//P/8//z//P/8//z/+//6//n/+P/5//r/+//8
//r/+v/7//v/+//7//v/+//9//3//P/8//z//P/8//z//v/////////+//7//f/8////
AgAFAAYABAAEAAQABAACAAIAAgACAAIAAgACAAIABAAGAAcACAAIAAgACAAIAAgABAAD
AAAA/P/6//n/+f/4//n/+f/5//n/+f/4//j/+f/6//v//P/5//j/+P/3//b/9f/1//b/
+v/7//v/+v/2//r///8CAAEA/v/+/wEABQATACQALAAxADgAPQA3ACoAGwAMAAMAAAAD
AP//9//3//r/+f/3//X/9P/0//b/9f/z//P/9//5//n/+f/5//j/+P/3//f/9//4//j/
9//3//f/9//3//f/9//3//j/+v/7//n/+P/3//b/+P/3//f/9//6//r/+v/6//v/+//5
//n/+//7//z//P/8//v/+P/3//j/+P/4//j/+P/3//f/+P/6//v//P/8//r/+v/6//n/
+f/6//r/+v/6//r/+P/4//r/+//8//3/+//7//v//f/5//n/+f/6//z//P/8//3/+//7
//z//P/7//v//P/8//z//P/8//z///////////8BAAIAAgACAP///v/9//z///8AAAEA
AgACAAIAAgACAAIAAgADAAMABQAGAAYABQADAAMAAwAEAAMAAwACAAIABAAEAAQABAAD
AAMAAwADAAYABgAGAAYACAAIAAgACAAGAAYABwAHAAcABQADAAMAAgACAAIAAQADAAMA
AgACAAEAAQABAAEAAQAAAAAAAQD///7//v/+/wAA/////wAA/v/////////+//7//f/9
//3//f/9//////////7//v/8//7//v/+//7//v8AAAAA/v/+////AAAAAP////////7/
/v/+//7//v/+//7///////7//f/9/wEAAQD//////////////////////////wIAAwAE
AAUAAgAAAP///f/8//3//v/9//7////+//v//P/9//7///////////8BAAEA////////
AQABAP/////+//7//v/+/wAAAAAAAAAAAAD////////9//3//f/9/////v/+/////v/+
//3/+//9//7//v/+//z//f/+//7//v/+//7//v/+//7//v/+//z//P/8//z//v/+//7/
/v///////////////v/8//7/AAD+//7//f/+////AgADAP///v/9//z//P/8//3//f//
//7//v/+//7//v/+//7//v/+//z//P/9//3//f/9//3//f/+//////8AAAAAAAAAAAAA
AgADAAMAAwABAAIAAgACAAAAAgAEAAQABgAGAAYABgAGAAYABgAGAAYABgAGAAYACAAK
AAsADAAOAA4ADgAOAAsABgAEAAAA///+//7////+///////////////+//7//P/8//z/
/P/6//r/+//7//z//f///wIAAgABAP///P/+/wAAAQACAAMABgAKAAsAEwAdACQAMABB
AEYAQQA5ACwAHwAUAAkABgABAPn/+f/9//r/+f//////+v/4//j/+f/5//3/AQABAP//
/v/9//v/+v/9//3//f/+//7//f/9//3/+//7//v/+//8//z//f/9//7//v/+//7//P/7
//v/+//8//z//P/8///////9//3/+//7//z//P/7//v/+f/5//3//v///wAA/v/9//3/
/v/8//3//v/+//z//P/8//v/+//8//z//P/+//7//P/8////////////////////AQD9
//3//f/+//7//v/+/////////wAAAAABAAEAAgACAAIAAgACAAIAAQABAAEAAQD//wAA
AAAAAAEAAgADAAQAAwACAAEAAAD+//7//v/+/wAAAgAFAAcABAAEAAMAAQABAAEAAQAC
AAUABQAEAAQABAAEAAQABAAHAAcABwAHAAYABgAGAAYACAAIAAgACAAEAAQABQAFAAUA
AwABAAEAAgACAAIAAQD//////v/+//3//f/9//3////+//7///////7//v/+//7//f/9
//7//f/9//z/+//8//z/+//7//v/+//7//3//v//////AAD7//z/+//6//z//P/+//7/
/v/+////AAAAAP///////wAAAAAAAAAAAAAAAAAAAQABAAAA/////wEAAQD/////AQAB
AAEAAQD/////////////////////AAAAAAEAAQD9//3//f/7//3///////3//v///wAA
AQD///////8BAAEA//////////////3//f/+//7//v/+/wAAAAAAAAAAAAD/////////
/////////////v/+////AAAAAP///f/9//7//v/+//7///8AAAAA/v/+//7//v/9//z/
+//6//3//v///wAA/v/+//7//v/9//3//f/9//3//P/6//z////+////////////AQAB
AP7//v/+//7/AAAAAAEAAQD///z//v/+//7//v8AAAAAAAAAAAAAAAAAAAAAAAAAAAAA
AAAAAP7//v//////AQABAAEA/////////v///wIAAwAEAAIAAgADAAMAAwADAAQABAAG
AAYACAAKAAoACgAKAAoACgAKAAoACgAJAAgABwAGAAgACAAKAAsADgAOAA4ADgAOAAwA
CAAHAAMAAAD9//v//P/+/wAAAQD////////+//z//P/8//z//v/8//z//f/9//z/+//7
//r//P/9//3/AgD+//7/AwAGAAUAAAAEAAkAEQAbACYAMAA3AEAAQQA7ADAAIwASAAUA
AgADAP//+f/5//j/9//7//v/9v/4//r/+f/5//n/+f/5//3///////7//v/9//3//f/+
//7//f/9//3//f/9//3//f/6//r/+//7//7//v/+//7//v/9//3//f/8//z//P/8////
///9//3//f/9//7//v/9//3/+//7//z//P/8//z//v/9//3//v/9//3//f/8//7//v/+
//3//f/+//7//v/8//z/+v/6//z//f/+////////////AQD9//3//f/+//7//v/+////
/////wAAAAD/////AAAAAAIAAgACAAIAAgABAAAA//8BAAIAAgACAAIAAgACAAIABAAE
AAQABAAEAAQABAAEAAMAAgACAAEAAQACAAIAAQACAAMABAAGAAcABwAGAAYABAAEAAQA
BAAFAAUABQAFAAgACAAIAAgACAAIAAgACAAEAAQABQAFAAcABQADAAMAAgACAAIAAQAB
AAEAAAAAAAAAAQACAAMAAwACAAIAAwABAAAAAAAAAAAA/////wAAAAABAAEAAQD+//7/
/f/9/////////wEAAQABAAAAAAD8//7//v/+//z//P/+//7//v/+////AAAAAP//////
/wAAAAAAAAAAAAAAAAAAAQADAAIAAQABAAEAAQD/////AwADAAMAAwABAAEAAQABAAEA
AQABAAEAAAAAAAEAAQABAAEAAQD//wEAAwADAAEAAQABAAEAAQABAAEAAQADAAIA///+
//3///////3//f8AAAAAAAAAAAEAAAD///7/AAD//////////////////////v/+////
AAAAAP///f/7//z//P/8//z//f/+//7//f/+////AAAAAAAAAAAAAP7//v/+//7/AAAA
AAAAAAD//////////////v/8//7/AgAAAAAA////////AQABAP7//v/+//7//P/8//3/
/f////7/AAAAAAAAAAAAAAAAAAAAAAAAAAAAAAAA///+//3//P/9//7///8AAAAAAAAB
AAEAAgABAAAA//8BAAEAAAAAAAIAAgACAAIABAAFAAUABQAFAAYABgAGAAQABgAIAAgA
CAAIAAgACAAIAAgACAAIAAgACAAIAAgACAAKAAsADAAMAAwADAAMAAoABgAFAAIAAAD+
//3//f8AAAEAAQABAP/////+//7/AAAAAAAAAAAAAAAAAQABAAAA/////wAAAgADAAMA
AgACAAAA//8EAAMABgAKAAsAEQAdAC4AOAA9AEQATQBHADIAHQASAAsACAAFAAMAAQAB
AAAA/f//////AAACAAAA/f/7//v/+//7//3/AQABAAAAAAD///////8AAAIAAQABAAEA
AQABAAEAAQD///7//v/9////AAABAAIAAAD///////8CAAIAAgACAAEAAQD/////AQAB
AAIAAgADAAMAAQABAAIAAgACAAIAAQD///7//v/+////AAAAAAAAAAAAAP//AQACAAIA
AgAAAAAA/v/+/wEAAQABAAEAAgADAAQABwADAAMAAwAEAAIAAgACAAMABAAFAAcACAAF
AAUABgAGAAgACAAIAAgABwAHAAcABwAFAAYABgAGAAQABAAEAAQABAAEAAQABAAEAAQA
BAAEAAIAAgADAAMABAAGAAcABwAHAAcABwAIAAgABwAFAAQABQAGAAcACAAHAAcABwAH
AAgACAAIAAgACAAIAAgACAAEAAQABQAFAAYABQAEAAUABQAEAAMAAQABAAEAAAAAAAAA
AQACAAMAAQAAAAAAAQABAAAAAAAAAP7//f/9//7//v/////////+//7//f/9////////
/wEA//////7//v/9/wAAAQACAAAAAAACAAIA/v/+////AAACAAEAAQABAAIAAgACAAIA
BAAEAAQABQADAAIAAQABAAMAAwABAAEABQAFAAUABQAEAAMAAgABAAEAAQABAAEAAgAC
AAMAAwADAAMAAwABAAMABQAFAAMAAwADAAMAAwACAAEAAAABAAIAAQACAAMAAQABAP//
//8CAAIAAgACAAIAAgACAAIAAAD///////8BAAEAAQABAP///v/+////AAAAAP///f//
/wAAAAAAAAAAAQACAAIA/v/+//7//v/8//z//P/8//7//v/+//7//v/+//7//v/+//3/
/P/7//3//P/6//z//v/8//z/+//7//v//f/9//z//P/8//z/+v/6//v/+/////7//P/8
//z//P/8//z//P/8//z//P/8//z/+v/6//r/+v/8//z/+v/6//n/+f/7//v/+//7//v/
+//6//r//P/8//z//P/8//3//f/9//3//v/8//z//P/+/wIAAgACAAIABAAEAAQABAAC
AAIAAgACAAIAAgACAAQABQAGAAYABgAIAAgABgACAAEA/v/8//r/+f/5//r/+//7//v/
+//7//r/+v/6//r/+P/4//b/9v/5//n/+P/3//X/9v/4//n/9//4//r//P/7//r/+/8A
AAIAAQAHABEAHgAqADEANAA7ADsALgAdAA4ABwAEAPv/+f////v/9P/z//X/9f/0//b/
9v/x//P/+//7//f/9//5//n/+P/4//f/9//3//j/+P/3//f/9//4//n/+v/7//j/+P/5
//n/+v/6//r/+v/8//v/+//7//r/+v/6//r//f/9//v/+//6//n/+f/4//r/+//6//v/
+v/6//r/+v/8//v/+//8//r/+//8//z//v/+//7//f/9//7//v/+//7//v/8//z//f/9
//3//f/9//3//f////3//f/9//7//v/+//7////9//3//v/+//////8AAAAA/v/+//7/
/v//////////////AAAAAAAAAgACAAIAAgACAAIAAgACAAAAAAAAAAAAAgACAAMAAwAB
AAIAAgABAAEAAQABAAIAAwADAAIAAgAAAAAAAAAAAAMAAwADAAMAAgACAAIAAgADAAQA
BQAGAAMAAgACAAEAAwABAP////8AAAAAAAD//wEAAQAAAAAA/v/9//z/+//8//z//f//
//3//P/8//z/+v/5//n/+v/7//3//v////z//P/7//v/+f/5//n/+//9//3//P/8//j/
+v/6//r//P/8//7//v/8//z//f/+//7//f/9//3//v/+//7//v/8//z//P/9/////v/9
//3//f/9//v/+//9//3//f/9///////////////////////+//7///////3//f/9//v/
/f///////f/9//3//f/9//7///8AAAMAAAD9//z/+//8//3//P/9//z//P/8//z/AAAA
AAAAAAD+//3//f/9//3//f/9//3////+//7///////7//P/5//v//P/8//z//P/9//7/
/v/8//z//P/8//z//P/8//z//P/8//z//P/8//z//P/8//v/+//7//v/+//6//j/+v/+
//z//P/7//v/+//9//3/+v/6//r/+v/8//z//f/9//3//P/6//r/+v/6//r/+v/6//r/
/P/8//z//P/6//r/+v/6//z//P/8//z/+v/6//r/+v/6//r/+v/6//r/+P/4//n/+f/7
//v/+//7//v/+//6//r//P/8//z//P/8//3//f//////AAAAAP7//v8AAAIAAgACAAIA
AgADAAQABQAGAAQAAgAAAP7/AAACAAYACQAHAAYABQAEAAQAAgD+//3//P/6//j/9//5
//r/+//7//r/+f/4//b/9v/2//b/9v/4//b/9v/3//n/+P/3//f/9v/4//n/+f/4//r/
/P/7//r//f8AAAAABQAPABkAKAA0ADkAQgBJAD8ALAAdAA4AAwAAAP//+f/3//n/9v/1
//n/9//0//b/+P/3//X/8//z//X/+f/7//v/+v/6//r/+f/4//j/9v/1//X/9f/2//f/
+P/5//b/9v/3//f/+P/4//j/+P/4//f/9//3//j/+P/4//j/+f/5//f/9//3//f/+P/4
//v/+//5//n/+P/4//j/+P/4//f/9//4//r/+//8//z/+v/6//r/+f/6//z//f/+//3/
/P/5//j/+f/5//n/+f/5//n/+f/7//v/+//7//z/+v/6//r/+//8//3///8AAP7//f/9
//z//P/8//z//P//////////////AAAAAAAAAAAAAAAAAAAAAAAAAAAAAAAAAAAAAAAA
/v/+/////////wAAAAD//wEAAQABAAIABQAFAAQABAABAAAA///+/wIAAwAEAAUABQAE
AAMAAgAEAAQABAAEAAAAAAABAAEAAwABAP////////7//f/7//3//f/8//z/+//7//v/
+//9//z//P/9//z/+v/5//j/+v/5//n/+v/6//v/+//7//v//P/8//3//P/7//r/+//5
//n/+P/4//f/+v/7//z/+//6//v/+v/6//r/+//8//7//f/9//3//P/8//z//P/8//z/
/P/9/////v/9//3//f/9//v/+//9//3//f/9/////////////f/9//3//f/+//7/////
//3//f/9//v//f///////f/9//3//f/9//v/+//7//3//v/9//7////+//3/+v/5//r/
+v/6//r//v/+//7//v/+//3//f/9//3//f/9//3//f/8//z//f/8//z/+//5//v//P/8
//z/+v/7//z//P/6//r/+v/6//z//P/8//z//P/8//z//P/8//z//P/8//3//f/9//3/
/f/8//r//P/9//r/+f/3//n/+f/7//v/+v/6//r/+v/8//z//f/9/////P/6//r/+v/6
//z//P/8//z//P/8//z//P/6//r/+P/4//r/+//+/////v/9//z/+//8//z//v/+//z/
/P/8//3//f/9//3//v8AAAAAAAACAAIAAgACAAIAAAAAAAAAAAACAAIAAgACAAMABAAF
AAgACAAIAAcABgAGAAYABAAAAP///P/6//j/+f/5//r/+//5//n/+f/5//j/+P/4//j/
+P/4//b/9v/3//f/9v/1//X/9v/4//n/+f/4//j/+v/7//z///8AAAAABQANABcAIAAo
ADEAOAA7ADUAKAAXAAoAAwD+//v/+//5//f/9v/z//H/7//y//L/8v/z//X/9f/z//P/
9f/3//f/9v/2//X/9f/1//b/+P/3//f/9//1//X/9f/1//X/9v/4//n/+P/4//j/+P/2
//X/9f/1//f/+P/5//r/+//7//n/+f/3//f/+P/4//n/+f/3//f/+P/4//j/+P/6//n/
+f/6//r/+//8//z/+f/4//f/9f/4//r/+//8//z//P/6//r/+//7//v/+//5//n/+f/7
//n/+f/5//r//P/8//z//f/7//v//P/8//3//f/+//7//P/8//z//P/9//3//f/9//3/
/v/+//7//P/8//z//P/9//7///8AAP7//v/+//7//v/+/////////wAAAAD/////////
/wAAAQABAAAAAAAAAAAAAAAAAAMAAwADAAMAAgACAAIAAgAAAAAAAAAAAAAAAAABAAEA
///9//v/+//+//7//v/9//3//f/8//z/+f/5//n/+f/7//r/+v/7//r/+P/3//b/+P/3
//f/+P/2//f/9//3//j/+P/3//f/+f/5//n/+//5//n/+P/4//j/+v/6//r/+v/6//z/
/P/8//z//f/+//z/+//7//v/+v/6//r/+v/6//r/+v/7//3//P/7//v//f/9//v/+//7
//v/+//7//3//f/9//3//f/9//3//f/8//z//f/9//n/+f/5//f/+//9//3/+//6//n/
+P/3//n/+f/5//v/+//5//n/+f/5//n/9//3//r/+v/6//r/+v/6//r/+v/4//f/9//3
//n/+f/5//n/+f/4//j/+f/8//z/+//5//j/+P/3//b/+P/5//r/+v/4//j/+P/4//j/
+P/4//j/+v/6//r/+v/5//j/9//2//n/+f/5//n/+f/4//b/+P/6//j/+P/3//n/+f/7
//v/+P/4//j/+P/6//r/+//7//f/+P/2//b/9v/2//j/+P/4//j/+P/4//j/+P/4//j/
+P/4//j/+P/4//j/9v/2//b/9v/2//b/9v/2//X/9v/4//n/+f/5//n/+f/5//n/+P/4
//r/+v/6//r//P/9//3//f/7//z//P/8//z//v8AAAAAAgACAAIAAgAAAAAAAAAAAP7/
/v/+//7/AAACAAMABAAEAAQABAAEAAAA/P/7//j/9v/0//P/8//2//f/9//3//f/9//2
//b/+P/4//j/+P/2//b/9//3//X/8//y//L/9P/1//X/9P/0//r/+//6//v//P/8/wEA
BwARABoAJgAzADwAQwA/AC4AGwAOAAUABAABAPv/9//3//j/9//1//X/9P/0//D/7f/v
//X/9f/z//P/9f/1//T/9P/1//X/9f/2//b/9f/1//X/8//z//P/8//z//T/9v/3//b/
9v/2//b/9v/1//X/9f/4//j/+P/4//f/9//1//X/9//3//j/+P/3//f/9f/1//T/9P/0
//T/9f/1//b/+P/2//f/+P/4//b/9v/2//X/9v/4//n/+v/6//r/+P/4//f/9//3//f/
9f/1//X/9//2//f/+P/6//j/+P/4//n/+f/5//r/+v/5//n/+v/6//r/+v/6//r/+f/5
//n/+f/7//z//P/8//z//P/8//z//P/8//z//P/8//z//P/8//z//P/9//3///8AAAAA
//////////8AAAEAAQAAAAAA/v/+//7//v///////////wAAAAAAAAAAAAAAAAAAAAAB
AAIABAAFAAIA///8//v//P/8//z/+//9//3//P/8//3//f/9//3/+//6//r/+//6//j/
9//2//n/+f/6//z/+//7//r/+f/4//j/9//3//n/+f/5//v/+f/5//j/+P/4//r/+v/6
//z//P/+//7/+f/4//j/+P/6//n/+f/5//z//P/8//z/+v/6//r/+//9//z/+//7//3/
/f/7//v//f/9//3//f/6//n/+P/3//n/+f/5//n/+v/6//v/+//3//f/9//1//f/+f/5
//f/9//3//f/9//3//f/9//5//v/+f/5//n/9//3//X/9f/3//j/+f/6//v/+v/5//j/
+v/5//n/+f/7//v/+//7//r/+P/3//f/+v/6//n/9//5//r/+v/6//n/+f/5//j/+P/4
//j/+P/2//b/9v/2//j/+P/4//j/+P/4//j/+P/5//n/+f/5//v/+v/4//r/+//4//f/
9f/2//f/+v/7//r/+v/6//r/+P/4//n/+f/3//b/9//4//n/+v/4//j/+P/4//n/+v/7
//z/+//6//n/+P/2//b/9//3//v/+//7//v/+f/5//j/+P/7//z//f/+//3//f/8//v/
/f/+//7//v/+/wAAAgACAAIAAgACAAIABAAEAAQABAAEAAQABAAEAAIABAAFAAYACAAI
AAgACAAGAAIAAQD+//r/+P/3//f/9v/3//f/9//5//n/+P/4//j/+P/4//j/9P/0//X/
9f/2//X/9f/2//j/+f/5//j/+P/2//n//v////7/AAADAAcAEwAcACgANQA6ADkAMQAm
ABcACAD9//j/+f/3//f/9//y/+//7//x//T/9P/y/+//7//3//v/9//x//P/8//y//L/
9f/1//X/9v/2//X/9f/1//f/9//3//f/9v/2//f/9//2//b/9v/2//j/9//3//f/+P/4
//j/+P/3//f/9f/1//X/9f/2//b/+P/5//j/+f/4//j/+P/4//b/9f/1//b/9v/3//j/
+P/6//r/+v/5//j/+P/3//b/9//4//f/+P/5//n/+f/5//n/+f/5//v/+f/5//n/+v/4
//j/+P/5//v/+//8//z/+//7//z//P/6//r/+v/6//3//f/9//3/+//8//z//P/+//7/
/v/+//z//P/8//z//f/+////AAD+//7///////3//v/+//3/////////AAD//////v/+
/wEAAgADAAQABAADAAIAAQAAAAAAAAAAAAIAAgACAAIAAAAAAAEAAQABAP///f/9//z/
/P/8//v//f/9//z//P/7//v/+//7//n/+P/4//n/+//6//r/+v/4//f/9//4//r/+//7
//v/+v/6//n/+f/5//n/+f/7//n/+f/4//j/+P/6//r/+v/6//r//P/8//r/+v/7//z/
+v/5//n/+f/6//r/+v/6//v//P/9/////f/8//v/+//+/////v///wAA///+//3//f/9
//3//f/7//v/+//7//z//P/9//3/+f/5//n/9//7//3//f/7//v/+//7//v/+//7//v/
/f/9//v/+//7//n/+f/3//f/+v/6//r/+v/6//r/+v/6//z/+//7//v/+f/5//n/+f/7
//r/+v/7//r/+v/5//f/+f/6//r/+v/6//v//P/8//j/+P/4//j/+v/6//r/+v/4//j/
+P/4//r/+v/6//r/+f/5//n/+f/6//r/+f/8//3/+v/5//f/9//3//n/+f/5//r/+//8
//v/+v/6//n/9f/4//j/+P/4//j/+P/4//j/+P/6//r/+v/6//j/+P/4//j/+P/4//j/
+P/6//r/+v/6//j/+P/4//j/+v/6//r/+P/2//f/9//5//n/+f/5//n/+//6//r//P/6
//r/+v/6//v/+//7//v//v/+//7//v8CAAQABAAEAAIAAgACAAIAAgACAAIAAgACAAIA
AgACAAIAAwAEAAQABAAEAAQAAgAAAP///P/6//j/9//3//j/9//3//f/9//4//j/+f/6
//j/+P/4//b/9f/1//T/8v/y//P/9f/4//v/9//2//r/+v/z//b/+//6//z///8DABEA
JAAuADEAOgBDAD8AMgAjABQACwACAPv/+f/5//n/9v/3//f/8//y//b/9P/x//X/9//1
//P/9f/1//X/9P/0//f/9//3//j/9v/1//X/9f/3//f/9//3//T/9P/1//X/9v/2//b/
9v/0//P/8//z//b/9v/2//b/9f/1//P/8//1//X/9v/2//f/9//1//X/9v/2//b/9v/2
//X/9f/2//j/+f/6//r/+P/4//j/9//1//b/9v/2//f/+P/3//j/9//3//f/9//3//f/
9//5//n/+f/5//r/+P/4//j/+f/3//f/+P/4//n/+f/6//r/+v/6//r/+v/5//n/+f/5
//v//P/8//z//P/8//z//P/8//z//P/8//z//P/8//z//P/8//3//f/9//7//v/9//3/
/f/9//7///////7//v/+//7//v/+/////////////v/+//7//v8AAAAAAAAAAAAAAAAB
AAEAAQD///3//f8AAAAAAAD///7//f/7//r/9//3//f/9//5//j/+P/5//v/+v/6//r/
+P/3//f/+P/4//n/+f/5//r/+v/5//n/9//3//f/+f/5//n/+P/4//j/+v/6//r/+P/4
//r/+v/6//r/+//8//r/+f/5//n/+v/6//r/+v/6//r/+v/7//v/+v/5//n/+//7//n/
+f/7//v/+//7//v/+//7//v/+//7//v/+//7//z//v////v/+//7//n/+//9//3/+//5
//n/+f/5//v/+//7//3/+//5//n/+f/8//3//P/9//3//P/7//r//f/+////AAD+//3/
/f/9//v/+//7//v//P/8//3////+//7//f/7//v//P/8//z/+v/7//z//P/9//7///8A
AP3//P/7//r/+v/6//r/+v/8//z//P/8//3//f/9//3////+//z//v/+//z//P/7//v/
+//9//3/+v/6//r/+v/8//z//f/9//v//v/9//z/+//6//z//P/8//z/+v/6//r/+v/6
//r/+v/6//j/+P/4//j/+f/6//v//P/+//7//v/+//z//P/8//z//P/8//z//P/+//7/
/v/+//7//v/+//7/AQACAAMABAAEAAQABAAEAAQABAAEAAQAAgACAAIAAgAFAAYABwAI
AAcABgAFAAQAAgAAAP7//P/8//z//P/8//r/+v/6//r/+v/6//r/+v/5//j/9//2//n/
+v/7/w==
         </WaveFormData>
      </LeadData>
      <LeadData>
         <LeadByteCountTotal>10000</LeadByteCountTotal>
         <LeadTimeOffset>0</LeadTimeOffset>
         <LeadSampleCountTotal>5000</LeadSampleCountTotal>
         <LeadAmplitudeUnitsPerBit>4.88</LeadAmplitudeUnitsPerBit>
         <LeadAmplitudeUnits>��V</LeadAmplitudeUnits>
         <LeadHighLimit>2147483647</LeadHighLimit>
         <LeadLowLimit>268435456</LeadLowLimit>
         <LeadID>II</LeadID>
         <LeadOffsetFirstSample>0</LeadOffsetFirstSample>
         <FirstSampleBaseline>0</FirstSampleBaseline>
         <LeadSampleSize>2</LeadSampleSize>
         <LeadOff>FALSE</LeadOff>
         <BaselineSway>FALSE</BaselineSway>
         <ExcessiveACNoise>FALSE</ExcessiveACNoise>
         <MuscleNoise>FALSE</MuscleNoise>
         <LeadDataCRC32>4026549612</LeadDataCRC32>
         <WaveFormData>
/v/+//7//v8AAAAAAAAAAAQABgAIAAoABQAAAPv/9v/3//j/+f/6//v//P/9//7//P/8
//z//P/6//r/+v/6//v//P/9//7//P/8//z//P/8//z//P/8//z//P/8//z/+v/6//r/
+v/6//r/+v/6//v//P/9//7//f/8//v/+v/4//j/+P/4//j/+P/4//j/+v/6//r/+v/5
//j/9//2//j/+P/4//j/9v/2//b/9v/2//b/9v/2//j/+v/8//7/+f/2//P/8P/0//j/
/P8AAPz/+P/0//D/8v/y//L/8v/1//b/9//4//b/9v/2//b/9v/2//b/9v/2//b/9f/1
//b/9f/0//P/9f/2//n/+//8//7/AAAAAP////8BAAEA//8AAAMABAAAAAAAAAD/////
AgAHAAgABAAAAP7//f/+//3/+v/6//f/9v/0//T/9v/1//X/9P/2//b/+P/7//n/+f/4
//b/+f/5//n/+//1//L/7v/q/+3/7v/u/+//8f/x//H/8f/x//H/7//x//L/8//x//L/
8f/z//T/8f/w//H/7//t/+//8v/0//z/CgAdADcAUABaAGsAggCPAI8AjwCOAIYAYgAy
ABgAEwASABIAEgAOAAQA+f/2//H/7//v//H/9P/z/+//7//w//D/7v/w//D/8f/w//L/
9P/x//H/8//y//L/8P/u/+7/7P/q/+j/6v/q/+z/7//u/+z/7f/y//L/8P/v/+7/7v/t
/+v/7P/t/+//8v/u/+7/7v/u/+z/7f/v//D/8P/x//H/8f/z//T/9P/y//D/7v/w//H/
7//t/+3/7f/u/+7/8P/w/+7/7//v//H/7f/v/+//7//v/+//7v/u/+z/7f/t/+3/7f/t
/+7/8f/x//T/9v/3//L/7//t/+r/6//r/+z/7P/w//T/9f/z//L/8f/x//D/7//u/+3/
7P/t/+7/8f/y//L/8//2//r//P/+//7//P/3//T/8//w//D/9//7//v/9f/1//n/8//1
//j//P/+/wAABAACAAIAAAAAAP///v8AAAAAAAABAAEA///+//7//v/+//7//v/8//7/
/v/8//z//v/+/////f/9//z//P/8//3//f/9//v/+f/5//r/+//7//r/+v/6//v/+//6
//z//P/5//n/+////wAA///3//r/+//6//z///8CAAQAAgD9//v/+//9//z//P/+////
///+//3/+v/6//v/+//+//7//v///wEAAQABAAEAAgABAP//+//9/wAA/f/8//7//v/+
/////f/8//z///8BAP7//v/+//z/+v/4//b/+P/4//j/+v/9//z/+//8//r/+v/6//v/
/f/8//z//P/6//r//P////z/9//1//T/9//4//f/9v/4//f/9v/1//n/+v/3//r//f/9
//r/+v/6//r/+P/4//r/+//7//v/+v/5//r/+f/4//j/+f/5//v/+//7//r/+P/4//n/
+f/7//v/+//7//z//P/6//z//P/8//n/9v/6//r/+f/3//X/+P/4//f/9//4////AAD5
//r//v8AAAIABAD///z/+P/1//X/9f/1//X/9//4//v//f///wIABQAGAAUABQAHAAcA
BAAEAAYABgAEAAQABAADAAMABgALAAwACgAIAAgACQAHAAUAAQAAAAIAAgABAAIAAAD9
//v/+P/7//z///8DAAEAAQAAAP7/+//5//f/9//4//r/+//8//r/+v/5//n//f///wEA
AwAAAP3/+P/3//X/9f/y//L/9f/5//z/+//4//X/8//x//P/+P8AAA4AHgAvAEcAXABs
AHsAlgClAJkAjwCQAHwAVgA4ACgAHQAcAB4AHAAWABAACwAAAPv/+//7//v//v/9//3/
+//8//z/+v/5//j/+P/2//r//P/5//n/9//2//b/9P/1//j/+f/6//n/+v/5//r//P/6
//f/9//6//r/+P/3//f/+P/4//f/+v/7//3/AAAAAAAAAAAAAPr/9//1//L/9v/5//v/
/f/4//b/8//u/+//7v/x//P/9P/z//T/9f/y//L/9P/0//T/9f/1//f/8//1//X/9f/0
//X/9f/2//b/9//3//f/9f/1//b/+f/3//r//P/9//v/+f/4//b/+P/5//v//P/8//7/
/f/5//f/9//4//j///8EAAkADgAEAPz/9v/u/+7/8f/2//z/+v/8//z/+v/4//j/+v/6
//n///8CAAEA/f///wUAAQADAAQABgAGAAUACAAFAAQABgAIAAkACgAJAAgABwAHAAcA
BQAEAAQAAwAEAAUABgACAAQABAACAAAAAgACAAMABQAFAAQABAACAAEA///9//7///8C
AAYAAwABAP7//P8DAAcACgAMAAcAAgD6//X/+f/9//7//f/5//7/AQACAAAAAQACAAIA
AgD/////AQACAAIAAwAGAAYABQADAAEAAQACAAQABQAEAAQABAAFAAMAAwADAAMABwAH
AAYAAwADAAYAAwACAAIAAgACAAMABQAEAAQABwAEAAAA///+/wEAAgADAAQAAQAAAP//
AAACAAAA/v/+/wAAAAAAAAEAAQAAAAAAAAD+//7/AAADAAUAAQAAAAAAAgACAAAA/v/+
//3//P/7//7//v/6//z///////z//P/+//7//P/8//7//////////f/9///////+//7/
//////////////7//f/8//z/+//8//3//v////v/+v/3//j//P/+//3//P/+//7//f/7
//v//v/+//3//P/8/wIAAgD9//z//P/8//z//P/9//7///8AAP7//v/+//7//P/8//z/
+//9//////////3//f/+/wEAAwAEAAYACAAGAAcABwAJAAsACAAIAAoADwAQABMAFgAO
AAYAAwACAAUABgAFAAYABwAHAAUAAQAAAP///v/8//3//v/+/////f/8//v//P8BAAEA
AQAAAP7//f/7//n/9//3//j/+P/6//r/+v/5//b/9f/0//P/9v/3//j/9//5//n/+f/2
//b/9v/5//v/+//8//n/9f/x/+//8P/6/w4AJAAzADkATgBoAHsAhgCRAJcAmQCQAH4A
YABCACoAHwAgACoAKgAUAP7/+f/8//f/8//z//f/+P/5//n/+f/6//r/+P/3//b/9v/0
//b/+P/1//X/9v/2//f/9v/1//b/9f/0//b/+P/4//r/+P/2//P/8//3//j/9//3//X/
9v/2//X/8v/x//H/8v/z//T/9f/2//P/8//0//T/8//z//L/8f/0//b/9//2//T/8v/0
//X/9//1//X/9f/y//L/9P/0//b/+f/7////9f/z/+//6//s/+3/7f/u//D/8f/x//H/
8f/x//L/9f/y//T/9f/1//b/9f/1//T/8f/x//L/8v/2//r/+//5//f/9f/0//L/9P/2
//j/+v/4//j/+v/6//b/9f/2//j/+//+/////v/8//z//v/+//n//f/+//v/+v/9/wQA
AQABAAIABAAEAAcADAALAAwACgAKAAkACAAGAAYABgAHAAkABwAGAAYABgAGAAYABgAC
AAQABAACAAAAAgACAAMABwAJAAoADAAMAA0ADQANAAUA///7//j/+//9//7/AAAEAAUA
BQAEAAQABAABAAEAAgAFAAUAAwD//wQABwAIAAYABwAIAAgABwADAAIAAwAGAAYABwAK
AAkACQAIAAcABgAGAAcABwAIAAgACAAJAAgABwAGAAUACAAJAAkABwAHAAoABwAGAAgA
CgAMAA8ADAAIAAUABQAGAAQABQAGAAgACAAIAAgABgAGAAYACAAGAAQAAgACAAUABgAH
AAkACAAGAAUABAACAAIABAAHAAUAAQAAAAAAAwAEAAMAAgAEAAMAAgABAAYACAAGAAoA
CwAJAAQAAgD///7/+//6//3///8AAAEAAwADAAUABQD///7//v/9//////////7/AAAA
AAEAAQADAAMAAwADAAIAAgAAAAIABgAGAAMAAAAFAAYABgAFAAAAAgABAP///f/8/wEA
AAAJABAADAAKAAgABgADAAAA/f/6//v//P/9//7/AAAAAAAAAAACAAIAAQABAAEA///9
//v///8CAAcACwAKAAoACgAIAA0ADwATABUADwAMAAsACAAIAAgACAAHAAQABgAKAAoA
DAAKAAoACwANAAsABwAGAAUABAACAAIAAAD//////v8AAAAAAgAFAAcABwAGAAQAAgD/
//z/+//8//7///8AAP7//v/9//3//f/9//3//f/8//v/+P/5//r/+//5//r/+////wIA
AQD0/+//8//x//H/+P8CAAwAGgArAEEAYACAAI8AiACJAJUAmQCQAHYAVAA6ACYAHQAc
ABwAFgAUABAABwAAAPv/+f/7//v/9P/1//n/+//8//z/+v/6//r/+//6//z//v/7//v/
+//6//r/+P/6//z//P/8//7/AAAAAAIAAQD+//r/+f/9//7//f/9////AAAAAP//AQAB
AAIABAD///z/+f/2//X/9f/2//b/+P/5//n/+f/3//j/+P/2//b/9P/2//f/+f/3//f/
9//0//T/9v/2//T/9f/1//f/8//1//X/9f/0//X/9f/2//j/+f/5//n/+P/3//f/+f/0
//b/9//3//b/9f/1//T/9P/1//f/+P/6//z/+//3//X/9f/2//b/9//4//n/+v/4//j/
+v/6//r/+//+/wIA///+//v/9v/4//r//v8AAPz/AQADAAEAAgAHABAADwALAAgABgAC
AAUADAANABAADwAQABAAEAAQABAAEAARABEADwAOAA4ADgAOAA4ADgANABAAEQAQAAwA
DgAOAA8ADwAPAA4ADgANAA0ADAALAAkABwAHAAgADQAPABAAEgAQAA0ACQAEAAYACAAH
AAkACAALAAsACQAFAAoADQAOAAwADQAOAA4ADAAJAAkACwANAAwADAAOAA8ADwAOAA0A
DAAMAA0ADQARABIAEwAVABMAEQAPAA0ADgANAAsABwAJAAwACQAIAAoACgAKAAsADQAM
AAwADwANAAoACgAKAAwADAAMAAwACwAKAAkACgAMAAoACAAIAAgACAAIAAkABwAGAAYA
BgAEAAQABgAJAAkABQAEAAQABgAGAAQAAgAHAAcABwAHAAcABgABAAIABgAHAAUABgAE
AAQAAgACAAQABQAFAAUAAwADAAUABQACAAIAAwADAAMAAwADAAIABQAIAAwADwAJAAUA
AQD9//z//P/6//z/AAAAAP3/+v///wAAAAD///3/AAAAAP///v/+/wQABAADAAQAAwAC
AAEAAAD+//7//v/+/wAAAAAAAAAA/v/+//7//v//////AQABAP///////wAAAwAFAAYA
CAAMAAwADQANAA4ADQAJAAgADQAOAA0ADgALAAkABQAGAAoACgAKAAgACgALAAsACQAE
AAIAAAD+////AgAFAAcABAAAAP3/+v/6//3//f/9//3//P/8//v/+P/3//b/9v/3//j/
+f/6//n/+f/5//n/+f/5//n/+f/5//v/+//7//j/+P/4//v/+f/7//r/+f/5//n/+f/2
//T/BAAUACEANwBOAGAAcwCEAJcApQCfAIoAfgBwAE4AMAAhABwAGAAWABQAEgALAAIA
+//1//X/9//4//n/+//7//z//P/6//z//P/9//z//P/8//f/9f/0//L/8f/u/+z/7v/u
/+7/7P/u/+7/8P/w/+7/6//r/+//8P/v/+//7//w//D/7//t/+3/7v/w//H/8v/z//T/
7v/t/+3/7P/s/+3/7f/t/+3/7v/u/+z/7P/q/+z/7f/v/+3/7f/t/+r/6v/s/+z/6v/r
/+v/7f/r/+3/7f/t/+v/6//q/+r/7P/t/+3/7f/r/+v/7P/v/+v/7P/s/+v/7f/t/+7/
7v/t/+3/7v/u//H/9P/0//H/9P/1//f/+P/0//L/8P/u/+z/7P/u/+7/7f/t/+//8v/y
//T/9P/y//L/8v/0//T/9P/5//v/+f/2//f//P/3//n/+v/8//z/+v/+//z//P///wAA
AAAAAAEAAgADAAUABQADAAIAAgD+//7//v/+//7/AAAAAP7//f8AAAEAAwAAAP3/+f/2
//n/+//8//3/+//5//n/+v/7//v/+v/6////AwAGAAgAAQD8//T/7//y//f/+f/5//X/
+v/9//7//v///wAAAAD+//v/+//9//v/+v/6//z//v/////////7//r/+v/5//z//P/8
//3//////////////////v/7//z/AAD+//7//v/+//7////+//z/+//9//7//P/9//7/
/P/8//z//P///wAAAQAEAAAA+v/0//D/9P/2//j/+//5//j/+P/4//j/+P/6//3//f/5
//j/+P/6//r/+P/2//f/9//3//f/+v/6//b/+P/5//n/9v/2//f/+P/3//j/9//3//b/
9f/3//f/+f/5//n/+v/8//3/+//5//f/9P/0//T/9f/1//X/9f/1//X/9P/0//L/9P/4
//j/9f/y//T/9P/z//H/8P/0//X/9f/y//L/+P/4//f/+P/4//j/+P/4//f/9v/1//T/
9v/2//b/9v/7//7/AQAEAP7/+v/2//L/8v/y//L/8v/y//L/8v/x//P/9f/1//X/9//3
//j/+//8//z//f/+/wAAAQABAAMAAQD+//7/AAACAAAAAAAAAP7/+v/7//7//v/+//z/
/P///wEAAQD///3/+//5//b/9P/0//P/8//1//b/9//6//z/+//6//j/9P/z//H/7//x
//H/8v/y//P/9P/1//X/9P/z//L/8f/y//P/9P/z//X/9f/1//L/8P/u/+//7//z//L/
8f/x/+3/6//u//j/BAAQACEAPQBWAGQAeQCGAIsAkQCTAIoAcgBQADgALAAhACIAIgAO
AAIABAD///T/8f/v/+//8f/0//X/9f/3//j/+P/2//f/9v/2//T/9P/2//P/8//y//D/
7//s/+//8v/z//T/9v/4//j/+v/6//j/9f/1//T/8v/u/+v/7f/w//L/8//x//H/8v/0
//D/8P/w//D/7v/v//H/8v/w//H/8f/x//T/9v/3//b/8//w//H/8f/z//H/8f/x/+7/
7v/w//D/7//v/+7/7//v//P/9f/3//P/8f/u/+z/7v/v/+//7//v/+//8P/z//T/+v//
/wMA/P/1/+//6P/p/+v/7v/w//P/9v/2//P/9P/1//f/+P/1//T/8//y//b/+P/8//7/
+P/1//T/9P/2//j/+P/2//f/+P/7//z/+f/9//7/+//6//3/BAABAP//AAACAAIAAAAE
AAIAAgADAAQABAAEAAUABgAHAAkACwAJAAgACAAFAAQAAwACAAAAAgACAAAAAgAIAAwA
EQALAAUA/v/4//z///8BAAMAAQD/////AAABAAEAAAAAAAAAAQABAAAAAgACAP////8A
AAMAAwABAP7/AgAEAAQAAgADAAQABAAGAAMAAwAFAAUABAAEAAYACAAJAAkACQAGAAYA
BwAHAAgACAAIAAkACQAJAAkACQALAAsACgAHAAcACgAHAAYABgAGAAYABwAIAAgACQAN
AAwACAAHAAYABAAEAAQABAAFAAYABwAKAAkABgADAAIABAAEAAQABQAHAAYABgAGAAcA
CAALAA8ADAAFAAEA/v8AAAAA/v/8/wAAAQACAAMAAgACAP7/AAAFAAUAAgACAAQABAAC
AAIAAwADAAIAAQADAAMABQAFAAAAAAABAAEAAgADAAQABAADAAIAAgABAAEAAQABAAEA
AAAAAP7/AAACAAIA///8//7//v/9//v/+/8AAAIAAwD///7/AwACAPv//v///wAAAQAC
AAUABgAHAAgABAAAAPz/+P/6//v//v////3//f/9//7/BAAHAAkADAAMAAoACQAHAAoA
CwAJAAoACwAKAAcABgAIAAcABAAGAAoACgAKAAgABgAHAAcABQADAAIAAQAAAP7//v/+
//3//f/8//z//P/+/wEAAQABAP7//P/7//n/9//3//f/+P/4//j/+P/4//f/9//3//f/
+v/7//z//f/4//f/9P/x//H/9P/3//3/9f/r//L/9f/v/+3/7//y//r/BAASACMANQBI
AFoAbwCEAI0AkQCVAI4AfABYADgAKgAfABQAFAAYABYADAADAPr/7//t//P/9f/0//X/
9//2//b/9f/y//P/8v/y//D/8v/0//H/8f/x//D/8P/u/+7/8P/w//D/8P/y//L/9P/y
//D/7f/t//P/9P/z//P/8v/y//H/7//t/+3/7v/w//D/8P/w//D/7//v//D/8P/w//H/
8f/x/+//8P/w/+7/8//0//n//f/2/+//6v/l/+b/6P/s/+7/7P/t/+3/7//p/+v/6//r
/+z/7f/t/+7/7f/t/+z/6//s/+3/7//z/+//8P/w/+//8P/x//P/9P/w/+//7//u/+//
8v/y/+//7//v//D/8P/x//L/8//0//L/8v/0//T/8f/x//P/9v/0//b/9v/0//T/9P/2
//b/+f8BAAYABwD+//v//P/z//X/+P/8//7//v8CAAAAAAABAAIAAgACAAQABAAEAAUA
BAABAP///v/+//7//v/+//7/AgAEAAQA/v/+//z/+//9//3//P/8//r/+//7//v/+v/5
//r//P/7//v/+v/6//r/+//7//r/+v/6//f/9//4//v/+//5//X/+v/9//7//P/9//7/
/v/8//n/+f/7//7//v///wIAAAD///3/+//8//z//f/9//z//P/8//3///////////8E
AAcACQAJAAMAAAD3//D/9P/2//j/+//9//z//P////7/+v/5//j/+f/6//v//P/5//j/
9//4//v/+v/5//r/+v/6//r/+//5//j/+P/4//b/9v/4//v/+//3//b/9v/4//j/9v/0
//n/+f/5//n/+v/6//b/+P/7//v/+P/4//b/9v/0//T/9v/3//f/9//5//v///8BAPv/
+P/2//P/9//7////AgD7//b/8v/t/+//8f/z//X/9v/2//T/9v/4//j/9f/y//j/+P/3
//X/8f/0//T/8//0//T/+v/6//n/9v/2//b/9v/2//b/9v/2//b/9v/2//b/9v/4//j/
+P/4//n/+v/7//z/+v/4//b/9P/2//b/9f/1//f/9//3//f/9f/2//n/+//+/wAAAgAC
AAAA//8AAP////8AAAMABAD///7//f/7//v//v8DAAQABgAGAAgACwAGAAEA+v/2//b/
9v/1//b/9v/1//X/9P/0//T/9v/5//n/+f/4//b/9f/z//H/8f/z//b/+P/6//f/9P/w
/+3/7v/v//D/8f/y//P/8v/1//T/8//v/+7/7v/x//P/8f/y//X/8//v/+//8P/4/wIA
DgAjADsASgBaAGkAegCLAJMAkwCOAIAAZABGADAAHQAQABQAFgAMAAQA///4//P/8f/x
//H/8P/z//X/+v/+/wEAAgD6//T/7//o/+7/8v/x//P/8v/w/+//7P/s/+7/7v/u/+//
8v/z//b/9P/y/+//7//v/+7/6//p/+z/7v/v/+//8f/z//b/+v/1//T/8//y/+7/7f/t
/+z/7f/v//D/8f/z//T/9P/y//L/8P/y//P/9P/z//T/9f/x/+7/7f/q/+3/7//w//P/
8v/3//r//f/1//H/7P/o/+n/6//s/+3/7f/t/+7/8f/v//L/9P/1//P/8f/w/+7/7f/t
/+7/7v/z//b/9v/z//P/8//0//T/8v/y//L/8v/y//L/9P/0//L/8//2//r/+P/6//r/
+P/2//b/+P/4//T/+f/7//n/9f/3//3/+f/6//z///8AAP3/AAD9//z//v8AAAEAAgAE
AAQABAAFAAoACQAJAAoACgAKAAoACgAFAAQAAQD8//j/+v/6//v//v//////AAAAAAEA
AQABAP///f/9//7///////7//v/+///////+/wEAAgAAAAEAAgAFAAUAAwD8//7//v/8
//3///8BAAIAAwABAAIABQAEAAIAAQACAAMAAwACAAEAAQACAAQABQAFAAQAAwADAAMA
AwADAAMABwAHAAYAAwAGAAwADAAOAAcAAgD9//n/+//8//7/AwABAP7//v/+////AAAB
AAIAAQAAAP//AAABAAAA//8AAAEAAgADAAUABwAGAAYABgAAAP7//v//////+//6//r/
/v/+//z/+v///wEAAwAFAAUABAD//wAAAwADAAAAAAACAAIAAAAAAAAAAQABAAEA////
/wEAAQD+//7//////wAAAQACAAIAAAAAAAEAAQD//////////wEAAgABAAQABAACAP3/
+P/+/wAAAQABAAMACAAKAAsABAAAAAIA/v///wAA/v/+//7//v/+//7//v/+//7//v/+
//7//v/+//3//f8AAAEAAgADAAIAAgAEAAUACAAKAAwADAAPAA8AEQARAA0ADAANAAwA
DAAMAAwACwAGAAgADAAMAA4ADAAMAA0ADQALAAcABgADAAIAAAAAAAEAAQACAAIAAQAA
AAEAAwABAAEAAAD+//7//f/8//3///8AAAAAAAD+//z/+f/3//f/9//3//f/9//3//X/
9//4//n/9//4//b/+f/7//n/+P/3//X/8f/x//j//v8GABIAIwA5AFIAaAB7AIgAkwCX
AJUAjAB2AFYAOgAsACUAIgAcABQADgAGAAEAAAD1/+//8//7/wYA///t//D/8v/z//L/
8v/y//P/8v/y//T/8f/x//T/9P/1//T/8v/0//T/9P/3//r/+//+//v/9v/w/+3/8v/y
//D/7//v//D/8P/v//D/8f/z//b/9P/0//T/9P/z//P/9P/0//H/8f/w/+//8P/y//P/
8v/y//D/8v/z//L/7//u/+3/8P/y//b/+P/z//H/7v/t/+z/7//w//H/7//v/+7/7v/w
//H/8f/x//H/8f/y//X/8f/y//L/8f/y//H/8f/w//H/8f/y//L/8//0//L/7f/w//H/
8//0//P/8v/x//D/9P/4//7/AgD5//P/7//s/+//8v/z//L/8//0//f/+P/1//n/+v/3
//f/+/8DAAEA///+//7//P/8/wAA/v/+/wAAAgADAAQAAQAAAP////8CAAEAAQACAAIA
AgACAAIA//8AAP///P/7//7///8BAP7//f/7//r//P/9//3//f/+//3//v8AAP7//f/7
//r/+//7//r/+P/4//j/9f/1//j/+//7//n/9f/6//3//v/7//v/+//6//v/+f/6//3/
/P/6//n/+v/+//////////z//P/9//3//P/8//z//f///////////wAA///9//n/+v/+
//z//P/8//z//P/9//3//P/8///////8//z//P/6//r/+v/6//v//P/9/wAABAAEAAQA
BgAAAPr/9P/v//P/9v/6//7/+P/2//b/9//6//f/9//4//z//P/6//j/+f/5//n/+f/7
//z/+f/8//3/+//2//T/9v/4//j/+v/7//v/+v/5//j/9//4//f/9f/2//j/+f/4//f/
9v/0//X/9v/4//n/9//3//f/9//4//j/9v/4//z//P/5//b/+P/4//f/9f/0//j/+f/5
//b/9v/8//z/BQD0//X/9v/3//j/9//2//X/9P/2//b/9v/2//n/+v/7//z/+//6//n/
+P/2//b/9v/2//r//v8CAAYAAAD5//P/7//y//P/9P/1//b/+f/7//z/AAACAAIAAwAC
AAMAAgD+/wAAAgACAAAAAwAEAAQAAgABAAQAAwACAAIAAgADAAMAAgD////////7//j/
9//2//X/9f/0//T/9v/4//v/+//8//z/+//7//b/8//y//H/8v/y//L/8v/1//f/+v/9
//j/9f/y/+//8P/v//L/8//1//L/8v/y//P/9f/3//b/9f/x//P/8//u//T/AgAQACEA
OQBQAF4AbwCEAJEAlQCVAJAAgABmAFAARAAvABQAEAAYABYAEAAJAAIA+//3//P/9f/2
//f/+f/5//r/+v/4//n/+P/4//b/9//4//T/8//1//b/+P/4//X/9v/1//T/9v/4//j/
+v/4//b/8//z//b/9v/0//P/8//0//T/8//x//H/8v/0//L/8v/y//L/8v/1//n//P/7
//v/+v/5//v//P/8//r/+P/0//T/8//z//H/8f/x//L/8v/0//T/8v/z//P/9f/y//X/
9v/3//f/9//2//b/9P/1//X/9f/1//X/9v/5//T/9v/3//f/+f/5//r/+v/4//f/9//2
//f/+v/6//f/+v/7//3//v/9//z/+//6//v//P///wAA/P/7//z//v/+/wAAAAD+//3/
/v8BAAIA/v8DAAUAAwABAAMACQAFAAMABAAGAAYABAAIAAYABgAIAAoACwAMAAoACgAK
AAsAEQATABYAGgARAAwABwACAAEABAAFAAQABAAGAAYABwAFAAUABAAEAAYACQALAA0A
CwAJAAkACgAKAAkABwAGAAgACQAJAAgACAAIAAUABQAIAAsACwAJAAUACgANAA4ACwAL
AAsACgAKAAcABwAJAAoACgALAA4ADwAPAA4ADQALAAoACgAJAAsADAANAA8ADQANAA0A
DQAPAA8ADgALAAwAEAAOAA4ADgAOAA4ADwANAAwADAAPABEADgAOAA4ADAAMAAwADAAP
ABIAFQAaABYAEAAKAAYABwAIAAkACwALAAoACgAKAAgACAAKAA0ADgALAAsADAAOAA4A
DAAKAA8AEQATABUAEgAQAAoACgANAA0ACgAKAAwADgAOABAAEQARABAADwAPAA8AEQAR
ABAAEAARABEADwAPAA8ADgAPABAAEgATABEAEQARABEAEAAQAA4AEAAUABQAEQAOABAA
EAAPAA0ADAAQABEAEQAPAA4AEwASAA8AEgAQABAAEAAQABIAFAAWABgAFgAWABYAFgAR
AA4ACwAIAAkACgALAAwADgAQABIAFAAWABYAFgAWABcAGAAZABoAGgAaABoAGgAYABgA
GAAYABoAGgAaABoAGgAaABoAGgAZABgAFwAWABUAFAATABIAEQAQAA8ADgAPABAAEQAS
ABIAEgASABIAEQAQAA8ADgAMAAwADAAMAAoACgAKAAoACwAMAA0ADgANAAwACwAKAAoA
CgAKAA==
         </WaveFormData>
      </LeadData>
      <LeadData>
         <LeadByteCountTotal>10000</LeadByteCountTotal>
         <LeadTimeOffset>0</LeadTimeOffset>
         <LeadSampleCountTotal>5000</LeadSampleCountTotal>
         <LeadAmplitudeUnitsPerBit>4.88</LeadAmplitudeUnitsPerBit>
         <LeadAmplitudeUnits>��V</LeadAmplitudeUnits>
         <LeadHighLimit>2147483647</LeadHighLimit>
         <LeadLowLimit>268435456</LeadLowLimit>
         <LeadID>V1</LeadID>
         <LeadOffsetFirstSample>0</LeadOffsetFirstSample>
         <FirstSampleBaseline>0</FirstSampleBaseline>
         <LeadSampleSize>2</LeadSampleSize>
         <LeadOff>FALSE</LeadOff>
         <BaselineSway>FALSE</BaselineSway>
         <ExcessiveACNoise>FALSE</ExcessiveACNoise>
         <MuscleNoise>FALSE</MuscleNoise>
         <LeadDataCRC32>1540433270</LeadDataCRC32>
         <WaveFormData>
DAAMAAwADAALAAoACQAIAAcABgAFAAQABgAIAAoADAAKAAoACgAKAAgACAAIAAgACAAI
AAgACAAKAAoACgAKAAgACAAIAAgACAAIAAgACAAIAAgACAAIAAYABgAGAAYACAAIAAgA
CAAIAAgACAAIAAYABgAGAAYACAAIAAgACAAGAAYABgAGAAgACAAIAAgABgAGAAYABgAG
AAYABgAGAAQABAAEAAQABgAGAAYABgAGAAYABgAGAAUABAADAAIAAwAEAAUABgADAAIA
AQAAAAMABAAFAAYABAAEAAQABAAEAAQABAAEAAIAAgACAAIABAAEAAQABAACAAIAAgAD
AAMABQADAAMAAwADAAMAAwADAAQABAAEAAYABgAGAAYABwAHAAYABAAEAAEAAAAAAP7/
/P/7//j/+P/1//X/9v/2//b/+P/4//j/+P/5//n/9//1//X/9f/3//f/9//4//n/+v/6
//r/+f/5//n/+f/8//z//f/+//3//f/9//3/+//7//v/+//9//////////3//v/+//7/
/v/8//z//f/+//7///8CAAYACgAOABMAEwAOAAAA7v/e/8z/u/+y/6//qP+f/5j/m/+j
/6b/q/+t/6//tv++/8f/0//f/+b/7v/y//b/+f/8//3/+//7//v/+//7//v//P/8//7/
/v///////v/+//7//v8BAAEAAQABAAIAAgACAAIAAgACAAMAAwD/////AAAAAP7/////
////AQABAAAAAAD/////AQABAP/////+//7//f/9//3//f/6//r/+v/6//v//f/+////
/f/9//3//f/+//7//v/+//z//P/8//v/+//5//n/+//7//v/+//6//z//P/7//r/+v/6
//r/+v/4//j/+f/5//z//P/7//z//P/7//r/+f/3//f/+P/4//v/+//7//r/+v/5//n/
+f/2//b/9v/2//b/9v/0//T/8//z//L/8P/w//L/9P/3//b/9P/z//P/9f/1//P/8//x
//H/8P/w/+7/7v/u/+7/8P/w//L/9P/y//L/8v/y//T/9P/0//X/9f/2//b/9v/2//X/
9f/4//j/9//2//b/+f/5//n/+f/5//n/+P/4//n/+f/4//j/+P/4//j/9//4//r//P/9
//v//P/8//v/+//5//n/+v/+//7//v/+//3/+//4//f/+P/6//7//f/7//v/+//5//v/
+//9//7//v/+//7//v/8//z/+//7//z//P/8//r/+//8//3//v/+//7//v/+//z//P/8
//3//v/+//z//P/8//7//v/+/wAAAAAAAAAA/v/+//7//f////////////z//P/8//z/
//8AAAAAAQAAAAAA///9////AAAEAAQAAAAAAAEAAQABAAEAAQABAAEAAQABAAIAAgAC
AAEAAQABAAEAAgACAAIAAgACAAIAAgACAAIAAgAEAAQABAAFAAQABAAEAAMABAAEAAMA
AwABAAAAAAABAAEAAQACAAIAAgADAAQABgAEAAMAAwADAAUABQAFAAUAAwADAAMAAwAD
AAQAAgACAAIAAgADAAQABQAHAAcACQAHAAcABwAHAAcABwAHAAgACAAIAAoACgAKAAoA
DAANAA0ADAAKAAcABgAGAAUABAAEAAIAAAD9//3//v8AAAAAAgACAAAAAAABAAEAAwAB
AAEAAQD///////8AAAQABgAHAAgACQAJAAkACQAHAAYABgAGAAkACQAJAAkABwAHAAcA
BwAJAAsACwALAAsADAAMAAwADAAKAAoACwAMAA4ADwAUABYAGAAeACMAIQAaAAwA+P/k
/9T/xf/C/8f/wv+3/7T/uf+7/8D/w//F/8n/zP/U/93/6f/1//z/AgAGAAoACwAOAA8A
DwAPAA8ADwARABEAEgASABAAEAARABEAEgASABIAEgATABMAEwATABIAEgASABIAEgAS
ABMAEwARABEAEgASABAAEQARABEAEwATABIAEgAPAA8AEQARABIAEwATABQAEwATABMA
EwATABQAFQAWABYAFwAXABcAFQAVABUAFQAUABQAFAAUABIAEgASABEAEQAPAA8AEQAR
ABEAEQAQABIAEgARABAAEAAQABAAEAAPAA4ADgANAA8ADgAMAAwADQANAA0ADQALAAsA
DAAMAAsACwALAAoACQAHAAYABQAIAAoADAAOAAsACgAHAAYABgAHAAcABgAGAAYABgAH
AAUABAAEAAUABQAFAAMAAwABAAEAAAAAAAIAAgACAAIAAAAAAAIABAAEAAQABAAEAAQA
BAAEAAUABQAGAAYABgAEAAMAAwAGAAgABwAGAAYABQAFAAUABQAHAAcABgAGAAUABQAE
AAQACAAIAAgABwAEAAQABAADAAYACAAJAAkACAAFAAQABAAGAAYABgAGAAYABQADAAMA
AQACAAUAAwAFAAUABQADAAEAAQADAAQAAgACAAIAAgACAAIAAQABAAIAAgACAAAAAAAA
AAAAAAAAAAAAAAAAAAAAAAAAAAEAAAAAAP7//v8AAAIAAgACAAAAAAAAAAAAAAAAAAAA
//8BAAEAAQABAAAAAAAAAAAAAgACAAEAAQACAAIAAQD///3//v8CAAIAAAAAAAEAAQAB
AAEAAQABAP///////wAAAAAAAP//////////AAAAAAAAAAAAAAAAAAAAAAAAAAAAAAAA
AAABAAAAAAAAAP//AAAAAP////8BAAAAAAABAP////8AAAAA/f/9//3//v/+//3//f/9
/////////////f/9//3//f///wAA///+//3//P/8//z//P/8//z//P/8//z//P/8//z/
/P/9//3////9//v/+//7//v//f///wAAAAAAAAAAAAAAAAAAAgADAAMAAQD+//r/+P/7
//v/+//8//j/9v/z//P/9P/0//T/9v/2//b/9v/3//f/9//1//X/8//z//P/8//0//b/
+P/5//z//f/9//3//f/9//z//P/8//3//f/9//3//f/9//3//f/9///////9//3//v/+
/wAAAAD+//7///8AAAAAAQAEAAgADgAQABEADwAMAAQA8v/c/8j/u/+0/6//pv+h/6L/
pf+l/6b/q/+t/63/tP/C/9P/3//j/+z/9P/4//r//f8AAP//////////////////AAAA
AAAAAAABAAEAAgACAAIAAgADAAMAAwADAAIAAgACAAIAAgACAAMAAwABAAEAAgACAAIA
AwADAAMAAwADAAIAAgADAAMABQAFAAMAAwACAAIAAwADAAMAAwAAAAAAAAAAAP7/////
//////////////8AAAAAAAAAAP7//v/+//3//v/9//7/AQABAAEAAQAAAAIAAgABAAAA
AAAAAAAAAAAAAAAAAQABAAEAAAD+//7////////////7//v//P/8//3//f/9//z//P/7
//v/+//8//z//P/8//z//P/6//r/+P/5//n/+P/4//j/+P/5//n/+P/4//n/+f/5//f/
9//1//X/9P/0//T/9P/0//T/9P/0//b/+P/6//r/+v/6//r/+v/6//v/+f/6//r/+v/8
//v/+//+//z/+//6//r/+//7//v/+//5//n/+P/4//3///8AAAIAAQAAAP///f/7//z/
/f/9////AAAAAP//AQD/////AAABAAAA///+/wAA///9//3///8AAAMAAQABAAEAAQD/
//////8BAAIAAQAAAP///v///wAAAAABAAIAAgACAAAAAAAAAAAAAAD+//7//v/+//z/
/P/8//3/AQACAAEAAgABAAIAAQAAAAAAAAAAAAAAAAAAAAAA/////////////wAAAAAA
AAAAAAAAAP////8BAAIAAgABAP//AAAEAAQAAAAAAAEAAQAAAAEAAgADAAIAAQAAAAAA
AQACAAIAAwAFAAUABgAGAAQABAAEAAQAAwACAAEAAAABAAIAAwAFAAUABgAHAAcABwAG
AAQAAwAFAAQABAAFAAUABQAGAAYAAwADAAMABAAGAAUABQAFAAcABwAHAAcABwAHAAcA
BwAFAAQABAAEAAQABAAHAAgACQAKAAoACgAKAAoACAAIAAgACAAIAAgACAAJAAsADQAL
AAsACgAJAAgABwAKAAwADQAOAAwADAAMAAwAEAARABEAEAAQAA0ADAAMAA0ADAAMAAoA
BgADAAMABAADAAIAAwACAAQABAAFAAUABwAFAAUABQAEAAMAAgACAAYACAAJAAoACwAL
AAsACwAJAAgACAAIAAsACwALAAsACQAJAAkACQALAA0ADQANAAsADAAMAAwADgAMAAwA
DQASABQAFQAaABoAHAAgACUAJwAgABAA+P/i/87/yf/K/8n/wv+7/7r/v//B/8T/xf/F
/8v/0P/U/9//6//1//z/AgAGAAoADwAQAA8ADwAPAA8ADwAPAA8AEAAQAA4ADgAPAA8A
EgASABIAEgATABMAEwATABAAEAAQABAAEAAQABEAEQARABEAEgASABAAEQARABEAEQAR
ABAAEAAQABEAFAAVABQAEwARABAAEwATABMAEwASABIAEgASABAAEQARABEAEQARABEA
EQASABIAEgASABIAEgASABEAEQAPAA8AEQAPAA8ADwAOAA4ADgANAAwADAAMAAwADAAO
AA4ADwAPAA0ADAAKAAoACwALAAsACwALAAsADAAMAAsACwALAAoACgAJAAkACQAKAAoA
CgAKAAkACAAFAAQABgAHAAcABgADAAIAAQABAAMAAgACAAMAAQD///v/+f/5//v//P/+
//z//P/8//z/+v/6//z//v/+//7//v/+//7//v/+//////8AAAAAAAAAAP////8CAAIA
AQAAAAAAAwADAAMAAwADAAMAAgACAAUABQAEAAQABQAEAAMAAQADAAQABQAFAAMABAAE
AAMAAwABAAEAAgACAAIAAgACAAIAAQD/////AQACAAUAAwADAAMAAwABAAEAAQADAAQA
AgACAAIAAgACAAIAAQABAAQABAAEAAIAAwAEAAUABgAEAAQABAAEAAQABAAEAAUABAAE
AAIAAgACAAQABAAEAAQABAAEAAQABAAEAAQAAwAFAAUABQAFAAQABAAEAAQABAAEAAMA
AwAEAAQAAwABAAEAAgAGAAYABAAEAAUABQADAAMAAwADAAUABQAFAAYABAAEAAMAAwAD
AAMABAAEAAQABAAEAAQABAAEAAQABAAEAAQABAAFAAMABAAFAAUAAwACAAAA//8CAAIA
AwAFAAMAAwAEAAQAAwADAAMABAACAAEAAQABAP///////////////////////wAAAAAA
AAAAAAACAAIAAgACAAAAAAAAAAAAAAAAAAAAAAD+//////8BAP///////////////wEA
AgACAAIAAgACAAIAAgAEAAUAAwACAAAA/f/+//7//f/8//r/+P/2//P/8f/y//L/8v/0
//T/9P/0//P/8//z//H/8v/z//T/9f/1//b/+P/6//v//P/9//3//f/9//3//P/8//z/
/f/9//3//f/9//3//f/9//3////9//3//f/+//7//v/+//z//v/9//7/AAD//wIABAAI
AAwADwATABAABgD0/+L/zv+9/7D/rf+q/6f/ov+f/6P/pP+n/6v/sf+2/77/x//R/9v/
5v/w//b/9v/3//r/+//9//3//f/9//v/+//8//z//v/+//////8AAAAAAAAAAAEAAQAB
AAEAAgACAAIAAgAAAAAAAQABAP////8AAAAAAAABAAEAAQABAAEAAAAAAP3//f//////
AQABAAAAAAD///////////7//v/+//7/AAABAAEAAQABAAEAAQABAAAAAAAAAAAAAAAA
AAAA//8BAP////8BAP////////7/AAAAAP///v8AAAAAAAAAAP7//v/////////+//z/
/P/9//3//f/9//v/+//8//z/+v/5//j/9v/5//n/+v/7//r/+v/6//r/+v/6//j/+P/4
//n/+f/4//b/9v/2//f/9f/0//T/9f/3//f/9f/1//P/8//y//L/9P/0//T/9P/z//L/
8//0//L/8v/y//L/8v/y//L/8//z//T/9P/0//b/9f/1//j/9v/1//T/9P/2//f/+P/5
//n/+f/4//j/+f/5//j/+P/4//j/+P/3//b/9v/2//X/9//6//z//f/7//n/+f/6//r/
+v/6//r//P/7//n/+f/3//j/+//5//v/+//7//n/+f/5//v//P/6//r/+v/6//j/+P/3
//f/+P/4//j/9v/4//j/+P/4//b/9v/2//b/9v/2//b/9//4//j/9v/2//T/9v/2//b/
+P/4//j/+P/2//b/9v/1//b/9//4//n/+v/6//r/+v/6//r/+f/5//r/+v/5//f/9f/2
//r/+v/6//r/+//7//v/+//7//v/+//7//v//P/8//z/+//7//v/+//8//z//P/8//z/
/P/8//z//P/8//z//P/8//3//f/+//////8AAAAA/////////v/+////AQABAAIAAgD/
//////8AAAIAAQABAAEA/////////////////////wEABAADAAIAAQAAAAAAAAAAAAAA
AAAAAAAAAAD///7//f/8//3//v///wAAAAAAAAAAAAAAAAAAAAAAAAEAAQADAAEAAQAB
AAEAAQADAAUABgAGAAYABgAGAAYABgAIAAkACQAGAAQAAQAAAAIAAQAAAAAA/v/8//n/
+f/6//r/+v/8//7//v/+/////f/9//v/+//5//n/+f/5//v//v8BAAMABAAFAAUABQAF
AAUABAAEAAQABQAFAAUABwAHAAcABwAFAAUABwAHAAcABwAIAAgACgAKAAgACAAJAAoA
DAAPABAAFAAWABgAGQAdABgACAD0/+T/0P/B/77/v/+2/6//sP+1/7f/uP+5/7v/v//K
/9D/1//l//H/+P8AAAQABgAJAAoACQAJAAkACQAJAAkACQAKAAoACgAKAAsACwAOAA4A
DgAOAA8ADwAPAA8ADAAMAAwADAAOAA4ADwAPAA8ADwAQABAADgAPAA8ADwAPAA8ADgAO
AA0ADQAPAA8ADwAPAA4ADgAPAA8ADwAPAAwADAAMAAwADAANAA0ADQALAAsACwALAA4A
DgAOAA4ADgAOAA4ADQALAAkACQALAA0ADQANAAwADAAMAAsACgAMAAwADAAMAAkACAAI
AAcACQAKAAoADAAMAAsACgAJAAUABQAGAAYABwAHAAcABgAIAAcABwAHAAQABAAEAAQA
BQAGAAUABgAEAAUABQAEAAIAAgACAAMAAQAAAAAAAQACAAMAAgADAAEAAQAAAAAAAgAC
AAIAAgABAAAAAQACAAAAAAAAAAAAAgACAAIAAwAFAAYABgAGAAYABQAFAAgABQADAAEA
AAADAAUABwAJAAkACQAIAAgACQAJAAgACAAKAAoACgAJAAkACgALAAsACQAKAAoACQAL
AAkACQAKAAsACgAJAAgACQAJAAgACQAIAAgACgAHAAcABwAHAAUABQAFAAcACAAGAAYA
BgAGAAYABgAFAAUABgAGAAYABAAEAAQABAAEAAQABAAEAAQABAAEAAQABQAGAAYABAAE
AAQABgAGAAYABgAGAAYABgAEAAQABAADAAMAAwADAAMAAgACAAIAAgACAAIAAQABAAIA
AgABAP//AQACAAYABgACAAIAAwADAAEAAQABAAEAAQABAAEAAgACAAIAAQABAAEAAQAC
AAIAAgACAAIAAgACAAIAAgACAAAAAAAAAAEA//8AAAEAAQAEAAQAAwADAAEAAAAAAAEA
AQABAAIAAgABAAEAAQACAAAA////////AQABAAEAAQD//////////wEAAAAAAAAAAAAA
AP///v/9//z//f/+////AAD+//////8BAP///////////////wEAAgAEAAQABAAEAAQA
BAAGAAcABwAGAAQAAQD+//7//f/8//r/+P/2//P/8//0//T/9P/2//b/9v/2//f/9//3
//X/9f/1//X/9f/3//j/+v/8//v//P/9//3//f/9//3//P/+//7///////3//f/9//3/
/f/9//3///8BAAEAAQACAAEAAAD///z/AgAFAAIAAgADAAYACgAMABAAEwAVABAABgD2
/+L/zv+//7r/uf+0/63/qP+r/6//sP+x/7X/u/++/8L/zf/Z/+X/7v/0//j/+v///wIA
AQABAAEAAQABAAMAAwAEAAQABAAEAAUABQAEAAQABAAEAAMAAwADAAMABAAEAAQABAAE
AAQABQAFAAMAAwAEAAQAAgADAAMAAwAFAAUABAAEAAEAAQADAAMAAwADAAIAAgADAAMA
AwADAAIAAgACAAIAAQABAAAA/////wEAAwAFAAUABAADAAIAAgACAAIAAQABAP////8B
AAEAAQABAAAAAgACAAEAAAD+//7//v/+//z//P/9//3/+//6//j/+P/6//v//P/9//v/
+//8//z/+//7//v/+v/6//n/+f/5//j/+P/4//j/+P/4//b/9v/0//X/9f/0//T/9P/0
//X/8v/w/+//7//x//P/8//1//H/8f/w//D/8P/w//D/8P/w//D/8v/0//T/9P/0//T/
9P/0//T/9f/1//b/9v/2//b/9f/1//j/+f/5//n/+v/5//n/+f/5//v/+//6//r/+//7
//r/+v/8//z//P/7//n/+v/7//v/+//8//z/+//7//n/+f/6//z//P/8//z//P/7//n/
+f/5//r//f/7//v/+//7//n/+f/5//v//P/6//r/+v/6//r/+v/5//n/+v/6//r/+P/2
//b/9v/2//n/+v/7//z/+v/6//r/+//6//r/+P/4//j/+v/6//r/+v/6//r/+v/8//z/
/P/7//n/+f/5//n/+v/6//r/+v/6//r/+f/5//z//P/7//n/9//4//z//P/6//r/+//7
//n/+f/5//n/+f/5//n/+v/8//z/+//7//n/+f/6//r/+v/6//r/+v/4//j/+P/4//n/
+v/7//3/+//6//n/9//7//z//P/9//v/+v/6//v/+//7//z//P/7//v/+//8//z/+//7
//v/+//7//v/+//7//v/+//7//v//P/6//r/+v/6//r/+v/6//r//P/8//z//P/6//r/
+v/6//r/+v/6//r/+v/6//r/+v/8//z//P/9//v//f/7//v/+//7//v/+////wAAAAAA
AAAAAAAAAAAAAgADAAMAAgACAP///v/+//v/+v/6//j/9f/x//D/8P/z//T/9//4//j/
+P/5//n/9//1//X/9f/1//X/9f/2//r//P/9//7//f/9//3//f/9//z//P/8////////
/////v/9//z/+//9/////////wEAAgACAAIABAACAAIAAwAAAAAAAwAGAAgADAAQABUA
FwASAAoA+P/i/87/v/+2/7X/sv+r/6j/qf+r/6z/sf+3/7f/uv/E/9H/2//l//D/+P/8
/wAAAwAGAAcABgAFAAQAAwAFAAcACgAMAAoACgALAAsADgAOAA4ADgAMAAsACgAJAAoA
CgAKAAoADAAMAA0ADQAOAA8AEQASAA8ADwAOAA0ADQANAAwADAANAA0ADwAPABEAEQAQ
ABAADwAPAA8ADwAMAAwADAAMAA0ADwAQABEADQANAA0ADQAQABAAEAAQABAAEAAQAA8A
DQALAAsADQAOAA8AEAAQABIAEgARABAADwAOAA0ADAAOAA4ADwAPABEAEAAOAA4ADwAP
AA8ADwALAAsADAAMAA0ADQANAAwADgANAA0ADQAKAAoACgAKAAgACAAGAAYABgAHAAcA
BgAFAAYABwAJAAcABgAGAAcABQAFAAMAAwADAAMAAgACAAIAAgACAAIAAgACAAQABgAE
AAQABAAEAAMAAgABAAEAAwAEAAQABAAGAAcACQAOAAwACwAKAAoACwALAAsACwALAAsA
CgAKAAkACQAIAAgADAAMAAwACwANAA4ADwAPAA4ADgANAAsACwAJAAkACgAOAA4ADgAO
AA4ADQALAAsACwAMAA8ADQANAA0ADQALAA0ADQAPABAADQAMAAsACgALAAwADAANAAwA
DAAMAAoADAAMAAwADAAKAAoACgAKAAwADgAQABMAEwASAA8ADgAOABAAEAAQAA4ADgAO
AA4AEAAQABAADwANAA0ADQANAA4ADgAOAA4ADgAOAA0ADQAPABAAEAAPAA0ADgASABIA
EAAQABEAEQAPAA8ADwAPAA8ADwAPABAADgAOAA0ADQAPAA8AEAAQABAAEAAQABAAEAAQ
ABAAEAAQABAAEAARAA8AEAARABEAEAAQAA8ADwARABAAEAARAA8ADwAQABAAEQARABEA
EgAQAA8ADwAPAA0ADQANAA0ADgAPABAAEQARABIAEAAQABAAEAAQABAAEAAQABAAEAAQ
ABAADgAOAA4ADwAPABEADwAPABEAEQARABEAEwAUABQAFAAUABQAFAAUABYAFwAXABYA
FAARABAAEAANAAwADAAKAAYAAwADAAQABgAGAAgACAAIAAgACQAJAAkABwAHAAcABwAH
AAcACAAIAAoACwAMAA0ADQANAA0ACwAKAAoACgANAA0ADQANAAsACwALAAsACwANAA0A
DQANAA4ADgAOAA4ADAAMAA0AEAASABMAFAAYABoAHAAhACUAIAAUAAIA7P/a/8//yv/H
/8T/u/+4/73/v//A/8P/w//H/8z/0P/Z/+X/7f/4/wIABgAGAAMACAARAA8ADwAPAA8A
DwAPABAAEAAQABAAEQARABAAEAAQABAAEQARABEAEQAQABAAEAAQABIAEgATABMAEQAR
ABIAEgAUABUAFQAVABMAEwASABIADwAPABEAEQARABEAEAAQABEAEQARABEADgAOAA4A
DgAOAA8ADwAPAA8ADwAPAA8ADwAOAA0ADAANAA4ADwAPAA8ADQANAA8ADQANAA0ADAAO
AA4ADQAMAAwADAAMAAwACwAKAAoACQAKAAoACQAKAAkACQAJAAkABwAHAAgACAAIAAcA
BgAEAAUABQAGAAcABQAEAAMAAgAFAAYABQAGAAQABQAFAAQABAAEAAQABQADAAIAAgAD
AAIAAQD+//3//v//////AAAAAAAAAAAAAP7//v8AAAIAAAAAAAAAAAACAAIAAgADAAMA
BAAEAAQABAADAAMABgAIAAcABgAGAAUABQAFAAUABQAFAAQABAADAAMAAgACAAQABAAE
AAMABQAGAAcABwAFAAYABgAFAAcABQAFAAYABwAGAAUABAAGAAUAAwADAAMABAAHAAUA
BQAFAAUAAwABAAEAAwAEAAIAAgACAAIAAgACAAEAAQACAAIAAgAAAAIAAgACAAIABAAE
AAQABAACAAIAAgADAAQABAACAAIAAgAEAAQABAACAAIAAgACAAIAAgACAAEAAAD///7/
/f/+/wAAAgAEAAIAAgABAAEABAAEAAMAAQD//wAABAAEAAAAAAABAAEAAQABAAEAAQAB
AAEAAQACAAIAAgABAAEAAQABAAIAAgAAAAAAAAAAAAEAAgADAAQAAgACAAIAAwABAAIA
AwADAAIAAgABAAEAAQAAAAAAAQABAAEAAgACAAEAAQABAAIAAgABAAEAAQD/////////
/wEAAQABAAEA/f8AAAIAAgACAAIABAAEAAQABAACAAIAAgACAAIAAgACAAIAAgACAAIA
AgACAAIAAgACAP///v/9//z//v8AAAMABQAHAAUABQAFAAUABQAFAAcACAAIAAgACAAI
AAgACAAKAAsACwAKAAgABwAGAAYABQACAAIAAAD+//z//f///wAAAAACAAIAAgADAAUA
BgAHAAUABQAFAAUAAwADAAQABgAGAAcACAAJAAoACwAMAA0ADAAMAAwADQAMAAsACgAJ
AAwADQAOAA8AEQARABEAEQAQABAAEAAQABAAEAAPABAAFAAXABYAGAAeACIAJQAnACQA
GAAIAPj/5P/R/8j/xf/C/7n/tP+3/7n/uP+7/8P/x//K/9D/3f/n//H//P8GAAoADAAP
ABQAEwAVABUAFQAVABUAFQAWABYAGAAYABkAGQAYABgAGAAYABsAGwAbABsAHAAcABwA
HAAcABwAHQAdABkAGQAaABoAGwAdAB4AHwAdAB0AHAAcAB0AHQAfAB8AHgAdABsAGgAb
ABsAGwAbABoAGgAaABoAHAAdAB0AHQAcAB0AHgAfAB4AHgAeAB4AIAAgACAAHwAhAB8A
HwAhAB8AHwAfAB4AHwAgACAAIAAgACAAIAAgACAAIAAhACEAIQAgAB4AHgAfAB8AHwAf
AB8AHwAgACAAIAAfAB4AHAAdAB0AHgAfABwAHAAcABwAHgAeABwAHAAcAB0AHQAcABoA
GgAaABsAGwAaABoAGwAbABsAGQAZABkAGQAYABgAGgAaABoAGgAXABYAFwAYABgAGAAY
ABgAGAAYABgAGQAbABwAHAAcAB4AHQAdACAAIgAhACAAIAAfAB8AHwAfAB0AHQAcABwA
HwAfAB4AHgAgACAAIAAfACEAIgAjACMAIQAiACIAIQAjACEAIQAiACEAIAAfAB4AHwAf
AB4AHwAhACIAJQAjACEAIQAhAB8AHwAfACEAIgAgACAAIAAgACIAIgAhACEAIgAiACIA
IAAgACAAIAAgACIAIgAiACIAIgAiACIAIwAjACIAHwAeAB4AIAAgACAAIAAgACAAIAAg
ACAAIAAfACAAIQAiACMAIwAkACUAJgAlACQAIgAhACQAJAAjACEAHwAgACQAJAAiACIA
IwAjACEAIQAhACEAIwAjACMAJAAkACQAIwAjACMAIwAkACQAJAAkACQAJAAkACQAJAAk
ACQAJAAkACUAIwAkACUAJQAmACYAJQAlACUAJAAkACUAIwAjACQAJAAlACUAJQAmACYA
JQAlACUAJQAlACUAJQAlACUAJQAlACcAJAAmACYAJgAmACUAJAAjACIAJAAkACQAJAAl
ACYAJwAoACYAJgAmACYAJgAmACYAJgAoACgAKAAoACkAKgArACwALAAsACwALAAqACoA
KgAqACkAKAAnACYAJAAiACAAHgAgACAAIAAgACAAIAAgACAAIAAgACAAIAAeAB4AHgAe
AB8AIAAhACIAIwAkACUAJgAmACYAJgAmACYAJgAmACYAJgAmACYAJgAoACgAKAAoACYA
JgAmAA==
         </WaveFormData>
      </LeadData>
      <LeadData>
         <LeadByteCountTotal>10000</LeadByteCountTotal>
         <LeadTimeOffset>0</LeadTimeOffset>
         <LeadSampleCountTotal>5000</LeadSampleCountTotal>
         <LeadAmplitudeUnitsPerBit>4.88</LeadAmplitudeUnitsPerBit>
         <LeadAmplitudeUnits>��V</LeadAmplitudeUnits>
         <LeadHighLimit>2147483647</LeadHighLimit>
         <LeadLowLimit>268435456</LeadLowLimit>
         <LeadID>V2</LeadID>
         <LeadOffsetFirstSample>0</LeadOffsetFirstSample>
         <FirstSampleBaseline>0</FirstSampleBaseline>
         <LeadSampleSize>2</LeadSampleSize>
         <LeadOff>FALSE</LeadOff>
         <BaselineSway>FALSE</BaselineSway>
         <ExcessiveACNoise>FALSE</ExcessiveACNoise>
         <MuscleNoise>FALSE</MuscleNoise>
         <LeadDataCRC32>1261729004</LeadDataCRC32>
         <WaveFormData>
CgAKAAoACgAIAAgACAAIAAcABgAFAAQABwAIAAkACgAIAAgACAAIAAcABgAFAAQABgAG
AAYABgAEAAQABAAEAAQABAAEAAQAAgACAAIAAgACAAIAAgACAAIAAgACAAIAAgACAAIA
AgACAAIAAgACAAAAAAAAAAAAAQACAAMABAADAAIAAQAAAAIAAgACAAIAAgACAAIAAgAA
AAAAAAAAAAAAAAAAAAAAAgACAAIAAgACAAIAAgACAAEAAAD///7///8AAAEAAgD///7/
/f/8////AAABAAIAAAAAAAAAAAAAAAAAAAAAAAAAAAAAAAAAAgACAAIAAgAAAAAAAAAA
AAAAAAAAAAAAAAAAAAAAAAACAAMABAAEAAUABgAGAAcABwAIAAgACAAKAAoACQAJAAgA
CAAIAAYABAABAP//AQACAAMAAwADAAMAAgABAAEA/v/+//////////////8CAAIAAgAC
AAAA/f/7//v/+//7//v//P/9//z//P/8//z/+v/5//n/+v/8//z//P/8//3//f/+//7/
/P/8//z//P///wEABwASACMAMwBGAGIAfgCUAJoAjQBwAEkAJwANAOf/qf9o/zb/Iv8a
/xT/Gv8y/0//Yf92/43/ov+1/8f/2P/j/+b/6//v//X/9//6//v/+//5//r//P/9////
/////wAA////////AAADAAMAAwADAAMABAAEAAQABAAFAAYABgAEAAMAAwAEAAYABgAG
AAYABgAHAAcABgAGAAcABwAHAAgACAAHAAcABgAGAAcABwAFAAUABQAFAAYABwAIAAkA
BwAIAAgACAAKAAoACgALAAkACQAJAAkACQAJAAkACQALAAwADAAMAAwADAANAA0ADQAN
AA0ADQALAAsACwALAAwADQAOABAADgAOAA4ADgAOAA4ADgAPABEAEQARABAAEAAQABAA
EAAOAA0ADQANAA0ADAAMAAsACQAIAAgABwAJAAoACQAKAAgABgAFAAUABwAIAAcABwAF
AAYABgAGAAQABAAEAAUABgAHAAgACgAJAAkACQAJAAkACQAJAAkABwAHAAcABwAHAAYA
BgAGAAYABQAFAAQABAAFAAUABAAEAAMAAwABAAMAAwADAAMAAQABAAEAAQADAAMAAwAD
AAIAAwADAAMAAQABAAEAAwAFAAUABQAFAAQAAwACAAEABQAHAAgACQAIAAgABwAGAAgA
CAAJAAkACQAJAAoACgAKAAoACgAJAAcABwAHAAYACAAIAAkACgAKAAkACQAJAAcABwAH
AAcACQAIAAcABwAHAAcABgAGAAcABwAGAAYABQAFAAUAAwADAAQABAAEAAIAAgACAAIA
BAAEAAMAAwACAAIAAgAAAAIAAgACAAIABAAEAAQABAAEAAQABAADAAMAAwADAAMAAQAB
AAEAAQABAAEAAQABAAEAAQAAAAAAAAABAAEA//8BAAEAAQABAAEAAAAAAAAAAAAAAAAA
AAAAAAAAAAAAAAAAAAAAAAAAAAAAAAAAAAAAAAAAAAAAAAAAAAAAAAEAAQAAAAAAAAAA
AAIAAQAAAP///v///wAAAQACAAIAAgACAAIABAAEAAQABAAEAAUABgAGAAcACAAIAAkA
CwAMAAwADAAMAAwACwALAAoACgAKAAgABgADAAEAAwAEAAUABQAFAAIAAAD+//3//f/+
/wAAAQABAAEAAQAEAAQABAAEAAIA///9//3//f/+//3//f/9//z//P/8//z//P/7//v/
/P/+//7//v/+//3//f/+//7//v/+//7//v8BAAcAEQAcACkANwBOAGwAhgCYAJoAiQBq
AEcAKwANAN3/n/9g/zb/KP8e/yD/Mv9K/1//cf+C/5n/rP+//9H/3P/l/+7/8f/z//f/
+f/8//3//f/9//7/AAABAAEAAQABAAIAAwADAAMABAADAAMAAwADAAMABAAEAAQABAAF
AAYABgAGAAUABQAGAAYABgAGAAYACAAJAAkACAAHAAcABgAFAAcACAAIAAkACQAIAAgA
BwAIAAkACgALAA0ADQANAA0ADAAMAAsACgAMAAwADAANAAsACwALAAsACwALAAsACwAL
AAwADAAMAAwADAANAA0ADQANAA0ADQANAA0ADQANAA0ADQANAA4ADgAOAA4ADgAMAAwA
DAANAA0ADQANAAwACwAKAAkACAAMAA0ADwARAA4ADAALAAkACQAIAAgABwAIAAgABgAG
AAQAAgABAAEAAgACAAAA/////wAAAAAAAAAAAAAAAAEAAQABAAEAAgAFAAUABQAFAAUA
BQAFAAUAAwADAAMAAwADAAIAAgACAAIAAQABAAAA/v///////v8AAP/////9//3//f/9
//3//v///wAAAQD+//3//P/7//7/AQADAAUABAADAAIAAwAFAAUABQAFAAUABQAFAAUA
BgAHAAcABwAHAAgACAAIAAgACAAJAAkACQAJAAoACgAKAAoACgAJAAsACwALAAoACAAI
AAkACgAIAAcABwAHAAkACQAJAAkABwAGAAUABQAGAAcABwAIAAgABwAFAAQABQAFAAUA
AwADAAQABAAEAAIAAgACAAIAAgACAAEAAQACAAIAAgAAAAAAAAAAAAAAAAAAAAAAAAAC
AAIAAgABAAEAAQABAAEA///////////////////////////+//7//v///////f//////
/////////v/+//7//v/+//7//v/+//7//v/+//7//v/+//7//P/8//z//P/+//7//v/+
//7//v/+///////+//7//v8AAAAA/v/+//7//v/+//7//v/+//7//v/+//7//v/+//7/
/v/+//7//v/+//7//v/+//7/AAACAAMABAACAAMABAAEAAUABwAIAAgABwAGAAUAAwAG
AAgACQAKAAgABAABAP////8AAAEAAQABAP///v/9//3//P/8//3//f/9//3//f8AAAAA
AAAAAP7//f/7//v/+//6//n/+f/3//j/+P/4//r/+v/5//n/+v/6//r/+v/4//n/+f/6
//z/+v/6//r/+v/9////BQASACEAMwBIAGAAegCSAJoAiwBmADsAGwABANP/lf9a/zL/
Hv8S/wz/Fv8w/0f/Xf94/5X/qP+1/8f/2P/f/+L/6f/v//H/8//2//f/9//3//j/+v/7
//v/+//7//z/+//7//v//P//////////////AAAAAAAAAAABAAIAAgACAAEAAQACAAIA
AgACAAIAAgADAAMAAgAEAAUABQAFAAQABAADAAMABgAGAAcABwAFAAUABQAFAAUABQAF
AAUABQAGAAYABgAGAAYABgAHAAUABQAFAAUABgAHAAgACQAJAAoACgAKAAgACAAJAAkA
CQAJAAkACQALAAsACwALAAkACQAJAAoADAAMAAwADAAKAAoACgALAA0ADQANAAwADAAM
AAwADAAMAAsACwALAAsACgAKAAkACQAIAAgABwAIAAgABgAGAAYABAADAAMABgAGAAQA
AwADAAQABAAEAAQABAAEAAUABwAHAAcACAAJAAkACQAJAAkACQAJAAkABwAHAAcABwAJ
AAgACAAIAAYABQAFAAQAAgADAAMAAgACAAEAAQD//wQABQAGAAcABQAFAAUABQADAAMA
AwADAAQABQAFAAUABQAFAAUABwAFAAUABQAFAAcABwAHAAcABgAHAAcABwAHAAgACAAI
AAgACAAJAAkACQAJAAoACgAKAAoACgAJAAkACQAJAAgACgAKAAsADAAKAAkACQAJAAgA
BwAGAAUACAAIAAgACQAJAAkACAAIAAgABwAFAAQABQAFAAUAAwAFAAYABgAGAAQABAAE
AAQABAAEAAMAAwAEAAQABAACAAIAAgACAAIAAgACAAIAAgACAAIAAgABAP//////////
AQABAAEAAQADAAMAAwADAAMAAwACAAIAAAABAAEA//8BAAEAAQABAAMAAgACAAIAAAAA
AAAAAAAAAAAAAAAAAAIAAgACAAIAAQAAAP///v8AAAAAAAAAAAIAAgACAAMAAQAAAAAA
AAD+//7/AAAAAAAAAAACAAIAAgACAAIAAgACAAIAAAAAAAAAAAAAAAAAAAAAAAIAAgAC
AAIAAAAAAAAAAAAEAAUABgAGAAYABgAFAAUACAAKAAsADAAKAAoACQAJAAwADAAMAAoA
BgADAAEAAwACAAMAAwADAAEAAAD/////AAAAAAEAAQAAAP///v8AAAIAAgACAAAA///9
//3//f/8//v/+//7//z//P/8//z//P/7//v//P/+//7//v/+//3//f/+//7//P/8//z/
/P8DAAkADwAaACcAMwBIAGYAhACaAJwAiQBoAEcAMwAbAOn/qf9u/0D/LP8i/yD/Lv9E
/1v/bf9+/5P/qv+9/83/2v/h/+r/8//1//X/9//6//v/+//7//z//v////3//f/9//7/
AQABAAEAAgADAAMAAwADAAMABAAEAAQAAgADAAQABAAEAAMAAwAEAAQABAAEAAQABAAF
AAUABAAFAAcACAAJAAkACAAGAAUACAAIAAkACQAJAAkACQAJAAkACQAJAAkABwAIAAgA
CAAIAAgACAAJAAkACQAJAAkACQAJAAkACQALAAwADAAMAAoACgALAAsACwALAAsACwAN
AA0ADQANAAsACwALAAwADgAOAA4ADgAOAA4ADgAPAA8ADwAPAA4ADgAOAA4ADgAOAA0A
DQANAAsACgAKAAkACwAKAAoACQAHAAYAAwACAAQAAgABAAEA///+//v/+f/6//z//f/+
//z//P/8//3//f/9//3//v8BAAEAAQABAP////////////////////////7//v/+//z/
+//7//r//P/9//3//P/8//v/+//5//3//f/9//3//P/7//r/+f/6//v//P/9//z//f/9
//3//f/9//3/////////////////////////AgADAAMAAwADAAQABAAEAAQABAAFAAUA
BQAFAAYABgAEAAQABAADAAUABQAFAAQABgAGAAcACAAGAAUABQAFAAUABQAFAAUABQAE
AAMAAwADAAMAAgACAAMAAwACAAIAAQABAAEA//8BAAIAAgACAAAAAAAAAAAAAAAAAP//
//8AAAAAAAD+/wAAAAAAAAAAAAAAAAAAAAD+//7//v/9/////////////f/9//3//f/9
//3//f/9//3//f/8//z//P/9//3/+//9//3//f/9/////v/+//7/+//6//n/+P/7//z/
/f/+//7//v/+//7//v/+//7//v/8//z//P/8//r/+v/6//v//f/8//z//P/6//z//P/8
//z//P/8//z//P/8//z//P/8//z//P/8//z//P/8//z//P/8//z//P/8//z//v/+/wAA
AQACAAIAAwAEAAIAAwAFAAYABgAGAAYABgAHAAcACAAIAAgABgACAP//+//9//7/////
/////f/8//v/+//6//r//f/9//3//f///wIAAgACAAAA/v/9//v//f/9//z/+//5//n/
+v/6//r/+v/6//n/+//8//z//P/6//r/+//7//z//P/6//r//P/6//3/AQAHABAAGwAr
AD4AWAB2AI4AmACPAHIASwAnAAsA5f+x/3j/Rv8k/xr/Ev8S/yb/Rf9d/3D/h/+c/6//
w//W/+H/5v/p/+//8//1//j/+f/5//n/+v/8//3/////////AAABAAEAAQACAAUABQAF
AAUABQAGAAYABgAGAAcACAAIAAgABwAHAAgACAAIAAgACAAIAAkACQAIAAYABwAHAAcA
CgAKAAkACQAKAAoACwALAAkACQAJAAkACwALAAsACwAJAAoACgAKAAoACgAKAAsACwAL
AAsACwANAA0ADQANAA0ADgAOAA4ADgAOAA8ADwAPAA8ADwAPAA8ADwAPAA8ADwAPAA8A
EAAQABAAEAAQABAAEAAQABEAEAAPAA4ADAANAA4ADwAQABIAEQARABEADwAOAA4ADQAN
AAwADAALAAoACgAIAAgACAAGAAUABQAIAAgABgAFAAMABAAEAAQABgAGAAYABwAGAAUA
BAAEAAUABQAFAAUABwAHAAcABwAHAAcABwAHAAUABAAEAAQABAADAAMAAgAEAAUABQAE
AAQAAwADAAEAAwADAAMAAwABAAEAAQABAAAA///+//3/AAADAAUABwAGAAUABAAFAAUA
BQAFAAUABQAFAAUABQAGAAcABwAHAAcACAAIAAgABgAGAAcABwAJAAkACgAKAAoACgAK
AAkACQAJAAkACAAIAAgACQAKAAgABwAHAAcACQAJAAkACQAJAAgABwAHAAcABwAGAAYA
BwAHAAYABgADAAMAAwABAAQABgAHAAgABgAGAAYABgAEAAQAAwADAAQABAAEAAIAAgAC
AAIAAgACAAIAAgACAAQABAAEAAMAAQABAAEAAQADAAMAAwADAAMAAwADAAMAAwADAAIA
AgACAAMAAwABAAEAAQABAAEAAgACAAMABAAEAAQABAAEAAQABAAEAAQABgAGAAYABgAE
AAQABAAEAAYABgAGAAYABAAEAAQABQADAAIAAgACAAQABgAEAAQABAAEAAQABAAEAAQA
BAAEAAQABAADAAIAAQAAAAMABAAFAAYABgAGAAYABgAGAAYABgAGAAQABAAEAAQABAAE
AAQABAAFAAgACgAMAAoACwAMAAwADQAPABAAEAAQABAAEAAPAA8AEAAQABAAEAAMAAkA
BwAHAAgACQAJAAkABwAGAAUABQAEAAQABQAFAAUABQAFAAgACAAIAAgABgAFAAMAAwAB
AAAA/////wEAAgACAAIAAgACAAEAAQAAAAAAAAAAAAIAAwADAAQABAACAAIAAgAEAAUA
CwATAB4AKQA5AE4AagCIAJ4AogCRAHIATwAzABkA7f+t/27/Qv8u/yL/Gv8m/zz/Vf9v
/4L/lf+s/7//0f/e/+f/7v/1//f/+f/7//7/////////AAACAAMABQAFAAUABgAHAAcA
BwAIAAgABwAGAAUABQAGAAYABgAGAAcACAAIAAkACQAKAAwACgAKAAoACgAKAAsACwAK
AAoACwALAAsACgAKAAkACQAMAAwADQANAAsACwALAAsADQANAA0ADQALAAwADAAMAAwA
DAAMAA0ADQANAA0ADQANAA0ADQANAA8AEAAQABAAEAAQABEAEQAPAA8ADwAPAA4ADQAM
AAsADwARABMAFgAVABQAEwASABAAEAAQABEADwAPAA8ADgAQABAAEAAQAA4ADQANAA0A
DgAOAA8ADwANAAwADAALAAoACgAIAAgACAAGAAUABQAIAAgABgAFAAMABAAEAAQABAAE
AAQABQAFAAUABQAGAAkACQAJAAkABwAHAAcABwAHAAcABwAHAAcABgAGAAYABQADAAIA
AAADAAUABgAGAAYABQAFAAMAAwADAAMAAwADAAMAAwADAAUABQAFAAUABAAFAAUABQAH
AAcABwAJAAcABwAHAAcACQAJAAkACQAJAAkACAAHAAcACAAIAAgACgAKAAsACwAJAAkA
CgAKAAwADAAMAAsACwALAAsACgAJAAgACAAIAAoACQAJAAkACQAJAAkACQAJAAgABwAH
AAcABwAGAAYABwAHAAYABgAFAAUABQADAAMABAAEAAQAAgACAAIAAgAAAAAA/////wAA
AAAAAP7///8AAAEAAgAAAAAAAAAAAAAAAAAAAP///f/9//3//f//////////////////
//////////7//v/+///////9//3//f/9//3//f/8//z//P/+//7//v/+//z//P/8//z/
/v/+//7//v/+//7//v/+//7//v/+//7//P/8//z//f/9//z//P/8//7//v/+//7//v/+
//3//P/7//r//f/+////AAD+//7//v/+//7//v/+//7/AAAAAAIAAwACAAIAAwAEAAQA
BQAHAAgACgAKAAoACgAJAAkACgAKAAoACAAEAAEA//8BAAIAAwADAAMAAQAAAP3//f/8
//z//////////////wIAAgACAAAA/v/9//v//f/9//z/+//7//v//P/8//z//P/8//v/
+f/6//r/+v/7//z//v///////v/7//r//v8CAAEAAwALABQAIQAtAEAAWgB4AIwAlgCN
AG4ARwAlAA0A5f+v/3D/Pv8m/x7/Fv8a/zL/Tf9h/3L/i/+i/7X/x//W/9//5v/v//P/
8//3//r/+//7//3//v8AAAEA////////AAABAAEAAQACAAMAAwADAAMAAwAEAAQABAAE
AAUABgAGAAYABQAFAAYABAAEAAQABAAGAAcABwAGAAQABQAFAAUABgAGAAUABQAGAAYA
BwAHAAcABwAHAAcABQAFAAUABQAIAAoACwAMAAoACgAKAAsACwALAAsACwALAAsACwAL
AAsADAAMAAwADAAMAA0ADQALAAsACwALAA0ADQANAA0ACwALAAsADAAOAA4ADgAOAA4A
DgAOAA8ADwAPAA8ADgAMAAwADAAMAAwACwALAAsACwAKAAoACQAJAAgACAAHAAYABgAE
AAQAAwAAAP7//f8BAAIAAQABAAAAAAD///7//v/+//7///////////8AAAEAAQABAAEA
AwADAAMAAwADAAMAAwADAAEAAAAAAAAAAgABAAEAAAAAAAEAAQAAAAIAAQABAP//AQAB
AAEAAQABAAEAAQABAAEAAQABAAEAAgADAAMAAwADAAMAAwAFAAUABQAFAAUABQAFAAUA
BQAGAAcABwAHAAcACAAIAAgACgAKAAsACwALAAsADAAMAAoACgAKAAkACQAJAAkACAAG
AAYABwAIAAkACQAKAAsACQAJAAkACQAHAAYABQAFAAcABwAGAAYABQAFAAQABAAFAAUA
BQADAAMABAAEAAQABAAEAAQABAAEAAQAAwADAAQABAAEAAIAAgACAAIAAgAAAAAAAAAA
AAAAAAAAAP////////////8BAAEAAQABAP//////////AQABAAAAAAD+///////9/wAA
AQACAAMAAAD+//3//P/+/wAAAgAEAAMAAgABAAAAAAAAAAAAAAAAAAAAAAAAAAAAAAAA
AAAAAAAAAAAAAQABAAAAAAAAAAAAAgAAAAAAAAAAAAAAAAAAAAAAAAAAAAAAAAAAAAAA
AAAAAAAAAAAAAAAAAgACAAIAAgACAAIAAgACAAIAAgACAAIAAAAAAAAAAAAEAAUABgAG
AAcACAAIAAkACwAMAAwADAAMAAwACwALAAwADAAMAAoABAABAP//AQADAAUABgAHAAUA
BAADAAMAAAAAAAEAAQABAAEAAQAEAAYABgAGAAQAAQD////////8//v/+//7//3//v//
/wAA/v/9//3//v/+//7//v/+//////8AAAAA//8AAAEAAgADAAUACwAWACEALwBGAGAA
fgCWAKAAlQB4AFEAMwAZAPX/vf9+/0z/MP8g/xT/Gv8y/0v/Yf92/43/pP+3/8n/2v/l
/+j/7//1//n/+v/8//z/+//+/wAAAwAFAAMAAwADAAQABQAFAAUABgAHAAcABwAHAAUA
BgAGAAYACAAJAAoACgAMAAsACwAMAAoACgAKAAoACAAJAAkACAAKAAsACwALAAwADAAL
AAsADAAMAA0ADQALAAsACwALAA0ADQANAA0ACwAMAAwADAAOAA4ADgAPAA0ADQANAA0A
DQANAA0ADQAOABAAEQASABIAEgATABMAEQARABEAEQATABMAEwATABEAEQARABIAFAAU
ABQAFAASABIAEgATABMAEwATABIAEgASABIAEgAUABMAEwATABEAEAAQAA8ADwAOAA4A
DQAMAAwACgAKAAwACgAJAAkACgAKAAgABwAFAAYABgAGAAcACAAJAAsACQAJAAkACgAJ
AAkACQAJAAkACQAJAAkACwALAAsACwAMAAwADQAOAAwACwALAAoACgALAAsACgAIAAcA
BwAFAAUABQAFAAUABgAHAAgACQALAAsACwALAAsACwAKAAkACQAJAAkACwANAA0ADQAN
AA0ADQANAA0ADAANAA0ADQAPABAAEAAQABAAEAARABEAEQARABIAEgASABIAEgARAA8A
DwAPAA4AEAAQABEAEgAQAA8ADwAPABIAEwAUABUAEwASABEAEQAPAA8ADgAOAA8ADwAO
AA4ADwAPAA8ADQALAAwADAAMAAwADAAMAAwACgAKAAkACQAMAAwADAAKAAwADAAMAAwA
DAAMAAwADAAKAAoACgAJAAkACQAJAAkABwAHAAcABwAJAAkACQAJAAcABwAGAAYACAAJ
AAkABwAHAAcABwAHAAcABgAGAAYACAAIAAgACAAIAAgACAAIAAgACAAIAAgACAAIAAgA
CAAGAAYABgAGAAQABAAEAAUABgAGAAcACAAIAAgABgAGAAYABgAGAAYABgAGAAYABgAG
AAYABgAGAAYABgAEAAQABAAEAAYABgAGAAYACAAJAAoACgALAAwADAANAA8AEAAQABAA
EAAQAA8ADwAQABAAEAAOAAgABQADAAUABgAHAAcABwAFAAQAAwADAAQABAAFAAUAAwAD
AAMABgAGAAYABgAEAAMAAQABAAEA/v/9//3//f8AAAAAAAAAAAAA/////wAAAAAAAAAA
AAABAAEAAgACAAAAAAAAAAAABQALABEAGgAnADUASABkAIAAlACcAI8AcABNAC8AEwDn
/6//dv9G/yz/Jv8e/yb/Ov9T/2f/eP+P/6T/t//L/9z/5//q/+v/8f/9//3/AAABAAEA
AQACAAQABQADAAMAAwAEAAUABQAFAAYABwAHAAcABwAFAAYABgAGAAcACQALAAwADAAL
AAsADAAMAAwADAAMAAoACwALAAoACgALAAsACwAOAA4ADQANAAwADAANAA0ADQANAA0A
DQANAA0ADQANAA0ADgAOAA4ADAAMAAwADQAPAA8ADwAPAA8ADwAPAA8ADwAQABAAEAAQ
ABAAEQARABEAEQARABEADwAPAA8ADwARABEAEQASABIAEgASABIAEgASABIAEwARABEA
EQAQABIAEgASABIAEQAPAA4ADQAQABAAEQARABAADgANAAsADAAMAAoACgAKAAgABwAH
AAcABgADAAEAAQACAAIAAgAEAAQABAAFAAMAAwADAAQABQAFAAUABQAHAAcABwAHAAcA
BwAHAAcABwAGAAYABgAGAAUABQAEAAQABQAFAAQABAADAAMAAQACAAEAAAD//wEAAQAB
AAEAAgADAAQABQAEAAUABQAFAAcABwAHAAkABwAHAAcABwAJAAkACQAJAAoACwALAAsA
CwAMAAwADAAKAAoACwALAAsACwAMAAwADAAMAAwACwANAA0ADQAMAAwADAANAA4ADgAN
AA0ADQANAA0ADQANAA0ADAALAAsACwALAAoACgAJAAkACAAIAAkACQAJAAcABgAGAAUA
BAAHAAgACQAKAAkACAAGAAUACAAIAAgABgAGAAYABgAGAAQABAAEAAQABAAEAAQAAwAD
AAMAAwADAAMAAwADAAMAAwADAAMAAwADAAMAAgACAAQABQAFAAMAAwADAAMAAwAFAAQA
BAAEAAQABAAEAAQAAgACAAIAAgACAAIAAgACAAQABAAEAAQAAgACAAIAAgACAAIAAgAD
AAMAAgACAAIA/v8EAAQABAAEAAQAAgACAAIAAgACAAIAAgACAAAAAAAAAAAAAAAAAAAA
AAACAAIAAgACAAAA/v/8//r//P/+/wAAAgACAAIAAgACAAIAAgACAAQAAwAEAAQABQAI
AAgACQALAAwADAAMAAwACgAJAAkACgAMAAwACgAGAAMAAQADAAQAAwADAAMAAQACAAEA
AQAAAAIAAwADAAMAAgABAAMAAgACAAIAAAD///////////7//f/9//3//v/9//z/+//6
//z//f///wAAAAAAAAAAAQD//wAAAAD+//7/AAD+////BQANABQAHwAvAEIAWgB6AJIA
ngCXAIAAXQA7ACMAAQDJ/4j/Uv80/yT/Fv8U/y7/S/9f/3T/i/+g/6//w//Y/+H/5P/r
//H/9f/5//z//f/9//3//v8AAAEAAwADAAMABAADAAMAAwAEAAcABwAHAAcABQAGAAYA
BgAIAAkACgAKAAoACQAJAAoADAAMAAwADAAKAAsACwAKAAwADQANAA0ADAAMAAsACwAM
AAwADQANAAsACwALAAsADQANAA0ADQAPABAAEAAQAA4ADgAOAA8AEQARABEAEQAPAA8A
DwAPABEAEgASABIAEAAQABEAEQARABEAEQARABMAEwATABMAEQARABEAEgASABIAEgAS
ABQAFAAUABUAEwATABMAEgAUABQAFAAUABIAEQARABEAEwASABIAEQARABAAEAAPAAwA
DAAKAAoADAAKAAkACQAKAAoACAAHAAkACgAKAAoACgAKAAoACwAJAAkACQAKAAsACwAL
AAsACgAJAAgABwAJAAkACQAJAAkACAAIAAgACAAHAAcABgAGAAcABwAGAAYABQAFAAMA
BQAFAAUABQAHAAcABwAHAAcABwAHAAcABgAHAAcABwAJAAkACQALAAkACQAJAAkACgAL
AAwADQAMAA0ADQANAAsADAAMAAwADgAOAA8ADwANAA0ADgAOAA4ADgAOAA0ADQANAA0A
DAAOAA4ADwAQABAADwAPAA8ADwAPAA8ADwANAAwACwALAA0ADQAMAAwACwALAAoACgAJ
AAkACQAHAAgACgALAAwACgAKAAoACgAKAAoACQAJAAoACgAKAAgACAAIAAgACAAKAAoA
CgAKAAkACAAHAAUABgAHAAgACQAJAAkACQAJAAcABwAHAAcABwAHAAYABgAGAAcABwAF
AAcABwAHAAcABwAGAAYABgAGAAYABgAGAAYABgAGAAYACAAIAAgACAAGAAYABgAGAAgA
CAAIAAgACAAIAAgACQAHAAYABgAGAAgABgAHAAgACQAKAAcABgAFAAQABgAGAAYABgAH
AAgACQAKAAgACAAIAAgACAAIAAgACAAKAAoACgAKAAsADAANAA4AEAAQABAAEAAQABAA
EAAQABEAEgATABQAEAAOAAwACgAMAAwADAAMAAoACgAKAAoACAAIAAgACAAIAAgACAAI
AAkACgALAAwACwAKAAkACAAGAAYABgAGAAQABAAEAAQABAAEAAQABAAGAAYABgAGAAYA
BgAGAA==
         </WaveFormData>
      </LeadData>
      <LeadData>
         <LeadByteCountTotal>10000</LeadByteCountTotal>
         <LeadTimeOffset>0</LeadTimeOffset>
         <LeadSampleCountTotal>5000</LeadSampleCountTotal>
         <LeadAmplitudeUnitsPerBit>4.88</LeadAmplitudeUnitsPerBit>
         <LeadAmplitudeUnits>��V</LeadAmplitudeUnits>
         <LeadHighLimit>2147483647</LeadHighLimit>
         <LeadLowLimit>268435456</LeadLowLimit>
         <LeadID>V3</LeadID>
         <LeadOffsetFirstSample>0</LeadOffsetFirstSample>
         <FirstSampleBaseline>0</FirstSampleBaseline>
         <LeadSampleSize>2</LeadSampleSize>
         <LeadOff>FALSE</LeadOff>
         <BaselineSway>FALSE</BaselineSway>
         <ExcessiveACNoise>FALSE</ExcessiveACNoise>
         <MuscleNoise>FALSE</MuscleNoise>
         <LeadDataCRC32>1036039626</LeadDataCRC32>
         <WaveFormData>
DgAOAA4ADgANAAwACwAKAAkACAAHAAYACQAKAAsADAAKAAoACgAKAAkACAAHAAYABgAG
AAYABgAIAAgACAAIAAYABgAGAAYABAAEAAQABAAEAAQABAAEAAIAAgACAAIAAgACAAIA
AgACAAIAAgACAAEAAAD///7///8AAAEAAgABAAAA///+/wAAAAAAAAAA/v/+//7//v/+
//7//v/+//7//v/+//7//v/+//7//v/+//7//v/+//z//P/8//z//f/+////AAD9//z/
+//6//3//v///wAA/v/+//7//v/+//7//v/+//z//P/8//z//v/+//7//v/8//z//P/8
///////+//7//v/+//7/AAAAAAEAAgADAAQABAAEAAUABgAHAAcABwAJAAgACAAIAAgA
BwAIAAUABAABAAEAAgAEAAQABAADAP///f/9//z/+//7//3//f/9//z//P////7//v/8
//v/+P/4//j/+P/4//j/9v/5//j/+P/4//j/9v/2//T/9v/5//r/+v/6//r/+v/6//r/
+P/3//f/+P/8//z/AAAGABMAJAA4AFUAeQCjAMkA4QDqAOoA7gDsAMoAhQAtANn/mP9i
/zD/Hv82/1X/aP94/43/oP+u/77/zP/V/9v/4f/o/+3/7//x//L/8v/z//T/9f/1//T/
9P/1//b/9v/2//f/+P/5//r//P/9//3//f/9//3/+//9//3//P/8//z//P/8//3//f/9
//3//f/+//7//v/+//7//v/+/wAAAAAAAAAA/v/////////+//7//v/+/wAAAQABAAEA
//////////8BAAEAAQABAP//AAAAAAAAAAAAAAAAAAACAAMAAwAEAAQABAAEAAMAAwAD
AAMAAwABAAEAAQACAAQABAADAAMAAwADAAMAAwABAAEAAAAAAAEAAAABAAMAAQAAAP//
///+//7//f/9//z/+//6//n/9v/1//X/9//3//X/9//5//f/9v/0//T/9v/1//X/9f/1
//X/9f/3//b/9v/4//n//f/9//7/AAABAAIAAwAEAAQABQAFAAcABgAGAAYABwAFAAUA
BQAFAAYABwAHAAYABgAHAAcABgAGAAYABAAEAAUABgAGAAQABAAEAAQABAAEAAQAAgAE
AAMABAAEAAQAAgACAAIAAwAEAAUABgAIAAUABAADAAIABgAJAAoACgAJAAoACQAIAAoA
CgAKAAsACwALAAwADAAKAAsACwAKAAoACgAKAAkACQAJAAoACwALAAsACgAKAAoACgAK
AAkACgALAAsACwAJAAkACQAJAAkACQAIAAgACAAIAAYABgAEAAYABgAFAAUABQAEAAMA
BQAFAAUAAwADAAMAAwABAAMAAwADAAMABQAFAAYABgAEAAQABAADAAQABAAEAAQAAwAC
AAIAAQACAAIAAgACAAMAAwADAAMAAQABAAIAAgAEAAQABAAEAAIAAQABAAEAAgACAAIA
AAACAAMAAwADAAEAAgACAAEAAwADAAMAAwABAAEAAQABAAMAAwACAAIAAgADAAMAAgAC
AAIAAAAAAAAAAAABAAIAAwAEAAMAAwACAAIABAAEAAQABgAGAAcACAAJAAoACgAKAAsA
DAANAA0ADQAPAA4ADgAOAA0ADQAPAA0ACgAHAAcACAAIAAgACAAHAAQAAQAAAP7//v//
/wIAAwADAAIAAgAFAAYABgAEAAMA/v/+//7//v////7/+//9//z//P/8//z//P/8//r/
/P///wAAAAAAAP7//v/+//7/AAD/////AAACAAQADAAWAB8ALgBGAGcAkQC9AOEA9QD8
AAQBCAHyALoAZQAJALv/fv9K/y7/Nv9S/2n/eP+G/5n/rP++/8z/1v/f/+n/7f/u//X/
9//5//r/+v/9//7///////7//v///wAAAAAAAAEAAgACAAIAAwADAAMAAwADAAMAAwAF
AAUABAAEAAQABAAEAAUABQAFAAUABQAGAAYABgAFAAQAAwACAAMABAAFAAYABAAFAAUA
BQAFAAYABwAIAAgACQAJAAkABwAHAAcABwAHAAcABwAHAAUABgAGAAYABgAGAAYABgAG
AAcABwAIAAgACAAIAAcABwAHAAcABwAHAAcABwAIAAgACAAHAAcABwAHAAcABwAFAAUA
BAAEAAYABAAEAAUAAwAAAP3/+//+/wAAAQADAAEA///9//v/+P/3//f/+f/4//X/9v/3
//X/9P/y//L/8v/x//H/8f/x//H/8f/z//T/9P/2//f/9//3//j/+v/8//7/AAACAAIA
AwADAAUABAAEAAQABQADAAMAAwADAAMAAwACAAAAAQABAAAA/v8AAAAA/v/+//3//v/+
//z//f/+////AAD///7/+//8//7/AAABAAIAAAAAAAAAAQADAAMAAwAEAAQABAAEAAQA
BQAHAAcABgAIAAoACgAKAAoACgAKAAsACQAJAAoACgAKAAsACwAKAAwADAAMAAsACQAJ
AAoACwAJAAkACAAIAAoACgAKAAkABwAHAAYABQAGAAcACAAJAAgABwAFAAQABgAGAAQA
BAAEAAYABgAFAAMAAwACAAEAAwADAAMAAQABAAEAAQD//////////////////wAAAAAA
AAAAAAD///7//v/+//7//P/8//3//f/+//7//v/+//3//f/9//3//f/9//7//v/+//7/
/v/+//z/+//7//v//P/8//z/+v/6//v/+//7//v//P/8//v/+//7//v/+//7//v/+//7
//v/+//6//r/+v/7//v/+v/8//z/+v/6//r/+v/6//r/+v/6//r/+v/6//r/+v/6//r/
+v/6//v/+//6//r/+v/6//r//P/+////AAABAAIAAgACAAMABAAFAAUABAADAAEAAAAD
AAUABgAJAAUAAgD/////AAAAAAAAAAD///3/+//7//r/+f/5//v/+//7//r/+v/9//7/
/v/8//3/+v/6//r/+P/3//b/8//1//b/9v/2//b/9v/2//T/9v/3//j/+P/2//b/9v/2
//j/+P/3//f/+P/4//r//v8GABMAJgA6AFUAeQClANEA5QDmAOIA6ADiALYAbQAbAM//
jv9S/yT/Gv80/0//Yv94/5P/ov+u/7z/zP/V/9n/3//m/+v/7f/v//D/8P/v//D/8f/x
//L/8v/z//T/9P/0//X/9v/2//b/9//3//f/9//3//f/9//5//n/+P/4//j/+P/4//n/
+f/5//n/+f/6//r/+v/8//z//P/8//r/+v/6//r//P/9//3//f/6//r/+v/6//r/+//7
//v/+//7//v/+//7//v/+//7//n/+v/6//r/+//8//3//v/+//////8AAAAAAAAAAP//
//////////8BAAEAAQACAAEAAAD+//3////////////9//3//P/8//7//P/8//3//f/8
//v/+//6//r/+f/5//r/+f/4//f/9v/1//X/9//z/+//7//v//H/8P/u/+7/8P/v/+//
7//x//H/8f/z//L/8v/0//X/+f/5//r//P///wAAAQACAAIAAwADAAUABQAEAAMAAwAF
AAUABQAFAAMAAwACAAAAAgADAAMAAgABAAAA/f/8////AgAEAAQAAgACAAIAAgACAAIA
AAACAAEAAgACAAIAAgACAAIAAwADAAMAAwAEAAQABAAEAAQAAwAFAAUABAAEAAYABgAG
AAQABAAEAAUABQAFAAYABgAGAAcABwAGAAgACAAIAAcACQAJAAoACwAJAAkACAAIAAYA
BgAGAAUACAAJAAkACQAJAAkACQAJAAcABwAGAAYABgAGAAQABAAEAAYABgAFAAUABQAE
AAMAAwADAAMAAQAFAAUABQADAAEAAQABAAEAAQABAAIAAgACAAIAAgABAAAAAAAAAAAA
AgACAAMAAwACAAIAAgACAAEAAQABAAEAAQABAAIAAgACAAIAAgACAAQAAwADAAMAAwAC
AAEA/v8AAAEAAQABAAMABAAEAAMAAQABAAEAAQABAAEAAQABAAMAAwACAAIAAAABAAEA
AAAAAP7/AAAAAAAAAAACAAIAAgACAAIAAgACAAIAAgACAAIAAgACAAIAAgACAAUABQAE
AAQAAgACAAIABAAIAAkACgALAAsACgAJAAkACwANAA4ADwANAAwADAAMAA8ADwARAA8A
DAAJAAkACgAIAAgACAAHAAUAAwADAAIAAwADAAUABQADAAIAAgAFAAgACAAGAAUAAgAC
AAIAAgD///7/+//9/wAAAAAAAAAAAAAAAP7/AAABAAIAAgACAAIAAgACAAIAAgABAAEA
AgAIAAwAEAAYACMALgBCAGMAjwC9AOEA9QD6AAQBEAECAcgAdQAdAMv/iv9U/zL/Nv9Q
/2f/eP+G/5n/rv++/8z/2v/h/+n/8f/2//n/+//9//7//v/9//7//////wAAAAABAAIA
AgACAAMABAAGAAYABwAHAAUABQAFAAUABQAHAAcABgAGAAYABgAGAAcABwAHAAcABQAG
AAYABgAHAAgACQAKAAgACAAIAAgACgALAAsACwAKAAoACgAKAAoACwALAAsACwALAAsA
CwALAAsACwALAAsADAAMAAwACgAKAAoACgAKAAsACwAMAAwADAAMAAsACQAJAAkACQAL
AAsACwAMAAoACgAJAAkACwALAAsACwALAAsACgAKAAoACAAIAAkACQAIAAcABwAEAAQA
AwADAAAA///+//3//v/9//3////7//f/9//3//f/9v/0//T/8//x//D/7//w//H/8v/1
//T/9P/2//f/9//3//j/+v/9//7///8AAAAAAQABAAMAAgACAAIAAwADAAMAAwADAAMA
AwACAAAAAgADAAMAAgACAAIAAAAAAAEAAgACAAAA///+//3//P/9//7//f8AAP//AAAA
AAAAAAAAAAAAAQADAAMAAwAEAAQABAAEAAQABQAHAAcABgAGAAgACAAIAAgACAAIAAkA
CwALAAwADAALAAsACgAIAAoACgAKAAkACwALAAwADQALAAsACgAKAAoACgAKAAkABwAH
AAYABQAFAAUABQAFAAUABQAEAAQAAgACAAAAAAAAAAIAAgABAAMAAwACAAEAAQABAAEA
//8BAAEAAQD//////////////////wAAAAD+//7//v/9//7//v/+//7//P/8//3//f/8
//z//P/8//v/+//7//v/+//7//z//P/8//z//P/8//7//f/9//3/+//6//n/9v/5//v/
/P/9//v//P/8//v/+//7//v/+//7//v/+//7//v/+//6//r/+v/7//v/+v/4//r/+P/4
//j/+P/6//r/+v/6//r/+v/6//r/+v/6//r/+v/6//r/+//7//r/+v/6//r/+v/8//7/
//8AAAEAAgACAAIAAwAEAAUABQAFAAUABAAGAAYABwAHAAcABQACAP////8AAAAAAAAA
AP///f/7//v/+v/5//n//f/9//3//P/8////AAAAAP7//f/6//r/+P/4//f/9v/1//f/
+P/4//b/9v/2//b/9P/2//f/+P/4//j/+P/4//j/+P/4//f/+f/4//r//P/+/wQADQAc
ADAASwBvAJcAvwDZAOIA4ADkAOQAyACNAD8A7f+k/2r/OP8Y/yj/Tf9i/3L/hf+Y/6b/
uP/K/9P/1//d/+T/6f/t/+//8P/w//H/8v/z//P/9v/2//f/+P/4//j/+f/6//r/+v/7
//v/+//7//v/+//7//3//f/8//z//P/8//z//f/9//3//f/9//7//v/+//z//P/8//z/
/f/+////AAD+//////////7//v/+//7//v////////////////////////////////8A
AAAAAAAAAAAAAAAAAP7//////wAAAAAAAAAA//8BAAEAAQABAAEAAQABAAIAAgACAAEA
AQABAAEAAQABAP/////+//7//P/6//r/+//8//z//P/9//z//P/7//v/+v/5//j/9//4
//f/9//5//f/8//z//P/8f/w/+7/7v/w/+//7//v/+//7//v//H/8v/y//T/9f/1//X/
9v/4//n/+v/7//z//P/9//3///8AAAAAAAABAAEAAQABAAEAAQABAAAA/v8CAAMAAwAC
AAAAAAD+//7///8AAAAA/v/+//7//v/+//3//P/5//r//v8AAAEAAgAAAAAAAAABAAEA
AQABAAIAAgACAAIAAgABAAMAAwACAAIABAAEAAQABAAEAAQABQAFAAUABgAGAAYABwAH
AAYABgAGAAYABQAFAAUABgAHAAcABwAGAAYABgAGAAYABQAFAAUABAADAAMAAwADAAMA
AwADAAIAAgACAAIAAAAAAAIABAAEAAMAAwADAAIAAQABAAEAAQD//wEAAQABAP//////
////////////AAAAAAIAAgACAAEA/v/+//7//v8AAAAAAQABAAAAAAAAAAAA////////
////////AAAAAP7//v/+//7/AAD///////8AAAAAAAD+//7/////////AQACAAIAAQD/
/////////wEAAQABAAEAAQABAAAAAAD+///////+/wIAAgAAAAAAAAAAAAAAAAAAAAAA
/v/+//7//v/8//z//P/8////AAABAAIAAAAAAAAAAAAAAAAAAAAAAAAAAQABAAAAAAAA
AAAAAAAEAAYABwAIAAcACAAIAAgACQAKAAsACwANAA0ADAAMAAoACwALAA0ADQAKAAcA
BwAGAAYABgAGAAUAAwABAAEAAgABAAEAAwADAAMAAgACAAMABAAEAAIAAwAAAAAAAAD+
//3//P/5//3//v/+//7//v/+//7//P/9//3//f/8//7//v/+//7/AAAAAP////8AAAIA
BgAKAA4AGQAqAD4AWwCFALEA1QDrAPIA9gD+APgAxgB1AB0Azf+O/1j/MP8u/0T/Xf90
/4T/lf+m/7j/yP/U/93/5f/t//D/8f/z//X/9v/2//f/+P/5//n//P/8//3//v/+//7/
//8AAP7//v///////////////////wEAAQAAAAEAAgADAAQAAwADAAMAAwABAAIAAgAC
AAIAAgACAAIAAgACAAIAAgAEAAUABQAFAAIAAgACAAIAAgADAAMAAwADAAMAAwADAAMA
AwADAAMAAwAEAAQABAAEAAQABAAEAAQABQAFAAYABgAGAAYABQAFAAUABQAFAAIAAQAA
AAAABAAGAAcACQAHAAcABwAHAAUABQAEAAQAAgAAAAAAAQABAAAA//////z//P/7//v/
/f/9//3//f/6//n/+f/7//f/8//z//P/8//y//D/8P/y//H/8f/x//H/8f/x//P/9P/0
//b/9//5//n/+v/8////AAABAAIAAgADAAMABQAGAAYABgAHAAcABwAHAAcABgAFAAMA
AAADAAUABgAGAAYABgAEAAQABQAGAAYABAAEAAQABAAEAAQABAACAAQABQAGAAYABgAI
AAgACAAJAAcABwAHAAgACgAKAAoACgAJAAsACwAKAAwADgAOAA4ADgAOAA4ADwAPAA8A
EAAQABAAEQARABAAEAAQABAADwANAA0ADgAPABEAEQAQABAAEAAQABAADwANAA0ADAAL
AA0ADQANAA0ADQANAAwADAAMAAwACgAKAAgACgAKAAkABwAHAAYABQAFAAUABQADAAMA
AwADAAEAAgADAAQABQADAAMABAAEAAQABAAEAAMAAgACAAIAAgACAAIAAwADAAIAAgAC
AAIA//////////8BAAEAAgACAAAAAAAAAAAAAAD///////8CAAIAAgAAAP7/////////
AQACAAIAAQABAAEAAQABAAEAAQABAAEAAQABAAAAAAD+///////+/wAAAAAAAAAAAAAA
AP3//P/7//r//P/+/wAAAgAAAAAAAQABAAAAAAAAAAAAAAACAAQABQAEAAUABgAGAAYA
BwAIAAkACQAJAAkACAAIAAgACQAJAAsACQAGAAMAAwAEAAQABAAEAAMAAQD///3//P/7
//v//////////v8AAAMABAAEAAAA///8//z//P/8//v/+v/3//n/+v/6//j/+P/4//j/
9v/4//n/+v/7//z//f/+//3//P/7//n/+/8AAP7//v8CAAoAEwAgADIATwBxAJcAvQDX
AN4A3ADgAN4AugBzACEAz/+O/1z/MP8g/zb/Vf9m/3T/if+c/6z/vv/M/9P/2//j/+r/
6//u//H/8//0//X/9v/3//f/9v/2//f/+P/4//j/+f/6//r/+v/7//v/+//7//v/+//7
//3//f/8//z//P/8//z/+//7//v/+//9//7//v/+//z//P/8//z//P/8//z//P/8//3/
/f/9//z//P/8//z/+v/7//v/+//8//3//v///////////////f/+//7//v/+//7//v/+
//7//////wAAAAAAAAAA///9//3//f/9/////////wAA/v/+//3//f//////////////
///+//7//v/8//z//f/9//z/+//7//j/+P/3//f/9v/1//T/8//y//H/8f/z//H/7f/t
/+3/6v/o/+X/5P/m/+f/6f/r/+r/6f/o/+n/6P/o/+r/6//v/+//8P/y//P/9P/1//b/
9//5//r//f/+//7//v////7//f/8//v//P/9//3//P/8//3//f/8//7//v/8//z//f/+
//7//P/8//z//P/8//z//P/6//z//f/+//7//v/+//7//v///////////wAAAAAAAAAA
AAABAAMAAwACAAIABAAEAAQABgAGAAYABwAHAAcACAAIAAYABwAHAAYACAAIAAgABwAE
AAMAAwADAAYABwAHAAgABgAGAAYABQADAAMAAgABAAMAAwADAAMAAwADAAIAAgACAAIA
AAAAAP7/AAAAAP//AQABAAAA///////////9//////////3//f/9//3//f/9//3//v/+
//z//P/8//v//P/8//z//P/8//z//f/9//z//P/8//z/+//7//v/+//5//n/+v/6//v/
/P/9//7/+//5//j/9//7//z//f/8//r/+//7//v/+//8//z/+//9//3//f/9//v/+//7
//v//f/9//z//P/8//3//f/8//z//v/8//z//P/8//z//P/8//z//P/8//z//P/6//r/
+v/6//z//P/8//z//P/8//z//P/8//z//P/8//3//f/8//z//P/8//z//v8AAAEAAgAD
AAQABAAEAAUACAAJAAkACQAJAAgACAAIAAcABwAJAAcAAgD/////AAADAAQABQAFAAMA
AQABAAAA/f/9///////9//z//P///wIAAgAAAP///P/8//z//P/5//j/9f/3//r/+v/6
//r/+v/6//j/+v/5//r/+v/6//z//P/8//z//v/9//3//v/+/wAABAAIABEAIAA2AFMA
dQCfAMUA3wDmAOoA8gDyANIAjwA5AOX/ov9o/zT/JP84/1P/Zv94/43/oP+w/8D/0P/Z
/93/4//q//H/8P/x//H/8P/z//b/+f/7//r/+v/7//z//P/8//3//v/+//7///////3/
/f/9//3//f///////v///wAAAQACAAEAAQABAAEAAQACAAIAAgAAAAAAAAAAAAIAAgAC
AAIAAgADAAMAAwACAAIAAgACAAIAAwADAAMAAQABAAEAAQACAAMABAAFAAMABAAEAAQA
AwACAAEAAAADAAUABgAIAAgACAAIAAcABwAHAAcABwAHAAcABwAIAAgACAAHAAcABwAH
AAcABwAHAAcABgAGAAYABAAEAAUABQAEAAMAAwACAAIAAQABAP7//f/8//v//P/7//v/
/f/5//X/9f/1//f/9v/0//T/9v/1//X/9f/z//P/8//1//b/9v/4//n//f/9//7/AAD/
/wAAAQACAAIAAwADAAUACAAIAAgACQALAAsACwALAAsACwAKAAgACgALAAsACgAIAAgA
BgAGAAUABgAGAAQABQAGAAcACAAKAAoACAAKAAoACgAJAAgACAAIAAgACQALAAsACwAM
AAwADAAMAAwADQAPAA8ADgAOABAAEAAQABIAEgASABMAEwATABQAFAAUABUAFQAUABIA
EgASABEAEQARABIAEwARABEAEAAQABIAFAAWABcAFQAVABQAEwATABMAEwATABEAEQAQ
ABAAEAAQAA4ADgAOABAAEAAPAA8ADwAOAA0ACwALAAsACQAMAA0ADgANAA0ADQANAA0A
DQANAA4ADgANAAwACwAJAAoACgAKAAoACgAKAAsACwAKAAoACgAKAAkACQAJAAkACQAJ
AAoACgAKAAoACgAKAAoACQAJAAkACAAIAAgABgAIAAkACQAJAAcACAAIAAcACQAJAAkA
CQAHAAcABwAHAAUABQAEAAQABQAHAAgACAAIAAgACAAIAAgACAAIAAgACAAIAAYABgAG
AAYABgAGAAYABgAHAAcABgAGAAgACAAIAAoACgALAAwADQAOAA4ADgAPABIAEwATABMA
EQAQABAAEAARABEAEwARAAwACQAJAAoADAAMAAwACwAHAAUABQAEAAUABQAHAAcABwAG
AAYACQAIAAgABgAFAAQABAAEAAQAAQAAAP3///8CAAIAAgACAAIAAgAAAAIAAQACAAIA
AgAEAAQABAAEAAIAAQABAAIABgAKAAwAEgAbACoAPABbAIEApwDLAOUA6gDsAPIA6gC8
AHMAIQDR/5L/YP80/yr/Pv9b/27/fP+P/6L/sv/E/9T/3f/h/+P/6v/3//n/+//8//z/
+//8//3//f/8//z//f/+//7//v///wAAAAAAAAEAAQD//////////wAAAwAEAAQAAgAC
AAIAAgAFAAUABQAFAAMABAAEAAQABAAEAAQABAAEAAQABAAEAAIAAwADAAMAAgACAAIA
AgACAAMAAwADAAUABQAFAAUABAADAAIAAQACAAQABQAGAAYABgAGAAYABAAFAAUABgAG
AAYABgAFAAUABQAFAAUABQAFAAUABgAGAAYABQAFAAUABQAFAAUABQAFAAQABAACAAAA
AAABAAEAAAD//////f/8//r/+f/6//v//P/9//v/+f/4//n/9//z//P/8//z//L/8P/w
/+//7f/s/+v/7f/t/+3/7//w//D/8v/z//P/8//0//b/+f/6//v//P/+//////8BAAAA
AAAAAAEAAQABAAEAAQADAAMAAgAAAAAAAQABAAAAAAAAAP7//v/9//7//v/8//7//v/+
//7///8AAP//AgACAAIAAQAAAAIAAgACAAMAAwADAAMABAAGAAYABgAGAAcACQAJAAgA
CAAKAAoACgAKAAoACgALAAsACwAMAAwADAANAA0ADAAMAAwADAALAAsACwAMAA0ADQAN
AAwADAAKAAoACgAJAAkACQAIAAcACQAJAAkACQAHAAcABgAGAAgACAAGAAYAAwAEAAMA
AQADAAUABgAHAAYABQAEAAEABQAFAAUAAwADAAMAAwADAAEAAQACAAIAAgACAAIAAQAC
AAIAAgACAAAAAAABAAEAAAAAAAAAAAD//////////wEAAQACAAIAAAAAAAAAAAACAAEA
AQABAAAAAAAAAP7//v///////////wAAAAD//wEAAQABAAEA/////////////////v/+
//7///////7//P8AAAAAAAAAAAAAAAAAAAAAAAAAAAAAAAAAAAAAAAAAAAAAAAAAAAAA
AAAAAAAAAAAAAP3//P/7//r//P/+/wAAAwADAAIAAgACAAIAAgAEAAYABQAGAAcACAAI
AAgACQAKAA0ADQANAA0ADAAMAAwADQANAA8ADQAKAAcABwAIAAgACAAIAAcABQADAAMA
AgABAAMABQAFAAUAAgACAAUABgAGAAQAAwAAAAAAAAAAAP//AAD9////AAD///7//f/8
//3//P///wEAAgACAAIAAgAAAAAAAAAAAAEAAQACAAIABgAMAA4AFQAiADYATwB1AJ8A
xQDlAPQA+AD+AAQB6gCrAFUA//+4/3z/Qv8m/zj/Wf9s/3z/kf+i/67/vv/Q/9n/3//l
/+7/8f/1//f/+P/4//n/+v/7//v//v/+////AAAAAAAAAQACAAAAAAABAAEAAQABAAEA
AQABAAMAAwACAAIAAgACAAIABQAFAAUABQAFAAYABgAGAAYABgAGAAYABAAEAAQABAAE
AAUABQAFAAQABAAEAAQABAAFAAUABQAHAAcABwAHAAcABwAHAAcACQAKAAoACgAJAAgA
BwAGAAYABwAHAAgACAAIAAgABwAJAAkACQAJAAkACQAJAAoACgAKAAkACQAJAAkACQAJ
AAsACwAKAAoACQAGAAUABQAHAAYABQAFAAIAAgABAAEAAgABAAAA///+//3//f////v/
9//3//f/+P/4//f/+P/2//X/9f/1//f/9//3//n/+P/4//r/+///////AAACAAEAAgAD
AAQAAgADAAMABQAHAAgACQALAAwADQAOAA8ADQANAAwACgAMAA0ADQAMAAoACgAIAAgA
BwAIAAgABgAHAAgACQAKAAgACAAGAAgACQAKAAoACgAIAAgACAAJAAkACQAJAAoADAAM
AAwADAANAA8ADwAOAAwADgAOAA4ADgAOAA4ADwARABEAEgASABQAFQAVABQAEgASABIA
EQATABMAFAAVABMAEwASABIAEgASABIAEQARABEAEAAPAA8ADwAPAA8AEQARABAAEAAO
AA4ADAAMAA4AEAAQAA8ADwAPAA4ADQANAA0ADQALAA0ADQANAAsACwALAAsACwANAA0A
DgAOAA0ADAALAAkACQAKAAsADAAMAAwADQANAAoACgAKAAoACQAJAAkACQAJAAkACgAK
AAoACgAKAAoACgAJAAkACQAKAAoACgAIAAgACQAJAAkACQAKAAoACQAJAAkACQAJAAkA
CQAJAAkACQAJAAgACAAGAAcABwAGAAgABgAHAAgACQAKAAkACAAHAAYABgAGAAYABgAH
AAgACQAKAAgACAAIAAgACAAIAAgACAAJAAoACwAMAA4ADgAOAA4AEAAQABAAEAAQABAA
EAAQABIAEgASABIADwAOAA0ADAAOAA4ADgAOAAsACgAJAAgABgAGAAYABgAGAAYABgAG
AAgACAAIAAgABwAGAAUABAADAAIAAQAAAAAAAAAAAAAA/v/+//7//v///wAAAQACAAAA
AAAAAA==
         </WaveFormData>
      </LeadData>
      <LeadData>
         <LeadByteCountTotal>10000</LeadByteCountTotal>
         <LeadTimeOffset>0</LeadTimeOffset>
         <LeadSampleCountTotal>5000</LeadSampleCountTotal>
         <LeadAmplitudeUnitsPerBit>4.88</LeadAmplitudeUnitsPerBit>
         <LeadAmplitudeUnits>��V</LeadAmplitudeUnits>
         <LeadHighLimit>2147483647</LeadHighLimit>
         <LeadLowLimit>268435456</LeadLowLimit>
         <LeadID>V4</LeadID>
         <LeadOffsetFirstSample>0</LeadOffsetFirstSample>
         <FirstSampleBaseline>0</FirstSampleBaseline>
         <LeadSampleSize>2</LeadSampleSize>
         <LeadOff>FALSE</LeadOff>
         <BaselineSway>FALSE</BaselineSway>
         <ExcessiveACNoise>FALSE</ExcessiveACNoise>
         <MuscleNoise>FALSE</MuscleNoise>
         <LeadDataCRC32>43658267</LeadDataCRC32>
         <WaveFormData>
CgAKAAoACgAIAAgACAAIAAUABAADAAIABAAGAAgACgAIAAgACAAIAAcABgAFAAQAAgAC
AAIAAgAEAAQABAAEAAIAAgACAAIAAAAAAAAAAAAAAAAAAAAAAP7//v/+//7//v/+//7/
/v/+//7//v/+//z//P/8//z//v/+//7//v/8//z//P/8//7//v/+//7//P/8//z//P/6
//r/+v/6//r/+v/6//r/+v/6//r/+v/8//z//P/8//v/+v/5//j/+v/6//r/+v/5//j/
9//2//n/+v/7//z/+v/6//r/+v/6//r/+v/6//j/+P/4//j/+v/6//r/+v/4//j/+P/4
//n/+f/5//n/9//4//j/+//8//3//v/+/wAAAAAAAAEAAAABAAIAAgAEAAMAAgACAAIA
AgABAAAA///9//7/AQAAAAAAAAD9//v/+P/2//b/9v/2//b/+P/4//j/+v/6//r/+v/6
//j/8//y//L/8//0//P/9P/0//L/8//z//P/8f/x//D/8P/y//P/9P/0//T/9f/1//X/
8//x//P/8//3//j/9P/0//v/BAATAC0ATgB5AKkA1QD8AB4BPwFSAT0BAwGyAF4AFgDS
/5H/b/95/43/lv+d/6j/tP+9/8f/0P/W/9r/3f/j/+j/6//r/+v/6//r/+v/6//u/+z/
7P/u/+7/7P/s/+z/7P/w/+7/7v/v//D/8P/w/+//8f/y//L/8//x//D/8P/w/+//7//v
/+7/8P/w//D/8P/w//D/8P/v//H/8f/y//L/8v/y//P/8//v/+//7//v//D/8f/y//P/
8P/v/+7/7P/t/+7/7//w/+//7//v/+//8P/x//H/8v/w//H/8f/x//H/8f/x//H/8f/x
//H/8P/u/+7/7v/u//H/8f/w//D/8f/x//L/8v/x//H/7//v/+7/7v/u/+7/7v/u/+7/
7f/v/+7/7v/t/+v/6v/p/+f/5P/k/+T/5f/p/+n/6P/q/+j/5//m/+X/6f/p/+f/6v/o
/+n/6v/q/+r/6//r/+z/7f/u//H/8//0//j/+v/7//n/+v/7//z//f/9//3///8AAP3/
+//6//v/+//8//3//f/9//3//P/6//n/+f/5//v/+v/6//r/+v/6//v/+//5//j/9//3
//j/+v/6//n/9//3//f/+P/7//v/+//7//v/+//7//v//P///wAAAQABAAMAAgAAAP//
//8AAAAAAAAAAAIAAgABAAEAAQABAAEAAQABAAEA////////AAABAAAAAQAEAAIAAgAB
AP//AAABAAIAAwACAAEAAAD//wAAAAD///////8AAAEAAQAAAP///v/9//7//v/+//3/
//////7//v/8//z//P/7//v/+//7//r/+//8////AAD///7//P/7//v//P/9//7//f/+
//3//P/9//3//f/9//v/+//7//v//P/8//z/+v/8//z//P/8//r/+f/5//r/+//7//v/
+v/8//z//f/9//z/+//6//n/+//7//v/+//9//3//P/8//3//v/+/////v/9//z/+//8
//r/+v/6//r/+v/7//z//f/+//3//f/9//3///8AAAAAAwAEAAUABgAGAAYABgAGAAcA
BgAHAAgACAAJAAkACQAKAAoACgAJAAgABgADAAMABQAEAAQABAABAP///P/6//r/+//8
//3/AAD///7////+////AAABAAAA/P/6//n/+f/7//n/+f/4//b/9//3//f/9//3//b/
9v/3//n/+//8//r/+//7//v//f/7//3//f/9//7/AAAEAAkAEgAlAD8AagCdAM8A+QAc
AUYBZQFcASsB4QCMADoA8P+y/4f/gf+R/5//pP+r/7b/wv/N/9f/2v/g/+r/7f/v//b/
9//3//f/9//5//n/+f/8//z//P/+//7//v/+//7//v8AAP7//v///wAAAAAAAP////8A
AAAAAQABAAAAAAAAAAAAAQACAAIAAgACAAIAAgABAAAA///9/wAAAQADAAQAAQAAAAAA
//8AAAEAAgADAAMAAwADAAMAAQABAAEAAAAAAAAAAAAAAP////////////////7//v8A
AAEAAQABAP///////////////////v/+//7//v/+///////+//7//f/9//7//v/9//3/
+//7//r/+v/6//r/+P/2//T/8f/1//b/+P/5//f/9v/1//P/8P/w//D/8f/z//H/7v/u
/+3/7f/t/+3/7f/t/+v/7v/u/+//8P/w//T/9f/1//b/9//4//v//f/9/wAAAQABAAEA
AgADAAQAAwADAAMABQAFAAMAAgACAAQAAwADAAMAAQABAAEAAAAAAP////////3//P/8
//z//v/+///////9//z/+//7//3/AAABAAEA////////AAADAAMAAwADAAMAAwADAAMA
BQAHAAcABwAHAAkACAAGAAcABwAIAAgABgAGAAgACAAJAAkACQAJAAkACQAJAAkACQAJ
AAkACgAIAAYABgAIAAgACAAHAAUABQAFAAUABQAGAAcACAAJAAcABgAEAAMABAAEAAQA
AwADAAMAAwADAAIAAgACAAEAAQABAAAAAAAAAAAAAAD///3//f/9//z//P/8//7//v8A
AAAA//////7//v/+//7//P/+//7//v/9//3//f/9//v/+//7//v//P/8//z/+v/8//z/
/P/8//r/+f/5//r/+f/5//n/+P/6//r/+//7//n/+f/5//n/9//3//f/9//5//n/+P/4
//j/+P/3//f/+f/5//n/+f/6//r/+P/4//j/+P/4//j/+P/4//b/9v/2//b/9v/2//b/
9v/4//f/9//3//f/9//4//j/+f/6//v//P/+//7//v/+/wEAAgADAAQAAgAAAP3/+v/8
////AgAEAAQAAgD/////AAAAAP///v/9//v/+P/2//b/9v/2//b/+P/4//j/+v/6//r/
+v/6//r/9//2//b/9v/1//L/8f/y//L/8//z//P/8//z//L/8v/y//P/9P/y//L/8//z
//X/9f/z//X/9f/1//T/8v/0//3/CAAZAC8ATgB/ALUA4QD+AB4BQQFOATEB8QCkAFYA
DADE/4X/af93/4n/kv+d/67/tv+7/8X/0P/W/9z/4f/n/+r/6f/p/+n/6f/p/+n/6f/s
/+z/7P/u/+7/7P/s/+z/7P/w/+7/7v/v//D/8P/w/+//7//w//D/8f/x//D/8P/w/+7/
7//w//D/8P/w//D/8P/x//L/8//z//H/8f/y//L/9P/0//X/9f/z//P/8//z//P/8//z
//P/8f/x//H/8P/y//L/8v/y//L/8f/w/+//8P/x//H/8v/y//P/8//z//P/8//z//P/
8f/x//H/8P/x//L/8//0//L/8f/v/+7/7v/v//H/8v/y//H/7v/t/+v/7P/t/+7/7v/u
/+7/7f/r/+r/6v/p/+r/6v/q/+n/6f/q/+v/7f/q/+f/4//i/+P/4//j/+P/5//n/+X/
6P/o/+n/6v/q/+r/6//r/+z/7//w//P/9f/3//r/+//7//3//v///wAAAAD///7///8B
AP///v/+//7//f/9//3//f/9//3//P/6//n/+f/5//z//P/9//7//P/8//3//f/9//z/
+//7//v//P/7//n/+//7//v//P/9//3//f/9//v/+//7//v/+//9//3//f/+/wEAAQAA
AP////8AAAAAAAAAAAIAAgABAAEAAQABAP//////////AAABAAIABAAEAAIAAgAEAAMA
AgAAAP3/AAABAAIAAwABAAEAAQABAAIAAgABAAEA/v/+//7//f///////////wAAAAAA
AP///f/9//z//P/8//z//P/7//3//f/9//z/+v/6//z//P/+//7//f/9//r/+v/6//r/
+v/8//z//P/8//3//v////3//f/9//3//P/8//z/+v/8//z//P/8//3//f/+/wAAAAD/
//7//P/6//r/+//7//z//f/+/////f/9//3//f///////v/+//3//P/6//n/+v/7//z/
/f8AAP7//P/8//z//P/+//7//v/+//7//v/+//7/AAAAAAAAAAD+//7//v/+//7///8A
AAEAAAAAAP//AQAEAAUABgAGAAQABAAEAAUABwAJAAsADAAMAAsACgAKAA0ADgAOAA4A
CgAHAAcACQALAAwADQALAAgABAABAAAAAAAAAAAAAgACAAIABAAEAAQABAAEAAIAAAAA
AAEAAwACAP///v/8//7//////////f/9//z//P///wEAAwAEAAIAAwADAAMAAwABAAMA
AwADAAIABAAKABEAFgAjAD8AaACbAM8A+wAiAUwBbwFuAT0B8wCgAEwAAADA/4//f/+N
/6H/qv+v/7j/xP/P/9n/5P/o/+7/9f/5//r//P/9//7///////////8CAAAAAAACAAIA
AAAAAAAAAAADAAIAAwAFAAUABAADAAEAAwAEAAQABQADAAIAAgACAAIAAwAEAAQABAAE
AAQABAAFAAYABwAHAAUABQAGAAYABgAGAAcABwAHAAcABwAHAAcABwAHAAcABwAHAAcA
BgAGAAYABgAGAAUABQAFAAUABQAFAAQABAAGAAcABwAHAAcABwAHAAcABQAFAAUABAAG
AAYABgAGAAYABQADAAIAAgADAAUABgAFAAUAAwADAAIAAgACAAIAAAAAAAAA//////7/
/v/9//r/+v/6//n/+v/6//r/+//6//f/8//y//P/8//z//P/8//x/+3/7v/x//P/9f/2
//b/9//3//j/+f/6//3////9/wAAAQABAAMABAAFAAYABQAFAAUABwAJAAcABgAGAAQA
AwADAAMAAwADAAMAAgACAAEAAQABAAMAAgACAAIAAQAAAAAA//8BAAAA/////wAAAgAC
AAEAAQABAAEAAgABAAEAAQABAAMAAwADAAMABQAHAAcABwAHAAkACAAGAAYABwAJAAoA
CgAKAAwADAAJAAkACQAJAAsACwALAAsACwALAAsADAAMAAoACgAMAAoACgAJAAcABwAH
AAcABwAFAAUABQAFAAQABAADAAMAAgACAAIAAQADAAMAAwADAAIAAgACAAEAAwADAAIA
AgACAAIAAgABAAEAAQABAAAAAAAAAAIAAgABAAAA/v/9//7//v/+//7//P/+//7//v/9
//3//f/9//3//f/9//3//v/+//7//P/8//z//P/8//z/+//7//z/+v/5//j/9v/4//r/
/f////3//f/9//3//f/9//3//f/7//v/+v/6//r/+v/5//n/+//7//v/+//6//r/+v/6
//r/+v/8//z//P/8//r/+v/6//r/+v/6//r/+v/8//z/+//7//v/+//7//z//P///wAA
AQACAAIAAgACAAIAAwAEAAUABAAEAAQAAwAEAAQABQAGAAYABgAEAAEA//8BAAIAAgAC
AP///f/6//j/+P/4//j/+v/8//z//P/+//7//v/+//7//P/5//j/+P/5//n/9//3//b/
9v/3//X/9f/1//X/9v/2//b/9//2//b/9v/3//n/+f/5//f/9//3//n/+P/4//j/+/8E
ABUAKwBKAHMAoQDPAPIAEgE1AUwBOwEJAcYAdgAoAOL/of9x/3H/i/+a/5//pv+y/7n/
xf/Q/9j/3P/h/+f/6v/s/+3/7v/v/+3/7f/t//D/8P/w//L/8v/0//T/9P/0//j/9v/2
//f/9v/2//b/9f/1//b/9v/3//f/9v/2//b/9v/3//j/+P/4//j/+P/4//b/9v/2//X/
9v/3//n/+v/6//r/+//7//f/9//3//f/9//3//f/9//3//f/9//2//j/+P/4//j/9//3
//f/9//3//f/9v/2//b/9//3//f/9//3//f/9//3//f/9//2//b/9v/2//b/9//3//b/
9v/1//X/9v/2//X/9f/z//P/8P/w//D/8P/y//L/8v/x//H/8P/w/+//7v/u/+7/7f/s
/+z/7P/t/+v/6f/m/+b/5//n/+f/5//p/+n/5//q/+j/6f/q/+r/7v/v/+//8P/v//D/
8//1//X/+P/5//n/+f/6//v//P/9//3//f///wEA///+//7//v/9//3//f/////////+
//7//f/9//3/+//6//r/+v/6//r/+//7//r/+P/2//X/+P/8//7////+//3//P/8//3/
/f/9//3//f/9//3//f/9//////////7/AQABAAAA/f/9//7//v8AAAAAAgACAAEAAQAB
AAEAAwADAAMAAwABAAEAAQACAAQAAgACAAQABAAEAAMAAQABAAEAAQABAAEAAQABAAEA
///+//z/+//8//z//P/7//7///8AAAEA/v/+//7//f/9//3//P/8//7//v/+//3//f/9
//3//P/8//z//v/+//7//v/9//3/+v/6//r/+v/7//7///8AAP3//f/9//3/+//7//v/
+//9//7////+//7//v/+//7//P/7//v//P/9//3//f/8//z//P/9//3//f/9//3//f//
//////////3//f/8//z//v/+//3//f/8//v/+v/5//7/AAD///7//f/8//r/+v/6//r/
+v/6//r/+v/6//r/+v/6//3//v///wAA///+//3//P/+//7//v/+//7//f/9//3/+//7
//z//P8BAAIAAwAEAAQABAAEAAQABQAGAAcACAAIAAgABwAGAAQABQAGAAYABwAGAAQA
BQAFAAYABgAGAAEA///8//r/+//8//3//v8AAAAAAAACAAAAAAAAAAAA/v/7//r/+v/7
//v/+f/5//j/+P/5//n/+//7//v/+v/5//j/+P/4//r/+v/7//v//f/9//v//f//////
/v/+//7/AwAOAB8AOQBeAI8AvwDrAAwBLAFNAVIBKwHhAJAAQgD6/77/j/99/4X/l/+k
/6v/sP+8/8f/z//Y/+D/6v/x//P/7v/x//H/8f/x//P/8//z//b/9v/2//j/+P/2//b/
9v/2//j/9v/2//f/9v/2//b/9f/3//j/+P/5//r/+v/7//z//P/9//7//v/9//z/+//6
//r/+v/6//n/9//3//j/+P/6//r/+//7//n/+f/5//n/+f/5//n/+f/5//n/+f/4//r/
+v/6//r//f/9//3//f/7//v/+v/6//j/+f/5//n/+f/5//n/+f/5//n/+f/4//X/9P/z
//L/9//5//r//P/7//v//P/8//3//f/7//v/9//2//X/9P/y//L/8v/x//H/8P/w/+//
8f/y//P/8//x//D/7//v/+//7f/q/+r/5//n/+f/5//r/+v/6f/s/+7/7//w//D/8f/x
//D/8P/x//L/9f/3//j//P/+//////8AAAEAAgADAAMAAwAFAAUAAwACAAIAAAD/////
//8CAAMABAAEAAIAAQABAAEAAwACAAIAAgAAAAAAAQABAAEAAAD/////AAACAAIAAQAD
AAMAAwAEAAUABQAFAAUABQAFAAUABQAFAAcABwAHAAgACwALAAoACwALAAwADAAKAAoA
DAAMAAwADQAOAA8ADwAPAA8ADwANAA0ADQAOAA4ADAAMAA4ADAAMAAsACQAJAAkACQAJ
AAkACQAJAAkACgAKAAkACQAIAAgACAAHAAUABQAFAAUABAAEAAQAAwADAAMAAgACAAAA
AAAAAP//AAABAAIAAgAAAAAAAgACAAIAAgABAAEA/v/+//7//v/+/wAAAAAAAP//////
/////f/9//3//f/+//7//v/8//z//P/8//z/+v/5//n/+v/9//3//f/8//r/+v/7//v/
+//7//v/+//7//v/+//7//v/+//6//r//P/8//v/+//5//n/+f/5//r/+v/6//r/+v/6
//n/+P/3//b/+f/6//v//P/8//z/+//7//v/+//7//z/+v/9//7///8AAAAAAAAAAAAA
AQACAAMAAgACAAIAAQAAAAAAAQACAAQABAACAP///f///wAAAAAAAP3/+//4//b/9v/2
//b/9v/4//j/+P/6//r/+v/6//r/+P/1//T/9P/1//X/8//z//L/8v/z//X/9f/1//X/
8v/y//L/8//2//b/9v/3//b/9f/0//H/9f/5//f/9v/2//b/+/8EABEAKQBGAG8AoQDP
APIAEAExAUABIwHlAJgASgACAML/i/9t/3X/if+S/5n/pP+w/7n/xf/O/9T/2v/h/+f/
5v/o/+n/6v/r/+v/6//r/+7/7P/s/+7/7v/u/+7/7v/u//D/7v/u/+//8P/w//D/7//x
//L/8v/z//H/8P/w//D/7v/v//D/8P/y//L/8v/y//D/8P/w/+//8f/x//L/8v/w//D/
8f/x/+//7//v/+//7//v/+//7//w//H/8v/y//D/8P/w//D/8f/x//H/8f/v/+//7v/u
//D/8f/x//H/8f/x//H/8f/v/+//7//u//D/8P/w//D/7//v/+7/7v/v/+//8P/w/+//
7//t/+3/7P/s/+z/7P/q/+r/6v/p/+f/5v/m/+X/5v/m/+b/5f/i/+L/4v/j/+H/3//c
/9z/2f/Z/9n/2f/e/9//3v/i/+H/4f/h/+D/4P/h/+H/4v/l/+b/6f/r/+v/7v/v/+//
8f/y//P/9P/3//f/9//5//r/9//1//T/9f/1//b/9//1//X/9f/0//X/9f/2//f/9f/0
//T/9P/0//T/9f/1//X/9P/z//P/9P/2//b/9f/1//X/9f/2//f/9//3//f/9//3//f/
9//3//n/+f/5//j/+//7//r/+v/7//3//v/+//7/AAAAAP3//f/9//3//f/9//3//f/7
//v/+//8/////v///wIAAQAAAP7/+//7//v/+//7//v/+//7//v/+v/6//n/+f/4//j/
+P/3//f/9//3//f/9v/2//b/9f/3//f/9v/2//T/9P/0//P/8//z//P/8v/0//T/9v/2
//T/9P/z//P/9P/0//T/9P/y//T/9P/0//P/8//z//P/8v/z//T/9f/1//T/8//w//T/
9P/0//T/8P/v/+//8P/0//X/9v/2//X/9P/0//P/8f/x//H/8f/z//P/8//z//H/8f/w
//D/8f/y//L/8//z//P/8//z//T/9P/y//L/8v/y//L/8v/y//L/8v/y//L/8v/y//L/
8v/y//T/9P/0//T/8v/y//L/8v/0//T/9P/0//P/8//z//P/9f/2//b/+f/6//v//P/8
//z//P/8//3//P/9//7//v////////8AAAEAAgACAAIA/f/5//j/+f/7//z//f/7//r/
+P/3//j/9//2//X/9v/0//T/9v/2//b/9v/2//T/8v/y//P/9f/y/+//7v/s/+3/7//w
//H/8//z//L/8v/w//H/8v/y//L/8//z//P/9f/z//X/9f/3//b/9v/0//f/AAATACsA
SgBzAKMAzwDuABIBNwFIAS8B9QCoAFgADADI/4//b/91/4f/kv+Z/6b/sP+7/8X/0P/W
/9j/3//p/+z/6v/p/+j/5//p/+v/7f/y//L/8v/0//T/8v/y//L/8v/0//L/8v/z//T/
9P/0//P/8v/y//H/8f/x//D/8P/w//H/8//1//b/+P/4//j/+P/1//T/8//x//P/8//0
//T/9P/0//X/9f/1//X/9f/1//X/9f/1//X/9P/z//L/8P/z//T/9f/2//X/9f/1//X/
8//x/+7/7P/v//P/9v/5//j/9//2//X/9//3//f/9v/0//T/9P/0//f/9//2//b/8//z
//T/9P/2//f/9v/3//L/8v/y//L/8v/y//L/8f/v/+7/7v/t/+z/7P/s/+v/6//s/+3/
7//s/+n/5f/k/+X/5f/l/+X/6f/p/+f/6v/p/+n/6f/o/+z/7f/t/+7/8P/y//b/+f/2
//j/+P/3//n/+v/7//z/////////AQAFAAMAAgACAAQAAwADAAMABAAFAAYABgAFAAMA
AgABAAEAAAAAAAAAAAAAAAEAAQACAAIAAgADAAMABAADAAEA////////AAACAAMABAAF
AAcABwAHAAcABwAJAAkACQAIAAkABwAEAAQABQAHAAgACgAKAAwADAANAA0ADQANAA0A
DQANAA0ADAALAAoACgAIAAYABgAIAAoADAANAA0ACwALAAsACwANAA0ADQANAAsACgAI
AAcACAAIAAgABwAJAAkACQAJAAYABgAGAAUABQAFAAQABAAFAAYABwAHAAcABwAHAAYA
BgAGAAgACAAIAAgABwAHAAYABgAGAAYABAAGAAYABgAFAAUABQAFAAUABQAFAAUABAAE
AAQAAgAEAAQABAAEAAQAAwADAAQAAwADAAMAAgAEAAQABQAFAAMAAwADAAMABQAFAAUA
BQADAAMAAgACAAIAAgABAAEAAgADAAQABQAEAAQAAgACAAIAAgAEAAQABAAEAAIAAgAC
AAIAAgACAAIAAgADAAMAAwADAAEAAgACAAUABgAHAAgACAAKAAoACgALAAwADQAOAA4A
DAALAAoACgALAAwADAAMAAgABQAFAAcACAAIAAgABQADAAAA/v/+/wAAAAAAAAIAAAAA
AAIAAgAAAAAAAAD+//3//P/8//3//P/5//j/9v/5//v//P/9//v/+//6//r/+v/7//z/
/P/6//v/+//7//v/+f/7//v//f/+//7//P8BAAwAGwAzAFYAgQCzAN8AAgEiAUMBTAEp
AeUAmgBMAAIAwP+N/3H/ef+N/5j/m/+m/7D/u//H/9T/2v/c/93/5f/w//H/8f/x//H/
8f/x//H/9P/z//L/8//y//L/8v/y//L/9v/0//T/9f/1//T/8//x//L/9P/1//f/9f/0
//T/9P/2//f/+P/4//f/9v/1//T/9v/2//b/9f/1//X/9v/2//T/9P/1//X/8//z//P/
8//z//P/8//z//X/9f/1//T/8//y//H/8P/y//P/9P/1//P/8//y//L/8v/z//P/8//z
//P/8//z//P/8//z//L/8P/w//D/8P/x//H/8P/w/+//7//w//D/8f/x/+//7//s/+z/
7P/s/+z/7P/s/+v/6P/m/+X/4//l/+b/5//n/+X/5P/j/+P/4//h/97/3v/f/9//3//f
/97/3f/a/9z/3P/d/97/3v/g/+H/4f/i/+P/5P/n/+n/6f/s/+3/7f/v//D/8f/y//H/
8f/x//P/9//1//T/9P/2//X/9f/1//X/9f/1//T/9P/z//P/8//x//D/8P/w//D/8P/x
//H/8v/y//L/8//z//T/8//x//P/8//z//T/8//z//P/8//1//X/9f/1//X/9//3//f/
9v/5//n/+P/3//f/+P/4//j/+P/6//r/+//7//v/+//7//v/+//7//v/+//7//z//P/6
//r//P/6//r/+f/3//f/9//3//f/9//3//f/9//2//b/9f/1//b/9v/2//X/8v/x//D/
7//w//L/9P/1//T/8//x//D/8v/y//L/8f/x//H/8f/w/+7/7v/w//D/8v/y//H/8f/w
//D/8P/w/+//8P/v/+7/7f/t/+3/7f/r/+v/6//r/+3/7v/v/+7/7//u/+3/7P/r/+v/
7P/u/+//7//v/+7/7P/s/+3/7f/t/+3/7f/t/+//7//v/+//7v/t/+v/6v/s/+z/6//r
/+v/6//r/+v/6v/u/+7/7v/u/+7/7f/s/+v/6v/s/+z/7P/s/+z/7P/s/+z/6v/q/+r/
6v/q/+r/6v/q/+j/6P/o/+j/6f/q/+v/6//r/+v/6//r/+z/7P/v//D/7//w//D/8P/w
//D/8f/y//T/9v/3//j/9//2//b/9//2//b/9v/0/+//7//x//L/9P/0//H/7//s/+r/
6v/q/+r/6v/s/+z/7P/u/+7/7v/u/+7/7P/p/+b/5v/n/+f/5v/n/+f/6P/m/+X/5P/j
/+b/5v/n/+j/5//o/+j/6P/n/+f/5//n/+n/6f/n/+f/6P/q/+r/6//0/wEAFQA4AGMA
kQDBAOYACAEtAUgBOQEBAbQAYAAWANL/j/9l/2f/f/+K/5H/nP+k/6f/sf++/8b/yv/R
/9n/3v/h/+H/4f/h/9//3//f/+L/5P/k/+b/5v/m/+b/5v/m/+b/5P/k/+X/5v/m/+b/
5f/l/+b/5v/n/+X/5P/k/+T/5v/n/+j/6P/o/+j/6P/o/+n/6v/r/+v/6v/p/+n/6P/n
/+b/5v/l/+X/5f/l/+X/5//n/+f/5//o/+n/6v/q/+n/6P/n/+b/6f/p/+n/6f/n/+f/
5v/m/+j/6f/p/+n/6f/p/+n/6f/p/+n/6f/o/+j/6P/o/+j/6f/p/+j/6P/l/+X/5v/m
/+n/6f/n/+f/5v/m/+b/5v/k/+T/5P/j/+P/4v/i/+H/4P/g/+D/3//e/97/3v/f/93/
2//Y/9j/2f/b/93/3//f/93/2f/a/9r/2//c/9z/3v/f/9//4P/j/+T/5//p/+f/6v/r
/+v/6//s/+3/7v/v/+//7//x//b/9f/1//b/9v/1//X/9f/1//X/9f/0//b/9f/1//X/
9P/y//H/8P/y//L/8//z//H/8P/v/+//8v/0//T/8//z//P/8//0//P/8//z//P/8//z
//P/8//1//f/9//3//j/+//7//r/+f/5//r/+v/4//j/+v/6//z//f/+/////P/7//r/
+f/6//v//P/+//z/+v/6//z//P/8//v/+f/5//n/+f/5//n/+f/5//n/+P/4//f/9//2
//b/9v/1//j/+f/6//v/+f/4//f/9f/3//f/9v/2//b/9v/2//X/9f/1//X/9P/2//b/
+P/4//b/9v/1//X/9P/0//T/9P/0//b/9v/2//P/8//z//P/8v/z//T/9f/0//T/9P/y
//T/9P/0//T/9P/z//P/9P/z//P/8//y//L/8v/z//P/8f/x//H/8f/x//H/8f/x//P/
8//y//L/8P/w/+//7//v/+//7//v//D/8P/w//D/8P/w/+//7v/t/+z/7P/s/+z/7P/v
//D/8f/y//H/8P/v/+7/7P/s/+z/7P/t/+7/7//w//H/8v/z//T/9v/2//b/9v/0//T/
9P/0//b/9v/2//b/9f/0//P/8v/y//L/8v/y/+//7v/t/+z/6v/q/+r/6v/o/+j/6P/o
/+r/6v/q/+r/6f/o/+f/5v/l/+T/4//i/+L/4v/i/+L/4P/g/+D/4P/i/+L/4v/i/+D/
4P/g/w==
         </WaveFormData>
      </LeadData>
      <LeadData>
         <LeadByteCountTotal>10000</LeadByteCountTotal>
         <LeadTimeOffset>0</LeadTimeOffset>
         <LeadSampleCountTotal>5000</LeadSampleCountTotal>
         <LeadAmplitudeUnitsPerBit>4.88</LeadAmplitudeUnitsPerBit>
         <LeadAmplitudeUnits>��V</LeadAmplitudeUnits>
         <LeadHighLimit>2147483647</LeadHighLimit>
         <LeadLowLimit>268435456</LeadLowLimit>
         <LeadID>V5</LeadID>
         <LeadOffsetFirstSample>0</LeadOffsetFirstSample>
         <FirstSampleBaseline>0</FirstSampleBaseline>
         <LeadSampleSize>2</LeadSampleSize>
         <LeadOff>FALSE</LeadOff>
         <BaselineSway>FALSE</BaselineSway>
         <ExcessiveACNoise>FALSE</ExcessiveACNoise>
         <MuscleNoise>FALSE</MuscleNoise>
         <LeadDataCRC32>1625146308</LeadDataCRC32>
         <WaveFormData>
DAAMAAwADAAKAAoACgAKAAcABgAFAAQABQAGAAcACAAHAAYABQAEAAIAAgACAAIAAgAC
AAIAAgACAAIAAgACAAAAAAAAAAAA/v/+//7//v/8//z//P/8//r/+v/6//r/+v/6//r/
+v/6//r/+v/6//n/+P/3//b/+P/4//j/+P/2//b/9v/2//f/+P/5//r/+v/6//r/+v/4
//j/+P/4//j/+P/4//j/+P/4//j/+P/4//j/+P/4//f/9v/1//T/9f/2//f/+P/3//b/
9f/0//f/+P/5//r/+v/6//r/+v/4//j/+P/4//b/9v/2//b/+P/4//j/+P/2//b/9//3
//f/9//3//f/9//3//f/+P/6//v/+//7//v/+//7//v//P/7//r/+f/7//v/+//7//r/
+f/5//j/+v/5//n/+f/7//z//P/8//f/9v/1//T/8f/x//P/9P/0//T/9f/2//T/8//y
/+//7P/r/+v/6//s/+v/7P/u/+z/6//r/+v/6v/q/+r/6v/r/+v/7P/s/+z/7P/s/+z/
7v/u/+3/7f/t/+z/6P/m/+j/6//z/wMAFgAyAFgAfwCoAMsA6wD8APoA5QDBAJgAdABP
ACcACQADAAEA9//s/+b/4v/f/+H/4P/h/+P/5P/l/+n/6v/q/+n/5//l/+X/5f/l/+X/
5v/m/+X/5f/k/+T/5v/m/+f/5//n/+f/5//l/+X/5f/l/+b/5v/i/+L/4v/i/+T/5P/k
/+T/4v/j/+P/4f/j/+T/5P/k/+b/5v/m/+b/5P/k/+T/5P/i/+L/4v/i/+T/5f/m/+b/
5f/k/+P/4v/k/+T/5P/k/+T/5P/k/+T/5v/l/+X/5v/n/+f/5v/m/+b/5v/m/+f/5//n
/+f/5//m/+b/5//n/+n/6f/p/+r/6//r/+v/7P/u/+3/7f/t/+z/7P/r/+v/7f/t//D/
8P/w//D/8P/w//D/8P/x//L/8f/w//H/8P/z//X/+P/7//n/+P/3//j/+v/6//r//P/9
//3//v////7//////wAAAgACAAIAAgADAAUABgAHAAcABwAHAAcABQADAAMAAwABAAAA
AAAAAAIAAQD+//7/AAACAAAA/v/+//7//f/9//7///8AAAEA//////////8AAP7//f/9
//7/AAAAAP///f/9//z//P/9//7/AQACAAAA//////7/AAACAAQABQAEAAMABAADAAYA
BgAGAAYABgAGAAYABwAGAAcABwAGAAQABAAEAAQABAAEAAQABgAIAAgABwAHAAYABgAF
AAUABgAHAAgACQAIAAcABgAFAAcABQAFAAUABQAFAAUAAwACAAUABAADAAUABQAFAAQA
BgAGAAYABgAFAAQAAwAAAAAAAQABAAAAAgADAAYABwAGAAYABAAEAAUABAAFAAgABwAG
AAYABQAFAAUABQAFAAQABAAEAAQABgAGAAYABgAGAAYABgAFAAMAAwAFAAUABQAFAAUA
BQADAAMABAAEAAMAAwAEAAQABAAEAAUABQAFAAQABAAEAAYABQAEAAQABQAFAAQABAAF
AAQAAQAAAP///v8BAAIABAAFAAcABwAHAAcACQAJAAkACgAKAAsACwALAA0ADQANAA0A
DQANAA0ADQANAA0ADQANAA8ADwAQABAADwANAAwACwAJAAoACgAKAAUABAADAAIAAwAD
AAUABgAFAAQABAAEAAUABQAFAAMAAAD///////8AAP//AAACAAAA/////////P/8//z/
/P//////AAAAAP7//v/+//7/AAAAAP/////9//z//P/+//7/AQALAB0ANgBYAIQAqwDQ
APUAEQEUAQgB6wDDAJgAcABLAC0AHQAZABMABwD8//T/8v/z//H/8P/x//X/9P/z//f/
+v/6//n/9//3//f/9//3//f/+P/4//f/9//2//b/+P/2//f/9//3//n/+f/3//f/9//3
//j/+P/2//b/9v/2//b/9v/2//b/9v/3//f/9f/0//T/8//y//P/9P/1//b/9v/2//b/
9v/4//j/+P/4//f/9//3//b/9v/2//b/9v/2//b/9v/2//b/9v/2//b/9P/z//P/9P/3
//f/9v/2//b/9v/2//f/9//3//f/9//2//b/9//3//f/9//3//j/9//3//f/+P/4//f/
9//3//j/+P/3//f/9P/z//X/9P/4//r//P/+//3//P/8//z/+//6//v/+v/7//v//P/9
//z//P/8//7//v/+//7/AAADAAMABAAFAAgACQAJAAoACAAIAAgACAAKAAsACwALAAkA
CQAJAAkABwAFAAUABQADAAIAAgACAAIAAQD+//7///8AAP3/+v/7//z//P/9//z/+//6
//n/+v/7//z//f/7//j/9v/1//n//P/9//3//P/7//n/+P/5//r//f/+//3//f/+//7/
AAAAAAAA////////AQABAAAAAAAAAAAAAAAAAAAAAQAAAAEAAQAAAAIAAgACAAIAAAAA
AAAAAgAAAAAA////////AAAAAAEAAAD///7//f////////////3/+//7//v//f/9//3/
+//5//3//f/9//z/+//6//j/+P/4//j/+P/2//b/9v/0//T/9f/1//T/9f/1//f/9//4
//j/9v/2//b/9P/0//b/9v/2//f/9//1//X/9f/1//T/9P/0//T/9P/0//T/9P/2//b/
9v/1//H/8f/z//P/8f/x//H/8f/z//P/9P/0//P/8//0//T/8//y//L/8f/z//L/8v/y
//T/8//y//L/8//z//L/8v/1//T/8v/y//L/8v/y//L/8v/y//D/8P/w//D/7v/u/+7/
7//x//H/8f/x/+//7//v/+//8P/y//P/8//z//P/8//z//P/9f/1//X/8v/x//D/7//x
//P/9f/4//b/9v/1//X/8//z//T/9P/y/+//7v/t/+z/6//r/+3/7v/u/+7/7//y//L/
8f/w/+3/7P/r/+v/6//r/+n/6f/q/+r/6f/p/+n/6P/o/+j/6P/p/+n/6v/o/+j/6P/o
/+r/6v/q/+n/6f/p/+b/4v/g/+T/6f/z////EAAwAF4AhQCmAMcA6QD2AO4A1wC5AJQA
bABBABkAAQD7//f/7f/o/+b/4P/b/9n/2v/b/9//4v/j/+P/5P/k/+P/4f/h/+H/4f/h
/+H/4v/i/+H/4f/g/+D/4v/i/+P/4//j/+P/4//h/+H/3//f/+D/4P/g/+D/4P/g/97/
3v/e/97/3v/f/9//3f/f/+D/4P/g/97/3v/e/97/4P/g/+D/4P/e/97/3v/e/93/3f/d
/9z/3v/e/97/3v/c/9z/3P/c/9r/2v/a/9r/3f/d/97/4P/h/+H/4P/g/+L/4v/i/+P/
4f/h/+H/4f/h/+L/5P/l/+T/4//i/+L/5f/l/+X/5v/k/+P/4//j/+b/5v/l/+X/5//n
/+r/6v/o/+j/6P/o/+j/6P/p/+r/7P/s/+7/7v/s/+v/6//r/+z/7P/s/+7/8f/y//P/
9v/1//X/9v/3//j/+f/5//r//P/8//z//P/+/////////////////////v/7//r/+f/5
//j/+P/4//r/+f/2//b/+P/6//j/9v/0//T/8//z//b/9//4//n/9//3//f/9//4//b/
9f/1//f/+P/3//X/9//3//b/9v/2//b/+P/4//f/9//4//j/+P/4//j/9//5//n/+//7
//r/+v/6//r/+//8//3//////////v/8//z//P/8//z//f/+////AgAAAAAA//////7/
/v/9//3//v///wAAAQADAAMAAwADAAEA/////////////////f/9/wEAAQABAAEAAQAB
AAAA/v/+//7//v///wAAAQAAAAAAAQABAAAAAQABAAMAAwAEAAQAAgACAAIAAAAAAAIA
AgACAAMAAwAFAAUABQAFAAQABAAEAAQAAgACAAIAAgADAAQABQAFAAYABwAKAAsACgAJ
AAgABwAHAAcACAAIAAkACQAKAAoACgAKAAsACwAMAAwADQAOAAwACwAKAAoACQAJAAgA
CAALAAoACAAIAAgACAAKAAoACgAKAAwADAAMAAwADAAMAAwADAAMAAwADQANAA4ADwAQ
ABEAEAAPAA4ADgARABMAFAAVABMAEwATABMAFwAXABcAFwAZABkAGQAZABoAGwAdAB4A
HgAdAB0AHQAdAB4AHgAeABkAGAAXABYAFwAXABkAGgAYABgAGQAaABwAGwAaABcAFgAV
ABUAFQAUABEAEAAQABAADwAPAA8AEAAQABAAEAATABMAFAAUABIAEgASABIAEgASABEA
EQAVABIADgAOAA4AEQAZACkAQgBmAJAAtwDaAAEBJwEwASABAwHhALQAiABhAEEAKQAj
ACEAGQAOAAYABAAFAAUABgAHAAkADAAPAA8ADgAOAA0ACwALAAsACwALAAsADAAMAAsA
CwAKAAoADAAOAA8ADwAPAA0ADQALAAsACwALAAwADAAIAAgACAAIAAoACgAKAAoACAAJ
AAkABwAIAAoACwAMAAsACgAJAAgACgAKAAoACgAKAAoACgAKAAkACQAJAAgACgAKAAoA
CgAKAAoACgAKAAoACgAKAAoACgAJAAkACgALAAsACgAKAAoACgAKAAsACQAJAAkACQAK
AAoACwALAAkACQAJAAoACwALAAsADAAMAAsACwALAAwADAALAAsACwALAA4ADgAOAA4A
DgAOAAwADAANAA4AEAAQABIAEgARAA8ADgANABAAEAAQABIAEQAQAA8AEAASABMAFQAX
ABYAFwAXABgAFgAWABYAFgAWABcAFwAXABYAFQAUABMAEwARABEAEQARABAAEAAQAA4A
DQAKAAoADAAOAAwACgAKAAoACQAJAAkACQAJAAkACAAHAAYABQAHAAYABgAHAAkACgAJ
AAcABwAHAAYABgAGAAYACAAIAAcABwAIAAgACgAKAAoACQAJAAkACwALAAwADAAMAAwA
DAAMAAwADQAMAA0ADQAMAAwADAAMAAwACwAMAA0AEAAPAA4ADAALAAwADAALAAsACQAJ
AAkACQAHAAcABwAHAAgABwAIAAkABwAHAAcABQADAAcABwAHAAUABQAFAAQABAAEAAQA
BAAEAAQABAACAAIAAwADAAIAAQABAAMAAwACAAIAAAAAAAIAAAAAAAIAAQAAAAAA///9
//3//f/9//7//v/+//7//v/+//7//v/+//7//v/9//3//f///////f/7//n/9//5//v/
/v8AAP3//f/+//7//P/8//3//f/9//z//P/8//z/+//6//r/+//7//r/+v/7//r/+v/6
//r/+v/8//z//P/8//7//v/+//7//P/8//z//P/9//3//f/9//v/+//7//v/+//8//7/
//8BAAEAAQABAP////8BAAEAAQABAAEAAQADAAMAAwADAAQABAAEAAMAAQABAAEAAgAC
AAIA///+//3//P/7//v///8AAAAAAAABAAIAAgABAAAA/f/8//v/+f/5//n/9//3//j/
+P/3//f/9//2//b/9v/2//f/9//2//b/9v/2//j/+P/4//j/9//3//f/9v/0//L/8P/1
//3/CQAcADYAWgCDAKgAywDtAAAB/gDvANkAtACIAF8ANwATAAkACwAFAPj/8P/s/+n/
6//s/+v/7f/u//H/8//2//b/9f/z//H/8f/x//H/8//0//T/8//1//T/9P/2//b/9//3
//f/9//3//X/9f/1//X/9v/2//T/9P/0//T/9v/2//b/9v/2//f/9//1//T/9P/z//L/
9P/0//T/9P/0//T/9P/0//L/8v/y//L/8//z//P/8v/y//L/8v/y//L/8v/y//L/8v/y
//L/8v/y//H/8f/y//H/8f/w//D/8v/y//L/8//z//P/8//z//L/8v/z//P/8//z//P/
9P/z//P/8//0//b/9f/1//X/9f/0//L/8f/0//X/+f/6//r/+v/6//r/+v/6//v//P/6
//r//P/8//7//f/9//3//P/8//z//v8CAAIAAgAEAAMAAwAEAAUACAAJAAkACgAIAAgA
CAAIAAgACQAJAAkACQAJAAkACQAJAAcABwAHAAUABAAEAAQABAADAAAAAAACAAQAAgAA
AAAAAAD////////////////9//3//f/9//r/+P/3//f//f8AAAEAAQAAAP///f/8//7/
/v8AAAAA/f/9//7//v8AAAAAAAD///////8BAAEAAAAAAAAAAAACAAIAAgADAAIAAwAD
AAIAAgACAAIAAgAAAAAAAAACAAIAAgABAAEAAgACAAEAAQABAAEAAQABAAEAAQABAAEA
AQD////////9//3//f/7//z/AQACAAMAAQABAAEAAAAAAAAAAAAAAAAAAAAAAP7//v//
/////v/9//3//////wIAAgAAAAAA/v/8//z//v8AAAAAAQABAAEAAQABAAEA/v/+//7/
/v8AAAAAAAAAAP7//v/+//3/+//7//3//f////////////////8AAAAA/////wAAAAAC
AAIAAwADAAMAAgACAAIABAADAAIAAgACAAEA///+/wEAAgACAAIAAgACAAAAAAAAAAAA
AAAAAAAAAAD+//7//v/+/wEAAgADAAQAAgACAAIAAgAAAAAAAAABAAEAAQABAAEAAQAB
AAEAAQAEAAYABwAHAAkACQAJAAkACQALAAsACwALAAsACwALAAsACwALAAwADAAMAAsA
CwAJAAkACgAKAAgABQAEAAMAAwADAAQABwAIAAgACAAJAAgACAAHAAYABQAEAAMAAwAD
AAMAAQABAAAAAAD/////AAAAAAEAAgD//////v/+/wAAAAAAAAAAAAAAAAAA//8DAAMA
AgD+//r//P8BAAkAFwAwAFQAfACjAMgA6wAJARYBDAHxAMsApAB6AFUANQAfABUAEQAN
AAQA+P/0//X/8//0//X/+/8AAP///f/+//7//f/7//n/+f/5//n/+f/6//r/+f/7//r/
+v/8//r/+//7//v/+//7//n/+f/5//n/+v/6//v//P/9//7//P/8//z//P/6//v/+//5
//f/+P/4//j/+v/6//r/+v/6//r/+v/6//r/+v/6//r/+//7//v/+v/6//r/+v/6//r/
+v/6//r//P/8//z//P/6//n/+f/6//3//f/8//z//P/8//z//f/7//v/+//7//j/9v/1
//P/9//5//v//v/+//3//P/8//7//f/9//3//f/8//r/+f/7//v//v/+//3//P/7//r/
+//8//7/AAD+//7/AAAAAAAA////////AAAAAAAAAgAEAAQABAAGAAUABQAGAAcACgAL
AAsADAAMAAwADAAMAA4ADwAPAA8ADQANAA0ADQANAAsACwALAAkACAAIAAgABwAFAAEA
AAAFAAgABwAGAAQABAADAAMAAwADAAMAAwADAAMAAwADAAQAAgABAAEAAwAEAAMAAQAC
AAMAAwAEAAQABAAGAAYABQAFAAYABgAEAAQABAADAAUABQAHAAcACAAIAAgACAAIAAgA
CAAJAAoACwALAAoACgAKAAoACgAIAAgACAAKAAoACgAJAAkACAAIAAcABwAFAAUABQAF
AAUABQAFAAUABwAFAAUABQAFAAUABQADAAIABQAEAAMAAQABAAEAAAAAAAAAAAAAAP7/
/v/+//z//f///wAAAAD9//3//////wAAAAD+//7//v/8//z//v/8//z//f/9////////
/////P/8//z//P/8//z//P/8//r/+v/6//n/9//3//n/+f/7//v/+//7//r/+f/5//j/
+f/5//r/+v/4//j/+f/5//n/+P/4//j/+v/5//j/+P/3//f/9v/2//f/+P/4//j/+P/4
//f/9v/1//T/9f/2//f/+P/3//f/9//3//f/9//3//f/9//4//r/+//7//v/+//7//v/
+//9//3//f/9//3//f/7//v/+//7//7//v/+//3//f/9//3//v/+//7/+//6//f/9v/1
//X/+f/6//r/+v/7//z//P/7//j/9f/0//P/9f/1//X/8//z//T/9P/z//P/8//y//L/
8v/y//P/8//0//T/9P/0//L/8v/y//L/8//1//H/8P/u/+z/7P/v//X/AwAWADIAWgCF
AKoAywDrAPwA+ADfAL0AlgBsAEUAIQAHAP///f/1/+z/5v/i/+H/4//k/+X/5//q/+3/
7f/u/+7/7f/r/+3/7f/t/+3/7P/s/+v/6f/r/+r/6v/s/+z/7f/t/+3/6//r/+n/6f/q
/+v/7f/u/+z/7P/s/+z/6v/q/+r/6v/s/+3/7f/r/+n/6v/q/+r/6v/q/+r/6v/q/+r/
6v/q/+j/6P/o/+j/5//n/+f/5v/p/+r/6//s/+r/6v/q/+r/6v/q/+r/6v/q/+n/6f/q
/+v/6//q/+r/6v/q/+r/6//p/+n/6f/p/+n/6v/s/+3/6//r/+v/7P/t/+3/7f/u/+7/
7f/t/+3/8P/w/+//7//t/+3/8P/w/+7/7v/u/+7/8P/w//H/8v/x//D/8f/w//L/8f/x
//H/8f/w/+//8P/1//b/9//6//n/+f/6//v//P/9//3//v/+//7//v/+//7/////////
//////////////3//f/9//r/+P/3//b/9//3//X/9v/3//j/9f/y//T/9P/z//P/8//z
//P/8//z//P/8//z//T/8v/x//H/8v/0//T/8//z//P/8v/y//L/8v/0//T/8//z//T/
9P/0//T/9P/z//X/9f/3//f/+P/4//j/+P/4//j/+P/5//j/+f/5//j/+v/6//r/+v/3
//b/9f/2//n/+v/6//v/+v/6//n/+f/3//f/9//3//f/9//3//f/+f/3//f/9//3//f/
9//1//T/9//2//X/9f/1//X/9P/0//T/9P/0//T/9P/0//L/8v/z//P/8v/x//H/8//z
//L/8v/w//D/8v/w//D/8v/y//L/8//z//H/8f/x//H/8v/y//L/8v/x//D/7//u/+//
8P/x//H/7v/t/+7/7f/w//H/8v/z//L/8f/x//D/7//v//D/8P/w//D/8f/x/+//7v/u
/+7/7//v/+//8P/x//H/8P/w//P/8v/w//D/8P/w//D/8P/w//D/8P/w//D/8P/u/+7/
7v/u/+//8P/x//L/8P/w//D/8P/y//L/8//z//H/8f/x//H/8//z//P/9P/2//f/9//3
//f/9//3//f/+f/5//n/+f/7//v/+//7//v/+//8//z/+//5//j/9//4//r/+//8//v/
+v/5//j/9f/1//f/+P/4//j/+f/6//r/+f/4//X/9P/z//P/8//y/+//7v/u/+//7//w
//H/8f/y//P/9P/0//P/8//y//L/8v/y//L/9P/0//P/8//1//L/8P/u/+z/8f/5/wcA
HAA4AF4AhwCsANEA8wAGAQIB7wDPAKYAfABTAC0AEQAJAAcA/f/4//L/6v/p/+n/7P/r
/+v/7P/x//X/8//y//D/7f/v//H/8//1//X/9v/2//X/8//y//L/9P/0//X/9f/1//X/
9f/z//P/8f/x//L/8v/z//T/9f/2//j/+P/4//j/+v/7//v/+f/4//j/9//2//T/9P/0
//T/9v/2//b/9v/0//T/9P/0//X/9f/1//T/9v/2//b/9v/4//j/+P/4//j/+P/4//j/
9v/z//H/8P/0//f/+f/8//r/+v/6//v/+//7//v/+//4//j/+f/5//n/+f/5//r/+f/5
//n/+v/7//v//P/9//z//P/7//v/+//7//7//v/8//z//P/8//z//P/9//7//v/+/wAA
AAAAAP////////7//v/+/wAAAgACAAIABAADAAMABAAFAAgACQAJAAoACwAMAA0ADgAN
AA0ADAALAAkACQAJAAkACwAJAAkACQAKAAoACwAMAAwACwAIAAgADAAOAAwACgAJAAgA
BgAFAAMAAwADAAMABQAFAAUABQAFAAQABAAFAAcACAAHAAUABQAFAAQABAAGAAYACAAI
AAcABwAIAAgACAAIAAgABwAFAAUABwAHAAoACgAKAAoADAAMAAwADQAMAA0ADQAMAAoA
CgAKAAoACAAIAAgACgAJAAgABgAFAAcACgAMAA8ADQANAA0ADQALAAsACwALAAkABwAH
AAcACQAJAAkABwAFAAkACQAJAAcABwAHAAYABgAGAAYABgAIAAgACAAGAAYABwAHAAYA
BQAFAAcABwAGAAYABAAEAAYABAAEAAYABAAEAAUABQAFAAUABQAFAAQABAAEAAQABgAG
AAYABgAGAAYABgAFAAMAAwAFAAUAAwADAAMAAwAFAAUABgAGAAMAAwAEAAQABAAEAAUA
BQAFAAQABAAEAAIAAQAAAAAAAgADAAMABAAFAAQAAgACAAIAAgAEAAQABAAEAAIAAgAC
AAIAAgACAAMAAwADAAMAAwADAAMAAwADAAQABgAHAAcABwAHAAcABwAHAAsACwALAAsA
CQAJAAkACQAJAAkACgAKAAgABwAHAAcACQAKAAoACgAHAAYABQAEAAUABQAHAAgABgAG
AAcACAAIAAcABgADAAIAAQABAAEAAAD9//z//P/9//3//v////7//v/+//7//////wAA
AAAAAAAAAAAAAP7//v/9//3///8AAPz/9v/2//v/AwATACgARgBwAJkAwADjAAUBEAEE
AekAyQCiAHYATwAtABMACQAHAAEA+P/w/+r/6f/t//D/8f/v/+z/8f/7//r/+v/5//f/
9//3//f/9//1//b/9v/1//f/9v/2//j/9v/3//f/9//1//X/8//z//T/9f/3//j/9v/2
//b/9v/4//j/+P/4//f/9//2//P/8//0//T/9P/y//L/8v/y//L/8v/y//L/8P/w//D/
8P/x//H/8f/w//H/8v/z//T/8//y//H/8P/y//L/8v/y//L/8f/x//L/8//z//L/8v/y
//L/8v/z//P/8//z//P/8v/y//P/8//1//X/9f/2//b/9f/0//T/9v/1//X/9f/2//b/
9f/1//X/9f/4//j/9f/0//P/8v/0//b/+f/8//v/+v/7//r//P/7//v/+//8//z//P/+
/////v/9//7/AQABAAIAAwAGAAcABwAIAAYABgAGAAYACAAJAAkACQAJAAkACQAJAAcA
BQAFAAUABQAEAAQABAAEAAMAAAAAAAIABAACAAAAAAAAAP/////9//3//f/9//3//f/9
//3////+//7//////wAA///9//7//////wAA/v/+/wAAAAABAAEAAgACAAIAAgACAAEA
AQABAAMAAwACAAIAAgACAAQABAAEAAUABAAFAAUABAAEAAQABAAEAAQABAAEAAYABAAE
AAMAAwACAAIAAQABAAEAAQABAAEAAQABAAEAAQABAP///////wEAAQABAP///f////3/
+//+////AAAAAP7//v/+//7/AAAAAAAA/v/+///////+//v/+//9//3//v/+//z//P/+
//z//P/+//z//P/9//3/+//7//v/+//6//r/+v/6//z//P/8//z/+v/6//r/+f/5//n/
+//7//v/+//7//v/+//7//z//P/7//v//P/8//z//P/9//3/+//6//r/+v/8//v/+v/6
//n/+f/4//j/9f/8//z//P/8//z/+v/6//r/+v/6//r/+v/6//r/+v/6//r/+P/4//j/
+P/5//r/+//8//n/+P/3//b/+f/7//z//f/7//v/+//7//v/+//8//7//f/9//3//f//
//////8BAAEAAQABAAEA/////////////wAAAAAAAAEAAQABAAEAAgACAAIA//8AAP//
/v/9//3///8AAAAA/v///wAAAAABAAAA/f/8//n/+f/5//n/+f/5//r/+v/2//X/9P/y
//X/9v/3//n/+f/6//r/+v/4//j/+P/4//r/+f/5//n/+v/2//L/8P/z//v/BwAeADoA
XgCJALIA1QD5ABABEgH9AN8AuACOAGcAOwAbABMAEwAJAAAA+v/y/+3/7f/u/+3/7//0
//n/+//8//z/+//5//f/9//3//f/+f/6//r/+f/7//r/+v/8//r/+//7//v/+f/5//f/
9//5//n/+v/6//j/+P/4//j/+f/6//v//P/6//v/+//5//r//P/9//7//f/8//v/+v/5
//j/9//2//j/+P/4//j/+//7//v/+v/8//z//P/8//r/+v/6//r//P/8//z//P/6//n/
+f/6//v/+//6//r//P/8//z//f/9//3//f/9//7//v//////////////AAD///////8A
AAIAAQABAAEAAgACAAEAAQABAAEABAAEAAQABAAEAAQABgAGAAcACAAHAAYABwAGAAYA
BQAFAAUABwAIAAkADAANAAwACwAMAAsACwAMAA0ADwARABIAFAAUABQAFAAUABYAFwAX
ABcAFAATABIAEQATABEAEQARABIAEgATABQAFAATABAAEAAQABIAEAAOAA4ADgANAA0A
CwALAAsACwALAAsACwALAAwACgAJAAkACwAMAAsACQAJAAkACAAIAAgACAAKAAoACwAL
AAwADAAMAAwADAALAAsACwANAA0ADAAMAAwADAAOAA4ADgAPABAAEQARABAADwAOAA0A
DAALAAwADQAQAA4ADgANAA0ADAAMAAsACwAJAAkACQAJAAsACwALAAsACwAJAAkACQAH
AAcABwAFAAgADQAOAA8ADAALAAoACAAGAAYABgAGAAgACAAIAAYABgAHAAcABgAHAAcA
CQAJAAkACAAFAAQABgAEAAQABgAGAAYABwAHAAUABQAFAAUABAAEAAQABAAEAAQABAAE
AAQABAAEAAMAAwADAAUABQADAAMAAwADAAEAAQACAAIAAQABAAIAAgAAAAAAAQABAAEA
AAAAAAAAAAD///7//v/9//3//P/8//3//P/+//7//v/+//3//P/7//r/+v/6//r/+v/9
//7///8AAP7//v/+//7//P/8//z//P/9//7///8AAAIAAgACAAIABAAEAAQABAAEAAQA
BAAEAAYABgAGAAYABgAGAAYABgAGAAYABgAGAAUABAADAAIAAAAAAAAAAAACAAIAAgAC
AAIAAgACAAIAAQAAAP///v/9//z/+//6//r/+v/6//r/+P/4//j/+P/6//r/+v/6//r/
+v/6/w==
         </WaveFormData>
      </LeadData>
      <LeadData>
         <LeadByteCountTotal>10000</LeadByteCountTotal>
         <LeadTimeOffset>0</LeadTimeOffset>
         <LeadSampleCountTotal>5000</LeadSampleCountTotal>
         <LeadAmplitudeUnitsPerBit>4.88</LeadAmplitudeUnitsPerBit>
         <LeadAmplitudeUnits>��V</LeadAmplitudeUnits>
         <LeadHighLimit>2147483647</LeadHighLimit>
         <LeadLowLimit>268435456</LeadLowLimit>
         <LeadID>V6</LeadID>
         <LeadOffsetFirstSample>0</LeadOffsetFirstSample>
         <FirstSampleBaseline>0</FirstSampleBaseline>
         <LeadSampleSize>2</LeadSampleSize>
         <LeadOff>FALSE</LeadOff>
         <BaselineSway>FALSE</BaselineSway>
         <ExcessiveACNoise>FALSE</ExcessiveACNoise>
         <MuscleNoise>FALSE</MuscleNoise>
         <LeadDataCRC32>3657475922</LeadDataCRC32>
         <WaveFormData>
EgASABIAEgARABAADwAOAA0ADAALAAoADAAOABAAEgARABAADwAOAA0ADAALAAoACgAK
AAoACgAKAAoACgAKAAgACAAIAAgACAAIAAgACAAIAAgACAAIAAgACAAIAAgACAAIAAgA
CAAGAAYABgAGAAUABAADAAIABAAEAAQABAACAAIAAgACAAMABAAFAAYABAAEAAQABAAC
AAIAAgACAAQABAAEAAQABAAEAAQABAAEAAQABAAEAAIAAgACAAIAAwAEAAUABgADAAIA
AQAAAAEAAgADAAQABAAEAAQABAACAAIAAgACAAIAAgACAAIAAgACAAIAAgAAAAAAAAAA
AAIAAgACAAEAAQABAAEAAwACAAMAAwADAAUABQAFAAUABAAFAAUABQAGAAYABgAGAAMA
AgACAAEAAgADAAQABgAEAAQABAADAAIAAQD///7//f/9//7/AAABAAEAAQABAAAA///8
//r/+P/3//f/9//3//f/+P/6//j/+P/4//j/9v/2//X/9f/1//b/9v/2//X/9f/2//b/
9v/0//T/9f/1//T/8f/v//D/8f/2/wAADgAhADwAWwB3AJEAqAC0ALgAsgCiAIkAdQBc
AEIAMAArACYAGwAQAAkA/v/4//X/8//x//P/8v/0//X/9f/1//L/8f/v/+//8P/x/+//
7//v/+//7f/u/+7/7f/w//H/8v/z//T/9P/x//D/7v/w//D/8P/u/+3/7v/t/+3/7f/t
/+3/7f/t/+z/7P/s/+z/7P/r/+3/7f/r/+3/7P/r/+n/6P/k/+P/4//i/+T/5P/k/+T/
4//j/+L/4P/i/+L/4f/h/9//4P/g/+D/4P/h/+L/4f/h/+T/5P/k/+T/5P/k/+T/4f/g
/9//3v/c/9z/3P/d/9v/2//b/9z/2v/a/9r/2v/a/9r/2v/a/9r/2f/Z/9v/3//f/97/
3v/d/9z/3P/d/93/3f/d/93/3P/c/9z/3f/f/+H/4//m/+X/5P/k/+X/6v/q/+j/6P/o
/+j/6v/r/+r/6f/p/+j/6f/q/+r/6//r/+v/6v/o/+j/5v/n/+j/6P/l/+P/5//l/+T/
5P/k/+X/5P/j/+P/4//j/+L/4f/h/+H/3//f/+H/4v/i/+L/4v/i/+L/4v/g/+D/3//f
/97/3v/e/97/3v/e/97/3//h/+D/4P/g/97/3f/e/93/4P/i/+P/4//g/+D/4v/i/+P/
5P/m/+f/5//n/+f/5//n/+j/6P/m/+X/5f/m/+b/6P/o/+n/6v/o/+j/6P/o/+j/6P/n
/+f/6v/r/+v/7P/r/+z/7P/r/+v/6//r/+v/7P/s/+z/6P/r/+z/7P/s/+3/7v/v/+//
7//v/+7/7v/t/+3/7f/r/+7/8P/z//H/8f/y//P/8//x//D/8P/w//D/8f/y//P/8f/x
//L/8v/w/+//7//v//H/8f/x//H/8//z//P/8//1//X/9f/1//X/9f/1//X/9//3//f/
9f/z//T/9f/1//P/8//z//P/8//z//P/8//z//P/8//z//X/9P/0//T/9P/0//T/9P/0
//T/8//y//H/8P/z//T/9f/2//b/9v/2//X/9f/1//X/9//2//f/9//3//j/+f/6//v/
/P/9//3//f/9//7///8AAAAAAAABAAEAAAD///7//v/+//7//v/9//7//f/7//r/+v/7
//3/AAAAAP///v/9///////9//z/+f/3//b/9f/1//X/9v/4//j/+P/4//j/9v/2//X/
9f/1//b/9v/2//P/8//0//T/9f/0//X/9//1//b/9f/3//b/9//8/wgAGgAxAE4AawCF
AKEAtAC6ALwAtACgAIUAbQBWAEIANgAxACwAHwASAAcAAAD6//f/9//5//3/+v/4//v/
/f/9//r/+f/5//n/+v/7//n/+f/5//n/+//8//z/+//7//v/+//7//z//P/5//j/+//+
////AAD9//3///////3//f/9//3//f/9//z//P/6//r/+v/5//z//f/8/////f/9//z/
/P/8//3///8AAAAAAAAAAAAA/v///////v8AAAAA//////3//v/+//7//f/9//3/+//7
//7//v/+//7//v/+//7/AAAAAAAAAAAAAAAAAAABAAEAAQABAAIAAgACAAIAAgAAAAAA
AAAAAAIAAQABAAMAAgABAP///v8BAAQACAANAAoACQAIAAcACAAIAAgACQALAAsACwAM
AAwADAANAA8AEgASABAAEAASABIAFAAVABUAFQAWABYAFgAWABUAFQAWABcAFwAWABUA
EgASABIAEwAPAAwADwALAAoACgAKAAkACAAHAAcABQAFAAQAAwAEAAUABAAFAAQABAAD
AAIABAAEAAQABAADAAIAAAD//wMABAAFAAYABAAEAAQABQAGAAYABwAIAAYABQAGAAUA
BQAGAAYABQAGAAYACAAIAAYABgAHAAcABQAFAAUABQAFAAYABgAEAAUABQAGAAYABQAE
AAQABAACAAIAAgACAAQABAADAAMAAQABAAAAAAACAAQABQAFAAQAAwACAAEAAQACAAMA
AAABAAIAAgACAAAAAAAAAP//AQABAAAAAAD////////9//3//v8AAP3//f/+//////8B
AAAAAAAAAP///////////////wAAAAAAAP////////3//f/9//3//f/9//3//f/9//3/
/f/9//z/+//6//n/+f/5//n/9//5//r/+//7//v/+//7//v/+f/5//n/+f/5//n/+f/5
//v/+v/6//r/+v/6//r/+v/6//r/+P/4//j/+P/2//b/9v/2//T/9P/0//T/9P/0//T/
9P/2//b/9v/2//X/9f/1//X/+f/6//v/+//7//v/+//7//v//P/9//3/+//4//b/9P/2
//j/+v/9//v/+//7//v/+v/6//r/+v/7//r/+f/3//b/9f/1//b/9v/3//f/9//5//n/
+f/3//b/9P/z//P/8f/w/+//7//w//D/8P/w//L/8v/y//H/8f/x//L/8v/w/+//7//w
//D/8P/u/+7/7//t/+z/6f/n/+r/7//0//r/BgAdAD4AXQBzAIsApACuAKwAqACcAIcA
awBQADYAJAAbABQACwAGAAEA+P/u/+n/6f/n/+n/6v/q/+v/6//r/+j/5//n/+f/6P/p
/+f/5//n/+f/5f/m/+b/5f/m/+f/6P/p/+r/6v/n/+b/5v/o/+j/6P/p/+n/6//r/+v/
6//r/+v/6//r/+r/6v/q/+r/6v/p/+f/5//l/+f/5//n/+b/5v/j/+P/5P/k/+P/4v/h
/+D/3v/f/9//3v/e/97/3f/d/9z/3P/b/9r/2v/b/9z/2//b/97/3v/e/9z/3P/c/9z/
2v/a/9r/2v/b/9z/3f/f/9z/2//a/9r/2v/a/9r/2v/Y/9j/2P/Y/9r/2f/Z/9v/2//b
/9r/2v/a/9r/2//d/9v/2//b/9v/2v/a/9r/2//Z/9n/2f/a/9z/3P/d/9//5P/k/+L/
4v/i/+L/5P/l/+X/5f/m/+b/5f/m/+b/5//n/+f/5v/k/+T/4v/j/+T/5f/h/97/4f/h
/+D/4P/g/+H/4P/f/9//3//f/97/3f/c/9v/2P/X/9v/3v/g/+L/4f/g/9//3v/e/97/
3f/d/97/3v/e/97/4P/g/+D/4f/i/+L/4//k/+X/5f/n/+f/5v/m/+X/4//i/+L/5P/k
/+P/4v/i/+H/5P/l/+b/5//l/+b/5v/k/+X/5f/m/+b/5v/m/+f/6P/q/+r/6v/q/+j/
6P/n/+f/6v/r/+v/7P/t/+7/7v/t/+z/6//q/+n/6f/q/+v/6P/t/+7/7v/u/+3/7P/r
/+n/5//n/+b/5v/o/+n/6v/p/+n/6v/s/+n/6//s/+3/7f/t/+z/7P/s/+v/6//r/+v/
7f/t/+7/7v/s/+v/6//r/+r/6f/o/+f/6f/p/+n/6f/q/+v/7P/t/+//7//v/+//7//v
/+//7f/r/+z/7f/t/+3/7f/t/+3/7//v/+//7//v/+//7//v/+//7v/u/+7/8P/w//D/
8P/w/+7/7//w//H/8v/1//b/9//4//j/+P/4//j/9//2//X/9P/1//b/9//4//r/+v/6
//n/9//3//f/+f/8//3//f/9//v/+//7//v//f///wAAAQAAAAAAAAAAAAIAAgADAAMA
BQAFAAUABgAEAAQABAADAAIAAQD///7//////wAAAgACAAEAAAD//wEAAQD///7//P/7
//v/+//6//n/+f/6//j/+P/4//j/+v/6//n/+f/7//7/AAACAP////8AAAAAAgAAAAAA
AQAHAAIA/f/7//z///8EABAAIgA7AFgAcwCJAKcAxADQAMwAwACyAJkAewBkAFAAQAA3
ADQAKwAeABMADgAKAAUAAwADAAMABgAGAAcABwAHAAQAAwABAAEAAgADAAEAAQABAAEA
AQACAAIAAQACAAMABAAFAAQABAABAAAAAAACAAIAAgABAAEAAwADAAMAAwADAAMAAwAD
AAIAAgADAAQABQAFAAMAAwABAAMABAAFAAUABgAFAAUABgAGAAYABgAGAAYACAAJAAkA
CAAKAAoACQAJAAkACgAKAAoACQAJAAkABwAJAAwADAAMAAwADAAMAAwADAAMAAwADAAM
AAwADAANAAsACwALAAwADgAOAA4ADgAQABAAEAAQABEAEQASABUAFwAXABYAFgAWABYA
FwAZABcAFwAXABcAFwAYABkAGwAZABkAGQAaABoAGgAbAB0AHQAcABkAGAAcAB4AIgAl
ACMAIwAkACQAJAAkACMAIwAjACMAIgAgACEAHgAeAB4AIAAdABsAHwAdABwAHAAcABsA
GgAZABkAGwAbABoAGQAZABkAFwAXABcAGAAYABgAFwAWABUAFAAVABYAFgAXABYAFgAW
ABYAFgAWABYAFwAZABgAGAAYABcAFwAZABkAGQAaABoAGQAaABoAHAAcABoAGgAbABsA
GwAbABsAGwAZABoAGgAYABgAGQAbABwAHAAcAB0AHgAcABwAHAAcABwAHAAbABsAGwAb
ABoAGgAaABoAGQAXABkAGQAZABkAFgAWABYAEgAVABYAFgAWABYAFgAWABUAFwAXABYA
FgAXABcAFwAVABUAFgAYABUAFQAWABcAFwAVABQAFAAUABUAFQAVABUAEwATABQAFAAU
ABMAEwATABUAFQAVABUAFQAVABUAFQAVABUAFQAVABUAFQAVABUAEwARAA8ACwAOABAA
EgATABEAEQARABEAEwATABMAEwARABEAEQARABEAEAAQABAADgAOAA4ADgAOAA4ADAAM
AAwADAAOAA4ADgAOAA4ADgAOAA4ADgAOAA4ADgAQABAAEAAQABAADwAPAA8ADwARABIA
EwATABMAEwATABEAEQASABMAEwATABIAEgAUABQAFAAUABMAEwATABMAEwAUABQAFAAU
ABMAEgARAA8ADgANAA0AEAASABMAEwATABMAEwATABEAEAAOAA0ADQANAAwACwALAAwA
DAAMAAoACgAKAAoACwALAAsADAAKAAoACQAJAAoACgAKAAgACgAHAAcABgADAAEAAAAD
AAoAEgAeADEASgBnAIMAnQC0AMIAxADEAL4AqwCPAHIAWABAADUANAAtACAAFwAOAAgA
AwABAAEAAQACAAIAAwAFAAUAAgABAP////8AAAEAAQABAAEAAQABAAIAAgABAAMAAwAD
AAMABAAEAAEAAAACAAQABAAEAAEAAQADAAMAAwADAAMAAwAFAAUABAAEAAIAAgACAAEA
AwADAAEAAwAFAAUABAAEAAMAAwAEAAQABAAEAAQABAAEAAUABQAEAAIAAgABAAEAAQAC
AAIAAgADAAMAAwABAAAAAgABAAAAAAAAAAAAAAAAAAAAAAAAAP7//v/+////AQABAAEA
AgACAAIAAgACAAIAAgACAAIAAAD/////AQAFAAUABAAEAAQABAAFAAcABQAFAAUABQAF
AAYABwAJAAkACQAJAAoACgAKAAsADQAOAA4ADAAMAA4ADgAQABEAEwATABQAFAASABIA
EQARABEAEQAQAA4ADgAMAA0ADgAOAAsACQANAAsACgAKAAoABwAGAAUABQAGAAcABwAH
AAcABwAFAAUABAAEAAMAAgACAAIAAgACAAEAAAD+//3/AAACAAQABgAEAAQABAAFAAUA
BAAEAAQAAQABAAMAAwABAAIAAgABAAIAAgAEAAQAAgACAAMAAwAFAAUABQAFAAUABgAG
AAQABQAFAAYABgAEAAQABQAGAAQABAAEAAQAAgACAAEAAQADAAMAAgACAAEAAgACAAEA
AQABAAEAAQAAAAAAAAD8/wEAAgACAAIAAQAAAP///f/7//v/+v/6//v/+//7//n/9//4
//r/9//3//j/+f/5//n/+P/4//j/9f/1//X/9f/2//f/+f/6//j/9//3//f/9f/1//X/
9f/1//X/9f/1//X/9f/1//X/9f/1//X/9f/3//f/9//1//P/9P/1//X/9f/1//X/9f/3
//f/9//3//X/9f/1//X/9//2//b/9v/0//T/9P/0//b/9v/2//b/9v/2//T/9P/0//T/
9P/0//T/9P/z//L/8f/w//L/9P/2//j/+P/4//j/+P/2//b/9v/2//T/9P/0//T/9f/1
//X/9f/5//r/+//7//n/+f/5//n/+f/6//v/+//7//r/+v/6//j/+P/4//n/+//7//v/
+//6//r/+v/6//f/9v/1//P/8//z//T/9v/4//n/+f/5//n/+f/5//f/+P/2//X/9f/1
//T/8//z//P/8v/x//D/8v/y//L/8f/w/+//7//u//D/7//v//D/8P/w/+7/7v/v/+//
8P/t/+n/6v/t//T//v8QACcARABfAHsAlQCqALgAugCwAKIAiwBvAFYAQgAwACUAIAAd
ABQABQD+//z/9//1//X/9//6//r/+f/3//f/9P/z//P/8//0//X/9f/1//X/9f/3//j/
+P/3//X/9f/1//X/9v/2//P/8v/0//b/9v/2//f/9//5//n/9//3//f/9//3//f/9v/2
//j/+P/4//f/+f/5//f/+f/5//n/+P/4//n/+f/6//r/+v/6//r/+v/4//n/+f/4//j/
+P/3//f/+f/6//r/+v/3//f/9//1//f/+v/6//r//P/8//z//P/6//r/+v/6//f/9v/1
//X/+f/7//3/AAD+//7//v/+//7//v/+//7//v/9//3///8BAAEAAAAAAP///v/+////
/////////////wAAAQADAAEAAQABAAIAAgACAAMABQAIAAgABgAGAAcABgAHAAcACQAJ
AAoACgAKAAoACQAJAAcABwAGAAQABAACAAMABAAIAAUAAwAHAAcABgAGAAYAAwACAAEA
AQAEAAUABQAFAAMAAwABAAEAAQACAAIAAgAEAAQABAAEAAQABAADAAMAAgACAAIAAgAE
AAQABAAFAAUABAAEAAQABQAFAAcABwAGAAYABQADAAQABAAGAAYABAAEAAUABQAFAAUA
BQAFAAUABgAGAAQAAwADAAQABAACAAIAAwAEAAQABAAEAAQAAgACAAEAAQABAAEAAAAA
AAEAAgACAAEAAwADAAMAAwACAAIAAgD+////AAAAAAAA/v/+//7//f///////v/+//3/
/f/9//v//P/+/wEA/////wAAAQABAAEAAAAAAAAA/f/9//3//f//////AAAAAAAA////
//////////////////////////3//f/9//3//f/9//3//f/+////AAD///3//v//////
AQABAAEAAQD////////////////////////+//7//v/+//7//v/+//7//v/+//7//v/+
//3//P/7//r/+//8//3//v/+//7//v/+//7//f/9//3//f///wAAAQABAAEAAQABAAEA
AQACAAMAAwADAAIAAgACAAIAAgACAAMAAwADAAMAAwAEAAQABAAEAAMAAgABAP3//P/7
//v//v8AAAEAAQABAAEAAQABAP///v/8//v/+//7//r/+f/5//r/+v/6//r/+v/6//r/
9//3//f/+P/5//r/+v/7//r/+v/6//j//P////3/+v/5//f/9P/3//z/BgAQACMAQgBj
AH0AlQCsAL4AvgC2AKgAkQB1AFwARgA0ACsAKAAfABQACwAEAP7/+//5//n/+//8//7/
/f///////P/7//v/+//8//3/+//7//v/+//7//z//P/7//v/+//7//v/+v/6//f/9v/3
//r/+//8//n/+f/7//v/+f/5//n/+f/6//v/+//8//r/+v/6//n/+//7//n/+//7//v/
+v/6//f/9//4//j/9v/2//b/9v/3//n/+v/6//j/+P/3//f/9//4//j/+P/3//f/9//1
//X/+P/4//j/+P/4//j/+P/2//b/9v/2//j/+P/4//n/9//3//f/+P/5//r/+//8//r/
+v/6//r//P/7//v//f/9//3//P/8//r/+v/7//3//f/9//3//f/+//7//v//////////
/wAA/f/8//z//f8DAAQAAwAEAAYABgAIAAkABwAHAAgACAAJAAoACgALAAkACQAIAAYA
BgAEAAUABgAGAAMAAQAFAAAA/v/9//z//P/8//z//f/7//v/+v/5//n/+f/3//f/9//4
//j/+P/4//j/+P/4//j/+P/3//f/+f/6//v//P/6//r/+v/7//v/+v/6//r/9//3//n/
+f/5//r/+v/5//j/+P/6//r/+v/6//v/+//7//v/+//7//r/+v/5//b/9v/3//n/+v/3
//b/9v/2//n/+v/7//z/+//6//j/9//3//f/9v/2//f/+P/4//f/9//3//f/9//4//j/
+P/0//b/9v/1//T/9v/2//b/9f/1//X/9P/0//f/9//3//X/8//0//b/8//x//L/8//z
//H/8P/w//D/7f/t/+3/7f/v/+//8P/w//D/7//v/+//7//v/+//7//u/+3/7P/r/+z/
7f/u/+//7P/r/+r/6f/r/+3/7//v/+3/7v/v/+//7//v/+//7//v/+//7//v/+//7//v
/+//7//u/+7/7v/w//D/8P/w//D/8P/u/+7/7v/u/+7/7v/u/+7/7P/s/+z/7P/s/+z/
7P/s/+z/7P/s/+z/7P/s/+z/7P/s/+z/7P/s/+z/7P/s/+v/6//r/+v/7f/s/+3/7f/t
/+//7//v/+//8P/x//H/8f/w//D/8P/w//D/8P/x//H/7v/t/+z/7P/v//D/8f/x/+7/
7f/r/+r/6f/p/+r/7P/t/+3/7f/t/+3/7f/r/+r/6v/p/+n/6f/l/+P/4v/i/+P/5P/l
/+b/5v/m/+X/5f/l/+b/5v/m/+X/5f/m/+b/6P/m/+b/5//n/+T/4f/f/9z/3//k/+7/
/P8RACoASQBlAH8AlgCmAKwAqACaAIMAawBOADIAIAAZABQACwAEAPv/8P/q/+f/5f/l
/+P/5P/o/+n/6P/n/+P/4f/i/+P/5f/n/+f/5//n/+f/5f/m/+b/5f/n/+f/5//n/+b/
5v/j/+L/4P/i/+L/4v/i/+P/5v/n/+X/5f/l/+X/5f/l/+T/5P/i/+L/4v/h/+P/4//h
/+P/4//j/+L/4v/h/+H/4v/i/+L/4v/i/+L/4P/h/+H/4P/h/+L/4v/j/+H/4v/i/+L/
4P/f/97/2//d/+L/5P/m/+b/5v/m/+b/5v/m/+b/5v/m/+b/5v/n/+X/5f/l/+b/6P/o
/+j/6P/o/+j/6P/o/+r/6f/p/+v/7//v/+7/7v/s/+z/7f/v/+3/7f/t/+3/7v/u/+7/
7//v/+//7//w//L/8v/z//X/9v/2//T/9P/2//b/+P/5//n/+f/6//r//P/+////AQAA
AP///f/6//z/+v/7//z//v/7//n//f/8//z//f/+//3//P/7//v//f/9//z/+//5//n/
9//3//f/+P/4//j/+v/6//r/+v/6//r/+f/5//j/+P/4//j/+P/4//j/+f/6//r/+//8
//n/+f/7//v/+f/6//r/+f/6//r//P/8//z//P/9//3//////////////wAAAAD+//3/
/f/+//7//P/8//3//v/8//z//P/8//7/AAABAAMAAgABAP///v/9//7//v/9//3//f/9
//3//v/+//7/+v/7//z//P/8//r/+v/6//n/+//7//r/+v/9//3//f/7//v//P/+//v/
+//8//3//f/7//r/+v/6//v/+//7//v/+//7//z//P/8//v/+//7//n/+f/5//n/+//7
//v/+//7//v/+//7//v/+//7//v/+f/5//n/9//5//r/+//7//v/+//7//v//f/9//3/
/f/7//v/+//7//n/+P/4//j/+f/6//v//P/8//z//P/8//z//P/6//r/+v/6//r/+v/6
//r//P/8//z//P/8//z//P/7//v/+//7//3//v///////////////////wEAAwAEAAUA
AgACAAIAAgACAAIAAwADAAEAAQABAAIABAAEAAQAAwACAAEA///+//7///8BAAQAAwAD
AAMAAwABAAEA///+//7//f/9//3/+v/5//n/+v/8//z//P/8//z//P/7//v/+//8//z/
/P/7//v//P/8//r/+P/4//n/+//8//f/8f/y//X/+v8EABQAKQBGAGUAgQCZALIAvgC8
ALQApgCRAHMAWgBGADQAJwAiAB0AEAAHAP7/+v/5//n/+f/3//D/9v////3//f/6//n/
+f/5//r/+//5//n/+f/5//n/+v/6//n/+f/5//n/+f/6//r/9//2//f/+v/7//z/+f/5
//v/+//7//v/+//7//n/+f/4//j/+P/4//j/9//3//f/9f/3//X/9f/0//T/8//z//T/
9P/y//L/8v/y//T/9f/1//T/8v/y//H/8f/y//T/9f/2//P/8//z//H/8f/0//T/9P/0
//T/9P/0//T/9P/0//T/9P/0//T/9f/z//P/8//0//T/9P/0//T/9P/0//T/9P/0//P/
8//1//f/9//2//b/9f/0//T/9f/4//n/+v/7//r/+v/6//v/+//7//v//P/8//z//f//
/////v/7//r//v/+/wAAAQADAAMABAAEAAMABAAEAAUABQAFAAQAAgACAAAAAQACAAIA
///9/wEA///+//7//v/9//z/+//7//v/+//6//n/+f/5//f/9//1//b/9v/2//b/9v/2
//b/9//4//j/+f/5//j/9//2//b/9v/2//f/9//2//b/9v/1//X/9//3//f/+P/4//f/
9v/2//j/+P/2//b/9//3//f/9//3//f/+f/6//r/+P/5//n/+v/6//n/+P/4//j/+P/4
//j/+P/4//j/9//3//f/9//2//b/9//4//j/9//1//X/9f/1//b/9v/2//L/8v/y//H/
8P/z//T/9f/1//T/8//x//D/8//z//P/8f/v//D/8v/v/+3/7v/v/+//7//u/+7/7v/v
/+//7//v/+//7//w//D/8P/v/+//7//t/+3/7f/t/+//7//v/+//7//v/+//7//t/+3/
7f/t/+3/7f/t/+v/7f/u/+//7//v/+//7//v/+3/7f/t/+3/7f/t/+3/7f/t/+z/7P/s
/+r/6v/q/+r/5v/s/+r/6v/q/+r/6v/q/+r/6v/q/+r/6v/q/+r/6v/q/+r/6v/q/+r/
6v/s/+z/7P/s/+n/6P/n/+b/6f/q/+v/7P/s/+z/6//r/+v/6//t/+7/7v/t/+z/6//r
/+v/6//s/+3/7f/t/+z/7P/s/+z/7P/q/+v/6//r/+z/7f/v//D/8P/w/+//7v/t/+v/
6v/p/+f/6P/q/+v/6f/p/+n/6f/p/+f/5v/k/+H/4f/h/+D/4P/h/+P/5P/h/+D/3//e
/+H/4f/i/+P/5P/k/+T/4//h/+L/4v/i/+L/4v/h/+H/4v/f/9v/2P/b/+L/6P/2/wkA
JABBAF8AeQCQAKIAqACkAJoAgwBpAE4AMAAaABMAEgAHAP7/9f/q/+L/3//d/9n/2f/c
/+L/4//h/+H/3v/d/9z/2//b/9v/2//b/9v/2//d/97/3v/d/9v/2//b/9v/2v/a/9f/
1v/X/9r/2//c/9v/2//d/93/3f/d/93/3f/d/93/3P/c/97/3v/e/93/3f/d/9v/3f/b
/9v/2v/a/9n/2f/a/9r/2//c/93/3v/g/+H/4f/g/97/3v/d/93/3//g/+D/4P/d/93/
3f/b/9n/3P/c/9z/3P/c/9z/3P/e/97/3v/e/+D/4P/g/+H/4f/h/+H/4v/g/+D/4P/g
/+D/4P/g/+D/4P/f/9//4f/j/+P/4v/i/+T/5P/l/+f/5f/l/+X/5f/k/+T/5P/l/+X/
5f/l/+b/5//o/+r/7f/v/+7/6//q/+z/7P/u/+//8f/x//L/8v/z//T/9P/1//X/9f/0
//L/8P/s/+v/6v/t/+v/6v/v/+//8P/y//T/8v/w/+7/7f/r/+v/6v/p/+n/6f/n/+f/
5f/m/+b/5v/m/+b/5v/m/+b/5v/l/+X/5v/m/+b/5v/k/+T/5P/l/+P/4v/i/+L/4v/j
/+b/5//n/+j/6P/n/+b/5v/o/+j/6P/o/+n/6f/p/+n/6f/p/+n/6v/q/+j/5//n/+j/
6P/q/+r/6//s/+r/6v/q/+r/6v/q/+n/6f/p/+n/6P/o/+n/6v/q/+n/6f/p/+n/6f/o
/+j/6P/k/+r/7P/t/+7/7P/s/+z/6//p/+n/6P/o/+v/6//r/+n/5//o/+r/5//p/+r/
6//r/+r/6P/n/+b/5v/n/+j/6f/p/+n/6v/q/+r/6f/p/+n/6f/p/+n/6f/n/+f/5//n
/+n/6f/p/+n/6f/p/+n/6f/p/+n/6f/n/+X/5v/n/+f/5//n/+f/5//l/+X/5f/l/+X/
5f/l/+X/5//m/+b/5v/k/+T/5P/k/+b/5v/o/+j/6P/o/+f/5v/l/+T/5P/k/+T/5P/n
/+j/6f/q/+r/6v/q/+r/6P/o/+j/6P/o/+j/6P/o/+r/6v/q/+r/6v/q/+r/6v/s/+z/
7P/s/+7/7v/u/+7/7v/u/+7/7v/u/+7/7v/u/+3/7P/r/+r/6P/o/+j/6P/q/+r/6v/q
/+r/6v/q/+r/6f/o/+f/5v/k/+T/5P/k/+T/5P/k/+T/4v/i/+L/4v/k/+T/5P/k/+L/
4v/i/w==
         </WaveFormData>
      </LeadData>
   </Waveform>
</RestingECG>
