# Supplementary material for: Detection of Left Atrial Enlargement Using a Convolutional Neural Network-Enabled Electrocardiogram
Source: Front Cardiovasc Med. 2020 Dec 17;7:609976. doi: 10.3389/fcvm.2020.609976 (PMC7773668; doi:10.3389/fcvm.2020.609976)
Supplement: Supplementary file 4 [file Data_Sheet_4.ZIP › normal3/1802032358_1938_00000018.XML]

<?xml version="1.0" encoding="Windows-1252"?>
<!DOCTYPE RestingECG SYSTEM "restecg.dtd">
<RestingECG>
   <PatientDemographics>
      <PatientID>1802032358</PatientID>
      <PatientAge>76</PatientAge>
      <AgeUnits>Years</AgeUnits>
      <Gender>Female</Gender>
      <PatientLastName>panshaoxian</PatientLastName>
   </PatientDemographics>
   <TestDemographics>
      <DataType>Resting</DataType>
      <Site>1</Site>
      <AcquisitionDevice>MAC55</AcquisitionDevice>
      <Status>Unconfirmed</Status>
      <Priority>Normal</Priority>
      <AcquisitionTime>10:17:29</AcquisitionTime>
      <AcquisitionDate>08-21-2016</AcquisitionDate>
      <CartNumber>1</CartNumber>
      <AcquisitionSoftwareVersion>009C</AcquisitionSoftwareVersion>
      <XMLSourceVersion>MAC5000 v1.0</XMLSourceVersion>
   </TestDemographics>
   <RestingECGMeasurements>
      <VentricularRate>50</VentricularRate>
      <AtrialRate>50</AtrialRate>
      <PRInterval>138</PRInterval>
      <QRSDuration>90</QRSDuration>
      <QTInterval>494</QTInterval>
      <QTCorrected>450</QTCorrected>
      <PAxis>13</PAxis>
      <RAxis>9</RAxis>
      <TAxis>15</TAxis>
      <QRSCount>9</QRSCount>
      <QOnset>217</QOnset>
      <QOffset>262</QOffset>
      <POnset>148</POnset>
      <POffset>184</POffset>
      <TOffset>464</TOffset>
      <ECGSampleBase>500</ECGSampleBase>
      <ECGSampleExponent>0</ECGSampleExponent>
   </RestingECGMeasurements>
   <Diagnosis>
      <Modality>Resting</Modality>
         <StatementCount>2</StatementCount>
         <LabelText>12SL ��ϳ���</LabelText>
      <DiagnosisStatement>
         <StmtFlag>ENDSLINE</StmtFlag>
         <StmtText>����Ķ�����</StmtText>
      </DiagnosisStatement>
      <DiagnosisStatement>
         <StmtFlag>ENDSLINE</StmtFlag>
         <StmtText>�ٽ� ECG</StmtText>
      </DiagnosisStatement>
   </Diagnosis>
   <Waveform>
      <WaveformType>Rhythm</WaveformType>
      <WaveformStartTime>0</WaveformStartTime>
      <NumberofLeads>8</NumberofLeads>
      <SampleType>CONTINUOUS_SAMPLES</SampleType>
      <SampleBase>500</SampleBase>
      <SampleExponent>0</SampleExponent>
      <HighPassFilter>16</HighPassFilter>
      <LowPassFilter>150</LowPassFilter>
      <ACFilter>NONE</ACFilter>
      <LeadData>
         <LeadByteCountTotal>10000</LeadByteCountTotal>
         <LeadTimeOffset>0</LeadTimeOffset>
         <LeadSampleCountTotal>5000</LeadSampleCountTotal>
         <LeadAmplitudeUnitsPerBit>4.88</LeadAmplitudeUnitsPerBit>
         <LeadAmplitudeUnits>��V</LeadAmplitudeUnits>
         <LeadHighLimit>2147483647</LeadHighLimit>
         <LeadLowLimit>268435456</LeadLowLimit>
         <LeadID>I</LeadID>
         <LeadOffsetFirstSample>0</LeadOffsetFirstSample>
         <FirstSampleBaseline>0</FirstSampleBaseline>
         <LeadSampleSize>2</LeadSampleSize>
         <LeadOff>FALSE</LeadOff>
         <BaselineSway>FALSE</BaselineSway>
         <ExcessiveACNoise>FALSE</ExcessiveACNoise>
         <MuscleNoise>FALSE</MuscleNoise>
         <LeadDataCRC32>3151117905</LeadDataCRC32>
         <WaveFormData>
8P/w//D/8P/w//D/8P/x//L/7//u/+3/7P/s/+3/7f/t/+//8P/x//T/9f/3//j/+f/8
//7////9//7/AAABAAEAAgACAAAA/f/8//n/+P/4//X/8//y//L/8f/w/+7/7//t/+z/
7P/t/+3/7f/t/+r/5//l/+T/5//q/+3/7//t/+v/6//s/+v/6f/o/+n/7P/s/+v/6//p
/+j/5//n/+X/5//n/+j/6v/m/+b/5//l/+X/6P/n/+n/7//4/wAACwAcACoAOQBRAGQA
cQB+AIwAkACIAHoAbABYAEgAQAA0ACAAEAAOAAgA/v/9//v/+v/5//f/9//6//r/+P/z
//H/8f/w/+//7//v/+3/6//q/+j/5v/q/+r/7P/u/+z/7P/t/+3/7//t/+3/7f/u/+7/
7v/v/+//7//t/+3/7f/s/+v/6v/r/+v/6//s/+7/7f/t/+3/6//r/+3/7f/s/+z/7f/t
/+//8f/x//H/7v/u//D/8f/x//D/8P/w/+3/7f/u/+//7//w//D/7//w//D/8f/z//P/
8//z//P/9P/0//T/9P/1//X/9f/5//f/9//3//j/+f/6//v//P/8//7/AAABAAEAAAD/
//7//P///wAAAgAEAAUABQAIAAgACAAJAAoADAAMAA8AEQAPABEAEgATABUAFgAXABgA
GQAdAB4AHwAfAB8AIQAiACIAIwAlACUAJQAlACcAJwAnACcAJwAnACcAKQAqACoAKQAn
ACcAJwAnACUAJQAlACEAHgAeAB0AHQAbABkAFwAWABUAEwARAA4ACwAIAAcACAAIAAYA
BwADAAIAAAD//wAA///+//3/+v/5//j/9f/0//X/9v/3//j/+P/2//X/8//y//H/8P/z
//T/9f/0//L/8//z//P/8//z//P/8f/z//T/9v/2//b/9P/0//X/9v/0//T/9f/0//L/
8P/v/+//7//x//H/8v/0//X/9v/1//X/9f/z//X/9v/2//b/9f/1//T/8//y//P/9P/z
//P/9f/2//b/9v/2//f/9//1//b/9v/1//L/8v/z//P/8v/1//b/9f/z//T/9f/1//X/
9f/2//b/9P/z//P/9P/y//L/8v/y//H/8f/y//L/9P/z//P/8//y//P/9P/2//X/9P/z
//L/8v/1//X/9f/z//H/8P/w/+7/7v/u/+7/7//w//L/9f/z//H/8f/z//L/8v/y//H/
7//v/+//7f/v//D/8P/w//L/7v/w//D/8P/w//L/8v/y//L/8f/w/+//7v/u/+7/7v/u
//D/8P/w//D/7//u/+3/7P/t/+7/7//w/+//7v/t/+z/7P/s/+z/7P/s/+z/7P/s/+7/
8P/y//T/8//y//H/8P/v/+7/7f/s/+7/7v/u/+7/7v/u/+7/7v/s/+z/7P/s/+//8P/x
//L/8P/w//D/8P/u/+7/7v/u/+z/7P/s/+z/7f/u/+//8P/u/+7/7v/u//D/8P/w//D/
8P/w//D/8P/w//D/8P/w/+3/7P/r/+r/7f/u/+//8P/u/+7/7v/u/+//8P/x//L/7//u
/+3/7P/q/+r/6v/q/+z/7v/w//L/8P/w//D/8P/u/+7/7v/u/+3/7P/r/+r/7f/u/+//
8P/y//L/8v/y//H/8P/v/+7/7P/s/+z/7P/v//D/8f/y//H/8//x//H/8f/w//D/8f/w
/+//8P/w//T/9v/4//v/+//6//v/+//5//n/+v/8//7/AQADAAQAAgABAAAA/f/8//z/
+f/3//b/9v/1//T/8P/v/+3/7P/u/+//7//v/+//7//t/+z/7v/v//D/8f/v/+3/6//r
/+r/6v/p/+n/7P/u/+//7//t/+3/7P/r/+z/7f/w//H/9P/s/+b/6v/r/+n/5//q/+3/
8f/3//7/CAARAB4AMABJAF8AcAB7AIYAjgCOAIYAggB8AGoAWgBSAEYANAAmABgADgAK
AAUAAwACAAEAAQABAP7//P/4//X/8f/z//T/8//z//P/8f/x//L/8v/y//L/8P/w//D/
7v/u/+//7//t/+v/6//r/+3/7v/v//H/8f/x/+//7//w//D/8P/w//H/8f/x//L/8v/x
//H/8f/v/+//8f/x/+//7v/u/+3/7//x//H/8f/s/+z/7v/v/+//7v/u/+7/7v/v//H/
8//y//L/8f/v/+//8P/y//X/8//z//P/8//0//T/9P/0//P/8//z//f/9f/1//X/9v/0
//T/9P/0//b/+P/6//v//f/+////AAD+/wEAAgAEAAQABQAFAAgACAAIAAkACgAMAAwA
DwARAA8AEQASABMAFQAWABcAGAAWABkAGQAZABoAGwAeACAAIQAjACYAJwAlACUAJwAn
ACcAJwAnACcAJgAnACcAJgAmACUAJgAnACcAJQAlACUAIwAgACAAHwAeAB0AHAAbABgA
FwAVABMAEAANAAoACQAHAAYAAwADAAQABAADAAMAAgABAAAA///7//v/+//5//n/+f/5
//n//P/8//r/+f/6//r/+v/6//j/+P/4//b/9v/3//f/9//2//X/9P/x//P/9P/2//b/
9f/y//H/8f/2//b/+P/7//r/+P/2//X/8//z//X/9f/1//b/9v/2//f/9//3//X/8//0
//T/9P/1//f/+P/5//n/+f/5//f/9P/1//X/9P/y//L/8//z//X/+P/6//v/+P/4//n/
+f/5//v/+//5//n/+v/7//v/+P/3//f/9v/1//X/9v/4//b/9v/2//b/9v/3//n/+v/4
//f/9//3//P/8//z//T/8v/y//L/8v/z//f/+P/5//v/+f/4//j/9v/2//b/9v/0//T/
9f/3//T/8//0//f/9v/2//b/9f/3//f/9//1//P/9P/0//T/9P/y//T/9P/0//T/9v/2
//b/9v/0//T/9P/0//T/9P/0//T/8f/w/+//7v/y//T/9v/4//f/9v/1//T/9P/0//T/
9P/1//b/9//4//f/9v/1//T/9P/0//T/9P/0//T/9P/0//T/9P/0//T/8v/y//L/8v/0
//T/9P/0//T/9P/0//T/9v/2//b/9v/z//L/8f/w//H/8v/z//T/9P/0//T/9P/0//T/
9P/0//b/9v/2//b/9f/0//P/8v/0//T/9P/0//L/8v/y//L/9P/0//T/9P/y//L/8v/y
//L/8v/y//L/8v/y//L/8v/z//T/9f/2//T/9P/0//T/9P/0//T/9P/y//L/8v/y//L/
8v/y//L/9P/0//T/9P/y//L/8v/y//T/9P/0//T/9P/0//T/9P/y//L/8v/y//T/9P/0
//T/9v/2//b/9//4//X/9P/z//T/9v/5//v/+v/7//v/+//+////AQACAAAAAgADAAMA
BQAGAAgACQAJAAoACgAIAAkACAAFAAQAAwD///z/+v/8//v/+v/4//f/9f/0//T/9f/1
//X/9f/1//P/8v/y//L/8v/y//H/7//t/+3/7v/x//H/8v/1//T/9P/z//P/8//y//H/
8f/v//H/8f/y//L/9v/0/+//7f/v/+7/8f/1//v/BAAMABUAJgA6AE0AYQB8AI0AlACc
AJ4AlgCOAIIAbgBcAFAAQAAsACIAHgAaABgAGQATAAwACwAJAAMAAAD+/wAAAQABAP//
+v/4//f/9v/z//X/9v/2//b/9v/0//T/9P/0//T/9f/1//P/8f/x//H/8v/y//L/8//z
//P/8f/x//X/9v/3//j/+P/3//b/9v/5//n/+v/7//b/9f/2//X/9P/0//X/9f/z//X/
9f/1//L/8v/0//X/9v/2//f/+P/3//f/+P/5//f/+P/4//f/+P/4//n/+//6//n/+P/3
//r/+v/6//r/+f/5//n//f/8//3//v8AAP///v/9//z//v8AAAIAAwACAAIAAgACAAIA
BQAGAAgACgALAAsADgANAAwADAAMAAwADAAPABEAEwAVABYAFwAXABgAGQAaABgAGwAb
ABsAHwAhACUAKAAnACcAKAAnACkAKQArACsAKQApACkAKQArAC0ALgAuACsAKQApACkA
KwApACkAKQAmACIAIQAfABsAGQAXABUAFgAXABcAFwAWABMAEAAPAAsACAADAAEABQAI
AAoADQAIAAUAAgD///7///8AAP///P/7//r/+f/5//j/9f/z//P/9P/1//b/9P/0//T/
8v/z//X/9v/3//f/9//3//X/9P/0//X/9P/1//T/9f/3//j/9v/2//f/9//2//X/9f/z
//P/9f/1//X/9v/2//b/9f/1//X/8//x//L/8v/y//L/8//z//P/8v/z//T/8//z//X/
9v/2//T/9P/1//X/9f/2//b/9f/1//b/+P/5//X/9//3//X/9f/2//f/9//5//n/+v/6
//b/9f/1//b/+P/4//j/+P/2//X/9f/0//b/9f/1//X/9f/1//X/9v/2//b/9v/2//b/
+f/5//n/+f/3//b/9v/4//j/+P/4//b/9v/3//n/8//x//H/8//y//L/8v/x//L/8//0
//P/8//0//T/9P/0//j/9v/0//L/8P/w//D/8P/w/+//7v/t/+z/7v/u/+7/7v/x//L/
8//0//L/8P/u/+z/7v/w//L/9P/y//L/8v/y//H/8P/v/+7/7//w//H/8v/w//D/8P/w
//L/8v/y//L/8P/w//D/8P/t/+z/6//q/+7/8P/y//T/8v/y//L/8v/w//D/8P/w/+7/
7v/u/+7/7//w//H/8v/y//L/8v/y//D/8P/w//D/8f/y//P/9P/z//L/8f/w/+7/7v/u
/+7/8P/w//D/8P/y//L/8v/y//H/8P/v/+7/8v/0//b/+P/1//T/8//y//L/8v/y//L/
8//1//P/8//y//D/7//v//L/8//2//j/+P/4//j/+f/9//7/AQADAAEAAQACAAQAAgAD
AAMAAgAEAAUABgAFAAMAAgD+//v/+f/4//b/9P/0//P/8f/w//H/8//0//X/9P/z//D/
7v/w//H/8v/z//X/8//x//H/8P/w/+//7//x//L/8v/x/+//7//u/+3/7//v//H/8f/y
//L/8P/u/+v/6f/p/+j/6//x//f//v8KABcAJgA0AEkAXwBwAH0AjACUAJAAiACCAHAA
WgBMAEgAPAAqAB4AFgAIAAAAAQD///r/9//3//n/+v/+//z/+f/5//X/9P/z//P/8//x
//P/9P/0//T/8//w/+//7v/w//D/8f/x//D/7f/s/+v/7v/u/+7/7//y//P/8v/z//H/
8P/v/+7/7//v/+//8P/v/+3/7P/r/+v/6//t/+3/7f/u//D/8f/u/+//7v/t/+3/7v/x
//P/8v/w/+//7v/u/+//8f/z//H/8v/y//H/8P/w//H/8//1//X/9f/1//X/9P/z//L/
9f/1//X/+f/3//f/9//4//n/+v/7//z/+//8//3//f/+//7//v/+//z///8AAAIABQAH
AAgADAAKAAoACwAMAA4ADgARABMAEQATABQAFQAXABgAGQAaABwAHwAfAB8AHgAfACIA
JAAkACUAJwAnACcAJwApACkAKQApACkAKQAqAC0ALwAwAC0AKwArACsAKQAnACcAJwAn
ACQAJAAjAB8AHQAbABkAGgAZABcAFQAUABEADgANAAoACAAEAAMAAQAAAP7//f//////
//////////////3/+f/5//n/+f/5//j/9f/z//P/9P/1//b/+P/4//j/9v/0//X/9f/1
//T/8//y/+//8v/0//f/+P/4//b/9v/3//j/9v/2//f/9f/0//P/8//z//P/9f/1//X/
9v/2//b/9//3//f/9f/3//j/+P/4//j/+f/5//n/9//3//f/9f/z//X/9v/2//b/9v/3
//f/+f/6//r/+f/3//b/9v/1//P/9f/1//P/9P/2//j/+f/5//n/+v/6//j/9//3//j/
9v/2//b/9v/1//X/9v/2//X/8//y//H/8v/z//T/9v/2//b/9v/2//b/+f/5//n/+P/1
//P/8v/y//L/8v/y//P/9P/2//n/9f/z//P/9f/2//b/9v/1//T/8//y/+//7//w//D/
8P/y//T/8v/y//L/8v/z//T/9f/2//X/9P/z//L/8P/w//D/8P/x//L/8//0//P/8v/x
//D/8f/y//P/9P/y//L/8v/y//H/8P/v/+7/8P/y//T/9v/0//L/8P/u/+//8P/x//L/
9P/0//T/9P/z//L/8f/w//L/8v/y//L/8P/w//D/8P/y//L/8v/y//L/8v/y//L/8P/w
//D/8P/w//D/8P/w//D/8P/w//D/8f/y//P/9P/z//L/8f/w//L/8v/y//L/8P/w//D/
8P/w//D/8P/w//L/8v/y//L/9P/0//T/9P/z//L/8f/w/+7/7v/u/+7/7//w//H/8v/z
//T/9f/2//P/8v/x//D/8f/y//P/9P/z//L/8f/w/+7/7v/u/+7/7//w//H/8v/y//L/
8v/y//H/8P/v/+7/7//w//H/8v/y//L/8v/y//L/8v/y//L/8v/y//L/8v/w//D/8P/w
//L/8v/y//P/9f/z//P/8//y//L/8//z//H/8//0//X/9//5//z//v8AAAIAAwADAAEA
AgAEAAUABQAGAAYABAAFAAQAAQAAAAAA/f/7//r/+v/5//j/9v/y/+//7f/s//D/8f/y
//P/8//x//D/8P/z//T/9f/1//X/8//z//T/8v/x//H/8//y//L/8f/x//H/8P/v/+//
7//x//H/8v/0//L/7P/p/+f/5f/k/+n/8//7//7/CAATABoAKAA5AE8AbACHAJQAmACc
AJoAjgCAAHAAYgBWAEoAOgAsACQAGAAMAAUACQAKAAcABwAFAAIA/v/6//X/9//5//r/
+//7//v/+f/4//j/9//2//b/9P/0//T/9v/2//f/9//1//P/8//z//L/8v/y//P/8//z
//H/8f/w//D/8P/w//L/8//0//b/9P/z//P/8//z//P/9f/1//L/8v/z//P/9f/3//f/
9//2//b/+P/5//b/9P/z//L/8f/x//L/8//0//b/9//3//X/9P/0//X/8//z//P/8//0
//T/9P/0//f/9//3//v/+f/5//n/+v/4//j/+P/4//n//P///wEAAAAAAAAAAAAAAAMA
BAAGAAQABQAFAAgACAAIAAkACgAIAAgACwANAA4AEQATABUAFwAYABkAGgAbAB8AIAAh
AB8AHwAhACIAJAAlACcAJwAmACUAJgAlACUAJQAlACUAKAArAC0ALgArACkAKQApACsA
KQApACkAJwAkACQAIwAhAB8AHQAbABoAGQAXABUAFgATABAADwANAAwACQAJAAoACgAJ
AAkABwAFAAMAAQABAAEAAQD/////////////AAAAAP7//f/8//z//P/8//n/+P/3//T/
9//5//r/+//5//n/+f/3//f/+P/6//r/+P/2//b/9//7//r/+//9//z/+v/4//f/9//3
//n/+f/2//b/9f/0//b/9//4//f/9//4//j/+P/3//f/9v/1//X/9f/1//P/9P/3//n/
+v/4//j/+f/5//n/+v/6//n/+P/4//n/+f/3//n/+f/3//n/+v/7//v/+v/5//n/+P/3
//f/+P/6//j/+P/4//j/+f/5//r/+v/4//f/9//3//P/8//z//T/9v/2//b/9v/0//f/
9//3//b/8//x//D/8v/y//L/8v/0//T/9f/3//H/7//v//H/9f/2//f/9//1//X/9f/z
//P/9P/0//T/+v/2//X/9P/z//L/8v/y//L/8v/y//L/8v/y//L/8v/y//L/7//u/+3/
7P/u/+7/7v/u//D/8v/0//b/9f/0//P/8v/x//D/7//u/+//8P/x//L/8P/w//D/8P/y
//L/8v/y//L/8v/y//L/8P/w//D/8P/w//D/8P/w/+7/7v/u/+7/7//w//H/8v/0//T/
9P/0//L/8P/u/+z/7v/w//L/9P/x//D/7//u//H/8v/z//T/8//y//H/8P/w//D/8P/w
/+7/7v/u/+7/7f/s/+v/6v/r/+z/7f/u//D/8P/w//D/7//u/+3/7P/u/+7/7v/u/+v/
6v/p/+j/6v/s/+7/8P/y//L/8v/y//D/8P/w//D/7v/v//H/7//v/+//7v/u/+//7//v
//H/8v/z//T/9f/2//b/9f/2//j/+f/6//z//v///wEAAgAAAP7//f/8//n/+P/4//X/
8//y//L/8f/x//D/8P/v/+3/7P/s/+v/7f/t/+3/6//o/+j/6f/q/+n/6f/n/+X/5P/k
/+P/4f/i/+X/5//o/+r/6//s/+z/6f/p/+n/6//j/+b/5v/m/+j/5f/h/+P/4v/h/+X/
8f/+/wQACwAaAC4ARQBdAG4AeQCAAIQAhgCCAHgAbgBkAFQARgA2ACYAGAAOAAgAAgD7
//f/+P/5//f/9//4//j/9v/z/+//6//o/+n/6f/p/+f/6v/s/+3/7v/t/+r/6f/o/+r/
6v/r/+v/6//p/+n/6f/o/+j/6P/p/+r/6//q/+v/6v/q/+r/6v/s/+3/7v/w/+3/6//q
/+n/6f/p/+v/6//t/+7/8P/x/+7/7//u/+3/7P/s/+7/7//w//D/8f/y/+7/7f/t/+3/
8P/y//P/8//x//D/8P/x//L/8//0//X/9v/2//b/9v/1//X/9f/5//j/+f/6//z/+//6
//n/+P/2//j/+v/7////AAABAAIAAQADAAMABAACAAMAAwAGAAYABgAHAAgACAAIAAsA
DQAOABEAEwAVABYAFgAWABYAFwAbABwAHQAdAB0AHwAgAB4AHwAhACEAIQAhACMAIwAk
ACUAJgAnACkAKwAsACwAKgAnACYAJQAkACEAIAAfAB4AHAAdAB0AGwAZABcAFQAUABMA
EQAPAAwACQAGAAUAAwACAP/////8//z/+//7//z/+//6//n/9//3//f/9f/x//H/8f/x
//L/8v/w/+//7//w//H/8v/x//D/7//s/+7/7//v/+//7f/t/+3/6//r/+z/7v/u//D/
7v/u/+//8f/u/+3/7f/x//L/8//1//D/7//w/+//7//w//D/8P/z//P/8//x//D/8P/v
/+7/7v/v/+//7//r/+v/6//p/+r/7f/v//D/8f/y//T/9f/y//L/8f/v//H/8v/0//X/
8v/z//L/7//v//D/8f/x//H/8f/y//L/7f/r/+r/6v/u//D/8v/0//D/7//v/+7/8P/v
/+//7//r/+v/6//s/+z/7P/s/+z/7P/v/+//7//x/+//7v/u/+z/7P/s/+z/6v/q/+v/
7f/q/+n/6v/t/+z/7P/s/+v/7f/t/+3/6//r/+z/7P/s/+r/6v/s/+z/7P/s/+v/6v/p
/+j/6f/q/+v/7P/s/+z/7P/s/+n/6P/n/+b/6P/q/+z/7v/u/+7/7v/u/+v/6v/p/+j/
6f/q/+v/7P/s/+z/7P/s/+v/6v/p/+j/6f/q/+v/7P/q/+r/6v/q/+v/7P/t/+7/7f/s
/+v/6v/s/+z/7P/s/+r/6v/q/+r/6P/o/+j/6P/p/+r/6//s/+v/6v/p/+j/6f/q/+v/
7P/u/+7/7v/u/+z/7P/s/+z/6v/q/+r/6v/q/+r/6v/q/+r/6v/q/+r/7P/t/+//7f/v
/+//7v/u/+3/7f/t/+//8P/x//L/8//1//b/9v/4//r/+//8//7//v///wEAAgD///z/
+v/4//b/9v/3//X/8//y//L/8f/w/+7/7f/r/+j/6P/p/+n/6//r/+v/6f/q/+r/6//s
/+z/6//o/+X/5//o/+j/5//n/+n/6v/q/+f/5//n/+b/5//n/+f/6f/r/+r/6P/m/+b/
5//n/+X/5v/p/+n/6//4/wYADwAcADAARQBbAG4AewCGAI4AkACMAIQAeABkAFAARAA2
ACQAHAAaABAABAD/////AAD///3/+f/4//j/9v/1//X/9f/0//L/8f/w/+3/7f/u/+7/
7v/u/+z/7P/s/+v/6v/q/+n/7P/r/+z/7f/s/+z/7P/t/+3/7f/r/+v/7P/s/+z/7P/s
/+v/6v/q/+v/6//s/+3/6//r/+3/7f/q/+r/6//r/+z/7//w//H/7P/s/+7/7//x//D/
8P/w/+3/7f/u/+//7//w//D/7//u/+7/7//x/+//7//v/+//8v/y//L/8v/1//X/9f/5
//X/9f/1//b/+P/4//j/+P/4//r//P/9//z//P/8//z//P///wAAAgACAAMAAwAGAAgA
CAAJAAoACAAIAAsADQALAA0ADgAPABQAFgAYABoAGAAbABsAGwAeAB8AIgAkACYAJwAp
ACkAKQApACsAKwAoACcAJgAlACUAJwAoACgAKAAnACgAKQAoACUAJAAjACIAIAAhACEA
HQAbABkAFwAVABMAEAANAA8ADQALAAsABwAGAAMAAwAAAAAA//////z/+//6//n/9//3
//f/9f/z//P/8//z//T/9P/y//H/8v/y//L/8v/z//T/9f/0//L/8f/v/+3/7v/v//D/
7//w//L/9f/2//b/9P/0//X/+P/2//b/9//1//T/8//z//T/9f/4//n/+f/6//r/+v/8
//3//v/9//r/+v/5//j/+f/7//z//f/7//v/+//5//f/+f/6//r//P/8//3//f/7//z/
/P/7//j/+P/5//n/+f/7//v/+f/1//T/8//x//X/9//6//z/+f/3//b/9v/4//j/+P/4
//n/+f/6//r/+P/3//f/9//3//f/9//4//j/+P/4//j/9f/3//b/9f/4//f/9//4//X/
9P/z//L/9P/0//X/9//0//P/9P/3//X/9P/z//H/8v/z//T/8//y//L/8f/w/+7/8P/y
//T/9v/4//X/9P/z//L/8//0//X/9v/z//L/8f/w//D/8P/w//D/8//0//X/9v/z//L/
8f/w//D/8P/w//D/8f/y//P/9P/z//L/8f/w//L/9P/2//j/9f/0//P/8v/0//b/+P/6
//j/+P/4//j/9f/0//P/8v/2//j/+v/8//r/+v/6//r/+v/6//r/+v/4//j/+P/4//r/
+v/6//r/+P/4//j/+P/2//b/9v/2//j/+P/4//j/+P/4//j/+P/4//j/+P/4//j/+P/4
//j/9v/2//b/9v/2//b/9v/2//j/+P/4//j/9v/2//b/9v/4//j/+P/4//f/9v/1//T/
9v/2//b/9v/1//T/8//y//b/+P/6//z/+v/6//r/+//7//n/+f/5//j/+P/5//n/+P/5
//n/+f/8////AwAGAAQABgAHAAcABgAGAAcABwALAAwADAAKAAkACAAFAAQABgADAAEA
AAAAAP///v/8//n/9//2//b/9//3//f/9//1//P/8v/y//X/9v/3//f/9f/z//P/9P/0
//P/8//1//P/8v/w/+//8f/y//P/9f/z//X/9f/2//j/8v/w/+3/6//x//j/9//3//3/
BAAQABsAKAA4AEsAYwB8AI0AlgCcAJwAmgCWAIgAcgBgAFYASgA8ADAAJgAaABQAEQAN
AAwACQALAA0ADAAIAAQAAQD7//n/+P/1//X/9f/z//X/+P/6//z/+v/2//T/8v/z//T/
9v/3//n/9//3//f/9//2//X/9f/1//X/8//z//f/+P/5//r/+P/3//b/9v/0//P/8//z
//L/8//2//f/9P/0//X/9f/z//X/9f/1//T/9P/2//f/9f/0//T/9P/z//P/9P/1//f/
+P/4//f/9P/0//X/9//5//n/+f/5//r/+v/6//r/+f/5//n//f/6//n/+P/4//r/+v/6
//r//P/+/wAAAQABAAAA///+//7/AQACAAQABQAHAAgADAAKAAoACwAMAA4ADgARABMA
EwAVABYAFwAXABgAGQAaABsAHwAgACEAHwAfACEAIgAiACMAJQAlACcAJwApACkAJwAn
ACcAJwApACsALAAsACkAJwAnACcAKAAnACgAKQAnACQAJAAjACEAHwAdABsAGQAXABQA
EQAPAAsABwAFAAcACAAHAAkABgAEAAEA//8AAP///v/9//3//f/9//v/+f/5//n/+f/6
//r/+P/3//b/9v/2//b/9v/2//b/9P/2//f/9//3//X/9f/1//P/8//0//b/9v/0//L/
8v/z//T/8v/y//P/8//y//H/8f/u/+3/7v/t//D/8v/z//T/9P/z//L/7//x//L/8v/y
//L/8//z//P/8f/x//H/7//v//H/8v/y//L/8v/z//P/8f/y//L/8f/w//D/8f/x/+//
8f/x/+//7f/u/+//7//w//H/8//0//L/8f/x//L/8v/y//L/8v/x//H/8v/y//D/7//v
/+//7P/r/+r/6v/r/+z/7f/u//H/9f/2//f/9P/x/+//7v/x//L/8//0//H/8P/w//H/
7f/r/+v/7f/s/+z/7P/r/+v/6//r/+n/5//o/+j/6P/m/+j/5f/k/+P/4v/k/+b/6P/q
/+n/6P/n/+b/5//o/+n/6v/p/+j/5//m/+X/5P/j/+L/5P/k/+T/5P/l/+b/5//o/+f/
5v/l/+T/4//i/+H/4P/i/+L/4v/i/+T/5P/k/+T/4//i/+H/4P/i/+L/4v/i/+T/5P/k
/+T/5P/k/+T/5P/j/+L/4f/g/+D/4P/g/+D/4v/i/+L/4v/i/+L/4v/i/+L/4v/i/+L/
5P/k/+T/5P/h/+D/3//e/9//4P/h/+L/4v/i/+L/4v/k/+T/5P/k/+T/5P/k/+T/4v/i
/+L/4v/k/+f/5v/n/+X/5P/k/+X/5f/l/+f/6P/r/+z/7f/v/+//7v/v/+//7v/t/+3/
7v/y//X/9//4//j/9//2//P/8f/w/+z/6f/o/+j/5//m/+b/5f/j/+L/4f/h/+D/3//g
/+H/4P/g/+L/4//k/+X/5P/h/97/3f/g/+D/3//f/9//4P/g/9//3//f/97/3f/e/9//
4v/j/+D/4v/e/9r/2f/X/9f/3v/h/9//5f/w//r/AwASACQAOwBPAGAAbwB4AIAAggB6
AHIAZABQAEAAOAAoABQABgAAAPr/9v/z/+//7P/p/+f/5//q/+z/7P/r/+n/5//m/+P/
4//j/+H/3//g/+D/4P/i/+D/4P/g/93/3P/c/9v/3f/d/9//4f/g/+D/4P/h/97/3f/a
/9n/3P/c/9z/3P/e/9//4P/i/+L/4f/h/+H/3f/d/9//3//e/97/3//f/+H/4//j/+P/
4P/e/w==
         </WaveFormData>
      </LeadData>
      <LeadData>
         <LeadByteCountTotal>10000</LeadByteCountTotal>
         <LeadTimeOffset>0</LeadTimeOffset>
         <LeadSampleCountTotal>5000</LeadSampleCountTotal>
         <LeadAmplitudeUnitsPerBit>4.88</LeadAmplitudeUnitsPerBit>
         <LeadAmplitudeUnits>��V</LeadAmplitudeUnits>
         <LeadHighLimit>2147483647</LeadHighLimit>
         <LeadLowLimit>268435456</LeadLowLimit>
         <LeadID>II</LeadID>
         <LeadOffsetFirstSample>0</LeadOffsetFirstSample>
         <FirstSampleBaseline>0</FirstSampleBaseline>
         <LeadSampleSize>2</LeadSampleSize>
         <LeadOff>FALSE</LeadOff>
         <BaselineSway>FALSE</BaselineSway>
         <ExcessiveACNoise>FALSE</ExcessiveACNoise>
         <MuscleNoise>FALSE</MuscleNoise>
         <LeadDataCRC32>2770964209</LeadDataCRC32>
         <WaveFormData>
/P/8//z//P/7//r/+f/4//r/+v/6//7/AAAAAP7//v/9//z//P/+/wQACAALAAwADQAN
AAsACAAIAAgACQAJAAYABAAAAPz/+f/4//b/8//1//f/+v/+//3/+P/2//P/8v/w//D/
8f/1//X/9f/1//D/7f/r/+n/7P/y//b/+f/3//P/8f/w//D/8P/x//L/8//z//P/8v/v
/+3/6//q/+z/7v/x//P/9f/u/+z/8P/w//L/9f/z//X/+f/6//r///8KABMAHQAvAEAA
TABYAGUAZQBeAFAAPgArAB8AHwAZAA0AAQD8//T/5//l/+v/8f/2//f/9f/1//X/8//w
//D/8//1//X/9f/1//X/8v/v/+v/6P/t/+7/8f/2//T/9P/z//P/8//z//P/8//0//f/
+P/5//X/9P/x//D/8v/z//P/9P/1//X/8//z//H/8P/w//D/8//0//b/9//y//H/8f/w
//L/9f/4//r/9f/2//X/9P/0//P/8//z//T/9v/5//r/+f/4//b/9P/2//f/+v/8//z/
+//6//f/9//3//f/9//7//v//P/8//r/+P/2//X/+v/9////AwACAAEAAAD/////////
////AQACAAMABQAEAAMAAgAAAAMABAALAAwADAAMAAwADQALAAsADAAPABEAEwAVABUA
FQAVABUAEwAVABYAGgAcABsAGwAaABkAFwAXABgAGwAdAB0AHwAfAB0AHAAbABkAGwAc
AB0AHwAeABwAGgAZABYAFAAUABUAFgAWABcAGAAVABEADwAOAA8ADwANAA0ADgANAA0A
DAAJAAcABgAFAAYABwAIAAkABQABAP//+//+/wAAAgAEAAUABAABAP3/+v/6//r/+v/9
/wEAAwADAAEA///8//n/+//8//7/AwACAAEAAQAAAP3//P/8//7/AgACAAMAAwABAP7/
+//4//j//P/+/wIAAQADAAMAAgACAAAAAAAAAAIABAAGAAcABQABAP///P/9////BQAI
AAcABgAFAAEA/////wAAAQADAAYABgAFAAIA///8//j/+v/+/wIABgADAAAA/v/7//v/
+//9//3//////wAAAAD7//r/9//2//f/+P/6//3/+//4//j/+P/3//b/9//6//v//P/8
//z/+v/9//r/9//2//f/+P/7//n/9//1//L/8v/0//j/+//7//r/+v/7//j/9f/z//L/
8//0//X/+P/2//b/9P/0//X/8v/0//b/+P/6//j/+P/4//j/9f/0//P/8v/0//b/+P/6
//j/9v/0//L/9P/0//T/9P/0//T/9P/0//L/8v/y//L/9P/0//T/9P/x//D/7//u//L/
9P/2//j/9v/2//b/9v/z//L/8f/w//P/9P/1//b/8//y//H/8P/x//L/8//0//b/9v/2
//b/9f/0//P/8v/z//T/9f/2//T/8v/w/+7/8v/0//b/+P/3//b/9f/0//T/9P/0//T/
9v/2//b/9v/1//T/8//y//L/8v/y//L/9P/0//T/9P/z//L/8f/w//L/9P/2//j/9P/y
//D/7v/w//D/8P/w//P/9P/1//b/9P/0//T/9P/2//b/9v/2//L/8P/u/+z/8P/y//T/
9v/2//b/9v/2//P/8v/x//D/8f/y//P/9P/2//b/9v/2//n//P/9//7///8AAP///P/6
//r/+v/7/wAABQAKAA4ACwAHAAQA//////7///8BAAMAAwACAP//+v/6//r/+f/5//n/
+f/6//v/+v/1//P/8v/x/+//7//v//H/8f/x/+//7v/t/+3/7v/v//P/9f/z//D/6//o
/+v/7P/t/+//8v/z//P/8//x//D/7v/s/+3/7//x//T/8//r/+j/6v/w//L/8v/z//P/
9f/3//j/+v8BAAoAFwAlADcASABQAFQAWwBbAEwAQgA+ADMAJwAbABEABwD///b/8P/r
/+3/8//3//j/9//z/+//6//r/+z/7v/z//f/9v/1//T/8//x//H/8P/w//P/8v/z//b/
8//y//D/7//x//H/8f/x//H/8//z//P/9P/0//L/8v/z//X/9v/4//n/9//z//H/9P/0
//X/9v/1//T/9P/z//D/7//v/+7/8P/z//b/+P/0//T/8v/w//H/8f/y//P/8//0//b/
9v/1//T/8v/w//H/8//3//r/+f/3//X/8f/0//X/9v/3//n/9//2//T/9v/2//b/9//6
//v/+//9//3/+//5//f/+//9////AQABAAIAAwAFAAMAAwADAAIAAwAEAAsADAAKAAgA
BgAFAAcACQAMABEAEAARABIAEQASABEAEAANABAAEgAXABoAGAAZABkAGQAYABkAGwAf
AB4AHQAeAB0AGwAaABkAFwAYABoAHAAfABwAGgAYABcAFwAWABcAGQAZABgAGAAYABMA
DwANAAwADAANAAwADQAKAAcABQACAAQABQAHAAkABwAHAAcABwAEAAEAAAD9//7/AAAC
AAQAAwACAP//+//9//7///8AAAAAAQAAAP3/+//7//r/+f/6//r/+/////3/+//6//j/
+v/6//v//v8CAAIAAwADAAIAAAD+//z//f8AAAEABAADAAMAAQD+/wEAAAABAAIAAgAC
AAIAAQABAP/////+/wAAAQAGAAgABQACAP//+f/6//v//f///wIABgAHAAcABQADAAEA
/v///wIABQAIAAUAAgAAAP3//P/9/wAAAQABAAEAAgACAAAAAAD+//7/AQACAAQABwAD
AP7//P/6//v/+v/7//7//P/8//v/+v/7/////f/7//v//f///wMAAQD///3/+v/4//r/
/v8BAP///v/+/////f/7//r/+v/9//7///8CAAAA/v/6//j/+//6//v//P/9//7//P/8
//z//P/8//z//P/8//7//v/+//7/+v/4//b/9P/5//z///8CAP7//P/6//j/+f/6//v/
/P/9//7///8AAP7//P/6//j/+//8//3//v/9//z/+//6//v//P/9//7//f/8//v/+v/6
//r/+v/6//3//v///wAA/v/8//r/+P/6//r/+v/6//z//P/8//z/+//6//n/+P/7//z/
/f/+//3//P/7//r/+v/6//r/+v/7//z//f/+//v/+v/5//j/+f/6//v//P/7//r/+f/4
//n/+v/7//z/+v/6//r/+v/4//j/+P/4//r//P/+/wAA/v/8//r/+P/6//r/+v/6//z/
/P/8//z/+//6//n/+P/6//r/+v/6//j/+P/4//j/+v/6//r/+v/6//r/+v/6//j/+P/4
//j//P/+/wAAAgAAAP7//P/+/wIABAAEAAYABgAGAAcACgAKAAwADQAMAA4ADwAOAAwA
CAAIAAkACQAJAAgABQACAAQABAADAAEA///9//z//P/+//z//f/9//n/9v/1//X/9//3
//f/9//0//P/8//z//D/8v/y//H/8v/x//L/9P/y//L/8//0//X/9f/1//T/9v/1//T/
9P/y//L/8//z//X/+v/8//r/9v/y//H/8f/1//3/BAAGAAkAEgAZAB0AKwBCAFIAXABn
AGkAXgBOADoAJwAZAA8ABQD9//3/AAD+//n/+f/3//X/9P/1//f/9//3//f/+v/8//n/
9//2//X/9P/z//T/9f/1//b/9//0//P/9P/1//b/9v/3//b/9f/0//P/8//1//X/9f/1
//b/9f/2//b/9//3//j//P/9//z//f/9//z//P/8//r/+P/3//X/9v/3//n/+v/2//X/
9P/y//L/9v/4//r/+P/3//f/9//5//r//P/8//z//P/7//r/+P/3//j/+P/7//v/+//5
//v/+//7//v//v/9//3//P/9//7///8BAP7//f/7//v/AAABAAIAAwACAAEAAAD//wEA
AgADAAUABgAHAAgACAAFAAQACQAIAAsADAANAA8ADgANAA0ADwAOAA8AEAAPABIAEwAU
ABMAFQAWABoAHAAeAB8AHwAfABsAGwAcAB8AHgAdAB4AHQAdAB4AHwAfABsAGgAZABkA
HQAeAB8AIQAcABgAFgAVABQAEgARABAAEQARABMAFgATABEADQALAAkABwAGAAQACQAL
AA4AEQAMAAkABgADAAMAAwAFAAUAAQAAAP///v8AAAAA/v/7//z//P/8//z//P/9//z/
+f/8//3//f/9//z/+v/5//v//P/9////AAD9//z//P/+/////v/+//3/AAAAAAAAAAD7
//z/+//8/wAAAwAEAAQAAQD+//3//P/9//7//////wEAAQADAAQA///9/////v8BAAIA
AwABAP3//f/+//////8CAAIAAQADAAMAAwACAAAAAAAAAAAAAwACAAIAAQD9//3/////
//7//f/9//z//P/+//7/AAD8//r/+f/5//3//P/+/wAA/P/6//r//P/8//z/+//6//z/
AQAAAP//+v/5//j/+f/8//3//v/+//j/+P/6//v/+f/4//j/+f/6//n/+f/6//n/+P/3
//j/+v/6//j/+P/5//r/+P/2//T/8v/1//b/9//4//X/9P/z//L/9P/0//T/9P/2//j/
+v/8//n/9v/z//D/9P/2//j/+v/3//b/9f/0//L/8v/y//L/9P/2//j/+v/4//b/9P/y
//T/9v/4//r/+f/4//f/9v/y//D/7v/s//H/9P/3//r/9//2//X/9P/2//b/9v/2//X/
9P/z//L/8//0//X/9v/4//j/+P/4//X/9P/z//L/9f/2//f/+P/3//b/9f/0//L/8v/y
//L/8//0//X/9v/1//T/8//y//L/8v/y//L/9P/2//j/+v/5//j/9//2//n/+v/7//z/
+f/6//n/+P/+/wAAAAD+////AAABAAMAAwAFAAcACAAKAAsADQANAAkABgAFAAUABAAD
AAEA/f/9//7///////z/+//6//r//f/+//v/+//2//P/7//t/+//8//1//f/9v/0//L/
8f/x//H/9P/1//b/9v/0//T/8//y//H/8f/0//X/9f/1//L/8v/x//D/8P/x//L/9P/7
//v/9v/y/+7/7P/s/+v/7f/1//v//v8EAAsAEAATAB8AMQBGAFQAYABnAGEAWgBQADgA
IwAbABsAFQANAAkAAgDy/+f/5f/r/+v/7P/x//P/9f/3//f/8v/w/+//7//w//H/8v/z
//P/8//y//L/8f/u/+3/7v/x//L/8v/z//H/7//t/+v/7v/x//L/8//0//T/8v/y/+//
7//u/+7/9P/1//T/9f/z//D/7v/s/+//8P/y//P/8f/x//L/8v/x//H/8f/w//D/9P/2
//j/9v/z//H/7//w//L/9f/2//X/9P/y//D/7//v//H/8v/1//f/+f/5//f/9f/z//H/
9//3//j/+P/3//b/9f/1//b/9//3//n//f/9//3//f/7//n/9//1//n/+v/7//3//v//
/wAAAAAAAAAABgAGAAcACAAJAAsACQAHAAYABwAJAAsADQANABEAEQARAA8ADQAOABIA
FAAWABcAFwAXABIAEQARABMAFgAXABoAGwAaABoAGgAZABgAGAAYABkAGwAaABkAGQAV
ABIAEQARABMAEgASABIAEAANAAwADAAJAAkABwAHAAgABwAHAAYAAgD///3/+////wEA
AwAFAAMAAQABAP///P/8//z//P/8//z/+v/3//b/9v/2//b/+v/9//7//f/8//v/+f/3
//b/9P/z//X/+P/5//v//P/6//j/9//4//z//P/9//3//P/6//j/9v/2//j/+P/6//3/
//////7//P/6//r/+v/8//7/AAABAP///f/9//z/+//7////AAD+//7//v/7//f/9//4
//n/+/8AAAIAAwD///3/+//4//b/+P/6//z//v/+///////8//v//P/7//z//f///wAA
/P/8//r/+v/5//j/+P/5//r/+P/5//r/9v/0//T/9v/4//r/+//8//z////8//n/9v/1
//T/9f/3//f/9//2//P/9P/3//n/+f/4//j/+f/7//n/+P/4//X/9P/z//T/9v/2//T/
9P/z//L/9P/0//T/9P/3//j/+f/6//j/9v/0//L/8//0//X/9v/2//b/9v/2//P/8v/x
//D/9P/2//j/+v/4//b/9P/y//T/9P/0//T/9//4//n/+v/4//b/9P/y//X/9v/3//j/
9//2//X/9P/2//b/9v/2//T/9P/0//T/9P/0//T/9P/3//j/+f/6//f/9v/1//T/9P/0
//T/9P/y//L/8v/y//L/8v/y//L/9P/2//j/+v/4//b/9P/y//X/9v/3//j/9//2//X/
9P/y//L/8v/y//T/9v/4//r/+f/4//f/9v/2//b/9v/2//X/9P/z//L/9P/0//T/9P/4
//r//P/+//v/+P/1//L/9P/2//j/+v/3//b/9f/0//L/8v/y//L/9v/4//r//P/6//j/
9v/0//T/9P/0//T/9f/2//f/+P/2//b/9v/2//n/+v/7//z/+v/4//b/9P/3//j/+f/6
//z//P/8//z//P/8//z/AAAEAAQAAgACAP///v/+/wAABgAKAA0ADgANAA0ACwAIAAQA
BAAFAAUABgAGAAQAAgD///7//P/5//v/+//8//7/AAD8//v/+f/0//D/7v/t//H/8//1
//f/8//x//D/7//y//b/+P/5//j/9f/0//T/8//y//L/8v/0//X/9v/2//P/8f/v/+7/
8P/y//X/9//7//b/7v/q/+z/6v/r//H//f8BAAAAAAAFAAYACwAVACcARABeAGYAawBr
AGIATgA8ADEAKQAfABUADQAJAAQA+v/v/+v/8//7//7//f/9//n/8//r/+j/7P/x//X/
9//5//v//f/7//n/9v/0//f/9v/3//r//P/8//v/+//5//f/9f/z//X/+f/7//3/+f/4
//X/9P/0//X/9f/2//r/+//6//v/+P/2//X/9P/2//j/+//9//r/+f/5//j/+f/7//3/
/v/8//7//v/+//v/+f/4//f/+P/6//3//v/8//z/+//6//f/9//5//r/+//7//v/+f/3
//f/9//3//z//f///wAA/f/8//v/+//8//3//f///wIAAwAEAAUABAADAAIAAQAEAAYA
CAALAAoACQAIAAYACAAIAA4ADgAMAAwADAANAA8ADwAQABMAFgAZABwAHQAcABsAGgAX
ABcAGAAcAB4AIQAjACQAJQAgAB8AHwAhACEAIQAjACMAIwAkACUAJQAiACIAIgAjACQA
JAAkACUAIQAeAB0AHQAfAB4AHgAeABsAFwAVABQAFAAVABQAFQAXABUAFAASAA8ADQAM
AAsADQANAA0ADQAJAAcABwAFAAUABgAHAAgACgAKAAgABQACAAIAAgACAAMABQAFAAMA
BQAFAAQAAwAFAAQABAAHAAcABwAIAAgABgAEAAMABAAJAAoADAANAAwACgAIAAYABgAI
AAgACgAIAAkACAAGAAgABgAGAAYACgAMAA4ADwANAAkABwAEAAMAAwAHAAgACQAKAAsA
CQAHAAcACAAJAAsADgAOAA0ACgAJAAgABgAEAAYACAAKAAsACgAKAAkABAADAAQAAwAE
AAUABwAIAAQABAACAAIAAwAEAAYACQAJAAYABgAGAAMAAAD//wAAAgAEAAUABgAFAAcA
AwD//////////wEAAQABAAEAAAD+//7/AAABAAEAAAAAAAEAAwABAAAAAAD+//7//v8A
AAIAAgAAAAAAAwD8//r/+v/6//r//f/+////AAD9//z/+//6//3//v///wAA/f/6//f/
9P/1//b/9//4//v//v8BAAQAAQD+//v/+P/5//r/+//8//r/+v/6//r/+v/6//r/+v/9
//7///8AAP7//P/6//j/+v/8//7/AAD9//z/+//6//r/+v/6//r//f/+////AAD///7/
/f/8//z//P/8//z//f/+////AAD///7//f/8//3//v///wAA/v/8//r/+P/6//z//v8A
AP///v/9//z/+f/4//f/9v/5//r/+//8//v/+v/5//j/+//8//3//v/7//r/+f/4//b/
9v/2//b/+v/8//7/AAD9//z/+//6//7/AAACAAQAAwACAAMAAgABAAQABQAEAAMABAAF
AAYABwAKAA0AEAAQABAADwAPAAsACAAGAAYACQAJAAkACAAHAAQABAAEAAAA/f/8//v/
//8CAAMAAAD///3/+//4//T/8//0//P/9v/3//f/9//2//X/9P/2//f/9//2//P/7//u
/+3/7P/u//D/8v/z//X/9v/4//n/9//2//b/9v/y//f/9//4//j/8v/u//D/7//t//H/
/f8GAAgACQAMABUAIwA1AEgAVgBcAGEAYQBaAEoAOgAtACMAGwAVABEACwAEAPr/8f/p
/+v/8f/0//f/+//9//3/+f/0//D/7f/v//H/8//1//f/+P/5//n/+v/4//T/8v/y//T/
9v/3//n/+P/3//b/9f/z//X/9f/1//X/9v/1//b/9f/1//T/9P/6//v/+v/7//n/9v/0
//L/9f/2//j/+f/4//n/+//8//r/+f/4//b/9//6//v//P/6//n/+f/5//f/+P/6//r/
+//8//z//P/4//f/+P/4//3///8BAAEA/v/9//z/+///////AAAAAAIAAgACAAMAAgAB
AP////8BAAEAAQABAAMAAwADAAMABQAGAAcACQAIAAcABgAEAAIAAgAIAAgACwAMAA0A
DwARABEAEgAVABQAFQAWABUAFwAXABcAFQAUABQAFwAYABkAGwAcAB0AGgAZABkAGwAc
AB0AIAAhACIAIgAiACEAHQAcABsAGwAdABwAGwAbABoAGAAYABkAGwAaABoAGgAaABcA
FgAWABMAEQANAAsADAALAAsACgAJAAcABgAFAAYABwAIAAkABQADAAMAAQD+//7//v/+
/wEAAgABAP///P/8//z//P/9///////9//v/+//6//n/9//2//b/+f/6//v//f/+//v/
+v/6//z//P/8//3//f///wAAAQACAP7//v/8//z//v8BAAIAAgABAP7//f/8//v//P/9
//3/+//5//n/+P/1//P/9f/0//b/+P/6//n/+f/5//r/+//6//z/+//5//v/+//7//r/
9//4//n/+v/9//z//P/7//b/9f/2//X/9P/z//P/8v/0//b/9v/4//b/9P/z//P/9P/y
//P/9P/x/+7/7f/u//H/8v/y//L/8f/1//P/8f/v/+//7//x//L/8//0//T/7f/s/+3/
7f/u/+7/7//x//H/7//u/+7/7v/u/+7/8P/z//T/8//0/+3/7P/s/+z/7P/s/+7/7v/u
/+7/7P/s/+z/7P/t/+7/7//w/+3/7P/r/+r/7f/u/+//8P/x//L/8//0//H/7v/r/+j/
6//s/+3/7v/w//D/8P/w/+7/7P/q/+j/7P/u//D/8v/v/+7/7f/s/+//8P/x//L/8f/w
/+//7v/t/+z/6//q/+3/7v/v//D/7v/s/+r/6P/s/+7/8P/y/+//7v/t/+z/7v/u/+7/
7v/v//D/8f/y/+//7v/t/+z/7v/u/+7/7v/u/+7/7v/u/+7/7v/u/+7/8P/y//b/+P/1
//j/+f/4//j/+P/4//j/+//+/wEABAADAAIAAAD//wAAAAABAAQAAQD///3/+v/3//T/
9P/0//T/8//0//X/9f/2//X/8P/w/+//7v/s/+n/5//n/+X/5//p/+r/6//r/+v/6//u
/+z/6//p/+X/5v/o/+r/7P/q/+r/6v/p/+n/6P/o/+f/6f/q/+z/7v/q/+f/6f/s/+7/
8v/y/+7/6f/p/+f/5//w//z/AQAIABUAHwApADoARgBQAFcAWwBaAE4AOgAnABUACwAD
AP3//f/+//j/7f/p/+3/7//u/+3/6//r/+3/7//w//L/8//v/+z/6//q/+n/6//t/+7/
8P/v/+z/6//s/+v/6v/o/+f/6v/t//D/8//x//H/7//t/+//8P/v//D/7//v/+7/7v/w
/+//7P/r/+z/7P/t/+7/7f/s/+z/6//r/+v/7P/s/+7/7//w//D/7P/u/+7/7v/v/+//
8P/x/+3/7P/s/+r/7P/u/+//8P/u/+3/7v/u/+//7//v/+3/7//x//P/9f/2//X/9f/0
//b/9v/2//f/9//3//b/9//4//f/9v/1//b/9//4//n/+P/4//j/+f/6//v//P/8//7/
/v8EAAQAAgACAAIAAwAEAAUABwALAAgACQAKAAkADgAPABAADwANAA4AEgAUABYAFwAX
ABcAFgAXABkAHQAaABcAFgATABQAFgAYABkAFgAWABYAFwAVABQAEwATABIAEgAUABcA
EwAQAA4ADAAMAAkACAAIAAgACQAIAAkACAAFAAMAAAABAAEAAgADAP///f/7//n/+f/5
//v/+//4//j/+P/4//j/+P/2//P/9P/2//j/+v/4//n/+P/1//f/9//2//X/9f/0//T/
9//3//f/+P/4//r/+v/7//7//f/8//z/+//+//7//v/+//z//v/+/wAAAQADAAMAAgAG
AAYACAAKAAcABAABAP3/AgADAAYACAAFAAMABQAEAAMAAgABAP3//v8BAAUACQAFAAYA
BAABAAMAAwADAAIAAQACAAMABAACAP7/+//3//n//f8DAAcAAgD///3/+v/8//7//v8A
AP7//v///wEA///8//z//P/9//z//f8AAP///v/8//r/+/////3/+//7//v/+//9//r/
+f/4//b/9v/4//z////8//r/+f/5//r/+f/5//r/+v/6//r//P/7//r/9//2//n/+v/7
//z//f/+//v/+v/5//j/+//8//3//v/6//j/9v/0//b/+P/6//z//P/8//z//P/5//j/
9//2//f/+P/5//r/+P/4//j/+P/5//r/+//8//7//v/+//7/+//6//n/+P/7//7/AQAE
AAIAAAD+//z//P/8//z//P///wAAAQACAAAAAAAAAAAAAwAEAAUABgACAAAA/v/8//7/
AAACAAQAAwACAAEAAAD+//7//v/+////AAABAAIAAQAAAP///v///wAAAQACAAEAAAD/
//7//v/+//7//v///wAAAQACAP///v/9//z///8AAAEAAgACAAIAAgACAP///v/9//z/
/f/+////AAD9//z/+//6////AgAFAAgABgAGAAYABgAGAAYABgAKAA4ADgAMAAwACgAI
AAcACAAPABQAGAAaABYAFQASAA4ACgAKAAsACwAOAA4ADAAKAAkACAAGAAMABQAHAAoA
DgANAAgABgADAP///P/7//v////////////7//n/+P/3//n//v8BAAMAAAD9//z//P/8
//z//f/+//3//f/9//z//P/7//r/+v/9//7/AAABAAMA/v/4//b/9v/8/wMAAwAFAAsA
CgAMAA8AFgAdACcAPQBWAGYAbABtAGkAXABQAEIAMwAnAB0AEwAPAAsABAD8//X/9f/5
//3/AgAFAAkABQD///v/+v/4//n/+//9//3//f/9///////+//7////8//v//P/9//7/
/v////7//f/8//v//P///wAAAQD9//z/+f/4//r//f///wIABAADAAAA///9//z//P/8
////AAACAAMA/v/9//3//P/8//3//v/+//7/AAAAAAAA///9//z/+//8//7/AQACAAEA
AAD+//z//P/9/wAAAgADAAMAAwABAAEAAQABAAEABwAHAAgACAAFAAIA///9////AQAC
AAUACQAJAAkACQAHAAcABwAHAAsADAANAA8AEQARABEAEAAQABAAFgAWABQAFAAUABUA
EwATABQAFwAYABsAHgAfACEAIQAhAB8AHQAeACIAJAAjACMAIgAhACAAIQAjACcAKAAp
ACwALQApACgAJwAlACYAJgAmACcAKQAoACcAJwAjACAAHwAfACIAIgAjACQAIAAbABgA
FgATABMAEQARABMAEwAUABQAEgAPAA0ACwAMAA0ADgAPAAsACQAJAAcABwAIAAkACgAO
AA4ADAAJAAUABAADAAIABgAJAAoACQAHAAcABgAFAAcABgAGAAkABwAHAAgACAAFAAQA
BAAGAAgACAAJAAkACQAIAAcABgACAAQABAAGAAgACwAMAAwACwAIAAcABgAIAAoADAAN
AAwACQAIAAYACAAJAA4AEAAOAA4ADgALAAcABwAIAAkACQAMAAwACwAKAAkACAAGAAcA
CgANABAADwAMAAoABwAFAAUABwAHAAoACwANAA4ACQAIAAUABAAFAAYACAALAAkABgAG
AAYAAwAAAP//AAACAAQABQAGAAkADQALAAkABwAHAAcACQAKAAsADAAMAAYABAAEAAMA
BAAEAAUABwAFAAMAAgACAAQABAAEAAYABAAEAAIAAgD7//z/+v/6//r/+v/8//7/AAAC
AAAA/v/8//r//f8AAAMABgACAAAA/v/8//v/+v/5//j/+f/6//v//P/8//z//P/8//7/
/v/+//7//P/6//j/9v/5//r/+//8//7//v/+//7/+v/4//b/9P/2//j/+v/8//r/+v/6
//r/+//8//3//v/8//z//P/8//v/+v/5//j//P/+/wAAAgD+//z/+v/4//n/+v/7//z/
//8AAAEAAgD+//z/+v/4//v//P/9//7//f/8//v/+v/8//7/AAACAAMABAAFAAYAAwAC
AAEAAAAEAAgACgAMAA0ADgANAAoADAAMAAwADQARABUAGQAcABoAFwAVABEAEAAOAA4A
DwAPAA8ADgALAAsADAANAA0ACwALAAsADAAMAAoABAABAAMAAwACAAMA//////3/+//8
//z//P/9////AQAGAAkABAAAAPr/9v/5//z///8DAAAA///9//v//f/+//7//v8AAAEA
AgAEAP/////+//z/AAAAAAIAAwABAPv//f8EAAoAEwAeACkANQBDAFAAWgBiAGcAawBq
AGIAUAA9AC8AKQAdAA8ABwAEAP7//f/9////AQD+//v/+f/9////AQAEAAYABQADAAEA
///9//v//f/9//z//P////7///8CAAAA/v/7//n//P///wIABQADAAMAAQD///7//v/8
//z//P/9//3//v8BAAEA/////wIAAgADAAQAAgAAAP///f/8//3///8AAAIAAwAEAAQA
/P/6/w==
         </WaveFormData>
      </LeadData>
      <LeadData>
         <LeadByteCountTotal>10000</LeadByteCountTotal>
         <LeadTimeOffset>0</LeadTimeOffset>
         <LeadSampleCountTotal>5000</LeadSampleCountTotal>
         <LeadAmplitudeUnitsPerBit>4.88</LeadAmplitudeUnitsPerBit>
         <LeadAmplitudeUnits>��V</LeadAmplitudeUnits>
         <LeadHighLimit>2147483647</LeadHighLimit>
         <LeadLowLimit>268435456</LeadLowLimit>
         <LeadID>V1</LeadID>
         <LeadOffsetFirstSample>0</LeadOffsetFirstSample>
         <FirstSampleBaseline>0</FirstSampleBaseline>
         <LeadSampleSize>2</LeadSampleSize>
         <LeadOff>FALSE</LeadOff>
         <BaselineSway>FALSE</BaselineSway>
         <ExcessiveACNoise>FALSE</ExcessiveACNoise>
         <MuscleNoise>FALSE</MuscleNoise>
         <LeadDataCRC32>3796420725</LeadDataCRC32>
         <WaveFormData>
CgAKAAoACgAMAAwADAAOABAAEQASABMAEwASABEAEAASABMAEgASABIADwAKAAQAAQD/
//3/+//5//n/+v/8//z//P/7//v//P/+////AAD//wAAAAACAAQABAAFAAUABwAHAAcA
BwAFAAUABgAGAAYABgAGAAYACAAJAAkACQAJAAkACQAJAAkACgAKAAoACAAIAAcABwAK
AAsACwAKAAkACQAIAAcACQAMABEAGAAaAB0AHQAXABUAFQAVABIACQD0/9j/uv+l/5b/
if+B/3X/af9h/1//X/9d/1n/X/9w/3//if+V/6L/qP+0/8T/zv/U/9n/3//l/+z/8f/3
//v//v8CAAIAAwAEAAUABAAFAAYABwAJAAoACgAKAAoACgAKAAsADAAMAAwADAAKAAoA
CwALAA0ADQANAA0ADQAOAA4ADgAMAAwACwALAA4ADgAOAA4ACwAKAAoACgANAA0ADQAO
AAwADAAMAAsACAAIAAkACQAJAAoACgAKAAcABwAGAAYACQAJAAkACAAIAAgABwAHAAQA
BAAEAAQABwAHAAcABgAFAAQAAwAAAAMAAwACAAEAAgABAAEAAQD+//3//f///wEAAAD+
//3//P/6//n/+P/4//f/9//3//f/9v/2//T/8P/w//D/7//s/+z/7P/r/+j/5//k/+P/
5P/k/+P/5P/i/+L/4P/g/97/3f/d/9v/3P/b/9v/2//a/9n/1//V/9f/1//W/9b/1v/X
/9f/1//W/9b/1//X/9n/2v/d/+H/4v/h/+D/4f/j/+X/6f/s/+z/7f/t/+7/8f/x//L/
8v/0//f/+v/7//n/+f/5//n/+f/7//3//f////////////////////////8AAAAAAQAB
AAAA////////AQABAAEAAwABAAAAAAAAAP7/AQABAAMAAwAEAAQAAQAAAP///v///wAA
AQACAAEAAQAAAAAAAAAAAP////8DAAQABAAEAAQAAgABAAEAAQACAAIABAAGAAUABQAF
AAUABQAFAAYABgAHAAcABwAFAAUABQAEAAQABAAFAAYACAAIAAcABQAFAAUABQAFAAcA
CAAJAAkABgAFAAUABAAGAAcABwAHAAYABwAHAAYABgAGAAYABwAIAAkACgALAAkACAAH
AAMABgAHAAkACgAIAAgACAAIAAYABQAFAAUABgAHAAoACwAJAAcABgAGAAcABwAIAAgA
CgAKAAoACAAFAAUABQAHAAkACgAIAAgACAAIAAgACAAIAAgACAAIAAgACAAGAAYABgAG
AAgACAAIAAgACAAIAAgACAAGAAYABgAGAAcACAAJAAoACQAIAAcABgAGAAYABgAGAAcA
CAAJAAoACAAIAAgACAAIAAgACAAIAAYABgAGAAYABgAGAAYABgAGAAYABgAGAAYABgAG
AAYABwAIAAkACgAJAAgABwAGAAgACAAIAAgACAAIAAgACAAGAAYABgAGAAcACAAJAAoA
CQAIAAcABgAIAAgACAAIAAYABgAGAAYABgAGAAYABgAHAAgACQAKAAkACAAHAAYACAAI
AAgACAAGAAYABgAGAAYABgAGAAYABwAIAAkACgAJAAgABwAGAAYABgAGAAYACAAIAAgA
CAAIAAgACAAIAAoACgAKAAoACQAIAAcABgAJAAoACwAMAA4ADgAPABAAEQASABIAEgAU
ABUAFQATABAAEAANAAgABAD///3/+//3//f/9//4//r/+v/6//n/+//8//7////9//3/
/f/8////AAABAAMAAwADAAMAAwADAAMAAwAEAAYABgAGAAYABAAEAAUABQAHAAcABwAH
AAUABQAGAAYABgAGAAYABQAHAAgACQAJAAcABgAGAAUABwAJAAwADwAUABgAGQAXABMA
EwAVABUADgD9/+L/xP+q/5X/hv95/23/Yf9T/0n/Q/89/zv/Q/9N/1b/Z/93/4P/kP+i
/7L/wP/I/9D/1//d/+P/6v/v//P/9f/6//7//v///wAAAQADAAUABwAJAAgACAAHAAYA
CAAIAAgACQAKAAoACgAKAAgACAAJAAkACgALAAwADQAMAAwACwAKAAwADAALAAsADAAM
AAwADAALAAoACgAKAAsACwALAAwACgAKAAoACQAKAAoACwALAAsADAAMAAwACQAJAAgA
CAAKAAsADAAMAAoACgAJAAkACgAKAAoACgAJAAkACQAIAAYABgAGAAQACAAJAAkACQAG
AAUABQAFAAQAAwADAAUABQAEAAIAAQABAAAAAAAAAAIAAQABAAEA/v/8//v/+P/3//j/
+f/5//r/+v/6//n/9v/1//L/8f/z//L/8P/w/+//7v/r/+r/6//r/+z/6//s/+v/6//r
/+r/6f/n/+X/5v/n/+f/6P/m/+f/5//n/+r/6v/r/+v/7P/s/+7/8f/y//H/8P/x//T/
9f/4//r/+//7//r/+v/8//3///8AAAEAAwAFAAUAAwADAAMAAwADAAUABwAHAAgABwAG
AAUABwAHAAcABwAHAAgACAAJAAcABgAFAAUABwAJAAkACQAKAAcABQAEAAUABAAIAAkA
CQAJAAoACgAKAAoACgAKAAwADAAMAAwADAALAAkACAAKAAoACQAJAAkACgAKAAoACgAI
AAcABwAIAAoACwAOAA0ACwAKAAkACQAJAAkACgAIAAkACQAJAAsACwALAAoACgAKAAsA
DAAKAAoACQAHAAkACQAJAAkACQAKAAsACwAKAAkACQAIAAoACwALAAsACwALAAoACAAI
AAgACAAJAAkACQAJAAkACQAIAAcAAwAIAAkACwAMAAsACgAJAAgACgAJAAkACQAHAAcA
CQAJAAkABwAGAAYACQAJAAoACgAIAAgACAAGAAcABwAHAAkACQAIAAYABgAGAAYABwAI
AAkACgAIAAgACAAIAAgACAAIAAgACAAIAAgACAAGAAYABgAGAAcACAAJAAoACgAKAAoA
CgAIAAgACAAIAAoACgAKAAoACQAIAAcABgAHAAgACQAKAAoACgAKAAoACQAIAAcABgAJ
AAoACwAMAAsACgAJAAgACgAKAAoACgAKAAoACgAKAAgACAAIAAgACgAKAAoACgAIAAgA
CAAIAAoACgAKAAoACAAIAAgACAAKAAoACgAKAAsADAANAA4ADQAMAAsACgAKAAoACgAK
AAoACgAKAAoACAAIAAgACAAJAAoACwAMAAsACgAJAAgACgAKAAoACgAKAAoACgAKAAgA
CAAIAAgACQAKAAsADAALAAoACQAIAAkACgALAAwACgAKAAoACgAIAAgACAAIAAsADAAN
AA4ADAAMAAwADgAQABEAEgATABYAFgAWABYAFgAVABIAEAATABEADQAIAAIA///8//n/
+//7//z//v/+//7//f/9//3//v/+//7/AAACAAMABgAEAAQABQAFAAMAAwADAAMABAAF
AAcACAAHAAYABQAEAAYABwAHAAcABgAFAAQAAwAEAAYABwAIAAgACAAHAAcABwAHAAYA
BAAFAAcACAAJAAkADAAPABIAFAAXABcAFQAVABUAEwAMAPv/4P/E/6r/l/+M/4H/c/9n
/1n/Tf9F/z//Pf9D/0//Wv9p/3f/g/+O/57/sP/A/8r/0v/b/9//5f/o/+v/7//z//j/
/P///wEAAwAFAAQABQAGAAcACQAKAAoACgAMAAwADAANAA0ADAALAAoADAAMAA0ADQAL
AAsACwALAAwADgAPABAADgAOAA0ADQAOAA4ADgAOAA8ADgAOAA4ADgANAAwADAAOAA4A
DgANAAwADAANAA0ACwAMAAwADAANAA0ADAAMAAsACwALAAoACwAMAAwADQAMAAwADAAM
AAsACwALAAoADAAMAAwACgAMAAsACQAHAAgABwAHAAcACAAHAAcACQAIAAYAAwABAAIA
AgADAAQAAwABAAAA///9//z//P/6//r/+v/6//n/9v/2//b/9f/0//P/8P/v/+//7v/s
/+z/7f/u/+3/7v/s/+v/6//p/+j/5//n/+f/5//n/+b/5f/l/+X/5P/k/+b/5//n/+f/
5v/m/+f/5//m/+b/6P/r/+3/7f/t/+//8v/z//b/+P/6//v/+//8//z/+//7//r//P//
/wIAAwAFAAUABQAFAAEAAwAFAAUABQAFAAUABQAHAAcABwAHAAcACAAIAAkACwAKAAkA
CQAIAAkACAAHAAsACQAIAAgACAAGAAkACQAJAAkACgAKAAwADAAMAAwACgAKAAoACgAL
AAsACgAKAAoACgAJAAkACwAMAAwADAAOAAwACwALAAoACgAJAAoADQANAA4ADwANAA0A
DQAOAA0ADQAMAAsADAANAA4ADgANAAwADAAMAA0ADgAOAA0ADQANAA0ADQALAAwADQAN
AA8ADwAQABAADwAPAA4ADQAQABEAEQAQABAAEAAQABEAEAAPAA4ADQAOAA4ADgALAA0A
DQAOAA4AEAAQABAAEAAQAA8ADwAPAA8ADwARABEAEwARABAAEAAQAA8ADwAOAA8AEAAR
ABAADwAPAA8AEQANAA4AEAAQABAAEAAQABAAEAAQAA8ADgANAAwADwAQABEAEgAQABAA
EAAQAA4ADgAOAA4AEAAQABAAEAAPAA4ADQAMAA4ADgAOAA4ADAAMAAwADAAOAA4ADgAO
ABAAEAAQABAADgAOAA4ADgAMAAwADAAMAA4ADgAOAA4AEAAQABAAEAAOAA4ADgAOAAwA
DAAMAAwADQAOAA8AEAAPAA4ADQAMAA4ADgAOAA4ADgAOAA4ADgAMAAwADAAMAA4ADgAO
AA4ADAAMAAwADAAOAA4ADgAOAAwADAAMAAwADQAOAA8AEAAQABAAEAAQABAAEAAQABAA
FAAUABUAFgAXABgAGAAYABgAGQAZABcAFgAWABMADgAGAAEA///9//3//f/9//7//v/+
//7//f/9//7/AAABAAQABQAGAAYACAAIAAgACQAJAAkACQAJAAsACwALAAwACwAKAAkA
CAAJAAoADAANAAwACwAKAAkACwALAAwADAAKAAoACgAJAAcACAAJAAkACQAKAAwADQAN
AA0ADgARABYAGgAdAB0AGQAZABcAFQAQAAMA7P/O/7b/o/+U/4f/e/9t/2H/Wf9X/1f/
Vf9V/1//cP99/4X/j/+Y/6L/tP/G/87/1v/b/+H/5//s//H/9f/7/wAABAAEAAUABgAH
AAYABwAIAAkACwAMAAwADAAKAAoACgALAAwADAAMAAwADAAMAA0ADQAPAA8ADwAPAA8A
EAAQABAADgAOAA0ADQAOAA4ADgAOAA0ADAAMAAwADQANAA0ADgAQABAAEAAPAA0ADAAM
AAsADQAOAA4ADgAPAA8ADgAOAA0ADQANAAwADgAOAA0ADQAKAAoACgAKAAsACwALAAoA
CgAKAAoACAAJAAkACAAHAAcABwAIAAkABwAFAAQABQAFAAQAAgABAAEAAAAAAAAA/v/9
//3//f/8//z//f/8//j/+P/4//f/9P/0//T/8//y//H/7v/t/+3/7P/q/+r/7P/s/+r/
6v/p/+f/5v/j/+T/4//j/+P/4//j/+L/4f/h/+H/4P/g/+L/4//j/+P/4v/i/+P/4//k
/+T/5v/p/+v/6//r/+3/7v/v//L/9P/2//f/9//4//v/+//8//z//f///wEAAQACAAMA
BAAFAAEAAwAFAAUACAAJAAoACwAKAAkACAAHAAkACgAKAAsACwAKAAkACQAHAAkACQAJ
AA0ACwAKAAoACgAIAAsACwALAAsADAAMAAoACgAKAAoACAAIAAgACAAKAAsACwAMAAoA
CgAJAAkACwAMAAwADAAOAAwACwALAAoACgAJAAoADAALAAsACwAIAAcABgAGAAgACQAJ
AAkACwALAAsACgAJAAgACAAIAAoACgAJAAcACQAJAAkACQAJAAoACwALAAwACwALAAoA
CAAJAAkACQAMAA0ADQAMAAgACAAIAAkACwALAAsACwAMAAwADAAJAAkACQAKAAoADAAM
AAwADAAKAAkACQAJAAsACwANAA0ADQALAAoACgALAAsADAAMAA4ADgAOAAwACgAJAAgA
CQAJAAwADAAMAAwADAAKAAoACgAKAAoACgAKAAoADAAMAAwADAAKAAoACgAKAAoACgAK
AAoACgAKAAoACgAKAAoACgAKAAoACgAKAAoACgAKAAoACgAMAAwADAAMAAsACgAJAAgA
CQAKAAsADAAKAAoACgAKAAgACAAIAAgACQAKAAsADAAKAAoACgAKAAwADAAMAAwACgAK
AAoACgAIAAgACAAIAAkACgALAAwACwAKAAkACAAJAAoACwAMAAoACgAKAAoACAAIAAgA
CAAKAAoACgAKAAgACAAIAAgACQAKAAsADAAKAAoACgAKAAgACAAIAAgACgAKAAoACgAK
AAoACgAKAAoACgAKAAoADAAMAAwADAALAAoACQAIAAoACgAKAAoACAAIAAgACAAKAAoA
CgAKAAgACAAIAAgACAAIAAgACAAJAAoACwAMAAsACgAJAAgACgAKAAoACgAKAAoACgAK
AAoACgAKAAwADQAPABEAEwASABIAEgASABUAFQATABIAFAARAAwABgD///3/+//5//n/
+f/6//z//P/8//v/+//6//z//f/+////AAAAAAIAAgACAAMAAwAFAAUABQAFAAMAAwAE
AAQABgAGAAYABgAGAAcABwAHAAUABQAFAAUABgAIAAkACgAIAAgABwAHAAoACwALAAoA
CAAJAAkACQAJAAoACwAQABgAGwAZABcAFwAZABkAFAADAOr/zv+0/5//kP+D/3P/Yf9T
/0n/Qf83/zX/P/9L/1T/Xf9t/3v/iv+c/7L/wv/M/9T/2f/d/+P/5v/r/+//9//8/wAA
BAAFAAYABwAHAAcABwAHAAgACgALAAwACgAKAAoACwAOAA4ADgAOAA4ADgAPAA8ADwAP
AA8ADwAPABAAEAAQAA4ADgANAA0AEAAQABAAEAAPAA4ADgAOAA0ADQANAA4ADwAQABEA
EQAOAA4ADwAPAA8AEAAQABAADwAPAA4ADgAPAA8ADwAOAA4ADgANAA0ACgAKAAoACgAN
AA0ADQAMAA4ADgAOAAwADgANAAsACQAJAAkACgALAAgABwAHAAkACgAKAAkACQAHAAYA
BgAGAAQAAwADAAMAAgACAAMAAgD+//7//v/9//7//v/+//3//P/7//j/9//3//b/9P/0
//b/9v/0//T/8v/x//H/7//w/+//7//v/+7/7f/r/+n/6//r/+r/6v/s/+3/7f/t/+3/
7P/s/+v/7P/s/+7/8f/z//P/8//1//T/9f/4//r//P/9//3//v/9//3//v/+/wEAAwAF
AAUABAADAAIAAQABAAMABQAFAAkACQAJAAkABwAHAAcABwAJAAoACgALAAkACAAHAAcA
BwAJAAkACQANAAsACgAKAAgABgAJAAkACwALAAwADAAKAAoACgAKAAwADAAMAAwACwAL
AAoACgAIAAgABwAHAAoADAANAA4ADgAMAAsACwAJAAoACgAMAA4ADQANAA0ACwALAAsA
DAAMAA0ADQANAAsACwALAAoACAAIAAkACgAKAAoACQAHAAcABwAHAAcABwAIAAkACQAI
AAcABwAGAAYABwAHAAcACAAJAAkACAAEAAQABAAFAAcABwAHAAcACAAIAAgABQAFAAUA
BgAGAAcACAAJAAoACQAHAAYABQAHAAcACQAJAAkABwAGAAYABwAHAAgACAAIAAgACAAG
AAUABQAFAAcACQAIAAgACAAIAAgABwAGAAUABAAFAAYABwAIAAgACAAIAAgABwAGAAUA
BAAGAAYABgAGAAgACAAIAAgABgAGAAYABgAIAAgACAAIAAYABgAGAAYABgAGAAYABgAE
AAQABAAEAAUABgAHAAgABgAGAAYABgAGAAYABgAGAAcACAAJAAoACQAIAAcABgAJAAoA
CwAMAAoACgAKAAoADAAMAAwADAAKAAoACgAKAAoACgAKAAoADAAMAAwADAAKAAoACgAK
AAoACgAKAAoADAAMAAwADAALAAoACQAIAAoACgAKAAoACgAKAAoACgAKAAoACgAKAAgA
CAAIAAgACAAIAAgACAAJAAoACwAMAA4ADgAOAA4ADAAOAA4ADwASABMAFAAUABMAEgAS
ABEAEQAQABAADQAKAAQA///9//n/9//3//f/+v/8//z//P/6//n/+f/6//3//v///wAA
AAACAAIAAgADAAMAAwADAAUABQAFAAUABQAEAAMAAgADAAQABQAHAAcABwAHAAcABgAF
AAQABAAFAAYABwAIAAcABwAIAAkACQAIAAgACQALAAsACwAOABEAFAAaAB0AGwAXABUA
FwAXABAAAQDq/87/tP+j/5b/h/95/2v/X/9V/1P/Vf9X/1n/X/9s/3v/hf+P/5j/ov+y
/8T/0P/W/93/4//p/+7/8f/1//f//v8EAAQABQAGAAcACAAJAAoACwANAA4ADgAOAAwA
DAAMAA0ADgAOAA4ADgAQABAAEQARABAADwAOAA0ADgAQABEAEgARABAADgANAA8AEAAR
ABIADwAOAA4ADgAPAA8ADwAQABIAEgASABEADgAOAA8ADwAPABAAEAAQAA0ADQAMAAwA
DwAPAA8ADgAQABAADwAPAAwADAAMAAwADQANAA0ADAAMAAwADAAKAAsACwAKAAkACgAJ
AAkACQAIAAcABwAJAAcABgAEAAMABQAEAAQABAADAAEAAAD//////v/+//z/+P/4//j/
9//4//j/+P/3//b/9f/y//H/8f/w/+7/7v/u/+7/7P/s/+v/6f/o/+X/5v/l/+X/5f/l
/+X/5P/j/+H/4f/g/+D/4v/j/+P/4//j/+L/4v/h/+P/5P/n/+v/7f/t/+3/7//w//H/
9P/2//j/+f/5//r/+//7//z//P/9////AQABAAIAAwAEAAUAAQADAAUABQAHAAcABwAH
AAUABQAFAAUABQAGAAYABwAIAAgACAAJAAgACQAIAAcACwAJAAgACAAIAAYACQAJAAkA
CQAKAAoACAAIAAgACAAIAAgACAAIAAsACwAKAAoACAAIAAcABwAJAAoACgAKAAoACAAH
AAcABwAIAAgACgAKAAkACQAJAAcABwAHAAgACgALAAsACwAJAAkACQAIAAgACAAJAAoA
DAAMAAsACQAHAAcABwAHAAcACAAJAAkACAAHAAcABgAIAAkACQAJAAoACwALAAoACAAI
AAgACQAHAAcABwAHAAoACgAKAAcABwAHAAgACAAKAAoACgAKAAgABwAHAAcABwAHAAkA
CQAKAAkACQAKAAoACQAJAAgACgAKAAoACAAHAAcABwAJAAcACAAKAAoACgAKAAkACAAH
AAYACAAIAAgACAAIAAgACAAIAAcABgAFAAQABwAIAAkACgAJAAgABwAGAAQABAAEAAQA
BgAGAAYABgAGAAYABgAGAAgACAAIAAgABgAGAAYABgAIAAgACAAIAAoACgAKAAoABwAG
AAUABAAFAAYABwAIAAcABgAFAAQABgAGAAYABgAIAAgACAAIAAUABAADAAIABQAGAAcA
CAAHAAYABQAEAAYABgAGAAYACAAIAAgACAAGAAYABgAGAAcACAAJAAoACAAKAAoACwAN
AA8AEQASABIAEgATABMAEAAOAA0ACQAGAAAA+//5//f/9f/1//X/9v/4//j/+P/5//n/
+v/8//v//P/9//7///8CAAMABAACAAEAAAD//wEAAQABAAEABAAEAAQABAACAAIAAgAD
AAUABQAFAAUABAADAAIAAgAEAAQABAAEAAMAAwAEAAUAAwACAAIAAwAFAAcACwAMAA0A
EgAUABMAEwARABEAEwATAA4A+//e/8D/pv+T/4j/ff9x/2X/Wf9P/0f/Qf89/0P/T/9g
/3H/f/+L/5T/nv+s/7z/yP/Q/9n/3//n/+r/7f/x//X/+P/8/wAAAQACAAMAAgADAAQA
BQAFAAYABgAGAAgACAAIAAkACAAIAAgACAAKAAoACwALAAkACQAJAAkACQAKAAoACgAL
AAwADAANAA0ADAALAAoADAAMAA0ADgAOAA0ADAAMAAwADAAMAAsADAAMAA0ADQAMAAwA
CwAKAAsACwAKAAoACQAJAAkACAAIAAgABwAHAAgACAAIAAgACAAHAAYABAAFAAYABwAG
AAgABwAFAAMABAADAAMAAwAEAAMAAwAFAAQAAgD///3////+//7//v/8//v/+//7//n/
+P/4//b/9f/2//f/9//z//L/8f/v/+//7//t/+3/6//q/+j/6P/m/+b/5P/k/+X/5f/m
/+X/4v/h/+H/4f/h/+H/4P/f/9//3//e/97/4P/h/+H/4f/k/+T/5f/l/+b/5v/o/+v/
7f/t/+3/7//w//H/9P/2//j/+f/5//r//f/9//7//v/9////AQABAAIAAwAEAAUAAwAF
AAcABwAIAAcABgAFAAcABwAHAAcABgAGAAUABQAIAAgACAAJAAgACQAIAAcACQAHAAYA
BgAJAAgADAANAAwACwALAAoACwAMAA0ADgAMAAwADAAMAAsACwAKAAoADQAOAA4ADwAQ
ABAADwAOAA4ADAALAAsACwAMAAwADgANAAsACgAJAAgACQAKAAwACgALAAsACwANAA0A
DQAMAAoACgALAAwACgAKAAkABwAJAAkACQAJAAcACAAJAAkACQAJAAoACgAIAAkACQAJ
AAgACQAJAAgACQAKAAsADQAKAAkACAAHAAkACgALAAkACQAJAAoACgAKAAoACgAKAAwA
CwALAAsACgAJAAoACQAMAAsACwAMAAwACwALAAoADAAMAAwACgAJAAkACQALAAkACAAK
AAoACgAKAAoACgAKAAoACAAIAAgACAAKAAoACgAKAAoACgAKAAoACgAKAAoACgAKAAoA
CgAKAAgACAAIAAgACgAKAAoACgAKAAoACgAKAAoACgAKAAoACgAKAAoACgAKAAoACgAK
AAoACgAKAAoACAAIAAgACAAKAAoACgAKAAwADAAMAAwACgAKAAoACgAMAAwADAAMAAwA
DAAMAAwACgAKAAoACgALAAwADQAOAA0ADAALAAoADAAMAAwADAAKAAoACgAKAAoACgAK
AAoADAAMAAwADAAKAAoACgAKAAwADAAMAAwACgAKAAoACgAMAAwADAAMAAwADAAMAAwA
CwAKAAkACAAJAAoACwAMAA4ADgAOAA4ADgAOAA4AEAARABMAFQAXABYAFgAWABYAFwAX
ABUAFAASAA8ACgAEAP///f/7//n/+//7//z//v/8//z/+//7//7/AAABAAIAAwAEAAQA
BgAEAAQABQAFAAUABQAFAAUABAADAAMAAgADAAQABQAGAAYABwAHAAcABQAFAAUABQAH
AAgACAAIAAcABgAEAAMABwAJAAoACgAIAAkACQAJAAkADAAPABQAGAAbABsAFwAVABkA
FwAMAPn/4P/E/6r/lf+G/3f/Zf9T/0X/P/81/y3/L/8//0n/UP9f/2//e/+Q/6j/uv/G
/87/1P/Z/9//4//o/+//9f/5//7/AAAAAAEAAgADAAUABwAJAAsACQAKAAoACgAKAAoA
CgALAA4ADgAOAA4ADQAMAAwACwALAAsACwALAA0ADgAOAA4ADAAMAAsACwAOAA4ADgAO
AAsACgAKAAoADQANAA0ADgAOAA4ADgANAAwADAANAA0ADQAOAA4ADgALAAsACgAKAA0A
DQANAAwADAAMAAsACwAKAAoACgAKAAsACwALAAoACAAIAAgABgAJAAkACAAHAAgABwAH
AAcABAADAAMABQAHAAYABAADAAIAAAD///7//////wAAAQAAAAAAAQAAAP3//P/7//n/
+v/6//r/+f/4//f/9P/z//X/9P/y//L/8P/w/+7/7v/s/+v/6//p/+v/6//s/+3/7P/r
/+n/5//n/+f/5v/m/+j/6f/p/+n/6f/o/+j/5//p/+r/7f/x//L/8f/w//H/8v/z//b/
+P/4//n/+f/6//v/+//8//z//f///wEAAQD/////////////AQADAAMABQAFAAUABQAE
AAMAAgABAAEAAgACAAMABQAEAAMAAwAFAAcABwAHAAcABQAEAAQABAACAAUABQAHAAcA
CAAIAAUABAADAAIABQAGAAcACAAJAAkACAAIAAYABgAFAAUACQAKAAoACgAKAAgABwAH
AAUABgAGAAgACgAJAAkACQAHAAcABwAIAAgACQAJAAkABwAHAAcABgAGAAYABwAIAAgA
CAAHAAUABQAFAAUABQAHAAgACQAJAAYABQAFAAQABAAFAAUABQAGAAcABwAGAAQABAAE
AAUABQAFAAUABQAGAAYABgADAAcABwAIAAgABgAGAAYABgAGAAUABQAFAAUABQAHAAcA
BQADAAIAAgAEAAUABwAIAAYABgAGAAQAAQABAAEAAwAFAAQAAgACAAIAAgAEAAQABAAE
AAYABgAGAAYABAAEAAQABAAEAAQABAAEAAQABAAEAAQAAgACAAIAAgAFAAYABwAIAAYA
BAACAAAAAgACAAIAAgAAAAAAAAAAAAAAAAAAAAAAAgACAAIAAgACAAIAAgACAAAAAAAA
AAAAAQACAAMABAADAAIAAQAAAAEAAgADAAQAAgACAAIAAgACAAIAAgACAAIAAgACAAIA
AAAAAAAAAAACAAIAAgACAAIAAgACAAIAAgACAAIAAgAEAAQABAAEAAIAAgACAAIAAwAE
AAUABgAGAAYABwAIAAoADAANAA4ADgAPAA8ADQALAAoABgAAAPz/9//1//P/7//v/+//
8P/0//T/9P/z//X/9v/4//n/+f/5//n/+P/7//z//f////3//f/9//3//f/9//3//v/+
//7//v/+//z//P/9//3/////////////////AAAAAAAAAAAAAP//AQACAAMAAwABAAAA
AAD//wMAAwAEAAcACgAQABMADwALAAsADQARAAoA+//i/8T/qP+V/4j/f/93/2f/W/9V
/1H/Uf9P/0//V/9o/3n/hf+P/5b/nv+q/7b/wv/I/8//1//f/+b/6//v//H/8v/0//f/
+f/7//3//v///wAAAQD//wAAAAAAAAIAAgACAAMABAAEAAQABAAEAAQABQAFAAUABQAF
AAUAAgACAAEAAAADAAQABAAFAAUABAADAAIAAwACAAIAAgAFAAUABQAGAAUABAADAAEA
AgACAA==
         </WaveFormData>
      </LeadData>
      <LeadData>
         <LeadByteCountTotal>10000</LeadByteCountTotal>
         <LeadTimeOffset>0</LeadTimeOffset>
         <LeadSampleCountTotal>5000</LeadSampleCountTotal>
         <LeadAmplitudeUnitsPerBit>4.88</LeadAmplitudeUnitsPerBit>
         <LeadAmplitudeUnits>��V</LeadAmplitudeUnits>
         <LeadHighLimit>2147483647</LeadHighLimit>
         <LeadLowLimit>268435456</LeadLowLimit>
         <LeadID>V2</LeadID>
         <LeadOffsetFirstSample>0</LeadOffsetFirstSample>
         <FirstSampleBaseline>0</FirstSampleBaseline>
         <LeadSampleSize>2</LeadSampleSize>
         <LeadOff>FALSE</LeadOff>
         <BaselineSway>FALSE</BaselineSway>
         <ExcessiveACNoise>FALSE</ExcessiveACNoise>
         <MuscleNoise>FALSE</MuscleNoise>
         <LeadDataCRC32>4082962121</LeadDataCRC32>
         <WaveFormData>
/P/8//z//P/+//7//v/+//7//v/+//7//f/9//3//f8AAAEAAQADAAIAAgACAAAAAgAB
AAEAAAAAAAAAAAACAAIAAgD///3//P/7//v//P/6//r/+v/7//3//f/9//z//f/8//v/
+//5//n/+P/4//j/+P/4//j/+f/5//r/+v/6//r/+//7//n/+P/4//n/9//3//f/9//5
//n/+v/6//j/+P/5//n/+//7/wAABwAOABcAHAAiAC8AQwBXAGUAXgBKADoAMwAxADEA
LgApABoA+v/J/5//ev9P/yr/If8n/yv/NP9H/1j/Zv94/4v/m/+p/7f/wf/K/9T/3f/k
/+j/7v/x//L/9P/1//b/9//4//r/+//+/////////wAAAAAAAAEAAwAEAAQABQAEAAMA
AgACAAQABAAEAAQAAgADAAMAAwADAAMAAwADAAYABgAGAAYABAAEAAQABAAGAAYABwAH
AAgACAAIAAgABwAGAAUABAAGAAYABgAGAAYABwAHAAcABwAJAAkACQAJAAkACQAJAAkA
CgAKAAoADQAOAA4ADwAOAA0ADQAMABAAEAAQABAAEgAUABUAFQAUABQAFAAUABUAFgAX
ABcAFwAYABkAGwAeAB8AHwAgAB8AIAAhACIAIgAkACQAJgAmACcAKQApACkAKgAqACoA
LgAxADEAMgAwADAAMQAyADMAMwAzADMAMwAzADMAMwAwADAAMAAvAC8ALwAvAC4ALQAs
ACwAKwAqACkAJgAmACgAJwAmACUAIgAfAB0AHAAbABsAGgAaABcAFgATABEAEAAPAA4A
DQANAAwADAALAAcABQAFAAMAAgABAAAA//8AAP/////+//v/+//5//n/+v/6//r/+//5
//n/+f/4//r/+v/6//r//P/8//z//P/8//z//f/9//3//v/+/wAA///+//3//f/+////
AAADAAMAAwADAAMAAgACAAIAAwAHAAgACAAIAAgACAAIAAgACgAKAAoADAAKAAoACwAL
AAgACAAIAAkACQAJAAoACgAIAAgABwAGAAYABgAGAAcACgAKAAkABwAEAAQABAAEAAUA
BgAHAAgABQAEAAQAAwADAAMAAwADAAIAAgABAAAAAQABAAEAAAACAAIAAwADAAEAAQD/
////AQABAAEAAgAAAAAAAAD///3//f/8//z//f/+////AQD///3//P/8////////////
/v/+//7//f/8//v/+//7//7//v/8//z//P/8//z//P/8//z//P/8//z//P/6//r/+v/6
//z//P/8//z/+v/6//r/+v/6//r/+v/6//z//P/8//z/+//6//n/+P/4//j/+P/4//r/
+v/6//r/+v/6//r/+v/6//r/+v/6//j/+P/4//j/+P/4//j/+P/4//j/+P/4//j/+P/4
//j/+v/6//r/+v/5//j/9//2//j/+P/4//j/+v/6//r/+v/4//j/+P/4//r/+v/6//r/
+f/4//f/9v/3//j/+f/6//j/+P/4//j/+P/4//j/+P/6//r/+v/6//j/+P/4//j/+P/4
//j/+P/4//j/+P/4//j/+P/4//j/+v/6//r/+v/4//j/+P/4//j/+P/4//j/+v/6//r/
+v/4//j/+P/4//r/+v/6//r/+P/4//j/+P/5//r/+//8//z//v/+//7//P/7//v/+//9
//7/////////AAAAAAAAAAAAAP/////8//z//P/8//7//v/+//v/+v/6//r/+//5//j/
9//2//n/+f/5//n/+P/3//b/9f/1//X/9f/0//b/9v/2//b/9P/1//X/9v/2//T/9P/1
//X/9f/0//T/9f/1//X/9f/3//f/9//4//f/9v/1//X/9//5//v//v8FAAwAEwAaACIA
MwBJAF0AXQBKADYALgArACkAKQAkAB0AEADu/7//lf9u/0H/JP8d/xn/If84/0v/WP9q
/4D/k/+l/7P/vf/F/87/1v/d/+L/5P/q/+//8P/y//P/9P/3//j/+v/7//r/+//7//v/
/v/+//7//////wAAAAABAAAA///+//7///8AAAEAAgABAAEAAAD//wAAAQACAAMABAAE
AAQABAACAAIAAgACAAQABAAFAAUABQAEAAMAAgAEAAQABAAEAAYABgAGAAYABAAFAAUA
BQAHAAkACQAJAAcABwAHAAcACQAKAAoACgAJAAoACgALAAkACQAKAAoADwAQABEAEgAQ
ABIAEwATABMAFAAVABYAFwAYABkAGQAZABoAGwAdACAAIQAhACIAIQAiACMAJAAkACYA
JgAoACwALQAvAC8ALwAwADAAMAAyADUANQA2ADYANgA3ADgAOwA7ADsAOwA7ADsAOwA7
ADgAOAA4ADcANwA3ADcANgA1ADQANAAzADQAMwAwADAAMAAvAC4ALQAqACcAJQAkACQA
IwAhACAAHgAcABgAFQAUABMAEgARAA8ADgAOAA0ACQAHAAcABQAFAAUABQAFAAMAAQAA
AP7//v////7////+//7//v////3//f/9//z//v/+//7//v/9//z/+//6//z//P/9//3/
/f/+//7/AAACAAIAAgADAAMAAwADAAUAAwADAAMAAwAGAAYABgAHAAkACgAKAAoACQAI
AAcABgAJAAoACwAOAA0ADAAMAAsACgAKAAoACwAJAAkACgAKAAsADAAMAAwADAAMAAwA
DQANAAwACgAHAAgACAAIAAgACAAIAAgACAAHAAYABgAFAAcABwAHAAcABwAGAAQAAgAD
AAMAAwACAAAAAAABAAEA//////3//f8AAAEAAgAEAAMAAgABAP//AQABAAAAAAAAAAAA
AAABAP///f/8//z////////////+//7//v/9//7//f/9//3//v/+//z//P/8//z//v/+
//7//v/8//z//P/8//z//P/8//z//P/8//z//P/8//z//P/8//z//P/8//z//P/8//z/
/P/8//z//P/8//7//v/+//7//f/8//v/+v/8//z//P/8//7//v/+//7//f/8//v/+v/9
//7///8AAP///v/9//z//v/+//7//v/+//7//v/+//z//P/8//z//v/+//7//v/8//z/
/P/8//7//v/+//7//P/8//z//P/8//z//P/8//7//v/+//7//P/8//z//P/8//z//P/8
//7//v/+//7//f/8//v/+v/7//z//f/+//z//P/8//z//P/8//z//P/8//z//P/8//z/
/P/8//z//f/+////AAD///7//f/8//7//v/+//7//v/+//7//v/8//z//P/8//3//v//
/wAAAAAAAAAAAAAAAAAAAAAAAAAAAQACAAMAAwADAAIAAwAFAAYABwAGAAQAAwADAAIA
BAAEAAQABgAGAAYAAwABAP///f/8//z//v/+//7////////////+//3//P/7//v//f/9
//z//P/7//r/+f/4//n/+f/6//r/+P/4//n/+f/7//r/+v/7//v/+//7//v/+f/5//r/
+v/8//z//f/9//////8CAAcADgAXAB4AKAA5AE0AXwBhAFAAPgA2ADMAMQAzADQAKwAc
APr/yf+f/3T/Rf8m/yH/H/8j/zb/Tf9a/2z/gP+R/6P/tf/B/8n/0v/Y/93/4v/o/+7/
8f/2//j/+f/6//n/+v/8//3/AAABAAEAAQACAAIAAgADAAMABAAEAAUABQAFAAUABgAE
AAQABAAEAAUABwAIAAkABwAHAAcABwAIAAgACAAIAAgACAAIAAgABgAGAAcABwAIAAgA
CAAIAAgACAAIAAgACgAKAAoACgAMAA0ADQANAAwADQAMAAsADQANAA0ADQANAA4ADgAO
AA8AEAAQABEAEwATABQAFAAVABQAEwASABIAFAAVABUAFwAYABkAGgAbABwAHQAdAB8A
IAAhACMAIwAjACIAIgAjACQAJQAmACgAKgAqACwALAAtAC8ALwAxADIAMgAyADIANQA1
ADYANwA4ADoAPAA7ADsAOwA7ADkAOQA5ADkAOgA6ADoAOQA5ADkAOQA4ADcANgA2ADUA
NAAzADAAMAAuAC0ALAArACwAKQAnACYAJgAlACMAIgAhACAAHQAbABcAFQATABEAEwAS
ABIAEQAPAA0ADQALAAgABwAGAAUABAADAAMAAgABAAEA//////7//v/+////AQABAAEA
AAD+//7//v/+/wAAAAAAAAAA/v/+///////9//7//v8AAAEAAgADAAUAAwADAAMABQAF
AAUABQAFAAYABgAGAAcABwAIAAgACAAKAAoACgAKAAgACAAIAAoADAAMAA0ADQAMAAwA
DAANAAsACwAMAAwADgAOAA0ADAAKAAoACgALAAwADAALAAkACgAKAAoACgAIAAgACAAI
AAgACAAJAAkACAAHAAYABQAIAAgABwAGAAUABQAFAAQAAgACAAMAAwAFAAUAAwADAAEA
AQABAAIABAAEAAQAAwADAAMAAgACAAAAAAAAAAEAAwABAAAAAAD//////////wIAAgAC
AAEAAAD////////+//7/AAAAAAAAAAAAAAAAAAAAAP///v/9//z//f/+////AAD+//7/
/v/+//z//P/8//z//v/+//7//v/+//7//v/+//7//v/+//7//P/8//z//P/+//7//v/+
//7//v/+//7//v/+//7//v/8//z//P/8//7//v/+//7//v/+//7//v/8//z//P/8//z/
/P/8//z//v/+//7//v/8//z//P/8//z//P/8//z//P/8//z//P/8//z//P/8//7//v/+
//7//P/8//z//P/8//z//P/8//r/+v/6//r//P/8//z//P/+//7//v/+//z//P/8//z/
/v8AAAAAAAD+//3//f/9//3//v//////AwAEAAQABAAAAAAA//////7//v/+//7/AAAA
AAAA/f/7//r/+f/5//r/+v/6//r/+//7//v/+//6//n/+P/3//n/+f/5//j/9v/2//b/
9v/4//n/+f/6//j/9v/2//f/9//3//b/9v/3//f/9//3//X/9f/1//b/+P/4//j/+f/7
//v/+//+/wMACgARABgAIAAvAEUAVwBfAFQAPgAwAC0ALQAvACwAIwASAOz/vf+V/3D/
Q/8i/x//I/8n/zT/Q/9U/2T/eP+N/53/rf+5/8H/yv/U/9v/4P/m/+z/7//y//T/9f/2
//X/9v/4//n//P/9//3//f/8//z//P/9//3//v/+////////////AAAAAAAAAAAAAAIA
AwADAAMAAQABAAEAAQACAAIAAgACAAIAAgACAAIABAAEAAUABQAGAAYABgAGAAQABAAE
AAQABgAGAAYABgAGAAcABwAHAAUABwAHAAcACQAJAAkACQAJAAoACgAKAAkACgAKAAsA
DQANAA4ADgAOAA4ADgAOABAAEgATABMAEQASABMAFAAVABYAFwAXABcAGAAZABsAHgAf
AB8AIAAjACQAJQAmACUAJgAlACYAKAApACsAKwAtAC4ALgAuADAAMwAzADQANgA2ADcA
OAA4ADcANgA1ADcANwA3ADcANgA2ADYANQA1ADUANQA0ADUANAA0ADMAMQAvACsAKgAs
ACsAKgApACgAJQAjACIAHgAdABsAGgAbABoAFwAVABMAEQAPAA0ADQAMAAwACwALAAkA
CQAHAAQAAwACAAEAAgABAAEAAAD9//3/+//7//z//P/8//3//f/9//3//P/6//r/+v/6
//r/+v/6//r/+v/6//v/+//9//7//v8AAP7//v/+/////f/9//3///8AAAEAAgADAAIA
AgACAAMABwAIAAgACAAKAAoACgAKAAgACAAIAAoADAAMAA0ADQALAAoACQAJAAkACQAK
AAoADAAMAAsACgAIAAgACAAJAAoACgAJAAcABgAGAAYABgAGAAYABgAGAAUABAAEAAMA
AwADAAMAAwAEAAQAAwACAAEAAQABAAAAAgACAAMAAwABAAEA/////////////wAA/v/+
//7//f/9//3//P/8//7//v/+///////9//z//P/9//3//f/9//7//v/+//3/+v/5//n/
+f/8//z//v/+//7//v/8//z//P/8//z//P/8//z//P/8//z//P/6//r/+v/6//r/+v/6
//r/+v/6//r/+v/8//z//P/8//r/+v/6//r/+v/6//r/+v/8//z//P/8//r/+v/6//r/
/P/8//z//P/6//r/+v/6//j/+P/4//j/+f/6//v//P/6//r/+v/6//r/+v/6//r/+v/6
//r/+v/4//j/+P/4//n/+v/7//z/+v/6//r/+v/6//r/+v/6//r/+v/6//r/+P/4//j/
+P/6//r/+v/6//r/+v/6//r/+v/6//r/+v/6//r/+v/6//j/+P/4//j/+v/6//r/+v/6
//r/+v/6//r/+v/6//r//P/8//z//P/7//r/+f/4//r/+v/6//r/+v/6//r/+v/8//z/
/P/8//r/+v/6//r/+v/6//r/+v/7//z//f/+//z//P/8//z//P/8//z//P/8//z//P/8
//z//P/8//z/AAAAAAAAAAD//////////wAAAQABAAMABgAGAAYABAACAAEAAQAAAAIA
AgACAAQABAAEAAEA///8//v/+//8//r/+v/6//v//f/9//3//P/5//j/9//3//f/9//2
//b/9//4//n/+v/5//n/+v/6//j/+P/5//n/+f/4//j/+f/3//f/9//3//n/+f/6//r/
+P/4//n/+f/5//n//P8BAAoAEwAYACIAMwBJAFkAXQBOADoAMAAtAC0ALwAuACUAFgD8
/9P/p/98/1P/Mv8j/x3/H/8y/0f/Vv9m/4D/l/+p/7X/v//J/9L/1v/b/+D/5v/s/+//
9P/2//f/+P/5//r//P/9/wAAAQABAAEAAAAAAAAAAQABAAIAAgADAAMAAwADAAQABAAE
AAQABAAEAAUABQAFAAUABQAFAAUACAAIAAgACAAGAAYABgAGAAYABgAHAAcACgAKAAoA
CgAIAAgACAAIAAoACgAKAAoACAAJAAkACQAJAAsACwALAAsACwALAAsACQAKAAoACgAN
AA4ADgAPABEAEQASABIAEgASABIAEgAUABYAFwAXABUAFgAXABgAGwAcAB0AHQAbABwA
HQAfACAAIQAhACIAJQAmACcAKAAmACgAKAAqAC4ALwAxADEAMwA0ADQANAA0ADcANwA4
ADkAOgA8AD4APwA/AD8APwBBAEEAQQBBAD4APgA+AD0APwA/AD8APgA9ADwAPAA7ADgA
NwA0ADQANgA1ADQAMwAwAC0AKwAqACgAJwAlACQAIwAiAB8AHQAbABkAFwAVABUAFAAU
ABMAEAANAAwACQAKAAkACAAHAAgABwAHAAYAAwADAAEAAQACAAIAAgADAAIAAQAAAP7/
AAAAAAAAAAACAAIAAgACAAAAAAABAAEAAQACAAIABAACAAIAAgADAAUABQAFAAcABwAH
AAcABwAGAAYABgAHAAkACgAKAAoADAAMAAwADAAKAAoACgAMAAwADAANAA0ADAAMAAwA
DQAPAA8AEAAQAA4ADgANAAwADAAMAAwADQAOAA4ADQALAAoACgAKAAoACgAKAAoACgAJ
AAgACAAHAAUABQAFAAUACAAIAAcABgAFAAUABQAEAAQABAAFAAUABQAFAAMAAwADAAMA
AwAEAAQABAAEAAMAAQABAAAAAAABAAIAAwAFAAMAAQAAAAAAAQABAAEAAQACAAIAAgAB
AAAA////////AAAAAAAAAAAAAAAA/v/+//7//v8AAAAAAAAAAAAAAAAAAAAA/v/+//7/
/v/+//7//v/+/wAAAAAAAAAAAAAAAAAAAAD+//7//v/+//7//v/+//7/AAAAAAAAAAD+
//7//v/+/wAAAAAAAAAA/v/+//7//v/+//7//v/+//7//v/+//7//P/8//z//P/9//7/
//8AAP7//v/+//7/AAAAAAAAAAD+//7//v/+//7//v/+//7/AAAAAAAAAAD+//7//v/+
//7//v/+//7//v/+//7//v/8//z//P/8//7//v/+//7//v/+//7//v/+//7//v/+//z/
/P/8//z//P/8//z//P/+//7//v/+//7//v/+//7//P/8//7//v8AAAAA//////3//f/+
////AQADAAQABAACAAAAAAD//////v/+//7/AAACAAIAAgD9//v/+v/5//n/+v/6//r/
+v/7//v/+//7//r/+f/4//X/9f/1//X/9P/0//T/9P/2//b/9//3//b/9v/0//T/8//z
//P/8v/z//X/9v/3//f/9//3//f/+P/4//j/+P/5//n/+f/7//7/AQAIABEAGAAgAC8A
RQBZAGEAVAA+ADIALwAxADUAMAAlABIA7v+//5X/dP9L/yj/If8j/yf/Mv9F/1T/Yv92
/4n/m/+p/7f/wf/K/9L/1//e/+L/6P/v//D/8v/z//T/9f/2//j/+f/8//3//f/9//z/
/P/8//3//f/+//7///8BAAEAAQACAAEAAAD///7/AAABAAEAAQD//////////wIAAgAC
AAIAAgACAAIAAgACAAIAAwADAAQABAAEAAQAAgACAAIAAgAEAAQABAAEAAQABQAFAAUA
BQAHAAcABwAHAAcABwAHAAcACAAIAAgACQAKAAoACwALAAsADAAMAAwADAAMAAwADgAQ
ABEAEQAQABAAEAAQABIAFAAWABcAFwAYABkAGwAbABsAGgAaAB0AHgAfACAAIAAiACIA
JAAoACkAKwArACsALAAsACwALgAxADEAMgA0ADQANQA2ADYANQA0ADMANQA1ADUANQA0
ADQANAAzADEAMQAxADAALwAuAC4ALQAqACkAJgAmACcAJwAnACcAKAAlACMAIgAeAB0A
GwAaABkAGAAVABMAEQAPAA0ACwALAAoACgAJAAgABwAIAAcABQADAAEA//8AAP/////+
//3//f/7//v/+v/6//r/+//5//n/+f/4//j/+P/4//j/+P/4//j/+P/4//j/+f/5//n/
+v/6//z//P/8//z//f/9//3//f///wEAAQABAAEAAAAAAAAAAQADAAQABAAEAAYABgAG
AAYABgAGAAYACAAIAAgACQAJAAgACAAIAAkACQAJAAoACgAKAAoACQAIAAgACAAIAAkA
CgAKAAkABwAGAAYABgAGAAYABgAGAAYABQAEAAQAAwADAAMAAwADAAQABAADAAIAAQAB
AAEAAAAAAAAAAQABAAMAAwABAAEA////////AAAAAAAAAAD////////+//7//P/8//z/
/f/+//3//f/+//7//f/8//v//v/+//7//f/8//v/+//7//z//v/+//7//v/+//3//P/7
//r//P/8//z//P/8//z//P/8//v/+v/5//j/+//8//3//v/8//z//P/8//r/+v/6//r/
/P/8//z//P/6//r/+v/6//z//P/8//z//P/8//z//P/6//r/+v/6//z//P/8//z/+v/6
//r/+v/8//z//P/8//r/+v/6//r/+v/6//r/+v/8//z//P/8//v/+v/5//j/+f/6//v/
/P/6//r/+v/6//r/+v/6//r//P/8//z//P/6//r/+v/6//z//P/8//z/+v/6//z//P/+
//7//f/9//3//f/+/////f///wAAAAACAAAAAAD//////v/+//7/AAACAAIAAgD9//v/
+v/5//n/+v/6//r//P/9//3//f/8//r/+P/2//X/9f/1//X/9f/2//f/+P/3//b/9v/1
//j/+P/2//b/9f/1//X/9P/2//f/9//3//f/9//3//f/+P/4//j/+P/5//v/+//9//7/
AwAKABEAGAAiADMARwBdAGEATgA4AC4AKQApAC0ALAAjABQA8P+//5X/av85/xz/Gf8d
/yX/OP9N/1r/aP96/4v/n/+x/73/x//Q/9j/3f/g/+T/6v/t//L/9P/1//b/9f/2//j/
+f/6//v/+//7//7//v/+/////f/+//7///////////8AAAAAAAAAAAAAAAABAAEAAQAD
AAMAAwADAAIAAgACAAIABAAEAAQABAAEAAQABQAFAAQABAAEAAQABgAGAAYABgAEAAQA
BAAEAAYABwAHAAcABwAJAAkACQAJAAkACQAJAAsADAAMAAwACwAMAAwADQAPAA8AEAAQ
ABAAEAAQABAADgAQABEAEQATABQAFQAWABUAFgAXABcAGQAaABsAHQAcAB0AHQAeACEA
IgAjACQAJgAoACgAKgAqACsALQAtADEAMgAyADIAMgA1ADUANgA4ADgAOQA6AD0APQA9
AD0APAA7ADoAOQA6ADoAOgA5ADcANwA3ADYANQA0ADQAMwAzADMAMQAyADAALwAuAC0A
LAApACcAJgAiACEAHwAeAB0AHAAZABcAFwAVABMAEQAQAA4ADQALAAsACQAJAAcABAAD
AAIAAQAAAP/////+///////9//3/+v/6//r/+//9//3//f/8//r/+v/6//r/+v/6//r/
+v/7//z//v////3//v/+/wAAAgACAAIAAwADAAMAAwAFAAUABQAFAAUACAAIAAgACQAL
AAwADAAMAAwADAAMAAwADgAOAA4AEAAOAA4ADwAPAA4ADgAOAA8ADwAPABAAEAASABIA
EQAQAA4ADgAOAA8ADgAOAA0ACwAMAAwADAAMAAwADAAMAAwACwAKAAoACQAJAAkACQAJ
AAoACgAJAAgACQAJAAkACAAHAAYABgAFAAYABwAGAAcABQAFAAUABgAGAAYABgAFAAUA
BQAEAAQAAgACAAIAAwAEAAMAAwAEAAMAAwADAAMABAAEAAQAAwAEAAMAAwADAAIAAAAC
AAIAAgACAAQABAAEAAQAAgACAAIAAgACAAIAAgACAAIAAgACAAIAAgACAAIAAgACAAIA
AgACAAAAAAAAAAAAAQACAAMABAACAAIAAgACAAQABAAEAAQABAAEAAQABAAEAAQABAAE
AAQABAAEAAQAAgACAAIAAgAEAAQABAAEAAYABgAGAAYABAAEAAQABAAGAAYABgAGAAQA
BAAEAAQABAAEAAQABAAGAAYABgAGAAQABAAEAAQABgAGAAYABgAEAAQABAAEAAQABAAE
AAQABAAEAAQABAAEAAQABAAEAAYABgAGAAYABgAGAAYABgAGAAYABgAGAAYABgAGAAYA
BAAEAAQABAAGAAYABgAGAAcACAAJAAoACAAIAAgACAAKAAoACgAKAAkACQAJAAkACgAL
AAsADQAOAA4ADgAMAAwACwALAAoACgAKAAoADAAMAAwACQAHAAYABQAFAAYACAAIAAgA
CQAHAAcABwAGAAUABAADAAMAAQABAAAAAAACAAIAAgACAAEAAQACAAIAAgACAAMAAwAD
AAIAAgADAAEAAQABAAEAAgADAAUABgAEAAQABQAFAAUABQAIAA8AFgAfACoAMgBFAF0A
awBjAFAARABAAD0AOwA7ADYAKwAaAPr/z/+j/3j/Uf84/yn/Jf8x/0j/Wf9q/4D/lv+p
/7n/w//N/9f/3v/i/+f/7v/0//j/+//8//7///8AAAIABAAHAAkACAAJAAkACQAKAAoA
CgALAA0ADgAOAA8ADwAPAA8AEAAOAA4ADgAOABAAEQARABEADwAPAA8ADwASABIAEgAS
ABAAEAAQABAAEAAQABEAEQASABIAEgASABIAEgASABIAEwAUABUAFgAVABUAFAATABUA
FwAXABcAGQAZABkAGQAZABoAGgAaABsAHAAcAB0AGwAbABwAHAAeAB4AHgAeACAAIgAj
ACMAIQAiACMAJAAnACgAKQApACcAKAApACsALQAvADAAMgAzADQANQA2ADYAOAA4ADoA
PgA/AEEAQQBBAEIAQgBCAEYASQBJAEoASgBKAEsATABLAEsASwBLAEwATQBOAE8ATABM
AEwASwBLAEsASwBKAEsASgBKAEkASABHAEQARABEAEMAQgBBAD4AOwA5ADgANgA1ADMA
MgAvAC4AKwApACkAJwAlACMAIQAgACAAHwAdABsAGwAZABgAFwAWABUAFgAVABUAFAAR
ABEADwAPAA4ADgAOAA8ADwAPAA8ADgAQABAAEAAQABAAEAAQABAADgAOAA8ADwAPABAA
EAASABEAEAAPAA8AEQARABEAEwATABMAEwATABQAFAAUABUAFQAWABYAFgAUABQAFAAU
ABQAFAAUABYAGAAYABkAGQAYABgAGAAZABkAGQAaABoAGAAYABcAFgAWABYAFgAXABoA
GgAZABcAFgAWABYAFgAYABgAGAAYABcAFgAWABUAEwATABMAEwAUABQAEwASABEAEQAR
ABAAEgASABMAEwATABMAEQARABIAEwAUABYAFQAUABMAEQARABEAEAAQABIAEgASABMA
EQAPAA4ADgARABEAEQARABAAEAAQAA8ADgANAA0ADQAOAA4ADAAMAAwADAAOAA4ADgAO
ABAAEAAQABAADgAOAA4ADgAOAA4ADgAOAA4ADgAOAA4ADAAMAAwADAANAA4ADwAQAA8A
DgANAAwADAAMAAwADAAMAAwADAAMAAoACgAKAAoACwAMAA0ADgAMAAwADAAMAAwADAAM
AAwADQAOAA8AEAAPAA4ADQAMAA4ADgAOAA4ADgAOAA4ADgAOAA4ADgAOAA4ADgAOAA4A
DgAOAA4ADgAOAA4ADgAOABAAEAAQABAAEAAQABAAEAASABIAEgASABEAEAAPAA4AEAAQ
ABAAEAAQABIAEgASABQAEwATABMAEwAUABUAFQAVABYAFgAWABYAFgAVABUAEwASABEA
EAATABQAFQATABMAEgARABEAEAAQABAAEAASABMAFAAVABMAEQAPAA0ADQANAA0ADAAO
AA4ADgAOAA0ADQAMAAwADQAMAA0ADwAPAA8ADgAOAA8ADwAPAA8ADwAPAA8AEAAQABAA
EAARABMAFQAVABgAHQAkACsAMAA6AEkAXQBzAH0AcgBcAE4ASwBLAEsATABHADQAEADf
/7P/jP9f/z7/Of8//0X/Uv9l/3T/gv+S/6H/sf/B/8//3f/o//L/+f/+/wIABgAJAA4A
EAARABIAEwAUABYAFwAWABcAFwAXABoAGgAaABsAGQAaABoAGwAdAB0AHQAeABwAHAAc
ABwAGgAbABsAGwAeAB8AIAAhACEAIAAfAB4AIAAgACAAIAAiACIAIwAjACIAIgAiACIA
IgAiAA==
         </WaveFormData>
      </LeadData>
      <LeadData>
         <LeadByteCountTotal>10000</LeadByteCountTotal>
         <LeadTimeOffset>0</LeadTimeOffset>
         <LeadSampleCountTotal>5000</LeadSampleCountTotal>
         <LeadAmplitudeUnitsPerBit>4.88</LeadAmplitudeUnitsPerBit>
         <LeadAmplitudeUnits>��V</LeadAmplitudeUnits>
         <LeadHighLimit>2147483647</LeadHighLimit>
         <LeadLowLimit>268435456</LeadLowLimit>
         <LeadID>V3</LeadID>
         <LeadOffsetFirstSample>0</LeadOffsetFirstSample>
         <FirstSampleBaseline>0</FirstSampleBaseline>
         <LeadSampleSize>2</LeadSampleSize>
         <LeadOff>FALSE</LeadOff>
         <BaselineSway>FALSE</BaselineSway>
         <ExcessiveACNoise>FALSE</ExcessiveACNoise>
         <MuscleNoise>FALSE</MuscleNoise>
         <LeadDataCRC32>4265978139</LeadDataCRC32>
         <WaveFormData>
+v/6//r/+v/8//z//P/9//3//v/+//7//P/8//z//P//////AQACAAIAAgACAAEAAwAE
AAUABQADAAIAAQACAAIAAgD+//z//v/9//z//P/8//v/+//6//v/+//8//3/+//5//f/
9v/3//f/9//3//f/9//3//j/+P/4//j/+P/5//n/+f/5//n/+f/5//n/9//4//j/9//5
//r/+v/6//n/+P/4//f/+//7////BgAKAA4AEgAaACkAPABRAGIAaABmAGUAbAB6AIQA
iACIAIAAYAAyAAQA2v+o/3r/aP9j/17/Yf9u/3n/gP+O/5z/qf+1/8D/x//O/9n/4v/m
/+r/7v/w//D/8f/y//P/9v/3//j/+f/7//v//P/8//3//f/9//3/AQABAAEAAQAAAAAA
///+////AAABAAMAAQACAAIAAgABAAEAAgACAAQABAAEAAUABAABAAAAAAABAAIABAAF
AAQABAAEAAMAAQABAAEAAgAFAAUABQAFAAMAAwADAAMABQAGAAgACQAHAAcABwAHAAcA
BwAHAAgACwALAAsADAALAAoACQAIAAsADQANAA0ADwAPABEAEQAPAA8AEAASABQAFAAU
ABUAEwATABMAFAAZABoAGwAcABsAHAAcAB0AHwAfACEAIgAiACQAJgAmACUAJQAlACYA
KQAsAC8AMAAtAC0ALAArACwALAAsAC4ALgAuAC8ALwAtACsAKgApACsAKwArACsAKQAo
ACYAJgAlACQAIwAjACUAIwAjACEAHQAcABsAGAAZABoAGgAaABgAFQASAA8ADgAOAA4A
DwAOAA0ADAALAAgABwAEAAMABQAEAAQABAAEAAMAAgAAAAAA///+//7///////7//v/8
//z//P/6//z//f/+/wAAAAAAAP3//P/+//7/////////AAAAAAIA/v/9//3//v///wEA
AgAGAAQAAwADAAMAAwADAAQABAAHAAgACQAMAAoACgAKAAkACwAMAA0ADQALAAsACwAL
AAsACwALAAsADQAOABAAEAAPAAwACwAKAAwACwALAAwADAAMAAsACgAHAAcABwAHAAcA
BwAIAAgABwAGAAMAAwAFAAUABgAGAAQABAAEAAMAAgACAAIAAgADAAQABQAHAAQAAQAA
AP7///8BAAMABAACAAIAAAAAAP7//v/+//7///8AAAIAAwABAP///f/9/wAAAQABAAEA
AAAAAP///v/7//r/+v/7////AAD///7//f/8//z//P/8//z//v/+//7//v/9//z/+//6
//z//P/8//z/+v/6//r/+v/6//r/+v/6//z//P/8//z/+//6//n/+P/6//r/+v/6//r/
+v/6//r/+v/6//r/+v/6//r/+v/6//j/+P/4//j/+P/4//j/+P/4//j/+P/4//j/+P/4
//j/+v/6//r/+v/5//j/9//2//j/+P/4//j/+P/4//j/+P/2//b/9v/2//f/+P/5//r/
+f/4//f/9v/4//j/+P/4//b/9v/2//b/9v/2//b/9v/4//j/+P/4//b/9v/2//b/+P/4
//j/+P/2//b/9v/2//b/9v/2//b/9//4//n/+v/5//j/9//2//b/9v/2//b/+P/4//j/
+P/2//b/9v/2//j/+P/4//j/9//2//X/9P/3//j/+f/6//n/+f/6//r/+v/6//r/+v/6
//v/+//9//z//v/+//7////+//7//v/7//r/+v/6//z//P/8//j/+P/4//f/9v/1//X/
9P/0//X/9v/2//f/9f/1//P/8f/w/+//7//v//D/8f/y//P/8//y//H/8P/y//H/8f/x
/+//7//v/+//7//v//D/8P/w//H/8//0//P/8v/x//H/8//1//X/9//+/wIACAAOABYA
JwA8AE8AWABUAFIAWQBkAHAAegCAAIAAdgBWACQA+P/O/5z/eP9k/1f/Vv9l/3L/d/+C
/5L/oP+v/7n/wP/H/9D/1f/a/97/4P/k/+j/6P/p/+r/6//t/+//8f/z//D/7//v/+7/
8P/x//L/8//1//X/9f/1//P/9P/0//T/9f/2//f/+f/2//b/9f/0//T/9f/3//j/+P/4
//j/+f/3//X/9f/2//j/+P/5//n/+P/4//j/9//5//n/+f/6//n/+f/5//n/+f/5//n/
+f/7//z//v////7//f/8//v//f/9//3//v/9//3//f/+//z//P/8//z/AAADAAQABQAE
AAMABAADAAUABQAGAAgACgAKAAoACwALAAsACwAMAA8AEAARABIAEgASABEAEQASABMA
FgAYABgAGgAcABwAGwAbABsAHAAgACIAJAAkACMAIwAiACEAIwAkACUAKAAmACYAJwAn
ACQAIwAjACMAJQAlACUAJQAkACIAHwAeAB4AHgAeAB8AHQAbABsAGQAXABYAFQASABIA
EgARABAADgALAAgABQAGAAYABgAHAAQAAwACAAEAAAD///z/+//9//z//P/8//r/+f/4
//b/+P/3//b/9v/1//X/9P/0//T/9P/0//L/9P/1//b/+P/1//T/8P/u//H/8v/0//X/
9v/2//X/9v/1//X/9v/4//j/+f/5//z/+//5//j/9//4//n/+//8//z//P/8//7//f/8
//v/+f/8//7/AAABAAAA///+//3////////////+//7////+/wAA/v/+//7/AAD/////
AAD///7//P/6//v/+//7//v/+f/5//r/+v/5//j/9f/1//b/9//5//r/+f/4//f/9f/2
//b/9v/2//T/9P/0//X/8//x//H/8P/z//X/9//4//f/9v/z//L/9P/0//T/9P/y//L/
8//z//P/8f/v/+//8v/z//P/8//z//L/8P/u/+7/7v/v//H/8f/w/+7/7v/u/+7/8P/w
//D/8P/u/+7/7v/u/+7/7v/u/+7/7v/u/+7/7v/s/+z/7P/s/+7/7v/u/+7/7v/u/+7/
7v/s/+z/7P/s/+3/7v/v//D/7f/s/+v/6v/r/+z/7f/u/+7/7v/u/+7/7P/s/+z/7P/t
/+7/7//w/+//7v/t/+z/7f/u/+//8P/v/+7/7f/s/+z/7P/s/+z/7v/u/+7/7v/t/+z/
6//q/+v/7P/t/+7/7P/s/+z/7P/s/+z/7P/s/+3/7v/v//D/7//u/+3/7P/u/+7/7v/u
/+7/7v/u/+7/7f/s/+v/6v/t/+7/7//w/+//7v/t/+z/7f/u/+//8P/w//D/8P/w//D/
8P/w//D/8v/y//L/8v/v/+7/7f/s/+//8P/x//L/8P/w//D/8P/u/+7/7v/u//H/8v/z
//T/8v/y//L/8//z//T/9P/0//b/9v/2//b/9f/1//f/+P/7//z//f/9//r/+v/6//n/
+v/6//r//P/6//r/9v/0//L/8f/w//D/8v/z//X/9v/1//P/8v/x//P/8f/v/+7/7//v
/+//7//t/+3/7f/u//D/8P/w//D/7f/t/+3/7f/u/+//8P/x/+//8P/w/+//7f/u/+7/
7v/v//D/8v/z//H/8f/z//j//v8GAA4AGAAnADoASwBQAE4ATABVAGAAbAB8AIIAgAB0
AFQAIgD0/8j/mv92/2T/V/9U/1//av9x/3z/jv+c/6n/uf/C/8n/zv/T/9b/2v/g/+b/
6P/s/+3/7v/v/+7/7//w//H/8//z//T/9P/1//X/9f/1//X/9f/1//X/9//4//j/+P/2
//b/9v/3//n/+v/6//r/9//3//j/+P/6//r/+v/7//3/+//7//z/+//6//r/+f/8//z/
/P/7//v/+//7//z/+//7//v/+//8//3//v////3//P/8//v//P/9//7////9//3//f/+
/wEAAQABAAIABAAEAAQABAAEAAUABAADAAUABQAHAAcACQAJAAoADAAMAAwADAANAA4A
DwAQABIAEgASABIAEgAVABYAFgAXABkAGQAbABwAHgAgACIAIgAjACMAIwAkACUAJgAn
ACYAKQArACwALQAsACwALAAuACoAKgArACsAKwArACwALQArACsAKwArAC0ALAAqACoA
JwAmACUAJQAjACEAIQAfAB8AHgAdABoAGAAYABcAFgAWABUAFAATAA4ADAAKAAkACQAJ
AAkACQAKAAkABgAFAAQAAgABAAAAAAD///7//P/8//v/+v/6//3//f/8//z//v/+//7/
/P/7//v/+//8//3//v/8//z/+v/6//v/+//7//z//P/+//////8AAAIAAQABAAAAAgAE
AAMAAwADAAMAAwAEAAQABAAEAAQABgAHAAgACQAJAAYABgAGAAUACAAJAAoACwALAAsA
CwALAAkACgAMAAwADAAKAAoACgAIAAcABwAIAAoACgAJAAgABwAHAAcABwAHAAcACAAI
AAgACAAGAAcABgAFAAUABAAGAAYABgAFAAQABAAEAAQAAgACAAIAAwAFAAMAAwACAAAA
AQACAAIABAAEAAIAAgAAAAAAAAAAAAAAAAABAAEAAwABAP/////+/////////wIAAgAB
AAAA///+//7////7//7/AAAAAAAAAAD+//7//v/+//z//P/8//z//f/+////AAD///7/
/f/8//7//v/+//7//v/+//7//v/+//7//v/+//7//v/+//7//P/8//z//P/+//7//v/+
//7//v/+//7//v/+//7//v/+//7//v/+//7//v/+//7///8AAAEAAgABAAAA///+//z/
/P/8//z///8AAAEAAgD///7//f/8//7//v/+//7//v/+//7//v/+//7//v/+//7//v/+
//7//P/8//z//P/+//7//v/+//z//P/8//z//v/+//7//v8AAAAAAAAAAP7//v/+//7/
AQABAAIAAgAAAAAAAAAAAAIAAwADAAUABgAIAAgACAAHAAYABgAGAAUABAAEAAQABAAE
AAQAAAAAAAAA///+/wAAAQABAAIAAAAAAP///////////f/7//r/+f/5//n/9//3//f/
9//5//r/+//8//v/+f/4//f/+P/5//r/+//6//n/+f/4//f/9//4//j/+v/6//r/+//7
//n/+f/7/wAACAAQABgAIAAvAEAAUwBeAGAAXgBhAG4AfACGAIwAigB8AFYAJgD8/9L/
oP96/2z/Yf9c/2P/bv91/4D/kP+g/63/uf/E/8n/0P/Z/+D/5P/q//D/8v/y//P/9P/1
//b/9//4//n/+//7//z//P/8//v/+v/5//3//f/9//3/+//8//z//P/8//z//P/9////
AAAAAAAA/v/9//3//P/+//7//v///////f/9//7//v/+//////8CAAIAAgABAAAA///+
//7/AQABAAEAAQABAAEAAQABAAAAAAABAAEAAwADAAMAAwABAAEAAQACAAUABQAFAAYA
BgAGAAYABgAFAAcABwAHAAgACQAMAA0ACwALAAwADgAOAA4ADgAPABEAEQARABIAEwAU
ABUAFgAZABoAGgAbABkAGQAbABwAHgAgACIAIgAjACMAIwAkACQAJgAoACgAKQArACwA
LQAtACwAKwAsACoAKgArACsALAArACsAKwApACkAKQApACsAKgAoACgAJQAkACMAIwAj
ACEAIQAfAB0AHAAbABgAFgAWABUAFAAVABMAEQAPAAsACgAJAAkACAAHAAYABQAGAAUA
AgABAP///v/+//7//////////v/9//v/+f/4//v/+//6//r/+v/6//r/+P/2//f/+P/6
//r/+v/3//b/9v/2//f/9//5//r/+v/8//z/+//7//z/+//7//r//P/9//3//v////3/
/f/+//7/AgACAAIABAAEAAQABAADAAMABAAFAAUABwAHAAcABwAGAAUABAADAAUABgAI
AAgACAAGAAYABgAEAAMAAwAEAAUABgAGAAYABAADAAIAAQADAAMABAAEAAMAAgD/////
/f/9//7//v8AAAAAAAD///3//P/7//r/+//8//3///////3//f/8//r/+//8//z//P/8
//r/+v/4//j/+P/4//r/+v/7//v/+//5//f/9//4//n/+f/5//r/+v/5//j/9f/0//T/
9f/3//j/+P/4//j/+P/2//b/9v/2//b/9v/2//b/9v/2//b/9v/0//T/9P/0//b/9v/2
//b/9P/0//T/9P/2//b/9v/2//X/9P/z//L/9P/0//T/9P/0//T/9P/0//P/8v/x//D/
8f/y//P/9P/z//L/8f/w//D/8P/w//D/8f/y//P/9P/z//L/8f/w//L/8v/y//L/8P/w
//D/8P/w//D/8P/w//L/8v/y//L/8f/w/+//7v/v//D/8f/y//D/8P/w//D/8P/w//D/
8P/y//L/8v/y//D/8P/w//D/8v/y//L/8v/w//D/8P/w/+7/7v/u/+7/8P/w//D/8P/u
/+7/7v/u//D/8P/w//D/8P/w//D/8P/u/+7/7v/u/+//8P/x//L/8f/w/+//7v/w//D/
8P/w/+7/7v/u/+7/7v/u/+7/7v/v//D/8f/y//H/8P/v/+7/8P/w//D/8P/w//D/8P/w
//D/8P/w//H/8//0//T/9P/z//L/8f/w//P/8//1//b/+P/4//j/9//2//b/9v/1//b/
9v/2//j/9v/2//L/8P/w/+//7v/u/+//7//w//D/8v/x//H/8f/v/+3/6//q/+n/6f/p
/+n/6//r/+v/7P/q/+r/6v/q/+n/6f/p/+n/6//r/+v/6//q/+r/6f/n/+n/6v/q/+r/
6P/o/+n/6f/p/+n/6f/u//b//v8EAAwAGwAuAD8ARgBGAEQASwBYAGQAcgB+AH4AcgBa
ADAAAgDY/6z/hP9m/1H/TP9X/2T/a/94/4j/nP+r/7X/vP/B/8j/y//O/9L/2v/g/+L/
5P/l/+b/5//o/+n/6v/r/+3/7f/u/+7/7v/t/+z/6//v/+//7//v/+//8P/w//D/8P/w
//D/8f/x//L/8v/y/+//7//w//D/8v/y//L/8//z//H/8f/y//L/8v/z//P/9v/2//b/
9f/0//P/8v/y//X/9f/1//X/9P/z//L/8f/0//T/9f/1//X/9f/1//X/8//z//P/9P/2
//f/+P/6//j/+P/4//j/+f/7//v/+//9//3///////3//f/+/wAABAAEAAQABQAFAAUA
BQAGAAcACAAJAAoADQAOAA4ADwANAA0ADwAQABQAFgAYABgAGQAZABkAGgAaABwAHgAe
AB8AIQAiACMAIgAiACIAJAAjACQAJgAnACQAIwAjACMAIwAjACMAIwAlACQAIgAiACAA
HgAcABsAHQAbABsAGQAVABQAEwAQAA4ADgANAAwADQALAAkABwADAAIAAQABAAIAAQAA
AP///f/7//f/9f/3//b/9v/2//j/9//2//T/8v/x//D/8P/z//P/8v/y//H/8P/v/+z/
7v/v//D/8v/0//T/8f/w/+7/7v/v/+//8f/y//L/9P/y//H/8f/y//L/8//z//b/+P/3
//f/9//2//X/9f/0//j/+P/4//r/+v/6//r/+f/3//j/+f/5//v/+//7//v/+f/5//n/
+f/7//z//v/+//z/+v/6//r//P/7//v//P/8//z/+//6//f/9//3//f/+f/5//r/+v/5
//j/9f/1//P/8//0//T/9f/2//f/9//0//T/9P/0//T/9P/0//X/9f/z//P/8v/y//P/
9P/0//T/9P/y//L/8v/y//L/8v/0//T/9f/1//P/8f/v/+//8P/x//H/8f/y//L/8f/w
/+//7v/u/+//8f/y//T/9P/0//T/8//y//H/8P/y//L/8v/y//D/8P/w//D/7v/u/+7/
7v/w//D/8P/w//D/8P/w//D/8v/y//L/8v/w//D/8P/w//D/8P/w//D/8v/y//L/8v/w
//D/8P/w//L/8v/y//L/8P/w//D/8P/y//L/8v/y//D/8P/w//D/7v/u/+7/7v/v//D/
8f/y//D/8P/w//D/8v/y//L/8v/y//L/8v/y//D/8P/w//D/8f/y//P/9P/y//L/8v/y
//L/8v/y//L/8v/y//L/8v/w//D/8P/w//H/8v/z//T/9P/0//T/9P/0//T/9P/0//T/
9P/0//T/8v/y//L/8v/0//T/9P/0//b/9v/2//b/9P/1//X/9v/4//j/+P/4//f/9v/2
//X/+v/8////AAD///3/+//6//r/+f/4//j/+v/8//z//P/2//T/9P/z//T/9P/1//X/
9v/2//b/9f/1//X/9f/z//H/8P/v/+//7f/t/+3/7f/u//D/8f/y//D/8P/v/+//7f/t
/+3/7f/v/+//7//w//D/7//v//D/8v/y//L/8v/x//H/7//v//P/9v/+/wYADgAWACMA
OABLAFYAVABUAFkAZgB0AIIAhgCAAHAATgAeAPD/yv+e/3j/ZP9b/1b/Xf9m/23/eP+I
/5b/pf+z/77/xf/M/9H/1P/a/97/5P/q/+r/6//s/+3/8P/x//L/8//1//X/9v/2//X/
9f/1//X/9//3//f/9//5//r/+v/6//j/+P/4//n/+//8//z//P/5//n/+v/6//z//P/8
//3//f/7//v//P/6//r/+//7//7//v/+//3//P/7//r/+v/8//3//v////3//f/9//3/
/v/+//////8BAAEAAQABAAEAAQABAAIAAwADAAMABAAEAAQABAAEAAUABwAHAAcACQAJ
AAsACwAKAAkACQAKAA4ADgAOAA8ADwAPAA8AEAASABIAEgASABQAFgAXABkAFwAXABkA
GgAdACAAIwAkACUAJQAlACYAJgAoACoAKgAsAC0ALQAtACsAKgApACoAKQAqACwALQAs
ACsAKwArACkAKQApACkAKwAqACgAKAAmACQAIgAhACIAIQAiACEAHwAeAB0AGgAYABgA
FwAWABcAFQATABEADgAMAAoACQAIAAcABgAFAAUABQADAAMAAgAAAP///v/////////+
//z/+//6//r/+//7//r/+v/6//r/+v/4//f/9//3//j/+f/6//j/+P/2//b/9//3//n/
+v/6//z//P/7//v//P/7//v/+v/8//3//f/+/////f/9//7//v8CAAIAAgAEAAQABAAE
AAMAAwAEAAUABQAHAAcABwAHAAcABwAHAAcABwAIAAoACgAKAAgACAAIAAYABQAFAAYA
CAAIAAcABgADAAMAAwADAAMAAwAEAAQAAwACAP////8BAAEAAgACAAIAAgACAAEA/v/+
//7//v/+//7//v///wEA//////7//P/9//7//v8AAAAA/v/+//z//P/8//z//P/8//3/
/f////3/+//7//v/+//6//n/+//8//z//P/5//j/+P/5//n//P/+//7//v/+//v/+v/5
//j/+v/6//r/+v/6//r/+v/6//n/+P/3//b/+f/6//v//P/7//r/+f/4//j/+P/4//j/
+P/4//j/+P/4//j/+P/4//j/+P/4//j/9v/2//b/9v/4//j/+P/4//j/+P/4//j/9v/2
//b/9v/3//j/+f/6//n/+P/3//b/9v/2//b/9v/4//j/+P/4//f/9v/1//T/9//4//n/
+v/5//j/9//2//j/+P/4//j/+P/4//j/+P/2//b/9v/2//f/+P/5//r/+P/5//n/+v/8
//z//P/8//z//P/9//3//f/+/wAAAAABAAEAAQACAAEA///9//z//v8AAAAAAAD6//j/
+P/3//b/9v/3//f/+f/6//v/+//4//f/9v/z//P/8v/x//H/8//z//P/8//y//L/8f/w
//H/8v/y//P/8v/x//D/7//x//H/8f/y//D/7//v//D/8P/w//D/8P/1//X/9//3//f/
+v8AAAQADAAYACkAPABRAFoAVABQAFcAYgBwAH4AhgCGAHgAVgAiAPT/xv+S/27/YP9b
/1z/Z/9y/3f/fv+M/5r/q/+5/8L/y//S/9f/2v/e/+L/5v/q/+7/7//w//H/8f/x//H/
8f/x//H/8v/y//X/9f/1//X/9f/1//X/9f/3//j/+P/4//b/9v/2//f/9//4//j/+P/5
//n/+v/6//n/+P/3//f/+v/5//r//P/6//r/+//7//z//P/8//v/+//7//v//P/7//v/
+//7//3//f/9//3//P/8//3//f/9//3//f/9//7///8AAAIAAgABAAAAAAADAAQABQAG
AAYABwAGAAUABQAFAAcABwAJAAkACgAMAAsACgAJAAkADAANAA4AEAASABIAEgASABUA
FgAWABcAGQAZABsAHAAdAB4AHwAeACAAIQAiACQAJQAmACcAJgAmACcAJwAnACkAKgAr
AC4AKQAoACgAJwAnACcAKAApACcAJwAnACcAJwAmACQAJAAkACQAJAAlACQAIQAgAB0A
HAAcABwAGgAVABQAEgAQABEADwANAAsACwAKAAkACQAFAAMAAQD////////9//3//f/8
//z//P/6//n/+P/2//f/9//3//j/9v/1//P/8v/1//b/9//2//X/9f/1//b/9v/2//P/
8v/1//b/+P/5//j/+P/3//j/9//3//j/+v/4//n/+f/8//z/+//7//v//P/9////AAAA
AAAAAAACAAIAAgACAAEAAwAEAAUABQADAAMAAwADAAUABQAFAAUABAAEAAUABAAFAAQA
BQAGAAQAAwADAAQABAAEAAMAAgADAAMAAwADAAEAAQACAAIAAgACAAAAAQD/////AAAA
AP7//v/+//3//f/+////AAD9//z/+//7//z/+//8//z/+//7//v/+v/6//r/+P/4//r/
+v/6//r/+f/4//j/9//6//n/+P/5//j/+f/5//n/+v/6//n/+P/4//j/+f/7//X/9v/4
//j/+P/4//j/+P/4//j/9v/2//b/9v/2//b/9v/2//b/9v/2//b/9v/2//b/9v/4//j/
+P/4//f/9v/1//T/9f/2//f/+P/2//b/9v/2//j/+P/4//j/9v/2//b/9v/2//b/9v/2
//j/+P/4//j/9//2//X/9P/1//b/9//4//j/+P/4//j/9//2//X/9P/2//b/9v/2//T/
9P/0//T/9P/0//T/9P/1//b/9//4//f/9v/1//T/9f/2//f/+P/2//b/9v/2//T/9P/0
//T/9v/2//b/9v/0//T/9P/0//X/9v/3//j/9v/2//b/9v/2//b/9v/2//b/9v/2//b/
9f/0//P/8v/0//T/9P/0//X/9v/3//j/9v/2//b/9//5//r/+v/6//j/+P/4//j/+f/5
//v//P8AAAAAAAD///z//P/8//v/+v/6//r//P/6//r/9v/0//b/9f/0//T/9f/1//b/
9v/0//P/8//z//P/8f/v/+7/7P/r/+r/6f/q/+v/7P/u/+z/7P/s/+z/6//r/+v/6//t
/+3/7f/t/+z/7P/r/+n/6v/s/+3/7v/s/+z/7f/t/+v/6//v//L/+v8EAAwAFAAjADgA
RwBKAEgATABZAGQAcAB6AH4AfABuAEwAIAD0/8j/nP96/17/Tf9Q/2H/bP91/4b/mP+m
/7H/uf/A/8f/zP/P/9T/2v/g/+L/5P/k/+X/5v/n/+r/6//s/+3/7f/t/+7/7v/t/+3/
7f/t//D/8f/y//P/8v/y//H/8P/y//L/8v/z//X/9v/2//b/9P/z//P/8v/0//T/9P/1
//P/8f/x//L/8v/y//P/8//0//T/9P/z//P/8//z//T/9//3//f/9//2//X/9P/z//X/
9v/4//n/+f/5//n/+f/5//n/+f/6//3//f/9//7//f/8//v/+v/7//3//f/9//3//f//
/////////wAAAgAGAAYABgAHAAUABQAFAAYACwAMAA0ADgAPABAAEAARABEAEQATABQA
GAAaABwAHAAbABsAGwAcACAAIgAkACQAJAAlACUAJQAkACQAJAAmACcAKAAqACsAKQAn
ACYAJQAnACcAJwAnACcAJgAkACQAIQAgAB8AHwAhAB8AHwAdABkAGAAXABQAEgASABEA
EAANAAsACQAHAAcABgAFAAUABAADAAIAAQD+//3/+v/5//v/+v/6//r/+v/5//j/9v/0
//P/8v/y//P/8//y//L/8v/y//L/8P/y//P/9P/2//b/9v/z//L/8P/w//H/8f/z//T/
9P/2//L/8f/x//L/9P/1//X/+P/2//X/9f/1//f/9//4//j/+P/4//j/+v/5//j/9//1
//f/+P/5//n/+//7//v/+//5//n/+f/5//v//P/+//7//f/6//n/+P/6//n/+f/6//r/
+v/5//j/9//3//f/9//5//n/+v/6//f/9v/z//P/9f/1//b/9v/2//b/9v/1//L/8v/y
//L/8//0//X/9//2//P/8v/w//P/9f/3//j/9//2//P/8v/y//L/8v/y//T/9P/1//X/
9P/x/+7/7f/v//H/8v/z//T/9P/z//L/8P/u/+3/7f/x//D/7v/u/+7/7v/u/+7/7v/u
/+//8P/x//L/8P/w//D/8P/w//D/8P/w/+7/7v/u/+7/7v/u/+7/7v/v//D/8f/y/+//
7v/t/+z/7v/u/+7/7v/u/+7/7v/u/+3/7P/r/+r/6//s/+3/7v/s/+z/7P/s/+z/7P/s
/+z/7f/u/+//8P/t/+z/6//q/+v/7P/t/+7/7P/s/+z/7P/u/+7/7v/u/+z/7P/s/+z/
7P/s/+z/7P/s/+z/7P/s/+r/6v/q/+r/6//s/+3/7v/w//D/8P/w/+//7v/t/+z/7f/u
/+//8P/v/+//8P/w//L/8v/y//L/9P/1//X/9//1//b/9f/0//T/9P/1//b/9P/y//H/
8P/z//T/9f/y//D/8P/v/+7/7P/t/+3/7v/x//L/8v/z//D/7//s/+n/6v/p/+n/6f/r
/+v/6//r/+v/6v/p/+j/6f/p/+r/6//p/+n/6f/p/+n/6f/q/+r/6f/p/+r/6v/o/+j/
6P/p/+3/7//x/+//8P/0//7/BgAOAB0ANABJAFgAWABQAFMAXgBsAHgAggCEAHQATgAe
APD/wv+M/2T/WP9T/1D/Wf9k/2v/dP+A/4r/l/+l/7L/vf/G/8//1v/Y/9j/3v/g/+T/
5f/m/+f/6P/p/+r/6//r/+v/7P/s/+//7//v/+//7//v/+//7//x//L/8v/y//D/8P/w
//H/7//w//D/8P/y//P/9f/2//P/8v/x//H/8v/x//L/9P/0//T/9f/1//T/9P/0//P/
9f/1/w==
         </WaveFormData>
      </LeadData>
      <LeadData>
         <LeadByteCountTotal>10000</LeadByteCountTotal>
         <LeadTimeOffset>0</LeadTimeOffset>
         <LeadSampleCountTotal>5000</LeadSampleCountTotal>
         <LeadAmplitudeUnitsPerBit>4.88</LeadAmplitudeUnitsPerBit>
         <LeadAmplitudeUnits>��V</LeadAmplitudeUnits>
         <LeadHighLimit>2147483647</LeadHighLimit>
         <LeadLowLimit>268435456</LeadLowLimit>
         <LeadID>V4</LeadID>
         <LeadOffsetFirstSample>0</LeadOffsetFirstSample>
         <FirstSampleBaseline>0</FirstSampleBaseline>
         <LeadSampleSize>2</LeadSampleSize>
         <LeadOff>FALSE</LeadOff>
         <BaselineSway>FALSE</BaselineSway>
         <ExcessiveACNoise>FALSE</ExcessiveACNoise>
         <MuscleNoise>FALSE</MuscleNoise>
         <LeadDataCRC32>206402735</LeadDataCRC32>
         <WaveFormData>
9v/2//b/9v/2//b/9v/2//f/9//4//j/9v/2//b/9v/5//v//P/9//z//f/9//3//f//
/wEAAwABAP///v/+//z/+v/4//b/+P/4//j/+P/3//b/9v/2//n/+P/5//r/9//2//P/
8//0//P/8//0//P/8//z//P/8//z//P/8//z//P/9P/1//P/8//z//P/8f/w//D/8f/y
//P/9P/1//T/9P/z//L/9P/0//j/+////wIAAwAIABEAHwAuAD4ATwBZAGUAdACIAJsA
pgCqAKQAigBmAEIAGgDv/83/u/+v/6H/nf+j/6T/o/+s/7X/vf/F/8v/z//U/9r/4v/l
/+j/6v/t/+z/7P/s/+z/7f/u/+//7//y//L/8v/z//P/8v/y//L/9P/0//X/9f/z//P/
8v/y//T/9f/2//f/9v/2//f/9//0//T/9P/1//f/9//4//j/9P/0//T/9P/3//f/9//3
//j/+P/4//f/9f/1//X/9f/5//n/+P/4//b/9v/2//b/+P/4//j/+P/4//b/9v/3//f/
9//3//f/+//7//v/+//6//n/9//2//j/+f/7//7//v/+//7//v/+//7//////wEAAgAC
AAIAAgABAAAA//8BAAIABQAHAAcABwAHAAcACgAKAAoADAANAA8AEAAQAA8ADwAPAA8A
EQAUABcAGQAYABcAFwAWABUAFQAVABcAGAAYABoAGgAVABUAFQAVABYAFgAXABcAFQAV
ABMAEwATABEAEAAQABIAEgASABEADwAMAAkABwAHAAcACAAIAAYABQAFAAQABAACAAEA
AQABAAEAAQABAPz//P/8//z//P/8//z//P/8//r/+f/5//n/9//3//f/9//3//f/+P/2
//b/9f/z//T/9f/3//n/+P/4//f/9f/1//X/9v/2//r/+v/6//r/+f/4//f/9//4//n/
+//8//z//P/8//z//P/8//z//P/+////AQAEAAMAAgAAAP7///8BAAMABQADAAMAAwAD
AAIAAQABAAIAAgACAAQABAABAAEAAQD///////8AAAAAAAABAAEA///+//3//f/9//7/
AAACAAMAAgD///z/+//9//3//v////3//f/7//v/+//6//n/+f/6//z//v////7/+//5
//j/+f/7//7////9//z/+//7//v/+f/5//n/+//9//3//f/8//j/9//2//j/+f/6//z/
+v/6//r/+v/2//b/9f/1//r/+P/4//j/+P/4//b/9v/2//b/+P/4//j/+P/2//b/9v/2
//b/9v/2//b/9v/2//b/9v/2//b/9v/2//j/+P/4//j/9//2//X/9P/2//b/9v/2//j/
+P/4//j/9v/2//b/9v/4//j/+P/4//b/9v/2//b/9v/2//b/9v/0//T/9P/0//T/9P/0
//T/9f/2//f/+P/3//b/9f/0//b/9v/2//b/9v/2//b/9v/0//T/9P/0//X/9v/3//j/
9//2//X/9P/1//b/9//4//b/9v/2//b/9v/2//b/9v/4//j/+P/4//f/9v/1//T/9v/2
//b/9v/2//b/9v/2//b/9v/2//b/+P/4//j/+P/3//b/9f/0//b/9v/2//b/+P/4//j/
+P/2//b/9v/2//j/+P/4//j/9//2//X/9P/3//j/+f/6//r/+//7//z//P/8//z//P/8
//3///8AAAEAAgADAAMAAwABAAEAAQD///7//f/9/wAAAAD+//z//P/8//z//P/5//j/
9//3//n/+v/5//r/+P/3//b/8//1//T/8//z//T/9f/1//X/8//z//P/8//1//P/8//0
//P/8//z//P/9f/1//T/9P/3//f/9//3//b/9f/1//T/9v/2//j/+P/9////AgAFAAoA
FQAjADIAPABDAE8AXwBwAIIAkwCgAKQAngCCAFoANgAUAO//0f+5/6f/o/+n/6n/qv+t
/7b/v//J/8//1f/X/9z/4P/k/+f/6v/s/+3/7v/u/+7/7v/w//L/9P/1//X/9P/z//P/
9P/0//X/9v/2//b/9//3//X/9f/0//T/+P/5//r/+//6//j/9//1//f/+P/5//v/+f/5
//r/+v/2//b/9v/2//n/+f/5//n/+P/4//j/9//5//n/+f/5//v/+//6//r/+P/4//j/
+P/6//r/+v/6//v/+P/3//f/+P/5//r/+//7//v/+//7//n/+f/4//j//P/9////AgD/
//7//f/8//3//v8AAAEAAwAEAAQABAADAAMAAwADAAUABgAJAAsACgAJAAgABwALAAwA
DQAQABEAEwAUABQAEwATABMAEwAWABgAGgAbABoAGQAZABgAGgAbABwAHwAfAB4AHwAe
ABsAGwAbABsAHAAcAB0AHQAcABsAGAAXABgAFwAXABgAFgAWABYAFQAUABIAEAAPABAA
DwAPAA4ACwAJAAgABgAHAAYABgAHAAUABQAFAAUAAgACAAIAAgACAAIAAgACAAEA/v/8
//v//P/7//z//f/9//3//f/+//3//P/6//f/+v/7//3////9//z/+v/3//j/+f/7//z/
/P/8//z//P/+//7//v///wEAAQACAAIAAwACAAEAAAACAAIAAgACAAMAAwAEAAYABQAE
AAIAAAADAAUABwAJAAYABQAEAAMAAwADAAQABgAEAAQABgAGAAUABQAFAAMABAAFAAcA
CAAFAAUABAABAAEAAQACAAMAAQACAAMAAwADAAEA/////wAAAQADAAUABAADAAAA//8B
AAAA//////3//v///////f/7//r/+v/7//3/AAABAP///v/9//3//v/9//7////+////
/v/9//3/+v/6//r//f/9//3//v/9//z/+//6//n/+v/6//v//v/8//r/+v/6//r//P/8
//z//P/6//r/+v/6//j/+P/4//j/+v/6//r/+v/6//r/+v/6//z//P/8//z/+v/6//r/
+v/6//r/+v/6//z//P/8//z/+//6//n/+P/6//r/+v/6//j/+P/4//j/9v/2//b/9v/5
//r/+//8//v/+v/5//j/+v/6//r/+v/6//r/+v/6//n/+P/3//b/+P/4//j/+P/2//b/
9v/2//f/+P/5//r/+P/4//j/+P/2//b/9v/2//f/+P/5//r/+f/4//f/9v/4//j/+P/4
//j/+P/4//j/9v/2//b/9v/3//j/+f/6//n/+P/3//b/+P/4//j/+P/4//j/+P/4//b/
9v/2//b/+P/4//j/+P/3//b/9f/0//X/9v/3//j/9v/2//b/9v/0//T/9P/0//f/+P/5
//r/+v/6//r/+v/7//v//P/8//7//v/+//7//v////////8CAAMAAwADAAEAAQABAAEA
AAD/////AAACAAAA/v/8//n/+P/3//b/+f/6//z//v/9//r/+f/4//j/+P/2//f/9P/z
//P/9P/z//P/8//z//T/9f/2//f/8//z//T/9f/1//X/9f/1//X/9P/0//X/8//z//P/
8//1//b/9v/2//L/8v/0//n//f8AAAcADgAZACUAMgA4AD0ARwBZAGgAfACRAJ4AoACY
AH4AVAAsAAoA5//L/7n/qf+f/6H/pf+k/6f/sP+7/8X/z//V/9n/3P/c/97/4f/o/+z/
7//w//D/8P/w/+//8P/x//H/9f/2//f/+f/2//T/8//y//T/9P/1//X/9//3//b/9v/2
//X/9P/z//f/+P/6//v/+v/6//r/+//6//n/+f/4//f/+P/5//r/+v/5//j/9//4//j/
+P/3//n/+f/5//n/+f/5//j/+P/7//z//f/+//v/+v/5//j//P/6//r/+//7//v/+//7
//3//f/9//3//f/9//z//P/7//v//P/+////AAABAAIAAAAAAAEAAQABAAIAAgACAAQA
BQAGAAcABwAGAAcABwAKAAsADAANAAwADAAMAA4ADQAPABAAEAATABMAEwATABMAFAAV
ABUAFwAZABwAHgAbABsAGwAdABwAHAAeAB4AHAAdAB4AHwAbABoAGgAZABoAGwAaABsA
GwAZABgAGAAXABYAFQATABMAEgARABEADgANAA0ADAAOAA0ADQAMAAkABgAEAAMABAAF
AAYABwAEAAQABAAEAAEAAAD///7/AAD+//3//f/7//n/+f/5//n/+f/5//r/+//8//z/
+//5//n/+v/7//z//P/7//n/+f/5//r/+v/7//r/+f/4//v//P/9/////v/9//3//P//
/wAAAQACAAEAAAD///7//f/9//7/AAABAAIAAgACAAEAAQABAAEAAwADAAMAAwACAAEA
AQACAAIAAgAEAAQABQAFAAUAAwACAAEAAQAAAAEAAwAEAAMAAgABAAEAAQD//wAAAQAB
AAMAAQD//////f/9//7///8BAAEA/////////v/9//3/+//8//3//f/9//v/+v/6//r/
+//9//3////+//3//f/9//v/+//7//r/+//6//n/+v/4//n/+v/6//n/+P/4//n/+v/7
//z/+P/4//f/9//0//j/+v/6//r/+v/4//j/+P/4//b/9v/2//b/+P/4//j/+P/2//b/
9v/2//j/+P/4//j/9v/2//b/9v/2//b/9v/2//f/+P/5//r/+P/4//j/+P/2//b/9v/2
//b/9v/2//b/9v/2//b/9v/2//b/9v/2//b/9v/2//b/9//4//n/+v/5//j/9//2//b/
9v/2//b/9//4//n/+v/3//b/9f/0//X/9v/3//j/9v/2//b/9v/2//b/9v/2//j/+P/4
//j/9v/2//b/9v/2//b/9v/2//X/9P/z//L/8//0//X/9v/4//j/+P/4//b/9v/2//b/
+P/5//n/+v/6//r/+v/6//r/+//9//7///8AAAEAAQABAP///////////v/9//3//P/8
//r/+P/4//j/+P/4//r/+v/6//v/+v/6//j/+P/4//f/9v/z//P/8v/x//H/8P/x//H/
8f/y//P/9P/1//T/8f/w//D/8//z//P/8//x//H/8P/w//H/8f/x//H/8//z//T/9P/0
//L/8v/y//X/+f8AAAUADAAVACEALgA8AEcAUQBfAHQAigCdAKgAqgCeAIIAWgA4ABIA
6f/N/73/rf+h/5//of+g/6P/rP+3/8H/yf/P/9P/1v/c/+D/4//o/+z/7//u/+7/7v/u
/+3/7v/v/+//8v/y//L/8//x//D/8P/w//T/9P/1//X/9f/1//T/9P/1//X/9f/1//j/
+P/5//n/9v/2//b/9//3//f/+P/4//j/+P/4//j/9//3//f/9//6//r/+v/5//f/9//3
//f/+f/5//j/+P/4//j/+P/4//j/+P/4//j//P/6//r/+//5//n/+f/5//v/+//7//v/
+//7//r/+v/7//v//P/+/wAAAAAAAAAA/v/+//////8BAAIAAgACAAMAAwADAAMABAAE
AAYABwALAAsACwALAAoACgAKAAwADQAPABAAEAARABEAEQARABIAFAAWABcAFwAXABgA
GAAVABUAFQAXABgAGAAaABoAGQAZABkAGQAYABgAGQAZABkAGQAXABcAFgATABEAEAAS
ABIAEgARABAADgAMAAsACgAJAAkACAAKAAkACQAIAAYABAADAAMAAwADAAMAAwACAAIA
AgACAP7//v/+//7////+//7////+//v/+v/5//v/+//7//z//P/8//v/+f/3//f/+P/5
//r/+v/5//f/9//3//j/+P/8//z//P/8//z//P/8//3//P/7//v/+v/9//7///8AAP7/
/v/+//7/AQABAAIABAAEAAQAAwACAAAAAQACAAMABAAFAAYABwAFAAMAAgACAAIAAgAE
AAQABQAFAAUAAwABAAEAAgACAAMABQAGAAUAAgABAAEAAQABAAIAAwADAAMAAQD/////
/f/9//7///8BAAEA//////3//P/7//v//f/+//////////3//P/8//r/+//9//3////+
//3//f/7//n/+f/5//v//f/9//3//f/6//r/+v/7//v/+//8//7//v/+//7/+//6//j/
9//6//r//P/8//z//P/7//r/+f/4//r/+v/6//r/+P/4//j/+P/4//j/+P/4//j/+P/4
//j/+P/4//j/+P/6//r/+v/6//j/+P/4//j/+P/4//j/+P/4//j/+P/4//b/9v/2//b/
9//4//n/+v/4//j/+P/4//b/9v/2//b/9//4//n/+v/5//j/9//2//j/+P/4//j/+P/4
//j/+P/2//b/9v/2//f/+P/5//r/+f/4//f/9v/3//j/+f/6//j/+P/4//j/9v/2//b/
9v/4//j/+P/4//b/9v/2//b/+P/4//j/+P/2//b/9v/2//T/9P/0//T/9f/2//f/+P/3
//b/9f/0//b/9v/2//b/+P/4//j/+P/3//b/9f/0//X/9v/3//j/9v/2//b/9v/4//j/
+P/4//b/9v/2//b/9v/2//b/9v/3//j/+f/6//n/+P/3//b/9//4//n/+v/6//r/+v/6
//r/+v/6//r//f/9//7//v/8//z//P/8//3///8AAAEAAgADAAMAAwABAAEAAQABAAIA
AQABAAIAAAD+//z/+v/6//r/+v/6//j/+P/5//r//P/6//r/+v/5//j/9f/1//L/8f/x
//L/9f/1//X/9f/1//X/9f/1//P/8//0//X/9f/1//X/9f/z//L/8v/z//T/9f/2//f/
9f/2//b/9v/0//T/8v/3//v/AAAFAAoAEwAfACwANAA9AEcAVQBoAH4AkwCkAKoApACQ
AG4ARgAkAAMA4//F/63/o/+j/6f/qP+t/7j/xf/P/9X/1//Z/9z/3v/g/+X/6P/u/+//
8v/y//L/8v/x//L/8//z//b/9v/2//f/9v/0//P/8v/2//b/9//3//f/9//2//b/9//3
//f/9//4//j/+f/5//j/+P/4//n/+f/5//r/+v/6//r/+v/6//v/+//7//v//P/8//z/
+//5//n/+f/5//3//f/8//z/+v/6//r/+v/7//z//f/+//7//P/8//3/+//7//v/+///
//////////3//f/8//z//f/9//7/AAAAAAAAAAAAAAAAAAABAAEAAwAEAAQABAAFAAUA
BQAFAAYABgAIAAkADQANAA0ADQANAAwACwAMAA4AEQATABQAEwATABMAEwASABQAFgAX
ABkAGQAaABoAGQAZABkAGwAcABwAHgAeABkAGQAZABkAGQAaABwAHQAdAB0AGwAbABkA
FwAWABYAFgAWABYAFQASABAADgANAA4ADQANAAwADgANAA0ADAAJAAYABAADAAUABQAF
AAUAAAAAAAAAAAAAAAAAAAAAAAAA/v/9//3/+//5//n/+f/6//v//P/+//v/+v/4//X/
9//3//j/+f/7//z//P/7//n/+f/6//r//v/+//7//v/8//z//P/9//3//f/+//7/AAAA
AAAAAAD///7//f/8//////8AAAIABAAEAAMAAgABAAEAAQABAAIAAwAEAAUAAgABAAEA
AgAEAAQABgAGAAQAAwACAP//AAABAAMABAADAAMAAgD//wAA////////AQACAAMAAwAB
AP///f/9//v/+//8//3//v////7////9//z/+//7//v//P/9//3//f/7//r/+v/6//v/
/f/9//3//P/7//v/+f/3//f/9//5//v/+//7//n/9v/2//b/+f/5//n/+v/4//j/+P/4
//j/+P/3//f/+P/6//j/+P/4//j/9//2//X/9P/1//b/9//4//b/9v/2//b/9P/0//T/
9P/1//b/9//4//b/9v/2//b/9v/2//b/9v/2//b/9v/2//b/9v/2//b/9v/2//b/9v/0
//T/9P/0//b/9v/2//b/9v/2//b/9v/2//b/9v/2//b/9v/2//b/9v/2//b/9v/3//j/
+f/6//f/9v/1//T/9f/2//f/+P/6//r/+v/6//n/+P/3//b/+P/4//j/+P/4//j/+P/4
//j/+P/4//j/9v/2//b/9v/2//b/9v/2//b/9v/2//b/9v/2//b/9v/2//b/9v/2//b/
9v/2//b/+P/4//j/+P/4//j/+P/4//j/+P/4//j/9v/2//f/9//5//r/+//8//v/+v/6
//v//f///wEAAwAAAP///P/7//v/+//6//n//P/+/////v/7//j/9//2//b/9v/2//b/
+f/6//r/+P/2//b/9f/0/+//7//u/+3/7v/w//L/8//x//H/8f/x//H/8f/v/+//8P/x
//H/8f/x//H/8f/w//L/8//z//P/9f/1//X/9v/y//D/8P/u//L/9f/5//7/AwAIABEA
HwAuADoAQQBLAF0AcgCKAJsApACmAJoAfABUACwACgDp/83/u/+t/6P/n/+d/5z/n/+q
/7X/v//J/8//0//W/9b/2v/f/+L/5v/r/+z/7P/s/+z/7//w//H/8f/y//L/8v/z//P/
8v/y//L/9P/0//X/9f/z//P/8v/y//P/8//z//P/9P/0//X/9f/0//T/9P/1//X/9f/2
//b/9P/0//T/9P/z//P/8//z//X/9v/3//f/9v/1//T/8//2//f/9//4//X/9P/z//L/
9P/0//T/9P/4//b/9v/3//f/9//3//f/9//3//f/9//5//n/+P/4//f/9//4//r/+//8
//3//v/9//z//P/7//7/AAABAAIAAQABAAEAAQACAAIABAAFAAcABwAHAAcACAAIAAgA
CgANAA8AEAAQABEAEQARABEAEgAUABYAFwAZABkAGgAaABgAFwAWABcAGgAaABwAHAAb
ABsAGwAbABgAGAAZABkAGQAZABcAFwAWABMAEQAQABEAEgATABMAEgAQAA4ADQAMAAsA
CwAKAAoACQAJAAgABQACAAAA//////////////3//v///wAA+//6//n/+P/5//j/+P/5
//n/9//3//f/9//3//f/+P/2//b/9f/z//H/8f/y//P/9v/2//X/8//z//P/9P/0//j/
+P/4//j/+P/4//j/+f/3//f/+P/4//z//P/8//z/+v/6//r/+v/9//3//v8AAAAAAAD/
//7//P/9//7///8BAAEAAQABAAAA/////wAAAAAAAAIAAgABAAEAAQD///////8AAAAA
AgADAAMAAQD+//3//f/9//3//v/////////9//v/+//9//3//v////3//f/7//v/+f/4
//f/9//3//j/+f/5//v/+f/4//j/9//3//j/9//6//r/+v/7//r/9//2//X/9f/3//f/
9//5//b/9v/2//X/9f/1//b/+P/4//j/+P/2//b/9f/1//b/9v/4//j/+P/4//X/9P/z
//L/8//0//X/9v/2//b/9v/2//X/9P/z//L/9f/2//f/+P/3//b/9f/0//T/9P/0//T/
9P/0//T/9P/0//T/9P/0//X/9v/3//j/9//2//X/9P/2//b/9v/2//b/9v/2//b/9P/0
//T/9P/1//b/9//4//f/9v/1//T/9v/2//b/9v/2//b/9v/2//X/9P/z//L/9f/2//f/
+P/3//b/9f/0//b/9v/2//b/9v/2//b/9v/2//b/9v/2//f/+P/5//r/+P/4//n/+f/8
//z//P/8//z//P/9//////////////8CAAMAAgADAAAA///9//v//f/+//7//P/6//j/
+P/4//j/+P/4//j/+v/8//3//P/5//j/9v/0//L/8//z//P/8//0//X/9f/0//P/8v/x
//T/9f/0//X/8//z//L/8f/y//P/9P/0//L/8//z//P/8//z//P/9P/4//j/+P/4//b/
9//7//7/AwAMABcAJQA0AD4AQwBLAFsAbgCEAJkApgCoAJ4AhABcADQADADl/8f/uf+t
/6f/qf+t/6r/qf+u/7n/xf/P/9X/2f/e/+L/5P/l/+j/6v/t/+//8P/x//L/8v/y//L/
8f/y//L/8v/z//X/9P/0//T/9P/0//X/9f/3//f/9v/2//X/9f/1//X/9v/2//f/9//4
//j/+P/5//j/9//3//b/9//4//n/+v/5//n/+f/5//r/+v/6//n/+//7//v/+//8//v/
+f/4//n/+v/7//z/+v/6//r/+v/6//j/+P/5//r/+//8//3//v/9//z/+//+//////8A
AAAA/////wAAAAAAAAAAAAACAAIAAwADAAQABAADAAIABAAFAAYABwAGAAYACAAJAAsA
CwALAAsADQAOAA8AEgAQABEAEQAQABIAEwAUABUAFQAWABcAFwAXABcAGAAYABoAGwAc
AB8AHgAcABwAGgAYABkAGgAbABgAGAAZABkAGQAZABcAFwAYABcAFwAYABcAFgAVABMA
EwASABEAEQAOAA0ADQAMAAwACwALAAoACgAIAAcABwAEAAMAAgABAP//AAABAAIAAAAA
AAAAAAAAAP7//f/9/////f/9//3//P/7//r/+v/9//7//v/9//z/+//7//v//v/+//3/
+//8//3///8AAP///v/9//z///8AAAEAAwABAAEAAgACAAIAAgACAAIABQAGAAcACAAH
AAcACAAKAAoACgAJAAgACAAJAAoACwALAAsACwALAAwACwALAAwACgAKAAwADAANAA0A
DQALAAkACQAKAAoACAAJAAkABwAIAAcABwAHAAUABgAHAAcACAAHAAYABwAFAAUABgAH
AAcABwAFAAUABwAGAAUABQAEAAQABAADAAQAAwADAAQAAwADAAQAAwADAAIAAQABAAIA
AQACAAMAAgADAAIAAQAEAAIAAwAEAAQAAwACAAIAAgACAAIAAgACAAIAAQABAAAA/v//
/wAAAQACAAIAAgACAAIAAAAAAAAAAAACAAIAAgACAAAAAAAAAAAAAAAAAAAAAAACAAIA
AgACAAEAAAD///7///8AAAEAAgAAAAAAAAAAAAIAAgACAAIAAgACAAIAAgACAAIAAgAC
AAQABAAEAAQAAwACAAEAAAACAAIAAgACAAQABAAEAAQAAgACAAIAAgAEAAQABAAEAAIA
AgACAAIAAgACAAIAAgAEAAQABAAEAAMAAgABAAAAAQACAAMABAACAAIAAgACAAIAAgAC
AAIABAAEAAQABAACAAIAAgACAAMABAAFAAYABAAEAAQABAAEAAQABAAEAAQABAAEAAQA
AgACAAIAAgAEAAQABAAEAAUABgAHAAgACAAIAAgACAALAAsADAAMAAsACgAJAAgACwAN
AA4ADwAQABEAEQARAA0ADQANAA0ADAALAAsADAAMAAoACAAGAAYABgAGAAYACAAIAAkA
CgAIAAYABgAGAAcABgADAAMAAAD/////AAADAAMAAwADAAEAAQABAAEAAQABAAIAAwAD
AAMAAwADAAIAAAD/////AAABAAIAAwACAAIAAQAAAAAAAAACAAUACQAQABUAGAAhAC8A
OgBAAEkAWQBrAHwAjgCjAKwArACiAIgAYgA+ABwA+f/Z/7//q/+n/63/r/+y/7v/yP/T
/9n/3f/h/+X/6P/q/+z/8f/y//b/9//2//b/9v/2//r//P/+/////v/+//7////9//z/
/P/8////AAACAAMAAgABAP///v8BAAEAAQABAAIAAgADAAMAAAAAAAAAAQADAAMABAAE
AAAAAAAAAAAAAQABAAEAAQAAAAAAAAD//wEAAQABAAEAAwADAAIAAgAAAAAAAAAAAAIA
AgACAAIABgAEAAQABQADAAMAAwADAAcABwAHAAcABQAFAAQABAAFAAUABgAIAAoACgAK
AAoACQAIAAgABwALAAwADAAMAAsACwALAAsADwAQABMAFQAVABUAFQAVABYAFgAWABgA
GQAbABwAHAAdAB0AHQAdACAAIgAkACUAJQAlACYAJgAjACMAIwAlACcAKAArACwAJgAl
ACQAIwAjACQAJgAnACcAJwAlACUAJQAjACIAIgAiACIAIgAhAB4AHAAaABkAGgAZABkA
GAAXABUAFAASABEAEAAQABEAEQARABEAEQANAAwACwAKAAoACgAKAAoACgAIAAcABwAH
AAUABQAFAAUABQAFAAYABgAGAAUAAwAFAAUABgAHAAgACAAHAAUAAwADAAQABAAGAAYA
BgAGAAQABAAEAAUABwAHAAgACAAIAAgACAAIAAoACgAKAAoACQAJAAoADAAKAAoACQAI
AAoACwAMAA0ADQANAA0ADQAMAAsACwAMAA4ADgAQABAADAALAAoABwAKAAsADQAOAAwA
DQANAAsACAAHAAcABwAJAAoACwALAAkABwAFAAUABwAHAAgACQALAAsACQAJAAcABgAF
AAUABwAIAAkACQAHAAUABAAEAAUABwAKAAsACQAIAAcABwAFAAMAAwADAAUABwAHAAcA
BQACAAIAAgAFAAUABQAGAAQABAAEAAQAAgACAAEAAQACAAQAAwACAAEAAAAAAAAAAAAA
AAIAAgACAAIAAgACAAIAAgACAAIAAgACAAAAAAAAAAAAAAAAAAAAAAADAAQABQAGAAMA
AgABAAAAAgACAAIAAgAAAAAAAAAAAAAAAAAAAAAAAAAAAAAAAAAAAAAAAAAAAAIAAgAC
AAIAAgACAAIAAgAAAAAAAAAAAAEAAgADAAQAAQAAAP///v///wAAAQACAAIAAgACAAIA
AgACAAIAAgACAAIAAgACAAAAAAAAAAAAAQACAAMABAAGAAYABgAGAAUABAADAAIAAwAE
AAUABgAEAAUABQAGAAgACAAIAAgACAAJAAsADAALAAwADQANAA0ACwALAAsACQAIAAcA
BwAJAAoACQAIAAYABgAGAAYABAAEAAQABQAHAAgABwAIAAcABQADAP/////+//3//f//
/wEAAgADAAMAAwADAAMAAwABAAEAAgACAAEAAAD//wAAAQABAAIAAwADAAMAAwADAAMA
BAAEAAgACgAIAAQAAwAFAAwAEwAaACMAMwBEAFQAXQBhAG0AggCWAKkAugDAALQAlgBw
AEwAIgD1/9X/x/+7/7H/sf+1/7b/t/+8/8H/yf/T/93/4//o//D/9P/1//b/+v/9//7/
/v/+//7///8AAAEAAQAAAAAAAAABAAIAAgADAAQABAAEAAUABQAGAAcABwAIAAcABwAH
AAcABgAGAAcABwAHAAgACQALAAoACQAJAAgACAAIAAgACAAJAAkACQAJAAgACAAIAAcA
CQALAA==
         </WaveFormData>
      </LeadData>
      <LeadData>
         <LeadByteCountTotal>10000</LeadByteCountTotal>
         <LeadTimeOffset>0</LeadTimeOffset>
         <LeadSampleCountTotal>5000</LeadSampleCountTotal>
         <LeadAmplitudeUnitsPerBit>4.88</LeadAmplitudeUnitsPerBit>
         <LeadAmplitudeUnits>��V</LeadAmplitudeUnits>
         <LeadHighLimit>2147483647</LeadHighLimit>
         <LeadLowLimit>268435456</LeadLowLimit>
         <LeadID>V5</LeadID>
         <LeadOffsetFirstSample>0</LeadOffsetFirstSample>
         <FirstSampleBaseline>0</FirstSampleBaseline>
         <LeadSampleSize>2</LeadSampleSize>
         <LeadOff>FALSE</LeadOff>
         <BaselineSway>FALSE</BaselineSway>
         <ExcessiveACNoise>FALSE</ExcessiveACNoise>
         <MuscleNoise>FALSE</MuscleNoise>
         <LeadDataCRC32>3352523477</LeadDataCRC32>
         <WaveFormData>
6P/o/+j/6P/q/+r/6v/q/+n/6f/p/+n/6P/o/+f/5//q/+r/7P/t/+7/7v/t/+z/7v/v
//D/8f/x//D/8P/x//D/7v/q/+n/6//r/+r/6v/p/+j/5//n/+n/6P/n/+f/5//l/+T/
4v/h/+D/4P/h/9//3//f/9//3//f/9//3//e/9//4f/i/+D/4P/g/+D/3v/d/93/3v/g
/+D/4P/g/+D/4f/h/+H/4v/h/+D/5P/l/+T/5v/p/+3/9v8DABEAIgA0AEcAXQB1AI0A
nACmAKoAnwCLAHIAVwA2ABkACQD7/+r/4P/d/9n/0//T/9f/1//Y/9r/2v/a/9z/4P/i
/+T/4//j/+H/4v/i/+D/4P/g/+H/4f/j/+P/4v/i/9//3//f/+H/4v/j/+T/5f/j/+P/
4//j/+T/5P/k/+T/5P/l/+X/5f/j/+P/5P/k/+b/5v/m/+f/5//l/+X/5v/o/+n/6v/q
/+j/6P/o/+f/5f/l/+X/5v/p/+n/6f/p/+f/5//m/+b/6f/q/+r/6v/o/+j/6P/o/+f/
5//n/+n/7f/r/+v/7P/q/+r/6P/o/+z/7f/u//D/8P/w//H/8v/y//H/8f/z//X/9f/0
//T/8//z//P/8//4//r//P/9//z//P/8//z//v///wAAAgABAAQABgAGAAQABQAFAAUA
CAAMABAAEQAQABEAEQARABEAEQASABIAFAAUABYAFgAUABQAFAAUABYAGAAYABgAFgAW
ABUAFAATABIAEAAQABIAEQAQAA8ADAAKAAgABgAGAAYABQAEAAIAAAD+//r/+f/4//j/
+f/4//j/+P/4//X/8//x/+//7//v/+//7//t/+3/7f/r/+r/6v/p/+j/6P/o/+n/6f/n
/+f/5f/k/+X/5//o/+r/6v/q/+r/6P/n/+f/6P/o/+n/6v/r/+z/6//p/+b/5f/n/+j/
6v/s/+z/7P/r/+n/6f/p/+r/6v/t/+7/8P/w/+//7f/r/+v/7v/u//D/8P/x//H/8P/u
/+7/7v/u/+7/8f/y//L/8f/x//D/7//u/+7/7//v/+//8P/w//D/7v/s/+v/6//r/+7/
7v/v/+//7f/s/+z/6//t/+7/7v/u/+3/7f/t/+v/6//r/+v/6v/r/+7/7//v/+7/6//q
/+n/6v/s/+7/7//t/+3/6//r/+n/6f/p/+n/6v/s/+//8P/s/+r/6P/o/+v/7P/s/+7/
7f/t/+v/6f/r/+n/6f/q/+3/7P/q/+r/6v/q/+r/6v/q/+r/6v/q/+r/6v/o/+j/6P/o
/+r/6v/q/+r/6P/o/+j/6P/o/+j/6P/o/+r/6v/q/+r/6f/o/+f/5v/o/+j/6P/o/+j/
6P/o/+j/6P/o/+j/6P/q/+r/6v/q/+n/6P/n/+b/6P/o/+j/6P/m/+b/5v/m/+b/5v/m
/+b/5//o/+n/6v/o/+j/6P/o/+j/6P/o/+j/6v/q/+r/6v/o/+j/6P/o/+n/6v/r/+z/
6//q/+n/6P/p/+r/6//s/+v/6v/p/+j/6P/o/+j/6P/q/+r/6v/q/+j/6P/o/+j/6P/o
/+j/6P/m/+b/5v/m/+b/5v/m/+b/5//o/+n/6v/p/+j/5//m/+b/5v/m/+b/6P/o/+j/
6P/m/+b/5v/m/+f/6P/p/+r/6f/o/+f/5v/p/+r/6//s/+z/7f/t/+3/7f/u/+7/7f/v
//D/8P/y//H/8//0//T/9P/z//P/8//z//P/8v/y//P/8//y/+//8P/x//L/8v/x//D/
7//u//D/8f/x//H/7//v/+3/7P/q/+n/6P/o/+v/6//r/+v/6f/p/+n/6f/r/+n/6f/q
/+j/6P/o/+j/6v/q/+n/6f/q/+r/6v/q/+n/6P/o/+f/6f/o/+n/6v/s/+v/6v/s/+//
9f8AAAsAFwAkADQARwBbAHMAiQCYAKIApgCZAH8AaABRADQAGwAHAPf/7v/s/+f/4f/d
/93/3//j/+T/5P/k/+b/5v/o/+j/6P/p/+n/6f/q/+r/6P/s/+z/7f/t/+z/6//p/+j/
6P/p/+r/7f/r/+v/6//r/+v/6//r/+v/7f/u/+//8P/v/+//7v/t/+//7//w//D/8P/w
//D/8f/v/+3/7f/u/+7/7//w//D/7v/u/+7/7f/u/+//8P/y//H/8f/x//H/8f/x//D/
8P/y//T/9f/2//T/9P/0//T/9P/1//b/+f/5//f/9//4//b/9v/0//T/9//5//v//v/9
//z//P/8//7//f/9////AwADAAIAAgACAAMABAAFAAoADAAOAA8ADgAOAA4ADgAPABEA
EwAWABcAGgAcABwAHAAdAB0AHQAfACIAJQAlACQAJQAlACUAKAApACsALAAsACwALgAu
AC4ALgAuAC4AMQA0ADUANgA0ADQAMwAyADQANAAzADQAMgAxADAALwAwAC4ALAAqACoA
KgApACgAJgAkACIAHgAfAB4AHgAfABwAHAAcABwAGgAZABgAFwAWABcAGAAZABgAFwAW
ABMAEwAUABQAFAAUABQAFQAVABUAFQATABIAEwAVABYAGAAXABYAFQASABMAEwAUABQA
EwAUABUAFgAWABUAEwATABYAFgAXABgAGAAYABcAFQAXABcAGAAYABkAGgAcABwAGwAZ
ABcAFwAZABoAHQAeAB0AHQAcABoAGQAaABsAHAAbABwAHAAbAB4AHgAeAB4AHwAhACIA
IwAjACIAIQAeACEAIQAiACMAIgAiACMAIwAhACAAIAAfACAAIgAjACQAIgAhACAAHQAd
AB0AHQAcABwAHgAeAB0AGwAZABkAGQAcAB4AIAAhACAAHwAcABsAHAAdAB4AHwAdAB4A
IAAgAB4AHAAaABoAHQAeAB4AIAAgAB8AHAAZABwAGwAcAB4AHwAeABwAHAAcABwAHwAg
ACEAIgAgACAAIAAgACAAIAAgACAAIAAgACAAIAAeAB4AHgAeAB4AHgAeAB4AHgAeAB4A
HgAeAB4AHgAeACAAIAAgACAAHwAeAB0AHAAdAB4AHwAgACAAIAAgACAAHwAeAB0AHAAe
ACAAIgAkACIAIgAiACIAIwAkACUAJgAmACYAJgAmACUAJAAjACIAJAAkACQAJAAkACQA
JAAkACQAJAAkACQAJAAkACQAJAAmACYAJgAmACgAKAAoACgAJwAmACUAJAAkACQAJAAk
ACYAJgAmACYAJAAkACQAJAAlACYAJwAoACcAJgAlACQAJAAkACQAJAAkACQAJAAkACQA
JAAkACQAJAAkACQAJAAhACAAHwAeAB8AIAAhACIAIAAgACAAIAAeAB4AHgAeACEAIgAj
ACQAIgAiACIAIgAjACMAIwAjACYAJgAlACUAJQAkACUAJQApACoAKgAqACcAJwAnACcA
KQAoACgAKQApACgAJQAlACQAIwAhACAAIAAgACAAIQAfAB4AHQAdAB0AGwAaABgAFwAW
ABYAFwAWABUAFAATABQAFQAWABcAFAATABMAEgAUABQAFAAUABQAEwATABQAEwASABEA
EAASABMAEwATABAADwAQABAADwAQABYAGwAfACgAMQA5AEQAUgBnAH0AkwCrALwAxADG
ALkAoQCGAG0AUgA7ACsAHQAQAAoABQABAP3//f8BAAUACAAIAAgABgAEAAQABAAGAAkA
CwAJAAoACgAIAAcABgAGAAUACAAJAAkACgAHAAcABwAJAAgABwAGAAUABwAHAAcABwAH
AAYABQAEAAUABwAIAAkABwAHAAgACAAGAAYABgAHAAkABwAHAAgABwAHAAcABgAGAAYA
BgAFAAcABwAHAAgACAAHAAYABQAGAAcABwAIAAgACAAHAAYABgAGAAYABgADAAMAAwAF
AAcABQAFAAYACAAIAAYABgAFAAUABQAGAAYABgAHAAgACAAHAAcACQAMAAsACQAIAAoA
CwAMAA0ADQAOAA8ADwASABIAEgASABIAEwAUABYAFgAYABkAGAAZABsAHAAdAB4AIAAi
ACEAIwAlACYAJwAnACcAKAAoACkAKAApACgAKQAqACsALAApACoAKQAoACoAKgApACgA
JwAmACQAJAAjACEAHwAdAB4AHAAaABgAFAAUABMAEgARABAADwAMAAgABgAFAAUABQAG
AAcACAAEAAMAAgABAP3//f/9//3//f/9//3/+//6//r/+f/4//b/9v/3//f/+f/5//f/
9v/1//X/9P/0//b/9v/2//T/8//z//T/9P/0//T/9P/0//X/9f/0//X/9P/0//X/9v/3
//j/+P/3//f/9//4//j/+P/4//n/+P/4//f/9v/3//f/9v/3//b/9v/3//f/9v/2//b/
9v/2//X/9v/2//X/9v/2//b/9v/1//X/9P/z//b/9v/2//T/9P/z//P/8//y//L/8//z
//L/8v/z//P/8v/y//H/8P/y//P/9P/z//P/8//z//L/8P/y//L/8f/z//H/8f/x/+//
8P/x//H/8//z//H/8f/x//H/8f/x/+7/7v/v/+7/7//u/+3/7v/u/+7/7f/u//H/8f/v
/+3/7f/r/+v/7P/p/+z/7P/s/+z/7P/s/+z/7P/s/+r/6v/q/+r/7P/s/+z/7P/r/+r/
6f/o/+r/6v/q/+r/6v/q/+r/6v/o/+j/6P/o/+r/6v/q/+r/6P/o/+j/6P/q/+r/6v/q
/+j/6P/o/+j/6P/o/+j/6P/o/+j/6P/o/+r/6v/q/+r/6//s/+3/7v/r/+r/6f/o/+b/
5v/m/+b/5//o/+n/6v/p/+j/5//m/+j/6P/o/+j/6P/o/+j/6P/m/+b/5v/m/+j/6P/o
/+j/5//m/+X/5P/m/+b/5v/m/+T/5P/k/+T/5v/m/+b/5v/o/+j/6P/o/+b/5v/m/+b/
6P/p/+n/6f/n/+j/6P/n/+f/6P/o/+r/6f/r/+z/7P/q/+n/6f/p/+v/6//q/+r/6f/p
/+j/5f/l/+X/5f/k/+T/5P/k/+T/4//j/+L/4f/h/+H/3//e/97/3f/c/9z/2//b/9v/
2//c/93/3v/f/97/2//a/9r/3P/c/9z/3P/a/9r/2f/Z/9r/2v/a/9r/3P/c/93/3f/d
/9z/1//Y/9j/2f/a/97/4//p//D/+/8HABgAKAA7AFUAbwCFAJQAnACcAIsAdQBgAEUA
JgAPAP//7//g/9b/z//H/8X/yf/N/8//0P/Q/9D/0P/S/9T/1v/Y/9n/2f/X/9j/2P/W
/9b/1v/X/9f/2f/Z/9j/2P/V/9X/1f/X/9n/2f/Z/9n/1//X/9f/1//Y/9j/2P/Y/9r/
2//b/9v/2f/Z/9r/2v/c/9z/3P/d/93/2//b/9z/2v/b/9z/3P/e/97/3v/d/93/3f/d
/97/3//f/9//3//f/9//3v/e/93/3v/e/97/3//g/+H/4v/f/9//3//h/+P/4f/h/+L/
5P/k/+L/4v/i/+P/5P/m/+j/6P/p/+r/6P/n/+f/6f/t/+3/7P/s/+v/6//r/+v/7v/w
//L/8//2//b/9v/2//T/9f/2//j/+f/8//7//v/+/////////wEABAAHAAcACAAJAAkA
CQAJAAkACgAKAAwADAAOAA4ADgAOAA4ADgAOABAAEAAQABAAEAAPAA4ADQAMAAoACgAK
AAkACAAHAAYABAACAAAA/v/+//3//P/9//z/+//4//T/8v/x//H/8P/w//D/8P/w/+//
7v/t/+v/6//r/+v/7f/t/+3/6//p/+j/5v/k/+X/5v/o/+n/6f/p/+f/5v/k/+X/5f/m
/+j/6P/o/+b/5f/l/+b/5v/p/+r/6//s/+z/6//p/+n/6P/o/+n/6v/t/+7/7v/t/+v/
6//s/+z/7//w//L/8v/y//H/8P/x//D/8P/y//L/9P/1//X/9P/w//D/8P/w//P/9P/0
//P/9f/0//P/8v/w//H/8f/x//L/8v/y//D/7v/t/+3/7f/w//D/8f/x/+//7v/u/+3/
6//s/+z/7P/v/+//7//t/+z/6//q/+j/6f/s/+3/7f/t/+v/6//r/+n/6v/r/+v/6//r
/+n/6f/n/+f/5//n/+n/6v/s/+z/6P/m/+T/5P/l/+b/5v/o/+v/6//p/+f/5f/j/+P/
5P/l/+j/6P/o/+j/6P/n/+b/5f/k/+b/5v/m/+b/5v/m/+b/5v/m/+b/5v/m/+b/5v/m
/+b/5v/m/+b/5v/o/+j/6P/o/+j/6P/o/+j/6P/o/+j/6P/q/+r/6v/q/+n/6P/n/+b/
5//o/+n/6v/o/+j/6P/o/+j/6P/o/+j/6//s/+3/7v/s/+z/7P/s/+7/7v/u/+7/7P/s
/+z/7P/s/+z/7P/s/+3/7v/v//D/7v/u/+7/7v/w//D/8P/w//D/8P/w//D/8P/w//D/
8P/y//L/8v/y//D/8P/w//D/8f/y//P/9P/y//L/8v/y//D/8P/w//D/8f/y//P/9P/0
//T/9P/0//T/9P/0//T/9f/2//f/+P/3//b/9f/0//X/9v/3//j/9//2//X/9P/2//b/
9v/2//b/9v/2//b/9v/2//b/9v/5//r/+//8//r/+v/6//r//P/8//z//P/+//7//v/+
//7//v/+//7/AAABAAIAAwADAAIAAAD//wAAAAACAAMABwAIAAgACAAHAAcABwAHAAkA
CAAIAAkACQAIAAUABQAFAAUABAAEAAIAAgACAAMABQAEAAMAAwAFAAMAAgAAAP///v/+
//////////////8BAAEAAQABAP3//f/+//7/AAAAAAAAAAD+//3//f/+//7//v/+//7/
/P/9//3//f/8//v/+v/8////AgACAAcADQAUABsAIwAwAD4AUwBpAIMAnQCyALwAvgC5
AKcAjgB3AF4AQwArABkADAAEAAEA+//3//n//f8DAAQAAgACAAAAAAAAAAIABAAHAAkA
CwAMAAwACgAKAAoACwALAA0ADQAMAAwACwALAAsADQAOAA8AEAARABMAEwATABMAFAAU
ABQAFAAVABcAGAAZABkAGQAaABoAGwAcAB0AHwAdABsAGwAcABwAHQAeAB4AIQAiACMA
IwAiACEAIAAgACMAIwAjACMAIwAjACIAIgAlACYAJgAmACYAJgAmACYAIwAjACMAJQAp
ACcAJwAoACgAKAAmACYAJgAnACgAKgAqACoAKwAsACoAKQApACsAMQAxADAAMAAvAC8A
LwAvADIANAA2ADcAOAA4ADgAOAA1ADUANQA2ADgAPAA/AEAAPgA/AD8APwA/AEIARQBF
AEgASQBJAEkASwBLAEwATABMAEwATgBOAE0ATABLAEoATABOAE4ATgBOAE4ATQBMAEkA
SABGAEYARgBFAEQAQwBBAD4AOwA4ADcAOAA4ADgAOAA4ADgANgAzADAALgAtAC4ALgAu
AC4AKwApACcAJQAjACMAIwAjACUAJQAlACMAIAAgAB8AHgAfACAAIgAjACIAIQAeABwA
HgAfAB8AIAAiACIAIgAgAB4AHQAdABwAHgAgACIAJAAiACEAHwAfACAAIAAhACIAIQAi
ACIAIQAeAB0AHQAcAB8AIAAiACIAIwAhAB8AHwAgACAAIgAiACMAIwAiACAAHgAeAB4A
HgAhACIAIgAhAB8AHgAdABwAHgAfAB8AHwAgACAAIAAeAB4AHQAdAB0AHgAeAB8AHwAd
ABwAHAAbABoAGgAZABgAGwAbABsAGQAXABcAFwAWABYAGAAYABcAGQAXABcAFwAWABYA
FgAVABcAFwAVABUAFQAVABUAFQAVABYAGAAYABQAEgAQABAAEQASABIAFAATABMAEQAP
AA0ACwALAAwADwAOAA4ADgAOAA4ADQAMAAsACgAMAAwADAAMAAoACgAKAAoACgAKAAoA
CgAKAAoACgAKAAoACgAKAAoACgAKAAoACgAIAAgACAAIAAgACAAIAAgACAAIAAgACAAG
AAYABgAGAAgACAAIAAgABgAGAAYABgAEAAQABAAEAAYABgAGAAYABAAEAAQABAAGAAYA
BgAGAAUABAADAAIABAAEAAQABAAGAAYABgAGAAUABAADAAIABAAEAAQABAADAAIAAQAA
AAAAAAAAAAAAAAAAAAAAAAD+//7//v/+/wAAAAAAAAAAAAAAAAAAAAD+//7//v/+//z/
/P/8//z//P/8//z//P/+//7//v/+//z//P/8//z/+v/6//v/+//9//3//v/+//3//f/+
//7/AgADAAUABgAFAAQAAgABAAEAAQABAAAAAgADAAMAAgD+//3//P/7//r/+v/6//r/
/P/9//3//P/5//n/+f/3//b/9P/z//L/9P/1//X/9f/1//X/9f/1//P/8//x//H/8P/w
//D/8P/y//L/8v/x//H/8v/y//L/9P/0//T/9f/z//H/8P/v/+7/7v/v//L/9v/5//3/
BgATAB8AKgA6AFEAaQCFAJ0AqgCwALAAoQCLAHIAWwBAACkAFwAJAPr/8P/p/+P/3//h
/+X/6f/s/+z/6v/q/+r/6v/q/+z/7f/x/+//8P/w/+7/8P/w//H/8f/z//P/8v/y/+//
7//v//H/8//z//P/8//z//P/8//z//L/8v/y//L/9P/1//X/9f/0//P/8//y//T/9P/0
//X/8//x//H/8v/y//P/9P/0//b/9v/2//X/9P/z//L/8v/1//X/9f/1//P/8//y//L/
8f/y//L/8v/0//T/9P/0//P/8//z//X/9//1//X/9v/2//b/9P/0//T/9f/2//j/+P/4
//n/+v/4//f/9//5///////+//7///////////8BAAIAAwADAAUABgAHAAgABgAHAAgA
CgAMABAAEwAUABQAFQAVABUAFgAYABoAGQAcAB0AHQAdABsAGwAcABwAIAAgACIAIgAk
ACQAJAAkACIAJAAkACQAJAAkACMAIgAgAB4AGwAaABsAGwAbABsAGgAYABYAFAAQABAA
DwAOAA0ADAALAAgABQACAAAA///8//z//P/8//z/+//6//n/9v/1//T/8//1//X/9f/z
//L/8v/x//D/8P/w//H/8f/x//H/7//u/+3/7f/s/+z/7v/u/+7/7P/r/+v/7P/s/+v/
7P/t/+7/7v/t/+v/6//s/+z/7f/u/+//8P/w/+//7f/t/+7/7v/v//D/8v/y//H/7//t
/+3/7v/u//D/8P/y//P/8//y/+7/7v/u/+7/8f/y//L/8f/x//D/7//u/+7/7//v/+//
8v/y//L/8P/w/+//7//v/+7/7v/v/+//7f/s/+z/6//t/+7/7v/u/+3/7f/t/+v/6//r
/+v/6v/q/+z/7P/r/+3/6//r/+v/6v/q/+r/6f/s/+3/7P/t/+z/6//q/+n/5//o/+r/
6v/r/+r/6f/q/+r/6v/p/+r/7f/t/+v/6f/p/+f/5//o/+n/6v/s/+z/7P/s/+n/6P/n
/+b/5//o/+n/6v/q/+r/6v/q/+f/5v/l/+T/5v/o/+r/7P/r/+r/6f/o/+j/6P/o/+j/
6P/o/+j/6P/m/+b/5v/m/+j/6P/o/+j/5v/m/+b/5v/m/+b/5v/m/+b/5v/m/+b/5f/k
/+P/4v/l/+b/5//o/+f/5v/l/+T/5P/k/+T/5P/m/+b/5v/m/+X/5P/j/+L/5f/m/+f/
6P/m/+b/5v/m/+j/6P/o/+j/6P/o/+j/6P/n/+b/5f/k/+f/6P/p/+r/6f/o/+j/5//p
/+n/6v/q/+v/6//s/+z/7f/t/+7/7v/v//D/8P/x/+//7//v/+7/8P/x//H/8P/r/+v/
6//r/+z/7P/s/+z/7f/v//D/8P/s/+v/6v/n/+j/5v/l/+T/5v/n/+f/5//m/+X/5P/j
/+T/5f/k/+X/5f/k/+P/4v/k/+T/5P/j/+P/5P/k/+T/5P/k/+T/5f/p/+n/6P/n/+T/
5P/l/+T/5v/t//X//v8LABUAIgAuAEMAWQBzAIsAngCoAKgAmwCDAGgATQAsABUABwD7
//L/7v/p/+H/2f/V/9n/3//k/+T/5v/o/+j/5v/m/+b/5//n/+j/6v/r/+r/6//q/+r/
6f/p/+n/6P/o/+n/6f/p/+v/6v/p/+j/5//p/+n/6f/p/+j/6P/o/+j/6P/p/+n/6f/q
/+v/7f/u/+3/7P/r/+v/7P/r/+z/7v/s/+3/7v/u/+7/7v/u/+3/7//v/+//8P/w/+//
7v/t/+7/7//v//D/7//w//D/8P/w//D/8P/w//H/8f/x//P/9P/x//D/8P/z//T/8//0
//X/9f/1//b/9v/2//f/+P/5//n/+v/9//7//f/7//r/+//9////AQADAAQABQAFAAgA
CAAIAAgACgALAAwADgAOABAAEQAQABMAFQAWABcAGAAaABwAGwAcAB0AHQAdAB4AHwAh
ACIAIQAgACEAIAAhACIAIwAkACMAJAAjACIAJAAkACMAIgAiACIAIQAiACAAHwAeAB0A
HQAcABsAGgAXABYAFAASABMAEgARAA4ADQAMAAwADQALAAoACQAIAAkACQAJAAkABwAH
AAcABwAFAAUABQADAAMABAAEAAQAAwACAAIAAQACAAMAAgACAAAAAQABAAIAAgACAAIA
AAAAAAEAAwAEAAQABAAEAAQABQAFAAQABQAGAAYABwAIAAkACgAKAAkACwALAAwADAAM
AAwADQAMAA4ADQAMAA0AEAAQABIAEgATABMAEgAQAA8AEAARABIAEgASABEADwASABIA
EgASABEAEQAQAA8AEAAQABAADgAPAA8AEAARABIAEgATABMAEwASABIAEQAPABAAEAAQ
ABEAEQARAA8AEAARABIAEgAPABAADwANAA4ADQAOAA8ADQAOAA8ADwAPAA8ADQANAA8A
DwAPAA8ADgAOAA8ADgAOAA4ADgAQAA8AEAAQABIAEwATABEADwASABEAEgAUABEAEAAR
ABIAEwAUABQAFAAUABQAEwASABEAEAASABIAEgASABAAEAAQABAAEAAQABAAEAASABIA
EgASABAAEAAQABAAEQASABMAFAASABIAEgASABQAFAAUABQAFgAWABYAFgAYABgAGAAY
ABkAGgAbABwAGwAaABkAGAAZABoAGwAcABwAHAAcABwAGgAaABoAGgAcABwAHAAcABoA
GgAaABoAGgAaABoAGgAcABwAHAAcABsAGgAZABgAGQAaABsAHAAaABoAGgAaABoAGgAa
ABoAHAAcABwAHAAcABwAHAAcAB0AHgAfACAAHgAeAB4AHgAgACAAIAAgACAAIAAgACAA
HwAeAB0AHAAeAB4AHgAeAB8AIAAhACIAIgAiACIAIgAlACUAJQAlACQAJAAjACMAJgAm
ACgAKQAtAC4ALgAuACsAKwArACsALQAsACwALQArACoAJwAnACgAKQApACoALAAsACwA
LQArACoAKQApACsAKQAoACYAIwAiACIAIwAlACUAJQAlACUAJQAlACUAJQAlACYAJgAn
ACgAKQAqACkAJwAmACYAJwAoACkAKgAoACkAKQApACgAJwAmACYAJwAqAC4AMQA1AEAA
SQBTAGIAdACJAJ8AtQDNAN4A5ADiANcAwQCsAJMAegBfAEkAOQAuACoAJQAhAB8AIwAn
ACkAKgAoACgAJgAmACYAKgAuAC0ALQAsACwAKwAoACwALAAtAC0AKwArACoAKgAnACcA
JwApACsAKwArACsAKgApACgAJwAqACoAKgAqACwALQAtAC0AKwArACwALAAuAC4ALgAv
AC0AKwArACwALAAtAC4ALgAuAC4ALgAtAC0ALQAtAC4AMQAxADEAMQAvAC8ALgAuADEA
MgAyADIAMgAyADIAMgAvAC8ALwAxADUAMwAzADQAMgAyADAAMAAyADMANAA2ADYANgA3
ADgANgA1ADUANwA7ADsAOgA6ADkAOQA5ADkAPgBAAEIAQwBEAEQARABEAEQARQBGAEgA
SwBOAFAAUABQAFEAUQBRAFUAWABbAFsAXABdAF0AXQBbAFsAXABcAGEAYgBlAGYAYwBi
AGEAYABhAGQAZQBmAGYAZgBlAGQAYwBiAGAAYABgAF8AXgBdAFoAWABWAFQAVABUAFMA
UgBQAE4ATABIAEgARgBFAEUARgBGAEYARgBDAEEAPwA9AD0APQA9AD0AOwA7ADsAOQA4
ADgANwA2ADYANgA3ADcANwA3ADUANAA2ADcANwA4ADYANgA2ADQAMwAzADQANAA1ADYA
NwA4ADUAMwAwAC8AMwA0ADYAOAA4ADgANwA1ADcANwA4ADgANwA4ADoAOgA3ADUAMwAz
ADYANgA4ADgAOgA7ADsAOgA4ADgAOAA4ADkAOgA6ADkAOAA2ADQAMgA0ADUANQA1ADYA
NgA2ADQAMgAxADEAMQAyADIAMwAzAC8ALgAuAC0ALQAuAC4ALgAvAC8ALwAtACsAKwAr
ACoALAAuAC4ALQArACkAKQApACoALAAuAC8ALwAvAC0ALQArACsAKwArACsALAAuAC4A
LAAqACgAKAApACoAKgAsACsAKwApACcAJwAlACUAJgAnACgAJgAmACYAJgAkACQAJAAk
ACYAJgAmACYAJgAmACYAJgAmACYAJgAmACUAJAAjACIAIAAgACAAIAAiACQAJgAoACUA
JAAjACIAJAAkACQAJAAkACQAJAAkACIAIgAiACIAJAAkACQAJAAiACIAIgAiACQAJAAk
ACQAJgAmACYAJgAjACIAIQAgACEAIgAjACQAIgAiACIAIgAiACIAIgAiACAAIAAgACAA
IAAgACAAIAAhACIAIwAkACMAIgAhACAAIgAiACIAIgAkACQAJAAkACMAIgAhACAAIQAi
ACMAJAAkACUAJQAlACcAKAAoACcAJwAoACgAKgArAC0ALgAuADAALwAvAC8ALAArACkA
KAAqACsAKwApACkAKQApACgAJgAmACYAJgApACkAKAAnACYAJQAiACAAHgAdABwAHAAe
AB8AIAAhAB8AHwAfAB8AIQAfAB8AIAAeAB4AHgAeACAAIAAfAB8AIAAgACAAIAAgACAA
IQAhACMAJAAhACAAHgAdAB4AIgAnAC0AOABHAFcAYgBwAIMAmwC1AMsA3gDsAOoA2wDF
AK4AjwBuAFUARwA5ACwAJAAhABsAFQATABMAFwAYABwAHgAiACQAJAAkACIAIwAjACUA
JgAmACQAJgAmACcAJwAlACUAJAAkACQAJQAmACkAKAAnACYAJQAnACcAJwAnACgAKAAo
ACgAJwAnACYAJQAoACkAKwAsACsAKgApACkAKwApACkAKgAsAC0ALgAuACwALAAsACsA
LQAtAA==
         </WaveFormData>
      </LeadData>
      <LeadData>
         <LeadByteCountTotal>10000</LeadByteCountTotal>
         <LeadTimeOffset>0</LeadTimeOffset>
         <LeadSampleCountTotal>5000</LeadSampleCountTotal>
         <LeadAmplitudeUnitsPerBit>4.88</LeadAmplitudeUnitsPerBit>
         <LeadAmplitudeUnits>��V</LeadAmplitudeUnits>
         <LeadHighLimit>2147483647</LeadHighLimit>
         <LeadLowLimit>268435456</LeadLowLimit>
         <LeadID>V6</LeadID>
         <LeadOffsetFirstSample>0</LeadOffsetFirstSample>
         <FirstSampleBaseline>0</FirstSampleBaseline>
         <LeadSampleSize>2</LeadSampleSize>
         <LeadOff>FALSE</LeadOff>
         <BaselineSway>FALSE</BaselineSway>
         <ExcessiveACNoise>FALSE</ExcessiveACNoise>
         <MuscleNoise>FALSE</MuscleNoise>
         <LeadDataCRC32>1516108243</LeadDataCRC32>
         <WaveFormData>
DgAOAA4ADgAPABAAEQASABEAEQARABIAEAAQABAAEAASABQAFQAWABUAFgAWABYAFwAY
ABkAGwAbABsAGwAbABoAGAAWABMAFQAVABUAFQAUABMAEgARABEAEQASABIAEQARABAA
DgAMAAsACwALAAsACwALAAsADAAMAAwADAAOAA4ADgAOAA4ADgAOAA4ADQAMAAsACgAL
AA0ADgAPAA4ADQAMAAsADAALAAsADgANAAkACAAKAAwAEQAYACIAMABCAFIAZAB2AIcA
lgCiAKsAqwCiAJcAhgBvAFwAUABEADcALAAoACIAGwAZABkAFwAVABMAEQAQABIAEgAU
ABUAEwARAA4ADgAMAAwACgAKAAsACwANAA0ADQAMAAsACgAKAAsADgAOAA8ADwAMAAsA
CgAJAAoACwAMAA4ADAAMAAwACwALAAsACwALAA0ADgAPAA4ADQAMAAsACgALAAwADQAP
AA4ADgAOAA0ADQANAA0ADQARABEAEQARAA8ADwAPAA8AEAARABIAEwATABMAEwATABEA
EQARABEAEgATABUAFwAWABQAEwASABUAFQAWABYAFgAWABYAFgAVABUAFgAXABkAGQAZ
ABoAGgAaABoAGgAeAB8AIAAiACAAIQAhACEAHgAdABwAHQAdAB0AHwAeABsAGwAaABoA
HQAeACEAIwAjACMAIwAiACIAIgAjACQAJwAnACgAKQAnACYAJgAnACcAKAAqACoAKwAr
ACsAKQAnACYAJgAmACgAJwAmACYAIwAgAB8AHgAfAB8AHwAeABwAGgAWABMAEwATABIA
EgASABIAEgASAA4ADAALAAkACQAJAAoACgAKAAkACQAIAAkACAAHAAcABwAHAAcABwAF
AAUABQAEAAYABwAHAAcABgAGAAUABAAGAAUABQAGAAcABwAHAAgABwAEAAMAAwAEAAUA
BwAJAAcABwAGAAQABgAHAAcABwAJAAoACwALAAkACQAHAAcACgAKAAoACgAIAAgACgAK
AAgABwAHAAcACQAJAAsACwAJAAgABwAHAAcACAAJAAkACgAKAAoABwAGAAUABQAHAAkA
CQALAAsACgAHAAUABAADAAYABwAIAAkACQAIAAYABQAFAAUABwAIAAkACgALAAkABgAG
AAYACQAKAAsACwALAAoACAAIAAYABgAGAAYACAAJAAsADAAJAAUABQAGAAYABwAHAAcA
BwAFAAMAAgABAAEAAgAEAAcABgAEAAQABAAEAAIAAgACAAIABAAEAAQABAACAAIAAgAC
AAQABAAEAAQAAgACAAIAAgACAAIAAgACAAQABAAEAAQAAQAAAP///v8AAAAAAAAAAAIA
AgACAAIAAgACAAIAAgAEAAQABAAEAAMAAgABAAAAAgACAAIAAgACAAIAAgACAAIAAgAC
AAIABAAEAAQABAADAAIAAQAAAAIAAgACAAIAAgACAAIAAgABAAAA///+/wEAAgADAAQA
AQAAAP///v///wAAAQACAAAAAAAAAAAAAgACAAIAAgADAAQABQAGAAQABAAEAAQABAAE
AAQABAAEAAQABAAEAAQABAAEAAQABQAGAAcACAAHAAYABQAEAAIAAgACAAIABAAEAAQA
BAADAAIAAQAAAAEAAgADAAQAAwACAAEAAAABAAIAAwAEAAYABwAHAAcABgAGAAYABgAI
AAgACgALAAoACwAMAAwADQAOAA8AEAAQAA8ADgANAA0ADQAMAAsACgALAAwADQAKAAkA
CAAHAAgACAAIAAkABgAFAAUABAAAAAAA/////wEAAQABAAEA//8AAAAAAAACAAIAAgAC
AAAAAAAAAAAAAAAAAAAAAAACAAIAAwADAAIAAQAAAP//AQAAAAEAAQACAAEA///+/wAA
AgAJABIAGgAkADIAQgBUAGYAdwCEAI4AlQCTAIYAewBuAFkASAA6ADAAJwAkAB4AFgAP
AA0ACwALAAkABwAHAAYABgAGAAYABQAFAAMAAgACAAAAAAABAAIABAAFAAIAAQAAAP7/
AAAAAAEAAwACAAIAAwADAAEAAQABAAEAAgADAAQABgAFAAQAAwABAAMAAwADAAMAAgAC
AAIAAAAAAAAAAAAAAAIAAgACAAMAAwACAAEA//8BAAEAAQABAAEAAQABAAEA////////
//8AAAEAAgADAAIAAQAAAP//AAABAAIAAwADAAMABAAFAAMAAgACAAIABQAHAAoADAAL
AAoACQAIAAkACQAKAAsADQANAA0ADgAMAAwADAAMABAAEQASABQAEwATABIAEQASABMA
FAAXABgAGQAcABwAGgAbABsAHAAgACAAIgAjACEAIQAhACAAIgAkACcAKgAqACkAKQAp
ACkAKAAoACkAKwAsAC4ALgAsACsAKgAnACgAKAApACoAKQAnACUAJAAjACAAHwAeAB0A
HQAdABwAGAAWABIADwAPAA8ADgAOAAwADAAMAAwACgAIAAcABQAHAAcACAAIAAcABQAE
AAIAAgACAAIAAwABAAEAAQABAAEAAQABAAAAAgADAAMAAwADAAIAAAD+//////8AAAIA
AwADAAMABAAEAAIAAgADAAUABQAGAAcABgAFAAMAAAAEAAUABQAFAAMABAAFAAUAAwAD
AAEAAQAFAAYABwAIAAcABgAHAAYABgAFAAUABQADAAMABQAFAAQABAAEAAUABQAGAAcA
BwAFAAQAAwD//wEAAQACAAUAAwADAAUABQADAAEAAAAAAAEABAAFAAYABgAFAAMAAAAA
AAEAAgAFAAMAAwADAAMAAwAAAAAAAAACAAQABgAHAAYABAABAAAAAgACAAIAAgADAAMA
BAAEAAMA/////wAAAgADAAMAAwACAP///P/6//r/+//9/wAAAQD+//z//P/8//z//f/+
////AAD+//7//v/+//7//v/+//7/AAAAAAAAAAD+//7//v/+//7//v/+//7//v/+//7/
/v/+//7//v/+//7//v/+//7//P/8//z//P/+//7//v/+//7//v/+//7//f/8//v/+v/9
//7///8AAP7//v/+//7//v/+//7//v8AAAAAAAAAAP7//v/+//7///8AAAEAAgABAAAA
///+/wAAAAAAAAAA/v/+//7//v/8//z//P/8//7//v/+//7/+//6//n/+P/6//r/+v/6
//j/+P/4//j/9v/2//b/9v/3//j/+f/6//n/+P/3//b/9v/2//b/9v/4//j/+P/4//j/
+P/4//j/+P/4//j/+P/2//b/9v/2//j/+P/4//j/9v/2//b/9v/0//T/9P/0//X/9v/3
//j/+P/4//j/+P/5//n/+f/6//v//P/9//7//f/+//7//v8AAAIAAwAEAAMAAgABAAEA
AwADAAMAAwADAAIAAQD///7//f/8//v//f/9//3//f/7//n/+P/2//f/9//2//T/9v/1
//X/9f/z//P/8//z//b/9v/2//b/9f/0//P/8v/z//T/9f/2//j/+P/4//j/9//3//b/
9f/2//f/+P/5//j/9f/1//T/9f/1//j/+v/+/wMACAAMABYAIgA0AEQAWABtAH4AhgCJ
AIUAegBrAFwASwA8ADIAJgAbABQADgAGAAEA////////AQD///3/+v/2//b/9v/3//n/
+f/4//j/9v/2//X/9P/0//P/9P/1//b/9v/1//T/9P/1//X/9P/0//P/9f/1//X/9f/z
//P/8//0//f/+P/5//n/9//3//f/9//4//j/+P/2//b/9v/2//b/9P/0//T/9f/4//j/
+P/3//f/9//3//f/9//3//f/9//4//n/+v/7//r/+f/4//f/+P/5//r/+//6//n/+P/3
//n/+f/6//v//f/8//z//P/6//n/+f/4//z//P/8//z//f/9//7///////////8AAAIA
AgACAAIAAwADAAMABAAFAAcACAAJAAkACQAJAAsADAANABAAEAASABMAEwAUABQAFAAW
ABcAGQAbAB0AHgAeAB4AHwAgAB8AHwAgACEAJAAkACUAJwAkACQAJQAkACUAJQAlACMA
IQAgACAAIAAfAB0AGwAaABkAFgAVABQAEwATABMAEgATABIADwANAAsACQAGAAQABQAG
AAcACAAGAAQAAwABAP////8AAAAAAAD//////v/9//z/+//7//v/+//7//v//f/9//3/
/P/7//v/+v/5//v//P/8//z//P/7//v//P/8//v/+v/6//v/+v/7//3/+//7//z//f//
/////v/8//z//f/9//3//P/8//z/+//+/////v////3//P/7//r//P/8//7//v/+//3/
/f/9//v/+//9//3//v/+//7////+//7//v/9/wAAAAAAAP3//v/9//3////9//3/////
/wEA///+//7/+v/8//z//P///////v/8//v/+//7//3//P/7//r/+f/6//j/+f/6//r/
+v/6//n/+v/6//n/+v/6//r/+v/6//r/+f/5//j/+v/3//j/+v/5//n/+P/3//r/+f/4
//j/9//3//j/+v/1//b/+P/4//j/+P/2//b/9v/2//T/9P/0//T/9f/2//f/+P/3//b/
9f/0//b/9v/2//b/9v/2//b/9v/2//b/9v/2//j/+P/4//j/9v/2//b/9v/y//D/7v/s
/+r/6P/m/+T/4v/i/+L/4v/i/+L/4v/i/+T/5P/k/+T/5v/m/+b/5v/k/+T/5P/k/+L/
4v/i/+L/5f/m/+f/6P/l/+T/4//i/+T/5P/k/+T/5P/k/+T/5P/i/+L/4v/i/+P/5P/l
/+b/5P/k/+T/5P/m/+b/5v/m/+T/5P/k/+T/5v/m/+b/5v/o/+j/6P/o/+b/5v/m/+b/
6P/p/+n/6f/o/+j/6P/o/+j/6P/q/+v/7P/t/+7/7v/u/+7/7v/u//H/8f/x//H/7//v
/+7/7f/t/+3/7f/t/+3/7f/t/+3/7f/s/+v/6//s/+v/6//q/+r/6v/p/+n/6P/n/+b/
5f/m/+j/6f/q/+f/5v/l/+T/5f/m/+f/6P/o/+j/6P/o/+b/5v/n/+f/6f/p/+n/6f/p
/+j/4//j/+L/4//l/+b/6P/q/+//9v8AAAwAGgAqAEAAVABpAHQAfgCBAH0AdABpAFgA
QwA2ACwAIAARAAgAAAD4//P/8//1//P/8f/v/+v/6v/q/+r/7P/t/+3/7f/q/+r/6P/o
/+j/6P/p/+n/6f/p/+n/6P/n/+b/5v/n/+b/5v/n/+f/5//n/+f/5//n/+f/5//o/+r/
6v/q/+n/5//n/+f/5//q/+r/6v/o/+j/6P/o/+j/6P/o/+j/6f/s/+z/7P/r/+n/6f/p
/+n/7f/t/+3/7f/t/+3/7f/t/+v/6//r/+v/7P/t/+7/7//t/+3/7f/t/+7/7//x//P/
8//y//L/8v/x//H/8v/y//b/9v/2//b/8//z//T/9f/3//f/9//4//j/+P/4//j/+v/7
//z//v8AAAEAAQABAAEAAQABAAMABAAFAAgACAAIAAkACQAKAAwADAAOAA8AEgATABQA
FAASABIAEwAUABUAFQAWABcAGQAYABgAGQAXABgAGgAaABsAGwAbABkAFgAUABMAEgAU
ABMAEgASAA8ADAALAAoACAAHAAYABAAFAAQAAQD///z/+//5//j/+P/4//j/+P/4//b/
9f/z//H/8f/y//L/8//z//T/9P/y//D/7v/t/+7/7//w//H/8f/x//H/8P/v/+//7v/t
//D/8P/v/+7/7v/t/+3/7v/x//H/8f/y//D/7v/u/+//7f/t/+7/7//x//H/8P/u/+//
7//u/+3/7//w//H/8f/x//H/7//v/+7/7v/u/+7/7//w//P/9P/x/+//7v/t/+//7//x
//H/8P/w//D/8f/w//D/8P/v//D/8P/w/+3/7P/r/+v/7f/t/+3/7//v/+3/6//q/+r/
6P/q/+r/6v/r/+v/6v/o/+X/5f/l/+f/6f/p/+n/6f/p/+b/5v/m/+b/5v/m/+X/5v/m
/+X/5v/l/+T/4//i/+P/4//k/+T/5f/h/+H/4v/i/+P/4//j/+T/4//i/+L/4P/f/9//
4P/f/+D/4v/i/+L/4v/g/+D/4P/g/+L/5P/m/+j/5v/m/+b/5v/k/+T/5P/k/+b/5v/m
/+b/5v/m/+b/5v/m/+b/5v/m/+T/5P/k/+T/5v/m/+b/5v/m/+b/5v/m/+T/5P/k/+T/
5f/m/+f/6P/n/+b/5f/k/+L/4v/i/+L/4//k/+X/5v/k/+T/5P/k/+b/5v/m/+b/5P/k
/+T/5P/k/+T/5P/k/+b/5v/m/+b/5P/k/+T/5P/m/+b/5v/m/+T/5P/k/+T/4v/i/+L/
4v/k/+T/5P/k/+L/4v/i/+L/5P/k/+T/5P/i/+L/4v/i/+D/4P/g/+D/4f/i/+P/5P/k
/+T/5P/k/+T/5P/k/+T/5P/k/+T/5P/k/+T/5P/k/+f/6P/p/+r/6P/o/+j/6P/q/+r/
6v/q/+j/6P/o/+j/6P/o/+j/6P/p/+r/6//s/+v/6v/p/+j/6P/o/+j/6P/o/+j/6P/o
/+j/6P/o/+j/6v/r/+z/7v/s/+z/7P/s/+z/7v/v//D/8//0//T/9P/y//L/8v/z//X/
9f/1//X/8//y//H/7//x//H/8f/x//H/8f/x//H/8v/x//H/8P/v/+//7v/s/+z/6//r
/+v/7P/t/+7/7//u/+7/7v/u/+7/7v/u/+7/8P/w//D/8P/u/+7/7v/u//D/8f/x//H/
8f/x//H/8f/w/+//7f/u//H/8f/u//D/9v/5//r/AgAMABgAKAA6AE4AYQByAHwAgQCD
AHwAcQBmAFcARAAyACYAGwASAAwABAD9//v///8BAP//+//3//T/8v/w//D/8//1//X/
9v/2//T/9P/y//L/8//z//P/8//z//L/8f/w//D/8f/0//T/9f/1//X/9f/1//X/9//3
//f/+P/4//j/+P/3//b/9f/0//P/9P/0//T/8v/x//D/7//u/+7/7v/u/+//8//0//X/
9f/z//P/8//z//f/9//3//f/9v/1//T/8//1//X/9f/1//f/9//3//f/9v/1//T/8//0
//X/9//5//j/9v/1//T/9//3//j/+P/9//7///8AAAAAAQADAAUABwAHAAcACAAKAAoA
CgAKAAoACwAMAA4ADgAPAA8ADwAOAA0ADAANABAAEQAUABQAFgAXABcAGAAYABgAGgAb
AB4AHwAgACAAIAAgACEAIgAkACUAJwApACcAJgAmACcAKAAqAC0ALgAuAC8AMAAvAC4A
LgAvADAAMQAxADEAMgAuACoAKAAmACUAJQAlACQAJAAkACIAIQAeAB0AGwAaABoAGgAa
ABoAFgAUABMAEQARABEAEgASABMAEwAUABQAEQAQAA8ADwASABMAFAAVABQAEwASABAA
DgAPAA8ADwASABIAEQAQAA4ADQANAA4AEAARABIAFAAUABIAEgATABMAEwAUABUAFQAV
ABQAEgATABMAEgARABIAFAAWABcAFwAXABUAFQAWABYAFgAWABYAFgAYABgAFgAVABUA
FQAVABUAFwAXABUAFAATABMAEQASABMAEwASABIAEgAPAAwACwALAA0ADwAPABEAEQAP
AA0ADAAMAAgACgAKAAoADQANAAwACgAHAAcABwAJAAkACQAJAAkACQAGAAYABgAFAAYA
BwAHAAkACAAGAAYABAAEAAQABAAHAAcACAAIAAUAAQABAAIABAAFAAUABQAHAAUAAwAC
AAEAAQACAAQABQAEAAIAAgACAAIAAAAAAAAAAAABAAIAAwAEAAIAAgACAAIAAAAAAAAA
AAACAAIAAgACAAAAAAAAAAAAAgACAAIAAgAAAAAAAAAAAAAAAAAAAAAAAQACAAMABAAD
AAIAAQAAAAIAAgACAAIAAgACAAIAAgAEAAQABAAEAAQABAAEAAQAAgACAAIAAgAFAAYA
BwAIAAYABgAGAAYABgAGAAYABgAIAAgACAAIAAcABgAFAAQABQAGAAcACAAHAAYABQAE
AAYABgAGAAYABgAGAAYABgAEAAQABAAEAAYABgAGAAYABAAEAAQABAACAAIAAgACAAIA
AgACAAIAAAAAAAAAAAABAAIAAwAEAAIAAgACAAIAAAAAAAEAAQADAAQABAAEAAIAAgAC
AAQABgAIAAoADAAKAAoACgAKAAoACwALAAsACwALAAsACgAHAAUABQAFAAcABwAHAAcA
BwAHAAYABQAFAAQAAwADAAIAAAAAAP///f/9//3//f/+////AQACAAEAAAD///7//P/8
//z//P/9//7///8AAP7//v/+////AAABAAIAAwADAAEA/v/9//3//P/7////AAACAAQA
CQASABgAIgAwAEAAVgBsAH8AigCQAJUAkwCIAHsAbABfAE4AQgA4AC0AIgAYABAACQAH
AAkACwALAAkABwAEAAIAAgAAAAEAAQADAAIAAgAAAAAA/v/+//////8BAAEAAQAAAP//
/v/+////AAAAAAEAAQABAAEAAQABAAAA///+//7///8AAAEAAQD//////////wAAAAAA
AP7//v/+//7//v/8//z//P/9////AAABAAEA/v/9//z/+/////////////3//f/9//3/
/f/9//3//f////////////3//f/9//3//f/9//7///8BAAAAAAAAAP////8AAAAABAAE
AAQABAABAAEAAgADAAYABwAIAAoACAAIAAgACAAJAAkACQAKAAsADQAOAA8ADwAPAA8A
EQATABUAGQAaABoAGwAbABwAHAAcAB4AHwAgACEAIgAiACAAIAAhACIAJQAlACYAJwAp
ACgAKAApACgAKAApACgAKQApACkAJwAkACIAIQAgACEAIQAhACIAHwAcABsAGgAYABcA
FgAUABUAFAARAA8ADQALAAgABgAGAAYABgAGAAUABAAEAAMAAgABAAEAAAAAAP/////+
//v/+v/5//n/+//7//v/+//5//n/+f/4//b/9//3//f/+v/6//n/+P/2//X/9f/2//n/
+f/5//r//P/6//r/+//5//n/+v/7//z//f/9//z//f/9//z/+//7//z//f/9//3//f/7
//v//P/8//z//P/8//z//v/+//z/+//7//v//f/9///////9//z/+//7//n/+v/7//v/
/f/+/////f/6//n/+f/7//v/+//9//3/+//5//j/+P/4//r/+v/6//3//f/8//r/9//3
//f/+f/5//n/+f/5//v/+P/4//j/+P/4//j/9//6//r/+f/6//n/+P/3//b/9f/1//b/
9v/2//P/9P/2//X/9f/0//P/9v/1//T/9P/z//P/9P/2//P/9P/2//b/9v/2//X/9P/z
//L/8//0//X/9v/2//b/9v/2//P/8v/x//D/8v/0//b/+P/3//b/9f/0//L/8v/y//L/
9P/0//T/9P/y//L/8v/y//T/9P/0//T/8v/y//L/8v/0//T/9P/0//T/9P/0//T/8v/y
//L/8v/z//T/9f/2//X/9P/z//L/8v/y//L/8v/0//T/9P/0//P/8v/x//D/8//0//X/
9v/1//T/8//y//P/9P/1//b/9//4//n/+v/8//z//P/8//7//v/+//7//v/+//////8B
AAIAAgACAAIAAgACAAQAAwAEAAUABgAHAAgACQAKAAgACQAJAAkACwALAAsACgAHAAUA
BQAFAAUABQAFAAUABgAHAAcABwAGAAQAAgABAAIAAAAAAP//AQABAAEAAQAAAP/////+
/wAAAAAAAAAA///+//3//P/+//7//v/+//7//v/+//////////////8BAAEAAgABAP3/
/P/7//n/+v8AAAQACQASABwAJAAwAEAAUgBmAHsAjACWAJsAlwCMAH0AagBVAEYAPAA0
ACsAKAAgABYADQAHAAcACQALAAsACwAKAAgABgAEAAMABQAFAAYABgAEAAQAAgACAAMA
AwADAAMAAwACAAIAAgADAAUABAAEAAUABQAHAAcABwAHAAUABQAFAAYABgAGAAYABQAH
AAcABwAHAAcABgAFAAIABQAGAAcACAAGAAYABgAHAAYABgAGAAUABwAHAAcABwAIAAcA
BgAFAAUABQAFAAUABQAFAAUABQADAAMAAwADAAQABQAGAAcABgAFAAUABQAGAAYABwAI
AAcABwAIAAgACgAKAAoACgAKAAsADQAPAA4ADQAMAAwACgAKAAoACgAKAAsADAAOABAA
EQARABEAEwATABMAFQATABMAFQAUABYAGQAbAB4AHgAeACAAIQAiACMAJAAkACUAJgAo
ACoAKAAnACcAJwAoACgAKQArACoAKgArACoAJwAnACcAJQAkACQAJQAmACMAIQAfAB4A
HAAaABoAGgAYABcAFgAUABMAEgAPAA0ADQANAAwADAAJAAgABwAGAAcABgAGAAUAAwAD
AAQABAACAAEAAQAAAAAAAAAAAAEA//////////8AAAEAAgACAAEAAQAAAP//AgACAAEA
AAABAAEAAgAEAAQAAwACAAIAAwACAAMABQADAAMABAAFAAUABQAEAAIABgAHAAcABwAF
AAYABwAHAAkACQAHAAcACAAIAAgACAAGAAYACAAIAAgABwAHAAcABgAFAAYABQAEAAQA
BAAFAAQABAAEAAMAAwACAAEA/f/9//3//v8BAAAA//8AAP//AQD///7//v/8//7//v/+
///////+//z//P/9//7/AQD///3/+//5//z/+v/7//z//P/8//z/+//7//r/+P/4//n/
+v/7//z//P/7//v/+v/7//n/+//+//7//f/7//n/+v/5//j/+P/5//n/+v/8//f/9v/3
//j/+f/6//r/+v/6//r/+P/4//j/+P/7//7/AQAEAAcACgANABAAEgASABIAEgAUABQA
FAAUABQAFAAUABQAFwAYABkAGgAaABoAGgAaABoAGgAaABoAGgAaABoAGgAaABoAGgAa
ABoAGgAaABoAGAAYABgAGAAaABoAGgAaABoAGgAaABoAGQAYABcAFgAYABgAGAAYABcA
FgAVABQAEgASABIAEgATABQAFQAWABUAFAATABIAFAAUABQAFAASABIAEgASABAAEAAQ
ABAAEgASABIAEgAPAA4ADQAMAA8AEAARABIAEAAQABAAEAARABIAEwAUABQAFAAUABQA
EwASABEAEAARABIAEwAUABYAFgAWABYAFgAWABYAFgAXABcAFwAYABcAFgAVABQAFgAY
ABkAGgAbABwAHAAcABoAGgAaABsAGwAbABsAGwAZABgAFwAVABcAFwAXABcAFwAXABcA
FwAYABcAFwAWABMAEwASABAADgANAA0ADQAPAA8ADwAPABAAEAAQABAADgAOAA4ADgAP
ABAAEQASABAADgAMAAoADQAPABAAEQAQAA8ADgANAAwACwALAAwACwANABAAEAASABkA
HgAmADAAPgBOAGAAcgCFAJIAmACdAJkAkACFAHgAZwBUAEQAOAAxACwAJgAgAB0AHQAd
AB0AGwAbABcAFAASABQAFgAXABcAFwAUABQAEgASABQAFAAVABUAEwATABMAEgARABAA
EAARABMAFAAWABcAFgAVABQAEwATABMAEwAUABYAFgAWABUAEwATABMAEwAWABYAFgAU
ABQAFAAUABQAFAAUABQAFQAUABQAFAATABMAEwATABMAFwAXABcAFwAVABUAFQAVABcA
FwAXABcAFwAXABcAFwAVABUAFQAVABcAFwAYABkAGAAWABUAFAAVABUAFgAWABoAGgAa
ABoAFwAXABgAGQAdAB0AHQAeAB0AHAAbABoAHQAfACEAJAAkACUAJQAlACUAJQAlACcA
KgArAC4ALgAsAC0ALQAuADIAMgA0ADUANAA1ADYANgA0ADQANQA2ADgAOQA7AD0APAA6
ADkAOQA7ADwAPgA+ADsAOwA7ADkANwA2ADYANgA4ADcANgA2ADEALgAtACwALQAtAC0A
LAApACgAJQAjACQAIwAhACAAIAAgACAAIAAcABoAGQAXABgAGQAbABwAGgAZABkAGAAV
ABQAEwATABMAEwATABMAFQAVABUAFAAWABcAFwAXABYAFgAVABQAEgARABEAEgAVABUA
FQAWABUAEgARABEAEgATABUAFwAVABUAFAASABQAFQAVABUAFwAYABkAGQAXABcAFQAV
ABgAGAAYABgAGAAYABoAGgAWABUAFQAVABcAFwAZABkAFQAUABMAEwAVABYAFwAXABYA
FgAWABMAFAATABMAFQAVABUAFwAXABUAEwASABIAEgAUABQAFAAVABUAFAASABEAEQAR
ABMAFQAVABUAFQAVABIAEgASABQAFgAYABkAFwAWABQAFAAUABQAFAAUABUAFQAWABYA
FQARABEAEgAUABUAFQAVABYAFQAUABQAEQARABIAFAAVABYAFQAUABMAEgASABIAEgAS
ABMAFAAVABYAFAAUABQAFAAUABQAFAAUABIAEgASABIAEAAQABAAEAASABQAFgAYABcA
FgAVABQAFAAUABQAFAAUABQAFAAUABIAEgASABIAFAAUABQAFAASABIAEgASABQAFAAU
ABQAFgAWABYAFgAVABQAEwASABMAFAAVABYAFQAUABMAEgAUABQAFAAUABQAFAAUABQA
FAAUABQAFAAWABYAFgAWABQAFAAUABQAFAAUABQAFAAWABYAFgAWABQAFAAUABQAFgAW
ABYAFgAUABUAFQAVABYAFgAWABYAGAAYABoAGwAaABsAHAAcAB4AHgAeAB4AHgAdABwA
GwAdAB0AHAAbABsAGwAbABsAGQAZABkAGQAaABoAGgAbABkAFwAWABQAEgASABEAEQAS
ABMAFAAVABQAFAATABIAFAAUABQAFAASABIAEgASABQAFAAUABQAFAAUABUAFQATABMA
EwATABcAFgAXABMAEgARABEAEgAUABgAHwAqADQAPgBIAFgAbACAAJMApACyALcAswCq
AJsAhgBzAGIAWABOAEEAOgA2ACwAJQAhAB8AHwAdAB0AHwAgACAAIAAeAB0AGwAbABwA
HAAaABoAHAAcAB0AHQAcABsAGgAYABgAGAAZABsAGwAaABoAGQAbABsAGwAbABkAGQAZ
ABoAGAAYABgAFwAZABsAHQAfAB8AHgAdABoAGwAcAB0AHgAeAB4AHgAfAB8AHgAdABsA
HQAfAA==
         </WaveFormData>
      </LeadData>
   </Waveform>
</RestingECG>
