# Supplementary material for: Detection of Left Atrial Enlargement Using a Convolutional Neural Network-Enabled Electrocardiogram
Source: Front Cardiovasc Med. 2020 Dec 17;7:609976. doi: 10.3389/fcvm.2020.609976 (PMC7773668; doi:10.3389/fcvm.2020.609976)
Supplement: Supplementary file 4 [file Data_Sheet_4.ZIP › normal3/1802032371_1952_00000004.XML]

<?xml version="1.0" encoding="Windows-1252"?>
<!DOCTYPE RestingECG SYSTEM "restecg.dtd">
<RestingECG>
   <PatientDemographics>
      <PatientID>1802032371</PatientID>
      <PatientAge>67</PatientAge>
      <AgeUnits>Years</AgeUnits>
      <Gender>Female</Gender>
      <PatientLastName>chenhuanzhen</PatientLastName>
   </PatientDemographics>
   <TestDemographics>
      <DataType>Resting</DataType>
      <Site>1</Site>
      <AcquisitionDevice>MAC55</AcquisitionDevice>
      <Status>Unconfirmed</Status>
      <Priority>Normal</Priority>
      <AcquisitionTime>08:34:23</AcquisitionTime>
      <AcquisitionDate>08-22-2016</AcquisitionDate>
      <CartNumber>1</CartNumber>
      <AcquisitionSoftwareVersion>009C</AcquisitionSoftwareVersion>
      <XMLSourceVersion>MAC5000 v1.0</XMLSourceVersion>
   </TestDemographics>
   <RestingECGMeasurements>
      <VentricularRate>60</VentricularRate>
      <AtrialRate>60</AtrialRate>
      <PRInterval>164</PRInterval>
      <QRSDuration>88</QRSDuration>
      <QTInterval>454</QTInterval>
      <QTCorrected>454</QTCorrected>
      <PAxis>57</PAxis>
      <RAxis>-37</RAxis>
      <TAxis>38</TAxis>
      <QRSCount>10</QRSCount>
      <QOnset>228</QOnset>
      <QOffset>272</QOffset>
      <POnset>146</POnset>
      <POffset>205</POffset>
      <TOffset>455</TOffset>
      <ECGSampleBase>500</ECGSampleBase>
      <ECGSampleExponent>0</ECGSampleExponent>
   </RestingECGMeasurements>
   <Diagnosis>
      <Modality>Resting</Modality>
         <StatementCount>3</StatementCount>
         <LabelText>12SL ��ϳ���</LabelText>
      <DiagnosisStatement>
         <StmtFlag>ENDSLINE</StmtFlag>
         <StmtText>�������</StmtText>
      </DiagnosisStatement>
      <DiagnosisStatement>
         <StmtFlag>ENDSLINE</StmtFlag>
         <StmtText>������ƫ</StmtText>
      </DiagnosisStatement>
      <DiagnosisStatement>
         <StmtFlag>ENDSLINE</StmtFlag>
         <StmtText>�쳣 ECG</StmtText>
      </DiagnosisStatement>
   </Diagnosis>
   <Waveform>
      <WaveformType>Rhythm</WaveformType>
      <WaveformStartTime>0</WaveformStartTime>
      <NumberofLeads>8</NumberofLeads>
      <SampleType>CONTINUOUS_SAMPLES</SampleType>
      <SampleBase>500</SampleBase>
      <SampleExponent>0</SampleExponent>
      <HighPassFilter>16</HighPassFilter>
      <LowPassFilter>150</LowPassFilter>
      <ACFilter>NONE</ACFilter>
      <LeadData>
         <LeadByteCountTotal>10000</LeadByteCountTotal>
         <LeadTimeOffset>0</LeadTimeOffset>
         <LeadSampleCountTotal>5000</LeadSampleCountTotal>
         <LeadAmplitudeUnitsPerBit>4.88</LeadAmplitudeUnitsPerBit>
         <LeadAmplitudeUnits>��V</LeadAmplitudeUnits>
         <LeadHighLimit>2147483647</LeadHighLimit>
         <LeadLowLimit>268435456</LeadLowLimit>
         <LeadID>I</LeadID>
         <LeadOffsetFirstSample>0</LeadOffsetFirstSample>
         <FirstSampleBaseline>0</FirstSampleBaseline>
         <LeadSampleSize>2</LeadSampleSize>
         <LeadOff>FALSE</LeadOff>
         <BaselineSway>FALSE</BaselineSway>
         <ExcessiveACNoise>FALSE</ExcessiveACNoise>
         <MuscleNoise>FALSE</MuscleNoise>
         <LeadDataCRC32>1474048735</LeadDataCRC32>
         <WaveFormData>
EgASABIAEgAQABAAEAAQABIAEgASABIAEQAQAA8ADgAOAA4ADgAOAA4ADgAOAA4ACwAK
AAkACAAGAAYABgAGAAQABAAEAAQABAAEAAQABAADAAIAAQAAAAEAAgADAAQAAgACAAIA
AgACAAIAAgACAAMABAAFAAYABQAEAAMAAgAEAAQABAAEAAQABAAEAAQABQAGAAcACAAH
AAYABQAEAAQABAAEAAQABgAGAAYABgAFAAQAAwACAAQABAAEAAQABAAEAAQABAAEAAQA
BAAEAAMAAgABAAAAAQACAAMABAACAAIAAgACAAAAAAAAAAAAAQACAAMABAABAAAA///+
/wAAAAAAAAAAAQACAAMABAADAAIAAQAAAP7//v/+//7///8AAAEAAgAAAAAAAAAAAP7/
/v/+//7/AAAAAAAAAAAAAAAAAAAAAAAAAAAAAAAA///+//3//P/9//7///8AAAAAAAAA
AAAA///+//3//P/+//7//v/+////AAABAAIAAQAAAP///v/+//7//v/+//7//v/+//7/
AAAAAAAAAAABAAIAAwAEAAQABAAEAAQAAgACAAIAAgACAAIAAgACAAIAAgACAAIAAAAA
AAAAAAACAAIAAgACAAAAAAAAAAAAAAAAAAAAAAAAAAAAAAAAAAAAAAAAAAAAAQACAAMA
BQAEAAIAAQAAAAIAAgACAAMAAgACAAAAAAACAAIABAAEAAUABQAGAAYABgAHAAcABwAH
AAkACQAJAAcABgAEAAUACwAOABAAEQAQAA8ADwAOAA4AEAARABEAEgARAA8ADgAQAA8A
DgAKAAUABQAEAAQABAADAAIAAgAAAP///////wEAAAD+/wAAAAAAAAIAAgAEAAMAAgAB
AP///v/9//3/+//6//r/+v/9//7///8AAP//+//5//n/+//5//3/CQAUABgAHgApADkA
SQBZAF8AYQBjAGUAXgBKADMAHQAIAPb/8P/v/+3/6v/o/+r/7v/0//n/+P/1//f/+f/+
/wAA/P/8///////8//v/+//8//z//P/8//z//P/9//z//P/8//v/+v/7//r/+v/7//v/
+v/5//j/+P/4//z//P/8//3////////////9//z/+//6//v/+//7//r//P/8//z//P/8
//z//f/9//v/+//7//z//f/9//3//f/8//z//P/8//7//v/+/////f/9//7//v8AAP//
////////AAAAAAAA/v////////8DAAMAAgACAAIAAwAEAAUABAADAAIAAQADAAQABgAH
AAcACgAKAAoACgAMAAwADQANAA0ADAALAAwADQANAAsAEAATABAAEAAPABEAEQARABIA
EwASABUAFgATABEAEAARABEAEQARABEAEQAQABAADwAPAA0ADQAMAAwADAALAAwADQAO
AA4ADQALAAkABgAHAAcABQAFAAIAAAD+//z///8AAAEAAQD///3//P/6//r/+v/5//n/
+f/5//n/9//4//f/9f/1//n/+f/5//r/+f/5//j/+P/4//n/+f/5//v/+//6//r/+f/5
//j/+P/7//n/+f/5//r/+v/7//v/+//7//v/+//+/wAAAQABAAAAAQAAAP///f/9//3/
/f/+//3//f/+/wAAAQABAP///v/+/wAAAQD//////v/9//3//f/9//z/+v/8//z//P/9
//3//P/8//z//f/9//z//v/+//3//f8AAAAA///+//z//f/9//3//P/8//v/+//6//r/
+v/7//v//P/8//r/+v/7//3////9//7//v/+//z//P/8//v/+v/5//j/9//6//r/+v/7
//z//P/8//r/+//7//v//f/8//z/+v/5//n/+v/8//7//f/8//v/+v/6//r/+v/6//v/
+v/7//7/+//6//n/+P/6//r/+v/6//r/+v/6//r/+P/4//j/+P/6//r/+v/6//j/+P/4
//j/+v/6//r/+v/4//j/+P/4//j/+P/4//n/+f/4//j/+P/4//j/+P/5//z//P/6//r/
+v/6//z//P/7//v//P/8//v/+//6//n/+v/9//7////+//7//f///wMABAAEAAMAAQAB
AAIAAgAEAAYABwAHAAQAAwABAAAAAgABAAAA/P/5//n/+P/4//j/9//2//b/+P/3//f/
9//2//T/8f/y//T/9P/2//b/9v/1//T/8//y//L/8v/z//P/8v/y//L/8P/w//D/8P/z
/+//7//z//P/8//3//v/AgAGAA4AGQArAD0ARQBLAFMAWwBVAEQAMgAdAAUA8v/q/+T/
3//f/97/3v/g/+b/7P/p/+j/7f/v//P/9v/2//b/9v/z/+//8P/w//H/8//0//P/8v/x
//D/8f/w//D/8P/y//L/9P/0//T/9f/1//T/8f/w//D/8P/y//L/8v/z//P/8//z//P/
9P/0//T/9P/z//P/8//y//L/8v/y//L/8v/y//P/8//z//P/8//0//P/8//z//P/9P/0
//T/9P/0//T/9P/1//b/9//5//r/+f/3//b/9f/3//j/+P/4//j/+f/5//n/+f/5//j/
+P/6//v//P/9//v/+//7//v/+v/6//v/+//8/wAAAQACAAQABgAGAAcACAAJAAkACQAI
AAkACQAHAAoADQAKAAoACwANAA0ADQANAA0ACwANABAADwAPABAAEQARABEAEQAPAA8A
DgAOAA4ADQAKAAkACgAKAAoACQAJAAkACQAIAAoACQAIAAYABQAFAAMAAwACAAAA/v/8
//r/+v/6//n/+v/5//n/+P/2//b/9f/1//f/9//3//X/9f/1//T/9f/2//X/9P/0//X/
9f/0//T/9P/1//X/9f/3//f/9v/2//b/9//3//j/+//5//n/+f/6//r/+//7//n/+f/5
//n/9//4//j/9//4//v//P/9//3//f/9//3/+v/5//n/+v/8//3//f/7//n/+P/5//n/
+//7//r/+f/5//n/+f/4//r//P/8//z/+v/5//f/9v/3//n/+v/6//j/+P/3//f/+P/4
//f/9v/2//f/9//3//b/9v/1//X/9//4//n/+//4//j/9//0//X/9f/2//f/9f/2//b/
9v/0//T/9P/z//P/8//z//P/9f/2//f/+f/4//j/+P/2//X/9f/1//f/+P/4//b/9f/2
//b/9//4//f/9v/1//T/9f/2//f/+P/5//b/9f/2//T/9P/0//T/9P/0//T/9P/0//T/
9P/0//T/9P/0//T/9v/2//b/9v/4//j/+P/4//f/9v/1//T/9f/1//T/9P/1//b/9//4
//f/+P/4//b/9f/0//P/9P/2//X/9f/2//b/9v/3//f/9//3//n/+f/8////AQACAAIA
AwADAAIAAQABAAEAAgADAAYACQALAAoACAAGAAMABAAEAAMAAgD8//n/+f/4//r/+v/5
//j/9v/2//X/9f/3//f/9v/0//j/+P/4//r/+f/4//b/9P/0//T/9f/2//b/9f/z//L/
8v/y//L/8v/4//f/9//1//P/8f/z//n//f8CAAwAGAAjADEAQwBRAFcAWwBdAF8AWABC
ACUADQD6/+7/6v/l/+P/4v/i/+L/5P/s//X/9P/v//H/9//6//j/9v/2//n/+f/4//b/
9//5//r/+f/4//f/9v/z//L/8v/y//X/9v/5//r/+P/5//n/+P/1//T/9P/0//T/9P/0
//X/9f/1//X/9f/1//b/9//4//n/+f/5//j/+v/6//r/+v/4//j/+f/5//n/+f/5//r/
+f/5//n/+f/2//b/9v/2//b/9v/2//f/9//3//j/+P/2//X/9f/1//b/+P/5//r/+P/5
//n/+f/7//v/+v/6//r/+//8//3//v///wAAAQAAAAAAAQABAP//AgACAAIABAAGAAYA
BwAIAAkACQAJAAwADQANAAsADQAPAAsACgANAA8ADwAPABEAEQAPABEAEwARABAAEAAP
AA8ADwAPABAAEQARABIAFQAVABMAEwASABIAEgARABEAEQARABAADgANAAwACgALAAsA
CQAJAAoACAAGAAQAAQAAAP///f/9//3//v/+//7//v/9//3//f/9//3/+//7//v/+v/7
//3//f/9//7/AQABAAAAAAD//////v/9///////+//7//v//////AAABAP///////wAA
AAABAAEAAQABAAEAAQAAAAAA///9//7/AQACAAMAAwADAAMAAwACAAEAAQACAAAAAQAB
AP//AAAAAAIAAwADAAMAAgABAAEAAQABAAAA//8AAP///v///////v/+/wAAAQABAAAA
/v/+//3//f/+//7//f/8//7/////////AAAAAP/////+//7//v///wEAAgACAAAA/f/9
//7////+//7//f/8//z//P/8//v/+f/5//n/+f/8//7/AAADAAEAAAD///z/+f/5//n/
+//9//7//f/9//r/+v/7//z//v/+//7//v8AAAAAAAAAAP///v////z//P/8//z//P/6
//r/+v/6//z//P/8//z/+v/6//r/+v/6//r/+v/6//z//P/8//z/+v/6//r/+v/8//z/
/P/8//7//v/+//7//f/8//v/+v/7//z//f/+//z//P/8//z//P/8//z//P/6//r/+v/6
//3//v///wAA/f/8//v/+v/9//7///8AAAAAAAAAAAAA///+//3//P/+///////+/wAA
AAAAAAAA/v///wAAAAD+//7//v/+/wIAAgABAAEAAgACAAIAAwABAAEAAQADAAQABQAI
AAoACQALAAwADAAKAAkACQAJAA0ADgARABQAFAATABEADwAPAA4ADgANAAsABgACAAEA
AQACAAMAAwACAAIAAgABAP////////7//v8AAAAAAAACAAIAAgABAAAA///+//7//P/9
//3//P/+//7//v/+/wAA/P/7///////7//3//////wUADgAWAB4ALQA9AEcAUQBbAGEA
YwBjAFoAQgAnAA8AAAD6//b/8//t/+j/5v/q/+7/9v/5//j/+f/9/////P/8/wIAAgAB
AAMAAgD/////AAAAAAAAAAAAAAAA/f/8//z//P/+//7/AAAAAP/////+//z//v/+////
AAABAAAA/////////////////v/+//7//v8BAAEAAQAAAP///v/9//z//P/8//3//f/7
//v/+//8////////////AAAAAAAAAAD+//7//v////3//f/+//7//////wAAAQADAAQA
BAAEAAMAAwACAAEAAwADAAIAAgAEAAUABgAHAAcABwAHAAcABwAGAAYABQADAAYABgAG
AAgACgAKAAsADgAPAA8ADwANAA0ADAAJAA0AEQAPABAAEQATABMAEwASABEADgAPABIA
EQARABIAEwATABMAEwAVABUAFAAUABMAEwARABEADgAOAA4ADQANAA0ADQAMAAoACQAI
AAYABwAJAAkACwAJAAYAAwAAAAAAAAAAAP///P/7//v/+v/8//z/+//7//3//f/9//v/
+v/5//f/9//5//n/+f/6//v/+//6//r/+v/7//v/+//5//n/+P/4//r/+//7//z//f/7
//v/+//8//z//f/9//z/+//6//n/+//8//z/+//7//3//f/9//v/+//7//v/+//7//z/
/v/8//3//f/7//j/+P/6//v//f/9//z/+//7//v/+//6//n/+v/5//j/+f/5//j/+P/6
//v/+//6//r/+v/5//n/+P/4//f/9v/0//X/9f/1//j/+P/3//f/9v/2//b/9//5//r/
+v/4//T/8//z//P/9P/2//f/+P/4//j/+P/3//f/9//3//f/9//2//X/9f/0//T/9P/y
//L/8//0//f/9v/2//T/8//w//D/8f/y//P/9P/1//b/9P/0//T/9P/3//b/9//4//b/
9P/y//D/8f/y//P/9P/0//T/9P/0//L/8v/y//L/8v/y//L/8v/0//T/9P/0//L/8v/y
//L/9P/0//T/9P/2//b/9v/2//b/9v/2//b/9P/0//T/9P/2//f/9//2//T/9P/0//T/
9f/3//n/+v/4//j/+P/4//f/9v/0//P/9v/2//b/9//3//f/9//5//n/+f/7//z//P//
/wEAAgACAAEAAQABAAIAAgAEAAYABwAHAAYABQAFAAQABAADAAMAAAD+/////v/+//7/
/f/7//r/+f/3//n/+f/5//j/9P/2//b/9v/2//b/9v/1//X/9f/1//b/9P/1//X/9P/1
//b/9//4//T/9v/1//P/9f/3//f/9//9/wcADgASABIAGQApADsASQBTAFUAVwBbAFgA
QgApABEA/v/y/+z/6f/n/+T/4P/k/+j/6v/t//L/8//1//f/+v/6//j/9v/3//v//P/5
//n/+v/6//n/+P/3//b/9//2//b/9v/4//j/+v/6//j/+f/5//j/9//2//b/9v/6//r/
+v/7//n/+f/5//n/+P/4//j/+P/7//v/+//6//z//P/8//z/+//6//r/+f/5//n/+f/6
//v/+//7//v//P/8//z//P/6//r/+v/7//z//f///wAA/v/9//3//f/9//7//v/+////
AQACAAMABAADAAEAAAAAAAEAAgADAAEAAQABAAEABAAEAAUABQAFAAgACAAIAAgACgAK
AAsADQAPABAAEQAPAA8ADgALABAAEwAQABAAEwAVABUAFQATABMAEQATABcAFQAUABQA
FAATABIAEQAPAA8ADgAOABAAEQAQABEAEgASABIAEQATABMAEwASABAADwAOAAwACgAJ
AAYABQAFAAQAAwACAAIAAgACAAEA/v/9//3//P/+//7//f/9//////////3/+v/5//f/
9//5//n/+f/6//n/+f/4//j/+f/7//z//f/8//v/+f/4//n/+//8//7////9//3//f/8
//z//f/9//v/+//7//v//f/+//7//f///wEAAQABAP//////////AAD/////AAD/////
/v/7//z//P/+////AQABAAAA///8//v/+v/4//n//P/9//7//f/9//z//P/6//v/+//6
//v//P/8//3/AAAAAP///v/7//v/+v/5//v//P/8//3/+v/6//r/+//8//7////+//3/
/f/+/////v/+//3//P/9//7///////z/+//6//n//P/8//z//f/8//z//P/6//z//f/+
/wEA///+//v/+f/5//r//P/+//7//v/+//7//P/8//z//P/9//z//f/8//7//v/+//7/
/v/+//7//v/7//r/+f/4//n/+v/7//z/+v/6//r/+v/7//z//f/+//z//P/8//z/+v/6
//r/+v/8//z//P/8//z//f/9//z//P/8//z//P/6//v//P/8//v//P/9//7////+//z/
+//+//7//v///////////wEAAQABAAMABAAGAAkACwAMAAoACQAJAAkACgAKAAwADgAP
AA8ADgANAAsACgAKAAkABgACAP////8AAAAAAAD///7//v/+//3//f/9//3//P/4//r/
+v/6//7//v/+//3//P/7//r/+v/4//n/+f/4//r/+v/6//r/+v/6//n/+f/7//3/+//7
//v/AwAOABIAGgApADcASQBbAGUAZwBlAGUAWgBGACsAFQAEAPr/8v/v/+//8P/u/+j/
7P/w/+3/8P/1//X/9f/8/wIAAgACAAMAAQD6//n/+f/6//r/+v/6//r/+v/6//r/+//8
//z//P/+//7//P/9//3//P/7//r/+v/6//7//v/+///////////////8//z//P/8////
//////7//v/+//7//v/+//7//////wEAAQABAAIAAgABAAAA/////wAAAQACAAAAAAAA
AAEAAQABAAIAAgACAAEAAQABAAMABAAEAAQAAgADAAMAAwAFAAUABAAEAAIAAwAEAAUA
BwAHAAcABwAIAAgACQAJAAsADgAOAA4ADAAOAA4ADwASABMAEwATABIAEwATABEAFgAZ
ABYAFgAUABUAFAATABUAFQATABUAFwAVABQAFAAVABUAFQAVABMAEwASABIAEwATABEA
EQASABIAEgARAA8ADwAPAA4ADgANAAwACgALAAsACQAJAAYABAACAAAAAAAAAAAA///+
//3//f/8//z//P/7//v//////////f/6//n/9//3//n/+f/5//r/+f/5//j/+P/6//v/
+//7//3//f/8//z/+v/7//v//P8BAP////////v/+v/6//n//P/9//7//////wAAAAD/
////AQABAAEA///////////8//v/+//8//3///8AAP///v/+/wAAAQABAAEAAAD///3/
/f/9//z//f8AAAEAAgD//////v/+//7///////7//P/8//v/+//+//7//f/8//7/////
/////v/+//3//f/6//r/+v/7//n/+v/6//j/+f/5//r/+//8//7///8AAPz//P/8//v/
+//7//v/+//6//r/+v/7//7//v/+//z/+//7//v//f/+//7//P/7//j/+P/5//r//P/8
//z//P/6//r/+v/6//f/+P/3//j/+f/6//v//P/8//z//P/8//r/+v/6//r/+P/4//j/
+P/6//r/+v/6//z//P/8//z/+//6//n/+P/6//v/+//6//r/+v/6//r/+v/7//z//P/4
//j/+P/4//z//P/7//v//f/+////AQD///////8BAAEAAQADAAQABAAHAAkACgAMAAsA
CwALAAoACgAMAA4AEAARABEAEQANAAwADAALAAoABgADAAMAAQAAAP///f///wAAAQAB
AAEAAQABAAAA/P/+//7//v/+//7//v/9//7//f/8//z//v///////v/8//z//P/8//z/
/v/7//n//f////v/+f/9/wUACgAQABgAIwAvAEEAUQBXAFkAYQBnAGIAUAA3AB8ADAD6
//L/7//t/+b/5v/m/+T/6v/x//b/+//7//n//P8AAAAA/v8DAAEA/v/7//v//P/8//7/
/v/+//7/+//6//r/+v/6//r//P/8//7///////7//f/8//z//P/9//z/+//7//v/+//7
//v/+v/6//r/+v/7//v/+//6//v//P/9//7//P/8//3//f////////8AAAAA///+//3/
/v/+//7//v/+//7//v////3//f/+//7//////wAAAQAAAAAA///+/wAAAQABAAEAAQAB
AAAAAAACAAMABAAFAAcABwAHAAcABgAGAAcABwAJAAwADAAMAAkACgAJAAkACwANAA4A
DwAOAA8ADwANABIAFQASABIAEwAVABUAFQAUABMAEAARABMAEQAQABAAFAAVABYAFwAX
ABcAFgAWABUAFQATABMAEAAQABAADwAPAA8ADwAOABAADwAOAAwACQAJAAcABwAEAAIA
AAD+//7//v/+//3//v/9//3//P/6//r/+f/5//v/+//7//n/+v/5//f/9//3//f/9//4
//f/9//2//b/9v/3//f/9//5//n/+P/4//b/9//3//j/+f/3//f/9//4//j/+f/5//v/
+//7//v/+v/6//n/9//5//v/+//7//v/+//7//v/+v/5//n/+v/6//v/+//5//b/9v/4
//n/+f/5//j/9//4//n/+v/6//n/+v/5//j/9//3//b/9v/4//n/+f/4//j/+P/3//f/
9//2//T/8v/z//X/9v/3//b/9v/1//X/9v/2//b/9//1//b/9v/0//X/9f/2//f/9f/2
//b/9v/z//L/8f/v//L/8//0//X/9f/0//P/8//0//T/9P/y//L/8//0//f/+P/4//b/
9f/y//L/8//0//T/9P/0//T/9v/2//b/9v/z//T/8f/w//P/9P/1//b/9P/0//T/9P/2
//b/9v/2//X/9P/z//L/8v/y//L/8v/z//T/9f/2//T/9P/0//T/9v/2//f/9//0//T/
9P/0//T/9P/1//b/9P/y//L/8v/y//T/9P/z//T/9v/3//j/9//3//f/9//2//X/9P/1
//f/+P/8////AAAAAP///////wAAAAACAAYABwAHAAYAAwABAAAAAAD///7/+v/3//n/
+P/4//j/9//2//b/9v/z//P/8//z//X/9P/3//j/9v/2//T/8v/z//L/8f/w//H/8v/0
//X/8//y//H/8P/0//T/8v/x//H/8//3//P/8f/1//n//v8IABQAHwAtAD0ARwBNAFMA
VQBXAFAAPAAnABUAAADw/+z/6//n/+T/5P/i/+T/5v/p/+z/7//z//X/9P/y//L/9P/1
//f/9v/x//H/8v/y//P/9P/1//b/9f/0//T/9P/y//L/9P/0//T/9f/1//T/9f/0//T/
9P/2//b/9v/3//f/9//3//f/9f/0//P/8v/1//X/9f/0//T/9P/0//T/9v/2//f/9//1
//X/9f/2//f/9//3//f/+P/4//j/+P/6//r/+v/7//j/9//3//b/9//3//j/+f/7//z/
/P/8//z//f/9//3//v/9//v/+v/8//3//v////3//f/9//3///8AAAIAAwACAAQAAwAC
AAQABgAGAAcACAAJAAkACQAIAAkACQAHAAwADwAMAAwADwARABEAEQAPAA8ADQAPABMA
EQAQABAAEAAPAA4ADQAQABEAEQASABMAEwARABEADgAOAA4ADQANAA0ADQAMAA4ADQAM
AAoACAAHAAQAAwAEAAIAAAD+//7//v/+//3//P/7//v/+v/4//j/9//3//v/+//7//n/
+P/3//X/9f/3//f/9//4//n/+f/4//j/9v/3//f/9//4//n/+f/6//r/+//7//z//f/7
//v/+//8//z//f/9//3//f/9//3/+//8//z/+//7//3//f/9//v/+//7//v//f/9//7/
AAD+///////9//r/+v/8//3/+//7//r/+f/6//v//P/8//r//P/8//z//P/9//3//v/9
//3//P/6//r/+v/5//n/+v/6//n/+P/4//n/+f/5//r/+v/5//n/+P/4//j/+f/5//r/
+v/4//n/+f/6//v/+v/6//n/+P/4//j/+P/3//n/+f/5//n/+P/4//j/+f/4//j/+P/2
//f/9//3//n//P/8//r/+f/4//j/+f/6//r/+v/6//r/+P/4//j/+P/1//r/+//6//j/
+P/4//j/+P/4//j/+P/6//r/+v/6//n/+P/3//b/+P/4//j/+P/2//b/9v/2//b/9v/2
//b/+P/4//j/+P/5//r/+//9//v/+v/6//r/+f/4//f/9//6//r/+P/4//r/+v/8//z/
+f/5//r/+v/6//v/+//7//v//f/9//3///8AAAAAAwAFAAYABgAFAAUABQAGAAYACAAK
AAsACwAKAAkABwAGAAgABwAGAAIA//////7//v/8//v/+v/6//j/9//3//f/9f/0//L/
9P/1//b/+f/6//r/+f/4//f/+P/4//j/+f/3//b/9v/2//b/9v/2//b/8//1//f/+f/3
//X/+f///wYACgAUACUAMwBBAFEAXQBfAF0AYQBaAEYALQAVAAQA9P/u/+3/6//o/+b/
5P/o/+7/8f/y//P/9f/3//r//P/+//7//f/7//z/9//3//j/+P/6//r/+v/6//n/+P/4
//j/9v/2//j/+P/6//v/+//6//f/9v/2//b/+v/6//r/+//5//n/+f/5//j/+P/4//j/
+v/7//z//P/7//r/+f/4//r/+v/7//v/+//7//v//P/7//v/+//7//r/+v/6//r//f/+
////AQABAAEAAgACAAEA///+//3//P/8//v/+v/8//3//f/9/wAAAQABAAIAAgADAAQA
BQAFAAUABQAFAAQABAAFAAUAAwAGAAYABgAHAAoACwANAAwADQANAA0ADgAPAA8ADQAQ
ABMAEAAQABMAFQAVABUAFgAXABYAGQAZABUAEgAQABIAEwAUABUAFQAVABQAFAAXABcA
FQAVABQAFAAUABMAEwATABMAEgAQAA8ADgAMAA0ADQALAAsACgAIAAYABAAGAAYABgAF
AAQAAwADAAIAAgACAAEAAQAAAP///v/7//v/+//6//v/+//7//v//P///////v/+/wAA
AQABAAEAAAD///3//P/8//3//f/+/wMAAQABAAEAAAAAAAEAAQABAAEAAQABAP//AAAA
AP////8BAAEAAQACAAMABAAFAAMAAQAAAAAAAAABAAEA///+//7/AAABAAEAAQAAAP//
AAABAAIAAgAAAAAA/v/8//7//////wAA//////7//P/9//7//v///////v/8//r//f//
/wAAAQABAAAA/v/9//z//P/8//3///8AAAAA/v/9//3//v////3//v/+//7//P/8//z/
+//7//v/+//7//z//P/8//3//v/+//7//P/7//v/+//9//7//v/8//v/+v/6//v//P/+
//7//v/+//7//v/+//7//f/6//n//P/9//7///8AAP7//v/+//7//P/8//z//P/8//z/
/P/8//7//v/+//7//P/8//z//P/6//r/+v/6//3//v///wAA/v/9//v/+P/6//r/+v/6
//v//f///wAA/P/8//z//P8AAAAA/////////v/9//3//f/9//3///8AAAEABAAGAAYA
CQALAAwACwAJAAgABwAKAAoADAAOAA0ADQAMAAsACwAKAAoACQAFAAAA/P/7//3//v//
/////v/+//7//f/8//v/+v/4//f/+v/7//z//f/8//v/+f/6//n/+P/4//j/+f/5//j/
+P/4//j/+P/6//b/9//7//3/+//5//f/+/8FAAwAFAAgACsAOQBLAFcAXwBhAGUAZQBU
ADgAGwAHAPj/7v/q/+n/6f/q/+b/5P/m/+7/8//0//X/+f/7//z//v/8//z///////j/
9v/3//n/+v/8//z//P/8//n/+P/4//j/+P/4//r/+v/4//n/+f/4//f/9v/2//b/+P/4
//j/+f/6//v//P/9//z//P/8//z/+//7//v/+v/4//j/+P/4//n/+v/8//3//P/7//r/
+v/9//3//f/9//z//P/8//z/+v/6//r/+//8//3///8AAP///f/8//v//f/+//7//v/+
/////////wEAAQAAAAAAAAABAAIAAwABAAEAAQABAAIAAgADAAMABQAIAAgACAAGAAQA
BAAFAA==
         </WaveFormData>
      </LeadData>
      <LeadData>
         <LeadByteCountTotal>10000</LeadByteCountTotal>
         <LeadTimeOffset>0</LeadTimeOffset>
         <LeadSampleCountTotal>5000</LeadSampleCountTotal>
         <LeadAmplitudeUnitsPerBit>4.88</LeadAmplitudeUnitsPerBit>
         <LeadAmplitudeUnits>��V</LeadAmplitudeUnits>
         <LeadHighLimit>2147483647</LeadHighLimit>
         <LeadLowLimit>268435456</LeadLowLimit>
         <LeadID>II</LeadID>
         <LeadOffsetFirstSample>0</LeadOffsetFirstSample>
         <FirstSampleBaseline>0</FirstSampleBaseline>
         <LeadSampleSize>2</LeadSampleSize>
         <LeadOff>FALSE</LeadOff>
         <BaselineSway>FALSE</BaselineSway>
         <ExcessiveACNoise>FALSE</ExcessiveACNoise>
         <MuscleNoise>FALSE</MuscleNoise>
         <LeadDataCRC32>3125626863</LeadDataCRC32>
         <WaveFormData>
4v/i/+L/4v/l/+b/5//o/+r/6v/q/+r/6P/o/+j/6P/q/+r/6v/q/+f/5v/l/+T/4v/i
/+L/4v/h/+D/3//e/9z/3P/c/9z/3P/c/9z/3P/b/9r/2f/Y/9n/2v/b/9z/3P/c/9z/
3P/a/9r/2v/a/9v/3P/d/97/3P/c/9z/3P/e/97/3v/e/+D/4P/g/+D/4P/g/+D/4P/g
/+D/4P/g/97/3v/e/97/4P/g/+D/4P/g/+D/4P/g/97/3v/e/97/4P/g/+D/4P/f/97/
3f/c/97/3v/e/97/3P/c/9z/3P/c/9z/3P/c/9z/3P/c/9z/2//a/9n/2P/a/9r/2v/a
/9r/2v/a/9r/2P/Y/9j/2P/a/9r/2v/a/9j/2P/Y/9j/2v/a/9r/2v/Y/9j/2P/Y/9j/
2P/Y/9j/2P/Y/9j/2P/W/9b/1v/W/9f/2P/Z/9r/2f/Y/9f/1v/W/9b/1v/W/9f/2P/Z
/9r/2f/Y/9f/1v/Y/9j/2P/Y/9j/2P/Y/9j/1v/W/9b/1v/X/9j/2f/a/9j/2P/Y/9j/
2v/a/9r/2v/a/9r/2v/a/9r/2v/a/9r/3P/c/9z/3P/b/9r/2f/Y/9n/2v/b/9z/3P/c
/9z/3P/a/9r/2v/a/9z/3P/c/9z/2v/a/9r/2v/c/9z/3P/c/9r/2v/a/9r/2v/a/9r/
2f/a/9z/3f/e/97/3f/c/9z/4P/g/+H/4v/i/+L/4//k/+T/5f/l/+X/5v/n/+j/6v/o
/+f/5v/m/+j/6//u//H/8v/z//P/8v/w//H/8v/y//T/9P/y//D/7f/s/+z/7P/u/+z/
6v/m/+X/5P/h/9//3f/c/9z/3P/b/9v/3P/e/93/2//a/9n/2//a/9j/1//Z/9r/2//b
/9n/2P/X/9f/2f/Z/9n/2f/X/9f/2P/Y/9n/3v/j/+f/6//t/+v/6f/p/+v/6//t//f/
AgAIAAkACAAIAAYA8f/Z/9H/0//K/7f/pP+f/5//mv+U/5P/kf+T/5r/ov+p/7D/uP+/
/8P/xf/K/9D/0v/U/9b/1v/Y/9j/2P/Y/9n/2f/b/9z/3P/d/9z/2//b/9r/2//c/93/
3v/b/9r/2v/Z/9n/2f/Z/9n/3P/d/97/4P/f/97/3f/c/97/3v/e/97/3P/d/93/3f/f
/9//3//e/97/3v/f/+L/4P/g/+D/4P/h/+L/4//k/+L/5P/k/+X/4//i/+L/4v/k/+T/
5f/m/+X/5f/m/+b/5//o/+n/6v/p/+v/6//r/+v/7P/s/+z/7v/u/+7/8P/v/+7/7v/u
//D/8f/y//P/9P/0//P/8v/z//P/8//z//T/9v/3//j/+P/4//f/9v/3//j/+f/6//n/
+P/3//b/+P/4//f/9//5//n/+f/5//n/+P/2//X/+P/4//f/9//1//X/9f/1//f/9//3
//X/9P/z//P/8//x//D/7//v//D/7v/u/+3/7P/r/+r/6v/p/+n/5//m/+X/5f/k/+T/
4v/i/+L/4v/i/+P/5P/l/+T/4//k/+X/5//n/+X/5P/l/+f/6P/q/+j/6P/n/+f/6P/o
/+n/6f/p/+r/6//r/+r/6v/q/+r/6//q/+3/7v/t/+3/7v/t/+7/7v/v//D/7//v/+//
8P/u/+7/7v/u/+3/7v/v//D/7//v/+7/7v/v/+7/7v/u/+z/7f/t/+3/7v/u/+3/7P/t
/+z/7P/s/+3/7P/r/+r/6f/q/+r/6//p/+n/6f/q/+v/6//q/+n/6v/q/+r/6v/p/+n/
6P/n/+j/6P/p/+r/6f/p/+r/6v/q/+r/6v/q/+r/6f/p/+n/6f/p/+j/5v/o/+n/6P/r
/+n/6f/o/+f/6f/q/+n/6f/p/+r/6v/q/+n/6f/p/+j/6f/q/+v/7P/q/+j/6P/m/+j/
6v/r/+z/6v/q/+r/6v/o/+j/6P/o/+r/6v/q/+r/6P/o/+j/6P/o/+j/6P/o/+r/6v/q
/+r/6P/o/+j/6P/p/+r/6//s/+r/6v/q/+n/6f/q/+r/6v/t/+3/7f/u/+//7v/u/+7/
8P/w//H/8v/y//P/8//z//X/9f/1//b/9//3//f/+P/4//v//v8BAAQABQAFAAQAAwAD
AAMAAgAEAAQAAgAAAP///v/+//7//P/6//j/9P/z//L/7//t/+r/6P/n/+b/5f/l/+b/
6P/o/+f/5//n/+X/5P/i/+H/4//k/+X/5f/j/+L/4f/h/+P/4//j/+P/4f/h/+L/4v/j
/+b/5//t//P/9f/1//X/9f/1//X/9/8DAA4AFgAXABoAHgAUAPn/3//Z/9f/yv+3/6j/
p/+n/6T/nv+Z/5n/n/+i/6j/s/++/8b/zf/R/9P/1v/Y/9r/3P/f/+D/4//k/+L/4v/j
/+P/5P/m/+f/6f/p/+n/6v/q/+n/6P/n/+b/6P/o/+n/6f/n/+f/5//n/+j/6f/q/+z/
6//q/+n/6P/q/+r/6v/q/+z/7f/t/+3/6//r/+v/6v/s/+z/7f/w//D/8P/w//D/7v/u
/+7/7v/u//D/8P/x/+//7v/u/+7/7//w//L/9P/0//P/8//y//T/9P/0//T/9//5//n/
+f/3//j/+P/4//r/+v/6//z/+//6//r/+v/7//v/+//7/wAAAgADAAQAAQABAAEAAQAE
AAYABwAIAAgACAAHAAYABgAGAAYABgAHAAgACQAKAAkACAAGAAUABwAHAAcABwAIAAgA
BwAHAAgACAAHAAcABwAHAAcABwAFAAUABQADAAQAAwADAAMAAwACAAEAAQD///z/+//5
//n/+f/5//r/+P/3//T/8v/y//P/8//0//L/8v/y//L/8f/x//H/8f/z//P/9f/3//b/
9f/y//D/8//1//b/+P/4//j/9//3//f/9v/2//X/9v/4//r/+//7//r/+f/4//r/+P/6
//r/+P/5//v/+//7//r/+v/6//v/+//7//z/+//6//n/+P/3//j/+f/6//n/+f/4//j/
+f/4//j/+P/4//n/+f/5//n/+P/2//T/9f/0//T/9P/2//b/9v/2//T/9P/z//P/9P/1
//b/+P/2//X/8//x//H/8v/z//T/8v/z//P/8//1//T/9P/0//X/9f/2//b/9f/0//P/
8v/0//P/8//z//L/8//z//L/8//z//H/8//0//X/9f/1//X/9P/x/+//8f/y//L/8v/z
//P/8//y//L/8v/y//L/9P/0//b/9v/y//D/8f/y//L/8v/y//L/8v/y//L/8v/y//L/
8v/y//T/9P/0//T/8//y//H/8P/y//L/8v/y//L/8v/y//L/8f/x//L/8v/z//X/9v/3
//f/+P/3//f/+v/6//r/+//6//r/+//7//v/+//7//v//v///////////wAAAgAEAAgA
CgAMAA0ACgAKAAsADAAMAAwADAAKAAgABwAGAAYABgAGAAQAAgD+//3//P/5//f/9f/0
//T/9P/y//H/8f/0//T/8//z//L/8f/v/+z/7P/t/+//8f/w/+//7f/r/+3/7f/t/+3/
7//v/+//8P/w//H/8v/1//n///8DAAUABQADAAMAAwADAAsAGAAgACMAIgAkAB4ABQDp
/+H/3//S/8H/tv+x/7H/rv+m/6H/of+n/67/uP/B/8r/1P/b/93/3f/g/+T/6P/s/+z/
7P/u/+7/7v/u/+//7//w//L/8//1//P/8//0//T/9P/0//T/9P/2//b/9//3//X/9f/1
//X/9v/3//j/+v/5//j/9//2//b/9v/2//b/9//5//r/+//6//n/+P/2//b/9v/3//r/
+f/4//f/9v/4//j/+P/4//r//P/8//3//P/6//n/+P/6//r/+//8//v/+//8//z//v/+
//7//v///wEAAQABAAAAAAD///7///8AAAEABAAEAAQABQAGAAUABQAFAAUACQAKAAoA
CgAJAAkACQAJAAoADAANAA4ADQAOAA4ADgAOAA4ADgAOABAAEAAQABAADgAOAA0ADQAO
AA8AEAARABAAEAAPAA8AEgASABEAEQATABMAEwATABAADwAOAAsADQANAA4ADwAOAAwA
CgAJAAkABgAFAAMAAwADAAMABAACAAEA/v/8//r/+//7//z/+v/6//r/+v/7//v/+//7
//3//f///wEA//////3//P/+//////8AAAAAAAD/////AQAAAAAA//8BAAIAAwADAAMA
AgABAAAAAQAAAAMABAADAAMABAADAAEAAAAAAAAAAwADAAMABAADAAIAAQAAAP//AAAB
AAIAAQABAAAAAAD///7//v/+/wAAAQABAAEAAQAAAP7//P/8//z//f/+//7//v/+//7/
/P/8//v/+//9//3//f/+//3//f/8//v//P/8//z//P/7//v/+v/5//r/+v/7//z//f/9
//7//v/7//r/+f/4//r/+f/5//n/+P/5//n/+P/4//n/+P/7//r/+//7//v/+v/6//j/
9//4//r/+//8//r/+f/4//b/9v/2//b/9v/4//j/+v/6//b/9v/1//b/+P/4//j/+P/2
//b/9v/2//b/9v/2//b/+P/4//j/+P/2//b/9v/2//j/+P/4//j/+P/4//j/+P/2//b/
9v/2//j/+P/4//j/9//2//X/9P/1//b/9//4//b/9v/2//b/9P/0//T/9P/1//b/9//4
//f/9v/1//T/9v/2//b/9v/3//j/+f/6//r/+v/6//r//P/8//z//P/7//n/+P/4//v/
/P/+/////v/+/////v///wAAAAAAAAMABAAEAAUABAADAAIAAQACAAQABgAHAAUABgAI
AAsADgARABIAEwAVABQAFAAVABYAFgAWABYAFgAUABMAEgAQABAAEAAOAA4ACgAJAAgA
BQADAAEAAAD///7/+//5//r//P/9//3//P/7//r/+P/4//f/9//4//v/+//7//r/+P/3
//b/9f/2//f/+P/5//j/+v/7//z//f8BAAcACwALAAsACwALAAsADQAVAB4AJgArAC4A
MAAoABEA+//x/+v/3v/N/8L/wf/D/77/tv+v/6//s/+4/77/x//S/9r/4f/l/+X/5v/o
/+z/8P/z//T/9//4//b/9v/3//f/+P/6//v//f/7//v//P/8//r/+v/6//r//P/8//3/
/f/8//v/+v/5//v/+//7//z//P/8//z//P/7//r/+f/4//n/+//8//3//P/7//r/+P/6
//r/+//+//7//v/+//7//P/8//z//P/+/wAAAAABAP///v/+//7/AAAAAAEAAgABAAEA
AgACAAAAAAAAAAAAAgAFAAYABwAGAAYABQAEAAUABgAHAAoACAAIAAkACgAJAAkACQAJ
AA0ADgAOAA4ADQANAA0ADQAPABAAEAAQAA8AEAAQABAADgAOAA4ADgARABIAEwAUABMA
EgAQAA8ADwAPAA8ADwASABIAEQARABEAEAAOAA0AEAARABIAEwASABEAEAANAA0ADQAO
AA8ADQAMAAsACwAJAAYABQADAAMAAwADAAQAAwABAP3/+v/6//v/+//8//z//P/8//z/
+f/5//n/+f/7//v//f////7//f/6//j/+f/7//z//v/+//7//f/9//3//P/8//v//P/+
/wAAAQABAAAA///+/wAA/v8AAAAA/v///wEAAQD///7//v/+/wAAAQACAAQAAwACAAEA
AAAAAAAAAAAAAAEAAQAAAAAA/f/8//z//P/+//////////3//P/6//j/+v/6//v//P/9
//z/+//6//r/+v/5//n/+f/5//n/+v/6//n/9//1//f/+P/5//r/+P/5//n/+f/3//b/
9v/2//f/9//4//j/9//2//X/9P/1//X/9v/3//b/9//3//b/9f/1//P/9f/2//f/9//3
//b/9v/0//P/9f/2//b/9v/1//X/9f/0//T/9P/0//T/9v/2//j/+P/4//b/8//y//T/
9P/0//T/9v/2//b/9v/0//T/9P/0//T/9P/0//T/8v/y//L/8v/0//T/9P/0//T/9P/0
//T/9P/0//T/9P/2//b/9v/2//T/9P/0//T/9v/2//b/9v/4//f/9//4//f/9v/2//X/
9//4//r/+v/6//r/+f/4//r//P/9/////////////////wAAAQABAAMABAAGAAkACwAN
AA0ADQAPAA4ADgAPABIAEgASABIADgAMAAsACgALAAwADQAMAAoABgAFAAQA///9//v/
+v/6//r/+P/3//f/+P/4//f/+f/5//n/+P/0//P/8//0//X/9f/1//T/9f/1//X/9f/0
//P/8v/x//T/+P/5//r/+//7//3/AQADAAUABwAJAAkACQARABwAIgAlACYAKAAoABcA
/f/v/+v/4P/L/7r/tf+3/7T/sP+v/63/rf+w/7b/vf/I/9T/3//j/+X/6P/q/+z/7v/v
//D/8//0//b/9v/3//f/9v/2//X/9f/3//f/+P/4//j/+P/4//j/9v/2//f/9//4//n/
+v/7//r/+f/4//j/+f/6//v//P/6//r/+v/6//r/+//7//v//f/9//3//P/7//r/+v/8
//7//v/+//7//P/8//z//P/+/wAAAAABAAMAAgACAAIAAAAAAAEAAgAFAAUABgAGAAQA
BAAEAAQAAwAFAAUABQAGAAgACQAKAAkACAAHAAgACQAKAAwADgANAA0ADQANAA8AEAAQ
ABAAEgATABQAFQAUABQAEwASABUAFgAWABYAFgAWABYAFgAUABQAFAAUABYAFgAVABUA
EwATABMAEwAWABYAFQAVABQAFAATABMAFQAVABUAFQAVABUAFQATABEADwAOAA0ADgAO
AA4ADwANAAoACQAHAAYABQAEAAQABwAHAAUABAD//////v/+/wAAAAAAAAAA////////
///9//3///8BAAEAAQD///7//v//////AAADAAQABAAFAAMAAgACAAEAAQACAAMAAwAG
AAYABgAGAAQAAgAEAAQABgAHAAkACQAFAAQABAAEAAUABQAFAAYACAAIAAgACAAEAAQA
BAAEAAcABwAGAAYAAwACAAIAAgACAAMAAwADAAYABgAFAAQAAQAAAAAAAAAEAAQABAAE
AAIAAgABAAEA////////AAADAAMAAgABAP7//v/+//7/AAABAAEAAQABAAAAAAAAAP3/
/f/+//7/AAAAAAAAAAD+//3//f/9/wAAAQABAAAA//////3///8AAAEAAQABAAIAAgAA
AP///f/+//7//v/+////AAAAAAAAAAAAAAAA/v/+/wAAAAAAAAAAAQAAAP7//v/+//7/
//8AAAEAAgABAAAA///+//7//v/+//7/AAAAAAAAAAD+//7//v/+/wAAAAAAAAAAAAAA
AAAAAAAAAAAAAAAAAAIAAQABAAIAAQAAAAAA//8AAAIABQAGAAUABgAGAAYABQAGAAYA
BwAIAAkACgALAAgACAAIAAcACAAKAA0AEQAUABcAGAAZABcAFgAWABcAGQAaABsAHAAZ
ABYAFAASABQAFAAUABIADgAKAAkACAAFAAMAAQAAAAEAAgABAAEAAAAAAP///f//////
///+//z/+//7//z/+//7//v/+v/6//v//P/9//z/+//6//n//P8AAAMABAAFAAUABwAL
AAsACwAPABEAEQATAB0AJgAqACsALAAwACoADwD1//H/8f/g/8n/vP+7/73/vP+2/7P/
tf+5/7z/wv/J/9T/3v/n/+v/7//y//T/9v/2//j/+P/6//r//f/+/wAAAQD+//7//f/9
//////8AAAAAAAAAAAAAAAAAAAAAAQABAAMAAwADAAMAAQABAAEAAgACAAIAAgACAAQA
BAAEAAQAAwADAAIAAQADAAMAAwACAAAAAAABAAQABgAGAAYABgAIAAgACAAIAAUABgAF
AAUABgAGAAcACAAGAAYABwAIAAsACwAMAAwADAAMAAwADAAMAA0ADAALAAwADgAPABAA
DgAOAA4AEAASABIAEwAUABUAFQAVABUAFQAWABYAFgAWABcAGAAZABcAGAAYABgAGgAc
AB0AHgAcABwAHAAcABsAGgAZABgAGQAaABoAGwAaABkAGAAXABgAGAAXABcAGAAYABcA
FwAVABUAFQAVABcAFwAXABUAEgARABEAEQARABAADwAPABEADgANAAsACAAHAAYABgAJ
AAkABwAGAAEAAQAAAAAAAgACAAIAAgABAAEAAQABAP////8BAAMABQAFAAMAAgACAAMA
AwAEAAMABAAEAAUABQAEAAQAAwAFAAYABwAHAAgACAAIAAgACAAGAAgACAAIAAkACwAL
AAsACgAKAAoACgAJAAgACAAJAAoACwAMAAgACAAIAAgACQAJAAgACAAJAAgACAAIAAcA
BwAGAAUABwAIAAgACAAGAAQAAwACAAQABAAEAAQAAwAEAAQABQADAAMAAwAEAAUABQAE
AAMAAgACAAIAAgACAAMAAwADAAMAAgACAAIA/////wAAAAABAAIAAwAEAAMAAQAAAP//
AgADAAMAAgABAAEA//8BAAEAAQAAAP//AgACAAAA///9//7//v/+//////////7/AAAA
AAAAAAD///7////+/wAA/v/9//7//P/8//z//P/+//7//v/+//z//P/8//z//P/8//z/
/P/9//7///8AAP3//P/7//r/+//8//3//v/+//3//f/+//3//P/8//v//P/+/wEAAgAC
AAIAAQAAAAMABAAEAAUABwAHAAcABwAHAAgACQAJAAoADAAPABMAFAAXABgAGQAbABoA
GgAbABwAHAAcABwAGAAWABUAFAAVABYAFwAWABMADgAMAAoACQAHAAUABAAEAAQAAgAB
AAEAAgACAAEAAQABAAEAAAD+//3//f/+//////////7/+//7//v/+//5//n/+f/5//7/
/v///wIAAwAFAAcACQALAAsADQAPAA0ADwATABwAKAArACwAMAAwACEABwD3//P/6v/b
/8j/wf/D/8L/uv+1/7P/tf+2/7z/w//O/9j/3//n/+v/7P/w//L/8v/1//b/+f/6//z/
/P/9//3/+//8//z//f/+////AQACAAAAAAAAAAAAAAAAAAEAAQADAAMAAwADAAIAAQAA
AAAAAgACAAIAAgACAAIAAgACAAIAAwADAAMAAwADAAMAAgACAAIAAwAGAAgACAAIAAgA
BgAGAAYABgAEAAYABgAHAAgACAAJAAoACAAIAAkACgANAA0ADgAOAA0ADAALAAoACwAN
AA0ADQAPABAAEAAQAA4ADgAOABAAEQASABQAFgAVABUAFQAVABcAGAAYABgAGAAZABoA
GwAaABoAGQAYABsAHAAcABwAHAAcABwAHAAcABwAHAAcAB4AHgAdAB0AHAAbABoAGQAc
ABwAGwAbABoAGgAZABkAGQAZABkAGQAZABkAGQAXABQAEwATABMAFQAUABMAEwARAA4A
DQALAAoACQAIAAgACQAJAAcABgABAAEAAAAAAAEAAgADAAQAAgABAAAA///9//3///8B
AAMAAwABAAAA/v//////AAABAAIAAgADAAMAAgACAAEAAwAEAAUABQAIAAgACAAIAAcA
BAAFAAQABgAHAAkACQAFAAQABAAEAAUABQAFAAYABgAGAAYABgAEAAQABAAEAAcABwAG
AAYABQAEAAQABAACAAMAAwADAAYABgAFAAQAAQAAAAAAAAACAAIAAgACAAAAAAD/////
/f/9//3//v///////v/9//z//P/8//z//v/////////+//z/+//6//v/+//8//z//v/+
//7//v/8//v/+//7//z//f/9//z/+//7//n/+//6//v/+//7//7//v/8//v/+f/6//r/
+v/7//v/+//6//r/+v/6//r/+v/6//z//P/+//7/+//6//r/+v/6//r//P/8//z//P/6
//r/+v/6//r/+v/6//r//P/8//z//P/7//r/+f/4//n/+v/7//z/+v/6//n/+f/6//r/
+v/7//v/+//8//7//P/9//7//v///wEAAwAEAAMAAwADAAMAAwADAAQABQAHAAcACAAK
AAsADgARABIAEwATABIAEgATABQAFAAUABQAEgAQAA8AEAAQABAAEAAOAAwACAAHAAYA
AwABAP///v/+//7//P/5//n/+v/6//n/+f/5//n/9v/0//P/8//2//f/9//3//b/9f/1
//X/8//z//P/8//5//r/+P/3//j/+/8BAAUACQAJAAkACQALAAsACQAPABoAJAAnACoA
LgAsABcA+f/t/+v/4P/P/77/uf+7/7r/tP+v/63/sf+0/7j/w//O/9b/3f/j/+X/6P/q
/+r/7v/z//T/9//4//b/9v/3//f/9//4//j/+f/7//v//P/8//v/+v/5//j/+v/6//v/
+//7//v/+//7//v/+//7//z//v/+//7//v/8//z//P/8//3///8AAAEA/////////v/+
//7///8CAAIAAgACAAIAAAAAAAAAAAABAAQABQAHAAUABAAEAAQABgAGAAcACAAJAAkA
CgAKAAgACAAIAAgACwANAA0ADQALAAwADAAMAA4ADgAOABAAEAAQABEAEgASABEAEAAP
ABIAFAAVABYAFQAVABUAFQAXABgAGAAYABsAHAAcABwAGwAaABkAGAAZABoAGwAcABoA
GgAZABkAGQAZABkAGQAcABwAGwAbABsAGgAYABcAGgAbABwAHQAaABkAGAAVABUAFQAW
ABcAFQAUABMAEwARAA4ADQALAAsACwALAAwADAALAAgABgAFAAUABAAEAAQABAAEAAQA
AQABAAEAAQADAAMABQAHAAUABQADAAIABAAFAAUABgAHAAgACAAJAAcABgAGAAUABgAI
AAoACwALAAoACQAIAAkACAALAAwACgALAA0ADQAJAAgACAAIAAwADQAOABAADQAMAAsA
CgAJAAoACwAMAAsACwAKAAoABwAGAAYABgAHAAkACgALAAsACgAIAAYABwAGAAYABgAI
AAgACAAIAAYABgAFAAUABwAHAAcACAAIAAcABQADAAQABAAEAAQABgAHAAcABwAGAAQA
AwACAAQABQAHAAgABQAEAAMAAgAEAAMAAwADAAIAAwADAAIAAQABAP//AQAEAAUABQAF
AAUABAABAP//AQACAAIAAgADAAMAAwACAAAAAAAAAAAAAgACAAQABAAEAAIAAQAAAAEA
AgADAAQAAgACAAIAAgACAAIAAgACAAQABAAEAAQAAwACAAEAAAACAAIAAgACAAQABAAE
AAQAAwACAAEAAAABAAIAAwADAAEAAgACAAIAAQABAAEAAgAGAAYABwAIAAYABgAHAAgA
CQALAAwADQALAAsACwAMAAsACwALAAwADwATABcAGwAbABsAGgAYABoAGwAcABwAGgAa
ABgAFgAVABQAFAAUABYAFAASAA4ADAAKAAYAAwACAAIAAwAEAAAA/////wAAAAD/////
//8BAAAA/v/9//v//P/9//3////+//3//f/7//v/+//7//v/+//8//z/AQAEAAUABwAJ
AAsADQANAA8AEwATABUAGwAiACYAKQAqAC4ALgAZAP//8//x/+T/0f/A/7v/vf+8/7j/
tf+1/7f/uv/A/8n/0v/e/+X/6f/r//D/8v/y//L/9//4//v//P/9//7/AAABAP7//v/9
//3//v///wEAAgACAAIAAgACAAAAAAABAAEAAgADAAQABQAEAAMAAgACAAMABAAFAAYA
BgAGAAYABgAFAAUABAADAAYABwAIAAgABwAGAAYACAAIAAgACAAIAAgACAAIAAgABgAI
AAgACQALAAoACgAKAAgACAAJAAoADQANAA4ADgAOAA4ADgAOAA0ADwAPAA8AEAASABMA
FAATABIAEQASABMAFAAWABgAFwAXABcAFwAZABoAGgAaABoAGwAcAB0AHQAeAB4AHgAf
ACAAIAAgAB4AHgAeAB4AHgAeAB4AHgAgACAAHwAfAB8AHwAfAB8AHgAeAB0AHQAeAB4A
HQAdAB0AHQAdAB0AHwAfAB8AHQAaABkAGQAZABsAGgAZABkAFwAUABMAEQAQAA8ADgAO
ABEAEQAPAA4ACQAJAAgACAAIAAgACAAIAAcABwAHAAcABQAFAAcACQAKAAsACgAKAAgA
CQAJAAoACwAMAAwADQALAAoACgAJAAkACgALAAsADQAOAA8AEAAPAAwADQAMAA4ADwAR
ABEADwAOAA4ADgANAA0ADQAOABAAEAAQABAADAAMAAwADAAOAA8ADwAQAA8ADgAOAA4A
DQANAAwACwAOAA4ADQAMAAkACAAIAAgACwAMAA0ADgAMAAwACwALAAoACQAIAAgACgAL
AAsACwAIAAgACAAIAAoACwALAAsACQAIAAgACAAHAAcACAAIAAoACgAKAAoACAAHAAcA
BwAIAAkACQAIAAcABwAFAAcABgAHAAcABwAKAAoACAAHAAUABgAGAAYABwAHAAcABgAG
AAYABgAGAAQABAAGAAYACgAIAAkACAAGAAYABgAGAAgACAAIAAgACAAIAAgACAAGAAYA
BgAGAAgACAAIAAgABgAGAAYABgAIAAgACAAIAAYABgAGAAYABAADAAMABAAFAAYACAAJ
AAcACAAKAAoACwAMAAwADAANAA4ADgAPAA8ADwAPAA8AEQASABMAEwARABIAFAAXABwA
HwAgACEAHwAeAB4AHwAgACAAIAAgAB4AHAAbABoAGAAYABgAFgAUABAADwAOAAsACQAH
AAYACAAIAAYABQAFAAYABgAFAAMAAwADAAIAAgABAAEAAgABAAEAAQAAAP//////////
AAABAAIAAwACAAIAAwAGAAkADwATABcAFQAVABUAFQAVABkAJQAwADQANQA2ADYAJgAN
APv/9//1/+b/0//K/8n/xf++/7j/tf+1/73/xv/O/9X/3v/m/+v/7//z//T/+P/6//7/
//8AAAMABAACAAIAAwADAAUABgAGAAcABQAFAAYABgAIAAgACAAIAAgACAAJAAkACAAH
AAYABQAGAAcACAAKAAkACAAHAAYACAAIAAgACAAIAAkACQAJAAcABwAHAAYABwAIAAoA
DgANAAwACwAKAAsADAANAA4ADAAOAA4ADwANAAwADAAMAA8AEAASABQAEgARABEAEAAS
ABIAEgASABMAFQAVABUAFQAWABYAFgAXABgAGQAcABsAGgAaABoAGwAbABsAGwAhAB4A
HgAcAA==
         </WaveFormData>
      </LeadData>
      <LeadData>
         <LeadByteCountTotal>10000</LeadByteCountTotal>
         <LeadTimeOffset>0</LeadTimeOffset>
         <LeadSampleCountTotal>5000</LeadSampleCountTotal>
         <LeadAmplitudeUnitsPerBit>4.88</LeadAmplitudeUnitsPerBit>
         <LeadAmplitudeUnits>��V</LeadAmplitudeUnits>
         <LeadHighLimit>2147483647</LeadHighLimit>
         <LeadLowLimit>268435456</LeadLowLimit>
         <LeadID>V1</LeadID>
         <LeadOffsetFirstSample>0</LeadOffsetFirstSample>
         <FirstSampleBaseline>0</FirstSampleBaseline>
         <LeadSampleSize>2</LeadSampleSize>
         <LeadOff>FALSE</LeadOff>
         <BaselineSway>FALSE</BaselineSway>
         <ExcessiveACNoise>FALSE</ExcessiveACNoise>
         <MuscleNoise>FALSE</MuscleNoise>
         <LeadDataCRC32>3419895738</LeadDataCRC32>
         <WaveFormData>
BgAGAAYABgAHAAgACQAKAAsADAANAA4AEQASABMAFAAVABYAFwAYABkAGgAbABwAHgAe
AB4AHgAcABwAHAAcAB4AHgAeAB4AHAAcABwAHAAeAB4AHgAeABwAHAAcABwAHAAcABwA
HAAcABwAHAAcABsAGgAZABgAGgAaABoAGgAYABgAGAAYABgAGAAYABgAGAAYABgAGAAW
ABYAFgAWABgAGAAYABgAFgAWABYAFgAWABYAFgAWABYAFgAWABYAFAAUABQAFAAUABQA
FAAUABYAFgAWABYAFQAUABMAEgATABQAFQAWABQAFAAUABQAEgASABIAEgAUABQAFAAU
ABIAEgASABIAEgASABIAEgASABIAEgASABQAFAAUABQAEgASABIAEgASABIAEgASABIA
EgASABIAEAAQABAAEAASABIAEgASABQAFAAUABQAEgASABIAEgAUABQAFAAUABIAEgAS
ABIAFAAUABQAFAAWABYAFgAWABQAFAAUABQAFgAWABYAFgAWABYAFgAWABYAFgAWABYA
FAAUABQAFAASABIAEgASABQAFAAUABQAFAAUABQAFAAUABQAFAAUABQAFAAUABQAFAAU
ABQAFAAUABQAFAAUABQAFAAUABQAFgAWABYAFgAUABQAFAAUABQAFAAUABQAFAAUABQA
FAAUABQAFAAUABYAFgAXABcAGAAaABsAHAAbABwAHAAdAB0AHQAfACAAIQAiACMAIwAi
ACIAIgAiACEAHgAcABoAFwAUABEADgAQABAAEAAQAA0ACwAKAAoACwALAAsACwALAA0A
DgAPAA8ADwAPAA8ADQAOAA4ADgANAA0ADQANAA0ADQANAAwADAAMAAwADAAKAAoACgAK
AAsADAANAA4ADAANAA0ADQANAA4AEAAQABMAFgAXABgAGQAeACIAJgApACwAMQAzACkA
EgD///b/7v/b/8z/yv/J/8D/t/+x/6//sf+4/77/xP/N/9v/4//i/+L/5P/r//P/+f8E
AAwADgAPABAADgAOAA8ADwAPAA8ADwAPAA8ADwAPABAAEAAQABAADwAPABAAEAAPAA8A
EAAQABEAEgASABEAEQAQABAADgAOAA4ADgAQABAAEAAQABAAEAAQABAADgAOAA4ADgAO
AA4ADgANAA0ADQANAA0ACwAKAAoACgAMAAwADAAMAAwADAAMAAsACwAMAA0ADQAMAAsA
CgAJAAkACQAKAAsACgAKAAkABwAHAAcABwAHAAUABQAFAAUABQAFAAMAAQACAAIAAgAC
AAIAAQD///z//f/8//v/+v/6//r/+v/7//r/+f/4//X/9v/2//X/9f/0//P/8//z//L/
8v/z//P/8v/y//P/8//x//H/8v/y//L/8v/y//L/8f/x//T/9f/4//r/+//8//z//f8A
AAIAAwAEAAUABwAKAAsADAANAA4AEAARABEAEQARABEAEQARABEAEgASABAAEAAQABAA
EgASABIAEgASABIAEgASABAAEAAQAA8ADwAQABAAEAAQABAAEAAQABAADwAPAA8ADwAP
AA8ADwAOAA4ADgAOAA4ADgAOAA4ADAAMAAwACwALAAsACwALAAsACwALAAsADQANAA0A
DQANAA0ADQANAAoACgAKAAoADAAMAAwADAAKAAoACgAKAAkACQAJAAkACwALAAsACwAL
AAsACwALAAsACgAKAAoACAAJAAkACQAJAAkACQAJAAsACwALAAsACwALAAsACwALAAoA
CgAKAAgACAAIAAgACQAJAAgACAAIAAgACAAIAAgACAAIAAgACgAKAAoACQAIAAgABwAG
AAYABgAGAAUABwAHAAcABwAFAAYABgAGAAYABgAFAAUABgAGAAYABgAGAAYABgAGAAgA
BgAGAAYABgAGAAYABgAIAAgACAAIAAcABgAFAAQABgAGAAYABgAGAAYABgAGAAYABgAG
AAYABgAGAAYABgAEAAQABAAEAAQABAAEAAQABgAGAAYABgAEAAQABQAFAAYACAAJAAoA
CwAMAAwADQANAA0ADwAQABEAEgATABMAEgASABIAEgARAA4ADAAKAAYABAACAAAAAAAA
AAAAAAD///3//P/8//v/+//7//v/+//9//7////9//3//f/9//3//v/+//7//f/9//3/
/f/9//3//f/8//7//v/+//7//P/8//z//P/8//z//P/8//z//f/9//3//f/+/wAAAAAD
AAYABwAGAAcADAASABYAGQAeACcAJwAXAAAA8//s/97/yf/A/8L/v/+0/63/p/+l/6f/
qv+w/7j/xf/R/9f/2P/W/9j/3f/l/+3/9v/6//7///8AAAAAAAD/////////////////
//////8AAAAAAAD+//3//f/+//7//f/9//7//P/9//7//v///////v/+//7//v/+//7/
/P/8//z//P/+//7//v/+//z//P/8//z//v/+//7//f/9//3//f/9//3//P/8//z/+v/6
//r/+v/6//r/+v/5//f/+P/5//n/+f/5//n/+f/4//f/9//3//f/+P/4//f/9f/1//X/
9f/1//X/9f/1//X/9f/z//H/8v/y//L/8v/x//H/8P/u/+v/6v/p/+j/5//m/+X/5f/l
/+X/5f/j/+T/5P/j/+P/4v/h/+H/4f/e/97/3//f/97/3v/f/9//3//f/+D/4P/i/+L/
4v/i/+X/5f/o/+n/6P/q/+v/7P/w//H/9P/2//X/9v/3//n//P/9//7///8AAAIAAwAD
AAMAAwADAAMAAwADAAQABAAGAAYABgAGAAQABAAEAAQABAAEAAQABAAGAAYABgAFAAUA
BgAGAAYABAAEAAQABAAEAAMAAwADAAMAAwADAAMAAAAAAAAAAAABAAIAAwAEAAQABAAE
AAMAAwADAAMAAwAFAAUABQAFAAQAAwACAAEAAwADAAMAAwACAAIAAgACAAQABAAEAAQA
BAAEAAQABAABAAEAAQABAAMAAwADAAMAAwADAAMAAwABAAAAAAAAAAEAAwAEAAUAAwAD
AAMAAwADAAMAAwADAAMAAwADAAMAAQAAAAAAAAABAAIAAwAEAAMAAwACAAIAAgACAAIA
AgACAAIAAgACAAIAAgACAAEAAQACAAIAAgAAAAAAAAD//wEAAQABAAEA//8AAAAAAAAA
AAAA/////wAAAAAAAAAA/v/+//7//v/+/wAAAAAAAAAAAAAAAAAAAAAAAAAAAAAAAAAA
AAAAAP7//v/+//7//v/+//7//v/+//7//v/+/wAAAAAAAAAAAAAAAAAAAAD+//7//v//
/wEAAgAEAAUABgAHAAgACAAHAAcABwAJAAwADQAOAA8ADQAMAAwADAAMAAkABgAEAAQA
AgAAAP7/+v/6//r/+v/6//n/9//2//b/9f/1//X/9f/1//f/+P/7//v/+//7//v/+//8
//z//P/7//v/+//5//n/+f/5//r/+v/6//r/+v/6//r/+v/6//r/+v/6//z//P/9//3/
+//7//z//v/8////AgADAAQABwAMABIAGAAbAB4AIQAfABEA+P/n/+D/1v/D/7j/tv+1
/67/o/+b/53/of+m/6z/tP+//8n/0//U/9L/1v/f/+X/7//4//7/AAADAAIAAgACAAEA
AQABAAEAAwADAAMAAwABAAIAAgACAAIAAQABAAIAAgABAAEAAgACAAMABAAEAAUABQAE
AAQABAAEAAQABAAEAAQABAAEAAQABAAEAAQAAgACAAIAAgACAAIAAgABAAEAAQABAAEA
///+//7//v8AAAAAAAAAAP7//v/+//3//f/+///////9//3//f/9//7//f/9//3//f/+
//7//f/5//n/+f/5//n/+f/5//n/+f/5//f/9f/2//b/9v/2//X/9f/0//L/8f/w/+//
7v/u/+7/7v/v/+7/7f/s/+n/6v/q/+n/6f/o/+f/5//n/+T/5P/l/+X/5v/m/+f/5//p
/+n/6v/q/+j/6P/o/+j/6v/r/+//8f/w//L/8//0//j/+f/8//7///8AAAEAAwACAAMA
BAAFAAYACAAJAAkACQAJAAkACQAJAAkACgAKAAoACgAKAAoACAAIAAgACAAKAAoACgAK
AAgACAAIAAcACQAKAAoACgAKAAoACgAKAAoACQAJAAkACQAJAAkACQAIAAgACAAIAAgA
CAAIAAgACgAKAAoACQAJAAkACQAJAAkACQAJAAkABwAHAAcABwAJAAkACQAJAAgACAAI
AAgACAAIAAgACAAIAAgACAAIAAUABQAFAAUABgAHAAgACQAJAAkACQAJAAcABgAGAAYA
CAAJAAkACQAHAAcABwAHAAcABwAHAAcABwAHAAcABwAFAAQABAAEAAYABgAGAAYABwAH
AAYABgAIAAgACAAIAAYABgAGAAYACAAIAAgABwAFAAYABgAGAAYABgAGAAUABwAHAAcA
BwAFAAYABgAGAAYABgAFAAUACAAIAAgACAAGAAYABgAGAAYABgAIAAgABgAGAAYABgAI
AAgACAAIAAYABgAGAAYABAAEAAQABAAFAAYABwAIAAYABgAGAAYABgAGAAYABgAIAAgA
CAAIAAYABgAGAAYACAAIAAgACAAGAAYABgAGAAQABAAEAAQABgAGAAYABgAGAAYABgAG
AAQABAAEAAQABgAGAAYABgAGAAYABgAGAAgACAAIAAgACAAIAAgACAAIAAgACAAIAAgA
CAAIAAgABwAHAAgACgANAA4ADwAQAA4ADwAPAA8AEQASABMAFAATABMAEgASABIAEgAP
AAwACwAKAAkACAAFAAIAAQAAAAAAAAD///3//v/+//3//f/7//v/+//9/wAAAQABAAEA
////////AAAAAAAA//////3//f/9//3//f/8//z//P/8//z//P/8//z//P/8//z//P/8
//z//f/9//3//f/+//z//v8DAAQAAwAGAAkADAASABQAFwAcACMAJQAXAAIA7//o/97/
y/+8/7z/vf+2/63/pf+j/6X/qv+u/7T/v//N/9P/1P/S/9T/2//h/+n/8v/4//r/+//+
//7//v/9//3//f/9//3//f/9//3///8AAAAAAAD+//3//f/+/wAA/////wAA////////
/v///////v/+//7//v/+//7//v/+//7//v8AAAAAAAAAAAAAAAAAAAAAAgACAAIAAQAB
AAEAAQABAP///v/+//7/AAAAAAAAAAD+//7//v/9/wAAAgAEAAUAAwADAAMAAwAEAAMA
AwADAAUABgAGAAUAAwADAAMAAwADAAMAAwADAAUABQADAAEAAAAAAAAAAAABAAEAAAD+
//3//P/7//r/+f/4//f/9//5//n/+f/3//T/9P/z//P/9P/z//P/8//0//T/9f/1//T/
9P/1//X/8//z//T/9P/0//T/9P/0//X/9f/4//n/+v/8//3//v8AAAEABAAGAAcACAAJ
AAsADAANAA4ADwAQABIAEwATABMAEwATABMAEwATABQAFAAWABYAFgAWABUAFAATABIA
FAAUABQAFAAUABQAFAATABMAFAAUABQAFAAUABQAFAASABEAEQARABEAEQARABEAEAAQ
ABAAEAAOAA4ADgAOABAAEAAQAA8ADQANAA0ADQANAA0ADQANAA0ADQANAA0ADQANAA0A
DQAOAA4ADgAOAAwADAAMAAwADAAMAAwADAANAA0ADQANAA0ADQANAA0ADQANAA0ADQAL
AAoACgAKAAoACwALAAsACwALAAsACwALAAsACwALAAsACwALAAsACwAKAAoACgAKAAoA
CgAKAAsACwAKAAoACgAKAAoACgAKAAoACgAKAAgACAAIAAcACQAKAAoACgAKAAoACgAJ
AAkACQAJAAkACQAKAAoACgAIAAgABwAHAAgACAAIAAgACAAIAAgACAAIAAgACAAKAAwA
DAAMAAwACwAKAAkACAAKAAoACgAKAAgACAAIAAgACgAKAAoACgAIAAgACAAIAAgACAAI
AAgACgAKAAoACgAIAAgACAAIAAgACAAIAAgACgAKAAoACgAIAAgACAAIAAoACgAKAAoA
CQAJAAoADAANAA4ADwAQABIAEwATABMAEwAUABUAFgAZABkAGAAYABgAGAAVABIAEAAO
AAwACgAIAAYABgAGAAYABgAFAAMAAgACAAEAAQD///////8BAAQABQAFAAUAAwADAAMA
BAAEAAQAAwADAAUABQAFAAUAAwACAAIAAgAEAAQABAAEAAQABAAEAAQABAAEAAQABQAF
AAUABQAGAAYACAAJAAwADwAOAA8AFAAaAB4AHwAkAC0AMQAlAA4A+//0/+r/2f/I/8T/
xf++/7P/q/+r/63/tP+6/7z/x//V/93/3v/e/+D/5f/t//f//v8EAAYACQAKAAoACAAJ
AAkACQAJAAsACwALAAsACwAMAAwADAAMAAsACwAMAAwACwALAAwADAANAA4ADgANAA0A
DAAMAA4ADgAOAA4ADgAOAA4ADgAOAA4ADgAOAA4ADgAOAA4ADgAOAA4ADQANAA0ADQAN
AA0ADAAMAAwADAAMAAwADAAOAA4ADgANAAwADAAMAAsADQANAA0ADQAOAA0ADQANAAwA
DAALAAkACQAJAAkACQAHAAcABwAHAAkACQAHAAUAAgACAAIAAgABAAEAAAD+/////v/9
//z/+//6//n/+f/5//n/+f/3//b/9v/1//X/9P/z//P/8//y//L/8//z//D/8P/x//H/
8//z//T/9P/0//T/9P/0//P/8//2//f/+P/6//v//P/8//3/AAACAAUABgAHAAkADAAN
AA4ADwAOABAAEQARABEAEQARABEAEQARABIAEgASABIAEgASABAAEAAQABAAEgASABIA
EgAUABQAFAATABEAEgASABIAEgASABIAEgAUABMAEwATABEAEQARABEAEgASABIAEgAS
ABIAEgASABIAEgASABEAEQARABEAEQAPAA8ADwAPABEAEQARABEADwAPAA8ADwAQABAA
EAAQABAAEAAQABAADgAOAA4ADgAPAA8ADwAPAA0ADQANAA0ADwAPAA8ADwAPAA4ADgAO
AAwADQANAA0ADQANAA0ADQANAA0ADQANAA0ADQANAA0ADQAMAAwADAAMAAwADAAMAA0A
DQAMAAwADAAMAAwADAAMAAwADAAMAA4ADgAOAA0ACwAMAAwADAAOAA4ADgANAAsACwAL
AAsADQAOAA4ADgAMAAwACwALAAwADAAMAAwADgAOAA4ADgAMAAwADAAMAAwADAAMAAwA
DAAMAAwADAAMAAwADAAMAAwADAAMAAwACgAKAAoACgAKAAoACgAKAAoACgAKAAoADAAM
AAwADAAKAAoACgAKAAoACgAKAAoADAAMAAwADAANAA0ADgAQABEAEgATABQAFAAVABUA
FQAVABYAFwAYABsAGwAaABoAGgAaABcAFAAQAA4ADAAKAAoACAAIAAgABgAGAAUAAwAE
AAQAAwADAAMAAwADAAUABgAHAAcABwAHAAcABwAIAAYABgAFAAUABwAHAAcABwAHAAYA
BgAGAAYABgAGAAYABgAGAAYABgAGAAYABgAHAAcABwAHAAgACgAKAAsADgAPAA4AEwAa
ACAAJAAnACoALQArABsAAgDx/+r/3v/L/8L/vv+5/7L/qf+j/6X/q/+w/7b/vv/J/9X/
2//c/9z/4v/p//P/+/8CAAYABgAHAAYACAAKAAsACwALAAsACwALAAsACwALAAwADAAM
AAwACwALAAwADAALAAsADAAMAA0ADgAOAAsACwAKAAoACgAKAAoACgAMAAwADAAMAAoA
CgAKAAoADAAMAAwADAALAAoACQAHAAkACQAJAAkACQAIAAgACAAIAAgACAAIAAoACgAK
AAkACAAIAAgABwAHAAcABwAHAAYABQAFAAUAAwAEAAQAAwACAAMABAAFAAMAAwADAAMA
AwADAAEA//8AAAAAAAAAAP/////+//z//f/8//v/+v/5//j/9//3//X/9f/1//P/9P/0
//P/8//y//H/8f/x//D/8P/x//H/7v/u/+//7//v/+//8P/w//D/8P/w//D/8f/x//T/
9f/2//j/+f/6//z//f8AAAIAAwAEAAUABwAGAAcACAAJAAgACgALAAsADQANAA0ADQAL
AAsADAAMAAwADAAMAAwADAAMAAwADAAMAAwADAAMAA4ADgAOAA0ACwAMAAwADAAMAAwA
DAAMAAwACwALAAsACQAJAAkACQAKAAoACgAKAAoACgAKAAoACAAIAAgABwAJAAkACQAJ
AAkACQAJAAkACQAJAAkACQAJAAkACQAJAAgACAAIAAgABgAGAAYABgAGAAYABgAGAAcA
BwAHAAcABQAFAAUABQAFAAUABQAFAAUABAAEAAQABAAFAAUABQAFAAUABQAFAAUABQAF
AAUABQAFAAUABQAFAAQABAAEAAQABAAEAAQABwAHAAYABgAEAAQABAAEAAYABgAGAAYA
BgAGAAYABQADAAQABAAEAAYABgAGAAUABQAFAAUABQAFAAYABgAGAAYABgAFAAUABgAG
AAYABgAIAAgACAAIAAgACAAGAAYABgAGAAYABgAGAAYABgAGAAQABAAEAAQABgAGAAYA
BgAGAAYABgAGAAYABgAGAAYACAAIAAgACAAGAAYABgAGAAgACAAIAAgACQAJAAoADAAN
AA4ADwAQABAAEQARABEAEQASABMAFAAWABcAFwAYABgAGAAVABIAEAAOAAwACgAIAAYA
BgAGAAgACAAHAAUABAAEAAMAAwABAAEAAQADAAYABwAHAAcABwAHAAcACAAGAAYABQAF
AAUABQAFAAUABwAGAAYABgAGAAYABgAGAAYABgAGAAYABQAEAAMAAwAFAAUABQAGAAYA
BgAHAAoACwAOABEAFAAYAB4AIQAiACcAKwApABYA///2//D/3//M/8b/xf/A/7f/r/+t
/63/sP+2/7z/w//P/9v/4P/e/97/4//r//H/+v8CAAYABwAIAAgABgAJAAkACQAJAAcA
BwAHAAcACQAKAAoACgAKAAkACQAKAAoACQAJAAoACAAJAAoACgAJAAkACAAIAAoACgAK
AAoACgAKAAoACgAIAAgACAAIAAgACAAIAAgABgAGAAYABQAHAAcABwAHAAcABgAGAAYA
BgAGAAYABgAGAAYABgAFAAUABgAHAAcABQAFAAUABQAEAAMAAwADAAEAAgACAAEAAQAB
AAEAAQD////////////////9//v//P/8//z//P/8//v/+f/2//b/9v/2//b/8//y//H/
8f/x//H/8f/v/+z/7P/r/+v/6v/p/+n/6f/q/+r/6//r/+r/6v/r/+v/6f/p/+r/6v/q
/+r/6v/q/+v/6//u/+//8v/0//X/9v/4//n//P/+////AAABAAMABAAFAAYABwAIAAoA
CwALAA0ADQANAA0ADQANAA4ADgAQABAAEAAQAA4ADgAOAA4ADgAOAA4ADgAOAA4ADgAN
AA0ADgAOAA4ADgAOAA4ADgAOAA0ADQANAA0ADQANAA0ADAAMAAwADAAKAAoACgAKAAoA
CgAKAAkACQAJAAkACQAJAAkACQAJAAkACQAJAAkACQAJAAkACQAIAAgACAAIAAgACAAI
AAgACAAIAAgACAAHAAcABwAHAAcABwAHAAcACQAJAAkACQAJAAgACAAIAAYABwAHAAcA
CQAJAAkACQAIAAcABgAFAAcABwAHAAcABwAGAAYABgAGAAYABgAGAAcABwAGAAYABAAE
AAQABAAFAAYABwAIAAcABgAFAAMABQAGAAYABgAGAAYABgAFAAMAAwADAAMAAwAEAAQA
BAAGAAYABQAFAAYABgAGAAYABgAGAAYABgAGAAQABAAEAAQABAAEAAQABAAEAAQABAAE
AAQABAAEAAQABAAEAAQABAAEAAQABAAEAAQABAAEAAIAAgACAAIAAgACAAIAAgAEAAQA
BAAEAAIAAwADAAQACAAJAAoACwAMAAwADQANAAsADQAOAA8AEAARABEAEAAQABAAEAAN
AAoACAAGAAQABAACAAAAAAAAAAAAAAD///v/+v/6//n/+f/5//n/+f/9//7///////3/
/f/9//3/AAAAAAAA//////////////3//f/8//z//v/+//7//v/+//7//v/+//7//v/+
//7///////////8AAAAAAAABAAQABwAIAAkADAAUABgAGwAeACMAJwAdAAYA9f/s/+L/
0f/E/77/vf+2/63/pf+l/6X/qv+u/7T/v//N/9f/2P/W/9b/3//l/+v/9v/+/wAAAwAE
AAIAAgADAAMAAwADAAMAAwADAAMAAwAEAAQABAAEAAMAAwAEAAUABQAGAAgABgAHAAgA
CAAHAAcABgAGAAgACAAIAAgABgAGAAYABgAGAAYABgAGAAYABgAGAAYABAAEAAQAAwAF
AAUABQAFAAUABAAEAAQABAAEAAQABAACAAIAAgABAAMABAAFAAUAAwADAAMAAwACAAEA
AQABAAEAAgACAAEA///////////////////////////9//v/+v/6//r/+v/7//v/+v/4
//f/9v/1//T/9f/0//P/8//1//X/9f/z//D/8P/v/+//7v/t/+3/7f/s/+z/7f/t/+z/
7P/t/+3/7f/t/+7/7v/u/+7/7v/u//H/8f/0//X/9v/4//n/+v/6//v//v8AAAMABAAF
AAcACgALAAwADQAMAA4ADwAPAA8ADwAPAA8ADwAPABAAEAAQABAAEAAQABAAEAAQABAA
EgASABIAEgAQABAAEAAPAA8AEAAQABAAEgASABIAEgAQAA8ADwAPAA8ADwAPAA8AEAAQ
ABAAEAAQABAAEAAQABAAEAAQAA8ADwAPAA8ADwAPAA8ADwAPAA0ADQANAA0ADQANAA0A
DQAMAAwADAAMAAwADAAMAAwADgAOAA4ADgANAA0ADQANAA0ADQANAA0ACwALAAsACwAL
AAoACgAKAAwADQANAA0ACwALAAsACwALAAsACwALAAsACwALAAsACwAKAAoACgAMAAwA
DAAMAAsACwAKAAoADAAMAAwADAAMAAwADAAMAAoACgAKAAkACwAMAAwADAAKAAoACgAJ
AAsACwALAAsACwAMAAwADAAMAAwACwALAAwADAAMAAwADAAMAAwADAAMAAwADgAOABAA
EAAQABAADgAOAA4ADgAOAA4ADgAOAA4ADgAOAA4ADgAOAA4ADgAOAA4ADgAOAA4ADgAO
AA4AEAAQABAAEAAPAA4ADQAMAA4ADgAOAA4AEAAQABEAEQAQABIAEwAUABcAGAAYABkA
GQAZABsAHAAdAB4AHwAfAB4AHgAeAB4AGQAWABQAEgASABAADgAMAAwADAAMAAwACwAJ
AAgACAAJAAkACQAJAAcACQAKAAsADQANAA0ADQALAAwADAAMAA0ADQANAA0ADwAPAA8A
DgANAAwACwAKAAwADAAMAAwADAAMAAwADAAOAA8ADwAPAA0ADgAQABAAEQAUABUAFgAZ
AB4AJgAqAC0AMAAzADMAKQAQAPv/8v/q/9n/yv/G/8X/vv+1/6v/q/+v/7b/vP/C/83/
2f/j/+T/5P/o/+//+f8BAAoADAAOABEAEgASABIAEwATABMAEwATABMAEwATABMAFAAU
ABQAFAATABMAFAAUABMAEwAUABQAFQAWABYAFQAVABQAFAAUABQAFAAUABYAFgAWABYA
FAAUABQAFAAWABYAFgAWABYAFgAWABUAFQAVABUAFQAVABQAFAAUABQAFAAUABQAFAAU
ABQAEwARABIAEwATABUAFQAVABUAFgAVABUAFQATABQAFAATABMAEwATABMAEgARABAA
DwARABEADwANAA4ADgAOAA4ADQANAAwACgAKAAoACgAKAAcABgAFAAUABQAFAAUAAwAE
AAQAAwADAAAA/////////v/+//////8AAAAAAQABAAEAAQACAAIAAgACAAIAAgADAAMA
BgAHAAgACgALAAwADgAPABIAFAATABQAFQAXABoAGwAcAB0AHAAeAB8AHwAfAB8AHwAf
AB0AHQAeAB4AIAAgACAAIAAiACIAIgAiACAAIAAgACAAIAAgACAAHwAdAB4AHgAeAB4A
HgAeAB4AIAAfAB8AHwAfAB8AHwAfAB4AHgAeAB4AHgAeAB4AHgAcABwAHAAbAB0AHQAd
AB0AHQAdAB0AHQAdAB0AHQAdAB0AHQAdAB0AHAAcABwAHAAeAB4AHgAeABwAHAAcABwA
HQAdAB0AHQAfAB8AHwAfAB4AHQAcABsAHAAcAB0AHgAcAB0AHQAdAB8AHwAfAB8AHQAd
AB0AHQAdAB0AHQAdAB8AHgAeAB4AHAAcABwAHAAfAB8AHgAeABwAHAAcABwAHgAeAB4A
HgAgACAAIAAfAB0AHgAeAB4AIAAgACAAHwAfAB8AHwAfAB8AIAAgACAAIAAgAB8AHwAg
ACAAIAAgACAAIAAgACAAIAAiACQAIgAgACAAIAAgACIAIgAiACIAIAAgACAAIAAiACIA
IgAiACAAIAAgACAAIgAiACIAIgAiACIAIgAiACIAIgAiACIAIgAiACIAIgAiACIAIgAi
ACUAJQAmACgAKQAqACsALAAsAC0ALQAtADEAMgAzADQAMwAzADIAMgAyADIALwAsACgA
JgAkACIAIgAgACAAIAAgACAAHwAdABwAHAAbABsAHQAdAB0AHwAeAB8AHwAfAB8AHwAf
ACAAIgAiACEAIQAhACEAIQAhACEAIAAgACAAIAAgACAAIAAiACIAIgAiACAAIAAgACEA
IQAhACEAIgAiACgAKQAqACkAKgAtADQAOgA8AD0ARABJAEUAMwAcAA8ACgD6/+X/3v/i
/9//1v/N/8n/x//N/9T/1v/e/+v/+f/9//r/+v/+/wUADQAVAB4AJAAmACcAJAAkACgA
JwAnACcAJwAnACcAJwAnACcAKAAoACgAKAAnACcAKAAoACcAJwAoACYAJwAoACgAKQAp
ACgAKAAoACgAKAAoACgAKAAoACgAKAAoACgAKAAqACoAKgAqACgAKAAoACcAKQApACkA
KQApACgAKAAoACgAKAAoACgAKAAoACgAJwAnACgAKQApACcAJwAnACcAJgAlACUAJQAl
ACYAJgAlACMAIwAjACMAIwAjACMAIwAjACMAIQAfACAAIAAgACAAHwAfAB4AHAAdABwA
GwAaAA==
         </WaveFormData>
      </LeadData>
      <LeadData>
         <LeadByteCountTotal>10000</LeadByteCountTotal>
         <LeadTimeOffset>0</LeadTimeOffset>
         <LeadSampleCountTotal>5000</LeadSampleCountTotal>
         <LeadAmplitudeUnitsPerBit>4.88</LeadAmplitudeUnitsPerBit>
         <LeadAmplitudeUnits>��V</LeadAmplitudeUnits>
         <LeadHighLimit>2147483647</LeadHighLimit>
         <LeadLowLimit>268435456</LeadLowLimit>
         <LeadID>V2</LeadID>
         <LeadOffsetFirstSample>0</LeadOffsetFirstSample>
         <FirstSampleBaseline>0</FirstSampleBaseline>
         <LeadSampleSize>2</LeadSampleSize>
         <LeadOff>FALSE</LeadOff>
         <BaselineSway>FALSE</BaselineSway>
         <ExcessiveACNoise>FALSE</ExcessiveACNoise>
         <MuscleNoise>FALSE</MuscleNoise>
         <LeadDataCRC32>990309864</LeadDataCRC32>
         <WaveFormData>
GgAaABoAGgAcAB4AIAAiACUAJgAnACgALAAuADAAMgAwADAAMAAwADAAMAAwADAALwAu
AC0ALAAqACgAJgAkACIAIgAiACIAHwAeAB0AHAAcABwAHAAcABoAGgAaABoAGAAYABgA
GAAaABoAGgAaABgAGAAYABgAGQAaABsAHAAaABoAGgAaABgAGAAYABgAGQAaABsAHAAa
ABoAGgAaABoAGgAaABoAGAAYABgAGAAWABYAFgAWABgAGAAYABgAFQAUABMAEgASABIA
EgASABIAEgASABIAEQAQAA8ADgAOAA4ADgAOAAwADAAMAAwACgAKAAoACgAMAAwADAAM
AAoACgAKAAoACAAIAAgACAAIAAgACAAIAAgACAAIAAgABgAGAAYABgAGAAYABgAGAAgA
CAAIAAgABwAGAAUABAAGAAYABgAGAAYABgAGAAYABgAGAAYABgAEAAQABAAEAAIAAgAC
AAIAAwAEAAUABgAEAAQABAAEAAQABAAEAAQABgAGAAYABgAGAAYABgAGAAgACAAIAAgA
BgAGAAYABgAGAAYABgAGAAYABgAGAAYABgAGAAYABgAGAAYABgAGAAYABgAGAAYABAAE
AAQABAAGAAYABgAGAAQABAAEAAQABgAGAAYABgAEAAQABAAEAAQABAAEAAQABAAEAAQA
BAACAAIAAgACAAQABQAFAAUACAAIAAkACQAJAAkACQAJAAoADAAOABAADgAOAA4ADgAQ
ABAAEAAQABIAEgASABIAEQAQAA4ADQAPAA8ADwAQAA0ADAALAAsADQALAAsACwALAAsA
CwALAAkACAAHAAYACAAIAAgABgAGAAYABgAGAAYABQAFAAUABAADAAIAAQABAAEAAQAB
AAIAAgADAAQAAgACAAIAAgACAAIAAgACAAQABwAPABMAGAAhADIARwBaAG0AhACoANIA
+AAWASkBLQEhAQ4B6gCsAFcABQDM/67/n/+S/43/lf+i/7L/vv/I/8v/0P/Y/+P/7P/3
/wAAAgADAAQAAgAAAAMAAwADAAEAAAAAAAEAAgAAAAAAAAAAAAEAAgADAAQAAgADAAMA
AwAEAAQABAAEAAQABAAEAAQAAwADAAMABAAGAAYABgAGAAQABAAEAAUABQAFAAUABQAE
AAQABAAEAAQABAAFAAUABwAHAAcACAAGAAYABgAGAAcABwAGAAYACQAJAAoACgAJAAkA
CQAJAAwADAAMAA0ACwAMAAwADAAPAA8ADwARAA8ADwARABEAEQARABIAEwAVABUAFwAX
ABYAFgAXABcAFwAYABgAGQAaABoAGwAbABsAHAAbABsAGwAbABsAGwAZABkAGQAaABgA
GAAYABgAGAAYABgAFwAVABQAFAAVABcAFgAWABYAGAAZABoAHAAdAB0AHwAhACMAIwAk
ACUAJQAlACUAJQAlACUAJAAkACMAIQAgAB8AGgAZABYAFAAVABQAEwASAA4ADgAMAAsA
DAAMAAwADAAKAAsACwALAAgACAAIAAcACAAJAAoADAALAAoACQAIAAoACgAKAAoACgAK
AAoACgAKAAoACgAKAAoACgALAAsACwAMAAwADAAMAAwADAAMAAwADQANAA4ADgANAA0A
DQANAA0ADQANAAsACwALAAsADAAMAAwACgAIAAkACQAIAAcABwAHAAcABwAHAAUABQAG
AAYABgAGAAYABQAEAAQABAADAAEAAAACAAEAAQABAAEAAQABAAEAAQAAAAAAAAAAAAAA
//////////////////////7//v/+//7//v////3//f/9//3//v///wAA///9//7//v//
/////f/9//3//f/9//7//v/+//7//v/+//7//f/9//3//v/+//3//f/9//3//f/9////
///9//z//P/8//z//P/8//z//P/8//r/+v/6//r//P/8//z//P/8//z//P/8//z//P/8
//z//P/8//z//P/8//z//P/8//z//P/8//z//P/8//z//P/8//3//f/9//z//P/9//3/
/////////////wAAAQACAAQABAAEAAQAAgACAAIAAgACAAIAAgACAAAAAAD/////////
////AAAAAAAAAAABAAEA///////////////////7//r/+f/4//r/+v/6//j/+P/4//j/
+P/2//X/9f/1//X/9f/1//X/9f/1//X/9f/3//b/9v/2//T/9P/0//T/9P/0//T/9P/4
//3/AQAFAAoAEwAmADsATgBjAIAApgDMAOwABgEVARMBBQHyANAAjgA7APP/wP+i/5P/
iP+D/43/nv+u/77/xv/H/8r/1P/b/+T/7//0//b/9//6//j/9v/1//X/9f/z//T/9P/1
//b/9P/0//T/9P/0//T/9P/0//T/9f/1//X/9v/2//b/9v/4//j/+P/4//f/9//3//j/
+P/4//j/+P/6//r/+v/7//r/+f/4//f/9//4//n/+v/4//j/+f/5//n/+f/5//r/+v/6
//r/+v/7//v/+v/6//v/+//8//z//f/9//3//f/8//z//P/9////AAAAAAAA////////
AQADAAMABQAFAAUABQAGAAcABwAHAAkACQAMAAwADQANAAwADAALAAsADgAOAA8ADwAO
ABAAEAARABEAEQARABEAEQARABEAEgAQABAAEAAQAA4ADgAOAA0ADQAMAAwADQAPAA4A
DgAOABIAEwAUABYAGAAXABgAGQAbABsAHAAdAB0AHQAdAB0AHAAbABkAGAAXABUAFAAT
ABAADwAMAAoACQAIAAcABgAEAAQAAgABAAEAAAD///7//v////////8AAAAAAAD/////
/////wAAAAAAAAAAAAAAAAAAAAAAAAAAAAAAAAAA/v/+//7//v///wAAAgADAAMABAAE
AAQAAgACAAIAAgAEAAUABQAGAAQAAwADAAMABQAFAAUABQADAAMAAwADAAIAAgACAAAA
AAABAAEAAAD////////////////9//3//P/8//z//P/8//v/+v/6//v/+//6//r/+v/5
//n/+f/7//v/+//7//n/+P/4//j/+P/4//f/9//5//n/+f/5//f/9//2//b/+P/4//j/
+f/3//f/9//3//n/+f/5//f/9//4//j/+f/3//X/9f/1//f/9//4//j/9v/2//b/9v/4
//f/9//3//j/+P/3//f/9v/1//T/8//1//f/9//2//T/9P/0//T/9P/0//T/9P/2//b/
9v/2//b/9v/2//b/9v/2//b/9v/0//T/9P/0//b/9v/2//b/9v/2//b/9v/0//T/9f/1
//f/+P/4//n/+f/7//v/+//5//n/+v/7//7//v/+//7//P/8//z//P/8//z//P/8//z/
/P/8//v/+//7//v/+//+//7//v/+//3//f/7//v//f/9//3//f/9//v/+v/5//j/+P/4
//j/9v/2//b/9v/2//b/9f/1//X/9f/1//X/9f/1//X/9f/z//P/8v/y//T/9P/0//T/
9P/0//T/9P/0//b/+/8BAAcADAATACQAOwBOAGEAegCcAMQA7AAKAR8BHwEPAfoA2ACW
AEEA7/+4/57/j/+A/33/hf+U/6T/tP++/7//xP/O/9n/4v/t//T/9v/3//b/+P/4//j/
9//2//P/9P/0//X/9v/2//b/9v/2//b/9v/2//b/9v/3//f/9//4//j/+P/4//n/+v/7
//z/+//7//v//P/6//r/+v/6//z//P/8//3/+//7//v/+//8//z//P/8//r/+v/7//v/
+//7//v//P/+//7//v/+//3//f/8//z//f/9//7//v///////////wAAAAAAAAEAAwAE
AAQABAAEAAMAAgADAAUABQAHAAcABwAHAAgACQAHAAcACQAJAAwADAANAA0ACwAMAAwA
DQAQABAAEQARABAAEgASABMAFQAVABUAFQAVABUAFQAWABUAFAATABIAFAAUABQAEwAV
ABQAFAAVABMAEgASABIAFgAXABgAGgAbABsAHQAfACEAIQAiACMAIQAhACEAIQAgAB8A
HQAcABsAGQAYABcAFAATABAADgAPAA4ADQAMAAgACAAGAAUABwAGAAUABAAEAAUABQAF
AAIAAgACAAEAAwADAAMABAAEAAQABAAEAAQABAAEAAQABgAGAAYABgAEAAQABAAEAAQA
BAAFAAUABQAGAAYABgAIAAgACAAIAAYABwAHAAgACAAHAAcABwAHAAcABwAHAAcABwAH
AAcABAAEAAQAAgAEAAUABQAEAAEAAQABAAEAAgADAAIAAwAAAAAAAAAAAAAA///+//7/
AQABAAAAAAD+//3//f/9//3//f/9//3/+//6//r/+v/6//r/+f/5//v/+//7//v/+//7
//r/+v/8//z//P/9//v/+//7//v/+//7//v/+f/5//r/+v/7//v/+f/5//n/+//7//z/
/P/6//r/+v/6//r/+f/5//n//P/8//v/+//6//n/+P/3//f/+f/7//r/+v/6//r/+v/6
//r/+v/6//r/+v/6//r/+P/4//j/+P/6//r/+v/6//r/+v/6//r/+v/6//r/+v/6//r/
+v/6//j/+P/4//j/+f/6//v//P/7//r/+f/4//j/+P/4//j/+v/6//r/+v/6//r/+v/6
//r/+v/6//r/+P/4//j/+P/4//j/+P/4//r/+v/6//r/+v/6//r/+v/8//z//P/8//r/
+v/6//v/+//7//z//P//////AQABAP///////wAAAQACAAIAAgACAAIAAgACAAIAAgAC
AAIABAAEAAQABAABAAEAAQABAAEAAgACAAIAAgADAAMAAQABAAEAAQABAAMAAwABAAAA
/f/8//z//P/8//r/+v/6//r/+v/6//n/+f/5//n/+f/3//f/9//3//f/9//3//b/+P/4
//j/+P/2//b/9v/2//T/+P/6//3/AwALABAAFwAmAD0AUABjAH4AogDKAOwACAEXARkB
CwH6ANYAmgBJAPv/xP+k/5X/jP+H/4//nP+u/7z/xP/H/8r/0v/d/+T/7//4//j/+f/6
//r/+v/7//v/+//5//b/9v/3//j/+P/4//j/+P/4//j/+P/4//j/+f/5//n/+P/4//j/
+P/6//r/+v/6//v/+//7//z/+v/6//r/+v/6//r/+v/7//v/+//7//v/+//8//3//v/8
//z//f/9//v/+//7//z//v/+//7//v///////v/+//////8AAAAAAQABAAEAAQAAAAAA
AAABAAMABAAEAAQAAwADAAMABQAFAAUABwAHAAcABwAIAAkACQAJAAsACwAMAAwADQAN
AA0ADgAOAA8AEAAQABEAEQASABQAFAAVABMAEwATABMAEwATABMAFAAUABQAFAAUABQA
FAAUABMAEQAQABAAEQARABAAEAAQABQAFQAWABgAGQAZABsAHQAdAB0AHgAfACEAIQAh
ACEAIAAfAB0AHAAdABsAGgAZABQAEwAQAA4ADwAOAA0ADAAKAAoACAAHAAYABAACAAAA
AQADAAQABQADAAIAAQD//wEAAQABAAIAAgACAAIAAgACAAIAAgACAAIAAgACAAIAAgAC
AAIAAgAAAAAAAQABAAMABAAEAAQAAgACAAIAAgAEAAUABQAGAAYABQAFAAUAAwADAAMA
AwADAAMAAwADAAIAAgACAAAAAAABAAEAAAD////////////////9//3//P/8//z//P/6
//n/+P/4//v/+//6//r/+P/3//f/9//3//f/9//3//f/9v/2//b/9v/2//X/9f/1//X/
9f/1//X/9f/0//T/9P/0//T/9f/1//X/9f/1//P/8//z//H/8//0//T/9f/1//P/8//z
//P/8//0//T/9P/0//T/9P/0//P/8//z//T/9P/z//P/8f/x//H/8f/x//P/8f/y//T/
9P/0//T/8//y//H/8P/y//L/8v/y//L/8v/y//L/8v/y//L/8v/y//L/8v/y//D/8P/w
//D/8v/y//L/8v/w//D/8P/w//D/8P/w//D/8v/y//L/8v/w//D/8P/w//L/8v/y//P/
8f/x//L/8v/z//P/9f/1//f/9//3//j/9//4//j/+P/6//r/+v/6//j/+P/4//j/+P/4
//j/+P/3//f/9//3//f/+P/4//j/+v/7//v/+f/3//f/9//3//j/+f/4//j/9f/0//T/
9P/0//L/8v/y//L/8v/y//H/8f/x//H/8f/z//P/8//z//P/8//z//L/8P/w//D/8P/w
//D/8P/w//D/8P/y//f/+/8BAAYADwAcAC8AQgBVAG4AkgC4ANwA+gARARcBCwH6ANwA
pABVAAMAxP+k/5P/hv9//4P/kv+i/7D/uv+//8L/yv/T/97/6f/w//L/8//0//T/9P/1
//X/9f/z//T/9P/1//b/9P/0//T/9P/y//L/8v/y//T/9f/1//X/9v/2//b/9v/0//T/
9P/0//f/9//3//j/9v/2//b/9v/2//b/9v/3//n/+f/5//n/+P/4//j/+P/4//j/+f/5
//n/+f/5//r/+v/6//r/+v/9//3//P/8//z/+//7//r//P/9//7///8AAAAAAAABAP//
AAAAAAAAAQABAAEAAwADAAMABQAFAAcABwAIAAkABwAHAAkACQAKAAoACwALAA0ADgAO
AA8ADwAOAA4ADQAQABIAEgATABEAEQARABEAEwATABMAFAAUABQAFAAUABIAEgASABEA
EwASABIAEwATABIAEgASABIAEwAUABYAGQAZABsAHQAdAB0AHgAfAB8AHwAfAB8AIAAf
AB0AHAAbABkAGAAXABQAEwAQAA4ACwAKAAkACAAGAAYABAADAAMAAgABAAAAAgADAAMA
AwACAAIAAgABAP///////wAAAAAAAAAAAAAAAAAAAAAAAAAAAAAAAAAAAAAAAAAAAAAA
AAAAAQABAAMABAAEAAQAAgACAAIAAgACAAMAAwAEAAYABQAFAAUAAwADAAMAAwADAAMA
AwADAAIAAgACAAAA/v///////v/+////AAABAAAA///8//v/+//8//3//v/8//v/+v/6
//v/+//6//r/+v/5//n/+f/5//n/+f/5//n/+P/4//j/+P/4//f/9//1//X/9f/1//f/
9//2//b/9v/2//b/9//3//f/9//3//f/9//3//X/9f/2//b/9//5//f/9//3//b/9f/1
//T/9v/2//b/9v/2//X/9f/1//b/9v/1//X/9//3//f/9//1//P/9f/0//b/9v/2//b/
9P/0//T/9P/2//b/9v/2//b/9v/2//b/9v/2//b/9v/2//b/9v/2//T/9P/0//T/9P/0
//T/9P/2//b/9v/2//T/9P/0//T/9v/2//b/9//1//X/9v/2//f/9//5//n/+//7//v/
/P/7//z//P/8//7//v/+//7//P/8//z//P/8//z//P/8//3//f/9//3/+//8//z//P/+
///////9//v/+//7//v/+//7//n/+P/5//j/+P/4//b/9P/0//T/9v/2//b/9f/1//X/
9f/1//P/8//z//P/8//z//P/8v/y//L/8v/y//L/8v/y//L/9P/y//T/+f///wMACgAX
ACoAPQBQAGMAfACiAMwA8AAOAR0BHQENAfQAyACAACsA4f+u/5j/i/+A/33/hf+U/6L/
sP+6/7//xP/O/9v/5v/v//L/8P/x//L/9P/2//f/9//3//X/9P/0//X/9v/2//b/9v/2
//T/9P/0//T/9P/1//X/9f/4//j/+P/4//b/9v/2//b/9//3//f/+P/4//j/+P/4//j/
+P/4//n/+//7//v/+//4//j/+P/4//r/+v/7//v/+//7//v//P/6//r/+v/6//3//f/8
//z//f/9//7//v///////////wAAAAAAAAEA//8AAAAAAAADAAMAAwAFAAMAAwAFAAUA
BwAHAAgACQAJAAkACwALAAoACgALAAsADQAOAA4ADwAOAA4ADwAPABAAEgASABMAFQAV
ABUAFQATABMAEwAUABYAFgAWABYAFQAUABMAEQATABIAEgATABMAEgASABIAFAAVABYA
GAAbABsAHQAfAB8AHwAgACEAIQAhACEAIQAeAB0AGwAaABkAFwAWABUAEgARAA4ADAAL
AAoACQAIAAYABgAEAAMAAwACAAEAAAAAAAEAAQABAAIAAgACAAEA////////AAACAAIA
AgACAAAAAAAAAAAAAAAAAAAAAAACAAIAAgACAAIAAgADAAMAAQACAAIAAgAEAAQABAAE
AAIAAwADAAQABAADAAMAAwADAAMAAwADAAMAAwADAAMAAgACAAIAAAAAAAEAAQAAAP//
/////////f/9//v/+//8//z//P/8//z/+//6//r/+//7//r/+v/8//v/+//7//n/+f/5
//n/+f/4//j/+P/4//j/9//3//f/9//3//f/+f/5//j/+P/3//b/9f/1//f/9//3//f/
9//3//f/9f/1//b/9v/3//f/9f/1//X/9f/1//b/9v/2//b/9v/2//b/9f/1//X/9P/0
//P/8//1//X/9f/1//f/9f/z//T/9P/0//T/9P/0//T/9P/0//T/9P/0//T/9v/2//b/
9v/0//T/9P/0//T/9P/0//T/9v/2//b/9v/1//T/8//y//P/9P/1//f/9f/1//b/9v/3
//f/+f/5//n/+f/5//r/+//8//z//P/+//7//v/+//7//v/+//7//v/+//7//v/9//3/
/f/9//3//v/+//7//v///////f/9//3//f/9///////9//z/+//6//r/+v/4//b/9v/2
//b/9v/2//X/9f/1//X/9f/1//X/9f/1//X/9f/1//T/8v/y//L/8v/0//T/9P/0//L/
8P/y//f//f8DAAoADwAeADMARgBXAGwAjAC2ANwA/AAVAR8BFwEEAegAtgBpABUA0v+q
/5X/iv+D/4X/jv+c/67/vP/B/8T/yv/V/97/5//w//T/8//0//b/9v/3//f/9//1//L/
8v/z//T/9v/2//b/9v/2//b/9v/2//b/9//3//f/+P/4//j/+P/4//j/+P/4//v/+//7
//z/+v/6//r/+v/6//r/+v/7//n/+f/5//n/+v/6//r/+v/6//r/+//7//v/+//7//z/
/P/8//z//P/7//v/+v/6//3//f/+//7////////////+//7//v//////AAAAAAAAAwAD
AAMABQADAAMABQAFAAcABwAIAAkABwAHAAkACQAKAAoACwALAA0ADgAOAA8ADgAOAA8A
DwAQABIAEgATABEAEQARABEAEwATABMAFAAWABYAFgAWABQAFAAUABMAEwASABIAEwAT
ABIAEgASABQAFQAWABgAHQAdAB8AIQAfAB8AIAAhACEAIQAhACEAIAAfAB0AHAAbABkA
GAAXABYAFQASABAADQAMAAsACgAIAAgABgAFAAUABAADAAIAAAABAAEAAQACAAIAAgAB
AP///////wAAAgACAAIAAgAAAAAAAAAAAAIAAgACAAIAAgACAAIAAgAAAAAAAQABAAEA
AgACAAIAAgACAAIAAgACAAMAAwAEAAQAAwADAAMAAwADAAMAAwADAAMAAwADAAIAAgAC
AAAAAAABAAEAAAD////////////////9//3//v/+//7//v/8//v/+v/6//v/+//6//r/
/P/7//v/+//5//n/+f/5//v/+v/6//r/+P/4//f/9//3//f/9//3//f/9//2//b/9v/2
//b/9//5//n/+f/5//j/9//2//P/9f/2//b/9//3//X/9f/1//P/8//0//T/9v/2//b/
9v/2//X/9f/1//T/9P/z//P/9f/1//X/9f/z//P/9f/2//T/9P/0//T/9P/0//T/9P/0
//T/9P/0//b/9v/2//b/9P/0//T/9P/0//T/9P/0//T/9P/0//T/9P/0//T/9P/0//T/
9P/0//X/9f/1//b/9v/3//f/+f/5//n/+f/5//r/+//8//z//P/8//z//P/8//z//P/8
//z//P/8//z/+v/5//n/+f/7//v//P/8//r/+v/7//v/+f/5//n/+f/7//v/+//5//b/
9f/0//T/9P/0//L/8v/0//T/9P/0//L/8f/w/+//8P/x//L/8//x//H/8f/x//D/8P/w
//D/8P/w//D/8P/w//D/8P/y//X//f8DAAgADwAcADEARABVAG4AkgC4ANwA/AARARUB
CwH6ANwApABTAAEAxv+k/5P/hP99/4P/kP+g/7L/wP/D/8L/yv/V/97/6f/w//T/9f/2
//T/9P/1//X/9f/z//L/8v/z//T/8v/y//L/8v/0//T/9P/0//b/9//3//f/9//2//X/
9P/2//b/9v/2//f/9//3//j/9v/2//b/9v/4//j/+P/5//f/9//3//f/+P/4//j/+P/4
//j/+f/5//f/9//3//j/+v/6//r/+v/5//n/+P/4//v/+//8//z//f/9//3//f/8//z/
/P/9////AAAAAAAAAQABAAEAAwADAAMABQAFAAcABwAIAAkABwAHAAkACQAMAAwADQAN
AA0ADgAOAA8AEAAQABEAEQASABQAFAAVABUAFQAVABUAFQAVABUAFgAWABYAFgAWABYA
FgAWABUAFwAWABYAFwAXABYAFgAWABgAGQAaABwAHQAdAB8AIQAjACMAJAAlACUAJQAl
ACUAIgAhAB8AHgAfAB0AHAAbABYAFQASABAADwAOAA0ADAAKAAoACAAHAAcABgAFAAQA
BgAHAAcABwAEAAQABAADAAMAAwADAAQABgAGAAYABgAEAAQABAAEAAYABgAGAAYABAAE
AAQABAAEAAQABQAFAAcACAAIAAgABgAGAAYABgAGAAcABwAIAAoACQAJAAkACQAJAAkA
CQAJAAkACQAJAAgACAAIAAYACAAJAAkACAAFAAUABQAFAAUABQADAAMAAgACAAIAAgAC
AAEAAAAAAAMAAwACAAIAAAD//////////////////wEAAAAAAAAAAAAAAP//////////
///////////+//7//v/+//7///////////////3//f/9//v//f/+//7///////3//f/9
//3//f/+//7//v/+//7//v/+//3//f/9//7//v/9//3//f/9//3//f/9//v/+//+//7/
/v/+//7//P/8//z//P/+//7//v/+//7//v/+//7//v/+//7//v/+//7//v/+//z//P/8
//z//v/+//7//v/8//z//P/8//7//v/+//7/AAABAAEAAQAAAAAAAQABAAMAAwADAAMA
AwAEAAUABgAGAAYABgAGAAgACAAIAAgABgAGAAYABgAIAAgABwAHAAUABQAFAAYACAAI
AAgACQAJAAcABwAHAAUABQAFAAUAAwACAAEAAAAAAAAAAAD+/wAAAAAAAAAAAgABAAEA
AQAAAP///v/9///////////////+//7//v/+//7//v/+//7//v/+//7/AAADAAcADwAU
ABsALABDAFYAZwB+AKAAygDwABABKQEvASEBDAHoAKoAVwAFAMj/qv+b/4z/hf+N/5r/
qP+4/8T/x//M/9b/4f/u//n//P/8//3//v/+/wAAAwADAAMAAQAAAAAAAQACAAIAAgAC
AAIAAgACAAIAAgACAAMAAwADAAQABAAEAAQAAgACAAIAAgADAAMAAwAEAAYABgAGAAYA
BAAEAAQABQAHAAcABwAHAAQABAAEAAQABAAEAAUABQAHAAcABwAIAAgACAAIAAgACQAJ
AAgACAAHAAcACAAIAAsACwALAAsADgAOAA4ADwANAA4ADgAOAA8ADwAPABEADwAPABEA
EQATABMAFAAVABcAFwAZABkAGAAYABkAGQAbABwAHAAdABwAHAAdAB0AHgAgACAAIQAj
ACMAIwAjACMAIwAjACQAJAAkACQAJAAkACQAJAAjACUAJAAkACUAJQAkACQAJAAmACcA
KAAqAC0ALQAvADEAMQAxADIAMwAzADMAMwAzADIAMQAvAC4AKwApACgAJwAmACUAIgAg
AB0AHAAbABoAGgAaABgAFwAXABYAFQAUABIAEwATABMAEwAUABUAFQATABMAEwAUABIA
EgASABIAFAAUABQAFAAUABQAFAAUABQAFAAUABQAFAAUABUAFQAVABYAFgAWABYAFgAW
ABYAFgAXABcAGAAYABcAFwAXABcAFwAXABcAFwAXABcAFwAYABgAGAAWABYAFwAXABYA
FQAVABUAFQAVABUAEwATABIAEgASABIAFAATABIAEgARABEAEAAQABIAEQARABEAEAAP
AA4ADQAPAA4ADgAOAA4ADgANAA0ADQANAA0ADQANAA0ADAAMAAwADAAMAA0ADwAPAA8A
DwAPAA8ADwANAAsADAAMAA0ADwANAA0ADQALAAsADAAMAA4ADgAOAA4ADgANAA0ADQAO
AA4ADQANAA0ADQANAA0ADQANAA8ADgAOAA4ADgAOAA4ADgAOAA4ADgAOAA4ADgAOAA4A
DgAOAAwADAAMAAwADgAOAA4ADgAOAA4ADgAOAA4ADgAOAA4AEAAQABAAEAAOAA4ADgAP
ABEAEQASABIAEQARABMAEwATABMAEwAUABUAFgAWABYAFgAWABYAFgAYABgAGAAYABgA
GAAYABgAFQAVABUAFQAXABgAGAAYABYAFwAXABUAFwAXABcAFwAVABUAEwASABEAEAAQ
ABAAEgAQABAAEAAOAA4ADgANAA8ADwAPAA8ADwAPAA8ADwAPAA8ADwAOAA4ADgAOAA4A
DAAMAAwADAAMABAAFAAZAB0AIQAoADUATABfAHAAhwCoANAA9gAYATABOQExAR8BCAHW
AIwAOQDx/8j/sv+l/5z/nf+p/7r/zP/Y/97/3//k/+z/9/8CAA0AEgAUABUAEgASABQA
EwATABMAEQASABIAEwAUABIAEgASABIAFAAUABQAFAAUABUAFQAVABQAFAAUABQAFgAW
ABYAFgAXABcAFwAYABgAGAAYABgAGAAYABgAGQAZABkAGQAZABoAGgAaABoAGgAaABsA
GwAbABsAGwAcAB4AHgAeAB4AHQAdABwAHAAdAB0AHgAeACEAIQAhACEAIgAiACIAIwAj
ACQAJAAkACUAJQAlACcAJwAnACkAKQApACkAKgArACsAKwAtAC0ALgAuAC8ALwAvADAA
MAAxAA==
         </WaveFormData>
      </LeadData>
      <LeadData>
         <LeadByteCountTotal>10000</LeadByteCountTotal>
         <LeadTimeOffset>0</LeadTimeOffset>
         <LeadSampleCountTotal>5000</LeadSampleCountTotal>
         <LeadAmplitudeUnitsPerBit>4.88</LeadAmplitudeUnitsPerBit>
         <LeadAmplitudeUnits>��V</LeadAmplitudeUnits>
         <LeadHighLimit>2147483647</LeadHighLimit>
         <LeadLowLimit>268435456</LeadLowLimit>
         <LeadID>V3</LeadID>
         <LeadOffsetFirstSample>0</LeadOffsetFirstSample>
         <FirstSampleBaseline>0</FirstSampleBaseline>
         <LeadSampleSize>2</LeadSampleSize>
         <LeadOff>FALSE</LeadOff>
         <BaselineSway>FALSE</BaselineSway>
         <ExcessiveACNoise>FALSE</ExcessiveACNoise>
         <MuscleNoise>FALSE</MuscleNoise>
         <LeadDataCRC32>2539639095</LeadDataCRC32>
         <WaveFormData>
EAAQABAAEAATABQAFQAWABgAGgAcAB4AIAAiACQAJgAmACYAJgAmACgAKAAoACgAJwAm
ACUAJAAjACIAIQAgAB4AHgAeAB4AGwAaABkAGAAaABoAGgAaABgAGAAYABgAGAAYABgA
GAAaABoAGgAaABgAGAAYABgAGQAaABsAHAAaABoAGgAaABoAGgAaABoAGwAcAB0AHgAc
ABwAHAAcAB4AHgAeAB4AHQAcABsAGgAaABoAGgAaABoAGgAaABoAGQAYABcAFgAWABYA
FgAWABYAFgAWABYAEwASABEAEAAQABAAEAAQAA4ADgAOAA4ADAAMAAwADAAOAA4ADgAO
AAwADAAMAAwACgAKAAoACgAIAAgACAAIAAoACgAKAAoACAAIAAgACAAIAAgACAAIAAoA
CgAKAAoACAAIAAgACAAIAAgACAAIAAgACAAIAAgACAAIAAgACAAIAAgACAAIAAYABgAG
AAYABwAIAAkACgAIAAgACAAIAAYABgAGAAYABwAIAAkACgAJAAgABwAGAAcACAAJAAoA
CAAIAAgACAAIAAgACAAIAAgACAAIAAgABgAGAAYABgAIAAgACAAIAAgACAAIAAgABgAG
AAYABgAHAAgACQAKAAgACAAIAAgACgAKAAoACgAIAAgACAAIAAgACAAIAAgACAAIAAgA
CAAGAAYABwAHAAcABwAHAAcACAAJAAoACwALAAsACwALAA0ADgAOABAADgAOAA4ADgAQ
ABAAEQARABIAEwAUABQAEgASABIAEgATABMAEwAUABIAEAAPAA8ADwANAA0ADQAPAA8A
DwAOAAwACwAIAAgACAAIAAcABgAGAAYABgAFAAUABQAFAAUAAgACAAEAAQABAAEAAQAB
AAIAAgADAAQAAwADAAMAAQABAAIAAgACAAQACQAQABkAHgApADsAUgBoAH8AmAC9AO8A
HwFCAUwBPwEoAQcB1ACIADUA6v+z/5b/h/9+/3z/g/+M/5j/ov+r/7L/uP/C/9H/3P/k
/+3/8P/z//T/9f/1//n/+//7//v/+//9//3//f/9//3//f/9/wAAAAAAAAAAAQABAAEA
AgADAAMAAgACAAEAAQABAAIAAgACAAIAAgAEAAUABQAFAAMAAwADAAMAAwADAAQABAAF
AAUABQAFAAUABgAGAAYACAAIAAgACAAIAAgABwAGAAYABgAGAAYACQAJAAkACQAIAAgA
CgALAA0ADQANAA0ADQAOAA8ADwAQABAAEAASABAAEAAQABIAEwATABMAEwAWABYAGAAY
ABYAFwAYABgAGQAaABoAGgAZABkAGgAaABkAGQAaABoAHAAcABwAHQAcABsAGgAZABYA
FgAVABUAFAAUABQAEwASABAADwANAA0ADgAPABAADgAPABEAEgATABUAFgAXABoAGgAb
ABsAHQAdAB0AHQAfAB0AHAAbABgAFwAXABYAEwARAA8ADgAOAA4ADQAKAAgABwAGAAUA
BAAFAAUABgAEAAQABQAFAAIAAgACAAIAAgADAAQABgAFAAUABAADAAUABQAGAAYABAAF
AAUABQAHAAcABwAHAAgACAAIAAkACQAJAAoACgAKAAoACgAKAAoACgALAAwADAAMAAwA
DAAMAAwADAAMAAoACgAKAAoADAALAAsACQAIAAgABwAEAAYABgAFAAUABAAEAAIAAgAC
AAIAAQABAAIAAgACAAMAAAD///7//f///////v/+/wAAAAAAAAAA/v/+//3//f////7/
/v/+//z//P/8//z//P/8//z//P/8//z//f/+//3//P/7//r/+v/7//z//f/7//v/+//7
//n/+f/5//j/+f/6//v//f/8//v/+v/5//v/+v/6//r/+v/7//v/+v/6//r/+v/6//z/
+//6//r/+P/4//j/+P/6//r/+v/6//r/+v/6//r/+P/4//j/+P/6//r/+v/6//j/+P/4
//j/+P/4//j/+P/2//b/9v/2//j/+P/4//j/+P/4//n/+f/3//f/9//3//j/+f/6//v/
+f/5//n/+f/7//z//P/+/wAAAAAAAAAA///+//7//f8AAAEAAgACAAAAAAAAAAAA////
////AAAAAAAAAQADAAEA/////////////////v/6//n/9v/2//j/+P/3//b/9v/2//b/
9f/z//P/8//z//T/9P/z//P/8f/x//H/8f/z//L/8v/y//P/8//z//H/7//w//D/8P/0
//v/AAAHABAAGwAtAEgAYAB3AJgAwwD1ACMBQAFGATcBHgH/AMgAdgAhANj/o/+C/3P/
aP9m/3H/fv+M/5r/o/+o/67/tv/B/8z/1v/d/+D/5f/o/+n/6f/p/+v/6//r/+3/7//v
/+//7//v/+//7//w//D/8P/w//H/8f/x//L/8//z//L/8v/z//P/8//0//T/9P/0//T/
9P/1//X/9f/3//f/9//3//X/9f/2//b/9//3//f/9//1//b/9v/2//b/9v/2//b/9//4
//j/+P/4//j/+P/4//n/+f/5//n/+v/6//z//f/7//v/+//7//z//v8AAAEAAQAAAP//
AAABAAIAAwAGAAUABQAFAAUABgAGAAgACAAIAAkACgAKAAkACgAKAAoACgALAA0ADgAP
AA8AEAAQAA4ADgAOAA8AEQARABEAEQAOAA4ADQANAAoACgAKAAkACQAIAAgABwAIAAgA
CAAIAAoACwANAA4ADQAPABAAEQAUABQAFQAVABUAFQAVABUAFQATABIAEQAQAA8ADwAO
AAkABwAFAAQABAAEAAMAAAD+//3//P/7//n/+f/4//j/+P/4//n/+f/6//r/+v/6//v/
+//7//z/+v/7//v/+//7//v//P/8//z//f/9//3/+//7//v/+//9//7///8BAP////8A
AAAAAAAAAAAAAAAAAAAAAQACAAAAAAAAAAAAAgACAAIAAgAAAAAAAAAAAAAA//////3/
//8AAAAA/v/+//7//f/9//7//v/8//z//P/8//v/+//5//j/9//3//n/+f/5//n/9//3
//b/9v/4//j/+P/4//j/+P/3//f/9f/0//T/9P/1//b/9//4//f/9v/1//T/8//0//b/
+P/3//b/9f/0//X/9f/1//X/9f/1//X/9f/z//P/8//y//P/9P/1//f/9f/1//X/9f/1
//T/9P/0//b/9//3//b/9P/0//T/9P/0//f/+P/4//b/9v/2//b/9P/0//T/9P/2//b/
9v/2//T/9P/0//T/9v/2//b/9v/0//T/9P/0//T/9P/0//T/9v/2//b/9//2//X/9P/z
//T/9v/4//r/+//7//v/+//7//v//P/8//7//v/+//7//f/8//v/+//9//7///8AAAAA
AAAAAAAAAAD///////8CAAIAAgADAAQAAQD+//3//v///wAAAQAAAP7//f/6//r/+v/6
//n/+P/4//j/+P/1//X/9f/1//f/9v/2//X/9f/1//X/9f/z//P/8v/y//T/9f/1//X/
8//z//T/9P/0//b/+/8CAAsAFAAfAC8ARgBeAHUAjgC1AOcAFwE6AUIBMQEYAfUAvgBy
ACEA1v+h/4b/ef9s/2r/c/9+/4r/mv+l/6j/rv+6/8X/0P/a/+P/6P/p/+r/7f/v/+7/
7//u/+3/7v/x//L/8//1//X/9f/1//T/9P/0//T/9//3//f/+P/3//f/9v/2//n/+f/5
//r/+v/6//r/+v/4//n/+f/5//n/+f/5//n/9//3//j/+P/4//n/+v/7//n/+v/6//r/
+v/6//r/+v/7//z//P/8//z//P/8//z//f/9//3//f/+//7/AAABAAEAAQABAAEAAwAE
AAUABQAFAAQAAwAEAAYABgAGAAgABwAHAAcABwAIAAgACgAKAAsADQAPABAAEAAQAA8A
DgAOAA8AEQASABEAEQASABIAEgASABIAEwAVABUAFQAVABMAEgAQAA8AEAAQABAADwAP
AA4ADgANAAoACgAKAAoADAANAA8AEAARABMAFAAVABgAGAAZABkAGQAZABkAGQAZABcA
FgAVABIAEQARABAADwANAAsACgAKAAoACQAGAAYABQAEAAMAAQABAAAAAAAAAAAAAQAB
AP7//v/+//7//v///wAAAgACAAMAAwADAAMAAwAEAAQABAAFAAUABQADAAMAAwADAAYA
BgAGAAcABwAHAAgACAAKAAoACgAKAAoACgALAAwACgAKAAoACgAKAAoACgAKAAgACAAI
AAgACAAHAAcABQAHAAgACAAGAAQABAADAAMABQAGAAUABgAEAAQAAwADAAMAAgABAAEA
AwADAAMAAwABAAEAAAAAAAAAAAAAAAAA/v/+//3//f/9//z//P/8//7//v/+//7//P/8
//z//P/7//z//v8AAP7//v/+//7//f/9//3//f/7//v/+//7//v/+//7//r/+//8//3/
///9//3//f/9//3//P/8//z//P/9//3//P/6//r/+v/6//r/+//8//7//f/8//v/+v/6
//r/+v/6//z//P/8//z/+v/6//r/+v/8//z//P/8//z//P/8//z//P/8//z//P/8//z/
/P/8//r/+v/6//r/+//8//3//v/9//z/+//6//r/+v/6//r//P/8//z//P/6//r/+v/6
//r/+v/6//r/+v/6//r/+v/4//j/+P/4//n/+v/7//z/+v/6//r/+v/8//z//P/8//v/
+//7//v/+//7//z//f8AAAEAAQABAP///////wAAAAACAAIAAgACAAIAAgACAAEAAQAC
AAMABQAGAAcACAAGAAYABQAFAAcACAAIAAgABwAJAAcABQAFAAUABQAFAAcABgAEAAMA
/v/+//7//v////7//v/+//z/+//7//v/+f/5//j/+P/5//n/+f/5//f/9//3//b/9//4
//r/+//6//f/9v/2//T/+P/8////BgAPABoAIwAzAEwAZAB5AJYAvQDxAB8BPgFGATsB
IgEDAc4AggAvAOT/qf+K/3v/dP9y/3f/gv+Q/5r/pf+q/7D/uv/F/87/2v/j/+T/5//q
/+v/7f/v//H/8f/x/+//8f/x//H/9f/1//X/9f/0//T/9P/0//f/9//3//j/9//3//b/
9v/5//n/+f/6//j/+P/4//j/9v/3//f/9//5//n/+f/5//n/+f/6//r/+f/5//n/+f/5
//r/+v/6//j/+P/4//j/+f/6//r/+v/6//r/+v/6//3//f/9//3//P/8//7/////////
/////wEAAgADAAMAAgACAAIABAAEAAQABAAGAAcABwAHAAcABgAGAAgACAAJAAsADQAO
AA0ADgAOAA4ADwAPABAAEAATABMAFAAUABMAEgARABEAEQARABEAEQASABIAEQARAA4A
DgAOAA0ADQAMAAwACwAKAAoACgAKAAwADQAPABAADwARABIAEwAWABYAFwAXABkAGQAZ
ABkAFwAVABQAEwAUABMAEwASAA8ADQALAAoACAAIAAcABAAEAAMAAgABAP3//f/8//z/
/v/+///////8//z//P/8//v/+//7//z//P/9//3//f/9//3//v/+/wAAAQABAAEA////
//////8AAAAAAAABAAMAAwAEAAQAAgACAAIAAgAEAAQABQAGAAQABAAEAAQABAAEAAQA
BAACAAIAAgACAAQAAwADAAEAAQACAAIAAAAAAAAA/////wAAAAD+//7//v/+//3//f/7
//r/+f/5//v/+//7//v/+f/5//j/+P/4//j/+P/4//j/+P/3//f/9//2//b/9v/4//j/
+P/4//j/+P/4//j/9P/0//X/9v/2//b/9v/2//P/8//z//P/9f/1//X/9f/z//P/8//y
//T/9P/0//X/9f/1//X/9f/1//T/9P/0//T/9f/1//T/8v/y//L/8v/y//P/9P/0//T/
9P/0//T/8//y//H/8P/x//L/8//0//L/8v/y//L/8v/y//L/8v/y//L/8v/y//L/8v/y
//L/9P/0//T/9P/y//L/8v/y//L/8v/y//L/9P/0//T/9P/z//L/8f/w//P/8//z//P/
8f/x//L/8//0//X/9f/1//b/9//4//r/+f/6//n/+P/6//r/+v/6//n/+f/6//v//v/+
//7//v/+//7//f/9//3//v/+//7/AQADAAEA///+//3//P/7//7//v/9//3/+P/4//j/
+P/1//T/9P/0//T/8//z//P/8//z//L/8v/x//H/8f/x//H/8f/x//D/8P/w//H/8f/x
/+//7//w//D/8P/y//f//v8FAAwAGQApADwAVABrAIYAqwDdAA0BNAFCATsBJAEHAdgA
kAA7AOr/rf+K/3n/bv9q/2//eP+G/5L/m/+k/6r/tP+//8z/2P/f/+D/4//m/+f/5//p
/+v/6//r/+3/7//v/+//8f/x//H/8f/w//D/8P/w//H/8f/x//L/9f/1//T/9P/z//P/
8//0//b/9v/2//b/9P/1//X/9f/1//X/9f/1//f/9//4//j/9//3//f/9//3//j/+P/4
//r/+v/6//r/+f/6//r/+v/8//z//P/8//v/+//7//v//v/+/wAAAQABAAEAAQABAP//
AAABAAEAAgACAAIABAAEAAQABAAGAAkACQAJAAkACAAIAAoACgAKAAsADAAMAA8AEAAQ
ABAADQANAA4ADgAQABEAEwAUABIAEgASABMAEQARABEAEQASABIAEQARAA4ADgAOAA0A
DwAOAA4ADQAOAA4ADgAOAAwADQAPABAAEQATABQAFQAUABQAFQAVABcAFwAXABcAGQAX
ABYAFQAUABMAEwASABEADwANAAwACAAIAAcABAAEAAMAAgABAP/////+//7//v/+////
///+//7//v/+//3//f/9//7//v//////////////AAAAAP7/////////AQABAAEAAQAA
AAAAAAABAAMAAwAEAAQABAAEAAQABAACAAIAAwAEAAYABgAGAAYABAAEAAQABAAGAAYA
BgAGAAYABQAFAAMAAQACAAIAAAACAAIAAQABAAAAAAD+//7/AAAAAP////////7//f/9
//3//f/9//3//f/9//z//P/8//z//P/8//z//P/7//v/+//6//r/+v/4//j/+P/4//r/
+v/6//r/+P/4//n/+v/6//r/+v/6//n/+f/5//n/+f/5//n/+f/7//v/+//6//n/+P/3
//f/+f/5//n/+f/3//b/9v/2//b/9//3//b/+P/4//j/+P/2//f/9v/2//j/+P/4//j/
9v/2//b/9v/4//j/+P/4//j/+P/4//j/+P/4//j/+P/4//j/+P/4//j/+P/4//j/+P/4
//j/+P/4//j/+P/4//b/9v/2//b/+f/5//n/+f/5//n/+v/7//r/+//7//v//P/9//7/
AAD//wAA///+/wAAAAAAAAAA/////wAAAQACAAIAAgACAAQABAADAAMAAQACAAIAAgAD
AAUAAwABAAEAAQABAAEAAQAAAP7//f/8//z//P/8//n/+P/4//j/+v/5//n/+f/3//f/
9v/2//X/9f/1//X/9f/1//X/9P/0//T/9f/1//f/9f/1//b/9v/2//j//f8CAAsAFAAj
ADUATABiAHcAkgC7AOsAGwE4ATwBKQEQAekAqgBaAAsAyP+b/4T/ef9w/3D/df+A/4z/
mv+j/6r/sv++/8v/1v/e/+H/4v/j/+T/6f/t/+//8f/x//H/8f/z//P/8//1//X/9f/1
//b/9v/2//b/9f/1//X/9v/4//n/+f/6//r/+f/4//j/+P/4//j/+P/6//v/+//7//n/
+f/5//n/+//7//z//P/5//n/+f/5//v//P/8//z//P/8//z//P/7//z//P/8//7//v/+
//7//f/9//3//f/+//7/AAABAAMAAwADAAMAAQACAAMAAwAGAAYABgAIAAcABgAFAAYA
CQAJAAkACQAKAAoADAAMAAoACwAMAAwADwAQABAAEAAPAA8AEAAQABEAEQASABIAEgAS
ABIAEwATABMAEwATABQAFAATABMAEQAQAA8ADQAPAA4ADgANAAwADAAMAAwACgALAA0A
DgARABMAFAAVABYAFgAXABcAGQAZABkAGQAXABUAFAATABIAEQARABAADgANAAwADAAI
AAgABwAEAAQAAwACAAEA//////7//v/+//7//////wAAAAAAAAAA/f/9//3//v8AAAEA
AQABAP////8AAAAA/v////////8AAAEAAgADAAIAAgACAAMAAwADAAQABAAEAAQABAAE
AAIAAgADAAQABgAGAAYABgAGAAYABgAGAAYABgAGAAYABgAFAAUAAwADAAQABAACAAQA
BAADAAMAAwACAP///v8AAAAA/////////v/9//3//f/9//3//f///////v/+//3//P/7
//r//P/8//v/+//7//r/+v/6//j/+P/4//j/+v/6//r/+v/2//b/9//4//j/+P/4//j/
9//3//f/9//3//f/9//3//n/+f/5//j/9v/2//b/9//3//f/9//3//n/+P/4//j/9v/3
//f/9v/4//j/+P/4//r/9//2//b/9v/2//b/9v/4//j/+P/4//b/9v/2//b/+P/4//j/
+P/3//b/9f/0//b/9v/2//b/9v/2//b/9v/0//T/9P/0//f/9//3//f/9f/1//b/9//4
//n/+f/5//v/+//7//z/+v/8//z//P/+//7//v/+//3//f/+////AAAAAAAAAAACAAIA
AQABAAEAAgACAAIAAwAFAAMAAQABAAEAAQABAAMAAgAAAP///P/8//z//P/6//j/9//2
//j/9//3//f/9f/1//T/9P/0//X/9v/3//X/9f/1//T/8v/y//P/8//1//P/8//0//T/
8v/y//f//v8HABAAGQApAEAAVgBrAIAAoQDRAAMBLgFEAT8BKgELAeAAnABJAPj/t/+Q
/3v/cP9s/2//eP+C/5D/nf+m/6r/sv+//8r/1P/b/97/4f/k/+f/6f/r/+3/7f/t/+v/
7f/t/+3/8f/x//H/8f/y//L/8v/y//P/8//z//T/9f/1//T/9P/z//P/8//0//X/9v/3
//j/9v/3//f/9//3//f/9//3//f/9//4//j/9//3//f/9//3//j/+P/4//j/+P/4//j/
+f/6//r/+v/6//r/+v/6//v/+//7//v//P/8//7///////////////3//v//////AgAC
AAIABAAEAAQABAAGAAcABwAHAAcACAAIAAoACgAKAAsADAAMAA8AEAAQABAADQANAA4A
DgARABEAEgASABIAEgASABMAEwATABMAEwATABQAFAAVABQAFAAUABMAEQAQABAADwAO
AA4ADgAOABAAEQATABQAFQAXABgAGQAYABgAGQAZABsAGwAbABsAGQAXABYAFQAUABMA
EwASABEADwANAAwACQAIAAYAAgACAAEAAAD///3//f/8//z/+v/6//v/+//8//z//P/8
//v/+//7//z//P/9//3//f/7//v//P/8//7///////////////////////7//f/9//3/
/f/+//7/AAAAAAAAAAAAAAAAAQACAAIAAgACAAIAAgACAAIAAgAEAAQABAAEAAIAAQAB
AP////8AAAAA/v8AAAAA//////7//v/8//z//P/8//v/+//7//r/+f/5//n/+f/5//n/
+//7//r/+v/4//j/+P/4//r/+v/5//n/9//2//b/9v/2//b/9v/2//b/9v/2//b/9P/0
//X/9v/2//b/9v/2//P/8//z//P/9f/1//X/9f/1//X/9f/0//T/9P/0//X/9f/1//X/
9f/1//T/9P/0//T/9f/1//T/9P/0//T/9P/0//P/9P/0//L/8v/y//L/9P/0//T/9P/0
//T/9P/0//T/9P/0//T/9P/0//T/9P/0//T/9P/0//T/9P/0//T/9P/0//T/9P/0//X/
9f/1//P/8//z//T/9//4//n/+f/5//n/+f/5//r/+v/8//z//P/8//z//P/6//v/+//8
////AAAAAAAA/v/+//7//f//////AAAAAP7///8BAP///f/9//3//f/+///////+//z/
+P/3//b/+P/3//b/9v/2//b/9f/1//P/8//z//L/9P/z//P/8//z//P/8//z//L/8v/y
//P/8//z//H/8f/w//L/8P/y//f/AAAHABAAGQApAEAAWABvAIgArQDfABEBOAFGAT0B
KAELAdwAkgA9AOz/rf+K/3f/bP9m/23/eP+G/5b/o/+m/6r/tv/B/8r/1v/f/+T/5f/o
/+n/6f/r/+3/7f/t/+3/7//v/+//8f/x//H/8f/y//L/8v/y//X/9f/1//b/9f/1//T/
9P/1//X/9f/2//j/+P/4//j/9v/3//f/9//5//n/+f/5//f/9//4//j/9//3//f/9//3
//j/+P/4//j/+P/4//j/+f/6//r/+v/6//r/+v/6//3//f/9//3//P/8//7////9//3/
/f/9//7/AAACAAMAAgACAAIABAAEAAQABAAGAAcABwAHAAcACAAIAAoACgAMAA0ADgAO
AA8AEAAQABAAEQARABIAEgAVABUAFgAWABQAFAAUABUAFQAVABUAFQAUABQAEwATABQA
FAAUABMAFQAUABQAEwAQABAAEAAQABIAEwAVABYAFwAZABoAGwAcABwAHQAdAB8AHwAf
AB8AHQAbABoAGQAYABcAFwAWABMAEQAPAA4ADAAMAAsACAAIAAcABgAFAAEAAQAAAAAA
AgACAAMAAwAAAAAAAAAAAP///////wAAAgADAAMAAwADAAMABAAEAAQABQAFAAUABQAF
AAUABQAGAAYABgAHAAcABwAIAAgACAAIAAgACAAIAAgACQAKAAoACgAKAAoACgAKAAoA
CgAMAAwADAAMAAoACQAJAAcACQAKAAoACAAGAAYABQAFAAYABgAEAAQABAAEAAMAAwAD
AAIAAQABAAMAAwADAAMAAQABAAAAAAAAAAAAAAAAAAAAAAD/////AQAAAAAAAAAAAAAA
AAAAAP7//v/+//7//v/+////AAAAAAAAAAAAAP3//f/9//3////////////9//3//f/8
//7//v/+///////////////9//z//P/8//7///////7//P/8//z//P/+//3//v/+//7/
/v/+//7//P/8//z//P/+//7//v/+//7//v/+//7//v/+//7//v8AAAAAAAAAAP7//v/+
//7/AAAAAAAAAAD///7//f/8//7//v//////AQABAAEAAQAAAAEAAgADAAMAAwADAAMA
AwAEAAQABgAGAAYABgAGAAgACAAJAAkACAAJAAoACgALAAwADQAOAAsACwALAAwADAAM
AA0ADwANAAsACwALAAkACQAJAAgACAAHAAQABAAEAAQAAwACAAIAAgACAAEAAwADAAMA
AwAAAAAA/////wEAAQABAAEA///+//7//v8BAAEAAQD/////AAAAAAAAAgAFAAoAEwAc
ACcAOQBQAGYAewCUALcA5wAZATwBTAFDASgBBQHQAIYANQDq/7H/lP+H/3z/eP99/4b/
kv+g/6v/sv+6/8b/0//e/+j/7f/u//H/9P/1//f/+//9//3//f/9/////////wEAAQAB
AAEAAgACAAIAAgADAAMAAwAEAAcABwAGAAYABgAFAAQABAAGAAYABgAGAAYABwAHAAcA
BQAFAAUABQAHAAcACAAIAAUABQAFAAUABQAGAAYABgAIAAgACAAIAAkACgAKAAoACgAK
AAoACgAJAAkACQAJAAwADAAOAA8AEQARABEAEQAPABAAEQARABIAEgASABQAEgASABIA
FAAXABcAFwAXABgAGAAaABoAGgAbABwAHAAfACAAIAAgAB8AHwAgACAAIQAhACIAIgAi
ACIAIgAjACEAIQAhACEAIgAiACEAIQAgACAAIAAfACAAIAAhACEAHgAeAB4AHgAeAB8A
IQAiACMAJQAmACcAKAAoACkAKQArACsAKwArAC0AKwAqACkAJgAlACUAJAAjACEAHwAe
ABoAGgAZABYAGAAXABYAFQAVABUAFAAUABIAEgATABMAFAAUABQAFAARABEAEQASABIA
EwATABMAEwATABQAFAAUABUAFQAVABcAFwAXABcAFgAWABYAFwAXABcAGAAYABgAGAAY
ABgAGgAaABsAHAAcABwAHAAcABwAHAAcABwAHAAcABwAHAAcABsAGwAZABkAGgAaABgA
GgAaABkAGQAaABoAGAAYABYAFgAVABUAFwAWABUAFQATABMAEwATABUAFQAUABQAEgAS
ABIAEgAUABQAEwATABMAEgASABIAEAAQABAAEAASABIAEgASABAAEAARABIAEgASABIA
EgATABMAEwATABEAEQARABEAEQARABEAEAAQABAAEAARABMAEwATABMAEwASABIAEgAS
ABMAEwASABQAFAAUABQAEgARABIAFAASABIAEgASABIAEgASABIAEgASABIAEgAUABQA
FAAUABIAEgASABIAFAAUABQAFAAUABQAFAAUABIAEgASABIAFAAUABQAFAATABMAEwAT
ABQAFQAXABkAGAAZABkAGQAZABkAGQAaABoAHAAcABwAHAAcABwAHAAdAB0AHgAfACAA
IAAgACAAIAAgAB8AHwAhACIAIgAiACIAIwAgAB0AHwAfAB8AHwAdABwAGgAZABgAGAAY
ABgAGQAYABgAGAAWABUAFQAVABcAFwAWABYAFQAVABUAFQAVABUAFQAUABQAFAAVABUA
EwARABEAEgAUABgAHAAhACgALwA4AEUAXQB0AIoAoQDEAPEAIwFPAWIBXgFJASwBAwHC
AHAAIQDe/7P/nv+T/4z/jv+Z/6b/tP/A/8f/zP/U/97/5//0//7/BQAKAAsACgALAA8A
DwARABEAEQATABUAFQAVABUAFQAVABUAFgAWABYAFgAZABkAGQAaABkAGQAYABgAGwAb
ABsAHAAcABwAHAAcABwAHQAdAB0AHQAdAB0AHQAdAB0AHgAeAB4AHwAgACEAHwAgACAA
IAAgACAAIAAgACEAIgAiACIAJAAkACQAJAAlACUAJQAlACYAJgAoACkAKQApACkAKQAp
ACoAKwArACwALAAsAC4AMAAwADAAMgAyADEAMAAvADIAMgA0ADQANgA3ADgAOAA3ADgA
OAA4AA==
         </WaveFormData>
      </LeadData>
      <LeadData>
         <LeadByteCountTotal>10000</LeadByteCountTotal>
         <LeadTimeOffset>0</LeadTimeOffset>
         <LeadSampleCountTotal>5000</LeadSampleCountTotal>
         <LeadAmplitudeUnitsPerBit>4.88</LeadAmplitudeUnitsPerBit>
         <LeadAmplitudeUnits>��V</LeadAmplitudeUnits>
         <LeadHighLimit>2147483647</LeadHighLimit>
         <LeadLowLimit>268435456</LeadLowLimit>
         <LeadID>V4</LeadID>
         <LeadOffsetFirstSample>0</LeadOffsetFirstSample>
         <FirstSampleBaseline>0</FirstSampleBaseline>
         <LeadSampleSize>2</LeadSampleSize>
         <LeadOff>FALSE</LeadOff>
         <BaselineSway>FALSE</BaselineSway>
         <ExcessiveACNoise>FALSE</ExcessiveACNoise>
         <MuscleNoise>FALSE</MuscleNoise>
         <LeadDataCRC32>2191347758</LeadDataCRC32>
         <WaveFormData>
EgASABIAEgAVABYAFwAYABsAHAAdAB4AIQAiACMAJAAiACIAIgAiACQAJAAkACQAIgAi
ACIAIgAfAB4AHQAcABwAHAAcABwAGwAaABkAGAAaABoAGgAaABgAGAAYABgAGgAaABoA
GgAcABwAHAAcABoAGgAaABoAGwAcAB0AHgAcABwAHAAcAB4AHgAeAB4AIAAgACAAIAAg
ACAAIAAgACAAIAAgACAAIAAgACAAIAAeAB4AHgAeAB4AHgAeAB4AGwAaABkAGAAYABgA
GAAYABgAGAAYABgAFwAWABUAFAAUABQAFAAUABIAEgASABIAEAAQABAAEAASABIAEgAS
ABEAEAAPAA4ADAAMAAwADAAKAAoACgAKAAsADAANAA4ADAAMAAwADAAMAAwADAAMAAwA
DAAMAAwADAAMAAwADAAKAAoACgAKAAwADAAMAAwACgAKAAoACgAKAAoACgAKAAoACgAK
AAoADAAMAAwADAAKAAoACgAKAAgACAAIAAgACQAKAAsADAAKAAoACgAKAAoACgAKAAoA
CgAKAAoACgAIAAgACAAIAAgACAAIAAgACAAIAAgACAAKAAoACgAKAAoACgAKAAoACAAI
AAgACAAJAAoACwAMAAsACgAJAAgACgAKAAoACgAIAAgACAAIAAgACAAIAAgACAAIAAgA
CAAGAAcACAAIAAgABwAHAAcACQALAAwADQANAA0ADQANAA8AEAAQABEAEAAQABAAEAAS
ABEAEQARABMAFAAVABcAFQAVABQAFAAWABYAFgAXABQAEwASABEAEAAPAA8ADwARABEA
EQAQAA4ADQAKAAoADAAMAAoACQAHAAcABwAGAAYABgAGAAYAAwADAAEAAwADAAMAAwAD
AAMABAAFAAYABAAEAAQABAADAAMABAAEAAQACQARABgAIQAqADkASQBdAG8AgQCcAMEA
6AAEAQYB9wDgAMMAjQBJAAsA3P+3/5//kv+M/4z/kP+W/53/o/+q/7L/uf/E/9D/3P/k
/+r/7f/v//D/8P/x//T/9//5//v/+v/6//v//P/6//z//P/8//3//v///wEAAQABAAIA
AgAAAAEAAQABAAEAAQABAAAA/v///wAAAQADAAMAAwADAAEAAQABAAEAAQABAAIAAgAC
AAIAAgABAAMABAAEAAUABQAFAAUABQAGAAYABgAHAAUABgAGAAYACAAIAAgACAAHAAcA
CAAHAAgACgALAAwADAANAA0ADwANAA0ADgAPAA8ADwAQABEAEgATABQAFAAUABQAFgAX
ABUAFgAWABYAFgAXABcAFwAXABgAGgAbABsAGgAaABkAGQAZABkAGQAZABkAGQAZABcA
FgAVABIAFAAUABMAEgARAA8ADgANAA4ADQANAA4ADAAMAAwADgAPABAAEQARABMAEwAT
ABQAFwAXABcAFwAZABcAFgAVABIAEQAQABAADAAKAAgABwAGAAcABgAHAAQAAwACAAIA
AQAAAP////8BAAEAAgACAAAA////////AQACAAIAAgABAAEAAAD//wAAAgADAAQABQAF
AAUABgAGAAYABgAGAAYABwAHAAgACAAJAAkACgAKAAoACgAKAAoACgAKAAsACwALAAwA
DAAMAAwADAAMAAkACAAIAAkACQAJAAkACAAGAAUABQAFAAYABQAFAAUABQAEAAQABAAE
AAQAAgACAAQABQAEAAUAAgAAAP////8BAAEAAQABAAIAAgACAAIAAQD///7//f//////
/v/+//z//P/8//z//P/8//r/+v/8//z//P/9//v/+//7//v//f/9//3//f/7//v/+//7
//v/+v/6//r/+//8//3//v/9//z//P/7//3//P/8//z/+//7//v//P/8//z//P/8//7/
/v/8//r/+v/6//r/+v/6//r/+v/6//r/+v/6//r/+v/6//r/+v/6//r/+v/6//r/+v/6
//r//P/8//z//P/6//r/+v/6//r/+v/6//r/+v/7//z//P/6//n/+f/5//n/+//8//3/
+//7//v/+//7//z//P/9/wAAAAAAAAAA/v/9//3//f8BAAIAAwAFAAMAAwACAAIAAgAC
AAIAAwAFAAUABQAFAAIAAQABAAEAAwADAAMAAgD///3/+f/4//r/+v/4//f/9//3//f/
9v/0//T/9P/0//X/9f/z//X/8//z//P/8//y//L/8v/y//T/9P/0//T/8f/x//L/8v/0
//n/AQAIABMAHgArAEEAVQBrAIMApgDPAPgADgEIAfMA2AC3AH0ANwD5/8j/o/+J/3r/
dP9y/3j/gv+N/5n/ov+m/63/tv/A/8r/0v/Y/93/4f/k/+b/5//n/+n/6v/r/+7/7v/v
//D/8P/y//L/8v/w//D/8P/x//H/8f/y//L/8v/z//P/8//1//X/9f/0//L/8//0//X/
9f/1//X/9f/1//X/9f/1//P/8//0//T/9v/2//b/9f/1//b/9v/3//f/9//3//f/+P/4
//j/+f/3//j/+P/4//j/+P/4//j/+P/5//v/+//7//z//P/8//z//f/9/////f/9//7/
//8BAAEAAgADAAYABwAIAAgABgAGAAgACQALAAwADAAMAA0ADQAMAAsACwAMAA4ADwAQ
ABAAEQARABAADwAOAA0ADwAPAA8ADwAOAA4ADgAMAAoACgAJAAgACgAJAAkACQAKAAkA
CQAKAAoACgAKAAwACwAMAA0ADQAPAA8ADwAQAA8ADwAPAA8ADwANAAwACwAMAAsACgAK
AAYABAACAAEA//////3//f/8//v/+v/6//f/9v/1//X/9//3//j/+P/4//f/9//3//n/
+v/6//r/+P/5//n/+f/5//r/+v/6//3//f/9//7//P/8//z//P/+//////8AAAAAAQAB
AAIAAgACAAIAAgACAAIAAgADAAEAAQACAAIAAgACAAIAAgADAAIAAgADAAIAAQAAAP7/
/////wAAAQD+//3//f/9/////v/+//7//P/8//r/+v/7//v/+f/5//v/+v/6//v/+v/5
//j/9//4//j/+P/4//j/9//3//f/9//3//b/9v/4//j/+P/4//b/9v/0//T/9P/0//T/
9f/1//X/9f/1//X/9f/1//X/9f/1//X/9f/1//T/9P/0//b/9v/2//b/9v/2//f/9//1
//T/9P/0//T/9f/2//j/9//2//X/9P/2//b/+P/4//b/9v/2//b/9P/0//T/9P/2//b/
9v/2//T/9P/0//T/9P/0//T/9P/0//T/9P/0//T/9P/0//T/9P/0//X/9v/0//T/8//z
//T/9f/4//r/+//7//v/+//7//v//P/8////AAAAAAAA/v/+//3//f/9////AAABAAMA
AwADAAIAAgACAAIAAgAFAAUABQAFAAMAAgABAAEAAwADAAMAAwAAAP7//f/6//r/+v/6
//j/9//3//f/9//2//b/9v/2//j/9//3//X/9//3//f/9//3//b/9v/2//b/9v/2//b/
9P/z//P/9P/2//j//f8DAAwAFQAgAC8AQQBTAGUAeQCWAL0A5AAAAQAB6wDUALMAewA3
AP//zv+p/5P/hv9+/37/hP+K/5P/n/+o/67/s/++/8j/0v/c/+L/5//p/+z/7v/v//D/
8f/x//H/8//0//b/+P/2//j/+P/4//j/+P/4//n/+f/5//r/+v/4//n/+f/5//r/+//8
//z/+v/7//z//f/7//v/+//7//3//f/9//3/+//7//z//P/8//z//P/7//v//P/8//3/
+//7//v/+//+//7//v////3//v/+//7/AAAAAAAAAAAAAAEAAwADAAMABAAEAAQABgAH
AAcACQAHAAcACAAJAAsACwAMAA0ADAANAA4ADgAOAA4AEAARABMAFAAUABQAFAAVABUA
FQAWABYAFwAXABYAFgAXABcAFwAXABcAFwAZABkAGQAZABcAFgAVABIAFAAUABMAEgAS
ABEAEQARAA4ADQANAA4ADgAOAA4AEAARABIAEwATABQAFQAWABgAGAAXABYAFQAVABMA
EgARABAADwAOAA4ADgAMAAoACQAHAAcABQAFAAQAAwACAAIAAQAAAP//////////AAAA
AAAA////////AQACAAIAAgACAAMAAwADAAUABgAGAAYABwAHAAcACAAGAAYABgAGAAYA
BwAHAAgACAAJAAkACgAKAAoACgAKAAoACgAKAAsACQAJAAoACgAMAAwADAAMAAsACgAK
AAsACQAJAAkACAAKAAkACQAJAAcABQAEAAMABAAEAAUABgAEAAQAAgACAAUABQADAAMA
BQAEAAQABQAEAAMAAgABAAIAAgACAAIAAgABAAEAAQD//////v/+/wAAAAAAAAAAAAAA
AP7//v/+//7//v///wEAAQABAAEAAQABAAEAAQD//////////////v/+//7/AAAAAAAA
AAD+//7//////////v/+//7/////////AAD///7//f/8//z//v/+//7//v/+//7//v/8
//z//P/8//7//v/+//7//P/8//z//P/+//7//v/+//7//v/+//7//P/8//z//P/8//z/
/P/8//r/+v/6//r/+//8//3//v/9//z/+//6//r/+v/6//r//P/8//z//P/6//r/+v/6
//r/+v/6//r/+P/4//j/+P/4//j/+P/4//n/+v/7//z//P/8//z//P/6//r/+v/7//z/
/P/8//v/+//7//v//f/+//////////3//f/9//7/AAABAAIAAgACAAIAAgABAP////8B
AAIABQAHAAcABwAEAAQABAAEAAYABwAHAAcABwAHAAYABQADAAMAAwADAAUABAACAAEA
/P/8//z//P/7//v//P/9//z/+v/5//j/+v/6//n/+f/3//n/+f/5//f/9//2//b/+P/4
//j/+P/2//b/9f/1//T/9v/6////BQAQABkAIgAvAEEAVwBrAH8AnADHAPAACAEIAfcA
3gC9AIUAQQAFANL/q/+R/4T/gP+A/4T/iv+R/5v/pv+s/7H/uv/E/87/2P/g/+H/4//o
/+r/6//t/+//8P/x//H/8P/w//D/8f/0//X/9v/2//b/9v/3//f/9//4//j/9v/3//f/
9//5//n/+f/4//b/9//4//n/9//3//f/9//5//n/+f/5//n/+f/6//r/+v/6//r/+f/5
//r/+v/7//n/+f/5//n/+v/6//r/+//5//r/+v/6//v//P/9//7//P/9/////////wAA
AAAAAAAAAQABAAMAAQABAAIAAwAFAAUABgAHAAYABwAIAAgACAAIAAoACwAMAA4ADwAQ
ABEAEQAQAA8AEAAQABEAEQAUABQAFQAVABQAEwASABEAEQARABEAEQASABIAEgAQABAA
EAAPAA4ADAALAAsACwAIAAcABwAIAAkACgALAA4ADQAOAA8ADwARABEAEQASABMAEwAT
ABMAEQAPAA4ADQAOAA0ADAAMAAoACAAGAAUABQAFAAMAAwAAAP///v/+//z/+v/4//f/
+f/5//r/+v/6//n/+f/5//n/+v/6//r/+v/7//v/+//7//z//P/8/////////wAA/v/+
//7//v/+//////8AAAIAAwADAAQAAwACAAEAAAACAAIAAgADAAMAAwAEAAQAAgACAAIA
AgABAAAAAAABAAEAAQABAAAAAAD///////8AAP///////wEAAAAAAAAA/v/+//z//P/7
//v/+f/5//v/+v/6//v/+f/5//n/+f/6//r/+v/6//n/9//2//X/9//3//b/9v/2//b/
9v/2//j/+P/2//b/9P/0//T/9f/1//X/9f/1//P/8//z//P/9f/1//X/9f/1//T/9P/0
//T/9P/0//T/9P/0//X/9f/1//T/9P/0//P/8//z//T/9P/0//T/9P/0//T/9P/0//T/
9P/0//T/8v/y//L/8v/0//T/9P/0//T/9P/0//T/9P/0//T/9P/0//T/9P/0//L/8v/y
//L/8//0//X/9v/1//T/8//y//L/8v/y//L/9P/0//T/9P/y//L/8v/z//T/9P/0//P/
8//z//P/9f/2//f/9//3//n/+f/5//r/+P/5//r/+v/6//r/+v/5//n/+f/7//z//f//
//////8AAAAAAAAAAAAAAQABAAEAAwADAAIAAQD//////////wEAAAD+//3/+v/6//r/
+v/4//f/9//3//f/9v/2//b/9v/2//X/9f/z//X/9f/1//P/8//y//L/8v/y//L/8v/y
//L/8f/x//L/8v/0//n///8IAA8AGgApADkASwBfAHMAkAC1AOAAAAEGAfcA4ADDAJEA
TQANANj/rf+T/4T/fP98/37/hP+N/5X/nv+k/63/tv/A/87/2P/c/+H/4//k/+b/6f/p
/+v/7P/t//D/8P/x//L/8P/y//L/8v/y//L/8v/z//P/8//0//T/9v/3//f/9//1//X/
9f/0//b/9//4//n/9//3//f/9//3//f/9//3//f/9//4//j/+P/4//j/9//5//r/+v/7
//v/+//7//v/+v/6//r/+//9//7//v/+//z//P/8//z//v///wEAAQABAAIAAgACAAAA
AQABAAMABQAFAAYABwAHAAcACAAJAAoACwAMAAwADAAMAA4ADwAPABAAEAAQABIAEwAT
ABMAEAAQABEAEQAUABQAFQAVABUAFQAVABUAFQAVABUAFQAUABQAFAASABIAEgARABAA
EgARABEAEQAQAA8ADwAQAA8ADgANAA4ADwAQABEAEQATABMAEwAUABUAFQAVABUAFwAV
ABQAEwAQAA8ADgAOAA4ADAAKAAkABQAFAAMAAwACAAEAAAAAAP///v/9//3//f/9//7/
/v/+//3//f/9//3//v/+//7//v////////8BAAIAAgACAAIAAQAAAAAAAgACAAIAAgAC
AAMAAwAEAAYABwAHAAgABgAGAAYABgAEAAQABAAFAAcABwAIAAgABgAGAAYABgAHAAYA
BgAHAAcABwAHAAYABAADAAMAAwADAAMABAAFAAQAAgABAAAAAQACAAEAAgABAAEA////
/////v/+///////////////+//7//v/+//7//f/9//3//f/9//z//P/6//r/+v/6//z/
/P/6//r/+v/6//r/+//7//v/+//7//v/+//7//v/+f/5//n/+f/7//r/+v/6//n/+P/3
//b/9//4//r/+//6//j/9//2//f/9//3//j/+v/6//r/+v/6//j/+P/4//r/+v/6//r/
+v/6//r/+v/6//r/+v/6//r/+v/6//r/+v/6//r/+v/6//r/+v/6//r/+v/6//r/+v/6
//r/+v/6//r/+v/6//j/+P/4//n//P/8//z/+//7//v/+//9//z//f/9//3/////////
AAD+////AAAAAAIAAgACAAEA/////wEAAgADAAUABQAFAAYABgAGAAYABgAHAAcABwAH
AAcABgAFAAUABQAFAAUAAwACAAAA///+//7//v/+//r/+f/5//n/+f/4//j/+P/4//j/
9//3//X/9//3//f/+f/5//j/+P/2//b/9v/2//j/+P/3//f/+v/4//r//f8DAAoAFwAk
ADMAQwBVAGUAeQCWAL0A4gD4APQA4QDKAKcAaQAlAO//xP+j/4//iP+E/4T/hv+M/5X/
n/+o/7D/t//C/9D/2v/g/+L/4//l/+j/7P/v//H/8//0//X/9v/2//f/+P/4//r/+v/6
//j/+P/4//n/9//3//j/+P/5//v//P/9//z/+//6//j/+P/5//r/+//9//3//f/9//v/
+//7//v//f/9//7//v/8//z//P/7//3//v/+///////////////+//7//v///wEAAgAC
AAIAAgACAAIAAgACAAMABQAFAAUABgAGAAYABAAFAAUABwAJAAkACgALAAsACwAMAA0A
DgAPABAAEAAQABAAEgATABEAEgASABIAFgAXABcAFwAUABQAFQAVABYAFgAXABcAFwAX
ABcAFwAXABcAFwAXABgAGAAYABYAFAAUABMAEgASABEAEQARABIAEQARABIAEAAQABAA
EgATABQAFQAVABUAFQAVABYAFwAXABcAFwAVABMAEgARABIAEQAQABAAEAAOAAwACwAJ
AAkABwAHAAYABQAEAAQAAwACAAEAAQABAAEAAgACAAQAAwADAAMAAgACAAEAAAACAAMA
AwADAAMABAAEAAQAAwADAAMABAAGAAYABgAGAAYABwAHAAgACAAJAAkACgAKAAoACgAK
AAgACAAIAAkACQAJAAoACgAKAAoACgAKAAsACgAKAAsACQAJAAkACAAIAAcABwAHAAgA
BwAHAAcABQAEAAQABAAEAAQAAgACAAMAAwABAAEAAQAAAAAAAQADAAMAAwADAAAAAAAA
AAAAAAD//////////////v/+//7//v/+//7//v/+//z//P/6//r/+v/7//3//f/9//3/
/f/9//3//f/9//3//f/9//3//P/8//z//P/8//z//P/8//z//f/9//3//P/8//z/+f/5
//n/+v/8//z//P/8//z/+v/6//r/+v/6//r/+v/6//r/+v/6//j/+P/4//j/+v/6//r/
+v/4//j/+P/4//r/+v/6//r/+v/6//r/+v/4//j/+P/5//r/+v/6//n/+f/5//n/+//8
//3//f/9//3//f/9//7//f/9//3//P/9//7///////3//f///wAAAQADAAMAAwAEAAQA
BAAEAAQABQAFAAUABQAFAAQAAwADAAMAAwADAAMAAgAAAP///P/8//z//P/4//f/9//3
//f/9v/2//b/9v/2//X/9f/1//f/9//3//X/9f/0//T/9P/0//T/9P/0//T/8//z//b/
9P/0//n//f8GAA8AGAAlADcASQBbAGsAhACnANIA9gACAfcA4ADDAJUAVQAVAN7/s/+V
/4T/fP98/37/gv+J/5P/nv+m/6v/sv++/8r/0v/Y/93/4f/k/+b/5//n/+n/6v/r/+z/
7P/t/+7/8P/y//L/8v/0//T/9P/1//P/8//0//T/9P/1//X/9f/1//X/9f/0//X/9//5
//v/+f/5//n/+f/3//f/9//3//f/9//4//j/+P/4//j/9//3//j/+P/5//n/+f/5//n/
+v/6//r/+//7//z//P/8//7//v/+//7//P/9///////9//7//v/+//z//f/9////AAAB
AAMABQADAAMABAAFAAQABQAGAAYACAAIAAoACwALAAwADAAMABAAEQARABEAEAAQABEA
EQASABIAEwATABMAEwATABMAEwATABMAEwATABQAFQAUABQAFAATABIAEAAPAA8ADwAO
AA0ADQAOAA4ADgAOABAAEwAUABUAFQATABMAEwAUABUAFQAVABUAEwARABAADwAQAA8A
DgAOAAoACAAGAAUAAwADAAEAAQD+//3//P/8//v/+v/5//n/9//3//j/+P/6//n/+f/5
//f/+P/4//j/+v/7//v/+//5//r/+v/6//v/+//7//z//v/+//7//v/9//3//P/8//z/
/f/9//7/AAAAAAAAAAAAAAAAAAABAAEAAQACAAIAAgACAAIAAgADAAIAAgADAAEAAQAB
AAAAAAD////////+//3//f/9//3//P/8//z//v/+//z//P/7//v/+f/5//n/+P/4//n/
+f/5//n/+f/2//b/9v/2//j/9//3//f/9f/1//T/9P/0//T/9P/0//b/9v/0//T/8v/y
//L/8//0//X/9v/3//b/9f/0//P/9f/1//X/9f/3//b/9v/2//T/9P/0//T/9P/0//X/
9f/1//T/9P/0//P/8//z//T/9P/0//T/9P/0//T/9P/0//L/8v/y//L/9P/0//T/9P/0
//T/9P/0//b/9v/2//b/9P/0//T/9P/0//T/9P/0//b/9v/2//b/9v/2//b/9v/2//b/
9f/0//P/8//z//P/9f/2//f/9//5//n/+f/5//r/+v/7//z//P/8//z//P/7//v/+//9
/wAAAQADAAMAAQAAAAAAAAAAAAAAAQABAAEAAQABAAAAAQABAAEAAQABAAEAAAD+//v/
+P/4//j/+P/2//X/9f/3//f/9v/2//T/9P/0//P/9f/z//X/9f/1//X/9f/0//T/9P/0
//T/9v/2//b/9f/z//T/9P/2//n/AQAKABMAHgArAD0AUQBjAHcAlAC5AOYABgEOAf0A
5gDJAJUATwAPANj/rf+T/4T/ev94/37/hP+L/5n/pP+q/6//uP/C/8z/2P/e/+P/5//q
/+r/6f/t/+//8P/x//D/8P/x//L/9P/2//b/9v/2//b/9v/3//n/+f/6//r/+f/5//j/
9//5//n/+f/4//r/+//8//3//P/7//r/+f/7//v/+//7//v/+//8//z//P/8//z/+//7
//z//P/9//3//f/9//3//v/+//7//////wAAAAAAAAIAAgACAAIAAgADAAUABQADAAQA
BAAEAAQABQAFAAcABwAHAAgACQAJAAkACgALAAwADQAOAA4ADgAOABAAEQATABQAFAAU
ABQAFQAVABUAFgAWABcAFwAaABoAGwAbABsAGwAbABsAGwAbABsAGwAYABgAGAAWABgA
GAAXABYAGAAXABcAFwAWABUAFQAWABYAFgAWABgAGQAaABsAGwAbABsAGwAcAB0AHQAd
AB0AGwAZABgAFwAYABcAFgAWABIAEAAOAA0ACwALAAkACQAIAAcABgAGAAUABAADAAMA
BQAFAAYABgAFAAMAAgABAAEAAgACAAIAAwAFAAYABwAGAAYABQAEAAUABQAFAAYABgAG
AAYABgAIAAkACQAKAAwADQANAA4ADAAMAAwADAAMAAwADAANAA0ADQAOAA4ADgAOAA4A
DgAPAA4ADgAPAA0ADQANAAwADgANAA0ADQAKAAkACQAJAAkACAAIAAgACAAIAAYABgAJ
AAkABwAHAAcABgAGAAcABQAFAAUABQAGAAYABgAGAAQAAwADAAMABQAFAAQABAAGAAYA
BgAGAAQABAACAAIAAgACAAIAAwADAAMAAwADAAEAAQABAAEAAwADAAMAAwADAAIAAgAC
AAIAAgACAAIABAAEAAUABQADAAIAAgACAAMAAwADAAQABAAEAAQABAAEAAIAAgAEAAYA
BgAGAAYABQAEAAMAAgAEAAQABAAEAAQABAAEAAQABgAGAAYABgAGAAYABgAGAAQABAAE
AAQABgAGAAYABgAFAAQAAwACAAQABQAGAAYACAAHAAcABwAFAAcACAAJAAkACQAJAAkA
CQAKAAoACwAKAAoACgAKAAsACwAMAA0ADQAOAA8AEQATABMAEgASABAAEAAQABEAEwAT
ABMAEwASABEAEQARABAADwAOAAwADAALAAgACAAIAAgABgAFAAUABQAFAAQABQAGAAcA
CAAGAAUAAgADAAUABQAFAAUABAAEAAQABAAEAAQABAAEAAUABQAGAAYACAALAA8AGAAj
AC4AOwBLAF0AbwCBAJoAvwDoAAQBCgH7AOQAwwCPAE0AEQDi/7v/pf+Y/5D/kP+S/5b/
nf+p/7T/uv/B/8z/2P/k/+z/8P/x//X/+P/6//3///8BAAIAAwAEAAQABQAGAAYACAAI
AAgACgAKAAoACwAJAAkACgAKAAwADQANAA0ACwALAAsACgAMAA0ADgAPAA8ADwAPAA8A
DQANAA0ADQAPAA8AEAAQABAAEAAQAA8ADwAQABAAEQARABEAEQARABQAFAAUABUAEwAU
ABQAFAAUABQAFAAUABUAFwAaABsAGwAcABwAHAAeAB8AHwAhACEAIQAiACMAIgAhACEA
IQAiACMAJAAkACYAJgAoACkAJwAoACgAKAAsAC0ALQAtAC4ALgAvAC8AMAAwADEAMQAx
ADEAMQAxADEAMQAxADEAMAAwADAALgAwADAALwAuADAALwAvAC8ALAArACsALAAsACwA
LAAuAC8AMAAxADEALwAvAC8AMAAxADEAMQAxADEALwAuAC0ALAArACoAKgAqACgAJgAl
ACMAIwAhACEAIAAfAB4AHgAfAB4AHQAdAB0AHQAeAB4AHgAdAB0AHQAbABwAHAAcABwA
HQAdAB0AHwAgACAAIAAfAB8AHwAgACAAIAAgACAAIgAjACMAJAAiACMAIwAkACYAJgAm
ACYAJgAmACYAJwApACkAKgAqACgAKAAoACgAKQAoACgAKQAnACcAJwAmACYAJQAlACUA
JgAlACUAJQAlACQAJAAkACIAIgAgACAAIwAjACEAIQAfAB4AHgAfACEAIQAhACEAHgAe
AB4AHgAgAB8AHwAfAB8AHwAeAB4AHAAcABwAHAAdAB4AHQAeABwAHAAcAB0AHQAdAB0A
HQAfAB8AHwAfAB0AHQAdAB0AHwAeAB4AHgAcABwAHAAcAB4AHgAfAB8AHwAeAB4AHgAd
AB0AHQAeAB4AHgAeAB4AIAAgACAAIAAeAB4AHgAeAB4AHgAeAB4AHgAeAB4AHgAgACAA
IAAgACAAIAAgACAAIAAgACAAIAAgACAAIAAgAB4AHgAeAB4AIAAgACAAIQAgACAAIAAf
ACEAIQAhACMAJAAlACUAJQAjACMAIwAkACYAJwAoACgAKAAoACgAJwAnACcAKQAqACsA
LQAtAC0ALAAsACwALAAuAC8ALwAvAC4ALQArACkAKwArACsAKwAqACgAJQAjACIAIgAi
ACIAIQAhACIAIwAhACAAIAAgACAAIAAfAB8AHQAfAB8AHwAfAB8AHgAeACAAIAAgACAA
HgAeAB0AHQAeACIAJgArADMAOgBFAFAAXwBzAIUAmQCvANIA/QAgASwBIgELAfIAxwCH
AEcAEwDo/8n/tf+q/6j/rP+y/7r/wf/N/9T/2v/h/+r/9P/+/wgADgATABcAFgAWABsA
GwAdAB4AHwAgACAAIQAiACIAJAAkACQAJAAkACQAJQAnACcAKAAoACgAKQApACkAKQAp
ACkAKAAoACkAKgArACsAKwArACsAKwArACsAKwAtAC0ALgAuAC4ALgAuAC0ALwAwADAA
MQAvAC8ALwAvADAAMAAwADEAMQAyADIAMgAyADIAMgAyADIAMwA1ADUANwA4ADgAOAA4
ADkAOQA7ADsAOwA8AD0APQA9AD4APwA+AD8AQABAAEIAQgBEAEUARQBGAEYARgBGAEcA
RwBHAA==
         </WaveFormData>
      </LeadData>
      <LeadData>
         <LeadByteCountTotal>10000</LeadByteCountTotal>
         <LeadTimeOffset>0</LeadTimeOffset>
         <LeadSampleCountTotal>5000</LeadSampleCountTotal>
         <LeadAmplitudeUnitsPerBit>4.88</LeadAmplitudeUnitsPerBit>
         <LeadAmplitudeUnits>��V</LeadAmplitudeUnits>
         <LeadHighLimit>2147483647</LeadHighLimit>
         <LeadLowLimit>268435456</LeadLowLimit>
         <LeadID>V5</LeadID>
         <LeadOffsetFirstSample>0</LeadOffsetFirstSample>
         <FirstSampleBaseline>0</FirstSampleBaseline>
         <LeadSampleSize>2</LeadSampleSize>
         <LeadOff>FALSE</LeadOff>
         <BaselineSway>FALSE</BaselineSway>
         <ExcessiveACNoise>FALSE</ExcessiveACNoise>
         <MuscleNoise>FALSE</MuscleNoise>
         <LeadDataCRC32>2261031975</LeadDataCRC32>
         <WaveFormData>
IAAgACAAIAAhACIAIwAkACQAJAAkACQAJQAmACcAKAAnACYAJQAkACIAIgAiACIAIQAg
AB8AHgAdABwAGwAaABoAGgAaABoAGQAYABcAFgAYABgAGAAYABYAFgAWABYAGAAYABgA
GAAaABoAGgAaABgAGAAYABgAGgAaABoAGgAaABoAGgAaABoAGgAaABoAHAAcABwAHAAc
ABwAHAAcABwAHAAcABwAHAAcABwAHAAaABoAGgAaABwAHAAcABwAGwAaABkAGAAWABYA
FgAWABgAGAAYABgAFwAWABUAFAAUABQAFAAUABIAEgASABIAEAAQABAAEAASABIAEgAS
ABIAEgASABIAEAAQABAAEAAOAA4ADgAOABAAEAAQABAADgAOAA4ADgAMAAwADAAMAA4A
DgAOAA4ADAAMAAwADAAMAAwADAAMAA4ADgAOAA4ADgAOAA4ADgAMAAwADAAMAAoACgAK
AAoACwAMAA0ADgAMAAwADAAMAAoACgAKAAoADAAMAAwADAAKAAoACgAKAAsADAANAA4A
DAAMAAwADAAMAAwADAAMAAwADAAMAAwADAAMAAwADAAMAAwADAAMAAwADAAMAAwACgAK
AAoACgAMAAwADAAMAAoACgAKAAoACgAKAAoACgAMAAwADAAMAAwADAAMAAwACgAKAAoA
CgAIAAgACAAJAAkACQAJAAkACwAMAAwADAANAA0ADQAOABAAEAAQABEAEAAPAA4ADQAP
AA8ADwAPABIAFAAXABkAGAAXABYAFQAXABcAFwAYABcAFgAVABQAFgAVABUAFQAVABUA
EwATABEADgANAA0ADAALAAsACwAKAAoACgAJAAkACQAJAAkABgAGAAQABgAGAAYABQAF
AAYABwAIAAkABwAHAAgACAAHAAcABgAGAAcACQAMABIAFgAbACEAKgA1AEAASwBZAG0A
gwCTAJkAlQCSAIMAZAA7ABsAAgDv/9z/zv/G/8f/yP/G/8j/yP/M/9D/1f/d/+X/6//x
//X/+P/5//v/+v/6//7/AAAAAAAAAQACAAMAAwADAAMABAAEAAYABgAGAAYABQAFAAUA
BQAFAAYABgAGAAQABAAEAAQABAAEAAUABgAGAAYABgAGAAYABgAGAAYABgAGAAcABwAH
AAcABwAHAAkACQAKAAoACgAKAAoACgAIAAgACQAJAAcACAAIAAgACgAJAAkACwAKAAkA
CgAJAAoACwAMAA4ADgAOAA4AEAAPAA8ADwAPABAAEAAQABIAFQAWABYAFgAXABcAGQAZ
ABgAGQAZABgAGAAaABoAGgAcABwAHAAeAB0AHQAeAB8AHwAfAB8AHwAdAB0AHgAeABwA
HAAcABwAHQAeAB8AIAAfAB4AHQAcABoAGgAaABoAGgAaABoAGgAaABoAGgAaABsAGwAb
ABsAGwAaABoAGQAYABcAFQAUABEAEAAQAA8ACgAJAAcABwAIAAcABgAGAAMAAgACAAEA
AgACAAIAAgAAAAIAAgACAAIAAgACAAIAAgAEAAQABQAEAAQAAwACAAQABAAFAAYABgAG
AAYABgAHAAcABgAGAAcABwAIAAgACAAJAAkACQAJAAoACgAKAAoACgAKAAsACwALAAsA
CwALAAsACwALAAoACQAIAAcACQAIAAcABgAGAAYABgAGAAYABQAEAAQABAAEAAQABAAC
AAIAAgACAAMAAwADAAIAAQAAAP///v8AAP////8AAAAA//////////////////8BAP//
//////3//f/9//3//P/8//v/+//8//z//P/9//v/+//7//v//f/9//3/+//7//z//P/9
//v/+//6//r//P/8//z//P/6//r/+v/6//z//P/7//n/+//8//z//P/8//z/+//7//3/
/P/6//r/+v/6//r/+v/6//r/+v/6//r/+v/6//r/+v/6//r/+v/6//r/+v/6//r/+v/6
//r/+v/6//r/+v/4//j/+P/4//r/+v/6//r/+v/6//r/+//5//n/+f/5//n/+v/6//r/
+//7//v//P/8//z//P/9/////////////f/9//3//f8BAAIABAAFAAYABQAEAAMAAwAD
AAMABAAGAAYABgAGAAQAAwADAAMAAwADAAEAAQD///z/+//7//r/+f/5//n/9v/2//b/
9f/1//X/9f/1//b/9v/0//b/9P/0//P/8//z//P/8//z//P/8//0//T/8//z//L/8v/z
//f/+v/+/wQACQAPABoAJQAyAEEAUwBpAIEAkQCRAIkAggBzAFIAJwAHAPL/2//C/7T/
rv+t/6z/sP+y/7b/vv/C/8X/y//T/9n/3//j/+b/6f/r/+r/7P/s/+7/7v/u//H/8v/z
//P/8//z//T/9P/0//T/9P/0//X/9f/1//X/9f/2//b/9v/2//b/9v/2//b/9v/3//j/
9v/2//b/9v/4//j/+P/4//b/9v/3//f/9//3//f/9//3//f/+P/4//r/+v/6//r/+v/6
//v/+//5//r/+v/6//z/+//7//3/+//7//3//f/9//3//f/+/wAAAAAAAAIAAQABAAEA
AQAEAAQABAAGAAcACAAIAAgABwAHAAkACQALAA0ADgAOAA0ADgANAAwADwAQABEAFAAV
ABUAFgAXABUAFQAVABUAFwAXABgAGAAWABYAFgAWABYAFgAWABYAFAAUABQAFAAUABQA
FAAUABYAFgAWABYAFAAUABQAFAATABMAEwATAA8ADgAOAA0ADgANAAsACgAJAAgACAAH
AAIAAQD/////AAD///7//v/9//z//P/7//r/+v/6//r/+P/6//r/+v/6//r/+v/6//r/
/P/8//3/+//8//z//P/8//z//f/+//7//v/+//7//f/9//z//P//////AAAAAAAAAQAB
AAEAAQACAAIAAgACAAIAAgADAAEAAQABAAEAAwADAAMAAwABAAEAAQABAAMAAgABAAAA
AgACAAIAAgAAAP///v/+/wAAAAAAAAAA/v/+//7//v/9//3//f/8//7//v/+//7//P/7
//v//P/8//v/+//7//v/+//7//v/+f/3//f/9//4//n/+v/7//r/+v/5//n/+v/6//r/
+//5//n/+f/5//n/+f/5//f/9//4//j/+f/5//n/+P/4//r/+v/6//r/+P/4//j/+P/4
//j/9//1//n/+v/6//r/+P/4//f/9//5//r//P/8//r/+v/6//r/+v/6//r/+v/6//r/
+v/6//r/+v/6//r/+v/6//r/+v/4//j/+P/4//r/+v/6//r/+v/6//r/+v/5//n/+f/5
//r/+//9//7//P/9//3//f/+//7//v/+/////////////f/9//3//f/9////AAACAAUA
BwAHAAcABwAHAAcABwAKAAoACgAKAAgACAAHAAcACQAJAAkABwAHAAUAAgABAP///v/9
//3////+//7//v/7//v/+//7//3//P/8//r//P/8//z/+//5//n/+f/5//v/+//7//z/
+v/5//n/+P/6//v//f8CAAgADgATABcAIAArADYAQQBPAGUAfQCNAJEAiwCEAHUAVAAt
AA8A+P/h/87/wv+6/7n/uv+4/7r/wP/G/8r/zf/V/9v/4//p/+//8P/x//P/9v/2//f/
+P/3//b/+P/6//z//f/9//3//v/+//z//P/8//z//////////////wAAAAAAAAIAAgAC
AAIAAAAAAAEAAgAAAAAAAAAAAAIAAgACAAIAAAAAAAEAAQADAAMAAwADAAEAAQACAAIA
AAAAAAAAAAACAAIAAwADAAMABAAEAAQABAADAAMABQAFAAUABwAHAAcABwAHAAgACgAK
AAoADAAMAAsACgAJAAsADAANABAAEAAQAA8ADgAPAA8AEQARABMAFQAWABYAFgAYABgA
GAAaABoAGgAcABsAGwAcAB0AHwAfAB8AHwAfAB8AIAAgAB4AHgAeAB4AIAAgACAAIAAe
AB4AHgAeABwAHAAcABwAHAAcABwAHAAeAB4AHgAeAB0AHQAdAB0AGwAaABoAGQAWABUA
EwASABMAEgASABEAEAAPAA0ADQAMAAsACgAKAAcABgAGAAUABAAEAAQABAAEAAYABgAG
AAQABAAEAAQABAAGAAYABwAHAAgACAAIAAgACAAJAAoACgAKAAoACgAJAAkACAAIAAsA
CwAMAAwADAANAA0ADQANAA4ADgAOAA4ADgAOAA8ADQANAA0ADQANAA0ADQANAA0ADQAN
AA0ADQAMAAsACgAMAAwADAAMAAsACQAHAAYABwAIAAkACgAIAAgACAAIAAcABwAHAAYA
CAAIAAgACAAGAAUABQAGAAYABQAFAAUABQAFAAUABQADAAEAAQABAAMAAwADAAMAAgAC
AAEAAQACAAIAAgADAAUABQAFAAUAAwADAAMAAQD//wAAAAABAAEAAQAAAAAAAQACAAMA
BAACAAIAAgACAAIAAgABAP//AQACAAIAAgABAAAA/v/9////AAACAAIAAAAAAAAAAAAA
AAAAAAAAAAAAAAAAAAAA/v/+//7//v8AAAAAAAAAAAAAAAAAAAAA/v/+//7//v/+//7/
/v/+//7//v/+//7///8AAAEAAgABAAAA///+//7//v/+//7//v/+//7//v/+//7//v/+
//7//v/+//7//P/8//z//P/8//z//P/8//7//v/+//7/AAAAAAAAAAD+//7//v/+//7/
/////////f/9//3//v8AAAAAAQABAP//AAAAAAAAAAABAAEAAQABAAEAAQABAP////8B
AAIABQAHAAoACwAJAAkACQAJAAkACgAKAAoADAAMAAwACwAJAAkACQAJAAkACQAHAAQA
AgABAP///f///////v/+//z/+//7//v/+//7//r/+v/4//r/+v/6//n/+f/5//n/+f/5
//n/+f/4//j/9//3//b/+P/7//v/AAAGAAwAEQAVAB4AKwA4AEEAUQBpAIEAkQCVAJEA
igB5AFgAMQARAPj/4f/K/77/uP+3/7b/tv+2/7z/wv/I/8v/0f/Z/93/5f/p/+r/6//t
//D/8v/0//b/9v/2//b/9v/2//X/9//3//j/+P/4//j/+P/4//n/+f/5//n/+f/6//r/
+v/6//r/+v/6//r/+v/7//z/+v/6//r/+v/6//r/+v/6//r/+v/7//v/+//7//v/+//7
//v//P/8//r/+v/6//r//P/8//3//f/7//z//P/8//7//f/9/////////wEAAQD/////
//8AAAIAAgACAAQAAwADAAMAAwAEAAQABAAGAAUABgAGAAYABwAHAAkACQAKAA0ADwAQ
AA4AEAAQABAAEgASABIAFAAVABUAFgAXABUAFQAVABUAFQAVABYAFgAYABgAGAAYABgA
GAAYABgAFgAWABYAFgASABIAEgASABQAFAAUABQAFAAUABQAFAAVABUAFQAVABUAFAAU
ABMAEQAPAAwACgAJAAgACAAHAAQAAwABAAEAAgABAAAAAAD///7//v/9//v/+v/5//j/
+P/6//r/+v/6//r/+v/6//b/+P/4//n/+f/6//r/+v/6//r/+//8//7//v/+//7/////
//7//v//////AAAAAAIAAwADAAMAAgACAAEAAAAAAAAAAAABAAMAAwADAAMAAQABAAEA
AQABAAEAAQABAAMAAgABAAAAAAAAAAAAAAD+//3//P/8//7//v/+//7//P/8//z//P/5
//n/+f/4//n/+v/7//z/+v/5//n/+v/6//n/+f/5//f/9//3//f/+f/3//f/9//3//f/
9//3//j/+P/3//f/9v/2//b/9//1//X/9f/1//X/9f/1//P/9f/2//b/9//1//X/9P/0
//b/9v/2//b/9v/2//b/9v/2//b/9f/z//X/9v/2//b/9P/0//P/8//z//T/9P/0//T/
9P/0//T/8v/y//L/8v/0//T/9P/0//T/9P/0//T/9P/0//T/9P/0//T/9P/0//T/9P/0
//T/9v/2//b/9v/0//T/9P/0//T/9P/0//T/9v/2//b/9v/1//T/8//y//T/9f/1//X/
8//z//P/9P/0//T/9f/1//b/+P/5//r/+f/5//j/9//5//n/+f/5//n/+f/7//z//v//
/wEAAQD/////////////AAAAAAAAAgACAAIAAQD///////////7////+//z/+f/5//j/
9//1//X/9P/0//b/9f/1//X/9f/1//T/9P/y//T/9P/0//P/8//z//P/8//z//P/8//y
//L/8f/x//L/8v/z//P/+P/8/wIACQAPABQAHwAsADkARwBbAHMAhwCRAI0AhgB5AF4A
MwARAPj/4f/M/7r/tP+x/7D/sP+y/7T/uP/A/8P/yf/R/9n/3//j/+b/6f/r/+z/7P/u
//D/8P/w//H/8v/z//P/8//z//T/9P/0//T/9P/0//X/9f/1//X/9f/2//b/9v/2//b/
9v/2//j/+P/5//r/+P/4//j/+P/4//j/+P/4//r/+v/7//v/+f/5//n/+f/7//v//P/8
//z//P/8//z/+v/6//v/+//9//7//v/+//z/+//7//3//////wEAAQABAAEAAQACAAAA
AAAAAAIABQAFAAUABQAEAAQABAAGAAgACgALAAwACwALAA0ADQANAA8AEAAQABAAEgAS
ABIAEAAQABAAEgAVABUAFgAXABkAGQAZABkAGQAZABoAGgAaABoAGgAaABgAGAAYABgA
GgAaABoAGgAaABoAGgAaABkAGAAXABYAFgAWABYAFgAVABUAFQAVABMAEgASABEAEgAR
AA8ADgANAAwADAALAAgABwAFAAUAAwABAP///v////7//v/9//z//P/8//z/+v/8//z/
/P/8//z//P/8//r//P/8//3//f/+//7//v/+//7///8AAP7//v/+//7/AQABAAAAAAAB
AAEAAgACAAIAAwADAAMAAwAEAAQABAAEAAQABAAFAAUABQAFAAUAAwADAAMAAwAFAAUA
BQAFAAUABAADAAIAAAAAAAAAAAACAAEAAAAAAP7//v/+//7/AAAAAAAAAAD////////+
//7//v/+//7//v/9//3//v/8//v/+//7//3//f/9//3//f/7//v/+//5//n/+f/5//z/
/P/7//v/+v/6//r/+//7//v/+//7//v/+//7//n/+f/6//r/+//7//v/+v/6//n/+P/3
//b/9//4//n/+v/4//j/9//1//f/+P/4//j/+f/6//r/+//5//j/+v/4//j/+P/4//j/
+P/4//j/+P/6//r/+v/6//z//P/8//z/+v/6//r/+v/4//j/+P/4//r/+v/6//r/+v/6
//r/+v/6//r/+v/6//j/+P/4//j/+v/7//v/+//7//v/+//8//z//P/9//3//f/+//7/
/v/+/////////////////////////wEAAgACAAMABQAFAAcABwAHAAcABwAIAAgACAAI
AAgACAAHAAcABwAHAAcABQAFAAMAAAD//////v/9//v/+//6//r//P/7//v/+//7//v/
+v/6//j/+v/6//r/+f/5//n/+f/3//f/9//3//r/+v/5//n//P/6//v/+/8AAAQACgAT
ABkAIgArADYAPwBNAGMAewCJAIsAhwCCAG8ASAAhAAcA8v/b/8r/wP+8/7v/uP+2/7j/
vv/E/8r/z//X/+H/5//r/+v/6v/r/+3/8P/0//b/+P/4//j/+f/6//v/+//7//v//P/8
//r/+v/6//r/+//7//v/+//9//7//v/+//z//P/8//z//P/8//3//v/+//7//v/+//7/
/v/+//7/AAAAAAEAAQD///////////////8AAAAAAgACAAIAAgAAAAAAAQABAAEAAgAC
AAIAAgABAAEAAwADAAMABQAFAAUABQAFAAYABgAGAAYACAAJAAkACQAJAAoACgAKAAwA
DQAOAA4ADgAPAA8AEQARAA8AEQASABIAFAAWABYAFgAWABYAFgAYABkAGQAaABsAGwAb
ABsAGwAbABsAHAAcAB4AHgAeAB4AHQAcABsAGgAcABwAHAAcABwAHAAcABwAGgAaABoA
GgAaABoAGgAaABcAFwAXABcAFwAWABYAFQASABEADwAOAA0ADAAMAAsACQAJAAgACQAG
AAUABAAEAAMAAgACAAEAAAAAAAAAAAD+/wAAAAAAAAAAAAAAAAAA/v8AAAAAAQABAAIA
AgACAAIAAgADAAQABAAEAAQABAAFAAUABAAEAAUABQAGAAYABgAHAAcABwAHAAgACAAI
AAYABgAGAAcABwAHAAcABwAJAAkACQAJAAcABwAHAAcABwAGAAUABAAEAAQABAAEAAUA
BQAFAAYABQAEAAMAAgAEAAQABAAEAAMAAwADAAIAAgACAAIAAgACAAEAAQACAAAA////
//////////////8BAP//////////////////AAAAAP/////8//z//P/9//3//f/9//3/
/f/9//3/+//7//z//P/9///////+//7//P/8//z//P/8//z//P/8//7//v/9//v/+//8
//z//P/+//7//f/9//3/+v/6//r/+v/6//r/+v/6//r/+v/6//j/+P/4//j/+v/6//r/
+v/4//j/+P/4//r/+v/6//r/+v/6//r/+v/4//j/+P/4//r/+//7//v/+//7//v//P/8
//z//f/9//3//v/+//7//P/9//3//f////////////3//f///wAAAgADAAUABQAHAAcA
BwAHAAcACAAIAAgACAAIAAgABwAHAAcABwAHAAUABQADAAAA//////7//f/8//v/+f/4
//r/+f/5//n/+f/5//j/+P/4//r/+v/6//f/9//3//f/9f/1//X/9f/4//j/9//3//b/
9P/1//f/+v/+/wYACwARABgAIwAuADUAQQBXAHEAhwCTAJEAiAB9AGIAOwAXAPr/4//Q
/77/tv+1/7T/sv+w/7b/vP/C/8X/y//T/9v/3//j/+b/5//p/+z/7P/u//D/8P/w//H/
8v/z//P/9f/1//b/9v/4//j/+P/4//j/9//2//X/9f/2//b/9v/2//b/9v/2//f/+P/6
//z/+v/6//r/+v/4//j/+P/4//j/+P/5//n/+f/5//n/+f/7//v//P/8//r/+v/6//r/
+v/6//v/+//7//z//P/8//7//f/9/////////wEAAQD///////8AAAAAAAAAAAIABQAF
AAUABQAGAAYABgAIAAcACAAIAAgACQAJAAsACwAJAAsADAAMAA0AEAARABIAEgASABIA
FAAVABUAFgAXABcAFwAXABcAGQAZABoAGgAaABoAGgAaABgAGAAYABgAGAAYABgAGAAW
ABYAFgAWABYAFgAWABYAGAAYABgAGAAVABUAFQAVABMAEgASABEAEAAPAA0ADAALAAoA
CgAJAAgABwAFAAUAAwABAP///v/9//z//P/7//r/+v/6//r/9v/4//j/+P/6//r/+v/6
//j/+v/6//v/+//8//z//P/8//z//f/+//7//v/+//7/AQABAAAAAAAAAP/////+//7/
////////AQACAAIAAgACAAIAAgADAAMAAwADAAMAAwADAAMAAwADAAMAAwADAAMAAgAB
AAAAAAAAAAAAAAAAAP///v/+//7//v/+//7//v/+//7//v/7//v/+//6//r/+v/6//r/
/P/7//v//P/6//n/+f/5//v/+//7//v/+//5//n/+f/3//f/9//3//j/+P/3//f/9v/2
//b/9//5//n/+f/5//f/9//3//X/9f/2//b/9//5//n/+P/4//b/9v/2//b/9v/2//b/
9v/4//j/9//1//X/9v/2//b/+P/4//f/9//3//b/9v/2//T/9P/0//T/9v/2//b/9v/2
//b/9v/2//j/+P/4//j/9v/2//b/9v/2//b/9v/2//b/9v/2//b/+P/4//j/+P/2//b/
9//3//f/9//3//f/+v/6//r/+//7//v//P/8//r/+v/7//v/+//7//v/+//7//v/+//9
//7/AAABAAMAAwADAAMAAwADAAMABAAEAAQABAAEAAQAAwADAAMAAwAFAAMAAwABAPz/
+//7//r/+f/5//n/+P/4//j/9//3//X/9f/1//T/9f/0//f/+P/4//f/9//3//f/9//3
//f/9f/2//b/9f/1//T/9P/1//f//P8CAAgADQATABoAJQAwADsASwBhAHkAjQCVAJEA
igB/AGIAOQAVAPr/4f/M/7z/tP+x/7L/sv+0/7r/wv/G/8n/0f/X/93/4//p/+z/7f/v
/+7/8P/y//T/9P/0//X/9v/3//f/9//3//j/+P/4//j/+P/4//v/+//7//v/+f/6//r/
+v/6//r/+v/6//z//P/9//7//P/8//z//P/+//7//v/+//7//v//////////////////
////AAAAAAAAAAAAAAAAAAAAAAEAAQABAAIAAgACAAQAAwADAAUABQAFAAcABwAGAAUA
BAAEAAYABgAGAAgACQAJAAkACQAMAAwADAAOAA8AEAAQABAADwAPABEAEQATABUAFgAW
ABYAGAAYABgAGgAaABoAHAAfAB8AIAAhACEAIQAhACEAIQAhACIAIgAgACAAIAAgACAA
IAAgACAAIgAiACIAIgAeAB4AHgAeACAAIAAgACAAIAAgACAAIAAfAB8AHwAfAB0AHAAc
ABsAGAAXABUAFAAVABQAFAATABAADwANAA0ADAALAAoACgAJAAgACAAHAAQABAAEAAQA
BAAGAAYABgAEAAQABAAEAAIABAAEAAUABwAIAAgACAAGAAYABwAIAAoACgAKAAoACQAJ
AAgACAAJAAkACgAKAAwADQANAA0ADQAOAA4ADgAOAA4ADgAPAA8ADwAPAA8ADwAPAA8A
DwAPAA8ADwAPAA8ADgANAAwADgAOAA4ADgAMAAsACgAKAAwADAAMAAwADAAMAAwADAAL
AAsACwAKAAoACgAKAAoACgAJAAkACgAKAAkACQAJAAkACQAJAAkACwAJAAkACQAJAAkA
CQAJAAgACAAHAAcABgAGAAYABwAJAAkACQAJAAcABwAHAAUABQAGAAYABwAHAAcABgAG
AAgACAAIAAgACAAIAAgACAAIAAgABwAFAAcACAAIAAgACAAIAAcABwAHAAYABgAIAAgA
CAAIAAgABgAGAAYABgAGAAYABgAGAAgACAAIAAgACAAIAAgACAAIAAgACAAIAAgACAAI
AAgACgAKAAoACgAJAAgABwAGAAgACAAIAAkACwALAAsACwALAAwADAAMAA0ADQANAA4A
DAAMAAwADQANAA0ADQANAA8ADwAPAA8AEQASABQAFQAXABcAFwAXABcAFwAXABgAGAAY
ABgAGAAYABcAFwAXABUAFQATABMAEwAQAA8ADwAOAA0ADQANAAwADAAMAAsADgAPABAA
EQANAAwACQAKAAwADAALAAsACwALAAsACwALAAsADAAMAAsACwAKAAoACwALAA4AFAAc
ACEAKQAwADsARgBPAFsAbwCHAJkAnwCfAJgAiQBqAEEAIQAMAPf/4v/S/8z/y//K/8j/
yP/O/9T/2v/f/+X/7//3//v//f/+/wEAAwAEAAYACgAMAAwADAALAAwADQANAA8ADwAQ
ABAAEAAQABAAEAAPAA8ADwAPABEAEgASABIAEAAQABAAEAAQABAAEQASABQAFAAUABQA
EgASABIAEgATABQAFgAXABUAFQAVABUAEwATABQAFAAWABYAFgAWABgAGAAZABkAFwAY
ABgAGAAYABcAFwAZABkAGQAbABsAHQAdAB0AHgAeAB4AHgAgACMAIwAjACMAIwAiACEA
IgAlACYAJgAmACcAJwApACkAJwApACoAKgAsAC4ALgAuADAAMAAwADIAMwAzADQANQA3
ADcANwA3ADcANwA4ADgAOAA4ADgAOAA4ADgAOAA4ADoAOgA6ADoAOAA4ADgAOAA2ADYA
NgA2ADgAOAA4ADgANQA1ADUANQA0ADQANQA1ADIAMQAvAC4ALQAsACwAKwAqACkAJwAn
ACQAIwAiACIAIwAiACIAIQAiACIAIgAiAB4AIAAgACAAIgAiACIAIgAeACAAIAAhACEA
IgAiACIAJAAkACUAJgAkACQAJAAkACcAJwAmACYAJwAnACgAKAAmACcAJwAnACkAKgAq
ACoALAAsACwALQAtAC0ALQAtACsAKwArACsALQAtAC0ALQAtACwAKwAqACoAKgAqACoA
LAArACoAKgAqACoAKgAqACkAKAAnACYAJgAnACgAKAAmACYAJgAmACgAJwAnACgAJgAl
ACUAJQAnACcAJwAnACkAJwAnACcAJQAlACUAJQAoACgAJwAnACQAJAAkACUAJwAnACcA
JwApACkAKQAnACUAJgAmACcAJwAnACYAJgAmACYAJgAmACgAKAAoACgAKAAoACcAJQAn
ACgAKAAoACgAKAAnACcAJwAoACgAKAAoACgAKAAoACgAKAAoACgAJgAmACYAJgAoACgA
KAAoACgAKAAoACgAKgAqACoAKgAqACoAKgAqACkAKAAnACYAJwAoACkAKgAqACsAKwAr
ACsAKwArACwALAAsAC0ALQArACwALAAsAC4ALwAvAC8ALwAvAC8ALwAwADEANAA2ADcA
NwA4ADcANwA3ADcANwA4ADoAOwA8ADsAOgA5ADcAOQA5ADkAOQA1ADUAMwAwAC8ALwAu
AC0ALwAvAC4ALgAuAC0ALQAtAC0ALQAsACwAKgAsACwALAAtAC0ALQAtAC0ALQAtAC0A
LAAsACsAKwAsAC4AMQAzADgAPABCAEcATwBYAGMAbgB5AI0ApQC5AMUAwwC9ALQAmwB0
AFMAOQAiAAsA+P/w/+7/7f/s/+z/8v/4//z/AAAFAAkADwAVABsAIQAkACcAJQAmACoA
KgAsACwALAAvADAAMQAxAC8ALwAwADAAMAAwADAAMAAzADMAMwAzADMANAA0ADQANgA2
ADYANgA0ADQANQA2ADQANAA0ADQANgA2ADYANgA4ADgAOQA5ADsAOwA7ADsAOQA5ADoA
OgA4ADgAOAA4ADoAOgA7ADsAOwA8ADwAPAA+AD0APQA/AD8APwBBAEEAQQBBAEEAQgBC
AEIAQgBEAEUARQBFAEUASABIAEgASgBJAEoASgBKAE0ATQBPAE8ATwBRAFIAUgBSAFIA
VABWAA==
         </WaveFormData>
      </LeadData>
      <LeadData>
         <LeadByteCountTotal>10000</LeadByteCountTotal>
         <LeadTimeOffset>0</LeadTimeOffset>
         <LeadSampleCountTotal>5000</LeadSampleCountTotal>
         <LeadAmplitudeUnitsPerBit>4.88</LeadAmplitudeUnitsPerBit>
         <LeadAmplitudeUnits>��V</LeadAmplitudeUnits>
         <LeadHighLimit>2147483647</LeadHighLimit>
         <LeadLowLimit>268435456</LeadLowLimit>
         <LeadID>V6</LeadID>
         <LeadOffsetFirstSample>0</LeadOffsetFirstSample>
         <FirstSampleBaseline>0</FirstSampleBaseline>
         <LeadSampleSize>2</LeadSampleSize>
         <LeadOff>FALSE</LeadOff>
         <BaselineSway>FALSE</BaselineSway>
         <ExcessiveACNoise>FALSE</ExcessiveACNoise>
         <MuscleNoise>FALSE</MuscleNoise>
         <LeadDataCRC32>1932376114</LeadDataCRC32>
         <WaveFormData>
JAAkACQAJAAmACYAJgAmACYAJgAmACYAKAAoACgAKAAnACYAJQAkACIAIgAiACIAIQAg
AB8AHgAdABwAGwAaABoAGgAaABoAGAAYABgAGAAaABoAGgAaABgAGAAYABgAFgAWABYA
FgAZABoAGwAcABoAGgAaABoAHAAcABwAHAAaABoAGgAaABoAGgAaABoAGwAcAB0AHgAc
ABwAHAAcAB4AHgAeAB4AHAAcABwAHAAcABwAHAAcAB4AHgAeAB4AGwAaABkAGAAaABoA
GgAaABoAGgAaABoAFwAWABUAFAAVABYAFwAYABYAFgAWABYAFAAUABQAFAAWABYAFgAW
ABQAFAAUABQAEgASABIAEgASABIAEgASABQAFAAUABQAEgASABIAEgAQABAAEAAQABIA
EgASABIAEAAQABAAEAASABIAEgASABIAEgASABIAEgASABIAEgAQABAAEAAQABAAEAAQ
ABAAEgASABIAEgAQABAAEAAQABAAEAAQABAAEQASABMAFAASABIAEgASABIAEgASABIA
EgASABIAEgAQABAAEAAQABAAEAAQABAAEAAQABAAEAASABIAEgASABIAEgASABIAEAAQ
ABAAEAASABIAEgASABEAEAAPAA4AEAAQABAAEAAQABAAEAAQABAAEAAQABAAEAAQABAA
EAAPAA8ADgANABAAEAAPAA8AEAARABEAEQASABIAEgASABIAEgASABMAEwATABMAEwAT
ABMAEwAUABcAGQAaABwAHAAbABkAGAAYABkAGQAaABkAGAAXABYAGAAXABcAFwAXABcA
FgAUABMAEQAQAA4ADQANAA0ADQANAAwADAALAAsACwALAAsACQAJAAgACAAIAAgABwAH
AAgACQAKAAsACQAJAAkACQAJAAkACQAHAAcACQALAA8AEwAWABkAHQAkACwAMQA5AEYA
VwBhAGcAZwBoAGIATQAyAB4ADwABAPT/6f/k/+P/3//d/9v/2f/Y/9v/3//n/+3/8f/1
//n/+//9//7//f/9/wEAAQABAAIAAAADAAMABAAEAAQABAAEAAYABgAGAAYABgAGAAYA
BgAFAAUABgAGAAUABQAFAAUABQAFAAUABgAGAAYABgAGAAQABQAFAAUABwAHAAcABwAH
AAgACQAJAAgACAAIAAgACgAKAAoACgAKAAoACQAIAAkACQAJAAgACgAKAAoACwALAAoA
CQAJAAsACwALAA0ACwALAAsACwAMAA0ADQAOABAAEAARABEAEgATABMAEwAUABQAFQAW
ABUAFQAWABYAFwAXABcAFwAYABkAGgAbABsAGwAaABoAHAAdAB4AHgAcABsAGgAZABkA
GAAYABgAGgAcAB0AHQAaABoAGwAbABsAGQAZABoAGAAYABgAGQAXABYAFgAWABUAFQAW
ABYAFgAVABQAFAATABIAEAAOAA0ADAAMAAwACAAHAAUABQAGAAYABQAFAAQAAwAAAP//
//8AAAAAAQD///////8AAP7//v/+//7//v/+////AQD//wAAAQABAAMAAwADAAMAAQAB
AAEAAgAEAAUABQAFAAEAAwAFAAUAAwAEAAQABAAGAAYABgAGAAQABAAEAAQABAAEAAUA
BQAHAAcABwAGAAMAAwAEAAUABwAGAAQABAADAAMAAwADAAIAAgABAAAAAgACAAEAAQAA
AAAAAQABAAEAAAAAAAAA///+//3//P/8//3//v/////////+//7//P/8//3//f/+//7/
/v/9//v/+//7//v/+//7//v/+//8//z//P/9//z/+//6//n/+v/7//v//P/6//r/+v/6
//r/+v/6//n/+//7//v//P/7//r/+f/4//r/+v/5//n/9//3//f/9//4//j/+P/3//n/
+f/5//j/9v/2//b/9v/4//j/+P/4//b/9v/2//b/9v/2//b/9v/4//j/+P/4//b/9v/2
//b/+P/4//j/+P/2//b/9v/2//j/+P/4//j/9v/3//f/9//2//b/9f/1//b/9//3//f/
+P/4//j/+P/6//r/+v/7//v/+//7//v/+f/5//n/+v/9////AAACAAEAAQAAAAAAAAAB
AAEAAgACAAIAAgACAAIAAQABAAEAAQABAAAA/v/9//v/+v/4//f/9//3//f/9f/0//T/
8//z//P/8//z//P/8//y//L/8v/y//H/8f/x//H/8f/x//H/8f/x//H/8f/x//H/7//x
//X/9f/5//3/AAABAAcAEAAYACMALwA+AE8AWwBbAFcAWABQADkAHgAKAP3/7f/a/83/
yv/F/8P/w//D/8X/zP/N/8//0//Z/93/3//j/+f/6f/s/+3/7//v/+//7//w//D/8//z
//T/9P/0//T/9P/0//T/9P/0//T/9P/0//T/9f/1//b/9v/3//f/9//3//X/9f/1//b/
9v/2//b/9v/4//n/+f/5//f/9//3//f/9//4//n/+f/4//j/+P/4//r/+v/6//r/+f/6
//r/+v/7//v/+//6//z//P/8//3//P/8//z//f/9//3//f///wAAAQACAAMAAwADAAIA
AgAEAAQABQAFAAYABwAHAAcACAAIAAkACgALAAsADAAMAAsACwALAAsADAANAA4ADwAS
ABMAEwAUABIAEwAUABQAFQAVABUAFQAXABYAFgAWABYAFgAVABMAFAAUABUAFQAVABMA
EwAUABYAFgAWABcAFQAUABQAFAAUABMAEwASABEADwANAAwADQAMAAoACAAJAAgACAAI
AAUAAwAAAP///v/+//3//f/9//3/+//7//z//P/7//v/+//7//v//P/6//r/+v/6//z/
/P/9/////f/+/////////////////////////wAA//////7//f/+/wEABAAFAAQABAAD
AAIAAgACAAIAAgAEAAQABAAEAAMAAgACAAEAAgADAAQABAABAAEAAgADAAMAAgAAAAAA
AQABAAEAAQAAAAAA///+////AAAAAAEAAAAAAAEAAQD///7//v/+////AAABAAIA////
/////////////v/+//7//v///////P/8//z/+//8//3//v////3//f/9//3//v/+//7/
///9//3//f/9//3//f/8//z//P/8//z//P/8//z//P/7//3//f/9//7//P/8//z//P/8
//z/+//7//3//f/9//3//P/8//z/+//9//3///8AAP7//v/+//7//P/8//z//P/+//7/
/v/+//7//v/+//7//v/+//7//v/8//z//P/8//7//v/+//7//v/+///////+//7//f/7
//z//v8AAAEAAQACAAIAAgACAAIAAgACAAMAAwADAAMAAQABAAEAAQACAAMABQAGAAoA
CwALAAoACgAKAAsACwAOAA4ADgAOAAwADAALAAsADQANAA0ADAAIAAcABQAEAAIAAQAB
AAEAAwADAAIAAgD///////////////////7/AAAAAAAA///9//3//f/9////////////
/f/9//3//f/9//////8DAAkADQAOABEAFQAcACQAKwAzAEIAUwBfAGEAXwBeAFYAQQAo
ABYACQD5/+j/3f/Y/9f/0//R/8//0//W/9f/2//h/+f/6//v//X/9//5//r/+//7//v/
+//7//z//f8BAAIABAACAAIAAgACAAAAAAAAAAAAAgACAAIAAgADAAMABAAEAAUABQAF
AAUABQAFAAUABgAEAAQABAAEAAQABQAFAAUAAwADAAMAAwAFAAYABwAHAAQABAAEAAQA
BAAEAAQABAAHAAgACAAIAAcABwAHAAYABgAGAAYABwAIAAgACAAJAAkACQAJAAsACwAL
AAsACwAKAAsACwAMAA0ADgAQABEAEAARABEAEQAQABAAEQASABQAFQAXABgAFwAXABcA
FwAaABsAHAAdAB0AHQAcABwAHgAfACAAIAAfAB8AHwAfAB0AHAAcABwAHwAgACAAHwAg
ACAAIQAhAB8AHQAdAB4AHgAeAB4AHwAfAB4AHgAeAB4AHQAdABwAGgAZABgAGAAXABYA
FAASABMAEgASABIAEAAPAA0ADQAMAAwACwALAAkACQAHAAcACAAIAAcABwAJAAkACQAK
AAkACAAHAAYABgAGAAcACQAJAAoACwALAAsACwALAAsACwALAAsADAAKAAsACwALAAkA
CwANAA0ADQAOAA4ADgAQABAAEAAQAA4ADgAOAA4ADgAOAA8ADwAPAA8ADwAOAA0ADQAO
AA8ADwAOAAwADAANAA0ADQANAA0ADAAKAAgACwAMAAwADQAKAAoACwALAAkACAAIAAgA
CgAKAAoACgAHAAcABwAHAAkACQAIAAgABgAGAAcABwAEAAQABAADAAUABQAFAAUAAwAD
AAMAAwADAAQABQAHAAUABQAFAAUABQAFAAQABAACAAIAAgACAAIAAgACAAEAAgADAAQA
BgAFAAQAAwACAAIAAgABAAEAAQABAAEAAQABAAAA///9////AQABAAQAAgACAAIAAgAA
AAAAAAAAAAAAAAAAAAAA/v/+//7//v8AAAAAAAAAAAAAAAAAAAAA/v/+//7//v8AAAAA
AAAAAP7//v/+//7//v/+//7//v/8//z//P/8//z//P/8//z//P/8//z//P/8//z//P/8
//z//P/8//z/+v/6//r/+v/6//r/+v/6//z//P/8//z//v/+//7//v/8//z//P/9//v/
+//8//z/+//7//z//f/9//3//v/+//z//P/8//z//v/////////9//3//f/9//v//P/9
////AgAEAAUABQAEAAQABAAFAAUABgAGAAYACAAIAAgABwAFAAUABQAFAAYABAADAAEA
/v/8//v/+//7//v/+//6//r/+f/5//n/9//3//f/9//2//b/9v/2//X/9f/1//X/9//3
//f/9//1//X/9f/1//P/9f/3//n/+f///wMABAAHAAsAFAAcACMALQA8AE0AWQBdAFsA
WgBSADsAIgASAAMA7//e/9P/zv/N/8v/x//F/8X/yv/N/9H/1f/b/9//5f/p/+n/6//s
/+//7//x//H/8f/y//D/8//z//T/9P/0//T/9P/0//T/9P/0//b/9v/2//b/9f/1//b/
9v/1//X/9f/1//X/9f/1//b/9v/2//b/9v/2//f/9//3//f/9//3//f/9f/2//f/9//4
//j/+P/4//b/9v/2//b/9//4//j/+P/5//n/+f/4//r/+v/6//v//P/8//z//f/8//v/
+v/7//3//f/9//3//v//////AAAAAAAAAQABAAAAAQABAAEAAgACAAMABAAHAAcACAAI
AAkACQAJAAkACAAJAAoACwAOAA8ADwAQAA8ADwAPAA4ADwAPAA8ADwARABAAEAAQAA8A
EAAQAA8AEAAQABEAEQAPAA0ADQAOAA4ADgAOAA8ADwAOAA4ADgAOAA0ADQAMAAwACwAK
AAoACAAGAAMAAAABAAAAAAAAAP7//f/7//v//P/8//v/+//5//n/9//3//X/9P/y//H/
8v/z//T/9v/0//T/9P/0//X/9P/0//X/9f/2//f/9//3//f/9//3//n/+f/5//r/+P/5
//n/+f/3//n/+//7//v//P/8//z/+v/6//r/+v/8//z//P/8//z//P/9//3/+//7//v/
+v/5//n/+v/7//3//P/6//r/+f/5//n/+f/4//j/9//2//f/+P/4//n/9v/2//f/9//1
//T/9P/0//b/9v/2//b/8//z//P/8//1//X/9P/0//T/9P/1//X/8v/y//L/8f/z//P/
8//z//H/8f/x//H/8P/w//D/8f/x//H/8f/x//H/8f/w//D/8v/y//L/8v/w//D/8P/v
//H/8f/x//L/8v/y//L/8v/w//D/7//v//H/8f/x//H/8P/w//D/7//v//H/8f/y//L/
8v/y//L/8P/w//D/8P/y//L/8v/y//D/8P/w//D/8v/y//L/8v/w//D/8P/w//D/8P/w
//D/8v/y//L/8v/w//D/8P/w//L/8v/y//L/8v/y//L/8v/w//D/8P/x//P/8//0//T/
8f/x//L/8//z//P/9P/0//X/9v/3//j/9//3//b/9f/3//f/9//3//X/9v/3//n//P/+
///////+//7//v//////AAAAAAAAAgACAAIAAQD//////////////v/+//3/+v/4//f/
9//1//X/9f/0//b/9f/1//X/9f/1//X/9f/2//b/9v/2//P/8//z//P/8//z//P/8//z
//P/8//z//P/8//z//X/+f/7////AgAFAAkADgAWAB8AKQA2AEcAVQBZAFsAWgBWAEMA
KAASAAMA8//i/9X/0P/N/8n/x//D/8X/yP/N/8//1f/b/+H/5//p/+v/6//u/+//8f/z
//P/8//0//L/9f/1//b/9v/2//b/9v/2//b/9v/2//b/9v/2//b/9//3//j/+P/3//f/
9//3//n/+f/5//r/+v/6//r/+v/4//n/+f/5//v/+//7//v/+f/6//v/+//8//z//P/8
//z//P/8//z/+//8//z//P/////////+//z//P/8//3/AAAAAAAAAQABAAEAAQADAAEA
AQABAAEAAgADAAMABAAEAAQABQAFAAcACQAKAAsACgAKAAsADAANAA0ADgAOABEAEQAR
ABEAEQARABEAEQAVABUAFAAUABQAFQAWABYAFwAXABcAFwAXABYAFgAWABUAFgAWABUA
FQAWABgAGQAZABcAFwAYABgAGAAYABkAFwAWABYAFgAUABMAEwASABQAEwASABIAEQAQ
AA4ADAALAAoACgAKAAgABwAFAAUAAgACAAEAAQABAAEA//////7//v/9//3//f/9//3/
/v/+//7//v/+//3//P/8//3//f/+//////8BAAEAAQABAAEAAQABAAIAAAABAAEAAQD/
/wEAAwADAAMABAAEAAQABAAEAAQABAAEAAQABAAEAAYABgAHAAcABQAFAAUABAAEAAUA
BwAJAAcABgAEAAQAAQABAAEAAQAEAAQAAwACAAAAAAD///////8AAAIAAwADAAIAAgAC
AAAAAAAAAAAAAQABAAEAAQD//////v/+/wAAAAABAAEA/v/+//7//f/9//3//f/9//3/
/f/9//3//v/+//7////////////////////+//7//v/+//7//v8AAAAAAAD///7//f/8
//z//v/+//7//v/8//z/+//7//3//f/9//3/AAAAAAAA///9//3//f/+//7//v/+//7/
/v/+//7//v/+//7//v/+/wAAAAAAAAAA/v/+//7//v/+//7//v/+//7//v/+//7/AAAA
AAAAAAAAAAAAAAAAAP7//v/+/////////wAAAAD9//3//v////////8AAAAAAQACAAMA
BAACAAMAAwADAAMAAwADAAMAAQACAAMABQAIAAoACwALAAwADAAMAA0ACwAMAAwADAAM
AAwADAALAAsACwALAAsACgAIAAcABQAEAAIAAQABAP////////7/AAD/////////////
//////7//v/+//7//f/9//3//f/9//3//f/9///////////////9//3///8BAAUACQAQ
ABMAFwAeACQAKQAxAEAATwBbAF0AXwBeAFIANwAeABAAAwDx/+T/2//Y/9f/0//P/83/
z//U/9n/3//l/+v/7//x//H/8f/x//L/9//5//v/+//7//z//P//////AAD+//7//v/+
/wAAAAAAAAAAAAAAAAAAAAADAAMABAAEAAEAAQABAAEAAQABAAEAAgACAAIAAgACAAIA
AwADAAMAAwADAAMAAwACAAIAAgABAAEAAgADAAQABAAEAAQABAADAAQABAAEAAcABwAH
AAYABgAGAAYABwAKAAoACgALAAkACQAJAAsACQAJAAkACQAMAA0ADQAOAA4ADgAPAA8A
EAARABEAEQASABIAEwAUABMAEwAUABQAFgAXABgAGQAYABkAGgAbAB0AHQAcABwAHAAd
AB4AHgAfAB8AHwAfACEAIAAgACAAIAAgAB8AHQAeAB4AHwAfAB8AHQAdAB4AHAAcABwA
HQAdABwAHAAcABoAGQAZABgAGAAXABYAFgAVABQAEgAQABEAEAAQABAADgANAAsACwAI
AAgABwAHAAkACQAHAAcABAAEAAMAAwADAAMAAwAEAAQABAAEAAQAAwACAAIAAwAFAAYA
BwAHAAUABQAFAAUABQAFAAUABgAIAAkACQAJAAcACQALAAsACQAKAAoACgAKAAoACgAK
AAoACgAKAAoACgAKAAsACwALAAsACwAKAAkACQAKAAsACwAKAAgACAAHAAcABwAHAAgA
CAAHAAYABAAEAAMAAwAEAAQABQAFAAUABAAEAAQABAAEAAQABAAFAAUABQAFAAQAAwAB
AAAAAgACAAMAAwACAAIAAgABAAEAAQABAAEAAQABAAEAAQD+//7//v//////////////
//////7//v/+//7//v/+//7//v/+//3//f/9//3//v/8//z//P/8//z//P/7//v/+//7
//v/+//+//7//v/9//3/+//7//r//P/8//z//P/6//r/+v/6//r/+v/6//r//P/8//z/
/P/6//r/+v/6//r/+v/6//r/+v/6//r/+v/4//j/+P/5//v/+//8//z/+//7//z//f/9
//3//v/+//z//P/8//z//P/9//3//f////////////3//v///wEAAgAEAAUABQAGAAYA
BgAHAAcACAAIAAgACAAIAAgABwAHAAcABwAHAAYABAADAAEAAAD+//3//f/7//v/+//6
//r/+f/5//n/+f/5//n/+f/6//r/+v/6//f/9//3//f/9f/1//X/9f/3//f/9//3//f/
9f/z//X/9//9/wEABAAHAAsAEAAWABsAIwAyAEEAUQBfAF8AXABWAEUAKgASAAMA9//o
/9n/0P/P/8v/x//F/8X/yP/L/8//1f/b/9//4//n/+f/6f/s/+3/7f/v/+//7//w/+7/
8f/x//L/9P/0//T/9P/2//b/9v/2//T/9P/0//T/9f/1//b/9v/1//X/9f/1//b/9//4
//r/+f/4//f/9v/2//f/9//3//f/9//3//f/9f/2//f/9//3//j/+f/6//r/+v/6//r/
+f/6//r/+v/5//n/+f/4//n/+v/7//3//P/8//z//f/7//v/+//9//3//f/9//3/AAAB
AAEAAgAAAAAAAQABAAIAAwADAAMABAAEAAUABgAHAAcACAAIAAsACwALAAsACgALAAwA
DQARABEAEAAQABAAEQASABIAEQARABEAEQASABIAEwAUABMAFAAUABMAFAAUABUAFQAT
ABEAEQASABAAEAAQABEAEwASABIAEgAQAA8ADwAOAAwACwAKAAoACQAIAAYABAADAAIA
AgACAAIAAQD//////f/8//r/+f/5//n/9//3//b/9v/1//X/8//z//P/9P/2//b/9v/2
//X/9P/0//X/9f/2//f/9//1//X/9f/1//b/9//4//r/+v/7//v/+//3//n/+//7//n/
+v/6//r//P/8//z//P/6//r/+v/6//z//P/9//3/+//7//v/+v/7//v//P/9//3//P/6
//r/+f/5//n/+f/4//j/9//2//j/+P/3//f/9P/0//X/9f/3//b/9v/2//T/9P/0//T/
9P/1//b/9//1//X/9P/0//T/9P/1//X/9P/0//T/8//z//P/8//z//P/8//z//P/8v/y
//L/8//1//X/9f/1//T/8//x//D/8v/y//L/8v/0//T/9P/z//H/8f/x//L/9P/0//T/
9P/0//T/8//z//H/8f/x//H/9P/0//T/8//z//P/8//0//L/8v/y//L/8v/y//L/8v/0
//T/9P/0//T/9P/0//T/8v/y//L/8v/y//L/8v/y//L/8v/y//L/9P/0//T/9P/1//X/
9f/2//T/8//z//T/9//3//f/+P/4//j/+P/4//b/9v/3//f/+f/5//n/+f/3//f/+P/5
//3//v8AAAEAAQAAAAAAAAABAAEAAgACAAIAAgACAAIA//////////8AAAAA//////v/
+v/4//f/9//3//f/9//4//j/9//3//b/9f/0//P/9P/0//X/9v/2//X/9f/1//X/9f/1
//X/9f/1//X/9f/z//P/8//1//X/+f/9/wEABAAHAAsAEgAaAB8AKQA4AEcAVQBfAF8A
XABYAEUAKgAUAAMA8//i/9X/zv/N/8v/x//F/8n/0P/R/9P/2f/d/+H/5f/r/+3/7//w
//H/8f/z//P/8//0//T/9//3//j/+P/4//j/+P/4//j/+P/4//n/+v/7//z//P/7//v/
+v/7//v/+//7//v/+//7//z/+v/6//r/+v/8//3//f/9//3//f/9//3/+//8//3//f/8
//z//P/8//z//P/8//z///8AAAAAAAD////////+/wAAAAAAAAEAAgACAAIAAwABAAEA
AQADAAUABQAFAAUABgAHAAcACAAKAAoACwALAAwADQANAA0ADAAMAA0ADgARABEAEgAS
ABUAFQAVABUAFAAVABYAFwAbABsAGgAaABoAGwAcABwAHQAdAB0AHQAdABwAHAAcABsA
HAAcABsAGwAcAB4AHwAdABsAGwAcAB4AHgAeAB8AHQAcABwAHAAcABsAGwAaABoAGQAY
ABgAFwAWABQAEgARABAAEAAQAA4ADQALAAsACAAIAAcABwAHAAcABQAFAAQABAADAAMA
BQAFAAUABgAFAAQAAwACAAMAAgACAAMABQAGAAcABwAJAAkACQAJAAsACwALAAwACwAL
AAoACQAHAAkACwALAAsADAAMAAwADAAMAAwADAAMAAwADAAMAAwADAANAA0ADQANAA0A
DAANAA0ADgAPAA8ADgAMAAwADQANAA0ADQAMAAwACwAKAAwADAALAAsACgAKAAsACwAL
AAoACgAKAAoACgAKAAoABwAHAAcABwAJAAkACAAIAAYABgAHAAcACAAIAAgABwAJAAkA
CQAJAAcABwAHAAcACAAIAAgACQAHAAcABwAHAAcABwAGAAYACAAIAAgACAAGAAYABgAF
AAUABQAFAAYACAAIAAgACAAGAAYABQAFAAYABwAIAAkACAAIAAgABwAHAAcABwAIAAoA
CgAKAAoACQAIAAcABgAIAAgACAAIAAgACAAIAAgACgAKAAoACgAKAAoACgAKAAgACAAI
AAgACgAKAAoACgAJAAgABwAGAAgACQAJAAkADAAMAAsACwAKAAsACwALAAwADAAMAAwA
DAAMAAwADQANAA0ADQANAA8ADwAPABAAEQATABQAFgAZABkAGAAYABYAFwAXABgAGAAY
ABgAGAAYABcAFwAXABcAFwAWABQAEwARABAADgALAAsACwALAA0ADAAMAAsADAANAA4A
DwAMAAsACQAIAAkACgAKAAsACQAJAAkACQAJAAkACQAJAAsACwALAAkACwALAA0AEQAV
ABoAHQAjACgAMAA1ADsASgBbAGUAawBtAGwAaABRADQAIAAVAAcA9v/p/+T/5f/h/93/
2f/b/+D/4//n/+3/9f/7/////////wEABAAFAAcACwALAAsADAALAA0ADAAMAA4ADgAO
AA4AEAAQABAAEAAOAA4ADgAOABEAEQASABIADwAPAA8ADwAPAA8ADwAQABIAEgASABIA
EAARABEAEQASABMAFAAVABQAFAAUABMAFAAUABQAFAAUABQAFAAUABUAFgAWABYAFQAV
ABUAFAAUABQAFAAVABgAGAAYABkAGQAZABkAGwAZABkAGQAZABwAHQAdAB4AHAAcAB0A
HQAeAB8AHwAfACIAIgAjACQAIwAjACQAJAAnACcAJwAnACgAKQAqACsALQAtACwALAAs
AC0ALgAuAC8ALwAvAC8AMQAwADAAMAAxADIAMgAxADIAMgAzADMAMQAvAC8AMAAwADAA
MAAxADEAMAAwADAALgAtAC0ALAAuAC0ALAAsACsAKgAoACYAJQAkACQAJAAiACEAHwAf
ABwAHAAbABsAHQAdABsAGwAcABwAGwAbABkAGQAZABoAHAAcABwAHAAZABgAGAAZABkA
GgAbABsAHQAdAB0AHQAdAB0AHQAeAB4AHwAfAB8AHQAfACEAIQAfACAAIAAgACIAIgAi
ACIAIgAiACIAIgAkACQAJQAlACMAIwAjACIAIQAhACIAIwAjACIAIAAgACEAIQAhACEA
IgAiACEAIAAgACAAHwAfABwAHAAdAB0AHgAeAB8AIAAeAB4AHgAeAB8AHwAfAB8AHgAd
ABsAGgAbABwAHgAfAB4AHgAeAB0AGwAbABsAGwAdAB0AHQAdABsAGgAZABkAGgAbABwA
HQAdAB0AHAAcABoAGgAaABoAHAAcABwAGwAbABsAGwAcABwAHAAcABwAHAAcABsAGwAb
ABsAGwAbABwAHAAcABsAHQAdAB0AHAAcABwAHAAcABwAHAAcABwAHAAcABwAHAAeAB4A
HgAeABwAHAAcABwAHAAcABwAHAAeAB4AHgAeAB0AHAAbABoAHAAcABwAHQAbABsAHAAc
AB0AHQAeAB8AHwAfACAAIAAeAB4AHgAeAB8AIQAiACMAIQAhACEAIQAjACQAJQAnACYA
KAApACkAJgAmACYAJwAoACoAKwAsACsAKgApACcAKQApACkAKQAnACQAIgAfAB4AHAAb
ABsAHAAdAB4AHgAcABsAGwAbAB0AHQAdAB0AGgAaABoAGgAbABsAGwAbABsAGwAbABsA
GQAZABkAGQAZABsAHwAfACEAJQAnACwAMQA1ADwAQgBLAFcAZgB1AH0AfwB9AHoAbABR
ADwALgAhAA0A/P/1//L/8f/t/+3/7f/x//T/9//5//3/AQAFAAsADwATABUAFAATABcA
GQAZABkAGgAYABsAGwAcABwAHAAcABwAHAAcABwAHAAeAB4AHgAeAB0AHQAeAB4AHwAf
AB8AHwAdAB0AHQAeAB4AHgAeAB4AIAAhACEAIQAhACEAIQAhACMAJAAlACUAJAAkACQA
JAAiACIAIgAiACUAJgAmACYAJQAlACUAJAAmACYAJgAnACgAKAAoACkAKQApACkAKwAr
ACsAKwArACoAKwArACwALQAuADAAMQAwADEAMQAxADIAMgAzADQANQA1ADYANgA3ADkA
OwA7AA==
         </WaveFormData>
      </LeadData>
   </Waveform>
</RestingECG>
