# Supplementary material for: Detection of Left Atrial Enlargement Using a Convolutional Neural Network-Enabled Electrocardiogram
Source: Front Cardiovasc Med. 2020 Dec 17;7:609976. doi: 10.3389/fcvm.2020.609976 (PMC7773668; doi:10.3389/fcvm.2020.609976)
Supplement: Supplementary file 4 [file Data_Sheet_4.ZIP › normal3/1802032374_1962_0000001M.XML]

<?xml version="1.0" encoding="Windows-1252"?>
<!DOCTYPE RestingECG SYSTEM "restecg.dtd">
<RestingECG>
   <PatientDemographics>
      <PatientID>1802032374</PatientID>
      <PatientAge>66</PatientAge>
      <AgeUnits>Years</AgeUnits>
      <Gender>Male</Gender>
      <PatientLastName>huangrongyao</PatientLastName>
   </PatientDemographics>
   <TestDemographics>
      <DataType>Resting</DataType>
      <Site>1</Site>
      <AcquisitionDevice>MAC55</AcquisitionDevice>
      <Status>Unconfirmed</Status>
      <Priority>Normal</Priority>
      <AcquisitionTime>09:16:23</AcquisitionTime>
      <AcquisitionDate>08-22-2016</AcquisitionDate>
      <CartNumber>1</CartNumber>
      <AcquisitionSoftwareVersion>009C</AcquisitionSoftwareVersion>
      <XMLSourceVersion>MAC5000 v1.0</XMLSourceVersion>
   </TestDemographics>
   <RestingECGMeasurements>
      <VentricularRate>85</VentricularRate>
      <AtrialRate>85</AtrialRate>
      <PRInterval>166</PRInterval>
      <QRSDuration>86</QRSDuration>
      <QTInterval>388</QTInterval>
      <QTCorrected>461</QTCorrected>
      <PAxis>49</PAxis>
      <RAxis>48</RAxis>
      <TAxis>21</TAxis>
      <QRSCount>14</QRSCount>
      <QOnset>215</QOnset>
      <QOffset>258</QOffset>
      <POnset>132</POnset>
      <POffset>182</POffset>
      <TOffset>409</TOffset>
      <ECGSampleBase>500</ECGSampleBase>
      <ECGSampleExponent>0</ECGSampleExponent>
   </RestingECGMeasurements>
   <Diagnosis>
      <Modality>Resting</Modality>
         <StatementCount>3</StatementCount>
         <LabelText>12SL ��ϳ���</LabelText>
      <DiagnosisStatement>
         <StmtFlag>ENDSLINE</StmtFlag>
         <StmtText>�������</StmtText>
      </DiagnosisStatement>
      <DiagnosisStatement>
         <StmtFlag>ENDSLINE</StmtFlag>
         <StmtText>�������� ST ���쳣</StmtText>
      </DiagnosisStatement>
      <DiagnosisStatement>
         <StmtFlag>ENDSLINE</StmtFlag>
         <StmtText>�쳣 ECG</StmtText>
      </DiagnosisStatement>
   </Diagnosis>
   <Waveform>
      <WaveformType>Rhythm</WaveformType>
      <WaveformStartTime>0</WaveformStartTime>
      <NumberofLeads>8</NumberofLeads>
      <SampleType>CONTINUOUS_SAMPLES</SampleType>
      <SampleBase>500</SampleBase>
      <SampleExponent>0</SampleExponent>
      <HighPassFilter>16</HighPassFilter>
      <LowPassFilter>150</LowPassFilter>
      <ACFilter>NONE</ACFilter>
      <LeadData>
         <LeadByteCountTotal>10000</LeadByteCountTotal>
         <LeadTimeOffset>0</LeadTimeOffset>
         <LeadSampleCountTotal>5000</LeadSampleCountTotal>
         <LeadAmplitudeUnitsPerBit>4.88</LeadAmplitudeUnitsPerBit>
         <LeadAmplitudeUnits>��V</LeadAmplitudeUnits>
         <LeadHighLimit>2147483647</LeadHighLimit>
         <LeadLowLimit>268435456</LeadLowLimit>
         <LeadID>I</LeadID>
         <LeadOffsetFirstSample>0</LeadOffsetFirstSample>
         <FirstSampleBaseline>0</FirstSampleBaseline>
         <LeadSampleSize>2</LeadSampleSize>
         <LeadOff>FALSE</LeadOff>
         <BaselineSway>FALSE</BaselineSway>
         <ExcessiveACNoise>FALSE</ExcessiveACNoise>
         <MuscleNoise>FALSE</MuscleNoise>
         <LeadDataCRC32>1349968691</LeadDataCRC32>
         <WaveFormData>
AAAAAAAAAAAAAAAAAAAAAAIAAgACAAIABAAEAAQABAABAAAA///+////AAABAAIAAwAE
AAUABgAEAAIAAAD+////AAABAAIAAAAAAAAAAAAAAAAAAAAAAAAAAAAAAAAA/f/8//v/
+v/7//z//f/+//z//P/8//z///8AAAEAAgACAAIAAgACAAIAAgACAAIAAgACAAIAAgAC
AAIAAgAEAAMABAAEAAMAAQACAAMABQAGAAYABgAGAAkACQAFAAkACwAKAAoACwAQABEA
EQASAA4ADAAKAAcABwAGAAUAAwAEAAUABAABAP3//P/8//n/+P/4//n/+f/5//n/+f/5
//n/+P/4//j/+f/5//n/9v/0//T/9P/0//X/9f/1//T/8f/x//D/7//z//X/9//5//v/
+//9//3/+//9//z/+v///wwAGgAkACwANAA+AFEAXwBoAGYAWABHADIAGAD0/9j/zv/M
/87/1f/X/9f/3//j/+X/6//t/+v/6//x//P/8//z//X/9//3//H/7v/u/+z/7P/s/+7/
8v/0//X/9f/2//b/9v/2//b/9v/2//n/+f/3//f/+P/4//j/+P/6//r/+v/4//f/9//5
//n/+P/4//j/+P/6//r/+v/6//z/+//7//v//f/8//r/+f/6//r/+v/6//z//f/9////
///+//z/+////wAAAAAAAAUABQAGAAcABQAGAAkABwAJAAsADAANAA4ADQALAAoADAAO
AA4ADgASABMAFAAUABQAFAAUABQAFQAVABUAFQAWABUAEgARABUAFwAUABQAEwATABYA
EwARABEAEAAPAA0ADQANAAwAEAAQABAAEgAQAA4ACgAJAAYAAgABAAAA///9//3//v8C
AAMAAwAFAAIA///+//3//f/+//7//v/+//7//v/8//r/+v/6//r//P/9////AAAAAP//
/v/8//z//f/9//3/+//9///////8//v/+//8//7/+//9//7//f/8//r/+f/5//n/+P/4
//r/+//8//////8AAAIAAwABAAAA///+/wAA/////wEA///7//3///8BAP//AQABAPv/
/f/+//7//f/9//v/+//6//r/+f/5//v//f////7/AAAAAAAAAAABAAEAAQAAAAEAAQAC
AAMABQAGAAYABgAGAAcABwADAAcACgAKAAsADAAPAA4ADAAOAA8AEAARAA8ADwAOAA0A
CAAHAAYAAwABAP3//P/8//v/+v/6//v/+//7//v/+//5//n/+P/4//r/+//7//v/+v/6
//r/+v/4//n/+f/5//f/9v/2//X/9v/3//j/+f/3//f/9//3//v//f/7//j/+v///wgA
GAAkACoAMABEAFsAZwBsAGoAXgBFACoAEgD6/+b/2v/U/9T/2//d/+P/6f/r/+3/6//n
/+3/+f/3//X/9//z//P/9//1//X/+v/4//b/9v/2//T/9v/2//X/9f/2//b/9v/2//b/
9v/2//n/+//7//3/+//4//X/8v/1//b/9//2//f/9//5//n/+P/4//j/+P/6//r/+v/6
//v/+//8//3/AAAAAP/////9//z/+//6//r/+//7//3//P/8//v/+//+/wAAAQACAAUA
BQAGAAcABwAIAAsACQAHAAkACgALAA8ADwAOAA4AEAASABIAEgAUABUAFgAWABUAFAAT
ABIAEgARABAADwASABMAEgATABgAGwAZABoAGwAbAB4AGwAZABcAFAARABEAEwAVABYA
EwAQAA0ADAANAAwACQAJAAcABAAEAAQAAwADAAUACAAFAAMAAAD//wEA/////////f/+
//7//v/9//z/+//4//j/+P/4//j/+f/7//7/AAAAAP///v/8//z//f/9//3//f///wEA
AQD///3//P/8//3/+//+/wAA/v/+//3//f/9//3//P/8/////////wEA/P/8//3//f//
/wAAAQACAAAA/f/7//v//f/5//v//f/9//v//f/9//n/+//8//z//f/9//v/+//8//z/
+//7/wcA///9/wIAAAAAAAAAAAAAAAEAAgACAP////8AAAEAAgACAAEAAAABAAMABAAB
AAcACgAKAAsADQARABEAEAARABEAEQARAA4ADQALAAkABwAHAAcABQADAP///v/+//3/
/P/8//3//P/7//r/+f/3//f/9v/2//b/9//3//f/9v/2//b/9v/2//f/9//3//j/+P/5
//n/9//3//f/9//1//X/9f/1//v/9//3//j/+P/9/wYADAAYACoAOABIAF0AbwB6AHYA
ZgBPADIAGAACAO7/3P/Y/9z/4//j/+P/5//p/+v/7//z//f/8//r/+v/8f/z//P/8//z
//H/8v/z//L/8//0//P/9P/z//H/8//0//T/9P/y//L/8v/y//T/9f/0//X/9//2//X/
9P/0//T/9P/y//L/8//2//f/9//2//X/9P/4//j/+P/4//n/+f/6//v//P/6//f/9f/4
//j/+P/4//r/+//7//3//P/8//v/+//+/wAAAQACAAMAAQAAAP//AAACAAYABQAFAAcA
CAAJAA0ADQAMAAwADgAQABAAEAAPAA8ADwAOABAAEAAQABAAFAAVABYAFwAaABsAGgAb
ABsAGwAWABQAFwAXABoAFwAXABcAFgAVABMAEwATABIAFAASABAAEAAOAAwACAAHAAkA
BgAGAAYABQADAAMABAADAAEA/v/9/wAA//8AAAEAAQACAAIAAgABAAAA///8//7//v/+
//7//////wAAAAD+//3//P/6//v//f/+/////v8BAAQABQABAP///v/+/wAA/f///wAA
AAAAAP/////+//3/+//6//3//f/9/////v/+///////+//7//v/+/wAA/////wEAAQD9
////AQACAAEABAAFAP7///////7///////3//f/+//7//f/9/wEA+//z//z/CAAEAAIA
AAD+/wIAAwAEAAQAAwADAAQABQAHAAgACAAIAAoACwALAAcACAAKAAkACQAOABMAFAAU
ABMAEQAPAA0ADQANAAwACwALAAsACwAJAAMA///+//7/+//6//r/+//4//f/9v/1//j/
+f/5//r/+v/7//v/+//6//r/+v/6//j/9//1//P/9f/2//j/+f/3//f/9//3//f/9//3
//f/8//r//n/AAD6//3/DgAcACYANABEAFQAYQBvAHgAcgBgAEcAKAAKAPD/4v/e/97/
4v/l/+P/4f/n/+3/7//v/+//8f/5//f/7//t//H/8//1//f/9f/2//X/8v/x//D/7v/w
//D/7//y//T/9f/2//j/+P/4//j/+P/3//T/8//4//j/+P/4//j/+P/4//b/9//3//n/
+f/4//j/+P/4//j/+P/4//j/+P/3//f/9//6//r/+f/5//r/+v/6//r//P/9//3///8A
AAAA/////wAAAAD///7/AgADAAUABwAFAAYACQAHAAcACQAKAAsAEAARABEAEgASABQA
FAAUABQAFQAWABYAFwAYABkAGgAYABcAFgAVABcAFwAVABUAGAAbABkAGgAZABkAHAAZ
ABsAGwAaABkAFQAVABUAFAAUABIAEAAQABAAEAAOAA8ADQAKAAoACgAEAAEAAAAAAAAA
///9//3////9//3//f///wAAAAAAAAAAAAAAAP7//v/+//7//v/8//v/+//6//3//f/9
//z//f///wAAAQD9////AQABAP7//f/9//7/AAD9////AAAAAAAA/////wEAAQAAAAAA
AAD///7////+//7///////7//v/+//7//////wAAAwACAP3//v///wEA//8BAAEA+//9
//7//v///////f/9/wAAAAD/////////////AAADAAYABQAEAAMAAgACAAMABAAEAAMA
AwAEAAUACAAKAAsADAAOAA8ADwALAA0AEAAQABEAEgAVABQAEgATABMAEwATABMAEwAS
ABEADwAPAA8ADQAIAAMAAQAAAP7//v///wEA/v/9//z/+//9//3//P/8//7/////////
/v/+//7//v/9//3//P/7//3//v8AAAEAAAD///7//f////////////3//f8DAAgABgAJ
ABgAIgAiACwAQgBSAF8AcQB6AHIAYABLADQAFgD2/+D/2P/Y/9z/3//j/+n/7f/v//P/
9f/3//v////9//v///8DAAEA/f/9//3//v////7///8AAP//AAD///3//v8AAAEAAgAC
AAIAAgACAAMAAwABAAEABAAEAAQABAADAAIAAQD+//////8BAAEAAgACAAIAAgAHAAgA
CQAKAAoACQAJAAkACwAKAAgABwAKAAoACgAKAAoACwALAA0AEAAQAA8ADwAQABAADwAO
ABAADwAPAA8AEgAUABgAFwAVABcAGAAZABsAGwAaABoAGgAcABwAHAAhACMAJQAmACYA
JgAmACYAJQAlACUAJQAnACcAJQAlACkAKwAoACgAJwAnACoAJwApACkAKAAnACQAIwAi
ACAAIAAeABwAHAAbABoAFwAXABUAEgASABIAEAAPABAAEgATABMAEgATABAADQAMAAsA
DQAQABIAFAATABIAEQAOABAAEAAQABAADgANAA0ADAANAA0ADQAMAA4ADwAPAA8ADQAP
ABEAEQAQAA8ADwAQABEADwASABQAFAAUABMAEwASABEADwAOAA0ADQANAA8ADwAQABIA
EwAQAA4ADAAKAA0ADQAOABEAEwAPABEAEwATABEAEwATAA4ADwAPAA4AEQATABMAFQAS
ABAADQALAA0ADQANAA4ADwARAA8AFQAUABEAEAAPAA4AEAARABIAEgATABMAFAAVABYA
FgAVABQAFAAVABUAEQASABQAEwATABgAHQAeAB4AHgAdABwAGwAbABsAGgAZABgAGQAa
ABkAEwAPAA4ADgAIAAYABQAFAAUABQAFAAUACAAJAAkACgAIAAkACQAJAAYABgAGAAYA
BgAHAAcABwAFAAQABAADAAUABQAFAAUAAwADAAMAAwADAAcABwAAAAIACwAUABwAKgA0
AD4ASgBZAGMAZgBqAGgAVQA6ACIACgDw/9b/zv/a/+P/3//f/+n/7//x//f/9//z//f/
+//9/wEAAQD///3/+//7//7//v/8//z//P/8//7//v/9//v//P/8//z//v/+//7//v//
/////f/9//7//v/+//7/AAAAAAAA/v/7//v//f/9//7//v/+//7/AQACAAMABAACAAEA
AQABAAEAAAD+//3/AQACAAMABAACAAMAAwAFAAYABgAFAAUABAAEAAMAAgAGAAcACQAL
AAkACgANAAsADQAPABAAEQARABEAEAAQABIAFAAUABQAFAAVABYAFgAXABgAGQAaABsA
GwAbABsAGgAZABYAFQAXABkAFgAWABgAGQAdABsAGgAZABcAFQASABEAEAAOABAAEAAQ
ABIAEgASABAAEQANAAgABgAEAAMAAwAFAAgABgAFAAMAAwADAAEAAQABAP//AAAAAAAA
AAAAAAAA/v/+//7//v/+//3//f/+//7//////////v8AAAEAAQABAP3///8BAAEA///9
//z//P/9//v//v8AAAAAAAD///////////7//v8BAAEAAQADAP7//v/////////+//3/
/P/6//n/+f/7//7/+//+/wEA/v/7//z/+//6//3///8AAP3//f/7//v/+v/6//n/+f/5
//n/+f/6////AAD9//z/+//6//7///8AAAAAAQABAAIAAwACAAIAAQAAAAIAAwADAP//
AwAGAAYABwAHAAsACwAKAAwACwAKAAkABwAHAAYABQABAAEAAQD///3/+f/4//j/8//y
//L/8//1//X/9f/1//P/8//y//L/8P/x//H/8f/s/+z/7P/s/+//8f/y//P/8v/y//P/
8//x//H/8f/x//P/8//z//P/7//n/+3/+v/2/+3/+P8OABgAIAAwADoARQBXAGYAZABY
AEcAMAASAPj/4P/Q/9D/1P/R/9H/1//b/+P/5//h/+H/4//h/+P/5//t//H/7//r/+3/
7//u/+3/6v/p/+j/6f/s/+3/7f/r/+z/7P/s/+3/7v/v//D/7v/t/+r/6f/q/+r/6v/q
/+v/7P/t/+z/6f/p/+v/6//t/+7/7//w//H/8P/v/+7/7v/t/+3/7f/y//L/8f/x//H/
8P/v/+7/7//x//L/9f/4//j/9//3//n/+v/6//r/+v/5//n/+f/6//z/AAD/////AQAC
AAMABwAHAAYABgAFAAYABQAEAAkACwANAA4ACwAKAAkACAAKAAsADAANAA4ADQAKAAkA
CwANAAoACgAMAA0AEQAPAA8ADwAOAA0ADQANAA0ADAALAAgABQAEAAQABAACAAMAAAD8
//v/+v/4//f/+P/6//r/+f/3//f/+f/3//f/9//1//b/9v/2//b/9v/2//T/8v/w/+7/
7P/u/+//8f/y//X/9f/1//T/9v/3//f/9//1//f/+f/5//j/9//3//j/+P/1//f/+P/4
//j/9//3//X/9f/0//T/9f/1//X/9//z//L/8v/x//T/9P/0//T/9P/z//P/9f/z/+//
8f/z//T/8//2//f/8f/z//T/9P/2//f/9v/3//X/9P/y//H/9f/1//X/9v/3/+v/7///
/wAA/P/6//j/9v/4//n/+v/6//n/+f/6//v///8AAAAAAAAAAAEAAQD9//7/AAD/////
AgAHAAgACAAGAAUABAADAAMAAwACAAEAAQABAAEA///3//H/7v/s/+v/7P/u//H/8//z
//P/8//y//H/7//u/+z/7f/t/+3/7f/u/+//8P/u/+//7//v/+z/7P/t/+3/7//v/+//
7//u/+3/7P/r/+//8f/v/+7/7v/1/wgAFAAWACYAPABOAFkAZQBsAGgAVAA5ACAABADq
/9b/zP/Q/9j/2f/T/9X/3//n/+f/4f/j/+f/6//p/9//4f/p/+n/5//p/+v/6P/q/+j/
6P/o/+j/6v/q/+n/6f/q/+r/6v/o/+j/6P/o/+n/6f/n/+f/6//s/+3/7v/s/+r/6P/k
/+T/5f/o/+n/7P/s/+z/7P/t/+z/6//q/+z/6//r/+v/7//w//D/8f/v/+7/7f/s/+3/
7//w//P/9P/0//P/8//0//T/8//y//X/9f/2//f/+P/6//7//f/8//3//f/9//3//f/8
//z/AQAEAAUABgALAA0ADwAQAA4ADAAKAAgACQAJAAkACQALAAsACQAJAAsADQAKAAoA
CgAJAAsABwAJAAkACAAHAAcABwAHAAYABgAEAAIAAgADAAIA//////3/+P/2//T/9P/z
//T/9v/0//P/8f/x//H/7//v/+//8f/y//L/8v/w//D/8P/u/+//8P/x//L/8f/x//L/
8v/w/+//7v/s/+//8f/y//P/7//v/+//7f/t/+3/7v/w//D/7f/v//D/8P/w/+//7//t
/+3/7P/s/+//7//v//H/8P/w//H/8f/x//D/7//u//H/8f/y//X/8//v//H/8//y/+//
8P/v/+3/7//w//D/7//v/+3/7f/w//D/7//v//H/8f/x//L/7//t/+v/6f/r/+v/6//r
/+7/8P/u/+7/7v/u//L/8//0//T/8f/x//L/8//3//j/+P/4//j/+f/5//X/9//6//r/
+/8AAAUABgAGAAUAAwABAP//+//7//r/+f/3//f/9//1//P/7//u/+7/6v/o/+f/5//o
/+n/6v/r/+r/6f/n/+b/6f/r/+z/7f/p/+j/5//m/+b/5//n/+f/6P/o/+n/6f/n/+f/
5//n/+j/6f/q/+v/3f/h/+P/5P/s//n/BAAQABwAKAA4AEYAUwBlAHIAaABOADMAFAD0
/9r/yP/A/8b/zv/N/83/1f/d/+P/4//f/9//4//j/+H/4//l/+P/4//j/+P/5f/o/+f/
5P/j/+L/4//m/+f/5//l/+T/4v/g/+L/4v/i/+L/5f/l/+P/4//m/+b/5v/m/+b/5v/m
/+T/5f/l/+f/5//q/+r/6v/q/+r/6P/m/+T/6P/p/+v/7f/u/+z/6f/n/+v/7P/t/+7/
7f/t/+z/7f/s/+z/6//r//D/8v/z//T/9f/1//b/9//5//r//f/7//v//f/+////AAD/
//3//P8AAAIAAgACAAQABQAGAAYABAAEAAQABAAHAAkACwANABEAEQAPAA8ADwARAA4A
DgAOAA0ADwALAAkACQAIAAcACAAJAAoACgAHAAQAAQAAAP3//P/5//n//P/6//v//P/3
//X/9f/2//b/9f/z//P/8//x//H/8f/w//D/7//u//H/8v/z//L/7//u/+3/7P/t/+//
8v/0//P/8//z//L/8f/x//D/7//v//H/8//z//L/8f/x//L/8v/v//H/8v/y//L/8f/x
/+//7//u/+7/8f/x//H/8//w//D/8f/x//L/8v/y//L/9f/1//b/+f/2//H/8v/z//P/
8f/z//P/7//x//L/8v/y//P/8v/z//H/8P/u/+3/7f/t/+3/7v/w//H/8v/z//X/7//l
/+n/+P/2//b/9v/2//X/9f/1//T/9P/1//f/+f/5//r/+v/6//j/+f/5//X//P8AAAEA
AwAHAAsACwAKAAkABwAFAAMAAwADAAIAAQD8//v/+v/3//H/7f/s/+z/6v/q/+v/7f/t
/+3/7f/t/+3/7f/s/+z/6v/r/+v/6//q/+r/6v/q/+z/7f/t/+3/7f/u//D/8f/u/+3/
7P/r/+v/6//r/+v/6//n/+v/9v/4//X/BgAcAB4AJgA8AFQAZQBtAG4AZABQADEAEgD2
/97/zv/O/9D/0v/P/9P/2//h/+X/5f/h/9//3//h/+X/6f/p/+3/7f/p/+X/5f/q/+z/
6v/q/+r/6P/q/+r/6f/q/+z/7f/u/+v/6v/p/+j/6//r/+n/6f/q/+r/6v/q/+v/7P/t
/+z/7P/t//D/8f/t/+r/5//k/+n/6v/r/+z/7//v//D/8f/y//L/8f/x//L/8v/y//L/
8v/z//P/9f/0//T/8//z//f/+P/4//j//P/9////AQD//wAAAwABAAAAAQABAAEABQAH
AAgACgAKAAwADAAMAAwADQAOAA4ADAAMAAwADAAPABEAEwAVABcAFwAVABUAEwATAA4A
DAAPAA8AEgAPABAAEQARABEADQANAA0ADAAPAA4ADQAOAAwACgAGAAUABwAEAAQABAD/
//3//f/+//3/+//4//f/+P/3//j/+f/4//j/9//2//b/9v/2//T/9v/2//b/9v/z//P/
9P/0//P/8//z//L/8v/z//P/8//z//X/9//3//f/9//4//r/+f/1//b/9v/5//r/+v/7
//v/+//6//r/+//7//v//f/3//b/9v/1//j/+P/4//j/+P/3//f/+f/4//P/9P/1//b/
9f/4//n/9v/5//v//P/4//f/9P/z//T/9P/z//P/8//z//P/9P/7//v/9f/y//X/9v/3
//j//P/9//7//v/+////AQADAAQABAADAAIAAAABAAEA/f8CAAYABwAJAAkADQANAAwA
CgAJAAgABwADAAMAAgABAAEAAQABAP//+v/1//P/8v/x//D/8P/x//P/8//z//P/8f/x
//D/8P/x//P/9P/1//L/8v/y//L/8//1//b/9//2//b/9//3//X/8//x/+//8f/x//H/
8f/1//X/6f/m//T///8GABgAJAAuADwATABTAF8AagBkAEgAKQASAPz/4P/K/8j/zv/O
/8//1//d/+X/6//r/+X/4//p//H/8//v/+//7f/v//P/8//1//b/8//u/+v/6P/r/+7/
7//v/+7/7v/t/+z/7f/u/+//8P/w/+//7P/r//D/8P/w//D/8P/w//D/7v/r/+v/7f/t
//D/8v/0//b/9v/0//L/8P/y//H/8f/x//b/9v/1//X/9v/2//b/9v/4//n/+f/7//n/
+P/2//X/+P/6//v//P8BAAEAAgADAAEAAAABAP3///8DAAYACQAKAAkABwAGAAgACgAK
AAoADgAPABAAEAAQABAAEAAQABMAEwATABMAFQAVABMAEwAVABcAFAAUABMAEwAWABMA
EwATABIAEQANAA0ADQAMAAoACAAGAAYABwAIAAcACQAGAAIAAQAAAPz/+f/4//j/+f/5
//j/+f/5//f/9//3//n/+v/6//r//P/8//z/+v/5//j/9//2//f/9//4//j/9//3//f/
9v/2//f/9//3//f/+f/7//v/+f/3//b/9v/3//X/+P/6//j/+P/3//f/+f/5//j/+P/5
//n/+f/7//r/+v/7//v/+//6//n/+P/4//f/9//5//v/+f/9/wEA/f/5//n/9//1//f/
+P/4//f/9//1//X/9P/0//P/8//7//3/+v/6//r/+v/6//r/+//8//z/+//7//z//f/9
//7//v/+/wAAAQABAP3/AQAEAAQABQAGAAkACAAGAAYABQAEAAMABAAFAAUABQACAAEA
AAD9//v/+f/6//z/9v/0//P/8//0//X/9v/3//X/9f/0//T/8v/z//P/8//y//L/8v/y
//H/8f/w/+//7//w//L/8//x//H/8f/x/+7/7f/s/+v/7f/j/+3/8v/w//f/BAAQABoA
HgAkADYASQBXAGQAaABiAE8AMgAYAAIA6v/U/8r/yP/L/8v/0f/d/+X/3//d/+v/6f/h
/+P/5//n/+v/8f/x/+v/5//q/+z/6v/q/+r/7P/u/+7/7f/r/+z/7P/s/+//8P/x//L/
9f/1//P/8//0//T/9P/0//H/8P/v/+z/7f/t/+//7//w//D/8P/w//X/9v/3//j/9P/x
/+//7f/y//L/8f/x//H/8P/v/+7/8P/x//H/8//4//r/+//9//3//P/6//j//f/9//7/
///+//7/AAD9////AwAGAAkACQAJAAgACAAKAAwADAAMAA4ADwAQABAADgAOAA4ADgAP
AA8ADwAPABEAEQAPAA8ADgAPAAsACgAMAA0AEQAPABAAEQARABEADAALAAoACAAJAAgA
BwAIAAUABAABAAEABAACAAMABAD///3//f/+//v/+f/2//X/+P/3//j/+f/3//j/+P/4
//n/+v/7//r/+P/4//j/+P/0//P/8//y//b/9//4//j/9//3//b/9f/z//X/9//3//f/
9//4//r/9//z//T/9P/2//b/9f/1//j/+f/5//r/+v/5//j/+f/2//b/9//3//j/+P/4
//j/+P/3//f/+f/4//P/9P/1//b/9f/4//n/9//5//r/+v/5//n/9//3//j/+P/3//f/
9//1//X//P/+//z/+v/4//b/9v/3//j/+P/5//n/+v/7//v//P/8//z//f///wAA/f8B
AAQABAAFAAcACwALAAoACgAJAAgABwAFAAUABAADAP////////3/+f/1//T/9P/y//L/
8//1//P/8//z//P/8f/x//D/8P/y//P/8//z//H/8v/z//T/8//z//L/8f/y//L/8//z
//b/9//4//n/9f/z//H/7//x//H/9f/2//j///8CAAwAHAAuADwASgBbAGsAbgBkAFYA
PwAgAAQA7P/a/9D/1P/Y/9n/1//X/9v/4f/l/+v/7//v/+//8f/v/+3/7f/x/+//7f/t
/+7/7v/s/+z/7P/t//D/8f/x//P/9P/0//T/8f/u/+v/6P/t/+//7//x//L/8v/y//L/
8P/w//D/7v/u/+//8v/z//T/9P/0//T/9f/0//P/8v/w/+//7//v//T/9P/z//P/9f/2
//f/+P/2//f/9//5//r/+v/5//n/+//8//z//P/9//3//v///wEAAgAFAAMAAwAFAAYA
BwAJAAkACAAIAAgACgAKAAoADAANAA4ADgAQABAAEAAQAA8ADwAPAA8AEwATABEAEQAR
ABMAEAAQABMAEwAWABMAEgARAA8ADQALAAsACwAKAAwACgAIAAgABwAGAAMAAwAGAAQA
BQAGAAEA/////wAAAAD///3//f/9//v/+//7//r/+v/5//j/9v/2//b/9P/2//b/9v/2
//T/8//z//L/9v/3//j/+P/2//f/9//3//P/9f/3//f/9v/1//X/9v/4//X/9//4//j/
+P/3//f/+f/5//j/+P/7//v/+//9//f/9v/2//X/+P/4//j/+P/5//n/+v/9//r/9f/2
//f/+//7////AQD6//v/+//6//f/9f/x/+//8v/0//X/9//3//f/9//4//f/+P/4//j/
+P/4//j/+f/6//r/+f/5//r/+//+/wAAAQACAAIAAwADAP//BAAIAAkACwALAA0ACwAI
AAgABwAGAAUAAwADAAIAAQABAAEAAQD///r/9f/z//L/7//u/+7/7//w//H/8v/z//X/
9f/0//T/9P/1//X/9f/x//D/7//u/+7/7//v/+//8P/w//H/8f/v/+//7//v/+3/7f/t
/+3/7//v//H/9v/4/wEADgAcACgAOgBMAFgAbQB9AHoAZgBKAC0AFAD2/97/1v/a/9r/
2P/Z/9v/3//n/+n/5//p/+f/5f/t/+3/4//j/+n/6f/r/+//7//u/+7/7P/s/+z/6//s
/+v/6f/r/+z/7P/s/+7/7v/u/+7/7f/t/+v/6//s/+z/7P/s/+z/7P/s/+r/6//r/+3/
7f/w//D/8P/w//T/9P/0//T/8v/v/+3/6//w//L/8//1//X/9P/z//L/8v/z//P/9f/2
//b/9f/1//n/+v/6//r/+//7//z//f///wAAAwABAP//AQACAAMABwAHAAYABgAGAAgA
CAAIAAwADQAOAA4ADgAOAA4ADgANAA0ADQANABEAEQAPAA8AEwAVABIAEgAPAA0ADgAJ
AAoACwALAAsABwAHAAcABgAJAAgABwAIAAUABAABAAEAAQD+//7//v/7//n/+f/6//z/
+//5//n/9//1//X/9f/z//T/9P/0//H/8P/v/+z/7v/w//L/9P/1//X/9v/2//X/8//x
/+7/7//x//L/8//y//X/+P/5//f/9f/0//T/9P/x//P/9P/1//b/9v/3//b/9f/z//L/
9f/1//X/9//0//T/9f/1//P/8v/x//D/8//z//T/9//5//X/9//5//f/8//z//H/7//x
//L/8v/z//P/8f/x//X/9v/2//f/9v/1//T/9P/3//f/9//3//n/+f/5//n/+P/4//f/
9//2/w==
         </WaveFormData>
      </LeadData>
      <LeadData>
         <LeadByteCountTotal>10000</LeadByteCountTotal>
         <LeadTimeOffset>0</LeadTimeOffset>
         <LeadSampleCountTotal>5000</LeadSampleCountTotal>
         <LeadAmplitudeUnitsPerBit>4.88</LeadAmplitudeUnitsPerBit>
         <LeadAmplitudeUnits>��V</LeadAmplitudeUnits>
         <LeadHighLimit>2147483647</LeadHighLimit>
         <LeadLowLimit>268435456</LeadLowLimit>
         <LeadID>II</LeadID>
         <LeadOffsetFirstSample>0</LeadOffsetFirstSample>
         <FirstSampleBaseline>0</FirstSampleBaseline>
         <LeadSampleSize>2</LeadSampleSize>
         <LeadOff>FALSE</LeadOff>
         <BaselineSway>FALSE</BaselineSway>
         <ExcessiveACNoise>FALSE</ExcessiveACNoise>
         <MuscleNoise>FALSE</MuscleNoise>
         <LeadDataCRC32>2372543338</LeadDataCRC32>
         <WaveFormData>
8P/w//D/8P/y//L/8v/y//L/8v/y//L/9P/0//T/9P/z//L/8f/w//D/8P/w//D/8f/y
//P/9P/z//L/8f/w//D/8P/w//D/8P/w//D/8P/u/+7/7v/u/+7/7v/u/+7/7P/s/+z/
7P/q/+r/6v/q/+v/7P/t/+7/8P/w//D/8P/u/+7/7v/u//D/8P/w//D/7v/u/+7/7v/w
//L/9P/7//7//v/9//z//P/8//7///8AAAIAAgAEAAoACgAFAAQAAgABAAEAAQADAAEA
AQABAP3/+v/0//H/8f/x/+//7v/w//D/7//v/+r/6f/p/+b/4//l/+X/5f/k/+H/4P/g
/97/3v/e/97/4f/h/+D/4P/h/+H/4f/h/+D/3v/c/9r/2P/Y/9j/2P/b/93/3//h/+P/
5f/p/+z/7f/x//P/9//8////BAAPACIAMgA7AEYAWwBnAFoAOAAeAA8AAgD1//D/8//3
//j/+//5//j/9//x/+r/4v/g/97/3P/Z/9j/2P/X/9b/1P/U/9T/0//S/9H/0P/O/9H/
0v/S/9P/1P/W/9f/1v/V/9T/0P/P/9b/1//X/9j/1//Y/9X/1P/W/9b/1P/U/9P/0//T
/9P/1P/U/9T/0v/V/9X/1P/U/9f/1//X/9f/1f/W/9b/1v/Y/9j/2P/Y/9j/2P/Y/9j/
2f/Z/9j/2P/a/9r/2v/b/93/4P/h/+P/4//m/+b/5f/n/+r/6//r//D/8v/y//T/9P/z
//L/8//0//b/9//5//z//P/9//7/AAABAAEAAQAAAAEAAQACAAIAAgACAAMABAAGAAkA
CAAGAAcABwAEAAIAAgABAAEAAgADAAIAAwABAP7//P/4//T/8//x/+//7f/t/+3/7f/v
//D/8P/y/+//7v/u/+3/6//r/+r/6f/q/+r/6//r/+n/7P/t/+3/7v/u/+7/7f/s/+z/
7P/t/+v/6//r/+v/6v/s/+7/7v/w/+//7//v/+3/7f/t/+7/7f/s/+r/6f/r/+v/6//r
/+z/7P/t//D/8P/w//D/7//v//D/8P/u/+//8P/z//f/9P/x/+7/7//w//D/8P/u/+7/
7//0//H/7v/t/+r/6f/r/+z/7P/s//D/8v/w/+7/7//w//H/8v/5//3//v/+/wAAAAAA
AAIAAQACAAQABAAEAAgACAADAAQABAADAAMAAwADAAEAAQADAAAA/v/5//j/+f/6//n/
9v/0//L/7//x/+z/6//r/+r/5f/n/+f/5//n/+X/5f/k/+T/5P/k/+L/4//j/+L/5f/l
/+b/5//l/+b/5v/m/+X/5P/j/+L/5P/l/+X/5f/j/+P/4//j/+b/7//z//X/+f/+/wEA
DgAdACYAMgBDAFYAawBvAFoAOgAkABUABgD9//j/9//9//7/AQADAPr/7//r/+b/4P/e
/+D/4P/h/+L/4P/b/9r/2v/U/9b/3f/a/9n/2P/W/9T/1P/T/9P/1f/W/9b/1P/W/9b/
0//T/9j/2f/Z/9r/1//W/9H/zv/R/9L/0f/S/9X/1f/V/9X/1f/U/9P/0P/U/9X/1f/W
/9f/1//X/9f/1//Y/9j/2P/W/9b/1v/W/9b/1v/W/9b/1//X/9b/1v/Z/9r/2//d/97/
4P/g/+H/4//m/+b/5f/j/+b/5//n/+r/7P/s/+7/8v/z//T/9//3//j/+P/5//r/+v/7
//z/+//7//r/+f/7//3//v8AAAUABgAHAAkACAAIAAkABgAFAAUABAAAAAEAAgACAAMA
AQD///v/+f/6//j/9//0//L/8f/v/+3/7//x//P/9f/z//D/7P/q/+r/6v/r/+v/6//r
/+r/6f/m/+T/4//h/9//4v/j/+P/5//o/+n/6f/o/+j/6P/p/+f/5//n/+f/4v/k/+b/
5v/o/+f/5//n/+f/5//n/+j/5v/m/+X/5f/m/+f/6P/p/+f/5v/m/+j/5v/m/+b/5f/m
/+j/6f/o/+X/5P/l/+f/5//l/+P/5f/l/+T/4//g/+D/4f/m/+P/5f/l/+P/4//h/+L/
4v/i/+j/6P/q/+j/6v/q/+r/6v/y//f/+f/6//f/9v/1//b/9P/0//X/9P/5//7////7
//j/+P/3//f/+v/7//r/+//9//r/+P/z//D/7//u/+v/6f/o/+f/5f/m/+L/4v/j/+L/
3f/f/9//3P/b/9j/1//Y/9j/2P/Y/9r/2//b/9r/1//V/9T/0//W/9j/2f/a/9j/2P/Y
/9j/2P/Z/9n/2f/Z/9n/2f/Z/+D/5f/l/+f/7f/4//v//P8JABwAKgA7AEwAYwBvAGAA
RAAwACEAEgAJAPz/7//z//b/9//5//r/7//h/9r/2P/W/9b/1P/L/8z/0P/N/8r/zP/K
/8r/yf/K/8v/zP/M/8r/yv/J/8n/x//I/8j/xv/K/8r/x//H/8v/y//K/8r/yP/K/8j/
yP/K/8r/yP/I/8v/y//L/8v/yv/K/8r/yP/I/8f/xf/E/8j/yf/K/8v/yv/K/8n/yP/K
/8r/yv/K/87/zv/O/87/0P/P/83/zP/R/9L/0//V/9X/1v/V/9X/1f/Y/9j/1//a/97/
4P/h/+P/5P/j/+T/6f/p/+n/6//r/+z/7P/t/+z/7P/t/+7/8//1//b/9//4//n/+f/6
//7//v/+//////8AAAIAAAD+///////8//r/+v/5//n/+f/5//f/9//4//b/9f/y//D/
7//t/+v/6f/p/+n/6f/o/+b/4//i/+P/5P/m/+f/6f/p/+j/5//n/+b/5v/l/+H/5P/l
/+X/5v/m/+b/5f/j/+L/4f/h/+L/4//k/+X/4//m/+n/6v/p/+f/5v/l/+f/5//n/+j/
5v/m/+X/5f/l/+X/5f/l/+X/5P/k/+b/5v/m/+b/5f/n/+j/6P/m/+X/5P/l/+f/6f/n
/+X/5//q/+r/6v/o/+X/5f/p/+X/5//n/+X/5f/l/+b/5v/m/+r/5v/i/+b/7v/t/+z/
6//q//P/+f/8//7/+//6//n/+v/7//z//v/+/wIABgAGAAEA///+//z/+//9//3/+//7
//n/9v/0/+//7f/t/+3/6//s/+z/7P/r/+v/5v/l/+X/4v/d/9//3//e/93/2v/Z/9z/
3P/c/9z/3f/f/+D/4P/e/93/3f/d/9z/3P/b/9r/2//c/93/3v/e/9//3//f/+H/4f/h
/+H/3P/b/+n/8//z//b///8IABUAJAAwAD0AUABlAGkAVgA+ADAAIwAYAA8ABAD9////
/v8BAAMA+v/x/+//6P/g/97/3v/e/9v/2P/U/9P/1v/W/9L/0v/V/9P/0//T/9L/0P/Q
/8//z//Q/9L/0//S/9b/1v/T/9P/1v/V/9P/0v/T/9b/1f/W/9b/1v/U/9T/0//T/9P/
0//W/9b/1v/U/9b/1f/T/9L/1f/V/9X/1f/T/9T/1P/U/9L/0v/S/9L/1//Y/9n/2v/c
/9v/2f/Y/9r/2v/a/9v/3v/g/+D/4f/i/+T/4//h/+P/6P/r/+3/8P/y//L/9P/1//X/
9f/3//j/+v/7//3//f/8//z//P8AAAEAAQABAAAAAQABAAIABgAGAAYABwAHAAgACgAI
AAgACQAJAAYABgAGAAUABQADAAMAAQABAAAA/v/9//r/+v/5//f/9f/w/+//7v/t//D/
8P/v//D/7v/u/+//7//v/+//7v/t/+3/7P/s/+v/6f/s/+3/7f/u/+7/7v/t/+z/7P/s
/+3/7//v/+//7//u//D/8v/y/+//7f/s/+v/7f/t/+3/7v/t/+z/6v/p/+z/7f/u/+//
7//u/+7/8P/v/+7/7f/r/+7/8P/x//D/7f/s/+3/7//x/+//7f/v//L/8v/y//D/7P/r
/+7/6f/t/+//7//x/+//8P/w//D/8v/0//L/8v/x//D/8//0//X/9v/9/wEAAgACAAAA
AAAAAAIABgAIAAsADAAOABIAEgANAAsACgAIAAcACQAJAAcABwAIAAYABQABAP3//f/9
//v/+v/6//r/+f/3//L/8f/x/+//6//u/+//7f/t/+v/6//u/+7/7v/u/+//8f/y//L/
8f/v/+7/7f/u//D/8f/y//T/9P/0//T/8//z//L/8f/z//X/9//5//b/9/8BAAsADQAS
ABsAHgAjAC4AQABNAFoAbwB9AGwAUgBEADkALgAdABAADQATABQAFQAZABgADwAJAAAA
9v/6/wIAAAD5//j/+v/5//b/9P/y//L/9f/2//f/+P/4//f/9v/0//P/9f/2//b/9P/4
//j/9f/1//f/9//2//b/+f/8//v//P/7//r/9//2//f/9//3//f/+//8//3//P8BAAEA
AAAAAAMAAwADAAMAAwAEAAQABAACAAIAAgACAAUABgAHAAgADQANAAwADAAOAA4ADgAP
AA4AEAAQABEAFAAYABkAGQAbAB4AHwAfACEAIgAhACIAJwAnACcAKQAsADAAMwA3ADgA
OAA5ADoAOgA7ADsAOwA+AD8APwBAAEMARABFAEcARgBGAEcARABEAEUARQBCAEEAQgBC
AEMAQgBBAD4APQA9ADwAPAA6ADoAOQA3ADUAMwAzADMAMwA1ADQAMgAyAC8ALgAuAC0A
MgA1ADcAOQA2ADQAMwAxAC8AMgAzADMANAA0ADQAMwA0ADQANAA1ADcANwA3ADcANAA2
ADgAOAA4ADcANwA3ADgAOQA6ADwAOwA6ADgANwA4ADkAOgA7ADsAOgA6ADwAPgA+AD4A
PQA6ADoAOQA2ADgAOAA6AD0APwA9ADsAPQBAAEAAQAA+ADsAOwA/ADsAPwBBAEEAQwA+
ADwAOQA2ADsAPgA9AD4AQQA+AD4APwA8AD0APgA/AEAARwBNAFAAUgBSAFIAUgBUAFUA
VgBYAFgAWABcAFwAVwBYAFgAVwBXAFUAVQBTAFMAVQBSAFAASwBLAEsASwBJAEYARgBG
AEUARwBCAEEAQQA7ADUANgA1ADUANQAzADMANQA2ADcAOAA2ADcANwA2ADcANwA4ADkA
OAA4ADcANgA0ADQANAA0ADUANwA4ADkANgA1ADQAMwAyADsAPwA/AEcAUABVAFgAZQB0
AIAAiwCeAK8AtQCsAJAAdABhAFAARQBCAEEAQQBMAFcAVwBQAEsAPwA2ADQAMgAuAC4A
KwAoACoAKwAoACgAKAAmACUAIwAjACMAIgAkACQAIwAjACEAIgAiACAAIgAiAB8AHwAj
ACMAIgAiACAAIgAgACAAIQAiACEAIgAiACEAIAAfAB8AHgAdABoAHwAfAB4AHgAfAB8A
HwAfABwAHAAbABoAHAAeACAAIgAjACIAIQAgACEAIQAgACAAIQAgAB8AHwAhACQAJQAn
ACkALAAsACsAKQAsAC0ALQAwADIAMgA0ADUANQA1ADcANgA4ADkAOwA+AD4APwBAAEEA
QQBAAD8APwA/AD4APgA+AD4APgA/AEAAQgBFAEQARABFAEUAQgA+AD4APQA9AD8APwA9
AD0APAA6ADkANgAzADEALgArACsAKwArACsAKQAoACYAJgAlACQAJAAjACEAIQAgAB8A
HwAeAB4AHQAdACAAIQAhACAAHgAcABkAGQAaABsAHQAdAB0AHQAdABoAHAAeAB4AHQAb
ABoAGQAZABkAGQAaABsAHAAcAB0AGwAbABsAGwAdABwAHAAeAB0AHAAbABkAGAAYABcA
FAATABIAEwAVABYAFQAUABcAFgAUABIADgAPABEAFwAVABIAEQAOAA0ADQAOAA4ADgAP
ABAADQAMAA8AEAARABIAEwAUABkAHQAeAB4AHwAgACEAJAAkACQAJQAkACYAKgAqACUA
JgAmACUAJQAiACEAHgAdAB0AGgAYABMADwAPAA8ADQALAAoACQAHAAgABAAEAAUAAAD7
//3//f/9//3/+//7//z//P/8//z/+f/5//j/9v/2//X/9f/1//j/+v/7//z/+v/6//r/
+v/5//n/+P/3//X/9f/1//X/+P/9/wMABQALAAwAEQAcACsAOgBGAE8AXgB1AIEAcgBU
AEAAMQAeABMADAAFAAkADAAJAAsADAADAP3/+v/y/+z/7P/o/+H/4v/o/+v/6P/m/+j/
6v/p/+b/5f/k/+L/5P/k/+P/4//i/+L/4f/e/+L/4v/f/9//4v/h/9//3v/c/97/3P/c
/9r/2v/Y/9j/2//b/9v/2//c/9z/3P/a/93/3f/c/9z/2//b/9v/2//Z/9r/2v/a/9z/
3P/c/9z/4P/g/+D/4P/j/+P/4v/i/+T/5P/k/+X/4//k/+P/4//m/+r/6//r/+n/7P/t
/+3/8v/0//T/9v/3//X/8//z//b/+P/5//v//v/+////AAABAAEAAAD//wAAAQABAAIA
BgAGAAYABwAFAAYACAAGAAcACQAKAAgABgAGAAUABQAEAAMAAAD///7//P/7//j/9P/z
//H/7//u/+//8P/x/+//7v/s/+z/6//q/+r/6f/r/+v/6v/p/+n/6P/o/+f/5P/m/+b/
5f/k/+T/5P/j/+P/5P/l/+f/6v/r/+z/7f/o/+r/7P/s/+z/6//r/+v/6f/p/+n/6v/q
/+r/6f/p/+j/5//m/+X/5//m/+b/6P/m/+b/5v/l/+X/5v/m/+T/5v/m/+j/6//r/+n/
5//p/+j/6P/o/+b/5f/l/+n/5f/n/+f/5f/l/+X/5v/m/+b/5v/o/+b/5v/l/9z/4v/v
//L/8P/w//D/8P/y//X/9f/0//b/9v/2//j/+f/6//z//P/+/wIAAgD9//v/+v/4//f/
+f/5//f/9//5//b/9P/v/+z/6//q/+f/5//o/+n/6f/n/+D/3f/b/9v/1//a/9v/3P/d
/9z/3f/c/9z/3P/c/9r/2//b/9r/2//b/9z/3f/c/9z/2//a/9r/2v/a/9r/3P/d/93/
3f/b/9v/2//b/+L/5//p/+3/7//y//v/CAAVACYAOgBJAFYAZQBjAEwANAAqACMAGAAP
AAIA+f/5//z/+f/z//D/7f/n/+L/3v/c/9r/3P/X/8r/zP/X/9b/0v/S/9T/z//P/8//
z//O/9D/0P/P/8//zf/O/87/zP/P/9D/zv/P/9H/0f/Q/9D/0P/S/9D/0P/O/87/zP/M
/8//z//P/8//0v/S/9L/0P/R/9H/0P/Q/9D/z//O/83/0f/U/9b/2P/W/9T/0v/Q/9P/
1P/V/9b/2f/Z/9j/2P/Z/9j/1//X/9n/3P/d/9//4f/k/+T/4//i/+T/5P/j/+j/6v/q
/+z/8f/x//H/8//3//r//P////7//P/7//r/+v/7//v/+////wEAAgAEAAMAAgABAAEA
AgAEAAcABgAFAAUABAAAAP//AAAAAAEA//////3//f/8//r/+f/2//b/9f/z//H/7//v
/+//7//t/+z/6v/q/+z/7P/t/+3/6//r/+r/6f/r/+r/6v/p/+j/7P/u/+//7f/s/+v/
6f/q/+r/6v/r/+v/6//r/+v/6P/q/+z/7P/s/+v/6//r/+n/6f/p/+r/7P/s/+v/6//q
/+n/6P/n/+n/6v/s//D/7//u/+3/6//r/+z/7P/q/+v/7P/v//P/8P/t/+r/6//t/+7/
7//u/+v/6//v/+v/6//r/+n/6f/q/+z/7f/u/+7/8P/u/+7/7P/s/+v/7f/t/+3/6//s
/+r/7P/u//D/8v/0//f/+//8//z//f/+////AgAFAAYACAAIAAcACgAJAAMAAgACAAEA
AQAEAAUABAAFAAQAAAD9//f/9f/1//X/8//w//D/8P/v//L/7v/u/+//6//l/+b/5f/m
/+f/5v/n/+j/6P/o/+j/6v/r/+v/6v/s/+v/6//r/+v/7P/s/+z/7P/s/+z/7P/s/+3/
7f/t/+v/6//r/+v/5v/x//n//f8HAAwACwAWACUAMABAAFEAZAB1AHMAXABEADgALQAk
AB8AFAALAAkACAAJAA0ACAD///3//P/0/+7/7P/s/+f/5v/m/+X/5v/k/+b/6P/p/+b/
5f/k/+L/4//k/+T/5f/i/+L/4f/e/+L/4v/f/9//5P/l/+X/5v/k/+b/5P/k/+X/5v/l
/+b/6f/p/+n/6f/p/+j/5//k/+f/5//m/+b/6f/r/+3/7//s/+z/6//q/+v/7P/t/+7/
7f/s/+v/6v/v/+//7v/u//L/8v/y//P/9v/4//j/+f/9/wAAAAD/////AgADAAMABAAG
AAYACAAJAAkACQALAAoADAANAA8AEgASABMAFAAZABsAHAAdACAAIQAhACIAIgAiACIA
IwAhACIAJAAiACQAJQAlACIAIQAiACIAIwAiACEAHgAdABsAGAAWABIAEgATABMAEwAT
ABMAEwATABEAEAAOAA4ADgAOAA8ADwAOAA0ACwAJAAwADAANAA0ACQAMAA0ADQAQABAA
EAAPABAAEAAQABEADwAPAA8ADwAOABAAEgASABIAEQARABEAEwATABMAFAASABIAEQAR
AA8ADwAPAA8AEAAQABEAFAAWABYAFgAVABMAFAAUABIAFQAWABkAHQAcABkAFgAXABgA
GAAYABYAFQAVABkAFQAVABUAEwATABQAFgAXABgAFwAYABUAFAAYABoAGwAfAB8AGQAT
ABYAHgAgACIAJAAmACkALQAuAC4ALAAsACwALgAwADIANQA2ADYAOAA2AC8ALwAwADAA
MQA0ADUANAA1ADQAMAAtACcAJwAnACcAJQAiACIAIgAhAB8AGgAZABkAGAAVABkAGwAZ
ABkAFwAXABoAGgAaABoAGgAbABsAGgAYABcAFwAXABoAHAAdAB4AHwAgACEAIgAgAB8A
HQAbABsAGwAbABsAIAAjAC0AOQA9ADQAOwBMAFUAXABqAHkAjgChAJ8AiAB0AGgAWwBU
AEsAQgBBAD8APAA/AEEAOAAvACkAIgAeAB4AGgAYABsAHAAaABkAFgAWABYAFgAVABcA
FwAXABYAFgAWABUAFQAXABgAGAAWABcAFgASABEAFQAVABQAFAAUABYAFAAUABUAFgAV
ABYAGQAZABkAGQAWABQAEgAOABMAEwASABIAFQAXABkAGwAZABoAGgAaABoAGgAaABoA
GwAaABkAGAAaABkAFwAWABoAHAAeACEAIgAkACQAJQAlACgAKAAnACUAKAApACkALgAw
ADAAMgAzADMAMwA1ADYAOAA5ADsAPAA8AD0APgBCAEMAQwBDAEYARwBHAEgASABGAEQA
QwBDAEQARgBEAEYARwBHAEQAQABAAD8APwBCAEMAQgBDAD8APAA6ADYANQA1ADQAMwAx
ADEAMQAxADAALgArACoAKgAqACsAKwAqACkAJwAlACMAIgAiACEAIgAmACgAKQAoACgA
KAAnACUAJAAjACMAIQAhACEAIQAeACAAIgAiACMAIwAkACUAIwAjACMAJAAmACYAJQAl
ACcAJwAnACcAJgAkACMAJAAiACIAIgAhAB8AIAAgAB4AHgAeACAAIwAhAB8AHQAfAB8A
HgAdABoAHAAdACIAHwAdABsAFwAVABYAGAAZABoAGQAaABcAFgAbAB4AGgAWABsAHgAh
ACQAKAArACsAKgArACwALQAwADAAMAAxADAAMQA0ADMALQAtAC4ALgAvAC4ALQAqACkA
JwAkACIAHQAbABsAGwAZABcAFgAVABMAFQAQAA8ADwAKAAUABwAHAAkACQAHAAcACAAI
AAgACAAIAAkACQAIAAYABQAFAAUABwAIAAgACAAGAAYABgAGAAYABwAHAAcABgAFAAQA
AwAMABEACwAPAB0AJAAlAC4APQBGAFIAXwByAIEAfwBmAE4AQgA1ACwAJQAaABcAHQAe
AB8AHwAaABEACwAEAP7//v/+//r/+f/2//L/7//u/+7/8P/4//v/9//1//P/8P/w//D/
7//v/+3/7v/u/+z/8P/w/+3/7f/w/+//7f/s/+v/7P/p/+j/6v/q/+j/6P/p/+n/6f/p
/+z/7P/s/+r/6//r/+r/6v/q/+n/6P/n/+n/6v/q/+r/7P/s/+z/7P/r/+r/6f/o/+3/
7f/s/+z/7P/s/+z/7f/v//L/8//1//b/+P/3//X/8//2//f/9//6//z//P/+////////
/wEABAAGAAcACQAKAAoACwAMAAwADQANAA0ADwARABIAFAAUABQAFAAVABIAEgATABAA
EwAVABYAFAAPAA4ADAALAAkACQAHAAcABgAEAAMAAAD8//v/+f/3//X/9f/1//X/9f/0
//L/8v/y//L/8//z//P/8//y//H/8//y//L/8f/t//D/8f/x//H/8P/v/+3/7v/u/+7/
7//x//H/8f/x//D/8v/0//T/8f/v/+7/7f/v/+//7//w//D/8P/v/+//7//v/+//7//t
/+z/7P/u/+//8P/x//H/7//u/+z/6P/q/+r/7P/v//D/7//u//H/8P/u/+z/6P/p/+n/
7f/p/+v/6//p/+n/5//o/+j/6P/u/+7/6v/s/+z/7P/s//P/9//4//j/9//2//X/9v/5
//r//P/8////BAAFAAEAAAAAAP/////9//3/+//7//r/9v/z/+3/7v/v//D/7//t/+z/
6//p/+v/5v/l/+X/4v/d/9//3//e/93/2v/Z/9r/2v/a/9r/2v/b/9v/2v/Y/9f/1//X
/9n/2v/a/9r/2P/Y/9j/2P/W/9f/1//X/9X/1f/V/9X/zv/N/9v/5f/n//L///8CAAcA
EAAaACkAOABNAGEAYgBIACgADwD+//f/8P/r/+v/8P/z/+//8v/z/+v/2v/S/9r/2v/S
/8//zv/M/83/zP/K/8b/xP/H/8f/x//H/8b/xv/G/8X/xf/F/8b/xv/E/8n/yv/I/8n/
zP/L/8n/yP/K/8z/yv/K/8j/yP/G/8b/xf/F/8X/xf/G/8b/xv/E/8j/yf/J/8r/yv/J
/8j/x//H/8j/yP/I/8b/xv/G/8b/x//G/8X/xP/K/8v/y//M/8z/zP/M/83/z//S/9P/
1f/U/9b/1f/T/9T/2P/a/9v/3P/e/97/4P/l/+X/5f/n/+f/6P/o/+n/7f/u//D/8v/y
//P/8//z//L/8//z//T/9f/0//P/8//1//b/+P/2//n/+//8//r/9//2//T/8//x//H/
7//v/+7/7P/r/+j/5//n/+b/5f/i/+H/4P/f/9//3v/c/9z/2v/a/9v/2//b/9v/2v/Z
/9n/2P/Y/9f/1//a/9v/2//Z/9j/1//V/9f/2P/Z/9v/2//b/9v/2//W/9j/2v/a/9v/
2//c/93/3P/b/9r/2v/c/9z/2//b/93/3f/d/93/2v/Y/9f/2P/Z/9r/2//b/9v/3P/c
/9r/2P/Y/9r/3f/d/9v/2f/b/97/3v/e/9z/2f/Z/93/2f/b/9v/2f/Z/9f/2P/Y/9j/
2v/a/97/5P/k/+H/4P/f/97/5f/p/+r/6v/o/+j/6P/q/+3/7v/w//D/8v/2//b/8f/w
//D/7//v//H/8f/v/+//7f/q/+j/4//j/+P/4//h/+D/4P/g/9//3v/Y/9b/1f/T/8//
0v/T/9P/0//R/9H/0f/Q/8//zv/P/9H/0v/S/9L/0f/R/9H/0//U/9T/1P/T/9L/0f/Q
/9L/1f/X/9n/1//V/9P/0f/U/9f/3f/j/+//+P/3//7/EQAgACwANwBOAGMAYQBEACwA
HAALAPr/8//q/+f/6f/q/+3/7//q/9//2f/Y/9b/1P/Q/9D/0//U/9D/zf/O/8r/xv/I
/8f/x//H/8f/xv/J/8r/yv/L/8v/zP/M/8r/yv/I/8P/wf/I/8n/yf/K/8n/yv/H/8b/
yP/I/8b/xv/J/8n/yf/J/8r/yv/K/8j/yv/J/8f/xv/J/8n/yf/J/8f/yP/I/8j/yv/M
/87/0P/Q/9D/0P/Q/9X/1f/U/9T/1P/U/9T/1f/U/9b/1v/X/9v/3v/e/93/4P/k/+b/
5//m/+b/5P/k/+n/6f/p/+v/7v/w//H/8//y//L/8//0//j/+f/5//n/+P/5//n/+v//
/wAAAQADAAIAAgADAAAAAAABAAEA/v/8//z/+//7//3//f/7//v//P/6//n/9v/2//X/
8//x/+3/7f/t/+3/7//u/+z/7P/r/+r/6v/p/+f/5//m/+X/5v/m/+f/5//i/+T/5P/j
/+X/5v/n/+f/6P/o/+j/6f/r/+v/6//r/+b/6P/q/+r/6v/p/+n/6f/q/+v/7P/u/+z/
7P/r/+v/7v/v//D/8f/x//D/8P/y/+//7v/t/+v/7f/u/+7/7P/u/+7/8P/z//H/7//t
/+//8f/y//P/8v/v/+//8//v/+3/7f/r/+v/7P/u/+//8P/y//T/8v/y//P/9v/3//j/
+f/6//7/AQABAAAAAAAAAAAAAgAGAAgACwAMABAAFAAUAA8ADAAMAAsACwALAAsACQAJ
AAYAAgD///n/+v/7//z/+//8//z//P/7//j/8v/w/+//7v/p/+v/6//s/+3/7P/t/+7/
7v/u/+7/8P/x//H/8P/v/+3/7P/r/+3/7v/u/+7/7v/u/+7/7v/w//H/8f/x//P/8//z
//P/+v/9/wEACwAPABIAHwAuADsASABUAGUAfgCLAHcAVgBCADwANQAoABcADgARABEA
DgAVABUADAAFAP3/9v/2//D/7P/y//P/6v/q/+3/7v/s/+r/5v/n/+r/6//s/+z/6v/q
/+n/6f/q/+z/7f/s//H/8v/w//H/8//x/+7/7P/u//D/7v/u/+3/7P/p/+j/6v/r/+z/
7f/v//D/8f/w//H/8f/w//D/7v/t/+z/6//t//D/8v/0//L/8v/y//L/9P/0//T/9P/5
//n/+P/4//v//P/9//////8AAP////8DAAYABgAFAAcACgALAAsADAAOAA4AEAAUABUA
FgAZABgAGgAbAB0AIAAgACEAIgAiACMAIwAjACIAIwAjACQAKQAsAC8AMwAuACwAKwAm
ACcAKQAqACgAKAAoACcAJwAnACcAJQAlACYAJAAjACAAIAAfAB0AGwAXABcAFwAXABkA
GAAWABYAFgAWABcAFwAVABUAFAATABMAEgASABEAEAAUABYAFwAYABgAGAAXABUAFAAT
ABMAFAAVABYAFwAXABoAHQAeAB0AGwAaABkAGwAbABsAHAAcABwAGwAbAB0AHQAdAB0A
GwAaABoAHAAcABwAHAAbABkAGgAaABgAGgAaABwAHwAgAB8AHgAhACAAHgAcABgAGAAZ
AB4AGwAcAB0AHAAdAB4AIAAhACIAIgAkACIAIgAlACgAKgAvAC8AMQAxADQANgA2ADgA
OQAyAA==
         </WaveFormData>
      </LeadData>
      <LeadData>
         <LeadByteCountTotal>10000</LeadByteCountTotal>
         <LeadTimeOffset>0</LeadTimeOffset>
         <LeadSampleCountTotal>5000</LeadSampleCountTotal>
         <LeadAmplitudeUnitsPerBit>4.88</LeadAmplitudeUnitsPerBit>
         <LeadAmplitudeUnits>��V</LeadAmplitudeUnits>
         <LeadHighLimit>2147483647</LeadHighLimit>
         <LeadLowLimit>268435456</LeadLowLimit>
         <LeadID>V1</LeadID>
         <LeadOffsetFirstSample>0</LeadOffsetFirstSample>
         <FirstSampleBaseline>0</FirstSampleBaseline>
         <LeadSampleSize>2</LeadSampleSize>
         <LeadOff>FALSE</LeadOff>
         <BaselineSway>FALSE</BaselineSway>
         <ExcessiveACNoise>FALSE</ExcessiveACNoise>
         <MuscleNoise>FALSE</MuscleNoise>
         <LeadDataCRC32>436465859</LeadDataCRC32>
         <WaveFormData>
GAAYABgAGAAYABgAGAAYABgAGAAYABgAGAAYABgAGAAWABYAFgAWABgAGAAYABgAFgAW
ABYAFgAWABYAFgAWABQAFAAUABQAFAAUABQAFAAUABQAFAAUABIAEgASABIAEAAQABAA
EAASABIAEgASABIAEgASABIAEwAUABUAFgAWABYAFgAWABYAFgAWABYAFgAWABYAFgAW
ABYAFgAWABgAGQAaABoAHAAdAB0AHQAcABoAFgARAA0ACgAJAAkACAAHAAYABQAFAAUA
BQAIAAgACAAIAAkACQAJAAkACgAMAAwADgARABMAEwATABMAEgARABAADwAQABEAEgAT
ABIAEgARABEAEQARABIAEgASABMAEwATABIAEgARABAAEAARABEAEQASABMAFAAWABoA
HAAcABoAGQAZABwAJQAwADkAPAA9ADwANgApABoABADn/8z/tv+i/5L/gP9q/1j/Uv9S
/1r/bP+D/5r/sP/A/8//3v/s//T//f8DAAgADQAOABAAEAAQABAAFAASABIAFAAVABYA
FwAXABcAGQAZABkAGQAYABgAGAAYABoAGgAaABoAGQAYABcAFwAaABsAGwAbABkAGQAY
ABgAFgAWABUAFQATABQAFAAUABYAFgAWABUAFQAUABQAFQATABQAFAATABUAFAATABMA
EwAUABQAFAASABIAEAAQABIAEwAVABYAFQAVABYAFgAXABgAGAAZABcAFwAXABcAGQAY
ABYAGAAWABYAFQAVABIAEgATABMAEwATABIAEgASABIAEgARABEAEQASABIADwAPAA8A
DQAPABAAEAAOAA4AEAAQAA8ADQAOAA4ADgAPAA8ADwAOAA0ADQAOAA4ADgAOAA0ADQAQ
ABEAEgAUABQAEwATABQAFQAUABQAEwASABIAEgASABIAEgASABIAEQASABIAEgARABEA
EQAQABAAEQARAA8AEAAQABEAEQAPAA8ADwAPABEAEQARABAADwAOAA0ADAALAAoACgAK
AAwADAAMAAwADQANAAwACgALAA0ADgAOAAwADAANAA0ACwAKAAoACgAKAAsACwALAAgA
CAAHAAcACQAJAAkACQAJAAkACQAJAAsACwALAAgACQAKAAsADAANAA8AEAARABAAEAAR
ABEAEQAQAA4ACgAFAAEA/v/9//3//P/7//r/9//3//f/9//7//7///8AAAMAAwADAAMA
AwACAAEAAgAFAAUABQAFAAcABwAHAAcABwAHAAcABwAFAAYABgAFAAUABQAFAAYABwAI
AAoACwAKAAkACQAIAAgACAAJAAkACQAJAAkACQAKAAoACAAIAAoADQARABYAIQAqAC8A
MgAvACoAJAAbAAYA5P/D/6b/kP9+/2z/Vv9A/zb/OP8+/07/aP+B/5T/qP+8/83/3P/m
/+7/9f/9/wIABQAIAAoACgAKAA4ADgANAAwADQANAA4ADwAPAA8ADwAPAA8ADwAQABAA
EAAQABQAFAAUABQAEgAQAA4ADQAOAA8ADwAPAA8ADwAOAA4ADgAOAA0ADQAPABAAEAAQ
AA8ADgANAAsADQAMAAwADQALAAwADAALAAwADAAMAA0ADAAMAAsACgAKAAoACAAIAAwA
DQAPABAADwAPABAAEAAOAA4ADQANAA4ADwAQABEAEQAQAA4AEAAQABAADwAPAAwADAAN
AA0ACwALAAoACgAMAAwADAALAA0ADQAOAA4ADQANAA0ACwAKAAoACQAGAAYACAAIAAcA
BQAGAAYABgAEAAMAAgAAAAEAAQACAAIAAwAEAAQABQAFAAUABQAGAAUABQAGAAgACQAI
AAgABwAEAAQABAAEAAYABgAGAAYABwAIAAgACAAFAAUABQAEAAQABQAFAAMABAAEAAUA
BQADAAMAAwADAAMAAwADAAIAAAAAAAAAAAABAAAAAAAAAP7//v/+//7///////7//P/+
///////+//z//P/9//3/+//6//r/+v/8//3//f/9//r/+v/5//n/+f/5//n/+f/7//v/
+//7//3//f/9//z//v/+//7//v8AAAEAAQABAP7//v//////AAAAAP///P/3//P/8P/v
/+7/7P/q/+j/6f/p/+n/6f/u//D/8P/w//H/8f/x//H/8f/w/+//8P/0//X/9v/3//f/
9//3//f/9v/1//T/8//z//T/9P/z//P/8//z//T/9v/2//f/9//2//X/9f/0//b/9v/3
//f/9//3//f/9//3//b/8//y//j//f8BAAQACwAYAB8AIAAfABwAGAAPAPz/2v+1/5b/
fP9k/1T/Pv8k/xj/HP8k/zD/Rv9h/3z/lP+k/7P/xP/Q/9r/4//l/+r/7//w//L/9P/4
//r/+v/5//j/+f/5//n/+f/4//f/+f/5//n/+f/4//j/+P/4//z//P/8//z/+f/4//f/
9//4//n/+f/5//n/+f/4//j/9v/2//X/9f/3//j/+P/4//b/9v/2//X/9//2//b/9//2
//b/9f/z//X/9P/z//P/8//0//T/9P/0//T/8v/y//H/8f/y//L/8//z//T/9P/2//b/
9f/1//X/9f/1//X/9//2//T/9v/0//T/8//z//L/8v/z//P/8f/x//D/8P/u/+7/7v/t
/+3/7f/u/+7/7//v/+//7f/s/+z/6//o/+T/5v/m/+X/5f/m/+b/5v/j/+P/4//i/+P/
4//k/+T/5P/k/+P/4//h/+H/4f/i/+X/5f/m/+j/5//m/+b/5f/k/+T/5P/k/+b/5v/m
/+b/5v/m/+X/5P/j/+P/4//i/+D/4f/h/9//4P/g/+H/4f/h/+H/4f/h/9//3//f/97/
4P/g/+D/4P/d/9z/3P/c/9r/2v/a/9r/2//b/9r/2P/Y/9n/2f/Y/9j/2P/Z/9n/2f/Y
/9j/2P/W/9f/1//X/9b/1v/V/9X/0//T/9P/0//R/9H/0f/R/9H/z//N/8//1P/U/9T/
1P/U/9b/2f/b/93/2//a/9r/2f/Z/9j/1v/S/8z/x//D/8H/w//C/8H/wP+9/73/vf+9
/8D/wv/C/8L/xf/F/8X/xf/E/8T/xP/G/8v/y//L/8v/yf/J/8n/yf/H/8f/x//H/8f/
yP/I/8f/yf/J/8n/yv/K/8r/y//L/8n/yf/K/8r/yv/K/8v/y//N/83/zf/N/8z/zP/K
/8r/yP/J/8//2P/j/+z/8f/0//P/7v/m/9v/xP+g/33/Xv9G/zT/IP8C//L+8P72/v7+
Dv8m/0P/Wv9u/4D/kf+c/6b/sP+1/7v/xP/V/+z/+P/6//z/AAAEAAYABgAIAAkACAAJ
AAkACQALAAsACwALAAwADAAMAAwADAAMAAwADAAMAAwADAANAAwADQANAA0ADwAPAA4A
DgAMAAwACwALAAkACgAKAAoADAAMAAwACwALAAoACgALAAoACgAJAAcABwAGAAUABQAF
AAYABgAGAAYABgAEAAQABQAFAAYABgAFAAUABgAGAAcACAAIAAkACQAJAAkACQAHAAYA
BAAGAAYABgAFAAUABgAGAAcABwADAAMAAgACAAAAAAAAAP///////wAAAAD9//3//f/7
//v//P/8//r/+P/6//r/+f/4//j/9//2//f/9//3//b/9//3//j/+P/1//T/8v/x//L/
8//0//b/9//3//j/+v/6//j/9//1//L/8v/y//L/9P/0//T/9P/0//T/8//y//H/8f/x
//D/7v/v/+//7f/t/+7/8P/x/+//7//v/+//7v/t/+z/6v/q/+r/6v/q/+v/6v/q/+r/
7P/s/+z/7P/s/+v/6f/m/+b/5//n/+b/5P/k/+X/5f/n/+b/5v/m/+b/5//n/+f/5f/k
/+L/4f/j/+P/4//j/+P/4//j/+P/4//j/+P/4//g/+D/4f/i/+P/5P/l/+f/6P/p/+f/
5v/m/+X/6P/o/+f/5P/e/9n/1f/T/9H/0P/P/87/y//L/8v/y//Q/9L/0v/S/9X/1f/V
/9X/1v/W/9b/2P/d/93/3f/d/9z/2//a/9n/2f/Z/9n/2f/a/9z/3f/d/9v/2//b/9z/
3P/c/93/3f/f/9//4P/g/97/3v/f/9//3f/d/93/3f/c/9z/2v/a/9z/3f/h/+j/8f/8
/wMABAABAP7/+P/x/+L/wv+j/4b/cP9e/07/Nv8g/xj/Fv8W/yD/Nv9P/2T/eP+M/5v/
qP+0/8D/y//P/9T/1//W/9j/2P/Y/9r/2v/a/9r/3P/d/97/3//f/9//4f/h/+H/4f/e
/97/3v/e/97/3v/e/97/3//e/93/3f/d/93/3P/b/9v/2//a/9r/2v/a/9n/2f/a/9z/
3f/e/97/3v/e/93/3f/c/9z/3f/d/97/3v/d/93/3P/b/9v/2//c/9z/3P/e/97/3P/c
/9v/2//c/9z/3f/d/97/3v/e/97/3f/d/93/3f/d/93/3f/c/9r/3P/f/+D/4P/h/9//
3v/e/93/2//b/9r/2v/c/9z/3P/b/9r/2f/Z/9j/1//X/9f/1f/V/9b/1v/U/9T/1v/W
/9X/1//Y/9j/2P/X/9f/1//W/9f/1//Y/9j/2v/a/9n/2f/b/9v/2//c/93/3f/e/+D/
5P/k/+X/5f/i/+L/4v/i/+L/4v/i/+L/4//k/+T/5P/j/+P/4//i/+L/4//j/+H/4P/g
/+H/4f/j/+P/4//j/+H/4f/h/+D/4v/i/+L/4v/i/+L/4//k/+L/4v/i/+L/5f/l/+T/
4v/i/+P/4//i/+T/5P/l/+X/5//m/+b/5v/o/+n/6f/p/+j/6P/n/+f/6f/p/+n/6f/p
/+n/6f/p/+f/5//n/+f/6P/o/+3/7v/w//L/8v/y//L/9P/1//X/9f/1//b/+P/5//n/
+P/2//L/7//r/+j/5//l/+T/4//i/+P/4//j/+P/5//q/+v/7P/u/+//8P/x//L/8v/y
//T/+f/5//n/+f/5//n/+f/5//v/+//7//v/+f/6//r/+f/6//v//P/+/wAAAAABAAEA
AQABAAIAAgACAAIAAwADAAMAAwADAAMABgAGAAQABAAGAAcACQAOABkAIgApAC4ALwAs
ACYAHwAUAAAA3//C/6z/nP+O/37/aP9W/07/TP9S/2T/ef+O/6b/uv/J/9r/6v/y//v/
AwAIAAsADgASABQAFgAWABYAFgAWABgAGQAcAB0AHQAdAB0AHQAdAB0AHgAeAB4AHgAg
ACAAIAAgAB8AHgAdAB0AHwAhACIAIwAjACMAIgAiACQAJAAjACMAIwAkACQAJAAkACQA
JAAjACQAJAAlACcAJQAmACYAJQAmACYAJgAnACcAKAAoACgAKAAoACYAJgAoACkAKwAs
AC8ALwAwADAAMAAwAC8ALwAxADEAMQAxADEAMAAuADAALgAuAC0ALQAsACwALQAtAC0A
LQAsACwALAAsACwAKwApACkAKgAqACwALQAuAC0AKwAsACwAKgAqACwALAArACsALAAs
ACwAKwArACsAKgAsAC0ALwAwADAAMAAvAC8AMQAxADEAMgAxADEAMgA0ADQANAA1ADUA
NAA0ADQANAA2ADYANgA2ADYANgA1ADQANAA1ADYANgA2ADcANwA1ADUANgA4ADkAOQA5
ADkAOQA3ADcANwA2ADgAOAA4ADgANwA2ADYANgA4ADgAOAA4ADcANwA2ADQANgA3ADcA
NgA2ADYANwA3ADkAOAA4ADgAOAA5ADkAOQA6ADoAOQA5ADkAOQA5ADkAOwA7ADsAOwA7
ADsAOwA7AD4APAA+AD4APgA+AD8AQQBCAEMARQBGAEgASQBHAEYARABAADsANwA0ADMA
NQA0ADMAMgAvAC8ALwAvADQANgA2ADYANwA3ADcANwA6ADoAOgA8AD8APwA/AD8AQQBB
AEEAQQA/AD8APwA/AD8AQABAAD8APQA9AD0APgBAAEAAQQBBAEMAQwBEAEQARgBGAEcA
RwBGAEUARABDAEUARgBFAEYASgBPAE8AUABbAGYAbwB0AHMAbgBmAF0AUAAyAA0A7P/U
/8D/rv+Y/4L/dv90/3r/hP+a/7X/zv/m//r/CQAWACAALAA3AD0AQgBHAEoASgBOAFAA
UABQAE4ATgBQAFEAVABVAFUAVQBVAFUAVQBVAFYAVgBWAFYAVgBWAFYAVgBWAFYAVgBX
AFYAVwBXAFcAVwBXAFYAVgBWAFYAVQBVAFUAVgBWAFYAWABYAFgAVwBXAFYAVgBXAFUA
VgBWAFUAVgBWAFYAVwBZAFoAWgBaAFwAXABaAFoAWwBbAFwAXABcAFsAWwBaAFoAWgBZ
AFkAWgBbAFwAXQBbAFoAWABaAFoAWgBZAFkAWgBaAFsAWwBZAFkAWABYAFYAVgBWAFUA
VQBVAFYAVgBVAFUAVQBTAFUAVgBWAFQAVABWAFYAVQBTAFQAVABUAFIAUQBQAE4ATwBP
AFAAUABQAFAATwBPAFEAUQBRAFIAUQBRAFIAVABTAFIAUgBRAFAAUABQAFAAUABQAFAA
UABRAFIAUgBSAFMAUwBTAFIAVABVAFUAUwBSAFIAUwBTAFEAUQBRAFEATwBPAE8ATgBQ
AFAAUABQAE0ATABMAEwATgBOAE4ATgBNAE0ATABKAEoASwBLAEoASgBKAEsASwBLAEoA
SgBKAEwATQBNAE0ASgBKAEkASQBJAEkASQBJAEsASwBLAEsASwBLAEsASwBKAEoASQBK
AEoATABMAEwATABNAE8AUABRAE4ATgBPAE8ATQBMAEoARgBBAD0AOgA5ADcANgA1ADQA
NQA1ADUANQA6ADwAPAA8ADsAOwA7ADsAPAA8ADwAPgA/AD8APwA/AEAAQQBCAEMAQQBB
AEEAQQBBAEIAQgBBAEMAQwBDAEQAQgBCAEMAQwBDAEMARABEAEQARABFAEUARQBFAEUA
RQBGAEYARABEAEYARQBLAFQAXQBmAG0AbgBrAGgAYgBVADgAEgDx/9T/vv+w/5r/fv9y
/3L/dv9+/5T/rP/F/97/8P8AAA8AHAAkAC4ANwA5ADoAPQBCAEQARABEAEQARABGAEYA
SABJAEkASQBIAEcARwBHAEcARwBIAEgASABIAEoASgBKAEoASwBKAEkASQBIAEkASQBJ
AEsASwBKAEoASgBKAEkASQBIAEgARwBGAEgASABIAEcASQBIAEgASQBGAEYARQBDAEQA
RABEAEUARgBGAEUARABGAEYARABEAEUARQBGAEYARQBFAEYARgBGAEYARQBFAEUARQBF
AEUARgBGAEUASABHAEYARABDAEIAQgBDAEMAQwBDAEIAQgBAAEAAQAA/AD8APwBAAEAA
PwA/AD8APQA9AD4APgA8ADgAOgA6ADkANwA4ADgAOAA5ADkAOQA4ADcANwA4ADgAOAA4
ADcANwA3ADcANwA4ADkAOQA6ADwAPQA8ADwAOwA4ADgAOAA4ADoAOgA6ADoAOgA6ADkA
OAA3ADcANwA2ADYANwA3ADUANgA2ADcANwA1ADUANQA1ADUANQA1ADQANAA0ADQANAAz
ADIAMgAyADIAMgAyADIAMwAzADIAMAAwADEAMQAwADAAMAAxADEALwAuAC4ALgAuAC8A
LwAvADAAMAAvAC8ALQAtAC0ALQAtAC0ALQAtAC8ALwAvAC8ALQAsACwALAAsAC0ALQAt
AC0ALgAuAC4ALgAuADAAMQAxADEAMQAyADQANQAyADAALQAoACEAHQAaABkAGwAaABkA
GAAZABkAGQAZABwAHgAeAB4AHgAdABwAGwAdAB4AHwAiACMAIwAjACMAIQAhACEAIQAh
ACEAIQAhAB8AIAAgAB8AIQAhACEAIgAiACIAIwAjACMAIwAkACQAJgAmACcAJwAlACUA
JQAlACYAJgAkACQAJAApAC0ANgA/AEYASwBOAE8ATABIAD0AJAAAANv/vv+o/5r/hP9o
/1r/Wv9c/2T/dP+K/6f/wP/Q/97/7//8/wIADAATABcAGgAfACAAIAAgACIAJAAkACQA
JAAmACcAJgAnACcAJwAnACcAJwAnACgAKAAoACgAKAAoACgAKAAoACgAKAApACgAKQAp
ACkAKwArACoAKgAoACgAJwAnACUAJgAmACYAKQAqACsAKwApACgAKAApACYAJgAlACMA
JQAkACMAIwAiACIAIQAgACIAIgAgACAAIQAhACIAIgAjACMAJAAkACQAJAAjACMAIQAh
ACEAIQAhACAAHgAgAB8AHgAcABsAGAAYABkAGQAZABsAHAAeABwAHAAcABsAGwAbABwA
HAAZABkAGQAXABcAGAAYABYAFgAYABgAFwAXABgAGAAYABcAFwAXABYAFwAXABgAGAAW
ABYAFQAVABUAFQAVABYAFgAVABUAFgAWABYAFwAXABYAFgAWABYAFAAUABQAFAAXABgA
GAAYABUAFQAVABQAFAAVABUAEwAUABQAFQAVABIAEQAQAA8AEQARABEAEAAOAA4ADgAO
AA0ADAAMAAwADAAMAAwADAALAAsACgAIAAkACwAMAAwADAAMAA0ADQANAAwADAAMAAoA
CwALAAsACgAKAAkACQAHAAcABwAHAAcABwAHAAcABQAFAAUABQAGAAYABwAIAAYABQAF
AAcACgAKAAoACgAKAAwADQANAA0ADgAOAA8ADwAOAAwACQAEAP7/+f/1//P/9P/0//T/
9P/0//X/9v/3//r//P/8//z//P/7//r/+f/6//r/+v/8/////////////f/9//3//f/8
//v/+v/5//j/+P/3//X/8//z//P/9P/0//T/9f/1//f/9//4//j/+P/4//n/+f/3//f/
9//3//b/9v/0//T/+v/7/wMADgAVABgAGwAeAB8AHAAWAAsA9P/U/7X/mP+A/3L/Xv9C
/zL/Mv84/0D/Uv9o/3//kv+k/7T/w//Q/9r/5P/r//H/9v/3//j/+P/6//z//P/8//r/
+v/8//3//v///////////////////wAAAAAAAAAAAAAAAAAAAAD///7//f/9//7/////
////AAABAAEAAgAAAAAA////////AAAAAAAAAAAAAAAA//8BAAAAAAABAAEAAgACAAEA
///+//3//f/9//7//v/+/wAAAAD+//7//////wAAAAABAAEAAgACAAIAAgABAAEA////
//////////7//P/+//7//v/9//3/+v/6//v/+//7//v/+v/6//r/+v/6//n/9//3//j/
+P/5//n/+f/3//f/+P/4//b/9v/4//j/9//5//r/+v/6//n/+f/5//j/+P/5//v//P/8
//z/+//7//3//f/9//7//v/9//3//v////7//v/9//3//v///wAA/v/+//7//v/9//7/
/v/+//3//f/9//z//P/9//3/+//8//z//f/9//v/+//7//v//f/9//3//P/+//7//v/+
//v/+v/6//r/+v/6//r/+v/9//3//P/6//n/+f/4//b/+P/4//n/+f/5//j/+P/4//j/
+f/5//n/+P/4//f/9//1//X/9f/1//X/9f/1//X/9f/1//X/9f/8//z/+f/2//n/+v/7
//z//P/9//3//f/+//7///////3//P/6//b/7//r/+j/5//n/+b/5f/k/+X/5f/l/+X/
6v/s/+z/7P/r/+v/6//r/+z/7P/s/+7/8f/x//H/8f/x//H/8f/x//P/8//z//P/8f/y
//L/8f/z//P/8//0//T/9P/1//X/9//3//j/+P/4//j/+f/5//f/9//3//f/+v/6//j/
+P/8//////8EABEAGAAdAB4AHQAWAA4ABQDy/9L/sf+c/4z/fv9s/1L/Qv9A/0L/SP9W
/2r/f/+S/6T/tP/D/9L/3P/k/+v/7//0//P/9P/4//j/+P/+/wAA///+//////8AAAEA
AQABAAEAAQABAAEAAgACAAIAAgADAAIAAQAAAAAAAAAAAAEAAgADAAMAAwACAAEA///+
////AAAAAAEAAQACAAIAAgAAAAAAAAD//////v/+////AQACAAIAAQABAAAA////////
AAAAAAAAAQACAAEAAgADAAMABAAEAAMAAwAEAAQABAAEAAMAAwABAAEAAQABAAIAAgAB
AAQABAAEAAMAAwAAAAAAAQABAP/////+//7//v/+//7//f//////AAAAAP3//f/9//v/
/f/+//7//P/7//7///////7//v/9//z//P/9//7//v//////AAAAAAAAAAD/////AAAB
AAIABAAEAAMAAwAEAAUABAAEAAMAAwAEAAUABgAEAAQABAAEAAUABgAGAAYABQAFAAUA
BAAEAAUABQADAAQABAAFAAUABAADAAIAAQADAAMAAwACAAIAAgACAAIAAQAAAAAAAAD+
//7//v/+/wAAAQABAAAA/v///////v/+//7//////wEAAAAAAAAA/v/////////+//7/
/f/9/////////////f/9//3//f/9//3//v///wAAAQACAAQABQAFAAUABAAEAAUABQAH
AAYABAAAAPv/9//0//P/8//y//H/8P/t/+3/7f/t//D/8v/y//L/8//z//P/8//0//T/
9P/2//n/+f/5//n/+//7//v/+//5//n/+f/5//v//P/8//v/+f/5//n/+v/6//r/+//7
//v/+//8//z//P/8//3//f/9//3//f/9//7//v/8//z//P///wMABgALABYAIQAmACUA
IgAeABcADgD6/9v/wP+q/5b/hv92/2L/Tv9E/0L/SP9W/2n/fv+W/6r/t//G/9j/4v/n
//H/+P/5//r//P/+/wAA/v8AAAAAAAACAAMABgAHAAcABwAFAAUABQAFAAYABgAGAAYA
CAAIAAgACAAHAAYABQAFAAYABwAHAAcABwAHAAYABgAGAAYABQAFAAUABgAGAAYABAAE
AAQAAwADAAIAAgADAAMABAAEAAMAAwACAAEAAQAFAAYABgAGAAYABgAEAAQABQAFAAYA
BgAFAAUABgAGAAYABgAFAAUABwAHAAcABwAFAAQAAgAEAAQABAADAAMAAgACAAMAAwAD
AAMAAgACAAAAAAAAAP///f/9//7//v/////////9////AAAAAP7//v8AAAAA///9//7/
/v/+//v/+//7//r/+v/7//3//v/8//z/+//7//z//f/+/wAAAQABAAIABAAFAAQABAAD
AAAAAAAAAAAAAwAEAAUABgAEAAQAAwACAAIAAwAEAAQAAgADAAMAAQACAAIAAwADAAMA
AwADAAMAAgABAAAA/v8AAAAAAAAAAP///v/+//7//P/8//z//P///////v/8//z//f/9
//z//P/8//3//f/7//r/+v/6//z//f/9//3//v/+//3//f/9//3//f/9//v/+//7//v/
+//7//3///8AAP7//v/+//7/AAABAAEAAQAAAAAAAQABAAMAAgAAAPz/9f/x/+7/7f/v
/+7/7f/s/+n/6f/p/+n/7P/u/+7/7v/v/+//7//v//D/8P/w//L/9//3//f/9//2//X/
9P/z//X/9f/1//X/9//4//j/9//1//X/9f/2//j/+P/5//n/+f/5//r/+v/6//r/+//7
//3//f/9//3//f/8//n/+P/4//3/AQAIABUAIgAlACQAIwAcABQABwDu/87/rf+Q/3b/
Zv9S/zj/KP8k/yb/Lv9A/1j/cf+I/57/sP/B/87/2P/k/+v/7//y//X/+P/6//z//P/8
//7//v/+/wAAAQACAAMAAwADAAMAAwADAAMAAAAAAAAAAAACAAIAAgACAAEAAAD/////
AgADAAMAAwABAAEAAAAAAAAAAAD///////8AAAAAAAAAAAAAAAD//////v/+////AQAC
AAIAAQABAAAA////////AAAAAAAA/v/+//z//P//////AAAAAAMAAwAEAAQAAgACAAEA
AQADAAMAAwADAAEAAAD+/wAAAgACAAEAAQAAAAAAAQABAP3//f/8//z//P/8//z/+//7
//v//P/8//v/+//7//n/+f/6//r/+P/0//b/9v/1//X/9v/2//b/9f/1//X/9P/z//P/
9P/0//T/9P/z//P/8//z//P/9P/z//P/9P/2//f/9v/2//X/9v/2//b/9v/0//T/9P/0
//b/+P/5//r/9//3//f/9v/2//f/9//1//b/9v/3//f/9v/1//T/8//z//P/8//y//L/
8v/y//L/8f/w//D/8P/w//D/8P/w//H/8f/w/+7/7v/v/+//7v/w//D/8f/x//H/8P/w
//D/7v/v/+//7//u/+7/7f/t/+v/6//r/+v/7f/t/+3/7f/t/+3/7f/t/+z/7v/w//D/
8P/w//H/8//0//X/9P/0//X/9f/0//L/7//q/+X/4f/e/93/3f/c/9v/2v/a/9v/3P/d
/97/4P/g/+D/3//f/9//3//g/+D/4P/i/+X/5f/l/+X/4//j/+P/4//l/+X/5f/l/+P/
5P/k/+P/5f/l/+X/5v/k/+T/5f/l/+X/5f/m/+b/5P/k/+X/5f/n/+f/5//n/+j/6P/m
/+b/6v/v//P//v8JABAAFQASAA0ABgD8/+n/xv+g/4H/Yv9O/z7/KP8Q/wr/Dv8W/yT/
Ov9U/23/hv+Y/6b/t//E/8z/1P/b/9//4P/j/+b/6v/o/+j/6P/q/+v/7P/v//H/8P/x
//H/8f/v/+//7//v/+//8P/x//L/8//y//H/8P/x//D/7//v//D/8f/x//H/8f/x//D/
8P/y//L/8f/x/+//8P/w//D/7v/u/+7/7f/v/+7/7v/v/+3/7v/u/+3/7f/s/+v/6//v
//D/8P/w//L/8v/w//D/8f/x//L/8v/x//H/8v/y//L/8v/x//H/8//z//P/8//z//L/
8P/y//H/8P/u/+3/7v/u/+//7//t/+3/7P/s/+z/7P/s/+v/7f/t/+7/7v/s/+v/6v/n
/+n/6v/q/+j/6P/q/+r/6f/n/+j/6P/o/+X/5f/l/+T/4//j/+T/5P/k/+T/4//j/+P/
4//j/+T/4//j/+T/5v/l/+T/5P/j/+P/5P/l/+b/5P/k/+T/5P/j/+T/5P/k/+P/4//j
/+L/4v/j/+P/4f/h/+L/5P/l/+T/4//i/+H/4f/h/+H/4P/g/+D/4P/g/93/3P/c/9z/
3P/c/9z/3P/b/9v/2v/Y/9b/1//X/9b/2P/Y/9n/2f/Z/9j/2P/Y/9b/1//X/9f/1v/W
/9X/1f/V/9X/1f/V/9f/1//X/9f/1//X/9f/1//a/9r/2//c/9z/3f/d/93/3f/d/93/
3v/c/w==
         </WaveFormData>
      </LeadData>
      <LeadData>
         <LeadByteCountTotal>10000</LeadByteCountTotal>
         <LeadTimeOffset>0</LeadTimeOffset>
         <LeadSampleCountTotal>5000</LeadSampleCountTotal>
         <LeadAmplitudeUnitsPerBit>4.88</LeadAmplitudeUnitsPerBit>
         <LeadAmplitudeUnits>��V</LeadAmplitudeUnits>
         <LeadHighLimit>2147483647</LeadHighLimit>
         <LeadLowLimit>268435456</LeadLowLimit>
         <LeadID>V2</LeadID>
         <LeadOffsetFirstSample>0</LeadOffsetFirstSample>
         <FirstSampleBaseline>0</FirstSampleBaseline>
         <LeadSampleSize>2</LeadSampleSize>
         <LeadOff>FALSE</LeadOff>
         <BaselineSway>FALSE</BaselineSway>
         <ExcessiveACNoise>FALSE</ExcessiveACNoise>
         <MuscleNoise>FALSE</MuscleNoise>
         <LeadDataCRC32>2943777180</LeadDataCRC32>
         <WaveFormData>
FgAWABYAFgAYABgAGAAYABgAGAAYABgAGgAaABoAGgAaABoAGgAaABoAGgAaABoAGQAY
ABcAFgAUABQAFAAUABQAFAAUABQAEgASABIAEgAQABAAEAAQABAAEAAQABAADQAMAAsA
CgAKAAoACgAKAAgACAAIAAgACAAIAAgACAAIAAgACAAIAAYABgAGAAYABwAIAAkACgAK
AAoACgALAA8ADwAOAA4AEAASABIAEwATABMAEwAPAA8ACwALAAsADAANAA0ADAAMAA0A
DwARABMAEwAPAA4ACgAHAAcACAAJAAkACgALAAgABwAGAAMA//////////8BAAEAAQAB
AAIAAgACAAIABAAEAAQABAAFAAUABQAFAAQAAwABAAAAAQABAAEAAgACAAIAAgACAAQA
BwAHAAcABgAFAA0AIABDAHQAmwCgAIwAfgB4AGgATgAwABQA6f+s/2D//v6G/iD+/v0V
/kD+gP7N/gr/N/9g/4T/n/+w/8P/1v/k/+7/9v/6//v///8AAAAABAAEAAYACQALAAsA
CwAMAAwADQAOABAAEQASABIAEQAQABIAEwAUABQAEgASABMAFQAWABYAFQAWABcAGQAY
ABcAFwAaABoAGgAZABkAGQAZABsAHQAdAB0AHgAfACAAIQAiACIAIwAlACgAKAAqACsA
LQAwADEAMgAzADUANwA6AD8AQQBFAEcASQBMAE0ATgBSAFYAVwBaAFwAXQBeAF0AXwBf
AGAAYgBjAGMAYwBjAGIAYQBgAF8AYQBgAF8AXwBbAFoAWQBYAFkAWABWAFQAUABQAE0A
SwBLAEsASABEAEMAQQA+ADkAOgA5ADcAMwAvAC4ALQArACcAJgAkAB4AHAAdABwAGwAc
ABwAGgAYABcAFwAXABYAFAATABMAFAAUABQAEgARABEAEwAUABUAFQAVABYAFgAVABUA
FQAVABUAFgAWABYAFQAVABUAFQAVABUAFQAVABgAGAAYABcAFgAVABEAEAAQAA8ADwAP
ABEAEQARABEADwAOAA4ADgAOAA4ADgANAA4ADQANAAwACQAHAAcACAAKAAkACQAJAAgA
BwAGAAUABQAFAAUABgAEAAQABAAEAAUACAAEAAQABgAGAAYABgAHAAkACQAIAAkACgAN
AA4ADgAPAA4ADQAJAAcAAwADAAMABQAHAAgACAAHAAcACAAKAAsADAAJAAgABgADAAMA
AwACAAAA//////7//f/8//n/9//3//f/9//3//f/9//1//b/9v/2//b/9v/2//b/9//5
//r/+//6//n/+P/2//f/+f/6//v//P/8//z//P/6//r/+f/5//v//v8DAA8AKABRAH4A
kwCEAHIAcgB4AGYASgA0ABYA4f+a/0L/zv5S/gT+AP4n/mD+qv7r/hr/R/9w/47/o/+2
/8f/1v/i/+r/8P/2//f/9//6/wAAAgABAAIABAAFAAUABQAGAAYABgAGAAcABwAKAAoA
CQAIAAkACwANAA4ACwAKAAoACwAOAA4ADQAOAA8AEQAQAA8AEQAUABQAFAAXABcAFwAX
ABgAGQAYABcAGQAbAB0AHwAeAB4AHwAhACUAJgApACsALAAuAC4ALgAxADMANQA4AD0A
PwBDAEUARgBKAEwATgBQAFQAVQBYAFkAWwBdAF0AXwBfAGAAYgBjAGMAYwBjAGMAYwBj
AGMAYwBiAGEAYQBfAF4AXQBcAF0AXABaAFgAWABYAFUAUwBQAE8ASwBGAEYARQBDAD8A
PAA7ADkANQAwAC4ALAApACcAJgAkAB4AHgAfAB4AHQAaABoAGAAWABMAEwATABIAEgAR
ABEAEgASABIAEAAPABEAEwAUABUAEwATABQAFAATABMAEwATABMAFAAUABQAFQAVABUA
FQAVABUAFQAVABQAFAAUABMAEwATABAAEAASABEAEQARAA8ADwAPAA8ACwAKAAoACgAK
AAoACgAJAAoACQAJAAgABwAFAAUABgAIAAcABwAHAAYABQAEAAMABAADAAIAAgAEAAQA
BAAEAAMABAAEAAYABgAGAAYABgAJAAsACwAKAAgACAAKAAoACwANAA0ADQALAAkABQAF
AAMABQAHAAgACgAJAAkACgALAAsACwAHAAYABAABAAEAAQAAAP7//f////7//f/8//f/
9f/1//X/8//z//P/8//z//T/9P/0//T/9P/0//T/9v/3//f/9//1//X/9f/0//T/9f/1
//X/9v/2//b/9v/0//T/8//z//P/9v/7/wMAFgA7AGoAhQCCAHQAdAB+AHgAYABGAC4A
/f+2/17/7P5s/gz++P0V/kj+jP7T/gj/Of9g/3z/lf+q/73/zv/W/97/5v/o/+v/7f/w
//T/9v/1//b/+P/5//n/+f/6//r//P/8//3//f8AAAAA///+/wAAAQACAAIAAAAAAAEA
AwAFAAQAAgACAAIABQAFAAUAAwAGAAYABgAJAAkACQAJAAsADQANAA0ADgAPABAAEQAS
ABIAEwAVABYAFgAYABkAHQAgACEAIgAlACcAKQAsAC0ALwAzADUANgA6ADwAPgBAAEQA
RQBIAEsATQBPAE8AUQBRAFIAVABUAFMAUgBRAFIAUwBUAFUAUwBSAFEAUQBPAE4ATQBM
AEsASgBIAEYARABEAEEAPwA9AD0AOgA2ADMAMQAuACkAKgApACcAIwAeABwAGgAXABMA
EgAQAAoACAAJAAgABwAFAAQAAQD+//////////7//P/7//v//P/8//z/+v/5//v//f/+
/////v/9//3//P/9//3//f/9//3//v/+//7/+//7//v/+//7//v/+//7//r/+v/6//n/
+v/7//n/+v/4//f/9//3//f/9//3//f/9f/0//T/9P/y//L/8v/x//L/8f/x//D/8f/v
/+//8P/u/+3/7f/t/+v/6//r/+v/6v/p/+j/6P/o/+j/6P/o/+n/5v/k/+X/6v/q/+r/
6v/q/+7/8f/y//L/8P/w//L/8v/x//P/8//z/+//7f/p/+n/6//t/+//8P/w/+//7//w
/+//7//v/+v/6v/o/+X/5f/k/+T/4//j/+X/5P/j/+L/3f/b/9v/2//Z/9n/2f/Z/9f/
2P/Y/9j/2v/a/9r/2v/a/9v/2//b/9n/2f/Z/9j/2P/Z/9n/2f/a/9r/2v/a/9j/2P/X
/9f/1//Y/93/6/8IADMAXABtAGYAXABgAGQAUgA4ABwA8v+z/2L/+v58/gr+1v3k/Qv+
SP6U/tX+Av8v/1T/bP+B/5T/qf+2/77/xv/K/8r/y//P/9D/0v/W/9T/1v/Z/9v/2//b
/9z/3P/e/97/3//f/+L/4v/h/+D/4v/j/+T/5P/k/+T/5f/n/+f/5v/k/+T/5v/p/+n/
6f/o/+r/6f/o/+v/6//r/+v/7f/v/+//7//w//H/8v/z//T/9P/1//f/+v/6//z//f//
/wIAAwAEAAUABwAJAAwADwARABUAFwAZABwAHQAeACAAJAAlACgAKgArACwAKwAtAC0A
LgAwADEAMQAxADEAMQAxADEAMQAvAC4ALQAtACsAKgApACgAJwAmACQAIgAgACAAHQAb
ABkAGQAWABIAEQAPAAwABwAEAAMAAQD9//n/+P/3//X/8//y//D/6v/n/+f/5f/j/+L/
4v/g/97/3//f/9//3v/e/93/3f/e/9z/3P/a/9n/1//Z/9r/2//Z/9n/2v/a/9v/2//b
/9v/2f/a/9r/2v/b/9v/2//b/9v/2//b/9v/2f/Y/9f/1f/V/9X/0v/S/9P/0//U/9X/
1f/V/9X/1f/R/9D/0P/Q/8//zv/N/8v/zP/L/8v/yv/L/8n/yf/K/8r/yf/J/8n/yP/H
/8b/xf/G/8X/xP/E/8T/xP/E/8T/w//C/8L/w//C/8L/w//E/8X/xv/J/8v/y//K/8n/
yP/J/8j/zP/P/9D/0f/L/8n/xf/F/8X/x//J/8r/yP/H/8f/yP/L/8v/y//H/8b/xP/B
/8H/wv/C/8H/wf/B/8D/v/++/7n/t/+3/7f/tf+1/7X/tf+2/7j/uf+6/7j/uP+4/7j/
uP+5/7n/uf+7/7v/u/+6/7j/uf+5/7n/uv+6/7r/uv+4/7j/t/+3/7f/uP+9/8n/3P8F
ADQAUQBMAD4AOAA4ACgACADo/8L/j/9I//D+fP4G/rr9tP3T/Qb+Uv6b/s7++/4k/0T/
Wf9s/4P/lP+g/6j/rv+w/7H/s/+0/7b/uP+2/7j/u/+9/8H/wf/C/8L/wv/C/8P/w//E
/8T/w//C/8L/w//E/8T/xv/G/8f/yf/H/8b/xP/E/8b/yf/J/8n/x//K/8r/yv/O/8//
0P/R/9H/0//T/9P/1P/V/9b/1//Z/9r/3P/f/+L/4v/k/+X/6f/s/+3/7v/0//f/+v/+
/wAAAQAEAAUACgAOABAAEgATABYAFgAYABsAHQAfAB8AIQAhACIAJAAnACcAJwAnACcA
JwAnACcAJQAkACMAIwAjACIAIQAgAB0AHAAaABgAFgAWABMAEQAQABEADwAMAAsACQAG
AAEAAgABAP//+//4//b/9P/x/+//7v/s/+b/5P/l/+T/4//k/+T/4v/g/9//3//f/97/
4f/h/+L/5P/i/+L/4P/f/9//4f/i/+P/4//j/+T/5P/l/+X/5f/l/+P/5P/k/+T/4//j
/+P/4//l/+X/5f/l/+b/5v/m/+X/5f/l/+L/4v/k/+P/4//j/+L/4f/g/9//4P/g/+H/
4v/h/+D/3//d/97/3f/d/9z/3P/b/9z/3v/g/9//3//f/97/3f/c/9v/2//b/9v/3P/a
/9r/2v/a/9v/2v/a/9v/2v/a/9r/3P/g/+L/4v/i/+L/5f/n/+f/5v/o/+j/6v/q/+n/
6//r/+v/6P/n/+T/5f/l/+f/6f/q/+z/6//r/+z/7v/v//D/7f/t/+z/6v/r/+r/6v/p
/+n/6f/o/+f/5v/j/+H/4f/h/+P/4//j/+P/4//k/+T/5P/k/+T/5P/k/+b/5//n/+f/
5//n/+f/5v/n/+n/6v/r/+r/6v/q/+r/7P/s/+v/6//t/+7/8f/5/woALQBaAIMAigB2
AGYAYgBcAEIAIgAEAN//qP9g/wT/jv4g/vL9Af4s/mj+tf70/iP/TP9w/43/ov+1/8j/
2P/k/+r/7v/z//X/+P/6//z//P/+/wEAAwAHAAcACAAIAAgACAAJAAkADgAOAA0ADAAO
AA8AEAAQAA4ADgAPABEAFAAUABMAFAAUABcAFwAXABcAGgAaABoAGwAbABsAGwAdAB8A
HwAfACIAIwAkACUAKAAoACkAKwAwADAAMgAzADUAOAA5ADoAPQA/AEEARABJAEsATwBR
AFIAVgBYAFoAXABgAGEAZABnAGkAawBrAG0AbQBuAHAAcwBzAHMAcwBzAHMAcwBzAHUA
dABzAHMAbwBuAG0AbABrAGoAaABmAGcAaABmAGUAYwBjAGAAXABbAFkAVgBRAFAATwBN
AEkARQBEAEMAQQBAAEAAPwA6ADcANwA1ADMANAA0ADIAMAAtAC0ALQAsAC4ALQAtAC4A
MAAwAC4ALQAtAC8AMAAxADEAMQAyADIAMQAxADEAMQAzADQANAA0ADQANQA2ADcANQA1
ADUANQA0ADQANAAzADQANQAzADQANgA1ADUANQA1ADUANQA1ADMAMgAyADIAMgAyADIA
MQAuAC0ALQAsAC4ALQAuADAAMAAvAC8ALwAtAC0ALQAtAC4ALQAsACwALgAuAC4ALgAr
ACoAKgArACwALgAwADAAMAAwADMANQA1ADQANQA2ADkAOgA5ADsAOwA7ADkANwAzADMA
MQAzADUANgA4ADcANwA4ADsAOwA7ADcANQAyAC4ALQAwADAALwAvAC8ALgAtACwAKwAp
ACkAKQApACkAKQApACkAKgAqACoAKgAqACoAKgAqACsAKwArACsAKwArACoALAAtAC0A
LQAsACwALAAsAC4ALgAtAC0ALwA0ADcAOQBOAHUAogDDAMIAsgCsALIArACWAH4AZAA5
APr/pv84/7r+Uv4u/kn+ev66/gP/PP9t/5j/uP/N/97/7/8EABQAHgAmACgAKQAtADAA
MgAyADAAMgA1ADcAOwA7ADwAPAA8ADwAPQA9AEAAQAA/AD4AQABBAEIAQgBCAEIAQwBF
AEUARABCAEIARABHAEcARwBHAEoASgBKAEsASwBLAEsATQBPAE8ATwBQAFEAUgBTAFQA
VABVAFcAXABcAF4AXwBjAGYAZwBoAGsAbQBvAHIAdQB3AHsAfQB9AIAAgQCCAIYAigCL
AI4AkQCTAJUAlQCVAJUAlgCYAJoAmwCcAJ0AngCfAKAAoQCjAKIAoQChAKEAoACfAJ4A
mwCaAJgAlgCUAJQAkQCPAI0AjQCKAIYAhACDAIEAfQB+AH0AewB3AHIAcABuAGsAaQBo
AGYAYABdAF0AWwBZAFYAVgBUAFIAUQBRAFEAUABPAE0ATABMAEwATABKAEkASABJAEkA
SQBJAEkASgBKAEkASQBJAEkASQBKAEoASgBKAEsATABNAEwASwBKAEkASgBKAEoASQBL
AEsASABIAEYARQBFAEUARQBFAEUARQBDAEIAQgBCAEAAQABAAD8APgA9AD0APAA7ADkA
OQA6ADoAOQA5ADkANgA1ADQAMwAyADEAMAAwADIAMgAyADIALwAuAC4ALwAuAC4ALAAw
ADAAMgAyADIAMgAxADMAMwAyADQANAA2ADYANQA3ADcANwAxAC8AKwArAC0ALwAxADIA
MgAxADEAMgAzADMAMwAvACwAKgAnACcAKgAqACkAKQAnACYAJQAkACIAIQAiACMAIQAh
ACEAIQAjACQAJAAkACYAJgAmACYAJAAlACUAJQAlACUAJQAkACYAJwAnACcAKAAoACgA
KAAmACYAJQAlACMAJAArAD0AXgCNALQAvQCuAKoAsgCuAJgAfABiADgA9/+m/zz/vP5U
/ir+Ov5n/qj+8P4p/1r/h/+m/77/0//k//f/BgAOABIAGAAcAB0AHwAgACIAIgAjACYA
KgAtAC0ALQAuAC4ALgAuAC8ALwAyADIAMQAwADAAMQAyADIAMgAyADMANQA1ADQAMgAy
ADQANwA3ADcANwA6ADoAOgA7ADsAOwA7AD0APwA/AD8AQABBAEIAQwBCAEIAQwBFAEoA
SgBMAE0ATQBQAFEAUgBXAFkAWwBeAF8AYQBlAGcAaABsAG4AcABzAHgAegB+AIAAgQCC
AIEAgwCDAIQAhgCFAIUAhQCFAIMAgwCDAIMAgwCCAIEAgQCBAIAAfwB+AHsAegB4AHYA
dAB0AHEAbwBrAGsAaABkAGEAXwBcAFcAVgBVAFMATwBLAEoASQBHAEUARABCADwAOwA7
ADkANwA4ADgANgA0ADMAMwAzADIANAAzADMANAAyADIAMAAvADAAMwA1ADcANQA1ADYA
NgA1ADUANQA1ADUANgA2ADYANQA1ADUANQA1ADUANQA1ADYANgA2ADUANQA1ADIAMgAy
ADEAMQAxADEAMQAxADEALQAsACwALAAuAC4ALgAtACwAKwArACoAJwAlACUAJgAmACUA
JQAlACMAIwAjACMAIgAhACAAIAAgACAAIAAgACAAIAAhACMAIgAiACAAHgAfACAAHwAe
ACAAIAAiACIAIgAiACUAJwAnACYAKAAoACoAKgApACsAKwArACUAIwAfAB8AIQAjACUA
JgAoACcAJwAoACcAJwAnACMAHwAcABgAFwAZABoAGgAbABkAGAAXABYAEwARABEAEQAR
ABEAEQARAA8AEAAQABAAEAAQABAAEAAQABEAEQARABEAEQARABAAEgATABMAEwATABIA
EQAQABAAEAAPAA8ADQAQABkAKQBKAHcAnACpAKQAngCgAJoAggBiAD4ADgDP/4D/Gv+g
/jj+EP4g/kn+iP7S/hP/RP9r/4r/pv+5/8r/2//q//T//P8AAAIAAwAFAAgACgAMAAoA
DAAPABEAEQARABIAEgASABIAEwATABYAFgAVABQAFAAVABYAFgAWABYAFwAZABkAGAAW
ABYAGAAbABsAGwAZABwAHAAcABsAGwAbABsAHwAhACEAIQAiACMAJAAlACQAJAAlACcA
LAAsAC4ALwAxADQANQA2ADkAOwA9AEAAQQBDAEcASQBLAE4ATwBQAFQAWABZAFwAXQBf
AGEAYQBjAGMAZABmAGYAZQBkAGMAYQBhAGEAYQBjAGIAYQBhAF8AXgBdAFwAWwBaAFgA
VgBUAFQAUQBPAEsASwBIAEQAQwBBAD4AOQA2ADUAMwAvACwAKgAoACUAIwAiACAAGgAZ
ABkAFwAVABQAFAASABAADgANAAwACgAKAAkACQAKAAwADAAKAAkABwAJAAoACwALAAsA
DAAMAAsACwALAAsACwAMAAwADAANAA0ADQANAAwACwAKAAkADAAMAAwACwAJAAkABgAG
AAYABQAFAAUABQAFAAUABQADAAIAAgACAAIAAgACAAEAAAD//////v/9//v/+//8//z/
+//7//v/+v/5//j/9//2//X/9P/0//T/9P/0//T/8//y//L/8//y//T/9P/0//T/8v/w
//T/9v/4//j/+P/4//v//f/9//z//P/8//7//v///wEAAQABAPz/+f/0//P/9P/3//r/
/P/8//v/+//8//v/+//7//f/8//w/+z/6//s/+z/6//r/+3/7P/r/+r/5//l/+X/5f/j
/+P/4//j/+X/5v/m/+b/5P/k/+T/5P/k/+X/5f/l/+X/5f/l/+T/5v/n/+f/5//m/+b/
5v/m/+X/5P/i/+H/5f/o/+//BQAmAE8AcAB7AHYAcgBwAGYATgAuAAoA2P+T/0L/2v5a
/vr93v32/SP+Zv6y/u3+Gv9F/2b/fv+P/6L/tf/C/8z/1P/W/9j/2f/d/+D/4P/g/+D/
4v/l/+f/6f/p/+r/6v/q/+r/6//r/+z/7P/r/+r/6v/r/+z/7P/s/+z/7f/v//H/8P/u
/+7/7v/x//H/8f/w//L/8f/w//P/8//z//P/9f/3//f/9//6//v//P/9//7//v///wEA
AgACAAQABQAHAAoACwAMAA8AEQATABYAGQAbAB8AIQAkACgAKgAsACwAMAAxADQANQA3
ADkAOQA7ADsAPAA+AD8APwA/AD8APQA9AD0APQA9ADwAOwA7ADsAOgA5ADgANQA0ADIA
MAAwADAALQArACkAKQAmACIAHwAdABoAFQAWABUAEwAPAAwACgAIAAUABQAEAAIA/P/7
//v/+f/3//b/9v/0//L/8f/x//H/8P/u/+3/7f/u//D/8P/u/+3/7f/v//D/8f/v/+//
8P/w/+//7//v/+//7//w//D/8P/w//H/8v/z//P/8//z//P/8v/y//L/8f/y//P/8f/y
//L/8f/x//H/7//v/+//7//t/+z/7P/s/+v/6v/p/+f/5//n/+j/6P/p/+f/5//o/+j/
5//n/+f/5//n/+f/5//m/+X/5P/k/+T/5P/k/+T/4//i/+L/4//m/+j/5v/m/+f/6P/p
/+r/6//t/+3/7P/t/+7/8f/y//L/8//y//H/7//t/+n/6f/r/+3/7//w//D/7//v//D/
8f/x//H/7f/q/+j/5f/l/+b/5v/l/+X/5f/k/+P/4v/h/9//3//f/+H/4f/h/+H/4f/i
/+L/4v/i/+L/4v/i/+L/4//j/+P/5f/l/+X/5P/k/+X/5f/l/+b/5v/m/+b/5v/m/+X/
5f/n/+r/7f/9/yAATQBwAHsAbgBkAGAAWAA+ABoA9v/M/5X/Tv/q/nD+Cv7i/fT9Gf5U
/qT+5f4U/z3/YP98/5H/pP+1/8L/zv/Y/9r/3P/f/+H/5v/s/+7/7f/u//D/8f/x//H/
8v/y//T/9P/1//X/9v/2//X/9P/0//X/9v/2//b/9v/3//n/+//6//j/+P/5//v/+v/5
//v//v/+//7//f/9//3//f8BAAMAAwADAAQABQAGAAcACQAKAAwADwASABIAFAAVABcA
GgAbABwAIQAjACUAKAAtAC8AMwA1ADcAOgA7ADwAPgBCAEMARgBHAEkASwBLAE0ATQBO
AFAAUwBTAFMAUwBSAFEAUABPAE8ATgBNAE0ATQBMAEsASgBJAEgARgBEAEIAQgA/AD0A
OwA7ADgANAAzADEALgApACYAJQAjAB8AGwAaABkAFwAVABQAEgAMAAsACwAJAAcACAAI
AAYABAADAAMAAwACAAIAAQABAAIABAAEAAIAAQD//wEAAgADAAMAAwAEAAQAAwADAAMA
AwADAAQABAAEAAQABQAGAAcABgAFAAQAAwACAAIAAgABAAIAAwABAAIAAgABAAEAAQD/
//////////3//P/8//z//P/8//z/+//6//n/+f/4//j/9//4//r/+v/5//n/+f/4//f/
9v/1//X/9f/1//b/9P/0//T/9P/1//T/9P/1//b/9//4//v//f/9//z//P/8//7//v//
/wEAAQABAP3/+//3//f/9//5//v//P/8//v/+//8//3//f/9//n/+P/2//P/8//0//T/
8//z//X/9P/z//L/7//t/+3/7f/s/+v/6v/p/+v/7P/s/+z/7P/s/+z/7P/s/+3/7f/t
/+3/7f/t/+z/6v/r/+v/6//u/+7/7v/u/+7/7v/t/+3/6//u//P/+f8GACcAWAB/AIYA
bgBcAFoAVAA8ABoAAADf/6r/Zv8M/5r+Jv7m/e/9FP5K/pH+1v4J/zb/Wv93/47/n/+w
/8L/0P/W/9r/3f/h/+T/5P/m/+b/6P/r/+3/8f/x//L/8v/y//L/8//z//b/9v/1//T/
9v/3//j/+P/2//b/9//5//v/+v/4//j/+P/7//v/+//5//z//P/8//////////////8B
AAEAAQAEAAUABgAHAAoACgALAA0ADgAOABAAEQAUABgAGgAcAB0AHwAhACQAJwApAC0A
LwAyADYAOAA6AD4AQgBDAEYASQBLAE0ATQBPAE8AUABSAFUAVQBVAFUAVQBVAFUAVQBV
AFQAUwBTAFMAUgBRAFAATABKAEcARABEAEQAQQA/AD0APQA6ADYANQAzADAAKwAoACcA
JQAhABwAGgAYABUAFQAUABIADAAIAAcABAABAAIAAgAAAP7//f/9//3//P/6//n/+f/6
//r/+v/4//f/+f/7//z//f/7//v//P/8//v/+//7//v/+f/6//r/+v/7//v/+//7//3/
/f/9//3//f/8//v/+f/5//n/9v/2//b/9f/1//X/9f/1//X/9f/1//T/9P/0//L/8v/y
//H/8P/v/+//7v/v/+3/7f/u/+7/7f/t/+3/7f/t/+3/7f/s/+v/6v/q/+j/6P/o/+j/
6f/o/+r/6//u/+z/7P/s/+z/7//x//H/8P/w//D/8v/y//X/9//3//f/8v/v/+r/6f/r
/+3/7//w//L/8f/x//L/8f/x//H/7f/u/+z/6f/p/+r/6v/p/+n/6//q/+n/6P/j/+H/
4f/h/+P/4//j/+P/4//k/+T/5P/i/+L/4v/i/+T/5f/l/+X/4//j/+P/4v/i/+P/4//j
/+b/5v/m/+b/5P/k/+P/4//j/+T/6//9/yIAUQB2AH0AagBkAGoAbABaAEQAMAAMAM//
hP8g/6L+Kv7q/fD9Gf5S/pr+1/4K/zf/YP96/4//oP+1/8b/0P/W/9z/3P/f/+P/5v/m
/+r/6P/q/+3/7//x//H/8v/y//T/9P/1//X/9f/0//L/8P/z//X/9//4//b/9v/3//n/
+//6//j/+P/6//3//f/9//v//v/+//7///////////8BAAMAAwADAAQABQAGAAcACQAK
AAwADwAQABAAEgATABcAGgAbABwAHQAfACEAJAAnACkALQAvADIANgA4ADoAPABAAEEA
RABHAEkASwBLAE8ATwBQAFIAUwBTAFMAUwBTAFMAUwBTAFEAUABPAE8ATQBMAEsASgBJ
AEgARgBEAEAAQAA9ADsAOQA5ADYAMgAsACkAJQAfAB4AHQAbABcAFAASABAADQAJAAgA
BgAAAP/////9//v/+P/4//b/9P/z//P/8//y//H/7//u/+7/8P/w/+7/7f/q/+v/6//r
/+3/7f/u/+7/7f/t/+3/7f/t/+7/7v/u/+3/7f/t/+3/7f/t/+3/7f/s/+z/7P/r/+3/
7f/q/+r/7P/r/+v/6//p/+n/6f/p/+n/6P/o/+j/5v/m/+b/5f/m/+X/5f/k/+P/4f/h
/+L/4P/f/9//3//h/+H/4f/h/9//3f/b/9r/3P/c/9z/3P/d/9z/3P/d/9z/3v/g/+D/
4P/g/+H/4//j/+L/5P/k/+b/5v/n/+n/6f/p/+P/4f/d/93/3//h/+P/5P/k/+P/4//k
/+T/4//i/93/3P/a/9f/1//Y/9j/1//X/9f/1v/V/9T/0f/P/8//z//P/8//z//P/9H/
0v/S/9L/0v/S/9L/0v/R/9H/0P/P/9H/0f/R/9D/0P/R/9H/0f/S/9L/0v/S/9L/0v/R
/9H/0//Y/+P/+/8oAFUAagBhAFYAXgBoAF4ARgA0ABgA3v+T/zb/vP46/uT91v34/Sv+
bv60/uv+Gv8//1j/cP+F/5b/p/+y/7r/vv/C/8b/yf/L/8z/zv/Q/9D/0v/V/9f/2P/X
/9f/1v/Y/9j/2f/Z/97/3v/d/9z/2v/b/9z/3P/c/9z/3f/f/+H/4P/e/97/3v/h/+H/
4f/h/+T/5P/k/+f/5//n/+f/6P/p/+j/5//q/+v/7P/t//D/8P/x//P/9f/0//X/9f/4
//z//v8AAAMABQAHAAoADQAPABMAFQAYABwAHgAgACIAJgAnACoALQAvADEAMQAzADMA
NAA2ADUANQA1ADUANwA3ADcANwA1ADQAMwAzADEAMAAvAC4ALwAuACwAKgAlACQAIAAd
ABsAGwAYABQADwANAAoABQAEAAMAAQD9//j/9v/0//H/7v/s/+n/4v/h/+H/3//d/9z/
3P/a/9j/1//X/9f/1v/U/9P/0//U/9b/1v/U/9P/0v/T/9P/0//T/9P/1P/U/9X/1f/V
/9X/0v/S/9H/0P/S/9P/1P/V/9X/1f/V/9X/1P/U/9T/0//T/9P/0P/Q/9D/z//P/8//
zf/N/83/zf/N/8z/zP/M/8v/yv/J/8f/yP/H/8f/xv/G/8X/xv/I/8X/w//C/8H/wf/B
/8H/wf/C/8H/wP/A/8L/wv/C/8L/wf/A/8D/wf/E/8b/xv/G/8b/yP/I/8j/yP/K/8v/
zP/M/w==
         </WaveFormData>
      </LeadData>
      <LeadData>
         <LeadByteCountTotal>10000</LeadByteCountTotal>
         <LeadTimeOffset>0</LeadTimeOffset>
         <LeadSampleCountTotal>5000</LeadSampleCountTotal>
         <LeadAmplitudeUnitsPerBit>4.88</LeadAmplitudeUnitsPerBit>
         <LeadAmplitudeUnits>��V</LeadAmplitudeUnits>
         <LeadHighLimit>2147483647</LeadHighLimit>
         <LeadLowLimit>268435456</LeadLowLimit>
         <LeadID>V3</LeadID>
         <LeadOffsetFirstSample>0</LeadOffsetFirstSample>
         <FirstSampleBaseline>0</FirstSampleBaseline>
         <LeadSampleSize>2</LeadSampleSize>
         <LeadOff>FALSE</LeadOff>
         <BaselineSway>FALSE</BaselineSway>
         <ExcessiveACNoise>FALSE</ExcessiveACNoise>
         <MuscleNoise>FALSE</MuscleNoise>
         <LeadDataCRC32>3279322849</LeadDataCRC32>
         <WaveFormData>
DgAOAA4ADgAQABAAEAAQABAAEAAQABAAEgASABIAEgAUABQAFAAUABYAFgAWABYAFQAU
ABMAEgASABIAEgASABAAEAAQABAAEAAQABAAEAAOAA4ADgAOABAAEAAQABAADwAOAA0A
DAAKAAoACgAKAAoACgAKAAoACgAKAAoACgAKAAoACgAKAAoACgAKAAoACgAKAAoACgAM
AAwADAAOABIAEgASABEAEQARABMAFAAVABUAFAATABQAEgASABIAEQATABQAFAAWABYA
FwAXABYAFQASABAADAAKAAgACgAMAAwADAAMAAwACQAJAAgAAwABAAAA//8AAAEAAgAD
AAEAAgACAAIAAgACAAIAAgACAAIAAgADAAIAAQAAAP//AQABAAEAAQACAAIAAgACAAYA
BgAGAAgABwAFAAsAGQA1AF0AhQCdAK4AyQDoAPwAAgEAAesAuAB0ACsAxv8+/7r+f/6E
/p3+yf4F/zb/WP94/5T/qP+0/8T/0//e/+T/7P/v/+7/7//x//L/9P/2//f/+f/5//j/
+v/6//r//P/9//3//f8AAAAAAAAAAAAAAQABAAEA////////AQADAAMAAwADAAMAAwAD
AAQABAAFAAUABAACAAMAAwADAAMABAAEAAUABgAGAAcACAAJAAkACwAMAA0ADQAOAA8A
EgAUABUAFgAUABYAGQAZAB4AIAAiACMAIwAmACgAKAAtAC8AMQAzADUANwA5ADwAOgA7
ADwAPAA/AEEAQQBBAD8APwBAAEAAQABAAEAAPwA/AD8APwA+AD4APAA8ADsAOQA5ADkA
NwA4ADgAOAA1ADMAMgAvACwALAAsACsAKQAqACkAKAAlACAAHgAcABoAGwAZABgAGAAW
ABUAFAASABQAEwASABEADwAOAA0ADQAPAA8ADgAOAA0ADQANAA0ADQANAA4ADgANAA0A
DgAOABAAEAAQABEAEQARABIAEgATABMAEwATABQAFAAUABQAEwASABAADwAPAA0ADAAM
AA0ADQAMAAwADgAOAA0ADQANAA0ADAAMAA4ADQAMAAwACgAJAAgACAAIAAgACAAIAAgA
CAAHAAUABwAHAAcABwAHAAYABQAFAAcACAAHAAYACAAIAAgACAAIAAwADAAMAAwADQAO
ABEAEgATABMAEgARABAADgAOAAwADQAPABAAEAAQABAAEQASABIAEgAQABAADgAMAAoA
CwAKAAkACAAIAAYAAwADAAIA/v/9//3//f/9//3//f/9//3//v/+//z//P/8//z//f/+
////AAAAAP///v/9//////////////8AAAAAAAD+//7//P/8/wAAAQAFAA8AIwBFAG0A
iQCZAK4A1QD6AAwBEAEIAecAqgBiAA0AlP8E/5r+f/6W/rn+7/4l/0r/av+I/57/sP++
/8z/1//i/+j/6v/t//D/7//v//T/9v/0//X/9//3//j/+v/6//r/+v/7//v/+//8//z/
/P/8//7//////////v/9//z//f///////////////////wAAAAABAAEAAAACAAMAAwAD
AAMABAAEAAUABAAEAAUABgAHAAcACQAKAA0ADQAOAA8ADgAQABEAEgAQABIAFQAVABoA
HAAeAB8AIwAmACgAKAApACsALQAvADEAMwA1ADgAOAA5ADoAOgA7AD0APQA9AD8APwBA
AEAAPwA+AD0AOwA7ADsAOwA6ADsAOgA7ADsAOwA7ADsAOQA3ADYANQAxADAAMAAuACwA
LAAsACsAKQAnACUAIwAfAB4AHAAaABgAGQAXABYAFgAVABMAEQAOAA4ADQAMAAsACwAK
AAkACQAJAAkACAAIAAkACQAJAAkACQAJAAoACgAJAAkACgAKAAwADAAMAA0ACwALAAwA
DAANAA0ADQANAAwADAAMAAwADAAMAAsACwANAAsACgAKAAkACQAIAAgACAAIAAcABwAH
AAcABgAGAAYABQAEAAQAAgABAAAAAAACAAIAAgACAAAAAAD///3///////////////7/
/f/9//3//v///wAAAAAAAAAAAAACAAYABgAGAAMAAwADAAUACAAJAAkACAAJAAgABgAG
AAQABQAHAAgACgAKAAoACwALAAoACQAGAAQAAgAAAP7////+//3//P/+//z/+f/5//j/
9P/z//P/8f/x//H/8f/x//H/8v/y//L/8v/y//L/9P/0//T/9P/0//P/8v/x//P/8//z
//P/8//0//T/9P/z//L/7//u/+7/8//1//v/CwAnAE8AbwCBAJgAvQDmAP4ABAH+AOEA
pABcAA8ApP8e/6z+f/6K/qn+1/4L/zj/Wv92/4z/nv+s/7z/x//M/9T/2P/Z/9r/3//h
/+L/5P/k/+X/5//n/+f/6P/n/+b/6P/p/+n/6f/q/+r/6v/q/+r/6//r/+v/6f/p/+n/
6//r/+v/6//r/+v/6//r/+z/6v/r/+v/6v/s/+3/7f/t/+3/7v/u/+//7v/u/+//8P/v
/+//8f/y//P/8//0//X/9v/4//n/+v/6//z//////wAAAgAEAAUABwAKAAwADAARABMA
FQAXABgAGQAaABwAHAAdAB4AHgAdAB8AHwAfACEAIQAiACIAIgAiACIAIQAfAB8AHwAe
ACAAHgAeAB0AHwAfAB8AHQAcABwAHAAZABcAFgATABAAEAAQAA8ADQAKAAkACAAFAAQA
AgAAAP7//f/7//r/+v/5//f/9f/y//L/8f/w/+//7//u/+3/7f/v/+//7v/u/+//7//v
/+//7f/t/+7/7v/r/+v/7P/s/+7/7v/u/+//7f/t/+7/7v/t/+3/7f/t/+7/7v/u/+7/
8P/w/+//7//v/+3/7P/s/+v/6//q/+r/6P/o/+f/5//n/+f/5v/m/+b/5f/k/+T/5v/l
/+T/5P/i/+L/4v/i/+L/4v/h/9//3//f/9//3//f/97/3f/d/9//3v/b/9z/4P/g/+D/
4P/g/+P/6P/p/+r/5//n/+f/6f/q/+v/6//q/+f/5v/k/+T/5v/n/+n/6v/q/+r/6v/r
/+n/6P/n/+T/4v/g/97/3P/e/97/3v/e/97/3P/Z/9n/2P/U/9P/0//R/9H/0f/R/9H/
0f/S/9L/0//U/9X/1v/X/9j/2f/a/9n/2f/Z/9n/2v/b/9z/3f/d/97/3v/e/9z/3P/a
/9r/2v/b/9//6/8BACMARQBhAHkAkgC3ANgA5ADiAMwAlwBQAAgArf84/8L+ev5x/oT+
qf7f/hH/NP9U/27/gP+O/57/rP+1/7z/wv/E/8P/xP/H/8f/yP/K/8r/y//N/83/0P/S
/9L/0v/Q/9H/0f/R/9D/0P/Q/9D/0v/T/9P/0//T/9P/0//V/9P/0//T/9P/1f/V/9X/
1v/V/9X/1P/S/9L/0//T/9P/1f/W/9b/1//Y/9j/2f/a/9r/2f/a/9r/2//b/9z/3f/c
/97/3//g/+D/4v/l/+X/6v/s/+7/7//w//L/8//y//X/9//5//v/+//9////AgAAAAEA
AgACAAMABQAFAAUABwAHAAgACAAGAAYABgAFAAUABQAFAAQABgAEAAQAAwABAAEAAQD/
//7//v/+//v/+//6//f/9P/0//T/8//x/+7/7f/s/+n/5//m/+X/5P/g/93/2//a/9r/
2f/Y/9b/2P/X/9b/1f/V/9T/0//T/9H/0f/Q/9D/0f/R/9H/0f/P/8//0P/Q/9H/0f/S
/9L/0v/S/9L/0//T/9P/1P/U/9P/0//T/9P/0P/Q/9D/0P/O/87/zf/N/87/zf/N/87/
z//P/87/zv/M/8z/y//L/8n/yf/I/8j/yP/H/8b/xv/I/8f/xv/G/8b/xv/G/8b/xP/E
/8P/wf/D/8P/w//D/8H/wP+//7//v//A/8H/wv/A/8D/wf/C/8P/xP/E/8j/yP/I/8f/
x//H/8n/y//N/87/zv/L/8r/yP/I/8j/yf/L/8z/y//K/8n/yf/K/8r/yv/I/8b/xP/C
/8D/wv/C/8L/wv/A/77/u/+7/7r/tv+1/7X/tP+z/7L/sf+0/7X/t/+4/7b/tv+2/7b/
tP+0/7T/tP+3/7f/t/+3/7b/tf+0/7P/tf+2/7b/tv+2/7b/tP+0/7T/tf+5/8P/0//z
/xsAOwBNAGIAgwCkALQAtACmAIEAQgD8/6v/Pv+8/lb+Of5G/mX+mf7R/vr+HP88/1L/
Yv9y/4T/kf+a/6L/pv+l/6b/qf+p/6z/rv+s/63/r/+v/7L/tP+0/7T/tP+1/7X/tf+0
/7T/tP+0/7T/tf+1/7X/t/+3/7f/uf+3/7f/t/+3/7n/uf+5/7r/uP+5/7n/uP+7/73/
vv+//73/vv++/7//wP/A/8H/wv/F/8X/x//I/8n/yf/K/8v/zP/O/8//0P/R/9T/2P/Z
/9n/2v/b/9v/3//i/+T/5P/n/+n/6//t/+3/7//x//T/8//z//P/8v/2//n/+v/7//v/
+//8//z//v/+//7//f/9//3//f/8//v/+P/3//X/9//3//f/9f/1//b/9//1//X/9P/x
/+7/7v/u/+3/6//q/+n/6P/l/+L/4P/e/9z/2//Z/9j/2P/a/9n/2P/W/9b/1f/U/9P/
1v/W/9b/1//V/9X/1P/U/9X/1f/V/9X/1//X/9j/2P/X/9f/2P/Y/9r/2v/a/9v/2v/Z
/9n/2P/a/9v/3P/d/97/3v/e/97/3P/c/9v/2//e/93/3f/e/97/3f/b/9r/2//c/9z/
3f/d/93/3P/c/9z/2//a/9r/2//b/9v/3P/e/97/3v/e/93/3P/a/9f/2v/b/9z/3f/b
/9r/2f/Z/9n/2v/b/9z/2v/a/9r/2//e/9//4P/h/+L/5P/o/+j/6P/p/+n/6f/r/+r/
6//r/+r/6//q/+j/6P/o/+n/6//s/+7/7v/u/+//8v/y//L/8P/v/+7/7f/s/+3/7P/r
/+r/6//q/+j/6f/o/+T/4//j/+P/4//j/+P/4//j/+T/5P/k/+T/5P/k/+b/5v/m/+b/
5//n/+f/5//n/+f/5//n/+n/6v/q/+r/6v/q/+j/6P/s/+3/7//1/wMAHwBFAG0AhQCU
AK0AzgDqAPQA8gDhALYAeAAvANL/TP++/nH+cP6J/rP+6/4g/0T/Yv9+/5j/qP+2/8X/
0v/Y/97/4f/i/+X/5//o/+z/7P/t/+//7//y//T/9P/0//b/9//3//f/+P/4//j/+P/4
//n/+f/5//v/+//7//3//v///wAAAQABAAEAAQACAAQABQAFAAQABAAFAAUABQAHAAgA
CAAJAAoACgALAAwADQANAA8AEAATABMAFAAVABYAGAAZABoAGgAcAB8AHwAjACYAKQAr
AC8AMgA0ADQANQA3ADkAOwA9AD8AQQBEAEQARQBGAEYASQBLAEsASwBMAE0ATwBQAFAA
UABQAE8AUQBRAFEAUABRAFAAUQBRAFEAUQBRAE8AUABQAFAATQBNAEwASQBGAEQARABD
AEEAQgBBAEAAPQA7ADoAOQA4ADUAMwAyADIAMgAxADAALgAuAC0ALAArAC0ALAArACsA
KwArACoAKgArACsAKwArACsAKwAsACwALAAtAC8AMAAyADIAMgAzADEAMQAyADIANQA1
ADUANQAyADIAMgAyADMANAA0ADUANwA1ADQANAA3ADcANgA2ADQANAAzADMAMwAzADIA
MgAyADEAMAAwADEAMQAxADIAMgAyADIAMgAyADIAMQAvADEAMQAxADEAMwAyADEAMQAw
ADAAMAAwAC4AMAAxADIAMwA0ADYAOgA6ADoAOgA7ADwAPwA+AD8APwA+AD8APgA8ADwA
PAA9AD8AQABCAEIAQgBDAEMAQgBBAD4AOgA4ADYANAA4ADgAOAA4ADgANgAzADMANAAw
AC8ALwAtAC0ALQAtAC8ALwAwADAALgAuAC4ALgAwADAAMAAwADEAMQAxADEAMQAxADEA
MQAxADIAMgAyADQANAAyADIANgA5ADsAOwBNAG0AlQC3AM0A4AABASoBRAFOAUwBNQH+
ALoAbQAEAHz/+v6//sb+4/4P/0f/dv+a/7j/0P/g/+z/+v8LABYAHAAiACUAJAAnACkA
LAAuACwALQAvAC8AMgA0ADQANAA0ADUANQA1ADYANgA2ADYANgA3ADcANwA3ADcANwA5
ADkAOQA5ADkAOwA7ADsAPAA8AD0APQA8AD4APwA/AD8APwBAAEAAQQBAAEAAQQBCAEMA
QwBFAEYASQBJAEoASwBMAE4ATwBQAFAAUgBVAFUAWgBcAF4AXwBgAGIAYwBiAGUAZwBp
AGsAbQBvAHEAdAB0AHUAdgB2AHgAewB8AH0AfwB/AIAAgACAAIAAgAB/AH0AfQB9AHwA
fAB6AHoAeQB5AHkAeQB3AHYAdgB2AHMAcgByAHAAbgBsAGwAawBpAGYAZQBkAGEAYABe
AFwAWgBZAFcAVgBWAFUAUwBRAE4ATABLAEoASQBLAEoASQBJAEcARwBGAEYARwBHAEcA
RwBHAEcASABIAEcARwBIAEgASQBKAEsATQBNAE0ATgBOAE0ATQBNAE0ATABMAEwATABO
AE4ATQBNAE0ASwBKAEoASwBLAEoASgBIAEgARwBHAEkASQBIAEgASABHAEYARgBGAEUA
RABEAEQARABEAEQAQgBCAEEAPwBBAEEAQQBBAEMAQgBBAEEAPwBAAEEAQgBAAEAAQABB
AEIAQwBEAEUARgBGAEoASgBKAEkASQBJAEsATABNAE0ATABLAEoASABIAEgASQBLAEwA
TABMAEwATQBNAEwASwBIAEQAQgBAAD4AQgBCAEIAQgBAAD4AOwA7ADwAOAA3ADcANwA3
ADcANwA3ADcAOAA4ADgAOAA4ADgAOAA4ADgAOAA3ADcANwA3ADcANwA3ADcAOQA6ADoA
OgA4ADgANgA2ADgANwA/AE0AZQCHAK0AxwDbAPwAJQFCAUoBRAEqAfEAqgBiAAUAkP8c
/9r+0/7q/hX/R/9z/5j/uP/O/+D/8P/8/woAFQAaAB4AIgAlACYAJwAnACgAKgAsAC0A
LwAvAC4AMAAwADAALgAvAC8ALwAwADAAMAAwADAAMQAxADEAMQAxADEAMwAxADEAMQAx
ADMAMwAzADQANAA1ADUANAAyADMAMwAzADUANgA2ADcANgA2ADcAOAA3ADcAOQA6AD0A
PQA+AD8AQABCAEMARABCAEQARwBHAEoATABOAE8ATwBSAFQAVABXAFkAWwBdAF0AXwBh
AGQAZABlAGYAZgBnAGkAaQBpAGkAaQBqAGoAagBqAGoAaQBpAGkAaQBoAGgAZgBmAGUA
ZQBlAGUAYwBiAGIAYgBfAF8AXgBbAFgAWABYAFcAVQBSAFEAUABNAEwASgBIAEYARQBD
AEIAQgBBAD8APQA6ADwAOwA6ADkAOQA4ADcANwA1ADUANAA0ADcANwA3ADcANQA1ADYA
NgA1ADUANgA2ADYANgA2ADcANwA3ADgAOAA3ADcANwA3ADgAOAA4ADgAOAA4ADcANwA5
ADcANgA2ADcANwA2ADYANAA0ADMAMwAzADMAMgAyADIAMQAwADAALgAtACwALAAuAC4A
LgAuACwALAArACkAKQApACkAKQArACoAKQApACkAKgArACwAKgAoACYAJwAmACcAKAAo
ACgAKgAqACoAKgAqACwAMAAwADAALwAvAC8AMQAyADMAMwAyAC8ALgAsACwALgAvADEA
MgAyADIAMgAzADEAMAAvACwAKQAmACMAIAAkACQAJAAkACQAIgAfAB8AHgAaABkAGQAZ
ABkAGQAZABcAFwAYABgAFgAWABYAFgAYABgAGAAYABcAFwAXABcAGQAZABkAGQAXABgA
GAAYABgAGAAWABYAFAAZAB8AKwBDAGUAiQClALsA2AD7ABYBHgESAe4ArwBoACQAzf9i
//r+wP63/sr+7f4h/1P/eP+U/6r/vv/M/9j/5P/v//b//P8AAP//AAABAAMABAACAAIA
AwAFAAUABgAIAAgACAAIAAkACQAJAAoACgAKAAoACAAJAAkACQAJAAkACQALAAsACwAL
AAsACwALAAsADAAKAAsACwAKAAgACQAJAAkACgAMAA0ADwAOAA4ADwAQABAADwAQABAA
EwATABQAFQAWABgAGQAaABgAGgAdAB0AHgAgACIAIwAjACYAKAAoACsALQAvADEAMgAz
ADQANgA2ADcAOAA4ADcAOQA5ADkANwA3ADgAOAA5ADoAOwA7ADsAOwA7ADoAOgA4ADgA
NwA1ADUANQAzADQANAA0ADEALwAuACsAKAAoACgAJwAlACQAIwAiAB8AHgAcABoAGAAX
ABUAFAAUABIAEQAQAA4ADgANAAwACwALAAoACQAJAAkACQAIAAgABwAHAAcABwAJAAkA
CgAKAAkACQAKAAoACgAKAAoACwAJAAkACgAKAAkACQAJAAkACgAKAAoACgAKAAoACQAJ
AAcABQAEAAQABQAFAAQABAAEAAQAAwADAAMAAwACAAIABAADAAIAAgACAAEAAAAAAAAA
AAAAAAAA/v/+//3/+//7//v/+//7//v/+v/5//n/+P/4//j/+P/4//j/+P/7//r/9//2
//r/+v/8//z//P/8//7/AgACAAIA////////AQAEAAUABQAEAAEAAAD+//7/AAABAAMA
BAAEAAQABAAFAAMAAgABAP7/+f/2//P/8P/0//T/9P/0//T/8v/v/+//7v/q/+n/6f/p
/+n/6f/p/+v/6//s/+z/6v/q/+r/6v/q/+r/6v/q/+v/6//r/+v/6//r/+v/6//p/+r/
6v/q/+j/6P/m/+b/7P/t//X/BQAfAD0AXQB3AI8ArgDNAOIA6ADcALYAdQAsAOj/kf8e
/7j+iP6L/qL+y/4B/y3/Tv9q/4L/kv+g/67/uv/D/8z/0v/S/9P/1P/X/9n/2v/a/9r/
2//d/93/3v/g/+D/4P/g/+H/4f/h/+D/4P/g/+D/3v/f/9//3//f/9//3//h/+H/4f/h
/+H/4//j/+P/5P/j/+P/4v/g/+L/4//j/+P/4//k/+T/5f/m/+b/5//o/+n/6f/r/+z/
6//r/+z/7f/s/+7/7//w//L/9P/3//f/+P/6//z//f///wIABAAEAAUABwAJAAsACwAN
AA8AEgASABMAFAAUABcAGQAZABkAFwAXABgAGAAYABgAGAAXABkAGQAZABgAGAAWABYA
FQAVABUAFQATABQAFAAUABEADwAOAAsACAAJAAoACgAJAAgABwAGAAMAAgAAAP7//P/7
//n/+P/4//b/9f/0//L/8v/x//D/7//x//D/7//v/+//7//u/+7/7//v/+//7//v/+//
8P/w/+//7//w//D/8P/w//D/8f/x//H/8v/y//P/8//z//P/8v/y//L/8v/z//T/9P/1
//X/8//y//L/8f/x//D/8P/y//L/8f/x//D/7//t/+z/7P/r/+r/6v/r/+v/6//s/+z/
7P/s/+z/7v/u/+3/6//p/+n/6f/p/+n/6P/n/+f/5f/m/+f/6P/q/+z/6v/o/+r/7P/u
//D/8P/0//T/9P/1//X/9f/3//b/9//3//b/9f/0//L/8v/0//X/9//4//j/+P/4//n/
9//2//X/8v/w/+7/7P/q/+z/7P/s/+z/7P/q/+f/5//m/+L/4f/h/+P/4//j/+P/4//j
/+T/5P/k/+T/5P/k/+b/5v/m/+b/5//n/+f/5//n/+f/5//n/+f/6P/o/+j/6P/o/+b/
5v/o/+v/6//5/xUAOwBdAHcAiwCmAMkA4gDsAOQAxACPAE4ACgCv/zb/wP6A/nv+jv6x
/un+Hf9A/1z/eP+M/5r/qP+2/7//yP/O/9D/0f/S/9P/1//e/97/3P/d/9//3//e/+D/
4P/g/+L/4//j/+P/4v/i/+L/4v/k/+X/5f/l/+P/4//j/+X/5f/l/+X/5f/j/+P/4//k
/+b/5//n/+b/5v/n/+f/5//p/+r/6v/r/+r/6v/r/+z/7//v//H/8v/y//H/8f/x//T/
9v/3//j/+v/8//////8EAAYACAAJAAsADgAQABAAEwAVABcAGQAZABsAHQAgACAAIQAi
ACIAJQAnACcAJwAlACUAJgAmACgAKAAoACcAJwAnACcAJgAmACQAJAAjACMAIwAjACEA
IAAgACAAHQAdABwAGQAWABgAGAAXABUAFgAVABQAEQAQAA4ADAAKAAcABQAEAAQABAAD
AAIAAAACAAEAAAD//////v/9//3///////7//v/+//3//P/7//z//f///wAA/////wAA
AAAAAAAAAAABAAMAAwAEAAQABAADAAIAAQAAAAAAAAAAAAIAAgABAAEAAwABAAAAAAD/
/////v/+//z//P/7//v//f/9//z//P/8//v/+v/6//z/+//6//r/+v/6//r/+v/4//j/
9//1//f/9//3//f/9//2//X/9f/3//b/9v/4//j/+P/4//r//v/+//7/////////AQAC
AAMAAwACAAEAAAD+//7/AAABAAMABAAEAAQABAAFAAUABAADAAAAAAD+//z/+v/6//r/
+v/6//r/+P/1//X/9P/w/+//7//u/+3/7P/r/+z/7f/v//D/8P/w//D/8P/w//D/8P/w
/+//7//v/+//7//v/+//7//x//L/8v/y//L/8v/w//D/7v/v//X/+f8DAB0ASQBxAIcA
lgCxANYA9gACAQIB9QDOAJAARwDu/3D/4P6B/nL+if6p/t3+FP8+/17/ev+Q/6D/rP+5
/8j/1P/a/93/3v/h/+P/4v/i/+T/5f/n/+f/6v/s/+z/7P/s/+3/7f/t/+7/7v/u/+7/
8P/x//H/8f/x//H/8f/z//P/8//z//P/8//z//P/9P/y//P/8//y//T/9f/1//X/9f/2
//b/9//6//r/+//8//v/+//9//7//////wAAAQAEAAYABwAIAAoADAAPAA8AEAASABQA
FQAXABoAHAAcACEAIwAlACcAKQArAC0AMAAwADEAMgAyADUANwA3ADcAOAA5ADsAPAA6
ADoAOgA5ADsAOwA7ADoAOQA2ADUAMwAzADMAMwAxADIAMgAyAC8ALQAsACkAJgAlACQA
IgAfABwAGwAaABcAFwAWABUAFAARAA0ACgAIAAgABwAGAAQABAADAAIAAQABAAAA////
///////+//7/////////////////AAAAAP////8AAAAAAAAAAAAAAQABAAEAAgACAAMA
AwADAAMAAAAAAAAAAAACAAIAAQABAAMAAQAAAAAAAQABAAAAAAAAAAAA//////3//f/8
//z//P/7//r/+v/8//v/+v/6//r/+v/6//r/+v/6//n/9//3//f/9//3//f/9v/1//X/
9//2//f/+v/8//r/+v/6//r//P8AAAAAAAD///////8BAAIAAwADAAIAAQAAAP7//v/+
////AQACAAQABAAEAAUABAACAAAA/P/8//r/+P/2//j/+P/4//j/+P/2//P/8//w/+z/
6//r/+3/7f/t/+3/7f/t/+7/7v/u/+7/7v/u/+7/7v/u/+7/7f/t/+3/7f/v/+//7//v
//H/8v/y//L/8P/w/+7/7v/u//H/9f8BAB8ARwBrAIEAkwCyAN0AAAESARgBDAHhAJ4A
VgD3/3T/5v6I/nf+jv6x/uX+F/8+/2D/fP+Q/57/qv+6/8f/0P/U/9b/1//Y/9v/2//c
/+D/4P/h/+P/4//m/+j/6P/o/+b/5//n/+f/5v/m/+b/5v/n/+n/6v/r/+n/6f/p/+v/
6//r/+v/6//r/+v/6//s/+z/7f/t/+z/7v/v/+//7//v//D/8P/x//L/8v/z//T/9f/1
//f/+P/5//n/+v/7//z//v///wAA/v8AAAMAAwAGAAgACgALAA8AEgAUABQAFwAZABsA
HQAfACEAIwAmACgAKQAqACoALQAvAC8ALwAvAC8AMAAwADAAMAAwAC8ALQAtAC0ALAAu
ACwALAArACkAKQApACcAJAAkACQAIQAdABwAGQAWABYAFgAVABMAEgARABAADQAKAAgA
BgAEAAEA///+//7//P/7//r/+P/4//f/9v/1//X/9P/z//P/8//z//L/8v/w/+//7v/t
//D/8f/z//T/8v/x//H/8P/w//D/8P/x//H/8f/y//L/8//z//P/8//y//L/8v/y//T/
9P/z//P/8//x//D/8P/z//P/8v/y//L/8v/x//H/7//v/+7/7v/u/+3/7P/s/+z/6//q
/+r/6v/q/+r/6v/s/+z/6//p/+f/5//n/+f/5//m/+X/5f/l/+b/5//o/+b/6P/q/+r/
6v/q/+z/8P/w//D/8f/x//H/8//0//X/9f/0//P/8v/w//D/7v/v//H/8v/y//L/8v/z
//L/8P/u/+r/6v/o/+b/5P/k/+T/5P/k/+T/4v/f/9//3v/a/9n/2f/Z/9n/2f/Z/9n/
2f/a/9r/3P/c/9z/3P/a/9r/2v/a/9v/2//b/9v/2//b/9v/2//b/9z/3P/c/97/3v/c
/9z/3v/h/+f/+f8dAEMAYQBzAI0AtADdAPYA+gD0AM4AiwBEAPL/gf/8/pD+aP51/pL+
wf73/iH/Qv9e/3D/gP+Q/5z/qP+z/7j/uv+8/7//wv/D/8P/wv/E/8X/x//K/8v/y//M
/8v/yv/K/8v/y//L/87/zv/O/87/zf/N/8z/y//N/83/zf/P/8//z//P/8//z//P/8//
0P/Q/9H/0f/Q/9D/0f/R/9H/z//Q/9D/0f/U/9T/1f/W/9X/1f/X/9j/2P/X/9f/1//Z
/9z/3v/g/+D/4v/l/+X/6P/q/+z/7f/v//L/9P/0//X/9//5//v//f///wEABAAGAAcA
CAAIAAcACQAJAAkACQAJAAoACgAMAAwADAALAAoACQAIAAYABwAGAAcABwAEAAMAAgD/
//7//v/+//v/+//6//f/9P/0//T/8//x/+//7f/r/+f/5P/i/+D/3v/d/9v/2v/a/9j/
1//W/9T/1P/T/9L/0f/R/9D/z//P/9H/0f/Q/9D/0P/P/87/zf/N/83/zv/O/8//z//Q
/9D/zv/O/87/z//R/9H/0v/S/9H/0f/R/9H/0v/S/9L/0v/S/9L/0f/R/9H/z//O/87/
z//P/87/zv/O/87/zf/N/8v/y//K/8r/zP/L/8r/yv/M/8v/yv/K/8n/yP/H/8b/xv/G
/8X/w//F/8X/xf/F/8X/xP/D/8P/w//E/8X/xv/I/8j/yP/L/8r/y//M/8z/zP/N/87/
z//P/w==
         </WaveFormData>
      </LeadData>
      <LeadData>
         <LeadByteCountTotal>10000</LeadByteCountTotal>
         <LeadTimeOffset>0</LeadTimeOffset>
         <LeadSampleCountTotal>5000</LeadSampleCountTotal>
         <LeadAmplitudeUnitsPerBit>4.88</LeadAmplitudeUnitsPerBit>
         <LeadAmplitudeUnits>��V</LeadAmplitudeUnits>
         <LeadHighLimit>2147483647</LeadHighLimit>
         <LeadLowLimit>268435456</LeadLowLimit>
         <LeadID>V4</LeadID>
         <LeadOffsetFirstSample>0</LeadOffsetFirstSample>
         <FirstSampleBaseline>0</FirstSampleBaseline>
         <LeadSampleSize>2</LeadSampleSize>
         <LeadOff>FALSE</LeadOff>
         <BaselineSway>FALSE</BaselineSway>
         <ExcessiveACNoise>FALSE</ExcessiveACNoise>
         <MuscleNoise>FALSE</MuscleNoise>
         <LeadDataCRC32>3472461816</LeadDataCRC32>
         <WaveFormData>
EgASABIAEgATABQAFQAWABYAFgAWABYAGAAYABgAGAAaABoAGgAaABoAGgAaABoAGAAY
ABgAGAAYABgAGAAYABgAGAAYABgAGAAYABgAGAAYABgAGAAYABgAGAAYABgAFwAWABUA
FAAUABQAFAAUABQAFAAUABQAEgASABIAEgATABQAFQAWABQAFAAUABQAEgASABIAEgAT
ABQAFQAZABsAHQAeAB8AHgAeAB4AHgAdAB0AHQAcABwAHQAeACAAIAAhACEAIQAhACIA
IgAiACEAHwAcABoAGAAWABUAFQAXABcAFwAXABYAFQATABIADgAMAAoACAAJAAoADAAN
AAwADAAMAAwACgAKAAoACgAMAAwADAAMAAsACgAJAAgACQAKAAsADAANAA0ADQANABEA
EgAUABYAFAATABcAJQA5AFkAfACbALoA4gAIASIBLgEoAf0AqwBZABcA1f+A/y//C/8M
/xz/OP9c/33/lv+q/7r/x//O/9v/5v/q/+//9P/5//n/+P/3//f/+v/8//3//v8AAP//
/////wAA/v/+//7//v8AAAEAAQABAAEAAQABAAEAAgABAAEAAwAEAAQABAAEAAIAAQAB
AAIAAgACAAEAAQACAAMAAwABAAEAAgACAAIAAgADAAUABgAFAAUABQAFAAcABgAFAAUA
CAAJAAkACgAJAAoACgALAA0ADwASABMAFAAVABcAGAAaAB0AHgAhACIAIwAkACYAJgAn
ACgAKgAsACwALgAuAC4ALQAtACwALwAvAC8ALwAxADEAMAAwAC8ALwAwAC8ALgAuAC8A
LwAxADEALwAtAC0ALQAtACsAKwArACsAKQAqACkAKQAoACUAIwAiAB8AHwAfAB0AGwAc
ABsAGQAYABkAGQAaABoAGAAXABUAFQAXABYAFQAVABYAFgAWABcAFgAWABYAFgAWABYA
FgAXABcAFgAWABcAFwAXABoAGgAaABkAGQAYABgAGQAZABkAGQAYABYAFQAVABUAFQAW
ABgAFwAWABUAFQAVABUAFAAVABUAFQAVABcAFwAWABYAFAATABEAEQARABEAEgATABIA
EgAQAA8AEQARABAAEAAQAA8ADwAQABEAEwASABIAFAAUABQAFAAVABYAFwAXABgAGQAb
AB0AHAAdAB0AHQAcABsAGwAbABwAHAAdAB0AHQAdAB4AHgAgAB8AHQAaABoAGAAWABUA
EwATABMAEwATABIAEQAPAA4ACwAKAAkACAAIAAgACQAJAAoACgAKAAgACAAIAAgACQAK
AAsADAALAAoACQAIAAoACgAKAAoADAANAA0ADQALAAsACgAKAAwAEAAVABsAKwBDAGMA
ggCdAMAA7gAWASoBMAEeAd8AiQA/AAEAs/9e/x3/Df8c/zL/Uv90/4v/nv+y/8D/y//U
/9//5v/u//H/8v/z//X/9P/1//n//P/7//v/+//8//3//f/9//7//P/8//z//P/+////
/////////////////P/7//v//f/+//7//v/+//7//f/9//7//v/+//3//f/+///////9
//3//v/+//7//f/9//7//v/9//3//f/9/wEAAgADAAUABQAFAAQABAAFAAYABgAHAAkA
CwAOAA8AEAARABMAFAAVABcAFwAZABwAHQAeACAAIAAhACIAJAAmACYAKAAoACkAKQAq
ACoAKgApACgAJwApACkAKAAoACoAKwAtAC0ALgAuAC8ALwAuAC0AKgAnACkAKQApACcA
JgAlACQAIQAeAB0AHQAcABwAGwAbABkAGQAZABcAFQAUABMAEQAQAA8ADwAQABAAEAAP
AA0ADQALAAoACQAJAAwADAAMAA0ADgAOAA4ADgAOAA4ADgAPAA8ADgAOAA8ADwAPABIA
EgASABEAEQAQABAAEQARABEAEgASABEAEQARABEAEQASABAADwAOAA0ADwAPAA8ADgAN
AA0ADQANAA0ADQAMAAwACgAJAAcABwAJAAkACgALAAoACgAIAAcACQAJAAgACAAIAAcA
BwAIAAkACQAKAAwADAAMAAwADAAPABAAEQARAA8ADwAQABEAEgATABMAEwATABMAFAAV
ABQAFAAVABUAFQAVABYAFgAWABUAEwAQABAADgAMAAsACgAJAAgABwAJAAgABwAFAAQA
AQAAAP///v/+//7////9//7//v/+//z//P/8//z//v/+//7//v/8//z//P/8//7//v/+
//7//P/9//3//f/7//v/+v/6//z/AAAFAAkAFQArAEkAZAB/AKAAyADwAAoBFAEGAdcA
hQA3APv/u/9s/yf/Df8U/yb/Qv9i/33/kv+i/7D/u//E/8//2P/a/9//4v/j/+P/5P/n
/+n/6v/o/+n/6v/s/+z/6//q/+r/7P/s/+z/7P/s/+3/7f/t/+3/7f/t/+3/7P/r/+v/
7f/s/+z/7P/s/+z/6//r/+z/7P/s/+v/6//s/+3/7f/r/+v/7P/s/+z/7f/t/+7/7v/t
/+3/7f/t/+7/7v/u/+//8//z//L/8v/1//b/9v/3//j/+f/7//v/+v/7//3//v8BAAMA
AwAFAAYABwAIAAoADAANAA4AEAARABAAEQAQABMAEwAUABQAEwATABMAEwAVABUAFAAU
ABQAFQAXABcAFgAWABcAFwAXABcAFQATABMAEwATABEAEgARABAADQAMAAsACwAKAAYA
BQAFAAMAAQABAP///f/+//3/+//6//n/+f/6//r/+P/3//X/9f/2//b/9v/3//b/9v/2
//f/9//2//X/9P/0//T/9P/1//f/9v/2//f/9v/1//f/9v/2//X/9f/0//T/9f/1//X/
+P/4//f/9//1//X/9f/2//T/8//y//H/8//z//P/8v/x//H/8f/x//P/8//y//L/9P/z
//H/8f/v/+//8P/x//H/8P/t/+v/7f/t/+z/7P/s/+v/6//s/+3/6//o/+v/8P/u/+7/
7v/u//T/9v/4//n/9v/1//X/9f/2//f/9//3//b/9f/1//X/9v/2//f/9//3//f/+P/4
//b/9f/z//D/8P/u/+z/6//r/+v/6//r/+v/6v/p/+f/5P/h/+D/3//e/97/3v/f/9//
4P/g/+D/4P/g/+D/4P/e/97/3v/e/9z/3P/c/9z/3v/e/97/3v/e/9//3//f/93/3f/c
/9z/3P/e/+P/7f///xcAMQBOAGsAjACyANIA4ADgAL4AdQAlAOf/r/9t/yj//f7z/gD/
Fv82/1T/af98/4z/lv+f/6j/sf+2/7r/v/++/73/v//A/7//v//C/8L/w//E/8b/xf/F
/8X/xv/I/8j/yP/I/8f/x//G/8X/x//H/8f/x//I/8f/x//J/8j/yP/I/8j/yP/H/8f/
yP/G/8b/xf/F/8T/xf/F/8P/xf/G/8b/xv/H/8f/yP/I/8j/x//G/8X/yP/I/8j/yf/J
/8n/yP/I/8v/zP/M/83/zf/P/9L/0//T/9P/1P/U/9f/2f/Z/9v/3P/d/97/4P/g/+H/
4v/k/+b/5v/o/+j/6f/p/+r/6v/r/+v/6//r/+v/6//q/+r/7P/t/+//7//s/+z/7f/t
/+v/6//p/+f/5//n/+f/5f/m/+X/5P/h/+D/3//f/97/3P/b/9v/2f/Y/9f/1P/R/9L/
0f/P/87/z//P/9D/0P/Q/8//zf/N/8v/yv/J/8n/yv/K/8r/y//K/8r/yv/K/8r/yv/K
/8v/y//K/8r/y//J/8n/zP/M/87/zf/N/8z/yv/L/8v/y//L/8r/yP/H/8n/yf/J/8r/
y//L/8v/y//J/8n/yf/I/8X/xf/F/8X/xf/F/8T/xP/F/8X/xP/F/8X/xf/G/8f/xv/G
/8T/w//D/8P/wv/C/8L/wf/B/8L/wv/B/8H/wf/B/8L/w//E/8X/xv/H/8j/yf/J/8f/
x//I/8n/y//N/87/z//O/83/zf/N/8z/zP/N/83/y//L/8z/zP/M/8v/yf/G/8X/xP/D
/8P/wf/B/8H/wf/B/8D/v/+9/7r/t/+2/7X/sv+y/7L/s/+0/7b/t/+4/7j/uP+4/7j/
tv+2/7b/tv+4/7j/uP+4/7b/tv+2/7b/tv+3/7f/t/+3/7f/tv+2/7T/uP+//8n/1f/t
/wsAJgA/AF4AhgCoALwAwACsAHEAHQDX/5//W/8O/9H+v/7G/tj++P4a/zf/TP9g/27/
d/+A/43/lv+a/6H/pP+h/6P/pP+l/6f/pv+m/6f/qP+q/6n/qf+p/6r/qv+q/6r/qv+q
/6v/q/+r/6v/q/+r/6v/rP+r/6v/rf+t/6z/q/+q/6z/q/+r/6z/rP+s/6v/q/+t/6//
sP+v/63/rv+u/67/r/+v/7D/sP+z/7P/s/+z/7T/tP+0/7X/t/+3/7b/tv+4/7r/u/+9
/7z/vf+//7//wv/D/8X/xv/J/8v/y//N/8//z//P/9D/0P/R/9L/1P/Y/9j/2v/a/93/
3f/e/97/4f/h/+H/4f/h/+H/4P/g/9//3//g/9//3v/e/9//3//i/+P/4v/h/+H/4f/h
/9//4P/f/97/2//b/9v/3P/c/9n/1//W/9P/1f/V/9P/0f/S/9H/z//O/8//z//Q/9D/
0//T/9L/0//R/9D/z//P/87/zv/O/8//0f/S/9P/1P/U/9T/1P/V/9P/0v/S/9P/0f/R
/9T/1P/X/9f/2P/Y/9r/2//b/9v/2v/a/9n/2f/b/9v/2//c/9z/2//a/9n/2v/b/9z/
3P/b/9v/2//b/93/3f/c/9z/3v/d/9v/2//d/93/3v/f/9//3v/b/9n/2//d/97/4P/e
/93/3f/e/9//3//g/+H/3//d/93/4P/i/+X/5v/n/+j/6f/q/+v/6//t/+3/7v/v//D/
8f/x//H/8v/x//H/8f/y//L/8//z//T/9f/3//j/+f/5//j/9v/3//b/9f/1//P/8//z
//P/9f/0//P/8f/u/+v/6v/p/+r/6v/q/+v/6f/q/+r/6v/s/+z/7P/s/+7/7v/u/+7/
7//w//H/8v/w//D/8P/w//D/8f/x//H/8//z//L/8v/0//b/9//9/wsAIQA/AGAAfQCc
AMQA7AAOAR4BGgH1AK0AWwAVANP/fv8n//n++P4I/yL/Rv9n/37/kP+i/7X/vv/H/9T/
3P/j/+b/5//n/+r/6//t/+7/8P/x//L/9P/1//X/9f/2//j/+P/4//j/+P/5//n/+f/5
//n/+f/5//r/+f/5//v//v/+//7//v/+//3//f/+/wAAAAD/////AgADAAMAAQABAAIA
AgACAAMAAwAEAAQABQAFAAUABQAKAAoACgALAA8ADwAOAA4ADwAQABAAEQAVABcAGgAb
AB4AHwAhACIAIwAlACUAJwAqACsALAAuAC4ALwAwADIANAA0ADYANgA4ADkAOwA8AD0A
PQA9AD0APQA9ADwAPAA8AD0APwA/AEAAQABBAEEAQwBDAEEAPwBBAEEAQQA/AD4APQA8
ADkAOgA5ADkAOAA3ADcAOAA3ADUANQAzADEAMAAvAC0ALAArACsALAAsAC4ALQArACsA
KwAqACkAKQAsACwALAAtACwALAAsACwALgAuAC4ALwAxADAAMAAxADEAMQA0ADQANAAz
ADMAMgAyADMAMwAzADYANgA1ADUANwA3ADcAOAA6ADkAOAA3ADkAOQA5ADgANwA3ADcA
NwA3ADcANgA2ADcANwA2ADcANwA3ADgAOQA4ADgANgA1ADcANwA2ADYAOAA3ADcAOAA4
ADcANwA3ADUAOAA6ADoAOgA6AD8AQABBAEEAQgBDAEUARwBIAEkASQBJAEgARwBHAEcA
SABIAEkASQBLAEsATABMAEwASwBJAEYAQgBAAD4APQA/AD8APwA/AEEAQAA/AD0APAA5
ADgANwA2ADYANgA3ADcAOAA4ADgAOAA4ADgAOAA6ADoAOgA6ADoAOgA6ADoAOgA6ADoA
OgA6ADsAOwA7AD0APQA8ADwAQABGAEcARwBVAG8AjQCsAMkA5gAQATgBVgFiAVoBKwHb
AIsATQALALr/bf9H/0z/Xv94/5z/u//S/+b/9P/7/wIACwAYACAAJQAqACsAKwAsAC8A
MQAwAC4ALwAwADIAMwAzADMANAA0ADQANAA0ADQANQA1ADUANQA1ADUANQA2ADUANQA3
ADYANgA2ADYAOAA3ADcAOAA4ADgANwA3ADgAOQA5ADcANwA4ADgAOAA3ADcAOAA4ADkA
OQA5ADkAPAA8ADwAPQA/AD8APgA+AEAAQgBDAEUARQBHAEoASwBLAEsATABMAE8AUQBR
AFMAVgBXAFgAWgBaAFsAXABeAGAAYABiAGIAZQBlAGYAZgBnAGcAZwBnAGcAZwBmAGYA
ZABlAGcAZwBmAGYAZwBnAGkAaQBnAGUAZwBnAGcAZQBmAGUAZABhAF4AXQBdAFwAWgBZ
AFkAVwBXAFcAVQBTAFIAUQBPAE4ASwBLAEwATABMAEsASQBJAEsASgBJAEkASABIAEgA
SQBKAEoASgBKAEoASgBKAEsATQBMAEwATQBNAE0AUABQAE4ATQBNAEwATgBPAE8ATwBQ
AFAATwBPAE4ATQBMAEwATgBNAEwASwBLAEsASwBKAEkASQBJAEkASwBLAEoASgBKAEkA
RwBHAEcARwBIAEkASQBIAEUAQwBFAEUARABEAEUARQBGAEgARgBFAEUARQBHAEUARQBI
AEgASgBKAEoASgBNAE4ATwBPAE8ATwBQAFEAUgBTAFMAUwBSAFEAUQBRAFIAUgBTAFMA
UwBTAFQAVABSAFEATwBMAEoASABGAEUARwBHAEcARwBFAEQAQwBBAEAAPQA8ADsAPAA8
ADwAPQA7ADwAPAA8AD4APgA+AD4APAA8ADwAPAA8ADwAPAA8ADwAPAA8ADwAPAA9AD0A
PQA9AD0APAA8AD4AQABFAFEAZQB9AJsAuADVAPwAJAFAAUwBRgEeAdEAgQBHAA0Ayf+G
/1//Wf9m/37/nP+2/8//4v/w//z/BQAKABUAHAAgAB8AIgAlACUAJAAlACUAJgAoACkA
KgAsACwAKwAqACoAKAAoACgAKAAqACsAKwArACsAKwArACsAKgApACkAKwArACoAKQAo
ACkAKQAqACwAKgAqACkAKQAoACkAKQAnACkAKgAqACoAKwArACwALAAsACsAKgApAC4A
LgAuAC8AMQAxADAAMAAxADIAMgAzADMANQA4ADkAOAA5ADsAPAA9AD8APwBBAEQARQBG
AEgASgBLAEwATgBPAE4ATwBOAE8ATwBQAFAAUwBTAFMAUwBTAFMAUgBSAFAAUQBTAFMA
UgBSAFMAUwBTAFMAUQBPAE8ATwBPAE0ATgBNAEwASQBIAEcARwBGAEQAQwBDAEEAQAA/
ADwAOQA6ADkANwA2ADUANQA2ADYANgA1ADMAMwAzADIAMQAxADQANAA0ADUANQA0ADMA
MgAyADIAMgAzADMAMgAyADMAMQAxADQANAA0ADMAMwAyADIAMwAzADMANAA0ADMAMwA1
ADUANQA2ADYANQA0ADMAMwAzADMAMgAzADMAMwAzADEAMQAwADAAMgAxAC8ALwAvAC8A
MAAxADAAMAAuAC0ALQAtACwALAAqACkAKQAqACsAKwAsAC0AKgApACgAKgAqACoAKgAp
ACoALAAsACwALAAsAC8AMAAxADEAMwAzADQANQA0ADUANQA1ADIAMQAxADEAMgAyADMA
MwAzADMANAA0ADIAMQAvACwAKAAmACQAIwAkACUAJgAnACUAJAAjACEAIAAdABwAGwAc
ABwAHAAdABsAHAAcABwAGgAaABoAGgAaABoAGgAaABoAGgAaABoAHAAcABwAHAAaABsA
GwAbABsAGwAaABoAGgAgACUALwBBAFkAcwCQAK8A0ADyAAwBGgEQAeIAlQBJAA8A3f+j
/2r/Rf87/0b/Wv94/5r/sf++/8r/1v/f/+T/7//2//r//f8AAP//AQACAAMAAwACAAAA
AQACAAQAAwADAAMABAAEAAQABAAEAAIAAwADAAMAAwADAAMAAwACAAEAAQADAAIAAgAC
AAIABAADAAMABAACAAIAAQABAAAAAQABAP//AAACAAMABAADAAMABAAEAAQAAwACAAEA
AgACAAIAAwAHAAcABgAGAAcACAAIAAkACQALAA4ADwAOAA8AEQASABMAFQAVABcAGAAZ
ABoAHAAcAB0AHgAgACEAIAAhACAAIQAhACIAIgAlACUAJQAlACcAJwAmACYAJgAnACkA
KQAmACYAJwAnACkAKQAnACUAIwAjACMAIQAiACEAIAAdABoAGQAZABgAGAAXABcAFQAT
ABMAEQAPABAADwANAAwACQAJAAoACgAIAAcABQAFAAcABgAFAAUABAAEAAQABQAGAAYA
BgAGAAYABgAGAAcABwAGAAYABwAFAAUACAAIAAYABQAFAAQABQAHAAgACQAJAAgABgAF
AAMAAwADAAQABgAFAAQAAwADAAMAAwACAAMAAwADAAMAAQABAAAAAAACAAEA////////
//8AAAEAAQAAAP3/+//7//v/+v/6//z/+//7//z/+v/5//n/+f/3//f/9//6//n/9v/3
//n//P/8//z//P/8/wEAAgADAAMAAQABAAIAAwAEAAUABQAFAAIAAQABAAEABAAEAAUA
BQAHAAcACAAIAAcABQACAP7/+v/4//b/9f/1//X/9f/1//X/9P/z//H/8P/t/+z/6//q
/+r/6v/r/+3/7v/u/+7/7v/u/+7/7v/s/+z/7P/s/+z/7P/s/+z/7v/u/+7/7v/t/+3/
7P/r/+n/6f/o/+j/7v/y//n/BwAbAC0ARwBkAIMAogDCANgA4gDYAKgAVwANANn/p/9p
/y7/Ef8R/xz/Mv9S/3D/g/+S/6D/qv+x/7r/xf/K/87/0f/S/9H/0f/U/9f/1//W/9T/
1f/W/9j/2f/Z/9n/2v/Y/9j/2P/Y/9j/2f/Z/9n/1//X/9f/1//Y/9f/1//Z/9r/2v/a
/9r/2P/X/9f/2P/Y/9j/1//X/9j/2f/Z/9f/2f/a/9r/2v/b/9v/3P/c/9v/2//b/9v/
3f/c/9v/2//b/9v/2v/a/9z/3v/f/+H/4//l/+j/6f/o/+n/6//s/+v/7f/t/+//8P/x
//L/9P/2//f/+P/6//r/+v/8//z//f/9//7//v///////////wEAAQAAAAAAAAABAAMA
AwACAAIAAwADAAMAAwABAP///////////f/+//3//P/5//r/+f/5//j/9v/1//X/8//x
//H/7//t/+7/7f/r/+r/6f/p/+r/6v/o/+f/5f/l/+f/5v/l/+X/5v/m/+b/5//m/+b/
5v/m/+j/6P/o/+n/6//q/+r/6//p/+n/7P/s/+z/6//r/+r/6v/r/+v/6//u/+7/7f/t
/+3/7f/t/+7/7P/r/+r/6f/q/+v/7P/s/+r/6f/o/+f/5//n/+b/5v/n/+f/5v/n/+n/
6f/q/+v/7P/s/+r/6f/n/+f/5v/m/+b/5f/l/+b/5v/l/+X/5f/n/+f/5//m/+n/6v/r
/+z/7//w//H/8f/z//P/9P/1//T/9f/1//X/9P/z//P/8//0//T/9f/1//f/9//4//j/
9//1//L/7v/u/+z/6v/p/+v/6//r/+v/6//q/+n/5//k/+H/4P/f/9//4P/h/+P/4f/i
/+L/4v/k/+T/5P/k/+T/5P/k/+T/5v/m/+b/5v/k/+T/5P/k/+b/5//n/+f/5f/l/+T/
5P/o/+r/7f/5/w8AKwBHAGQAgwCmAMgA5ADyAOwAwgBzACUA6/+x/2v/Jv///v3+Cv8e
/z7/XP9z/4T/lP+g/6n/tP+9/8T/yP/L/8z/z//R/9D/1f/Z/9r/2P/Z/9r/3P/f/9//
3//g/+D/4P/g/+D/4P/h/+H/4f/h/+H/4f/h/+L/4f/h/+P/5P/k/+T/5P/i/+H/4f/i
/+P/5P/k/+X/5P/l/+X/4//k/+b/5//o/+f/5//o/+j/6//r/+v/6//t/+z/6//r/+//
7//u/+7/8P/y//P/9f/5//v//v///wAAAQADAAQAAwAFAAUABwAIAAkACgAMAA4ADwAQ
ABIAFgAWABgAGAAXABcAGAAYABsAGwAbABsAGwAbABoAGgAcAB0AHwAfAB4AHgAfAB8A
HwAfAB0AGwAdAB0AHQAbABgAFwAWABMAFAATABMAEgAQAA8ADwANAAsACwAJAAcABwAH
AAYABgAHAAcACAAIAAYABQADAAMABAAEAAQABQADAAIAAQABAAQABAAEAAQABAAEAAQA
BQAHAAYABgAHAAcABwAKAAoACAAHAAcABgAGAAcABwAHAAgACAAHAAcACQAJAAkACgAK
AAkACAAHAAcABwAHAAYABQAFAAUABQAHAAcABgAGAAgABwAFAAUABQAFAAYABwAGAAYA
BAADAAUABQAEAAQABAADAAMABAADAAMAAgAEAAQABAAEAAkACgALAAsADQANAA4ADwAQ
ABEAEQARAA4ADQANAA0AEAAQABEAEQATABMAFAAUABQAEwARAA4ADgAMAAoACQAHAAcA
BwAHAAcABgAFAAMAAgD///7//f/7//r/+f/5//v//P/8//z//v/+//7//v/+//7//v/+
//7//v/+//7//P/8//z//P/+//////////3//f/8//z/+v/+/wUACQARACUARwBoAIMA
ogDIAPQAGAEqASwBDwHFAG8AKQDn/5r/Q/8J//7+DP8i/0D/Y/+A/5T/pP+x/7z/xf/O
/9r/4f/k/+X/5//o/+n/5//q/+r/6//s/+7/7//v/+//8P/u/+7/7v/u//D/8f/x//H/
8//z//P/8//0//P/8//1//T/9P/0//T/9P/z//P/9P/0//T/8//z//T/9f/1//P/8f/y
//L/8v/z//P/9P/0//X/9f/1//X/9v/2//b/9//6//v/+//8////AAAAAAEAAgADAAUA
BQAEAAUABwAIAAoADQAOABEAFgAXABgAGgAYABkAGgAcAB4AHgAgACAAIgAjACUAJgAl
ACUAJQAlACcAJwAmACYAJAAlACcAJwAkACQAJQAlACcAJwAlACMAIQAhACEAHwAeAB0A
HAAZABgAFwAXABYAFwAXABgAFwAVABMADwALAAwACwAJAAgABwAHAAgACAAIAAcABQAF
AAUABAADAAMABAAEAAQABQAEAAQABAAEAAYABgAGAAcABwAGAAYABwAFAAUACAAIAAgA
BwAHAAYABgAHAAcABwAIAAgABwAHAAkACQAJAAoACAAHAAYABQAHAAcABwAGAAUABQAF
AAUABQAFAAQABAAGAAUAAwADAAMAAwAEAAUABAAEAAIAAQABAAEAAAAAAAIAAQABAAIA
AQABAAIABQAGAAQABAAEAAQABwAIAAkACQAHAAcACAAJAAwADQANAA0ADAALAAsACwAM
AAwADQANAA8ADwAQABAADwANAAoABgAGAAQAAgABAAEAAQABAAEAAQAAAP///f/6//f/
9v/1//X/9v/3//n/+f/6//r/+v/4//j/+P/4//j/+P/4//j/9v/2//b/9v/2//b/9v/2
//f/+f/6//v/+v/5//f/9v/4//z/AQALACMAQQBfAHoAlwDAAOwAEgEmASoBDAHDAG0A
KQDp/5v/Rv8N/wH/EP8m/0T/Zv99/5L/ov+w/7n/wP/N/9b/3P/f/+D/3//f/+L/4//j
/+b/5P/l/+b/6P/p/+n/6f/q/+r/6v/q/+r/6f/p/+j/5//o/+n/6v/r/+r/6f/p/+v/
6v/q/+r/6v/q/+n/6f/q/+r/6v/p/+n/6v/r/+v/6f/p/+r/6v/q/+v/6//s/+z/7f/t
/+3/7f/w//D/8P/x//P/8//y//L/8f/y//L/8//1//f/+v/7//7///8BAAIAAQADAAMA
BQAIAAkACgAMAA4ADwAQABIAFgAWABgAGAAXABcAGAAYABkAGQAZABkAGQAZABgAGAAY
ABkAGwAbABgAGAAZABkAGQAZABcAFQATABMAEwARABEAEQARAA8ADgANAA0ADAAIAAcA
BwAFAAQAAwAAAP3//f/9//z//P/7//v//P/8//r/+f/3//f/+f/4//f/9//1//T/8//z
//f/+P/5//r/+f/4//f/9//3//b/9v/3//f/9//6//r/+v/5//n/+P/4//n/+f/5//r/
+v/5//n/+//7//v//P/8//v/+v/5//n/+f/5//j/+f/5//n/+f/5//n/+P/4//j/9//1
//X/9f/1//b/9//4//j/9v/1//P/8//y//L/9P/z//P/9P/0//P/8//z//H/9P/1//b/
9//4//v//P/9//3//f/9//7///8AAAEAAQABAAIAAQABAAEAAQAAAAAA//8BAAEAAgAC
AP///f/6//b/9f/0//P/8//z//P/8//z//L/8P/u/+v/6v/n/+b/5f/m/+b/5v/n/+f/
6P/o/+j/6v/q/+r/6v/o/+j/6P/o/+r/6v/q/+r/6P/o/+j/6P/o/+n/6f/p/+v/6//q
/+r/7v/0//n/CQAlAEMAXQB4AJkAwgDqAAIBCgH4ALwAZwAfAOf/p/9Z/xr///4F/xb/
MP9U/27/g/+S/5z/pv+v/7j/wf/I/8z/zf/M/8//0f/S/9H/0f/S/9T/1f/W/9j/1//X
/9f/2P/W/9b/1v/W/9j/2f/Z/9n/1//X/9f/1//Y/9f/1//Z/9r/2v/a/9r/2v/Z/9n/
2v/a/9r/2f/Z/9j/2f/Z/9f/1//Y/9j/2P/Z/9n/2v/a/9v/2//b/9v/3f/c/9v/2//e
/9//3//g/+P/5P/k/+X/5f/n/+r/6//q/+v/7f/u/+//8f/x//P/9v/3//j/+v/8//3/
/v8AAAEAAAABAAAAAwADAAQABAAFAAUABQAFAAUABQAEAAQABgAHAAkACQAFAAQABAAD
AAMAAwABAP///////////f/+//3//P/5//r/+f/5//j/9P/z//P/8f/w/+//7P/p/+n/
6f/o/+j/5//n/+j/6P/o/+f/5f/l/+X/5P/j/+P/4v/i/+L/4//k/+T/5P/k/+T/5P/k
/+X/4//i/+L/4//l/+X/6P/o/+j/5//n/+b/5v/n/+f/5//o/+j/5//n/+f/5//n/+j/
6P/n/+b/5f/l/+X/5f/k/+P/4//j/+P/4//j/+L/4v/j/+P/4v/j/+L/4f/h/+H/4P/g
/97/3f/f/9//3v/e/+D/3//f/+D/3//f/+D/4f/i/+P/5P/o/+f/6P/p/+n/6v/q/+v/
7P/s/w==
         </WaveFormData>
      </LeadData>
      <LeadData>
         <LeadByteCountTotal>10000</LeadByteCountTotal>
         <LeadTimeOffset>0</LeadTimeOffset>
         <LeadSampleCountTotal>5000</LeadSampleCountTotal>
         <LeadAmplitudeUnitsPerBit>4.88</LeadAmplitudeUnitsPerBit>
         <LeadAmplitudeUnits>��V</LeadAmplitudeUnits>
         <LeadHighLimit>2147483647</LeadHighLimit>
         <LeadLowLimit>268435456</LeadLowLimit>
         <LeadID>V5</LeadID>
         <LeadOffsetFirstSample>0</LeadOffsetFirstSample>
         <FirstSampleBaseline>0</FirstSampleBaseline>
         <LeadSampleSize>2</LeadSampleSize>
         <LeadOff>FALSE</LeadOff>
         <BaselineSway>FALSE</BaselineSway>
         <ExcessiveACNoise>FALSE</ExcessiveACNoise>
         <MuscleNoise>FALSE</MuscleNoise>
         <LeadDataCRC32>3144492455</LeadDataCRC32>
         <WaveFormData>
/v/+//7//v8AAAAAAAAAAAAAAAAAAAAAAgACAAIAAgACAAIAAgACAAQABAAEAAQABgAG
AAYABgAEAAQABAAEAAQABAAEAAQABAAEAAQABAAEAAQABAAEAAYABgAGAAYAAwACAAEA
AAACAAIAAgACAAIAAgACAAIABAAEAAQABAAGAAYABgAGAAQABAAEAAQAAgACAAIAAgAE
AAQABAAGAAgACQAKAAsACgAKAAsACwAKAAkABwAGAAoACwAMAA0ADQAPABEAEgAQABAA
EAAOAA8ADgALAAoABwAGAAYABgAHAAYABgAGAAMAAAD+//3/+f/3//b/9f/2//f/+f/6
//r/+v/6//r/+P/4//j/+P/4//j/+P/4//f/9//3//f/+f/6//v/+//7//v/+v/6//7/
AAACAAMA///8//7/BAAPACIANwBPAG0AjQCqAL4A0gDdAMwAnwBrAD4AFADl/7z/qf+p
/6//tv/B/8v/0v/X/9n/2v/b/+L/5//o/+v/7f/v/+//7f/p/+n/6f/r/+v/7P/s/+z/
7f/t/+3/7P/s/+z/7P/u/+7/7v/u/+3/7P/s/+v/7f/s/+z/7f/v/+//7//v/+7/7f/s
/+v/6//r/+v/6//r/+v/6//s/+7/7v/v/+//7//v/+//7//u/+7/7v/u//D/7v/u/+//
8P/x//H/8f/x//H/8f/z//b/9//5//r/+f/6//r/+//+////AAABAAIAAgADAAQABgAI
AAoADgAPAA8AEAAQABEAEgATABMAFQAWABYAFgAXABcAGAAYABcAFwAYABgAGAAZABkA
GgAcABwAHgAbABkAGQAYABYAGAAYABYAFQAUABQAFAATABEADgAMAAgACgAJAAcABgAG
AAYABgAGAAgABwAGAAUAAQABAAEAAQABAAEAAAD//wEAAQAAAAAAAAD///7//P/+////
//////3//v/+//3///8AAAEAAQAAAAAAAQABAAMAAwAEAAQAAwACAP///v/+//7//v//
////////////AQABAAEAAQADAAMAAgACAAIAAgADAAMAAAAAAAAAAAAAAAAAAAAAAP//
/////////v/+//7//f////7//v///wEAAwACAAAAAgACAAIAAgACAAMAAwADAAQABgAH
AAkABwAJAAkACAAIAAkACQAJAAkACQALAA0ADQAMAAsACgALAAsACwAJAAoACQAIAAgA
BgAFAAQABAACAAEA/v/8//3/+v/5//n/9//3//f/+P/4//j/+P/4//j/+P/4//j/+f/6
//v//P/7//n/+P/3//f/9//4//n/+//7//v/+v/4//j/+P/4//f/+//8/wIACgAVACYA
PQBTAG0AkQCwAMYA1gDVALgAhwBXACwABADZ/7b/rf+1/73/xv/N/8//0v/Z/93/3v/h
/+T/5f/q/+v/6//t/+3/6f/p/+3/7//u/+3/7f/s/+z/7f/t/+3/6v/q/+r/6v/s/+z/
7P/s/+3/7v/w//H/7v/s/+v/6//s/+3/7v/v/+3/7f/t/+3/7f/t/+3/7f/v/+//7//w
//D/8P/x//H/8f/x//H/8f/y//L/8v/y//X/9P/1//f/9v/3//f/9//1//X/9f/3//r/
+//9//7///8AAAAAAQACAAMABAAFAAoACgALAAwADQAOAA8AEgAVABUAFgAWABUAFgAX
ABcAFQAWABYAFgAXABcAGAAYABoAGwAdAB4AHwAhACIAJAAhACAAIQAdAB8AHwAeABwA
HAAcABoAGQAWABYAFgAVABYAFAATABAAEgARAA8ADgANAAwACwAKAAwACwAKAAkACQAJ
AAkACQAHAAcABgAFAAYABwAHAAgACQAJAAkACAAIAAkACQAJAAkACgAKAAkACwAMAA0A
DQAMAAwADQANAAsACwAMAAwADAAMAAoACgAMAAwADAANAAsACwALAAsACQAJAAkACQAL
AAsACgAKAAoACgALAAsACQAIAAcABgAHAAgACQAKAAkACQAJAAkACAAIAAgABwAHAAYA
BgAHAAcABwAIAAoACAAIAAgACAAMAA0ADQANAA0ADgAOAA8ADwARABEAEAASABMAEwAT
ABMAEwAVABcAGAAYABgAGAAWABUAFAARABAADwAOAA4ADAALAAoACgAMAAsACAAGAAcA
BAADAAMAAQABAAEAAgAAAAAAAAAAAAAAAAAAAAAAAgACAAIAAgAAAP///////wEAAQAC
AAMAAQABAAEAAAAAAAAAAAAAAAEABwAIAAwAEAAdACoAOwBRAGsAiwCsAMQA2ADdAMgA
nQBtAEYAIgD5/9L/v//D/83/0v/Z/9//4v/l/+f/6v/t//D/8//y//P/9f/1//X/9f/3
//f/9//3//f/+P/4//f/9//2//X/9f/2//f/+P/4//j/+P/4//j/+P/5//n/9//2//b/
9//3//f/9//3//f/9//3//f/9//3//f/9//5//n/+f/6//j/+P/5//n/+//7//v/+//6
//r/+v/6//z/+v/6//v//v////////////////8BAAAAAQADAAQABQAGAAYABwAIAAkA
CgALAA4ADgAPABAAEwAUABUAGAAaABkAGQAYABkAGgAbABsAGwAcABwAHAAdAB0AHgAe
ACEAIQAiACIAIgAjACMAJAAkACQAJgAjACMAIwAiACAAIgAiACAAHwAcABwAHAAbABgA
FgAVABIAFAATABEAEAAOAA4ADgAOAA4ADQAMAAsACQAJAAkACQALAAsACgAJAAsACwAK
AAoACgAJAAgABgAGAAcABwAHAAcACAAIAAcABwAIAAkACQAIAAgACQAJAAkACQAKAAoA
DAAMAAoACgAKAAoACgALAAkACQAJAAkABwAHAAcABwAHAAcABgAGAAgACAAJAAkACAAI
AAgACAAGAAYABgAGAAUABQAFAAUABAAEAAQAAwADAAIAAgADAAUAAwAAAAIABgAGAAYA
BgAGAAkACwAMAA0ADAAMAAsACwALAA0ADQAMAAwADQANAA0ADwAPABEAEwATABIAEQAQ
ABAADwAOAAsACAAHAAYABgAIAAcABgAGAAYABQACAAAA///8//v/+//5//n/+f/6//r/
+v/6//r/+v/6//r/+v/6//r/+v/6//r/+f/5//n/+f/5//r/+//5//n/+f/4//r/+v/6
//r/+f/7//7/BAAMABcAJgA7AFUAbQCLAKYAvADKAMMAnABtAEUAJAAAANv/vv+1/7n/
wf/I/9H/1f/Y/93/3//g/+H/5P/l/+b/5//n/+X/5f/n/+X/5f/l/+f/5//o/+j/6P/p
/+n/6f/o/+j/6P/o/+b/5v/m/+b/5v/m/+f/5//p/+j/6P/p/+n/6f/p/+n/6f/p/+n/
6f/n/+f/5//n/+X/5f/l/+b/6P/o/+n/6f/r/+v/6//r/+v/6v/p/+j/7P/q/+r/6//s
/+3/7f/t/+v/6//r/+3/8P/x//P/9P/0//T/8//z//b/9//4//n/+v/6//v//P/9//7/
//8CAAUABQAGAAYABwAIAAkACQAJAAoACgAKAAsACwAMAAwADwAPABAAEAAOAA8ADwAQ
AA8ADgAPAAsADQANAAwACgAIAAgABgAFAAQABAAEAAMAAgAAAP///P/6//n/9//2//b/
9v/2//b/+P/3//b/9f/x//H/8f/x/+//7//u/+3/7//v/+7/7v/t/+3/7f/s/+z/7f/t
/+3/7f/u/+7/7f/t/+7/7//v/+7/7v/v/+//7f/t/+7/7v/t/+z/6f/o/+r/6v/q/+v/
6//r/+v/6//r/+v/6//r/+r/6f/n/+b/5P/k/+X/5f/m/+b/5v/m/+T/5P/k/+T/4//j
/+P/4//i/+L/4v/h/+H/4P/g/+H/3//f/97/3v/f/97/4f/i/+P/5P/l/+X/5P/j/+H/
4v/i/+P/5P/n/+j/6P/m/+f/5//n/+X/5f/n/+n/6f/o/+f/5v/i/+H/4P/d/93/3f/d
/97/3P/b/9r/2v/Y/9f/1P/S/9H/zv/N/83/yv/J/8j/yP/J/8r/y//M/8z/zP/M/8z/
yf/I/8f/xv/H/8f/yP/J/8j/x//H/8f/xf/F/8X/xP/E/8T/xP/E/8X/x//M/9D/1v/j
//L/AwAXAC8ATwBsAIIAlACTAHgASwAdAPb/0P+n/4D/cf9z/3n/gv+N/5X/mv+f/6P/
ov+j/6j/q/+s/6//sf+v/6//r/+v/6//r/+t/63/rv+u/63/rf+s/6v/qv+q/6r/qv+q
/6r/qv+q/6j/qP+p/6n/qf+o/6j/qf+n/6f/p/+n/6n/qf+p/6n/qP+n/6b/pf+m/6f/
qP+q/6n/qP+o/6f/p/+n/6f/p/+p/6r/q/+s/67/rP+s/63/rv+v/6//r/+v/6//r/+x
/6//r/+w/7D/sf+y/7L/s/+2/7f/uP+5/7r/uv+7/7z/u/+8/73/wP/D/8P/xP/E/8b/
yP/K/8v/zf/O/87/zv/P/8//0P/Q/8//z//Q/9D/0P/R/9H/0v/U/9T/1v/T/9H/0f/Q
/87/zv/O/8z/y//M/8z/zP/L/8f/xP/C/77/v/+//77/vv/A/8D/wP/A/8D/v/++/73/
vv+//8D/wf/A/7//vf+7/7n/uf+4/7j/uv+7/7z/vP+8/73/vf+9/73/vv++/73/vf++
/7//v/+//8D/wv/D/8X/xf/G/8b/xP/E/8L/wv/E/8T/xP/F/8P/w//D/8P/xf/F/8X/
xf/F/8X/xP/E/8T/xP/F/8X/xf/G/8f/yP/K/8r/yv/K/8j/x//G/8X/x//I/8n/yf/J
/8j/yP/J/8v/y//K/8r/x//F/8X/yf/K/83/zv/P/9D/0v/T/9P/0//V/9b/1v/X/9f/
2f/Z/9j/2P/Z/9n/2f/Z/9n/2//d/+D/4P/g/+D/4P/h/+L/4f/i/+H/4P/g/97/3f/c
/9z/3P/b/9j/1v/X/9T/0//T/9X/1f/V/9b/1P/U/9T/1P/U/9T/1P/U/9b/1v/W/9b/
1//X/9j/2f/X/9f/2P/Z/9n/2f/Z/9j/2v/a/9r/2v/b/93/3v/i/+r/8/8EABcALQBH
AGcAhgCiALgAwwC2AI8AWwAuAAQA1/+s/5H/jf+V/57/p/+x/7j/uf+//8b/x//K/9H/
1v/V/9f/1//Z/9n/2//b/9v/2f/Z/9r/2v/c/93/3f/d/97/3v/e/97/3v/e/97/3v/e
/97/3//f/+H/4P/g/+H/4//j/+P/4//l/+X/5f/l/+f/5//n/+f/6f/p/+n/6v/o/+j/
6f/p/+n/6f/p/+n/7P/s/+z/7P/v/+7/7//x//D/8f/x//H/8f/x//H/8//1//f/+v/8
//v//P/8//3//v///wAAAQAGAAYABwAIAAkACgALAA4AEQARABIAEgATABQAFQAVABYA
GAAZABoAGQAZABoAGgAdAB0AHgAeAB8AIQAiACQAIgAiACQAIQAhACEAIAAeABwAHAAa
ABkAGgAaABoAGQAZABgAGAAWABQAEwARABAADgAOAA4ADgAOAA0ADAALAAwADQAOAA8A
DQANAAwACwANAA0ADAAMAAsACwALAAoACwANAA4ADwAPABAAEAAPAA8AEAARABEAEAAQ
ABEAEQARABEAEgASABQAFAASABIAFAAUABQAFQAXABcAFwAXABcAFwAXABcAFwAXABYA
FgAUABQAFQAVABYAFgAWABYAFgAWABYAFgAVABUAFQAVABYAFgAWABUAFwAWABYAFwAV
ABUAFAAUABUAGAAYABgAGAAYABwAHQAdAB0AHgAgACEAIwAiACMAIgAgACIAIwAjACMA
IwAjACUAJwAoACgAKAAoACgAJwAmACMAIQAfAB0AHAAdAB0AHQAeACAAHwAcABoAFwAU
ABMAEwATABMAEwAUABQAFAAUABQAFAAUABQAFAAUABQAFAAUABYAFQAVABUAFQAVABYA
FwAVABUAFQAUABYAFgAWABYAGwAfACAAHAAiAC8APgBTAGkAhQCjAMIA2gDwAPcA5AC3
AIcAXgA2AA8A5v/P/9H/2f/g/+n/8f/2//v//f/+//3/AAADAAgACwANAAsACwANAA8A
DwANAAsACwAMAAwADAANAA0ADQAOAA4ADgAOABAAEAAQABAADgAOAA8ADwAPAA4ADgAP
AA0ADQANAA0ADQANAA0ADQANAA0ADQANAA4ADwAQABIAEgASABMAEwATABMAEwATABQA
FAAUABQAGAAWABYAFwAaABsAGwAbABsAGwAbAB0AHgAfACEAIgAhACIAIgAjACQAJQAm
ACcAKgAqACsALAAsACwALAAuADEAMQAyADIANAA2ADgAOQA7ADwAPAA8AD0APQA+AD4A
PQA9AD4APgA+AD8APwBAAEAAQABCAD8AQABBAEEAQABAAEAAPgA9ADoAOgA6ADkAOAA2
ADUAMgAyADEALwAuAC4ALgAuAC4ALAArACoAKQApACkAKQApACkAKQAoACcAJwAnACYA
JgApACkAKQAoACYAJwAnACcAKQAqACoAKQArACwALQAtACwALAAtAC0ALQAtAC4ALgAw
ADAALgAuAC0ALAArACsALQAtAC0ALQArACsAKwArACsAKwAqACoAKgAqACsAKwAsACwA
LAAsACwALAAsACwAKgApACgAJwAoACgAKAAnACoAKgArAC0AKwArACoAKgArACsAKwAr
ACwALQAuAC8AMAAyADMAMwAzADMANAA0ADUAMwA1ADUANAA2ADcANwA3ADUANQA3ADkA
OgA6ADoAOgA6ADkAOAA1ADIAMQAwADAAMQAxADEAMgAvAC0AKQAmACYAJAAkACUAJQAl
ACUAJgAmACYAJgAmACgAKAAoACgAJgAmACYAJgAoACcAJwAnACUAJQAmACcAKQApACkA
KAAoACgAKAAoACkAKQAuADQAPgBHAFgAbwCJAKkAyQDiAPQAAAHzAMoAmwBzAFIALgAJ
APD/6f/x//v/AgAHAA0AEAATABUAFgAZABwAIQAiAB8AIQAjACMAIQAhACEAIwAjACMA
JAAkACIAIwAjACMAIgAiACIAIgAkACQAJAAkACIAIgAjACMAJQAkACQAJQAjACMAIwAj
ACUAJQAlACUAIwAjACMAIwAjACMAIwAkACUAJgAoACkAKQApACkAKQAqACoAKgAqACwA
KgAqACsAKgArACsAKwAtAC0ALQAvAC8ALwAwADAAMQAyADIAMwA0ADUANgA3ADoAOgA7
ADwAPQA+AD8AQgBEAEMAQwBCAEUARgBHAEcASQBKAEoASgBLAEsATABMAE0ATQBOAE4A
TABNAE0ATgBOAE4AUABNAE0ATQBMAEoASgBKAEgARwBGAEYARgBFAEQAQgBBAD4AQAA/
AD0APAA7ADoAOQA4ADgANwA2ADUANQA1ADUANQA1ADUANAAzADQANQA1ADYANgA1ADQA
MgAyADMAMwAzADMANAA0ADMAMQAyADMAMwA0ADQANQA1ADMAMwA0ADQANAA0ADIAMgAz
ADQANQA3ADUANQA1ADUAMwAzADMAMwAzADMAMgAyADIAMgAzADMAMAAwADAAMAAwADAA
MAAwADEAMQAxADEALgAuAC4ALQAvAC4ALgAvAC8ALwAuAC4ALQAtAC0ALwAwAC8ALwAv
AC8AMAAwADAAMAAwADIAMwAzADMAMwA0ADQANQA1ADcANwA2ADYANwA3ADcANQA1ADcA
OQA6ADoAOgA6ADgANwA2ADMAMAAvAC4ALgAwAC8ALgAuAC4ALQAqACgAJwAkACMAIwAj
ACMAIwAkACIAIgAiACIAJAAkACQAJAAkACQAJAAkACQAIwAjACMAIwAjACQAJQAkACMA
IgAgACEAIgAjACQAIQAnACoAMAA4AEMAVABpAIEAnQC5ANAA5gDuAN8AtgCHAGMARAAk
AAMA6v/f/+P/6f/w//3/AwACAAMABwAIAAcADAAPABAAEQATABMAEQARABMAEQAPAA0A
DQAOAA4ADgAPAA8ADwAOAA4ADgAOABAAEAAQABAADgAOAA8ADwAPAA4ADgAPAA8ADwAP
AA8ADwAPAA8ADwANAA0ADQANAAsACwALAAwADgAOAA8ADwANAA0ADQANAAwADAAMAAwA
EAAOAA4ADwAQABEAEQARABEAEQARABMAEwATABQAFAAVABYAFgAXABgAGQAaABsAHgAe
AB8AIAAfACAAIQAkACYAJQAlACQAJQAmACcAJwAoACoAKwAsAC0ALQAuAC4ALwAvADAA
MAAuAC8ALwAwADAAMAAyAC8ALwAvAC4ALAAqACoAKAAnACQAJAAkACMAJAAiACEAHgAe
AB0AGwAaABkAGAAXABYAFAATABIAEQAPAA8ADwAPABEAEQAQAA8ADwAPAA4ADgAPAA8A
DwAOAA4ADwAPAA8ADwAQABAADwANAA4ADwAPAAwADAANAA0ADgAPABEAEgAQABAADgAO
AAwADAAMAA0ADQANAA0ADQALAAsACwALAA0ADQAMAAwADAAMAA0ADQAKAAoACgAKAAoA
CgAKAAoABwAHAAcABwAGAAYABgAFAAUABAAEAAUAAwADAAIAAgADAAMAAwAFAAMAAQAA
AAMABAAGAAYABgAGAAoACwALAAsACQAKAAoACwANAA8ADwAOAAwADQANAA0ADQANAA8A
EQASABIAEgASAA4ADQAMAAkABwAFAAMAAgACAAEAAAAAAAAA///8//r/+//4//f/9//1
//X/9f/2//b/9v/2//b/9v/2//b/9v/2//b/9v/2//j/9//3//f/+f/5//r/+//6//n/
+P/2//T/9P/0//T/+f/7/wAACAAQABcAJgA/AFkAcwCPAKQAuADCAK8AggBTADEAEgDw
/83/tv+x/7f/vf/G/8//0//W/9f/2f/a/93/4P/j/+T/5f/l/+X/5f/n/+n/5//l/+P/
4//k/+T/5P/l/+X/5f/k/+T/5P/k/+T/5P/k/+T/4v/i/+P/4//j/+L/4v/j/+P/4//j
/+P/4//j/+P/4//h/+H/4f/h/+P/4//j/+T/5P/k/+X/5f/l/+X/5f/l/+T/5P/k/+T/
6P/m/+b/5//o/+n/6f/p/+n/6f/p/+v/6v/r/+3/7v/v//D/8P/x//L/8//0//X/+P/4
//n/+v/7//z//f8AAAEAAQACAAIAAwAEAAUABQAHAAgACAAIAAkACQAKAAoACQAJAAoA
CgAKAAsACwAMAA4ADgAQAA0ADAALAAkABgAHAAgABwAHAAYABgAGAAUABAACAAEA/v/+
//3/+//6//r/+v/6//r/+v/5//j/9//1//X/9f/1//X/9f/0//P/9f/1//T/9P/z//P/
8//y//T/9f/1//X/8//0//T/8//z//T/9f/1//b/9v/3//f/9f/1//b/9v/3//j/9//4
//b/9v/2//f/9f/1//X/9f/3//f/9//3//b/9f/z//L/8v/y//P/8//0//T/9P/0//L/
8v/y//L/8//z//P/8//w//D/8P/v/+//7v/u/+//8f/x//D/8P/z//X/8//y//X/9v/3
//j/+P/5//n/+f/5//r/+v/7//n/+//7//r//P/9//3//f/9//3///8BAAIAAgACAAIA
/v/9//z/+f/4//f/9v/2//j/9//2//b/9v/1//L/8P/v/+z/6//r/+3/7f/t/+7/7f/s
/+v/6v/r/+z/7f/u/+z/7P/s/+z/7P/r/+v/6//r/+v/7P/t/+3/7f/t/+z/7P/s/+z/
7P/t/+//7v/0/wAADQAgADcAUQBtAI0ApgC8AMgAtwCMAF0ANQAOAOb/v/+k/5//p/+v
/7j/wf/F/8j/zf/P/9D/0//W/9f/2P/Z/9n/2f/b/9v/3f/h/9//3v/d/93/3P/c/93/
3f/d/9z/3P/c/9z/3P/c/9z/3P/c/9z/3f/d/9v/2v/a/9v/2//b/9v/2//Z/9n/2f/Z
/9r/2//c/93/3P/b/9r/2v/a/9r/2//b/9n/2f/Z/9n/3P/c/9z/3P/e/9z/3P/d/97/
3//f/9//4f/h/+H/4//m/+f/6f/q/+n/6v/q/+v/7P/t/+7/7//w//D/8f/y//P/9P/1
//j/+//7//z//P/7//z//f/9//3//v/+//7//f/9//7//v8AAAEAAwAEAAYABwAHAAgA
BgAGAAgABQAFAAUABAACAAEAAAD9//v//P/8//z/+//6//j/9//0//T/8//x//D/8P/w
//D/8P/u/+3/7P/r/+n/6f/p/+n/6v/r/+v/6//p/+n/6P/o/+v/6//r/+r/6P/p/+n/
6f/p/+r/6v/p/+n/6v/r/+v/7P/s/+3/7f/s/+v/6//q/+r/6v/o/+j/6//s/+3/7//u
/+3/7P/r/+3/7f/t/+3/7f/t/+z/7P/q/+r/6//r/+z/7P/s/+z/7P/s/+z/7P/r/+v/
6//r/+z/7P/s/+v/6f/o/+j/6f/n/+f/6P/p/+r/6//s/+7/7//v/+//8f/y//L/8//x
//P/8//y//L/8//z//P/9P/1//j/+//6//r/+v/6//n/+f/5//f/9v/1//T/9P/z//H/
7//u/+//7//t/+z/6//o/+f/5//k/+P/4v/i/+P/5P/l/+b/5v/m/+b/5v/o/+j/6P/o
/+b/5f/l/+X/5//n/+j/6f/n/+f/5//m/+T/5P/k/+T/4//l/+z/7v/u//f/DAAdADEA
TQBvAJAArADEANEAygCjAG0APgAUAOv/wP+f/5n/of+m/6v/s/+8/8H/xf/G/8v/zv/R
/9T/2f/Z/9f/2f/b/9v/2f/Z/9f/1//Y/9j/2f/b/9z/3f/c/9z/3P/c/9z/3P/c/9z/
3v/e/9//3//f/97/3v/f/93/3f/d/93/3f/d/93/3f/d/93/3f/d/93/3f/d/97/3v/e
/9//3//h/+H/4f/h/+D/4P/g/+D/4v/g/+D/4f/j/+X/5v/n/+n/6f/p/+v/6//r/+z/
7P/r/+z/7P/t//D/8f/y//P/+P/4//n/+v/5//r/+//+//////8AAAAAAgAEAAYABwAH
AAgACAAIAAsACwAMAAwADAALAAsACgAKAAsACwAMAA4ADgAQAA0ACwALAAoACAAIAAgA
BgAFAAQABAAEAAMABAACAAEA/v/9//v/+P/2//j/+P/4//j/+P/3//b/9f/1//X/9f/1
//X/9f/0//P/8//z//L/8v/x//H/8f/w//D/8f/x//H/8f/y//L/8f/z//T/9f/1//L/
8v/z//P/8f/x//L/8v/z//T/8//0//T/9P/0//X/9f/1//X/9f/1//X/9f/1//P/8//y
//L/9P/0//X/9f/y//L/8v/y//L/8v/y//L/8//z//P/8//y//L/8v/x//H/8P/w//H/
8f/x//L/9v/2//b/9v/2//b/+P/5//n/+f/3//j/+P/5//v//f/9//z/+v/7//v/+//9
//3///8BAAIAAgACAAIA/v/9//z/+f/4//f/9v/2//b/9f/0//T/9P/z//D/7v/r/+j/
5//n/+j/6f/q/+z/7P/s/+z/7P/r/+r/6f/o/+j/6P/o/+j/6v/p/+n/6f/n/+f/6P/p
/+v/6//r/+r/6P/o/+j/6P/r/+3/7v/y/wAADwAgADMATQBtAI8ArADCANIAzQCmAHMA
RQAgAPT/yf+o/6H/p/+v/7b/vf/D/8b/yf/N/87/0f/W/9n/3P/b/9n/2f/b/93/2//b
/93/2//b/9z/3P/c/93/3f/d/9z/3P/c/9z/2v/a/9r/2v/b/9z/3v/f/93/3P/c/93/
3f/d/93/3f/d/93/3f/d/93/3f/d/93/3f/d/93/3v/c/9z/3f/d/9//3//f/9//4v/i
/+L/4v/i/+D/4P/h/+L/4//j/+P/4f/h/+H/4//m/+f/6f/q/+v/7P/s/+3/7v/v//D/
8f/0//T/9f/2//f/+P/5//z//////wAAAAABAAIAAwADAAMABAAEAAQABQAFAAYABgAH
AAcACAAIAAgACQAJAAoACgAKAAwACQAIAAcABQACAAMABAADAAMABAAEAAQAAwAAAP7/
/f/6//r/+f/3//b/9v/2//b/9v/2//X/9P/z/+//7//v/+//7//v/+7/7f/r/+v/6v/q
/+z/7f/u/+7/7P/t/+3/7f/t/+7/7v/t/+3/7v/v/+//8P/w//H/8f/v/+//8P/w//D/
8P/u/+7/7//w//H/8//x//H/8f/x//H/8f/x//H/8f/x//D/8P/w//D/8f/x//D/8P/w
//D/8P/w//D/8P/x//H/8f/x/+7/7v/u/+3/7f/s/+z/7f/t/+3/7P/s/+v/7P/t/+7/
7//w//T/9f/1//X/9f/2//b/9//3//n/+f/4//r/+//7//v/+f/5//v//f/8//z//P/8
//j/9//2//P/9P/z//L/8v/w/+//7v/u/+7/7f/q/+j/6f/m/+X/5f/n/+f/5//o/+j/
6P/o/+j/5v/m/+b/5v/m/+b/5v/m/+j/5//n/+f/5//n/+j/6f/p/+n/6f/o/+j/6P/o
/+j/7f/v//D/+P8EABUAKAA9AFkAeQCXAK4AwgDEAKkAeABLACkACADg/7n/pv+n/6v/
sf+8/8H/xf/I/8n/y//O/8//0P/V/9j/0//T/9X/1//X/9X/1f/V/9f/1//Y/9j/1v/X
/9f/1//W/9b/1v/W/9j/2P/Y/9j/1v/W/9f/1//Z/9j/2P/Z/9f/1//X/9f/1//X/9f/
1//Z/9n/2f/Z/9f/1//X/9j/1v/W/9f/1//Z/9n/2f/Z/9r/2v/a/9r/2//Y/9f/1//Z
/9v/3P/d/9//3//f/+H/4P/h/+P/5P/l/+b/5v/n/+b/5//o/+n/7P/s/+3/7v/x//L/
8//2//f/9//4//j/+f/6//v/+//7//z//P/8//v/+//8//z//v///wEAAgABAAEAAAAA
AAAAAAACAP///f/9//z/+v/7//z/+//7//j/+P/4//f/9P/y//H/7v/u/+3/6//q/+r/
6v/q/+r/6v/p/+j/5//n/+f/5//n/+f/5//m/+X/4//j/+L/4v/h/+H/4f/g/+L/4//j
/+P/4f/i/+L/4f/j/+T/5f/l/+L/4v/j/+P/5f/l/+b/5v/m/+b/5P/k/+T/5P/k/+X/
4//j/+P/4//l/+X/5f/l/+P/4//i/+L/4v/i/+P/4//i/+L/4v/i/+D/4P/g/+D/3//f
/9//3//e/97/3v/d/9//3v/e/9//3//f/97/3v/g/+H/4v/l/+X/5f/m/+f/5f/l/+b/
5v/n/w==
         </WaveFormData>
      </LeadData>
      <LeadData>
         <LeadByteCountTotal>10000</LeadByteCountTotal>
         <LeadTimeOffset>0</LeadTimeOffset>
         <LeadSampleCountTotal>5000</LeadSampleCountTotal>
         <LeadAmplitudeUnitsPerBit>4.88</LeadAmplitudeUnitsPerBit>
         <LeadAmplitudeUnits>��V</LeadAmplitudeUnits>
         <LeadHighLimit>2147483647</LeadHighLimit>
         <LeadLowLimit>268435456</LeadLowLimit>
         <LeadID>V6</LeadID>
         <LeadOffsetFirstSample>0</LeadOffsetFirstSample>
         <FirstSampleBaseline>0</FirstSampleBaseline>
         <LeadSampleSize>2</LeadSampleSize>
         <LeadOff>FALSE</LeadOff>
         <BaselineSway>FALSE</BaselineSway>
         <ExcessiveACNoise>FALSE</ExcessiveACNoise>
         <MuscleNoise>FALSE</MuscleNoise>
         <LeadDataCRC32>1630660508</LeadDataCRC32>
         <WaveFormData>
9v/2//b/9v/4//j/+P/4//b/9v/2//b/+P/4//j/+P/4//j/+P/4//b/9v/2//b/9//4
//n/+v/4//j/+P/4//r/+v/6//r/+P/4//j/+P/4//j/+P/4//j/+P/4//j/9v/2//b/
9v/4//j/+P/4//f/9v/1//T/9f/2//f/+P/6//r/+v/6//n/+P/3//b/9v/2//b/9v/2
//b/9v/4//r/+//7//v//f/9//3//f/6//r/+f/4//z//f/+/wAAAAABAAIAAwADAAMA
AgABAAAA///8//z/+v/4//j/+P/4//j/9//3//X/8v/w/+//6//r/+v/6//t/+3/7f/t
/+v/6//r/+v/6//r/+v/6//t/+3/7f/s/+v/6v/p/+f/6f/r/+v/6//p/+j/6P/o/+7/
8v/y//L/8P/r/+z/7v/z/wAADgAfADUATABfAG0AfgCNAIYAbQBOADUAHQAGAPD/4f/h
/+L/4v/k/+T/4v/g/+D/2//Z/9z/4v/h/+L/5P/m/+T/4v/e/9//3//e/97/3//g/+L/
4v/i/+L/4f/h/+H/4P/i/+H/4f/h/+D/4P/h/+H/3//f/9//3//i/+L/4v/i/+D/3//f
/+D/4P/g/+D/3//h/+L/4v/j/+P/4v/i/+L/4v/i/+L/4//h/+D/4P/g/+L/4v/h/+H/
5f/n/+f/5v/j/+P/5P/k/+X/6P/q/+z/7f/u/+//7//v//D/8f/y//P/9P/1//b/+P/5
//r//v///////////wAAAAACAAIABAAFAAUAAwAFAAcABwAHAAcACAAIAAcABQAHAAcA
BwAJAAsACwAKAAoACgAIAAgABgAGAAYABAAGAAUABAADAAEAAAD+//v/+//7//r/+P/6
//r/+v/6//n/+f/5//j/9v/0//T/9v/4//f/9//3//n/+f/4//b/+f/4//f/9v/2//b/
9v/2//b/9v/1//T/9v/3//n/+f/5//n/+f/4//r/+v/6//n/9//3//f/+P/5//n/9//3
//f/9//3//j/+P/4//j/+P/4//n/+v/5//f/+P/6//r/+P/2//b/9v/4//f/9//3//X/
9//3//b/9//3//f/9f/3//f/9//3//f/+f/4//j/+v/6//r/+v/8//z//f/9//7///8A
AAEAAQABAAIAAgACAAMAAwADAAIABAAFAAYABwAHAAcABgAHAAYABQACAAMAAgABAAIA
AQAAAP///f/+//3/+//6//3//f///wEAAQABAAEAAQABAAEAAQABAAEAAQABAAEAAgAD
AAQABQADAAIAAQAAAP////8BAAEAAgADAAMABAACAAIAAgACAAIABAAHAAoADgARABoA
LAA/AFEAagCBAJUAogCnAJgAewBgAEcAMQAaAAgAAQADAAYACAAIAAIAAAAAAP7/////
//z/+v/9//7//P/+/wAA/P/6///////9//z//P/8//z//P/8//z/+//7//v/+v/8//v/
+//7//7//v///////P/7//r/+f/7//z//f/+//7//f/9//7//P/8//z/+//9//7//v//
/////v/+//7/AAAAAAAAAQD///7//v/+/wIAAgABAAEAAwAFAAUABAADAAMABAAEAAYA
CAAJAAoACwAMAA0ADQANAA4ADwAQABMAFAAVABYAFQAVABUAGAAbABsAGwAbABwAHAAe
AB4AHAAdAB0AGwAfACEAIQAhACUAJgAmACUAJwApACkAKQAoACkAKAAmACUAJgAlACYA
JgAmACYAJAAjACEAHwAdAB4AHgAdABsAGgAbABsAGgAZABgAFwAWABUAFQAVABQAEgAQ
ABAAEgASABEAEQARABIAEwATABIAFAAUABQAFAASABIAEgASABQAFAATABIAFAAVABcA
FwAVABUAFQAUABYAFgAWABUAEwATABMAFAAVABUAEwATABUAFQAVABYAFQAUABMAEgAS
ABMAFAATABMAFAAWABYAFAASABIAEgAUABMAEwATABEAEwATABIAEQARABEADwAPAA8A
DwAPABEAEQASABQAFAAUABQAFAAYABgAGQAZABcAFwAXABcAGAAZABsAHAAcAB0AHQAd
ABwAHgAfACAAIQAhACEAIAAhACAAHwAcABwAGgAYABgAGAAYABgAFwAZABcAFAASAA8A
DQANAA0ACwALAAsACwALAAsACwALAAsACwALAAsADQANAA0ADQAKAAoACgAKAAsACwAN
AA0ACwALAAoACgAKAAoACgAKAAgADgARABIAFgAbACIAKgA7AE8AZgB/AJMApACvAKQA
iwBwAFsARwAwABoADwAPABQAFAASABAADAAKAAoACQAHAAoACgAHAAYACAAGAAYACAAI
AAkACQAGAAYABwAIAAcABgAFAAQABQAFAAUABAAGAAUABQAFAAYABgAHAAcABQAFAAUA
BQAGAAYABgAGAAYABQAFAAYABAAEAAQAAwAFAAYABgAHAAUABAAEAAQABgAGAAYABwAH
AAYABgAGAAcABgAEAAMABQAHAAcABgAHAAcACAAIAAYACAAJAAoACwAMAA0ADQANAA4A
DwAQABEAEgATABQAFwAXABcAGgAcABsAGgAZABwAHAAeAB4AHgAfAB8AHQAfACEAIQAh
ACMAJAAkACMAIwAlACUAJQAlACcAJwAmACQAJAAiACIAJAAkACQAIgAgAB8AHgAdABoA
GgAZABcAFwAXABYAFAATABIAEQAQABEAEQARABAADgAMAAwADgAOAA0ADQANAA4ADwAP
AA4ADwAOAA0ADAAMAAwADAAMAAwADAALAAoACgALAA0ADQANAA0ADQAMAA4ADgAOAA0A
DQANAA0ADgANAA0ACwALAAsACwALAAwADAAMAAwADAALAAsACwAJAAsADAAOAA4ADgAM
AAwADAAKAAkACQAJAAcACQAJAAgACQAJAAkABwAIAAcABgAFAAcABQACAAMABgAHAAgA
CQAKAA0ADgAQABEADgANAAwACwANAA0ADgAOABAAEQARABEAEAASABMAFAATABMAEwAS
ABEAEAAPAAwADgAMAAoACgAKAAoACgAJAAkABwAEAAIAAQD////////+//3//P/7//3/
/f/9//3/+//7//v/+//7//v/+//7//r/+v/6//r/+//7//3//f/7//v/+v/6//r/+v/6
//r/+v/8/wEABAAIAA0AFAAiADUASQBcAHEAhQCYAJkAhABnAFIAPwAvABgABAD9////
/v/+//7/+v/4//j/9P/x//P/9P/y//H/8P/w/+z/7v/u/+z/6//t/+r/6v/r/+z/6v/q
/+r/6v/q/+v/7P/s/+r/6f/p/+n/6v/q/+v/6//r/+v/6//r/+r/6v/q/+r/7P/r/+v/
7P/q/+r/6v/p/+f/6P/o/+n/6//q/+r/6v/q/+r/6v/r/+n/6P/o/+j/6v/q/+n/6f/p
/+v/6//q/+v/6//s/+z/7P/u/+//8P/v//D/8f/x//H/8v/z//T/8//0//X/9v/3//f/
9//6////////////AgACAAQABAACAAMAAwABAAMABQAFAAUABwAIAAgABwAFAAcABwAH
AAUABwAHAAYABgAGAAQABAADAAIAAQD+//z/+//6//n/+v/6//n/9//z//P/8v/w/+7/
7v/u/+7/7v/v//D/8P/s/+r/6v/s/+r/6f/p/+n/6//r/+r/6P/r/+r/6f/o/+b/5v/m
/+b/5v/m/+X/5P/k/+X/5//n/+f/5//n/+b/5v/m/+b/5f/k/+P/4v/i/+X/5f/j/+P/
4//j/+P/5P/i/+L/4v/i/9//3//f/93/2//c/97/3v/e/9z/3P/c/97/3f/d/93/3P/d
/9z/2v/b/9v/2//Z/9n/2f/Z/9n/1//X/9b/1f/V/9b/2f/a/9v/3P/c/9z/3f/d/9z/
2//a/9n/3P/d/9//4P/g/+H/4f/h/+H/4v/i/+L/4v/h/+D/3v/b/9r/2f/W/9n/2P/X
/9j/2P/Y/9j/1//V/9P/0P/O/8v/yf/J/8n/xv/F/8T/w//G/8f/yP/J/8n/yf/J/8n/
xv/F/8T/w//D/8T/xf/G/8P/w//F/8X/xf/F/8T/xP/C/8L/wv/C/8L/xv/L/87/0P/V
/97/5v/z/wUAHAAzAEcAVgBdAFAANwAeAAcA8f/e/8b/uf+5/77/vv++/77/uv+8/7r/
t/+1/7j/uP+3/7j/tv+0/7T/sv+0/7X/s/+y/7L/s/+0/7L/sv+y/7L/r/+v/6//rv+w
/6//r/+v/67/rv+v/6//rf+t/63/rf+s/6z/rP+s/67/rf+t/67/rf+s/6v/qf+s/67/
r/+x/67/rP+r/6r/qv+q/6r/q/+u/67/r/+w/7D/sP+v/6//r/+x/7H/sP+x/7H/sv+y
/7H/sv+y/7L/tf+2/7f/t/+4/7j/uP+4/7n/uv+7/7z/vf+9/73/wP/D/8P/w//D/8b/
xv/I/8j/yP/J/8n/x//J/8v/y//L/8z/zP/L/8n/y//N/83/zf/N/8//z//O/8z/zP/K
/8r/yP/I/8j/xv/G/8X/xP/D/7//vv+8/7n/uv+7/7v/uv+6/7r/uv+6/7n/uf+5/7j/
uP+4/7r/vv+7/7n/uP+3/7X/tf+0/7L/uP+4/7j/uP+2/7b/tv+2/7T/tP+z/7L/r/+v
/7D/r/+v/6//r/+u/7D/sP+w/6//r/+v/6//sP+y/7P/sv+z/7H/sf+x/7L/sv+y/7L/
sv+z/7P/s/+x/7P/tP+2/7b/uP+2/7b/tv+4/7f/t/+3/7b/t/+2/7T/tf+1/7X/s/+1
/7X/tf+1/7f/t/+2/7X/s/+x/7P/tf+4/7n/uv+7/7z/vP+8/73/vf/A/8H/wv/D/8H/
wf/C/8L/wv/D/8P/w//G/8j/yf/K/8r/yf/I/8b/yf/K/8v/yv/M/8r/yP/I/8b/xv/G
/8X/xv/F/8P/wv+//73/vf+9/7//v/+//7//vf+9/73/vf+9/73/vf+9/77/v//A/8H/
wv/C/8L/wv/B/8H/w//D/8P/w//C/8L/xP/E/8T/xP/E/8b/x//K/9D/1f/e/+r/+/8P
ACQAOQBNAGAAbQBoAFMANAAZAAEA6v/W/8X/wf/E/8b/xv/G/8T/wv/C/8P/wf/C/8b/
x//G/8T/xv/I/8j/yP/H/8f/xP/E/8X/xv/H/8j/yf/K/8v/y//L/8r/zP/L/8v/y//M
/8z/zf/N/8//z//P/8//0P/Q/9D/0P/S/9H/0f/S/9P/1P/V/9X/1f/W/9b/1//V/9T/
1P/U/9X/1v/X/9n/2f/Y/9j/2P/b/9z/3P/d/93/3//f/97/3//f/+D/4P/j/+b/6P/q
/+n/6v/r/+v/7f/u/+//8P/z//T/9f/2//n/+f/5//z///////////8AAAAAAgACAAMA
BQAGAAUABwAJAAkACQAJAAoACgAJAAwADwAQABEADwARABEAEAAQABAADgAOAA4ADgAO
AAwADAALAAoACQAJAAoACgAJAAcABwAGAAQAAgACAAIAAgABAAEAAQAAAP///v///wIA
BAADAAMAAwADAAMAAgAAAAQABAAEAAQABQAGAAcACAAIAAgABwAGAAgACQALAAsACQAJ
AAkACAAKAAoACgAJAAoACwAMAA4ADwAPAA0ADQAOAA8AEAASABAAEAAQABAAEQARABEA
DwAPABAAEgASABQAEgASABIAEgARABEAEQARABMAEwASABMAEwATABEAFQAVABUAFQAT
ABMAEgARABUAFAAWABYAFgAWABoAGgAbABsAHgAfACAAIQAfAB8AIAAgACAAIQAhACEA
IgAkACUAJgAnACcAJwAmACYAJgAmACQAIgAgAB4AHgAgACAAIAAfACEAHwAcABoAGQAX
ABcAFwAXABcAFwAXABkAGQAZABkAFwAXABcAFwAXABcAFwAXABcAGAAZABoAGQAZABsA
GwAbABsAGgAaABwAHAAcABwAIgAmACcAIgAmAC0ANABAAFMAZwB8AJEApQC6AMMAugCj
AIgAbwBXAEQALgAhAB8AIgAiACQAJAAgACAAIAAbABcAGAAaABsAHAAcABoAHAAeAB4A
HQAbABgAGAAZABoAHAAcABwAHAAbABsAGwAaABwAGwAbABsAHAAcAB0AHQAbABsAGwAb
ABwAHAAcABwAHgAdAB0AHgAeAB4AHgAdAB0AHgAeAB8AIQAgACAAIAAeAB4AHgAfACEA
IAAgACAAJAAkACMAIwAlACcAJwAmACUAJQAmACYAKAAqACsALAArACwALQAtAC0ALgAv
ADAAMwA0ADUANgA1ADUANQA4ADsAOwA7ADsAPgA+AEAAQABCAEMAQwBBAEMARQBFAEUA
RQBGAEYARQBHAEkASQBJAEkASwBLAEoASgBKAEgASABIAEgASABGAEYARQBEAEMAQgBC
AEEAPwA/AD8APgA8ADwAPAA8ADwAOQA5ADkAOAA4ADYANgA4ADgANwA3ADcANwA3ADYA
NAA2ADYANgA2ADgAOAA4ADgAOgA6ADkAOAA6ADsAPQA9AD4APwBAAEAAQgBEAEYARwBJ
AEkASQBKAEkASQBHAEcASQBJAEkASgBIAEgASABIAEcARwBHAEUARwBIAEoASgBKAEgA
SABIAEoASQBJAEkARgBHAEYARABFAEUARQBDAEcARwBHAEcARwBHAEYARQBJAEcARwBJ
AEgASgBKAEoASgBMAEwATQBNAE8ATwBPAE8ATwBPAFAAUABQAFEAUQBRAFEAUgBSAFIA
VQBVAFUAVABTAFIAUQBOAE4ATABKAEoASwBMAE0ATQBKAEcAQwBAAEAAPwBAAEEAQQBB
AEEAQQBBAEEAQQBBAEMAQwBDAEMAQgBBAEAAPwBAAEAAQABAAD0APQA/AD8APwA/AD4A
PgBAAEAAQABAAEIAQgBFAEgATABRAFwAbAB/AJMAqgC/ANEA4ADdAMgAqwCWAIMAcQBc
AEgAQQBDAEYARgBEAEQAQAA8ADoANwA1ADgAOgA5ADQAMgA2ADgANgA0ADUANQA2ADYA
NwA4ADcANgA1ADQAMwAzADMAMgA0ADMAMwAzADIAMgAzADMAMwAzADMAMwAyADIAMgAy
ADQAMwAzADQAMgAyADIAMQAvADAAMAAxADIAMgAzADQAMgAyADIAMwA1ADQANAA0ADYA
NgA1ADUANQA3ADcANgA3ADcAOAA4ADgAOgA7ADwAOwA8AD0APQA9AD4APwBAAEEAQgBD
AEQARwBHAEcASgBKAEkASABHAEkASgBNAE4AUABRAFEATwBPAFEAUQBRAFEAUgBSAFEA
UQBTAFMAUwBTAFUAVQBUAFQAVABSAFIAUQBQAE8ATABMAEsASgBJAEgASABHAEUARQBF
AEQAQgBAAEAAQABAAD8APwA/AD4APgA8ADwAPgA+AD0APQA9AD8APwA+ADwAPwA+AD0A
PAA7ADoAOQA4ADkAOgA6ADoAOAA5ADsAOwA7ADsAOwA6ADwAPAA8ADsAOwA7ADsAPAA9
AD0AOwA7ADsAOwA7ADwAOgA6ADoAOgA7ADsAOwA5ADcAOAA6ADoAOAA2ADYANgA3ADcA
OAA5ADgAOQA4ADYANwA3ADcANQA1ADUANQA1ADcANwA2ADUAMwAzADMANQA2ADYANQAz
ADcAOAA2ADYANgA2ADgAOAA5ADkAOwA7ADsAOwA7ADsAPAA8ADwAPQA9AD0APQA+AD4A
PgBBAEEAQQBAAD0APAA7ADgANgA0ADIAMgAzADQANQA1ADMAMQAuACwALQArACsAKwAp
ACkAKQApACkAKQApACkAKQApACkAKQAnACcAJwAnACYAJgAmACYAJwAnACkAKQAoACcA
JQAkACUAJgAnACgAJgAqAC0ALgAyADkAQgBQAGMAdwCKAJ0AsQC+ALkApACLAHYAZQBV
AEQAMAAlACMAJAAkACoAKAAiACAAIAAdABkAGgAaABsAHAAcABwAGgAaABoAGQAVABQA
FAAVABYAFgAWABYAFgAVABUAFQAUABYAFQAVABUAFQAUABQAEwATABMAEwATABQAFAAU
ABQAEgARABEAEgASABIAEgARAA8AEAAQABEAEgASABMAFAASABIAEgATABEAEAAQABAA
FAAUABMAEwATABUAFQAUABUAFQAWABYAFgAYABkAGgAaABoAGgAZABsAHAAdAB4AHwAg
ACEAIgAjACMAIwAmACgAJwAmACUAJAAkACYAJgApACsALAArACsALQAtAC0ALQAuAC4A
LQArAC0ALQAtACsALQAtACwALAAsACoAKgApACgAJwAkACQAIwAiACEAIAAgAB8AHQAZ
ABkAGAAWABYAFgAWABYAFAATABIAEAAPAA4ADwASABIAEQARABEAEAAPAA0ACgAOAA4A
DgAOAA4ADgAOAA4ADgAOAA0ADAAMAA0ADwAPAA4ADQAMAAoADQAOAA8ADwANAA0ADQAO
AA4ADQAKAAkACwALAAsADAAKAAoACgAKAAsACwALAAkACQAKAAwADAAMAAoACgAKAAoA
CQAJAAkACAAJAAgABgAHAAcABwAFAAUABQAFAAUABQAFAAQAAwADAAMAAwAFAAQAAgAB
AAMABgAGAAYABgAGAAoACgALAAsACQAJAAkACQALAAsADAAMAAwADQANAA0ADAAOAA8A
EAARABEAEQAQAA0ADAALAAgABgAEAAIAAgACAAIAAgABAAMAAQD+//z/+//5//n/+f/3
//f/9//3//n/+f/5//n/+f/5//n/+f/3//f/9//3//j/+P/4//j/9//3//n/+f/3//f/
9v/2//X/9P/z//L/+P/6////BAAIAAcAEAAiADUASQBcAG8AgwCSAIsAcgBVAEIAMwAh
AAwA+v/3//f/9v/2//j/9v/y//D/7v/t/+v/7P/s/+v/7P/q/+r/6v/s/+7/6//p/+j/
6P/p/+r/6v/q/+r/6v/p/+n/6f/o/+j/5//n/+f/6P/o/+n/6f/o/+f/5v/l/+b/5v/m
/+b/6P/n/+f/6P/m/+b/5v/l/+X/5v/m/+f/5//m/+b/5v/o/+j/6P/p/+n/6P/o/+j/
6v/q/+n/6f/p/+v/6//q/+v/6//s/+z/7v/w//H/8v/x//L/8//z//P/9P/1//b/+f/6
//v//P/9//3//f8AAAMAAwADAAMABAAEAAYABgAGAAcABwAFAAkACwALAAsADAAMAAsA
CQALAA0ADQANAA8AEQARABAADQAMAAkACAAKAAoACgAIAAgABwAGAAUABAAEAAMAAQD/
/////v/8//r/+v/6//r/+//7//v/+v/2//T/9P/2//j/9//3//f/9//3//b/9P/3//b/
9f/0//b/9v/2//b/9v/2//X/9P/0//X/9//3//f/9//3//b/9v/2//b/9f/4//n/+v/8
//z/+//4//f/+f/5//n/+v/6//r/+v/6//f/9//3//X/9f/2//j/+P/4//b/9v/2//T/
8//z//P/9f/3//f/9v/z//P/8//x//P/8//z//P/8//z//L/8f/1//f/9//0//f/+P/5
//r/+v/6//v/+//9//3//f/9//v/+//8//z//v///////////wAAAAAAAAEAAQABAAAA
/v/8//r/9v/2//T/8v/y//L/8v/y//H/8f/v/+z/6v/n/+X/5f/l/+b/5//o/+n/6P/n
/+b/5f/n/+f/5//n/+f/5//n/+f/5P/k/+T/5P/j/+P/5f/l/+X/5f/k/+T/5v/m/+b/
5v/o/+j/5//o//D/9/8CABQAJQA5AFAAYwB3AIYAgQBoAE8AOAAfAAsA9v/i/93/4//k
/+T/5v/k/+D/4P/c/9v/2//a/9b/1//Y/9b/2P/Y/9j/2P/b/9n/1//W/9b/1v/Y/9j/
2P/Y/9f/1//X/9b/1v/V/9X/1f/U/9T/1f/V/9X/1f/V/9X/1v/W/9b/1v/W/9X/1f/W
/9j/2P/Y/9f/1v/W/9X/1f/X/9b/1v/W/9j/2P/Y/9n/2f/Y/9j/2P/a/9r/2f/Z/9n/
2//b/9r/2//b/9z/3P/e/+D/4f/i/+P/5P/l/+X/5//o/+n/6v/p/+r/6//s/+//7//v
//L/9//3//f/9//3//b/9//2//b/9//3//X/+f/7//v/+//+/wAAAQABAAIABQAGAAcA
BgAHAAYABAADAAQAAwAEAAEAAAD///z//v/9//z/+//6//r/+f/3//P/8//y//D/8v/y
//L/8v/v/+//7//u/+z/6v/q/+z/7f/t/+7/7//v/+//7v/s//D/8P/w//D/7v/u/+7/
7v/w//D/7//u/+7/7//x//H/8f/x//H/8P/w//D/8P/v/+//7//v//D/8f/x/+//7//x
//H/8f/y//D/8P/w//D/8f/x//H/7//v//D/8v/y//D/7v/u/+7/7//v//D/8f/w//H/
8P/u/+//7//v/+3/7v/t/+z/6//r/+v/6v/t/+7/7//w//T/9P/1//X/8//z//P/8//x
//H/8v/y//T/9f/1//X/+P/6//v//P/7//v/+//6//v/+v/5//b/+P/2//T/9P/z//L/
8f/v//D/7//t/+z/6//p/+n/6f/o/+f/5v/l/+X/5f/l/+X/5f/l/+X/5f/n/+f/5//n
/+T/5P/k/+T/5f/l/+f/5//n/+f/5v/m/+T/5P/k/+T/4v/m/+3/7v/s//H//P8GABMA
KQBAAFcAawCAAJEAjgB3AFgAOwAjAA4A+v/n/+H/5P/k/+D/3v/g/+D/3P/b/93/3v/c
/9v/3v/c/9j/2P/c/9z/2f/Z/9j/2P/Z/9r/3P/c/9z/3P/Z/9n/2f/Y/9j/1//X/9f/
2f/a/9z/3f/b/9v/2//b/9z/3P/c/9z/3v/d/93/3v/c/9z/3P/b/93/3v/e/9//3v/c
/9v/2v/b/9z/3f/f/93/3P/c/9z/3v/e/93/3f/h/+P/4//i/+P/4//k/+T/4v/k/+X/
5v/n/+j/6f/p/+n/6v/r/+z/7v/w//L/9P/z//P/8//2//n/+f/5//n/+//8////AAAA
AAEAAQD//wEAAwADAAMAAwAEAAQAAwADAAUABQAFAAUABwAHAAYABAAEAAIAAgAAAAAA
AAD+//7//f/8//v//P/8//v/+f/2//X/8//w//P/9P/1//b/9f/1//X/9P/y//D/8P/y
//T/8//z//P/8//z//L/8P/x//D/7//u//D/8P/w//D/8P/w/+//7v/w//H/8//z//P/
8//z//L/8P/w//D/7//w//H/8v/0//P/8//x//H/8//z//P/9P/0//T/9P/0//H/8f/x
/+//8f/y//T/9P/y//D/8P/w//L/8f/x//H/8//1//X/9P/z//P/8//x//H/8f/x//H/
8f/v//D/8//0//T/9P/0//T/9v/2//f/9//3//f/9//3//j/+f/7//z/+v/7//v/+//6
//z//f/+/wEAAQABAAAA/f/8//v/+P/5//j/9//4//b/9v/2//X/9f/z//D/7v/t/+v/
6//r/+z/7f/u/+//7//v/+//7//u/+3/7P/r/+3/7f/t/+3/7v/u/+7/7v/r/+v/7f/t
/+//7//u/+7/7f/s/+v/6v/w//D/8f/0//z/BQAOABoALQBDAFoAbwCHAJgAmQCCAGMA
SgAxAB0ABADy/+v/7//w//D/7v/s/+j/6P/m/+X/5f/m/+b/5//k/+T/5P/k/+T/5P/j
/+X/5P/k/+X/5v/k/+T/5P/k/+P/4//j/+L/4P/f/9//3//i/+L/4//j/+H/4f/h/+H/
5P/k/+T/5P/k/+P/4//k/+L/4v/i/+H/4//k/+T/5f/l/+T/5P/k/+L/4v/i/+P/5P/k
/+X/5v/m/+b/5f/l/+f/6f/p/+j/5f/l/+b/5v/o/+r/6//s/+//8P/x//H/8v/y//L/
8v/1//b/9//4//n/+f/5//z///////////8CAAIABAAEAAIAAwADAAEAAwAFAAUABQAH
AAgACAAHAAUABwAHAAcACQALAAsACgAHAAYAAwACAAMABAAFAAQABAADAAIAAQD+//7/
/f/7//v/+//6//j/9v/2//b/9v/3//f/9//2//T/8v/y//T/8v/x//H/8f/x//H/8P/u
//T/9P/0//T/8v/y//L/8v/y//L/8f/w//L/8//1//X/8//z//P/8v/y//L/8v/x//P/
8//z//T/8//z//H/8f/x//H/8f/y//T/9P/0//T/8f/x//H/7//x//L/9P/0//L/8P/w
//D/8P/v/+//7//x//P/8//y/+//7//v/+3/7//v/+//7//v/+//7v/t/+3/7v/v//D/
8f/y//b/9v/3//f/9//3//f/9//5//n/+v/6//r/+//7//v/+v/8//3//v/////////+
//z/+v/4//T/9v/0//L/8v/w//D/8P/v//H/7//s/+r/6//p/+n/6f/p/+n/6f/p/+n/
6f/p/+n/6f/p/+n/6f/n/+f/5//n/+j/6P/o/+j/5f/l/+f/5//p/+n/6P/o/+j/6P/o
/+j/7P/u/+//8v/6/wEADAAeADEARwBcAHEAhQCOAIEAZABJADgAJwATAPr/7P/r/+v/
6v/s/+r/5v/k/+D/3v/f/93/3P/g/9//2v/a/9z/3P/c/9r/2f/Z/9j/2P/Z/9r/2P/Y
/9j/2P/Z/9n/2f/Y/9r/2f/Z/9n/2v/a/9v/2//Z/9n/2f/Z/9j/2P/Y/9j/2P/X/9f/
2P/Y/9j/2P/X/9n/2v/a/9v/2f/Y/9j/2P/a/9r/2v/b/9v/2v/a/9r/2//a/9j/1//b
/93/3f/c/93/3f/e/97/3v/g/+H/4v/j/+T/5f/l/+b/5v/m/+b/6f/q/+v/7P/t/+3/
7f/w//H/8f/x//H/9P/0//b/9v/0//X/9f/z//f/+f/5//n//f/+//7//f/6//v/+v/5
//n/+//7//r/+P/4//b/9v/4//j/+P/2//b/9f/0//P/8P/w/+//7f/r/+v/6v/o/+b/
5v/m/+b/5//n/+f/5v/k/+L/4v/k/+T/4//j/+P/4//j/+L/4P/j/+L/4f/g/+L/4v/i
/+L/4v/i/+H/4P/i/+P/5f/l/+P/4//j/+L/4v/i/+L/4f/i/+P/5P/m/+b/5f/i/+H/
4f/h/+H/4v/i/+L/4v/i/+H/4f/h/9//3//g/+L/4v/k/+L/4v/i/+D/3//f/9//3v/f
/97/3P/d/93/3f/b/9//3//f/9//3//f/97/3f/e/9//4P/j/+X/5v/m/+X/4//j/+T/
5f/l/w==
         </WaveFormData>
      </LeadData>
   </Waveform>
</RestingECG>
