# Supplementary material for: Detection of Left Atrial Enlargement Using a Convolutional Neural Network-Enabled Electrocardiogram
Source: Front Cardiovasc Med. 2020 Dec 17;7:609976. doi: 10.3389/fcvm.2020.609976 (PMC7773668; doi:10.3389/fcvm.2020.609976)
Supplement: Supplementary file 4 [file Data_Sheet_4.ZIP › normal3/1802032375_1959_0000000X.XML]

<?xml version="1.0" encoding="Windows-1252"?>
<!DOCTYPE RestingECG SYSTEM "restecg.dtd">
<RestingECG>
   <PatientDemographics>
      <PatientID>1802032375</PatientID>
      <PatientAge>81</PatientAge>
      <AgeUnits>Years</AgeUnits>
      <Gender>Male</Gender>
      <PatientLastName>liangyongbiao</PatientLastName>
   </PatientDemographics>
   <TestDemographics>
      <DataType>Resting</DataType>
      <Site>1</Site>
      <AcquisitionDevice>MAC55</AcquisitionDevice>
      <Status>Unconfirmed</Status>
      <Priority>Normal</Priority>
      <AcquisitionTime>09:02:06</AcquisitionTime>
      <AcquisitionDate>08-22-2016</AcquisitionDate>
      <CartNumber>1</CartNumber>
      <AcquisitionSoftwareVersion>009C</AcquisitionSoftwareVersion>
      <XMLSourceVersion>MAC5000 v1.0</XMLSourceVersion>
   </TestDemographics>
   <RestingECGMeasurements>
      <VentricularRate>63</VentricularRate>
      <AtrialRate>63</AtrialRate>
      <PRInterval>160</PRInterval>
      <QRSDuration>78</QRSDuration>
      <QTInterval>424</QTInterval>
      <QTCorrected>433</QTCorrected>
      <PAxis>69</PAxis>
      <RAxis>63</RAxis>
      <TAxis>66</TAxis>
      <QRSCount>10</QRSCount>
      <QOnset>228</QOnset>
      <QOffset>267</QOffset>
      <POnset>148</POnset>
      <POffset>203</POffset>
      <TOffset>440</TOffset>
      <ECGSampleBase>500</ECGSampleBase>
      <ECGSampleExponent>0</ECGSampleExponent>
   </RestingECGMeasurements>
   <Diagnosis>
      <Modality>Resting</Modality>
         <StatementCount>2</StatementCount>
         <LabelText>12SL ��ϳ���</LabelText>
      <DiagnosisStatement>
         <StmtFlag>ENDSLINE</StmtFlag>
         <StmtText>�������</StmtText>
      </DiagnosisStatement>
      <DiagnosisStatement>
         <StmtFlag>ENDSLINE</StmtFlag>
         <StmtText>���� ECG</StmtText>
      </DiagnosisStatement>
   </Diagnosis>
   <Waveform>
      <WaveformType>Rhythm</WaveformType>
      <WaveformStartTime>0</WaveformStartTime>
      <NumberofLeads>8</NumberofLeads>
      <SampleType>CONTINUOUS_SAMPLES</SampleType>
      <SampleBase>500</SampleBase>
      <SampleExponent>0</SampleExponent>
      <HighPassFilter>16</HighPassFilter>
      <LowPassFilter>150</LowPassFilter>
      <ACFilter>NONE</ACFilter>
      <LeadData>
         <LeadByteCountTotal>10000</LeadByteCountTotal>
         <LeadTimeOffset>0</LeadTimeOffset>
         <LeadSampleCountTotal>5000</LeadSampleCountTotal>
         <LeadAmplitudeUnitsPerBit>4.88</LeadAmplitudeUnitsPerBit>
         <LeadAmplitudeUnits>��V</LeadAmplitudeUnits>
         <LeadHighLimit>2147483647</LeadHighLimit>
         <LeadLowLimit>268435456</LeadLowLimit>
         <LeadID>I</LeadID>
         <LeadOffsetFirstSample>0</LeadOffsetFirstSample>
         <FirstSampleBaseline>0</FirstSampleBaseline>
         <LeadSampleSize>2</LeadSampleSize>
         <LeadOff>FALSE</LeadOff>
         <BaselineSway>FALSE</BaselineSway>
         <ExcessiveACNoise>FALSE</ExcessiveACNoise>
         <MuscleNoise>FALSE</MuscleNoise>
         <LeadDataCRC32>3190308962</LeadDataCRC32>
         <WaveFormData>
+P/4//j/+P/1//T/8//y//X/9v/3//j/9//2//X/9P/1//b/9//4//r/+v/6//r/+v/6
//r/+v/4//j/+P/4//f/9v/1//T/9//4//n/+v/4//j/+P/4//n/+v/7//z/+f/4//f/
9v/3//j/+f/6//z//P/8//z/+f/4//f/9v/5//r/+//8//z//P/8//z/+v/6//r/+v/8
//7/AAACAAEAAAD///7/AQACAAMABAACAAIAAgACAAQABAAEAAQAAgACAAIAAgACAAIA
AgACAAQABAAEAAQABgAGAAYABgAFAAQAAwACAAUABgAHAAgABgAEAAIAAAAAAAAAAAAA
AAAAAAAAAAAA///+//3//P/8//z//P/8//z//P/8//z//v/+//7//v/8//r/+P/2//f/
+P/5//r/+P/4//j/+P/2//b/9v/2//j/+P/4//j/9v/2//b/9v/5//r/+//8//r/+v/6
//r/9//2//X/9P/2//b/9v/2//X/9P/z//L/9f/4//v//v/7//r/+f/4//b/9v/2//b/
9//4//n/+v/7//z//f/+//z//P/8//z/+v/4//b/9P/3//j/+f/6//r/+v/6//r/+f/4
//f/9v/2//b/9v/2//f/+P/5//r//P/8//z//P/5//j/9//2//f/+P/5//r/+P/4//j/
+P/6//r/+v/6//b/9P/y//D/8//2//n//P/6//j/9v/0//X/9v/3//j/+P/4//j/+P/4
//j/+P/4//n/+v/7//z/+v/4//b/9P/3//j/+f/6//r/+v/6//r/+v/6//r/+v/5//j/
9//2//j/+P/4//j/9v/2//b/9v/4//j/+P/4//j/+P/4//j/+v/6//r/+v/7//v/+v/6
//z/+P/2//X/9v/3//j/+v/5//r/+v/4//n//f/8//3//P/7//r/9//3//j/+f/5//r/
+/8BAAIA/P/9/wAA/f/9//3//f/9////AQABAP7//f8AAP///f/+//7///8AAP7//P/7
//j/+//8//n/+v/8//v/+v/4//n/+v/6//v/+v/5//j/+f/7//n/+f/5//n/+f/4//j/
9v/2//f/9//3//f/9//3//f/+f////v/8P/x//r//v8HABYAHAApAD4ASABLAFMAVQBE
ADUANAAwABgA/v/3//H/6v/p/+T/4f/m/+j/7f/w/+z/6P/u//j/+v/4//z//P/5//T/
8//2//j/+v/6//r/9f/z//v////5//f/9//3//j/+f/4//z/+v/4//v/+//8//z//P/5
//v//v/+//7//f/8//v/+f/3//f/9//3//r//P/4//j/+f/6//z//f/9//v/+//7//r/
+v/5//j/+f/5//r//P/9//3//f/9//z//P/6//z//v/6//r/+v/9//3//P/6//r//P/8
//r/+v/8//z//P/7//v//P/+//v/+v/6//n//f8CAAQABAACAAMABQAFAAIAAgADAAMA
AwADAAQABQAIAAgACAAKAAUAAgAAAP//BQAIAAYAAwAHAAcABAAGAAQAAwABAAQABgAG
AAcACQAHAAQAAgAAAAIABAAIAAsACAAAAP3/+v/8//7///8BAAIAAwAFAAYABAADAAIA
AQD+//3//f/8//7//v/+//3//f/9//3/+//7//v//v/+//z/+v/5//j/+v/7//z//P/8
//r/+v/7//n/+f/4//f/+v/9//7////8//v/+P/3//r//P/+/////P/9//3//P/7//v/
/P/9//3//v/9//n/+f/7//v/+f/3//j/+f/5//v//f/+//3//f/+//7//f/9//7/AAAC
AAAA/f/7//r//P/8//z//f/9//z//P/7//j/+v/2//X/+v/8//7/AAD+//3//f/+//7/
/P/8////AQAAAP/////6//n/+P/5//v/+f/2//v//P/8//v/+//9//3/+v/+/wAA///+
//3//f/8//r/+v/9//////8AAP3/+//4//f/+//8//n/+v////////////7//P/6//n/
/P/9//3//P/4//r/+v/5//v/+//6//r/+v/7//z//P/7//v/+//7//7/AgABAP3/+v/4
//j/+P/4//v//P/9//7//f/8//v/+v/6//r/+//7//z//P////z/+//7//v/+//5//r/
+//8//7//P/8////+//7//v/+//9//v/+//8//v/+//5//n///8AAP7/AQAEAAEAAAD/
/////////wEAAQD+//7/AgAEAAMAAwACAAEAAAD///z//v/8////AAD7//r//P/7//3/
/P/8//z/+v/5//j/9//4//v//P/7//r/+f/4//f/+P/4//j/+P/6//v//P/9/wEA///7
//f/9f/z//b/AQAAAAAADwAYABwALwBEAE4AVQBdAFUASgBBADQAJAAYAAgA9f/z//b/
7//s/+3/5v/g/+P/5v/q//D/9v/4//z//P/8//z/+//2//X/+P/4//r/+v/6//X/8//7
/////P/7//z//f/7//v/+f/8//z/+v/9//3//v/+//7/+//5//z//P/8//z//P/8//v/
+//7//v/+//+/wAA/P/8//7//v///////f/5//f/9f/4//r/+//8//v/+f/4//j/+//7
//v/+//+/wAAAAAEAAIA/P/6//j///////7//P/+/wAAAAD+/wAAAgACAAIAAAD/////
AAD+//7/////////AgACAAAAAgADAAUABQAGAAYABwAHAAYABQAFAAUACAAIAAgACgAL
AAoACgALAAsADAAIAAMACAAJAAcACgALAAsACgAOAA0ACgAIAAcACQAIAAgACAAIAAgA
CgALAAkABAAEAAQABgAGAAUABQACAAEAAQAAAAAAAQACAAMA/////wAAAAAAAAAAAAD/
//3//f/9//v//f/9/wAAAAAAAP7//f/8//v/+//7//r/+//6//v//f///////v/9//3/
/////////f/9//v/+//7//z//f/9//n/+//8//z/+//7//z//f8AAAIAAgD/////AQAB
AP///f/8//v/+f/9////AAD///3//v/+//3//P/8//3//v//////AAACAAAA/v/8//v/
/f/+/wAAAQAAAAIA/v/9/wAAAAAAAAAA///9//z//P/8//r/+v/9/////v/9//3//f/9
//3////+//v/9//7//z//P/7//v//P/9//v/AAAAAP///v/9//v/+v/4//j/+v/9//7/
AAAAAP///f/9/////v/5//j//f/9//3//f/9//z/+//7//7///////7/+//8//v/+f/5
//n/+P/4//r/+//8//z/+//7//v/+//4//z/+//3//z//P/8//z//P/5//j/9//2//n/
+//8//z/+v/9//r/+f/6//v//P/9//3//f/9//z/+P/4//v/+f/5//n/+f/5//n/+f/6
//v//f/7//v/AAD+//v//f8BAAEAAQABAAEA/////wEAAQD8//z/AAAAAAEAAQAAAAAA
AgACAAAA///7//z/+//2//f/+//8//3/+//6//n/9//5//n/+f/5//v/+//5//n/+f/5
//n/+P/6//r/+v/7//3//f/9//3/9f/z//f//f/7//b/9f/4//j///8SACIAKQA6AEoA
TwBPAE0ARAA1AC4AJAAUAAQA+//3/+7/5f/u//H/6P/i/+v/6v/g/+D/7v/2//T/9v/6
/wAA/v/4//b/+P/3//j/9//2//L/8f/6////+//5//n/+f/3//f/9f/4//n/+P/8//3/
+//6//n/9f/z//b/9v/2//j/+v/8//3/+v/5//j/9//8//7/+v/6//n/+P/4//f/+f/5
//v//f/6//r/+f/4//r/+f/5//r//f/9//3//f/7//r/9//4//n/9v/3//j/+//7//r/
+P/6//z//P/6//v//v///wAA/v/9//3//v/8//z//f/9////AgACAAAAAAABAAMAAwAC
AAIAAwADAAIAAQABAAEABAAEAAQABgAEAAIAAQABAAYACgAJAAcACQAJAAYACAAIAAcA
BQAIAAgABgAFAAUABQAEAAQABAADAAIAAwADAAYAAgADAAQABAAEAAMAAwD/////AAAA
AP7//f/8//v/9//3//j/+P/7//z//f/9//z/+//6//f/+P/5//3//v8AAP7//f/8//v/
+//7//r//P/6//r/+//5//n/+P/3//f/+f/5//n/+f/5//f/9//3//j/+f/5//n/+//8
//z/9//3//j/+f/7//7////9//n/+//7//n/+P/4//j/9//5//v//P/7//n/+v/6//n/
+f/6//z//v/9//v/+v/6//z//P/8//3////+//7//f/8//7/+v/5//r/+v/6//r//f/9
//7/AAD///z/+//9//3//P/7//v/9//3//f/+f/8//v/+f////3//P/6//n/+P/3//P/
9v/8//3//v////3/+v/2//T/9//7//3/AAD+//3/+//7//7//v/6//r//f/9//3//f/8
//r/+P/3//j/+f/5//j/+P/6//r/+f/6//v/+//8//v/+//7//r/9//3//f/9//w//T/
BwAJAPb/9v/2//b/9v/4//j/+P/4//r/+//7//r/+v/9//r/+f/3//f/9//3//j/+f/6
//r/+v/6//3/+//7//v/+//7//v/+//8//3//P/5//j//P/+//v//f8BAP//////////
/////wEAAQD7//r//f/8//7//////wAAAgACAAAA///6//z//P/4//n//f/+/////P/6
//j/9f/2//f/+P/5//3//f/7//v/+f/5//n/+P/4//j/+P/5//n/+f/5//n//f/5//f/
/f/7//T/9f/6/wAACwAUAB4AKQA4AEoAVQBXAE0APgA3ADAAIgAUAAQA9//v/+r/6f/m
/+f/6v/o/+f/7P/u//L/8P/w//j//P/0//b/+f/2//f//P/5//r/+f/4//T/8//8/wEA
+//5//n/+f/6//v/+v/+//3/+v/8//v/+//8//3/+//5//z//P/8//7//v/+//3//P/7
//r/+f/9/wAA/f/+//z//P/9//3//f/7//v/+//8//7///8AAP7//f/9//7//f/9//3/
/f///wAA//8CAAQAAAAAAAAAAwABAP7/+v///wIAAwACAAQABgAGAAYABAADAAMABAAC
AAIAAwADAAEABAAEAAIABAAFAAcABwAIAAgACQAJAAgABwAHAAcACgAKAAoADAAKAAgA
BwAHAA0AEAAOAAsADwAPAAwADgAOAA0ACwAOAA8ADgAOAA8ADAAKAAkACAAGAAYACAAJ
AAcAAgACAAIABQAIAAoADQAIAAcABwAGAAMAAwADAAMAAQABAAIAAgADAAQABQAFAAQA
AwACAP//AQABAAQABAAEAAIAAQAAAAAAAQACAAIABAACAAIAAwACAAEA///9//z//f/8
//v//v////7////+//7//v/9//7/AQADAAQA/////wAAAQAAAAIAAgD///7/AQACAAEA
AAAAAAAA//8DAAUABgAFAAMAAgAAAP3//v8AAAMABgADAAEAAAAAAP7//v/+////AgAC
AAMAAwABAAQAAQABAAIAAgACAAIAAAD/////AAACAAAAAAADAAEAAAD//////f/9//3/
//8DAAEA/v8DAAMAAgAAAP///f/9//r//v///////////wEAAAD+//7///8BAAEAAgAA
AP///f/9/wIAAgD+//7/AQABAAEAAQD+//z/+v/5//7/AQADAAQAAAAAAP7/+//9//3/
/P/8//7///8AAAAA/f/9//3//f8GAAAA/f8DAAQAAQAAAP///v8AAAAAAAAAAAIAAgAC
AAIA/v/8//v/+f/6//z/AQAAAP3//f/9//3/+//8//3//v////7///8DAP7//f/8//v/
/v///wIABgADAAEA/f/7/wAAAAD9////BgAFAAYABwAFAAMAAQABAAQABAAHAA4ACgAH
AAUAAgAEAAQABAACAAMAAAACAAIA/P/8//////8AAAAAAQACAAAA///+//3//f//////
/f/+////AAABAP///v/9//z//v///wAAAQD//wMAAQD7//v/+f/2//3/CAAQABsAIgAq
ADkASgBQAFUAWwBPAEAAPQA4ACIACAAAAP3/8//s/+v/6v/n/+b/6P/t//D/9v/+/wgA
CAD6//D/9P/4//v/+P/5//7/AAACAAIAAgD6//f//v8BAP7//f/+//////////3/AAAA
AP7/AQABAP7//v/+//v/+//+//7//v/+//7//v/9////////////AAACAP7//v/+//7/
//////z/+f/4//f/+v/+/wEABAADAAEAAAAAAP///////////v/+//z//v/+//r/+v/6
/wAAAQABAAAAAAACAAIAAAAAAAIAAgACAAMAAwAEAAYABAAEAAUABQAEAAYABQACAAIA
AwAFAAUABgAGAAcABwAIAAkACwANAAsACgAJAAoACgAKAAsADQAPABAADAAHAAoACQAF
AAYACAAJAAkADgALAAgABgAFAAgACAAJAAoACAAIAAoACwANAAgACAAIAAcABgAEAAMA
AwADAAQABAADAAMAAwADAP////8AAAAA/v/+//7//f///wEAAwADAAEA//8AAP7////+
//7//v8AAAEAAgACAAEA/v/9//3///////7//f/7//3//f/9//7////+//////8AAAEA
AQD+///////+//7///8BAAMAAgACAAAA+//8////AAD///3//v//////AAABAAEA//8B
AAIAAgABAP7//v///wAAAAD/////AAAAAAAAAAABAAEAAAAAAP//AQAEAAEAAQD///7/
/f/8//7//f/9//7//v/8//z///8BAAAA/////////////wEAAgD///v///8BAAAA/v/9
//3//f/6//7/AQABAAEAAQABAAAA/v/+//7////+//7/AAD///3//f8CAAIA/v/+//7/
/f/8//v//v/+//7////+///////+//7/AAAAAP///v/9//v/+v/6//v//P/8//z//f/+
////BAAAAPn/+//+/wAAAAAAAAAA///+//3//P/8//z//P/8/wAAAQABAAIAAQD8//n/
9//5//v//f8AAAAAAAD///z//v8BAP////8BAAEAAQD///z//P/8//v/+//9/wQABgAA
AAEABAABAAMAAwADAAMAAQADAAMAAAACAAYABgAFAAMAAgACAAIAAwACAAIAAAD///7/
+f/4//z//f/+//7//P/8//v/+//9//3//f////3/+//7//v/+f/5//j/+P/4//j/+f/5
//r/+//8//3/+//5//v/9f/w//f/BAAIAAcAEgAmADcARgBSAFMAVQBTAEYANwAuACIA
EAD+//f/8f/w/+//6v/j/+D/4P/l/+z/8P/u//L/+v/6//T/8v/2//T/8P/w//T/+P/8
//7/AAD4//X//P////n/9//3//f/+f/5//f/+v/7//r//v////3//P/7//f/9//6//r/
+v/5//j/9//1//b/9//4//n//P/+//r/+v/5//j/+P/3//n/+f/7//3//P/8//v/+v/6
//n/+f/6//n/+f/5//n/+P/4//b/+P/6//j/+v/8/wAA///9//r/+//8//v/+P/5//z/
/f/+//v/+f/4//j/+f/8/wAAAwACAAQAAwAAAAAAAQADAAMAAQAAAAAA///+//3//f/9
/wIABAAGAAoABgAEAAMAAwAFAAgABgADAAcABwAEAAYACAAHAAUACAAGAAQAAwADAAMA
AgACAAIABAAEAAYABwAJAAQABAAEAAEAAAD+//3//P/9////AAD9//3//f/9//r/+f/5
//j/+f/6//v/+//8//3//v/9//r/9//3//T/+P/4//n/+v/4//n/+v/6//r/+P/4//n/
+f/5//j/9//3//n/+f/5//n/+f/3//f/9//4//n/+f/5//v//P/8//b/9f/1//X/+P/8
//7//f/6//v/+v/3//n/+v/7//v/+//7//r/9//3//j/+P/3//b/9v/3//j/+f/5//r/
/P/8//z//P/9//v/+v/6//n/+f/8//n/+f/6//r/+v/6//j/9//3//j/+v/6//z/AQD+
//z/+v/5//f/9//3//n//f/7//j//f/8//r/9//1//b/9//1//r/+//5//f/9f/3//b/
9P/0//j/+//8//7//f/7//j/9//6//r/9v/2//f/9//3//f/+P/4//j/+f/8//3//f/8
//n/+v/5//f/+f/5//j/+P/4//n/+v/6//j/9//2//X/AgACAPn/9//6//r/+v/6//r/
+f/4//j/9//4//j/+//4//X/9f/1//X/+P/6//z//v/9//r/+f/7//n/+f/5//n/+v/5
//r//P/6//n/9v/1//v//P/6//3////9//3//f/7//v/+//9/wAA/v///wQAAQD///7/
/P/+//7//v/8//n/9v/4//j/9f/2//r/+//7//r/+v/6//n/+f/5//n/+P/5//j/9f/2
//f/+P/5//r/+v/6//r/+v/5//j/9//5//n/+//3//P/+f/8//X/8v/6/wkAEAAWACUA
NgBCAE0ATwBLAEQANwAoACYAJAAOAPn/8f/s/+n/6P/p/+T/4P/f/+D/5v/y/+7/6v/y
//r/+v/6//n/9P/z//b/9v/4//j/+P/0//P//P8BAP3/+//7//v/+f/5//f/+v/5//b/
+P/3//b/9v/2//P/9P/4//n/+v/8//z//P/7//j/9//2//X/+//+//v//P/6//j/9//1
//n/+f/7//3//P/8//v/+v/8//v/+//8//v/+//7//v//v/+//z//v/8//j/+P/4//3/
/f/8//r/+v/8//z/+v/8//7//v/+//3//f/+/wAAAAAAAAEAAQADAAYABgAEAAIAAQAB
AP////8AAAIAAwADAAMABAAFAAgACAAIAAoACAAGAAUABQAGAAgABQABAAgACQAHAAoA
CQAHAAQABgAHAAYABgAHAAcABgAGAAYABAAEAAYABwAJAAQABAAEAAIAAgABAAEAAAAB
AAMABAADAAMAAwADAAAA//////7//P/8//z/+//9//3//f/7//v/+//+//7////+//7/
/v/7//v/+//6//3//P/9/////v/9//v/+f/5//v/+//7//7////+/////f/8//v/+f/6
//3///8AAPz/+//7//v//f8AAAEA///8//3//P/5//v//P/9//3///8BAAIAAQAAAAAA
///9//v/+v/6//r//P/9////AgD///7//f/9//7//v///////f8AAP3//f/8//z//P/8
//3//f/+/wAAAgAAAAAAAwAAAP7//P/7//f/9//3//n//P/7//n///8BAAAA/v/9////
///8/wAAAgABAAAA//////7//P/8//n/+f/3//b/+P/5//n/+//8//z/+P/4//z//f/+
////AQAAAP/////9//3//P/6//r//P/8//v/+f/5//j/+P/7//3///8AAP7//f/8//v/
+v/2/+//+/8MAAcABAABAP7//v/+//7//v8AAAAAAAAAAP3//P/7//v//f/8//z////+
//3//f/9//v/+//8//3//v/+//z//P////3//f/9//v/+//5//n//P/9//3/+//9/wIA
AgD//wEABQADAAMAAQABAAEAAQADAAMAAAAAAAYABgAFAAUABAAEAAQABAABAP//+//8
//v/9v/1//f/+v/7//v//P/+//3//f/9//3//f//////+//7//v/+//9//z//P/8//n/
+f/4//f/+f/5//n/+f/9//3/+f/4//v//v8GABEAGgAsADkAQABOAF0AWwBTAEwAQwA2
ACYAFAAGAPf/6//q/+3/6v/n/+j/6P/p/+z/8P/y//b//P/+//r/9P/2//f/9P/1//r/
+//+////AAD4//X//P////v/+f/5//n/+v/7//r//v/9//r//P/7//v//P/9//v/+v/8
//v/+v/7//z//f/9//3//f/9//3///8AAPv/+v/7//z//v////z/+f/4//f/+v/8//3/
/v/9//v/+v/6//3//f/9//3//v/+//z//v/8//j/+P/4//v/+//6//j//f8AAAEAAAD+
/wAAAAAAAP////8AAAIA/v/+//////8BAAQABAACAAAAAQADAAMAAQAAAAAA//8DAAUA
CAALAAoACAAGAAYABwAGAAYABwALAA4ADAAJAAwACwAHAAgACQAJAAgADAAKAAgABwAH
AAoACgALAAwACAAGAAYABQAIAAQABQAGAAQABAADAAMAAQABAAIAAgABAAEAAQABAAEA
AQACAAIAAAAAAAAA///////////9//3//f8AAAAA/v/8//v/+v/8//3//v/+//7//P/8
//3//f/9//z/+//5//v/+//7//z//f/8//3//f/+///////9////AAAAAPz/+//7//v/
/v8AAAAA/f/+/wEAAgABAAAAAAAAAP///f/9//z/+f/6//z//f/9//r/+v/7//z//f/9
//7/AAAAAAAAAAABAP///P/6//f/+/8AAP//AQABAAAA///+/wAA/////wAA///8//v/
/f/9//z/+//7//v/+//7//3////9//r///////7//P/7//r/+f/1//j//f///wEAAwAC
AAAA/f/8//r/+//6//r//P/7//n/+f/8//z/+P/4//v/+//7//v//f/8//v/+//6//v/
+//6//j/+v/6//n/+//7//r/+v/5//n/+f/4//f/9//3//f/+P/8//3/+//4//n/+v/7
//z/+v/6//r/+v/8//z//P/8//v/+v/6//n/9v/2//n/9v/4//n/+v/7//j/+P/4//j/
+f/4//n//f/9//3//f/9//z/+f/4//j//P/9//z//f8AAP7/+f/5/////f/9//3/////
////AQAAAPz/+//+/wAA//////7//v/+//7//P/9//r//P/8//r/+v/9//3//P/6//n/
+P/3//f/9//3//f/+f/5//f/9//3//f/9//2//b/9v/2//f/9//3//f/8//1//P/9//5
//H/7P/1/wAACAAPABgAJgA3AEgATABJAEcARwBCADkALgAeAAYA9P/v//P/8P/n/+D/
4f/i/+D/4//k/+T/6v/w//T/+P/2//j//v/7//b/9f/4//b/+P/4//j/8//x//n//f/6
//n/+v/7//r/+f/2//j/+P/2//n/+f/4//j/+P/1//P/9v/2//b/9v/2//b/9f/3//f/
9//3//r//P/4//j/+f/6//z//f/8//n/+P/3//X/9v/2//b/+P/3//f/+P/3//f/9//3
//n/+v/5//z/+//2//X/9P/8//3//f/8//3//v/9//r/+P/6//r/+v/8//3///8CAP7/
/v///////f8AAAAA/v/9//3//v/9//7/AAADAAUAAwABAAAA//8BAAIAAwAGAAQAAgAB
AAEABQAIAAYAAwAHAAcABAAGAAYABQADAAYABgAEAAMAAwADAAIAAgACAAIAAgAEAAUA
AwD+//7//v8AAAAA//////3//f/+//7////////////9//3//v/+//v/+v/5//f/+f/5
//n/9//2//X/9//2//n/+P/4//j/+v/7//z//P/6//j/+P/5//n/+f/4//f/9//5//n/
+f/2//X/8v/x//T/9v/4//n/9f/3//j/+P/1//X/9v/3//f/+P/3//P/8v/1//b/9f/4
//r//P/9//z/+//5//X/9v/4//n/+f/4//j/+f/6//n/9//2//b/+P/6//z////8//r/
+f/3//X/+P/1//X/9//4//n/+v/5//f/9v/2//T/8v/y//X/+P/4//j/+f/3//f/9//5
//n/9//0//n/+f/4//b/9f/3//f/9P/4//r/+f/4//f/9//2//T/9P/3//n/+f/6//r/
+f/3//f/+v/6//b/9v/4//f/9v/1//f/9v/1//X/+P/5//n/+P/2//j/+P/3//b/9f/z
//L/8v/z//T/9P/0//X/9v/3//T/9v/5//f/9P/0//T/9P/0//b/9v/2//b/9P/0//X/
9f/0//T/9//0//X/9f/1//X/9//4//n/+v/4//b/9v/5//n/+f/5//n/+P/1//T/9P/1
//X/8//z//b/9v/z//X/+//5//n/+f/7//v/+//9//z/+P/3//r//f/9//7//v/7//r/
+f/2//j/9v/5//r/9f/0//b/9f/3//b/9v/2//P/8//z//P/8//1//X/8//0//X/9v/3
//X/9P/z//L/8//z//P/8//3//v/9f/z//H/7//w//f//P/8////CgAYACcAOABEAEsA
SwBJAEIAMwAoACYAHAAEAPH/6f/o/+n/5v/j/+L/4P/h/+T/6P/u/+7/8P/6//z/9v/y
//D/7P/s//D/8//2//f/+P/y/+//9v/5//f/9f/1//X/9f/1//P/9v/1//L/9P/z//P/
9P/1//P/8//2//b/9v/0//T/9P/z//X/9f/1//X/+P/6//b/9v/2//b/9//3//f/9f/1
//X/8v/y//H/8P/x//H/8v/0//f/9//3//f/+P/4//b/+P/2//L/8v/y//X/9f/0//L/
9//6//v/+v/4//j/9v/0//b/9//5//z/+P/4//n/+f/3//r/+v/4//n/+//+////+//6
//r/+f/6//v//f///wAAAAAAAAIA/v/8//v/+/8AAAQAAwABAAIAAQD9//7/AQABAAAA
BAAEAAIAAQABAAEAAAAAAAAAAAAAAAIAAwABAPz//P/8//7//v/9//3/+v/5//n/+P/1
//X/9f/1//X/9//6//z/+//6//n/9//3//f/9//1//f/9//6//r/+v/4//f/9v/0//X/
9v/2//X/8v/x//H/9P/1//X/9f/1//f/9//3//X/9f/z//P/8f/y//P/8//x//P/9P/0
//P/9f/4//v/+P/4//b/8f/w//P/9P/z//X/9v/3//f/9f/1//T/8f/z//b/+P/5//b/
9v/3//j/9//1//T/9P/0//T/9P/1//X/9P/0//P/9P/4//b/9//2//T/8v/w//L/8//1
//j/9v/0//T/9//3//b/9f/1//P/8//z//X/9f/z//D/9f/3//b/9P/z//P/8//w//T/
9f/z/w==
         </WaveFormData>
      </LeadData>
      <LeadData>
         <LeadByteCountTotal>10000</LeadByteCountTotal>
         <LeadTimeOffset>0</LeadTimeOffset>
         <LeadSampleCountTotal>5000</LeadSampleCountTotal>
         <LeadAmplitudeUnitsPerBit>4.88</LeadAmplitudeUnitsPerBit>
         <LeadAmplitudeUnits>��V</LeadAmplitudeUnits>
         <LeadHighLimit>2147483647</LeadHighLimit>
         <LeadLowLimit>268435456</LeadLowLimit>
         <LeadID>II</LeadID>
         <LeadOffsetFirstSample>0</LeadOffsetFirstSample>
         <FirstSampleBaseline>0</FirstSampleBaseline>
         <LeadSampleSize>2</LeadSampleSize>
         <LeadOff>FALSE</LeadOff>
         <BaselineSway>FALSE</BaselineSway>
         <ExcessiveACNoise>FALSE</ExcessiveACNoise>
         <MuscleNoise>FALSE</MuscleNoise>
         <LeadDataCRC32>3928375018</LeadDataCRC32>
         <WaveFormData>
+P/4//j/+P/6//r/+v/6//z//P/8//z/+v/6//r/+v/6//r/+v/6//r/+v/6//r//P/8
//z//P/7//r/+f/4//j/+P/4//j/+P/4//j/+P/4//j/+P/4//n/+v/7//z/+f/4//f/
9v/5//r/+//8//z//P/8//z/+v/6//r/+v/9//7///8AAP7//v/+//7///8AAAEAAgAD
AAQABQAGAAgACAAIAAgACwAMAA0ADgAOAA4ADgAOABIAFAAWABgAFgAWABYAFgAYABgA
GAAYABoAGgAaABoAGgAaABoAGgAaABoAGgAaABwAHAAcABwAGgAaABoAGgAXABYAFQAU
ABMAEgARABAADgAOAA4ADgANAAwACwAKAAoACgAKAAoACAAIAAgACAAFAAQAAwACAAMA
BAAFAAYABQAEAAMAAgACAAIAAgACAAQABAAEAAQAAgACAAIAAgAEAAQABAAEAAIAAgAC
AAIAAwAEAAUABgAEAAQABAAEAAMAAgABAAAABAAGAAgACgAJAAgABwAGAAYABgAGAAYA
BwAIAAkACgAKAAoACgAKAAoACgAKAAoABwAGAAUABAAHAAgACQAKAAgACAAIAAgABgAG
AAYABgAGAAYABgAGAAYABgAGAAYABgAGAAYABgAGAAYABgAGAAQABAAEAAQABAAEAAQA
BAAEAAQABAAEAAMAAgABAAAAAQACAAMABAADAAIAAQAAAAEAAgADAAQAAgACAAIAAgAC
AAIAAgACAAQABAAEAAQAAgAAAP7//P///wAAAQACAAAAAAAAAAAAAgACAAIAAgACAAIA
AgACAAAAAAAAAAAAAgACAAIAAgAAAAAAAAAAAAIAAgACAAIABAAEAAQABAABAAAAAAAB
AAIAAwADAAEAAAAAAAAA//8AAAMABQAIAAwADgAOAA0ACgAJAAoACQALAAsADgAOAA8A
DwAPAA4ADAAMAA4ADwAPAA0ADAAJAAcACAAIAAUACQAMAAwABwAGAAYABgAHAAkACAAG
AAQAAgABAP7//v/7//r/+P/2//n/+v/6//v/9//3//f/+P/4//b/9v/3//n/+f/5//r/
+f/2//f/9v/3//j/+v/7//j/9//6//j/9/8AAA4AHQAvAEIAVABpAIUAngCtALYAsgCS
AG8AWwBEACUAEQAKAP3/8v/s/+f/5P/j/9//2v/Z/9n/1//f/+z/8v/y//f/+f/2//P/
8v/y//P/9f/3//j/9v/1//j/9//z//P/8//0//X/9f/2//f/9v/2//j/+P/5//n/+f/5
//n/+f/5//n/9//3//f/9//3//f/+P/4//j/9//2//f/9v/3//j/+P/4//n/+f/5//f/
9v/2//X/9//2//b/9//2//f/9//2//b/9v/2//b/+P/3//f/9//1//b/8//y//f/+P/5
//n/+P/5//n/+v/5//n/+v/6//j/+f/4//b/+v/9////AQADAAUABgAIAAYABQAFAAUA
BwAJAAoACwAMAA0ADgAPABAAEAANAA8AFQAVABMAEwAYABgAFwAXABoAFwAXABkAGQAX
ABcAGAAWABUAFQAUABMAFAAXABgAEwAQAA4ADAAPABAAEAAPAA8ADwAPAA4ADAAJAAgA
BwAGAAMAAAAAAAEAAQABAAAAAAD///z//v8BAAEA//8BAAAA/f/8//v//P/8/////P/6
//n/+f/7//3//f/9//z//P/9/////f/5//j/+P/3//n//f///////P/9//3//P/7//v/
/P/9//3//v/+//3/+//7//v/+//9//3//v/+//7/AAAAAP3//////wIAAAD+//7//v8A
AAAA/f///////v/+///////8//z//f/9//r/+v/7//v//P/7//v//P/+//z//P/9////
/f/9//7//f/8//v/+v/5//n/+f/6//j/9//3//f/+//7//j/9//4//n/+v/7//z/+v/4
//X/9v/3//f/+P/3//n/+f/4//f/9f/0//T/+P/5//f/+P/4//j/9v/2//X/9f/1//X/
9v/3//f/9f/1//X/9v/2//T/9P/2//b/9P/0//T/8//0//T/9f/1//b/9v/1//L/8P/y
//L/8v/y//T/9P/0//T/8v/y//L/8v/y//L/8f/w//L/8//0//X/9f/z//P/9P/z//P/
8//1//T/9v/4//r//P/7//v/+//9//3//f/9/wAAAAD////////+//7//v8AAAEAAQD/
//3/+f/4//j/+v/3//n//P/+//n/+P/4//f/9//2//T/9P/y//D/7//u/+7/7v/u/+z/
6v/p/+j/6f/p/+f/5//o/+r/6//q/+f/5//m/+X/5v/o/+n/6P/o/+j/6P/o/+3/6f/q
/+n/5v/m/+v/+P8CAA0AIQAyAEAAWQB5AJAAnQCoAKAAfABdAE0ANAAZAAkA/v/1/+r/
3P/V/9r/1//P/8j/y//R/9P/0//a/+D/4v/n/+v/6v/n/+b/5v/m/+f/6P/o/+n/6f/t
/+3/6//r/+v/7P/r/+n/6P/n/+r/6v/s/+z/6f/p/+n/6f/r/+v/6//r/+n/6f/p/+n/
6f/p/+r/6v/r/+v/6//t/+v/6//r/+r/6v/r/+v/6//q/+r/6//r/+n/6P/o/+n/7P/t
/+3/7P/u/+7/7v/u/+3/6//q/+n/7P/u/+z/7P/u/+7/7v/t/+7/8f/z//b/8v/x//H/
8P/x//X/9//4//b/9//3//f/9f/3//j/+v/8//3///8BAP//AQACAAMABgAHAAgACQAK
AAoABwAJAAwACwAIAAcACwAMAAwADQAOAAsACwANAA8ADQANAA4ADwAPABAAEAAOAA4A
EAAQAA4ADAALAAoACAAIAAcABQABAAEAAQAAAAAA//8AAAEA/v/7//j/+P/7//v/+//6
//f/9f/x//L/9P/1//T/9//1//P/8//z//L/8v/1//L/9P/z//P/9f/1//X/9f/0//b/
9//5//f/9P/0//X/9f/3//n/+f/3//X/9//4//j/9f/1//b/9//5//r/+v/5//n/+f/5
//n/9v/1//X/9P/3//r/+//5//j/9//5//b/9//4//n//P/6//f/+f/5//b/9v/3//f/
+f/6//z//f/5//j/+P/3//r/+f/5//r/+f/2//X/9f/1//P/8//0//b/9v/2//b/8//z
//P/9P/y//H/8f/x//X/9f/y//H/8v/z//T/9f/2//b/9v/1//T/8//x//D/8//1//X/
9P/2//X/9f/2//T/8//v/+7/8f/y//H/8v/x//H/8f/x//P/9f/2//X/8f/x//L/8v/w
//D/8v/y//L/8v/y//H/8P/w//H/8f/y//T/8f/w//T/9P/0//T/9P/y//L/8v/y//T/
8//y//L/8v/y//L/8f/y//P/9f/3//X/9f/3//j/+P/6//z//P/9//3//f////z/+//6
//z//v///wEAAwABAAAA//8AAAMAAwABAAAA/f/9//7//v/5//v//v/+//v/+v/6//r/
+//7//r/+P/2//T/8//w//D/8P/w/+//7P/s/+z/6//s/+v/7P/t/+z/7P/q/+r/6f/p
/+n/6f/t/+7/7f/w/+7/7v/u/+//6//w//H/6v/m/+v/8P/2//v/CwAmADoARQBhAIYA
mwCkAKIAjABpAE8AQAApABMADAAHAPL/3v/h/+b/2//V/9r/1//L/8X/zf/U/9j/4v/n
/+v/6//p/+n/6v/o/+n/6v/q/+n/6f/t/+3/6//r/+v/7P/u/+3/7f/t//D/8P/y//L/
8P/v/+7/7f/v/+//7//v/+//7//v/+//6//r/+z/7P/v/+//7//x/+3/7f/t/+z/7f/v
//D/8f/u/+7/7//v//H/8P/w//H/8P/x//H/8P/v/+7/7f/s/+//7//w//H/8P/y//D/
8P/0//T/9P/z//P/9f/2//j/9f/1//b/9v/2//n/+v/6//r/+//7//v//f///wAAAgAD
AAMABAAFAAMABQAGAAcABwAHAAcABwAIAAgABQAHAA8AEQARABMAFAAUABMAEwAVABEA
EAARABIAEQASABQAFAATABMAEgAOAA4AEAAQABEAEAAQABAADgAOAA0ACwALAAsACwAK
AAYAAwACAAEAAgD///z//P8AAAEAAgACAAEA///7//z///////3///////3//f/9//7/
/v8BAP7//v/9//3////+//3//P/6//z//f////3/+v/6//v/+//9///////9////AQAC
AAIA/f/9//7///8BAAIAAgABAAEAAQABAAEA/////wAAAAABAAQABQADAAIAAQADAAAA
AwAEAAUACAAGAAEAAQD//wAAAgAFAAcACAAIAAkACQAFAAQABAADAAQAAwADAAQABwAG
AAcACQAGAAMAAgACAAAAAAAAAAAAAAABAAIABAAGAAUABQAFAAYABQABAP///f/9//3/
/f8BAAIAAwADAAAA///9//z///8DAAUABgADAAEAAAAAAAIAAwABAAIABAAEAAIAAgAC
AAEAAAD//wIAAwADAAEA/////wAAAAAAAAAAAgACAAAAAAAAAP///v/+///////2//j/
CQAIAPz//P/8//z//P/9//7///8AAAAA///+//7///8AAAEAAQD/////AAABAP////8B
AAIABAAGAAgACAAJAAkACQALAA0ADQANABAADwANAAwACwAKAAoACgAMAA8ADwANAAwA
CQAJAAoACgAEAAUABwAGAAUABgAIAAoACAAHAAUAAgABAAAAAAD+//7//v/+//3/+f/4
//f/9f/2//X/9v/3//b/9v/0//T/9v/3//j/+f/4//j/9v/4//b/9v/2//f//f/4//X/
9v/4//n//v8KAB0AMQBCAE4AYQCBAKQAtwC4AKwAlABzAFcARAAtABcADAADAPL/6v/p
/+b/4//h/9z/1//V/9v/3f/e/+j/8P/x//X/9f/z//P/9P/y//P/9P/0//X/9f/5//n/
9P/z//L/8v/2//f/+f/7//v/+v/7//r/9//3//f/9//5//n/+f/5//f/9//3//f/9//3
//j/+P/3//f/9//5//X/9f/1//T/9f/3//j/+f/4//j/+f/5//n/+P/4//n/+P/3//X/
8v/2//j/+v/8//r/+f/5//n/9//4//X/9P/5//r/+//7//r/+//7//z/+//7//z//P/8
////AAAAAP7/////////AQADAAQABgAFAAUABgAHAAcACQAKAAsADQAPABEAEwASABIA
DwARABcAFwAVABUAGAAYABcAFwAYABUAFQAXABgAFwAYABoAGAAXABcAFgAUABQAFgAW
ABMAEAAOAAwADgAQABEAEQANAA0ADQAMAAoABwAGAAUABQADAAEAAgADAAMAAwACAAAA
///8//7/AQABAP//AQD///3//f/9//7//v8BAP7//v/9//3////9//3//f/8//z//f//
//3//P/8//3//f///wEAAQD//wEAAwAEAAQA/////wAAAQABAAIAAgABAP//////////
/////wAAAAABAAQABQADAAEAAQAEAAIABAAEAAQABgAEAAEAAwADAAIAAgADAAMABAAE
AAUABQACAAIAAwADAAUAAwACAAIAAwAAAP////8AAP//AAACAAEAAAD///7/////////
AAACAAEAAQABAAIAAQD9//v//f/9//3//f/9//z/+//5//z//f/9//7///8BAAEAAAD+
//3//f/+///////8//z//v/+//z//P/8//v/+v/5//3///8AAP///P/7//v/+v/4//j/
+v/6//z//P/8//v/+P/4//n/+f8EAP7/+f/8/wAA///+//3//P/+//7//v/+//3//P/7
//r/+v/6//n/+P/5//v//f////7/+//6//r//f/9//3///8BAAQABwAKAAcABQAEAAMA
CAAJAAoACwALAAoACAAHAAoACgALAAwACwALAAoABwAIAAUABQAGAAgABwALABAADgAH
AAQAAgADAAUABgAGAAMAAAD9//v/+v/6//r/+v/7//r/+v/6//j/9//0//P/9f/2//b/
9P/2//f/9//3//b/9v/1//L/9f/2//f/+P/z//X/9v/1//b/+P/7/wYAGAApADkARABW
AHkAmQCqALUAugCiAHgAXwBJACYADQAFAAAA9f/o/+D/3//e/9n/1f/W/9n/3//n//H/
8P/m/+L/5//v//D/7//w//L/8P/x//L/8v/v/+//8//z//T/9f/2//j/9//1//T/8//0
//T/9v/2//X/9f/1//X/8//z//P/8//2//f/+P/5//T/8//z//L/9f/1//X/9//z//P/
8//y//H/8f/w/+//8v/0//f/+f/4//b/9f/1//b/9//3//b/+P/4//j/+P/2//X/9f/1
//f/+v/5//r/+//6//n/9//5//v//P/+//n/+f/6//r//P///wAAAAD+////////////
AQACAAQABgAHAAkACwAJAAsADAANAAwADQAOAA8AEQASABAAEwAYABcAFAATABgAGAAX
ABcAGAAVABUAFwAXABUAFQAWABkAGQAaABoAEwASABMAEgATABIAEgASABEAEAAOAAsA
CQAJAAkACAAHAAUABQAFAAQAAQD+//7/AAABAAIAAgAAAP///P/+//3//f/7//3//v/9
//7////+//7/AQD+//3/+//6//v//f/9//3//P/7//v//P/5//n/+v/8//3//P/9//z/
+f/7//3//v/+//v/+//8//3/+//8//z/+//9//3//f/9//v/+//8//z//v8AAAAA/f//
////AgAAAP3//P/7//z//f/7//7////8//z//f/9//z//P/9//3//P/8//3//f/7//n/
+P/4//r/+P/4//n/+f/3//f/+P/6//r/+v/6//j/9//2//b/+P/3//f/9//6//v/+f/5
//j/9//2//X/+f/6//v/+//6//n/9//2//X/9//3//b/+P/3//f/+P/5//n/9v/2//X/
9P/x//D/8//1//f/+f/5//n/+P/1//T/9f/3//j/9f/0//X/9P/2//b/9v/1//b/9v/3
//f/+P/4//X/9v/2//f/+P/5//r/9//2//X/9P/0//T/9P/0//T/9P/1//f/9//3//b/
8//1//b/9//3//f/+f/6//z//v8AAAAA//8BAAEAAwADAAEAAQAEAAQABQAFAAUABAAD
AAIAAwADAAUAAwACAP///f/+//7/+//9/wAAAAD7//z//P/8//3//f/8//r/+P/2//X/
8v/y//D/8P/v/+7/8P/w/+//7//t/+3/7f/u/+7/7P/s/+3/7f/t/+3/7v/u/+z/7v/u
/+//8P/y//P/7v/r/+z/6P/l//D/CAAdACcANgBIAF8AfwCYAKUAqgCcAHwAXwBPADoA
HwAPAAYA+f/q/+T/3//c/9n/0//Q/9H/z//P/9n/4v/m/+b/5f/r/+r/5//m/+b/6v/t
//D/8v/w/+//8v/x/+//7//v//D/8P/v/+//7//w//D/8v/y//H/8f/x//H/8f/x//H/
8f/u/+3/7P/r/+3/7//y//T/9P/z//L/8//x//H/8f/w//L/8//z//P/7//u/+7/7f/u
/+7/7//x//D/8f/x//D/7v/u/+7/7v/w//H/8//1//P/9P/x//D/8//0//X/9f/z//X/
9v/4//L/8f/x//D/8v/3//r//P/8//3//f/9//3///8AAAIAAgABAAEAAQD//wEAAgAD
AAcACQALAA0ADQAMAAgACQAQABEAEAARABMAEgAQAA8AEgAPAA8AEQARAA8ADwAQABEA
EQASABIAEAAQABIAEgARABAAEAAQAA8ADgAMAAkABwAHAAcABgADAAEAAQABAAEA///9
//7//f/9//3//P/+//3/+v/8//r/+f/2//f/+f/5//v//f/8//z////8//n/9//2//f/
+f/5//n/+P/4//n/+//5//b/9v/3//f/+P/7//z/+//6//v/+//6//n/+f/6//v//f/+
//7//f/8//v/+v/5//r/+//9//7//P/+//7/+//7//v//v/8//z//P/8//7//v/7//3/
/f/9//7/AAABAP///v/+//3//v/+///////9//v/+v/6//z/+v/6//v//v/9//7/AAD+
//7//v/+//v/+//7//z//P/7//v/+////////P/7//v/+//7//v//f/8//v/+f/3//f/
9v/2//r//f/+//7//P/7//v//P/9//3/+v/6//z//P/6//r/+f/5//n/+f/6//v/+//5
//n/+f/6//r/9v/2//j/+P/6//r/+v/5//b/9v/3//f/AAAAAPn/+P/6//r/+v/6//r/
+P/4//f/9v/4//n/+v/7//n/9//3//j/+v/7//z////+//7//v/+/wEAAQACAAMABwAH
AAcABwAIAAgABwAHAAkACAAIAAgACAAJAAkABwAGAAMAAwAEAAUAAwAGAAoACAADAAIA
AgAEAAUABQAEAP///P/5//f/9v/4//r//P/5//b/9P/y//T/9f/0//X/9P/0//P/8P/x
//P/9P/1//f/+P/4//b/9f/0//P/8v/1//X/9v/1//L/9P/3//T/9v8JACUANABAAFMA
cQCQAKUArgCwAJ4AewBXAEYANwAfAA4ABwD8/+z/5f/m/+X/3f/W/8//0//b/9n/1v/g
/+r/7//x//P/8f/x//L/8f/x//H/8P/x//H/9f/1//P/8//z//T/8v/x//H/8f/0//T/
9v/2//T/8//y//H/9P/1//b/9//2//X/9P/z//P/8//0//T/9v/3//j/+//2//X/9P/y
//T/9f/1//X/9P/0//X/9f/3//b/9v/3//b/9//3//b/9P/0//T/9P/2//X/9f/1//b/
+P/2//b/9v/2//b/9f/1//f/+P/6//n/+f/6//r//P///wAAAAD//////v/9//3///8A
AAIABQAFAAYABwAEAAUABQAFAAkACwANAA8ADwAOAAoACwATABMAEQARABYAFgAVABUA
GAAVABUAFwAXABUAFQAWABUAFQAWABYAFAAUABYAFgASABAADwAOAA0ADAAKAAcABwAJ
AAsADAAJAAcABwAHAAQAAQD+//7/AQABAAEAAAD+//3/+v/8///////9///////9//3/
/f/7//r//P/4//v/+//8/////P/7//r/+P/7//3/AAD///z//P/9//3//P/9//z/+f/6
//3///8AAPv/+//8//3//v8AAAEAAQAAAP///v/9//////8AAAAAAgAEAAQAAQAAAP//
AQD+/wAAAAAAAAIAAgD//wEAAQACAAIAAwADAAAAAAABAAEAAAAAAAEAAQABAP///v/+
/wAA/v/+////AQD/////AAD+//7//v/+//r/+f/4//j/+v/7//3//////////P/7//3/
/f/9//3//v/+//7//f/8//v/+f/4//n/+//7//r/+P/3//f/+P/5//n/9v/2//v//P/7
//z/+//7//v/+//6//v/+//5//X/9f/2//b/9v/2//j/+P/5//r/+//7//n/+P/4//f/
+P/2//P/+P8EAP///P/5//b/+P/4//j/+P/4//j/+P/4//j/+P/4//f/9//4//r//P/6
//n/9v/1//j/+f/5//n/+//8//7/AAABAAAA/v/9/wAAAwAEAAUAAwAGAAYABQAHAAcA
BgAGAAYACAAJAAkABgAEAAAA//8BAAIAAAADAAUABAD+//z//v/+//////8AAP7//P/6
//f/8v/w/+7/8f/x//H/8v/y//H/8f/v//H/8f/y//L/7v/u/+//7//v/+//8P/w/+z/
7v/u/+7/7P/t/+3/7P/x//L/8P/x//r/CgAbACsAOABMAGUAgQCcAK8AtACoAIgAZQBL
ADAAFwAJAP7/7//k/97/2f/W/9X/z//M/8//1//Z/9//6P/s/+b/4f/n/+n/6f/r/+7/
7v/v//D/8P/s/+v/7v/t/+z/7f/u//D/7v/t/+3/7f/w//D/8v/y//H/8f/x//H/7v/t
/+z/6//t/+//8f/z/+//7//w//D/8f/x//H/8//z//P/8//y//H/8f/w/+//8P/w//H/
8f/v/+7/7v/v//L/8//z//L/8P/w//D/8P/v/+3/7P/r/+//8v/x//L/9v/2//b/9f/0
//X/9f/2//T/9f/3//j/9//5//n/+P/5//v//P/9//z//f/9//7//////wAAAQAEAAcA
CQALAAkACQAJAAkADAAMAAkACwATABMAEQARABYAFgAVABUAFwATABIAEwAVABMAEwAU
ABcAFwAYABgAEwASABMAEgASABAADwAOAA0ADAAKAAcAAwADAAMAAgACAAEAAgADAAAA
/f/6//r//f/9//3//P/6//n/9v/4//n/+f/3//n/9//1//X/9f/1//b/+v/4//j/9//3
//n/9//3//f/9v/0//X/9//1//X/9v/4//n/9v/3//b/8//0//f/+f/6//T/8//z//P/
9v/4//n/+f/5//n/+f/5//j/9//3//b/9//6//v/+f/3//f/+v/4//b/9v/2//j/+f/3
//r/+//5//j/+P/3//P/8v/y//H/8v/0//f/+f/5//f/9v/2//j/9v/2//f/9//1//X/
9v/2//b/9v/2//P/8//z//T/9P/z//P/8//1//X/8v/x//D/7//u/+3/8v/0//b/9//1
//X/9P/0//P/8//x/+7/8P/x//P/9v/0//P/7//u//L/8v/w//D/8//z//P/8//y//P/
8//x/+//7//w//D/8P/w//L/8v/x//D/7//t/+3/7v/w//H/7v/y/+//8P/w//D/8P/w
//D/7v/u/+7/7v/v//D/8f/y//H/8P/u/+z/7v/v//D/8f/x/+//7//w/+//7//v//H/
9P/2//j/+v/6//n/+f/5//v/+//7//v/AAAAAP/////9//z//P/8/wAAAQABAP///P/5
//n/+v/8//n/+//+//z/9//2//b/9v/3//f/9v/2//T/8v/x/+v/6v/p/+j/6P/o/+n/
6v/r/+v/6f/p/+f/6P/o/+b/6P/p/+n/6f/n/+j/6P/m/+r/6v/q/+r/6//r/+j/6f/k
/+D/4//0/wgAFQAhADIARABfAIEAlgCdAKAAlAB0AFMAQwAyABUAAwAAAPv/6v/e/9n/
2P/T/83/zP/H/8X/z//V/9j/3v/e/+P/7f/r/+n/6f/q/+r/6//s/+z/6v/p/+z/6//r
/+v/6//s/+7/7f/t/+3/7f/s/+3/7P/t/+3/7f/t/+v/6//r/+v/6//r/+v/6//q/+v/
7f/u/+3/7f/t/+//7v/v//D/8P/t/+3/7P/r/+r/6v/r/+v/7f/s/+z/7f/s/+3/7f/s
/+//8P/x//L/7//t/+z/6//v//L/8f/y//T/9P/0//P/8P/x//H/8v/y//P/9f/2//X/
9//3//b/9//5//r/+//6//v/+//8//3//f/+////AQADAAQABQAEAAUABgAHAAoACgAH
AAkADwAPAA0ADQANAAwACgAJAA8ADQAOABEAEQAPAA8AEAAQAA8ADwAOAAsADAAPABAA
DQAKAAgABgAHAAgACAAHAAUABQAFAAQAAwABAAEAAQAAAP3/+v/6//v/+//7//r/+P/3
//T/9v/1//X/8//1//b/9f/2//f/+P/4//v/+P/2//X/9f/3//X/9f/1//T/9f/3//r/
+f/1//T/9P/z//b/+f/6//n/+P/5//n/+P/1//X/9v/3//f/+P/4//f/+f/5//n/+f/6
//v//f/+//v//P/7//f/+v/7/////v/9//z/+//8//z/+f/7//v/+//8//7////9//z/
/P/7//r/+v/7//v/+//5//j/+P/4//b/9v/3//f/9f/1//b/9//4//n/+v/5//n/+f/6
//r/+f/5//n/+v/5//X/8//0//X/9v/3//f/9v/1//P/9f/1//T/9P/0//X/9P/y//P/
8//0//b/9//3//T/9P/0//T/8v/y//P/8//z//P/9v/3//f/9f/x//H/8v/y//L/8v/0
//T/8v/y//L/8f/z//T/9v/3//D/7v/x//T/8v/w//D/8P/w//L/8v/y//L/8v/y//H/
8P/w//H/8v/z//H/7//v//D/8//z//P/9f/0//b/+P/6//r/+f/5//n//f/9//3//f//
//7//P/7//3//P/8//z//P/9//3/+//8//n/+f/6//r/9//5//z//P/3//b/9v/2//f/
9//2//T/8v/w/+//6v/q/+r/6v/q/+r/6//s/+j/5//k/+P/5P/m/+f/5v/n/+n/6v/r
/+n/6P/m/+L/5f/m/+f/6P/n/+n/5v/j/+T/5v/p//L//v8LABcAKAA4AEsAaQCKAKEA
qACmAI4AYQBDADgAIwAHAPz/9f/o/9z/1//W/9H/x//E/8X/x//L/9H/1v/e/97/3f/j
/+P/4f/h/+L/4P/h/+L/4v/h/+H/5f/l/+T/5f/m/+j/5//l/+T/4//i/+L/5P/k/+T/
5f/m/+f/5//n/+f/5//l/+X/5f/l/+P/4//k/+T/5//n/+f/6f/p/+n/6f/o/+f/5//m
/+X/5v/m/+f/5//n/+b/5v/n/+b/5//n/+b/6P/o/+j/6P/o/+f/5//n/+f/6P/l/+T/
6P/o/+j/5//n/+n/6v/s/+z/7f/v//D/7f/v/+//7v/u/+//7//v//H/8//0//b/9f/1
//b/9//4//v//f////7///8AAAEABAAEAAEAAwAIAAcABAADAAgACAAHAAcADAAJAAkA
CwAJAAcABwAIAAsACwAMAAwABgAGAAgACAAEAAIAAQAAAAMABAAEAAMA/////////v/7
//n/+f/5//r/9//0//T/9f/1//X/9P/2//X/8v/0//P/8//x//P/8//x//H/8f/w//D/
8//w/+7/7f/t/+//8P/x//L/8v/x//H/8v/v/+//8P/y//P/8v/z//L/7//x//P/9P/0
//T/9f/3//n/9f/0//L/7//w//H/8v/z//X/9f/2//b/8//0//P/7//x//P/+P/4//f/
9v/1//b/+P/1//f/9//0//T/9f/1//P/8v/y//H/8//0//b/9//2//P/8f/w//X/9P/1
//f/9v/z//L/8v/y//L/8v/y//L/8//0//b/9f/z//L/8f/1//X/8v/x//D/7//u/+3/
8P/y/w==
         </WaveFormData>
      </LeadData>
      <LeadData>
         <LeadByteCountTotal>10000</LeadByteCountTotal>
         <LeadTimeOffset>0</LeadTimeOffset>
         <LeadSampleCountTotal>5000</LeadSampleCountTotal>
         <LeadAmplitudeUnitsPerBit>4.88</LeadAmplitudeUnitsPerBit>
         <LeadAmplitudeUnits>��V</LeadAmplitudeUnits>
         <LeadHighLimit>2147483647</LeadHighLimit>
         <LeadLowLimit>268435456</LeadLowLimit>
         <LeadID>V1</LeadID>
         <LeadOffsetFirstSample>0</LeadOffsetFirstSample>
         <FirstSampleBaseline>0</FirstSampleBaseline>
         <LeadSampleSize>2</LeadSampleSize>
         <LeadOff>FALSE</LeadOff>
         <BaselineSway>FALSE</BaselineSway>
         <ExcessiveACNoise>FALSE</ExcessiveACNoise>
         <MuscleNoise>FALSE</MuscleNoise>
         <LeadDataCRC32>2213579233</LeadDataCRC32>
         <WaveFormData>
/v/+//7//v/+//7//v/+//7//v/+//7//v/+//7//v/+//7//v/+//7//v/+//7//v/+
//7//v/+//7//v/+/wAAAAAAAAAA/v/+//7//v8AAAAAAAAAAAAAAAAAAAAAAAAAAAAA
AAACAAIAAgACAAIAAgACAAIABAAEAAQABAACAAIAAgACAAIAAgACAAIABAAEAAQABAAD
AAIAAQAAAAIAAgACAAIAAgACAAIAAgAAAAAAAAAAAAAAAAAAAAAA/v/+//7//v/8//z/
/P/8//z//P/8//z/+v/6//r/+v/6//r/+v/6//r/+v/6//r/+//8//3//v/8//z//P/8
//z//P/8//z//P/8//z//P/8//z//P/8//7//v/+//7//v/+//7//v/8//z//P/8//7/
/v/+//7//P/8//z//P/8//z//P/8//7//v/+//7//v/+//7//v/+//7//v/+//7//v/+
//7/AAAAAAAAAAAAAAAAAAAAAP7//v/+//7///8AAAEAAgABAAAA///+/wAAAAAAAAAA
AAAAAAAAAAAAAAAAAAAAAAAAAAAAAAAA/v/+//7//v8AAAAAAAAAAP7//v/+//7/AAAA
AAAAAAAAAAAAAAAAAP7//v/+//7//v/+//7//v/+//7//v/+//z//P/8//z/+v/6//r/
+v/6//r/+v/6//r/+v/6//r/+v/6//r/+v/8//z//P/8//z//P/8//z/+v/6//r/+v/8
//z//P/8//r/+v/6//r/+v/6//r/+v/8//z//P/8//v/+v/5//j/+v/6//r/+v/8//z/
/P/8//r/+v/6//r//P/8//z//P/6//r/+v/6//r/+v/6//r/+v/6//r/+v/4//f/9//4
//j/+P/4//j/+P/6//r/+f/7//v//f/+/wAAAAD/////AQACAAQABAAEAAQABAAEAAMA
AQAAAP//AAD///7//f/8//v/+f/3//X/9f/2//b/+P/6//r/+f/4//f/9v/2//j/+v/6
//r/+P/4//j/+P/4//j/+P/4//r/+v/6//r/9//3//f/9//4//j/+P/4//n/+f/4//j/
+P/4//j/+P/6//r/+//7//n/+f/6////CAANAAsABQD8//P/6//c/8f/rv+U/37/fP+N
/5z/o/+k/6r/vP/T/+r/8v/2//v/+//6//X/8f/v/+//7f/u//P/+//9/wAAAgAAAAAA
AAAAAAMAAwADAAMAAQABAAEAAQABAAIABQAHAAcABwAGAAYABgAGAAcABwAHAAYABgAI
AAYABgAGAAYACAAIAAgACAAGAAYABQAFAAcABwAHAAcACAAIAAgACAAGAAYABgAGAAgA
CAAJAAoACAAIAAYABgAIAAgACAAJAAoACgALAAsACwALAAoACgAIAAgACAAIAAoADAAO
AA4ADgAOAA4ADgAMAAwADAAMAAwADAAKAAgADQAPAA8ADgAOAA4ADgANAAsACQAJAAkA
CwALAAsADAAKAAgABgAGAAgACAAIAAkABwAHAAUAAwADAAMAAwADAAUABwAHAAYAAwAC
AAEAAAAAAAEAAQABAAIAAgAAAAAAAwAEAAQAAQABAAQABAADAAEAAQABAAEAAQAAAAAA
AgACAAAA////////AAAAAP//AQABAAEAAgACAAIAAAAAAAAAAAAAAAAA////////AAAA
AP////8BAAEAAQACAAIAAQABAAEAAQAAAAAAAQABAAEABAAEAAIAAgABAAEAAgAEAAQA
AwACAAIAAwAEAAQAAwADAAMAAwACAAIAAgADAAMAAwADAAMAAwAEAAUABQACAAEAAQAB
AAMAAwAEAAQABAAEAAQAAgABAAIAAQD//wEAAQABAAEAAQAAAAAAAAACAAEAAQABAAEA
AQABAAEA/////////////wAAAQADAAEAAAD/////AQABAAAAAAD//////////wEA///9
//3//v/////////+//3//f/9//7//v/+/wAAAAAAAAAA///9//3//f/+//7//v/+//7/
//////7//f/9//7/AAAAAAAA/////////v/+////AAAAAAAAAAAAAP////////7/AAD+
//7//v/+//7//v/+//7//v/+//7//v/+//7//v/9////AAAAAAAA/v/+//7/AAACAAEA
AQABAAEAAgAEAAQABQAFAAUABgAGAAYABgAGAAYABgAFAAMABAADAAIAAQAAAP///v/9
//v/+f/5//n/+P/4//j/+v/6//n/+f/5//n/+v/6//z//P/8//z//P/+//7//v/+//z/
/P/8//z//v/+//3//f/9//3//v/+//7//v//////AAAAAAAAAAD+//7//v/+//////8B
AAEAAgAHAA4AFQAVAAsAAgD7//H/4v/L/7T/mP+G/4r/mf+k/6f/qv+w/77/1f/q//b/
+P/9////AAD9//P/8//3//P/9P/5////AwAIAAoACAAIAAgACAAJAAkACQAJAAkACQAJ
AAkACAAIAAoACwAJAAkACAAIAAoACgALAAsACQAIAAgACgAMAAwADAAMAAoACgAKAAoA
CwAMAAwADQANAA0ADQANAA4ADgAOAA4ADgAOAA4ADgAMAAwADQAOABAAEAAOAA4ADgAO
AA4ADwAQABAAEQARAA8ADwAOAA4AEAAQABAAEAAQABIAFAAUABIAEgASABIAEgASABIA
EgAVABYAFQAUABYAFwAWABQAFAAUABQAEwAVABMAEwATABMAEwATABQAFgAUABIAEgAR
ABAADwAPABEAEQAPAA0ADwAPAA8ADwAOAA8ADgAMAA0ADAALAAoADAANAA0ADQAOAA4A
DAAMAA8AEAAQAA0ACwAOAA4ADQANAA0ADQANAA0ADAAMAA4AEAAOAA0ADQAPABAAEAAP
AA4ADQAMAAwAEAAQAA4ADgAOAA4ADgAOAA0ADQANAA4ADgANAA0ADwANAA0ADgAOAA8A
DwAPAA8AEAAQABEAEQAPABIAEgAQABIAEQARABIAEwASABAADgAQABEAEgASABEAEQAR
ABEAEwAUABUAFwAXABcAFwAXABcAGAAZABkAGgAZABkAGQAXABcAGAAYABgAGAAYABYA
FgAYABgAFwAWABUAFAATABMAEgASABIAEAAPAA8ADwAPAA8ADwAPAA8ADwAPAA8ADgAO
AA4ADwAPAA4ADQANAA8ADwAOAA4ADwAPAA8ADwARAA8ADQANAA4ADwAPAA8AEAAPAA8A
DwAQABAAEAASABAAEAAQAA8ADQANAA0ADgAOAA4ADgAOABEAEQAQAA8ADQAOABAAEAAO
AA0ADQANAA4ADgAPABAADwAOAA0ADAANAA8ADQAMAAwADgAOAA4ADgAOAA4ADgAOAAwA
DAALAAsACgAKAAoACgALAAwADwAQAA4ADQAMAA0AEAASABIAEQARABEAEgAUABIAEgAS
ABIAFAATABEAEAANAAwACwAKAAsACgAJAAcAAwADAAMABAAEAAQABgAGAAUABQAFAAUA
BAAEAAYABgAIAAgACAAIAAgACAAIAAgABgAGAAYABgAGAAUABQAFAAUABgAGAAYABAAF
AAUABAAGAAYABgAGAAQABAAEAAUAAwAJAAsACgALABIAGQAdABcADgAHAP//8P/Z/8j/
uP+o/5j/n/+2/7//vP/C/8z/2f/w/wQADAAPABMAFAAVABEADQAFAAEAAgD///3/AwAG
AAgACgAKAAoACgALAAsACwALAAsACwALAAsACAAIAAoACwALAAsACgAKAAgACAAJAAkA
CQAIAAgACgAIAAgACAAIAAgACAAIAAgACgAKAAkACQAJAAkACQAJAAoACgAKAAoACgAK
AAoACgAIAAgACQAKAAoACgAIAAgACAAIAAgACQAIAAgACQAJAAkACQAIAAgACAAIAAgA
CAAIAAoADAAMAAoACgAKAAoACAAIAAgACAAKAAoACAAGAAgACQAIAAYABwAIAAkACQAH
AAUABQAFAAUABQAFAAYACAAGAAQABAACAAIAAgADAAUABQADAAEAAQABAAEAAQD//wEA
AQAAAAEAAAD///7//P/9//3//f/+//7//P/8////AAAAAP3/+//+//7//f//////////
//3//P/8//7/AAD+//3//f/9//7//v/9//3//f/9//7//v/+//z//P/6//r/+v/6//r/
+//8//7//P/7//v//f/7//v//P/8//3//f/9//3//P/8//3//f/7//7//v/8//7//f/9
//7//v/+//3//P/8//3//v/+//3//f/9//3//P/8//z//f/7//v/+//7//n/+v/7//v/
+//7//z//f/8//v/+//6//z//P/8//r/+v/8//z/+//7//v/+//7//3//P/8//z/+v/5
//n/+f/5//n/+f/5//n/+f/5//n/+v/6//r/+//7//r/+f/5//n/+f/4//j/9//3//f/
9//4//f/9v/3//j/+f/5//n/+v/5//n/+f/5//j/9//4//j/+P/4//f/9f/1//X/9v/2
//b/9v/2//f/9//2//X/9f/2//j/+P/2//X/9f/1//b/9v/3//j/9v/2//b/9v/1//X/
+f/4//b/9v/2//b/9v/2//b/9v/2//b/9v/1//X/9v/2//b/9v/2//b/+P/4//f/9//3
//n/+v/8//z/+//7//v//P/+//7//v/+//7//P/7//n/+P/3//b/9f/0//X/9P/z//H/
7//v/+//8P/u/+7/8P/w//D/8f/y//P/8//y//P/8v/0//T/9P/0//b/9v/2//b/9P/0
//T/9P/0//P/8//z//H/8v/y//L/8//1//b/9v/0//T/9P/0//T/9P/0//X/9//1//X/
+P///wYACQAJAAEA+v/z/+f/1v/B/7D/nP+E/4D/lf+m/6f/qP+w/7z/z//k//L/+P/9
//3//P/7//f/7//t/+3/7v/x//X/+f/8//7//v/+//7//v/9//3//f/9////////////
/f/8//3//f/+//////8AAP///v/+//3////+//7/AAD+//7//v/+//7//v/+//7/AAAA
AP///////////////wAAAAAAAAAAAAAAAAAAAAAAAAAAAQACAAIAAgAAAAAA/v/+//7/
//8CAAIAAwADAAMAAwACAAIAAAAAAAAAAAD+/wAAAgACAAAAAAAAAAAAAgACAAIAAgAC
AAIAAAD+/wEAAwADAAIAAgACAAIAAQABAP///////wEAAQABAAIABAACAAAAAAD+//7/
/v/////////9//v/+f/5//n/+f/5//v/+//6//v/+v/5//j/+P/5//n/+f/6//r/+P/4
//n/+v/6//f/+f/8//z/+//7//v/+//7//n/+P/4//r//P/6//n/+f/5//r/+v/5//n/
+f/5//r/+v/6//j/+P/6//r/+v/6//n/+f/5//r/+v/5//n/+//7//v//P/8//3//f/9
//3//P/8//3//f/7//7//v/8//7//f/9//7/AAAAAP///v/+////AAAAAP3//f/9//3/
AAAAAAAAAQABAAEAAQABAAEAAgADAAMAAgABAAEAAQABAAEAAgACAAIAAgACAAAAAAAC
AAIAAQABAAEAAQABAAEAAAAAAAAAAAD//////////////////////////////v/+//7/
//////7//f/9//3//f/8//z/+//7//v/+//7//n/9//3//n/+//8//3//P/7//v/+//8
//z//P/+//z//P/8//v/+//7//v//P/+//7//v/+///////+//3/+//8//7//v/+//3/
/f/9//z//P/9//7//v/+//7//v8BAP///f/8//7//P/8//z//P/8//z//P/8//r/+v/6
//r/+//8//3//f///wAAAAAAAP3//P/7//z//f/9//7///8BAAIABAAEAAEAAQABAAIA
AgACAAIAAgAAAAAA///9//z/+//6//n/9//1//P/8f/w/+//8P/x//L/8v/y//T/8v/x
//H/8f/y//T/9f/4//f/9v/1//T/9v/2//b/9v/0//T/9P/0//T/9P/z//P/9f/1//b/
9v/0//T/9f/1//b/9v/2//b/9v/2//b/9v/1//X/9//7//7/BQAKAAsAAwD7//L/6f/b
/8r/s/+W/37/fv+K/5f/nv+f/6L/sP/I/9//7v/y//b/9//3//b/7//r/+v/7f/v//b/
//////3//v8CAAQABAAEAAQABQAFAAUABQAFAAUABQAFAAQABAAGAAcABQAFAAQABAAE
AAQABQAFAAcABgAGAAgABgAGAAYABgAGAAYABgAGAAYABgAFAAUABwAHAAcABwAIAAgA
CAAIAAgACAAIAAgABgAGAAcACAAKAAoACAAIAAoACgAKAAsACgAKAAsACwANAA0ADAAM
AA4ADgAOAA4ADQAOAA8ADgAOAA4ADgAOAA4ADgAOAA4AEAAQAA4ADAANAA8ADwAOAA4A
DgAOAA0AEAAPABAAEQAQAA8ADgAOAA4ADAAKAAoACAAIAAgACQAJAAkABwAFAAcABwAH
AAcABgAHAAYABAAFAAQAAwACAAQABQAFAAUABAAEAAIAAgAEAAYABwAFAAMABgAGAAUA
BwAHAAcABwAHAAYABgAIAAgABgAFAAUABwAIAAgABwAGAAUABAAEAAgACAAGAAYABgAG
AAYABgADAAMAAwAEAAQAAwADAAUABQAFAAYABgAFAAUABQAFAAQABAAFAAUAAwAGAAYA
BAAFAAUABgAIAAkACAAGAAQABQAHAAkACgAJAAkACQAJAAoACgAKAAsACwALAAsACwAK
AAoACgAJAAgABwAHAAcACQAJAAoACgAIAAgACAAGAAYACAAIAAcABwAHAAcABwAJAAgA
CAAIAAgABwAHAAcABwAHAAcABwAJAAkACQAJAAYABgAGAAcACQAIAAcABwAIAAkACQAK
AAcABwAHAAcACAAHAAYABwAIAAkACQAJAAoACQAJAAkACgAKAAoADAAKAAoACgAJAAcA
BwAHAAgACQAKAAsADAALAAsACgAJAAcACAAKAAoADAALAAsACwAKAAoACwAMAAoACgAK
AAoACQALAAsACAAGAAgACAAIAAgACgAKAAoACgAKAAoACgAKAAgABwAHAAgACAAIAAgA
CAAGAAgACAAHAAkACQALAAwADAAMAAsACwANAA4AEAAQABAAEAAQABAADwANAAwACwAK
AAkACAAHAAYABQADAAEA/////wAAAAACAAQABAADAAMAAwADAAQABAAGAAYABgAGAAYA
BgAGAAQABAAEAAQABgAGAAYABgAEAAMAAgABAAIAAgACAAIAAwADAAIAAgAEAAQABAAE
AAYABgAHAAcABwAJAAoACwAQABcAGQAVAAwAAQD3/+b/z/+8/6j/lv+Y/6n/tP+1/7j/
vv/M/+P/+v8EAAgACwAPABAADQADAP///f/9//7/AwAHAAsADgAQAA4ADgAOAA4AEQAR
ABEAEQAPAA8ADwAPAA4ADgAQABEADwAPAA4ADgAMAAwADQANAA0ADAAMAA4ADgAOAA4A
DgAMAAwADAAMAAwADAALAAsACwALAAsACwAMAAwADAAMAA4ADgAOAA4ADAAMAA0ADgAO
AA4ADAAMAAwADAAMAA0ADAAMAA0ADQAPAA8ADgAOAA0ADAALAAoACgAMAA4ADgANAAwA
CwAKAAoACgAKAAoACgAKAAgABgAHAAkACQAIAAgACAAIAAcACQAHAAcABwAHAAcABwAI
AAgABgAEAAQABAAEAAQABQADAAMAAQD//wEAAQABAAEA//8BAAEAAAABAAAA///+////
AQACAAMAAgACAAAAAAACAAQABQADAAMABgAGAAUAAwADAAMAAwADAAIAAgAEAAQAAgAB
AAEA//8AAAAA//////////8AAAIAAgAAAAAAAQACAAMABAADAAMAAwAEAAQAAwADAAUA
BwAHAAgACAAHAAcABwAHAAYABgAHAAcABwAKAAoACAAGAAUABQAGAAoACgAJAAgABwAH
AAcABgAFAAUABQAFAAYABgAGAAcABQAFAAUABQAEAAQABAADAAQAAwADAAMAAwADAAQA
BAACAAIAAgAAAP7/AAAAAP//AQABAAEAAQD///7//v/+//7//f/9//3////////////9
//3//f/9//r/+v/6//v//f/8//v/+//7//v/+v/6//v/+//7//v//f/7//n/+f/4//n/
+f/5//v/+//8//3//P/8//z//v/8//z//P/7//v/+//7//z/+v/6//r/+v/7//v/+v/5
//f/+P/6//r/+v/5//n/+f/4//j/+f/6//z//P/8//z//f/9//v/+v/6//r/+v/6//r/
/P/8//z/+//7//z//P/8//v/+v/5//r/+//7//z//f/+//7////+/////////wAABAAE
AAQABAAEAAQAAwABAP7//f/8//v/+v/5//j/9//z//H/8f/x//T/9P/0//b/9v/1//X/
9f/1//b/9v/4//b/9v/2//b/+P/4//j/+P/2//b/9v/2//f/+P/4//n/+f/5//r/+v/4
//j/+f/5//n/+v/7//z//P/8//z//P/9//3//f///wAABwAOABEADwANAAoAAQD3/+z/
2//E/7L/nv+Q/5n/rv+3/7T/uv/A/8//5v/8/wQABQAJAA4ACwAFAP3/+f/7//z/+f/7
/wMACAAKAAoACgAKAAoACQAJAAkACQALAAsACwALAAgACAAKAAsACwALAAoACgAMAAwA
DQANAAsACgAKAAwADgAOAA4ADgAMAAwADAAMAA4ADgANAA0ADwAPAA8ADwAOAA4ADgAO
AA4ADgAOAA4ADgAOAA8AEAASABIAEAAQABAAEAAQABEAEQAQABAADwARABEAEAAQABAA
EAAQABAADgAQABIAEgASABIAEgASABAAEAAQABAAEwAUABMAEgAUABUAFAASABQAFAAU
ABMAEwARABEAEQAQAA8ADgAOABAADgAMAAwACwAKAAkACQALAAsACQAHAAUABQAFAAUA
AwAFAAUABAAEAAQABAAEAAIAAwADAAMABAAEAAIAAgADAAQABAABAP//AgACAAEAAwAD
AAMAAwAFAAQABAAGAAQAAgABAAEAAgAEAAUABQADAAMAAwAEAAgACAAGAAYABAAEAAQA
BAAFAAUABQAGAAYABQAFAAcABQAFAAYABgAGAAcACAAJAAYABgAHAAcABwAKAAoACAAI
AAcABwAIAAoACgAJAAgACgALAAwADAALAAsACwALAAoACgAKAAsACgAJAAgABwAFAAYA
BwAHAAcABwAIAAkABwAHAAgACAAIAAgACAAGAAgACgAKAAkACQAJAAkACQAJAAgACAAI
AAgABwAHAAcACQAJAAkACQAHAAcABwAHAAQABAAEAAUABwAGAAUABQAFAAUABAAEAAUA
BQAFAAUABwAFAAMAAwACAAMAAwADAAQABQAHAAkABwAGAAUABgAGAAYABgAFAAQABQAG
AAgACAAIAAgACAAJAAkACAAHAAYABgAHAAYABgAFAAUABQAEAAQABQAGAAgACAAIAAgA
BwAJAAkACAAIAAYABgAGAAYABgAGAAYABgAGAAYABgAGAAYABgAGAAYABQAFAAYABgAG
AAYABgAGAAoACgAJAAkACQALAAwADgAQAA8ADwAPABAAEgASABIAEAAQABAADwAPAA4A
DQAMAAsACgAJAAgACQAHAAUABQAHAAgACAAIAAkACAAGAAUABQAFAAYABgAJAAoACwAM
AAoACgAKAAoADAAMAAwADAAMAAwADAALAAsACwALAAwADAAMAAwADQANAAwADAAMAAwA
DAAMAAwACgALAAsACwAPABIAFwAcACEAIQAZAA4AAwD7/+z/1/+8/6D/kv+Y/6X/rv+x
/7L/vP/Q/+n//P8EAAgACwALAAgABQD/////AwADAAYADQATABMAFAAWABcAGAAZABoA
GgAZABgAFwAXABcAFwAXABgAGAAaABsAGQAZABgAGAAaABoAGwAbABoAGAAXABgAGAAY
ABgAGAAZABoAGwAcABoAGgAZABkAGwAbABsAGwAbABoAGQAYABgAGAAYABgAGAAYABkA
GgAcABwAGgAaABwAHAAcAB0AHQAcABwAGwAbABsAGgAaABsAHAAdAB4AHAAeACAAIAAe
AB4AHgAeAB4AHgAeAB4AHwAgAB8AHgAfACEAIQAgACAAIAAgAB8AHwAdAB0AHQAfAB8A
HwAgACAAHgAcABwAGgAaABoAGwAdAB0AGwAZABoAGwAcAB0AGgAbABoAGAAYABgAGAAY
ABgAGQAZABkAGgAaABgAGAAbABwAHAAZABkAHAAcABsAGQAZABkAGQAaABoAGwAeABwA
GgAZABkAGwAcABwAGwAZABkAGQAaABwAHAAaABoAGgAaABoAGgAaABsAHAAeAB4AHQAd
AB8AHQAdAB4AHgAdAB0AHQAdAB4AHgAfAB8AHQAgACAAHgAgAB8AHwAgACEAIAAeABwA
HQAfACEAIgAhACEAIQAhACAAIAAgACEAIQAhACEAIQAhACIAIwAjACIAIQAhACEAIQAh
ACIAIgAiACIAIgAgAB4AIAAgAB8AIQAhACEAIQAjACIAIgAiACIAIQAhACEAIQAhACEA
IQAhACEAIQAhACIAIgAiACMAIwAiACEAIQAjACMAIgAiACEAIQAhACEAIgAhACAAIQAi
ACMAIwAjACIAIQAhACEAJAAkACQAJgAkACQAJAAjACMAIwAjACQAIgAiACIAIgAlACUA
JAAjACEAIgAkACQAIgAhACEAIQAiACIAIwAkACIAIgAiACIAIwAlACMAJAAkACIAIgAi
ACIAIgAiACIAIgAkACQAJAAkACQAJAAkACMAJQAmACYAJgAlACQAIwAkACYAJQAlACUA
KQAqACwALAAqACkAKAAoACsALAAtAC4ALAAsACsAKQAoACcAJgAlACUAJQAlACUAIwAh
ACEAIQAiACIAIgAkACIAIQAhACEAIwAkACQAJgAkACQAJAAkACIAIgAiACIAJAAkACQA
JAAiACIAIQAhACMAIwAkACQAJgAmACcAJwAlACQAIwAiACQAJAAkACQAIwAhACMAKQAs
AC8ANgA9ADsAKwAWAAcA9//i/8v/uP+g/5D/lv+r/7D/r/+0/7z/xP/d//b/AAD+/wEA
BQACAP3/+f/z//P/9f/w/+//9f/5//r/AAAAAAAAAAAAAP///////////v/9//z/+//6
//r//P/9//3//f/8//z/+v/6//v/+//9//z//P/+//z//P/8//z//P/8//z//P/+//7/
/f/9//3//f/9//3//v/+//7//v/8//z//P/8//z//P/9//7/AAAAAP7//v/8//z//P/9
//z//P/9//3///////7//v8AAAAAAAAAAP//AAABAAAA/v/+//7//v/+//7//v/+/wAA
AAD+//z//f///////v/+//7//v/9//v/+f/5//n/+v/7//z//v/8//r/+P/4//r/+v/6
//v/+f/5//f/9f/z//P/8//z//P/9f/1//T/9f/0//P/8v/0//X/9f/1//T/9P/y//L/
8//0//T/8f/z//b/9v/1//X/9f/1//X/8//y//L/9P/0//L/8f/x//L/9P/1//X/8//z
//P/9P/0//T/8v/y//T/9P/0//T/9f/1//X/9v/2//X/9f/3//X/9f/2//b/9f/1//X/
9f/2//b/9//3//b/+P/3//T/9v/1//X/9v/4//j/9//2//T/9f/2//b/9//3//f/9//2
//b/9v/3//f/9//3//f/9f/2//f/9//2//X/9f/1//f/9//4//j/9v/2//b/9P/0//b/
9v/1//X/9f/1//X/9f/0//T/9P/2//X/9f/1//X/9f/1//X/9f/1//X/9f/2//b/9v/3
//X/9P/z//P/8//z//L/8v/z//P/8//z//X/8//x//H/8v/z//P/8//y//H/8f/x//L/
8v/y//T/9P/0//T/8//z//P/8//0//L/8v/y//L/8//z//L/8f/v//D/8v/y//T/8//z
//P/8P/w//H/8v/0//T/9P/0//H/7//x//T/9P/y//L/8v/y//L/8v/y//L/8v/y//L/
8f/x//L/8v/y//T/9P/0//b/9P/z//P/8//1//b/+P/4//f/9//3//j//P/8//z//P/6
//r/+f/3//j/9//2//X/8v/x//D/7//v/+3/7f/t/+7/7v/u//D/7v/t/+3/7f/v//D/
8P/y//D/8P/w//D/7v/u/+7/7v/v//D/8f/y//D/8P/v/+//8f/x//L/8v/y//L/8//z
//L/8v/y//L/9P/0//T/9P/z//P/8//1//j/+/8EAAsACwADAPj/7//n/9j/w/+w/5r/
hP96/4n/mP+d/6D/qP+y/8f/3v/s//D/9f/3//b/8//v/+v/6//t/+z/7//1//f/+P/8
//3//v///wAA/v/9//z/+//8//3//v////7//v8AAAEAAQABAAAAAAAAAAAAAQABAAEA
AAAAAAIAAgACAAIAAgAAAAAAAAAAAAIAAgABAAEAAQABAAEAAQACAAIAAgACAAIAAgAC
AAIABAAEAAUABgAEAAQAAgACAAQABAAEAAUABgAGAAcABwAHAAcABgAGAAQABAAEAAQA
AgAEAAYABgAIAAgACAAIAAYABgAGAAYACAAIAAYABAAFAAcABwAGAAYABgAGAAUABgAF
AAYABwAFAAUABQAGAAYABAACAAIABAAEAAQABQADAAMAAQD//wEAAQABAAEA/v////7/
/P/9//z/+//6//v//f/+///////+//v/+v/7//z//P/5//v//v/+//3//f/9//3//f/9
//z//P/+//7//P/7//v//f/+//7//f/7//v/+//8//z//P/6//r//P/8//z//P/7//v/
+//8//z/+//7//3//f/9//7//v/9//3//f/9//7//v///////v8AAP///P/9//3//v8A
AAIAAgABAAAA/v///wAAAAABAAEAAQABAAAAAAAAAAEA/////////////wAAAQABAAAA
////////AQABAAIAAgAAAAAAAAD+//7/AAAAAP//AQABAAEAAQADAAIAAgACAAIAAQAB
AAEA//////////8BAAEAAQABAAAAAAAAAAEAAwACAAEAAQABAAEAAAAAAP//////////
//8BAA==
         </WaveFormData>
      </LeadData>
      <LeadData>
         <LeadByteCountTotal>10000</LeadByteCountTotal>
         <LeadTimeOffset>0</LeadTimeOffset>
         <LeadSampleCountTotal>5000</LeadSampleCountTotal>
         <LeadAmplitudeUnitsPerBit>4.88</LeadAmplitudeUnitsPerBit>
         <LeadAmplitudeUnits>��V</LeadAmplitudeUnits>
         <LeadHighLimit>2147483647</LeadHighLimit>
         <LeadLowLimit>268435456</LeadLowLimit>
         <LeadID>V2</LeadID>
         <LeadOffsetFirstSample>0</LeadOffsetFirstSample>
         <FirstSampleBaseline>0</FirstSampleBaseline>
         <LeadSampleSize>2</LeadSampleSize>
         <LeadOff>FALSE</LeadOff>
         <BaselineSway>FALSE</BaselineSway>
         <ExcessiveACNoise>FALSE</ExcessiveACNoise>
         <MuscleNoise>FALSE</MuscleNoise>
         <LeadDataCRC32>3751961089</LeadDataCRC32>
         <WaveFormData>
/v/+//7//v8AAAAAAAAAAP7//v/+//7/AAAAAAAAAAACAAIAAgACAAIAAgACAAIABAAE
AAQABAAEAAQABAAEAAUABgAHAAgABgAGAAYABgAHAAgACQAKAAwADAAMAAwADAAMAAwA
DAANAA4ADwAQABIAEgASABIAEwAUABUAFgAZABoAGwAcAB4AHgAeAB4AIAAiACQAJgAn
ACgAKQAqACsALAAtAC4ALwAwADEAMgAyADIAMgAyADIAMgAyADIAMAAwADAAMAAtACwA
KwAqACgAKAAoACgAJQAkACMAIgAhACAAHwAeABwAGgAYABYAFQAUABMAEgAPAA4ADQAM
AAoACAAGAAQAAwACAAEAAAD9//z/+//6//j/+P/4//j/9v/2//b/9v/1//T/8//y//T/
9P/0//T/8v/y//L/8v/w//D/8P/w//L/8v/y//L/8v/y//L/8v/0//T/9P/0//L/8v/y
//L/8//0//X/9v/4//j/+P/4//b/9v/2//b/9//4//n/+v/6//r/+v/6//r/+v/6//r/
/P/8//z//P/8//z//P/8//7//v/+//7//P/8//z//P/8//z//P/8//z//P/8//z/+//6
//n/+P/6//r/+v/6//j/+P/4//j/9v/2//b/9v/4//j/+P/4//f/9v/1//T/9P/0//T/
9P/0//T/9P/0//L/8v/y//L/8v/y//L/8v/y//L/8v/y//T/9P/0//T/8v/y//L/8v/y
//L/8v/y//L/8v/y//L/8P/w//D/8P/x//L/8//0//P/8v/x//D/8v/y//L/8v/y//L/
8v/y//D/8P/w//D/8v/y//L/8v/w//D/8P/w//D/8P/w//D/8v/y//L/8v/w/+//7//w
//L/8v/y//L/8P/x//H/8f/x//H/8f/y//b/9v/2//b/9P/0//T/9P/1//X/9f/1//P/
8//0//T/8v/y//L/8v/0//T/8v/x/+7/7f/t/+3/8P/0//T/8//x/+//7//v//H/8f/x
//D/7//v/+//7//u/+3/6//q/+v/7P/t/+7/7P/s/+z/7P/s/+z/7P/s/+7/7//v//D/
7//t/+z/6//s/+3/7v/w/+//7v/v//b/BAATAB8AMABJAGEAcAByAG4AawBdAEMALQAc
AAAA0v+e/2r/Tv9e/4D/kv+X/5j/mP+Z/5n/oP+s/7n/xv/W/+X/7//0//b/9v/0//T/
9P/1//b/+P/7//3/+//7//z//f/9//3//f/+/wAAAQABAAEAAAAAAAAAAAACAAIAAwAD
AAQABAAEAAQABAAFAAUABgAIAAgACQAJAAcABwAIAAkACwALAAsACwALAA0ADQAOAAwA
DAAMAAwADgAPAA8AEAAQABAAEQARABIAEwATABMAFQAWABYAFgAWABcAFwAXABoAHQAe
AB8AIAAhACIAIgAiACMAJAAlACYAKAAoACkALAAvAC8ALwAzADQANQA2ADcANwA2ADUA
NQA1ADcANwA3ADYANgA2ADYANAAyADIANAA0ADMAMQAvAC8ALQAsAC0ALAAqACkAJwAk
ACMAIwAiACAAHgAeABwAGgAaABkAFgAVABIAEAAQABAADgANAAsACQAIAAgABAACAAEA
AQADAAIA//////3//f/9//z//f/7//v/+//7//v/+//8//v/+P/3//b/+P/3//f/9//3
//f/9//5//n/+P/4//j/+v/7//v/+//6//n/+P/3//r//P/9///////+//3//P/+//7/
//////3/////////AQABAAEAAQACAAIAAgACAAAAAgACAAIAAgACAAEAAQABAAEAAQAD
AAMAAgACAAIAAwADAAMAAwACAAAA///+/////v/+///////+//7//v/9//3//P/8//3/
/f/8//z/+v/5//n/+f/5//r/+//8//r/+v/5//n/+//5//f/9//7//v/+v/6//n/+P/3
//X/9f/2//j/+f/3//n/9//3//f/9v/2//b/+P/3//f/+P/2//b/9v/2//b/9v/1//X/
9f/1//T/9P/1//X/9f/1//X/9f/1//X/9P/0//T/8//1//X/9f/1//X/9f/1//P/9P/0
//T/9P/0//T/9P/0//T/9P/0//T/9P/2//b/9v/1//X/9v/2//b/9v/2//b/9//3//f/
9//3//X/9v/4//j/+P/4//j/+P/4//j/+f/5//n/+f/3//f/+v/6//j/+P/2//b/9v/2
//T/8//y//H/8f/x//L/9v/4//f/9//1//X/9f/1//X/8//y//H/8f/z//P/8//z//D/
8P/w//D/8P/w//D/8P/y//L/8v/y//D/8P/w//H/8//0//T/8//x//H/8f/x//P/8v/z
//T/9//+/woAGQAnADgATwBpAHwAgACCAH8AcQBXAEUALgAIANT/mv9k/0r/YP+E/5L/
k/+U/5b/m/+d/6D/rv+//8z/2P/l/+//9P/4//r/+v/6//r/+//5//r//P/9//3//f/+
////AQABAAEAAgAAAAEAAQABAAMABAAFAAYABAAEAAUABQAIAAgACAAIAAYABwAHAAgA
CAAIAAkACQAJAAkACgALAAsACwALAAsADQAPAA8AEAAOAA4ADgAOAA4ADwAPABAAEAAQ
ABEAEQASABMAEwATABMAFAAUABQAFQAXABgAGQAYABsAHAAdAB4AHwAgACAAIgAjACQA
JQAoACoAKgArACwALwAvAC8ALwAwADEAMgA2ADcANwA3ADUANQA3ADcANwA2ADYANgA2
ADQAMgAyADAAMAAvAC0ALgAvAC4ALgAsACoAJwAlACcAJAAjACMAIgAgAB4AHgAcABoA
GgAZABgAFwAUABIAEAAQAA4ADQALAAkACAAIAAYABAADAAMAAQAAAP3//f/////////+
//v/+f/5//n/+//7//v//P/8//r/+v/6//r/+f/5//n/+//7//v//f/7//r/+v/6//r/
+//7//v//f/9//3//f/9//7//v///wAAAAAAAAAA/v/+/////////wEAAQABAAEAAQAB
AAEAAgACAAIAAgAEAAYABgAGAAQABAADAAMAAwADAAMABQADAAIAAgACAAEAAQABAAEA
AgACAAMABAACAAAA/////wEAAAAAAAAA//////7//v/+//3/+//6//v/+//8//3//P/8
//z//P/8//z/+//7//3/+//5//n//f/9//z//P/+//7//v/9//r/+v/7//v/+//9//v/
+//7//r/+v/6//r/+f/5//r/+P/4//j/+P/4//j/9//3//n/+f/4//j/+f/5//n/+f/3
//f/9//3//r/+v/6//n/9//3//f/9//5//v/+f/3//j/+P/4//j/+P/4//j/+P/4//j/
+P/3//f/9//2//X/9P/3//j/+v/7//r/+f/4//f/+v/8//z//P/8//z//P/8//r/+//7
//v//P/7//z//v/8//r/+v/6//r/+v/6//j/9//2//X/9f/z//T/+P/4//n/+f/3//f/
9//3//f/9//2//X/9f/1//f/9//3//b/9P/0//T/9P/0//T/9P/0//T/9P/0//T/8v/y
//P/8//1//b/9v/3//X/9f/1//X/9v/7//7/+//+/woAGQAlADIARQBfAHYAgAB4AHMA
cQBdAD8AJgASAOz/tv+A/1z/Xv96/5T/of+o/6r/qf+r/6z/rv+3/8L/0P/b/+f/8v/4
//z//P/8//z//f/9//7/AAABAAMAAwAEAAUAAwADAAMABAAEAAUABQAFAAYABgAGAAYA
BAAEAAUABQAIAAgACAAIAAgACQAJAAoACAAIAAkACQALAAsADAANAAsACwALAAsADQAP
AA8AEAAPAA4ADQAMAAwADQANAA4AEAAQABEAEQAQABEAEQARABUAFgAWABYAFgAXABcA
FwAYABsAHAAdAB4AHwAgACAAIAAhACIAIwAoACoAKgArACsALQAsACsALgAwADIANAA2
ADcANwA3ADUANQA3ADcAOQA4ADgAOAA2ADQAMgAyADQANAAzADEAMQAxAC8ALgArACoA
KAAnACkAJgAlACUAIwAgAB0AHAAYABYAFgAVABYAFQASABAADAAMAAoACQAJAAcABgAG
AAIAAAD////////+//v/+//7//v/+//6//n/9//3//f/9//3//f/+P/2//T/9P/0//b/
9f/1//X/8//z//P/9f/1//T/9P/0//b/9//3//f/9//3//f/9//1//b/9v/3//r/+v/6
//r/+P/4//n/+f/5//v/+//7//v/+//7//v//P/8//z//P/8//7//v/+//z//P/7//v/
/P/9//7/AQAAAP7//f/8//3//f/9//3////+//7//v/7//r/+v/7//v/+v/6//r/+f/5
//j/+P/3//f/9v/2//b/9f/1//X/9P/0//T/9P/2//b/9f/1//X/8//x//H/8f/x//D/
8P/0//T/9P/z//D/8P/x//H/8//1//P/8//x//D/8P/w//L/8f/x//L/8P/w//D/8P/w
//D/7//v//H/8f/w//D/7//v/+//7//v/+//7//v//L/8v/y//H/7//v/+//7//t/+//
8//z//D/8P/w//D/8P/w//D/8P/w//D/8P/v/+//8P/w//D/8P/w//D/8f/x//H/8f/x
//H/8v/0//T/9P/0//T/9P/0//T/9f/1//X/9f/z//P/9P/y//D/8P/w//D/8P/w/+7/
7//u/+3/7f/r/+z/8P/w//D/8f/w//H/8P/v/+7/7f/u/+3/7f/t/+//7//v/+7/7f/s
/+v/6v/s/+z/7P/s/+r/6v/q/+r/7P/s/+3/7f/s/+z/6//r/+3/7f/t/+3/8P/v/+z/
7//4/wQAEQAbACwARQBdAGoAagBoAGcAWwA9ACUAGAD+/87/mv9q/1L/YP9+/5L/m/+c
/5z/nf+f/6T/qv+1/8T/1P/h/+v/8P/0//b/9v/2//b/9//1//b/+P/5//v/+//8//3/
/P/7//r/+v/7//3//v////7//v/+//7//v/+//////8CAAIAAgACAAEAAQAAAAAAAgAC
AAMAAwABAAEAAgADAAMAAwADAAMABAAHAAgACgAIAAgACAAIAAoACwALAAwACgAKAAsA
CwAOAA8ADwAPABEAEgASABIAEAARABEAEQASABUAFgAXABgAGQAaABoAHAAdAB4AHwAi
ACQAJAAlACgAKwArACsALQAuAC8AMAAxADEAMAAvAC8ALwAxADEAMgAyADMANAAzADAA
LQAsAC4ALgAtACsAKQApACcAJgAlACQAIgAhACEAHgAdAB0AHAAaABgAGAAUABIAEgAR
ABAADwAMAAoABgAGAAQAAwACAAEAAQACAP///P/6//n/+//6//f/9//1//X/9f/0//P/
8f/x//H/8//z//P/9P/y//D/8P/w//D/7//v/+//7//v/+//8f/x//D/8P/w//L/8//z
//P/8f/x//H/8f/z//T/9P/1//b/9v/2//b/9v/2//f/9//3//n/+f/5//f/9//3//f/
+v/6//r/+v/6//z//P/8//z//P/7//v/+//7//v//f/9//z//P/8//v/+//7//v/+//6
//r/+v/5//j/+P/5//n/+P/4//j/9//3//b/9v/3//f/9v/2//b/9f/1//X/9P/0//T/
9P/2//b/9f/1//X/8//x//H/9f/1//T/9P/1//T/8//x//L/8v/z//P/8//1//P/8//x
//D/8P/w//L/8f/x//L/8P/w//D/8P/y//L/8f/x//P/8//y//L/7//v/+//7//x//H/
8f/x//D/8P/w/+//7//v/+//7//z//H/8f/x//L/8P/w//D/8P/y//L/8v/y//H/8P/v
/+7/8P/w//D/7//x//L/8v/y//H/8P/v/+//8P/x//L/8//x//L/9P/0//L/8v/y//L/
8v/y//P/8//z//P/8f/x//P/9P/z//T/8f/w/+//7v/u/+3/7P/r/+z/7f/v//T/8//x
//D/7f/v/+//7//v/+7/7P/q/+n/6//r/+v/6//q/+r/6v/q/+j/6P/o/+j/6f/q/+v/
7P/q/+r/6v/r/+v/7P/s/+v/7f/t/+3/7f/r/+r/6//s//P/AAAOABsAKQBAAFkAbQBy
AHQAeABtAFcARwAzABIA4v+q/3D/SP9S/3b/jP+Q/5H/kv+Q/5X/m/+k/7L/w//U/+T/
7f/v/+z/7P/w//H/8v/z//X/9f/2//j/+f/3//f/+P/5//r/+//8//7//P/9//3//f/+
//7//v/+/wAAAAABAAEAAAAAAAAAAAACAAMAAwAEAAMAAgACAAEAAgADAAUABwAHAAcA
BwAHAAYABwAGAAYABwAIAAkACgAIAAkACQAKAAwADAANAA0ADgAPAA8ADwAPABAAEAAQ
ABEAEwAUABUAFQAXABcAFwAaABsAHAAcABwAHQAeAB8AIgAkACQAJQAoACsAKwArACsA
LAAtAC4AMgAzADMAMwAxADEAMwAzADEAMAAwADAAMgAwAC4ALgAsACwAKwApACsAKwAp
ACgAJwAmACQAIwAjACAAHwAfACAAHgAcABwAGAAWABYAFQAUABMAEAAOAAwADAAKAAkA
BQADAAIAAgACAAAA//////7//P/4//f/+P/5//r/+v/3//X/9f/1//X/9f/1//b/9//2
//f/+P/3//X/9P/z//P/8//z//X/9//2//b/9v/0//X/9f/1//f/9//3//f/9f/2//b/
9//6//r/+v/6//j/+P/5//n/+f/7//v/+//9//3//f/9//z//P/8//z//P/+//7//v8A
AAAA//////3//f/9////AQAAAAAAAAD9//3//f/9/////v/+//7//f/8//z//f/7//r/
+v/6//v/+//6//r/+f/5//j/+P/6//n/+f/5//b/9v/2//b/9v/2//X/9f/6//n/+P/5
//j/9//1//T/+P/4//j/9//2//b/9//3//X/9//1//X/9//2//b/9v/2//X/9f/2//T/
9P/0//T/9f/2//b/9//4//f/9f/0//X/9f/1//X/9f/1//X/9f/2//b/9v/1//X/9f/1
//X/9f/1//f/9//0//b/9v/2//b/9P/0//T/9P/2//b/9v/2//T/8//z//T/9v/2//b/
9v/2//f/9//3//f/9//3//j/+v/6//r/+v/6//r/+v/6//v/+//7//v/+//7//z//P/4
//j/+P/4//j/+P/2//X/8v/x//H/8f/0//j/+P/3//f/9f/1//X/8//z//P/8v/z//P/
8//z//H/8f/w//D/8f/y//P/9P/0//T/9P/0//L/8v/y//L/8v/z//P/9P/0//P/8//z
//T/9f/2//j/9//4//v/AAAMABsAKwBAAFcAbwCAAIIAfAB5AGkATwA3ACAA/v/K/5D/
Yv9S/2r/iv+c/6H/ov+i/6X/pf+m/7D/u//K/9j/6f/z//r//P/+//3//P/7//v//P/+
/wEAAwADAAMABAAFAAUABQAFAAYABgAHAAcABwAIAAgACAAIAAgACAAJAAkACgAKAAoA
CgAIAAkACQAKAAwADAANAA0ADQANAA4ADwANAA0ADQANAA8AEQARABIAEQAQAA8ADgAP
ABEAEgAUABIAEgATABMAFAAVABUAFQAZABoAGgAaABkAGQAYABcAGQAdAB8AIQAgACEA
IgAiACQAJQAmACcAKgAsACwALQAwADMAMwAzADUANgA3ADgAOAA5ADkAOQA5ADkAOwA7
ADsAOgA6ADoAOgA4ADYANgA2ADYANQAzADMAMwAxADAALwAuACwAKwApACYAJQAlACQA
IgAgACAAHAAaABoAGQAZABkAFwAWABIAEgAQAA8ADQALAAoACgAIAAYABQAFAAUABAAB
AAEA/////////v////3//f/9//3//f/9//7//v/8//z//P/8//v/+//7//n/+f/5//v/
+//6//r/+v/8//3//f/9//v/+//7//v//P/+////AQABAAAA///+////AAACAAMAAgAD
AAIAAQABAAEAAQABAAQABAAEAAQABAAGAAYABgAEAAQAAwADAAQABQAGAAkACAAGAAUA
BAAFAAUABQAFAAMAAgACAAIAAQAAAAAAAQABAAAAAAAAAP3//f/8//z//v//////AAD+
//3//f/9//r/+v/6//r//P/8//v/+//7//n/9//3//v/+//6//r/+//6//n/9//2//b/
9//3//n/+//5//n/9//2//b/9v/4//f/9//4//b/9v/2//b/9P/0//P/8//3//f/9v/2
//X/9f/1//X/9f/1//X/9f/2//b/9v/1//X/9f/1//X/9//5//f/9f/2//T/9P/0//T/
9v/2//b/9f/z//T/9P/0//L/8v/y//P/9P/1//b/9//2//b/9//2//j/+P/4//j/+P/4
//n/+f/5//n/9//3//j/+P/2//b/9P/0//T/9P/y//H/8P/v/+//7//w//T/9P/z//P/
8f/x//H/8f/x//H/8P/v/+//8f/x//H/8f/u/+7/7v/u//D/8P/w//D/8P/w//D/8P/u
/+7/7v/v//H/8v/y//H/7//v/+//7//v//D/8f/y//H/+P8EAA8AFwAmAD0AVQBqAHQA
cABrAGcAUwA5ACYAEADs/7j/hP9c/1b/dP+S/5//oP+i/6X/pf+k/6j/s//C/87/2//n
//D/+P/6//r/+v/6//v/+f/6//z//f//////AAABAAEAAQABAAIAAAABAAEAAQAEAAQA
BAAEAAIAAgADAAMABgAGAAYABgAEAAUABQAGAAYABgAHAAcACQAJAAoACwAJAAkACQAJ
AAkACwALAAwADAAMAAwADAAKAAsACwAMAA4ADgAPAA8ADgAPAA8ADwATABQAFAAUABQA
FQAVABUAFAAXABgAGQAcAB0AHgAeAB4AHwAgACEAJQAoACkAKwArAC0ALAArAC8AMAAx
ADIANgA3ADcANwA2ADUANgA1ADYANgA3ADgANwA0ADEAMAAxADIAMgAxAC8ALwAtACwA
KwAqACgAJwApACYAJQAlACIAIAAeAB4AGAAWABYAFQAUABMAEAAOAAoACgAIAAcABwAF
AAQABAAEAAIAAQABAAAA/v/6//n/+v/7//z//P/6//f/9v/1//f/9//3//j/9v/0//T/
9P/2//X/9f/1//X/9f/1//f/9f/0//T/9P/1//f/+P/5//f/9//3//f/9//4//j/+f/6
//r/+v/6//r/+v/7//v//f///////////////////wAAAAAAAAAA/v8AAAAAAAAAAAAA
/////wAAAQACAAUAAwACAAIAAgABAAEAAQABAAMAAgACAAIA///+//7///////7//v/+
//3//f/8//z//f/9//z//P/+//3//f/9//v/+v/5//j/+f/6//r/+//7//n/9//3//n/
+f/4//j/+v/6//r/+f/3//b/9v/1//b/+f/4//n/+P/2//X/9P/0//P/8//0//b/9v/2
//b/9v/2//X/9f/3//f/9v/2//X/9f/1//X/9f/1//X/9f/2//b/9v/1//X/9f/1//X/
9f/1//X/9f/2//T/9P/0//T/9v/2//b/9v/0//T/9P/0//T/9P/0//T/9f/1//b/9v/1
//T/8//y//X/9f/1//X/9//3//j/+v/5//j/9//2//f/+P/5//v/+f/5//n/9//5//r/
+v/4//j/+P/4//j/9v/0//P/8v/z//P/8//0//f/9v/0//P/8f/x//H/8f/y//P/8//z
//L/8f/w/+//8f/w//D/8P/w//D/8P/w/+7/7v/u/+7/8P/w//D/8P/w/+//7//u/+7/
7//w//H/7//v//D/8f/y//X//P8KABkAKQA6AFEAZwB0AHoAgAB9AGsAVQBDACwABADO
/5b/Yv9M/2b/iv+Y/5f/lv+Y/5f/nf+k/7L/w//U/+D/7f/1//b/9v/2//n/+v/7//3/
+//8//7////9//3//v///wAAAQACAAQAAgADAAMAAwAGAAYABgAGAAYABgAHAAcABwAG
AAUABAAFAAcACAAKAAgACAAJAAkACwALAAwADQANAA0ADQANAA0ADwAPABAAEAAQABAA
EAAQABEAEQASABQAFAAVABUAFAAVABUAFQAWABYAFQAUABYAGQAbAB0AHAAfACAAIQAi
ACMAJAAkACYAJwAoACkALAAuAC4ALwAwADMAMwAzADMANAA1ADYANgA3ADcANwA5ADkA
OwA7ADsAOgA6ADoAOgA4ADYANgA0ADQAMwAxADMAMwAxADAALwAuACwAKwArACgAJwAn
ACYAJAAiACIAHgAcABwAGwAcABsAGAAWABQAFAASABEADgALAAkACAAHAAYABgAHAAYA
BAAAAP///////////v////3//f/9//3//f/9//7//P/6//r/+v/8//v/+//7//3//f/9
/////f/8//z//P/8//3//f/9//7///8AAAEA//8AAAAAAQACAAIAAgACAAAAAAABAAEA
AwAFAAUABQAFAAUABQAFAAQABAAEAAQABgAIAAgACAAIAAgABwAHAAUABQAFAAcABwAG
AAYABgAFAAUABQAFAAMAAgACAAIAAgACAAMABQADAAIAAgACAAMAAwACAAIAAgABAP//
/v8AAP///////wAAAAAAAAAA/v/+//3//f8BAP///f/9//7//f/7//r//v/+//7//f/8
//z//f/9//z//f/6//n/+v/6//v//P/6//n/+f/6//r/+v/6//r//P/8//v/+//7//v/
+v/6//r/+//8//3/+//7//v/+//6//r/+v/5//n/+f/5//n/+//7//v/+//8//z//P/8
//z/+v/6//r/+v/8//z//P/8//r/+v/6//n/+//8//z//P/6//r/+v/7//v/+//7//v/
/P/+/wEAAgABAAAA///+/wAAAAABAAEA//////3//f/+//7//P/8//z//P/8//z//P/7
//r/+f/5//n/+v/+//z/+//7//n/+f/5//n/+f/7//r/+f/5//b/9f/0//P/8//0//X/
9v/2//b/9v/2//T/9P/0//T/9f/2//f/+f/3//j/+P/3//n/+f/5//n/+//4//v//P//
/wYAFAAlADUARgBdAHUAgAB+AHoAdQBhAEcANQAeAPT/vv+M/2D/VP90/5b/pv+n/6j/
qP+p/6n/rP+0/8H/0v/e/+n/9f/6//7/AgAAAAAAAAABAAMABAAGAAcABQAFAAYABwAF
AAUABQAGAAcACQAKAAsACwAKAAkACAAKAAoACwALAAoACgAKAAoACgALAAsADAAOAA4A
DwAPAA8ADwAQABEADwAPAA8ADwAPABEAEQASABIAEgASABIAEgATABMAFAAUABQAFQAV
ABYAFwAXABcAGQAaABoAGgAaABsAGwAbAB4AIQAiACMAIgAjACQAJAAmACcAKAApAC4A
MAAwADEAMAAzADMAMwA3ADgAOQA6ADsAOwA6ADkAPAA9AEAAQQA/AD4APgA+AEAAPgA8
ADwAPAA8ADsAOQA3ADcANQA0ADQANAAzADMAMQAuAC0ALQAqACgAJgAmACMAIgAjACMA
IQAfABsAGAAYABgAFgAVABMAEQAQABAADgAMAAsACwAJAAgABQAFAAcABwAHAAYAAwAB
AAEAAQADAAMAAwAEAAIAAAAAAAAAAQABAAIAAwABAAEAAQADAAEAAAAAAAAAAAABAAEA
AQABAAEAAQABAAMABAAEAAUABAAEAAQABAAGAAYABwAHAAcACQAJAAkABwAHAAcABwAK
AAoACgAKAAgACgAKAAoADAAMAAsACwAJAAkACQALAAsACgAKAAoACQAJAAkACQAJAAgA
CAAIAAcABgAGAAcABwAGAAYABgAFAAUABAAEAAUABQAEAAQABAADAAMAAwAEAAQABAAE
AAIAAgABAAEAAwABAP////8DAAMAAgACAAIAAgACAAEAAAAAAAEAAQAAAAEA/v/9//7/
/v///wAAAAD/////AAD+//7//v/+/wAAAAD///////////7//v/9//3//f/9////////
///////+//3/+//+////AAABAP///f///wEAAAD+//7//v/+//7//v/+//7//v/+//7/
/f///wAAAAAAAAAAAAAAAAEA//////////8AAAIABQAGAAMAAgABAAAAAwAEAAYABwAG
AAUAAgABAAIAAgAAAAAAAgACAAIAAgD+//3//P/7//3//f/+/wIAAAD//////f//////
/////////v/9//3/+//7//v/+//7//z//f/+//z//P/8//z//P/8//z//P/+//7//v//
//3//v/+//3//v///wAAAQD//wAA//8AAAEACAAWACUAMwBAAFUAawB+AIIAfgB9AHcA
XwBHADYAGgDs/7r/iP9k/2r/jv+m/63/rv+u/6//rf+y/7z/x//W/+b/9f///wIABAAI
AAoACgAKAAsACQAKAAwADQAPAA8AEAARABMAEwATABQAEgATABMAEwAUABQAFAAUABYA
FgAXABcAFgAWABYAFgAYABkAGQAaABgAGAAZABkAFwAXABgAGQAbABsAGwAbABkAGwAb
ABwAHQAeAB8AIAAeAB8AHwAgACAAIAAhACEAJAAlACUAJQAnACgAKAAoACYAJwAnACcA
KAArACwALQAwADEAMgAyADYANwA4ADkAOwA8ADsAOwA+AEEAQQBBAEMARABFAEYASABJ
AEkASQBJAEkASwBLAEkASABIAEgASQBIAEcASABGAEYARQBDAEMAQwBBAEAAPwA+ADwA
OwA5ADYANQA1ADYANAAyADIALgAsACwAKwAoACcAJAAiACEAIgAhACEAHQAbABoAGgAa
ABgAFwAXABUAFAARABEADwAPAA8ADgAOAA0ADgAPAA4ADQAMAAwADAAKAAoACgAMAAsA
CwALAAsACwALAA0ADQAMAAwADAAKAAsACwALAA0ADQANAA0ADQAOAA4ADwAQABAAEAAQ
ABEAEgAUABUAFAAVABQAEwAVABUAFQAVABYAFgAWABYAFAAWABYAFgAYABgAFwAXABUA
FQAVABcAGQAYABgAGAAZABkAGQAZABgAFgAVABQAFAAUABUAFwAVABQAFAAUABUAFQAU
ABQAEwATABIAEgASABEAEQARABIAEgASABIAEgASABEAEQATABEADwAPAA8ADwAOAA4A
DgAQAA==
         </WaveFormData>
      </LeadData>
      <LeadData>
         <LeadByteCountTotal>10000</LeadByteCountTotal>
         <LeadTimeOffset>0</LeadTimeOffset>
         <LeadSampleCountTotal>5000</LeadSampleCountTotal>
         <LeadAmplitudeUnitsPerBit>4.88</LeadAmplitudeUnitsPerBit>
         <LeadAmplitudeUnits>��V</LeadAmplitudeUnits>
         <LeadHighLimit>2147483647</LeadHighLimit>
         <LeadLowLimit>268435456</LeadLowLimit>
         <LeadID>V3</LeadID>
         <LeadOffsetFirstSample>0</LeadOffsetFirstSample>
         <FirstSampleBaseline>0</FirstSampleBaseline>
         <LeadSampleSize>2</LeadSampleSize>
         <LeadOff>FALSE</LeadOff>
         <BaselineSway>FALSE</BaselineSway>
         <ExcessiveACNoise>FALSE</ExcessiveACNoise>
         <MuscleNoise>FALSE</MuscleNoise>
         <LeadDataCRC32>2608410561</LeadDataCRC32>
         <WaveFormData>
5v/m/+b/5v/n/+j/6f/q/+r/6v/q/+r/7P/s/+z/7P/u/+7/7v/u/+7/7v/u/+7/7//w
//H/8v/w//D/8P/w//H/8v/z//T/9P/0//T/9P/2//b/9v/2//f/+P/5//r/+P/4//j/
+P/7//z//f/+//7//v/+//7///8AAAEAAgAFAAYABwAIAAoACgAKAAoADQAOAA8AEAAR
ABIAEwAUABUAFgAXABgAGwAcAB0AHgAeAB4AHgAeACAAIAAgACAAHgAeAB4AHgAdABwA
GwAaABoAGgAaABoAGAAWABQAEgAQABAAEAAQAA8ADgANAAwACwAKAAkACAAHAAYABQAE
AAIAAAD+//z/+v/6//r/+v/3//b/9f/0//P/8v/x//D/8P/w//D/8P/v/+7/7f/s/+z/
7P/s/+z/6v/q/+r/6v/p/+j/5//m/+j/6P/o/+j/6P/o/+j/6P/q/+r/6v/q/+j/6P/o
/+j/6v/q/+r/6v/s/+z/7P/s/+r/6v/q/+r/7f/u/+//8P/w//D/8P/w//L/8v/y//L/
9P/0//T/9P/y//L/8v/y//P/9P/1//b/9f/0//P/8v/0//T/9P/0//L/8v/y//L/8P/w
//D/8P/y//L/8v/y//D/8P/w//D/7v/u/+7/7v/w//D/8P/w/+//7v/t/+z/7P/s/+z/
7P/s/+z/7P/s/+r/6v/q/+r/7P/s/+z/7P/q/+r/6v/q/+z/7P/s/+z/6v/q/+r/6v/q
/+r/6v/q/+r/6v/q/+r/6P/o/+j/6P/p/+r/6//s/+v/6v/p/+j/6P/o/+j/6P/q/+r/
6v/q/+n/6P/n/+b/5//o/+n/6v/o/+j/6P/o/+j/6P/o/+j/6v/q/+r/6v/n/+b/5v/m
/+j/6P/p/+n/5//n/+n/6f/q/+r/6v/t/+7/7//v/+//7P/s/+z/7P/v//D/8P/w/+7/
7v/u/+3/7f/t/+3/7f/v/+//7//t/+n/6f/o/+j/7P/u/+7/7P/q/+r/6v/p/+v/6//r
/+n/6f/p/+n/6f/o/+f/5P/j/+T/5f/m/+f/5v/l/+P/4v/j/+P/4//j/+X/5v/n/+f/
5f/k/+T/5P/l/+b/6f/q/+r/6P/m/+n/9f8CABUANABbAH8AoADAAOUABwEUAQ0B/gDi
ALEAawAIAJ7/Wv9c/37/iv+K/47/j/+N/4//kf+Z/6X/s//C/9P/3v/j/+b/6P/n/+b/
5f/l/+b/5//q/+3/7v/v//D/8P/y//L/8//z//X/9f/1//b/9v/2//b/9v/4//j/+v/6
//j/+f/5//n/+v/6//n/+f/8//z//f/9//v/+//9//3//v/+///////+//7/////////
//8AAAAAAgACAAMAAwACAAIAAgACAAQABAAEAAUACAAIAAgACAAHAAcABwAHAAoADQAN
AA0ADgAPABAAEAAOAA8AEQASABMAFAAUABQAGAAaABoAGwAeACAAIAAiACIAIQAgACAA
IwAjACQAJQAjACMAIwAjACUAIwAiACIAJAAkACIAIgAgACAAHgAeAB4AHgAdAB4AHAAa
ABoAGQAYABcAFgAUABQAFAAWABQAEAAPAA4ADAANAAwADAAJAAcABwAGAAUAAQD///7/
/v/+//3//P/9//z/+//5//b/9//2//b/9v/5//n/+P/4//f/9P/z//L/9P/0//T/9P/0
//T/9P/0//b/9f/1//X/9P/1//X/9f/z//L/8v/y//X/9//4//r/+f/4//f/9v/4//j/
+f/5//n/+v/6//n/+//7//v//P/8//3//f/+//3//f/8//v//f/9//3//f/7//v/+//8
//7//P/8//3////////////8//v/+v/4//f/+P/5//v/+//7//r/+v/3//b/9v/2//f/
+P/5//r/9//2//X/8//2//f/9v/5//f/9//1//f/9//1//X/9f/3//f/9//3//b/9f/0
//L/9P/1//X/9f/0//T/8//z//P/8v/y//L/9P/0//T/9f/0//P/8f/w//L/8v/y//L/
8v/z//P/8v/x//H/8f/x//P/8//z//P/8v/y//H/8P/y//P/8//z//X/9P/0//L/8P/y
//L/8v/y//L/8v/y//L/8v/y//L/8v/0//T/8//y//T/9P/0//T/8//z//P/8//1//X/
9P/0//L/9f/2//f/+f/5//j/+P/4//j/+f/6//r/+v/6//r//P/7//v/+//5//n/+f/5
//n/9//1//X/8v/y//T/9v/4//b/9v/2//b/9f/1//X/9f/z//H/8f/z//P/8//z/+//
7//v/+//7f/t/+3/7f/t/+7/8P/x/+//7//v//D/8//z//P/8v/w//D/8P/w//D/8v/0
//T/9P/5/wEAEAAjAD4AYwCHAKoAzgD1ABcBHgEXAQQB4ACnAF0A/v+Y/2L/bP+M/5T/
lP+U/5X/mf+b/53/qf+3/8P/0P/d/+b/6//u//L/8v/y//L/8//z//P/9f/3//j/+f/6
//r/+v/6//v/+//7//v/+//8//3//v///wAA/v/+/wAAAAACAAMAAwADAAIAAgABAAEA
AgACAAMAAwAFAAUABwAHAAYABgAHAAcACgAKAAsACwAJAAkACgAKAAoACgALAAsADAAM
AAwADAAMAAwADAANAA4ADgAOAA4ADwARABMAFQAVABcAFgAVABgAGQAaABoAGgAbAB0A
HgAjACQAJAAkACYAKAAoACkAKAAqACoALAAvAC8ALwAwAC8ALwAwADEAMQAxADEAMQAx
AC8ALgAuACwALAAqACoALAAsACoAKgAoACYAIwAiACQAIgAiACEAIAAfAB4AHAAaABoA
HAAaABkAGQAZABgAFQAUABQAEQAPAA8ADgANAA0ACwAKAAoABwAFAAMAAwAFAAUABAAC
AP///v/+//7///////7//v/+//z//P/8//r/+v/6//r//P/8//z//P/8//v/+//7//z/
/f/9//3////+//7//v/+//////8AAAAAAAAAAAAA/v/+//////8BAAIAAgABAAEAAQAB
AAIAAgADAAMABAAGAAcABwAHAAUABQAFAAUABQAFAAUABgAGAAQABAAFAAMAAwADAAMA
BAAFAAYABgADAAIAAQABAAMAAwACAAIA///+//7//v/8//z//P/8//3//v///////f/9
//v//f/9//3/+//9//3/+//7//v/+//7//v/+//9//3//f/8//r/+//7//v//P/8//v/
+//9//z//P/8//r/+v/6//v/+//7//r/+v/6//r/+v/6//r/+//7//r/+//7//v/+//5
//n/+f/5//z//P/7//r/+P/5//n/+f/5//z/+v/4//r/+v/6//r/+v/4//j/+P/4//n/
+f/5//r/+f/4//f/9//5//n/+f/7//n/+P/4//j/+//8//3//f////7//v/+//3//f/9
//z//f/+////AAD+//3//P/7//3//f/9//3/+//5//n/+P/4//r//P/8//z//P/8//z/
+f/5//n/+f/5//f/9//3//f/9//3//X/8//z//P/8//z//P/8//y//L/8//z//P/8v/x
//H/8f/y//P/8//0//P/8v/x//L/9P/4//z/+P/3/wEADgAfADYAVQB9AKQAwgDhAAUB
HgEdAQgB7gDFAIcAMADG/3L/Yv9+/5L/mP+e/6H/n/+h/6P/pf+r/7P/wv/N/9r/5f/u
//L/8//0//X/9//3//f/+f/7//7///8AAAAA/v/+//////////////8AAAEAAgADAAQA
AwACAAMAAgAEAAUABQAFAAYABgAFAAUABgAGAAcABwAHAAcACQAJAAgACAAJAAkADAAM
AA0ADQALAAsADAAMAAoACgALAAsADgAOAA4ADgAOAA4ADgAPABIAEgASABIAEgATABQA
FQAWABkAGQAZABwAHQAeAB4AHAAdAB8AIAAjACQAJAAkACQAJgAmACcAKQAsAC0AMAAx
ADEAMQAyADEAMQAyADMANQA1ADUANQA0ADEALwAuADAAMAAuAC4ALAAsACoAKgAnACYA
JAAkACYAJAAkACMAIQAfAB0AGgAXABYAFwAUABMAEwATABIAEAAOAA0ACQAJAAkACAAH
AAMAAQAAAAAA///9//v/+//9//3//P/6//f/9v/2//b/9//3//b/9v/0//L/8v/y//T/
9P/0//T/8v/y//L/8v/y//H/8f/x//L/8//z//P/8//y//L/8v/y//P/8//0//b/9v/2
//b/9P/0//X/9f/3//j/+P/3//f/9//3//j/+P/5//n/+v/6//v/+//7//n/+f/5//n/
+v/7//z//v/8//r/+v/7//v/+//7//v/+//7//v/+v/4//j/+P/5//n/+f/4//j/9//2
//b/9v/0//T/9P/0//T/9P/0//P/8//z//H/8//1//X/8//1//T/8f/w/+//7//v/+//
7//x//H/8f/w/+//7//u/+3/7//w//D/8f/v/+7/7v/u/+7/7v/u/+//7//v/+7/7v/s
/+z/7P/s/+7/7//v/+7/7f/t/+3/7f/t/+3/7f/t/+7/7v/t/+z/6v/r/+v/6//r/+7/
8v/w/+7/7P/s/+z/7P/s/+z/7P/s/+z/6//q/+r/7P/s/+z/7f/t/+3/7f/v/+3/7P/s
/+z/7//w//H/8f/z//L/8v/y//D/8f/y//L/9P/0//T/9P/x//H/8f/x//P/8//z//P/
8f/v/+//7v/u//D/8v/y//L/8v/y//L/8P/v/+7/7f/s/+v/7P/t/+3/7f/t/+v/6f/p
/+n/6f/p/+n/6f/o/+b/5//n/+f/6P/p/+v/7f/r/+v/6v/q/+r/6v/q/+z/7v/u/+z/
7v/z//3/CAAbADgAXQCFAKQAxADpAA8BHgETAQAB6AC5AG0ACgCe/1z/YP9+/4z/kP+S
/5P/lf+X/5n/nf+l/7X/xP/T/97/5f/q/+z/7P/s/+z/7f/t/+3/7//x//T/9f/2//b/
9f/0//T/8//2//f/+P/6//j/+P/4//j/+P/4//r/+v/8//3//f/9//3//P/6//n/+//8
//7////+//3//v/9//z//P/9//3///8AAAIAAwABAAEAAgACAAIAAgADAAMAAgACAAIA
AgAGAAYABgAHAAoACgAKAAoACQAJAAkACQAKAA0ADQANAA4ADwAQABAAEgATABUAFgAZ
ABoAGgAaABwAHgAeAB8AIAAiACIAJAAjACMAIwAkACUAJQAmACcAKAApACoAKwAqACcA
JQAkACYAJgAkACQAIgAiACAAIAAfAB4AHAAcABwAGgAaABkAGAAXABYAFAASABIAFAAS
ABAADwAOAAwACwAKAAoABwAHAAcABgAFAAIA///9//z//P/7//r/+//5//n/+P/2//X/
9P/0//T/9//3//b/9v/2//T/9P/0//T/9P/0//T/9P/0//T/9P/0//P/8//z//T/9f/1
//X/8//y//L/8v/0//X/9f/2//b/9v/2//b/9v/2//f/9//5//r/+v/5//f/9//3//j/
+v/7//v//P/8//3//f/9//3//f/9//3//f/9//3//v/+//z//P/9//3//f/9//3//f/9
//3//P/6//r/+v/7//v/+//6//r/+f/4//j/+P/4//j/+P/4//j/+P/4//f/9//3//X/
9//5//n/9//5//f/9f/1//X/9f/1//X/9f/z//P/8//y//T/9f/1//X/9v/2//X/9f/z
//L/8v/y//L/8v/y//P/8//z//L/8v/0//T/9P/0//T/9f/1//T/8f/x//H/8f/x//H/
8f/x//L/8v/x//D/8P/x//H/8f/1//T/8v/0//T/8//y//H/8P/x//L/8//0//P/8v/x
//D/8v/y//H/8P/x//L/8//0//L/8f/w/+//8v/z//P/9P/y//X/9v/3//f/9//2//b/
9v/2//f/+P/2//b/9v/2//f/9//4//n/+P/3//b/9f/z//H/7//v//H/8v/1//j/9//0
//P/8v/z//P/9P/1//T/8f/u/+3/7f/t/+3/7f/t/+3/7f/t/+z/6//q/+n/6f/q/+z/
7f/r/+v/6//s/+3/7f/t/+z/7v/u/+7/7v/s/+z/7P/u//L/+f8HABgAMQBUAHkAmQC4
AOIADQEhASABEwH2AMQAfwAlALr/aP9g/4D/lP+U/5T/kv+R/5X/mf+h/63/vf/N/97/
6f/q/+f/6P/s/+3/7v/v//H/8f/x//P/9f/0//X/9v/2//f/+P/6//v//P/7//r/+v/6
//r/+v/6//z//P/+//7//P/9//3//f8AAAAA/////////v/+//3//////wEAAQAAAAAA
AQABAAAAAAABAAEAAgADAAUABgAEAAQABQAFAAgACAAIAAgACAAIAAgACQAIAAgACAAI
AAkACwANAA8ADwARABAADwASABMAFAAUABIAEwAVABYAGQAaABoAGgAeACAAIAAhACEA
IgAhACIAJAAlACYAKAAnACcAKAApACkAKQApACkAKQAnACYAJgAmACYAJAAkACUAJgAl
ACYAIwAiACAAIAAgAB4AHgAdAB0AHQAdABwAGQAYABkAFgAVABUAFQAUABEAEAAQAA0A
CwALAAoACQAJAAcABgAGAAMAAQD/////AQABAAAA/v/7//r/+v/6//v/+//6//r/+//6
//v//P/7//r/+f/4//r/+v/6//r//P/7//v/+//6//v/+//7//3//P/8//z/+//7//r/
+v/8//z//P/8//r/+v/7//v//f/+//7//f////////8AAP/////+//7///8BAAIAAwAB
AAEAAQABAAEAAQABAAIAAwACAAMABQACAAEAAAD//wEAAQABAAAA/v/+//7////9//3/
/P/8//z//P/9//7//f/8//v/+v/8//z//P/7//n/+f/3//n/+f/5//f/+f/8//v//P/9
//r/+f/4//f/+P/5//r/+v/4//n/+f/5//r/+v/5//n/+//6//r/+v/4//j/+P/5//f/
9//2//b/9//4//n/+v/5//n/+P/2//f/9//3//f/9//3//f/9//4//j/9//2//b/9//3
//f/9f/2//j/+P/2//b/9v/2//b/9P/0//T/9P/1//b/9//4//X/9P/0//T/9v/2//f/
9//3//f/+f/5//b/9v/2//n//P/9//3//f/8//z//P/8//3//v/+//7//v/+//7//f/7
//v/+//7//v/+//7//n/9f/1//T/9P/4//r/+v/4//r/+v/6//n/+P/3//b/8//y//P/
9P/1//T/8//w/+//8P/x//L/8//z//P/8v/y//H/8f/x//H/8f/y//P/8//z//L/8v/y
//T/9P/2//b/9v/2//b/+f///w4AKQBKAG0AkQC0ANQA9wAVARwBDwH4ANQAmwBPAOr/
iP9e/3D/iv+W/5r/mv+b/5//n/+d/6P/rf+7/8r/2//o/+3/8P/0//P/8v/x//H/9P/1
//j/+//6//v//P/8//z//P/9//3/////////AAAAAAAAAAAAAAAAAAACAAIAAgADAAMA
AwACAAIAAQABAAQABAAFAAUABQAFAAcABwAEAAQABQAFAAcACAAKAAsACgAJAAkACAAK
AAoACwALAAwADAAMAAwADAAMAAwADQAPABAAEQASAA8ADwAPAA8AEQAVABYAFwAWABcA
GAAYABgAGQAbABwAIQAiACIAIgAkACYAJgAnACgAKgAqACwALQAtAC0ALgAtAC0ALgAv
AC8ALwAvAC8ALwAtACwALAAsACwAKgAqACoAKgAoACgAJwAmACQAJAAkACIAIgAhACAA
HwAeABwAGAAYABoAGAAXABcAFwAWABMAEgASAA8ADQANAAwACwAHAAUABAAEAAUAAwAB
AAEA//////7//P/7//r/+v/6//v/+//6//r/+v/4//j/+P/4//j/+P/4//b/9v/2//b/
9//3//j/+f/4//n/+f/5//f/9v/2//b/+P/5//n/+v/4//j/+P/4//n/+v/8//3//f/+
//7//f/9//3//f/+/wAAAQABAAIAAgADAAMAAwACAAEAAAD//wAAAQACAAQAAgAAAAAA
AQADAAMAAwADAAIAAQAAAP7//v/+//7//////////v/+//v/+v/6//r/+//8//3//v/8
//z//P/7//n/+f/3//n/+//7//n/+//5//f/9//3//n/+f/5//n/9//3//f/9v/0//X/
9f/1//j/+P/3//f/9f/0//T/9P/1//b/9//5//j/9//1//T/9P/0//T/9P/2//f/9//2
//P/8//z//P/9f/1//X/9f/0//T/8//y//L/8//z//P/9//4//b/9P/0//L/8v/y//L/
8//0//T/9P/0//T/9P/0//T/8//y//H/9P/1//X/9v/1//f/9//3//n/+f/4//j/+P/4
//n/+v/6//r/+v/6//j/9//3//f/9//3//f/9//3//X/8//z//L/8v/0//b/+P/2//b/
9v/2//X/9f/1//P/8f/v/+//8P/x//L/8//w/+//7v/t/+3/7f/t/+3/7P/s/+3/7f/r
/+v/6//s/+7/7//w//D/7v/u/+7/7v/w//D/8P/y//L/9////wYADwAqAE8AcwCYALoA
2wD/ABoBHQEQAfoA0wCXAEAA1P92/1j/dP+Q/5T/lP+X/5n/m/+Z/5v/pf+z/8D/y//Y
/+X/6v/u//D/8P/w//H/7//v//H/8//2//f/+P/4//j/+P/5//n/+v/5//j/+P/5//r/
+//8//r/+v/8//z//v/////////+//7//f/9//7//v//////AQABAAMAAwAAAAAAAQAB
AAQABAAFAAUABQAFAAYABgAEAAQABQAFAAgACAAIAAgACQAIAAcABwAJAAoACwAMAAoA
CwAMAA0ADAAPAA8ADwASABMAFAAUABQAFQAXABgAHQAeAB4AHgAeACAAIAAhACIAJAAk
ACYAKAApACoALAAqACkAKQApACoAKwAsAC0AKwApACgAKAAqACoAKAAoACgAKAAmACYA
IwAiACAAIAAiACAAIAAfABwAGwAaABgAFgAWABgAFgAUABMAEgAQAA0ADAAMAAkACQAJ
AAgABwAHAAUABAAEAAIA///8//v//P/9//3//P/5//j/+P/4//n/+f/4//j/9v/0//T/
9P/2//b/9v/2//b/9v/2//b/9P/z//P/8//2//f/9//3//b/9P/z//L/9P/1//X/9v/4
//j/+P/4//b/9v/3//f/+f/6//r/+f/5//n/+f/6//r/+//7//z//v/////////+//3/
/P/7//7///8AAAIAAAD+//7///////////////////////7//P/8//z//f/9//3//P/8
//v/+v/6//r//P/8//z//P/6//r/+v/5//f/9//1//f/+f/5//f/+f/3//X/9f/1//f/
9//3//f/9//3//f/9v/1//X/9P/z//X/9v/2//f/9f/0//T/9P/0//T/9P/1//f/9//2
//b/9P/0//T/9P/2//f/9//2//P/8//z//P/9f/1//X/9f/2//b/9f/0//L/8//z//P/
8//0//b/9v/2//X/9P/z//L/9P/0//T/9P/0//T/9P/0//L/8v/y//H/8f/y//P/9P/y
//P/8//z//P/9f/1//T/9P/0//f/+P/3//f/9//2//f/+P/5//v/+v/6//r/+v/6//r/
+f/5//v/+//7//v/+v/5//b/8//0//T/9f/4//n/+P/1//T/9P/0//P/8//0//X/9P/z
//L/8f/w/+//8P/v//D/8f/v/+//7//v//H/8P/w//H/8f/x//H/8f/x//H/8P/v/+//
8P/x//L/8P/y//L/8v/0//b/+/8DABIAJwBIAGsAiwCsANQA/wAhASoBIwEQAeoArwBh
AP7/lv9i/3T/kv+a/5j/mP+Z/5f/mf+f/6v/vf/L/9r/5//s/+3/8P/w//H/8v/z//X/
9f/1//f/+f/5//n/+f/4//v//P/+////AAD///7//v8AAAAAAAAAAAAAAAACAAIAAQAB
AAAA//8DAAQABAAFAAUABAAEAAMABQAFAAcABwAGAAYABwAHAAYABgAHAAcACQAJAAoA
CgAKAAoACwALAA4ADgAOAA4ADgAOAA4ADwAPAA4ADQAMAA8AEQATABUAFQAXABYAFQAW
ABcAGAAYABoAGwAdAB4AHwAgACAAIAAkACYAJgAnACcAKAAnACgAKQApACkAKgAsAC0A
LwAxAC8ALwAvAC8AMQAvAC4ALgAsACwAKgAqACsALAArACwAKQAoACYAJgAmACQAJAAj
ACMAIwAjACIAHgAeACAAHgAeAB0AHAAaABkAGAAYABUAEgARAA8ADQAOAA0ADQAOAAwA
CQAGAAUABQAFAAQAAgABAAAAAAAAAAEAAQAAAAAAAAD+//7//v8AAAAAAAAAAAAAAAAA
AAAAAAD////////+/////////wAAAAABAAIAAAABAAEAAgACAAIAAgACAAAAAAABAAEA
BQAGAAYABQAFAAUABQAGAAQABQAFAAYACAAJAAkACQAJAAkACQAJAAcABwAHAAgACgAI
AAgACQAIAAcABgAFAAMAAwADAAIAAwAEAAUABwAFAAUABAAEAAUABAAEAAQAAgACAAIA
AgAEAAQABAADAAUABQADAAUABAADAAAAAQACAAEAAgADAAIAAQAAAP//AAABAAIAAgAC
AAMAAwADAAEAAAD+//3/AAAAAAEAAgABAAAA///////////+//7/AAAAAAAAAAD+////
///+//7///8AAAEA//////////8AAAAA///+//7//////////f/+//7/AAAAAAAAAAAA
AAAA///+//3//P/9//7///8AAP7//v/9//z//v/+//7//v/9//3//f/9//3//f/8//z/
/f8BAAMABQAEAAMAAQAAAAIAAgADAAQABgAGAAYABgAEAAMAAwADAAUABQAFAAUAAwAB
AP////8AAAAAAgAEAAIAAAAAAAAAAAD///////8BAP///f/9//z/+//6//n/+f/5//n/
+f/7//v/+//7//n/+P/4//f/+P/5//r//P/8//v/+v/4//n/+v/7//z//v/8//7/AAAA
AAMADQAiADsAWAB7AKEAwgDiAAcBIQEkARUBAAHYAJsARwDg/4L/YP98/5r/ov+k/6T/
pf+l/6X/p/+t/7f/x//U/+H/7P/z//j//P/8//z//P/9//3//f///wEAAAABAAIAAgAC
AAIAAwADAAcABwAHAAgABgAGAAYABgAIAAgACgAKAAgACQAJAAkACgAKAAkACQAMAAwA
DQANAA0ADQAPAA8ADgAOAA8ADwAOAA4ADwAPAA8ADwAQABAAEgASABMAEwASABIAEgAS
ABYAFgAWABcAFgAWABYAFgAYABkAGgAbABwAHwAfAB8AHgAfACAAIAAiACMAJQAmACkA
KgAqACoALAAuAC4ALwAyADQANAA2ADUANQA1ADYAOQA5ADoAOwA5ADkAOQA5ADkANwA2
ADYAOAA4ADYANgAzADIALwAuADAAMAAvADAALgAsACwAKwAqACkAKAAmACQAJAAmACQA
IQAfAB0AGgAaABoAGwAZABUAFQAUABMADwANAAwADAANAAsACQAJAAkACQAIAAYABQAE
AAQABAADAAMAAgACAAIAAAAAAAAAAgACAAIAAgAAAAAAAAAAAAAA/////////v//////
//////7//v/+/wAAAQABAAIAAAAAAAAAAAABAAIABAAFAAUABgAGAAUABQAFAAUABgAI
AAkACQAKAAgACQAJAAkACwALAAsACwAJAAkACQAKAAoACAAIAAkACwALAAsACwAJAAkA
CQAIAAgACAAIAAkABwAHAAYABgAFAAQABAAEAAYABgAGAAYABAAEAAQAAwAFAAUAAwAF
AAQAAwAAAAEAAQD///////8BAAEAAQABAP////////7//v/////////+//7//f/9////
/v/+//7//v/+//7////9//3//P/8//7//v/+//7//v///////v/7//v/+//7//z//f/+
///////+//z/+v/7//3//v///////P/+/wAA/v/8//z//P/8//7//v/+//7//P/8//v/
+v/7//z//f/+//////////////////7//v8AAAMABAAFAAQAAwABAAAAAwAEAAYACAAH
AAYABQAEAAQAAwADAAMABQAFAAUABQADAAEA////////AAADAAYABAACAAIAAgAEAAMA
AwADAAUAAwABAAEA/v/9//z/+//8//3//v////7//f/8//v//P/8//3//f/9//3//f/+
//3//f/9//z//f/+////AAD+//7/AAAAAAAAAwANABwALwBIAGkAjQCwANAA9QAdATQB
MQEiAQgB2QCRADYAyv96/3D/kv+k/6b/qP+r/6f/pf+n/6//u//L/9r/5//0//n/+v/+
////AAABAAMAAQABAAMABQAGAAcACAAIAAoACgALAAsACwALAAsADAAKAAoACgAKAAsA
DAAPABAADgAPAA8ADwAQABAADwAPABAAEAARABEADwAPABEAEQARABIAFAAVABUAFAAU
ABMAFAAVABcAGAAWABYAFwAXABgAGAAYABgAHAAcABwAHQAeAB4AHgAeABwAHQAeAB8A
IAAjACMAIwAkACUAJgAmACcAKQAsAC4AMAAwAC8ALgAxADQANQA3ADYAOAA4ADoAOwA7
ADsAPAA/AD8AQABBAEAAPwA+AD0AQAA/AD8AQAA+AD4APAA8ADwAPAA6ADoAOwA6ADgA
OAA2ADQANAAzADMAMwAzADIALwAuAC8ALAAoACcAJgAkACQAJAAlACMAHwAfAB4AHQAd
ABsAGgAaABkAFwAVABUAEwATABIAEAAQABAAEQASABIAEQAPAA4AEAAOAA4ADgAQABAA
EAAQAA4ADgAOAA4AEAAPAA8ADwAPAA8ADgANAA4ADgAPABAAEAARABEAEgASABIAEgAS
ABMAFAAWABcAFgAWABUAEwAUABUAFgAYABgAGQAZABoAGAAZABkAGQAaABsAHAAdABwA
GwAaABoAGwAaABsAHQAdAB0AHQAdABwAGwAaABgAGQAaABsAHQAbABsAGgAaABsAGgAa
ABoAGAAYABgAGAAYABgAGAAXABkAGQAXABkAFwAXABUAFwAZABcAFwAXABUAFQAVABUA
EwAVAA==
         </WaveFormData>
      </LeadData>
      <LeadData>
         <LeadByteCountTotal>10000</LeadByteCountTotal>
         <LeadTimeOffset>0</LeadTimeOffset>
         <LeadSampleCountTotal>5000</LeadSampleCountTotal>
         <LeadAmplitudeUnitsPerBit>4.88</LeadAmplitudeUnitsPerBit>
         <LeadAmplitudeUnits>��V</LeadAmplitudeUnits>
         <LeadHighLimit>2147483647</LeadHighLimit>
         <LeadLowLimit>268435456</LeadLowLimit>
         <LeadID>V4</LeadID>
         <LeadOffsetFirstSample>0</LeadOffsetFirstSample>
         <FirstSampleBaseline>0</FirstSampleBaseline>
         <LeadSampleSize>2</LeadSampleSize>
         <LeadOff>FALSE</LeadOff>
         <BaselineSway>FALSE</BaselineSway>
         <ExcessiveACNoise>FALSE</ExcessiveACNoise>
         <MuscleNoise>FALSE</MuscleNoise>
         <LeadDataCRC32>1035653175</LeadDataCRC32>
         <WaveFormData>
7v/u/+7/7v/w//D/8P/w/+7/7v/u/+7/7//w//H/8v/y//L/8v/y//L/8v/y//L/8//0
//X/9v/0//T/9P/0//b/9v/2//b/9P/0//T/9P/2//b/9v/2//j/+P/4//j/9v/2//b/
9v/3//j/+f/6//r/+v/6//r//P/8//z//P/9//7///8AAAAAAAAAAAAAAwAEAAUABgAI
AAgACAAIAAoACgAKAAoADQAOAA8AEAASABIAEgASABMAFAAVABYAFAAUABQAFAASABIA
EgASABQAFAAUABQAEwASABEAEAASABIAEgASABAAEAAQABAADgAOAA4ADgAMAAwADAAM
AAkACAAHAAYABAAEAAQABAABAAAA///+//z//P/8//z/+v/6//r/+v/5//j/9//2//j/
+P/4//j/9//2//X/9P/y//L/8v/y//T/9P/0//T/8v/y//L/8v/0//T/9P/0//L/8v/y
//L/9P/0//T/9P/2//b/9v/2//T/9P/0//T/9//4//n/+v/4//j/+P/4//r/+v/6//r/
/P/8//z//P/6//r/+v/6//z//P/8//z/+v/6//r/+v/8//z//P/8//z//P/8//z/+//6
//n/+P/6//r/+v/6//j/+P/4//j/9v/2//b/9v/4//j/+P/4//f/9v/1//T/9v/2//b/
9v/2//b/9v/2//X/9P/z//L/9P/0//T/9P/y//L/8v/y//T/9P/0//T/9P/0//T/9P/0
//T/9P/0//b/9v/2//b/8//y//H/8P/x//L/8//0//P/8v/x//D/8P/w//D/8P/x//L/
8//0//P/8v/x//D/8f/y//P/9P/y//L/8v/y//L/8v/y//L/9P/0//T/9P/x//D/8P/x
//P/9P/0//T/8v/y//P/8//z//X/9f/3//r/+v/6//r/+P/3//f/+P/5//v//f/+//z/
/P/8//z//P/8//z//P/+//7//f/8//r/+P/3//b/+f/9//7//v/6//n/+f/5//v/+//6
//j/9//2//b/9v/1//P/8f/v//D/8f/y//P/8v/x//D/7v/w//D/8P/w//H/8f/y//P/
8f/w//D/8P/x//L/9P/1//P/8f/v/+3/9P///xIAMQBWAHgAnQDLAAEBMwFOAUsBNwEO
AdYAmQBNAPL/s/+p/7b/tP+y/7L/tP+w/7D/sP+2/73/xf/Q/93/5//s/+//8P/v/+7/
7f/t/+7/7//y//X/8//z//P/8//0//T/9P/1//n/+f/4//j/9//3//f/9//4//j/+f/7
//r/+v/6//r/+v/6//r/+v/7//v/+//8//r/+v/6//v//f/8//z//f/9//7//v/+//3/
/f/+//////////////////3//f/9//////8AAAAAAAABAAEAAQD///7//v///wAAAwAF
AAYABQAFAAcABQAFAAYACQAKAAgACAAIAAkACgANAA0ADQAQABIAEwAVABUAFAATABIA
FAAVABgAGQAXABgAGAAZABsAGQAZABoAHAAcABwAGwAZABkAGQAZABoAGgAZAB0AHAAa
ABgAFwAZABkAGAAYABgAGAAZABkAFgAWABUAEwASABMAEwAUABIAEQAQAA8ADQAKAAkA
BwAJAAkABgAGAAYABQACAP////8AAAEAAgAEAAQABAAEAAIAAQAAAP/////////////9
//z//P/8//7//v/+//7//v/+//7//v/7//v/+//7//z//v///wEAAAD///7//f//////
////////AQABAAAAAgABAAEAAgAFAAUABQAFAAUABgAFAAMABQAGAAYABgAGAAYABgAF
AAUABQAGAAYACAAHAAcABgADAAMAAwAEAAYABAAEAAQABAADAAMABAACAAAAAAAAAAEA
AQADAAUAAgABAAEAAQACAAMAAgADAAMAAgACAAQAAgACAAIAAQACAAIAAQACAAAAAQAB
AAAAAAAAAAEAAQAAAAAA/////////v/+////AQAAAAAAAQD//////f/9/wAAAAAAAAAA
//////7//v//////AAAAAP///////wAA/v/+//3//P/9////AAABAAEAAAAAAAAAAAD+
//7//v/+/wAAAAAAAAAA/v/+//7//v8AAAAA///+//7//////wAAAAAAAAAAAAADAAMA
AQADAAIAAwAFAAQABQAGAAcABwAFAAYABgAHAAgACAAIAAgACgAKAAoACgAIAAgACAAI
AAkACAAHAAYABAAEAAYACQAJAAgABgAFAAUABQAFAAUABAACAAEAAAACAAIAAgABAP7/
/f/9//3/+//7//v/+//8//z//f/+//3//P/8//v//f///wAAAAD+//7//v/+////////
/////////wIADQAgADsAXAB+AKMAzwAHATUBRgFBASsB+AC8AIMAPwDw/73/uf/E/8L/
vP+6/7r/vv++/77/xP/P/9X/3v/p/+//8v/3//r/+v/6//r/+//5//n/+//9//3//f/9
//3/AAAAAAAAAQACAAEA///+/wAAAQACAAMAAQAAAAAAAQAEAAQABAAEAAIAAgACAAIA
AwADAAMABAAGAAYABgAHAAUABAAEAAUABwAIAAgACAAFAAUABgAHAAUABQAFAAUACQAH
AAcABwAHAAcACAAIAAYABwAHAAcACQAIAAgACQAHAAkACgAKAAsACwANAAsACQAKAA0A
DgAQABAAEAARABIAFQAVABUAFgAWABUAFQAXABgAGQAaABgAGQAcAB0AHQAeAB4AHwAh
AB8AHwAgACEAIAAfAB0AHgAfACAAIQAgAB4AGwAdAB8AHgAdAB0AHwAfAB4AHgAaABoA
GwAbABwAHAAbABkAFQAVABQAFAATABMAEwATABEADgANAAsACwALAAgACAALAAsACQAH
AAUABAADAAIAAgACAAIAAgABAAEAAQABAP//////////AQAAAAAAAAD///7//f/8//7/
/v/+//7////////////9//7//v///////////////f/9//3//f///wEAAQAAAAIAAQAB
AAIAAwADAAMAAwAEAAYABgAFAAQABAADAAIABAAEAAQAAwABAAEAAgACAAIAAQABAAAA
AAABAAIABAADAAAA///+//////8AAAIAAQD+//3//P/7//n/+f/5//v/+//8//3/+//7
//n/+f/7//r/+v/8//r/+v/6//n/+//6//j/+P/5//v//P/8//v/+v/6//n/+v/6//n/
+f/5//j/+P/5//f/9v/2//f/+f/5//f/9//2//b/9v/2//n/+f/4//j/9//3//j/+P/1
//X/9f/2//j/+P/3//b/9P/1//X/9f/3//b/9v/2//b/9v/2//b/9v/2//b/9v/2//j/
9//2//b/9v/1//X/9P/1//b/9//5//j/9f/2//X/+f/8//z//P/+//7//f/9//v/+v/6
//r//f/+////AAD///7//f/8//7//v/+//3//P/7//r/+v/4//r//f/9//3//P/8//3/
+v/5//j/9v/2//X/9P/0//T/9P/z//L/7//v/+//7//x//H/8f/x//D/8P/w//D/7f/t
/+z/7P/w//H/8f/y//H/8P/v/+//7//1//X/7//t/+7/9f8EABsAPABiAIkArwDjAB0B
RgFNATkBFgHeAKMAYQAMAL3/o/+s/67/qv+u/7D/rv+s/67/sP+x/7X/wP/L/9H/3P/j
/+b/5//o/+n/6//p/+n/6//t/+7/7//w//H/8P/w//D/8f/z//P/8v/y//P/8//z//P/
8f/w//D/8f/0//T/9P/0//T/9P/0//T/9f/1//X/9v/2//b/9v/3//f/9v/2//f/+f/6
//r/+v/3//f/+P/5//f/9//3//f/+//5//n/+f/3//f/+P/4//r/+//7//v/+//6//r/
+//7//3//v/+/wEAAQADAAEA//8AAAMABAAGAAYABgAHAAcACQAIAAcACwAMAAwADQAQ
ABAAEAAQAA4ADwASABMAFQAWABYAFwAWABMAEgASABYAFgAWABUAFQAVABUAFQAUABIA
DwARABMAEgARABEADwAPAA4ADgAKAAoACwALAAsADAAMAAsACAAHAAUABAADAAMAAwAD
AAEA/v/9//v/+//7//j/+P/5//n/9//1//L/8v/y//L/8v/y//L/8v/v/+//7//v//H/
8f/x//H/7//u/+7/7v/s/+z/7P/s/+3/7v/v//D/7f/t/+3/7f/t/+7/7v/v//H/8f/x
//H/8P/v/+7/7f/u//H/8v/y//L/8f/x//L/8//z//P/8//0//b/9v/1//T/9P/z//L/
9f/2//f/9//0//P/8//y//P/8//0//T/9f/1//X/9v/3//T/8//y//P/8//0//b/9f/y
//H/8P/x/+//7//v/+//7//w//H/8f/x/+//7//x//D/8P/y/+//7v/t/+v/7f/s/+r/
6v/r/+3/7v/u/+3/7P/s/+v/7f/u/+7/7//u/+z/6//r/+3/7P/s/+3/7f/t/+v/6//q
/+r/6v/q/+z/7f/t/+7/6//r/+z/7P/r/+v/6//s/+z/7P/r/+r/6P/p/+n/6f/p/+z/
8P/w/+z/7P/s/+z/7P/u/+7/7v/u/+7/7f/s/+z/7f/t/+7/7v/u/+7/7v/v/+3/6//t
/+3/7//y//L/8v/0//T/8//z//L/8v/z//T/9v/2//b/9v/0//T/9P/0//b/9v/2//X/
9P/z//L/8v/w//L/9f/1//X/9P/0//X/9P/z//L/8P/w/+//7v/u//D/8P/v/+7/6//r
/+v/6//r/+v/6//r/+r/6v/q/+r/6v/r/+v/7P/t/+3/7P/s/+z/7P/s/+3/7//v/+3/
6//t//D/9/8KACkAUAB2AJkAxwADATsBVgFRAT0BGAHgAJ0ATQDw/63/o/+s/6z/qv+s
/6r/qv+u/67/rv+z/7v/yP/T/93/4v/n/+z/6v/q/+r/6//p/+n/6//t/+7/7//w//H/
8f/w/+//7//z//P/8v/y//H/8f/x//H/8f/w//D/8f/0//T/9P/0//L/8v/y//L/9f/1
//X/9v/0//T/9P/1//X/9P/0//X/9v/4//n/+v/4//f/9//3//n/+f/5//n/+f/3//f/
9//3//f/+P/4//r/+//7//v/+f/4//j/+f/5//v//P/8//3//f////3//f/+/wEAAgAE
AAQABAAFAAQABwAHAAcACwAMAAwADQAMAAwADAAMAAwADQAQABEAEwAUABQAFQATABEA
EQASABQAFAAUABMAEwATABMAEwATABIAEAATABMAEgARABEAEQARABAAEAAOAA4ADwAP
AA4ADgANAAsACQAJAAgACAAJAAkACQAJAAYAAgAAAP3//v////3//v/9//3/+//5//j/
+P/4//j/+v/6//r/+v/3//f/9//3//f/9//3//f/9//2//b/9v/2//b/9v/2//j/+P/4
//j/9f/1//X/9f/3//j/+P/5//f/9//3//f/9//3//f/9//5//v/+//6//j/9//3//j/
+//7//v/+//6//z//P/7//v//P/8//z//v/+//7//f/9//3//v/+//7//f/9//z//f/9
//3//v/+//z//P/8//z/+//7//z/+v/4//j/+P/4//f/+P/5//n/+f/6//v/+f/5//f/
9//4//j/+f/8//v/+v/5//f/+P/4//f/+P/2//f/9//2//j/+P/5//n/+v/6//n/+f/4
//b/9f/1//f/9v/2//f/9//3//X/9f/2//b/9v/2//n/+f/4//j/9v/1//X/9P/0//X/
9v/4//b/9v/1//T/9P/1//X/9f/7//r/+P/4//j/9v/2//b/9v/3//j/+f/6//f/9v/1
//T/9f/2//b/9v/4//n/+f/6//f/9v/1//T/+P/5//j/+//6//v//f/8//z//P/8//v/
+//8//z//f/8//z//P/8//3//v///wAA///+//3//P/7//r/+f/4//n/+v/9/wEA/v/8
//n/9//4//n/+v/7//j/9v/1//T/9P/0//T/8//0//P/8//z//L/8f/w/+//8v/y//P/
9P/z//L/8v/x//L/8//z//L/9P/0//T/9P/z//H/8f/x//P/9f/+/w0AJgBJAGoAjACz
AOsAJQFDAUgBOQETAdYAmgBXAAMAvP+r/7X/uv+0/7L/sP+w/7D/sP+0/77/yf/X/+T/
6//r/+j/6//u//D/8P/w//H/8f/x//P/9f/z//P/8//z//X/9v/3//n/+v/5//f/9v/3
//f/9//3//n/+P/4//n/+P/4//j/+P/5//r/+//8//z/+//6//r//P/8//z//f/9//z/
/P/9//v//P/8//z//P/9////AQAAAP///v/9/wEA/////////////wAAAAD+////////
/wAAAAABAAMAAgADAAMAAgAFAAUABwAFAAUABgAJAAoACgAKAAoACwAMAA8ADwAPAA8A
EAAQABEAFQAWABcAGAAWABcAGgAbABkAGgAaABsAHQAbABsAHAAcABwAHAAbABwAHQAe
AB8AHQAcABoAHQAdABwAGwAbAB0AHQAcABwAGAAYABkAGQAaABoAGQAXABUAFQAUABQA
EgARABAADwAPAAwACwAJAAcABwAEAAQABwAHAAUAAwAAAAAAAAAAAAIAAgACAAIAAwAD
AAMAAwAAAP///v/9/////v/+//7/AAAAAAAAAAD+//7//v/+/////////////v/+//3/
/f/+////AAABAAAA///+//3///8BAAEAAAABAAEAAgAEAAQAAwACAAEABAAGAAYABQAD
AAQABAAEAAQABAAEAAMABQAFAAYABgAFAAMAAgAAAAAAAQACAAQABQACAAEAAAAAAP//
//8AAAIAAAAAAAAA///9//3//f//////AAABAP7//f/6//n/+v/6//v//v///wAAAQAB
AP7//P/5//j/+//9//7//v/8//z//f/9//z//P/7//v/+//6//r/+//7//r/+v/7//n/
+f/3//f/+f/6//v//P/7//v/+v/6//v/+//8//z/+f/5//n/+v/6//r/+f/4//j/+f/5
//n/9//4//z/+v/4//r/+v/6//r/+f/4//f/9v/3//j/+f/6//j/9v/1//X/9//4//j/
+P/4//j/+f/5//X/9//3//n//v/+//7//v/+//3//f/+//z//f/+//7/AAAAAAAAAAD+
//7//v/+//7//v/9//z/+f/4//j/+P/8///////+//z/+//7//v/+f/5//j/9v/2//b/
9//4//X/8//x/+//8P/x//L/8//z//P/8//y//D/8P/w//D/8//z//T/9f/z//L/8v/y
//T/9P/1//X/9f/z//H/7//w//3/FgA5AF4AgAClANUACwE3AUQBOwEfAeoAsAB5AC0A
2v+v/6//tv+0/7L/sv+0/7T/tP+w/7L/uf/D/9D/3f/l/+r/7f/w/+//7v/t/+3/7v/v
//L/9f/1//X/9f/1//T/9P/0//X/9//3//b/9v/3//f/9//3//f/9v/2//f/+v/6//r/
+v/5//j/9//2//j/+f/6//z/+v/6//r/+//7//r/+v/7//3//v/+//7//P/7//v/+//9
//3//f/9/////f/9//3/+//7//z//P/+//////////7//P/7//v//P///wEAAgABAAEA
AwABAAEAAgAFAAYABwAIAAkACwAKAA0ADQANAA8AEAAQABEAEgASABIAEgASABMAFgAX
ABcAGAAYABkAFwAVABUAFgAYABgAGAAXABcAFwAXABcAFwAWABQAFwAVABQAEwATABMA
EwASABIAEAAQABEAEQASABIAEQAPAA0ADQAMAAwACgAJAAgABwAFAAIAAQD//wEAAQD+
//7//f/9//v/+f/4//j/+P/4//j/+P/4//j/9//3//f/9//3//f/9//3//X/9P/0//T/
9P/0//T/9P/0//T/9P/0//P/8//z//P/9f/2//b/9//1//X/9f/1//f/9//3//f/9//5
//n/+P/4//f/9//4//v/+//7//v/+v/8//z/+//5//r/+v/6//3//v///////v/9//3/
/P/+//3//f/8//n/+f/5//r/+v/4//j/+P/6//n/+f/6//n/9v/1//T/9v/1//b/9//1
//X/9v/3//X/9f/z//P/9f/0//T/9v/1//T/8//x//L/8v/x//L/8v/z//P/8v/x//D/
8P/v//H/8v/y//P/8f/w//D/8f/x//D/8P/x//H/8f/v/+//7v/u/+7/7v/v/+//7v/u
/+3/7f/u/+7/7//v/+//8P/w//D/7//u/+z/7f/t/+3/8f/y//D/7v/u/+7/7v/u/+7/
8P/w/+//7v/s/+3/7f/u/+z/7P/s/+z/7v/v/+7/8f/w//H/8//y//P/9P/1//X/9f/2
//b/9//2//b/9v/2//b/9v/2//b/9v/2//b/9v/1//T/8//y//L/8v/0//f/9//2//T/
8//z//P/8//z//L/8P/v/+7/7//w//H/8f/v/+3/7P/r/+v/6//r/+v/7f/s/+z/7P/q
/+r/6//r/+7/7//v/+7/7P/s/+z/7P/v/+3/7//x/+3/7//w//P//P8ZAD4AYgCFAK8A
5QAhAUwBVwFLASwB+AC7AHUAHADF/6P/rP+y/6z/qv+s/67/rv+s/6z/sf+7/8T/zf/Z
/+L/5//q/+v/7P/t/+//7v/t/+7/7//x//H/8f/x//L/8v/y//P/8//z//L/8v/1//X/
9f/1//X/9P/0//X/+P/4//j/+P/2//b/9v/2//f/9//3//j/+v/6//r/+//6//j/9//3
//n/+v/6//r/+f/5//r/+//7//v/+//7//3/+//7//v/+v/5//n/+P/5//v//P/9//3/
/P/8//3/+//9//7//v8BAAEAAwABAP//AAADAAQABwAIAAkACwALAA0ADAALAA0ADgAO
AA8AEQASABMAFAATABMAFQAVABcAGAAYABkAFwAVABUAFgAaABoAGgAZABkAGQAZABkA
FwAWABQAFwAZABgAFwAXABUAFQAUABQAEgASABMAEwASABIAEQAPAAsACwAKAAoACQAJ
AAkACQAJAAYABQADAAEAAQD+//7/AAABAAAA///9//z/+//6//v//P/9//7//P/7//r/
+f/5//n/+f/5//v/+v/6//r/+f/4//f/9v/5//r/+//8//n/+f/5//n/9//4//j/+f/5
//n/+f/5//n/+f/5//n/+v/9//7//v/8//v/+//8/////////////v8AAAAA///9//7/
/v/+/wEAAgADAAMAAQABAAIAAgACAAEAAQAAAAAAAQACAAQAAwAAAP///v//////AAAC
AAAA/v/+//7//v/9//7////9//3//v////7//f/6//n//P/8//3/AAD///7//f/7//3/
/P/6//r/+//9//7//v/7//r/+v/5//v//P/8//3//P/6//n/+f/5//j/+P/5//r/+//6
//v/+//6//n/+P/6//v/+//8//r/+f/5//j/+f/5//n/+v/8//z/+//6//j/+f/5//n/
+f/8//z//P/8//v/+v/5//j/+v/6//r/+v/6//r/+v/6//r/+v/6//n/+v/6//v/+//6
//r/+v/6//z//f/9//v/+//7//3/AAD+//7//v/+/wAAAQADAAQABAAEAAMAAgAEAAQA
BAAEAAQABAAEAAQAAgABAAAA/////wAAAQAEAAQAAwABAP7///////////8AAAAA////
//3//P/7//r/+v/6//r/+//6//n/+P/3//n/+f/4//j/+P/4//j/+f/4//j/+P/3//f/
+P/5//r/+P/5//n/+f/5//n/+f/+/wkAHgA9AF4AfAChANMADwE/AVIBTQEzAQABwgCF
ADsA6P+3/7X/wP++/7j/tv+2/7b/tv+4/8D/zf/X/+L/7f/x//D/8//0//X/9v/3//n/
9//3//n/+//5//n/+f/5//v//P/9/////v/9//v/+v/8//3//v///////v/+///////+
//3//P///wAAAQACAAIAAQAAAAAAAgACAAIAAwADAAIAAgADAAEAAgACAAIAAwADAAQA
BQADAAMAAwADAAcABQAFAAUABQAFAAYABgADAAMAAgABAAMABAAGAAkACAAJAAkACAAJ
AAkACwAJAAsADAAPABAADgAOAA4ADwARABUAFgAXABgAGAAXABcAGgAaABoAGgAcAB0A
IAAhAB8AIAAgACEAIwAhACEAIgAiACIAIgAhACMAIwAjACMAIwAiACAAIwAhACAAHwAf
ACAAIQAhACIAHgAeAB8AHwAeAB4AHQAbABsAGwAaABoAFgAVABQAEwASABAAEAAPAA4A
DQAJAAgACQAJAAcABQAGAAYABgAGAAYABgAGAAYABQAFAAUABQAFAAUABQAFAAUABAAE
AAQABAAEAAQABAACAAIAAgACAAIAAwAEAAUABAAEAAMAAwAFAAUABQAFAAMAAwADAAMA
AwAFAAUABAAFAAUABgAIAAgABwAGAAUACAAKAAoACQAHAAgACAAIAAgACAAIAAcABwAH
AAgACAAGAAUABQAEAAUABQAFAAYACAAGAAYABgAGAAUABQAGAAYABAAEAAQAAQD/////
//8BAAEAAgADAAMAAwABAAEAAQAAAAAAAgACAAIAAgABAP///v/8//z///8BAAIAAgAA
AAAAAQABAAEAAAD+//3//v/+////AQAAAP7//f/9///////9//3//v/+//7//v/9//3/
/P/8//3//f/+//7//P/7//r/+v/8//z/+//6//r/+//7//v/+//8//z//P/+//z//P/8
//z/+v/6//r/+v/8//z//P/8//r/+v/5//j/+v/7//v//P/8//z//P/8//v/+//5//v/
/P///wMABAADAAIAAQD//wEAAgACAAMABAAEAAQABAACAAIAAgACAAQABAAEAAQAAQAA
AP///v8AAAAAAgAFAAMAAgAAAP////////////8AAP7//f/8//n/+P/3//X/9f/1//b/
9//5//n/+f/5//j/9v/1//T/9f/2//j/+f/5//n/+P/2//j/+P/4//j/+//5//n/+//1
//P/+v8LACYAQwBmAIoAsQDhABsBRQFQAUMBJQHyALIAcwAjAND/qf+x/7z/uv+4/7j/
uP+2/7T/tv+4/73/yf/S/9v/5f/q/+//9P/y//L/8v/z//P/8//1//f/9//3//f/9//2
//b/9v/3//r/+//7//z//P/7//r/+f/7//r/+v/7//z//P/8//z/+v/6//r/+v/8//3/
/v8AAP///v/9//3////+//7////9//7//v/+//3//f/+//////////////////3//f/9
//////8AAAAA/v////////8BAAAAAAABAAMABQAGAAYABgAFAAYAAwAFAAYACQAKAAwA
DAAMAA0ADAAPAA8ADwATABQAFAAVABUAFAATABIAFQAXABsAHQAcABwAGwAbABsAGQAZ
ABoAHAAcABwAGwAYABcAFgAVABcAGAAYAB0AGwAaABkAGQAXABcAFgAWABYAFgAXABcA
EwASABAADQAMAA0ADQAOAAsACwALAAsACQAGAAUAAwAFAAUAAgACAAEAAQD///3//P/8
//z//P/8//z//P/8//n/+f/5//n/+//7//v/+//6//j/9//2//j/+P/4//j/+P/4//j/
+P/3//f/9//3//f/+P/4//n/9//3//f/9//4//n/+v/7//v//f/9//z//P/7//v//P//
////////////AAD///3//v8AAAEAAgAAAAAAAAD///////8AAAAAAgABAAEAAAD9//3/
/f/+/wAA/v/+//7//v/9//3//v/+//z//P/8//7//f/+/////v/9//3//f///////f/9
//v/+v/6//z/+v/6//r/+f/6//r/+f/6//r/+//7//r/+v/6//v/+//7//r/+P/3//n/
+P/4//n/+//6//r/+//5//n/9//3//r/+v/6//r/+f/5//j/+P/1//X/9v/2//b/9//4
//r/+P/4//f/9v/3//n/+v/7//n/+P/4//r/+v/4//j/+P/4//r/+v/6//r/+P/4//f/
9v/3//n/+v/8//r/+v/6//r/+//7//n/+//9////AgACAAEAAAD///3/AAACAAMABQAF
AAQAAwACAAQABAAEAAQABAAEAAQABAABAAAA///+////AAADAAcABgAEAAEA//8BAAEA
AQABAAIAAAD///7//f/8//v/+f/5//n/+v/7//r/+f/4//f/+P/4//n/+v/8//z//f/9
//3//f/8//r/+//8//3//v/9//3//f/9//v/+//+/wkAGgA1AFQAdgCbAMUA/wA5AV4B
YwFRASwB8ACxAGsAEgDH/7P/wP/C/7z/vv++/7r/uP+4/7z/w//N/9r/5//v//L/8//2
//f/+P/5//v/+f/5//v//f///////////wAAAAAAAAEAAQABAAAAAAABAAEAAQABAAIA
AgADAAUABAAEAAQABAAEAAQABAAEAAUABQAFAAYABAAEAAQABQAGAAYABwAJAAYABgAF
AAQABgAHAAkACwAKAAkACAAHAAkABwAHAAcACgALAA0ADgANAA0ADAALAA0ADAAMAA0A
CwANAA4ADgAPAA8AEQAPABAAEgAWABgAFwAWABUAFQAYABsAGwAbABsAHAAcAB0AIAAg
ACAAIAAiACMAJgAnACYAJgAlACUAKAAnACgAKgArACoAKQAnACkAKQApACkAKwAqACgA
KwAqACgAJgAlACYAJwAnACgAJAAkACUAJQAjACIAIAAdAB4AHwAfACAAHAAbABoAGQAY
ABYAFgAVABUAFQASABIAEgARAA4ACwALAAwADQAOAA0ADAALAAoACQAJAAkACQAJAAkA
CQAJAAkACAAIAAgACQAKAAsADAALAAoACQAIAAkACQAJAAkACQAKAAoACwALAAsACwAL
AA0ADQANAA0ADAANAAwACgALAAsADAAOAA8ADwAPAA8ADwAQAA8ADQAQABIAEwAUABIA
EgASABEAEwATABQAFAAUABMAEwASABEAEQARABIAFgAUABQAFAASABEAEQASABQAEgAS
ABIAEQAPAA8ADwAPAA8AEAARABMAEwARABEADwAOAA4AEAAQABAAEAAPAA8ADgAMAAwA
CwANAA==
         </WaveFormData>
      </LeadData>
      <LeadData>
         <LeadByteCountTotal>10000</LeadByteCountTotal>
         <LeadTimeOffset>0</LeadTimeOffset>
         <LeadSampleCountTotal>5000</LeadSampleCountTotal>
         <LeadAmplitudeUnitsPerBit>4.88</LeadAmplitudeUnitsPerBit>
         <LeadAmplitudeUnits>��V</LeadAmplitudeUnits>
         <LeadHighLimit>2147483647</LeadHighLimit>
         <LeadLowLimit>268435456</LeadLowLimit>
         <LeadID>V5</LeadID>
         <LeadOffsetFirstSample>0</LeadOffsetFirstSample>
         <FirstSampleBaseline>0</FirstSampleBaseline>
         <LeadSampleSize>2</LeadSampleSize>
         <LeadOff>FALSE</LeadOff>
         <BaselineSway>FALSE</BaselineSway>
         <ExcessiveACNoise>FALSE</ExcessiveACNoise>
         <MuscleNoise>FALSE</MuscleNoise>
         <LeadDataCRC32>3283102091</LeadDataCRC32>
         <WaveFormData>
8P/w//D/8P/x//L/8//0//P/8v/x//D/8v/y//L/8v/y//L/8v/y//L/8v/y//L/9P/0
//T/9P/y//L/8v/y//P/9P/1//b/9f/0//P/8v/0//T/9P/0//b/9v/2//b/9f/0//P/
8v/z//T/9f/2//T/9P/0//T/9f/2//f/+P/6//r/+v/6//r/+v/6//r//f/+////AAAA
AAAAAAAAAAEAAgADAAQABwAIAAkACgAKAAoACgAKAA0ADgAPABAAEgASABIAEgAQABAA
EAAQABMAFAAVABYAFQAUABMAEgAUABQAFAAUABIAEgASABIAFAAUABQAFAASABIAEgAS
AA8ADgANAAwADAAMAAwADAAJAAgABwAGAAQABAAEAAQABAAEAAQABAABAAAA///+/wAA
AAAAAAAA/v/+//7//v/8//z//P/8//7//v/+//7//v/+//7//v/+//7//v/+//z//P/8
//z//v/+//7//v8AAAAAAAAAAP///v/9//z///8AAAEAAgAAAAAAAAAAAAAAAAAAAAAA
AgACAAIAAgAAAAAAAAAAAAIAAgACAAIAAAAAAAAAAAACAAIAAgACAAIAAgACAAIAAAAA
AAAAAAACAAIAAgACAAAAAAAAAAAA/v/+//7//v8AAAAAAAAAAP7//v/+//7/AAAAAAAA
AAAAAAAAAAAAAP///v/9//z//v/+//7//v/+//7//v/+/wAAAAAAAAAA/v/+//7//v/+
//7//v/+/wAAAAAAAAAA/f/8//v/+v/7//z//f/+//3//P/7//r//P/8//z//P/+//7/
/v/+//z//P/8//z//f/+////AAD///7//f/8//7//v/+//7//v/+//7//v/9//z/+v/5
//v//P/9//7//P/8//3//f/+//7///8AAAMABAAEAAQAAwACAAEAAAABAAMABAAFAAQA
BAAEAAMAAwADAAUABgAIAAgACAAGAAUABAACAAEAAwAGAAgACQAGAAUABQAEAAYABgAF
AAMAAQABAAEAAQAAAP7/+//5//r/+//8//3//P/8//r/+v/7//v/+//8//z//P/8//z/
+v/4//r/+v/6//v//f/+//7/+//4//T/9v/7/wYAGgAyAEgAYACBAKcAyQDfAOYA4ADJ
AKoAiwBmADkAFQAFAP3/8f/n/+X/5P/g/9z/2v/c/+D/5P/p//L/+P/5//v//P/7//n/
9//2//f/+P/5//v/+f/6//r/+//5//j/+P/5//v//P/8//3//P/8//v/+//9//3//f/+
//z//f/9//v/+//7//v/+//8//z//v/+//z//P/8//z//P/9//7////9//7//v/+//r/
+v/8//z//f/+////AAAAAP///f/8//7//v/+/////////////v/8//3//f/8//3/AAAD
AAQAAgACAAIAAgADAAMAAwAFAAUABQAEAAQABQAGAAcACgANAA8AEAAQAA4ADgAOABEA
EwAUABUAGAAWABYAFgAWABgAGAAZABsAIAAhACEAIAAeAB4AHgAeACEAIgAkACYAJQAj
ACIAIAAgACAAHwAeACAAIAAjACEAIQAhAB8AHAAeACAAIAAeABwAGgAaABoAGAAVABQA
FAAVABQAEQASABIAEAAPAA4AEAAQAA8ADwARABEAEgASABEADwAOAA4ADgAOAA4ADAAL
AAsADQANAA0ADgANAA0ADwAPAA8ADwANAA0ADQAOABEAEAARABIAEAAQAA8ADgANAA4A
DgANAA8AEQARABEAEAAQABAAEQASABMAEwAUABMAEwATABMAFAAUABMAEQASABIAEgAS
ABIAEgAUABQAFQAUABQAEwAPAA8AEAARABEAEQASABIAEgARABEAEgAQAA8ADgAOAA8A
DwARABMAEgAQAA8ADgAPABAAEQAQABEAEAAQABEAEAAQAA8ADwAQABAAEAARABEAEQAQ
AA8AEQASABIAEgAQABAAEAAQABAADgAOAA8AEgASABIAEgAQAA4ADgANAA8AEAARABEA
DwAQABAADgAPABAAEQASABIAEgATABMAEgARABAADgAPABAAEQASABIAEQARAA8ADgAQ
ABAAEAAQABIAEgASABIAEAAQABAAEAAQABAAEAAQAA8ADwAQABAAEAAQABAAEAATABMA
EgASABEAEgATABQAFgAWABYAFgAUABQAFAAVABcAFwAYABgAGgAZABkAGQAZABoAGgAa
ABwAGgAaABoAFwAXABgAGgAbABsAGgAZABkAGAAYABgAFQATABEAEQAUABUAFgAWABMA
EQAQAA8ADwAPABAAEAAQABAAEQARABAAEAAPAA4ADwAQABEAEAAQABAADwAPABAAEAAQ
ABEADgAMAAoAEQAcAC4ARABaAHQAlwC/AOEA8QD4APIA0wCuAJMAdABLACsAGwARAAMA
9//z//T/9P/y/+7/9P/6//r//f8CAAYACQALAA4ADgANAAwADAAMAAwADAANAA0ADgAO
AA8AEQAQABAAEQAQABAADwAPABIAEgARABEADwAPAA8AEAARABMAFAATABMAEwATABMA
EgASABQAFAAUABQAFAAUABEAEQARABEAEgAUABUAFgASABIAFAAUABIAEgASABIAFQAV
ABQAFAAUABQAFAAVABMAEwATABIAFAAVABUAFAASABQAFgAWABYAFgAWABYAFQAVABUA
FwAZABsAHAAeABwAHAAcAB4AHgAfAB8AHgAfACAAIQAlACYAJgAmACgAKgAqACoAKgAq
ACoAKwAtAC8ALwAuACwALwAwADEAMgAxADAAMAAwADIAMQAxADAAMgAyADEAMAAuAC4A
MQAvAC8ALwAtACoAKQAqACkAJgAlACQAJQAmACMAIQAhACIAIgAgABwAHAAfAB4AHgAe
ABsAGgAYABcAGQAZABoAGgAYABcAFwAYABYAFgAWABQAFAAVABgAGQAWABYAFAATABUA
FQAVABUAFwAXABcAGAAWABQAFAAUABUAFgAWABYAFAAUABMAEQAUABcAGAAZABkAGAAX
ABcAFwAXABYAFgAYABkAGgAbABsAGgAYABUAFQAWABcAGAAWABYAGAAYABcAFgAWABUA
FAAVABcAGQAWABUAFQAUABUAFQAWABgAFgAVABQAFAARAA8ADwAPABIAEgATABQAEwAS
ABEADgAOAA4ADwARABAAEAAPAA8ADwAOAA0ADQAQABEAEQARABAAEAAPAA4ADgAOAA4A
DgAOAAwADAANAA0ADAALAAoACwAKAAsACwAJAAoACwALAAsADAAMAAoADAAMAAwADAAL
AAoACgAJAAoACwAMAAwACwAKAAkACAAIAAkABwAHAAgACAAIAAgACAAGAAYABgAGAAYA
BgAGAAUABAAEAAMAAgAFAAYABwAJAAYABAADAAMABgAHAAgACAAKAAoACgAKAAcABgAG
AAUABgAIAAkACgAHAAcABwAJAAwADAAMAAwACgAKAAoACQAHAAgACgALAA0ADAALAAsA
BwAGAAUAAwAEAAMABAAFAAMAAwACAAAA/f/9//3//f///wAAAAD+//z//f/9//3//f/8
//v/+v/7//z/+//+//z/+//7//z//P8CAAEA+v/2//T/8//6/woAIAA6AFQAbwCVAL8A
2wDmAOIA0QCwAI8AcgBNACEACwD///H/4//h/+D/3v/c/9r/2v/Y/9r/3//k/+j/7//z
//T/9v/1//T/9P/0//T/9P/1//f/+P/4//n/9//2//b/9//4//j/9//3//j/+P/3//f/
9v/1//T/9P/0//X/9f/z//X/9f/1//X/9P/0//b/9v/2//b/9v/2//P/8//z//P/9P/2
//f/+P/1//T/9f/0//T/9P/0//T/9f/1//T/9P/y//L/8v/z//X/9f/1//T/9P/1//X/
9P/0//b/+P/4//j/+P/4//j/+P/3//b/9//6//v/+//8//r/+v/6//z//f///wAAAAAC
AAIAAgAFAAQABAAEAAYACAAIAAgACAAHAAYABgAHAAoACwALAAoADAAMAAwADAALAAoA
CgAKAA0ADQAOAA4ADAAMAAsACgAIAAgACwAJAAoACwAKAAgABwAIAAcABAADAAIAAwAE
AAEA/////wAAAAD+//r/+v/+//z/+//6//n/+P/2//X/9//3//j/+P/3//X/9P/0//b/
9v/2//T/8f/x//P/8//y//L/8P/v//D/8f/y//P/8f/x//H/8v/y//D/8P/w//H/8v/y
//L/8P/w/+//7f/x//P/8//z//L/8v/y//P/8//z//L/8v/y//P/9P/1//X/9P/y/+//
8P/y//T/9v/z//L/8//y//L/8v/z//P/8v/z//X/9//0//P/8//y//P/8//0//b/9f/z
//H/8P/w/+//8P/x//L/8v/z//T/8v/y//L/8P/w//D/8f/z//H/8P/u/+3/7f/s/+v/
6//t/+//8P/x/+7/7v/t/+z/7f/u/+//8P/u/+z/7P/t/+7/7v/u/+7/7v/s/+z/6//p
/+r/6//r/+3/7v/u/+z/7P/s/+z/7P/s/+z/7f/t/+3/7f/t/+z/6v/q/+r/6v/q/+3/
8f/v/+z/7P/s/+z/7P/u/+7/7v/u/+z/7P/s/+v/7f/u/+7/7v/u/+7/7v/v/+3/7P/s
/+3/7v/v//D/8P/w//D/8P/w/+7/7v/v/+//8P/y//P/9P/x//H/8f/z//T/9P/0//T/
9P/0//T/8//x//L/9P/1//b/9v/2//f/8//y//H/7//u/+3/7v/v/+//7//u/+z/6f/p
/+n/6f/r/+z/7P/q/+j/6f/p/+n/6v/q/+r/6v/o/+j/5v/o/+r/6f/p/+r/7v/s/+n/
5v/m/+T/5//y/wQAHgA2AE4AbQCXALsAzwDUAMwAuQCYAHcAVAArAAUA8//p/9v/1f/R
/87/zv/O/8z/yv/I/87/1//c/+L/5f/p/+r/6v/p/+j/6P/o/+j/6P/p/+r/7P/t/+//
7P/q/+n/6f/t/+7/7v/v/+7/7v/t/+3/7f/t/+3/7v/w//H/8f/v/+3/7f/t/+3/8P/w
//L/8v/x//D/7//u/+3/7f/t/+3/7//w//D/8P/u/+7/8P/w//L/8v/y//L/8v/x/+//
7v/v//D/8f/z//X/9f/1//T/8//z//L/8P/w//L/9P/0//T/9P/0//T/9//3//f/+f/6
//v/+//8//z//P/8//7///8BAAIAAgAAAAAAAAADAAMABAAFAAgACQAKAAsADAAKAAoA
CwANABAAEQARABAAEAAQABAAEAAQABAAEQASABQAEwATABIAEgASABEAEAAOAA4AEQAP
ABEAEQAPAAwACgAMAAwACgALAAoACwAMAAgABQAEAAQABQAEAAEAAgACAAAA///+//7/
/v/9//3//////wAAAAD///3//P/8//7//v/+//z/+//7//3//f/+//7//P/7//z//f/+
/////v/9//z//P/+//z//P/8//v//P/8//z//P/8//v/+f/9/////////////v/9//3/
//////7//v/+////AAABAAAAAAD///3//f/+////AAAAAAAAAgACAAEAAAAAAP///v//
/wEAAwABAAEAAgACAAIAAQABAAIAAAD///7//v/+//3//v///wAAAAABAAIAAAAAAAAA
/v8AAAAAAQADAAMAAgAAAP//AAAAAAAAAQABAAEAAAD/////AAAAAAAAAgACAAIAAgAA
AP7//v////7//v/+//7/AAD+//7//f/9//7//////wEAAgACAAAA/v/+//7//v/+//7/
//////////////7//v/+//7//v8EAAEA/////wAA/v/+//7//v///wAAAQACAP///v/9
//z//f/+////AAAAAAEAAwAEAAEAAAD///7/AAABAAEAAgABAAIAAwAEAAYABgAGAAYA
BgAGAAYABwAFAAUABgAGAAcABwAIAAkACAAIAAcABgAIAAYABgAGAAcABwAIAAoACAAH
AAUAAwAGAAYABwAIAAYAAwAAAP///////////v/+//3//f/9//v/+//8//z/+//8//7/
///+//7//f/8//7//v/+//z/AAAAAP/////8//z/+v/7//z//P/+/wcAFgAqAEAAWAB2
AJ8AxwDfAOsA7ADWAK8AjgBvAEYAHwAJAAEA+f/v/+f/4//i/+D/3v/g/+T/6v/y//v/
AAD8//n/+//+/wAA///+//7/AAAAAAAAAQD//wAAAAABAAIAAgADAAUABQAEAAIAAQAE
AAQAAwADAAMAAwADAAQAAgADAAMAAQAEAAUABgAHAAUABAAFAAQABgAGAAYABgAFAAUA
BQAFAAMABAAEAAQAAwAEAAcACAAHAAYABQAEAAYABwAHAAgACAAIAAgACQAHAAcABwAG
AAgACQAJAAgABwAIAAkACAAJAAoACwAMAAsACwALAA0ADgAPAA8AEAARABIAEwAWABQA
FQAVABQAFgAYABoAHwAeAB4AHgAgACIAIgAiACIAJAAkACUAJwAnACcAJgAkACYAKAAq
ACwALAAqACkAKAAqACkAKQAoACkAKgAqACoAKQAoACoAJwApACkAJwAkACIAJAAkACIA
IAAeAB4AHgAdABsAGwAcABsAGAATABIAFwAWABYAFgAUABQAEwATABMAEwAUABQAFgAV
ABUAFgATABIAEQAOAA4ADwASABMAFAAUABIAEQARABEAEQARABMAEwATABQAEgAQABAA
EAATABQAFAAUABAAEAAPAA0AEQATABMAEwAUABQAFAAVABMAEwASABIAEwAVABcAGQAZ
ABgAFgATABQAFAAUABQAFQAWABkAGgAWABQAEwARABIAEwAVABcAFgAVABUAFAASABEA
EQASABQAEwASABIAEQAPAA8ADwASABIAEwAUABEAEAAPAAwADgAOAA8AEQATABQAFAAV
ABIAEAAOAA0AEAARABEAEQAPABAAEAAQAA4ADgAOAA4AEAAOAA4ADwAOAA4ADgAOAA4A
DAAMAAsADQAOAA8ADwANAA4ADgAMAAwADAAMAAwACgAKAAsACwANAA0ADQAMAAwADAAM
AAwACAALAA0ADQAMAAoACgAKAAoACgAKAAoACgALAAwADQAOAAsACgAIAAcACgAKAAoA
CgAKAAoACwALAAgACAAJAAoADAAOAA8AEAAOAA4ADgAOAA4ADwAPAA8AEAAQABAADwAP
AA8AEQASABIAEgASABAADgAOAA0ADQAQABIAEwATABIAEQARABAADwAOAAwACQAIAAkA
CgALAAoACAAFAAMABAAFAAYABwAGAAYABAAEAAMAAwADAAQABAAEAAQABAACAAAAAgAC
AAMAAwAEAAQABAABAP7/+P/0//v/DgAkADwAVABuAJEAtwDXAOcA6gDeAMEAngCFAGQA
OQAbAAsA///z/+v/6f/o/+j/5P/e/97/4P/k/+v/9P/6//v//f8AAP3/+//5//j/+//8
//3//////wAAAAABAP///v/+////AgACAAEAAQAAAAAA/////////////wAAAgADAAMA
AQAAAP///v/9//7//v8AAAAA/v/+//7//v/9//3//f/9//7/AAABAAIA///+/////v8A
AAAAAAAAAP/////+//7//P/8//z//f/+////AAAAAP3//f/8//r//f8AAAMABAACAAIA
AgACAAEAAQABAAMABgAHAAcACAAGAAYABgAIAAsADQAOAA4ADgAOAA4AEQASABIAEgAU
ABYAFgAWABYAFAAUABUAFwAYABkAGQAYABoAGgAaABoAGgAaABsAHAAcABsAGwAaABoA
GgAZABgAFgAWABkAFwAZABkAFwAUABIAFAAUABIAEAAOAA4ADgALAAkACQAKAAwACgAG
AAYABgAEAAMAAgACAAIAAQABAAEAAQACAAIAAAD/////AAAAAAAAAAD+//3//f//////
AAAAAP7//f/9//3//f/9//z/+//6//r/+//6//v//P/8//z/+//6//r//P/9//3//v//
//7//f/8//z//P/9///////+//7//v///wAAAQD///7//P/5//z//v8AAAIA///+////
/v/+//7///////v/+//8//3/+//7//z//P/+//3//f/+//3/+//5//j/+f/5//v//f/7
//r/+v/6//j/+P/4//b/9v/2//f/+f/5//j/9v/1//b/9v/2//f/9//3//b/9f/0//T/
8//y//P/9P/1//b/9f/y//H/8f/z//T/9f/2//b/9P/0//P/8f/y//P/8//1//b/9v/0
//L/8v/y//L/9P/0//X/9f/z//P/8//y//L/8v/y//L/9v/1//P/8//y//L/8v/y//L/
9P/0//T/9P/x//H/8v/y//D/8P/w//D/8v/z//P/9P/0//T/9P/0//X/9v/3//j/+P/4
//j/+f/5//n/+v/6//r/+f/5//n/+f/6//r/+v/6//j/+P/4//X/9f/2//j/+//7//r/
+f/5//j/+P/4//X/8//x//H/8v/z//T/9P/w/+//7//v//H/8f/y//L/8P/w//H/8f/v
//D/8P/w//P/9P/1//T/8//y//D/7//w//D/8v/x//D/8P/w/+v/7v8AABoAMABIAGcA
jQC1ANEA3ADeAM8AsACNAG4ARwAdAAMA9//t/9//1//W/9b/0v/O/8z/zv/S/9f/3P/i
/+f/6//s/+3/7f/t/+7/7f/s/+v/6//t/+7/7v/v/+//7v/u/+//7v/u/+3/7f/v//D/
8P/x//D/7//u/+7/7//x//L/8f/v/+//7//v//D/8P/y//L/8v/y//L/8v/v/+//7//v
//H/8v/y//L/8P/w//L/8v/y//L/8v/y//X/9f/0//T/8//y//H/8f/y//P/9P/0//T/
9f/1//T/8v/0//b/9v/4//j/+P/4//f/9//3//n/+//9//7/AAD///7//f/+////AQAC
AAIABQAGAAcACwALAAoACQAKAA0ADgAPABAADgAOAA8AEQAUABUAFQAUABYAFgAWABYA
FwAWABYAFgAXABcAGAAYABgAGAAXABYAFAAUABcAFQAXABcAFQASABEAEgARAA4ADQAM
AA0ADgANAAsACwAMAAoACAAEAAQACQAIAAgACAAHAAYABAADAAQABQAHAAgABwAFAAQA
BAAEAAQABAACAAMAAwAFAAUAAgACAAAA//8BAAMABQAHAAQAAwACAAIAAwACAAMABAAF
AAYABgAGAAYABgAFAAMABwAJAAkACQAIAAgACAAJAAkACQAIAAgACgALAAwADQALAAoA
CAAFAAgACgAMAA4ADAAMAA4ADgANAAwADAALAAoACwANAA8ADAALAAsACgAMAAsACwAM
AAwACwAKAAoACgAJAAoACwAMAAwADQAOAAsACgAJAAYABwAIAAoADQANAAwACgAJAAoA
CgAKAAsADAANAA0ADQAKAAoACQAIAAsADAANAA4ADAAKAAoACwAKAAoACgAKAAsACgAL
AAsACQAKAAsACwANAA4ADgAMAAoACgAKAAoACgAKAAsACwANAA0ADQAMAAwADAAMAAwA
DAANAA8ADwAOAA0ADAALAAoADAAMAAwADAAMAAwADAAMAAwADAAMAAwADgANAA0ADgAM
AAwADAAMAA4ADwAPAA4ADgAPABAAEQAQABAAEAAQABEAEgATABQAFAATABIAEgAUABQA
EwATABUAFwAYABgAFwAWABMAEgATABMAFAAWABcAFwAWABQAEwATABIAEgATABMAEgAR
AA4ADQAMAAsADQAMAAwADQALAAsACwAMAAwACgAKAAsACwALAAwADAAKAAoACgAKAAkA
DAANAA0ACwAMAAwADAALAAoACgAKAA8AHAAuAEIAWAByAJcAwQDjAPcA/gD0ANUArgCP
AGwAQwAjABUADQADAPn/8f/w/+7/7P/q/+7/9v/6/wEACAAKAAcABwAKAAsACwALAAwA
CgAKAAoACwAJAAoACgALAAwADAANAA8ADwAOAAwACwANAA4ADgAPAA8ADwAPABAADgAP
AA8ADQAQABEAEgATABEAEAARABAAEgASABIAEgARABEAEQARAA8AEAAQABAAEAAQABIA
EgAQABAAEAAQABMAEwASABIAEAAQABAAEQAQAA8ADgAMAA8AEQASABIAEAASABQAFAAW
ABYAFgAWABcAFwAXABkAGgAbABsAHAAeAB4AHgAgACAAIQAhACAAIQAiACMAJwAnACgA
KQAsACoAKgAqACoAKwAsAC4AMQAxADEAMAAuAC8AMAAxADIAMgAyADMANAA0ADMAMwAy
ADMANAA0ADQAMwAyADQAMQAzADMAMQAuACwALgAuACwAKQAmACUAJAAkACMAJAAmACUA
IgAdABwAIAAeAB0AHAAaABoAGQAZABsAGwAcABwAHAAbABsAHAAaABoAGgAYABcAFwAZ
ABkAGAAYABYAFQAVABUAFQAVABcAFwAXABgAFgAUABQAFAAXABgAGAAYABQAFAATABEA
FQAXABcAFwAYABgAGAAZABcAFwAWABYAGAAZABoAGwAaABoAGQAXABYAFgAWABYAGAAY
ABoAGgAXABYAFgAVABMAEwAUABUAFwAXABgAGAAWABUAFQAWABYAFQAUABQAEwARABEA
EQAUABQAFQAWABQAFAAUABIAEQAQABAAEQAUABQAEwATABEAEAAPAA8AEgATABMAEwAR
ABIAEgASABEAEAAPAA4AEQAQABEAEwARABAADwAOAA8ADgAPAA8ADQAOAA8ADwANAA4A
DgAMAA0ADgAPABAADwAOAA4ADQAPAA8ADwAOAAwADAAMAAwADAANAA0ADwASABAAEAAQ
ABAADwAOAA0ADAANAA4ADwAQAA8ADgANAAwADAANAA8AEAAOAA4ADgAOAA0ADQAMAAwA
DgAQABIAFAARABAADwAOABAAEAAQABEAEQARABIAEgASABEAEQARABUAFgAWABYAFgAU
ABQAFAAVABUAFgAYABgAFwAVABMAEwASABIAEgATABEADwAPAAwACwAKAAgACQAJAAoA
CwANAA0ADgAOAAsACgAKAAkACgAMAA0ADgAMAAwADAAKAAwADAALAAsADgAMAAwACwAG
AAIABAAPAB4AMABIAGIAfAChAMkA5wDzAPQA6ADLAKgAiQBmADkAGwARAAkA///3//P/
8v/s/+r/6v/o/+r/8P/1//z/AgAFAAkADAAKAAkACAAIAAoACgAKAAsACwAMAAwADQAM
AAoACQAJAAsADAAMAA0ADQAMAAoACQALAAsACwAMAAoACwALAAkACQAJAAkACQALAAwA
DwAQAA8ADgANAAwADQANAA0ADQANAA4ADgAOAAoACgAMAAwADgAOAA4ADgANAA0ADAAM
AA4ADgAOAA8ADQANAA0ADAAOAA8ADwAOABAAEgAUABQAEgASABIAEgAVABUAFQAXABYA
FwAXABgAFgAWABYAGAAaAB0AHwAgAB4AHgAeACEAJQAmACcAKgApACgAJwAmACYAJgAn
ACkAKgArACsAKgAoACgAKAAoACsALAAuADAALwAtACwAKgAsACwAKwAqACwALAAvAC0A
KwApACUAIAAiACQAJAAiACAAHgAeAB4AGwAZABkAGgAaABgAFAAUABQAEgARABAADgAO
AA0ADQANAA0ADgAOAA0ACwAKAAoADAAMAAwACgAIAAcACAAHAAgACAAGAAUABQAFAAUA
BQADAAMAAwAEAAQAAgACAAIAAgACAAEAAAD//wAAAAD//wAAAQAAAP///f/8//v/+//9
//3//P/8//v/+//7//v//v/+//3/+//4//j/+P/4//j/+P/6//r/+f/4//j/9//z//P/
9P/1//X/9f/2//b/9P/z//P/9P/0//P/8v/y//T/8//0//X/8//y//L/8v/y//L/8v/w
/+//7v/u/+//7v/u/+3/7f/w//D/8P/x/+//7//u/+3/7f/u/+7/7v/s/+z/7P/s/+7/
7P/s/+3/7v/u/+7/7v/s/+r/6v/p/+v/7P/t/+3/6//s/+z/6v/q/+r/6v/q/+v/7P/u
/+//7P/r/+r/6P/r/+z/7f/u/+z/6//r/+3/7P/s/+z/7P/s/+r/6v/q/+r/6v/q/+r/
6v/q/+v/7f/u/+z/7P/s/+z/7//v/+7/7v/x//L/8//0//H/8P/v/+7/8f/y//P/9f/0
//P/8//y//T/8//z//P/9f/2//b/9v/0//L/8v/y//L/8//1//j/9//3//b/9f/3//b/
9v/2//f/9f/z//P/8v/x//D/7v/t/+3/7v/v/+7/7f/t/+z/7P/s/+3/7f/v//D/8P/w
/+7/7v/u/+z/7//w//D/8f/w/+7/7v/t/+z/7P/s//H/+v8KACAANgBMAGsAkwC7ANUA
4gDeAMkApgCDAGYAPQAVAP3/8f/l/9n/0//S/8z/xv/E/8b/yP/O/9X/3P/i/+H/4f/k
/+X/5f/l/+b/5v/m/+b/5//l/+b/5v/n/+j/6P/p/+v/6v/q/+n/6f/o/+j/5//n/+j/
6f/q/+z/6//r/+r/5//p/+n/6f/p/+j/6P/q/+r/6v/q/+r/6v/q/+v/7P/t/+z/7P/r
/+r/6//s/+//8P/v/+7/7f/s/+v/6//q/+r/7f/u/+//8f/v/+//7//u/+7/7//v/+7/
7v/w//L/8v/y//L/8v/y//X/9f/1//f/9//3//b/9v/3//j/+f/8//v//f/+//7/AAAA
AAAAAwAFAAYABwAKAAgACAAIAAgACwAMAA4AEQATABMAEgAQABIAEgASABIAFAAUABUA
FgAUABMAEwASABUAFgAWABYAFQAUABYAEwARABEADwAMAA0AEAARABAADAAKAAoACgAL
AAkACQAKAAoACAAEAAQABAACAAEAAAABAAIAAgADAAIAAQABAAAAAAD/////AAAAAAAA
AAD+//3//f////////8AAP/////9//3//f/9/////////wAAAgAAAAAAAAD//wAAAAAA
AAAAAgADAAMAAgADAAIAAQAEAAQABAAFAAUABQAEAAQAAgADAAQABQAHAAgACAAHAAgA
CAAIAAgACgAKAAwADAANAAwADAALAAkACQAKAAsACwALAAwADAAKAAkACQAKAAwACwAK
AAoACQAHAAcABwAGAAYABwAIAAoACgAKAAgACQAIAAgACQAKAAoACQAJAAkACAAHAAcA
BgAHAA==
         </WaveFormData>
      </LeadData>
      <LeadData>
         <LeadByteCountTotal>10000</LeadByteCountTotal>
         <LeadTimeOffset>0</LeadTimeOffset>
         <LeadSampleCountTotal>5000</LeadSampleCountTotal>
         <LeadAmplitudeUnitsPerBit>4.88</LeadAmplitudeUnitsPerBit>
         <LeadAmplitudeUnits>��V</LeadAmplitudeUnits>
         <LeadHighLimit>2147483647</LeadHighLimit>
         <LeadLowLimit>268435456</LeadLowLimit>
         <LeadID>V6</LeadID>
         <LeadOffsetFirstSample>0</LeadOffsetFirstSample>
         <FirstSampleBaseline>0</FirstSampleBaseline>
         <LeadSampleSize>2</LeadSampleSize>
         <LeadOff>FALSE</LeadOff>
         <BaselineSway>FALSE</BaselineSway>
         <ExcessiveACNoise>FALSE</ExcessiveACNoise>
         <MuscleNoise>FALSE</MuscleNoise>
         <LeadDataCRC32>3516263714</LeadDataCRC32>
         <WaveFormData>
1P/U/9T/1P/S/9L/0v/S/9T/1P/U/9T/1P/U/9T/1P/U/9T/1P/U/9b/1v/W/9b/1P/U
/9T/1P/W/9b/1v/W/9b/1v/W/9b/1P/U/9T/1P/V/9b/1//Y/9b/1v/W/9b/1v/W/9b/
1v/Y/9j/2P/Y/9j/2P/Y/9j/2f/a/9v/3P/a/9r/2v/a/9v/3P/d/97/4P/g/+D/4P/i
/+L/4v/i/+P/5P/l/+b/6P/o/+j/6P/q/+r/6v/q/+v/7P/t/+7/8P/w//D/8P/w//D/
8P/w//L/8v/y//L/9P/0//T/9P/0//T/9P/0//T/9P/0//T/9v/2//b/9v/z//L/8f/w
/+7/7v/u/+7/7P/s/+z/7P/r/+r/6f/o/+r/6v/q/+r/6P/o/+j/6P/m/+b/5v/m/+j/
6P/o/+j/5v/m/+b/5v/k/+T/5P/k/+T/5P/k/+T/5f/m/+f/6P/m/+b/5v/m/+T/5P/k
/+T/5f/m/+f/6P/o/+j/6P/o/+b/5v/m/+b/5//o/+n/6v/q/+r/6v/q/+v/7P/t/+7/
7P/s/+z/7P/s/+z/7P/s/+v/6v/p/+j/5P/i/+D/3v/f/+D/4f/i/9//3v/d/9z/3v/e
/97/3v/e/97/3v/e/9z/3P/c/9z/3P/c/9z/3P/c/9z/3P/c/9z/3P/c/9z/3P/c/9z/
3P/c/9z/3P/c/9z/3P/c/9z/2v/a/9r/2v/b/9z/3f/e/97/3v/e/97/3P/c/9z/3P/e
/97/3v/e/9z/3P/c/9z/3P/c/9z/3P/e/97/3v/e/93/3P/b/9r/3P/c/9z/3P/c/9z/
3P/c/9z/3P/c/9z/3f/e/9//4P/f/97/3f/c/97/3v/e/97/3v/e/97/3v/e/93/3f/e
/97/3v/e/97/3v/e/9//3//h/+H/4f/i/+H/4f/i/+L/4//j/+T/5P/i/+P/4//j/+P/
4//j/+P/5v/m/+j/6P/o/+j/6P/o/+f/5//n/+f/6P/q/+r/6f/p/+j/6P/n/+n/6f/o
/+f/5P/j/+L/4f/h/9//3//f/+H/4f/h/+D/3//f/+D/4P/g/+D/4P/g/+D/4P/g/+D/
4P/g/+D/4P/g/+H/4f/g/+D/3f/c/9z/3P/e/+X/8/8BABAAIwA5AFUAbwB/AIkAhgB1
AF8ATAA2AB8ACgD9//T/6P/f/9r/1//S/8//zv/Q/9P/0//Y/93/4P/h/+D/4v/i/+D/
4P/g/+H/4v/j/+T/4//j/+P/4//k/+T/5P/n/+f/5//l/+X/5f/m/+b/5v/o/+j/6v/o
/+f/5//m/+T/5P/l/+b/6f/n/+b/5v/n/+n/6P/o/+j/6v/p/+n/6f/o/+j/6P/n/+b/
5//p/+v/6f/p/+n/6f/p/+n/6f/o/+j/6f/r/+//7f/s/+n/6f/s/+z/7P/r/+v/7v/u
/+7/8P/w//H/8f/w//D/8v/z//H/7//v/+7/8P/y//P/9f/3//n/+f/6//n/+f/6//v/
/f/9////AAAAAP//AAAAAAMAAQACAAYABgAIAAgABwAFAAcABwAHAAgACgALAAwADAAL
AAoACQAKAAoACgAKAAcABwAJAAkACAAIAAgABwAJAAkABwAEAAEA/////wAAAAD///7/
/f////3/+//7//z//P/5//j/+v/4//j/+f/6//r/+v/7//r/9//1//f/9v/2//f/9//3
//f/+P/4//n/+P/4//f/9//3//f/9//3//f/9v/2//f/9//4//r/+//6//n/9//3//j/
+P/5//r/+//6//n/+v/6//r/+v/8//z//P/8//z//P/8//v//P/8//z//P/8//v/+//8
//3//P/9//7//v/9//3//f/7//r/+v/8//z//P/8//3/+//7//v/+//9//z/+v/6//z/
+//7//z/+//6//r/+v/9//z//P/9//z/+//6//n//P/8//v/+v/8//z/+//7//r/+//7
//r/+v/8//z//P/6//r/+v/4//j/+P/5//r/+v/5//n/+f/4//j/+P/4//b/9//3//f/
9//4//j/9v/4//j/+f/5//f/9v/2//b/9//3//f/9//3//f/9//3//f/9f/1//b/9v/2
//b/9v/2//b/9v/2//b/+P/4//j/+P/4//j/+P/3//n/+v/6//r/+v/6//r/+v/7//v/
+//7//v//P/9//3//v/+//3//f/+//7//v///wEAAQABAAEAAQABAAIAAgAGAAYABgAG
AAQABAADAAMAAwADAAQABgAIAAcABwAGAAYABQAFAAUABAADAAIAAQACAAEAAQD///3/
/f/9//3////+//3//f/8//z//P/8//z//P/8//z//v/+//7//v/8//z//P/9//3//v/+
//v/+P/0//T/+v8DAA8AHwAwAD8AVQBzAIsAmQClAKYAkQB3AGYAVAA5ACQAFQAKAAAA
9f/w//H/8v/t/+b/6P/t/+3/7v/z//b/+f/8//7//P/6//r/+v/6//r/+v/6//n/+f/5
//n/+v/6//r//f/9//3/+//7//v//P/8//z//P/8//7//P/8//3//f/8//n/+f/5//v/
/f/8//z//f/8//r/+f/4//n/+f/6//v//f/+///////8//v/+//7//3//f/9//3/+//7
//v/+v/7//v//P///////v/7//v//P/8//z/+//9/wAAAAAAAP///v/+//3//f/+/wEA
AwADAAMABQAGAAYABgAFAAUABwAJAAkACgALAAsADAANAA0ADQAPABAAEQARABMAFAAU
ABEAEQAUABQAFgAWABUAFwAZABkAGQAYABgAFwAWABcAFwAXABcAFgAWABYAFgAVABUA
FwAXABUAFAATABEAEwATABEADgAOAA0ADgAQAA8ADQALAAkACwAJAAcABwAIAAgABQAE
AAQAAgACAAMABAAEAAQABQAEAAEA//8BAAIAAgADAAMAAgABAAEAAAAAAAAAAQABAAEA
AQABAAEAAQABAAAAAAACAAEAAQACAAMAAgABAP////8AAAAAAQADAAUABQAFAAMAAgAB
AAAAAgACAAIAAgABAAIAAwADAAIAAgACAAIAAQABAAIABAACAAAAAAAAAAMAAwAEAAUA
AwACAAIABAACAAIAAgADAAUABQAFAAUAAwACAAAAAAAAAP////8AAAAAAAABAAIAAgAA
AP///////////////wAAAAD///7/AQACAAIAAwACAAMAAwACAAAAAgACAAIAAgACAAIA
AAD+//7///8AAAAA/////////v/+//7//v8AAAEAAQABAP//AAAAAP7//v/+////////
//7//v/+//////////////////////8BAP///f/8//z//f/+////AAD+//7//v/+//7/
/v/9//3//v/+//7//v8AAAAAAAABAAAA///+//3/AAABAAEAAgACAAEAAQACAAAAAAAB
AAEAAwADAAMAAwACAAIAAQACAAMABAAFAAYABQADAAIAAQABAAIABAAEAAMAAwACAAIA
AAD///7//P/+//7//v/+//v/+//5//n/+f/5//n/+f/4//f/9//4//j/+P/4//j/9v/2
//b/9v/4//j/+P/4//b/9v/3//f/9P/4//v/9P/u/+z/7v/x//v/CwAeAC8APwBXAHUA
iwCXAJwAkQB5AGYAVAA9ACQAFQAMAP7/8//u/+3/6P/l/+L/4v/h/9//5P/p/+r/7//y
//D/8v/w//D/8P/x//L/8//0//X/9f/1//X/8v/w/+7/7//v/+//7f/t/+z/7P/r/+r/
6P/o/+r/6P/m/+f/5//m/+b/5//o/+v/6f/o/+j/6f/n/+b/5v/m/+f/5//o/+n/6P/o
/+j/5//l/+X/5v/n/+f/5//n/+f/5f/l/+X/5P/l/+X/5v/p/+f/5v/j/+P/5v/m/+b/
5f/m/+r/6//s/+v/6v/q/+n/6P/o/+r/6//r/+v/7f/u/+z/7P/r/+v/7//x//H/8v/y
//H/8f/x//P/8//1//b/9f/1//f/+P/2//P/8//2//j/+v/6//n/+f/7//v/+//7//z/
/P/8//3//f/9//3/+v/6//r/+v/3//f/+f/5//j/+P/4//f/9f/1//P/8P/x/+//7//w
/+7/7f/s/+v/7f/r/+n/6f/q/+r/5//m/+f/5v/n/+n/6P/o/+j/6f/o/+X/4//l/+b/
5v/n/+f/5v/l/+X/5P/m/+b/5//n/+X/5f/l/+X/5f/l/+T/5P/l/+X/5v/o/+f/5v/l
/+P/5f/m/+b/5//o/+n/6P/n/+n/6P/n/+b/6P/o/+j/6P/o/+j/6P/n/+j/6P/o/+j/
6f/p/+r/7P/r/+j/5//m/+f/5//o/+n/5//m/+b/6P/q/+r/6v/r/+n/6f/p/+n/6f/o
/+b/5v/m/+X/5f/m/+T/5P/l/+b/5//m/+b/5//n/+f/5//n/+b/5v/l/+T/5P/k/+P/
4//l/+f/6P/o/+f/6P/n/+b/5v/m/+b/5P/k/+T/5f/m/+j/5//n/+f/5f/k/+P/4v/k
/+X/5f/l/+X/5v/m/+T/5P/k/+X/5f/l/+T/5P/k/+P/4//j/+P/5f/l/+X/5f/l/+X/
6f/m/+T/5v/m/+b/5v/m/+b/5v/m/+b/5v/l/+X/5//o/+n/6v/o/+j/6P/p/+n/6f/p
/+n/6P/p/+n/6v/s/+v/6//s/+z/7P/t/+3/7f/t/+3/7f/t/+7/7v/w//L/8v/y//L/
8v/x//H/8f/x//L/9P/0//P/8//y//L/7//v/+//7v/v/+7/7f/s/+3/7f/r/+v/6f/p
/+n/6f/o/+f/5//o/+j/6P/o/+j/6P/o/+j/6P/m/+b/5v/m/+f/6P/q/+v/7P/o/+X/
5P/m/+T/5v/t//v/CwAaACkAPQBZAHUAhwCNAIoAfQBnAFIAQAApABQABwD6/+7/5//k
/9//3P/b/9j/1P/T/9f/3v/j/+b/5//q/+r/6v/o/+j/6P/q/+r/6v/q/+n/6f/p/+n/
6P/o/+j/6//s/+3/7P/t/+v/7P/s/+z/7P/s/+7/7P/s/+3/7f/s/+3/7f/t/+//7//u
/+7/7//t/+z/7P/s/+7/7f/t/+3/7f/u/+//7//t/+3/7v/v/+//7//v/+//7f/t/+3/
7P/s/+3/7//z//H/8P/t/+3/7v/u/+7/7f/t//D/8P/w/+7/7v/v/+//8f/y//X/9//2
//X/9v/2//f/+P/4//n/+f/7//v//P/8//v/+//7//z//f8AAAIAAwADAAUABgAGAAMA
AwAGAAYACAAIAAcABQAHAAcABwAJAAoACgAKAAoACQAIAAcACAAIAAgACAAFAAUABwAH
AAQABAAEAAMABQAFAAMAAAAAAP//AAACAAAA///+//3////9//v/+//8//z/+f/4//n/
+P/5//v/+v/6//r/+//7//n/+P/7//r/+P/3//X/8//z//T/9P/0//T/9f/1//f/9//3
//f/+P/3//X/9P/2//X/9f/2//f/9v/1//P/8//0//T/9f/1//f/9//3//f/9v/1//T/
9f/2//f/+P/3//j/+f/5//r/+v/6//r/+v/5//n/+v/7//r/+//8//r/+f/5//n/+P/4
//n//P/8//z//P/9//z/+//6//n/+//6//j/+P/6//n/+f/6//r/+v/7//z//P/6//n/
+f/5//n/+f/5//z//P/7//r//P/8//v/+//6//v/+//6//r//P/8//z/+v/6//r/+P/4
//j/+f/6//j/9//3//f/+P/4//j/+P/6//v/+//7//n/+v/6//j/+P/4//n/+f/5//j/
+P/4//n/+f/5//n/+f/5//n/+f/9//v/9//4//r/+v/6//r/+v/6//r/+v/6//n/+P/3
//b/9//4//n/+f/7//z//P/8//r/+v/6//r/+//7//v/+//7//z//f/9/wAAAAD/////
/v/+//7//////////////wEAAQACAAIAAwACAAEAAAAAAAAA//////////8AAAIAAAD/
/////v/+//3//f/9//r/+f/4//f/+P/3//f/9f/1//X/9f/1//X/9P/z//P/9P/0//T/
9P/0//T/9P/0//b/9v/2//b/9P/0//T/9f/1//T/9P/z//L/8P/w//b/AQARACEAMgBF
AGMAfwCRAJ0AowCUAHkAZQBSADoAIQASAAcA/v/y/+v/6P/p/+b/4//i/+T/5f/p//D/
9f/y//H/8v/0//T/8v/y//L/9P/0//T/9P/1//X/9f/1//b/9v/2//n/9//3//X/9f/1
//b/9v/2//b/9v/4//b/+P/5//n/+P/3//f/9//5//f/9v/2//f/+f/4//j/+P/2//X/
9f/1//f/+P/5//n/9//3//j/+f/3//f/9//3//n/+f/5//j/9//3//j/+//7//r/9//3
//r/+v/6//n/+f/8//z//P/8//z//f/9//r/+v/8//3//////wEAAgACAAIAAQABAAEA
AwADAAQABgAHAAkACwAJAAkACwAMAA0ADQAPABAAEAANAA0AEAASABQAFAATABUAFwAX
ABcAFgAWABUAFAAXABcAFwAXABYAFgAWABYAEwATABUAFQAUABQAFAATABEAEQAPAAwA
DAALAAwADgANAAsACQAHAAcABQADAAMABgAGAAMAAgACAAAAAAABAAMABAAFAAcABgAD
AAEAAwADAAIAAgABAP////8AAAAAAAAAAAEAAQABAAEAAQABAAEAAQAAAAAAAAD/////
AAAEAAQABAADAAAAAAD/////AwAFAAUABQADAAIAAQAAAAIAAgACAAIABQAGAAcABwAH
AAYABQAEAAUABQAGAAgABgAEAAQABAAEAAMAAwADAAIAAgADAAYABQAEAAMAAwADAAMA
AwADAAMAAgAAAAAAAgABAAEAAgACAAIAAwAEAAMAAAD+//3/AQABAAEAAQAEAAQAAwAC
AAAAAAD///////8BAAIAAgABAAIAAQAAAAEAAgADAAIAAQAAAAAAAAACAAEAAQABAP7/
/v/+//7/AAABAAEAAQABAAIAAgAAAP///v/+//3////+//7//v//////////////////
/////f///wEAAAD8//z//P/8//z//P/8//z//P/8//z//P/8//v/+f/4//j/+f/6//v/
/P/6//r/+//7//v/+//7//z//f/9//7//v/9//3//v/+//7////////////////////+
//7/AAAAAP7//v/+//7///////////8CAAQABAADAAMAAgACAAEA//////7//f/8//v/
+v/5//n/9//3//f/+f/5//n/+P/1//X/9v/2//b/9v/2//b/9v/2//b/9v/0//T/9P/0
//b/9//3//b/9v/z/+7/6v/m/+z/+/8LABkAJgA5AFEAbwCHAJUAmwCWAIMAawBcAEgA
LwAcAA8AAgD2/+//7P/p/+j/4f/c/9r/2//f/+j/7//y//H/8P/y//H/7v/t/+z/7//w
//H/8v/y//H/8P/v//D/8P/w//P/8f/x/+//7//v//D/8P/w//D/8P/y//D/8v/z//P/
8v/v/+//7//x/+//7v/u/+//7//u/+7/7v/w/+//7//v/+//8P/x//H/7//v//D/8f/v
/+//7//v/+//7//v/+7/7//v//D/8//x//D/7f/t/+//7v/t/+v/7P/w//H/8v/w//D/
8f/x//L/8v/0//X/8//z//X/9v/4//j/9//3//n/+//7//z//f/9//7/////////AQAC
AAIAAQACAAIAAwABAAIABgAHAAgABwAFAAUABwAHAAcACQAKAAoACgAKAAkACAAHAAgA
CAAIAAgAAwADAAUABQAGAAYABgAFAAMAAwABAP7/+//5//n/+v/8//v/+v/5//n/9//1
//X/9v/2//P/8v/0//L/8v/z//T/9P/0//X/8//x//D/8//z//L/8v/x//P/8//0//T/
9f/0//T/8//x//H/8f/x//H/8f/w//D/8f/x//L/9P/z//L/8f/v//D/8v/z//X/9P/1
//T/8//1//T/8//y//T/9P/0//T/9f/2//f/9//2//T/8v/w//P/8//0//b/9v/0//T/
9P/2//X/9f/1//H/8P/w//L/8v/y//L/8//x//H/8f/x//H/8P/u/+7/8P/x//P/9v/z
//L/8v/y//T/8v/x//H/8f/x//H/8f/x//D/7v/s/+//8P/w//H/8P/x//H/8P/u//D/
8P/w//D/8P/w/+7/7v/u/+//8P/y//H/8f/x/+//7v/t/+z/7P/t/+3/7f/t/+7/7v/s
/+7/7v/v/+//7//u/+7/7v/t/+3/7f/t/+3/7f/t/+3/8f/x/+3/7P/u//D/8P/w//D/
7v/u/+7/7f/v//D/8P/w/+//7v/t/+z/7v/v//D/8f/v//D/8f/x//T/9P/z//P/9P/0
//T/9f/1//X/9f/1//P/8//0//T/+P/4//j/+P/2//b/9f/1//X/9f/2//j/+P/3//f/
9v/0//P/8//z//L/8f/w/+//8P/v/+//7f/s/+v/6v/p/+v/6v/p/+n/6P/o/+j/6P/q
/+r/6v/q/+r/6v/q/+r/6P/o/+j/6f/r/+r/6v/p/+b/5v/m/+L/4//x/wMAEgAhADMA
TQBpAH0AiwCSAIkAcwBcAEoAMwAaAAsAAgD2/+n/4v/h/+D/2//W/9L/1f/Z/9z/3//k
/+n/6v/q/+r/6P/o/+j/6P/o/+j/6P/p/+n/6f/p/+r/6v/q/+3/7f/t/+v/6//r/+z/
7P/s/+z/7P/u/+z/7P/t/+3/7P/p/+n/6f/r/+3/7P/s/+3/7f/s/+z/7P/s/+v/6//r
/+v/7P/t/+3/6//r/+z/7f/t/+3/7f/t/+3/7f/t/+z/6//r/+z/7//x//D/7f/t/+7/
7v/u/+3/7f/w//D/8P/w//D/8f/x//D/8P/y//P/9f/1//f/+P/3//b/9P/z//f/+f/5
//r/+//7//z//f/9//3///8AAAEAAQADAAQABAABAAEABAAIAAoACgAJAAgACQAIAAcA
CAAKAAsADAANAA0ADQANAAoACgAKAAoACAAJAAwADQALAAoACQAHAAcABwAFAAIAAgAB
AAIABAAEAAMAAgABAAEA///9//3/AAAAAP3//P/8//r/+v/7//v//P/9/////P/5//f/
+f/6//r/+//7//n/+f/6//r/+//6//r/+f/6//v//P/9//7//f/7//r//P/7//v//P/9
//z/+//5//v//P/8//3//f////////////7//f/8//3//v///wAAAAAAAAAA///+//7/
/v/+/wEAAQACAAQAAgAAAAAAAAACAAEAAQABAAEAAAAAAAIAAAAAAAAAAQD/////////
/wEAAAD+//7//////wAAAgABAAAAAAAAAAAA/v/9//3////////////+//7//f/8//3/
/v/+/////v///////v/8//7//v/+/wAAAAAAAP7//P/8//3//v/+//3//f/9//7//v/+
//7//v///////////wAAAAD+//z//P/9//3////+//7//v/9//3//f/9////////////
//8BAP///v/+//7//v/+//7/AAAAAAAAAAD+//7//v/+/wAAAAAAAAAA/////wAAAAAA
AAAAAAAAAAAAAQABAAEA/////wAAAQADAAQABAADAAMABAAEAAQABQAFAAUABQAHAAcA
BwAIAAgACgAKAAoACAAIAAgABwAJAAkACQAKAAsACgAIAAcACAAIAAcABwAHAAYABQAE
AAMAAgABAAEAAQABAAEAAQABAAEAAAD/////AAAAAAAA/v/+//7//v/+//7//v/+//7/
/v/+//7///////7//v8BAP7//P/6//z/BQATACMAMABDAF8AfQCVAKMArQCoAJEAeQBo
AFQAOwAkABUADAACAPf/8v/z//L/7f/q/+z/8f/z//b/+//8//3//v8AAAIAAAAAAAAA
/v/+//7//v////////////7//v/+/wEAAQABAP////8BAAIAAgACAAAAAAACAAAAAAAB
AAEAAAABAAEAAQADAAEAAAAAAAEAAwACAAIAAgAAAP///////wEAAgADAAMA/////wAA
AQABAAEAAQABAAMAAwADAAIA/////wAAAwABAAAA/f/9/wIAAgACAAEAAQAEAAQABAAE
AAQABQAFAAQABAAGAAcABwAHAAkACgAIAAgABwAHAAkACwALAAwADQANAA4ADwARABEA
EwAUABUAFQAXABgAGAAVABUAGAAYABoAGgAZABsAHQAdAB0AGwAcABwAHAAfAB8AHwAf
ABwAHAAcABwAGQAZABsAGwAaABoAGgAZABkAGQAXABQAEwARABEAEgASABEAEAAPAA8A
DQALAAsADAAMAAkACAAIAAYABgAHAAsADAANAA8ACgAHAAUABwAKAAoACwALAAkACQAK
AAoACQAIAAgABwAHAAcABwAHAAkACQAIAAgACAAHAAcACAAKAAoACgAJAAYABgAFAAUA
CQALAAsACwALAAoACQAIAAgACAAIAAgACQAKAAsACwAMAAwADAAMAA0ADQAOABAADgAM
AAwADAAOAA0ADQANAAsACgAKAAwADAAMAAwADQANAA0ADQANAA0ADAAKAAoACgAJAAkA
CgAKAAoACwAMAAwACgAJAAkACwALAAsACwAMAAwACwAKAAoACgAJAAkACQALAAwADAAL
AAwACwAKAAgACAAIAAYACAAIAAkACgAKAAkACQAJAAoACgAKAAoACAAJAAkACQAJAAoA
CgAIAAgACAAJAAkABwAGAAYABgAJAAkACQAJAAgABwAGAAUACQAJAAkACgAKAAgACAAI
AAgABgAGAAYABgAIAAgACAAIAAYABgAGAAUABwAIAAgACAAGAAYABgAGAAkACQAJAAkA
CQAKAAsACwALAAoACAAHAAoACgAKAAsACQAJAAkACQALAAsADAAMAA4ADgAOAA4AEAAQ
AA8ADwAPAA8AEAASABEADwAOAAwADAALAAsACwAMAAsACgAJAAUAAwACAP//AAABAAIA
AwADAAIAAQABAAIAAgACAAIABAAEAAQABAADAAIAAQAAAAEAAgADAAUAAwAAAP7/AQD+
//j/+P8AAAsAFQAjADYASQBjAH8AlwChAKcAogCNAHUAZABQADMAHgAVABAABgD9//j/
9f/u/+v/6v/q/+v/7//y//P/+P/5//z/AAAAAP7//v/+//z//P/8//z//f/9//3//f/8
//z//P/////////9//3//P/8//v/+v/8//z//v/8//r/+//7//r/+f/5//n/+//9//z/
/P/9//3//P/8//z//P/7//v/+//5//r/+//7//n/+f/6//v/+f/5//n/+f/5//n/+f/4
//b/9f/1//f/9f/0//H/8f/0//T/9P/z//P/9v/2//b/9v/2//f/9//0//T/9v/3//f/
9//5//r/+v/6//n/+f/7//3//f/+//3//f/+////AAABAAQABgAGAAUABgAGAAgABQAF
AAgACQAKAAkABwAFAAcABwAHAAoADAANAA4ADAALAAoACQAJAAoACwAMAAkACQALAAsA
CQAIAAcABQAHAAcABQACAAEA/////wAAAAD///7//f/7//n/9//3//n/+v/4//j/+P/2
//b/9//4//j/+P/5//j/9f/z//X/9v/2//f/9//1//X/9v/2//X/9P/0//P/9f/1//X/
9f/3//f/9v/2//T/8//z//T/9v/2//b/9f/1//b/9v/3//j/+f/4//f/+f/4//f/9v/4
//j/+P/4//n/+v/7//v//P/8//z//P/6//n/+f/6//v/+v/7//z/+v/5//n/+f/4//j/
+f/8//r/+v/6//v/+v/5//j/9//4//j/9//4//r/+f/5//r/+P/4//n/+v/8//r/+f/5
//r/+f/4//f/+v/6//n/+P/6//r/+f/5//f/+f/6//r/+P/6//r/+v/5//j/9//0//f/
+P/6//z/+//5//j/9//4//j/+P/4//j/+f/5//n/+f/6//r/+P/2//b/9//3//j/+P/5
//r/+v/5//j/9//5//n/+f/5//f/9//3//r/+v/6//r/+v/6//n/+P/3//b/+P/4//j/
9//5//r/+v/6//r/+v/6//r/+//7//v/+//7//z//f/9//z//P/7//v//f/+////AQD/
//////////////8AAAAAAgACAAIAAgACAAIAAQABAAMAAwAEAAYABAADAAMAAgAEAAMA
AwADAAAA///+//3//P/7//v/+f/7//v/+//7//n/+P/3//f/+v/6//r/+v/6//r/+v/6
//r/+v/6//r/+v/6//r/+//5//j/+v/7//r/9v/2//j///8JABUAJAA1AEkAZwCDAJcA
oQCiAJUAewBmAFgAQwAsABsAEgAEAPf/8v/x/+7/6f/m/+j/6//r/+7/8f/0//X/9v/6
//v/+v/7//z/+//6//n/+P/6//v//P/9//z//P/8/////f/9//v/+//9//7//v/+//z/
/P/+//z//v///////v/9//3//f////3//P/8//3////+//7//v8AAP////////3//v//
/////v///wEAAwAAAP///v/9//7///8AAAAA/////wAAAwADAAIA/////wAAAAAAAP//
/f8AAAAAAAABAAIABAAFAAQABAAGAAcABQAFAAcACAAKAAoACQAJAAoACwAKAAoADAAN
AA8AEQARABEAEwAUABQAEwAUABQAFwAVABYAGgAbABwAGwAZABoAHQAeAB8AHQAeAB4A
HgAdAB0AHQAdAB0AHgAfACAAHAAbABwAGwAaABoAGgAZABsAGwAZABYAFwAVABUAFgAW
ABUAFAATABEADwANAA0AEAAQAA0ADAANAAwADQAPAA4ADgAOAA8ADgALAAkACwAMAAwA
DQANAA0ADQAOAA4ADQAMAAwACwALAAsACwALAA0ADQAMAAwADgANAA0ADgAQABAAEAAP
ABAAEAAPAA8ADwARABEAEQATABIAEQAQABAAEAAQABAAEQASABMAEwASABIAEgASABEA
EQASABQAFgAUABQAFAAUABMAEwATABMAEgASABQAEgASABIAEwATABMAEwATABUAFAAS
ABIAEgARABEAEgASABIAEwAUABYAFAATABMAEwATABMAEwAWABYAFQAUABIAEgARABEA
EwAVAA==
         </WaveFormData>
      </LeadData>
   </Waveform>
</RestingECG>
