# Supplementary material for: Detection of Left Atrial Enlargement Using a Convolutional Neural Network-Enabled Electrocardiogram
Source: Front Cardiovasc Med. 2020 Dec 17;7:609976. doi: 10.3389/fcvm.2020.609976 (PMC7773668; doi:10.3389/fcvm.2020.609976)
Supplement: Supplementary file 4 [file Data_Sheet_4.ZIP › normal3/1802032376_1960_0000001K.XML]

<?xml version="1.0" encoding="Windows-1252"?>
<!DOCTYPE RestingECG SYSTEM "restecg.dtd">
<RestingECG>
   <PatientDemographics>
      <PatientID>1802032376</PatientID>
      <PatientAge>73</PatientAge>
      <AgeUnits>Years</AgeUnits>
      <Gender>Female</Gender>
      <PatientLastName>liaijin</PatientLastName>
   </PatientDemographics>
   <TestDemographics>
      <DataType>Resting</DataType>
      <Site>1</Site>
      <AcquisitionDevice>MAC55</AcquisitionDevice>
      <Status>Unconfirmed</Status>
      <Priority>Normal</Priority>
      <AcquisitionTime>09:06:02</AcquisitionTime>
      <AcquisitionDate>08-22-2016</AcquisitionDate>
      <CartNumber>1</CartNumber>
      <AcquisitionSoftwareVersion>009C</AcquisitionSoftwareVersion>
      <XMLSourceVersion>MAC5000 v1.0</XMLSourceVersion>
   </TestDemographics>
   <RestingECGMeasurements>
      <VentricularRate>92</VentricularRate>
      <AtrialRate>92</AtrialRate>
      <PRInterval>174</PRInterval>
      <QRSDuration>90</QRSDuration>
      <QTInterval>380</QTInterval>
      <QTCorrected>469</QTCorrected>
      <PAxis>50</PAxis>
      <RAxis>39</RAxis>
      <TAxis>64</TAxis>
      <QRSCount>16</QRSCount>
      <QOnset>226</QOnset>
      <QOffset>271</QOffset>
      <POnset>139</POnset>
      <POffset>190</POffset>
      <TOffset>416</TOffset>
      <ECGSampleBase>500</ECGSampleBase>
      <ECGSampleExponent>0</ECGSampleExponent>
   </RestingECGMeasurements>
   <Diagnosis>
      <Modality>Resting</Modality>
         <StatementCount>5</StatementCount>
         <LabelText>12SL ��ϳ���</LabelText>
      <DiagnosisStatement>
         <StmtFlag>ENDSLINE</StmtFlag>
         <StmtText>�������</StmtText>
      </DiagnosisStatement>
      <DiagnosisStatement>
         <StmtText>���ų�</StmtText>
      </DiagnosisStatement>
      <DiagnosisStatement>
         <StmtText>�±��ļ�����</StmtText>
      </DiagnosisStatement>
      <DiagnosisStatement>
         <StmtFlag>ENDSLINE</StmtFlag>
         <StmtText>�����䲻ȷ��</StmtText>
      </DiagnosisStatement>
      <DiagnosisStatement>
         <StmtFlag>ENDSLINE</StmtFlag>
         <StmtText>�쳣 ECG</StmtText>
      </DiagnosisStatement>
   </Diagnosis>
   <Waveform>
      <WaveformType>Rhythm</WaveformType>
      <WaveformStartTime>0</WaveformStartTime>
      <NumberofLeads>8</NumberofLeads>
      <SampleType>CONTINUOUS_SAMPLES</SampleType>
      <SampleBase>500</SampleBase>
      <SampleExponent>0</SampleExponent>
      <HighPassFilter>16</HighPassFilter>
      <LowPassFilter>150</LowPassFilter>
      <ACFilter>NONE</ACFilter>
      <LeadData>
         <LeadByteCountTotal>10000</LeadByteCountTotal>
         <LeadTimeOffset>0</LeadTimeOffset>
         <LeadSampleCountTotal>5000</LeadSampleCountTotal>
         <LeadAmplitudeUnitsPerBit>4.88</LeadAmplitudeUnitsPerBit>
         <LeadAmplitudeUnits>��V</LeadAmplitudeUnits>
         <LeadHighLimit>2147483647</LeadHighLimit>
         <LeadLowLimit>268435456</LeadLowLimit>
         <LeadID>I</LeadID>
         <LeadOffsetFirstSample>0</LeadOffsetFirstSample>
         <FirstSampleBaseline>0</FirstSampleBaseline>
         <LeadSampleSize>2</LeadSampleSize>
         <LeadOff>FALSE</LeadOff>
         <BaselineSway>FALSE</BaselineSway>
         <ExcessiveACNoise>FALSE</ExcessiveACNoise>
         <MuscleNoise>FALSE</MuscleNoise>
         <LeadDataCRC32>597854755</LeadDataCRC32>
         <WaveFormData>
////////AAAAAAAAAQABAAQABAAEAAYABwAIAAoACwALAAoACQAJAAoADAAMAA0ADQAN
AA4AEQATABEAEAAQAA4ADAAJAAUAAwABAP7//f/8//3//v/+//3/+//6//n/+//5//n/
+f/6//n/+P/3//f/+P/6//v/+f/4//j/+P/4//j/+P/4//j/+P/3//T/9v/2//b/9v/4
//f/9//3//v/+f/3//P/7v/r/+r/7v/z//j/AAAUAC4ASABqAJQAtQDUAOoA6wDMAJgA
XgApAP3/5//l/9r/y//J/87/0P/X/97/4v/k/+j/6P/p/+r/6P/s//f/9f/p/+v/7f/u
/+7/7//w//D/8P/w//H/8f/x//H/7//v/+//7//x//H/8f/z//X/8//z//T/8v/y//H/
8f/z//P/8//z//H/8v/y//L/8P/w//H/8f/z//P/8//0//T/9P/1//b/9P/0//T/9P/1
//X/9f/1//X/9v/3//f/+P/5//r/+//5//n/+v/7//r/+P/3//f/+v/7//v//P/9//3/
/f/+//7//v/+//7///8AAP///v/+////AAABAP//AAAAAAAAAwAEAAQABAAHAAcABwAJ
AAoACgAKAAsADAAMAAsACQAKAAsADQAOAA0ADAAMAAwADAAMAA0ADAALAAoACAAHAAgA
BwAGAAYABQAEAAEAAAABAAIAAgADAAEA///+//7/AAABAAIAAwADAAMAAwABAAMABAAE
AAMAAQD///3/+//+////AAAAAAAAAAAAAAAA/f/9//3//P/+////AAAAAP3//f/9//3/
/P/8//v/+////wAAAAAAAPz/+//6//v//v/+////AAD6//b/+P/6//z//v8AAAAAAgAC
AP//////////AQABAAIABAAEAAUABQAGAAQABAAGAAcACQAMAA4ADwAOAA0ADQAOABAA
EAARABMAEQASABUAFQARABAAEAAOAAoABwADAAEAAQD+//3/+//7//v/+v/6//v/+//7
//3/+//7//v//f/9//3//f/6//j/+f/5//n/+f/6//v//P/7//r/+f/5//r/+v/4//j/
+P/4//j/+P/v//H/+f/9//3/9//x/+7/6f/o/+7/9//8/woAJABAAFwAgACqAMsA4ADw
AOkAvAB6ADoACQDt/+n/3//S/83/0f/S/9L/1//a/+D/6v/u/+z/7f/s/+r/6v/p/+3/
7f/v/+7/7v/t/+3/7//w//H/8v/x//H/8f/x//D/7//u/+3/7//v/+//8f/y//H/8v/0
//P/8v/w/+//8f/x//H/8f/x//L/8v/y/+7/7v/v/+//8f/x//H/8v/y//L/8//0//b/
9v/2//b/8//z//P/8//z//T/9f/1//f/9//3//f/9v/1//X/9f/2//b/9//5//n/+f/4
//j/+f/5//n/+v/6//r/+v/6//7/AAAAAAAA//////////8BAAIAAgACAAYACAAJAAoA
CAAHAAYABwAJAAoACwANAA4ADgANAAsADQANAA4ADgANAAwADAAMAAsACgAKAAgACgAK
AAkACQAFAAMAAQAAAAIABAAEAAYABAAEAAMAAwADAAEAAAAAAP//////////AQABAAEA
/////wAAAAD//wAAAQACAAMA///9//v/+P/7//z//f/+//////////7//P/9//7//v/9
//3//f/9//v/+v/4//f/+v/8//3//v/7//v/+//9//v/+v/6//r//v8AAP7//v/+//7/
/v/8//z//v/+/////////////f/9//7/AAD//////v/+/wIABAAIAAsACwAMAAwACwAK
AAkACQAKAAoACgALAA0AEAASABYAFwAUABIAEQAOAAwACQAFAAMA/v/6//j/9f/5//v/
/P/+//z/+//6//v/9//3//f/+f/7//v/+//4//f/9//2//X/9v/2//b/9v/5//r/+//9
//z/+v/2//T/9v/4//r//P/1//H/8//1//P/8//1//D/5//i/+j/7//8/xAAIgA0AE4A
cACaAMMA4gDwAOkAxACIAEoAFwD1/+X/2//M/8H/xf/I/8z/0//W/9r/6P/u/+j/5//s
//D/7v/v//H/7f/t//D/8P/v/+//8P/w//D/8P/z//P/8//z//X/9f/1//X/8//z//P/
9f/0//H/8P/w//L/8v/x//H/8//z//P/8//x//L/8v/y//H/8v/0//X/9P/z//L/8v/0
//T/9f/2//b/9v/2//b/9P/z//L/8f/y//T/9v/3//n/+f/5//n/+P/3//f/9//3//b/
9v/3//r/+//7//z/+//7//v//P/+//7//v/+//7/AAAAAAAAAwAFAAcACQAHAAgACAAI
AAoACgAJAAgACwALAAsADQAPABAAEQATABMAEgAQAA0ADgAPABEAEgAPAA4ADgAOAA4A
DgAPAA4ADAAKAAcABQAIAAkACgAMAAkACAAFAAQABAAEAAMAAwAEAAMAAwAEAAMAAwAD
AAMAAwADAAMAAQD//wAAAAD//////////////////////v/8//z//P/8//v/+//7//r/
/P/9//7//v/7//v/+//7//z//P/7//v//f/+//7//v/7//v/+//9//3/+P/4//7//v/+
//7//v/8//z//v/+////////////AQABAAIABAADAAMAAgACAAIAAgAEAAUABAAGAAcA
BwAJAAkACgAMAAsACgAKAAsADQAOABEAEQAPAA4ADgAMAAgABQABAP///v/8//z/+//7
//v/+v/6//f/9//3//n/+f/5//n/+//7//v/+//4//T/8//x/+//8P/y//T/9v/2//b/
9v/3//j/+P/2//b/9v/2//b/9v/1//n/+//1//H/8//z//D/6f/i/+b/7f/y/wIAFgAo
AEIAZACKALEA1ADqAOMAvACEAEoAFwDv/9v/0f/C/7P/r/+w/7r/x//K/8z/2P/k/+j/
5//q/+z/7v/p/+n/6//r/+r/6v/p/+n/6v/q/+r/6v/v//H/8//1//L/8f/w/+//7//v
/+//8f/z//H/8f/y//D/8P/v/+//8//z//P/8//z//T/9P/0//H/8P/w/+//7//v/+//
8P/x//L/9P/2//b/9v/2//b/9f/1//X/9f/1//b/9//3//T/8//y//H/9P/1//f/+f/7
//r/+v/7//v/+//6//r//f/9//3//v/8//z//P/8/wEABAAFAAYABgAHAAgACQAJAAoA
CgAKAAsADAAMAAwADgAPABAAEwASABIAEgATABcAGAAYABcAFQAVABYAFgAUABIAEQAQ
AA0ADAAMAAoACgAKAAkACQAHAAUAAwACAAQABAACAAIABAAEAAMAAwABAP///v/+//7/
/f/8//v//v///wAA///+//7//f/7//v/+//7//v/+//7//v/+v/4//j/+P/4//j/+f/6
//r/+P/5//r/+v/3//f/9//3//f/+P/4//n/+f/6//r/+v/1//n/+v/8//z//P/8//z/
/P/+//7/+//7//v/+//4//f/9//4//z///8BAAQAAQAAAAEAAQACAAQABQAFAAUABQAG
AAgABwAGAAYABwAJAAoADQANAAwADAANAAwACAAFAAEA///+//z//P/7//v/+//6//r/
9f/z//H/8f/x//H/8f/z//T/9f/2//T/9v/3//f/9//1//T/8//y//P/9P/1//f/9v/2
//T/9P/0//T/9P/0//f/9//5//f/8f/v/+//7P/t/+z/6v/p/+z//P8MABoAKgBKAG4A
kQCwAMYAzwDEAKQAagAxAAEA3//V/9L/yf+9/7z/vv/B/8r/zv/S/9z/5P/n/+j/5v/m
/+n/7f/r/+3/7P/s/+v/6//s/+z/7P/s/+3/7f/t/+3/6//r/+v/6//s/+3/7v/x//D/
7f/s/+z/7v/u/+3/7f/v/+//7//v/+3/7v/u/+7/7v/u/+//7//t/+3/7f/u/+7/7v/v
//D/8v/y//L/8v/v/+//7//v//H/8v/z//P/8f/x//H/8f/v/+//8P/x//H/8P/w//H/
9P/1//X/9v/3//f/9//4//b/9v/2//b/+P/6//r/+v/6//v//P/9////AAAAAAAAAgAC
AAEAAAABAAEAAQADAAYABgAGAAcABwAIAAgABwAGAAUABQAEAAYABgAHAAgABQAEAAQA
AgABAAAA/v/9//7///8AAAIAAAAAAP7//v/8//z/+//7//n/9//2//b/9//3//f/9//4
//n/+v/5//n/+v/6//n/9v/1//T/8//2//f/+P/4//j/+P/4//j/9//3//f/9v/4//n/
+v/6//f/9//3//f/9P/0//P/8//1//j/+v/8//r/+v/6//r/+P/4//r/+v/3//f/9//3
//j/+f/7//7//v//////AAD///7//////wIABAAFAAUAAgD///3//P8BAAIABAAHAAkA
CgANAA0ACQAIAAgABgAGAAMA///9//v/+P/3//X/8//z//L/8v/x//H/8f/z//T/9f/2
//n/9v/1//T/8P/y//P/8//z//L/8v/y//L/9P/0//T/9f/1//T/8f/w//P/9P/1//b/
8f/z//f/8f/r/+//7//q/+X/6P/s/+3/7v/8/xIAKAA+AFoAfgCfALgAzgDTALwAhgBK
AB0A+//n/+H/1P/D/7v/vv/I/9P/1v/W/97/6P/q/+X/5v/q/+j/5f/r//H/7f/t/+z/
6v/p/+j/6P/o/+j/6v/r/+z/7f/r/+v/6//r/+v/6//r/+3/6//p/+n/6v/s/+z/6//r
/+//7//v/+//7f/u/+7/7v/u/+7/7//v//D/8f/y//T/8P/u/+3/7P/u//D/8v/0//L/
8f/w/+//7f/u/+//7//v/+//7//v//H/8f/y//P/8//y//L/8//1//X/9P/0//P/8//z
//T/9P/0//T/9P/2//j/+P/4//b/9//4//n/+P/4//f/9v/8//7///8AAP///////wEA
BAAEAAQABQAFAAYABgAFAAcABwAIAAgABwAGAAYABgAHAAYABgAEAAIAAgABAAEAAgAB
AAAAAAD+//7//P/8//v/+v/4//f/+v/5//n/+v/7//v/+//7//n/+f/5//f/+v/8//3/
/f/7//n/9//1//f/+f/7//z/+f/4//f/9v/3//f/9//2//T/9f/2//b/9//3//f/9//4
//j/9//3//v/9v/0//T/9v/4//j/+P/4//j/+P/6//r/+//7//v/+//5//n/+v/8//r/
+//7//z//f/+/wEAAwADAAQABAADAAAA/////wAAAgACAAMABQAHAAgACwALAAcABgAG
AAQABAADAAEAAQD///z/+//5//j/9//1//T/9f/1//X/9//z//H/7//v//L/8//0//L/
8v/z//P/8//0//T/9P/0//T/9P/0//X/9P/0//L/8v/v/+7/7f/s//H/9//3//P/7//t
/+v/6v/r/+z/6v/p/+7/AAAYACoAPABWAH4AqQDGANYA2wDGAJIAVgAhAPn/4//d/9D/
xf/H/8r/yv/J/9D/1v/a/+D/5P/n/+r/8P/w//H/7f/p/+v/6//q/+j/5//q/+r/6v/q
/+v/6//r/+v/7f/t/+3/7f/r/+v/6//t/+//7f/t/+7/7P/s/+v/6//t/+3/7f/t/+3/
7v/u/+7/6v/q/+v/6//s/+3/7v/w//L/8v/z//T/8//y//H/8P/x//H/8f/x/+//8P/x
//H/8v/z//T/9f/z//P/9P/1//X/9P/0//X/9f/1//T/9P/1//X/9f/2//n/+v/7//z/
+v/6//j/9v/4//n/+v/7//n/+v/6//r//v8AAAEAAgABAAEAAQADAAQABAAEAAUABwAI
AAgABwAJAAkACgAKAAcABgAGAAYABQAEAAQAAgAEAAYABwAJAAUAAwABAAAAAgACAAAA
AAAAAAAA/////wEA///+//7//f/9//3//f/////////9//v//P/8//v/+//7//v/+//+
////AAAAAP///v/9//z/+f/5//n/+P/2//f/+P/4//j/+f/6//v//P/8//v/+//1//b/
+P/8//3//v///wAA///+/////v////////////3//f/+/wAAAQADAAQABgADAAIAAwAD
AAYACAAJAAkACAAHAAcACAAMAAwADQAPAA8AEAATABMAEQAQABAADgAKAAcAAwABAAEA
/v/9//v/+f/5//j/+P/4//n/+v/9//v/+//7//3//P/7//r/9v/4//n/+f/5//j/+P/4
//j/9v/2//b/9//5//r/+f/6//j/+P/4//j/9//3//f/9//1//X/9f/2//H/7P/s//P/
+P8AABQALgBMAGwAjgCzANoA6gDhAMAAjABOABsA+//r/+P/1P/H/8X/yP/O/9f/3P/g
/+b/6P/o/+n/6v/o/+r/6//t/+3/7//y//L/8f/x//D/8P/w//D/8P/v/+7/7f/v/+//
7//v/+//7//v//H/7//t/+3/7v/w//L/8//1//X/9f/1//X/8//0//T/9P/y//L/8//z
//P/8//z//T/8v/y//P/9P/1//b/9//4//f/9//3//f/9v/2//b/9f/1//X/9f/1//X/
9f/2//f/9//2//b/9//5//n/+P/4//z//f/+/wAA/f/8//v/+v/8//7//v/+//z//f/+
////AAACAAMABAAGAAYABQAEAAUABQAFAAcACAAIAAgACQANAA4ADgANAA0ADQAOAA4A
DwAOAA4ADgANAAwADAAKAAsADAAMAA0ADAALAAoACgAHAAYAAwACAAQABAADAAMAAQD/
//7//v8CAAMABAAFAAQAAwACAP////8AAAAA//8BAAEAAQABAAEAAQABAAAA/v/+//7/
/v/+////AAAAAP3//f/9//z/+//7//v/+//8//z/+//7//n/AgAIAAUAAgD///z//P/8
//7//v/+////AAABAAEAAQACAAQABAAFAAUABgAIAAgACgALAAkACgAKAAkACQAJAAoA
DAAOAA4ADwARAA4ADgAQAA8ADwAOAA4ADAALAAkABgAFAAMAAAD///3//P/7//n/+P/4
//n/+v/9//r/+f/4//n//P/9//7//P/6//n/9//1//b/9v/2//b/+P/4//j/+f/8//z/
+v/6//r/+v/6//r//f/5//P/8f/1//X/8f/s/+v/6v/o/+v/9P8CABYALgBUAHwAnAC5
ANwA8ADnAMQAiABGABkA9//l/9n/zP/D/8f/zv/W/9v/1v/Y/+T/7P/s//H/9P/y//D/
8f/v/+3/7//v/+7/7P/r/+//8P/x//L/8f/x//H/8f/z//P/8//z//H/7//t/+3/8f/x
//P/9v/0//T/8//z//L/8f/w/+//8v/0//X/9v/2//b/9//3//b/9f/0//T/9v/2//f/
+P/2//b/9v/2//f/9//3//f/9v/2//b/9f/3//f/9//3//f/9//4//n/+f/4//j/+f/7
//v/+v/6//n/+f/5//r//f/+////AAD//wAA///+//7///8AAAEAAwAGAAgACgALAAoA
CAAGAAoACwAMAA8AEAAQABAAEQARABIAEgARABMAEwAUABQAEAAOAA0ADAAMAAwADQAM
AAoACgAJAAkACQAJAAkACgAIAAgABgAGAAUABAACAAEAAwABAAAAAAACAAMABAAFAAQA
AwACAP//AQACAAIAAQADAAMAAwADAAAA///+//z//f/+////AAAAAAEAAgACAAAAAQAC
AAIAAAD///7//f/+//7//f/9////AgD+//7//v/+//7/AAACAAYACAAFAAMAAQD//wEA
AQACAAQABgAHAAcACAAGAAYACAAJAAwADgAPAA8ADAALAAsADAAOAA4ADwARABMAFAAX
ABcAEwASABIAEAAOAAsABwAFAAMAAAD///3//f/9//z//P/+////AAADAP///f/7//v/
+//7//v/+P/5//v//P/9//v/+v/5//j/+f/6//v//f/+//7//P/8//r/+v/6//r/+//7
//v/+f/1//X/9f/w/+v/6P/s//f/BgASACAAOgBaAIAAqADNAOgA9ADrAL4AfgBCABEA
8f/l/9v/zv/L/8v/zP/S/9n/3v/i/+z/8P/u/+3/8P/0//D/7f/x//P/8f/z//T/9P/1
//P/8v/x//D/8v/z//T/9f/z//P/8//z//b/9//4//v/+P/1//T/9P/2//b/9f/1//j/
+f/6//v/+f/6//r/+v/2//b/9//3//n/+f/5//r/9//2//b/9v/4//r//P/+//3//f/9
//3/+v/6//r/+f/3//f/9//3//j/+f/7//3//v/+////AQABAP///P/6//7///8AAAIA
AAAAAAAAAAAAAAIAAgACAAQABwAKAA0ACgAKAAkACAALAAwADAAMAA4ADwAQABMAEwAS
ABEAEQAWABgAGQAZABcAFQAUABIAEgASABMAFAATABIAEgAQAA8ADgAMAAsADQANAA0A
DgAQABAADgAOAAsACgAIAAcACgAJAAkACgAIAAcABgAFAAQAAwACAP//AAACAAMAAwAC
AAEAAAD//wIAAwAEAAQABAAEAAQABAAFAAUABQAEAAMAAwADAAIAAQABAAEAAQAAAAAA
/////wMABAABAAAA///+////AAADAAQAAwADAAMAAwABAAEAAgAEAAQABQAFAAYABwAI
AAsADQAQABIAEwATABAADwAPABAAEwAUABYAGQAWABYAGAAXABUAFAAUABIAEgAPAAsA
CQAFAAIAAQD////////+//7/////////AQD9//3//f////////////z/+v/7//v/+//8
//z//P/8//z//P/8//3//P/8//r/+v/8//z//P/8////+//7//3/+//3//n/+P/v/+b/
5v/v//r/BgAUACYAQABeAIAAqwDYAPQA+QDsAL4AdgA7ABMA8//n/+D/0f/F/8j/zv/R
/9r/3v/e/+b/8v/1//L/8v/w//H/8f/z//f/9f/0//L/8f/0//T/9P/0//T/8//y//H/
8v/z//T/9f/z//P/8//1//f/9f/1//b/9v/2//X/9f/5//n/+f/5//n/+v/6//r/9v/2
//f/9//1//X/9f/2//b/9v/3//j/+f/6//v//P/5//n/+f/5//v//P/9//3/+//7//v/
+//6//n/+f/5//z//P/9//////////7//v/+//3//P/8//7//v/+//7/AAACAAIAAgAE
AAUABgAHAAUABgAGAAYACwAMAAwADAANAA0ADQAPAA8ADgANAA0AEgAUABUAFQAUABMA
EwASABMAEgASABIADgAMAAsACAAJAAoACgALAAsACwALAAwACgAKAAgACAAKAAoACQAJ
AAgABQADAAIABQAFAAUABQAEAAMAAgD//wAAAgADAAMAAwADAAMAAwACAAEAAAD+/wAA
AAAAAAAA/////////v/8//3//v/+//3//f/9//3//P/8//v/+/8BAAQAAwACAAEAAAD/
//7////+////////////AAABAAMABgAIAAkACQAKAAkACAAJAAkACAAKAAsACwAMAAsA
CwAMABAAEAARABMAEwAUABcAFwAXABYAFgAUABAACwAFAAEAAQD+//3/+//9//3//P/8
//v/+//7//3//f/9//3////9//3//f/6//r/+//7//v/+f/4//f/9v/4//j/+P/5//j/
+P/2//b/+f/6//v//P/1//X/9f/z//P/8//z/+7/6f/q/+z/7//4/woAHgA2AFQAeACg
AMcA4gDsAOkAygCKAEYAEwDz/+H/1f/E/7//xf/K/87/1f/a/97/6v/y//T/7//q/+r/
6v/p/+3/7//x//L/8v/x//H/8P/w//D/8P/v/+//7//v//D/8f/y//P/8v/x//D/8f/y
//H/8v/0//b/9v/1//X/9//3//f/9//0//T/8//y/+7/7v/v/+//8P/x//L/9P/2//b/
9//4//f/9v/1//T/9f/1//X/9f/3//j/+f/5//j/9//2//X/9v/3//n/+//4//b/9f/1
//n/+f/4//j/+v/7//z//v/+//7//v/+/wIABAAEAAQAAgADAAQABQAHAAgACAAIAAsA
DAAMAAwADQANAA0ADwAQABAAEAARABMAFAAUABMAEQARABIAEgATABIAEgASAA8ADgAO
AAwADAAMAAsACwAJAAcABQAEAAYABgAEAAQABgAGAAUABQADAAEAAAAAAP//////////
/////////f///wAAAAD//wEAAQABAAEAAAD///7//P/+//7//v/+//v/+//7//r//P/9
//7//v////3/+f/4//r//P/+/wAA///+/////v////////////3//f/+/wAAAQADAAQA
BgAGAAYACAAJAAsADgAQABEADQALAAoACgAOAA4ADwARABAAEAASABEAEQAQABAADgAK
AAcAAwABAAAA/v/+//3//f/9//z//P/5//n/+f/7//n/+f/5//v/+v/5//j/9P/2//f/
9//3//j/+P/4//j/9v/2//b/9//3//b/8//y//T/9v/4//r/9f/z//X/9f/5//X/7f/s
/+f/5P/m//H//P8GABAAIgBAAGYAjAC1ANYA6ADnAMoAkABOABUA5//T/9H/xP+t/63/
uv/C/8v/1P/Y/9j/3P/o/+n/5P/o/+7/6//p/+3/7f/v//D/8P/x/+//7v/t/+z/7v/v
//D/8f/u/+3/7P/r/+//8f/z//f/9f/z//P/9P/0//T/8//z//X/9f/1//X/9P/0//P/
8v/z//T/9v/3//X/8//x//D/8v/y//P/9P/y//L/8v/y//T/9f/2//f/9v/2//b/9f/4
//n/+v/7//n/+f/6//v/+f/4//j/+f/9//3//P/8//3//f/9//7//f/8//v/+v/+/wIA
BAAGAAYABwAIAAkABwAIAAgACAAMAA4ADwAQAA4ADQAMAA0ADwAQABEAEwAVABYAFgAV
ABMAEQAQAA4AEAAQABEAEgAQAA4ADQAKAAgACAAHAAcABAADAAIAAgAEAAQAAgACAAIA
AgABAAEA///9//z//P/+////AAABAP////////3/+//6//j/9f/4//v//v8BAP3/+//5
//b/+P/4//j/+P/5//n/+f/4//f/9//3//b/AQABAPr/+P/4//j/+P/4//j/+v/6//v/
+//7//v//f/9//7/AAD9//3//P/8//7//v8AAAEAAgAEAAUABQAEAAMAAwAEAAQABAAF
AAcABwAIAAsACwAMAAwADQAMAAoABwADAAEA///8//v/+f/3//f/9v/2//X/9f/1//f/
8//z//P/9f/3//f/9//0//L/8//z//P/9P/0//T/9P/0//T/9P/1//b/9v/0//T/8v/y
//L/8v/1//X/8//z//H/7f/v//L/7//u/+7/7//2/wQAFAAkAD4AWgB6AKUAyADaAN0A
xACKAEwAGwDx/9n/0//M/8H/u/+6/77/x//M/87/1P/e/+r/7f/o/+T/5v/t//H/6//r
/+7/7v/t/+3/7f/s/+v/6v/t/+3/7f/t/+3/7f/t/+3/7f/t/+3/7//x/+//7//w/+7/
7v/t/+3/7//v/+//7//w//L/8//0//H/8P/w/+//8P/x//L/9P/y//L/8//0//L/8v/y
//L/8f/x//H/8f/z//T/9f/1//T/8//y//H/8v/z//X/9//4//j/+f/7//z/+//5//j/
+P/3//b/9v/5//r/+//8//7/AAAAAAAAAAABAAIAAwABAAIAAgACAAYACAAJAAoACgAJ
AAgACQAMAAwADAANAA8AEAAQAA8ADwAPABAAEAANAAwADAAMAAsACgAKAAgABgAGAAUA
BQAEAAMAAgACAAAAAAD+//7///8AAAAAAQABAP///v/+/wEAAQABAAEA/////////f/7
//z//P/7//3//f/9//3//////////v/8//z//P/8//3//f/9//z//P/9//7//v///wEA
/v/9//z/+//6//v//P///wAAAQABAAEAAQAAAP////8AAAAAAQABAAIABAAEAAYABwAK
AAwADQANAAoACQAJAAoADAAMAA0ADwARABIAFQAVABEAEAAQAA4ADAAJAAUAAwABAP7/
/f/7//v/+//6//r/+f/5//n/+//3//f/9//5//r/+//8//r/+f/5//j/9//4//j/+P/4
//r/+v/6//v/+v/6//j/+P/7//z//f/+/+3/8//7//n/8//z//P/9v/x/+r/5v/t//r/
CgAaADAATABsAJAAuwDeAO4A5wDIAJQAWAAlAP//7//n/9r/y//H/8z/1P/b/9z/3P/i
/+r/6P/h/+b/8v/y/+3/8f/z//H/8f/w/+7/7f/x//L/8//0//L/8f/w/+//8P/x//L/
8//z//P/8//1//T/8f/w//D/8f/y//L/8//y//H/8P/v//H/8v/y//L/8v/0//f/+f/2
//X/9P/0//T/9P/1//b/9P/0//T/9P/0//X/9v/3//f/+P/5//n/+P/3//b/9f/3//f/
+P/5//j/9v/1//X/+v/7//v//P/7//v/+//8//z//P/8//z//v8AAAAAAAD/////////
/wEAAgACAAIABwAIAAgACAAIAAcABgAHAAYABgAGAAcACwAMAAwACwANAA0ADgAOAA0A
DAAMAAwADQAMAAwACgAMAAwACwALAAkABwAFAAQABQAGAAUABgAIAAgABwAHAAYAAwAB
AAAAAgADAAQABQADAAMAAwABAAEAAgACAAEAAgADAAQABQAEAAMAAgAAAAMABAAFAAYA
AQD///3/+v/8//3//v/+//3//f/+/wAAAAAAAAAAAQACAAUABgACAAEAAAD//wAAAQAD
AAYABAAFAAUABgAIAAgACgALAA0AEAASABMADwANAAwADAAOAA4ADwARABMAFAAXABcA
EgAQAA8ADAALAAkABgAFAAMAAAD///3///////7//v/9//3//f////3//f/9/////f/9
//3/+v/7//3//v////v/+v/5//j/+P/4//j/+f/8//z/+v/6//r/+v/6//r/+//3//X/
/f8DAPv/9f/y/+//7v/u//H/+v8MACYAQgBcAHwAogDHAN4A6gDhALoAfABCABUA9//p
/93/zv/H/8n/zP/M/9P/2P/g/+r/7v/s/+//8v/s/+j/6//z//X/8//y//L/8f/x//j/
+v/y/w==
         </WaveFormData>
      </LeadData>
      <LeadData>
         <LeadByteCountTotal>10000</LeadByteCountTotal>
         <LeadTimeOffset>0</LeadTimeOffset>
         <LeadSampleCountTotal>5000</LeadSampleCountTotal>
         <LeadAmplitudeUnitsPerBit>4.88</LeadAmplitudeUnitsPerBit>
         <LeadAmplitudeUnits>��V</LeadAmplitudeUnits>
         <LeadHighLimit>2147483647</LeadHighLimit>
         <LeadLowLimit>268435456</LeadLowLimit>
         <LeadID>II</LeadID>
         <LeadOffsetFirstSample>0</LeadOffsetFirstSample>
         <FirstSampleBaseline>0</FirstSampleBaseline>
         <LeadSampleSize>2</LeadSampleSize>
         <LeadOff>FALSE</LeadOff>
         <BaselineSway>FALSE</BaselineSway>
         <ExcessiveACNoise>FALSE</ExcessiveACNoise>
         <MuscleNoise>FALSE</MuscleNoise>
         <LeadDataCRC32>3207051317</LeadDataCRC32>
         <WaveFormData>
CgALAAwADQAKAAsADAALAA4ADwAQABEAEQASABEAEAARABAAEAAOABAAEAAQABEADwAO
AAwACwAMAAkACQAJAAgABgADAAEA///9//v/+f/5//j/9v/2//X/8//x//D/8v/w//D/
8v/w/+//7//u/+3/7v/v//H/8f/v/+//7//u/+3/7P/r/+7/7v/u/+7/7P/s/+z/7P/s
/+z/6//r//H/7P/m/9v/z//G/8b/yP/I/8f/zP/W/+f/AQAdAEIAawCSALgA2ADcAMEA
pQCDAFoAPgA0ACgAGgAQAAcA/v/+/////P/6//n/+P/5//3////7//j/9f/u/+n/6v/r
/+r/6//t/+3/6//r/+n/6f/p/+f/6f/r/+v/6//q/+r/6v/q/+3/7f/t/+3/7v/u/+7/
7v/s/+z/7P/s/+//7//u/+7/7v/t/+z/6//s/+3/7v/v//L/8v/z//P/8P/w//D/7//x
//D/8P/x//D/7//u/+7/8P/z//X/9//1//X/9//5//f/9//3//j/+f/7//z//v/8//z/
+//7//3/////////AwAEAAUABgAEAAQAAwACAAQABgAIAAsACQAJAAgABwAJAAkACQAK
AA0ADQANAA8ADQAMAAsACgAOABAAEgASABEADwAOAAwADgAOAA0ACgAJAAkACAAGAAQA
BAAEAAMAAgABAAEAAAABAAAAAAD////////+//3//f/+//7//f/9//3//f/+/wAA/v/+
//3/+f/5//r/+//8//z//P/8//7//v//////+//7//z//P/9//3//v/+//z/+//7//r/
+P/4//j/+P/7//3//v8AAPz/+//5//j/+v/7//3////7//r/+f/4//f/9v/5//v//v8C
AAEABAAEAAQABwAIAAkACQALAA0ADQANAAwACwAKAAoADQAOAA8ADwAMAAwACgAJAAoA
CQAJAAoACAAHAAcABgACAAEAAAD+//3/+//6//n/9//1//P/8f/y//D/8P/w/+3/7P/s
/+z/7P/s/+7/7v/v/+//7v/s/+r/6v/r/+v/6f/p/+n/6f/n/+f/5//o/+j/6P/o/+j/
6v/q/+r/6P/g/+P/5//p/+D/2P/T/8v/xP/E/8b/xP/H/87/1v/r/wkALQBSAHcAmgC+
AM4AvACbAH0AXQBCADYAKgAYAAoAAgD7//j/+v/9//7/+v/5//r/+f/1//H/7//s/+v/
6v/t/+r/6f/m/+X/5v/n/+b/5//p/+n/6f/n/+T/5f/k/+P/5f/m/+f/6P/p/+n/6f/p
/+j/6P/o/+j/6f/q/+v/7P/s/+v/6f/o/+n/6f/p/+n/6f/p/+n/6f/q/+r/6//r/+7/
8P/y//P/8f/u/+z/6//u/+//8P/y//D/8f/x//H/7//v//H/8//0//X/9v/4//f/9//2
//b/+f/6//r/+//7//3//f/9//3//v///wAAAQACAAIAAgABAAIAAwAFAAgACQAJAAkA
BwAHAAcACAALAAsACwANAA4ADgAOAA4ADgAOAA4ADAAMAAsACwAKAAoACgAJAAYABQAF
AAQAAgAAAAAAAAD//wAA//////7////+//7//f/7//v/+v/5//f/+P/4//f/+v/7//z/
/v/9//r/+f/3//j/+f/7//3//P/6//j/9v/4//j/+f/5//n/+f/6//r/9//3//j/+P/4
//f/9//2//T/9P/0//T/9f/3//j/+v/4//n/+f/6//j/9//3//f/9f/5//z/+//6//n/
+P/2//f/+f/8//7/AgADAAQAAwAEAAUABQAFAAcABwAHAAkACwANABAAEAAOAAwACQAJ
AAoACQAJAAcABQAEAAQABQAFAAYABgADAAMAAwACAP//+//4//X/8//x/+//7f/u/+7/
8P/y//D/7v/t/+z/6v/q/+z/7P/q/+n/5//k/+X/5v/o/+n/5v/l/+T/4//k/+X/5v/o
/+j/6P/o/+j/6P/o/+j/5v/k/+X/5//n/+D/2v/X/8//wP+8/8L/xP/H/87/1v/l//v/
FwA8AGUAigCsAMQAvgChAIMAXwBAADIAKgAYAAgAAAD5//T/9P/1//T/9v/3//T/8//3
//f/9f/w/+v/5v/l/+b/5//m/+f/5f/l/+P/4//l/+X/5f/j/+X/5//n/+f/5v/m/+b/
5v/n/+f/5//n/+j/6P/o/+j/5v/m/+b/5v/q/+v/6//s/+z/6//q/+n/6v/r/+z/7f/s
/+z/7f/t/+v/7P/t/+3/7//u/+7/7//v/+//7//w//D/8f/x//H/8f/x//P/9f/0//P/
8v/y//T/9//5//z//P/8//v/+//9/////////wEAAgADAAQABQAGAAYABgAGAAYABgAH
AAYABwAHAAcACgALAAwADgARABEAEQATABIAEAAOAAwADwAQABEAEAAOAA0ADQAMAA4A
DgANAAoABwAHAAYABAAFAAYABwAHAAQAAwADAAIA/v/8//v/+f/7//3//v//////AAAA
AP///f/9//3//v8AAP7//v/9//3//f/+/////v/+//7//v/+//7///////z/+//7//r/
+v/7//3//v/9//v/+v/4//r/+v/6//r/+P/5//n/+v/3//f/9v/2//b/9f/3//z/+v/6
//r/+v/6//v//f8AAAEABAAEAAQABQAGAAcABwALAA0ADQANAAsACwALAAwAEAAQABAA
DwAQABAADgANAAsACQAIAAgACQAJAAoACgAGAAUABAACAAEA///+//3/+//5//f/9f/z
//D/7//u//D/8P/x//L/7v/u//D/8P/x//H/8P/u/+v/6v/q/+n/6v/r/+z/7f/t/+3/
7f/u/+3/7P/r/+r/7P/s/+z/6v/u/+3/6//n/+D/2v/X/9P/yv/G/8b/xP/D/8j/0P/Z
//H/EwA6AGEAiACqAMQAzgDDAKsAiwBoAE4APgAuABoABAD1//D/8v/1//r/AgABAP7/
+//7//v/9//y/+v/6v/r/+v/6//p/+n/6f/p/+f/5//p/+v/7f/t/+z/7f/s/+v/7P/s
/+z/7P/t/+3/7f/t/+z/7P/s/+z/7v/u/+7/7v/v/+//7v/u/+3/7f/t/+3/7//v/+//
7//y//L/8//z//X/9v/3//f/9v/0//P/8//0//X/9v/4//f/9//2//X/9//3//n/+//9
//3//f/+//3//f/8//z/AAACAAMABQADAAUABQAFAAUABgAHAAgADAAOAA8AEAARABIA
EwAVABYAFwAXABcAGQAbAB0AIAAhAB8AHQAdACEAIgAjACQAIQAgAB8AHAAaABkAGQAY
ABkAGgAaABgAFQAVABQAEgASABIAEgARAA4ADQANAAwADAAMAA0ADQAMAAsACQAHAAYA
BgAFAAMABQAHAAkADAAMAAoACgAJAAcABwAIAAkACgAKAAoACgAIAAYABQADAAMABQAI
AAoACAAHAAcABgAEAAMAAwACAAMABAAFAAYABAAFAAUABgAGAAcACAAKAAoACgAKAAcA
BwAIAAoADQAQABAAEAAPABAAEQARABUAFwAXABcAGQAZABkAGgAcABwAHAAbABsAHAAb
ABsAGQAXABYAFgAWABUAFQAUABMAEwATABIADgALAAkABwAHAAcABwAHAAMAAAD///7/
+//6//r/+v/2//b/+P/4//f/9//2//T/9//4//r/+//2//X/9P/z//T/9f/2//j/+P/4
//j/+P/1//T/8//w//T/+f/7//n/9v/u/+f/4f/W/87/zP/M/8n/yP/O/9n/7/8PADIA
WwCGAKwAzgDqAO8A3QC7AJIAbABQAEIANgAiAA8AAgD6//n/AAAGAAcABgAHAAcABwAF
AAIA+//2//X/9//3//X/9f/z//P/8f/x/+//7//v/+3/7v/x//L/8//y//L/8v/y//X/
9f/1//X/9P/0//T/9P/y//L/8v/y//b/9//3//j/+P/3//b/9f/1//X/9f/1//b/9v/3
//f/+f/6//v/+//7//r/+v/7//v/+//7//z/+//7//r/+f/3//f/+f/7//3//f/9//7/
AQADAAQABgAFAAYABgAHAAcACQAJAAkACgAKAAoACgANAA4ADgAOABAAEgAUABcAFQAV
ABQAEwAUABUAFgAYABkAGQAZABsAHAAcABwAHAAcABwAHAAaABsAGwAcABwAHAAcABsA
GAAWABUAEwAQABIAEgASABEAEgARABEAEAAOAAwACwAJAAoACwALAAsACQAKAAoACQAH
AAcABwAIAAsACgALAAsABgAFAAUABQAHAAgACQAKAAwADAANAA0ACQAJAAoACgAMAA0A
DwAQAA4ACwAJAAYACAAIAAgACAAMAAkACQAKAAoACgAKAAoACgALAA0AEAAPABIAEgAS
ABYAGAAaABsAHAAdABwAGwAbABsAGwAcACAAIAAgAB8AGwAaABcAFQAWABcAGQAcABwA
GwAbABoAFgAVABQAEgARAA8ADgANAAoABwAEAAEAAAD+//7//v/7//r/+v/6//r/+v/8
//z/+f/5//j/9v/2//b/9//3//f/9//3//f/9f/1//X/9v/0//T/9P/0//X/9v/3//b/
8P/x//P/9f/y/+z/5f/b/9D/zP/Q/8z/y//S/9z/7f8JACsAUAB5AKAAxADkAO4A3QDB
AKMAfABcAEYAMgAeAA4AAwAAAAQABQAIAAoABwACAP////////3//P/9//7/9//2//X/
8v/x//H/8f/v/+//8f/x//H/7//u/+//7v/t//D/8P/w//D/7//v/+//7//w//D/8P/w
//L/8v/y//L/8v/x/+//7v/w//H/8v/z//X/9f/1//X/9P/0//X/9f/1//b/9//3//b/
9P/z//P/9f/1//X/9v/0//X/9f/1//f/9//5//v/+f/5//n/+v/8//3//f/+////AAAA
AAEA//8BAAEAAQABAAIAAwAEAAUABgAGAAYABAAEAAQABQAKAA0ADwARABAADwAOAA4A
EQARABEAEwAUABQAFAAUABIAEgASABAAEwATABQAFAATABIAEAAMAA0ADQAMAAoACwAM
AA0ADQAKAAkACQAIAAUABAAEAAMABQAFAAQAAwAFAAYABgAFAAQAAwACAAIABgAEAAQA
AwADAAMABAAFAAYABgAGAAYABAAEAAUABQAFAAUABgAGAAQAAwADAAIAAwADAAQABAAC
AAIAAgACAAIAAQADAAQAAgACAAIAAgACAAAAAQADAAYACgAOAA8AEAAQABAAEAAPABMA
FQAVABUAFwAXABcAGAAZABgAFwAVABUAFgAVABUAEwARABAAEAAQAA8ADwAOAAkACQAJ
AAgACQAHAAYABQAFAAMAAQD///3/+v/5//j/9f/0//T/9P/x//D/8f/w//H/8f/w/+7/
7//w//L/8//w/+//7v/t/+7/7//w//L/8f/w/+//7v/t/+z/6//o/+z/7//v/+3/5v/e
/9f/z//K/8j/yP/K/8v/0P/Y/+X/+f8XAEAAbQCWALoA2gDiAM0AqwCJAGQARgA2ACYA
GAAQAAUA+v/0//f/+v/6//f/+P/7//3/+//5//j/8//s/+n/6f/p/+f/5//p/+n/5//n
/+n/6f/p/+f/6f/r/+v/6//r/+r/6f/o/+r/6//s/+3/7P/s/+z/7P/r/+r/6f/o/+z/
7f/t/+7/7v/t/+z/6//s/+3/7v/v/+7/7v/v/+//7//w//H/8f/x//D/8P/x//D/7//u
/+7/8P/z//X/9//2//X/9v/3//f/9//3//j/+v/7//v//P/6//r/+f/5//z///8AAAEA
AgACAAIAAgADAAQABAAEAAUABgAHAAkACQAJAAgABwAIAAkACgAMAA4ADQAMAA0AEAAQ
ABAAEAASABIAEgAQAA4ADQANAAwADAAMAAsACAAIAAkACQAIAAgACAAIAAcABgAFAAUA
BAABAAAAAAD//wAAAQABAAEAAQACAAIAAQD///////8AAAIAAAAAAP///f/9//7///8D
AAQABQAGAAMAAgACAAEA/f/9//7//v/9//3//v/+//////8AAAAAAAAAAAAAAAD+//3/
//8AAAIAAgACAAIABAAFAAcACgAJAAwADAAMAA8AEAARABEAEQATABMAEwATABMAEwAU
ABcAGAAZABkAFQAUABEADwAPAA8AEAASABAADwAPAA4ACwALAAsACgAKAAcABQADAP//
/f/7//n/+v/4//j/+P/1//T/9P/0//L/8v/0//T/9f/1//T/8v/w//D/8f/x//D/8f/y
//P/8v/x//D/8P/y//L/8v/y//T/9P/0//L/7P/r/+v/7f/s/+b/3//V/8z/yP/G/8j/
y//Q/9b/6f8JACsASgBxAJ4AwgDWANQAvQChAIEAXABGADgAKAAWAAoAAwD+/wAABQAE
AP7/+f/4//n/+f/5//n/+P/3//T/8f/v/+//7f/t/+3/7f/r/+v/6//r/+v/6f/p/+v/
6//r/+//8P/x//L/8f/v/+3/6//v//D/8f/y//L/8v/y//L/8v/x/+//7v/w//H/8v/z
//D/7//u/+3/7//w//L/8//z//T/9f/1//X/9P/0//X/9f/1//X/9v/0//X/9f/1//f/
9//5//v/+v/5//j/+P/6//v/+//8/wAAAgADAAUAAgADAAIAAQADAAQABQAGAAgACgAL
AAwACwAMAA0ADwASABMAEwATABAADwAOAA4AEgATABQAFwAWABYAFgAWABgAGAAYABYA
FwAXABgAGAAVABQAEgAOABAAEQARABAAEAAQABAADwAMAAsACwAKAAsACgAKAAkABgAF
AAMAAQAFAAgACgALAAkACQAJAAoACwAIAAcABQAGAAcACQALAAkACAAHAAYACAAIAAkA
CQAJAAkACgAKAAgABwAHAAYABwAHAAgACAAHAAYABQAEAAQACwAOAAsACgAJAAgABgAH
AAkADAAOABIAEwAUABUAFgAXABcAFwAZABkAGQAaABsAHAAeAB0AHAAbABkAGgAaABgA
FwAYABcAFwAYABcAFQAUABIAEQARABEAEAAOAAsACQAHAAYABQAEAAMAAAD8//r/+P/4
//j/+f/6//r/+v/8//z/+f/5//j/9v/4//j/+f/5//X/9f/1//X/9//3//f/+P/5//r/
+//8//n/+P/3//T/+P/5//n/9//w/+r/4//b/9T/0P/Q/9D/0//W/97/7f8LAC0AUAB3
AKAAwgDYANIAuQCbAH0AXABKAEAAMAAeABgAEwAQABAADwAIAAYABwAGAAcACwALAAUA
AAD9//j/9f/3//f/9f/1//b/9//2//f/9P/z//L/7//z//f/+f/7//n/+P/3//b/+v/7
//z//f/9//z/+//6//j/+P/4//j/+//9//7/AAD///////////7//f/8//v//f/+/wAA
AQABAAIAAwADAAUABAAEAAUABAADAAIAAgADAAUABgAHAAUABQAHAAkABwAHAAcACAAJ
AAsADAAOAAwADAALAAsADQARABMAFQAWABYAFgAWABcAGAAYABgAGwAeACEAJQAkACMA
IQAfACEAIwAlACgAKgApACgAKQAoACgAKAAoACsALAAtACwAKgAnACUAIgAlACYAJgAk
ACUAJQAkACIAIgAiACIAIQAgAB8AHwAeABwAGgAZABcAGAAZABkAGQAbABwAHAAbABoA
GQAYABgAHAAaABoAGQAXABcAGAAZABkAGAAXABYAFwAYABoAGwAZABkAGgAaABsAGwAc
ABwAGwAZABgAFgAXABgAGQAaABoAGwAYABYAFgAWABYAGAAbAB8AJAAiACQAIwAiACUA
JgAnACcAKQArACsAKwArACsAKwAsAC4ALgAuAC0ALAAsACoAKQAoACcAJwAoACgAJwAn
ACYAIwAjACMAIgAhAB8AHgAdABoAFwAUABEADgAMAAwADAAOAA4ADwAQAAsACgALAAoA
CwALAAoACAAKAAoACwALAAkACQAJAAkACQAJAAkACgAIAAgACAAIAAoACgAKAAgACgAH
AAcAAwD8//j/8//r/+T/4P/i/+T/6f/s//L/AwAdAD8AaACRALYA2ADmANgAuQCdAIEA
aABYAE4APgAwACYAHQAYABoAHQAcABwAGwAYABUAFwAXABEACgALAAwACQALAAsACQAJ
AAgABwAEAAMABQAHAAkACQAIAAkACAAHAAgACAAIAAgACgALAAwADQANAAwACwAKAA0A
DgAPABAADgANAAsACgANAA0ADQANAAsACwALAAsACgAKAAsACwAOABAAEgATABEAEAAQ
ABEAEQARABEAEgAQABEAEQARABEAEQATABUAFgAXABgAGgAZABkAGAAYABoAHAAdAB8A
HgAfAB4AHQAdAB4AHwAgACQAJgAnACgAJwAoACkAKwAsAC0ALQAtAC8ALwAvADAAMgAx
ADAAMQA1ADYANwA4ADcANgA1ADIAMgAxADEAMAAwADAALwAsACgAJwAlACIAJAAmACgA
KQAnACUAJAAiACEAIAAgAB8AIQAhACAAHwAeAB4AHQAbAB4AHwAgACIAIQAeAB0AGwAZ
ABkAGgAbAB0AHgAfACAAHQAcABwAGwAcAB0AHwAgAB4AHQAdABwAHgAdAB0AHAAbABoA
GQAYABoAGgAaABoAGgAaABsAHQAgACQAJAAmACUAJAAnACgAKQApACgAKQAoACcAKgAr
ACwALgAyADIAMgAxAC8ALgArACkAKQApACoALAArACkAKAAmACQAJQAmACYAIgAfAB0A
GwAXABUAEwARABIAEAAQABAADQAMAAwADAAKAAoADAAMAAsACwAKAAgACAAIAAkACQAJ
AAkACQAJAAgABwAGAAYACAAIAAgACAAIAAgACAAGAAgAAwADAAMAAgD8//n/9f/q/97/
2v/e/+P/5v/s//X/BwAhAD4AZQCOALAAzADaANEAuQCdAHwAYABSAEQAMgAkAB8AGgAY
ABcAFgASABEAEgARABEAEQAPAA4ACwAGAAMAAgABAP7//f///wEAAQADAAEAAQABAP//
//8BAAEAAQACAAIAAgACAAMAAwADAAMABAAEAAQABAAEAAQABAAEAAUABQAEAAQABQAF
AAUABQADAAMAAwADAAQABAAFAAUABQAGAAcABwAFAAQABAAFAAYABwAIAAoACAAJAAkA
CQAJAAkACwANAA0ADQANAA4ADgAPAA8AEAAPABAAEAARAA8AEQARABEAFgAYABoAHAAc
ABwAGwAaABsAHAAdAB8AIgAjACMAIwAiACEAIAAgACMAIwAjACUAKAAoACgAKAAmACYA
JgAkACUAJQAmACYAIwAiACAAHAAcAB0AHQAcABoAGgAaABkAFgAVABUAFAAUABQAFQAV
ABIAEQAPAA0ADgAQABEAEQAPAA8ADwAQABAADgAOAA0ADgAPABEAEwAQAA4ADAAKAA0A
DgAQABEADQANAA4ADgALAAsADAAMAA4ADQANAAwACgAKAAoACgAMAAwADAAMAAwADAAL
AAsADAAOABAAFAAVABYAGQAaABsAGwAbAB0AHQAdAB8AHwAfACAAHwAeAB0AGwAcABwA
GgAZABgAFwAXABgAFgAVABUAFAASABMAFAAUABAACwAHAAMAAQD///3/+//7//r/+//8
//r/+P/3//b/9v/2//j/+P/0//P/8f/u//D/8P/x//H/7f/t/+3/7f/r/+v/6//s/+z/
7P/s/+z/7P/s/+z/6v/s/+3/6//p/+b/3v/Z/9H/yv/I/8j/xP/J/9L/2v/l//n/FwBA
AGcAiACqAMAAwACnAIUAZQBMADoALAAcABIADAAFAP7//v////7//P/7//j/+f/7//f/
8f/u/+v/6P/n/+j/6f/o/+n/6f/p/+f/5//m/+X/5P/h/+T/5//o/+n/5//m/+X/5P/l
/+X/5f/l/+n/6v/r/+z/6//q/+n/6P/r/+v/6v/q/+j/5//m/+X/6P/p/+r/6//s/+z/
7f/t/+z/7P/s/+v/7f/s/+z/7f/r/+v/6//s/+z/7f/t/+3/7//v//H/8//x/+//7f/s
/+//8f/y//T/9//4//j/+f/7//3//f/9//3//v///wAAAQACAAIAAgADAAQABQAHAAYA
BwAHAAcACAAJAAoADAAMAAsACgALAA4ADgAOAA4ADQAMAAsACAALAAsADAAMAAoACgAJ
AAYAAwADAAIAAAD///7//f/7//v/+//8//z/+f/4//j/9//3//f/9v/1//X/9v/2//X/
8//z//P/9P/4//b/9v/1//P/8//0//X/9P/0//T/9P/2//b/9//3//L/8f/x//D/8P/x
//P/9P/w//H/8f/w//H/8v/z//T/9P/1//f/+v/6//z/+//6//3//v//////AQADAAMA
AwAFAAUABQAGAAoACgAKAAkABQAEAAEA//8AAP////8AAP7//f/9//z/+f/5//n/+P/2
//P/8f/v/+v/6f/n/+X/5f/k/+X/5v/l/+T/5P/k/+D/4P/i/+L/4//j/+L/4P/f/97/
3v/d/9z/3f/e/9//3P/b/9r/2v/c/9z/3P/c/93/3v/f/97/2v/Z/9n/2f/a/9j/z//B
/7T/rv+u/7L/tf+6/8D/yf/f/wEAJgBNAHQAlgC0AL4AswCdAH0AVgA8ADIAIAACAPT/
8f/q/+j/7f/0//b/8f/q/+f/5//n/+n/5v/h/97/3f/c/9v/2P/X/9n/2f/X/9f/2P/Z
/9r/2f/X/9f/1f/T/9j/2v/c/97/3P/b/9r/2f/b/9z/3f/e/97/3v/e/97/3v/d/9v/
2v/c/93/3v/f/9z/2//a/9n/3P/c/93/3f/d/97/3//f/+H/4P/g/+H/4//j/+P/5P/k
/+X/5f/l/+T/4//k/+X/5v/n/+j/6v/p/+n/6P/o/+r/7P/t/+//7P/t/+z/6//v//L/
9f/4//n/+v/6//r/+f/6//v//f8AAAEAAQABAAAA///+//7/AwAFAAcACwALAAoACQAI
AAcABgAFAAIABAADAAMAAgAAAAAA///8//n/+f/4//b/9P/0//T/8//0//P/8//y//H/
8P/w/+//7v/t/+v/6f/q/+z/7f/t/+v/6//r/+z/6//o/+f/5f/n/+n/7P/v/+7/7P/q
/+j/6v/q/+v/6//r/+v/7P/s/+r/6f/p/+j/8P/x/+7/7f/s/+v/6v/q/+v/7f/w//P/
9v/2//b/9f/2//f/9//7//3//f/9//v/+//7//z/AAAAAAAA///8//z/+v/5//j/9//3
//j/+f/5//r/+v/3//f/9//2//T/8f/v/+3/6v/n/+T/4f/i/+D/4P/g/+H/4P/g/+D/
2//a/9v/2v/a/9v/2//a/9r/2v/b/9v/1//X/9f/1//Y/9n/2v/c/9r/2P/W/9T/1f/W
/9f/1v/a/9n/1f/T/8z/xv/F/8X/uP+w/7L/sv+v/7T/uv/D/93///8kAFEAfACiAMIA
0ADFAK0AjwBoAEQAMgAoABYAAgDx/+b/4P/f/+T/6P/t//L/7//l/93/2//e/+H/3v/b
/9v/2//Z/9n/1v/V/9L/0f/T/9P/0//R/9P/1f/V/9X/1P/U/9T/1P/V/9X/1f/V/9X/
1P/T/9L/0//U/9X/1v/X/9f/1v/W/9X/1f/V/9X/2P/Z/9r/2//b/9r/2v/Z/9n/2v/b
/9v/3f/c/9z/3f/c/9v/2v/a/9r/2//b/9v/2//b/93/3//i/+P/5P/m/+P/4//i/+L/
5f/m/+b/5//p/+v/6//r/+z/7P/s/+z/7v/w//H/8v/x//L/8//1//j/+f/5//n/+//7
//v//P/+//3//P/9/wEAAgADAAQAAwACAAEA/v/+//3//f/8//7//v/9//r/9//3//b/
9P/0//T/9P/z//H/7//u/+z/7P/s/+3/7f/t/+3/7P/r/+n/6v/q/+n/6v/r/+z/7v/v
/+z/6//p/+f/5//o/+n/6//s/+3/7v/r/+r/6v/p/+n/6f/q/+r/6v/r/+3/7v/u/+3/
6v/s/+z/7P/s/+z/7f/v//L/8//2//b/9v/5//r/+//7//z//f/8//v//P/9//7/AAAC
AAIAAgABAAAAAAD+//3//P/7//v//P/6//n/+f/4//b/9//4//j/9v/z//H/7//r/+n/
5//l/+b/5P/k/+T/4P/e/93/3P/b/9z/3//g/+D/4f/h/+D/3//e/97/3f/b/9v/2//b
/9n/2f/Z/9r/2//c/93/3v/e/97/3v/c/9j/2f/d/93/2P/Q/8n/w/+8/7b/tP+2/7v/
wv/K/9n/8f8PADAAWwCEAKoAyADOALkAmwB7AFgAQAAuABwACgD8//f/9P/y//H/9P/w
/+n/5v/l/+v/8//v/+j/4//g/9v/2//b/9n/2f/b/93/3f/f/97/3f/c/9n/2v/d/97/
3//f/97/3f/c/9v/2//b/9v/3f/e/9//4P/f/97/3f/c/97/3//f/+D/4f/h/+H/4f/h
/+H/4f/h/+L/4v/j/+P/4v/i/+L/4f/i/+L/4//l/+b/5//o/+r/5//n/+b/5f/m/+f/
6v/t/+r/6f/o/+j/6//t/+7/8P/z//T/9P/1//T/9f/0//P/9v/4//r//P/7//r/+P/2
//j/+v/8////AQADAAQABQAEAAMAAgACAAcABwAHAAkACQAIAAcABgAIAAgACAAGAAUA
AwACAAAAAQACAAIAAAABAAMABAAEAAIAAAD+//v/+v/5//n/+P/4//j/+f/5//j/9//1
//P/9v/6//3////7//n/9//2//n/+P/5//n/9//3//j/+f/5//j/9//2//n/+v/8//3/
+f/5//r/+v/7//v//P/8//r/+f/2//T/9P/0//T/9//7/wAABgAGAAgABwAGAAcACAAJ
AAkACwANAA0ADQANAA0ADQAOABMAFAAVABUAEQAQAA0ACwAMAAsACwAMAA4ADQANAAwA
BgAFAAQAAgABAP///v/9//v/+f/3//X/9v/0//T/9P/z//L/8v/y//D/8P/y//L/8f/x
//D/7v/s/+z/7f/t/+z/7f/u/+//7//v/+//8P/t/+z/6//q/+3/7v/v/+7/7v/r/+v/
7//s/+L/1//R/87/zP/I/8T/w//M/9z/7/8JAC0AWACBAKYAyADgAN4AxwCtAI8AbgBW
AEQALAAYAA4ABQD8//z/BwAMAAgABQAEAAEA/f/5//f/+v/9//b/8//x//H/7//v//X/
9f/x/w==
         </WaveFormData>
      </LeadData>
      <LeadData>
         <LeadByteCountTotal>10000</LeadByteCountTotal>
         <LeadTimeOffset>0</LeadTimeOffset>
         <LeadSampleCountTotal>5000</LeadSampleCountTotal>
         <LeadAmplitudeUnitsPerBit>4.88</LeadAmplitudeUnitsPerBit>
         <LeadAmplitudeUnits>��V</LeadAmplitudeUnits>
         <LeadHighLimit>2147483647</LeadHighLimit>
         <LeadLowLimit>268435456</LeadLowLimit>
         <LeadID>V1</LeadID>
         <LeadOffsetFirstSample>0</LeadOffsetFirstSample>
         <FirstSampleBaseline>0</FirstSampleBaseline>
         <LeadSampleSize>2</LeadSampleSize>
         <LeadOff>FALSE</LeadOff>
         <BaselineSway>FALSE</BaselineSway>
         <ExcessiveACNoise>FALSE</ExcessiveACNoise>
         <MuscleNoise>FALSE</MuscleNoise>
         <LeadDataCRC32>451552745</LeadDataCRC32>
         <WaveFormData>
EwATABMAEwATABMAEgARAA4ACwAKAAoACAAHAAYAAwAEAAMAAwADAAEAAAD///3//P/8
//v/+v/7//3///8BAAIAAwAGAAgABwAHAAcACAAIAAgACAAGAAUABAAEAAQABgAGAAYA
BgAHAAcABQAFAAgACAAIAAgACAAHAAcABwAGAAUAAwACAAMABAAHAAgABgAGAAUABQAF
AAQABAAFAAUABQAHAAsAEAAZACQAKwAuADEALwAtAC0ALAAkABcAAADk/8n/rv+U/3v/
Zf9e/2b/a/9u/3z/kf+c/6D/qP+y/73/zP/d/+z/8//4//n/+//8/wEABgALAAsACwAL
AAsADAANAA4ADgAOAAwACwALAAsADQANAA0ADQAMAAwADAAMAAoACgAMAAwADQAOAA8A
EQARABAAEAAQABAADwAOAA4ADQANAA0ADQAPAA8ADwAOAAwADAANAA0ADwAPAA8ADwAN
AAsACgAJAAsACwAMAA0ADwAPAA8ADwANAA0ADwAPAA8ADwAPAA4ADwAOAA4ADgAOAA4A
DQALAAsACwAKAAoACAAHAAcABwAHAAYABQAEAAUABAADAAMAAAAAAP///v8AAP//////
//3//f/8//z/+//5//j/+f/5//r/+v/7//v/+//7//z///8AAAEABAACAAIAAgADAAMA
BAAEAAQAAwACAAMAAwAFAAUABQAHAAcABwAHAAcABgAFAAUABAAHAAYABwAKAAoACgAK
AAoACwALAAsACwAMAAwACwALAAsACgAJAAkADAANAA0ACwAKAAoACgALAAsACwALAAsA
CwALAAoACgANAA8ADwAPAA4ADwAOAA0ACgAKAAkACQANABIADwAOAA0ADAALAAwADAAN
AA0ADwAQABEADwAPAA8ADwAPAA4ADQAMAAcABgAGAAYABgAGAAQABQADAAIAAQABAAAA
///9//3//P/8//z//P/9//7///8AAAMABgAIAAkACQAJAAoACgAMAAwACgAKAAkACQAJ
AAgACQAKAAsADQALAAkACQAKAAgACAAIAAgABQAFAAUABQAIAAgACQAKAAwADgAOAA4A
DAALAAsACwAKAAoADQANAAsACwARABoAIwAqADEANgA7ADkAMwAtACgAHAANAPb/3P+7
/57/gv9n/1v/ZP9u/3H/ev+M/5n/oP+q/7b/xP/V/+L/6//0//v/AAADAAUACgANAA4A
DwARABEAEQARABIAEwAUABQAFAASABEAEQARABEAEQARABEAEgASABIAEgAUABQAFgAW
ABUAFAATABMAFAAUABUAFgAYABcAFgAWABUAFQAVABUAFQAVABUAFAAWABYAFwAXABcA
FwAXABcAFgAVABUAFQATABMAFAAVABQAEwASABEAEQATABcAGQAXABcAFwAWABcAFgAW
ABYAFAAUABMAEQATABMAEgASABIAEQARABEADwAOAA0ADAANAAwACwALAAwADAALAAoA
CAAHAAcABwAFAAUABAAEAAQAAwADAAUABQAGAAYABwAHAAcABwAIAAkACAAHAAgACgAK
AAoACwAKAAoACQAIAAkACgANAA8ADQANAA0ADwAOAA0ADAALAAwADQAPABAAEgAQABAA
EgARABAADwAOAA8ADwAPAA8AEAAQAA8ADwASABIAEgATABQAFQAVABMAEgASABIAEwAR
ABEAEQARABEAEQAQABAADwARABEAEQARABMAEwATABAAEAAPAA8AEQARABAAEAAQABAA
EAATABQAFAAVABIAEwATABMAFQAVABUAFQAVABQAEwASAA4ADAALAAoACwAKAAcABwAH
AAYABQAFAAQAAwABAAEAAgACAAIAAgABAAIAAwAEAAUACAAKAAsADQANAA4ADgAPABAA
DwAQAA4ADwAQABAADgAOAA4ADwANAAsACwAMAAwADAAMAAwACwALAAsACwANAAwADAAM
AAoADAAMAAwADQANAA4ADwAOAAwACwANAA0AEQAVABoAHwAoADEANgA5ADcANQA1ADIA
JgAVAP7/5P/H/6j/jv9z/1//Xv9o/3P/ev+I/5f/nv+m/7L/vP/L/9j/5f/w//f/+v/9
/wEABAAJAAoACwAPAA0ADQANAA4ADgAOAA0ADAANAA0ADgAPAA8ADwAPAA8ADgAOAA4A
DgAOAA4AEAAQABIAEgASABMAEwASABIAEgAUABMAEgASABMAEwATABMAEwATABMAEgAR
ABAAEAAPAA8ADwAPAA8ADgANAA0ADQAPAA8AEAARABAADwAOAA0ADQANAA8ADwAPAA8A
DwAOAAsACgAKAAoADAAMAAsACQALAAsACgAKAAcABQAEAAMABAAEAAQABAABAAAA////
//7//v/9//z/+v/5//n/+f/5//n/+P/4//j/9//3//n/+f/6//r/+//9//3//f/+////
/v/9//7//P/8//z//f/+/wAAAQACAAIAAgAEAAUABQAFAAUABwAHAAcABwAHAAUABQAG
AAYACAAGAAYACAAIAAgACAAIAAsACwALAAsADAAMAAsACwAKAAoACgALAAsACwAKAAcA
BwAIAAkACwAMAA0ADgAPAA8ADwAOAA4ADgAPAA4ADQAMAA0ADAALAAoACgALAAwACgAK
AAoACgALAAwADAANAA0ADwAQABEAEQARABEAEQARABAADwAOAAsACgAKAAoABwAGAAMA
AwADAAIAAQABAAAA///9//3/AAAAAAAAAAD//wAAAQACAAEABAAGAAcACQAJAAoACgAK
AAoACAAIAAkACwANAA4ADgAOAA4ADwAOAAsACgAKAAgACAAIAAgACAAJAAoACwAKAAgA
BwAGAAkADAANAA4ADgANAA0ADQAKAAoABwAHAAkACwAPABYAIwAsADEANAA1ADMAMQAx
AC4AJAAVAP7/5P/L/7T/oP+V/4X/ev+C/4v/jP+W/6n/tP+4/7z/wP/J/9b/4f/q//H/
9v/9/wMACAAPABAADQAPABAAEQASABQAEwAUABQAFAAWABUAFQAVABYAFwAYABkAFgAW
ABYAFgAVABQAFQAUABUAFgAXABkAFwAWABYAFgAWABUAFAAUABUAFQAVABUAFAATABIA
EAASABQAFwAZABYAFQAUABMAFQAVABYAFwAVABUAFgAXABUAFQAVABUAEwATABUAFQAT
ABMAEwASABEAEAAQABAAEgASABEADwAPAA8ADgAOAAwACwALAAsACAAGAAQAAgADAAIA
AQABAAIAAgABAAAAAgABAAEAAQD9//3//P/8//r/+f/5//v//f/+//7///8BAAEAAQAC
AAYABgAGAAgABgAGAAYABwAJAAoACgAKAAoACgAMAA0ADgAPABAAEwARABEAEQARABEA
EQASABIAFAASABIAFAAWABYAFgAWABcAFwAXABcAFwAWABQAEwAWABYAFgAXABcAFwAW
ABMAFAAUABQAFQAWABcAGAAZABcAFwAWABYAFgAXABYAFQAXABUAFAAUABQAFAAUABUA
FgAWABcAFwAZABoAGwAZABkAGQAZABkAGAAXABYAFAAUABUAFgAXABYAEwATAA4ADAAK
AAkACgAJAAcABwAGAAYABgAGAAcACAAJAAoADQAQABIAEwAQAA8ADwAOAA8AEAAPABAA
EgATABQAFAATABIAEQARABIAEQASABQAFgAWABYAFgAUABMAEgARABMAEgASABIAEQAS
ABEAEAASABEAEQARAA4ADgAPABEAGQAZABsAIAAlACwAMQA4AD0AOwA3ADkAPAA2ACcA
FAD+/+P/yv+w/5v/jf9+/37/h/+K/47/m/+q/7D/tv+8/8P/0P/h/+r/8//8/wMACQAO
AA8AEgAVABcAFwAXABcAGAAXABgAGAAYABkAGQAaABsAGQAZABkAGQAaABoAGgAaABoA
GgAcABwAGgAaABoAGwAZABgAGAAYABgAFwAWABYAGgAbABwAHQAcABsAGgAYABYAFgAX
ABcAGQAZABkAGQAYABcAFwAXABUAFQAWABcAFwAXABcAFwAUABMAFAATABMAEwATABIA
EwASABIAEgASABIAEQAPABEAEQAQABAADQALAAoACQAMAAwADAAMAAsACgAJAAkABgAG
AAUABAAEAAMAAwADAP/////+//7//P/7//v//f///wAAAAABAAMAAwADAAQABAAEAAQA
BgAEAAQABAAFAAYACAAJAAoADAAMAA4ADwAPAA8ADwARAA8ADwAPAA8AEQARABIAEgAS
ABAAEAASABIAEgASABIAEQARABEAEQASABIAEQARABMAFAAVABcAFgAXABcAFQAUABQA
FAAVABMAEwATABMAEwATABIAEgATABMAEwASABIAEgASABIAEwAUABQAFQAUABUAFQAV
ABUAFQAVABUAFQAUABMAEgARABAAEAAQAA0ADAAJAAkACQAIAAcABwAEAAMAAQABAAAA
AAAAAAAAAQACAAMABAADAAYACAAJAAcABwAIAAgABgAGAAQABAACAAMABAAEAAYABgAG
AAcACQAHAAcACAAGAAYABgAGAAUABQAFAAUAAwACAAIAAgACAAQABAAEAAQAAwADAAMA
AgACAAMABQAFAAUABwAOABMAHAAnADQAOQA3ADMAMQAsACAAEQD+/+r/0f+0/5z/h/9t
/2D/aP9x/3L/fP+P/57/ov+q/7L/vf/K/9f/4v/p//D/8//3//z/AQAGAAUABQAIAAkA
CgAMAA0ADgAOAA4ADgANAA0ADQALAAsACwALAAsADAANAA4ADAAMAA4ADgANAAwACwAL
AA0ADgAQABIAEAAPAA4ADgAOAA0ADAALAAoACQAIAAYACAAIAAkACQAIAAcABgAFAAEA
///+//3/+f/3//b/9f/0//P/8v/x//H/8f/z//P/8v/x//D/7v/v/+7/7v/u/+//8P/w
/+//8f/x//D/8P/u/+3/7f/t/+z/6v/o/+b/5f/k/+P/4//k/+T/4//i/+D/3//f/9//
3v/f/9//4P/h/+H/4v/l/+L/4v/h/+H/3//f/9//4P/i/+L/4v/k/+P/4v/h/+H/4//m
/+j/6v/q/+r/7P/t/+v/6//r/+3/7P/r/+r/6f/s/+3/7//w/+7/7P/s/+7/8P/w//D/
8P/v/+//7//v/+7/7v/t/+3/7//w//H/8//z//P/8v/v//H/8v/z//X/9P/z//L/8f/y
//P/8//0//X/9//1//X/9v/1//T/8//y//P/9P/0//X/8//1//b/9//5//n/+f/5//v/
+v/5//j/8//y//L/8v/z//L/7//v/+//7v/t/+3/7P/r/+n/6f/o/+j/6P/o/+f/6P/p
/+r/6f/s/+7/7//x//H/8v/y//P/9P/z//T/8//z//P/8v/x//D/7//v//H/8f/z//b/
9v/2//b/9v/1//X/9f/1//f/9v/2//b/9f/2//X/9P/2//X/9f/1//T/8v/1//f/9//3
//v/AgAHAA4AFQAeACMAIwAjACcAJgAcAA0A9v/c/8H/ov+G/23/U/9K/1L/Wf9a/2T/
e/+M/5T/mv+k/7H/wP/P/9j/4f/m/+v/7//w//P/9P/3//n//P/9//7/AAABAAIAAgAC
AAIAAQABAAEAAwADAAMAAwADAAQABQAGAAQABAAGAAYABQAEAAMAAwABAAAAAAAAAAMA
AwADAAQAAwADAAMAAwACAAEAAAD+////AAACAAMAAwADAAMAAwADAAMABAAFAAMAAwAE
AAUAAwADAAMAAwD/////AQABAAIAAwAEAAQABAAEAAUABgAIAAgABwAFAAMAAwACAAIA
AwADAAQABQADAAIAAQAAAP///v/9//3/+//6//j/9v/3//f/+P/5//n/+f/4//j/+P/3
//f/+f/3//j/+P/5//n/+f/5//r/+v/6//r//P/8//z//P/9/wAAAgADAAQAAwACAAMA
AwABAAEAAQADAAEAAQABAAEAAwADAAQABAAFAAQABQAIAAYABgAGAAYABwAHAAcABwAJ
AAoACgALAAoACgAKAAsADgAPAA8ADQAKAAoACgALAA0ADwARABMAEgARAA8ADgARABUA
FwAWABUAFAATABIAFQAWABYAFwAXABkAGgAbABsAGwAbABsAGQAYABcAFgATABIAEgAS
ABIAEgAQABEADQAMAAsACwAKAAkABwAHAAYABgAGAAYACQAKAAsADAAPABIAFAAVABMA
EwAUABQAFgAWABQAFAAVABcAGQAaABgAGAAYABkAGwAZABkAGgAYABgAGAAYABcAFwAX
ABcAGQAYABgAGAAaABwAHAAcABoAGQAZABkAGAAWABcAGwAdAB8AHwAkAC0ANgA9AEQA
RwBFAEMAQQBAADgAKQASAPr/3f++/6D/hf9v/2r/cv97/4T/lP+l/7D/uP/A/8r/1//m
//P//v8HAAwADQAPABIAFwAaABsAHQAdAB0AHQAeAB0AHgAeAB4AIAAfAB8AHwAeAB0A
HAAbABwAHAAcABwAHgAeACAAIAAgACAAIAAhACAAHgAdABwAHgAdABwAHAAfAB8AHwAf
AB0AHQAdABwAHAAcAB0AHQAdAB0AHQAdAB4AHQAdAB0AHAAbABsAGwAaABkAGAAXABYA
FwAaABsAGAAXABYAFAAUABQAFQAWABYAFgAVABMAEwATABIAEgAQAA8ADwAPAA8ADgAN
AAwADAAMAAwADQAMAAwACwAKAAgABwAHAAcAAgABAP///v8BAAEAAgAFAAUABgAGAAcA
BQAFAAUABgAGAAYABgAIAAkACgALAA0ACwAMAAwADAAMAAwADgAPAA4ADQAMAA0ACgAJ
AAgABwALAA0AEAASABIAEAAQABIAEAAQABAAEAAPAA8ADwAPABIAEgARABEAEgASABIA
EwASABMAEwARABAAEAAQABEAEQARABEAEQAPAA8ADgAOAA8AEwASABEAEAAPAA4ADwAQ
ABAAEQATABUAFgAXABYAFQAUABMAEwASABEAEAAPAA4ADgAOAAwACgAGAAUAAwACAAEA
AQAAAP///f/9//7//v/+//7//v/+//7//v///wIABAAFAAMAAwAEAAQAAgAAAPz/+v/8
//3//v/+//7//v/+/////f/7//v//P/6//r/+v/6//j/9//2//X/9//2//b/9v/0//b/
9v/2//b/9f/1//X/8P/u//H/8f/v//P/9//+/wUADAARABQAFwATABMAFwAWAAoA/f/o
/8z/rf+Q/3L/V/9H/0L/TP9V/1r/aP95/4L/iP+Q/6D/r/++/8f/0v/Z/9z/3//j/+b/
5//q/+3/7//t/+3/7f/u/+//8P/w//D/7v/t/+3/7f/w//H/8v/z//L/8v/y//L/8P/w
//L/8v/x//D/7//v//H/8P/w//D/8P/v/+7/7v/v/+//7//v/+//7//v/+7/7v/u/+//
7//w//H/8v/z/+//7f/s/+v/7v/v//H/8//x//H/8f/x/+3/7f/v/+//7//v/+//7v/v
/+7/7v/u/+z/7P/r/+n/6//r/+r/6v/o/+f/5//n/+f/5v/l/+T/4//i/+H/4f/e/97/
3f/c/9z/2//b/9v/3P/d/93/3v/c/9v/2//d/9z/3P/b/9v/2//b/9v/3P/g/+D/4P/i
/+D/4P/g/+H/4P/g/9//3v/e/97/4P/h/+H/4f/h/+P/4v/h/+D/3//h/+H/4v/i/+P/
4v/j/+b/5P/k/+T/5P/j/+P/4//j/+b/5v/l/+X/6P/o/+j/6f/p/+n/6P/l/+T/5P/k
/+X/5//n/+f/5//p/+n/6P/o/+f/5//m/+X/5P/j/+L/5P/m/+f/6f/p/+v/7P/t/+3/
7f/t/+3/7f/s/+v/6v/n/+b/5v/m/+X/5P/h/+H/3f/c/9v/2//b/9v/2v/b/9v/2v/Z
/9j/2//c/93/3v/h/+T/5v/n/+f/5//o/+j/5v/m/+T/5P/k/+X/5v/m/+j/6P/o/+n/
6f/n/+f/6P/o/+j/6P/o/+f/5//n/+f/5//m/+b/5v/o/+r/6v/q/+r/6f/p/+n/6P/o
/+n/5//n/+n/8f/4/wMACgAPABgAGwAZABcAFQAKAP7/7f/Y/77/n/+A/2T/Sf89/0T/
UP9V/1z/bv99/4b/jv+Y/6L/r/++/8n/0v/Z/97/4f/l/+r/7f/w//H/7//u/+3/7P/s
/+//8v/0//b/9v/1//X/9f/z//P/8//z//L/8v/y//L/8v/y//T/9P/2//b/9v/3//f/
9v/2//b/9f/z//H/8P/x//H/8f/x//T/9f/2//b/9P/0//X/9f/3//f/9//3//b/9f/1
//X/9f/1//b/9//2//X/9P/z//L/8//2//f/9f/1//X/9P/1//T/9P/0//L/8v/x/+//
8P/x//H/8v/w/+//7//v/+7/7P/q/+j/6v/q/+r/6//q/+r/6f/o/+b/5f/l/+X/5P/l
/+X/5v/l/+P/4v/j/+P/5P/k/+X/5//n/+f/6P/o/+j/6P/q/+z/7P/s/+3/6//s/+z/
7P/u/+7/8P/x/+//7//v//H/8P/v/+7/7f/v/+//8P/w//H/8P/x//T/8v/y//L/8v/1
//X/9f/1//b/9v/1//X/9P/0//T/9f/1//X/9P/x//H/8v/z//X/9f/1//X/9f/z//P/
8v/y//P/9P/y//L/8v/y//H/8v/y//P/8//1//b/9//5//n/+f/5//f/9v/1//T/8v/y
//P/9P/x//D/7f/t/+n/6P/n/+f/6P/n/+X/5f/m/+b/5v/m/+n/6v/r/+z/6//u//D/
8f/z//P/9P/0//T/9P/y//L/8P/x//L/8v/y//L/8v/z//P/8f/x//L/9P/0//T/9P/0
//X/9v/3//X/9P/0//T/8v/0//T/9P/0//P/8//z//b/9v/1//f/9//3//n/AAAFAA4A
FwAcAB8AHwAfAB8AHAAUAAkA+P/g/8X/pv+E/2n/V/9M/0z/Wf9g/2b/d/+K/5T/mv+k
/7H/wP/P/9r/4//q/+3/7f/w//f/+P/5//n/+//7//v//P/9//7//v/+//7//f/9//3/
///////////9//z/+//6//z//P/+//7/AAAAAAAAAQD///7//v/+/wAA///+//7/////
///////////////+//z//P/9//3/AAABAAIAAwACAAEAAQABAP////8AAAEA/v/9//z/
+//7//3/AQADAAIAAQAAAP7/AAAAAAEAAgABAAAA/v/7//3//f/8//z/+//7//z//f/8
//r/+P/2//f/9v/1//X/9P/0//P/8v/0//P/8//z//H/8f/w//D/7v/t/+3/7//x//L/
8v/z//P/8//z//T/9P/0//T/9v/0//T/9P/1//X/9v/2//b/9//4//v//f/7//v/+//9
//z/+//6//n/+//7//z//P/8//r/+v/8//3//v///wAAAAD///7//f8AAAAA/////wAA
AAAAAAEA//////7/+//9//7///8BAAEAAQABAAEA//////7//v///wAAAAAAAAAAAAAA
AAAA/////wIABQAHAAkABwAHAAcABwAFAAQAAwACAP7//P/7//r//P/8//r/+//3//b/
9f/1//L/8f/v/+//8v/y//L/8v/z//T/9f/2//f/+v/8//3/+//7//z//P/+//7//P/8
//3///8BAAIAAgACAAIAAwACAP///v/+/wAAAAAAAAAAAQABAAEAAQD///7//v/+//z/
/v/+//7//////wAAAQACAAIAAQD///3///8HABAAFwAeACcALgAtACsAKwApACIAGAAJ
APL/2P+5/5r/gP9p/1f/Wv9o/23/cP+A/5P/nP+i/6r/tP/H/9z/5//s/+//9v/7//3/
BAAHAAgACQALAA0ADQANAA4ADQAOAA4ADgAMAAsACwALAAwADQAOAA8ADQAMAAsACgAK
AAoADAAMAA0ADgAPABEAEAAOAA0ADAAOAA8AEAASABEAEQARABEADwAPAA8ADgAOAA4A
DwAPABEAEQARABEADgANAA0ADQALAAsADAANAA8ADwAPAA8ACwALAA0ADQAPAA8ADwAO
AA8ADgAOAA4ADgAOAA0ACwALAAsACgAKAAcABQAEAAMABQAGAAcACAAGAAQAAgABAAAA
AAD///7/AAD////////9//3//P/8//7//f/9/////P/8//v/+//+////AAACAAIAAgAC
AAQAAwACAAEAAQAEAAYABwAIAAYABgAIAAkACQAJAAkACwAJAAkACQAJAAoACwANAA4A
DAAKAAoADAAMAAwADAAMAAsACwALAAsADQAOAA4ADwAPAA4ADQANABAAEQARAA8ADAAM
AAwADQAPABEAEQAQABAAEAAQABAAEQASABIAEwARABMAFAAVABIAEQAQAA8AEAAQABAA
EAANAAwADAAMAAoACAAEAAMAAQAAAP////8AAP///f/9/wAAAAAAAAAAAQACAAMABAAF
AAgACgALAAsACwAMAAwACgAKAAgACAAJAAsADQAOAA0ADAALAAsACQAHAAcACAAJAAoA
CwAMAAwADQAOAA8ADAAKAAkACAAKAAwADAAMAAoACQAJAAkADgAOAA0ADQANABEAEwAU
AB0AKAAxADYAOQA3ADMALwAqAB4ADwD6/+L/x/+u/5r/i/97/3L/fP+H/4r/kv+l/7D/
tv+6/77/x//U/9//6v/x//j///8HAAoACQAMAA8AEQAPAA8ADwAQABEAEgASABIAEgAR
ABEAEQARABEAEQARAA4ADgAOAA4ADwAQABMAFAAUABQAFAAVABUAFAAUABQAEgARABAA
EAARABEAEQARABEAEQARABAAEgASABMAEwATABMAEwATABAADwAPAA8AEQARABIAEwAT
ABMAEwATABEAEQATABMAEwATABMAEgARABAAEAAQAA4ADgANAAsACwALAAoACgAIAAcA
BwAHAAcABgAFAAQABQAEAAMAAwACAAIAAQAAAP3/+//6//n/+f/7//z//v8AAP////8B
AAEAAgACAAMAAQABAAEAAgAEAAQABAAGAAgACAAIAAkACwAMAAwADAAOAA4AEAARAA8A
DwAPABEAEQARABEAEQATABMAFAAUABMAEAAPABAAEQASABMAFAAXABcAFwAXABYAFgAV
ABUAFgAWABYAFwAXABcAFgATABIAEgASABMAEQATABYAFAAUABQAFAAXABgAGAAZABkA
GwAcAB0AGwAbABsAGwAbABoAGQAYABYAFgAXABgAFQAUABEAEQANAAwACwALAAwACwAJ
AAkACAAIAAgACAAJAAoACwAMAA0AEAASABMAEwATABQAFAAWABYAFAAUABEAEQARABAA
EQASABMAFQATABEAEQASABQAFAAUABQAEQARABEAEQATABIAEgASABAAEgASABIAFAAT
ABMAEwASABIAEwARAA8AEQAVABwAIwAmAC8AOgBBAEEAOwA3ADQALAAdAAYA7P/V/8D/
rP+f/43/gP+G/4//jv+W/6n/tP+4/7z/wP/H/9D/2//o//X//P///wMACAANABQAGQAX
ABUAFQAVABYAFgAWABUAFAAXABcAGAAZABsAGwAbABsAGQAYABcAFgAWABYAGAAYABYA
FgAWABcAFwAWABYAFgAWABUAFAAUABcAFwAXABcAFwAXABcAFgAYABgAGQAZABcAFwAX
ABcAFQATABIAEQATABMAFAAVABUAFQAVABUAEwATABUAFQATABMAEwASABEAEAAQABAA
EgASABEADwAPAA8ADgAOAAsACQAIAAcACQAIAAcABgADAAIAAQABAAAAAAD///7//P/7
//v/+//4//f/9f/0//f/9//4//v/+v/6//n/+f/8//3//v8AAAAAAAAAAAIABAAEAAQA
BQAFAAYABgAGAAQABAAGAAcABwAHAAcACQAHAAcABwAHAAkACQAKAAoACAAGAAYACAAK
AAoACgAKAAsACwALAAsADgAOAA0ADQAMAAwADAANAA0ADQAMAAkACwAMAA0ADwANAAsA
CgAKAAoACgAKAA0ADgAOAA8ADgAPAA8ADwARABEAEQARABMAEgARABAADQAMAAwADAAJ
AAgABQAFAAMAAgABAAEA/v/9//v/+//+//7//v/+/wEAAgADAAQABQAIAAoACwAJAAkA
CgAKAAgACAAGAAYACAAJAAoACgAIAAgACAAJAAsACQAJAAoACAAIAAgACAAGAAUABAAD
AAYABgAHAAgABgAIAAgACAAHAAUABAADAAgABgAFAAkACQALAA0AEAAXACAAKwA0ADkA
NwAzADMALgAkABcAAADk/8n/rv+U/3f/Xf9W/2L/a/9s/3j/i/+Y/57/pv+w/7//0v/f
/+j/8f/4//v//f/+//3/AAAFAAsACwALAAsADAAPABAAEAAQAA4ADQANAA0ADwAPAA8A
DwAOAA4ADgAOAAwADAAOAA4AEAAQABAAEQAQAA4ADQAMAA0ADQANAA4ADgANAAwACwAM
AA0ADgAOAAwADAANAA0ADwAPAA8ADwAQAA8ADwAPAA8ADwAQABEAEQARABEAEQARABEA
EwATABIAEQAQAA4ADQAMAAwADAANAA4ADgANAAsACwAKAAoACAAHAAcABwAIAAgACAAI
AAUABAADAAMABAAEAAMAAgAEAAMAAwADAAEAAQAAAAAA///9//z//f/7//z//P/9//3/
/f/9//7/AAAAAAAAAgACAAIAAgADAAIAAgABAAAA/v/+/wAAAQADAAMAAwAFAAcABwAH
AAcABwAHAAgACAAGAAQABAAGAAgACAAIAAgABgAFAAQAAwAFAAYABgAHAAgACAAIAAkA
CgALAAsACQAIAAgACAAJAAsACwAKAAoACgAKAAoACQAKAAoACwAMAA8AEQATABEAEQAR
ABEAEAAOAAwACgAJAAgACAAIAAcABgADAAMAAQAAAP////8AAP///f/9//7//v/+//7/
/P/8//z//P/+/wIABQAHAAkACQAKAAoACQAIAAUABAAHAAkACwAMAAoACgAKAAsADQAL
AAsADAALAAoACQAIAAkACQAJAAkABwAGAAYABgAGAAgACAAIAAYABQAFAAUACgAKAAkA
CQAJAA0AFQAcACMALAA1ADgAOQA5ADsAOwAuACAADwD4/+D/xf+o/5D/ef9n/2T/cP91
/3z/jP+d/6L/pP+s/7j/y//c/+X/7v/1//r/+//9/wQADQASABMAEwARABEAEQASABMA
FAAUAA==
         </WaveFormData>
      </LeadData>
      <LeadData>
         <LeadByteCountTotal>10000</LeadByteCountTotal>
         <LeadTimeOffset>0</LeadTimeOffset>
         <LeadSampleCountTotal>5000</LeadSampleCountTotal>
         <LeadAmplitudeUnitsPerBit>4.88</LeadAmplitudeUnitsPerBit>
         <LeadAmplitudeUnits>��V</LeadAmplitudeUnits>
         <LeadHighLimit>2147483647</LeadHighLimit>
         <LeadLowLimit>268435456</LeadLowLimit>
         <LeadID>V2</LeadID>
         <LeadOffsetFirstSample>0</LeadOffsetFirstSample>
         <FirstSampleBaseline>0</FirstSampleBaseline>
         <LeadSampleSize>2</LeadSampleSize>
         <LeadOff>FALSE</LeadOff>
         <BaselineSway>FALSE</BaselineSway>
         <ExcessiveACNoise>FALSE</ExcessiveACNoise>
         <MuscleNoise>FALSE</MuscleNoise>
         <LeadDataCRC32>981664048</LeadDataCRC32>
         <WaveFormData>
BwAHAAcACAAGAAYABgAGAAYABgAGAAYABgAGAAYABgAGAAUAAgABAAEAAQABAAMAAQAC
AAQABQAGAAYABgAGAAgACAAIAAcABQACAAEAAAACAAAA//////3//f/9//z//P/8//v/
+//9//z//P/8//r/+v/6//r//P/8//z/+//5//n/+f/3//v/+//7//v/+f/5//n/+f/5
//j/+P/5//v/+f/5//v//v8CAAkAFAAkADsAVwB7AKcA2AALAUMBeAGTAYQBPwG8APr/
L/+4/pb+lP6e/rf+1P7v/gb/IP89/1z/fv+d/7D/wP/J/9D/1f/c/+P/6f/t//H/8P/w
//H/8v/0//b/9v/3//f/9//3//j/+P/4//j/+f/5//n/+f/6//r/+v/6//r/+v/7//v/
+//8//z//P/8//z//f/9//3//f/+//7//v///////////wAAAAAAAAAAAAACAAMAAwAD
AAMAAwAEAAIAAgACAAIABgAGAAYABgAGAAYABwAIAAgACAAIAAgACgAJAAkACQAHAAYA
BQAFAAMAAwACAAEAAgABAAEAAQD///7/+//5//r/+f/5//n/9//2//b/9f/0//T/9f/1
//P/8//z//P/8v/y//L/9P/2//j/+f/7//v//P/8//3//f/9//7//v8AAAAAAAABAAEA
AwADAAMAAgACAAIAAgADAAMABAAEAAIAAQABAAEAAQABAAIAAgAEAAQABAAEAAMAAwAE
AAQABAAEAAQABAAEAAQABAAEAAQABAAEAAUABQAFAAUABQAFAAUABQAFAAUABQAFAAQA
BAAEAAQABAAGAAYABgAGAAQABAAEAAMAAQACAAIAAwAFAAYABQAEAAMAAgABAAIAAgAC
AAQABQAFAAUABQAFAAYABgAGAAYABgAGAAYABgAGAAYABAAEAAQAAgADAAAA////////
//8BAAEABAAGAAcACAAGAAYABgAGAAgACAAHAAcAAgABAAAAAAAAAP////////7//f/7
//r//P/7//v/+//6//r/+v/6//r/+v/6//r/+v/6//n/+f/5//n/9//5//v/+//7//v/
+//7//v/+//6//j/+f/7//n/+f/9//7/AAALABwAMgBLAGsAkQC/APQALQFlAY4BkwFk
Af0AUAB4/9X+kv6K/pT+pv7B/t7++f4U/zT/Vf96/5r/sf/A/8r/z//U/9v/4v/n/+3/
8f/z//L/8v/z//T/9P/2//b/9//5//n/+f/6//j/+P/4//n/+//7//v//P/6//r/+v/6
//z//f/9//3//v/+//7//v/+////////////AAAAAAAAAQABAAEAAQAAAAAAAAAAAAIA
BAAFAAUABQAFAAUABgAIAAgACAAIAAgACAAIAAgACAAIAAkACgAKAAoACgAKAAgABwAH
AAcABwAGAAUABQAFAAUABAADAAAA////////AAAAAP7//f/8//v/+//7//v/+v/6//n/
+v/6//v/+//7//v/+//7//z//P/8//7///8AAAAAAQADAAQABAAFAAMAAwAEAAQABAAE
AAQABQAHAAkACQAJAAgACAAIAAgABQAFAAYABgAGAAUABQAFAAUABQAGAAYACAAIAAgA
CAAFAAUABgAGAAYABgAGAAYACAAIAAgACAAIAAgACAAJAAcABwAHAAcABQAFAAUABQAF
AAUABQAEAAQABAAEAAQABgAGAAYABgAEAAQABAADAAEAAgACAAMAAwABAAIAAgACAAIA
AgADAAQABAAEAAQABQAFAAUABQAFAAYABgAGAAYABgAGAAYABgAGAAYABgAGAAYABAAF
AAIAAQABAP////8BAAEAAgAEAAUABgAHAAgACQAKAAgACAAHAAcAAgABAAAAAAAAAP//
//////3//f/8//z//P/7//v/+//6//r/+v/6//z//P/8//z/+v/6//n/+f/5//n/9//5
//v/+//7//v/+f/5//n/+f/6//r/+//7//f/9//5//z/AAAHABQAKAA9AFkAfQCpANoA
DwFHAXYBiQFsARkBhAC4//f+lv6A/oj+mv63/tT+7f4G/yT/Qf9m/4j/pf+6/8b/zf/S
/9v/4v/l/+n/7//x//D/8P/x//L/8v/0//T/9f/2//f/+P/6//r/+v/6//v/+f/5//n/
+v/8//z//P/8//r/+//7//v//P/8//z//P/9////AAABAAAAAAD///7/AQABAAEAAQAA
AAAAAAAAAAIABAAFAAUABQAFAAUABgAIAAgACAAIAAgACAAIAAgACAAIAAkACgAIAAgA
CAAIAAgABwAHAAcABwAGAAUABQAHAAcABgAFAAQAAwADAAMAAgACAAAA///+//3//f/9
/////v/+//3//P/8//3//f////////////7//v/+/wAAAQACAAIAAwAFAAYABgAHAAUA
BQAGAAYACAAIAAgACQAIAAkACAAHAAgACAAIAAgABQAFAAYABgAHAAcACAAJAAkACQAK
AAoACAAIAAgACAAJAAkACgAKAAgACAAIAAgABgAGAAYABgAGAAYABgAHAAkACQAJAAkA
CQAJAAkACQAHAAcABwAGAAgACAAIAAgABgAGAAYABgAEAAQABAADAAUABgAGAAYABgAG
AAYABgAGAAYABQAEAAYABwAHAAcACQAJAAoACgAKAAoACgAKAAoACgAKAAoACgAKAAoA
CAAJAAYABQAFAAMAAwAFAAUABgAIAAkACgAKAAoACgAKAAgACAAHAAcABgAFAAQABAAA
AP///////wEAAQAAAAAA/v/9//3//f/8//z//P/8//r/+v/6//r/+//8//z//f/7//v/
+f/7//v/+//7//v/+//7//v/+//8//z/+//7//v/+f/7/wIADAAVABwAKgA/AFUAcwCZ
AMIA7wAbAUYBYwFUARMBmgDq/y//vP6e/p7+ov61/tL+6f7+/hb/Mf9O/2z/if+i/7j/
xf/Q/9n/4P/p/+//8f/z//L/8v/z//T/9v/4//j/+f/5//n/+f/6//z//P/8//3//f/9
//3//v/8//z//P/8//3///8AAAEAAAAAAAAAAAAAAAEAAQABAAEAAgACAAIAAQABAAEA
AQAEAAQABAAEAAIABAAFAAUABQAFAAUABgAIAAgACAAIAAkACAAHAAYACAAIAAkACgAI
AAgACAAIAAoACQAJAAkACwAKAAkACQALAAsACgAJAAYABQAFAAUABAAEAAIAAQACAAEA
AQABAAEAAAAAAP//AAAAAAEAAQD//////////wAAAAAAAAIABQAGAAYABwAFAAYABgAH
AAUABQAGAAYACAAIAAgACQAIAAkACAAHAAgACAAIAAgABwAHAAgACAAKAAkACQAJAAYA
BQAFAAQABgAGAAYABgAFAAUABgAGAAgACAAIAAgABgAGAAYABgAIAAgACAAJAAcABwAH
AAcACQAJAAkACQAJAAkACQAIAAYABgAGAAYABgAGAAYABgAIAAYABAAEAAQABAAEAAMA
BAAEAAQABgAHAAcABwAFAAUABgAGAAgACAAIAAgACgAKAAoACgAKAAoACgAIAAUAAgAB
AAEAAQABAAMAAwACAAQABQAGAAgACAAIAAgACAAIAAcABwAGAAUABAAEAAIAAQABAAEA
AQABAAAAAAD///3//P/7//v//P/9//7//v/+//7//v/8//z/+//7//3//f/7//3//f/9
//3//f/8//v/+v/5//j/+v/9///////7//3/AgAKABMAGgAoADkASwBhAIMArADVAAEB
MAFZAWgBRQHuAF4Ao//8/rT+qv6s/rv+1P7t/v7+Ev8p/0L/Xv99/5j/sv/D/87/1//g
/+f/6//x//P/9v/2//f/+P/4//r/+v/7//v/+//7//z//v/+//7///////////8AAAIA
AgACAAIAAQABAAAA//8CAAIAAgACAAIAAwADAAMAAwAEAAQABAAEAAMAAgABAAMABAAF
AAYABQAGAAYABQAHAAcABwAIAAoACgAKAAoADAAMAAwADAAKAAoACwAMAA4ADgAOAA4A
DgANAA0ADQAPAA4ADQANAA0ADQAMAAsACgAJAAkACQAIAAgABgAFAAMAAQAAAP///f/8
//z/+//6//r/+//7//n/+f/5//n/+P/4//j/+v/7//z//P/9////AAAAAAEAAwADAAQA
BAACAAIAAgADAAMABQAFAAUABAAEAAQABAADAAMABAAEAAQAAwADAAMABQAFAAYABgAG
AAYABgAGAAUABQAGAAYABgAGAAYABgAIAAgACAAIAAgACAAIAAkABwAHAAcABwAHAAcA
BwAHAAcABwAHAAYABgAGAAYABgAGAAQABgAIAAYABgAGAAYABwAIAAgACAAIAAkACQAJ
AAcABwAIAAgACAAIAAgACAAIAAgACAAIAAgACAAIAAYAAwAAAP/////9//3//////wEA
BAAGAAgACAAIAAgACAAKAAoACQAJAAYABQAEAAQAAAD//////////////v/+//7//f/9
//3//P/8//z//P/+//7//v/+//z//P/7//v/+//7//n/+//7//v/+//7//v/+//7//v/
+P/6//v//f////3///8EAAgADQAYACoAPwBXAHUAnQDKAPsALwFeAXsBcAEzAbwADABJ
/8r+pP6i/qj+u/7W/u/+BP8g/zn/Vv94/5X/rP+8/8f/zP/V/97/5f/t//P/8//y//L/
8//0//b/+P/4//n/+f/5//n/+v/6//r/+v/7//v/+//7//z//v/+//7//v/8//3//f/9
/wAAAAAAAAAAAAABAAEAAQAAAAAA///+////////////AQACAAMABAACAAQABQAFAAUA
BQAFAAYABAAEAAQABAAIAAgACAAIAAoACgALAAwADAAMAAwADAAMAAsACwALAA0ADAAL
AAsACwALAAoACQAGAAUABQAFAAIAAgAAAP///P/7//v/+//8//z//f/9//v/+v/6//n/
+f/5//n/+f/6//r/+v/8//3//v/+/////f/+//7///8BAAEAAgACAAIAAgACAAMAAQAD
AAMAAwAEAAQABAAEAAMAAwAEAAQAAgABAAEAAQABAAEAAgACAAAAAAAAAAAAAAABAAMA
BAAEAAQABAAEAAQABAAEAAQABAAEAAQABQAFAAUABQAFAAMAAwADAAMABQAFAAUABAAE
AAQABAAEAAIABAAEAAQABgAEAAQABAAEAAUABgAGAAYABgAHAAcABwAHAAcACAAIAAgA
CAAIAAgABgAGAAYABgAGAAYABgAEAAUAAgABAAEA/////wEAAQACAAQABQAGAAYABgAG
AAYACAAIAAcABwAEAAMAAgACAP7//f/9//3//f/9//z//P/8//v/+//7//z//P/8//z/
/P/8//z//P/8//z/+//7//v/+//5//v/+f/5//n/+f/7//v/+//7//r/+v/7//v/+//7
//3/AAAGAAsAGAAoAD8AWQB5AKMA0AAFATsBbgGNAYABPwHCAAgAP/+8/pj+mP6g/rX+
0v7t/gT/HP85/1r/fP+Z/67/vv/J/87/1f/c/+P/6f/v//P/8v/y//P/9P/2//j/+P/5
//n/+f/5//r/+P/4//j/+f/5//n/+f/6//z//P/8//z/+v/7//v/+//6//r/+v/6//v/
/f/+/////f/+//7//v///////////wAAAAAAAAAAAAACAAMAAwADAAMAAwAEAAQABAAE
AAQABgAGAAYABgAGAAYABwAIAAoACgAKAAoACgAJAAkACQAHAAYABQAFAAUABQAEAAMA
AgABAAEAAQD+//7//P/7//r/+f/5//n/+f/4//j/9//2//b/9//3//b/9f/0//P/9v/2
//b/+P/5//r/+v/7//3//v/+/////////wAAAAD+//7//v///wEAAwADAAMAAgACAAIA
AgABAAEAAgACAAIAAQABAAEAAQABAAIAAgACAAIAAgACAAEAAQACAAIAAgACAAIAAgAE
AAQABAAEAAQABAAEAAUABQAFAAUABQAFAAUABQAFAAcABwAHAAYABAAEAAQABAAEAAQA
BAACAAQABAAEAAQABQAGAAYABgAGAAcABwAHAAcABwAIAAgABgAGAAYABgAGAAYABgAG
AAgACAAIAAYAAwAAAP//////////AQABAAQABgAHAAgACAAIAAgACAAGAAYABQAFAAIA
AQAAAAAA/v/9//3//f/9//3//P/8//z/+//7//v/+v/6//r/+v/6//r/+v/6//r/+v/5
//n/+f/5//f/+f/5//n/+f/5//v/+//7//v/+v/4//n/+//7//v/+//8/wAABwAUACgA
QwBdAIEAqwDcABMBSwF8AZEBeAElAZIAyP8J/6T+jv6S/qL+uf7U/u/+Cv8o/0X/Zv+I
/6H/tP/C/8v/zv/V/9z/4//p/+3/7//y//L/8//0//T/9v/2//f/9//3//f/+P/6//r/
+v/7//n/+f/5//r//P/8//z//P/8//3//f/9//7//v/+//7//f/9//z/+//8//7///8A
AAEAAQABAAEAAgACAAIAAgACAAQABQAFAAUABQAFAAYABgAGAAYABgAGAAYABgAGAAgA
CAAJAAoACAAIAAgACAAIAAcABwAHAAcABgAFAAUABQAFAAQAAwAAAP///////wAAAAD+
//3//P/7//v/+//7//r/+v/5//b/9v/3//f/+f/5//n/+f/6//r/+v/8//3//v/+////
AQACAAIAAwACAAEAAQAAAAEAAgADAAUAAwAFAAUABQAEAAQABAAEAAMAAwAEAAQAAgAB
AAEAAQACAAMABQAGAAQABAAEAAQAAwADAAQABAAEAAQABAAEAAIAAgACAAIABAAEAAQA
BQAFAAUABQAFAAUABQAFAAUABQAFAAUABAACAAIAAgACAAQABAAEAAIAAgACAAIAAwAE
AAQABAAEAAUABQAFAAUABQAGAAYACAAIAAgACAAGAAYABgAGAAYABgAGAAQAAwAAAP//
////////AQABAAIABAAFAAYABgAGAAYABgAGAAYABQAFAAIAAQAAAAAA/P/7//v/+//7
//v/+v/6//z/+//7//v/+v/6//r/+v/6//r/+v/6//r/+v/5//n/+f/5//f/+f/5//n/
+f/5//f/9//3//f/9v/4//v/+f/3//f/+f/8/wAABwAUACYAPQBXAHsApwDaAA0BRwF6
AY0BcAEfAYoAvv8B/57+hv6K/pr+sf7O/un+BP8i/0H/ZP+E/5//tP/A/8n/0P/X/97/
4//p/+3/7f/w//D/8f/y//L/9P/0//X/9f/1//X/9v/4//j/+P/5//f/9//3//j/+v/6
//r/+v/4//n/+f/5//j/+P/4//j/+v/7//v/+//9//7//v/+//7//f/8//v//f/+////
AAAAAAIAAwADAAEAAQABAAIAAgACAAIAAgAEAAQABAAEAAQABAAFAAYABAAEAAQABAAE
AAMAAwADAAMAAgABAAEAAQABAAAA///+//3//f/9//r/+v/4//f/+P/3//f/9//1//T/
9P/z//P/9P/2//f/9f/1//X/9f/0//T/9P/2//f/+P/4//n/+//8//z//f/9//3//v/+
//7//v/+//////8BAAEAAQAAAAAAAAAAAP////8AAAAAAAD/////////////AAAAAP7/
/v/+//7//f/9//7//v/+//7//v/+//z//P/8//z//v/+//7///////////////3//f/9
//3//f/9//3//P/+//7//v/+//7//P/8//z//P/8//z//f/+//7//v/8//3//f/9//3/
/f/+//7/AAAAAAAAAAD+//7//v/+/wAAAAAAAP7//f/6//n/+f/5//n/+//7//z//v//
/wAAAAAAAAAAAAAAAAAA//////r/+f/4//j/9v/1//X/9f/1//X/9P/0//T/8//z//P/
8v/y//L/8v/y//L/8v/y//L/8v/x//H/8f/x/+//8f/v/+//7//v//H/8f/x//H/8v/y
//H/8f/x//P/9f/2//r/AQAQACIAOwBZAH8AqwDaAA8BSQF4AYMBWgH5AFYAgv/T/ob+
eP5+/pL+r/7O/uf+BP8i/0H/ZP+E/53/sv++/8P/yv/T/9j/3f/j/+f/5//o/+j/6f/q
/+r/7P/s/+3/7//v/+//8P/w//D/8P/x/+//7//v//D/8v/y//L/8v/y//P/8//z//T/
9P/0//T/9P/1//X/9f/2//j/+f/6//r/+f/4//f/+f/6//v//P/6//z//f/9//3//f/9
//7/AAAAAAAAAAAAAAAAAAAAAAAAAAABAAIAAgACAAIAAgACAAEAAQABAAEAAAD/////
//////7//f/8//v/+//7//r/+v/4//f/9//3//j/+f/3//b/9v/1//T/9P/1//X/9//3
//f/9//6//r/+v/8//3//v/+/////f/+//7/////////AAAAAP7//v/+////AQADAAMA
AwAAAAAAAAAAAP////8AAAAAAAD/////////////AAAAAAIAAgACAAIA/////wAAAAD+
//7//v/+/wAAAAAAAAAA/v/+//7///8BAAEAAQABAAAA///+//3//////////v/+//7/
/v/+//7//v/+//7//v/+////AAAAAAAA/v//////////////AAAAAAAAAAAAAAAAAAAA
AAAAAAAAAAAAAAD+//3/+v/5//n/+f/5//v/+//+/wAAAQACAAIAAgACAAIAAAAAAP//
///+//3//P/8//r/+f/5//n/9//3//b/9v/4//f/9//3//T/9P/0//T/9P/0//T/9P/0
//T/8//z//P/8//x//P/8//z//P/8//z//P/8//z//T/8v/z//P/8//x//H/9P/2//v/
BAAUACcAQQBfAIUAsgDjABkBUgF7AYABTwHmAD4Abf/G/nz+cv58/o/+rv7P/uz+Bv8l
/0b/av+L/6T/tv/D/8r/zf/W/93/4//l/+f/6v/q/+v/7P/w//L/8v/z//H/8f/x//L/
8v/y//L/8//z//P/8//0//T/9P/0//T/9v/3//f/9//4//j/+P/4//b/9//3//f/9//4
//j/+P/5//n/+f/5//z//P/8//z//P/+///////9//3//f/+/wAAAAAAAAAAAgACAAIA
AgACAAIAAwAEAAIAAgACAAIABAADAAMAAwADAAIAAQABAP/////+//3//v/9//3//f/6
//r/+P/3//j/9//3//f/+f/4//j/9//0//T/9f/1//f/9//3//f/+P/4//j/+v/7//z/
/P/9//3//v/+/////////wAAAAAAAAAAAAABAAEAAwADAAMAAgACAAIAAgABAAEAAgAC
AAIAAQABAAEAAQABAAIAAgAAAAAAAAAAAAEAAQACAAIAAgACAAIAAgABAAAA///+/wAA
AAAAAAEAAQABAAEAAQABAAEAAQABAAEAAQABAAAA/v/+//7//v/+/wAAAAAAAAAAAAD/
/wAAAAAAAAAAAQABAAEAAwADAAQABAACAAIAAgACAAIAAgACAAIABAAEAAQAAgABAP7/
/f/9//3//f//////AAACAAMABAAEAAQABAAEAAQABAADAAMA/v/9//z//P/8//v/+//7
//v/+//6//r//P/7//v/+//6//r/+v/6//j/+P/4//j/+v/6//n/+f/5//n/9//5//f/
9//3//f/+f/5//n/+f/6//j/+f/5//f/9//5//7/AAAHABQAKAA/AFsAfQCpANgACwFD
AXIBgQFeAQcBcACg/+P+iv54/nz+jP6r/sz+6f4C/yD/Q/9o/4r/of+0/8L/zf/U/9v/
4v/p/+v/7f/x//L/8v/z//T/9v/4//j/+f/5//n/+f/6//r/+v/6//v/+f/5//n/+v/6
//r/+v/6//z//f/9//3//P/8//z//P/9////AAABAP//AAAAAAAAAQABAAEAAQACAAIA
AgACAAAAAgADAAMABQAFAAUABgAIAAgACAAIAAoACgAKAAoACgAKAAsADAAKAAoACgAK
AAwACwALAAsADQAMAAsACwALAAsACgAJAAYABQAFAAUABgAGAAQAAwAEAAMAAwADAAUA
BAAEAAMABAAEAAUABQAFAAUABQAFAAcACAAJAAwADAAMAAsACwAMAA4ADwARABAADwAP
AA4ADgAOAA4ADwANAA8ADwAPABAAEAAQABAADwAPABAAEAAPAA0ADAALAA0ADQAOAA4A
DgAOAA4ADgANAA0ADgAOAA4ADgAOAA4AEAAQABAAEAAPAA4ADQANAA0ADQANAA0ADQAN
AA0ADQALAAsACwAMAAwADAAMAAwADQAOAA4ADgAQABEAEQARAA8ADwAQABAAEAAQABAA
EAAQABAAEAAQABIAEgASABAADQAKAAkACQAJAAkACwALAA0AEAASABQAEwASABEAEAAS
ABIAEQARAA4ADQAMAAwACgAJAAkACQAJAAkACAAIAAgABwAHAAcABAAEAAQABAAGAAYA
BgAGAAYABgAFAAUAAwADAAEAAwAEAAUABgAHAAUABQAFAAUABgAEAAMAAwAFAAcACQAI
AAwAFQAgADAARwBfAHsAnwDIAPUAJQFUAW8BYgEhAagA9v83/8D+nv6c/qL+tf7S/uv+
Bv8c/zX/Uv9y/5P/sP/C/8//3P/l/+r/8f/3//n/+//8//z//f/+/wAAAgACAAMAAwAD
AAMABAAEAAQABAAFAAYABwAIAAoACAAIAAgACAAIAAkACQAJAAoACgAKAAoACgALAAsA
CwALAAwADAAMAAsACwALAAsADgAOAA4ADgAOABAAEQARABEAEQARABIAFAAUABQAFAAW
ABYAFgAWABQAFAAVABYAFgAWABYAFgAWABUAFQAVABUAFAATABMAEwATABIAEQARABEA
EgATABAAEAAOAA0ADgANAA0ADQANAAwADAALAAwADAANAA0ADwAPAA8ADwAPAA4ADQAO
AA8AEAAQABEAEQASABIAEwATABMAFAAUABQAFAAUABUAEwAVABUAFQAUABQAFAAUABMA
EwAUABQAFgAVABUAFQAVABUAFgAWABUAFAATABIAEwATABQAFAASABIAEgASABQAFAAU
ABQAFAAUABQAFQAVABUAFQAVABUAFQAVABUAFwAXABYAFAAUABQAFAAVABYAFgAWABgA
GQAZABkAFwAXABgAGAAYABgAGAAYABYAFgAWABYAFgAWABYAFAATABAADwAPAA8ADwAR
ABEAEgAUABUAFgAYABgAGAAYABoAGgAZABkAEwARAA8ADgAOAA0ADQANAA0ADQAMAAwA
CgAJAAkACQAKAAoACgAKAAoACgAKAAoACQAIAAYABQAIAAkACAALAAoACQAIAAcABwAH
AAcABwAGAAgABwAFAAUABQAJABAAFgAZACQANABJAF0AdwCbAMgA9wAlAU4BbQFqATMB
xAAgAGX/3v6w/q7+sv7D/uD+9/4M/yD/Of9U/3D/j/+s/8b/0//a/+H/5v/t//f///8B
AAIAAgADAAQABQAGAAUABQAFAAUABQAGAAgACAAIAAkABwAHAAcACAAKAAoACgAKAAoA
CwALAAsACgAKAAoACgAKAAsACwALAAsADAAMAAwADQANAA0ADQAQABAAEAAQAA4AEAAR
ABEAEQARABEAEgASABIAEgASABQAFAAUABQAFAAUABUAFgAWABYAFgAWABQAEwATABMA
FAAUABQAFQAVABUAFAATABAADwAPAA8ADgAOAAwACwAIAAcABwAHAAcABgAGAAUABAAE
AAUABQADAAMAAwADAAYABgAGAAgACAAIAAcABwAKAAwADQAPAA0ADQAOAA4ADgAOAA4A
DwAPABEAEQARAA4ADgAOAA4ADwAPABAAEAAQAA8ADwAPAA0ADQAOAA4AEAAQABAAEAAP
AA8AEAAQABAAEAAQABAAEgASABIAEgASABIAEgATABEAEQARABEAEQARABEAEQATABMA
EgAUABQAFAAUABMAFAAUABQAFAAVABUAFQAVABUAFgAWABYAFgAWABYAFQAUABMAEgAU
ABQAFAASAA8ADAALAAsADQANAA8ADwAQABIAEwAUABIAEgASABIAFAAUABMAEwAOAA0A
DAAMAAwACwALAAsACQAJAAgACAAIAAcABwAHAAgACAAIAAgABgAGAAYABgAGAAYABQAF
AAUABQADAAUABQAFAAUABQADAAMAAwADAAYABAAFAAcABQADAAMACAAMABMAIAAyAEkA
ZQCHALEA4AAVAU8BggGZAYgBRQHAAP7/M/+4/pb+mv6k/rn+1v7x/gr/JP9B/2T/iv+l
/7j/yP/T/9b/3f/m/+v/7//z//X/+P/4//n/+v/8//7//v///wEAAQABAAIAAgACAAIA
AwADAAMAAwAEAAQABAAEAAQAAgADAAMAAwAEAAQABAAEAAYABwAHAAcABwAIAAgACAAJ
AAkACQAJAAgACAAIAAgACAAKAAsACwALAAsACwAMAAwADAAMAAwAEAAQABAAEAAQABAA
EQASABIAEgASABIAEAAPAA8ADwARABAADwAPAA0ADQAMAAsACgAJAAkACQAGAAYABAAD
AAIAAQABAAEA///+//7//f/6//r/+//7//3//f/9//3//v/+//7/AAABAAIAAgADAAMA
BAAEAAUABQAFAAYABgAIAAgACAAJAAkACwALAAsACgAKAAoACgAJAAkACgAKAAoACQAJ
AAkACQAJAAoACgAKAAoACgAKAAkACQAKAAoACAAIAAgACAAKAAoACgAKAAoACgAKAAsA
DQANAA0ADQANAA0ADQANAA0ACwAMAAwADAAMAAwADwAQABAAEAAQABEAEQARABEAEQAS
ABIAEgASABIAEgASABIAEgASABIAEgASABAADwAMAAsACwALAAsADQANABAAEgATABQA
EwASABEAEAAQABAADwAPAAwACwAKAAoACgAJAAkACQAJAAkACAAIAAgABwAHAAcABgAG
AAYABgAEAAQABAAEAAYABgAFAAUABQAFAAMABQAFAAUABQAFAAcABwAHAAcABAAGAAkA
CQAFAAUACQAMABQAHQAqADwAUwBxAJcAwwDyACMBWQGCAY0BZgEJAXAApv/1/qj+nv6k
/rL+y/7m/v3+FP8y/1H/cP+S/6v/wv/S/9n/2v/f/+r/8//5//v//f/+//7///8AAAQA
BAAEAA==
         </WaveFormData>
      </LeadData>
      <LeadData>
         <LeadByteCountTotal>10000</LeadByteCountTotal>
         <LeadTimeOffset>0</LeadTimeOffset>
         <LeadSampleCountTotal>5000</LeadSampleCountTotal>
         <LeadAmplitudeUnitsPerBit>4.88</LeadAmplitudeUnitsPerBit>
         <LeadAmplitudeUnits>��V</LeadAmplitudeUnits>
         <LeadHighLimit>2147483647</LeadHighLimit>
         <LeadLowLimit>268435456</LeadLowLimit>
         <LeadID>V3</LeadID>
         <LeadOffsetFirstSample>0</LeadOffsetFirstSample>
         <FirstSampleBaseline>0</FirstSampleBaseline>
         <LeadSampleSize>2</LeadSampleSize>
         <LeadOff>FALSE</LeadOff>
         <BaselineSway>FALSE</BaselineSway>
         <ExcessiveACNoise>FALSE</ExcessiveACNoise>
         <MuscleNoise>FALSE</MuscleNoise>
         <LeadDataCRC32>1598344883</LeadDataCRC32>
         <WaveFormData>
BwAHAAcABwAHAAgACAAIAAgACAAIAAgACAAKAAoACQAJAAgABQAEAAIAAgACAAQABQAF
AAYABwAGAAYABgAGAAgACAAIAAcABgADAAIAAAAAAP///v/9//3//f/9//z/+//7//v/
+//7//r/+v/6//n/+f/5//n/+f/5//n/+f/5//n/+P/4//j/+P/4//j/9//3//f/9v/4
//j/+P/4//b/9f/z//P/7//t/+//+P8HABsAOQBgAJQA0QATAVkBnwHJAcsBmgEkAWQA
k/8E/8z+wf7G/tT+6P79/g7/Jf9B/13/ff+a/67/uv/D/8j/z//V/9z/4//o/+v/6v/q
/+v/7f/u/+//7//v//H/8f/x//H/8f/y//L/8v/0//T/9P/1//P/9P/0//T/9f/1//X/
9f/4//j/9//3//b/9//3//f/9//3//f/+P/6//r/+v/6//j/+f/5//n/+//7//z//P/6
//r/+v/7//n/+f/5//n/+//7//z//P/6//r/+v/6//z//P/8//z//P/7//v/+v/6//n/
+P/3//f/9//1//X/8v/x//H/8f/u/+7/7P/s/+v/6v/q/+v/6f/o/+j/6P/o/+j/6P/o
/+b/5v/o/+j/6f/p/+v/7P/v//H/8v/z//X/9v/3//f/+f/7//v/+//9//3//f/+/wAA
AgACAAIA/////wEAAQACAAIAAgACAAMAAwAEAAQAAgACAAIAAwAFAAUABQAFAAMAAgAC
AAIABAAEAAQABAAEAAQABAAEAAIAAgACAAIABAAEAAQABAAEAAQABAAEAAIAAgABAAEA
AQABAAEAAAABAAIAAwAEAAQABAAEAAQAAgACAAIAAwAEAAQAAgACAAIAAgAAAAEAAgAC
AAUABQAFAAUABwAHAAcABwAGAAYABgAGAAgACAAIAAgACAAIAAcABQAGAAMAAgACAAIA
AgAEAAUABQAGAAcACAAIAAgACAAIAAgACAAHAAYAAwACAAAAAAD///7//f/9//z/+//5
//f/+P/5//r/+//6//r/+v/5//n/+f/5//n/+f/5//n/+f/5//j/+P/4//r/+v/6//v/
+f/5//j/+P/2//b/+P/6//f/8//v/+3/6f/v//7/EwAtAE8AegCwAPEAMwF3Aa8BxQGr
AVYBtADe/y//2v7A/sH+zv7e/vT+Cf8i/z//Xf99/5n/rP+6/8T/y//S/9n/3//m/+n/
7P/t/+z/7P/t/+//8v/z//P/8//z//P/8//z//P/9P/0//T/9v/2//b/9//1//b/9v/2
//f/9//3//f/+P/4//f/9//4//n/+f/5//n/+f/5//r/+v/6//r/+v/6//v/+//7//v/
+//8//z//P/8//z//f////////////3//f/+//7//v/+//7//v/+//7//v/+//z/+//7
//r//P/7//r/+f/5//n/9//3//T/8//z//P/9P/0//L/8v/x//D/8P/x//H/8P/w//D/
8P/w//D/8P/w//D/8v/y//P/8//1//b/+f/7//z//f///wAAAQABAP//AQABAAEABQAF
AAUABgAEAAYABgAGAAcABwAJAAkABgAGAAYABgAFAAUABgAGAAYABgAGAAcABwAHAAcA
BwAHAAYABgAGAAYABgAGAAYACAAIAAgACAAIAAgACAAIAAYABgAGAAYABgAGAAYABgAG
AAYABQAFAAMAAwADAAIAAwAEAAUABgAFAAQAAwACAAAAAAAAAAEAAgACAAIAAAAAAAAA
AAABAAMABQAGAAUABQAFAAUABwAHAAcABwAIAAgACAAIAAYABgAGAAYACgAKAAkABwAG
AAMAAgACAAAAAAACAAMABQAGAAcACAAIAAgACAAIAAoACgAJAAgABAACAP///v/+//7/
/v/////////+//3/+//7//v/+//4//j/+P/3//n/+f/5//n/9//3//f/9//5//j/+P/4
//b/9v/2//f/+f/5//j/+P/6//r/+P/4//X/8f/x/+//6//v//r/CQAdADsAYgCWANEA
EQFTAZEBtQGpAWYB4AAaAFn/5P68/r3+yP7a/u7+Af8U/y//S/9r/4v/pP+2/8L/yf/O
/9f/3f/i/+f/7P/t/+z/7P/t/+//7v/v/+//7//y//P/9P/1//P/9P/0//T/9P/0//T/
9f/1//b/9v/2//X/9f/1//X/+P/4//f/9//4//n/+f/5//n/+f/5//r/+v/6//r/+v/4
//n/+f/5//r/+//9//7//P/8//z//f/9//3//f/9//3//f/+//7//v/+//7//v/8//z/
/P/8//z/+//7//r/+v/5//j/9//5//n/9//3//T/8//z//P/8//0//P/9P/x//D/8P/x
//L/8v/z//T/8v/y//L/8v/0//T/9v/2//f/9//5//r/+f/7//z//f8BAAIAAwADAAEA
AwADAAMABQAFAAUABgAGAAgACAAIAAcABwAJAAkABgAGAAYABgAGAAcACQAKAAoACgAK
AAsACQAJAAkACQAJAAgACAAIAAgACAAIAAgABgAGAAYABgAGAAYABgAGAAgACAAIAAgA
BgAGAAYABgAGAAYABQAFAAcABwAHAAYABAAEAAQABAAEAAQABAAEAAQAAgACAAQABAAE
AAQABAACAAMABAAEAAcABwAHAAcACAAJAAoACwAKAAoACgAKAAwADAAMAAwADgAOAA0A
CwAKAAcABgAGAAYABgAIAAkABwAIAAkACgAMAAwADAAMAAsACgAIAAYABAAEAAMABAAD
AAIAAQABAAEAAQAAAP///f/9//3//f/8//z//P/7//n/+f/5//n/+v/7//z//f/7//r/
+v/6//z//P/8//3/+//7//r/+v/6//r/+v/6//f/9f/1//X/9//5/wAADQAhADsAXACI
AL8A9wAxAW0BlwGbAWoBAAFUAI3/Bv/U/sX+xP7S/uT+8/4E/xn/M/9R/2//iv+g/7L/
v//K/9X/3//o/+v/7P/v/+//7v/u/+//8f/z//T/9f/3//f/9//3//f/+P/4//j/+v/6
//r/+//6//r/+f/4//r/+//8//3//P/8//v/+//8//3//f/9//3//f/9//7//P/8//z/
/P/9////AAABAP////8AAAAAAAAAAAAAAQADAAMAAwADAAIAAQABAAAAAQACAAMABAAC
AAIAAgACAAIAAQABAAAAAgABAAAA/////////f/9//7//f/9//3//P/8//r/+v/5//j/
+P/5//v/+v/6//r/+v/6//r/+v/8//z//v/+//3//f///wAAAQADAAQABQAFAAYABwAH
AAUABwAHAAcACwALAAsADAALAAwACwAKAAsACwANAA0ADAAMAAwADAALAAsADAAMAAsA
CgAJAAkACQAJAAkACQALAAoACgAKAAwADAAMAAwACwAKAAkACAAKAAoACgAKAAgACAAI
AAgACgAKAAoACgAKAAoACQAJAAcABwAHAAYACAAIAAgACAAIAAQABAAEAAQABAAEAAQA
BQAGAAYABwAHAAcABwAJAAkACQAJAAwADAAMAAwADgAOAA4ADgAQABAADwANAAoABwAG
AAYABgAGAAgACQAJAAoACwAMAAoACgAKAAoACwAMAAwADAAJAAgABgAGAAUABAADAAMA
AwADAAIAAQAAAP///v/9////AAABAAEA///////////9//3//f/9/////v/+//7//v/+
//7////9//3//P/8//r//P/+/wAA/f/5//n/+//9//3/AgANAB0AMQBOAHgAqwDlACMB
ZQGjAcEBsgFoAdgACwBM/+j+yf7C/sz+3v7t/vr+C/8j/z//W/96/5T/rP+7/8b/0f/b
/+T/6//w//H/8v/y//P/9f/2//f/9//3//v/+//7//v/+//8//z//P/+//7//v////3/
/v/+//7//v/9//z/+//9//7//v///wAAAQABAAEAAQABAAEAAgAAAAAAAAAAAAIAAwAD
AAMAAQABAAIAAgAEAAQABAAFAAUABQAFAAUABwAHAAgACAAGAAYABgAGAAYABgAGAAYA
BgAFAAUABAAGAAUABAADAAUABQADAAMAAAD////////+//7//P/8//r/+P/3//f/9f/0
//T/9P/0//T/9P/0//L/8v/0//T/9f/1//f/+P/3//n/+v/7//7/AAACAAMAAwAFAAUA
BQAFAAUABQAGAAgACgAKAAoABwAHAAkACQAKAAoACgAKAAkACQAKAAoADAAMAAwADQAN
AA0ADQANAAsACgAKAAoADAAMAAwADAAMAAwADAAMAA4ADgAOAA4ADgAOAA4ADgAMAAwA
DAAMAAwADAALAAsACwALAAsACgAIAAgADAAOAAwADAAMAAwACgALAAwADAAPAA8ADwAP
AA8ADwAPAA8AEAAQABAAEAASABIAEgASABMAEgAQAA0ADAAJAAgACAAGAAYACAAJAAsA
DAANAA4AEAAQABAAEAAQABAADwAOAAsACgAIAAgABQAEAAMAAwADAAMAAgABAAEAAQAB
AAEA/v/+//7//f/+////AAABAP/////////////+//7//v/+//7//v////3//f/8//z/
/P/8//7/AAD///v/+f/5//X/9/8AAA8AJQA/AGQAmADVABcBXQGjAdUB3wGwAT4BhACp
/wz/yv67/rz+yP7c/u/+BP8d/zf/U/91/5D/pv+2/8H/yv/R/9v/5P/r//D/7//w//D/
8f/z//b/9//3//f/9//3//f/9//5//r/+v/6//r/+v/6//v/+//8//z//P/9//3//f/9
//7//v/9//3//v/////////9//3//f/+//7//v/+//7/AAABAAEAAQD/////AAAAAAIA
AgACAAMAAgABAAAA//8BAAEAAgACAAQABAAEAAQAAgACAAIAAgADAAMABAAEAAIAAQAA
AP//AQABAP/////8//v/+//7//j/+P/2//b/8//y//L/8//z//L/8v/y//H/8P/v/+7/
7//w//P/9P/z//P/9f/2//n/+//8//3//f/+//////8BAAMAAwADAAUABQAFAAYABAAG
AAYABgAGAAcACgALAAkACAAHAAYABQAFAAYABgAGAAYABgAHAAUABQAFAAUABgAGAAcA
CAAIAAgACAAIAAgACAAIAAgACAAIAAgACAAGAAYABgAGAAgACAAIAAgACAAIAAcABwAH
AAcABwAGAAYABgAGAAgACAAGAAYABgAGAAgACQAKAAoACQAJAAkACQALAAsACwALAAwA
DAAMAAwADAAMAAwADAAMAAwACwAJAAoABwAGAAYABAAEAAYABwAFAAYABwAIAAoACgAK
AAoADAAMAAsACgAHAAYABAAEAAMAAgABAAEA//////7//f/9//3//f/9//7//v/+//3/
+//7//v/+//9//3//f/9//3//P/8//z/+v/6//r/+//9//3//P/8//r/+v/8//z/+//3
//X/8//x//P/+v8LACEAPQBkAJgA0wAXAV8BpQHVAd0BrAE6AXwAo/8K/8r+vf7A/sz+
3v7z/gj/H/87/1n/ef+W/6r/tv+//8j/z//Z/+D/5//s/+//7v/u/+//8f/0//X/9f/1
//X/9f/1//X/8//0//T/9P/1//b/9//5//f/+P/4//j/9//3//f/9//4//j/9//3//j/
+f/5//n/+//7//v//P/6//r/+v/6//r/+//7//v//f/9//7//v/8//z//P/9//3//f/9
//3//f/9//7//v/+//7//v/+/wAAAAAAAAAA/v/9//3//P/8//v/+v/5//f/9//1//X/
9P/z//P/8//y//L/8P/w/+3/7P/s/+3/7f/s/+z/7P/q/+r/6v/q/+r/6v/s/+z/7f/t
/+//8P/x//P/9P/1//j/+v/8//3/+//9//3//f////////8AAAEABAAFAAYAAwADAAUA
BQAGAAYABgAGAAMAAwAEAAQABgAGAAYABwAFAAUABQAFAAUABAAEAAQABgAGAAYABgAG
AAYABgAGAAYABgAGAAYABgAGAAYABgAEAAQABAAEAAUABgAGAAcABQAFAAUABAAEAAQA
BgAEAAQABAAEAAQABAAFAAYABgAJAAkACQAJAAkACQAJAAkACgAKAAoACgAMAAwADAAM
AAwADAALAAkACAAFAAQABAACAAIABAAFAAcACAAJAAoACgAKAAoACgAKAAoACQAIAAcA
BgAEAAQAAgAAAP7//f///////v/9//3//f/9//3/+v/6//r/+f/7//v/+//7//n/+f/5
//n/+f/4//j/+P/6//r/+v/7//v/+//6//r/+v/6//r/+v/5//f/8f/r/+n/7//6/wsA
JQBFAGoAnADZAB8BZQGlAc8ByQGIAQABNABr//D+wv69/sj+2P7s/v/+Fv8v/0v/af+H
/57/sP++/8f/zv/V/9v/4P/n/+r/6//t/+7/8P/z//L/8//z//P/8//z//P/8//1//b/
9v/2//T/9P/0//X/9//4//j/+P/5//n/+f/5//r/+v/5//n/+P/5//n/+f/7//v/+//8
//z//P/8//z//P/9//3//f/7//v//P/8//7//v/+/////f/9//3//f/9//3//v/+/wAA
AAAAAAAA///+//3//P/+//3//f/8//z/+//6//n/+f/5//f/9//0//P/8//z//L/8v/w
//D/8f/w//D/8f/w/+7/7f/s/+7/7v/u/+7/8P/w//L/8v/z//P/9f/2//n/+//8//3/
/f/+/////////wEAAQABAAUABQAFAAYABAAGAAYABgAHAAcACQAJAAYABgAGAAYABQAF
AAYABgAIAAgACAAJAAcABwAHAAcACQAIAAgACAAGAAYABgAGAAYABgAGAAYABgAGAAYA
BgAGAAYABgAGAAgACAAIAAgABwAGAAQAAwAFAAUABQAEAAQABgAGAAUABAADAAIABAAF
AAYABgAHAAcABwAHAAkACQAJAAkADAAMAAwADAAKAAoACgAKAAwADAALAAkACAAFAAQA
BAACAAIABAAFAAcACAAJAAoACAAIAAgACAAKAAoACQAIAAMAAgAAAAAA///+//3//f/9
//3//P/7//v/+//7//v//P/8//z/+//7//v/+//7//n/+f/5//n/+f/4//j/+P/4//j/
+P/5//n/+f/4//j/+P/4//r/+P/1//P/8f/v/+//8f/6/wsAHwA7AGIAlgDTABMBWQGb
Ab0BswFyAe4AJgBj/+7+wv6//sj+2P7o/v3+FP8t/03/bf+J/6D/sv/A/8f/zv/V/9v/
4v/n/+r/7f/s/+z/7f/v//D/8f/x//H/8f/x//H/8f/z//T/9P/0//T/9P/0//X/9f/2
//b/9v/1//X/9f/1//j/+P/3//f/9v/3//f/9//4//n/+v/8//v/+v/5//j/+v/7//v/
+//9//3//v/+//z//P/8//3//f/9//3//f/9//3//v/+//7//v/+//7//v/+//7//v/8
//v/+//6//r/+f/4//f/9//3//X/9f/0//P/8//z//L/8v/w//D/7//u/+7/7//v/+7/
7v/u//D/8P/w//D/7v/u//D/8P/z//P/9f/2//X/9//4//n/+//8//3//f///wEAAQAB
AAEAAQABAAIABAAGAAYABgADAAMABQAFAAQABAAEAAQAAwADAAQABAAEAAQABAAFAAMA
AwADAAMAAwACAAIAAgACAAIAAgACAAAAAAAAAAAAAAAAAAAAAAABAAIAAwAEAAMAAgAB
AAAAAgACAAEAAQABAAEAAQAAAP7//v/+//7//v/+//7//v///wAAAAABAAEAAQABAAMA
AwADAAMABAAEAAQABAAEAAQABAAEAAYABgAFAAMAAgD///7//v/+//7/AAABAAEAAgAD
AAQABgAGAAYABgAEAAQAAwACAP3//P/6//r/+f/4//f/9//3//f/9v/1//f/9//3//f/
9v/2//b/9f/1//X/9f/1//X/9f/1//X/8//y//L/8v/y//L/8v/z//X/9f/0//T/9v/0
//T/8v/x//H/7f/n/+X/6//2/wcAHwBBAGoAnADVABcBWwGVAbMBnwFQAboA7P83/9j+
tv61/sL+1v7q/gH/GP8z/0//b/+L/6D/sv+8/8P/zP/V/9n/3v/j/+j/5//m/+b/5//p
/+z/7f/t/+3/7//v/+//7//v//D/8P/w/+//7v/t/+3/7v/w//H/8v/x//H/8f/x//L/
8v/x//H/8v/z//P/8//1//X/9f/2//T/9P/0//T/9v/3//f/9//1//X/9v/2//b/9v/2
//f/+f/5//n/+f/3//f/+P/4//r/+v/6//r/+P/4//j/+P/4//f/9//2//b/9f/0//P/
8//z//H/8f/y//H/8f/x//D/8P/u/+7/7v/u/+//8f/v/+7/7v/u/+z/7P/s/+z/7f/u
//H/8v/x//H/8//0//f/+f/6//v/+//8//3//f/9/////////wEAAQABAAIAAgAEAAQA
BAABAAEAAwADAAIAAgACAAIAAQABAAIAAgACAAIAAgADAAMAAwADAAMAAwACAAIAAgAA
AAAAAAAAAAAAAAAAAAAAAAAAAAAAAAAAAAAAAAAAAP7//v/+//7/AAAAAP/////9//3/
/f/8//7//v/+//7//v/+//z//f/+//7/AQABAAEAAQABAAEAAQABAAIAAgACAAIABAAE
AAQABAAEAAQAAwABAAIA///+//7//f/8//3//f/+/wAAAgAEAAQABAAEAAQAAgACAAEA
AAD///7//P/8//n/+P/3//f/9//3//b/9f/3//f/9//3//T/9P/0//P/9f/1//X/9f/z
//P/8//z//X/9P/0//T/9P/0//T/9f/z//P/8v/y//b/9P/0//T/8f/t/+v/6f/l/+X/
7v/7/w0AJQBEAG4AnwDbABsBXwGXAa0BkAE6AaAA1f8o/8z+sf62/sT+1v7v/gT/G/83
/1P/cf+Q/6j/tv/D/8r/z//V/9z/4f/k/+f/6v/q/+v/7f/u/+//7//v/+//7//v/+//
7//w//D/8P/u/+7/7v/v//H/8v/y//L/8//z//P/8//0//T/8//z//T/9f/1//X/8//z
//P/9P/2//b/9v/2//b/9//3//f/9//3//j/+P/4//j/+P/5//n/+f/5//n/+//7//z/
/P/6//r/+v/6//j/+P/4//j/+f/5//r/+v/4//f/9v/1//X/9f/z//P/9P/z//P/8//w
//D/7v/u/+7/7v/v//H/8f/w//D/8P/u/+7/7v/u//D/8P/y//L/8f/x//P/9P/3//n/
+v/7//v//P/9//3///8BAAEAAQABAAEAAQACAAIABAAEAAQABQAFAAcABwAEAAQABAAE
AAMAAwAEAAQABAAEAAQABQADAAMAAwADAAUABAAEAAQABAAEAAQABAACAAIAAgACAAIA
AgACAAIAAgACAAIAAgAEAAQABAAEAAIAAgABAAEAAQABAAEAAAAAAAIAAAAAAAAAAAAA
AAEAAgACAAUABQAFAAUABQAFAAUABQAIAAgACAAIAAYABgAGAAYACgAKAAkABwAGAAMA
AgACAAAAAAACAAMABQAGAAcACAAGAAYABgAGAAgACAAHAAYAAQAAAP7//v////7//f/9
//3//f/8//v/+//7//v/+//8//z//P/7//v/+//7//v/+//7//v/+//7//r/+v/6//r/
+v/6//v/+//7//r/+v/8//z/+v/6//X/8//z//H/7//z//7/DwAjAEEAZgCWAM0ACwFP
AYkBpwGXAVIBygAGAEn/4P6+/rv+xv7Y/vD+Bf8a/zP/Uf9z/5H/pv+2/8L/zf/W/9v/
4f/o/+v/7v/v//D/8P/x//P/9P/1//X/9f/3//f/9//3//f/+P/4//j/9v/2//b/9//3
//j/+P/4//v/+//7//v//P/8//v/+//+//////////3//f/9//7/AAAAAAAAAAD/////
/v/9//////8AAAAAAAAAAAAAAQABAAEAAQABAAMAAwAEAAQAAgACAAIAAgACAAIAAgAC
AAQAAwADAAIABAADAAIAAQADAAMAAQABAP///f/8//v/+//8//v//P/9//z//P/9////
/v/+//7/AAAAAAAAAAD+//7/AAAAAAQABQAIAAoACAAJAAkACQANAA4ADwAPAA8AEQAR
ABEAEQARABEAEgASABQAFAAUABMAEwAVABUAFAAUABQAFAARABEAEgASABAAEAAQABEA
EwATABMAEwARABAAEAAQABIAEgASABIAFAAUABQAFAATABIAEQAQABAAEAAQABAAEAAQ
ABAAEAAOAA4ADwAOABAAEAAQABAAEAARABIAEgAVABUAFQAVABUAFQAVABUAFgAWABYA
FgAWABYAFgAWABoAGgAZABcAFAARABAAEAAOAA4AEAARABIAFAAWABgAFwAWABUAFAAW
ABYAFQAUABMAEgAQABAADQAMAAsACwALAAsACgAJAAkACQAJAAkACAAIAAgABwAJAAkA
CQAJAAkACQAJAAkACAAGAAUABAAHAAgACQALAAoACQAHAAYACgAIAAYACAAHAAcAAwD9
//v///8IABkALQBHAGgAkADDAPsAOQF1AaMBpwF4AQ4BYACZ/xT/3P7N/tD+3v7u/gH/
FP8n/z3/W/97/5j/sv/E/8//3P/l/+3/8v/3//r//f/8//z//f///wIAAwADAAMAAwAD
AAMAAwAFAAYABgAGAAgACAAIAAkACQAKAAoACgALAAsACwALAAoACgAJAAkADAANAA0A
DQALAAsACwAMAA4ADgAOAA4ADAANAA0ADQAPAA8AEAAQABIAEgASABMAEwATABMAEwAV
ABUAFgAWABUAFAATABIAEgASABIAEgAUABMAEwASABIAEQAQAA8ADwAPAA0ADQAOAA0A
DQANAAoACgAIAAgACgAKAAsADQALAAoACgAKAAwADAAMAAwADgAOABAAEAAQAA8AEAAQ
ABMAFQAWABcAGAAYABgAFwAZABsAGwAbABsAGwAbABwAHAAeAB4AHgAfAB8AIQAhAB8A
HgAdABwAHQAdAB4AHgAgACAAIAAhACAAHwAeAB0AHwAeAB4AHgAcABwAHAAcAB4AHgAe
AB4AHAAcABwAHAAcABwAHAAcAB4AHgAeAB4AHgAcAB4AHAAcABwAHAAdAB8AIQAiACEA
IQAhACEAIQAhACEAIQAkACQAJAAkACMAIgAhACAAJAAkACMAIQAeABsAGgAaABwAHAAe
AB8AHQAeAB8AIAAiACIAIgAiACMAJAAkACQAHgAcABkAGAAZABgAFwAXABUAFQAUABMA
EQARABEAEQARABIAEwATABEAEQARABEADwAPAA8ADwAQABAAEQASABEAEAAPAA8AEQAR
ABAAEAAOAA4ADgAMAAsACwALAA0ACwAJABAAHwAzAE0AbACYANEADwFNAYsBvQHLAaQB
QAGcANH/Nv/u/tv+2v7k/vj+B/8Y/yn/Qf9d/3v/lv+y/8j/1f/c/+P/6//0////BAAF
AAQABAAFAAcACAAJAAkACQALAAsACwALAA0ADgAOAA4ADgAOAA4ADwAPABAAEAAQABEA
EQARABEAEAAQAA8ADwAQABEAEQARABMAEwATABQAEgASABIAEgAUABUAFQAVABMAEwAU
ABQAFAAUABQAFQAXABcAFwAXABUAFQAWABYAFgAWABYAFgAYABgAGAAYABYAFQAVABQA
FgAVABQAEwATABMAEQARABAADwAPAA8ADAAMAAoACgAHAAYABgAHAAcABgAGAAYABAAE
AAQABAAGAAYACAAIAAkACQALAAwACwANAA4ADwASABQAFgAXABUAFwAXABcAGQAZABkA
GgAaABwAHAAcABsAGwAdAB0AHgAeAB4AHgAdAB0AHgAeABwAHAAcAB0AHQAdAB0AHQAd
ABwAHAAcAB4AHgAeAB4AHgAeAB4AHgAgACAAIAAgAB8AHgAdABwAHgAeAB4AHgAgAB4A
HgAeAB4AHgAeAB4AHwAgACAAIQAhACEAIQAhACEAIQAhACQAJAAkACQAIgAiACIAIgAk
ACQAIwAhACAAHQAcABwAHAAcAB4AHwAhACIAIwAkACIAIgAiACIAJAAkACMAIgAdABwA
GgAaABcAFgAVABUAFQAVABQAEwATABMAEwATABMAFAAVABUAEwATABMAEwARABEAEQAR
ABMAEgASABIAEAAQABAAEQARABEAEAAQABQAFAASABIADwAJAAUABQAFAAkAFAAjADkA
VwB+AK4A6QAtAXcBuQHlAekBtgE+AXwAp/8a/+D+1/7c/ur+/P4P/yL/O/9V/3X/mf+y
/8T/0v/d/+D/5//x//b/+f/+/wEABAAEAAUABwAIAAkACQAJAAsACwALAAsACwAMAAwA
DAAMAAwADAANAA8AEAAQABAADwAPAA8ADwAQABAADwAPABAAEQARABEADwAPAA8AEAAR
ABIAEwAUABMAEwASABEAEgATABUAFgAUABQAFAAVABUAFQAVABUAFwAXABgAGAAWABYA
FgAWABgAGAAYABgAFwAVABQAEgATABMAEwATABEAEQAPAA8ADgANAA0ADQALAAoABwAG
AAUABAAEAAUAAwACAAIAAgACAAIAAgACAAIAAgAEAAQABwAHAAkACgALAA0ADgAPAA8A
EAARABEAEgAVABYAFwAZABkAGQAaABoAHAAcABwAHQAdAB8AHwAcABwAHAAcAB0AHQAe
AB4AHgAeAB4AHwAfAB8AHwAfACEAIAAgACAAHwAeAB0AHAAdAB4AHwAgAB4AHgAeAB4A
HwAgACEAIgAiACIAIgAiACAAHgAgACIAIgAiACIAIgAjACQAJAAnACcAJwAnACkAKQAp
ACkAKgAqACoAKgAsACwALAAsAC0ALAAqACcAKAAlACQAJAAkACQAJgAnACkAKgArACwA
KgAqACoAKgAoACgAJwAmACUAJAAiACIAIwAiACEAIQAhACEAIAAfAB8AHwAfAB8AHAAc
ABwAGwAbABsAGwAbAB0AHQAdAB0AHQAcABwAHAAeAB4AHgAfAB0AHQAcABwAGgAcACAA
IAAbABkAFwATABUAGwAmADcATwBxAJ4A1AANAU0BkwHPAesB2QGOAfwALgBt/wr/6v7n
/u7+/v4O/yH/Nv9R/2//j/+r/8L/1v/m/+3/8P/3/wMADgATABQAFQAWABYAFwAZAB4A
HQAbAA==
         </WaveFormData>
      </LeadData>
      <LeadData>
         <LeadByteCountTotal>10000</LeadByteCountTotal>
         <LeadTimeOffset>0</LeadTimeOffset>
         <LeadSampleCountTotal>5000</LeadSampleCountTotal>
         <LeadAmplitudeUnitsPerBit>4.88</LeadAmplitudeUnitsPerBit>
         <LeadAmplitudeUnits>��V</LeadAmplitudeUnits>
         <LeadHighLimit>2147483647</LeadHighLimit>
         <LeadLowLimit>268435456</LeadLowLimit>
         <LeadID>V4</LeadID>
         <LeadOffsetFirstSample>0</LeadOffsetFirstSample>
         <FirstSampleBaseline>0</FirstSampleBaseline>
         <LeadSampleSize>2</LeadSampleSize>
         <LeadOff>FALSE</LeadOff>
         <BaselineSway>FALSE</BaselineSway>
         <ExcessiveACNoise>FALSE</ExcessiveACNoise>
         <MuscleNoise>FALSE</MuscleNoise>
         <LeadDataCRC32>4166510192</LeadDataCRC32>
         <WaveFormData>
CAAIAAgACgAIAAgACAAIAAgACAAJAAkACQAKAAoACgAKAAkABwAGAAUABQAFAAUABwAH
AAcACQAIAAgABwAHAAkACQAJAAgABwAEAAIAAQAAAP///v/9//3//f/9//z/+f/5//n/
+f/5//n/+P/4//j/9//3//f/9//3//f/9v/2//b/9v/2//b/9v/2//b/9P/0//T/9P/0
//T/9P/0//T/8P/t/+n/4v/a/9r/4P/r//v/EgA1AGIAmgDaABwBYAGTAacBlAFFAbYA
FgCb/1n/QP85/zn/PP9E/0z/V/9r/4H/l/+p/7j/wv/I/83/0v/Y/97/4//o/+j/6P/o
/+j/6//q/+r/6v/r/+v/6//r/+v/6//r/+z/7P/u/+7/7//v/+//8P/w//D/7v/u/+//
7//x//H/8f/x/+//7//u/+7/8f/y//L/8v/y//H/8f/y//D/8f/x//H/8f/x//H/8v/y
//L/8v/y//L/8v/y//L/9P/0//T/9P/0//P/8//y//T/8v/y//L/8v/y//H/8f/x//H/
8P/v/+7/7v/t/+3/7f/s/+z/7P/q/+r/6v/q/+f/5//p/+n/5//n/+f/5//n/+j/6f/p
/+j/6P/q/+v/7f/t/+3/7v/y//P/9P/2//f/+P/5//n/+v/6//v//P/8//3//f/8//3/
AAABAAIAAQAAAAAA//8AAAAAAQACAAIAAgACAAMAAgACAAEAAQADAAEAAQABAP////8A
AAAAAgACAAEAAAABAAEAAAAAAP7//v///wAAAAAAAAAAAAAAAP////8AAP7//v/+//7/
/v/+//7//v/+//7/AAAAAP///////wAA/////////v///wAA///+//3//P/8//7//v//
/wEAAQACAAIAAgACAAQABAAEAAQABAAEAAQABQAFAAUABgAGAAYABAAFAAMAAgABAAEA
AQABAAMAAQABAAMABAAEAAMAAwADAAMAAwACAAEA/v/8//v/+v/5//j/9//3//b/9f/z
//H/9P/1//b/9//1//T/9P/0//P/8//z//P/8//z//L/8v/y//L/8v/y//T/9P/0//T/
8v/y//L/8v/w//D/8v/y/+7/5//h/9r/1P/Y/+T/8f8HACQARwB4ALIA8AAwAWYBiQGJ
AVgB5QBGALz/af9B/zj/N/83/z7/Sv9Y/2n/f/+V/6n/tf/A/8j/zP/T/9j/3P/g/+P/
5P/m/+T/5P/k/+f/6P/o/+j/6f/p/+n/6f/p/+n/6f/q/+r/6v/q/+v/6//r/+z/7P/s
/+z/7P/t/+3/7f/t/+3/7f/v/+//7v/u/+//8P/w//D/7v/t/+3/7v/s/+3/7f/t/+3/
7f/t/+7/8P/w//D/8P/y//L/8v/y//D/8P/w//D/7//v//D/8P/y//D/8P/w/+7/7v/t
/+3/7f/t/+z/6//s/+z/6//r/+v/6v/q/+r/6v/q/+r/6v/p/+n/6//r/+v/6//r/+v/
6//s/+3/7f/u/+7/8P/x//P/8//z//T/9v/3//j/+v/7//z//f/9//z//P/9//7//v//
/////v/+/wAAAAAAAAAAAAABAAEA///+//7//v/+//7//v////3//v/+////AQD/////
///9//3//v/+//7//v/9//z//f/9//z//P/8//z//f/+//3//P/7//r/+v/5//n/+v/4
//j/+P/4//b/9v/2//b/+P/4//r/+v/4//f/9v/2//T/9f/2//b/9//1//b/9P/0//T/
9P/2//j/+P/5//n/+f/6//r/+v/6//z//P/+//7//v/+//7/////////AAAAAAAA/v/9
//v/+v/5//f/9//3//n/+//7//3//v/+//3//f/9//3//f/8//v/9v/0//P/8v/z//L/
8f/x//H/8f/w/+//7f/t/+3/7f/r/+r/6v/q/+r/6//s/+3/7P/r/+n/6P/q/+r/6v/q
/+r/6v/q/+r/7P/s/+z/7P/s/+z/6v/o/+T/3//d/9j/0P/Q/9j/4//z/woAKwBWAIwA
xgACAUABaQFzAVIB9wBkAND/a/87/y7/L/8x/zT/PP9G/1X/af9//5X/p/+0/77/wv/H
/87/1P/W/9f/3P/e/93/3P/b/93/3P/c/9z/3f/e/9//4P/h/9//3//g/+D/4P/g/+H/
4f/j/+T/5P/k/+L/4v/j/+P/4f/h/+H/4f/j/+P/4v/i/+H/4v/i/+L/5P/j/+P/5P/i
/+P/4//j/+X/5f/l/+b/5P/k/+T/5P/m/+b/5v/m/+b/5v/m/+b/5f/l/+b/5v/k/+L/
4v/i/+L/4v/h/+H/4//j/+L/4f/i/+L/4f/h/9//3v/e/97/4P/g/+D/4P/d/93/3//f
/+D/4f/i/+P/4f/i/+P/4//i/+L/5P/l/+n/6f/p/+r/7P/t/+7/8P/v//D/8f/x//L/
8v/z//T/8v/z//P/8v/y//T/9P/0//L/8v/z//P/9f/0//T/9P/z//T/9f/3//b/9v/1
//X/9f/z//P/8//x//H/8v/y//L/8v/x//D/7//v/+7/7v/u/+7/7//w//L/8v/y//L/
8P/v/+//8P/u/+7/7v/u/+z/7P/s/+z/6v/q/+z/7P/t/+3/7f/u/+z/6//q/+r/6v/q
/+r/6v/q/+z/7P/t/+//7//w//D/8f/y//X/9v/1//T/8//y//T/9f/1//X/+P/4//j/
9v/1//P/8v/x//H/8f/x//P/8f/x//P/9P/0//P/8//z//H/8f/w/+//7v/s/+v/6v/q
/+r/6v/r/+//8f/y//P/8//z//P/8//x//D/8P/w/+3/7f/t/+3/8P/x//H/8v/0//T/
9P/0//b/9v/2//b/9v/2//b/9v/0//b/9P/y//D/7f/p/+T/4P/e/+L/6//5/xAAMQBY
AIoAwgD8ADoBaQF9AWwBKQGqABAAm/9b/z7/Nf8z/zT/Nv88/0n/Wf9v/4n/n/+w/7z/
xv/N/9T/3P/k/+X/5v/m/+b/5v/m/+n/6v/q/+r/6//t/+3/7f/t/+3/7f/u/+7/7v/u
/+//7//t/+7/7v/u/+//8P/y//P/8//z//P/8//z//P/8v/y//H/8v/y//L/8P/v/+//
8P/x//P/9P/1//X/9f/1//b/9P/0//T/9P/2//b/9v/2//T/9P/0//T/9f/1//b/9v/4
//b/9v/2//b/9v/1//X/9v/3//f/9//2//b/9f/1//X/9P/0//T/9v/2//b/9v/1//X/
9//3//f/9//3//f/+f/6//v/+//+//7/AAABAAIAAQAAAAAAAgADAAQABgAFAAYABwAH
AAYABgAHAAgACgALAAsACgAIAAoACgAKAAoACgALAAsACwAKAAoACgAIAAgACAAJAAYA
BgAFAAUABgAFAAYABwAHAAcACAAIAAgACAAHAAYAAwADAAIAAgACAAIAAwAEAAQABAAE
AAQABgAFAAUABgAEAAQABAAEAAIAAgACAAIAAgACAAQABAABAP3//P/+//7//v/+//7/
AAAAAAEAAwADAAQABAAEAAQABgAGAAcACAAJAAoADAANAA0ADQAQABAAEAAOAAsACQAI
AAcABwAHAAcACQAHAAcACQAKAAoACQAJAAkACgALAAsACwAKAAgABwAGAAcABgAFAAUA
BAADAAEA///8//v/+v/5//v//P/+/wAA/f/9//3//f/9//3//P/8//7//v/+//7//P/8
//z//P/6//r/+v/6//j//P/+//7/+v/z//H/9P/u/+b/6P/v//v/DAAnAE4AgAC+AP4A
QgGFAbEBuAGRASwBigDr/4H/Sv81/zP/NP80/zT/O/9J/2H/e/+R/6j/uv/G/83/1v/g
/+j/8f/6/wAA/v/+//7/AQACAAIAAgADAAUABQAFAAUABQAFAAYABgAGAAYABwAHAAUA
BgAGAAYABQAEAAQAAwAEAAUABgAHAAkACQAIAAgACQAKAAoACgAKAAkACQAKAAgACQAJ
AAkABwAHAAcACAAJAAoACwAMAAwADAAMAAwADAAMAAwADAAMAAsACwAKAAwACgAKAAoA
CgAKAAkACQAJAAkACAAHAAcACAAIAAkABwAGAAYABgAGAAYABgAGAAIAAQACAAEAAQAB
AAEAAQABAAIAAwADAAMAAgADAAMABwAHAAcACAAKAAsADAAOABAAEgAUABUAFgAWABcA
GAAWABcAFwAWABgAGgAaABoAGAAYABkAGQAZABgAGAAYABgAGAAYABkAGQAaABoAGwAd
ABsAGwAbABkAGQAaABoAHAAcABsAGgAaABsAGwAcABwAHAAdAB4AHgAeAB4AHgAdABsA
GgAaABgAGAAYABgAFwAYABkAGgAaABgAGgAcABwAHAAcABwAGgAcABwAHQAfAB8AIAAg
AB4AHgAgACAAIAAgACAAIAAiACMAIwAjACIAIgAiACAAHQAbABoAGQAZABkAGQAbAB0A
HQAfACAAIQAhACIAIwAhACEAIAAfABoAGAAXABYAFQAUABMAEwATABMAEgARABEAEQAR
ABEADgAMAAsACgAMAA0ADgAPAA8ADwAOAA4ADAAMAAwADAAOAA4ADgAOAAwADAAMAAwA
CgAMAAwADAAMAAUA///6//L/7v/0////EQAoAEsAegC4APwARgGOAckB5QHUAYsB+gBK
ALn/Z/9E/zv/Of86/0D/Sv9Z/2n/f/+b/7H/wP/M/9b/3f/k/+r/8v/5//z//P/6//r/
+v/9/wAAAAAAAAEAAQABAAEAAQABAAEAAgACAAIAAgADAAMAAQACAAIAAgACAAIAAwAD
AAMAAwADAAMABQAFAAQABAADAAQABAAEAAQAAwADAAQABAAFAAUABQADAAMAAwAEAAYA
BgAGAAYABAAEAAQABAAGAAYABgAGAAcABwAIAAgACAAGAAYABgAIAAgABwAHAAUABQAE
AAMAAgACAAEAAQD///7//v/+//7//v/+//7/+//7//3//f/7//v/+//7//r/+v/6//n/
+//8////AQADAAMAAwAEAAYABwAIAAoACQAKAAsACwALAAwADgAQABIAEwATABIAEAAS
ABIAEgAUABQAFQAVABUAFAAUABQAEgASABIAEwARABIAEgATABEADwAPAA8AEAARABMA
FAAUABQAEwASABMAEwASABIAEAAQABEAEgASABIAEgASABQAEwATABQAEwASABEAEAAQ
ABAAEAAQABAADgAOABAADgAOAA4ADgAOABAAEgASABMAEwATABQAFAAUABQAFgAWABgA
GAAYABgAFgAXABcAFwAYABgAGAAWABUAEwASABEAEQARABEAEwARABEAEwAUABQAEwAT
ABMAFQAVABQAEwAQAA4ADQAMAAsACgAJAAkABwAHAAYABQAFAAUABQAFAAcABgAGAAYA
AwADAAMAAwAFAAUABAAEAAQABAAEAAQAAgACAAIAAgADAAQABQAGAAQAAgAEAAQAAAD9
//f/8P/o/+b/7P/5/wkAIgBFAHIArADwADYBegGxAcsBugFvAeAANgCv/2X/Rv89/zn/
Ov9E/0z/V/9r/4P/m/+v/7z/xv/O/9X/3P/k/+r/7//0//T/9P/0//T/9//4//j/+P/5
//f/9//3//f/9f/1//b/9v/3//j/+v/7//n/+v/6//r/+P/4//n/+f/5//n/+f/5//r/
+//7//z//f/+//7//v/8//v/+//8//z//f/9//3//f/9//3//v/8//z//P/8//7//v/+
//7//P/8//z//P/9//3//v/+/wAA/v/+//7//v/+//3//f/7//v/+v/5//j/+P/3//f/
9//2//b/9v/0//T/9P/0//L/8f/y//H/8//z//P/8//x//L/8//z//L/8v/0//X/+f/5
//n/+v/8//3//v8AAAMABAAFAAUABAAEAAUABgAIAAkACQAIAAkADAANAA4ADQAMAAwA
CwANAAwADAAMAAwADAAMAA0ACwAMAAwADQANAAsACwALAAkACQAKAAoADAAMAAsACgAL
AAsACgAKAAoACgALAAwACgAKAAoACgAKAAkACQAKAAwADAAMAAwACAAIAAgACAAIAAgA
CAAIAAgACAAIAAgACAAKAAoACwANAA0ADgAOAA4ADgAQABAAEAAQABAAEAASABMAEwAT
ABIAEgASABAADwANAAwACwALAAsACwANAA0ADQAPABAAEAAPAA8ADwANAA0ADAALAAoA
CAAHAAYAAwACAAEAAQABAAEAAAD//wEAAQABAAEA///+//7//v////////////3//f/8
//z//P/8//z//P/9//7///8AAAAAAAAAAAAA/v/+/wAAAAD+//f/7//m/+D/4v/q//f/
CwAkAEUAcgCsAOwAMAFyAaEBrwGSATUBngACAJH/Vf9E/0P/Qf9E/07/Wv9p/3v/kf+l
/7X/wv/O/9T/2f/e/+b/6v/t//D/8v/0//T/9P/3//f/9v/1//X/9f/1//X/9f/1//X/
9v/2//b/9v/3//f/9//4//j/+P/6//r/+//7//n/+f/5//n/+f/5//j/+P/5//r/+v/6
//r/+f/5//r/+v/7//v/+//7//v/+//8//z//P/8//z/+v/6//r/+v/8//z//P/8//3/
/f/+//7//P/6//r/+v/8//z/+//7//n/+f/4//f/+P/4//f/9//3//b/9v/2//T/9P/0
//T/8//z//X/9f/z//P/8//z//X/9v/3//f/+v/6//z//f/9//3//f/+/wIAAwAEAAYA
BQAGAAcABwAGAAYABwAIAAoACwALAAoACAAKAAoACgAMAAwADQANAAsACgAKAAoACgAK
AAoACwALAAwADAANAA0ACwALAAsACwALAAwADAAMAAwACwAKAAkACQAIAAgACAAIAAkA
CgAIAAgACAAIAAgABwAHAAgABgAGAAYABgAEAAQABAAEAAYABgAGAAQABAAEAAQABgAI
AAgACQAJAAkACgAKAAoACgAMAAwADgAOAA4ADgAMAA0ADQANABAAEAAQAA4ACwAJAAgA
BwAHAAcABwAJAAkACQALAAwACgAJAAkACQAKAAsACwALAAYABAADAAIA///+//3//f//
/////v/9//v/+//7//v//f/8//z//P/5//n/+f/5//n/+f/4//j/+v/6//r/+v/4//j/
+P/4//j/+P/4//j/+P/4//r/9v/y/+//6//k/+D/4P/m//H/AQAYADkAZgCeANoAGgFa
AYMBjwFwARUBggDw/4f/Uf9A/0H/Pf9A/0j/VP9j/3n/j/+j/7P/wP/K/87/1f/c/+D/
5P/n/+r/6v/q/+r/6v/t/+7/7v/u/+//7//v/+//7//x//H/8v/y//L/8v/z//P/8f/y
//L/8v/w//D/8f/x//P/8//z//P/8//z//L/8v/z//T/9P/0//T/8//z//T/9P/1//X/
9f/3//f/9//4//f/9v/1//T/9v/2//b/9v/4//j/+P/4//f/9//4//j/+P/2//b/9v/2
//b/9f/1//X/9f/0//P/8v/y//H/8f/x//D/8P/w//D/8P/w//D/7//v//H/8f/v/+//
7//v//D/8v/0//X/9P/0//b/9//5//n/+f/6//r/+//8//7///8AAAEAAQACAAIAAwAE
AAIAAwADAAIABAAGAAYABgAFAAQABAADAAUABAAEAAQABAAEAAQABQAEAAQAAwADAAMA
AQABAAEA/////wAAAAACAAIAAQAAAP/////+//7//v/+////AAAAAAAAAAAAAP7//f/9
//7//v/+//7//v/8//z//P/8//z//P/8//z//P/8//z//P/+//7/////////AAAAAAAA
AAACAAIAAgACAAIAAgAEAAUABQAFAAYABgAGAAQAAwABAAAA//8BAAEAAQADAAIAAQAC
AAIABAADAAMAAwABAAEAAAD///r/+P/3//b/9//2//X/9f/z//P/8v/x//L/8//0//X/
8//y//L/8v/x//H/8f/x//P/8//y//L/8f/w/+//7v/u/+7/7v/u//D/8P/w//D/8P/u
/+7/7v/q/+f/4f/Y/9L/1P/e/+v//f8WADkAZgCaANQAFAFQAXUBdwFQAecAUADE/2v/
Qf80/zX/N/88/0b/VP9j/3f/jf+f/6//uv/C/8j/z//W/9r/3P/h/+L/4v/g/+D/4P/j
/+T/5P/k/+X/5//n/+f/5//n/+f/6P/o/+b/5v/n/+f/5//o/+j/6P/q/+r/6//r/+n/
6f/p/+n/6//r/+r/6v/r/+z/7P/s/+z/6//r/+z/7v/v/+//7//t/+3/7f/u/+z/7P/s
/+z/7v/u/+7/7v/u/+7/7v/u/+//7//w//D/8P/u/+7/7v/u/+7/7f/t/+3/7f/s/+v/
6v/q/+n/6f/q/+r/6//s/+r/6v/q/+r/6v/r/+7/7//t/+3/7f/t/+3/7v/v/+//8v/y
//T/9f/1//X/9f/2//r/+//8//7//v/+//7//f/+//7///8AAP7///////7/AAACAAIA
AgAAAAAAAQABAAEAAAAAAAAA/v/+//7////9//7//v///wEA/////////////wAAAAD+
//7//f/8//z//f/9//7//v/+////AAD+//7//v/+//z/+//7//z//v/+//7//v/6//r/
+v/6//z//P/8//z//P/8//r//P/8//3//////wAAAAD+//7/AAAAAAAAAAAAAAAAAgAD
AAMAAwAEAAQABAACAAMAAQAAAP///v/9//z//f/+////AgAEAAQAAwADAAMAAgABAP//
/f/7//r/+v/6//f/9v/1//X/9f/1//T/8//z//P/8//z//H/8P/w//D/8P/x//L/8//x
//H/8P/w//D/8P/w//D/8v/y//L/8v/w//D/8P/w//L/8v/y//L/7v/p/+X/4P/Y/9T/
2v/l//H/AgAdAD4AaACeANoAGAFRAW8BbAE7Ac4APgC3/1//PP81/zf/Ov9C/0z/V/9n
/3v/j/+l/7T/wP/I/83/0v/Y/9z/3//g/+L/5P/k/+T/5//o/+j/6P/p/+n/6f/p/+n/
6f/p/+r/6v/o/+j/6f/p/+v/7P/s/+z/7P/s/+3/7f/r/+v/6//r/+3/7f/s/+z/6//s
/+z/7P/u/+3/7f/u/+7/7//v/+//7//v/+//8P/w//D/8P/w//D/8P/w//D/8v/y//L/
8v/x//H/8v/y//L/8P/w//D/8v/y//H/8f/v/+//7v/t/+7/7v/t/+3/7//u/+7/7v/t
/+z/6//q/+r/6//u/+//7//v/+//7//v//D/8f/x//L/8v/0//X/9f/1//X/9v/4//n/
+v/8//v//P/9//3//v/+////AAD+///////+/wAAAgACAAIAAgACAAMAAwABAAAAAAAA
AAAAAAAAAAEA//8AAAAAAQABAP////////////8AAAAAAAAAAP///v///////v/+//7/
/v///wAA///+//3//P/9//3//v8AAP///v/9//z/+v/6//r/+v/8//z/+v/6//r/+v/6
//z//P/9/wEAAQACAAIAAAAAAAIAAgAEAAQABAAEAAIAAwADAAMABQAGAAcABgADAAEA
AAD//////////wEAAQABAAMABAAEAAMAAwADAAMAAwACAAEA/P/6//n/+P/4//j/+P/5
//n/+f/4//f/9//3//f/9//3//b/9v/2//P/8//z//P/9f/1//T/9P/0//T/9P/0//T/
9P/0//T/9v/2//b/9v/2//T/8v/y/+7/6f/n/+L/3P/e/+T/7/8BABgANQBeAI4AyAAG
AT4BYwFpAUgB6wBcAND/c/9H/zr/O/89/0L/Sv9W/2P/ef+R/6f/tf/A/8j/0P/X/9r/
3v/i/+X/6P/q/+r/6v/q/+3/7f/s/+v/6//t/+3/7f/t/+3/7f/u/+7/7P/s/+3/7f/r
/+z/7P/s/+3/7v/w//H/7//v/+//7//w//H/8f/y//H/8v/y//L/9P/z//P/9P/z//P/
8v/x//P/8//z//T/9P/0//T/9P/0//T/9P/0//b/9v/2//b/9f/1//b/9v/2//T/9P/0
//b/9v/1//X/9v/3//f/9//4//j/9//3//b/9P/z//L/9f/2//f/+P/1//X/9//3//j/
+f/6//v/+f/6//v/+//6//r//P/9/wIAAwAEAAYABwAHAAcACAAJAAoACwALAAwADAAN
AA4ADAANAA0ADAAMAA4ADgAOAAwADAANAA0ADQAMAAwADAAIAAgACAAJAAcACAAIAAkA
CgAJAAoACwAKAAkACQAIAAoACgAJAAgACAAJAAkACgAJAAgACAAIAAgACAAIAAgACAAH
AAcACAAEAAYABgAGAAYABgAGAAYABAAGAAYABwALAAsADAAMAAwADAAOAA4AEAAQABAA
EAAQABEAEQARABQAFAAUABIAEAANAAsACQAJAAkACQALAAwADQAQABIAEAAPAA8ADwAP
AA8ADgANAAoACAAHAAYAAwACAAEAAQADAAMAAgABAAEAAQABAAEA///+//7//v/+////
AAABAAEAAQAAAAAA///+//3//P/9//7///8AAP7//v/+//7/AgAAAAAAAAD+//3/9f/s
/+b/5P/q//X/BQAaADcAWgCIAMAA/AA6AWsBfwFwAS0BrgAYAKf/Z/9K/0X/Q/9C/0b/
Tv9X/2X/ef+R/6v/vv/I/9D/2f/i/+r/7v/x//T/9P/0//T/9P/3//j/+P/4//n/+f/5
//n/+f/7//v//P/8//z//P/9//3//f/+//7//v8AAAAAAQABAP//////////AQABAAAA
AAD//wAAAAAAAAAA/////wAAAAABAAEAAQADAAMAAwAEAAYABgAGAAYABgAGAAYABgAH
AAgACQAKAAoACQAJAAgACQAIAAkACgAKAAoACQAJAAkACQAIAAcACAAIAAcABwAJAAgA
CAAIAAYABgAGAAYACAAJAAwADQALAAsACwALAA0ADgAPAA8AEAAQABIAEwATABMAEwAU
ABcAGQAbAB4AHAAcABwAGwAbABwAHgAgACAAIQAhACAAIAAiACIAIgAiACIAIwAjACEA
IAAgACAAIAAgACAAIQAhACIAIgAjACEAHwAfAB8AIQAhACIAIgAhACAAHgAcAB4AHwAf
ACAAHgAeAB8AIAAeAB4AHgAeAB8AHwAgACIAIgAiACAAHgAeAB4AHgAfACIAIwAlACUA
JQAmACYAJgAmACgAKAAoACgAKAAoACYAJwAnACcAKgAqACoAKAAlACMAIgAhACIAIwAk
ACcAJQAlACcAKAAqACkAKQApACoAKwArACsAJQAiACAAHgAfAB4AHQAdABsAGwAaABkA
FwAXABcAFwAZABgAGAAYABUAFQAVABUAFQAVABQAFAAVABYAFwAYABcAFgAVABQAFAAU
ABQAFAAUABQAFAASABAADQAJAAYAAAD6//7/CQAXACwASwB0AKoA6gAqAWoBowHBAbgB
ewH+AF4A1/+F/2D/U/9T/1T/Vv9a/2P/cf+H/53/tf/K/9r/4v/n/+7/9v/8/wUACgAI
AAYABgAGAAkACgAKAAoACwALAAsACwALAAsACwAMAAwADgAOAA8ADwAPABAAEAAQABAA
EAARABEADwAPAA8ADwAPAA8ADgAOAA8AEAAQABAAEAAPAA8AEAAQABEAEQARAA8ADwAP
ABAAEAAQABAAEAASABIAEgASABAAEAAQABAAEQARABIAEgAUABIAEgASABAAEAAPAA8A
EQARABAADwAOAA4ADQANAA0ADAAMAAwADAAMAAwADAAJAAkACwALAA0ADQANAA0ACwAM
AA0ADQAOAA4AEAARABMAEwATABQAFQAVABUAFgAaABwAHgAfAB4AHgAfACAAIAAhACEA
IAAeACAAIAAgAB4AHgAfAB8AIAAgACEAIgAgACAAIAAhAB8AIAAgACEAIQAfAB8AHwAf
AB8AIAAgACAAIAAfAB4AHwAfAB4AHgAgACAAIQAiACEAIAAfAB4AIAAfAB8AIAAeAB4A
HgAeAB4AHgAeAB4AIAAgACEAIQAhACIAIgAiACIAJAAkACYAJgAmACYAJAAlACUAJQAm
ACYAJgAkACMAIQAgAB8AHwAfAB8AIQAjACMAJQAmACQAIwAjACMAJQAlACQAIwAeABwA
GwAaABcAFgAVABUAFQAVABQAEwATABMAEwATABUAFAAUABQAEwATABMAEwARABEAEAAQ
ABIAEgASABIAEAAQABAAEAAQABAAEAAQABQAEgASABIADAAFAP//+v/2//b//v8HABkA
MgBTAH4AtAD2ADwBgAGxAccBtgFnAdgANAC5/3X/XP9V/1P/VP9a/2L/b/+B/5n/s//F
/87/2v/i/+f/7v/0//j/+//+/wAAAgACAAIABQAEAAQABAAFAAUABQAFAAUABQAFAAYA
BgAGAAYABwAHAAkACgAKAAoACQAIAAgABwAJAAkACQAJAAsACwAKAAoACQAKAAoACgAL
AAsADAAOAA0ADQAMAAsACwALAAsADAAKAAoACgAKAAwADAAMAAwADgAOAA4ADgANAA0A
DgAOABAADgAOAA4ADAAMAAsACwALAAsACgAJAAgACAAHAAcACQAIAAgACAAHAAYABQAE
AAEAAQADAAMAAwADAAMAAwABAAIAAwADAAQABAAGAAcACQAJAAkACgAMAA0ADgAQABEA
EgATABMAEwAUABYAGAAYABkAGQAYABoAHAAcABwAHAAcAB0AHQAdABwAHAAcABwAHAAc
AB0AHQAeAB4AHwAfAB0AHQAdAB0AHQAeAB4AHQAcABoAGAAaABsAGwAcABoAGgAbABwA
HgAeAB4AHgAgAB8AHwAgAB4AHAAeABwAHAAcABwAHgAgACAAIQAjACMAJAAkACQAJAAm
ACYAJgAmACYAJgAoACkAKQApACoAKgAqACgAJgAjACEAHwAgACEAIgAlACUAJQAnACgA
KAAnACcAJwAmACUAIwAhACAAHgAdABwAHAAcABwAHQAbABsAGgAZABkAGQAZABkAGQAY
ABgAGAAVABUAFQAVABgAGQAZABoAGAAYABgAGAAaABoAGgAaABgAGAAYABgAFAAYABwA
HAAYABMADQAEAAAAAgAKABUAKwBGAG0AngDWABQBWgGaAcEByQGiATsBoAAIAKf/df9k
/13/W/9c/2L/bv99/5P/rf/B/9H/4P/s//L/9f/6/wIADAAPAA4ADgAQABAAEAATABYA
FAAUAA==
         </WaveFormData>
      </LeadData>
      <LeadData>
         <LeadByteCountTotal>10000</LeadByteCountTotal>
         <LeadTimeOffset>0</LeadTimeOffset>
         <LeadSampleCountTotal>5000</LeadSampleCountTotal>
         <LeadAmplitudeUnitsPerBit>4.88</LeadAmplitudeUnitsPerBit>
         <LeadAmplitudeUnits>��V</LeadAmplitudeUnits>
         <LeadHighLimit>2147483647</LeadHighLimit>
         <LeadLowLimit>268435456</LeadLowLimit>
         <LeadID>V5</LeadID>
         <LeadOffsetFirstSample>0</LeadOffsetFirstSample>
         <FirstSampleBaseline>0</FirstSampleBaseline>
         <LeadSampleSize>2</LeadSampleSize>
         <LeadOff>FALSE</LeadOff>
         <BaselineSway>FALSE</BaselineSway>
         <ExcessiveACNoise>FALSE</ExcessiveACNoise>
         <MuscleNoise>FALSE</MuscleNoise>
         <LeadDataCRC32>387566092</LeadDataCRC32>
         <WaveFormData>
AgACAAIAAwADAAMABAAEAAUABQAGAAYABAAGAAcABwAHAAUABQAEAAMAAwADAAQABQAG
AAYABwAFAAUABQAFAAcABwAFAAQAAQAAAP7//P/6//n/+P/3//f/9//2//X/9P/0//T/
9P/1//X/9P/z//X/9f/1//X/8//z//P/8//z//P/8//y//T/9P/0//T/9P/z//L/8f/y
//L/8v/y//H/7v/q/+X/3f/X/9P/0//V/+D/8f8IACcAUgCAALUA7QAbATkBQwEjAdoA
gwA5AAMA4//V/8f/uv+0/67/rv+0/7v/xP/N/9X/2v/c/9z/3//h/+T/5//o/+j/5//n
/+f/5//o/+j/6P/o/+n/6f/p/+n/5//o/+j/6P/p/+n/6v/q/+j/6P/o/+n/6f/p/+n/
6f/r/+v/6//r/+v/6//r/+v/7P/s/+z/7P/s/+3/7f/t/+v/6//s/+z/7P/s/+z/7P/s
/+z/7P/s/+v/6//r/+v/7f/t/+3/7f/t/+z/7P/r/+3/7f/t/+3/7//v/+//7//v//D/
8P/w//D/8P/x//H/7//w//P/9P/z//P/8v/y//L/8v/0//X/8//z//X/9v/3//f/+f/6
//j/+P/6//v//P/8//z//f///wAAAAAAAAIAAgABAAEAAgACAAIAAAAAAAAA///+/wAA
AAABAAEA/P/8//3//f/8//v//P/8//z//P/8//3//f/8//v/+f/6//v//P/9//z/+//6
//n/+v/6//n/+f/6//r/+P/4//f/9//3//f/+P/4//n/+f/3//f/9//3//j/+P/4//j/
9f/1//X/9f/2//f/9//4//f/9//3//f/9//3//f/9//3//r/+f/4//f/9v/1//X/9v/2
//j/+f/6//r/+v/6//v/+//7//z//P/9//3//v/+//7/AAABAAEA/////////v/9//3/
/f/+/////v/+/////////////////////f/8//n/+v/4//b/9v/1//T/8//z//L/8P/u
/+z/7f/u/+//8f/x//D/7//v/+3/7f/t/+3/7f/t/+3/7f/t/+3/7P/s/+3/7v/v//H/
8P/v/+7/7P/s/+z/7v/v/+r/5P/d/9X/zf/N/9H/1//m//v/EgA1AGIAkgDFAPcAHQEx
ASMB6wCYAEkADwDn/9f/yf+7/7L/sP+w/7L/vP/D/8r/0f/V/9r/3P/e/+P/4//k/+P/
5P/k/+H/4f/h/+H/5P/k/+T/5P/l/+X/5f/l/+X/5v/m/+b/5f/l/+b/5v/k/+T/5P/l
/+f/5//n/+f/5//n/+f/5//n/+f/5//n/+j/6P/o/+j/6P/p/+n/6f/p/+n/6v/q/+r/
6v/q/+r/6v/q/+r/6v/r/+v/6//r/+n/6f/p/+n/7P/s/+3/7f/t/+3/7f/t/+3/7f/t
/+3/6//s/+z/7P/s/+z/7f/t/+3/7v/x//L/8P/x//H/8v/y//L/9P/1//X/9f/3//j/
+f/5//v//P/8//z//v////7//v/+////AwAEAAQABAAEAAQAAwADAAAAAAAAAP7/AAAA
AP///v/+//7///////z//P/9//3//f/7//v/+v/4//j/+P/5//r/+v/6//n/+f/5//n/
+f/3//f/9//3//b/9v/1//X/9v/2//T/9P/3//f/9//3//T/9P/1//X/9f/1//X/9f/0
//T/9P/0//L/8f/w/+//8v/z//P/9P/0//P/8v/x//H/8f/x//H/8f/x//L/8f/w/+//
7v/w//H/8//0//T/9f/2//b/9v/2//f/9//3//j/+P/5//n/+v/6//r//P/9//3/+//5
//n/+P/3//X/9f/2//f/+P/4//n/+f/5//n/+f/5//v/+f/4//X/8v/w/+7/7v/v/+7/
7f/t/+3/7P/r/+r/6P/o/+j/6f/p/+j/5//n/+n/6f/p/+n/6P/n/+b/5f/n/+f/5v/m
/+b/5v/m/+f/6f/p/+n/6P/o/+j/5v/l/+D/3P/Z/9P/yf/H/8n/zf/W/+X//P8dAEQA
cgClANsABQEdAR0B8wCiAE8ADQDh/8//xf+3/6z/pv+k/6b/rP+1/8D/yf/P/9L/0v/U
/9f/2f/a/9v/3P/e/9v/2//b/9v/3P/c/9z/3P/f/9//3//f/93/3v/e/97/2//b/9z/
3P/e/97/3v/f/9//3//f/9//3//f/9//3//h/+H/4f/h/+D/4P/g/+D/4P/h/+H/4f/h
/+H/4v/i/+T/5P/k/+T/4v/i/+L/4v/l/+X/5f/l/+P/4//j/+P/5P/k/+X/5f/j/+P/
4//j/+P/4//j/+P/5P/m/+f/6P/q/+r/6//r/+n/6v/t/+7/7v/v/+//8P/u/+7/8P/x
//L/8//2//j/+f/5//v//P/8//z//v///wIAAgACAAMAAwAEAAQABAAGAAYABQAFAAQA
BAAEAAIAAAAAAP///v///wAAAgADAAAAAAABAAEAAAD//wAAAAACAAIAAgADAAMAAgAB
AP////////////////////////7//v/9//3//P/8//r/+v/9//3//f/9//z//P/9//3/
+//7//v/+//8//z//P/8//v/+//7//v/+f/5//j/+P/7//v/+//7//j/9//6//r/+v/6
//r/+v/5//n/+v/6//7///8AAAAAAQACAAQABQAEAAQAAwADAAUABgAGAAYACAAJAAkA
BwAFAAUABAADAAMAAwAEAAUABgAGAAcABwAFAAUABQAFAAcABQAEAAEAAgAAAP7//v/9
//z/+//7//3//P/7//r/+f/4//f/9//3//b/9f/1//X/9f/1//X/9//3//f/9//3//f/
9v/2//j/+P/4//n/9//3//f/9v/2//b/9v/1//L/7v/p/+P/3f/Z/9X/1//g//H/CAAl
AEwAegCrAOEAEQExATkBIwHgAIsAPwAJAOX/0//B/7D/pv+k/6b/qv+1/8D/zf/X/9z/
3v/i/+X/6f/s/+3/7P/s/+3/7f/t/+3/8P/w//D/8P/x//H/8f/x/+//8P/w//D/7//v
//D/8P/w//D/8P/x//L/8//0//X/9f/1//X/9f/3//f/9//3//j/+P/4//j/9f/1//T/
8//0//X/9//4//j/+P/4//j/+v/6//r/+v/7//v/+//7//j/9//2//X/+P/4//n/+f/7
//v/+//7//v/+//7//v//P/+////AAAAAAAAAQABAAMABAAHAAgACAAJAAkACgAKAAoA
DAANAA8ADwARABIAEwATABUAFgAYABgAGgAbABoAGgAaABsAHQAeAB4AHgAeAB4AHQAd
ABoAGgAaABgAGAAYABcAFgAVABQAFAATABAAEAARABEAEAAPABAAEAAOAA4ADgAPAA8A
DgANAAsADQANAA0ADQANAA0ADQANAA4ADgANAA0ACwAKAAcABgAHAAcABwAHAAgACAAJ
AAkACwALAAsACwAMAAwADAAMAAkACQAJAAkACwALAAoACgAJAAcABAAGAAYABgAGAAkA
CQAKAAoADAANAA4ADgAOAA4ADwAPABEAEgASABMAFQAWABYAFgAYABkAGQAXABUAFQAU
ABMAEgARABEAEQAUABQAFQAVABUAFQAVABUAFwAVABQAEQARABAADwAQAA8ADgANAA0A
DQAMAAsACgAHAAYABQAFAAgACAAIAAkACQAJAAkACQAHAAcABwAHAAgACQAJAAoACAAI
AAgACQAJAAkACQAIAAYABgAGAAcABgACAP//+//1/+3/6//v//T//f8QACsAUAB8AK0A
5wAjAU0BZQFjATYB4wCLAEMADwDx/+H/0P/A/7j/tv+6/8H/zP/Z/+P/7P/u//D/9f/9
/wIAAwAEAAQAAwADAAMAAwACAAIAAgACAAMAAwADAAMABAAGAAcACAAJAAkACgAKAAgA
CAAIAAkABwAHAAcABwAIAAkACgALAAsACwALAAsADgAOAA4ADgAMAA0ADQANAAsACwAM
AAwADAAMAAwADAAKAAoACgAKAAwADQAOAA8AEQARABEAEQAQABAAEQARABEAEQARABEA
DwAPAA8ADwASABQAFQAWABQAFAAVABUAEwAUABcAGAAaABsAGwAcABkAGAAZABkAGgAb
AB4AIAAfAB8AIQAiACAAIAAiACMAJgAmACYAJwApACoAKgAqACsALAAsAC0AKgAqACoA
KAAoACgAJwAmACYAJgAnACcAIgAiACMAIwAhAB8AHwAeAB4AHgAeAB8AIAAgACAAHwAh
ACEAIQAhACAAHwAeAB0AHQAeAB4AHwAgACAAHgAeAB8AHwAfAB8AHgAeAB8AHwAeAB0A
HAAbABgAGAAYABgAGQAZABkAGQAZABcAGAAcABwAHAAcABwAHAAbABsAGgAeAB8AIAAg
AB4AHgAfAB8AHwAgACAAIQAhACIAIgAiACIAIwAjACEAHQAdABwAGwAaABkAGQAZABoA
GgAbABsAHAAdAB4AHwAeABsAGQAVABQAEgAQABAADQAMAAsACwANAAwACwAKAAgACAAI
AAkACAAGAAQAAwAEAAUABgAHAAUABQAFAAUAAwADAAIAAgAEAAQABAAFAAMAAwADAAIA
AgACAAIABQAEAP7/9//x/+f/4f/j/+n/8P///xYANwBiAJQAywAFATcBXQFpAU8BCgGv
AF0AHQD3/+P/0f/A/7j/tv+2/7r/v//K/9X/3f/i/+b/6P/r/+//8v/1//b/9P/x//H/
8f/x//P/9P/1//b/9//3//f/9//3//j/+P/4//X/9f/2//b/+P/4//j/+f/3//f/9//3
//n/+f/5//n/+//7//v/+//5//j/9//2//b/9//3//f/+f/5//r/+v/4//j/+P/4//r/
+v/6//r/+v/5//j/9//3//f/9//3//j/+P/5//n/+f/5//n/+f/7//v/+//7//v//P/8
//z//v/+///////+//7/AAAAAP7//////wAA/v/+/wAAAQADAAMABQAGAAQAAwAEAAQA
BwAIAAsADQAMAAwADAANAA8AEAAQABAAEAAQAA8ADwAQABAAEAAOAA4ADgANAAwADAAM
AA0ADQAKAAoACwALAAkABwAHAAYABgAGAAYABwAGAAYABgAFAAMAAwADAAMABQAFAAUA
BQAEAAQAAwADAAQABAACAAIAAQABAAEAAQACAAIAAwADAAMAAwADAAMAAAAAAAAAAAAB
AAEAAQABAAEAAQAAAAAAAAD+//7//v/+/wEAAQACAAIAAgADAAQABAAGAAYABwAHAAcA
CAAIAAkACQAKAAoACgAKAAsACwAJAAkACQAIAAcABwAHAAgACQAIAAgACQAJAAcABwAH
AAcACQAHAAYAAwACAAAA/v/+//3//P/7//v/+//6//n/+P/2//b/9v/3//n/+P/3//f/
9//3//f/9//3//f/9//3//n/+f/4//j/9//2//X/9f/3//f/9//2//T/9P/2//f/9P/w
/+n/4f/Z/9X/1f/b/+T/8/8MACsAUgCCALkA8QAjAUMBTwEzAe4AlQBJAA8A6//Z/8n/
uP+y/67/rP+y/7n/xP/N/9P/1v/Y/9r/3//j/+b/6f/s/+z/6f/p/+n/6f/s/+z/7P/s
/+v/6//r/+v/6f/q/+r/6v/q/+v/7f/u/+z/7P/s/+3/7f/t/+3/7f/r/+v/6//r/+3/
7f/t/+3/7v/u/+7/7v/s/+3/7f/t/+3/7f/u/+7/8P/w//D/8P/u/+7/7v/u/+//7//v
/+//7//v/+//7//u/+7/7//v/+//7//v/+//8f/x//H/8f/v//D/8P/w//D/8P/x//H/
8f/y//X/9v/0//X/9f/2//X/9P/1//X/9//3//n/+v/6//n/+v/6//r/+v/8//3///8A
AAEAAwADAAQABAAEAAUABgAGAAcABgAGAAYABAAEAAQAAwACAAQABAAFAAUAAgACAAMA
AwADAAEAAQAAAAAAAAAAAAEAAAAAAAAA//////////////3//f/9//3//v/+//3//f/+
//7//P/8//3//f/9//3//v/+///////+//3//P/7//v//P/9//7/+//7//v/+//5//n/
+v/6//r/+v/6//r/+//7//z//P/8//3//v/+//7//v////////8AAAAAAQADAAQABAAE
AAQABQAFAAMAAwADAAIAAQD/////AAABAAQABAAFAAUABQAFAAUABQADAAEAAAD9//3/
/P/7//z/+v/4//b/9f/1//T/8//y//T/9P/0//X/8//y//H/8f/y//P/9P/1//T/8//y
//H/8f/x//D/8P/x//L/8//1//P/8//z//L/8v/w//L/8f/w/+z/4//Z/8//zf/P/9f/
5v/3/wwAKQBSAIYAuwDvAB8BPQE7ARUBxgBxACsA+f/h/9X/xf+2/7L/sv+0/7j/v//G
/83/0//Y/9z/3v/h/+P/5P/n/+T/5P/k/+X/5v/n/+b/5v/m/+b/5//n/+f/5//p/+r/
6v/q/+f/5//o/+j/6P/o/+j/6f/r/+v/6//r/+n/6f/p/+n/6f/p/+n/6f/q/+r/6v/q
/+r/6//r/+v/6//r/+z/7P/s/+z/7P/s/+z/7P/s/+z/6//r/+v/6//t/+3/7f/t//D/
8P/x//H/7//v/+//7//x//H/8f/x/+//8P/w//D/8P/w//H/8f/v//D/8//0//T/9f/1
//b/9v/2//j/+f/5//n/+//8//v/+//9//7/AAAAAAIAAwAEAAQABAAFAAcACAAIAAgA
CAAIAAcABwAGAAYABgAEAAYABgAFAAQABAAEAAUABQACAAIAAwADAAEA//////7//v/+
//7///8AAAAAAAD////////////////////////+//7//f/9//z//P/6//r//f/9//3/
/f/6//r/+//7//3//f/9//3//P/8//z//P/5//n/+f/5//n/+f/4//j/+P/4//j/+//7
//z//P/8//3//v/+//7//v////////8AAAAAAQABAAIAAgACAAQABQAFAAMAAQABAAAA
////////AAABAAAAAAABAAEAAQABAAEAAQADAAEAAAD9//r/+P/2//b/9f/0//P/8//z
//L/8f/w//L/8v/y//P/8//y//H/8f/v/+//7//v/+3/7f/t/+3/7//v/+7/7v/u/+7/
7v/v/+//7//v/+7/7v/u/+7/7f/q/+b/4f/Z/9H/zf/P/9P/3P/t/wIAIwBMAHwAsQDn
ABMBKwErAQEBtABlACEA8//f/9P/wf+y/6z/qv+s/7b/v//G/83/1f/Y/9j/3P/f/+H/
4v/j/+T/5v/l/+X/5f/l/+T/5P/k/+T/5f/l/+X/5f/l/+b/5v/m/+X/5f/m/+b/5v/m
/+b/5//n/+f/5//n/+f/5//n/+f/5//n/+f/5//q/+r/6v/q/+j/6f/p/+n/6f/p/+r/
6v/s/+z/7P/s/+v/6v/p/+j/6f/p/+n/6f/r/+v/6//r/+r/6v/r/+v/7f/t/+3/7f/t
/+3/7f/t/+v/7P/s/+z/7v/u/+//7//u/+7/8P/w//L/8//z//T/9P/0//b/9//3//f/
+f/6//v/+//9//7//v/+/wAAAQAAAAAAAAABAAMABAAEAAQABgAGAAUABQAEAAQABAAC
AAAAAAD///7/AAAAAAEAAQD8//z//f/9//3/+//7//r/+v/6//r/+//6//r/+v/5//n/
+f/5//n/9//3//f/9//4//j/9//3//b/9v/0//T/9f/1//X/9f/2//b/9//3//b/9f/0
//P/9P/0//T/9P/z//P/8//z//P/8f/y//L/8v/y//L/8//z//T/9P/2//f/+P/4//j/
+P/5//n/+f/6//r/+//7//z//P/8//z//f/9//v/+//7//r/+f/7//v//P/9//3//P/8
//v//f/9//3//f/7//n/+P/1//T/8v/w//D/7//u/+3/7f/t/+z/6//q/+z/7P/s/+3/
6//q/+n/6f/p/+n/6f/p/+v/6//r/+v/6f/p/+j/6P/o/+j/6P/p/+n/6f/p/+j/6v/o
/+j/5//k/+L/2//R/8f/xf/H/8//3P/t/wQAIwBKAHoArwDlAA8BIwEdAekAmABJAA0A
4//R/8X/t/+s/6r/rP+u/7T/vf/C/8n/z//S/9T/2P/d/93/3v/d/97/3v/d/93/3f/d
/97/3v/e/97/3//f/9//3//f/+D/4P/g/97/3f/d/9z/3f/e/9//4f/h/+H/4f/h/+H/
4f/h/+H/4f/h/+H/4f/i/+L/4v/i/+D/4f/h/+H/4v/j/+X/5v/k/+T/5P/k/+T/5P/k
/+T/5f/l/+X/5f/l/+X/5f/l/+j/6P/p/+n/5//n/+f/5//n/+f/5//n/+f/6P/o/+j/
6P/o/+n/6f/r/+z/7//w/+7/7//v//D/8f/y//X/9//3//f/+f/6//r/+f/6//r/+//8
////AQABAAAA/////wMABAAEAAQAAgACAAEAAQAAAAAAAAD+//7//v/9//z//P/8//3/
/f/4//j/+f/5//n/9//3//b/9P/0//T/9f/0//T/9P/z//P/8//z//P/8//z//P/8//y
//L/8f/x//L/8v/w//D/8f/x//H/8f/w//D/8f/x/+//7//v/+//8P/w//D/8P/t/+3/
7f/t/+//7v/w//D/8P/w/+//7//w//D/8P/x//L/8v/y//L/8//z//P/9P/0//X/9f/2
//b/9v/4//n/+f/3//f/9//2//X/9P/z//P/8//1//b/+P/5//n/+f/5//n/9//1//T/
8f/y//D/7v/u/+3/7P/r/+v/6//q/+n/6P/q/+r/6v/r/+r/6P/m/+X/5//n/+f/5//l
/+X/5f/l/+f/5//m/+b/6P/o/+j/6f/o/+f/5v/k/+j/5v/m/+f/5P/g/93/1f/N/8n/
yf/L/9L/3f/u/wUAJABOAH0AsQDnAAsBHQEPAdoAjQA/AAEA3f/P/8H/tP+u/6z/rP+u
/7P/uv/D/8v/0P/U/9b/2f/b/9z/3f/c/9z/3f/d/93/3f/g/+D/4P/g/9//3//f/9//
3//g/+D/4P/f/9//4P/g/+D/4P/g/+H/4f/h/+H/4f/j/+P/4//j/+H/4f/h/+H/4P/g
/+D/4P/i/+P/4//j/+P/4//k/+T/5P/k/+T/5P/k/+T/5P/k/+P/4//j/+P/5P/l/+b/
5//o/+j/6f/p/+f/5//n/+f/6P/p/+r/6//q/+r/6f/o/+r/6v/r/+v/7f/u//H/8v/x
//H/8P/w//L/8v/0//X/9f/1//f/+P/5//n/+//8//z//P/+////AAAAAAAAAQADAAQA
BAAEAAIAAgABAAEAAgACAAIAAAAAAAAA///+//z//P/9//3/+//8//7////7//n/+f/4
//r/+v/6//v/+//6//n/9//3//f/9//3//f/9//3//f/9v/2//X/9f/2//b/9P/0//X/
9f/1//X/8v/y//P/8//1//X/9f/1//L/8v/y//L/8f/x//H/8f/z//L/8v/y//L/8v/z
//P/9P/0//j/+f/6//r/+P/4//n/+f/5//r/+v/7//n/+v/6//r//v///////f/7//v/
+v/5//n/+f/6//v//P/8//3//f/9//3//f/9/////f/8//n/9v/0//L/8v/z//L/8f/x
//P/8v/x//D/8P/w//D/8f/x//D/7//v/+//7//v/+//8f/x//H/8f/x//H/8P/w/+7/
7v/u/+//8f/x//H/8P/w/+7/7v/t/+j/5P/h/9v/0//R/9H/1f/g//H/BgAhAEoAeACr
AN8ABwEdARkB7wCiAE8AEQDr/9n/zf+//7b/sv+u/7D/uP/D/8z/0//X/9j/3v/g/+H/
4//m/+f/5v/o/+f/5//n/+f/6P/o/+j/6P/p/+n/6f/p/+f/6P/o/+j/5//n/+j/6P/o
/+j/6P/p/+r/6//s/+3/6//r/+v/6//t/+3/7f/t/+z/7P/s/+z/7P/t/+3/7f/t/+3/
7v/u//D/8P/w//D/7v/u/+7/7v/x//H/8f/x//P/8//z//P/8v/y//P/8//z//P/8//z
//X/9f/1//X/9//4//j/+P/6//r/+//7//r/+v/8//z//f///wAAAgAAAAAAAgADAAQA
BQAIAAoACwALAA0ADgAMAAwADgAPABEAEgATABUAFAAUABMAEgATABQAFAAVABQAFAAU
ABIAEAAQAA8ADgAOAA4ADwAPAAwADAANAA0ADQALAAsACgAIAAgACAAJAAgACAAIAAcA
CQAJAAkACQAHAAcABwAHAAgACAAHAAcACgAKAAgACAAHAAcABwAHAAYABgAHAAcABwAH
AAcABwAEAAQABgAGAAYABgAGAAYABwAHAAgACAAKAAsADAAMAAwADAANAA0ADwAQABAA
EQARABIAEgASABIAEwATABEAEQARABAADwANAA0ADgAPABEAEgAUABUAEwATABMAEwAT
ABEAEAANAA4ADAAKAAoABwAGAAUABQAHAAYABQAEAAQABAAEAAUABQAEAAMAAwAFAAUA
BQAFAAUABQAFAAUABAADAAEAAAABAAIAAwAFAAUABQAFAAQACAAGAAYABQACAP7/9//v
/+X/4f/h/+f/8P///xQALQBQAH4AswDrAB0BPQFHAS0B6gCVAE0AFQD1/+X/1f/E/7z/
uv+6/7z/w//O/93/6f/s//D/9P/5//v//P/9//z//v/9//3//f/9/wAAAAAAAAAAAQAB
AAEAAQADAAQABAAEAAEAAQACAAIAAgACAAIAAwAGAAcACAAJAAcABwAHAAcACAAJAAoA
CwAMAAwADAAMAAsACwAKAAkACQAJAAoACgAKAAoACgAKAAsADAANAA4ADwAPAA8ADwAQ
ABEAEgATABMAEgASABEAEwATABMAEwATABMAEwATABMAFAAUABQAFgAWABcAFwAZABoA
HQAeAB4AHwAfACAAIQAiACUAJwAlACUAJwAoACsAKwAtAC4AMAAwADIAMwAyADIAMgAz
ADUANgA2ADYANQA0ADIAMQAxADIAMwAyADAAMAAvAC4ALAAsAC0ALQAsACwALQAtACsA
KQApACgAKgAqACoAKwArACoAKQAnACUAJQAlACUAJwAnACcAJwAkACQAIwAjACYAJgAk
ACQAIwAjACMAIwAkACQAJQAlACUAJQAlACUAJgAkACQAIgAiACIAIgAmACcAKQAqACsA
KwArACoAKgAqACsAKwAtAC4ALgAvACwALAArACoALgAvAC8ALQArACsAKgApACsAKwAs
AC0ALAAsAC0ALQAvAC8ALwAvADEALwAuACsAKQAmACMAIgAjACIAIQAhAB8AHgAdABwA
GgAaABoAGwAbABoAGQAZABsAGwAbABsAGQAZABkAGQAbABsAGgAaABgAGAAYABkAGQAZ
ABkAGAAWABgAGAAVABIAEAALAAkA///1//X/+/8EABMAKABFAGwAngDRAAcBOwFjAXEB
XQEgAckAdwA5ABEA/f/t/9z/0P/M/8j/yv/R/9z/5f/z//z//P/8////AwAIAA0ADgAM
AAkACQAJAAkADAAMAAwADAALAAsACwALAAsADAAMAAwADQANAA4ADgAOAA4ADgAPAA8A
DwAPAA8ADwAPAA8ADwANAA0ADQANABAAEAAQABAADgAPAA8ADwAPAA8AEAAQAA4ADgAO
AA4AEAAQABAAEAARABEAEQARABEAEQARABEAEgASABMAEwAVABUAFQAVABQAEwASABEA
EgAUABUAFgAWABYAFwAXABUAFgAZABoAGgAbABsAHAAaABoAHAAdAB8AHwAhACIAIQAh
ACMAJAAmACYAKAApACoAKgAqACsALAAsACsAKgAtAC4ALgAvAC4ALgAuACwALAAsACsA
KgApACgAKAAnACIAIgAjACMAIgAhACIAIgAgACAAIAAhACAAIAAgAB8AHwAfAB8AHwAf
AB8AHwAfAB4AHgAdAB0AHgAeABwAHAAfAB8AHwAfABwAHAAdAB0AGwAbABsAGwAcABwA
HAAcABwAHAAcAB8AHwAgACAAIQAhACEAIAAgACAAIQAhACMAJAAkACUAJAAkACMAIgAk
ACUAJQAjACEAIQAgAB8AHwAfACAAIQAiACIAIwAjACMAIwAjACMAJQAjACIAHwAcABoA
GAAYABUAFAATABMAFQAUABMAEgASABIAEgATABUAFAATABMAEQARABEAEQAPAA8ADwAP
ABEAEQAQABAADgAOAA4ADwAPAA8ADwAOABQAEgASABEADAAEAP//+f/z//H/8f/1//7/
DwAmAEMAaACcANUACwE7AV0BZwFJAQABqQBdACkACwD7/+n/2v/S/87/zP/Q/9n/5P/r
/+//9P/4//r//f///wAAAQAAAAIAAwADAAMAAwACAAIAAgACAAUABQAFAAUABwAIAAgA
CAAHAAcACAAIAAgACAAIAAkACAAHAAYABQAHAAcABwAHAAkACQAJAAkACAAIAAgACAAK
AAsACwALAAoACQAJAAgACgAKAAoACgAJAAgABwAGAAcABwAHAAcACAAJAAoACwAKAAoA
CwALAA0ADQANAA0ADQANAA0ADQANAA4ADgAOAA4ADgAPAA8ADQAOABEAEgARABEAEAAQ
ABAAEAASABMAEQARABMAFAAVABUAFwAYABYAFgAYABkAHAAcABwAHQAfACAAIAAgACIA
IgAhACEAIQAiACMAIgAgACAAHwAeAB4AHgAfAB8AHQAeACAAIQAfAB0AHQAcAB4AHgAe
AB8AIAAgACAAHwAfAB8AHwAfAB8AHwAfAB8AHAAcABsAGwAdAB4AHQAeAB0AHQAdAB0A
HQAeACAAIQAfAB8AHwAfACAAHgAeACAAIAAgACAAIQAhACIAIgAkACUAJgAmACgAKAAp
ACkAKQAqACoAKwArACwALAAsAC0ALQAsACkAKAApACkAKQArACsALAAtAC4ALgAvAC8A
LwAvAC8ALwAvAC0ALAApACoAKAAmACYAJwAmACUAJQAlACQAIwAiACQAJAAkACUAIwAi
ACEAIQAhACEAIQAhACMAIwAjACMAIwAjACIAIgAkACQAJAAlACMAIwAjACIAIgAkACYA
JwAiABwAFQANAAkABwAHAA0AGgAvAEoAawCUAMgAAQE3AWMBewF5AUsB+gCnAGEAMwAb
AA0A9//q/+T/5P/k/+z/9//+/wUADQASABAAEAATABcAHgAhAB4AHgAdAB0AHQAdACAA
HgAcAA==
         </WaveFormData>
      </LeadData>
      <LeadData>
         <LeadByteCountTotal>10000</LeadByteCountTotal>
         <LeadTimeOffset>0</LeadTimeOffset>
         <LeadSampleCountTotal>5000</LeadSampleCountTotal>
         <LeadAmplitudeUnitsPerBit>4.88</LeadAmplitudeUnitsPerBit>
         <LeadAmplitudeUnits>��V</LeadAmplitudeUnits>
         <LeadHighLimit>2147483647</LeadHighLimit>
         <LeadLowLimit>268435456</LeadLowLimit>
         <LeadID>V6</LeadID>
         <LeadOffsetFirstSample>0</LeadOffsetFirstSample>
         <FirstSampleBaseline>0</FirstSampleBaseline>
         <LeadSampleSize>2</LeadSampleSize>
         <LeadOff>FALSE</LeadOff>
         <BaselineSway>FALSE</BaselineSway>
         <ExcessiveACNoise>FALSE</ExcessiveACNoise>
         <MuscleNoise>FALSE</MuscleNoise>
         <LeadDataCRC32>3987866358</LeadDataCRC32>
         <WaveFormData>
5//n/+f/6P/o/+j/6f/p/+n/6//r/+v/6//s/+3/7v/u/+7/7f/r/+n/6f/q/+r/7f/t
/+3/7f/s/+z/6//r/+v/6//p/+f/5v/k/+L/4v/f/97/3f/d/9//3v/d/93/3f/d/9z/
3P/c/9z/2//b/93/3f/d/93/3f/d/9z/3P/c/9z/3P/c/9z/3P/d/97/3P/c/9v/2//c
/9z/3f/e/9z/2v/X/9T/zv/G/8H/wf/A/8X/0P/h//X/EwA2AF0AiQCuAMgA2QDOAKYA
dQBFABwABAD3/+j/2f/N/8b/w//D/8X/x//M/9H/0f/T/9P/0//T/9P/1P/U/9P/0//R
/9H/0v/U/9X/1f/U/9L/0v/S/9L/0//T/9P/0//T/9P/0//T/9H/0f/R/9H/z//P/8//
0P/R/9L/0//U/9P/0//T/9P/1v/W/9b/1//X/9f/2P/Y/9X/1f/V/9X/1f/V/9X/1f/V
/9X/1f/V/9P/0//T/9P/1v/W/9f/1//V/9X/1v/W/9b/1//X/9f/2f/Z/9r/2v/Z/9n/
2v/a/9j/2f/Z/9n/1//Y/9j/2//Z/9n/2f/a/9n/2P/Z/9n/1//X/9n/2f/Z/9r/3P/c
/93/3f/e/9//3//f/+D/4P/j/+P/4//j/+X/5f/l/+T/5f/l/+T/4//i/+L/4f/g/+H/
4v/j/+P/4P/g/+D/4P/g/9//3//e/97/3f/d/93/2//b/9v/3P/d/93/3v/f/93/3P/c
/9z/3P/c/9r/3P/c/9z/2//b/9n/2f/Z/9n/2v/b/9z/3f/b/9v/2//b/9v/2//b/9v/
2//b/9r/2v/b/9v/2//b/9v/2//c/9z/2v/a/9v/3P/c/97/3f/c/9v/2v/Z/9r/2//c
/97/3v/f/9//4f/h/+L/4v/g/+H/4f/h/+P/4//j/+P/4v/j/+T/5P/k/+P/4f/f/+H/
4v/i/+P/4//j/+P/5P/i/+H/4f/h/+H/3//d/9z/3P/a/9r/2f/W/9X/1f/V/9P/0f/Q
/8//0P/Q/9H/0v/S/9H/0f/R/8//z//P/8//zf/M/8z/zP/O/87/zv/O/8//0f/T/9T/
0//R/9D/z//O/87/0P/Q/87/x//C/7r/tP+x/7P/uP/B/87/3//1/xUAOgBhAIcApgC+
AL8AogB0AEcAIQACAPL/5f/U/8n/wf++/73/wf/B/8P/yP/L/8v/yf/L/83/zf/N/8z/
zP/L/8n/x//H/8j/yv/L/8v/yv/K/8r/yv/K/8n/yf/J/8n/y//L/8v/y//J/8n/yf/J
/8v/y//L/8z/zP/M/8z/zP/N/83/zf/N/9D/0P/Q/9H/z//P/9D/0P/R/9H/0f/R/9H/
0f/R/9H/0f/R/9H/0f/S/9P/1P/V/9T/1P/V/9X/1f/V/9b/1v/W/9f/1//X/9f/1//Y
/9j/1//X/9j/2P/Y/9n/2f/Z/9n/2v/a/93/2//b/9v/3P/c/9z/3v/f/93/3f/f/9//
3//g/+L/4v/h/+H/4v/j/+P/4//k/+T/5//n/+f/5//n/+f/5//m/+T/4//h/9//3P/c
/9v/2v/a/9r/2v/Z/9r/2v/a/9r/1v/V/9X/1P/U/9P/0//T/9P/0//T/9T/0v/R/9H/
0f/T/9L/0v/S/9D/0P/O/9D/0v/S/9H/0f/T/9P/0//T/9H/0f/R/9H/0//T/9P/0//R
/9H/0f/R/8//z//O/87/0f/R/9H/0f/P/8//0P/Q/8//zv/O/87/zv/O/87/zf/M/8v/
yv/M/87/0P/S/9L/0v/T/9P/0//T/9T/1P/U/9X/1f/V/9f/1//X/9f/2P/Z/9r/2v/a
/9n/1//V/9P/1P/U/9X/1f/V/9X/1v/W/9X/1f/V/9f/1f/T/9L/zv/M/8z/y//K/8n/
yf/J/8j/x//H/8f/x//G/8b/xv/I/8f/x//H/8n/yf/J/8n/x//G/8b/xv/E/8T/xP/E
/8T/xf/G/8b/x//H/8j/yf/K/8j/yP/G/8L/vf+8/7b/rv+r/6v/rP+x/7z/y//h//3/
IABHAG8AkgCqALMAngB0AEUAGQD4/+j/3//Q/8H/t/+y/6//sf+1/7n/vP+//7//vf+9
/8H/wf/B/77/wP/B/8H/v/+//8D/wP/B/8H/wP/D/8T/xf/G/8T/w//C/8H/wf/B/8H/
wf/D/8P/w//D/8P/w//D/8T/xP/E/8T/xP/F/8X/xf/F/8b/xv/G/8f/yf/J/8r/yv/J
/8n/yf/J/8r/y//M/83/zf/N/83/zf/P/8//z//P/9D/0P/R/9H/0f/R/9L/0v/S/9P/
0//T/9T/1f/X/9j/2//b/9z/3P/d/9//4P/h/+H/4v/i/+X/5f/l/+X/5v/m/+b/6P/p
/+z/7f/w//H/8//0//b/9v/3//f/+P/5//r/+//9//7//f/9//3//f/+////AAAAAP//
///+//3//P/8//v/+v/8//z//P/7//r/+v/6//r/+f/5//r/+v/7//v//P/9//v/+//7
//z/+v/5//n/+f/6//r/+//8//r/+v/4//r//P/8//v/+//9//3//f/9//3//f/9//3/
/f/9//3//f///////////wEAAQAAAAAA//////////8BAAEAAgACAP7//v///wIAAgAC
AAIAAgABAAIAAwAEAAgACAAJAAkACwALAAwADAALAAsACgAJAA0ADQANAA0AEAARABIA
EgARAA8ADAAJAAoADAANAA8ADwAPAA8AEAAOAA0ADQANAA0ACwAJAAgABgAEAAQAAwAE
AAMAAwADAAIAAQABAAEA/v/8//v/+v/7//v//P/9//3//f/9//3////+//7//v/+//7/
/v/+//7///8AAAAAAAD////////+//7//v/8//r/9f/y/+z/6P/j/9//4P/l//D/AQAV
AC8AUgB5AKEAyADmAPcA9ADSAKEAcQBGACoAFQAEAPH/5f/g/9//3//j/+n/8P/1//f/
9//5//n/+/////7//P/9//3/+//7//z//P/9//3//P/+//7//v/+////////////////
//////8BAAEAAQABAAMAAwADAAQABgAGAAYABgAHAAcABwAHAAgACAAIAAkABgAFAAUA
BAAGAAcACAAJAAkACQAJAAkACwALAAsACwANAA0ADQANAAsACgAKAAkACwALAAwADAAM
AA0ADQANAA8ADwAQABAAEgATABUAFgAWABcAFwAXABgAGgAbAB8AIQAhACEAIgAgACAA
IgAjACMAIwAlACUAJgAoACsALAAvAC8AMAAxADEAMQAyADIANQA1ADUANQAzADMAMwAy
ADAALwAtACsAKgAqACkAKAAnACYAJQAjACIAIgAiACIAIQAhACIAIgAiACEAIQAhACEA
IQAhACIAIgAhACEAIQAhACAAIAAgACEAIgAhACQAIQAgAB4AHQAdAB0AHQAdAB4AHwAg
ACEAIQAhACEAIQAhACEAIQAhACEAIQAgACAAIQAhACEAIQAfAB0AHAAeAB4AHgAeAB8A
IAAhACIAIgAiACMAIwAlACUAJgAmACgAKQApACkAKQApACkAKQAqACsALAAsACwAKwAp
ACcAJAAkACMAIwAkACUAJgAoACoAKQApACkAKwApACcAJgAkACIAIgAhACIAIQAhACEA
HQAbABoAGQAXABYAFgAWABcAFwAYABkAGwAbABsAGwAbABoAGgAaABsAHAAdAB4AHAAd
AB4AHgAcABsAGwAbABYAGAAaABoAGgAXABQAEgAMAAUABQAGAAkADgAZAC0ARQBkAIkA
tQDgAAYBHQEmARQB5wC1AIYAXgBJADoAKQAZABAACwAJAAkADQAUABkAHQAfAB8AIwAp
ACsALAAsACsAKQAnACcAKAAnACcAJgAkACQAJAAkACQAJgAnACgAKQArACsAKwArACkA
KQApACkAKQApACkAKgAsACwALAAsACsAKwArACsALQAuAC8AMQAwAC8ALwAuAC8ALwAv
AC8ALwAvAC8ALwAtAC0ALQAtAC8ALwAvAC8AMQAyADQANQAzADMANAA0ADQANQA1ADUA
MwAzADQANAA2ADcAOQA6ADgAOQA5ADkAOQA6ADoAPQA+AD8AQABCAD8APgA/AD8AQgBD
AEYARwBFAEYASABIAEcARwBIAEkASQBJAEoASgBNAE0ATQBNAE0ATQBNAEwASQBJAEgA
RwBIAEgARwBGAEYARgBGAEUAQgBCAEIAQgA+AD0APQA8ADwAOwA7ADsAOwA7ADsAPAA+
AD0APQA9ADoAOAA3ADYAOAA4ADYAOAA4ADgANwA3ADcANwA3ADcANwA3ADcANwA2ADUA
NAAzADEAMQAxADEAMwAzADIAMgAxAC8AMQA0ADQANAA0ADQANAA0ADQANAA0ADQANQA1
ADcANwA4ADgANgA3ADcANwA3ADcANwA3ADcANwA3ADYANQAzADAALQArACwALAAtAC4A
LwAwADIANAAzADMAMwAxAC8ALQAsACgAJgAmACUAIwAhACAAHwAgAB8AHwAfAB0AHAAc
ABwAGgAZABkAGQAbABsAGwAbABkAGAAYABgAFgAWABYAFgAWABcAGAAYABYAFQAVABUA
FAAUABQAFgAWAA8ACAACAPr/9f/3//r//f8GABUAKwBHAGwAkwC9AOYABgEXARIB7gC9
AIsAXAA+AC0AGgAHAPv/9P/v/+3/7f/x//j//f///wEAAQABAAMABQAGAAYAAwABAP//
//8AAAEAAwAEAAQABAAEAAQABAAEAAUABgAHAAQAAwACAAEAAAD///7//f/9//3//f/+
//z//P/8//z////////////9//z/+//7//3//f/+//7////////////+//3//P/7//z/
/f/+/////v/9//z/+//6//r/+//7//v/+//8//z//v//////////////AAAAAP////8A
AAAAAAABAAEAAQAAAAAA//8BAP///////wAA/v/+/wAAAQABAAEAAwADAAIAAgADAAIA
AwADAAQABQADAAMABAAEAAUABQAFAAUAAwADAAMAAgABAAEAAAD///7//v/9//z/+//6
//n/9//2//b/9v/2//P/8f/w/+7/8P/v/+//7//v/+//7//w/+//7f/s/+v/7P/s/+3/
7v/s/+z/6v/s/+z/7P/r/+v/6f/p/+n/6f/n/+f/5//n/+f/5//n/+f/5//n/+f/5//p
/+n/6P/o/+n/6f/p/+f/6P/o/+j/6P/o/+v/7P/t/+7/7//u/+7/7f/v/+//8P/w//L/
8//z//P/9f/1//X/9f/2//f/+P/4//j/9//1//P/8//0//T/9f/z//P/8//0//L/8f/x
//H/8v/x//D/8P/u/+z/7P/r/+r/6f/p/+n/5v/l/+X/5f/j/+L/4v/i/+T/4//j/+P/
4f/h/+H/4f/j/+L/4v/i/+L/4v/i/+L/3//f/9//3v/g/9//3//f/97/3v/e/97/3P/Z
/9L/yv/E/7//v//A/8X/0P/h//X/EQAyAFkAgwCsAMwA2wDSAKwAewBLACIABgD1/+T/
0//J/8D/uf+7/7//wf/G/8n/x//H/8n/y//N/8//0P/Q/8//z//N/83/zv/O/8//z//O
/8z/zP/M/8z/yf/J/8n/yf/L/8v/y//L/8n/yf/J/8n/yf/J/8n/yv/I/8j/yP/I/8n/
yf/J/8n/yv/K/8r/y//L/8v/zP/M/8n/yf/J/8n/yf/J/8n/yf/J/8n/yf/J/8n/yf/J
/8n/yP/I/8n/yf/H/8f/yP/I/8r/y//L/8v/zf/N/87/zv/N/83/zv/O/8z/zf/N/83/
zv/Q/9H/1f/T/9P/0//U/9L/0v/U/9X/1//X/9n/2f/Y/9j/2f/Y/9n/2f/a/9v/2//b
/9z/3P/d/93/3f/d/9//3//f/97/3//f/97/3f/c/9z/2//a/9z/3P/c/9v/2f/Y/9f/
1v/V/9X/1v/W/9b/1f/V/9X/1f/V/9X/1v/W/9X/1f/V/9P/0v/S/9L/1P/U/9L/1P/U
/9T/0//T/9P/0//T/9P/0//T/9P/0//R/9H/0f/R/9L/0//U/9X/1P/T/9H/0P/P/9H/
0f/Q/9D/0P/Q/9D/0f/S/9P/1P/W/9b/1//X/9f/1//Y/9j/2P/Z/9n/2f/b/9v/2//b
/9r/2//c/9z/2v/Z/9f/1f/X/9j/2P/Z/9v/2//b/9z/3v/d/93/3f/b/9n/1//W/9b/
1P/U/9P/0P/P/8//z//Q/8//z//P/8//zv/O/87/zP/L/8v/y//M/83/zv/P/83/zP/M
/8z/yv/K/8r/yv/K/8v/zP/M/8z/y//L/8v/yv/K/8r/zP/K/8f/wP+2/67/q/+v/7T/
vf/I/9X/6f8HACwAUwB7AKIAvgDJALgAjgBfADEADAD4/+3/3P/L/8P/wP+9/73/v//B
/8T/x//J/8v/y//N/83/z//O/8z/y//O/83/zv/Q/87/z//P/87/zv/O/87/zv/O/8//
0P/R/9H/0f/R/9H/0//T/9P/0//U/9X/1v/Y/9b/1v/W/9b/1//X/9f/1//a/9r/2v/b
/9v/2//c/9z/3P/d/97/3//f/9//3//f/9//3//f/9//3f/d/93/3f/e/97/3//f/+H/
4f/i/+L/4v/j/+P/4//l/+X/5v/m/+X/5f/m/+b/5v/n/+f/5//n/+j/6P/r/+v/6//r
/+z/7v/u//D/8f/x//H/8//z//H/8v/0//T/9//3//j/+f/3//f/+P/4//v/+//7//v/
+//7//v/+v/4//f/9f/z//P/9P/0//T/8v/y//L/8f/w//D/8P/w/+z/6//r/+r/6v/p
/+n/6f/q/+v/7P/u/+z/6//r/+v/6//q/+r/6v/q/+r/6P/q/+r/6v/p/+n/6f/p/+n/
6f/p/+n/6f/p/+r/6//s/+3/6//r/+v/6//r/+v/6v/q/+v/6//q/+r/6v/q/+r/6//s
/+3/7v/w//D/8f/x/+//7//w//D/8f/z//T/9f/5//n/+f/5//r/+//8//z//P/7//n/
9//3//j/+P/5//v/+//7//z/+v/5//n/+f/6//n/+P/4//T/8v/y//H/8P/v/+//7//w
/+//7//v/+//7v/u/+7/7v/t/+3/7f/t/+3/7f/t/+v/6v/q/+r/6//s/+3/7v/s/+3/
7v/u//D/7//v/+//7v/u//D/7v/s/+n/5v/g/9r/1f/V/9T/2f/k//H/CQAnAEoAcwCd
AMAA2ADhANAAqAB5AE8ALAAaAA8A/P/r/+P/3v/b/9//4//j/+b/6//r/+v/7f/x/+//
7//w//D/7//v/+3/7f/u/+z/7f/t/+z/7f/u/+//8P/x//H/8f/x//H/8f/x//H/8//z
//P/8//z//P/8//0//T/9P/0//T/9f/1//X/9f/3//j/+f/7//n/+f/6//r/+//7//v/
+//7//v/+//7//r/+f/4//f/9//3//f/9//6//r/+//7//n/+f/6//r/+v/7//v/+//7
//v//P/8//z/+//7//r/+v/7//v/+//5//r/+v/9//3//f/9//7/AAAAAAIAAwABAAEA
AwADAAQABgAJAAoACgAJAAkACQAJAAkACgAKAAsACwALAAsACwALAAsACgALAAsACgAJ
AAYABgAFAAQABgAGAAYABQACAAIAAgACAAIAAQABAAAAAAD///////////////8AAAAA
///////////+//7//v/+//7//P/+//7//v/9//3//f/9//3//f////////////3//f/9
//3//f/9//3//f/9//3//P/8//3/+//8//r/+v/6//r/+//8//3//v/+//7//////wEA
AQACAAIAAAABAAEAAQADAAMAAwADAAQABQAGAAYABgAFAAMAAQADAAQABAAFAAQAAwAC
AAIABAADAAMAAwABAP///f/8//n/9v/1//P/9P/z//P/8//0//P/8//z//P/8v/y//L/
8P/v/+//7//t/+3/7f/t/+//7v/u/+7/7f/s/+v/6v/o/+n/6v/q/+z/6//r/+v/6v/o
/+j/6P/m/+P/3P/S/8z/yf/H/8z/0//e/+3/AQAdAEAAaQCRALQAzADRALgAigBdADUA
FgAEAPn/6P/b/9X/0v/P/9H/0f/T/9j/2f/Z/9n/2//d/93/3f/c/9z/2//b/9n/2f/a
/9r/2//b/9r/3P/c/9z/3P/b/9v/2//b/9n/2f/Z/9n/2//b/9v/2//b/9v/2//c/9z/
3P/c/9z/2//b/9v/2//e/97/3v/f/93/3f/e/97/3//f/9//3//d/93/3f/d/93/3f/d
/93/3//f/9//3//e/97/3//f/9//3//g/+D/3v/f/9//3//h/+H/4v/i/+H/4f/i/+L/
4P/h/+H/4f/i/+T/5f/p/+f/5//n/+j/6v/q/+z/7f/t/+3/7//v/+3/7v/w//D/8//z
//T/9f/z//P/9P/0//X/9f/1//X/9f/1//X/9P/z//P/8v/x//D/8P/v/+7/7v/u/+7/
7f/q/+r/6v/q/+j/5//n/+b/5v/l/+X/5f/j/+P/4//k/+T/4//j/+P/4//i/+L/4v/i
/+L/4P/i/+D/4P/f/9//3//f/9//3//h/+H/4f/h/9//3//f/9//3//f/9//3//d/93/
3P/c/9//3v/g/+D/4P/g/+D/4P/g/+D/4v/i/+P/4//j/+P/5P/k/+T/5f/l/+X/5//n
/+f/5//o/+n/6v/q/+r/6f/n/+X/5f/m/+b/5//o/+n/6v/s/+z/6//r/+v/6f/n/+X/
5P/i/+D/4P/f/97/3f/d/93/3v/d/93/3f/d/9z/3P/c/9r/2f/Z/9n/2//b/9v/2//Z
/9j/2P/Y/9r/2v/a/9r/2v/b/9z/3P/a/9n/2f/Z/97/3P/a/9r/2v/X/9L/zP/E/7//
v/++/8H/yP/T/+P/9/8UADkAYQCKAKoAvwDAAKYAfQBPACYACAD7/+7/3f/T/87/yf/H
/8f/x//K/8//0f/R/9P/0//T/9P/1P/S/9H/0//R/9H/0v/S/9P/0//S/9T/1P/U/9T/
0//T/9P/0//R/9H/0f/R/9H/0f/R/9H/0//T/9P/1P/U/9T/1P/U/9P/0//T/9P/0v/S
/9L/0//T/9P/1P/U/9X/1f/V/9X/0//T/9P/0//T/9P/0//T/9P/0//T/9P/1v/W/9f/
1//X/9f/2P/Y/9b/1//X/9f/2f/Z/9r/2v/Z/9n/2v/a/9z/3f/d/93/3//g/+D/4//g
/9//3v/e/9//4P/j/+X/5f/l/+f/5//n/+j/6v/q/+3/7f/u/+//7f/t/+7/7v/v/+//
7//v/+3/7f/t/+z/6//r/+r/6f/o/+j/5//m/+b/5v/m/+X/5//o/+n/6v/n/+X/5P/i
/+T/4//j/+P/4//j/+P/5P/i/+H/4f/h/+P/4v/i/+L/4v/i/+D/4v/i/+L/4f/h/+H/
4f/h/+H/3//f/9//3//g/+H/4v/j/+P/4//j/+P/4//j/+L/4v/j/+T/4//i/+H/4P/f
/+D/4f/i/+b/5v/n/+f/5f/l/+b/5v/k/+X/5f/l/+X/5f/l/+X/6f/r/+3/7v/s/+v/
6f/n/+f/6P/o/+n/6f/p/+n/6v/q/+n/6f/p/+n/5//l/+T/4v/g/+D/3//g/9//3//f
/+D/3//f/9//3//e/97/3v/e/93/3f/d/93/3f/d/93/3v/e/9//4P/e/97/3v/e/93/
3f/d/9z/3v/d/93/3f/e/97/3P/a/9b/0f/O/8r/xP/B/8H/wv/J/9L/4f/z/w0AMABZ
AH8AogC6AMMArgCEAFUALQAQAAAA8//k/9f/z//I/8X/x//N/8//0v/T/9P/1f/Z/9n/
2f/Z/9j/1v/X/9f/1f/V/9b/2P/Z/9n/2P/Y/9j/2P/Y/9f/1//X/9f/1f/V/9X/1f/X
/9f/1//X/9n/2f/Z/9r/2v/a/9r/2v/d/93/3f/d/9z/3P/c/93/3f/d/97/3v/d/93/
3f/d/9//3//f/9//3f/d/93/3f/f/9//3//f/+D/4P/h/+H/4f/h/+L/4v/k/+X/5f/l
/+P/4//k/+T/5//n/+j/6P/q/+v/6//r/+n/6v/q/+3/7v/v//D/8v/w//D/8v/z//T/
9f/4//n/+f/6//z//P/7//v//P/9//////8AAAAA//////////8BAAEAAQAAAAEAAQAA
AP///P/8//v/+v/6//r/+v/5//r/+v/6//r/+P/3//f/9v/2//X/9f/1//X/9f/1//b/
+P/3//f/9//3//b/9v/2//j/+P/2//j/+v/6//n/+f/3//f/9//3//f/9//3//f/9//3
//f/9//1//f/+f/4//r/+v/6//r/+v/6//r/+v/8//z//f/9//3//f/+//7///8BAAIA
AwADAAMAAwADAAIAAwAEAAQABAADAAEA//8BAAIAAgADAAQABQAGAAgABwAFAAQAAwAF
AAMAAQAAAAAA/v/+//3//P/7//v/+//4//f/9//3//n/+P/4//j/+P/3//f/9//5//n/
+f/5//v/+v/6//r/+f/4//f/9v/3//n/+//8//z/+//7//v//v/8//r/+v/4//X/8P/m
/97/2//b/97/4//u//v/DQAlAEgAbwCZAMAA4ADxAOgAxgCZAGsAQgAmABcABgDx/+f/
4v/d/9n/2//h/+z/8//1//f/9//5//n/+f/4//j/9//1//P/8//0//f/+f/6//r/+v/6
//r/+v/7//v/+//7//v/+//7//v/+//7//v/+//9//3//f/+//z//P/8//z/////////
//8CAAIAAgADAAAA//////7//////////////////////wEAAQABAAEAAQABAAEAAQAD
AAQABgAHAAcABwAIAAgABgAHAAcABwAHAAcACAAIAAkACQAKAAoACAAJAAkACQAKAAwA
DQARABIAEwAUABYAFwAYABsAHQAbABsAHQAdAB4AIAAjACQAJwAnACgAKQAnACcAKAAo
ACcAJwAnACcAJgAlACQAIgAiACMAIwAjACAAIAAfAB4AHAAcABwAGwAaABoAGgAaABoA
GQAZABgAGgAZABkAGQAZABkAGQAaABgAFwAXABcAGQAYABgAGAAXABYAEwAUABYAFgAV
ABUAEwATABMAEwATABMAEwATABUAFQAVABUAFQAVABQAEgASABIAEgAUABYAGAAaABoA
GgAbABsAGQAZABoAGgAcAB0AHQAdABwAGwAaABkAGwAdAB8AIAAfAB0AGgAXABkAGgAa
ABsAGwAbABsAHAAeAB0AHQAdAB8AHQAbABoAFQASABEADwAQAA8ADwAPAAwACwALAAsA
CgAIAAcABgAHAAcACAAJAAcABwAHAAcABwAGAAYABgAGAAYABgAGAAQABQAGAAYABAAD
AAMAAwAAAAIAAgD+//r/9//2//T/7P/j/+H/5v/p//L/AQAVADEAVgB5AKEAygDsAP8A
/gDgALEAfwBUADQAIQAQAP3/7//m/9//3f/d/9//5v/v//X/8//v/+//8f/1//j/+P/1
//P/8f/x//L/8v/z//P/8v/y//L/8v/y//L/8//0//X/8//z//P/8//z//P/8//z//X/
9f/1//b/9P/0//T/9P/0//P/8v/x//T/9P/0//X/8//z//T/9P/1//X/9f/1//P/8//z
//P/8//z//P/8//z//P/8//z//L/8v/z//P/8//z//T/9P/2//f/9//3//X/9f/2//b/
+f/5//r/+v/4//n/+f/5//f/+P/4//v//f/9//3//v/8//z//v////////8BAAEAAQAC
AAQABAAGAAcACQALAAsACwAMAAwADAALAAoACQALAAsACwAKAAcABwAGAAUABAAEAAMA
AgABAAAA///9//r/+v/6//r/+//7//z//P/7//n/+P/3//X/9f/1//b/9v/1//X/9f/z
//L/8v/y//D/8P/u//D/8v/y//H/8f/v/+//7//v/+3/7f/t/+3/6//r/+v/6//t/+v/
7P/u/+7/7v/u/+3/7v/v//D/8f/w//D/7//v/+//8P/w//D/8f/x//H/8f/x//H/8f/w
//H/8v/y//D/7//t/+v/7f/u/+7/7//v/+//7//w//D/7//v/+//7//t/+v/6v/m/+T/
5P/j/+D/3//f/9//3v/d/93/3f/d/9z/3P/c/97/3f/d/93/2//b/9v/2//Z/9j/2P/Y
/9j/2P/Y/9j/1v/X/9j/2P/W/9X/1f/V/9j/2P/Y/9j/1P/N/8b/wv+8/7f/t/+6/7//
yv/X/+v/BQAqAFMAfQCkAMQA1QDMAKYAdQBHACAACAD5/+j/1f/J/8D/u/+5/7v/wf/E
/8X/x//J/8n/yf/L/8n/yP/G/8X/xf/D/8P/xP/E/8X/xf/E/8T/xP/E/8T/xP/F/8b/
x//F/8X/xf/F/8f/x//H/8f/xv/F/8T/xP/E/8T/xP/E/8f/x//H/8f/x//G/8X/xf/F
/8X/xv/G/8P/w//D/8P/xf/F/8X/xf/D/8P/w//D/8H/wf/B/8H/xP/E/8X/xf/D/8P/
xP/E/8T/xf/F/8X/w//D/8T/xP/F/8X/xv/G/8T/xf/F/8X/x//I/8j/y//K/8n/yP/I
/8b/xv/I/8n/yf/J/8v/y//J/8r/zP/M/8v/y//M/83/zf/N/87/zv/Q/9H/0v/T/9H/
0f/R/9D/0f/R/9D/z//N/8z/yv/I/8r/yv/K/8n/yv/K/8r/yv/I/8f/x//G/8b/xf/F
/8X/xf/F/8X/xv/G/8X/xf/F/8X/xP/E/8T/xP/E/8L/xP/G/8b/xf/F/8P/w//D/8P/
xP/F/8b/x//F/8X/xf/F/8f/xf/G/8b/xv/G/8b/xf/G/8f/yP/M/8z/zf/N/83/zf/O
/87/0P/R/9H/0f/R/9H/0f/R/9H/0f/R/9D/0v/R/8//zf/O/9D/0f/T/9P/0//T/9T/
1P/T/9P/0//V/9P/0f/Q/9D/zv/O/83/yv/J/8n/yf/I/8f/x//H/8j/yP/J/8r/yf/H
/8b/xf/F/8X/xf/F/8b/xv/H/8j/yP/I/8j/yP/G/8f/yP/I/8r/yf/J/8n/yP/K/8r/
zP/I/8H/vP+2/7L/r/+v/7D/t//G/9n/8f8NADIAWwCDAKYAwADLALgAjgBfADMAEAD8
/+v/1v/D/7v/tv+x/7P/t/+7/7z/wf/D/8H/v/+//8H/x//K/8r/yf/J/8f/x//I/8r/
yf/F/w==
         </WaveFormData>
      </LeadData>
   </Waveform>
</RestingECG>
