# Supplementary material for: Detection of Left Atrial Enlargement Using a Convolutional Neural Network-Enabled Electrocardiogram
Source: Front Cardiovasc Med. 2020 Dec 17;7:609976. doi: 10.3389/fcvm.2020.609976 (PMC7773668; doi:10.3389/fcvm.2020.609976)
Supplement: Supplementary file 4 [file Data_Sheet_4.ZIP › normal3/1802032378_1958_0000000G.XML]

<?xml version="1.0" encoding="Windows-1252"?>
<!DOCTYPE RestingECG SYSTEM "restecg.dtd">
<RestingECG>
   <PatientDemographics>
      <PatientID>1802032378</PatientID>
      <PatientAge>79</PatientAge>
      <AgeUnits>Years</AgeUnits>
      <Gender>Male</Gender>
      <PatientLastName>cuiguangqiu</PatientLastName>
   </PatientDemographics>
   <TestDemographics>
      <DataType>Resting</DataType>
      <Site>1</Site>
      <AcquisitionDevice>MAC55</AcquisitionDevice>
      <Status>Unconfirmed</Status>
      <Priority>Normal</Priority>
      <AcquisitionTime>08:59:17</AcquisitionTime>
      <AcquisitionDate>08-22-2016</AcquisitionDate>
      <CartNumber>1</CartNumber>
      <AcquisitionSoftwareVersion>009C</AcquisitionSoftwareVersion>
      <XMLSourceVersion>MAC5000 v1.0</XMLSourceVersion>
   </TestDemographics>
   <RestingECGMeasurements>
      <VentricularRate>60</VentricularRate>
      <AtrialRate>60</AtrialRate>
      <PRInterval>176</PRInterval>
      <QRSDuration>80</QRSDuration>
      <QTInterval>422</QTInterval>
      <QTCorrected>422</QTCorrected>
      <PAxis>48</PAxis>
      <RAxis>26</RAxis>
      <TAxis>51</TAxis>
      <QRSCount>10</QRSCount>
      <QOnset>227</QOnset>
      <QOffset>267</QOffset>
      <POnset>139</POnset>
      <POffset>192</POffset>
      <TOffset>438</TOffset>
      <ECGSampleBase>500</ECGSampleBase>
      <ECGSampleExponent>0</ECGSampleExponent>
   </RestingECGMeasurements>
   <Diagnosis>
      <Modality>Resting</Modality>
         <StatementCount>2</StatementCount>
         <LabelText>12SL ��ϳ���</LabelText>
      <DiagnosisStatement>
         <StmtFlag>ENDSLINE</StmtFlag>
         <StmtText>�������</StmtText>
      </DiagnosisStatement>
      <DiagnosisStatement>
         <StmtFlag>ENDSLINE</StmtFlag>
         <StmtText>���� ECG</StmtText>
      </DiagnosisStatement>
   </Diagnosis>
   <Waveform>
      <WaveformType>Rhythm</WaveformType>
      <WaveformStartTime>0</WaveformStartTime>
      <NumberofLeads>8</NumberofLeads>
      <SampleType>CONTINUOUS_SAMPLES</SampleType>
      <SampleBase>500</SampleBase>
      <SampleExponent>0</SampleExponent>
      <HighPassFilter>16</HighPassFilter>
      <LowPassFilter>150</LowPassFilter>
      <ACFilter>NONE</ACFilter>
      <LeadData>
         <LeadByteCountTotal>10000</LeadByteCountTotal>
         <LeadTimeOffset>0</LeadTimeOffset>
         <LeadSampleCountTotal>5000</LeadSampleCountTotal>
         <LeadAmplitudeUnitsPerBit>4.88</LeadAmplitudeUnitsPerBit>
         <LeadAmplitudeUnits>��V</LeadAmplitudeUnits>
         <LeadHighLimit>2147483647</LeadHighLimit>
         <LeadLowLimit>268435456</LeadLowLimit>
         <LeadID>I</LeadID>
         <LeadOffsetFirstSample>0</LeadOffsetFirstSample>
         <FirstSampleBaseline>0</FirstSampleBaseline>
         <LeadSampleSize>2</LeadSampleSize>
         <LeadOff>FALSE</LeadOff>
         <BaselineSway>FALSE</BaselineSway>
         <ExcessiveACNoise>FALSE</ExcessiveACNoise>
         <MuscleNoise>FALSE</MuscleNoise>
         <LeadDataCRC32>1705707690</LeadDataCRC32>
         <WaveFormData>
/P/8//z//P/8//z//P/8//7//v/+//7//v/+//7//v/+//7//v/+//7//v/+//7/AAAA
AAAAAAACAAIAAgACAAQABAAEAAQABQAGAAcACAAKAAoACgAKAAwADAAMAAwADQAOAA8A
EAASABIAEgASABQAFAAUABQAFAAUABQAFAAUABQAFAAUABQAFAAUABQAEgASABIAEgAQ
ABAAEAAQAA8ADgANAAwACwAKAAkACAAHAAYABQAEAAIAAgACAAIAAAAAAAAAAAD///7/
/f/8//7//v/+//7//P/8//z//P/6//r/+v/6//r/+v/6//r//P/8//z//P/8//z//P/8
//z//P/8//z/+v/6//r/+v/6//r/+v/6//j/+P/4//j/9v/2//b/9v/4//j/+P/4//j/
+P/4//j/+P/4//j/+P/6//r/+v/6//j/+P/4//j/+v/6//r/+v/4//j/+P/4//r/+v/6
//r/+P/4//j/+P/4//j/+P/4//r/+v/6//r/+v/6//r/+v/4//j/+P/4//j/+P/4//j/
+v/6//r/+v/4//j/+P/4//j/+P/4//j/+v/6//r/+v/5//j/9//2//j/+P/4//j/+P/4
//j/+P/4//j/+P/4//b/9v/2//b/+P/4//j/+P/2//b/9v/2//j/+P/4//j/+P/4//j/
+P/4//j/+P/4//b/9v/2//b/9v/2//b/9v/2//b/9v/2//j/+P/4//j/9v/2//b/9v/2
//b/9v/2//b/9v/2//b/9v/2//b/9v/2//b/9v/2//b/9v/2//b/9P/0//T/9P/0//T/
9P/0//b/9v/2//b/9P/0//T/9P/2//b/9v/2//b/9//4//j/+v/6//v/+//5//n/+f/5
//n/+f/6//v/+//9/wAAAAABAAEAAwADAAQABQAFAAUABQAFAAYABgAGAAQAAwACAAEA
AQAAAP///f/9//v/+v/5//j/9//3//b/9v/2//f/9f/0//T/8//z//P/8v/y//T/9P/0
//T/9P/0//T/9P/x//H/8f/x//H/8f/x//H/8//z//P/8//z//P/8//z//P/8//z//P/
8//z//P/8f/x//H/9f/7/wQADQAdADAAPwBOAGIAdACGAJUAnACVAHwAWAA9ACIACADy
/+L/3//i/+P/4v/n/+v/6v/q/+v/6v/t//H/8v/0//L/8v/y//L/8f/x//L/8v/0//P/
8//0//L/8v/y//L/8v/z//P/8v/y//L/9P/0//X/9f/1//X/8//z//T/9P/0//T/9P/0
//b/9//3//f/9v/1//T/8//z//P/8//z//b/9v/1//X/9f/1//X/9v/2//f/9//3//f/
9//3//f/9//4//j/+P/5//n/+f/5//n/+f/5//n/+v/6//r/+//8//z//P/9//3//f/+
//7///8AAAAAAQAAAAEAAQACAAMAAwAFAAYACAAIAAgACgAKAAoACwANAA0ADQANAA4A
DAAMAAsACwAMAAwADAAMAAwADAAMAAwADAALAAsACgAKAAkACAAIAAcABgAFAAQAAwAC
AAEAAAD+//3//P/7//z//P/7//r/+//7//r/+v/4//j/9//3//f/9//3//b/9P/z//P/
8//1//X/9v/2//X/9f/1//X/8//y//L/8v/z//P/8//y//T/9P/0//T/8v/y//L/8v/y
//L/8v/y//T/9P/0//P/8//0//T/9P/0//P/8//z//H/8f/x//L/8v/y//L/8v/0//T/
9P/0//T/9P/0//T/9P/0//P/8//1//X/9f/1//T/9P/0//T/9P/0//T/9P/0//T/9P/0
//b/9v/2//b/9P/0//T/9P/0//T/9P/0//T/9P/0//T/9P/0//T/9P/z//P/8//z//P/
8//z//P/8//z//P/8//z//P/8//z//P/8//z//H/8//z//P/8//z//P/8//z//H/8f/x
//H/8//z//P/8v/y//P/8//z//P/8f/x//L/9P/0//X/9f/z//P/8//z//H/8f/w//D/
8v/y//L/8v/y//L/8v/y//L/8v/y//P/8f/x//H/8v/w//L/8v/y//L/8v/y//L/8v/y
//L/8v/y//T/9P/0//T/8v/y//L/8v/y//L/8v/y//L/8v/y//L/8v/y//P/9P/0//T/
9P/1//X/9f/1//X/9f/1//X/9v/3//f/+f/8//r/+//7//3//f/+//////8BAAEAAQAC
AAIAAgAAAP//AAD//////v/7//n/+f/3//j/9//2//X/9f/0//T/9P/1//X/9P/0//P/
8//z//L/8v/y//L/8v/y//L/8v/y//L/8f/x//H/8f/x//H/8f/x//H/8f/x//H/8f/x
//H/8//z//P/8//z//X/8//x/+//7//x//P/9//+/wcAEwAgAC8AQABSAGYAeACJAJYA
kwB+AGAAQwAoAA4A+P/o/+P/4v/h/+D/4//l/+j/6v/p/+j/6//v//D/8v/y//L/8v/y
/+//7//w//D/8P/v/+//8P/w//D/8P/w//L/8//z//L/8v/y//T/9P/z//P/8//z//H/
8f/y//L/9P/0//T/9P/y//P/8//z//P/8//z//P/8//z//P/8//0//T/8//z//P/8//z
//T/9P/1//X/9f/3//f/9//3//X/9v/2//b/9//3//f/9//5//n/+f/5//r/+v/6//v/
+v/6//r/+//7//v//P/8//3//v/+////AAABAAEAAgABAAEAAwAEAAYABgAGAAgACAAI
AAkACwALAAsACwAMAAwADAALAAsADAAMAAwADAAMAAwADAAMAAoACQAJAAgACAAHAAYA
BgAFAAQAAwACAAMAAgABAAAAAAD///7//f/6//r/+f/4//n/+f/4//j/9v/2//X/9f/1
//X/9f/0//b/9f/1//X/8//z//T/9P/z//P/8//z//X/9P/0//T/9f/1//X/9P/0//T/
9P/0//T/9P/0//T/9P/0//T/9P/0//T/9P/z//P/9P/0//T/9P/z//P/8//z//P/8//0
//T/9P/0//T/9P/0//T/9P/0//T/9P/0//b/9v/1//X/9//3//f/9//2//b/9v/2//b/
9v/2//b/9v/2//b/9v/2//b/9v/2//b/9v/2//b/9v/2//b/9v/2//b/9v/2//j/+P/4
//j/9//3//f/9//3//f/9//3//f/9//3//f/9//3//f/9//3//f/9//1//f/9//3//f/
9//3//f/9//3//f/9//3//f/9//3//b/9v/3//f/9//5//f/9//4//j/+P/5//n/9//3
//f/9//3//f/9v/2//j/+P/4//j/9v/2//b/9v/4//j/+P/5//n/9//3//j/+P/2//b/
9v/2//j/+P/4//j/9v/2//b/9v/4//j/+P/4//j/+P/4//j/+v/6//r/+v/4//j/+P/4
//j/+P/4//j/+P/4//j/+P/4//j/+P/4//r/+//8//z//P/8//3//f/9//3//f/9//3/
/f/+//////8BAAQABAAFAAUABwAHAAYABwAHAAcACQAJAAoACgAKAAgABwAGAAUABQAE
AAMAAQABAP///v/9//z/+//7//r/+v/6//v/+//6//r/+f/3//f/9v/2//b/9v/2//b/
9v/2//b/9v/1//X/9f/1//X/9f/1//X/9//3//f/9//3//f/9//3//f/9//3//f/9f/1
//X/9f/1//X/9////wYADQAdAC4AOwBOAGQAeACKAJsApACbAIQAZgBFACwAEAD2/+j/
5f/k/+X/6P/n/+n/7P/s/+3/7v/x//P/9P/0//T/9P/0//T/9f/1//b/9v/0//P/8//0
//b/9v/2//b/9P/1//X/9P/2//b/+P/4//f/9//3//f/9//3//j/+P/6//r/+v/6//j/
+f/5//n/+f/5//n/+f/5//n/+f/5//r/+v/5//n/+//7//v//P/8//3//f/9//3//f/9
//3//f/+//7//v//////////////////////AAAAAAAAAQACAAIAAgADAAUABQAGAAYA
BQAGAAYABwAIAAkACQAKAAsACwANAA4AEAAQABAAEgASABIAEwAVABUAFQAVABYAFgAW
ABUAFQAWABYAFgAWABYAFgAWABYAFgAVABUAFAASABEAEAAQABEAEAAPAA4ADQAMAAsA
CgAIAAcABgAFAAYABgAFAAQAAwADAAIAAgAAAAAA//////////////7/AAD/////////
////AAAAAP/////////////+//7//v/////////+//7//v/+//7//v/+//7//v/+//7/
/v/+//7//v/+//3//f/+//7//v/+//3//f/9//3//f/9//7/AAAAAAAAAAD+//7//v/+
//7//v/+//7/AAAAAP///////////////wAAAAAAAAAAAAAAAAAAAAAAAAAAAAAAAAAA
AAAAAAAAAAAAAAAAAAD+//7//v/+/wAAAAAAAAAAAAAAAAAAAAD9//3//f/9//v/+//7
//v/+//7//v/+//7//v/+//7//3//f/9//v/+//7//v/+//7//v/+//7//v/+//7//v/
+//7//v/+v/4//n/+f/5//v/+f/5//r/+P/4//n/+f/5//n/+f/5//n/+f/4//j/+v/6
//r/+v/4//j/+P/4//r/+v/6//v/+//7//v/+v/6//r/+v/6//r/+P/4//j/+P/6//r/
+v/6//r/+v/6//r/+P/4//j/+P/4//j/+P/4//r/+v/6//r/+v/6//r/+v/6//r/+v/6
//r/+v/6//r/+v/6//r/+v/6//r/+//8//z//P/8//3//f/9//3//f////////8AAAEA
AQADAAYABgAHAAcACQAHAAgACQAJAAsACwALAAwACgAKAAgABwAIAAcABwAGAAMAAQAB
AP//AAD///7//f/7//r/+v/6//v/+//6//r/+//7//v/+v/4//j/+P/4//j/+P/4//j/
+v/5//n/+f/3//f/9//3//n/+f/5//n/9//3//f/9//5//n/+f/5//n/9//5//n/9//3
//n//f8FABAAHwAvAEAAUQBkAHoAkACiAK8ArACXAHgAVgA1ABgAAADu/+b/5//o/+n/
7P/v/+//7v/w//H/9P/3//f/+P/4//b/9v/2//b/9f/1//b/9v/4//f/9//4//b/9v/2
//b/9v/3//f/9v/2//b/+P/4//n/+f/5//n/9//3//j/+P/6//r/+v/6//r/+//7//v/
+//7//v/+//7//v/+//7//z//P/7//v/+//7//v//P/6//v/+//7//3//f/9//3//f/+
//7//v//////////////////////AAAAAAAAAQACAAIAAgADAAEAAQACAAIABQAGAAYA
BwAGAAcABwAIAAsACwANAA4ADgAOAA4AEAAOAA4ADwARABMAEwATABQAEgASABEAEQAU
ABQAFAAUABIAEgASABIAEAAPAA8ADgAOAA0ADAAMAAsACgAJAAgABwAGAAUABAACAAEA
AAD//wAAAAD///7//f/9//z//P/8//z/+//7//v/+//7//r/+v/5//n/+f/5//n/+v/6
//n/+f/5//n/+f/4//j/+P/5//n/+f/4//b/9v/2//b/+P/4//j/+P/4//j/+P/4//b/
9v/2//X/9f/2//b/9v/2//X/9f/1//f/9//3//j/9v/2//b/9v/0//T/9P/0//b/9v/2
//b/+P/4//f/9//3//f/9//3//j/+P/4//j/+P/4//j/+P/4//j/+P/4//j/+P/4//j/
+P/4//j/+P/4//j/+P/4//j/+P/4//j/+P/4//j/+P/3//f/9//3//f/9//3//f/9//3
//f/9//3//f/9//3//f/9//3//X/9//3//f/9//3//f/9//3//n/+f/5//n/+f/5//n/
+P/4//n/+f/5//f/9f/1//b/9//4//r/+//5//n/+f/5//n/+f/4//j/+P/4//j/+P/4
//j/+P/4//j/+P/4//n/+//5//f/+P/6//j/+P/4//j/+P/4//j/+P/4//j/+P/4//j/
+P/4//j/+P/4//j/+P/4//j/+P/4//j/+P/4//j/+P/4//j/+P/6//r/+v/6//r/+v/6
//r/+v/6//r/+v/6//v//P/8//z//P/9//3//f/9//3//f/9//3//v//////AQAEAAQA
BwAHAAkACQAIAAkACQAJAAsACwAMAAwACgAIAAcABgAFAAUABAADAAEAAQD///7//f/8
//v/+//8//z//P/9//v/+v/6//n/+f/5//j/+P/4//j/+P/4//j/+P/4//j/+f/5//n/
+f/5//n/+f/5//f/9//3//f/+f/5//n/+f/3//f/9//3//v/+f/3//f/9//1//v/CQAS
AB0ALwBAAFEAZgB+AJQApgCzALIAnwB8AFwAPQAgAAQA8v/o/+X/6v/r/+z/7//x//L/
8v/x//L/9//5//j/9v/4//j/+P/4//X/9f/2//b/+P/3//f/+P/4//j/+P/4//b/9//3
//b/+P/4//r/+v/3//f/9//3//f/9//4//j/+P/4//j/+P/6//v/+//7//n/+f/5//n/
+//7//v/+//8//z/+//7//v/+//7//z//P/9//3//f/7//v/+//7//v//P/8//z//f/9
//3//f/9//3//f/9/wAAAAAAAAEAAAAAAAAAAQABAAEAAgACAAUABgAGAAcACAAJAAkA
CgALAAsADQAOAA4ADgAOABAAEAAQABEAEwARABEAEQASABQAFAATABMAEgASABIAEgAS
ABIAEgASABIAEQARABAADgANAAwADAALAAoACQAIAAUABAADAAIABAADAAIAAQAAAAAA
///+//3//f/8//z//P/8//v/+//7//v/+//6//r/+f/5//n/9//3//j/+P/3//f/9//3
//n/+P/4//j/+f/5//n/+P/4//j/+P/4//b/9v/2//b/+P/4//j/+P/2//b/9v/1//X/
9v/2//b/+P/3//f/9//1//X/9f/2//j/+P/4//j/9v/2//b/9v/4//j/+P/4//j/+P/3
//f/+f/5//n/+f/6//r/+v/6//r/+v/6//r/+P/4//j/+P/5//r/+//8//r/+v/6//r/
/P/8//z//P/8//z//P/8//z//P/8//z//f/9//3//f/7//v/+//7//3//f/9//3//f/9
//3//f/7//v/+//5//v/+//7//v/+f/5//n/+f/6//v//P/9//v/+//7//r/+v/7//v/
+//9//v/+//8//r/+v/7//v/+//7//v/+//9//3//P/8//z//P/8//z//P/8//z//P/6
//r/+v/7//3//f/9//7//v/8//z//P/8//r/+v/6//r//P/8//z//P/6//r/+v/6//r/
+v/6//r//P/8//z//P/8//z//P/8//z//P/8//z/+v/6//r/+v/6//r/+v/6//r/+v/6
//r/+v/7//z//P/+//7///////3//f/9//3//f/9//7//////wEABAAEAAMAAwAFAAUA
BgAHAAcABwAJAAkACgAKAAoACAAHAAYABQAFAAQAAwABAAEA///+//3//P/7//v/+P/4
//j/+f/5//j/+P/3//n/+f/4//j/9v/2//b/9v/2//b/9v/2//X/9f/1//X/9f/1//X/
9f/1//X/9f/1//X/9f/1//X/9f/1//X/9f/z//X/9//1//P/8//3//3/BgARAB8ALgA9
AFAAZAB2AIYAlwCeAJMAeABaAD0AJAAKAPL/5P/h/+L/3//k/+n/6f/q/+7/7f/u//H/
8//0//b/9f/0//P/8v/z//P/9P/0//T/8//z//T/9P/0//T/9P/0//X/9f/0//L/8v/0
//T/8//z//P/8//1//X/9v/2//b/9v/2//b/9P/1//X/9f/3//f/9//3//X/9f/1//X/
9P/0//P/8//1//X/9f/2//T/9f/1//X/9//3//f/9//3//j/+P/4//f/9//3//f/+f/5
//n/+f/8//z//P/9//z//P/8//3//////wAAAAABAAIAAgADAAIAAwADAAQAAwADAAUA
BgAIAAgACAAKAAoACgALAA0ADQANAA0ADgAOAA4ADQANAAwADAAMAAwADAAMAAwADAAM
AAsACwAKAAgABwAGAAYABQAEAAMAAgADAAIAAQAAAAAA///+//3/+v/6//n/+P/3//f/
9v/2//b/9v/1//X/9//3//f/9v/2//X/9f/1//X/9f/2//b/9f/1//X/9f/1//T/9P/0
//P/8//z//L/9P/0//T/9P/y//L/8v/y//T/9P/0//T/9P/0//T/8//z//T/9P/0//T/
8//z//P/9f/1//X/9v/2//b/9v/2//T/9P/0//T/9P/0//T/9P/2//b/9f/1//X/9f/1
//X/9v/2//b/9v/2//b/9v/2//j/+P/4//j/9v/2//b/9v/4//j/+P/4//b/9v/2//b/
9v/2//b/9v/2//b/9v/2//f/9//3//f/9f/1//X/9f/1//X/9f/1//f/9//3//f/9f/1
//X/8//1//X/9f/1//X/9f/1//X/9f/1//X/9f/1//X/9f/0//T/9f/1//X/8//x//H/
8v/0//T/9f/1//P/8//z//P/9f/1//T/9P/0//T/9P/0//T/9P/0//T/9P/0//T/9f/1
//X/8//y//L/9P/0//T/9P/0//T/9P/0//T/9P/0//T/9P/0//T/9P/y//L/8v/y//L/
8v/y//L/8v/y//L/8v/y//L/8v/y//L/8v/y//L/8v/y//L/8//0//T/9P/0//f/9//3
//f/9f/1//X/9f/2//f/9//5//r/+v/7//v//f/9//7///8BAAEAAQABAAQABAAEAAIA
AQAAAP/////+//3/+//7//n/+P/3//b/9f/1//T/9P/0//X/9f/0//T/8//z//P/8v/y
//L/8v/y//L/8v/y//L/8v/x//H/8f/x//H/8f/z//P/8//z//L/8f/w/+//8f/x//H/
8f/x//H/8f/x//H/7//t/+//8//1//r/AwAPAB4AKwA6AEwAYAByAIEAjgCNAH4AYgBD
ACoAEAD6/+j/3f/e/9//3v/j/+f/6P/q/+v/6v/r/+3/7v/u//D/8P/w//D/7//v//D/
8P/w/+//7//w//D/8P/w//D/8P/x//H/8P/w//D/8v/y//H/8f/x//H/8f/x//L/8v/y
//L/8v/y//L/8//z//P/8f/x//H/8f/y//P/9P/1//T/9P/z//P/8//z//P/9P/0//X/
9f/1//X/9f/1//X/9f/2//b/9v/3//f/9//3//f/9//3//f/+P/4//j/+f/6//r/+v/7
//3//f/+//7///8AAAAAAQACAAMAAwAEAAMAAwAFAAYABgAGAAYACAAKAAoACwANAAsA
CwALAAwADAAMAAsACwAOAA4ADgAOAAwADAAMAAwADAALAAsACgAKAAkACAAIAAcABgAF
AAQAAwACAAEAAAAAAP///v/9//z//P/7//r/+f/5//j/+P/4//j/9//3//f/9//3//b/
9v/1//X/9f/1//X/9v/2//X/9f/1//X/9f/0//T/9P/1//X/9f/0//T/9P/0//T/9P/0
//T/9P/0//T/9P/0//b/9v/2//X/8//0//T/9P/2//X/9f/1//X/9f/1//b/9f/0//P/
8v/0//T/9P/0//T/9P/0//T/9v/2//X/9f/1//X/9f/1//b/9v/2//b/9v/2//b/9v/0
//T/9P/0//b/9v/2//b/9v/2//b/9v/2//b/9v/2//b/9v/2//b/9v/2//b/9v/1//X/
9f/1//X/9f/1//X/9f/1//X/9f/1//X/9f/1//X/9f/1//P/9//3//f/9//3//f/9//3
//X/9f/1//X/9//3//f/9v/2//f/9//3//f/9f/1//b/9P/0//X/9f/1//X/9f/1//X/
9f/0//T/9v/2//b/9v/2//b/9v/2//b/9v/2//f/9//1//X/9P/2//T/9P/0//T/9v/2
//b/9v/2//b/9v/2//b/9v/2//b/9v/2//b/9v/2//b/9v/2//T/9P/0//T/9v/2//b/
9v/2//b/9v/2//b/9v/2//b/9P/0//T/9P/2//b/9v/3//r/+v/6//r/+f/5//n/+f/5
//n/+f/5//r/+//7//3/AAAAAAEAAQADAAMABAAFAAUABQAFAAUABgAGAAYABAADAAIA
AQABAAAA///9//3/+//6//n/+P/3//f/9v/2//T/9f/1//T/9v/1//X/9f/0//T/9P/0
//T/9P/0//T/9P/0//P/8//z//P/8//z//P/8//z//P/8f/x//H/8f/z//P/8//z//X/
8//x//H/8//z//H/7//z//n/AgANABkAKAA5AEoAYAB0AIYAlQCcAJcAfgBaAD0AIgAG
APD/4v/d/+L/5f/i/+P/5//q/+r/6//u//H/8//0//L/8v/y//L/8v/z//P/9P/0//T/
8//z//T/9P/0//T/9P/0//X/9f/0//L/8v/0//T/8//z//P/8//z//P/9P/0//T/9P/0
//T/9P/1//X/9f/1//X/9f/1//f/9//3//f/9v/2//X/9f/1//X/9f/2//b/9//3//f/
9//3//f/9//5//r/+v/6//n/+f/5//n/+f/5//n/+f/6//r/+v/7//z//P/8//3//f/9
//7//v///wAAAAABAAAAAQABAAIABQAFAAcACAAIAAgACAAKAAoACgALAA0ADQANAA0A
DgAQABAADwAPAA4ADgAOAA4ADgAOAA4ADgAMAAsACwAKAAoACQAIAAgABwAGAAUABAAD
AAIAAQAAAAAA///+//3//v/+//3//P/5//n/+P/4//j/+P/3//f/9//3//f/9v/2//X/
9f/1//X/9f/2//b/8//z//P/8//1//T/9P/0//X/9f/1//T/9P/0//T/9P/0//T/9P/0
//L/8v/y//L/9P/0//T/8//z//T/9P/0//T/8//z//P/8f/x//H/8v/0//T/9P/0//T/
9P/0//T/9P/0//T/9P/0//T/8//z//f/9//3//f/9v/2//b/9v/2//b/9v/2//b/9v/2
//b/9P/0//T/9P/0//T/9P/0//b/9v/2//b/9P/0//T/9P/2//b/9v/2//X/9f/1//X/
8//z//P/8//z//P/8//z//X/9f/1//X/9f/1//X/8//1//X/9f/1//P/8//z//P/9f/1
//X/9f/1//X/9f/0//T/9f/1//X/9f/z//P/9P/0//T/9f/1//P/8//z//P/8//z//L/
8v/0//T/9P/0//T/9P/0//T/9P/0//T/9f/z//X/8//y//L/9P/0//T/9P/0//T/9P/0
//L/8v/y//L/9P/0//T/9P/y//L/8v/y//T/9P/0//T/9v/2//b/9v/0//T/9P/0//T/
9P/0//T/9P/0//T/9P/0//T/9P/0//T/9P/1//b/9v/2//b/9//3//f/9//3//f/9//3
//j/+f/5//v//v/+//////8BAP//AAABAAEAAwADAAMABAACAAIAAAD///7//f/9//z/
+//5//n/9//2//X/9P/z//X/9P/0//T/8//z//L/8v/x//H/8f/w//L/8v/y//L/8v/y
//L/8v/y//H/8f/x/+//7//v/+//7//v/+//7//v/+//7//v/+//7//v/+//8f/v/+//
7//t/+3/7//x//3/CAATACEANABHAFwAcACEAJYAowCgAIsAagBKAC0ADgDy/+T/3v/d
/+D/4f/i/+X/5f/m/+b/6f/q/+3/7f/u//D/7v/u/+7/7v/t/+3/7v/u/+7/7f/t/+7/
7v/u/+7/7v/u/+//7//u/+7/7v/w//D/7//v/+//7//v/+//8P/w/+7/7v/u/+7/7v/v
/+//7//v/+//7//v//H/8f/x//H/8v/y//H/8f/x//H/8f/y//D/8f/x//H/8//z//P/
8//z//T/9P/0//X/9f/1//X/8//z//P/8//2//b/9v/3//j/+P/4//n/+f/5//r/+v/5
//r/+v/7//7//////wAA/////wEAAgAEAAQABAAGAAYABgAHAAkACQAJAAkACgAKAAoA
CQAJAAoACgAKAAoACgAKAAoACgAIAAcABwAGAAgABwAGAAYAAwACAAEAAAD///7//f/8
//7//f/8//v/+P/4//f/9v/1//X/9P/0//L/8v/x//H/8f/x//H/8P/y//H/8f/x/+//
7//w//D/8f/x//H/8f/x//D/8P/w/+//7//v/+7/8P/w//D/8P/w//D/8P/w/+7/7v/u
/+7/8P/w//D/7//t/+7/7v/u/+7/7f/t/+3/7v/v//D/8v/w//D/8P/w//D/8P/w//D/
8P/w//D/8P/w//D/7//v/+//7//v/+//8P/w//D/8P/w//D/8P/w//D/8P/w//D/8P/w
//D/8P/w//D/8P/w//D/8P/w//D/8P/w//D/8P/w//D/8P/w/+//7//v/+//7//v/+//
7//v/+//7//v/+//7//v/+//7//v/+//7f/v/+//7//v/+//7//v/+//7//v/+//7//v
/+//7//u/+7/7//v/+//7//t/+3/7v/u/+7/7//v/+3/7f/t/+3/7//v/+7/7v/s/+z/
7P/s/+z/7P/s/+z/7P/s/+z/7f/v/+3/7f/s/+z/7P/s/+z/7P/s/+z/7P/s/+r/6v/q
/+r/7P/s/+z/7P/q/+r/6v/q/+r/6v/q/+r/7P/s/+z/7P/s/+z/7P/s/+z/7P/s/+z/
7P/s/+z/7P/q/+r/6v/q/+z/7P/t/+7/7P/s/+z/7f/v/+//7//v/+//7//v//D/8f/x
//P/9v/0//X/9f/3//f/+P/5//n/+f/5//n/+v/4//j/9v/1//T/8//z//L/8f/v/+//
7f/q/+n/6P/n/+n/6P/o/+j/6f/p/+j/6P/n/+f/5//m/+b/5v/m/+b/5v/m/+b/5v/m
/+X/5f/l/+P/4//j/+P/4//j/+P/4//j/+P/4//j/+P/4//j/+P/4//j/+P/4//h/+H/
4//n/+//+P8FABMAJgA7AE4AZAB4AIwAmQCWAIUAaABEACUABgDq/9j/0P/R/9L/0//U
/9f/2f/a/9r/2//e/+H/4f/g/97/4P/g/+D/4P/f/9//4P/g/+L/4f/h/+L/4P/g/+D/
4P/g/w==
         </WaveFormData>
      </LeadData>
      <LeadData>
         <LeadByteCountTotal>10000</LeadByteCountTotal>
         <LeadTimeOffset>0</LeadTimeOffset>
         <LeadSampleCountTotal>5000</LeadSampleCountTotal>
         <LeadAmplitudeUnitsPerBit>4.88</LeadAmplitudeUnitsPerBit>
         <LeadAmplitudeUnits>��V</LeadAmplitudeUnits>
         <LeadHighLimit>2147483647</LeadHighLimit>
         <LeadLowLimit>268435456</LeadLowLimit>
         <LeadID>II</LeadID>
         <LeadOffsetFirstSample>0</LeadOffsetFirstSample>
         <FirstSampleBaseline>0</FirstSampleBaseline>
         <LeadSampleSize>2</LeadSampleSize>
         <LeadOff>FALSE</LeadOff>
         <BaselineSway>FALSE</BaselineSway>
         <ExcessiveACNoise>FALSE</ExcessiveACNoise>
         <MuscleNoise>FALSE</MuscleNoise>
         <LeadDataCRC32>2958549678</LeadDataCRC32>
         <WaveFormData>
/P/8//z//P/9//7///8AAAAAAAAAAAAA/v/+//7//v///wAAAQACAAAAAAAAAAAAAQAC
AAMABAAGAAYABgAGAAYABgAGAAYACAAKAAwADgAOAA4ADgAOABEAEgATABQAFgAYABoA
HAAcABwAHAAcAB8AIAAhACIAIAAgACAAIAAiACIAIgAiACQAJAAkACQAIwAiACEAIAAg
ACAAIAAgAB4AHAAaABgAFwAWABUAFAATABIAEQAQAA4ADAAKAAgACgAKAAoACgAHAAYA
BQAEAAYABgAGAAYABAAEAAQABAADAAIAAQAAAAEAAgADAAQAAwACAAEAAAACAAIAAgAC
AAAAAAAAAAAA/v/+//7//v///wAAAQACAAEAAAD///7//v/+//7//v/+//7//v/+//z/
/P/8//z//f/+////AAAAAAAAAAAAAAAAAAAAAAAAAgACAAIAAgAAAAAAAAAAAAEAAgAD
AAQAAwACAAEAAAACAAIAAgACAAIAAgACAAIAAAAAAAAAAAABAAIAAwAEAAEAAAD///7/
AAAAAAAAAAACAAIAAgACAAEAAAD///7///8AAAEAAgABAAAA///+//7//v/+//7//v/+
//7//v/8//z//P/8//3//v///wAA///+//3//P/8//z//P/8//7//v/+//7//P/8//z/
/P/8//z//P/8//v/+v/5//j/+f/6//v//P/6//r/+v/6//j/+P/4//j/+f/6//v//P/6
//r/+v/6//z//P/8//z/+v/6//r/+v/5//j/9//2//n/+v/7//z/+//6//n/+P/4//j/
+P/4//r/+v/6//r/+f/4//f/9v/5//r/+//8//r/+v/7//z//f8AAAMAAwAFAAYABgAG
AAUABAADAAQABQAGAAUABQACAAIAAwAEAAQABAAEAAQABgAFAAUABQADAAIAAAAAAAAA
/////////f/7//v/+//8//z/+//6//r/9//3//b/9f/0//P/8//0//T/9f/1//P/8//z
//P/9v/2//b/9v/1//T/9P/0//P/8v/y//H/8v/z//T/9P/z//L/8f/w//H/8f/x//H/
9f/1//T/9v/9/wMACwARABMAFgAZABwAHwAnADUASABbAGsAegCCAHUATQAjAAwA///3
//H/8//1//n///8EAAUAAgAAAP////////z/+v/5//b/9P/0//T/8//z//P/8v/z//T/
9P/0//H/8P/w/+//8f/y//L/8//z//L/8v/y//H/8v/x//D/8v/y//H/8f/x//H/8v/y
//T/9f/1//P/8f/x//H/8f/w//L/8v/y//P/9P/z//T/8//z//X/9f/3//f/9//3//X/
9f/1//b/+P/4//j/+P/7//v/+//7//n/+f/5//v//P/9////AAD///7//f/9////AAAB
AAIAAwAEAAYABwAGAAcABwAIAAsADQAOAA8ADwAQABAAEwAUABUAFgAYABoAGwAcAB0A
GwAaABkAGgAdAB0AHQAdAB4AHQAcABwAGwAbABsAGwAcABkAGAAWABQAEgAQAA8AEAAP
AAwACwAHAAYABAADAAMAAgACAAEAAQABAAAA/f/7//v/+//7//3//f/7//v/+P/3//f/
9//4//j/+P/4//j/+f/5//n/9v/1//X/9f/3//f/9//2//X/9f/1//X/9f/3//f/9//5
//n/9//2//T/9f/2//b/+P/4//j/9//3//f/9//3//b/9v/2//f/+f/4//j/9//1//X/
9v/4//r/+v/6//r/+f/4//j/+f/4//n/+P/3//j/+f/4//n/9//4//j/+f/6//v//P/9
//n/+f/6//r/+v/6//v/+//8//z//f/9//r/+f/4//f/+P/6//v/+//7//v/+v/6//r/
+//7//z//v/8//z/+//6//r/+f/4//n/+f/5//j/9//3//f/9//3//f/+P/4//r/+v/4
//j/9//2//X/9f/2//f/+P/5//b/9v/2//b/9v/2//f/9//5//f/9//3//b/9f/1//T/
9f/2//j/+f/2//b/9f/1//X/9v/3//f/+//6//n/9//0//b/9v/2//b/9//4//n/+v/3
//b/9f/0//X/9v/3//j/+P/4//j/+P/3//b/9f/0//X/9v/3//j/9//2//X/9f/4//v/
/v8BAAEAAQACAAIAAgACAAIAAgAGAAYABgAEAAEAAAAAAAEABAAEAAQABAACAAIAAQAB
AP/////+//z//f/9//z//P/5//n/9//3//n/+v/6//n/+P/2//P/8//w//D/8P/w//P/
8//y//L/7//v/+//7//x//L/8v/y//L/8f/w//D/7v/u/+7/7//x//H/8f/x//D/8P/w
//D/8v/z//P/8//z//P/8f/u//L/+/8DAAkAEQAVABgAGwAcAB0AJQA1AEgAXQBvAHwA
iACDAGEAMwAUAAUA/f/3//X/9f/3//v//v8BAAAAAAABAAEAAwACAP7/+//5//b/9f/0
//f/9//3//b/9v/2//X/9P/y//L/8//z//b/9v/1//X/8//y//L/8v/0//b/9v/2//T/
9P/z//P/8//z//T/9P/2//f/9//1//P/8//z//P/9P/2//b/9v/4//j/9v/2//X/9f/3
//f/+P/5//r/+//6//n/+P/4//z//P/8//z//f/9//3//f/7//v/+//9//////8AAAAA
/v/+//7///8DAAQABQAGAAYABgAHAAcABwAJAAoADAANAA8AEAARAA8AEAAQABMAFgAX
ABgAGgAbABsAGwAbABwAHAAcAB4AIQAhACEAIQAeAB0AHAAcAB8AHwAfAB8AHgAbABoA
GAAWABQAEgARABEAEQAPAA8ACwAKAAgABwAHAAYABgAFAAMAAwACAP////////////8B
AAEA//////z/+//7//v//P/8//z//P/9//3//P/7//v/+//8//3//////////v/7//v/
+//7//v//f/9//3///////3//P/6//v//P/8//7//v/+//3/+//7//v/+//+//7//v//
/////v/+//3/+//7//z//v8AAAAAAAAAAP3//P/8//3//f////////8BAAEA//////3/
/v/+////AAABAAIAAwAAAP/////+/wAAAAABAAEAAQAAAAAA/////////////wEAAgAC
AAEAAAD///3//P/+//////8AAAAA/v/+//3/+//8//z//P/////////+//3//f/9//3/
/f/9//7//v/+//7//P/8//z//P/8//3////////////9//z/+//6//v//P/+///////9
//3//f/7//v//P/8//7//v///////P/8//v/+//9//7//////////v/9//v//P/8//z/
/P/8//7//v/+//7//P/8//z//P/+//7//v/+//3//P/7//r//P/8//z//P/+//7//v/+
//z//P/8//z//f/+////AAD///7//f/8//7//v///wAAAwAGAAkACQAJAAoACgAKAAwA
DAAMAA4ACwAKAAcABQAFAAYACAAKAAoACgAKAAoACAAHAAcABwAIAAgABwAIAAYAAwAB
AP//AQD///////8AAAAA///+//r/9//3//b/9//4//n/+//4//b/9f/z//T/9f/2//f/
+P/4//j/+P/1//T/9P/0//b/9v/3//f/9f/1//X/9P/0//T/9P/0//X/9f/1//X/8//x
//T/+v8BAAsAEQAVABcAGAAZABwAIQAtAD0AUABjAHMAfgCGAHcATQAlABAAAwD5//X/
9f/z//X/+f/+/wEAAgAEAAUABQABAPz/+P/1//X/9P/1//b/9//3//f/9v/0//T/8//y
//P/9P/2//f/9//2//T/8//1//T/9P/0//b/+P/4//j/9//2//T/8//0//X/9//4//b/
9//3//X/9f/1//X/9f/4//r/+v/6//n/+P/1//T/9v/3//r/+//5//n/+f/5//n/+f/5
//r//v/+//7//v/+//3//P/7//z//f/+/wEA/////wAAAAACAAIAAgADAAUABgAHAAgA
BgAGAAcABwAJAAsADAAOAA0ADwAQABEAEQASABIAFQAYABkAGgAcABwAGwAaABkAGwAc
AB0AIAAfAB8AHwAfAB4AHQAcABwAHwAfAB8AHwAdABkAFwAUABYAFgAWABcAFQATAA8A
DQALAAoACAAHAAgACAAJAAkABgAFAAMA//8AAAEAAgADAAIAAQD+//3//v/9//3//f/+
//7//v/+//v/+//6//n//P/9////AQAAAP///v/8//3//f/9//3//f/////////+//3/
+v/4//v//f///wAA/v/+//7//f/7//v/+//7//7//v/+/////f/8//z/+//9//3//v8A
AP7//v/+//7//f/8//z//f///wEAAQABAP/////9//3///8AAAAAAQD///////////3/
/f/+//7/AAAAAAEAAQAAAP7//f/7//z//f/+/////f/+//7//f/9//3//P/8//7/////
/wAA///8//v/+f/6//z//f/+//3//f/9//z/+//7//v/+//9//3//v/+//3//P/5//j/
+//8//3////9//3//f/9//z//P/8//z//v/+///////+//v/+v/5//r/+//9//7//P/8
//3//f/8//z/+//7//3//v//////+//6//n/+//6//v//P/9//7/+//6//n/+P/6//r/
+v/6//z//P/8//z/+v/6//r/+v/8//z//P/8//r/+v/6//r//P/8//z//P/8//z//P/8
//r/+v/6//r//P/8//z//P/6//r/+v/7//7/AQAEAAcACQAJAAoACgAJAAgABwAGAAoA
CgAKAAgABQAEAAQABQAIAAgACAAIAAoACgAJAAkACAAHAAUAAgAEAAMAAQAAAP/////9
//3//f/+//7//f/8//r/9//3//T/9P/0//T/9v/3//f/+P/1//X/9f/1//X/9v/2//b/
+P/3//b/9v/0//T/9P/1//f/9//3//f/9P/0//T/9P/2//f/9//3//n/9//5//z/AAAH
AA0AEwAVABcAHAAfACAAJwAxAEEAVgBpAHcAhAB8AFkALwATAAIA+f/3//X/9//7/wEA
BQAGAAcABAAEAAUAAwADAAAAAAD9//r/+P/4//j/+f/5//n/+P/6//r/+f/4//f/9v/2
//X/+P/4//f/9//1//T/9P/0//b/+P/4//j/9v/2//X/9f/1//X/9v/2//f/+f/6//n/
9//3//f/9//2//j/+P/4//n/+v/5//r/+v/5//r/+f/6//v//P/9//v/+//7//z//v/+
//7//v////////////3//f/9////AQABAAIAAgAAAAAAAAABAAMABAAFAAYACAAIAAkA
CQAHAAkACgAMAA8AEQASABMAEgASABEAEwAUABUAFgAYABsAGwAbABsAGwAaABkAGgAc
AB0AHgAfABwAGwAaABoAGQAZABkAGQAaABcAFgAUABEAEAAPAA8ADwAPAA0ADQAJAAgA
BgAFAAcABgAGAAUAAwADAAIA///9//3//f/9//7////+/////P/7//v/+//8//z//P/8
//3//f/8//v/+v/5//n/+f/6//v//P/8//r/+f/4//f/+f/7//v/+//7//v/+f/4//b/
9//4//j/+f/6//v/+//5//n/+f/5//r/+v/6//v//f/8//z/+//6//n/+f/6//z//P/8
//z/+f/4//j/+f/5//v/+//7//3//f/7//v/+v/6//n/+f/6//v//P/9//n/+f/6//r/
/P/8//3//f/9//z//P/7//n/+f/5//n/+v/8//3//f/8//v/+f/4//r/+//7//z//v/8
//z/+//6//r/+f/4//r/+//8//z/+f/5//n/+f/5//n/+v/6//z//P/6//r/+P/4//j/
+f/6//v//P/9//v/+v/5//j/+P/4//n/+f/7//n/+f/5//f/9//4//j/+v/6//v/+//5
//j/9v/1//f/+P/5//n/+//6//n/9//2//j/+P/4//j/+v/6//r/+v/5//j/9//2//f/
+P/5//r/+v/6//r/+v/6//r/+v/6//z//P/8//z/+//6//n/+P/5//r/+//8//r/+v/6
//r/+P/4//j/+P/5//r//P/+//7/AAACAAEAAwAGAAgACgAHAAYABQAGAAYABgAEAAMA
AwAEAAYACAAHAAYABQAEAAUABQAGAAcABgAEAAEAAAABAP///v/9/////f/9//3//f/8
//r/+P/3//X/9v/2//T/9P/0//X/9f/0//T/8//0//X/9v/3//f/9v/1//T/9P/0//X/
9v/2//b/9//3//X/9f/1//T/9v/2//b/9v/0//P/8v/x//X/9//8/wIACQANAA8AEQAT
ABYAGQAgACcAMwBDAFQAYwBvAHwAdgBXAC8AFQAGAP3/9//x/+//8//5/wEABgAJAAoA
CAADAP//+//4//j/+f/6//j/+P/4//j/9//2//T/9v/2//X/9P/2//b/9//3//f/9v/0
//P/9v/2//f/+P/3//j/9//2//j/+P/3//f/9//3//j/+P/3//f/9v/z//T/9f/2//f/
9//4//f/9v/3//j/9//4//f/9//5//n/9//3//f/9//4//n/+v/8//v/+v/5//j/+//7
//v/+//7//v/+//9//v/+//8//z//f/+////AQACAAIAAgACAAQABAAFAAUABQAHAAgA
CgAJAAsADAANABAAEgATABcAFQAVABUAFgAZABkAGQAZABoAGgAaABwAHAAbABoAGQAb
ABsAGwAcABoAGQAYABcAFwAVABUAFAARABAADwAPAAwACwAIAAcACAAIAAcABwAGAAQA
AwABAAEAAQAAAP3//f/9//3//f/7//v/+f/5//v/+//8//3/+//6//n/+P/4//n/+f/5
//f/9//4//n/9//3//f/9v/4//n/+v/7//j/+f/4//f/+P/5//j/+P/4//n/+v/6//n/
+P/3//X/9v/3//j/+f/5//j/9//3//n/+P/4//f/9//3//j/+v/4//j/+P/4//j/+P/5
//v/+v/7//r/+f/6//v/+v/7//n/+v/6//v/+v/5//j/9//4//n/+//8//v/+v/6//n/
+//6//r/+f/5//n/+f/5//f/+P/4//f/+P/5//n/+v/3//f/9v/2//f/9v/3//f/9//4
//j/+P/2//X/9P/y//T/9f/2//f/9v/1//X/9P/1//b/9f/2//b/9v/2//f/9v/1//T/
8//1//b/9//4//X/9P/0//P/9P/z//T/9f/1//X/9v/2//T/9P/1//X/9f/2//b/9//0
//T/9P/z//X/9v/3//f/+P/1//T/8//y//L/8v/y//L/8//0//X/9v/1//T/8//y//P/
9P/1//b/9P/0//T/9P/0//T/9P/0//b/9v/2//b/8//y//H/8P/z//T/9f/2//X/9P/z
//L/8v/y//P/9P/3//r//f/9//3//v/+//7/AAAAAAAAAgAAAAAA/v/9//7//v///wAA
AAAAAAAAAAD+//3//f/9//7//v/9//7//P/5//f/9f/3//X/9f/1//b/9v/1//T/8f/t
/+z/6v/r/+z/7f/v/+7/7P/r/+n/6v/r/+z/7f/u/+7/7v/u/+v/6v/q/+r/6//s/+7/
7//u/+3/7P/q/+z/7P/s/+z/7f/t/+3/7f/r/+v/7P/y//v/AQAHAA0ADQAOAA8AEgAX
ACMAMwBGAFcAZwB2AHwAbQBHAB8ACAD///n/8f/t/+3/7//z//j/+f/6//z//f////3/
+v/2//H/8P/u/+7/7v/x//H/8f/w/+//7v/s/+r/7P/s/+3/7f/s/+z/6//r/+v/6v/q
/+r/7P/u/+7/7v/s/+z/6//r/+3/7f/u/+7/7P/t/+3/6//t/+3/7f/t/+7/8P/w//D/
7//u/+v/6v/s/+3/8P/x/+//7//v/+//7//v/+//8P/0//T/9P/0//P/8//z//P/9f/1
//X/9//1//X/9v/2//j/+P/4//n/+//8//3//v/+//7/////////AQACAAQABQAHAAgA
CQAJAAoACgANABAAEQASABQAEwATABMAEwAWABYAFgAYABkAGQAZABkAGAAXABYAFgAX
ABcAFwAXABYAEwASABAAEQAQAA8ADwANAAsABwAFAAUABAACAAEAAQAAAAAA///8//v/
+f/1//b/9//4//n/9//3//X/9f/2//X/9f/1//b/9v/2//b/9P/z//H/7//x//H/8v/z
//H/8f/x//D/8f/x//H/8f/x//P/8//z//L/8f/u/+z/7f/v//H/8v/w//D/8P/v//H/
8f/x//H/8v/y//L/8//z//L/8v/x//H/8f/y//T/9P/0//T/9P/1//T/9P/1//X/9//3
//f/9v/1//L/8f/y//T/9f/3//X/9f/1//X/9f/1//b/9v/2//b/9//3//b/9P/z//H/
8v/z//T/9f/z//T/9P/z//P/8//y//L/9P/1//X/9v/1//L/8f/v//D/8v/z//T/8//z
//P/8v/x//H/8f/x//P/8//0//T/8//y/+//7v/w//D/8P/x/+//7//v/+//7v/u/+7/
7v/v//D/8v/z//L/7//u/+3/7v/v//H/8v/w//D/8f/x//D/8P/v/+//8f/y//P/8//v
/+7/7f/t/+7/7//w//H/8v/w//D/8P/w//D/8P/w//D/8P/w//D/8P/w//D/8P/w//L/
8v/y//L/8f/w/+//7v/w//D/8P/w//L/8v/y//L/7//u/+3/7P/u//D/9P/4//r/+f/4
//j/+//8//3//v/+/wAAAAAAAP7//f/8//z///8AAAAAAAD+//7//v/9//3//f/9//z/
/P/8//v/+f/3//X/9P/x//L/8//1//b/8//y//D/7f/v/+7/7v/u/+z/7f/t/+z/6v/p
/+n/6f/q/+v/7f/u/+3/7P/q/+j/6v/q/+r/6v/r/+v/6//r/+n/6P/o/+j/6f/q/+z/
7f/t/+v/6f/p/+r/7v/1//3/BQAJAAsADAAPABIAFQAdACsAQABTAGMAcAB8AH0AYQAz
ABIAAwD7//P/7f/r/+v/7//y//n//P/8///////9//z/9v/x//D/7v/u/+7/8f/x//H/
8P/v/+7/7P/q/+z/7P/t/+3/7v/u/+3/7f/t/+z/7P/s/+7/8P/w//D/7f/s/+r/6f/q
/+v/7f/u/+z/7f/t/+v/6//r/+v/6//u//D/8P/w/+7/7v/s/+z/7v/v//L/8//x//H/
8f/x//H/8f/x//L/9v/2//b/9v/2//X/9P/z//T/9f/2//n/9//3//j/+P/4//j/+P/5
//3//v///wAA/v/+//////8AAAMABQAIAAcACQAKAAsACQAKAAoADQAPABEAEwAWABUA
FQAVABUAFwAYABkAHAAbABsAGwAbABoAGQAYABgAGwAbABsAGwAYABUAFAASABMAEgAR
ABEADwANAAkABwAHAAYABAADAAMAAgACAAEA/f/9//z/+f/6//v//P/9//z/+//4//f/
9v/1//X/9f/4//j/+P/4//X/9f/0//P/8//z//T/9f/z//P/8//y//H/8f/x//H/8v/1
//b/9//2//X/8v/w//L/8//0//T/8v/y//L/8f/z//P/8//z//b/9v/2//f/9v/0//P/
8f/y//P/9f/4//f/9v/1//T/9f/0//T/9f/1//f/9//3//X/9f/z//P/9v/4//n/+//6
//n/+P/3//f/9//4//j/+P/4//n/+f/3//b/9v/1//f/9//3//f/9//4//j/9//1//X/
9P/0//X/9//4//r/+f/2//X/8//0//b/9//4//f/9//3//b/9f/1//X/9f/1//X/9v/2
//X/9P/x//D/8//0//X/9//1//X/9f/1//L/8v/y//L/9P/0//X/9f/z//H/8f/x//L/
8//1//b/9P/0//X/9f/y//L/8f/x//P/9P/1//X/8f/w//H/8f/y//T/9P/0//T/8v/y
//L/8v/y//L/8v/y//T/9P/0//T/8//y//H/8P/x//L/8//0//L/8v/y//L/9P/0//T/
9P/0//T/9P/0//L/8v/y//L/9P/0//T/9P/y//L/8v/y//X/9v/5//z/////////AAAA
AAAAAAAAAAIABAAEAAQAAAD///7//v///wAAAAAAAAAAAAAAAP///////////v/8//z/
+//5//b/9f/1//P/9f/1//b/9v/1//T/8v/v/+3/7P/s/+z/7f/v//D/8P/v/+3/7P/r
/+3/7f/u/+7/7v/u/+3/7P/s/+z/7P/s/+3/7f/t/+3/6//q/+r/6v/s/+z/7f/t/+//
7//r/+n/7P/y//n/AQAHAA0ADwASABUAFgAbACUANQBKAF8AbwB8AIIAbwBFAB0ABgD5
//H/7f/r/+3/8//1//j/+f/6//z//f/9//v/+P/0//H/7v/s/+z/7P/v/+//7//u/+z/
7P/r/+r/6v/q/+v/6//u/+7/7f/t/+v/6v/q/+r/7P/u/+7/7v/s/+z/6//r/+v/6//s
/+z/7v/v/+//7f/r/+v/6//r/+7/8P/w//D/8P/w/+7/7v/t/+3/7//v//H/8f/x//H/
7//v/+//8P/0//T/9P/0//f/9//3//f/9P/z//L/8//0//X/9//4//b/9v/2//f/+//8
//3//v/+//7///////3///8AAAIABQAHAAgACQAHAAgACAALAAwADQAOABAAEQARABEA
EQASABIAEgAUABUAFQAVABUAFAATABIAEgAVABUAFQAVABIADwAOAAwACwAKAAkACQAK
AAkABgAFAAEAAAD+//3////+//7//f/5//n/+P/1//X/9f/1//X/9f/1//P/8//y//H/
8f/x//T/9P/0//T/8f/x//D/7//v/+//8P/x//P/8//z//L/7//v/+//7//v//H/8f/x
//H/8f/v/+7/7v/v//D/8P/w//D/8P/v/+3/7f/t/+3/8P/w//D/8f/v/+7/7v/t/+//
7//w//L/8v/y//L/8v/w/+7/7f/t/+//8f/x//H/8f/x/+//7//t/+7/7v/v//H/8f/x
//H/7f/t/+7/7v/w//D/8f/x//H/8P/w/+//7f/t/+3/7f/v//D/8P/v/+7/7f/r/+r/
6//t/+7/8P/u/+z/7P/r/+v/7P/s/+z/7//v/+//7v/s/+v/6v/p/+v/6//s/+z/7P/s
/+r/6v/q/+r/6v/r/+3/7f/t/+3/6//q/+n/6P/p/+r/7P/t/+v/6f/p/+n/5//n/+j/
6P/q/+r/6//r/+j/6P/n/+f/6f/q/+v/6//r/+j/5//j/+T/5v/m/+b/5v/o/+j/6P/o
/+f/5v/l/+T/5//o/+n/6v/n/+b/5f/k/+X/5v/n/+j/5v/m/+b/5v/k/+T/5P/k/+X/
5v/n/+j/5//m/+X/5P/m/+b/5v/m/+j/6P/o/+n/6v/t//D/8//1//X/9v/2//X/9P/z
//L/9P/0//T/8v/z//L/8v/z//P/8v/x//D/8f/y//L/8//y//H/7//s/+z/6//p/+j/
6f/p/+f/5//l/+b/5v/l/+X/5P/i/+P/4f/g/9//3v/h/+H/4P/g/9//3//f/9//3f/e
/97/3v/f/9//3//g/9//3v/d/93/3//f/9//3//e/97/3v/e/9z/3f/d/93/3//h/+P/
5v/q/+//9f/7//3///8EAAkADAATAB0ALQBCAFMAYQBuAGgARQAbAAEA7v/h/9n/2f/Z
/9//5//r/+7/7//u/+z/6f/n/+P/4v/i/+P/4v/g/+D/4P/g/9//3v/c/93/3v/e/97/
3f/c/9z/2//e/97/3f/d/9//3v/e/97/3f/e/93/3P/d/97/3v/f/97/3f/d/9z/3v/f
/9//3f/f/9//3//f/9//4P/f/97/3//g/9//4P/g/9//4P/f/9//3//f/9//4f/h/+H/
4v/j/+L/4f/g/+L/4//k/+X/4//j/+P/5f/n/+f/6P/o/+r/6v/q/+v/6v/q/+r/6v/t
/+7/8P/x/+//8f/y//T/8//1//b/9//4//r/+////////////wAAAwADAAMAAwACAAIA
AgAEAAUABQAFAAUABgAFAAQABAAEAAMAAgABAAEA//////7/+//6//n/+f/4//f/9P/z
//P/8v/w/+//7v/s/+v/6f/p/+n/6P/l/+P/4//j/+P/5f/l/+P/4//k/+P/4//j/+H/
4P/f/97/4P/h/+H/4f/g/9//3//f/9//3//f/97/3//f/9//3//e/9//3v/d/97/3//e
/97/3P/d/97/3v/e/97/3v/d/9v/2//b/9v/3v/e/97/3//h/+D/4P/f/93/3f/e/+D/
4P/g/+D/4P/h/+D/4P/h/+D/4f/g/9//4P/h/+D/4f/g/+D/3//f/9//3//f/9//3v/f
/+H/4v/f/97/3v/d/97/3v/f/9//3f/d/93/3f/d/97/3v/d/9//3//e/97/3f/d/9z/
3P/f/97/3//f/9z/3P/b/9r/3f/d/93/3P/b/9v/2//b/9n/2f/a/9r/2//c/9v/3P/b
/9r/2f/Z/9v/2//b/9v/2v/a/9r/2v/Z/9j/2P/X/9r/2f/a/9v/2P/X/9f/1v/Y/9j/
2f/Z/9j/2P/X/9f/1f/W/9f/1//b/9r/2f/Z/9j/1//W/9X/1P/V/9b/1//Y/9f/1v/V
/9T/1v/W/9b/1v/Y/9j/2P/Y/9f/1v/V/9T/1v/W/9b/1v/W/9b/1v/W/9T/1P/U/9T/
1v/W/9b/1v/V/9T/0//S/9X/1v/X/9n/2P/b/97/4f/h/+H/4v/i/+T/5P/k/+T/5P/i
/+D/3P/e/97/3//h/+H/4P/f/97/4P/g/9//3//h/+H/4P/e/9v/2f/W/9T/1v/X/9b/
1//W/9b/1f/T/9L/0P/N/83/zv/O/87/zv/O/83/y//K/8z/zf/O/8//zv/O/83/zP/M
/8v/yv/K/8z/zP/M/83/yv/J/8j/x//J/8r/y//M/8v/y//K/8n/x//H/8n/zv/W/93/
4//l/+X/5f/o/+v/8P/5/wcAFQAoADcAQwBOAEoALQAFAOn/2P/N/8f/xf/D/8X/yf/P
/9T/1//Y/9j/1f/R/83/yP/G/8f/x//G/8f/yP/I/8f/xv/E/8b/xv/F/8T/xP/E/8X/
xf/C/w==
         </WaveFormData>
      </LeadData>
      <LeadData>
         <LeadByteCountTotal>10000</LeadByteCountTotal>
         <LeadTimeOffset>0</LeadTimeOffset>
         <LeadSampleCountTotal>5000</LeadSampleCountTotal>
         <LeadAmplitudeUnitsPerBit>4.88</LeadAmplitudeUnitsPerBit>
         <LeadAmplitudeUnits>��V</LeadAmplitudeUnits>
         <LeadHighLimit>2147483647</LeadHighLimit>
         <LeadLowLimit>268435456</LeadLowLimit>
         <LeadID>V1</LeadID>
         <LeadOffsetFirstSample>0</LeadOffsetFirstSample>
         <FirstSampleBaseline>0</FirstSampleBaseline>
         <LeadSampleSize>2</LeadSampleSize>
         <LeadOff>FALSE</LeadOff>
         <BaselineSway>FALSE</BaselineSway>
         <ExcessiveACNoise>FALSE</ExcessiveACNoise>
         <MuscleNoise>FALSE</MuscleNoise>
         <LeadDataCRC32>383324295</LeadDataCRC32>
         <WaveFormData>
CAAIAAgACAAKAAoACgAKAAoACgAKAAoACgAKAAoACgAKAAoACgAKAAoACgAKAAoADAAM
AAwADAAKAAoACgAKAAoACgAKAAoACgAKAAoACgAIAAgACAAIAAgACAAIAAgABgAGAAYA
BgAGAAYABgAGAAQABAAEAAQAAgACAAIAAgAAAAAAAAAAAAAAAAAAAAAAAAAAAAAAAAAC
AAIAAgACAAIAAgACAAIAAgACAAIAAgAAAAAAAAAAAAAAAAAAAAAAAAAAAAAAAAAAAAAA
AAAAAP7//v/+//7//v/+//7//v/+//7//v/+//7//v/+//7//P/8//z//P/8//z//P/8
//7//v/+//7//v/+//7//v/+//7//v/+//7//v/+//7//v/+//7//v/+//7//v/+//7/
/v/+//7/AAAAAAAAAAAAAAAAAAAAAAIAAgACAAIAAAAAAAAAAAD+//7//v/+/wAAAAAA
AAAA/v/+//7//v/+//7//v/+//3//P/7//r/+v/6//r/+v/8//z//P/8//r/+v/6//r/
+v/6//r/+v/6//r/+v/6//z//P/8//z/+v/6//r/+v/4//j/+P/4//j/+P/4//j/+P/4
//j/+P/2//b/9v/2//j/+P/4//j/+P/4//j/+P/6//r/+v/6//j/+P/4//j/+P/4//j/
+P/4//j/+P/4//j/+P/4//j/+P/4//j/+P/4//j/+P/4//b/9v/2//b/9P/0//T/9P/2
//b/9v/2//b/9v/2//b/9v/2//b/9v/2//b/9v/2//T/9P/0//T/9P/0//T/9P/0//T/
9P/0//T/9P/0//T/9P/0//T/9P/0//T/9P/0//P/8v/x//H/9P/4//r/+v/7//z//f/9
//3//f/9//3//f/7//n/9v/1//T/9P/z//H/8f/w/+//8f/w/+//7//u/+7/7P/r/+j/
6P/o/+j/6f/r/+z/7f/v/+//7v/t/+3/7P/r/+v/6f/q/+r/6v/q/+r/6v/q/+v/6//r
/+v/6//s/+z/7P/q/+r/6v/q/+r/6v/q/+r/7P/s/+z/7f/r/+v/6//r/+3/7f/t/+3/
7//w//T/+f///wUADQARABcAGgAeACEAIAAXAAQA7f/R/6z/iv9w/27/e/+N/5b/nv+r
/7//yf/H/8X/xP/A/8D/yv/T/9z/5P/r/+3/7f/u/+7/7v/v//D/8v/y//L/8v/y//L/
8v/y//L/8//z//P/8//z//P/8//z//P/8//z//L/8v/y//L/8v/y//L/8v/w//D/8P/w
//H/8f/x//H/8f/x//H/8f/v//D/8P/w//L/8v/y//L/8P/x//H/8f/x//H/8f/x/+//
7//v/+//7//v/+//7//x//H/8f/x/+//8P/w//D/8P/x//H/8P/u/+//7//v/+//7//v
/+//7//v/+//7//v//D/8P/w/+3/7f/t/+3/6//r/+r/6v/q/+r/6f/p/+r/6v/q/+j/
6P/o/+j/6P/n/+f/5//n/+b/5f/k/+T/5P/k/+T/5P/k/+T/5P/k/+b/5v/n/+f/5//n
/+j/6P/o/+j/6P/o/+j/6P/o/+j/6P/o/+j/5//n/+f/5//n/+f/5//n/+b/6P/o/+j/
5//n/+f/5//n/+X/5f/l/+X/5f/l/+X/5f/n/+f/5//n/+f/5//n/+f/5//n/+j/6P/n
/+f/5//n/+f/5//n/+f/5//n/+j/6P/o/+j/6P/o/+n/6f/p/+n/6//r/+r/6v/o/+j/
6f/p/+f/5//n/+b/6P/o/+j/6f/r/+v/6//r/+n/6f/p/+n/6f/p/+n/6f/p/+n/6f/o
/+j/6P/o/+j/6P/o/+j/5//n/+j/6P/n/+f/5//n/+f/5//n/+f/5//l/+X/5f/l/+f/
5//n/+f/5f/l/+X/5f/l/+b/5//o/+j/6P/o/+j/5v/m/+b/5v/m/+b/5v/m/+b/5v/m
/+b/5P/k/+X/5f/n/+f/5//n/+X/5f/l/+X/5f/l/+X/5f/l/+X/5f/l/+X/5f/l/+X/
5//n/+f/5//l/+X/5P/k/+T/5P/l/+X/5P/m/+b/5P/k/+T/5P/k/+T/5P/k/+T/5P/k
/+T/5P/k/+b/5v/m/+b/5v/m/+b/5v/m/+b/5v/m/+b/5v/m/+b/5v/m/+b/5v/n/+j/
7P/u/+7/7//w//H/8f/x//H/8f/x//H/7//t/+r/6f/o/+j/6f/n/+f/5v/j/+P/4v/h
/+H/4v/i/+D/4f/g/+D/4P/g/+H/4//k/+X/5f/l/+T/4//j/+L/4f/f/9//4P/g/+L/
4v/i/+L/4P/h/+H/4f/h/+H/4v/i/+L/4v/i/+L/4v/i/+L/4v/i/+L/4v/i/+H/4f/h
/+H/4f/h/+H/4f/j/+P/5P/m/+3/8//5////BwANABAAFAAZABwAFQAEAO//0/+u/4b/
aP9a/1//c/+C/4r/lf+p/7f/u/+7/7j/tP+0/7z/xf/O/9j/3//l/+f/6P/q/+r/6//s
/+3/7v/v//D/8P/w//D/8P/w//H/8f/x//P/8//z//P/9f/1//X/9f/2//b/9v/2//j/
+P/4//j/+v/6//r/+v/7//v/+//7//v/+//7//v//P/+////AAAAAAAAAAAAAAIAAwAD
AAMAAwADAAMAAwAFAAUABQAFAAcABwAHAAcABwAHAAcABwAJAAoACgAKAAoACwALAAoA
DAANAA0ADQAPAA8ADwAPAA0ADQANAA0ADQAOAA4ADgAOAA8AEAARABEAEQAQABAAEAAQ
AA8ADwAOAA4ADgAMAA4ADgAOAA4ADwAPAA8ADwANAA0ADQAOAA4ADgAOAA4AEAAQABAA
EAASABIAEwATABMAEwAUABQAEgASABIAEgAUABQAFAAUABIAEgASABEAEwATABMAEwAT
ABMAEwASABIAEgASABEAEwATABMAEwASABEAEAAPABEAEQARABEAEQARABEAEQATABMA
EwATABMAEwAUABQAEwATABMAEwAVABUAFQAVABMAEwAUABQAFAAUABQAFAAXABcAFwAX
ABUAFQAUABQAFAAUABUAFQAVABUAFQAUABQAFAAUABUAFwAXABcAFwAVABUAFQAVABcA
FwAXABcAFwAXABcAFgAWABYAFgAWABgAGAAYABcAFwAYABgAFwAXABcAFwAXABkAGQAZ
ABkAGwAbABsAGwAbABsAGwAbABsAGwAbABsAGgAaABoAGgAaABoAGgAaABgAGAAYABgA
GgAaABoAGgAcABwAHAAcABoAGgAbABsAGwAbABsAGwAZABkAGQAZABoAGwAcAB0AGwAb
ABsAGwAbABsAGwAbABkAGQAZABkAGQAZABgAGAAYABgAGQAZABoAGgAaABoAGgAcABwA
HAAcABoAGgAaABoAGgAaABoAGgAcABwAHAAcABoAGgAaABoAGgAaABoAGgAaABoAGgAa
ABwAHAAcABwAHAAcABwAHAAcABwAHAAcAB4AHgAeAB8AHwAiACMAIgAjACQAJQAlACUA
JQAlACUAIwAhAB8AHAAcABwAHQAdABsAGwAaABkAGwAaABkAGQAYABgAFgAVABQAFAAU
ABQAFwAZABoAGwAbABsAGgAZABkAGAAXABcAGQAaABoAGgAaABoAGgAaABsAGwAbABsA
GwAcABwAHAAcABwAHAAcABwAHAAcABwAHAAcABwAHQAbABsAGwAbABsAGwAbABsAHQAg
ACQAJwAvADUAOwBBAEUASgBQAFUAVgBNADgAHwD9/9b/tP+a/5L/n/+x/77/yP/X/+n/
8f/x/+//7v/s//L/+v8HABAAGAAdAB8AHwAgACAAIAAhACIAIgAiACIAIgAiACIAIgAi
ACIAIwAjACMAIwAjACMAIwAlACUAJQAlACYAJgAmACYAJAAkACQAJAAiACIAIgAiACMA
IwAjACMAIwAjACMAIwAjACQAJAAkACQAJAAkACQAJgAnACcAJwAnACcAJwAnACcAJwAn
ACcAJQAlACUAJQAmACcAKAApACcAKAAoACgAJgAnACcAJgAoACkAKQApACcAJwAnACcA
JwAnACcAJwAnACgAKAAoACUAJQAlACUAJQAlACQAJAAkACQAIwAjACIAIgAiACAAHgAe
AB4AHgAdAB0AHQAdAB8AHwAfACAAHgAeAB4AHgAeAB4AHgAeAB4AHgAfAB8AHwAfACAA
IAAiACIAIgAiACAAIAAgACAAHgAeAB4AHQAfAB8AHwAfAB0AHQAdABwAHAAcABwAGwAb
ABsAGwAbABkAGQAZABkAGwAbABsAGwAZABkAGQAZABkAGQAZABkAFwAXABgAGAAZABkA
GQAZABkAGQAZABkAGQAZABoAGgAcABwAHAAcABsAGwAbABsAHQAdABwAHAAcABwAHQAd
ABsAGwAbABoAHAAcABwAHQAdAB0AHQAdAB0AHQAdAB0AHQAdAB0AHQAbABsAGwAaABoA
GgAaABoAGgAaABoAGQAZABoAGgAZABsAGwAbABsAGwAbABsAGwAdAB0AHQAdABsAGwAb
ABsAHQAdAB0AHQAcABwAHAAcABwAHAAcABwAHAAcABwAHAAcABwAHAAcABoAGgAaABoA
GgAaABsAGwAbABsAGwAbABsAGwAbABsAGwAbABsAGwAbABsAGwAbABsAGwAbABsAGwAb
ABsAGwAbABsAGgAaABoAGgAbABsAGgAaABoAGgAaABoAGgAaABoAGAAYABgAGAAYABgA
GAAYABgAGAAYABgAFgAWABYAFgAWABYAFgAWABYAFgAWABYAFgAWABYAFgAVABQAEwAS
ABMAFAAVABYAFAAUABQAFAAUABQAFAAUABcAGAAcAB4AHAAdAB4AHwAdAB0AHQAdAB0A
HQAbABkAGAAXABYAFgAVABMAEwASAA8ADwAOAA0ADwAQABAADgALAAoACgAKAAoACwAN
AA4AEQARABEAEAANAA0ADAALAAsACwAMAAwADgAOAA4ADgAOAA8ADwAPAA8ADwAQABAA
EAAQABAAEAAOAA4ADgAOAA8AEAARABIAEQARABEAEQARABEAEQARABMAFQAWABoAIQAn
AC8ANwA7AD8ARABKAEkAQAAvABQA9f/R/6z/kP+E/4z/nf+p/7L/wP/V/+H/5f/j/+H/
4P/k/+7/+P///woAEAARABMAEwAUABIAEgATABQAEgASABIAEgAUABQAFAAUABQAFQAV
ABUAFQAVABUAFQATABMAEwATABQAFAAUABQAFAAUABQAFAAWABYAFgAWABcAFwAXABcA
FQAVABUAFQAVABYAFgAWABQAFAAUABQAFAAVABUAFQAVABUAFQAVABcAFwAXABcAFQAV
ABUAFQAVABUAFQAVABcAGAAYABgAFgAXABcAFgAWABcAFwAXABgAGQAaABsAGQAZABkA
GQAbABwAHAAcABsAGwAbABsAGwAbABoAGgAaABoAGQAZABYAFgAWABQAFgAWABYAFgAV
ABUAFQAVABUAFQAVABYAFgAWABYAFgAUABQAFAAUABQAFAAVABUAFQAVABYAFgAUABQA
FAAUABQAFAAUABQAFAAUABQAEwARABEAEQARABMAEwATABIAEgASABIAEQARABEAEQAR
ABEAEQARABEAEQARABEAEQATABMAEwATABMAEwATABMAEwATABQAFAARABEAEQARABEA
EQARABEAEQARABIAEgASABIAEgASABMAEwATABMAEQARABAAEAAQABAAEQARABEAEQAR
ABAAEAAQABAAEQARABEAEQARABEAEQARABEAEwATABMAEwARABEAEQAQABAAEAAQABAA
EAAQABAADwARABIAEgARABEAEQARABEAEQARABEAEQAPAA8ADwAPAA8ADwAPAA8ADwAP
AA8ADwAOAA4ADgAOABAAEAAQABAADgAOAA4ADgAOAA4ADgAOABAAEAAQABAAEAAQABEA
EQATABMAEwATABEAEQARABEAEQARABEAEQARABEAEQARABEAEQARABEAEwATABMAEwAR
ABEAEAAQABIAEgATABMAEgAQABAAEAAQABAAEAAQABAADgAOAA4ADgAOAA4ADgAOAA4A
DgAOAA4ADgAOAA4ADgAMAAwADAAMAAwADAAMAAwADAAMAAwADAAOAA4ADgAOABAAEAAQ
ABAADgAOAA4ADgAOAA4ADgAPABIAFgAYABgAGwAcAB0AHQAbABsAGwAbAB0AGwAZABYA
EwASABIAEQAOAA0ACwAJAAoACgAKAAsACgAKAAgABwAGAAYABgAGAAcACQAKAAsACwAL
AAoACQALAAoACQAJAAcACAAIAAgACgAKAAoACgAJAAkACQAJAAkACgAKAAoADAAMAAwA
DAAMAAwADAAMAAwADAAMAA0ADQANAA0ADQANAA0ADQANAA8AEgAWABsAIwArADEANQA5
AD4AQgBDADwAKQAQAPH/zf+q/4z/gP+K/53/q/+2/8b/1//l/+f/5f/l/+T/5v/u//r/
AQAIAA4ADwAPABMAFAASABIAEwAUABQAFAAUABQAFgAWABYAFgAUABUAFQAVABUAFQAV
ABUAFQAVABUAFQAWABYAFgAWABgAGAAYABgAGAAYABgAGAAXABcAFwAXABkAGQAZABkA
GQAaABoAGgAcABwAHAAcABoAGwAbABsAGwAbABsAGwAbABsAGwAbABsAGwAbABsAGwAb
ABsAGwAdAB4AHgAeABwAHQAdABwAHAAdAB0AHQAdAB0AHQAdAB0AHQAdAB0AGwAcABwA
HAAbABsAGwAbABsAGwAaABoAGgAaABkAGQAaABoAGgAYABYAFgAWABYAFQAVABUAFQAX
ABcAFwAYABgAGAAYABgAGAAYABgAGAAaABoAGwAbABkAGQAaABoAGAAYABgAGAAaABoA
GgAaABoAGgAaABkAFwAXABcAFwAXABcAFwAWABYAFgAWABUAFwAXABcAFwAYABkAGgAb
ABkAGQAZABkAFwAXABcAFwAXABcAFwAXABUAFQAWABYAFwAXABcAFwAXABcAFwAXABcA
FwAYABgAGAAYABgAGAAZABkAGQAZABsAGwAaABoAHAAcAB0AHQAdAB0AHQAcABwAHAAc
AB0AHQAdAB0AHQAdAB0AHQAdABsAGwAbABsAGwAbABsAGgAaABoAGgAaABoAGgAaABkA
GQAaABoAGQAYABcAFgAVABcAFwAXABcAFQAVABUAFQAVABUAFQAVABMAEwATABMAEgAS
ABIAEgASABIAEgASABIAEgASABIAEgASABIAEgASABIAEgASABAAEAARABEAEQARABEA
EQARABEAEQARAA8ADwAPAA8ADwAPAA8ADwANAA0ADQANAA0ADQANAA0ADwAPAA4ADgAO
AA4ADwAPAA4ADgAMAAwADAAOAA4ADgAOAAwADAAMAAwACgAKAAoACgAMAAwADAAMAAwA
DAAMAAwACgAKAAoACgAMAAwADAAMAAoACgAKAAoACgAKAAoACgAMAAwADAAMAAwADAAM
AAwACgAKAAoACwAKAA4AEAAQABEAEgATABMAFQAVABUAFQAXABUAEwAQAA8ADgAOAA0A
CwALAAoACQAHAAYABQAFAAYABgAEAAMAAgACAAIAAgADAAUABgAHAAkACQAIAAcABQAE
AAMAAwADAAQABAAEAAQABAAEAAQABwAHAAcABwAHAAgACAAIAAYABgAGAAYABgAGAAYA
BgAGAAYABgAHAAcABwAHAAcABwAHAAcABwAJAAoADAARABcAHwAlACsALwAwADQAOQA6
AC8AHgAJAO3/yP+k/47/iP+T/6P/sP+2/8P/1//j/+P/3//c/9r/3P/k/+3/9v/+/wMA
BQAFAAgACgAKAAsADAAMAAwADAAMAAwADAAMAAwADAANAA0ADQALAAsACwALAAsACwAL
AAsADAAMAAwADAAMAAwADAAMAAwADAAMAAwADQANAA0ADQALAAsACwALAAsADAAMAAwA
DgAOAA4ADgAMAA0ADQANAAsACwALAAsACwALAAsACwANAA0ADQANAAsACwALAAsADQAO
AA4ADgAMAA0ADQAMAAwADQANAA0ADQANAA0ADQANAA0ADQANAA0ADgAOAA4ADQANAA0A
DQANAA0ADAAMAAwADAALAAsACAAIAAgABgAIAAgACAAIAAYABQAEAAMABQAFAAUABgAI
AAgACAAIAAgACAAIAAgACAAIAAkACQAJAAkACgAKAAoACgAKAAoACgAKAAoACgAKAAoA
CgAJAAkACQAJAAkABwAHAAcABgAGAAYABgAFAAMAAwADAAMABQAFAAUABQAFAAUABQAF
AAMAAwADAAMAAwADAAMAAwADAAMABAAEAAMAAwADAAMAAQABAAEAAQABAAEAAgACAAAA
AAAAAAAA///////////9//3//P/8//7//v///////////////v/8//z//P/9//3//f/9
//3//f/9//3//f/7//v/+//7//v/+//7//r/+v/6//r/+v/5//j/9//1//X/9v/2//X/
9//3//f/9//1//X/9f/1//X/9f/1//X/9f/1//X/9f/3//f/9//3//T/9P/0//T/9P/0
//T/9P/2//b/9v/2//b/9v/2//b/9P/0//T/9P/0//T/9f/1//P/8//z//P/8//z//P/
8//z//P/8//z//P/8//z//P/9f/1//X/9f/z//P/8//z//H/8f/w//D/8v/y//P/8//y
//D/8P/w//D/8P/w//D/8P/u/+7/7v/u//D/8P/w//D/7v/u/+7/7v/s/+z/7P/s/+7/
7v/u/+7/8P/w//D/8P/v/+7/7f/s/+z/7P/s/+z/7P/s/+z/7P/s/+3/7v/y//L/8v/z
//T/9//3//f/9//3//f/9//1//X/8v/x//D/7v/t/+v/6//p/+f/5v/k/+X/5f/m/+b/
5P/j/+L/4v/i/+L/4//l/+b/5//n/+f/5v/l/+X/5P/j/+P/4//k/+L/4v/i/+L/4v/i
/+P/4//j/+P/4//k/+L/4v/i/+L/5P/k/+T/5P/k/+T/5P/k/+b/5//n/+f/5f/l/+X/
5f/l/+X/5f/o/+r/7f/1//v/AwAJAA8AFAAWABkAHgAbAAoA9//d/7j/kP9y/2L/Zf95
/4r/kv+X/6n/u//B/7//vv+6/7b/vP/H/87/1v/f/+f/5//q/+r/6v/r/+z/7P/s/+z/
7P/s/+z/7P/s/+z/7f/t/+3/6//r/+v/6//t/+3/7f/t/+z/7P/s/+z/7P/s/+z/7P/u
/+7/7v/u/+//7//v/+//7f/t/+3/7f/v//D/8P/w//D/8P/w//D/8P/x//H/8f/v/+//
7//v//H/8f/x//H/8f/x//H/8f/x//H/8f/x//H/8v/y//L/8v/z//P/8v/y//P/8//z
//P/8//z//P/8//z//P/8//1//b/9v/2//P/8//z//P/8//z//L/8v/y//L/8f/x//D/
8P/w/+7/7v/u/+7/7v/v/+//7//v/+//7//v//D/7v/u/+7/7v/u/+7/7v/u//D/8P/x
//H/8f/x//L/8v/z//T/9f/2//b/9v/2//b/9v/2//b/9f/1//X/9f/1//X/9f/1//T/
9P/0//T/8//z//P/8//z//P/8//z//P/8f/x//H/8f/x//H/8f/x//P/8//z//P/8//z
//T/9P/z//P/8//z//X/9f/1//X/9f/1//b/9v/2//b/9v/2//f/9//3//f/9//3//b/
9v/2//b/9//3//f/9//3//b/9v/2//b/9//1//X/9f/1//X/9f/1//X/9//3//f/9//1
//X/9f/0//T/9P/0//T/9P/0//T/8//z//T/9P/z//X/9f/1//X/8//z//P/8//z//P/
8//z//P/8//z//P/8f/x//H/8f/x//L/8//0//T/9P/0//T/9P/0//T/9P/0//T/9P/0
//b/9v/2//b/9v/2//f/9//5//n/+f/5//n/+f/5//n/+//7//v/+//7//v/+//7//v/
+//7//v//f/9//3//f/9//3//P/8//z//P/9//3//P/8//7//v/+//7//v/+//7//P/8
//z//P/8//z//P/8//7//v/+//7//v/+//7//v/+//7//v/+/wAAAAAAAAAAAAAAAAAA
AAD+//7//v/+/wAAAAAAAAAAAAAAAAAAAAAAAAAAAAAAAAAAAQACAAYABgAGAAcACAAJ
AAkACQAJAAcABwAHAAUAAwAAAP///v8AAP///f/9//7//f/9//z/+//7//z//P/6//n/
+P/4//j/+P/5//v//v/////////+//3//f/8//n/+f/5//r//P/8//z//P/6//r/+//7
//3//f/9//7/AAAAAAAAAAD+//7//v/+//7//v/+//7//P/9//3//f/9//3//f/9////
/////wIABAAJABEAGQAfACUAKwAwADQANwA2ACkAFgD7/9n/sv+Q/3b/cP+B/5P/oP+q
/7f/y//V/9P/0f/Q/87/0v/e/+n/8v/6////AQADAAQABAAEAAUABgAGAAYABgAGAAYA
BgAGAAYABgAHAAcABwAHAAcABwAHAAcABwAHAAcACAAIAAgACAAKAAoACgAKAAoACgAK
AAoACQAJAAkACQAJAAkACQAJAAkACgAKAAoACgAKAAoACgAKAAsACwALAAsACwALAAsA
CwALAAsACwALAAsACwALAAkACQAJAAkACQAKAAoACgAMAA0ADQAMAAoACwALAAsACwAL
AAsACwALAAsACwALAAsADAAMAAwADQANAA0ADQALAAsACgAKAAoACgAJAAkACAAIAAgA
BgAIAAgACAAIAAcABwAHAAcABwAHAAcACAAIAAgACAAIAAgACAAIAAgABgAGAAcABwAJ
AAkACgAKAAgACAAIAAgACgAKAAoACgAIAAgACAAHAAkACQAJAAkABwAHAAcABgAIAAgA
CAAHAAUABQAFAAUABwAHAAcABwAHAAcABwAHAAcABwAHAAcABwAHAAcABwAHAAcACAAI
AAcABwAHAAcABwAHAAcABwAHAAcACAAIAAgACAAIAAgACQAJAAkACQAJAAkACAAIAAgA
CAAJAAkACwALAAsACgAKAAoACgALAAkACQAJAAkACQAJAAkACQALAAsACwALAA0ADQAN
AAwADAAMAAwADAAMAAwADAALAAsADAAMAAsACwALAAsACwALAAsACwALAA0ADQANAA0A
DQANAA0ADQANAA0ADQANAAwADAAMAAwADAAMAAwADAAMAAwADAAMAAwADAAMAAwACgAK
AAoACgAMAAwADQANAAsACwALAAsACwALAAsACwANAA0ADQANAA0ADQANAA0ACwALAAsA
CwALAAsACwALAAsACwAKAAoACgAKAAsACwAMAAwADAAMAAwADAAMAAwADAAMAAwADAAM
AAwADAAMAAwADAAMAAwADAAMAAwADAAMAAwADAAMAAwADAAMAAwADAAMAAwADAAMAAwA
DAAMAAwADAAMAAwADAAOAA4ADgAOAA4ADgAOAA4AEQASABYAGAAWABcAGAAZABcAFwAX
ABcAFQAVABMAEQAQAA8ADgAOAA8ADQANAAwACwALAAoACQAJAAoACgAIAAkACAAIAAgA
CAAJAAsADAALAAsACwAKAAkACQAIAAcABwAHAAgACAAKAAoACgAKAAgACQAJAAkACwAL
AAwADAAMAAwADAAMAAwADAAMAAwADAAMAAwADAALAAsACwALAA0ADQANAA0ADQAPABIA
FgAbACMAKwAxADcAOwBAAEYARwA+ACsAEgDx/8v/qP+M/4L/jP+f/6v/tv/E/9f/4f/j
/+P/4f/g/+L/7v/2////CAAOABEAEwAVABYAFgAWABcAGAAYABgAGAAYABgAGAAYABgA
GAAZABkAGQAZABkAGQAZABcAFwAXABcAGAAYABgAGAAaABoAGgAaABoAGgAaABoAGQAZ
ABkAGQAZABkAGQAZABsAHAAcABwAGgAaABoAGgAYABkAGQAZABkAGQAZABkAGQAZABkA
GQAZABkAGQAZABkAGQAZABkAGQAaABoAGgAcAB0AHQAcABwAHQAdAB0AGwAbABsAGwAb
ABsAGwAbABsAHAAcABwAGwAbABsAGwAZABkAGAAYABgAGAAXABcAGAAYABgAFgAUABQA
FAAUABUAFQAVABUAFQAVABUAFgAUABQAFAAUABQAFAAUABQAEgASABMAEwATABMAFAAU
ABQAFAAUABQAFAAUABQAFAAWABYAFgAVABMAEwATABMAEwATABMAEgAUABQAFAATABMA
EwATABMAFQAVABUAFQAVABUAFQAVABUAFQAVABUAFQAVABUAFQAVABUAFgAWABUAFQAV
ABUAFQAVABUAFQAVABUAFgAWABQAFAAUABQAFwAXABcAFwAXABcAFgAWABQAFAAVABUA
FwAXABcAFgAWABYAFgAXABcAFwAXABcAFwAXABcAFwAXABcAFwAXABcAFwAXABYAFgAW
ABYAFgAWABYAFgAVABUAFgAWABUAFAATABIAEQARABEAEQARABEAEQARABEAEwATABMA
EwATABMAEwATABIAEgASABIAEgASABIAEgAQABAAEAAQABIAEgASABIAEgASABIAEgAU
ABQAFQAVABUAFQAVABUAFQAVABUAFQAVABUAFQAVABUAFQAVABUAFQAVABUAFQAXABcA
FwAXABUAFQAUABQAFAAUABUAFQAUABQAFAAUABQAFAAUABQAFAAUABQAFAAUABYAFgAW
ABYAFgAWABYAFgAWABYAFgAWABgAGAAYABgAGAAYABgAGAAYABgAGAAYABgAGAAYABgA
GAAYABgAGAAWABYAFgAWABgAGAAYABgAGQAaAB4AIAAgACEAIgAjACQAJQAmACcAJgAl
ACIAHwAeAB0AHAAcABsAGQAZABgAGAAZABkAGQAZABoAGgAYABcAFgAWABYAGAAZABsA
HAAdAB0AHQAcAB0AHQAcABsAGQAZABoAGgAbABwAHQAeAB4AHwAfAB8AHgAdAB0AHAAc
ABwAHAAcABwAHAAcABwAHgAeAB4AHgAdAB0AHQAdAB0AHQAdAB0AHwAhACYAKgAvADUA
PQBDAEcASwBQAFYAVwBSAEEAKAAJAOP/wP+k/5T/nP+t/7v/xP/S/+X/8f/z//P/8f/w
//T//P8IABEAGAAeAB8AIQAlACYAJAAkACUAJgAmACYAJgAmACYAJgAmACYAJgAnACcA
JwArAA==
         </WaveFormData>
      </LeadData>
      <LeadData>
         <LeadByteCountTotal>10000</LeadByteCountTotal>
         <LeadTimeOffset>0</LeadTimeOffset>
         <LeadSampleCountTotal>5000</LeadSampleCountTotal>
         <LeadAmplitudeUnitsPerBit>4.88</LeadAmplitudeUnitsPerBit>
         <LeadAmplitudeUnits>��V</LeadAmplitudeUnits>
         <LeadHighLimit>2147483647</LeadHighLimit>
         <LeadLowLimit>268435456</LeadLowLimit>
         <LeadID>V2</LeadID>
         <LeadOffsetFirstSample>0</LeadOffsetFirstSample>
         <FirstSampleBaseline>0</FirstSampleBaseline>
         <LeadSampleSize>2</LeadSampleSize>
         <LeadOff>FALSE</LeadOff>
         <BaselineSway>FALSE</BaselineSway>
         <ExcessiveACNoise>FALSE</ExcessiveACNoise>
         <MuscleNoise>FALSE</MuscleNoise>
         <LeadDataCRC32>2263675824</LeadDataCRC32>
         <WaveFormData>
DAAMAAwADAAOAA4ADgAOABAAEAAQABAAEgASABIAEgAUABQAFAAUABYAFgAWABYAFwAY
ABkAGgAbABwAHQAeAB8AIAAhACIAJQAmACcAKAApACoAKwAsAC8AMAAxADIANAA0ADQA
NAA1ADYANwA4ADYANgA2ADYANAA0ADQANAAzADIAMQAwAC0ALAArACoAKQAoACcAJgAl
ACQAIwAiACEAIAAfAB4AHQAcABsAGgAYABgAGAAYABcAFgAVABQAEgASABIAEgARABAA
DwAOAAwADAAMAAwACgAKAAoACgAIAAgACAAIAAgACAAIAAgABgAGAAYABgAGAAYABgAG
AAgACAAIAAgACAAIAAgACAAGAAYABgAGAAYABgAGAAYACAAIAAgACAAIAAgACAAIAAoA
CgAKAAoACgAKAAoACgAKAAoACgAKAAwADAAMAAwADAAMAAwADAAOAA4ADgAOAA4ADgAO
AA4ADgAOAA4ADgAOAA4ADgAOAAwADAAMAAwADgAOAA4ADgAMAAwADAAMAAwADAAMAAwA
CgAKAAoACgAKAAoACgAKAAoACgAKAAoACAAIAAgACAAIAAgACAAIAAgACAAIAAgABgAG
AAYABgAIAAgACAAIAAYABgAGAAYABgAGAAYABgAGAAYABgAGAAYABgAGAAYABgAGAAYA
BgAGAAYABgAGAAYABgAGAAYABgAGAAYABgAGAAYABgAGAAgACAAIAAgACAAIAAgACAAG
AAYABgAGAAgACAAIAAgACAAIAAgACAAIAAgACAAIAAgACAAIAAgACAAIAAgACAAIAAgA
CAAIAAYABgAGAAYABgAGAAYABgAGAAYABgAGAAQABAAGAAYACQAKAAsADAANAA4ADgAN
AA8ADwAPAA8AEAARABEAEQASABMAEwATABMAFAAUABQAFQAVABQAFAAUABMAEQAOAAgA
BwAHAAcACQAKAAwADAAMAAwACwAIAAYABAAEAAMAAwADAAMAAwADAAMAAwADAAMAAwAD
AAQABAADAAMAAwABAAEAAQABAAMAAwADAAMAAwADAAMAAwABAAEAAgACAAIAAgACAAMA
BQAHAAwAEgAeAC4AQwBbAHYAkgC1ANwA+QAGAQEB9gDqANMAngBQAAQA0/+x/4r/X/9N
/2f/gv+M/5X/oP+p/7P/x//V/+H/7f/5/wAABgAIAAgACQAJAAoACgAKAAwADAAMAAwA
DQANAA8ADwAQABEAEQAQABAAEAARABEAEQARABIAEgASABMAEwATABQAFAATABMAEwAT
ABQAFQAVABUAFQAVABUAFgAZABkAGQAZABgAGAAYABgAGgAbABsAGwAZABoAGwAbABkA
GQAbABsAHQAeAB4AHgAgACAAIAAiACEAIgAjACMAJQAlACYAJwAoACkAKgArACwALQAu
AC8AMAAxADIANAA1ADYANwA4ADkAOgA7ADwAOwA7ADwAPAA+AD8APwA/AD8APwA/AD8A
PgA+AD0APAA7ADoAOAA3ADYANQA0ADMAMgAxADAALgAqACoAKQAoACgAJwAmACQAIwAj
ACMAIgAfAB4AHQAcABsAGgAZABgAFwAVABUAFAATABIAEQAQABAAEAAQAA8ADwAPAA8A
DgAPAA8ADwAPAA0ADQANAA0ADQANAAwADAAMAAwADAAMAAkACQAJAAkACQAJAAkACQAJ
AAkACQAJAAkACQAKAAoADAAMAAwADAANAA0ADQAOAA4ADgAOAA4ADgAPAA8ADwAOAA4A
DgAOABEAEQARABEADwAQABAAEAAQABEAEQARABEAEQARABEAEQARABEAEQARABEAEQAR
AA8ADwAPAA4ADgANAA0ADQANAA0ADQANAAsACwAKAAoACgAKAAoACgAIAAgABwAHAAgA
CAAHAAcABgAGAAYABQAFAAUABAAEAAQAAwADAAIAAgACAAIAAgACAAIAAgACAAIAAgAB
AAEAAQABAAEAAQD//////////wEAAQABAAEA///////////+//7//v/+//7//v/+//7/
/v/+///////9//3//f/9//3//f/9//3//f/9//3//P/+//7//v/+//7//P/8//z//P/6
//r/+v/6//z//P/8//z/+v/6//r/+v/8//z//P/8//v/+v/5//j/+P/4//j/+v/8//3/
/v////7///8AAAAAAQABAAEAAQAAAAAAAAD/////AAABAAEAAQABAAIAAgACAAMAAwAC
AAIAAgABAP///P/4//f/9//3//f/+P/6//r/+v/6//n/9v/0//L/8v/x//H/8f/x/+//
7//v/+//8f/x//H/8f/y//L/8f/x//H/8f/x//H/8f/x//H/8f/v/+//7//v/+3/7f/t
/+7/8P/w//D/8P/v//H/8//4//7/CAAUACUAOwBWAHAAjwC6AN0A8gD3APAA5gDVALAA
agAWANX/r/+M/1//Of9B/2D/dP97/4b/j/+Z/6f/tf/D/9H/3f/m/+z/8P/w//H/8f/y
//L/8v/0//T/8v/y//P/8//1//X/9v/3//f/9v/2//b/9//3//f/9//2//b/9v/3//X/
9f/2//b/+f/5//n/+f/4//n/+f/5//n/+f/5//r//f/9//3//f/8//z//P/8//7/////
//////8AAAEAAQABAAEAAwADAAMABAAEAAQABgAGAAYACAALAAwADQANAA8ADwAQABEA
EgATABQAFQAWABcAGAAZABoAGwAcAB4AHwAgACEAIgAjACQAJQAmACkAKQAqACoAKgAr
ACsAKwApACkAKQApACoAKgApACgAJQAkACIAIQAgAB8AHgAdAB4AHQAcABoAGAAYABcA
FgAWABUAFAASAA8ADwAPAA4ADQAMAAsACgAJAAgABwAGAAUAAwADAAIAAQAAAP///v/+
//7//v/9//3//f/9//z/+//7//v/+//5//n/+f/5//v/+//6//r/+P/4//j/+P/3//f/
9//3//f/9//3//f/9//3//f/9//3//f/+P/4//j/+P/4//j/+f/5//n/+v/6//r/+v/6
//j/+f/5//n//P/8//z//P/9//3//f/9//3//v/+//7//v////////8BAAEAAQABAAEA
AQABAAEAAQABAAEAAQABAAEAAQAAAAIAAQABAAEA/////////////////v/+//z//P/8
//z//v/+//3//f/+//7//f/9//z//P/8//v//f/9//z//P/8//v/+//6//r/+v/6//r/
+v/6//r/+v/6//r/+f/5//n/+f/5//n/9//3//f/9//5//n/+f/5//n/+f/5//n/9v/2
//b/9v/4//j/+P/4//b/9v/3//f/9//3//f/9//3//f/9//3//f/9//3//b/9v/2//b/
9v/2//b/9v/2//b/9v/2//b/9v/2//b/9v/2//T/9P/0//T/9P/0//T/9P/0//T/9P/0
//T/9P/0//T/9v/2//b/9v/0//T/9P/0//b/9v/4//j/9//4//n/+v/7//z//P/7//3/
/f/9//3//P/9//3//f/+////////////AAAAAAAAAQABAAAAAAAAAP///f/6//b/9f/1
//X/8//0//b/9v/2//b/9f/y//D/7v/u/+3/7f/t/+3/7f/t/+3/7f/t/+3/7f/t/+7/
7v/t/+3/7f/t/+3/7f/t/+3/7f/t/+3/6//r/+v/6//r/+v/7P/s/+z/7P/s/+3/8f/1
//r/AAAKABoALQBDAGAAfAChAMwA7QD+APsA7gDmANUApgBcAAwAz/+p/4D/Uf85/0v/
av94/4H/jP+X/6X/tf/D/8//2//j/+z/8P/y//L/8//z//T/8v/y//T/9P/2//b/9//3
//X/9f/2//f/9//2//b/9v/5//n/+f/5//j/+P/4//n/+f/5//r/+v/7//v/+//7//z/
/f/9//3//f/9//3//v/9//3//f/9//7//v/+//7/AAABAAEAAQABAAIAAwADAAUABQAH
AAcABQAGAAYABgAIAAgACAAKAAsADAANAA0ADwAPABAAEQASABMAFAAVABQAFQAWABcA
GgAbABwAHgAfACAAIQAiACMAJAAlACYAJwAnACgAKAAoACkAKQApACkAKQApACkAJgAm
ACUAJAAjACIAIAAfAB4AHQAcABsAGAAXABYAFAAUABQAEwASABAADwAOAAwACwALAAsA
CgAJAAgABwAGAAUABAADAAIAAQD//////v/9//z/+//6//r/+v/6//n/+f/5//n/+P/3
//f/9//3//X/9f/1//X/9//3//b/9v/2//b/9v/2//f/9//3//f/9//3//f/9//3//f/
9//3//f/9//4//j/9v/2//b/9v/3//f/9//4//j/+P/4//j/+v/7//v/+//6//r/+v/6
//v/+//7//v/+//8//z//P/8//3//f/9//3//f/9//3//f/9//3//f/9//3//f/9////
//////7//v/9//3//f/9//3//f/9//3//f/8//z/+v/6//r/+v/6//r/+f/5//j/+P/3
//f/9v/2//b/9f/1//X/9P/0//b/9f/1//T/9v/2//b/9v/0//T/9P/0//T/9P/z//P/
9f/1//X/9f/z//P/8//z//X/9f/1//X/8//z//P/8//y//L/8v/y//L/8v/y//L/8P/w
//H/8f/z//P/8//z//H/8f/x//H/8f/x//P/9P/y//L/8v/y//L/8v/y//L/8v/y//L/
8v/y//H/8P/v/+7/8P/w//D/8P/w//D/8P/w//D/8P/w//D/8P/w//D/8P/u/+7/7v/u
/+7/7v/u/+7/7v/u/+7/7v/u/+7/7v/w//L/8//0//X/9P/1//b/9v/1//X/9f/1//f/
+P/5//n/+f/6//v/+//7//v//P/8//z//f/9//z/+v/6//n/9//0//D/7//v/+//7//w
//L/8v/y//L/8f/u/+z/6v/q/+n/6f/p/+n/6//r/+v/6//r/+v/6//r/+z/7P/r/+v/
6//r/+v/6//r/+v/6//r/+v/6//r/+v/6//r/+v/7P/s/+z/7P/s/+//8f/1//r/BAAS
ACYAPQBXAHIAlAC9AOIA9wD4AO0A5ADYALEAbAAcANb/qf+F/1j/N/9D/2P/dv+A/4n/
kv+f/6//vf/J/9f/4f/p/+7/8P/w/+7/7//v//D/8v/y//T/9P/y//L/8//z//X/9f/2
//f/9//2//b/9v/3//f/9//3//j/+P/4//n/+f/5//r/+v/7//v/+//7//z//f/9//3/
/f/9//3//v8BAAEAAQABAAAAAAAAAAAAAgADAAMAAwAFAAYABwAHAAcABwAJAAkACQAK
AAoACgAMAAwADAAOABEAEgATABMAEwATABQAFQAWABcAGAAZABwAHQAeAB8AHgAfACAA
IgAjACQAJQAmACUAJgAnACgAKQApACoAKgAsAC0ALQAtACsAKwArACsAKgAqACkAKAAn
ACYAJAAjACIAIQAgAB8AIAAfAB4AHAAYABgAFwAWABUAFQAVABQAEwATABMAEgARABAA
DwAOAAsACgAJAAgABwAFAAUABAAFAAQAAwACAAIAAgACAAEAAQABAAEAAAD/////////
//3//f/9//3///////7//v/+//7//v/+//3//f/9//3//f/9//3//f/7//v/+//7//3/
/f/+//7//v/+//7//v/9//3//f/+/wAAAAAAAAAAAAABAAEAAQACAAIAAgACAAEAAQAB
AAEAAQACAAIAAgACAAMAAwADAAMAAwADAAMAAwADAAMAAwADAAMAAwADAAEAAQABAAAA
AgABAAEAAQD////////////////+//7//v/+//7//v/8//z/+//7//z//P/7//v//P/8
//z/+//9//3//P/8//z/+//7//r/+v/6//r/+v/6//r/+v/6//r/+v/5//n/+//7//v/
+//7//v/+//7//v/+//7//v/+//7//v/+//6//r/+v/6//r/+v/6//r/+P/4//n/+f/5
//n/+f/5//n/+f/5//n/+f/5//v/+v/6//r/+v/6//r/+P/4//j/+P/4//j/+P/4//j/
+P/4//j/+P/4//j/+P/4//j/+P/4//j/+P/4//j/+v/6//r/+v/6//r/+v/6//r/+v/6
//r/+v/6//r/+v/6//r//P/8//3//v///wAAAQACAAIAAQABAAEAAQABAAIAAwADAAMA
BgAHAAcABwAHAAgACAAIAAkACQAIAAgABwAFAAIA/v/6//n/+f/5//n/+v/8//z//v/+
//3/+v/4//b/9v/1//X/9f/1//X/9//3//f/9//1//X/9f/2//j/9//3//f/9//3//f/
9//1//X/9f/1//X/9f/1//X/9f/1//b/9v/2//b/9v/3//v///8EAA4AHgAyAEcAXwB8
AJ4AxwDqAAEBAgH1AOwA4AC9AHgAKADk/7n/k/9m/0P/Tf9t/4D/iv+V/57/qf+3/8f/
1f/h/+v/8f/2//r/+v/4//n/+f/6//r/+v/8//z//v/+///////9//3//v///wEAAAAA
AAAAAQABAAEAAQACAAIAAgADAAUABQAGAAYABQAFAAUABQAGAAcABwAHAAkACQAJAAoA
CQAJAAkACQAMAAwADAAMAA4ADwAPAA8ADwAQABEAEQARABEAEwATABMAFAAUABQAFAAU
ABQAFgAXABgAGQAZABsAGwAcAB0AHgAfACAAIQAiACMAJAAlACYAJwAoACoAKQAqACsA
LAAvADAAMQAyADMAMwA0ADQANAA1ADUANQAzADMAMwAzADIAMgAxADAALwAuACwAKwAq
ACkAKAAnACYAJQAkACIAIAAgAB8AHgAcABsAGgAYABcAFwAXABYAFQAUABMAEgARABAA
DwAOAA0ACwALAAoACQAIAAcABgAGAAYABgAFAAUABQAFAAQAAwADAAMAAwADAAMAAwAD
AAMAAwACAAIAAgACAAIAAgABAAEAAQABAAEAAQABAAEAAwADAAMAAwADAAMABAAEAAQA
BAAEAAQAAwADAAMABAAEAAQABAAEAAYABwAHAAcABgAGAAYABgAHAAcABwAHAAkACgAK
AAoACAAJAAkACQAJAAkACQAJAAkACQAJAAkACQAJAAkACQAJAAkACQAIAAgABwAHAAcA
BQAFAAUABQADAAMAAgACAAQABAAEAAQABAAEAAMAAwACAAIAAQABAAIAAgACAAEA////
//7//v/+//3//f/8//7//v/+//7//P/8//z//P/+//7//f/9//v/+//7//v//f/9//3/
/f/7//v/+//7//3//f/9//3//P/8//z//P/8//z//P/8//z//P/9//3//f/9//3//f/9
//3//f/9//3//f/9//r/+v/6//r/+v/6//r/+v/6//r/+v/6//r/+v/6//r/+v/6//z/
/P/8//z/+v/6//r/+v/8//z//P/8//r/+v/6//r/+v/6//r/+v/6//r/+v/6//r/+v/6
//r/+v/6//z//P/9//7///8AAAMABAAEAAMAAwADAAMAAwAEAAUABQAFAAgACQAJAAkA
BwAIAAgACAALAAsACgAKAAoACQAHAAQAAAD//////////wAAAgACAAIAAgABAP7//P/6
//r/+f/5//n/+f/5//f/9//3//f/+f/5//n/+v/6//n/+f/5//n/+f/5//n/9//3//f/
9//1//X/9f/1//f/9//4//j/9v/2//b/9//7//3/AAAIABIAIgA1AE0AaACEAKkA0gDx
AP4A+QDsAN4AxwCUAEYA+P/D/6X/gP9T/z//Vf90/4D/if+U/53/p/+5/8f/0//f/+v/
9P/6//z//P/9//3//v/8//z//v/+/wAAAAABAAEAAwADAAQABQADAAIAAgACAAUABQAF
AAUABAAEAAQABQAHAAcACAAIAAcABwAHAAcABgAHAAcABwAJAAkACQAKAAsACwALAAsA
CgAKAAoACgAMAA0ADQANAA0ADgAPAA8ADwAPABEAEQARABIAEgASABQAFAAUABYAFQAW
ABcAFwAXABcAGAAZABwAHQAeAB8AIAAhACIAIwAkACUAJgAoACkAKgArACwALQAuAC8A
MAAxADEAMgAyADQANQA1ADUAMwAzADMAMwAyADIAMQAwAC8ALgAsACsAKgApACgAJwAm
ACUAJAAiAB4AHgAdABwAHAAbABoAGAAXABcAFwAWABUAFAATABIADwAOAA0ADAALAAkA
CQAIAAcABgAFAAQABAAEAAQAAwADAAMAAwACAAEAAQABAAEA/////////////////v/+
/wAAAAAAAAAA///////////9//3//f/9//3//f/9//3/+//7//z//P/8//z//P/8////
/////wAA/v/+//7//v8AAAEAAQABAAIAAgACAAIAAQABAAEAAQADAAQABAAEAAIAAwAD
AAMABQAFAAUABQAFAAUABQAFAAMAAwADAAMAAwADAAMAAgAEAAMAAwADAAEAAQABAAEA
AQABAAAAAAAAAAAAAAAAAAAAAAD//////v/+//3//f/+//7//v/9//3//f/8//z//P/7
//v/+v/8//z//P/8//r/+v/6//r/+v/6//n/+f/5//n/+f/5//n/+f/5//n/+f/5//n/
+f/5//n/+f/5//j/+P/4//j/+P/4//j/+P/2//b/9//3//f/9//3//f/9//3//f/9//3
//f/9//4//j/+P/4//j/+P/2//b/9v/2//j/+P/4//j/9v/2//b/9v/2//b/9v/2//T/
9P/0//T/9v/2//b/9v/2//b/9v/2//T/9P/0//T/9P/0//T/9P/2//b/9//4//n/+v/7
//z//v/9//3//f/7//v//P/9//v/+//8//3/////////AAAAAAAAAQABAAAAAAAAAP//
///8//j/9//1//X/9f/2//j/+P/4//j/+f/2//T/8v/w/+//7//v/+3/7f/t/+3/7f/t
/+3/7f/t/+7/7v/t/+3/7f/t/+3/7//v/+//7//v/+//7//v/+//7//v/+//8P/w//D/
8P/w//H/8f/1//r//v8GABQAJQA5AFQAbgCJALAA1QDsAPEA6gDgAM8AqgBqABoA1/+z
/5T/Z/8//z//YP92/3//iP+R/5n/p/+5/8X/z//d/+b/7v/0//b/9//3//j/+P/4//r/
+v/6//r/+//7//v/+//8//3//f/8//z//P/9//3//f/9//7//v/+/////////wAAAAAB
AAEAAQABAAAAAQABAAEAAwADAAMABAADAAMAAwADAAYABgAGAAYABgAHAAcABwAFAAYA
BwAHAAkACQALAAsACQAKAAoACgANAA4ADwASABMAFAAVABUAFgAVABUAFQAYABkAGgAb
ABwAHQAeAB8AHgAfACAAIgAjACQAJQAmACcAKAApACoALQAtAC4ALgAuAC8ALwAvAC8A
LwAvAC8ALgAuAC0ALAApACgAJgAlACYAJQAkACMAIAAfAB4AHAAaABoAGQAYABYAFQAU
ABIADwAPAA8ADgANAAwACwAKAAkACAAHAAYABQADAAMAAgABAAAA///+//7//v/+//3/
/f/9//3//P/7//v/+//7//v/+//7//v/+//7//r/+v/6//r/+v/6//f/9//3//f/9//3
//f/9//3//f/9//3//f/9//4//j/+P/4//j/+P/7//v/+//8//z//P/8//z//v//////
//8AAAAAAAAAAP//////////AQACAAIAAgACAAMAAwADAAEAAQABAAEAAQABAAEAAQAB
AAEAAQABAAEAAQABAAAAAAD////////9//3//f/9//3//f/8//z//P/8//z//P/8//z/
+//7//r/+v/5//n/+P/4//j/9//3//f/9v/2//b/9f/1//T/9P/0//T/9P/y//L/8v/y
//T/9P/z//P/8//z//P/8//z//P/8//z//P/8//z//P/8//z//P/8//w//D/8P/w//D/
8P/w//D/8P/w//H/8f/x//H/8f/x//H/8f/x//H/7//x//H/8v/y//D/8P/w//D/8P/w
//D/8P/w//D/8P/w//D/8P/w//D/8P/w//D/8P/u/+7/7v/u/+7/7v/u/+7/7P/s/+z/
7P/s/+z/7P/s/+z/7P/s/+z/7v/u/+7/7v/u/+7/7v/u//D/8P/x//L/8f/y//P/9P/0
//P/8//z//P/8//0//X/8//z//T/9f/3//f/9//4//j/+P/5//n/+P/4//j/9//3//T/
8P/v/+//7//v//D/8v/y//L/8v/x/+7/7P/q/+r/6f/p/+n/6f/p/+n/6f/p/+n/6f/p
/+n/6v/q/+n/6//r/+v/6//p/+n/6f/p/+n/6f/p/+n/6f/p/+n/6f/q/+r/6v/q/+z/
7f/v//P/+P/+/woAGgAtAEUAYAB8AKEAygDpAPYA8wDmANwAyQCYAEgA+P/D/5//eP9J
/zX/Tf9q/3b/ff+K/5P/of+x/7//y//X/+P/6v/u//D/7v/v/+//8P/w//D/8v/y//L/
8v/z//P/9f/1//b/9//1//T/9P/0//f/9//3//f/9v/2//b/9//3//f/+P/4//v/+//7
//v//P/9//3//f/9//3//f/+////////////AAAAAAAAAAACAAMAAwADAAMABAAFAAUA
BwAHAAkACQAJAAoACgAKAAoACgAKAAwADwAQABEAEQARABEAEgATABYAFwAYABkAGgAb
ABwAHQAeAB8AIAAiACEAIgAjACQAJQAmACcAKAApACkAKgAqACwALQAtAC0AKwArACsA
KwAsACwAKwAqACcAJgAkACMAJAAjACIAIQAgAB8AHgAcABoAGgAZABgAFgAVABQAEgAP
AA8ADwAOAA0ADAALAAoACwAKAAkACAAHAAUABQAEAAUABAADAAIAAAAAAAAA////////
///+//3//f/9//3//f/9//3//f/9//3//P/8//z//P/8//z//f/9//3//f/9//3//f/9
//3//f/9//3//f/9//7//v8AAAAAAAAAAAEAAQABAAIAAgACAAIAAgAAAAEAAQABAAIA
AgACAAIAAwADAAMAAwADAAQABAAEAAQABQAFAAUABQAFAAUABQAHAAcABwAHAAcABwAH
AAcABwAHAAcABgAGAAUABQAFAAUABQAFAAUABwAHAAYABgAEAAQABAAEAAQABAADAAMA
BAAEAAMAAwACAAIAAgABAAMAAwACAAIAAgABAAEAAAACAAIAAgACAAIAAgACAAIAAgAC
AAEAAQADAAMAAwADAAEAAQABAAEAAQABAAEAAQABAAEAAQABAAIAAgACAAIABAAEAAQA
BAACAAIAAwADAAEAAQABAAEAAwADAAMAAwADAAMAAwAEAAQABgAGAAYABgAEAAQABAAE
AAYABgAGAAYABAAEAAQABAAGAAYABgAGAAYABgAGAAYABAAEAAQABAAEAAQABAAEAAYA
BgAGAAYABgAGAAYABgAGAAYABgAGAAYABgAGAAgACgALAAwADQAOAA8AEAAQAA8ADwAP
AA8ADwAQABEAEQARABIAEwATABMAEwAUABQAFAAVABUAFAASABIAEQAPAA4ACgAJAAkA
CQAJAAoADAAMAAwADAALAAgABgAEAAQAAQABAAEAAQABAAEAAQABAP//////////AAAA
AP///////////////wEAAQABAAEAAQABAAEAAQABAAEAAQACAAIAAgACAAIABQAHAAsA
EAAYACgAOgBRAG0AigCsANUA+gANAQ4BAQH4AOwAxQB+AC4A7P/B/53/cP9P/1n/ef+M
/5b/of+q/7X/xf/V/+H/7f/3/wEABgAIAAgABgAHAAcACAAIAAgACgAKAAoACgALAAsA
CwALAAwADQANAAwADAAMAA0ADQANAA0AEAAQABAAEQAPAA8AEAAQABEAEQARABEAEgAT
ABMAEwATABMAEwAUABcAFwAXABcAFgAWABYAFgAWABcAFwAXABcAGAAZABkAFwAXABkA
GQAbABwAHAAcABwAHAAcAB4AHwAgACEAIQAlACUAJgAnACoAKwAsAC0ALgAvADAAMQAy
ADMANAA2ADcAOAA5ADoAPQA+AD8AQAA/AD8AQABAAEAAQQBBAEEAQQBBAEEAQQBAAEAA
PwA+AD8APgA8ADsAOgA5ADgANwA2ADUANAAyADAAMAAvAC4ALgAtACwAKgArACsAKwAq
ACcAJgAlACQAJQAkACMAIgAhAB8AHwAeAB8AHgAdABwAHAAcABwAGwAZABkAGQAYABkA
GQAZABkAGQAZABkAGQAZABkAGAAYABgAGAAYABgAFwAXABcAFwAZABkAGQAZABcAFwAX
ABcAFwAXABgAGAAaABoAGgAaABoAGQAYABgAGQAaABsAHAAaABsAGwAbABwAHAAcABwA
HQAdAB0AHQAfACAAIAAgACAAIQAhACEAIQAhACEAIQAhACEAIQAhACEAIQAhACEAIQAh
ACEAIAAiACEAIQAhAB8AHwAfAB8AHwAfAB4AHgAeAB4AHgAeABwAHAAbABsAGgAaABkA
GQAaABoAGgAZABkAGQAYABgAGgAZABkAGAAWABYAFgAWABgAGAAYABgAGAAYABcAFwAX
ABcAFwAXABcAFwAXABcAFwAXABcAFwAXABcAFwAXABYAFgAWABYAFAAUABQAFAAWABYA
FwAXABcAFwAXABcAGQAZABkAGQAZABkAGQAaABoAHAAcABwAHAAcABwAHAAcABwAHAAc
ABwAHAAcABwAHAAaABoAGgAaABwAHAAcABwAGgAaABoAGgAaABoAGgAaABwAHAAcABwA
HAAcABwAHAAeAB4AHgAeAB4AHgAeACAAIAAhACIAIwAkACUAJgAmACMAIwAjACMAJQAm
ACcAJwAnACgAKQApACkAKQAqACoAKgArACsAKgAoACgAJwAlACQAIAAfAB8AHwAfACAA
IgAiACIAIgAhACAAHgAcABwAHQAdAB0AHQAdAB0AHQAdAB0AHQAdAB0AHAAcABsAGwAc
AB0AHgAfAB0AHQAdAB0AHwAfAB8AHwAdAB0AHQAeACAAIAAgACAAIwAlACkALgA2AEQA
VgBtAIkApADGAO0AFAEpASwBHwEWAQoB6QCmAFQAEADl/8H/lP9x/3n/l/+s/7b/w//M
/9n/6f/1/wMADwAZACEAKAAqACoAKAApACkAKgAqACoALAAsACwALAAtAC0AKwArACwA
LQAvAA==
         </WaveFormData>
      </LeadData>
      <LeadData>
         <LeadByteCountTotal>10000</LeadByteCountTotal>
         <LeadTimeOffset>0</LeadTimeOffset>
         <LeadSampleCountTotal>5000</LeadSampleCountTotal>
         <LeadAmplitudeUnitsPerBit>4.88</LeadAmplitudeUnitsPerBit>
         <LeadAmplitudeUnits>��V</LeadAmplitudeUnits>
         <LeadHighLimit>2147483647</LeadHighLimit>
         <LeadLowLimit>268435456</LeadLowLimit>
         <LeadID>V3</LeadID>
         <LeadOffsetFirstSample>0</LeadOffsetFirstSample>
         <FirstSampleBaseline>0</FirstSampleBaseline>
         <LeadSampleSize>2</LeadSampleSize>
         <LeadOff>FALSE</LeadOff>
         <BaselineSway>FALSE</BaselineSway>
         <ExcessiveACNoise>FALSE</ExcessiveACNoise>
         <MuscleNoise>FALSE</MuscleNoise>
         <LeadDataCRC32>3188815923</LeadDataCRC32>
         <WaveFormData>
BgAGAAYABgAIAAgACAAIAAoACgAKAAoADAAMAAwADAAOAA4ADgAOABAAEAAQABAAEQAS
ABMAFAAVABYAFwAYABkAGgAbABwAHwAgACEAIgAjACQAJQAmACkAKgArACwALgAuAC4A
LgAvADAAMQAyADIAMgAyADIAMgAyADIAMgAwADAAMAAwAC0ALAArACoAKAAoACgAKAAl
ACQAIwAiACAAIAAgACAAHwAeAB0AHAAZABgAFwAWABMAEgARABAADgAOAA4ADgANAAwA
CwAKAAgACAAIAAgACAAIAAgACAAGAAYABgAGAAQABAAEAAQABAAEAAQABAAEAAQABAAE
AAQABAAEAAQABgAGAAYABgAEAAQABAAEAAQABAAEAAQABQAGAAcACAAIAAgACAAIAAgA
CAAIAAgACgAKAAoACgAMAAwADAAMAAwADAAMAAwADAAMAAwADAAOAA4ADgAOAAwADAAM
AAwADAAMAAwADAAOAA4ADgAOAAwADAAMAAwADAAMAAwADAAMAAwADAAMAAwADAAMAAwA
DAAMAAwADAAMAAwADAAMAAwADAAMAAwACgAKAAoACgAKAAoACgAKAAwADAAMAAwACgAK
AAoACgAKAAoACgAKAAgACAAIAAgACAAIAAgACAAIAAgACAAIAAYABgAGAAYACAAIAAgA
CAAGAAYABgAGAAYABgAGAAYABgAGAAYABgAGAAYABgAGAAgACAAIAAgABgAGAAYABgAG
AAYABgAGAAYABgAGAAYABgAGAAYABgAGAAYABgAGAAQABAAEAAQABAAEAAQABAAGAAYA
BgAGAAYABgAGAAYABgAGAAYABgAGAAYABgAGAAcABwAIAAkACQAKAAsADAAOAA8AEAAQ
ABAAEAAQABAAEAAQABAAEAARABIAEgATABQAFAAUABQAEgATABMAEgAUABMAEQAOAAkA
BwAHAAgACAAJAAkACQAMAAwACgAHAAUABAACAP//AAAAAAEAAQADAAMAAwADAAIAAgAC
AAIABAAEAAMAAwABAAEAAQABAAQABAADAAMAAwADAAMAAwADAAMAAwADAAMAAwADAAUA
BgAJAAsAEAAaACkAOgBQAGkAhQCqANQA/AAbATIBSAFfAWUBSwEEAacAVgAZAN//pv+L
/5b/qP+v/7f/wv/J/9H/3P/o/+7/+P8BAAUABgAJAAcABwAHAAcACQAJAAkACQAJAAkA
CQAKAAsACwAMAAwADgALAAsADAANAA0ADQANAA0ADQANAA4ADAAMAAwADAAMAAwADAAM
AA4ADwAPAA8ADwAPAA8AEAASABMAEwATABEAEQARABIAFAAVABYAFgAWABcAFwAXABcA
FwAWABYAFwAYABgAGAAZABoAHAAfAB4AHwAgACAAHgAfACEAIQAiACMAJAAkACcAKAAp
ACoAKgArACwALQAwADEAMwA2ADcAOAA6ADsAPAA8ADwAPAA+AD8AQABCAEEAQQBBAEAA
QgBCAEIAQAA/AD8APgA9ADsAOgA5ADgAOAA3ADYANAAxADAALwAtACwAKwAqACkAKAAl
ACUAJQAlACIAIQAgAB8AHgAdABwAGQAZABgAGAAXABYAFQAUABQAFAATABIAEgAUABQA
FAAQABAAEAAQAA8ADwAOAA4ADgAOAA8ADwANAA0ADAALAAoACgALAAsACwALAAoACgAI
AAgACAAIAAoACgAKAAoACgAKAAsACwALAAwADAAMAA4ADwAPAA8ADQAOAA4ADgANAA0A
DQANAA8ADwAPABAAEAAQABAAEAARABEAEQARABEAEQARABIAFAAUABQAFAASABIAEgAS
ABIAEgASABIAEgARABEAEAAOAA4ADgANAA0ADQANAA0ADQAMAAwADAAKAAoACgAKAAoA
CgAKAAoACQAJAAkACQAJAAkACQAJAAsACgAKAAoACAAIAAgACAAIAAgACAAHAAcABwAH
AAcABQAFAAUABQAHAAcABwAHAAcABwAHAAgABgAGAAUABQAFAAUABQAFAAUABQAFAAUA
BQAEAAQABAACAAIAAgACAAMAAwADAAMAAwADAAMAAgAEAAQABAAEAAQAAgACAAIAAgAC
AAIAAgACAAIAAgACAAIAAgACAAIAAgACAAIAAgACAAAAAAAAAAAA/v//////AAABAAEA
AgADAAQABAAFAAYABgAGAAYABgAEAAQABAAEAAQABQAGAAYACQAKAAoACgAKAAoACwAL
AAsADAAMAAsABgADAAEAAQACAAIAAwADAAMABAAEAAIA/f/8//z/+//5//j/+P/5//f/
9//3//f/9//4//j/+P/4//j/+P/3//f/9//3//f/9//4//j/9//1//X/9f/1//X/9f/1
//X/9f/1//X/9f/1//b/+f/7/wAACAATACIANgBNAGcAjAC+AOgADQEqAUYBXwFvAWcB
NAHVAHQAKwDt/6z/ef90/4j/l/+d/6j/sf+5/8L/zv/Y/+D/5//t//L/8//z//P/8//z
//P/8//z//P/8//z//P/9P/z//P/9P/0//X/8//0//b/9f/1//X/9f/3//f/9//4//j/
+P/4//j/+v/6//r/+v/6//v/+//7//v/+//7//z//P/9//3//f/9//3//f/+//7///8A
AAAAAAABAAEAAQACAAMAAwAEAAUABgAGAAYABAAEAAUABwAIAAkACgAKAAoACwANAA0A
DgAPABAAEAATABQAFQAWABYAFwAYABkAHQAdAB4AIAAfACAAIgAjACcAKAApACoAKwAr
ACsALAAtAC0ALQAsAC4ALgAuACwAKwArACoAKQAnACYAJQAkACYAJQAkACIAIQAgAB8A
HQAcABsAGgAZABcAEwASABEAEQAOAA0ADAALAAoACQAIAAUABQAEAAQAAQAAAP///v/+
//7//f/8//r//P/8//z//P/8//z//P/5//n/+P/4//j/+P/5//n/9//3//b/9f/0//T/
9f/1//X/9f/0//T/9P/0//T/9P/0//T/9P/0//T/9P/1//X/8//0//T/9P/0//X/9f/1
//P/9P/0//T/9//3//f/9//3//f/9//4//j/+P/4//j/9//3//f/9//1//X/9f/2//b/
9v/2//b/9P/0//T/9P/2//b/9v/2//b/9f/1//T/9P/0//T/8//z//P/8//z//P/8v/y
//L/9P/0//T/9P/0//T/9P/0//P/8//z//P/8f/x//H/8f/x//D/8P/w/+7/7v/u/+7/
7v/u/+7/7f/v/+//7//v/+//7//v/+//7//v/+//7//v/+//7//w//D/8P/v/+//7f/t
/+3/7f/t/+3/7f/t/+3/7P/s/+z/7v/u/+7/7v/t/+3/7f/t/+3/7f/r/+r/7P/s/+z/
7P/s/+z/7P/s/+z/7P/s/+z/7P/s/+z/7P/s/+z/7P/s/+z/7v/u/+7/7v/s/+z/7P/s
/+z/7P/s/+z/7P/s/+z/7P/s/+z/7P/s/+3/7f/u/+//8f/y//P/9P/0//X/9v/2//b/
9v/2//b/+P/4//j/+P/5//r/+v/7//z//P/8//z//P/9//3//P/8//v/+f/2//P/8f/x
//L/8v/z//P/8//y//L/8P/t/+r/6v/p/+f/6P/o/+n/6f/p/+n/6f/p/+r/6v/q/+r/
6P/o/+f/5//n/+f/5//n/+b/5v/l/+X/5f/l/+X/5f/l/+X/5f/l/+P/4//j/+X/5v/p
/+3/8v/6/wkAGAAsAEMAYwCMALgA4gABARoBMAFHAVUBQwEEAaMARAABAMf/iP9j/2r/
gP+L/5X/nv+n/7H/vP/G/87/1v/d/+H/5P/j/+P/4//j/+P/4f/h/+H/4f/j/+P/4//k
/+P/4//k/+T/5v/j/+P/5P/l/+X/5f/l/+X/5f/l/+b/5v/m/+b/5v/o/+j/6P/o/+j/
6f/p/+n/6//r/+v/7P/q/+v/6//r/+3/7f/t/+7/7P/t/+7/7v/u/+//7//v//L/8//z
//T/9f/2//b/9v/2//b/9//5//j/+f/6//r/+v/7//3//f/+////AAAAAAEAAgADAAQA
CAAJAAoACwANAA0ADgAQABEAEgAUABUAFwAYABkAGgAZABkAGQAaABsAGwAbABoAHAAc
ABwAGgAZABkAGAAXABcAFgAVABQAEgARABAADgANAAwACwAJAAgABwAGAAUABgADAAMA
AwADAAAA///+/////v/9//z/+//7//r/+v/5//j/9//2//b/9v/1//T/9v/4//j/+P/2
//b/9v/2//X/9f/0//T/9P/0//X/9f/1//X/9P/z//P/9P/2//f/9f/1//T/9P/2//b/
9v/2//b/9v/2//b/9P/0//X/9f/3//j/+P/4//b/9//3//f/9//4//j/+P/5//n/+f/5
//n/+f/5//r//P/8//z//P/7//v/+//7//v/+//7//z//v/+//7//v/8//z//P/8//z/
/P/8//z//P/7//v/+v/6//r/+v/5//v/+//7//v/+//6//r/+v/6//r/+v/6//j/+P/4
//j/9//3//f/9//5//n/+f/5//v/+v/6//r/+v/6//r/+v/8//z//P/7//v/+//7//v/
+//7//v/+//5//n/+f/5//n/+f/5//r/+P/4//f/9//3//f/9//3//n/+f/5//n/9//2
//b/9v/3//j/+f/6//r/+f/4//f/9//3//f/+P/4//b/9v/2//b/+P/4//j/+P/6//r/
+v/6//j/+P/4//j/+P/4//j/+P/4//j/+P/4//j/+P/4//j/+P/4//j/+P/2//b/9v/2
//j/+P/4//j/+P/4//j/+P/2//f/9//4//v/+//8//3//v/+////AAD+//7//v/+/wAA
AAAAAAAA/v///wAAAAABAAIAAgACAAIAAgADAAMAAAAAAP///f/6//f/9f/1//j/+P/5
//n/+f/6//r/+P/z//L/8v/x//H/8P/w//H/8f/x//H/8f/v//D/8P/w//L/8v/y//H/
7//v/+//7//v//D/8P/v/+3/7f/t/+3/7f/t/+3/7f/v/+//7//v//H/8v/z//n/AgAO
AB8AMABIAGMAhwCyANgA+gATASgBQAFRAUcBEwG8AF0AFgDf/6P/eP93/47/mv+j/6v/
tP+9/8n/1P/e/+b/7P/x//X/9v/1//P/8//z//P/9f/1//X/9f/3//f/9//4//f/9//4
//j/+v/3//f/+P/3//f/9//3//f/9//3//j/9v/2//b/9v/2//b/9v/2//b/9//3//f/
9//3//f/+P/4//n/+f/5//n/+f/5//r/+v/7//z//P/8//3//f/9/wAAAQABAAIAAQAC
AAIAAgACAAIAAwAFAAgACQAKAAoACgALAA0ADQAOAA8AEAAQABMAFAAVABYAFwAXABcA
FwAbABsAHAAeAB8AIAAiACMAIwAkACUAJgApACkAKQAqACsAKwArACoAKAAoACgAJgAl
ACUAJAAjACMAIgAhACAAIAAfAB4AHAAbABoAGQAXABgAFwAWABUAFAARABEAEQAPAAwA
CwAKAAkACAAHAAYAAwADAAIAAgABAAAA///+/wAAAAD///7//P/+//7//v/8//z//P/8
//v/+//6//r/+v/6//v/+//7//v/+v/5//r/+v/7//v//f/9//z//P/6//r/+v/6//z/
/P/8//z//P/8//3//f/9//7//v/+//7///////////8AAAAAAAABAAEAAQABAP//////
/wAAAAAAAAAAAAABAAEAAQABAAEAAQABAAIAAgACAAIAAgACAAIAAgACAAAAAAAAAAAA
AAD//////v8AAAAAAAD////////////////+//7//v/+//7//v/+//7//v/+//7//f/9
//3//f/9//3//f/9//3//P/8//z//v/+//7//v/+//7//v/9//v/+//7//v//f/9//3/
/f/7//v/+//7//v/+//7//z/+v/6//n/+f/5//n/+f/5//n/+f/5//n/+P/2//X/9P/0
//T/9P/0//X/9f/1//X/9f/1//f/9v/2//b/9v/2//b/9v/2//b/9v/2//b/9v/2//b/
9v/2//b/9v/2//b/9v/4//j/+P/4//j/+P/4//j/+P/4//j/+P/4//j/+P/4//j/+P/4
//j/+v/6//r/+v/5//n/+v/7//3//v///wAA/v///wAAAAD+//7//v/+/wAAAAAAAAAA
AQACAAIAAwAEAAQABAAEAAQABQAFAAQAAgABAP///P/5//f/9//4//j/+f/5//n/+v/6
//j/9f/2//b/9f/z//L/8v/z//P/9f/1//X/9f/0//T/9P/0//T/9P/z//P/9f/1//X/
9f/1//T/8v/x//P/8//z//P/8f/x//H/8f/z//P/8//1//b/+f/7/wQAEgAjADQASgBj
AIcAsADYAPYADwEgATYBRQE7AQ0BuABbABQA3/+n/3z/ef+O/5z/o/+t/7b/v//L/9T/
3P/i/+r/7//x//L/8//x//H/8f/x//H/8f/x//H/8v/z//T/9v/1//X/9v/2//f/9f/2
//j/+f/5//n/+f/5//n/+f/6//r/+v/6//r//P/8//z//P/6//v/+//7//v/+//7//z/
/P/9//3//f/9//3//f/+//z//f/+//7/AAABAAEAAQACAAMAAwAEAAUABgAGAAYACAAI
AAkACwAKAAsADAAMAAwADQAPAA8AEAARABIAEgATABQAFQAWABgAGQAaABsAHQAdAB4A
IAAhACIAJAAlACcAKAApACoAKwArACsALAAtAC0ALQAsACsAKgApACYAJwAnACYAJQAl
ACQAIwAiACIAIQAgAB4AHwAeAB0AGwAYABcAFgAVABUAEwAUABUAEwAQAA8ADgANAAwA
CwAKAAkACQAIAAgABwAGAAUABAAEAAQAAwACAAAAAgACAAIAAgACAAIAAgADAAMAAgAC
AAAAAAABAAEAAQABAAAA///8//z//f/9///////+//7/AAAAAAAAAAAAAAAAAAAAAAAA
AAABAAEAAQACAAIAAgACAAMAAwADAAUABgAGAAYABwAHAAcABwAHAAcABwAIAAgACAAI
AAgACwALAAsACwALAAsACwAMAAoACgAKAAoADAAMAAwADAAKAAoACgAKAAoACQAJAAgA
CAAIAAgABwAFAAUABQAFAAcABgAGAAYABAAEAAQABAAEAAQABAAEAAUABQAFAAUABAAD
AAIAAQABAAAAAAAAAAAAAAAAAAAAAAAAAAAA/////////////wEAAQABAAEAAQABAAEA
AQD///////8AAAAAAAD/////AQABAAEAAQD//////////wEAAAAAAAAAAAAAAAAAAAAB
AAEAAQABAAEAAQD//wAAAAACAAIAAgACAAIAAgACAAIAAgACAAIAAgACAAIAAgACAAQA
BAAEAAQABAAEAAQABAAEAAQABAAEAAQABAAEAAQABAAEAAQABAAEAAQABAAEAAQABAAE
AAQAAwADAAQABQAFAAYABwAIAAoACwAMAAwACgAKAAoACgAKAAoACgAKAA0ADgAOAA8A
EAAQABAAEAAQABEAEQAQABAADwANAAoABwAFAAUABgAGAAcABwAHAAgACAAGAAMAAgAC
AAEA///+//7/////////////////AAAAAAAAAAAAAAAA/////wEAAQABAAEAAAAAAP//
/////////////wEAAQABAAEAAQABAAEAAwAEAAUACQAOABoAJQA0AEgAYwCBAKgA1AD8
ABkBMgFGAVkBYQFJAQQBpwBSABUA3f+i/4P/jv+i/6v/s/+8/8P/zf/a/+T/7P/0//v/
//8CAAUABQAFAAUABQAFAAUABQAFAAUABQAFAAYABwAHAAgACAAIAAUABQAGAAcABwAH
AAcABwAHAAcACAAIAAgACAAIAAoACgAKAAoACAAJAAkACQALAAsACwAMAAwADQANAA0A
DQANAA0ADgAOAA8AEAAQABAAEQARABEAEAARABEAEgATABQAFAAUABQAFAAVABcAGAAZ
ABoAGgAaABsAHQAdAB4AHwAgACAAHwAgACEAIgAkACUAJgAnACsAKwAsAC4ALwAwADIA
MwA1ADYANwA4ADkAOQA5ADoAOwA7ADsAOgA6ADoAOgA4ADcANwA2ADUANwA2ADUANAAy
ADEAMAAuACsAKgApACcAJgAlACQAIwAiAB8AHwAfACEAHgAdABwAGQAYABcAFgATABMA
EgASABEAEAAPAA4ADAAMAAsACgAKAAwADAAMAAoACgAKAAoACwALAAoACgAIAAgACQAJ
AAkACQAIAAcABgAGAAcABwAFAAUABAAEAAUABgAHAAgABgAGAAYABgAGAAYABwAHAAcA
CAAIAAgABgAHAAcABwAIAAoACwAMAAsACwALAAsACwALAAsADAAMAAwADAAMAA0ADQAN
AA0ACwALAAsADAAMAAwADAAMAAwADAAMAAwADAAMAAwADAAOAA0ADQAMAAoACgAKAAkA
CQAJAAkACQALAAoACgAKAAoACgAKAAoACgAKAAoACgAJAAkACQAJAAkACQAJAAkACQAI
AAgACAAIAAgACAAIAAgACAAIAAcABwAHAAcABwAHAAcABwAHAAcABwAHAAcABwAHAAcA
CAAIAAgABwAHAAcABwAHAAcABQAFAAUABQAFAAQABAAEAAYABgAGAAYABQAFAAUABQAD
AAMABQAEAAYABAAEAAQABAAEAAQABAAEAAQABAAEAAQAAgACAAIAAgAEAAQABAAEAAIA
AgACAAIABAAEAAQABAAEAAQABAAEAAIAAgACAAIAAgACAAMAAwAEAAUABQAGAAcACAAI
AAkACgAKAAoACgAIAAgACAAIAAoACgALAAwADAANAA4ADgAMAAwADAANAA8ADgAOAA0A
DQAKAAcABQADAAQABAAFAAUABQAGAAYABgADAAIAAgD///3//P/8//v/+//7//v//f/9
//7//v/+//7//v/+//v/+//7//v//f/9//7//v/7//v/+//7//v/+//7//v/+//7//v/
+//5//v//P///wEABgAOABcAJgA4AFEAawCMALgA5gALASgBQgFbAW0BZwE6AeMAhAA5
APv/uP+B/3b/jP+b/6P/rP+1/7v/xv/S/9z/4v/r//P/9v/7//v/+//7//v/+f/5//n/
+f/6//v//P/+//3//f/+//7//v/7//v//P///////////////////wAAAAAAAAAAAAAA
AAAAAAAAAAAAAQABAAEAAQABAAEAAgAAAAEAAQABAAEAAQABAAIAAgADAAQABAACAAMA
AwADAAYABwAHAAgABwAIAAgACAAKAAoACwANAAwADQAOAA4ADgAPABEAEQAQABEAEgAS
ABUAFgAXABgAGAAZABoAGwAfAB8AIAAiACMAJAAmACcAKwAsAC0ALgAvAC8ALwAwADEA
MQAxADAAMAAwADAALgAvAC8ALgAtAC0ALAArACoAKAAnACYAJAAjACIAIQAfAB4AHQAc
ABsAGAAVABUAFQATABAADwAOAA8ADgANAAwACQAJAAgACAAFAAQAAwACAAQABAADAAIA
AAACAAIAAgD///7//f/8//3//f/8//z//P/8//3//f/7//v/+v/5//j/+P/5//n/+f/5
//j/+P/2//b/9v/2//b/9v/2//b/+P/4//n/+f/3//j/+P/4//j/+f/5//n/+f/6//r/
+v/7//v/+//7//v/+//7//z//v/+//7//v///////////////////wAAAAAAAAAAAAD+
//7//v/+/wAAAAAAAAAAAAD//////v/+//7//v/9//3//f/9//3//f/8//z//P/8//z/
/P/8//r/+v/6//r/+//7//v/+//5//n/+f/5//n/+P/4//j/+P/4//j/+P/4//j/+P/3
//f/9//3//f/9//3//f/9//1//X/9f/1//f/9//3//j/+P/4//f/9//1//X/9f/1//f/
9//3//f/9f/0//T/9P/2//b/9v/2//X/9f/1//X/9f/1//X/9v/2//T/9P/0//T/9v/2
//b/9v/2//b/9v/2//b/9v/2//b/9v/2//b/9v/2//b/9v/2//b/9v/2//b/9v/2//b/
9v/0//T/9P/0//b/9v/2//b/9v/2//b/9v/2//b/9//3//r/+//7//z/+//8//z//f8A
AAAAAAAAAAAAAAAAAAAAAAAAAAEAAgACAAMABAAEAAQABAAEAAUABQAEAAQAAwADAAAA
/f/7//n/+v/6//v/+//7//z//P/6//f/9v/2//X/8//y//L/8f/x//H/8f/v/+//8P/w
//L/8v/y//L/8//z//P/8//x//H/8v/y//H/8f/x//H/8f/x//H/8f/z//P/8//z//P/
9f/2//f/+/8CAAwAGQAqAD4AVwB1AJ4AygDyABMBLAFEAVsBZwFPAQgBpQBMAA0A0f+S
/3P/fv+S/5v/o/+u/7f/wf/M/9j/4P/o/+//8//2//f/9//3//f/9//3//f/9//3//X/
9f/1//b/+f/5//r/+v/6//f/9//4//n/+f/5//n/+f/5//n/+v/8//z//P/8//7//v/+
//7//v////////////////8AAAAAAQABAAEAAQABAAEAAgACAAMABAAEAAQABQAFAAUA
BgAHAAcACAAJAAoACgAKAAgACAAJAAsADAANAA4ADgAOAA8AEQARABIAEwAUABQAFQAW
ABcAGAAaABsAHAAdAB8AHwAgACIAIwAkACYAJwApACoAKwAsAC8ALwAvADAALwAvAC8A
LgAwADAAMAAuAC0ALQAsACsAKwAqACkAKAAqACkAKAAmACUAJAAjACEAHgAdABwAGwAc
ABkAGQAZABkAFgAVABQAEwASABEAEAANAA0ADAAMAAsACgAJAAgACAAIAAcABgAEAAYA
BgAGAAQABAAEAAQAAwADAAIAAgACAAIAAwADAAEAAQAAAP//AAAAAAEAAQABAAEAAAAA
AAAAAAAAAAAAAAAAAAAAAAAAAAAAAQABAAEAAgACAAIAAgADAAMAAwADAAQABAAEAAUA
BQAFAAUABQAFAAUABgAGAAYABgAGAAcABwAHAAcABwAHAAcACAAIAAgACAAIAAYABgAG
AAYABgAGAAYABgAGAAUABQAEAAQABAAEAAMABQAFAAUABQADAAIAAgACAAIAAgACAAIA
AgACAAIAAgABAAEAAQABAAEAAQABAAEAAQAAAAAAAAAAAAAAAAAAAAAAAAAAAP//////
////////////////////////////AAABAAIABAAGAAYABQAFAAUABQAFAAUABQAFAAUA
BQAFAAQABAAEAAYABgAGAAYABwAHAAcABwAHAAcABwAIAAoACgAKAAoACgAKAAoACgAK
AAoACgAKAAoACgAKAAoACgAKAAoACgAKAAoACgAKAAoACgAKAAoACgAMAAwADAAMAAwA
DAAMAAwACgAKAAoACgAMAAwADAAMAA4ADwAPABAAEwATABQAFQAWABYAFwAYABYAFgAW
ABYAGAAYABgAGAAYABkAGgAaAB0AHgAeAB4AHgAeAB8AHwAcABwAGwAZABgAFQATABMA
EgASABMAEwAVABYAFgAUABEAEAAQAA8ADQAMAAwADQAPAA8ADwAPAA8AEAAQABAAEAAQ
ABAADwANAA0ADQANAA0ADgAOAA0ADwAPAA8ADwAPAA8ADwAPAA8ADwAPAA8AEQAUABUA
GwAiAC4APwBUAGoAhQCrANYA/gAgATcBTAFmAXUBawE3AdwAfwA4AAEAxf+Y/5n/rv+8
/8P/z//Y/9//6f/0//z/BAAMABEAFQAWABUAEwATABMAEwAVABUAFQAVABUAFQAVABYA
FQAVABYAFgAXABUAFgAYABkAGQAZABkAGwAbABsAHAAaABoAGgAaABwAHAAcABwAHgAf
AB8AHwAdAB0AHQAeACAAIQAhACEAIQAhACEAIgAiACMAJAAkACYAJwAnACcAJwAnACYA
JgAnACgAKAAoACgAKAApACsAKgArACwALAAuAC8AMQAxADIAMwA0ADQANQA2ADcAOAA4
ADkAOgA7AD0APQA+AEAAQwBEAEYARwBHAEgASQBKAE0ATQBNAE4ATQBNAE0ATABOAE4A
TgBMAE0ATQBMAEsASQBIAEcARgBIAEcARgBEAEMAQgBBAD8APgA9ADwAOwA6ADcANwA3
ADcANAAzADIAMwAyADEAMAAtAC0ALAAsACsAKgApACgAKgAqACkAKAAmACgAKAAoACYA
JgAmACYAJwAnACYAJgAkACQAJQAlACcAJwAmACUAJAAkACUAJQAnACcAJgAmACgAKAAo
ACgAKAAoACgAKAAqACoAKwArACoAKgApACgAKQArACwALQArACwALAAsAC8ALwAvAC8A
MQAxADEAMgAyADIAMgAyADUANQA1ADUANQA1ADUANgA4ADgAOAA4ADgAOAA4ADgAOAA4
ADgAOAA4ADcANwA2ADYANgA2ADUANQA1ADUANQA1ADQANAA0ADQANAA0ADQANgA2ADYA
NgA1ADUANQA1ADUANQA1ADUANQA0ADQANAA0ADQANAA0ADYANgA2ADUANQA1ADUANQA1
ADUANQA1ADcANwA3ADcANwA3ADcAOAA4ADgANwA3ADkAOQA5ADkANwA3ADcANwA4ADgA
OQA6ADoAOgA6ADoAOwA7ADsAOwA9AD0APQA8ADwAPgA+AD4APgA+AD4APgA+AD4APgA+
AD4AQABAAEAAQABAAEAAQABAAEIAQgBCAEIARABEAEQARABCAEIAQgBCAEQARABEAEQA
QgBCAEIAQgBEAEQARABEAEQARQBFAEYASQBJAEoASwBMAEwATQBOAE4ATgBOAE4AUABQ
AFAAUABSAFMAVABUAFMAVABUAFQAVABUAFUAVQBUAFQAUwBRAE4ASwBJAEkASgBKAEsA
SwBLAEwATABKAEkASABIAEcARQBEAEQARQBFAEUARQBFAEUARgBGAEYARgBGAEYARQBH
AEcARwBHAEUARgBGAEUARgBHAEgASQBJAEkASQBJAEoASwBMAE0ATwBSAFUAWQBgAGwA
ewCOAKQAvwDjAAwBNAFWAW0BggGYAakBowFzAR4BwQB6AEMACQDc/9X/6v/4////CwAU
AB0AJwAyADwARABKAE8AUQBUAFUAUwBTAFMAUwBTAFMAUwBTAFMAUwBTAFQAUwBTAFQA
VABUAA==
         </WaveFormData>
      </LeadData>
      <LeadData>
         <LeadByteCountTotal>10000</LeadByteCountTotal>
         <LeadTimeOffset>0</LeadTimeOffset>
         <LeadSampleCountTotal>5000</LeadSampleCountTotal>
         <LeadAmplitudeUnitsPerBit>4.88</LeadAmplitudeUnitsPerBit>
         <LeadAmplitudeUnits>��V</LeadAmplitudeUnits>
         <LeadHighLimit>2147483647</LeadHighLimit>
         <LeadLowLimit>268435456</LeadLowLimit>
         <LeadID>V4</LeadID>
         <LeadOffsetFirstSample>0</LeadOffsetFirstSample>
         <FirstSampleBaseline>0</FirstSampleBaseline>
         <LeadSampleSize>2</LeadSampleSize>
         <LeadOff>FALSE</LeadOff>
         <BaselineSway>FALSE</BaselineSway>
         <ExcessiveACNoise>FALSE</ExcessiveACNoise>
         <MuscleNoise>FALSE</MuscleNoise>
         <LeadDataCRC32>4007549055</LeadDataCRC32>
         <WaveFormData>
DgAOAA4ADgAQABAAEAAQABAAEAAQABAAEgASABIAEgAUABQAFAAUABQAFAAUABQAFQAW
ABcAGAAZABoAGwAcAB4AHgAeAB4AHwAgACEAIgAjACQAJQAmACkAKgArACwALQAuAC8A
MAAzADQANQA2ADYANgA2ADYANgA2ADYANgA2ADYANgA2ADQANAA0ADQAMgAyADIAMgAv
AC4ALQAsACsAKgApACgAJQAkACMAIgAfAB4AHQAcABsAGgAZABgAFwAWABUAFAASABIA
EgASABAAEAAQABAADgAOAA4ADgAOAA4ADgAOAAwADAAMAAwACgAKAAoACgAKAAoACgAK
AAoACgAKAAoACgAKAAoACgAKAAoACgAKAAoACgAKAAoADAAMAAwADAAMAAwADAAMAAwA
DAAMAAwADAAMAAwADAAMAAwADAAMAAwADAAMAAwADAAMAAwADAAMAAwADAAMAAoACgAK
AAoACgAKAAoACgAKAAoACgAKAAoACgAKAAoACgAKAAoACgAIAAgACAAIAAgACAAIAAgA
CAAIAAgACAAGAAYABgAGAAgACAAIAAgABgAGAAYABgAEAAQABAAEAAQABAAEAAQABAAE
AAQABAAEAAQABAAEAAIAAgACAAIAAgACAAIAAgAAAAAAAAAAAAAAAAAAAAAAAgACAAIA
AgAAAAAAAAAAAP7//v/+//7//v/+//7//v/+//7//v/+//7//v/+//7//v/+//7//v/8
//z//P/8//7//v/+//7//P/8//z//P/8//z//P/8//r/+v/6//r/+v/6//r/+v/6//r/
+v/6//j/+P/4//j/+v/6//r/+v/6//r/+v/6//j/+f/6//z/+//8//3//f///wEAAQAB
AAEAAQABAAEA/////wAAAQD/////AAABAAMAAwADAAQABAAEAAQABAAEAAMAAQD///r/
+f/5//n/+//8//z//P/+//7//P/6//j/9f/z//D/8v/z//P/8//z//P/8//z//H/8f/x
//H/8v/y//L/8v/x//H/8f/x//P/8//0//T/8v/y//L/8v/y//L/8v/y//L/8v/y//L/
9P/0//X/+/8FABEAIAAyAEIAWABzAJAArgDJAOUAAgEbASsBIgH4AK0AWgAbAO3/yP+2
/7b/u/++/8P/y//Q/9T/3P/i/+b/7P/x//T/9f/0//T/9P/0//T/9P/0//T/9P/y//L/
8v/y//L/8v/z//P/9f/0//T/9P/0//T/9P/1//f/+P/4//j/9//2//X/9P/0//T/9f/1
//P/8//z//P/8//0//T/9f/3//f/9//3//X/9v/3//f/+f/5//r/+v/8//z//f/9//v/
/P/8//3//v/+//7//v/+//////8BAAEAAgADAAMAAwAEAAYABwAHAAgACQAKAA0ADgAP
ABAADwAQABEAEgAVABYAGAAZABwAHQAfACAAHwAhACQAJAAlACYAJwAnACgAKAAoACkA
KQApACoAKgApACkAKAAnACcAJwAmACYAJQAlACQAIwAgAB4AHAAbABsAGQAXABUAEwAQ
AA8ADgALAAoACQAIAAkACAAHAAQABAADAAIAAQD///7//f/8//7//f/8//z//P/8//z/
/P/7//v/+//7//n/+P/3//b/9//3//f/9//3//f/9v/2//T/9P/0//T/9P/0//T/9P/0
//P/8//z//P/9P/0//T/9P/0//T/9P/0//X/9f/1//X/9f/1//b/9v/2//b/9v/0//T/
9f/1//b/9v/2//b/9P/1//X/9v/2//b/9v/2//b/9v/2//b/+P/4//j/+P/4//j/+P/4
//b/9v/2//b/9v/2//b/9f/1//X/9P/0//T/9P/0//T/9P/0//T/9P/y//L/8v/y//L/
8v/y//H/8f/x//D/8P/u/+//7//v/+//7//v/+7/7v/u/+7/7v/s/+z/7P/s/+7/7f/t
/+3/6//r/+v/7P/u/+3/7f/t/+//7//v/+//7f/t/+3/7f/t/+z/7P/s/+7/7v/u/+7/
7v/u/+7/7v/s/+z/7P/s/+z/7P/s/+z/7P/s/+z/7P/s/+z/7P/s/+z/7P/s/+z/7P/q
/+r/6v/q/+z/7P/s/+z/7P/s/+z/7P/s/+z/7P/s/+r/6v/q/+r/6v/q/+v/7P/u/+//
8P/x//H/8f/z//P/8//z//P/8//z//P/8//0//P/8//z//T/9//3//f/9//2//b/9v/2
//j/+P/3//X/8//w/+//7//v/+//8P/w//L/8v/y//D/7P/r/+n/6P/m/+b/5//n/+f/
5//n/+f/5//n/+f/5//n/+j/6P/o/+j/5//n/+f/5//n/+f/6P/o/+j/6P/o/+b/5v/m
/+b/6P/o/+j/6P/o/+j/6P/p/+//9/8BAA4AHgAwAEYAYQCGAKYAxQDlAAQBIwE7AT4B
JAHfAIIANQABAND/rv+k/6v/sP+1/7v/wv/I/87/1v/c/+L/5f/o/+v/6v/q/+r/6v/q
/+r/6v/q/+r/6P/o/+j/6P/q/+r/6//r/+v/6v/q/+r/6v/q/+r/6//r/+z/7P/s/+z/
7P/s/+z/7P/s/+3/7f/t/+3/7f/t/+3/7v/u/+//8f/x//H/8f/x//L/8//z//P/8//0
//T/9P/0//X/9f/1//b/9v/3//j/+P/4//j/+P/5//n/+//7//z//f/9//3//v8AAAEA
AQACAAMABAAFAAYABwAIAAkACgALAAwADwAQABIAEwASABMAFQAWABcAGQAcABwAHwAg
ACEAIQAiACIAIgAjACMAIwAkACQAIQAhACAAHwAdAB0AHAAcABsAGwAaABkAGAAWABQA
EwAVABMAEQAPAA0ACgAJAAgABQAEAAMAAgADAAIAAQD+//z/+//6//n/+f/4//f/9v/2
//X/9P/0//T/9P/0//T/9f/1//X/9f/y//L/8v/y//H/8f/x//H/7//v/+7/7v/s/+z/
7P/s/+7/7v/u/+7/7v/t/+3/7f/t/+7/7v/u/+7/7v/u/+7/7v/v/+//7//v/+//7//w
/+7/7v/u/+7/8P/w//H/8f/w//D/8P/w//D/8f/x//L/8v/y//L/8v/w//D/8P/w//L/
8v/y//L/8v/y//L/8v/y//L/8v/y//L/8v/y//H/8f/x//D/8P/w//D/8P/w//D/8P/w
//D/8v/y//L/8v/y//L/8v/x//H/8f/w//D/7v/v/+//7//v/+//7//u/+7/7v/u/+7/
7v/u/+7/7v/s/+v/6//r/+v/6//r/+z/7P/r/+v/6//t/+3/7f/t/+3/7f/t/+3/6//q
/+r/6v/s/+z/7P/s/+r/6v/q/+r/6v/q/+r/6v/s/+z/7P/s/+r/7P/q/+r/6v/q/+r/
6v/q/+j/6P/o/+j/6P/o/+j/6P/q/+r/6v/q/+j/6P/o/+j/6P/o/+j/6P/o/+j/6P/o
/+j/6P/o/+j/6P/o/+j/6P/o/+j/6P/o/+r/6//s/+7/7f/u/+//7//v//H/8f/x//H/
8f/x//H/7//v//D/8f/x//H/8v/z//P/8//z//T/9v/2//b/9v/2//X/8//x/+z/6//r
/+v/6f/q/+r/6v/q/+r/6P/m/+X/4//i/+D/4v/j/+P/4//j/+P/4//j/+P/4//j/+P/
4v/i/+L/4v/j/+P/4//j/+H/4f/i/+L/4v/i/+L/4v/k/+T/5P/k/+L/4v/i/+L/5P/m
/+n/7f/1/wEAEAAeADAASABjAIIAogC/ANsA9gARASMBIAH6AK8AVgAVAOf/uv+e/6D/
p/+s/7P/vf/E/8j/0P/W/9z/4P/j/+b/5f/m/+b/5v/m/+b/5P/k/+T/5P/m/+b/5v/m
/+b/5v/n/+f/5//m/+b/5v/o/+j/6P/p/+f/6P/o/+j/5v/m/+b/5v/o/+j/6f/p/+n/
6f/p/+n/6//s/+z/7f/r/+v/6//r/+v/7P/t/+3/7f/t/+7/7v/s/+z/7f/t/+//8P/w
//H/8P/w//D/8P/y//P/8//1//X/9v/3//f/9//4//r/+//7//z//f/+//3//v///wAA
AQACAAMABAAFAAYACAAJAAoACwANAA4ADwARABQAFAAUABQAFAATABYAFgAWABcAFwAX
ABgAGAAXABcAFgAVABUAFQAUABQAEwATABIAEQASABAADgANAA8ADQALAAkACQAGAAUA
BAADAAIAAQAAAP///v/9//r//P/7//r/+f/5//j/9//2//T/8//y//L/9P/0//T/9P/z
//P/8//z//L/8v/y//L/8//z//P/8//x//H/8P/w//L/8v/y//L/8v/y//L/8v/w/+//
7//v//H/8v/y//L/8P/w//D/8P/w//H/8f/x//H/8f/x//L/8v/y//L/8v/y//L/8//z
//L/8v/y//L/8v/z//P/9P/0//T/9P/0//T/9P/0//T/9P/0//T/9P/0//T/9P/0//T/
9P/0//T/9P/0//T/8//z//P/8v/y//L/8v/y//L/8v/y//L/8v/y//L/8v/y//L/8v/y
//H/8f/x//D/8P/w//H/8f/x//H/8f/x//D/8v/y//L/8v/w//D/8P/w//L/8f/x//H/
8f/x//H/8v/w/+//7//v/+//7//v/+//7f/t/+3/7f/v/+7/7v/u//D/8P/w//D/7v/u
/+7/7v/w//D/8P/w//D/8P/w//D/8P/w//D/8P/w//D/8P/w//D/8P/w//D/8P/w//D/
8P/w/+7/7v/u/+7/8P/w//D/8P/w//D/8P/w//D/8P/w//D/8P/w//D/8P/u/+7/7v/u
/+7/7v/u/+7/8P/w//D/8P/w//D/8f/y//T/9f/2//f/9//3//n/+f/5//n/+f/5//n/
+f/5//r//f/9//3//v////////////7//v/+//7//v/+//3/+//5//b/9f/1//X/9f/2
//b/+P/4//j/9v/y//H/7//u/+z/7P/t/+3/7f/t/+3/7f/t/+3/7f/t/+3/7v/u/+7/
7v/t/+3/7f/t/+3/7f/u/+7/7v/u/+7/7v/u/+7/7v/u/+7/7v/u//D/8P/w//X//f8J
ABcAJgA2AEoAYgB/AJoAtADPAOcAAgEVARcB/AC+AGkAIgD1/83/sP+s/7b/vf/A/8f/
z//U/9z/4v/o/+7/8v/z//T/8//y//L/8v/y//L/8v/y//L/8v/y//L/8v/y//L/8v/z
//P/9f/0//T/9P/0//T/9P/1//X/9v/2//b/9v/2//b/9v/2//b/9//3//f/9//3//f/
9//4//j/+f/5//n/+f/5//f/+P/5//n/+//7//z//P/6//r/+//7//v//P/8//3/AAAA
AAAAAAAAAAEAAQADAAMABAAFAAUABQAGAAgACQAJAAoACwAMAA8AEAARABIAEQASABMA
FAAVABYAGAAZABwAHQAfACAAHwAhACQAJAAlACYAJwAnACoAKgAqACsAKQApACoAKgAp
ACkAKAAnACcAJwAmACYAJwAnACYAJQAkACIAIAAfAB8AHQAbABkAGwAYABcAFgAVABQA
EwASABEAEAAPAAwADAALAAoACQALAAoACQAIAAgABwAGAAYABgAGAAYABgAFAAUABQAF
AAQABAAEAAQAAwADAAMAAwADAAMAAgACAAIAAgACAAIAAgACAAIAAgACAAEAAQABAAEA
AgACAAIAAgACAAIAAgACAAMAAwADAAMAAwADAAQABAAEAAQABAAEAAQABQAFAAYABgAG
AAYABgAHAAcACAAIAAgACAAIAAgACAAIAAgACAAIAAgACAAIAAgACAAIAAgACAAIAAgA
CAAIAAgABwAHAAcABgAGAAYABgAGAAYABgAGAAYABgAGAAYABgAGAAgACAAIAAcABwAH
AAYABgAGAAcABwAHAAcABwAHAAYACAAIAAgACAAIAAgACAAIAAgABwAHAAcABwAHAAcA
CAAIAAcABwAHAAUABQAFAAUABQAFAAUABQAFAAQABAAEAAQABAAEAAQABAAEAAQABAAC
AAIAAgACAAQABAAEAAQAAgACAAIABAACAAIAAgACAAIAAAAAAAAAAAAAAAAAAAAAAAAA
AAAAAAAAAAAAAAAAAAAAAAAAAAAAAAAAAAAAAAAAAAAAAAAAAAACAAIAAgACAAIAAgAC
AAIAAgACAAIAAgAAAAEAAgAEAAcACAAJAAkACQALAAsACwAJAAkACQAJAAsACwAMAA0A
CwALAAwADQANAA0ADQAOAA4ADgAOAA4ADAALAAkABwAGAAUABQAFAAMABAAEAAQABgAG
AAQAAgABAP///v/8//z//f/9//3//f/9//3//f/7//v/+//7//z//P/8//z//f/9//3/
/f/8//v/+//6//z//P/8//z/+v/6//r/+v/8//z//P/8//7/AAADAAsAFwAlADIAQABU
AG4AhwCiALwA0QDnAAABEwEVAf4AxgB1ADAAAwDb/77/uv/C/8f/zP/T/9v/4P/o/+7/
8v/2//z//f/8////AAD+//7//v/+//7//v/+//7/AAAAAAAAAAD+//7//////wEAAAAA
AAAAAAAAAAAAAQD//wAAAAAAAAIAAgACAAIAAgACAAMAAwAFAAUABQAFAAMABAAEAAUA
BQAFAAUABQAFAAYABwAHAAcABwAIAAgACgAKAAsACwAJAAoACgALAAoACgAKAAoADAAN
AA0ADwANAA4ADwAPAA8AEAASABMAEwAUABUAFgAVABYAFwAYABoAHAAeACAAHwAgACIA
IwAkACUAJwAoACkAKwAuAC4ALwAwADEAMQAwADAAMAAxAC8ALwAwADAAMQAxADAALwAv
AC8ALgAuAC0ALQAsACsALAAqACgAJwAlACMAIQAfACEAHgAdABwAGQAYABcAFgAVABQA
EwAQABIAEQAQAA8ADQAMAAsACgAMAAsACgAKAAgACAAIAAgABwAHAAcABwAIAAgACAAI
AAcABwAHAAcABwAHAAYABgAEAAQABAAEAAQABAAEAAQABgAFAAUABQADAAQABAAEAAQA
BAAEAAQAAgADAAMAAwAFAAUABQAGAAYABgAGAAYABgAGAAcABwAIAAgACAAIAAgACQAJ
AAoACgAKAAoACgAKAAoACgAKAAkACAAHAAYACAAIAAgACAAIAAgACAAIAAYABgAGAAUA
BQAFAAQABAAEAAQABAAEAAYABgAGAAYABQAEAAMAAgACAAIAAgABAAMAAwACAAIAAAAB
AAEAAQABAAEAAQAAAAAAAAAAAAAAAAAAAAAAAAAAAP///////////////wAAAAD/////
//////////////3//f/9//3////+//7//v/8//z//P/8//7//v/+//7//v/+//7//v/+
//7//v/+//7//v/+//z//P/8//z//P/8//z//P/8//z//P/8//z//P/8//z//P/8//z/
/P/8//z//P/8//z//P/8//z//P/8//z//P/8//z//P/8//z//P/8//z//P/8//r/+v/6
//r/+v/7//z//v///wAAAQABAAMABQAFAAUAAwADAAMAAwADAAMABAAFAAcABwAIAAkA
BwAHAAcACAAIAAgACAAIAAoACQAHAAUAAAD//////////wAAAAAAAP7//v/8//r/+//5
//j/9v/2//f/9//3//f/9//3//f/+f/5//n/+f/4//j/+P/4//f/9//3//f/9f/1//b/
9v/0//T/9P/0//b/9v/2//b/9P/0//T/9P/2//b/+f///wcAEQAeAC4AQABYAHUAlACw
AM0A5wACARsBKwEmAf4AswBeAB8A8f/M/7T/tP+5/7z/wf/J/87/1v/c/+L/5v/s/+//
8P/x//L/8v/y//L/8v/y//L/8v/y//L/8v/y//L/8v/y//P/8//z//L/8v/y//L/8v/y
//P/8f/y//L/8v/y//L/8v/y//T/9P/1//X/8//z//P/8//1//b/9v/3//f/9//3//f/
9f/2//f/9//5//n/+v/6//z//P/9//3/+//8//z//f/+//7//v/+//7//////wEAAQAC
AAMAAwABAAIABAAFAAcACAAJAAoACgAKAAoACgALAAwADQAOABAAEgAVABcAGAAZABsA
HAAdAB8AIgAiACMAJAAlACUAJgAmACYAJwAlACUAJgAmACUAJQAkACMAJQAlACQAJAAj
ACMAIgAhAB4AHAAaABkAGQAXABUAEwARAA4ADQAMAA0ADAALAAoABwAGAAUAAgAEAAMA
AgABAAEAAAD///7//v/9//z//P/8//z//P/8//v/+//7//v/+P/4//j/+P/1//X/9f/1
//f/9//2//b/+P/4//j/+P/2//b/9v/2//b/9f/1//X/9f/2//b/9v/2//b/9v/2//b/
9//3//f/9//3//f/+P/6//r/+v/6//r/+v/7//v/+v/6//r/+v/8//3//f/+//3//P/7
//r/+v/6//r/+v/4//j/+P/4//r/+v/6//r//P/8//z//P/8//z//P/7//v/+//6//r/
/P/8//z//P/6//r/+v/6//z//P/8//z//P/8//z/+//5//n/+P/4//r/+//7//v/+f/5
//n/+P/6//r/+v/6//j/+P/4//j/+P/3//f/9//3//f/9//4//j/9//3//f/+f/5//n/
+f/3//f/9//3//f/9v/2//b/9v/2//b/9v/0//T/9P/0//b/9v/2//b/9v/2//b/9v/2
//b/9v/4//j/+P/4//j/+P/4//j/+P/4//j/+P/4//j/9v/2//b/9v/4//j/+P/4//j/
+P/4//j/+P/4//j/+P/6//r/+v/6//j/+P/4//j/9v/2//b/9//2//j/+f/6//v/+//7
//3///////////////////////7/////////AgADAAMAAwABAAIAAgACAAQABAAEAAMA
AQD///z/+//9//3//f/+/wAAAAAAAAAA/v/8//v/+f/2//T/9P/1//X/9f/1//X/9f/1
//X/9f/3//f/+P/4//b/9v/1//X/9//3//f/9//2//b/9v/2//b/9v/2//b/9v/2//b/
9v/2//T/9v/4//v//f8FAA0AGAAoADwAUgBrAI4AsADPAO8ADAEtAUcBTgE2AfcAoABP
ABMA5P++/7L/tf+8/8H/yf/O/9T/2v/i/+r/8P/z//b/+f/6//r/+v/6//r/+v/6//r/
+v/8//z//P/8//z//P/9//3//f/8//z//P/8//z//P/9//3//v/+//7//v/+//7//v/8
//z//f/9//3//f/9//3//f/+//7//////////////wEAAgADAAMAAwADAAQABAACAAIA
AwADAAUABgAGAAcACAAIAAgACAAIAAkACQALAAsADAANAA0ACwAMAA4ADwAPABAAEQAS
ABMAFAAVABYAFwAYABkAGgAbABwAHgAfACIAIwAlACYAKQArAC4ALgAvADAAMQAxADIA
MgAyADMANQA1ADYANgAzADMAMgAxADMAMwAyADIALwAvAC4ALQAsACoAKAAnACcAJQAj
ACEAIQAeAB0AHAAZABgAFwAWABUAFAATABAAEAAPAA4ADQALAAoACQAIAAgABwAGAAYA
BgAGAAYABgADAAMAAwADAAIAAgACAAIAAwADAAMAAwABAAEAAAAAAAAAAAAAAAAAAAAA
AAAAAAAAAP//////////AAAAAAAAAgACAAIAAgACAAMAAwADAAMAAwADAAQABAAEAAQA
BAAEAAQABQAFAAYABgAGAAYACAAJAAkACgAIAAgACAAIAAgACAAIAAgACgAKAAoACgAI
AAgACAAIAAoACgAKAAoACgAKAAoACQAJAAkACAAIAAgACAAIAAgACAAIAAgACAAIAAgA
CAAIAAYABgAGAAUABwAHAAYABgAGAAcABwAHAAcABwAHAAYABgAGAAYABgAGAAYABgAG
AAgABwAHAAcABwAHAAcACAAGAAUABQAFAAUABQAFAAUABQAFAAUABQAFAAQABAAEAAYA
BgAGAAYABQAEAAMAAgAEAAQABAAEAAQABAAEAAQABAAEAAQABAAEAAIAAgACAAIAAgAC
AAIAAgAEAAQABAAEAAIAAgACAAIAAgACAAIAAgACAAIAAgACAAQABAAEAAQABAAEAAQA
BAACAAIAAgACAAQABAAEAAQABAAEAAQABAAGAAYABgAHAAgACgALAAwACwALAAsADQAN
AA0ADQANAA0ADQANAA0ADgAPAA8ADwAQABEAEQARAA8AEAAQABAAEAAQABAADwANAAsA
CAAHAAcABwAHAAgACAAIAAgACAAGAAQAAwABAAAA/v/+/////f/9//3//f/9//3//f/9
//3//f/+//7//v/+//3//f////////////7//v/+//7//v/+//7//v8AAAAAAAAAAAAA
AAAAAAIAAwAJABEAHwAsADwATgBkAIMAogDAAN0A+QAYATEBQQE8ARABwQBqACsA/f/S
/7r/uv/D/8b/y//T/9r/4P/o//D/9P/4//3/AAD//wAA/v/+//7//v/8//z//P/8//z/
/P/8//z//P/8//3//f/9//z//P/8//z//P/8//3//f/+//7//v/+//7//v/+/wAAAAAB
AAEAAQABAAEAAQABAAIAAgADAAEAAQABAAEAAQACAAMAAwAFAAUABgAGAAQABAAFAAUA
BwAIAAgACQAKAAoACgAKAAgACQAJAAsADQAOAA8ADwANAA4AEAARAA8AEAARABIAEwAU
ABUAFgAXABgAGQAaAB0AHgAgACEAIgAjACUAJgAlACcAKgAqAC0ALgAvAC8ALgAuAC4A
LwAxADEAMgAyADEAMQAwAC8ALwAvAC4ALgAvAC8ALgAtACwAKgAoACcAJQAjACEAHwAh
AB4AHQAcABsAGgAZABgAFQAUABMAEAAQAA8ADgANAA0ADAALAAoACgAJAAgACAAIAAgA
CAAIAAcABwAHAAcACAAIAAgACAAHAAcABwAHAAcABwAGAAYABgAGAAYABgAIAAgACAAI
AAoACQAJAAkACQAKAAoACgAKAAoACgAKAAgACQAJAAkACwALAAsADAAKAAoACgAKAAwA
DAANAA0ADgAOAA4ADgAOAA8ADwAQABAAEAAQABAAEAAQABAAEAASABIAEgASABIAEgAS
ABIAEgASABIAEgAQABAAEAAPABEAEQAQABAAEgASABIAEgAQABAAEAAQABAAEAAQABAA
EAAQABAADwAPAA8ADgAOAA4ADwAPAA8AEQARABEAEAAQABAAEAAQABAAEAAQABAAEAAP
AA8ADwARABEAEQASABEADwAOAA0ADQANAA0ADQANAA0ADQANAA0ADAAMAAwADgAOAA4A
DgAMAAwADAAMAAwADAAMAAwADAAMAAwADAAMAAwADAAMAAwADAAMAAwADAAMAAwADAAM
AAwADAAMAAwACgAKAAoACgAKAAoACgAKAAwADAAMAAwADAAMAAwADAAMAAwADAAMAAoA
CgAKAAoACAAIAAgACAAKAAoACgAKAAgACAAJAAoADAANAA4ADwARABEAEwATABEAEQAR
ABEAEQARABEAEgATABMAEwAUABcAFwAXABcAGAAYABgAGAAYABgAFwAVABUAEgARABEA
EQARABIAEgASABIAEgAQAA4ADQALAAoACAAIAAkACQALAAsACwALAAkACQAJAAkACwAM
AAwADAAMAAsACwALAAsACwALAAwADAAMAAwADAAMAAwADAAMAA4ADgAOAA4AEAAOABAA
FQAdACcANQBEAFYAagCEAKEAvgDaAPMACwEoATsBPQEgAeIAiwBGABcA7f/Q/8r/0v/Z
/97/5//t//L/+v8AAAYACgAQABMAFAAVABIAEAAQABAAEAASABIAEgASABIAEgASABIA
EgASABMAEwAVABQAFAAUABQAFAAUABUAFQAWABYAFgAWABYAFgAWABgAGAAZABkAGwAb
ABsAGwAZABoAGgAbAB0AHQAdAB0AGwAcAB0AHQAdAB0AHgAeACAAIAAhACEAHwAgACAA
IQAiACIAIgAiACQAJQAlACcAJQAmACcAJwApACoALAAtAC0ALgAvADAAMQAyADMANAA1
ADYANwA4ADkAOgA8AD0APgA/AEEAQgBDAEUASABIAEkASgBLAEsATABMAEwATQBNAE0A
TgBOAE0ATQBMAEsASwBLAEoASgBJAEkASABHAEYARABCAEEAQQA/AD0AOwA9ADoAOQA4
ADUANAAzADIAMwAyADEALgAuAC0ALAArACsAKgApACgAKgApACgAKAAmACYAJgAmACUA
JQAlACUAJgAmACYAJgAjACMAIwAjACMAIwAiACIAJAAkACQAJAAmACYAJgAmACYAJQAl
ACUAJQAmACYAJgAoACgAKAAoACYAJwAnACcAKQApACkAKgAqACoAKgAqACwALAAtAC0A
LgAuAC4ALgAuAC8ALwAwADAAMAAwADAAMgAyADIAMgAwADAAMAAwADAAMAAwADAAMAAw
ADAAMAAwADAAMAAvAC8ALwAuAC4ALgAuAC4ALgAuAC4ALgAuAC4ALgAuAC4AMAAwADAA
LwAtAC0ALAAsACwALQAtAC0ALwAvAC8ALgAuAC4ALgAuADAAMAAwADAALgAtAC0ALQAt
AC0ALQAuADAALwAvAC8ALwAvAC8ALwAvAC8ALwAvADEAMAAwADAALgAuAC4ALgAwADAA
MAAwADAAMAAwADAAMgAyADIAMgAyADIAMgAwADAAMgAyADIAMgAyADIAMgAyADIAMgAy
ADIAMgAyADIAMgAyADIAMgAyADIAMgAyADIANAA0ADQANAAyADIAMgAyADQANAA0ADQA
MgAyADIAMgA0ADQANAA0ADYANgA3ADgAOgA7ADwAPQA9AD0APwA/AD8APwA/AD8APwA/
AD8AQABBAEEAQQBCAEEAQQBBAEEARABEAEQARABEAEQAQwBBAD8APAA7ADsAOwA7ADwA
PAA+AD4APgA8ADwAOwA5ADgANgA2ADcANwA5ADkAOQA5ADsAOwA7ADsAOQA6ADoAOgA8
ADsAOwA7ADsAOwA7ADwAPgA+AD4APgA+AD4APgA+AD4APgA+AD4AQABAAEIARwBNAFcA
YwByAIIAlACuAMsA5gAAARcBLwFIAV0BYwFMARIBvQB4AEsAIQACAPz/BAAJAA4AFwAf
ACYALgAyADgAPgBCAEUARgBHAEYARABEAEQARABCAEIAQgBCAEMARABFAEYARABEAEUA
RQBFAA==
         </WaveFormData>
      </LeadData>
      <LeadData>
         <LeadByteCountTotal>10000</LeadByteCountTotal>
         <LeadTimeOffset>0</LeadTimeOffset>
         <LeadSampleCountTotal>5000</LeadSampleCountTotal>
         <LeadAmplitudeUnitsPerBit>4.88</LeadAmplitudeUnitsPerBit>
         <LeadAmplitudeUnits>��V</LeadAmplitudeUnits>
         <LeadHighLimit>2147483647</LeadHighLimit>
         <LeadLowLimit>268435456</LeadLowLimit>
         <LeadID>V5</LeadID>
         <LeadOffsetFirstSample>0</LeadOffsetFirstSample>
         <FirstSampleBaseline>0</FirstSampleBaseline>
         <LeadSampleSize>2</LeadSampleSize>
         <LeadOff>FALSE</LeadOff>
         <BaselineSway>FALSE</BaselineSway>
         <ExcessiveACNoise>FALSE</ExcessiveACNoise>
         <MuscleNoise>FALSE</MuscleNoise>
         <LeadDataCRC32>2825714453</LeadDataCRC32>
         <WaveFormData>
CgAKAAoACgAMAAwADAAMAA4ADgAOAA4AEAAQABAAEAASABIAEgASABQAFAAUABQAFQAW
ABcAGAAZABoAGwAcAB0AHgAfACAAIwAkACUAJgAnACgAKQAqAC0ALgAvADAAMwA0ADUA
NgA5ADoAOwA8AD0APgA/AEAAQgBCAEIAQgBDAEQARQBGAEUARABDAEIAQABAAEAAQAA/
AD4APQA8ADkAOAA3ADYANQA0ADMAMgAvAC4ALQAsACkAKAAnACYAJQAkACMAIgAhACAA
HwAeAB4AHgAeAB4AHAAcABwAHAAcABwAHAAcABoAGgAaABoAGgAaABoAGgAaABoAGgAa
ABoAGgAaABoAGgAaABoAGgAaABoAGgAaABoAGgAaABoAHAAcABwAHAAcABwAHAAcABoA
GgAaABoAGgAaABoAGgAaABoAGgAaABsAHAAdAB4AHAAcABwAHAAcABwAHAAcABwAHAAc
ABwAHgAeAB4AHgAeAB4AHgAeABwAHAAcABwAHAAcABwAHAAcABwAHAAcABoAGgAaABoA
HAAcABwAHAAaABoAGgAaABoAGgAaABoAGAAYABgAGAAYABgAGAAYABYAFgAWABYAFgAW
ABYAFgAUABQAFAAUABYAFgAWABYAFAAUABQAFAAUABQAFAAUABIAEgASABIAEgASABIA
EgASABIAEgASABAAEAAQABAAEAAQABAAEAAOAA4ADgAOAA4ADgAOAA4ADgAOAA4ADgAM
AAwADAAMAA4ADgAOAA4ADAAMAAwADAAMAAwADAAMAAoACgAKAAoACgAKAAoACgAKAAoA
CgAKAAgACAAIAAgABgAGAAYABgAGAAYABgAGAAQABAAFAAcABQAHAAgACQALAAwADAAL
AAkACgAKAAoACgAKAAoACwAMAAsACgAKAAsADAANAA8ADQANAA0ADQALAAsACgAJAAYA
BgAFAAUABwAHAAcABwAKAAoACAAFAAEAAAD+//7//P/8//z//P/+//7//v/+//3//P/7
//r//P/8//z//P/7//v/+//7//z//P/8//z//P/8//z//P/6//r/+v/7//3//f/9//3/
+//7//v//f8DAAsAFwAmADQASABhAHoAkwCyANYA/QAeAToBRQEvAfYApQBdACoAAQDm
/9v/2f/Z/9z/4f/l/+f/7P/v//L/9v/5//n/+v/4//b/9P/0//T/9P/0//T/9P/y//L/
8v/x/+//8P/x//H/8v/w//D/8P/y//L/8v/y//T/9f/1//X/8//z//T/9P/x//D/7//u
//H/8f/x//L/8v/y//L/8v/y//L/8//z//H/8f/x//H/8//0//X/9f/3//f/9//3//b/
9v/2//f/9f/1//T/9P/1//X/9f/2//b/+P/5//r//P/8//z//v///wAAAAABAAIAAwAE
AAUABAAEAAUABwAKAAwADgAPABMAFAAVABcAFwAYABgAGQAcAB8AIAAhACIAIwAjACQA
JQAlACUAJgAmACYAJgAmACQAJAAjACMAIwAiACEAIAAdABsAGQAXABgAFwAVABMAEAAO
AAwACwAHAAUABAADAAEA//////3//P/6//r/+f/2//X/9P/z//P/8//z//P/8v/y//L/
8v/x//H/8f/x//H/8f/w//D/8P/w//D/8P/w/+//7//v/+7/7v/u/+7/7P/s/+z/7P/q
/+r/6v/q/+j/6P/p/+n/6//r/+v/6//p/+j/6P/p/+v/6//r/+z/7P/s/+z/7P/s/+z/
7P/t/+3/7f/t/+7/7P/s/+3/7v/u/+7/7v/u/+7/7v/u/+7/8P/w//D/8P/w//D/8P/x
/+//7//v/+//7//w//D/8P/u/+3/7f/t/+//7//v/+//7//v/+//7//u/+3/7P/r/+v/
6//r/+v/7f/t/+3/7f/t/+3/7f/t/+v/6v/q/+r/6P/o/+j/6P/o/+j/6P/o/+r/6v/p
/+n/6P/o/+j/6f/p/+n/6f/p/+n/6f/p/+n/5//n/+f/5//l/+X/5f/l/+b/5//o/+n/
5//n/+f/5//l/+X/5f/m/+b/5v/m/+b/5v/m/+b/5v/m/+b/5v/m/+b/5v/m/+b/5v/l
/+T/4//i/+P/5P/l/+b/5v/m/+b/5v/m/+b/5v/m/+T/5P/k/+T/4v/i/+L/4//l/+X/
5//o/+f/5//o/+j/6f/p/+r/6v/q/+r/6v/q/+r/6//q/+n/7P/s/+z/7P/r/+v/6//r
/+3/7f/t/+z/6f/m/+b/5f/n/+f/5//n/+b/5v/l/+L/4f/f/97/3P/a/9r/2v/a/9r/
2v/a/9r/2v/a/9r/2v/a/9r/2v/a/9r/2f/Z/9n/1//Y/9j/2P/W/9b/1v/W/9T/1P/U
/9T/1//X/9f/1//X/9X/1f/V/9f/2//h/+v/+v8KABwANQBSAG8AjgC0ANsAAAEeATEB
KwH+AK8AXwAkAPX/zv+5/7X/t/+4/73/w//H/8r/zf/Q/9T/1//X/9j/1v/W/9T/1P/U
/9T/1P/U/9T/1P/U/9T/0//T/9T/1f/V/9b/1P/U/9T/1P/U/9T/1P/W/9f/1//X/9X/
1f/W/9b/1v/W/9b/1v/X/9f/1//Y/9j/2P/Y/9j/2P/Y/9n/2f/Z/9n/2f/Z/9n/2v/b
/9v/2//b/9v/2//Z/9r/2//d/9//3//e/97/3//f/9//4P/g/+L/4//k/+b/5v/m/+j/
5//o/+j/6f/s/+3/7v/v//D/8P/x//P/9P/2//j/+f/5//r/+//9/wAAAgADAAUABgAJ
AAoACwAMAA0ADQAOAA8ADwAPABAAEAAQABAAEAAOAA4ADQANAA0ADAALAAoACwAJAAcA
BQAEAAMAAQD///z/+v/4//f/8//x//D/7//v/+3/7f/r/+j/5v/m/+X/5P/j/+L/4f/f
/9//3//f/+D/4P/g/+D/4f/h/+H/4f/g/9//3f/c/9z/3P/c/9z/3P/b/9v/2//c/9z/
3P/c/9z/3P/c/9z/2v/a/9r/2v/a/9r/2//b/9v/2//b/9v/2//a/9r/2//d/93/3f/e
/9z/3P/c/9z/3v/e/97/3//f/9//3//g/97/3v/f/+D/4P/g/+D/4P/g/+D/4P/g/+D/
4P/g/+D/3v/e/97/3//h/+H/4f/h/+P/5P/k/+T/4v/h/+H/4f/h/+H/4f/h/+P/4//j
/+P/5f/l/+X/5f/l/+X/5f/l/+T/4//i/+H/4f/h/+H/4f/j/+L/4v/i/+L/4v/i/+L/
4v/i/+L/4v/i/+L/4f/h/+D/4P/g/+H/3//f/9//3//h/+H/4f/h/+L/4//k/+X/5P/j
/+L/4f/j/+P/4//j/+P/4//j/+P/4//j/+P/5P/k/+T/5P/k/+T/5P/k/+T/5P/k/+T/
5P/k/+L/4v/i/+L/4v/i/+L/4v/k/+T/5P/k/+T/5P/k/+T/5P/k/+T/5P/i/+L/4v/i
/+L/4v/i/+L/4v/i/+L/4v/i/+L/4v/i/+T/5P/l/+f/5f/n/+j/6f/r/+z/7P/r/+v/
7P/s/+z/7P/s/+z/7f/v/+//7//w//D/8P/w//H/8f/x//H/8f/x//H/8P/v/+r/6v/p
/+n/6f/p/+n/6f/q/+r/6P/l/+P/4v/g/+D/4P/g/+D/4P/i/+L/4v/i/+L/4v/i/+L/
4P/g/+D/4P/f/9//3//f/+D/4P/g/+D/4P/g/+D/4P/i/+L/4v/j/+L/4f/g/9//3//h
/+P/5f/r//P//f8KABgALABFAF4AewCaALwA4wAEAR4BKQEbAeQAkwBNABwA7//Q/8P/
w//D/8j/zf/T/9f/2v/f/+L/5P/l/+X/5v/k/+T/4v/i/+L/4v/i/+L/4v/i/+L/4v/h
/+H/4v/j/+P/5P/i/+L/4v/k/+T/5P/k/+T/5f/l/+X/4//j/+T/5P/k/+T/5P/k/+P/
4//j/+T/5v/m/+b/5v/m/+b/5//n/+f/5//n/+f/5//o/+n/6f/n/+f/5//n/+f/6P/p
/+v/6//r/+r/6v/r/+v/6//s/+z/7v/v//D/8P/w//D/8v/z//T/9P/1//b/9//4//n/
+v/6//v//f8AAAIABAAFAAcACAAJAAsADAAOAA8AEQAQABMAFAAVABYAFwAXABgAGwAb
ABsAHAAaABoAGgAaABwAHAAbABsAGQAYABcAFgAVABMAEQAPAA4ADQALAAkACAAGAAQA
AwABAP///v/9//v/+f/5//f/9v/0//T/8//0//P/8v/x/+//7//v/+//8P/w//D/8P/v
/+//7//v/+//7//u/+7/8P/w//D/8P/u/+3/7f/t/+7/7v/u/+7/7v/u/+7/7v/s/+z/
7P/s/+3/7v/w//H/8f/x//H/8f/x//D/8P/x//H/8f/x//L/8P/w//D/8P/w//D/8P/x
//H/8f/x//L/8v/y//P/9P/y//L/8v/y//T/9P/0//T/9P/0//T/9P/0//T/9P/1//X/
9f/1//X/9f/2//b/9v/0//P/8//z//X/9f/1//X/9f/1//X/9f/3//f/9//3//X/9f/1
//X/9f/1//X/9f/3//f/9//3//f/9v/2//b/+P/4//j/+P/4//j/+P/4//j/+P/3//f/
+P/4//j/+f/3//f/9//3//f/9//3//f/9//3//f/9//3//f/9//3//n/+f/5//n/+f/5
//n/+f/5//n/+f/6//r/+v/6//r/+P/4//r/+v/6//r/+v/6//r/+v/6//r/+v/6//r/
+v/6//r/+v/6//r/+v/6//r/+v/8//z//P/8//z//P/8//z//P/8//z//P/6//r/+v/6
//z//P/8//z//P/8//z//P/8//z//P/9//////8BAAIAAwADAAQABAADAAMABAAEAAQA
BAAEAAQAAwAFAAUABQAIAAgACAAIAAkACQAJAAkABwAHAAcABgAFAAIAAgABAAMAAwAD
AAMAAwAEAAQAAgD///3//P/6//r/+v/6//r/+v/6//r/+v/6//r/+v/6//r/+v/6//r/
+P/3//f/9//3//j/+P/4//r/+v/6//r/+P/4//j/+P/5//n/+f/5//n/+f/3//n///8F
ABEAHQAsADwAUgBrAIQAnQC8AOIAAwEeASwBKQH/ALQAawA3AAwA6//e/93/3f/h/+b/
6//v//P/9v/3//r//P/9//3//P/8//z/+v/6//r//P/8//z//P/8//z//P/7//v//P/9
//3//f/8//3//v/8//z//P/8//7//////////v/9//3//P/8//z//P/8//3//f/9//7/
/v/+//7//v8AAAAAAQABAP//////////AQACAAMAAwABAAEAAQABAAEAAgADAAUABgAH
AAcACAAJAAkACQAKAAoADAANAA4ADgAOAA4AEAARABIAEgATABQAFQAWABcAGAAYABkA
GwAcAB4AIAAhACMAJAAlACcAJgAoACkAKwAuADEAMgAzADQANQA1ADYANwA3ADcAOAA4
ADgAOAA4ADYANgA1ADUANwA2ADUANAAxAC8ALQArACoAKQAnACUAJQAkACMAIwAfAB0A
HAAbABsAGQAZABcAFgAUABQAEwAUABMAEgARABMAEwATABMAEAAQABAAEAARABEAEQAR
AA8ADwAOAA4AEAAQABAAEAAOAA0ADQANAAwADAAMAAwADAAMAAwADAAKAAoACgAKAAwA
DAANAA0ADQANAA0ADQANAAwADAANAA8ADwAPABAADgAOAA4ADgAQABAAEAARABEAEQAR
ABIAFAAUABUAFgAWABYAFgAWABgAGAAYABgAGAAYABgAGAAYABgAGAAZABcAFwAXABcA
FwAYABgAGAAYABcAFwAXABcAFwAXABcAFwAXABcAFwAVABUAFQAVABcAFwAXABcAFwAX
ABcAFwAXABcAFwAXABkAGAAYABgAFgAWABYAFgAWABYAFgAWABYAFgAVABUAFgAWABYA
FwAXABcAFwAXABUAFQAVABUAFwAXABcAFwAXABcAFwAXABkAGQAZABkAFwAXABcAFwAX
ABcAFwAYABgAGAAYABgAGAAaABoAGgAaABoAGgAaABoAGgAaABoAGgAaABoAGgAaABoA
GgAaABoAGgAaABoAGgAaABoAGgAaABoAGgAaABoAGgAaABoAGgAcABwAHAAcABoAGgAa
ABoAHAAcABwAHAAcABwAHQAfAB8AIQAiACMAJQAmACYAJQAjACQAJAAkACYAJgAmACcA
KQApACkAKgAqACoAKgArAC0ALQAtAC0ALAArACkAJwAkACQAIwAjACMAIwAjACMAIgAi
ACAAHQAcABwAGwAcABoAGgAaABoAGgAaABoAGgAYABgAGAAYABgAGAAYABgAGAAZABoA
GwAaABoAGgAaABoAGgAaABoAGAAYABgAGQAbABsAGwAbABsAHQAdACEAKQAzAD0ASgBa
AHAAhwCgALsA2AD6ABsBNAFCAUEBHQHUAIsAVwAuAAsA/v/7//v///8EAAkADwATABYA
FwAaABwAGwAbABoAGgAaABgAGAAYABgAGAAYABgAGAAYABgAFwAXABgAGQAZABoAGAAY
ABgAGgAaABoAGgAYABkAGQAZABsAGwAcABwAHAAcABwAHAAdAB0AHQAeAB4AHgAeAB4A
HgAeAB8AHwAhACEAIQAhAB8AIAAhACEAIQAhACEAIQAhACIAIwAlACUAJQAkACQAJQAl
ACUAJgAmACgAKQAqACgAKAAoACoAKwAsACwALQAsAC0ALgAvADIAMgAzADUANAA2ADgA
OQA7ADwAPQA/AEAAQgBDAEUARABHAEgASQBKAEsASwBMAEsASwBLAEwATABMAEwATABM
AEwASwBLAEsASgBJAEgARwBFAEMAQQA+AD0AOwA5ADoAOAA2ADUAMwAxADAALwAtACsA
KwApACgAJgAmACUAJAAjACIAIQAfAB8AHwAfABwAHAAcABwAGwAbABsAGwAdAB0AHAAc
ABoAGgAaABoAGgAZABkAGQAWABYAFgAWABQAFAAUABQAFgAWABYAFgAUABQAFQAVABMA
EwATABMAEwASABIAEwARABEAEQASABQAFAAUABQAEgASABIAEwARABEAEQASABAAEAAR
ABIAEAAQABAAEAAQABAAEAAQAA4ADgAOAA4ADgAOAA4ADwAPAA8ADwAPAA4ADgANAAwA
DgANAA0ADQALAAsACwALAAsACwALAAsACwALAAsACwAJAAkACQAJAAkACQAJAAkACAAH
AAYABQADAAIAAgACAAQABAAEAAQAAgACAAIAAgACAAIAAQABAAIAAgACAAMAAQABAAEA
AQD////////////////////////////////9//3//f/9//3//f/9//3/+//7//v//P/6
//r/+v/6//r/+v/4//j/9v/4//j/+P/4//b/9v/2//b/9P/0//T/9P/0//T/9P/0//T/
9P/0//T/8v/y//L/8v/y//L/8v/y//D/8P/w//D/8P/w//D/8P/u/+7/7v/u/+z/7P/s
/+z/7P/s/+3/7//t/+//8P/x//H/8v/y//H/7//w//D/8P/w//D/8P/x//P/8//z//T/
9v/2//b/9//1//X/9f/1//X/9f/0//P/7v/u/+3/7f/r/+v/6//r/+r/6v/o/+X/4//i
/+D/4P/i/+L/4v/i/+D/4P/g/+D/4v/i/+L/4v/h/+D/3//e/9v/2//b/9v/3P/c/9z/
3P/c/9z/3P/c/9r/2v/a/9v/2f/Z/9n/2f/Z/9n/2//d/+X/6//1/wQAFAAoAEEAXAB5
AJYAugDdAAABGAEjAREB2gCJAEMAEADl/8j/u/+3/7v/vv/D/8n/zf/Q/9H/1P/W/9n/
2f/a/9j/2v/Y/9j/2P/Y/9j/2P/Y/9j/2P/Y/9f/2f/a/9v/2//Y/9b/1v/W/9T/1P/U
/9T/1P/V/9X/1f/W/9f/2f/a/9j/2P/Y/9j/1//X/9f/2P/Y/9j/2P/Y/9r/2v/b/9v/
2v/Z/9j/1//Z/9r/2//b/93/3f/d/93/2//c/93/3//h/+H/4P/g/9//3//f/+D/4f/k
/+b/6P/m/+b/5v/o/+f/6P/o/+n/6f/p/+n/6f/s/+z/7f/v//H/9P/3//n/+f/6//v/
/f/8//7///8BAAQABwAIAAkACgALAAsADAALAAsACwAMAAwADAAMAAwADgAOAA0ADQAN
AAwACwAKAAcABQADAAEA/v/9//v/+f/4//b/9P/z//H/7//u/+3/6f/n/+f/5f/k/+L/
4v/h/+L/4f/g/9//3f/d/93/3f/c/9z/3P/c/9n/2f/Z/9n/2f/Z/9j/2P/Y/9j/2P/Y
/9j/1//X/9f/2P/Y/9j/2P/W/9b/1v/W/9b/1v/W/9b/1v/W/9f/1//X/9f/1//X/9X/
1P/U/9X/1f/V/9X/1v/X/9j/2f/a/9r/2v/a/9v/2f/Z/9n/2v/c/9z/3f/e/97/3v/e
/97/3P/c/9z/3P/c/9z/3P/c/9z/3P/c/93/3//f/9//3//f/+D/4P/g/+D/3//f/9//
3//f/9//3//f/9//3//f/+H/4f/h/+H/4f/h/+H/4f/f/9//3//f/+H/4f/h/+H/3//e
/97/3v/e/97/3v/e/+D/4P/g/+D/3v/e/93/3f/f/+D/4f/j/+X/5f/l/+X/5f/l/+X/
5f/l/+X/5f/l/+P/4//j/+P/4//j/+P/4//j/+P/4//j/+P/4//j/+T/5P/k/+T/5P/k
/+L/4v/k/+T/5P/k/+T/5P/m/+b/5v/m/+b/5v/m/+b/5v/m/+b/5v/m/+b/5v/m/+b/
5v/m/+b/6P/o/+j/6P/q/+r/6v/q/+j/6P/o/+j/6v/q/+r/6v/p/+v/6//t/+z/7f/t
/+7/8P/v/+//8P/y//L/8v/y//D/8f/z//P/9f/2//b/9v/2//f/9//3//n/+f/5//n/
+P/3//T/9P/1//X/9f/1//P/8//0//T/8v/v/+3/7P/q/+r/6v/q/+r/6v/q/+r/6v/q
/+r/6v/s/+z/7P/s/+r/6v/p/+n/6//r/+z/7P/s/+z/7P/s/+z/7P/s/+z/7P/t/+3/
7f/t/+3/7f/t/+3/7//z//n/AQAOAB4AMgBJAGYAgwCkAMYA7QAUATQBSQFHASIB1wCF
AEYAFQDu/9f/z//N/9D/0//Z/93/4v/l/+r/7P/v/+//8P/w//D/7v/u/+7/7P/s/+z/
7P/u/+7/7v/t/+//8P/x//H/8P/u/+7/7v/w//D/8P/w//D/8f/x//H/7//v//D/8P/w
//D/8P/w//H/8f/x//L/9P/0//T/9P/0//T/9f/1//f/9//3//f/9//4//n/+f/3//f/
9//3//n/+v/7//3//f/9//z//P/9//3//f/+//7/AAABAAIAAgACAAIABAAHAAgACAAJ
AAoACwAMAA0ADAAMAA0ADwAQABIAFAAVABkAGgAbAB0AHwAiACQAJwAmACkAKgArACoA
KwArACwALgAvADAAMgAyADIAMgAyADIAMgAxADEAMQAwAC8ALgAtACsAKQAnACgAJwAl
ACMAIgAgAB4AHQAbABkAGAAXABUAEwATABEADwAMAAsACQAKAAkACAAHAAcABwAHAAcA
BgAGAAYABgADAAMAAwADAAUABQAEAAQABAAEAAQABAAEAAMAAwADAAAAAAAAAAAAAgAC
AAIAAgAAAAAAAAAAAAIAAgADAAMAAwADAAMAAwAFAAQABAAFAAMAAwADAAQABAAEAAQA
BAAEAAQABAAFAAUABQAFAAYABgAGAAcACAAIAAgACAAIAAoACgAKAAoACgAKAAoACgAK
AAoACgALAAsACwALAAsACwAMAAwADAAOAA0ADQANAA0ADQANAA0ACwALAAsACwANAA0A
DQANAA0ADQANAA0ACwALAAsACwALAAsACwALAAkACAAIAAgACgAKAAoACgAKAAoACgAK
AAoACgAJAAkACgAKAAoACwAJAAkACQAJAAkACQAJAAkACwALAAsACwAJAAkACQAJAAsA
CwALAAsACgAJAAgABwAIAAkACgAMAAwADAAMAAwACgAKAAoACgAKAAoACgAKAAoACgAK
AAoACgAMAAwADAAMAAoACgAKAAoACgAKAAoACgAKAAoACgAKAAgACAAIAAgACQAKAAsA
DAAKAAoACgAKAAgACAAIAAgACgAKAAoACgAMAAwADAAMAA0ADwAPABEAEAARABEAEgAU
ABMAEwAUABQAFAAUABQAFAAVABcAFwAXABgAGAAYABgAGQAZABkAGQAZABkAGQAYABcA
FAAUABMAEwATABMAEwATABQAFAASAA8ADQAMAAoACgAKAAoACgAKAAoACgAKAAoACgAK
AAoACgAKAAoACgAKAAkACQAJAAkACgAKAAoACgAKAAoACgAKAAoACgAKAAsACwALAA0A
CwALAAsACwAPABUAHQApADYARgBaAHMAjACpAMgA7gATATQBTAFXAUUBCAG3AHMAQAAT
APb/7f/t/+3/8P/1//v/AQAEAAcACgAMAA8ADwAOAA4ADgAMAAwADAAKAAoACgAKAAoA
CgAKAAkACQAKAAsACwAMAAoACgAKAAoACgAKAAoACgALAAsACwALAAsADAAMAAwADAAM
AAwADQANAA0ADgAOAA4ADgAOAA4ADgAPAA8ADwAPAA8ADwAPABAAEQARABMAEwATABMA
EQASABMAFQAVABUAFAAUABUAFQAVABYAGAAaABsAHAAaABoAGgAcAB0AHgAeAB8AIAAh
ACIAIwAkACQAJQAnACgAKgAsAC0ALwAwADEAMwAyADQANQA3ADgAOwA8AD0APAA9AD0A
PgBAAEEAQgBEAEQARABEAEQAQgBCAEEAQQBDAEIAQQBAAD8APQA7ADkAOAA3ADUAMwA0
ADIAMAAvACsAKQAoACcAJwAlACUAIwAgAB4AHgAdAB4AHQAcABsAGwAbABsAGwAYABgA
GAAYABkAGQAZABkAGQAZABgAGAAYABgAGAAYABgAFwAXABcAFgAWABYAFgAYABgAGAAY
ABoAGgAaABoAGgAaABsAGwAbABsAGwAbABsAGgAaABsAGwAbABsAHAAaABoAGgAaABwA
HAAcAB0AHQAdAB0AHgAgACAAIQAiACIAIgAiACIAIgAiACIAIgAiACIAIgAiACIAIgAi
ACMAIwAjACMAIwAhACIAIgAiACAAHwAfAB8AIQAhACEAIQAfAB8AHwAfAB8AHwAfAB8A
HwAfAB8AHwAdAB0AHQAdAB8AHwAfAB8AIQAgACAAIAAgACAAIAAgACAAIAAgACAAHgAe
AB0AHQAgACAAIAAhAB8AHwAfAB8AHwAfAB8AHwAhACEAIQAhAB8AHwAfAB8AIQAhACEA
IQAhACEAIQAhACEAIQAhACIAIgAiACIAIgAiACAAIAAgACIAJAAkACQAJAAiACIAIgAi
ACQAJAAkACQAJAAkACQAJAAiACIAIgAiACQAJAAkACQAIgAiACIAIgAiACIAIgAiACQA
JAAkACQAIgAiACIAIgAkACQAJAAkACQAJAAkACUAJQAlACcAKAApACkAKgAqACkAKQAq
ACoAKgAqACoAKgArAC0ALQAtAC8AMAAxADIAMwAzADMAMwAxADEAMQAwAC8ALAAsACsA
KwArACsAKwArACwALAAqACkAJwAmACQAJAAkACQAJAAmACYAJgAmACYAJgAmACYAKAAo
ACgAKAAqACkAKQApACkAKgAqACoAKgAqACoAKgAqACoAKgAqACsAKwArACsALQAtAC0A
LwA1AD0ARwBTAGAAcACKAKMAvADXAPYAHAE/AVgBaAFjATsB7gClAG8ARAAhABIADwAR
ABcAHAAhACcAKwAuAC8AMgA0ADUANwA2ADYANgA0ADQANAA0ADQANAA0ADYANgA2ADUA
MwA0ADUANQA1ADQANQA2ADYANgA2ADYANgA3ADcANwA5ADkAOgA6ADoAOgA6ADoAPQA9
AD0APgA8ADwAPAA8AD4APgA/AD8AQQBBAEEAQQBBAEIAQwBDAEUARQBFAEUAQwBEAEUA
RwBHAEcARgBGAEkASQBJAEoASgBMAE0ATgBOAE4ATgBQAFMAVABUAFUAVgBXAFgAWQBc
AFwAXQBfAGAAYgBkAGUAaQBqAGsAbQBuAHAAcQBzAHIAdQB2AHcAegB7AHsAfAB7AHsA
ewB8AH4AfgB+AH4AfgB+AH0AfQB/AH4AfQB8AH0AewB5AHcAdgB1AHMAcQBwAG4AbABr
AGsAaQBoAGcAZwBlAGUAYwBiAGAAYABfAF4AXQBcAFsAXQBdAF0AXQBaAFoAWgBaAFsA
WwBbAFsAXQBdAFwAXABcAFwAXABcAF4AXQBdAF0AXABcAFwAXABeAF4AXgBeAF4AXgBe
AF4AXgBeAF8AXwBhAGEAYQBhAGEAYABgAGEAYwBjAGMAZABkAGQAZABkAGQAZABkAGUA
ZwBnAGcAaABoAGgAaQBqAGoAagBqAGoAagBqAGoAagBqAGoAagBqAGwAbABsAG0AbQBt
AG0AbQBtAG4AbgBuAG4AbQBtAG0AbQBtAG0AbQBvAG8AbwBvAG8AbwBvAG8AcQBxAHEA
cQBzAHMAcwBzAHEAcQBxAHEAcgByAHMAdAB0AHQAdAB0AHYAdgB2AHYAeAB4AHcAdwB4
AHgAeAB5AHsAewB7AHsAewB7AHsAewB9AH0AfQB9AH0AfQB9AH0AfQB9AH0AfQB/AH8A
fwB/AIEAgQCBAIIAggCCAIIAggCEAIYAhgCGAIQAhgCGAIYAhgCIAIgAiACIAIgAiACI
AIgAiACIAIgAiACJAIoAiwCMAI0AjgCPAJAAkgCSAJIAkgCSAJIAkgCSAJQAlACUAJQA
lACUAJQAlACWAJYAlgCWAJgAmACYAJkAmwCbAJ0AngChAKEAogCiAKEAoQCiAKIApACk
AKQApAClAKcApwCnAKgAqACoAKgAqgCrAKwArQCtAK0ArQCsAKsAqACoAKcAqQCpAKkA
qQCpAKoAqgCoAKcApQCkAKIApACkAKQApACkAKQApACkAKYApgCmAKYApgCmAKYApgCo
AKcApwCnAKcAqACoAKgAqgCqAKoAqgCrAKwArQCuAK8ArwCvAK8AsQCxALMAtQC5AMEA
ywDXAOQA9AAKASMBPAFXAXYBmAG7AdQB5gHlAb8BeAEvAfsAzgCrAJwAmQCZAJ8ApACr
ALMAtwC6AL0AvgDAAMEAwQDEAMQAxADCAMIAwgDCAMIAwgDCAMMAxADFAMUAxQDGAMcA
xwDIAA==
         </WaveFormData>
      </LeadData>
      <LeadData>
         <LeadByteCountTotal>10000</LeadByteCountTotal>
         <LeadTimeOffset>0</LeadTimeOffset>
         <LeadSampleCountTotal>5000</LeadSampleCountTotal>
         <LeadAmplitudeUnitsPerBit>4.88</LeadAmplitudeUnitsPerBit>
         <LeadAmplitudeUnits>��V</LeadAmplitudeUnits>
         <LeadHighLimit>2147483647</LeadHighLimit>
         <LeadLowLimit>268435456</LeadLowLimit>
         <LeadID>V6</LeadID>
         <LeadOffsetFirstSample>0</LeadOffsetFirstSample>
         <FirstSampleBaseline>0</FirstSampleBaseline>
         <LeadSampleSize>2</LeadSampleSize>
         <LeadOff>FALSE</LeadOff>
         <BaselineSway>FALSE</BaselineSway>
         <ExcessiveACNoise>FALSE</ExcessiveACNoise>
         <MuscleNoise>FALSE</MuscleNoise>
         <LeadDataCRC32>1175404122</LeadDataCRC32>
         <WaveFormData>
4P/g/+D/4P/i/+L/4v/i/+T/5P/k/+T/5P/k/+T/5P/k/+T/5P/k/+b/5v/m/+b/5//o
/+n/6v/s/+z/7P/s/+7/7v/u/+7/7//w//H/8v/z//T/9f/2//n/+v/7//z//f/+////
AAADAAQABQAGAAcACAAJAAoADAAMAAwADAAOAA4ADgAOAAwADAAMAAwADAAMAAwADAAJ
AAgABwAGAAUABAADAAIAAQAAAP///v/7//r/+f/4//f/9v/1//T/8v/y//L/8v/y//L/
8v/y//D/8P/w//D/7v/u/+7/7v/u/+7/7v/u/+z/7P/s/+z/7v/u/+7/7v/w//D/8P/w
//D/8P/w//D/8v/y//L/8v/w//D/8P/w//D/8P/w//D/8f/y//P/9P/0//T/9P/0//b/
9v/2//b/9P/0//T/9P/2//b/9v/2//j/+P/4//j/+P/4//j/+P/6//r/+v/6//r/+v/6
//r/+v/6//r/+v/6//r/+v/6//z//P/8//z//v/+//7//v/8//z//P/8//z//P/8//z/
/P/8//z//P/8//z//P/8//z//P/8//z//P/8//z//P/+//7//v/+/wAAAAAAAAAA/v/+
//7//v/+//7//v/+/wAAAAAAAAAAAAAAAAAAAAAAAAAAAAAAAAAAAAAAAAAAAAAAAAAA
AAAAAAAAAAAAAAIAAgACAAIAAgACAAIAAgAAAAAAAAAAAAIAAgACAAIAAgACAAIAAgAA
AAAAAAAAAAEAAgADAAQAAgACAAIAAgAEAAQABAAEAAIAAgACAAIABAAEAAQABAAGAAYA
BgAGAAYABgAGAAYABAAEAAQABAAEAAQABAAEAAYABgAHAAgACAAKAAoACwALAAsADAAM
AA8ADwAPAA8ADwAPAA8AEQASABIAEgATABYAFgAXABcAFQAVABUAFQAVABUAFAATAA8A
DwAPAA8AEAARABIAEgATABMAEQAQAA0ADAALAAsACwALAAsACwALAAsACwALAAkACQAK
AAoACgAJAAgACAAIAAgACAAIAAoACgAKAAoACgAKAAoACgAIAAgACAAJAAsACwAKAAoA
CgAKAAoACwAQABYAHgApADIAPwBQAGAAcACKAKYAxgDhAPcABAH/AN4ApABrAEQAJAAO
AAEA+v/4//r//v8AAAMABwAJAAoADQAOAA4ADgAMAAoACgAKAAoACgAKAAkACQAJAAkA
CQAJAAkACQAJAAkACQAIAAgACAAKAAoACwALAA0ADQANAA4ADQAMAAoACQAJAAoACgAK
AAwADAAMAAwADQANAA0ADwAPAA8ADwAOAAwADAAMAA0ADwAPABAAEAARABIAEwATABIA
EQARABEAEgASABIAEwAUABQAFAAVABUAFgAXABcAFwAXABcAGQAZABoAGwAdAB4AHgAf
AB8AIAAhACIAJAAoACoALAAuAC4ALwAwADAAMAAwADIANAA3ADgAOQA5ADoAOwA8ADwA
PAA+AD4APgA+AD8APwA+AD4APgA+AD0APQA7ADkAOAA3ADYAMwAzADIAMgAxAC8ALQAr
ACkAJwAlACMAIgAhAB8AHwAeAB0AHAAbABoAGQAWABUAFAATABIAEgASABIAFAAUABQA
FAARABEAEQARABEAEQAQABAAEAAQABAAEAAPAA8ADwAPABEAEQARABEAEQARABEAEQAP
AA4ADgAOABAAEAAQABAAEQARABEAEAAQABAAEAAQABAAEAARABEAEQARABEAEQARABEA
EQASABIAEgASABIAEgASABIAEwAUABQAFAAUABEAEAAQABEAEwAUABUAFQAVABUAFQAV
ABUAFQAVABUAFQAUABMAEwATABMAEwATABQAFAAVABUAFAAUABMAEgAUABQAFAAUABQA
FAAUABMAEwATABMAFAAVABUAFQAVABUAFQAUABMAEwATABMAEwATABMAFAAUABQAFAAU
ABQAFAAUABQAFAAUABQAFAAUABUAFgAWABUAFAATABMAEQARABEAEgATABQAFQAWABYA
FgAVABUAFQAVABUAFgAWABcAFwAXABcAFwAXABcAFwAYABgAGAAYABgAGAAYABgAGAAW
ABYAFgAWABcAGAAZABoAGgAaABoAGgAcABwAHAAcABoAGgAaABoAGgAaABoAGwAcABwA
HgAeAB8AHwAfACAAIgAjACMAIwAjACMAIwAjACMAJAAkACQAJwAoACgAKQApACkAKQAp
ACsAKwArACoAJwAlACUAJQAlACUAJQAlACQAIwAjACEAIAAfAB4AHQAdAB0AHQAdABsA
GwAbABsAGwAbABsAHAAcABwAGwAaABoAGgAaABoAGgAaABoAGgAYABgAGAAYABgAGAAY
ABgAGwAbABsAGgAaABgAGAAWABcAGgAeACQALQA4AEMAVABoAHwAlACyANIA7wAHARgB
HQEIAdIAlQBmAEIAJgATAAoABgAIAAoADgARABMAFQAYABkAGAAWABYAFAASABIAEgAS
ABIAEgARABEAEwATABMAEwAVABUAFQAVABMAEgASABIAEAAQABEAEQARABEAEQASABAA
EAAPAA8ADwAQABAAEAAOAA4ADgAOABEAEQARABMAEQARABEAEAAOAA4ADgAPAA8ADwAQ
ABAADwAQABEAEQAQAA8ADwAPABAAEAAQABEAEAAQABAAEQARABIAEwATABUAFQAVABcA
FQAWABcAGQAYABgAGQAZABgAGQAaABwAHAAeACAAIgAjACMAIwAiACUAJgApACwALgAu
AC4ALQAsAC0ALgAuADAAMgAyADIAMAAxADEAMAAuAC4ALgAtAC8ALQArACoAKQAoACUA
JQAiACIAIQAfABsAGQAXABUAEwARABAADwANAA0ADAALAAgABwAGAAUABAADAAIAAQD+
//7//v/+//7//v/+//7//f/9//3//f/8//v/+f/4//b/9v/2//b/9//3//f/9//1//X/
9f/1//X/9f/1//X/9f/0//T/9P/0//T/9P/0//P/8//z//L/8v/y//L/8v/y//L/8//z
//H/8f/x//H/8//z//P/9P/z//L/8f/w//L/8v/y//P/8v/y//L/8v/x//D/8P/x//H/
8v/z//P/8v/x//D/7//x//H/8f/x//P/8v/x//H/7//v/+//7//u/+7/7//v/+7/7v/t
/+z/7f/u/+//8P/u/+7/7v/t/+v/6//r/+z/7f/t/+3/7f/t/+3/7P/r/+v/6//r/+v/
6f/p/+r/6v/o/+j/6P/o/+j/6P/o/+j/5v/m/+b/5v/n/+j/6P/n/+f/5//o/+f/5f/l
/+b/5//m/+f/6P/o/+b/5f/l/+X/5f/l/+b/5v/l/+X/5f/l/+X/5f/l/+X/6P/m/+b/
5v/m/+b/5v/m/+b/5v/m/+b/5v/k/+T/5P/k/+T/5P/k/+T/5v/m/+b/5v/k/+T/5P/k
/+L/4v/i/+L/5P/k/+T/5P/l/+b/5//o/+r/6v/r/+z/6v/s/+z/7f/v/+//8P/w//D/
7//u/+3/7f/t/+3/7//w//D/8P/x//D/8P/x//H/8//z//P/8//z//P/8v/x/+3/7f/t
/+3/7f/t/+3/7P/p/+n/5//m/+X/5P/j/+P/4//j/+P/4//j/+P/4//j/+P/4//k/+T/
5P/j/+L/4v/i/+L/4v/i/+L/4v/i/+L/4v/i/+L/4v/k/+T/5P/l/+P/4//i/+L/5P/k
/+T/5//q//D/9v/9/wYAEwAkADQASABeAHoAmAC1AMsA2gDbALwAgABJACIAAADm/9n/
1P/U/9b/3P/g/+P/4//l/+b/5//m/+j/6P/m/+b/5v/m/+b/5P/k/+P/4//l/+X/5f/l
/+P/4//j/+P/5f/k/+T/5P/m/+b/5//n/+f/5//n/+j/6P/o/+f/5//n/+j/6P/o/+j/
6P/o/+j/6f/p/+n/6//p/+n/6f/o/+n/6v/r/+3/6//r/+z/7P/t/+7/7//v//D/7//v
/+//8P/w//D/8f/y//L/8v/z//P/9P/1//X/9f/1//X/9//5//r/+//9//z//P/9//3/
/v///wAAAgACAAQABgAIAAgACQAKAAoACwAMAA8AEgATABQAFQAVABgAGQAaABoAHAAe
AB4AHgAeAB8AHwAeAB4AHgAeAB0AHwAdABsAGgAbABoAFwAXABQAFAATABEAEQAPAA0A
CwALAAkACAAHAAMAAwACAAEAAgABAAAA//8AAP///v/9//z//P/8//z//P/8//z//P/7
//v/+//7//3//f/8//z//P/8//z//P/7//v/+//7//v/+//7//v/+//7//v/+//9//z/
/P/8//z//P/8//z//f/9//3//P/+//7//v/+//z//P/9//3///////////////////8A
AP7//v/+//7/AAAAAAAAAQAAAAAAAAAAAAEAAAAAAAEA//8AAAEAAQABAAEAAQABAAMA
AwADAAMAAwACAAEAAQADAAMAAwADAAIAAgADAAMABAAEAAMAAgADAAQABQAGAAQABAAE
AAMABQAFAAUABgAFAAUABQAFAAUABQAEAAMABAAFAAYABwAFAAUABgAGAAYABgAGAAYA
BgAGAAYABgAGAAYABgAGAAcACAAIAAcACAAHAAcABQAHAAcACAAJAAkACQAJAAgACAAH
AAcABwAHAAcACAAIAAcABwAHAAcABwAHAAcACQAIAAgACAAIAAgACAAIAAgACAAIAAgA
CAAIAAgACAAIAAgACgAKAAoACgAKAAoACgAKAAoACgAKAAoADAAMAAwADAAKAAoACgAK
AAwADAAMAAwACgAKAAoACgAMAAwADAANAA4ADgAQABAADwAPAA8AEAAOAA8ADwAPABEA
EQARABEAEwAUABQAFAAVABYAFgAXABcAFwAXABcAFwAXABcAFgATABEAEQARABMAEwAT
ABMAEAAPAA8ADQAMAAsACgAJAAkACQAJAAkACQAJAAkACQAJAAkACQAKAAoACgAJAAgA
CAAIAAgACAAKAAoACgAKAAgACAAIAAgACgAKAAoACgAJAAkACQAIAAoACAAIAAoADQAU
ABoAIgApADQAQwBSAGIAdgCQAK4AzADhAPEA9gDhAKwAdABLACoAEAACAPv/+v/6//7/
AgAGAAkACQAJAAoACwAMAAoACgAKAAoACgAKAAoACgAKAAkACQAHAAcABwAHAAkACQAJ
AAkABwAGAAYABgAGAAYABwAHAAcABwAHAAgACAAIAAcABwAFAAYABgAGAAgACAAIAAgA
BwAHAAcACQAJAAkACQAIAAYABgAGAAcABwAHAAgACAAHAAgACQAJAAoACQAJAAkACgAK
AAoACwAKAAoACgALAAsADAANAA0ADQANAA0ADwANAA4ADwARABIAEgATABMAEgATABQA
FgAWABgAGgAcAB0AHQAdABwAHgAeACAAIgAjACQAJQAlACYAJwAoACgAKAAqACoAKgAo
ACkAKQAoACgAKAAoACcAKQAnACUAJAAjACIAHwAfAB0AHAAaABcAFwAVABMAEQAPAA0A
DAALAAkACQAIAAcABAADAAIAAQACAAEAAAD///7//v/+//7//P/8//z//P/9//3//f/9
//v/+//6//r//P/8//z//P/5//n/+f/5//n/+f/5//n/+f/5//n/+f/3//b/9v/2//b/
9v/2//b/9f/1//X/9P/0//T/9P/0//T/9P/1//X/8//z//P/8//1//X/9f/2//T/9P/0
//T/9P/0//T/9f/0//T/9P/0//P/8v/y//P/8//0//X/9f/0//P/8v/x//H/8f/x//H/
8//y//H/8f/v/+//7//v//D/8P/x//H/8P/w/+//7v/u/+7/7v/u/+7/7v/u/+3/7f/t
/+3/7v/t/+3/7f/t/+3/7f/s/+v/6//r/+v/6//r/+v/7P/s/+v/6v/p/+j/6v/q/+r/
6v/o/+j/6P/o/+f/6P/o/+f/6P/n/+f/5f/l/+X/5v/n/+b/5//o/+j/5v/l/+X/5f/j
/+P/5P/k/+X/5f/l/+X/4//j/+X/5f/m/+T/5P/k/+T/4v/i/+L/4v/i/+L/4v/i/+L/
4v/i/+L/4v/i/+L/4v/i/+L/4v/i/+D/4P/g/+D/4P/g/+D/4P/g/+D/4P/g/97/3v/e
/97/3v/e/97/3v/e/97/3//g/+L/5P/k/+X/5f/l/+b/5v/m/+X/5P/j/+P/4//j/+X/
5v/m/+b/5//o/+j/6f/p/+n/6f/p/+n/6P/n/+X/4//h/+H/4f/h/9//3//f/97/3//f
/93/3P/b/9r/2f/Z/9f/1//X/9f/2f/Z/9n/2f/Y/9f/1//W/9j/1//W/9b/1v/W/9b/
1v/U/9T/1P/U/9T/1P/U/9T/1P/U/9T/1f/V/9X/1P/U/9b/1v/W/9n/4P/m/+7/9f8A
AA8AHgAsAD4AVgByAI4ApQC1ALwAqQB4AEIAFwD2/9z/zv/H/8b/xv/K/87/0v/V/9X/
1f/W/9f/2P/W/9b/1v/U/9T/1P/U/9T/1P/T/9P/0//T/9P/0//R/9H/0f/R/9P/0v/S
/9L/0v/S/9P/0//T/9P/0//U/9T/1P/T/9P/0//U/9T/1P/W/9b/1v/W/9X/1f/V/9f/
1//X/9f/1v/W/9b/1v/X/9f/1//Y/9j/1//Y/9n/2f/a/9n/2f/Z/9z/3P/c/93/3P/c
/9z/3f/d/97/3//f/9//3//f/+H/4f/i/+P/5f/k/+T/5f/l/+j/6f/q/+z/7f/u/+//
8P/y//P/9P/0//b/9v/4//r/+//8//3//f/+////AAAAAAAAAgACAAIABAAFAAUABAAE
AAQABAADAAUAAwABAAAAAQAAAP3//f/7//r/+P/1//X/8//x/+//7f/r/+r/6f/n/+f/
5v/l/+T/4//i/+H/4P/f/97/3f/e/97/3v/e/9z/3P/c/9z/2f/Z/9n/2f/b/9v/2v/a
/9r/2v/a/9r/2f/Z/9n/2f/X/9f/1//X/9f/1//X/9f/1//W/9b/1v/Y/9j/2P/Y/9n/
2f/Z/9j/1v/W/9b/1v/W/9b/1//X/9f/1//X/9f/1//X/9f/2P/X/9b/1f/U/9T/1P/U
/9X/1P/U/9T/1P/V/9T/1P/V/9P/1P/V/9X/1f/V/9X/1f/T/9P/0//T/9X/1P/T/9P/
0f/R/9H/0f/Q/9D/0f/R/9D/0P/P/87/zv/O/87/zv/O/87/zv/N/87/z//Q/9L/0P/P
/87/zf/N/83/zP/L/8v/y//L/8v/zf/N/87/zv/M/8z/zP/M/87/zv/O/87/zv/O/87/
zv/O/87/zf/L/8v/y//M/8v/zf/N/87/z//P/8//z//O/9D/z//P/8//z//P/9D/0P/P
/8//z//P/9H/0f/P/8//zP/N/87/z//Q/9D/0P/Q/9D/zv/O/87/zv/Q/9D/0P/Q/9D/
0P/Q/9D/0P/Q/9D/0P/Q/9D/0P/Q/9D/0P/Q/9D/0f/S/9P/1P/S/9L/0v/S/9L/0v/S
/9L/0v/S/9P/1P/U/9b/1v/X/9j/2f/b/9z/3P/b/9r/2f/b/9v/2//d/97/3v/e/9//
4P/g/+H/4f/j/+P/4//j/+P/4//i/+H/3//f/9//3//d/93/3f/c/9n/2f/X/9b/1v/W
/9b/1//X/9f/1//X/9f/1//X/9f/2f/Z/9r/2v/Y/9f/1v/W/9b/1v/W/9b/1v/W/9b/
1v/Y/9j/2P/Y/9j/2P/Y/9n/1//X/9b/1v/W/9b/1v/Z/9z/4v/q//X/AAALABwAMABC
AFgAdACUAK0AwQDSAM8ArgB2AD8AGAD4/+D/z//K/8r/zP/Q/9T/1//X/9n/2P/b/9z/
3P/c/9z/3P/c/9z/3P/a/9r/2f/Z/9v/2//b/9v/2//b/9v/2//b/9r/2v/a/9j/2P/Z
/9n/1//X/9f/2P/b/9z/3P/d/9v/3P/c/9z/2v/a/9r/2v/d/93/3f/f/9//3//f/97/
3P/c/9z/3f/e/9//4f/i/+L/4v/i/+H/4v/h/+H/4f/i/+L/4v/j/+T/5P/k/+X/5v/o
/+r/6//p/+n/6f/r/+v/7P/t/+//7v/u/+//7//w//H/8v/0//b/+P/6//z//P/9//7/
/v/+//7/AAACAAcACAAJAAkACwANAA8AEAAPABAADwAOAA4ADwAPAA4ADwAQABEAEQAT
ABEADwAOAAsACgAHAAcABAAEAAMAAQABAP///f/7//v/+f/4//f/9P/z//H/7//w/+//
7v/t/+r/6f/o/+f/6P/o/+j/6P/o/+j/6P/o/+X/5f/l/+X/5v/n/+f/6P/o/+j/6P/o
/+f/5//n/+f/5//n/+f/5//m/+X/5P/j/+T/5P/l/+b/5v/m/+b/5v/l/+X/5f/k/+T/
5P/k/+T/5P/k/+X/5f/l/+X/5f/l/+X/5f/l/+b/5v/m/+b/5v/n/+j/6f/r/+v/6v/p
/+j/5//m/+b/5//l/+b/5//n/+X/5f/l/+X/5//n/+f/5//p/+j/5//n/+f/5//n/+f/
5//m/+b/5f/m/+b/5f/k/+X/5v/n/+j/5v/m/+b/5f/n/+f/5//o/+j/5//m/+X/5//n
/+b/5f/l/+X/5f/l/+X/5f/m/+b/5f/k/+P/4v/l/+b/5//o/+j/6P/o/+j/5//o/+j/
5//m/+X/5f/j/+X/5f/m/+f/6P/p/+r/6v/p/+f/5v/l/+f/5//o/+j/5//n/+f/5//n
/+f/5//n/+j/5v/m/+b/5v/o/+j/6P/o/+r/6v/q/+r/6P/o/+j/6P/q/+r/6v/q/+j/
6P/o/+j/6v/q/+r/6v/s/+z/7P/s/+r/6v/q/+r/7P/s/+z/7P/r/+z/7P/u/+7/7//v
/+//8v/y//P/8//z//P/8//z//H/8//0//T/9P/1//b/9v/3//f/9//3//n/+f/5//n/
+P/3//X/9f/3//f/9//3//X/9P/z//P/8f/w/+//7v/t/+3/7f/t/+3/7f/t/+3/7//v
/+//7//u/+7/7v/t/+z/7P/s/+z/7v/u/+7/7v/u/+7/7v/u//D/8P/w//D/7v/v/+//
7//u/+7/7v/u/+7/7//y//b//P8FABAAHQAuAEIAVgBsAIYApgDFAN8A8AD5AOgAuAB7
AEoAJgAIAPP/6P/i/+L/5v/q/+3/7//x//L/8//0//T/9v/2//b/9v/2//b/9f/0//L/
8f/y//P/9P/1//X/9f/1//X/9f/0//T/9P/0//T/9f/1//X/9f/1//b/9v/2//X/9f/3
//j/+P/4//j/+P/4//j/+f/5//n/+//7//v/+//6//z//P/8//3/+//7//z//P/7//z/
/f/9//3//f/+/////v/+//7///8CAAIAAgADAAMABAAFAAUABQAFAAUABwAJAAoACwAN
AA4ADgAPAA8AEAARABIAFAATABQAFQAWABoAGwAcABwAHwAgACMAJgAoACgAKAAnACgA
KQAqACoALAAuAC4ALgAwADEAMQAwADAAMAAwAC8AMQAvAC0ALAArACoAJwAnACYAJgAl
ACMAIQAfAB0AGwAZABcAFgAVABMAEwASABEADgANAAwACwAKAAkACAAHAAcACAAJAAoA
CgAKAAoACgAHAAcABwAHAAkACQAIAAgACAAIAAgACAAJAAkACQAJAAkACQAJAAkABwAH
AAcABwAJAAgACAAIAAgACAAIAAgACQAJAAkACAAKAAoACgAKAAgACAAJAAkACwALAAsA
CwAJAAkACQAKAAoACgAKAAoADAAMAAwADQAOAA4ADgAOAA4ADgAPABEAEAAQABAADwAP
AA8ADwAPAA8ADwAPAA8ADwAOAA0ADQAOAA8AEAARABAAEAARABEAEAAQAA8ADgAPABAA
EQASABAAEAAQAA8ADwAPAA8AEAARABEAEQARAA8ADwAOAA0ADgAPABAAEQAPAA8AEAAQ
ABAAEAAQABAAEgASABIAEgAQABAAEAAQAA8AEAAQAA8AEAAPAA8ADQANAA0ADgAPAA4A
DwAQABAADgANAA0ADQAOAA8AEQASABIAEQAQAA8ADwAPAA8ADwAOAAwADAAMAAwADgAO
AA4ADgAOAA4ADgAOAAwADAAMAAwADgAOAA4ADgAOAA4ADgAOAAwADAAMAAwADgAOAA4A
DgAMAAwADAAMAAwADAAMAAwADAAMAAwADAAMAAwADAAMAA0ADgAOABAADgAPAA8ADwAS
ABIAEwATABUAFQAVABUAEwAVABYAFgAWABcAGAAYABcAFwAXABcAGQAZABkAGQAYABcA
FQAVABUAFQAVABUAFgAWABYAFwATABIAEQAQAA8ADwAPAA8ADQANAA0ADQAPAA8ADwAP
ABAAEAAQAA8AEAAQABAAEAAQABAAEAAQAA4ADgAOAA4ADAAMAAwADAAOAA8ADwAPAA4A
DgAMAAwADAAPABIAGAAgACkAMgBBAFIAYgB2AI4ArADKAOUA+wAIAQMB4ACmAHEASgAo
ABAAAwAAAP7/AAAEAAgACwAPAA8AEAARABIAEgASABIAEAAQABAAEAAQABAADwAPAA0A
DQANAA0ADwAPAA8ADwAPAA4ADgAOABAAEAARABEAEQARABEAEgAQABAADwAPABIAFAAV
ABYAFgAWABYAFgAZABkAGQAbABsAGwAbABoAGgAaABoAGwAdAB0AHgAeAB4AHgAeAB0A
HgAdAB0AHQAeAB4AHgAfAB4AHgAeAB8AIAAiACQAJQAlACUAJQAnACUAJgAnACkAKgAq
ACsAKwAsAC0ALgAwADAAMgA0ADYANgA3ADgAOAA5ADoAPQBAAEEAQgBDAEMARABFAEYA
RgBIAEoASgBKAEoASwBLAEoASgBKAEoASQBLAEkARwBGAEcARgBDAEMAQgBCAEEAPwA9
ADsAOQA3ADcANQA0ADMAMQAxADAALwAuAC0ALAArACwAKwAqACkAKAAoACgAKAAoACgA
KAAoACcAJwAnACcAJwAnACYAJgAmACYAJgAmACUAJQAlACUAJwAnACcAJwAnACcAJwAn
ACUAJAAkACQAJQAmACcAKAAnACcAJwAmACYAJgAmACYAJgAmACcAJwAlACUAJQAlACcA
JwAnACgAKAAoACgAKAAqACoAKgArACsAKgApACgAKQAoACgAKQApACoAKwArACkAKQAp
ACkAKQApACkAKQArACoAKQApACkAKQApACkAKAAoACkAKQAqACoAKQAoACgAKAAoACgA
KAAoACgAJwAnACcAJwAoACkAKQApACkAKQApACgAJwApACkAKQApACcAJwAoACgAJgAm
ACYAJgAnACgAKQAqACgAKAAoACgAKQAqACoAKQAqACkAKQAnACcAJwAoACkAKAApACoA
KgAqACkAKQApACkAKQAqACoAKQApACkAKQApACkAKQArACwAKgAqACoAKgAqACoAKgAq
ACoAKgAqACoAKgAqACoAKgAqACoAKgAqACwALAAsACwAKgAqACoAKgAqACoAKgAqACoA
KgAqACoAKgAqACoAKgAsACwALAAsACwALAAsAC0ALgAuADAAMAAxADEAMQAyADAAMQAx
ADEAMQAxADEAMQAzADQANAA0ADUANgA2ADcANwA3ADcANwA3ADcANwA2ADUAMwAzADMA
MQAxADEAMQAyADEAMQAvAC4ALQAsACsAKwArACsAKwArACsAKwArACsAKwArACwALgAu
AC0ALAAqACoAKgAqACwALAAsACwALAAsACwALAAqACoAKgAqAC0ALQAtACwALAAsACwA
LgAxADYAPABGAE8AWgBpAHgAigCeALYA1gDyAAkBFwEcAQcB0gCaAG8ATgA0ACYAHwAe
ACAAJAAoACoALQAvAC8AMAAvADAAMgAyADAALgAuAC4ALgAuAC4ALQAtAC0ALQAtAC0A
LQAtAC0ALQAtACwALAAsACwALAAtAC0ALQAtAC0ALgAuAC4ALQAtAC8AMAAwADAAMAAw
ADAAMAAvAC8ALwAxADEAMQAxADAAMgAyADIAMwAzADMANAA0ADMANAA1ADUANgA1ADUA
NQA2ADYANgA3ADgAOAA4ADkAOQA6ADsAOwA7ADsAOwA9AD0APgA/AEEAQABAAEEAQQBC
AEMARABGAEYASABKAEwATgBPAFAAUABSAFIAVABWAFkAWgBbAFsAXABdAF4AXgBcAF4A
XgBeAF4AXwBfAF4AXgBeAF4AXQBeAF0AXABcAFsAWgBXAFcAVgBWAFUAUwBRAE8ATQBL
AEkARwBGAEUARQBFAEQAQwBCAEEAQAA/AEAAPwA+AD0APAA8ADwAPAA6ADoAOgA6ADsA
OwA7ADsAOwA7ADoAOgA6ADoAOgA6ADsAOwA7ADsAOQA5ADkAOQA5ADkAOQA5ADkAOAA4
ADgAOgA6ADoAOgA7ADsAOwA6ADgAOAA4ADgAOQA6ADwAPQA7ADsAOwA7ADsAOwA7ADwA
PAA8ADwAPAA8ADwAPAA9AD4APgA+AD4APwA+AD4APwA9AD4APwA/AD8APwA/AD8APwA/
AD8APwBBAEAAPwA/AD8APwA/AD8APgA+AD8APwBAAEAAPwA+AD4APgA+AD4AQABAAEAA
PwA9AD0APQA+AD0APQA9AD0APwA/AD4APQA9AD0APQA9AD8APwBAAEAAPgA+AD4APgA+
AD4APgA+AD4APgA+AD4APQA+AD4APQA/AD8AQAA/AD8APwBAAEEAQQBBAEEAQABAAD8A
PwA/AD8APwBAAEAAQQBBAEEAQQBBAEEAQwBBAEIAQgBCAEIAQgBCAEIAQgBCAEIAQgBC
AEIARABEAEQARABEAEQARABEAEQARABEAEQARABEAEQARABEAEQARABEAEQARABEAEQA
RABEAEQARABGAEYARgBGAEYARgBGAEcASABIAEoASgBNAE0ATQBOAEwATQBNAE0ATwBP
AE8ATwBPAFAAUABQAFEAUgBSAFMAVQBVAFUAVQBTAFMAUwBSAFEATwBPAE8ATQBNAE0A
TQBOAE0ATQBLAEwASwBKAEkARwBHAEcARwBJAEkASQBJAEkASQBJAEoASgBKAEkASABK
AEoASgBKAEgASABIAEgASgBKAEoASgBKAEoASgBKAEsASwBLAEoATABMAEwATABPAFIA
WgBiAGsAdgCDAJQApAC2AM4A7AAIAR8BMQE4ASUB9AC+AJMAcABUAEgAQQA+AEAARABI
AEwATwBPAE8AUABRAFIAUgBUAFIAUABQAFAAUABQAFAATwBPAFEAUQBRAFEATwBPAE8A
TwBPAA==
         </WaveFormData>
      </LeadData>
   </Waveform>
</RestingECG>
