# Supplementary material for: Detection of Left Atrial Enlargement Using a Convolutional Neural Network-Enabled Electrocardiogram
Source: Front Cardiovasc Med. 2020 Dec 17;7:609976. doi: 10.3389/fcvm.2020.609976 (PMC7773668; doi:10.3389/fcvm.2020.609976)
Supplement: Supplementary file 4 [file Data_Sheet_4.ZIP › normal3/1802032379_1957_0000000C.XML]

<?xml version="1.0" encoding="Windows-1252"?>
<!DOCTYPE RestingECG SYSTEM "restecg.dtd">
<RestingECG>
   <PatientDemographics>
      <PatientID>1802032379</PatientID>
      <PatientAge>74</PatientAge>
      <AgeUnits>Years</AgeUnits>
      <Gender>Female</Gender>
      <PatientLastName>huanghuizhen</PatientLastName>
   </PatientDemographics>
   <TestDemographics>
      <DataType>Resting</DataType>
      <Site>1</Site>
      <AcquisitionDevice>MAC55</AcquisitionDevice>
      <Status>Unconfirmed</Status>
      <Priority>Normal</Priority>
      <AcquisitionTime>08:56:34</AcquisitionTime>
      <AcquisitionDate>08-22-2016</AcquisitionDate>
      <CartNumber>1</CartNumber>
      <AcquisitionSoftwareVersion>009C</AcquisitionSoftwareVersion>
      <XMLSourceVersion>MAC5000 v1.0</XMLSourceVersion>
   </TestDemographics>
   <RestingECGMeasurements>
      <VentricularRate>58</VentricularRate>
      <AtrialRate>58</AtrialRate>
      <PRInterval>168</PRInterval>
      <QRSDuration>86</QRSDuration>
      <QTInterval>446</QTInterval>
      <QTCorrected>437</QTCorrected>
      <PAxis>28</PAxis>
      <RAxis>22</RAxis>
      <TAxis>38</TAxis>
      <QRSCount>9</QRSCount>
      <QOnset>221</QOnset>
      <QOffset>264</QOffset>
      <POnset>137</POnset>
      <POffset>192</POffset>
      <TOffset>444</TOffset>
      <ECGSampleBase>500</ECGSampleBase>
      <ECGSampleExponent>0</ECGSampleExponent>
   </RestingECGMeasurements>
   <Diagnosis>
      <Modality>Resting</Modality>
         <StatementCount>2</StatementCount>
         <LabelText>12SL ��ϳ���</LabelText>
      <DiagnosisStatement>
         <StmtFlag>ENDSLINE</StmtFlag>
         <StmtText>����Ķ�����</StmtText>
      </DiagnosisStatement>
      <DiagnosisStatement>
         <StmtFlag>ENDSLINE</StmtFlag>
         <StmtText>�ٽ� ECG</StmtText>
      </DiagnosisStatement>
   </Diagnosis>
   <Waveform>
      <WaveformType>Rhythm</WaveformType>
      <WaveformStartTime>0</WaveformStartTime>
      <NumberofLeads>8</NumberofLeads>
      <SampleType>CONTINUOUS_SAMPLES</SampleType>
      <SampleBase>500</SampleBase>
      <SampleExponent>0</SampleExponent>
      <HighPassFilter>16</HighPassFilter>
      <LowPassFilter>150</LowPassFilter>
      <ACFilter>NONE</ACFilter>
      <LeadData>
         <LeadByteCountTotal>10000</LeadByteCountTotal>
         <LeadTimeOffset>0</LeadTimeOffset>
         <LeadSampleCountTotal>5000</LeadSampleCountTotal>
         <LeadAmplitudeUnitsPerBit>4.88</LeadAmplitudeUnitsPerBit>
         <LeadAmplitudeUnits>��V</LeadAmplitudeUnits>
         <LeadHighLimit>2147483647</LeadHighLimit>
         <LeadLowLimit>268435456</LeadLowLimit>
         <LeadID>I</LeadID>
         <LeadOffsetFirstSample>0</LeadOffsetFirstSample>
         <FirstSampleBaseline>0</FirstSampleBaseline>
         <LeadSampleSize>2</LeadSampleSize>
         <LeadOff>FALSE</LeadOff>
         <BaselineSway>FALSE</BaselineSway>
         <ExcessiveACNoise>FALSE</ExcessiveACNoise>
         <MuscleNoise>FALSE</MuscleNoise>
         <LeadDataCRC32>2249824900</LeadDataCRC32>
         <WaveFormData>
AgACAAIAAgD+//z/+v/4//X/9P/z//L/7//u/+3/7P/s/+z/7P/s/+z/7P/s/+z/6f/o
/+f/5v/m/+b/5v/m/+j/6P/o/+j/6P/o/+j/6P/m/+b/5v/m/+b/5v/m/+b/5v/m/+b/
5v/k/+T/5P/k/+b/5v/m/+b/5v/m/+b/5v/k/+T/5P/k/+b/5v/m/+b/5P/k/+T/5P/i
/+L/4v/i/+P/5P/l/+b/5v/m/+b/5v/k/+T/5P/k/+b/5v/m/+b/5v/m/+b/5v/k/+T/
5P/k/+b/5v/m/+b/5P/k/+T/5P/m/+b/5v/m/+X/5P/j/+L/4v/i/+L/4v/i/+L/4v/i
/+T/5P/k/+T/4//i/+H/4P/i/+L/4v/i/+L/4v/i/+L/4v/i/+L/4v/i/+L/4v/i/+D/
4P/g/+D/4v/i/+L/4v/g/+D/4P/g/+L/4v/i/+L/5P/k/+T/5P/j/+L/4f/g/+L/4v/i
/+L/4P/g/+D/4P/g/+D/4P/g/+D/4P/g/+D/4P/g/+D/4P/i/+L/4v/i/+L/4v/i/+L/
4P/g/+D/4P/i/+L/4v/i/+T/5P/k/+T/4//i/+H/4P/g/+D/4P/i/+T/5P/j/+P/5P/k
/+T/5f/n/+f/5v/m/+n/6v/q/+v/6//s/+z/7v/x/+//7//x//P/8v/y//T/9P/1//X/
9f/z//H/8P/v/+z/6v/q/+v/5//k/+P/4v/h/+L/4v/j/+P/4//i/+L/4v/j/+P/4//i
/+L/4v/h/+H/4v/i/+L/4v/i/+H/4f/j/+H/3//i/+H/4f/f/9//4f/h/+H/4v/i/+X/
4//g/93/2//f/+H/4f/j/+j/6//3/wUAGAAtAEYAYwB8AI8ApACvAKkAnACMAHUAVwBE
ADIAIAARAAoABAD+//r/9v/y//D/8P/t/+r/6f/q/+r/6//p/+j/5//l/+X/5f/l/+X/
5f/l/+X/5P/m/+j/5v/m/+b/5v/k/+b/5v/n/+f/5//l/+T/5P/k/+X/5//o/+n/5//n
/+f/6P/o/+f/5//n/+f/6P/o/+j/6P/o/+j/6f/r/+r/6v/q/+r/6//r/+v/7f/t/+3/
7v/s/+z/6//r/+3/7v/u/+//8f/w//D/8P/w//D/8f/x//D/8P/x//H/8v/x//H/8//0
//T/9P/0//b/9P/0//b/9v/2//b/+P/6//r//P/8//r/+v/8//3//v///wMABQAEAAUA
BQAHAAkACgALAAwADAANAA8AEgAUABQAFgAXABoAHAAdAB4AHgAhACEAIgAiACMAIwAj
ACcAKAAoACcAIwAhACEAIQAgAB4AHAAaABgAFgASAA8ADwAOAAsACQAIAAgABQADAAIA
AAAAAP///v/+//3//f///////f/8//r//P/8//z//v/+//3//f/7//v/+//7//3//f/9
//3/+v/6//v/+//9//3//f/+//7//f/9//3//P/8//3//f////7//v/////////+//7/
/v/+//7//v/9//3//f/9//3//f/9//7//P/8//z/+//8//3///8AAPz//P/9//3//v/+
////AAACAAAA/////wAAAAD///////////////8CAAIAAgABAAEAAQABAAEAAQABAAAA
AAABAAIAAgACAAEAAAAAAAEAAQABAAEAAQAAAAAA/v/+/wEAAwAEAAUAAgACAAIAAgAA
AAAAAAABAAEAAAD/////AQABAAEAAgAAAAAAAAAAAAEAAQABAAEAAQABAAMAAQABAAIA
AgACAAQAAQADAAQAAwAAAP////8BAAIAAgACAAIAAgACAAIAAgAEAAIAAgACAAIAAgAC
AAIAAgACAAIAAgACAAIAAgACAAIAAgACAAIAAgACAAIAAgACAAIAAgAEAAQABAAEAAIA
AgACAAIAAgACAAIAAgAEAAQABAAEAAQABAAEAAQAAgACAAIAAgAEAAYABgAGAAcABwAI
AAgABwAHAAgABwAHAAgADAAOABAAEQARABIAEQASABQAEQATABUAFQAUABQAFgAWABcA
FwAXABcAFQAUABMADwAMAAsACwAIAAYACAAIAAYABgAFAAUABQAFAAIAAgACAAMABQAF
AAQABAAEAAMAAwAEAAYABgAGAAYAAwADAAUAAwADAAYABwAHAAUABQAFAAUAAwAGAAQA
AQADAAIAAQABAAEA//8BAAMABgAPAB8AMQBEAFkAdACVALAAxQDWAN8A1QDKALwAnwB/
AGoAWgBKADcALgAoACAAHAAcABYAEgAQABMAEgAPAAoACgANAAoACgAKAAkACQAJAAkA
CQAHAAcABwAGAAgACgAIAAgABgAGAAQABgAIAAkACQAJAAkACAAIAAgACAAJAAkACQAJ
AAkACQAKAAgABwAHAAcACAAKAAsADAAKAAoACgALAAsACgAKAAoACgALAAsACwALAAsA
CwAMAA4ADgANAA0ADQAOAA4ADwAPAA4ADgAOAAwADAANAA0ADgAOAA8ADwAPAA8AEAAT
ABIAEgASABIAFAASABIAFAAWABYAFgAYABcAFgAXABYAGAAYABoAGwAbABsAHgAfACAA
IQAhACMAIwAkACUAJgAoACkAKwAuADAAMAAyADMANAA2ADcAOAA4ADsAOwA8AD4APwA/
AD8APwBAAEAAPwA8ADkAOAA3ADUANAAzADIALgAsACgAJQAlACQAIQAfACAAIAAdABsA
GAAWABYAFQAWABYAFQAVABMAEwARABAAEAASABIAEgAQABAADwAPAA8ADwAPAA8AEQAR
ABEAEQASABIAEwATABEAEQARABIAEgARABEAEQAQABAAEQARABEAEAAQABEAEQARABAA
EAAOAA4ADgAOAA8ADwAPAA8ADwAPAA8AEAAOAA4ADgANAA8ADwAQABAADAAMAA0ADQAN
AA4AEAASABEADgAMAAsADQAOAA4ADwANAA0ADQANABAAEAAQAA8ADQANAA0ADQANAA0A
DAAMAA0ADgAOAA4ADwAOAA4ADwANAA0ADQANAA4ADgAMAAwADAANAA0ADQAMAAwADAAM
AAwADAAMAA0ADQAMAAsACwANAA0ADQAOAAwADAAMAAwADQANAA0ADQALAAsADQALAAkA
CgAKAAoACwAJAAwADgAMAAoACgALAAsADAAMAAwACgAKAAoACgAKAAgACAAKAAwADAAM
AAwACgAKAAoACgAMAAwADAAMAAsACgAJAAgACAAIAAgACAAKAAoACgAKAAgACAAIAAgA
CgAKAAoACgAIAAgACAAIAAoACgAKAAoACgAKAAoACgAKAAoACgAMAAwADAALAAsACgAK
AAoACwAPAA8ADgAOABEAEgASABMAEQASABIAFAAZABcAFwAZABkAGAAYABoAGAAZABkA
GQAbABkAGAAXABIADgAMAAsACgAIAAgACAAFAAQAAgABAAMAAwACAAIAAAABAAEAAQAC
AAIAAgABAAEAAgACAAIAAAAAAP////8DAAEA//8CAAMAAwABAAEAAwADAAMABAAEAAUA
AQD+///////9//n//f8BAAQACwAVACEAMgBJAGQAgQCeALkA1ADfAN0A1gDKALUAlQB0
AGIAUgA/ADIAKgAiABwAGgASAA4AEAAPAAwABwAGAAYABwAEAAQABAADAAIAAQAAAP//
AAABAAIAAgABAAIA///+/wAAAAD+/wAAAAABAAEAAQABAAAAAAAAAAAAAQABAAEA////
////AAACAAEAAQABAAEAAgACAAIAAgACAAIAAwADAAIAAgACAAAAAQABAAEAAwADAAMA
BAAEAAQAAwADAAMABAAEAAUABQAEAAQABAACAAIAAwADAAUABgAIAAkABgAFAAUABwAI
AAgACAAIAAoACAAIAAoADAAMAAwADgAMAAwADgAOAA4ADgAQABEAEQARABQAFQAYABkA
GQAbAB0AHgAfACAAIgAjACUAKAAoACgAKgArAC4AMAAxADIAMAAzADMANAA2ADcANwA3
ADkAOgA6ADkANwA1ADUANQAyADAALgAsACoAKAAkACEAHQAcABkAFwAXABgAFgAVABIA
EAAQAA8AEAAQAA8ADwAPAA8ADQAMAAgACgAKAAoADAAMAAsACwALAAsACwALAAkACQAJ
AAkACAAIAAkACQAJAAkACQAKAAoACQAJAAkACAAIAAkACQAHAAYABgAHAAcABwAGAAYA
CAAIAAgACAAFAAUABQAFAAcABwAHAAgACAAIAAgABwAGAAUABQAEAAMABAAGAAcABQAE
AAQABAAIAAYABQAFAAYABgAFAAUABQAFAAUABQAIAAgACAAHAAUABQAFAAUABQAFAAQA
BAAFAAYABgAGAAUABAAEAAUAAwADAAMAAwAEAAQAAgACAAIAAwADAAMAAgACAAIAAgAC
AAIAAgADAAUABAADAAMAAwADAAMABAACAAIAAgACAAMAAwADAAMAAQABAAMAAQABAAIA
AgACAAIA//8BAAIABAACAAIAAwADAAQABAAEAAIAAgACAAIAAgACAAIABAACAAIAAgAC
AAIAAgACAAIABAAEAAQABAADAAIAAQAAAAIAAgACAAIAAgACAAIAAgACAAIAAgACAAIA
AgACAAIAAgACAAIAAgAAAAAAAAAAAAIAAgAEAAQABgAFAAUABgAEAAQABQAHAAcABgAG
AAkACAAIAAkACQAKAAoADAAPAA8ADwARABEADgAOABAAEAATABMAEwATABAADgAMAAcA
BgAFAAUAAgAAAAAAAAD+/wAA/////////v/8//v/+v/9//3//f/8//z//P/7//v//P/8
//z//P/8//v/+//9//v/+f/8//3////9//3//f/8//v/+//6//v/+f/4//n/+f/1//X/
+f/7/wAACQAXACUANABHAGIAfwCaALEAwADDALsAsACeAH8AZQBUAEQAMgAlABoAEgAO
AAwACAAIAAgABAABAAAA///+//7///8AAAAAAAD///7//f/8//v/+//7//v/+v/6//z/
+v/6//z//P/6//z//P/9//3//f/9//z//P/8//z//f/9//3/+//7//v//P/8//v/+//7
//n/+v/6//r/+//8//3////+//z/+//6//z//f/9//3//f/9//3//v/+//7//f/9//3/
/v/+///////+//7//v/+//7//////wAAAAABAAEAAAD/////AQACAAIAAgACAAQAAgAC
AAQABAAEAAQABgAGAAYACAAIAAoACgAMAA0ADQANABAAEQAQABEAEQATABUAFgAXABgA
GgAbAB0AIAAkACQAJgAnACcAKAAoACgAKgAtAC0ALgAwADEAMQAxADEAMgAyADEAMQAv
AC8ALwAqACgAJgAkACEAHgAZABUAFAAUABIAEQAOAA4ACwAJAAYABAAEAAMABAAEAAMA
AwAFAAUAAwACAAAAAgACAAIAAgACAAEAAQABAAEAAQABAAEAAQABAAEAAgACAAMAAwAB
AAEAAQACAAAA////////AAAAAAEAAQADAAIAAgADAAIAAQD///7/AAAAAAAAAAD/////
/////wEAAQABAAIAAQAAAP///f//////AAAAAAAAAAABAAEA/v/+////AAAAAP7//f/9
/wAAAAD///////////////8AAAAAAAD///3//f/9//3//f/9//z//P/9//7//v/+////
/v/+///////////////+//7//P/8//z//f/9//3//P/8//z//P/8//z//P/9//v/+v/5
//n/+f/5//n/+v/8//z//P/8//v/+//7//v/+f/5//v/+f/7//z//P/8//r/9//5//r/
+v/4//j/+f/5//r/+v/6//r/+v/6//r//v/8//j/9v/3//j/+f/6//r/+v/6//r/+v/6
//r/+v/6//r/+v/6//r/+v/6//r/+P/4//j/+P/6//r/+v/6//r/+v/6//r/+P/4//j/
+P/6//r/+v/6//j/+P/4//j/+P/4//j/+P/4//j/+P/4//j/+P/4//j/+v/6//r/+f/7
//z//P/8//v//f/9//z/+v/9//7//v8BAAEAAgACAAMABQACAAEABQAFAAQABAAIAAgA
CQAJAAcABwAFAAQABQABAP7//f/9//r/+P/4//b/9P/0//P/9f/1//X/9P/0//T/9f/1
//P/8v/y//L/8//z//T/9P/0//T/9P/z//H/8//x/+//8v/z//P/8f/x//H/8f/x//b/
9P/z//X/8P/r/+//7//r/+v/7//y//X/BQAXACYANQBOAGsAigClALoAxwDJALwArACb
AH0AYABOAD4AKQAcABYAEAAIAAYABAD+//z//f/6//P/9P/4//X/8v/y//L/8f/y//P/
9P/1//T/8//y//D/8v/0//L/8v/y//L/8P/y//L/8//z//P/8//y//L/8v/y//P/8//z
//X/9f/1//b/9f/z//L/8f/x//L/8v/y//T/9P/0//X/8//y//L/8v/1//f/+P/5//b/
9f/0//T/9v/2//X/9f/1//b/9v/3//f/9v/2//b/9P/0//X/9f/4//j/+f/5//r/+f/5
//v/+//6//n/+P/6//j/+P/6//z//P/8//7//v/+/wAAAAD+//7/AAABAP////8CAAMA
BgAHAAcACQALAAwADQAOABAAEQATABYAGAAYABoAGwAcAB4AHwAgACAAIwAjACQAJgAn
ACcAJwAnACgAKAAnACcAJQAlACUAIAAeABwAGgAaABgAFAARAA0ADAAJAAcABgAGAAMA
AQACAAAAAAD///z//P/7//v/+//7//n/+P/4//r/+v/6//r/+v/5//n/+f/5//n/+f/5
//n/+f/5//j/+P/5//n/9//3//f/+P/6//n/+f/5//j/+P/5//n/+f/4//j/+f/4//f/
9f/0//X/9v/3//j/9//3//f/9//1//X/9f/2//b/9v/2//X/9f/1//b/9v/2//b/9//3
//T/9P/1//b/9v/0//P/8//1//b/9v/3//f/9//3//f/9v/2//b/9f/1//X/9f/1//X/
9f/0//T/9f/2//b/9v/1//T/9P/1//P/8//z//P/9v/2//T/9P/0//X/9f/1//T/9P/0
//T/8v/y//L/8//0//T/9P/1//P/8//z//T/9P/0//T/9P/z//P/8//z//H/8f/z//H/
8f/y//L/8v/y/+//8f/y//L/8P/w//H/8f/y//L/8v/y//L/8v/y//L/8P/0//L/8v/y
//L/8v/w//D/8P/w//L/8v/y//L/9P/0//T/9P/y//L/8v/y//L/8v/y//L/8v/y//L/
8v/y//L/8v/y//L/8v/y//L/8P/w//D/8P/y//L/8v/y//D/8P/w//D/8v/y//L/8v/0
//T/9P/0//P/9P/z//L/8//z//T/9P/0//X/9//3//j/+P/7//z/+v/7//v//P/6//z/
///9//7/AQACAAIAAgAEAAQABQADAAMAAwABAAAA///7//j/9f/1//L/8P/y//L/8P/w
/+3/7f/t/+3/7P/s/+z/7f/v/+//7v/u/+z/6//r/+z/7v/u/+7/7v/r/+v/7f/r/+v/
7v/v/+//7f/t/+3/7f/t/+7/7P/r/+v/7P/p/+n/6f/n/+X/5//u//X/+/8FABgALQBG
AGcAhgCfALQAwwDLAMYAugCjAIMAZgBSAEAALQAeABQAEAAGAAAA/v/8//j/9f/0//H/
8v/w/+//8P/w//D/7//t/+3/7f/t/+//7//v/+7/7f/u/+v/6v/s/+z/6v/s/+7/7//v
/+//7v/s/+v/6v/s/+3/7f/t/+3/7f/t/+7/7v/t/+3/7f/t/+7/7v/u/+z/7P/s/+3/
7//u/+7/7v/u/+//7//v/+//7//v//D/7//u/+z/6//s/+7/7//x/+//7v/u/+7/8P/w
//H/8f/x//D/8P/v/+//7//w//P/8//y//H/8P/0//L/8v/0//L/8v/y//T/9v/2//j/
+P/2//b/+P/5//f/9//6//v//v//////AQADAAQABQAGAAgACQALAA4AEAAQABIAEwAS
ABQAFQAWABgAGwAbABwAIAAhACEAIQAhACIAIgAhACEAHwAfAB8AGgAYABYAFAASABAA
DAAJAAgACAAGAAUAAgACAP///f/8//r/+v/5//b/9v/1//X/9f/1//P/8v/y//T/9P/0
//L/8v/x//H/8//z//P/8//1//X/9f/1//L/8v/z//P/8//z//P/9P/0//P/8//z//L/
8v/z//P/9f/0//T/9f/z//P/8v/y//D/8P/w//D/7//v/+//7//x//H/8f/y//D/8P/w
/+//7//v//D/8P/u/+7/7//v//D/8P/x//L/8v/w/+//7//u/+7/7f/t/+//7//v/+//
8P/w//D/7//t/+3/7f/t/+7/7//v//D/8P/w/+//7v/t/+z/7P/t/+//7//v/+//8P/w
/+7/7v/s/+3/7f/t/+7/7v/u/+7/7P/s/+z/7f/v/+7/7f/t/+3/7f/t/+7/7v/u/+7/
7v/t/+3/7f/t/+3/7f/v/+3/6//s/+z/7P/t/+v/7v/w/+7/7P/s/+3/7f/u/+7/7v/u
/+7/7v/u/+z/7P/q/+r/7P/s/+z/7P/t/+7/7//w/+//7v/t/+z/7v/u/+7/7v/t/+z/
6//q/+z/7P/s/+z/7v/u/+7/7v/s/+z/7P/s/+7/7v/u/+7/8P/w//D/8P/v/+7/7f/s
/+7/7v/u/+7/7v/u/+7/7v/u/+7/7v/u/+7/7v/u/+7/7P/s/+z/7P/s/+z/7P/u/+//
8P/w//H/8v/y//L/8//z//P/8v/y//f/+P/4//n/+//8//z//v////3//f///wEAAAAA
AAIAAQABAAAA//8BAP///v/9//n/9v/1//X/8P/u/+7/7v/s/+z/6//r/+v/6//q/+r/
7P/t/+3/7f/q/+r/6v/p/+r/7P/t/+7/7f/s/+r/6f/r/+n/5//q/+3/7f/r/+v/6v/p
/+j/6P/q/+v/7f/s/+n/5//j/+P/4//l/+j/7//9/wsAHAAzAFAAbwCMAKUAvADLAM0A
wgC2AKMAfwBiAE4AOgAnABwAFAAOAAQAAAD8//j/+P/3//b/9f/0/+7/7f/u/+7/7v/t
/+3/7f/t/+3/6//r/+v/6v/s/+7/7P/s/+z/7P/q/+z/7P/t/+3/7f/t/+z/7P/s/+r/
6//r/+v/6//r/+v/7P/u/+3/7f/t/+3/7v/u/+7/7P/s/+z/7f/u/+7/7//w/+//7//u
/+3/7f/t/+3/7v/u/+7/7f/t/+//8P/w//H/7//u/+7/7v/w//D/8f/x//L/8v/z//P/
8P/v/+//8f/0//T/9P/0//T/8v/y//T/9P/0//T/9v/2//b/+P/4//r/+v/8//3//f/9
/wAAAQAAAAEAAQADAAcACAAJAAoADAANAA8AEgASABIAFAAVABcAGgAcAB4AHgAhACEA
IgAiACMAIwAjACUAJgAmACUAIwAhACEAIQAgAB4AHAAaABgAFgASAA8ACwAKAAcABQAE
AAQAAQD///7//P/8//v/+v/6//n/+f/3//f/9f/0//T/9v/2//b/9v/2//X/9f/1//X/
9f/1//X/9f/1//X/9P/0//X/9f/1//X/9f/2//b/9f/1//X/8v/y//P/8//1//T/9P/1
//P/8//y//L/9P/0//T/9P/z//P/8//z//H/8f/x//L/9P/0//T/8//1//X/9v/2//P/
8v/y//H/8v/y//P/9P/2//T/8//z//T/9P/z//P/8f/x//H/8f/y//L/8v/x//P/8//z
//P/8//z//L/8v/z//T/9P/0//P/8v/y//P/8//z//P/8//0//T/8v/y//L/8//z//P/
8P/w//D/8P/y//L/8v/z//P/8v/x//H/7//v/+//8P/w//D/8P/w//H/8f/x//H/7//v
//H/7//v//D/8P/w//D/7f/v//D/8f/w//H/8//x//L/8v/y//L/8v/y//L/8v/w/+z/
8P/w//D/8P/w//D/8P/w//D/8P/w//D/8P/y//L/8v/y//L/8v/y//L/8v/y//L/8v/0
//T/9P/0//L/8v/y//L/8f/w/+//7v/x//L/8//0//P/8v/x//D/8v/y//L/8v/w//D/
8P/w//L/8v/y//L/8v/y//L/8v/y//L/8v/y//T/9P/0//P/8//0//T/9P/1//f/9//2
//b/+f/6//r/+f/5//r/+v/9/wEAAAABAAEAAQAAAAAABAAEAAUABQAEAAMAAAD+////
+//4//f/9f/y//D/8P/w/+7/7v/t/+7/7//w//D/7v/u/+//7//t/+z/7P/s/+v/6//s
/+z/7v/u/+7/7f/t/+//7f/r/+z/7f/t/+v/6//r/+v/6//u/+7/7//v/+r/5f/l/+f/
5//p/+v/7P/v//v/CQAeADMASABnAIoAowC8AM8AzwDEALYApwCHAGYASgA4ACkAHAAS
AAwABgD+//r/+v/4//f/9P/x//D/8v/x/+7/7v/u/+3/7f/t/+3/7f/r/+v/6//q/+z/
7v/s/+z/7P/s/+r/7P/s/+3/7f/t/+3/7P/s/+z/7P/t/+3/7f/t/+3/7f/u/+7/7f/t
/+3/7f/u/+7/7v/w//D/8P/x//D/7v/t/+z/7v/v/+//7//t/+3/7f/u//D/8P/v/+//
7//w//D/8f/x//D/8P/w//D/8P/x//H/8v/y//P/8//0//P/8//1//X/9P/z//L/9f/0
//X/+P/2//b/9v/4//j/+P/6//r/+P/4//r/+//7//v//v///wAAAQABAAMABwAIAAkA
CgAOAA8AEQAUABQAFAAWABcAGAAaABsAHAAeACEAIQAiACQAJQAlACUAJwAoACgAJwAl
ACMAIwAjAB4AHAAaABgAGAAWABIADwALAAoABwAFAAYABgADAAEA/v/8//z/+//4//j/
9//3//n/+f/3//b/8v/0//T/9P/0//T/8//z//P/8//z//P/8//z//P/8//y//L/8//z
//P/8//z//T/9P/z//P/8//w//D/8f/x//P/8v/y//P/8//z//L/8v/w//D/8P/w/+//
7//v/+//8f/x//H/8v/x//D/7//t/+7/7//x//L/8P/w//H/8f/w//D/8f/y//L/8P/v
/+//8P/w/+//7//v/+//7//v//D/8P/w/+//8f/x//H/8f/z//P/8v/y//H/8v/y//L/
8f/w//D/8f/x//H/8f/x//D/8P/u/+7/7v/v/+//7//s/+z/7P/s/+7/7v/u/+//8f/w
/+//7//t/+3/7f/u/+//8P/x//L/7//v/+//7//v/+//8f/v/+3/7v/u/+7/8P/t/+//
8P/w/+7/7v/v/+3/7v/u/+7/8P/w//D/8P/u/+z/7P/w/+7/7v/u/+7/7v/u/+7/7v/w
//D/8P/w/+3/7P/r/+r/7f/u/+//8P/u/+7/7v/u/+z/7P/s/+z/7v/u/+7/7v/w//D/
8P/w/+//7v/t/+z/7v/u/+7/7v/u/+7/7v/u/+7/7v/u//D/8P/w/+//7//u/+7/7v/v
//H/8f/w//D/8//0//T/9f/3//j/+P/6//v/+f/5//v/+//6//r//P/8//3//f/9////
/f/8//v/9f/y//H/8f/w/+7/7v/u/+r/6v/p/+n/6v/r/+v/7P/r/+v/6v/p/+r/6v/q
/+n/5//o/+j/6P/q/+r/6f/p/+n/5//l/+j/6//r/+n/6f/p/+n/6f/q/+r/5f/n/+j/
5f/j/+X/5//l/+X/6v/v//n/BwAYACkAQgBhAHoAjwCkALMAsQCiAJIAfwBfAEIANAAk
ABMADgAEAPr/9v/8//z/8v/s/+//8P/v/+z/6v/r/+r/6v/q/+n/6f/p/+n/6f/p/+n/
6f/o/+j/6v/o/+j/6v/q/+j/6v/p/+n/6P/n/+f/5v/m/+b/6P/p/+n/6f/p/+n/6f/q
/+r/6f/p/+n/6f/q/+r/6v/q/+r/6v/r/+v/6v/q/+r/6P/p/+n/6f/r/+v/6//s/+z/
7P/r/+v/6//s/+z/7f/t/+z/7P/s/+z/7P/t/+3/7v/u/+//7//u/+3/7f/v//D/8P/w
//D/9P/y//L/9P/y//L/8v/0//L/8v/0//T/9v/2//j/+f/5//n//P/9//z//f/9////
AQACAAMABAAIAAkACwAOAA4ADgAQABEAEgAUABUAFgAYABsAGwAcACAAIQAhACEAIgAi
ACEAHwAfAB0AHQAdABoAGAAWABQAFAASAA4ACwAHAAYAAwABAAAAAAD9//v//P/6//r/
+f/2//b/9f/1//f/9//1//T/8f/y//H/8P/y//L/8f/x/+//7//v/+//8f/x//H/8f/w
//D/8f/x//H/8f/x//L/8v/x//H/8f/x//L/9P/1//L/8P/v/+//8v/z//P/9P/z//L/
8f/w//H/8f/x//H/7//v/+//8P/w//D/8P/v//H/8f/y//L/8P/w//H/8f/w//D/8f/y
//T/8v/x//H/9P/0//P/8//x//H/8f/x//T/9P/0//P/8v/x//D/7//v/+//7v/u//H/
8v/y//L/8//y//L/8//x//H/8f/x//L/8v/w//D/8P/x//H/8f/w//D/8P/w//L/8v/y
//P/8v/w/+7/7f/v/+//7//w//D/8P/w//D/8f/x//H/8f/v/+//8f/v/+//8P/w//D/
8v/v//H/8v/w/+7/7v/v/+//8P/w//D/8P/w//D/8P/w//L/9P/y//D/8P/w//D/8P/w
//D/8P/w//D/8P/w//L/8v/y//L/8v/y//L/8v/y//L/8v/y//L/8v/y//L/8v/y//L/
8v/w//D/8P/w//L/8v/y//L/8v/y//L/8v/w//D/8P/w//L/8v/y//L/9P/0//T/9P/0
//T/9P/0//T/9P/0//T/9v/2//b/9v/4//j/+P/4//n/+v/7//z//f/+////AAACAAIA
AgACAAIAAgACAAIABAAEAAQABAACAAAA/v/8//r/+P/2//T/8//y//H/8P/w//D/8P/w
/+7/7v/u/+7/7v/u/+7/7v/u/+7/7v/u//D/8P/w//D/8v/y//L/8v/x//D/7//u//D/
8P/w//D/7v/u/+7/7v/t/+z/6//q/+z/7P/s/+z/9P/8/wQADAAjADgATQBiAHcAjACh
ALYAqwCiAJkAkAB6AGQATgA4AC0AIgAXAAwACAAEAAAA/P/5//j/9//2//T/9P/0//T/
8v/y/w==
         </WaveFormData>
      </LeadData>
      <LeadData>
         <LeadByteCountTotal>10000</LeadByteCountTotal>
         <LeadTimeOffset>0</LeadTimeOffset>
         <LeadSampleCountTotal>5000</LeadSampleCountTotal>
         <LeadAmplitudeUnitsPerBit>4.88</LeadAmplitudeUnitsPerBit>
         <LeadAmplitudeUnits>��V</LeadAmplitudeUnits>
         <LeadHighLimit>2147483647</LeadHighLimit>
         <LeadLowLimit>268435456</LeadLowLimit>
         <LeadID>II</LeadID>
         <LeadOffsetFirstSample>0</LeadOffsetFirstSample>
         <FirstSampleBaseline>0</FirstSampleBaseline>
         <LeadSampleSize>2</LeadSampleSize>
         <LeadOff>FALSE</LeadOff>
         <BaselineSway>FALSE</BaselineSway>
         <ExcessiveACNoise>FALSE</ExcessiveACNoise>
         <MuscleNoise>FALSE</MuscleNoise>
         <LeadDataCRC32>3195233872</LeadDataCRC32>
         <WaveFormData>
JgAmACYAJgAhAB4AGwAYABYAFAASABAADgAOAA4ADgAMAAoACAAGAAgACAAIAAgABQAE
AAMAAgAAAAAAAAAAAAEAAgADAAQAAwACAAEAAAAAAAAAAAAAAAAAAAAAAAAA/v/+//7/
/v///wAAAQACAAIAAgACAAIABAAEAAQABAACAAIAAgACAAIAAgACAAIAAwAEAAUABgAE
AAQABAAEAAYABgAGAAYACAAIAAgACAAGAAYABgAGAAkACgALAAwACwAKAAkACAAIAAgA
CAAIAAgACAAIAAgABgAGAAYABgAHAAgACQAKAAcABgAFAAQABgAGAAYABgAGAAYABgAG
AAYABgAGAAYABAAEAAQABAACAAIAAgACAAQABAAEAAQABAAEAAQABAACAAIAAgACAAQA
BAAEAAQAAwACAAEAAAABAAIAAwAEAAQABAAEAAQABAAEAAQABAAEAAQABAAEAAMAAgAB
AAAAAgACAAIAAgAEAAQABAAEAAEAAAD///7/AQACAAMABAACAAIAAgACAAIAAgACAAIA
AgACAAIAAgAAAAAAAAAAAAMABAAFAAYABAACAAAA/v8AAAAAAAADAAUABgAHAAkACAAI
AAkADAAPAA8ADgANAAoACgALAAsADQANAA8AEgASABEAEAAOAAwADAAOABAAFAAWABYA
EwAOAAsACQAIAAgACAAHAAcABAADAAIAAQD///3//f/+/wAAAgAAAP///v/9//v/+f/6
//v//P/9//z//P/7//r/+v/5//n/+//9//3/+//9//z/+//5//f/+P/5//v//f/9//7/
+//3/+z/6P/s//T/9//6//z//f8CABAAHQArAEAAWgByAIwApwC7AL4ArACLAHAAYgBW
AEgAOAApAB0AFgAYABsAFAAOAA4AEAAOAAwACwAKAAYAAgD//////////wEAAQABAP//
/////////f///wIAAgAAAP7//f/9//3//f/+//7/AQD///7//v/+//7/////////////
/wAAAAD//////v/+//z//f/9//3/AAAAAAAAAAD+//z/+//7//7//////////P/8//z/
/P/9//3//f/9/wAAAAABAAEA/v/9//3///8BAAEAAgACAAEAAQAAAP///f/+////AQAD
AAMAAwADAAIAAgACAAIABgAGAAcACAAIAAgACQAJAAcACQAMAAwADgAQABIAEwASABEA
EQAUABYAFgAYABsAHQAeACAAIQAiACMAJgAnACkAKwArACsAKwArACoAKwAwADEAMQAx
ADEAMgAyADIALQArACsAKwAsACkAJwAkACEAHQAXABQAFQAUABAADwAOAAwACQAHAAIA
AQD/////AQABAAAA/v/6//r/+v/4//r/+v/6//r/+f/5//j/+P/2//b/9v/2//j/+P/4
//f/9f/0//P/8v/z//X/9v/3//X/9P/0//P/8f/x//L/8//0//X/9v/3//T/9P/z//P/
8//z//X/9//3//X/8v/y//L/9P/0//X/9v/3//f/9P/0//X/9f/2//b/9//4//j/9f/1
//b/9v/2//b/9v/5//r/+f/1//P/9P/x//H/9P/0//X/9v/3//X/8//x//D/7//v//H/
8//0//T/8//y/+7/7v/u//D/8P/x//P/8//w//D/7v/u/+3/7v/w//L/8P/w//D/8P/t
/+z/6v/s/+z/7v/w//D/7f/t/+v/6//r/+v/6//u/+7/7v/u/+7/6//p/+n/6v/q/+r/
6//r/+v/6f/o/+j/5v/m/+f/6P/o/+n/6f/o/+f/5//n/+j/6P/q/+v/6v/o/+j/6P/o
/+b/5v/m/+b/5//o/+n/6v/n/+b/5f/k/+X/5v/n/+j/5v/m/+b/5v/m/+b/5v/m/+b/
5v/m/+b/5P/k/+T/5P/n/+j/6f/q/+n/6P/n/+b/5P/k/+T/5P/l/+n/6//s/+z/7f/u
/+7/7f/w//H/8f/w/+//7v/u/+//7//v/+//8f/0//T/8//x/+7/7f/s//D/8v/0//b/
9P/x/+7/6//r/+r/6P/o/+f/5//m/+X/5P/j/+H/3//f/+D/4P/i/97/3f/d/93/3v/d
/93/3f/d/93/3v/e/9v/2v/a/9n/2//d/93/3f/b/93/3f/d/9r/2f/Z/9n/3P/f/9v/
2P/V/9H/zP/O/9L/1P/Z/9r/2P/b/+b/9P8BABEAKABEAF4AdgCPAJ8AlgB2AF0AUABC
ADAAIgAYAAcA/f/+//z/9f/u/+7/7v/u//D/8P/r/+L/4P/i/+H/4f/h/+H/4f/h/+H/
3//e/93/3P/Z/9z/4P/h/+D/3//d/9z/2//b/9z/3P/f/9//3v/e/97/3f/d/9z/2//d
/93/3v/e/9v/2//a/9r/2//d/97/3//e/97/3v/e/9v/2v/a/9v/3f/f/+D/4f/f/97/
3f/c/9//3//f/9//4P/g/+H/4f/e/93/3f/f/+D/4f/j/+T/4//j/+L/4f/j/+T/5f/n
/+X/5f/l/+X/5v/m/+b/5v/q/+r/6//s/+v/6v/q/+n/6v/t//H/8v/y//T/9v/3//f/
9//4//z//P/8//7/AQD//wAAAgADAAYABwAKAAsADQAPAA8ADwAOAA8ADwARABUAFwAY
ABkAGAAYABcAFgARAA8ADwAPABAADQALAAgABAABAPz/+v/6//r/9//3//b/9P/x/+//
7P/r/+n/6f/p/+n/6P/m/+L/4v/i/+D/4f/i/+P/5P/i/+H/3//e/+D/4P/g/+D/4v/i
/+L/4f/e/97/3v/e/+D/4f/h/+H/4f/g/+D/3//f/9//4P/h/+H/4f/h/+H/4P/g/9//
3//h/+H/4//l/+X/4//g/+D/4v/k/+T/5f/k/+X/5f/i/+L/4//j/+T/5v/n/+j/6P/n
/+f/6P/o/+b/5v/m/+n/7f/t/+r/6f/o/+X/5f/o/+z/7f/u/+//7v/r/+j/5v/j/+P/
5f/n/+j/6P/n/+b/5v/m/+b/6P/o/+n/6//r/+j/6P/m/+b/5v/m/+f/6P/o/+j/6P/o
/+X/5P/i/+T/5P/m/+j/6P/l/+X/4//j/+X/5f/l/+j/6P/o/+j/6P/l/+P/4//k/+T/
5P/l/+X/5//l/+T/5P/k/+T/5f/m/+b/5//n/+b/4f/h/+H/4v/k/+T/5f/m/+T/5P/k
/+T/4v/i/+L/4v/k/+T/5P/k/+P/4v/h/+D/4//k/+X/5v/k/+T/5P/k/+L/4v/i/+L/
4//k/+X/5v/l/+T/4//i/+P/5P/l/+b/5f/k/+P/4v/i/+L/4v/l/+j/6P/o/+n/6P/o
/+n/7P/v/+//7v/t/+z/7P/t/+3/7P/r/+z/7v/x//H/8f/w/+//7v/v//D/9P/2//b/
8//w/+3/6//q/+b/5v/l/+X/5f/l/+X/5f/g/93/3P/c/93/4P/f/9//3//f/97/3f/d
/93/3f/d/+D/4P/f/97/3f/b/9r/2//e/9//3v/h/9//3//e/93/3f/d/97/3//j/+L/
3//Z/9b/1P/S/9b/2//e/+D/4//o//D/+/8JAB4ANABMAGYAhwCbAKIAmAB5AFwAUABC
ADIAJgAbAA8ABAACAAEA+v/y//D/9P/2//b/8//w/+7/6v/n/+f/5//n/+X/5f/l/+P/
5P/l/+b/5f/j/+b/5v/k/+b/5f/l/+X/4//k/+T/5//m/+b/5//o/+b/5//n/+f/5f/l
/+b/5v/m/+f/5//o/+b/5//n/+f/6P/o/+j/6P/p/+j/6P/p/+r/6//r/+v/7P/s/+z/
7P/s/+v/6v/p/+3/7v/w//H/8P/v/+//8f/v/+//8P/w//P/8//y//H/8P/w//D/8f/0
//X/9v/3//f/9v/1//T/+P/4//n/+v/6//r/+//7//v//f8AAAAAAQAEAAcACQAIAAcA
BwAKAA4ADgAQABMAEwAUABYAFwAWABcAGgAbACAAIwAkACUAIwAjACIAIwAoACkAKQAp
ACkAKgAqACoAJQAjACMAIwAjACEAIAAeABsAFwARAA4ADQAMAAgABwAHAAYABAADAAAA
///9//3///////7//P/4//j/+P/2//j/+P/4//j/9//3//b/9v/2//b/9v/2//b/9v/2
//X/9P/0//T/9P/0//X/9f/1//f/9v/2//X/9P/z//P/8//1//X/9f/1//L/8v/x//H/
9f/1//f/+f/3//X/8v/y//L/9P/0//X/9//5//r/+P/1//X/9P/0//b/9//4//j/9f/1
//b/9v/2//b/9v/5//v/+//4//f/9v/z//P/9v/2//f/+P/5//n/9//1//T/8//z//X/
9//6//r/+f/4//X/9P/z//T/8v/z//X/9f/0//T/8v/y//D/8P/x//L/8//0//X/9v/z
//L/8P/y//L/9P/2//b/8//z//H/8f/v/+//7//y//L/8v/y//L/8f/v/+//8P/w//D/
8f/x//H/7//u/+7/7P/s/+3/7v/v//H/8v/y/+3/7f/t/+7/7v/w//H/8v/w//D/8P/w
/+7/7v/u/+7/7//w//H/8v/w/+7/7P/q/+3/7v/v//D/7v/u/+7/7v/s/+z/7P/s/+3/
7v/v//D/7v/u/+7/7v/u/+7/7v/u/+7/7v/x//L/8v/y//P/9P/2//f/+v/7//n/+P/3
//b/+P/5//n/+f/5//v//v/+/////v/8//z//f8AAAMABgAFAAQAAAD8//f/9f/0//L/
8//z//T/9P/y//D/7v/r/+z/7f/v//D/8P/s/+n/5//q/+r/6v/r/+v/6//r/+z/6v/p
/+j/6P/o/+n/7P/t/+z/6f/q/+n/6v/q/+r/6//o/+j/6P/n/+b/4//f/97/3v/e/+D/
5f/k/+L/5f/y/wAADwAfADYAUABoAIIAnQCpAKwAngB/AGYAWABOADwALAAbAAkAAgAI
AAsABgAEAAQAAAD6//j/9//0//L/9v/1//X/9f/1//P/8f/v/+v/7v/v//D/7//t//D/
8P/u/+z/6//r/+v/7P/u/+//8//w/+7/7f/s/+3/7//w//H/7//v//D/8P/t/+3/7P/s
/+7/7//v/+//8P/w//D/8P/v/+7/7v/v//D/8f/x//H/7v/u/+7/7v/w//H/8v/z//P/
8v/y//H/8f/x//L/9f/z//P/9P/0//X/9f/0//P/9f/2//f/+f/3//f/9//3//n/+v/7
//z//f/8//z//P/8//z//f/9/wAAAwAHAAgABwAIAAkACQALAAsADAAQABIAEgAUABcA
FQAWABgAGQAdAB8AIwAlACUAJQAjACEAIwAlACYAKQAsAC0ALQAtACsALAAsACwALAAr
ACwALQApACUAIgAeABwAGQAUABIAEwASAA4ADQALAAgABAABAAAA///9//3/+//7//r/
+P/4//j/+P/2//j/+P/4//j/9f/1//T/9P/2//b/9v/2//X/9P/z//H/8//0//X/9v/2
//f/9//3//T/8v/x/+//8v/z//X/9//1//X/9f/1//T/9P/z//P/9f/1//f/+f/3//X/
8v/y//P/9v/3//n/9//3//b/8v/1//f/+P/6//r/+//8//z/+v/5//n/+P/3//j/+f/9
/wAA///7//n/+//5//r//v/9//3//f/9//v/+f/3//b/9f/3//v////9//z/+v/4//f/
+P/5//z/+v/7//3//f/6//r/+P/4//n/+v/8//7/+//6//n/+P/2//b/9f/4//b/+P/6
//r/9//3//X/9f/2//f/+P/8//n/+P/3//b/9v/1//b/+P/4//j/+f/5//n/9//2//b/
+P/4//n/+v/5//n/+P/2//b/9//4//r//v/6//f/9P/2//b/9v/2//j/+P/4//j/9v/2
//b/9v/4//j/+P/4//r/+v/6//r/9//2//X/9P/1//b/9//4//b/9v/2//b/9v/2//b/
9v/4//j/+P/4//b/9v/2//b/+P/4//j/+P/2//b/9v/2//j/+P/4//j/+//8//z//P/9
//7//v///wMABQAGAAYAAwACAAIAAwAFAAUABQAHAAgACAAHAAYABAAEAAQABgAJAAwA
DwAQAAsACAAFAAMAAgAAAAAA//////7//f/8//n/9//1//X/+P/4//r/+P/3//f/9//2
//f/9//3//f/9//4//j/9//0//T/8//z//f/9//3//X/9v/1//T/8v/y//P/9P/2//3/
+//2//X/7//m/+r/7P/o/+v/8v/w/+//+P8IABEAHQA0AE4AZgCCAJ8AswC6AKwAjQB2
AGoAXABOAEAALwAdABYAGAAXABIADgAKAAwADgAKAAMAAgACAP7//f/9//3//f/+////
AAD///z/+//6//f/+P/8//3//P/8//v/+//7//v//P/8///////+//7//v/9//3//P/7
//7///8BAAIAAAD///3//P/8//3//f/9////AAABAAIA///+//7///8DAAUABgAHAAMA
AgABAAAAAwADAAMAAwACAAIAAwADAAAA/////wEAAgADAAUABgAGAAUAAwABAAIABAAG
AAkABwAHAAcABwAGAAYABgAGAAkACgAMAA4ADAAMAA0ADQANAA8AEgASABAAEgAUABUA
FQAVABYAGgAdAB4AIQAlACMAJAAmACcAKgArAC4ALwAxADMAMwAzADQANQA1ADcAPAA9
AD0APQA8ADwAOwA6ADkANwA3ADcANAAxAC8ALAAqACcAIgAgACEAIAAcABsAGAAWABMA
EQAPAA8ADgAPAA0ADQAMAAoABgAGAAYABAAGAAYABgAGAAMAAwACAAIAAgACAAIAAgAD
AAQABQAFAAMAAgABAAAAAgADAAMAAwADAAIAAgABAAEAAQACAAMAAwADAAMAAwAAAAAA
/////wMAAwAFAAcABQADAAAAAAAAAAIAAgADAAYABwAHAAQAAgADAAMABAAGAAcACAAI
AAYABQAFAAQABAAEAAQABwAJAAkABgAFAAYAAwADAAYABwAHAAcABwAFAAMAAQAAAAAA
AQAEAAcACAAIAAcABgADAAIAAQACAAIAAwAFAAUABAAEAAIAAgAAAAAAAQACAAIAAgAC
AAIA/f/8//r//P/9/wAAAwAEAAIAAQD+//3//f/9//3/AAAAAAAAAAAAAP3/+//7//z/
/f/+/wAAAQACAP///f/8//z//P/9//7//v///////v/7//v/+//8/wAA/v8BAAAA/v/+
//7//v/+//7//v/+/wAAAAAAAAAA/v/+//7//v/+//7//v/+//z//P/8//z//v/+//7/
/v/+//7//v/+//z//P/8//z//v/+//7//v/8//z//P/8//z//P/8//z//v/+//7//v/8
//z//P/8//7/AQACAAIAAAABAAIAAgADAAYABwAHAAgABwAGAAYABAADAAIAAQAEAAgA
CQAJAAgABgAGAAYACgAMAA4AEAASAA8ADAAJAAcABgAEAAQAAQABAAAA///+//3/+//5
//n/+v/6//z/+v/5//n/+f/4//f/9//3//n/+f/6//r/9//2//b/9f/z//X/9f/1//T/
9//4//n/9//1//T/8//4//n/+f/4//f/9f/u/+r/7P/u/+//8v/4//v/+v/+/w0AHQAw
AEoAZAB+AJkArwC8ALAAjwB2AGwAYABOAEIANwAtACgAJgAbABAADAAKAAoACgAKAAkA
BgACAP7//f/9//3//f/////////9//v/+//7//n/+f/8//z/+v/8//v/+//7//v//P/8
/////f/8//z//P/6//v/+//7//3//f/+//7///////7//v/8//3//f/9/wAAAAAAAAAA
/f/8//z//f8AAAEAAQABAAAAAAAAAAAAAAD///7//f///wAAAgADAAEA///+////AAAB
AAMABAADAAMAAgABAAMABAAFAAcABQAFAAUABQAGAAYABgAGAAgACAAJAAoACgAKAAsA
CwAJAAsADgAOABAAEgAUABUAEwATABQAGAAcABwAHgAhACEAIgAkACUAJAAlACgAKQAt
AC8ALwAvAC4ALwAvADEANAA1ADUANQA3ADgAOAA4ADMAMQAxADEAMgAvAC0AKgAmACMA
HgAcABwAHAAZABkAFgAUABEADwAKAAkABwAHAAgACQAJAAgABQAEAAMAAAACAAIAAgAC
AAEAAQAAAAAA/v/+//7//v8BAAIAAwADAAEAAAD///7/AAABAAEAAQABAAAAAAD///3/
/f/+////AgADAAQABQABAAAA/v/9//////8BAAMAAwABAP7//v/+/wAAAAABAAMABQAG
AAQAAgADAAMABAAEAAUABgAGAAUABQAGAAYAAgACAAIABQAHAAcABAADAAQAAQABAAQA
BAAFAAYABwAHAAUAAwACAAAAAQAEAAcACAAIAAcABgADAAIAAQACAAQABQAHAAcACAAI
AAYABgADAAIAAgACAAMABAAFAAYAAQAAAP7/AAACAAQABgAGAAQAAwAAAP//AQABAAEA
BAAEAAQABAAEAAEA/////wAAAAAAAAEAAQADAAEAAAAAAAAAAAABAAIABAAFAAUABAAB
AAEAAQACAAAAAAABAAIAAgACAAIAAgACAAIAAgACAAAAAAAAAAAAAAAAAAAAAAD+//7/
/v/+/wAAAAAAAAAAAAAAAAAAAAACAAIAAgACAAAAAAAAAAAAAwAEAAUABgAFAAQAAwAC
AAAAAAAAAAAAAQACAAMABAACAAIAAgACAAIAAgACAAIAAAAAAAAAAAAAAAAAAAADAAcA
CAAJAAsADAAMAA0AEAAQAA8ADQALAAsADAAOAA8ADgANAA4AEAARABEAEQAQAA4ADgAQ
ABIAEgAUABQAEQAPAA0ADAAMAAkACAAGAAUABQAFAAUABQABAP////8AAAIABAACAAEA
AQABAAAA///+//3//P/7//7/AAABAAIA///9//z//f///////f///wEAAQAAAP///v/9
//3//f8BAAIAAQD///z/9P/w//L/+f/8//z///8IABIAHQArAEAAVgBsAIoApwC/AMYA
sACRAIAAdgBmAFYASABBADkANAAwACcAGgAUABIAEgAUABQAFQASAAwACAAHAAcABwAH
AAkACQAJAAcABwAHAAcABQAFAAgACAAGAAgABwAHAAcABQAGAAYACQAIAAgACQAKAAkA
CQAIAAcABwAHAAgACAAIAAkACQAKAAgACQAJAAkACgAKAAoACgALAAoACgALAAsACwAK
AAkACQAKAAsADAAMAAsACgAJAAsADAAOAA8ADgANAA0ADwANAA0ADgAOABAAEQARABEA
DgAOAA4ADwAQABEAEgATABIAEgASABIAFAAUABUAFgAXABgAGgAbABoAGwAdABwAHgAg
ACIAIwAjACMAJAAoACoAKgAsAC8ALwAwADIAMwAyADMANgA3ADsAPQA9AD0APgA/AD8A
QQBDAEMAQgBBAEQARgBHAEgARABBAEAAPwA/AD0APAA6ADYAMwAuACwAKQAoACQAIwAj
ACIAIAAfABoAGQAXABcAGQAZABgAFgASABIAEgAQABIAEgASABIAEgATABMAFAATABIA
EQAQABIAEgASABEADgAOAA4ADgAOAA8ADwAPABEAEAAQAA8ADgANAA0ADQAOAA8AEAAR
ABAAEAAPAA8ADwAPABEAEwAVABMAEAAQAA8AEAAPAA8AEQATABQAEgASABMAEwAUABEA
EQARABAAEAARABMAFAAQABAAEAATABUAFQASABEAEgAPAA8AEgATABMAEwATABUAEwAR
ABAADQANAA8AEQAUABQAEwASABAAEAAQABIADwAPABAADwAPABAADwAQAAwADAANAA4A
DgAOAA4ADgAMAAwACwAOAA0ADgAPAA4ADwAPAA0ADQAMAAsACgAMAA4ADgAOAA4ACwAJ
AAkACgAKAAoACwALAA0ACwAKAAoACAAIAAkACgAMAA0ADQAMAAsACwALAAwABgAIAAcA
CgAKAAoACgAKAAkACAAHAAYABwAIAAkACgAKAAoACgAKAAgACAAIAAgACAAIAAgACAAG
AAYABgAGAAcACAAJAAoABwAGAAUABAAGAAYABgAGAAYABgAGAAYABAAEAAQABAAGAAYA
BgAGAAYABgAGAAYABgAGAAYABgAEAAQABAAEAAUABgAGAAYACAAKAAsADQAOAA8ADwAO
AA8ADgAOAA8ADwAPAA8AEQATABIAEAAOAA0ADgAPABIAEgAUABYAFgARAA4ACwAJAAkA
CAAJAAkABwAEAAEA/v////////8BAAAAAAACAAAA/f/9//3//P/9//3//f/9//z//P/7
//n/+//8//z//f/+//3//P/5//r/+f/4//b/9v/3//j/+v/5//X/9v/5//X/7v/s//D/
8v/z//T/8P/x//j/BAAVACUANABKAGAAdgCRAKsAuACyAJsAggB0AGYAUABAADUAIwAY
ABgAGwASAAoACAAIAAYAAgD//wIAAgACAP///////////P/7//r/9//4//n/+v/5//f/
+v/6//j/+P/3//f/9//5//r/+v/9//r/+P/3//b/+P/5//n/+f/3//f/+P/4//X/9f/0
//T/9v/3//f/9//2//b/9v/2//f/9v/2//f/9v/3//f/9//1//T/8//y//X/9//5//v/
+//6//r/+f/6//n/+f/7//n/+f/6//r/+f/5//j/9//4//r//P////3/+//5//f/+//8
//3//v/+//7///8AAAAAAAABAAEAAQADAAYABgAFAAYABwAHAAgACQALABAAEAAQABIA
FQATABQAFgAXABoAGwAeAB8AIAAhACAAHwAjACUAJgApACsAKwAqACkAKQAqACoAKgAq
ACkAKgArACcAIwAgABwAGwAZABUAFAARABAADAALAAoACAAFAAMAAgABAP/////9//v/
+P/0//T/9v/4//j/9//2//X/9P/z//P/8v/y//L/8v/y//L/8f/w/+//7f/u/+7/7v/u
/+7/7//v/+//7//u/+7/7f/t/+3/7v/v/+z/6//q/+n/6//s/+z/7f/s/+v/7P/t/+//
7f/q/+r/6//u/+//8f/w/+//7f/o/+v/7f/u//D/7v/v//D/8P/t/+3/7v/u/+3/7v/v
//P/9f/z/+7/6//s/+v/7f/y//H/8f/x//H/8f/v/+3/7P/s/+3/8P/z//H/8P/u/+z/
7P/s/+z/7v/s/+3/7//v/+z/7P/q/+r/6f/q/+z/7v/s/+r/6P/m/+X/5v/m/+r/6P/q
/+z/7P/o/+f/5P/j/+X/5//p/+7/6//q/+n/6P/n/+X/5f/m/+T/5P/l/+X/5f/j/+L/
4v/j/+T/5v/o/+X/5f/k/+L/4f/j/+X/6P/o/+T/4//m/+X/5P/j/+L/4//k/+X/5v/k
/+T/5P/k/+T/5P/k/+T/5v/m/+b/5v/k/+T/5P/k/+T/5P/k/+T/4//i/+H/4P/j/+T/
5f/m/+X/5P/j/+L/4v/i/+L/4v/k/+T/5P/k/+P/4v/h/+P/5f/m/+f/6f/p/+j/6P/q
/+v/6//q/+n/6//s/+7/7//s/+v/7P/u/+//7//v/+7/7P/s/+7/8P/w//L/8v/v/+//
7f/s/+z/5v/k/+H/3//g/+H/4v/j/97/2//a/9r/2v/c/9r/2f/b/9v/2v/Z/9f/1//X
/9f/2v/a/9n/2P/Y/9f/1//Z/9b/1f/S/9P/1f/X/9j/2f/W/9X/1f/V/9n/1v/X/9f/
0P/I/8j/yv/L/8r/zv/T/9r/6v/5/wUAFgAsAEIAWgB7AJUApACcAH8AZABMADgAKgAe
AA8AAwD4//L/9f/4//L/6P/k/+b/6v/r/+j/5P/i/97/3f/c/9v/2//b/9v/2f/Z/9n/
2f/X/9b/2P/X/9T/1v/X/9n/2//Z/9j/1v/X/9f/1v/W/9b/2P/Z/9n/2f/Y/9f/1//W
/9j/2f/Z/9r/2f/Z/9j/1//Y/9j/2P/Y/9n/2P/Y/9n/2f/Z/9j/1//X/9j/2f/a/9n/
2f/Z/9n/2P/Y/9n/2f/Z/9n/2v/d/9z/2//b/9r/3v/f/9//3//c/9z/3P/d/9//3//f
/9//4f/i/+P/5P/j/+L/4v/i/+P/5P/m/+f/5v/n/+n/6P/q/+z/7v/v//H/8f/y//b/
9f/0//X/9//5//z/AAADAAMAAwAFAAUABwAJAAkACQAMAA0ADQAPABAAEQARABEAEgAU
ABUAFgARAA8ADwAPAA4ACwAJAAYABQADAP///v/6//j/8//x//L/8P/t/+v/5v/l/+P/
4//h/+H/4P/e/9//4P/h/+D/3P/a/9j/1v/Y/9n/2f/a/9n/2P/X/9b/1v/W/9b/1f/V
/9b/1//Y/9X/1f/U/9P/1P/U/9X/1f/V/9X/1v/X/9b/1f/U/9P/1P/W/9f/2f/X/9X/
1f/V/9j/1//V/9b/1P/W/9b/1//W/9f/1//U/9f/2f/a/9z/2f/Z/9n/2P/Y/9n/2//c
/9j/2P/Y/9v/3f/d/9r/2f/Z/9f/2P/c/9v/2//b/9v/3f/b/9n/2P/T/9P/1f/X/9b/
1v/V/9T/0//U/9X/2P/V/9X/1v/V/9b/1v/U/9T/0v/S/9P/1P/S/9L/0v/S/9L/0v/R
/9T/0P/Q/9D/zv/P/9H/0f/T/9L/0f/Q/9L/0v/S/9L/0v/S/9H/0v/U/9L/0P/P/83/
0P/P/8//0P/P/87/zv/O/87/z//P/87/zv/P/9D/0v/M/87/z//Q/9D/0P/Q/9D/zv/O
/87/zv/M/8z/zP/M/8//0P/R/9L/0f/Q/8//zv/Q/9D/0P/Q/87/zv/O/87/zv/O/87/
zv/Q/9D/0P/Q/87/zv/O/87/0P/Q/9D/0P/P/87/zf/M/87/zv/O/87/z//Q/9H/0v/Q
/9D/0P/Q/9L/1P/W/9j/2v/a/9r/2v/Y/9j/2P/Y/9n/2v/b/9z/2v/a/9r/2v/b/9z/
3f/e/97/3v/e/97/3f/c/9v/2v/Z/9j/1//W/9P/0v/R/9D/z//O/83/zP/K/8r/yv/K
/8j/yP/I/8j/yP/I/8j/yP/G/8b/xv/G/8j/yP/I/8j/yP/I/8j/yP/G/8b/xv/G/8f/
yP/J/8r/x//G/8X/xP/D/8L/wf/A/77/vv++/77/xf/K/8//1P/n//j/CQAaADMASgBh
AHgAcABoAGAAWABGADQAIgAQAAYA/P/y/+j/5P/i/+D/3v/a/9j/1v/U/9P/0v/R/9D/
zv/O/w==
         </WaveFormData>
      </LeadData>
      <LeadData>
         <LeadByteCountTotal>10000</LeadByteCountTotal>
         <LeadTimeOffset>0</LeadTimeOffset>
         <LeadSampleCountTotal>5000</LeadSampleCountTotal>
         <LeadAmplitudeUnitsPerBit>4.88</LeadAmplitudeUnitsPerBit>
         <LeadAmplitudeUnits>��V</LeadAmplitudeUnits>
         <LeadHighLimit>2147483647</LeadHighLimit>
         <LeadLowLimit>268435456</LeadLowLimit>
         <LeadID>V1</LeadID>
         <LeadOffsetFirstSample>0</LeadOffsetFirstSample>
         <FirstSampleBaseline>0</FirstSampleBaseline>
         <LeadSampleSize>2</LeadSampleSize>
         <LeadOff>FALSE</LeadOff>
         <BaselineSway>FALSE</BaselineSway>
         <ExcessiveACNoise>FALSE</ExcessiveACNoise>
         <MuscleNoise>FALSE</MuscleNoise>
         <LeadDataCRC32>57774741</LeadDataCRC32>
         <WaveFormData>
5v/m/+b/5v/o/+j/6P/o/+r/6v/q/+r/7f/u/+//8P/w//D/8P/w//L/8v/y//L/8P/w
//D/8P/y//L/8v/y//D/8P/w//D/8v/y//L/8v/y//L/8v/y//D/8P/w//D/8P/w//D/
8P/y//L/8v/y//L/8v/y//L/8v/y//L/8v/y//L/8v/y//L/8v/y//L/8v/y//L/8v/w
//D/8P/w//L/8v/y//L/8P/w//D/8P/w//D/8P/w//L/8v/y//L/8P/w//D/8P/w//D/
8P/w//D/8P/w//D/8P/w//D/8P/y//L/8v/y//D/8P/w//D/8v/y//L/8v/w//D/8P/w
//D/8P/w//D/8P/w//D/8P/u/+7/7v/u/+7/7v/u/+7/7v/u/+7/7v/w//D/8P/w//D/
8P/w//D/7v/u/+7/7v/w//D/8P/w//D/8P/w//D/8P/w//D/8P/w//D/8P/w//D/8P/w
//D/8P/w//D/8P/w//D/8P/w//D/8P/w//D/8P/w//D/8P/y//L/8v/y//L/8v/y//L/
8v/y//L/8v/w//D/8P/w//L/8v/y//L/8P/w//D/8P/w//D/8P/y//T/9P/0//b/9v/3
//f/9//5//n/+v/6//r/+f/4//b/9v/3//f/9v/1//T/8f/x//L/8v/y//H/7v/t/+z/
7P/q/+r/6v/r/+3/7v/v//D/8P/w//H/8f/x//H/8f/x//L/8v/y//L/8f/x//L/8v/0
//T/9P/0//L/8v/y//L/8v/y//L/8v/z//P/8//z//L/8v/y//L/9P/0//T/9P/0//b/
+f/+/wAABQALABIAGwAkACkAJwAkAB4AHgAcAAoA8f/V/7b/lf97/2z/Y/9T/0T/Pv9G
/1P/Yf90/4b/l/+r/7z/xv/Q/9r/4f/m/+r/7v/x//T/9//3//n/+f/6//3//f/9//3/
/f/+//////8AAAAAAQABAAAAAAAAAAAAAAABAAEAAgACAAIAAgACAAEAAQABAAEAAwAD
AAMAAwADAAIAAgACAAIAAgACAAIABAAFAAUABQACAAIAAgACAAMAAwADAAMAAwADAAIA
AgACAAIAAgACAAQABAAEAAQAAwADAAMAAwADAAMABAAEAAIAAgABAAEAAwADAAMAAwAD
AAIAAgACAAEAAQABAAEAAgACAAIAAgACAAAAAAD//wEAAQABAAAA//////7//f/9//z/
/P/8//r/+f/4//f/9P/y//H/8P/x//D/7//v/+7/7f/s/+r/6f/o/+f/5//o/+f/5//m
/+X/5f/m/+f/6P/o/+n/6//s/+3/7v/v//L/8v/z//T/+P/5//r/+//6//v/+//8//z/
/f/9//7//v////////////////////////8AAAAAAAAAAAAA//8BAAEAAQABAAIAAgAB
AAEAAQABAAEAAQADAAQABAAEAAIAAgACAAIAAgACAAIAAgADAAMAAwADAAMAAwADAAMA
BQAFAAYABgAEAAQABAAEAAQABAAEAAQABAAFAAUABQAEAAQABAAEAAYABwAHAAcABQAF
AAUABQAHAAcABwAHAAUABQAFAAUABQAFAAUABQAHAAcABwAHAAcABwAGAAYABgAGAAcA
BwAGAAYABQAFAAYABgAGAAYABgAGAAcABwAIAAgACAAIAAgACAAIAAgABwAGAAYABQAE
AAQABAAEAAYABgAGAAYABgAGAAYABgAGAAYABgAGAAYABgAGAAYABgAGAAYABgAIAAgA
BwAHAAYABgAGAAYACAAIAAcABwAHAAcACAAIAAcABwAIAAgACQALAAoACAAIAAgACAAI
AAoACgAKAAoACgAKAAoACgAIAAgACAAIAAgACAAIAAgACAAIAAgACAAIAAgACAAIAAgA
CAAIAAgACAAIAAgACAAKAAoACgAKAAgACAAIAAgACgAKAAoACgAKAAwADAAMAA4AEAAS
ABMAEQARABEAEQASABIAEgARABAADgAOAA8ADQAMAAsACgAHAAcABgAGAAgABwAGAAUA
BAAEAAQABAAGAAcABwAIAAkACgAKAAoACwALAAsACwALAAsADAAMAAwADAALAAsADAAM
AAwADAAMAAwADAAMAAwADAAMAAwADAAMAA0ADQANAA0ADAAMAAwADAAMAAwADgAQAA4A
DgARABYAHgAjACkAMAA7AEIAQQA/ADwAOgA4ACoAEADx/9H/sP+R/33/bP9Z/0n/Rv9Q
/1z/bf+B/5T/pv+7/8//3P/m//L//P///wQACAAKAAkADAAPAA8AEQARABIAEwATABMA
EwATABQAFQAVABgAGAAZABkAFgAWABYAFgAWABcAFwAYABgAGAAYABgAFwAXABcAFwAb
ABsAGwAbABkAGAAYABgAGgAaABoAGgAYABkAGQAZABoAGgAaABoAGwAbABsAGwAZABkA
GAAYABoAGgAaABoAGAAYABgAGAAZABkAGQAZABkAGQAaABoAGAAYABcAFwAZABkAGQAZ
ABcAFgAWABYAFQAVABUAFQAYABgAGAAYABYAFAAUABMAFQAVABUAFAATABMAEgARABEA
EAAQABAADAALAAoACQAIAAYABQAEAAUABAADAAMAAgABAAAA/v/9//z/+//7//z/+//7
//r/9//3//j/+f/4//j/+f/7//7///8AAAEAAAAAAAEAAgAEAAUABgAHAAYABwAHAAgA
CAAJAAkACgAMAA0ADQANAAsACwALAAsADQANAA4ADgAMAAwADAALAAsACwALAAsADAAM
AAsACwALAAsACwALAAsADAAMAAwADAAMAAwADAAMAAwADAAMAA8ADwAPAA8ADQANAA0A
DQAPAA8AEAAQABAAEAAQABAAEAAQABAAEAAQABEAEQARABAAEAAQABAAEAARABEAEQAR
ABEAEQARABEAEQARABEAEQARABEAEQAPAA8ADwAPABEAEQARABEADwAPAA4ADgAQABAA
EQARABIAEgARABEAEAAQABAAEAAQABAAEQARABAAEAAQABAAEAAQABAAEAAOAA4ADwAP
AA4ADgAOAA4AEAAQABAAEAAQABAAEAAQABAAEAAQABAAEAAQABAAEAAQABAAEAAQABAA
EAAPAA8AEAAQABAAEAAQABAADwAPAA0ADQAOAA4ADwAPABAAEAAPABEAEgASABAAEAAQ
ABAAEAAQABAAEAASABIAEgASABAAEAAQABAAEgASABIAEgAQABAAEAAQABAAEAAQABAA
EgASABIAEgAQABAAEAAQABIAEgASABIAEgASABIAEgASABIAEgAUABYAFgAWABgAGgAb
ABsAGwAbABsAHAAcABwAGwAaABgAGAAZABkAGAAXABYAEwATABAAEAAQAA8AEAAPAA4A
DgAOAA4ADgAPAA8AEAARABIAEgASABMAEwATABMAEwATABQAFAAUABQAEwATABQAFAAU
ABQAFAAUABYAFgAWABYAFAAUABQAFAAVABUAFQAVABYAFgAWABYAFgAWABYAFgAWABYA
FwAaACAAJQApADAANwBCAEkASQBGAEIAPgA6ACwAEQDx/9T/tf+Z/4T/d/9l/1T/Uv9c
/2n/ef+O/6L/tf/J/9r/5v/w//r/AwAIAAwAEAATABQAFQAXABkAGQAaABsAGwAbABsA
HQAeAB8AHwAgACAAIQAhAB4AHgAeAB4AIAAhACEAIgAiACIAIgAiACEAIQAhACEAIQAh
ACEAIQAjACIAIgAiACIAIgAiACIAIgAjACMAIwAiACIAIgAiACEAIQAhACEAIQAhACAA
IAAgACAAIAAgACIAIgAiACIAIQAhACEAIQAfAB8AIAAgACIAIgAhACEAHwAfAB8AHwAh
ACAAIAAgAB8AHwAfAB8AIAAgACAAIAAeABwAHAAbABsAGwAbABoAGwAbABoAGQAXABYA
FgAWABQAEwASABEAEAAOAA0ADAALAAoACQAJAAgABwAGAAQAAwACAAEAAQAAAP/////+
//////8AAAEAAAAAAAEAAwAEAAUABgAHAAgACAAJAAoADgAPABAAEQASABMAEwAUABQA
FQAVABYAFgAXABcAFwAVABUAFQAVABUAFQAWABYAGAAYABgAFwAXABcAFwAXABYAFgAV
ABUAFQAVABUAFQAXABgAGAAYABYAFgAWABYAFgAWABYAFgAXABcAFwAXABcAFwAXABcA
GQAZABoAGgAaABoAGgAaABoAGgAaABoAHAAdAB0AHQAaABoAGgAaABoAGwAbABsAGQAZ
ABkAGQAZABkAGQAZABkAGQAZABkAGQAZABkAGQAbABsAGwAbABkAGQAYABgAGAAYABkA
GQAcABwAGwAbABgAGAAYABgAGAAYABkAGQAYABgAGAAYABgAGAAYABgAGAAYABkAGQAY
ABgAGAAYABgAGAAYABgAGAAYABgAGAAYABgAGAAYABgAGAAYABgAFgAWABYAFgAYABgA
FwAXABgAGAAYABgAGAAYABcAFwAXABcAGAAYABYAFQAVABQAFQAXABgAGAAWABYAFgAW
ABQAFAAUABQAFgAWABYAFgAUABQAFAAUABYAFgAWABYAFAAUABQAFAAWABYAFgAWABYA
FgAWABYAFgAWABYAFgAWABYAFgAWABYAFgAYABgAGAAYABoAHAAdAB0AHQAdABsAHAAc
ABwAHQAcABoAGgAbABsAGgAZABgAFQAVABQAEgASABEAEAAPAA4ADgAOAA4ADgAPAA8A
EAARABIAEgASABMAEwATABMAEwATABQAEgASABIAEQATABQAFAAUABQAFAAUABQAEgAS
ABIAEgASABIAEgATABMAEwATABIAFAAUABQAFAASABIAEgASABQAFwAcACIAKQArADIA
OQBCAEUAQwA+ADwAPAA4ACYADQDx/9L/s/+Z/5D/if95/2b/YP9o/3P/g/+U/6T/t//N
/9z/5v/y//r///8CAAgADAANABAAFQAVABcAFwAYABcAFwAXABcAGQAaABsAGwAaABoA
GwAbABoAGgAaABoAGgAbABsAHAAaABoAGgAaABsAGwAbABsAGwAbABsAGwAbABoAGgAa
ABwAHAAcABwAHAAdAB0AHQAcABwAHAAcABsAGwAbABsAGwAbABoAGgAaABoAGgAaABoA
GgAaABoAGwAbABsAGwAZABkAGgAaABoAGgAZABkAGQAZABkAGQAZABgAGAAYABcAFwAX
ABcAFgAWABYAFgAWABQAFAATABUAFQAVABQAEgARAA8ADQAPAA4ADgAOAAoACQAIAAcA
BgAEAAMAAgADAAIAAQABAP///f/7//j/+f/4//f/9//2//X/9f/0//P/8//0//X/9v/2
//f/+f/6//v//P/9/wAAAAABAAIABAAFAAYABwAKAAsACwAMAA4ADwAPABAADgAPAA8A
DwANAA0ADQANAA8ADwAQABAAEAAQABAADwAPAA8ADwAPAA4ADgANAA0ADwAPAA8ADwAN
AA4ADgAOAA4ADgAOAA4AEAAQABAAEAAPAA8ADwAPAA8ADwAPAA8ADwAPABAAEAAOAA4A
DgAOABAAEAAQABAADgAPAA8ADwAQABAAEAAQABAAEQARABEADwAPAA8ADwARABEAEQAR
AA8ADwAPAA8AEQARABEAEQAPAA8ADwAPABEAEQAQABAAEAAQABEAEQAQABAADwAPABAA
EAAQABAADgAOAA8ADwAMAAwADAAMAA4ADgAOAA4ADgAOAA8ADwAOAA4ADgAOAA4ADgAO
AA4ADgAOAA4ADgAOAA4ADgAOAA4ADgAOAA4ADgAOAA4ADgAOAA4ADQANAAwADAAMAAwA
DgAOAA0ADQALAAsADAAMAA0ADQAOAA4ADwANAA4ADAAMAAwADAAMAAwADAAMAAwADAAM
AAwADAAMAAwADAAMAAwADAAMAAwADAAMAAwADAAMAAwADAAMAAwADAAMAAwADAAMAAwA
DAAMAAwADAAMAAwADAAMAAwADAAMAAwADAAMAAwADAAMAAwADAAMAAwADgAOAA4ADgAO
ABAAEQARABMAEwATABQAEgASABEAEAAPABAAEgATABAADwAOAAsACwAKAAoACgAHAAYA
BQAEAAQABAAEAAQABQAFAAYABwAIAAgACAAJAAkACQAJAAkACQAKAAoACgAKAAkACQAK
AAgACAAIAAgACAAIAAgACAAKAAoACgAKAAoACwALAAsACQAIAAgACAAKAAoACgAKAAwA
CgAKAA0ADgASABsAIQAkACsAOAA/AD0AOAA2ADQAMAAiAAcA6f/K/6v/j/98/2//X/9O
/0r/Uv9f/2//gv+U/6n/v//Q/9z/5P/u//f//P8AAAIAAwAGAAkACwANAA0ADgAPAA8A
DwAPAA8AEAARABEAEgASABMAEwASABIAEgASABIAEwATABQAFAAUABQAFAATABMAEwAT
ABUAFQAVABUAFQAUABQAFAAUABQAFAAUABQAFQAVABUAEgASABIAEgATABMAEwATABMA
EwASABIAFAAUABQAFAASABIAEgASABMAEwATABMAEwATABQAFAASABIAEQARABMAEwAT
ABMAEwASABIAEgARABEAEQARABIAEgASABIAEgAQABAADwAPAA8ADwAOAAsACwAKAAkA
CQAIAAgACAAGAAUABAADAAIAAAD///7//f/8//v/+//6//n/+P/2//X/9P/z//P/8v/x
//H/8P/v/+//8P/x//D/8P/x//P/9P/1//b/9//6//r/+//8//7///8AAAEAAAABAAEA
AgACAAMAAwAEAAQABQAFAAUAAwADAAMAAwAFAAUABgAGAAQABAAEAAMABQAFAAUABQAG
AAYABQAFAAMAAwADAAMABQAGAAYABgAEAAQABAAEAAQABAAEAAQABQAFAAUABQAFAAUA
BQAFAAUABQAGAAYABAAEAAQABAAGAAYABgAGAAYABwAHAAcABgAGAAYABgAIAAkACQAJ
AAcABwAHAAcABwAHAAcABwAJAAkACQAJAAcABwAHAAcABwAHAAcABwAHAAcABgAGAAYA
BgAHAAcACAAIAAcABwAEAAQABAAEAAYABgAHAAcABgAGAAYABgAGAAYABgAGAAYABgAH
AAcABAAEAAQABAAGAAYABgAGAAQABAAEAAQABgAGAAYABgAGAAYABgAGAAQABAAEAAQA
BgAGAAUABQAEAAQABAAEAAYABgAFAAUABQAFAAYABgAFAAUABgAGAAcABwAGAAQABAAE
AAQABAAEAAQABAAEAAYABgAGAAYABAAEAAQABAAEAAQABAAEAAQABAAEAAQABAAEAAQA
BAAEAAQABAAEAAQABAAEAAQABAAEAAQABAAEAAQABAAEAAQABAAEAAQABgAGAAYABgAE
AAQABAAEAAQABgAGAAYABgAIAAoACwANAA0ADQANAA4ADgAOAA0ACgAIAAgACQAJAAgA
BwAGAAEAAQAAAAAAAAD///7//f/+//7//v/+//7//////wAAAQACAAIAAgADAAMAAwAD
AAMAAwAEAAQABAAEAAMAAwAEAAQABAAEAAQABAAEAAQABAAEAAQABAAEAAQABQAFAAUA
BQAEAAQAAgACAAIAAgAEAAQAAgAEAAcACgAOABMAGwAiACkANAA7AD0AOAAyADAAKgAa
AP3/3f++/5//g/9s/1f/Q/82/zr/Rv9V/2f/fv+U/6f/uf/K/9b/4P/q//P/+P/8/wAA
AQAEAAUABwAJAAkACgANAA0ADQANAAsADAANAA0ADgAOAA8ADwAOAA4ADgAOAA4ADwAP
ABAAEAAQABAAEAAPAA8ADwAPABEAEQARABEAEQAQABAAEAAQABAAEAAQABAAEQARABEA
EAAQABAAEAARABEAEQARABEAEQAQABAAEAAQABAAEAAQABAAEAAQAA8ADwAPAA8ADwAP
ABAAEAAQABAADwAPAA8ADwAPAA8AEQAQABAAEAAPAA8ADwAPABAAEAAQABAAEAAOAA4A
DQALAAsACwAKAAsACwAKAAkABwAGAAYABgAGAAUABAADAAQAAgABAAAA/f/8//v/+//8
//v/+v/4//X/9P/z//P/9P/z//P/8v/v/+//8P/x//D/8P/x//P/9P/1//b/9//2//b/
9//4//z//f/+////AAABAAEAAgACAAMAAwAEAAQABQAFAAUAAwADAAMAAwADAAMABAAE
AAQABAAEAAMAAwADAAMAAwAEAAQAAwADAAEAAQABAAEAAQACAAIAAgACAAIAAgACAAIA
AgACAAIABQAFAAUABQAEAAMAAgABAAMAAwAEAAQAAgACAAIAAgAEAAQABAAEAAQABQAF
AAUABAAEAAQABAAEAAUABQAFAAMAAwADAAMAAwADAAMAAwAFAAUABQAFAAMAAwADAAMA
AwADAAMAAwADAAMAAgACAAIAAgADAAMABAAEAAMAAwAAAAAAAAAAAAIAAgADAAMAAgAC
AAIAAgAAAAAAAAAAAAIAAgADAAMAAAAAAAAAAAACAAIAAgACAAIAAgACAAIAAAAAAAAA
AAAAAAAAAAAAAAAAAAAAAAAAAAAAAP/////+//7//v/+/wAAAAD//////////wAAAAD/
////AAAAAP/////+/wAA/v/+//7//v/+//7//v/+//7//v/+//7//v/+//7//v8AAAAA
AAAAAP7//v/+//7//v/+//7//v/+//7//v/+//7//v/+//7//v/+//7//v/+//7//v/+
//7//v/+//7//v/+//7//v/8//z//P/8//7//v/+//7//P/8//z//P/8//z//P/+/wAA
AAAAAAIABAAFAAUABQADAAMABAAEAAQAAwACAAAAAAABAAEAAAD///7/+//7//j/+P/4
//f/9P/z//L/8v/0//T/9P/1//P/9P/1//b/9//4//r/+//6//n/+P/3//j/+P/4//j/
9//3//j/+P/4//j/+P/4//r/+v/6//r/+P/4//j/+P/5//n/+f/5//r/+v/6//r/+P/4
//j/+P/6//r/+/8AAAYACwANABIAHQAoAC0AKwAoACYAJAAaAAYA6f/J/6r/i/9z/1z/
Sf81/yz/MP8+/03/X/90/4r/n/+x/8D/yv/W/97/4//q//D/8v/z//T/9f/3//n/+f/6
//3//f/9//3//f/+//////8AAAAAAQABAAAAAAAAAAAA/v//////AAACAAIAAgACAP//
////////AQABAAEAAQABAAAAAAAAAAAAAAAAAAAAAAABAAEAAQAAAAAAAAAAAP//////
//////////7//v8AAAAAAAAAAAAAAAAAAAAA////////////////AAAAAAAAAAD/////
/f/9//3//f////7//v/+//3//f/9//3//P/8//z//P/+//z//P/7//v/+//7//r/+f/5
//j/9//1//T/9P/0//T/8//y//H/8P/u/+3/7P/r/+r/6f/p/+r/6f/o/+b/4//i/+H/
4f/g/9//3//e/9//3//g/+H/4P/g/+H/4//i/+P/5P/l/+j/6P/p/+r/6v/r/+z/7f/u
/+//7//w//D/8f/x//L/8v/z//P/8//z//P/8//z//P/8//0//T/8v/y//L/8f/x//H/
8f/x//T/9P/z//P/8f/x//H/8f/z//T/9P/0//L/8v/y//L/9P/0//T/9P/3//f/9//3
//X/9f/1//X/9f/1//b/9v/2//b/9v/2//b/9v/2//b/9v/3//f/9//2//b/9v/2//b/
9//3//f/9//3//f/9//3//f/9//3//f/9//3//f/9//3//f/9//3//f/9//3//n/+f/4
//j/9v/2//f/9//4//j/9//3//b/9v/2//b/9v/2//f/9//2//b/9v/2//T/9P/0//T/
9v/2//f/9//2//b/9v/2//b/9v/2//b/+P/4//j/+P/2//b/9v/2//j/+P/4//j/9v/2
//b/9v/4//j/9//3//j/+P/4//j/+P/4//f/9//3//f/+P/4//f/9//4//j/9//3//j/
+P/4//j/+P/4//b/9v/2//b/+P/4//j/+P/4//j/+P/4//j/+P/4//j/+P/4//j/+P/4
//j/+P/4//j/+P/4//j/9v/2//b/9v/4//j/+P/4//j/+P/4//j/+P/4//j/+P/4//j/
+P/4//j/+P/4//j/+v/6//r/+v/4//j/+P/4//r/+v/6//r//f8AAAIAAwABAAEAAQAC
AAIAAgABAAAAAAAAAAEAAQD+//3//P/5//v/+v/6//r/+f/4//f/9v/0//T/9P/0//f/
9//4//n/+P/4//j/+f/5//n/+f/5//n/+v/6//r/+v/5//n/+v/8//z//P/8//r/+v/6
//r//P/8//z//P/6//v/+//7//3//P/8//z//P/8//z//P/8//r/+v///wIABgANABMA
GAAdACYAKwAtACwAKAAmACQAFgD9/+H/wv+l/4n/eP9t/1v/SP9C/0r/U/9h/3T/iP+Z
/6//wv/O/9j/4v/p/+7/8v/2//n//P/9////AQABAAIAAwADAAMAAwAFAAYABwAHAAYA
BgAHAAcACAAIAAgACAAIAAkACQAKAAgACAAIAAgACQAJAAkACQALAAsACwALAAsACgAK
AAoACgAKAAoACgAKAAsACwALAAwADAAMAAwACwALAAsACwALAAsACgAKAAoACgAKAAoA
CgAKAAoACgAJAAkACQAJAAkACQAKAAoACgAKAAkACQAJAAkACQAJAAkACAAIAAgACQAJ
AAkACQAIAAgACAAIAAgABgAGAAUABQAFAAUABAADAAMAAgABAAEAAAAAAAAA/v/9//z/
+//8//r/+f/4//f/9v/1//X/9P/z//L/8P/x//D/7//v/+z/6//r/+r/6f/p/+r/6//q
/+r/6//t/+7/7//w//H/8//0//b/+P/4//n/+v/7//7//////wAAAgADAAMABAACAAMA
AwADAAUABQAFAAUABAADAAMAAgACAAIAAgABAAIAAwAEAAUABgAGAAUABQAFAAUABQAF
AAUABgAGAAYABAAEAAQABAAGAAYABgAGAAcABwAHAAcACQAJAAkACQAHAAcACAAIAAgA
CAAIAAgACgAKAAoACgAJAAkACAAHAAcACAAJAAoACAAJAAkACQAHAAcABwAHAAgACQAK
AAsACQAJAAkACQAJAAkACQAJAAcABwAHAAcACQAJAAgACAAKAAoACwALAAoACgAJAAkA
CgAKAAoACgAIAAgACQAJAAgACAAIAAgACAAIAAgACAAIAAgACQAJAAgACAAIAAgACgAK
AAoACgAIAAgACAAIAAgACAAIAAgABgAGAAYABgAHAAgACQAKAAgACAAHAAcACAAIAAgA
CAAKAAoACQAJAAcABwAIAAgACQAJAAoACgAJAAcABgAGAAYABgAGAAYACAAIAAgACAAI
AAgACAAIAAgACAAIAAgACAAIAAgACAAIAAgACAAIAAgACAAIAAgABwAGAAUABAAFAAYA
BwAIAAYABgAGAAYACAAIAAgACAAIAAgACAAIAAgACAAIAAoACgAKAAoADAAOAA8ADwAP
AA8ADwAQABAAEAAPAA4ADAAMAA0ADQAMAAsACgAHAAcABwAIAAkACQAGAAUABAAEAAQA
BAAEAAUAAwAEAAUABgAIAAgACQAJAAkACQAJAAkACgAKAAoACgAHAAcACAAIAAgACAAI
AAgACgAKAAoACgAKAAoACgAKAAkACQAJAAkACQAKAAsADAAKAAoACgAKAAoACgAPABQA
GAAbAB8AJgArADQAPQA/ADwANgA0ADQAKAARAPf/2v+9/6H/kP+J/33/aP9c/17/Z/91
/4j/mv+r/7v/zv/a/+L/7P/z//r/AAAGAAkACgANAA0ADwAPABAAEQARABEAEQATABQA
FQAVABYAFgAXABcAGAAYABgAGAAWABcAFwAYABgAGAAYABgAFwAXABcAFwAXABcAFwAX
ABkAGAAYABgAGAAYABgAGAAYABkAGQAZABgAGAAYABgAGQAZABkAGQAZABkAGAAYABYA
FgAWABYAGAAYABgAGAAXABcAFwAXABUAFQAWABYAGAAYABcAFwAVABUAFQAVABUAFAAU
ABQAFQAVABUAFQAUABQAFAAUABQAEgASABEAEQARABEAEAAPAA8ADgANAA0ADAAMAAwA
CgAJAAgABwAIAAYABQAEAAEAAAD//////v/9//z/+v/5//j/9//3//T/8//z//L/8//z
//T/9f/0//T/9f/3//r/+//8//3/AAAAAAEAAgAEAAUABgAHAAoACwALAAwADAANAA0A
DgAMAA0ADQANAA4ADwAQABEADwAPABAAEAASABIAEgARABEAEQARABEAEAAQAA8ADwAR
ABEAEQARAA8AEAAQABAAEAAQABAAEAASABIAEgASABMAEwATABMAEwATABMAEwARABEA
EgASABQAFAAUABQAEgASABIAEgASABMAEwATABIAEgASABIAFAAVABUAFQAVABUAFQAV
ABMAEwATABMAFQAVABUAFQAVABUAFQAVABUAFQAVABUAFwAXABYAFgAUABQAFQAVABYA
FgAVABUAFQAWABcAGAAWABYAFwAXABYAFgAWABYAFgAWABYAFgAYABgAGQAZABoAGgAa
ABoAGQAYABcAFgAYABgAGAAYABgAGAAYABgAGAAYABgAGAAYABgAGAAYABgAGAAXABcA
GAAYABgAGAAYABgAFwAXABkAGQAaABoAGQAZABoAGgAXABcAGAAaABoAGgAaABoAGAAY
ABgAGAAYABgAGAAYABoAGgAaABoAGAAYABgAGAAaABoAGgAaABoAGgAaABoAGgAaABoA
GgAaABoAGgAaABoAGgAaABoAGgAaABoAGgAaABoAGgAaABoAGgAaABoAGgAaABoAGgAc
ABwAHAAcAB8AIAAhACIAIgAiACIAIgAiACIAIgAiACIAIgAiACIAIQAgAB8AHgAcABwA
HAAcABkAGAAXABYAFgAWABYAFgAYABgAGAAYABoAGgAaABoAHAAcABwAHAAcABwAHAAc
ABwAHAAcABwAHgAeAB4AHgAeAB4AHgAeAB4AHgAeAB4AHgAeAB4AHgAcABwAHAAcAB4A
HgAeAB4AHgAeAB4AHgAiACYAKgAuADYAPABCAEgASQBKAEsATABCADgALgAkAAcA7P/R
/7b/pv+W/4b/dv97/37/gf+E/5j/qv+8/87/3P/o//T/AAAHAAwAEQAWABkAHAAfACIA
IwAkAA==
         </WaveFormData>
      </LeadData>
      <LeadData>
         <LeadByteCountTotal>10000</LeadByteCountTotal>
         <LeadTimeOffset>0</LeadTimeOffset>
         <LeadSampleCountTotal>5000</LeadSampleCountTotal>
         <LeadAmplitudeUnitsPerBit>4.88</LeadAmplitudeUnitsPerBit>
         <LeadAmplitudeUnits>��V</LeadAmplitudeUnits>
         <LeadHighLimit>2147483647</LeadHighLimit>
         <LeadLowLimit>268435456</LeadLowLimit>
         <LeadID>V2</LeadID>
         <LeadOffsetFirstSample>0</LeadOffsetFirstSample>
         <FirstSampleBaseline>0</FirstSampleBaseline>
         <LeadSampleSize>2</LeadSampleSize>
         <LeadOff>FALSE</LeadOff>
         <BaselineSway>FALSE</BaselineSway>
         <ExcessiveACNoise>FALSE</ExcessiveACNoise>
         <MuscleNoise>FALSE</MuscleNoise>
         <LeadDataCRC32>1537486508</LeadDataCRC32>
         <WaveFormData>
FAAUABQAFAAPAAwACQAGAAMAAAD9//r/9//2//X/9P/y//D/7v/s/+r/6v/q/+r/6f/o
/+f/5v/k/+T/5P/k/+T/5P/k/+T/5v/m/+b/5v/m/+b/5v/m/+T/5P/k/+T/5P/k/+T/
5P/k/+T/5P/k/+T/5P/k/+T/5v/m/+b/5v/m/+b/5v/m/+b/5v/m/+b/5v/m/+b/5v/m
/+b/5v/m/+b/5v/m/+b/5v/m/+b/5v/o/+j/6P/o/+j/6P/o/+j/5v/m/+b/5v/o/+j/
6P/o/+b/5v/m/+b/5P/k/+T/5P/i/+L/4v/i/+D/4P/g/+D/3v/e/97/3v/c/9z/3P/c
/9r/2v/a/9r/2P/Y/9j/2P/Y/9j/2P/Y/9j/2P/Y/9j/1v/W/9b/1v/W/9b/1v/W/9b/
1v/W/9b/1P/U/9T/1P/W/9b/1v/W/9X/1P/T/9L/1P/U/9T/1P/U/9T/1P/U/9L/0v/S
/9L/1P/U/9T/1P/S/9L/0v/S/9L/0v/S/9L/0v/S/9L/0v/S/9L/0v/S/9D/0P/Q/9D/
0v/S/9L/0v/S/9L/0v/S/9L/0v/S/9L/0v/S/9L/0v/S/9L/0v/T/9T/1P/U/9T/1//X
/9j/2f/Z/9n/2f/b/9n/2f/Z/9v/3v/f/9//3v/c/9v/2//c/97/4P/h/+L/5P/k/+L/
4v/h/+H/3//d/9r/2P/Y/9j/1v/V/9X/0//S/9L/0f/R/9P/0//R/9H/z//P/8//z//Q
/9H/0v/T/9H/0f/R/9D/0P/Q/9D/0P/R/9H/0f/R/9H/0f/R/9H/0//T/9P/0//T/9X/
2f/g/+f/8P/8/wwAIQA7AE4AVgBcAGsAhgCqAMEAywDOAMcAvgCvAIAARAALAMH/Yv8m
/xn/G/8j/zb/UP9v/4v/nv+r/7n/xf/M/9H/1f/a/97/4v/i/+P/4//l/+X/5f/l/+X/
6P/p/+r/6v/r/+z/7P/s/+z/7P/r/+v/7v/w//D/8P/u/+7/7v/u/+//7//w//H/8v/y
//P/8//z//P/8//z//X/9v/3//f/9//4//j/+P/4//j/+P/4//n/+f/6//r/+v/6//r/
+v/7//v//P/8//v/+//7//v/+//6//n/+v/6//r/+v/7//r/+v/6//v//P/8//7//v/+
////AAABAAEAAgACAAQABQAGAAcACAAJAAkACwAMAA0ADgARABIAEQASABUAFQAWABgA
GQAcAB0AHgAfACIAJAAkACYAJwAqACsALAAtAC8AMAAxADEAMwA0ADUANgA2ADYANwA3
ADcANgA2ADYANwA0ADIAMAAtACoAJQAiAB4AGgAWABMAEgAPAAsABwADAAAA/f/6//v/
9//1//T/9P/z//H/8P/u/+3/7f/t/+3/7P/r/+v/6//q/+r/6f/p/+n/6f/p/+v/6//r
/+v/6//q/+r/6v/r/+v/6//r/+v/6//r/+z/7P/s/+z/7f/t/+3/7f/t/+3/7f/t/+3/
7//v//D/8P/w/+//7//v//H/8v/y//L/8P/x//H/7//v//D/8f/x//H/8f/x//H/8f/x
//H/8f/0//T/9P/0//L/8v/x//H/8f/x//H/8f/y//L/8v/y//L/8v/y//L/8P/w//D/
7//v/+//7//v/+//7//w//D/7//v/+//7//u/+7/7v/u/+//7//v/+//7//v/+//7v/s
/+z/7P/s/+7/7v/u/+7/7v/t/+z/7P/t/+3/7f/t/+3/7f/t/+3/7v/u/+7/7v/v/+//
7//v/+//7v/u/+7/7v/u/+7/7v/u/+7/7v/u/+7/7v/u/+7/7v/w//D/7v/u/+7/7v/u
/+7/7v/u/+7/8P/w//D/8P/u/+7/7v/u/+z/6v/o/+b/5f/k/+P/4v/k/+T/5P/k/+T/
5P/k/+T/4v/i/+L/4v/k/+T/5P/k/+T/5P/k/+T/5P/k/+T/5P/m/+f/6P/o/+r/6v/r
/+v/6v/r/+v/6//r/+3/7f/t/+//8f/y//P/8f/w//D/7//v//D/8P/y//X/9v/2//b/
9P/0//X/9f/z//H/7f/q/+n/6P/o/+f/5//l/+T/5P/j/+P/4//j/+P/4//j/+P/4//j
/+P/4//h/+H/4f/h/+P/4v/i/+L/4v/i/+P/4//j/+P/4//j/+P/4//j/+P/5f/l/+P/
5f/p//D/9/8CAA4AJAA/AFUAYABmAHIAiQCqAMAAzQDZANwA1wDSAL0AhgBOABUAuf9c
/zD/K/8v/z//Wv94/5X/rf+8/8v/1//d/+D/4//l/+j/6v/w//D/8f/x//P/8//z//P/
8//0//X/9v/2//f/+P/4//j/+P/4//f/9//6//z//P/8//z//P/8//z/+//7//z//f/+
//7/////////////////AQACAAMAAwABAAIAAgACAAIAAgACAAIABQAFAAYABgAEAAQA
BAAEAAcABwAIAAgACQAJAAkACQAKAAoACgAMAAwADAAMAA0ADgAOAA4ADwASABIAFAAU
ABQAFQAWABcAFwAYABgAGgAbABwAHQAeAB0AHQAfACAAIgAkACgAKgApACoALQAtADAA
MgAzADYANwA4ADkAPAA+AD4AQABBAEQARQBGAEcASQBKAEsASwBNAE4ATwBQAFIAUgBT
AFMAUQBQAFAAUABNAEoASABGAEEAPgA5ADYAMgAuACoAJwAkACEAHQAZABcAFAARAA4A
DQAJAAcABgAGAAUAAwACAAAA////////AQAAAP/////9//z//P/7//3//f/9//3/+//7
//v/+//9//z//P/8/////////////f/9//3//v8AAAAAAAABAAEAAQABAAEAAQABAAEA
AQABAAEAAgACAAIAAQABAAEAAwAEAAQABAACAAMAAwABAAEAAgADAAMAAwADAAMAAwAD
AAMAAwADAAYABgAGAAYABgAGAAUABQADAAMAAwADAAQABAAEAAQAAgACAAIAAgACAAIA
AgABAAEAAQABAAEA/////wAAAAD///////////7//v/+//7////////////9//3//f/8
//z//P/8//z//v/+//7//v/+//3//P/8//3//f/9//3//f/9//3//f/8//z//P/8//v/
+//7//v/+//6//r/+v/6//r/+v/6//r/+v/6//r/+v/6//r/+v/6//r//P/6//j/+P/4
//j/+v/6//r/+v/6//r/+v/6//r/+v/6//r/+v/6//r/+v/6//r/+v/6//r/+v/6//r/
+v/6//r/+v/6//r/+v/6//z//P/8//z/+v/6//r/+v/8//z//P/9//7//v/+//7/AQAB
AAIAAwADAAMAAwAFAAMAAwADAAUACAAJAAkACAAIAAcABwAIAAYACAAJAAoADAAMAAoA
CgAJAAkABwAFAAMAAAD///7//v/9//3/+//4//j/9//3//n/+f/3//f/9f/1//X/9f/1
//X/9f/1//X/9f/1//T/9P/0//T/9P/3//f/9//3//X/9f/1//X/9f/1//X/9f/1//X/
9//8/wUADAAYACYAOwBXAG4AeAB+AIkAogDEANkA5QDqAOcA4gDZALgAfgBHAAkAqv9U
/zX/Nf87/07/av+J/6f/vP/J/9n/5f/s//H/9f/4//z//v8AAAEAAQADAAMAAwADAAMA
BAAFAAYABgAHAAgACAAIAAgACAAHAAcACgAMAAwADAAMAAwADAAMAAsACwAMAA0ADgAO
AA8ADwAPAA8ADwAPAA8AEAARABEAEQASABIAEgASABIAEgASABEAEQASABIAEgASABIA
EgAVABUAFgAWABcAFwAXABcAGAAYABgAGgAaABoAGgAbABwAHAAcAB0AHgAeACAAIAAg
ACEAIgAjACMAJAAkACYAJwAoACkAKgArACsALQAuAC0ALgAxADIAMwA0ADcANwA4ADoA
OwA+AEEAQgBDAEYASABIAEoASwBOAE8AUABRAFUAVgBXAFcAVwBYAFkAWgBeAF4AXwBf
AF8AXgBeAF4AWwBYAFYAVABRAE4ASQBGAEIAPgA6ADcANAAxAC0AKQAlACIAHwAcABsA
FwAVABQAFAATABEAEAAOAA0ADQANAA0ADAALAAsACQAIAAgABwAHAAcABwAHAAcABwAH
AAcABwAGAAYABgAJAAkACQAJAAkACQAJAAoACAAIAAgACQAJAAkACQAJAAcABwAHAAcA
BwAHAAgACAAGAAUABQAFAAcACAAIAAgACgALAAsACQAHAAgACQAJAAsACwALAAsACgAJ
AAgABwAKAAoACgAKAAoACgAJAAkABwAHAAcABwAKAAoACgAKAAYABgAGAAYABgAGAAYA
BQAHAAcABwAHAAMAAwAEAAQABQAFAAUABQACAAIAAgACAAEAAQABAAEAAQABAAEAAAAA
AAAAAAAAAAIAAgACAAIAAAD///7//v///////////wEAAQABAAEA/v/+//7//v//////
/////////v/+//7//v/+//7//v8AAAAAAAAAAP///v/9//z//P/+/wAAAAD///7//f/8
//z//P/8//z//v/+//7//v/9//z/+//6//v//P/9//7//P/8//z//P/+//7//v/+//z/
/P/8//z//P/8//z//P/8//z//P/8//z//P/9//7/AAAAAAAAAQABAAIAAwADAAEAAQAD
AAMABQAFAAcACAAHAAcABgAGAAUABQAGAAYABgAHAAgACAAIAAYABgAHAAkABwAFAAEA
/v/9//z//P/7//v/+f/4//j/9//3//f/9f/z//P/8//1//X/9f/1//P/8//z//P/8//z
//L/8v/0//T/9P/1//P/8//z//P/9f/1//X/9f/z//P/8//z//X/+f8AAAsAFgAgAC4A
QwBdAG4AeACAAI8ArgDQAOMA6wDqAOEA1gDBAJAAVAAZAMn/bv84/y3/Mf87/1L/bP+L
/6n/uv/J/9X/3f/i/+n/7//0//j//v///////v//////////////AAABAAIAAgABAAIA
AgACAAQABAADAAMABAAGAAYABgAEAAQABAAEAAQABQAHAAkACQAIAAgABwAHAAcABwAH
AAcACAAJAAkABwAIAAgACAAKAAoACgAKAAkACQAKAAoACgAKAAoACgALAAsADAAMAA0A
DQANAA0AEAAQABAAEgAQABAAEAARABIAEgASABMAFAAUABYAFgAWABcAGAAZABkAGgAa
ABwAHQAeAB8AIAAfAB8AIQAiACUAJgApACoAKQAqAC0ALQAwADIAMwA2ADUANgA3ADoA
PAA8AD4APwBEAEUARgBHAEgASABIAEcASwBMAE0ATgBOAE4ATwBPAFEAUABQAFAATwBM
AEoASABDAEAAOwA4ADQAMAAsACkAKAAlACEAHQAbABgAFQASABMADwANAAwACgAJAAcA
BgAEAAMAAwADAAMAAgABAAEAAQAAAAAA////////////////////////AQAAAAAAAAD/
/////////////////wAAAAAAAAAAAQABAAEAAQABAAEAAQABAAEAAQABAAIAAgACAAEA
AQABAAMABAAEAAQAAgADAAMAAQABAAIAAwADAAMAAwADAAMAAwADAAMAAwAEAAQABAAE
AAQABAADAAMABQAFAAUABQAFAAQAAwACAAIAAgACAAIAAgACAAIAAQD/////////////
//8AAAAA///////////8//z//P/8//3//f/9//3/+//7//v/+v/6//r/+v/6//j/+P/4
//j/+v/5//j/+P/5//n/+f/5//f/9//3//f/+P/4//j/+P/3//f/9//3//n/+P/4//j/
9v/2//b/9v/2//b/9v/2//j/+P/4//j/+P/4//b/9v/2//b/9v/2//j/+P/4//j/9v/2
//b/9v/4//j/+P/4//f/9v/1//T/9P/0//T/9P/2//b/9v/2//T/9P/0//T/9v/2//b/
9v/0//T/9P/0//T/9P/0//T/9P/0//T/9P/0//T/9P/0//b/9v/2//b/9//4//j/+P/4
//n/+f/6//n/+f/5//n/+//7//v/+//9//7///////z//P/7//v//v/+/wAAAQACAAIA
AgAAAAAAAQABAP///f/5//b/9f/0//T/8//z//H/8P/w/+//7//v/+//7f/r/+v/6//r
/+v/6//r/+v/6//r/+v/6//q/+r/6v/q/+r/6//r/+v/6f/p/+n/6f/r/+v/6//r/+3/
6//r//H/9P/7/wQAEAAcAC8ATQBiAGwAcgB/AJgAugDPANsA4gDhANwA0wCwAHYAPwD7
/5z/Sv8v/y//M/9E/2L/gf+f/7T/w//R/9n/4v/l/+f/6v/w//L/9P/1//X/9//3//f/
9//3//j/+f/6//r/+//8//z//P/8//z/+//7//7/AAAAAAAAAAAAAAAAAAD/////AAAB
AAIAAgADAAMAAQABAAEAAQABAAIAAwADAAMABAAEAAQABAAEAAQABAAFAAUABgAGAAYA
BgAGAAYABwAHAAgACAAJAAkACQAJAAoACgAKAAwADgAOAA4ADwAOAA4ADgAPABIAEgAU
ABQAEgATABQAFQAVABYAFgAYABkAGgAbABwAHQAdAB8AIAAhACIAJQAmACUAJgApACkA
LAAuAC8AMgAzADQANQA4ADoAOgA8AD0AQgBDAEQARQBFAEYARwBHAEkASgBLAEwAUABQ
AFEAUQBPAE4ATgBOAE0ASgBIAEYAQwBAADsAOAA0ADAALAApACYAIwAfABsAFwAUABEA
DgAPAAsACQAIAAYABQADAAIAAAD////////9//z/+//7//v/+v/6//n/+//7//v/+//5
//n/+f/5//f/9v/2//b/+f/5//n/+f/5//n/+f/6//r/+v/6//v/+//7//v/+//7//v/
+//7//v/+//8//z//P/7//v/+//7//z//P/8//z//f/9//v/+//8//3//f/9//3//f/9
//v/+//7//v//P/8//z//P/+//7//f/9//3//f/9//3//v/+//7//v/6//r/+v/6//z/
/P/8//v/+//7//v/+//5//n/+v/6//n/+f/5//n/9v/2//b/9v/3//f/9//3//f/9//3
//b/9P/0//T/9P/0//T/9P/0//T/8//y//L/8//z//P/8//z//P/8//z//L/8v/y//L/
8//z//P/8//z//L/8v/y//L/8v/y//L/8v/y//L/8v/y//L/8v/y//T/8v/y//D/8P/w
//D/8P/y//L/8v/y//D/8P/w//D/8P/w//D/8P/w//D/8P/w//D/8P/w//D/8P/w//D/
8P/w//D/8P/w/+7/7v/u/+7/8P/w//D/8P/u/+7/7v/u//D/8P/w//D/8P/w//D/8P/w
//D/8P/w//L/8//0//T/9P/0//X/9f/4//n/+f/5//f/+f/5//n/9//5//r/+//9//z/
/P/7//n/+v/6//z///8AAAAAAAD+//7///////v/+f/1//L/8f/w//D/7//v/+3/7P/s
/+v/6//r/+v/6f/p/+n/6f/p/+n/6f/p/+n/6f/p/+n/6f/o/+j/6P/o/+j/6f/p/+f/
5//n/+f/6f/p/+n/6f/p/+n/5//p/+v/7v/1//7/CAAWAC0ARwBeAGgAbAB5AJQAsADB
AMsA1gDZANQAzQCuAHoARQAFAKj/VP8v/yv/M/9G/2b/hf+d/7L/w//P/9n/4P/l/+f/
6v/u//D/9P/1//X/9//3//f/9//3//b/9//4//j/+//8//z//P/6//r/+f/5//r//P/8
//z//v/+//7//v/9//3//v///wAAAAABAAEA/////////////wAAAQABAAEAAgACAAIA
AgACAAIAAgAFAAUABgAGAAYABgAGAAYABwAHAAgACAAJAAkACQAJAAgACAAIAAoADAAM
AAwADQAOAA4ADgAPABIAEgAUABQAEgATABQAFQAVABYAFgAYABsAHAAdAB4AHwAfACEA
IgAhACIAJQAmACcAKAArACsALAAuAC8AMgA1ADYANwA6ADwAPAA+AD8AQABBAEIAQwBH
AEgASQBJAEkASgBLAEwAUABQAFEAUQBPAE4ATgBOAE0ASgBIAEYAQwBAADsAOAAzAC4A
KQAlACQAIQAdABkAFQASAA8ADAALAAcABQAEAAIAAQD///7/+v/5//n/+f/7//r/+f/5
//f/9v/2//X/9f/1//X/9f/1//X/9f/1//X/9P/0//T/9f/1//X/9f/1//X/9f/2//b/
9v/2//f/+f/5//n/+f/4//f/9v/1//f/9//4//j/+P/3//f/9//3//j/+P/4//j/+f/5
//f/9//4//n/+f/5//n/+f/5//n/+f/5//n/+P/4//j/+P/4//j/9//3//X/9f/1//X/
9v/2//b/9v/0//T/9P/0//T/9P/0//P/9f/1//X/9f/x//H/8v/y//P/8//z//P/8P/w
//D/8P/v/+//7//v/+//7//v/+7/7P/s/+z/7P/u/+7/7v/u/+7/7f/s/+z/7f/t/+3/
7f/t/+3/7f/t/+z/7P/s/+z/7f/t/+3/7f/r/+r/6v/q/+r/6v/q/+r/6v/q/+r/6v/q
/+r/6v/q/+r/6v/q/+z/6v/q/+r/6v/q/+r/6v/q/+r/6v/q/+r/6v/q/+r/6v/q/+r/
6v/q/+r/6v/q/+r/6v/q/+r/6v/o/+j/6P/o/+j/6P/o/+j/6v/q/+r/6v/o/+j/6P/o
/+r/6v/q/+r/6v/q/+r/6v/o/+j/6P/o/+r/6v/q/+r/6P/o/+j/6P/q/+r/6v/r/+7/
7v/u/+7/7f/t/+7/7//x//H/8f/z//P/8//z//X/9v/3//f/9v/2//X/9f/2//T/9v/3
//j/+v/6//j/+P/3//f/9f/z/+//7P/r/+r/6v/p/+n/5//k/+T/4//j/+X/5f/j/+P/
4//j/+P/4//h/+H/4f/h/+P/4//j/+L/4P/g/+D/4P/h/+H/4f/h/+H/4f/h/+H/4f/h
/+H/4f/h/+H/4//q//H/+P8AABAAKwBHAFgAYABoAHcAkgCqALkAwwDKAMcAxAC7AJYA
YAArAOn/iP88/yP/H/8p/0L/Yv9//5n/rv+7/8f/0f/Y/93/3//i/+T/5v/q/+v/6//t
/+//7//v/+//7//v/+//7v/x//L/8v/y//L/8v/x//H/8v/0//T/9P/2//b/9v/2//X/
9f/2//f/9v/2//f/9//5//n/+f/5//f/+P/5//n/+//8//z//P/6//r/+v/6//3//f/+
//7//v/+//7//v//////AAAAAAEAAQABAAEAAgACAAIABAAEAAQABAAFAAYABgAGAAcA
CAAIAAoACgAMAA0ADgAPAA0ADgAOABAAEQASABMAFAAVABUAFwAYABkAGgAdAB4AIQAi
ACUAJQAlACYAJgAoACsALAAtADAAMgAyADQANQA2ADcAOAA5ADwAPgBAAEEAQQBCAEMA
RABGAEYARwBHAEcARgBGAEYARQBCAEAAPgA7ADgAMwAwACwAKAAkACEAHAAZABUAEQAP
AAwACQAGAAMA///9//z//P/7//n/+P/0//P/8//z//P/8v/x//H/7//u/+7/7f/v/+//
7//v/+//7//v/+//7f/s/+z/7P/v/+//7//v/+//7//v//D/7v/u/+7/7//x//H/8f/x
/+//7//v/+//8f/x//L/8v/y//H/8f/x/+//8P/w//D/8v/z//P/8f/v//D/8f/x//H/
8f/x//H/8//z//P/8//y//L/8v/y//T/9P/z//P/8f/x//H/8f/y//L/8v/y//D/8P/w
//D/7v/u/+7/7f/u/+//8P/x/+3/7f/u/+7/7f/t/+3/7f/s/+z/7P/s/+v/6//r/+v/
6//r/+v/6v/o/+j/6P/o/+j/6P/o/+j/6f/p/+n/6v/p/+n/6f/p/+n/6f/p/+n/5v/m
/+b/5v/n/+f/5//n/+f/5v/m/+b/5v/m/+b/5v/o/+j/6P/o/+b/5v/m/+b/5v/m/+b/
5v/m/+b/5v/m/+b/5v/m/+b/6P/o/+j/6P/m/+b/5v/m/+b/5v/m/+b/5v/m/+b/5v/m
/+b/5v/m/+j/6P/o/+j/5//m/+X/5P/m/+b/5v/m/+b/5v/m/+b/5v/m/+b/5v/o/+j/
6P/o/+b/5v/m/+b/6P/o/+j/6P/m/+b/5v/m/+n/6v/q/+r/6//t/+7/8P/v/+//7//v
//P/8//z//P/9f/2//f/9//0//T/8//z//b/9v/4//n/+P/4//j/9v/2//f/9//1//P/
7//s/+v/6v/q/+n/6f/n/+b/5v/l/+X/5f/l/+P/4//j/+P/4//j/+P/4//j/+H/4f/h
/+H/4f/i/+P/5P/j/+P/4v/h/+P/4//j/+P/4//j/+P/4//j/+H/4//n/+z/8f/6/wYA
EgAlAD8AWABmAG4AeQCQAK4AxQDRANgA0wDKAMMAqABuADUA9/+e/0T/G/8Z/yH/Mv9M
/2//j/+m/7X/w//P/9j/3f/h/+b/7P/u//D/8f/x//P/8//z//P/8//2//f/+P/4//j/
+P/3//b/9P/0//P/8//y//T/9P/0//L/8v/y//L/8v/z//X/9//2//b/9//3//n/+f/5
//n/+f/6//v/+//5//r/+v/6//z//P/8//z/+//7//z//P/+//7//v/+//////8AAAAA
//////////8CAAIAAgAEAAQABAAEAAUACAAIAAgACQAKAAoADAAMAAoACwAMAA0ADgAQ
ABEAFAATABQAFQAWABkAGQAbABwAHQAeACEAIgAhACIAJQAlACgAKgArAC4ALQAuAC8A
MgA2ADYAOAA5ADwAPQA+AD8AQQBCAEMAQwBHAEgASQBKAEoASgBLAEsATQBMAEwATABN
AEoASABGAEMAQAA7ADgANgAyAC4AKwAmACMAHwAbABsAGAAVABIADwALAAkACAAEAAMA
AQAAAAAA/////////v/8//r/+f/5//j/+P/3//n/+f/5//n/9//3//f/9//5//j/+P/4
//n/+f/5//n/+f/5//n/+v/6//r/+v/7//n/+f/5//n/+//7//v/+//5//n/+v/6//z/
+//7//v//f/+//7//v/9//3//P/5//r//P/+/////f/9//3//f/9//3//f/9//7//v/+
//7//v/+//3//f///////////////v/9//z//P/8//z//P/8//z//P/7//n/+f/5//n/
+f/5//r/+v/5//n/+f/5//j/+P/4//j/9//3//f/9//3//f/9//2//j/+P/4//j/9v/2
//b/9v/2//X/9P/0//X/9f/1//X/8//z//P/8//z//T/9f/2//b/9f/0//P/9f/0//T/
9P/0//T/9P/0//T/9P/0//T/9P/0//T/9P/0//L/8P/0//T/9P/0//T/9P/0//T/9P/y
//L/8v/y//L/8v/y//L/9P/0//T/9P/0//T/9P/0//L/8v/y//L/8v/y//L/8v/0//T/
9P/0//L/8v/y//L/9P/0//T/9P/0//T/9P/0//T/9P/0//X/+P/4//j/+P/3//f/+P/5
//n/+f/5//v/+//7//v//f/+///////+//7//f/9//7//P/+////AAACAAIAAAAAAAEA
AQD///3/9//0//P/8v/z//P/9P/z//D/8P/v/+//8f/x/+//7//v/+//7//v/+3/7f/t
/+3/7//v/+//7v/u/+7/7v/u/+3/7f/t/+3/7//v/+//7//v/+//7//v/+//7//1//r/
AQAIABQAIAAzAEsAZgB0AHgAgQCYALoA1wDlAOYA4QDYAMsAqgBuAC8A6/+Q/0L/J/8p
/y//Qv9c/3f/l/+u/73/yf/V/9z/5f/t//D/9P/4//j/+f/5//v//f/9//3//f/+////
AAAAAP//AAAAAAAAAQACAAIAAwADAAQAAwACAAMABAAFAAYABQAFAAYABwAGAAYABwAH
AAkACQAJAAkABwAIAAkACQALAAwADAAMAAoACgAKAAoACwALAAwADAAMAAwADAAMAA0A
DQAOAA4ADwAPAA8ADwAQABAAEAASABIAEgASABMAFgAWABYAFwAWABYAGAAYABgAGQAa
ABsAGwAcABwAHgAdAB4AHwAgACMAIwAlACYAJQAmACkAKgArACwALwAvAC4AMAAxADQA
NQA2ADcAOgA+AD4AQABBAEIAQwBEAEUASQBKAEsASwBLAEwATQBOAFAAUABRAFEAUwBS
AFIAUgBRAE4ATABKAEgARgBCAEAAPgA6ADYAMwAuACsAJwAjACMAIAAdABoAGQAVABMA
EgAQAA8ADQAMAAoACQAJAAkABwAGAAUABQAHAAYABgAFAAMAAwADAAMABQAFAAUABQAF
AAQABAAEAAUABQAFAAUABQAFAAUABgAGAAYABgAHAAcABwAHAAcABwAHAAcABwAFAAUA
BgAGAAgABwAHAAcABQAGAAYABgAIAAkACQAHAAcACAAJAAkACQAJAAkACQAJAAkACQAJ
AAoACgAKAAoADAAMAAsACwALAAsACwALAAwADAAMAAwADAAMAAwADAAKAAoACgAJAAsA
CwALAAsABwAHAAgACAAHAAcABwAHAAgACAAIAAgABwAHAAcABwAJAAkACQAIAAYABgAG
AAYABgAGAAYABgAIAAcABgAGAAUABQAFAAUABwAHAAcABwAGAAYABgAGAAUABQAFAAUA
BwAGAAYABgAEAAQABAAEAAYABgAGAAYABAAEAAQABAAEAAQABgAGAAYABgAGAAYABAAE
AAQABAAEAAQABAAEAAYABgAGAAYABAAEAAQABAAGAAYABgAGAAYABgAGAAYABgAGAAYA
BgAGAAYABgAGAAYABgAGAAYACAAIAAgACAAGAAYABgAGAAgACAAIAAgACAAIAAgACAAK
AAoACgAKAAsADAANAA4ADAAMAAwADAAOAA4ADgAOAA8AEAARABIAEAAQABAAEAATABQA
FQAWABYAFgAWABYAGAAYABgAGAAUABIAEAAOAA0ADAALAAoACAAIAAgACAAHAAYABQAE
AAQABAAEAAQABAAEAAQABAAEAAQABAAEAAYABgAGAAYABAAEAAQABAAGAAYABgAGAAYA
BgAGAAYABgAGAAYABgAOABQAGgAgADEAQABPAF4AbwB+AI0AnACyAMYA2gDuAOkA5gDj
AOAArQB6AEcAFADg/67/fP9K/13/bv9//5D/pv+6/87/4v/q//L/+v8CAAgADAAQABQA
FgAWAA==
         </WaveFormData>
      </LeadData>
      <LeadData>
         <LeadByteCountTotal>10000</LeadByteCountTotal>
         <LeadTimeOffset>0</LeadTimeOffset>
         <LeadSampleCountTotal>5000</LeadSampleCountTotal>
         <LeadAmplitudeUnitsPerBit>4.88</LeadAmplitudeUnitsPerBit>
         <LeadAmplitudeUnits>��V</LeadAmplitudeUnits>
         <LeadHighLimit>2147483647</LeadHighLimit>
         <LeadLowLimit>268435456</LeadLowLimit>
         <LeadID>V3</LeadID>
         <LeadOffsetFirstSample>0</LeadOffsetFirstSample>
         <FirstSampleBaseline>0</FirstSampleBaseline>
         <LeadSampleSize>2</LeadSampleSize>
         <LeadOff>FALSE</LeadOff>
         <BaselineSway>FALSE</BaselineSway>
         <ExcessiveACNoise>FALSE</ExcessiveACNoise>
         <MuscleNoise>FALSE</MuscleNoise>
         <LeadDataCRC32>186121087</LeadDataCRC32>
         <WaveFormData>
IAAgACAAIAAaABYAEgAOAAkABgADAAAA/v/8//r/+P/0//L/8P/u/+z/7P/s/+z/6f/o
/+f/5v/k/+T/5P/k/+b/5v/m/+b/5P/k/+T/5P/k/+T/5P/k/+L/4v/i/+L/4v/i/+L/
4v/i/+L/4v/i/+L/4v/i/+L/4v/i/+L/4v/i/+L/4v/i/+L/4v/i/+L/4v/i/+L/4v/i
/+L/4v/i/+L/4v/i/+L/4v/i/+L/4v/i/+L/4v/i/+L/4v/i/+L/4P/g/+D/4P/i/+L/
4v/i/+H/4P/f/97/3v/e/97/3v/e/97/3v/e/93/3P/b/9r/2v/a/9r/2v/Y/9j/2P/Y
/9j/2P/Y/9j/1v/W/9b/1v/W/9b/1v/W/9b/1v/W/9b/1P/U/9T/1P/U/9T/1P/U/9T/
1P/U/9T/0v/S/9L/0v/S/9L/0v/S/9D/0P/Q/9D/0v/S/9L/0v/S/9L/0v/S/9D/0P/Q
/9D/0v/S/9L/0v/Q/9D/0P/Q/9D/0P/Q/9D/0P/Q/9D/0P/S/9L/0v/S/9D/0P/Q/9D/
0P/Q/9D/0P/Q/9D/0P/Q/9D/0P/Q/9D/0P/Q/9D/0P/Q/9D/0P/S/9P/0//T/9T/1f/W
/9f/1//X/9f/1//Y/9j/2P/Y/9r/3v/f/9//3//c/9v/2//c/93/3//g/+L/5P/j/+L/
4v/i/+L/4P/d/9v/2f/X/9b/1P/T/9L/0f/Q/8//z//P/9D/z//O/83/y//M/8z/zP/N
/83/zf/N/83/zf/M/8z/zP/M/83/zf/N/83/zP/M/8r/yv/L/8v/zf/N/83/zf/N/8//
z//T/9T/2P/i//D/AQAVACcAMwBDAF4AhwC5AOsAGAE9AVUBbAF2AVEB/wCqAEsA0f9q
/z7/K/8r/zr/UP9s/4j/mv+k/7L/vf/D/8j/zf/Q/9b/2P/Y/9j/2f/Z/9n/2f/Z/9r/
2v/b/9z/3P/e/9//3//f/93/3v/e/97/4f/i/+L/4v/g/+D/4P/g/+L/4//j/+P/5P/k
/+T/5f/j/+P/4//j/+b/5v/m/+f/5//o/+j/6P/q/+r/6v/q/+v/6//r/+z/6v/q/+r/
6v/u/+7/7v/u/+7/7v/v/+//7//v//H/8f/z//P/9P/1//X/9f/2//f/9//4//j/+f/5
//r/+v/8//3//v///wAAAgADAAQABQAGAAcACAAJAAwADQAPABAADwARABMAFAAVABcA
GAAbAB0AHQAgACIAJAAmACgAKgAsAC4AMAAxADMANQA2ADcAOAA6ADsAPQA/AEAAQQBC
AEMAQwBDAEMAQwBBAEAAPQA8ADgAMwAvACwAKAAkACAAHwAcABcAEwAOAAsACAAGAAUA
AgAAAP///f/7//n/9//1//X/9P/z//T/9P/z//L/8v/x//D/8P/x//H/8P/w//L/8v/x
//H/7//v/+//7//x//L/8v/y//L/8v/y//L/8v/y//L/8v/0//T/9P/0//L/8v/y//P/
9f/1//X/9f/1//X/9f/1//X/9v/2//f/9f/1//X/9f/3//f/+P/4//j/+P/4//j/+P/4
//j/+P/5//n/+f/5//n/+f/4//j/+P/4//j/+P/4//j/+P/4//b/9v/1//X/9v/2//b/
9v/2//X/9P/0//P/8//z//P/8//z//P/8v/y//L/8v/x//P/8//z//P/8P/w//D/8P/v
/+//7//v//H/8f/x//D/8P/w//D/8P/w//D/8P/w//D/8P/w//D/7//v/+//7//x//H/
8f/x//H/8P/w//D/8P/w//D/8P/w//D/8P/w//D/8P/w//D/8v/y//L/8v/w//D/8P/w
//L/8v/y//L/8v/y//L/8v/w//D/8P/w//L/8v/y//L/8P/w//D/8P/x//L/8//0//L/
8v/y//L/8v/y//L/8v/0//T/9P/0//L/8v/y//L/9P/0//T/9P/0//b/9//3//n/+v/7
//z/+//7//v/+//9//7//v/+//7/AAACAAMAAQABAAAA//8BAAIAAwAFAAYACAAIAAcA
BgAGAAYABgAEAAEA/f/7//n/+P/4//f/9v/1//T/8//z//P/8v/x//L/8f/x//L/8v/y
//H/8f/v/+//7//v//D/8P/w//D/8f/x//H/8f/w//D/8P/w/+//7//v/+//8f/z//H/
7//z//X/+P/+/wgAGAArAD0ARwBXAG0AjgC7AOcAEwFCAWMBfQGWAZABUwH9AKwARQDP
/4D/Yv9Z/2H/dv+Q/6z/wP/O/9r/5P/r/+3/8P/x//T/+P/6//z//P/9//3/+//7//v/
/P/8//3//v/+/wAAAQABAAEA//8AAAAAAAADAAQABAAEAAQABAAEAAQABAAFAAUABQAI
AAgACAAJAAcABwAHAAcACgAKAAoACwAJAAoACgAKAAwADAAMAAwADQANAA0ADgAMAAwA
DAAMABAAEAAQABAADgAOAA8ADwARABEAEwATABMAEwAUABUAFQAVABYAFwAZABoAGgAb
ABkAGgAaABwAHQAeAB8AIAAgACEAIgAjACQAJQAmACcAKgArAC0ALgAtAC8AMQAyADUA
NwA4ADsAOwA7AD4AQABCAEQARgBIAEoATABOAE8ATwBRAFIAUwBWAFgAWQBbAFsAXABd
AF4AXQBdAF0AXQBdAFsAWgBXAFQAUABLAEcARABAADwAOAA1ADIALQApACgAJQAiACAA
HQAaABgAFwAVABMAEQAPAA0ADQAMAAsACwAMAAwADAAKAAkACAAIAAkACQAIAAgACAAI
AAcABwAHAAcABwAHAAkACgAKAAoACAAIAAgACAAKAAoACgAKAAoACgAKAAoACgAKAAoA
CwALAAsACwALAAsACwALAAsADQAOAA4ADwANAA0ADQANAA8ADwAQABAAEAAQABAAEAAO
AA4ADgAOAA8ADwAPAA8ADwAPAA4ADgAMAAwADAAMAA4ADgAOAA4ADAAMAAsACwAMAAwA
DAAMAAwACwAKAAoACQAJAAkACQAHAAcABwAGAAYABgAGAAUABwAHAAcABwAGAAYABgAG
AAUABQAFAAUABQAFAAUABAAEAAQABAAEAAQABAAEAAQABAAEAAQABAADAAMAAwADAAMA
AwADAAMAAwACAAIAAgACAAIAAgACAAIAAgACAAIAAgACAAIAAgACAAIAAgACAAAAAAAA
AAAAAgACAAIAAgAEAAQABAAEAAIAAgACAAIAAgACAAIAAgACAAIAAgACAAQABAAEAAQA
AgACAAIAAgACAAIAAgACAAIAAgACAAIAAgACAAIAAgAEAAQABAAGAAcABwAHAAgACQAK
AAsACwALAAsACwAMAAwADAAMAA4AEAARABEAEQAQAA8ADwAQABEAEwAUABYAFgAVABQA
FAAUABQAEgAPAAsACQAHAAYABgAFAAQAAwACAAEAAQABAAAA///+//3//f/+//7//v/9
//3//f/9//3//f/8//z/+v/6//v/+//9//3//P/8//z//P/9//3//f/9//3//f/9//3/
/f/9/wAABAAMABYAJwA7AE0AWQBpAH4AoQDPAPkAIgFHAWEBeAGIAXMBLQHaAIkAIwC4
/3z/Zf9f/2r/gv+c/7b/yP/U/+D/6//x//b/+//+/wIABAAEAAQABQAFAAUABQAFAAYA
BgAHAAgACAAIAAkACQAJAAsADAAMAAwACwAMAAwADAAOAA4ADgAOAAwADQANAA0ADgAO
AA4ADwAPAA8ADwAPABAAEAAQABEAEQASABIAEgASABIAEgASABMAEwATABQAEgASABIA
EgAUABQAFAAUABYAFgAXABcAFQAVABcAFwAZABkAGgAbABsAGwAcAB0AHQAeAB4AHwAf
ACAAIAAiACEAIgAjACQAJAAlACYAJwAoACkAKgArACwALQAvADAAMwA1ADcAOAA3ADkA
OgA9AEEAQQBEAEYARgBIAEoATABOAFAAUgBTAFcAWQBaAFsAWgBcAF0AXwBjAGQAZQBm
AGcAZwBnAGcAZwBlAGQAYQBgAFwAVwBTAFAATABIAEQAQQA+ADkANQAwAC0AKgAoACUA
IgAgAB8AHwAdABsAGQAVABUAFAATABIAEgARABAADgANAAwADAALAAsACgAKAAoACgAJ
AAkABwAHAAcABwAJAAoACgAKAAgACAAIAAgACAAIAAgACAAIAAgACAAIAAgACAAIAAkA
CQAJAAkACQAHAAcABwAHAAkACgAKAAsACQAJAAkACQAJAAkACgAKAAoACgAKAAoACAAI
AAgACAAJAAkACQAJAAkACQAIAAgACAAIAAgACAAKAAoACgAKAAgACAAHAAcABgAGAAYA
BgAIAAcABgAGAAMAAwADAAMAAwADAAMAAgACAAIAAgABAP//////////AAAAAAAAAAD9
//3//f/9//////////7//P/8//z//P/8//z//P/8//r/+v/6//r/+f/5//n/+f/5//n/
+f/5//n/+P/4//j/+P/4//j/+P/6//r/+v/6//n/+P/3//b/9v/4//j/+P/2//b/9v/2
//b/9v/2//b/+P/4//j/+P/3//b/9f/0//X/9v/3//j/9v/2//b/9v/4//j/+P/4//b/
9v/2//b/9P/0//T/9P/2//b/9v/2//b/9v/4//n/+//7//z//f/8//3//f/9//3//f/+
//7/AAAAAAIABAADAAMAAwACAAEAAQACAAMAAwAEAAYABgAFAAQABAAEAAQAAgD///v/
+f/3//b/9v/1//T/8//y//P/8//z//L/7//u/+3/7f/u/+7/7v/t/+v/6//r/+v/7f/s
/+z/7P/s/+3/7f/t/+3/7P/s/+z/7v/v/+//7//u/+3/7P/r/+3/7//z//j//v8GABAA
IwA3AEkAVwBpAIYAsQDlABUBPgFhAXcBjAGOAWEBDQG6AFUA2f96/07/Qf9D/1T/av+I
/6T/uP/C/87/1//d/+T/6f/s//L/9v/3//b/9v/1//X/9f/1//b/+P/5//r/+v/4//n/
+f/5//n/+v/6//r/+//8//z//P/6//r/+v/6//z//f/9//3//f/8//v/+//9//3//f/9
//7//v/+/////f/+//7//v/+//7//v/+/////////wAAAAAAAAAAAAACAAIAAgACAAIA
AgADAAMABQAFAAcABwAGAAUABQAFAAcABwAIAAkACQAKAAoACwALAAwADAAOAA8AEAAR
ABIAEAARABIAEwAWABcAGAAZABoAGwAdAB4AHwAhACMAJAAnACkAKgAtAC0ALQAwADIA
NAA2ADgAOgA+AEAAQgBDAEMARQBGAEcASgBMAE0ATwBPAFAAUQBSAFUAVQBVAFUAUwBR
AFAATQBMAEgAQwA/ADoANgAyAC4AKwAoACMAHwAeABsAGAAWABEADgAMAAsACQAHAAUA
AwADAAMAAgABAP7//v/9//z//v/9//z//P/9//3//P/8//r/+v/5//n/+//7//v/+//5
//r/+v/6//r/+v/6//r/+v/6//r/+v/6//r/+v/6//r/+v/6//v/+//7//v/+//7//v/
+//7//3//v/+/////f/9//3//f/9//3//v/+//7//v/+//7//v/+//7//v//////////
///////+//7/AAAAAAAAAAD+//7//v/+//7//v/9//3/+v/6//r/+v/6//n/+P/4//f/
9//3//f/9//3//f/9v/2//b/9v/1//X/9f/1//X/9P/0//T/9P/z//P/8//z//H/8f/x
//D/8v/y//L/8v/y//L/8v/y//D/8P/w//D/8f/x//H/8f/v/+//7//v//H/8P/w//D/
7v/u/+7/7v/u/+7/7v/u//D/8P/w//D/8P/w/+7/7v/u/+7/7v/u/+7/7v/u/+7/7P/s
/+z/7P/u/+7/7v/u/+7/7v/u/+7/7P/s/+z/7P/u/+7/7v/u/+z/7P/s/+z/7v/u/+7/
7v/s/+z/7P/s/+7/7v/u/+7/7P/s/+z/7P/s/+z/7P/s/+7/7v/u/+7/8P/x//H/8f/y
//P/9P/1//X/9f/1//X/9P/0//T/9P/4//r/+//7//n/+P/3//f/+P/5//v//P/+//7/
/f/8//z//P/8//r/9//z//H/7//u/+7/7f/s/+v/6v/p/+n/6f/o/+f/5v/l/+X/5v/m
/+b/5f/l/+X/5f/l/+X/5P/k/+T/5P/l/+X/5f/l/+T/4v/i/+L/4//l/+X/5f/l/+f/
5f/l/+f/5//o/+7/+P8AAA8AIwA3AEEAUQBqAI8AvQDtABgBQwFfAXgBjgF3ASsB1gB/
AA8AoP9i/0v/Rf9S/2j/hP+g/7L/vv/K/9X/2//g/+H/5P/q/+z/7P/s/+3/7f/v/+//
7//w/+7/7//w//D/8P/x//H/8f/x//L/8v/y//P/9P/0//T/9P/0//T/9P/0//X/9f/1
//b/9v/2//f/9f/1//X/9f/2//b/9v/3//f/+P/4//j/+P/4//j/+P/5//n/+f/6//r/
+v/6//r//P/8//z//P/8//z//f/9//3//f///////////wAAAQABAAEAAgADAAUABgAG
AAcABQAGAAYACAAJAAoACwAMAAwADQAOAA8ADgAPABAAEQAUABUAFwAYABcAGQAbABwA
HwAhACIAJQAnACcAKgAsACwALgAwADIANgA4ADoAOwA7AD0APgA/AEIARABFAEcARwBI
AEkASgBLAEsASwBLAE0ASwBKAEcARABAADsANwA2ADIALgAqACcAJAAfABsAFgATABAA
DgANAAoACAAHAAMAAQD///3/+//7//r/+f/4//j/9//2//b/9f/0//T/9//3//b/9v/0
//T/8//z//P/8//z//P/8//0//T/9P/y//L/8v/y//T/9P/0//T/9P/0//T/9P/0//T/
9P/1//X/9f/1//X/9f/1//X/9f/1//b/9v/3//f/9//3//f/9//3//j/+P/4//j/+P/4
//j/+P/4//j/+f/5//n/+f/5//n/+P/4//r/+v/6//r/+P/4//j/+P/2//b/9f/1//b/
9v/2//b/9v/1//T/9P/z//P/8//z//P/8//z//L/8v/y//L/8f/x//H/8f/x//D/8P/w
//D/7//v/+//7//v/+//7//u/+z/7P/s/+z/7P/s/+z/7P/s/+z/7P/s/+v/6//r/+v/
6//r/+v/6//r/+r/6v/q/+z/7P/s/+z/6v/q/+r/6v/q/+r/6v/q/+z/6v/q/+r/6P/o
/+j/6P/q/+r/6v/q/+j/6P/o/+j/6P/o/+j/6P/o/+j/6P/o/+b/5v/m/+b/6P/o/+j/
6P/o/+j/6P/o/+b/5v/m/+b/6P/o/+j/6P/m/+b/5v/m/+j/6P/o/+j/6P/o/+j/6P/o
/+j/6P/o/+j/6v/r/+v/7f/u/+//8P/x//H/8f/x//H/8v/y//L/8P/y//T/9f/3//f/
9v/1//P/9P/1//f/+v/8//z/+//4//j/+P/4//b/8//v/+3/6//q/+r/6f/o/+f/5v/l
/+X/5f/k/+P/4v/h/+H/4v/i/+L/4f/h/+H/4f/h/+H/4P/g/+D/4P/h/+H/4f/h/+D/
4P/g/+D/3//f/9//3//h/+H/3//h/+P/4//k/+b/7v/6/wkAGwAtADsARwBcAIEArQDT
AP4AJwFHAWABdAFjAR8BzAB7ABUAqv9o/03/Sf9Y/3D/iP+g/7L/wP/K/9P/2f/c/93/
4P/k/+b/6P/o/+n/6f/r/+v/6//s/+r/6//s/+z/7v/v/+//7//t/+7/7v/u/+//8P/w
//D/7v/u/+7/7v/u/+//7//v//L/8v/y//P/8//z//P/8//0//T/9P/1//X/9v/2//b/
9v/2//b/9v/5//n/+f/6//j/+P/4//j/+v/6//r/+v/6//r/+//7//n/+f/7//v/+//7
//z//f/9//3//v///wEAAgACAAMAAwAEAAQABgAFAAYABwAIAAoACwAMAA0ADAANAA4A
DwASABMAFQAWABUAFwAZABoAGwAdAB4AIQAlACUAKAAqACoALAAuADAAMgA0ADYANwA5
ADsAPAA9AD4AQABBAEMARQBGAEcASABJAEkASQBJAEkARwBGAEMAQgA+ADkANQAyAC4A
KgAmACMAIAAbABcAEgAPAAwACgAHAAQAAgABAP///f/7//n/9//3//b/9f/2//b/9f/0
//L/8f/w//D/8f/x//D/8P/y//L/8f/x/+//7//v/+//7//w//D/8P/u/+7/7v/u//D/
8P/w//D/8v/y//L/8v/w//D/8P/x//H/8f/x//H/8f/x//H/8f/x//L/8v/z//P/8//z
//P/8//z//T/9P/2//b/9v/2//X/9P/z//L/8//z//P/8//1//X/9P/0//T/9P/0//T/
9P/0//T/9P/y//L/8f/x//L/8v/y//L/8v/x//D/8P/v/+//7//v/+//7//v/+7/7P/s
/+z/6//r/+v/6//r/+r/6v/q/+r/6f/p/+n/6f/r/+v/6//q/+j/6P/o/+j/6v/q/+r/
6v/o/+j/6P/o/+f/5//n/+f/6f/p/+n/6f/n/+b/5v/m/+b/5v/m/+b/5v/m/+b/5v/m
/+b/5v/m/+b/5v/m/+b/5v/m/+b/5v/m/+b/5v/m/+T/5P/k/+T/5P/k/+T/5P/m/+b/
5v/m/+b/5v/m/+b/5v/m/+b/5v/k/+T/5P/k/+T/5P/k/+T/5v/m/+b/5v/k/+T/5P/k
/+b/5v/m/+b/5v/m/+b/5v/m/+b/5v/m/+b/5v/m/+b/5P/k/+T/5P/m/+b/5v/o/+n/
6f/p/+r/6//s/+3/7f/t/+3/7f/u/+7/7v/u//D/8v/z//P/8//0//P/8//0//P/9f/2
//j/+v/5//j/+P/2//b/9P/x/+3/6//p/+j/6P/n/+b/5f/i/+H/4f/h/+L/4f/g/9//
3f/e/97/3v/d/93/3f/d/9//3//e/97/3P/c/93/3f/d/93/3P/c/9z/3P/d/93/3f/d
/93/3f/f/9//3//h/+L/5v/q//b/CwAfAC0AOQBJAGAAgwCrANEA+AAdATUBTgFeAUEB
9QCoAFsA9f+U/17/S/9J/1z/dP+M/6D/sv++/8r/0//X/9z/3f/g/+L/5P/m/+b/5//n
/+f/5//n/+j/6P/p/+r/6v/s/+3/7f/t/+v/7P/s/+z/7f/u/+7/7v/u/+7/7v/u/+7/
7//v/+//8P/w//D/8f/x//H/8f/x//L/8v/y//P/8//0//T/9P/0//T/9P/0//X/9f/1
//b/9v/2//b/9v/4//j/+P/4//j/+P/5//n/9//3//n/+f/7//v//P/9//3//f/+////
/f/+//7///8BAAIAAgAEAAMABAAFAAYACAAJAAoACwAMAA0ADgAPABAAEQATABQAFQAX
ABkAGgAZABsAHAAfACEAIQAkACYAJgAoACoALAAuADAAMgAzADcAOQA6ADsAOgA8AD0A
PwA/AEAAQQBCAEUARQBFAEUAQwBBAEAAPQA9ADoANgAzADAALAAoACQAIQAeABkAFQAS
AA8ADAAKAAUAAgAAAP/////9//v/+f/3//f/9v/1//T/9P/z//L/8v/x//D/8P/v/+//
7v/u//D/8P/v/+//7//v/+//7//v//D/8P/w//D/8P/w//D/8P/w//D/8P/w//D/8P/w
//D/8P/w//H/8f/x//H/8f/x//H/8f/x//H/8v/y//P/8//z//P/8//z//P/9P/0//T/
9P/0//T/9P/0//T/9P/1//X/9f/1//f/9//2//b/9P/0//T/9P/2//b/9v/2//T/9P/z
//P/8v/y//L/8v/0//P/8v/y//H/8f/x//H/7//v/+//7v/u/+7/7v/t/+3/7f/t/+3/
7P/s/+z/7P/r/+v/6//r/+v/6//r/+r/7P/s/+z/7P/q/+r/6v/q/+z/7P/s/+z/6f/p
/+n/6f/p/+n/6f/p/+n/6P/o/+j/6P/o/+j/6P/q/+r/6v/q/+j/6P/o/+j/6P/q/+j/
6v/o/+j/6P/o/+j/6P/o/+j/6P/o/+j/6P/o/+j/6P/o/+r/6v/q/+r/6P/o/+j/6P/o
/+j/6P/o/+j/6P/o/+j/5v/m/+b/5v/o/+j/6P/o/+r/6v/q/+r/6P/o/+j/6P/o/+j/
6P/o/+j/6P/o/+j/6v/q/+r/6v/o/+j/6P/o/+r/6//r/+v/7v/v//D/8f/x//H/8f/x
//L/8v/y//L/9P/2//f/9//3//b/9f/1//b/9//5//r//P/8//v/+v/6//r/+v/4//X/
8f/v/+3/6v/q/+n/6P/p/+j/5//n/+X/5P/j/+L/4//j/+T/5P/k/+P/4//j/+H/4f/h
/+D/4v/i/+L/4//h/+H/4f/g/+L/4v/i/+P/4//j/+P/4//j/+H/4f/l/+f/5v/q//L/
/P8LAB0AMQA/AE8AZACDAK0A1QD6AB8BNwFKAWABUwETAcAAcwAPAKb/Yv9J/0X/TP9g
/3r/mP+s/7j/xP/P/9f/3P/f/+T/6P/s/+z/7P/t/+3/7f/t/+3/7v/u/+//8P/w//D/
8f/x//H/8//0//T/9P/1//b/9v/2//b/9v/2//b/9v/3//f/9//4//j/+P/5//n/+f/5
//n/+v/6//r/+//7//z//P/8//z//P/8//z//f/9//3//v/+//7//v/+/wAAAAAAAAAA
AAAAAAEAAQABAAEAAwADAAMAAwAEAAUABQAFAAYABwAHAAgACAAJAAkACgAKAAwADQAO
AA8AEAAOAA8AEAARABQAFQAWABcAGAAZABsAHAAbAB0AHwAgACMAJQAmACkAKQApACwA
LgAyADQANgA4ADgAOgA8AD0AQQBDAEQARQBIAEoASwBNAE4ATgBOAE4AUABRAFIAUwBT
AFEAUABNAE4ASgBFAEEAQAA8ADgANAAxAC4AKQAlACIAHwAcABoAFQASABAADwALAAkA
BwAFAAUABQAEAAMAAQAAAP7//P/+//3//P/8//3//f/8//z//P/8//v/+//7//v/+//7
//n/+v/6//r/+//8//3//v/8//z//P/8//z//P/8//z//v/+//7////9//3//f/9////
//////////8AAAAAAQAAAP///v/9//7///8BAAIAAAAAAAAAAAACAAIAAgACAAMAAwAD
AAMAAQABAAAAAAACAAIAAgACAAAAAAAAAAAAAAAAAP/////+//7//v/+//7//f/8//z/
/f/9//3//f/7//v/+//6//z//P/8//v/+f/5//n/+f/6//r/+v/6//n/+f/5//n/+f/5
//n/+P/4//j/+P/4//j/+P/4//j/9v/2//b/9v/2//f/+P/5//j/9//2//X/9//2//b/
9v/2//b/9v/2//b/9v/2//b/9v/2//b/9v/0//L/8v/2//b/9v/2//b/9v/2//b/9v/0
//T/9P/0//b/9v/2//b/9v/2//b/9v/2//b/9v/2//b/9v/2//b/9P/0//T/9P/2//b/
9v/2//T/9P/0//T/9v/2//b/9v/2//b/9v/2//b/9v/2//j/+f/5//n/+v/5//r/+//7
//3//f/9//7//v/+//7/AAACAAMAAwADAAQAAwADAAQAAwAFAAYACAAIAAcABgAGAAYA
BgAEAAEA+//5//f/9v/3//f/9//3//T/8//z//P/9P/z//L/8f/x//L/8v/y/+//7//v
/+//8f/x//D/8P/u/+7/7//v/+//7//u/+7/8P/w//H/8f/x//H/8f/x//H/8f/z//f/
+P/6/wQAEAAfADEARQBVAGMAeACdAM0A/wAsAVMBbQGEAZQBgQE5AeAAhwAVAKD/YP9J
/0X/Uv9m/4D/nP+0/8D/zP/X/9//6P/x//T/9v/6//r/+v/7//v//f/9//3//v/+////
AAAAAAAAAQABAAEAAwAEAAQABAAEAAQAAwACAAQABAAEAAQABAAFAAUABQAEAAQABAAF
AAcABwAHAAcABgAGAAYABwAJAAoACgAKAAgACAAIAAgACQAJAAkACgAKAAoACgAKAAwA
DAAMAAwADgAOAA8ADwAPAA8AEQARABEAEQASABMAEwATABQAFQATABQAFAAVABcAGAAY
ABoAGQAaABsAHAAcAB0AHgAfACIAIwAkACUAJAAlACcAKAArAC0ALwAwAC8AMQAyADUA
NwA3ADoAPAA/AEIARQBIAEgASgBMAE0AUQBTAFQAVQBWAFgAWQBbAF0AXgBfAGAAYwBj
AGMAYwBjAGEAYABdAF0AWgBWAFMAUABMAEgARAA/ADwANwAzADAALQAqACgAIwAgAB4A
HQAbABkAFwAVABMAEwASABEADgAOAA0ADAANAA0ADQAOAAwACwAJAAgACQAKAAoACwAL
AAsACwALAAkACgAKAAoADAAMAAwADAAMAAwADAAMAAwADAAMAAwADAAMAAwADQALAAsA
CwALAA0ADQANAA0ACwAMAAwADQANAA0ADQANAA0ADQAOAA4AEAAQABAAEAAQABAAEAAQ
AA8ADwAPAA8AEQARABAAEAAQABAAEAAQABAAEAAQABAAEAAQAA8ADwAOAA4ADgAOABAA
DwAOAA4ADQANAA0ADQANAA0ADQAMAA4ADgAOAA0ACwALAAsACwAMAAwADAAMAAsACwAL
AAsACQAJAAkACAAKAAoACgAKAAgACAAIAAgACgAKAAoACgAJAAkACQAJAAkACQAJAAkA
CwAKAAoACgAIAAgACAAIAAoACgAKAAoACAAIAAgACAAIAAgACgAKAAgACAAIAAgACAAI
AAgACAAIAAgACAAIAAgACAAIAAgACgAKAAoACgAMAAwADAAMAAoACgAKAAoADAAMAAwA
DAAKAAoACgAKAAoACgAKAAoADAAMAAwADAAKAAoACgAKAAoACgAKAAoADAAMAAwADAAO
AA4ADgAOAA8AEAARABIAEgASABIAEgAUABQAFAAUABUAFgAXABgAGAAYABgAGAAZABoA
GwAcABwAHAAcABwAHgAeAB4AHgAaABgAFgAUABMAEgARABAADwAOAA0ADAAKAAoACgAK
AAoACgAKAAoACgAKAAoACgAKAAoACgAKAAoACgAKAAoACgAKAAoACgAKAAoACgAKAAoA
CgAKAAoACgAKAAoACgANABAAEwAWACMALgA5AEQAWQBsAH8AkgC6AOIACgEyAU4BaAGC
AZwBYQEmAesAsABiABYAyv9+/4j/kP+Y/6D/s//G/9n/7P/1//z/AwAKAA0AEAATABYA
GAAYAA==
         </WaveFormData>
      </LeadData>
      <LeadData>
         <LeadByteCountTotal>10000</LeadByteCountTotal>
         <LeadTimeOffset>0</LeadTimeOffset>
         <LeadSampleCountTotal>5000</LeadSampleCountTotal>
         <LeadAmplitudeUnitsPerBit>4.88</LeadAmplitudeUnitsPerBit>
         <LeadAmplitudeUnits>��V</LeadAmplitudeUnits>
         <LeadHighLimit>2147483647</LeadHighLimit>
         <LeadLowLimit>268435456</LeadLowLimit>
         <LeadID>V4</LeadID>
         <LeadOffsetFirstSample>0</LeadOffsetFirstSample>
         <FirstSampleBaseline>0</FirstSampleBaseline>
         <LeadSampleSize>2</LeadSampleSize>
         <LeadOff>FALSE</LeadOff>
         <BaselineSway>FALSE</BaselineSway>
         <ExcessiveACNoise>FALSE</ExcessiveACNoise>
         <MuscleNoise>FALSE</MuscleNoise>
         <LeadDataCRC32>2758591352</LeadDataCRC32>
         <WaveFormData>
EgASABIAEgAMAAgABAAAAPr/9v/y/+7/6//o/+X/4v/e/9z/2v/Y/9f/1v/V/9T/0f/Q
/8//zv/O/87/zv/O/8z/zP/M/8z/zv/O/87/zv/N/8z/y//K/8j/yP/I/8j/yv/K/8r/
yv/I/8j/yP/I/8j/yP/I/8j/xv/G/8b/xv/I/8j/yP/I/8j/yP/I/8j/x//G/8X/xP/F
/8b/x//I/8b/xv/G/8b/xv/G/8b/xv/I/8j/yP/I/8b/xv/G/8b/xv/G/8b/xv/G/8b/
xv/G/8b/xv/G/8b/xv/G/8b/xv/F/8T/w//C/8D/wP/A/8D/wP/A/8D/wP/A/8D/wP/A
/8L/wv/C/8L/wf/A/7//vv++/77/vv++/77/vv++/77/vP+8/7z/vP+8/7z/vP+8/7r/
uv+6/7r/vP+8/7z/vP+8/7z/vP+8/7z/vP+8/7z/vv++/77/vv+8/7z/vP+8/77/vv++
/77/vv++/77/vv+8/7z/vP+8/73/vv+//8D/v/++/73/vP++/77/vv++/77/vv++/77/
vv++/77/vv/A/8D/wP/A/77/vv++/77/vv++/77/vv++/77/vv++/7//v//A/8H/xP/E
/8X/xv/G/8b/xv/G/8j/yv/K/8v/y//L/8v/y//K/8r/y//L/8//0P/S/9P/0//T/9L/
0v/S/9H/0f/P/8v/yv/K/8n/xv/F/8T/w//F/8T/xP/D/8H/wf+//77/wP/B/8H/wf/A
/8D/wP/A/8H/wf/B/8H/wf/C/8L/wv/C/8D/wP/A/8H/wf/C/8L/wv/C/8L/wf/A/8D/
v/++/7j/s/+1/7b/t/+9/8X/1v/y/xoATACGANEAJgF2AbwB/gEnAhMCxAFvASABvwBc
ABYA5//L/77/tf+3/7//wP/A/8H/xv/H/8f/yP/L/87/0P/O/87/zv/M/8r/yf/J/8n/
y//L/8z/zP/M/8z/zP/M/8z/zP/M/8z/zv/P/9D/0P/N/8z/zP/N/87/0P/R/9P/0f/R
/9H/0f/P/9D/0P/R/9P/0//T/9P/1f/V/9X/1f/X/9j/2P/Y/9j/2f/Z/9f/1//Z/9n/
2f/a/9r/2v/a/9r/2v/a/9v/3f/e/97/3v/d/93/3f/d/97/3v/g/+D/4v/j/+P/4//i
/+L/4//k/+b/6P/q/+v/6f/q/+v/7f/w//H/8//0//f/9//5//v/+//8////AQAFAAcA
CQAMAAwADgAQABIAGAAbAB8AIgAnACoALQAuAC8AMgA0ADcAOgA9AD4AQQBDAEUARgBH
AEoASgBLAEsASwBJAEcARQBBAD0AOQA1ADEALAAnACQAHwAZABQAEAANAAkABgADAAIA
///8//r/9f/z//L/8P/v/+//8P/u/+7/7v/u/+3/6//r/+v/6//t/+z/7P/s/+v/6//r
/+v/6//q/+r/6v/s/+z/6//r/+v/6//s/+3/7f/s/+z/7P/q/+n/6f/p/+z/7P/s/+z/
7P/s/+z/7P/s/+z/7P/s/+//7//v/+7/7v/u/+7/7v/u//D/8P/w/+7/7v/u/+3/7//v
/+//8P/z//P/8//z//L/8P/v/+7/7//x//L/8//x//H/8P/v//H/8f/x//L/8v/y//H/
8P/u/+3/7f/u//D/8P/w//D/7v/u/+3/7f/u/+7/7v/u/+//8P/x//D/7v/u/+7/7v/w
//D/8f/x/+//7//t/+3/7f/t/+3/7v/w//D/8P/w/+7/7v/u/+7/7v/v/+//7//v/+7/
7v/u//D/8P/w//D/8f/x//H/8f/v/+//8P/w//D/8P/x//H/8f/x/+//7v/w//D/8P/w
//L/8v/y//L/8P/w//D/8P/y//L/8v/y//L/8v/y//L/8v/y//L/8v/0//T/9P/0//P/
8v/x//D/8v/y//L/8v/0//T/9P/0//T/9P/0//T/9v/2//b/9v/2//b/9//3//r/+//8
//z//P/8//v/+v/8//z//P/+/wAAAQADAAMAAgABAP///v8AAAEABAAGAAYABwAHAAcA
BgAGAAYABQAFAAMA/v/8//v/+f/4//f/+P/3//f/9v/0//P/8//z//P/8v/y//P/9P/1
//X/9v/1//T/8v/x//L/8//0//b/9P/0//T/8v/y//L/8//z//T/9P/0//T/9P/1//L/
8v/x/+7/6P/n/+f/6v/v//P//f8SADIAXACOAMgAEQFgAaYB5AEcAjECAwKuAWMBGAG7
AGoANAAVAAEA9v/1//n/+//4//r//f/8//3//f/8//3/AAAAAP7//v/+//z/+v/5//n/
+f/6//v//f/+//z//P/8//z//v/+//7//v/+////AAAAAP///v/+////AQACAAIAAwAB
AAEAAQABAAEAAgACAAMAAwADAAMAAwABAAEAAQABAAMABAAEAAQAAgADAAMAAQADAAUA
BQAFAAYABgAGAAYABgAGAAYABwAJAAoACgAKAAoACQAIAAcACAAIAAoACgAMAA0ADQAN
AAwADAANAA4AEQASABMAEwATABQAFQAXABYAFwAZABoAHAAdACAAIwAkACQAJgAnACoA
LQAwADQANQA2ADcAOAA8AD8AQwBGAEkATABPAFAAUgBUAFUAVwBcAF8AYABjAGMAZQBm
AGcAaABoAGkAaQBnAGUAYwBhAF0AWQBVAFEATwBKAEUAQgA9ADcAMgAuAC0AKQAmACMA
IAAdABoAGAAXABUAFAASABEAEQASABAAEAAQABAADwANAA0ADQANAA0ADAAMAAwACwAL
AAsACwANAAwADAAMAAwADAALAAsACwALAAwADQANAAwADAAMAA4ADQANAA0ADgAOAA4A
DgAMAAwADAAMAA4ADgAOAA4ADwAPAA8ADgAOAA4ADgAOABAAEgASABIAEQAQAA8ADQAP
AA8ADwAQABEAEQARABEAEQAQABAAEAAQABEAEQARAA8ADwAOAA0ADQANAA0ADgAQABAA
DwAOAAwACwALAAwADgAOAA4ADgAKAAoACQAJAAoACgAKAAoADAAMAAwACgAKAAoACgAK
AAoACgALAAsACQAJAAcABwAJAAkACQAKAAoACgAKAAoABgAGAAYABgAIAAkACQAJAAcA
BgAGAAYACAAIAAgACAAJAAkACQAJAAUABQAGAAYACAAIAAkACQAHAAcABwAGAAgACAAI
AAgACAAIAAgACAAGAAYABgAGAAgACAAIAAgABwAGAAUABAAGAAYABgAGAAYABgAGAAYA
BAAEAAQABAAGAAYABgAGAAQABAAEAAQABAAEAAQABAAGAAYABgAGAAUABQAGAAcACgAK
AAsADAAKAAoACgAKAAwADgAOAA8AEQARABEAEQAOAA4ADwAPABMAFAAWABcAFQAVABQA
FAAUABMAEwARAAwACgAJAAcABgAFAAQAAwAFAAQABAADAAEAAQD///7//v/////////+
//7//v/+//v/+//7//v/+//8//z//P/+//z//P/8//3//f/+//7//v/+//7//f/8//r/
+f/4//T/7//t//D/8//3////DAAgAEIAcACiAN0AJAFsAawB6AEVAhcC3AGHAT4B8QCa
AFQAJwAJAPr/8f/z//f/+v/4//n//P/9//3//v8BAAIABAACAAIAAgAAAP///f/8//v/
/P/9////AAD+//7//v/+//7//v/+//7/AAABAAIAAgD///7//v//////AAAAAAEAAQAB
AAEAAQD//wAAAAABAAMAAwADAAMAAQABAAEAAQADAAQABAAEAAMAAwACAP////8BAAEA
AQADAAQABQAGAAUABAADAAMAAwAEAAQABAAFAAUABQAFAAYABgAIAAgACAAJAAkACQAI
AAgACQAKAA0ADgAPAA8ADQAOAA8AEQASABMAFQAWABkAGQAbAB0AHgAeACAAIQAlACcA
KQAsADAAMgA0ADYAOQA7AD4AQABFAEgASwBMAE0AUABSAFUAWABbAFwAXwBhAGMAZABl
AGgAaABpAGkAawBpAGcAZQBfAFsAVwBTAFEATABHAEQAPQA3ADIALgApACUAIgAfAB4A
GwAYABYAEwARABAADgAMAAsACwAIAAYABgAGAAUABQAFAAUABQADAAIAAgACAAEAAQAB
AAEAAwACAAIAAgACAAIAAQABAP////8AAAEAAQAAAAAAAAD+//3//f/9/wAAAAAAAAAA
/v/+//7//v/8//z//P/8//////////7//v/+//7//v/+/wAAAAAAAAAAAAAAAP///f/9
//3//v8BAAEAAQABAAAA/v/9//z//P/9//3//f///////v/9//v/+//7//z//P/8//v/
+v/6//n/+f/6//r/+v/6//r/+P/4//f/9//2//b/9v/2//b/9v/2//T/8v/y//L/8v/0
//T/9f/1//X/9f/z//P/8f/x//H/8v/y//L/8v/y//D/8P/w//D/7v/v/+//7//x//D/
8P/w/+7/7v/u/+7/8f/x//H/8f/v/+//8P/w//D/8P/x//H/7//v/+//7P/s/+z/7P/s
/+7/7v/u/+7/7v/u/+7/7v/s/+z/7P/s/+7/7v/u/+7/7P/s/+z/7P/u/+7/7v/u/+v/
6v/p/+j/6v/q/+r/6v/s/+z/7P/s/+r/6v/q/+v/7f/u/+//8P/u/+//8P/w//D/8P/w
//D/8P/w//H/8//x//H/8f/w//H/8//0//f/9f/2//b/9f/4//j/+f/6//j/9//0/+7/
7P/r/+n/6P/n/+b/5f/l/+L/4v/h/+H/4//h/+D/4P/f/9//3//e/9z/3P/c/9v/3v/f
/+D/4f/f/97/3f/c/9v/3P/d/9//3//g/+D/4P/f/97/3P/a/+D/3f/Y/9L/z//L/8z/
0f/X/+H/9P8UAD4AcACqAPkATgGgAeoBLAJLAi0C2AGDATIBywBoACIA9//f/9L/yf/L
/9H/1P/U/9X/2P/b/9//4v/j/+T/5P/j/+L/4f/e/+D/3//f/9//3f/d/97/3v/e/97/
3v/e/9//4P/h/+L/4P/h/+L/4v/h/+D/4P/h/+H/4v/i/+P/4f/h/+H/4f/j/+T/5P/l
/+P/4//j/+P/5f/l/+X/5f/j/+T/5P/k/+T/5f/l/+P/5P/n/+j/6f/p/+j/5//m/+j/
6P/o/+n/6f/q/+r/6v/r/+v/6//r/+z/7P/u/+7/7P/t/+3/7f/v//D/8v/0//P/9P/1
//X/9f/2//f/+f/8//3///8AAAEAAQADAAUACQAKAA0ADwAPABEAEwAWABgAGgAcAB4A
JAAnACsALgAzADYAOQA6AD8AQgBEAEcASgBNAE4AUQBTAFUAVgBXAFwAXABdAF0AXABZ
AFYAUwBPAEsARwBDAD4AOAAyAC4AKQAjAB4AGgAXABMAEAANAAkABQABAP7//P/7//v/
+v/4//f/9//0//L/8v/y//H/8//z//P/8//x//D/8P/w//H/8f/x//H/7//u/+7/7v/s
/+z/6//r/+3/7f/u/+//7f/s/+z/7P/u/+3/7f/t/+z/7P/s/+z/7P/s/+z/7P/u/+7/
7v/u/+3/7f/t/+z/7v/u/+7/7v/s/+7/7v/u/+7/7v/u/+3/7//v/+//8P/v/+//7//v
//H/8P/w//D/8P/x//H/8f/x//H/8P/v//H/8f/x//L/8f/w/+7/7P/u/+3/7f/u/+z/
7P/s/+z/6//s/+z/7f/u/+7/7v/u/+3/7P/r/+j/6f/q/+v/7P/q/+r/6//r/+n/6f/n
/+f/6f/p/+n/6v/o/+j/6P/o/+j/6P/o/+j/6P/p/+n/6f/p/+j/6P/o/+j/6P/o/+j/
6P/n/+b/5f/k/+X/5//o/+j/6P/p/+n/5//n/+f/5v/o/+j/6P/o/+b/5v/m/+b/6P/o
/+j/6P/o/+j/6P/o/+b/5v/m/+b/6P/o/+j/6P/m/+b/5v/m/+b/5v/m/+b/5v/m/+b/
5v/m/+b/5v/m/+j/6P/o/+j/5//m/+X/5P/l/+b/5//o/+j/6P/o/+j/6P/p/+n/6v/t
/+7/7v/v/+//7v/t/+z/7v/u//D/8P/x//P/8//z//P/8v/y//P/9f/3//j/+v/5//n/
+f/4//r/+v/5//n/9//y//D/7//r/+r/6f/o/+n/6f/o/+j/5v/l/+T/4f/h/+L/5P/l
/+P/4v/i/+L/4v/h/+H/4f/j/+P/5P/k/+L/4v/g/+D/4v/j/+P/5P/i/+L/4v/i/+P/
4v/i/+P/4P/a/9f/1f/S/9X/2//l//L/CAAuAFoAjgDPABwBagGyAfYBKQIpAugBjQFA
Ae0AkABEABUA9f/k/93/3//j/+T/4v/j/+T/5//p/+j/6//u/+z/6v/q/+r/6P/o/+f/
5//n/+n/6f/q/+r/6f/o/+f/5v/o/+j/6P/o/+j/6f/q/+r/6f/o/+j/6f/r/+z/7P/t
/+v/6//r/+v/6//s/+z/7f/r/+v/6//r/+v/6//r/+v/7f/u/+7/7v/u/+//7//t/+3/
7//v/+//8P/w//D/8P/w//D/8P/x//P/9P/0//T/8//z//P/8//2//b/+P/4//j/+f/5
//n/+P/4//n/+v/9//7///////3//v///wEAAgADAAUABgAHAAcACQALAAsADAAPABEA
FQAXABkAHAAeACAAIgAkACgAKwAvADIANQA4ADsAPAA9AEAAQgBFAEoATQBOAFEAUwBV
AFYAVwBaAFoAWwBbAFsAWQBXAFUAUQBNAEkARQBDAD4AOQA2AC8AKQAkACAAHQAZABYA
EwASAA8ADAAKAAcABQAEAAIAAgABAAEA/v/8//z//P/7//v/+//7//v/+//6//r/+v/5
//n/+f/5//n/+P/4//j/9v/2//X/9f/1//X/9v/3//f/9v/2//b/9P/z//P/8//2//b/
9v/2//b/9v/2//b/9v/2//b/9v/3//f/9//2//b/9v/2//b/+P/6//r/+v/4//j/+P/3
//f/9//3//j/+f/5//n/+f/5//j/+P/4//r/+//7//v/+f/5//j/9//5//n/+f/6//r/
+v/5//j/9v/1//X/9v/2//b/9v/2//T/9P/z//P/9P/0//T/9P/0//T/9P/y//L/8v/y
//L/9P/0//X/9f/z//P/8f/x//P/8//z//T/9P/0//T/9P/w//D/8P/w//L/8//z//P/
8f/w//D/8P/w//D/8P/w//H/8f/x//H/7f/t/+7/7v/w//D/8f/x//H/7//v/+7/8P/w
//D/8P/w//D/8P/w/+7/7v/u/+7/8P/w//D/8P/u/+7/7v/u/+7/7v/u/+7/7v/u/+7/
7v/u/+7/7v/u//D/8P/w//D/7v/u/+7/7v/u/+7/7v/u/+7/7v/u/+7/7v/u/+7/7v/w
//D/8P/w//D/8P/x//H/8v/z//T/9P/1//b/9v/2//b/9v/2//j/+P/5//v/+//5//n/
+P/4//v/+//9//7/AAABAAEAAQD+//7//v/9/////f/4//b/8//x//D/7//u/+3/7f/s
/+z/6//r/+v/6f/o/+j/6f/r/+v/6v/q/+j/6P/n/+f/5//n/+f/6P/o/+j/6P/m/+b/
5v/n/+f/6v/q/+r/6v/o/+f/5v/o/+f/5P/e/9v/2//c/93/4f/r//j/CgAoAFYAiAC/
AAYBUAGUAdAB/wEFAtABewE0Ae0AlgBIABsAAQDy/+v/6//r/+r/6v/r/+r/6//t/+z/
7f/u//D/7v/u/+7/7P/s/+v/6//r/+v/6//s/+z/7P/s/+z/7P/q/+r/6v/q/+z/7f/u
/+7/6//q/+r/6//r/+z/7P/t/+3/7f/t/+3/6//s/+z/7f/v/+//7//v/+3/7f/t/+3/
7//w//D/8P/w//H/8f/v/+3/7//v/+//8v/y//L/8v/w//D/8P/x//H/8v/y//L/8//z
//P/8//0//T/9v/2//j/+f/5//n/+P/4//n/+v/9//7/////////AAABAAMAAgADAAUA
BgAHAAcACQALAAsADAAPABEAEwAVABcAGgAcAB4AIAAiACQAJwArAC4AMQA0ADcAOAA5
ADwAPgBBAEYASQBKAE0ATwBRAFIAUwBUAFQAVQBVAFUAUwBRAE8ASwBHAEMAPwA9ADgA
MwAwAC0AJwAiAB4AGQAVABIADwAOAAsACAAGAAMAAQAAAP7//v/9//3/+v/6//r/+v/5
//f/9//3//f/9//2//b/9v/1//X/9f/1//X/9P/0//T/9P/0//P/8//z//P/9P/1//X/
9P/0//T/9P/z//P/8//0//T/9P/0//T/9P/0//T/8v/y//L/8v/1//X/9f/0//T/9P/0
//T/8v/0//T/9P/0//T/9P/z//P/8//z//T/9f/1//X/9f/1//T/9P/0//T/9f/1//X/
9//3//b/9f/z//P/8//0//b/9v/1//T/9P/z//P/9P/y//L/8v/y//L/8v/x//H/8P/w
//D/8P/w//D/8P/u/+z/7P/s/+z/7v/u/+//7//v/+//7f/t/+3/7f/t/+7/8P/w//D/
8P/s/+z/7P/s/+z/7f/t/+3/7f/s/+z/7P/s/+z/7P/s/+3/7f/t/+3/6//r/+z/7P/u
/+7/7//v/+//7f/r/+z/6v/q/+r/6v/r/+z/7f/u/+3/7P/r/+r/6//s/+3/7v/s/+z/
7P/s/+z/7P/s/+z/7v/u/+7/7v/t/+z/6//q/+z/7P/s/+z/7P/s/+z/7P/q/+r/6v/q
/+v/7P/t/+7/7f/s/+v/6v/r/+z/7f/u/+z/7P/s/+z/7P/s/+z/7P/u/+7/7v/u/+//
7//w//H/9P/0//X/9v/0//T/9P/0//T/9v/2//f/+f/5//n/+f/4//j/+f/5//v//P/+
//////////7//v/+//3//f/7//j/9v/1//P/8v/x//D/7//t/+z/7P/r/+3/7f/r/+r/
6P/p/+n/6f/q/+r/6v/q/+f/5//n/+f/5//o/+j/6P/q/+j/6P/o/+f/5//o/+j/6P/o
/+j/5//o/+j/5f/i/97/2//Z/9z/4//p/+3/+v8QADIAXACMAMcADAFQAYwBxAHtAeUB
pAFVARQBywB4ADgAEQD5/+7/5//p/+n/6P/q/+v/7P/t/+//7v/t/+7/7v/w//D/8P/u
/+z/6//r/+v/7f/t/+7/7v/u/+7/7v/u/+z/7P/s/+z/7v/v//D/8P/v/+7/7v/v/+//
8P/w//H/8f/x//H/8f/v//D/8P/x//P/8//z//P/8//z//P/8//x//L/8v/y//T/9f/1
//P/8f/z//P/8//2//b/9v/2//b/9v/2//f/9f/2//b/9v/5//n/+f/5//j/+P/6//r/
/P/9//3//f/8//z//f/+////AAABAAEAAwAEAAUABwAHAAcACAAIAAsACwANAA8ADwAQ
ABMAFQAVABcAGQAcACAAIgAkACYAJwApACwALgAzADYAOQA6ADsAPgBAAEMARABHAEgA
SwBPAFEAUgBTAFUAVABUAFMAVQBTAFEATwBNAEkARQBBAD0AOAAzADAALAAnACMAIAAb
ABcAFAARABAADQAKAAgABQADAAIAAAD+//3//f/6//r/+v/6//n/9//3//f/9//5//j/
+P/4//f/9//3//f/9//2//b/9v/4//j/9//3//b/9f/1//X/9//2//b/9v/2//X/9f/1
//T/9P/0//T/9f/2//f/+P/3//b/9f/0//f/9//3//b/9v/2//b/9v/2//j/+P/4//j/
+P/4//f/9//3//f/+P/5//n/+f/5//n/+P/4//j/+P/5//n/+f/5//n/+P/3//f/9//3
//j/+P/4//f/9v/2//X/9f/2//T/9P/0//T/9P/0//P/8//y//L/8v/y//T/9P/0//L/
8v/y//L/8v/w//D/8f/x//P/8//x//H/7//v/+//8P/y//L/8v/y/+7/7v/u/+7/7P/t
/+3/7f/u/+7/7//w/+7/7v/u/+7/7//v/+//7//t/+3/7v/u/+z/7P/t/+3/7//x/+3/
7v/s/+z/7P/s/+7/7v/u/+7/7P/s/+z/7P/s/+z/7P/s/+7/7v/u/+7/7P/s/+z/7P/u
/+7/7v/u/+z/7P/s/+z/6v/q/+r/6v/r/+z/7f/u/+z/7P/s/+z/7v/u/+7/7v/s/+z/
7P/s/+z/7P/s/+z/7P/s/+z/7P/q/+r/6v/q/+v/7f/u//D/7//w//D/8f/y//L/8v/y
//T/9P/2//b/9f/3//f/9//4//j/+f/7//n/+//8//7//////////v/+//7//f/9//n/
9P/y//H/7//u/+3/7P/p/+n/6P/o/+n/6f/p/+f/5v/m/+f/5//l/+T/5P/k/+b/5f/l
/+X/4//j/+T/5P/k/+T/4v/i/+T/5f/l/+b/5P/k/+T/5P/l/+L/5P/n/+L/2v/V/9f/
2P/d/+P/6//4/wwAKgBSAH4AtQD6AEIBggG+Ae8B+QHEAXEBJgHbAIYAPgARAPX/5P/Z
/9f/2//e/97/3f/i/+f/6f/q/+v/7P/s/+r/6v/q/+j/6v/p/+n/6f/n/+f/6P/o/+j/
6P/o/+j/6v/q/+r/6v/o/+n/6v/q/+v/6v/q/+v/6f/q/+r/6//r/+v/6//r/+3/7v/u
/+//7f/t/+3/7f/v/+//7//v/+//8P/w//D/7v/v/+//7f/v//H/8f/x//D/8P/w//D/
8v/y//L/8//x//L/8v/y//P/8//z//P/9v/2//j/+P/2//f/9//3//r/+v/7//z//f/+
///////9//7///8BAAMABQAIAAoACgAJAAoACwANAA4AEQATABMAFQAXABoAGgAcAB4A
IAAlACkALgAyADQANgA4ADgAPgBCAEUASQBLAE0ATQBPAFEAUwBUAFUAWQBaAFwAXQBb
AFkAVwBVAFIATwBMAEkAQwA+ADkANgAzAC0AKAAkACEAHQAaABcAEwAPAAsACAAHAAUA
BAACAP7//f/9//r/+P/4//j/9//3//f/9//3//f/9v/2//b/9//3//f/9//1//T/9P/0
//T/9P/z//P/9P/1//f/+f/2//T/8//y//T/8//z//P/9P/0//T/9P/0//T/9P/0//b/
9v/2//b/9v/1//T/8v/y//L/8v/y//T/9v/2//b/9v/2//b/9f/3//f/9//4//j/9//2
//X/9//2//b/9v/2//f/9//3//X/9f/0//P/9f/1//X/9v/z//L/8P/u/+//7//w//L/
8P/w//D/8P/w//D/7//v//D/8P/w//D/7//u/+3/6v/r/+z/7f/u/+z/7P/t/+3/7f/t
/+v/6//t/+3/7f/u/+3/7P/r/+r/6v/q/+r/6v/q/+v/6//r/+n/6P/o/+j/6v/q/+r/
6v/q/+n/6P/n/+j/6f/r/+z/6//q/+r/6f/l/+X/5//s/+v/6v/p/+j/5v/m/+b/5v/m
/+b/5v/m/+b/5v/m/+b/5v/m/+b/5v/m/+b/5v/m/+X/5P/j/+L/4//k/+X/5v/k/+T/
5P/k/+L/4v/i/+L/4//k/+X/5v/l/+T/4//i/+T/5P/k/+T/5f/l/+b/5//n/+b/5v/m
/+f/6P/p/+r/6P/q/+r/6//u/+//8P/x/+7/7v/v/+//7//w//L/8//z//P/8v/y//D/
7//v/+3/6v/o/+f/5f/k/+P/4v/h/+H/4P/g/9//4f/h/9//3v/d/93/3P/b/9z/3P/c
/9z/2//b/9v/2//Z/9r/2v/a/9r/2P/Y/9j/2f/Z/9r/2v/b/9z/3f/d/9z/2v/X/9T/
zP/H/8n/zv/R/9P/2f/m//z/IgBQAIgAzQAgAXYBwgEEAjcCOQL4AZ0BUAH3AJAAPAAH
AOX/0v/H/8P/yf/O/9D/0f/U/9f/2//e/93/3P/e/97/3v/e/9z/3v/d/93/3f/c/9v/
2//a/9z/3P/c/9z/3P/c/9z/3P/a/9v/3P/c/93/3P/c/93/3P/c/9v/2//c/93/3v/f
/+H/4v/i/+P/4f/h/+H/4f/h/+H/4f/h/9//4P/g/+D/4f/j/+T/4//i/+P/4v/h/+T/
5P/k/+T/5v/m/+b/5//l/+b/5v/m/+n/6f/p/+n/6P/o/+r/6v/q/+v/6//r/+7/7v/v
//D/8P/w//D/7//w//L/9P/3//b/9//5//r//f/9////AQAFAAYACQALAAwADQAOABAA
EwAWABkAHAAiACUAKQAsADEANAA3ADgAPQBAAEIARQBGAEkASgBNAFIAVQBXAFkAXABc
AF0AXQBdAFsAWQBXAFQAUQBOAEsARAA+ADgANAAvACkAJAAgABwAFwATAA8ADAAJAAYA
BAABAP///v/8//n/9//2//L/9P/0//T/8//1//X/9f/1//T/8v/x//D/7//v/+//7//v
/+7/7v/u//D/8P/v/+//7//v//D/8f/x//D/8P/w//D/7//v/+//8P/w//D/8P/w//D/
8P/w/+7/7v/u/+7/7//v/+//7v/w//D/8P/w//D/8v/y//L/9P/0//T/8//x//H/8f/y
//X/9f/1//X/9f/0//T/9P/y//P/8//z//T/9f/1//X/8//z//P/9P/0//T/8//y//T/
8//z//T/9P/0//T/9P/0//T/8//z//L/8v/y//L/9P/0//T/8v/0//T/9P/0//P/8v/y
//H/8//z//H/8f/v/+//7//w//D/8P/w//D/7//w//H/8v/w//H/8f/x//P/8v/y//L/
8P/w//D/8P/x//H/8f/x//D/8f/z//T/8//y//L/8f/x//P/9f/0//P/8v/x//D/8v/y
//L/8v/0//T/9P/0//L/8v/y//L/8v/y//L/8v/y//L/8v/y//T/9P/0//T/9v/2//b/
9v/1//T/8//y//T/9P/0//T/9P/0//T/9P/0//T/9P/0//b/9v/2//b/9P/0//T/9P/3
//j/+f/6//z//P/8//z//P/8//z//P/+//7//v/+/wAAAAAAAAAAAQACAAMABAAGAAYA
BgAGAAgACAAIAAgACQAKAAsADAAJAAYAAwAAAP7//v/+//7/+//6//n/+P/2//b/9v/2
//b/9v/2//b/9P/0//T/9P/2//b/9v/2//T/9P/0//T/9P/0//T/9P/2//b/9v/2//b/
9v/2//b/9v/2//b/9v/x/+7/6//o/+r/7P/u//D/AwAWACkAPAB3ALAA6QAiAWUBpgHn
ASgC+gHMAZ4BcAEkAdgAjABAACwAGAAEAPD/8f/y//P/9P/3//r//f8AAAAAAAAAAAAA
AAAAAA==
         </WaveFormData>
      </LeadData>
      <LeadData>
         <LeadByteCountTotal>10000</LeadByteCountTotal>
         <LeadTimeOffset>0</LeadTimeOffset>
         <LeadSampleCountTotal>5000</LeadSampleCountTotal>
         <LeadAmplitudeUnitsPerBit>4.88</LeadAmplitudeUnitsPerBit>
         <LeadAmplitudeUnits>��V</LeadAmplitudeUnits>
         <LeadHighLimit>2147483647</LeadHighLimit>
         <LeadLowLimit>268435456</LeadLowLimit>
         <LeadID>V5</LeadID>
         <LeadOffsetFirstSample>0</LeadOffsetFirstSample>
         <FirstSampleBaseline>0</FirstSampleBaseline>
         <LeadSampleSize>2</LeadSampleSize>
         <LeadOff>FALSE</LeadOff>
         <BaselineSway>FALSE</BaselineSway>
         <ExcessiveACNoise>FALSE</ExcessiveACNoise>
         <MuscleNoise>FALSE</MuscleNoise>
         <LeadDataCRC32>2041464998</LeadDataCRC32>
         <WaveFormData>
FAAUABQAFAAQAAwACAAEAAAA/P/4//T/8v/w/+7/7P/p/+j/5//m/+X/5P/j/+L/4f/g
/9//3v/c/9z/3P/c/9z/3P/c/9z/3v/e/97/3v/d/9z/2//a/9j/2P/Y/9j/2f/a/9v/
3P/a/9r/2v/a/9j/2P/Y/9j/2v/a/9r/2v/a/9r/2v/a/9z/3P/c/9z/2//a/9n/2P/a
/9r/2v/a/9r/2v/a/9r/2P/Y/9j/2P/a/9r/2v/a/9r/2v/a/9r/2P/Y/9j/2P/Y/9j/
2P/Y/9r/2v/a/9r/2v/a/9r/2v/X/9b/1f/U/9T/1P/U/9T/1v/W/9b/1v/U/9T/1P/U
/9b/1v/W/9b/1f/U/9P/0v/S/9L/0v/S/9T/1P/U/9T/0v/S/9L/0v/S/9L/0v/S/9D/
0P/Q/9D/0P/Q/9D/0P/Q/9D/0P/Q/9D/0P/Q/9D/0v/S/9L/0v/Q/9D/0P/Q/9L/0v/S
/9L/0v/S/9L/0v/Q/9D/0P/Q/9L/0v/S/9L/0f/Q/8//zv/P/9D/0f/S/9D/0P/Q/9D/
0P/Q/9D/0P/S/9L/0v/S/9D/0P/Q/9D/0v/S/9L/0v/Q/9D/0P/Q/9H/0f/R/9L/1f/V
/9b/1v/W/9b/1v/X/9f/1//Z/9r/2//b/9v/2//b/9v/2//d/+D/4f/j/+P/4f/h/+H/
4f/h/+H/4f/f/97/3P/a/9j/1f/T/9P/0//U/9P/0//T/8//z//O/87/0P/Q/9D/0P/Q
/9D/z//O/87/z//P/8//z//P/8//z//P/87/zf/N/87/zv/P/8//0P/Q/8//zv/N/83/
zv/L/8T/vv+8/7z/uv+6/8H/zP/i/wIAKABSAIoAzgAPAUgBfQGhAaUBhwFdATQB/ADA
AIsAYABAACUAEAADAPr/8f/n/+P/4P/f/97/3P/d/9//3//e/9z/2//Z/9b/1v/V/9X/
1f/V/9X/1f/X/9f/1//W/9b/1//X/9f/2v/a/9r/2f/W/9b/1//X/9n/2v/a/9r/2v/a
/9r/2//Z/9n/2f/a/9z/3P/c/9z/3P/c/9z/3P/d/93/3f/e/+D/3//f/9//3f/d/97/
3v/f/9//3//e/97/3//f/9//4v/i/+L/4//h/+D/4P/g/+L/4//l/+X/5f/m/+b/5v/k
/+T/5f/m/+n/6v/r/+v/7P/s/+z/7v/x//L/8//0//f/+f/6//v/+v/8//7/AAAEAAUA
CAAKAAwADQAPABIAEgAWABkAHAAhACQAJwAoACoALQAvADEANAA2ADgAOwA7ADwAPAA+
AEEAQgBCAEIAQgBAADwAOQA2ADMALgAqACcAIwAfABwAGAAUAA4ACgAGAAQAAQD+//7/
+//6//f/8//x//H/7//v//D/8P/w/+//7v/u/+7/7v/u/+7/7v/w//D/7//v/+3/7f/r
/+v/7v/u/+7/7v/u/+7/7P/s/+3/7f/t/+7/7v/u/+7/7v/r/+v/6//r/+7/7v/u/+7/
7v/t/+3/7f/t/+3/7f/u//D/8P/w//D/7f/t/+3/7f/w//H/8v/y//L/8P/w//H/8f/x
//H/8//z//P/8v/y//D/8P/v/+//8P/y//P/9P/y//L/8v/y//D/8P/x//H/8f/x//H/
8f/v/+//7v/u//D/8P/w//D/7//u/+7/7//v/+//7//v//D/8f/y//L/8P/v/+//7v/w
//D/8P/w//D/7//v/+//7//v/+//7//x//H/8f/w/+//7//v//D/8P/w//D/8P/u/+7/
7v/u//D/8P/w//D/8//z//L/8f/v/+//7//v/+//8P/w//D/8f/y//D/7v/w//D/8P/w
//L/8v/y//L/8P/w//D/8P/y//L/8v/y//D/8P/w//D/8P/w//D/8P/y//L/8v/y//D/
8P/w//D/8v/y//L/8v/y//L/8v/y//L/8v/y//L/9P/0//T/9P/0//T/9f/1//f/+P/5
//n/+P/4//j/+P/6//v/+//7////AAABAAEAAAD///7//f/+/wEAAwAFAAUABQAFAAUA
BQAFAAUABQAFAAMAAAD+//z/+v/5//f/+f/5//j/9//1//X/8//z//T/9P/0//T/9P/0
//T/9P/x//D/8P/x//P/8//z//P/8//z//P/8v/x//H/8v/y//P/8//0//T/8//y//H/
8f/w/+v/5v/k/+L/4P/g/+D/5//2/xAAMgBYAIQAvAD+ADcBagGZAbcBqwGFAV8BNgH+
AMYAmwB4AFwAQwA0ACkAHgATAA0ACQAIAAUABAACAAEAAQABAAAA/v/9//v/+v/6//n/
+f/7//v/+//7//n/+f/5//j/+P/5//n/+f/6//r/+v/5//j/+P/5//n/+//8//z//P/6
//r/+v/7//v/+//7//z//v/+//7//v/8//z//P/8/////////wAA/v/9//3//f/9//3/
/v/+/wEAAQABAAAA/v////////8CAAIAAgADAAEAAAAAAAAAAgADAAUABQAFAAYABgAG
AAQABAAFAAYACQAKAAsACwAMAAwADAAOAA8AEAARABIAEwAVABYAFwAWABgAGgAcAB8A
IQAlACgAKQApACoALAAuADIANQA4ADsAPgBBAEIAQgBFAEcASQBOAFAAUgBVAFUAVgBW
AFgAVwBYAFgAWABYAFYAUgBPAEwASQBEAEAAPwA7ADcANAAuACoAJAAgACAAHgAbABgA
GAAVABQAEQAPAA0ADQALAAwADAALAAoACQAIAAgACAAGAAYABgAGAAgACAAHAAcABQAF
AAMAAwAFAAYABwAIAAYABgAEAAQABQAFAAUABgAGAAYABgAGAAcABwAHAAcACAAIAAgA
CAAGAAUABQAFAAcABwAHAAgACAAIAAgACAAHAAcABwAHAAoACwAMAAwACwAIAAcABwAJ
AAkACQALAAkACQAIAAgACAAIAAcABwAJAAoACgAKAAgACAAIAAgABgAGAAcABwAHAAcA
BwAHAAcABwAGAAYACAAIAAgACAAGAAQAAwADAAUABQAFAAUABwAHAAcABgADAAMABAAE
AAYABgAGAAYABQADAAIAAQACAAMABAAFAAUABQAFAAQAAQABAAEAAgAEAAQABAAEAAIA
AgACAAIABAAEAAQABAADAAMAAgABAAEAAQABAAEAAwAEAAQABAADAAAAAAAAAAIAAgAC
AAIABAAEAAQABAACAAIAAgACAAIAAgACAAIAAAAAAAAAAAACAAIAAgACAAIAAgACAAIA
AgACAAIAAgACAAIAAgACAAIAAgACAAIAAgACAAIAAgAEAAQABAAEAAMAAwADAAQABwAH
AAgACAAGAAYABgAHAAkACQALAAwADQANAA0ADQALAAsACwANABAAEQATABMAEQARABEA
EQARABEAEQAPAAwACgAIAAYABQADAAMAAwAEAAMAAwADAP/////+//7/AAAAAAAAAAAA
AAAA///+//3//f/8//v//f/9//3//f/9//z/+//7//z//P/9//3//v/+//3//P/7//v/
+v/3//T/7v/q/+r/6v/o/+v/9P8EACAARABsAJwA1gATAUoBfQGpAbkBpQF9AVYBKAHw
ALsAlAByAFcAQgAzACgAHwAVAA8ADAALAAoACgAJAAsACQAKAAgABwAFAAMAAgAAAP//
AQABAAEAAQD////////+/wAAAQABAAEABAAEAAQAAwAAAAAAAQABAP//AAAAAAAAAgAC
AAIAAwABAAEAAQACAAQABAAEAAQAAgACAAIAAgADAAMAAwAEAAQAAwADAAMAAQABAAIA
AgAFAAUABQAEAAIAAwADAAMABAAEAAQABQAFAAQABAAEAAYABwAJAAkACQAKAAoACgAK
AAoACwAMAAsADAANAA0ADgAOAA4AEAAPABAAEQASABUAFwAYABkAGAAaABwAHgAiACMA
JgAoACoAKwAtADAAMgA2ADkAPAA/AEIARQBGAEYASQBLAE0AUABSAFQAVwBZAFoAWgBc
AF8AYABgAGAAYgBgAFwAWQBUAFEATABIAEcAQwA/ADwANwAyACsAJgAiACAAHQAaABoA
FwAWABMAEQAPAA8ADQAOAA4ADQAMAAsACgAKAAoACgAKAAoACgAIAAgABwAHAAUABQAD
AAMABgAGAAYABgAIAAgABgAGAAcABwAHAAgACAAIAAgACAAFAAUABQAFAAYABgAGAAYA
BgAFAAUABQADAAMAAwAEAAYABgAGAAYABQAFAAUABQAEAAUABgAGAAgABgAGAAcABQAF
AAUABwAJAAkACAAIAAcABgAEAAMABQAGAAYABgAIAAgACAAIAAQABAAFAAUABQAFAAUA
BQAHAAcABgAGAAYABgAGAAYAAwACAAIAAwADAAMAAwADAAUABQAFAAQAAgABAAEAAAAC
AAIAAgACAAIAAQABAAEAAAD///7//f/+////AAAAAP///////wAA/v/+//7//v/+//7/
/v/+//7//v/+//7/AQABAAAA///9//3//f/9//3//v/+//7////+//z//P/8//z//P/8
//z//P/8//z//v/+//7//v/8//z//P/8//7//v/+//7//P/8//z//P/+//7//v/+//3/
/P/7//r/+v/6//r/+v/8//z//P/8//z//P/8//3//////wAAAQAAAAAA///+/wAAAAAB
AAEAAQADAAQABQADAAMAAwADAAQABQAIAAoACAAJAAgABwAIAAkACgALAAkACQAHAAQA
AgAAAP7//f/7//v/+//6//f/9//3//X/9//2//b/9v/2//b/9v/2//X/8//x//D/8v/z
//T/9f/0//P/8v/x//H/8f/y//T/9P/1//X/9v/2//X/9P/z//X/8v/t/+b/4v/e/9z/
3P/c/+P/8v8MAC4AUgB8ALgA/gA/AXwBsQHVAdMBrQGBAVQBGgHcAKkAggBgAEUALgAf
ABYADQAFAAEA/v///wAAAAABAP/////9//r/+P/1//b/9v/1//X/9f/1//X/9f/1//X/
9f/0//b/9//3//f/9//2//X/8//z//T/9v/3//X/9v/2//b/9v/2//b/9//4//n/+v/8
//v/+v/5//j/+v/6//r/+v/6//n/+P/4//j/9//3//f/+P/5//v//P/6//n/+P/2//f/
+f/6//v//v/+//7////9//z//P/8//z//f///////f/+//7//v///wAAAgAEAAQABAAE
AAMABAAEAAQABgAHAAgACQAKAA0ADwAQABEAFAAWABgAGgAcAB0AIAAiACQAJQAnACoA
LgAyADUAOAA5ADwAPwBAAEQARwBJAEsATgBQAFIAVQBXAFgAWABaAF0AXgBeAF4AXQBa
AFUAUQBOAEsARgBCAD4AOQA0ADAALAAoACIAHgAeABwAGQAWABEADQALAAcABgAFAAYA
BQACAAIAAQAAAP///v/+//7//v/+//7//v/+//7//f/9///////9//3//P/8//z//P/6
//r/+P/4//v/+//7//z/+v/6//r/+v/7//v/+//7//r/+v/6//r/+v/5//n/+f/7//v/
+//8//r/+v/6//r/+//7//v/+//6//v//P/8//z/+v/6//v//f/9//3////+//3/+//6
//v//P/8//3//f/+//7//v/8//z//P/8//v//P/+/////P/7//r/+f/7//v/+v/6//j/
+P/4//j/+f/4//j/+f/5//n/+f/5//j/9//2//T/9P/1//f/+P/4//j/+P/4//b/9f/1
//X/9//3//f/9//2//X/9P/y//L/8//0//b/9P/0//T/9P/0//T/9P/0//T/9P/0//T/
9P/z//H/7//w//H/8v/z//P/9P/0//T/8f/w//L/8v/0//T/9P/0//L/8v/y//L/8v/y
//L/8v/y//L/8v/y//D/8P/w//D/8f/y//P/9P/z//L/8f/w//L/8v/y//L/8P/w//D/
8P/w//D/8P/w//L/8v/y//L/8P/w//D/8P/y//L/8v/y//L/8v/y//L/8v/z//P/8//2
//f/9//4//b/9v/2//b/9//3//f/+f/6//v/+//7//n/+f/5//n//f/+////AQD/////
/////wEAAQABAAEA///8//r/+P/2//X/8//z//P/8v/x//H/7//t/+3/7P/u/+7/7v/u
/+z/7P/s/+v/6v/q/+v/6//t/+3/7f/t/+v/6//q/+n/6f/q/+r/6//p/+r/6v/p/+z/
6//r/+z/5//g/9z/2P/U/9D/0v/X/+D/9P8SADYAXACOAMwACwFGAX0BqwG9AaUBewFU
ASQB6ACzAIgAZgBJADYAJwAcABEABwD///z/+//6//j/+f/5//n/9v/0//P/8f/w//D/
7//v/+//7//v/+//7f/t/+3/7P/s/+3/7f/t/+7/7v/u/+3/7v/u/+//7//v//D/8P/w
//D/8P/w//H/7//v/+//8P/w//D/8P/w//D/8P/w//D/8f/x//H/8v/w/+//7//v//H/
8f/y//L/8//z//P/8v/y//P/8//z//T/9P/0//X/9f/0//T/9P/0//X/9//3//f/+P/4
//j/+P/4//n/+v/7//z//f/9//z//P/8//7///8AAAEAAgAFAAcACAAJAAgACgAMAA4A
EAARABQAFgAYABkAGwAeACAAJAAnACoALQAwADMANAA0ADcAOQA7AEAAQgBEAEcARwBI
AEgASgBNAE4ATgBOAE4ATABIAEUAQgA/ADoANgAzAC8AKwAoACQAIAAaABYAFAASAA8A
DAAKAAcABgADAP///f/9//v//P/8//v/+v/3//b/9v/2//j/+P/4//j/+P/4//f/9//3
//f/9f/1//T/9P/0//T/9P/0//L/8v/z//P/8//0//T/9P/0//T/8f/x//H/8f/0//T/
9P/0//L/8f/x//H/8//z//P/9P/0//T/9P/0//P/8//z//P/8v/z//T/9P/0//L/8v/z
//P/8//z//X/9f/1//T/9P/0//T/8//z//X/9v/2//b/9P/0//T/9P/0//T/9f/1//X/
9f/1//X/8//z//L/8v/0//T/9P/0//H/8P/w//H/8f/x//H/8f/x//H/8f/w/+//7//w
//D/8P/w//D/8P/w/+//7//v/+//7//v/+//7//v/+//7v/t/+3/7f/u/+7/7v/u/+7/
7P/s/+z/7P/s/+z/7P/s/+3/7f/s/+v/6//r/+v/6//t/+7/7v/u/+3/7P/q/+r/7P/s
/+z/7P/s/+z/7P/s/+r/6v/q/+r/7P/s/+z/7P/q/+r/6v/q/+z/7P/s/+z/6v/q/+r/
6v/o/+j/6P/o/+n/6v/r/+z/6v/q/+r/6v/q/+r/6v/q/+z/7P/s/+z/6//q/+n/6P/p
/+r/6//s/+r/6v/r/+v/7f/u/+//7//w//D/8P/w/+7/7//v/+//8//0//X/9f/z//P/
8//z//P/9f/2//f/+//7//v/+//5//n/+f/5//v/+f/2//T/8P/u/+3/6//r/+v/6v/p
/+n/6f/n/+f/5P/k/+T/5P/m/+b/5v/m/+X/5P/k/+X/5f/l/+X/5f/l/+X/5f/k/+P/
4//k/+T/5f/l/+b/5v/l/+T/4f/j/+L/3//a/9T/0v/S/9D/zv/R/9r/6v8EACYATAB6
ALQA8wAqAV0BiQGdAY0BZQFAARgB4ACrAIIAYgBHADYAJwAYAAsAAwD9//j/9//0//L/
8f/x//H/8P/u/+3/6//o/+j/5//n/+f/5//n/+f/5//n/+f/5v/m/+f/5//n/+j/6P/o
/+f/5P/k/+X/5f/n/+j/6P/o/+j/6P/o/+n/5//n/+f/6P/p/+r/6//s/+r/6v/q/+r/
6//r/+v/7P/s/+v/6//r/+v/6//s/+z/7f/t/+3/7P/s/+3/7f/t/+7/7v/u/+//7//u
/+7/7v/s/+3/7//v//D/8v/z//T/8//y//L/8v/1//b/9//3//b/9v/2//j/+f/6//v/
/P/9////AAABAAAAAgAEAAYACgALAA4AEAASABMAFQAYABgAHAAfACIAJQAoACsALAAs
AC8AMQAzADYAOAA6AD0APwBAAEAAQgBDAEQARABEAEYARABAAD0AOgA3ADIALgArACcA
IwAgAB4AGgAUABAADAAKAAcABAAEAAEAAAD9//n/9//3//X/9v/2//X/9P/z//L/8v/y
//D/8P/w//D/8v/y//H/8f/x//H/7//v//D/8P/w//D/7v/u/+z/7P/t/+3/7f/u//D/
8P/w//D/7//v/+//7//u/+7/7v/u/+7/7f/t/+3/7f/t/+3/7v/u/+7/7v/u/+3/7f/t
/+3/7P/t/+7/7v/w/+7/7v/v/+3/7f/t/+//8f/x//D/8P/u/+7/7f/t/+//8P/w//D/
8P/w//D/8P/s/+z/7f/t/+//7//v/+//7f/t/+z/7P/u/+7/7v/u/+3/7P/s/+3/6//r
/+v/6//r/+v/6//q/+n/6f/q/+r/6v/q/+r/6v/s/+v/6//r/+n/6f/p/+n/6//r/+v/
6v/n/+f/5//o/+r/6v/q/+r/6P/o/+j/6P/o/+j/6P/o/+v/6//q/+n/5//n/+f/5//p
/+r/6v/q/+n/6P/o/+j/5v/m/+b/5v/n/+j/6f/q/+j/6P/o/+j/6v/q/+r/6v/o/+j/
6P/o/+j/6P/o/+j/6v/q/+r/6v/p/+j/5//m/+j/6P/o/+j/6P/o/+j/6P/m/+b/5v/m
/+f/6P/p/+r/6P/o/+j/6P/q/+r/6v/q/+j/6P/o/+j/5v/m/+b/5v/n/+j/6f/q/+n/
6f/p/+r/7f/t/+7/7v/u/+7/7v/v/+3/7f/v//D/8//z//P/8//x//H/8f/z//b/9//5
//n/9//3//f/9//3//f/9//1//T/8v/w/+7/7f/r/+v/6//o/+f/5//n/+f/5//m/+b/
5P/k/+T/5P/m/+b/5f/k/+L/4//j/+P/5f/l/+X/5f/l/+T/4//j/+L/4v/j/+P/5P/k
/+P/4v/j/+P/4P/d/9j/1P/O/87/0P/S/9P/3P/u/woAKgBQAIAAvAD3ACwBXQGDAY8B
dQFNASwBAgHKAJkAdABWAD8ALAAdABAABQD9//n/9v/1//T/8P/v/+3/7f/u/+z/6//p
/+j/6P/n/+f/5f/l/+X/5f/n/+f/5//m/+T/5f/l/+X/6P/o/+j/5//m/+b/5//n/+X/
5v/m/+b/6P/o/+j/6f/n/+f/5//o/+r/6v/q/+r/6v/q/+r/6v/p/+n/6f/q/+z/6//r
/+v/6v/p/+n/6P/q/+v/7P/s/+z/7f/t/+3/7P/s/+z/7f/v/+7/7v/u/+z/7f/v/+//
7//w//D/8P/w//D/8f/y//H/8v/z//P/9f/2//f/+v/6//r/+v/6//3///8AAAEAAAAC
AAQABgAIAAkADAAOABIAEwAVABgAFwAaABwAHgAjACYAKQAqACoALQAvADEANAA2ADgA
OwA9AD4APgBAAD8AQABAAEAAQgBAADwAOQA4ADUAMAAsACkAJQAhAB4AHAAYABIADgAL
AAgABAAAAP///f/9//v/+f/3//f/9f/y//L/8f/w//H/8P/w//D/7//u/+3/7P/t/+7/
7v/v/+3/7f/r/+v/7v/u/+7/7v/w//D/7v/u/+7/7f/s/+z/7P/s/+z/7P/r/+v/6//r
/+r/6v/q/+r/6//r/+z/7f/r/+v/6//s/+z/7P/s/+z/6//r/+v/6//s/+3/7v/u/+7/
7P/s/+3/6//r/+v/7f/v/+//7v/u/+7/7v/t/+3/7f/u/+7/7v/u/+7/7v/u/+z/7P/t
/+3/7f/t/+3/7f/t/+3/7P/s/+z/7P/s/+z/6//q/+r/6//p/+n/6f/p/+v/6//r/+r/
6f/p/+r/6v/o/+j/6P/o/+r/6f/p/+n/5//n/+f/5//p/+n/6f/o/+f/5//n/+j/5//m
/+X/5P/l/+b/5//o/+b/5v/m/+b/6P/p/+n/6f/n/+f/5//n/+f/6P/o/+j/6f/o/+j/
5v/m/+b/5v/m/+j/6P/o/+j/5v/m/+b/5v/o/+j/6P/o/+j/6P/o/+j/5v/m/+b/5v/o
/+j/6P/o/+b/5v/m/+b/5v/m/+b/5v/o/+j/6P/o/+b/5v/m/+b/6P/o/+j/6P/m/+b/
5v/m/+b/5v/m/+b/6P/o/+j/6P/n/+b/5f/k/+f/6f/q/+v/6v/r/+v/7P/s/+z/7P/s
/+//7//v//H/8P/x//H/8f/z//P/8//z//T/9P/0//X/9v/3//j/+f/5//n/+f/5//X/
8v/w/+7/7P/r/+n/6f/n/+b/5f/l/+f/5f/l/+T/5v/m/+b/5v/l/+T/4//h/+L/4v/j
/+P/4//j/+P/4//j/+P/4v/h/+P/5P/k/+X/5P/k/+P/4f/k/+P/4//m/+H/2P/S/87/
zv/Q/9D/0//c/+7/BgAmAEoAdACwAO0AKAFfAY0BowGRAWcBPgESAdoApQB+AGAAQwAq
ABkADgADAPv/9f/0//X/9P/y//H/8f/v/+7/7P/r/+n/6v/q/+n/6f/p/+n/6f/p/+f/
5//n/+b/6P/p/+n/6f/q/+r/6v/p/+n/6v/s/+3/7P/s/+v/6v/q/+r/6v/r/+3/7f/t
/+7/7P/s/+z/7P/u/+7/7v/u/+3/7f/t/+7/8P/v/+//7//v/+//8P/w/+//7//v/+7/
8P/x//H/8f/w//D/8P/x//H/8P/w//D/8v/z//X/9f/z//T/9P/0//b/9v/3//j/+f/6
//v/+//8//z//P/+/wAAAgAEAAYABAAFAAUABQAIAAoADAAOAA4ADwASABQAFgAXABkA
HAAfACQAKAAsAC4AMAAyADIANQA5ADwAPwBCAEQARgBJAEsATABMAE4AUQBSAFIAUgBS
AFAATABJAEcARQBBAD4AOQA1ADEALgAqACYAIAAcABoAGAAVABIADwALAAkABQADAAEA
AQD///7//v/9//z/+f/4//j/+P/2//b/9v/2//b/9v/1//X/9v/3//b/9//3//b/9f/0
//b/9v/0//T/9//3//f/+P/3//b/9f/0//X/9f/1//X/+P/4//j/+P/2//X/9f/1//f/
9//3//j/+P/4//j/+P/1//X/9f/1//j/+f/6//r//P/6//r/+//7//v/+//9//z/+//5
//j/+P/4//f/9//5//r/+v/6//j/+P/4//j/9//4//r/+//4//f/9v/1//b/9//3//j/
+P/4//j/+P/3//b/9v/3//f/9//3//f/9f/1//X/9P/0//X/9//4//f/9v/1//T/9f/1
//b/9//3//f/9//3//b/9f/0//L/8//z//P/9P/0//T/9P/0//L/8v/y//L/9P/0//T/
9P/z//P/8v/x//L/8//0//X/9P/0//P/8v/v/+7/8v/4//b/9v/2//b/9f/0//P/8v/y
//L/8v/y//L/8v/y//L/8v/y//L/8v/y//L/8v/y//D/8P/w//D/8f/y//P/9P/y//L/
8v/y//L/8v/y//L/8//0//X/9v/1//T/8//y//T/9P/0//T/8//z//P/9P/z//P/9P/0
//X/9v/3//n/9//3//n/+v/8//3//v////3//f/9////AAABAAMAAwADAAMAAwADAAIA
AQAAAP3//P/6//j/9v/3//X/9f/1//L/8f/x//H/8P/x//H/8v/w//D/8P/w//D/8P/v
/+7/7v/v/+//7//t/+3/7f/t/+//7v/t/+3/7v/u/+//7//x//L/8v/y//P/7//s/+n/
4P/a/9r/3P/c/9r/3f/k//T/EgA4AGAAlgDaACEBXgGVAcEB0QG3AY0BaAE2AfoAwwCW
AHAAUQA2ACMAGAAPAAkAAQAAAP//AAD+//v/+f/5//n/+P/4//f/+P/4//f/9//1//X/
9f/1//f/9//3//b/9P/1//X/9f/0//T/9P/z//T/9P/1//X/8//0//T/9P/2//b/9v/3
//n/+f/5//r/+P/4//j/+P/6//r/+v/6//r/+f/4//j/+f/5//r/+//6//n/+f/4//v/
+//7//r//P/9//3//f/8//z//P/9/////v/+//7//v///wEAAQABAAIAAgACAAIAAgAD
AAQAAwAEAAUABQAHAAgACQAMAAsADAANAA4ADwARABIAEwAWABgAGgAcABwAHQAgACIA
JQAnACoALgAwADQANwA6AD8AQgBFAEYASQBNAFAAUwBVAFYAVwBZAFwAXgBfAGIAZQBm
AGYAZgBmAGQAYABdAFwAWQBUAFAATABHAEIAPgA6ADYAMAAsACkAJgAiAB4AHAAZABgA
FQARAA8ADwANAAoACgAJAAgACQAIAAgACAAIAAgACAAIAAYABgAFAAUABwAHAAUABQAE
AAQABAAEAAUABgAFAAYABQAFAAUABgAEAAQABAAEAAUABQAFAAUABgAGAAYABgAIAAcA
BwAHAAcABwAHAAgACAAIAAgACAAHAAcABwAHAAgACQAKAAoADAAKAAoACwAJAAkACQAL
AAsACwAKAAoACgAKAAkACQAJAAoACgAKAAwADAAMAAwACAAIAAkACQALAAsACwALAA0A
DQAMAAwACgAKAAoACgALAAoACgALAAsACwALAAsACwALAAsACgALAAsADAAMAAsACgAJ
AAgACgAJAAkACQAHAAcABwAHAAkACQAJAAgACQAJAAkACgAIAAgACAAIAAkACgALAAwA
CwAKAAkACAALAAsACgAJAAsACwALAAsACgAKAAkACAALAAwADAAMAAsACgAJAAgACgAK
AAoACgAKAAoACgAKAAgACAAIAAgACgAKAAoACgAMAAwADAAMAAwADAAMAAwADgAOAA4A
DgANAAwACwAKAAwADAAMAAwADAAMAAwADAAMAAwADAAMAA4ADgAOAA4ADAAMAAwADAAP
ABAAEQASABIAEgASABIAFAAUABQAFAAUABQAFAAUABYAFgAWABYAFwAYABkAGgAcABwA
HAAcAB0AHgAfACAAIgAiACIAIgAeABwAGgAYABYAFgAWABYAEwASABEAEAAOAA4ADgAO
AA4ADgAOAA4ADAAMAAwADAANAA4ADwAQAA4ADgAOAA4ADAAMAAwADAAMAAwADAAMAA4A
DgAOAA4ADgAOAA4ADgAJAAYAAwAAAP3//P/7//r/CAAWACQAMgBgAIwAuADkAB0BVAGL
AcIBswGkAZUBhgFVASQB8wDCAKQAiABsAFAARgA8ADIAKAAlACQAIwAiACEAIAAfAB4A
HQAcAA==
         </WaveFormData>
      </LeadData>
      <LeadData>
         <LeadByteCountTotal>10000</LeadByteCountTotal>
         <LeadTimeOffset>0</LeadTimeOffset>
         <LeadSampleCountTotal>5000</LeadSampleCountTotal>
         <LeadAmplitudeUnitsPerBit>4.88</LeadAmplitudeUnitsPerBit>
         <LeadAmplitudeUnits>��V</LeadAmplitudeUnits>
         <LeadHighLimit>2147483647</LeadHighLimit>
         <LeadLowLimit>268435456</LeadLowLimit>
         <LeadID>V6</LeadID>
         <LeadOffsetFirstSample>0</LeadOffsetFirstSample>
         <FirstSampleBaseline>0</FirstSampleBaseline>
         <LeadSampleSize>2</LeadSampleSize>
         <LeadOff>FALSE</LeadOff>
         <BaselineSway>FALSE</BaselineSway>
         <ExcessiveACNoise>FALSE</ExcessiveACNoise>
         <MuscleNoise>FALSE</MuscleNoise>
         <LeadDataCRC32>1096863380</LeadDataCRC32>
         <WaveFormData>
CAAIAAgACAAFAAIA///8//n/9v/z//D/7v/s/+r/6P/m/+b/5v/m/+X/5P/j/+L/4f/g
/9//3v/e/97/3v/e/9z/3P/c/9z/3f/e/9//4P/f/97/3f/c/9r/2v/a/9r/2//c/93/
3v/d/9z/2//a/9z/3P/c/9z/3P/c/9z/3P/e/97/3v/e/97/3v/e/97/3P/c/9z/3P/e
/97/3v/e/97/3v/e/97/3P/c/9z/3P/e/97/3v/e/97/3v/e/97/3P/c/9z/3P/c/9z/
3P/c/97/3v/e/97/3v/e/97/3v/d/9z/2//a/9r/2v/a/9r/2v/a/9r/2v/Y/9j/2P/Y
/9r/2v/a/9r/2P/Y/9j/2P/a/9r/2v/a/9j/2P/Y/9j/2P/Y/9j/2P/Y/9j/2P/Y/9b/
1v/W/9b/2P/Y/9j/2P/W/9b/1v/W/9b/1v/W/9b/2P/Y/9j/2P/W/9b/1v/W/9j/2P/Y
/9j/2P/Y/9j/2P/X/9b/1f/U/9X/1v/X/9j/1v/W/9b/1v/Y/9j/2P/Y/9j/2P/Y/9j/
1v/W/9b/1v/X/9j/2f/a/9n/2P/X/9b/2P/Y/9j/2P/W/9b/1v/X/9n/2f/Z/9r/3P/c
/9z/3P/c/9z/3P/c/97/3//f/+L/4P/g/+D/4f/h/+H/4f/h/+X/5v/n/+j/6P/o/+j/
5//n/+f/5//l/+X/4//i/+D/3f/d/9z/2//c/9v/2//b/9j/1//X/9b/1v/X/9f/1//Z
/9n/2P/Y/9j/2P/Y/9j/2P/Y/9j/2P/Y/9j/1//X/9j/2P/Z/9n/2f/Y/9j/1//X/9j/
1//U/83/xv/D/8P/w//D/8X/zf/c//T/DAAoAFAAfwCqANUA/gAdASUBGQECAe4A1ACw
AI4AbgBTADoAJwAYAA4AAQD3//H/7//t/+n/5//o/+j/5//l/+T/4v/g/93/3f/c/9z/
3v/e/97/3v/e/97/3v/c/97/3//f/+D/4v/i/+L/4v/f/97/3f/c/93/3v/f/+D/3v/e
/9//3//f/9//3//g/+D/4P/g/+D/4v/i/+L/4v/i/+L/4//k/+T/4//j/+L/4v/j/+P/
4//k/+T/5P/k/+T/5P/k/+X/5//n/+j/6P/l/+X/5f/l/+X/5//n/+f/6v/q/+r/6//p
/+n/6f/q/+v/7P/u//D/7//v//D/8P/z//P/9f/3//n/+v/8//z/+v/8//7///8DAAQA
BgAJAAkACQAKAAsADwARABMAFgAaABwAHgAfAB8AIAAjACQAJwApACkAKwAuAC4ALgAv
AC8AMQAxADEAMQAwAC0ALAAoACUAIQAeAB4AGwAWABUAEAANAAkABQAEAAMAAQAAAAAA
/v/8//r/9v/1//X/9P/z//P/8v/y//H/8P/w//D/8v/y//L/8v/y//L/8v/y//L/8f/x
//H/8f/x//H/8f/z//P/8f/x//L/8v/y//P/8//z//P/8//v/+//8P/w//P/8//z//P/
8v/y//L/8v/y//L/8v/z//X/9v/2//X/8//z//P/8//1//f/9//3//f/9//2//b/9v/3
//f/+P/6//r/+f/5//f/9v/2//b/+f/5//n/+v/4//f/9v/2//b/9v/2//f/+f/5//n/
+P/1//X/9f/1//b/9v/2//b/9v/0//T/9f/3//f/9//3//j/+f/6//r/9//2//X/9P/2
//b/9v/2//j/+P/2//b/9v/3//f/9//5//n/+f/4//X/9f/2//b/+P/5//n/+f/3//b/
9v/1//X/9f/2//b/+P/4//j/9//1//X/9v/2//j/+f/5//n/+f/5//f/9v/4//j/+P/4
//r/+v/6//r/+P/4//j/+P/4//j/+P/4//r/+v/6//r/+P/4//j/+P/6//r/+v/6//j/
+P/4//j/+f/6//v//P/8//z//P/8//r/+v/6//r//P/8//z//P/8//3//f/9////AAAC
AAIAAAAAAAAAAAACAAIAAgADAAMABgAGAAYABAAFAAUABQAHAAcACQAKAAsADAAMAAwA
DAALAAsACwALAAkABwAFAAIAAAD/////AAD///7//f/9//3//P/7//3//P/8//3//f/9
//3//f/7//r/+f/4//n/+v/7//z//P/8//z//P/5//n/+v/6//v/+//7//r/+v/7//n/
+P/3//T/7//s/+v/6f/p/+f/6f/z/wYAHgA4AFQAegCpANQA+QAcATUBNwEjARABAAHi
AL4AngCEAGsAVgBHADoALgAhABkAFQATABEADQALAAoACgAJAAcABgAEAAIA//////7/
/v8AAAAAAAAAAAAAAAAAAP7/AAABAAEAAgACAAIAAgACAAAAAAAAAAAAAgACAAIAAgAA
AAAAAQABAAEAAQABAAIAAgACAAIAAgACAAIAAgACAAQABAAFAAYABAADAAMAAgAEAAUA
BQAFAAYABgAGAAYABAAEAAQABQAHAAcACAAIAAcABwAHAAcABwAJAAkACQAKAAoACgAL
AAkACQAJAAoACwAMAA4AEAAQAA8ADwAOAA8ADwARABMAFQAWABgAGAAWABgAGgAbAB4A
IAAjACcAJgAlACUAJQArAC0ALwAyADQANgA4ADkAOQA6AD0APgBDAEUARQBHAEgASABI
AEkARwBJAEkASQBIAEYAQgBAAEAAPQA5ADYANAAxACwAKwAoACUAIQAdAB4AHQAbABoA
FgAUABIAEAAQAA8ADwAOAA8ADwAOAA4ADQAMAAwADAAKAAoACgAKAAwADAAMAAwACgAJ
AAkACQALAAsACwALAAsACwAJAAkACgAKAAoACwALAAsACwALAAkACQAKAAoADQANAA0A
DQAKAAoACgAKAAoACgAKAAsADQAOAA4ADQALAAsACwALAA0ADwAPAA8ADgANAAsACgAL
AA0ADgAQAA4ADgANAA0ACwAKAAoACgALAAsACwAMAAwACwAKAAoADAAMAAwADQANAA0A
DQAMAAkACQAJAAkADAAMAAwADAAKAAgACAAJAAkACQAJAAkACwALAAsACgAIAAgACAAI
AAgACAAIAAgABgAGAAQABAAGAAcABwAHAAkACQAJAAgABQAFAAYABgAIAAkACQAJAAcA
BgAGAAUABwAHAAgACAAGAAYABgAFAAUABQAGAAYACAAJAAkACQAHAAUABQAEAAYABgAG
AAYACAAIAAgACAAGAAYABgAGAAYABgAGAAYABAAEAAQABAAGAAYABgAGAAYABgAGAAYA
BAAEAAQABAAGAAYABgAGAAQABAAEAAQABAAEAAQABAAGAAYABgAHAAcABwAHAAgACgAK
AAoACgAKAAoACgAKAAoACwALAA4ADgAOAA4ADwANAA0ADQANABEAEgATABQAEgASABIA
EQARABEAEQAPAA8ADQAMAAoACQAJAAgABwAIAAcABwAHAAQAAwADAAIAAgADAAMAAwAB
AAEAAAAAAP7//v/+//7/AAAAAAAAAAACAAIAAQABAAAAAAABAAEAAQAAAAAA///9//z/
+//6//f/9P/x/+3/6//p/+v/8f/6/xAAKABCAGIAiwC2AN0ABgEnATkBMwEgAQwB+ADa
ALoAmgB/AGYAUwBEADYAKwAfABkAFQATAA8ADQAMAAwACwALAAoACAAGAAMAAwACAAIA
BAAEAAQABAACAAIAAgAAAAAAAQABAAIAAwAEAAUABgAFAAQAAwACAAIAAgACAAIABAAE
AAUABQADAAMAAwAEAAYABgAGAAYABAAEAAQABAAGAAYABwAIAAYABQAFAAQABAAFAAUA
BQAIAAgACAAIAAYABgAGAAcABQAFAAYABgAFAAUABQAFAAcACQAJAAkACgAKAAoACwAL
AAsACwAMAAwADAANAA4ADQANAA4ADgANAA0ADwARABMAFAAWABYAFAAWABgAGQAcAB4A
IQAlACUAJQAmACcAKwAtAC8AMgA0ADYAOAA5ADsAPAA/AEAAQQBDAEMARQBIAEgASABJ
AEsATQBNAE0ATgBMAEgARgBEAEEAPQA6ADoANwAyADEALQApACQAHwAcABsAGQAYABcA
FgAVABQAEAAPAA8ADgANAA0ADAAMAAsACgAKAAoACgAKAAoACgAIAAgACAAIAAYABQAF
AAUABwAHAAcABwAHAAcABQAFAAgACAAIAAkACQAJAAkACQAFAAUABgAGAAcABwAHAAcA
BAAEAAQABAAGAAYABgAHAAkACgAKAAkACAAHAAYABQAHAAkACQAJAAkACQAIAAgABgAH
AAcACAAJAAoACgALAAoACAAHAAYABwAHAAcACAAKAAkACAAIAAYABgAGAAcACQAJAAkA
CAAHAAcABwAHAAYABgAGAAYABgAEAAQABQAFAAUABQAFAAcABwAHAAYABQAEAAMAAgAD
AAQABQAGAAQABAACAAIAAAABAAEAAQACAAMABAAEAAEAAQACAAIAAAABAAEAAQADAAIA
AgABAAEAAQACAAIAAgACAAIAAQD/////AAAAAAIAAwADAAMAAQABAAEAAAAAAAAAAAAA
AAAAAAAAAAAAAAAAAAAAAAD+//7//v/+/wAAAAAAAAAAAAAAAAAAAAACAAIAAgACAAEA
AAD///7/AAAAAAAAAAAAAAAAAAAAAP7//v//////AQABAAIABAACAAIAAgACAAMABAAF
AAYABQAFAAgACAAGAAYABwAHAAgACQAKAA0ACwALAAsACgALAAwADAANAAsACwAJAAcA
BQAEAAIAAQADAAIAAQAAAP3//f/9//z//f/9//z//P/7//v/+//7//n/+P/4//j/+f/6
//v//P/7//r/+f/4//r/+f/5//r/+v/7//v/+//4//j/9//3//r/9//y/+3/6P/l/+H/
4f/h/+P/7f8CABoAMABMAHYApwDWAAUBMAFNAVMBPwEoARAB9ADOAK4AjgBzAFgAQwA0
ACgAHQAVAA8ACwAJAAkACQAIAAgABwAEAAIA///8//3//f/8//z/+v/6//r/+v/6//r/
+v/4//n/+//8//7//f/8//v/+v/8//z//P/8//z//P/8//z/+v/6//v/+//8//3//v8A
AP///v/9//z//v/+//7//v/8//z//f/+//z/+//7//r//f///wAAAQABAAAA///+/wAA
AAAAAAEAAQABAAIAAgD//////////wEAAwADAAMAAwACAAEAAQACAAMABAAGAAQABAAF
AAYACQAJAAoACgAJAAkACwANAA8AEAASABIAFAAWABgAGQAZABoAHAAfACEAIQAiACMA
KAArAC4AMgAyADQANgA3ADsAPAA/AEAAQwBFAEUARwBIAEgASABJAEsATQBNAE0ASgBI
AEQAQgBAAD0AOQA2ADMALwApACcAJAAhAB0AGQAaABkAFwAWABEADgALAAgACQAJAAoA
CgAIAAcABQAEAAMAAgACAAIABAAEAAQABAADAAIAAQAAAAEAAQACAAMAAQABAAEAAQD/
/////f/9/wAAAAAAAAEA////////////////AAAAAAEAAQABAAEA/v/+//7//v/+//7/
/v//////AAAAAP//AQABAAEAAQD//wEAAQABAAEAAQAAAAAAAgADAAMABAACAAIAAQAB
AAMAAgACAAIAAwADAAMABAACAAEAAAAAAAIAAgACAAMAAgABAAAA/v/+////AAABAAAA
AAAAAAAAAgAAAAAAAQABAAEAAQABAP7//f/8//r/+//8//3//v/+//7//v/+//z//P/6
//r//P/9//3//f/8//v/+v/4//j/+f/7//z//P/9//3//f/9//z//P/7//n/+f/6//r/
+P/4//j/9//4//n/+//8//r/+//7//v/+f/3//f/+P/6//r/+v/6//r/+v/6//r/+v/6
//r/+v/6//r/+v/6//n/+P/3//b/+P/4//j/+P/4//j/+P/4//j/+P/4//j/9v/2//b/
9v/4//j/+P/4//r/+v/6//r/+f/4//f/9v/4//j/+P/4//j/+P/4//j/+f/5//n/+f/8
//7//v/+//3//P/7//r//P/8//3//f8AAAAAAAAAAP//////////AAADAAUABwAHAAYA
BQAEAAUABQAFAAUAAwABAP///v/6//n/+f/4//n/+P/3//f/9f/0//P/8//0//T/9f/1
//P/8//z//L/8v/y//L/8v/y//L/8v/y//L/8v/y//H/8f/y//L/8//x//H/8P/w//P/
8f/y//H/7v/n/+T/4f/b/9n/2f/b/+H/7v8EABwANgBWAIEArgDZAAQBJwE5ATMBHAEK
AfYA1ACwAJQAdQBcAEkAOgAsAB8AFwANAAcABwAFAAEAAAACAP///f/8//r/+P/1//X/
9P/0//b/9v/2//b/9P/0//T/8v/0//X/9f/2//T/9P/0//T/9P/0//T/9P/2//b/9v/2
//T/9P/1//X/9f/1//X/9v/2//b/9v/2//b/9v/2//b/9v/2//f/+P/2//X/9f/0//b/
9//3//f/9v/2//b/9v/2//b/9v/3//n/+f/6//r/9//3//f/9//5//v/+//7//z//P/8
//3//P/7//r/+v/7//z//v8AAP////8AAAAAAQABAAMABQAFAAYACAAIAAYACAAKAAsA
DwAQABIAFQAXABcAGAAZAB0AHwAhACQAJgAoACoAKwArACwALwAwADUANwA3ADkAOgA6
ADoAOwA9AD8APwA/AD4APAA4ADYANgAzAC8ALAAqACcAIgAhAB4AGwAXABMAEQAPAAwA
CgAKAAgABgAEAAIAAQABAAAA//////7//v/7//r/+v/6//r/+v/6//r/+v/6//r/+v/4
//f/9//3//n/+f/5//n/9//3//X/9f/2//b/9v/3//f/9//3//f/9f/1//b/9v/5//n/
+f/5//j/+P/4//j/+P/4//j/+f/3//j/+P/3//f/9//3//f/9//5//n/+f/5//n/+P/4
//j/+f/5//r/+P/4//f/9//3//b/9v/2//n/+f/5//r/+P/3//b/9v/2//b/9v/3//f/
9//3//b/9f/1//X/9f/2//b/9v/2//b/9P/0//X/9//3//f/9//1//X/9f/0//T/9P/0
//T/9v/2//b/9v/0//T/8v/y//L/8//z//P/8//z//P/8v/x//H/8v/y//L/8//z//P/
8f/w//D/7//x//H/8v/y//L/8v/y//H/8f/x//L/8v/y//P/8//z//P/8f/x//D/8P/w
//D/8P/y//L/8v/y//D/8P/w//D/8v/y//L/8v/w//D/8P/w//D/8P/w//D/8v/y//L/
8v/w//D/8P/w//L/8v/y//L/8f/w/+//7v/w//D/8P/w//L/8v/y//L/8f/w/+//7v/v
//D/8f/y//D/8f/x//H/8//0//b/9v/2//b/9v/2//T/9P/0//X/9f/4//j/+P/2//f/
9//3//n/+f/7//z//f/+//7//v/+//3//f/9/////f/7//n/9v/0//P/8//y//H/8P/v
/+//7//u/+3/6//q/+r/6//t/+3/7f/t/+r/6v/q/+r/7P/s/+z/7P/s/+z/7P/s/+n/
6f/q/+r/7f/t/+3/7P/q/+n/6f/q/+n/5v/h/97/2//Z/9X/0//V/9v/5P/2/w4AKABI
AHEAnADFAOwADQEjAR8BCgH4AOgAygCmAIoAcQBYAEcAOAAoABkAEQAHAAMAAQD9//n/
+P/4//f/9//2//T/8v/w/+//7f/s/+7/7v/u/+7/7P/s/+z/6v/q/+v/6//s/+7/7v/u
/+7/7f/s/+v/6v/s/+z/7P/s/+z/7P/t/+3/6//r/+v/7P/u/+7/7v/u/+z/7P/s/+z/
7v/u/+//8P/w/+//7//u/+z/7f/t/+3/8P/w//D/8P/u/+7/7v/v/+//7//w//D/8f/x
//H/8f/v//H/8f/x//T/9P/0//X/9P/z//L/8v/z//T/9v/4//f/9//4//j/+f/5//v/
/f/7//z//v/+//7/AAACAAMABQAGAAgACwANAA0ADgAPABEAEwAVABgAGgAcAB4AHwAf
ACAAIwAkACkAKwArAC0AMAAwADAAMQAvADEAMQAxADEAMAAtACwAKAAlACEAHgAeABsA
FgAVABIADwALAAcABgAFAAMAAgD+//z/+v/4//b/9f/1//T/9f/1//T/9P/z//L/8v/y
//D/8P/w//D/8v/y//L/8v/w/+//7//v//H/8f/x//H/8f/x/+//7//u/+7/7v/v/+//
7//v/+//7f/t/+7/7v/v/+//7//v/+7/7v/u/+7/7P/s/+z/7f/v//D/8P/v/+3/7f/t
/+3/7f/v/+//7//v/+//7v/u/+z/7f/t/+7/8P/w/+//7//v/+7/7v/u//H/8f/x//L/
8v/x//D/8P/u/+7/7v/v//H/8f/x//D/7f/t/+3/7f/u/+7/7v/u/+7/7P/s/+3/7f/t
/+3/7f/t/+3/7f/s/+z/7P/s/+z/7P/s/+z/7P/s/+z/6v/q/+j/6f/p/+n/6v/r/+z/
7P/p/+n/6v/q/+r/6//r/+v/6f/o/+j/5//n/+f/6P/o/+r/6v/q/+n/5//n/+j/6P/q
/+v/6//r/+v/6f/n/+j/5v/m/+b/5v/n/+j/6f/q/+j/6P/o/+j/6v/q/+r/6v/o/+j/
6P/o/+j/6P/o/+j/6v/q/+r/6v/p/+j/5//m/+j/6P/o/+j/6P/o/+j/6P/m/+b/5v/m
/+f/6P/p/+r/6P/o/+j/6P/o/+j/6P/o/+j/6P/o/+j/5v/m/+b/5v/n/+j/6f/r/+n/
6f/p/+r/7P/s/+z/7P/u/+7/7v/u/+z/7f/t//D/8P/w//D/8f/x//H/8f/x//X/9v/3
//j/+P/4//j/9//1//X/9f/z//P/8f/w/+7/6//r/+r/6f/o/+f/5//n/+j/5//n/+b/
5P/l/+X/5f/l/+X/5P/k/+T/5P/k/+T/5P/k/+T/5P/k/+T/4//j/+T/5P/l/+X/5f/k
/+T/4//j/+L/4f/e/9v/1v/R/9H/0f/R/8//1f/g//T/CgAkAEYAcQCaAMEA6AAHARcB
CwH2AOgA2AC4AJYAegBhAEwAOQAqABwADwAFAP//+//5//f/8//w/+7/7f/s/+z/6//q
/+f/5//m/+b/5v/m/+b/5v/o/+j/6P/m/+X/5f/k/+T/5v/m/+b/5v/m/+b/5v/m/+b/
5v/m/+b/5v/m/+f/5//l/+X/5f/m/+j/6P/o/+j/6P/o/+j/6P/o/+j/6f/q/+z/6//r
/+r/6f/p/+j/5//q/+r/6v/q/+r/6v/q/+v/6//r/+z/7P/t/+3/7f/t/+z/7f/s/+v/
7v/u/+7/7//t/+3/7f/u/+7/7v/v//D/8//z//T/9P/z//P/9f/3//f/+P/6//r/+v/8
//7//////wAAAgAFAAkACQAKAAsADgAPABAAEgAWABgAGgAbABsAHAAfACAAIwAlACUA
JwAqACoAKgArACkAKwArACsAKwAqACcAJgAmACMAHwAcABoAFwASABEAEAANAAkABQAB
AP///P/6//n/+P/3//b/9P/z//P/8v/w/+//7f/s/+z/7P/t/+7/7f/s/+v/6v/r/+z/
7f/u/+z/6//r/+v/6//r/+v/6//s/+3/7P/t/+3/7P/r/+v/6//r/+v/6//r/+v/7P/s
/+z/6//q/+n/6f/q/+v/7P/q/+r/6v/r/+v/7P/s/+v/6f/p/+n/6f/p/+v/6//r/+3/
7f/s/+z/6v/r/+v/7P/u/+7/7f/t/+3/7P/s/+z/6//r/+v/7P/s/+v/6v/q/+r/6v/q
/+v/7f/t/+3/7P/r/+v/6//r/+r/6v/q/+r/6v/o/+j/6f/p/+n/6f/p/+v/6//r/+r/
6P/o/+j/6P/o/+j/6P/o/+r/6v/o/+j/5v/n/+f/5//p/+n/6f/o/+X/5f/m/+b/5P/l
/+X/5f/n/+b/5v/l/+P/4//k/+T/5f/m/+f/5//l/+X/5v/m/+T/5f/l/+X/5//n/+f/
5P/k/+T/5P/k/+X/5v/n/+j/5v/m/+b/5v/k/+T/5P/k/+b/5v/m/+b/5P/k/+T/5P/l
/+b/5//o/+b/5v/m/+b/5v/m/+b/5v/m/+b/5v/m/+b/5v/m/+b/6P/o/+j/6P/n/+b/
5f/k/+b/5v/m/+b/6P/o/+j/6P/n/+b/5f/k/+b/5//o/+n/6P/q/+r/6v/s/+z/7P/s
/+z/7P/t/+3/7v/u/+7/7v/x//H/8f/x//D/8f/x//H/8//0//X/9v/3//f/9//3//T/
8f/u/+z/7P/r/+v/6v/n/+b/5f/l/+X/5P/j/+P/5P/k/+X/5f/j/+P/4//i/+T/5P/k
/+T/4v/i/+L/4v/i/+L/4v/h/+P/5P/k/+X/4//j/+L/4v/l/+P/4v/j/+D/1//S/8//
zf/P/8//z//T/+D/8v8IAB4APABlAJIAvQDmAA0BIQEdAQgB9ADgAMAAngCCAGsAUAA5
ACgAGgANAAMA+//5//n/9//z//L/8v/v/+v/6v/o/+b/5v/n/+f/6P/m/+b/5v/m/+b/
5v/m/+T/5f/n/+j/6v/o/+j/6P/o/+j/6P/o/+j/5v/m/+b/5v/o/+j/6f/p/+v/6//r
/+z/6v/q/+r/6v/s/+z/7P/s/+r/6v/r/+z/7P/r/+v/6v/s/+3/7f/t/+z/7P/s/+z/
7v/u/+7/7//t/+3/7v/u/+v/6//r/+v/7P/v//D/8f/w//D/8P/x//P/8//z//T/9P/0
//X/9v/3//f/+P/4//v/+//9/////v/+/////v///wIABQAHAAcACAAKAA0ADwAPABAA
EQAVABcAGQAcAB4AIAAiACMAJwAoACsALAAvADEAMQAzADYANgA2ADcAOQA7ADsAOwA6
ADgANAAyADEALwAsACoAJgAjAB4AHQAaABcAEwAPABAADwANAAwABwAEAAEA/v/+//3/
/f/8//n/+f/4//j/9f/0//T/9P/2//b/9v/2//T/9P/0//T/9f/1//b/9//2//X/9P/z
//X/9f/z//P/9v/2//b/9//1//X/9f/1//X/9f/2//b/9//3//f/9//0//T/9P/0//b/
9v/2//f/9//4//j/9//1//X/9f/1//f/+f/5//n/+f/5//j/+P/6//v/+//8//r/+v/5
//n/+f/4//j/+P/5//n/+f/6//r/+f/4//j/+v/6//r/+//6//n/+P/2//b/9//4//n/
+P/4//j/+P/4//b/9v/3//f/9//3//f/9f/1//X/9P/3//j/+f/6//n/+P/3//b/9//4
//f/+P/2//f/9//3//b/9f/0//L/8//z//T/9P/0//X/9f/1//X/9P/0//P/9f/1//b/
9v/0//T/9P/z//T/9f/3//j/9//3//b/9f/x//H/8//4//j/+P/4//j/9//2//X/9P/0
//T/9P/0//T/9P/0//T/9v/2//b/9v/0//T/9P/0//L/8v/y//L/8//0//X/9v/0//T/
9P/0//L/8v/y//L/8//0//X/9v/0//T/9P/0//b/9v/2//f/9f/1//X/9v/2//b/9v/2
//f/+P/5//r/+P/5//n//P/9//7///8BAP//////////AQACAAMABAAEAAQABAADAAIA
AQAAAP3//P/7//v/+v/5//n/+P/3//b/9f/1//X/9v/1//X/9P/y//P/8//z//P/8//y
//L/8v/y//L/8v/0//T/9P/0//b/9v/1//X/9v/2//f/9//4//j/+f/5//n/9v/z//D/
6f/i/+H/4f/h/9//3//j/+7/BAAcADYAXACPAMIA8QAaAT0BSwFBASwBGgEEAeQAwgCk
AIUAaABPADwALgAlABsAEwAPAA0ACwALAAgABAADAAIAAgABAAAA//////7//v/+//7/
/v/+/wAAAAAAAP7//f/9//z//P/8//z//P/8//3//v///wAA/v/+//7//v/+//7/////
/wEAAQABAAIAAAAAAAAAAAACAAIAAgACAAEAAAAAAAAAAQABAAIAAgABAAEAAAD//wIA
AgACAAIABAAEAAQABQAFAAUABgAGAAUABQAFAAUAAwAFAAUABQAIAAgACAAJAAkACQAJ
AAoACQAIAAgACAAMAA0ADwAQABEAEQATABUAFQAWABgAGAAaABwAHgAfACAAIAAhACMA
KAApACsALQAvADEAMwA2ADoAPAA+AD8AQgBEAEgASgBKAEsASgBLAE8AUABRAFMAVQBX
AFcAVwBYAFYAUgBQAFAATQBJAEYAQwA/ADkANwA0ADEALQApACcAJQAiACAAHgAcABoA
GAAWABUAFQAUABIAEQAPAA4ADwAOAA4ADgAOAA4ADgAOAAwADAAMAAwADgANAA0ADQAL
AAsACwALAAwADQAMAA0ADAAMAAwADQANAA0ADQANAAsACwAMAAwADQANAA0ADQANAA4A
DwAQAA4ADgAOAA8ADQAOAA4ADQAPAA8ADwAPAA8AEQARABEAEwATABIAEgASABMAEwAU
ABQAFAATABMAEwASABIAEgARABEAEQASABMAEwATABQAEgASABIAEwATABMAEwASABIA
EwAUABUAFQAUABMAEgAUABIAEgATABMAEwATABMAFQAVABUAFAAWABYAFgAWABUAFAAT
ABIAFAAUABIAEgAQABEAEQARABMAEwATABIAEQARABIAEgARABEAEAAPABEAEgAUABUA
EwATABQAFAAUABQAFAATABMAEwAUABQAEwATABIAEQATABUAFwAWABQAFAAUABQAFAAU
ABQAFAAWABYAFgAWABQAFAAUABQAFgAWABYAFgAUABQAFAAUABYAFgAWABYAGAAYABgA
GAAXABYAFQAUABUAFgAXABgAFwAWABUAFAAVABYAFwAYABgAGAAYABgAGAAYABgAGAAa
ABoAGgAaABoAGgAaABoAGwAcAB0AHgAeAB4AHgAeACAAIAAgACAAIQAiACMAJAAkACQA
JAAkACUAJgAnACgAKgAqACoAKgAoACYAJAAiACAAIAAgACAAHQAcABsAGgAaABoAGgAa
ABoAGgAaABoAGAAYABgAGAAaABoAGgAaABgAGAAYABgAGAAYABgAGAAaABoAGgAaABoA
GgAaABoAGgAaABoAGgAWABIADgAKAAkACAAHAAYADwAYACEAKgBKAGgAhgCkAM0A9gAf
AUgBRQFCAT8BPAEeAQIB5gDKALIAmgCCAGoAXgBSAEYAOgA2ADQAMgAwAC4ALAAqACgA
JgAmAA==
         </WaveFormData>
      </LeadData>
   </Waveform>
</RestingECG>
