# Supplementary material for: Detection of Left Atrial Enlargement Using a Convolutional Neural Network-Enabled Electrocardiogram
Source: Front Cardiovasc Med. 2020 Dec 17;7:609976. doi: 10.3389/fcvm.2020.609976 (PMC7773668; doi:10.3389/fcvm.2020.609976)
Supplement: Supplementary file 4 [file Data_Sheet_4.ZIP › normal3/1802032380_1965_0000001P.XML]

<?xml version="1.0" encoding="Windows-1252"?>
<!DOCTYPE RestingECG SYSTEM "restecg.dtd">
<RestingECG>
   <PatientDemographics>
      <PatientID>1802032380</PatientID>
      <PatientAge>72</PatientAge>
      <AgeUnits>Years</AgeUnits>
      <Gender>Female</Gender>
      <PatientLastName>lianghuiqun</PatientLastName>
   </PatientDemographics>
   <TestDemographics>
      <DataType>Resting</DataType>
      <Site>1</Site>
      <AcquisitionDevice>MAC55</AcquisitionDevice>
      <Status>Unconfirmed</Status>
      <Priority>Normal</Priority>
      <AcquisitionTime>09:28:47</AcquisitionTime>
      <AcquisitionDate>08-22-2016</AcquisitionDate>
      <CartNumber>1</CartNumber>
      <AcquisitionSoftwareVersion>009C</AcquisitionSoftwareVersion>
      <XMLSourceVersion>MAC5000 v1.0</XMLSourceVersion>
   </TestDemographics>
   <RestingECGMeasurements>
      <VentricularRate>65</VentricularRate>
      <AtrialRate>65</AtrialRate>
      <PRInterval>134</PRInterval>
      <QRSDuration>76</QRSDuration>
      <QTInterval>428</QTInterval>
      <QTCorrected>445</QTCorrected>
      <PAxis>62</PAxis>
      <RAxis>27</RAxis>
      <TAxis>27</TAxis>
      <QRSCount>11</QRSCount>
      <QOnset>224</QOnset>
      <QOffset>262</QOffset>
      <POnset>157</POnset>
      <POffset>207</POffset>
      <TOffset>438</TOffset>
      <ECGSampleBase>500</ECGSampleBase>
      <ECGSampleExponent>0</ECGSampleExponent>
   </RestingECGMeasurements>
   <Diagnosis>
      <Modality>Resting</Modality>
         <StatementCount>2</StatementCount>
         <LabelText>12SL ��ϳ���</LabelText>
      <DiagnosisStatement>
         <StmtFlag>ENDSLINE</StmtFlag>
         <StmtText>�������</StmtText>
      </DiagnosisStatement>
      <DiagnosisStatement>
         <StmtFlag>ENDSLINE</StmtFlag>
         <StmtText>���� ECG</StmtText>
      </DiagnosisStatement>
   </Diagnosis>
   <Waveform>
      <WaveformType>Rhythm</WaveformType>
      <WaveformStartTime>0</WaveformStartTime>
      <NumberofLeads>8</NumberofLeads>
      <SampleType>CONTINUOUS_SAMPLES</SampleType>
      <SampleBase>500</SampleBase>
      <SampleExponent>0</SampleExponent>
      <HighPassFilter>16</HighPassFilter>
      <LowPassFilter>150</LowPassFilter>
      <ACFilter>NONE</ACFilter>
      <LeadData>
         <LeadByteCountTotal>10000</LeadByteCountTotal>
         <LeadTimeOffset>0</LeadTimeOffset>
         <LeadSampleCountTotal>5000</LeadSampleCountTotal>
         <LeadAmplitudeUnitsPerBit>4.88</LeadAmplitudeUnitsPerBit>
         <LeadAmplitudeUnits>��V</LeadAmplitudeUnits>
         <LeadHighLimit>2147483647</LeadHighLimit>
         <LeadLowLimit>268435456</LeadLowLimit>
         <LeadID>I</LeadID>
         <LeadOffsetFirstSample>0</LeadOffsetFirstSample>
         <FirstSampleBaseline>0</FirstSampleBaseline>
         <LeadSampleSize>2</LeadSampleSize>
         <LeadOff>FALSE</LeadOff>
         <BaselineSway>FALSE</BaselineSway>
         <ExcessiveACNoise>FALSE</ExcessiveACNoise>
         <MuscleNoise>FALSE</MuscleNoise>
         <LeadDataCRC32>2513357460</LeadDataCRC32>
         <WaveFormData>
8//z//P/8//v/+//8P/w//H/8v/y//L/8v/x//H/8//z//P/9P/2//f/+P/4//j/9P/0
//T/9f/4//r//P/9//3//P/7//n/+P/3//b/9v/3//j/+v//////////////+//6//f/
9v/z//P/8v/x//P/8v/y//P/8f/w/+//7v/v//D/8f/y//L/8v/z//P/8P/w//D/8P/2
//T/8//y/+//7//x//H/9P/9/wkAGAAqAEMAXwB7AJgArwC+AMoA0ADOAL0AqACQAHUA
VgBAADIAKgAhABgADwAJAAAA+P/4//z/+//4//n/+v/4//f/9//2//P/8//z//P/8f/w
//D/8P/x//L/8v/z//H/8f/x//L/8f/w/+//7v/w//L/9f/3//b/9f/1//T/8v/y//L/
8//1//X/9f/1//X/9v/2//b/9v/2//f/9//1//X/9f/1//X/9f/1//b/9//4//v//P/6
//r/+v/7//r/+v/6//r//P/8//3//f/9//z/+//8//3//f/9//3///8BAAEAAQAAAAAA
AQABAAQABAAGAAcABgAHAAgACAAIAAkACQAKAAsACwANAA8AEAASABIAEwAWABYAFgAX
ABgAGAAYABoAGwAbABsAGgAbABwAHQAfAB0AHQAeAB4AHQAcABwAHAAbABsAGgAZABYA
FQAUABMAEwARABEAEQAQAA4ACwAKAAcABgAFAAMABAACAAAAAAD///7//f/9//7/+//7
//v/+f/5//j/+P/4//f/9v/2//f/9//4//j/+P/3//b/9P/2//b/9v/2//X/9f/1//X/
9//3//j/+P/4//j/+P/3//f/9//4//j/9v/2//b/9v/3//f/+P/4//b/9v/1//X/9//3
//f/9//2//b/9P/0//L/8//z//P/9P/1//T/9f/1//T/9P/z//X/9P/0//T/9P/0//T/
9P/0//T/8//z//P/8//z//P/8//z//L/8v/z//P/8//z//P/8//z//T/9P/z//L/8f/x
//L/8v/y//T/9P/0//L/8//0//X/9//1//P/8P/t//D/8v/0//b/9f/0//L/8f/y//L/
8v/y//L/8v/y//P/8f/x//H/8f/x//H/8f/z//H/8f/w//D/8P/w//D/8P/w//D/8P/w
//H/8f/w//D/8f/y//P/9P/z//P/8//z//L/8v/y//L/8P/w//D/8P/y//L/8v/y//L/
8v/0//T/9P/0//L/8v/y//P/8f/x//H/8f/x//H/8v/y//H/8v/y//L/9P/z//P/9f/1
//X/9v/4//n/+v/6//r/+v/6//r/+//7//z//f/9//7//v/+//3//P/7//r/+v/8//z/
/f8BAAEAAQABAAEA/f/8//n/+P/3//f/9v/1//L/8P/v/+//8v/y//L/8v/x//D/7//u
/+//8P/y//P/8P/w//D/8P/u/+7/7f/s//H/9f/t/+X/7v/5/wMAFgAqAD8AWwB5AJIA
qQC+AM4A0ADIALkAogCEAGcATAA2ACoAIgAbABIACQADAAAA/v/6//r/9//2//X/9P/2
//X/9f/0//H/8f/x//H/8//y//L/8v/x//D/7v/t/+3/7f/t/+7/7//w//H/8v/w//D/
8f/x/+//7//w//D/8f/y//P/9f/y//H/8P/v/+//8P/w//D/8v/y//P/8//x//H/8f/x
//L/8//0//b/9P/0//b/9v/4//j/+P/5//r/+v/6//r/+P/4//n/+f/8//z//P/+////
//////////8BAAEAAQAAAAAAAQABAAQABAAGAAcACgALAAwADAALAAsACgAKAAwADQAQ
ABMAEgAUABQAFQAUABQAFAAVABYAFgAWABgAGQAZABkAGAAYABgAGAAZABkAGQAaABoA
GwAaABoAGgAbABsAGgAZABgAFwAWABUAFAARABAADwAPAA4ADAAMAAcABgAFAAMABAAC
AAAAAAABAAAA//////z/+f/5//n/+f/5//j/+P/4//f/9v/2//T/8//z//L/8//z//P/
8v/1//b/9//4//X/9f/1//X/8//z//T/9P/0//T/9P/z//P/8//0//T/9P/0//T/9P/z
//P/9P/0//b/9v/1//X/9P/z//L/8f/0//T/8v/y//P/9f/2//f/9f/1//P/8//0//T/
9f/1//X/9P/0//T/9v/2//b/9v/2//b/9f/1//T/8//y//H/8v/z//P/9P/z//P/8//z
//L/8f/w//D/8f/x//H/8f/x//L/8v/y//L/8v/y//D/8P/w//D/8f/x//H/8P/v//H/
8v/z//T/8//y//D/7//u/+7/7v/u//D/8P/w//H/7//v/+//7//w//H/8v/1//P/8//y
//L/8P/w//D/8P/y//L/8v/y//X/9f/0//T/8v/w/+7/7P/u/+//8P/x//D/8P/w//D/
7P/w//L/8P/w//D/8P/w//D/8P/w//D/8v/z//P/8//z//P/8f/x//D/8P/x//L/8v/y
//L/8f/z//X/9f/1//T/9v/3//j/+v/6//j/+P/2//f/9//4//f/9//4//j/+f/5//r/
+//6//r/+f/4//f/+//7//v//f//////AAD8//r/9v/1//b/9f/0//L/7v/t/+3/7P/u
/+7/7v/u//D/8P/w//D/8f/x//D/8P/u/+7/7v/u/+//7P/t/+3/6//v//T//f8JABgA
KgBBAFsAeQCWAK8AvgDIAMwAxACxAJoAfABZAD4AMAAkAB4AGQAQAAcABQAAAPj//P8E
AAUAAAD7//b/9f/z//L/8P/x//H/8f/x//P/8v/y//L/8f/w/+7/7f/v/+//7//w//D/
8P/w//D/8P/w//H/8f/x//H/8v/y//D/8P/w//H/8//z//P/8//z//T/9P/0//L/8v/z
//P/9f/1//X/9f/z//P/8//0//T/9P/2//b/9//4//n/+//6//r/+v/6//r/+v/7//v/
/v/+//7/AAABAAEAAQABAAAAAQAAAP//AgACAAMAAwAEAAQABgAHAAoACwAMAAwADAAN
AA0ADgANAA0ADwARABQAFgAWABcAGAAYABgAGQAYABgAGAAaAB0AHQAdABwAGgAaABoA
GwAbABsAHAAcABwAHAAdAB4AHAAbABkAFwAXABcAFwAXABQAEQAQAA8ADwAOAAwADAAK
AAoACgAJAAcABAABAAAA/v/8//r/+f/4//X/9f/1//b/9//3//j/+P/3//b/9v/1//X/
9v/2//X/9f/1//T/9v/2//b/9v/3//f/9//3//X/9f/2//b/9v/2//b/9f/3//f/+P/4
//b/9v/2//b/9v/3//n/+v/5//j/9v/1//b/9//4//n/9//2//P/8v/0//X/9f/1//X/
9f/z//P/9v/2//f/9//1//T/9P/0//b/9v/2//b/9v/2//X/9f/0//P/8v/x//P/8//y
//L/8//z//P/8//z//P/8//0//T/8//y//H/7//w//D/8P/z//T/9f/0//P/8v/x//H/
8//z//L/8f/x//L/8//0//L/8v/x//H/8P/w//D/8P/y//L/8v/z//H/8f/x//H/8f/x
//H/8//v/+//7v/u//D/8P/w//D/7v/u/+7/7v/x//H/8P/w//D/8P/w//D/8f/x//H/
8f/w//D/8P/w//L/8P/y//L/8v/y//L/8P/w//D/8P/w//H/8f/x//P/8//x//H/8f/w
//D/8P/y//L/8v/x//P/9f/1//X/9v/4//n/+v/4//j/9v/2//T/9f/1//b/+P/5//v/
/P/5//f/9v/1//X/9v/2//b/+f/9//3//f/7//v/+f/4//X/9P/x//H/8P/v/+7/7P/t
/+3/7v/u/+z/7P/s/+z/7P/s/+z/7P/v/+//7v/u/+7/7v/u/+7/7//u/+//7f/p/+v/
9v8FABMAIAAwAEkAZwCBAJ4AtQDEAM4AzgDAAKkAkgB0AFUAOgAuACoAIAAVAA4ACQAF
AAAA/v/8//z/+//4//P/8v/y//H/8f/w/+//7//v/+//7//u/+7/7v/w//D/7//v/+3/
7f/t/+7/7v/u/+7/7v/u/+7/7//v//H/8f/y//L/8P/w//D/8f/x//H/8f/x//H/8v/y
//L/8v/y//P/8//1//X/9f/1//X/9f/1//b/9P/0//b/9v/4//j/+P/5//z//P/8//z/
+v/6//v/+//8//z//P/+//7//f/8//v//P///wAAAQAEAAQABQAFAAQABAAGAAcACgAL
AAwADAAKAAsACwAMAA0ADQAPABEAEgAUABQAFQAVABQAEwATABYAFgAWABgAGgAbABwA
HAAaABoAGgAbABsAGwAcABwAGwAaABoAGgAcAB0AHQAdABoAFwAUABEAEgAPAA4ADQAN
AAwACgAKAAcABgAFAAMAAAD+//z//P/9//z/+//7//z/+f/5//n/9//3//b/9v/2//X/
9P/0//X/9f/2//b/9v/1//T/8v/0//T/9P/0//P/8//z//P/8//z//T/9P/0//T/9P/z
//X/9f/2//b/9f/0//P/8v/y//P/9f/2//T/9P/z//P/9f/1//X/9f/0//T/8v/y//L/
8//z//P/8//z//H/8f/0//T/9f/1//P/8v/y//L/8P/w//D/8P/y//L/8f/x//P/8//z
//P/8f/x//D/8P/x//H/8f/x/+//7//v//D/8f/x//H/8f/x//L/8v/y//D/8P/w/+7/
7v/u/+7/7//v/+//7v/t/+3/7v/v//D/8v/y//H/8f/t/+z/6//q/+v/7P/t/+//7//v
/+//7//t/+3/7f/v/+//7//u/+7/7P/s/+z/7P/q/+r/6v/q/+3/7f/s/+z/7P/s/+z/
7P/t/+3/7f/t/+r/6v/q/+r/6//s/+3/7v/u/+7/7P/s/+z/7P/u/+7/7v/u//D/8P/w
//D/7v/v/+//7//t/+3/6//r/+z/7P/t/+7/7v/u/+7/7f/t/+//7//v/+//8P/w//D/
8v/y//D/8P/x//P/9P/2//f/9//4//j/+P/3//f/9//2//b/9f/0//X/+f/5//n/+//7
//n/+P/1//T/8f/x//D/7//u/+z/6f/p/+r/6v/s/+z/7P/s/+z/7P/s/+z/7//v/+7/
7v/w//D/8P/w/+v/6v/n/+X/5f/p//L//f8FAA4AIgA7AFUAcQCQAKsAugDCAMoAxgC5
AKIAhgBnAEoANAAmACAAFQAKAAMA/f/8//z/+v/4//X/9P/x//D/7v/t/+3/7P/t/+3/
7f/t/+3/7P/s/+z/7P/s/+v/6//p/+n/6f/q/+z/7P/s/+z/6v/q/+v/6//r/+v/7P/s
/+//8P/x//P/8v/x//D/7//x//L/8v/y/+//7v/u/+3/7v/v//D/8f/x//H/8f/y//L/
8v/0//T/9P/0//T/9f/2//b/9v/2//j/+P/5//n/+f/4//f/+P/5//n/+f/5//v//f/9
//3//v/+//////8AAAAAAgADAAQABQAGAAYABgAHAAcACAAJAAkACwANAA4AEAAQABEA
EgASABIAEwAWABYAFgAYABkAGQAZABgAFwAWABUAFQAVABUAFgAWABMAEgASABIAFAAV
ABUAFQAUABMAEgARABIADwAOAA0ACwAKAAgACAAHAAYABQADAAIAAAD+//7//f/8//v/
+//8//n/+f/5//f/9//2//b/+P/3//b/9v/1//X/9v/2//X/9f/1//T/9P/0//T/9P/z
//P/8//z//P/8//0//T/8v/y//L/8f/x//H/8v/y//D/8P/w//D/8f/x//L/8v/y//L/
8f/x//H/8f/x//H/8v/y//D/8P/w//H/8f/x//H/8f/v/+//7v/u/+//7//v/+7/7v/u
//D/8P/w//D/8P/w/+//7//v/+//7//v//H/8f/w//D/7//v/+//7//x//H/8f/y/+//
7f/r/+n/6//u//D/8v/x//D/7//s/+7/7v/u/+//7//v/+7/7f/r/+z/7f/u/+7/7v/t
/+3/7v/u/+7/7v/u/+7/7v/v/+//7//v/+//7//v/+//8f/x//H/8P/w/+7/7v/u/+7/
7v/u/+7/7v/t/+3/7P/s/+7/7v/u/+7/7//v/+//7//s/+z/7P/s/+z/7P/s/+z/7v/u
/+z/7P/s/+z/7v/u/+7/7v/s/+z/7f/t/+3/7f/t/+v/6//s/+z/7f/u/+7/7v/u/+//
7//x//H/7//w//L/8//0//T/9P/y//T/9P/1//X/9P/1//X/9v/2//b/9f/1//f/9//4
//j/+v/7///////9//3//f/7//j/9f/0//H/8//y//H/8P/u/+3/7f/u/+7/7v/u/+7/
7v/u/+7/7v/t/+3/7P/q/+v/7P/t/+7/7v/t/+r/6f/p/+n/6//y//v/BwAaAC4ARQBh
AIEAngCzAMAAygDOAMYArQCQAHgAWQA6ACoAJAAcABMADgAHAP//+v/4//j/+P/5//b/
8//y//L/8f/x//D/7//v/+//7//v/+7/7v/u/+7/7v/t/+3/7v/v//D/8v/x//D/7//u
/+z/7P/t/+3/7//v//D/8P/w//D/8P/x//L/8//0//X/9f/2//b/9v/2//b/9//3//n/
+f/5//n/+f/5//n/+v/6//r//P/8//r/+v/6//v//v/+//7//v/+//7//////wAAAAAA
AAIAAwADAAMAAwAFAAcABwAHAAgACAAJAAkACAAIAAoACwAKAAsADAAMAA0ADwAQABIA
EwATABUAFwAWABgAGAAZABoAGgAaABsAHAAcABwAHgAfAB8AHwAeACAAIAAgACEAHwAf
ACAAIAAfAB4AHgAeACEAIQAgAB8AHQAbABkAFwAUABEAEAAPABIAEgARABIADwAOAA0A
CwAKAAgABgAGAAMAAgABAAEAAgD////////9//3//P/8//z/+//6//r/+f/5//r/+v/7
//v/+//6//r/+v/6//r/+//7//v/+//5//n/+v/6//r/+v/6//n/+//7//z//P/+//7/
/v/+//3//f/+//7//P/8//v/+//7//v/+//7//7//v/8//z/+v/7//v/+//7//v/+f/5
//z//P/9//3//f/8//z//P/7//r/+f/4//r/+v/5//n/+//7//v/+//5//n/+P/4//n/
+f/5//n/+f/5//n/+v/6//n/+P/3//n/+v/6//r/+P/4//j/9v/4//j/+P/5//n/+f/4
//f/9//4//n/+v/6//r/+f/5//b/9v/2//b/9v/2//b/9//6//v//P/9//3//f/9////
/P/7//n/+P/4//j/+P/4//j/+P/4//j/9//3//b/9v/2//b/9v/2//n/+f/5//n/+P/4
//j/+P/6//r/+v/6//r/+v/6//j/+P/4//j/+P/5//n/+f/5//n/9//3//r/+v/7//z/
+//6//n/9//5//v/+//7//3/AAACAAQAAwACAP///v/+//////8AAAMAAwAEAAQAAgAB
AAEAAQACAAQABQAGAAQABwAGAAUABwAHAAUABAABAAAA/f/9//7//f/8//r/9//3//j/
+P/4//j/+P/4//j/+P/4//j/9//3//b/9v/2//b/9v/2//X/9v/3//f/9//5/wAACwAZ
ACgAPABTAG8AjQCqAL0AzADWANQAxACtAJYAfgBdAEAANAAwACgAHQAWABMAEQAMAAoA
BgACAAEAAAD9//r//P/7//v/+v/5//n/+f/5//f/9v/2//b/+P/4//f/9//1//X/9f/2
//b/9v/2//b/+P/4//n/+f/5//n/+v/6//r/+v/6//v/+f/5//n/+f/5//r/+v/6//v/
/P/+/////f/9//3//f/7//v/+//8//7//v8AAAAAAAAAAAAAAQACAAIAAgACAAEAAAAA
AP//AwAEAAUACAAGAAUABAADAAQABwAIAAkACgAKAAsACwAMAAwADgAPABAAEQASABIA
EAARABEAEgAVABUAFwAZABgAGgAaABsAHAAcABwAHQAeAB4AHgAgAB8AHwAfAB4AHwAg
ACEAIwAjACMAJAAkACEAIAAgACAAIwAjACIAIQAeAB0AHAAbABoAFwAWABUAFAASAA8A
DgAMAAwADAALAAwACgAIAAgABQAEAAMAAwACAP////////3//f/8//z//P/7//r/+v/7
//v//P/8//v/+//7//r/+P/4//j/+P/4//n/+v/7//v/+//8//z/+v/6//r/+f/3//f/
+P/4//n/+v/7//z/+f/5//r/+v/4//j/9//3//j/+f/6//v/+v/6//j/+P/4//n/+f/5
//v/+//5//n/+P/4//n/+f/6//r/+//8//r/+v/6//r/+v/6//n/+f/7//v/+//7//n/
+f/4//j/+//7//v/+//5//n/+f/6//z/+//6//n/+f/6//r/+v/3//b/9f/y//P/9P/1
//f/9//3//b/9f/1//b/9//4//j/+P/3//f/9P/0//T/9P/0//T/9P/1//P/8//z//P/
9f/1//X/9//3//f/9v/2//T/9P/0//T/9P/0//T/9P/z//P/8v/y//L/8v/y//L/8//z
//P/8//y//L/8v/y//P/9P/1//b/9v/0//L/8v/y//L/9P/0//T/9P/y//L/8v/z//P/
8//z//P/8//z//T/9P/1//b/9v/2//b/9f/1//f/9v/1//X/9v/5//r/+v/6//j/+P/4
//n/+//8//3//f/8//z//P/7//v/+//7//z//P/8//3/AQABAAEAAQABAP///v/7//r/
9//3//b/9f/2//T/8//z//T/9P/0//T/8//y//H/8P/y//L/8//z//D/8P/w//D/9P/0
//P/8v/x/+//7f/t//L/+f8HABYAJgA7AFcAdwCUAKsAwADSANwA1ADBAKgAjABxAFQA
PgAwACoAHwAUAA0ACQAGAAIA/P/6//v/+v/5//j/9v/1//X/9P/z//P/8//z//P/8v/y
//L/8v/y//H/8f/v/+//7//w//D/8P/w//D/8P/w//H/8f/z//P/9P/0//T/9P/0//X/
8//z//P/8//1//b/9v/2//T/9P/1//X/9f/1//X/9f/3//f/9//4//f/9v/3//b/9P/0
//T/9f/4//j/+P/4//b/9v/3//f/9//2//X/9v/4//n/+v/7//n/+//7//v//P/8//3/
/f/+//7/AAABAAIAAwAEAAQABAAFAAUABgAHAAcACQALAAwADgAOAA8AEAAQABAAEQAU
ABQAFAAWABUAFQAVABQAFgAWABYAFwAXABcAGAAYABUAFAAUABQAFwAXABYAFQAUABMA
EgARABAADQAMAAsACQAIAAYABgADAAIAAQD//wAA/v/8//z/+//6//n/+f/6//f/9//3
//b/9f/z//L/9P/z//L/8v/x//H/8v/y//H/8f/x//D/8P/w//D/8P/x//H/8f/x//D/
7//v/+7/7v/u/+7/7f/v/+//8P/w//D/8P/w//D/8f/x//L/8v/w/+7/6//p/+r/6//s
/+3/7//w/+//8P/v/+//7v/t/+//7//t/+3/7v/u/+//7//v/+7/7v/u//D/8P/w//D/
7//u/+z/6//r/+v/6//r/+3/7f/s/+z/7f/t/+3/7f/t/+3/7f/u//D/7//u/+3/7P/s
/+v/6v/q/+r/6v/o/+r/6v/q/+v/7f/t/+z/6//q/+r/6v/q/+v/7P/s/+3/7P/s/+z/
7P/q/+r/6v/r/+v/6//r/+v/7f/t/+3/7//t/+3/7P/s/+r/6v/q/+r/7P/s/+z/7P/v
/+//7v/u/+z/7P/s/+z/6//r/+v/6//q/+r/6v/s/+z/7P/s/+7/7v/u/+7/7P/t/+3/
7f/t/+3/6//r/+r/6v/r/+z/7P/s/+z/6//p/+v/6//r/+3/8P/y//T/9P/0//L/8v/y
//P/8//0//P/8//0//T/9f/1//b/9//2//b/9f/0//P/9//3//f/+P/5//j/+P/z//L/
7//v//D/7//u/+z/6//r/+z/7P/s/+z/7P/s/+z/7P/s/+z/6//r/+r/6v/s/+z/7P/s
/+n/6P/n/+f/5//p//D/9/8BABIAJgA9AFcAdwCWAK0AvADKANAAyACzAJ4AhABjAEQA
MAAoACAAFQAMAAUAAQD+//r/+v/2//H/8P/x//D/8v/x//H/8P/t/+3/7f/t/+//7v/u
/+7/7v/u/+3/7f/t/+3/7f/u/+3/7P/r/+r/6//s/+7/7//t/+3/7v/u/+z/7P/s/+3/
7//v/+//7//x//L/8v/y//L/8v/z//P/8f/x//H/8f/x//H/8f/y//L/8v/0//T/9P/0
//T/9f/2//b/9v/2//b/9v/3//f/+P/4//j/+v/7//v/+//7//z///8AAAEAAAAAAAEA
AQABAAAAAQABAAQABQAGAAYACAAJAAkACgANAA0ADwARABAAEgASABMAEgASABIAEwAU
ABQAFAAWABcAFwAXABYAFAAUABQAFQAWABcAGQAaABsAGgAaABoAGwAbABoAGQAWABUA
FAATABAADQAMAAsACwAKAAgACAAHAAYABQADAAQAAgAAAAAA/f/8//v/+//4//X/9f/1
//X/9f/0//T/9P/z//L/8v/x//H/8v/y//T/9f/2//b/9P/0//T/9P/x//H/8f/x/+//
7//w//D/8v/y//L/8f/x//H/8v/y//D/8P/w//D/8f/x//L/8v/w//D/7//v//D/8f/y
//P/9P/0//L/8v/w//H/8f/x//H/8f/v/+//8v/y//P/8//z//L/8v/y//H/8P/v/+7/
8P/w/+//7//x//H/8f/x//P/8//y//L/8P/v/+7/7f/v/+//7//w/+7/7f/s/+v/7P/u
/+//8P/u/+7/7v/s/+7/7v/u/+//8P/x//H/8f/w//D/8P/w//L/8v/x//H/8P/w//D/
8P/u/+7/7v/v/+3/7f/t/+3/7f/t/+3/7//v/+//7v/u/+7/7v/u/+7/8P/w//D/8P/v
//H/9P/0//T/8f/w/+//7v/u/+7/7v/u/+7/7//v/+//7//v/+3/7f/u/+7/7//w/+7/
7v/u/+3/7//x//H/8f/w//L/8//0//X/9v/1//b/9v/3//f/+P/4//f/9//2//j/9//3
//f/9//4//j/+P/7//////////3//f/7//r/+f/4//X/9f/0//P/8v/w/+3/7f/u/+7/
8P/w//D/8P/w//D/8P/w/+//7//u/+7/8P/w//D/8P/t/+z/6f/r/+3/8f/2////DQAe
ADQATQBnAIUAoAC1AMYA0gDSAMIArQCUAHYAVwA+ADAAKAAgABUADgAJAAMA/v/8//r/
+P/3//b/9f/y//L/8f/x//D/8P/x//L/8//y//D/7//u/+7/7v/t/+3/7//v/+//8P/w
//D/8P/w//L/8v/z//P/8v/x//H/8P/w//D/8P/x//H/8f/x//H/8f/y//L/8v/0//T/
9f/1//X/9f/1//X/8//z//P/9P/0//T/9v/2//j/+P/4//n/+P/4//j/+P/6//r/+//7
//z//P/8//7/AQABAAEAAQD//wEAAQABAAQABAAFAAUABQAEAAUABQAGAAcACAAIAAkA
CwAMAA4ADgANAA4ADwAQABIAEgATABYAFgAWABcAGgAaABoAHAAcABsAGgAYABoAGgAa
ABsAGwAbABwAHAAbABoAGgAaABkAGQAYABcAGAAXABYAFQASAA8ADgANAA0ADAAKAAoA
CQAIAAcABQACAAAA/v/+//3//P/7//v/+v/3//f/9//5//n/+P/4//b/9f/0//T/9f/1
//b/9v/1//X/9f/0//T/9P/0//T/8//z//P/8//z//P/9P/0//T/9P/0//P/9f/1//b/
9v/4//j/+P/4//T/8//z//L/9P/0//P/8//x//H/8f/x//P/9P/z//T/8v/z//P/8//z
//P/8f/x//T/9P/1//X/8//y//L/8v/y//L/8v/y//T/9P/z//P/8f/x//H/8f/x//H/
8P/w//P/8//z//P/8//z//P/9P/y//H/8P/v//H/8v/y//L/8v/y//L/8P/w//D/8P/x
//P/8//y//H/7//w//H/8v/y//L/8f/x//L/8v/y//L/8P/w//D/8f/x//H/8f/x//P/
8//z//X/8v/x/+//7v/v//D/8f/y//L/8v/y//L/8f/x//L/8v/y//D/8P/w//D/8v/y
//L/8v/y//P/8//z//H/8f/v/+//8f/y//T/9v/2//b/9v/1//P/9f/1//X/9v/4//n/
+v/6//r/+P/4//j/+f/5//r/+f/5//r/+v/7//v//P/9//v//P/8//z///8DAAMAAwAB
AAEA///+//3//P/5//n/9v/1//T/8v/v/+//8P/w//L/8v/y//L/8v/y//L/8v/y//H/
7//u/+//8P/x//L/8f/u/+//8f/v/+3/8v/5/wMAEAAiADcATwBrAIoApwC8AMwA1gDS
AMMArgCWAHkAWgBAADAAKAAhABgAEQALAAYAAgD8//r/+//6//n/+v/4//f/9//2//T/
8//y//H/8//y//L/8v/y//L/8f/x//P/8//z//T/8v/y//L/8v/y//L/8//z//P/8//0
//T/9P/0//T/9f/1//X/9f/1//X/9v/2//b/9v/2//f/9//3//f/9//3//f/9//3//j/
+P/4//r/+v/6//r/+v/7//z//P/8//z//v/+//////8AAAAAAAACAAMAAwADAAMAAwAF
AAUABQAGAAYABwAHAAYABgAIAAkACgALAAwADAAOAA8ADwAQAA8ADwARABMAFAAWABYA
FwAaABoAGgAbABoAGgAaABwAHQAdAB0AHAAaABoAGgAbAB0AHQAeAB4AHQAcABwAHAAb
ABsAGgAZABgAFwAWABUAFQATABMAEwATABIAEAAQAAsACgAJAAcACAAGAAQABAADAAIA
AQABAP7/+//7//v//f/9//z//P/8//v/+v/6//n/+f/6//r/+//7//v/+v/4//j/+P/4
//n/+f/5//n/+//7//z//P/7//r/+f/3//f/9//4//j/+P/4//j/+P/3//f/+P/4//n/
+v/6//v/+P/3//b/9f/2//b/9P/0//b/9//3//f/+f/5//f/9//4//j/+f/5//f/9v/2
//b/9//4//n/+v/4//j/9//3//f/9//3//f/9//3//b/9v/3//f/9//3//f/9//3//j/
+P/1/w==
         </WaveFormData>
      </LeadData>
      <LeadData>
         <LeadByteCountTotal>10000</LeadByteCountTotal>
         <LeadTimeOffset>0</LeadTimeOffset>
         <LeadSampleCountTotal>5000</LeadSampleCountTotal>
         <LeadAmplitudeUnitsPerBit>4.88</LeadAmplitudeUnitsPerBit>
         <LeadAmplitudeUnits>��V</LeadAmplitudeUnits>
         <LeadHighLimit>2147483647</LeadHighLimit>
         <LeadLowLimit>268435456</LeadLowLimit>
         <LeadID>II</LeadID>
         <LeadOffsetFirstSample>0</LeadOffsetFirstSample>
         <FirstSampleBaseline>0</FirstSampleBaseline>
         <LeadSampleSize>2</LeadSampleSize>
         <LeadOff>FALSE</LeadOff>
         <BaselineSway>FALSE</BaselineSway>
         <ExcessiveACNoise>FALSE</ExcessiveACNoise>
         <MuscleNoise>FALSE</MuscleNoise>
         <LeadDataCRC32>4215551362</LeadDataCRC32>
         <WaveFormData>
9P/0//T/9f/y//H/8P/w//L/8v/x//H/7//w//H/8//y//L/9P/1//j//P8BAAMAAAD+
//7//P/9//7/AAACAAEAAwAFAAQAAwACAAEAAQADAAMABAAGAAMAAQD9//v//P/8//z/
/P/5//f/9v/z//P/8f/w/+//7//t/+3/7//t/+3/7f/t/+7/7//w/+//7f/u/+//7//x
//D/7//u/+7/7//y//b/+////wMACAAQABsALwBMAGgAfgCLAJcApQC3AMIAuwCiAIMA
bwBhAE4AOgAuACgAJQAhABoAEgAMAAUAAAD6//j/+P/3//b/9f/0//H/8f/y//L/8P/v
/+//7//x/+//7//x/+7/7P/r/+r/6v/q/+v/7f/v//H/8//x//H/8f/x//H/8v/y//L/
8//z//L/8f/w//P/9P/0//X/9P/0//X/9P/y//L/8v/x//P/9P/2//j/9//2//T/8//0
//P/9P/1//b/9v/3//n/9//3//f/9//4//n/+v/7//n/+v/5//j/+//9//7/AAD/////
/////wIAAgACAAMAAwAEAAUABgAEAAUABQAFAAcACAAKAAsACwAMAA4ADwAQABAAEAAQ
ABMAEwATABUAFAAVABUAFQAWABcAGAAZABgAGQAZABgAGAAYABgAGAAYABgAGAAYABYA
FgAVABQAFgAVABQAFAATABEAEAAOAA8ADQALAAoACgAKAAoACQAIAAcABAACAAQAAgAC
AAMAAQAAAP///v///////f/7//7/AAACAAMAAgAAAP7//P////7///8AAP////////7/
/v/+//7//v///wEAAgACAP/////+//3/AAABAAMABAABAAEAAwADAAMAAgABAAEAAgAD
AAMAAQAAAAAA///+/wEAAwAEAAUAAgACAAEA/v///////v/+/wIAAgABAAEA////////
/v/+//7///8BAP////////////////7//v8AAAAAAQABAP///v/+//7//////wAAAQD/
/////v/6//v//P/8//z//v/////////+//z/+v/3//r//P/+/wEA/v/+//3//P/9//z/
/P/9////AAAAAAAAAAD///7//f/+//3/AAACAAEAAAD+//v/+f/6//v//P/+//7//v/+
//z//f/9//3//v/+////AQACAAAA/v/7//3//P/8//v//f/+/wAAAgD9//z//P/8//z/
/P///wAAAwAEAAEAAAD///3///8AAAEAAwAAAP///v/+/wEAAgACAAMAAwAEAAUABwAF
AAQABQAFAAkADAAQABEADwAOAA8ADgAPAA4ADgAOABEAFQAZABoAFgAUABIAEQATABMA
FAAWABMAEQANAAsACQAIAAcABgAIAAcABwAFAAIA///9//v//P/7//z////+//3//P/7
//3//f/9//v//f/+///////7//r/+f/6//7/BQACAAQADwARAA8AFgAeACcAOwBcAHwA
kAChAKsAuQDJANAAxQCqAJEAgQBxAFoASgA+ADgALwApACQAIAAaABUAEgAMAAYAAgAC
AAIAAgACAAEAAQACAAIA///9//z/+//+//3//v8BAP7//P/7//r//P/8//3////9////
AQD///7//f/8//v//f/+////AQD///7//f/8//7//v/9//3//f/+/wAAAAD///7//f/7
//z//v8BAAQABAAEAAMAAwAEAAMABAAFAAYABgAHAAkABgAFAAQAAwAFAAcACQALAAsA
DAALAAoACgALAAsADAAMAA0ADgAPAA8ADgANAA0AEAASABQAFgATABMAEgARABMAFAAW
ABcAGwAcAB4AHwAfAB4AHQAcAB4AHwAgACMAIwAjACIAIQAjACMAIwAjACMAJQAmACYA
JQAkACMAIgAlACYAJwAoACgAKAAnACYAIwAhAB8AHgAfAB8AIAAgABwAGQAWABQAEwAU
ABUAFQAUABMAEAAOAA4ADAAMAA0ADAAMAAwADAAKAAkABgADAAYACAAKAAsACwAKAAkA
CAAJAAgACQAKAAoACwAMAAwACAAIAAgACAAJAAsADAAMAAsACwAKAAkACQAJAAoACgAJ
AAkACwALAAsACgAJAAkACgALAAsACQAJAAoACgAKAAsADQAOAA8ADgAOAA0ACgAHAAcA
BgAGAAkACgAKAAsACQAJAAkACAAHAAYABgAHAAkACQAJAAkACAAHAAUABAAFAAYACAAJ
AAgABgAFAAQABQAFAAYABwAIAAkACQAGAAIAAgABAAAAAgADAAMAAwADAAIAAQD/////
AAABAAMAAgACAAEAAAAAAP7//f/9////AAAAAAAAAAD///7//f8AAP//AgAEAAUABgAG
AAUAAAAAAAAAAAACAAIAAgACAAEAAQAAAP//AAAAAAEAAwAEAAQABAADAAEAAAAAAP//
AAACAAMAAgAAAAAAAAAAAAAAAAAAAAAAAgABAAAAAAD//////v/9////AAAAAAAA////
////AAABAAMABAAEAAYABwAIAAoACwALAAoACgAOAA4ADQAMAAoACgAMAA8AEgASABEA
EAAPAA8ADgANAAwADAALAAkACgALAAsADAAKAAgABwAFAAMAAQD///3//v/9//v/+f/2
//f/9v/1//j/+f/6//v/+f/3//f/+P/5//n/+f/4//n/9v/2//X/9v/8/wUACQANABQA
GgAhAC8ASABmAIAAkQCdAKkAuQDEALkAmAB5AGcAWQBGADgANAAuACsAJwAeABQAEgAT
AAwABgACAAIA/f/8//v/+v/4//f/9//2//X/9f/2//f/9v/z//L/8//1//T/9P/0//X/
9P/0//X/8v/z//T/8f/y//P/9P/1//P/8v/x//H/9P/0//T/9P/0//T/8//z//H/8v/0
//T/9f/2//f/9//1//T/9P/0//X/9v/2//f/+f/3//f/9//3//b/9v/3//j/+f/6//v/
+f/5//n/+f/8//7//v/+//7//////wAA/v///wAAAQAEAAQABAAFAAQABAAEAAQABAAF
AAUABQAIAAgACQAJAAkACgAMAA0ADwAQABEAEgASABEAEAARABMAFQAWABcAFwAXABcA
FwAWABcAFwAWABcAGAAZABoAFwAWABUAFAAVABYAFgAWABUAEwARABAADwANAAwACgAK
AAkACAAIAAUABAADAAEAAQABAP///v/+//z//P/9//v/+v/5//j/+v/7//r/+f/4//j/
+P/3//j/+P/4//j/+v/4//j/+P/3//f/9//2//f/+P/5//r/+f/5//j/9v/3//n/+v/7
//n/+f/6//r/9//3//n/+f/6//r/+v/7//v/+//6//f/9//4//j/+P/4//n/+f/5//j/
+P/3//T/9f/3//j/+v/6//j/9f/z//T/9f/2//b/9//2//b/9//2//X/9P/z//T/9f/1
//b/9f/0//T/8//0//T/9f/2//b/9f/1//X/9P/z//H/7P/t//D/8v/0//P/8//y//H/
8v/y//L/8f/y//L/8v/z//D/8P/v/+7/7//u/+7/7//v//D/8P/w//H/8f/x//H/8f/v
//H/8v/w//D/7//t/+z/7v/w//L/8f/w/+//7v/w//H/8f/x/+//7v/u/+//7//u/+3/
6//u/+7/7//v/+7/7v/s/+7/7v/u/+7/7v/u/+7/7v/s/+v/6v/q/+v/7f/u/+//7P/s
/+v/6v/q/+v/7P/u//H/8//0//T/9f/1//X/9v/5//n/+P/4//j/+P/3//b/+f/6//3/
AQACAAIAAQAAAPz/+//5//f/+f/6//r/+f/1//P/8P/u/+//7v/u/+3/7f/r/+n/5//k
/+P/4f/f/+D/4//k/+X/4v/h/+D/3//h/9//3//g/+P/4//j/+L/4f/g/+D/4//o//D/
+f//////AAACAA0AJwBGAGQAegCHAJEAnwCrAK4AnQCCAG0AXQBLADwALgAgABgAEwAL
AAIA/v/6//f/9v/y//D/7P/n/+b/5f/k/+X/5f/m/+b/4v/h/+H/4f/j/+H/4f/j/+P/
4v/i/+L/3//e/97/3//g/+P/5v/l/+T/4//i/+H/4P/g/+D/4f/k/+T/5P/k/+L/4v/h
/+H/4//k/+b/5v/k/+T/5P/j/+T/5P/l/+b/5//o/+j/6f/o/+X/5P/j/+X/5v/o/+v/
6f/p/+n/6f/p/+n/6f/p/+r/7P/s/+z/7P/t/+3/7v/w//H/8v/z//P/8v/x//H/8v/0
//b/+P/4//n/+f/5//n/+P/4//f/+v/8////AQABAAAA///+/////////wEABAAFAAUA
BQAEAAMAAgABAAQABwAJAAoACQAIAAcABgAIAAgACAAIAAgACAAHAAYABAABAP7//P/9
//3//v/+//v/+f/3//b/9v/2//b/9f/1//X/8//y/+//7P/r/+v/7P/s/+z/7P/r/+v/
6f/n/+n/6v/r/+v/6v/q/+r/6v/q/+j/6P/o/+r/6//s/+z/6v/q/+r/6v/s/+3/7f/s
/+r/6//r/+v/6v/p/+n/6P/p/+v/7//x/+//7v/t/+3/7f/t/+z/6f/q/+z/7f/u/+3/
7f/s/+v/7f/u/+7/7P/r/+v/6v/q/+r/6v/p/+n/6//r/+v/6v/o/+b/5f/l/+j/6f/q
/+v/6v/p/+f/5v/m/+b/5//n/+n/6P/o/+j/5v/l/+X/5f/o/+n/6f/m/+X/5v/m/+b/
5P/l/+X/5f/o/+j/6P/n/+T/5P/k/+X/5//o/+j/6P/m/+T/4//j/+X/5v/m/+b/5//n
/+f/5//m/+P/5P/k/+X/5v/m/+X/5P/k/+T/5P/m/+b/5v/m/+b/5//n/+f/5P/i/+H/
4f/m/+b/5v/l/+P/4v/i/+H/4f/i/+T/5v/n/+T/4v/i/+L/4v/i/+L/4v/i/+b/5v/m
/+b/5P/j/+L/4v/j/+X/5v/n/+b/5v/l/+T/4//j/+P/5P/n/+n/6v/q/+r/6//s/+7/
8//z//L/8v/y//L/8f/w//L/8v/0//f/+P/4//f/9v/z//P/8v/x//L/9P/1//X/8f/v
/+z/6v/q/+r/6//r/+v/6f/n/+X/4f/f/9z/2f/c/9//4P/h/9//3//f/9//4P/f/+D/
4v/j/+P/4//i/93/3P/a/9v/4v/q//P/9//3//j//P8FABkAOABYAHIAfwCJAJcAqQC0
AKkAigBxAGMAUwBAADAAIgAaABMACwAEAAQAAAD7//b/8v/s/+j/5f/k/+P/4v/i/+P/
5f/m/+P/4f/g/9//4P/f/+D/4//j/+L/4v/i/9//3v/e/9//3//h/+P/4f/f/9//3//f
/9//4P/h/+P/5P/k/+T/5P/j/+L/4P/f/+D/4v/l/+b/5P/k/+T/4//k/+T/5f/m/+f/
6P/o/+n/5//l/+X/5f/p/+r/7P/v/+3/7f/t/+3/7f/t/+3/7f/w//L/8v/y//H/8f/w
//D/8v/z//T/9f/2//b/9v/3//f/+P/5//r//P/9//3//f/9//z//P/7/wAAAgAFAAcA
BwAGAAUABAAHAAcABwAJAAgACQAJAAkABwAHAAcABwAKAA0ADwAQAA0ADAALAAoACwAM
AA0ADgAOAA4ADQAMAA0ACwAJAAgACAAHAAcABgAEAAEA/v/8//z//P/8//v/+f/5//f/
9v/1//L/8f/x//P/9P/1//b/8//z//H/7//x//L/8//z//L/8v/y//L/8P/u/+7/7v/w
//H/8v/y//D/8P/w//D/8P/x//H/8P/x//P/9P/1//L/8f/x//D/8P/x//T/9f/z//L/
8f/x//L/8//z//H/8v/0//X/9v/z//P/8v/x//P/9P/0//L/8f/x//D/8P/w//D/7//v
//D/8f/y//L/7//u/+7/7//x//H/8f/x//D/7//t/+z/7v/u/+//7//v/+7/7v/u/+3/
6//q/+n/6//t/+7/7P/s/+z/6//q/+z/7f/t/+3/8P/w//D/7//t/+z/6//r/+z/7v/v
//D/7v/s/+v/6//r/+z/7P/s/+3/7f/t/+3/6//p/+v/7P/v//D/8P/v/+r/6v/q/+r/
7P/s/+z/7P/s/+3/7f/t/+v/6v/q/+v/8P/w//D/7//t/+z/7P/r/+z/7P/t/+7/7//u
/+3/7P/r/+r/6v/s/+z/7P/u/+7/7f/s/+r/6v/r/+v/7f/t/+7/7v/s/+v/6//r/+z/
7f/v//D/8f/0//b/+P/4//v/+//6//r//P/8//v/+f/4//f/+P/9/wAAAAD///////8A
AAAA/f/9//7//v/9//r/+f/3//b/9f/0//T/8//z//H/7//v/+7/7f/r/+f/5//p/+n/
6//r/+v/6//p/+n/5//n/+j/6f/p/+n/7P/r/+j/5v/n/+z/8v/7////AwAKABAAFQAn
AEQAYAB4AIcAkwClALsAvAClAIgAcQBbAEcAOgAuACgAJgAhABcADgAIAAIAAQAAAPz/
+P/2//P/8v/x//D/7f/t/+7/7v/u/+3/7f/t/+v/6f/p/+v/7P/s/+3/7v/t/+z/7P/t
/+v/7f/v/+3/7//v/+//7//s/+z/7P/t/+//8P/x//L/9P/0//P/8//y//L/8//y//P/
9P/1//X/8v/y//P/9P/3//j/+P/5//n/9//3//f/+v/6//v//f/9//3//f/9//v/+//7
//v//P/+//7//v/+//////8AAAAAAQACAAMABQAGAAcACQAGAAYABgAGAAcACQAKAAsA
DAAMAA0ADQAOAA4ADwAPABEAEgATABQAEwATABMAFQAYABkAGQAZABcAFwAXABcAFQAX
ABgAGAAaABoAGgAaABoAGgAaABoAHAAcABsAGgAYABUAEgAQABEAEQASABIAEwARAA8A
DgALAAoACQAHAAcABwAFAAQAAwAAAP/////+//7//v/+/wAAAQAAAP///v/+//7//f8A
AAAAAAAAAAAA/v/+//7//////////v/9//7///8AAP/////+//z//f///wAAAQD/////
AAAAAP////8BAAEAAgACAAIAAwABAAEAAAD9//7/AAABAAIAAAABAAEAAQD//wAAAAD+
/wAAAQABAAIAAwACAAAA//8AAAEAAgACAAEAAAAAAAEAAAD///7//f8AAAEAAQACAP//
/v/+//3//v/+////AAD+//3//f/9//z//f/9//r/+//8//z//P/6//v/+//7//z//P/8
//v/+v/6//r/+//5//r/+v/6//z/+v/5//n/+f/6//r/+v/+////AAABAAAA/f/+//7/
/v/+//3/+//6//z//v8AAP3//P/7//r//P/9//3//f/9//z//P/9//7//v/+//3////+
//7//f/8//r/+v/7//z//f/+//7//v/+//7//P/7//r/+v/7//3//v////7//v/9//z/
+//7//v//P///wEAAgACAAYABwAIAAoADwAPAA4ADgAOAAwACQAGAAkACgANABEAFAAU
ABMAEgARABEAEAAPABEAEgASABEADQALAAgABgAGAAYABwAHAAUAAwABAP///P/7//n/
9//4//v//P/9//z/+//6//n/+v/5//r//P/8//v/+v/4//f/+P/6//3/AgAKAA8AEQAT
ABYAHAAlAD0AXAB8AJAAnwCrALcAwwDEAK8AlAB/AG8AXQBOAEIAOAAyAC0AJwAiAB4A
GAAVABAADAAGAAIAAQAAAP///v/+////AQACAP///f/8//v//f/7//v//f/9//z//P/8
//v/+v/6//v/+//9/////f/7//v/+//7//v//P/9/////v/+//7//v/9//z/+v/5//z/
/v8BAAIAAAAAAAAA//8AAAAAAQACAAEAAgACAAMAAQD///////8CAAIAAwAFAAQAAwAC
AAEABAAFAAYABwAGAAgACAAIAAYABwAHAAgACQALAA0ADwAOAA4ADgAPAA8AEAARABIA
EgATABMAEwAUABQAFQAVABkAGgAcAB0AHQAcABsAGgAdAB0AHQAfACAAIQAhACEAHwAf
AB8AHwAhACMAJAAkACIAIgAiACIAIwAkACUAJgAkACQAIwAiAB8AHQAbABoAHAAbABsA
GgAXABUAEwASABEAEgATABMAEgARAA4ADAALAAgABwAHAAoACgAKAAoACAAHAAQAAQAD
AAYACQALAAoACgAKAAoACQAGAAUABAAIAAkACgAKAAYABgAGAAYABwAJAAoACgAMAA0A
DQANAAsACwAMAAwACwALAA0ADQANAAwACwALAA4ADwAPAA0ADwAQABAAEAANAA0ADAAL
AA0ADgAOAAwACwALAAoACgAOAA4ADQANAA0ADQANAAwACwAKAAoACwANAA0ADQANAAoA
CQAHAAYACQAKAAwADQAMAAoACQAIAAYABQAFAAUACAAJAAkABgAGAAYABQAEAAYABwAH
AAcABgAGAAYABQAEAAQABAAFAAcACAAIAAgABwAEAAIAAQADAAQABAAEAAMAAwADAAMA
AwABAAMABAAFAAYABgAFAAIAAgACAAIAAgACAAIAAgAAAAEAAQABAP///v/+////BAAE
AAQAAwABAAAAAAD/////AAACAAQABQAEAAMAAgABAAAAAAAAAAIAAgACAAIAAgABAAAA
AAAAAAEAAwADAAMABAADAAIAAAD//wEAAgADAAUABQAEAAUABQAIAAoADQANAA4ADgAQ
ABAADgAMAAsACgANABEAFQAWABMAEgARABEAEAAPAA8AEAARABEADwAPAAsACgAJAAgA
CAAHAAcABQADAAEAAAD///v/+f/5//v//f/9//3//f/7//v/+//5//n/+v/7//v////+
//3//P/6//n/+v8CAAsAEQARABQAGAAfAC0ASgBqAIIAlwClALMAwQDKAMMApgCNAH0A
bwBaAEwAQAA2AC0AJQAgABoAFAAPAA4ADAAIAAQA///+//3//P/7//v//P/8//r/+f/5
//n/9//1//X/9//4//j/+f/6//j/9v/1//X/8//1//f/9f/2//f/+P/5//b/9v/2//f/
+P/4//j/+P/2//b/9f/1//X/9v/4//j/+v/6//r/+f/2//b/9//4//f/+P/4//n/9//1
//X/9f/4//j/+f/7//r/+f/4//f/9f/1//X/9f/5//z//f/+//v/+//6//r//P/9//7/
///+//7//v////3//v///wAAAQADAAQABQAFAAQABAADAAcACAAKAAsACgAKAAoACgAL
AAsACwANABAAEQARABEAEAAPAA4ADQAOABEAEwAUABQAFAAUABQAEgASABIAEgAUABQA
EwASABAADQAKAAgACAAHAAcABgAFAAMAAQAAAP3//P/7//n/+v/7//r/+v/5//b/9f/1
//X/9P/z//L/8v/z//L/8f/v//D/8f/x//T/9P/0//T/8//w/+//7v/w//H/8v/y//L/
8v/y//L/8f/x//D/7v/v//H/8v/z//H/8f/y//L/8f/x//P/8//x//D/7//v//D/8f/x
/+//8P/y//P/9P/z//P/8v/x//P/9P/0//L/8f/x//D/8P/w//D/7//v//D/8f/y//L/
8P/u/+3/7f/v/+//7//v/+//7//u/+7/7P/s/+3/7f/u/+7/7//w/+7/7f/t/+3/7P/t
/+3/6v/p/+r/6v/q/+r/6//r/+v/7f/u/+//7//t/+z/6//r/+3/7v/u/+7/7v/s/+v/
6//p/+r/6v/q/+z/7f/u/+//7v/r/+z/7P/t/+7/7v/t/+r/6v/q/+r/6v/q/+r/6v/r
/+3/7v/v/+z/6v/p/+n/7v/u/+7/7f/t/+z/6v/o/+j/6P/o/+z/7P/s/+z/6v/p/+j/
6P/p/+v/7P/t/+3/7v/u/+7/6//r/+v/7P/t/+//8P/w//T/9f/2//j/+//7//r/+v/8
//z/+//6//j/+P/6//3/AAAAAP///v/9//3//P/7//v//P/8//v/+v/5//f/9v/0//L/
8f/v//L/8f/w/+//7P/r/+n/5//n/+n/6f/p/+n/6f/p/+n/5//l/+X/5v/o/+n/6v/q
/+f/5P/k/+P/6P/w//f/+f/7/wAABgANABsAOgBcAHQAhQCRAKEAsQC4AK0AkAB1AGUA
VwBEADQAKAAgABsAEwAMAAYAAgD9//r/+P/2//L/7//u/+3/7P/q/+n/6f/o/+f/5//o
/+n/6f/n/+f/6f/p/+j/6P/o/+b/5P/j/+P/5f/n/+n/5//n/+f/5//n/+T/5P/k/+X/
6P/o/+j/6P/o/+j/5//n/+f/6P/q/+r/7P/s/+z/6//p/+j/6P/o/+v/7P/s/+3/7f/r
/+v/6//s/+z/7f/v//H/8f/x//H/8P/v/+7/7f/u//D/8P/w//D/8f/x//L/8v/z//T/
9f/2//b/9v/3//X/9v/3//j/+v/7//v/+//6//r/+//7//3//v8AAAEABAAEAAQABAAD
AAMAAwAFAAgACQAJAAkABwAHAAcABwAHAAkACgAKAAsADAANAA4ADQAMAAsACgAMAAwA
CwAKAAcABQADAAIAAgABAAEAAAABAP///f/8//j/+P/4//f/9//3//X/9P/x/+7/7f/t
/+7/7v/u/+7/7//v/+3/6//p/+r/6//r/+3/7v/v//D/7v/s/+z/7P/s/+3/7v/u/+z/
7P/s/+z/6v/r/+v/6v/r/+3/7v/v/+7/7f/t/+z/7f/t/+//7//t/+z/6//r/+7/7//v
/+3/7v/w//H/8v/v/+//7v/t/+3/7v/u/+z/7P/t/+3/7v/u/+7/7f/t/+//7//v/+7/
7f/s/+z/7f/t/+3/7f/t/+3/7f/s/+z/6//q/+r/6f/s/+z/7f/u/+z/6//r/+v/7P/t
/+3/6v/p/+r/6v/q/+j/6f/p/+n/6//s/+3/7f/r/+r/6f/p/+v/7P/s/+z/7P/q/+n/
6f/n/+j/6P/o/+v/6//r/+v/6v/n/+j/6P/p/+r/6v/p/+f/6P/p/+r/6P/o/+j/6P/q
/+3/7//t/+z/6//q/+n/6P/q/+r/6v/q/+r/6f/o/+j/5v/n/+f/5//o/+r/6//s/+r/
6f/o/+j/6//t/+7/7v/u/+//8P/y//X/9f/0//T/+P/4//f/9v/1//T/9f/3//z//P/7
//r/+f/5//j/9//3//j/+P/3//b/9f/z//L/7//u/+7/7f/v/+3/6//p/+b/5f/j/+H/
4f/j/+P/4//l/+X/5f/l/+X/4//j/+T/5//n/+f/5v/j/+L/4P/h/+b/7v/3//v//f8C
AAgADwAjAEAAXgB0AIMAkQChAK8AsgCdAH4AaQBbAEkANgAqACIAHgAZABEACAACAPz/
9//0//L/8P/s/+n/6P/n/+b/5f/l/+b/5v/l/+X/5v/n/+T/4f/g/+H/4v/i/+P/5P/j
/+L/4v/j/+L/4//k/+H/4v/j/+T/5f/j/+L/4f/h/+P/5P/l/+b/5P/k/+P/4//j/+T/
5v/m/+j/6P/o/+f/5P/k/+X/5v/n/+j/6P/p/+v/6f/p/+n/6f/o/+j/6f/r/+v/6//r
/+n/6f/p/+n/6//u/+//8P/w//H/8f/y//D/8f/y//P/9//4//n/+//5//r/+//8////
AQACAAMABAAEAAUABQAFAAYACAAJAAsADAANAA4ADQANAA0ADwAOAA8ADwAPABEAEQAR
ABEAEQATABQAFAAUABQAFAAUABIAEgASABIAFAAUABMAEgARAA8ADQAMAAwACwALAAoA
CwAJAAcABgABAAAA///9//7////+//7//f/6//n/+f/4//j/+P/4//j/+f/4//f/9v/2
//b/9f/4//j/+P/4//b/9P/0//T/9f/1//X/9P/z//T/9f/2//T/9f/1//T/9f/3//j/
+f/5//n/+v/6//f/9//5//n/+//6//n/+f/3//f/9v/z//X/+P/6//z/+//7//r/+f/3
//j/+P/2//b/9//3//j/+P/4//f/9//5//n/+f/4//n/+P/4//n/9//3//f/9//5//n/
+P/4//j/+P/5//n/9//2//b/9v/0//P/8//z//L/8//z//D/8v/0//X/9v/z//P/8v/x
//X/9v/3//f/9P/0//T/9f/z//T/9P/0//f/9v/2//f/9v/2//X/9P/1//X/9f/1//X/
8//1//b/9P/0//P/8f/x//L/8//0//P/8v/x//D/9P/1//X/9f/0//L/8v/y//L/9P/0
//T/9P/2//X/9P/0//P/8//y//H/8v/0//X/9v/1//X/9f/2//X/9//4//j/+//9////
AgAEAAMAAQAAAAQABAADAAIAAQAAAAEAAwAJAAoACgAKAAkACQAIAAcABQAGAAYABQAE
AAMAAQAAAP3//P/8//v/+//5//f/9f/2//X/8//x/+7/7//u/+3/7v/v//D/8f/w/+3/
7P/s/+3/7f/t/+z/7//u//D/7//u//T//f8DAAcACgAOABMAHQAyAFAAbACBAI8AnQCt
ALwAvQCmAIcAdQBnAFQAQgA2ADAAKQAjABwAFAAKAAUAAgAAAPz//P/5//j/9//2//L/
8f/x//D/8f/x//L/8//y/+//7v/v//D/8P/x//L/8f/w//D/8f/u/+//8P/t/+7/7//w
//H/7v/u/+7/7//y//L/8v/y//L/8v/x//H/8P/w//H/8P/x//L/8//z//L/8v/z//T/
8//0//T/9f/1//P/8//z//T/9P/1//f/+P/5//r/+//5//n/+f/5//z//v/+//7//v//
////AAD//////////wIAAgACAAMAAwAEAAUABgAIAAkACQAJAAoACgALAAsADAAMAA0A
DQAPABAAEQASABIAEQAQABEAEgATABMAEwATABMAEwATABMAFQAWABYAFwAYABkAGgAZ
ABgAFwAWABgAGAAXABYAFgAVABQAFAARAA8ADgAMAA4ADQAMAAwACQAIAAcABQAHAAcA
BQAEAAMAAAD//////v/+//7//v/+/////v/9//z//P/8//v//f/+////AAAAAP7//v/+
//////////7//f/+////AAD//////v/8//3///8AAAEA/////wAAAAD9//3//////wIA
AgACAAMAAQABAAAA/f///wAAAAAAAAAAAQABAAEA//8AAAAA/v8AAAEAAQACAAEAAAD+
//3//////////v////7//v////z/+//6//n/+v/7//v//P/6//r/+//7//3//P/8//z/
AAD7/w==
         </WaveFormData>
      </LeadData>
      <LeadData>
         <LeadByteCountTotal>10000</LeadByteCountTotal>
         <LeadTimeOffset>0</LeadTimeOffset>
         <LeadSampleCountTotal>5000</LeadSampleCountTotal>
         <LeadAmplitudeUnitsPerBit>4.88</LeadAmplitudeUnitsPerBit>
         <LeadAmplitudeUnits>��V</LeadAmplitudeUnits>
         <LeadHighLimit>2147483647</LeadHighLimit>
         <LeadLowLimit>268435456</LeadLowLimit>
         <LeadID>V1</LeadID>
         <LeadOffsetFirstSample>0</LeadOffsetFirstSample>
         <FirstSampleBaseline>0</FirstSampleBaseline>
         <LeadSampleSize>2</LeadSampleSize>
         <LeadOff>FALSE</LeadOff>
         <BaselineSway>FALSE</BaselineSway>
         <ExcessiveACNoise>FALSE</ExcessiveACNoise>
         <MuscleNoise>FALSE</MuscleNoise>
         <LeadDataCRC32>1857777410</LeadDataCRC32>
         <WaveFormData>
BAAEAAQABAAEAAMAAwADAAUABQAFAAUABAAFAAUABgAEAAQABgAIAAoACgAKAAoADAAN
AA0ADQALAAoACQAIAAQAAQABAP///v/9//z//P/7//n/+P/2//b/9v/2//f/+P/6//3/
/////wAAAAAAAP///////////v/+//7//v/+//7//////////////wAAAAAAAAAAAAAC
AAIAAgAEAAcADgAXAB0AJQAvAEAAVgBqAGsAWQA4AAwA2/+m/2b/Mf8Y/wr//P72/v7+
E/83/17/ef+S/6v/v//Q/9z/5P/s//P/9v/6////AgADAAQABgAHAAgACQAKAAsADAAM
AA0ADgAOAA4ADwAPAA8AEAAQABAAEAAQABAAEQARABEAEQARABEAEgASABIAFAAUABQA
FAAVABUAFgAWABYAFgAWABYAFgAWABYAFwAXABcAFwAXABcAFwAXABgAGAAXABcAFwAZ
ABkAGgAaABoAGgAaABoAGQAZABkAGQAbABsAHAAcAB4AHgAeAB4AHwAfAB8AHwAeAB4A
HgAeAB4AHgAeAB4AHgAeAB4AHgAeAB4AHgAeAB0AHQAdABwAHAAcABwAGgAaABoAGgAZ
ABgAFwAWABUAFQAUABMAEwASABEAEQAQAA0ADQANAAwADQAMAAwACwAJAAkACAAIAAgA
BwAGAAYABgAGAAYABgAGAAYABwAHAAcABwAHAAcABwAHAAcABwAIAAgACAAIAAgACAAI
AAgABgAHAAcABwAIAAgACQAJAAcABwAHAAcABwAHAAcABwAJAAkACQAJAAcABwAHAAcA
CAAIAAgABwAHAAcACAAIAAYABQAFAAUACAAIAAgACAAKAAoACgAKAAoACgAKAAoACQAJ
AAkACQAHAAcABwAHAAkACQAJAAkABwAHAAcABgAIAAgACAAIAAYABgAGAAYABgAFAAUA
BQAFAAUABQAFAAUABQAEAAQABAAEAAMAAwADAAMAAwADAAMAAwADAAMAAwADAAMAAwAD
AAMAAwADAAMAAwADAAMAAQABAAEAAQADAAMAAwACAAAAAQABAAAAAQABAAEAAQADAAQA
BAAEAAIAAgACAAIAAgACAAIAAQABAAEAAgACAAAAAAAAAAAAAQABAAIAAgACAAIAAQAB
AAEAAQABAAEAAQABAAEAAQD/////////////////////AQABAAEAAQD//wAAAAAAAAAA
AAAAAAAAAAAAAP7//v/+////AAAAAAAAAAD+//3//f/9//7///8AAAEAAgADAAMABAAD
AAIAAwAEAAQABAAEAAQABAAFAAUABQAFAAQAAwACAAAA/f/9//v/+f/3//X/9P/0//P/
8//y//L/8v/y//P/9v/4//v//f/7//z//P/8//v/+//7//v/+v/6//r/+v/6//r/+//7
//v/+//7//z//P/8//z//P/8//z//P8AAAUADAARABUAIQAtADwAVABkAGMAUQAyAAYA
0/+c/1z/K/8S/wT/+P72/gD/F/87/17/e/+S/6n/vf/M/9b/3v/m/+v/8P/0//n//P/9
//7/AAABAAIAAwAEAAUABAAEAAUABgAGAAYABwAHAAUABgAGAAYACAAIAAgACQAHAAcA
BwAHAAcACAAIAAgACAAIAAgACAAJAAkACgAKAAwADAAMAAwADAAMAAwADQALAAsACwAL
AA0ADQANAA4ADgANAA0ADQALAAsADAAMAA4ADgAOAA4ADwAPAA8ADwANAA0ADgAOAA4A
DgAOAA4AEQARABEAEQASABIAEgASABIAEgASABIAEgASABIAEgASABIAEgASAA8ADwAP
AA4AEAAQABAADgAOAA4ADgANAAwACwAKAAkABwAGAAUABQAGAAUABQAEAAEAAQABAAAA
///+//7//f/9//3//P/8//z/+//6//r//P/8//z//P/6//r/+//7//v/+//7//v/+//7
//v/+//7//r/+f/4//r/+v/6//r/+P/5//n/+f/6//r/+//7//z//f/+/////v/9//z/
+//7//v/+//7//v/+//7//v//P/8//z/+//5//n/+v/6//z/+//7//v//v/+//7//v/8
//z//P/8//z//P/8//z/+//7//v/+//7//v/+//7//z//f/+/////f/9//3//P/8//z/
/P/8//z//P/8//z/+v/5//n/+f/7//v/+//7//v/+//6//r/+P/4//f/9//4//n/+v/7
//n/+f/5//n/+f/5//n/+f/3//f/9//3//f/9//3//f/+f/5//n/+f/5//n/+f/4//j/
+f/5//j/9//3//f/9//3//j/+P/4//r/+v/6//r/+P/4//j/9//3//f/+P/4//j/+P/4
//j/9//3//j/+P/4//j/9//3//f/9//3//f/+f/5//n/+f/3//f/9//3//n/+f/5//n/
9//5//n/+P/2//b/9v/2//j/+P/4//j/9v/3//j/+P/6//r/+v/5//n/+f/5//n/9//3
//j/+f/7//z//P/8//z//v/+//7/AAAAAAAAAQABAAEAAQAAAP///v/8//n/+f/3//X/
8//y//L/8//z//H/8P/w//D/8P/x//L/9P/1//f/9//4//r/+v/5//n/+f/5//j/+P/6
//r/+v/6//v/+//7//v/+f/6//r/+v/6//r/+v/6//z//v8DAAgAEQAXAB0AIQAuAEIA
VgBfAFcAQAAaAPP/yP+Q/1f/NP8m/x7/Fv8W/yX/Q/9g/3n/kv+p/73/zP/Y/+D/6P/t
//L/9P/5//7///8AAAIAAwAEAAUABgAHAAYABgAHAAgACgAKAAsACwALAAwADAAMAAwA
DAAMAA0ACwALAAsACwANAA4ADgAOAAwADAAMAAwADQANAA4ADgAOAA4ADgAOABAAEAAQ
ABEAEQARABEAEQARABEAEQASABIAEQARABEADwAPABAAEAASABIAEgASABMAEwATABMA
EwATABQAFAAWABYAFgAWABUAFQAVABUAFgAWABYAFgAWABYAFgAWABYAFgAWABYAGAAY
ABgAGAAVABUAFQAUABQAFAAUABIAEAAQABAADwAQAA8ADgANAA0ADAALAAsACgAJAAkA
CAAJAAkACQAIAAcABgAGAAUABQAFAAQABAAEAAMAAgACAAIAAgACAAIABAAEAAUABQAD
AAMAAwADAAUABQAFAAUACAAIAAgACAAIAAgACAAIAAcABwAGAAUABwAIAAoACwALAAsA
CwALAAsACwALAAsACQAJAAkACQALAAsACwALAAwADAAMAAsACQAJAAoACgAMAAsACwAL
AAoACgAKAAoACgAKAAoACgAMAAwADAAMAAkACQAJAAkACwALAAsACwALAAsACwALAAkA
CQAJAAgACgAKAAoACgAIAAgACAAIAAoACQAJAAkACQAJAAkACQAJAAkACAAIAAgACAAH
AAcABwAHAAcABwAHAAcABwAHAAUABQAFAAUABQAFAAUABQAHAAcABwAHAAUABQAFAAUA
BwAHAAcABgAGAAcABwAGAAUABQAFAAUAAwAEAAQABAAGAAYABgAGAAYABgAGAAUAAwAD
AAQABAAEAAQABAAEAAMAAwAEAAQABAAEAAMAAwAFAAUABQAFAAUABQAFAAUABQAFAAUA
BQAFAAUABQAFAAUABQAEAAQABAAEAAQABgAGAAYABgAEAAUABgAGAAQABAAEAAMABQAF
AAUABQAFAAUABgAHAAcACAAIAAgACAAKAAoACgAKAAoACgALAAsACwALAAoACQAIAAYA
AwAFAAMAAQD///3//P/8//v/+f/4//j/+P/4//n/+v/8/wEAAwADAAQAAgACAAEAAQAD
AAMAAgACAAIAAgACAAIAAQABAAEAAQABAAIAAgACAAQABAAEAAQABAAGAA0AFAAbACMA
KQA1AEYAWgBoAGUATwAsAAAAz/+Y/1r/Lf8a/xD/CP8M/xr/Nf9X/3b/j/+k/7n/y//Y
/+D/6v/y//f//P8AAAMABgAFAAYACAAJAAoACwAMAA0ADAAMAA0ADgAQABAAEQARAA8A
EAAQABAAEAAQABAAEQARABEAEQARABEAEgASABIAEgASABIAEgATABMAFAAUABQAFAAU
ABQAFAAUABQAFQATABMAEwATABUAFQAVABYAFgAVABUAFQAVABUAFgAWABYAFgAWABYA
FwAXABcAFwAXABcAGAAYABgAGAAYABgAGwAbABsAGwAcABwAHAAcABoAGgAaABoAGgAa
ABoAGgAaABoAGgAaABsAGwAbABoAGAAYABgAFgAYABgAGAAXABQAEwASABEAEQAQAA8A
DwAOAA0ADQAMAA0ADQANAAwACQAIAAgABwAFAAUABAAEAAUABQAFAAYABAAEAAQABAAE
AAQABQAFAAUABQAFAAUABwAHAAcABwAHAAYABQAEAAYABgAGAAYABgAHAAcABwAGAAYA
BwAHAAcABwAHAAcABwAHAAcABwAJAAkACQAJAAcABwAHAAcACAAIAAgABwAJAAkACgAK
AAgABwAHAAcACAAIAAgACAAIAAgACAAIAAgACAAIAAgABwAHAAcABwAHAAcABwAHAAcA
BwAHAAcABwAHAAcABgAEAAQABAAEAAYABgAGAAYABgAFAAUABQAFAAUABQAFAAUABQAE
AAQABAAEAAMAAwADAAMAAwADAAMAAwADAAMAAwADAAMAAwADAAMAAwADAAEAAQABAAEA
AwADAAMAAwADAAMAAwACAAIAAwADAAIAAQABAAEAAQABAAIAAgACAAIAAgACAAIAAgAC
AAIAAQADAAMABAAEAAIAAgACAAIAAQABAAIAAgAEAAQAAwADAAMAAwADAAMAAQABAAEA
AQADAAMAAwADAAMAAwADAAMAAwADAAMAAwABAAAAAAAAAAAAAAACAAIAAgACAAIAAgAC
AAIAAAABAAIAAgACAAIAAgABAAEAAQABAAEAAQABAAIAAwADAAQABAAEAAgACgAKAAoA
CAAIAAgACQALAAsACwAKAAkACAAGAAMAAwABAP///f/7//r/+v/5//n/+P/4//j/9v/3
//j/+v/9//////8AAAAAAAD/////AQABAAAAAAAAAAAAAAAAAAEAAQABAAEAAQACAAIA
AgAAAAAAAAAAAAIABAAJABAAFwAdACUALQA8AFIAZgBpAFkAPAAQAOH/qv9o/zP/Gv8O
/wD//P4G/xv/Pf9g/33/lP+t/8H/0P/a/+T/7v/x//T/+P/9/wAAAQACAAQABQAGAAcA
CAAJAAoACgALAAwADgAOAA8ADwAPABAAEAAQABAAEAAQABEADwAPAA8ADwAPABAAEAAQ
ABAAEAAQABAAEQARABIAEgASABIAEgASABMAFAAVABcAFQAVABUAFQATABMAEwAUABQA
EwATABMAFQAVABYAFgAWABYAFgAWABUAFQAVABUAFwAXABgAGAAYABgAGAAYABkAGQAZ
ABkAGAAYABgAGAAaABoAGgAaABoAGgAaABoAGgAaABoAGgAZABkAGQAYABYAFgAWABQA
FgAWABYAFQAWABUAFAATABEAEAAPAA8AEAAPAA8ADgALAAsACwAKAAkACAAIAAcACQAJ
AAgACAAHAAUAAwACAAQABAAEAAQAAgACAAMAAwADAAMAAwADAAUABQAFAAUABAAEAAQA
BAAEAAQABAAEAAQABQAFAAUABAAEAAUABQAFAAUABQAFAAUABQAFAAUABQAFAAUABQAH
AAcABwAHAAYABgAGAAUABQAFAAYABgAIAAcABwAHAAYABgAGAAYABAAEAAQABAAEAAQA
BAAEAAUABQAFAAUABQAFAAUABQAFAAUABQAFAAUABQAFAAQABAAEAAQABAAEAAQABAAE
AAQAAwADAAMAAwADAAMAAwAFAAUABAAEAAIAAgABAAEAAwADAAMAAwABAAEAAQABAAEA
AQABAAEAAQABAAEAAQD//////////wAAAQACAAMAAgABAAAA/v8AAAEAAQAAAP//////
//////8AAAAAAAAAAAAAAAAAAP7//v/+//3//////wAAAAD+//7//v/+//3//f/+//7/
/v/+//3//f/9//3//f/9//v/+//7//v/+//7//v/+//7//v/+//7//3//f/9//3////+
/wAAAAAAAAAA/v/+//7//v/+//7///8AAP7//v/+//7//f/9//3//f/9//3//f/+////
//8AAAAA/v8AAAIAAgADAAQABQAGAAcABwAHAAcABAADAAIAAAD9//3/+//5//f/9f/0
//T/8//z//L/8v/w//D/8f/y//b/+f/7//v//P/8//z/+//5//n/+f/4//r/+v/6//r/
+P/5//n/+f/5//n/+v/6//r/+v/6//r//P/8//7/AwAKABEAGQAfACkAOgBQAGAAYQBT
ADQADADf/6z/cP87/yL/FP8K/wb/EP8p/0n/aP+B/5r/r//B/87/2P/i/+r/7//0//j/
+f/8////AAACAAMAAgADAAQABQAGAAYABwAIAAgACAAJAAkACQAKAAoACgAMAAwADAAN
AA0ADQANAA0ADQAOAA4ADgAOAA4ADgAOAA8ADwAQABAADgAOAA4ADgAQABAAEAARABEA
EQARABEAEQARABEAEgASABEAEQARABEAEQASABIAFAAUABQAFAATABMAEwATABMAEwAU
ABQAFAAUABQAFAAVABUAFQAVABYAFgAWABYAGAAYABgAGAAWABYAFgAWABQAFAAUABQA
EwATABMAEgAUABQAFAASABIAEgASABEAEAAPAA4ADQAPAA4ADQANAAoACQAJAAgACQAJ
AAkACAAHAAYABgAFAAUABQAEAAQAAgABAAAAAAAAAAAAAAAAAAEAAgAEAAUAAwADAAMA
AwADAAMAAwADAAUABgAHAAgABgAGAAYABgAEAAUABQAFAAQABAAFAAUABQAFAAUABQAF
AAUABQAFAAcABwAHAAcABwAHAAcABwAIAAgACAAHAAUABQAGAAYACAAHAAcABwAIAAgA
CAAIAAgACAAIAAgACAAIAAgACAAIAAkACgALAAoACQAIAAcACQAJAAkACQALAAsACwAK
AAgACAAIAAgABgAGAAYABgAHAAcACAAJAAgABwAGAAUABwAHAAYABgAGAAYABQAFAAUA
BQAFAAUABwAHAAcABwAFAAUABQAFAAUABQAFAAUABwAHAAcABwAHAAcABwAHAAcABwAH
AAYABgAHAAcABgAFAAUABQAFAAMABAAEAAQABgAGAAYABgAGAAYABgAFAAMAAwAEAAQA
BgAGAAYABgAFAAUABgAGAAYABgAFAAUABQAFAAUABQAHAAcABwAHAAUABQAFAAUAAwAD
AAMAAwADAAMABAAEAAQABAAEAAYABgAGAAYABAAFAAYABgAEAAQABAADAAMAAwADAAMA
AwADAAQABQAHAAgACAAIAAgACgAKAAoACgAKAAoACwALAAsACwAKAAsACgAIAAUAAwAB
AP///f/7//r/+v/5//v/+v/6//r/+P/5//r//P///wEAAQACAAAAAAD/////AAABAAEA
AgAAAAAAAAAAAAEAAQABAAEAAwAEAAQABAADAAIAAQAAAAQACAANABQAGwAhACcAMQBA
AFYAZgBnAFUANAAKAN3/qv9w/0H/Kv8g/xb/Fv8g/zf/V/90/43/pP+5/8v/2P/i/+r/
8P/1//r/AAADAAIAAwAEAAYABwAIAAkACgALAAwADAANAA4ADgAOAA8ADwAPABAAEAAQ
ABAAEAAQABEADwAPAA8ADwAPABAAEAAQABIAEgASABIAEQARABIAEgASABIAEgASABIA
EgASABMAEwATABMAEwARABEAEQASABIAEQARABEAEgATABUAFgAUABQAFAAUABUAFQAV
ABUAFwAXABgAGAAWABYAFgAWABcAFwAXABcAGAAYABgAGAAYABgAGAAYABgAGAAYABgA
GAAYABgAGAAXABcAFwAWABYAFgAWABQAFAAUABQAEwAUABMAEgARAA8ADgANAA0ADAAL
AAsACgAHAAcABwAGAAUABAAEAAMAAwADAAIAAgACAAEAAAAAAAIAAgACAAIAAgACAAMA
AwABAAEAAQABAAMAAwADAAMAAgACAAIAAgAEAAQABAAEAAIAAwADAAMABAAEAAUABQAF
AAUABQAFAAUABQAFAAUAAwADAAMAAwAFAAUABQAFAAQABAAEAAMABQAFAAYABgAEAAMA
AwADAAQABAAEAAQABAAEAAQABAAEAAQABAAEAAMAAwADAAMAAwADAAMAAwADAAMAAwAD
AAEAAQABAAAAAgACAAIAAgACAAIAAgACAAAA/////////////////////////v/+//7/
/v/9//3////////////9//3//f/9//3//f/9//3//f/9//3//f/9//3//f/9//3//f/9
//3/+//7//v/+v/8//3//f/8//v/+//7//v/+f/6//r/+v/6//r/+v/6//r/+v/6//n/
+//7//z//P/6//r/+v/6//n/+f/6//r//P/8//v/+//5//n/+f/5//v/+//7//v/+f/5
//n/+f/5//n/+f/5//n/+f/5//n/+//8//r/+v/6//r/+v/6//r/+v/6//r/+v/7//v/
+v/5//j/+P/3//f/9//3//f/9//3//r/+//7//z//P/8//7/AAAAAAAAAAAAAAAAAQAB
AAEA///+//3//P/6//f/9//1//P/8f/v/+7/8P/v/+//7v/u/+7/7v/v/+7/8P/z//X/
9f/2//b/9v/3//f/9//3//T/9P/0//T/9v/2//f/9//3//f/9//4//b/9v/2//b/+v/4
//b/+P/9/wQACwATABsAIwAyAEgAXgBlAFUAOAAOAOH/rP9u/zH/FP8G//j+8v76/g3/
L/9U/3H/jP+j/7X/xP/Q/9r/4v/p/+7/8v/1//j/+f/6//z//f8AAAEAAgADAAQABAAF
AAYACAAIAAkACQAHAAgACAAIAAgACAAIAAkACwALAAsACwANAA4ADgAOAAwADAAMAAwA
DQANAA4ADgAOAA4ADgAOAAwADAAMAA0ADwAPAA8ADwANAA0ADQAOAA4ADQANAA0ADQAN
AA4ADgAMAAwADAAMAA0ADQANAA0ADQANAA4ADgAOAA4ADgAOAA8ADwAPAA8AEAAQABAA
EAAQABAAEAAQABAAEAAQABAAEAAQABAAEAAPAA8ADwAOABAAEAAQAA4ADAAMAAwACwAM
AAsACgAJAAkACAAHAAcABAADAAMAAgABAAEAAQAAAAEAAAAAAP///f/9//z//P/8//v/
+v/6//z//P/8//z/+v/6//v/+//9//3//f/9//v/+//7//v//P/8//z//P/8//z//P/8
//z//f/9//3//v/+///////9//3//f/9//3//f/9//3//f/9//3//f/9//3//f/9/wAA
AAAAAP///////wAAAAD+//3//f/9//7//v/+//7//v/+//7//v8AAAAAAAAAAP//////
//////////////////////////3//f/9//z//P/8//z//P/8//z//P/8//7//f/9//3/
/f/9//3//f/9//3//P/8//z//P/7//v/+//7//v/+//5//n/+f/5//n/+f/5//n/+//7
//v/+//5//n/+f/5//v/+//7//v/+f/5//n/+P/4//n/+f/4//n/+f/5//n/9//4//j/
+P/4//j/+P/4//j/+P/4//f/+f/5//r/+v/4//j/+P/4//f/9//4//j/+P/4//f/9//3
//f/9//3//f/9//3//f/+f/5//n/+f/5//f/9v/4//j/+P/4//j/+P/4//j/9v/3//j/
+P/6//r/+v/5//f/9//3//f/9//3//j/+f/5//r/+v/6//z//v/+//7//v/+//7////9
//3//f/8//v/+v/4//X/9//1//P/8f/v/+7/7v/t/+3/7P/s/+z/7P/t/+7/8P/z//X/
9f/2//b/9v/1//X/8//z//L/8v/y//L/8v/y//X/9f/1//X/9f/2//b/9v/2//b/9v/2
//T/+P/9/wIACwARABcAIQAwAEYAWgBhAFMAOAAQAOP/sP9y/zf/GP8I//r+9P78/hH/
Nf9Y/3P/iv+j/7X/wv/O/9j/4P/l/+r/8P/z//T/9f/2//j/+f/6//v//P/9//7//v//
/wAAAgACAAMAAwADAAQABAAEAAQABAAEAAUABQAFAAUABQAFAAYABgAGAAYABgAGAAYA
BwAHAAgACAAIAAgACAAIAAYABgAGAAcABwAHAAcABwAHAAcABwAIAAoACQAJAAkACQAJ
AAoACgAKAAoACgAKAAsACwALAAsACwALAAwADAAMAAwADAAMAAsACwALAAsADgAOAA4A
DgAOAA4ADgAOAA4ADgAOAA4ADAAMAAwADAALAAsACwAKAAwADAAMAAoACgAKAAoACQAI
AAcABgAFAAMAAgABAAEAAgABAAEAAAD////////+//v/+v/6//n/+//7//r/+v/4//f/
9v/2//j/+P/4//j/+P/4//n/+f/3//f/9//3//n/+f/5//n/+v/6//r/+v/6//r/+v/6
//z//f/9//3/+v/6//v/+//7//v/+//7//n/+f/5//n/+f/5//n/+f/7//v/+//7//r/
+v/6//n/+f/5//r/+v/6//n/+f/5//r/+v/6//r//P/8//z//P/7//r/+f/4//n/+f/5
//n/+f/5//n/+f/5//n/+f/5//v/+//7//r/+P/4//j/+P/4//j/+P/4//j/9//3//f/
9//3//f/9//3//f/9v/2//b/9v/1//X/9f/1//X/9f/1//X/9f/1//X/9f/1//X/8//z
//P/8//z//P/8//z//P/8//z//P/9f/1//X/9P/y//P/8//y//P/8//z//P/8//0//T/
9P/2//b/9v/2//b/9v/2//X/8//z//T/9P/0//T/9P/0//P/8//0//T/9P/0//P/8//z
//P/8//z//L/8v/y//L/8v/0//T/9P/0//L/8//0//T/9P/0//T/8//z//P/8//z//P/
8//0//X/9f/2//b/9v/4//r/+v/6//r/+v/6//v/+//7//v/+v/5//j/9v/z//P/8f/v
/+3/6//q/+r/6f/p/+j/6P/o/+r/6//s/+7/7//x//H/8v/0//T/8//z//H/8f/w//D/
8P/w//D/8P/x//H/8f/x//H/8v/y//L/8v/y//L/8v/y//T/+f8AAAkADwAXACUANABI
AFoAVwBFACQA+P/J/5D/UP8j/wz//v7y/vT+AP8d/0H/YP95/5D/qf+7/8b/0P/a/+D/
5f/q/+7/8f/y//P/9P/2//f/+P/5//r/+//8//z//f/+//7//v//////AQACAAIAAgAB
AAAA/////wEAAQABAAEAAwAEAAQABAACAAIAAgACAAMAAwAEAAQAAgACAAIAAgAEAAQA
BAAFAAUABQAFAAUABQAFAAUABgAGAAUABQAFAAUABQAGAAYABgAGAAYABgAHAAcABwAH
AAcABwAIAAgACAAIAAgACAAHAAcABwAHAAgACAAIAAgACgAKAAoACgAIAAgACAAIAAgA
CAAIAAgABwAHAAcABgAEAAQABAACAAIAAgACAAEAAgABAAAA//////7//f/9//7//f/9
//z/+//7//v/+v/5//j/+P/3//f/9//2//b/+P/3//b/9v/2//b/9v/2//b/9v/3//f/
9//3//f/9//3//f/9//3//j/+P/4//j/+P/4//j/+P/2//f/9//3//j/+P/5//n/+f/5
//n/+f/5//n/+f/5//n/+f/5//n/+f/5//n/+f/4//j/+P/3//n/+f/6//r/+v/5//n/
+f/4//j/+P/4//r/+v/6//r/+v/6//r/+v/5//n/+f/5//n/+f/5//n/+f/5//n/+f/5
//n/+f/4//j/+P/4//j/+P/4//j/+P/2//X/9f/1//f/9//3//f/9f/1//T/9P/0//T/
8//z//P/8//z//P/8//z//P/8//x//H/8f/x//P/8//z//P/8//z//P/8//x//H/8f/x
//H/8f/x//D/8P/x//H/8P/x//H/8f/x/+//8P/w//D/8P/w//D/8P/w//D/8P/v/+//
7//w//D/8P/w//D/8P/v/+//8P/w/+7/7v/t/+3/7//v/+3/7f/s/+7/7v/u/+7/7v/u
/+7/7v/s/+3/7v/u/+7/7v/u/+3/7f/t/+3/7f/t/+3/7v/v/+//8P/w//D/8P/y//L/
8v/0//T/9P/1//f/9//3//b/8//y//D/7f/t/+v/6f/n/+P/4v/i/+H/4f/g/+D/4P/g
/+H/4v/k/+f/6f/p/+r/6v/q/+n/6f/p/+n/6P/o/+j/6P/o/+j/6f/p/+n/6f/n/+j/
6P/o/+r/6v/q/+r/6v/q/+//9v/9/wUACwATACAANABKAFUAUQA8ABoA6/+6/4D/P/8S
//7+7v7k/uj+9/4V/zr/Wf90/43/of+y/77/yP/Q/9f/3v/i/+f/6v/p/+r/7P/t/+7/
7//w//H/8v/y//P/9P/0//T/9f/1//f/+P/4//j/9v/2//b/9//3//f/9//3//f/+P/4
//j/9v/2//b/9v/3//f/+P/4//j/+P/4//j/+v/6//r/+//5//n/+f/5//v/+//7//z/
/P/7//v/+//5//n/+v/6//z//P/8//z/+//7//v/+//7//v//P/8//7//v/+//7//f/9
//3//f/+//7//v/+//7//v/+//7//v/+//7//v/+//7//v/+//3//f/9//z//P/8//z/
+v/4//j/+P/3//b/9f/0//P/9f/0//P/8//y//H/8f/w/+//7//v/+7/7f/s/+z/6//p
/+n/6P/o/+j/5//m/+b/5v/m/+b/5v/k/+T/5f/l/+f/5//n/+f/5//n/+f/5//o/+j/
6P/o/+j/6P/o/+j/5v/n/+f/5//o/+j/6f/p/+f/5//n/+f/5//n/+f/5//n/+f/5//n
/+f/5//n/+f/6P/o/+j/5//n/+f/6P/o/+j/5//n/+f/5v/m/+b/5v/m/+b/5v/m/+b/
5v/m/+b/5//n/+f/5//n/+f/5//n/+f/5//n/+f/5//n/+f/5v/m/+b/5v/m/+T/5P/k
/+T/5P/j/+P/4//j/+P/4//j/+P/4//i/+L/4v/i/+H/4f/h/+H/4f/h/+H/4f/h/+H/
4f/f/w==
         </WaveFormData>
      </LeadData>
      <LeadData>
         <LeadByteCountTotal>10000</LeadByteCountTotal>
         <LeadTimeOffset>0</LeadTimeOffset>
         <LeadSampleCountTotal>5000</LeadSampleCountTotal>
         <LeadAmplitudeUnitsPerBit>4.88</LeadAmplitudeUnitsPerBit>
         <LeadAmplitudeUnits>��V</LeadAmplitudeUnits>
         <LeadHighLimit>2147483647</LeadHighLimit>
         <LeadLowLimit>268435456</LeadLowLimit>
         <LeadID>V2</LeadID>
         <LeadOffsetFirstSample>0</LeadOffsetFirstSample>
         <FirstSampleBaseline>0</FirstSampleBaseline>
         <LeadSampleSize>2</LeadSampleSize>
         <LeadOff>FALSE</LeadOff>
         <BaselineSway>FALSE</BaselineSway>
         <ExcessiveACNoise>FALSE</ExcessiveACNoise>
         <MuscleNoise>FALSE</MuscleNoise>
         <LeadDataCRC32>2889513132</LeadDataCRC32>
         <WaveFormData>
5P/k/+T/5P/k/+T/4//j/+P/4//j/+T/4v/j/+P/5f/l/+X/5//n/+b/5v/m/+f/6f/q
/+v/6//r/+v/6//r/+n/6f/o/+f/5v/k/+T/5P/j/+L/4v/i/+L/4v/i/+L/4//j/+X/
5f/l/+X/5f/k/+P/4f/h/+D/3f/d/93/3f/e/97/3v/e/97/3v/f/9//4P/g/+D/4P/i
/+L/4P/i/+T/7f/4/wkAIwBHAHUAqwDhAAgBIwE2AUIBQAEzAR8B+wDGAIQAQQD2/53/
YP9j/4P/lf+h/7D/wf/M/9T/2P/b/9//4v/l/+n/6v/o/+j/6f/p/+n/6v/q/+r/6v/r
/+v/7P/s/+3/7f/t/+7/7v/u/+//7//w//H/8v/y//L/8v/y//X/9f/3//f/9f/2//b/
+P/4//j/+f/6//v//P/8//3//f/9//7//v///wAAAAABAP//AQACAAMABgAGAAcACAAJ
AAkACgALAAwADQAOAA8AEAARABIAEwAWABcAGQAaABsAHAAdAB8AHgAfACIAIwAkACYA
JwApACwALgAxADEAMQAzADUANwA5ADoAOwA9AD4APwBCAEQARgBIAEkASgBKAEoASwBL
AEsASwBLAEsATABLAEoASQBGAEYARQBDAEIAQQBAAD0APQA8ADsAOQA1ADMAMQAvAC0A
KwApACYAIQAgAB4AHAAaABgAFQASAA8ADgAMAAoACAAGAAUAAwABAP///f/8//r/+f/3
//f/9f/0//P/8v/z//P/8//z//P/8//y//L/8P/w//D/8P/x//H/8f/y//L/8v/y//L/
8v/z//P/8//x//H/8v/y//L/8f/x//H/8//0//T/9P/0//T/9P/0//X/9f/1//T/8v/y
//L/8v/w//D/8P/w//L/8v/y//H/8f/x//H/7//v/+//7//v/+z/7P/s/+z/7v/s/+v/
6v/q/+v/6//q/+j/6P/o/+b/5//n/+f/5//l/+X/5f/l/+f/5v/l/+X/5f/l/+X/5f/j
/+P/4//i/+T/5P/k/+T/4//i/+H/4P/i/+L/4f/g/+D/4P/g/+H/4f/h/9//3//h/+H/
4f/h/9//4P/g/+D/4P/f/9//3//f/9//3//f/9//3//f/9//4f/h/+H/4f/f/9//3//f
/+H/4P/g/+D/3v/e/9//4P/e/93/3f/d/9//3v/e/97/3v/e/97/3//d/97/3P/c/9z/
3P/e/97/3v/e/97/3f/d/97/3P/c/9z/3P/c/9z/2//b/9z/3f/e/+D/3v/f/9//4f/h
/+H/4//j/+T/5P/k/+X/4//k/+X/5f/l/+X/5f/l/+P/4//i/+H/4P/e/97/3v/e/97/
3//g/97/3v/e/97/4f/h/+P/4//j/+P/4//i/9//3f/d/9z/2f/Z/9n/2f/c/9z/3P/c
/97/3v/f/9//3v/e/97/3v/e/97/3v/e/+b/7f/4/wcAIQBFAHUArQDhAAYBIQE2AUAB
OgErARMB6wCyAG4ALQDg/43/XP9n/4P/lf+j/7T/wf/M/9L/1P/Z/9v/3v/h/+X/5v/m
/+b/5//n/+f/6P/o/+j/6P/p/+n/6v/q/+v/6//r/+r/6v/q/+v/7f/u/+//8P/u/+7/
7v/u/+//7//x//H/8f/y//L/9P/0//T/9f/2//f/+P/4//n/+//7//z//P/9//7//v//
////AQACAAMAAgACAAMABAAFAAUABgAHAAgACQAKAAsADgAPABAAEQAQABEAEwAUABUA
FgAXABkAGgAbAB4AHwAgACIAIwAlACgAKgAtAC0ALQAvADEAMwA1ADYANwA5ADoAOwA+
AEAAQABCAEMARABGAEYARwBHAEcARwBHAEcARABDAEIAQQBCAEIAQQA/ADwAOwA6ADcA
NwA2ADUAMwAwAC0AKgAnACYAJQAkACIAHwAeABwAGgAWABQAEQAOAA0ADAAKAAgABAAC
AAEA///9//v/+f/4//j/9//1//X/8//y//H/8P/x//H/8f/x//P/8//y//L/8f/w/+//
7v/v/+//7//w/+7/7v/u/+7/8P/x//H/8f/v/+//8P/w//D/7//v/+//8f/y//L/8v/y
//L/8v/y//P/8//z//L/8P/w//D/8P/w//D/8P/w//L/8v/y//H/8f/x//H/7//v/+//
7//v/+z/7P/s/+z/7P/q/+n/6P/o/+n/6f/o/+j/6P/o/+b/5f/l/+X/5f/l/+X/5f/l
/+f/5v/l/+X/4//j/+P/4//h/+H/4f/g/+L/4v/i/+L/4v/i/+L/4v/i/+L/4f/g/+L/
4v/i/+P/4f/h/9//3//h/+H/4f/h/+H/4v/i/+L/4P/f/9//3//f/9//3//f/9//3//f
/9//4f/h/+H/4f/f/9//3//f/9//3v/e/97/4P/g/+H/4v/g/9//3//f/+H/4P/g/+D/
4P/e/+D/4P/g/+D/4P/g/+D/4P/g/9//3//g/+D/4P/g/+D/4P/g/9//3//f/9//3//g
/+D/4f/f/+H/4f/h/+X/5f/m/+b/5v/n/+f/6P/p/+n/6f/p/+v/6//p/+n/5v/l/+L/
4P/i/+L/4v/i/+P/5P/k/+T/5P/k/+X/5f/l/+X/5f/l/+f/5v/j/+H/4f/g/9//3//h
/+H/4v/i/+D/4P/g/+D/4f/h/+L/4v/k/+T/5P/k/+T/5P/o//H//v8RACkARwBxAKcA
4QASATUBSAFOAUQBMwEVAeMAogBcABkAzv97/07/Wf91/4v/nf+s/7v/yP/Q/9L/2f/f
/+T/5//r/+7/7v/u/+//7//v//D/8P/w//D/8f/x//L/8v/z//P/8//2//b/9v/3//X/
9v/3//j/+P/4//j/+P/5//n/+//7//v//P/8//7//v/+////AAABAAIAAgADAAMAAwAE
AAQABQAGAAYABwAHAAkACgALAAwADAANAA4ADwAPABAAEQAUABUAFgAXABgAGQAaABsA
HAAdAB8AIAAjACQAJQAnACYAJwAqACsALgAwADEAMwA0ADYAOQA5ADsAPQA/AEEARQBG
AEcASQBIAEkATABOAE4AUABRAFIAUABQAFEAUQBTAFMAUwBTAFIAUQBQAE8ATABMAEsA
SQBIAEcARgBDAEEAQAA/AD0AOwA5ADcANQAzADEALwAsACkAKAAmACQAIgAgAB0AGgAX
ABYAFAASABAADgANAAsACwAJAAcABgAEAAMAAQABAP///v/9//z/+//7//v/+//7//v/
+v/6//r/+v/6//r/+f/5//n/+v/8//z//P/8//z//f/9//3/+//7//z//P/+//3//f/9
//3//v/+//7//v/+//7//v/////////+//7//v/+//7//v/+//7//v/8//z//P/7//3/
/f/9//v/+//7//v/+//4//j/+P/4//r/+P/3//b/9v/3//f/9v/2//b/9v/0//P/8//z
//P/8//z//P/8//x//D/7//v/+//7//v/+//7//v/+//7v/u/+7/7v/u/+7/7v/u/+7/
7v/u/+3/7P/s/+z/7P/t/+3/7f/r/+v/6//r/+v/6//r/+z/7P/s/+z/6//r/+v/6f/p
/+n/6f/r/+v/6//r/+v/6//r/+v/6f/p/+n/6f/r/+r/6v/q/+j/6P/p/+r/7P/r/+v/
6//r/+r/6v/q/+r/6v/o/+r/6v/q/+r/6P/o/+j/5//p/+r/6v/q/+r/6v/q/+r/6f/p
/+n/6f/p/+r/6v/r/+v/7f/t/+3/7f/t/+7/7v/u/+//7//w//P/8//z//P/8//z//H/
8f/u/+3/6v/o/+r/6v/q/+r/6f/q/+r/6v/q/+r/6//r/+//7//v/+//7f/s/+n/5//n
/+b/5f/l/+X/5f/m/+b/5v/m/+b/5v/n/+f/6P/o/+j/6P/o/+j/6P/q//L/+/8IAB0A
OwBhAJMAywD9ACIBOwFGAUgBPAEnAQUB0wCSAFAAEQDC/3f/YP91/5H/of+v/77/y//U
/9r/3v/j/+f/6v/t/+//8P/w//D/8f/x/+//8P/w//D/8v/z//P/9P/0//X/9f/1//b/
9v/2//f/9//4//n/+v/6//r/+v/6//v/+//9//3//f/+//7/AAAAAAAAAQACAAMABAAE
AAUABQAFAAYABgAFAAYABgAHAAkACwAMAA0ADAAMAA0ADgAPAA8AEAARABIAEwAUABUA
GAAZABoAGwAcAB0AHwAgAB8AIAAhACMAJgAnACoAKwAsAC4ALwAxADQANgA5ADkAOwA9
AD8AQQBBAEIAQwBFAEYARwBKAEwATABOAE8AUABSAFIAUwBTAFEAUQBRAFEAUABPAE4A
TQBMAEwASwBJAEgARwBGAEMAQQBAAD8APQA5ADcANQAzADMAMQAvACwAJwAmACQAIgAg
AB4AGwAYABUAFAASABAADgAMAAsACQAFAAMAAQAAAAAA///9//3//f/8//v/+v/3//f/
9//3//f/9//2//b/9v/2//b/9v/3//f/9//4//j/+P/4//j/9v/3//f/9//5//n/+v/6
//j/9//3//f/+f/6//r/+v/6//r/+v/6//v/+//7//r/+v/6//r/+v/6//r/+v/6//z/
/P/8//v/+//7//v/+f/3//f/9//3//b/9v/2//b/+P/2//X/9P/y//P/8//y//L/8v/y
//D/7//v/+//7//v/+//7//v/+3/7P/r/+v/7f/t/+3/7f/r/+v/6//q/+r/6v/q/+r/
6v/q/+r/6v/q/+r/6f/o/+r/6v/q/+v/6f/p/+f/5//p/+n/6f/p/+n/6v/q/+r/6v/p
/+n/6f/p/+n/6f/p/+n/6f/p/+n/5//n/+f/5//p/+n/6f/p/+f/5v/m/+b/5v/m/+f/
6P/o/+f/5//n/+n/6P/o/+j/6P/o/+j/6f/n/+b/5v/m/+b/5v/m/+b/5v/m/+b/5v/m
/+X/5//o/+j/6P/m/+b/5v/m/+X/5f/l/+X/5f/m/+b/5//n/+n/6f/p/+3/7f/u/+7/
7P/t/+3/7v/x//H/8f/x/+//7//t/+3/7P/r/+j/5v/m/+b/5v/m/+f/6P/o/+j/6P/o
/+n/6f/t/+3/7f/t/+v/6v/n/+X/5f/k/+P/4//j/+P/5P/k/+T/5P/k/+T/5//n/+j/
6P/n/+b/5f/k/+b/6P/s//X/AAARACkASwB5ALEA5wAQAS0BQAFKAUQBMwEbAfEAugB6
ADcA7P+Z/2L/af+H/5v/p/+2/8f/0v/Y/97/4//l/+b/6//v//D/8P/w//H/8f/v//D/
8P/w//D/8f/x//L/9P/1//X/9f/0//T/9P/1//X/9v/3//j/9v/2//b/9v/5//n/+//7
//v//P/8//7//v/+////AAD//wAAAAABAAIAAwAFAAYABwAIAAgACQAHAAkACgALAAoA
CgALAAwADwAPABAAEQAQABEAEgATABYAFwAYABkAGgAbAB0AHgAfACAAIQAjACQAJQAo
ACkAKgAsAC0ALwAwADIANQA1ADcAOQA7AD0APQA+AD8AQQBCAEMARgBIAEgASgBLAEwA
TABMAE0ATQBPAE8ATwBPAE4ATQBMAEsASgBKAEkARwBGAEUARABBAD0APAA7ADkAOAA3
ADYANQAxAC8ALQAqACkAKAAmACQAIQAeABoAFgATABIAEAAOAA4ADAALAAkABQADAAEA
AAAAAP///f/9//v/+v/5//j/9//3//f/9//3//f/9v/2//T/9P/0//T/9f/1//X/9v/2
//b/9v/2//b/9//3//f/9//3//j/+P/6//n/+f/5//n/+v/6//r/+P/4//j/+P/5//n/
+f/4//r/+v/6//r/+f/4//f/9v/4//j/+P/3//f/9//3//X/9f/1//X/9f/0//T/9P/0
//T/8v/x//D/8P/x//H/8P/w//D/8P/u/+3/7f/t/+3/7f/t/+3/7f/r/+r/6f/p/+v/
6//r/+v/6f/p/+n/6P/o/+j/6P/o/+r/6v/q/+r/6P/o/+f/5v/o/+j/6P/p/+f/5//l
/+X/5f/l/+X/5f/l/+b/5v/m/+b/5f/l/+X/5f/l/+X/5f/l/+X/5f/l/+X/5f/l/+X/
5f/l/+X/5f/l/+T/5P/k/+L/4v/j/+T/5P/j/+P/4//j/+L/4v/i/+L/4v/i/+P/4//k
/+L/4v/i/+L/5P/k/+T/5P/j/+P/5P/k/+T/5P/k/+T/4v/h/+H/4f/j/+P/5P/k/+P/
4//l/+X/5f/n/+f/6P/q/+r/6//r/+z/7f/t/+3/7f/t/+3/6//p/+j/5//k/+L/4v/i
/+L/5P/l/+b/5v/k/+T/5P/l/+X/5//n/+f/6f/p/+j/5f/h/+H/4P/f/+H/4f/h/+L/
4P/g/+D/4P/g/+H/4f/i/+T/5P/k/+T/4v/i/+T/6v/1/wIAFwAxAFUAgwC9APMAHAE7
AUwBTgFCAS8BCwHXAJQATgAJALz/b/9S/2f/hf+X/6f/uP/F/87/1P/a/9//4//o/+n/
6//q/+r/6v/r/+v/7f/u/+7/7v/u/+//7//w//D/8f/x//H/8v/y//L/8//z//T/9f/2
//j/+P/4//j/9//3//n/+f/7//z//P/+//7//v///wAA//8AAAAAAQADAAMABAAEAAUA
BgAGAAcABQAHAAgACQAMAAwADQAOAA0ADQAOAA8AEAARABIAEwAUABUAFgAXABgAGQAb
ABwAHwAgACEAIwAkACUAKAApACwALgAvADEAMAAyADUANQA3ADkAOwA9AD0APgA/AEEA
QgBDAEYASABKAEwATQBOAE4ATgBPAE8ATwBPAE8ATwBOAE0ATABLAEoASgBJAEcARgBF
AEQAQQA/AD4APQA7ADsAOQA3ADUAMgAvACwAKAAlACQAIgAgAB8AHgAcABoAFQAUABIA
EAAOAAwACwAJAAkABwAFAAQAAAD///3//f/9//z/+//6//f/9//3//f/+f/5//j/+P/4
//j/+P/4//f/9//3//j/+v/6//r/+v/6//v/+//7//v/+//8//z//P/7//v/+//7//z/
/P/8//z//P/8//z//f/9//3//P/+//7//v/+//z//P/8//z//P/8//z/+//9//3//f/7
//n/+f/5//n/+P/4//j/+P/6//j/9//2//b/9//3//b/9P/0//T/8v/x//H/8f/x/+//
7//v/+//8f/w/+//7//v/+//7//v/+//7//v/+7/7P/s/+z/7P/s/+z/7P/s/+7/7v/t
/+z/6v/q/+r/6//r/+v/6f/p/+n/6f/p/+n/6//s/+z/7P/q/+n/6f/p/+f/5//n/+f/
6f/p/+n/6f/n/+f/5//n/+n/6f/p/+n/6//q/+r/6v/o/+j/6f/q/+r/6f/p/+n/5//m
/+b/5v/o/+j/6P/o/+j/6P/o/+j/6P/o/+f/5//o/+j/6P/n/+b/5f/k/+X/5f/l/+X/
5f/m/+b/5//n/+n/6f/p/+3/7f/u/+7/7v/v/+//8P/v/+//7//v/+//7//t/+3/6v/p
/+b/5P/m/+b/5v/m/+n/6v/q/+r/6P/o/+n/6f/r/+v/6//r/+n/6P/l/+P/5f/k/+P/
4//h/+H/4v/i/+L/4v/i/+L/5f/l/+b/5v/k/+T/5P/k/+b/6v/w//v/CAAbADcAWwCN
AMcA+wAmAUEBTAFIATwBJQEBAcsAigBEAAEAsv9n/1L/a/+H/5n/p/+2/8X/zv/U/9j/
3f/j/+b/6f/r/+z/7P/s/+3/7f/t/+7/7v/u/+7/7//v//D/8P/x//H/8f/w//D/8P/x
//P/9P/1//b/9v/2//b/9v/1//X/9//3//n/+v/6//z/+v/6//v//P/9//7//v//////
//8AAAAAAwAEAAQABQADAAUABgAHAAgACAAJAAoADQANAA4ADwAOAA8AEAARABQAFQAW
ABcAGAAZABsAHAAdAB4AHwAhACQAJQAoACkAKAAqACsALQAuADAAMwAzADUANwA5ADsA
PQA+AD8AQQBEAEUASABKAEgASgBLAEwATABMAE0ATQBPAE8ATwBPAEwASwBKAEkASABI
AEcARQBEAEMAQgA/AD8APgA9ADsANwA1ADMAMQAvAC0AKwAoACUAJAAiACAAHgAcABkA
FgATABIAEAAOAAwACgAJAAcABQADAAEAAAD+//3/+//7//n/+P/3//b/9//3//f/9//1
//X/9P/0//T/9P/0//T/9f/1//X/9v/2//b/9v/2//T/9f/1//X/9f/1//b/9v/2//X/
9f/1//X/9v/2//b/9v/2//b/9v/3//f/9//2//j/+P/4//j/+P/4//j/+P/4//j/+P/3
//X/9f/1//P/8//z//P/8//y//L/8v/y//L/8P/v/+7/7v/v/+//7v/s/+z/7P/q/+v/
6//r/+v/6//r/+v/6//r/+r/6f/p/+n/6f/p/+n/5//n/+f/5v/m/+b/5v/m/+b/5v/m
/+b/5P/k/+P/4v/j/+T/5f/n/+X/5f/j/+P/4//j/+P/4//j/+T/5P/k/+L/4f/h/+H/
4//j/+P/4//h/+H/4f/h/+P/4//j/+P/4//j/+P/4//h/+D/4P/g/+L/4v/j/+T/4//h
/+D/3//h/+D/4P/g/+L/4v/i/+P/4//i/+D/4P/g/+D/4v/i/+L/4v/g/9//3//g/+D/
4P/g/+D/4P/g/9//3//f/9//3//g/+D/4f/h/+P/4//j/+X/5f/o/+j/6P/p/+f/6P/p
/+n/6f/p/+n/6f/n/+f/5v/l/+L/4P/g/+D/4P/g/+H/4v/i/+L/4v/i/+P/4//l/+X/
5f/l/+X/5P/h/9//3//e/93/3f/d/93/3v/e/97/3v/g/+D/4f/h/+D/4P/g/+D/4v/g
/97/4P/m/+3/9v8JACEAQQBtAKEA2QAEASEBOAFEAUQBNwEhAfkAwgCCAD8A+P+j/2T/
Yf9//5X/of+w/7//yv/S/9j/3f/h/+T/5//n/+j/6P/o/+n/6f/r/+z/7P/s/+r/6//r
/+z/7v/v/+//7//u/+7/7v/v/+//8P/x//L/9P/0//T/9P/1//X/9//3//f/+P/4//r/
+v/6//v//P/7//z//P/9//3//f/+//7/AQACAAIAAwADAAUABgAHAAYABgAHAAgACQAJ
AAoACwAMAA0ADgAPABAAEQASABMAFAAVABcAGAAZABoAGwAdAB4AHwAiACMAJAAmACcA
KQAqACwALwAvADEAMwA1ADcAOQA6ADsAPQA+AD8AQgBEAEQARgBHAEgASABIAEkASQBL
AEsASwBLAEoASQBIAEcARgBGAEUAQwBEAEMAQgA/AD0APAA7ADkANwA1ADMAMQAuACsA
KAAkACMAIgAgAB4AHAAaABcAFAARABAADgAMAAoACAAHAAUAAwABAP///v/8//v/+f/5
//n/+P/3//b/9f/1//X/9f/z//P/8v/y//L/8v/y//L/8f/x//H/8v/y//L/8v/y//L/
8//z//P/8//z//T/9P/0//P/8//z//P/9P/0//T/9P/0//T/9P/1//X/9f/0//b/9v/2
//b/9P/0//T/9P/0//T/9P/z//P/8//z//H/8f/x//H/8f/w//D/8P/w//L/8P/v/+7/
7v/v/+//7v/s/+z/7P/q/+v/6//r/+v/6//r/+v/6//p/+j/5//n/+f/5//n/+f/5//n
/+f/5v/m/+b/5v/m/+j/6P/o/+j/5v/m/+X/5P/m/+b/5v/n/+f/5//l/+X/4//j/+P/
4//j/+T/5P/k/+T/4//j/+P/4//j/+P/4//j/+P/4//j/+P/4//j/+P/4//j/+P/4//j
/+L/4v/i/+L/4v/j/+T/5P/j/+P/4//j/+L/4v/i/+L/4v/i/+T/5P/k/+P/4f/i/+L/
4v/k/+T/5P/k/+H/4f/h/+H/4f/i/+L/4//j/+X/5f/l/+f/5//o/+j/6v/r/+v/7P/r
/+v/6//r/+v/6//p/+n/6P/n/+T/4v/i/+L/4v/i/+X/5v/m/+b/5P/k/+X/5f/n/+f/
5//n/+f/5v/j/+H/4f/g/9//3//f/9//4P/g/+D/4P/g/+D/4//j/+T/5P/i/+L/4v/i
/+L/5P/o//H//v8PACkASwB1AK0A5QASATEBRgFQAUwBOwEdAe8AsABqACcA3P+J/1j/
Yf+B/5P/of+w/7//yv/S/9j/3f/h/+T/5//p/+r/6v/q/+v/6//r/+z/7P/s/+z/7f/t
/+7/7v/v/+//7//y//L/8v/z//H/8v/z//T/9v/2//b/9v/1//X/9//3//n/+v/6//z/
+v/6//v//P/9//7//v////////8AAAAAAQACAAIAAwADAAUABgAHAAgACAAJAAoACwAL
AAwADQAOAA8AEAARABAAEQASABMAFAAVABcAGAAbABwAHQAfACAAIQAkACUAJgAoACkA
KwAsAC4AMQAxADMANQA3ADkAOQA6ADsAPQA+AD8AQgBEAEYASABJAEoASgBKAEsASwBL
AEsASwBLAEoASQBIAEcARgBGAEUAQwBCAEEAQAA9ADsAOgA5ADcANQAzADEALwAtACsA
KQAmACMAIgAgAB4AHAAaABcAFAAPAA4ADAAKAAoACAAHAAUAAwABAP///v/8//v/+f/5
//n/+P/3//b/8//z//P/8//1//X/9P/0//T/9P/0//T/8//z//P/9P/0//T/9P/0//L/
8//z//P/9f/1//b/9v/2//X/9f/1//P/9P/0//T/9v/2//b/9v/1//X/9f/0//b/9v/2
//b/9v/2//b/9v/0//T/9P/z//X/9f/1//P/8f/x//H/8f/y//L/8v/y//L/8P/v/+7/
7v/v/+//7v/u/+7/7v/s/+v/6//r/+v/6//r/+v/6//r/+r/6f/p/+n/6f/p/+n/6f/p
/+n/6P/m/+b/5v/m/+j/6P/o/+j/6P/o/+f/5v/k/+T/5P/l/+f/5//l/+X/5f/l/+X/
5f/l/+b/5v/m/+b/5f/l/+X/4//j/+P/4//l/+X/5f/l/+P/4//j/+P/5f/l/+X/5f/l
/+T/5P/k/+L/4//k/+X/5v/m/+b/5v/l/+P/5P/k/+T/5P/k/+T/5P/j/+P/4//j/+X/
5v/m/+f/5f/n/+f/5//p/+n/6v/q/+z/7f/t/+7/7f/t/+3/7f/v/+//7f/t/+r/6f/m
/+T/4v/i/+L/4v/k/+b/5//o/+j/6P/p/+n/6f/p/+n/6f/r/+r/5//l/+P/4v/h/+H/
4f/h/+L/4v/k/+T/5P/k/+X/5f/m/+b/5v/m/+b/5v/k/+b/7P/1/wYAGwA5AF8AjwDH
APsAIAE5AUgBSAE8AScBAwHPAI4ASAADALT/af9S/2//i/+Z/6n/uv/J/9L/2P/e/+P/
5//q/+3/7f/s/+z/7P/t/+3/7//w//D/8P/w//H/8f/y//L/8//z//P/9P/0//T/9f/z
//T/9f/2//j/+P/4//j/+f/5//v/+//7//z//P/+//7//v///wAAAQACAAIAAwAFAAUA
BgAGAAUABgAGAAcABwAJAAoACwAMAAwADQAOAA8ADwAQABEAEgATABQAFQAWABcAGAAZ
ABoAGwAdAB4AHwAgACEAIwAiACMAJgAnACoALAAtAC8ALgAwADMAMwAzADUANwA5AD0A
PgA/AEEAQABBAEQARgBGAEgASQBKAEoASgBLAEsASQBJAEkASQBKAEkASABHAEQARABD
AEEAQAA/AD4AOwA5ADgANwA1ADMAMQAvAC0AKwApACcAJAAhACAAHgAcABoAGAAVABIA
EQAQAA4ADAAKAAgABwAFAAMAAQD///7//P/7//n/+f/5//j/9//2//P/8//z//P/9f/1
//T/9P/0//T/9P/0//P/8//z//T/9v/2//b/9v/0//X/9f/1//X/9f/2//b/+P/3//f/
9//3//j/+P/4//j/+P/4//j/+f/5//n/+P/4//j/+P/4//j/+P/4//j/9v/2//b/9f/3
//f/9//1//P/8//z//P/9P/0//T/9P/0//L/8f/w//D/8f/x//D/8P/w//D/7v/t/+3/
7f/t/+3/7f/t/+3/7f/s/+v/6//p/+n/6f/p/+v/6//r/+r/6v/q/+r/6v/o/+j/6P/o
/+r/6v/p/+j/5v/m/+b/5//p/+n/5//n/+f/5//n/+f/5//o/+j/6P/o/+f/5//n/+f/
5//n/+f/5//n/+f/5//n/+f/5//n/+f/5//n/+f/6f/q/+j/5v/m/+j/6P/o/+j/6P/o
/+j/5//l/+b/5v/m/+b/5v/m/+b/5//n/+f/5//l/+b/5v/n/+f/6f/p/+n/6//r/+z/
7P/s/+3/7f/u//H/8f/x//H/7//v/+3/7f/u/+3/6v/o/+b/5v/m/+b/6f/q/+r/6v/o
/+j/6f/p/+v/6//r/+v/7f/s/+n/5//l/+T/4//j/+P/4//k/+T/5P/k/+T/5P/l/+X/
5v/m/+b/5v/m/+b/5v/m/+r/8f/8/w0AIQA/AGUAlwDPAP4AIwE+AU4BTgFBASsBAwHM
AIgAQwD+/63/aP9Z/3f/k/+h/67/v//K/9T/2v/d/+P/6P/r/+//8P/u/+7/7//v/+//
8P/w//D/8P/x//H/8v/y//P/8//z//b/9v/2//f/9f/2//f/+P/6//r/+v/6//n/+f/7
//v/+//8//z//v/+//7///8AAAEAAgACAAMABQAFAAYABgAHAAgACAAJAAcACQAKAAsA
DgAOAA8AEAAPAA8AEAARABQAFQAWABcAFgAXABgAGQAaABsAHQAeAB8AIAAhACMAJAAl
ACgAKQAqACwALQAvAC4AMAAzADMANQA3ADkAOwA/AEAAQQBDAEIAQwBGAEgASABKAEsA
TABMAEwATQBNAE0ATQBNAE0ATABLAEoASQBIAEgARwBFAEYARQBEAEEAPQA8ADsAOQA3
ADUAMwAxADEALwAtACoAJwAmACQAIgAgAB4AGwAYABcAFgAUABIAEAAOAA0ACwALAAkA
BwAGAAIAAQD////////+//3//P/7//v/+//7//n/+f/4//j/+v/6//r/+v/5//n/+f/6
//z//P/8//z/+v/7//v/+//7//v//P/8//z/+//7//v/+//8//z//P/8//z//P/8//v/
+//7//r//P/8//z//P/8//z//P/8//r/+v/6//n/+//7//v/+f/5//n/+f/5//b/9v/2
//b/+P/2//X/9P/y//P/8//y//T/9P/0//L/8f/x//H/8f/x//H/8f/x//P/8v/x//H/
7//t/w==
         </WaveFormData>
      </LeadData>
      <LeadData>
         <LeadByteCountTotal>10000</LeadByteCountTotal>
         <LeadTimeOffset>0</LeadTimeOffset>
         <LeadSampleCountTotal>5000</LeadSampleCountTotal>
         <LeadAmplitudeUnitsPerBit>4.88</LeadAmplitudeUnitsPerBit>
         <LeadAmplitudeUnits>��V</LeadAmplitudeUnits>
         <LeadHighLimit>2147483647</LeadHighLimit>
         <LeadLowLimit>268435456</LeadLowLimit>
         <LeadID>V3</LeadID>
         <LeadOffsetFirstSample>0</LeadOffsetFirstSample>
         <FirstSampleBaseline>0</FirstSampleBaseline>
         <LeadSampleSize>2</LeadSampleSize>
         <LeadOff>FALSE</LeadOff>
         <BaselineSway>FALSE</BaselineSway>
         <ExcessiveACNoise>FALSE</ExcessiveACNoise>
         <MuscleNoise>FALSE</MuscleNoise>
         <LeadDataCRC32>1949695143</LeadDataCRC32>
         <WaveFormData>
5P/k/+T/5P/k/+P/4//j/+P/4//j/+T/4v/i/+T/5P/k/+T/5v/n/+j/6P/p/+n/7P/s
/+z/7f/t/+3/7f/t/+v/6//r/+n/5//n/+j/6f/o/+f/5//o/+j/5//m/+b/6P/o/+n/
6v/o/+j/6P/l/+P/4f/h/+D/3f/d/97/3//f/9//3//f/9//4P/g/+D/4f/h/+H/4f/i
/+L/4P/i/+L/5//x/wIAGwA4AF0AiwC5AOQAFAFJAXcBkQGXAYgBZAEzAfcAtQBiAAMA
xv/C/87/zv/M/9H/2//i/+P/5f/l/+T/5P/m/+j/6P/l/+X/5f/l/+P/4//i/+L/5P/k
/+T/5f/l/+X/5v/m/+b/5v/m/+b/5v/m/+b/5//n/+j/6P/o/+j/6f/p/+r/6v/q/+v/
6//s/+z/7f/t/+3/7v/u/+//7f/v/+//7//x//P/8//z//H/8v/z//T/9v/2//b/9//3
//j/+f/6//j/+f/5//v//v/+//7//////wAAAQABAAQABQAGAAcABwAIAAkACwALAAsA
DAAOABAAEgAVABcAFgAXABkAGwAcAB0AHQAfACAAIQAiACMAJgAoACkAKQApACsAKwAr
ACkAKgAqACoAKwArACsAKgAqACkAKAAoACUAJAAjACIAIwAiACEAIAAfAB4AHQAdABwA
GwAaABcAFQAUABIAEQAOAA0ADQAKAAkABwAFAAQAAQAAAP///v/9//3/+v/6//f/9v/1
//T/8//y//H/8P/y//L/8v/x/+//7//v/+//7//v/+//7v/w//D/8P/w/+7/7//v/+//
7//v/+//7//v/+//7//v/+3/7f/t/+3/7//v/+//8P/w/+//7//w//L/8v/y//D/8P/w
//D/8P/v/+//7//v//H/8f/x//H/8P/v/+7/6//s/+z/7f/u/+z/7P/s/+z/6//r/+v/
6f/p/+n/6f/p/+n/6f/n/+f/5v/m/+b/5v/k/+T/5P/k/+X/5P/k/+T/5P/k/+T/5P/h
/+H/4f/h/+P/4//j/+L/4P/g/+D/4P/i/+L/4v/h/+H/4f/h/+H/3//f/9//3//f/+D/
4f/i/+D/4P/h/+H/4f/h/+D/4P/g/9//3//g/+D/3//f/9//4f/h/+H/4f/f/9//3//f
/9//3//f/9//3//e/97/3//d/93/3f/d/97/3v/e/97/3v/e/97/3v/e/97/3v/e/97/
3v/e/97/3v/e/97/3v/e/97/3P/c/9z/3P/c/9v/2//b/9z/3f/e/+D/3v/e/+D/4P/g
/+D/4v/j/+T/5P/l/+X/5v/m/+b/5//n/+f/5//n/+f/5//n/+X/4v/h/+H/4f/h/+H/
4v/k/+T/4//i/+L/4v/i/+P/5P/i/+L/4v/f/9//3f/d/9z/2f/Z/9r/2//b/9v/2//b
/93/3v/e/97/3f/d/93/3f/e/97/3P/c/+L/5//t//7/FwA0AFkAhwC1AOAAEAFHAXEB
hQGHAXQBTgEZAd0AmwBIAPH/wP/A/8z/yv/K/8//1//c/93/3f/f/+D/4P/i/+L/4v/h
/+H/4f/h/9//3//e/97/4P/g/+D/4f/h/+H/4v/i/+D/4P/g/+D/4v/i/+L/4//h/+L/
4v/i/+L/4//j/+T/5P/k/+X/5f/m/+b/5//n/+n/6v/q/+v/6f/r/+v/6//t/+//7//v
/+3/7v/v//D/8P/w//D/8f/x//L/8//0//T/9f/1//f/+P/4//j/+f/7//z//f/9//7/
//8AAAEAAwAEAAUABwAHAAcACAAKAAsADAAOAA8AEAARABMAFQAWABcAFwAZABoAGwAc
AB0AHgAgACEAIQAjACUAJQAlACUAJgAmACYAIwAjACMAIgAkACMAIgAiACEAIAAfAB4A
HQAcABsAGgAXABYAFQAVABYAFQAUABEAEQAQAA4ADQAKAAkACQAGAAcABQADAAIA///+
//3//P/3//f/9P/0//X/9P/z//L/8f/w/+//7v/u/+7/7v/t/+//7//v/+//7f/t/+3/
7P/s/+z/7P/s/+z/7f/t/+3/7f/t/+3/7f/t/+3/7f/t/+v/6//r/+v/7f/t/+3/7v/u
/+3/7f/u/+7/7v/u/+z/7v/u/+7/7v/t/+3/7f/t/+//7//v/+//7f/t/+3/6//t/+z/
7P/s/+r/6v/q/+r/6f/p/+n/5//p/+n/6f/p/+f/5//l/+X/5P/k/+T/5P/m/+b/5v/m
/+X/5P/k/+T/5P/k/+T/5P/j/+P/4//j/+X/5f/l/+T/5P/k/+T/5P/k/+T/5P/j/+P/
4//j/+P/4//j/+P/4//i/+L/4v/i/+L/4v/j/+P/4f/h/+D/4P/i/+H/4f/i/+D/3//f
/9//4P/h/+L/4//j/+P/4//j/+L/4f/g/9//4P/g/+H/4//h/+H/4f/h/+L/4v/i/+L/
4v/i/+L/4P/g/+D/4P/g/+D/4P/g/+D/4P/g/+D/4P/i/+L/4v/h/+H/4f/h/+H/4f/i
/+L/4v/k/+T/5P/k/+b/5//o/+j/6f/p/+r/6v/q/+v/6//r/+v/6//r/+v/7f/r/+j/
5//n/+f/5//n/+j/6v/q/+n/6P/o/+j/6P/n/+j/6P/o/+r/5//l/+P/4//i/9//3//i
/+P/4//j/+H/4f/h/+L/4v/i/+P/4//l/+X/5P/k/+T/5v/o/+3/+f8MACUAQgBjAI0A
vwDwACYBWwGFAZkBmwGCAVIBFQHXAJEAPgDn/7b/tv/C/8b/yP/N/9X/3v/h/+H/4//o
/+j/6v/s/+z/6f/p/+n/6f/r/+v/6v/q/+r/6v/q/+v/7f/t/+7/7v/w//D/8P/w/+7/
7v/u/+//7//w//D/8P/w//H/8f/y//L/8v/z//P/9v/2//f/9//3//j/+P/5//f/+f/5
//n/+f/7//v/+//7//z//f/+/wAAAAAAAAEA//8AAAEAAgADAAUABgAJAAoACgAKAAsA
CwAMAA0ADQAQABEAEgATABMAFAAVABcAGwAbABwAHgAfACAAIgAjACQAJQAnACkALAAt
AC0ALwAuAC8AMAAxADQANgA3ADcANwA5ADkAOQA3ADgAOAA4ADkAOQA5ADgANgA1ADQA
NAA1ADQAMwAyADEAMAAvAC4AKwAqACkAKQAqACkAKAAlACMAIgAgAB8AHgAdAB0AGgAX
ABUAEwASABEAEAAPAA4ADQANAAoACgAHAAYABQAEAAMAAgABAAAA/v/+//7//f//////
//////3//f/9//z//P/8//z//P/+/////////wEAAQABAAEA//////////8BAAEAAQAB
AAEAAQABAAIAAgABAAEAAgACAAIAAgAAAAAAAAAAAAAAAQABAAEAAQD/////////////
//////3////+//7//v/8//z//P/8//3//f/9//v/+f/5//n/+f/5//n/9//3//b/9v/2
//b/9v/2//b/9v/1//T/9P/0//L/8v/y//L/8f/x//H/8f/z//P/8//y//L/8v/y//L/
8v/y//L/8f/x//H/8f/x//H/8f/x//H/7v/u/+7/7v/w//D/8f/x//H/8f/w//D/7v/t
/+3/7v/w/+//7//v/+//7//v/+//7//v/+//7//v/+//7//v/+//7v/u/+//7//v/+//
7//s/+z/7P/s/+z/7v/u/+7/7v/u/+7/7v/u/+7/7v/u/+7/7v/u/+7/7v/u/+3/6//r
/+v/6//t/+7/7v/u//D/8P/w//D/8v/z//T/9P/z//P/9P/0//b/9//3//f/9//3//f/
9//3//X/8v/x//H/8f/x//H/8P/y//L/8f/u/+7/7v/u//H/8v/y//L/8v/v/+3/6//r
/+r/5//n/+j/6f/p/+n/5//n/+f/6P/q/+r/6//r/+v/6//q/+r/6v/s//D/9/8FABoA
NQBUAH0AqwDZAAwBRAF3AZcBowGZAXgBRgELAcsAhQAwAOH/xP/O/9b/1P/U/9v/5f/o
/+n/6//t/+7/7v/w//D/7v/t/+3/7f/t/+3/7f/s/+z/7P/s/+z/7f/t/+3/7v/u/+7/
7v/u/+7/8P/w//D/8f/v//D/8P/w//D/8f/x//L/8v/y//P/8//0//T/9f/1//X/9v/2
//f/9//5//n/+f/3//n/+f/5//v//P/9//7//v/+//7//////wAAAQACAAIAAwADAAUA
CAAIAAgACQAJAAoACwALAAoACwAMAA0ADgAQABIAFQAXABcAGAAaABsAHAAeAB8AIgAj
ACUAJwAmACcAJwApACoAKwAsAC0ALgAwADEAMQAxADMAMwAzADMANAA0ADQAMQAxADEA
MAAyADEAMAAwAC8ALgAtACwAKQAoACcAJgAlACQAIwAjACIAIQAgAB0AGwAaABgAFwAW
ABUAFQASAA8ADQALAAoACQAIAAcABgADAAMAAAAAAP///v/9//z/+//6//n/+P/2//b/
9v/1//f/9//3//f/9f/1//X/9P/2//b/9v/2//T/9f/1//X/9f/1//X/9f/3//f/9//3
//X/9f/1//X/9f/1//X/9v/4//f/9//4//b/9v/2//T/9v/2//b/9v/3//f/9//3//n/
+f/5//n/9//3//f/9f/1//T/9P/0//T/9P/0//T/8f/x//H/7//x//H/8f/x/+//7//t
/+3/7P/s/+z/7P/s/+z/7P/s/+v/6v/q/+r/6v/q/+r/6v/p/+n/6f/p/+n/6f/p/+j/
6v/q/+r/6v/q/+r/6v/p/+n/6f/p/+n/5//n/+f/5//o/+j/6P/o/+j/6P/p/+n/5//n
/+b/5v/o/+f/5//o/+b/5f/l/+X/5f/l/+X/5f/n/+f/5//n/+X/5f/l/+X/5f/k/+T/
5f/l/+X/5f/l/+T/5P/k/+T/5v/m/+b/5v/k/+T/5P/k/+T/5P/k/+T/5P/k/+T/5P/k
/+T/5v/m/+b/5v/m/+b/5v/l/+X/5f/l/+X/5f/m/+b/5v/o/+j/6P/o/+r/6//s/+z/
7f/t/+7/7v/u/+//7//v/+//7//v/+//7//t/+r/6f/p/+n/6f/p/+j/6v/q/+n/6P/o
/+j/6P/r/+z/7P/s/+z/6f/n/+X/4//i/9//3//g/+H/4f/h/+H/4f/h/+L/5P/k/+X/
5f/j/+P/4v/i/+L/5P/m/+v/9f8GAB0AOgBfAIsAuwDoABgBTwF7AY8BjwF8AVYBIQHn
AKUAVAD7/8b/xP/Q/9L/zv/T/9v/4P/j/+X/5//m/+b/6P/q/+j/5//n/+f/5//p/+n/
6P/o/+b/5v/m/+f/5//n/+j/6P/m/+b/5v/m/+j/6P/o/+n/5//o/+j/6P/q/+v/6//s
/+z/7P/t/+3/7v/u/+//7//t/+7/7v/v//D/8//0//X/8//1//X/9f/1//b/9//4//j/
+P/4//n/+f/6//v//P/8//3//f///wAAAAAAAAEAAwAEAAUABQAGAAcACAAJAAsADAAN
AA8ADwAPABAAEgATABQAFgAXABgAGQAbAB0AHgAfAB8AIQAiACMAJAAlACYAKAApACkA
KQArACsAKwArACwALAAsACsAKwArACoALAArACoAKgAnACYAJQAkACMAIgAhACAAIQAg
AB8AHwAcABsAGgAXABkAGAAWABUAEAAPAA8ADAALAAkABwAGAAUABAADAAIA//////z/
/P/7//r/+f/4//n/+P/3//b/9v/2//b/9f/z//P/8//z//P/8//z//L/8v/y//L/8v/y
//P/8//z//P/8//z//P/8//z//P/8//z//P/8//z//P/8//z//T/9P/z//P/9P/0//T/
9P/y//T/9P/0//T/8//z//P/8//z//P/8//z//P/8//z//H/8//y//L/8v/y//L/8v/y
/+//7//v/+3/7f/t/+3/7f/t/+3/6//r/+r/6v/q/+r/6v/q/+r/6v/p/+j/6P/o/+r/
6v/q/+r/5//n/+f/5//n/+f/5//m/+j/6P/o/+j/6P/o/+j/5//n/+f/5//n/+X/5f/l
/+X/5P/k/+T/5P/m/+b/5//n/+X/5f/k/+T/5v/l/+X/5v/m/+X/5f/l/+X/5f/l/+X/
5f/l/+X/5f/l/+X/5f/l/+P/4v/i/+P/4//j/+P/4//i/+L/4v/i/+T/5P/k/+T/5P/i
/+L/4v/i/+L/5P/k/+T/5P/k/+T/5P/k/+T/5P/k/+T/4//j/+P/4//j/+P/5P/k/+T/
5v/m/+b/5P/m/+f/6P/p/+v/7P/u/+7/7v/v/+//7//v/+//7//t/+3/6//o/+f/5//n
/+f/5//o/+r/6v/p/+j/6P/o/+r/6//s/+z/7P/s/+n/5//j/+P/4v/f/+H/4v/j/+P/
4//j/+P/4//k/+T/5P/l/+X/5f/l/+T/5P/k/+T/6P/v//3/EAApAEgAbQCbAMkA+AAs
AWEBhwGVAY0BbgE8AQEBwQB7ACgA2f+6/8L/zP/M/87/0//d/+L/4//l/+f/6v/s/+z/
6v/q/+n/6f/p/+n/6f/p/+j/6P/o/+j/6P/p/+v/6//s/+z/6v/q/+r/6v/r/+z/7f/v
/+//8P/w//D/8P/x//H/8v/y//L/8//z//L/8v/z//P/8//0//T/9f/3//n/+f/5//f/
+f/5//n/+f/6//v//P/+//7//v////3//v///wAAAgADAAMABQAEAAQABAAFAAcACAAJ
AAkADAANAA4ADwARABIAEwAVABcAFwAYABoAGQAaABwAHQAeAB8AIQAjACQAJQAlACcA
KgArACwALQAuADAAMQAxADEAMwAzADMAMwA0ADQANAAzADMAMwAyADIAMQAwADAALwAu
AC0ALAArACoAKQAoACcAJgAlACUAIgAhACAAHQAdABwAGgAZABcAFwAYABYAEwARAA8A
DgANAAwACwAKAAkACQAGAAYAAwACAAEAAAD///7//f/8//r/+v/6//n/+//7//v/+//7
//v/+//6//r/+v/6//r/+v/7//v/+//9//3//f/9//3//f/9//3//f/9//3//f/9//3/
/f/+//7//f/9//7//v/+//7//P/+//7//v/+/////////////v/9//z/+//9//3//f/7
//n/+P/4//j/+v/6//r/+v/5//n/+f/3//f/9//3//f/9f/1//P/8//0//T/9P/0//T/
9P/0//T/8//y//L/8v/y//L/8v/y//P/8//z//P/8//z//P/8v/y//L/8v/y//L/8v/y
//H/7//v/+//7//v/+//7//v/+7/7v/u/+7/8P/w//H/8f/v/+//7v/u/+7/7f/t/+7/
7v/t/+3/7f/t/+3/7f/t/+3/7f/t/+3/7f/t/+3/7f/t/+z/7P/t/+3/7f/t/+3/7P/s
/+z/7P/s/+7/7v/s/+z/7P/s/+z/7P/s/+z/7P/s/+z/7P/s/+z/7P/r/+v/6//r/+v/
6//s/+z/7P/u/+7/7v/u//D/8f/y//L/8//z//T/9P/y//P/8//z//X/9f/1//X/8//x
/+7/7f/t/+3/7f/t//D/8v/y//H/7v/u/+7/7v/x//L/8v/y//D/7f/r/+n/6//q/+f/
5//m/+f/5//n/+f/5//n/+j/6v/q/+v/6//q/+n/5//m/+j/6v/u//f/BQAaADEAUgB5
AKkA2wAOAUYBeQGZAaMBmQF2AUABAwHBAHcAIADT/7r/xv/O/87/zv/V/9//5P/l/+f/
6f/q/+r/7P/s/+z/6//r/+v/6//p/+n/6P/o/+r/6v/q/+v/6//r/+z/7P/s/+z/7P/s
/+z/7P/s/+3/6//s/+z/7P/s/+3/7f/u//D/8P/x//H/8P/w//H/8f/z//T/9P/1//P/
9f/1//X/9//5//n/+f/5//r/+//8//r/+v/6//v//f/+////AAD+//////8BAAQABAAE
AAUABQAGAAcABwAIAAkACgALAA0ADgAPABEAEQARABIAFAAVABYAGAAZABoAGwAdAB8A
IAAhACEAIwAmACcAKAApACgAKgArACsAKwAtAC0ALQAtAC4ALgAuAC0ALQAtACwALAAr
ACoAKgAnACYAJQAkACUAJAAjACIAIQAgAB8AHwAcABsAGgAXABcAFgAUABMAEAAPAA8A
DAAJAAcABQAEAAMAAgABAAAA/f/9//r/+v/5//j/9//2//f/9v/1//T/8v/y//L/8f/x
//H/8f/x//H/8f/x//D/8v/y//L/8v/w//H/8f/x//H/8f/x//H/8//z//P/8//x//H/
8f/x//H/8f/x//L/8v/x//H/8v/y//L/8v/w//L/8v/y//L/8f/x//H/8f/z//P/8//z
//H/8f/x/+//7//u/+7/7v/u/+7/7v/u/+v/6//r/+n/6//r/+v/6//p/+n/5//n/+j/
6P/o/+j/6P/o/+j/6P/l/+T/5P/k/+T/5P/k/+T/5f/l/+X/5f/l/+X/5f/k/+T/5P/k
/+T/4v/i/+L/4f/j/+P/4//j/+P/4//j/+P/4P/g/+D/4P/g/+D/4f/h/9//3//e/97/
3//f/+D/4v/h/9//3v/d/9//3//f/9//3//f/9//3//f/9//3//f/+H/4P/g/+H/4P/f
/97/3f/e/97/3v/e/97/3v/e/97/4P/e/97/3v/e/97/4P/g/+D/4P/e/97/3v/e/97/
3v/e/97/3v/d/93/3f/d/93/3f/e/97/3v/g/+D/4P/g/+L/4//m/+b/5//n/+b/5v/m
/+f/5//n/+f/5//p/+n/6f/n/+L/4f/h/+H/4f/h/+L/5P/k/+P/4v/i/+L/4v/j/+T/
5P/k/+T/4f/f/93/3f/c/9n/2f/a/9v/2//b/9v/2//b/9z/3P/c/93/3f/d/93/3v/e
/9z/3P/g/+X/7f/+/xUAMABRAHsAqwDWAAgBPQFrAYcBiwF8AVgBIwHrAKsAXgAFAMj/
vv/M/87/yv/N/9X/3P/f/+H/4f/i/+T/5P/k/+T/4//j/+P/4//j/+P/4v/i/+L/4v/i
/+P/4//j/+T/5P/i/+L/4v/i/+T/5P/k/+X/5f/m/+b/5v/m/+f/5//o/+j/6P/p/+n/
6v/q/+v/6//r/+z/7P/t/+3/7//v/+//7//x//H/8f/x//L/8//0//T/9P/0//X/9f/2
//f/+P/4//n/+f/7//r/+v/6//v//f/+//////8AAAEAAgADAAMABAAFAAcACwALAAwA
DgANAA4AEAARABQAFQAXABkAGAAZABkAGwAcAB0AHgAfACIAJAAlACUAIwAlACUAJQAn
ACgAKAAoACUAJQAlACQAJgAlACQAJAAjACIAIQAgACEAIAAfAB4AHQAcABsAGwAYABcA
FgATABUAFAASABEADgANAA0ACgAJAAcABQAEAAMAAgABAAAA/f/9//r/+v/5//j/9//2
//X/9P/z//L/8v/y//L/8f/x//H/8f/x//H/8f/x//D/8P/w//D/8P/w//H/8f/x//H/
8f/x//H/8f/x//H/8f/x//H/8f/x//H/8f/x//L/8v/x//H/8v/y//L/8v/w//T/9P/0
//T/8//z//P/8//z//P/8//z//H/8f/x/+//7//u/+7/7v/u/+7/7v/u/+3/7f/t/+v/
6//r/+v/6//t/+3/6//r/+j/6P/o/+j/6v/q/+r/6v/p/+j/6P/o/+b/5v/m/+b/5//n
/+f/5//n/+f/5//m/+b/5v/m/+b/5v/m/+b/5f/l/+X/5f/l/+X/5f/l/+X/5P/k/+T/
5P/i/+L/4//j/+X/5f/k/+T/5P/j/+P/5P/m/+X/5f/l/+P/4//j/+P/4//j/+P/4//j
/+P/4//j/+P/4v/i/+P/5f/l/+X/5f/k/+T/4v/k/+T/5P/k/+T/5P/k/+T/4v/i/+L/
4v/j/+T/5f/l/+T/4//i/+H/4//k/+T/5P/k/+T/5P/k/+b/5//o/+j/6//r/+z/7P/q
/+v/6//r/+v/6//r/+v/7f/r/+j/5//l/+X/5f/l/+j/6v/q/+n/6P/o/+j/6P/p/+r/
6v/q/+z/6f/n/+X/5f/k/+H/4f/i/+P/4//j/+P/4//j/+T/5P/k/+X/5f/l/+X/5P/k
/+L/5P/o/+3/+f8MACMAPgBfAIsAuQDmABoBTwF7AZEBkQF8AVABGQHbAJkASgD1/8T/
xP/Q/9L/zv/T/9v/4P/j/+X/5//q/+z/7P/s/+r/6f/p/+n/6f/p/+n/6P/o/+j/6P/o
/+n/6//r/+z/7P/s/+z/7P/s/+z/7P/s/+3/7f/u/+7/7v/u/+//7//w//D/8P/x//H/
8v/y//P/8//z//T/9P/1//P/9f/1//X/9//5//n/+f/3//j/+f/6//z//P/8//3//f/+
////AAAAAAEAAQADAAIAAgACAAMABQAGAAcABwAIAAkACgALAA0ADgAPABEAEwATABQA
FgAVABYAGAAZABoAGwAdAB8AIAAhACEAIwAkACUAJgAnACgAKgArACsAKwAtAC0ALQAt
AC4ALgAuACsAKwArACoAKgApACgAKAApACgAJwAmACMAIgAhACAAIQAgAB8AHwAeAB0A
HAAZABcAFgAUABMAEgARABEADgANAAsACQAIAAcABgAFAAQAAQABAP7//v/7//r/+f/4
//n/+P/3//b/9P/0//T/8//1//X/9f/1//X/9f/1//T/9P/0//T/9P/0//X/9f/1//X/
9f/1//X/9f/1//X/9f/1//X/9f/1//X/9f/1//b/9v/1//X/9v/0//T/9P/y//b/9v/2
//b/9f/1//X/9f/z//P/8//z//X/9f/1//P/8f/w//D/8P/w//D/8P/w/+//7//v/+3/
7f/t/+3/7f/v/+//7f/t/+r/6v/q/+r/6v/q/+r/6v/p/+j/6P/o/+j/6P/o/+j/6f/p
/+n/6f/n/+f/5//m/+j/6P/o/+j/6P/o/+j/5//l/+X/5f/l/+f/5//n/+f/5P/k/+T/
5P/m/+b/5//n/+f/5//m/+b/5P/j/+P/5P/m/+X/5f/l/+X/5f/l/+X/5f/l/+X/5f/l
/+X/5f/l/+L/5P/k/+T/5P/m/+b/5v/m/+X/5P/j/+L/5P/k/+T/4//j/+P/4//j/+P/
5P/k/+T/6P/o/+j/6P/o/+n/6v/q/+v/6//s/+z/7P/t/+3/7f/t/+3/7f/t/+//7f/q
/+n/5//n/+f/5//o/+r/6v/p/+j/6P/o/+j/6f/q/+r/6v/q/+f/5f/j/+P/4v/f/9//
4P/h/+H/4f/h/+H/4f/i/+T/5P/l/+X/5f/l/+T/5P/i/+T/5v/v//3/EgAtAEoAbwCb
AMsA+AAsAV8BfwGLAYMBYgEyAfcAtwBxABwA0f+4/8T/zv/M/8z/0//d/+D/4f/j/+f/
6P/q/+r/6v/o/+f/5//n/+f/6f/p/+j/6P/o/+j/6P/p/+f/5//o/+j/6P/o/+j/6P/m
/+b/5v/n/+n/6v/q/+r/7P/t/+3/7v/s/+z/7f/t/+7/7v/v/+//7//w//D/8f/x//P/
8//z//P/9f/1//X/9f/2//f/+P/4//j/+P/5//n/+v/7//z//P/9//3///8AAAAAAAAB
AAMABAAFAAUABgAHAAgACQAJAAoACwANAA8ADwAQABIAEQASABQAFQAUABUAFwAZABoA
GwAbAB0AHgAfACAAIQAgACIAIwAjACMAJQAlACUAJQAmACYAJgAlACUAJQAkACIAIQAg
ACAAIQAgAB8AHgAdABwAGwAaABkAGAAXABcAFgAVABQAEQAPAA4ADAALAAoACQAJAAYA
BQADAAEAAAD///7//f/8//v/+//4//j/9f/0//P/8v/z//L/8f/w//D/8P/w/+//8f/x
//H/8f/x//H/8f/w/+7/7v/u/+7/8P/x//H/8f/v/+//7//v/+//7//v/+//7//v/+//
7//v/+//7//w//L/8f/x//L/8v/y//L/8P/w//D/8P/w//H/8f/x//H/7//v/+//7//v
/+//7//t/+3/7P/s/+z/7P/s/+z/7P/t/+3/7f/r/+v/6//r/+v/6//r/+n/6f/m/+b/
5v/m/+b/5v/m/+b/5f/k/+T/5P/k/+T/5P/k/+X/5f/l/+X/5f/l/+X/5P/i/+L/4v/i
/+T/5P/k/+P/4f/h/+H/4f/j/+P/4//j/+L/4v/i/+L/4v/i/+P/4//h/+H/4P/g/+L/
4f/h/+L/4v/h/+H/4f/h/+H/4f/h/+H/4f/h/+H/4//j/+H/4f/g/+D/4P/g/+D/4P/g
/+D/4P/g/+D/4P/g/+D/4P/g/9//4f/h/+H/4f/f/+D/4P/g/+L/4v/i/+L/5P/l/+b/
5v/n/+f/6P/o/+j/6f/p/+n/5//n/+f/5//o/+f/5f/l/+P/4//j/+P/5P/m/+b/5f/k
/+T/5P/k/+X/5v/m/+b/6P/l/+P/4f/h/+D/3f/d/9z/3f/d/93/3f/d/93/3v/e/97/
3//f/9//3//e/97/3v/e/+D/5f/t//z/EQAqAEkAbwCbAMYA9AAnAVcBdwF/AXQBUgEf
AeMApQBeAAsAyP+2/8T/zP/I/8n/0f/Y/93/3//f/+L/5P/m/+j/5v/j/+P/4//j/+P/
4//i/+L/4v/i/+L/4//j/+P/5P/k/+b/5v/m/+b/5P/k/+T/5f/l/+b/5v/m/+b/5//n
/+j/6P/o/+n/6f/q/+r/6//r/+v/7P/s/+3/7f/v/+//7//v//H/8f/x//H/8v/z//T/
9P/0//T/9f/z//T/9f/2//j/+f/5//v/+v/6//r/+//7//z//f/9/wAAAQACAAMAAwAE
AAUABwAJAAkACgAMAAsADAAOAA8AEAARABMAFQAWABcAFwAZABgAGQAaABsAHgAgACEA
IQAfACEAIQAhAB8AIAAgACAAIQAhACEAIAAeAB0AHAAcAB0AHAAbABoAGQAYABcAFgAV
ABQAEwATABIAEQAQAA0ADQAMAAoACQAHAAcACAAGAAUAAwABAAAA///+//3//P/7//v/
+P/4//X/9P/z//L/8f/w/+//7v/u/+7/7v/t/+3/7f/t/+3/7//v/+//7v/s/+z/7P/s
/+z/7f/t/+3/7f/t/+3/7f/t/+3/7f/t/+3/7f/t/+3/7f/t/+3/7v/u/+3/7f/u/+z/
7P/s/+r/7v/u/+7/7v/t/+3/7f/t/+v/6//r/+v/7f/t/+3/6//r/+r/6v/q/+j/6P/o
/+j/5//n/+f/5f/l/+X/5f/l/+X/5f/j/+P/4v/i/+L/4v/i/+L/4v/i/+P/4v/i/+L/
4v/g/w==
         </WaveFormData>
      </LeadData>
      <LeadData>
         <LeadByteCountTotal>10000</LeadByteCountTotal>
         <LeadTimeOffset>0</LeadTimeOffset>
         <LeadSampleCountTotal>5000</LeadSampleCountTotal>
         <LeadAmplitudeUnitsPerBit>4.88</LeadAmplitudeUnitsPerBit>
         <LeadAmplitudeUnits>��V</LeadAmplitudeUnits>
         <LeadHighLimit>2147483647</LeadHighLimit>
         <LeadLowLimit>268435456</LeadLowLimit>
         <LeadID>V4</LeadID>
         <LeadOffsetFirstSample>0</LeadOffsetFirstSample>
         <FirstSampleBaseline>0</FirstSampleBaseline>
         <LeadSampleSize>2</LeadSampleSize>
         <LeadOff>FALSE</LeadOff>
         <BaselineSway>FALSE</BaselineSway>
         <ExcessiveACNoise>FALSE</ExcessiveACNoise>
         <MuscleNoise>FALSE</MuscleNoise>
         <LeadDataCRC32>977330479</LeadDataCRC32>
         <WaveFormData>
6f/p/+n/6f/r/+v/6v/q/+r/6v/r/+v/6f/p/+r/6v/q/+r/7f/u//H/8f/x//H/8v/z
//P/8//z//P/8//z//T/9P/0//T/9P/z//P/8//y//H/8P/w//L/8P/w//D/8P/w//D/
8f/v/+//7//r/+v/6v/p/+j/5v/l/+X/5v/o/+j/6P/o/+j/6P/o/+n/5//n/+f/5//p
/+j/6P/o/+j/6v/x//7/EAAlAD8AXQB8AJ8AyAD5ACQBQQFPAUsBOAEaAfcAyACIAEMA
FQAKAAgAAAD0//H/9f/5//f/9v/z//H/7//w/+//7v/r/+r/6v/p/+n/6f/o/+j/6v/q
/+n/6f/n/+j/6P/o/+j/6P/o/+j/6P/o/+j/6P/o/+n/6f/p/+v/6//s/+z/6v/r/+v/
7P/u/+7/7//v/+//7//v//D/7v/v/+//7//v//D/8P/w//D/8f/y//L/9P/1//X/9v/2
//b/9v/3//f/9//4//j/+v/6//r/+//7//3//f/9/////////wAAAQACAAMABAAFAAYA
BgAHAAoACwAMAA0ADAANAA4ADwAQABEAEgASABUAFgAYABkAGgAbABsAGwAfAB8AHwAg
ACAAHwAeAB4AIAAgACAAHwAhACEAIQAiACAAIAAfAB8AHwAeAB0AHAAcABwAGwAbABsA
GgAZABgAFwAWABUAFAARABEADwANAA0ADAAJAAkACAAGAAQAAgACAAEA///+//3//P/7
//v/+P/3//b/9v/2//f/+P/4//b/9v/3//f/9//2//X/9f/3//f/9//3//X/9v/2//b/
9v/2//b/9v/2//f/9//2//b/9v/3//f/9//3//f/9//3//j/+P/4//f/9//3//f/9f/1
//X/9f/1//X/9P/0//b/9//3//f/9f/1//T/8//0//T/9f/1//L/8v/y//L/9P/0//L/
8v/w//D/8P/w//L/8f/x//H/8P/w/+//7//t/+3/7f/t/+3/7f/t/+z/7P/t/+3/7f/r
/+v/6//r/+3/7P/s/+z/7P/s/+z/6//r/+v/6//r/+v/6//r/+v/6f/p/+j/6P/q/+r/
6//r/+v/6//r/+v/6v/q/+r/6//p/+n/6P/o/+j/6P/o/+j/6v/q/+r/6v/o/+j/6P/o
/+n/6f/q/+r/5//n/+j/6P/n/+f/5//n/+f/5//n/+f/5//o/+j/6P/n/+j/5v/m/+b/
5v/m/+b/5v/m/+f/5//n/+f/5//n/+f/5//l/+X/5P/k/+X/5v/o/+n/6f/p/+r/6v/q
/+r/7f/u/+3/7f/t/+3/7v/v/+//7//v/+//7//v//D/8P/w//D/7v/t/+3/7f/t/+3/
7f/u/+7/7P/s/+z/7v/u/+7/7//t/+3/7f/p/+n/6P/n/+b/5P/j/+P/5P/m/+b/5v/m
/+j/6P/o/+n/6P/n/+b/5f/n/+b/5v/m/+j/7P/v//z/DgAjADsAWwB8AJ0AxgD3ACIB
OQFBATsBJgEIAeUAtAB2ADcAEwAIAAQA+v/w/+//8//z//P/8P/v/+3/7f/s/+v/6v/p
/+j/6P/n/+f/5//m/+b/5v/m/+X/5f/j/+T/5P/k/+b/5v/m/+b/5v/m/+b/5v/k/+X/
5f/l/+f/5//o/+j/5v/n/+f/6P/q/+r/6//r/+v/6//r/+z/7P/t/+3/7f/v//D/8P/w
/+7/7//w//D/8P/x//H/8v/y//L/8v/z//P/8//0//T/9v/2//b/9//3//n/+f/5//v/
+//7//z//f/+////AAABAAIAAgADAAIAAwAEAAUABgAHAAgACQAKAAsADAAMAA0ADgAQ
ABEAEgATABMAEwAXABcAFwAYABkAGQAZABoAGAAYABgAFwAZABkAGQAaABgAGAAXABcA
FwAWABUAFAAUABQAEwATABUAFAATABIADwAOAA0ADAALAAsACQAHAAcABgADAAMAAQAA
AP///v/6//n/9//2//f/9v/1//X/9P/z//L/8v/x//H/8f/w//L/8v/z//P/8f/w/+//
7//x//H/8f/x/+//8P/w//D/8v/y//L/8v/w//H/8f/w//D/8P/x//H/8f/x//H/8f/v
//D/8P/w//H/8f/x//H/8f/x//H/8f/x//H/8P/w//L/8//z//P/8f/x//D/7//w//D/
8f/x/+7/7v/u/+7/7v/u/+z/7P/s/+z/7P/s/+z/6//r/+v/6v/q/+n/6f/r/+v/6//r
/+n/6f/p/+j/6P/p/+n/6f/n/+f/5//n/+n/6P/o/+j/6P/o/+j/5//n/+f/5//n/+n/
6f/p/+n/5//n/+b/5v/o/+j/6f/p/+f/5//n/+f/5v/m/+b/5//n/+f/5v/m/+T/5P/k
/+T/5v/m/+b/5v/o/+j/6P/o/+X/5f/m/+b/5//n/+j/6P/l/+X/5f/l/+f/5//n/+f/
5//m/+b/5v/m/+b/5v/m/+b/5v/l/+X/5f/l/+X/5f/l/+X/5f/l/+b/5v/m/+b/5//n
/+f/5//o/+j/6P/o/+v/7P/t/+3/7f/t/+7/7//v/+//7//v/+//7//w//D/8v/y//D/
7//v/+//7//v//H/8v/y//D/7v/u/+7/7v/u/+//7//v/+//6//p/+j/5//m/+b/5f/n
/+j/6P/o/+b/5v/m/+b/5v/n/+f/5//n/+f/5//m/+j/6P/o/+z/9f8EABYAKQBBAF8A
ggCnANIABQEwAUsBVQFJASwBBgHfAKwAbAAtAAkAAAD8//T/7v/r/+3/8f/v/+7/7f/x
//H/8P/v//D/7f/s/+z/6//r/+v/6v/q/+r/6v/p/+n/6//s/+z/7P/s/+z/7P/s/+r/
6v/q/+r/7P/t/+3/7f/r/+v/7P/s/+7/7//v//D/8v/y//P/8//x//H/8f/y//L/8//z
//P/8f/y//L/8v/y//P/9P/0//b/9//3//j/9v/2//b/9//5//n/+v/6//7//v/+////
/f////////8DAAMAAwAEAAUABgAHAAgACQAKAAoACwAMAA0ADgAPABAAEQASABMAFQAX
ABkAGgAZABoAHAAdAB4AHwAfAB8AIQAhACEAIgAjACMAIwAkACQAJAAkACMAIwAjACMA
JAAkACQAIwAjACMAIgAhACAAIAAgAB8AHwAhACAAHwAeABsAGgAZABgAGQAZABcAFQAT
ABIADwAPAA0ADAALAAoACgAJAAcABgADAAIAAQABAAAA///+//7//f/9//3//P/8//z/
/f/9//3//P/7//v/+//7//v/+//9//7//v/+//7//v/+//7//P/9//3//P/+//7/////
//////////////8AAAAAAAABAAEAAQABAAAA///+//3//v//////AAD//////v/9////
///+//3//P/8//3//f/6//r/+v/6//z//P/6//r/+P/4//j/+P/6//n/+f/5//j/+P/3
//f/9//3//f/9//3//f/9//2//T/9f/1//X/8//z//P/8//1//T/9P/0//T/9P/0//P/
8//z//P/8//z//P/8//z//P/8//y//L/8v/y//P/8//z//P/8//z//T/9P/0//X/9P/z
//H/8P/y//L/8v/y//L/8v/y//L/8v/y//L/8v/x//H/8v/y//H/8f/y//L/8f/x//H/
8f/v/+//7//v//H/8v/y//L/8v/y//L/8v/y//H/8f/x//H/8f/x//H/8f/x//H/7v/u
/+7/7v/w//H/8v/z//T/9P/0//T/9f/2//f/9//1//X/9v/3//n/+f/5//n/+//7//z/
/P/6//r/+P/3//f/9//3//f/9//4//j/9v/0//T/9P/0//b/9//3//f/9f/x/+//7v/t
/+z/7P/r/+3/7v/u/+7/7P/s/+z/7P/s/+3/7f/t/+3/7f/t/+z/7P/u//D/9P/9/w4A
IAA5AFMAcwCUAL0A7gAhAUYBVwFXAUMBJgEAAdkApABkAC0AEwAMAAYA/P/0//P/9//5
//f/9v/1//X/9f/0//P/8v/x//D/8P/v/+3/7f/s/+z/7P/s/+v/6//t/+7/7v/u/+z/
7P/s/+z/7v/u/+7/7v/s/+3/7f/t/+3/7f/u/+7/8P/x//H/8v/w//D/8f/x//P/8//z
//T/9P/1//X/9f/z//T/9P/0//b/9//4//j/9v/3//f/+P/4//j/+P/5//n/+f/6//r/
/v/+//7//////wEAAQABAAEAAQABAAIABQAGAAcACAAJAAoACgALAAwADQAOAA8AEgAT
ABQAFQAUABUAFgAWABkAGgAcAB0AHAAdAB0AHQAhACEAIQAiACMAIwAjACQAIgAiACIA
IQAhACEAIQAiACIAIgAhACEAIQAgAB8AHgAeAB4AHQAdAB0AHAAbABoAGQAYABcAFgAT
ABMAEQAPAA8ADgALAAsACQAIAAcABgAEAAMAAQAAAP///v/9//3//v/9//z//P/5//n/
+f/4//j/+P/5//n/+f/4//f/9//5//n/+f/5//f/+P/4//j/+P/4//j/+P/5//v//P/8
//v/+v/6//n/+f/5//n/+f/7//z//P/8//v/+//7//v/+//7//v/+//7//v/+v/6//z/
/f/9//3/+//7//r/+f/4//j/+f/5//j/+P/4//j/+P/4//b/9v/2//b/9v/2//b/9f/1
//X/9P/0//P/8//z//P/8//z//P/8//z//L/8v/z//P/8//x//H/8f/x//H/8P/w//D/
8v/y//L/8f/x//H/8f/x//H/8f/x//H/7//v/+7/7v/u/+7/7//v//H/8f/x//H/8P/w
//D/8f/x//H/8P/w/+7/7v/u/+7/7v/u/+7/7v/w//D/8P/w/+3/7f/u/+7/7f/t/+7/
7v/v/+//7//v/+//7//v/+//7//w//D/8P/t/+7/7P/s/+z/7P/u/+7/7v/u/+7/7v/t
/+3/7//v/+//7//v/+//7//v/+7/7v/u/+7/7//v/+//7//w//D/8P/w//P/9P/1//X/
8//z//T/9f/1//X/9f/1//X/9f/2//b/9v/2//T/8//1//X/9f/1//P/9P/0//L/8v/y
//L/8v/0//X/9f/1//P/7//t/+z/6//q/+r/6f/p/+r/6v/q/+r/6v/q/+r/7P/t/+3/
7f/r/+v/6//q/+z/7P/u//D/9/8EABQAJwA/AF0AfgCjAMwA/QAoAUMBSQFDAS4BDgHt
AL4AgABBABkADgAIAAAA9v/z//f/+f/3//j/9//z//P/8v/x//D/7//u/+7/7f/t/+3/
7P/s/+z/7P/r/+v/7f/u/+7/7v/t/+z/6//q/+r/6v/q/+r/6v/r/+v/6//t/+3/7v/u
/+7/7//v//D/7v/u/+//7//x//H/8f/y//T/9f/1//X/8//0//T/9P/0//X/9v/2//T/
9f/1//b/+P/4//j/+f/5//n/+v/6//z//P/8//3//f////////8BAAEAAQACAAMABAAF
AAYABQAGAAYABwAKAAsADAANAA4ADwAQABEAEgATABQAFAAVABYAGAAZABoAGwAbABsA
GwAbABsAHAAfAB8AHwAgAB4AHgAeAB0AHgAfACAAIgAgACAAHwAfAB8AHgAdABwAHgAe
AB0AHQAbABoAGQAYABkAGAAXABYAEwATABEADwANAAwACQAJAAkACAAHAAYAAgABAP//
/v////7//f/9//z/+//6//r/+f/5//n/+P/4//j/+f/5//n/+P/3//f/9//3//f/9//3
//j/+P/4//j/+P/4//j/+P/5//n/+P/4//j/+f/5//n/+f/5//n/+f/6//r/+v/5//n/
+f/5//n/+f/5//n/+f/5//j/+P/4//n/+f/5//n/+f/4//f/9v/2//f/9//4//j/+P/4
//f/9v/z//L/9P/0//T/9P/y//H/8f/x//D/8P/v/+//8f/x//H/8f/v/+//7//u//D/
8f/x//H/7//v/+//7//v/+7/7v/u/+7/7v/u/+3/7f/t/+3/7f/v/+//7//v/+//7//u
/+7/7P/s/+3/7f/t/+3/7f/t/+z/7P/s/+3/7f/t/+z/7P/s/+z/7P/s/+z/7P/s/+z/
7P/s/+z/7P/r/+v/7P/s/+v/6//s/+z/6//r/+v/6//r/+v/6//r/+n/6v/q/+r/6f/q
/+r/6v/q/+r/7P/s/+z/6//p/+n/6f/p/+v/6//r/+v/6f/o/+j/6P/q/+v/6//r/+v/
7P/s/+z/6v/t/+7/7//w//H/8v/0//P/8//z//P/8//z//P/9P/y//L/8v/w/+//7//v
/+//7//v//D/8P/u/+7/7v/u//D/8P/x//H/8f/x/+3/6//o/+f/5v/m/+f/5//o/+j/
5v/m/+b/5v/m/+b/5//n/+n/6f/p/+n/6P/m/+j/6v/u//n/CAAaAC8ARwBlAIYAqQDW
AAkBMAFFAUkBOQEaAfYA0QCaAFoAJQAHAAIA/v/2/+7/7//x//P/8f/y//H/8f/z//L/
7//s/+3/7P/s/+v/6//r/+r/6v/o/+j/5//n/+n/6v/q/+r/6P/o/+j/6P/q/+r/6v/q
/+z/7f/t/+3/6//r/+z/7P/u/+//7//w/+7/7v/v/+//7//v/+//8P/y//P/8//z//P/
9P/0//T/9P/1//b/9v/2//f/9//4//b/9v/2//f/+f/5//r/+v/6//r/+v/7//z///8A
AAEAAQABAAEAAgADAAQABQAGAAkACgAKAAsACgALAAwADQAOAA8AEAARABIAEwAUABQA
FQAWABgAGQAcAB0AHQAdAB0AHQAdAB4AHwAfAB8AIAAiACIAIgAhACEAIQAhACIAIgAi
ACEAIQAfAB4AHQAcAB4AHgAdAB0AGwAaABkAGAAXABYAFQAUABQAFQAUABMADwAOAAsA
CwAJAAgABwAGAAQAAwABAAAA///+//3//f/8//v/+v/6//f/9//3//b/+P/4//n/+f/7
//r/+f/5//f/9//3//f/9//4//j/+P/6//r/+v/6//r/+//7//r/+v/6//v/+//7//v/
+//7//v//P/8//z/+//7//v/+//7//v/+//7//3//f/8//z/+//7//r/+f/7//v/+v/5
//j/+P/5//n/+P/4//j/+P/6//r/+P/4//b/9v/2//b/9v/1//X/9f/0//T/8//z//P/
8//z//P/8//z//P/8v/w//H/8f/x//P/8//z//P/8//y//L/8v/w//D/8P/v//H/8f/x
//H/7//v/+//7//x//H/8P/w/+7/7v/v/+//7//v/+//7//w//D/8P/x/+//7//u/+7/
7v/u/+7/7v/u/+7/7v/u/+7/7v/u/+7/7//v//D/8P/v/+//8P/w/+//7//v/+//7f/t
/+3/7f/v/+7/8P/w//D/8P/w/+7/7v/t/+3/7f/t/+3/7f/t/+3/7f/t/+z/7P/s/+z/
7f/t/+3/7f/w//D/8P/w//P/9P/1//X/8//z//T/9f/1//X/9f/1//f/9//4//j/9v/2
//T/8//z//P/8//z//X/9v/2//T/8v/y//L/8v/0//X/9f/1//P/7//t/+z/7f/s/+z/
6//p/+r/6v/q/+r/6v/q/+r/7P/t/+3/7f/s/+v/6v/o/+z/7v/w//T//f8OACAANQBP
AHEAlgC/APAAIQFGAVcBVwFDASIB/gDTAJwAWgAjAAsABgACAPj/8P/x//X/9//1//T/
8//z//P/8P/v/+7/7f/s/+z/6//r/+v/6v/q/+r/6v/p/+n/6//s/+z/7P/s/+z/7P/s
/+z/7P/s/+z/6v/r/+v/6//t/+3/7v/u/+7/7//v//D/8P/w//H/8f/x//H/8f/y//L/
8//z//P/8//0//T/9P/0//X/9v/2//b/9//3//j/+P/4//j/+f/3//f/+P/4//z//P/8
//3//f////////////////8AAAMABAAFAAYABQAGAAYABwAKAAsADAANAA4ADwAQABEA
EgATABQAFAAXABgAGgAbABoAGwAbABsAHQAdAB0AHgAfAB8AHwAgACAAIAAgAB8AHwAf
AB8AIAAfAB4AHAAbABwAHAAcABwAHAAcABsAGwAZABgAFwAWABcAFgAVABQAEQARAA8A
DQALAAoABwAHAAcABgAFAAQAAgABAP///v/9//z/+//7//r/+f/4//j/9f/1//X/9P/0
//T/9f/1//X/9P/z//P/8//z//P/8//z//T/9P/0//T/9P/0//T/9P/1//X/9P/0//T/
9f/1//X/9f/1//X/8//0//T/9P/1//X/9f/1//X/9f/1//X/8//z//L/8v/0//X/9f/1
//P/8//y//H/8P/w//H/8f/w//D/8P/w//D/8P/u/+7/8P/w//D/8P/u/+3/7f/t/+z/
7P/r/+v/7f/t/+3/7f/r/+v/6//q/+j/6f/p/+n/6f/p/+n/6f/r/+r/6v/q/+r/6v/q
/+n/5//n/+f/5//p/+n/6f/p/+f/5//m/+b/5v/m/+f/5//n/+f/5//n/+T/5P/k/+X/
5//n/+b/5v/k/+T/5P/k/+b/5v/m/+b/6P/o/+j/6P/m/+X/5f/k/+X/5f/m/+b/5f/l
/+X/5f/l/+X/5f/l/+X/5v/m/+b/5f/m/+b/5v/m/+b/5v/m/+b/5v/l/+X/5f/l/+X/
5f/l/+X/5f/l/+T/5P/k/+T/5f/l/+f/5//o/+j/5v/m/+n/6v/t/+3/7f/t/+7/7//v
/+//7f/t/+3/7f/u/+7/7v/u/+z/6//r/+v/7f/t/+3/7v/u/+z/7P/s/+z/7P/s/+3/
7f/t/+3/6f/l/+T/4//i/+L/4f/h/+L/4v/i/+L/4v/k/+T/5P/l/+X/5f/l/+X/5f/k
/+L/5P/m/+j/7f/6/wwAHwA1AFEAcgCTALwA7QAaATcBRQE/ASoBDAHtAMIAhgBJAB0A
DgAIAP7/9P/x//H/8//z//L/8f/x//H/7v/t/+r/6//q/+r/6f/p/+n/6P/o/+j/6P/n
/+f/5//o/+j/6P/m/+b/5v/m/+j/6P/o/+j/6P/p/+n/6f/p/+n/6v/q/+z/7f/t/+7/
7P/s/+3/7f/t/+3/7f/u/+7/7//v/+//7//w//D/8P/y//P/9P/0//P/8//y//L/9P/0
//T/9f/1//X/9v/2//b/9v/2//f/+f/7//v/+//9//3//f/+//3//v///wAAAwAEAAQA
BQAGAAcACAAJAAoACwAMAA0ADgAPABAAEAARABIAFAAVABYAFwAXABcAGQAZABkAGgAb
ABsAGwAcABwAHAAcABsAGwAbABsAHAAcABwAGwAbAB0AHAAbABoAGgAaABkAGQAXABYA
FQAUABUAFAATABIAEQARAA8ADQALAAoABwAHAAUABAADAAIAAgABAP///v/9//z/+//7
//r/+f/4//j/9//3//f/9v/2//b/9//3//f/9v/1//X/9f/1//X/9f/1//b/9v/2//b/
9v/2//b/+P/5//n/+P/2//b/9//3//f/9//3//f/9//4//j/+P/3//f/9//3//n/+f/5
//n/+f/5//j/+P/4//n/+f/5//n/+f/4//f/9P/0//X/9f/0//T/9P/0//T/9P/y//L/
8v/y//L/8v/0//P/8//z//D/8P/v/+//8f/x//H/8f/v/+//7//u/+z/7f/t/+3/7//v
/+//7//t/+z/7P/s/+3/7v/v/+//7//v/+//7//t/+3/7f/t/+//7//u/+7/7P/s/+3/
7f/r/+v/6//r/+z/7P/s/+3/7f/t/+z/7P/s/+z/7P/s/+z/7P/s/+z/7v/u/+7/7v/t
/+3/7v/u/+v/6//s/+z/7f/t/+3/7f/t/+3/7P/s/+z/7P/s/+7/7v/t/+3/6//r/+v/
6//s/+3/7v/v/+3/7P/r/+r/6//r/+v/6//u/+7/7v/u/+//8P/x//H/8//z//T/9f/1
//X/9f/1//X/9f/2//b/9P/0//L/8f/x//H/8f/x//P/9P/0//L/8P/w//D/8P/y//P/
8//z//P/7//t/+z/6//q/+r/6f/p/+r/6v/q/+r/6v/q/+r/6v/r/+v/6//r/+v/6//q
/+j/6v/s/+7/9/8EABYAKQA9AFsAfACfAMYA9wAkAT8BRwE9ASYBBAHhALIAdgA7ABcA
DgAKAP7/9P/x//X/9f/1//T/9f/1//P/8v/v/+7/7//u/+7/7f/t/+3/7P/s/+r/6v/p
/+n/6//s/+z/7P/s/+z/7P/s/+z/7P/s/+z/7v/v/+//7//u/+3/7f/s/+7/7//v//D/
7v/u/+//7//x//H/8f/y//L/8//z//P/8//0//T/9P/0//X/9v/2//b/9//3//j/9v/2
//b/9//5//n/+v/6//r/+v/6//v/+//9//3//f////////8AAAEAAgADAAQABwAIAAgA
CQAIAAkACgALAA4ADwAQABEAEAARABIAEgATABQAFgAXABkAGwAcAB0AHQAdAB0AHgAf
AB8AHwAgACAAIAAgAB8AHwAfAB8AIAAgACAAHwAfAB8AHgAdABwAHgAeAB0AHQAbABoA
GQAYABcAFgAVABQAEwATABEADwALAAoABwAHAAkACAAHAAYABAADAAEAAAD///7//f/9
//7//f/8//z/+f/5//n/+P/4//j/+f/5//n/+P/3//f/9//3//f/9//3//j/+P/4//b/
9v/2//b/+P/5//n/+P/4//j/+f/5//n/+f/5//n/+f/6//r/+v/3//f/9//3//n/+f/5
//n/+f/5//j/+P/2//f/9//3//n/+f/4//f/9P/0//X/9f/2//b/9v/2//b/9v/0//T/
8v/y//L/8v/0//P/8//z//D/8P/v/+//8f/x//H/8f/x//H/8f/w/+7/7//v/+//7//v
/+//7//v/+7/7v/u/+7/7v/u/+3/7f/t/+3/7f/t/+3/7f/t/+//7//u/+7/7P/s/+3/
7f/v/+//7//v/+7/7v/u/+//7f/t/+z/7P/u/+7/7v/u/+z/7P/s/+z/7P/s/+z/7P/t
/+3/7P/s/+r/6//s/+3/7v/u/+7/7f/t/+v/6//r/+v/6//r/+v/6//q/+r/6v/q/+v/
6//r/+v/7v/u/+7/7v/v//D/8f/x//P/8//0//X/8//z//P/8//z//P/9P/0//T/9P/y
//H/7//v/+//7//w//L/8//y//L/8v/y//L/8v/z//P/8//z/+//7f/s/+v/6v/q/+n/
6f/q/+r/6v/o/+j/6P/o/+r/6//r/+v/6//r/+v/6v/o/+r/7P/w//n/CgAeADMASwBp
AIgArQDYAAkBLgFBAUMBMQEWAfIAzQCYAFgAJQANAAoABAD4//D/8//3//f/9f/0//X/
9f/1//T/8f/w/+3/7P/s/+v/7P/t/+3/7v/s/+z/6//r/+v/7P/s/+z/7P/s/+z/7P/q
/+r/6v/q/+z/7f/t/+3/7f/t/+7/7v/u/+//7//w//D/8P/x//H/8f/x//H/8v/y//P/
8//z//P/9P/0//T/9P/1//b/9v/2//f/9//4//j/+P/4//n/+//7//z//P/8//z//P/9
//3/////////AQABAAEAAgABAAIAAwAEAAcACAAIAAkACAAJAAoACwAKAAsADAANAA4A
DwAQABAAEQASABQAFQAWABcAFwAXABkAGQAZABoAGwAbABsAHAAaABoAGgAZABkAGQAZ
ABoAGgAaABkAGQAZABgAFwAWABYAFgAVABUAFQAUABMAEgARABAADwAOAA8ADwANAAsA
CQAIAAUABQADAAIAAQAAAAAA///9//z/+//6//n/+f/4//f/9v/2//X/9f/1//T/9P/0
//X/9f/1//T/8//z//P/8//z//P/9f/2//b/9v/0//T/9P/0//T/9f/1//T/9P/0//X/
9f/1//X/9f/1//f/+P/4//j/9//3//f/9//1//X/9f/1//f/9//2//b/9f/1//T/8//1
//X/9P/z//L/8v/z//P/8v/y//L/8v/y//L/8P/w//D/8P/w//D/8P/v/+//7//u/+7/
7f/t/+3/7f/t/+3/6//r/+v/6v/q/+v/6//r/+3/7f/t/+3/6//q/+r/6v/q/+r/6v/p
/+v/6//r/+v/6f/p/+n/6f/r/+v/6v/q/+j/6P/p/+n/6f/p/+n/6f/o/+j/6P/p/+n/
6f/o/+j/6v/q/+r/6v/o/+j/6P/o/+j/6P/o/+j/6//r/+r/6P/o/+r/6v/q/+r/6v/q
/+n/6f/n/+f/5//n/+f/5//n/+f/6P/o/+j/6P/p/+n/6f/p/+r/6v/q/+r/6//s/+3/
7f/v/+//8P/x/+//7//v/+//7//v//D/8P/y//L/8P/v/+3/7f/t/+3/7//w//D/7v/s
/+z/7P/s/+7/7//v/+//7//r/+n/6P/l/+T/5P/j/+P/5P/k/+T/5P/k/+T/5P/k/+X/
5f/l/+X/5f/l/+T/4v/i/+b/6P/t//j/CAAZAC0ARwBkAIMApgDRAAABIQExATEBIAEC
AeEAugCCAEUAFwAEAAIA/P/y/+v/7f/v/+//7v/t/+v/7f/u/+3/7P/q/+j/5//l/+X/
5f/k/+T/5v/m/+X/5f/j/+T/5P/k/+b/5v/m/+b/5P/k/+T/5P/m/+f/5//n/+X/5f/m
/+b/6P/p/+n/6v/q/+r/6//r/+n/6f/p/+r/6v/r/+v/6//r/+z/7P/s/+z/7f/u/+7/
8P/x//H/8v/w//D/8P/x//P/8//0//T/9P/0//T/9f/1//f/9//3//n/+f/5//r/+f/6
//v//P/9//7//v///wAAAQACAAMABAAFAAYABwAIAAkACgAKAAkACgAMAA0AEAARABEA
EQARABEAEQASABEAEQARABIAFAAUABQAEwARABEAEQASABQAFAATABMAEwASABEAEAAQ
ABAADwAPABEAEAAPAA4ACwAKAAkACAAJAAkABwAFAAMAAgD////////+//3//P/8//v/
+f/4//X/9P/z//P/9P/z//L/8v/x//H/8f/w/+7/7v/v/+//8f/w/+//7//t/+3/7f/t
/+3/7v/u/+7/7v/u/+7/7v/u/+//7//u//D/8P/x//H/7//v/+//7//v//D/8P/w/+//
7//v/+//7//v/+//7//v/+//7v/u/+z/7f/t/+3/7//v/+7/7f/s/+z/7f/t/+z/7P/s
/+z/7P/s/+r/6v/o/+j/6P/o/+r/6f/p/+n/6P/o/+f/5//n/+f/5//n/+f/5//n/+b/
5v/j/w==
         </WaveFormData>
      </LeadData>
      <LeadData>
         <LeadByteCountTotal>10000</LeadByteCountTotal>
         <LeadTimeOffset>0</LeadTimeOffset>
         <LeadSampleCountTotal>5000</LeadSampleCountTotal>
         <LeadAmplitudeUnitsPerBit>4.88</LeadAmplitudeUnitsPerBit>
         <LeadAmplitudeUnits>��V</LeadAmplitudeUnits>
         <LeadHighLimit>2147483647</LeadHighLimit>
         <LeadLowLimit>268435456</LeadLowLimit>
         <LeadID>V5</LeadID>
         <LeadOffsetFirstSample>0</LeadOffsetFirstSample>
         <FirstSampleBaseline>0</FirstSampleBaseline>
         <LeadSampleSize>2</LeadSampleSize>
         <LeadOff>FALSE</LeadOff>
         <BaselineSway>FALSE</BaselineSway>
         <ExcessiveACNoise>FALSE</ExcessiveACNoise>
         <MuscleNoise>FALSE</MuscleNoise>
         <LeadDataCRC32>3854452473</LeadDataCRC32>
         <WaveFormData>
8v/y//L/8v/y//L/8v/x//P/8//0//T/8v/z//P/8//z//T/9P/2//f/+P/4//n/+//7
//v/+//4//j/+f/5//n/+v/6//n/+f/5//r/+v/4//j/+P/5//v/+//6//n/+P/4//n/
+v/4//f/9v/z//T/9P/y//H/7//u/+3/7f/v/+7/7v/u/+7/7v/u/+7/7v/u/+7/7v/w
//D/7v/t/+v/7P/v//b/AAAKABgAKgA8AFAAbQCRALMAzADcAOUA5gDhANQAvgCXAGwA
TgA/ADIAJQAXABAADwANAAkAAwD///z/+//5//f/9//z//P/8v/y//D/8P/u/+3/7//v
/+//7//t/+3/7f/t/+//7//v/+//7//v/+//7//v/+//7//v/+//7//w//D/8P/w//D/
8P/w//H/8f/x//H/8f/x//H/7//w//H/8f/z//P/8//z//H/8f/z//P/9f/1//X/9f/1
//X/9f/2//f/9//4//j/+P/5//n/+f/7//v/+//7//7//v///wAA/v/+/////////wEA
AgACAAIAAwAFAAUAAwAEAAUABgAIAAgACgAKAAoADAANAA4ADwAQABIAEgASABIAEwAV
ABMAEwATABQAFwAXABcAFwAXABcAFwAXABYAFwAXABcAGQAZABkAGQAXABcAFwAXABcA
FgAWABYAFAATABIAEQAPAA4ADQALAAoACQAJAAgABwAFAAQAAwABAAAA///9//z/+//7
//v/+P/3//b/9f/1//b/9//4//j/+P/3//X/9v/2//b/9f/1//X/9f/2//T/9P/0//P/
9P/1//b/9//3//b/9v/1//T/9P/0//T/9f/1//b/9v/2//b/9v/2//j/+P/4//f/9v/2
//X/9P/0//T/8//z//T/9f/2//f/9f/1//X/9f/3//b/9v/2//X/9f/1//X/9f/1//X/
9P/0//T/8//z//H/8f/x//H/8v/y//L/8f/v/+//8P/w/+//7//v/+7/8P/w//D/7//v
/+//7//u//D/7v/w//D/7v/u/+7/7v/u/+7/7f/t/+3/7f/t/+3/7P/s/+v/6//s/+v/
7P/u/+z/7f/t/+3/7f/t/+z/7P/s/+z/7P/s/+z/7P/s/+v/7f/t/+3/7v/s/+z/7P/s
/+7/7f/t/+3/6//r/+v/6//r/+v/6//r/+v/6//r/+v/6//r/+v/6//p/+r/6v/q/+r/
6v/q/+r/6v/q/+z/7P/s/+z/6v/q/+r/6v/o/+j/6P/n/+j/6f/r/+z/6v/r/+v/6//t
/+7/7v/w/+//8P/w//H/7//v/+//7//v//D/8v/z//P/9P/0//P/8f/x//L/8v/y//L/
8v/z//P/8//y//H/8v/y//P/9P/y//H/8P/t/+z/7P/q/+n/6P/o/+j/6f/p/+j/6P/o
/+r/6v/q/+r/6P/o/+j/6P/q/+r/6v/p/+v/7P/r//D//P8GABIAJAA4AE4AawCPALEA
xgDUANsA3ADVAMoAsgCLAGQASgA7ACwAHwAVAA4ACwAJAAUA///7//j/9//1//P/8//x
//H/8P/w/+7/7v/s/+v/6//r/+v/6//r/+v/6//r/+v/6//r/+v/6//r/+v/6//p/+n/
6f/p/+v/6//s/+z/6v/q/+r/6v/s/+3/7f/t/+3/7f/t/+3/7f/u/+//7//x//H/8f/x
//H/8f/z//P/8//z//P/8//z//P/8//0//P/8//0//T/9v/3//f/9//5//n/+f/5//j/
+P/5//r//P/8//3//f/9////AAAAAAAAAQADAAMAAwAEAAUABgAGAAYACAAIAAgACgAL
AAwACwAMAA4ADgAQABAAEQATABUAFQAVABYAFwAXABcAFwAZABkAGQAZABkAGQAYABcA
GQAZABkAGQAXABcAFwAXABYAFgAXABgAFgAVABQAEwARABAADwANAA0ACwAKAAgABgAF
AAUABQABAAAA///9//7//f/9//3//P/7//r/+f/6//r/+v/6//n/+v/6//n/+P/4//j/
9//3//f/9//4//j/+P/4//f/+f/5//n/+f/4//j/+f/5//j/+P/4//j/+f/5//r/+v/4
//j/+P/4//j/+P/4//f/9//4//j/+P/4//j/9//3//n/+f/5//n/9//3//f/9//5//j/
+P/4//X/9f/1//X/9f/1//X/9P/0//T/8//z//P/8//z//P/8v/y//L/8f/z//P/9P/0
//H/8f/x//D/8v/y//L/8f/x//H/8f/w//L/8P/y//L/8v/y//L/8v/w//D/7//v//H/
8f/x//H/8P/w/+//7//x/+//7//w//D/8f/x//H/7//v/+7/7v/w//D/8P/w/+7/7v/u
/+3/7//v/+//8P/u/+7/7v/u/+7/7f/t/+3/7//v/+//7//t/+3/7f/t/+3/7f/t/+3/
7f/r/+3/7P/q/+r/6v/q/+z/7P/s/+z/7P/s/+z/7P/s/+z/7P/s/+7/7f/t/+3/7P/s
/+z/7f/v/+//7//w/+7/8P/x//L/8v/z//P/8//z//P/8v/y//P/8//1//b/+P/3//X/
9f/2//b/9v/2//j/+f/5//n/+P/3//b/9v/2//b/9f/z//P/8f/x//L/7v/t/+z/7P/u
/+//7//u/+7/7v/u/+7/7P/s/+z/7P/u/+7/7v/u/+7/7f/t/+z/8f/6/wQADgAcACwA
QABWAHUAmQC9ANgA5gDrAOQA2QDMALAAiQBkAEwAOwAsACEAFwAOAAsACQAFAP///f/+
//3/+//5//n/9f/1//T/9P/0//T/8v/x//H/8f/x//H/8f/x//H/8f/x//H/8f/x/+//
7//v/+//8f/x//H/8f/v/+//8P/w//D/8P/w//D/8v/z//P/8//z//P/8//z//H/8v/z
//P/8//z//P/8//z//P/9f/1//f/9//3//f/9f/1//X/9v/5//n/+v/6//z//f/9//3/
/f/9//3//f8AAAAAAQACAAAAAAABAAEAAwAFAAYABgAGAAcACQAJAAkACgALAAwADgAO
ABAAEAAQABIAEwAUABMAFAAWABYAFgAWABcAGQAZABkAGQAaAB0AHQAdAB0AHQAdAB0A
HQAeAB8AHwAfAB0AHQAdAB0AHQAdAB0AHQAdABwAHAAcABgAFwAWABUAFQAUABMAEQAR
AA8ADgAMAAoACQAJAAkACQAIAAcABQAEAAMAAwADAAIAAQAAAP///v/+//7//v/9//7/
/v/9//7//v/+//3//f/9//3//v8AAAAAAAD//wEAAQABAAEAAAAAAAEAAQACAAIAAgAC
AAEAAQACAAIAAgACAAIAAgAEAAQABAADAAEAAgACAAIABAAEAAMAAwABAAEAAQABAAMA
AwADAAMAAwACAAIAAgD//////////wEAAQABAAAAAAAAAP////8BAAEAAQABAP7//v/+
//3//f/9//7//v/9//3//f/8//z//P/8//v/+//7//v/+v/8//r//P/8//z//P/8//z/
/P/8//v/+//5//n/+f/5//r/+v/5//n/+//5//n/+v/4//n/+f/5//v/+//6//r/+P/4
//j/+P/6//r/+v/5//n/+f/5//r/+v/6//r/+v/6//n/+f/5//n/+f/5//n/+f/5//n/
+f/5//n/+f/5//n/+f/6//r/+v/6//r/+P/4//j/+P/6//r/+v/6//r/+v/6//r/+P/3
//f/9//6//r/+v/7//v/+//7//z//P/+////AAD+///////////////+//7/AQABAAMA
BAAEAAMAAQABAAIAAgACAAIAAAABAAEAAQAAAP///v/+/wEAAgACAAEA/v/7//r/+v/6
//n/+P/4//b/9//3//b/9v/2//b/9v/2//b/9v/2//T/9P/0//T/9P/z//P/9P/5/wIA
DAAYACYAOABMAGgAiQCvAM0A4ADqAOkA5ADZAMoArACFAGQATAA9ADAAIwAXABIAEQAN
AAkABQADAAAA///9//v/+f/3//f/9v/2//T/9P/y//H/8f/x//H/8f/x//H/8f/x/+//
7//v/+//8f/x//H/8f/x//H/8f/x//H/8f/y//L/8v/y//L/8v/y//P/8//z//P/8//z
//P/8//0//X/9f/z//P/8//z//X/9f/3//f/9//3//f/9//3//f/9//4//n/+f/6//r/
/P/9//3//f///////////////v/+//7/AAAAAAEAAQABAAMABAAEAAQABQAHAAcACAAK
AAwADgAMAAwADgAOABAAEgATABQAEwAUABYAFgAWABYAFwAZABkAGQAZABoAGQAZABkA
GQAbABsAGwAbABoAGwAbABsAGwAbABsAGwAZABkAGQAZABgAGAAZABoAFgAVABQAEwAT
ABIAEQAPAA0ACwAKAAgACgAJAAkACQAFAAQAAwABAAIAAQABAAEAAAD///7//f/8//z/
/P/8//3//v/+//3//P/8//z/+//9//3//f/+//3//P/7//n/+//7//v/+//+//7/////
//z//P/8//z/+//7//z//P/+//7//v/+//z//P/8//v/+//8//z//P/8//z/+//7//3/
/f/9//3//f/9//3//f/7//r/+v/6//v/+//7//v/+f/5//n/+P/4//j/9//3//f/9//3
//f/9v/2//b/9f/1//X/9v/2//X/9f/1//T/9P/0//T/8//1//X/9f/0//T/8v/0//T/
9P/0//T/9P/0//T/8//z//X/9f/1//X/9f/0//L/8f/z//H/8f/y//T/9f/1//X/8//z
//L/8v/y//L/8v/y//L/8v/y//H/8f/x//H/8v/0//T/9P/0//L/8f/x//H/8f/x//H/
8f/x//H/8f/x//H/8f/x//H/8//z//P/8//x//D/7v/u/+7/7v/w//D/8P/w//D/8P/w
//D/8P/w//D/8P/w//D/8P/w//D/7//v/+//8P/w//D/8f/z//P/8//0//T/9v/3//j/
9v/3//f/9//3//f/9v/2//f/9//5//r/+v/5//f/9//4//j/+P/4//b/9//3//f/+P/3
//b/9v/5//r/+v/5//b/8//y//L/8P/v/+7/7v/w//H/8f/w//D/8P/w//D/8P/w//D/
8P/u/+7/7v/u//D/8f/v//D/8//6/wIADAAYACoAPgBUAHMAlwC3ANAA3ADjAOIA2wDS
ALoAlQBuAFIAQQAyACUAGQASAA8ACwAHAAcAAwAAAP3/+//5//f/9f/1//T/9P/0//T/
8v/x//H/8f/x//H/8f/x//H/8f/v/+//7//v/+//7//v/+//7//v/+//7//x//H/8v/y
//L/8v/y//L/8P/x//H/8f/z//P/8//z//X/9v/3//f/9f/1//X/9f/1//X/9//3//f/
9//3//f/+f/5//n/+v/5//n/+v/6//r/+//7//v////////////+//7///8AAAIAAgAD
AAMAAQADAAQABAAEAAUABwAHAAkACgALAAwACgAKAAwADAAOABAAEQASABEAEgAUABQA
FAAUABUAFwAXABcAFwAYABcAFwAXABcAGAAZABoAGwAaABsAGwAbABkAGQAZABkAGgAb
ABwAHQAaABgAFwAWABYAFQAUABMAEQAQAA8ADQANAAsACgAIAAgABwAHAAcAAwACAAEA
//8AAP////////7//f/8//v/+v/6//r/+v/5//r/+v/5//r/+v/6//n/+f/5//n/+v/6
//r/+v/5//n/+f/5//n/+P/4//n/+f/6//r/+v/6//v/+//8//z/+v/6//r/+v/6//r/
+v/5//n/+v/6//r/+P/4//f/9//5//n/+f/5//n/+f/5//n/+f/4//j/+P/5//n/+f/5
//j/9//2//T/9v/2//X/9f/z//P/8//z//D/8P/w/+//8P/x//P/9P/x//H/8f/w//L/
8v/y//H/8f/x//H/8P/w/+7/8P/w//L/8v/y//L/8P/w/+//7//x//H/8f/x//D/8P/v
/+//7f/r/+v/7P/u/+//7//v/+//7//u/+7/7v/u/+7/7v/u/+7/7v/t/+3/7f/t/+7/
7P/s/+z/7P/s/+v/6//r/+v/6//r/+v/6//r/+v/6//r/+v/6//r/+3/7f/t/+3/6//q
/+r/6v/q/+r/7P/s/+z/7P/q/+r/6v/q/+z/7P/s/+z/7P/s/+v/6//r/+z/7P/s/+3/
7f/t/+3/7P/s/+7/7//y//L/8//z//P/8//z//L/8v/z//P/9f/2//b/9f/z//P/9P/0
//T/9P/0//X/9f/1//T/8//y//L/8//0//T/9f/0//H/8P/v/+z/6v/o/+n/6v/s/+3/
6v/q/+r/6v/q/+r/6v/q/+z/7P/s/+z/7P/s/+v/6//s//H/+P8CAA4AGgAsAEAAWAB1
AJkAuwDSAN4A3wDaANEAwgCkAHsAWgBEADMAKAAbAA8ACgAHAAUAAQD9//v//P/9//n/
8//x/+//7//u/+7/8P/w/+7/7f/t/+3/7f/t/+3/7f/t/+3/6//r/+v/6//t/+3/7f/t
/+//7//v/+//7f/t/+7/7v/u/+7/7v/u//D/8f/x//H/8f/x//H/8f/x//L/8//z//P/
8//z//P/8//z//X/9f/1//X/9f/1//X/9f/1//b/9f/1//b/9v/2//f/9//3//v/+//7
//v//P/8//3//v8AAAAAAQABAAEAAwAEAAQAAgADAAUABQAFAAYABwAIAAoACgAMAAwA
DgAQABEAEgASABIAEwASABIAEgATABUAFwAXABcAGAAZABkAGQAZABsAGwAbABsAGgAb
ABsAGwAZABkAGQAZABkAGQAZABkAFwAWABYAFgAUABMAEgARABMAEgARAA8ADQALAAoA
CAAGAAUABQAFAAMAAgABAP///v/9//3//f/8//v/+v/5//j/+P/4//j/+//8//z/+//6
//r/+v/5//f/9//3//j/+P/4//j/9//5//n/+f/5//r/+v/7//v//P/8//z//P/5//n/
+v/6//r/+v/6//r/+P/4//j/9//5//r/+v/6//j/+P/3//f/+f/5//n/+f/5//n/+f/5
//f/9v/2//b/9//3//f/9//5//n/+f/4//b/9v/1//X/9f/1//X/9f/2//b/9v/1//X/
9f/2//b/9f/1//X/9P/0//T/9P/z//P/8//z//L/8v/w//L/8v/y//L/8v/y//T/9P/z
//P/8f/x//H/8f/0//T/8//z//H/7//v//D/8P/x//H/8f/z//P/8v/y//H/8P/v/+7/
8P/w//D/7//v/+//7//w//D/8P/w//D/8v/x//H/8f/x//H/8f/x//H/8f/x//H/7//v
/+//7//v/+//8P/w//D/8P/w/+7/7v/u/+7/8P/w//D/8P/u/+7/7v/u/+7/7f/t/+3/
8P/w//D/8f/x//H/8f/y//T/9v/3//j/9//3//b/9f/1//X/9P/0//X/9f/3//j/+P/3
//X/9f/2//b/9v/2//j/+f/5//n/9v/1//T/9P/1//b/9v/1//T/8f/w//D/8P/v/+7/
7v/s/+3/7f/s/+z/7P/s/+z/7v/u/+7/7v/s/+z/7P/s/+z/7f/v//D/9f/8/wYADgAc
ADIASABkAIUAqwDLAOAA6ADpAOIA2QDGAKYAfQBcAEQANQAoABsAEQAMAAsABwADAP//
/f/6//n/9f/z//P/8f/x//D/8P/w//D/7v/t/+3/7f/t/+3/7f/t/+3/7f/t/+3/7f/t
/+//7//v/+//7f/t/+3/7f/t/+3/7v/u//D/8P/w//D/8P/x//H/8f/x//H/8f/x//H/
8v/z//P/8//z//P/8//1//X/9//3//X/9f/1//X/9//3//f/+P/3//f/+P/4//j/+f/5
//n//f/9//3//f/8//z//f/+/wAAAAABAAEA//8BAAIAAgACAAMABQAFAAcACAAJAAoA
CAAIAAoACgAMAA4ADwAQAA8AEAASABIAEgASABMAFQAVABUAFQAWABUAFQAVABUAFwAX
ABcAFwAWABcAFwAXABkAGQAZABkAGQAZABkAGQAVABQAFAAUABQAEwASABEADwAOAA0A
CwALAAkACAAGAAYABQAFAAUAAQAAAP///f/+//3//f/9//r/+f/4//f/+P/4//j/+P/3
//j/+P/3//b/9v/2//X/9//3//f/+P/2//b/9v/1//f/9//3//f/+P/4//n/+f/2//b/
9v/2//X/9f/2//b/9v/2//b/9v/2//b/9v/1//X/9v/2//b/9P/0//P/8//1//X/9f/1
//P/8//z//P/8//y//L/8v/z//P/8//z//L/8f/w/+7/7//w//D/8f/w/+//7v/t/+7/
7v/u/+3/7//v//D/8P/t/+3/7f/s/+z/7P/s/+v/6//r/+v/6v/s/+r/7P/s/+z/7P/s
/+z/6v/q/+n/6f/r/+v/6//r/+z/7P/r/+v/6//p/+n/6v/q/+v/6//r/+n/6f/o/+j/
6v/q/+r/6v/o/+j/6P/n/+n/6f/p/+r/6v/q/+r/6v/q/+n/6f/p/+v/6//r/+v/6f/p
/+n/6f/p/+n/6f/p/+n/6f/p/+n/6f/q/+r/6v/q/+r/7P/s/+z/7P/q/+r/6v/q/+r/
6v/q/+r/6v/q/+r/6f/p/+n/6v/q/+r/6//r/+v/6//s/+z/7v/v//D/8P/x//H/8f/x
//H/8P/w//H/8f/z//T/9P/z/+//7//w//D/8v/y//L/8//z//P/8v/x/+7/7v/v//D/
8v/x//D/7f/q/+r/6P/n/+j/6P/o/+n/6f/o/+j/6P/o/+j/6P/o/+j/6P/o/+j/6P/o
/+b/5//n/+j/6f/w//r/AgAOABwAMABGAGEAgwCnAMAA0gDZANgA0wDIALYAkwBuAFAA
PQAuACEAEwAKAAcAAwABAP3/+//4//f/9f/x/+//7f/t/+z/7P/s/+z/6v/p/+n/6f/p
/+n/6//r/+v/6//p/+n/6f/p/+n/6f/p/+n/6f/p/+n/6f/p/+n/6v/q/+z/7P/s/+z/
7P/t/+3/7f/t/+3/7f/t/+3/7v/v/+//7//v/+//7//v/+//8f/x/+//7//v/+//8f/x
//H/8v/x//H/8v/y//L/8//z//P/9f/1//X/9f/2//b/9//4//j/+P/5//n/+//9//7/
/v/8//3//////wEAAgADAAQABAAEAAYABgAGAAgACQAKAAsADAAOAA4ADAAMAA0ADwAR
ABEAEQASABEAEQARABEAEQARABEAEQAUABUAFQAVABUAFQAVABUAFQAVABUAFQARABAA
EAAQABAADwAOAA0ADQAMAAsACQAHAAUABAACAAIAAQABAAEA///+//3/+//6//n/+f/5
//j/9//2//X/9v/2//b/9v/1//b/9v/1//T/9P/0//P/8//z//P/9P/0//T/9P/z//X/
9f/1//X/9v/2//f/9//2//b/9v/2//X/9f/2//b/9v/2//b/9v/0//T/9P/z//X/9v/2
//b/9v/2//X/9f/1//X/9f/1//X/9f/1//X/8//y//L/8v/z//P/8//z//P/8//z//L/
8v/y//H/8f/x//H/8f/x//D/8P/w/+//8f/x//L/8v/v/+//7//u/+7/7v/u/+3/7//v
/+//7v/w/+7/8P/w//D/8P/w//D/7v/u/+3/7f/t/+3/7f/t/+7/7v/t/+3/6//p/+n/
6v/q/+v/6//r/+3/7f/s/+z/7P/s/+z/7P/s/+z/7P/r/+n/6f/p/+r/7P/s/+z/7P/s
/+v/6//r/+v/6//r/+v/6//r/+v/6//r/+v/6v/q/+r/6v/q/+r/6v/q/+r/6P/o/+j/
6P/p/+r/6//s/+r/6f/p/+n/6v/q/+r/6//r/+v/6//s/+z/7v/v//D/8P/x//H/8f/x
//H/8P/w//H/8f/z//T/9P/z//H/8f/y//L/8v/y//T/9f/1//X/9P/z//L/8v/z//T/
9P/z//L/7//u/+7/6v/p/+j/6P/o/+n/6f/o/+j/6P/o/+j/6v/q/+r/6v/o/+j/6P/o
/+j/6f/n/+j/6//y//z/BgASACIANABKAGcAiQCtAMYA1ADZANYAzwDEAKwAhwBiAEgA
OQAsAB0AEQAKAAUAAwD///3/+f/4//X/9f/x/+//7//v/+7/7v/s/+z/6v/p/+n/6f/p
/+n/6f/p/+n/6f/p/+n/6f/p/+n/6f/p/+n/6//r/+v/6//p/+n/6v/q/+z/7P/s/+z/
6v/r/+v/6//r/+v/6//r/+v/7P/t/+3/7f/t/+3/7f/t/+3/7//v//H/8f/x//H/8f/x
//H/8v/z//P/9P/0//T/9f/1//X/9f/1//X/9f/2//b/9//4//j/+P/5//n/+//9//7/
/v/8//3//////wEAAgADAAQAAgACAAQABAAEAAYABwAIAAsADAAOAA4ADgAOAA8AEQAR
ABEAEQASABMAEwATABMAEwATABMAEwAUABUAFQAVABUAFQAVABUAFQAVABUAFQAVABQA
FAAUABAADwAOAA0ADQAMAAsACQAHAAUABAACAAIAAQABAAEA///+//3/+//6//n/+f/5
//j/9//2//X/9P/0//T/9P/1//b/9v/1//b/9v/2//X/8//z//P/9P/0//T/9P/z//P/
8//z//P/9P/0//X/9f/0//T/9P/0//P/8//0//T/9P/0//T/9P/y//L/8v/x//L/9P/1
//b/9P/0//P/8//z//P/8//z//P/8//z//P/8//y//L/8v/z//P/8//z//H/8f/x//D/
8P/w/+//7//x//H/8f/x/+7/7v/u/+3/7//v//D/8P/v/+//7//u/+7/7v/u/+3/7f/t
/+3/7P/s/+r/7P/s/+7/7v/u/+7/7v/u/+3/7f/r/+v/6//r/+7/7v/t/+3/7f/r/+v/
7P/s/+3/7f/t/+3/7f/s/+z/7P/s/+z/7P/u/+7/7v/t/+v/6//r/+z/7P/s/+z/7P/u
/+v/6//r/+r/7P/s/+z/7P/u/+7/7v/u/+z/7P/s/+z/7P/s/+z/7P/s/+v/6//r/+z/
7P/s/+3/7f/t/+3/7v/u//D/8f/y//T/9f/1//X/8//z//L/8v/z//P/9f/2//b/9f/z
//P/9P/0//T/9P/2//f/9//3//b/9f/0//T/8//0//T/8//0//H/8P/w/+z/6//q/+r/
6v/r/+v/6v/s/+z/7P/s/+z/7P/s/+z/7v/u/+7/7v/s/+v/6f/s/+//+v8EABAAHAAs
AEAAWAB1AJsAuwDOANoA2wDWAM0AvACgAHkAWABEADcAKAAbABEACgAJAAUAAwD///3/
/P/7//n/9f/z/+//7//u/+7/8P/w/+7/7f/t/+3/7f/t/+3/7f/t/+3/7f/t/+3/7f/r
/+v/6//r/+3/7f/t/+3/7f/t/+7/7v/u/+7/7v/u/+7/7//v/+//7f/t/+3/7f/v//D/
8f/x/+//7//v/+//7//v//H/8f/x//H/8f/x//H/8f/x//L/8//z//T/9P/y//P/8//z
//X/9f/1//X/+P/4//n/+v/4//j/+f/5//n/+//8//z/+v/7//3//f/7//z//f/+/wAA
AAACAAIAAAACAAMABAAFAAYACAAIAAgACAAJAAsACwALAAsADAANAA0ADQANAAsACwAL
AAsADAANAA0ADQANAA0ADQANAA0ADQANAA0ADQAMAAwADAAIAAcABgAFAAUABAADAAEA
///9//z/+v/6//n/+f/5//f/9v/1//P/8v/x//H/8f/w/+//7v/t/+z/7P/s/+z/7f/u
/+7/7f/t/+7/7//v/+3/7f/t/+7/8P/w//D/7//v/+//7//v/+7/7v/v/+//7v/u/+7/
7v/t/+3/7v/u//D/8P/w//D/7v/u/+7/7f/t/+7/7v/u/+7/7v/t/+3/7f/t/+3/7f/t
/+3/7f/t/+v/6v/q/+r/6//r/+v/6//r/+v/6//q/+r/6v/p/+n/6f/p/+n/6f/o/+j/
6P/n/+f/5//o/+j/5f/l/+X/5P/k/+T/5P/j/+T/5f/m/+b/5v/k/+b/5v/k/+T/5P/k
/+T/5P/j/+P/4//j/+P/4//k/+T/4//j/+P/4f/h/+L/4v/j/+P/4//j/+P/4v/i/+D/
4P/g/+D/4v/i/+L/4f/f/9//3//g/+D/4P/g/+D/5P/j/+H/4f/g/+D/4P/g/+D/4P/g
/+D/4P/e/97/3v/e/+D/4P/g/+D/4P/f/9//3//e/97/3v/f/+H/4f/h/+L/4v/k/+X/
5v/m/+f/5//n/+f/5//m/+b/5f/l/+f/6P/p/+n/6P/p/+n/6P/n/+b/6P/p/+n/6f/o
/+f/5v/m/+X/5v/m/+X/5v/j/+L/4v/g/9//3v/e/9z/3f/d/9z/3P/c/9z/3P/c/9z/
3P/c/9z/3P/c/9z/2v/b/9v/3P/d/+T/7P/2/wAADgAeADAARwBnAIsApgC6AMMAxAC9
ALQApACHAGAAQgAvACIAFQAHAP7/+f/1//P/7//r/+j/6f/p/+f/5f/i/+H/3//e/9z/
3P/a/9n/2//b/9v/2//Z/9n/2f/Z/9v/2//b/9v/2f/Z/9n/2f/b/9v/2//b/9n/2f/a
/9r/2v/a/9r/2v/a/9v/2//b/9v/2//b/9v/2//c/93/3f/b/9v/2//b/9v/2//d/93/
3//f/9//3//f/9//3//g/9//3//g/+D/4P/h/+H/4f/j/+P/4//j/+T/5P/l/+b/5P/k
/+X/5f/n/+n/6v/q/+j/6f/r/+v/6//s/+3/7v/w//D/8v/y//D/8v/z//T/9f/2//j/
+P/2//b/9//5//n/+f/5//r/+//7//v/+//5//n/+f/5//z//f/9//3/+//7//v/+//5
//n/+f/5//n/+P/4//j/9v/1//T/8//z//L/8f/v/+//7f/s/+r/6P/n/+f/5//n/+b/
5f/j/+D/3//f/9//4P/f/97/3f/c/9z/3P/c/9z/3P/b/9n/2f/a/9v/2//Z/9n/2f/a
/9r/2v/a/9n/2f/Z/9n/2f/Y/9j/2f/Z/9r/2v/a/9r/2f/Z/9r/2v/Y/9j/2P/Y/9j/
2P/Y/9f/1//Y/9j/2P/Y/9j/1//X/9X/1f/V/9X/1//X/9f/1//V/9T/1P/U/9P/0//T
/9P/0//T/9P/0v/Q/9D/z//P/9H/0f/R/9H/zv/O/87/zf/N/83/zv/O/8//z//P/87/
zv/M/w==
         </WaveFormData>
      </LeadData>
      <LeadData>
         <LeadByteCountTotal>10000</LeadByteCountTotal>
         <LeadTimeOffset>0</LeadTimeOffset>
         <LeadSampleCountTotal>5000</LeadSampleCountTotal>
         <LeadAmplitudeUnitsPerBit>4.88</LeadAmplitudeUnitsPerBit>
         <LeadAmplitudeUnits>��V</LeadAmplitudeUnits>
         <LeadHighLimit>2147483647</LeadHighLimit>
         <LeadLowLimit>268435456</LeadLowLimit>
         <LeadID>V6</LeadID>
         <LeadOffsetFirstSample>0</LeadOffsetFirstSample>
         <FirstSampleBaseline>0</FirstSampleBaseline>
         <LeadSampleSize>2</LeadSampleSize>
         <LeadOff>FALSE</LeadOff>
         <BaselineSway>FALSE</BaselineSway>
         <ExcessiveACNoise>FALSE</ExcessiveACNoise>
         <MuscleNoise>FALSE</MuscleNoise>
         <LeadDataCRC32>3486764340</LeadDataCRC32>
         <WaveFormData>
+//7//v/+//8//3//P/9//7//v///////f/9//7//v/+//////8BAAAAAQABAAEAAwAD
AAMAAwADAAMAAwADAAMABAAEAAQABgAFAAUABQAEAAQABAAEAAYABgAFAAQAAgACAAIA
AgAAAAAA/v/8//z//P/7//n/9v/2//f/9//3//f/9//3//f/9//3//f/9//4//j/+P/5
//n/+P/2//b/9P/2//n/AAAGAA0AFgAhACwAPgBZAHIAhQCVAJ8ApgCrAKsAoQCIAGwA
WQBLADwALwAjABwAGgAXABIADAAIAAMAAQAAAP///v/7//r/+f/3//T/9P/z//L/8v/z
//T/9f/0//P/8//y//L/8v/x//H/8//y//L/8//z//P/8//z//X/9f/2//b/9f/0//P/
8v/0//X/9f/1//X/9f/1//X/9P/1//X/9f/3//f/9//3//X/9f/3//f/+P/4//n/+f/5
//r/+v/6//r/+v/6//r//f/9//3//f/9//7//v/+/wAAAAAAAAEAAQABAAEAAwABAAEA
AgACAAQABQAFAAUABAAFAAYABgAIAAkACQAKAAgACgALAAwADAANAA0ADQAQABEAEQAR
ABIAEwATABQAFAAUABQAFAAVABUAFgAWABQAFQAVABUAFwAXABcAFwAVABUAFQAVABcA
FgAWABUAFAATABMAEgAPAA4ADgANAA0ADAALAAoACAAHAAYABQAGAAUABAADAAAAAAAA
AAAA/f/8//z//P/7//z//v////7//f/8//v/+//7//r/+v/8//z//P/8//r/+v/6//r/
/P/7//v//P/8//z//P/8//r/+v/6//r/+v/7//3//v/8//z//P/8//7//v/+//7//P/8
//z//P/+//7//v/8//z//f/+//7//P/8//z/+//8//z//f////7//f/8//v//f/8//z/
/P/7//v/+//7//v/+//7//v/+v/6//r/+v/4//j/+f/5//n/+P/4//f/9//3//f/9//3
//f/9//3//n/+f/5//n/+P/3//b/9f/4//j/9//2//b/9v/2//b/9f/2//b/9v/4//f/
9//3//b/9v/2//X/9f/1//X/9f/1//T/9P/1//X/9f/1//X/9v/2//f/+f/4//f/9v/1
//X/9f/2//f/9f/1//b/9//1//T/9P/0//T/9P/0//T/9v/2//X/9f/1//b/9P/0//T/
9P/0//T/9P/0//X/9P/1//b/9f/1//X/9f/1//X/8//z//b/9v/3//f/9//3//j/+P/4
//n/+f/7//r/+//7//v/+f/5//n/+f/5//n/+f/5//v//P/8//z//v/9//3//f/+//7/
/v/+//z//P/7//r/+v/6//r/+v/6//r/+P/2//b/9v/1//P/8v/y//P/8//z//P/8//z
//X/9f/1//X/9P/0//P/8v/z//X/9P/0//T/9P/y//X//P8CAAcAEgAfACoAPgBXAHAA
gwCPAJkAoAClAKUAmQCCAGoAVwBHADYAKwAhABwAGAATAA4ACgAEAAEA///+//v/+v/6
//r/+v/5//b/9v/1//T/9f/1//X/9f/z//P/9P/0//T/9P/z//P/9f/0//T/9f/z//P/
8//z//X/9f/2//b/9P/0//T/9P/0//X/9f/1//f/9//3//f/9v/3//f/9//5//n/+f/5
//f/9//5//n/+P/4//n/+f/3//j/+P/4//j/+P/4//j/+v/7//z//f/9//7//v/+//z/
/P/8//3/////////AQD/////AAAAAAIAAwADAAMAAgADAAQABAAGAAcABwAIAAgACgAL
AAwADAANAA0ADQAQABEAEQARABIAEwATABQAEgASABIAEgAVABUAFgAWABQAFQAVABUA
FQAVABUAFQAVABUAFQAVABUAFAAUABMAEgARABEAEAAPAA4ADgANAA0ADAALAAoACAAH
AAYABQACAAEAAAD//wAAAAAAAAAA///+//7//v/+//7//////////////////f/9//z/
/P/8//z//P/8//z//P/8//z//v/9//3//v/+//7//v/+//7//v/+//7//f/9//7//v/8
//z//P/8//7//v/+//7//P/8//z//P/8//z//P/6//z//f/+//7//P/8//z/+//9//z/
/P/9//v/+//7//v/+f/4//j/+P/5//n/+f/5//n/+f/5//n/+P/4//j/+P/4//j/+f/5
//v/+v/6//n/+f/5//n/+f/3//f/9//3//n/+f/5//n/+f/5//n/+f/4//j/9//2//j/
+P/4//j/9//4//j/+P/4//f/9//3//j/+P/4//f/9f/1//X/9f/3//b/9v/3//X/9f/1
//X/9//2//b/9//3//f/9//3//b/9f/1//X/9//3//j/+f/4//b/9f/0//b/9v/2//b/
9v/0//P/9P/0//T/9P/0//T/9P/0//L/8v/y//P/8//1//X/9f/1//P/8//0//T/9f/1
//X/9f/2//b/9v/3//X/9//4//n/+//7//v/+//7//v/+//7//v/+//9//7//v/+//7/
/f/9//3//v/+//7//v/+//7/+//6//r/+v/4//j/+P/4//f/9v/1//b/8//x//D/8P/z
//P/8//z//H/8f/x//H/7//v/+//8P/y//L/8f/x//L/8P/u/+7/8P/3//7/BAAJABIA
GwAoADoAVQByAIcAkwCZAJwAnwCdAJEAeABeAE8APwAwACMAGwAUABAACwAGAAAA/v//
//3/+v/3//j/9P/0//T/8//y//L/8f/w/+3/7f/t/+3/7f/t/+7/7v/w//D/7//v/+3/
7P/s/+3/7//v/+//7//v/+//8P/w/+7/7v/u/+7/8P/x//H/8f/x//H/8f/x//D/8f/x
//H/8f/x//H/8f/v/+//8f/x//H/8v/0//X/9P/0//P/8v/z//T/9f/2//f/9//3//f/
9//4//j/+P/6//r/+v/7//n/+f/5//v/+//7//z//P/+/////////wAAAQACAAIAAgAD
AAMABAACAAQABQAGAAgACQAJAAkACgALAAsACwAMAA0ADQAOABAAEAAQABAADwAPABAA
EAAQABEAEQARABEAEQARABEAEQARABEAEQARABAAEAAPAA4ADQANAAwADQAMAAwACwAH
AAYABQAEAAQAAwACAAEAAgABAAAA///8//z//P/8//v/+v/6//r/+P/4//n/+f/5//n/
+f/5//n/+f/4//j/9v/2//b/9v/3//j/+f/6//r/+f/5//r/+P/4//j/+P/4//j/+P/4
//f/9//4//j/+v/6//r/+v/6//r/+v/6//j/+P/4//j/+v/6//r/+P/2//f/+P/4//r/
+v/6//n/+f/4//j/+f/3//f/9//3//n/+P/4//j/9//3//f/9//5//n/+f/5//b/9v/2
//b/9v/2//f/9//5//j/+P/3//X/9f/1//X/9f/1//X/9f/3//f/9//3//f/9//3//f/
+P/4//f/9v/2//b/9v/2//f/+P/4//j/+P/3//f/9//6//r/+v/5//n/+f/5//n/9//2
//b/9//5//n/+f/5//n/+P/4//n/+f/5//n/+f/4//f/9//3//f/9//4//n/+f/4//j/
+P/2//b/9v/2//b/+P/4//j/+P/4//j/9v/2//b/9P/1//b/+P/5//f/9//3//f/9f/1
//b/9v/5//n/+f/5//r/+v/6//v/+f/7//z//f/9//3//f/9//3//f/9//3//////wEA
AgAAAAAAAAD///////8AAAAAAAAAAAAAAAD///7//v/+//7//v/+//7//P/6//j/+P/5
//f/9v/2//f/9//3//f/9f/1//X/9f/3//f/9//4//j/+P/3//f/+P/2//b/+P/6////
BAAKABEAGgAlADgAUABrAIIAlQCdAKEApgCnAKMAlwCAAGoAVwBFADgALQAjABwAGgAV
ABAADgAKAAcABQAEAAEAAAD+//7//v/9//z//P/7//r/+f/5//n/+f/5//n/+v/6//j/
+P/3//f/+f/4//j/+f/5//n/+f/5//f/9//4//j/+v/6//r/+v/4//n/+f/5//n/+f/5
//n/+v/7//v/+//5//n/+f/5//v/+//9//3/+v/6//v/+//9//7//v/+//7//v/+//7/
//////////8BAAIAAgACAAIAAgACAAMABQAFAAUABwAFAAUABgAGAAYABwAHAAcACQAL
AA0ADgAMAA0ADQAOAA4AEAARABIAEgATABMAEwAUABUAFQAVABYAFwAXABgAGAAYABgA
GAAbABsAHAAcABwAHQAdAB0AGwAbABsAGwAbABsAGwAbABsAGgAaABkAGAAXABcAFgAV
ABQAFAATABMAEgARABAAEAAPAA4ADQAKAAkACAAHAAgACAAIAAgABwAGAAYABgACAAIA
AwADAAUABQAFAAUABQAFAAQABAAEAAQABAAEAAQABAAEAAQABAADAAMABAAGAAYABgAG
AAUABAADAAIAAwADAAQABAAGAAYABgAGAAQABAAEAAQABAAEAAQABAAEAAQABAACAAMA
BQAHAAgABgAGAAYABQAFAAQABAAFAAUABQAFAAUAAwACAAIAAgADAAMAAwADAAEAAQAB
AAEAAgACAAIAAgACAAIAAwADAAMAAgACAAEAAwADAAMAAwABAAEAAQABAAEAAQABAAEA
AwADAAMAAwACAAIAAQAAAAIAAgACAAIAAQACAAIAAgACAAEAAQABAAQABAAEAAMAAQAB
AAEAAQADAAIAAgADAAEAAQABAAEAAwACAAIAAwADAAMAAwADAAQAAwADAAMAAQABAAIA
AwADAAIAAgACAAIAAgACAAIABAAEAAMAAwABAAAAAAAAAAAAAAAAAAAAAAAAAAAAAAAA
AP7//v/+//////////////////3//f/+//7///////////8AAAAAAAABAAMABQAGAAcA
BQAFAAUABQAFAAUABQAFAAUABQAHAAgACAAIAAgABwAHAAcACAAIAAgACAAIAAgABwAG
AAYABgAGAAYABgAGAAIAAAD+//7////9//z//P/9//3//f/9//3//f/9//3//f/9//3/
/v/8//z/+//7//z//P/8//z//P8BAAYACgARABoAJQAyAEgAYQB6AI0AmQChAKYAqwCt
AKMAjAB0AGEAUQBCADUAKQAiAB4AGwAWABQAEAALAAkACAAFAAQAAgACAAIAAQAAAAAA
///+//v/+//7//v//f/9//7//v/8//z/+//7//v/+v/6//v/+//7//v/+//7//v//P/8
//z//P/8//z//P/9//3//f/9//3//f/9//7////////////////////9//3///////z/
/P/9//3///8AAAAAAAACAAIAAgACAAMAAwADAAMABQAGAAYABgAEAAQABAAFAAcABwAH
AAkABwAHAAgACAAIAAkACQAJAAoACwAMAAwADAANAA0ADgAOABAAEQASABAAEQARABEA
EgATABMAEwAWABcAFwAYABYAFgAWABYAGQAZABoAGgAaABsAGwAbABkAGQAZABkAGgAb
ABwAHQAcABoAGQAXABgAFwAXABYAEwASABIAEQAPAA4ADQAMAA4ADQAMAAsACAAHAAYA
BQAEAAQABAAEAAMAAgACAAIAAgACAAMAAwABAAEAAQABAP/////+//7/AAAAAAAAAAAC
AAIAAgACAAAA/////wAAAAAAAAAAAAAAAAAAAAAAAAEAAQACAAIAAAAAAAAAAAAAAAAA
AAAAAAIAAgACAAIAAAAAAAAA/v/+////AAAAAAAAAAAAAP/////+//7/////////////
/////v/+//7////////////9//3//f/9//z//P/8//z//P/8//3//f/7//r/+v/5//r/
+//8//3/+//7//v/+//7//v/+//7//v/+//7//v/+v/6//n/+P/5//r/+//8//z//P/7
//r/+v/5//n/+f/6//r/+v/5//n/+f/5//n/+f/4//j/+f/3//f/9//3//n/+P/4//n/
+f/5//n/+f/4//f/9//3//f/9//4//n/9//2//b/9v/4//j/+P/4//j/+P/3//f/9//4
//j/+P/4//j/+P/4//j/+P/2//b/9v/3//f/9//3//f/9//1//X/9v/2//f/9//3//f/
+P/4//j/+f/5//v//P///////////////////////f/9//3///8AAAAAAAAAAP//////
/wAAAAAAAAAAAAAAAP///v/+//7//v/+//7//v/8//r/+P/4//f/9f/0//b/9//3//f/
9f/1//X/9f/3//f/9//3//j/+P/4//f/9//2//b/9v/2//r///8EAAoAEQAaACMAMABG
AGEAegCNAJkAnwCkAKcAowCTAHoAZgBVAEMANAArACEAHAAYABMAEAAMAAoACQAJAAQA
AQD+//z//P/8//v//P/8//v/+v/5//n/+f/5//n/+f/6//r/+P/4//f/9//5//j/+P/5
//v/+//7//v/+f/5//r/+v/6//r/+v/6//r/+//7//v//f/9//3//f/+//////////3/
/f/9//3//f/9///////+//7///////3//v/+//7//v/+//7//v///////////wEAAgAC
AAIAAgACAAIAAwADAAMAAwAFAAcABwAIAAgACAAJAAkACQAIAAkACgAKAAwADQANAA4A
DgAQABEAEgASABMAEwATABIAEwATABMAFAAVABUAFgAWABYAFgAWABcAFwAYABgAGgAb
ABsAGwAZABkAGQAZABsAGwAbABsAGQAYABgAFwAWABUAFQAUABUAFAAUABMADwAOAA0A
DAAMAAsACgAJAAgABwAGAAUABAAEAAQABAADAAIAAgACAAAAAAABAAEAAQABAAEAAQD/
/////v/+//7//v/+//7//v/+//7//v/8//v/+//8//z//P/8//z//P/8//z//P/5//n/
+v/6//r/+v/6//r/+f/4//f/9v/2//b/9v/2//T/9P/0//L/8v/z//T/9P/0//T/9P/z
//H/8P/w//H/8f/x//H/8f/x//D/8P/w/+3/7f/t/+3/6//r/+v/6//q/+r/6v/q/+r/
6v/r/+v/6//q/+r/6f/n/+f/5//n/+n/6f/p/+n/5//n/+f/5//n/+f/5//n/+j/6P/n
/+b/5P/k/+T/5P/l/+b/5v/m/+T/4//j/+P/5v/m/+b/5f/l/+X/5f/l/+P/4v/i/+P/
5f/l/+X/5f/j/+L/4v/j/+X/5f/l/+X/5v/l/+X/5f/j/+P/5P/l/+X/5P/k/+T/5P/k
/+T/5P/i/+T/5P/k/+T/5P/k/+T/5P/k/+L/5P/k/+X/5f/j/+P/4//j/+P/4//k/+T/
5f/l/+X/5f/m/+b/5v/n/+n/6//s/+3/6//r/+v/6//r/+v/6//r/+3/7f/v//D/7v/u
/+7/7f/t/+3/7v/u//D/8P/w//D/7//u/+7/7v/u/+7/7v/u/+z/6v/o/+j/6f/n/+b/
5v/n/+f/5//n/+f/5//n/+f/6f/p/+n/6v/o/+j/5//n/+j/6P/o/+j/7P/x//b/+v8B
AAwAGQAoAEAAXQB0AIcAjwCVAJoAnQCXAIUAbgBYAEUANQAoABsAEQAMAAoABQACAP7/
+v/3//X/8v/x//D/7v/u/+7/7f/s/+z/6//q/+n/6f/p/+n/6f/p/+r/6v/o/+j/5//n
/+j/6P/p/+v/6//r/+v/6//p/+n/6v/q/+v/7P/t/+7/7P/t/+3/7f/r/+v/6//r/+z/
7f/t/+3/7//v/+//7//v/+//8f/x//D/8P/x//H/8//0//T/9P/0//T/9P/0//f/9//3
//f/+f/6//r/+v/4//j/+P/5//v/+//7//3/+//7//z//P/8//3//f/9//7///8AAAAA
AAABAAEAAgACAAQABQAGAAYABwAHAAcACAAJAAkACQAMAA0ADQAOAA4ADgAOAA4ADwAP
ABAAEAAOAA8ADwAPABEAEQARABEAEQARABEAEQARABAAEAAPABAADwAPAA4ACwAKAAoA
CQAHAAYABQAEAAQAAwACAAEAAAD///7//f/+//7//v/+//v/+v/6//r/+P/4//n/+f/5
//n/+f/5//f/9//2//b/+P/4//j/+P/4//j/+P/4//j/9//3//j/+P/4//j/+P/2//b/
9v/2//X/9f/2//b/9v/2//b/9v/2//b/9v/2//b/9v/2//b/9v/2//b/9P/2//f/+P/4
//b/9v/2//X/9//2//b/9//3//f/9//3//X/9P/0//T/9f/1//X/9f/z//P/8//z//L/
8v/y//L/9P/0//X/9f/z//L/8v/x//P/8//z//P/8//z//P/8//z//P/8//z//P/8//z
//P/8v/y//H/8P/y//L/8v/y//L/8v/x//D/8P/v/+//7//w//D/8P/v/+3/7f/t/+3/
7//u/+7/7//v/+//7//v//H/8P/w//H/8f/x//H/8f/u/+3/7f/t/+//7//w//H/7//u
/+7/7v/u/+7/7v/u//D/8P/v/+//7//w//D/8P/w//D/8P/w//D/8P/w/+7/7v/u/+//
7//v/+//7//v/+3/7f/u/+7/7//v//H/8f/y//L/8P/x//H/8//2//f/9//3//f/9//3
//f/9f/1//X/9f/5//r/+v/6//j/9//3//f/+f/6//v//P/6//r/+f/4//j/+P/4//j/
+P/4//b/9P/y//L/8f/v/+7/7v/v/+//7//v/+//7//v/+//7//v/+//8P/w//D/8//x
//D/8P/w//D/8P/z//r//v8DAAwAFwAkADYATwBoAH0AiwCVAJoAnwChAJkAhABsAFsA
SQA4ACsAHwAWABAACwAIAAYAAgD///3/+v/3//T/8v/y//L/8f/y//L/8f/w/+//7//v
/+//8f/x//L/8v/w//D/7//v/+//7v/u/+//7//v/+//7//v/+//8P/w//L/8v/y//L/
8P/x//H/8f/z//P/8//z//L/8//z//P/9f/1//X/9f/1//X/9//3//T/9P/1//X/9f/2
//b/9v/2//b/9v/2//f/9//3//f/+f/6//r/+v/6//r/+v/7//v/+//7//3//f/9//7/
/v/+/////////wIAAwAEAAQAAgADAAMABAAEAAYABwAIAAoACwALAAsACgALAAsACwAM
AA0ADQAOAA4ADgAOAA4ADwAPABAAEAASABMAEwATABMAEwATABMAEwATABMAEwATABIA
EgARABAADwAPAA4ADQAMAAwACwAJAAgABwAGAAgABwAGAAUAAgABAAAA///+//7//v/+
/////v/+//7//P/8//3//f/9//3//f/9//v/+//6//r/+v/6//r/+v/6//r/+v/6//r/
+f/5//r//P/8//z//P/6//r/+v/6//n/+f/6//r//P/8//z//P/6//r/+v/6//z//P/8
//z//P/8//z/+v/8//3//v/+//z//P/8//v/+//6//r/+//5//n/+f/5//v/+v/6//r/
+f/5//n/+f/5//n/+f/5//j/+P/4//j/+v/6//v/+//5//j/+P/3//f/9//3//f/+f/5
//n/+f/3//f/9//3//j/+f/6//v/+v/6//n/+P/4//j/+P/4//n/+v/6//r/+P/3//f/
9//4//j/+P/3//n/+f/5//n/+//6//r/+//5//n/+f/5//f/9v/2//f/+f/5//n/+f/4
//f/9//3//f/9//4//n/+f/4//j/+P/4//b/9v/4//j/+P/4//j/+P/4//b/9P/0//X/
9f/2//f/+P/5//b/9f/1//T/9//3//f/9//4//j/+P/5//n/+//8//3//f/9//3//f/9
//3//f/9//v/+//9//7/AAAAAAAA////////AAAAAAAAAAAAAAAA///+//7//v/+//7/
/v/+//r/+P/2//b/9f/z//L/8v/z//P/8//z//H/8f/x//H/8//z//P/9P/y//L/8f/x
/+7/8P/w//D/8v/3//7/AgAHAA4AGQAmADgAUQBuAIEAjQCVAJoAnQCdAJMAfABmAFcA
RwA2ACkAHQAWABIADQAIAAQAAgD//////P/3//b/9P/0//T/8//y//L/8f/w/+//7//v
/+//7//v//D/8P/w//D/7//v/+3/7P/s/+3/7v/v//D/8f/w/+//7//u//D/8P/w//D/
7v/v/+//7//v/+//7//v//D/8f/x//H/8f/x//H/8f/x//H/8//z//T/9P/1//X/8//0
//T/9P/2//b/9v/2//f/9//3//f/+f/6//r/+v/6//r/+v/7//v/+//7//3//////wAA
AAAAAAEAAQABAAIAAwAEAAQABAAFAAUABgAEAAYABwAIAAoACwALAAsADAANAA0ADQAO
AA8ADwAQABAAEAAQABAAEQARABIAEgAUABUAFQAVABMAEwATABMAFQAVABUAFQATABIA
EgARABAADwAPAA4ADQAMAAwACwAJAAgABwAGAAgABwAGAAUABAADAAIAAQD+//7//v/+
/////v/+//7/+v/6//v/+//7//v/+//7//v/+//6//r/+v/6//r/+v/6//r/+v/6//r/
+f/5//r//P/8//z//P/8//z//P/8//v/+//8//z//P/8//z//P/6//r/+v/6//v//P/9
//7//P/8//z/+v/6//v//P/8//z//P/8//v/+//6//r/+//9//3//f/9//v/+v/6//r/
+f/5//n/+f/7//v/+//7//j/+P/4//j/+P/4//n/+f/7//r/+v/5//n/+f/5//n/+f/5
//n/+f/3//f/9//3//n/+f/5//n/+v/6//n/+P/4//j/+P/4//n/+v/6//r/+v/5//n/
+f/8//z//P/7//n/+f/5//n/+f/4//j/+f/5//n/+f/5//n/+P/4//n/+f/5//n/+f/6
//n/+f/3//b/+P/4//j/+P/6//r/+v/4//b/9v/3//f/+f/5//n/+f/3//f/+P/4//n/
+f/5//n/+v/6//r/+//5//v//P/9/////////////f/9//3//f/9//3///8AAAAAAAAA
AP///////wAAAAACAAIAAgACAAMAAgACAAIAAAAAAAAAAAAAAP7//P/8//n/9//2//b/
9//3//f/9//1//X/9f/1//f/9//3//j/+P/4//f/9//2//T/9P/0//j///8GAAwAEQAY
ACUAMgBIAGMAfACPAJkAoQCkAKcAowCTAHoAZgBXAEkAOAArACEAHAAaABUAEAAMAAoA
CQAHAAQAAQAAAPz//P/8//v//P/8//v/+v/5//n/+f/5//f/9//4//j/+P/4//f/9//3
//b/9v/3//n/+f/5//n/+f/5//r/+v/6//r/+v/6//r/+//7//v/+f/5//n/+f/8//3/
/f/9//v/+//7//v//f/9///////+//7/////////AAAAAAAAAgACAAIAAgABAAEAAQAB
AAMABAAEAAQABAAEAAQABQAFAAUABQAHAAcABwAIAAgABgAHAAcABwAGAAcACAAIAAgA
CQAJAAoACgAMAA0ADgAOAA8ADwAPABIAEwATABMAEgATABMAFAAUABQAFAAUABUAFQAW
ABYAFgAXABcAFwAXABcAFwAXABcAFwAXABcAFwAWABYAFQASABEAEQAQABEAEAAQAA8A
DQAMAAsACgAKAAkACAAHAAYABQAEAAMAAgACAAIAAgABAAAAAAAAAP7//v//////////
//////8BAAEAAAAAAP7//v/+//7/AAAAAAAAAAAAAP////8AAAAAAAAAAAAAAAAAAAAA
AAD/////AAAAAAIAAgACAAIAAAAAAAAAAAAAAAAAAAAAAAAAAAAAAP7//v///wAAAAAA
AAAAAAD//////v/+//////////////////7//v/+///////////////////////8//z/
/P/8//z//P/9//3//f/8//z/+//7//v/+//7//3//f/9//3/+//7//v/+//7//v/+//7
//z//P/7//r/+v/6//r/+v/5//r/+v/6//r/+f/5//n/+v/6//r/+f/3//f/9//3//f/
9v/2//f/+f/5//n/+f/3//b/9v/3//n/+f/5//n//P/7//n/9//2//j/+P/4//j/+P/4
//j/9v/2//b/9//3//n/+f/5//n/9f/1//b/9v/1//X/9f/1//j/+P/4//n/9//5//r/
+//9//3//f/9//v/+//7//v/+f/5//v//P/9//7///////3//f/+//7/AAAAAAAAAAD9
//z//P/8//r/+v/6//r/+v/4//b/9v/1//P/8v/y//P/8//z//P/8//z//P/8//z//P/
8//0//T/9P/z//P/8v/y//L/8v/y//f//P8CAAcADAAVACAALgBFAF4AdwCHAJEAmACb
AJ0AmQCGAHAAXwBPAEAAMwAnAB4AGAATABAADAAIAAUABQAEAAEA/v/7//r/+f/3//j/
+P/3//b/9f/1//X/9f/1//X/9v/2//b/9v/1//X/9//2//b/9//3//f/9//3//f/9//4
//j/+P/4//j/+P/6//v/+//7//n/+f/5//n/+v/7//v/+//7//v/+//7//v/+//9//3/
/P/8//3//f/7//z//P/8//3//v///wAAAQABAAEAAQABAAIAAgACAAQABAAEAAUAAwAD
AAMABQAFAAUABgAGAAYABwAHAAcACAAJAAoACgAMAA0ADQAOAA0ADgAOAA4ADwARABIA
EwASABMAEwATABIAEwATABQAFgAWABYAFgAVABUAFgAWABgAGQAZABkAGAAXABYAFQAV
ABUAFQAVABcAFgAWABUAFAATABMAEgAPAA4ADgANAA0ADAALAAoACAAHAAYABQAGAAUA
BAADAAAAAAAAAAAAAQAAAAAAAAD+//7///////3//f/9//3///////7//v/8//z//P/8
//7//v/+//7//P/7//v//P/8//z//P/8//7//v/+//7//f/9//7//v/8//z//P/8//z/
/P/8//z//v/+//7//v/+//7//v/8//r/+//8//z//v/+//7//f/9//z//P/9//v/+//7
//v/+//6//r/+v/5//n/+f/5//v/+//7//v/+P/4//j/+P/4//j/+f/5//v/+v/6//n/
+f/1/w==
         </WaveFormData>
      </LeadData>
   </Waveform>
</RestingECG>
