# Supplementary material for: Detection of Left Atrial Enlargement Using a Convolutional Neural Network-Enabled Electrocardiogram
Source: Front Cardiovasc Med. 2020 Dec 17;7:609976. doi: 10.3389/fcvm.2020.609976 (PMC7773668; doi:10.3389/fcvm.2020.609976)
Supplement: Supplementary file 4 [file Data_Sheet_4.ZIP › normal3/1802032382_1969_0000001T.XML]

<?xml version="1.0" encoding="Windows-1252"?>
<!DOCTYPE RestingECG SYSTEM "restecg.dtd">
<RestingECG>
   <PatientDemographics>
      <PatientID>1802032382</PatientID>
      <PatientAge>67</PatientAge>
      <AgeUnits>Years</AgeUnits>
      <Gender>Female</Gender>
      <PatientLastName>zengshuzhen</PatientLastName>
   </PatientDemographics>
   <TestDemographics>
      <DataType>Resting</DataType>
      <Site>1</Site>
      <AcquisitionDevice>MAC55</AcquisitionDevice>
      <Status>Unconfirmed</Status>
      <Priority>Normal</Priority>
      <AcquisitionTime>09:42:17</AcquisitionTime>
      <AcquisitionDate>08-22-2016</AcquisitionDate>
      <CartNumber>1</CartNumber>
      <AcquisitionSoftwareVersion>009C</AcquisitionSoftwareVersion>
      <XMLSourceVersion>MAC5000 v1.0</XMLSourceVersion>
   </TestDemographics>
   <RestingECGMeasurements>
      <VentricularRate>75</VentricularRate>
      <AtrialRate>75</AtrialRate>
      <PRInterval>144</PRInterval>
      <QRSDuration>88</QRSDuration>
      <QTInterval>398</QTInterval>
      <QTCorrected>444</QTCorrected>
      <PAxis>31</PAxis>
      <RAxis>17</RAxis>
      <TAxis>61</TAxis>
      <QRSCount>12</QRSCount>
      <QOnset>213</QOnset>
      <QOffset>257</QOffset>
      <POnset>141</POnset>
      <POffset>190</POffset>
      <TOffset>412</TOffset>
      <ECGSampleBase>500</ECGSampleBase>
      <ECGSampleExponent>0</ECGSampleExponent>
   </RestingECGMeasurements>
   <Diagnosis>
      <Modality>Resting</Modality>
         <StatementCount>2</StatementCount>
         <LabelText>12SL ��ϳ���</LabelText>
      <DiagnosisStatement>
         <StmtFlag>ENDSLINE</StmtFlag>
         <StmtText>�������</StmtText>
      </DiagnosisStatement>
      <DiagnosisStatement>
         <StmtFlag>ENDSLINE</StmtFlag>
         <StmtText>���� ECG</StmtText>
      </DiagnosisStatement>
   </Diagnosis>
   <Waveform>
      <WaveformType>Rhythm</WaveformType>
      <WaveformStartTime>0</WaveformStartTime>
      <NumberofLeads>8</NumberofLeads>
      <SampleType>CONTINUOUS_SAMPLES</SampleType>
      <SampleBase>500</SampleBase>
      <SampleExponent>0</SampleExponent>
      <HighPassFilter>16</HighPassFilter>
      <LowPassFilter>150</LowPassFilter>
      <ACFilter>NONE</ACFilter>
      <LeadData>
         <LeadByteCountTotal>10000</LeadByteCountTotal>
         <LeadTimeOffset>0</LeadTimeOffset>
         <LeadSampleCountTotal>5000</LeadSampleCountTotal>
         <LeadAmplitudeUnitsPerBit>4.88</LeadAmplitudeUnitsPerBit>
         <LeadAmplitudeUnits>��V</LeadAmplitudeUnits>
         <LeadHighLimit>2147483647</LeadHighLimit>
         <LeadLowLimit>268435456</LeadLowLimit>
         <LeadID>I</LeadID>
         <LeadOffsetFirstSample>0</LeadOffsetFirstSample>
         <FirstSampleBaseline>0</FirstSampleBaseline>
         <LeadSampleSize>2</LeadSampleSize>
         <LeadOff>FALSE</LeadOff>
         <BaselineSway>FALSE</BaselineSway>
         <ExcessiveACNoise>FALSE</ExcessiveACNoise>
         <MuscleNoise>FALSE</MuscleNoise>
         <LeadDataCRC32>246787435</LeadDataCRC32>
         <WaveFormData>
+v/6//r/+v/7//z//f/+//v/+v/5//j/+//8//3//v/8//z//P/8//z//P/8//z//P/8
//z//P/6//r/+v/6//z//v8AAAIA/v/8//r/+P/6//r/+v/6//r/+v/6//r/+v/6//r/
+v/8//z//P/8//v/+v/5//j/+f/6//v//P/8//z//P/8//z//P/8//z/+//6//n/+P/5
//r/+//8//n/+P/3//b/9//4//n/+v/6//r/+v/6//r/+v/6//r/+f/4//f/9v/4//r/
/P/+//3//v/7//r/+v/7//v/+//9//7/AQADAAQABAAEAAQA///+////AAABAAIABQAJ
AA8AEQARABIAEgARABAADgAOAA4ADgANAAkACAAIAAcABgAGAAUAAwAAAP7//f/5//n/
+v/6//v/9//2//X/9P/2//b/9v/2//X/9f/0//P/8//y//P/9v/0//P/8//z//P/+f/7
//X/7//x//r/AgAIABcAIgAoADwAVwBtAIEAkwCYAI8AdwBZADkAGwADAPn/7P/f/97/
4P/d/9v/3f/g/+L/4f/m/+v/6f/n/+z/6v/r//P/8v/u//H/9v/2//b/+P/4//f/9v/2
//X/9P/0//T/9v/2//b/9v/3//n/9//5//n/+P/4//j/9//3//j/+P/4//n/+f/5//r/
+P/4//j/+P/6//r/+v/7//v/+v/6//z//v/+//7//v/8//j/9v/3//n/+v/4//v//P/8
//z//f/+//7//v/9//7///8AAAIAAQABAAIAAgAAAAEAAQABAAMABAAEAAQAAwADAAQA
BQACAAEAAgABAAUABgAHAAUAAgAEAAMAAgADAAYABwAHAAYABwAJAAsACgAJAAYABwAI
AAUABAADAAUABgAIAAkABgAFAAMAAAABAAIAAwAEAAIAAgADAAMABAAEAAYABAAAAP7/
/f/7//v//P/9/wAAAgAAAAAAAAD9//3//f/9//r/+f/4//f/+v/6//r/+v/9//3//f/+
//7//v///////v/9//z/+//6//r/+f/3//v//P/9/////P/8//z/+//9//v/+//7//v/
/P/8//v/+//7//z//P/6//r/+v/8//3//f/+/wAA///9//z//P/+//z//P/8//3//v/+
//7/+v/6//r/+//7//v/+//7//3//v/+//7//P/8//3//f/6//r/+v/6//r/+v/6//v/
/P/8//3//v8AAAAAAgAAAP3//P/7//n/+v/8//3//f/5//j/9//3//r/+v/4//j/+f/5
//n/+f/5//z//P/8//z//f/9//z/+v/7//3//f/7//r/+//6//z/+v/9//3/+v/8//z/
/P/8//r//P/6//r//P/9//3//f///wAAAwAFAAQABAAEAAQAAQACAAUACAAGAAYACAAL
AA8AEQARABIAEAAPAA4ADAAOAA4ADgANAAgACAAJAAkACQAIAAYAAwD///7//v/7//b/
9v/1//X/9f/2//f/+P/3//b/9f/0//j/+//9/////P/4//b/9v/0//P/8//z//f/9f/z
//X/+f/5//z/AgAMABcAIAAuAEQAWQBxAIsAmwCaAI0AdwBTAC0ADwD9//P/6v/f/9z/
2v/b/+P/5f/e/9r/4f/k/+f/5//p/+r/6v/r//H/8v/w//H/9P/x//D/8f/w//L/8v/z
//P/9P/0//T/9v/2//b/9v/3//b/8//0//P/9f/2//f/9//1//b/9v/2//f/9//3//j/
9//2//X/9P/1//b/9//5//j/9v/1//b/+P/4//j/+P/6//j/+P/7//r/+v/3//n//P/8
//z//f/+//7//v/9/////////wAA/////wAAAAD9//3//P/7//z//v///wAAAQABAAIA
AwAFAAUABwAHAAYABgAGAAMAAQAEAAQABAACAAQABAADAAMAAwAEAAUABQAFAAMABQAF
AAMAAwADAAMABAAGAAcABgAFAAMAAAADAAQABQAGAAMAAgACAAEA/v/+/wAA/v/8//z/
/f/9//r/+v/6//z/+v/4//j/+P/6//v//P/9//v/+//7//v//P/8//z//P/7//n/9//2
//j/+P/5//n//P/9//7////+//7//f/7//v/+v/5//n/+//8//3//f/8//n/+P/3//j/
+v/7//v//f/9//7//v/8//z//P/+//7//f/9//7//f/7//r/+v/7//r/+//8//v//P/8
//z/+v/6//r/+//9//3//f/9//v//P/8//z//P/8//3//f/8//z//P/8//r/+v/6//v/
+f/4//j/+P/5//r//f/8//n/+P/3//X/9//4//j/9//2//b/9v/3//r/+v/4//j/+f/5
//n/+f/5//z//P/8//j/9//1//L/9f/3//r/+//5//j/+f/4//r/+v/7//v/+//9//3/
/f/8//r/+f/4//f/9v/2//j/9v/2//n/+//8//3/AAACAAYACQAIAAYABAACAP//AAAD
AAYABwAIAAsADwAQABEAEAAQABAADwAOAAwADgAOAA4ADQAJAAgACAAHAAUABAACAP//
/f/8//z/+f/2//b/9f/1//f/+P/5//r/+P/2//T/8v/z//X/9v/3//b/9P/0//b/9v/1
//X/9f/5//v/+f/x//H/8//4/wQADAANABYAKgBAAFkAdwCPAJ0AoACVAHsAWQA7ABkA
///3//T/6f/i/+L/3f/b/9v/3v/i/+H/4P/f/+P/5//s/+z/7f/v//L/8v/z//L/8v/y
//T/9P/0//T/9f/1//T/9P/0//b/9v/2//b/9//4//f/+v/7//v/+v/5//f/+f/6//r/
+v/3//X/8//y//T/9v/4//r/+P/4//j/+f/3//b/9v/4//r/+v/6//r/+v/4//j/+//6
//r/9//5//r/+v/6//v///8AAAEAAQD///////8AAAAA//////7/AAABAAEAAQADAAQA
BAAEAAIAAQABAAEAAgADAAYABwAFAAQAAwD//wAABAAFAAYABgAIAAgABwAFAAUABgAH
AAcABwAFAAcABwAFAAUABQAGAAYABwAHAAcABwAGAAQABgAGAAYABgAEAAQABQAFAAIA
AgAEAAIA/f/8//z/+//8//z//P/+//7//P/8//z/+v/5//j/9//3//f/9//3//r/+v/6
//r/+v/5//j/+P/4//j/+f/5//f/9//3//f/+f/6//r/+f/7//r/+f/5//f/+P/5//n/
+//5//n/+f/5//r/+v/5//n/+f/6//r/+v/6//r//P/6//n/+f/6//r/+f/5//r/+v/4
//j/+P/4//j/9//2//b/9v/2//f/9f/1//X/9f/3//r//P/+//r/+v/7//v/+P/4//j/
+P/4//j/+P/5//n/+P/4//j/9//2//f/9P/0//T/9P/z//X/9v/2//X/8//0//X/9//3
//b/8//y//T/9f/2//f/8//2//b/9v/3//f/9v/0//D/9f/3//j/9v/2//b/9v/3//r/
+f/6//z//f/9//3/+v/6//z//f8BAAIAAwAEAP///v///wAAAgACAAQABwAKAAsACgAK
AAoACQAIAAYACAAIAAgABwAGAAYABwAHAAMAAgAAAP3/+//6//r/9//0//T/8//z//T/
9P/0//T/9v/2//b/9v/1//X/9P/z//L/8P/w//L/9P/z//P/8//3//P/7f/x//H/7//6
/wYACgARABgAJgA6AFEAaQB/AIsAjACDAG0ATwAzABsACQD///L/4//a/9j/1//b/9//
3v/g/+H/5P/p/+n/5f/o/+b/5//t//D/7v/v//D/7//u/+//7v/u/+7/7//v//D/8P/w
//L/9P/0//T/9f/z//H/8//z//P/8v/x/+//8P/y//P/9P/x//H/8f/y//T/9P/0//T/
8v/y//L/8//z//L/8v/0//X/9v/3//j/9v/0//T/9//6//r/9//5//j/+P/4//n/+P/4
//j/9//5//n/+f/6//v/+//8//z//f///wAAAQD+//7//f/8//z//f///wEAAgADAAYA
BwAHAAYABQABAAIABgAHAAgABQAGAAUAAwABAAEAAgADAAEAAQD//wEABQADAAMAAwAC
AAIAAwADAAUABQAEAAIABAAEAAQABAAAAP7//f/7//v//P////7//f/8//z/+//4//j/
+P/6//n/9v/1//T/8//z//P/8//1//X/9f/1//j/+P/4//j/9//1//P/8v/z//T/9v/3
//f/9//3//f/9//4//j/9//1//T/8//z//T/9v/4//n/+v/3//b/9f/2//j/+f/5//j/
9//3//b/+P/4//j/+v/6//n/+f/6//r/+f/5//r/+P/2//b/9v/5//r/+v/6//f/9v/1
//X/9f/1//X/9f/2//j/+f/6//f/9v/2//X/9f/2//f/+P/4//j/+P/5//j/9v/1//T/
9v/2//j/9v/2//b/9v/1//X/9v/2//X/8v/y//L/8//4//j/9v/2//f/9//3//f/9f/4
//j/+P/5//n/+P/2//T/9f/3//f/9P/0//T/9P/0//T/9P/2//T/9P/2//f/9//3//f/
+P/7//3/AAAAAAAAAAD8//z//v8AAP7//v8AAAMABwAJAAkACgAMAAsACgAIAAYABgAG
AAUABAAEAAUABQADAAIAAAD9//r/+P/3//P/9P/2//f/+f/1//T/8//y/+//7v/t/+z/
7v/v/+//7//x//D/8f/0//P/8f/w/+//9f/z/+//7f/v//H/8P/2/wIAEQAgADAAQABX
AHMAhQCPAJIAiQBvAE8AMwARAPf/7//q/9//3P/c/9//3//f/97/3v/f/+D/4//j/+f/
7P/q/+f/5f/o/+r/7f/u/+7/7v/w//D/8P/w//H/8f/y//L/8v/0//L/8v/y//P/8v/v
//D/7//y//L/8v/x//P/9P/0//T/9P/1//b/+P/3//b/9f/0//b/9v/2//f/9//2//b/
+P/4//j/+P/4//j/9v/2//n//P/8//n/+//6//r/+v/7//r/+v/6//n/+v/7//z//v/9
//3//v/+//z//f/9//3/+//8//z//P/+////AQADAAUABQAHAAcABgAGAAYAAwABAAQA
BAAEAAMABAADAAEAAgADAAUABwAIAAkACAALAAkABQADAAEAAQACAAQABQAHAAcABgAE
AAMAAgABAAAA//8AAAIAAwAEAAQABgAEAAAA/v/9//v/+v/6//r//P/+//z//P/8//3/
/f/9//3//f/9//3//f/8//z//P/8//z/+//6//r/+v/6//v/+//7//v/+//7//3//v/+
//3////+//3//f/8//z//P/7/////f/9//3//f/+//7//f/7//v//P/8//7//v/+/wAA
AAD/////AAAAAP////8AAP3/+v/5//j/9//4//j/+P/6//z//v8BAAAA///+//3//P/8
//v/+v/5//r//P/9//7//v/+//7//v/+//7///8BAAAAAAAAAP3//P/9//r/+f/4//f/
9f/4//r/+//7//j/+P/4//n//v/+//z//P/8//v/+v/5//f/+v/6//r/+//7//r/+P/7
//3/AAABAPT/9v/8//z//P/8//z//P/8//7//P/8//7//////////f/+/wEAAwACAAIA
AgACAAAAAgAGAAoACAAIAAoADQAPABEAEQASABAADwAOAAwACgAKAAoACQAKAAwADwAR
AA0ACgAGAAEA///+//7/+//6//r/+f/5//j/+P/4//j/+P/4//j/+P/6//v/+//7//j/
9v/2//j/+P/3//f/9//1//P/9f/z//P/+/8CAAgADAAXACYAOABOAGsAfwCNAJcAmACH
AG0AUwA3ABUA///3/+7/5f/g/9z/3f/j/+f/5v/m/+X/5v/r/+v/6//u//T/+//5//L/
8P/z//j/+P/4//r/+v/4//b/9f/z//P/9P/1//j/+f/6//v//f/7//n/+//7//z//P/8
//v/+v/6//n/+P/5//v//f8AAAAAAAAAAAAA///+//3//f/9//z//P/+//7//v/+//7/
AAD+//7/AQAEAAQAAQADAAIAAgACAAMAAgACAAIAAQACAAMABAAGAAQAAwADAAIABAAF
AAUABQAGAAgACQAKAAcABQAEAAMABAAFAAgACQAIAAgACAAFAAYACgALAAwADAAOAA4A
DQAJAAkACgALAA0ADQALAA0ADgALAAoACQAKAAoACwALAAsACwAKAAgACAAIAAgACAAE
AAQABQAFAAYABgAIAAYAAwACAAIAAQD///7//f/+/////v///wAAAQABAAEAAQABAAEA
AQABAAIAAgACAAIAAAD///7//v/9//z//P/7//7///8AAAEAAAAAAP///f/7//r/+f/5
//v//v8BAAMAAwABAAEAAQD//wAAAAD///3//f/+//7/AAAAAAAAAgAAAP////8AAP//
/f/8//z//P/6//r/+v/9//7//v/+//7//v/+///////////////9//7//v/+//r/+v/7
//v/+P/4//j/+P/7//z//f////3//P/8//z/+v/6//z/+v/8//7/AAABAP7//v/9//v/
+f/6//v//f/9//z/+f/4//v/+//7//v/+//+//7//v/8//v/+f/2//T/9//7//z/+v/6
//r/+v/8//7//P/8//7//////////v/+/wAAAQACAAIAAgACAP7//v8AAAIABAAEAAYA
CQANAA8ADwAQAA4ADQAMAAoADAAMAAwACwAIAAgACQAJAAcABgAEAAEA///+//7/+//2
//b/9f/1//L/8v/y//L/9P/2//j/+v/4//f/9f/z//T/9P/2//r/+P/3//f/9//z//P/
8//z//X/9//8/wAABgAPABgAJgBAAFsAcQCDAJEAlACLAHcAUwAvABMAAQD3/+7/5//i
/97/2//Z/9v/3v/i/+X/4v/d/93/5//w//D/7//v/+z/6v/t//D/8P/w//L/8v/z//T/
9v/3//X/9P/z//T/9P/0//T/9f/3//X/9//3//f/9v/1//P/9P/2//f/+P/1//X/9f/2
//T/9P/0//T/9v/2//b/9//5//j/+P/6//j/+P/4//j/+P/2//b/+f/9//7//P////7/
/P/6//n/+v/6//r/+f/7//v/+//8//z/+//7//r/+v/7//v/+//+/wIABQAIAAQAAwAD
AAMAAAD//wAA//8BAAIAAwABAP//AgACAAIABQAIAAkACQAFAAUABgAHAAcABwAFAAcA
CQAHAAcABwAEAAQABQAFAAUABQAEAAIAAAAAAAAAAAABAAIABAAFAAIAAgAEAAIA/v/8
//v/+f/2//b/9v/4//n/+P/5//r/+//7//v/+//7//v/+//7//v/+v/5//j/+f/5//n/
+v/5//j/+P/3//X/9f/1//X/9v/4//n/+f/5//j/9//3//f/+P/5//n/+//5//n/+f/3
//j/+P/3//j/+f/7//z//P/8//z//v/6//f/9f/0//f/9//4//r//P/6//r/+v/6//r/
+f/4//j/+P/4//n/+v/7//z//f/7//z//P/8//n/+P/4//f/+P/4//j/+P/3//b/9f/1
//b/9v/3//j/9v/2//j/9v/5//r/+//7//n/+v/6//n/9f/0//P/8//3//j/9//4//n/
+f/5//n/9f/4//j/+P/5//n/+P/2//j/9f/2//b/9v/2//b/+P/6//j/+P/6//v/+//7
//n/+v/9////AgACAAIAAgD9//z//f/+////AAADAAcACwANAA0ADgAOAA0ADAAKAAgA
CAAIAAcAAgACAAMAAwAEAAQAAwABAP3//P/8//n/+P/4//f/9//1//T/8//y//L/8v/y
//L/9P/1//X/9f/y//D/8P/y//P/8//0//X/9//3/+//7f/z//X/9P/8/wYADwAeACwA
PgBVAG0AhQCTAJQAiwBxAE8AMQAVAP3/+f/2/+n/4v/g/93/2//d/97/3v/f/+L/5//r
/+3/6v/m/+P/5//s/+7/7f/u//H/8v/1//b/8//y//L/8f/u/+7/7v/w//P/9P/1//f/
9f/z//X/9f/1//T/8//x//T/9v/3//j/9P/z//L/8v/z//T/9f/2//b/9v/2//f/9f/0
//T/9v/4//j/+P/4//j/9v/2//n//P/8//n/+//6//r/+v/7//z//P/8//v/+//7//v/
/P/8//v/+//6//j/+f/5//n//f8AAAIABAABAAEAAgADAAEAAQADAAMABAAEAAQAAQAA
AAIAAQAAAAEABAAFAAUAAQABAAIAAwAEAAUABAAHAAcABQAFAAUAAgACAAMAAwAFAAUA
BAACAAQABAAEAAQAAQAAAAAA///+//7/AAD+//3//P/8//v//P/8//z//v/8//r/+v/6
//n/+f/5//n/9//3//f/9//4//j/+P/4//n/+f/5//r/+P/4//n/+f/5//n/+f/5//v/
/P/8//v/+f/4//f/9//3//j/+f/5//v/+f/5//n/+f/6//r/+f/3//f/+P/4//r/+v/6
//z/+f/3//b/9v/3//f/+P/6//r/+P/4//j/+v/8//3//v/5//j/9//3//n/+f/5//n/
9//4//j/+P/3//j/+v/7//j/9v/0//L/9f/2//f/+f/5//j/+P/4//r/+v/8//r/+P/4
//j/9//3//j/+P/3//T/9P/0//X/+v/6//j/+P/4//f/9v/1//P/9v/2//b/9f/1//T/
8v/2//n/+P/2//b/9v/2//j/+v/4//j/+P/5//n/+f/6//z/AAADAAQABAAEAAQA/v/+
/wAAAgACAAIABAAHAAoACwAKAAoADAALAAoACAAGAAYABgAFAAQABAAFAAUABQAEAAIA
///9//z//P/5//T/9P/z//P/9P/0//T/9P/x//D/7//u//D/8//1//f/9f/y//H/8v/y
//H/8f/x//f/9//v/+n/6//x//j//v8CAA0AIgA2AEgAXQB3AI8AmQCSAIUAcQBVADUA
EwD9//f/6v/d/9j/2v/Z/9f/2f/c/+D/5f/o/+3/7f/p/+j/6P/r/+v/7v/w/+//7v/u
/+7/8P/w//D/8P/x//H/8v/y//L/9P/z//L/8f/x//P/8//3//n/+f/4//f/9f/0//T/
8//y//L/8//0//b/+P/4//j/+P/1//T/8//z//P/8v/y//T/9v/2//b/9v/3//b/9//7
//v/+v/2//f/+P/4//j/+f/6//r/+v/5//f/9//3//j/+v/7//3//v/+//////////7/
/v/9//z/+f/5//r/+//8//3/AAABAAMABAAFAAMAAQAEAAQABAACAAQABAADAP////8A
AAEAAgADAAIABQAHAAUABQAFAAIAAAD///3/AAABAAEAAAD+//7//v/+//7//v//////
/v/+/wAA/v/9//z//P/7//r/+v/6//z//v/8//z//P/6//n/+P/3//n/+f/5//n/+P/4
//j/+P/6//n/+P/4//r/+v/7//v/+f/5//n/+f/5//r/+v/5//n/+P/3//f/+P/6//z/
/f/8//n/+P/3//f/+P/4//f/+P/5//v//P/6//r/+v/8//j/9//3//j/+f/5//r//P/6
//j/+P/4//n/+v/6//r/+P/4//j/+f/5//n/+f/5//n/+v/6//r/+P/4//n/+f/2//b/
9v/2//j/+P/4//n/9//2//b/9v/4//j/+v/4//j/+P/4//f/9f/2//b/9f/0//b/+P/7
//z//P/6//r/+f/5//n/+f/3//r/+v/6//f/9//2//T/8v/z//j/9v/2//b/9v/2//j/
9v/2//j/+f/5//n/+v/8/wAAAwAGAAYABgAGAAEAAAABAAIAAAAAAAIABQAMAA8AEAAS
AA8ADQALAAgACAAIAAgABwAGAAYABwAHAAUABAACAP//AAAAAAEA///6//j/9f/z//L/
8v/y//L/8//0//X/9v/2//f/9//3//X/8v/x//L/8P/v/+//7//v//H/9f/z/+//7//u
/+7/9v8JABoALABAAFUAbQCBAI8AmACXAIkAbQBHACMAAwDz/+7/5//c/9j/1//b/9v/
2P/e/+X/6P/j/+H/5f/o/+r/7f/t/+r/6v/t/+z/7//w//P/9P/0//T/9f/1//P/8v/x
//L/8v/y//L/8//x/+//8f/x//X/9v/3//f/9v/2//X/9P/z//P/8//0//b/9v/2//b/
9P/0//T/9f/2//b/9//6//j/+P/4//j/9v/0//T/9//6//r/9//5//r/+v/6//v/+v/6
//r/+f/5//n/+f/6//z//f///wAA/v/////////+//7//f/8//z//f///wEA/////wEA
AQABAAAA///7//3/AgAEAAYABQAGAAUAAwABAAEAAgADAAEAAQD//wEABgAFAAYABwAD
AAIAAgABAAEAAQAAAP7///8AAAEAAgAAAAAAAQABAP3//P/9//r/+v/6//v/+//6//r/
+v/8//r/+P/4//j/9v/1//T/8//2//f/+P/5//r/+v/6//r/+f/3//X/9P/2//b/9//3
//f/9//3//f/9//4//j/9//4//j/+P/5//b/9v/2//X/9//1//X/9f/3//j/+P/3//f/
9//4//j/+P/4//j/+v/4//f/9//4//j/9//3//j/+P/2//b/9v/3//j/+P/4//f/+P/5
//v/+P/3//b/9f/z//T/9P/0//P/9P/2//f/+P/4//j/+P/2//b/9v/3//f/9v/2//b/
9P/0//b/9P/0//T/9P/z//T/9v/3//f/8v/y//L/8//2//b/9P/0//P/8//z//P/9//6
//b/9P/0//T/9P/0//b/9P/0//b/9//3//f/9//4//v//f/+//7//v/+//j/+P/6//z/
/P/8//7/AQADAAUABQAGAAcABwAHAAYABAAEAAQAAwABAAIABAAFAAEAAAD+//v/9//2
//b/8//z//T/9P/1//L/8v/y//L/9P/0//T/9P/x//H/8P/v//D/7v/u//D/8P/v/+//
7//v/+//7//t/+//8f/w//j/BgANABIAIAA2AEkAWwB1AIsAkACJAHkAWwA3ABUA///1
/+r/4f/g/97/2f/X/9n/2v/a/93/4P/h/+X/5f/m/+j/6f/r/+7/7v/r/+7/8P/w//L/
8v/y//L/8//z//D/8P/w//L/8v/y//L/8//x/+//8f/x//P/9P/1//X/9//4//j/+P/2
//X/9P/0//T/9P/0//T/8v/y//L/8//0//T/9f/4//b/9v/2//b/+P/2//b/+f/5//j/
9P/1//j/+v/8///////+//3/+//6//n/+P/4//z//f///wAA//////7//f/9//7//v/+
//////8AAAEAAAD//wAA//8CAAIAAgD//wIABgAHAAgABwAIAAcABQAFAAUABgAHAAcA
BwAFAAcACQAHAAcABwAEAAQABQAFAAUABQAEAAIAAAAAAAAAAAD+//7//////wAAAAAC
AAAA///+//7//f/6//r/+v/8//r/+P/4//j/9f/1//X/9f/3//f/9//3//j/+P/4//j/
+P/3//b/9v/4//j/+f/5//n/+f/5//n/9//4//j/9//3//b/9f/1//f/+P/5//n//f/7
//v/+//4//j/9//1//b/9//5//r/+P/4//j/+v/6//n/+f/6//r/+f/5//r/+v/4//j/
+P/6//z//f/+//v/+v/5//n/+v/7//z//f/8//z/+//6//b/9v/3//f/9//4//n/+v/6
//r/+v/7//n/+P/4//j/+P/4//r/+P/3//b/9f/z//X/9v/2//X/8//0//X/9//4//j/
9v/2//X/9f/1//X/8//2//b/9v/1//f/+P/4//T/9P/0//T/9P/1//j/9//4//j/+f/5
//n/+f/6//3///8AAAAAAAAAAP7//v8AAAIAAAAAAAIABQAHAAkACQAKAAwACwAKAAgA
CgAKAAoACQAGAAYABwAHAAQAAgD///v/+//6//r/9//z//L/8P/v//H/8v/z//T/9v/2
//b/9v/1//X/9P/z//H/7v/t/+7/8f/x//L/8//x//H/8//z//P/8f/w//b/AgARABwA
KgA8AFMAaQB/AI0AlACNAHUAUwA3ABkA///7//b/4//a/9z/2//Z/93/5P/m/+P/3v/d
/+P/6f/o/+b/5//p/+z/8P/z//D/7//u/+//7v/w//D/8f/x//H/8v/z//b/9P/y//D/
7//w/+//8v/z//T/9P/0//P/9P/2//f/+P/1//X/9f/2//j/+P/4//j/9//2//X/9f/3
//b/9v/4//b/9v/2//b/9v/0//T/9//2//b/8//1//f/+P/5//v//v/+//7//f/8//v/
+v/6//n/+f/6//r/+//9//7//////wAAAAAAAP3//f/+/////////wEAAQADAAQABQAD
AAAAAgABAAAA/v8AAAAA////////AAABAAEAAQD//wEABQADAAMAAwAEAAQABQAFAAIA
AQD///z//v/+//7//v/8//z//f/9//z//P/+//z/+//6//r/+f/4//j/+P/6//j/9v/2
//b/9v/3//j/+f/4//f/9v/1//j/+P/4//j/9v/1//T/9P/2//b/9//3//f/9//3//f/
9f/2//b/9f/3//b/9f/1//X/9v/3//f/+P/1//T/8//1//b/9v/1//X/9f/2//b/9P/0
//T/9v/y//H/8f/y//X/9f/2//j/9v/0//T/9P/0//T/8//y//P/9P/1//f/9P/z//L/
8f/z//T/9P/0//T/9P/1//X/8//y//H/8P/w//D/8P/x//L/8v/z//T/8//y//P/8P/x
//L/8//z//D/8P/v/+3/7f/u/+//8f/z//L/7//u/+//7//v/+//7f/w//D/8P/w//H/
8f/w/+//7//w/+//7v/u//D/8P/w//D/8f/x//H/8//z//P/8v/y//L/9P/3//b/9P/x
//L/8//3//j/+f/6//3////8//v/+//8//z/+//3//X/+/8BAAcADAAKAAkABwAEAAUA
BAACAAIAAgABAP7/+//9//3//P/7//r/+f/4//X/9P/z//L/8f/w/+//7v/u/+7/7v/u
//D/8P/w//D/7f/s/+v/6v/s/+z/7P/s/+z/7P/s/+z/6//q/+n/6P/w//b//P8CAAkA
EAAXAA==
         </WaveFormData>
      </LeadData>
      <LeadData>
         <LeadByteCountTotal>10000</LeadByteCountTotal>
         <LeadTimeOffset>0</LeadTimeOffset>
         <LeadSampleCountTotal>5000</LeadSampleCountTotal>
         <LeadAmplitudeUnitsPerBit>4.88</LeadAmplitudeUnitsPerBit>
         <LeadAmplitudeUnits>��V</LeadAmplitudeUnits>
         <LeadHighLimit>2147483647</LeadHighLimit>
         <LeadLowLimit>268435456</LeadLowLimit>
         <LeadID>II</LeadID>
         <LeadOffsetFirstSample>0</LeadOffsetFirstSample>
         <FirstSampleBaseline>0</FirstSampleBaseline>
         <LeadSampleSize>2</LeadSampleSize>
         <LeadOff>FALSE</LeadOff>
         <BaselineSway>FALSE</BaselineSway>
         <ExcessiveACNoise>FALSE</ExcessiveACNoise>
         <MuscleNoise>FALSE</MuscleNoise>
         <LeadDataCRC32>528458513</LeadDataCRC32>
         <WaveFormData>
+P/4//j/+P/7//z//f/+//7//v/+//7//P/8//z//P/9//7///8AAP///v/9//z//v/+
//7//v/8//z//P/8//7//v/+//7//P/8//z//P/7//r/+f/4//r/+v/6//r/+P/4//j/
+P/4//j/+P/4//b/9v/2//b/9v/2//b/9v/4//j/+P/4//r/+v/6//r/+P/2//T/8v/z
//T/9f/2//b/9v/2//b/9P/0//T/9P/0//T/9P/0//T/9P/0//T/9P/0//T/9P/2//b/
9v/2//j/+P/4//r//P/9////AAABAAEAAwAEAAYACQAKAAoABQAEAAEAAAADAAYACAAM
AAsACgAJAAUABAADAAEAAAAAAAAA/v/+//f/8v/v/+7/8f/x//T/9P/z//P/8//w/+z/
7P/r/+v/6//r/+r/6v/q/+r/6f/p/+v/7f/t/+3/7v/t/+3/7//u/+3/7P/r/+v/7//v
/+r/5//o/+7/8//3/wMADAAQABYAIgA5AFAAZwB6AIAAbQBOACcA/v/h/9T/x/+9/7n/
vf/G/83/1P/e/+P/5f/n/+n/6v/s/+7/7//1//b/8P/r/+r/6v/s/+7/7v/u/+//8P/x
//H/7f/s/+v/6//t/+7/7//x//P/8f/x//L/8f/x//H/8P/w//L/8P/v/+v/6//r/+3/
8v/y//D/8P/x//D/8P/x//T/9P/0//T/8//z//T/8//w/+//7v/u//D/8P/w//D/8f/x
//H/8v/0//T/9f/1//b/9v/3//j/+P/3//b/9f/5//v//f/9//z//f/9//7/AAABAAMA
BQAEAAUABwAIAAkACQAKAAoADAANAA8ADwAPAA8ADgAMAA8AEgAUABUAFAATABIAEQAN
AA0ADAAMAA4ADwARABEADAAKAAkABQAHAAcABwAHAAMAAgACAAEA////////////////
///9//z/+f/3//f/9//4//j/+P/4//j/+f/6//n/9//2//b/+P/4//j/+P/2//X/9P/0
//b/9v/4//j/+v/5//j/+P/4//f/9v/1//j/+v/6//7//P/6//j/9v/4//f/9//4//n/
+v/7//v/+f/5//n/+//8//3//f/8//v/+v/5//n/9//3//j/+f/7//v/+f/5//n/+v/6
//r//P/8//z//P/5//j/9//3//f/+f/6//r/+//8//z//f/7//f/9f/z//X/9//3//f/
+v/6//r/+v/4//r/+//7//j/9v/2//X/8v/y//T/9P/2//b/9v/2//j/+P/4//b/9f/1
//X/9P/z//f/+P/4//X/8v/z//L/9P/2//j/+P/4//f/9//2/+7/7P/v//X/9P/y//L/
8v/y//L/8v/y//T/+P/5//v//P/9//3///8AAAMABQAFAAQAAwACAP///v/9//7//v8A
AAMABAAFAAMAAAD///3//P/7//r/9//2//D/7P/q/+r/7f/t//D/8P/t/+3/7f/q/+f/
5v/k/+P/5P/l/+X/5v/m/+b/5f/l/+X/5//n/+f/5P/j/+P/5f/j/+P/4//j/+X/4f/h
/+T/5f/k/+b/6f/v//X//P8CAAoAHAA1AEoAXQBqAGYAUwA0AA8A8P/b/87/vf+x/63/
r/+2/8H/zP/Q/9P/2f/f/+P/5P/g/97/3//l/+r/6P/l/+T/4v/h/+L/4f/g/+L/4v/i
/+H/3v/e/97/3//i/+L/4v/j/+P/4f/h/+L/4f/h/+H/4P/i/+T/4v/h/+D/4f/i/+X/
5f/k/+H/4P/g/+D/4f/j/+P/4v/h/+D/4v/j/+X/5f/h/+H/4f/i/+L/4v/i/+L/4//j
/+P/5P/l/+T/5P/j/+X/5v/o/+r/6f/p/+n/6f/q/+v/7P/r/+3/7//w//L/7//v//D/
8f/1//f/+v/8//v/+//8//z//P/9//////8CAAMAAwACAAAAAgADAAMAAwADAAMAAwD/
/////v/+/wAA//////3/+//6//r/9//1//X/9f/1//P/8v/y//H/7f/t/+3/7f/s/+3/
7v/t/+z/6f/n/+f/5v/m/+X/5P/n/+j/6v/s/+v/6f/o/+j/6P/o/+j/6P/q/+n/6P/o
/+f/5v/n/+b/6P/p/+r/7P/r/+v/6//r/+r/6v/o/+r/6//s/+3/7v/t/+v/6v/q/+3/
7v/v/+//7f/t/+3/7//u/+//7//u/+7/7v/u/+//7P/r/+v/6//s/+3/7P/t/+v/7P/s
/+z/7P/s/+z/7P/s/+z/7P/t/+r/6//r/+r/6//s/+z/7f/r/+n/6f/p/+f/6f/p/+n/
6//q/+n/6P/p/+z/7v/v/+3/6v/p/+f/6P/o/+r/6v/o/+j/6P/o/+v/7P/t/+z/6f/p
/+n/6P/n/+v/7P/s/+n/5v/n/+b/6P/q/+z/7P/q/+n/6f/o/+b/6P/p/+v/6//r/+v/
7P/p/+j/6P/o/+j/6P/p/+r/6//u/+//7//w//D/9f/3//v//v/+/////v/8//n/+P/1
//T/9f/4//r//v/+//7//v/7//j/9//1//T/9P/0//L/8v/t/+j/5f/k/+f/5//q/+r/
6f/p/+n/5v/m/+b/5f/l/+X/5f/k/+T/4v/g/93/2//d/+H/4//l/+L/4f/h/+P/4//j
/+P/4//p/+X/4f/a/9f/2v/e/+f/7f/x//r/AgAGABIAKQA+AFUAZgBmAFcAPAAZAPT/
2f/K/7v/tf+z/7X/vP/F/8j/yv/R/9X/2f/b/97/4P/k/+n/6f/o/+j/5f/i/+D/4v/k
/+T/5P/k/+T/5P/j/+L/4v/i/+P/5f/m/+f/6f/o/+X/5P/k/+T/5f/m/+b/5P/m/+T/
4//f/9//3//h/+f/6P/n/+j/5//m/+b/5//m/+b/5v/m/+j/6f/r/+v/6f/p/+n/6v/s
/+z/7P/s/+v/6//r/+z/8P/w//H/8f/w//D/8f/y//D/7//u/+3/8v/1//j/+f/5//n/
+P/4//r/+//9////AgADAAUABgAFAAUABgAGAAoACwANAA0ADgAPAA8ADgAOABAAEQAR
ABAADwAOAA0ACQAJAAgACAAJAAkACgAJAAcABgAGAAMAAwADAAMAAwD///7//v/9//v/
+//7//v/+f/5//n/9//2//P/8f/x//H/8v/y//L/8P/u/+3/7P/s/+v/6//s/+7/7v/u
/+7/7f/r/+n/6P/t/+7/8f/y//H/7//t/+z/7v/v//D/8f/x//D/7f/u//D/8P/w//D/
8f/x//L/9P/z//L/8f/v/+//7//v//H/9P/1//X/9P/z//L/8f/x//H/8f/y//P/8f/x
/+//7//v//D/8P/w//D/8P/w//D/7//u/+3/7f/v//H/8v/y//T/9P/z//P/8v/v/+7/
7f/t/+//7//v/+3/7P/r/+r/6v/s/+3/7f/s/+r/6v/p/+r/6v/s/+z/7f/u/+//8P/s
/+r/6P/k/+b/6f/s/+7/6//t/+z/6v/q/+j/6v/q/+r/7v/0//T/8P/u/+z/6v/s/+7/
8P/0//b/9//5//r/+v/7//7/AAAEAAcACAAIAAIAAAD8//r/+v/8//3/AAACAAIAAgD/
///////+//7//f/8//n/+P/z/+7/6//q/+v/6//u/+7/7f/t/+3/6v/n/+b/5P/j/+b/
5//n/+j/5f/k/+L/4f/j/+X/5f/l/+b/5f/l/+f/5f/l/+X/5f/r/+v/5//m/+P/4v/k
/+3/8//5/wAACAAMABgALwBKAGEAdAB4AGkATAAzABYA+f/g/8n/uf+1/7v/xP/N/9L/
1P/X/93/4f/n/+j/6v/s/+n/5f/m/+b/5//o/+T/4f/i/+H/4P/h/+L/4//j/+D/4P/g
/+H/5P/k/+T/5f/l/+P/4//k/+L/4//k/+T/5v/o/+b/5f/h/+H/4f/j/+j/6P/m/+b/
5P/i/+H/4f/j/+T/5f/m/+j/6f/r/+v/5//l/+P/4v/n/+j/6f/q/+n/6f/p/+r/6v/q
/+v/6//o/+j/6f/q/+n/6f/p/+n/7f/x//X/9//2//X/8//y//P/9f/4//v//v///wEA
AgAFAAUABgAGAAkACwAOAA8ADwAPAA4ADAALAAwADAALAAsACwALAAsACwALAAoACgAL
AAsADAALAAcABgAGAAMABQAFAAUABQABAAAAAAD///v/+//7//v/+f/5//n/9//2//P/
8f/x/+//8P/w//D/8f/w//D/8P/w/+//7//w//L/8v/y//L/8f/v/+3/7P/w//D/8v/y
//H/7//t/+z/7//v/+//7//x//L/8f/0//L/8v/y//L/8P/v/+//8P/y//L/8v/x//D/
7//u/+//8//1//b/9v/1//T/8//z//P/8//0//X/9//3//X/9f/z//T/9P/0//T/9P/0
//T/8//y//H/8f/z//X/9v/2//b/9v/1//X/9f/z//P/8//1//f/9//3//n/+P/3//b/
9f/2//b/9f/2//T/9P/z//D/8P/y//L/9P/0//T/9P/0//T/9P/y//L/8//0//T/8v/1
//X/9P/0//L/9P/0//L/9P/2//b/9P/w//D/8P/w//D/8v/y//L/9P/2//f/+f/6//7/
//8CAAQABwAJAAkACAAEAAIA/v/8//z//v///wIABAAEAAQAAQACAAEA///+//3//P/5
//j/9P/w/+7/7v/x//H/9P/0/+//7//v/+z/6//s/+z/7f/r/+v/6v/q/+j/6P/n/+f/
6f/r/+v/6//q/+n/6f/r/+n/6f/p/+n/7f/t/+v/5v/j/+T/6P/t//f/AwAMABYAGgAo
AD8AWgB1AIgAhABrAEoAJQAAAOP/0v/H/7//v//B/8r/0//W/9j/2//f/+X/6f/q/+z/
8P/x/+3/6v/s/+v/6P/o/+n/7P/t/+7/7f/s/+v/6f/q/+r/6v/r/+7/7v/u/+//7v/r
/+r/6v/q/+v/7P/s/+7/8P/u/+3/7f/t/+3/7//v/+7/6//q/+v/6v/q/+v/7f/u/+//
8P/u/+3/7f/r/+v/6//r/+z/8P/w//D/8P/u/+3/7P/s//H/8v/0//X/8v/y//P/9P/1
//X/9f/1//n/+//9//3/+//7//r/+v/9////AgAFAAQABQAHAAgACQAJAAoACgAMAA0A
DwAPAA8ADwAOAAwADwASABQAFQAXABcAFwAXABIAEQAPAA4ADwAPABAADwANAAwADAAJ
AAkACQAJAAkABQAEAAQAAwACAAMABAAFAAEAAQABAP///v/7//n/+f/5//r/+v/6//r/
+v/7//z//P/7//v//P/8//z//P/8//v/+f/3//b/+f/6//3//v/7//n/9//2//r/+//8
//3//v/+//z//v/7//j/9f/y//f/+f/8/wAA/v/8//r/9//3//f/9//5//v//f/+//7/
/P/6//j/9//5//n/+v/7//r/+f/2//X/9f/2//b/9v/4//r//P/+//r/+P/2//X/9//5
//r/+v/5//j/9v/1//j/9//4//n/+v/9//7////+//z/+v/4//b/+P/5//n/9v/0//T/
8//z//T/9//4//j/+P/4//j/9v/2//b/9P/2//f/+P/4//T/9//3//b/9v/0//b/9v/3
//r//f/+//b/9f/1//T/9//4//n/+v/6//r/+v/8//7///8BAAIABgAHAAoADAAMAA0A
DAAKAAkACgAJAAoABwAIAAgACgAMAAwADAAJAAkACQAIAAgABQACAP3/+v/6//j/+P/6
//v/+//+//7/+P/3//b/8v/y//L/8f/x//D/7//t/+z/7v/w//H/8//x//P/8//z//D/
7//v//H/8v/z//T/9f/r/+n/6f/q/+3/9v/+/wMABQAJABAAFgAiADoAUQBmAH8AjgCC
AGMAPgAfAP7/5//Y/83/xf/D/8P/yv/T/9r/4P/n/+n/7f/v//D/8v/0//f////8//T/
7//y//b/9f/2//X/9P/y//L/8v/x//H/8v/z//X/9f/0//P/8//2//X/9v/4//f/9//3
//b/8//0//H/7//w//P/9v/7//3//P/5//j/+f/4//j/+f/3//b/9f/0//L/8//1//X/
9//5//v//v/+//z/+v/4//j/+f/6//z//P/8//3//f/8//z//f/+/wAAAQACAAMABAAF
AAYABQAHAAkACgAMAAsACwAMAA0ADgAPABEAEgAUABUAFwAYABkAGQAaABkAHAAdAB0A
HAAaABwAHQAdAB0AHQAdAB0AGwAbABoAGgAaABkAGQAXABUAFAAUABEAEwATABMAEwAQ
AA4ADQALAAkACQAJAAkABwAHAAcABQAFAAMAAgADAAMABAAEAAQAAQAAAAAAAAABAAEA
AgAEAAEAAAD///7/AQABAAEAAgABAAAAAQAAAAMAAwADAAQABQAFAAUABQADAAIA//8A
AAMABAAFAAYACAAHAAcACAAFAAQAAwABAAQABQAGAAkABwAHAAYABAAFAAQAAwADAAMA
AwAEAAUABQAFAAMAAwAEAAYABwAIAAgACAAIAAgABQAEAAMAAwADAAUABgAGAAQABAAD
AAMABAADAAQABQACAAMAAgABAAMAAgABAAAAAQAEAAYABwAIAAYABgAFAAIAAgAEAAQA
AgACAAIAAgACAAIAAgAAAAEAAwAFAAYAAwAFAAQAAgABAAAAAwAEAAIAAgAEAAIABAAE
AAQABAAFAAYABwAKAAoACwANAA4AEAARABQAFgAWABcAFgAUABIAEgAQABAAEgAUABUA
GAAaABoAGgAXABYAFQATABIAEQAQAA0ADAAKAAYABAAEAAMAAwAGAAYAAQABAAEA/v/9
//7//v////z/+//5//j//P/+////AQAAAAEAAAD///////8AAAMAAwADAAMAAwD///3/
/f/+/////v8AAAcADQATABgAGgAiADIARQBeAHkAigCOAIEAYgA7ABgAAQDw/+H/2f/X
/9f/2v/h/+j/7P/x//P/+f8BAAYACgAMAAsABwAAAPj/9//8/wIAAgAEAAQABAADAAIA
AQD//wAAAgAEAAcABQAEAAMAAwADAAEAAQACAAIAAwAEAAQABAAGAAQAAwADAAMAAwAF
AAYABgAEAAQABQAEAAQABQAHAAgACQAKAAgACQALAAsADAANAA4AEAASABIAEgASAA4A
DQAMAAwADwAQABIAEwAQABAAEQASABUAFQAVABUAFgAXABgAFwAbAB0AHgAgACEAIwAm
ACkAKQApACoAKgAtAC0ALgAuAC8ALwAwAC8AMwA1ADYANgA4ADoAOwA7ADoAOQA4ADcA
OAA5ADkAOgA4ADcANwA1ADMAMgAyAC8AMQAxADEAMQAtACwALAArACkAKQApACkAJAAj
ACIAHwAhAB8AHgAfACEAIgAiACIAHgAcABsAGgAcABsAGwAcABkAGAAXABYAGAAZABoA
HAAcABwAHgAeAB0AGwAZABgAGwAdAB8AIQAfAB4AGwAcAB4AHgAeAB4AIAAfAB8AIAAe
AB4AHgAdAB4AHwAgACMAIQAhACAAHgAcABoAGAAXABsAHQAgACMAIQAfABsAGQAbABwA
HAAcABwAHAAcABwAHQAcABsAGwAZABsAHAAcABkAGAAWABUAGAAXABgAGQAWABcAFgAV
ABcAFgAVABQAFAAWABcAFwAYABYAFgAVABUAFgAZABoAFwAWABUAFAAWABYAFgAUABQA
FQAWABYAEgAVABUAFAATABIAFQAWABYAEgASABAAEAAQABAAFAAWABgAHAAdAB0AHgAe
AB4AHwAiACQAJwApACkAKAAjACIAHwAeACAAIgAjACYAJgAmACYAIwAjACMAIgAiAB4A
HAAYABYAEAAMAAoACgANAA8AFAAWABIAEQAQAAwACgAKAAkACQAIAAcABQAEAAYABgAF
AAUABgAJAAoACwAHAAUABAAFAAgACQAKAAsADQALAAEA/P8BAAYABgAPABkAHwAkACoA
LgA6AFMAcACLAJ4AogCRAGwAQwAeAAUA9v/p/93/2//f/+T/5//s//L/9f/3//v/AwAI
AAwADAAHAAMABAAGAAEA/v8AAAMABgAHAAgABAACAAAA/f/9//7///8BAAAAAAAAAAEA
AwABAAEAAgACAAMABAAEAAMABAABAP///f/9//3///8EAAQAAgACAAEAAAAAAAEAAgAC
AAIAAgAAAAEAAwADAAEAAQABAAIABAAEAAQABAACAAEAAAAAAAUABgAIAAkABwAGAAYA
BgAFAAUABQAFAAUABwAJAAkADAANAA0ADgAQABEAEwAVABQAFQAXABgAGQAZABoAGgAc
AB0AHwAfACAAIQAhACAAHwAgACAAHwAfAB8AHwAfAB4AHwAfACAAHgAdAB0AGwAZABgA
GAAVABgAGQAaABsAFgASAA8ACwALAAsACwALAAoACwAMAAsACgAHAAUABQAHAAgACAAI
AAUABAAEAAQABgAFAAUABgAGAAYABgAGAAQAAwACAAIABQAGAAkACgAJAAcABQAEAAcA
BwAHAAcABgAGAAQABgAFAAQAAwACAAQAAwADAAQABgAGAAYABQAFAAUABQAHAAgACQAJ
AAgABAACAAAA//8CAAMABQAHAAYABQACAAEAAgAEAAUABgADAAIAAQAAAP3//P/7//v/
/f///wAAAAD+//7//f/9/////f/9//3//f/////////+//z/+v/4//v//v8AAAEA/v/8
//z/+//7//z///8AAP///v/9//z/+v/6//r/+P/6//v//P/8//j/+//7//r/+P/2//j/
+P/+//z/+P/4//j/+P/4//r//P/+/wIABAAFAAcACAAJAAkACwAMAA0ADwAPAA4ACgAI
AAQAAgAEAAYABwAKAAoACgAKAAcABAADAAEAAAABAAAA/f/8//f/8v/v/+7/8P/x//X/
9v/y//H/8P/s/+r/6v/p/+n/6v/r/+v/7P/p/+j/5v/l/+j/6//s/+3/6//p/+j/6f/o
/+f/5v/l/+f/6f/n/+L/3//k/+z/7//x//v/CgAWABgAIgA7AFYAaQByAHAAXwBAABsA
9v/h/9L/wf+3/7X/t/+8/8X/zP/Q/9f/4f/l/+X/5v/m/+b/6f/r/+r/6P/p/+T/4v/h
/+L/4f/g/+T/5v/o/+n/5f/k/+P/4//m/+b/5v/n/+n/5//n/+j/6v/r/+z/7P/q/+z/
6v/p/+f/5//n/+n/7v/u/+z/7P/q/+j/5//n/+j/6P/o/+j/6v/t//H/8//w/+//7v/u
//H/8v/z//T/8//z//P/9P/1//T/9P/z//T/9P/1//b/9//3//f/9//7//3/////////
///+//7//P/9////AQAFAAcACgAMAA0ADQAOAA4AEAARABMAEwASABMAEwASABIAFAAV
ABUAFQAVABUAFQATABMAEgASABEADwAOAAsACgAKAAsACQAHAAcABwAHAAcABgAGAAUA
AQABAAEAAQABAAEAAQD///z/+f/3//f/+P/6//v//P/6//j/9//2//b/9f/1//b/+P/4
//j/+P/4//f/9v/2//j/+P/6//r/+P/3//b/9v/1//X/9f/1//j/+P/2//j/+v/6//r/
+v/4//f/9//4//b/9v/2//X/9//3//f/+f/4//n/+f/4//f/9v/1//X/9v/3//n/+//7
//v/+f/5//j/+P/3//b/+P/4//j/+P/1//T/8//z//X/9//4//j/9f/0//L/8f/x/+//
7//v//H/8//z//P/8v/w/+7/7P/v//L/9P/1//b/9P/0//P/8f/w//H/8P/y//L/8v/y
//L/8v/y//D/8v/z//T/9P/y//X/9f/0//H/7v/v/+7/8v/0//b/9P/0//T/9P/x//D/
7//w//P/9f/4//r//v///wIABAAHAAkACQAIAAQAAgD+//z//P/+////AgAHAAgACQAH
AAQAAQD9//r/+//6//f/9v/0//D/7v/u/+z/6//t/+z/6//t/+//7v/p/+j/5v/l/+f/
5//m/+b/5//o/+j/6f/n/+n/6f/p/+r/6f/p/+v/6P/n/+b/5f/p/+3/8f/u/+f/5v/o
/+v/7f/z//z/CAAOABoAMwBKAFsAagB0AG0AVgA1ABIA7//c/83/wf+5/7n/vv/N/9j/
3P/d/+X/6f/p/+j/6v/s/+//8//0/+7/7f/w/+z/6v/s/+z/7P/t/+7/7//v/+v/6v/p
/+n/6//s/+3/7//t/+v/6//s/+3/7//x//L/9P/2//T/8//v/+//7//x//L/8v/w//D/
8f/w//D/8f/0//T/9P/0//L/8//1//X/8f/x//H/8v/2//b/9v/2//X/9f/1//b/9v/2
//f/9//5//r//P/+//7//f/8//v/+//9//////8CAAMAAwAEAAQABQAHAAkACgALAA0A
DgAPAA8AEAAQABAAEQATABMAFwAZABoAGgAYABoAGwAbABkAGQAZABkAGgAbABsAHAAZ
ABcAFgATABEAEAAQAA0ADAALAAoACQALAAwADgAPAAsACQAHAAUAAQABAAEA//8BAP//
/v////7//v/9//z/+//6//r/+v/4//f/9//4//n/+v/7//z//P/7//r/+v/5//j/+f/4
//n/+f/5//r/+f/5//n/+f/8//z/+v/8//r/+v/6//r/+P/3//f/+P/6//z//v////z/
+//6//v//P/9//3//P/9//z/+//7//r/+f/5//n/+//7//n/+f/3//j/+P/4//j/+P/4
//j/+f/4//f/9//0//X/9f/0//X/9v/2//f/9//1//X/9f/1//f/9//3//X/9P/z//L/
8f/y//L/8f/z//L/8//z//D/8P/y//L/8P/w//D/8P/w//D/8P/u/+z/7f/u/+7/8v/1
//b/9P/0//T/9P/y//L/8v/0//j/+f/7//z//P/9/wAAAgADAAUABQAEAAEAAAD9//z/
+//8//z//v8DAAQABQADAP///f/6//j/+v/6//j/+P/y/+7/7P/s/+z/6//t/+z/6v/r
/+z/6v/q/+r/6f/p/+f/5//m/+b/6P/o/+f/5//k/+X/5P/j/+X/5f/m/+n/6P/n/+b/
5f/h/+X/5//m/+P/4P/i/+n/8f/1//j/AAAMABoAKwBEAGEAdgB6AHEAWgA3ABIA9//k
/8//wf/D/8P/wv/H/87/1v/Z/93/4//n/+T/4v/m/+v/7//u/+z/6//k/+D/4P/i/+L/
4v/l/+b/5//n/+T/5P/k/+X/5v/m/+b/5//n/+X/5f/m/+X/5f/l/+T/5//q/+n/6f/m
/+X/5P/l/+j/6P/m/+b/5f/k/+T/5f/m/+b/5v/m/+T/5f/n/+f/4//j/+P/5P/o/+j/
6P/o/+r/6//s/+7/7f/s/+z/6//s/+z/7f/u//H/8f/x//H/8v/z//T/8//0//X/9f/2
//b/9//5//v/+v/7//3//v//////AAAAAAMABQAIAAkACgALAAsACgAIAAoACwALAAsA
CwALAAsACwALAAoACgAIAAcABwAFAAQABAAFAAMAAAD///7//f/7//r/+v/5//X/9f/1
//X/9P/1//b/9f/0//H/7//v/+3/7v/u/+7/7v/u/+//8P/v/+3/7P/s/+7/7v/u/+7/
7v/t/+z/7P/s/+z/7v/u/+//7//v//D/8P/v/+7/7f/u/+7/7P/u//D/8P/w//D/8P/v
/+//8P/w//D/8P/v/+7/7f/s/+3/7v/v/+//7v/v/+7/7f/t/+7/7//x//P/8v/x/+7/
7f/r/+z/7P/s/+z/7P/s/+z/7f/u/+//8f/v/+//7v/s/+z/7P/r/+v/7f/r/+v/6//s
/+//8P/x/+//7v/t/+z/6f/q/+r/6f/p/+j/6f/p/+j/6P/q/+r/6P/o/+j/6P/r/+z/
7f/s/+v/6//r/+r/6v/t/+3/7P/q/+b/5v/q/+r/7P/s/+z/7P/t/+7/7//y//L/8//1
//b/+P/5//z//v/8//3//P/6//r/+v/4//j/9v/4//n//P/+//7//v/7//z/+//5//j/
9f/0//H/8P/v/+z/6//s/+z/6//t/+z/6P/n/+b/4v/h/+L/4v/j/+P/4//i/+L/4//k
/+T/5f/i/+P/4v/h/+D/3//f/+H/5P/l/+b/5//h/9//3//g/+H/4P/k/+v/8f/3//7/
BAAKABgALwBKAGkAfgCAAG0ATgAlAPz/5f/e/9H/v/+3/7n/vP/F/8z/1P/X/9v/3//j
/+b/6P/m/+f/5//m/+j/6f/o/+j/5v/o/+j/6P/n/+b/5f/j/+T/5v/o/+v/6v/o/+b/
5f/m/+X/5v/o/+j/6f/q/+r/6v/s/+r/6f/q/+v/7P/v/+//7v/r/+r/6v/q/+v/7f/w
//D/8P/w/+3/7f/u/+3/7f/t/+3/7v/v/+7/7f/s/+7/7//w//L/8v/y//P/8//0//T/
9f/2//j/+f/6//v//P/9//7//f/+//////8AAAIAAwAFAAcACAAJAAsADAALAAsADAAM
AA0ADQAOAA0AEQATABQAFAASABQAFQAVABMAEwATABMAEgATABMAFAASABEAEQAPAA8A
DgAOAAsACwALAAsACwAHAAYABgAFAAYABwAIAAkABAADAAIA//8AAP3/+//7//z//v//
/wAA/v/8//v/+v/9//3//v8AAP///v/9//z//v/9//z//P/+//7/AAAAAAAA///+//7/
///////////+//7//P/+/wAAAAAAAAAA/v/9//3//v/+//7//v/9//7///8AAAMAAQAB
AAAA/v/+//7//v////////8AAAEAAQABAP////8CAAQABQAGAAUABAADAAIAAgACAAIA
AwADAAUABgAGAAQABAADAAMAAwABAAEAAQAAAAEAAAD//wMABAAFAAYABQAGAAYABQAG
AAQABAADAAIAAgAEAAQABAAEAAQABAAFAAYABwAGAAQABQAGAAYAAwAFAAQAAgACAAIA
BgAIAAcACAAJAAgACgAJAAkACAAGAAgACQALAAwACwAKAAoADQAOAA8AEAARABMAFQAV
ABMAFwAZABkAGQAdACAAIwAgAB0AGQAVABYAFwAXABcAHAAfACIAIQAcABkAGAAXABYA
FgAXABgAEwARAAwABwAJAAsAEAAOAA4ADgAOAA0ADAALAAoACgAKAAoACgAHAAYABQAE
AAYACAAKAAwACQAIAAcABgAGAAYABgAGAAgACAAIAAgABQAEAAMAAgAJAA4AEwAYABwA
IAAkAA==
         </WaveFormData>
      </LeadData>
      <LeadData>
         <LeadByteCountTotal>10000</LeadByteCountTotal>
         <LeadTimeOffset>0</LeadTimeOffset>
         <LeadSampleCountTotal>5000</LeadSampleCountTotal>
         <LeadAmplitudeUnitsPerBit>4.88</LeadAmplitudeUnitsPerBit>
         <LeadAmplitudeUnits>��V</LeadAmplitudeUnits>
         <LeadHighLimit>2147483647</LeadHighLimit>
         <LeadLowLimit>268435456</LeadLowLimit>
         <LeadID>V1</LeadID>
         <LeadOffsetFirstSample>0</LeadOffsetFirstSample>
         <FirstSampleBaseline>0</FirstSampleBaseline>
         <LeadSampleSize>2</LeadSampleSize>
         <LeadOff>FALSE</LeadOff>
         <BaselineSway>FALSE</BaselineSway>
         <ExcessiveACNoise>FALSE</ExcessiveACNoise>
         <MuscleNoise>FALSE</MuscleNoise>
         <LeadDataCRC32>547966688</LeadDataCRC32>
         <WaveFormData>
6P/o/+j/6P/m/+b/5v/m/+j/6P/o/+j/5v/m/+b/5v/m/+b/5v/m/+b/5v/m/+b/6P/o
/+j/6P/o/+j/6P/o/+j/6P/o/+j/6v/q/+r/6v/s/+z/7P/s/+r/6v/q/+r/6P/o/+j/
6P/q/+r/6v/q/+r/6v/q/+r/6v/q/+r/6v/q/+r/6v/q/+j/6P/o/+j/6v/q/+r/6v/o
/+j/6P/o/+r/6v/q/+r/6P/o/+j/6P/o/+j/6P/o/+f/5v/l/+T/4v/i/+L/4v/i/+L/
4v/i/+P/4//k/+X/6P/o/+r/7P/r/+v/6//q/+n/6f/p/+f/5//n/+b/5P/j/+H/3v/a
/9j/1//X/9X/1P/U/9f/2P/a/9r/2v/Y/9T/0//T/9T/1v/Z/9r/3f/d/9//3//g/+H/
4v/j/+P/4//j/+P/4//j/+T/5P/k/+j/6P/o/+j/5//n/+f/6P/o/+n/6f/p/+n/6//r
/+3/8v/1//f/8//q/+X/4v/d/9b/yf+3/6f/nP+W/5D/k/+c/6D/nv+c/53/pP+s/7T/
wP/N/9L/0v/Q/87/zf/P/9D/1f/Z/9v/3//l/+X/5P/p/+v/6//v/+//7//v//L/8v/y
//L/8P/x//H/8f/x//D/8P/x//P/8//y//L/8f/x//P/8//z//P/8//z//L/8f/1//f/
9//1//X/9f/2//T/9P/0//j/+P/3//X/9P/0//b/9v/4//n/+f/5//n/+f/4//j/9v/2
//b/9f/1//b/9//4//j/+f/5//j/+f/5//r//P/9//7//v/+//v/+//6//n/+v/7//3/
/v/8//z//P/8//3//f/9//3//v/+////AAD+//3//P/8////AQACAAEA/////wAAAAD+
//7//f/9//7///8AAAEA/v/9//z/+//6//r/+v/6//j/+P/4//j/+P/4//n/+v/5//f/
9v/1//X/9P/z//P/8v/y//L/8v/z//P/8v/y//D/8P/w//D/8v/y//L/8v/w/+//7v/t
/+v/7P/u/+//7//t/+3/7f/r/+v/7f/t/+//7//v/+//8f/x/+//8f/0//T/9P/0//T/
8//z//P/9f/2//f/+P/5//n/+P/4//f/9//3//j/+//7//v/+v/5//n/+v/6//r/+v/7
//v//P/8//z//P/8//3//v////3//v/+//7//v/8//v/+//+//7//f/9//7//v/+//3/
//////7//v8BAAEAAQABAAEAAQAAAP//AQABAAEAAgAEAAQABAAFAAgACAAIAAcABwAI
AAkACQALAAsACwALAAwADAAMAA0ADQANAA0ADQAOAA8ADwANAA8ADwAQABMAFAAUABQA
FAAUABUAFQAWABcAGAAYABoAHAAbABsAGwAaABwAHQAeAB0AHQAdABwAGgAbABkAFgAS
ABIAEQARAA8ADgAOABEAEgATABQAFQAUABEAEQASABQAFgAZABoAHQAfACEAIQAiACUA
JgAnACcAKQApACkAKQApACoAKgAqACwALAAsACwALAAtAC4AMAAwADEAMQAxADMAMwA1
ADkAPgA9ADsANQAyAC0AKgAnACAAEQD//+//5P/c/9j/4f/q/+r/6v/s/+v/7v/2/wAA
DAAZACIAJgAiACAAHwAfACAAHwAhACcAKwAxADcAOgA5ADkAOwA/AD8APwA/AEIAQgBC
AEIAQQBBAEAAPwBAAEAAQQBDAEMAQwBCAEIAQQBBAEMAQwBCAEMARABFAEEAPwBCAEMA
RABDAEQARQBEAEIAQgBCAEIAQgBBAD8AQABAAEIAQgBAAEEAQQBBAEIAQwBDAEQARgBG
AEYARQBCAEIAQgBCAEQARQBFAEQARABDAEMARABFAEYARgBGAEUARQBEAEMAQQBBAEIA
QgBCAEIAQgBCAD8APwA/AD8APwA+AD4APgA+AD0APAA8ADwAPQA9ADsAOgA5ADkAOAA2
ADYANQA1ADcANwA3ADcANgA1ADQAMwAyADIAMgAyADMANAA1ADYANQA0ADQANAA0ADMA
MwAzADIAMgAyADMAMgAyADIAMgAxADEAMAAwADAAMAAwADAAMAAwADAAMAAvAC8ALwAv
ACwALAAtAC0ALQArACsAKwApACkAKwArAC0ALQAtAC0AKwArACkAKwAqACoAKgAqACoA
KQApACkAJgAmACYAJgAnACcAJgAmACQAIwAiACIAIQAhACEAIAAfAB8AIAAgAB4AHgAf
AB8AIQAgAB8AHgAcAB0AHgAfAB0AHgAeAB4AIAAeAB0AHQAeAB4AHQAdABwAHAAcABsA
HAAdAB0AHgAdAB0AHQAdAB0AHQAcABsAHQAdAB0AHgAdABwAGwAbABwAHAAcABsAGQAa
ABsAGwAbABsAGwAbABoAGgAaABsAHQAdAB0AHQAdAB0AHAAZABcAGQAaABsAGwAbABsA
GwAZABoAGAAYABgAGAAbABsAHAAdAB0AHAAdAB4AHwAfAB8AHgAdAB0AHQAbABsAGwAa
ABgAGQAXABQAEAAMAAsACwAJAAgACAALAAwACgAKAAoACAAJAAkACgAMAA0ADwAPABEA
EAARABAAEAASABQAFgAXABYAFQAUABMAEQASABIAEgAWABYAFgAWABYAFwAYABoAGQAZ
ABgAFwAVABcAGwAdACAAIwAjAB0AFgATABIADQAGAP3/6//Z/9D/yv/G/8f/zv/Q/8z/
yv/N/9L/2v/i/+z/+f8CAAQAAgD8//n///8EAAUABwAJAA0ADwATABYAFwAZAB0AHQAd
AB0AHQAcABwAHAAcAB4AHwAfAB8AIQAgACAAIQAhACEAIAAgACEAIQAjACMAIQAhACEA
IQAhAB8AIgAjACIAHwAeAB0AHgAcABwAHAAdABwAGgAXABYAFgAYABgAGAAZABkAGQAZ
ABkAGAAYABgAGAAYABcAFwAYABkAGgAZABkAGAAWABYAFQAVABYAFwAYABgAGAAXABcA
FgAVABcAFwAYABgAFQAUABMAEgARABEAEQARABMAEgASABIAEAAPAA4ADgAQABEAEQAP
AA0ADQAOAA4ADAAMAAsACwANAA0ADQANAA0ADQANAA0ADwAQABEAEgASABIAEgASABQA
FAAVABYAFgAVABUAFQAUABQAFAAVABYAFgAWABYAFgAVABMAEgAUABQAFAAUABQAFAAU
ABQAEQARABEAEQARABIAFAAVABUAEwATABMAFQAVABcAFwAUABMAEgARABIAEwASABUA
FQAUABMAEgASABEAEQARABEAEgATABQAEQARABAAEAAPAA8ADwAQABEAEQARABAADwAP
ABAAEAASABIAEwATABEAEAAPAA4ADAANAA4ADwANAA4ADgAOABAADgANAA0ADQAMAAoA
CQALAAwADQANAA0ADQAMAAwADgAPABAAEQAPAA8ADgANAA0ADQANAA4ADgAOAA4ADwAP
AA4ADQALAAwADgAQABEADgANAAwACwALAAwADQAPAA8ADQALAA4ADAAMAAwADAAOAA0A
DQANAA4ADgAQABIAEwATABMAEgAPAA8ADwANAAwACwAJAAYABwAHAAYABAABAP///v/7
//r/+v/9//7//P/8//z/+v/3//f/+P/6//3//////wEA//8BAAEAAgAFAAYABwAHAAkA
CQAJAAkABwAIAAgACAAKAAoACgAKAAkACQAJAAoADAANAA0ADQANAAsADwARABQAFQAX
ABMADAADAAIA///4/+3/3//N/8D/tv+y/7X/vv/E/8T/wv/B/8T/zP/W/+L/7f/0//b/
9P/u/+v/7f/y//P/9//5//3//////wIABwALAAsACwALAAsACwAOAA4ADgAOAAwADQAN
AA0ADQAMAAwADQANAA0ADAAMAA0ADQAPAA8ADwAPAA8ADwALAAkADAANAA8ADQANAA0A
DAAKAAoACgAOAA4ADQALAAoACgAMAAwADAANAA0ADQAPAA8ADgAOAAwADAAMAAsADAAM
AAwADAAKAAsACwAKAAoACQAJAAoACQAKAAoACgAFAAUABAADAAUABQAGAAYABAAEAAQA
BAADAAMAAwADAAMAAgACAAIAAAD///7//v/8//3//f/7//n/+f/6//r/+v/6//n/+f/7
//v/+//7//v/+//7//v//f/+////AAACAAIAAgACAAAAAAABAAIABAADAAMAAwAEAAQA
BAAFAAYABgAGAAYABwAHAAYABgAGAAYABgAGAAgACAAIAAgABQAFAAUABQAHAAgACgAL
AAkABwAHAAcACQAJAAsACwALAAsACwALAAsACwAJAAsADAAMAAwADAAMAAsACwALAAoA
CgAKAAoACgALAAsADAAJAAkACQAKAAsACwALAAoACwALAAwADAAKAAoACwALAA0ADAAL
AAoACAAJAAoACwALAAwADAAMAAwACgAJAAkACgAKAAkACQAIAAgACAAHAAkACQAIAAgA
CQAJAAkACQAHAAcABgAFAAcABwAHAAgACAAIAAgACQAJAAgABwAFAAUABgAHAAcABwAH
AAcABwAGAAYABgAHAAcABwAHAAcABwAGAAQABAAEAAQABQAFAAYABwAGAAYACAAKAAsA
CwALAAoACQAJAAkABwAFAAUABAACAP///f/6//b/9v/1//X/8//0//T/9//4//f/9v/1
//L/8//z//T/9v/2//f/9v/3//n/+//7//z//f/+//////8BAAEAAQABAAAAAAD///7/
AgACAAIAAgABAAEAAQACAAAAAQABAAEAAQAFAAcACwAOAA8ADQAHAAAA/f/6//X/8P/j
/8//v/+0/67/qv+v/7T/rv+s/67/s/+6/8L/zP/W/+H/5v/m/+D/3P/f/+P/6P/p/+v/
7f/x//H/9f/6//3//f///wMAAwADAAMAAwACAAEAAAACAAMAAwADAAMAAgACAAMAAwAD
AAIAAgABAAEAAwADAAMAAwADAAMAAgABAAUABwAEAAEAAAD//////v///wAABAAEAAMA
AQD+//7/AAAAAAAAAQABAAEAAwADAAIAAgABAAAA///9//3//v///wAA//////7//P/+
//3//f/+//7//v/9//z/+v/7//v/+//7//v//P/8//n/+P/3//b/9//3//f/9//3//b/
9v/2//T/8//y//L/9P/1//X/8//z//P/9P/0//T/9P/z//P/8//z//P/8//z//P/8//z
//H/8v/z//T/9P/0//T/9P/2//b/9//4//r/+f/5//n/+P/4//j/+f/4//j/+P/4//v/
+//6//r//P/8//z//P/8//z//P/8//3//f/9//3//f/+/wAAAQD///3//f/9//////8B
AAEAAQABAAEAAQD//////f///wEAAgADAAQABgAFAAUABQAGAAYABgAGAAUABQAEAAQA
AQABAAEAAgADAAMAAwACAAEAAQACAAIAAgACAAMAAwAFAAQAAwACAAEAAQABAAEAAwAE
AAQABAACAAAA/////wIAAgABAAEAAgACAAIAAQD//////v/+//3//f/9//3///////7/
/f////////8AAP///v/9//3//v/+//7//f/9//7//////////////////v/+//7/////
//////////3/AQAAAP7//v/+//7//v8AAP///////wEAAgAFAAgACAAHAAYABAABAAEA
AQD//wEAAQAAAP7/+//5//b/8v/x//H/8v/x//D/8P/z//T/8v/y//L/8P/x//H/8v/0
//X/9//3//n/9//5//n/+v/9//7/////////////////AQACAAIAAgADAAIAAQAAAAEA
AQABAAIABAAFAAUABQAFAAUABwANABIAEwAPAAUA/P/7//j/9f/s/9//zf/B/7b/sP+u
/7P/tv+y/7D/tP+7/8L/yP/O/9z/6f/u/+z/6P/o/+n/6f/q/+3/7f/x//f//f///wAA
/////wMABQAFAAUABQAIAAgACAAIAAoACwALAAsACQAIAAgACQALAAsACgAKAAkACQAL
AAsABwAHAAcABwAGAAUACQALAAsACQAJAAkACgAIAAgACAAHAAYABAABAAAAAAACAAIA
BAAFAAUABQACAAEA///+/wEAAgADAAMAAAAAAAAAAAAAAAEAAQAAAAIAAQABAAIAAwAE
AAQABAACAAMAAwADAAIAAQABAAAA/P/8//z//P/8//3//v////7//P/7//r//P/7//r/
+v/6//v/+//5//n/+f/6//r//P/8//v/+//7//v/+//7//v/+//7//v/+v/6//r/+v/8
//z//P/8//7//v///wAAAAD///////8CAAIAAgADAAMAAgABAAAAAwADAAIAAgAEAAQA
BAAEAAIAAgACAAIAAgADAAQABQACAAIAAwADAAQAAwAEAAUABQAFAAcABwAGAAUABAAD
AAUABQADAAUABgAGAAYABgAGAAUABQAFAAUABgAHAAgABgAFAAMAAgAEAAUABgAIAAYA
BQAEAAIAAQABAAIAAgACAAIAAwADAAUABAADAAIAAgADAAQABQADAAQABAAEAAUABAAE
AAUABAAEAAMAAwACAAIAAgABAAQABQAFAAYABwAHAAcABwAHAAcABgAFAAMAAwADAAQA
AgACAAIAAwACAAIAAgABAP//AAABAAEAAQABAAEAAQACAAQABgAJAAcABwAHAAgACgAK
AAoACgAMAAsACwALAA8AEAATABYAFQAVABUAFAAQAA8ADgALAAsACwAKAAgABQADAAAA
/P/8//v/+//5//j/+P/7//z/+v/6//r/+P/5//n/+v/8//z//f/8//3/+//9//3//v8B
AAIAAwADAAEAAQABAAEAAgAEAAUABgAHAAYABQAEAAMAAwADAAQABgAHAAcABwAHAAcA
CQANABIAEQAPAAkAAgD9//r/9f/w/+f/1//H/7r/sP+q/63/tv+4/7j/uP+7/8T/0P/a
/+L/6//y//b/9P/u/+3/8//2//f/+f/9/wEAAwAFAAYABwAJAA0ADQANAA0ADQANAAwA
CwAKAAwADQANAA0ACwAKAAoACwAJAAkACAAIAAsACwANAA0ADQANAA0ADQANAAsADgAP
AA0ACQAHAAUABgAEAAQABAAEAAQAAwABAAIAAgAEAAQAAgADAAMAAwACAAEA///+//7/
/v/+//3//v/+//7//v/8//3//f/8//7//f/9//7//P/8//v/+v/6//v/+//7//v/+//8
//z//P/8//z//P/9//3//f/9//z/+v/5//j/+P/3//b/9v/3//n/+v/5//v/+//8//z/
+v/6//n/+f/3//f/9//3//j/+f/6//v//f/+////AAD///7//f/8//7//v///wAAAAD/
//////8CAAIAAgADAAIAAgACAAIAAwADAAIAAgACAAIAAgACAAIAAgACAAIAAgADAAQA
BQAFAAYACAAJAAgABQAEAAMABAAFAAgACQAIAAcABgAFAAcABwAFAAcABgAGAAYABgAG
AAUABQAFAAYABgAGAAYAAwADAAIAAgACAAMABAAGAAcABwAHAAYABQAFAAYABgAGAAYA
BwAHAAUABAADAAIAAgADAAQABQADAAQABAAEAAUABAAEAAUABgAGAAUABQAEAAQABAAD
AAQABQAFAAYABQAFAAUABQAHAAcABgAFAAYABwAIAAoACQAIAAcABwAIAAgACAAHAAcA
CAAJAAkACwALAAsACwAKAAoACgALAAkABwAIAAgACAAIAAgACQAJAAoACwAKAAoADAAO
AA0ADQANAAwADAANAA4ADQAPAA8ADgAMAAkABwAEAAAA/f/7//r/9//3//j//P/+//z/
/P/8//r/+f/5//r//P/9//////8BAAEAAwADAAQABQAGAAcABwAFAAUABQAFAAYACAAJ
AAoACQAIAAcABgAFAAUABQAGAAgACQAJAAkACQAHAAcACwAQABUAFQANAAgABQACAPv/
8v/n/9f/yf++/7b/sP+z/7z/uv+4/7b/uf/A/8j/0P/c/+X/5P/e/9j/1P/R/9H/0v/T
/9f/2//b/9//5f/m/+P/5f/p/+r/6f/o/+f/5v/m/+b/5v/m/+f/5//n/+b/5P/j/+P/
4//j/+L/4v/i/+H/4v/h/97/3f/c/9v/2//Z/9z/3f/d/9v/2//b/9v/2v/b/9z/3P/c
/9v/2f/Y/9j/2v/a/9r/2//b/9v/2v/Z/9f/1v/X/9j/2f/Z/9j/2P/Y/9j/1v/X/9f/
1v/W/9X/1f/W/9X/1v/W/9b/1f/V/9T/0//U/9X/1//Y/9T/1P/U/9T/1P/V/9b/1//X
/9b/1v/W/9b/1f/U/9T/1P/V/9X/0//R/9H/0v/S/9P/1P/U/9X/0//T/9P/0//V/9X/
1f/V/9j/2v/c/97/3P/c/9z/3P/e/97/3//g/+L/4f/h/+H/4P/g/+D/4f/g/+D/4P/g
/9//3//e/97/4P/g/+D/4P/g/+D/4P/g/93/3f/d/93/3f/e/+D/4f/h/9//3//f/+D/
4f/k/+X/5P/j/+L/4f/j/+P/4f/j/+T/5P/k/+T/4v/h/+H/4f/i/+L/4v/i/+L/4//j
/+T/4//j/+P/5P/k/+P/4v/g/+D/4f/j/+T/5v/m/+f/5//n/+b/5f/k/+L/4//k/+X/
4//k/+T/5P/l/+T/5P/l/+b/5v/l/+X/5P/k/+T/4//j/+P/4v/i/+T/5f/m/+f/5//n
/+b/5f/m/+f/6P/q/+n/6P/n/+f/6P/o/+j/5//n/+j/6f/p/+j/5//m/+X/5f/m/+f/
6f/t/+n/5v/o/+j/6P/o/+r/6f/p/+n/7P/s/+7/8P/v/+//7//u/+3/7f/t/+v/6//r
/+r/6P/n/+X/4v/e/97/3f/d/9v/2v/a/93/3v/g/+D/4P/e/93/3f/e/+D/4//l/+X/
5//l/+f/5//o/+v/7P/t/+3/7f/t/+3/7f/r/+z/7P/s/+7/7v/u/+7/7f/t/+3/7v/u
/+//7//v/+3/7f/x//X/+v/7//n/8f/q/+n/6P/j/9j/yf+5/6v/oP+Y/5b/nf+g/57/
nv+e/6H/qP+w/7r/xP/P/9T/0v/M/8z/0f/V/9T/1//b/9//4//n/+f/6v/t/+3/7//x
//H/8f/x//T/9P/0//T/9P/1//X/9f/z//L/8v/z//X/9f/0//T/9f/1//f/9//1//X/
9f/1//H/7//y//P/9f/z//P/8//y//D/8P/w//T/9P/z//H/8v/y//T/9P/z//P/8v/x
/+//7//u/+7/7//w//H/8f/y//L/8v/y//H/8f/w/+7/7v/t/+3/7v/v//D/8P/w/+3/
7f/s/+v/6//r/+z/7P/q/+r/6v/q/+n/6f/p/+n/6f/o/+j/6P/o/+f/5v/m/+T/5f/l
/+P/5P/l/+f/6P/n/+b/5P/j/+X/5f/l/+X/5//n/+f/5//p/+r/6//s/+r/6v/q/+r/
6P/o/+n/6v/s/+v/6//r/+v/6v/p/+n/7P/s/+z/7P/q/+n/5//m/+f/6P/p/+r/7P/s
/+z/7P/r/+v/6//r/+r/6v/r/+v/7f/r/+v/6//p/+n/6//r/+n/6f/p/+n/6v/r/+r/
7f/s/+z/7P/s/+r/6f/p/+n/6v/q/+r/6v/r/+v/6v/q/+n/6f/p/+r/6//r/+v/6v/p
/+n/6v/q/+j/6P/p/+n/6//q/+n/6P/q/+v/7P/t/+3/7v/u/+7/7P/q/+n/6f/q/+r/
6f/p/+z/7P/s/+v/6f/p/+j/6P/q/+v/7P/t/+z/6//p/+f/5//n/+f/6P/o/+j/6P/p
/+z/7P/s/+v/7f/u/+//7//v/+//7//v/+7/7v/u/+//8//x//D/8P/w//D/8P/w/+//
7//v//D/8P/y//T/9f/1//X/9P/1//X/9f/z//H/8f/w/+7/7f/r/+j/5P/k/+P/4//h
/97/3v/h/+L/4v/i/+L/4P/f/9//4P/i/+P/5f/l/+f/6f/r/+v/7P/v//D/8f/x/+//
7//v/+//7f/u/+7/7v/w//D/8P/w//H/8f/x//L/8f/x//D/7//x//P/9f/1//j/+//7
//f/9P/t/+j/5f/g/9X/xf+3/6z/oP+W/5X/oP+m/6b/ov+j/6j/sP+4/8D/zf/Y/9z/
3P/Y/9P/1f/W/9n/3f/h/+X/6//x//L/8f/x//X/9//3//f/9//6//r/+v/6//n/+f/4
//f/+P/4//n/+//6//n/9//2//n/+f/7//v/+f/5//n/+f/3//X/+P/5//n/9//3//f/
9P/y//L/8v/2//b/9f/z//P/9P/3//j/9//3//b/9f/3//f/9v/2//T/9P/0//P/8//0
//X/9v/2//f/9//2//X/8//y//L/8//0//T/9P/0//X/9f/1//T/8//z//L/8f/y//P/
9P/y//H/8P/v/+//7v/u/+7/8P/v/+7/7v/s/+3/7f/r/+v/6//s/+z/7v/u/+3/7f/t
/+3/7f/t/+7/7//w//H/8P/w//D/8P/z//T/9f/2//T/9P/1//b/+P/3//f/9//4//j/
+P/5//v//P/9//7///////7//v/8//z//P/8//7//v/+//7/+//7//v/+//7//z//v//
/////f/9//3//f/9//////8BAAEAAQABAAAA///8//3//f/8//v/+v/9//3//v///wAA
AAAAAAAA//////7//v/9//3//f/+//3//f/9//z//f/9//7//v/+//7//////wEAAAD/
//7//v///wAAAQAAAAAA///+/wAA/v/9//3//P/8//v/+//+//7//v/9//3//f/8//z/
///////////9//3//P/7//3//f/9//7//v/+//7///////7//f/7//3//v///////f/9
//z//P/8//z//P/+//3//f/9//7//v8AAAIAAwADAAMAAgADAAMAAwABAAMAAwACAAAA
AQD///z/+P/0//P/8//x/+7/7v/x//L/9P/0//T/8v/v/+//8P/y//X/9//3//n/9//5
//n/+v/6//r/+v/5//r/+//8//3//f/+//7//v8AAAAAAAAAAP7//f/8//z//v//////
/////wEAAwAFAAYABwAJAAkAAgD5//b/9f/u/+P/0//D/7b/rv+o/6n/sv+4/7j/sv+z
/7r/xP/M/9L/3f/k/+r/7P/o/+P/5f/o/+f/6f/v//P/9f/3//r/+//9////AwADAAMA
AwACAAIAAgACAAAAAQABAAEAAQAAAAAAAQABAAEAAAAAAP////8BAAEAAQABAAEAAQD/
//3/AAABAAEA////////AAD+//7//v8AAAAA///9//r/+v/8//z/+v/7//v/+//8//3/
/f/+//z//P/8//v//P/8//z//P/8//3//f/8//v/+f/4//j/9//4//j/+P/3//f/9v/1
//X/9f/2//b/9v/2//b/9v/1//X/9f/1//f/9v/2//b/9P/z//L/8v/w//H/8f/v//H/
8f/y//L/8v/y//H/8f/x//H/8f/x//H/8f/x//H/8f/y//P/9P/2//b/9v/2//b/9v/3
//j/+P/3//f/9//4//j/+P/5//r/+v/6//r/+f/5//j/+P/4//j/+P/4//r/+v/6//r/
+P/3//b/9f/3//j/+v/7//n/9//3//f/9f/1//f/9//3//f/9//3//f/9//1//f/+P/4
//j/+P/4//f/9//3//X/9P/z//L/9P/1//X/9v/z//P/8//0//f/9//3//b/9f/1//b/
9v/0//L/8f/v//D/8P/w//D/8v/z//T/9f/z//T/9P/0//T/8v/x//H/8v/y//H/8f/0
//T/9P/z//X/9f/0//T/9f/1//X/9f/1//X/9P/z//D/7//u/+7/7P/s/+z/7f/u/+7/
7v/t/+z/7P/s/+v/6f/p/+n/6f/q/+j/6P/r/+z/6v/q/+r/6v/o/+f/5//n/+b/5v/o
/+r/6//r/+v/6v/r/+v/6//p/+n/6f/o/+b/5f/j/+D/3P/Y/9f/1//V/9L/0v/V/9b/
2P/Y/9j/1v/X/9f/2P/a/9v/3f/d/9//3f/f/9//4P/i/+T/5v/n/+f/5//n/+f/5//o
/+j/6P/q/+r/6v/q/+n/6f/p/+r/6v/r/+v/6//n/+n/6//x//T/9f/z/+//6v/l/+D/
3f/Y/8v/uf+p/6D/mP+Q/5P/mv+Y/5b/mv+d/6D/pv+w/7r/xf/O/87/yv/G/8X/yf/O
/8//0f/T/9X/2//f/+L/5f/n/+f/5v/l/+T/4//l/+b/5//o/+b/5//n/+f/5f/k/+T/
5f/l/+X/5P/k/+T/4//k/+P/3//f/9//3//d/9v/3v/f/9//3f/d/93/3P/a/9r/2v/c
/9z/2//Z/9r/2v/c/9z/2v/b/9v/2//a/9n/1//W/9f/2P/Z/9n/2P/Y/9j/2P/Y/9n/
2f/Y/9j/1//X/9j/2P/Y/9f/1v/U/9X/1f/V/9P/0//U/9T/0//U/9X/1v/T/9P/0//T
/9P/0v/S/9L/1P/T/9L/0v/P/8//zv/L/83/zf/O/87/zP/M/8v/y//L/8v/y//L/83/
zf/N/83/zP/M/8z/zP/M/8z/zP/M/87/zv/P/9D/z//N/8z/y//O/87/zv/P/9D/0P/Q
/9D/z//N/8r/yP/I/8j/yP/I/8b/xv/G/8b/x//H/8f/x//F/8b/yP/J/8n/x//H/8f/
xv/F/8b/xf/F/8X/xf/F/8f/x//F/8f/xf/E/8P/wv/E/8P/w//D/8T/xP/E/8T/wf/B
/8D/wP/B/8H/wf/C/8L/wf/A/77/vf+9/77/vv++/77/v/+//77/vP+6/7j/uf+7/73/
v/+9/77/vv++/77/vP+7/7v/uv+6/7n/uf+6/7r/uv+5/7r/u/+7/7z/vP+7/7r/uf+7
/7v/uv+5/7n/uf+5/7r/uv+6/7r/u/+6/7r/uv+5/7f/uP+5/7n/uP+3/7b/tf+2/7b/
tv+3/7f/t/+3/7f/t/+3/7b/s/+x/7P/tP+1/7X/tf+1/7X/s/+1/7b/tv+2/7j/tv+0
/7T/tP+1/7T/tv+2/7L/sf+w/7D/sf+x/63/rP+s/6v/p/+l/6T/ov+e/57/nv+f/57/
n/+g/6D/nv+e/5//oP+j/6L/ov+i/6L/ov+i/6X/pv+n/6j/qv+q/6r/qv+o/6j/qP+o
/6n/qv+r/6z/q/+q/6n/qP+o/6j/qP+o/6j/qP+o/6j/rP+u/7D/sv+u/6z/qv+o/6X/
ov+f/w==
         </WaveFormData>
      </LeadData>
      <LeadData>
         <LeadByteCountTotal>10000</LeadByteCountTotal>
         <LeadTimeOffset>0</LeadTimeOffset>
         <LeadSampleCountTotal>5000</LeadSampleCountTotal>
         <LeadAmplitudeUnitsPerBit>4.88</LeadAmplitudeUnitsPerBit>
         <LeadAmplitudeUnits>��V</LeadAmplitudeUnits>
         <LeadHighLimit>2147483647</LeadHighLimit>
         <LeadLowLimit>268435456</LeadLowLimit>
         <LeadID>V2</LeadID>
         <LeadOffsetFirstSample>0</LeadOffsetFirstSample>
         <FirstSampleBaseline>0</FirstSampleBaseline>
         <LeadSampleSize>2</LeadSampleSize>
         <LeadOff>FALSE</LeadOff>
         <BaselineSway>FALSE</BaselineSway>
         <ExcessiveACNoise>FALSE</ExcessiveACNoise>
         <MuscleNoise>FALSE</MuscleNoise>
         <LeadDataCRC32>1304920777</LeadDataCRC32>
         <WaveFormData>
AgACAAIAAgACAAIAAgACAAIAAgACAAIAAgACAAIAAgAAAAAAAAAAAAIAAgACAAIAAAAA
AAAAAAD+//7//v/+/wAAAAAAAAAA/v/+//7//v/+//7//v/+//7//v/+//7//P/8//z/
/P/8//z//P/8//z//P/8//z/+v/6//r/+v/6//r/+v/6//r/+v/6//r//P/8//z//P/6
//r/+v/6//z//P/8//z/+//6//n/+P/6//r/+v/6//z//P/8//z/+v/6//r/+v/6//r/
+v/6//z//P/8//z//v///wAAAQACAAUABgAGAAcACAAIAAgABwAGAAUABAAEAAMAAQAB
AAEAAQAAAP//AQAAAP////8BAP///P/4//b/9P/z//P/9v/3//f/9//0//T/9P/z//X/
9f/1//X/9f/1//X/9P/y//P/8//z//X/9v/2//b/9f/1//b/9v/4//j/+P/4//j/+f/4
//z/AwALABMAGwAgACsAPQBWAHEAfQB4AHMAbwBcADQA+/+1/2T/Hf/v/ub+8v4B/wz/
J/9E/1j/af95/4H/iP+V/6L/rv+5/8L/zf/X/9v/4P/n/+3/8P/0//f/+f/7//n/+v/6
//v/+//7//v//P/6//v//P/8//z//P/8//z//v///wAAAAAAAAAAAAAAAAAAAAAAAAAA
AwADAAMAAwADAAMABAAFAAYABgAGAAUAAwADAAMABAAGAAYABwAHAAkACgAKAAoACQAI
AAcACAAKAAoACwAMAAwADAAMAA0ADgAQABEAEgASABMAEwATABEAEwATABUAGAAYABcA
FwAXABcAGAAZABkAGAAXABcAGQAZABcAFgATABIAEgARABMAEwASAA8ADQANAAwACgAK
AAoACAAHAAcABwAIAAoABwAGAAUABAAGAAYABgAGAAQABAAEAAUABQAFAAUABAAGAAYA
BQAFAAQAAwABAAAAAAABAAIAAwABAAAAAAABAAEA//8BAAIABAADAAMAAwABAAEAAQAB
AAEAAgACAAIAAwADAAQABQAFAAUABQAGAAYABgAGAAcABQAEAAMAAwAFAAYABwAIAAYA
BwAHAAcABwAHAAcABwAHAAcABwAGAAMAAwAEAAQABAAFAAYABwAEAAQABAAEAAIAAgAB
AAEAAgADAAQABQACAAIAAwADAAMAAwADAAEA///////////+////AAABAAEAAQAAAAAA
AAAAAP////8BAAEAAQABAAEAAAD9//z//v/+//7//v8AAAAAAAAAAP7//v/+//7/////
///////9//3//f/9//7//v/+//////8AAAAAAAD+//7//v/+/wAAAQABAAEAAAAAAAAA
AAAAAAEAAgADAAQABAAFAAYABwAIAAsADAAMAA8AEAAQABAADgAOAA4ADgAOAA0ACwAL
AAkACQAIAAcACQAIAAcABwAHAAUAAgD+//v/+v/6//v//P/9//3//f/+//7//v/9//3/
/f/9//3//////////v/8//3//f/9//3//v/+//7//////wAAAAACAAIAAgACAAQABQAG
AAoAEQAVABsAIQAoADUARwBkAH0AiQCCAHsAcQBYACwA9f+t/17/G//5/vb+Av8P/x7/
Nf9M/2L/c/+B/4v/lP+h/6z/tv/B/87/1//h/+v/8v/1//f//P///wEAAgADAAMABAAE
AAUABQAFAAUABgAGAAcACAAIAAgACAAIAAgACAAJAAoACgAKAAoACgAKAAgACAAIAAgA
CwALAAsACwALAAsADAANAA4ADgAOAA0ADwAPAA8AEAAOAA4ADwAPABEAEgASABIAEgAS
ABIAFAASABIAEwAUABYAFgAWABcAFwAYABgAGAAcAB0AHQAdABwAHQAcAB0AHgAeAB0A
HQAfAB8AIAAhAB8AHgAdAB0AHwAfAB0AHAAbABoAGgAZABkAGQAYABUAFQAVABQAEgAS
ABIAEAAPABAADwAPABAADgAOAA4ADgAOAA4ADgAOAA4ADgAOAA8ADgANAAwACgAMAAwA
CwALAAkACQAIAAgACAAJAAoACwALAAoACgALAAkABwAJAAoACgAJAAkACQALAAsACwAL
AAwADAALAAoACwALAAwADQAMAAsACgAKAAwADAAMAA0ADQAMAAsACwAMAAwADAAMAAwA
DQANAA0ADQANAA0ADQAPAA8ADwAOAAsACwAMAAwACwALAAsACwAKAAoACgAKAAgACAAH
AAcACQAJAAkACQAGAAYABwAHAAcABwAHAAUABwAHAAcABwAFAAUABQAFAAkACQAIAAgA
BgAGAAUABQAFAAUABQAFAAgACAAGAAYABAAEAAQABAAEAAQABAAEAAQABAAEAAQAAwAD
AAMAAwADAAMAAwADAAIAAgACAAMAAwAEAAQABAAEAAQABAAEAAIAAwADAAMAAQAEAAQA
BQACAAIAAgACAAIAAgAFAAYABwAIAAkACQAJAAkADAAPABAAEAAPABAAEAAQABIAEgAS
ABIAEAAPAA0ADQAPAA8ADgANAAwACgAIAAcACQAHAAQAAAD///7//v///wAAAQABAAEA
AAAAAAAA//////////////////////7//v/////////9//7//v/+//7///8BAAIABAAE
AAQABAACAAMABgAKAA8AFwAhACUALAA5AEsAYgB9AI8AjACDAH8AbgBGAAkAwf90/y//
Bf8A/wz/G/8o/zn/UP9i/3X/hf+N/5T/of+u/7r/xf/Q/9n/3//p//D/8//5//7///8B
AAIAAwADAAQABAAFAAcABwAHAAgACAAJAAoACgAIAAgACAAIAAoACwAMAAwACgAKAAoA
CgAMAAwADAAMAAsACwALAAsACwALAAwADQAOAA4ADgANAAsACwALAAwADgAOAA8ADwAP
ABAAEAAQABAAEAAQABIAFAAUABUAFgAUABQAFAAVABUAFgAWABYAFgAXABcAFwAZABsA
GwAdAB4AHgAdAB0AGwAbABwAHQAdABwAGwAbAB0AHQAbABoAGQAYABgAFwAXABcAFgAT
ABMAEwASABAAEAAQAA4ADQAOAA0ADQAOAA4ADgAOAA4AEAAQABAAEAAPAA4ADQANAA4A
DwAQABAADgAOAA0ADQANAA0ADAAMAAsACwALAAsACQAIAAgACQALAAkACwAMAAwACwAL
AAsACwALAAsACwAPABAAEAAQAA0ADQAOAA8AEQARABEAEgARABAADwAPABAAEAAQABEA
EgASABIAEgARABEAEAAPABEAEQARABEADwAPAA8ADgAPAA8AEAAQABEAEQARABEADgAO
AA4ADgAQABAADwAPAA4ADQAMAAsADAAMAA0ADQALAAsACwAJAAkACQAJAAkACQAJAAkA
CQAJAAkACAAIAAoACgAJAAkACwALAAsACwALAAoABwAGAAgACAAIAAgACAAIAAgACAAG
AAYABgAGAAgACQAKAAsACgAJAAgABwAHAAgACQALAAkABgAGAAgACAAIAAgACAAKAAoA
CgAKAAwADQAOAA8AEAATABQAFAAVABYAFgAWABUAFAATABIAEwATABIAEwASABEADwAN
AA8ADgANAA0ACwAJAAYAAgABAAAAAAABAAQABQAFAAUAAgACAAIAAQADAAMAAwADAAMA
AwADAAIAAQABAAAA//8CAAQABQAGAAMAAwAEAAQABAAEAAQABAAGAAcACAAMABEAGQAh
ACsAMgA5AE0AZgB/AJMAmgCZAJUAggBcACEA1/+I/0H/F/8M/xj/Jf80/0f/Xv9w/3//
i/+V/5r/o/+w/7r/xf/Q/9v/4f/n/+7/9//9//7/AQADAAQABQAHAAgACAAJAAcABwAH
AAgACAAJAAoACgAKAAoACgAKAAoACwAMAAwADAAMAAwADAAOAA4ADgAOAA8ADwAPAA8A
DgANAA0ADQAPABAAEQARABAADwAOAA4AEAAQABEAEQARABIAEgASABIAEgASABQAFAAU
ABUAFgAUABQAFAAVABcAGAAYABgAGgAbABsAGwAaABsAGgAbAB4AHgAdAB0AGwAbABwA
HQAdABwAGwAbABsAGwAZABgAGQAYABgAFwAWABUAEwAPABEAEQAQAA4ADgAOAAwACwAK
AAkACQAKAAwADAAMAAwADAAMAAwADAAOAA4ADgAPAA0ADQANAAwADAAMAAsACwAJAAkA
CAAIAAkACQAJAAkACQAIAAgACQAJAAcACQAKAAoACQAJAAkABwAHAAcABwAKAAwADQAO
AAwACwALAAsADAANAA4AEAAOAA4ADgAPAA8ADgANAA0ADgAOAA4ADgAOAA8ADwAPAA8A
DwAPAA8ADwAPAA8ADgALAAsADAAMAA0ADQANAA0ACgAKAAoACgAKAAoACQAJAAkACQAJ
AAkACAAIAAkACQAJAAkACQAHAAcABwAHAAcABQAFAAUABQAFAAUABAAEAAYABgAFAAUA
BwAHAAcABwAFAAQAAQAAAAIAAgACAAIABAAEAAQABAACAAIAAgACAAMAAwADAAMAAQAB
AAEAAQAAAAAAAAABAAEAAgACAAIABAACAAIAAgACAAIABAAEAAQABAAEAAUABgAHAAkA
DQAPABAADwAQABAAEAAQABAAEAAQAAwACwAJAAkACQAJAAgABwAJAAgABwAHAAUAAwAA
APz/+//6//r/+//8//3//f/9//7//v/+//3/+//7//v/+//9//3//f/8//r/+//7//v/
/f/+//7//v/7//v//P/8/wAAAAAAAAAA/P///wQACAANABcAHwAjACoAOQBNAGYAgwCR
AIwAiQCDAGoAPgAFALf/Yv8d//3+/P4K/xX/Jv87/1L/Zv93/4H/if+U/6H/rv+2/8H/
zP/T/9v/4//s//H/9//6////AQACAAMAAgACAAEAAQACAAMABAAGAAQABQAGAAYABgAG
AAYABgAGAAcACAAIAAgACAAIAAgACAAIAAgACAAHAAcABwAHAAcABwAIAAkADAAMAAwA
CwALAAsACwAMAA4ADgAPAA8ADwAQABAAEAAQABAAEAASABQAFAAVABYAFQAUABMAEwAV
ABYAFgAWABgAGQAZABkAGQAbABsAHQAeAB4AHQAdAB0AHQAeAB8AIQAgAB8AHwAdAB0A
GwAaABkAGAAYABcAFwAXABYAEwATABMAEgAQAA4ADgAMAAsADAALAAsADAAMAAwADAAM
AAwADAAMAAwACgAKAAoACwALAAsACwAKAAoACgAJAAkACQAJAAgACAAHAAcABwAHAAcA
BgAGAAcABwAFAAcACAAGAAUABQAFAAcABwAHAAcABwAIAAgACAAFAAUABgAHAAkACQAJ
AAoADAAMAAwADQALAAoACQAJAAwADAAMAAwADAANAA0ADQANAA0ADQANAA0ADQANAAwA
CwALAAwADAALAAsACwALAAgACAAIAAgACQAKAAoACwALAAsACwALAAgACAAJAAkACQAJ
AAkABwAFAAUABQAFAAQABQAGAAcABwAHAAYABgAEAAQAAwADAAMAAwADAAMAAgACAAAA
AAACAAIAAgACAAAAAAAAAAAAAQACAAMABAADAAMAAwADAAEAAQABAAEAAAAAAAAAAQAB
AAIAAgACAAIABAAEAAAAAAAAAAAAAAACAAIAAgACAAYABwAIAAkACQALAAsACgANAA4A
DgAOAA4ADgAOAA4ACgAJAAcABwAKAAsACwALAAgABgAEAAMABQADAAAA/P/7//r/+v/7
//z//f/9//3//P/8//z/+//5//n/+f/5//n/+f/5//j/+f/7//z//f/7//z//P/8//n/
+f/6//r//P/8//z//P/+////AgAIAA8AFwAdAB8AJgA1AEsAaACBAIcAgAB5AHEAVAAm
AOn/m/9I/w3/8f7y/v7+Cf8Y/zP/TP9g/3H/f/+J/5T/of+s/7b/v//I/9P/3f/j/+j/
7f/z//b/+f/7//z//f///wAAAAABAAEAAQABAAIAAQABAAEAAAABAAIAAwAEAAIAAwAE
AAQABAAEAAQABAAEAAQABAAEAAUABQAFAAUABgAHAAkACwAJAAgABwAFAAcABwAHAAgA
CQAKAAwADQAMAAwACwAKAAwADAAMAA4ADgAOAA8AEAAQABAAEAARABEAEgASABIAFgAX
ABcAFwAXABkAGQAbABoAGgAZABkAGQAZABoAGwAdABwAGwAbABsAGwAZABgAGQAYABgA
FwAVABUAFAARABEAEQAQAA4ADgAOAAwACwAKAAkACQAKAAoACgAKAAoACQAIAAcABgAH
AAgACQALAAkACQAJAAgACAAIAAcABwAHAAcABgAGAAUABQAFAAUABQAEAAQABQAFAAMA
BQAGAAQAAwADAAMABgAHAAgACQAJAAgABgAEAAQABQAHAAkACQAJAAkACgAKAAoACgAL
AAsACgAJAAkACAAIAAgACAAKAAsACwALAAsACwALAAsACgAJAAgABgAGAAcACQAKAAcA
BwAHAAcACAAIAAgACAAIAAgABwAHAAcABwAHAAcABgAGAAcABwAFAAUABQADAAQABQAG
AAcAAwADAAMAAwADAAMAAgACAAQABAADAAMAAwADAAMAAwAEAAQAAgACAAIAAgACAAIA
AAAAAAAAAAAAAAAAAAAAAP//////////AQABAAEAAQAAAAAAAAABAP//AAAAAAIAAgAC
AAIAAgACAAIAAgACAAQABQAGAAcABgAJAAoACgALAAwADAAMAAwADAAMAAwACAAHAAUA
BQAGAAcABwAHAAkACAAHAAcABwAFAAIA/v/7//r/+v/7//r/+//7//v/+v/6//r/+f/7
//v/+//7//r/+f/4//b/9//5//r/+//6//r/+f/4//n/+f/6//r//P/8//z//P/8//3/
AAAEAAsAEwAbAB8AJAAvAEMAXAB3AI8AlACPAIkAdABMABMAx/92/zH/Cf8E/xL/If8s
/zv/UP9i/3P/gf+N/5T/n/+o/7L/vf/I/9P/2f/h/+j/7//z//j/+f/7//z//f/9//7/
/v///wAAAQACAAQAAgADAAQABAACAAIAAgACAAAAAQACAAIABAAEAAQABAAEAAQABAAE
AAUABQAFAAUABQAFAAYABwAGAAYABgAFAAcABwAHAAgACAAIAAkACQAIAAgABwAGAAgA
CAAIAAoACAAIAAkACgAKAAoACgALAA0ADgAOAA4ADwAPAA4ADQAPABEAEQATABIAEgAR
ABEAEQARABIAEwATABIAEQARABAADwAMAAoACwAKAAoACQAHAAcABgADAAUABQAEAAIA
AAAAAP7//f/8//v/+//8//3//v///wAA/v/+//7//v8AAAAAAAABAAEAAQABAAAA///+
//z/+//9//3//P/8//v/+//7//v/+//6//r/+//5//f/+f/6//r/+f/5//n/+//7//v/
+//9//7//v/+//3//f/+////////////AAAAAAAAAAABAAMAAgABAAEAAAAAAAAAAAAC
AAMAAwADAAMAAwADAAMAAgABAAAA/v/9//3//v/+/////////////v/+//7//v/+//7/
/f/9//3//f/9//3//P/8//3//f/7//v/+//5//v/+//7//v/+//7//v/+//8//v/+f/4
//n/+v/6//v/+v/5//j/9//6//r/+P/4//r/+v/6//r/+f/4//f/9v/3//j/+f/6//j/
9//2//X/9v/3//j/+f/4//j/+P/5//n/+P/2//j/+P/4//j/+v/6//r/+v/8//3//v//
//7/AQACAAIAAwAEAAQABAAFAAYABwAIAAUAAwAAAP////////7//f/+//7//v////3/
+//4//T/8//y//L/8//0//X/9f/1//L/8v/y//H/8//z//P/8//y//H/8P/u/+//8f/y
//P/8f/y//L/8v/x//H/8v/y//b/9v/2//b/9v/1//b/+v8DAA0AFQAZACAAKwA/AFoA
cwCFAIYAgQB9AGYAPAAFAL3/aP8h//n+9P4A/w3/GP8v/0b/WP9p/3f/gf+I/5X/ov+u
/7f/wv/L/9H/2//k/+f/6//y//P/9f/2//f/+f/6//r/+//9//3//f/+//3//f/9//z/
/f/+////AAAAAAEAAgACAAEAAAD///7///8AAAEAAgABAAEAAQABAAEAAQACAAMABAAE
AAQAAwADAAMAAwAEAAYABgAHAAcABQAGAAYABgAGAAYABgAIAAoACgALAAwADAAMAAwA
DQANAA4ADgAOAA4ADwAPAA8AEQATABMAFQAWABYAFQAVABUAFQAWABcAFwAWABUAFQAT
ABMAEQAQABAAEAARABEADwAPAA4ACwAJAAkACAAGAAgACAAGAAUABAADAAMABAACAAIA
AgACAAMABAAFAAYABAAEAAQABQADAAMAAwACAAIAAgABAAEAAQABAAAAAAD/////////
//3//P/8//3////9////AAACAAEAAQABAAEAAQABAAEAAQACAAIAAgADAAMABAAFAAUA
BQAFAAYABAAEAAQABQAFAAQAAwADAAYABgAGAAYABAAFAAUABQAFAAUABQAFAAcABwAH
AAYABQAFAAYABgAFAAUABQAFAAQABAAEAAQABQAGAAYABwAGAAUABAADAAIAAgADAAMA
AwADAAMAAQABAAEAAQABAAAAAQACAAMAAgABAP///v8AAAAA/////wEAAQABAAEAAgAC
AAAAAAACAAIAAgACAAAAAAAAAAAA/v/+//7//v/+////AAABAAAA///+//3//f/+////
AQABAP7/+v/8//z//P/8////AAABAAIAAgADAAQABQAIAAsADAAMAAsADAAMAAwACgAK
AAoACgAKAAkABwAHAAcABwAGAAUABwAGAAUABQAFAAMAAAD8//v/+v/6//v/+v/7//v/
+//8//z//P/7//3//f/9//3/+//7//v/+v/6//v/+//7//3//v/+//7/+//7//z//P/+
//7//v/+//7///8EAAgADQAVAB0AIQAoADkAUQBqAIEAhwCCAH0AeQBeADQA+/+t/1r/
F//3/vT+AP8N/x7/Nf9K/2D/c/9//4f/lP+j/7D/uv/F/87/1//f/+X/7P/z//f/+v//
/wEAAgADAAEAAgACAAMAAwADAAMABAAEAAUABgAGAAYABgAGAAYACAAJAAoACgAIAAgA
CAAIAAgACAAIAAgACQAJAAkACQAHAAcACAAJAAwADAAMAAsACwALAAsADAAKAAoACwAL
AAsADAAMAAwADgAOAA4AEAAQABAAEQASABAAEAAQABEAEwAUABQAFAAWABcAFwAXABcA
GQAZABsAHAAcABsAGwAZABkAGgAbABsAGgAZABkAGwAbABkAGAAVABQAFAATABUAFQAU
ABEAEQARABAADgAMAAwACgAJAAgABwAHAAgACAAIAAgACAAGAAYABgAGAAYABgAGAAcA
BQAFAAUABAAEAAQAAwADAAMAAwACAAIAAgADAAQABQAEAAIAAQABAAIAAQAEAAYABgAF
AAUABQAFAAUABQAFAAUABgAGAAYABwAHAAgACQAHAAcABwAIAAgACAAIAAkACwAKAAkA
CQAKAAoACgAKAAkACQAIAAcABwAHAAcABwAHAAcABwAGAAcABwAIAAgABwAHAAcABwAG
AAYABgAGAAgACAAHAAcABQAFAAUABQAEAAQABQAFAAcABwAHAAUAAwADAAMAAwACAAMA
BAAFAAYABQADAAIAAgACAAEAAQACAAMABAAFAAQABAACAAIABAAEAAQABAAEAAQABAAE
AAIAAgACAAIAAwADAAMAAwADAAMAAwADAAIAAgACAAMABQAGAAQAAgACAAIAAgAEAAQA
BAAEAAYABwAIAAkACgANAA4ADgARABIAEgASABIAEgASABIAEAAPAA0ADQAPAA8ADgAN
AAsACgAJAAkACwAJAAYAAgD///7//v///wAAAQABAAEAAAAAAAAA////////////////
//////7//v////////8BAAIAAgACAP////8AAAAAAAAAAAAAAAACAAMABgAIAA0AEwAd
ACUALAAzAEEAVgBxAIUAjACHAIEAdgBWACUA4/+W/0n/Ef/+/gT/E/8g/y//Rv9c/2//
ff+J/5L/mf+k/7D/vf/K/9X/3f/n/+7/8//3//r//f///wAAAQADAAQABAAFAAMAAwAD
AAQABQAHAAkACgAJAAgABwAGAAgACQAKAAoACgAKAAoACgAIAAgACAAIAAsACwALAAsA
CQAJAAoACwAOAA4ADgANAA8ADwAPABAADwAOAA4ADQAOABAAEQASABEAEAAPABAAEAAQ
ABEAEgATABQAFQAXABYAFgAVABQAFgAXABcAFwAZABsAGwAdABwAHAAbABsAHAAdAB8A
IQAfAB4AHQAdABsAGwAZABgAGQAYABgAFwAVABUAFAARABEAEQAQAA4ADgAOAAwACwAL
AAsADAAOAAwADAAMAAwADAAMAAwADAAOAA4ADgAPAA8ADwAPAA4ADgAOAA0ADQALAAsA
CgAKAAoACwAMAA0ACwAKAAoACwAJAAcACQAKAAwACwALAAsACQAJAAkACQANAA4ADgAO
AA8ADwAQABEADwAPAA8AEAASABIAEgATABIAEAAOAA0AEAAQABAAEAAQABEAEQARABEA
EQARABEAEwATABMAEgAPAA8AEAAQAA0ADQANAA0ADgAOAA4ADgAOAA4ADQANAA0ADQAN
AA0ADAAMAA0ADQALAAsACwAJAAsACwALAAsACQAJAAkACQALAAsACgAKAAgACAAHAAcA
CQAJAAkACQAKAAoACAAIAAoACgAKAAoACgAKAAoACgAJAAgABwAGAAcABwAHAAcACQAJ
AAYACAAIAAgACAAKAAoACgAKAAoACwAMAA0ADAAPABAAEAASABQAFQAWABQAFAAUABQA
EgARAA8ADwARABEAEAAPAA0ADAALAAsADQALAAgABAABAAAAAAABAAIAAwADAAMAAgAC
AAIAAQD//////////wEAAQABAAAA/v////////8BAAIAAgACAP////8AAAAAAwAEAAUA
BgAGAAcACAAOABEAFwAhACkALgA3AEcAYAB9AJUAnACZAJMAggBcACUA3/+Q/0X/E/8G
/xT/Jf8w/0H/VP9o/3v/i/+V/5j/of+q/7T/v//M/9n/4f/p/+7/8//3//z///8BAAIA
AwAFAAYABgAHAAUABQAFAAYACAAJAAoACgAKAAoACgAKAAgACQAKAAoADAAMAAwADAAK
AAoACgAKAA0ADQANAA0ACwALAAwADQAQABAAEAAPAA8ADwAPABAADgAOAA8ADwAQABIA
EwAUABMAEgARABIAFAAUABUAFgAWABYAFgAXABUAFgAWABYAGAAZABkAGQAXABkAGQAb
ABwAHAAbABsAGwAbABwAHQAbABoAGQAZABoAGwAaABoAFwAWABYAFQATABMAEgAPAA8A
DwAOAAwADQAOAA0ADQAMAAsACwAMAAoACgAKAAoACgAKAAoACgALAAwADQAPAA8ADwAP
AA4ADgAOAA0ADQALAAsACgAKAAkACQAJAAkACwAKAAoACwALAAkACwAMAAwACwALAAsA
CwALAAsACwAPABAAEAAQAA8ADwAQABEADwAPAA8AEAASABIAEgATABEAEAAPAA8AEgAS
ABIAEgASABMAEwATABEAEQARABEAEQARABEAEAAPAA8AEAAQABEAEQARABEAEAAQABAA
EAAPAA4ADAALAAsACwALAAsADAAMAA0ADQANAA0ADQALAAsACwALAAsABwAHAAcABwAJ
AAkACAAIAAgACAAHAAcACQAJAAkACQAIAAgABgAGAAYABgAGAAYACAAIAAgACAAIAAgA
CAAIAAcABwAHAAcABwAHAAcABwAEAAQABgAHAAgABgAGAAYABgAEAAQABAAEAAgACQAK
AAsADgARABIAEgARABIAEgASABIAEgASABIAEgARAA8ADwANAA0ADAALAAkACAAHAAcA
BwAFAAIA/v////7//v///wAAAQABAAEA/v/+//7//f/9//3//f/9//v/+//7//r/+//9
//7////9//7//v/+//7///8BAAIAAwACAAEAAAD+////BAAKAA8AFwAdACMAKAAxAEMA
XgB9AI0AjACHAIUAcABGABEAy/94/zH/Cf/+/gT/D/8c/y//SP9e/3P/gf+J/5L/n/+s
/7j/v//I/9H/2//j/+z/8f/3//r//P/9//3//f/+/wAAAQADAAMAAwADAAQAAgADAAQA
BAAGAAYABgAGAAQABQAGAAYABgAGAAYABgAIAAgACAAIAAkACQAJAAkACQAJAAoACwAL
AAoACQAHAAkACQAJAAoACgAKAAsACwAJAAoACgAKAAsADAANABAADwAOAA4ADgAQABAA
EAARABEAEgASABIAEgATABMAEwAUABcAGAAbABsAGgAYABcAGAAZABsAHQAbABoAGQAZ
ABkAGQAXABYAFgAWABcAFwAWABUAEwAPAA8ADwAOAAwADAAMAAoACQAIAAcABwAIAAgA
CAAIAAgABwAGAAUABAAGAAYABgAHAAcABwAHAAYABAAEAAMAAwAFAAUABAAEAAMAAwAD
AAMAAwACAAIAAwADAAEAAwAEAAIAAQABAAEAAwADAAMAAwADAAQABAAEAAQABQAHAAkA
CAAHAAYABgAGAAYABgAHAAkACAAHAAcABwAGAAUABAAGAAcABwAHAAcABwAHAAcABQAF
AAUABAAFAAUABgAGAAMAAwADAAMABAAEAAQABAAEAAQAAwADAAEAAQABAAEAAAAAAAEA
AQAAAP///v/7//3//f/9//3//f/9//3//f/+//3/+//6//v//P/8//3//P/7//r/+f/8
//z/+v/6//r/+v/6//r/+v/6//r/+v/8//z//P/8//n/+f/5//n/9//3//f/9//4//j/
+P/5//f/+P/4//j/+P/4//j/+P/3//f/9v/1//f/+v/6//v/+v/6//v/+//7//3//f/8
////AQACAAMABAADAAMABAAGAAYABgAFAAMAAwADAAMAAwADAAEA/v/9//z//P/+//z/
+v/4//X/8v/y//H/8f/1//T/8v/y//L/8v/y//L/8v/y//L/8P/w//D/8P/w//D/8P/w
//L/8v/y//L/8P/w//D/8P/y//L/8v/y//T/9P/0//T/+f/8////AgALABIAGQAgACwA
NgBAAA==
         </WaveFormData>
      </LeadData>
      <LeadData>
         <LeadByteCountTotal>10000</LeadByteCountTotal>
         <LeadTimeOffset>0</LeadTimeOffset>
         <LeadSampleCountTotal>5000</LeadSampleCountTotal>
         <LeadAmplitudeUnitsPerBit>4.88</LeadAmplitudeUnitsPerBit>
         <LeadAmplitudeUnits>��V</LeadAmplitudeUnits>
         <LeadHighLimit>2147483647</LeadHighLimit>
         <LeadLowLimit>268435456</LeadLowLimit>
         <LeadID>V3</LeadID>
         <LeadOffsetFirstSample>0</LeadOffsetFirstSample>
         <FirstSampleBaseline>0</FirstSampleBaseline>
         <LeadSampleSize>2</LeadSampleSize>
         <LeadOff>FALSE</LeadOff>
         <BaselineSway>FALSE</BaselineSway>
         <ExcessiveACNoise>FALSE</ExcessiveACNoise>
         <MuscleNoise>FALSE</MuscleNoise>
         <LeadDataCRC32>2195779961</LeadDataCRC32>
         <WaveFormData>
BAAEAAQABAAEAAQABAAEAAQABAAEAAQABAAEAAQABAACAAIAAgACAAIAAgACAAIAAgAC
AAIAAgAAAAAAAAAAAAIAAgACAAIAAAAAAAAAAAAAAAAAAAAAAAAAAAAAAAAA/v/+//7/
/v8AAAAAAAAAAP7//v/+//7//P/8//z//P/8//z//P/8//z//P/8//z//v/+//7//v/9
//z/+//6//v//P/9//7//f/8//v/+v/6//r/+v/6//v//P/9//7//f/8//v/+v/6//r/
+v/6//3//f/9//3///8AAAEAAgAGAAcACgAKAAsACwALAAoACAAIAAgACAAHAAYABgAH
AAUABQAFAAQABgAHAAYABgAGAAUAAwD///v/+P/3//b/+f/5//r/+v/3//b/9v/2//j/
9//3//f/9//3//b/9f/z//T/9P/0//f/9//3//f/9//3//f/9//5//r/+v/5//n/+f/4
//r//v8GABEAHQAoADcATgBtAIwApQC1AMMAzQDJAKUAYgACAJf/Of/+/u/+9v4A/wj/
H/84/07/YP9v/3z/hf+S/6H/rP+3/8L/zf/Z/97/4f/n/+z/7//0//b/+P/5//f/+P/4
//j/+f/5//r/+//5//n/+f/6//r/+v/6//v//f/9//7//v/+//7//v/+//7///8AAAAA
AQABAAEAAAAAAAAAAQABAAQABQAFAAQAAgACAAIAAgAFAAYABgAGAAkACQAIAAgABwAG
AAUABwAIAAkACgALAAkACQAJAAsADwAPABAAEAATABMAEwATABMAFAATABEAEgAUABUA
FwAXABYAFgAXABYAFgAWABUAFQAUABUAFgATABIAEAAOAA4ADgANAAwACwAKAAkACQAJ
AAgABgAFAAYABQAFAAUABAADAAMAAwAFAAUABgAGAAUABQAGAAYACAAHAAcACQAJAAgA
CAAIAAcABwAGAAMAAwAEAAQABQAFAAUABQAEAAQABAAEAAUABwAHAAcABwAGAAYABQAE
AAQABAAHAAcABgAGAAYACAAGAAYABgAGAAYABgAHAAgACAAHAAYABgAJAAsADAAMAAsA
CwALAAoACwAMAAwACwAMAAoACQAJAAgACQAKAAoACwAKAAoACwAJAAkACQAKAAgACAAI
AAcACQAJAAoACgAGAAYACAAIAAkACAAIAAcABgAFAAUABAAFAAYABgAEAAQABQAFAAUA
BQAFAAUABQAHAAUABQAFAAUABAACAAEAAgACAAIAAQACAAIAAwADAAMAAgABAP///v//
/wEAAwACAAEAAQAAAAIAAgACAAIAAwACAAIAAwABAAEAAgADAAMAAwAFAAUABAACAAIA
AgACAAQABQAGAAcABwAIAAkACgAKAAsADgAOABEAEQARABAADgAOAA4ADgAPAA4ADgAP
AA0ADQANAAwACwALAAkACAAKAAkABwADAP7//P/8//z//f/9//7//v////7//v/+//z/
+//7//v//P/9//3//f/8//z/+//6//v/+//7//v//P/9//7//////wAAAAD//wEAAwAE
AAYACgAOABcAIwAwAEEAWgB3AJYArwC7AMUAyQC9AJcAUgDy/4f/M/8I///+Bv8O/xr/
K/9C/1j/av95/4b/j/+a/6f/sv+//8z/1//f/+j/7//x//L/9//6//z//v//////AAAA
AAAA/////wAAAQADAAMAAwAEAAQABAAEAAUAAwADAAQABAAGAAYABgAGAAQABQAGAAYA
BwAHAAcABgAIAAgACQAJAAgACQAJAAgACgAKAAoACgAJAAoACgAKAA0ADQAMAAwADAAM
AAwADwAPAA8ADwAPABEAEQARABMAEwATABQAFAAXABcAFwAXABcAGAAXABUAFwAYABgA
GQAbABoAGgAbABsAGgAZABcAFwAWABcAGAAWABYAFQAUABUAFAASABAADwAOAA0ADQAL
AAoACAAHAAcABwAIAAkACQAJAAoACwAJAAkACgAKAAsACwAMAAwADAALAAsADQANAAwA
DAAMAAsACwAKAAcABwAIAAgACQAJAAkACQAIAAgACAAIAAkACQAJAAkACQAJAAoACgAK
AAgACAALAAsADAAMAAwADgANAAwACwAKAAwADAANAA4ADgANAAwADAAMAA0ADQAMAAwA
DQAOAA4ADQAOAA4ADQAPAA4ADgAPAA0ADQANAAwADgAMAAsACwALAAsACwAMAAoACgAK
AAkACwALAAwADAAIAAgACgAKAAkACAAIAAcABwAHAAgACAAIAAgABwAEAAUABwAIAAkA
BwAHAAcABwAHAAUABQAFAAgACAAHAAcABgAGAAYABQAEAAQABQAFAAYABgAGAAUAAwAD
AAQABQAFAAUABgAGAAQABAAEAAQABAAEAAUABwAFAAUABgAHAAUABQAFAAUAAwAEAAQA
BQAEAAQABAAEAAQABAAHAAcABwAHAAkACgALAAwAEAARABQAFAAUABMAEgAQABIAEgAS
ABIAEQAQABAAEQATABMAEwASAA8ADwANAAwADAALAAkABQACAAAAAAAAAAEAAQACAAIA
AQAAAAAAAAAAAP/////////////+//3///8AAAAAAAD//////////wEAAQABAAEABQAG
AAYABQABAAEABAAGAAoAEgAdACcAMgBFAFwAdwCWALMAwwDNANkA0QCtAGoACgCj/0f/
FP8J/xD/GP8g/y//RP9Y/2r/e/+G/5H/oP+t/7b/wf/O/9f/3//o/+3/8f/4//3///8A
AAEAAQABAAIAAgACAAMAAwAEAAUABQAFAAUABgAIAAgACAAJAAkACQAKAAoACAAIAAgA
CAAKAAsADAAMAAsACwALAAoADAAMAA0ADQAMAA0ADQAMAAwADAAMAAwADQAOAA4ADgAP
AA8ADgAOAA4ADgAOABEAEwATABMAEwATABMAEwAVABUAFQAWABYAGQAZABkAGQAaABwA
HAAbAB0AHgAeAB8AHgAcABsAGwAcABwAHAAbABsAGgAbABwAGwAaABgAFgAXABYAFAAS
ABMAEgARABEADwAOAAwACwAMAAsACwALAA0ADQAOAA8ADwAPABAAEAAQAA8ADwAOABEA
EQASABUAFAASABEAEAAOAA8ADwANAA4ADgANAA0ACwALAAsACgAMAAwADAANAA0ADQAN
AA0ADgAOAA0ADAALAAwAEAARAA4ADgAOABAAEgASABIAEgARABAAEAAQABEAEQARABIA
EgATABMAEgARABEAEQAQABMAFAAUABMAEgAQAA8ADwAQABEAEgASABQAEgARABEADwAP
AA8AEAAQABAAEAAPAA0ADQAOAA4ADgAOABAAEAANAAwADAALAAsACwAMAAwADAAMAAsA
CAAKAAsACwALAAsACwALAAsADQALAAsACwALAAoACAAHAAgACAAIAAcACAAIAAkACQAI
AAgACAAHAAgACQALAA0ACgAJAAkACAAKAAoACgAKAAsACAAGAAgACAAIAAgACAALAAsA
CwALAAsADAANAA4AEgATABYAFgAVABUAFQAUABQAFAAUABQAFQAUABQAFQAUABMAEgAQ
ABAAEQAQABAADwANAAoABQACAAAAAAAAAAIAAwAFAAYAAwACAAIAAgAEAAMAAwADAAMA
AwACAAEA//8AAAAAAAADAAMAAwADAAEAAQABAAEAAwAEAAQAAwAHAAUABgAGAAoAEgAf
AC0AOgBJAGAAfwCiAMEA2wDtAPsA9QDTAI4AKAC7/1f/GP8H/wz/FP8g/zH/Rv9a/2r/
d/+C/43/mv+l/7L/vf/K/9X/3f/k/+v/8//6//v//P/+/wAAAQABAAIAAgACAAMAAwAE
AAUABQAFAAUABgAGAAYABgAHAAkACQAKAAoACAAIAAgACAAIAAkACgAKAAsACwALAAoA
CAAIAAkACQALAA0ADgAOAA0ADAALAAoADQAOAA4ADgAPAA8ADgAOAA4ADgAOABEAEQAR
ABEAEQARABEAEQATABUAFQAWABYAFwAXABcAFwAWABgAGAAXABgAGgAbAB0AGwAaABoA
GwAaABoAGgAZABoAGAAYABgAFgAWABUAFAATABIAEAAOAA0ADAALAAsACwAKAAgABwAG
AAUABQAFAAcABwAIAAkACwALAAwADAALAAsADAAMAAwACwALAA0ADQAMAAwADAAKAAsA
CwAJAAoACgAJAAkACQAJAAkACAAIAAgACAAJAAkACQAJAAkACgAKAAkACAAJAAoADgAP
AA0ADAALAAwADgAOAA4ADgAMAAwADQAOAAwACwAKAAoACgALAAsACgAKAAsADAAMAAsA
DAAMAAsACwAKAAoACwALAAsACwAKAAwACgAJAAkACQAJAAkACgAIAAgACAAHAAUABQAG
AAYABAAEAAYABgAHAAYABgAFAAMAAwAEAAQABAAEAAMAAAACAAMAAwADAAMAAwADAAMA
BQADAAMAAwADAAIAAAD//wAAAAAAAP////8AAAIAAwACAAIAAgABAAEAAQACAAMAAgAB
AAEAAAD+//7//v/+//7//v///wEAAwACAAAAAAAAAAAAAQABAAEAAQADAAQABQAGAAoA
CwAOAA4ADwAPAA8ADgAOAA4ADgAOAA0ADAAMAA0ACwALAAsACgALAAsACQAIAAUAAwAA
APv/9v/0//T/9P/z//P/9P/0//X/9P/0//T/8v/x//H/8f/z//P/8v/x//H/8v/y//L/
8//z//P/8//x//H/8f/x//X/9v/2//X/8f/z//b/+P/8/wYADwAZACgAOwBWAHcAmgC3
AMkA2QDjANUArQBkAPr/h/8r//z+9f7+/gb/Ev8j/zr/Tv9e/2v/eP+D/5D/nf+q/7X/
wP/J/8//2P/h/+f/6v/v//D/8v/0//X/8//0//T/9P/3//f/+P/5//n/+f/5//r/+v/6
//r/+//7//v//P/8//z//P/8//z//v///wAAAAAAAP///v/8//7//v//////AAABAAEA
AAAAAAAAAAAAAAEAAgACAAIABQAFAAQABAAEAAQABAAHAAcABwAHAAcABwAHAAcACQAL
AAsADAAMAA0ADQANAA0ADgAQABAADwARABIAEgATABMAEgASABMAFAAUABQAEwASABAA
EAAQAA8ADgAMAAoACgAKAAkACAAHAAYABQAFAAQAAgD///3//v/9//3//f/9//3//v//
//////8AAAAA/////wAAAAACAAEAAQADAAEAAAAAAAAAAAABAAEA//8AAAAA////////
//////7/AAAAAAAAAQAAAP///v/9////AAAAAAAAAAAAAAMAAwABAAAA//8AAAIAAgAC
AAIABAAEAAUABgAEAAMAAgACAAQABQAFAAQABAAFAAYABgAHAAgACAAHAAgABgAFAAUA
BAAFAAYABgAGAAQAAwADAAMAAwADAAQABgAGAAYABQADAAMABAAEAAAAAAACAAIAAwAC
AAIAAQD/////AAAAAAIAAgABAP7/AAABAAEAAQD//////////////f/9//3//P/8//v/
+//7//z//f/9//r/+v/7//v//f/+///////9//3//v////7//f/9//z//P/8//z//P/9
//z//P/9//v//f/+//z/+v/6//r/+v/7//v/+//7//7/AAACAAQABQAFAAcABgAJAAkA
CQAIAAgACAAIAAgABQAEAAQABQAGAAcACAAIAAYABQACAAAAAAD///3/+f/2//T/9P/0
//f/9//4//j/9//2//b/9v/1//P/8v/x//H/8f/w/+//8P/y//P/9P/0//P/8v/x//H/
8f/x//H/8f/y//L/8f/z//P/9v/6/wAACAARABkAJAA5AFQAdQCWAK0AuwDHAMsAuwCN
AD4A1v9t/x3/+P7z/vz+AP8M/yH/Ov9Q/2D/b/98/4n/lP+f/6r/tf++/8n/1f/c/9//
4//o/+v/7f/u/+//7//y//T/9f/2//b/9f/1//X/8//z//P/9P/1//b/9//5//f/9//4
//j/+P/4//j/+P/4//n/+v/6//v/+//7//r//P/8//3//f/7//v/+v/4//n/+v/7//z/
//8AAAAAAAAAAP///f/8//7//v/+/wEAAQABAAEAAQADAAMAAwAFAAUABQAGAAYABwAH
AAcABwAKAAwADAALAAkACgAKAAsADQAMAAwADQAOAA4ADgANAAwACgAKAAoACgAKAAkA
CAAHAAYABAACAAEAAAD////////+//z/+//6//n/+f/5//n/+f/6//v/+v/5//n/+P/6
//v//f/+//7//f/9///////+//7//v/+///////9//r/+v/5//n/+//7//v/+v/6//r/
+v/7//n/+f/5//n//P/+////AAD7//r//P/7//3//v///wIAAQAAAP///v8AAAAAAQAC
AAIAAQAAAAAAAAABAAEAAAAAAAEAAgACAAMABAAEAAMAAAD+//3//f///wEAAwAEAAMA
AAD+//3/////////AAAAAAAAAAD///////8AAAAAAAAAAAIAAgAAAP7//f/7//3//f/+
//7//P/8//v/+P/6//v/+//7//v/+//7//v//f/7//v/+//8//z/+//7//r/+v/6//n/
+P/4//n/+f/6//r/+v/5//f/9//4//n/+f/5//r/+v/6//r/+v/6//f/+P/4//r/+v/6
//r/+v/5//n/+f/5//3//v///wAAAAABAAQABAADAAMAAwACAAQABAAEAAQAAQAAAAAA
AQACAAMABAAEAAUABQADAAIAAAD///3/+f/2//T/9P/0//P/8//0//T/8//y//L/8v/y
//H/8f/x/+//7//u/+3/7v/w//H/8v/x//H/8f/x//P/8//z//P/8//0//T/8//z//X/
9v/6/wAABgANABcAIgAzAEwAawCMAK8AxQDXAOEA2QC1AHAADACf/0H/CP/7/gL/DP8U
/yH/Mv9G/1r/af92/4H/jP+Z/6T/rf+6/8X/zf/U/9v/4f/m/+n/7P/u//D/8f/x//L/
8v/y//X/9f/2//f/9f/1//X/9v/2//b/9v/3//f/9//4//j/+P/4//j/+P/4//n/+v/6
//n/+f/5//j/+v/6//v/+//7//v/+v/4//n/+v/7//z//f/+//7//v/9//3//P/8//z/
/P/8/////f/9//3//f////////8BAAUABQAGAAYABgAFAAQAAwAGAAgACAAHAAcACAAI
AAkACQAIAAgACQAIAAgACAAHAAYABAAEAAQABAAEAAMAAgABAAAA/v/8//v/+v/5//n/
9//2//T/8//y//H/8f/x//L/8//1//f/9f/1//b/9v/5//n/+v/6//j/9//3//n/9//2
//b/9v/4//n/+f/3//b/9v/1//X/9f/1//X/9P/0//T/9P/1//P/8//z//P/9f/2//b/
9v/2//b/+f/5//b/9v/2//j/+v/6//r/+v/4//j/+f/6//z/+//6//r/+v/7//v/+v/8
//3//v/+//3//v/+//3//P/6//n/+f/4//n/+v/6//r/+P/3//f/9//3//f/+P/4//j/
+P/3//f/9//4//j/+P/4//r/+v/3//b/9v/1//X/9f/2//b/+P/4//f/9P/y//P/8//z
//X/9f/1//X/9f/z//P/8//0//T/8//z//T/9P/0//P/8v/y//P/8//0//T/9P/z/+//
7//w//H/8//z//T/9P/0//T/9P/0//P/8v/y//L/8v/y//L/9f/1//X/9f/3//j/+f/6
//z//f8AAAAAAQABAAEAAAABAAIAAwAEAAIAAAD//////////////v///////f/8//r/
+f/3//P/8v/w//D/8P/z//P/9P/0//H/8P/w//D/8P/v/+//7//u/+3/6//p/+z/7v/v
//D/8P/v/+7/7f/v/+//7//v//P/9P/0//P/8//x//D/8P/4/wIADQAXACQANwBOAGsA
jgCtAMEA0wDdANUAsQBsAAoAl/81/wD/8/76/gL/DP8d/zL/Rv9W/2f/dP99/4r/mf+k
/6//vP/D/8v/1P/d/9//5P/r/+z/7v/w//H/8f/y//L/8v/1//X/9v/3//X/9f/1//b/
+P/4//j/+f/7//v//P/8//v/+v/5//j/+v/7//z//P/7//v/+//6//r/+v/7//v//P/9
//3//P/8//z//P/8////AAAAAAAAAAD///3//P/+//7//v8BAAMAAwADAAMAAwADAAMA
BQAHAAcACAAIAAkACQAJAAkACgAMAAwACwANAA4ADgAPAA0ADAAMAA0ADgAOAA4ADQAK
AAgACAAIAAgACAAHAAYABQAEAAIAAAD9//z/+//7//3//P/6//n/9v/1//X/9f/1//X/
9v/3//n/+f/6//r/+f/5//r/+v/8//v/+//9//v/+v/6//r//P/9//3/+//6//r/+f/5
//f/9//3//b/9//4//n/+//7//v/+//7//z//P/7//r/+v/6//3//f/8//z//P/+/wAA
AAAAAAAA/v/+////AAAAAP///v/+/wAAAQABAAAA/v///wAAAAABAAIAAgABAAIAAAD/
////AgADAAQABAACAAAA/////////////wAAAgACAAIAAQD/////AAAAAP7//v8AAAAA
///+//7//f/9//3//v/+/wAAAAD///z/+v/7//v/+//7//v/+//7//3/+//7//v//P/8
//v/+//7//z//f/9//r/+v/7//v/+v/6//r/+f/4//n/+//9//z/+//7//r//P/8//z/
/P////z/+P/6//r/+v/6//z//f/+//////8AAAEAAgAGAAcACgAKAAkACQAJAAgACAAI
AAgACAAJAAgACAAJAAkACQAJAAgABwAHAAUABAAEAAMAAQD9//r/+P/4//j/+//7//z/
/P/7//r/+v/6//r/+f/5//n/9//3//b/9f/3//j/+P/4//n/+f/5//n/9//3//f/9//5
//r/+v/5//n/+f/8//7/AgAKABMAHQAqAD8AWgB3AJYArQC5AMcA0QDFAJ0AVgDw/4P/
K//8/vX+/P4G/xL/Jf86/07/Yv9v/3r/if+a/6X/sP+7/8T/zf/V/9z/4f/n/+z/7//y
//T/9v/3//X/9v/2//b/9f/1//b/9//3//f/9//4//r/+v/6//v//f/9//7//v/8//z/
/P/8//r/+//8//z//f/9//3//P/8//z//f/9//7///////7//v/+//7//v/9//7//v/+
///////+//7/AAAAAAAAAwAFAAUABQAFAAMAAwADAAUABwAHAAgACAAJAAkACQAJAAoA
DAAMAAsADQAOAA4ADwANAAwADAANAA4ADgAOAA0ADAAKAAoACgAJAAgABgAEAAQABAAD
AAIAAQAAAP/////9//z/+v/5//j/9//3//f/9//3//j/+f/5//n/+v/6//r/+f/5//j/
+v/5//n/+//7//r/+v/6//j/+f/5//f/+f/6//r/+//6//n/+P/2//n/+v/7//3//f/9
//3//f/+//7//f/8//z//P///////v/+//7/AAD+//7//v/+/wAAAAABAAIAAgABAAAA
AAAAAAEAAQAAAP7///8AAAAA//8AAAAA//8AAP7//f/9//7///8AAAAAAgAAAP//////
//////8AAP7//v/+//3//f/9//7//v/8//z//v/+/////v/+//3//P/7//v/+v/8//z/
+//4//r/+//7//v/+v/5//j/9//6//n/+v/7//r/+v/5//n/+v/6//r/+f/4//j/+f/5
//j/+P/4//f/9//3//j/+f/5//n/+v/6//r/+v/6//r/+//8//r/+P/4//j/+P/5//n/
+f/5//v//P/9//7/AAABAAQABAAHAAcABwAGAAYABgAGAAYABwAGAAYABwAHAAcABwAG
AAMAAwABAAAAAAD///3/+f/2//T/9P/0//X/9f/2//b/9f/0//T/9P/y//H/8f/x//P/
8//y//H/8f/y//L/8v/1//X/9f/1//P/8//z//P/8//0//T/8//1//P/9v/4//r//v8H
ABMAIgAvAEIAWwB6AJUAqwC5AMcAxwCvAHwAKADB/1//Fv/5/vr+BP8M/xn/Lv9E/1b/
Z/90/33/iP+T/6D/rf+6/8P/zf/W/9//4f/k/+n/7P/u//D/8f/z//T/9P/0//T/8//z
//P/9P/1//b/+P/3//b/9f/1//f/9//4//j/+P/4//j/+P/2//f/+P/4//n/+f/5//j/
+P/4//n/+f/8//3//f/8//r/+v/6//r/+//8//z//P///////v/+//3//P/7//3//f/9
//3//f/+////AAADAAIAAQABAAAAAwADAAMAAwAEAAYABgAFAAUABgAGAAcABwAGAAYA
BwAFAAQAAwABAAIAAAAAAAAA///+//z/+v/7//r/+P/2//X/9P/z//P/8f/w/+7/7f/t
/+3/7v/v/+//7//w//H/8f/x//L/8v/z//P/9P/0//L/8f/x//P/8//y//L/8v/x//H/
8P/t/+//8P/w//H/7//v/+//7v/u/+7/7v/v//H/8f/x//H/8P/w/+//7v/t/+7/8v/z
//T/9P/0//b/9P/0//T/9P/2//b/9//4//f/9f/z//L/9P/1//X/9P/2//f/+P/4//f/
+P/4//f/9//2//b/9//3//f/9//2//b/9P/z//P/9f/1//X/9v/1//T/8//x//H/8f/y
//L/8v/y//T/9P/1//T/9P/z//H/8f/y//L/8P/w/+//7P/t/+//8P/x/+//7//v/+//
8//x//H/8f/w//D/7//v/+7/7v/u/+3/7v/u/+//7//u/+7/7v/t/+3/7f/u/+//7//t
/+z/7v/u/+7/7v/x//H/8f/x//L/8v/y//L/9P/1//j/+P/7//v/+//6//j/+P/4//j/
+f/4//j/+f/5//n/+f/4//f/9//1//T/9P/z//H/7f/q/+j/6P/o/+v/6//s/+z/6//q
/+r/6v/p/+f/5v/l/+b/5//n/+f/5//o/+j/6P/p/+n/6f/p/+n/6f/p/+n/7f/u/+7/
7f/t/+3/7v/w//L/+P8DABEAHAAtAEYAYwCGAKcAwQDRAN8A2wC9AH4AIACx/0n/Bv/x
/vj+Av8M/xn/LP9A/1T/Zf9w/3n/hP+P/5j/pf+y/73/x//Q/9f/2//g/+P/5v/o/+r/
6//t/+7/7v/u/+3/7f/u/+//8f/x//H/8v/w//D/8P/x//H/8f/y//L/8//0//X/9v/1
//X/9f/0//X/9f/1//T/9P/0//X/9f/4//n/+f/4//j/+P/4//j/9//4//j/+P/6//v/
+//8//v/+v/5//v//P/9//7///////////8BAAIAAQABAAAAAwADAAMAAwACAAQABAAD
AAUABgAGAAcACQAIAAgACQAJAAgABwAFAAUABAAFAAYABQAEAAIAAAD9//z/+v/4//n/
+P/3//f/+f/4//b/9f/0//P/8//z//H/8f/y//P/8//z//T/9P/3//f/+P/4//j/9//3
//n/+f/4//j/+P/3//f/9v/z//P/9P/0//X/9f/1//X/9P/2//b/9v/3//X/9f/1//X/
9f/2//b/9v/3//j//P/9//r/+v/6//z/+v/6//r/+v/8//z//f/+//7//f/8//z//v//
/////v/+////AAAAAP7//v/9//v//f/8//z//f/9//3//f/8//7//P/7//v/+//7//v/
/P/7//r/+f/3//n/+f/6//r/+P/4//r/+v/7//r/+v/5//f/9//4//j/9v/2//X/8v/z
//X/9v/3//X/9f/1//X/9//1//X/9f/2//b/9f/1//T/9P/0//P/8//0//b/9//2//b/
9v/1//X/9f/2//f/9f/1//b/9v/y//L/9P/0//b/9v/2//b/9v/2//X/9P/z//f/+P/5
//r//P/9/wAAAAABAAEAAQAAAAAAAAAAAAAA///+//7////////////+//v/+//5//j/
+P/3//X/8f/v/+7/7//w//H/8f/y//L/7//u/+7/7v/s/+v/6//r/+n/6f/o/+f/6f/q
/+r/6v/p/+n/6f/p/+r/6//s/+3/7v/u/+3/6//n/+n/7P/u//L/+P8BAA0AGAAnAD4A
XQCCAJ8AsQDBAM8AyQClAGYACACZ/zf//P7p/ur+8v76/gn/Hv82/0z/W/9o/3H/fv+L
/5b/n/+o/7P/vf/G/8//0//Y/9v/3f/e/9//3//h/+L/4v/i/+P/4//k/+X/4//j/+P/
5P/m/+b/5v/n/+X/5f/m/+b/5v/m/+b/5v/k/+X/5v/m/+f/5//n/+b/5v/m/+f/5//m
/+f/5//m/+j/6P/o/+j/6P/o/+f/5v/n/+f/5v/m/+n/6v/r/+//7P/r/+r/6f/q/+v/
7P/v/+//7//w//D/8f/x//H/8f/y//T/9P/z//P/9P/0//X/9//2//b/9//3//b/9f/z
//L/8P/w//D/8P/w/+//7v/r/+r/6P/m/+f/5v/l/+X/5P/i/9//3f/c/9v/2//b/9z/
3f/f/+H/3v/d/93/3P/d/93/3v/e/+D/3//f/+H/3//e/97/3v/g/+H/4f/f/97/3v/d
/93/3f/d/93/3P/e/97/3v/f/97/3f/c/9v/3f/e/97/3v/c/9z/3//f/97/3v/e/+D/
3v/e/97/3v/e/97/3//g/+L/4f/g/+D/3//f/97/3P/e/9//4P/g/9//4P/g/9//4P/e
/93/3f/e/9//4P/g/9//3P/a/9n/2//b/9v/3P/c/9z/3P/b/9r/2f/Z/9j/2P/Y/9r/
2v/X/9b/1v/V/9X/1f/W/9b/1v/W/9X/0v/S/9P/0//T/9X/1f/V/9X/1P/R/9D/z//R
/9L/0v/T/9D/0P/Q/8//0P/Q/9H/0f/S/9L/0v/R/87/zf/N/83/zf/N/87/zv/M/8z/
zP/M/8v/yv/K/8v/y//L/8z/zf/M/8v/yv/J/8n/yv/K/8v/y//N/83/zP/O/87/0P/Q
/9H/0v/T/9T/1f/U/9T/1P/U/9X/1v/W/9b/1f/V/9P/0//T/9T/0//Q/87/zv/P/87/
zP/K/8j/xf/C/8H/wP/E/8T/wv/C/8L/wv/C/8D/wP/A/8D/vv++/77/vv++/77/vv++
/77/vv++/77/vv++/77/vv++/77/vv++/77/vv++/77/wP/C/8T/xv/S/9z/5v/w//3/
CgAXAA==
         </WaveFormData>
      </LeadData>
      <LeadData>
         <LeadByteCountTotal>10000</LeadByteCountTotal>
         <LeadTimeOffset>0</LeadTimeOffset>
         <LeadSampleCountTotal>5000</LeadSampleCountTotal>
         <LeadAmplitudeUnitsPerBit>4.88</LeadAmplitudeUnitsPerBit>
         <LeadAmplitudeUnits>��V</LeadAmplitudeUnits>
         <LeadHighLimit>2147483647</LeadHighLimit>
         <LeadLowLimit>268435456</LeadLowLimit>
         <LeadID>V4</LeadID>
         <LeadOffsetFirstSample>0</LeadOffsetFirstSample>
         <FirstSampleBaseline>0</FirstSampleBaseline>
         <LeadSampleSize>2</LeadSampleSize>
         <LeadOff>FALSE</LeadOff>
         <BaselineSway>FALSE</BaselineSway>
         <ExcessiveACNoise>FALSE</ExcessiveACNoise>
         <MuscleNoise>FALSE</MuscleNoise>
         <LeadDataCRC32>1270983452</LeadDataCRC32>
         <WaveFormData>
AgACAAIAAgACAAIAAgACAAQABAAEAAQAAgACAAIAAgACAAIAAgACAAIAAgACAAIAAgAC
AAIAAgACAAIAAgACAAIAAgACAAIAAgACAAIAAgAAAAAAAAAAAAIAAgACAAIAAAAAAAAA
AAAAAAAAAAAAAP7//v/+//7//v/+//7//v/+//7//v/+//7//v/+//7//v/+//7//v/8
//z//P/8//7//v/+//7//P/8//z//P/+//7//v/+/wAAAAAAAAAA///+//3//P/6//r/
+v/6//z//P/8//3//v///wAAAwAFAAcACgALAAoACgAKAAkABwAHAAcABwAIAAkACgAL
AAoACgAJAAgACQAKAAkACAAHAAYABAABAP3/+v/5//n/+v/7//v//P/8//r/+v/5//v/
+f/5//r/+P/4//f/9v/0//b/9v/2//j/+P/4//j/+P/3//f/+P/6//r/+v/6//n/+f/3
//f/9//9/wgAGAAoADgATwBpAIkAqQDHAOQA+QD+AOQAngA4AMj/av8x/yH/I/8m/yz/
Ov9Q/2L/cP9+/4n/k/+e/6n/tP++/8j/0f/Z/93/4P/l/+r/7v/x//L/8v/0//T/9P/2
//b/9P/0//T/9v/2//b/9v/3//f/+P/4//j/+v/6//r/+//5//n/+f/5//v/+//7//v/
/P/8//v/+//7//z//P/8/////////////v/9//z/+//+/////////wEAAQABAAEA////
/wAAAgACAAIAAgACAAAAAAABAAMABAAGAAcACAAKAAwADAAMAAsADAALAAoADAANAA4A
DwAOAA4ADgAPAA8ADgAOAA4AEAAQAA8ADgAMAAoACAAHAAgACAAIAAgABQAEAAMAAgAC
AAIAAQABAAAAAAABAAIA//////7//v8AAAEAAgACAAIAAgACAAMAAwADAAQABAAHAAcA
BgAGAAMAAwADAAIABAAEAAQABAACAAAAAAAAAAAAAAADAAMABAAEAAMAAwABAAEAAgAC
AAAAAAABAAEAAwADAAEAAwADAAQABgAGAAMAAwADAAMABgAGAAUABQAJAAkACQAJAAcA
BwAHAAcACAAIAAgABwAHAAgACAAIAAcABwAHAAcACQAJAAkACAAGAAYABgAGAAYABQAF
AAUABwAHAAcABwAFAAUABQAFAAcABwAHAAUAAwADAAIAAgAFAAUABQAFAAMAAgABAAEA
AwAEAAQABAAGAAYABgAFAAQAAwACAAAAAgACAAIAAgAEAAMAAwADAAIABAADAAEAAQAE
AAQAAgACAAEAAQACAAMABAAFAAYABAAEAAQABAACAAIAAgACAAUABQAFAAYABgAEAAQA
BAAEAAUABgAHAAkACQAJAAkACwAMAA0ADwAPABEAEgATABMAEQARABEAEQATABMAEwAT
ABEAEgASABIAEgASABAADgAPAA4ADAAJAAUAAgABAAEABAAFAAUABgAGAAQABAADAAEA
/////wAAAgACAAEAAAD//wAA///+/wAAAAAAAAAAAgABAAEAAgAEAAQABAAEAAUABQAF
AAUABQAJABIAIAAwAEIAWwB3AJcAtQDPAOYA9wDyANIAjAAmALr/Zv89/zP/M/82/z7/
Sv9c/3D/gP+M/5f/n/+q/7X/vv/I/9L/3f/l/+3/8P/z//T/+P/9//7//v8AAP7//v8A
AAAA/v/+//7/AAACAAIAAgADAAMABAAEAAQAAgACAAIAAwAFAAUABQAFAAQAAwACAAEA
BAAEAAMAAwADAAQABAAEAAUABQAFAAUABQAFAAUABQAEAAUABQAFAAYABwAIAAkABwAH
AAgACgAKAAoACgAKAAwADAANAA8ADQAOAA4ADgAQABIAEgASABEAEgARABAAEwATABMA
EwAUABQAFAAVABMAEgASABIAFAAUABMAEgARABAADwAPABEAEAAPAA4ACwAKAAkACAAK
AAoACQAJAAkACAAIAAgABgAHAAcACAAGAAcACAAIAAoACgAKAAsACQAJAAoACgANAA0A
DAAMAAkACQAJAAgACAAIAAgACAAKAAgACAAIAAcABgAIAAcACAAIAAcABwAHAAcACAAI
AAgACAAJAAkACQAJAAcACQAIAAgACQAIAAkACQAJAAkACgAKAAkACQALAAsACwALAAsA
CwALAAsADAAMAAwACwAMAA4ADwAQAA4ADQAMAAsADQANAA0ADAAKAAoACgAKAAoACQAJ
AAkACwALAAsACwAKAAkACAAHAAkACQAJAAcABwAHAAYABgAFAAUABQAFAAcABgAFAAUA
BQAGAAYABgAEAAQABAADAAQABQAGAAYABAAEAAQABAAEAAMAAwADAAEABAAEAAMAAQAE
AAQAAgAEAAMAAwAEAAIAAgACAAIABAAEAAQABAACAAIAAgACAAEAAQABAAIAAQABAAIA
AQABAAIAAgACAAIAAgAEAAQABAAFAAQABQAGAAkACwANABAAEQAPAA4ADQALAAsACwAL
AAsADQANAA0ADQANAA4ADgAOAAwADAAKAAgABwAGAAQAAQABAP7//f/9//z//f/9//7/
AAD+//7//f/9//v/+//8//r/+v/5//j/+v/8//z//P/7//r/+f/4//n/+f/6//z//v/+
//7//v/7//n/+//7//v/AQAMABgAKAA8AFMAawCLAKsAxwDgAPUA9gDaAJYAMADE/27/
Pf8x/zH/NP84/0D/Uv9k/3T/gv+N/5X/ov+t/7b/wP/M/9P/2f/f/+b/6f/w//T/9v/2
//X/9v/2//b/+P/4//r/+v/6//z/+v/6//r/+//9//7//v/+//7//v/+/////v/9//z/
+//8//3//v///////v/8//v//f/+//7//v////////////3//f/9//3//v////////8B
AAEAAQABAP////8AAAIABAAEAAQABAACAAIAAwAFAAcACAAIAAgACAAKAAoACgAKAAwA
DAAMAA0ADQANAA0ADAAMAAwADQAPAA4ADgAOAA4ADgANAAwACwAKAAkACQAJAAgABwAG
AAcABgAFAAQAAgACAAEAAQD///7//v/+/wAAAQABAAIAAAABAAIAAgACAAIAAgADAAQA
BQAHAAgACAAHAAUABAADAAMAAwACAAIAAgACAAIAAAD+//7//v8AAAAAAwADAAQABAAD
AAMAAQABAAIAAgACAAIAAwADAAMAAwABAAMABQAGAAgACAAGAAUABAADAAUABgAGAAcA
CAAHAAYABQADAAMAAwADAAUABgAHAAcABQAGAAYABgAHAAcABwAHAAkACQAJAAgABgAG
AAYABgAGAAUABQAFAAMAAwADAAMAAwADAAMAAwADAAMAAwABAAEAAQAAAAAAAQABAAEA
AQABAAAA////////AAAAAAAAAQACAAMAAwACAAEAAAD+////AAABAAIAAAD////////9
/wAAAAD//wAABAAFAAQAAQD///7//v///wAAAQACAAIA/v/+//7//v/+//7//v///wAA
AQADAAIAAwAEAAcACAAJAAsACwAMAAwADAALAAkACQAJAAkACgALAAwADQAMAAwACwAK
AAwADAAKAAgABQAEAAIA///9//r/+f/5//z//f/9//7//P/6//r/+f/6//n/+v/8//r/
+v/5//j/9//4//f/9v/3//j/+f/6//r/+f/5//r//P/8//z//P/9//3/+//7//v/AQAO
ACAALgBAAFkAdwCXAL0A5QAIASMBKgEOAcQAVgDg/3r/Pf8t/y3/LP80/0D/UP9i/3D/
ev+F/5H/nP+n/7D/vP/G/8//1//d/+L/6//w//D/8//0//T/9v/2//b/+P/4//r/+v/6
//z//P/8//z//f/7//z//P/8//7//v/+/////f/9//3//f///////////wAAAAD/////
//8AAAAAAAACAAMABAAFAAQAAwACAAEABAAFAAUABQAFAAUABQAFAAUABQAGAAgACAAI
AAgACAAGAAYABwAJAAsADAAMAAwADAAOAA4ADgAMAA4ADgAOABEAEQARABEAEAAQABAA
EQATABIAEgASABIAEgARABAAEQAQAA8ADwANAAwACwAKAAkACAAHAAYABAAEAAMAAwAD
AAIAAgACAAQABQAFAAYABgAHAAgACAAIAAgACAAJAAcABwAIAAgACQAJAAgACAAHAAcA
BwAGAAYABgAGAAYABgAEAAQABAACAAIABQAFAAYABgAFAAUAAwADAAQABAAFAAYACAAJ
AAcABwAFAAcACQAKAAwADAALAAsACwALAAoACgAJAAkACwALAAsACwALAAsACwALAAwA
DAAMAAsACwAMAAwADAALAAsACwALAAsACwALAAoACgAKAAoACgAKAAkACQAJAAcABwAH
AAcABwAHAAcABwAJAAkACQAHAAUABQAEAAQABQAFAAUABQAFAAQAAwADAAUABgAGAAYA
BgAGAAYABQAEAAMAAgAAAAIAAgACAAIABAADAAMAAwABAAQABAADAAEABAAEAAIAAgAB
AAEAAgAAAAAAAAAAAAIAAgACAAIABAACAAIAAgACAAIABAAEAAQABQAGAAcACAALAA4A
DwARABEAEgASABIAEQAPAA8ADwAPAA8ADwAPAA8ADQAOAA4ADgAQABAADgAMAAkACAAG
AAMAAwAAAP/////+//////8AAAIAAAAAAP///f/7//v//P/8//z/+//6//r//P/8//z/
/P/8//z//P/+//3//f/+/wAAAAAAAAAA+//9//////8BAAkAFAAgADAARgBhAIEApQDJ
AOkACgEfARwB+gCsADwAxP9m/zn/Mf8x/zT/PP9I/1r/bP96/4T/j/+Z/6T/sf+6/8T/
zv/V/9v/4//q//H/8v/2//n/+v/6//z/+//6//v/+v/7//z//f8AAP7//v/+//////8A
AAAAAAAAAAAAAAABAAEAAQABAAEAAQABAAEAAQAAAAAA/////wEAAgACAAIAAwADAAMA
AwADAAMAAwADAAQABQAFAAUABwAHAAcABwAHAAcACAAKAAoACgAKAAoACAAIAAkACwAN
AA4ADgAOAAwADgAOAA4AEAASABIAEgATABMAEwATABIAEgASABMAFAAUABUAFgAVABQA
EgAQAA8ADgANAA0ADwAOAA0ADAALAAoACQAIAAcABgAEAAMAAwACAAIAAgAAAAEAAQAC
AAQABQAGAAYABAAEAAQABQAGAAcACQAKAAoACQAHAAYABQAFAAUABAAGAAYABgAGAAgA
BgAGAAYABgAGAAkACQAHAAYABAADAAUABQAGAAYABgAGAAcABwAFAAUAAwAFAAcACAAK
AAoACQAJAAkACQAIAAgABwAHAAkACQAJAAkACwALAAsACwAMAAwADAALAAsADAAMAAwA
CwALAAsACwALAAsACwAKAAgACAAIAAgACQAJAAoACwAJAAkACQAJAAcABwAHAAcACQAJ
AAkABwAFAAUABAAEAAcABwAHAAcABwAGAAUABQAFAAYABgAGAAQABAAEAAMAAwADAAMA
AgAEAAQABAAEAAIAAQABAAEAAwAGAAYABQADAAYABgAEAAIAAQABAAIAAgACAAIAAgAC
AAIAAgACAAIABAAEAAIAAAAAAAAAAAACAAIAAgADAAUABwAJAA0ACwALAAwACwAOAA4A
DgANAA0ADQANAA0ACwALAAsACwAOABAAEQASABAADgAKAAYABwAGAAQAAQABAP7//f/9
//7//////wAAAAD+//7//f/8//n/+P/4//r/+v/5//j/+v/8//z//P/6//r/+v/6//r/
+f/5//r/+v/6//r/+v/7//v/+//9/wEACQASAB4ALABAAFsAewCdAL0A2QDyAAMB/ADU
AIIAFACo/1r/M/8v/y//Lv80/0T/WP9s/3r/iP+T/53/pv+x/7j/wv/M/9X/3//l/+j/
6//u//D/8f/y//L/9P/1//b/+f/6//j/+P/4//r/+f/4//f/9//4//r/+//8//z//P/8
//3//f/9//3//f/7//v/+//7//7//v/9//3///8AAAAAAAD+//3//P/7//z//f/+////
AAABAAEAAQD///////////////8AAAIAAgACAAIAAgAEAAQABQAHAAUABgAGAAYABgAI
AAgACAAKAAwADAAMAAsACwALAAsADgAOAA4ADwAPAA4ADgAOAAwADAALAAoACwAKAAkA
CQAHAAYABQAEAAMAAgABAAAA/v/+//3//f/9//z//P/8//z//f/9//7//f/9//3//P/9
//7///8BAAEAAQACAAIAAwADAAIAAgADAAMAAwACAAEAAAD///7/AAD+//7//v/9//z/
/v/9//7//v/9//3//v///wEAAgD///7//v/9//7////+/wEAAAAAAAEAAAAAAAEAAgAD
AAMAAgAAAP//AQABAAEAAQABAAEAAQABAAQABAAEAAMAAgACAAEAAAAAAAEAAgADAAIA
AQAAAP7/AAAAAAAAAAACAAEAAQABAAEAAQABAAEAAQABAAEAAQD////////9//7/////
/wAAAAD///7//f/9//z/+//7//3//v/+//7//v/+//7//f/////////+//z//P/8//z/
/P/7//v/+//7//7//v/9//n//P/8//r/+//7//z//v/8//z//P/8//z/+v/8//7//v/+
//7//v/+//7//v///wAAAQACAAUABQAFAAYABQAGAAYABgAFAAcABwAHAAcABwAHAAcA
BwAJAAoACgAKAAgACAAGAAQABQAEAAIA///9//r/+f/5//j/+f/5//r/+v/4//j/9//1
//P/8//0//T/9P/z//L/9P/2//b/9v/0//T/9P/0//X/9f/2//j/+f/4//f/9v/1//f/
9//5//v/AQAKABQAIgA2AFEAbQCRALcA2QD2AA8BEgH0AK4AQgDO/27/Of8r/yv/Lv8y
/zr/SP9a/2z/eP+F/4//mv+l/67/tv/A/8n/0f/X/9z/4//m/+r/7f/u/+7/8P/w//D/
8v/y//T/9P/0//b/9v/2//b/9//1//b/9v/2//b/9v/2//f/9//3//f/9//3//f/9//3
//j/+P/3//f/9//4//j/+P/5//n/+f/5//v/+//7//v//P/9//3//f/7//v/+//7//3/
/f/+/wAA///+//3//P/+//7///8BAAMABAAEAAQAAwAEAAMAAgAEAAYABgAGAAcABwAH
AAcACAAIAAgACQAJAAgACAAIAAYABgAFAAQABQAEAAMAAwABAAAA///+/////v/9//z/
+v/6//n/+f/3//b/9v/2//f/+f/6//z/+v/7//z//P/+//7//v////3//f/+//7//f/9
//z//P/9//3//f/8//r/+v/6//r//P/6//r/+v/4//j/+//7//r/+v/5//n/+//7//z/
/P/8//z//f/9//3//f/7//3//f/+/wAAAAD//////////wAAAAD/////AQABAAEAAQAD
AAMAAwADAAQABAAEAAMAAgACAAEAAAABAAEAAQABAAEAAQABAAAAAAAAAAAAAAAAAP//
////////////////AQABAAEAAQAAAP///v/7//3//f/8//z////////////9//z/+//7
//3//v/+//7//f/8//v/+f/6//v//P/8//z//P/8//z/+v/5//n/+f/7//7//v/9//r/
/P/7//j/+f/5//r//P/8//z//P/8//r/+v/6//r/+v/6//r//P/8//z//f8AAAEAAgAF
AAQABQAHAAcACAAIAAgABwAJAAkACQAJAAgABwAGAAUABwAIAAgACAAIAAgABgAEAAMA
AgAAAP3/+//4//f/9//6//v/+//8//r/+P/4//f/9//1//X/9v/0//T/8//y//P/9v/3
//j/9//2//X/9P/2//X/9f/2//j/+P/4//j/9//1//P/8f/1////CgAYACoAPABTAHMA
lQC7AN0A/AATARYB+ACyAEgA0P9u/zn/Lf8t/y7/Mv8+/07/Xv9u/3z/h/+R/5z/qf+y
/7z/xP/N/9P/2//i/+X/6P/u/+//8P/w//L/9P/0//b/9v/4//j/+P/6//j/+P/4//n/
+//8//z//P/8//z//P/9//z/+//6//n/+v/7//z//f/8//z/+//7//v//P/8//z//f/9
//3//f/9//3//f/9//7//////////f/9//3//f//////AAACAAIAAgACAAIAAgACAAMA
BQAFAAYABgAGAAYACAAIAAgACgAMAAwADAANAA0ADQANAA4ADgAOAA8ADwAOAA4ADgAM
AAwACwAKAAsACgAJAAkABwAGAAUABAABAAAA///+/wAAAAD/////+//6//r/+v/6//v/
+//8//7///8AAAAA/v/+//7///8BAAEAAgACAAMAAwACAAIAAwADAAMAAgAAAAAAAAAA
AP7//P/8//z//v/+/wEAAQAAAAAA//////////8AAAAAAAAAAAEAAQABAAEA//8BAAEA
AgAEAAQAAwADAAMAAwAEAAQAAwADAAMAAwADAAMABQAFAAUABQAIAAgACAAHAAUABgAG
AAYABgAHAAgACQAIAAcABgAEAAYABgAGAAYACAAHAAcABwAFAAUABQAFAAUABQAFAAUA
AwADAAMAAQADAAMAAgACAAMAAwADAAMAAQAAAP///////wAAAAAAAAIAAgACAAEAAQAB
AAEAAAACAAIAAgACAAAA/////////f8AAAAA/////wIAAgAAAP7//f/9//7/AAAAAAAA
AAACAAAA/P/+//7//v/+/wAAAAAAAAEABAAFAAYACQAKAAsADQANAAwADAAMAAsACQAJ
AAkACQALAAsACwALAAsADAAMAAwADAAMAAoACAAJAAgABgADAP///P/7//v//P/9//3/
/v/+//z//P/7//z/+//8//7//f/8//r/+P/4//r/+v/6//z//P/8//z/+v/5//n/+v/8
//z//P/8//3/+//7//v//f8FABAAHgAsAEIAXQB5AJkAtwDTAPAABQECAeAAlgAqALr/
ZP85/y//L/80/zr/Rv9W/2j/ev+G/4//m/+q/7X/vv/G/9D/1//f/+H/5v/r/+7/8v/1
//b/9v/4//j/+P/6//r/+P/4//j/+v/6//r/+v/7//v//P/8//z//v/+//7////9//3/
/f/9//3//f/9//3//v/+//3//f/9//7//v/+///////////////////////+////////
////////////AQABAAIABAAEAAQABAAEAAIAAgADAAUABwAIAAgACAAGAAgACAAIAAgA
CgAKAAoADQANAA0ADQANAAwACwALAA0ADAAMAAwADAAMAAsACgAJAAgABwAHAAcABgAF
AAQABQAEAAMAAgAAAAAA//////3//P/8//z//P/9//3//v/+////AAAAAP7//v/+////
AQABAAIAAgADAAMAAgACAAEAAQABAAAAAgACAAIAAgAAAP7//v/+////AAAEAAUAAgAC
AAEAAQABAAEAAgACAAIAAgADAAMAAwADAAEAAwADAAQABgAGAAUABQAFAAUABgAGAAUA
BQAHAAcABwAHAAYABQAEAAMABAAEAAQAAwADAAQABAAEAAUABQAFAAUABwAHAAcABgAE
AAQABAAEAAYABQAFAAUAAwADAAMAAwADAAMAAwADAAUABQAFAAMAAQABAAAAAAADAAMA
AwADAAEAAAD//////f/+//7//v///wAAAQABAAEAAQABAAAAAAAAAAAAAAAAAP//////
//3/AAAAAP///f8AAAAA/v8AAP////8AAAAAAAAAAAAAAgACAAAA/v/+//7//v/+//7/
/v///wAAAQACAAUACAAJAAsACwAOAA4ADgANAA0ADQANAA0ACwALAAsACwAMAA4ADwAQ
AA8ADgALAAgACQAIAAYAAwD///z/+//7//r/+//7//z//P/6//r/+f/7//n/+f/6//z/
/P/7//r/+P/6//r/+v/6//r/+v/6//r/+f/5//r//P/8//z//P/9//3//f/9//v///8I
ABYAJgA2AEcAYwB/AJ0AvQDaAPEA/gDuALwAZAD4/5T/Tf8z/zH/Mv84/0D/Tv9i/3L/
fv+J/5P/nv+n/7L/vv/K/9P/2f/h/+j/6//u//L/9f/2//b/+P/4//j/+v/6//j/+P/4
//r//P/8//z//f/8//z/+//6//v//P/9/////f/9//3//f/9//3//f/9/wAAAAD/////
//8AAAAAAAADAAMAAwADAAEAAQABAAEAAgADAAMAAwAFAAUABQAFAAQAAwADAAQABQAG
AAcACAAIAAgACQALAAkACgAKAAoACgAMAAwADAAOABAAEAAQABEAEQARABEAFAAUABQA
FQATABIAEgASABIAEgARABAADwAOAA0ADQAPAA4ADQAMAAsACgAJAAgABgAGAAUABQAE
AAQABQAGAAQABQAFAAYABgAHAAgACAAIAAgACAAJAAcABwAIAAgACwALAAoACgAIAAcA
BgAEAAUABgAHAAgACgAIAAgACAAGAAYACQAJAAoACgAJAAkACAAHAAcABgAHAAgACgAL
AA0ADQALAA0ACwAMAA4ADgANAA0ADQANAA0ADAAKAAkACwALAAsACwAMAA0ADgAPABAA
EAAQAA8AEQASABIAEgAPAA8ADwAPAA0ADQANAAwADgAOAA4ADgAMAAsACwALAA0ADQAN
AA0ADQANAA0ADQANAA0ADQALAA0ADQAMAAwADAALAAoACQALAAoACQAJAAkACgAKAAoA
DAAMAAwACwALAAsACwAKAAoACgAKAAoACgAJAAkACQAIAAoACQAHAAYACgALAAoADAAL
AAgACAAIAAgACAAKAAoACgALAAoACwAMAA8AEAARABMAEwAWABYAFgAVABMAEwATABMA
FQAVABUAFQAVABYAFgAWABQAFAASABAAEAAQAA8ADQAJAAYABQAFAAgACQAJAAoACAAG
AAYABQADAAEAAQACAAMABAAEAAQAAgAEAAQABAAGAAYABgAGAAQAAwADAAQABwAIAAkA
CgAJAAcABQAFAAUACQAUACQANgBIAF8AfQChAMcA6wAMAScBMgEaAdoAdAD8/5D/Tf87
/z3/Pv9E/07/Wv9s/37/jP+V/53/qP+x/7r/xP/Q/9v/4//p/+7/8//2//r//f/+//7/
AAACAAIABAAEAAQABAAEAAYACAAIAAgACQAHAAgACAAIAAgACAAIAAkACwALAAsACwAJ
AAkACQAJAAoACgAJAAkABwAIAAgACAAKAAsADAANAA0ADQANAA0ADQANAAwACwAMAA0A
DgAPAA0ADQAOABAAEgASABIAEgASABIAEwAVABMAFAAUABQAFAAWABYAFgAUABYAFgAW
ABkAGQAZABkAGgAaABoAGwAbABoAGgAaABoAGgAZABgAFQAUABMAEwARABAADwAOAA8A
DgANAAwADQAOAA4ADwALAAoACgAKAAgACQAJAAoADAANAA4ADgAOAA4ADgAPABEAEQAS
ABIAEwATABIAEgAQAA8ADgAMAA4ADgAOAA4AEAAOAA4ADgAOAA4AEQARAA4ADgANAA0A
CwALAAwADAAPABAAEgATABEAEQAPABEADwAQABIAEgATABMAEwATABIAEgARABEAFQAV
ABUAFQAVABUAFQAVABUAFAATABEAEwAUABQAFAATABMAEwATABQAFQAWABYAFAAUABQA
FAASABEAEQARABEAEQARABEAEQARABEAEQARABEAEQAPAA8ADwAOAA4ADQANAA0ADQAP
AA4ADQANAA0ADgAOAA4ADgAOAA4ADQANAA0ADQAMAAwADAAMAAwADgANAA0ADQALAA4A
DgANAAsADgAOAAwADAALAAsADAAMAAwADAAOABAADgAOAA4ADgANAAwACwALAA0ADwAR
ABUAFAAVABcAFwAYABgAGAAXABgAGQAaABsAGQAZABkAGQAZABoAGgAaABcAFgATABAA
EAAQAA8ADQANAAoACQAJAAoACwALAAwADAAKAAoACQAHAAUABQAGAAYABgAFAAQABAAG
AAYABgAGAAYABgAGAAcABwAIAAoACwAKAAkACAAFAAUABwAJAAsADQAWACQANABGAF0A
fQChAMMA5QAEAR0BJAEKAcoAZADw/4z/Uf89/zn/Ov9A/0j/WP9s/4D/jv+Z/6H/rP+5
/8L/yP/Q/9n/4//r//D/9f/4//z//f/+//7/AAACAAIABAAEAAQABAAEAAYABAAEAAQA
BQAHAAgACAAIAAYABgAGAAcABwAHAAcABwAHAAcABwAHAAgACAAHAAcABwAIAAgACAAH
AAcABwAHAAgACQAKAAsACwALAAoACQAJAAkACQAJAAoACwANABAADQAMAAsACgALAAwA
DgARAA8AEAAQABAAEAASABIAEgAUABYAFgAWABUAFQAVABUAGAAYABgAGQAXABYAFgAW
ABQAFAATABIAEgASABIAEwASABAADgAMAA0ADAALAAoACAAIAAcABwAFAAQABAAEAAYA
BwAHAAgABwAHAAcABgAHAAgACQALAAsACwAMAAwACwALAAoACgALAAsACwAKAAgACAAI
AAgACgAIAAgACAAIAAgACwALAAgACAAHAAcACQAJAAoACgAKAAoACwALAA0ADQALAA0A
DAAMAA0ADAALAAsACwALAA4ADgANAA0ADgANAAwACwANAA0ADQANAAwADAAMAAsACwAM
AAwADAANAA0ADQANAAsACwALAAoACgAKAAoACgALAAsADAANAAwACwAKAAkACQAJAAkA
CQAHAAcABwAFAAYABwAHAAgACAAHAAYABQAFAAQAAwADAAQABgAHAAgABwAGAAUAAwAE
AAUABgAGAAUABAADAAIAAwADAAQABQADAAYABgAFAAEABAAEAAIABAADAAMABAACAAIA
AgACAAIAAgACAAIAAgACAAIAAgACAAEAAAAAAAIAAwAFAAUABAAFAAUABQAHAAgACAAI
AAgACQALAAwADgANAA0ADgAOAA4ADQANAA8ADgAOAAwADQAOABAADwALAAoACgAKAAkA
CAAFAAQAAQAAAP///v8CAAIAAAAAAAAAAAAAAP7//v/+//7//f/8//v/+v/6//r/+v/6
//z//P/8//z/+v/6//r/+v/7//z//f/+//z//P/8//z//f/+////AAANABgAIwAuAD0A
SgBXAA==
         </WaveFormData>
      </LeadData>
      <LeadData>
         <LeadByteCountTotal>10000</LeadByteCountTotal>
         <LeadTimeOffset>0</LeadTimeOffset>
         <LeadSampleCountTotal>5000</LeadSampleCountTotal>
         <LeadAmplitudeUnitsPerBit>4.88</LeadAmplitudeUnitsPerBit>
         <LeadAmplitudeUnits>��V</LeadAmplitudeUnits>
         <LeadHighLimit>2147483647</LeadHighLimit>
         <LeadLowLimit>268435456</LeadLowLimit>
         <LeadID>V5</LeadID>
         <LeadOffsetFirstSample>0</LeadOffsetFirstSample>
         <FirstSampleBaseline>0</FirstSampleBaseline>
         <LeadSampleSize>2</LeadSampleSize>
         <LeadOff>FALSE</LeadOff>
         <BaselineSway>FALSE</BaselineSway>
         <ExcessiveACNoise>FALSE</ExcessiveACNoise>
         <MuscleNoise>FALSE</MuscleNoise>
         <LeadDataCRC32>2981760643</LeadDataCRC32>
         <WaveFormData>
/P/8//z//P/8//z//P/8//z//P/8//z//P/8//z//P/8//z//P/8//z//P/8//z//P/8
//z//P/8//z//P/8//z//P/8//z//P/8//z//P/8//z//P/8//z//P/8//z/+v/6//r/
+v/8//z//P/8//r/+v/6//r/+P/4//j/+P/6//r/+v/6//r/+v/6//r/+v/6//r/+v/4
//j/+P/4//r/+v/6//r/+v/6//r/+v/6//r/+v/6//z//P/8//z/+//6//n/+P/4//j/
+P/4//n/+f/6//v//P/8//3///8CAAMABQAFAAQABAAEAAMAAAAAAAAAAAABAAMABAAH
AAcABgAFAAQABQAGAAYABgAFAAUAAwAAAP3/+v/5//n//P/8//z//P/6//n/+P/4//f/
9f/1//X/9f/1//P/8//z//T/9P/0//b/9v/2//b/8//z//T/9P/2//f/9//1//b/9f/x
/+7/7P/x//r/BwATACEANQBLAGIAfwChAMQA3wDuAOMAsQBlABUA0P+k/5T/kf+K/4r/
kP+b/6P/rP+z/7j/vP/B/8n/z//V/9r/4P/j/+T/5P/n/+n/7P/w//H/8v/y//D/8P/y
//L/8v/y//L/8//x//H/8f/x//P/8//0//T/9v/2//f/9//3//f/9//3//f/9//4//j/
+f/5//n/+P/2//b/9v/3//n/+f/5//n/9//3//f/9//5//r/+v/6//v/+//7//v/+P/4
//n/+//9//3//f/9//v/+//7//v//v/+/wAAAAADAAMAAwADAAQAAwACAAEABQAFAAYA
BgAGAAYABwAIAAgACAAIAAkACgAKAAkACQAGAAYABgAGAAgACQAJAAkABgAGAAYABgAG
AAYABQAEAAYABgAGAAYABQAEAAIAAQADAAQABAAEAAQABAADAAMABQAFAAUABQAFAAQA
AwADAAAA////////AQABAAEAAQD///3//f/9//z//P/9//7/AAD//////f/7//3//f/9
//v/+//8//z//v/9//3//f8AAAAAAAAAAP7//v/+//7///////7//v8BAAEAAQAAAP7/
////////AQACAAIAAgAAAAEAAQAAAAAA////////AgACAAIAAQABAAEAAQABAP//////
////AAAAAAAAAAAAAAAAAAAAAAMAAwADAAIAAAD//////////////////wAAAAAAAP//
//8AAAAAAAAAAAAAAQABAP7//v/+//3//f/9//7//v////////////3//f/+//7/AAAB
AAEAAAD////////+/wAAAQABAAEAAQABAAEAAQD//wAAAAD//wMAAwADAAMABAACAAIA
AgACAAIAAwAFAAcABwAGAAYABwAIAAkACwALAA4ADgAOAA0ACgAKAAoACgAMAA0ADQAP
ABAAEAAQABAAEAAQAA8ADgANAA0ACwAIAAUAAgABAAEABAAEAAQABAAGAAUABAAEAAEA
////////AQABAP/////9//7//v/+//7//v/+//7//v///wEAAgACAAMAAwABAAQAAwAB
AP7//P/9/wQAEQAfAC8AQQBXAHAAjQCvAMwA4wDqANkApwBdAA0Azv+w/6T/m/+Y/5r/
nv+l/6//uP+//8T/yP/L/9H/1//d/+T/6v/v//L/9P/1//X/9v/5//v//f/+//z//P/+
//7//P/8//z//f////////////////8AAAAA/v/+//////8BAAEAAQABAP////8AAAAA
AQABAAEAAAAAAAAAAAABAAEAAQABAAEAAQABAAEAAQABAAIAAgACAAUABQAFAAUABAAE
AAUABwAFAAUABQAFAAUABQAFAAUABgAGAAgACAALAAsACwALAAsACwALAAsADQANAA4A
DgAQABAAEQASABEAEAAPAA8AEgASABEAEQAQABAAEAAQABEAEQAQAA8ADgAOAA4ADgAO
AA4ADQAMAA4ADgAOAA4ADAAMAAsACwANAA4ADgAOAA4ADgANAA0ACwALAAsACwANAAwA
CwALAAgABwAHAAcABwAHAAcABwAHAAUABQAFAAIAAgADAAQABgAFAAUAAwADAAUABQAF
AAUABQAGAAYABgAFAAUABQAEAAQABAAEAAYABgAGAAYABQAFAAQABAAHAAcABwAGAAYA
BwAHAAcABQAGAAYABgAHAAkACgAKAAgABwAHAAcACAAIAAgABwAFAAUABQAFAAUABQAF
AAUABgAGAAYABgAEAAQABAAEAAUABQAFAAQABAADAAMAAwADAAMAAwADAAQABAAEAAMA
AQACAAIAAgACAAIAAwADAAQABAAEAAMAAQABAAIAAgADAAMAAwADAAMAAwAEAAQAAwAD
AAIAAAABAAEAAQAAAAAAAQABAAEAAQABAAEAAQABAAIAAgABAAEAAwADAAMAAQACAAIA
AwADAAIAAgACAAIAAgADAAMABAAFAAQABAAFAAcACQALAA4ADwAPAA4ADQALAAwADAAM
AAwACgALAAsADQAQABAAEAAQAA8ADgAMAAoACQAJAAcABAAFAAIAAQABAAIAAgACAAIA
AgABAAAAAAD///3//f/9//3//f/7//v//f/+//7//v/8//z//P/8//3//f/+//7//v//
/////f/+//3/+//4//b/+/8EAA8AGwAtAD8AUwBqAIkAqQDKAOUA8ADhAK8AZQAXANT/
sP+i/5v/lP+U/5j/nf+n/7D/uf++/8L/yf/R/9X/2//i/+T/5//s/+7/8f/1//j/+P/5
//r/+v/4//j/+v/6//r/+v/6//v/+//7//v/+//9//3//v/+//7//v///////f/9//3/
/f//////AAAAAP////////7//v/+//7///////////////////////////8AAAAAAAAB
AAEAAQABAAAAAAABAAMAAwADAAMAAwADAAMAAwADAAYABgAIAAgACQAJAAkACQAJAAkA
CQAJAA0ADQAOAA4ADQAMAAwADAAOAA4ADgAPABIAEgARABEADgAOAA4ADgARABEAEAAP
ABAAEAAQABAADgAOAA0ADAAMAAwADAAMAA4ADgANAA0ACwAMAAwADAALAAoACAAHAAoA
CwAMAA0ACwAKAAkACQAIAAcABwAHAAcABwAHAAcABQADAAMAAwACAAIAAwAEAAQAAwAD
AAEAAQADAAMAAwAFAAUABgAGAAUAAwACAAEAAwAEAAUABgAFAAQAAwACAAUABQAEAAQA
BQAFAAUABAACAAMAAwADAAQABgAHAAgABgAHAAcABgAGAAUABQAFAAYABgAGAAUABQAF
AAUABQAHAAcABwAHAAUABAADAAIABAAEAAQABAAFAAUABQAEAAQAAwADAAMAAwADAAMA
AwACAAIAAgABAAMABAAEAAQABAAEAAUABQADAAIAAQD//wEAAQACAAIAAQABAAEAAQAB
AAEAAgACAAQABQAFAAQAAgABAAAA/v///wEAAgADAAMA/////wAAAAAAAAAAAAABAAEA
AgADAAQABAAFAAcACAAJAAsACwAKAAoACgAJAAgACAAIAAgACgALAAsADQANAAwACwAK
AAsADAAMAAwACQAJAAcABAADAAAA/////wIAAgACAAIAAAD///7//v////3//f/9//3/
/f/7//v/+v/6//n/+P/7//z//f/+//v/+//8//z//v///////f/+//3/+//2//T/9/8C
AA8AHQAtAEEAWQBuAI0AtQDeAP8ADgEBAc8AgQAvAOb/uP+o/53/lv+W/5r/of+r/7L/
tf+6/8D/xf/L/9H/1//e/+L/5//o/+r/8f/z//T/9v/3//j/+P/4//j/+v/6//r/+v/6
//v//f/9//3//f/7//v//P/8//z//P/9//3/+//7//v/+//9//3//v/+//////////7/
/v/+//7///8BAAEAAQABAAAA///+//3//v8AAAEAAgABAAEAAQABAAAAAAABAAMAAwAD
AAMAAwADAAMAAwADAAUABgAJAAoACQAJAAkACQAJAAkACQAJAAwADQAPABAADgAOAA8A
EAASABIAEgATABIAEgARABEAEgASABIAEgATABMAEgARABAAEAAQABAAEAAQAA8ADgAO
AA4ADgAOAA4ADgANAA0ADQAOAA4ADgAMAAwACwALAAkACQAJAAkACQAIAAcABwAGAAUA
BQAFAAUABQAFAAUABwAFAAUABQAEAAQABQAGAAQAAwADAAEA//8BAAEAAQACAAMABQAG
AAQAAwADAAMABQAGAAcACAAIAAgACAAIAAgABwAFAAQABwAHAAcABgAGAAcABwAHAAcA
CAAIAAgACAAJAAkACAAGAAUABQAFAAYABgAGAAUABQAFAAUABQAFAAUABQAFAAQABAAE
AAQAAgACAAIAAgAFAAUABQAEAAQAAwADAAMABQAFAAUABQACAAIAAgABAAIABAAFAAYA
BQAEAAQAAwAAAAAAAAD//wEAAQACAAIAAQABAAEAAQABAAEAAgACAAIAAwADAAIAAQAB
AAEAAAAAAAEAAQABAAEAAQABAAEAAwACAAIAAgACAAIAAQABAAIAAwACAAIAAwAFAAcA
CQAMAA0ADAAMAAwACwAKAAoACgAKAAoACwALAA0ADAAMAAwADAAOAA4ADQAMAAkACQAH
AAQAAwAAAP////8AAAAAAAAAAAIAAQAAAAAA/f/7//v/+//9//3/+//7//n/+v/6//r/
/P/8//z//P/5//n/+v/6//7///////3/+v/7//v/+P/4//3/BAAPAB0ALwBDAF0AegCZ
AL8A4gD/AAYB9QC/AG8AGwDY/7b/rP+j/57/nv+g/6X/r/+4/7v/wP/E/8v/0f/X/9v/
4P/k/+f/6v/w//P/9f/2//j/+f/6//r/+f/4//n/+P/5//r/+//9//v/+//7//v/+//7
//z//P/6//r/+//7//3//f/9//3//f/9//7//v/9//3//f/8//7//v/+////////////
////////////////AAAAAAAAAQABAAEAAQAAAAAAAQADAAMAAwADAAMAAQABAAEAAQAE
AAQABgAGAAcABwAHAAcACwALAAsACwALAAsADAAMAAwADAANAA4AEAAQABAAEQAQABAA
DwAPAA4ADgAOAA4ADwAPAA4ADQAMAAwADAAMAAoACgAJAAgACAAIAAgACAAIAAgABwAH
AAkACgAKAAoACAAIAAcABwAJAAkACQAJAAcABgAFAAUABAADAAMAAwADAAMAAwADAAUA
AwADAAMABAAEAAUABgAFAAMAAgD//wEAAwADAAMAAwADAAQABAACAAEAAQABAAIAAgAC
AAIABAAEAAQABAADAAMAAgACAAUABQAFAAQABAAFAAUABQAFAAYABgAGAAYABwAHAAYA
BgAFAAUABQAGAAYABgAFAAUABQAFAAUABwAHAAcABwAGAAYABgAGAAQABAAEAAQABQAF
AAUABAAEAAMAAwADAAMAAwADAAMAAgACAAIAAQABAAIAAgACAAEAAAAAAP//AAAAAAAA
//8BAAEAAgACAP//////////AAABAAMABAACAAMAAwACAP////////7/AAABAAEAAQAB
AAEAAQABAAEAAgACAAAA/v/+//7//v/9//3//v///wEAAgAEAAcABwAHAAgABwAKAAoA
CgAJAAgACAAIAAgABgAHAAcACQALAAwADQAOAA0ADAAKAAgACQAJAAcABAADAAAA////
/wAAAAAAAAAAAAD///7//v/8//n/+P/3//n/+f/3//f/+f/6//r/+v/4//j/+P/4//f/
9//4//j/+P/5//n/9//4//f/9//2//j/+/8EAA0AGwApAD8AWQB0AJUAtwDWAOsA8gDZ
AJ8ATwADAMr/rP+i/5v/kv+S/5j/of+r/7T/u//C/8b/y//P/9P/2f/e/+T/6f/s/+z/
7f/v//L/8v/z//T/9P/2//b/+P/4//b/9v/2//f/9f/1//X/9f/3//f/+P/4//j/+P/5
//n/+f/5//n/+f/3//f/+P/4//n/+f/5//j/+f/6//v//f/8//v/+v/5//n/+f/5//n/
+v/8//3//v/+//3//P/7//z//P/9/////f/9//3//f////////////7//v8AAAAAAQAB
AAEAAQAFAAUABQAFAAUABQAGAAYACAAIAAkACgAKAAoACgALAAoACgAJAAkACgAKAAoA
CgAJAAkACAAHAAYABgAGAAYABAAEAAMAAgAEAAQABAAEAAQABAADAAMAAQACAAIAAgAD
AAQABAAFAAMAAwADAAMABQAEAAMAAwAEAAMAAwADAAIAAQAAAP/////9//3//f/6//r/
+//8//z/+//7//n/+v/9//7////+//3//f/8//3//f/+/////v/+//7//v/+//7//v/+
///////+//7//f/9//3//P/+//////////3//v/+//7//P/9//3//P/9//3//v//////
/v/9//v//f/9//3//f/9//3//f/9//z//P/8//z//v/+//7//v/+//3//P/6//v/+//8
//3/+//7//v/+//6//r/+v/5//v//P/8//z/+v/6//v/+//8//z//P/7//v/+//8//z/
+v/5//j/9//3//f/+P/4//b/9//3//b/9v/3//j/+P/4//n/+f/5//f/9//5//j/+v/6
//r/+v/5//n/+v/7//z//P/9/////////wAA//8CAAIAAgABAAAAAAAAAAAA/v//////
AQADAAQABQAGAAQABAADAAIAAQABAP///P/7//j/9//3//b/9v/2//b/+P/3//b/9v/z
//H/8f/x/+//7//t/+3/7v/w//H/8v/w//D/8P/w//H/8f/y//L/8v/z//P/8f/w//H/
8f/u/+7/7//2/wEADQAfADMASQBmAIcArQDQAO0A+gDpALcAawAZANL/qP+c/5X/jv+O
/47/kf+b/6b/q/+w/7b/u//D/8f/y//Q/9b/2//e/+D/4//l/+b/6P/p/+r/6v/q/+r/
7P/s/+7/7v/u/+//7//v/+//7//v/+//8P/w/+7/7v/v/+//7//v/+//7//v/+//8P/w
//H/8f/x//D/8P/w//D/8f/v/+//7//v//D/8f/y//P/8//0//T/9P/z//P/8//z//L/
8v/z//X/8//z//P/8//1//X/9f/1//j/+P/6//r/+v/5//j/9//7//v/+//7//v/+//8
//z//f/+/wAAAgACAAIAAgADAAIAAgABAAEAAgACAAIAAgABAAEAAAD//wAAAAAAAAAA
/v/+//3//P/6//r/+v/6//3//v/+/////v/+//3//P/+//7//f/9//v/+//7//v/+v/4
//b/9f/1//X/9v/3//X/9f/1//X/9f/z//P/8//w//D/8f/y//L/8f/x/+//8f/z//P/
8//z//P/9P/0//L/8f/x//H/8//0//X/9v/2//b/9v/2//X/9f/0//T/9f/1//X/9P/1
//f/+P/5//n/+v/6//r/9//3//b/9P/1//X/9v/3//j/+P/4//f/9f/1//X/9f/1//X/
9f/1//b/9v/2//b/9v/2//b/9v/2//X/9P/y//T/8//z//P/9f/1//X/9f/y//L/8v/x
//L/9P/1//b/9f/0//T/8//0//T/9P/z//P/8//0//T/8//z//P/8//1//X/9v/2//T/
8//x/+7/7v/v//D/8P/y//P/8//z//H/8f/y//D/8P/w//D/8P/x//P/9f/2//b/9//5
//j/+f/7//v//v/+//7//f/9//7///8AAP3//f/8//3//v/+//7//v8AAAAA///+//v/
+//5//b/9v/0//T/9f/2//b/9v/2//T/8//y//L/8f/v/+//7//u/+3/6v/p/+r/7P/t
/+7/7P/s/+z/7P/t/+3/7v/u//D/8f/x/+//7v/t/+v/5v/m/+v/9P8BAA8AHQAxAEkA
ZACDAKsA0ADrAPgA6wC9AHEAGwDU/67/oP+V/47/jv+S/5f/nf+m/6v/sv+2/73/w//J
/83/1P/Y/9n/4P/k/+P/5f/q/+v/6//r/+r/6v/q/+z/7P/u/+7/7v/v/+3/7f/t/+3/
7v/v//H/8v/y//L/8//z//L/8f/w/+//8P/x//P/9P/0//P/8v/w//L/8v/y//P/8//z
//P/8//z//P/8//z//X/9v/2//b/9f/1//X/9f/2//b/9//5//n/+f/5//n/+//7//v/
+//8//z//v/+//3//f/9//3///////////8DAAMABAAEAAQABAAFAAYACAAIAAgACQAJ
AAgABgAFAAUABgAHAAgABwAHAAYABQACAAIAAgACAAQABAADAAIAAAAAAAAAAAAAAAAA
/////wEAAgACAAIAAAAAAP////8BAAEAAQABAAEAAAD//////v/9//3//f/7//v/+//7
//v/+f/5//n/+P/4//n/+v/6//n/+f/3//n/+//7//v/+f/5//r/+v/8//v/+//7//z/
/P/8//z//P/8//z//P/7//v/+v/6//v/+//7//r/+v/7//v/+//9//7//v/+//z//f/9
//z//f/9//7///////7//f/7//3//f/9//3////////////8//z//P/8//z//P/8//z/
/f/9//3//P/8//v/+//7//3//f/9//3/+v/6//r/+f/5//r/+v/6//z//P/9//3//P/8
//z/+//9//3//v/+//v/+//7//v/+//7//z//P/6//v/+//6//n/+f/5//j/+v/7//v/
+//9//n/9P/2//b/9v/2//j/+f/7//3//v/+////AQACAAMABQAFAAQABAAEAAMABAAE
AAQABAACAAMAAwAFAAYABgAGAAYACAAIAAcABgAFAAUAAwAAAP///P/7//v//P/8//z/
/P/6//n/+P/4//j/9//4//n/+P/3//T/8//z//T/9P/0//X/9v/3//j/9f/1//b/9v/4
//n/+f/3//j/9f/1//L/8v/3/wAACwAZACkAPwBVAG4AiwCtAM4A5wDwAN8AqQBfABEA
0P+u/6L/m/+W/5b/mP+d/6f/sv+3/7z/wv/L/9H/1f/b/97/4v/l/+b/6P/t/+//8P/y
//P/9P/0//T/9P/2//b/9P/0//T/9f/z//P/8//z//X/9f/2//b/+P/4//n/+f/5//n/
+f/5//f/9//4//j/+f/5//n/+P/4//j/+P/5//n/+f/5//n/+f/5//n/+f/5//r/+v/6
//n/+f/5//n/+v/6//v//f////////////3//f/9//3//v/+/wAAAAABAAEAAQABAAMA
AwADAAMAAwADAAQABAAEAAQABQAGAAYABgAGAAcACAAIAAcABwAGAAYABgAGAAcABwAG
AAUABgAGAAYABgAGAAYABQAEAAIAAgACAAIAAgACAAEAAQADAAQABAAEAAIAAgABAAEA
AwADAAMAAwABAAAA//////7//f/9//3//v///wAAAQD///3//f/9//3//v8AAAIAAAD/
/////f/9//////////////8AAAAAAAD////////+//7//v/+/wAAAAAAAAAAAQABAAAA
AAADAAMAAwACAP/////+//3///8AAAAAAAD+///////+/wAA////////AAAAAAAA////
/////////////////////P/8//z//P/+//7//v/+/wEAAQABAAAA///9//z/+//8//3/
/v////z//P/8//v/+f/6//r/+v/7//z//v////7//v/+//3//f/9//7//v/7//v/+//7
//v/+//8//z//P/9//3//P/7//v/+//6//z//f/9//3//f/9//z//P/8//z//P/7//v/
/P/9//7//v///wEABAAFAAcABwAIAAgACAAHAAYABgAGAAYABgAHAAcACQAKAAoACgAK
AAoACgAJAAgABQAFAAMAAAD///z/+//7//z//P/8//z//P/7//r/+v/5//f/9//3//n/
+f/3//f/9f/2//b/9v/4//j/+P/4//X/9f/2//b/+P/5//n/9//6//n/+f/4//L/8//6
/wUAEwAhAC8AQwBaAHMAkwC2ANUA6ADlAMMAgwA1AOr/tv+i/5n/kv+Q/5L/l/+h/6r/
sf+2/7r/v//F/83/0//a/97/4//m/+r/6//r/+7/8P/x//L/8v/y//L/9P/0//L/8v/y
//P/9P/1//b/9//0//P/8//y//X/9v/4//n/9//3//f/9//1//X/9v/2//n/+f/5//j/
+P/4//j/+f/3//f/9//3//f/9//3//f/9f/2//b/9v/5//n/+f/5//b/9v/3//n/+//7
//v/+//9//3//f/9//3//P/9//z//f/9//3//f8BAAEAAQABAAMAAwAEAAQABgAGAAcA
CAAGAAYABgAHAAgACAAHAAcABgAGAAYABgAHAAcABgAFAAYABgAGAAYABgAGAAUABAAG
AAYABgAGAAQABAADAAMAAwAEAAQABAAEAAQAAwADAAIAAQAAAP//AQAAAP/////8//v/
+//7//z//f/+/////f/7//v/+//6//r/+//8//z/+//7//n/9//5//n/+f/6//v//f/+
//7//f/9//3//P/8//z//P/+//7//v/+//3//f/8//z//f/9//3//P/+////////////
AAAAAAAAAgADAAMAAgAAAP///////wAAAAAAAP/////////////9//3//f/9//7//v/+
//7//v/+//7//v/////////+//7//f/9//3/+//7//v/+//8//z//P/7//v//P/8//z/
/v/+///////+//7//v/9//3//f/+//7//f/9//3//f/7//v//P/8//7///////7////9
//z//P/8//z//P/9//3//v////7//v///wEAAAABAAMAAwAFAAYABwAHAAQABAAEAAQA
BAAFAAUABwAKAAoACgAKAAgACAAHAAYABwAHAAUAAgD///z/+//7//7//v/+//7//P/7
//r/+v/3//X/9f/1//b/9//2//f/9f/2//b/9v/4//j/+P/4//X/9f/2//b/+v/7//v/
+f/6//n/9//2//L/8f/6/wcAFQAlADkATwBqAIkArQDUAPMABgH9ANEAiQA3AOj/tv+k
/53/mP+W/5r/nf+n/7D/t/+6/77/w//J/8v/0f/Y/97/4//o/+j/6//t/+7/8P/x//L/
8v/y//L/9P/0//T/9P/0//X/9v/3//j/+f/3//f/+P/4//j/+P/5//n//f///wEAAwAD
AAMABAAEAAcABwAHAAYABAAEAAQABQAGAAcACAAJAAkACQAJAAkABwAIAAgACAALAAsA
CwALAAgACAAJAAsACwALAAsACwANAA0ADQANAAwADAAOAA4ADwAPAA8ADwARABEAEQAR
ABMAEwAUABQAFAAUABUAFgAWABYAFgAXABoAGgAZABkAFgAWABYAFgAXABcAFgAVABYA
FgAWABYAGAAYABcAFgAUABQAFAAUABIAEgARABEAEQASABIAEgAUABQAEwATABMAEwAT
ABMAEwASABEAEQAPAA0ADAALAAsACwALAAsADQALAAsACwAKAAoACwAMAAwACwALAAkA
BwAJAAkACQAKAAsADQAOAAwACwALAAsADAAMAAwADAAOAA4ADgAOAA0ADQAMAAwADwAP
AA8ADgAOAA8ADwAPAA4ADgANAAwADgAPAA8ADgAOAA0ADQANABAAEAAQAA8ADwAPAA8A
DwAMAAsACgAJAAkACgALAAwADAAMAAwADAANAA0ADQAMAAwACwALAAsACQAJAAkACQAK
AAoACgAJAAcACAAIAAgACgAKAAsACwAKAAoACgAJAAcABwAIAAgACAAJAAoACwAJAAkA
CgAKAAgACQAJAAgABwAHAAcABgAGAAcABwAJAAoACgAKAAoACgAIAAcABwAHAAoACgAL
AA0ADgAPABEAEQASABIAEgARABAAEAAQABAAEAARABEAEwAWABYAFgAWABMAEgAQAA4A
DwAPAA0ACgAJAAYABQAFAAgACAAIAAgACAAHAAYABgAFAAMAAwADAAEAAQD/////AQAC
AAIAAgAAAAAAAAAAAAIAAwAFAAYABwAHAAYAAwAAAAEAAQAAAP7///8GABEAHwAtAD8A
VwB0AJEAswDaAPkACAH9ANMAiQA5APD/xv+0/6f/nv+e/57/o/+v/7r/w//G/8r/z//V
/9v/3f/g/+b/7f/y//T/9f/3//j/+f/5//n/+P/5//r//f/+//7//v/+/////f/9//3/
/f//////AAAAAP7//v/////////////////9//3//v/+/wEAAQABAAAAAAAAAAAAAQD/
/////////wEAAQABAAEA//8AAAAAAAABAAEAAQABAAIAAgADAAUABAADAAIAAQACAAMA
BAAFAAQABAAGAAYABQAFAAUABQAJAAkACQAJAAkACQAKAAoACwAMAA4AEAAOAA4ADgAP
AA4ADgANAA0ADQAOAA8AEAAOAA0ACwAJAAoACgAKAAoACAAIAAcABgAGAAYABgAGAAcA
CAAIAAkACAAIAAcABgAHAAgACAAJAAcABwAHAAcABwAGAAUABQAFAAUABgAHAAYABQAE
AAMAAwABAAEAAQACAAIAAwAEAAIAAQABAP////8BAAEAAQABAAEAAgACAAQAAwADAAMA
AwACAAEAAAACAAIAAgACAAUABQAEAAQABAADAAIAAAACAAMAAwADAAEAAgACAAIAAAAB
AAEAAAACAAEAAQABAAAAAAAAAP////////////8BAAEAAQABAP7//v/+//7/AAAAAAAA
AAAAAP///v/8//3//f/+/////f/9//3//f/6//r/+v/5//r//P/9//7//f/8//z/+//8
//z//P/7//n/+f/6//r/+v/7//z//f/9//3//v/+//3//f/8//r/+//7//v/+v/4//n/
+f/5//n/+f/5//n/+f/6//r/+f/4//n/+P/3//n/+v/6//v/+f/6//3//f/7//3//f/8
//3///8AAAAAAgACAAMAAwADAAMAAwADAAQABQAFAAIABAAFAAcACAAEAAMAAgAAAP7/
/v/7//v/+//6//n/+P/7//r/+v/4//j/+P/4//b/9v/2//b/9f/0//P/8v/y//L/8v/y
//L/8v/y//L/8P/w//D/8P/x//L/8//0//L/8v/y//L/8P/w//D/8P/5/wIACwAUACAA
KgA0AA==
         </WaveFormData>
      </LeadData>
      <LeadData>
         <LeadByteCountTotal>10000</LeadByteCountTotal>
         <LeadTimeOffset>0</LeadTimeOffset>
         <LeadSampleCountTotal>5000</LeadSampleCountTotal>
         <LeadAmplitudeUnitsPerBit>4.88</LeadAmplitudeUnitsPerBit>
         <LeadAmplitudeUnits>��V</LeadAmplitudeUnits>
         <LeadHighLimit>2147483647</LeadHighLimit>
         <LeadLowLimit>268435456</LeadLowLimit>
         <LeadID>V6</LeadID>
         <LeadOffsetFirstSample>0</LeadOffsetFirstSample>
         <FirstSampleBaseline>0</FirstSampleBaseline>
         <LeadSampleSize>2</LeadSampleSize>
         <LeadOff>FALSE</LeadOff>
         <BaselineSway>FALSE</BaselineSway>
         <ExcessiveACNoise>FALSE</ExcessiveACNoise>
         <MuscleNoise>FALSE</MuscleNoise>
         <LeadDataCRC32>3132042096</LeadDataCRC32>
         <WaveFormData>
+P/4//j/+P/4//j/+P/4//j/+P/4//j/+P/4//j/+P/4//j/+P/4//j/+P/4//j/+P/4
//j/+P/2//b/9v/2//j/+P/4//j/+P/4//j/+P/4//j/+P/4//j/+P/4//j/9//2//X/
9P/1//b/9//4//b/9v/2//b/9v/2//b/9v/2//b/9v/2//b/9v/2//b/+P/4//j/+P/2
//b/9v/2//b/9v/2//b/9v/2//b/9v/2//b/9v/2//j/+P/4//j/9v/2//b/9v/0//T/
9P/0//X/9f/1//X/9v/3//j/+f/8//3///8AAAAAAAAAAAAA/P/8//z//P/+//7/AAAB
AAAAAQABAAAAAQACAAMABAACAAEAAAD+//v/+P/3//b/+P/4//j/+P/4//f/9v/1//T/
8//y//L/8v/y//H/8f/x//L/8v/y//L/8v/y//H/8f/x//L/8v/z//T/9P/z//L/8f/u
/+v/6f/s//P//P8GABAAHQAqADkATQBnAIMAmgCrAKcAigBbACoA/P/c/83/x//A/7z/
v//D/8f/zf/Q/9P/1P/X/9r/3v/h/+P/6P/s/+r/6P/p/+r/7f/u//D/8P/w//D/8P/w
//D/8P/w//D/8P/u/+7/7v/u/+7/7v/v/+//8f/x//L/8v/y//D/8v/y//L/8v/y//L/
8//z//P/8//z//P/8//z//f/9//2//X/8//z//T/9P/3//f/9//2//b/9//3//f/9f/1
//X/9//4//j/+P/3//f/9//3//f/+v/7//z//P/+//7//v/+//////////7/AQABAAMA
AwADAAMAAwAGAAQABAAGAAYACAAIAAgACAAGAAYABgAHAAgACQAKAAsACgAJAAgABwAJ
AAkACQAIAAoACgAJAAkACAAGAAUAAwAFAAUABQAFAAQAAwADAAIAAgACAAIAAgAEAAIA
AAD///7//v/9//3//f/9//3//f/7//r/+v/6//r/+v/6//v//P/8//z//f/7//v//P/8
//r/+v/7//v/+//6//r/+v/8//z//P/9//3//f/9//3//f/9//z//P8AAAAAAAD///z/
/P/8//3/////////AAD+//7//f/9//z//P/9//3//f/+//7//f/6//r/+v/8//z//P/8
//z//P/8//z/+//9//3//v/+//7///////7//P/8//v/+//9//3//f/7//v//P/8//v/
+//7//v/+//9//3///////7//P/7//n/+f/5//n/+v/8//z//P/7//v//P/8//z/+//7
//z//P/8//v/+//7//3//f/+//7//P/8//v/+//7//v/+//7//3//v/+/wAAAAD+//7/
/v/+/wEAAQABAAEAAAABAAIAAwACAAMABQAGAAcACAAJAAoABgAGAAYABgAIAAgACgAL
AAoACwALAAoACgAKAAoACgAKAAkACAAGAAMAAAD///7/AAAAAAAAAAAAAP///v/9//z/
+//6//r//P/8//v/+//5//r/+v/6//z//P/8//v//f/9//7//v/9//7//v/9/wAA///8
//v/9//2//v/BgAQABwAJwA4AEcAXQB1AI0AogCrAKUAiABZACgA/v/o/93/0f/K/8j/
yf/N/9P/2f/c/93/3v/h/+T/6P/r/+//8v/0//b/+P/3//b/9f/4//r/+v/6//r/+v/6
//r/+v/6//r/+v/8//z//P/8//z//P/9//3/+//7//z//P/8//r//P/8//r/+v/6//r/
/f/9//3//f/9//3//f/9///////+//3//////wAAAAAAAP///v/8//3///8AAAEAAQAB
AAEAAwACAAIAAgABAAMAAwADAAMAAgADAAQABAAFAAYABwAIAAkACQAJAAgACQAJAAsA
CwANAA0ADQAQAA4ADgAQABAAEgASABIAEgASABIAEgATABMAEwATABMAEQARABEAEQAR
ABEAEQAQABIAEgARABEADwAOAA4ADQAPAA8ADwAPAA4ADQANAAwACgAKAAoACgAMAAoA
CAAHAAYABgAFAAUABQAFAAUABQAFAAQABAAEAAIAAgACAAMABQAEAAMAAwADAAMABAAE
AAIAAgADAAMABQAEAAQABAADAAIAAQABAAMAAwADAAMAAwADAAIAAgAEAAQABAADAAIA
AgACAAMAAQABAAEAAgAFAAYABgAHAAQABAAFAAUABQAGAAYABQACAAIAAgAEAAIAAgAC
AAIABAAEAAQAAwADAAMABAAEAAIAAwADAAIAAgACAAEAAQADAAMAAwABAAEAAgACAAEA
AQABAAEAAQD/////AQABAAMAAgACAAEAAQABAAEAAgACAAIAAgABAP//AAAAAAAA////
/wAAAAACAAEAAQABAP////8AAAAAAgACAAEAAQD/////////////AAAAAAAAAAAAAAAA
AQABAAAAAAAAAAAAAAABAAEAAQABAAIAAwAEAAUABgAHAAkACgAIAAgACAAIAAgACAAI
AAgACAAIAAoACwAMAA0ADQAMAAsACgAJAAgABwAHAAcABgAEAAIAAgACAAAAAAAAAAAA
AAD///7//f/9//3//f/+//3//P/6//n/+v/8//3//v/9//z/+//5//r/+//9//7//f/+
//7//f/6//n/+v/3//P/9v///wgAEAAcACkANABDAFkAcQCNAKYAsQCtAJAAYQAwAAIA
6P/f/9X/zP/I/8n/yf/P/9P/2P/b/9z/4f/m/+j/7f/v//D/8v/0//T/9f/4//v/+//8
//v/+v/6//r/+v/6//r/+v/6//r/+v/6//r/+v/6//r/+//7//v/+//8//z//P/6//z/
/P/+//7//v/+//3//f/9//3//f/9//3//f///////v/9//3//f/+//7//////////v/+
//////////3//f/9////AgACAAIAAQABAAEAAQABAAIAAwAEAAQABgAGAAYABgAGAAcA
CAAIAAsACwANAA0ACwALAAsADgAOAA4AEAAQABIAEgASABIAEgASABIAEwAVABUAFQAV
ABMAEwATABMAEwATABMAEgASABIAEQARABMAEgASABEADwAPAA8ADwAMAAsACwAKAAwA
DAAMAAwACgAIAAYABQAGAAYABQAFAAUABQAFAAUAAwACAAIAAgACAAIAAgADAAMAAgAB
AAEAAQABAAIAAgAEAAQABQAFAAQAAgABAAAAAwAEAAUABwAEAAMAAgABAAIAAwADAAQA
BAAEAAQAAwACAAIAAgADAAQABQAGAAgABwAGAAQAAwAEAAQABQAFAAUABgAGAAUAAgAC
AAIABAADAAQABQAGAAUABAADAAEAAwADAAQABAACAAMAAwACAAIAAgABAAEAAQABAAEA
//8BAAIAAgABAAEAAQABAAEAAwADAAUABQACAAAA///9//7///8AAAIAAAAAAAAA////
/wAAAAAAAAAAAQADAAQAAQD///7//f/+////AQACAAIA/v///wAAAAAAAAAAAAABAAEA
AQABAAIAAwAEAAUABgAHAAkACgAIAAgACAAIAAYABgAGAAYABwAIAAsADQANAA0ADAAK
AAwADAAMAAwACAAHAAYABAACAAAAAAAAAAEAAgADAAQAAgABAAAA///+//3//P/8//z/
/P/7//v/+f/6//r/+v/7//z//f/9//3//f/+//7//f/+//7//f/+//3/+v/3//P/9v/9
/wgAEgAcACkAOABHAFkAdwCZALQAwwC/AKIAcwBEABQA9v/n/9f/zv/M/8v/zf/T/9f/
2P/Z/9z/3//k/+j/6//t/+7/8P/w//D/9f/2//f/+P/6//r/+v/6//r/+v/6//r/+v/6
//r/+v/6//r/+v/8//z//f/9//3//f/+//7//P/6//z//P/+//7//v/+////////////
/f/9//3//f8BAAEAAAD///3//f/+//7/AQABAAEAAAACAAMAAwADAAEAAQABAAMABAAE
AAQAAwABAAEAAQABAAQABQAGAAYACAAIAAgACAAJAAkACQAIAAsACwANAA0ACwALAAsA
DgAPABAAEwAUABIAEgASABIAFAAUABQAFQAVABUAFQAVABMAEwATABMAEwATABMAEgAU
ABQAEwATABMAEgASABEAEQARABEAEQAOAA0ADQAMAAoACgAKAAoACgAIAAYABQAEAAQA
AwADAAMAAwADAAMAAwACAAIAAgACAAIAAgADAAMAAgABAAEAAAD//////v///wAAAgAD
AAEAAAAAAAAAAQACAAMABQADAAMAAwADAAEAAQAAAAAAAgACAAIAAQACAAIAAgADAAMA
AwADAAQABAAEAAMAAwACAAIAAwADAAEAAgACAAEAAgACAAIABAACAAIAAgACAAIAAgAC
AAEA/////wAAAAACAAMAAwACAAAAAAD//////////////f/9//7//v/9//7///8AAAEA
/////wEAAQD///7//v/9//3//f/9//7//v/+//7//f/9//7//v/+//////8AAAAA/v/9
//3//f/9//3//v/+/wAAAAD/////AQD+//7//v/+//7///////////8AAAEAAgADAAQA
BQAHAAgACAAIAAgACAAGAAYABgAGAAYABgAIAAkACAAJAAkACAAKAAoACgAKAAYABQAE
AAIAAAD+//7//v/8//z//P/8//3//f/9//3//P/7//r/+v/6//r/+f/5//n/+v/6//r/
+v/6//r/+f/5//n/+v/6//v//P/8//v/+P/5//j/9//1//j///8GAA4AGgApADgASwBh
AH8AmwCyAL0AtwCWAGUAMgAGAO7/4//X/9D/zv/L/83/0//X/9j/2f/c/+H/5P/m/+n/
7f/u/+7/7v/y//X/9P/1//j/+v/6//r/+f/4//f/9v/3//j/+f/6//j/+P/4//j/+P/4
//n/+f/3//f/+P/4//r/+P/6//r//P/8//z//P/7//v/+//7//v/+//7//v//f/9//z/
+//7//v//P/8//////////7//v/////////9//3//f///wAAAAAAAP///f/9//3//f//
/wEAAwAEAAIAAgACAAIABgAHAAgACAAHAAcACQAJAAkACQAJAAwADgAOABAAEAAOAA4A
DgAOAAwADAAMAA0ADwAPAA8ADwAPAA8ADwAPAA0ADQANAAwADAAMAAsACwANAAwADAAL
AAsACwALAAsACAAHAAcABgAIAAgACAAIAAgABgAEAAMAAgACAAEAAQABAAEAAQABAAEA
AAAAAAAAAgACAAIAAwACAAAA/v/9//////8AAAAAAAAAAAEAAQD///7//v/+/wAAAAAA
AAEAAQABAAEAAQD//////v/+/wIAAgACAAEAAgACAAIAAwADAAMAAwAEAAQABAADAAMA
AAAAAAEAAQABAAIAAgABAAAAAAAAAAIAAgACAAIAAgACAAIAAgABAP////8AAAAAAAAB
AAEAAAD+//7//f/9//7///8AAP////8AAAAA//////////////7//f/+//3//f/8//z/
+//8//3//v8AAP///v/9//v//P/+////AAD/////AAAAAP7//f/9//3//f/9//7//v/+
//7//f/9///////9//z//P/8//z//P/7//v/+//7//3///8BAAMAAwADAAQABAAGAAYA
BgAGAAQABAAEAAQAAgACAAQABQAHAAkACgAKAAkACAAHAAYABAADAAIAAAAAAP7//v/+
//7//v/+//7//v/9//z/+//4//f/9v/2//j/+P/3//f/9//4//j/+P/2//b/9v/1//X/
9f/2//b/9f/2//b/9f/4//f/9v/1//X/+v/9/wQADAAWACUANgBJAGEAfQCVAKgAswCl
AIAATwAgAPj/5P/b/8//xv/C/8P/yf/P/9P/2P/b/97/3//i/+T/5//p/+z/8P/y//D/
8f/y//P/8v/0//T/9P/2//b/9v/2//b/9v/2//b/9P/0//T/9P/2//b/9//3//X/9f/2
//b/+P/2//j/+P/2//b/9v/2//f/9//3//f/+f/5//n/+f/6//n/9//1//f/9//4//j/
+v/7//z//P/6//v/+//7//v/+//7//3//P/8//z/+//9//3//f/9//z//f/+//7/AAAA
AAAAAAAEAAUABgAGAAYABQAGAAUABQAFAAUACAAIAAgACgAKAAoACgAKAAoADAAMAAwA
DQALAAsACwALAAsACwALAAsACQAJAAkACAAKAAoACQAJAAkACAAIAAcABQAFAAUABQAF
AAUABgAGAAQABAAEAAQABgAEAAIAAQACAAIAAQABAAAA///+//3////+//7//v/8//z/
/P/9//3//P/7//v//P/9////AAD9//z//P/7//z//P/9//7//P/8//z//f//////////
///////+//7////+//3/+//7//z//f///////////wAA///+//z/+//7//z//v////7/
/v/9//v//P/8//z//v/8//z//P/8//z//P/8//v//f/9//7//v/9//3//P/6//v//P/8
//3//f/9//3/+//7//z//P/7//n/+f/5//n/+f/5//v/+//9//z//P/7//v/+//7//z/
+//6//n/9//3//j/+P/4//f/9//4//j/+v/5//n/+f/5//n/+v/6//j/+P/5//r/+v/6
//r/+v/5//n/+f/5//z//f/+/////////wAAAAACAAIAAgACAAAAAAAAAAAA/v/+/wAA
AQAEAAUABQAEAAQABAAEAAQABAADAAIAAAD+//z//P/8//r/+v/6//r/+v/5//j/9//2
//X/9P/0//P/8v/w/+//8f/y//L/8v/y//L/8v/x//P/8//0//T/8//0//T/8//y//P/
8v/v/+3/7v/z//r/BAAQAB0ALAA9AFUAcQCNAKYAswCtAJAAYwAwAAAA5v/b/8//xv/E
/8H/v//F/8v/zv/P/9T/1//a/9z/3f/h/+T/5v/m/+j/6//s/+3/7P/u/+7/7v/u/+7/
7v/u//D/8P/w//D/8P/w//D/8P/u/+7/7//v/+//7//w//D/8v/w//L/8v/w//D/8P/w
//H/8f/x//H/8f/x//H/8f/x//H/8P/v//D/8f/z//T/9f/1//X/9P/z//P/8v/x//P/
8//z//X/9f/0//P/8f/y//P/9P/1//b/9//4//j/9v/2//b/9v/6//v//P/8//v/+//9
//3//v///wAABAACAAIABAAEAAIAAgACAAIABAAEAAQABQAFAAUABQAFAAUABQAFAAUA
BQAFAAUABAACAAIAAQABAAIAAgADAAMAAgABAAAA//8AAP/////+//z//P/8//z/+//4
//X/8//1//b/9v/3//X/9f/1//X/9f/0//T/9P/z//L/8f/x//H/8P/v/+//8f/x//L/
8v/y//L/8//z//H/8P/w//D/8f/y//P/9f/z//P/8//z//P/8//y//L/9P/0//T/8//z
//T/9f/3//X/9f/1//b/9P/0//P/8//0//T/9f/1//X/9v/2//X/8v/y//L/9P/0//T/
9P/0//T/9P/0//P/9f/1//b/9v/1//X/9P/y//T/9P/z//P/8//z//P/8f/x//L/8v/x
//L/8//0//X/9P/z//T/8//z//L/8v/x//H/8f/x//L/8v/y//L/8f/z//T/9P/0//L/
8f/x//D/8f/x//L/8//x//H/8v/y//L/8v/y//L/8v/y//L/9f/1//X/9f/0//X/9v/3
//b/9//5//r/+v/6//r/+v/5//r/+//8//v/+v/7//v//v///////v/+//7//v/+//r/
+f/4//b/9v/0//T/9P/2//b/9v/2//T/8//y//H/8P/v/+7/7v/s/+z/6//r/+z/7v/v
//D/7v/u/+7/7f/t/+3/7v/u/+//8P/w/+//8P/t/+r/5f/n/+r/8f/6/wIADgAbACoA
OwBRAG8AjQCmALUArwCUAGUAMgACAOb/2//N/8T/wv/B/8P/xf/J/8z/z//S/9X/2v/e
/9//4//k/+T/6P/q/+n/6v/t/+3/7v/t/+z/7P/s/+z/7P/t/+7/7//w/+7/7v/u/+7/
8P/w//H/8f/x//H/8v/y//D/7v/w//D/8v/y//L/8v/x//H/8f/x//H/8f/x//H/8//z
//L/8f/x//H/8v/y//X/9f/1//T/8v/z//P/8//1//X/9f/3//b/9v/2//X/9//3//f/
9//4//n/+v/6//r/+v/6//r//P/9//7//v//////AQABAAEAAQABAAQABAAEAAYABgAG
AAYABgAGAAgACAAIAAkACQAJAAkACQAIAAcABgAFAAcABwAHAAYABAAEAAMAAwADAAIA
AgABAAMAAwADAAMAAgABAAEAAAAAAAAAAAAAAAAA/v/8//v//P/8//v/+//5//n/+f/5
//n/+P/4//j/+P/4//j/+f/5//j/9//3//f/9//4//j/+P/4//n/+f/5//j/+P/4//r/
+v/6//v/+//7//v/+//5//n/+P/4//r/+v/6//n/+P/4//j/+f/6//v//P/+//z//P/7
//v//P/8//3//f/8//z/+//5//j/+P/4//r/+f/6//v//P/6//r/+v/5//n/+f/6//r/
+P/5//n/+P/6//r/+f/5//v/+//7//n/9//4//j/9//5//n/+f/5//n/+f/7//v/+f/4
//j/9//4//n/+v/8//v/+v/5//f/+f/6//r/+v/5//n/+v/6//j/9//3//f/+f/5//r/
+v/6//j/9P/2//b/9v/2//j/+f/6//v//P/9//7///8AAAEAAwAEAAIAAgACAAIAAgAC
AAIAAgACAAIABAAFAAQABQAFAAQABgAGAAYABgAEAAMAAgAAAPz/+v/6//r//P/8//z/
/P/6//n/+P/3//f/9//3//j/9v/2//X/9f/1//b/9v/2//j/+P/4//f/9v/1//X/9P/3
//j/+P/3//b/9f/0//P/8f/0//v/BAAOABoAJwA2AEMAWQBzAI8ApgCxAKkAigBbACwA
AADm/93/0//K/8j/x//F/8v/0f/W/9f/3P/h/+T/5v/p/+v/7v/u/+z/7v/x//L/8//0
//b/9v/2//T/9P/0//T/9P/0//T/9P/0//T/9P/0//T/9P/1//X/9//3//j/+P/2//T/
9v/2//b/9v/2//b/9//3//f/9//1//X/9f/1//n/+f/4//f/9//3//j/+P/3//f/9//2
//b/9//3//f/+f/5//n/+//6//r/+v/5//n/+f/5//n/+v/7//z//P/+//7//v/+//7/
//8AAAAAAQABAAMAAwABAAEAAQAEAAQABAAGAAYABgAGAAYABgAGAAYABgAHAAcABwAH
AAcABwAHAAcABwAHAAcABwAGAAQABAADAAMABQAEAAQAAwADAAMAAwADAAIAAQABAAAA
AgACAAIAAgACAAAA/v/9//z//P/7//v//f/9//3//f/7//r/+v/6//z//P/8//3//f/8
//v/+//7//v//P/8//z//P/9//3//f/8//z//P/6//r/+v/7//v/+//7//v//P/9//3/
/v/+//7//v/9//r/+v/6//v/+//7//v//P/8//z/+//7//z//P/9//3//f/+//7//f/8
//z//P/+//7//v/+//7//f/8//v/+f/7//v//P/8//7///////7//f/8//r/+f/6//v/
/P/7//n/+v/6//n/+f/5//n/+f/6//v//v////3//P/8//v//f/9//3//v/8//z//P/7
//v//P/8//z/+//7//z//P/8//v/+//7//v/+//8//z//v/8//r/+v/6//r/+v/7//v/
+//7//z//f/+////AgADAAUABgAGAAYABgAGAAIAAgACAAIAAgACAAQABQAIAAkACQAI
AAYABgAGAAYABgAFAAQAAgAAAP7//v/+//z//P/8//z//v/9//z/+//4//f/9v/2//j/
+P/3//f/9//4//j/+P/4//j/+P/3//f/9//4//j/+f/6//r/+f/4//f/9v/1//H/8v/1
/wAACgASABsAKgA3AEcAXwB7AJYApwCpAJgAcwBCABAA7P/d/9P/yP/E/8P/xf/J/8//
0v/V/9j/2f/e/+L/5//p/+r/7P/u//D/7//u/+//8P/y//L/8v/0//T/9P/0//L/8v/y
//L/8//0//X/9v/1//T/9P/z//T/9f/3//j/9v/0//b/9v/0//T/9P/0//f/9//3//f/
9f/1//X/9f/5//n/+P/3//X/9f/2//b/9//3//f/9v/4//n/+f/5//f/9//3//n/+v/6
//r/+f/6//v//P/9//3//f/9//z//P/8//z//P/+////AAAAAAMAAwAFAAUABwAHAAcA
CgAHAAYABwAGAAgACAAIAAgACAAIAAgACQALAAsACwALAAsACwALAAsACwALAAsACgAK
AAoACQAJAAkACAAIAAcABwAHAAcABwAIAAcABwAGAAUABAADAAIABAACAAAA///8//z/
+//7//z//f/+/////f/8//z//P/6//r/+v/7//3//P/7//v/+v/5//n/+P/5//r//P/9
//3//P/8//z//P/8//z//f/9//3//f/9//v/+//6//r//P/8//z/+//8//z//P/9//v/
+//7//z//v/+//3//f/6//r/+//7//v//P/8//v//P/8//z//v/6//r/+v/6//r/+v/6
//n/+//7//z//P/8//3//f/8//r/+v/5//n/+f/5//n/9//3//j/+P/3//n/+f/5//n/
+f/5//v/+//9//z//P/7//n/+f/5//r//P/8//z/+//6//r/+f/4//n/+f/6//r/+v/5
//j/+v/6//r/+v/7//v/+//7//v/+//7//v//P/9////AAABAAIAAwAEAAAAAAAAAAAA
AAAAAAIAAwAEAAUABQAEAAIAAgACAAIAAQABAAEAAAD8//r/+v/6//z//P/8//z//P/7
//r/+f/3//X/8//y//P/9P/0//X/8//0//T/9P/2//b/9v/1//P/8//0//T/9f/2//b/
9f/2//X/9P/x/+3/7P/z//7/BgAQAB8ALAA9AFMAbwCNAKgAuQC3AKAAdQBCABAA7P/d
/9X/yv/I/8X/xf/L/9H/1P/T/9b/2f/c/9z/4f/l/+r/7P/s/+z/7f/u/+//8P/y//L/
8v/y//L/8v/y//L/8v/y//L/9P/0//T/9P/y//L/8//z//P/8//0//T/9v/0//b/9v/0
//T/9P/0//f/9//3//f/9f/1//X/9f/5//n/+P/3//f/9//4//j/9//3//f/9v/4//n/
+f/5//f/9//3//n//P/8//z/+//7//v/+//7//r/+//8//z//v/+//7//v/+////AAAA
AAEAAQADAAMABQAFAAUACAAGAAYACAAIAAkACgALAAwACgAKAAoACwAJAAkACQAJAAsA
CwALAAsADQANAA0ADAAKAAoACQAJAAcABgAGAAUABQAFAAUABQAGAAUABQAEAAQABAAE
AAQABgAEAAIAAQD///7//P/7//v/+//7//v//f/8//z//P/8//z//P/9//v/+v/5//n/
9//3//j/+P/5//r//P/9//v/+v/6//r/+P/4//j/+f/7//v/+//7//v/+//6//r//P/8
//z/+//8//z//P/9//z/+//6//r//P/8//v/+//6//r/+//7//3//v/+//3//P/8//z/
/v/7//r/+f/4//r/+v/6//n/+//7//z//P/8//3//f/8//r/+v/5//n/+f/5//n/9//5
//r/+v/5//f/9//3//f/9//3//n/+f/5//j/+P/3//f/9//3//j/+v/6//r/+f/3//j/
+P/4//f/9//4//j/+P/3//f/9//1//X/9v/4//j/+P/4//j/+P/4//f/9v/1//j/+f/6
//v/+v/7//3//v/+//7//v/+//7//v/+//7//v/+/wAAAQACAAMAAwACAAEAAAD///7/
/v/9//z/+v/4//b/9v/2//b/9v/2//b/+P/3//b/9f/0//P/8v/y//D/8P/v/+//7//w
//D/8P/u/+7/7v/t/+7/7//x//L/8f/y//L/8f/u/+//7v/t/+v/7P/x//r/BAAMABcA
KAA7AE8AaQCHAKIArwCtAJQAaQA2AAgA7P/d/8//xP/A/73/vf/F/83/0P/T/9L/1f/a
/9z/3f/d/+L/5v/o/+j/6f/q/+v/6//s/+v/6v/s/+z/7P/s/+z/7P/s/+z/7P/s/+z/
7P/u/+7/7//v/+7/7f/t/+z/7v/s/+7/7v/s/+z/7P/s/+3/7f/t/+3/7f/t/+3/7f/t
/+3/7P/r/+3/7f/u/+7/7f/t/+3/7P/u/+//7//v/+//7//v//H/8f/w/+//7f/u/+//
8P/x//D/8f/y//L/8P/w//D/8P/0//X/9v/2//X/9f/3//f/+f/5//n//P/6//r//P/8
//z//P/8//z//v/+//7////+//3//P/7//v/+//7//v/+//7//v/+v/6//r/+f/5//r/
+v/7//v/+v/5//j/9//4//f/9//2//T/9P/0//T/9P/y//D/7//v//D/8P/x/+//7//v
/+//7//u/+7/7v/u/+7/7v/v/+3/7P/r/+v/7f/t/+7/7v/s/+z/7f/t/+//7v/u/+7/
7f/s/+v/6//r/+v/6//r/+z/7f/t/+7/7f/s/+v/6f/p/+r/6//t/+v/6//r/+z/6v/q
/+n/6f/p/+r/7P/t/+z/7P/r/+n/6P/o/+j/6v/q/+r/6v/q/+j/6P/o/+f/5//n/+j/
6P/m/+f/5//m/+j/6P/n/+f/5//n/+f/5f/j/+T/5P/j/+X/5f/l/+X/5P/j/+T/4//k
/+T/5f/l/+P/4//j/+T/5P/k/+T/4//l/+b/5v/m/+T/4//j/+L/4v/h/+H/4f/f/9//
4P/g/+D/4P/f/9//4f/h/+H/4f/g/+D/3//e/+D/4P/g/+H/3//g/+H/4f/h/+P/4//j
/+T/5f/m/+f/6P/o/+j/6P/o/+j/6P/o/+n/6f/p/+j/6//r/+v/6//p/+j/6P/o/+b/
5v/k/+T/4//i/+H/4P/i/+D/3v/e/97/3v/e/9z/3P/c/9z/2//a/9n/2P/Y/9j/2P/Y
/9j/2P/Y/9j/2P/Y/9j/2P/a/9r/2v/a/9j/2P/Y/9j/1//W/9X/1P/c/+L/6P/u//X/
/P8DAA==
         </WaveFormData>
      </LeadData>
   </Waveform>
</RestingECG>
