# Supplementary material for: Detection of Left Atrial Enlargement Using a Convolutional Neural Network-Enabled Electrocardiogram
Source: Front Cardiovasc Med. 2020 Dec 17;7:609976. doi: 10.3389/fcvm.2020.609976 (PMC7773668; doi:10.3389/fcvm.2020.609976)
Supplement: Supplementary file 4 [file Data_Sheet_4.ZIP › normal3/1802032386_1973_0000001X.XML]

<?xml version="1.0" encoding="Windows-1252"?>
<!DOCTYPE RestingECG SYSTEM "restecg.dtd">
<RestingECG>
   <PatientDemographics>
      <PatientID>1802032386</PatientID>
      <PatientAge>65</PatientAge>
      <AgeUnits>Years</AgeUnits>
      <Gender>Female</Gender>
      <PatientLastName>hekuanjiao</PatientLastName>
   </PatientDemographics>
   <TestDemographics>
      <DataType>Resting</DataType>
      <Site>1</Site>
      <AcquisitionDevice>MAC55</AcquisitionDevice>
      <Status>Unconfirmed</Status>
      <Priority>Normal</Priority>
      <AcquisitionTime>09:59:27</AcquisitionTime>
      <AcquisitionDate>08-22-2016</AcquisitionDate>
      <CartNumber>1</CartNumber>
      <AcquisitionSoftwareVersion>009C</AcquisitionSoftwareVersion>
      <XMLSourceVersion>MAC5000 v1.0</XMLSourceVersion>
   </TestDemographics>
   <RestingECGMeasurements>
      <VentricularRate>86</VentricularRate>
      <AtrialRate>86</AtrialRate>
      <PRInterval>146</PRInterval>
      <QRSDuration>84</QRSDuration>
      <QTInterval>390</QTInterval>
      <QTCorrected>466</QTCorrected>
      <PAxis>57</PAxis>
      <RAxis>-4</RAxis>
      <TAxis>14</TAxis>
      <QRSCount>14</QRSCount>
      <QOnset>214</QOnset>
      <QOffset>256</QOffset>
      <POnset>141</POnset>
      <POffset>188</POffset>
      <TOffset>409</TOffset>
      <ECGSampleBase>500</ECGSampleBase>
      <ECGSampleExponent>0</ECGSampleExponent>
   </RestingECGMeasurements>
   <Diagnosis>
      <Modality>Resting</Modality>
         <StatementCount>3</StatementCount>
         <LabelText>12SL ��ϳ���</LabelText>
      <DiagnosisStatement>
         <StmtFlag>ENDSLINE</StmtFlag>
         <StmtText>�������</StmtText>
      </DiagnosisStatement>
      <DiagnosisStatement>
         <StmtFlag>ENDSLINE</StmtFlag>
         <StmtText>�������� ST ���쳣</StmtText>
      </DiagnosisStatement>
      <DiagnosisStatement>
         <StmtFlag>ENDSLINE</StmtFlag>
         <StmtText>�쳣 ECG</StmtText>
      </DiagnosisStatement>
   </Diagnosis>
   <Waveform>
      <WaveformType>Rhythm</WaveformType>
      <WaveformStartTime>0</WaveformStartTime>
      <NumberofLeads>8</NumberofLeads>
      <SampleType>CONTINUOUS_SAMPLES</SampleType>
      <SampleBase>500</SampleBase>
      <SampleExponent>0</SampleExponent>
      <HighPassFilter>16</HighPassFilter>
      <LowPassFilter>150</LowPassFilter>
      <ACFilter>NONE</ACFilter>
      <LeadData>
         <LeadByteCountTotal>10000</LeadByteCountTotal>
         <LeadTimeOffset>0</LeadTimeOffset>
         <LeadSampleCountTotal>5000</LeadSampleCountTotal>
         <LeadAmplitudeUnitsPerBit>4.88</LeadAmplitudeUnitsPerBit>
         <LeadAmplitudeUnits>��V</LeadAmplitudeUnits>
         <LeadHighLimit>2147483647</LeadHighLimit>
         <LeadLowLimit>268435456</LeadLowLimit>
         <LeadID>I</LeadID>
         <LeadOffsetFirstSample>0</LeadOffsetFirstSample>
         <FirstSampleBaseline>0</FirstSampleBaseline>
         <LeadSampleSize>2</LeadSampleSize>
         <LeadOff>FALSE</LeadOff>
         <BaselineSway>FALSE</BaselineSway>
         <ExcessiveACNoise>FALSE</ExcessiveACNoise>
         <MuscleNoise>FALSE</MuscleNoise>
         <LeadDataCRC32>2649291138</LeadDataCRC32>
         <WaveFormData>
ggCCAIIAggBuAFoARgAyACUAGgAPAAQA/f/4//P/7v/w//D/8P/w//P/9P/1//b/+f/6
//v//P/8//z//P/8//7//v/+//7//v/+//7//v/+//7//v/+/wAAAAAAAAAA/v/+//7/
/v8AAAAAAAAAAAAAAAAAAAAAAAAAAAAAAAAAAAAAAAAAAAAAAAAAAAAAAAAAAAAAAAAC
AAIAAgACAAIAAgACAAIAAgACAAIAAgACAAIAAgACAAIAAgACAAIABAAEAAQABAAGAAYA
BgAGAAcACAAJAAoACAAIAAgACAAJAAoACwAMAA0ADgAPABAAEAAQABAAEAASABIAEgAS
ABAAEAAQABAAEgASABIAEgASABIAEgASABQAFAAUABQAFAAUABQAFAASABIAEgASABAA
EAAQABAADgAOAA4ADgAMAAwADAAMAAoACgAKAAoACAAIAAgACAAGAAYABgAGAAQABAAE
AAQABAAEAAQABAAEAAQABAAEAAYABgAGAAYABAAEAAQABAAGAAYABgAGAAYABgAGAAYA
CAAIAAgACAAIAAgACAAIAAgACAAIAAgACAAIAAgACAAIAAgACAAIAAgACAAIAAgACAAI
AAgACAAGAAYABgAGAAgACAAIAAgABgAGAAYABgAGAAYABgAGAAYABgAGAAYABgAGAAYA
BgAGAAYABgAGAAQABAAEAAYABgAGAAcACAAJAAoACgAKAAwADAAMAAwADQANAA0ADQAP
ABEAEAAPAA8AEAARABEAEwAUABUAFQAXABcAFQAVABQAFAATABIAEAANAAkACAAGAAUA
BQADAAMAAwADAAMAAQAAAAAA//8AAAAAAAAAAP7//v/+//7/AAD/////////////////
//3//v/9//3/9//y//L/9v/+/wkAGAAmADYASgBgAHQAhwCPAI4AfQBjAEsANgApAB4A
EAAIAAEA+P/v/+3/6f/l/+X/6v/v//P/8v/x//T/9f/2//X/9//6//j/+P/5//n/+f/3
//f/9//3//f/9//2//b/9//3//f/9//5//r/+v/6//r/+v/6//r/+v/6//r/+v/4//j/
+P/4//r/+v/6//r/+v/6//r/+v/6//r/+v/7//n/+v/6//r//P/8//z//P/6//r/+//7
//3//f/9//3/+//7//v//P/+//////////3//v/+//7/AQABAAEAAgABAAEAAQACAAIA
AwADAAQABgAHAAcACQAHAAcACAAJAAgACAAIAAgACwALAAsADAAOAA4ADwAPAA4ADgAO
AA4AEAAQABAAEAAOAA4ADgAOAA4ADgAOAA4ADgANAA0ADAAJAAgACAAIAAgACAAHAAYA
CAAIAAcABgAFAAMAAQAAAAIAAgABAAEA/////////v8AAAAAAAAAAAAA////////AQAB
AAEAAgAAAAAAAAAAAAAAAAAAAAAAAgACAAIAAgABAAEAAQABAAIAAgADAAMABAAEAAQA
BAAEAAUABQAFAAUABQAFAAUABQAFAAQABAAEAAQABAADAAMAAwADAAQABAADAAMAAwAC
AAIAAgACAAAAAAAAAAAAAAAAAAAA/////////v/+//3//f/8//z//P/9//3//f/8//z/
/P/8//z//P/8//z//v8AAAAAAQACAAMABAAEAAQABgAGAAYABgAFAAUABQAFAAoADQAN
AA0ACwAMAA0ADQARABIAEwATABMAEwARABEADgAOAA0ADAAKAAcAAwACAAAA//////3/
//////////////7//v/9//v/+v/5//j/+v/6//r/+v/4//f/9//3//f/9//3//f/9//4
//X/8//x/+7/7v/0//z/CQAYACgAOgBOAGYAegCJAI8AiABxAFkAQQAuACMAFgAKAAQA
/f/y/+v/6f/n/+X/5//o/+v/7f/u//H/8P/x//L/8//z//L/8v/y//P/8//z//X/9f/1
//X/8//z//L/8v/1//X/9f/1//P/9P/0//T/9v/2//b/9v/0//T/9P/0//b/9v/2//b/
9v/2//b/9v/2//b/9v/2//b/9v/2//f/9f/2//b/9v/2//b/9v/2//j/+P/5//n/9//3
//f/9//3//f/9//4//r/+//7//v/+//8//z//P/9//3//f/+//3//f/9//7//v//////
AAACAAMAAwAFAAMAAwAEAAUABgAGAAYABgAJAAkACQAKAAoACgALAAsADAAMAAwADAAK
AAoACgAKAAoACgAKAAoACgAKAAoACgAMAAsACwAKAAkACAAIAAgABgAGAAUABAAEAAQA
AwACAAIAAQAAAAAAAAAAAP////8BAAEAAQAAAAAAAAAAAAAAAgABAAEAAQABAAEAAQAC
AAIAAgACAAIAAgACAAIAAgACAAIAAgACAAMAAwADAAMABAAEAAUABQAGAAYABgAGAAQA
BQAFAAUABQAFAAUABQAFAAUABAAEAAYABgAGAAUABQAFAAUABgAGAAUABQAFAAIAAgAC
AAIABAAEAAQABAACAAIAAgABAAMAAwACAAIAAwADAAIAAgACAAMAAwADAAMAAwADAAMA
AQACAAAAAAAAAAAAAgACAAIABAAEAAQABQAGAAcACAAIAAgADAAMAAwADAANAA0ADQAN
ABAAEwATABMAEQASABMAEwAXABgAGQAZABkAGQAXABcAFAAUABMAEgAQAA0ACQAIAAgA
BwAHAAUABQAFAAUABQADAAIAAgABAAAAAAAAAAAAAAAAAAAAAAAAAP//////////////
//////8AAP///f/5//b/9v8AAAwAFwAmADgATABiAHYAigCXAJUAhABrAFEAPQAwACMA
FAAMAAYA/f/0//H/7f/r/+v/7//0//P/8//0//f/9v/3//j/+f/7//r/+v/6//v/+//7
//n/+f/5//n/+v/7//v//P/7//v/+//7//v//P/8//z/+v/6//r/+v/8//z//P/8//r/
+v/6//r//P/8//z//P/8//z//P/8//7//v/+/////f/+//7//v/8//z//P/8//7//v//
/////f/9//3//f////////8AAP7///////////8AAAAAAAABAAEAAQACAAEAAQABAAIA
BAAFAAUABgAGAAcABwAJAAkACQAKAAsADAAMAAwADAALAAsACwAMAA4ADgAPAA8AEAAQ
ABAAEAAQABAAEAAQABAAEAAQABAADgAOAA4ADgAQAA8ADwAOAA0ADAAMAAwACgAKAAkA
CAAIAAgABwAGAAQAAwACAAIAAgACAAEAAQABAAEAAQAAAP7//v/+//7/AAD/////////
//////8AAAAAAAAAAAAAAAAAAAAAAAAAAAAAAAAAAAEAAQABAAEA/v/+//////8AAAAA
AAAAAAAAAQABAAEAAQABAAEAAQD//////v/+//7//v/+//3//f/9//3//v/8//v/+//7
//z//P/8//z//P/8//z//P/8//z//P/7//3//f/8//z/+//7//r/+v/6//v/+//7//3/
/f/7//z/+v/6//r/+v/8//z//P/+/wAAAAABAAIAAQACAAIAAgAEAAQABAAEAAMAAwAD
AAMABAAHAAcABwAIAAoADAANAA0ADgAPAA8ADwAPAA0ADQAMAAwACwAKAAgABQABAAAA
/v/9//3/+//5//n/+f/5//v/+v/6//n/+P/4//j/+P/4//j/+P/4//b/9f/1//X/9f/1
//X/9f/3//j/9f/z//P/8P/s//D/+P8FABIAIgAyAEYAXAByAIUAjQCIAHMAWQA9ACoA
HwAQAAQAAAD5/+7/5//l/9//2//d/+D/4//l/+j/6//s/+v/7v/v/+//8P/w/+7/7//v
/+//8f/x//H/8f/z//P/8v/y//H/8f/x//H/8f/y//L/8v/y//L/8v/y//L/8v/y//L/
8v/y//L/8v/y//L/8v/y//L/8v/y//L/8v/y//L/8//z//T/9P/0//L/8v/y//L/9P/0
//X/9f/z//P/8//z//X/9f/1//b/9v/3//f/9//1//b/9v/2//f/9//3//j/+//7//v/
/P/8//3//f/+//7//////wEA/////wAAAQACAAIAAgACAAMAAwADAAQABgAGAAcABwAG
AAYABgAGAAYABgAGAAYABgAGAAYABgAGAAYABgAGAAYABQAFAAQAAQAAAAAAAAAAAAAA
///+/wAAAAD///7//f/7//n/+P/4//j/9//3//f/9//3//b/9v/2//b/9v/0//P/8//z
//T/9f/2//j/9v/2//b/9v/4//j/+P/4//j/+P/4//j/+f/5//n/+f/6//r/+//7//r/
+v/6//r/+v/7//v/+//7//v/+//7//v/+//6//r/+v/6//r/+f/7//v/+//8//r/+f/5
//n/9v/2//b/9v/4//j/+P/4//j/+P/4//f/+f/5//j/+P/3//X/9v/4//j/+P/4//j/
9v/2//b/+P/2//b/9//4//v//P/8//z//P/8//z//P/7//v/+//7//z/////////AQAC
AAMAAwAHAAgACQAJAAkACQAHAAcABAAEAAMAAgACAP//+//6//j/9//3//X/9f/1//X/
9f/z//L/8v/x//L/8v/y//L/8v/y//L/8v/y//H/8f/x//H/8f/x//H/8f/w/+//7//r
/+j/6P/q//D/+/8IABYAKgA8AFAAZAB3AIMAggBzAFsAPwAsAB8AEgAEAPz/9//s/+P/
3//d/9v/2//e/+H/4//k/+X/5v/n/+j/6//p/+j/6v/o/+n/6f/p/+v/6//r/+v/7f/t
/+z/7P/r/+v/6//r/+3/7v/u/+7/7v/u/+7/7v/u/+7/7v/u//D/8P/w//D/7v/u/+7/
7v/v//D/8f/y//D/8P/w//H/7//w//D/8P/z//T/9f/2//X/9P/0//P/9f/1//X/9f/1
//X/9f/2//b/9//3//f/9//4//j/+P/7//v/+//8//3//f/9//7//v//////AAAAAAEA
AQADAAMAAwAEAAUACAAIAAgACAAJAAkACQAKAAwADAANAA0ADgAOAA4ADgAOAA4ADgAO
AA4ADgAOAA4ADgAOAA4ADgAMAAsACwAKAAsACgAKAAoACgAKAAkACAAGAAYABQAEAAQA
AwACAAIAAgACAAEAAQD////////+/wAAAAAAAAAAAAD///////////////8AAAAAAAAA
AAAAAAAAAAAAAAACAAIAAgACAAUABQAFAAUABAAEAAUABQAGAAYABgAGAAQABQAFAAUA
BwAHAAcABwAFAAUABAAEAAYABgAGAAUAAwADAAMABAAGAAUABQAFAAIAAgACAAIABAAE
AAQABAACAAIAAgABAAMAAwACAAIAAQABAAAAAAACAAEA/v8AAAAAAAAAAAAAAAAAAAIA
AgACAAMABAAFAAYABgAGAAgACAAIAAgABwAHAAcABwAIAAsACwALAA0ADgAPAA8AEQAS
ABMAEwATABMAEQARABAAEAAPAA4ACgAHAAMAAgACAAEAAQD////////////////+//7/
/f/+//7//v/+//z//P/8//z//P/7//v/+//5//n/+f/5//f/9P/1//X/7//u//L/+P8C
AA8AIAAuAEAAVgBuAIIAjwCPAIQAawBRADsALgAhABIACAACAPn/8v/v/+v/5f/j/+n/
7P/v/+//8P/x//L/8f/y//P/8f/0//T/8v/z//P/8//z//P/8//z//P/8//y//L/9P/1
//b/9//1//b/9v/2//T/9P/0//T/9P/0//T/9P/2//b/9v/2//b/9v/2//b/9v/2//b/
9v/2//b/9v/3//f/+P/4//j/+P/4//j/+P/6//r/+//7//n/+f/5//n/+//7//v//P/8
//3//f/9//3//v/+//7/AQABAAEAAgADAAMAAwAEAAIAAwADAAQABgAHAAcACQAJAAkA
CgALAA4ADgAOAA4ADQANAA0ADgAQABAAEQARABAAEAAQABAAEAAQABAAEAASABIAEgAS
ABIAEgASABIAEgARABEAEAARABAAEAAQAAwADAALAAoADAAMAAsACgAJAAcABQAEAAUA
BgAGAAcABwAHAAcABgAEAAQABAAEAAQAAwADAAMAAwADAAMABAACAAIAAgACAAQABAAE
AAQABgAGAAYABgAHAAcABwAHAAgACAAJAAkACQAIAAcABgAIAAkACQAJAAkACQAJAAkA
BwAHAAYABgAGAAYABgAFAAcABwAHAAgACAAHAAcABwAEAAQABAAEAAQABAAEAAQABgAG
AAYABQADAAMAAgACAAMAAwACAAIABAAFAAQAAgACAAIAAgACAAIAAgAEAAQABAAFAAYA
CAAKAAsADAANAAwACwAKAAsACwALAAsADgARABEAEQARABIAEwATABUAFgAXABcAFQAV
ABMAEwATABQAFAAUABEADQAIAAYAAgABAAEA//8BAAEAAQABAAEAAAAAAP//AAAAAAAA
AAAAAAAAAAAAAP7//f/9//3////////////9//7//f/5//X/9P/4//z/BAARACIAMgBC
AFgAbgCGAJUAkwCIAHEAWQBDADIAJQAYAAwABAD7//L/7f/r/+n/6f/t//L/8f/v//T/
9f/0//X/9v/3//f/+P/4//j/+f/5//n/9//3//f/9//3//f/9v/2//n/+f/5//n/9//4
//j/+P/6//r/+v/6//j/+P/4//j/+P/4//j/+P/5//r/+//8//r/+v/6//r/+v/6//r/
+//5//r/+v/6//z//P/8//z//P/8//3//f////////////3//f/9//7//v//////////
/wAAAAAAAAEAAQABAAIAAwADAAMABAAEAAUABQAGAAQABQAFAAcABwAHAAgACQAKAAoA
CgAKAAsACwALAAwADAAMAA0ADQAQABAAEAAQAA4ADgAOAA4ADgAOAA4ADgAOAA4ADgAO
ABAADwAPAA4ADQAMAAwADAAKAAoACQAIAAYABgAFAAQABgAFAAQABAAEAAQAAwADAAEA
AQABAAAAAAAAAAAAAAAAAP///////wEAAQABAAIAAAAAAAAAAAACAAIAAgACAAAAAAAA
AAAA//////////8AAAAAAQABAAAAAAAAAAAAAgADAAMAAwADAAMAAwADAAMAAwACAAIA
AgACAAIAAQD///////8AAAIAAQABAAEAAAAAAAAAAAD+//7//v/+//7//v/+//3////9
//7/AAD+//7//v/+//7//v/+/wAA/v/+////AAABAAIAAgACAAQABAAEAAQAAwADAAMA
AwAGAAkACQAJAAsADAANAA0ADQAOAA8ADwAPAA8ADQANAAwADAALAAoABgADAP///v/9
//3//v/9//z/+//6//n/+f/4//j/9//4//j/+P/4//j/+P/4//j/9v/1//X/9f/3//f/
9//3//f/9v/1//P/7f/s/+7/9P/8/wcAGAAmADYASgBiAHoAhQCFAHwAZwBLADMAJgAb
AAwABAD+//P/6v/n/+P/4f/f/+H/5P/n/+f/6v/r/+r/6//u//H/7//u/+7/7v/v/+//
7//x//H/8f/x/+//7//u/+7/8f/x//H/8f/w//D/7//u//D/8P/w//D/8P/w//D/8P/y
//L/8v/y//D/8P/w//D/8P/w//D/8P/w//D/8P/x//H/8v/y//L/8P/w//D/8P/w//D/
8f/x//P/8//z//P/8//z//P/9P/0//X/9f/1//X/9v/2//b/+f/5//n/+v/5//n/+f/6
//r/+//7//z//P/9//3/////////AAABAAAAAAAAAAAAAwADAAMABAACAAIAAwADAAQA
BAAEAAQABgAGAAYABgAGAAYABgAGAAYABgAGAAYABgAFAAUABAABAAAAAAAAAP7//v/9
//z//P/8//v/+v/6//n/+P/4//b/9v/1//X/9//3//f/9v/2//b/9v/2//b/9f/1//X/
9//3//f/+P/2//b/9v/2//j/+P/4//j/+P/4//j/+P/3//f/9//3//f/+P/6//v/+v/6
//r/+v/8//3//f/9//z/+//6//n//P/9//3//v/8//z//P/7//n/+f/5//r/+v/5//n/
+f/6//r/+v/6//r/+v/6//r/+v/6//r/+f/7//v/+v/6//v/+//8//r/+v/6//r/+v/8
//z//P/+//7//v///wAAAQACAAIAAgAEAAQABAAEAAMAAwADAAMABgAJAAkACQAJAAoA
CwALAA0ADgAPAA8AEQARAA8ADwAMAAwACwAKAAgABQABAAAA/v/9//3/+//7//v/+//7
//v/+v/6//n/9v/2//b/9v/4//j/+P/4//j/9//3//f/+P/5//r/+//3//j/9//1//H/
7v/w//b/AgARAB4ALABAAFQAagCAAI0AjQCEAG8AVQA9AC4AHwASAAgABgD9//T/8f/v
/+n/6f/r/+7/7//t/+7/7f/u//P/9P/z//P/9P/0//T/9f/1//X/9f/1//X/9f/1//X/
9P/0//P/8//z//P/8f/y//L/8v/0//T/9P/0//T/9P/0//T/9P/0//T/9P/y//L/8v/y
//P/9P/1//b/9v/2//b/9//1//b/9v/2//j/+P/4//j/9v/2//f/9//3//f/9//3//f/
9//3//j/+v/7//v/+//5//r/+v/6//v/+//7//z/+//7//v//P/8//3//f/+//7/////
/wEAAgADAAUABwAGAAYABgAGAAkACQAJAAoACgAKAAsACwAMAAwADAAMAAoACgAKAAoA
DAAMAAwADAAMAAwADAAMAA4ADQANAAwACwAKAAoACgAGAAYABQAEAAQABAADAAIAAwAD
AAMABAADAAIAAAD//wEAAQABAAAA/v/+//7//v/+//3//f/9//3//f/9//7/AAAAAAAA
AAAAAAAAAAAAAAAAAAAAAAAAAQABAAEAAQAAAAAAAQABAAAAAAAAAAAAAAABAAEAAQAB
AAEAAQABAAEAAQAAAAAAAAAAAAAA//8AAAEAAgAEAAMAAQAAAP////8AAAEAAgACAAIA
AgACAAIAAgACAAEA//////7//v///////v/+/wAA//////7/AAAAAAAAAAD///7//f/+
/wAAAgAFAAgABwAIAAgACAAIAAgACAAIAAcABwAHAAcACgANAA0ADQANAA4ADwAPABEA
EgATABMAFQAVABMAEwASABIAEQAQAA4ACwAHAAYABAADAAMAAQABAAEAAQABAAEAAAAA
AP//AAAAAAAAAAD+//7//v/+/wAA/////////f/9//3//f/9//z/+//5//X/8v/0//r/
AgALABgAKAA6AFAAaAB8AIsAjwCEAG8AUwA7AC4AIwAWAAwABAD9//T/7//r/+f/5//r
/+7/7f/t//L/9//2//P/8v/z//f/+P/2//b/9//3//f/9//3//f/9//5//n/+P/4//f/
9//3//f/+f/6//r/+v/6//r/+v/6//j/+P/4//j/+P/4//j/+P/6//r/+v/6//f/9v/1
//T/9f/2//f/+f/5//r/+v/6//r/+v/6//r/+P/4//n/+f/7//v/+//7//n/+f/5//r/
/P/9//3//f/9//7//v/+//7//f/8//z/////////AAAAAAEAAQACAAAAAQABAAMAAwAD
AAQABQAGAAYABgAGAAUABQAFAAYACAAIAAkACQAIAAgACAAIAAgACAAIAAgACAAIAAgA
CAAGAAYABgAGAAYABQAFAAQABQAEAAQABAACAAIAAQAAAAAAAAD///7//v/9//z//P/8
//z/+//7//n/+f/5//j/+P/4//j/+P/6//n/+f/5//f/9//3//j/+v/6//r/+v/6//r/
+v/6//r/+v/6//r//f/9//3//f/8//z//f/9//7//v/+//7//P/9//3//f/9//3//f/9
//3//f/8//z/+v/6//r/+f/7//v/+//8//r/+f/5//n/+P/4//j/+P/2//b/9v/2//j/
+P/2//P/9P/0//T/9P/0//b/9v/2//j/+v/6//v//P/7//z//P/8//z//P/8//z//f/9
//3//f///wEAAAD/////AAABAAEABQAGAAcABwAHAAcABQAFAAIAAgABAAAAAAD9//n/
+P/2//X/9f/z//H/8f/x//H/8//y//L/8f/w//D/8P/w/+7/7v/u/+7/8P/v/+//7//v
/+//7//v/+//7v/r/+v/6f/o/+j/7P/2/wEAEAAeAC4AQABYAGoAdwB5AHAAWwBDACsA
HAATAAYA/P/2/+3/5v/h/93/2f/b/+H/4P/h/+X/5P/h/+L/5//o/+n/6//q/+r/6v/r
/+v/6//r/+v/6//r/+v/6//q/+r/6f/p/+n/6f/q/+z/7f/u/+3/7P/r/+r/7P/s/+z/
7P/q/+r/6v/q/+r/6v/q/+r/7P/s/+z/7P/s/+z/7P/t/+v/7P/s/+z/7P/s/+z/7P/u
/+7/7//v/+3/7f/t/+3/7//v/+//8P/w//H/8f/x//D/8P/v/+7/8f/x//H/8v/1//X/
9f/2//j/+f/5//r/+f/5//j/+f/7//v//P/9//7//v/+//7/////////AAAAAAAAAQAB
AAAAAAAAAAAAAAAAAAAAAAAAAAAAAAAAAAAAAAAAAAAAAQABAAIAAgD+//z/+//6//v/
/P/8//z/+v/6//n/+P/6//n/+P/4//b/9v/1//X/8//z//P/8v/0//T/9P/0//L/8f/x
//H/8f/x//H/8v/0//T/9P/0//T/9P/0//T/9v/2//b/9v/1//X/9f/1//b/9v/3//f/
9v/2//b/9v/2//f/9//3//n/+f/5//n/+P/3//X/9P/0//T/9P/z//P/8//z//T/9P/z
//P/8//0//T/9P/0//T/9P/0//T/8v/y//L/8f/1//X/9P/2//T/8v/y//L/8v/0//T/
9P/2//T/9P/1//b/9//4//j/+P/8//z//P/8//n/+f/5//n//v8BAAEAAQAAAAAAAAD/
/wMABAAFAAUAAwADAAEAAQAAAAAA///+//r/9//z//L/8v/x//H/7//x//H/8f/x/+//
7v/u/+3/7P/s/+z/7P/t/+7/7//w/+7/7f/t/+3/7//v/+//7//v/+7/7f/p/+f/5v/o
/+7/9v8FABQAIgAyAEoAYAByAH8AgwByAFkAQQAvACAAEwAGAAAA+v/v/+j/5f/f/9v/
3f/j/+T/4//j/+L/4//k/+f/6v/r/+n/6v/s/+r/6//r/+v/6f/p/+n/6f/r/+v/6v/q
/+v/6//r/+v/6//s/+z/7P/q/+r/6v/q/+z/7P/s/+z/7f/u/+//8P/v/+7/7f/s/+z/
7P/s/+z/7P/s/+z/7f/v//D/8P/w/+7/7v/u/+7/7v/u/+//7//v/+//7//v/+//7//v
//D/7v/v/+//7//v//D/8P/w//P/8//z//T/8//z//P/9P/2//f/9//4//f/9//2//f/
+v/7//3///////7//f/8//v/+//7//z//P/8//3//f///wAAAQACAAIAAgACAAIAAAAA
AAAAAAD+//7//v/+//7//f/9//z/+//6//r/+v/4//j/9//2//T/9P/z//L/9P/z//L/
8v/y//L/8f/x//H/8f/x//D/8P/w//D/8P/w/+//7//v/+3/7f/t/+7/7v/u/+7/7v/s
/+z/7P/s/+7/7v/u/+7/7//v/+//7//r/+r/6v/p/+v/7P/t/+7/7v/v/+//7//t/+3/
7f/t/+3/7f/s/+z/7P/s/+z/6//r/+v/6//s/+r/6f/p/+n/6f/q/+v/7P/q/+r/6v/q
/+z/7P/s/+v/6v/p/+f/5v/l/+f/6P/q/+r/6v/q/+j/6P/o/+r/6P/o/+n/6v/r/+z/
7P/s//D/8P/w//D/7//v/+//7//y//X/9f/1//P/9P/1//X/+f/6//v/+//7//v/+f/5
//r/+v/5//j/9v/z/+//7v/s/+v/6//p/+n/6f/p/+n/5//m/+b/5f/k/+T/5P/k/+T/
5P/k/+T/5P/j/+P/4//l/+X/5f/l/+f/5P/h/9//2//Y/9j/3P/m/+//+v8GABgALABA
AFIAXwBrAGoAWwBFADEAHAANAAQA+P/u/+f/3v/V/9P/0f/L/83/0P/R/9P/1v/X/9b/
1//Y/9n/2f/Y/9j/2v/b/9v/2//b/9v/2//b/93/3f/c/9z/2//b/9v/2//b/9z/3P/c
/97/3v/e/97/3P/c/9z/3P/c/9z/3P/c/9r/2v/a/9r/2//c/93/3v/c/9z/3P/d/93/
3v/e/97/3v/e/97/3v/d/9z/3P/b/93/3//h/+P/4P/f/97/3v/g/+H/4f/h/+H/4v/i
/+L/5f/l/+X/5v/n/+f/5//o/+b/5//n/+j/5v/n/+f/6f/s/+3/7//x//H/8P/v/+7/
8f/x//H/8v/y//L/8//z//T/9P/0//T/8//y//H/8P/w//D/8P/w//L/8v/y//L/8v/x
//H/8P/u/+z/6//q/+n/6v/q/+r/6v/q/+n/6P/m/+X/5P/k/+T/5P/j/+P/4//j/+P/
4v/g/+D/4P/g/+L/4f/h/+H/4f/h/+H/4v/i/+L/4v/i/+T/5P/k/+T/4v/i/+L/4v/h
/+H/4f/h/+L/4v/j/+P/4v/i/+L/4v/g/+H/4f/h/9//3//f/9//3//f/97/3v/e/97/
3v/d/9//3//f/+D/4P/f/9//3//d/9z/2//a/9z/3P/c/9z/2v/a/97/3P/c/9z/3P/a
/9r/2v/c/9z/3P/d/97/3f/e/97/3v/g/+D/4P/g/93/3f/d/93/4P/j/+P/4//h/+L/
4//j/+X/5v/n/+f/6f/p/+f/5//l/+T/4v/g/9//3f/a/9r/1//V/9T/0f/T/9P/0//T
/9X/1P/U/9P/0f/Q/8//zv/M/8z/zP/M/8z/y//L/8v/y//L/8v/y//L/8r/y//J/8n/
yP/E/8b/zv/X/+T/8P8AABQAKAA8AE0AVQBSAD8AJQANAP7/8//k/9b/0v/L/8L/vf+5
/7f/t/+3/7j/u/+9/7z/vf++/7//wP+//73/vv/A/8D/wf/B/8H/wf/B/8H/wf/D/8P/
wv/C/8H/wf/B/8H/wf/C/8L/wv+//77/vf+8/7//wv/F/8j/xv/E/8L/wP++/77/vv++
/8H/wv/D/8T/wv/C/8L/w//B/8L/wv/C/8L/wv/C/8L/wv/C/8P/w//B/8H/wf/B/8H/
xf/D/w==
         </WaveFormData>
      </LeadData>
      <LeadData>
         <LeadByteCountTotal>10000</LeadByteCountTotal>
         <LeadTimeOffset>0</LeadTimeOffset>
         <LeadSampleCountTotal>5000</LeadSampleCountTotal>
         <LeadAmplitudeUnitsPerBit>4.88</LeadAmplitudeUnitsPerBit>
         <LeadAmplitudeUnits>��V</LeadAmplitudeUnits>
         <LeadHighLimit>2147483647</LeadHighLimit>
         <LeadLowLimit>268435456</LeadLowLimit>
         <LeadID>II</LeadID>
         <LeadOffsetFirstSample>0</LeadOffsetFirstSample>
         <FirstSampleBaseline>0</FirstSampleBaseline>
         <LeadSampleSize>2</LeadSampleSize>
         <LeadOff>FALSE</LeadOff>
         <BaselineSway>FALSE</BaselineSway>
         <ExcessiveACNoise>FALSE</ExcessiveACNoise>
         <MuscleNoise>FALSE</MuscleNoise>
         <LeadDataCRC32>2833499929</LeadDataCRC32>
         <WaveFormData>
JAAkACQAJAAbABQADQAGAPr/8P/m/9z/4P/i/+T/5v/q/+z/7v/w//T/9v/4//r/9P/w
/+z/6P/k/+L/4P/e/93/3P/b/9r/2//c/93/3v/g/+D/4P/g/9//3v/d/9z/3v/e/97/
3v/g/+D/4P/g/9//3v/d/9z/3v/g/+L/5P/i/+D/3v/c/93/3v/f/+D/3v/e/97/3v/g
/+D/4P/g/+L/4v/i/+L/4//k/+X/5v/k/+T/5P/k/+T/5P/k/+T/4v/i/+L/4v/l/+b/
5//o/+j/6P/o/+j/6f/q/+v/7P/s/+z/7P/s/+z/7P/s/+z/7v/w//L/9P/0//T/9P/0
//b/9v/2//b/+P/4//j/+P/2//b/9v/2//f/+P/5//r/+v/6//r/+v/8//z//P/8//7/
/v/+//7//f/8//v/+v/4//j/+P/4//X/9P/z//L/9f/2//f/+P/2//b/9v/2//X/9P/z
//L/9P/0//T/9P/0//T/9P/0//b/9v/2//b/9f/0//P/8v/z//T/9f/2//n/+v/7//z/
+f/4//f/9v/5//r/+//8//z//P/8//z//P/8//z//P/8//z//P/8//r/+v/6//r//P/8
//z//P/6//r/+v/6//r/+v/6//r/+v/6//r/+v/5//j/9//2//j/+P/4//j/+P/4//j/
+P/2//b/9v/2//j/+P/4//r/+//8//7/AQAFAAcACwAPABEAFAAUABMAEwATABMAFQAa
ABwAHwAdABoAFwATABAAEwAUABUAEQAMAAkABwAHAAgACwALAAcABwAFAAMABAABAP7/
/f/7//r/+f/5//n/+v/6//r/+v/4//j/+P/4//n/+f/6//z/+//5//j/9//3//f/9v/0
//z/+//5//f/9//4//r//v////z/+v/7//n/+P/6/wIAFAAqADkAQQBFAEEAMAAXAAEA
9v/2//f/9v/2//n/+v/6//v/AQAGAAcACQAPABEADAAJAAUAAgD8//v/+v/5//n/+f/5
//j/9//3//X/8//z//L/8//0//X/9v/4//n/+f/5//f/9//3//f/9//3//f/+P/4//f/
9//4//v/+v/7//3//P/8//v/+v/7//z//f////3//f/+//////////7//P/+////AQAC
AAIAAwAGAAgABAAEAAIABAAEAAQABAAGAAYABgAFAAQABgAHAAkADAALAAoACgALAAwA
DAAMAAwADwAPABIAFQAUABUAFQAVABUAFQAVABUAEwATABMAEgAXABcAFwAUABYAGAAb
AB4AHQAdABwAHAAcABwAHAAdAB0AHQAeAB8AIAAhACMAJAAiACEAIAAgAB4AHAAbABoA
GwAbABsAGgAZABkAGAAXABgAGAAYABcAFgAWABYAFgAUABEAEwATABUAFwAXABcAFQAV
ABYAGAAWABUAFQAYABgAFgAWABcAGAAYABcAFwAaABoAGQAaABgAGQAbAB0AHQAcABwA
GwAZABkAGQAaABoAGgAYABcAGgAbABsAHAAZABkAGAAYABgAGAAYABcAFwAXABcAFgAW
ABYAFgATABQAFQAWABYAFQAWABUAFAAWABYAFQAVABUAFQATABMAEwATABEAEgAUABIA
EgASABIAEAAQABAAEgAWABgAGwAfACAAIQAkACcAKQAsACwAKwAsAC0ALgAxADIANAA3
ADUAMgAvACsAKAAqACoAKgAlACIAHwAdAB0AHgAhACEAHQAZABUAEQAQABEAEAARABEA
EAAPAA8ADwAMAAwADAAMAAoACgAKAAoACAAHAAcACAAIAAcABwAHAAUABQAEAAIABAAF
AAUABwAHAAgACgAMAAcABAAGAAcABQAKABIAHAAwAEIASwBPAE8ARQAwABcABwAAAP7/
/f/6//j/+f/8/wIACQAPABIAEwAVABMADQAKAAcABQACAP7/+//6//n/+f/5//r/+v/6
//v/+//5//n/+P/3//b/9f/0//b/9//3//f/+f/5//n/+f/3//f/9//4//j/9//3//j/
+P/2//b/9//5//r/+v/6//j/+P/4//n/9//3//j/+f/5//n/+P/2//b/9//5//r/+f/5
//v//P/6//r/+P/6//r/+v/6//z/+//8//z//P/6//n/+f/6//r/+v/7//3//f/8//v/
+v/7//v//v8BAAQABQAFAAUABQAFAAUABQAGAAcACAAIAAkACQAJAAYACAAIAAkACgAM
AA0ADQAOAA0ADAALAAsACwALAAwADQALAAsADAAMAAoACQAIAAgACQAIAAgACAAGAAUA
BAACAAMAAwACAAEAAQAAAP///f/+//7//v/+/wAA/f///////v/9//r/9//6//v//f8A
AP///f/8//7/AAD+//7///8CAAIAAQABAAAA/v/7//r//P/9////AQAAAAAAAQABAAAA
///+//7/AAAAAP7//f/7//v/+v/6//z//f/9//7//v/+//7//f/////////+//z//P/8
//n/+f/5//n/+P/4//r/+v/6//z//P/7//v/+v/5//b/9f/3//f/9//4//n/+f/5//r/
+f/8//v/+v/5//j/+P/4//j/+v/8//7/AQAFAAYABwAKAA0ADgAQAA8ADQAPAA8ADwAR
ABMAFAAWABMAEgAPAAsACAAKAAoACgAFAAIA///9//3/AAADAAMA///8//n/9v/2//T/
8v/y//H/8v/x//H/8f/u/+7/7v/u/+7/7v/u/+7/7P/r/+v/7P/u/+3/7f/t/+v/6//q
/+j/5v/n/+v/6//t/+7/8P/u/+v/6v/s/+v/7//2//z/CgAeACwAMQAxAC0AHwAGAO//
5f/i/+L/3f/a/9z/3//g/+T/7f/z//T/+f/5//f/8f/s/+n/5//k/+T/4//g/9//3//f
/97/3v/e/9//4P/f/+D/4P/e/97/3v/e/9//4f/i/+P/4f/h/+H/4f/j/+P/4//k/+T/
4//j/+T/4//g/9//3//i/+T/5f/m/+b/5v/m/+f/5f/l/+b/5//p/+n/6P/m/+b/5//p
/+r/5//n/+n/6v/l/+T/4f/i/+L/4v/i/+T/5//o/+j/6P/m/+X/5f/m/+j/6P/p/+v/
7P/s/+z/7P/v/+//8v/1//b/9//3//f/9f/1//X/9f/2//f/+P/4//r/+f/4//T/9f/2
//j/+v/6//v/+//8//7//v/+////AQABAAIAAwACAAEAAQAAAAAA///+//7////+//7/
/v/9//3//f/8//n/+f/4//f/9//2//X/8//0//T/9P/0//T/8f/z//P/9P/1//T/8//0
//X/9//6//f/9f/0//b/9v/0//T/9f/5//r/+v/7//v/+v/4//j/+P/5//v//f/9//z/
/P/7//v/+//7//z//f/+//3//f/7//n/9v/0//X/9//4//r/+P/4//j/9//3//f/9//2
//f/+P/5//f/9//3//f/9v/5//z//f/+//z/+v/3//X/9f/1//P/8//3//f/9//4//X/
9f/1//b/+P/4//j/+P/4//j/+P/6//r//P///wMACAAJAAwADwAPABIAEgARABMAEwAT
ABUAFwAYABoAFwAVABMAEAAOABEAEgATAA8ACgAHAAUABQAIAAsACwAHAAQAAQD+//7/
/P/6//r/+f/4//f/9//3//T/9P/0//T/9v/2//b/9v/2//X/9f/2//T/8//z//P/8//z
//L/8P/w//P/8//z//P/9P/2//r/9//0//b/9f/x/+7/7v/4/wwAIAAtADUAOQAzACQA
DQD9//b/9v/z//D/8P/z//j/+v/5//3/AAADAAcACQAHAAIA+//1//L/8P/v/+7/7f/t
/+3/7P/s/+z/7f/r/+n/6f/o/+j/6P/o/+j/5v/n/+f/5//q/+v/7P/t/+z/6//q/+r/
6v/p/+n/6v/p/+b/5f/l/+b/6P/p/+r/6//s/+3/7//t/+3/7v/v/+z/6//p/+b/5//n
/+j/6P/o/+n/7P/u/+//8P/v//L/7//u/+3/7v/x//L/8v/y//D/7//v//D/8f/y//T/
9//2//b/9v/2//b/9f/3//n/+f/5//j/9//5//v//f////7///8AAAAAAwADAAMAAAD/
//7//v/+////AQACAAQAAgACAAIAAwADAAMABAAFAAcABwAIAAgACAAHAAYABgAFAAQA
BAAEAAMAAwADAAIA//////7//f////7//f/7//n/+P/3//b/+f/3//r/+//5//n/9//1
//P/8//0//b/+P/3//f/+v/8//r/+v/7//z//P/7//v/+f/4//b/9v/2//f/+f/7//7/
/v///////v/9//z//P/8//z/+v/5//r/+//7//z//P/9//3//v8AAAAAAAD///3//f/9
//z/+v/6//r/9//5//n/+f/4//j/+v/6//r/+v/6//n/+f/3//X/9//4//j/+P/4//j/
9v/2//b/+P/5//r//P///wQABQAIAAsADQAQABAADwAPAA8ADwARABQAFgAZABcAFQAT
ABAADgASABIAEgANAAgABQADAAMAAgAFAAUAAQD///3/+//8//j/9v/2//X/9v/1//X/
9f/y//L/8v/y//L/8v/y//L/8v/x//H/8v/w/+//7//v//H/8f/w/+7/8P/v/+3/7//x
//L/9P/2//H/7P/q/+v/6f/q//L//P8KAB4ALQA3ADsANQAkAA8A+//y//L/8f/s/+z/
7f/w//D/8//5//7/AQADAAcABwAAAPv/9//0/+7/6f/q/+n/6f/p/+r/6v/q/+v/7f/r
/+v/6v/q/+r/6v/q/+r/6//r/+v/7P/t/+7/7//u/+3/7P/s/+7/7f/t/+7/7v/s/+z/
7f/s/+z/6//q/+v/7P/t/+//7//v//D/8f/y//P/8//y//H/8f/y//L/8f/x//P/9P/0
//T/8v/0//T/9P/0//b/+f/6//r/+v/4//f/9//4//j/+P/5//v//f/+////AAD/////
AgAFAAUABQAEAAMABAAFAAYABwAIAAkACgAKAA8ADwAPAAwADgAOAA8AEAAQABEAEQAS
ABIAEgASABMAFQAVABYAFwAXABcAGAAYABcAFQATABIAEgASABMAFAATABMAEwASABAA
DwANAAsADgAOAA4ADQAKAAoACgAKAAwACQALAAsACwALAAkABwAFAAUABgAIAAoACQAJ
AAwADgAMAAwADQAMAAwACwALAAsACgAIAAgACAAJAAsADQAQABAAEQARABAADwAOAA4A
EAAQAA4ADQALAAsACgAKAAsADQAOABAAEAAQABAADwANAA0ADQAMAAoACgAKAAcACAAJ
AAoACgAJAAoACQAIAAgACAAHAAcACAAJAAgACQAJAAcACAAHAAYABQAEAAYABgAGAAgA
CwAOABIAFwAXABcAGQAbAB8AIgAiACEAIQAhACEAIwAmACgAKwApACgAJQAhAB4AHgAe
AB4AGQAUABEADwAPABEAFQAWABMADwALAAcABgAFAAQABQAFAAQAAwADAAMAAAAAAAAA
AAD+//7//v/+//7//f/9//7/AAD////////+//3/+//4//j/+f/7//3//f/+/wIAAgD/
//7//v///wEACgASAB4ALgA+AEUASQBBADEAGgAFAPf/9P/y//H/8v/w//H/8P/2/wEA
BwAIAAsACwAHAAMAAAD7//X/9P/0//P/8P/v/+//7//u/+7/7v/v/+//7f/t/+z/7P/s
/+z/7P/t/+//8P/x//D/7//u/+3/7f/t/+3/7v/u/+3/7f/u/+3/6v/p/+n/6v/s/+3/
7v/s/+z/7P/t/+v/6//s/+3/7f/t/+z/6v/q/+v/7f/u//D/8f/0//b/8v/y//D/8v/x
//D/7//w//H/8v/y//L/9P/z//P/9P/2//j/+////////v/9//z//P/7//3///8AAAEA
AQABAAIAAwAEAAUABAAFAAYABgAJAAkACQAGAAcACAAKAAwADAANAA0ADgANAAwACwAL
AA0ADQAOAA8ADAALAAsACgANAA0ADQAOAAsACgAKAAoABgAFAAQAAgADAAMAAgABAAMA
AgABAP///P/8//z//P/9//v//v////7//f/6//f/9//3//j/+v/4//f/9//6//z/+v/6
//v//P/8//v/+//8//z/+//8//z//f///wEA///8//r/9//5//n/+f/6//r/+v/4//f/
9//3//b/9v/3//n/+v/8//n/+P/3//X/8//z//P/8v/y//L/8v/v//H/8f/x//D/8//2
//f/+P/1//L/7v/r/+z/7f/s/+3/9f/1//L/7//u/+3/7P/t/+7/7//y//L/9P/3//v/
/P/9/wAAAwAHAAoACgAJAAcABwAHAAkADAAOABEADwAKAAcAAwAAAAIAAgACAP3//P/5
//f/9//2//n/+f/1//L/7//s/+z/7P/q/+r/6f/n/+X/5P/j/+P/5P/l/+b/5v/m/+b/
5v/i/+H/4f/i/+D/3//f/9//4f/h/+D/3v/g/+H/4f/d/93/4P/k/+b/5f/m/+j/4//f
/+D/5P/w/wQAFAAdACcAJwAbAAIA6f/d/9r/2v/X/9j/2v/Z/9r/3P/l/+n/6P/p//H/
8f/r/+b/5f/f/9r/2P/X/9b/1f/V/9X/1f/U/9P/0//U/9P/1P/U/9P/0v/R/9D/0P/R
/9H/0f/T/9P/0//T/9H/0f/R/9L/0f/P/87/zv/R/9L/1f/Z/9f/1v/U/9L/0v/S/9L/
0//V/9X/1v/X/9X/1f/U/9L/0f/R/9L/0v/T/9X/2f/c/9f/1v/T/9T/1f/W/9f/2v/Z
/9r/2v/a/9r/2f/Z/9r/3P/c/93/3//g/+D/4P/g/+L/4//n/+v/6v/p/+f/5f/n/+f/
5//n/+r/6//s/+z/7v/t/+z/6P/q/+z/7//y//D/8f/x//L/8v/y//L/8//x//H/8v/z
//P/8//0//T/9v/1//T/9P/x//D/8P/w/+7/7f/s/+r/7P/t/+3/7f/q/+j/5v/j/+L/
4v/i/+L/5f/j/+b/5//k/+P/4P/d/9//4f/k/+j/5v/l/+X/6P/q/+j/6P/p/+j/6P/n
/+f/5//m/+T/5P/m/+f/6f/r/+n/6P/o/+f/6f/r/+3/8P/u/+7/7P/r/+r/6f/n/+b/
6P/p/+n/6v/o/+j/6P/n/+f/5//n/+b/6f/q/+v/6f/n/+f/5//m/+X/5v/l/+T/5P/m
/+f/5v/k/+T/5P/k/+P/4v/h/+L/5v/o/+v/7//z//X/+f/9//3/AAAAAP//////////
AQAGAAgACwAJAAYAAwD///z//v/+//7/+f/2//P/8f/x//L/9f/1//H/7P/p/+b/5v/k
/+L/4v/h/+D/3//f/9//3v/e/97/3v/f/+D/4f/i/97/3f/d/97/3v/d/93/3f/f/9//
3v/c/9r/2f/b/93/4f/k/+b/5v/j/97/2v/b/9v/3v/m//j/DAAYACEAJwAlAB0ADAD3
/+f/5P/k/9//3P/c/93/3v/i/+f/7f/y//X/+f/3//H/6v/p/+n/5P/g/9//4P/f/9//
3//f/97/3f/d/93/2//b/9r/3P/c/9z/3P/a/9v/2//b/9z/3f/e/9//3f/d/93/3v/f
/9//4P/i/+D/3v/e/9//4f/i/+L/4v/i/+L/4v/j/+P/4//k/+X/5v/n/+f/5v/m/+f/
6f/q/+r/6//u//D/8P/w/+7/8P/t/+z/6//s//D/8v/z//T/9P/z//P/9P/2//b/9//5
//r/+v/6//r/+v/5//v//f8AAAEAAQABAAMAAwADAAMABgAHAAgACAALAAsACwAIAAoA
CgALAAwADQAPABAAEgASABIAEgATABMAEwAUABUAFwAXABgAGAAWABUAFAAUABQAFAAV
ABYAEgARABAADgAPAA8ADgANAA8ADgANAAsACgAKAAoACgALAAkADAANAAsACwAJAAcA
CQALAA4AEgARAA8ADgAQABAADgAOAA8AEgASABEAEQARABAADgAOABAAEQATABUAFAAU
ABUAFQATABMAEwAUABQAFAASABEAEgATABMAFAATABMAEgASABIAEgASABEAEQARABEA
EAATABQAFQATABMAEwATABIAEQASABEAEAASABIAEQARABEAEQATABAAEQASABMAFAAW
ABYAFgAYABoAHAAfACMAJAAlACgAKwArAC4ALgAtAC8AMQAzADcAOAA6AD0AOwA3ADMA
LgAqAC4ALgAuACkAJAAhAB8AHwAgACMAIwAfABsAFwATABIAEgAQABAADwAQAA8ADwAP
AAwADAAMAAwADAAMAAwADAAKAAkACQAKAAwACwALAAsACwALAAoACAAIAAcACQAJAAkA
DAAQABAADQAOAA4ACwANABQAHAAuAEQAUABVAFkAUwBBACgADwABAAAABAADAAAA/v//
/wAABgANABEAFgAbABkAEwANAAwABwABAP7/AAABAAIAAQABAAEAAAAAAAAAAQD///3/
/f/8//7//v/+//7//v///////////////////////////wAAAgABAAEAAgACAAAAAAAB
AP//AAAAAAAAAAAAAAAAAQD/////AAABAAMAAwACAAAA/f/9//7//v/+////AgAEAAQA
BAACAAQABAAEAAQABgAJAAoACgAKAAgABwAHAAgABwAGAAYABwAJAAoACwAMAAsACwAO
ABEAEwAVABYAFwATABEADwANAA8AEQATABQAGQAbAB0AHAAYABYAFQAUABYAFwAXABgA
GgAaABoAGwAbABsAHAAdAB8AHwAgACAAHwAdABsAGgAZABgAGAAYABUAFQAVABQAFQAX
ABgAGQAXABQAEQANAAwADAAMAAwADgALAA0ADQANAA0ACwAJAAkACQAKAAwADAALAAsA
DgAQAA4ADgAPAA4ADgANAA0ADQAMAAoACgAIAAkACwANAAwADAANAA0ACwALAAsADAAO
AA4ADAALAA0ADQAMAAwADAANAA0ADgAMAAwADAALAAoACQAIAAYABwAIAAkABwAGAAUA
BAACAAMABgAHAAgACQAKAAoACwAKAAkABgAFAAUABQAFAAYABgAGAAYABgAFAAQAAwAE
AAgACgANABEAFQAXABsAHwAhACQAJAAjACAAHwAeAB8AJQAoACwAKwArACkAJgAkACIA
IAAeABcAFgATABEAEQAUABcAFwATABAADQAKAAoABgAEAAQAAwD///3//P/7//3//v//
/wAAAAAAAAAAAAD8//v/+//8//7//f/9//3//f/9//z/+v/6//3///////v/+P/4//r/
+f/4//r/+f/7//7/AgAIABYAJgAzAD0AQQA5ACwAFQABAPj/9v/z//D/8v/3//z/AAAD
AAMAAgADAAkADwAJAAQA///9//z/+P/x/+7/7f/t/+3/7//w//H/8//x/+//7//u/+z/
7P/s/+z/7//x//L/8//x/+//7f/r/+z/7f/u//D/7f/r/+r/6v/t/+z/7f/v/+3/7v/u
/+7/7f/s/+v/6//u/+//8f/z//P/8//y//D/7P/r/+v/6v/s/+//9P/4//L/8P/s/+z/
7//w//H/9P/z//T/9P/0//b/9f/1//b/+P/4//n/+//8//z//P/8//z/+//9/////v//
/////////////////wAAAQACAAIABwAHAAcABAAFAAYACAAKAAoACwALAAwACgAIAAYA
BQAHAAkADAAPAAsACQAIAAYACgALAAwADgALAAgABgAEAAYABwAIAAgABgAFAAMAAQD/
//7//f/7//7/AAACAAQAAgD9//3/+//9//3/+//5//v/+//8//7//v/9//3/AAAEAAIA
AgADAAIAAAD9//v//v/+//3//v8AAAEAAwAFAAUABAAEAAMAAQABAAEAAgAEAAQAAgAB
AAMAAwACAAIAAAABAAEAAgABAAAA///9/wAAAQACAAIAAAAAAAAA/f/9//3//f/8//z/
/v/8//j/+P/6//r/+v/6//z//P/8//7/AAACAAUACQAOAA8AEgAVABUAGAAYABcAGQAZ
ABkAGwAcAB4AIQAfABsAFwASAA4AEwAUABUAEQANAAkABgAFAAYACQAJAAUAAwABAP//
AAD9//r/+f/3//j/9//3//f/9P/0//T/9P/0//T/9P/0//X/9f/2//j/9f/z//L/8f/y
//P/8//y//b/9f/1//X/9//6//7//v/5//j/+P/1//H/8v/8/wwAIAAyAD0ARwBFADMA
HAAFAPX/8v/0//P/9P/2//X/9v/6/wMABQAGAA0ADwANAAkABAABAP3/9v/y//H/8P/v
/+//7//y//L/8v/z//H/7//v/+7/8f/y//P/9P/z//P/8v/x//P/8//z//P/8//z//P/
9P/1//X/9v/4//b/9P/0//X/9P/0//P/8v/1//b/9//5//b/9f/1//X/9//3//b/9P/1
//f/+v/8//r/+f/6//r/+//8//v//v/8//z//P/+////AAAAAAAAAgABAAEAAgAAAAAA
AQADAAYACAAKAAwACwALAA4AEQAQABEAEQARABMAEwATABMAFAAVABYAFgAaABsAHAAa
ABoAGgAbABwAHgAfAB8AIAAgACAAIAAhAB4AHQAdAB0AHwAhACQAJgAlACMAIQAgACIA
IgAjACQAIQAhACEAIAAeAB0AGwAZABsAHAAdAB0AGgAaABoAGgAZABUAFgAVABYAFwAW
ABUAEwATABQAFgAZABkAGgAeAB8AHAAbABsAGwAaABgAFwAZABoAGgAcABsAGwAcAB0A
HgAeAB8AHwAeAB0AHAAcAB0AHgAdAB0AHwAfAB4AHgAbABsAGgAaABsAHAAdAB0AGwAb
ABsAGgAcABwAHAAZABoAGwAcABwAGQAaABkAGAAaABwAHQAfAB4AGwAaABkAGAAaABoA
GgAcABwAHgAhACUAJgAnACoALQAwADQANQA1ADMAMwAzADUAOQA8AEAAPwA6ADUALwAq
AC4ALgAuACkAJAAhAB8AHwAiACUAJQAhACAAHQAaABoAFgAUABQAEwAQAA8ADwAPAA4A
DgAOAA4ADQAMAAsACgAKAAsADQAQAA0ACwAKAAkACQAJAAgABgAIAAkACQAJAAkACgAM
AAwACQAKABAADwAPABIAGgAqAD4ATgBVAFkAVQBBACQADQABAP7//P/7//z//v/9/wIA
CgAPABEAFAAXABUADwAJAAgACQAHAAIAAAABAP7//f/9//3//f/8//v/+//5//f/9//2
//j/+P/4//j/+v/7//v/+//5//n/+f/5//v/+//7//z/+//5//j/+P/2//T/9P/1//X/
9v/2//b/9v/2//b/9//5//v//v8BAP3/+//4//T/9f/3//r//P/7//v//f/+//r/+v/4
//r//P/8//z//v/8//z/+//6//r/+f/5//r//P/8//3///////7//f/8//v/+//+/wEA
AgADAAMAAwAEAAUABgAHAAYABwAIAAgACwALAAsACAALAA4AEgAWABIAEQAPAA4ADAAM
AAwADQALAAsADAANAAsACwAMAAwADgANAAwADAAKAAgABwAGAAcABwAHAAYAAwADAAIA
AQD///7//f/7//3//v///wAA/f/5//r/+f/6//v/+v/5//n/+f/6//z/+v/3//X/9v/4
//b/9v/3//b/9v/1//X/9v/2//X/9v/1//X/9v/3//f/9v/2//X/9//3//f/+P/4//j/
9v/1//P/8//y//L/7//v/+7/7v/w//D/8P/v/+//7//v/+7/7P/s/+z/6f/r/+v/6//q
/+3/8P/x//L/7//s/+j/5f/l/+f/7P/r/+r/6f/o/+j/6P/o/+r/6v/s/+//8//1//X/
9//5//7/AgADAAMAAQABAAEAAwAIAAoADQALAAsACQAGAAQAAwACAAEA+//4//X/8//z
//T/9//3//P/7v/r/+j/6P/p/+j/6f/p/+b/4//h/9//3f/c/9v/2v/d/97/3//g/93/
2//a/9r/2//b/9z/3f/d/93/3P/a/9r/2f/Z/9n/2//a/9r/3P/b/9j/0P/N/8//1P/e
/+j/9P8EAA8AEwAdAB8ADgD1/9//0P/M/8v/zP/O/9H/0v/Q/9P/3f/g/+H/5//p/+P/
3v/d/9n/1P/M/8v/yf/H/8b/xf/I/8j/yP/J/8n/x//H/8b/xf/E/8P/wv/F/8f/yP/J
/8b/xf/E/8P/w//D/8P/xP/G/8X/xf/G/8b/xP/E/8X/w//E/8T/xP/B/8D/v/+//8H/
w//G/8n/yP/H/8X/wv/A/7//v/++/8P/x//N/9L/zf/K/8X/xP/H/8j/yf/M/8z/zP/L
/8r/zP/L/8v/zP/O/87/z//R/9H/0P/P/87/zf/N/9D/0//U/9X/1f/V/9b/1//Y/9n/
3P/d/97/3v/g/9//3v/a/93/3v/g/+L/4f/h/+D/4P/g/+D/4P/h/+L/4//l/+f/5f/l
/+b/5v/m/+X/5P/k/+L/4P/f/97/3//f/9//3v/f/9//3v/d/9r/2P/W/9P/1f/W/9f/
2P/X/9P/1P/T/9P/0//R/8//0v/T/9X/2P/W/9X/1f/Y/9j/1P/S/9H/0v/S/9H/0f/T
/9T/1P/W/9b/1//Z/9v/2P/W/9X/0//U/9X/1v/Y/9j/2P/W/9X/1v/X/9f/2P/a/9v/
2//c/9n/2P/X/9X/1//X/9f/1v/T/9L/0f/N/8//z//P/87/0P/S/9T/1P/U/9T/1P/T
/9L/0f/S/9L/1P/X/9v/3f/d/9//4f/l/+j/6P/n/+f/5//n/+n/7P/u//H/7//u/+v/
5//k/+T/5P/k/9//3f/b/9r/2//Y/9n/1//R/8//zf/L/8z/yP/G/8b/xf/E/8P/w//D
/8X/xv/H/8j/xP/C/8D/vv+8/7v/u/+8/73/vf++/7//vv+9/7v/uP++/7//v//B/7//
vv+8/77/vf+6/7r/u/+3/7j/vv/I/9j/7P/5/wEABQD///L/3f/D/7b/tv+3/7b/tP+5
/77/wv/H/8n/zP/N/8v/y//L/8j/xf+//7b/rv+r/6z/q/+r/6v/rP+s/6z/rf+q/6f/
pv+k/6f/qP+p/6r/qv+r/6v/q/+p/6f/pf+j/6f/qf+r/67/qv+n/6X/pP+i/6D/oP+h
/6X/qP+q/6z/qf+o/6f/p/+l/6X/pv+n/6n/qf+o/6b/pv+n/6n/qv+p/6n/q/+s/6b/
qP+m/w==
         </WaveFormData>
      </LeadData>
      <LeadData>
         <LeadByteCountTotal>10000</LeadByteCountTotal>
         <LeadTimeOffset>0</LeadTimeOffset>
         <LeadSampleCountTotal>5000</LeadSampleCountTotal>
         <LeadAmplitudeUnitsPerBit>4.88</LeadAmplitudeUnitsPerBit>
         <LeadAmplitudeUnits>��V</LeadAmplitudeUnits>
         <LeadHighLimit>2147483647</LeadHighLimit>
         <LeadLowLimit>268435456</LeadLowLimit>
         <LeadID>V1</LeadID>
         <LeadOffsetFirstSample>0</LeadOffsetFirstSample>
         <FirstSampleBaseline>0</FirstSampleBaseline>
         <LeadSampleSize>2</LeadSampleSize>
         <LeadOff>FALSE</LeadOff>
         <BaselineSway>FALSE</BaselineSway>
         <ExcessiveACNoise>FALSE</ExcessiveACNoise>
         <MuscleNoise>FALSE</MuscleNoise>
         <LeadDataCRC32>1271891910</LeadDataCRC32>
         <WaveFormData>
vP+8/7z/vP+0/6z/pP+c/57/oP+i/6T/q/+w/7X/uv++/8L/xv/K/87/0P/S/9T/2v/e
/+L/5v/n/+j/6f/q/+r/6v/q/+r/6P/o/+j/6P/p/+r/6//s/+r/6v/q/+r/7P/s/+z/
7P/s/+z/7P/s/+z/7P/s/+z/7P/s/+z/7P/q/+r/6v/q/+r/6v/q/+r/6v/q/+r/6v/s
/+z/7P/s/+r/6v/q/+r/6P/o/+j/6P/q/+r/6v/q/+r/6v/q/+r/6v/q/+r/6v/q/+r/
6v/q/+r/6v/q/+r/6v/q/+r/6v/q/+r/6v/q/+r/6v/q/+r/6P/o/+j/6P/o/+j/6P/o
/+r/6v/q/+r/6f/o/+f/5v/n/+j/6f/q/+j/6P/o/+j/6P/o/+j/6P/o/+j/6P/o/+j/
6P/o/+j/5v/m/+b/5v/o/+j/6P/o/+b/5v/m/+b/5v/m/+b/5v/m/+b/5v/m/+f/6P/p
/+r/6P/o/+j/6P/m/+b/5v/m/+j/6P/o/+j/5v/m/+b/5v/o/+j/6P/o/+b/5v/m/+b/
5P/k/+T/5P/m/+b/5v/m/+b/5v/m/+b/5P/k/+T/5P/m/+b/5v/m/+T/5P/k/+T/5v/m
/+b/5v/m/+b/5v/m/+P/4v/h/+D/3v/e/97/3v/g/+D/4P/g/+L/4v/i/+L/4v/i/+L/
4v/i/+L/4v/i/+L/4v/j/+P/5f/l/+X/5f/l/+X/5f/n/+f/6f/q/+r/6v/q/+v/7P/t
/+z/6f/m/9//2//b/9v/3P/c/9z/3P/Z/9j/2P/Y/9z/3//g/+D/4f/i/+X/5v/p/+n/
6f/p/+n/6f/p/+n/6v/q/+r/6v/s/+z/7P/t/+3/7f/t/+3/7//v/+7/7v/v/+//7//v
/+//7//u//D/9f/7//3//P/8//n/8//y//b/9v/z/+v/3v/O/8X/w/++/7X/qf+e/5z/
o/+q/7H/uP++/8P/yP/R/9f/1//U/9j/3v/g/+H/5f/q/+7/8f/0//X/9//3//j/+P/4
//j/+P/4//n/+v/7//z/+//8//z//P/8//v/+//7//3//f/9//7//v/+////////////
//////////////////////////8BAAEAAQABAAAAAAD///7///8AAAEAAgABAAEAAQAB
AAAAAAAAAAAAAgACAAIAAwADAAMAAwADAAMAAwADAAMABQAFAAUABQADAAMAAwADAAUA
BQAFAAUAAwADAAQABAAGAAYABgAGAAYABgAHAAcABQAFAAUABQAHAAYABgAGAAYABgAG
AAYABgAFAAUABQAHAAcABgAGAAQABAAEAAQABQAFAAQABAADAAMAAwADAAQABQAGAAcA
BgAEAAMAAgAEAAUABgAGAAYABgAGAAYABgAGAAYABgAGAAYABgAGAAcABwAGAAYABgAG
AAcABwAIAAgACAAIAAgACAAIAAgACAAIAAgACAAIAAgACAAIAAYABgAGAAYACAAIAAcA
BwAIAAgACAAIAAgACAAIAAgACAAIAAgACAAIAAgACAAIAAoACgAKAAoACAAIAAgACAAK
AAoACgAJAAkACQAJAAkACAAIAAgACAAJAAkACQAJAAsACwAMAAwACgAKAAwADQAMAAwA
DAAMAAwACgAKAAsACwALAAsACwALAA0ADQANAA8ADwARABIAEgASABIAEwAUABQAEgAO
AAoABQABAAEAAQD+//7//v/+/////v/+//7//v8BAAIAAgAFAAYACQAKAA0ADQANAA0A
CwALAAsACwAKAAoACgAKAAwADAAMAA0ADQANAA0ADQANAA0ADAAMAAsACwALAAsADQAN
AA4AEAAVABkAGwAaABYAEwARABQAFgAWAA8AAwDy/+T/3//Z/8z/v/+3/7L/sv+5/77/
xf/O/9b/2//k/+v/7f/r/+7/8P/y//b//f8DAAgACgANAA4ADwANAA0ADgAOABAAEAAQ
ABAAEgASABIAEgARABIAEgASABQAEwATABMAEgARABAAEAARABIAFAAVABMAEwATABMA
EQARABEAEQATABMAEwATABEAEQARABEAEgAUABUAFgAYABgAGAAYABcAFwAXABcAGgAa
ABoAGgAaABoAGgAbABsAGwAbABsAGQAZABkAGQAZABkAGQAZABsAGwAbABsAGQAZABkA
GQAbABsAHAAcABoAGgAaABoAFgAWABcAFwAYABkAGgAbABkAGAAYABgAGAAYABgAGAAY
ABcAFwAXABcAFwAWABYAGAAYABgAGAAVABUAFAAUABcAFwAXABcAFgAVABQAEwATABIA
EgASABMAEwATABIAEgASABIAEgASABIAEgASABIAEgASABIAEwATABIAEgASABIAEwAT
ABIAEgASABIAEgASABIAEgASABIAEgASABIAEgASABIAEgASABIAEgASABIAEQARABIA
EgASABIAEAAQABAAEAAOAA4ADgAOABAAEAAQABAAEAAQABAAEAAQABAAEAAQABAAEAAQ
AA8ADwAPAA8ADwAQABAAEAAQAA8ADwAPAA8ADwAPABAAEAAQABAAEAAPAA0ADQANAA4A
DwAQAA4ADgAOAA4ADgAOAA8ADwARABEAEQARAA8ADwAPABEAEQATABQAFAAWABYAFwAY
ABcAFAAPAAoABQABAAEAAQD+//7//v/+/////v/+//7/AAADAAQABAADAAQABwAIAAkA
CQAJAAkACQAJAAkACQAKAAoACgAKAAoACgAKAAsACQAJAAkACQAJAAkACAAIAAkACQAJ
AAkACwANABAAEAAVABkAFwAUABAADwAPABIAEgAOAAUA9f/m/9z/1f/P/8T/tf+r/6r/
rv+1/7r/w//M/9L/1//g/+f/5//n/+z/7v/u//T/+////wIABgAJAAgABwAFAAUABgAG
AAoACgAKAAoACAAIAAgACAAJAAoACgAKAAwACwALAAsACQAJAAkACgAKAAoACwALAAsA
CwALAAsADQANAA0ADQALAAsACwALAAkACQAJAAkACQAKAAoACgAIAAgACAAIAAcABwAH
AAcACAAIAAgACAAKAAoACgALAAsACwALAAsACQAJAAkACQAJAAkACQAJAAsACwALAAsA
CQAJAAkACQAJAAkACgAKAAoACgAKAAoACAAIAAkACQAJAAkACQAJAAsACgAKAAoACAAI
AAgACAAIAAcABwAHAAcABwAGAAYABgAGAAYABgADAAMAAgACAAUABQAFAAUAAwADAAMA
AwADAAIAAgACAAEAAQABAAAAAAAAAAAAAAACAAIAAgACAAAAAAAAAAAA//////7//v/+
//7///////7//v/+//7//v/+//7//v/+//7//v/+//z//P/8//z//v/+//7//v/8//z/
+//7//z//P/8//z//P/8//z//P/8//z//P/8//r/+v/6//r//P/8//z//P/8//z//P/8
//r/+v/6//n/+//7//v/+//6//r/+v/6//n/+f/5//n/+f/5//r/+v/6//r/+v/5//n/
+f/5//r/+P/4//j/+P/4//j/+f/5//v/+//7//v//v8BAAQACQALAA0ADgAOABAAEAAR
ABIAEgAQAAwACAADAP////////7//v/+//7//f/8//z//P/+/wEAAgACAAUABgAJAAoA
CQAJAAkACQAJAAkACQAJAAoACgAKAAoADAAMAAwADQAMAAsACgAJAAsACwAKAAoACwAL
AAsACwANAA0ADAAOABMAFwAbABgAEgAPAA0ADgAQABAADwAHAPb/5v/d/9n/1P/N/8H/
tv+2/7v/wv/J/9L/1v/b/+D/5//t/+//7v/w//L/8v/1//v/AAAEAAkADAALAAsACwAM
AAwADgAOAA4ADgAOAA4ADgAOAA0ADgAOAA4ADgANAA0ADQANAA0ADQAOABEAEgAUABUA
GAAZABoAGwAbABsAGwAbABsAGwAbABsAGQAZABkAGQAZABoAGgAaABwAHAAcABwAGQAZ
ABkAGQAcABwAHAAcABsAGgAZABkAGwAbABsAGwAbABsAGwAbABkAGQAZABkAGQAZABkA
GQAbABsAGwAbABsAGwAcABwAHAAcABwAHAAYABgAGQAZABkAGQAZABkAFwAWABYAFgAY
ABgAGAAYABgAFwAXABcAFQAVABQAFAAWABYAFgAWABUAFQAUABQAFQAVABUAFQAVABUA
FQAVABMAEgASABIAFQAVABUAFAAUABQAFAAUABQAFAAUABQAFAAUABQAFAAVABUAFAAU
ABQAFAAVABUAFAAUABQAFAASABIAEgASABMAFAAVABYAFAAUABQAFAAUABQAFAAUABIA
EgARABEAEAAQABAAEAASABIAEgASABAAEAAQABAAEgASABIAEgAQABAAEAAQABAAEAAQ
ABAAEgASABIAEQAPAA8ADwAPABIAEgASABIADwAPAA8ADwANAA8AEAAOAA4ADgAOAA4A
DgAOAA8ADwAQABEAEgATABEAEQARABMAEgATABMAEgASABIAEwAUABYAFAAQAAwABwAD
AAMAAwAAAAAAAAAAAP3//P/8//z/AAADAAQABAADAAQABwAIAAkACQAJAAkACQAJAAkA
CQAKAAoACgAKAAoACgAKAAsACwALAAsACwALAAsACgAKAAkACQAJAAkACwALAAoADAAR
ABcAGwAYABQAEwARABAAEAAOAA0ABwD6/+j/2//X/9T/zf/B/7b/tP+5/8L/x//O/9T/
2//g/+X/6//r/+r/7v/y//L/9f/7//7/AgAFAAoACwAJAAkACgAKAAwADAAMAAwADAAM
AAwADAALAAwADAAMAAwACwALAAsACwALAAsADAAKAAoACwALAA0ADQANAA0ADQANAA0A
DQAPAA8ADwAPAA0ADQANAA0ACwAMAAwADAAMAAwADAAMAA0ADQANAA0ADgAOAA4ADgAM
AAwADAANAA0ADQANAA0ADQANAA0ADQANAA0ADQANAA8ADwAPAA8ADQANAA0ADQALAAsA
DAAMAA4ADgAOAA4ADAAMAA0ADQANAA0ADQANAAsACgAKAAoACgAKAAoACgALAAsADAAN
AAsACwAKAAoACgAKAAoACgAJAAkACAAIAAkACQAJAAkACQAJAAkACQAJAAgACAAIAAkA
CQAJAAgACgAKAAoACgAIAAgACAAIAAkACgALAAwADAALAAkACAAKAAoACwALAAoACgAK
AAoACgAKAAoACgAKAAoACgAKAAgACAAIAAgACgAKAAoACgAKAAoACQAJAAoACgAKAAoA
CgAKAAoACgAIAAgACAAIAAgACAAIAAgACgAKAAoACgAKAAoACgAKAAwADAAMAAsACQAJ
AAkACQAMAAwADAAMAAsACwALAAsACQAJAAoACgAMAAwACgAKAAoACgAKAAwADAANAA0A
CwALAAsACwANAA0ADQAPAA8AEQASABIAEgASABMAFAATABAACwAGAAIA//8AAAEAAAAA
AAAAAAABAAAAAAAAAAAAAwAEAAQABQAGAAkACgALAAsACwALAAsACwALAAsADAAMAAwA
DAAMAAwADAANAA0ADQANAA0ADwAPAA4ADgANAA0ADQANAA0ADwASABQAFwAZABkAFgAU
ABMAFQAaABwAGAAPAP//7P/g/9v/1f/K/7v/s/+w/7T/uf++/8f/0v/Y/9//6P/t/+v/
6//w//T/9v/6////AwAIAA4ADwAQAA8ADwAPABAAEAASABIAEgASABIAEgASABIAEwAU
ABQAFAATABEAEAAPAA8ADwAPABAADgAOAA8ADwANAA0ADQANAA8ADwAPAA8AEQARABEA
EQAPAA8ADwAPAA8AEAAQABAADgAOAA4ADgAPAA8ADwAPABAAEAAQABAADgAOAA4ADwAR
ABEAEQARAA8ADwAPAA8AEQARABEAEQAPAA8ADwAPAA8ADwAPAA8AEQARABIAEgARABAA
DwAOAA4ADgAPAA8ADwAPAA8ADwAPAA4ADgAOABAAEAAQABAADgANAA0ADQALAAsACgAK
AAsADAANAA4ADwAPAA4ADgAOAA0ADAALAAsACwALAAsADQAMAAwADAALAAsACwAKAAoA
CgAKAAoACAAIAAgACAAIAAgACAAIAAkACQAIAAgACgAKAAsACwAIAAgACAAIAAgACAAI
AAgACAAIAAgACAAIAAgACAAIAAoACgAKAAoACAAIAAcABwAIAAgACAAIAAgACAAIAAgA
CAAIAAgACAAIAAgACAAIAAgACAAIAAgACgAKAAoACgAKAAoACgAJAAkACQAJAAkACgAK
AAoACgALAAsACwALAAsACwAMAAwACAAIAAoACgAKAAoACgAKAAoACwALAAsACwALAAsA
DQANAA0ADwANAA8AEAAQABAAEAARABIAEAAOAAoABgABAP3//f/9//7//v/+//7/+//6
//r/+v/+/wEAAgACAAUABgAJAAoACQAJAAkACQAJAAkACQAJAAoACgAKAAoACAAIAAgA
CQALAAsACwALAAsACwAKAAoACwALAAsACwAJAAkADAAQABMAFQAXABYAEgARABEAEgAU
ABIACQD7/+r/4P/Z/9X/zP+9/6//qv+w/7f/vv/H/9D/1v/d/+T/6f/p/+f/6v/s//D/
9P/5////BAAGAAkACgAJAAsACwAMAAwADAAMAAwADAAMAAwADAAMAA0ADgAOAA4ADgAN
AA0ADQAPAA8ADwAQABAAEAARABEADwAPAA8ADwAPAA8ADwAPAA8ADwAPAA8ADwAPAA8A
DwANAA4ADgAOAAwADAAMAAwADQANAA0ADQAMAAwADAAMAA4ADgAOAA8ADgANAAwACwAL
AAsACwALAA0ADQANAA0ADAALAAoACQALAAsACwALAAoACQAJAAgACAAIAAgACAAGAAYA
BwAHAAUABQAFAAUABwAGAAYABgAGAAYABgAGAAQAAwADAAMAAwADAAIAAgACAAIAAgAC
AAEAAQAAAAAAAQABAAEAAQD//////////wAAAAABAAIAAAD///7//P/9//7///8AAAAA
AAAAAAAA/v/+//7//v8BAAEAAAAAAP7//v///////v/+//7//v8AAAAAAAAAAP///v/9
//z//f/+////AAD+//7//v/+//7//v/9//3//v/+//7//v/9//z/+//6//v//P/9//7/
/f/8//v/+v/8//z//P/8//r/+v/6//r/+v/6//r/+f/7//v/+//7//r/+v/6//r/+f/5
//v//P/6//r/+v/6//r/+v/7//v/+//7//v/+//6//n/+P/5//v//f/+//7/AAAAAAEA
AgABAP7/+f/0//H/7f/t/+3/6v/q/+r/6v/r/+r/6v/q/+7/8f/y//L/8f/y//X/9v/3
//f/9//3//f/9//3//f/+P/4//j/+P/2//b/9v/3//f/9//3//f/+P/5//n/+v/6//n/
+P/3//f/+//+/wAABQAHAAUAAgAAAP////8CAAQAAAD3/+v/3v/Q/8f/wf+4/6//pf+g
/6b/q/+w/7n/wv/I/83/1P/b/93/2//c/97/4P/g/+f/7f/y//T/+f/6//n/+f/5//r/
+v/8//z//P/8//7//v/+//7///8AAAAAAAACAAEAAQABAP///////wAA/v/+//////8B
AAEAAQABAAEAAQABAAEAAQABAAEAAQD//////////wEAAgACAAIAAAAAAAAAAAD/////
//////7//v/+//7//v/+//7///8BAAEAAQABAAMAAwADAAMAAQABAAEAAQADAAMAAwAD
AAMAAwADAAMAAwADAAQABAAEAAQABAAEAAIAAgADAAMAAwADAAMAAwADAAIAAgACAAAA
AAAAAAAAAgABAAEAAQABAAEAAAAAAP7//v/+//7//v//////AAADAAMAAwADAAIAAQAA
AP//AQAAAAAAAAADAAMAAwACAAAAAAAAAAAAAgACAAIAAgACAAIAAgACAAMAAwACAAIA
BAAEAAUABQAEAAQABAAEAAQABAAEAAQABgAGAAYABgAGAAYABgAGAAQABAAEAAQABAAE
AAMAAwAGAAYABgAGAAYABgAGAAYABgAGAAYABgAGAAYABgAGAAQABAAEAAQABgAGAAYA
BgAGAAYABgAFAAUABQAFAAUACAAIAAgACAAHAAcABwAHAAcABwAIAAgACgAKAAoACgAK
AAoACwALAA0ADQANAA0ADQANAA0ADwANAA8AEAAQABAAEAARABIAEgAQAAwACAAFAAEA
AQABAP7//v/+//7//f/8//z//P/+/wEAAgACAAUABgAJAAoACwALAAsACwALAAsACwAL
AAwADAAMAAwADAAMAAwADQANAA0ADQANAA0ADQAMAAwADQANAA0ADQALAA0AEAASABcA
GQAXABYAFAARABEAGAAeABoADwD//+7/4P/V/8v/vv+v/6f/qP+s/6//tP+//8r/0P/X
/+D/5//n/+n/7P/u/+7/9P/9/wMACAAKAA0ADAANAAsACwAMAAwADgAOAA4ADgAQABAA
EAAQABAAEAAPAA4AEAAPAA8ADwAPAA8ADwAQABIAEgATABMAEwATABMAEwASABEAEAAP
ABAAEQASABMAEgARABAADwAPABAAEAAQABAAEAAQABAADwAPAA8ADwASABIAEgASABAA
EAAQABEADwAPAA8ADwARABEAEQARAA8ADwAPAA8AEAARABIAEwARABEAEQARAA8ADwAQ
ABAAEAAQABAAEAAQABAAEQARABIAEwAUABUAFAASABEAEAASABIAEgASABIAEQARABEA
EAAPAA0ADAAOAA4ADgAOAA0ADQAMAAwADQANAA0ADQANAA0ADQANAAsACgAKAAoACQAJ
AAkACAAGAAYABgAGAAYABgAGAAYACAAIAAgACAAHAAcABgAGAAQABAAFAAUABgAGAAYA
BgAFAAQAAwACAAMABAAFAAYABgAGAAYABgAEAAQABAAEAAYABgAFAAUACAAIAAgACAAK
AAoACgAKAAgACAAIAAgACgAKAAoACgAIAAgACAAIAAgACAAIAAgACgAKAAoACQAHAAcA
BwAHAAgACAAIAAgABQAFAAUABQAFAAUABgAGAAgACgAIAAQABAAEAAQABAAEAAQABQAF
AAUABQAFAAUABwAHAAcACQAHAAkACgAKAAoACgALAAwADAAKAAYAAgD8//f/9v/1//X/
9v/3//j/9//2//b/9v/3//n/+f/4//v//P///wAAAQABAAEAAQADAAMAAwADAAQABAAE
AAQABAAEAAQABQAFAAUABQAFAAUABQAEAAQABQAFAAUABQAHAAUABgAGAAsADwATABQA
EAANAAsADAAKAAgAAwD5/+r/3v/X/9H/yP+9/7P/qv+s/7X/vv/F/87/1P/X/9z/5f/l
/+P/5P/q/+z/8P/1//n/+v8AAAMABAADAAUABQAGAAYACAAIAAgACAAIAAgACAAIAAkA
CgAKAAoACAAHAAcABwAJAAkACQAKAAoACgALAAsACgAJAAgABwAJAAkACQAJAAkACQAJ
AAkABwAHAAcABwAHAAgACAAIAAYABgAGAAYACAAJAAoACwAKAAgABgAEAAUABgAHAAkA
CQAJAAkACQAIAAcABgAFAAUABQAFAAUABQAFAAUABQAHAAcABwAHAAcABwAIAAgABwAG
AAUABAADAAQABgAHAAYABQAEAAMABQAEAAQABAACAAIAAgACAAIAAQABAAEAAwADAAIA
AgAAAAAAAAAAAP/////+//7/AAABAAIAAwAFAAUABQAFAAUABAAEAAQABQAFAAUABAAE
AAQABAAEAAYABgAGAAYABgAGAAYABgAHAAcABgAGAAYABgAHAAcABAAEAAQABAAEAAQA
BAAEAAIAAgACAAIABAAEAAQABAAEAAQABAAEAAIAAgABAAEAAgACAAIAAgACAAIAAgAC
AAIAAgACAAIAAgACAAIAAgACAAIAAgACAAIAAgACAAIAAAAAAAAA//8BAAEAAQABAAIA
AgAAAAAAAgACAAIAAgACAAAAAAABAAEAAwADAAMAAwADAAMAAwAFAAQABQAFAAQABgAG
AAcACAAIAAYAAgD+//v/9//3//f/9P/0//T/9P/x//D/8P/w//T/9//4//j/+f/6//3/
/v////////////3//f/9//3//v/+//7//v/+//7//v//////////////AQABAAAAAAD/
//////////////8AAAQACQALAAkACAAGAAMAAQAGAAoABgD///H/4v/U/8//yf+8/7H/
p/+k/6j/r/+0/73/yP/M/83/1P/b/9v/2//e/+L/4v/m/+//9f/2//r//f/+////////
/wAAAAAAAAAAAAAAAAIAAgACAAIAAQACAAIAAgAEAAMAAwADAAUABQAFAAYABAAEAAUA
BQAGAAcACAAJAAsACwALAAsACwALAAsACwALAAsACwALAAkACgAKAAoACgAKAAoACgAH
AAcABwAHAAgACAAIAAgACAAIAAgACQAJAAkACQAJAAsACwALAAsACQAJAAkACQAJAAkA
CQAJAAsACwALAAsACQAJAAoACgAMAAwADAAMAAoACgALAAsACwALAAsACwALAAoACgAK
AAwADAAMAAwADAALAAsACwALAAsACgAKAAgACAAIAAgACQAJAAgACAAJAAkACQAJAAsA
CwALAAsADQAMAAwADAALAAsACwAKAAwADAAMAAwADAAMAAwADAAOAA4ADgAOAA8ADwAO
AA4ADgAOAA8ADwAOAA4ADgAOABAAEAAQABAAEAAQABAAEAAQABAAEAAQAA4ADgAOAA4A
DgAOAA0ADQAOAA4ADgAOABAAEAAQABAAEAAQABAAEAAQABAAEAAQABIAEgASABIAEAAQ
ABAAEAASABIAEgARABEAEQARABEAEgASABIAEgATABMAFQAVABQAEgASABIAEgAUABQA
FQAVABUAFQAVABUAFwAXABcAGQAZABsAHAAcABwAHAAdAB4AHgAcABgAFAAPAAsACwAL
AAoACgAKAAoACQAIAAgACAAKAA0ADgAOABEAEgAVABYAFwAXABcAFwAXABcAFwAXABgA
GAAYABgAGgAaABoAGwAbABsAGwAbABsAGwAaABoAHQAdAB0AHQAdAB0AHgAiACUAJwAp
ACgAIgAhACMAKAAsACgAGQAJAPz/8v/r/9//zv+//7v/vP++/8P/yv/X/+L/5v/t//T/
9f/z//n//v/+/wAACAAPABUAGgAcAB8AHgAfAB8AHwAgACAAIgAiACIAIgAjACQAJQAm
ACUAJgAmACYAJgAlACUAJQAlACUAJQAmACYAJgAnACcAKQApACkAKQApACkAKQApACkA
KQApACkAJwAnACcAJwApACoAKgAqACwALAAsACwAKQApACkAKQAoACgAKAAoACoAKgAq
ACsAKwArACsAKwArACsAKwArACsAKwArACsAKwArACsAKwAtAC0ALQAtAC8ALwAwADAA
MAAwADAAMAAuAC4ALwAvAC0ALQAtAC0ALwAuAC4ALgAsACwALAAsACwAKwArACsALQAt
ACwALAAsACwALAAsACoAKQAnACYAJwAnACcAJwAnACcAJwAnACcAJgAmACYAJQAlACUA
JAAiACIAIgAiACQAJAAkACQAJAAkACQAJAAnACcAJgAmACQAJAAlACUAJgAmACYAJgAk
ACQAJAAkACQAJAAkACQAJgAmACYAJgAkACQAJAAkACYAJgAlACUAJgAmACYAJgAmACYA
JgAmACYAJgAmACYAJgAmACYAJgAmACYAJgAmACYAJgAmACYAJgAmACYAJQAnACcAJwAn
ACcAJgAlACQAJAAlACYAJwAnACcAJgAmACYAJgAmACYAJgAnACcAKQApACkAKQApACkA
KQArACkAKwAsACwALgAuAC8AMAAyADAALAAoACMAHwAfAB8AHQAcABsAGgAaABoAGwAc
ABwAHwAgACAAIQAiACUAJgAlACUAJQAlACcAJwAnACcAKAAoACgAKAAoACgAKAApACkA
KQApACkAJwAnACYAJgAnACcAJwAnAC0AKwAoACwALwAzADUANAA0ADUAMwAyADQANAAx
ACcAFgAGAP3/+f/w/+P/1f/O/87/0//Y/9//6v/y//f//v8HAAsACQAKAA4ADgAOABUA
HQAgACQAJwAoACkAKQApACoAKgAuAC4ALgAuAC4ALgAuAC4AMQAyADIAMgAwAC8ALwAv
AC8ALwAvADAAMgAyADMAMwAxADEAMQAxADEAMQAxADEAMQAxADEAMQAzADMAMwAzADMA
NAA0ADQAMgAyADIAMgAvAC8ALwAvADIAMgAyADIAMgAyADIAMwAzADMAMwAzADMAMwAz
ADMAMwAzADMAMwAxADEAMQAxADEAMQAxADEAMgAzADUANgA0ADQANAA0ADIAMgAzADMA
MQAxADEAMQAxADAAMAAwADAAMAAwADAAMAAvAC8ALwAxADEAMAAwADAAMAAwADAALwAv
AC4ALgAtAC0ALQAtAC0ALQAtAC0ALwAuAC4ALgAvAC8ALwAuACwALAAsACwALAAsACwA
LAAsACwALAAsAC0ALQAsACwALAAsAC0ALQAsACwALAAsAC0ALgAvADAALgAuAC4ALgAu
AC4ALgAuACwALAAsACwALgAuAC0ALQAuAC4ALgAuACwALAAsACwALAAsACwALAAuAC4A
LgAuACwALAAsACwALAAsACwALAAsACwALAArAC0ALQAtAC0ALgAuACwAKgAqACoAKgAs
ACwALQAtACsAKwArACsAKQApACkAKwArAC0ALgAuAC4ALgAvADAAMQAwAC0AKgAjAB8A
HwAfACAAIAAgACAAHQAcABwAHAAcAB8AIAAgACEAIgAlACYAKQApACkAKQAnACcAJwAn
ACoAKgAqACoAKAAoACgAKQApACkAKQApACkAKQAoACgAKwArACsAKwArACkAKAAqAC8A
MwA1ADQAMgAxAC0ALgAyADAAKwAhABIABgD9//f/8v/n/9v/1P/S/9f/3v/l/+z/8v/5
/wAABwAJAAUABgAKAA4AEAATABkAHgAgACMAJgAnACUAJQAmACYAKAAoACgAKAAqACoA
KgAqACsALAAsACwALAArACsAKwArACsAKwAsAC4ALgAvAC8ALgAtACwAKwAtAC0ALQAt
AC0ALQAtAC0ALQAtAC0ALQArACwALAAsACwALAAsACwAKwArACsAKwAqACoAKgAqACwA
LAAqAA==
         </WaveFormData>
      </LeadData>
      <LeadData>
         <LeadByteCountTotal>10000</LeadByteCountTotal>
         <LeadTimeOffset>0</LeadTimeOffset>
         <LeadSampleCountTotal>5000</LeadSampleCountTotal>
         <LeadAmplitudeUnitsPerBit>4.88</LeadAmplitudeUnitsPerBit>
         <LeadAmplitudeUnits>��V</LeadAmplitudeUnits>
         <LeadHighLimit>2147483647</LeadHighLimit>
         <LeadLowLimit>268435456</LeadLowLimit>
         <LeadID>V2</LeadID>
         <LeadOffsetFirstSample>0</LeadOffsetFirstSample>
         <FirstSampleBaseline>0</FirstSampleBaseline>
         <LeadSampleSize>2</LeadSampleSize>
         <LeadOff>FALSE</LeadOff>
         <BaselineSway>FALSE</BaselineSway>
         <ExcessiveACNoise>FALSE</ExcessiveACNoise>
         <MuscleNoise>FALSE</MuscleNoise>
         <LeadDataCRC32>3238140596</LeadDataCRC32>
         <WaveFormData>
RgBGAEYARgAGAMb/hv9G/zj/LP8g/xT/If8s/zf/Qv9P/1z/af92/4P/jv+Z/6T/rf+0
/7v/wv/F/8j/y//O/9H/0v/T/9T/1P/U/9T/1P/W/9b/1v/W/9b/1v/W/9b/2P/Y/9j/
2P/Y/9j/2P/Y/9r/2v/a/9r/2v/a/9r/2v/a/9r/2v/a/9r/2v/a/9r/2v/a/9r/2v/b
/9z/3f/e/97/3v/e/97/3v/e/97/3v/g/+D/4P/g/+L/4v/i/+L/4//k/+X/5v/o/+j/
6P/o/+r/6v/q/+r/7f/u/+//8P/x//L/8//0//b/9v/2//b/9v/2//b/9v/2//b/9v/2
//j/+P/4//j/9v/2//b/9v/2//b/9v/2//X/9P/z//L/8f/w/+//7v/u/+7/7v/u/+3/
7P/r/+r/6P/o/+j/6P/n/+b/5f/k/+L/4v/i/+L/4P/g/+D/4P/e/97/3v/e/97/3v/e
/97/3v/e/97/3v/g/+D/4P/g/+L/4v/i/+L/4v/i/+L/4v/k/+T/5P/k/+T/5P/k/+T/
5v/m/+b/5v/o/+j/6P/o/+b/5v/m/+b/6P/o/+j/6P/o/+j/6P/o/+b/5v/m/+b/6P/o
/+j/6P/n/+b/5f/k/+T/5P/k/+T/4v/i/+L/4v/k/+T/5P/k/+T/5P/k/+T/4v/i/+L/
4v/k/+T/5P/k/+T/5P/l/+X/5f/l/+f/6P/r/+v/6//r/+n/6//r/+3/7//v//H/8f/0
//T/8//v/+z/7P/s/+z/7v/v/+//7f/t/+v/6P/m/+r/7P/s/+z/6f/p/+n/6f/p/+j/
5//m/+f/5//n/+f/5//n/+f/5v/o/+j/6P/o/+b/5v/m/+b/5v/m/+b/5v/n/+j/6P/p
/+r/6P/q/+r/7v/z//b/+/8IABkAMgBUAHoAoQDCANcA2QDCAJYAVAAGALX/cv9F/yX/
Fv8i/zP/Pf9H/1P/Xf9o/3j/hv+S/6H/rP+1/77/yP/S/9r/3v/i/+f/6P/q/+r/6//s
/+3/7v/v//D/8f/y//P/9P/0//X/9f/2//b/9v/2//b/9v/3//f/+f/5//r/+v/6//r/
+//7//n/+f/6//r/+v/7//v/+//7//z//f////7//v/+//3//v///wAAAQABAAIAAwAD
AAIAAwADAAMABQAGAAYABwAGAAcABwAHAAkACwAMAA0ADwAQABEAEgATABMAFAAVABgA
GQAaABoAGgAbABwAHQAeAB8AHwAfAB8AHwAfACEAIgAiACMAIwAkACMAIwAjACEAIQAh
AB8AIAAgAB8AHwAeAB0AHQAdABwAGwAbABoAGQAYABcAFgAVABUAFAATABQAEwATABIA
EQAQAA4ADQAPAA4ADgAMAAoACgAJAAkACwALAAoACgALAAsACwALAAkACQAJAAkACQAJ
AAoACgAMAA0ADQANAA0ADgAOAA4AEAAQABEAEQARABIAEgATABMAEwATABMAFQAVABUA
FQAUABQAFAAUABYAFgAWABYAFQATABUAFQAVABQAFAAUABQAFAAUABIAEgARABEAEQAR
ABEAEQARABEAEQARABAAEAAQABAADwAQABAAEAARAA8ADwAPAA4AEAAQABIAEgAQABAA
EAAQABAAEAAQABEAEQARABEAEwAUABcAFwAXABcAFwAZABkAGwAbABsAHQAdAB4AHgAd
ABkAFgAWABYAFgAWABcAFwAVABcAFQASABAAEAASABIAEgARABEAEQARABMAEgARABAA
DQANAA0ADQANAA0ADQAMAAwADAAMAAwADgAOAA4ADgAOAA4ADgAOAA4ADgANAA0ADgAQ
ABAAEAASABUAGgAjADIASwBqAJAAuADbAPQA/QD1ANYApABWAP7/r/94/1H/Nf8u/0D/
U/9f/23/ef+F/5T/pP+w/77/yf/Q/9n/5P/u//j//P8CAAQABwAIAAoACgALAAwADQAO
AA8ADQANAA0ADQAQABAAEQARABIAEgASABIAEAAQABEAEQARABEAEgASABAAEAARABEA
EQARABIAEgASABMAEwATABQAFAAUABUAFQAWABcAFwAVABUAFQAVABcAGAAZABkAGgAb
ABsAGwAbABwAHAAdAB4AHwAfAB8AIAAhACEAIQAjACQAJQAmACcAJwAoACkAKAApACoA
KgAuAC8AMAAxADEAMQAwAC8AMQAxADEAMwA0ADQANQA1ADIAMQAxADEAMwAzADMAMQAw
ADAALwAvACwAKwArACsALAArACsAKgAnACYAJQAkACUAJQAkACMAIAAfAB8AHgAfAB4A
HAAbABsAGgAaABgAFgAWABUAFQAVABUAFAAUABMAEwATABMAFQAVABUAFQAVABUAFgAW
ABQAFQAVABUAFwAYABgAGAAWABYAFwAXABkAGgAaABsAGQAZABkAGQAZABkAGQAZABoA
GgAaABoAGQAYABcAFgAXABUAFwAXABcAFgAWABYAFAAUABQAEgAUABMAEwATABEAEQAR
ABEAEQARABEAEAAQABAAEAAPAA4ADgAOAA8ADQANAA0ADAAOAA4ADgAOAAwADAAMAA0A
DAAMAAoACgAKAAoACgAKAAsACwAMAA0AEAASABEAEQARABEAEQATABMAFQAVABUAFwAX
ABgAGAAXABMADgAOAA4ADgAOAA8ADwANAAsACQAGAAQABgAIAAgACAAHAAcABwAHAAcA
BgAFAAQAAQABAAEAAQADAAMAAwACAAAAAAAAAAAAAAAAAAAAAAACAAIAAgACAAAAAAD/
////AgAGAAYACAAMAA8AFAAdADAATQBwAJYAvADZAOwA7QDZAK4AbAAcAMz/if9Y/zf/
Jf8s/0D/T/9b/2f/c/+B/5D/nv+s/7r/w//K/9P/3P/m/+7/9P/4//r/+f/4//r/+v/7
//z//f/+//////////////8AAAAAAQABAAAAAAAAAAAA/v/+//////8BAAEAAgACAAAA
AAABAAEAAQABAAIAAgACAAMAAwADAAAAAAAAAAEAAwAEAAUABQADAAMAAwADAAEAAgAD
AAMABAAFAAUABQAGAAgACQALAAwADQANAA0ADAANAA0ADQAPABAAEQASABMAEwAUABUA
FgAXABgAGAAYABkAGgAbABwAHQAdAB0AHQAdAB0AHwAeAB4AHwAfAB4AHQAdAB0AHwAf
AB8AHQAaABoAGQAZABgAFwAXABcAFgAVABUAFAATABIAEQAQABEAEQAQAA8ADAALAAsA
CgAJAAgABgAFAAcABgAGAAQABAAEAAMAAwADAAMAAgACAP//////////////////////
////AAAAAAAAAQABAAEAAwAEAAQABAACAAIAAwADAAUABgAGAAcABQAFAAUABQAFAAUA
BQAFAAYABgAGAAYABAAEAAQABAAFAAMABQAFAAMAAgACAAIAAgACAAIAAAAAAP//////
/////////////////////v/+//7//v/9//r/+v/6//v//f/9//3//P/6//r/+v/6//z/
/P/8//z/+v/6//r/+v/8//z//f/9//3//f///wAAAQABAAEAAQABAAMAAwAFAAUABQAH
AAcACAAIAAcAAwAAAAAAAAAAAAIAAwADAAEA///9//r/+P/6//z//P/8//v/+//7//v/
/f/8//v/+v/3//f/9//3//f/9//3//b/+P/4//j/+P/2//b/9v/2//b/9v/2//b/9v/2
//X/9f/2//j/+P/6//7/AQAEAAsAFgAnAEQAaACOALMA0gDjAN8AwgCQAEoA/P+v/3D/
R/8r/yD/Lv89/0n/U/9b/2f/dP+C/5D/nv+t/7j/v//I/9T/3P/i/+j/7P/t//D/8v/y
//P/9P/1//b/9//5//n/+f/5//r/+v/7//v//P/8//z//P/8//z//f/9//3//f/+//7/
/v/+////////////AAAAAAAAAQABAAEA/v/+//7//////wAAAQABAAMAAwADAAMAAwAE
AAUABQAGAAcABwAHAAUABgAGAAcACgALAAsACwAKAAsACwALAA0ADgAPABAAEwATABQA
FQAUABUAFgAWABoAGwAcAB0AHgAfAB8AHwAdAB0AHQAfACAAIAAhACEAIAAfAB8AHwAf
AB8AHwAdABwAHAAbABsAHAAbABsAGwAaABkAGQAYABUAFAATABIAEQARABAADwAOAA0A
DQAMAAsACgAIAAcACQAIAAgABgAGAAYABQAFAAUABQAEAAQAAwADAAMAAwAFAAUABQAF
AAUABQAGAAYABgAHAAcABwAHAAgACAAIAAYABgAHAAcABwAIAAgACQAJAAkACQAJAAkA
CQAJAAkACgAKAAoACgAMAAwADAAMAAsACQALAAsACQAIAAgACAAIAAgACAAGAAYABQAF
AAUABQAFAAUABQAFAAUABQAEAAQABAAEAAMABAAEAAQABQADAAMABQAEAAIAAgACAAIA
AAAAAAEAAQABAAEAAwAEAAUABQAFAAUABQAHAAcACQAHAAcACQAJAAwADAALAAcABAAE
AAQABAACAAMAAwABAAEA///8//r//P/+//7//v/7//v/+//7//3//P/7//r/+f/5//n/
+f/5//n/+f/4//j/+P/4//j/+P/4//j/+P/4//j/+P/4//j/+P/3//f/+P/4//b/+P/8
////AgAJABQAJwBAAGAAhgCvANAA5wDpANQAqABoABwAy/+G/1X/Nf8i/yj/O/9F/0//
Xf9n/3D/gP+O/5r/q/+2/73/xv/S/9r/4v/o/+7/8f/y//T/9P/1//b/9//4//n/+f/5
//n/+f/6//r/+//7//r/+v/6//r//P/8//3//f/9//3//v/+//7//v///////f/9//7/
/v8AAAEAAQABAAAAAAAAAAEAAQACAAMAAwADAAMAAwADAAMABAAFAAUABAAFAAUABQAH
AAgACAAJAAoACwALAAsADAANAA0ADQAPABAAEQASABMAEwAUABUAFgAXABgAGAAaABsA
HAAdAB4AHwAfAB8AHwAfAB8AIQAiACIAIwAjACAAHwAfAB8AIQAhACEAHwAeAB4AHQAd
ABwAGwAbABsAGgAZABkAGAAVABQAEwASABMAEwASABEAEAAPAA8ADgANAAwACgAJAAsA
CgAKAAgABgAGAAUABQADAAMAAgACAAMAAwADAAMAAQABAAEAAQADAAMABAAEAAQABQAF
AAUABQAGAAYABgAGAAYABwAHAAcACAAIAAkACwALAAsACwAJAAkACQAJAAoACgAKAAoA
DAAMAAwADAANAAsADQANAAsACgAKAAoADAAMAAwACgAKAAkACQAJAAkACQAJAAkACQAJ
AAkACAAIAAgACAAHAAYABgAGAAcABwAHAAcABgAGAAYABgAGAAYABgAGAAgACAAJAAkA
CQAJAAsADAANAA0ADQANAA8AEQARABMAEQARABMAEwAUABQAEwAPAAwADAAMAAwADAAN
AA0ACwANAAsACAAGAAgACgAKAAoACQAJAAkACQAJAAgABwAGAAMAAwADAAMABQAFAAUA
BAAEAAQABAAEAAQABAAEAAQABAAEAAQABAAEAAQAAwADAAQABAAGAAgACgANABIAHwAy
AE0AdACcAMQA4wD2APsA6QDAAIQAMADY/5H/YP87/yX/Kv8+/1H/X/9r/3X/g/+U/6L/
rv+4/8H/yP/T/+D/6v/y//b//P/+/////v8AAAAAAQAEAAUABgAHAAUABQAFAAUACAAI
AAkACQAKAAoACgAKAAgACAAJAAkACQAJAAoACgAKAAoACwALAAsACwAMAAwADAANAA0A
DQAOAA4ADgAPAA0ADgAPAA8ADQANAA0ADQAPABAAEQARABAAEQARABEAEQASABIAEwAW
ABcAFwAXABgAGQAZABkAGwAcAB0AHgAdAB0AHgAfACAAIQAiACIAJgAnACgAKQAoACkA
KQApACkAKQApACsALAAsAC0ALQAsACsAKwArACsAKwArACkAKAAoACcAJwAmACUAJQAl
ACQAIwAjACIAIwAiACEAIAAdAB0AHAAbABoAGQAZABgAFwAWABQAEwARABAAEAAOABAA
EAAPAA8ADQANAAwADAALAAsACwALAAkACQAJAAkACwALAAwADAAKAAsACwALAAsADAAM
AAwACgAKAAsACwALAAwADAANAA0ADQANAA0ADQANAA0ADQAOAA4ADgAOAAwADAAMAAwA
DQALAA0ADQAMAAoACQAIAAoACgAKAAgACgAJAAkACQAIAAcABgAFAAUABQAFAAQABAAE
AAQAAwACAAIAAgADAAMAAwADAAIAAAAAAAAAAAAAAAAAAAD+//7///////////8BAAIA
BQAFAAUABQADAAUABQAHAAUABQAHAAcACgAKAAkABQAAAAAAAAAAAAIAAwADAAEAAAD9
//n/9v/4//r/+v/6//v/+//7//v/+f/4//f/9v/1//X/9f/1//X/9f/1//T/8v/y//L/
8v/0//T/9P/0//T/9P/0//T/8v/y//H/8f/0//T/9P/2//j/+/8CAA0AHgA1AFQAfACi
AMEA1gDdAM0AqABwACIAzP+B/0z/K/8T/xT/KP87/0f/U/9d/2n/eP+E/5L/oP+p/7L/
vf/G/9D/2P/c/+L/5P/n/+j/6v/q/+v/6v/r/+z/7f/t/+3/7f/t//D/8P/x//H/8P/w
//D/8P/w//D/8f/x//H/8f/y//L/8v/y//P/8//x//H/8v/y//D/8f/x//H/8f/y//P/
9f/0//T/9P/z//P/8//z//P/9f/2//f/9//2//f/9//3//f/+P/4//n/+P/5//n/+f/8
//3//f/9////AAABAAIAAQABAAIAAwAEAAUABgAGAAcABwAHAAcACgALAAsACwALAAsA
CwANAAwADAANAA0ADgANAA0ADQAPAA8ADwANAAoACgAJAAkACAAHAAcABwAEAAMAAwAC
AAEAAAD///7//f/9//z/+//6//n/+f/4//n/+P/2//X/8//y//L/8P/w//D/7//v/+//
7//u/+7/7f/t/+3/7f/t/+3/7f/t/+3/7f/u/+7/7P/t/+3/7f/t/+7/7v/u//D/8P/x
//H/8f/y//L/8//x//H/8f/x//P/8//z//P/8v/y//L/8v/y//L/8v/y//H/7//x//H/
8f/w//D/8P/y//L/8v/w/+7/7f/t/+3/7f/t/+3/7f/r/+v/6//q/+z/7P/s/+v/6v/s
/+z/6v/q/+r/6v/q/+r/6v/r/+v/6//r/+3/7v/t/+3/7f/t/+3/7//v//H/8f/x//P/
8//0//T/8//v/+z/7P/s/+z/7P/t/+3/6//r/+n/5v/k/+b/6P/o/+j/5f/l/+X/5f/n
/+b/5f/k/+P/4//j/+P/4//j/+P/4v/g/+D/4P/g/+L/4v/i/+L/4v/i/+L/4v/i/+L/
4f/h/+T/5P/k/+T/6P/r//D/+f8KACMARABqAJIAsQDKANEAxQCeAGYAHADK/3//SP8n
/w//DP8c/y3/Of9F/0//Wf9o/3b/hP+S/53/pP+t/7j/wv/K/9D/1v/a/9v/3P/e/97/
3//g/+H/4v/j/+P/4//j/+P/5P/k/+X/5f/m/+b/5v/m/+T/5P/l/+X/5//n/+j/6P/o
/+j/6f/p/+n/6f/q/+r/6v/r/+v/6//q/+r/6v/r/+v/7P/t/+3/7f/t/+3/7f/r/+z/
7f/t//D/8f/x//H/8f/y//L/8//2//f/9//3//j/+f/5//n/+//8//3//v//////AAAB
AAIAAwAEAAQACAAJAAoACwAKAAsACwALAA0ADQANAA8ADgAOAA8ADwAOAA0ADQANAA0A
DQANAAsADAAMAAsACwAIAAcABwAHAAYABQAFAAQABQAEAAMAAgADAAMAAgABAAAA////
//7//f/8//r/+f/5//j/+P/2//b/9v/1//X/9f/1//T/9P/1//X/9f/1//X/9f/1//X/
9//3//j/+P/4//n/+f/5//v//P/8//z//v/+/////////wAAAAABAAEAAQABAAEAAQAB
AAEAAQAEAAQABAAEAAQABAAEAAQABQADAAUABQAFAAQABAAEAAIAAgACAAAAAQABAAIA
AwADAAMAAwADAAMAAwADAAIAAgACAAIAAQACAAIAAgADAAMAAwABAAAAAAAAAAAAAAAA
AAAAAQABAAIAAwAGAAgABwAHAAcABwAJAAsACwANAA0ADQAPAA8AEAAQAA8ACwAIAAgA
CAAIAAoACwALAAkACQAHAAQAAgAEAAYABgAGAAUABQAFAAUABQAEAAMAAgABAAEAAQAB
AAMAAwADAAIAAgACAAIAAgAAAAAAAAAAAAIAAgACAAIAAgACAAEAAQAEAAQABAAGAAgA
CwAQAB0AMABLAHAAmADCAOEA9AD5AOsAxgCIADQA3P+T/2D/Pf8j/yT/Ov9P/13/af91
/4X/lv+k/7L/vP/D/8j/0//g/+r/8v/4//z//v/9//z//v/+////AAABAAIAAwADAAMA
AwADAAQABAAFAAUABgAGAAYABgAGAAYABwAHAAkACQAKAAoACgAKAAsACwAJAAkACgAK
AAwADQANAA0ACgAKAAoACwALAAwADQANAA0ADQANAA0ADQAOAA8ADwAOAA8ADwAPABEA
EgASABMAFAAVABUAFQAWABcAFwAXABcAGAAZABoAHQAdAB4AHwAeAB8AIAAgACIAIwAk
ACUAJgAnACcAJwAnACcAJwApACwALAAtAC0AKgApACkAKQArACsAKwApACgAKAAnACcA
JgAlACUAJQAkACMAIwAiAB8AHgAdABwAGwAbABoAGQAYABcAFwAWABQAEgAPAA0ADwAO
AA4ADAAMAAwACwALAAsACwAKAAoACQAJAAkACQAJAAkACQAJAAkACQAKAAoACgALAAsA
CwAKAAoACQAIAAoACgALAAsACQAKAAoACwALAAsACwALAAkACQAJAAkACgAKAAoACgAM
AAwADAAMAAsACQALAAsACwAKAAoACgAKAAoACgAIAAoACQAJAAkACQAJAAkACQAHAAcA
BwAGAAYABgAGAAUAAgACAAIAAwADAAMAAwACAAQABAAEAAIAAgACAAIAAgACAAIAAwAD
AAUABQAHAAgABwAHAAcABwAHAAkACQALAAkACQALAAsADgAOAA0ACQAEAAQABAAEAAYA
BwAHAAUABQADAAAA/v8CAAQABAAEAAUABQAFAAUAAwACAAEAAAAAAAEAAgADAAEAAQAB
AAAAAAAAAAAAAAAAAAAAAAAAAAAAAAAAAAAAAAAAAP////8AAAAAAAACAAQABwAOABkA
KAA9AFoAfgCkAMcA4gDtAOEAvgCGAD4A7P+f/2j/Q/8r/yj/Ov9J/1X/Yf9r/3X/hP+S
/6D/sP+7/8L/yf/W/+D/5P/q//L/9v/3//r//P/8//3//P/9//7///8BAAEAAQABAAIA
AgADAAMAAgACAAIAAgADAAQABgAHAAUABQAGAAYABgAGAAcABwAJAAkACgAKAAgACQAJ
AAkACgAKAAoACwALAAwADQANAAsACwALAAsADQAOAA8ADwAPAA8ADgANAA8AEAAQABEA
EgATABMAEwAUABUAFQAVABkAGgAbABwAGwAbABwAHQAeAB8AIAAgACIAIwAkACUAKAAp
ACkAKQArACsAKwAtAC0ALAAsACsALAArACsAKwApACkAKQAnACYAJgAlACUAJQAlACYA
JwAkACMAIwAiACEAIAAfAB4AHQAdABwAGwAaABkAGQAYABkAGAAWABUAEwASABIAEAAQ
ABAADwAPAA0ADQAMAAwACwALAAsACwANAA0ADQANAA0ADQAOAA4ADgAPAA8ADwANAA4A
DgAOABAAEAARABEAEQASABIAEwARABEAEQARABEAEQARABEAFAAUABQAFAASABIAEgAS
ABEADwARABEAEQAQABAAEAASABIAEgAQAA4ADQANAA0ADQANAA0ADQANAA0ADQAMAAwA
DgAMAAsACgAMAAwADAAMAAoACgALAAsACwALAA0ADgAPAA8ADwAPAA0ADwAPABEAEwAT
ABUAFQAUABQAEwAPAAwADAAMAAwADAANAA0ACwALAAkABgAEAAgACgAKAAoABwAHAAcA
BwAHAAYABQAEAAMAAwADAAMAAwADAAMAAgAEAAQABAAEAAIAAgACAAIABAAEAAQABAAC
AAIAAQABAAIABAAEAAYACAALABIAGwAsAEUAZgCOALQA1QDqAPMA4wDAAIgAPADm/53/
av9H/y//Lv9C/1H/W/9n/3H/ff+O/5z/qP+2/8H/yP/P/9z/5v/u//T/+v/8//3/AAAC
AAIAAwAEAAUABgAHAAcABwAHAAcACAAIAAkACQAKAAoACgAKAAoACgALAAsACwALAAwA
DAAOAA4ADwAPAA0ADQAOAA4AEAARABEAEQAQABAAEAARAA8AEAARABEAEwATABMAEwAR
ABIAEwATABYAFwAXABcAGQAaABoAGwAaABsAGwAbAB4AHwAfAB8AHwAgACEAIgAlACUA
JgAnACoAKwAsACwALAAtAC4ALwAyADMAMwAzADMAMwAzADUANAA0ADUANQA2ADUANQA1
ADUANQA1ADMAMgAyADEAMQAwAC8ALwAvAC4ALQAtACwAKwAqACkAKAAnACcAJgAlACYA
JQAlACQAIQAgAB4AHQAdABwAHAAaABoAGgAZABkAGQAZABgAGAAZABkAGQAZABkAGQAZ
ABkAGQAZABoAGgAaABsAGwAbAB0AHgAeAB4AIAAgACEAIQAgACAAHwAfACAAIQAiACMA
IwAjACMAIwAkACQAJAAkACQAJAAkACQAJQAjACUAJQAlACQAJAAkACIAIgAiACAAIgAh
ACEAIQAjACMAIwAjACEAIQAhACAAIAAgACAAHwAiACIAIgAhACIAIAAgACAAIAAgACAA
IQAhACMAIwAlACYAKQApACkAKQAnACkAKQArACsAKwAtAC0AMAAwAC8AKwAmACYAJgAm
ACgAKQApACcAJwAlACIAIAAiACQAJAAkACMAIwAjACMAIwAiACEAIAAhACEAIQAhACEA
IQAhACAAIAAgACAAIAAiACIAIgAiACAAIAAgACAAIgAiACEAIQAgACAAIgAkACYAKQAy
AD8AVABxAJQAvgDkAAMBEAERAQEB2gCWAD4A5v+h/3T/Uf89/0T/XP9v/33/h/+T/6P/
sv/A/87/2P/d/+j/9f8AAAwAEgAYABwAIAAfAB4AIAAgACEAIAAhACIAIwAlACUAJQAl
ACgAKAApACkAKQAoACcAJgAmACYAJwAnACcAJwAoACgAKgAqACsAKwApACkAKgAqACoA
KwArACsAKgAqACoAKwApACoAKwArAC0ALQAtAC0ALQAuAC8ALwAuAC8ALwAvADAAMgAz
ADUANAA1ADUANQA2ADcANwA3ADcAOAA5ADoAOwA7ADwAPQBAAEEAQgBCAEQARQBGAEcA
SgBLAEsASwBLAEsASwBNAE0ATABMAEsATABLAEsASwBLAEsASwBJAEgASABHAEcASABH
AEcARwBEAEMAQwBCAEEAQAA/AD4APQA9ADwAOwA4ADcANwA2ADMAMgAwAC8AMQAwADAA
LgAuAC4ALQAtACsAKwAqACoAKwArACsAKwArACsAKwArACkAKQAqACoALAAtAC0ALQAt
AC4ALgAuACwALAAtAC0ALwAwADAAMQAvAC8ALwAvADEAMQAxADEAMAAwADAAMAAwADAA
MAAwAC8ALQAvAC8ALwAuAC4ALgAuAC4ALgAsACwAKwArACsAKwArACsAKwArACsAKwAq
ACoAKgAqACkAKgAqACoAKwApACcAKAAqACoAKgAqACgAKAApACkAKQApACsALAAtAC0A
LQAtAC0ALwAvADEALwAvADEAMQAzADQANAAxAC0ALAArACoAKgArACsAKQArACkAJgAk
ACQAJgAmACYAIwAjACMAIwAjACIAIQAgAB0AHQAdAB0AHQAdAB0AHAAaABoAGgAaABwA
HAAcABwAGgAaABoAGgAcABwAGwAbAB4AHAAaABoAHAAfACIALQA6AE0AaACMALIA1QDy
AP8A+wDkALoAfAAqANf/kv9l/0f/OP9C/1f/Z/93/4H/i/+Y/6j/tP/C/8//2P/f/+r/
9P/+/wQACgAOAA8AEAASABIAEwAWABcAGAAZABkAGQAZABkAHAAcAB0AHQAeAB4AHgAe
AB4AHgAfAB8AHwAfACAAIAAgACAAIQAhACEAIQAiACIAIgAjACMAIwAiACIAIgAjACUA
JgAnACcAJQAlACUAJQAlACYAJwAnACYAJwAnACcAKQAqACoAKwAsAC0ALQAtAC4ALwAv
AC8AMwA0ADUANgA1ADUANgA3ADoAOwA8ADwAPAA9AD4APwBBAEMARABFAEMAQwBDAEUA
RgBGAEcARwBHAEcASABJAEcARwBHAEUARABEAEMAQwBEAEMAQwBDAEIAQQBBAEAAPwA+
AD0APAA5ADkAOAA3ADYANQA1ADQANQA0ADIAMQAvAC4ALgAsACwALAArACsAKQApACgA
KAAnACcAJwAnACkAKQApACkAKAAnACcAJgAoACkAKQApACkAKgAqACoAKgAqACsAKwAr
ACwALAAtACsAKwArACsALQAtAC0ALQAuAC4ALgAuACwALAAsACwALQArAC0ALQArACoA
KgAqACoAKgAqACgAKAAnACcAJwAlACUAJQAlACcAJwAnACYAJgAmACQAJAAkACQAJAAk
ACQAJQAlACQAIwAkACQAJwAnACcAJwAnACkAKQArACkAKQArACsALgAuAC0AKQAlACQA
IwAiACQAJQAlACMAIwAhAB4AHAAcAB4AHgAeAB0AHQAdAB0AGwAaABkAGAAXABcAFwAX
ABUAFQAVABQAFAAUABQAFAASABIAEgASABAAEAAQABAAEQASABIAEwASABIAEgASABQA
FwAeACUAMgBFAGAAhACqAM8A6gD5APUA2gCsAGoAGgDJ/4r/X/8//zL/QP9R/13/af91
/3//jP+c/6b/tv/D/8z/0//c/+b/8P/2//z/AgADAAQABgAGAAcABgAHAAgACQALAAsA
CwALAAwADAANAA0ADAAMAAwADAAKAAoACwALAA0ADQAOAA4ADAAMAA0ADQANAA0ADgAO
AA4ADwAPAA8ADgAOAA4ADwAPABAAEQARAA8ADwAPAA8ADwAQABEAEQAQABEAEQARAA8A
EgAUAA==
         </WaveFormData>
      </LeadData>
      <LeadData>
         <LeadByteCountTotal>10000</LeadByteCountTotal>
         <LeadTimeOffset>0</LeadTimeOffset>
         <LeadSampleCountTotal>5000</LeadSampleCountTotal>
         <LeadAmplitudeUnitsPerBit>4.88</LeadAmplitudeUnitsPerBit>
         <LeadAmplitudeUnits>��V</LeadAmplitudeUnits>
         <LeadHighLimit>2147483647</LeadHighLimit>
         <LeadLowLimit>268435456</LeadLowLimit>
         <LeadID>V3</LeadID>
         <LeadOffsetFirstSample>0</LeadOffsetFirstSample>
         <FirstSampleBaseline>0</FirstSampleBaseline>
         <LeadSampleSize>2</LeadSampleSize>
         <LeadOff>FALSE</LeadOff>
         <BaselineSway>FALSE</BaselineSway>
         <ExcessiveACNoise>FALSE</ExcessiveACNoise>
         <MuscleNoise>FALSE</MuscleNoise>
         <LeadDataCRC32>1435162193</LeadDataCRC32>
         <WaveFormData>
ZABkAGQAZAAiAOD/nv9c/03/Pv8v/yD/K/80/z3/Rv9T/17/af90/4H/jP+X/6L/q/+y
/7n/wP/E/8b/yP/K/83/zv/P/9D/0P/Q/9D/0P/S/9L/0v/S/9L/0v/S/9L/1P/U/9T/
1P/S/9L/0v/S/9P/1P/V/9b/1P/U/9T/1P/U/9T/1P/U/9b/1v/W/9b/1P/U/9T/1P/W
/9b/1v/W/9j/2P/Y/9j/2P/Y/9j/2P/Y/9j/2P/Y/9r/2v/a/9r/2//c/93/3v/g/+D/
4P/g/+L/4v/i/+L/6f/w//f//v8BAAIAAwAEAAcACAAJAAoADAAMAAwADAAMAAwADAAM
AAwADAAMAAwADAAMAAwADAAMAAwADAAMAAoACgAKAAoACQAIAAcABgAIAAgACAAIAAcA
BgAFAAQABAAEAAQABAADAAIAAQAAAP7//v/+//7//P/8//z//P/6//r/+v/6//r/+v/6
//r/+v/6//r/+v/6//r/+v/6//v//P/9//7//v/+//7//v8AAAAAAAAAAAAAAAAAAAAA
AAAAAAAAAAACAAIAAgACAAIAAgACAAIAAgACAAIAAgACAAIAAgACAAAAAAAAAAAAAAAA
AAAAAAD///7//f/8//z//P/8//z/+v/6//r/+v/4//j/+P/4//b/9v/2//b/9P/0//T/
9P/0//T/9P/0//L/8v/y//P/9P/0//b/9//6//v/+//7//v/+//8//3//////wAAAQAF
AAUABQACAP///v/+//7/AAABAAEA///8//n/9//1//f/+f/5//j/9//2//b/9v/3//f/
9f/0//P/8v/y//L/8f/x//H/8P/y//L/8v/y//L/8v/x//H/8v/y//L/8v/x//H/8f/x
//H/8f/y//P/9f/6//7/AgAQACEAOQBbAIIAqQDRAOsA+QDtAMMAgwAwANz/lv9h/zr/
KP8z/0L/Sv9U/1z/Y/9r/3r/iP+W/6X/sv+7/8T/zv/Y/97/4v/l/+j/6//r/+3/7v/t
/+7/7v/u/+//8f/y//P/8//1//X/9f/2//f/9//2//b/9v/4//j/9//3//j/+P/7//v/
+//7//j/+P/5//n/+v/6//r/+v/8//z/+//7//r/+//7//v//f/9//3//f/+//7/////
/wAAAAAAAAAAAgACAAQABAAFAAUABQAFAAYABwAIAAoACgAMAA0ADgANAA4ADwAQABMA
EwAUABUAFAAVABYAFwAaABsAGwAbABsAGwAcABwAHQAeAB4AHgAgACAAIAAgAB4AHgAd
ABwAHQAdABwAHAAaABoAGgAaABoAGQAXABYAFgAWABYAFQAXABYAFQAUABUAFAAUABUA
EwARABAADwAPAA4ADQAMAA0ADAAMAAsACwALAAoACQALAAoACgALAAoACgAJAAkACQAK
AAoACgANAA0ADQANAA4ADgAOAA4AEAARABIAEgAUABQAFAAWABQAFAAVABUAFQAVABUA
FQAVABUAFQAVABcAFwAXABcAFQAUABQAFAAUABQAFAAUABQAEwASABEADwAPAA8ADwAQ
ABAAEQASABAAEAAQAA8ADQANAA0ADQAOAA4ADQANAA0ADQANAA0ADQANAA8ADwAOAAwA
DAAMAAwADgAOAA4ADwAQABAAEgATABQAFQAVABUAFQAVABYAFwAZABkAGgAbAB0AHQAd
ABoAFwAWABYAFgAWABcAFwAVABQAEQAPAA0ADwARABEAEAAPAA4ADgAOAA8ADwANAAwA
CQAIAAgACAAJAAkACQAIAAgACAAIAAgACAAIAAcABwAGAAYABgAGAAcABwAHAAcABwAJ
AAoACQALAA4AFAAcACwAQwBjAIcArgDVAPMABQEJAfMAwQB1ABoAyv+M/1//PP80/0X/
Vv9g/2z/eP9//4v/mv+o/7b/v//I/9H/3v/o//D/9v/4//v//P/9//3///8AAAEAAgAC
AAIAAgADAAMAAwADAAUABQAFAAYABwAHAAYABAAEAAYABgAHAAcACAAIAAcABwAHAAcA
BgAGAAcABwAIAAgACAAIAAgACAAHAAcACgALAAsACwALAAsACwALAAwADAANAA0ADgAO
AA4ADgAOAA4AEAAQABIAEwAUABUAFQAVABUAFgAWABgAGQAaABkAGgAbABwAHQAdAB4A
HwAiACMAJAAlACUAJQAkACMAJAAlACcAKAAnACgAKAAoACYAJgAmACYAKAAoACcAJgAn
ACcAJgAmACUAJAAjACIAJAAjACEAIAAeAB4AHgAdAB4AHgAeAB4AHAAaABkAGQAbABkA
GAAXABkAGAAXABYAEwASABIAEQATABMAEgARAA8ADgAOAA8AEAAQAA8ADwAPABAAEAAQ
ABEAEQARABEAFAAUABQAFAASABMAFAAUABYAFgAWABgAFgAWABcAFwAXABcAFwAXABkA
GQAZABkAGAAXABYAFQAXABYAFgAWABQAFAAUABQAFAATABIAEQARABEAEQARABEAEAAQ
ABAAEAAQABAADwAPAA8ADwAPAA4ADgANAA0ADQANAA0ADQANAA0ADQANAAsACwALAAwA
DAAMAAoACgAKAAoACgAKAAoACwANAA4AEQATABIAEwATABMAFQAVABYAFwAVABUAFgAX
ABsAGwAbABgAFQAUABQAFAAUABUAFQATABAADQALAAkACQALAAsACgALAAoACgAKAAcA
BwAFAAQAAwACAAIAAgADAAMAAwACAAAAAAAAAAAAAgACAAEAAQACAAIAAgACAAEAAQAB
AAEAAQABAAIAAwAHAAgADgAaACwASQBrAI8AtADVAO8A+wDzAM0AjQA7AOr/pP9w/0n/
NP84/0n/WP9i/2r/cv9//43/nP+o/7T/v//K/9H/2v/k/+r/7v/y//P/9P/z//P/9f/2
//f/+P/4//j/+P/5//n/+f/3//n/+f/5//r/+//7//r/+P/4//r/+v/7//v//P/8//v/
+//7//v//P/8//3//f/8//z//P/8//z//P/7//v//P/9//3//f/9//3//f/9//z//P/9
//3//v/+//7//v///wAAAwAEAAUABQAFAAUABQAFAAUABgAGAAgACQAKAAkACgALAAwA
DwAPABAAEQASABMAFAAVABUAFQAUABMAFQAVABYAFgAVABYAFgAWABQAFAAUABQAFgAW
ABUAFAATABMAEgASABAAEAAQABAAEgARAA8ADgAQABAAEAAPAA8ADgANAAwACwAKAAoA
CwAJAAcABgAFAAcABgAFAAQAAwACAAIAAQADAAMAAgABAP///v/+////AAAAAP//////
/wAAAAAAAAEAAQABAAEABAAEAAQABAACAAMABAAEAAQABAAEAAYABgAGAAcABwAFAAUA
BQAFAAcABwAHAAcABQAFAAUABQAFAAQABAAEAAQABAAEAAQABAADAAIAAQABAAEAAQAB
AAEAAAAAAAAAAAAAAAAA///9//3//f/9//z//P/7//v//P/9//7////+//3//P/7//v/
/f/9//z//P/8//z//P/8//z//P/9//7//v8AAAEAAgADAAMAAwAFAAUABgAHAAkACQAK
AAsACwALAAsACAAHAAYABgAGAAgACQAJAAcABAABAP///f///wEAAQAAAP///v/+//7/
/f/9//v/+v/5//j/+P/4//n/+f/5//j/+v/6//r/+v/4//j/9//3//j/+P/4//j/9f/1
//X/9f/3//n/+P/7//3/AAAGAAwAFgAnAEUAaQCKAK8A1QDtAPMA4QCzAG0AHgDS/5D/
X/8+/zL/Pf9M/1L/Wv9k/2v/df+C/5D/nv+t/7r/wf/M/9b/3v/k/+r/7f/u//H/8f/z
//T/9f/2//b/9v/2//f/9//3//X/9//3//f/+v/7//v/+v/6//r//P/8//v/+//8//z/
/f/9//3//f/8//z//f/9/wAAAAAAAAAA/v/+//3//f/+////////////////////AAAA
AAEAAQAEAAQABAAEAAQABAAGAAYABgAHAAgACQAJAAkACQAKAAoADAANAA4ADwAQABEA
EgATABMAFAAVABYAFwAYABkAGgAbABsAGwAbABsAHAAcAB8AIAAgACAAHwAeAB0AHAAe
AB4AHQAcABsAGwAaABoAGAAYABgAGAAZABkAGAAYABcAFgAVABMAEwASABEAEAARABAA
EAARABEADwAOAA0ADQAMAAsACgAJAAgACAAHAAkACQAIAAcACQAIAAgACQAIAAgABwAH
AAcACAAIAAgACQAJAAkACQAMAAwADAAMAAoACwAMAAwADgAOAA4AEAAOAA4ADwAPAA8A
DwAPAA8AEQARABEAEQARABEAEQARABEAEAAQABAAEAAQABAAEAAOAA0ADAALAAsACwAL
AAsACwAKAAoACgAKAAoACgAJAAcABwAHAAcACAAIAAcABwAFAAcABwAIAAYABgAGAAYA
BAAEAAQABQAGAAYACAAJAAoACwALAAsADQANAA4ADwANAA0ADgAPABEAEQARAA4ADQAM
AAwADAAMAA0ADQALAAoABwAFAAMAAwAFAAUABAABAAAAAAAAAAEAAQD///7//f/8//z/
/P/7//v/+//6//z//P/8//z//P/8//v/+//8//z//P/8//v/+//7//v/+//7//r/+//9
/wAABAAMABYAJwBBAGMAigCzANkA9wADAfkA0wCTAEIA8P+m/2//SP8w/zP/RP9Q/1b/
Yv9p/3H/fP+K/5j/qf+2/73/xv/S/9r/4v/o/+v/7v/v/+//8f/y//X/9v/2//b/9v/3
//f/9//1//f/9//3//j/+f/5//j/+v/6//z//P/7//v//P/8//3//f/9//3/+v/6//v/
+//+//7//v/+//7//v/9//3//v/////////9//3//f/9/wAAAAABAAEAAAAAAAAAAAAC
AAIABAAEAAQABQAGAAcACQAJAAkACgAIAAoACwAMAA8AEAARABIAEQARABIAEwAUABUA
FgAXABgAGQAZABkAGQAZABoAGgAdAB4AHgAeABwAHAAcABwAHAAcABsAGgAbABsAGgAa
ABkAGAAXABYAGAAXABUAFAASABIAEgARABMAEgARABAAEQAQABAAEQAQAA0ACwAJAAsA
CgAJAAgABwAGAAYABQAFAAUABAADAAUABAAEAAUABAAEAAMAAwAFAAYABgAGAAcABwAH
AAcACAAIAAgACAAIAAkACgAKAAoACgAKAAwADgAOAA8ADwANAA0ADQANAA0ADQANAA0A
DQANAA0ADQANAAwADAAMAAwADAAMAAwADgANAAwACwALAAsACwALAAsACgAKAAoACgAK
AAoACQAJAAkACQAJAAgACAAHAAcABwAHAAcABwAHAAcABgAGAAYABgAGAAgACAAIAAkA
CAAIAAoACwAOAA8ADwAPABEAEQASABMAEwATABQAFQAXABcAFwAUABEAEAAQABAAEAAR
ABEADwAOAAsACQAHAAkACwALAAoACQAIAAgACAAHAAcABQAEAAMAAgACAAIABQAFAAUA
BAAEAAQABAAEAAQABAADAAMAAgACAAIAAgADAAMAAwADAAMAAwAEAAUABwAKABAAHAAw
AE0AbwCXAL4A4QD9AA0BBQHlAKkAUwD6/6z/dP9L/zL/Mv9H/1j/Yv9s/3T/f/+N/5z/
qP+0/7//yP/T/9z/5v/s//L/9v/3//j/+f/5//v//P/9//7//v/+//7///////////8B
AAEAAQACAAMAAwACAAAAAAACAAIAAQABAAIAAgADAAMAAwADAAQABAAFAAUABAAEAAQA
BAAGAAYABQAFAAQABQAFAAUABQAFAAUABQAIAAgACQAJAAoACgAKAAoACgAKAAwADAAM
AA0ADgAPAA8ADwAPABAAEgAUABUAFgAVABYAFwAYABkAGQAaABsAHgAfACAAIQAgACEA
IQAhACEAIQAiACIAIwAkACQAJAAkACQAJAAkACQAJAAjACIAIQAhACAAIAAgACAAIAAg
AB4AHQAbABoAHAAcABwAGwAbABoAGQAYABcAFgAWABcAFwAVABQAEwATABIAEQAQAA8A
DgAOAA0ADwAPAA4ADQALAAoACgALAAoACgAJAAkACwAMAAwADAALAAsACwALAA4ADgAO
AA4ADAANAA4ADgAQABAAEAASABAAEAARABEAEQARABEAEQATABMAEwATABEAEQARABEA
EQAQABAAEAAOAA4ADgAOABAADwAOAA0ADQANAA0ADQALAAoACgAKAAoACgAKAAkACwAL
AAsACwAIAAgABwAHAAkACQAJAAkABwAFAAQABgAGAAYABgAGAAYABgAHAAgACAAKAAsA
DgAPAA8ADwAPAA8AEAARABEAEQASABMAFQAVABUAEgANAAwADAAMAA4ADwAPAA0ACwAH
AAQAAQAFAAcABwAGAAcABgAGAAYAAwADAAEAAAABAAAAAAAAAP////////7//v/+//7/
/v8AAAAA//////7//v/+//7/+//7//v/+//9//3//v///wMABgAMABoAKgA/AF8AgwCo
AMsA5QD3APMA1QCdAE8A+v+s/3L/Sf8w/zD/Qf9S/1z/ZP9q/3P/gf+O/5z/qv+1/8D/
y//U/9z/4v/o/+z/7//y//P/8//1//b/9f/2//b/9v/2//f/9//3//f/+f/5//n/+P/5
//n/+P/4//j/+v/6//n/+f/6//r/+//7//v/+//6//r/+//7//r/+v/6//r//P/8//v/
+//6//v/+//7//v/+//7//v//P/8//3//f/+//7//v/+//7//v8AAAAAAAABAAIAAwAD
AAMAAwAEAAQABgAHAAgACQAKAAsADAALAAsADAANAAwADQAOAA8AEgATABMAEwATABMA
FAAUABUAFgAWABYAFAAUABQAFAAWABYAFQAUABMAEwASABIAEAAQABAAEAAQAA8ADQAM
AAwADAAMAAsACQAIAAcABgAHAAYABgAHAAcABQAEAAMAAQAAAP///v////7//v/9//3/
/f/8//v/+//6//r/+//8//z/+//7//v//P/8//z/+//7//v/+//8//z//P/8//z//f/+
//7/AAAAAAAAAgAAAAAAAQABAAEAAQABAAEAAwADAAMAAwABAAEAAQABAP///v/+//7/
/v/+//7//v8AAP///v/9//v/+//7//v//f/8//z//P/6//r/+v/5//n/+f/5//n/+P/4
//n/9v/2//b/9v/2//j/+P/4//n/+v/6//z//f/8//3//f/9//////8AAAEAAQABAAIA
AwAFAAUABQACAP///v/+//7//P/9//3/+//6//f/9f/z//f/+f/5//j/9f/0//T/9P/1
//X/8//y//H/8P/w//D/7//v/+//7v/u/+7/7v/u/+7/7v/t/+3/7v/u/+7/7v/t/+3/
7f/t/+//7//u/+//8//2//z/BgAWAC8ATwB1AJwAwQDfAPMA7wDRAJkATQD4/6j/bP9B
/yL/Hv8t/z7/SP9S/1r/Yf9v/3z/iv+W/6P/rP+3/8L/zP/S/9j/3P/h/+L/4//j/+X/
5v/n/+j/6P/o/+j/6f/p/+n/6f/r/+v/6//s/+3/7f/s/+r/6v/s/+z/7P/t/+//8P/v
/+//7//v/+7/7v/v/+//7v/u/+7/7v/w//D/7//v//D/8f/x//H/8f/x//H/8f/w//D/
8f/x//T/9P/0//T/9P/0//b/9v/4//n/+v/7//v/+//7//z//P/+////AAABAAIAAwAE
AAUABQAGAAcACAAJAAoACwAMAA0ADQANAA8ADwAQABAAEQASABIAEgAQABAAEAAQABAA
EAAPAA4ADwAPAA4ADgAMAAwADAAMAAwACwAJAAgACAAIAAgABwAJAAgABwAGAAMAAgAC
AAMAAwABAAAA//8BAAAA///+//v/+v/6//n/+//7//r/+f/7//r/+v/7//r/+v/5//n/
+//8//z//P/9//3//f/9/wAAAAAAAAAAAAABAAIAAgACAAIAAgAEAAQABAAFAAUAAwAD
AAMAAwAEAAUABgAHAAcABwAHAAcABwAGAAYABgAGAAYABgAGAAQAAwACAAEAAwADAAMA
AwADAAIAAgACAAIAAgACAAEAAwADAAMAAwACAAIAAQABAAEAAQADAAAAAAAAAAAAAAAA
AAAAAAABAAQABAAGAAcACAAJAAkACQALAAsADAANAA0ADQAOAA8ADwAPAA8ADAALAAoA
CgAKAAoACwALAAkACAAFAAMAAQADAAUABQAEAAMAAgACAAIAAwADAAEAAAD9//z//P/8
//////////7//P/8//z//P/8//z/+//7//z//P/8//z/+//7//v/+//9/////v///wMA
BAAKABYAKABDAGcAkQC6AN8A+QAJAQUB5wCpAFMA+v+s/3L/R/8s/yz/P/9S/17/aP9w
/33/jf+c/6j/tP+7/8T/zf/a/+L/6v/w//T/9f/0//X/9f/3//j/+f/6//r/+v/4//n/
+f/5//n/+//7//v//P/9//3//P/8//z//v/+//////8AAAAAAQABAAEAAQD+//7/////
/wIAAgACAAIAAAAAAP////8AAAEAAQABAAMAAwADAAMAAgACAAMAAwAEAAQABAAEAAYA
BgAIAAgACQAJAAkACQAJAAkACQAKAAoADAANAA4AEQASABMAFAATABMAFAAVABYAFwAY
ABkAHAAdAB0AHQAdAB0AHgAeACEAIgAiACIAIAAgACAAIAAgACAAHwAeAB4AHwAfACAA
HgAeAB4AHgAeAB0AGwAaABgAGAAYABcAFwAWABUAFAATABIAEgATABEADwAOAA0ADgAO
AA4ADgALAAoACgAJAAsACwAKAAkABwAGAAYABwAIAAgABwAHAAcACAAIAAgACQAJAAkA
CQAIAAgACAAIAAgACQAKAAoACgAKAAoADAAMAAwADQANAAsACwALAAsADQANAA0ADQAN
AA0ADQANAA0ADAAMAAwADAAMAAwADAAMAAsACgAJAAsACwALAAsACQAIAAgACAAIAAgA
CAAHAAcABwAHAAcABAAEAAMAAwAFAAUABQAFAAUABQAFAAIAAgACAAIAAgAEAAQABAAF
AAYABgAIAAkACgALAAsACwALAAsADAANAA0ADQAOAA8AEwATABMAEAALAAoACgAKAAoA
CwALAAkACAAFAAMAAQAFAAcABwAGAAUABAAEAAQAAgABAP7//P/8//z//f/+//3//f/9
//z//P/8//z//P/8//z/+//7//7//v/+//7//f/9//3//f/9/////v//////AgAKABgA
KAA7AFkAewCgAMcA5wD7AP0A4QCrAGEADAC8/4D/U/80/zD/P/9O/1r/Yv9q/3H/ff+K
/5j/qv+3/77/yf/S/9r/4P/m/+7/8f/0//X/9f/3//j/9//4//j/+P/6//v/+//7//v/
/f/9//3//P/9//3//P/+//7/AAAAAP3//f/+//7//////////////wAAAgADAAMAAgAB
AAAAAAAAAP////8CAAMAAwADAAEAAQABAAEAAgACAAMAAwAEAAQABAAEAAQABAAGAAYA
CAAJAAoACwALAAsACwAMAAwADgAPABAAEQASABMAFAAVABUAFgAXABgAGQAaABsAHAAd
AB0AHQAeAB8AIQAiACEAIgAiACIAIgAiACIAIgAgACAAHwAeABsAGwAaABoAGwAcAB0A
HgAdABsAGAAWABgAGAAYABcAFwAWABUAFAATABIAEgATABMAEQAQAA8ADwAOAA0ADAAL
AAoACgAJAAcABwAGAAUABQAEAAQABQAIAAgABwAHAAUABgAGAAYACQAJAAkACQAIAAgA
CAAIAAgACQAKAAoACgAKAAoADAAMAAwADQANAAsACwALAAsADQANAA0ADQANAA0ADQAN
AA0ADAAMAAwACgAKAAoACgAMAAsACgAJAAcABwAHAAcACQAIAAgACAAGAAYABgAFAAUA
BQAFAAMAAgACAAIAAgACAAIAAgACAAMABAAEAAYABwAGAAcABwAHAAkACQAKAAsADQAN
AA4ADwAPAA8ADwAMAAkACAAIAAgACAAJAAkABwAGAAMAAQD//wMABQAFAAQAAwACAAIA
AgABAAEA///+//3//P/8//z/+//7//v/+v/8//z//P/8//z//P/7//v//P/8//z//P/7
//v/+//7//v/+//8//3/AQAEAAoAFgAkAD0AXwCHALAA1QDzAAUBAQHjAKkAWwACALL/
eP9N/y7/Kv87/0r/VP9g/2b/b/9//47/mv+o/7X/vP/H/9L/3P/i/+j/7v/x//D/8//z
//X/9v/3//j/+P/4//r/+//7//v/+f/7//v/+//+///////+//7//v8AAAAA/////wAA
AAABAAEAAQABAAIAAgADAAMABAAEAAQABAAEAAQAAwADAAQABQAFAAUABwAHAAcABwAG
AAYABwAHAAoACgAKAAoADAAMAA4ADgAPAA8ADwAPABEAEQARABIAEAASABMAFAAXABgA
GQAaAB0AHQAeAB8AHgAfACAAIQAkACUAJQAlACUAJQAmACYAJwAoACgAKAAoACgAKAAo
ACgAKAAnACYAJQAlACQAJAAkACQAJAAkACQAIwAhACAAIAAgACAAHwAfAB4AHQAcAB0A
HAAcAB0AHAAZABcAFQAXABYAFQAUABMAEgASABEAEAAPAA0ACwAOAA4ADwARABEAEAAO
AA0ADwAQABAAEAARABEAEQARABQAFAAUABQAFgAXABgAGAAWABYAFgAYABgAGAAZABkA
GQAZABkAGQAZABkAGQAZABsAGwAbABsAGwAaABoAGgAaABoAGgAaABgAFwAWABUAFwAX
ABcAFwAXABYAFgAWABQAFAAUABMAFQAVABUAFQAYABgAFwAVABYAFAAUABQAFAAUABQA
FAAVABgAGAAaABsAHgAfAB8AHwAfAB8AIAAhACEAIQAiACMAJQAlACUAIgAdABwAHAAc
AB0AHwAgAB8AHAAZABcAFQAXABkAGQAYABkAGAAYABgAFwAXABUAFAAVABQAFAAUABMA
EwATABIAEgASABIAEgAUABQAEwATABIAEgASABIAEgATABQAFQATABMAFAAXABcAGgAk
ADIARgBjAIkAsQDYAPkADwEbARcB9QCvAFcA/P+w/3r/U/86/0D/Wf9o/3T/fv+G/5H/
of+w/7z/yP/R/9r/5f/w//j/AAAEAAgACwAKAAsACwANAA4ADQAOAA4ADgAQABEAEQAR
ABEAEwATABMAEgATABMAEgATABQAFwAYABcAFwAYABgAFwAXABcAFwAWABYAFwAXABgA
GAAYABgAGAAYABcAFwAYABkAGQAZABsAGwAbABsAHAAcAB0AHQAcABwAHAAcAB4AHgAg
ACAAIgAjACQAJQAjACMAIwAkACQAJgAnACgAKQAqACsALAAtAC0ALgAvADAAMQAyADMA
NgA3ADcANwA3ADcAOAA4ADcAOAA4ADgAOgA6ADoAOgA6ADoAOQA4ADcANwA2ADYAOAA4
ADgAOAA2ADUAMwAyADQANAA0ADMAMQAwAC8ALgAtACwALAAtACsAKQAoACcAJwAmACUA
JAAlACQAJAAjACMAIwAiACEAIQAgACAAIQAiACIAIQAhACAAIAAfAB4AHwAfAB8AHwAh
ACIAIwAkACIAIwAkACQAJgAmACYAKAAnACYAJgAlACYAJwAoACkAJwAnACcAJwAnACcA
JwAnACcAJgAmACYAJgAmACYAJgAmACUAJAAjACMAIwAjACMAIwAiACIAIgAiACIAIgAh
ACEAIQAhACEAIgAiACEAIQAdAB0AHgAfACAAIQAiACAAIAAgACEAIAAgACIAIwAkACUA
JQAlACcAJwAoACkAKQApACoAKwAvAC8ALwAsACcAJgAmACYAKAApACkAJwAmACMAIQAf
AB8AIQAhACAAHwAeAB4AHgAfAB8AHQAcABoAGAAXABYAFwAXABcAFgAWABYAFgAWABYA
FgAVABUAFgAWABYAFgAXABcAFwAXABkAFwAWABcAFwAYABwAJgA2AEkAYwCFAKoA0QDz
AAkBDwEBAdsAmwBKAPT/qv91/1D/Pv9H/1z/av92/4D/h/+P/57/rP+6/8n/1P/b/+T/
7v/2//7/AgAFAAQABgAHAAoADAAPABAAEAAQABAAEQARABEAEQATABMAEwAUABUAFQAU
ABIAEgAUABQAFQAVABYAFgAVABUAFQAVABYAFgAXABcAGgAaABoAGgAXABYAFAATABcA
GQAaABsAGgAZABgAFwAaABoAGwAbABoAGgAaABoAHAAcAB4AHgAgACEAIgAjACMAIwAj
ACQAJAAmACcAKAAnACgAKQAqACsAKwAsAC0ALgAvADAAMQA0ADUANQA1ADUANQA2ADYA
NQA2ADYANgA5ADoAOwA8ADsAOgA4ADYANwA3ADYANgA0ADQANAA0ADYANQAzADIAMgAy
ADIAMQAvAC4ALQAsACsAKgAqACsAKwApACgAJwAlACQAIwAiACMAIgAiACEAHwAfAB4A
HQAbABoAGgAbAB0AHgAeAB8AHQAeAB4AHgAhACEAIQAhACEAIAAfAB4AIAAhACIAIgAk
ACQAJAAmACQAJAAlACUAIwAjACMAIwAlACUAJQAlACMAIwAjACMAJQAkACQAJAAiACIA
IgAiACQAIwAiACEAHwAfAB8AHwAdABwAHAAcAB4AHgAeAB0AHQAdAB4AHQAcABsAGgAc
ABwAHAAdAB0AHAAdAB0AHgAfAB8AHwAhACEAIgAjACMAIwAkACUAJwAnACcAJAAfAB4A
HgAeAB4AHwAfAB0AHAAZABcAFQAVABcAFwAWABUAFAAUABQAEwATABEAEAAPAA4ADgAO
AA0ADQANAAwADAAMAAwADAAKAAoACQAJAAgACAAIAAgACAAJAAoACwAJAAkACAAJAAsA
DgAUAB4AKgA/AFsAfQCkAM0A7wAHAQ0B/wDRAI0AOgDi/5z/af9C/zD/Pf9O/1b/Yv9u
/3X/f/+O/5z/qv+3/8T/zf/W/97/5v/s//L/9//4//v/+//9//7//f/+//7//v8AAAEA
AQABAAMABQAFAAUABQAFAAQAAgACAAIABAAEAAQABQAHAAgACAAHAAYABQAGAAYABwAH
AAgACAAIAAgACAAIAAcABwAGAAcABwAHAAcABwAHAAcACAAIAAkACQAIAAgACAAIAAgA
CgAMAA==
         </WaveFormData>
      </LeadData>
      <LeadData>
         <LeadByteCountTotal>10000</LeadByteCountTotal>
         <LeadTimeOffset>0</LeadTimeOffset>
         <LeadSampleCountTotal>5000</LeadSampleCountTotal>
         <LeadAmplitudeUnitsPerBit>4.88</LeadAmplitudeUnitsPerBit>
         <LeadAmplitudeUnits>��V</LeadAmplitudeUnits>
         <LeadHighLimit>2147483647</LeadHighLimit>
         <LeadLowLimit>268435456</LeadLowLimit>
         <LeadID>V4</LeadID>
         <LeadOffsetFirstSample>0</LeadOffsetFirstSample>
         <FirstSampleBaseline>0</FirstSampleBaseline>
         <LeadSampleSize>2</LeadSampleSize>
         <LeadOff>FALSE</LeadOff>
         <BaselineSway>FALSE</BaselineSway>
         <ExcessiveACNoise>FALSE</ExcessiveACNoise>
         <MuscleNoise>FALSE</MuscleNoise>
         <LeadDataCRC32>2031119065</LeadDataCRC32>
         <WaveFormData>
WABYAFgAWAArAP7/0f+k/5b/iv9+/3L/eP98/4D/hP+M/5L/mP+e/6j/sv+8/8b/zP/S
/9j/3v/g/+D/4P/g/+H/4v/j/+T/5P/k/+T/5P/l/+b/5//o/+X/5P/j/+L/5v/o/+r/
7P/q/+j/5v/k/+X/5v/n/+j/6v/q/+r/6v/o/+b/5P/i/+X/5v/n/+j/5v/m/+b/5v/m
/+b/5v/m/+j/6P/o/+j/5v/m/+b/5v/m/+b/5v/m/+f/6P/p/+r/6v/q/+r/6v/t/+7/
7//w/+7/7v/u/+7/8P/y//T/9v/z//L/8f/w//L/9P/2//j/+v/6//r/+v/6//r/+v/6
//j/+P/4//j/+f/6//v//P/7//r/+f/4//r/+v/6//r/+f/4//f/9v/5//r/+//8//z/
/P/8//z//P/8//z//P/6//r/+v/6//r/+v/6//r//P/8//z//P/7//r/+f/4//b/9v/2
//b/9v/2//b/9v/4//j/+P/4//r/+v/6//r/+v/6//r/+v/8//z//P/8//7//v/+//7/
/v/+//7//v///wAAAQACAAAAAAAAAAAAAAAAAAAAAAACAAIAAgACAAEAAAD///7//v/+
//7//v/8//z//P/8//7//v/+//7//f/8//v/+v/6//r/+v/6//r/+v/6//r//P/8//z/
/P/6//r/+v/6//j/+P/4//r/+//7//z/AAACAAIAAwADAAIAAwADAAQABgAIAAkACwAN
AA8ADwANAAwACwALAAsADAANAA0ADAAHAAQAAQD+/wAAAgACAAAA///+//7//f/+//3/
/P/8//v/+v/6//r/+v/5//n/+f/5//n/+f/4//j/+P/4//j/9v/2//X/9f/3//f/9//3
//n/+v/6//r/+/8AAAUACwAUAB4ALABBAFcAbwCKAKIAswC2AJ4AbwA3AP//yv+g/4D/
df97/4L/g/+F/4X/hv+I/4//m/+n/7L/wP/K/9L/2P/f/+H/5P/m/+j/6f/p/+r/6//t
/+3/7f/t/+//8P/w//D/8v/y//L/9P/1//X/9f/1//T/8//y//H/8v/y//L/8//z//P/
8//z//P/8//z//P/9v/2//b/9v/4//j/+P/4//b/9v/2//b/+P/4//j/+P/4//j/+f/6
//r/+v/7//3//f/8//z//P/7//v//f/+/wAAAAAAAAAAAgACAAQABAACAAQABAAEAAcA
CAAIAAsACgAKAAoACgALAA0ADQAPAA0ADAAMAAwADAAOAA4ADgATABMAEgAPABEAEQAS
ABIAEQASABMAEwAQAA8AEAARABIAEgARABIAFAAUABUAFQAVABUAFQAUABMAEgASABMA
FQAVABQAEwARABEAEAAOAA4ADgAMAAsADQANAAwACwALAAsACwALAA4ADgAOAA0ACwAM
AAwADQANAA0ADgAOAA4ADwAPAA8AEQASABMAFQAVABUAFgAWABYAFgAXABcAFwAXABcA
FwAWABYAFgAWABgAFwAXABcAFwAXABcAFwAXABcAFwAXABcAFgAUABQAEgARABAADgAR
ABMAFAAUABQAFAATABMAEgASABEAEAASABAAEAAQAA4ADgAOAA0ADwAPABIAEgAQAA4A
DgAOAA4AEAAQABAAEgATABMAFAAYABoAGgAbABsAHAAdAB0AHgAfACAAIAAhACEAIwAj
ACEAHgAdAB0AHQAfAB8AHgAcABoAGAAWABQAFQAWABUAEgARABAAEAAPABEAEQARABIA
DwAOAA4ADgAOAA0ADQANAAsACwALAAoADAAMAAwADAAKAAoACQAJAAcABwAHAAcACQAK
AAwADAANABAAFwAhACoAOABMAGEAdwCPAKQAtgDBALwAnABpAC0A9f/C/5z/gv99/4X/
jP+P/5P/l/+Y/57/q/+5/8X/0P/Y/+D/6P/w//X/9//6//r/+v/9//3//v///wEAAQAB
AAEA//8AAAAAAAAAAAAAAAACAAMAAwADAAMAAwADAAMAAwAGAAYABgAHAAUABQAFAAUA
BQAFAAUABQAGAAYABgAGAAQABAAEAAQABQAGAAcACAAIAAgACAAIAAgACAAJAAoACAAI
AAkACwALAAoACgAKAAsACwANAA4ADgAOAA4ADgAOAA4AEAAQABAAEgASABIAEQASABIA
FQAYABgAGAAYABcAGQAZABsAHQAcABwAHAAcAB4AHgAeACAAHwAdABkAHAAdAB8AIAAg
ACAAIAAfABwAGwAcAB0AHwAeABwAHAAcABwAHQAdAB8AHwAfAB4AGwAaABoAGwAbABsA
GgAZABsAGwAaABgAFgAWABQAEwAVABUAFAATABMAEwATABMAEgASABIAEQARABIAEgAT
ABMAEwAUABQAFQAXABgAGQAZABgAFwAXABcAFwAYABgAFgAWABcAFwAZABkAGQAZABwA
HAAcABwAGgAZABkAGQAZABkAGQAZABcAFwAXABcAGQAYABYAFgAWABcAGAAYABcAFwAW
ABQAFAAUABMAEwATABQAFAAUABQAEgASABIAEAAQABAADwARABEAEgASABIAEgASABMA
FAASABIAEgASABIAEAAQABAAEgAVABUAFgAaABoAGgAbABsAHAAdAB0AHgAeAB4AHQAd
AB8AIQAhAB8AHgAdAB0AHQAdAB0AHAAaABYAFAASABAAEgAUABQAEgAPAA4ADgANAA4A
DQAMAAwACQAIAAgACAAJAAkACgALAAkACQAJAAgACAAIAAgACAAIAAgABwAHAAcABwAH
AAcABwAIAAoADAANABAAFwAdACgAOgBOAGMAeQCPAKQAtAC3AKIAeABFAA8A2/+u/4z/
fv+B/4v/jv+R/5P/k/+Y/6L/sf+9/8n/1P/e/+T/6v/w//P/9//4//j/+P/3//f/+P/5
//v/+//7//v/+//8//z//P/+//7//v8AAP////////////////////8CAAIAAgADAAIA
AQAAAP//AQABAAEAAQACAAIAAgACAAIAAgACAAIAAgACAAIAAgACAAIAAgACAAIAAgAD
AAQAAQAAAAAAAQACAAIAAwAEAAQAAwAEAAQABgAGAAYABgAGAAYACAAIAAgACgAKAAoA
CwAMAAwADwASABIAEgASABEAEwATABUAFQAUABQAFAASABQAFAAUABUAFQAUABEAEwAT
ABQAFAASABIAEgARABEAEQATABUAFQAUABIAEgATABQAFgAXABUAFQAVABQAEQAQABAA
EQARABEAEAAPAA0ADQAMAAoACwAMAAsACwANAA0ADAALAAkACQAJAAkADAAMAAwACwAJ
AAoACgALAAgABwAHAAYACQALAAwADQANAAwACwALAA0ADQAOAA4ADgAOAA8ADwANAA0A
DQANAA4ADgAOAA4ADgANAA0ADQAMAAsACgAJAAkACQAJAAkACwAKAAgACAAHAAcABwAG
AAYABwAHAAYABAAEAAMAAwADAAQABAAEAAIAAAAAAAAAAgACAAIAAQABAAEAAgACAAAA
/v8AAAIAAAAAAAAAAAACAAIAAgAEAAQAAwADAAYACAAIAAkACQAMAA0ADQAOAA8AEAAQ
ABEAEgATABIADwAPAA8AEAARAA8ADwAOAAwACgAIAAYABAAIAAoACgAIAAQAAgABAP//
////////AAD9//z//P/8//7//f/9//3//f/9//3//P/8//z//P/8//z//P/7//v/+v/5
//j/9//3//j/+P/8////BAALABEAFAAeADIARwBVAGcAgACWAKEAngCEAFcAKQD5/8z/
pv+I/33/g/+I/4f/if+N/5D/kv+Z/6P/r/+6/8b/zv/W/+D/5f/n/+r/7v/u/+//7//w
//H/8//z//P/8//x//L/8v/y//L/8v/y//T/9f/1//X/9f/2//f/+P/5//j/+P/4//n/
+f/5//n/+f/3//f/9//3//z//v8AAAIAAQAAAP///v8AAAAAAAAAAP7//P/6//j/+v/6
//v//P/+//7///8BAAMAAgACAAIAAgABAAIAAgACAAIAAgACAAQABAAGAAYACAAKAAoA
CgAJAAoACgANAAsACgAJAAgACgANAA4AEQATABIAEgASABIAFAAUABQAFgAVABMADwAT
ABMAFAAUABQAFAAUABMAEgARABIAEwATABIAEAAQABAAEAARABEAEwATABMAEgATABIA
EgATABMAEwASABEADwAPAA4ADAAMAAwACgAJAAsACwAKAAkACgALAAwADQAMAAwADAAL
AAkACgAKAAsACwALAAwADAANAA8AEAARABAAEAAQABEADwAPABAAEAAQABAAEQARABMA
EwATABMAEgASABIAEgASABEAEQARABIAEwAUABUAEwATABMAEwATABIAEAAQABEAEQAR
ABAADgAPAA8ADgAOAA4ADQANAA0ADgAOAA4AEAAOAA4ADgAMAA4ADgAMAAwADAAMAAwA
CwAKAAkACgALAAsADAAQABIAEgATABMAFAAVABUAFgAXABgAGAAZABkAGwAbABkAGAAX
ABcAFwAXABcAFgAUABIAEAAOAAwADAAOAA4ADAAJAAgACAAHAAgABwAGAAYABQAEAAQA
BAAEAAMAAwADAAMAAwADAAIAAAAAAAAAAAABAAIAAgADAAMAAwADAAMABwAGAAIAAgAF
AAgACwARABoAJAA0AEsAYQB7AJgArgDBAMQArgCBAEkAEQDe/7T/kv9//4H/iP+N/4//
kf+S/5L/lf+h/6//vv/K/9L/2v/g/+P/5//q/+z/7v/v/+//8P/x//P/8//z//P/9f/2
//b/9v/0//T/9P/2//b/9f/0//P/9P/1//b/9//2//b/9v/3//j/+f/6//v/+f/5//n/
+f/4//j/+P/4//b/9v/2//b/9//4//n/+v/6//r/+v/6//j/+P/5//r/+P/4//n/+//7
//r/+v/6//3//f///wAA/v/+//7//v8AAAAAAgACAAQABgAGAAYABQAGAAYACQAIAAgA
CAAIAAsADQANAA8ADQAMAAwADAAOABAAEAAQABEAEQAQAA0AEQARABIAEgASABIAEgAR
AA4ADQAOAA8AEAAQAA8AEAAOAA4ADwAPAA8ADwAPAA4ADgAOAA8AEQAPAA8ADgANAA0A
DQAMAAoADAAMAAoACQAHAAcABgAFAAcABwAHAAcABwAGAAUAAwAFAAYABgAHAAUABQAG
AAYABwAJAAoACwAMAAwADAANAAsACwAMAAwADwAQABIAEwASABEAEAAPABAAEAAQABAA
EAAPAA8ADwAPAA8ADwAPAA8ADwAPAA8AEQAQAA4ADgANAA0ADQAMAAwADQANAAwADAAM
AAsACwAJAAoACgAKAAwACgAKAAoACwAMAA0ADQAJAAkACAAGAAYABgAGAAcACAAJAAwA
DQANAA4AEgASABIAEwATABUAFwAYABoAGQAaABoAGwAfACEAIQAfABsAGQAYABcAFwAX
ABYAFAARABAADwAOABAAEgASABAADwAOAA4ADQAMAAsACgAKAAcABgAGAAYABgAFAAUA
BQAFAAUABQAEAAYABgAGAAYABAAEAAMAAwAFAAUABQAFAAUABAAGAAgACQAOABUAHwAs
AD4AVABrAIEAmQCuAMAAxQCyAIoAUQAVAN3/rv+K/3j/ef+F/4z/kf+R/5H/lP+g/6//
u//F/87/2P/g/+j/7v/z//X/9v/2//j/9//3//j/+f/9//3//f/9//v//P/8//z//v/+
//7/AAD/////////////////////AAAAAAAAAQABAAEAAQABAAEAAQABAAEAAgACAAIA
AgACAAIAAgACAAIAAgACAAIAAAAAAAAAAAACAAIAAwAEAAQABAAFAAcABwAGAAYABgAH
AAcACQAKAAgACAAIAAgACQAKAA0ADgAOABAAEAAQABEAEgASABUAFAAUABQAFAAVABcA
FwAZABsAGgAaABoAGgAcABwAHAAfAB8AHgAbAB8AHwAgACAAHQAcABsAGQAaABsAHgAh
AB8AHAAYABYAFwAYABoAGwAdAB0AHQAcABkAGAAYABkAGQAZABgAFwAWABUAEwAQABAA
EAAOAA0ADwAPAA4ADQAPAA8ADwAPAA8ADgANAAsACwAMAAwADQAPAA8AEAAQABIAEwAT
ABMAEwASABEAEQASABMAFQAWABQAFAAVABUAEwATABMAEwAWABYAFgAWABgAFwAXABcA
GQAZABkAGQAYABcAFgAVABQAEgAPAA4ADgAPABAAEAAOAA8ADwAOAA8AEAAQABEADwAQ
ABAAEAAOAAwADAAMAA0ADgAPAA8ACwAJAAgACgAKAAoACgAKAAoACgAMAAsACwAMABAA
EwAUABYAFwAYABkAGQAaABoAGgAZABkAHQAfAB8AHQAYABcAFwAXABcAFwAWABQADgAM
AAoACAAKAAwADAAKAAoACgALAAsACAAHAAYABgAFAAQABAAEAAIAAQABAAEA////////
/v8AAAAAAAAAAAAAAAD//////f/9//3//f///wAA/v/+/wMACAANABkAJAAwAEAAUwBp
AH0AkgCkAKsAngB6AEcADwDZ/6r/iv94/3n/hf+M/4v/if+F/4b/jv+b/6v/uf/E/87/
2P/c/+D/4//n/+r/7P/u/+//7//w//H/8f/x//H/8f/z//T/9P/0//L/8v/y//T/8//z
//P/8//z//P/8//z//L/8v/y//P/9P/1//b/9//5//n/+f/5//n/+P/3//b/+P/6//z/
/v/7//r/+f/4//j/+P/4//j/9//2//b/9v/3//j/+v/9//3//P/8//z//P/7//z//P/+
//7//v/+//7//v8AAAAAAgAEAAQABAAEAAQAAwAFAAUABAADAAIABQAHAAcACQAJAAgA
CAAIAAkADAANAA4ADwANAAoABQAIAAkACwAMAAwADAAMAAsACQAJAAsADQALAAoACAAI
AAoACgALAAsACQAJAAkACAAJAAgACAAJAAkACQAIAAcABQAFAAQAAgAEAAQAAgABAP//
///+//3/+//7//v/+//6//r/+v/5//v//v8AAAMAAgABAAEAAAD//////v/9//7//v/+
/////////wAAAAACAAIAAwADAAEAAQABAAEABgAIAAoADAAIAAUAAwABAAAA///+//3/
//////////8BAAAA/v/+//3//f/9//z//f///wAAAAD9//z/+v/5//r//P/9//7//v/8
//z/+P/2//b/9v/2//b/9v/2//j/+v/7//3/AgAGAAYABwAHAAcABwAGAAYABwAIAAgA
CQANAA8ADwANAAcABQAEAAMABAAFAAUABAAAAP7//P/6//z//v/+//z/+//6//r/+f/4
//f/9v/2//X/9P/0//T/9P/z//P/8//1//X/9f/0//T/9P/0//T/8v/y//H/8f/x//H/
8f/x//P/8v/y//L/9f/6/wEACQAWACgAPABRAGcAfQCUAKgAswCkAH4ASwATANv/qv+E
/2z/af9v/3b/ef97/3v/fP+C/43/m/+n/7L/vP/G/87/1P/Z/93/4P/i/+T/5f/l/+b/
5//n/+f/5//n/+X/5v/m/+b/6P/o/+j/6v/r/+v/6//r/+n/6f/p/+n/7P/s/+z/7f/t
/+3/7f/t/+v/6//r/+v/7P/s/+z/7P/q/+r/6v/q/+v/7P/t/+7/7v/u/+7/7v/s/+z/
7f/u//D/8P/x//P/8//y//L/8v/z//P/9f/2//T/9P/0//T/9f/2//n/+v/6//z//P/8
//3//v/+/wEAAgACAAIAAgABAAMAAwAFAAUABAAEAAQABAAGAAYABgAIAAcABQABAAUA
BQAGAAYABAAEAAQAAwABAAEAAwAFAAUABAACAAIABAAEAAUABQAHAAcABwAGAAUABAAE
AAUAAwADAAIAAQADAAMAAgAAAP7//v/8//v//f/9//z/+//9//3//f/9//7//v/+//3/
//8AAAAAAQD/////AAAAAAIAAwADAAMABgAGAAYABwAGAAUABQAEAAYABgAHAAcABwAH
AAcABwAIAAgACAAIAAoACQAJAAkACQAJAAkACQAJAAkACQAJAAkACAAGAAYABgAHAAgA
CAAHAAcABgAEAAQABAADAAMAAwAEAAQABAAGAAQABAAEAAQABAAEAAIAAgACAAIAAgAC
AAIAAgAEAAUABQAGAAoADAAMAA0ADQAQABEAEQASABUAFgAWABcAFwAZABkAFwAUABMA
EwATABMAEwASABAADAAKAAgABgAIAAoACgAIAAcABgAGAAUABAADAAIAAgABAAAAAAAA
AAIAAQABAAEA/////////v8AAAAAAAAAAAAAAAD///////////////8BAAIAAgACAAMA
BgANABcAJAA2AEwAZQB/AJcArAC+AMcAtgCMAFEAFwDd/6r/hv90/3P/gf+K/4v/i/+N
/5L/oP+v/7v/xf/O/9T/2v/i/+j/7//z//T/9v/4//f/9//4//n/+//7//v/+//5//r/
+v/6//r/+v/6//z//f/9//3//f/9//3//f/9/wAAAAAAAAEAAQABAAEAAQD/////////
/wAAAAAAAAAA/v/+//7//v8AAAAAAAAAAP7//v/+//7//P/8//3//v/+//7///8BAAIA
AgADAAQAAwADAAUABgAEAAQABAAEAAIAAgAEAAQABgAIAAgACAAHAAgACAALAA4ADgAO
AA4AEQATABMAFQAUABIAEQAQABEAFAAVABYAFwAXABYAEwATABMAFAAUABMAFAAVABUA
FQAVABcAGQAZABgAFgAWABQAFAAVABUAFAATABIAEAAPAA4ADgAPAA8ADwAOAA0ADgAP
AA8ADgAMAAwACgAJAAcABwAGAAUABQAFAAUABQAEAAQABAADAAUABgAGAAcACQAJAAoA
CgAIAAkACQAJAAkACAAHAAcABwAHAAgACAAKAAoACwALAAkACQAJAAkACAAIAAgACAAI
AAcABwAHAAcABwAHAAcABwAHAAcABwAJAAgABgAGAAcABwAHAAYABQAFAAQAAgAAAAAA
/////wAAAgADAAQABAACAAIAAgACAAIAAgABAP3//f/+//z//v/+//7//v/+//7//v8A
AAMAAwAEAAgADAAMAA0ADQANAA0ADAAMAAsADAAMAA0AEAATABQAEwAQAA8ADwAPAA4A
DQALAAgABAACAAAA/v8BAAQABQAEAAUABAAEAAMA///9//v/+v/6//r/+//8//z/+//7
//v/+f/5//n/+P/2//b/9v/2//j/+v/7//3//P/7//r/+f/7//7//v/6//n/+v8FABMA
HgAmADgATQBjAH8AmACqALkArACIAFcAIwDt/7z/kv94/3X/f/+C/4X/h/+F/4b/iv+V
/6X/tf/E/9D/2v/g/+L/4//p/+7/8v/0//P/8//0//X/9//3//f/9//3//j/+P/4//b/
9v/2//j/+f/5//n/+f/6//v//P/9//v/+v/5//n/+f/5//n/+f/8//3//v////3//P/7
//r/+P/4//j/+P/5//r/+//8//7//v/+//7//P/6//n/+P/7//z//v8BAAAA/v/9//z/
/f/9////AAAAAAAAAAAAAAEAAgAFAAYABgAIAAgACAAIAAgABwAJAAsADAANAA4ADgAP
AA4ADwASABIAEwAUABIAFAAUABQAFwAXABYAEwATABMAFAAUABQAFAAUABMAEQARABMA
FQAVABQAEgASABMAFAAWABcAGQAZABkAGAAUABIAEQARABMAEwASABEAEQARABAADgAO
AA4ADAALAAwADQANAA0ADAALAAoACQAMAAwADAALAAsADAAMAA0ADgAPABEAEgAQABEA
EQARABEAEAAPAA8ADwAPABAAEAASABQAFwAZABYAFQAUABMAFgAWABYAFgAWABUAFQAV
ABUAFQAVABUAEwATABMAEwAUABQAEwAUABEAEQARABAAEAARABEAEAAQABAADwAPAA0A
EAASABAADAAMAAwADAAMAAwADAAMAA4AEQARABIAFgAWABYAFwAXABYAFwAXABgAGQAa
ABoAGwAbAB0AHQAbABkAGQAaABsAGQAZABgAFgASABAADgAMAA8AEgATABIAEAAOAA0A
CwALAAsACwAMAAoACAAHAAYABgAFAAUABQAFAAUABQAEAAYABgAGAAYABQAEAAIAAQAB
AAEAAQABAAEAAAAAAAQABwAMABMAHQAmADIASgBjAH0AlwCyAMgA0QDAAJgAWwAdAOH/
sP+M/3T/cf95/37/g/+F/4X/iv+U/6H/rf+7/8j/0P/Y/+D/5v/r/+3/8P/w//D/8v/z
//X/9//7//v/+//7//n/+v/6//r/+v/6//r//P/9//3//f/9//3//f/9//3//v/+//7/
//8BAAEAAQABAP//////////AgACAAIAAgAAAAAAAAAAAAAAAAAAAAAAAgACAAIAAgAC
AAIAAwAEAAQABAAFAAcABwAGAAYABgAHAAcACQAKAAwADAAMAAwACwAKAAsACgAMAA4A
DgAOABEAEgASABUAFgAWABYAFgAZABsAGwAdABsAGgAaABoAHAAeAB4AHgAjACMAIgAf
AB8AHwAgACAAHgAeAB4AHQAbABsAHQAfACEAIAAeAB4AHgAeAB8AHwAfAB8AHwAeACAA
IAAhACMAIQAfABwAGQAbABsAGgAYABkAGgAZABkAFgAVABMAEQATABMAEwATABQAFAAU
ABMAEwAUABQAFQAXABcAGAAYABgAGQAZABkAGgAaABoAGwAZABkAGgAaABwAHAAdAB0A
HQAdAB0AHQAcABwAHAAcAB0AHQAeAB8AHwAfAB8AHwAdAB0AHQAdAB0AHAAaABoAGQAZ
ABkAGAAaABsAGwAaABoAGgAZABkAFwAYABgAGAAaABoAGgAaABoAGQAYABcAFgAYABgA
GAAaABsAGwAcACAAIgAiACMAIwAkACUAJQAmACkAKgAqACsALQAvAC8ALQAnACUAJAAj
ACQAJQAlACQAIAAeABwAGgAeACAAIAAeAB0AHAAcABsAGgAZABgAGAAXABYAFgAWABQA
EwATABMAFQAVABUAFAAWABYAFgAWABQAFAATABMAFAAVABYAFwAXABYAGAAYABkAHAAl
ADEAPgBSAGoAgQCZAK8AwgDUAN0AyACYAFsAGwDf/67/jv9+/4P/kf+Y/5n/m/+b/6D/
rv+9/8v/1f/g/+j/7v/0//z///8DAAQABgAGAAcABwAIAAkACQAJAAkACQALAAwADAAM
AA4ADgAOABAADwAPAA8ADwASABMAFAAVABYAFgAWABcAFAATABIAEQARABEAEQARABIA
EgASABIAFAAUABQAFAAVABYAFwAYABYAFgAWABYAGQAaABwAHgAbABoAGgAbABsAGgAa
ABoAHAAdACAAIgAgAB4AHAAaABoAGgAcABwAHgAgACAAIAAjACQAJAAnACYAJgAmACYA
KQArACsALQArACoAKgAqACoALAAsACwAMQAxADAALQAxADEAMgAyAC4ALgAuAC0ALwAv
ADEAMwAyADAALQAsAC0ALgAwADEALgAtACwAKgAqACoAKwAtACsAKwAqACkAJwAnACYA
JAAmACYAJAAjACUAJQAkACMAIgAhACAAHwAjACQAJQAlACMAIgAgAB8AHQAdAB4AHgAf
ACEAIgAjACQAJAAkACUAJQAlACYAJgAlACQAJAAjACQAJQAmACcAKAAoACgAKAAoACcA
JwAnACQAIwAiACEAIwAjACMAIwAlACQAIgAiACEAIQAhACAAHgAfAB8AHgAcABwAGwAb
AB4AIAAhACIAIQAeAB0AHAAWABQAFgAaABwAHgAgAB4AHgAeACAAHgAdAB0AIAAiACIA
IwAjACUAJwAoACoAKQAqACoAKwAvADEAMQAvACoAKQApACkAKQApACgAJgAiACAAHgAc
ACAAIgAiACAAHQAcABwAGwAbABsAGwAcABkAFgAUABIAEgARABEAEQATABMAEwASABAA
EAAQABAAEgASABEAEQATABMAEwATABMAFAAUABQAFwAWABkAIQAsADQARgBbAHMAjQCq
AL4AxwDCAKoAfwBLABMA2v+q/4r/ff+D/5D/l/+b/53/nv+e/6X/tf/H/9j/4v/o/+z/
8v/5//3/AAAAAP7//////wAAAQAGAAcACAAJAAkACgAKAAoACAAIAAgACgAOAA8AEAAR
AA4ADQAMAAsACgAKAAoACwALAAsACwALAAwADQAOAA8AEQASABMAFAAPAAwACQAGAAoA
DAAOABAADQAMAAsACgALAAwADgAQAA8ADgAOAA8ADQAMAAwADAAQABEAFAAWABcAGAAZ
ABoAGAAYABoAGgAYABgAFgAUABcAGAAYABsAHQAeAB8AIAAhACMAIwAlACcAJgAmACYA
JQAmACUAJAAqACsAKwApACoAKQApACgAJgAmACYAJQAlACUAJwApACkAKAAmACYAKQAq
ACwALQAqACkAKAAmACUAJAAkACUAJgAnACcAJwAlACUAJAAiACIAIgAgAB8AHwAfAB4A
HQAcABsAGgAZAB0AHgAfAB8AHwAgACAAIQAjACMAJAAkACIAIQAfAB0AIAAiACQAJwAl
ACUAJgAmACYAJgAnACcAJQAlACUAJQAmACYAJgAmACgAJwAnACcAKQApACkAKQArACsA
KwArACoAKAAlACQAIQAhACEAIAAeAB8AHwAeACEAIgAiACMAJQAkACQAIwAiACEAIAAg
ACAAIAAiACEAIQAiACYAJgAmACcAJwAqACsAKwAsAC8AMAAwADEAMQAzADMAMQAuAC0A
LQAtACsAKwAqACgAJwAmACUAJAAjACQAIwAgACEAIAAgAB8AHQAbABkAGAAZABgAGAAY
ABYAFQAVABUAFQAVABUAFAAUABQAFAAUABIAEgARABEAEgATABQAFQATABAAEAAQABEA
FAAbACcAMgA+AFAAZQB9AJcAtADKANkA2gC8AIkATQAPANT/qv+K/3//h/+Q/4//k/+V
/5T/mv+l/7P/wf/O/9r/5P/q/+7/8//3//j/+v/6//z//f///wEAAQABAAEAAQABAAIA
AgACAAQABAAEAAYABQAFAAUABQAHAAcABwAHAAgACAAIAAkACAAHAAYABQAFAAUABQAF
AAgACAAIAAgACAAIAAgACAAGAAYABgAGAAQABAAEAAQAAgACAAMABAAEAAQABQAHAAUA
BgAGAA==
         </WaveFormData>
      </LeadData>
      <LeadData>
         <LeadByteCountTotal>10000</LeadByteCountTotal>
         <LeadTimeOffset>0</LeadTimeOffset>
         <LeadSampleCountTotal>5000</LeadSampleCountTotal>
         <LeadAmplitudeUnitsPerBit>4.88</LeadAmplitudeUnitsPerBit>
         <LeadAmplitudeUnits>��V</LeadAmplitudeUnits>
         <LeadHighLimit>2147483647</LeadHighLimit>
         <LeadLowLimit>268435456</LeadLowLimit>
         <LeadID>V5</LeadID>
         <LeadOffsetFirstSample>0</LeadOffsetFirstSample>
         <FirstSampleBaseline>0</FirstSampleBaseline>
         <LeadSampleSize>2</LeadSampleSize>
         <LeadOff>FALSE</LeadOff>
         <BaselineSway>FALSE</BaselineSway>
         <ExcessiveACNoise>FALSE</ExcessiveACNoise>
         <MuscleNoise>FALSE</MuscleNoise>
         <LeadDataCRC32>3438027540</LeadDataCRC32>
         <WaveFormData>
TgBOAE4ATgApAAYA4//A/7X/qv+f/5T/l/+Y/5n/mv+e/6L/pv+q/7L/uP++/8T/yP/K
/8z/zv/Q/9D/0P/Q/9D/0P/Q/9D/0P/Q/9D/0P/Q/9D/0P/Q/8//zv/N/8z/zf/O/8//
0P/P/87/zf/M/87/zv/O/87/0P/Q/9D/0P/P/87/zf/M/87/zv/O/87/zv/O/87/zv/M
/8z/zP/M/8z/zP/M/8z/zP/M/8z/zP/M/8z/zP/M/8z/zP/M/8z/zP/M/8z/zP/P/9D/
0f/S/9L/0v/S/9L/0//U/9X/1v/W/9b/1v/W/9f/2P/Z/9r/2v/a/9r/2v/b/9z/3f/e
/97/3v/e/97/3v/e/97/3v/e/97/3v/e/97/3v/e/97/3v/e/97/3v/g/+D/4P/g/+D/
4P/g/+D/4P/g/+D/4P/f/97/3f/c/9z/3P/c/9z/3P/c/9z/3P/a/9r/2v/a/9j/2P/Y
/9j/2P/Y/9j/2P/a/9r/2v/a/9z/3P/c/9z/3P/c/9z/3P/d/97/3//g/+D/4P/g/+D/
4P/g/+D/4P/h/+L/4//k/+T/5P/k/+T/5P/k/+T/5P/k/+T/5P/k/+T/5P/k/+T/5P/k
/+T/5P/i/+L/4v/i/+T/5P/k/+T/4v/i/+L/4v/i/+L/4v/i/+L/4v/i/+L/4v/i/+L/
4v/k/+T/5P/k/+P/4v/h/+H/5P/m/+b/5//p/+r/7P/s/+3/7f/t/+//8f/x//H/8//2
//n/+f/3//f/9//2//b/+P/5//n/9//0//L/7//u//D/8f/x/+//8P/v/+7/7f/s/+v/
6v/p/+r/6f/p/+n/5//n/+f/5v/o/+j/6P/o/+j/6P/o/+f/5//n/+f/5//p/+n/6P/o
/+r/6v/q/+j/6f/p/+r/8f/7/wQAEAAgAC8AQQBYAHEAhwCSAIYAZQA6AA0A4v/B/63/
pf+p/6z/qv+p/6f/p/+o/63/tP/A/8j/0P/X/9v/3//j/+X/5f/l/+f/5//n/+f/5//o
/+j/6P/o/+j/6P/o/+j/6f/q/+r/6f/q/+v/7P/t/+r/6v/r/+v/6//s/+z/7P/u/+7/
7v/u/+z/7P/t/+3/7//v/+//7//v/+//8P/w/+7/7v/u/+//8P/w//H/8v/y//L/8//0
//X/9f/0//T/9v/2//f/+P/3//f/9//2//f/9//4//r/+//7//z//P/9//3//f/+/wAA
AAAAAAIAAgADAAQABQAHAAgACAAIAAcABwAIAAgACQALAAsACwAMAA4ADwAQABAAEQAR
ABEAEQARABEAEQARABEAEQATABMAEwATABIAFAAUABQAFAAUABQAFAAUABQAFAATABMA
EQAQABAADwAPAA8ADwANAA0ADAALAAsACwALAAwADAAMAAwADAAMAAwACwALAAsACwAL
AAsACwANAA0ADQAOAAwADAAOAA4ADwAPABAAEQARABIAEgATABMAEwATABMAEwATABMA
EwASABMAFAAUABYAFQAVABUAEwATABMAEwATABMAEwATABUAFAASABIAEQAQABEAEAAR
ABEAEAAQABAADwAPAA8ADwAPAA8ADwARABEAEAAQAA8ADwANAA0ADwAQABEAEQAQAA4A
DgAOAA4ADgAOAA4ADwAQABIAEgATABcAGAAaABoAGQAZABkAGwAbABsAGwAdAB4AIQAh
AB8AHQAdABwAHAAeAB8AHwAdABsAGgAYABgAFgAXABcAFQAUABMAEgARABIAEQAQAA8A
DgANAA0ADQANAA0ADQAMAAwADAAMAAwADAAMAAwACwAJAAkACQAJAAkACQAIAAgACAAI
AAoACAAHAAcADAAVAB0AKAA4AEgAWQBrAH4AkwClAKgAlgBxAEYAGQDy/9X/wf+9/8P/
xP/C/8P/xf/F/8j/0f/a/+D/6P/u//P/9f/7/////////////////////////wIAAgAC
AAIAAAAAAAAAAAD//wAAAAD//wEAAQABAAEAAAAAAAEAAQADAAQABAAEAAQABAAEAAQA
AgACAAMAAwAFAAUABQAFAAMAAwAEAAQABgAGAAYABwAHAAYABgAGAAYABgAHAAgACQAJ
AAgACAAIAAgACQAKAAoACwAMAAwADAALAAsADAANAA0ADgAOAA0ADQANAA4ADgAOAA4A
EAASABMAFAAVABUAFgAWABYAGQAZABoAGgAbAB0AHQAdABwAHAAbABoAGwAdAB4AHwAf
AB8AHwAfAB0AHQAdAB8AHwAfAB8AHgAcABwAHAAcAB4AHgAeAB4AGgAaABkAGQAbABoA
GgAZABkAGQAZABcAFQAUABMAEwAVABUAFgAWABIAEgASABIAFAATABMAEwATABMAEwAT
ABEAEQARABIAFAAUABYAFgAWABUAFQAVABUAFgAWABcAFQAVABUAFQAVABUAFQAVABgA
GQAaABoAGgAZABkAGQAZABkAGQAZABkAGQAZABkAGQAYABYAFgAWABYAGAAYABUAFQAU
ABQAFgAVABUAFQAVABUAFQAVABUAFQAUABQAEwATABEAEQAPABAAEQARABMAEwATABQA
FQAUABIAEgASABIAEAAQABAAEQATABYAFwAZABoAGgAbABoAGwAbABsAHQAdAB0AHQAf
ACAAIwAjACEAHwAfAB4AHgAeAB8AHwAdABkAGAAWABYAFgAXABcAFQAUABMAEgARABAA
DwAOAA0ACgAJAAkACQALAAsACwAKAAgACAAIAAgACAAIAAgABwAJAAkACQAJAAcABwAG
AAYACAAIAAgACAAFAAcADAATAB0AKgA6AEoAWQBrAIAAkwCfAJgAegBVACwAAQDg/8n/
vf+//8P/wv/A/8H/v//D/8r/0//a/+L/6P/u//P/9f/5//n/+//7//v/+//8//v/+v/5
//z//P/8//z/+//6//n/+P/5//r/+v/5//v/+//7//v/+v/6//v/+//9//7//v/+//z/
/P/8//z//P/8//3//f/9//3//f/9//3//f/+//7//v/+//7///////7//v/+//7//v//
/wAAAAD///3//P/+//7///8AAP7///8AAAAAAgABAAEAAgABAAEAAgACAAMAAwADAAQA
BgAGAAYACAAKAAsADAANAAsADAAMAAwADQANAA4ADgANAA8ADwAPAA0ADgAOAA4AEAAR
ABEAEQAPAA8ADwAPABEAEQARABMAEQARABEAEAASABIAEgASABIAEgASABIAEAAQAA8A
DwANAAwADAALAAsACwALAAkACQAIAAcABwAHAAcACAAIAAQABAAEAAQABgAFAAUABQAF
AAUABQAFAAMAAwADAAQABgAGAAgACAAGAAUABQAFAAcACAAIAAkACQAJAAkACQAHAAcA
BwAHAAgACQAKAAoACgAJAAkACQAHAAcABwAHAAcABwAHAAcABwAGAAQABAACAAIABAAE
AAUABQAEAAQABAADAAMAAwADAAMAAwADAAEAAQAAAAAAAwADAAEAAQAAAAAAAAD/////
/////wAAAAAAAAAAAAAAAAAAAAABAAAAAgACAAMABQAGAAgACAAJAAkACQALAAsACwAL
AA0ADAAPAA8ADQAMAA0ADQAOAA4ADwAPAA0ACQAIAAYABgAIAAkACQAHAAQAAwACAAEA
AAD///7//f/8//v/+//7//v/+//7//r/+v/6//r/+v/4//j/+P/3//n/+f/5//n/9//3
//b/9v/4//j/9v/2//f/9//6////BwAOAB4ALgA7AEsAYAB1AIcAjAB8AFsANAALAOT/
yf+3/6//s/+0/7L/sf+z/7X/tv+7/8L/yv/S/9r/3f/f/+X/6f/r/+v/7f/r/+v/6//r
/+v/7v/u/+7/7v/u/+7/7v/u/+7/7v/t/+v/6//r/+v/6//s/+z/7f/t/+3/7v/u/+7/
8P/w//D/8P/v/+7/7v/t/+7/7//w//H/7//v//D/8P/u/+7/7v/v/+3/7P/s/+z/6v/q
/+v/7P/v/+//7v/u/+7/7v/v//D/7v/v//D/8P/y//H/8f/y//P/8//0//T/9f/1//X/
9v/2//b/9v/4//b/9//4//n/+//8//z//P/9//3//v/+////AQABAAEAAAAAAP///v8A
AAEAAQABAAMAAwADAAMAAQABAAEAAwAFAAUABQAEAAIAAgACAAIAAwAEAAUABgACAAIA
AQABAAMAAgACAAEAAQABAAEA///9//z/+//7//n/+f/6//r/+v/6//r/+v/6//n/+f/5
//v/+//7//v/+//7//v//P/8//z//v/+//7//f/9//3/+//8//z//f/9//3//f/9////
/////////v///wAAAAD+//3//f/9////////////AQABAAEAAQD///7//P/8//z//P/+
//7//f/9//z//P/8//v/+//7//v/+//7//v/+//7//r/+v/5//n/+//6//r/+v/6//r/
+P/4//j/+f/6//z//P/9//3//v8AAAAAAwADAAMABQADAAMAAwAFAAQABwAHAAUABAAF
AAUABgAGAAcABwAFAAMAAgAAAAAAAAABAAEA///+//3//P/7//r/+f/4//f/9v/1//X/
9f/3//f/9//2//T/9P/0//T/9P/0//T/8//1//X/9f/1//f/9//2//b/+P/6//j/9v/1
//X/+P/7/wMADgAcAC4APQBRAGgAfwCVAKIAmAB5AE4AIQD2/9f/v/+v/7H/tv+2/7P/
s/+1/7T/tf++/8j/0v/a/9//5f/p/+v/7f/x//H/8f/y//H/8P/v//L/8v/y//L/8v/y
//L/8v/x//L/8v/x//P/8//z//P/8v/y//P/8//z//T/9P/0//X/9v/3//j/9v/2//f/
9//3//f/9//3//f/9//4//j/+P/4//j/+f/5//j/+P/4//j/+P/5//r/+f/5//j/+P/6
//r/+//8//z//f/+//7/AAD/////AAD/////AAAAAAMAAwADAAQABAAEAAQABgAGAAcA
CAAJAAsADAAMAAwADQANAA4ADgARABMAEwATABEAEgASABIAFAAVABUAFQAVABUAFQAV
ABMAEwATABUAFwAXABcAFgAWABYAFgAWABQAFAAUABQAEwAUABQAFQATABIAEgARABEA
EQARAA8ADwAOAA0ADQALAAsADAAMAAwADAAMAAwADAALAAsACwALAAsACwALAA0ADQAN
AA4ADgAOABAAEAAQAA8ADwAPAA8AEAAQABEAEgATABQAFQAVABUAFQAVABUAFQAVABQA
FgAVABUAFQATABMAEwATABUAFQAVABUAFwAWABQAFAASABIAFAAUABMAEwASABIAFAAT
ABMAEwARABEAEQARABEAEQAQABAAEQARAA8ADwATABIAEAAOAA4ADgAOABAAEAAQABEA
EgAUABQAFQAXABgAGgAaAB0AHQAdAB8AHQAdAB0AHwAiACUAJQAjACEAIQAgACAAHgAf
AB8AHQAcABwAGwAcABoAGwAbABkAGAAXABYAFQAUABMAEgARAA4ADQANAA0ADwAPAA8A
DgAOAA4ADgAOAA4ADgAOAA0ADQANAA0ADQANAA0ADAAMAAwADAAMAAoACwANABIAGQAj
ADIARABWAGUAeQCOAKUAsQCsAJIAaQA8AA8A7P/T/8P/wf/H/8r/yv/J/8f/yf/Q/9v/
4v/o/+7/9P/5//3///8DAAMAAwADAAMABQAFAAUABQAGAAYABgAGAAYABgAGAAYABwAI
AAgABwAHAAcABwAHAAYABgAHAAcABQAGAAYABgAIAAgACAAIAAoACgALAAsACQAJAAkA
CQAJAAkACgAKAAoACgAKAAsACQAIAAgACAAJAAoADAAOAA0ADQAMAAwADgAOAA8AEAAO
AA8AEAAQABAADwAPABAAEwATABQAFAAVABUAFQAWABgAGAAYABoAGgAbABwAHQAbABwA
HAAcAB8AHwAgACAAIQAjACMAIwAjACQAJAAkACQAJQAlACUAJAAjACIAIQAiACMAJAAn
ACYAJQAkACIAIgAiACIAIgAkACQAJAAkACAAIAAfAB8AHwAeAB4AHQAbABsAGwAZABcA
FgAVABUAFwAXABgAGAAWABYAFgAWABYAFQAVABUAEwATABMAEwAVABUAFQAWABQAFAAW
ABYAFgAVABUAFQAXABgAGAAZABcAFwAXABcAFQAVABUAFQAWABcAGAAYABYAFQAVABUA
FwAXABcAFwAVABUAFQAVABQAEgAPAA4ADwAQABMAFAASABEADwAOABAADwAPAA8ADwAP
AA8ADwAOAA0ACwAKAAwADQAMAA0ADQAMAAwADAAMAAwADAAKAAoACgALAAwADgAOAA8A
EwAUABYAFgAWABUAFAAVABUAFQAVABcAGAAbABsAGQAVABUAFAAUABQAFQAVABMAEAAO
AAsACgALAA0ADgANAAwACwAKAAkACAAHAAYABQAEAAMAAwADAAEAAQABAAAAAAAAAAAA
AAAAAAAAAAD///////////////////7//v8AAAAA/P/6//v//f8CAAsAFQAgADAAPgBL
AF0AbgCDAJMAkAB6AFUAKgD9/9j/v/+v/6//t/+6/7r/t/+z/7H/tP+9/8j/0P/W/+D/
5f/l/+f/6//r/+n/6f/r/+v/6//r/+v/7P/s/+z/7P/s/+z/7P/s/+v/7P/s/+v/6//r
/+v/6//q/+r/6//r/+n/6v/q/+r/6v/q/+r/6v/o/+j/6f/p/+f/5//n/+f/6P/p/+v/
7P/r/+r/6f/p/+f/5v/m/+b/5v/m/+f/6P/r/+v/6v/q/+r/6v/r/+z/6//r/+v/6v/s
/+v/6//s/+v/6//s/+z/7//v/+//8P/y//L/8v/0//P/8//z//P/9f/2//b/9v/1//X/
9v/2//f/+f/5//n/+f/6//r/+v/6//v/+//7//v/+//7//v/+//7//v//f/7//v/+//6
//r/+v/6//r/+f/4//f/9v/2//b/9f/1//X/9P/0//P/8f/x//H/7//u/+7/7v/v/+z/
6//r/+r/6f/q/+v/7P/q/+n/6f/p/+v/6//r/+v/6//r/+v/7P/r/+r/6//q/+r/6f/p
/+n/6f/q/+r/6//t/+3/7f/t/+v/6//r/+v/7v/v//D/8P/v/+3/7P/r/+n/6f/p/+n/
6f/p/+n/6f/r/+r/6P/o/+b/5v/o/+j/6f/p/+j/6P/m/+X/5f/l/+X/5f/l/+X/5f/l
/+b/5P/i/+L/4v/i/+D/4P/g/+H/5P/m/+b/5//p/+r/7P/s/+3/7f/t/+//7//v/+//
8f/y//X/9f/z/+//7//u/+7/7v/v/+//7f/r/+r/6P/o/+r/6//r/+n/5v/l/+T/4//i
/+H/4P/f/97/3f/d/93/3f/d/93/3P/e/97/3v/e/97/3v/e/93/3f/d/93/3f/d/93/
3P/c/97/3P/c/9z/2//d/+D/6f/z/wAAEgAiADUASQBeAHUAhwCGAGwARQAWAOf/wv+p
/5f/lf+Z/5z/nP+Z/5n/mf+c/6X/sP+2/7z/xP/J/8//0f/T/9X/1//X/9f/2f/Z/9n/
2f/a/9r/2v/a/9r/2v/a/9r/2//c/9z/2//d/93/3f/d/9z/3P/d/93/3f/e/97/3v/g
/+D/4P/g/+D/4P/h/+H/4f/h/+H/4f/f/9//4P/g/+L/4v/i/+P/4//i/+L/4v/g/+D/
4f/i/+T/5f/l/+b/5P/k/+X/5v/m/+f/6P/o/+r/6f/p/+r/6//r/+z/7P/u/+//8P/y
//L/8v/y//T/9v/3//j/+f/5//r/+v/6//3//f/+//7///8BAAEAAQABAAIAAgACAAIA
AwADAAMAAwADAAMAAwADAAMAAwAFAAUABQAFAAQABgAGAAYABgAIAAgACAAIAAgACAAH
AAcABQAEAAQAAwAFAAUABQADAAEAAAD//////////wAAAAAAAAAAAAAAAAIAAQABAAEA
AwADAAMAAwADAAMAAwAEAAYABgAIAAgACgAJAAkACQAHAAgACAAJAAkACQAJAAkACQAJ
AAkACQAMAA0ADgAOAAwACwALAAsADQANAA0ADQANAA0ADQANAAsACgAIAAgACgAKAAwA
DAALAAsACgAKAAoACQAJAAkACQAJAAkACQAJAAkACAAIAAcABwAHAAgACAAIAAgACAAK
AAoACgALAAwADgAOAA8AEQASABQAFAAVABUAFQAXABcAFwAXABkAGgAdAB0AGwAZABkA
GAAYABgAGQAZABcAFQAUABIAEgASABMAEwARAA4ADQAMAAsADAALAAoACQAIAAcABwAH
AAcABwAHAAYABgAGAAYABgAGAAYABgAFAAcABwAHAAcABwAHAAYABgAIAAgACAAIAAcA
BwAMABUAHwAsAD4AUABhAHcAigCfAK8ArACSAGsAQAATAOz/0f/B/7//x//I/8b/xf/H
/8n/zv/Z/+D/5v/s//D/9f/5//3///8BAAEAAQABAAEAAQABAAEAAgACAAIAAgAAAAAA
AAAAAAEAAgACAAEAAQABAAEAAQAAAAAAAQABAAMABAAEAAQABAAEAAQABAACAAIAAwAD
AAUABQAFAAUABAADAAMAAgAEAAQABAAFAAUABAAEAAQAAgACAAMABAAFAAUABAAEAAYA
BgAHAAgACAAJAAoACgAKAAkACQAKAAkACQAKAAoADQANAA0ADgAOAA4ADgAQABAAEQAS
ABMAFQAWABYAFgAVABUAFgAWABkAGwAbABsAGwAcABwAHAAaABsAGwAbABsAGwAbABsA
HQAdAB0AHwAfAB8AHwAeABwAHAAcABwAGgAaABoAGgAWABYAFQAVABUAFAAUABMAFQAV
ABUAEwAPAA4ADQANAA0ADQAOAA4ADAAMAAwADAAMAAsACwALAA0ADQANAA0ADQANAA0A
DgANAAwADQAMAAwACwALAAsACwAMAAwADQANAA0ADQANAAsACwALAAsADAANAA4ADgAM
AAsACwALAAsACwALAAsACwALAAsACwALAAoACAAIAAgACAAKAAoACQAJAAgACAAGAAUA
BQAFAAcABwAHAAcABQAFAAQABAAFAAUAAwADAAMAAgABAAAAAAAAAAAAAAACAAIAAgAD
AAIABAAEAAUABwAIAAoACgAJAAkACQALAAkACQAJAAsADgARABEADwANAA0ADAAMAAoA
CwALAAkABwAGAAQABAAGAAcABwAFAAQAAwACAAEA///9//v/+f/6//n/+f/5//n/+f/5
//j/9v/2//b/9v/0//T/9P/z//X/9f/1//X/9f/1//T/9P/0//b/9P/y//H/8f/2/wEA
CQAUACIAMAA/AFMAagCBAJMAkgB6AFUAKgD9/9b/uf+n/6P/q/+s/6r/q/+p/6f/qv+x
/7r/xP/O/9b/3f/h/+P/4f/j/+X/5f/l/+f/5//n/+f/5v/m/+b/5v/o/+j/6P/o/+j/
6P/n/+X/5f/l/+X/5f/l/+b/6P/p/+j/6P/n/+b/5v/m/+b/5v/o/+j/6f/p/+j/5//m
/+X/5f/l/+b/5v/m/+b/5v/n/+f/5v/m/+b/5P/k/+X/5v/l/+X/5P/k/+b/5v/n/+j/
5v/n/+j/6P/o/+f/5//o/+v/6//s/+z/7f/t/+3/7v/u/+7/7v/w//D/8f/y//P/8//0
//T/9P/3//f/+P/4//j/+f/4//f/+P/6//v//P/6//v/+//7//v/+//7//v/+//7//v/
/f/7//v/+//6//z//P/8//z//v/+//7//v/7//r/+P/3//j/+P/5//n//P/9//7//f/8
//z//P/9//3//f/+//7/+v/6//r/+v/8//v/+//7//v/+//7//v//P/9//7/AAD///7/
///+//7//f/9//3///8AAAAAAQABAAEAAQABAAEAAQABAAEAAAABAAIAAgAEAAMAAwAD
AAMAAwADAAMAAQABAAEAAQACAAIAAQACAAEAAAABAAAAAQABAAAAAAAAAP//////////
//8BAP///v8AAAAAAAAAAP7//v/+////AgAEAAQABQAFAAYACAAIAAkACQAJAAsADQAN
AA0ADwAOABEAEQAPAA8ADwAOAA4AEAARABEADwALAAoACAAIAAsADQAOAA0ACgAJAAgA
BwAGAAUABAADAAIAAQABAAEAAQABAAEAAAAAAAAAAAAAAAIAAgACAAEAAwADAAMAAwAB
AAEAAAAAAAIAAgAAAAAAAwADAAgADwAZACQAOABKAF0AcwCKAKMAtwC0AJgAbwA+AA0A
6P/P/7v/t/+//8D/vv+9/73/vf/C/83/1v/e/+b/7v/x//P/9//5//n/+//9//3/////
//////8AAAAAAAAAAAIAAgACAAIAAQACAAIAAQADAAMAAwADAAQABAAFAAUAAwAEAAQA
BAAGAAYABgAGAAYABgAHAAcACQAJAAkACQAHAAcACAAIAAYABgAGAAcACQAIAAgACAAI
AAgACQAKAA0ADQAMAAwADgAOAA8AEAAOAA8AEAAQABIAEQARABIAEQARABIAEgAUABUA
FgAYABoAGgAaABwAHAAdAB4AHwAhACIAIgAiACMAIwAkACQAJQAnACcAJwApACoAKgAq
ACgAKQApACkAKwArACsAKwArACsAKwAtACsAKwArACoALAAsACwALAAqACoAKgAqACsA
LAAsAC0ALAAqACkAJwAnACcAJwAlACUAJAAjACMAIQAhACIAIgAiACIAIgAiACIAIQAh
ACEAIQAhACEAIQAiACMAJAAmACYAJgAoACgAKAAnACcAJwAnACgAKAApACkAKQApACkA
KwArACsAKwAqACsALAAsAC4ALQAtAC0ALQAtAC0ALQAtAC0ALQAtAC0ALAAqACoAKAAo
ACoAKgArACsAKgAqACoAKQApACkAKQApACkAKQApACsALAAsACwAKwAqACkAKAAqACoA
KgArACwALgAuAC8AMwA0ADYANgA3ADcANwA5ADcANwA3ADkAPAA/AD8APQA5ADkAOAA4
ADoAOwA7ADkANwA2ADQANAA0ADUANQAzADQAMwAyADEAMAAvAC4ALQAsACsAKwArACsA
KwArACoAKgAqACoAKgAsACwALAArACsAKwArACsAKwArACoAKgAsACoALAAqACkAKwAy
ADsARwBUAGYAdgCHAJkArgDFANcA0gCwAIUAVgApAAQA6//d/9//5//o/+b/4//j/+X/
7v/5/wAACAAQABIAFQAZAB0AHwAhACEAIwAhACEAIQAhACEAIgAiACIAIgAiACIAIgAi
ACMAJAAkACMAIwAjACMAIwAkACQAJQAlACUAJgAmACYAJgAmACYAJgAkACQAJQAlACUA
JQAlACUAKAApACsALAAuAC4ALgAvAC8ALgAuAC4AMAAwADEAMgAxADEAMAAwADIAMgAz
ADQAMgAzADQANAA0ADMAMwA0ADMAMwA0ADQANQA1ADUANgA4ADgAOAA6ADoAOwA8AD0A
PwBAAEAAQABBAEEAQgBCAEEAQwBDAEMARQBGAEYARgBIAEkASQBJAEcARwBHAEcASQBJ
AEkASwBJAEkASQBIAEoASgBKAEoASQBIAEcARgBEAEQAQwBDAEMAQgBCAEEAQQBBAEEA
PwA/AD4APQA9AD0APQA+AD4AOgA6ADoAOgA8ADsAOwA7ADkAOQA5ADkAOQA5ADkAOgA6
ADoAPAA8ADwAOwA7ADsAPAA+AD8AQQBAAD8APgA9AD8APwA/AD8APgA/AEAAQABAAD8A
PwA/AD4APQA8ADsAOwA7ADsAOwA8ADwAOwA8ADoAOgA8ADwAOQA5ADgAOAA4ADcANwA3
ADkAOQA5ADkAOQA5ADgAOAA3ADUANAA2ADYANgA2ADgAOAA4ADkAOQA6ADkAOQA9AD4A
QABAAEEAQQBBAEMAQgBBAEAAQQBEAEcARwBFAEMAQwBCAEIAQgBDAEMAQQA9ADwAOgA6
ADoAOwA7ADkAOAA3ADYANQA0ADMAMgAxAC8ALQAsACsAKgApACgAJgAoACgAKAAoACYA
JgAmACUAIwAjACMAIwAkACUAJQAmACgAKAAmACQAIwAhACQAKQAzADwASgBaAGkAfQCU
AKcAuQDCALYAlwBwAEMAFgDx/9v/z//R/9r/3P/b/9v/2//c/+H/6v/0//z/BgALAA0A
DwARABMAEwARAA8AEwATABMAEwAWABYAFgAWABYAFgAWABYAFQAWABYAFQAXABcAFwAX
ABQAFAAVABUAEwAUABQAFAAUABQAFAAUABUAFgAYABkAGQAZABkAGQAWABUAFQAUABYA
FgAWABcAFQAUABQAFAAUABQAFQAWABcAFwAWABYAFAAUABUAFgAYABkAGgAaABoAGQAZ
ABoAHQAdAB4AHgAeAB0AHAAcAB4AHgAeACAAIgAjACQAJQAlACYAJgAmACcAJwAoACgA
JwApACkAKQArACwALAAsACoAKwArACsAKwArACsAKwAtAC0ALQAvAC8ALwAvAC4ALgAu
AC4ALgAtACwAKwAqACoAKgApACkAKwAqACoAKQAoACcAJgAjACMAIgAhACEAIAAfAB8A
HgAaABoAGgAaABsAGwAcAB0AGwAbABsAGwAdAB0AHQAeAB0AHAAdABwAHQAdAB4AHwAf
ACAAIAAhAB8AHwAfAB8AHwAfAB8AHwAeAB8AIAAgACAAHwAfAB8AHwAfAB8AHwAfAB8A
HwAfAB8AHgAcABwAGgAaABwAHAAZABkAGAAYABkAGQAaABsAGwAbABwAGwAaABkAGAAa
ABoAGgAbABsAHAAbABsAHQAeACAAIAAhACEAIQAjACMAIwAjACUAJgApACkAJwAlACUA
JAAkACYAJwAnACUAIwAiACAAIAAeAB8AHwAdABwAGwAaABkAFgAVABQAEwAUABMAEwAT
ABEAEQARABAAEAAQABAAEAAQABAAEAAPAA0ADQANAA0ADgAPAA8AEAAQAA4ADgAOAA0A
DQAQABcAIQAsADwATgBfAHMAigCjALkAxAC0AI0AYAAvAAIA4f/L/7//xf/K/8j/x//J
/8n/yv/R/9r/4v/q//D/9//7//3/AQABAAEAAwADAAUABQAFAAUABgAGAAYABgAGAAYA
BgAGAAcACAAIAAcABQAFAAUABQAGAAYABwAHAAkACgAKAAoACAAIAAgACAAIAAgACQAJ
AAkACQAJAAkACQAJAAoACgAIAAgACAAJAAkACAAIAAgACAAIAAkACgAJAAkACAAIAAYA
CgALAA==
         </WaveFormData>
      </LeadData>
      <LeadData>
         <LeadByteCountTotal>10000</LeadByteCountTotal>
         <LeadTimeOffset>0</LeadTimeOffset>
         <LeadSampleCountTotal>5000</LeadSampleCountTotal>
         <LeadAmplitudeUnitsPerBit>4.88</LeadAmplitudeUnitsPerBit>
         <LeadAmplitudeUnits>��V</LeadAmplitudeUnits>
         <LeadHighLimit>2147483647</LeadHighLimit>
         <LeadLowLimit>268435456</LeadLowLimit>
         <LeadID>V6</LeadID>
         <LeadOffsetFirstSample>0</LeadOffsetFirstSample>
         <FirstSampleBaseline>0</FirstSampleBaseline>
         <LeadSampleSize>2</LeadSampleSize>
         <LeadOff>FALSE</LeadOff>
         <BaselineSway>FALSE</BaselineSway>
         <ExcessiveACNoise>FALSE</ExcessiveACNoise>
         <MuscleNoise>FALSE</MuscleNoise>
         <LeadDataCRC32>145868669</LeadDataCRC32>
         <WaveFormData>
NAA0ADQANAAgAAwA+P/k/9r/0P/G/7z/u/+6/7n/uP+8/77/wP/C/8b/yv/O/9L/0//U
/9X/1v/U/9T/1P/U/9L/0v/S/9L/0v/S/9L/0v/S/9L/0v/S/9D/0P/Q/9D/0f/S/9P/
1P/T/9L/0f/Q/9L/0v/S/9L/0v/S/9L/0v/Q/9D/0P/Q/9L/0v/S/9L/0v/S/9L/0v/U
/9T/1P/U/9L/0v/S/9L/0v/S/9L/0v/S/9L/0v/S/9L/0v/S/9L/1P/U/9T/1P/W/9b/
1v/W/9j/2P/Y/9j/2f/a/9v/3P/c/9z/3P/c/93/3v/f/+D/4P/g/+D/4P/h/+L/4//k
/+T/5P/k/+T/5f/m/+f/6P/o/+j/6P/o/+b/5v/m/+b/6P/o/+j/6P/q/+r/6v/q/+j/
6P/o/+j/6P/o/+j/6P/m/+b/5v/m/+T/5P/k/+T/5P/k/+T/5P/i/+L/4v/i/+D/4P/g
/+D/4P/g/+D/4P/i/+L/4v/i/+L/4v/i/+L/4v/i/+L/4v/j/+T/5f/m/+T/5P/k/+T/
5v/m/+b/5v/n/+j/6f/q/+r/6v/q/+r/6P/o/+j/6P/o/+j/6P/o/+j/6P/o/+j/6P/o
/+j/6P/m/+b/5v/m/+j/6P/o/+j/5v/m/+b/5v/m/+b/5v/m/+b/5v/m/+b/5v/m/+b/
5v/m/+b/5v/m/+T/5P/l/+X/6P/p/+r/7f/u/+7/7//w//H/8f/x//L/9P/0//T/9v/4
//r/+//7//n/+P/3//f/+P/6//v/+f/1//X/8//z//X/9v/2//T/8//y//D/7//u/+3/
7P/r/+r/6f/p/+n/5//n/+f/5v/n/+j/6P/p/+n/6f/p/+n/5//n/+f/5v/o/+j/6P/o
/+r/6v/q/+n/6P/o/+j/7P/y//b//P8FAAwAFgAkADUASQBXAFgATQA4ACAAAwDp/9n/
0f/R/9D/y//J/8j/xf/F/8f/zf/V/9j/3v/i/+X/5v/n/+f/5//l/+f/5//n/+f/5//n
/+f/6P/o/+j/6P/n/+f/5//n/+f/6P/q/+r/6v/q/+r/6v/q/+r/6v/q/+v/6//r/+z/
7P/s/+v/6//r/+v/7v/u/+7/7v/u/+7/7f/t/+v/6//t/+3/7v/v//D/8f/w//D/8f/x
//H/8v/y//H/8//0//T/9f/z//T/9P/1//f/9//3//f/+P/4//r/+v/7//v/+//8////
//////////8AAAEAAgAEAAUABQAFAAUABgAHAAgABwAHAAcACAAJAAoADAANAA0ADQAN
AA0ADwAPAA8ADwANAA0ADQAPABEAEQARABEAEQARABEAEQARABEAEAAQABEAEAAQABEA
DgAOAA0ADQAMAAwACwAKAAsACwALAAsACAAIAAgABwAJAAkACQAJAAkACQAJAAkACQAJ
AAkACQAKAAoACgAKAAgACAAJAAkACgALAAwADQAPAA8AEAAQABAAEAAQABAAEAAQABAA
EAAQABEAEQARAA8ADwAPAA8ADwAPAA4ADgAOAA4ADgAOABAAEAAOAA4ADgAOAA4ADgAO
AA4ADgAOAA4ADgANAA0ACwALAAsACwANAAwADAAMAAwADAAMAAwADAAOAA4ADgAOAAwA
DAAMAAwADAAMAA0ADQAOAA8AEAATABYAFgAXABgAGQAZABkAGgAYABgAGAAaABwAHgAf
AB8AHwAeAB0AHQAdAB4AHgAbABkAGQAXABcAFwAYABgAFgAVABQAEgARABIAEQAQAA8A
DAALAAsACwALAAsACwAKAAoACgAJAAkACwALAAsACwAJAAkACQAIAAgACAAIAAgACAAI
AAgABwAGAAYACAAOABIAGAAgACkAMgA8AEgAVwBpAHMAcABhAEwAMAATAP3/7f/p/+v/
6v/l/+P/5P/j/+P/6f/v//P/+P/8/wAA//8AAAMAAwABAAEAAwABAAEAAQABAAMAAwAE
AAQAAgACAAEAAQABAAEAAQACAAQABAAEAAQAAgACAAIAAgACAAIAAwADAAEAAgACAAIA
AQABAAEAAQACAAIAAgACAAIAAgABAAEAAwADAAUABQAFAAUABQAFAAYABgAHAAcABQAG
AAYABQAFAAYABgAHAAkACgAKAAsACQAJAAkACQAKAAoADAAMAA0ADQANAA4ADwAPAA8A
DwARABIAEwAUABIAEwATABMAFQAWABcAGAAZABkAGQAaABgAGAAZABkAHQAdAB0AHQAd
AB0AHQAdAB0AHQAdAB8AHwAfAB8AHwAdAB0AHQAdAB8AHwAeAB4AHAAaABkAGQAaABoA
GQAZABgAGAAXABYAFQAVABUAFQAUABQAFAATABEAEQARABEAEQARABEAEQAVABcAGQAb
ABsAGgAZABgAGQAaABwAHQAcABsAGgAZABsAGwAcABwAGgAaABoAGgAaABoAGgAaABwA
HQAdAB0AGwAbABsAGwAbABsAGgAaABoAGgAaABoAGAAYABYAFgAYABgAGAAYABYAFgAW
ABYAFgAWABUAFQAXABcAFwAXABUAFAAUABQAFAAUABQAFAAUABQAFAAUABUAFQAVABUA
FAAUABIAEgASABIAEgASABMAEwAWABcAGAAbABoAGgAbABwAHwAfAB8AIAAfAB4AHQAe
ACAAIgAjACMAIQAgAB8AHwAfACAAIAAdABsAGwAZABkAFwAYABgAFgAVABQAEgARABIA
EQAQAA8ADAALAAsACwALAAsACwAKAAoACgAJAAkACQAJAAkACQAJAAkACQAIAAYABgAG
AAYACAAGAAYACQAIAAYACAAMABIAGAAiACkAMAA8AEoAXQBrAG0AYgBTADwAIAAFAPP/
6//p/+n/5P/h/9//3v/f/+P/6f/v//X/+v/8//7///8AAP///////////f/7//v/+//7
//v/+//8//z/+v/6//n/+f/7//v/+//8//r/+v/6//r/+v/6//r/+v/8//z//f/9//v/
/P/8//z//f/9//3//f/8//z//P/8//z//P/7//v//f/9///////9//3//f/9//z//P/9
//3//f/+//7//f///wAAAAABAP//AAAAAAEAAQABAAEAAQAAAAAAAgACAAMAAwADAAQA
BQAFAAUABQAJAAoACwAMAAoACwALAAsACwAMAA0ADgANAA0ADQAOAA4ADgAPAA8AEQAR
ABEAEQAPAA8ADwAPABEAEQARABMAEwATABMAEwATABMAEwATABMAEwASABIAEgAQAA8A
DwAOAA4ADQANAAwADAALAAoACQAJAAkACQAIAAgACAAHAAcABwAHAAcABwAHAAcABwAH
AAcABwAHAAcABgAFAAQABgAGAAcABwAFAAUABQAFAAcABwAIAAgACAAIAAgACAAGAAYA
BgAGAAgACQAJAAkABwAHAAcABwAHAAcABgAGAAQABAAEAAQABgAGAAQABAACAAIAAgAC
AAQABAAEAAQABAAEAAMAAwADAAMAAwADAAIAAAD///7///8AAAEAAgAAAAAAAAAAAP//
AQABAAAAAAAAAAAAAAAAAAAAAQABAAAAAQACAAUACAAIAAkACgALAAsACwAMAAwADAAM
AA4ADAAOAA8ADwARABAADwAPAA8AEAAQAA0ACwALAAkACQAJAAoACgAIAAcABgAEAAMA
AgABAAAA///8//v/+//7//3//f/9//z//P/8//v/+//7//v/+//7//v/+//7//r/+v/6
//r/+v/6//r//P/7//z/+v/6//7/AgAGAA4AFQAaACIAMgBBAFEAXQBcAE8APgAmAAsA
9//n/+H/4f/e/9n/1//Y/9f/1f/X/9//5f/q/+7/8P/x//L/8//1//f/9f/z//H/8f/x
//H/8//z//T/9P/0//T/8//z//P/8//z//T/9v/2//b/9v/0//T/9P/0//T/9P/1//X/
9f/2//b/9v/z//P/8//z//b/9v/2//b/9v/2//X/9f/1//X/9//3//X/9f/1//X/9P/0
//X/9f/1//b/9v/1//X/9v/2//f/+f/6//r/+//5//n/+f/5//r/+v/8//z/////////
AAAAAP///v/9////AAABAAIAAgADAAMAAwABAAIAAwAEAAcABwAHAAgABgAGAAcABwAJ
AAkACQAJAAoACwAMAA0ACwALAAsADQANAA0ADQANAAwACwAKAAkACwALAAoACgAMAAoA
CQAJAAgACAAHAAcABAAEAAMAAgABAAEAAQABAAAAAAAAAP//AQABAAEAAQD/////////
/wEAAQABAAEAAgACAAIAAgACAAIAAwADAAMAAwADAAMAAwADAAQABAAEAAQABAAEAAQA
BAAEAAQABAAFAAUABQAFAAUABQAFAAUABQAEAAQABAAEAAQABAAEAAQAAgACAAIAAgAC
AAIAAgACAAIAAgAAAAAA/////wEAAQABAAEA///+//7//v/+//7/AAACAAAAAAAAAAAA
/v/+//////8AAAEAAgAFAAQABAAFAAYABwAHAAcACAAIAAgACAAKAAoADAANAA0ADwAO
AA0ADQALAAwADAAJAAcABwAFAAUABQAGAAYABAADAAIAAAD///7//f/8//v//P/7//v/
+//5//n/+f/4//j/+P/3//f/9//3//f/9//5//n/+f/4//b/9v/2//b/+P/4//j/9//2
//b/9v/4//z/AAAIABMAGgAkADIAQwBVAGUAZgBdAEoAMAAVAP//6//f/93/3v/Z/9X/
1P/V/9P/0//X/9//5v/q/+z/7//w//H/8f/z//H/8f/v/+//7//v//H/8f/y//L/8v/y
//H/8f/v/+//7//w//D/8P/w//D/8v/y//L/8v/y//L/8//z//H/8v/y//L/8//z//P/
8//1//b/9//4//j/+P/3//f/+f/5//v/+//7//v/+//7//r/+v/7//v/+//8//z/+//7
//z//P/9//3//v/+//////////////8AAAAAAgACAAUABQAFAAYABQAFAAUABQAFAAYA
BwAIAAoACwALAAsACQAKAAsADAAPAA8ADwAQABAAEAARABEAEwATABMAEwAVABUAFQAV
ABMAEwATABUAFQAVABUAFQAVABUAFQAVABUAFQAUABQAFQAUABQAFQASABIAEQARABIA
EgARABAADQANAA0ADQAKAAoACgAJAAsACwALAAsACQAJAAkACQALAAsACwALAAoACgAK
AAoADAAMAA0ADQANAA0ADQANAA0ADQAOAA4ADwAQABEAEgAQABAAEAAQAA4ADwAPAA8A
EQARABEAEQARABEAEAAQABAAEAAQABAAEgASABAAEAAOAA4ADgAOAA4ADgAOAA4AEAAQ
AA8ADwANAA0ADQANAA0ADAAMAAwADgAOAA4ADgAOAA4ADgAMAAwADAAMAA4ADgAPAA8A
EAARABIAFQAWABYAFwAYABsAGwAbABwAGgAaABoAHAAeACAAIQAhAB8AHgAdAB0AHQAe
AB4AGwAbABsAGQAZABcAGAAYABYAFQAUABIAEQASABEAEAAPAAwACwALAAsACwALAAsA
CgAMAAwACwALAAsACwALAAsACwALAAsACgAKAAoACgAKAAoADAAMAAkACgAMAAwAEAAY
AB4AKAAxADgARABUAGUAcwB3AHAAYQBKACwAEwD9/+//7f/v/+z/6f/n/+T/5f/p//H/
9f/5//z/AAACAAMABAAFAAUABQADAAMAAwADAAMAAwAFAAUABgAGAAQABAADAAMABAAF
AAYACAAGAAYABgAGAAQABAAEAAQABAAEAAUABQAFAAYABgAGAAcABwAHAAcABgAGAAYA
BgAGAAYABQAFAAcABwAJAAkACAAHAAYABQAFAAYACAAJAAkACgAKAAkACQAKAAoACwAL
AAwADAANAA0ADQANAA0ADgAOABAAEAARABEAEQASABMAEwATABMAFQAWABcAGAAYABkA
GQAZABkAGgAbABwAHQAdAB0AHgAeAB4AHwAfACEAIQAhACEAHwAfAB8AHwAhACEAIQAj
ACEAIQAhACEAIQAhACEAIQAjACMAIgAiACAAHgAdAB0AHAAcABsAGwAYABgAFwAWABcA
FwAXABcAFgAWABYAFQAVABUAFQAVABUAFQAVABUAEwATABMAEwAUABQAFAAUABQAFAAV
ABUAEwATABMAEwAVABUAFgAWABYAFgAWABYAFAAUABQAFAAUABUAFQAVABMAEwATABMA
FQAVABQAFAAUABQAFAAUABMAEgAPAA4ADwAQABEAEgARABAADwAOABAAEAAPAA8ADwAP
AA8ADwANAAwADAAMAA4ADgAOAA4ADAAMAAwACgAKAAoACgAKAAoACwALAAwADQAOABEA
FAAUABUAFgAWABUAFAAUABQAFAAUABYAGAAaABsAGwAaABgAFgAVABcAGAAYABUAEgAR
AA4ADQAOABAAEQAQAA8ADgAMAAsACAAHAAYABQAGAAUABQAFAAMAAwADAAIAAgACAAEA
AQABAAEAAQABAAEAAQABAAAAAAAAAAAAAAACAAAA/v/9//7//P8AAAYADAASABoAHwAm
AC4AOgBLAF0AZQBeAE8AOgAeAAMA7f/h/9//4//i/9//2//Y/9X/1//b/+H/6f/u//T/
9v/1//b/9//1//P/8//z//X/9f/1//X/8//z//T/9P/0//T/8//z//X/9f/1//b/9P/0
//T/9P/0//T/9P/0//T/9P/1//X/8//0//T/9P/z//P/8//z//L/8v/y//L/9P/0//P/
8//z//P/9f/1//P/8//z//P/8v/y//P/8//1//b/9v/1//P/9P/0//X/8//0//T/9f/1
//X/9f/1//b/9v/4//j/+f/5//n/+v/9//3//f/9//z//P/8//z//v///////////wAA
AQACAAEAAQABAAIAAgACAAMAAwAHAAcABwAHAAUABQAFAAUABQAFAAUABwAHAAcABwAH
AAcABwAHAAcABQAFAAQABAAEAAIAAQABAAIAAgABAAEA///+//z/+v/7//v/+//7//j/
+P/4//f/+f/5//n/+f/3//f/9//3//f/9//3//f/+P/4//j/+P/2//b/9//3//X/9f/1
//X/9//3//j/+P/4//j/+P/4//j/+P/4//j/+P/5//n/+f/3//f/9//3//f/9//2//b/
9v/2//b/9v/4//j/9v/2//b/9v/2//b/9v/2//b/9v/0//T/8//z//P/8//z//P/8//y
//L/8v/y//L/8v/y//D/8P/x//H/8v/z//T/9//4//j/+f/6//v/+//7//z//P/8//z/
/v/+/wAAAQABAP///v/9//3///8AAAAA/f/7//v/+f/5//n/+v/6//j/9f/0//L/8f/y
//H/8P/v/+7/7f/t/+3/6//r/+v/6v/q/+r/6f/p/+v/6//r/+v/6//r/+v/6v/q/+r/
6v/q/+r/6v/q/+n/6P/o/+j/7P/y//j/AgANABQAIAAwAEMAVQBdAFQAQwAuABIA9//h
/9P/z//P/87/yf/H/8T/w//D/8f/0f/V/9j/3v/g/+H/4v/j/+X/4//j/+H/4//j/+P/
4//h/+H/4v/i/+L/4v/h/+H/4//j/+P/5P/k/+T/5P/k/+T/5P/k/+T/5P/k/+X/5f/l
/+b/5v/m/+X/5f/l/+X/5v/m/+b/5v/k/+T/4//j/+X/5f/n/+f/5//n/+f/5//m/+b/
5//n/+n/6v/q/+n/5//o/+j/6f/p/+r/6v/r/+v/6//r/+v/7v/u//D/8P/x//H/8f/y
//P/8//z//P/9f/2//f/+P/4//n/+f/5//v//P/9//7/////////AAD+//7//////wEA
AQABAAEAAwADAAMAAwADAAMAAwAFAAUABQAFAAUABQAFAAUABQAFAAUABAAEAAQAAgAB
AAEAAAAAAP////8AAAAA///+//v/+//7//v//P/8//z/+//7//v/+//7//n/+f/5//n/
+v/7//z//f/8//z//P/8//7//v//////AQABAAEAAQD/////AAAAAAIAAgACAAIAAAAA
AAAAAAACAAMAAwADAAMAAwADAAMAAwADAAIAAgAEAAQABAAEAAIAAgAAAAAAAgACAAIA
AgACAAIAAgACAAAAAAD/////AQABAAEAAQD///7//v/+/wAAAAAAAAIAAAAAAAAAAAAA
AAAAAQABAAIAAwAEAAcACgAKAAsADAANAA0ADQAOAA4ADgAOABAAEAASABMAEwARABAA
DwAPABEAEgASAA8ADQANAAsACwALAAwADAAKAAkACAAGAAUABAADAAIAAQAAAP//////
//////////7//v/+//3//f/9//3//f/9//3//f/9//z//P/8//z//P/+//7//P/9//z/
+v/+/wQACAAOABoAIwAsADgARABVAGcAbQBkAFUAPgAiAAUA7//h/9//4f/g/9n/2f/Y
/9f/3f/l/+n/7f/y//T/9P/3//j/9//3//f/9//3//X/9f/1//X/9//3//j/+P/2//b/
9f/1//f/9//3//j/+P/4//j/+P/2//b/9v/2//j/+P/5//n/9//4//j/+P/3//f/9//3
//r/+v/6//r/+P/4//f/9//5//n/+//7//v/+//7//v/+P/4//n/+f/5//r/+v/5//n/
+v/6//v//f/+//7///////////////7//v8AAAAAAQABAAEAAgABAAEAAQABAAMABAAF
AAYABwAJAAoACwAKAAoACgAKAA0ADQANAA4ADgAOAA8ADwAPAA8ADwAPAA8ADwAPAA8A
DwAPAA8AEQARABEAEQARAA8ADwAPAA8AEQARABAAEAAOAAwACwALAAoACgAJAAkACgAK
AAkACAAGAAUABAADAAMABAAFAAUAAwADAAMAAwADAAMAAwADAAUABQAFAAUABAAEAAQA
BAACAAIAAwADAAMAAwADAAMAAQABAAIAAgAEAAQABAAEAAIAAgACAAIAAgADAAMAAwAD
AAMAAwADAAMAAwACAAIABAAEAAQABAAEAAQAAgACAAIAAgACAAIAAgACAAIAAgACAAIA
AQABAAEAAQABAAEAAQAAAAAAAAAAAAAAAAAAAAAA/v/+//7//v/+//7//v/8//z//f/9
/wAAAQACAAUABgAGAAcACAAJAAkACQAKAAgACAAIAAoADAAOAA8ADwANAAwACwALAAsA
DAAMAAkABwAHAAUABQAFAAYABgAEAAUABAACAAEA/v/9//z/+//8//v/+//7//v/+//7
//r/+v/6//n/+f/3//f/9//3//f/9//3//b/+P/4//j/+P/4//j/+P/3//T/9P/4//7/
AgAGAA4AFQAcACgANgBJAFsAZQBcAE0AOAAeAAMA7f/f/9n/2//a/9f/0//S/9H/z//T
/9v/4//o/+7/8v/z//L/8f/x//H/7//v//H/8f/x//H/7//v//D/8P/y//L/8f/x//H/
8f/x//L/8P/w//D/8P/x//L/8//0//L/8v/z//P/8f/y//L/8v/y//P/9P/1//X/9P/z
//L/9P/0//P/8//z//P/9f/1//f/9//3//f/9P/0//X/9f/z//T/9P/z//X/9v/2//f/
9f/2//b/9//5//n/+f/5//r/+v/8//z/+//7//v//P//////////////AAABAAIAAgAD
AAMAAwAEAAYACAAKAAoACQAIAAgACgAKAAsACwANAA0ADQANAA0ADQANAA0ADQANAA0A
DwAPAA8ADwAPAA8ADwAPAA8AEQARABAAEAAQAA4ADQANAAwADAALAAsACAAIAAcABgAF
AAUABQAFAAQABAAEAAMAAwADAAMAAwADAAMAAwADAAMAAwADAAMABgAGAAYABgAEAAQA
BQAFAAUABQAFAAUABQAFAAYABgAGAAYABgAGAAgACAAIAAgABgAHAAcABwAHAAcABwAH
AAkACQAIAAgABgAGAAYABgAIAAgABgAGAAQABAAEAAQABAAEAAQABAAGAAYABQAFAAMA
BQADAAMAAgAEAAQABAAEAAMAAgACAAEABAAFAAYACQAKAAoACwAMAA0ADQANAA4ADgAO
AA4AEAAQABIAEwATABEAEAAPAA8AEQASABIADwANAA0ACwALAA0ADgAOAAwACQAIAAYA
BQAGAAUABAADAAAA/////////////////v8AAAAA//////3//f/9//3//////////v/+
//7//v/+//7//P/8//v//P/8//7/BAAIAA4AGAAjACwAOABIAF0AbwB1AGwAXQBEACYA
CwD1/+f/4//j/+D/3f/Z/9j/1f/Z/+H/5//r//D/9P/2//X/9v/3//X/9f/1//X/9//3
//f/9//3//f/+P/4//r/+v/5//n/9//3//f/+P/4//j/+P/4//r/+v/6//r/+P/4//n/
+f/7//z//P/8//v/+//7//v//P/8//z//P/8//z/+//7//v/+//9//3////////////8
//z//f/9//3//v/+//3//v8AAAEAAwABAAIAAgADAAMAAwADAAMABAAEAAYABgAHAAcA
BwAIAAsACwALAAsACwAMAA0ADgAPABEAEgATABEAEgATABQAFQAVABUAFgAYABgAGQAZ
ABkAGQAZABkAGQAZABkAGQAbABsAGwAdAB0AHQAdAB0AHQAdAB0AHQAbABsAGgAaABsA
GgAaABsAGAAYABcAFwAWABYAFQAUABUAFQAVABUAEwASABEADwARABEAEQARABEAEQAR
ABEAEQARABEAEQAUABQAFAAUABQAFAAVABUAFwAXABcAFwAVABUAFgAWABYAFgAWABYA
GAAYABgAGAAYABkAGQAZABkAGQAZABkAGQAZABgAGAAYABgAGAAYABoAGgAYABgAFgAW
ABYAFgAYABgAGAAYABgAGAAXABcAFwAXABcAFwAXABgAGAAYABoAGAAYABgAGAAYABgA
GQAZABoAGwAcAB8AIgAiACMAJAAlACUAJQAmACQAJAAkACYAJwAqACwALQAsACoAKAAn
ACkAKgAqACcAIwAjACEAIQAjACQAJAAiACMAIgAgAB8AHgAdABwAGwAaABkAGQAZABkA
GQAZABgAGAAYABcAFwAZABkAGQAZABkAGQAZABgAGgAaABoAGgAaABoAGgAXABYAGAAc
ACIAKAAuADgAQQBIAFQAYgB1AIkAjQCCAG8AVgA2ABsABwD7//n//f/8//f/8//w//H/
9////wUACQAOABIAEAARABIAEwATABMAEwATABMAEwATABMAEwATABQAFAAUABQAEwAT
ABUAFQAVABYAFAAUABQAFAAUABQAFAAUABYAFgAXABcAFQAWABYAFgAVABUAFQAVABQA
FAAUABQAFgAWABUAFQAXABcAGQAZABkAGQAZABkAGgAaABsAGwAZABoAGgAZABkAGgAa
ABsAGwAcABwAHQAdAB0AHQAdAB4AHgAgACAAHwAfAB8AIAAhACEAIQAhACUAJgAnACgA
KAApACkAKQApACoAKwAsACsAKwArACwALgAuAC8ALwAxADEAMQAxADEAMQAxADEAMwAz
ADMANQAzADMAMwAzADUANQA1ADUANAAzADEAMAAwAC4ALQAtACwALAArACsAKgAqACkA
KAApACkAKQApACYAJgAmACUAJQAlACUAJQAlACUAJQAlACMAIwAjACMAIgAiACIAIgAk
ACQAJQAlACUAJQAlACUAJwAnACgAKAAnACYAJQAkACUAJgAnACgAJgAnACcAJwAnACcA
JwAnACcAJwAmACYAJAAkACQAJAAkACQAIgAiACQAJAAkACQAIgAiACIAIgAiACIAIQAh
ACEAIQAhACEAIwAiACIAIgAiACIAIgAgACAAIAAgACIAIgAjACMAIgAjACQAJwAoACgA
KQAqACsAKwArACwALAAsACwALgAuADAAMQAxADEAMAAvAC8ALwAwADAALQArACsAKQAp
ACcAKAAoACYAJwAmACQAIwAiACEAIAAfABwAGwAbABsAGgAZABgAFgAXABgAGAAZABcA
FwAXABcAFwAXABcAFgAWABYAFgAWABgAFgAWABUAFAAUABQAGAAcACIAKgAxADgARABS
AF8AbwB7AHwAcQBiAEwALwATAAEA9//1//j/9//z//D/7//v//P/+f/9/wIACgAQAA8A
DgAPAA0ACwAJAAkACgALAAwADQALAAsADAAMAA4ADgANAA0ADQANAA0ADgAOAA4ADgAO
AA4ADgAOAA4ADgAOAA8ADwANAA4ADgAOAA4ADwAQABEAEgASABIAEgARABAADgANAA8A
DwARABEADwAPAA8ADwAOAA4ADwAPABEAEgASABEAEQASABIAEwATABQAFAAVABMAEwAT
ABMAFgAWABgAGAAXABcAFwAYABkAGQAZABkAGwAcAB0AHgAgACEAIQAhAB8AIAAhACIA
JQAlACUAJgAkACQAJQAlACcAJwAnACcAJwAnACcAJwAnACcAJwApACsAKwArACsAKwAr
ACsAKwApACkAKAAoACgAJgAlACUAJgAmACUAJQAiACIAIQAgACEAIQAhACEAHgAeAB4A
HQAbABsAGwAbAB0AHQAdAB0AGwAbABsAGwAcABwAHAAcABwAHAAdAB0AHQAdAB0AHQAf
AB8AIAAgAB4AHgAeAB4AHgAeAB4AHgAeAB8AHwAfAB8AHwAfAB8AHwAfAB4AHgAcABwA
HAAcAB4AHgAcABwAGgAaABoAGgAYABgAGAAYABoAGgAZABkAGwAbABwAGgAaABoAGgAY
ABgAGQAZABgAGQAaAB0AHAAcAB0AHgAhACEAIQAiACAAIAAgACIAJAAmACcAJwAlACQA
IwAjACUAJgAmACMAIQAhAB8AHwAeAB4AHQAaABkAGAAWABUAEgARABAADwAQAA8ADwAP
AA0ADQANAAwACgAKAAkACQALAAsACwALAAkACQAJAAgACAAIAAgACAAIAAgABgAFAAQA
BAAGAAgADAASABoAJQAuADoASABbAG8AewB6AGsAVgA8AB8ABQDx/+f/6f/o/+H/3//e
/93/3f/h/+f/7f/y//b/+P/5//r/+//5//f/9//3//n/+f/5//n/9//3//j/+P/4//j/
9//3//n/+f/5//r/+f/4//f/9v/2//b/9v/2//f/+P/6//v/+P/4//f/9v/3//f/9//3
//j/+P/4//j/+P/4//f/9//1//X/9//3//f/9//3//f/+P/4//n/+f/3//j/+P/3//X/
+P/4/w==
         </WaveFormData>
      </LeadData>
   </Waveform>
</RestingECG>
