# Supplementary material for: Detection of Left Atrial Enlargement Using a Convolutional Neural Network-Enabled Electrocardiogram
Source: Front Cardiovasc Med. 2020 Dec 17;7:609976. doi: 10.3389/fcvm.2020.609976 (PMC7773668; doi:10.3389/fcvm.2020.609976)
Supplement: Supplementary file 4 [file Data_Sheet_4.ZIP › normal3/1802032387_1961_0000001L.XML]

<?xml version="1.0" encoding="Windows-1252"?>
<!DOCTYPE RestingECG SYSTEM "restecg.dtd">
<RestingECG>
   <PatientDemographics>
      <PatientID>1802032387</PatientID>
      <PatientAge>82</PatientAge>
      <AgeUnits>Years</AgeUnits>
      <Gender>Female</Gender>
      <PatientLastName>cuisanmei</PatientLastName>
   </PatientDemographics>
   <TestDemographics>
      <DataType>Resting</DataType>
      <Site>1</Site>
      <AcquisitionDevice>MAC55</AcquisitionDevice>
      <Status>Unconfirmed</Status>
      <Priority>Normal</Priority>
      <AcquisitionTime>09:11:40</AcquisitionTime>
      <AcquisitionDate>08-22-2016</AcquisitionDate>
      <CartNumber>1</CartNumber>
      <AcquisitionSoftwareVersion>009C</AcquisitionSoftwareVersion>
      <XMLSourceVersion>MAC5000 v1.0</XMLSourceVersion>
   </TestDemographics>
   <RestingECGMeasurements>
      <VentricularRate>80</VentricularRate>
      <AtrialRate>80</AtrialRate>
      <PRInterval>166</PRInterval>
      <QRSDuration>112</QRSDuration>
      <QTInterval>418</QTInterval>
      <QTCorrected>482</QTCorrected>
      <PAxis>79</PAxis>
      <RAxis>22</RAxis>
      <TAxis>23</TAxis>
      <QRSCount>13</QRSCount>
      <QOnset>228</QOnset>
      <QOffset>284</QOffset>
      <POnset>145</POnset>
      <POffset>193</POffset>
      <TOffset>437</TOffset>
      <ECGSampleBase>500</ECGSampleBase>
      <ECGSampleExponent>0</ECGSampleExponent>
   </RestingECGMeasurements>
   <Diagnosis>
      <Modality>Resting</Modality>
         <StatementCount>3</StatementCount>
         <LabelText>12SL ��ϳ���</LabelText>
      <DiagnosisStatement>
         <StmtFlag>ENDSLINE</StmtFlag>
         <StmtText>�������</StmtText>
      </DiagnosisStatement>
      <DiagnosisStatement>
         <StmtFlag>ENDSLINE</StmtFlag>
         <StmtText>����֧��������</StmtText>
      </DiagnosisStatement>
      <DiagnosisStatement>
         <StmtFlag>ENDSLINE</StmtFlag>
         <StmtText>�쳣 ECG</StmtText>
      </DiagnosisStatement>
   </Diagnosis>
   <Waveform>
      <WaveformType>Rhythm</WaveformType>
      <WaveformStartTime>0</WaveformStartTime>
      <NumberofLeads>8</NumberofLeads>
      <SampleType>CONTINUOUS_SAMPLES</SampleType>
      <SampleBase>500</SampleBase>
      <SampleExponent>0</SampleExponent>
      <HighPassFilter>16</HighPassFilter>
      <LowPassFilter>150</LowPassFilter>
      <ACFilter>NONE</ACFilter>
      <LeadData>
         <LeadByteCountTotal>10000</LeadByteCountTotal>
         <LeadTimeOffset>0</LeadTimeOffset>
         <LeadSampleCountTotal>5000</LeadSampleCountTotal>
         <LeadAmplitudeUnitsPerBit>4.88</LeadAmplitudeUnitsPerBit>
         <LeadAmplitudeUnits>��V</LeadAmplitudeUnits>
         <LeadHighLimit>2147483647</LeadHighLimit>
         <LeadLowLimit>268435456</LeadLowLimit>
         <LeadID>I</LeadID>
         <LeadOffsetFirstSample>0</LeadOffsetFirstSample>
         <FirstSampleBaseline>0</FirstSampleBaseline>
         <LeadSampleSize>2</LeadSampleSize>
         <LeadOff>FALSE</LeadOff>
         <BaselineSway>FALSE</BaselineSway>
         <ExcessiveACNoise>FALSE</ExcessiveACNoise>
         <MuscleNoise>TRUE</MuscleNoise>
         <LeadDataCRC32>4131154638</LeadDataCRC32>
         <WaveFormData>
4v/i/+L/4v/m/+r/7v/y//X/9v/3//j//P/+/wAAAgAAAAAAAAAAAP7//P/6//j/+//8
//3//v8BAAIAAwAEAAMAAgABAAAAAgACAAIAAgAEAAQABAAEAAMAAgABAAAAAgAEAAYA
CAAKAAoACgAKAAcABgAFAAQACAAKAAwADgAQABAAEAAQABMAFAAVABYAFgAWABYAFgAT
ABIAEQAQABQAGAAcACAAHgAcABoAGAAcAB4AIAAiACAAIAAgACAAIAAgACAAIAAeAB4A
HgAeAB0AHAAbABoAGgAaABoAGgAcABwAHAAcABkAFgATABAADgAMAAoACAAHAAYABQAE
AAcACAAJAAoABQACAP///P/8//z//P/8//n/+P/3//b/9v/2//b/9v/4//r//P/+//z/
+v/4//b/9P/0//T/9P/2//b/9v/2//P/8v/x//D/8//0//X/9v/4//j/+P/4//f/9v/1
//T/8v/y//L/8v/w//D/8P/w//P/9P/1//b/+f/6//v//P/6//r/+v/6//n/+P/3//b/
9//4//n/+v/8//z//P/8//v/+v/5//j/9v/2//b/9v/5//r/+//8//j/9v/0//L/9P/2
//j/+v/5//j/9//2//b/9v/4//j/9v/4//n/+f/6//n/+f/6//j/9v/0//P/9P/0//X/
9v/5//v//v8AAP3/+//4//X/9v/3//j/+f/6//z//f/+/wAAAQAEAAUABAABAP///v//
//7//f/6//X/8v/t/+3/8f/y//P/8f/y//T/9f/1//j/+f/6//n/9//2//T/8P/w//D/
8P/w//D/8P/x//X/+P/4//j/+P/3//X/9f/3//f/9v/2//b/9f/x//b/AgAPABkAIQAp
ADUAQgBJAEkAUgBcAFoAVABKADMAFgD6/9z/wP+7/8L/xP/J/9T/0//L/8z/z//P/8//
zP/H/8b/yv/K/8j/yP/F/8L/wv/C/8X/y//N/8//0v/U/9n/4v/r//P/+v/9/wIAAgAC
AP/////+//3/+//8//z//f/+//z//P/8//z//P/8//z////+//v/+P/3//z///8BAP//
//////////8CAAIAAwADAAIAAgABAAAA/v//////AAADAAUABwAIAAQAAwADAAQABwAH
AAcACwAPAA8ADwAPAA8ADwAOAA0ADgARABIAFQAVABUAFAATABIAEgATABQAGAAZABoA
GwAdAB8AIQAjACEAIQAhACIAIgAgAB8AHwAhACAAHQAcABwAGwAbABsAFwAVABAADgAQ
AA8ADQAPAA4ADQANAA0ADgAKAAsACwAJAAcABwAHAAUAAwAAAP////////////////7/
AQAGAAIA+//3//P/9v/2//X/8//1//f/+f/6//j/9v/0//L/9P/3//n/+v/5//b/9P/y
/+//8P/x/+7/8P/y//P/8//1//X/9P/0//T/9P/0//P/9v/3//n/+v/2//X/9P/0//X/
+P/5//r/+f/4//j/9//1//X/9f/1//P/9P/1//X/9//4//n/+f/1//b/9//2//T/8v/y
//D/8f/y//L/8//5//v/+//9//v/+f/4//b/9v/3//j/+P/2//f/9//1//f/9//3//f/
9v/6//z/+v/4//j/+P/4//b/9v/0//T/9v/2//b/+P/7//3///////3//P/7//r/9v/1
//P/8P/u/+7/7f/t//L/9v/6////+v/3//X/8//2//n/+//+////AAACAAMAAgABAAAA
/f/+//7//f/8//7//P/8//z/+P/5//v/+v/4//P/8f/w//L/8f/x//H/8//x//H/8v/y
//D/8v/y//T/9P/z//L/9P/3//j/+P/3//b/9P/x//L/9f/2//j/8v/2//f/+f8GABAA
EwAfAC8AOQBFAFQAXQBhAGwAcABqAFQANAAbAAYA7v/Y/9L/0f/O/9T/3f/U/8n/yf/M
/83/zf/N/87/zf/K/8b/xv/I/8r/z//O/8j/wv/H/8v/yf/N/9T/2v/h/+r/7f/x//b/
9f/5//r/+//5//3//v/////////+//7//v/9//z/+//6//n/+P/3//n//f/9//3///8B
AAMABAABAAEAAQABAAEAAgACAAMAAwAEAAYABwAIAAUABQAEAAQABwAHAAcABgAGAAcA
CQAMAA0ADQANABEAEgARABAADwAUABUAFQAVABEAEwATABUAGgAbABsAGwAaABoAGwAc
AB4AHwAgACEAHwAfAB8AHwAeAB0AHAAcAB8AIAAiACUAJgAkACAAHgAdABsAGgAZABsA
GwAYABgAGwAZABYAFwAXABcAGAAZABIACgAHAAMABAADAAQABQADAAEA/v/9////////
/////f/6//v//v/8//n/+f/5//v//P/8//v/+P/3//b/9P/1//b/9//4//j/+f/5//j/
9//0//L/8P/y//T/9v/0//L/9P/1//X/9f/1//T/9P/2//j/+v/7//j/9//3//b/8//z
//P/9P/0//b/9v/2//b/9v/3//f/+v/7//z//f/6//r/+v/5//r/+v/6//n/9//6//3/
/v////7////+//v/+P/0//H/9f/1//P/8//3//n//P/+//v/+v/5//j/+f/6//n/+v/5
//j/9//4//f/9//3//X/9//4//n/+v/4//n/+f/4//j/+P/3//f/+P/4//j/+f/6//v/
/f////7//////wAAAgACAAMAAwACAAEAAAD9//r/+v/5//j/+v/4//j/+P/z//X/+P/4
//f/8//y//L/9P/1//f/+f/2//P/8v/y//X/9P/3//j/+P/4//f/9v/z//X/9f/0//P/
8v/w/+3/8P/z//T/9v/6//r/+f/7/wIABgALABEAHQAtADsATABVAFcAYABmAF4AVgBK
AC8ADgD0/+L/1v/X/9b/1P/b/+D/2f/X/9z/2//V/9f/2v/V/9D/0v/U/9L/zP/H/8r/
1v/Y/9H/z//R/83/zv/S/9P/2v/l/+3/8v/3//r/+v/6//f/+f/6//v/+//9//7/AAAC
AP///v/9//z//f/+////AwAEAAMAAgADAAkADQAQAA8ACQAFAAEA/f8AAAAAAQABAAEA
AgACAAIAAwAFAAYACAAIAAcABgAEAAYACQANABIADwANAAsADQARABEAEQARABYAFwAX
ABcAFAAVABQAFQAWABcAFwAXABYAFgAXABgAHAAdAB4AHwAdAB0AHQAdAB4AHwAgACIA
IgAgAB8AHwAhACAAHQAcAB4AHwAhACMAHgAbABUAEgAVABMAEAARABAADwAPAA8ADwAK
AAoACQAJAAcABwAHAAQAAQD9//v//P/9//7////8//j/+P/6//v/+f/6//v/+//6//j/
9f/3//n/+//8//n/+P/3//b/+P/5//n/+P/3//T/8v/w/+//8P/x/+7/8P/y//P/8//1
//X/9P/0//L/8P/u/+v/7f/v//L/9P/0//X/9v/4//b/+P/4//j/+P/4//n/+f/5//n/
+f/5//f/+P/5//n/+v/6//r/+f/5//z///8AAP7//P/8//r/+P/4//f/9//5//n/9//3
//f/9//y//L/8v/y//L/8v/y//X/9v/1//b/+P/4//j/+v/7//v/+//5//r/+v/6//r/
/P/9//3//P/6//r/+f/5//n/+P/3//f/9//3//j/+f/9/wEABAAIAAIA/P/3//H/9f/3
//n/+f/5//r/+v/6//v/+P/3//b/9P/3//v//P/6//X/8//y//T/8//z//P/9P/z//T/
9v/6//r//v8AAPn/9P/u/+j/6//x//X/+P/4//j/9//1//H/8f/v/+7/9P/6/////f/6
//7/CwAXABsAKwA9AEoAUwBdAGIAagBwAGYATgAvAAwA7P/W/87/y//S/9r/3f/W/9X/
2//e/9f/0//R/9D/0f/S/9T/1v/a/+D/3//W/8T/uv/F/8//z//N/8z/0v/Z/97/5//v
//T//f/9//z/+//3//j/+P/4//f/+P/4//n/+v/7//z//f/+/wIABAAGAAsABwABAPv/
9//9/wEABAADAAAA///+//3/AAACAAUABwAGAAYABQAEAAYABwAHAAgACgALAAwADAAJ
AAcABgAGAAcABwAHAAsADwAPAA8ADwAUABUAFQAVABQAFwAYABsAGwAbABoAGQAYABgA
GQAaAB0AHwAhACMAIwAjACMAIwAgAB8AHgAeACAAHgAdAB0AHgAeABwAHAAdAB0AHgAf
AB4AHQAZABgAGwAZABYAFwAUABEADwANAA8ADAAOAA8AEQAPAA8ADwALAAcAAgD//wEA
AQABAAEAAQD+////AgD///v/+v/5//j/+P/3//X/9//3//f/9v/4//j/+P/4//j/+f/5
//j/+f/4//j/+P/1//b/9//0//L/9P/1//X/9//5//r//P/6//r/+v/5//f/9//4//j/
9v/1//T/9P/y//T/9P/0//f/+P/6//v//f/9//3//f/9//7///////3//P/7//n/9//6
//3//v/+//z//P/6//r/+v/5//n//P/9//z//f/8//v/+//6/wUAAgABAAAA///+//3/
/P/5//j/+//8//3/AAD////////9//n/+P/3//b/+f/7//z//P/7//r/+P/3//r/+v/6
//v/+f/5//r/+//8//3//f/+/wAAAgAFAAcABgAFAAQAAQAAAAAA///+//3/+v/5//j/
9f/3//r/+v/3//P/8v/y//T/9f/3//n/+f/3//f/+P/6//j/+v/6//n/+P/2//T/9v/5
//r/+v/5//j/9v/z//T/9//4//r/8v/2//v//f8CAAwADwARABsAKQA5AEgAVQBXAFgA
XgBiAGIAVgA5ABwAAgDq/9L/y//Q/9b/2f/Y/9P/z//S/9n/2//X/9L/z//Q/9L/zv/O
/9D/zf/M/9D/1P/T/9H/z//T/9r/2v/X/+L/7f/v//T/+//7//r/+f/1//v//v8BAAMA
AAD+//3//P/8//z//P/8//z//P/8////AQABAAEAAwAFAAcACAAFAAQABQAGAAcACgAK
AAsACwAIAAgABwAGAAQABQAFAAYABwAHAAcABgAHAAcACAAKAAkACQAJAA0AEQATABUA
FwAYABcAFQATABMAFwAZAB0AHgAdABsAGQAWABYAFwAYABsAHQAfACEAIQAhACEAIQAf
AB8AHwAgACIAIAAfAB8AIgAiACAAIAAjACMAJAAlACIAHwAZABYAGAAXABUAFwAWABUA
FQAVABUAEAAQAA8ADwANAA0ADQAQAA8ADQANAAkABQABAP3//f/8////BAABAP3//P/7
/wEABAAGAAcAAAD7//b/8P/1//j/+//+//r/+f/3//T/9P/y//H/8P/x//T/9//2//n/
/P/+////+v/3//P/8P/0//b/+P/5//f/9//4//j/9f/1//X/9v/5//z//f/+/wAAAAAB
AAEA/v/9//z/+//5//r/+//7//j/+P/4//f/9//8/wEABAAAAPz/+v/2//j/+v/7//3/
/P/7//j/9//3//f/+P/4//3//f/6//n/+P/3//b/+P/6//r//P/9//z/+//8//3//f/9
//v/+v/6//r/+v/5//n/+P/2//j/+v/7//3/+v/4//b/9f/2//f/+f/7//z//f/9//7/
AAAAAAEAAQAGAAcACAAHAAMAAgAAAP7/+//4//f/9v/0//f/+//8//n/9f/0//T/9P/z
//P/8//z//H/8f/y//P/8v/1//b/9v/2//X/9P/0//f/+P/4//n/+v/6//n/9v/3//b/
9v/4//L/8//9/wgADgAXACUAMQAzADsATABXAF0AZABoAGYAUgAuAA0A9v/e/8j/vv/D
/8z/0v/T/9D/z//V/9b/0f/L/8v/zv/P/87/0P/S/8z/xv/H/8z/yP/E/8n/0f/N/8v/
1P/i/+n/8v/1//H/7v/z//n//P/////////+//3/+//+//7///8AAAIAAgACAAIA///+
//3///8BAP///f/9/wEABQAIAAcAAwABAP///f8BAAIABAAFAAMABAAEAAQABwAJAAoA
DAAMAAsACgAIAAkACQAKAAwADAALAAoADQARABEAEQARABIAEwATABMAEgAVABYAGQAc
AB0AHQAdAB4AHgAfACAAIQAhACEAIQAiACMAJAAlACQAIwAiACIAJAAiACEAIQAiACIA
IAAgACAAHwAfAB8AIgAjACEAIgAiAB8AGwAbABgAFwAXABcAFAAOAA0ACwAMAAsADAAN
AA8ADQAKAAkACAAHAAYABQD///r/+f/6//z/+f/5//n//f/+//7//f/7//v/+//6//j/
+P/4//j/9f/1//T/8v/0//L/8f/w//D/8v/0//L/9P/4//v//f/6//n/9//2//f/+P/5
//n/+P/3//f/9v/1//X/9f/2//b/+P/4//j/9v/2//f/9//5//n/+f/5//n/+v/7//v/
+f/4//f/9f/2//z/AgAGAAQAAAD+//r/+//8//z//f/8//n/9P/x//T/9f/3//j/+P/5
//r/+v/0//b/+P/4//j/+P/4//j/9v/2//b/9v/2//j/+v/7//z/+//8//z//P/8//n/
+f/4//b/9//4//j/+f/7//z//f////3//f/+////AAABAAEAAgABAAAAAAD//wEAAQAB
AP//AAAAAP///v/+//z//P/8//X/8//y/+7/8v/z//f//P/4//X/8//x//L/8f/y//T/
8//w//H/8P/z//T/9P/0//b/+f/6//r/+P/4//f/9f/3//n/+f/6//r/8v/v//n/AAAG
ABEAHQAlAC8ARQBWAFkAXQBmAGYAZABkAE4AJwAGAO7/2v/M/8v/zP/Q/9n/4P/f/9v/
1v/V/9f/1//Y/9P/0v/c/+D/2P/M/7//xP/Q/9L/y//F/8X/0f/Y/9T/1//e/9//5f/w
//n/+v/6//r/9//7//z//f/9//7//v///wAA///+//3//P/+//7//v8BAAIAAQAAAAEA
AQADAAQAAQACAAMABAAFAAQABAAFAAUABgAIAAkACgAGAAUAAwACAAUABQAFAAQABAAF
AAcACgALAAsACwAPABAADwAOAA0AFAAXABkAGwAVABUAEwATABQAFQAVABUAFwAYABoA
HAAbABsAGwAbABwAHQAeAB8AIQAjACUAKAAjAB4AGgAXABsAHAAbABwAHQAdAB4AHwAg
ACEAHwAgAB0AGQAUABMAEQAPAA4ADQANAAgACAAHAAcABQAFAAUABQADAAAA////////
/////////P/9/wAA/v/7//v/+//8//z/+//5//b/8//w/+z/8P/y//T/9v/1//X/9P/y
//P/8v/y//L/8//2//n/+P/2//b/9f/z//T/9f/1//b/+P/4//j/9//1//P/8v/w//D/
8f/y//T/9v/4//j/+P/3//b/9v/1//f/9//3//f/+P/6//z//f/+//7//v/9//n/+v/7
//r/+v/4//j/9v/3//j/+P/5//v/+//5//n/AQD//wAABAAAAPv/+P/1//L/9P/0//L/
8v/2//b/9v/4//n/+f/5//f/9//4//n/+v/5//n/+P/2//f/+P/4//n/+P/4//j/+f/5
//n/+v/7//v/+//6//r//P/+/wEAAwAEAAMAAgD///z//P/7//r/+P/0//L/8P/w//X/
+//+//3/+f/4//j/+v/5//n/+f/4//X/9P/0//L/8P/y//L/8P/w/+//7v/w//P/9P/0
//P/8v/w/+3/8P/1//j//P/8//r/+f8DAAoADgARABsALwA/AE0AVgBZAGMAagBmAFgA
RgAsAA0A8v/g/9T/zv/L/8z/1P/Z/9j/1//X/9T/1//V/9H/zv/N/87/yv/G/8L/yP/R
/8z/xv/G/8n/zf/N/83/1P/c/93/5v/x//f/9v/1//r/+v/6//f/+v/8//7////+//7/
//8AAAAAAAAAAAAA///+//3///8AAP///v//////AQACAP////////////8BAAIABAAF
AAMABAAEAAQABgAHAAcACAAJAAkACQAIAAUAAwACAAIABgAHAAgADQAQABEAEgATABMA
EwASABEADQAPAA8AEQAWABkAGwAdAB4AHgAfACAAHwAfAB8AHwAhACEAIQAhAB4AHQAc
ABwAHQAcABwAHQAiACIAIAAgAB0AGwAaABkAGgAbABkAGgAYABUAEQARABAADwAPAA8A
DgAKAAsACwAIAAUABAADAAUAAwAAAP//AAABAAIAAwD///r/+f/6//r/9//3//f/+P/4
//f/9f/5//v//f/+//v/+P/1//L/8P/x//H/8P/w/+7/7f/s/+//8v/1//T/8v/y//H/
7//y//P/8//0//X/9v/3//f/9P/z//P/8v/x//H/8f/y//T/+P/6//z/+P/2//X/8//x
//H/8f/x//P/9v/5//v/+P/4//j/9//2//r//v8AAP///P/7//j/+P/4//f/9//3//f/
9f/1//X/9f/2//b/8//x//T/9v/4//r//P/8//z/+v/6//r/+P/2//b/+f/5//n/9//1
//T/8//y//b/+f/7//z/+f/4//b/9f/5//r/+//9//n/9//2//X/+P/5//n/+v/8//z/
/f/9//3//f/9//v//f/+//7//v/6//b/9P/y/+//8f/0//T/9f/z//T/9v/0//P/8//z
//P/8f/x//L/9//4//3/AAD6//b/8f/s/+3/8f/z//T/8v/y//H/7//t/+//7//w//L/
9P/5//v//P8CABEAGwAdACMAOwBOAFEATwBSAFwAZABcAEIAIQACAOj/0P/A/7v/vv/I
/9H/1v/V/9X/1P/X/9n/1//S/83/xv+8/77/xP/E/7//vv/C/8j/y//N/9H/0//U/9b/
2//e/+P/7//4//3//v/8//r/9f/6//z//v////3//P/8//z//v/+//7//v8AAAAAAAAD
AAAA/f/6//n//v8BAAMAAQABAAEAAQABAAAAAAABAAEAAAAAAP///v8AAAMABQAIAAgA
BwAGAAQABQAFAAYACAAIAAcABgAJAAsACwALAAsAEAARABEAEQARABMAEwAVABoAGwAb
ABsAFwAWABYAFgAZABsAHQAfAB0AHQAdAB0AHgAfACAAIgAfABwAGgAZAB0AHgAdAB4A
HQAbABoAGQAbABsAGAAYABgAFQARABEAEwATABQAFQAPAAgABgADAAQAAwAEAAUABQAD
AAAA//8AAAEAAgADAP//+v/5//r/+//5//r/+//7//r/+P/1//T/8//y//D/8P/w//D/
8P/y//P/8//y//P/8v/y//L/8P/y//T/8v/3//z/AAADAP7/+f/z/+7/8v/0//b/9//1
//X/9v/2//L/8f/w//D/7//w/+//7v/x//L/9P/1//f/9//3//f/9v/2//b/9f/1//b/
9//3//P/9v/5//r/9//0//P/8P/z//T/9P/1//j/+f/4//n/+//7//z//P/5//f/9f/y
//r//f/5//T/9P/0//T/9P/2//b/9P/0//b/9v/2//j/+f/5//n/9//4//j/+P/4//j/
+f/5//j/9v/0//H/7//x//L/8//1//b/9//5//v/+//7//r/+v/9//7/AAABAAAA///+
//v//P/8//v/+v/5//b/9f/0//P/9f/4//j/9v/z//P/9P/0//P/8//z//X/8//z//T/
8v/w//L/8v/y//L/8f/w/+7/7//u/+z/7//y//T/9f/x//H/7//u//L/8P/t/+3/9v8I
ABUAGQAlADcARwBSAGEAawBuAGwAaABYADQADwD0/9j/wv/A/8//1v/Q/9H/0P/L/9H/
1P/P/83/z//M/8//1P/O/8T/yv/Q/8n/vv/C/8j/y//L/83/z//S/9b/3f/m/+//9f/0
//H/9v/2//b/8//3//j/+f/5//r/+v/7//z//f/+////AAD9//z/+//9//3/+//5//n/
/v8BAAMAAQABAAMABQAHAAYABgAHAAcAAwACAAAA/v8DAAcACgAOAAoABwAEAAAAAQAD
AAYACgAKAAkACAALAA0ADQANAA0AEAARABEAEQARABMAEwAVABkAGwAcAB0AGwAaABoA
GgAcAB0AHgAfACEAIwAlACcAIwAhAB8AHgAgAB4AHQAdAB4AHgAcABwAHgAdAB0AHQAd
AB0AGgAaABoAFwATABMAFAATABMAEwATABAAEgATAA4ACQAGAAMAAwABAP7//f8AAAEA
AgADAP//+v/5//r//P/5//n/+f/4//j/9//1//X/9f/1//T/8//y//H/8P/y//X/9//4
//f/9P/y//D/8v/0//b/9P/y//L/8f/v//H/8//0//b/9P/y//D/7f/v/+//8P/w//D/
8f/y//T/9v/4//j/+P/4//j/+f/5//f/9//3//f/9v/2//b/9f/3//j/+f/5//X/+P/7
//z//P/6//r/+P/1//T/8v/x//X/9//3//n/9//3//j/+P/1//L/8v/y//L/8v/1//b/
9f/2//j/+P/4//r/+v/5//j/9f/2//b/9v/2//b/9//3//b/9P/0//P/8//2//b/9v/3
//r/+//9//////////7//v/8//r/+f/3//3///8BAAEA/v/+//3//P/5//T/8f/u/+3/
8f/2//j/9//z//L/8v/z//P/9P/1//L/7//u/+7/7v/s/+7/7v/v//D/8P/w/+//8f/x
//D/8f/y//L/8f/z//X/9f/2//L/9P/3//n//v8IABMAGwApADsATQBWAFEATQBYAGIA
YABYAEgAKQAGAOr/0v/K/83/yv/G/9H/2v/Z/9X/1v/Z/9f/1f/U/8//zP/K/8z/yP/I
/83/yv/I/8j/x//H/8v/zf/U/9r/1//Y/93/6//6/wUAAgD+//r/8//y//L/8v/x//T/
9v/5//z//v/+//7//v/+//7//v8BAP///f/7//v//P///wEA///9//3//f/9/wAAAAAB
AAEABQAIAAoADAAJAAcABAACAAUABQAFAAQAAgABAAEAAgAFAAcACQAPAA8ADQALAAkA
DQAPABAAEQAPABEAEQATABYAFwAXABcAFAAUABUAFgAaAB0AIAAjACAAHQAaABcAGQAZ
ABkAGgAeAB4AHwAhACMAIgAfAB4AIAAfAB8AHwAcABsAFwAWABMADwAKAAkACwALAAwA
DQAJAAQABAADAAQAAwAEAAUABgAFAAMAAwAFAAUABQAFAP3/9v/z//L/9f/z//T/9f/3
//j/+P/3//L/7//s/+j/6v/s/+7/8P/w//H/8f/w//L/8P/v/+7/7P/u//D/7v/v//L/
9P/1//P/8//y//L/8P/w//D/7//x//H/8v/y//L/8//0//b/9f/2//X/9P/2//b/9//3
//b/9f/0//P/8v/y//L/8f/0//b/+P/5//T/9v/4//j/9//0//P/8P/z//T/9P/1//f/
9//1//X///8AAP7//P/6//j/9v/0//D/7v/x//L/8//2//X/9f/1//P/8v/y//L/8v/z
//X/9v/2//X/9P/y//H/9P/0//T/9f/1//X/9v/3//b/9//3//j/+v/6//v/+///////
///9//r/+v/5//j/9//0//P/8v/w//P/9//4//f/8//y//L/7//t/+z/6//u/+3/7v/w
//D/7v/w//D/8f/y//L/8v/w//P/9P/0//P/8v/w/+3/8P/z//T/9v/s/+7/8//z//L/
9v/9/wkAFQAnADsARgBLAE0AVgBkAGoAXgBIAC0AEAD2/+D/0P/J/8z/1v/d/+D/1//N
/9D/0//T/9n/2P/T/9D/zv/M/87/zP/D/8L/yv/Q/8v/yf/L/9P/3P/i/+H/3v/h/+H/
3v/h/+f/6v/t/+3/7//w//H/8f/1//j//P8AAPz/+v/4//b/+v/8//7/AwACAP///P/7
//z///8BAP///f/9//3//f/+//7/////////AAAAAAAAAAABAAEAAgAGAAcACAAIAAMA
///8//r//v8BAAQACwAMAAsACgAJAA4ADwAPAA8ACwANAA0ADwASABMAEwATABMAFAAW
ABgAGQAZABkAGQAaABsAHAAdABsAGwAbABwAHAAaABkAGQAdAB4AHQAeABoAFwAVABMA
GAAbABsAHgAdABkAFAATABEADwAOAA0ACgAEAAMAAQACAAEAAgADAAUAAwAAAP///P/7
//r/+f/2//L/8v/0//X/8//0//X/9v/2//X/8//2//f/+P/4//b/9P/y//D/7v/v/+//
7v/v/+7/7v/u//D/8v/0//L/8P/y//P/8//y//H/7//u/+z/7P/s/+v/7f/v//L/9P/z
//P/8//0//P/9P/z//L/8P/w//H/8f/v/+//7//v//P/9v/5//v/+P/2//T/8f/t/+7/
7//u//L/9P/4//r/+f/4//b/9f/3//f/9f/1/+v/7//2//b/9v/2//b/9v/2//T/9P/0
//T/9P/2//b/9f/0//H/7v/u/+7/7v/y//X/9//4//X/9P/y//H/8P/w//D/8f/y//P/
9f/3//b/9//3//j/9v/2//f/9//6//v//P/7//j/+P/3//b/9//0//P/8v/s/+3/7//u
//P/8//2//r/9v/x/+3/6f/r/+n/6f/q/+z/6v/s/+z/7P/s/+v/6v/t//H/8//0//T/
9P/z//H/7f/t/+v/6v/0//L/9//7//j//P8HABEAHQArAD0ASgBPAFUAXgBiAF4AVAA+
ABsA/P/k/8r/vv/B/8j/yv/L/8r/y//P/8z/yf/N/9H/zP/F/8b/xv/G/8r/yP+9/7j/
vP++/8P/yf/N/8v/yP/M/9v/4P/Z/9//7P/v/+//7v/t/+n/7P/u//D/8f/y//L/8//0
//X/9v/3//j/9//2//X/9//6//n/+P/5//n/+//8//n/9//3//f/9//2//b/9//3//n/
+v/6//r//P/9//3//v/8//v/+v/4//r/+//9/wAA/v/9//z///8CAAMABAAFAAgACQAJ
AAkABQAHAAcACQAOAA8ADwAPAAwADAANAA4AEAARABIAEwAVABUAFQAVABcAGQAbAB4A
GwAWABIADwAUABQAEgASABAADwAPAA8AEAARAA8AEAAPAAsABgAFAAYABQAFAAUAAQD8
//z/+//9//v/+//7//n/9//0//P/9f/1//X/9f/w/+z/7P/u/+7/6//r/+v/7v/u/+3/
6//l/w==
         </WaveFormData>
      </LeadData>
      <LeadData>
         <LeadByteCountTotal>10000</LeadByteCountTotal>
         <LeadTimeOffset>0</LeadTimeOffset>
         <LeadSampleCountTotal>5000</LeadSampleCountTotal>
         <LeadAmplitudeUnitsPerBit>4.88</LeadAmplitudeUnitsPerBit>
         <LeadAmplitudeUnits>��V</LeadAmplitudeUnits>
         <LeadHighLimit>2147483647</LeadHighLimit>
         <LeadLowLimit>268435456</LeadLowLimit>
         <LeadID>II</LeadID>
         <LeadOffsetFirstSample>0</LeadOffsetFirstSample>
         <FirstSampleBaseline>0</FirstSampleBaseline>
         <LeadSampleSize>2</LeadSampleSize>
         <LeadOff>FALSE</LeadOff>
         <BaselineSway>FALSE</BaselineSway>
         <ExcessiveACNoise>FALSE</ExcessiveACNoise>
         <MuscleNoise>TRUE</MuscleNoise>
         <LeadDataCRC32>1460295630</LeadDataCRC32>
         <WaveFormData>
7P/s/+z/7P/r/+r/6f/o/+r/7P/u//D/7v/u/+7/7v/u/+7/7v/u//D/8P/w//D/7v/u
/+7/7v/w//L/9P/2//X/9P/z//L/8v/y//L/8v/z//T/9f/2//T/8v/w/+7/8//2//n/
/P/6//r/+v/6//n/+P/3//b/+v/8//7/AAD///7//f/8////AAABAAIABAAEAAQABAAG
AAYABgAGAAsADgARABQAEQAOAAsACAAMAA4AEAASABAAEAAQABAAEQASABMAFAASABIA
EgASAA4ADAAKAAgACQAKAAsADAAKAAoACgAKAAcABgAFAAQAAgACAAIAAgAAAP7//P/6
//r/+v/6//r/9//2//X/9P/z//L/8f/w//D/8P/w//D/7//u/+3/7P/v//D/8f/y/+//
7v/t/+z/6//q/+n/6P/r/+z/7f/u/+v/6P/l/+L/5f/o/+v/7v/u/+7/7v/u/+z/7P/s
/+z/7v/u/+7/7v/r/+r/6f/o/+r/7P/u//D/8P/w//D/8P/w//D/8P/w//L/8v/y//L/
8v/y//L/8v/w//D/8P/w/+7/7v/u/+7/7v/u/+7/7v/u/+7/7v/u/+7/7v/u/+7/7//w
//H/8v/x//D/7f/s/+z/7f/t/+7/7//y//L/8f/x//P/8//y//T/9f/1//j/+f/7//v/
/f8BAAIAAwAEAAAA///9//v//f/9////AQAAAAAAAQABAP3/+v/3//X/9f/0//P/8v/0
//P/8v/x/+//6v/n/+X/5//p/+r/6//p/+f/5v/l/+j/6f/p/+n/5f/m/+X/4//k/+H/
4P/f/+H/4v/k/+n/6f/o/+f/5P/j/+L/4v/k/+7/7f/q/+v/7f/t//P/AQAJAAoAEQAf
ACoANwBDAEEAOAAtACEAHQAcAB0AFwALAPz/8P/m/+P/4f/k/+3/8//x//H/6v/i/+b/
6//p/+f/7f/y//L/7//t/+v/6f/l/+b/6v/s/+3/7v/s/+j/5v/o/+r/8f/z//P/8//y
//L/8f/w/+//7v/w//H/8v/z//L/8v/x/+3/8P/w//H/8//y//L/8//0//P/8//y//H/
8v/z//X/+f/5//j/9//1//f/9v/2//b/+P/4//j/+P/5//r/+v/7//v/+//8//3/////
//7//f///wAAAQACAAUABQAGAAYABgAGAAYABwALAAwAEAAUABEAEAARABAAEAAQABAA
EQATABYAGwAeABoAFgAUABIAFgAWABgAHgAeABwAGgAWABgAFwAYABkAFwAWABYAFgAV
ABMAEAAMAAoACgALAA0ADQAMAAkABwAGAAQAAgACAP///v/+//3/+//7//r/+f/4//j/
+v////z/+f/4//X/8//w/+7/7f/w//P/9v/4//X/8v/u/+r/7P/t/+3/7P/u/+7/7v/t
/+3/7P/q/+3/8P/w//L/9P/w/+z/6//r/+3/7f/w//D/8f/y//P/9P/x/+7/8P/v//H/
8v/z//P/8v/x//D/7//x//H/8f/x/+//7//w//D/9P/1//f/+f/1//P/8f/x//H/7v/u
/+7/8f/y//L/8//2//f/9//1//L/8f/x//H/8//0//T/9P/y//L/8f/w//L/8//0//T/
8//2//f/8v/0//T/9P/0//D/8P/v/+//7P/s/+7/8v/2//n//P8BAP3/+v/4//f/9f/4
//n/+//+/wEAAwAEAAQABAAEAAUAAgABAAAA//8EAAcABgAGAAYABQACAAAA/P/7//n/
+P/3//b/9v/1//b/9f/1//L/7//v/+//7//s/+v/6v/p/+r/6//s/+3/6v/p/+n/7P/t
/+3/7P/p/+v/6//r/+z/7f/x//L/8v/w/+z/6f/m/+f/6v/r/+3/8P/3//n/+////wMA
AQAKABkAIwA0AEUARwA9AC4AIwAZAA8ACAAFAAUABQAAAPj/7v/r/+3/9P/3//P/7//v
/+7/8P/w//H/8f/t/+n/7P/w//P/+f/7//f/7f/o/+T/5P/p//L/9v/4//z/+P/0//f/
9f/3//f/9v/2//j/+P/4//j/9f/1//X/9f/1//b/9v/z//b/9v/3//n/+v/6//v//P/6
//v/+//7//j/9//3//n//P/8//z/+//9//z//P/8//7//v/+//7/AQACAAIAAwACAAEA
AQABAAUABwAIAAkACAAIAAgACAAGAAUABQAEAAoADAAOABEAEAAQABMAFgAWABYAGAAY
ABQAEgAQAA8AEAASABYAGAAaABoAHAAeABwAGAAWABgAGwAcAB0AHAAaABcAFgAVABcA
FgAWABYAFwAXABYAFAAPAAwACgAJAA0ADgANAA0ADAAKAAgACAAFAAIAAAD9//3///8A
AAEA/f/6//n/+//7//n/+f/3//n/+P/4//n/9v/1//T/8v/0//T/8//y//L/8//z//L/
9v/4//r/+//4//b/8//1//f/9v/3//j/8//w//D/8f/z//X/+v/8//n/+P/3//b/9v/0
//f/9//2//b/9v/1//b/9//4//n/+P/3//b/9f/4//n/+//8//v/+f/4//f/9//3//f/
+f/6//j/+f/6//r/+v/5//n/+P/5//n/9//6//3/+f/4//b/9v/2//b/9f/2//b/9//1
//T/9f/4//f/9//3//n/+//8//7/AQAAAAIAAgADAAMABQAGAAYABgAGAAYABwAHAAcA
BwAHAAcACQAHAAYACQAJAAcABgACAAEA///+//r/+P/3//X/9v/3//n/+P/1//X/9f/1
//L/8f/w/+//8v/z//T/9f/x/+3/6v/q/+//8f/y//H/8P/v/+7/7v/s/+//7//u/+7/
7P/r/+r/6P/q/+r/6//0//f/9//5//n/+f/7/wAADQAdAC4APQBFAEEANAApACEAGQAS
ABMAFQARAAgA/v/2//H/7//w//H/8//5//n/9v/w//D/8f/z//H/8f/2//b/8//3//3/
/f/5//D/6v/q/+n/5v/s//L/+P/8//z/+f/5//j/9//1//T/9v/4//r//P/5//n/+f/5
//f/+P/4//X/9v/2//f/+f/6//r/+//8//7/AQADAAUAAAD7//f/9f/7//z//f/9////
/v/+//7////+//3//P///wAAAAABAAQABQAHAAkACwALAAoACQAKAAoACgAKAAkACQAK
AAoADAAMAAwADQAMAAwADwASABIAEgAUABQAEwASABEAEQARABIAFQAWABgAGAAaABwA
GgAWABQAFgAaABoAGgAYABcAFQAVABUAEwASABIAEgAVABUAFAASAA4ADAALAAsADQAO
AA0ADQAMAAoACAAIAAcABgAGAAUAAgABAP///f/5//b/9f/3//v/+//9//3/+f/2//T/
8//1//f/+f/6//n/+P/2//T/8v/z//P/8v/w//D/8P/v//L/9P/1//v/+//6//v//P/5
//b/9v/3//T/8f/x/+7/8f/y//P/9P/1//b//P////3//P/7//n/+v/7//z//f/8//v/
+v/5//j/9//3//b/9v/1//X/9f/z//P/8//1//n/+P/6//z/+v/6//n/+f/9////AAD/
//z/+f/z//H/9P/2//b/9v/2//j/+v/7//3/+v/4//j/+v/8//3//v8BAP///v/+////
/f8AAAEAAwAEAAcACQAKAAgACAAIAAkABwAHAAcABwAKAA0ADAAMAAoACQAGAAQAAwAD
AAIAAgAAAP7//f/7//r/+f/5//b/+P/5//r/+//4//X/8v/v//L/8//0//X/8//x//D/
8v/1//X/9P/x/+3/6//p/+j/6v/v//H/8v/0//L/8f/w/+7/7v/s/+v/8P/3////BwAJ
AAcABQAGAA0AGwAsADsARwBLAD4AMQApAB0AFgAZABkAEQAMAAQA9v/x//X/9P/x//H/
9f/3//T/8v/w/+//7f/v//X/+v/8//3/AQADAPn/7f/q/+z/6v/n/+z/8v/6//r/9v/2
//X/9f/5//n/+P/4//r/+v/6//r/9//3//f/9//5//r/+v/3//n/+P/4//n/9//2//b/
9v/4//v//f////z/+//7//3/AAAAAAAA///9//z//P/8//7//v/+//7/AAACAAMABQAD
AAMABAAFAAcABwAGAAUACAAIAAgACAALAAsADAAMABAAEAAQABEADwAOABAAEgAUABQA
FgAWABgAGAAYABkAFwAYABsAHAAYABYAFgAWABcAFgAXABwAIAAgACAAHgAbABkAGQAZ
ABcAFAASABAAEwATABIAEAAMAAoACQAJAA0ADgANAA0ADAAKAAgACAAFAAQABAADAAMA
AwACAAEA/P/6//r//f////3//f/7//r/+P/3//f/9f/1//X/9P/2//b/9f/0//P/8//y
//D/8f/y//P/8//x//D/7v/x//P/8v/z//T/9P/y//P/9f/z//P/9v/2//j/+P/4//j/
9f/y//T/8//z//T/9f/1//b/9//4//n/+f/5//n/+f/5//n/+v/6//n/9//2//X/9//3
//f/+f/5//b/9v/2//b/9v/1//X/+f/7//z/+//5//f/9v/1//3//v/9//z/+//6//X/
9P/y//H/8f/y//X/+v/5//n/+f/7//j/9v/1//X/9//8////AwADAAUABgAGAAQABAAE
AAUABwAHAAcABwAJAAsACQAIAAoACQAGAAQAAAD///3//P/5//j/+P/3//f/9//4//b/
8v/x//D/7//u/+3/7P/r/+z/7f/u/+//7f/r/+r/7P/u/+//7//t/+v/6f/n/+b/6f/v
//L/9P/y/+7/6//o/+r/7P/s/+3/7P/v//P/9//9/wEAAQAEABEAIwAqADMAQQBHADwA
LQApACUAHgAZAB0AFwAIAPz/8v/r/+n/6v/t//H/8//v/+7/8P/w/+3/7f/x//X/+P/4
//v/+f/1/+//6//o/+b/6P/t//L/8v/0//r/9v/w/+3/9f/1//X/9P/0//T/9P/0//T/
8v/z//T/9f/2//j/+f/3//b/9P/z//P/9//4//r//P/6//v/+//7//r/+f/5//v/AQAC
AAMAAwABAP7//P/6//z//P/8//z//f/+//7/////////AAABAAQABQAFAAUABwAIAAkA
CgAKAAkACQAIAAwADAAMAA0ADgAOABEAFAAWABYAGAAYABUAFAATABMAFgAYABwAHgAb
ABgAFwAWABYAFAAUABgAHQAeAB8AHgAcABkAGAAXABkAGAAYABgAFQATABAADAALAAwA
DgARABEAEAANAAsACAAGAAQABAAEAAQABQAFAP///f/6//f/9v/2//j//f/8//n/+P/1
//T/8v/x//H/8//z//P/8v/z//T/9P/0//L/8f/v/+z/7f/u/+//7//v/+7/7P/v//X/
9v/5//z/+P/0//P/8//z//P/9v/2//f/+P/5//r/9v/0//f/9//6//z//v///wEAAQAB
AAEA/v/9//z/+//7//v//P/8//r/+f/5//n/+f/5//n/+//9//r/+v/6//3//v/+////
//////7/+//6//n/+f/5//3//P/+//3//P/7//r/+f/6//r/+//8//z//v8CAAAA///+
////AQAAAAAAAQACAAYACAALAAoACwALAAoACgAKAAoACwAKAAkACAAHAAoADQAMAAwA
DAALAAgABgADAAEA/v/8//7//v///////P/7//v/+P/3//f/9//3//X/8//x/+//7//v
/+//7//w/+//7//y//X/9f/0//H/7v/t/+z/7P/u//P/9f/2//b/9P/z//L/8v/0//T/
9f/4//f/9////wUABwALABgAJwAzAD4ASQBNAEkAOgAtACUAIwAkACEAGQAPAAIA9v/s
/+v/7//0//n//f/5//P/8P/y//L/9//7//3//f/+//z/+//5//f/8f/t/+z/7v/y//X/
+v/+//7/+v/2//b/+f////7//f/7//r/+f/4//f/9v/4//v//v8BAP7//v/9//n/9//2
//b/9//6//z///8CAP/////+//3//P/7//v//f8AAAAAAAD//wEAAAAAAAAAAwAEAAUA
BgAFAAQAAgABAAUABwAKAA0ACwAJAAYAAwAGAAgACgAMAAsACwAMAAwAEAAQABAAEQAU
ABYAGwAgABwAGgAaABgAGQAYABcAFwAZABwAIQAkAB8AHAAbABoAHgAeACAAJgAlACQA
IwAgAB8AHQAdAB0AHQAcABwAHAAeAB8AHwAeABkAGAAYABkAGAAWABIADwAPAA4ADQAO
AA0ADAAMAAsACQAJAAgABwAEAAIAAgAFAAIA///+//v//P/8//3////9//3//f/8//z/
/P/7//r//P/9//3//P/8//z//P/7//n/9v/y//P/+f/8/wEABgABAPz/+v/5//r/+///
/wAA///+//3//P/4//b/+f/5//v//P/9//3/+//7//v/+//9//3//f/9//3//f/+//7/
AQABAAIAAwAEAAUABgAJAAQA/v/7//j/+v/8//3////+///////9//7//f/9//3//f/+
//7//v/6/wAA///+//3//P/8//7///8BAP7//P/8//7/AQABAAEAAwAFAAQABAAFAAMA
BgAHAAkACQALAAwADAAMAAwADAANAA8ADwAPAA8ADwARAA8ADgANAAsABwAEAAQABQAF
AAYABAACAAEA///+//3//f/6//f/9//3//f/+P/5//r/+//6//n/+P/3//X/8//y//T/
9v/3//f/9f/0//P/8v/y//H/9f/2//b/+f/4//j/+P/2//j/+P/5//b/+f/7/wMAAwD/
/wMACAARAB8ANABFAE0ARwA4ACcAHwAhACIAGQARABMAEgACAPb/9//7//j/9f/7//3/
+//2//b/+P/3//P/8//5//z/AAAFAP///f/9//f/7P/o//D//f8AAP7//P/8//r//P/9
//v//v//////AAABAAIAAwAEAAEAAQABAAEAAQACAAIA//////7//v///wEAAgAEAAYA
BAADAAEA//8AAP////8BAAUABgAHAAcACQAIAAgACAAHAAYABQAEAAYACAAJAAsACAAH
AAcABwAOABEAEwAVABQAEgAQAA4AEgATABUAFgAWABYAFgAXABUAFAAWABgAGgAaABwA
HAAaABgAFgAVABgAGgAeACAAIQAgACEAIgAgABwAGgAcAB4AHgAeABwAHQAbABsAGwAb
ABoAGgAaABsAGwAaABgAFAASABEAEQAQABAADgANAA8ADgANAA4ADQAMAAwACwAKAAsA
CwALAAcABAADAAUABQADAAMAAQABAAAAAAABAP///f/7//j/+f/6//r/+v/4//n/+f/4
//r//P/+////AQAAAP7/AQABAP7//f/8//v/+v/8/////v/9/////v/+//7//v/+//z/
+v/9//3//f/+/////////////////////////////////wAAAAAAAP//////////////
/wEAAQD+//7//v///wAAAAABAAAAAQABAP///v////////8AAAAAAAAAAAAA/v/+//3/
/f/8//z//v8CAAMAAwADAAUABQAEAAQABQAIAAwADgARABAAEQARABAADwAOAA0ADQAO
AA8AEAARABAAEQAOAAwADAALAAgABgAHAAcABgAGAAQAAgABAP//AAD//////P/9//3/
/f/9//r/+f/4//f/+P/5//r/+//4//f/9//6//r/+f/3//P/9P/z//L/8v/1//n/+v/6
//f/9P/y//D/9P/4//r//f8AAAMABQADAAMABQAPACAALQA3AEoAVQBNAD0AMgAlABkA
GQAeABkAEQALAAAA8v/q/+3/7//w//X/9//x//P/+P/4//L/7//x//X/9f/2//b/+f//
//v/8f/t/+r/6P/q/+v/8v/4//z//P/6//j/9f/x//X/9//4//r/+v/6//r/+v/5//n/
+f/5//f/+P/4//X/9f/0//T/9f/4//r//f8AAP3//f/8//v/+//7//z///8BAAAA///9
/////v/+//7/AQACAAMABAADAAQABAAFAAMAAQAAAP//BQAHAAgACQAKAAoACgAKAAsA
CwAMAAwADAAMAAwADQAOAA4AEQAUABYAFgAYABgAGQAYABcAFwAYABoAHgAgABwAGAAW
ABQAFQAUABUAGgAeAB4AHgAcABgAFQAUABMAFAAUABUAFgAUABMAEQAOAA0ADAAMAA0A
EAAQAA4ADQAKAAYAAgAAAAAAAAABAAEAAAABAAEAAQD8//r/+v/9//v/+f/5//f/9f/y
//D/7//x//P/9f/2//j/+P/3//b/8//z//L/8P/x//L/8//z//L/8P/t/+//8f/w//H/
8v/x//D/8v/1//X/9f/4//j/9//2//X/9P/x/+7/8P/v//L/9P/2//f/9//3//f/9//1
//P/8f/v//P/9f/4//r/+f/3//b/9f/1//X/9f/3//j/9v/3//j/9v/2//X/9f/2//f/
9//1//P/8f/w/+//7f/w//L/9P/0//T/9P/z//T/9P/1//T/9P/2//r/+f/5//n/+//6
//j/9//3//r//v8AAAMAAQADAAQABAAFAAYABwAJAAcABQADAAEAAQADAAEAAAADAAMA
AQAAAP3/+//4//b/+P/4//n/+f/2//P/8f/s/+z/7f/u/+//8f/x//H/8f/u/+3/7P/r
/+v/6//s//D/8f/x//D/7f/p/+f/5f/k/+j/7f/v//D/7//s/+r/6P/m/+j/6P/p//D/
9f/5/////f/5//v/CgAXACMANABHAE0AQwA2ADEALQAnAB4AHQAZAAsA/P/u/+T/4f/p
//b///////n/8//w//D/8v/z//H/7//v//T/+v/5//H/6f/n/+n/7P/u//D/8f/y//T/
9P/s/+j/7v/z//X/9v/1//P/8v/0//T/9P/0//T/9f/2//f/9//4//j/9f/3//b/9v/3
//f/9v/2//b/+P/5//n/+f/5//n/+v/9//7//P/6//f/9//2//b/9v/7//z//f/+////
AAAAAAEAAQABAAIAAwADAAMAAgABAAQABAAEAAQABgAHAAkACgAKAAoACgALAA0ADgAS
ABYAFQAUABUAFAAUABQAFAAVABQAFgAaABwAGgAYABgAGAAaABgAGAAcAB0AHAAbABgA
GQAXABcAFwAZABgAGAAYABYAFQATABAADwAOAA4ADwAOAA4ADAALAAkABgADAAIAAQAA
AAAA/////////v/9//3//P/9/wEA/v/7//r/9//1//L/8P/v//H/8f/x//D/7v/u/+3/
7P/v//H/8v/y/+//7v/t/+v/7f/s/+r/7f/x//L/9f/4//T/8P/v/+//8f/x//T/9P/y
//L/8v/y/+7/7P/v/+//7//w//H/8f/y//P/9P/1//f/9//3//f/9v/1//X/9P/2//X/
9f/1//f/9//3//n/9v/y//H/8P/y//T/9f/3//j/+f/5//f/9P/z//P/8//z//T/9P/0
//L/8P/z//b/9v/2//b/9v/z//L/8P/v//D/8P/y//b/+v/7//z////9//z//P/9//3/
AAABAAMAAAABAAEAAAD+//7//v///wEAAwAFAAcACAAJAAYABAACAAEA/v/8//z/+//5
//j/+f/4//j/9//2//X/9f/y//D/7//u/+3/7v/t/+z/6//r/+v/6//r/+v/6//s//D/
8P/v/+3/6f/p/+n/6f/q/+n/6//q/+j/6//s/+7/8P/t/+7/7f/t//L/8//z//X/9f/7
/wEACgAbACsAOABDAEUAOwAuACEAGwATABAAEQANAAEA9P/u//D/7//n/+r/8//z//P/
9//0//D/7v/r/+//9f/3//b/+v8DAP//9f/t/+n/5v/m/+j/7//0//b/+P/6//r/9v/v
/+//9P/1//X/9v/1//T/8//y//X/9//5//v//f/+//7/+//5//b/9P/z//b/9v/3//j/
+f/7//z//f/9//3//v8BAAEAAAD///3/+v/4//f/9v/7//7/AQAEAAMAAgAAAP///f/9
//7///8DAAUABgAHAAYABgAGAAYACAAJAAsADAAMAAwADAANAAwADAAPABIAEwAUABcA
GAAVABQAEwATABYAGAAcAB4AGwAYABcAFgAXABYAFwAcAB0AHAAbABgAFwAVABUAFQAY
ABgAGQAaABcAFQASAA4ADQAMAAwADQARABIAEQARAA0ACAADAAAAAQAAAAAA///+////
//////v/+P/3//n/+//7//3//f/5//b/9P/z//b/9//4//j/9f/0//L/8P/z//X/9v/2
//X/9P/z//H/8//y//D/8//1//T/9f/2//T/8v/z//X/9P/z//X/9P/2//b/9v/2//T/
8v/1//X/9f/2//f/9//5//n/+f/5//j/9//2//X/+P/5//v//P/7//n/+P/3//j/+f/6
//3//P/4//f/9v/1//b/9v/3//r/+//7//n/+P/3//f/9//3//j/9//2//X/9P/y//L/
8f/x//L/9P/4//7//P/7//r/+//9//z//P/9//7/AgAEAAcAAwADAAIAAAABAAIAAwAF
AAcABwAHAAcACQALAAkACAAKAAkABgAEAAAA/f/5//b/+f/6//z//f/6//f/9f/w//D/
8f/y//P/8//z//P/8//x/+//7f/r/+3/7f/u//L/8v/x/+//6//q/+n/6P/o/+r/7//x
//L/7//s/+r/6P/q/+7/8P/z//L/8//3//n/+//9/wEADAAbACUALAA3ADsANQAqAB8A
GQAZABwAHQAVAAkAAAD4//D/7f/t//D/9//9//f/8f/w//D/6v/p/+3/8f/1//j/9v/5
//3/9//x//H/8P/u/+z/6f/q//D/9P/2//j/+P/5//v/+//7//r/+v/4//b/9P/y//T/
9//6//3//P/8//v/9//1//T/9P/1//f/+P/6//z//P/9//3//f/6//n/+f/7/wAAAAAA
AP//AgACAAMABAAEAAIAAAD+//3//v/+////AAABAAMABQAKAAsACwALAAgABgAEAAIA
BgAHAAkACgALAAoACQAJAA0ADgASABYAEwASABMAEgASABIAEgATABIAFAAYABoAFQAS
ABEAEAAUABQAFgAcABwAHAAcABoAFwAVABUAFQAVABQAFAAUABMAEQAOAAoACgAKAAsA
DQANAAwACQAHAAYABAACAAIABQAGAAgACQADAAEA/v/7//v/+v/7///////9//3/+//6
//j/9//3//X/8//x/+7/8f/y//L/8v/w//H/8f/w//L/8v/y//H/8f/w/+7/8f/0//T/
9v/4//P/8P/w//H/9P/1//n/+v/5//j/9//2//b/9P/3//f/9//4//n/+f/1//P/8f/v
//H/8//1//f/9f/1//b/9v/4//f/9//3//f/9//3//n/9//0//T/9P/2//j/+f/7//r/
+f/3//P/+v/8//v/+v/5//j/9f/0//L/8f/z//T/9//8//v/+//7//3//P/6//n/+f/5
//z//f//////AQACAAIAAwAEAAUABwAIAAkACgALAAoACQAEAAAAAwAFAAUABgAEAAMA
AQAAAP3/+v/4//X/9//3//j/9v/2//f/+P/5//b/9f/0//P/8P/v/+7/7f/u/+3/7f/w
//L/8//z//H/8P/v/+7/7v/v//P/9P/0//T/8v/x//D/7f/u/+3/7f/w//X/+/////3/
+f/5//7/CwAdADAAPwBFAEMAOAAvACUAHQAYABkAGQATAAYA/P/4//n/9//0//f/+f/3
//X/8v/y//b/9//3//f/8//y//L/7//t//X/+//3//D/6v/s/+//9P/4//b/8P/0//r/
9//1//n/+f/4//j/9//2//X/9P/3//n/+//9//v//P/8//n/+f/4//j/+f/6//r/+//8
//r/+//7//v/+v/5//n/+//+//7//v/9//v/+v/6//r//v/+//7//v8CAAQABQAHAAMA
AQAAAP//BQAHAAgACQAIAAgACAAIAAoACwANAA4ADwAOAA0ADQAMAAwADwASABQAFgAa
ABwAGQAWABMAEQASABQAGAAaABkAGAAZABoAGQAWABUAGAAaABoAGgAYABkAFwAXABcA
GQAYABgAGAAYABcAFQASAAwACgAJAAkACwAMAAsACwAKAAgABgAGAAYABgAHAAcABAAD
AAEA///7//j/9//5//r/+f/6//n/+P/2//X/9f/2//f/+P/4//f/9v/0//L/8P/x//H/
8P/y//L/8v/x//H/8P/u//H/9v/2//j/+v/3//T/9P/1//L/8f/z//L/8//0//X/9v/1
//T/+P/5//b/9v/2//X/9f/1//X/9f/0//P/8v/x//T/9//7//7/+//5//j/9//2//X/
9P/1//b/9P/1//b/+f/6//r/+//+///////9//b/9f/2//b/9v/2//b/9//4//j/+f/1
//T/9f/4//r/+//8////AQAAAAAAAQD//wIAAwAFAAMABQAGAAYABAAEAAQABQAIAAkA
CgALAAwADQAKAAgABQADAP///P/7//v/+v/6//v/+v/6//n/+v/5//n/9v/0//P/8v/x
//D/7//u/+3/7f/t/+3/7f/s/+v/6//u/+3/7f/s/+n/6P/n/+b/5v/n/+v/7P/s/+//
7v/u/+7/6v/q/+j/5//y//n//f/7//3/AwAFAAoAEQAdAC4APQBFAD8AMAApACEAGwAW
ABUADwAHAP7/8v/o/+n/5f/k/+f/7f/x/+//6v/s//L/8//x//H/8f/u/+7/7f/v//P/
7//n/+L/5P/m/+f/5v/q//D/8v/w/+7/7f/v//D/7//t/+z/7v/w//L/9P/y//H/8P/v
//D/8v/z//H/8f/w//D/8f/0//T/9f/2//T/9f/1//X/8v/x//H/8//4//j/+P/3//f/
9v/2//b/9v/2//b/9v/5//r/+v/7//n/+f/6//v/AAABAAEAAQADAAQABQAGAAYABQAF
AAQABgAGAAYABwAHAAYACAAKAAsADAAPABAAEAAQABAAEQARABIAFQAWABUAFAAVABYA
FAASABIAFgAWABYAFgAUABUAEwATABMAEwASABIAEgASABEADwAMAAcABgAGAAcABgAG
AAQAAwACAAAA/v/+//v/+v/6//n/+v/7//v/+//1//L/8f/z//H/7//v/+3/8P/w//H/
8//r/w==
         </WaveFormData>
      </LeadData>
      <LeadData>
         <LeadByteCountTotal>10000</LeadByteCountTotal>
         <LeadTimeOffset>0</LeadTimeOffset>
         <LeadSampleCountTotal>5000</LeadSampleCountTotal>
         <LeadAmplitudeUnitsPerBit>4.88</LeadAmplitudeUnitsPerBit>
         <LeadAmplitudeUnits>��V</LeadAmplitudeUnits>
         <LeadHighLimit>2147483647</LeadHighLimit>
         <LeadLowLimit>268435456</LeadLowLimit>
         <LeadID>V1</LeadID>
         <LeadOffsetFirstSample>0</LeadOffsetFirstSample>
         <FirstSampleBaseline>0</FirstSampleBaseline>
         <LeadSampleSize>2</LeadSampleSize>
         <LeadOff>FALSE</LeadOff>
         <BaselineSway>FALSE</BaselineSway>
         <ExcessiveACNoise>FALSE</ExcessiveACNoise>
         <MuscleNoise>TRUE</MuscleNoise>
         <LeadDataCRC32>117223646</LeadDataCRC32>
         <WaveFormData>
RABEAEQARAA4ACwAIAAUABEADgALAAgABgAEAAIAAAD+//7//v/+/wAAAAAAAAAA/v/+
//7//v8AAAAAAAAAAP///v/9//z//P/8//z//P/6//r/+v/6//n/+P/3//b/9//4//n/
+v/4//j/+P/4//b/9v/2//b/9P/0//T/9P/y//L/8v/y/+//7v/t/+z/6//q/+n/6P/p
/+r/6//s/+v/6v/p/+j/5f/k/+P/4v/i/+L/4v/i/+H/4P/f/97/3v/e/97/3v/c/9z/
3P/c/9z/3P/c/9z/3f/e/9//4P/j/+T/5f/m/+j/6v/s/+7/7//w//H/8v/1//b/9//4
//r/+v/6//r//P/+/wAAAgAEAAQABAAEAAYABgAGAAYABwAIAAkACgAIAAgACAAIAAoA
CgAKAAoACgAKAAoACgAIAAgACAAIAAgACAAIAAgACQAKAAsADAAJAAgABwAGAAkACgAL
AAwADAAMAAwADAAKAAoACgAKAAoACgAKAAoACAAIAAgACAAGAAYABgAGAAYABgAGAAYA
BgAGAAYABgAEAAQABAAEAAQABAAEAAQABgAGAAYABgADAAIAAQAAAAEAAgADAAQABwAI
AAkACgAIAAgACAAIAAgACAAIAAgACAAHAAYABgAIAAgACQAJAAkACgAKAAkACQAKAAwA
DQAPAA8ADgAMAAoACQAHAAUABQAEAAEAAQABAAEAAAAAAPz/+//6//r//P/9/wAAAgAC
AAIAAgABAAQABQAHAAcACQAJAAkACQAHAAMABQAHAAcABgAGAAcABQAGAAYABQAGAAQA
BAAGAAgACAAIAAkABwAGAAUABQAHAAcACAAIAAoACQAGAAUACQAIAAcADAAOAAwADAAM
AAoACAAJAA4AEwAVABcAGgAiACwANgBCAE4AVgBTAFEAVABYAFcAWABfAGYAaABqAG8A
cgB3AH4AgAB+AHsAewB7AH4AfgCBAH8AeQBzAHAAZgBWAEEALAAcABEADQAMAAgACAAI
AAYABgAEAAQAAwAFAAQABAADAAAA///+//7/AAABAAIABAADAAIAAAD///z//P/8//z/
/f/+/wAAAQD9//z/+//5//v/+//6//r/9//2//b/9v/2//b/9f/1//f/9//3//f/9f/1
//T/8//x//D/8P/w//D/7v/r/+v/6//q/+n/6f/q/+r/6v/q/+f/5f/j/+L/4v/h/9//
3//h/+H/4f/g/9z/3P/b/9v/3P/c/9z/3P/a/9r/2v/Z/9z/3f/f/+H/4P/g/+D/4f/g
/+H/4//k/+P/5P/m/+n/7P/u//H/8//y//L/9P/3//j/+f/7//z//v//////AQACAAIA
AgABAAIABAAGAAcABgAFAAQABAAEAAYABgAFAAQAAwACAAEA//8AAAAAAQAEAAMABAAF
AAYABgAGAAkABwAHAAYABQADAAMAAQABAAQABAAEAAMAAwAFAAUABQAFAAQABAAEAAIA
AQD///3/AAACAAQABQACAAAA///9/wAAAQACAAMABAAFAAYACAAFAAMAAgAAAAEAAQAC
AAMAAwACAAEAAAABAAAAAAD/////AQABAAAA//8AAP///f/+//3//v8BAAEAAQACAAIA
AAAAAAEAAgAAAAAAAAAAAAIAAgACAAIAAQAAAAAA//8BAAIAAgACAAEAAQABAAIAAwAD
AAQABgAKAAsACwALAAcABAADAAEAAQD///3//P/5//n/+f/5//n/+v/4//n/+P/4//j/
9//5//r/+//8//v/+//8//3/AAABAAIAAwAAAP///v/5//v//f/9//z//v//////AAAC
AAEAAAD+//3//v////7///8BAAIAAgD//////////wAAAAAAAP//AgD///3/AAADAAIA
AAAAAAAAAgAEAAIAAwAGAAcABQAFABAAIAAsADQAOgA+ADwAOQA9AEQASABJAEwATQBO
AFAAWABfAGQAZwBqAG4AcABxAHMAcwByAHIAcwBvAGsAaQBqAGgAWgBDAC4AHAAPAAsA
CAAEAAQABAACAAAA/v/+//3//f/8//z/+//8//v/+v/6//f/9//3//j/+P/4//f/9//2
//b/9v/2//P/8v/y//H/8f/y//P/8//x//H/8P/w//H/8P/w//D/8P/w/+//7//v/+//
7//v/+//7//u/+3/7P/q/+n/6P/m/+T/4f/h/+P/4v/h/+H/4f/i/+P/5P/j/+H/3//e
/9v/2f/W/9X/1//X/9f/1v/W/9b/1f/V/9b/1v/W/9b/1v/W/9b/1f/V/9X/1v/X/9f/
2P/Z/9v/3v/f/+H/4v/g/+D/4f/j/+f/6v/u//H/7//u/+//8f/0//X/9//4//j/+f/5
//v//f/+///////9//7//////wAAAQACAAQABAAGAAYABQAFAAUABQAFAAMABAAEAAUA
BQADAAMAAwAGAAYABgAJAAcABwAGAAUABwAHAAUABQAFAAQAAwABAAEAAwADAAMABQAE
AAQABAAFAAUABAADAAIAAgACAAEAAQAAAAAA//8AAAEAAgADAAEAAQABAAIAAgABAAEA
AAD/////AAABAAQABAAEAAQAAwACAAIAAQD9/wEA///+////AAABAAIAAQAAAP///v//
/wAAAgADAAEAAgACAAIAAwADAAMABAAGAAUABQAGAAYABwAHAAcABgAEAAQAAwD///3/
+//6//r/+//8//3/+v/6//f/9//3//j/+f/5//r/+v/6//r/+f/5//r/+////wEAAwAF
AAUABQAFAAEAAQADAAMAAgABAAEAAAAAAAIAAQAAAP7/AAACAAQABAACAAMAAwACAP//
////////AAAAAAAA///+/wUAAwACAAcACAAAAP7/AgAGAAgABAABAP7///8FAAkADAAS
ACIAMAA2ADwAPgA7ADkAPgBAAD8ARABNAE4AUABQAFEAVgBdAGIAZgBoAGkAbQBxAHAA
agBlAGkAcwB3AHIAcABwAGUATAA2ACcAGwASAA4ADAAKAAYABgAEAAQAAwABAAAAAAD/
//7//f/8//z/+//7//v//P/7//r/+P/3//T/9P/0//T/9f/2//j/+f/2//b/9v/1//b/
9//3//j/9v/0//P/8v/0//T/8//z//H/7//t/+v/7P/v//H/8//w/+7/7f/s/+r/6P/l
/+X/5v/m/+b/5//k/+T/5P/k/+P/4f/f/97/3P/b/9n/2f/a/9v/3P/c/9n/2P/W/9X/
1//Y/9n/2v/Z/9j/1//V/9b/1//Z/9v/2v/a/9r/2//e/9//4f/i/+X/5v/o/+v/6f/q
/+z/7f/w//D/8v/1//X/9f/2//b/+P/5//n/+//7//z//f/9//3//v//////////////
AAACAAQABAADAAEAAQABAAEAAAAAAP////8CAAEAAgADAAYABgAGAAkACQAJAAgABwAF
AAUAAwADAAQABAAEAAMAAgADAAIAAQADAAIAAgACAAEAAQAAAP//AAACAAQABQAEAAIA
AQD//wIAAwAEAAUAAwABAP///v/8//v/+//6//z//f///wEAAgACAAIAAgACAAIAAwAD
AAUAAwD///7/AAACAAIAAgACAAIAAgACAAIAAgACAAMAAwADAAQABAAEAAUABQAFAAYA
CAAHAAcACAAIAAcABQADAAQABAAGAAcAAwABAP///v/5//n/+f/5//v//P/6//v/+v/6
//r/+f/9//7///8AAP////8AAAEAAgABAAAA//8CAAMABAABAAAAAQAAAP7///8BAAIA
BAAEAAMAAgAAAAAAAgAEAAQABAAFAAUABAABAAEAAQABAAIAAgACAAEABAABAAEABAAH
AAYABAACAAQABAAGAAoACQAEAAMABQAJAAgAEAAgAC4APABIAEYAQQA/AEIAQABBAEQA
RwBKAFAAVABTAFQAXwBoAG4AbgBvAGsAaQBuAHIAcQBxAHUAdQBwAG4AagBfAEoANAAj
ABUADAAKAAoACgAIAAgABgAGAAUABQAEAAQAAwABAP///f/8//v/+//7//z//P/8//v/
+//6//r/+v/6//r/+v/7//v/+P/4//j/9//2//X/8//y//P/8v/y//L/9P/0//P/8//z
//P/8//z//D/7//t/+v/7f/s/+z/7P/t/+z/6v/r/+n/6P/n/+f/5f/k/+P/4v/j/+H/
3//e/97/3f/b/9v/2//b/9v/2v/W/9b/1f/V/9j/2P/Y/9j/2v/a/9r/2f/Y/9f/1//X
/9n/2v/b/93/3f/d/97/3v/h/+L/5P/n/+X/5v/o/+n/7f/u//H/9f/0//X/9//4//b/
9//3//n/+//8//3//f8AAAIABAAFAAQAAwACAAIAAgAEAAQAAwADAAMAAwADAAMABAAE
AAUAAwABAAEAAQAAAAAAAAADAAQABQAFAAUABQAFAAMAAwAEAAQABAADAAUABwAHAAcA
BgAEAAMAAgACAAMAAwADAAEAAgADAAMAAwACAAIAAQD///////////3//f/9//7/AAD/
/////v/9//3//v///wAAAAAAAAAA///+//7//f/7//3//f/8/wIABgADAAIAAQAAAP7/
/v/+//7//v/+///////9//7//v/+/wEAAQABAAIAAAD/////AAAEAAUABQAFAAcABgAH
AAcAAwABAP///v/5//n/+f/5//f/9v/y//H/8f/y//P/8//2//j/+v/8//3//f/+////
AQABAAEAAQD////////7//3///////7//v//////AAAAAP///v/8//z//v8AAAAAAAAB
AAEAAAD///////////7//v/+//3/AAD9//v//P/7/wAABgAGAAYACAAIAAIA/f8CAAcA
CQAJAAwAFAAeACoANABAAEYAQwA/AEIARgBHAEgASwBOAFIAVgBbAGAAZwBwAHIAcgBx
AG8AcQBuAGwAawBvAHEAbQBkAGAAWABLADYAJAATAAkABgAGAAYABgAEAAEA/v/9//v/
/P/8//3//f/6//n/+P/4//f/9//3//j/9v/2//X/9f/2//b/9v/2//T/9P/1//X/9P/0
//T/8//x//H/8P/w/+3/7P/s/+z/7f/u/+7/7//v/+//7//v/+3/7f/s/+v/6f/o/+j/
6P/o/+b/4//j/+P/4v/h/+H/4v/i/+L/4v/j/+H/3//e/9z/2//Z/9n/2f/Z/9n/2P/W
/9b/1f/V/9P/0v/R/9D/0v/U/9b/1//V/9X/1v/X/9j/2v/c/9//3v/d/93/3P/e/+D/
4//n/+f/6P/q/+v/7P/s/+7/8f/w//H/8//0//b/9//3//n//f/+///////8//z//P/7
//3//f/9//7/AgAEAAQAAwABAAEAAQABAAEAAgACAAMAAQD///////8AAAAAAAADAAEA
AQAAAP//AQABAP/////+//7//v/9//3/////////AQAAAAAAAAABAAEAAAD///3//v//
///////+//7//f/9//3//f/9//3//f/9//7//P/7//v/+v/7//v//P/9//7//v/+//7/
///+//7//f/7//3//f/8/wAA/P/8//z//P/8//z//P/8//z//P/+//7/////////AAAA
AAAAAQABAAEAAgAAAP////8AAAIAAwADAAMAAgAAAAAA///9//v/+f/4//b/9//4//n/
9//2//L/8f/z//T/9f/1//X/9v/3//j/+//7//z//f/9//3//f/9//v/+//7//f/+v/9
//7//v/7//v/+v/6//v/+//7//r/+P/6//z//P///wEAAgACAAEAAQABAAEAAAAAAAAA
//8AAP3//f/+////AAD+//z//v8EAAIA/v///wYADQARAA8AFgAkAC4ANgBCAEoASABF
AEMARgBKAEsAUABTAFgAXABiAGcAagBxAHIAcABuAG8AcwB3AHQAdAB1AG8AZQBhAGAA
WABAACsAHAAQAAkACwAGAAEAAAD///z//P/6//r/+f/5//j/+P/3//b/9f/0//T/9v/3
//j/+v/4//j/9//3//T/9P/0//T/9v/2//f/9//z//L/8f/v//L/8//z//T/8f/w//D/
8P/u/+7/7f/t/+3/7f/t/+3/6//r/+r/6f/r/+r/6v/q/+n/5v/i/+H/4//i/+H/4f/i
/+L/4v/i/9//3f/b/9r/2v/Z/9f/1//Z/9n/2f/Y/9j/2P/X/9f/1v/U/9L/0P/S/9T/
1v/X/9b/1f/V/9X/0//U/9X/1//a/9v/3f/e/9//4P/i/+X/4//k/+b/5//r/+z/7//z
//P/8//0//T/9P/1//X/9//7//z//f/9//r/+v/6//n//P/9//7/AAD//wAA///9////
//////////8AAAAAAQADAAEAAQABAAAAAAAAAAMAAwADAAIAAQABAAEA/////wIAAgAC
AAEAAAABAAAA//8BAAAAAAAAAP3//f/8//v//P/+/wAAAQABAAAAAAD///7//f/8//v/
/v///wAAAgD///3//P/6//v/+//8//3/AAAAAAAAAAD+//z/+//5//v//f/9//z/+v/8
//z/+//7/wAA///+//3//P/9//7///8AAP3//P/8//v//P/+////AAD///////8AAAIA
AQABAAIAAwADAAIAAQD+//z//P/7//r/+f/4//j/8//z//P/8//y//L/7//v/+//8P/x
//H/8v/y//L/8v/z//P/9P/1//r/+//8//3//f/9//3/+f/9///////+//z//f/9//7/
+//5//f/9P/1//j/+//8//z//f/9//z/+//7//v/+//8//z//P/7//r/+f/5//r//f/6
//b/9v/6//r/+P/2//X/+P/5//v/AQAKABAAFgAeACwANAA4ADUANwA2ADIAMwA6AEEA
RABGAEgASwBOAFcAYABiAFwAXQBjAGUAYgBkAGMAYwBrAG8AagBmAGIAVQBEADIAHwAR
AAgABQAEAAMAAAD8//r/+v/5//f/9v/2//X/9P/z//L/8v/v/+//7//w//H/8v/y//P/
8f/w/+//7v/s/+z/7f/t/+v/7P/t/+3/6//r/+r/6v/s/+z/7f/u/+7/7v/t/+3/7P/r
/+r/6f/n/+f/5v/l/+P/4v/i/+L/4v/g/93/3f/e/97/3v/f/9z/3P/c/9z/2//Z/9f/
1v/W/9X/0//T/9X/1f/V/9T/0f/Q/87/zf/O/87/zv/O/9D/0P/Q/8//0f/R/9L/0//R
/9L/0//V/9b/1//Z/9r/3f/e/+D/4//g/+D/4f/h/+P/5P/n/+v/7P/t/+//8P/w//H/
8f/z//P/9P/1//X/9//4//n/+f/5//n/+f/6//r//P/8//v/+f/5//n/+f/6//z//f//
/wEA/////////f/8//v//f/7//v/+v/5//n/+f/3//f/+f/6//v/+//9//////////3/
/P/8//z/+//7//r/+f/5//r/+//7//v/+v/6//n/9//3//f/9//3//f/9//4//n/+f/6
//r/9//3//j/+f/8//z//P/8//r/+P/3//X/7//z//n/+v/6//z//P/8//z/+v/6//r/
+v/6//r/+//7//n/+v/6//r/+f/5//n/+v/7//v//P/+//7//////////f/6//n/9//2
//X/9P/0//H/8f/x//H/7//u/+r/6f/q/+z/7v/v//H/8v/z//T/9//3//j/+f/6//n/
+P/3//f/9//3//P/9//5//n/+P/2//f/9//4//n/+f/5//j/9//4//n/+P/6//v/+//6
//n/+f/5//n/+v/6//r/+f/0//X/9//2//X/9v/4//r//P/8//z//P////7/+//7//3/
CgAcACwANgA4ADgANgA3ADsAOAA4AD8ARABFAEoATgBSAFUAWgBfAGIAZgBoAGMAYQBn
AGgAaABrAGsAZwBjAGIAWABIADcAJAASAAcABQACAP7//v/+//z//P/6//r/+f/3//b/
9v/1//T/8//y//L/8f/x//H/8v/0//T/8//z//D/8P/w//D/8v/y//P/8//w//D/8P/v
/+//7//u/+7/7v/u/+//8P/v/+7/7P/r/+v/6//r/+v/6f/p/+j/5//n/+b/5v/m/+j/
5v/j/+P/4f/g/9//3//e/97/3v/e/9v/2f/X/9b/1//X/9b/1//Z/9n/2f/Y/9X/1P/S
/9H/0v/S/9L/0v/T/9T/1f/V/9X/1f/W/9f/1f/W/9f/2f/c/93/3//g/9//4P/i/+X/
5//o/+r/6//s/+z/7v/x//L/8//1//b/9v/3//f/+f/5//r/+//7//n/+v/7//v//f/9
//3//v/+/wAAAAD//wEAAQABAAEAAwAEAAQABQAHAAUABQAFAAMAAgABAAMABQAFAAQA
AwAFAAUAAwADAAIAAgACAAEA//8BAAEAAQABAAAAAAAAAAEAAQAAAP//AQACAAMAAwAD
AAIAAgABAAMAAwADAAMAAQABAAEAAgACAAEAAQAAAAEAAQACAAMAAwACAAEAAAABAAAA
AAD///3///////7/AAAAAAAA///+//3//P/+//7//v/+/wEAAgAEAAUAAwAEAAQABAAD
AAMAAwAEAAYABQAFAAYACQALAAwADQALAAgABwAFAAMAAQD///7/+f/5//n/+f/6//r/
9//3//f/+P/5//n/+f/6//v//P/7//v//P/9////////////AAABAAIA//8BAAMAAwAC
AAAAAQABAAIAAgABAAAA/v8AAAIABAAEAAQABQAFAAQABQAFAAUABQAFAAQAAwABAAAA
///9/wAAAQACAAIABAAGAAgABgAGAAcACgAPABEAEwAWACAALAA4AEIASgBKAEUARwBO
AFIAVQBWAFcAWgBeAGQAbQByAHUAegB8AHYAcwB1AHcAdgB4AHkAdwB1AG8AaABcAEoA
OwAoABgADQALAAoABwAGAAUAAgACAAAAAAD///3//P/8//v/+//7//v//P/7//v/+//8
//v/+v/4//f/+P/4//j/+P/6//r/+//7//b/9v/2//X/9//3//b/9v/z//L/8v/y//P/
9P/0//X/9P/z//L/8f/v/+//7v/t/+7/7v/v//D/8P/u/+v/6//r/+r/6f/p/+f/5v/l
/+T/5f/j/+H/4P/i/+H/3//f/97/3f/c/9r/2v/a/9n/2f/a/9r/2v/a/9j/2P/Y/9f/
1//X/9j/2f/X/9j/2f/b/9//4f/k/+b/5v/m/+f/6f/p/+r/7P/t//D/8P/y//X/9P/1
//f/+P/4//n/+f/7//7/AAACAAMAAgACAAIAAQD///////8AAAIABAAEAAMAAwADAAMA
AwAFAAYABgAHAAYAAwACAAEAAgACAAIABQAFAAUABAADAAQABQAEAAUABgAGAAYABQAD
AAUABQAFAAcABgAGAAYAAwADAAIAAQABAAIAAwADAAUABAAEAAMAAQABAAEAAQABAAEA
AQACAAIAAQABAAAAAQABAAIAAwACAAIAAgACAAEAAAAAAP////8BAAEAAAD+/wAAAAD/
/wEA//8BAAIAAgACAAIAAgABAAAA///+//z//P/9//3/AAACAAMABAAFAAUABQAGAAMA
AQAAAAAAAwAFAAYABwAEAAIAAgABAP7/+//4//b/9v/3//j/+f/4//j/9f/1//X/9v/3
//f/+v/8//7/AAAAAP///////wAA///+//3//v///wAA/f///wEAAQAAAAAAAQABAAIA
AgABAAAA/v8AAAIABAAEAAIAAwADAAIAAQABAAEAAQACAAIAAgABAAAA///9//z//f8A
AAAAAAACAAIAAAAAAP//AgADAAUABwAQAB4AKgA2AD4ARgBGAEEAQQBEAEQARQBKAE0A
UABUAFgAWwBkAGsAcABwAHAAbQBtAHMAcgBsAG0AcQBvAGkAZgBgAE4AOQAoABgACwAD
AAIAAAAAAAAA/v/6//j/+P/3//n/+P/4//f/+P/3//b/9v/0//P/8v/y//P/9P/0//X/
9f/2//f/+P/3//b/9v/1/+//7v/t/+v/7P/t/+3/7v/v/+7/7v/u/+7/7v/t/+3/6//r
/+v/6//r/+v/6v/p/+r/6v/r/+z/6//o/+T/4//h/+D/3//f/+D/4P/g/+D/3//d/9v/
2v/a/9n/1//X/9X/1f/V/9T/0//U/9T/1f/Y/9j/2P/Y/9X/1P/T/9H/0//T/9T/1f/X
/9j/2f/b/9r/2//d/97/4P/i/+X/6f/o/+j/6f/p/+j/6P/q/+3/8f/z//b/+P/1//X/
9P/1//n/+v/7//v//P/+/wAAAQABAAEAAQACAAQABgAGAAUAAwADAAMAAwAFAAYABgAH
AAYAAwACAAEABAAEAAQABwAHAAcABgAFAAMAAwABAAEABAAEAAQAAwAFAAcABwAHAAYA
BAADAAIAAwADAAIAAQAAAAAAAAD//wAAAAABAAEA//////////8AAAEAAgAEAAQAAwAD
AAIA/v/9//3//f8AAAAAAAAAAP///v/+//3//v8BAAIAAgAEAAYAAwACAAEAAAD+//7/
/v/+/wAAAAABAAEAAwAEAAQABAAHAAcABwAIAAYABQAFAAYABQAFAAQAAwAEAAIAAgAB
AP3/+//5//j/9v/3//j/+f/2//b/8//z//X/9v/3//f/+f/6//v//P/+////AQADAAQA
AwACAAEAAQABAAEA/f///wEAAQAAAAIAAwADAAQABAADAAIAAAAAAAIABAAEAAIAAwAD
AAIAAQABAAEAAQACAAIAAgABAP7///8BAAAA//8AAAIAAgACAPz/9v/2//v/AAAHAAcA
BwAKABIAHAAoADYAQABEAD8APQA+AD4APwBCAEkASgBIAEwAUwBWAFsAYgBkAGQAZwBp
AGsAbABwAHEAcQB3AHkAcABmAGQAYQBSADwAJQAVAA4ACgAKAAoACAADAAAA///9/wAA
AAABAAEA/v/9//z//P/5//n/+f/6//j/+P/3//f/+P/4//j/+P/6//r/+//7//j/+P/4
//f/9v/1//P/8v/0//T/9f/2//P/8v/w/+//8v/z//T/9f/y//H/7//t/+3/7P/s/+z/
7v/s/+n/6f/p/+j/5//n/+b/5v/m/+b/5P/h/97/3P/f/9//3v/f/93/3f/d/9z/2v/a
/9n/2f/b/9z/3f/e/9v/2v/Z/9f/1f/V/9b/1//a/9z/3v/h/+D/4f/j/+T/4//k/+b/
6f/r/+z/7v/v//D/8P/y//X/9P/1//f/+P/6//v/+//9/wIABAAGAAcABgAGAAYABQAH
AAcABwAIAAgACgAKAAkACQAJAAkACQAHAAgACAAJAAoACQAKAAsACgAKAAoADQAKAAkA
BwAFAAgACQAIAAkACgAKAAoACQAJAAsACwALAA0ADAAMAAwACQAJAAgABwAFAAYABwAH
AAUABAAEAAMABgAHAAgACQAHAAcABwAIAAYABQAFAAQABQAHAAoADQALAAoACQAIAAcA
BgAGAAUABwAIAAoACgAKAAoACQAIAAcABgAJAAoADAANAAwADAALAAoADQANAA0ADgAN
AAsACgAKAA0ADwAQABEAEAAOAA4ADQALAAkABwAGAAMAAwADAAMAAgACAP////8BAAIA
AwADAAIAAgACAAIABQAFAAYABwAKAAsADAANAAwACwAKAAUACQALAAsACgALAA0ADgAQ
AA4ADQAMAAoACAAKAAwADAAOAA8ADwAOAA0ADQANAA0ADQAMAAsACQAOAA0ACQAKAAkA
DAAQABAADgAMAAwADAANAAwACQANABEAEgAWACQANAA+AEQARABBAEMASABIAEsATgBL
AE4AVgBeAF8AYABlAGwAbgBwAHEAcQBxAHgAfAB7AHkAewCBAIIAfAB0AGsAWgBKAD0A
LwAgABoAGAAWABIAEgAQABAADwARABAAEAAPAAwACwAKAAoABgAFAAQABAAFAAYABgAH
AAQABAAEAAQAAgACAAMAAwABAAIAAwADAAEAAQAAAAAAAAAAAAEAAgABAAAA/v/9//7/
//8AAAEA//////7//f/7//r/+v/6//z/+v/3//f/9//2//X/9f/z//L/8f/w//H/7//t
/+z/7P/r/+n/6f/p/+n/6f/o/+j/6P/n/+f/5f/k/+P/4v/i/+L/4v/h/+L/4//l/+f/
5//o/+n/6//s/+3/7//w/+//8P/y//X/9//4//r/+//6//r//P///wIAAwAFAAYABAAF
AAUABwAHAAgACQAJAAoADAAOAA8ADgANAAwADAAPABIAEwATABIAEQAQAA8AEAASABMA
FQAUABEAEAAPAA4ADgAOABEAFAAVABUAFQAVABUAEwATABIAEgASABEAEQATABMAEwAV
ABQAFAAUABEAEQAQAA8ADQAOAA8ADwARABAAEAAPABEAEQARABEADwAPAA8AEAAOAA0A
DQAMAA0ADQAOAA8AEgASABIAEgARABAAEAAPAAsADQAOAA4ADgAOAA4ADgAOAA4ADgAM
AAwADQANABAAEgATABQAEwATABMAFAAUABMAEwAUABQAFQAVABUAFQAUABUAFQATABEA
DwAOAAoACQAIAAcACAAIAAUABQAHAAgACQAJAAkACgALAAwADgAPABEAEwATABMAEwAT
ABMAEwATAA8AEQATABMAEgAUABUAFQAWABYAFQAUABIAEAASABQAFAAUABUAFQAUABUA
FQAVABUAFAAUABQAEwAUABMAEwAUABUAGAAYABQAFAAWABQAFAAbACAAHQAZAB0AJAAu
ADoARgBQAFYAUgBPAFMAVABWAFkAXgBlAGoAbABuAG0AdAB/AIQAggCCAH8AewB/AIYA
hgCHAIcAgQB7AHoAeABsAFkARgA0ACUAHQAaABgAGAAYABYAFgAUABQAEwARABAAEAAP
AA4ADQAMAAwADQANAA0ADgAOAA4ADQANAAoACgAKAAoACgAKAAsACwALAAwADQANAAwA
CwAJAAgABwAGAAYABgAIAAgABwAHAAUABQAFAAUABQAFAAQAAwABAAAAAAAAAAEAAAD+
/////f/8//v/+//5//j/9//2//f/9f/z//L/9P/z//H/8f/x//H/8f/w/+7/7v/t/+3/
7f/s/+v/6v/t/+7/7//v/+3/7f/u/+//7//w//H/8//2//f/+f/6//n/+v/8//////8A
AAIAAwAEAAQABgAJAAwADQAPABAADgAPAA8AEQARABIAEwATABUAFgAXABcAGAAZABoA
HAAcAA==
         </WaveFormData>
      </LeadData>
      <LeadData>
         <LeadByteCountTotal>10000</LeadByteCountTotal>
         <LeadTimeOffset>0</LeadTimeOffset>
         <LeadSampleCountTotal>5000</LeadSampleCountTotal>
         <LeadAmplitudeUnitsPerBit>4.88</LeadAmplitudeUnitsPerBit>
         <LeadAmplitudeUnits>��V</LeadAmplitudeUnits>
         <LeadHighLimit>2147483647</LeadHighLimit>
         <LeadLowLimit>268435456</LeadLowLimit>
         <LeadID>V2</LeadID>
         <LeadOffsetFirstSample>0</LeadOffsetFirstSample>
         <FirstSampleBaseline>0</FirstSampleBaseline>
         <LeadSampleSize>2</LeadSampleSize>
         <LeadOff>FALSE</LeadOff>
         <BaselineSway>FALSE</BaselineSway>
         <ExcessiveACNoise>FALSE</ExcessiveACNoise>
         <MuscleNoise>TRUE</MuscleNoise>
         <LeadDataCRC32>937190878</LeadDataCRC32>
         <WaveFormData>
8v/y//L/8v/0//T/9P/0//b/+P/6//z/+//6//n/+P/6//r/+v/6//z//P/8//z/+v/6
//r/+v/7//z//f/+//z//P/8//z//P/8//z//P/+//7//v/+//z//P/8//z///8AAAEA
AgAAAAAAAAAAAAIAAgACAAIAAwAEAAUABgAEAAQABAAEAAYABgAGAAYABgAGAAYABgAJ
AAoACwAMAA0ADgAPABAADgAOAA4ADgAOAA4ADgAOAAwADAAMAAwADAAMAAwADAAKAAoA
CgAKAAkACAAHAAYACAAIAAgACAAGAAYABgAGAAgACAAIAAgACAAIAAgACAAGAAYABgAG
AAQABAAEAAQAAgACAAIAAgABAAAA///+//z//P/8//z/+//6//n/+P/4//j/+P/4//b/
9v/2//b/9P/0//T/9P/2//b/9v/2//P/8v/x//D/8//0//X/9v/0//T/9P/0//T/9P/0
//T/9f/2//f/+P/2//b/9v/2//f/+P/5//r/+P/4//j/+P/4//j/+P/4//r/+v/6//r/
+P/4//j/+P/6//r/+v/6//j/+P/4//j/+P/4//j/+P/2//b/9v/2//b/9v/2//b/+P/4
//j/+P/2//b/9v/0//X/9f/1//X/9P/0//X/9f/z//P/8//z//X/9f/0//T/8//z//P/
8//0//T/9P/1//T/8//x/+//7//u/+7/7v/w//D/7//v/+7/7f/s/+v/7f/t/+//7//x
//H/8P/w/+//7//u/+3/7f/u/+//8f/w/+7/7f/s/+7/7f/t/+3/7P/t/+3/7f/r/+r/
6v/r/+z/7v/v//D/7f/t/+z/6v/s/+z/7P/s//L/8//v/+7/8P/x//v/DQAfADEARABb
AHMAiACbAKsAwADSANwA2QDJAKgAfgBWACwA/v/s////GgAqACsAJgAmAC4AMgAwAC4A
LgAvACsAHgANAP3/8P/q/+f/6f/r/+7/7f/q/+z/7P/s/+v/6v/r/+//9v/3//j/+P/5
//j/9//3//f/9//3//f/9//3//f/9//4//j/+v/5//n/+f/5//r/+v/7//n/+f/5//n/
+v/7//z//v/8//v/+v/4//n/+v/7//z//v/+//7////9//3//f/9//7///8CAAQAAwAD
AAMAAwAGAAYABgAGAAcACAAIAAgABwAHAAcABwAIAAkACwAPAA4ADgAOAA4AEQARAA8A
DwARABEAEgASABEAEAAOAAsADAANAA4ADwANAA0ACwALAA0ADAAMAAwACgALAAsADAAK
AAoACgAKAAsACwALAAsACgAKAAoACgAHAAYABgAGAAgACAAIAAgABAADAAIAAQD/////
//////7//v//////+//5//j/+P/4//j/+P/4//X/9P/z//L/8v/y//L/8v/y//L/8v/y
//T/8//z//T/9v/2//b/+P/3//X/9P/z//X/9f/2//b/9v/2//b/9v/1//X/9v/3//b/
9f/0//L/9P/1//X/9P/2//j/+P/4//j/+P/4//j/+v/5//n/+f/4//j/+P/4//X/9f/0
//T/9P/0//X/9f/z//P/8//z//P/8v/z//T/8v/z//T/9P/0//T/8v/y//T/9P/0//T/
9P/0//T/8v/w//D/8P/w//H/8P/w//H/7//v//D/8P/x//H/8f/x/+//7//v/+//7//w
//L/8//1//X/9f/0//H/8f/x//H/8P/v/+3/7P/u/+7/7v/u/+3/7f/t/+3/7f/t/+3/
7f/u/+3/7P/r/+z/7P/s/+3/7//v/+7/7v/s/+3/7f/s/+7/7v/u/+3/7f/t/+7/7//v
/+//7f/s/+z/7f/t/+7/7v/u/+7/7//v/+7/7v/u/+z/7P/s/+3/7f/s//D/+f8HABUA
JQA3AE4AawCHAJoAqQC7AMgAzADKALsAnQB4AFYAMgAKAPb/AgAZACwAOAA3AC4AKgAq
ACgAKAAqACwAKwAnAB4AEwAJAP7/+P/3//P/8//0//f/9v/2//j/9v/z//L/7//t//D/
8//1//b/+P/4//f/9//3//f/9//3//f/9//5//n/+v/6//j/9//3//f/9//4//j/+f/7
//v/+//7//n/+f/5//r//f/9//3//P/7//r/+f/4//z//P/8//3////////////9//3/
//8AAAMAAwADAAMABAAEAAQABAAEAAQAAwACAAQABQAGAAcACQAJAAoADQAMAAwADAAM
AAoACQAGAAUABgAHAAkACgAMAAwACwAJAAgABwAGAAUABwAHAAUABQAHAAYABgAGAAQA
BQAFAAYABgAGAAYABgACAAEAAAD//wQABgAIAAoACAAGAAUABAAGAAYABgAGAAQAAwAC
AAEAAAD///7//f/8//z//f/9//v/+f/4//j/9v/2//b/9v/2//b/9v/2//b/9v/2//b/
9v/2//b/9v/2//X/9f/2//b/9v/2//j/+P/3//f/9//3//f/+P/4//r/+v/6//r/+f/5
//r/+//5//n/+f/4//r/+//7//r/+f/6//n/+P/5//r/+//8//r/+f/5//n/+P/4//j/
+P/3//f/9v/2//j/+P/5//n/+f/5//n/+f/4//j/9v/2//b/9v/2//b/9v/0//P/8//z
//P/9P/0//X/9f/1//X/9//3//f/9//0//T/9f/1//f/9//3//b/8//z//P/8//0//P/
8f/w/+//7v/t/+z/6//r/+v/6//s/+3/7v/v//D/7//u/+3/7v/u/+7/7//v/+//7v/u
/+7/7//v/+7/7//w//H/8f/u/+3/7f/t/+//7//t/+z/7P/t/+3/7v/s/+z/7P/t/+7/
7v/v//D/7f/s/+v/6//t/+z/6v/x//3/CQAVACUAOgBVAG8AggCPAJ0ArgC4ALYAqwCV
AHoAXABAABwA+v/2/wkAHgAqADEALgAoACYAKAAoACYAJAAlACkAJgAdABEABgD+//n/
9f/z//L/9//8//z/+v/4//f/9P/x/+3/7v/x//P/9P/2//b/9//3//f/9//1//X/9f/1
//X/9f/2//b/+P/3//f/9//1//b/9v/3//f/9//3//f/9f/1//X/9v/4//n/+v/6//r/
+v/6//r/+v/6//r/+//7//v/+//7//n/+f/7//z/AAABAAIAAwADAAIAAQAAAP//AAAA
AAAAAwADAAMAAwADAAMABAAHAAgACAAIAAgABwAHAAUABQADAAMABAAEAAUABgAGAAUA
AwADAAMAAwAEAAUABAAFAAMAAgACAAIABAAFAAUABgAEAAQABAAEAAUABQAFAAUABgAG
AAYABgAFAAQABAAEAAIAAgACAAIAAgABAAAA///9//3//f/9//3//P/8//v/+f/3//b/
9v/4//j/+P/4//f/9v/1//T/8v/w/+7/7P/t/+7/7//w//P/8//0//b/9P/0//T/9v/2
//X/9f/1//L/8f/x//D/8//0//X/9v/z//P/9P/1//X/9f/1//T/9f/3//j/+P/2//j/
+P/4//r/+v/6//r/+f/3//b/9f/0//T/9P/0//T/9f/1//b/9v/2//f/9//5//n/+f/5
//b/9v/0//T/9P/2//b/9v/2//j/9v/1//X/8//z//T/9P/1//X/9f/1//X/9f/1//X/
9P/0//X/9f/z//P/8//y//P/8//z//P/8v/x/+//7v/t/+z/6//q/+v/7f/v//H/7v/t
/+z/6//v/+//7//v/+7/7v/u/+//7//v/+7/7v/s/+3/7f/s/+7/7v/u/+3/6//r/+z/
7f/v/+//7f/s/+7/7//v//D/7v/u/+7/7//v/+7/7v/u/+z/7P/s/+3/8f/w/+7/9f8D
ABEAHQAvAEQAWwBzAIgAlwCjALAAuAC0AKkAlQB2AFoAQAAeAPz/+P8NACAALAAxACwA
JgAmACoAKgAmACIAIwAnACQAGwARAAQA+v/5//n/8//y//f//P/6//r/+v/5//b/7//v
//D/7//z//T/9v/2//j/+f/6//v/+P/3//b/9f/3//f/+P/4//b/9f/1//X/9//4//j/
+f/7//v/+//7//n/+f/5//r/+//7//v/+v/5//j/9//2//j/+P/4//n/+v/7//z//f/8
//v//P/8//3//f/9//3//v/+//7//v///wAAAAAAAAEAAQABAAEA/////wAAAwAGAAYA
BgAGAAcABwAFAAUAAwADAAQABAAEAAQAAwABAAMAAwADAAMABQAFAAMAAwABAAAAAAAA
AP7//////wAAAAAAAAAAAAD//////////wIAAgACAAIA///+//7//v///wAAAQACAAAA
///+//3//P/7//r/+f/6//r/+//7//f/9f/0//T/9P/0//T/9P/z//L/8f/w/+7/7v/u
/+7/8P/w//D/8P/w/+//7//w/+7/7v/u//D/8P/v/+//7//x//H/8v/y//b/9v/2//b/
8//z//T/9f/z//P/8//y//P/9f/2//b/9P/2//b/9v/4//j/+P/4//j/9//3//f/9v/2
//b/9v/3//f/9v/2//X/9P/0//P/9P/1//b/9//2//T/9P/0//b/+P/2//b/9v/2//X/
8v/w/+//8f/x//L/8v/z//P/8//z//H/8f/x//H/8v/y//P/8//z//P/8//y//P/8//z
//P/8v/x/+//7v/s/+z/7P/s/+n/6f/p/+n/6//r/+v/6//t/+3/7f/t/+z/7P/s/+3/
7f/t/+z/7P/s/+3/7f/s/+z/7P/s/+v/6//r/+z/7f/t/+3/6//q/+j/6f/p/+r/6//s
/+3/7//u/+z/6//q/+z/7P/s/+3/7f/q/+r/7f/1/wUAFwApADwAVQBvAIQAlQCjALYA
ygDQAM0AvwCiAH4AXAA0AAoA9v///xgALAAzADAAKAAoAC4ALgAsACoAKQAtACoAGwAN
AAIA9v/v/+n/5//s//H/8v/u/+r/7v/v/+7/6//t/+z/8f/1//b/+P/4//b/9f/0//P/
9f/1//X/9f/1//X/9v/2//b/9f/1//X/9f/2//b/9//1//X/9f/1//f/9//3//j/+//7
//v/+v/4//j/+P/4//j/+P/4//n/+f/5//n/+f/7//v//f/+////////////AAAAAAAA
AAADAAQABAAEAAMAAwADAAMABAAFAAcACwAOAA4ADgAOAAwACwAIAAcACAAJAAsADAAK
AAoACQAHAAkACQAJAAkACwALAAkACQAGAAQAAwACAAMABQAGAAgABwAGAAUABAAEAAUA
BgAHAAYABgAGAAYAAwACAAIAAgACAAIAAgACAAAA///+//3////////////7//r/+v/5
//b/8//x//D/8v/0//b/+P/1//T/8//y//L/8v/y//L/8v/y//L/8v/x/+//7v/u//D/
8P/w//L/8v/x//H/8f/v/+//8P/w//L/8v/y//L/8P/v/+//7//w//H/8v/y//L/8//z
//L/8P/y//L/8v/0//T/9P/0//T/8//z//P/8//y//H/8P/w//H/8f/y//L/8v/z//P/
8//z//P/8//w/+7/7v/u//L/8f/y//L/8v/y//L/8P/u/+3/7f/u/+//8f/y//L/8f/w
/+//7//v/+//7//w//D/8f/x//D/7//u/+z/7P/t/+7/7//t/+v/6P/m/+j/6P/o/+j/
5//n/+f/5//p/+n/6f/p/+v/6//r/+v/6P/o/+j/6f/r/+v/6v/q/+j/6f/p/+j/6v/q
/+r/6f/p/+n/6v/r/+v/6//p/+j/6P/p/+n/6v/q/+r/6v/r/+v/6v/q/+r/7P/s/+z/
7f/r/+j/6P/x/wEAEwAlADcAUABrAIUAmACnALkA0ADYANQAxwCtAIQAXgA4AAoA8P/4
/xMAKAAuACkAJAAmACoALAAqACgAKgArACUAFAAFAPn/8v/u/+n/6//x//D/6//q/+7/
7v/s/+f/6P/p/+3/8v/1//T/9P/1//T/8f/x//H/8f/y//P/9P/1//P/8//0//T/9P/z
//P/8//1//b/9v/3//f/9//3//f/+P/5//r//P/7//n/9//0//f/+P/5//r//P/8//z/
/f/8//v/+v/5//r/+//+/wAAAAD///7//f8AAAAAAAAAAAIABAAFAAYABgAFAAQAAwAG
AAcACQANAA0ADAALAAoADQANAAsACwALAAsADAAMAAoACgAJAAcACAAJAAoACwAKAAkA
BgAFAAUABAAEAAQABAAFAAUABgAEAAQABAAEAAUABQAFAAUABAAEAAQABAAFAAQABAAE
AAIAAgACAAIAAAD///7//f/9//3//f/9//r/+P/3//X/9v/1//X/9v/0//T/9P/0//X/
9P/z//L/8//0//X/9v/1//T/8//y//L/8f/x//L/9P/0//T/9v/1//P/8v/x//P/8//0
//T/9f/0//P/8v/z//P/9P/1//P/8//z//L/8v/z//P/8v/z//b/9//4//X/9P/z//L/
8//z//T/9f/2//b/9v/2//T/8//x//D/8v/y//P/8//z//P/8//z//T/8v/y//L/8P/x
//L/8v/w//L/8v/y//L/8v/0//L/8f/x//D/7//v/+7/8f/x//H/8f/x//H/8f/x//L/
8v/z//P/8//z//P/8v/x//H/8f/x//D/7//t/+z/6v/q/+r/6v/p/+n/6f/p/+n/6f/p
/+n/7f/t/+3/7f/q/+r/6v/r/+3/7f/s/+z/7P/t/+3/7P/u/+7/7v/t/+v/6//s/+3/
7f/t/+v/6v/q/+v/6//s/+r/6v/q/+v/7f/s/+z/7P/s/+z/7P/t/+v/6v/q/+//+/8L
ABkAJwA8AFcAcQCGAJEAnwCwALQAtACrAJMAcABSADoAFgD6//r/DQAgACwAMQAwACoA
JgAmACYAJgAkACcAKQAiABcAEQAOAAgA///5//P/8P/3/wIAAgD8//j/9f/y/+//7//u
/+3/7//w//L/8v/y//P/9P/1//T/8//y//H/8v/z//X/9v/0//P/8//z//P/9P/0//X/
8//z//P/8//z//P/8//0//b/9//4//j/9v/2//b/9v/6//r/+v/7//n/+f/5//n/+P/3
//j/+P/7//v/+//7//z//P/8//z/+//8//z//P/+////AAABAAAA/////wEAAgACAAIA
AgABAAEA//////////8AAAAAAAAAAP///f/9//3//f/9///////9//3//P/6//n/+P/4
//n/+f/6//v//P/9//7//f/9//3//f/+//7//v/+//3//P/8//z//v/+//7//v/8//v/
+v/5//f/9//3//f/9//2//b/9f/z//H/8P/w//D/8P/w//D/8f/w/+//7v/s/+z/7P/s
/+3/7v/v//D/7v/t/+3/7v/s/+z/7P/u//D/7//v/+//7f/t/+7/7v/x//L/8//0//P/
8//0//X/8//z//P/8v/0//X/9f/0//T/9v/2//b/9v/2//b/9v/0//P/8//z//b/9v/2
//b/9//3//b/9v/0//T/9f/1//X/9f/1//X/8v/y/+7/7P/u//H/8v/z//T/9v/0//P/
8//x//H/8v/y//P/8//z//P/8f/x//H/8f/y//L/8//z//X/9f/1//T/8P/v/+7/7f/s
/+v/6f/o/+r/6v/q/+r/5//n/+f/5//o/+n/6v/r/+v/6//r/+v/7P/s/+z/7f/s/+v/
6f/o/+r/6//r/+r/7P/s/+z/6//r/+v/7P/t/+3/7f/r/+r/6P/p/+n/6v/q/+r/6v/r
/+v/6v/q/+r/7P/s/+z/7f/p/+r/7v/5/wcAGQAtAEMAXgB5AIsAmgCpALkAwgC+ALIA
nQB/AGAAQAAYAPz//P8SACcAMgA0ADEAKgAqAC4AMAAuACwALAAtACkAIAATAAUA+v/4
//X/8f/z//r/+f/0//L/8v/w//H/8P/t/+//8v/x//P/9P/2//b/9f/1//X/9f/z//P/
8//z//X/9f/2//b/9v/1//X/9f/2//j/+f/7//r/+f/4//f/9//3//f/+P/5//n/+f/4
//b/9v/2//b/+v/6//r/+//5//n/+f/5//n/+f/7//z//f/9//3//f/+//7//v/+/wEA
AgACAAIAAwADAAMAAwABAAEAAgAFAAYABgAGAAYABwAHAAUABQAGAAcACQAKAAkACAAG
AAMAAQABAAEAAQAEAAUABAAFAAQAAgABAAAAAAABAAEAAgACAAIAAgACAAMAAwADAAMA
BAAEAAQABAABAAAAAAAAAAIAAgACAAIAAAD///7//f/9//3//f/9//n/+P/4//f/9f/z
//L/8v/y//L/8v/y//T/9P/0//T/8//y//H/8P/y//L/8v/y//D/7//v//D/8v/y//L/
9P/2//X/9f/1//P/8//0//T/9P/0//T/9P/z//P/9P/1//b/9//4//j/+v/7//v/+v/5
//r/+f/4//n/+v/7//z/+v/5//n/+f/4//j/+P/4//n/+f/4//j/9//2//b/9f/3//f/
9//3//T/8v/y//L/9P/1//T/8v/y//L/8v/z//L/8v/z//P/8//0//T/8//z//P/8//z
//P/8//z//L/8v/z//P/9f/1//X/9P/z//P/8//z//D/7//t/+z/6v/q/+r/6v/q/+v/
7P/t/+3/7f/t/+3/8f/x//H/8f/t/+z/6//r/+z/7f/t/+7/7P/t/+3/7P/s/+z/7P/r
/+z/7f/v//H/7v/t/+r/6P/q/+v/6//s/+3/7v/v//H/8P/u/+3/7P/u/+7/7v/v/+3/
7P/s//H/+/8LAB0AMQBIAGUAfwCUAKMAswDIANYA2gDRALkAlABsAEYAFgDy//D/CQAi
ADAAMQAqACYALAAwADAALgAsACsAKQAeAAsA+//y/+z/5//l/+n/7P/t/+z/6P/o/+r/
6//s/+3/7f/y//X/9f/2//j/+P/1//X/9f/1//f/9//3//f/9f/1//b/9v/4//f/9//3
//f/+P/4//n/+f/5//n/+f/7//v/+//8//z/+//6//j/+v/6//r/+v/6//r/+v/7//z/
/f/+/////f/9////AAD//////////wEAAgADAAQABQAGAAYABgAHAAcABwAHAAkACQAK
AA0ADgAOAA4ADgAPAA8ADQANAA0ADQAOAA4ADgAOAA0ACwANAA0ADQANAAwACwAIAAcA
BwAGAAYABgAIAAkACQAKAAgACAAIAAgABwAHAAcABwAIAAgACAAIAAUABAAEAAQABAAE
AAQABAACAAEAAAD//wAAAQACAAMAAAD+//3/+//3//X/9P/0//b/9v/2//b/9f/0//P/
8v/0//T/9P/0//P/8v/x//D/8v/x//H/8v/y//L/8v/0//T/8//z//P/8//z//T/9P/0
//T/9P/0//X/9f/2//f/9//3//f/9v/0//X/9f/0//b/+P/4//j/9v/2//b/9v/2//X/
9f/1//b/9v/2//b/9f/1//T/9P/0//T/9f/1//P/8//z//P/9P/y//L/8v/w//H/8v/y
//D/7v/w//T/9P/0//T/9P/y//D/7//v/+3/7f/u/+7/8v/z//T/9f/0//P/8v/x//L/
8v/z//P/8//z//P/8v/v/+//7//v/+7/7f/r/+r/7P/s/+z/7P/p/+n/6f/p/+v/6//r
/+v/7//v/+//7//s/+z/7P/t/+z/6//p/+j/6f/r/+z/7P/s/+z/7P/r/+v/6//s/+3/
6//r/+n/6P/q/+v/6//s/+z/7P/s/+3/7//u/+7/7v/t/+z/6//r/+v/6v/q/+////8R
ACEANQBOAGsAhQCYAKcAtwDGAMwAygC/AKUAggBgADoAEAD4//7/FQAqADYANwAwACoA
LgAwACwAJgAoACsAKwAiABUACQAAAPj/8f/r/+3/9P/1//D/8P/y//L/8f/u/+//7//w
//H/9f/2//j/+P/1//X/9f/1//f/9//3//f/9f/1//b/9v/2//X/9f/1//f/+P/4//n/
+//7//v/+//5//n/+f/6//v/+//7//r/+P/4//j/+P/8//z//P/9//3//f/9//3/+//7
//3//v8AAAEAAgADAAIAAgACAAIABQAGAAYABgAHAAcABwAHAAUABQAGAAkACgAKAAoA
CgAJAAkABwAHAAUABQAGAAYACAAIAAcABQAHAAcABwAHAAYABQACAAEAAQAAAAAAAAAC
AAMAAwAEAAQABAAEAAQAAwADAAMAAwAEAAQABAAEAAEAAAAAAAAAAQACAAMABAAAAP//
/v/9//3//f/9//3//v/+///////8//n/9//2//f/+P/5//r/9//2//X/9P/y//L/8v/y
//L/8v/y//L/9P/z//P/9P/0//T/9P/2//b/9f/1//X/9f/1//b/9v/6//r/+v/6//b/
9f/1//X/9v/3//j/+P/4//n/+f/4//f/+P/3//b/9//4//n/+v/8//v/+//7//r/+v/6
//r/+P/3//X/9P/2//b/9//3//f/9//3//f/9//2//f/+P/2//b/9v/2//b/9v/0//L/
8f/x//P/8//0//T/9//3//f/9//3//f/9//3//j/+P/5//n/9//1//P/8P/w//H/8v/z
//T/8//x//D/7v/u/+7/7v/u/+//8P/x//D/7//u/+3/8f/x//H/8f/w//D/8P/x/+//
7//u/+7/8P/x//H/8P/v/+7/7f/r/+z/7f/v//H/7//v/+3/7P/s/+3/7f/u/+//8P/x
//P/8v/w/+//7v/w//D/8P/x/+3/6v/s//H/+f8HABkAKwBAAFcAaQB+AI8AowCyALYA
tACtAJsAfgBgAEIAGgD8//j/DwAiADAAPQA8ADAAKAAmACgAKAAoACkALQAuACUAHQAQ
AAQA/f/5//X/+P8DAAgABAD8//j/9//0//H/7f/u//P/9//4//r/+v/4//f/9v/1//b/
9//4//n/+f/5//r/+v/4//f/9//3//f/+P/4//n/+f/5//n/+f/5//n/+f/6//v/+//7
//r/+v/6//r/+v/+//7//v////7//f/8//v//f/9////AAD//////////wAAAAAAAAAA
AgAEAAUABgAEAAMAAgABAAMAAwAEAAcABwAGAAUABAAFAAUAAwADAAQABQAHAAgABwAG
AAQAAQADAAMAAwADAAMAAwABAAEA/v/8//v/+v/8////AQAEAAIAAgACAAIAAgADAAQA
BQADAAIAAQAAAAAAAAABAAIABAAEAAQABAAAAP///v/9//7///8AAAEA/f/8//z/+//5
//f/9v/2//b/9v/2//b/9//2//X/9P/0//T/9P/0//L/8v/y//L/9P/z//P/9P/0//T/
9P/2//b/9f/1//X/9v/3//n/+v/5//j/9//2//j/+f/7//3//P/7//r/+P/4//n/+f/4
//r//P/8//z/+v/6//r/+v/8//v/+//7//7//v/+//7/+//7//r/+v/6//r/+//7//v/
+//7//v/9P/0//f/+P/5//r//P/6//n/+f/5//n/+v/6//r/+f/4//f/+f/5//n/+f/2
//b/9//3//f/9//3//b/9//3//f/9//2//X/8//y//L/8v/y//L/8f/x//H/8f/v/+//
7//v/+//7//v/+//7//w//H/8//1//X/9P/0//P/8//y//D/8P/w//D/7//v/+//8P/x
//P/8//x//D/7v/v/+//8P/w//D/8P/x//H/8P/w//D/8P/w//D/8f/1//L/8P/1//3/
CQAZACcAOABRAG0AhACTAJ0AqACwALIArQCdAIIAZABGACQAAAD2/wcAHAAqADUANgAu
ACoAKgAoACQAIgAhACMAJAAbABMACgACAP3/+//x//D/9//+/wAA/P/4//P/8P/v/+//
8v/z//f/+P/6//r/9//3//f/9//3//f/9//3//n/+f/6//r/+f/3//b/9f/2//j/+f/7
//n/+f/5//n/9//3//f/+P/7//v/+//6//j/+P/4//j/+//8//3////9//3//f/9//3/
/f///wAAAwADAAMAAwACAAIAAgACAAMABAAEAAQABQAFAAUABQADAAMABAAHAAoACgAK
AAoACgAJAAYABQAHAAcACAAIAAoACgAJAAcABgAFAAQAAwADAAMAAQABAAQABAAFAAYA
BAAFAAUABgAGAAYABgAGAAMAAwADAAMABQAGAAcACAAFAAQABAAEAAYABgAGAAYABAAD
AAIAAQAAAP///v/9//z//P/9//3/+//5//j/+P/6//r/+v/6//f/9v/1//T/9P/0//T/
9P/0//T/9P/0//L/8f/x//L/9P/0//T/9v/2//X/9f/1//P/8//0//T/9v/2//b/9v/2
//f/+f/7//v/+//7//r/+v/7//v/+v/4//r/+v/6//v//P/9//7//v/9//3//f/8//z/
/P/8//v/+//6//r//P/8//3//f////////////z/+v/4//j/+P/4//j/+f/4//j/+f/4
//f/9//2//r/+//8//3/+//7//v/+//5//j/+P/3//n/+f/5//j/9f/1//X/9f/2//X/
8//y//D/8P/w//D/7f/t/+3/7f/u/+//8P/x//X/9f/1//X/8v/y//L/8//z//P/8v/y
//D/8f/x//D/8f/y//P/8//x//H/8v/z//X/9f/z//L/8f/x//D/8P/w//D/8P/x//L/
8v/z//T/8//y//H/8f/z//T/9v///wsAHQAvAD8AVABvAIcAmACrAL8AzADQAM4AvQCd
AHoAXAA4ABAA/P8KAB8AMAA2ADUALgAuADQANAAwACwALgAzAC8AIAAPAAMA+P/2//f/
8//z//j/+f/0//L/9P/2//P/8v/1//f/9v/3//f/+P/6//r/+v/7//z//f/7//v/+//7
//v/+//8//z//P/7//v/+//7//z//P/9//3//f/9//3/+//7//v//P8AAAEAAgACAAEA
AAD///7//v/+//7///8AAAEAAgADAAEAAQADAAQABwAHAAcABwAIAAgACAAIAAcACAAI
AAgACQAJAAkACQAHAAcACAALAA4ADgAOAA4AEQARAA8ADwAPAA8AEAAQAA4ADgANAAsA
CQAJAAkACQAKAAsACgALAAsACgAKAAoACgALAAsADAAMAAwADAAMAAkACQAJAAkACgAK
AAoACgAJAAgACAAIAAcABgAFAAQAAwADAAMAAwACAAEAAAD///3//P/8//v/+//7//z/
/v/6/w==
         </WaveFormData>
      </LeadData>
      <LeadData>
         <LeadByteCountTotal>10000</LeadByteCountTotal>
         <LeadTimeOffset>0</LeadTimeOffset>
         <LeadSampleCountTotal>5000</LeadSampleCountTotal>
         <LeadAmplitudeUnitsPerBit>4.88</LeadAmplitudeUnitsPerBit>
         <LeadAmplitudeUnits>��V</LeadAmplitudeUnits>
         <LeadHighLimit>2147483647</LeadHighLimit>
         <LeadLowLimit>268435456</LeadLowLimit>
         <LeadID>V3</LeadID>
         <LeadOffsetFirstSample>0</LeadOffsetFirstSample>
         <FirstSampleBaseline>0</FirstSampleBaseline>
         <LeadSampleSize>2</LeadSampleSize>
         <LeadOff>FALSE</LeadOff>
         <BaselineSway>FALSE</BaselineSway>
         <ExcessiveACNoise>FALSE</ExcessiveACNoise>
         <MuscleNoise>TRUE</MuscleNoise>
         <LeadDataCRC32>1181626004</LeadDataCRC32>
         <WaveFormData>
1v/W/9b/1v/a/9z/3v/g/+H/4v/j/+T/4v/i/+L/4v/k/+T/5P/k/+X/5v/n/+j/6v/q
/+r/6v/s/+z/7P/s/+z/7P/s/+z/7v/u/+7/7v/w//D/8P/w//D/8P/w//D/8f/y//P/
9P/0//T/9P/0//b/9v/2//b/9//4//n/+v/8//z//P/8//z//P/8//z//f/+////AAAC
AAQABgAIAAoACgAKAAoADAAMAAwADAAMAAwADAAMAAoACgAKAAoACAAIAAgACAAGAAYA
BgAGAAUABAADAAIAAAAAAAAAAAD+//7//v/+//7//v/+//7//P/8//z//P/6//r/+v/6
//f/9v/1//T/9P/0//T/9P/x//D/7//u/+3/7P/r/+r/6P/o/+j/6P/n/+b/5f/k/+T/
5P/k/+T/5P/k/+T/5P/k/+T/5P/k/+P/4v/h/+D/4//k/+X/5v/m/+b/5v/m/+j/6P/o
/+j/6v/q/+r/6v/q/+r/6v/q/+r/6v/q/+r/7P/s/+z/7P/u/+7/7v/u/+7/7v/u/+7/
8P/w//D/8P/w//D/8P/w//D/8P/w//D/7v/u/+7/7v/s/+z/7P/s/+3/7v/v//D/7v/u
/+7/7v/u/+7/7v/u/+7/7v/u/+7/7P/s/+3/7f/v/+//8P/w/+7/7v/v/+//8f/w//D/
8P/y//P/9P/0//P/8v/w/+7/7f/t/+7/8f/x//D/7//u/+r/6v/q/+v/7f/u/+7/7v/u
/+7/7P/s/+3/7f/u/+7/7v/t/+z/7P/r/+v/6//s/+7/7v/t/+3/6//s/+z/6//q/+r/
6//r/+3/7v/u/+3/6v/q/+r/6v/q/+z/7P/r//D/7v/s/+r/7v/0/wAAEwAoADsAUwBy
AJYAtgDRAOYA+AAHAQoBBQHyANIAogBvADMA9P/V/+P//f8MABIADwARABYAGAATABIA
EAAQAA4ABAD4/+z/5f/i/+H/4f/j/+T/5P/j/+b/6v/s/+v/6//u//T/+v/5//r/+v/6
//r//P/7//v//f/9//3//P/8//7//v///wAAAgABAAEAAgACAAMAAwAEAAIAAgAEAAQA
BAAGAAYABgAGAAYABgAGAAgACAAIAAoACgAKAAoACgAKAAoADAAOAA8ADwAPABAAEgAT
ABQAFQAXABgAGAAaABsAGwAbABsAHwAgACAAIAAjACUAJgAnACoAKwArACsALQAtAC4A
LgAuAC8ALwAvAC8ALgAuAC0ALQAtAC0ALQAuACwALAArAC0ALQAtAC0AKQApACkAKQAo
ACgAKAAnACQAJAAkACQAIwAiACIAIQAgAB8AHgAeABwAGgAaABkAGQAYABcAFwAUABMA
EwASABIAEQARABAADQALAAsACgAJAAgABwAHAAUAAwADAAQABAADAAIAAAADAAIAAgAD
AAYABgAFAAUABgAGAAYABgAHAAYABgAHAAYABwAJAAcABwAIAAkACwAKAAoACQAIAAYA
BgAGAAYACAAJAAoACgAIAAgACAAIAAkACgALAA0ADwAPAA8ADwAOAA0ACwAKAAsACwAL
AAwACgAKAAoACgAIAAgACAAIAAkACgALAAwACgALAAsACQAKAAoACQAJAAgACAAIAAgA
BwAJAAsACgAJAAgABwAGAAYABgAGAAYABgAGAAYABgAHAAcABwAHAAYABgAGAAYACQAJ
AAkACAAKAAoACwALAAkACAAIAAgACQAIAAYABQAFAAcABwAGAAcABgAEAAQAAgADAAMA
BAAEAAQABAAEAAAAAAABAAEAAwAEAAUABQADAAIAAAD/////AAAAAAAA////////AAAB
AAEA//8AAP////8BAAIABAADAAIAAgD///7//f/+/wAA///+//7//P/6//7/CgAaACsA
PgBVAHEAlgC6ANIA4wDuAPQA8wDwAN8AwACaAHIAPwALAO7/9f8NACMAMAAyACsAJQAg
ABwAHQAeAB4AHAAaABQADgAEAP3/+P/5//f/9//4//r/+f/8//7//v/7//v/+P/6/wAA
AwAFAAYABwAIAAUAAwACAAMABAAFAAUABgAEAAQABQAGAAYABQAFAAYABgAHAAcACAAI
AAgACgAKAAgACgAKAAoADAAMAAwADAALAAoACQAKAAwADAAMAAwACgAKAAwADgAPAA8A
DwAQABEAEQARABEAEQASABIAFAATABMAEwATABcAGAAYABgAGQAbABwAHQAcAB0AHQAd
ABoAGQAZABgAGwAdAB4AHwAfAB4AHgAdABsAGwAbABsAGgAYABgAFwAXABcAFwAXABUA
FQAVABUAFgAWABYAFQATABIAEQAQABEAEgAUABUAEwARAA8ADgAQAA4ADgANAAsACgAJ
AAkABwAFAAQAAgACAAEAAQAAAP///f/9//z/+//6//n/+f/3//X/9f/2//f/9//3//b/
+P/2//X/9f/2//b/9f/1//b/9v/2//b/9f/0//T/9f/2//f/+f/3//j/+P/4//n/9//4
//j/+P/4//j/+P/4//j/+f/6//r/+v/6//r/+v/8//z//P/9//r/+f/4//f/+v/7//v/
/P/4//f/9v/2//f/+P/5//r/+P/4//j/+P/2//T/9P/2//T/9P/0//T/8//y//H/8P/w
//D/8P/w//H/8f/x//H/9P/0//T/9P/z//P/8//y//D/8P/x//H/8f/w//D/8P/v/+7/
7P/r/+n/6//r/+r/6f/o/+b/5v/k/+X/5f/m/+T/5P/k/+T/5P/k/+X/5f/k/+T/5P/j
/+L/4v/h/+H/4//k/+T/5P/g/9//3v/e/97/3f/a/9r/2//b/93/3v/c/9v/2v/a/9r/
2v/a/9z/2v/Z/9j/2P/W/9L/0v/c/+r/9/8GABkANQBYAHwAkgCfAK4AvgDJAMQAtQCa
AHwAXAAzAP//0P/H/9n/7f/+/wYAAwD5//b/9P/z//D/7v/u//T/8v/q/+D/1f/O/8v/
yf/L/8j/yv/N/9D/0P/O/9H/z//M/8z/zv/P/9H/0v/T/9T/0v/R/9H/0//U/9X/1f/W
/9P/0v/S/9L/1P/T/9P/1P/S/9P/0//U/9T/1P/W/9b/1f/W/9X/1P/V/9b/1//Y/9b/
1v/W/9j/1v/W/9b/1v/U/9T/1v/Y/9n/2f/Z/9r/3f/d/93/3f/d/97/3v/g/97/3f/c
/9v/3//g/+D/4P/j/+X/5v/n/+f/5//m/+X/5f/l/+b/5v/l/+X/5P/j/+X/5P/k/+P/
4v/h/+D/3//f/97/3//f/97/3f/c/9v/2//b/9v/2//Z/9j/1//V/9X/1v/X/9j/1//W
/9b/1f/T/9H/z//O/9D/zv/O/83/y//K/8n/yf/I/8f/x//G/8b/xf/F/8T/w//B/8H/
wP/B/8D/v/+//7//vf+9/77/vf+7/7n/tv+3/7b/tv+3/7z/vv+//8H/w//C/8H/wP+/
/77/vv+//73/vf++/7v/vf++/7//wf/B/8L/wv/C/8L/wv/C/8L/w//F/8f/yP/G/8b/
xv/G/8b/xv/G/8f/xf/F/8X/xf/H/8f/xv/G/8f/x//H/8j/yv/K/8r/yv/M/8z/zP/M
/8j/yP/I/8j/yP/I/8j/yP/I/8j/yP/I/8j/yP/I/8j/yP/J/8n/yf/J/8r/yv/K/8r/
y//L/8v/yv/M/8z/zf/N/8//zv/O/87/y//K/8j/x//H/8n/yf/I/8r/yv/J/8r/x//H
/8b/xv/H/8j/yf/K/8j/yP/J/8n/yv/K/8r/yf/I/8j/x//H/8n/yv/K/8r/yf/J/8n/
yv/M/8v/yP/I/8v/y//N/87/zP/L/8r/yv/M/8z/zP/O/87/zf/M/8z/0P/Q/87/1v/k
//f/DAAhADsAVgB4AJQApwC0AMAAxQC+ALEAnAB8AFoANQABANL/yf/f//X/AgAGAAEA
+//8//7/+//2//L/8v/4//b/7v/m/93/1v/Z/9n/1//U/9r/3f/e/97/3v/h/9//3P/e
/+D/4f/k/+b/6P/q/+v/6//s/+//7f/t/+z/7P/s/+z/7f/u//D/7//v//D/8v/z//P/
9P/2//b/+P/4//j/+v/6//r//P/8//z//P/6//r/+v/8//7//v/+//7/AAAAAAIABAAF
AAUABQAGAAcABwAHAAcACQAKAAoADAANAA0ADQANAA8AEAAQABAAEQATABQAFQAWABcA
FwAXABkAGQAaABoAGAAZABkAGQAXABYAFgAVABcAFwAXABcAFgAUABQAEwATABMAEwAT
ABEAEQARABEADgAOAA4ADQAMAAwADAAMAAsACgAKAAkACgAJAAgACAAJAAgACQAJAAUA
BAADAAMAAgABAAEAAAAAAP/////+//3/+//7//r/+//6//n/+f/3//X/9f/2//b/9f/0
//L/9P/y//H/8f/0//T/8//z//T/9P/0//T/8//y//L/8//2//f/+f/3//f/+P/5//v/
+f/6//r/+v/4//j/+P/4//r/+//8//z//v/+//7//v/8//z//P/9//3//f/9//3//f/9
//z//P/9//3//f/+//z//P/8//z//v/+//7//v/6//r/+v/6//7//v/7//r/+f/4//b/
9v/2//b/+P/4//j/+P/3//f/9//3//r/+v/6//r/+f/5//n/+P/6//r/+//7//v/+v/6
//r/+f/4//b/9f/1//f/9//2//P/8v/w//D/8v/z//P/9P/0//T/9P/0//D/8P/x//H/
8P/w//D/7//u/+7/7f/t/+3/7v/u/+7/7f/t/+3/7v/u/+3/6v/q/+n/6f/r/+z/7v/t
/+z/7P/r/+r/6f/q/+z/6//q/+r/6v/o/+j/7v/4/wsAIAAxAEkAaACKAKgAvwDUAOgA
9wD4APMA4gDEAJ4AcQA3APz/3f/j//n/DgAYABcAEQAQABIADwAOAAoACgAMAAgA/v/0
/+v/5P/f/93/2//e/+L/4//g/97/4v/n/+f/6P/q/+r/7f/x//L/8//0//P/8f/w//H/
8v/z//P/9P/y//L/8//0//b/9f/1//b/9P/1//X/9v/2//b/+P/4//j/+v/6//r//P/8
//z//P/8//z//P/+//3//P/7//r//P/8//7/AAABAAEAAQACAAMAAwADAAMABQAGAAYA
CAAHAAcABwAHAAkACgAKAAoADAAPABEAEwAUABUAFQAVABMAEwAUABQAFAAVABUAFQAX
ABYAFgAVABUAFQAVABUAFAASABIAEQAQAA8ADgANAAwADQAOAA8ADQAMAAsACQAIAAgA
CAAIAAUABAAEAAMAAgABAAAAAAD+//z//P/7//n/+P/3//f/9v/1//X/9P/w/+//7//u
/+z/6f/o/+b/6P/o/+j/6f/n/+X/5f/m/+X/5f/l/+T/5P/i/+H/4f/i/+L/4f/h/+L/
4v/i/+L/4//i/+L/4//j/+P/5P/h/+L/4v/i/+P/4f/i/+L/4v/j/+T/5f/m/+T/5f/m
/+b/5v/m/+b/5v/m/+b/5v/n/+n/6f/p/+n/6P/n/+X/5P/k/+X/5v/o/+j/6P/o/+j/
6P/o/+j/6P/m/+b/5v/m/+j/5f/m/+b/5v/m/+b/5P/k/+T/5P/m/+b/5v/m/+f/5//n
/+f/6P/o/+j/6P/p/+n/6f/o/+j/6P/p/+n/6//q/+r/6v/n/+b/5P/j/+X/5//n/+b/
5f/k/+L/4v/k/+X/5f/m/+T/5P/k/+T/4//k/+b/5//m/+b/5v/l/+T/5P/j/+P/4//k
/+T/5P/j/+P/4//k/+X/5f/j/+T/4//j/+X/5v/o/+f/5v/m/+j/6P/o/+r/6P/n/+b/
5v/m/+T/5v/y/wQAFwAoAEEAYQCIAKwAxgDZAOoA/AABAfgA6QDQAKYAdAA9AP3/2P/b
//P/BwAQAA4ADQAPABIAEgAPAAwACgAMAAgA+v/u/+j/5//m/+P/4f/l/+T/4P/f/+T/
6v/q/+n/6//s/+7/9P/1//T/9P/0//T/9P/z//P/9f/3//f/9v/2//j/+P/5//r/+P/3
//f/+P/6//v/+//8//z//P/+//7//v8AAAAAAAD///7//f/8//3//v///wIAAgACAAIA
AgAAAAAAAgAEAAMAAwADAAQABwAHAAcABwAJAAoACgAMAA8ADwAPAA8AEQASABIAEgAT
ABUAFgAXABgAGQAZABkAGwAbABwAHAAaABsAGwAbABsAGgAaABkAGQAZABkAGQAYABYA
FgAVABMAEwATABMAEQARABEAEQAQABAAEAAPAAwADAAMAAwADQAMAAwACwAIAAcABgAG
AAQAAgACAAEA///+//3//f/6//n/+f/4//b/9f/1//T/9f/z//P/8v/v/+7/7f/t/+7/
7f/u//D/7//v/+//7v/u/+z/6//r/+r/6v/p/+n/7P/s/+z/7P/r/+r/6v/r/+z/7f/v
/+3/6v/q/+r/6//r/+z/7P/s/+z/7P/s/+z/6v/r/+z/7P/u/+7/7v/u/+z/7P/s/+3/
7//v/+//7//v/+//7v/u/+v/6//r/+z/6v/q/+r/6v/s/+z/7P/s/+z/7P/s/+z/6v/r
/+v/6f/o/+z/6v/q/+r/6v/o/+j/6P/o/+j/6P/o/+j/6//r/+v/6//q/+r/6v/q/+3/
7f/t/+z/6v/q/+v/6//t/+z/7P/s/+v/6v/o/+f/5f/n/+f/5v/l/+T/4v/i/+L/4//j
/+T/5P/k/+T/5P/i/+L/4//j/+b/5v/m/+X/5P/k/+P/4//j/+T/5P/k/+P/4//j/+T/
5P/j/+D/4P/j/+P/5f/m/+X/4//h/+D/4v/i/+L/5P/k/+P/4v/i/+L/4v/k/+j/9P8J
ABwALQBHAGoAigCmALUAwADKAMsAygC9AKQAggBeADkACQDi/93/8f8HABAAFAAXABMA
DgAKAAcABAAEAAgACgAEAPr/9v/z//L/7//r/+f/4v/o//P/9v/w/+z/6f/p/+z/7v/w
//P/8//0//X/9v/4//f/9//5//f/9//2//b/+P/4//n/+v/6//n/+f/6//z//f/9//7/
/f/8//3//P/+/wAAAAAAAAEAAgADAAQAAQAAAP//AAADAAQABQAGAAUABAAFAAYABQAF
AAUABgAIAAkACgALAA0ADgAOABAADwAPAA8ADwATABQAFAAUABMAFQAWABcAGAAZABkA
GQAXABcAGAAYABgAGQAZABkAGQAYABgAFwAXABcAFwAXABgAFgAWABUAFAATABIAEQAQ
ABEAEgATABQAFAAUABMAFAAUABQAFAARABAAEAAPABAADwAOAA4AEAAOAA4ADQAJAAgA
BwAHAAcABwAIAAgABgAFAAUABAADAAEAAQAAAAEAAAD////////9//3//v/9//3//f/8
//3//P/8//3//v/+//3//f////7//f/8//3//P/8//3//P/9/////f///wAAAQADAAMA
BAAEAAQAAgACAAIAAgACAAMABAAEAAQABAAEAAQAAgACAAIAAwADAAMAAwADAAMAAwAC
AAIAAwADAAMABAAEAAQABAAEAAIAAgACAAIA/v/+//z/+v/+/wAAAAAAAAAA/v/+//7/
/v/+//7//v/+//3//f/9//3//v/+//7//v/////////+//7//v///////v/8//v/+v/5
//j/9v/1//f/+f/5//j/9v/0//H/8P/x//P/9P/2//b/9v/2//b/9P/0//X/9f/1//T/
8//x//L/8v/x//H/8f/y//L/8v/z//P/8//0//T/8//w//D/7//v//H/8v/y//H/8P/w
/+7/7v/u//D/8f/x//H/8v/u//D/9v8CABQAKQBAAF0AgQCgALoAzADdAOwA8ADpANwA
xQCoAIIAUgAZAO//6v8BABcAIQAkACIAHQAZABwAGgAXABQAFgAYABQADAAEAPb/7//w
//H/7f/v//T/9P/z//L/8P/w//P/9f/2//j//P/9//3//v///wAAAAD/////AQABAAEA
AAAAAP7//v///wAAAQABAAIABAAGAAcABwAIAAcABgAHAAYACAAKAAoACgAKAAoACgAK
AAoACgAKAAwADgAOAA4ADgAMAAwADgAQABEAEQARABIAEwATABMAEwAVABYAFgAYABsA
GwAbABsAHQAeAB4AHgAfACEAIgAjACIAIwAjACMAJAAlACcAKAAoACkAKQApACgAJgAl
ACMAIwAjACMAIwAjACIAIwAjACEAIQAhACEAHQAdAB0AHQAeAB4AHgAdABwAHAAcABwA
GwAaABoAGQAYABcAFgAWABYAFAAUABMAEQAQAA8ADwAQAA8ADwAOAAoACQAJAAgABQAD
AAMAAgADAAIAAQABAAIAAQACAAQABAADAAIAAAACAAAA/////wAAAAD/////AAAAAAAA
AAAAAAAAAQADAAQABQAHAAUAAgACAAIAAwAFAAYABgAGAAgACAAIAAgACgALAAwADAAL
AAoACQAIAAoACgAKAAsACwALAAsACwALAAsACgAKAAsACwALAAwACgAKAAoACgAKAAoA
CgAKAAgACAAIAAgACAAJAAYABQAEAAMAAgADAAQABQAGAAQABAAEAAQABwAHAAcABwAG
AAYABgAGAAUABQAFAAQABQAGAAgACQAHAAYABgAGAAUABAACAAEA//8BAAEAAAD///7/
/P/8//3///8AAAIAAAAAAAAAAAD9//z//P/7//3//v///////P/8//v/+//7//z//P/8
//3//f/9//7//f/7//f/9v/5//n/+//8//7//f/8//z//P/8//z//v/8//v/+v/6//r/
+v/8/wQAEAAhADYATQBrAI4AsgDSAOcA+gAMARcBFAEJAewAyACcAGUAIwDw/+X/+f8R
ACAAJgAhAB8AIgAmACMAIgAcABoAGgASAAIA+P/1//L/7//v/+//8v/0//P/8v/y//j/
+//9/wAAAAAEAAUABQAGAAcACAAIAAcABwAJAAkACQAIAAgACAAIAAkACgAMAAsACwAM
AAoACwALAAwADgAOABAAEAAQABIAEgASABAAEAAQABAAEQASABMAFgAUABQAFAAUABUA
FgAZABwAGwAbABsAHAAbABsAGwAbAB4AIAAhACQAJQAlACUAJQApACoAKgAqACkAKwAs
AC0ALwAxADIAMwAzADMANAA0ADQANQA1ADUANwA2ADYANQA1ADUANQA1ADIAMAAwAC8A
LwAvAC8ALwAtAC0ALQAtAC4ALgAuAC0AKwAqACkAKAApACgAKAAnACUAIwAhACAAHgAc
ABwAGwAbABoAGQAZABoAGQAZABgAFAATABMAEgAPAA0ADQAMAAsACgAJAAkACwAJAAkA
CgAJAAkACQAIAAYABAADAAMABgAGAAUABQAHAAYABQAEAAYABgAHAAkACQAJAAoABwAI
AAgACAAJAAsADAAMAAwACgAKAAoACgAKAAsADAAMAAwADAAMAAwACgAKAAoACwALAAsA
CwALAA0ADQAMAAwACwALAAsADAAKAAoACgAKAAoACgAKAAoACAAIAAgACAAIAAkACQAH
AAgABgAJAAwACgAKAAoACgAJAAgABwAGAAQABAAEAAQABgAHAAgACQAKAAoACgAKAAkA
CQAJAAgACgAKAAsACwAJAAgACAAIAAUABAACAAEAAwAFAAUABAADAAIAAAAAAAAAAQAB
AAIAAwAEAAUABgADAAIAAgABAAAAAAAAAP///v/+//3//f///wAAAAAAAAEAAQABAAIA
AQD///v/+v/9//3///8AAP7//f/8//z//f/+////AgABAP///f/8//r/+v/6/wIAFAAp
AD4AVQBzAJYAtgDOAOEA8AD8AP8A+ADpAM4AqgCAAEsAFQD0//f/DQAhACwAMAAtACkA
KgAqACMAHAAcACIAIgAcABIACAABAP7/+f/1//X/+v/8//v//P/+/wAA/////wAABAAE
AAUABwAIAAkACgAJAAcABgAHAAkACQAIAAgABgAGAAcACAAIAAcABwAIAAoACwALAAwA
DAAMAA4ADgAQABIAEgASAA8ADgANAAwADgAOAA4AEAAQABAAEAAQABAAEAASABQAEwAT
ABMAFAAXABcAFwAXABkAGgAaABwAGwAbABsAGwAfACAAIAAgACAAIQAhACEAJAAlACUA
JQAjACMAJAAkACMAIwAiACEAIgAiACMAIwAjACMAIwAjAB8AHAAbABkAGgAbABwAHQAd
AB0AHQAdABwAHAAcABsAGgAaABoAGgAXABYAFgAVABIAEQAQABAAEgAQABAADwANAAwA
CwALAAoACQAJAAgACAAHAAcABgADAAEAAQAAAAAAAAAAAAEA///9//3//v/+//3//P/6
//r/+P/3//f/+f/6//r/+//9//z/+//6//v/+v/6//v//P/9/////f/+//7//v////7/
/v/9//z//v/+//7//v/8//3//v/+//7//v/+//7//v/+//7///8AAAEAAgADAAEAAQAA
AAAA/v/9//z//P/9//7///8AAP3//P/7//r/+//8//3//v/6//z/+v/6//r/+v/4//j/
+P/4//r/+v/6//r/+f/5//n/+f/8//z//P/8//3//f/9//z/+//6//r/+f/7//r/+v/6
//v/+v/4//f/+P/7//z//P/4//b/8//y//T/9f/1//b/9v/2//b/9v/0//T/9f/1//T/
9P/0//P/8//0//T/9f/y//L/8f/w//D/8f/y//T/9v/1//L/8v/w/+//8P/w//P/8//z
//T/9P/0//T/9v/2//X/9P/0/+z/7P/0//z/BgAVACYAOwBTAG4AigCmALkAzgDaANsA
1ADJALYAmAB4AE0AGwDy/+v///8VACIALAArAB8AFgAWABcAFgAUABQAGAAYABIADAAD
APr/9f/z//P/+P/+//3/+P/2//b/9//3//T/8v/0//f//P/+/wAAAgABAP///v///wAA
AQABAAIAAAAAAAEAAgAAAP////8AAAAAAQABAAIABAAEAAYABgAEAAYABgAGAAQABAAE
AAQABQAGAAcACgAIAAgACAAIAAgACAAKAAwADQANAA0ADgAPAA8ADwAPAA8AEAAQABIA
FQAVABUAFQAVABYAFgAWABUAFwAYABkAGAAZABkAGQAbABsAHAAcABwAHQAdAB0AGwAa
ABoAGQAXABcAFwAXABYAFAAUABMAEQARABEAEQARABMAFQAXABUAFAATABEAEQASABMA
FAASABAADwANAA4ADQAMAAwADgAMAAwACwAIAAYABAADAAQABQAHAAgAAwABAAAA/v//
//3//f/8//r/+P/2//X/9//1//X/9v/2//X/9P/y//L/8P/v/+//8f/y//L/8//z//L/
8f/w//D/8P/x//P/9//5//z/+//4//b/9P/z//X/+P/6//z/+//6//n/+P/3//f/9//2
//j/+P/4//j/9v/2//b/9//5//n/+f/5//n/+f/4//j/9//3//f/+P/2//b/9v/2//T/
9P/0//T/8v/w//D/8P/w//D/7v/u/+7/7v/v//D/8f/y//H/7//t/+v/7v/u/+7/7v/s
/+v/6v/o/+r/6v/r/+v/7f/s/+z/7P/q/+j/5f/j/+X/5//n/+b/5f/k/+L/4v/h/+H/
4P/g/9//3v/d/9z/2//c/97/3//i/+L/4v/h/9//3v/c/9v/2f/a/9r/2v/b/9v/2//c
/9z/2//Y/9j/1//X/9n/2v/Y/9f/1v/W/9b/1v/W/9j/1v/V/9T/1P/Y/9b/0v/W/+T/
9f8IABcALQBMAG4AjAChAK4AtgC7ALwAsQCgAIYAYgA7AAkA1v/D/9P/6f/2/wIABQD9
//j/9v/z/+7/6P/m/+z/7P/i/9r/1f/Q/8//z//J/8b/zP/T/9T/0v/O/8n/yf/O/9L/
1P/V/9n/2v/b/9z/2v/Z/9n/2//b/9v/2v/a/9z/3P/d/97/3f/b/9r/2v/b/93/3v/g
/97/3v/g/+D/3v/g/+D/4P/h/+L/4//k/+P/4v/h/+L/4//k/+X/5v/k/+T/5v/o/+v/
6//r/+z/7f/t/+3/7f/t/+7/7v/w//P/8//z//P/8//0//T/9P/1//f/+P/5//z//f/9
//3//P/7//v/+v/8//3//f/9/////v/+//3//f/9//3//f/6//j/+P/3//n/+//9////
+//7//v/+//6//r/+v/5//j/+P/4//j/+f/4//j/9//2//X/9P/0//X/9P/1//X/8//y
//H/8f/u/+3/7f/s/+z/6//r/+r/6//p/+n/6P/o/+j/6P/p/+j/5f/k/+T/5//n/+f/
5v/k/+L/4f/h/+L/4v/h/+H/5f/m/+f/6P/n/+b/5v/n/+r/6//t/+v/7P/s/+z/7f/u
//D/8f/y//L/8v/y//L/8P/x//L/8v/z//T/9f/2//b/9v/2//f/+f/5//n/+f/7//v/
+v/6//j/9//2//b/+f/6//v//P/8//z//P/8//r/+v/6//r/+v/6//r/+v/6//r/+v/3
//b/9f/0//j/+f/6//v//P/8//z//P/8//v/+v/4//n/+v/8//3//f/8//z//P/8//z/
+//7//r/+//6//j/+f/4//b/9v/2//f/9//4//n/+v/7//z/+P/4//n/+f/6//r/+v/5
//j/+P/3//f/+f/6//r/+v/7//v/+//8//7//f/6//r/+f/5//v//P/8//v/+v/6//z/
/P/8//7//v/9//z//P/8//7/AAAIABgALwBCAFkAdwCaALgA0ADnAPgABAEFAf4A7QDO
AKoAgABLABEA9P/9/xEAIwAuAC4AKQApACoAKAAhAB4AHgAkACIAGAAMAAIA+f/6//3/
+f/5//z//v/9//z/AAACAAEAAQAGAAgACgANAA0ADgAPABAAEAAPAA8AEQATABMAEgAS
ABIAEgATABQAFAATABMAFAAWABcAFwAYABgAGAAaABoAGgAcABwAHAAdAB4AHwAgAB8A
HgAdAB4AHgAeAB4AHgAgACAAIgAkACUAJQAlACYAJwAnACcAJwApACoAKgAsAC0ALQAt
AC0ALwAwADAAMAAvADEAMgAzADUANwA4ADkAOwA7ADwAPAA6ADsAOwA7ADkAOAA4ADcA
NwA3ADcANwA3ADYANwA3ADcANwA3ADcANwA3ADcANwA0ADQANAAzADIAMgAyADIAMwAy
ADIAMQAuAC0ALAAsACoAKAAoACcAJwAmACUAJQAkACMAIwAiAB4AHQAdABwAHgAdAB4A
HgAdAA==
         </WaveFormData>
      </LeadData>
      <LeadData>
         <LeadByteCountTotal>10000</LeadByteCountTotal>
         <LeadTimeOffset>0</LeadTimeOffset>
         <LeadSampleCountTotal>5000</LeadSampleCountTotal>
         <LeadAmplitudeUnitsPerBit>4.88</LeadAmplitudeUnitsPerBit>
         <LeadAmplitudeUnits>��V</LeadAmplitudeUnits>
         <LeadHighLimit>2147483647</LeadHighLimit>
         <LeadLowLimit>268435456</LeadLowLimit>
         <LeadID>V4</LeadID>
         <LeadOffsetFirstSample>0</LeadOffsetFirstSample>
         <FirstSampleBaseline>0</FirstSampleBaseline>
         <LeadSampleSize>2</LeadSampleSize>
         <LeadOff>FALSE</LeadOff>
         <BaselineSway>FALSE</BaselineSway>
         <ExcessiveACNoise>FALSE</ExcessiveACNoise>
         <MuscleNoise>TRUE</MuscleNoise>
         <LeadDataCRC32>1329306822</LeadDataCRC32>
         <WaveFormData>
2v/a/9r/2v/d/+D/4//m/+f/6P/p/+r/6P/o/+j/6P/q/+r/6v/q/+r/6v/q/+r/7P/s
/+z/7P/t/+7/7//w//D/8P/w//D/8P/w//D/8P/x//L/8//0//b/9v/2//b/+f/6//v/
/P/+//7//v/+/wAAAAAAAAAAAwAEAAUABgAIAAgACAAIAAkACgALAAwADQAOAA8AEAAU
ABYAGAAaABsAHAAdAB4AIAAgACAAIAAiACIAIgAiACAAIAAgACAAIAAgACAAIAAeAB4A
HgAeAB0AHAAbABoAGQAYABcAFgATABIAEQAQAA4ADgAOAA4ADQAMAAsACgAHAAYABQAE
AAIAAAD+//z//P/8//z//P/5//j/9//2//X/9P/z//L/8f/w/+//7v/s/+z/7P/s/+z/
7P/s/+z/6v/q/+r/6v/s/+z/7P/s/+n/6P/n/+b/6f/q/+v/7P/s/+z/7P/s/+7/7v/u
/+7/8P/w//D/8P/w//D/8P/w//D/8P/w//D/8P/w//D/8P/w//D/8P/w//L/8v/y//L/
8v/y//L/8v/y//L/8v/y//L/8v/y//L/8P/w//D/8P/u/+7/7v/u//D/8P/w//D/7v/u
/+7/7v/t/+z/6//p/+r/6//s/+3/7P/s/+3/7P/r/+v/7f/u/+z/7f/t/+z/7v/u/+7/
7//v/+//7//v/+7/7//u/+r/7P/s/+3/7f/u/+3/6//q/+f/5v/l/+T/5P/l/+X/5f/k
/+P/4f/h/+H/4f/g/+D/4v/h/+D/3v/d/9v/3f/f/93/3P/c/9z/2P/b/9v/2v/Y/9f/
2P/b/9n/2v/b/9v/2f/Y/9f/1//V/9j/1v/V/9v/1//T/9P/2P/h/+v//v8SACYAQQBj
AIkArwDPAN8A5QDdAM4AvwCoAIgAXQAqAPD/uv+f/6b/tv/C/83/z//R/9X/1v/R/8//
0f/P/8//y//I/8P/vv++/8D/wP/B/8X/xv/F/8n/zf/R/9L/0//X/9r/4P/g/+D/4P/i
/+L/5P/l/+X/5v/k/+X/5f/m/+T/5P/k/+P/5P/m/+f/6P/q/+r/6f/l/+X/5//p/+n/
5//o/+n/6f/p/+n/6f/o/+r/7P/s/+//7//t/+z/7P/r/+z/8f/y//P/9P/1//b/+f/5
//n//P/+//7///8DAAIAAgACAAMABgAHAAkACQALAA0ADQANAA4AEQATABMAEwAUABMA
FgAXABcAFwAXABUAFQATABMAFAAWABcAGAAWABYAFQAVABMAFgAWABUAEAANAA8ADwAM
AAwADAAKAAQABAAEAAMAAQABAAAA/v/9//r/+f/5//n/9//2//X/8//x/+//7//u/+3/
7f/t/+7/6f/p/+n/6v/p/+b/5f/k/+X/5f/j/+X/5f/g/+D/4P/f/93/2f/a/93/3//h
/+D/4P/g/+D/4P/h/+T/5f/l/+X/5f/k/+P/5P/m/+X/5//o/+r/6//p/+f/6f/n/+L/
4//m/+f/5//p/+n/6f/n/+n/5//n/+v/7P/t/+//8v/z//T/9f/z//D/7f/r/+r/6v/q
/+3/7f/t/+z/7P/s/+z/7P/s/+7/7//w//L/8v/z//P/7//w/+//7v/u/+7/8f/x/+//
7f/v//T/9v/0//L/8P/u/+//7//w//H/7//v/+//8P/z//T/9P/1//T/9P/z//P/9f/2
//j/+v/6//v/+//7//n/+f/5//v//P/6//v//P/7//v/+v/5//n/+P/2//b/+P/4//j/
+f/2//X/8//x/+3/7f/v/+//8f/0//f/+f/1//L/8P/t//H/8//z//L/8P/w/+7/8f/1
//b/9f/1//L/8//y//L/9P/1//X/9v/0//P/8f/y//P/9f/2//n/8//x//j/BQAXACgA
PABSAHEAlwDDAOEA6wDhAM0AuwCuAJkAeABYADkAEgDo/9D/0//k//r/CgANAAcA+//z
//L/+/8BAP3/9//3//v//P/7//T/8P/y//b/9//z//L/8//3////AwACAAEA//8AAAgA
DgASABIAFAAUABAADwANAAwADQAPABAAEgAPAA4ADQALAAwADgAPABAAEQASABIADwAS
ABUAGAAZABgAGAAYABcAGgAbABwAHAAaABoAGAAZABoAGQAZABoAGQAaAB8AIAAhACIA
IwAkACcAJwAnACoAJwAmACYAKQAsACwALAAtAC8AMQA0ADUANAA1ADQAMwA3ADsAPgA/
ADoAOAA0ADQAOgA9AEAAQwBBAD8AOwA5ADsAPAA8ADwAOgA6ADkAOQA4ADoAOQA3ADMA
MQA0ADUANAA0ADQAMgAqACgAJgAjACYAKQArACwAKQAkACEAHwAfAB8AIAAhAB0AGwAZ
ABkAFQATABIAEQASAA0ADQANAA0ADQALAAsADAANAA0ACwAJAAcAAAD+/wMABQAGAAUA
AwAFAAYABwAGAAYABgAGAAMAAwAFAAUABwAHAAcABgAFAAYACAAHAAcACAAKAAsACgAJ
AAwACwAEAAMABAADAAIABQAGAAcACgANAAwADQAOAA4ADgAPAAoABwAEAAEABwAKAA0A
EQANAAoABwAHAAoACwALAAwACAAIAAgACAAFAAUABQAGAAgACAAIAAgABwAFAAQAAwAB
AAEAAQACAAQABAADAAMABwAIAAgACQAHAAYABgAGAAUABQAEAAMABQAFAAUABwAHAAQA
BAAEAAUABQAEAAMAAQAAAP7//v/8//z//P/9//v/+//6//n/+//9/wEAAwAAAP7//P/5
//n/+P/4//f/+v/9//7//v/7//r/9//5//v/+v/3//X/9v/5//r//P/7//v/+v/6//r/
+//7//7//v/9//v/+//3/+//8v8DABMAHAAoAD4AYQCNALcA0QDXANkA4QDfAM4AsQCO
AHIAWwA2AAAA2v/T/+D/7P/8/wsACQD7//X/9v/5//n/+f/7////BQAEAPv/8v/u//D/
9v/7//X/8P/x//X/+/8BAAgACwALAAoADgAMAAwADAAOAA4ADgAPAA8AEAAUABcAGQAc
ABkAFgATAA8AEAASABMAFAAUABQAEwAPABIAFwAcAB8AHAAcABwAGwAeAB8AIAAgACIA
JAAkACcAJAAhAB8AHgAdAB4AIwAkACgAKgAsAC4ALwAvAC8AMgAyADIAMwA3ADYANAAy
ADEANQA3ADoAOwA9AD8APwA/AEIARQBHAEcARgBGAEQARgBGAEUARABDAEYARwBGAEcA
RQBEAEIAQABAAEIAQwBFAEMARABCAD8AOwA5ADwAPQA5ADgANwA0ADEAMgAzADMANAA1
ADUANAAvACoAJwAlACUAJQAmACcAIwAfABsAGQAbABsAHAAdABoAFQAVABUAGQAZABcA
FwAWABUAEwAPABEAEQAMAAwADAALAAkABQAFAAcACAAJAAwADgAQABIADwAPABEAEQAO
AA0ADAAKAAcACAAKAAkACQAKAAwADQAPAA8AEwATAAwACwAMAAsADAARABQAFwAUABMA
DgALAA4ADgAOAA8ADgANAAwACwAMAAwADAANAA4ADgAOABEAEAAPAA0ADAAMAA4AEAAS
AAsACQALAAwACgAKAAoACgAKAAgABwAHAAcABgAFAAQABAAIAAgABwAHAAgACAAHAAcA
BQAEAAQABAAHAAkACgALAAgABwAGAAcABwAEAAQABAADAAMAAgABAAIAAgABAAIA///8
//n/9//4//n/+f/5//f/9//5//n/9v/2//b/9f/0//L/8f/v//H/8//z//L/8P/w/+7/
8f/x//D/7f/r/+v/7f/t/+7/7v/t/+v/6v/q/+v/6//u/+v/6f/m/+X/6f/r/+j/7///
/xAAJAA+AFcAdQCZAL0A0QDXANMAwwCsAJUAfgBkAEMAGgDo/7z/tf/G/9j/3v/f/93/
2//f/+D/2f/R/8//0//X/9f/1P/P/8r/yv/O/9L/z//L/8z/z//T/9X/1//a/93/2//c
/9z/3P/f/+D/4//k/+X/5//o/+r/6P/n/+X/5P/j/+L/4f/f/9//4P/g/+D/4v/i/+H/
3f/e/+H/5P/l/+P/5P/l/+X/6f/p/+n/6P/n/+j/5//p/+f/5f/k/+T/5v/o/+7/8P/u
/+7/7v/u/+7/7f/s/+7/7//w//L/9//2//b/9v/3//b/9//5//n/+//9//3//f///wEA
AgABAAEAAgABAAQABgAFAAQAAwADAAMAAQABAAIABAAFAAYAAAAAAP/////8//7//f/7
//j/9f/3//f/9P/0//T/8v/w//D/8P/v/+z/6//p/+b/5//k/+P/4//k/+P/4//j/+D/
3f/a/9n/1v/V/9X/1f/X/9P/1P/V/9b/1f/S/9H/z//P/87/y//L/8v/xv/G/8f/x//G
/8P/w//F/8b/x//G/8b/xv/G/8f/x//J/8n/xv/F/8T/wv/D/8b/yv/L/8v/zP/O/8//
zv/N/9D/z//L/8v/zf/N/83/z//P/8//z//R/8//z//S/9L/0v/T/9L/0f/Q/8//0f/Q
/8//z//Q/9D/0P/T/9D/z//N/8z/zf/O/8//0P/O/83/zP/M/9D/0P/N/8z/y//K/8j/
x//H/8f/yf/J/8n/yv/L/8r/yP/H/8v/zP/M/83/zf/M/8z/zP/M/83/zf/N/83/zf/N
/8//z//M/8z/zP/N/83/zP/L/8n/yP/G/8b/xP/E/8T/xf/H/8f/xv/F/8H/wf/D/8P/
wv/C/8L/wf/A/77/vf+7/73/v/+//77/vP+8/7r/vf+9/7z/uf+3/7n/u/+7/7z/v/+/
/77/vv+7/7v/uv+8/7v/u/+6/7v/u/+7/7z/w//P/+D/9P8IACEARwBtAI8AqwC7AMMA
vwCwAJ8AhgBoAEcAGADg/6z/kf+S/6D/sP+7/8H/v/+9/77/u/+5/7f/uf+7/7v/uP+1
/7L/sP+u/6z/rf+t/67/sf+x/7P/t/+8/7//wf/E/8b/yP/L/8z/z//Q/8//z//O/87/
0P/R/9H/0v/Q/9D/0P/P/8//0P/Q/9D/0f/S/9L/z//P/9H/0//T/9P/1P/V/9X/2P/Z
/9r/2v/Y/9r/2v/d/93/2//a/9r/2//c/+H/4v/j/+T/5f/m/+f/5//n/+r/7P/s/+3/
8f/w//D/8P/x//L/8//1//X/9//7//3///8EAAcACQAJAAgACAAGAAgACwALAAsACwAN
AA0ACwALAA0ADgAOAA4ADAAMAAsACwAIAAoACQAHAAQAAwAHAAkABQAEAAMAAAD9//7/
//////z/+//5//b/9f/y//H/8f/x/+//7v/t/+v/6f/n/+f/5v/l/+X/5f/i/93/3f/d
/9z/2//Y/9f/2f/b/9z/2//b/9v/1v/W/9n/2f/Y/9X/1f/X/9j/2f/X/9b/1f/U/9X/
1f/X/9f/1//X/9f/1v/U/9b/2f/Z/9j/2P/Z/9n/1//X/9v/2//Y/9n/3P/d/9n/2//b
/9v/2//d/9v/2//c/9z/3P/d/9//3//f/9//3f/c/9v/2//d/97/3//j/+P/4//i/+L/
4v/i/+L/4v/h/+H/4f/i/+D/3//g/+L/4v/i/+L/4P/f/9//3//g/+H/4v/k/+T/5P/j
/+P/5f/m/+b/5//p/+j/6P/o/+b/5//n/+f/6f/p/+n/6//p/+b/5v/m/+n/6f/o/+f/
5f/k/+L/4v/i/+L/4v/j/+P/4//i/+H/3//f/+H/4f/g/+D/4P/f/9v/2P/W/9P/1//Z
/9n/2P/W/9b/1P/X/9j/2P/W/9X/1f/X/9f/2P/Z/9n/2P/Y/9r/2//b/97/3P/b/9n/
2f/X/9n/3v/r//3/DgAeADgAXwCLALEAzwDdAN8A2wDNALwAqQCQAGoAOQD+/8j/rP+t
/7z/yP/S/9X/1//Z/9v/2v/Z/9v/2f/Z/9f/0f/I/8v/0v/U/9D/0P/P/83/yv/L/8//
1//d/+D/4//l/+b/6P/o/+n/6P/p/+j/6v/r/+v/7P/v//H/8v/0//P/8v/x/+//7f/u
/+7/7v/y//T/9f/z//L/8//0//P/9f/2//f/9//2//X/9P/y//X/+P/5//3//v/9//3/
/v/9//z////+/wEAAgADAAQABgAHAAgADAALAAoACgANAA8AEAARABMAFQAXABoAGwAZ
ABsAGwAbACAAIwAlACUAJgAmACQAJgApACkAKQApACcAJwAlACUAJwAoACgAKAAnACgA
KAApACUAJgAkACEAHQAbAB4AHwAfACAAIQAgABkAGAAXABUAFQAXABgAGAAUABAADgAN
AAwACwALAAsABwAFAAMAAwAAAP//////////+//8//3//f/9//v/+//6//n/9//z//n/
+//4//r//f/9//z/+f/2//f/9//3//X/9P/z//L/9P/3//z////7//n/9//0//b/+v//
/wEA/f/6//j/9f/4//n//v////r/+//+/////P/9//z/+//7//3/+//7////AAABAAMA
AgABAAAA//8AAAAAAAABAP7//v/+/wEAAAD///3//P/9//7///8AAAEAAQABAAIAAgAD
AAMA///8/wAAAQACAAMABAADAAEAAAD///3//f/9//7/AwAEAAQABQAEAAQAAwADAAYA
BgAHAAgABwAHAAYABQAHAAcABwAJAAsACAAIAAgACAAHAAUAAwABAAAA/v/+/wEAAgAD
AAUAAgABAP///f/9//3//////wAAAgAEAAUAAwAAAP7/+//9///////+////AAD//wMA
AgAAAPz/+f/7//3//f/+//3//f/8//z//f///wAABAABAP///P/7//////8CAAUAEQAo
ADwATgBpAI8AuQDbAOkA4QDRAMMAtACdAIYAagBLACgAAADi/93/7P/4//r///8NABEA
DQACAPf/9//7/wMABQADAPz/9//6//7/AAAAAPv/8//0/wMACQADAPv/9v/7/wMACgAS
ABYAFAASABIAEAATABUAFgAYABQAEwARABAAEAAQABAADwAPABAAEAAQABYAGAAZABcA
FAAVABYAFQAXABoAHQAfACMAIwAjACIAHQAcABkAGQAdAB8AIgAmACQAIgAkACIAIQAi
ACMAJAApACsALQAyAC4ALAArAC0AMAAwADAAMQA0ADUANwA3ADYANwA2ADUAOgA9AD8A
PwA9ADwAOQA6AD4APwBAAEEAPwA/AD0APQA6ADoAOQA4ADgAOgA7AD0AOQA6ADgANQAy
ADEANQA3ADYANgA2ADQALgAuAC4ALQAtAC0ALAAqACkAJgAlACUAJgAlACUAJQAhAB8A
HQAdABwAGwAbABsAHAAXABcAFwAYABcAFAATABMAEwASAA8AEQARAAwADAANAA0ADAAJ
AAgACwANAA8ADQAMAAsACgAJAAkACwALAAsACwALAAoADAAOABEAEQAQABAAEQARABEA
EQAVABUADwAPABEAEQAPABEAEQARABEAEwARABEAEAAQABAAEQARABEAEQARAA8ADgAN
AA0ADQAOAA8AEwARABEAEAAQAAwADAAMAAwACQAJAAkACAAIAAoACgAKAAoACAAHAAcA
BwAHAAcABwAIAAgACAAHAAcACQAKAAoACwALAAoACgAKAAoACwALAAsACgAJAAgACQAH
AAQABAAEAAUABQAEAAMA///+//z//P/9//7///8BAAEAAQAAAP///f/9///////9//z/
+//5//r/+P/3//X/9f/3//f/9v/2//b/9P/3//f/9v/z//H/7//x//H/8v/x//H/8P/w
/+7/7//v//L/8//z//L/8//z//X//P8HABcALABGAGgAjwCzANMA5QDrAOkA2wDHAK4A
lwB8AFgAJwDy/87/yP/X/+j/8P/0//f/9f/x//P/8v/v/+3/7f/v/+//7//s/+X/4v/m
/+b/5P/j/+f/6P/p/+n/7f/v//T/9//3//r//v/+//7//v8AAAAA/v//////AAD+////
//8AAP7//v/+//3///8AAAAAAAAEAAYABwAFAAQABQAGAAUABQAGAAcABwAHAAcABwAG
AAgACgAKAA0ADwANAAwADAAMAAwAEAAQABEAEgATABQAEwATABMAFgAWABYAFwAbAB4A
HgAeAB8AIAAhACMAIwAjACUAJQAlACcAKQAqACkAKQAqACkALAAtAC0ALQAtACsAKwAp
ACkAKAAoACcAJgAjACQAJAAlACIAJAAjACEAHgAbAB0AHQAaABoAGgAYABQAFAAUABMA
EQARABAADgALAAgABwAHAAUAAwACAAEAAQD///3//f/8//v/+//7//n/8//y//H/8v/x
/+7/7f/s/+3/7f/r/+7/7//r/+z/6//r/+r/5//n/+n/6v/r/+n/6P/n/+b/5//n/+n/
6f/r/+v/6//q/+r/7P/v/+//7f/s/+z/6//r/+v/7//v/+z/7f/w//H/7//x//H/8f/v
//H/7//v//L/8v/y//P/8f/x//H/8f/z//L/8f/x//L/8v/y//X/9P/z//H/8P/w//D/
8P/w/+7/7f/s/+z/7P/t/+z/6//q/+n/6P/q/+n/6f/p/+v/6//r/+z/7P/s/+v/6//r
/+z/7P/t/+3/7P/s/+z/7f/v//D/8f/v/+//7//x//D/7P/r/+r/7f/t/+z/6//r/+r/
6P/o/+j/6P/o/+n/6f/p/+j/5//k/+P/5P/j/+P/5P/l/+X/5P/i/+H/3//f/+H/4f/g
/+L/4v/g/+P/4v/g/9z/2f/a/93/3v/g/9//3//e/97/4P/h/+H/5P/i/+H/3//f/9//
4f/k/+3/+f8KAB4ANgBZAH8AqQDLAOMA7QDtAOUA0gC7AKAAfgBVACAA4v+2/63/uP/K
/9r/4//h/9//3//i/+P/4//f/93/3//f/9j/0//U/9T/0v/Q/9H/0//W/9f/1//b/+H/
5v/n/+n/6v/u//D/8P/w//L/8v/y//P/8//0//T/9f/1//b/9P/0//T/8//0//b/9//4
//j/+P/3//P/9f/3//n/+f/5//r/+//7//v/+//7//r//P/+//7/AQABAP///v/+/wAA
AgAIAAoACgAKAAoACgALAAsACwAOABAAEAARABUAFAAUABQAFQAXABkAHAAdAB8AIQAh
ACEAJAAnACkAKQAqACoAKAAqACsAKwArACsALAAtACwALQAtAC4ALgAuACgAKAAnACcA
JQAoACgAJwAkACEAIwAjACIAIgAiACAAHAAcABwAGwAZABkAGAAWABQAEAAOAA0ACwAJ
AAgABwAHAAUAAwADAAQAAwADAAMAAAD7//v/+//8//v/+P/3//f/9//2//P/9//3//L/
8v/0//X/9f/z//D/8f/x//H/9P/0//T/9P/x//H/8//z//T/9f/2//b/9P/2//n/+f/2
//b/9//3//n/+f/9//3/9//3//n/+f/3//n/+f/5//f/+f/3//f/9v/2//b/9//5//n/
+f/5//v/+v/5//n/9v/2//b/+f/5//n/+P/4//j/+P/4//j/9f/1//X/9v/4//n/+f/1
//j/9//4//r/+v/6//r/+v/5//f/9v/1//X/9f/1//b/+v/6//n/+f/9//7//v//////
/v/+//7/AAABAAEAAQD///////8BAAEA/v/+//7//f/9//z/+//7//r/+P/4//j/+P/4
//n/+//7//r/+f/1//X/9//3//j/+P/4//f/9P/y//H/7//y//X/9v/2//b/9v/0//f/
9f/0//H/7//w//P/9P/2//f/9//2//b/+P/7//3/AgD8//n/9f/z//P/9//6/wMAEQAk
ADoAVAB1AJkAuQDVAOMA4wDfANMAwACnAIoAbABHABgA7P/S/9H/4P/u//r/AwAFAAMA
BQAEAP3/8//x//f//f/9//r/9f/y//L/8P/q/+X/6f/w//P/9f/7////AAD//wEABAAG
AAgACAAIAAoACgAJAAkACAAIAAkACwAMAA4ADgAOAA4ADQAJAAgABgAEAAoADgARABEA
DgAPABAADwASABQAFgAXABYAEwAQAAwADgASABQAGQAYABUAEwASABQAFgAcAB4AHgAe
AB4AHgAhACEAIQAkACIAIgAjACcAKAAoACgAKQAsAC0ALwAvAC0ALwAvAC8AMgA1ADcA
NwA0ADQAMgA0ADUANQA1ADUANgA3ADYANwA5ADoAOgA6ADMAMgAwAC8AMwA4ADoAOwA1
ADEAMgAxAC8ALgAtACoAJwAoACkAKQAnACcAJgAkACEAHgAdAB0AHAAbABsAGwAZABcA
FQAVABMAEQAQAA8AEAANAA8AEQAQAA0ACAAFAAkACwAMAAsADAALAAUABAAFAAUABAAB
AP//AQACAAMABAAEAAQABAABAAEAAwADAAUABQAFAAQAAgAEAAcABwAGAAYABwAHAAUA
BQAJAAkABAAFAAgACQAGAAcABgAFAAcACQAHAAcABgAGAAYABwAKAAsADAANAAsACgAJ
AAkABQAEAAMABQAIAAkACQAKAAcABgAFAAQABAAFAAYACAAGAAgABwAGAAUABAADAAEA
AAD//wIAAwAEAAYABQAEAAIAAQADAAQABAAFAAgACAAJAAoACAAHAAUAAwAFAAUABQAH
AAcABAAEAAQACAALAA0ADwAHAAIA/P/4//r//P/+/wEAAwADAAIAAQD/////AQABAP3/
/P/7//n//P/8//3//f/9//3/+//4//j/+P/2//n//P/8//r/+f/3//f/9f/0//f/+f/6
//z/+f/5//j/+v/5//n/+P/5/+n/7//6/wUADQAcAC4ARABfAH0AmwC1AMcAzwDLALsA
qACZAIIAagBNACIA+P/a/9H/3P/u//r/BQADAPf/7//u/+3/7//x//P/9f/7//7/+//2
/+z/5v/m/+3/9//2/+v/5//t//X/+P/z/+3/7v/y//j//v8AAAQABgACAAEA///+/wAA
AwAFAAgABgAGAAYABQAIAAoACwAMAA8AEAAQAA0ADgARABQAFQAWABgAGgAbABoAGQAY
ABYAFwAaABsAHwAdABkAFgAUABgAGgAgACIAIgAiACIAIgAjACMAIwAmACIAIAAfACEA
IwAkACUAJwAmACcAKQApACkAKwArACsAKwAtAC4ALQAwADIAMgA2ADgANwA2ADUANAAz
ADAALwAuAC4ALQAsACkAKgAqACsAKgAsACsAKQAmACUAKQArACcAJAAhABwAGwAeACEA
IwAeAB0AGwAYABkAFgAVABUAFQATABIAEQAOAAsACAAHAAkACwAOABEADQAHAAYABQAH
AAcABQAFAAMAAwACAP//AwADAP7//v8BAAMABAADAP7/////////AgACAAIAAgABAAEA
AwADAAIAAQAAAP7/AwAKABIAFwAQAAoABQD//wQABwAOABEADAANABAAEQANAA0ACwAJ
AAwADwAOAA8AEgASABIAEwAVABUAFQAVABUAFAATABMAFQAWABcAGwAYABcAFQAUABUA
FgAXABgAHQAYABcAFgAVABQAEgARABEAEQAUABcAGgAeAB4AHAAZABcAHAAeAB8AIQAd
ABoAGAAWABkAGwAcAB0AIAAjACYAKwAnACAAHAAYAB0AHwAgACEAIgAiACEAIgAfAB4A
HQAdABsAGwAaABkAGQAbAB8AIQAiACIAIgAhACAAHgAdABsAHAAdABwAGgAdAB4AHQAh
ACMAIgAfAB0AHAAdABwAHAAfAB8AHgAeAB4AHwAfACIAHgAdABsAGwAjACEAHgAjADMA
SABcAGwAgQChAMcA6wAHAQ8BBwH5AOgA0QC8AKgAiwBkADYADAD9/wIACAASACMAKQAl
ACMAJgAjABkAEQATABsAHQAWAA8AEAAUABoAHAAVAA0AEAAXAB0AHwAbABgAHQAlACwA
LAAsADAAMAAyADIAMQAxADAAMAAvAC8ALgAuADAAMgA0ADUAMgAyADEAMAA2ADgAOQA3
ADcAOQA7ADsAOAA4ADgANwA9AD8AQQBCAEAAQAA+AD8AQgBBAEEAQgBAAEAARABEAEcA
SABJAEoASQBJAEkATABKAEoASwBPAFEAUgBTAFUAVQBVAFYAVQBWAFkAWgBbAGAAYwBl
AGUAYABeAFoAWgBfAF8AXwBfAF8AXwBdAF0AXQBeAF4AXgBZAFgAVgBVAFgAXABdAF0A
VwBTAFQAUwBUAFQAVABSAE0ATABLAEkASgBLAEsASgBHAEIAPwA9AD4APQA9AD0AOwA5
ADcANwA0ADMAMwAzADAAKwArACsALAArACgAJwAoACkAKQAnACgAJwAhACAAIgAjACMA
IQAeAB8AHwAfAB8AHgAdABwAHgAfACIAIwAgAB8AHgAcAB8AIgAmACcAIwAiACIAIQAh
ACEAJQAlACAAIQAkACUAIgAjACIAIQAiACUAJAAlACUAJAAjACMAIwAjACMAIwAkACQA
JAAlACEAIAAfACEAIwAjACIAIgAiACIAIgAiAB8AHQAcABwAHAAcABwAHgAdAB0AHQAZ
ABcAFQAUABkAGgAaABsAHQAeAB4AHwAeABwAGwAaABwAHQAdAB0AHQAdAB0AHwAfABwA
HAAcABwAGwAZABcAFwAWABQAFAATABIAEQARABIAEwATABMAEQARABMAEwAQABAAEAAP
AA4ADAALAAkADQAPAA8ADgAOAA4ADAAPAA8ADgALAAkABwAJAAkACgANAA0ADAAMAAoA
CwALAA4ADAALAAkACQANAA8AFAAbACsAQABUAG4AkQC1ANkA9QAFAQkBAQHvANwAxQCo
AIgAYQAsAPr/4P/j//D//v8IAA0ADQAPAA8ADAAHAAMABwALAAsABQACAP3/+v/8/wAA
AAD9//3//v///wEABQAJAAoADQATABYAFgAYABgAGAAaABoAGgAbABsAHAAaABsAGwAc
ABoAGgAaABkAGwAcABwAHAAdAB4AHgAbAB0AHwAhACEAIQAiACMAIwAmACcAKAAoACUA
JgAlACcAKAAnACcAKAApACoALwAwADAAMAAwADAAMgAzADQAOAA2ADYANwA7ADoAOgA6
ADsAPgA/AEEAQQBBAEMAQwBDAEgASwBNAE0ATQBOAE0AUABRAFEAUQBRAFEAUQBPAE8A
TwBQAFAAUABNAE4ATgBPAE4AUABPAE0ASQBHAEoASwBJAEgARwBEAEIAQgBCAEEAPQA9
ADwAOgA5ADYANQA1ADEALwAuAC0ALQArACkAKQAoACcAJwAnACYAIQAhACEAJQAlACMA
IwAiAA==
         </WaveFormData>
      </LeadData>
      <LeadData>
         <LeadByteCountTotal>10000</LeadByteCountTotal>
         <LeadTimeOffset>0</LeadTimeOffset>
         <LeadSampleCountTotal>5000</LeadSampleCountTotal>
         <LeadAmplitudeUnitsPerBit>4.88</LeadAmplitudeUnitsPerBit>
         <LeadAmplitudeUnits>��V</LeadAmplitudeUnits>
         <LeadHighLimit>2147483647</LeadHighLimit>
         <LeadLowLimit>268435456</LeadLowLimit>
         <LeadID>V5</LeadID>
         <LeadOffsetFirstSample>0</LeadOffsetFirstSample>
         <FirstSampleBaseline>0</FirstSampleBaseline>
         <LeadSampleSize>2</LeadSampleSize>
         <LeadOff>FALSE</LeadOff>
         <BaselineSway>FALSE</BaselineSway>
         <ExcessiveACNoise>FALSE</ExcessiveACNoise>
         <MuscleNoise>TRUE</MuscleNoise>
         <LeadDataCRC32>1012967997</LeadDataCRC32>
         <WaveFormData>
6v/q/+r/6v/u//L/9v/6//v//P/9//7/AAAAAAAAAAACAAIAAgACAAQABAAEAAQABgAG
AAYABgAIAAgACAAIAAgACAAIAAgACAAIAAgACAAJAAoACwAMAAwADAAMAAwADwAQABEA
EgATABQAFQAWABgAGAAYABgAGAAYABgAGAAaABoAGgAaABwAHAAcABwAHwAgACEAIgAm
ACgAKgAsAC8AMAAxADIANAA0ADQANAA0ADQANAA0ADQANAA0ADQANAA0ADQANAAyADIA
MgAyADEAMAAvAC4AKwAqACkAKAAlACQAIwAiAB8AHgAdABwAGgAYABYAFAATABIAEQAQ
AA0ACgAHAAQABAAEAAQABAABAAAA///+//v/+v/5//j/+P/4//j/+P/3//b/9f/0//T/
9P/0//T/8v/y//L/8v/y//L/8v/y//H/8P/v/+7/7//w//H/8v/w//D/8P/w//L/8v/y
//L/8v/y//L/8v/0//T/9P/0//L/8v/y//L/9P/0//T/9P/2//b/9v/2//b/9v/2//b/
9v/2//b/9v/0//T/9P/0//b/9v/2//b/9P/0//T/9P/z//L/8f/w//P/9P/1//b/9P/0
//T/9P/y//L/8v/y//T/9P/0//T/8v/x//D/7//w//H/8//1//P/8//z//P/8//z//P/
8//1//b/9v/2//X/9P/z//H/8v/0//b/+P/4//j/9//2//T/8//y//H/8v/0//X/9v/0
//P/8P/u/+//7//w//H/7//v/+7/7v/s/+n/6//s/+z/7P/s/+z/6v/q/+r/6f/o/+n/
6v/r/+z/7P/u/+z/6f/p/+n/6f/q/+r/6v/q/+z/6//p/+n/7v/2/wAADQAbACwAQwBd
AH0AoADAANIA1gDPAMcAugCiAIEAVQAoAPv/1v/D/8D/vv+//8T/yP/K/87/0P/M/87/
0P/P/87/zv/N/83/y//O/9H/0//T/9L/0P/T/9n/3v/h/+b/6P/r/+//8v/y//H/8v/0
//T/9f/2//r/+//6//v/+v/4//r/+v/6//r/+//7//v/+//5//r/+v/6//n/+f/7//3/
+//7//v/+//6//v/+//7//3//f/9/////v/+////AAAAAAEAAwAFAAUABQAHAAkACgAK
AAoACwAMAA0ADwAQAA8AEAAQABIAFgAXABoAGgAbAB0AHwAiACEAIQAiACMAJgAoACkA
KQAnACgAKAAoACcAJwAmACUAIwAjACQAJAAmACQAIwAhACMAJAAkACIAIAAeABsAGAAY
ABcAFQAVABEADgALAAkACAAGAAYABQAAAP3//P/8//j/9f/0//H/8P/w//D/8f/t/+v/
6f/n/+f/5f/m/+f/5v/l/+T/5P/j/+T/5P/k/+P/4f/g/9//3//d/9z/3P/e/97/3v/e
/+D/4P/g/+H/4v/i/+L/4v/h/9//4f/i/+L/4v/j/+P/4//k/+X/5f/h/9//4//l/+L/
4f/g/9//4f/k/+b/5//m/+b/5v/m/+j/6v/s//D/8f/y//P/9v/0//P/8f/x//P/9P/0
//X/9P/0//T/9P/0//T/9f/1//b/+P/6//3//P/7//r/9//5//n/+f/5//r/+//7//n/
+f///wIAAAD9//z/+//6//z//P/8//z//P/8//3//f/9//3//f/9/wAAAQABAAEAAgAD
AAQABQAHAAcABwAIAAoACgAKAAoACAAHAAcACAAJAAoACgAKAAwADAAMAA0ACgAJAAgA
CAAIAAgACAAHAAQAAgACAAEAAwAFAAcACQAHAAYAAwD/////AAAAAAAAAwAEAAUABgAH
AAcABgAHAAUABQAGAAYACQAIAAgACQAGAAUABQAEAAUABgAHAAcACQALABAAGgAmADMA
QwBaAHUAmQC9ANgA4gDeANIAxQC3AKIAggBfADsAEgDx/+D/3f/e/+T/7//0//L/7v/q
/+r/7v/2//b/8//y//T/9f/z//P/8v/z//X/9//2//T/+f///wIABQAGAAoADQARABYA
GAAbABwAHgAeAB0AHAAeAB0AHgAhACIAIgAgACAAIAAgACAAHwAeAB0AHwAgACAAIAAi
ACMAJgApACYAJQAkACMAJgAnACcAJwAlACUAJQAnACoAKgArACwAKwArACwALQAwADEA
NAA3ADkAOAA3ADcANgA3ADkAOgA9AD4APgBAAEQARQBIAEgARwBJAEsATgBNAE0ATgBP
AE0ATgBOAE0ATwBSAFQAVgBUAFUAVQBVAFMAUwBUAFQAVABSAFEATwBQAFIAUwBSAE8A
TgBMAEoASgBJAEcARwBAADwAOAA1ADcANgA3ADcAMQAtACsAKgApACcAJwAlACEAIAAf
AB8AHAAbABoAGQAWABMAEwATABAADwAOAA4ADQAOAA4ADgAMAAsACwALAAwACwALAAwA
CgAKAAoACgAIAAgACAAJAAwADAAMAAwACQAHAAkACgAKAAoACwALAAsADAANAA0ACwAJ
AA0ADwANAA0ADQANAA0ADgAOAA0ADgAOAA4ADgAOAA4ADgAQAA8ADgANAA4AEAAPAA0A
DQALAAoACAAHAAoACgAKAAoACQAKAAwADQAKAAoACgAKAAoACgAKAAoABwAGAAUABAAG
AAYABwAHAAUABQAFAAUABAAFAAUABQAFAAUABQAFAAUABQAFAAYABAAEAAQABAAEAAMA
AwAEAAQABAADAAIAAQAAAP/////9//3//f/+//z//P/8//v/+P/2//b/9f/1//X/9f/1
//T/9P/y/+//8f/y//L/8v/v/+7/7f/s/+3/7f/s/+3/6//r/+z/7P/t/+r/6P/n/+j/
6f/r/+z/6v/q/+r/6f/l/+P/5P/u//r/AwAPACIAPwBjAIcApgC4AMIAyADBAK8AmAB4
AFUAMQAIAN3/vP+x/67/rv+5/8L/wv/A/8D/vv+8/77/xP/J/8r/zP/J/8H/vf++/7//
w//H/8b/wv/B/8X/yv/N/9D/0P/T/9f/3v/k/+P/5P/m/+b/5P/k/+f/5//n/+n/6f/o
/+f/5v/l/+T/5//n/+f/5//l/+b/5v/m/+f/5//p/+v/6P/n/+b/5f/m/+f/5//n/+j/
6f/q/+3/7P/s/+3/7v/s/+3/7//x/+//7//x//P/+P/6//z////+////AQACAAAAAAD/
/wAAAwAFAAkACgALAA0ADwASABMAEwAUABUAFAAWABcAFwAWABYAFQAUABUAFwAYABkA
GAAXABcAFgAWABQAEwARABEAEgASABAADwAOAAwACgAHAAUAAgABAP///v/9//3//f/6
//n/9//0//H/8P/w/+3/6f/n/+P/4f/g/9//3//e/93/3P/b/9z/2f/Z/9n/2P/X/9b/
1v/V/9b/1v/W/9T/0//T/9P/0P/N/8v/yv/L/8z/zf/O/9H/0v/T/9X/1//Y/9n/2v/V
/9P/1f/W/9P/0v/S/9H/1P/W/9j/2f/V/9P/1//Z/9X/1f/V/9X/2P/a/9v/2//b/9r/
2f/Y/9r/2v/a/9z/2f/Y/9f/2P/Z/9n/2P/Z/9f/2P/Y/9n/2v/a/9r/2v/b/9z/3v/f
/9r/2P/Y/9f/2P/Z/9r/2//c/9r/2v/a/9r/2v/a/9v/2//a/9n/2P/X/9j/2f/Z/9n/
2f/Z/9n/2f/Y/9f/1v/W/9n/2v/b/9z/2v/Z/9n/2v/Z/9r/2v/a/9z/3P/c/93/2//Z
/9f/1v/Z/9r/2//b/9f/1P/T/9H/0f/R/9H/0f/Q/9D/zv/L/83/zv/O/87/zv/O/87/
zv/N/8v/yP/H/8n/yf/K/8r/zP/K/8n/yf/I/8f/x//G/8b/xv/G/8X/y//L/8r/0P/c
/+v//f8UACsASQBrAI4ApACsAKoAoQCPAHoAYABBABsA8P/D/6L/mf+a/5z/n/+i/6D/
nv+g/6L/ov+g/6D/of+m/6b/pf+h/53/nv+j/6X/o/+g/6L/pf+p/6r/q/+w/7L/tf+5
/7z/vv/B/8L/xP/E/8b/xv/J/8n/yP/J/8j/xv/H/8j/yf/K/8n/yf/J/8n/y//M/8z/
zP/M/83/0P/T/9H/0f/R/9H/0v/T/9P/0//R/9H/0f/T/9b/1v/X/9j/2v/b/93/3//f
/9//4f/j/+T/5P/k/+X/5v/n/+n/6v/t/+7/7v/w//L/8//2//b/9//5//v//v//////
AAABAAIABAAFAAUABQAGAAYABgAGAAcABwAHAAkACQAKAAoACAAGAAUAAwADAAQABAAC
AP///v/8//r/+v/5//f/9//2//T/8v/x/+3/6v/p/+f/5f/j/+P/5P/l/+P/4//h/97/
3P/a/9n/2P/X/9b/1f/W/9X/1//Z/9j/1//W/9b/1f/W/9b/1v/U/9P/0//T/9P/0f/Q
/9D/0P/Q/9D/0P/S/9L/0v/T/9L/0v/S/9L/0f/P/9H/0v/V/9b/2P/Z/9v/3P/d/93/
2f/X/9v/3f/b/9v/2//b/9z/3v/f/9//4P/g/+D/4P/i/+L/4v/k/+L/4v/i/+T/5P/j
/+H/4f/f/+D/4P/h/+D/4P/g/+D/3//g/+L/4//i/+L/4v/j/+X/5v/j/+L/4f/g/97/
3v/e/97/4P/g/+H/4f/f/9//3//f/+L/4//j/+P/4v/h/+D/3//i/+P/5P/m/+b/5v/m
/+b/5v/l/+X/5v/l/+b/5v/m/+P/4v/h/+H/4//j/+P/5P/k/+T/5P/j/+D/3v/e/93/
3f/d/93/3f/b/9r/1//T/9b/2P/Z/9r/2P/Y/9j/2P/Y/9f/1f/V/9P/0//U/9T/2P/W
/9X/1f/T/9P/1P/U/9b/1v/W/9X/1f/T/9T/2v/k//H/AwAUACkARwBnAIYAogC2AL4A
vQC1AKYAjABrAEcAGgDp/8L/rf+m/6T/pf+s/7L/rv+u/7D/sv+0/7b/uf+6/7r/uf+5
/7n/uP+1/7P/tf+2/7j/u/+9/77/w//K/9D/0//X/9r/3P/f/+D/4v/i/+H/4P/i/+H/
4//l/+X/5P/m/+b/5v/m/+f/5//n/+f/5f/m/+b/5v/l/+X/5//p/+n/6f/p/+n/6v/r
/+v/6//t/+3/7f/v/+//7v/u/+7/8P/x//P/9f/1//X/9//5//v/+v/5//n//P/9////
AAD//wAAAAACAAIAAwAGAAYACAALAA4AEgAVABUAFgAXABYAGAAZABkAGwAcABwAHAAe
AB8AHwAfAB8AHwAgACAAIgAgAB8AHQAdAB4AHgAcAB0AHAAaABgAFAATABEAEQAPAA4A
DQANAAoABgAEAAEAAAD9//z//P/4//X/9P/x/+//7v/t/+3/7v/t/+z/6//o/+X/5f/l
/+P/4f/f/97/4P/i/+P/5P/i/+H/4f/h/+H/3//e/97/3v/e/97/3v/c/9z/3P/d/97/
3v/e/97/2//Z/9v/3P/a/9r/2//b/9v/3P/d/93/2//Z/93/3//f/9//3//f/+D/4v/j
/+P/5P/k/+T/5P/i/+L/4v/k/+b/5v/m/+j/5v/l/+P/4//k/+b/5//p/+r/6v/q/+r/
6P/o/+n/6f/o/+j/6P/p/+n/5//o/+j/6P/o/+j/6P/o/+j/6P/o/+j/6f/p/+v/6//r
/+v/6v/r/+v/6//t/+3/7f/t/+3/7f/t/+7/7v/u/+7/7v/u/+3/7f/u/+//8P/w//D/
7//u/+3/7f/v/+//7//w/+7/7v/u/+3/6//q/+v/6//q/+n/6P/n/+b/5v/k/+H/5P/m
/+f/6P/n/+b/5f/k/+X/5f/k/+X/5f/l/+b/5v/q/+j/5//n/+n/6f/q/+r/6P/o/+j/
5//p/+v/7v/4/wQAEQAhADYAUwB1AJkAtgDGAMwAygDBALEAnACCAFkALQAAANn/xP+/
/7z/vP/D/8j/yP/I/8z/zv/O/8z/zP/L/8z/zP/L/8//0//U/9H/0f/R/9L/0v/V/93/
5P/p/+z/7v/v//H/9v/4//f/+P/6//r/+//8/wAAAQADAAUABQAEAAQABAAEAAQAAwAD
AAMAAwAEAAYABwAIAAkACQALAA0ADQANAA0ADQALAAsACgAJAAwADQAOABEAEQAQABAA
EAASABMAFQAXABUAFQAXABkAGgAaABoAGwAcAB0AHwAgACQAJgAnACoAKwArAC0ALAAv
ADEAMwA2ADkAOQA6ADsAPQBAAEIAQwBDAEQARABEAEIAQwBDAEMAQwBDAEQARABEAEIA
QQA/AD0APgA+ADwAPQA8ADoAOAA2ADUAMwAzADAALgAsACsAKgAoACgAJwAjAB8AHQAc
ABwAGQAYABUAFQAUABMAEwAQAA8ADgANAA4ACwALAAsADAALAAoACgAIAAgABwAGAAkA
CQAKAAsACwAJAAgACAAIAAgACAAIAAYABgAGAAcACAAIAAgACAADAAEAAwAEAAYACAAL
AA0ADAAMAAwACwALAAkADQAPAAwACwAKAAkADAAOAA8ADwAQABAAEAAQAA4ADgAOABAA
EAAQABAAEgASABEADwAPABIAFAAVABcAFQAUABMAEgASABIAEwATABQAFAAUABUAEwAT
ABMAEQARABYAFgAWABYAFgAUABQAFAAUABIAEgATABMAEQARABEAEQAUABUAFQAVABYA
FwAYABkAGAAXABYAFgAXABgAGQAaABgAFwAXABgAGAAYABcAFgAVABQAEwATABUAFQAV
ABYAFgAWABYAFQAQAA4ADgANAA4ADwAQABEADgAOAAwACQANAA4ADgAOAA4ADgAOAA4A
DQALAAgABwAJAAkACgAKAAsACAAGAAUABwAHAAgACAAIAAgACAAHAAUABQAIAA4AGgAr
ADsAUABtAI8AsQDQAOAA4ADaAM8AwQCuAI4AZwBBABoA9//g/9X/1P/W/9v/4v/o/+z/
6v/m/+T/5v/q/+v/6v/k/+H/4//r/+7/6//r/+f/4v/m//H/9f/y/+3/7v/y//v/AQAG
AAgACAAIAAkACAAJAAoADgAPAAwADQAMAAoADQAOAA8AEAAQAA8ADgANAA0ADgAOAA4A
DQANAA8AEQATABMAEwATABYAFwAXABcAFAATABIAEwAXABgAGgAcABkAGQAaABsAHQAd
AB8AIQAkACQAJAAlACQAJQAnACgAKQAqACoALAAuAC8AMgAyADEAMwA1ADgAOQA5ADoA
OwA6ADwAPQA9AD0APgA+AD4APgA/AD8APwBBAEEAQgBCAEIAQAA/AD0APAA8ADsAOAA3
ADYANAAyADIAMQAvAC8ALQAsACsAKwAmACIAIAAdABsAGQAZABoAGgAXABYAEwAQAA4A
DAALAAwACwAKAAkACAAFAAUABQACAAEAAAAAAAEAAgACAAIAAAD///////8BAP///v/+
/wAAAAAAAAAAAAAAAAAAAQAAAAAAAAAAAP7//f8AAAIABAAEAAUABQAHAAgACQAJAAcA
BQAJAAsABwAHAAcABwAGAAgACQAJAAwADAAMAAwACwAKAAkACgAIAAgACAAKAAsACwAK
AAsACQAKAAoACwAMAAwADAAMAAgACAAJAAkABgAGAAYABQAGAAgACAAIAAgACAAIAAgA
CAAGAAYABwAHAAUABQAFAAUACAAJAAkACQAJAAkACQAJAAkACQAJAAoACAAIAAgACAAG
AAUABQAGAAcACAAIAAgABgAEAAIAAQADAAMAAwAEAAIAAgACAAEA/v/8//z/+//5//n/
+f/5//j/+P/2//P/8//0//T/9P/0//T/9P/0//T/8//x//H/8f/x//L/8v/0//L/8f/x
/+//7//w//D/8f/y//P/8//z//X/+v8EABIAJQA/AF4AfwCjAMUA2gDgAOAA2ADJALMA
lAByAEkAGQDs/8//xv/H/8j/zP/R/9T/0v/Q/9L/1v/W/9b/1v/X/9j/2P/Z/9X/0f/U
/9f/1f/X/9r/3P/d/9//4P/l/+z/8v/1//n//P/8//3//v8AAAAAAgACAAUABQAFAAcA
BwAGAAQABAAEAAQABgAHAAgACQALAAwADAAMAAoACQAKAAsADQANAA0ADQANAA0ADAAL
AA0ADQANAA8AEgASABMAFAASABMAFQAXABkAGQAbAB0AHwAeAB0AHQAeAB8AIQAiACUA
JgAmACgAKAApACwALAAtAC8AMQA0ADMAMwA0ADUAOAA6ADsAOwA9AD4APgA+AD0APQA8
ADsAOQA5ADoAOgA8ADoAOQA3ADUANgA2ADQAMQAwAC4ALAAqACkAJwAnACQAIgAgAB8A
GwAYABcAFQASAA8ADgAOAA4ACwAKAAcABQAEAAMAAwACAAEAAAD///3/+f/4//f/9P/z
//L/8v/y//L/8f/w//L/8f/x//H/8f/v/+7/7v/s/+z/7P/s/+r/6v/q/+v/7P/s/+z/
7P/q/+n/7P/u/+7/7v/v/+//7P/s/+z/6//q/+n/7v/x/+//7//v/+//8P/y//P/8//z
//L/8f/w//L/8v/y//T/8//y//H/8v/2//n/+////wAAAgADAAUABAAEAAQABAACAAIA
AwADAAEAAAD///////8BAAAA/f/8//v/+v/7//z//f/+//z//P/9//3////////////+
//////////3//f/9//3//v///wAAAgAAAAAAAAAAAP7//f/9//7//f/+//7//v////7/
/f/9/////////wAA///+//3/+//2//T/9P/z//T/9f/2//f/9P/0//L/7//z//T/9P/0
//T/9P/0//T/8f/v/+z/6//s/+3/7//w//L/8P/v/+//8f/x//L/8v/x//D/7//t/+3/
7//0//r/BAAPAB8ANABPAHEAlQC2AMwA1gDYANEAwwCwAJIAbQBDABQA5//I/7//vP+8
/8X/zP/M/8z/zP/O/87/0P/O/8v/zP/O/8v/y//P/9D/z//N/83/zv/S/9P/0//Y/9//
6P/s/+3/7//y//L/8f/y//T/9P/2//b/+f/5//j/+f/4//b/9v/2//b/9v/5//n/+f/5
//b/9v/1//T/9v/3//r//f/8//v/+v/5//j/+f/5//n/+//7//v//f/9//z//P/8//3/
//8CAAUABAADAAQABQAHAAYABQAFAAcACQAMAA4ADgAOAA0ADgASABMAFgAWABYAFwAY
ABoAHQAdAB4AHwAgACIAIwAjACEAIgAiACIAJAAlACUAJQAlACUAJgAmACUAIgAgAB0A
HgAgACEAIAAdABwAGgAYABcAFwAWABcAEQAOAAsACQAJAAYABQADAP7/+//6//r/9v/z
//L/7//u/+7/7v/v/+7/7f/s/+v/6v/n/+f/5//k/+P/4v/i/+L/4v/h/+D/4v/h/+H/
4f/i/+H/4f/i/+H/4P/f/97/4P/g/+D/4f/f/97/3f/c/93/3f/h/+T/4//i/+L/4f/g
/+D/4P/f/97/3f/i/+X/4f/h/+H/4f/g/+L/4//j/+L/4v/i/+L/4v/i/+L/5P/k/+T/
5P/m/+b/5f/j/+P/4f/i/+L/4//j/+L/4f/g/97/3v/f/9//4P/g/+D/4f/h/+H/4f/f
/+H/3//h/+T/4v/i/+L/4v/h/+D/3//e/9z/3P/d/93/4P/h/+L/4//i/+P/4//j/+P/
4//j/+P/5f/l/+X/5v/j/+L/4f/g/+D/3//f/+D/4v/k/+X/5v/l/+T/4//j/+P/4//j
/+T/5f/m/+f/5//i/+D/4P/f/93/3f/d/93/3v/e/9z/2f/d/97/3v/e/97/3v/e/97/
3v/d/9v/2//e/9//4f/i/+T/4v/h/+H/4//j/+T/5P/i/+L/4v/h/+X/5//q//L//v8P
AB8ANgBTAHUAlQCuAL4AwgC8AK8AnwCKAGwASQAjAPj/1f/E/8H/wP/E/83/1P/U/9L/
0v/S/9L/0P/Q/9X/1v/a/9v/2f/Z/9r/1//V/9P/2P/a/93/3//k/+n/7v/y//f/+//8
//7/AQACAAQABAADAAIABAADAAQABwAIAAgABgAGAAYABgAJAAkACQAJAAwADgAPABAA
DQANAA8AEQATABMAEwATABMAEwASABEAEgATABQAFwAXABYAFgAWABgAGwAfACMAIgAh
ACIAIwAoACgAKAApACwALQAvADAAMAAwAC8AMAAzADUAOQA6ADsAPQA/AEIAQwBDAEQA
RQBGAEgASQBJAEcASABIAEgASQBLAEwATQBOAE8AUQBSAFEATgBMAEkASwBMAEwASgBJ
AEgARgBEAEMAQwBCAEMAQAA+ADwAOwA4ADQAMgAvACwAKQAoACgAJwAlACUAIwAfAB4A
HQAdABwAGwAaABkAGQAXABgAGQAWABUAFAAUABcAGAAYABgAFwAVABQAEwARAA8ADgAO
ABAAEAAQABAAEwAUABUAFwAXABYAFQAUABMAEQATABQAEgASABMAEwARABIAEwATABIA
EQAWABkAGQAZABkAGQAXABgAGAAXABYAFgAWABYAGAAYABgAGgAcABwAHAAeAB4AHQAb
ABsAGAAYABcAFwAaABoAGgAaABYAFgAXABcAGQAaABsAHQAbABoAGQAYABcAFgAWABYA
FgAWABQAFAAVABUAFgAXABgAGQAaABsAGwAbABsAGwAbABsAGQAXABUAFAAVABYAFwAY
ABgAFwAXABgAGwAcABwAHAAZABgAFwAXABgAGQAaABwAGgAYABYAEwATABIAEwATABEA
EQARABEAEgASABAADQANAA4ADgAOAA4ADgAOAA4AEAAPAA0ADQAMAAsACwAKAA4ADAAL
AAsACwALAAwADAAOAA4ADgANAAMABQAOABgAIAAtADsAUABrAIcApwDIAOAA6gDmANcA
wwCyAJYAdQBTACoAAQDk/9n/2v/e/+X/7v/w/+z/6P/o/+r/7v/w/+//8v/y//H/8f/x
//L/8f/v//H/9P/2//P/8f/y//X//P8AAAMABQAKAAwAEAASABUAFgAUABQAFwAXABUA
FwAXABYAGAAYABgAGAAXABcAFwAXABkAGgAaABoAGwAbAB0AHwAfAB8AHwAfAB8AHwAe
AB0AHwAfAB8AIQAkACQAJQAmACYAJwApACsAKwArAC0ALwAyADIAMgAzADMAMwA0ADQA
OAA6ADsAPgA+AD8AQgBCAEMARQBHAEoASgBJAEkASQBLAE4AUABRAFEAUgBSAFIAUgBT
AFMAUwBSAFEAUQBQAFIAUABPAE0ATABMAEsASABIAEgARwBGAEQAQwBBAEEAPgA8ADoA
OQA0ADAALgArACkAJwAnACgAKAAlACQAIQAdABwAGwAbABoAGQAYABcAFgATABMAEwAQ
AA8ADgAOAA4ADgANAAwADgANAA0ADQANAAsACgAKAAkACAAHAAYACQAKAAsADQALAAoA
CQAIAAcABQAHAAgACQAKAAwADQAJAAgABwAFAAcABwANABEADAALAAoACQAIAAoACwAL
AAoACgAKAAoACQAIAAcACAAJAAoACwAOAA4ADQALAAsACQAKAAoACwAJAAgABwAGAAYA
BgAHAAcABAAEAAQABAAEAAQAAgACAAIAAgAEAAQABQAFAAMAAQD///3///8BAAIAAwAB
AP///f/7//7///8AAAIAAgACAAIAAgABAP///v/+////AAAAAAAA///+//3//f/9//3/
/f/+//3//P/7//n/+P/2//b/9f/2//f/+P/5//X/9P/x/+3/7//w//D/8P/y//L/8v/y
//T/8//x//H/7//v//D/8P/x/+7/7P/r/+z/7f/v//D/7//u/+3/6//x//H/8v/2//7/
DQAdACwAQQBjAIsAsADOANoA1gDNAL8ArgCYAHkAUQAkAPX/0P/F/8T/wP/B/87/1v/U
/9L/0P/M/8r/yv/L/87/zP/J/8f/yf/K/83/z//N/8z/0P/V/9n/2v/X/9T/2P/h/+n/
7v/w//P/9P/2//b/9P/0//f/9//5//v/+//6//r/+v/6//r/+v/5//j/9//5//z//v8A
AP3//f///wEAAQABAAEAAQADAAUABgAHAAYABQAEAAUACQAKAAwADgAMAA0ADwARABQA
FQAYABsAHQAcABsAGwAdAB8AIgAkACcAKAAoACoAKgArAC4ALgAvADEAMwA2ADkAOQA6
ADsAPAA+AD8APwBAAEIAQwBEAEIAQwBDAEMARQBFAEYARgBFAEIAQAA9AEAAQgBDAEIA
PwA+ADwAOgA4ADcANQA1ADQAMgAwAC8ALQAqACkAJwAmACMAIgAiACAAHQAcABkAFQAU
ABMAEwASABEAEAAPAA4ACwALAAsACwALAAsADAAMAAwACwAKAAgABwAHAAcACgAJAAkA
CgAJAAgABwAGAAYABgAGAAcACgAKAAoACgAJAAcACQAKAAwADAANAA0ADQAOAA8ADwAO
AA0AEgAVABMAEwATABMAEwAUABQAEwAWABYAFgAWABQAFAAUABYAFwAYABkAHAAeAB0A
GwAbABgAGAAXABcAGwAcAB0AHgAcABwAHQAdABwAGgAaABoAGgAaABoAGAAYABgAGAAW
ABYAFwAXABkAGwAdAB8AHgAfAB8AHwAdAB0AHQAdAB0AHQAdAB4AHgAeAB4AHgAfAB8A
IAAiACUAKAAqACwALAAsACwALQArACsAKwAsAC0ALgAvAC8ALAAqACoAKQApACkAKQAp
ACYAJgAkACEAJQAmACYAJgAnACgAKQAqACoAKQAnACcAJgAlACUAJAAnACYAJgAnACcA
JwAoACgAKAAoACgAJwAnACkALgA0AEAAUwBjAHoAmwC7ANsA/AAOARIBEAEHAfcA3gC8
AJcAawA8ABcABAD9//j/+P///wYABgAGAAgABgAEAAQACAALAAwACAAHAAMAAQAEAAsA
CwAJAAoADAANAA8AFAAZABoAHgAlACkAKgAsACsALAAuAC4ALgAuADEAMQAzADUANQA0
ADIAMgAyADIAMwAzADMAMwAzADQANAA0ADMAMwA1ADcAOQA5ADkAOQA8AD0APQA9ADsA
OwA7AD0APgA+AD8AQABAAEEAQwBFAEUARQBHAEkASgBKAEoASwBOAE8AUQBSAFMAVABU
AFYAVgBXAFoAWgBZAFsAXQBgAGQAZQBnAGkAagBsAG0AbQBtAG4AbgBuAG0AbQBsAGsA
bQBtAG4AbgBwAG4AbQBrAGkAagBqAGgAaQBoAGYAZABhAF8AXABbAFoAWABWAFUAUQBO
AE0ASwBIAEUARABEAEIAPwA+ADsAOQA4ADcANwA2ADUANAAzADAALQAtAC0ALwAvAC8A
MAAxAA==
         </WaveFormData>
      </LeadData>
      <LeadData>
         <LeadByteCountTotal>10000</LeadByteCountTotal>
         <LeadTimeOffset>0</LeadTimeOffset>
         <LeadSampleCountTotal>5000</LeadSampleCountTotal>
         <LeadAmplitudeUnitsPerBit>4.88</LeadAmplitudeUnitsPerBit>
         <LeadAmplitudeUnits>��V</LeadAmplitudeUnits>
         <LeadHighLimit>2147483647</LeadHighLimit>
         <LeadLowLimit>268435456</LeadLowLimit>
         <LeadID>V6</LeadID>
         <LeadOffsetFirstSample>0</LeadOffsetFirstSample>
         <FirstSampleBaseline>0</FirstSampleBaseline>
         <LeadSampleSize>2</LeadSampleSize>
         <LeadOff>FALSE</LeadOff>
         <BaselineSway>FALSE</BaselineSway>
         <ExcessiveACNoise>FALSE</ExcessiveACNoise>
         <MuscleNoise>TRUE</MuscleNoise>
         <LeadDataCRC32>4135476225</LeadDataCRC32>
         <WaveFormData>
8v/y//L/8v/0//b/+P/6//z//P/8//z/+v/6//r/+v/6//r/+v/6//z//P/8//z//v/+
//7//v/8//z//P/8//z//P/8//z//P/8//z//P/+//7//v/+/wAAAAAAAAAAAQACAAMA
BAAFAAYABwAIAAoADAAOABAAFQAYABsAHgAhACIAIwAkACIAIgAiACIAJQAmACcAKAAs
AC4AMAAyADUANgA3ADgAOgA6ADoAOgA8ADwAPAA8AD4APgA+AD4AQABAAEAAQAA+AD4A
PgA+ADsAOgA5ADgANgA0ADIAMAArACgAJQAiAB4AHAAaABgAFAASABAADgALAAoACQAI
AAUAAgD///z//P/8//z//P/6//j/9v/0//H/8P/v/+7/8P/w//D/8P/u/+7/7v/u/+7/
7v/u/+7/7f/s/+v/6v/q/+r/6v/q/+n/6P/n/+b/5//o/+n/6v/o/+j/6P/o/+n/6v/r
/+z/7v/u/+7/7v/v//D/8f/y//D/8P/w//D/8v/y//L/8v/y//L/8v/y//L/8v/y//L/
9P/0//T/9P/y//L/8v/y//T/9P/0//T/8v/y//L/8v/x//D/7//u/+//8P/x//L/8P/w
//D/8P/u/+7/7v/u/+//8P/x//L/8f/x//D/7v/t//H/9P/1//P/8//y//L/8//z//L/
8v/0//X/9v/2//X/9P/z//D/8f/y//T/+P/4//j/+P/4//b/9P/z//L/8//0//X/9v/2
//T/8//v//H/8f/w//D/7v/t/+z/6//o/+f/5//p/+n/5//n/+j/5v/m/+b/4v/l/+f/
6P/p/+j/6P/o/+f/5v/m/+b/5v/n/+j/6P/o/+r/6P/m/+b/7P/y//f/AQAKABMAIQAy
AEYAXQB0AIQAhwCDAH4AegBsAFcAOgAaAAAA6P/W/9D/yf/B/8P/x//J/8v/y//J/8r/
zP/L/8v/y//M/8r/yf/N/9H/0//S/9D/zv/R/9b/2//e/+P/5f/o/+r/7//w/+7/7v/u
/+//9f/3//r/+//8//3//v///wIAAwAEAAYACQAKAAkADAALAAsACwAKAAsADQAOABMA
EwATABIAEAAQABAAEgAQAA8AEQAVAB0AHwAdABoAFQAWABcAGwAfAB8AHQAdAB4AIQAh
ACEAIQAjACQAJAAmACUAJwAnACkAKgAqAC0ALgAuADAAMQAyADYANgA2ADgAPQBAAEEA
RABKAFAAVgBcAF4AYQBkAGcAaQBpAGkAaQBpAGgAZwBoAGsAawBqAGkAZwBmAGMAYABf
AF8AXwBdAFoAWQBYAFQAUwBQAFAAUQBOAEwASgBJAEYAQwBBAD8AQQBBAEIAQwA+ADoA
OAA1ADcANwA3ADgANwA2ADYANgA1ADYANgA2ADQANAA0ADMAMQAwAC8ALQAxADEAMQAx
AC8ALwAvAC8ALgAuAC4ALQArACoAKwAqACwALAArACsAKwArAC0ALQAqACgAJwAnACUA
IgAiACIAJgArAC0ALgAqACkAKQAoACcAKAAqACwALAAsACwALgAvAC4AKwAnACIAIAAe
ABwAGgAXABYAFgAUABYAFQARABMAFQAYABsAGQAYABYAFAAXABYAFgAXABgAGAAZABsA
HAAgACAAGgAXABYAFQAUABcAGAAZABoAGgAaABoAGwAbABoAGAAbAB4AHwAgACEAIQAi
ACQAJQAkACQAJAAlACgAKgAsAC4ALQAqACkAKAApACwALAAsADAAMgAzADQAMQAuACsA
KAAoACgAKAAmACcAJQAnACkAJgAmACYAJQAiAB8AHAAZABYAFwAWABMAFgAYABkAGgAY
ABQAFAAVABUAFQAWABYAFgAVABQAFAARAA4ADAAKAAgACAAIAAgADgAQABQAHAAhACMA
LAA7AE8AZgCAAJMAmACUAJMAjQCIAH4AbABTADYAGAACAPT/6v/g/9//5f/p/+f/5f/l
/+H/4f/k/+L/3f/X/9X/1P/U/9H/z//R/9P/0P/M/87/1f/a/93/3P/f/+H/4v/k/+n/
7P/s/+z/7P/t/+7/7f/t/+v/7f/t/+3/7f/s/+v/6v/q/+n/6P/l/+b/6f/p/+n/6P/r
/+3/7v/z//P/8//y//D/8P/w//L/8P/t/+3/7//1//b/9f/z/+//7//v//L/9f/3//f/
+f/8//z/+//6//n//f/+//7/AAADAAUABQAHAAoACgANAA4ADQAOAA4ADgAOAA4ADgAQ
AA8AEAAPABAAEwAUABUAFgAXABkAGwAdABsAGwAbABsAGgAYABYAFgAYABkAGQAZABYA
FgAUABIADwAPAA8ADQAHAAUAAwD+//3//P/+/wEA/v/8//r/+f/6//f/9f/z//L/8f/x
//H/8v/w//D/7//r/+n/5//m/+P/4v/i/+L/5P/m/+f/6P/m/+b/5v/l/+f/5v/l/+P/
4//j/+P/4//h/+H/4f/h/+P/5P/l/+X/4v/i/+T/5P/k/+T/4//j/+T/5f/o/+n/6f/o
/+j/6f/p/+j/6v/s/+n/6//q/+j/6f/p/+r/6v/o/+j/6f/q/+v/7P/t//D/8v/w/+z/
5//i/+L/4v/i/+L/4f/i/+T/6P/u//H/8f/u/+n/6f/q/+j/6P/o/+j/5P/i/+D/3v/i
/+T/5v/p/+n/6P/m/+n/5//l/+P/4f/i/+L/4//j/+T/5P/k/+X/6P/o/+j/6P/m/+T/
5P/k/+X/6P/o/+j/6P/o/+f/5v/o/+j/6P/o/+j/6P/o/+b/5P/f/97/3f/d/97/3//f
/+H/4f/h/+H/3//h/+H/3//e/97/3f/c/97/2v/a/9v/2//b/9z/3P/c/9v/2v/a/9z/
3v/h/+T/4//i/+H/4P/k/+T/5v/u//X/9//6/wcAGwA0AE4AZQB4AIQAiQCHAH4AcABg
AEsAMgASAPL/2P/G/7z/u//D/8n/yf/J/8n/x//F/8b/zP/T/9f/1f/O/8j/x//L/9H/
1//Y/9j/0v/T/9r/4f/i/+H/3f/c/+L/7f/2//b/9v/2//f/+P/3//f/9f/0//P/8v/x
/+//7//v//D/8//0//P/9v/3//f/9//2//T/9f/1//n/+f/3//T/8P/x//L/9f/0//P/
9f/5/wEABAADAAEA/f/7//v//v8BAP7/+f/2//T//P8BAAYACwALAAoACAAIAAYABwAG
AAcACgAKAA0ADgARABQAFgAYABoAGgAaABwAHQAeAB0AHgAcABoAGAAWABgAGwAeACEA
IAAfAB4AHQAcABoAGAAYABcAFwAWABUAFQAWABUAFAAPAA0ACwAHAAkACwANAAwABgAC
AAEAAQABAAAA//////v/9f/w/+v/7f/v//L/9f/x/+7/7f/r/+3/7f/t/+7/7P/q/+n/
6P/q/+z/7f/u/+z/7P/s/+v/5//i/93/1//c/9//4v/l/+b/5//o/+n/7P/u//D/8f/t
/+z/7f/s/+n/6P/m/+X/5//p/+3/7//t/+z/7P/t/+z/6v/r/+z/7f/x//L/8v/w/+//
7//u//D/8v/1//j/9f/0//P/9P/2//b/9P/x/+7/7v/u/+7/7v/t/+7/8P/w//L/8f/t
/+b/5f/n/+f/5v/n/+j/6f/q/+f/5v/l/+T/5//o/+n/6//p/+b/4v/j/+X/5f/l/+X/
5f/m/+j/6f/k/+L/4P/f/+L/5P/m/+j/5//k/+P/4v/h/+T/5P/k/+b/6P/p/+r/6P/m
/+T/4v/k/+b/6P/o/+b/4f/g/9//4P/g/+D/3//g/9//3v/d/9v/3f/d/9v/3v/g/+H/
4v/h/9z/2//b/9z/3f/f/+D/4v/h/+D/4P/f/97/3v/e/97/3v/e/97/6P/o/+b/6P/z
//3/CAAXACkAPABUAG0AfgCEAIUAgQB6AHAAYABNADIAFAD2/+D/1P/M/8f/x//L/8v/
yf/J/8f/yf/O/9D/0f/X/9n/2P/U/9X/3//l/+f/5P/k/+b/5//o/+v/7v/x//P/9v/8
/wEAAgAEAAQABAAFAAYABQAFAAMAAAD///7//f/9//3//f/+//v/+v/3//j/+f/5//n/
+P/4//n/+f/9//z/+//5//b/+P/4//r/+P/0//X/+P///wAA///9//n/9//3//r//f/7
//n/+f/6//v/+//7//v/+//8//z//v/9//////8BAAQABAAHAAgADAAOAA8AEAASABIA
EgAUABYAGAAYABoAGgAaABoAGgAeACEAJAAnACkAKQApACkAKQAoACcAKAApACkAKAAn
ACQAJAAiACAAGwAbABsAGQAXABcAFwAUABUAFgAaAB8AHwAgACEAIwAjACEAIAAfABsA
GQAYABcAFgAUABQAEwAVABUAFQAWABMAEgASABIAEwAUABQAFAASABIAEgARABEAEAAP
AA0AEAARABIAEwAUABUAFgAXABgAGAAYABcAFgAWABgAGAAbABwAHAAdABsAGwAdAB0A
GwAaABoAGwAaABgAGQAaABoAHQAdABwAGAAXABcAFgAXABgAGgAcABoAGgAaABwAHwAe
ABsAFwAVABYAFwAYABoAGQAaABwAGwAeAB4AGwAaABkAGQAZAB8AHgAbABoAGQAYABcA
FgAVABQAFgAWABYAFwAVABQAEgAVABcAFwAXABcAFAAUABUAFQAWABYAFgAXABgAGAAY
ABgAGgAYABgAGAAXABoAGgAaABkAGAAWABQAFAAUABQAFAAWABYAFgAUABEADQANAA0A
DAAMAAwACwAJAAcABQADAAUABwAHAAUAAwAEAAQABAAEAAAAAAABAP////8AAAAAAQAB
AAEAAgABAAAAAAAAAAAAAAAAAAAAAAAAAAAABAAJABEAJgA5AEsAYAB0AIUAmgCoAK0A
rwCuAKYAlgB/AGYARgAkAAgA+P/s/+H/3f/f/+H/3//b/9v/3f/e/+L/4//j/+P/5P/i
/+P/4f/f/93/3P/c/97/4//k/+f/7P/x//X/+P/+//3/AAABAAIAAwAFAAUABQAGAAUA
BgAHAAgACQAJAAkACQAKAAwADAAKAAwACwALAAsACgAJAAkACAALAA0ADQAMAAoADAAM
AA4ADAAIAAkADAATABQAEwARAA0ADgAPABMAFwAYABcAGAAaABsAGwAbABsAHwAgACAA
IgAhACMAIwAlACQAJAAnACgAKwAuADAAMgA0ADQANAA2ADcAOAA3ADgAOgA6ADoAOgA6
ADsAPAA9AD0APQA9AD0APQA8ADsAPAA7ADsAOgA5ADoAOgA4ADYAMQAxADEALwAvAC8A
LwAsACgAJAAjACMAHwAeAB0AHQAaABcAFQATABQAEwATABMAFAASABIAEQAOAA0ADAAM
AAkACAAIAAgACwAMAAwADAAKAAoACgAJAAsACgAJAAcABwAHAAcABwAFAAUABQAFAAYA
BgAGAAUABAAEAAYABgAGAAYABQAFAAcABwAJAAkACQAIAAgACQAIAAYABwAIAAgACwAL
AAoACgAJAAkACAAEAAQABQAGAAcACAAJAAwADgAMAAgAAwAEAAYACAAKAAsACQAJAAoA
CgAMAAsABwAHAAcACAAJAAsACAAIAAgACAAIAAgACAAIAAgACAAIAAgACAAJAAkACAAG
AAkACQAJAAkACQAIAAgACQAJAAkACgALAA0ADgAOAA4ADgAMAAoACgAKAAkADAAMAAwA
DgAOAA0ADAAMAAwADAAMAAwADAAMAAoADAAJAAoACwAJAAgABwAFAAYABQAEAAMABAAH
AAgABwAGAAYABQAEAAcABAAFAAcABQAFAAYABgAGAAUABAAEAAYABgAHAAgABwAGAAUA
BAAIAAoADAASABcAHQAmADMARQBaAHQAiQCWAJwAnQCZAJAAhAB0AFsAPgAiAAgA9v/s
/+T/4f/j/+X/4f/h/+P/5f/l/+T/4P/f/+H/4//m/+z/7//v/+v/5//o/+j/6P/r//T/
+//+///////+//7/AwAGAAQABAAEAAUACAAJAAsACwAMAA0ADgAPAA4ADQAMAAwACgAK
AAgACgALAAsACwAKAAwADQANABEAEQARABAADgANAAwADQAKAAgACwAQABkAGgAXABMA
DQAOABEAFwAdABwAGQAYABgAGgAZABgAFwAbABwAHAAeACMAJwApAC0ALAAqACsAKgAu
ADAAMQAyADQANAA0ADYAOgA8ADwAPgA7ADoAOQA4ADkAOwA9AD8APwA/AD8APwA9ADoA
NwA2ADUANQA0ADMANAA0ADIAMAArACsAKwApACUAJQAlACIAIAAcABsAGwAWABIADgAL
AAgABQADAAEAAwADAAQABQAEAAIAAgABAP7//f/8//z/+f/4//j/+P/2//b/9f/0//b/
9v/2//X/9f/0//P/8f/1//X/9f/1//P/8//z//P/8f/w/+//7f/r/+r/6//q/+z/7v/v
//H/8P/v//D/7//v/+7/7v/v/+z/6P/n/+b/6v/v//H/8v/y//H/8f/w/+v/6v/q/+r/
6v/q/+r/7P/t/+z/6f/l/+b/6v/u//L/7v/r/+r/6v/p/+r/6P/j/+L/4//l/+f/5//o
/+j/6P/q/+7/7P/s/+z/7P/q/+r/6v/q/+n/6P/n/+f/5v/k/+H/4//o/+n/6v/r/+v/
7P/u/+//7P/s/+z/7f/w//D/8P/w/+//7P/r/+r/6f/s/+z/7P/u/+7/7f/s/+z/7P/s
/+z/7v/u/+7/7P/r/+f/5//n/+j/6P/o/+f/5v/l/+T/4//l/+f/5//l/+f/6P/o/+j/
5v/g/97/3f/i/+X/6f/s/+n/5//l/+T/4v/i/+P/5P/i/+L/4v/i/9z/3P/g/+b/8f/7
/wQAEwApAD4AVgBtAHoAfAB5AHUAcgBoAFYAOQAeAAIA6v/W/8j/uv+3/73/xf/J/8n/
yf/H/8f/yv/M/8n/xf+9/7r/wv/P/9P/0f/P/8r/xP/I/9P/1P/R/9D/0f/V/97/5P/p
/+j/5v/m/+b/5//s/+3/7//v/+3/7f/t/+3/8P/x//L/9P/y//D/7P/s/+3/7f/t/+z/
7f/v//D/9f/6//v/+//6//j/+P/6//j/8f/x//P/+f/9//3//P/5//f/9//6//3/AAD/
/wAAAgADAAMAAwADAAYACAAJAAwACgALAAoACwAOABAAFQAYABkAGgAaABoAGgAaABoA
HAAdAB4AHQAeACAAIAAgACAAIQAjACUAJwAnACcAJwAnACgAJgAkACQAIwAjACIAIQAe
AB4AHAAaABUAFQAVABMAEgATABQAEgANAAgABgAFAAQABAAEAAUABAABAP///f/7//n/
+P/3//j/9v/2//X/9P/z//L/8v/w/+7/7f/s/+7/8P/x//L/8f/w/+//7f/u/+7/7v/t
/+//7//v/+//7f/t/+3/7f/u/+7/7v/t/+z/7P/u/+7/8P/w/+//7//w//H/9P/1//T/
9P/1//f/9//0//T/9P/0//f/9//2//f/9//4//j/9P/0//X/9v/2//b/9v/4//z//P/6
//f/9v/2//b/9v/2//X/9v/4//f/+P/2//H/8P/x//H/7//y//X/9v/3//j/9v/2//b/
9v/0//T/9P/1//X/9P/y//X/9//3//f/9//4//j/+f/5//j/+P/4//n/+P/4//j/+P/4
//b/9v/2//n//P/8//z/+f/4//b/9P/1//b/9//4//j/+P/4//b/8//v/+//7//u/+7/
7v/t/+7/7f/s/+v/6//t/+3/6//r/+z/7P/s/+z/6P/o/+n/6//r/+z/7P/s/+v/6v/q
/+j/6P/p/+r/7P/s/+z/7P/s/+7/8P/0//3/CwAeADMASQBgAHoAiwCSAJQAkwCNAIAA
bgBaAD0AHAD6/+T/1v/O/8r/yf/L/83/y//L/83/z//P/87/zv/P/9H/0f/S/87/zf/R
/9P/0//S/9T/1P/V/9b/2f/e/+X/6f/q/+z/7//w//D/8P/w//H/8v/z//X/9f/z//P/
8//z//H/8f/x//L/8//0//P/9v/3//f/9//2//X/9f/0//f/+P/5//n/+P/2//b/+P/2
//T/9f/4////AAD///3/+f/4//n//f8BAAIAAQACAAQABQAFAAUABQAHAAgACAAKAAsA
DQANAA8AEAAQABMAFAAUABYAFwAYABoAGgAaABwAHgAgACAAIgAiACIAIgAiACAAIQAi
ACMAIwAjACMAIwAjACIAIQAiACIAIQAfAB0AGgAaABgAFgATABMAEwARAA8ADwAPAAwA
CgAGAAUABQABAAAA/////wAA/f/7//n/+P/3//f/9//4//b/9v/1//P/8f/v/+7/7//w
//L/9P/1//b/9v/2//f/+P/5//n/+f/4//f/9f/3//f/9//3//X/9f/1//X/9v/2//b/
9f/2//b/+P/4//j/+P/3//f/9v/1//b/9f/0//T/9f/3//b/9P/1//b/9v/5//n/+P/2
//X/9f/0//T/9P/1//b/9P/0//T/9v/4//b/8v/t/+z/7v/w//L/8//x//H/8v/y//T/
8//v/+7/7f/t/+3/7f/w//D/7//u/+3/7P/u/+7/7v/u/+7/7v/u/+//8f/w/+7/8f/y
//H/8P/v/+z/7P/t/+3/7//w//H/8//y//L/8v/y//T/8v/y//L/8v/0//P/8v/z//T/
9P/0//b/9v/2//b/9P/0//T/8v/w/+v/6v/p/+v/7P/t/+3/7P/r/+r/6f/r/+3/7f/r
/+v/7P/s/+z/6v/m/+b/5//p/+n/6v/q/+z/6//q/+r/7P/s/+3/7v/r/+r/6f/o/+r/
7P/u//T/+f///wgAFwApAEAAWABvAIAAiACLAIcAgAB2AGQATQAyABIA9P/e/9T/zP/H
/8v/0f/P/8v/zf/N/8//0P/Q/8v/z//T/9D/zv/T/9X/1f/T/9L/1P/W/9f/1v/b/+b/
6//v//L/8v/z//b/+f/6//v//f8CAAMABQAFAAYABwAIAAkACwALAAsADAAPABAADwAS
ABMAEwATABIAFQAXABgAHQAfAB8AHgAcABwAHAAeABwAGwAdACEAKQApACcAJAAfACIA
JQArADEAMQAvAC8AMAAzADMAMwAzADgAOgA7AD4APgA/AD4APwBDAEQASABKAE8AUgBU
AFYAWQBaAFsAXgBgAGIAYgBkAGIAYgBiAGIAZQBnAGkAawBpAGkAaQBpAGYAZABiAGIA
ZQBlAGQAYwBiAGIAYABeAFwAXQBeAF0AWQBXAFUAUABPAEwATABNAEoASABGAEUAQgA/
AD0AOwA8ADsAOwA7ADwAOgA6ADkAOAA3ADYANgAzADIAMgAyADEAMgAyADIANAA0ADQA
MwA1ADQAMwAxADAALwAuAC0ALwAvAC8ALwAvAC4ALQArAC0ALgAxADIAMQAwAC4ALQAv
AC8AMQAxADAAMAAxADMALwAsACwALAAsAC8ALwAuAC4ALQAtACwALQAuADAAMgAyADIA
MgA0ADUANAAxAC0ALAAuADAAMgAvAC0ALQAuAC4AMAAvACsAKgArAC0ALwAsACwAKwAq
ACoAKgAvADAALwAuAC0ALAArACoAKQAoACgAKAAoACkAKwAsACwAMQAwAC8ALgAtACwA
LAAtAC0ALQAuAC8AMQAuACwAKgAoACgAJgAmACYAKQAuADAAMgAwADAALwAuACoAKAAm
ACQAIgAiACIAIAAcABcAFgAVABMAEgARAA8AEAARABIAEwAUABcAGAAXABQAFAATABIA
DAACAPz/9//5//n/+v/6//r/+f/4//j/9f/0//T/9P/y//L/8v/y//j/+v/8/wIACQAR
ABoAKQA7AFIAZgB7AIgAigCFAH8AdgBqAFoARQAqAAwA8v/k/9r/0v/P/9X/2//Z/9X/
0//R/8//0P/S/9P/0//V/9b/1v/V/9P/0f/N/87/0P/S/9P/1v/b/97/4f/l/+z/7v/v
//D/8f/y//P/9f/z//H/8P/t/+v/6//r/+v/6f/p/+n/6v/u//D/8P/0//f/9//3//b/
9f/1//T/9//3//f/9v/0//T/9P/2//T/8P/x//T/+//7//n/9v/x//T/9//9/wMAAAD9
//z//P8AAAEAAgADAAcACAAIAAoACgALAAoACwANAA4AEgAUABUAFgAWABYAFwAWABUA
FgAaABwAHAAeABwAHAAcABwAHQAfACEAIwAlACUAJQAlACMAIAAdABwAHQAdABwAGwAc
ABwAGgAYABgAGQAaABkAFAATABIADgAJAAQAAgABAP7//P/6//n/+v/5//n/+f/0//H/
7//t/+3/7P/t/+3/6//p/+f/5v/n/+b/5v/m/+n/6v/q/+r/6f/o/+f/5f/n/+b/5f/j
/+T/4//i/+H/4//l/+f/6f/p/+j/5//l/+T/5P/m/+b/5f/k/+L/4f/j/+P/5f/l/+b/
5v/n/+n/6v/o/+n/6v/o/+v/6//q/+j/5//n/+b/5P/k/+X/5v/p/+r/6//u//H/8P/t
/+n/5P/k/+T/5P/l/+X/5//q/+j/6v/p/+X/5f/n/+r/7f/r/+r/5//m/+X/5P/n/+j/
6f/q/+j/5v/k/+P/5v/o/+n/7//x//H/8f/x/+7/7v/v/+//6v/o/+b/5f/o/+r/7P/u
//D/7v/u/+7/7v/w/+//7v/x//L/8v/y//X/9v/3//j/9P/y//D/7P/t/+v/7f/v/+3/
7P/r/+n/6P/n/+b/5f/l/+f/5//l/+P/5P/k/+T/5//k/+X/5//l/+X/5v/m/+b/5f/k
/+T/5P/k/+X/5v/o/+j/6P/o/+D/4v/q//L/9//9/wYAFQAjADYATABnAH4AjACLAIEA
dgBsAFwARQAuABAA8P/a/8z/yP/H/8n/y//N/8v/yf/J/8v/0P/S/9H/0f/R/87/zv/P
/9P/0//T/9T/1P/W/9f/1P/R/9T/2//h/+T/5v/t/+7/8f/y//P/9f/3//f/+P/3//b/
9f/0//P/9v/3//j/+v/4//j/9v/4//v/+//7//r//P/9//3/AQABAAEAAAD+//z//P/+
//z/+P/5//z/AwAIAAkACQAHAAMAAwAGAAkACwAJAAkACgANAA0ADQANAAwADAALAAwA
EAAVABgAHQAbABoAHAAcAB4AIAAhACIAIgAiACIAJAAmACgAKAAqACwALAAsACwAKwAt
AC8AMQAvAC0AKwApACkAKAAnACgAJgAlACMAIQAiACQAJAAkACEAIQAhAB8AGwAbABsA
GAATAA4ADAALAAkACAAHAAcABgADAAEA////////AAABAP7//P/8//v/+v/5//j/+P/1
//T/9P/0//P/9P/0//T/9v/2//b/9f/z//L/8f/v//D/7//u/+3/7v/v//D/8f/w//D/
8P/v//H/8v/1//b/9f/0//L/8f/w/+//8P/v//T/9v/5//3/+P/0//P/8v/1//n/+v/6
//b/9f/1//T/8P/w//H/8v/1//j/+/8AAAEAAAD9//n/9v/2//b/9v/1//P/8//0//f/
+v/6//f/8v/w//P/9P/1//b/+P/4//j/+P/4//j/+P/5//f/9P/w//H/9v/3//j/+f/2
//T/8//x//T/9v/4//v/+f/4//f/9v/4//b/9v/2//f/+v/6//r/9//2//T/8v/0//T/
9P/0//X/9v/3//b/9P/v/+7/7f/v//D/8f/x/+3/6//p/+f/5f/n/+f/5f/n/+j/6P/o
/+v/6P/p/+v/6v/p/+n/6P/n/+X/4//i/+X/5v/o/+r/5//m/+X/5P/s/+7/7v/w//P/
9/8AAAsAGwA0AFIAbwCEAIwAiwCHAIQAfgByAF8AQgAiAAAA5P/W/87/xf/D/8v/0//T
/8//y//J/8r/zP/P/83/zf/M/87/z//P/9H/0//S/9L/1v/Z/97/3//a/9f/2f/i/+j/
6//s//D/8v/0//f/+f/5//r/+f/6//v//P/9//r/+f/4//j/+P/4//b/+P/8//3//v/+
//3//f/8////BAAFAAUABAACAAIABAACAP3//f///wUACQAJAAgABQAFAAUACAALAA4A
DQAOABAAEQARABEAEQAVABYAFgAYABkAGwAbAB0AHAAcAB8AIAAhACIAIgAiACUAJgAn
ACoALAAuAC4AMAAwADAAMAAwADAAMQAyADMANQA1ADUANQAzADAALQAsADAAMQAxADEA
LgAuACwAKgAmACUAJAAhACIAIwAkACIAHAAYABcAFwAXABYAFQAVABIADwANAAsACAAH
AAcABwAEAAIAAgABAAIAAQAAAAAAAQAAAAAAAAAAAAAA///+//7//v/+//3//v/+//7/
/f/9//3//f/9//v/+//7//v//v/+//7//f/8//z//v/+//z//P/7//v//f/9//////8A
AAAAAQADAAEA/v/+//7//f8BAAIAAgACAAEAAQAAAP7//v///wAAAwAEAAUACAAJAAgA
BQABAAAAAAAAAAAAAwADAAUACAAIAAoACQAFAAQAAwAEAAIAAgACAAIAAgACAAIAAgAA
AAAAAAABAAQABAADAAcABgAFAAQAAwACAAIAAwADAAAAAAAAAAEAAAAAAAAAAAACAAIA
BAAGAAQABgAFAAQABAAEAAMAAgAAAAAAAAAAAAEAAgADAAIAAAD7//r/+f/4//j/+P/3
//T/8//y//H/8f/z//P/8f/z//T/9P/0//b/8v/y//P/8f/v/+7/7P/t/+3/7f/u/+7/
7v/v//D/8P/w//D/8P/w//L/9P/4////DQAYACcAOwBQAGgAgQCQAJQAlQCVAIwAfgBq
AFEAMgAQAPj/6P/c/9L/y//P/9P/0f/T/9P/0//R/9L/1v/Z/9n/1//U/9L/0f/V/9n/
2//a/9r/3P/d/+D/5f/m/+f/6//0//r/+f/6//r/+v/6//v//v///wEAAQABAAEAAQAB
AP///////wAAAAAAAP7/AAADAAMAAwACAAIAAwADAAcACgALAAsACgALAAwADwAOAAsA
CwANABMAFAATABEADQANAA8AFAAZABkAFwAXABgAGwAbABsAGwAdAB4AHgAgACEAIwAj
ACUAJAAkACcAKAAoACoAKwAsADEAMgAzADYANgA4ADgAOgA6ADoAOgA6ADgAOQA6ADsA
PQA9AD0APQA9ADwAOwA8AD4APwA/AD8APgA+ADwAOgA1ADUANQAzADEAMQAxAC4AKgAm
ACUAJQAhACAAHwAfAB4AGwAZABcAFgAVABUAFQAWABQAFAATABEADwANAAwADQAOABAA
EgATAA==
         </WaveFormData>
      </LeadData>
   </Waveform>
</RestingECG>
