# Supplementary material for: Detection of Left Atrial Enlargement Using a Convolutional Neural Network-Enabled Electrocardiogram
Source: Front Cardiovasc Med. 2020 Dec 17;7:609976. doi: 10.3389/fcvm.2020.609976 (PMC7773668; doi:10.3389/fcvm.2020.609976)
Supplement: Supplementary file 4 [file Data_Sheet_4.ZIP › normal3/1802032390_1967_0000001R.XML]

<?xml version="1.0" encoding="Windows-1252"?>
<!DOCTYPE RestingECG SYSTEM "restecg.dtd">
<RestingECG>
   <PatientDemographics>
      <PatientID>1802032390</PatientID>
      <PatientAge>68</PatientAge>
      <AgeUnits>Years</AgeUnits>
      <Gender>Female</Gender>
      <PatientLastName>huanglihao</PatientLastName>
   </PatientDemographics>
   <TestDemographics>
      <DataType>Resting</DataType>
      <Site>1</Site>
      <AcquisitionDevice>MAC55</AcquisitionDevice>
      <Status>Unconfirmed</Status>
      <Priority>Normal</Priority>
      <AcquisitionTime>09:36:47</AcquisitionTime>
      <AcquisitionDate>08-22-2016</AcquisitionDate>
      <CartNumber>1</CartNumber>
      <AcquisitionSoftwareVersion>009C</AcquisitionSoftwareVersion>
      <XMLSourceVersion>MAC5000 v1.0</XMLSourceVersion>
   </TestDemographics>
   <RestingECGMeasurements>
      <VentricularRate>60</VentricularRate>
      <AtrialRate>60</AtrialRate>
      <PRInterval>142</PRInterval>
      <QRSDuration>80</QRSDuration>
      <QTInterval>432</QTInterval>
      <QTCorrected>432</QTCorrected>
      <PAxis>54</PAxis>
      <RAxis>18</RAxis>
      <TAxis>3</TAxis>
      <QRSCount>10</QRSCount>
      <QOnset>219</QOnset>
      <QOffset>259</QOffset>
      <POnset>148</POnset>
      <POffset>197</POffset>
      <TOffset>435</TOffset>
      <ECGSampleBase>500</ECGSampleBase>
      <ECGSampleExponent>0</ECGSampleExponent>
   </RestingECGMeasurements>
   <Diagnosis>
      <Modality>Resting</Modality>
         <StatementCount>2</StatementCount>
         <LabelText>12SL ��ϳ���</LabelText>
      <DiagnosisStatement>
         <StmtFlag>ENDSLINE</StmtFlag>
         <StmtText>�������</StmtText>
      </DiagnosisStatement>
      <DiagnosisStatement>
         <StmtFlag>ENDSLINE</StmtFlag>
         <StmtText>���� ECG</StmtText>
      </DiagnosisStatement>
   </Diagnosis>
   <Waveform>
      <WaveformType>Rhythm</WaveformType>
      <WaveformStartTime>0</WaveformStartTime>
      <NumberofLeads>8</NumberofLeads>
      <SampleType>CONTINUOUS_SAMPLES</SampleType>
      <SampleBase>500</SampleBase>
      <SampleExponent>0</SampleExponent>
      <HighPassFilter>16</HighPassFilter>
      <LowPassFilter>150</LowPassFilter>
      <ACFilter>NONE</ACFilter>
      <LeadData>
         <LeadByteCountTotal>10000</LeadByteCountTotal>
         <LeadTimeOffset>0</LeadTimeOffset>
         <LeadSampleCountTotal>5000</LeadSampleCountTotal>
         <LeadAmplitudeUnitsPerBit>4.88</LeadAmplitudeUnitsPerBit>
         <LeadAmplitudeUnits>��V</LeadAmplitudeUnits>
         <LeadHighLimit>2147483647</LeadHighLimit>
         <LeadLowLimit>268435456</LeadLowLimit>
         <LeadID>I</LeadID>
         <LeadOffsetFirstSample>0</LeadOffsetFirstSample>
         <FirstSampleBaseline>0</FirstSampleBaseline>
         <LeadSampleSize>2</LeadSampleSize>
         <LeadOff>FALSE</LeadOff>
         <BaselineSway>FALSE</BaselineSway>
         <ExcessiveACNoise>FALSE</ExcessiveACNoise>
         <MuscleNoise>FALSE</MuscleNoise>
         <LeadDataCRC32>2222453691</LeadDataCRC32>
         <WaveFormData>
AAAAAAAAAAD9//z/+//6//r/+v/6//r/+v/6//r/+v/7//z//f/+//z/+v/4//b/+P/4
//j/+P/3//b/9f/0//b/+P/6//z/+v/6//r/+v/8//z//P/8//7//v/+//7/+//6//n/
+P/2//b/9v/2//r//P/+/wAA/f/6//f/9P/1//b/9//4//b/9P/y//D/8//0//X/9v/4
//j/+P/4//j/+P/4//j/+P/4//j/+P/5//r/+//8//r/+v/6//r/+P/3//P/8v/0//P/
8//3//v/+//7//v/+f/5//v//f8AAAIAAwAEAP7/+f/2//P/9//4//r//f/6//b/9//8
////AAD//wMACQAJAAkACAAGAAUABQAFAAMAAgAAAP7//f/8//j/9f/3//f/9//2//X/
9f/2//j/8//z//P/8//0//X/9f/2//f/9//2//T/9P/z//T/9//4//n/+v/9/wMA+f/r
/+j/6v/q//X/AQADAAEAAQAJABkAMQBLAFoAYgBoAGMAVQBFADoALwAnACIAHgAcAB0A
GQASAAsABQAFAAUAAAD+//3/+v/4//n/9//1//H/8f/x//P/9P/1//X/8v/y//P/8//0
//H/8f/y//T/8//u//H/9//0//T/8v/z//T/8//0//L/8f/x//L/+P/5//f/9f/y//L/
8f/q/+//8P/w//H/8P/y//D/8P/w//D/8v/y//T/8//z//P/8P/w//D/8f/z//P/8//z
//X/9v/2//b/9P/z//P/9f/3//n//P/+//v//P/5//X/8//3//n/+//4//j/+//+//3/
/P/8//z/+P/7//3//f/7//////8AAAMAAwADAAMABQAIAAgABgAIAAYABAD//wEABgAI
AAoACQAJAAcABQAGAAYABgAGAAYABgAEAAQACAAJAAkACAAEAAQABgAIAAoACgAKAAcA
AgAAAAAAAQABAP///P/+/wEA/v/7//v//v8AAAAA/f/4//j/+f/7//f/9//4//j/+P/7
/////f/3//X/9P/y//T/9P/y//T/9f/0//j/+f/3//T/9P/0//T/9//5//f/9//3//r/
9v/1//f/+P/z//P/8v/y//L/9f/2//b/9f/2//f/+P/7//j/9//2//b/9//4//j/+P/4
//n/+v/7//r/+v/7//v/+v/6//v/+//9//3//P/8//v/+v/5//v//f/5//f/9//0//H/
9f/3//r/9//3//j//v8AAAIABwAFAP3/+f/1//P/8f/x//P/9//4//j/+P/4//T/9P/z
//T/+/////3//P/7//n/+P/5//n/+P/4//n/+f/2//T/9//5//j/9P/1//j/+f/6//n/
+v/6//r//P/6//n/+f/5/wAAAwD+//b/9P/x//P/9f/1//X/9P/y//T/9P/0//b/+P/5
//r/+f/4//f/9//3//X/9P/y//T/9//3//f/+v/7//z//P/9//3/+f/w//D/8//0//X/
9v/2//b/9v/2//b/9v/2//b/9v/2//b/9v/4//j/+P/4//r/+v/6//r/+P/4//j/+P/2
//b/9v/2//j/+P/4//j/9f/0//P/8v/1//b/9//4//n/+v/7//z/+f/2//P/8f/0//T/
9//6//j/9//6//v/+//7//v/9//2//f/+P/4//b/9f/0//P/9v/5//z//f/6//r/+//7
//j/+v8AAAAAAQAAAAQACQALAAsACgAIAAYABQAEAAEAAQAAAP//AAABAP///v////3/
+//4//X/9v/4//v/+f/3//f/9//3//b/9P/z//T/8//z//L/8f/x//H/8//z/+3/7f/x
//P/8//x/+z/6P/o/+n/7f/x//v/BQARACMAOQBLAFoAZABsAG8AZwBVAEIAPQA5ADIA
KgAmACUAKQAmABkADwANABEADgAEAAEACAAKAAUA+f/3//H/7//t/+//8v/1//f/9P/0
//X/9f/1//H/8P/w//H/8f/t//H/9//2//j/+P/1//T/8f/w//H/8f/y//T/+P/3//P/
7//w//T/9//0//b/9v/1//X/9P/2//T/9P/1//b/+f/6//f/9f/0//P/9P/0//T/9f/3
//f/9//3//n/+v/6//r/+f/3//b/9//5//v//v8AAP7//v/6//X/8//3//n/+//2//b/
+f/8//v/+v/6//r/+////wIAAwAFAAkACQAKAAcABQADAAEABgAKAAsACgAQABAAEAAN
AAkADAAMAAwACgALAAoACQAJAAoACwAMAA0ADgANAA4ADwAPAA4ADAAMAAwADgAQAA4A
DAAKAAUABAAEAAYACQALAAkABgAIAAcAAgD9//v//v8AAAAA/f/7//z//v8BAAEAAQAC
AAIA/f/9//7/+f/4//n/+//8/wEAAgABAAQAAgD+/////f/7//j/+P/4//j/+//9//v/
+v/5//v/9v/4//3/AQD///z/+v/5//j/9//4//j/9//6//v//P////v/+//7//z/AQAC
AAIAAgAAAP///v/9//3//v8AAAEA/f/8//z/+//+//////8AAAQABgAIAA0ACQD///f/
8f/0//X//f8DAAEA/f/8//z/+//6//n/+/8AAP3//v////3/+//7//3/AAAAAP///v/+
//r/+v/5//n///8CAP///f/9//z//P/7//v/+v/6//v/+//4//b/+P/7//v/+P/4//r/
+v/6//3//v/+//7////8//r/+f/2//z//v/4//X/9v/2//v//////////v/5//r/+f/4
//n/+v/6//r/+//8//3////9//v/+v/4//f/+f/4//f/+P/5//r/+v/7//n/AQAEAP7/
/P/8//z//P/8//z//P/8//7//v/+//7/AAACAAQABgACAP7/+v/2//T/9P/0//T/9f/2
//f/+P/6//r/+v/6//j/+P/4//j/+//8//3//v/8//z//P/8//n/+P/3//b/+P/6//3/
///8//z//P/7//n//f////////////v/+////wEAAgACAAMAAgABAAEABAAHAAgACAAF
AAMAAAD6//3/BAAFAAYAAgAFAAkACQALAAoACAAHAAkACQAHAAYABgAEAAQABAD///3/
/f/9//v/+v/5//n//P/+//v/+//9//3//f/9////AAADAAUAAQD+//v/9//7////AQAD
AP//+//9//f/8f/y/+7/5v/r//X/+f/9/wkAFQAhADMASQBeAGwAdgB7AHUAYwBUAE0A
RwBAADYAMAAtACsAKAAlACMAHQAVABAADAAHAAYABAADAAMAAgD9//z/+//6//r/+v/5
//n/+v/8//3//f/5//j/+P/3//X/7//x//n/+P/6//r/+f/4//X/9P/1//X/9v/4//z/
+//3//P/8f/0//b/8v/0//T/8//z//X/+P/3//j/9f/0//X/9P/1//X/9v/3//f/+P/5
//v//f/9//3//f/9//z/+v/4//n/+f/6//3/+//7//z//P/7//z/+f/1//b/+//+/wEA
/P/8////AgABAAAAAAAAAP7/AQADAAMAAwAHAAcACAAJAAkACQAJAAoADAALAAgADQAO
AA8ADQAJAAwADAAMAA8AEwAVABcAFgAWABYAFgARAA4ACQAGAA0ADwAQABAADgAOABAA
EgAOAAwACgAFAAMAAgADAAUABgAFAAMABgAJAAYAAwADAAYACAAIAAUABAAEAAUABwAE
AAMAAwACAP//AQAEAAEA/f/9//7//v8CAAIAAAACAAIAAAADAAMA///8//z//P/9////
AAD9//v/+//+//r//P///wEA/f/9//z//P/8//r/+v/5//f/+f/5//n/+//7//3///8C
AAIAAAD9//r/9//3//f/9//5//r//P/9//z//P/9//3//f/9//z//P/9//7///8DAAMA
///9//3//f/7/wAAAwAAAPv/+f/4//f/9v/1//f//f/7//3////9//v/+//9//z//P/7
//r//f/6//v/+//2//v//f/5//v/+//6//r/9//3//b/9v/4//n/9//2//f/+f/4//T/
9//6//v//P/+/wAAAQACAAIA/P/3//P/8//6//3/+P/1//T/8v/1//j/+f/6//r/9P/2
//b/9v/5//r/+v/6//j/+P/4//n/+P/1//P/8P/y//X/9f/1//b/9//4//j/+f/7//v/
+P/6//r/+v/6//r//P/8//z//P/7//r/+f/4//r/+v/6//r/9//0//H/7v/w//D/8P/w
//T/9v/4//r/9//2//X/9P/2//b/9v/2//j/+P/4//j/9v/2//b/9v/0//T/9f/1//X/
9v/3//f/9v/5//r/+f/6//v/+P/5//r/+//7//r/+f/4//f/9//8////AAAAAP3/+//4
//L/9f/8//3//v/9/wEABgAHAAcABgAEAAMABQAFAAMAAgD+//z//P/8//r/+f/6//v/
+f/4//f/9//6//z/+f/5//b/9f/0//P/8//0//f/+f/6//r/+v/5//T/8//w/+3/8f/z
//f/9//v/+r/6v/o/+n/8f/5//v/AQARACMAOQBNAFoAYABmAGcAYwBXAEgAOQArACYA
KAAmACEAHwAUAA0ADQANAAUAAAAAAAEAAAD+//v/+//9//n/+f/5//f/+P/5//n/9//2
//b/9f/2//P/8//0//n/+//5/////f/2//L/7P/u//D/8P/y//X/9f/2//j/+f/3//L/
7f/r/+7/8P/s//D/8P/v/+//7v/w/+7/7v/u/+7/8P/w//L/8f/x//H/8f/y//P/9f/1
//X/9f/1//T/9P/z//L/9P/z//P/9f/1//X/9v/2//b/+P/2//P/8f/1//f/+f/2//b/
+f/8//f/9v/2//b/9//7//7////8/////v/+////////////AgAGAAcABgAJAAgABwAD
AP//AgACAAIABQAHAAcABwAEAAQABAAEAAcACAAHAAgACgAJAAcABAAAAAAAAgAEAAQA
BAAEAAEA///+////AQAAAP3/+f/6//3/+v/3//f/+v/8//z/+f/2//b/9//5//n/+f/6
//r/9P/1//f/8//x//P/9v/4//n/+P/1//b/9f/y//T/8//w/+7/7//w//T/9//5//f/
9f/1//j/9P/z//X/9v/x//H/8v/0//b/9//4//j/9//2//X/9P/1//T/9f/2//j/+f/4
//b/9P/2//f/+P/5//b/9P/z//H/9P/2//n/+//5//n/+P/4//r/+v/6//3//P/3//T/
8//z//H/9v/5//n/9f/0//T/9v/2//b/+f/5//X/9f/1//X/8//z//X/9//4//j/+P/5
//b/9//3//T/+f/7//f/9f/1//T/9P/z//P/8v/y//X/9f/y//D/9f/5//r/+P/1//b/
9f/0//P/9P/0//T/9v/0//P/8//x//j/+//2//L/8v/x//X/+P/5//r/+v/2//j/+P/4
//f/9v/0//L/9P/0//T/9f/3//X/9P/y//T/9//3//f/9v/3//j/+P/5//v/9//0//T/
9v/2//b/9v/2//b/9v/2//j/+P/4//j/+v/6//r/+v/5//j/9//2//f/+P/5//r/+//8
//3//v/6//j/9v/0//n//P8AAAMA/P/4//T/7//x//f/+//9//z/+//2//X/+P/7//3/
/v/8//r/+P/3//n/+//7//r//P///wEAAAABAAYABQAEAP//AQAEAAMAAwACAAAA//8C
AAMAAgACAP7//P/8//z/+P/1//T/8//1//T/8//z//L/9P/x//H/9P/1//b/9//1//T/
9f/1//X/9P/z//H/8v/1//b/9//1//f/+f/x/+f/5v/q/+b/4//j/+3/+f8DAA8AHwAx
AD8AUABgAGwAcQBlAFEAPgA1ADEALAAkAB4AHQAbABoAFQANAAcABwAEAPz/+f/4//j/
9//3//n/9//5//v/9//2//X/8//1//b/+P/5//b/8f/v/+7/8//z/+//8//1//D/7v/q
/+z/7v/u//D/7//t/+z/7P/x//H/7v/r/+3/8v/2//T/8//y//D/7//w//L/8P/w//L/
8v/0//T/9v/1//X/9f/0//T/9P/1//P/8//z//P/9//4//j/+P/4//f/9//5//f/9f/0
//L/8//2//X/8//0//n//P////n/+P/6//z/+v/6//v//P/4//v//f/9////AwADAAQA
AwADAAMAAwAFAAgACAAGAAoACgAKAAcACAAMAA0ADgAMAA0ADAALAAgACAAIAAgACQAK
AAkACgAPAA8ADgAMAAgACAAKAAwADgAQABIAEQALAAgABwAHAAYAAwD//wAAAQD+//v/
+//+/wAAAAD9//v//P/+/wEA/v/9//3//P/6//3/AQD///3//f/+//7//v/8//j/+P/5
//j//P/9//v/+P/4//j/+v/9/////f/8//v//f/4//r//f////v/+f/4//j/+P/6//z/
/f/9//v/+//7//3/+//7//v//P/9//7//v/+//3//f/9//3//v/+//////8BAAIABAAF
AAQAAwABAAAA/v/+//7/AQAGAAMAAgADAAAA/f8BAAMAAgD9//v/+v/8//z//P//////
+//7//v//v/9//7/AQAAAAAA///+/////P/9//3/+v///wEA/f/8//v/+f/4//v//f/+
/wAAAAD///v/+P/7//3//P/4//r//P/8//z/+//8//z//P8DAAIAAgADAP3/AgADAPz/
+v/6//n//f/+//3//P/6//j//P/+/wAA///+//z/+v/9//7///8BAP7/+//5//b/+f/9
//7////+//3//P/6//n//f8BAAAA/v/9//z/+//6//3//v///wAA/f/8//v/+v/6//r/
+v/6//j/+P/4//j/+v/6//r/+v/9//7///8AAAIAAgACAAIA///+//3//P/9//7///8A
AP7///////z//P/8//v/+////wEAAQABAP7/+f/4//n//P/+///////+//3//f///wIA
AwADAAQAAwABAPz//P8FAAYABwAGAAkADQANAA0ADQAMAAwADQAJAAUAAgD+//3//v//
//3/+//7//v/+//8//v/+//8//z/+f/5//n/+P/3//b/9P/1//j/+v/7//j/9//1//X/
9//3//f/9//5//v/8//v//D/8P/u/+v/6f/t//n/BwATACcAOwBNAGIAdAB4AHEAaQBh
AE4AQwA/ADgANAA0ADMALQAmAB0AFQATABMAEgAKAAUABAAGAAEA+f/3//P/8//z//X/
9v/3//f/+P/4//n/+f/3//P/8v/y//b/9//0//n/+v/2//X/8v/z//T/8//0//T/8//z
//T/+P/3//P/7//x//T/9v/y//X/9v/2//f/9//4//X/9P/2//b/+P/4//b/9f/1//X/
8v/y//L/8//z//P/8//z//b/+P/5//r/+f/3//b/9//5//n/+v/6//v//v/9//v/+v/9
//7////8//z///8CAP///v/+//7//f8BAAQABQACAAUABAAEAAMAAwADAAMABQAIAAgA
BgALAAwADQALAAgACgAJAAgACgANAA4ADwAOAA4ADgAOAA4ADgAMAAwADwAPAA4ADAAK
AAoADAAOAAwADAAMAAkACgAKAAwADwAKAAUA///+/wMAAgABAAMAAgAEAAQAAQD9//z/
/P/9//j/9//3//b/9v/7/wEAAQD8//v/+//6//z//P/6//z//P/6//3//f/5//b/9v/2
//j/+//9//v/+f/5//z/+P/5//3/AAD9//n/+P/4//j/+f/6//r/+f/5//n/+f/7//f/
9//3//j//f/+//7//v/8//v/+v/5//r/+v/7//v//f/+/wAAAQD///3/+v/4//n/+v/7
/////v/5//b/9f/3//X/+v/9//3/+f/4//j/+v/6//r//f/9//f/9f/z//f/9//5//3/
/f/8//r/+P/7//j/+f/5//T/+f/7//f/+f/5//j/+P/3//f/9v/2//j/+f/3//b/+P/5
//f/8v/1//j/+f/6//f/9v/0//L/+P/2//X/9f/0//r//P/2//P/9P/0//n/+f/3//X/
8v/w//L/8v/y//b/+P/5//r/+v/6//r/+//5//X/8v/u/+//8//0//X/+P/5//r/+v/7
/+v/6//6//r/+v/6//r/+v/2//T/8v/w/+7/7v/u/+7/8P/y//T/9v/0//T/9P/0//X/
9v/3//j/9v/0//L/8P/z//T/9f/2//T/9P/0//T/9v/2//b/9v/z//L/8f/w//L/8//x
//L/9P/z//P/9//7//v/+//7//P/8f/x//H/9P/0//P/8v/y//P/9v/5//n/+P/4//n/
+//4//r/AAD9//z/+f/7/wEAAQABAAAA/v/9//3//f/7//r/+P/2//X/9P/w/+3/7v/v
//D/8P/x//H/8v/0/+//7f/r/+n/6v/r/+v/7P/y//X/9//4//X/8f/v/+//7v/t/+z/
7f/n/+f/4//i/97/3P/h/+n/7//z//n/BQAdADUARQBMAFAAVgBjAF0ARwA4ADEAJQAc
AB4AGgANAAsAEAANAAcAAwD3/+z/8v/3//D/8P/1//n/9v/v/+z/6f/r/+z/7f/t/+z/
7P/t/+3/7v/r/+v/7P/s/+v/5v/p/+7/7P/t/+z/7P/s/+r/6v/o/+f/5//o/+7/7//t
/+v/6//u//D/7P/s/+z/6//r/+r/7P/q/+r/6//s/+//8P/u/+3/7f/t/+z/7P/s/+3/
7f/t/+3/7f/t/+7/7v/u//H/8f/y//X/8v/x//H/8P/y//b/9v/1//L/9f/2//f/8//0
//j//P/3//T/8v/w//H/9f/4//n/9//7//v//P8AAAEAAgADAAIABAADAAAABgAGAAYA
AwACAAYABwAIAAcACQAJAAkABgAEAAIAAAAAAAAA/v/+/wMAAwACAAAAAAAAAAIABAAJ
AAwADwAPAAsACAAHAAcACQAHAAQABgAHAAQAAQABAAIABAAEAAEABAAIAA0AEwAMAAkA
BwAEAP3//f/+//n/+P/5//v//P/+//7//P/+/wIAAgAHAAkAAwD+//z/+v///wUACgAL
AA0ADQAQAAwADQARABQAEQASABIAEwAUABkAHAAeAB8AHAAbABoAGwAaABsAHAAeACMA
JgAoACoAKwAtAC8AMQA0ADYAOQA7ADcANAAyAC8AKQAlACAAHAAeAB4AHgAhACYAJQAm
ACkAKQAnACwALwAyAC8ALwAwADQANgA4AD0AOQAxAC0AKQArACsALQAxADQANAAzADIA
NAAwADAALwAvADUAOAA1ADQAMwAxADAAMAAxADEAMgA2ADcANQA0ADMAMwAwACoALQAw
ADEAMgAxADIAMgAyADgANgA1ADUALgAyADIAKgAjACIAIAAjACUAJQAlACQAGgAYABQA
EAAOAAwACQAGAAQABAAEAAUAAwD///z/+P/5//3//v////3/+//5//b///8BAP3//P/6
//r/+v/6//r/+//8//3//v/8//z//P/8//z//P/8//z//v/+//7//v/8//z//P/8//j/
9v/0//L/8P/w//D/8P/v/+7/7v/t/+n/6P/n/+X/5//r/+3/7f/s/+v/5v/l/+f/6f/q
/+r/6//q/+n/6f/p/+n/5//k/+f/6f/q/+j/6v/w//D/8P/r/+3/8P/v/+7/7P/p/+f/
6f/r/+v/7P/p/+b/5f/k/9//3f/d/93/3f/c/9v/2//e/+L/4f/j/+P/4//j/+P/4f/g
/+H/4f/h/+D/3//d/9v/3f/d/93/3//f/93/3//n/+j/2P/M/9X/3//f/+X/9f8JABsA
KQA1AEAAUgBaAFcATQA5ACgAIwAfABwAGAAUAAsACQAIAAUAAQD5//P/+P/4//X/8P/s
/+f/4//o/+n/7v/z//H/8P/v/+3/7v/u/+//7//y//H/8//2//X/8//t/+//8//w//D/
7v/w//L/8v/0//T/8//z//T/+//7//j/9f/z//T/9P/u//P/9P/0//X/9v/4//b/9v/0
//T/9v/2//r/+//9////+//6//n/+f/3//X/8//x//X/+P/6//z/+f/3//b/9//6//v/
/f/+//v//P/5//X/8//3//n/+//3//j//P8AAP7//v///wAA/v8BAAMAAwAGAAsADAAO
AA4ADQAMAAsADAAOAA0ACgASABQAFgAVABAAEAANAAoADQAPAA8ADwAPABAAEQASABEA
EAANAAwAEQARABAADgAMAAwADgAQABIAEgASAA8ADgAMAAwADQALAAkABgAIAA0ACgAH
AAcABQAEAAEA+//7//z//v8BAAIAAwAFAAYA/////wAA+//6//v//f/+//7//v/8//7/
AAD+/wEAAQD+//z//f/+////AQACAP//AQABAAQAAAD//wEAAgD9//3//v8AAAIAAQAA
AP7/+//9//3//f//////AQADAAYABgAGAAUABAACAAEAAAD/////AAACAAMAAgACAAMA
AwABAAEAAAAAAAAAAAAAAAMABwADAAEAAQAAAP3/AQADAAEA/f/8//z/AQACAAMABwAI
AAMAAgABAAMAAQABAAMABAAEAAMAAgAEAAAAAAD///v///8AAPv//P/9//3//v///wEA
AgAEAAQAAwD///z//v////3/+P/5//z//f/+//3//v/+//7/AwACAAIAAwD9/wIAAwD8
//v//P/8/wEAAQD///3/+v/6//7/AAACAP///v/8//r//P/8//z//f//////AAAAAP3/
///+//3//f/9//3//P/9/////f/6//r//f/+////AAD9//z/+//6//j/+P/4//j/+v/8
//7/AAD///7//f/8//r/+v/6//r//f/+////AAD///7//f/8////AAABAAIA///8//n/
9v/4//r//P/+///////8//z//P/7//v///8EAAUABgAHAP///f/9//3///8AAAAAAAD/
////AQADAAMAAgACAAMABQACAAQACgAKAAoACAALABEAEwAVABYADwALAAgABQAFAAQA
AgAAAAMABAACAAEA/////////v/7//n/+P/4//b/9//4//n/9//3//b/9v/4//n/+f/4
//r/+f/6//3/+//7//v//f/7//f/8f/u/+j/6P/t//H/9f///w8AHwAzAEkAXQBuAH4A
hgCBAGsAUwBKAEcAOQAyADQANgA1ADUAMAAtACkAGwARAAwAAAD7//7//v/5//f/+P/1
//b/9//1//b/9//3//T/9P/1//X/9//z//L/8v/1//X/8f/1//f/9P/0//L/9P/0//L/
8v/0//P/8//0//f/9f/w/+v/7v/0//n/+P/4//b/8//x//X/+P/3//j/+P/4//r/+v/4
//X/8//x//H/8v/z//X/8//z//P/8//2//j/+f/6//j/9f/z//P/9P/1//f/+P/2//j/
9v/z//X/+////wMA+v/4//n/+v/4//j/+f/6//r//f///////f8BAAEAAgAFAAUABQAF
AAcACgAKAAgACgAKAAoABwAGAAoACwAMAAwADQAMAAsACAAIAAgACAAJAAoACQAKAAkA
BwAEAAAAAgAEAAgADAAMAAwADAAJAAQAAgACAAMABAADAAEABAAHAAQAAQABAAEAAgAB
AP3/+v/6//v//f/9//3//v/+//3///8CAP//+P/3//f/9v/2//b/9P/2//j/+P/9////
+f/2//b/9v/6//3////9//3//f8AAPz/+P/5//n/8//1//b/+P/6//3//v/+//3//P/7
//r/+//3//f/9//4//7/AAABAAIAAQABAAEAAQD8//r/+f/3//X/9P/0//P/9//5//r/
/P/+//7//v8BAAMA///9//3/+v/3//v//f/8//f/9f/0//n/+v/7////AAD7//r/+f/7
//n/+f/7//z//P/7//r//f/6//v/+//3//v//P/3//n/+f/4//j/+P/5//n/+v/9//3/
+v/4//7/AQABAP7/+f/4//X/8v/1//b/9v/2//z//P/9////+f/8//v/8v/x//L/8v/3
//b/9f/0//L/8P/0//b/+P/5//r/+v/6//n/+P/3//f/+P/3//f/9v/2//n/+f/5//j/
+f/6//r///8BAPv/+P/4//b/9v/2//b/9v/2//b/9v/5//r/+//8//r/+v/6//r/9//2
//b/9f/0//T/9P/z//D/8//0//P/9f/3//X/9//5//v//P/8//v/+v/5//n/+v/7//r/
+P/6//3////+/wEACAAJAAoABQAHAAoACQAJAAgABgAFAAgACQAIAAgAAwAAAP///v/5
//f/9//3//f/9v/1//X/8v/y/+3/6//u//H/9P/3//T/9P/2//f/9f/0//P/8f/x//P/
8//z//f/+f/1/+//7//u/+j/3v/b/+X/8f/z//f/DQAjAC8APQBSAGAAaAB1AH0AbQBQ
AD0AMwAsACYAJgAnACMAHgAfAB0AFwAPAAgABAD///7/BAABAPf/9v/x//D/7//w//L/
9P/1//T/9P/1//X/8v/t/+v/6v/u/+//7P/x//j/9v/3//b/8v/w/+z/6v/o/+f/5//o
/+//8f/w/+//7//y//T/8P/w/+7/6//p/+//9P/1//j/9f/y//H/7v/x//H/8v/z//X/
9v/3//n/9f/x/+3/6f/u//D/8f/y//X/9f/2//n/9//1//T/8v/0//b/9P/x//D/8//0
//X/9P/2//v/AAD5//b/9P/y//D/8//1//X/9//9////AgACAAEAAAD//wIABgAHAAYA
BwAGAAUAAQAAAAQABQAGAAkACwALAAsACgAKAAoACgAKAAoACAAIAA0ADQAMAAoABQAE
AAUABgADAAIAAQD9//j/9v/2//f/+//7//r//v////z/+f/5//j/+v/6//f/9P/0//X/
9//0//P/8//y//L/9f/5//f/9f/1//b/9v/1//T/8f/y//T/8v/1//X/8P/s/+v/6v/t
//H/9P/z//X/9//8//r/9//3//b/7//v//D/8v/0//X/9v/2//X/8v/x//D/8f/x//H/
8f/y//L/8v/x//D/7//v/+//7//w//D/8f/x//P/9P/2//f/9//3//b/9v/z//L/8f/z
//b/8//y//P/8P/t//H/8//0//H/8f/y//L/8v/y//X/9f/x//H/8f/0//P/9P/3//r/
/P/z/w==
         </WaveFormData>
      </LeadData>
      <LeadData>
         <LeadByteCountTotal>10000</LeadByteCountTotal>
         <LeadTimeOffset>0</LeadTimeOffset>
         <LeadSampleCountTotal>5000</LeadSampleCountTotal>
         <LeadAmplitudeUnitsPerBit>4.88</LeadAmplitudeUnitsPerBit>
         <LeadAmplitudeUnits>��V</LeadAmplitudeUnits>
         <LeadHighLimit>2147483647</LeadHighLimit>
         <LeadLowLimit>268435456</LeadLowLimit>
         <LeadID>II</LeadID>
         <LeadOffsetFirstSample>0</LeadOffsetFirstSample>
         <FirstSampleBaseline>0</FirstSampleBaseline>
         <LeadSampleSize>2</LeadSampleSize>
         <LeadOff>FALSE</LeadOff>
         <BaselineSway>FALSE</BaselineSway>
         <ExcessiveACNoise>FALSE</ExcessiveACNoise>
         <MuscleNoise>FALSE</MuscleNoise>
         <LeadDataCRC32>1485265221</LeadDataCRC32>
         <WaveFormData>
AgACAAIAAgAAAAAAAAAAAAAAAAAAAAAAAAAAAAAAAAD+//7//v/+/wAAAAAAAAAA///+
//3//P/6//r/+v/6//3//v///wAA///+//3//P/9//7///8AAP7//v/+//7///8AAAEA
AgABAAAA///+/wAAAAAAAAAA/v/+//7//v8AAAAAAAAAAP///v/9//z/+v/6//r/+v/8
//z//P/8/wAAAgAEAAYAAgAAAP7//P///wAAAQACAAAAAAAAAAAA///+//3//f////7/
/v/+//7/AQABAAQABwAHAAgACAAHAAgACgAHAAUACgAKAAoACQAIAAgACAAFAAQABgAK
AAkACgAMABAAEAARABEAEAAMAAwADAAMAAoACgAJAAUABAADAAIA/f//////////////
/f/9//v/+P/4//b/+f/7//z//P/9//v/+v/5//j/+v/6//r//P/8//z//P/8//z//v/+
//3//f/+/wUADgATABgAHwApADgARwBUAFgAXABjAGEAVwBFADAAGwAQAAQA/v8CAAkA
CAACAAAAAwAHAAcABQACAAQABAAAAP3/+//7//r/+P/4//n//f///wAA/P/6//r/+v/6
//j/9v/2//f/9//0//b/AAAAAPz//P/8//3//v////7//v/9//z//P/8//v/+//8//z/
+//3//f/+f/6//z/AgAAAP7////+//v/+v/7//3//v8AAAIAAQD///3//f///wAAAgAE
AAYABgAGAAQAAQABAAQAAwADAAUACAAGAAIAAQABAAIAAQABAAMABQAGAAcABwAIAAYA
BQAFAAkADAAMAA0ADgAPABAAEAAPAA0ADAAMAAsACwALAAwADgANAAoABgAFAAsADQAO
AA4ADAAOAAwADAAKAAsACAAGAAkACQAJAAoACQAKAAoACwANAA0ACgAKAAsACAAKAAwA
CwAKAAkABgAKAAsADQAPABAADQAKAAYABwAIAAgABQAEAAgACQAJAAYAAwACAAEABAAG
AAcACAACAAEAAAABAAUABQAFAAUABwAGAAYABgAIAAYABQAFAAcABwAHAAcAAwADAAUA
BQAHAAgACwALAAgABwAHAAYABgAFAAYACAALAAoACwANAAoADAAMAAsADAAKAAoACwAK
AAkACQAMAAoACQAKAAsACgAIAAkACgAKAAoACgAMAA4ADAAKAAkABQAEAAQABwAGAAcA
BgAFAAYABgAEAAUABAAEAAIABAACAAIAAwADAAQABQAGAAkABgADAAEAAAADAAIAAwAB
AAEAAQABAAAAAwAHAAgACAAHAAYAAwACAAAAAQAAAP///v///wEAAgACAAMAAwADAAMA
AwAAAAAA/v/+/wAAAgAEAAMAAgAAAP3//P/7//r/+//8//3//////////////wEAAQD/
///////+//3//P/9//3//v/9//v//P/+////AAAAAAEAAAD2//n//f/9//z//P/8//z/
/P/+//7//v/+//7//v/+//7/AAAAAAAAAAD9//z/+//6//v//P/9//7//v/+//7//v/+
//7//v/+/wAAAAAAAAAA/v/8//r/+P/2//b/9v/2//r//P/+/wAA/P/6//j/9v/6//z/
//8BAP3//P/7//r//f/9/wAAAQD//wAAAAABAP//AAD8//n/AgAEAAYABwADAAIAAQD+
/wAAAwAIAAUABQAGAAkACgANAA0ADAAKAAkACAAHAAQABAADAP////8CAAMAAAABAP//
/f/7//n/9//3//X/9P/2//b/+//+//z/+f/3//b/9v/2//b/9v/1//T/9f/0//D/8v/0
//b/+P/2//P/8//0//X/+v8BAA4AFwAfAC4APQBKAEwAUABXAFcATQBBADIAHQAOAP7/
8v/2/wEACgAGAAAAAQD9//3/AQAAAP7//P/6//f/+f/7//r/+P/4//T/9//4//j/9//2
//f/+P/4//b/9P/0//T/8//v//D/+v/6//b/9v/z//P/8//z//H/8v/y//L/9P/0//P/
8//2//b/9f/x//P/9f/2//j/+v/2//L/8f/1//X/9//7//j/9v/1//T/9f/1//X/9//4
//j/+f/6//j/+P/4//b/+P/5//3//f/8//3////8//j/9//3//j/+//7//3////+//3/
+//6//v/+//8/wEA///+//7//v8AAAAA///9//7//v//////AQABAAIABAAFAAQAAgAD
AAIAAQD///z//v8AAP7//v8BAAMAAQAAAP///f/7//r//P/+////AQABAAEA/v/+//3/
+v/8//7/AAAAAAAA/v8AAP///////wEA///9//r//P/8//v/9//1//r//P/9/////f/9
//3/+f/4//b/9P/z//X/9//7//z/+//6//n/9//2//b/9v/4//j/+f/7//z/+//6//n/
9f/1//f/9//6//z/AAABAP///f/8//r//P/7//z//v/+//z//P/9//z//v/+//3/AAD+
//7////+//3//f8AAAAA//8AAAEA/v/6//n/+P/6//r/+v/8//3//P/7//v/9//2//b/
+f/5//v/+//7//n/+P/1//X/9//4//f/+v/8//z//f/9//r/+f/4//n/+//7//z//v/9
//r/+f/1//b/9//4//j/+P/7//v/+v/4//j/9v/2//f/+f/5//n/9f/1//b/9v/0//X/
9f/1//b/9//1//b/8//y//P/9P/3//f/9//2//b/9v/2//b/9P/0//T/9f/1//X/9f/1
//X/9f/z//P/9//4//n/+v/4//f/9//1//L/8v/z//P/9f/0//T/8v/0//P/+f////z/
+//6//n/+P/3//b/9f/0//L/8v/y//L/8v/y//L/8v/y//L/8v/y//T/9P/0//T/8//y
//H/8P/y//L/8v/y//L/8v/y//L/8//0//X/9v/0//T/9P/0//D/7v/s/+r/7//y//X/
+P/1//X/9P/y//L/8v/y//X/9f/4//n/+f/3//b/9v/2//v/+f/4//7/AAAAAP///v/9
//z/+f/4//7/BAACAAIA//8AAP////8BAAAA/v/+//z//P/6//r/+f/1//X/9f/2//P/
9P/1//L/8f/w/+3/8f/x//L/9P/x//P/8//y//D/7//v/+7/7v/u/+7/7v/t/+7/7f/s
/+7/7v/y//T/8v/x/+//8P/x//b///8IAA8AGQAmADMAPABCAEgATwBRAEUAOwAuABkA
AgD0/+7/6v/t//j//P/8////AwD9//X/8P/w//T/+P/7//v/+f/2//L/8P/t/+//7//u
//D/8P/y//T/8//w/+3/7P/r/+v/6P/q//L/8v/u/+7/6//r/+v/6//t//D/8v/0//H/
8P/u/+3/8f/y//L/7//v//H/8v/0//b/8v/u/+3/7//t/+3/7//v/+7/7v/u//H/8f/x
//P/9f/0//T/9P/z//L/8f/u/+//8f/2//f/9v/3//n/9v/z//P/9P/2//f/9//5//v/
+f/5//j/+P/5//n/+v////3/+v/4//b/+//+/wAAAQD///7//v/9//3//f/+/wAAAwAC
AAAAAQAAAP///f/6//z/AAAAAAIAAQADAAEAAAD+//v/+P/2//n//P/+/wEAAAD///v/
+v/7//j/+v/8//r/+v/6//j/+v/5//n/+f/////////+//3//P/6//X/9f/6//z//f/7
//n/+f/5//j/+P/3//b/9v/3//j/+//8//v/+v/5//f/9v/2//b/+f/4//j/+f/6//n/
+P/3//X/9f/3//f/9//4//v/+//6//n/+f/4//b/8//y//L/9v/0//T/9f/2//r//P/9
//r/9v/0//P/8//z//T/+P/5//n/+//9//v/+P/4//j//P/8//z//v/9//r/9//1//P/
8v/y//X/9//5//n/+f/3//b/8//z//P/8v/v//D/8f/y//T/9f/3//f/9//5//j/9f/z
//L/9f/0//X/8//0//X/9v/2//T/9f/z//D/8P/w/+7/7v/w//P/9P/1//H/7//u/+z/
7//x//L/8//z//P/8P/w//D/8P/y//T/8v/x//D/7v/w//D/8P/w//D/8P/w//H/8f/x
//H/8f/z//P/8f/x//L/8v/y//L/7//t/+z/6f/r/+z/7v/v/+//7v/u/+z/8v/1//P/
7//y//L/8v/y//L/8f/w/+//7v/w//D/8P/w/+//7v/t/+z/7f/u/+//8P/u/+7/7v/u
//H/8v/z//T/8//y//H/8P/w//D/8P/w//H/8v/z//T/9v/2//b/9v/z//L/8f/w//D/
8f/x//D/7v/u/+7/8f/y//b/+P/5//j/+P/5//r/+v/3//X/+v/7//z//P/8//n/+P/1
//T/+v8AAP7//v/8//7//v///wIAAgABAAIABAAEAAIAAgD///n/9//1//b/8//0//X/
9P/z//L/7//t/+v/6v/q/+v/7//x//L/7//v//D/8P/y//L/8v/y/+//8P/v/+7/7P/u
//T/9P/u/+3/7//u//H/+v8DAAgACQATACgAOQBCAEYASABRAFMATwBHADYAGQACAPT/
8P/w//P/9v/0//T/+f/7//n/8//y//T/9v/0//P/9f/1//T/8v/y/+7/8f/y//L/8P/u
/+7/7v/u/+z/6v/q/+7/7//t//D/9//2//H/8P/t/+3/7f/t/+7/8P/x//L/7//u/+z/
6//t/+z/6v/l/+b/6f/r/+7/8f/u/+v/6//t/+v/6//t/+v/6v/q/+r/7v/v//D/8//w
/+7/7f/s/+7/7v/u/+z/7P/t//H/8f/x//P/9v/0//D/7//v//D/8f/x//P/9f/1//X/
9P/0//T/8//z//f/+v/6//v//P///wAAAAD///3//P/8//v//f/9//7/AAADAAIAAAAB
AAEA///8//j/+P/6//j/+P/7//3/+//6//3//f/9//7//f/8//r/+f/9//3/+v/6//n/
9v/4//r/+//8//3//P/6//f/9f/z//r/+//8//z/+v/6//n/9f/y//b/9//3//r/+f/6
//v/+P/4//f/9v/0//X/9v/5//3//f/9//3//P/6//n/+P/3//T/8v/x//f/9//3//f/
9v/3//r/+//5//r//f/9//3//f/+//7////9//3//v////z/+//7//3/AAABAAEAAQD+
//3//f/+//3//f8AAAAA//8AAAEAAQD+//7//v/+//7//v8AAAEAAAD/////+v/4//f/
+f/7//3//f/9//v/+P/z//H/9f/2//X/+P/5//r//P/9//r/+f/4//n/+//5//j/+P/5
//j/+f/3//b/9f/0//L/8//3//j/+P/2//b/9P/0//X/9//3//f/9//3//j/+P/3//f/
9v/1//b/9//1//b/9f/0//X/9v/5//n/+f/4//f/9v/1//T/9v/2//b/9//2//X/9P/z
//X/9f/z//P/+P/4//j/+P/2//X/9f/z//P/9P/2//f/9//2//b/9P/w/+//7//1//z/
+v/6//r/+v/4//b/9P/y//P/9P/1//b/9//4//n/+v/3//T/8f/u/+//8P/x//L/9P/0
//T/9P/1//b/9//4//j/+P/4//j/9//3//b/9P/1//b/9//7//r//P/8//v//f/+/wAA
AgADAP///P8AAAAAAAD///7/AQACAAEAAgADAAYAAQD+//7/AAAAAAEAAQAAAP7//v8A
AAAA/v/+//v/9//3//f/9f/x//H/8f/z//P/8//x/+//7f/s/+z/6P/r/+z/7P/s/+3/
7//w/+//7v/t/+z/7v/y//T/9v/y//L/9P/u/+b/5f/r/+z/7//2////CAANABMAIAAx
ADoAQABKAFUAVQBLAD8AKAALAPz/8P/q//D/+//8//j/+v/3//H/7//t/+7/7v/u/+7/
7//t/+3/7P/q/+r/6v/t/+7/7v/q/+j/6P/o/+n/6P/n/+j/6//r/+j/6v/t/+r/4//g
/+H/4//l/+f/5P/k/+P/4v/j/+T/5P/l/+n/6v/q/+f/5P/l/+X/5v/s/+r/6P/p/+v/
6f/p/+v/6//q/+r/6v/p/+n/6f/r/+r/6P/n/+b/6f/q/+v/6v/p/+n/7P/r/+r/6//t
/+r/6f/p/+r/7P/r/+v/7f/v//D/8f/x//L/8P/v/+//8//x//D/8P/w//T/9v/3//f/
9v/0//P/8f/z//P/9P/2//b/9P/x//H/8//z//L/8P/y//b/9v/4//f/9//z//D/8//z
//P/9P/1//b/9v/3//b/9f/x//D/8v/w//P/9v/1//T/8//w//P/8//0//X/9f/z//H/
7v/x//L/8v/v/+3/8v/0//X/8f/t/+v/6f/s/+7/7//w/+//7//v//H/8P/v/+7/7f/u
/+7/7//w/+//7P/q/+n/7v/v//D/8f/v/+//8f/x/+//8P/z//P/9P/z//P/8v/z//H/
8f/y//T/8v/y//P/8f/0//X/9f/2//T/9P/1//T/8//z//b/9v/1//b/9//3//T/9P/0
//T/9P/0//b/9P/y//D/7//u/+7/7//z//H/8f/v/+3/7v/u/+z/7f/s/+z/6v/s/+r/
6v/r/+v/7P/t/+7/8f/v/+3/7P/s/+3/7P/t/+v/6f/p/+n/6P/q/+3/7f/s/+//8P/v
//D/7f/t/+v/6f/o/+n/6//s/+n/6f/o/+f/6f/p/+b/5v/n/+j/6//u/+3/6//p/+b/
5v/m/+b/5v/o/+j/6P/p/+n/6f/p/+n/6P/n/+T/4//l/+T/4//i/+T/4//j/+H/4v/k
/+f/6f/n/+b/5v/k/+b/5f/l/+P/4P/i/+L/4v/i/+X/5v/n/+j/5f/k/+P/4v/j/+T/
5f/m/+X/5P/j/+L/4P/g/+D/4P/i/+T/5v/o/+X/5P/j/+L/5P/k/+T/5P/i/+L/4v/i
/+T/5P/k/+T/5//n/+b/5v/j/+L/5P/j/+b/5//n/+j/6P/p/+r/7P/r/+n/7v/u/+7/
7f/s/+z/6v/m/+T/5f/s/+v/7P/u/+7/7v/v/+//7f/q/+n/6P/q/+j/6P/n/+L/4f/g
/9//3P/d/97/3//d/93/2//b/9n/2P/Y/9b/1//Y/9j/1//W/9b/1f/U/9b/2P/a/9z/
3P/c/9z/3P/Y/9r/1v/Y/93/3f/c/9v/3P/l//D/+f8BAA4AHwAoACwAMAA5ADsAMQAf
AAwA9//o/9r/1P/Y/9v/3v/c/9r/2//d/9//3//c/9r/3P/e/9n/1f/W/9b/1f/W/9b/
2f/a/9r/2v/Y/9j/2P/Y/9b/1P/U/9X/1f/S/9T/2v/a/9b/1v/T/9P/0//T/9X/1v/W
/9b/2P/Y/9f/1//Y/9j/1//T/9T/1//Z/9z/3P/Y/9T/0//W/9X/1v/Z/9n/2P/Y/9j/
1v/V/9T/1f/V/9T/1P/U/9X/1v/X/9b/0//T/9b/1f/V/9f/2v/Y/9f/1//Y/9r/2f/Z
/9v/3f/c/9v/2f/Y/9r/2f/Z/93/2//a/9r/2v/d/97/3v/d/97/3v/f/9//3//f/+D/
4v/l/+T/4v/j/+P/4f/e/9r/3P/e/9z/3P/f/+H/3//e/97/3f/c/9z/2//c/9z/3f/d
/93/2v/a/9v/2P/a/9z/3P/c/9z/2v/Y/9f/1//X/9v/2//b/9r/2//c/9z/2f/V/9j/
2P/X/9X/0//T/9P/1f/Y/9r/3P/X/9X/0//T/9X/1f/V/9X/1f/U/9T/1P/U/9L/0f/R
/9X/1f/V/9X/0f/R/9P/0//U/9b/2v/b/9n/1//W/9T/1P/T/9T/1v/W/9T/1P/V/9T/
1v/W/9X/1//W/9f/2f/X/9X/1P/W/9f/1//Z/9v/2//Y/9j/2P/Y/9b/1P/U/9b/1v/W
/9f/0v/Q/8//0f/P/9H/0f/R/9L/0v/Q/9H/z//O/8v/zP/O/87/z//P/83/zf/N/8//
0P/P/8//0P/O/8z/zP/J/8n/yf/J/8j/yv/N/83/zP/J/8j/xf/E/8b/yf/K/8v/y//L
/8z/zP/M/83/zf/N/8r/yf/F/8T/xv/G/8j/yv/L/8v/y//K/8j/xv/E/8L/wv/C/8L/
w//F/8X/xf/F/8T/w//A/7//xv/I/8r/zP/I/8X/w/+//8D/wv/F/8f/x//G/8b/xP/E
/8P/w//B/8b/yP/I/8j/yP/H/8b/xf/E/8H/wP+//77/wf/C/8P/xP/B/8D/v/++/8H/
wv/D/8T/wf/A/7//vv/A/8D/wP/A/77/vv++/77/wP/A/8D/wP/D/8T/xf/G/8T/wv/A
/7//wf/A/8D/wP/D/8f/yP/M/8n/x//G/8T/yP/K/83/y//H/8z/zP/M/8r/yP/H/8b/
x//I/8z/0v/M/8r/yf/K/83/z//Q/9D/zP/K/8j/xv/C/8L/wf+9/7//v/+//7v/vf+9
/73/vf++/73/vv+9/7v/uv+3/7n/u/+8/7z/vf/B/8T/x//K/8X/wv+//77/wf/C/8P/
xP/I/8j/wP+7/7v/wP/F/8r/0f/a/+H/6//6/wUACgAQABoAIwAlAB8AEQD4/+P/0P/A
/77/xv/P/9L/yv/E/8X/yf/F/8H/xP/K/8z/yP/L/83/yP/E/7//vP+7/7//wf/C/7//
vP+7/7r/vf+8/7v/vP++/7//vf/A/8X/wv+7/7j/t/+3/7f/t/+2/7b/tf+0/7f/uP+4
/7n/v//A/8D/vf+5/7n/uP+4/73/uv+3/7f/uv+5/7r/vf+7/7j/tv+0/7f/t/+3/7n/
t/+2/7b/tv+3/7j/uf+4/7f/t/+6/7n/tf+1/7b/sv+y/7P/tf+4/7f/tf+1/7X/uP+5
/7n/uv+3/7X/tP+3/7f/tv+2/7b/vP++/7//v//B/8D/wP+//7//v//A/8L/wv/A/73/
vf/B/8H/wP++/8D/wv/A/8D/vv+9/7j/tP+3/7f/t/+4/7v/vP+8/73/u/+5/7T/sv+1
/7T/uP+8/7j/tv+0/7D/sv+x/7H/sf+1/7X/tf+0/7b/tv+1/7H/rv+y/7P/s/+x/63/
q/+p/6n/qv+q/6r/qf+p/6n/q/+q/6n/qP+n/6v/rP+u/7D/rf+o/6T/of+n/6n/q/+t
/6r/qf+q/6n/qP+o/6r/qf+r/6v/rP+s/6r/p/+m/6b/q/+q/6v/rf+s/67/rv+t/6v/
pv+j/6H/o/+l/6j/rv+s/6n/qP+n/6b/pP+l/6b/pv+k/6L/ov+k/6L/oP+f/5//oP+i
/6f/o/+h/53/mf+b/5r/l/+X/5r/mv+Y/5r/mP+Y/5n/mf+X/5f/l/+Z/5j/lf+T/5L/
k/+S/5P/kf+S/5P/lP+U/5H/k/+S/5D/kP+Q/47/jv+O/4//jv+N/4n/if+K/4r/jv+T
/5f/m/+S/4v/gf96/3z/fv+C/4b/hv+F/4T/gv+E/4T/hP+E/4L/gv+C/4P/gf+B/4H/
gf+C/4P/gv+D/4f/iP+J/4r/jP+L/4v/if+L/47/kv+V/5H/jv+M/4j/hv+L/4v/if+M
/4//kP+R/5L/lP+W/5j/mv+Z/5j/l/+W/5j/mP+Y/5j/mf+a/5v/nP+a/5j/lv+U/5f/
mP+Z/5r/mv+a/5r/mv+d/6D/o/+m/6n/q/+s/6z/qf+o/6f/qf+t/7L/tf+3/7f/tv+2
/7b/vP+7/7v/wv/A/77/u/+4/7r/vP+8/77/xf/M/8v/zP/J/8r/yf/J/9D/1v/b/+L/
3v/a/9T/0P/T/9P/1//b/93/2//d/9//3v/d/9z/2f/b/9n/2P/Y/9n/3f/f/+D/3v/d
/93/3P/l/+z/8//6//r//P/8//z//v8EAAYAEAAgACMAHQAaAB8AJgAzAEAASwBXAGQA
cwB+AIAAhACJAIkAgwBzAF4ATQBAADQALgAyADcAOAA4ADoAOwA3ADEANwA+AD4AOAAy
ACsAKwAwADIAMwA2ADYAOQA6ADoAOQA4ADkAOgA9ADwAOwA8ADwAOwA3ADgAQABAADwA
PAA5ADkAOQA5ADoAPAA9AD4AQABAAD8APwA+ADwAOQAzADQANwA5ADwAPwA8ADkAOQA5
ADcANwA5ADcANgA2ADYANAAzADIAMwA0ADQANQA2ADYANgA2ADQANwA5AD4APwA9AD8A
QgBAADwAOwA7ADwAPQA9AD8AQQA+AD0AOwA6AD0APQA+AEMAQQA+ADwAOgA/AEIARABF
AEcARgBGAEUAQwBBAEAAQABDAEIAQABBAEUARQBEAEIAQQBCAD8APgBCAEUARABEAEIA
QQBAAEAAQQBCAEIAQwBCAEEAPQA8AD4APAA/AEIAQABAAEAAPgA+AD0APQA9AEQARQBG
AEYAQwBCAEAAOwA4ADwAPQA9AEAAPwBAAEEAPgA+AD0APAA6ADsAPAA/AD4APQA8ADsA
OQA4ADgAOAA7ADoAOgA7AD4APQA8ADsANwA3ADkAOQA5ADoAPQA9ADoAOQA5ADgAOQA5
ADsAPgA/ADwAOwA7ADsAPgA/AD8AQQA+AD0APQA6ADkAOQA8AD8APwBBAEMAQAA8ADsA
OgA5ADgANwA4ADoAOAA2ADUAMQAwADAAMwA2ADkAOgA7ADgANgAyADEANQA2ADUAOAA3
ADYANgA1ADIAMQAwADEAMgAxADEAMgAwAC4ALgArACsAKwArACoALAAvAC8ALgAuAC4A
LAAsACsALQAtAC0AKQApACoAKgAsAC0ALQAtACwAKwAnACYAJgAmACgAKgApACcAJQAi
ACIAIgAiACIAIgAiACIAIwAjACMAIwAjACUAJQAjACMAIwAiACEAIAAiACEAIQAfACEA
IgAkACUAJQAkACQAIgAgAB8AIQAhACIAIgAiACIAIgAiACIAIgAiACEAIAAfAB4AHgAe
AB4AHgAeAB4AHgAeAB8AIAAhACIAIQAgAB8AHgAgACAAIAAgACIAIgAiACIAHgAcABoA
GAAaABwAHgAgAB8AHgAdAB0AHgAeAB8AIAAhACUAJgAqACsAKwAsACwALwAwADIALwAq
AC4ALQAsACoAKAAnACYAJAAkACcALAAqACoAKwAuAC4ALwAvAC4AKQAoACcAJgAnACgA
KAAlACQAIwAiAB0AHAAbABoAGQAaABkAGgAZABYAFgAUABcAFwAWABQAEwAUABQAFAAU
ABcAGgAdACIAIAAgACAAIAAeABoAFgAVABcAGgAfACYALQAwADUAQQBSAGEAagBsAHYA
ewBtAE8APQA2ACUAEgAKAAYABgAPABgAFgASABMAEQAPAA8ADgAOABYAFAANAAsADAAM
AAsADAAKAA0ADgAOAAoACAAIAAgACQAIAAcACAALAAsACAAKAA8ADgAJAAgABgAHAAgA
CQAIAAgABwAGAAkACgAKAAsAEAAQAA8ACwAJAAkACAAIAA4ADAAKAAsACwAJAAkACwAK
AAgABwAGAAcABwAHAAkABwAGAAYABgAJAAoACwAKAAcABwAKAAkABwAJAAwACgAGAAUA
BQAGAAYABQAGAAcABwAHAAYABgAEAAMAAwAHAAgACAAJAAoACQAIAAYAAwAFAAYACAAJ
AAsACwAMAA4ACwAIAAQAAwAIAAkACQAIAAYACAAGAAYABwAJAAcABgAGAAUABAAEAAMA
AgAAAP//AwADAAAAAAACAAAAAwAGAAQAAgAAAPz/AAABAAMABQAFAAMAAQD+//z//P/7
//f/9P/4//n/+f/7//n/+f/5//n/+v/6//r/9P/z//L/8//z//P/8//z//T/9P/1//b/
9f/y//D/7//1//X/9f/1//L/8f/y//H/8P/w//L/8f/u/+3/7f/s/+7/7//y//b/+f/4
//n/+//4//r/+v/5//7/AAAEAAkACgAJAAkADAALAAkACQAJAAgABgAHAAgACgAKAAoA
DAAKAAgABgAFAAMABAAGAAsACQAJAAcABQAFAAQAAQABAAIAAgAAAAIABAAEAAUABQAD
AAMAAwAFAAUAAwACAAIABQAEAAUAAwAAAP///v/8//z///////7///8AAP//AAAHAA0A
EQAVABUAFwAaABwAGwAbABoAGQAbAB0AHAAeACEAIgAlACgAJAAhAB4AGgAcAB4AIAAi
ACEAIAAfAB8AIAAhACIAIwAhACEAHwAfACIAIgAiACIAJQAlACYAJQAiACIAIwAjACMA
IgAiACAAKgArACkAIwAgACMAJgApACwALwAyADUAOAA4ADgAOAA4ADkAOgA7ADwAOwA6
ADkAOAA6ADsAOwA6ADgAOAA4ADsAOQA8AD0APQBCAEQARwBKAEsARwBEAEgASABIAEcA
RgBIAEoASgBMAEwAUABMAEoASABKAEoASwBJAEgARgBGAEgASgBKAEwASgBFAEQAQwBB
AD0APQA9AD8APwA/AD0AOgA3ADUANAA0ADkAPAA+ADsAOwA8ADwAOgA6ADoAOgA4ADoA
OgA6AEAAPAA4ADQANAA7AD0AOAA7AEQASwBKAE0AWQBsAHsAhACMAJAAlQCdAJkAiQB6
AGkAVABGAD4APAA9AEIARgBGAEUARwBJAEkASABGAEYASgBLAEkARwBEAEAAPgA+AEMA
RgBIAEIAPgA8ADoAPQA8ADsAPAA/AD8APAA+AEMAQgA9ADwAPAA9AD4APwA8ADwAOwA6
AD8AQgBEAEcASQBIAEYAQQA9AD0APAA8AEQARABEAEcASABFAEQARQBGAEYARwBIAEkA
SQBJAEsARwBEAEIAQABDAEQARQBEAEYARwBLAEsASgBLAE0ASgBJAEkASgBMAEoASQBK
AEsATgBPAE8AUABNAEkARgBHAEkASgBMAE4AUABSAFMAUwBRAFAAUABPAFMAVQBYAFwA
WQBUAE4ASwBOAE8ATwBOAFIAVgBWAFgAVwBXAFMAUABRAFEAUQBSAFAAUABPAE8AUwBV
AFQAVgBTAE4ATgBOAEwATABMAEoATABNAE8AUQBSAFEAUABOAFAAUgBTAFEASwBOAE4A
TQBLAEkASQBJAEsATgBQAFIATgBNAEwATQBPAE8ATwBPAE8ATgBOAE4ATABIAEUAQwBL
AE0ATwBRAFEAUQBTAFMAUABQAFIAUQBTAFMAVABUAFAATQBMAEwAUgBSAFQAVwBUAFQA
UgBPAFEATgBNAE0AUABRAFMAWABVAFMAUwBTAFIAUABRAFIAUwBSAFEAUgBVAFQAUwBT
AFEAUABQAFMAUQBRAE8ATQBQAFAATgBPAFIAUgBQAFIATwBOAE4ATQBQAFEAUgBVAFUA
UwBOAA==
         </WaveFormData>
      </LeadData>
      <LeadData>
         <LeadByteCountTotal>10000</LeadByteCountTotal>
         <LeadTimeOffset>0</LeadTimeOffset>
         <LeadSampleCountTotal>5000</LeadSampleCountTotal>
         <LeadAmplitudeUnitsPerBit>4.88</LeadAmplitudeUnitsPerBit>
         <LeadAmplitudeUnits>��V</LeadAmplitudeUnits>
         <LeadHighLimit>2147483647</LeadHighLimit>
         <LeadLowLimit>268435456</LeadLowLimit>
         <LeadID>V1</LeadID>
         <LeadOffsetFirstSample>0</LeadOffsetFirstSample>
         <FirstSampleBaseline>0</FirstSampleBaseline>
         <LeadSampleSize>2</LeadSampleSize>
         <LeadOff>FALSE</LeadOff>
         <BaselineSway>FALSE</BaselineSway>
         <ExcessiveACNoise>FALSE</ExcessiveACNoise>
         <MuscleNoise>FALSE</MuscleNoise>
         <LeadDataCRC32>2938171022</LeadDataCRC32>
         <WaveFormData>
/v/+//7//v/+//7//v/+/wAAAAAAAAAAAAAAAAAAAAACAAIAAgACAAAAAAAAAAAAAgAC
AAIAAgAAAAAAAAAAAAAAAAAAAAAA/v/+//7//v/+//7//v/+//7//v/+//7/AAAAAAAA
AAD+//7//v/+/wAAAAAAAAAAAAAAAAAAAAD+//7//v/+////AAABAAIAAAAAAAAAAAD+
//7//v/+/wAAAAAAAAAAAAAAAAAAAAAAAAAAAAAAAAAAAAAAAAAAAAAAAAAAAQD/////
/v/+//z//f/+/wAAAgACAAIAAgABAAEAAQABAAQABwAJAA0ADQANAAwADAAKAAgABwAE
AP7/+P/2//b/9P/0//T/8v/z//X/+P/5//n/+P/4//n//P/9//3/////////AAAAAP//
/v/7//r/+v/6//v//P/6//r/+f/5//z//f/+/wAAAgACAAIAAgD///7//v/9//v/AwAN
ABUAHAAjACIAIgAkACMAHgAUAAYA9P/j/9P/wP+l/47/f/95/3r/e/99/4L/jv+g/67/
s/+8/8j/0v/X/93/5P/q//D/9f/4//v//v8BAAEAAQABAAEAAgABAP//AAACAAYABwAH
AAcACAAIAAgABwAGAAYABwAJAAoACgAGAAYABwAJAAkACQAJAAkACAAHAAYABQAGAAcA
CAALAAkACQAJAAkACwALAAoACgAKAAsACwALAAkACQAJAAkABwAHAAcABwAJAAkACgAK
AAgABwAHAAcABwAJAAcABgAGAAQABAAGAAYABgAGAAYABgAGAAYABgAEAAQABAAEAAMA
AwADAAEABAAFAAQABAADAAIAAAD//wEAAAAAAAAA/f/8//v/+v/7//r/+//8//7//P/8
//3//P/7//n/9//3//f/+P/4//b/9v/2//b/9v/3//f/9v/4//f/9//3//X/9f/4//j/
+P/4//n/+//9//3//f/9//v/+//9//3/////////AAAAAAAAAAAAAP7///////7/AAAA
AP////8CAAMABAAEAAEAAQACAAIA//////////8BAAEAAQABAAEAAQABAAIAAQABAAIA
AgADAAMAAwAEAAMAAwADAAIAAgACAP///////////////wEAAQABAAEAAQABAAEAAQAB
AAEAAQABAAMAAwACAAIAAAAAAAAAAAD/////AAABAAEAAQABAP7//v////////8AAAAA
AQABAAAA///+//7//v/+//7//f/9//7/AAAAAAEAAQD///7/AAD/////AAAEAAQAAwAC
AP//////////AAAAAAAAAAAAAAEAAQABAAIAAgABAAAAAAAAAP////8BAAEAAQABAAIA
AgABAAEA/f/9////AQABAAEA//////3/AAAAAP//AAAAAAEAAwADAAIAAgACAAAAAQAB
AAAAAAAAAAAA//8BAAEAAAAAAP//AAABAAEAAwADAAMAAgD9//3///8GAAYABQAEAAMA
AgACAAIAAgACAAIAAgACAAIAAAAAAAAAAAAAAAAAAAAAAAIAAgACAAIAAQAAAP///v//
/wAAAQACAAAAAAAAAAAAAAAAAAAAAAAAAAAAAAAAAAIAAgACAAIAAAAAAAAAAAACAAIA
AwADAAEAAAAAAAAAAwAEAAYACAAKAAoACgAJAAgABwAGAAYABwAHAAkACgANAA0ADgAO
AA4ADQAKAAQA/P/6//r/+v/8//z/+v/6//r/+//6//n/+v/6//v//P/9//3///////3/
/v/+//7//v/8//z//P/9////AQACAAQAAwADAAMAAwADAAQABAADAAIAAQAAAAIAAwAD
AAMABwAPABcAHgAlACgAKgAuAC0AJgAaAAwA/v/t/9//yv+t/47/e/91/3T/c/9x/3j/
gv+S/6L/rf+4/8T/zP/R/9f/4P/m/+z/8//2//v/AgAFAAUABQAFAAUABgAFAAMABQAG
AAkACQAJAAkACgAKAAkACQAJAAoACgALAAsACgAIAAgACQALAAsACwALAAsACwALAAsA
CwANAA0ADQAPAA0ADQANAA0ADQANAAwADAAMAA0ADQANAA0ADQANAA0ADQANAA0ADQAM
AAsACwAKAAwACwALAAsADQAPAA0ADAAKAAgACAAKAAwADAAMAAwADAAMAAwADAAMAAwA
DAAMAAsACwALAAkACwALAAkACAAIAAgABwAHAAUABAAEAAQAAgACAAIAAgABAAAAAQAC
AAAA/v/+//////////7//f/7//v//P/8//r/+v/6//r//P/9//3//P/7//n/+P/3//j/
+f/9//7//P/8//3//////////////wEAAQADAAMAAwADAAMABAAGAAYABgAGAAUABQAE
AAIABAAEAAMAAwAEAAUABgAGAAQAAwADAAIAAgADAAQABQAFAAUABQAFAAMAAwADAAQA
BgAHAAkACgAJAAcABQAEAAYABwAIAAgACAAIAAUABQADAAMAAwADAAUABQAFAAUABQAF
AAUABQAHAAcABwAHAAcABwAGAAYABAAEAAQABAAFAAUABgAHAAUAAwABAPz/AAADAAUA
BwAGAAQAAwABAAEAAQABAAIABQAGAAcABwAGAAYABwAGAAcABwAFAAQABgAFAAUABgAH
AAYABAACAAMAAwADAAMAAgACAAIAAgAEAAUABQAFAAQABAADAAIAAgACAAEAAQABAAEA
AQABAAIAAgABAAEA/////wEAAwAFAAUAAwADAAMABgAGAAUAAwACAAIAAwADAAIAAgAC
AAQABQAFAAQABgAGAAYABQAEAAMAAQAAAAMABAAFAAUABQAFAAUABAAHAAUABwAGAAQA
AgACAAIAAgACAAIAAgACAAIAAgACAAIAAAAAAAAAAAABAAIAAwAEAAUABgAHAAgABwAG
AAUABAACAAIAAgACAAQABAAEAAQABAAEAAQABAAEAAQABAAEAAMAAgABAAAAAQACAAMA
BAACAAMAAwADAAQABAAEAAUABAAGAAgACAAIAAgABwAHAAcABwAIAAkABwAJAAoACwAM
AA4ADwAOAAsACAACAPz//P/8//z//P/8//r/+v/7//z/+//6//j/+v/7//z//f/9////
/////wAAAAAAAAAA//8AAAEAAgACAAIAAQAAAAEAAQABAAEAAQACAAIAAgAAAAAAAAAA
AAEABQAFAAkADQATAB4AJwAoACwALgArACQAGgAMAPz/7f/f/8r/q/+M/3X/bf9s/23/
cf96/4b/kv+g/63/tv++/8j/0//b/+D/5v/u//X/+v8BAAQABAADAAIAAQAEAAYABgAF
AAUABgAJAAkACQAJAAoACgANAA0ADQAOAA0ADQAMAAoACgAKAAsADQANAA0ADQANAA0A
DQANAA0ADwAPAA8AEQAQAA8ADgANAA8ADwAOAA4ADAANAA0ADQAOAA8AEAARAA8ADwAP
AA8ADgANAA0ADAAOAA0ADQANAAsADQALAAoADAAKAAoADAAMAAwADAAMAAoACgAKAAoA
DAAMAAwADAANAA0ADQALAAsACwAJAAgACAAIAAcABwAHAAYABgAGAAQABAAEAAQAAgAA
AAAAAAD+//z//P/9///////+//3/+//7//z//P/+//7//v/+//3//f/8//r/+v/5//n/
+f/8//3/AQACAP///v/+////AQABAAEAAQD/////AQABAAEAAQABAAIAAwAEAAUABgAF
AAUABAACAAQABAADAAMAAgADAAQABAADAAMABAAEAAMAAwADAAMAAwADAAMAAwADAAMA
AwAEAAcABwAIAAgABgAFAAQABAAGAAcACAAIAAYABgADAAMABgAHAAgACQAIAAcABgAF
AAMAAwADAAMABQAFAAUABQAFAAUABAAEAAQABAAEAAQAAQABAAIAAwAFAAUABQACAAQA
BQAFAAUAAwACAAIAAQACAAMABAAGAAUABAADAAEAAwAEAAYABgAFAAUAAwACAAIAAQAB
AAIABgAGAAUABAABAAEAAQABAAIAAgACAAIAAwAFAAYABwAHAAYABAACAAIAAgABAAEA
AQABAAEAAQACAAIAAQABAAAAAQAEAAcABgAFAAIAAQADAAYABgAFAAMAAgACAAMABQAE
AAQABAAEAAUABQAEAAQABAAEAAMAAQABAAAAAAADAAQABQAFAAUABQAFAAQABQAFAAUA
BAACAAQABAAEAAQAAgACAAIAAgAEAAQABAAEAAMAAgABAAAAAwAEAAUABgAGAAYABgAG
AAQABAAEAAQAAgACAAIAAgAEAAQABAAEAAYABgAGAAYABQAEAAMAAgADAAQABQAGAAQA
BQAFAAUABAAEAAQABQAGAAgACgAKAAoACgAJAAkABwAHAAgACQALAA0ADgAPABEAEgAS
ABAADQAKAAQA/v/7//r/+f/4//r/+v/8/////////////v/+////AAABAP//AQABAAEA
AgACAAIAAgAAAAAAAAAAAAMABAAEAAQABQAFAAUABQADAAQABAAEAAYABgAGAAYABQAF
AAcACQANABUAHgAlACoALAAsACsAJAAaAA4A/P/p/9v/zP+3/57/i/+F/4b/g/+F/4r/
kv+c/6z/t//A/8r/1P/Z/+H/6v/w//b/+//+/wEABgAHAAcABwAHAAYACAAIAAcABwAI
AAsACwAJAAkACgAKAAsACwALAAwADgAPAA8ADgAMAAwADQAPAA8ADwAPAA8ADgANAAwA
CwAOAA8AEAATABEAEQARABEADwAPAA4ADgAQABEAEQARAA4ADQAMAAsACgALAAwADQAL
AAsADAAMAA0ADQAOAA8AEQATABEAEAANAAoACQAKAAwADAAMAAwACgAKAAoACgAMAAwA
DAAMAAsACwALAAkACQAJAAcABgAHAAgACAAJAAcABgAGAAYABAAEAAQABAACAAAAAAAA
AP7//P/8//3///////7//f/5//n/+v/6//z//P/8//z//P/9//3//P/8//v/+//7//v/
+//+//7//v/+////AQD//////////wAAAQAEAAUAAwADAAMABAAGAAYABgAGAAQABQAF
AAQAAgACAAEAAQAEAAUABgAGAAUABQAGAAYABwAHAAcABwAGAAUABAADAAQABQAGAAgA
BwAHAAgACAAIAAcABgAGAAYABwAIAAgACAAIAAUABQADAAMAAwADAAUABQAFAAUABQAF
AAUABQAFAAUABQAFAAUABQAEAAQABAAEAAQABAAFAAUABgAHAAYABQAEAAAABAAFAAUA
BQAFAAQABAADAAMAAwADAAQABgAGAAYABQAFAAYACAAIAAcABwAFAAQABAADAAMABAAE
AAQAAwACAAMAAwADAAMABAAEAAQABAAGAAcABwAHAAcABgAEAAIABAAEAAMAAwADAAMA
AwADAAQABAADAAMAAwADAAUABwAFAAUAAwADAAMABgAGAAUABQAEAAQABQADAAIAAgAC
AAMABQAGAAYABgAGAAYABQAFAAUABAAEAAMABAAFAAUABQAFAAUABAADAAEAAQAEAAgA
CAAIAAgACAAFAAQAAwACAAMABAAFAAYABAAEAAQABAAGAAYABgAGAAYABgAGAAYABAAE
AAQABAAFAAYABwAIAAQAAgAAAP7/AgAFAAcACQAGAAYABgAHAAYACAAKAAoADAAMAAsA
CwAJAAkACgALAAwADwARABMAEQASABIAEAANAAoABAD+//7//v/+//7//P/6//r/+//7
//v/+//6//r/+//8//3//v8BAAIAAwAEAAQABAAEAAEAAAD///7///8AAAAAAAAAAAEA
AgADAAEAAgACAAIABAAEAAQABAADAAEAAwAFAAkAEQAcACMAKAAqACwAKQAiABgADAD+
/+3/3//K/6//lP+B/3n/eP95/3v/fv+I/5r/qv+1/7z/xv/Q/9X/2//i/+j/7v/z//j/
+//+/wEAAQABAAEABAAGAAYABQADAAQABwAHAAgACQALAAwACwALAAsADAALAAsACgAI
AAcACAAKAA0ACwALAAsACwANAA0ADQANAA0ADQANAA8ADgANAAwACwAMAA0ADQAOAAwA
DQANAA0ADwAPAA8ADwANAA0ADQANAA0ADQAOAA4ADQALAAoACQALAA0ACwAKAA0ADAAN
ABAADwAOAA0ADAAMAAwADAAMAAoACgAKAAoACwALAAsACQALAAsACQAIAAgACAAHAAcA
BQAEAAQABAACAAIAAgACAAIAAAAAAAAA/v/8//z//f/9//3//P/7//v/+//8//z//P/8
//z//P/8//3//f/8//z/+//7//v/+v/5//v/+v/7//z//v8BAAEAAQABAAEA/////wEA
AQACAAMABAAGAAQABAAEAAQABAAFAAUABAACAAIAAQABAAQABQAGAAYABQAFAAYABgAF
AAUABQAFAAMAAwADAAMABQAFAAUABgAHAAcACAAIAAoACQAIAAgABgAHAAgACAAIAAgA
BQAFAAUABQAFAAUABQAFAAUABQAHAAcABwAHAAUABQAFAAUABwAHAAYABgAGAAYABgAG
AAcABwAIAAkABwAHAAcABAAEAAUABQAFAAcABgAGAAUABQAFAAUABgAEAAQABAADAAUA
BgAIAAgABwAHAAUABAAFAAUABgAIAAgACAAHAAYAAwADAAMAAwAFAAYABwAIAAYABwAH
AAcABgAGAAUABAAGAAYABQAFAAUABQAFAAUACAAIAAcABwADAAMABQAHAAkACQAHAAcA
BQAIAAgABwAJAAgACAAJAAkACAAIAAgABwAHAAYABAAGAAYABgAFAAYABwAHAAgABwAI
AAkACQALAAsACwAKAAkACQAJAAgACAAKAAoACgAKAAkACAAHAAYABwAIAAkACgAKAAoA
CgAKAAgACAAIAAgACAAIAAgACAAKAAoACgAKAAgACAAIAAgACgAKAAoACgAIAAgACAAI
AAkACgALAAwACwALAAsACgAKAAoACwAMAA4AEAAQABAAEAAPAA8ADwARABIAEwATABMA
FAAVABUAFAAUABIAEQAPAAoABQAEAAIAAgACAAIAAAAAAAEAAwADAAMAAgACAAMABAAF
AAUABwAHAAcACAAIAAgACAAGAAYABgAGAAcACAAIAAgABwAFAAUABQAFAAkACgALAAwA
CgAKAAoACwALAAsADQARABkAJAArAC4AMAA0ADMALAAgABIABAD1/+f/0P+z/5j/g/91
/3L/cf91/3z/iP+W/6b/sf+6/8b/0v/b/+P/6v/u//T/+/8CAAcACgALAAsACwALAAwA
DgAOAA0ADwAQABMAEwARABEAEgASABEAEQARABIAEgATABMAEgAQABAAEQATABYAFwAY
ABkAFwAXABcAFwAVABUAFQAXABcAFwAXABcAFwAXABYAFgAXABkAGgAbABkAGQAZABkA
FwAXABcAFwAVABUAFgAWABYAFQAVABUAFgAZABgAGAAYABYAFgAYABYAFgAWABYAFgAW
ABYAFgAVABQAEwASABUAFQAVABMAFQAVABMAEgATABQAFAAVABUAFAAUABQAEQAQAA8A
DgAPAA4ADwAQAA4ACgAIAAcACQAJAAgABwAFAAUABgAGAAYABgAGAAYABwAJAAoACgAI
AAcABwAHAAUABQAIAAgABgAGAAcACQALAAsACwALAA0ADQAPAA8ADwAPAA8AEAAQABAA
EAAQAA4ADwAPAA4ADwAQABAAEQAQABEAEgASAA8ADwAQABAADwAPAA8ADwAPAA8ADwAP
ABEAEQARABIAEQARABIAEgASABEAEAAQABEAEwAVABYAFgAWABMAEwATABMAEwATABEA
EQARABEAEgATABQAFQATABMAEwATABUAFQAUABQAEgASABIAEgARABEAEgATABMAEwAT
ABAAEgATABMAEwARABAAEAAPABEAEQARABIAEgASABIAEQATABQAFgAWABYAFQASABAA
EQARABIAFAAUABQAEwASABIAEwAUABUAFAAUABQAFAAUABUAFQAVABYAFgAVABQAFAAU
ABMAEwAUABUAFgAXABcAFgAUABMADwAPABEAEwAUABUAFAAVABQAFgAVABMAFAAUABUA
FwAUABIAEQAQABEAEwAUABQAFgAWABYAFQATABMAEgASABQAFgAYABkAFgAVABQAEgAV
ABsAGwAUABYAGAAYABgAGAAYABgAGAAYABYAFgAWABYAGAAYABgAGAAWABYAFgAWABYA
FgAWABYAFAAUABQAFAAXABgAGQAaABkAGAAXABYAFgAWABYAFgAYABgAGAAYABcAFgAV
ABUAFgAXABcAGAAWABcAGAAaAB4AHgAeAB4AHwAfAB8AHwAgACEAIQAjACQAJQAlACYA
JQAiACAAHAAXABIAEQASABQAFAAUABIAEQARABIAEQASABIAEwAVABUAFQAUABUAFgAX
ABkAGgAYABgAFgAWABYAFgAXABgAGAAYABcAFwAWABUAFAAUABYAFgAWABYAGAAYABkA
GQAbAB0AIQArADYAPwBCAD4APgA7ADQALAAgAA4A/f/v/+D/x/+s/5n/k/+U/5P/lf+c
/6b/tP/G/9H/2P/e/+b/7f/3//7/BAAMABEAFgAZABoAGQAZABkAGQAcAB4AHgAdABwA
HAAeAB0AHQAdAB4AHgAgACEAIgAkACIAIwAjACIAHgAeAB8AIQAjACMAIwAjACUAJQAl
ACUAIwAjACMAJQAnACcAJwAnACcAJwAmACYAKAApACkAKQApACkAKQApACYAJQAkACMA
JQAlACYAJgAkACMAIwAjACUAJwAlACQAIgAgACAAIgAkACQAJAAkACUAJgAnACgAKAAo
ACgAKAAoACcAJgAjACMAIwAhACAAHgAeAB0AHQAeAB4AHwAgAB4AHgAeAB4AGwAYABcA
FgAYABgAGgAdABsAGwAaABkAFwAXABgAGAAaABoAGgAaABkAGQAYABYAGAAXABcAFwAV
ABUAGAAYABYAFgAXABkAGwAbABsAGwAbABsAHQAdAB0AHQAdAB4AGwAaABkAGAAZABsA
HAAcAB8AIAAgACEAIQAhACEAIAAhACEAIgAiACEAIQAhACEAIAAfAB4AHQAfAB8AHwAg
AB8AHQAcABoAGwAbABsAHAAaABsAHAAcABsAGgAWABUAFgAXABgAGQAXABcAFwAXABUA
FQAVABUAEwATABMAEwATABMAEgASABMAFAAVABYAFwAXABgAGQAZABkAGQAWABcAFwAW
ABUAFwAWABYAFQATABMAEwAUABMAEgARAA8AEgAUABcAGAAXABcAFQAUABYAFQAVABYA
FgAWABUAFAAVABUAFQAVABgAGAAYABgAFQAVABQAEwAWABYAFQAUABcAGAAYABkAFgAV
ABQAEwAXABgAGAAZABUAFQAXABkAGwAbABkAGQAaAB4AHwAfAB0AHAAcAB0AIQAiACQA
JgAoACkAKQAoACoAKgAqACkAKQApACgAKAAlACQAIwAhACQAJQAmACYAKwApACcAJAAi
ACQAJAAkACQAJAAkACQAJAAiACIAIgAiACQAJAAkACQAJQAmACcAKAAnACYAJQAkACQA
JAAkACQAIwAiACEAIAAiACIAIgAiACIAIwAjACMAJQAmACcAKQAnACgAKQAoACgAKAAn
ACcAJwAnACgAKQArAC0ALgAvAC4ALgAtACoAKAAkAB0AFgAUABQAFAAUABMAEAAPAA8A
EgATABQAFAASABMAFAAVABMAFQAVABUAEwASABEAEAAPABAAEQASABEAEgASABIAEwAT
ABMAEwAQAA4ACwAIAAcABgAFAAQABQAFAAUABwANABUAHgAjACIAJAAmACMAGAAMAPr/
6v/d/83/tv+Z/37/bf9r/2r/Z/9r/3b/fv+M/5z/p/+w/7r/wv/J/9H/1v/Y/97/6f/w
//H/8P/v/+//7//v//D/8v/y//H/7//w//P/8//x//H/8v/y//P/8//z//T/8v/z//P/
8v/x//L/9P/3//b/9f/0//P/8//z//P/8//y//H/8P/x//H/8f/x//H/8v/z//P/9P/2
//f/9//3//f/9//3//f/9f/1//X/9f/3//f/+P/4//f/9f/0//P/9f/3//X/9P/2//T/
9P/2//T/9P/0//T/9P/0//T/9P/y//L/8v/y//P/8//z//H/8f/x/+//7v/w//D/7//v
/+7/7P/r/+r/6v/q/+r/6v/o/+b/5v/m/+j/5v/m/+f/5//n/+b/5f/j/+P/5P/k/+L/
4v/i/+L/4v/j/+P/4v/k/+P/4//j/+P/4//m/+b/5v/m/+f/6f/o/+f/5v/l/+f/5//p
/+n/5//n/+f/6P/q/+r/6v/q/+v/7f/u/+7/7f/s/+r/6f/s/+3/7v/u/+3/7f/u/+7/
6//r/+v/6//t/+3/7f/t/+//7//v//D/8f/x//L/8v/x/+//7f/s/+z/7f/u/+7/7//w
/+7/7//x//H/8f/x/+//7//v/+//7//v/+//7//v/+//7//v/+//7//u/+7/7v/u/+7/
7v/t/+3/7v/v//H/8f/x/+7/7v/v/+//7//t/+z/7P/r/+z/7f/u//D/8P/w//D/7//t
/+7/8P/w/+//7//t/+z/7f/t/+7/8P/w//D/7//u//D/8f/y//P/8//y//H/8P/u/+//
7//v//L/8v/x//D/8v/y//H/8f/x//H/8f/x//D/8P/v/+//7//v//H/8//x//H/7//v
/+//8v/y//H/8//y//L/8//z//L/8v/y//L/8//z//L/8v/y//L/8f/z//P/8v/y//H/
8v/z//P/8//z//P/8v/1//P/8f/y//L/8v/y//L/8v/y//L/8v/y//L/8v/y//L/8P/w
//D/8P/x//L/8//0//L/8v/y//L/8v/y//L/8v/y//L/8v/y//L/8v/y//L/9P/0//T/
9P/y//L/8v/y//L/8v/y//P/8//z//L/8v/y//P/9P/2//r/+v/6//r/+P/3//b/9f/3
//n/+v/9//7//////wAA/f/6//j/9P/v/+r/6f/q/+j/6P/o/+b/6f/r/+7/7//v/+7/
7v/v/+//7//u/+//8P/x//P/9P/y//L/8P/w//D/8P/x//L/8v/y//H/8f/v/+//7//w
//D/8P/w//D/8P/w//H/8f/1//f///8JABIAGQAaAB4AHgAZABAAAgD0/+j/2//H/6r/
i/9s/1v/W/9i/1//Yf9u/3z/iP+U/6H/rv+4/8L/z//X/97/5v/q/+3/8v/3//j/+//7
//v/+//6//z//P/7//v//P///////////wAAAAD///////8AAAIAAwADAAIA/v/+////
AQABAAEAAQABAAIAAwAEAAUAAwADAAMABQADAAMAAwADAAMAAwACAAIAAgADAAMAAwAF
AAUABQAFAAUABQAFAAUABwAHAAgACAAIAAcABwAHAAUABwAFAAQABAACAAIABAAEAAQA
BAAEAAQABAAEAAQABgAGAAYABgAFAAUABQADAAQABQAEAAQABAAEAAMAAwABAAAAAAAA
AAAAAAAAAAAA/P/6//r/+v/8//r/+v/7//r/+f/3//X/9f/3//r//P/5//j/9//2//j/
+f/5//j/+v/5//n/+f/5//n//P/8//r/+v/7//3//f/9//3//f/9//3/////////////
/wAA/v/+//7//v///wEAAgACAAEAAAD+//3/AAABAAIAAgADAAMABAAEAAEAAQABAAEA
AgADAAQABQAFAAUABQAGAAUABQAGAAYACAAHAAYABgAGAAcACAAIAAYABgADAAMAAwAD
AAMAAwADAAMAAwADAAAA///+//3//P/7//r/+f/8//3//f/+//7//v/+//7//f/9//7/
///9//3//f/6//z//f/9//3////+//7//f/7//v/+//8//7//v/+//3//f/+/wAAAAD/
/////f/8//7//f/9//7////+//z/+v/6//v//P/9//7//v/+//7//P/9//3//f/9//z/
+v/4//f/9v/0//P/8//z//P/8//0//T/8//z//H/8f/z//X/9f/1//P/8//y//T/8//x
//P/8v/y//P/9f/0//T/9P/z//P/8v/w//H/8v/z//P/8f/x//D/8P/v//D/8f/x//H/
8f/x//D/8f/z//P/8P/u/+7/7v/u/+7/7P/s/+z/7P/r/+r/6f/o/+r/6v/q/+r/6P/o
/+j/6P/q/+v/6//r/+r/6v/q/+v/7P/u//D/8P/y//L/8f/x//D/7//v/+//7//x//L/
8//z//T/9P/y//L/8P/r/+b/4f/g/9//3v/g/97/3v/f/+P/4//j/+L/4f/h/+H/4f/i
/+X/5v/n/+j/6P/o/+j/5v/m/+b/5v/n/+j/6P/o/+X/5f/l/+X/5//o/+j/6P/o/+j/
6P/o/+v/6//n/+f/6f/z//z/BQAKAAwADAANAAgAAAD2/+j/1//H/7j/o/+G/23/X/9g
/2H/Yf9m/27/eP+E/4//mP+i/6r/tf+9/8T/yP/O/9X/2v/f/+b/5f/l/+X/5f/o/+r/
6v/p/+f/6P/r/+v/7f/t/+7/7v/t/+3/7f/u/+z/7f/t/+z/6//s/+7/8f/v/+//7//v
//H/8f/x//H/7//v/+//8f/v/+//7//v/+//7//u/+7/7v/v/+//7//v/+//7//v/+3/
7f/t/+3/7v/v//H/8v/w/+//7//v/+3/7//t/+z/7v/s/+z/7v/u/+7/7v/u/+7/7v/u
/+7/7f/s/+v/6v/r/+v/6//p/+r/6//q/+r/6P/o/+f/5//n/+b/5v/m/+T/5P/k/+T/
4v/g/+D/4P/g/97/3v/f/+H/4f/g/9//2//b/9z/3P/c/9z/3P/c/9r/2//b/9r/3f/d
/97/3//c/9v/3f/c/97/3v/f/+H/4f/h/+H/4f/f/9//4f/h/+L/4//k/+b/5P/k/+T/
5P/k/+X/5f/k/+X/5v/m/+f/6P/p/+r/6v/n/+f/6P/o/+X/5f/l/+X/5//n/+f/5//n
/+f/5//o/+f/5//o/+j/6v/p/+j/6P/m/+f/6P/o/+j/6P/l/+X/6P/p/+r/6//r/+v/
6//r/+n/6f/p/+n/6f/p/+n/6f/p/+n/6P/o/+b/5v/m/+b/5//n/+j/6f/r/+v/6//o
/+j/6f/p/+n/6f/o/+j/5//l/+X/5f/m/+b/5v/m/+X/4//k/+b/5v/p/+n/5//m/+j/
5//n/w==
         </WaveFormData>
      </LeadData>
      <LeadData>
         <LeadByteCountTotal>10000</LeadByteCountTotal>
         <LeadTimeOffset>0</LeadTimeOffset>
         <LeadSampleCountTotal>5000</LeadSampleCountTotal>
         <LeadAmplitudeUnitsPerBit>4.88</LeadAmplitudeUnitsPerBit>
         <LeadAmplitudeUnits>��V</LeadAmplitudeUnits>
         <LeadHighLimit>2147483647</LeadHighLimit>
         <LeadLowLimit>268435456</LeadLowLimit>
         <LeadID>V2</LeadID>
         <LeadOffsetFirstSample>0</LeadOffsetFirstSample>
         <FirstSampleBaseline>0</FirstSampleBaseline>
         <LeadSampleSize>2</LeadSampleSize>
         <LeadOff>FALSE</LeadOff>
         <BaselineSway>FALSE</BaselineSway>
         <ExcessiveACNoise>FALSE</ExcessiveACNoise>
         <MuscleNoise>FALSE</MuscleNoise>
         <LeadDataCRC32>129314633</LeadDataCRC32>
         <WaveFormData>
+P/4//j/+P/6//r/+v/6//z//P/8//z/+v/6//r/+v/4//j/+P/4//r/+v/6//r/+v/6
//r/+v/4//j/+P/4//r/+v/6//r/+P/4//j/+P/4//j/+P/4//b/9v/2//b/9//4//n/
+v/4//j/+P/4//b/9v/2//b/+P/4//j/+P/4//j/+P/4//r/+v/6//r/+v/6//r/+v/4
//j/+P/4//r/+v/6//r/+P/4//j/+P/6//r/+v/6//j/+P/4//j/+P/4//n/+f/3//b/
9v/2//j/+f/7//z/+//8//z//P/7//r/+f/4//v///8CAAYABgAHAAgACQAJAAkACQAJ
AAUAAgACAAIABQAFAAUAAwAEAAMAAAD8//z/+//4//j/+P/4//j/+P/3//f/9//1//T/
8//z//P/8//y//L/8//z//P/8//z//P/8//z//P/8//0//T/9P/y//H/8f/x/+7/+P8H
ABYAJAA1AEoAYwB4AIYAhgB3AGgAZABfAEoAIQDk/5j/Uf8a//7+7P7i/uP+9v4Y/zv/
U/9t/4X/lv+j/7D/u//H/9H/2//j/+r/7f/u/+7/7//w//H/8v/z//X/+P/5//r/+v/5
//n/+f/5//j/+f/5//n/+v/9//7////+//7//v/+//7//v///wAA/v/9//3//f/+////
//8AAAIAAgADAAMAAwADAAMABAADAAQABAADAAUABQAFAAYABgAGAAcABgAHAAgACQAK
AAgACQAKAAoADAAOAA4ADQAMAAwADwARABMAFAAVABYAFwAZABoAGgAaABsAHQAfACAA
IgAjACMAJwApACoALAArACsAKgAqACoAKgAqACoAKAAnACcAJwApACcAJQAlACYAJQAl
ACYAJQAjACEAHQAcABsAGwAdABkAFgATABIAEwARABEAEAAPAA8ADgANAAsACwAKAAkA
CQAJAAkACQAMAAwADQAMAAkACAAJAAgACgAHAAcABQAFAAUABQADAAMAAwADAAEAAQAA
AAAAAAD+//7//v/+/wAAAAAAAP///v/9//z/+//+///////+/wAAAAAAAAEAAQABAAIA
BAAHAAcABwAGAAQABgAHAAcABwAHAAcABwAIAAgACAAJAAkACgAKAAoACQAJAAkACAAI
AAgACQAKAAwADAAMAAwACgAJAAkACQAJAAkACgAKAAkACAAGAAYABgAGAAUABQAGAAYA
BgAFAAQABAAEAAMAAwADAAMAAgACAAEAAQABAAQABAAEAAQAAQD///3//P/9//7//v/+
//z//P/8//r//P/+//7//f/9//3//f/9//7//v/8//r/+v/6//r/+v/6//v//P/8//z/
/P/6//n/9//3//j/+v/8//v/+v/5//f/+P/4//j/+v/6//r/+v/8//z//P/8//v/+//7
//v/+v/6//j/+P/6//r/+//7//r/+v/7//v/+//7//v/+f/3//P/9//8//z/+v/6//r/
+v/4//j/+P/4//j/+P/4//j/+P/4//j/+P/2//b/9v/2//f/+P/5//r/+P/4//j/+P/6
//r/+v/6//j/+P/4//j/+P/4//j/+P/2//b/9v/2//j/+P/4//j/+P/4//j/+P/4//n/
+f/5//j/+P/4//j/+//9//7///8AAAAAAAAAAAAAAAAAAAEAAQACAAQABgAJAAoACwAL
AAkACQAJAAcABAAEAAQABwAJAAkABwAGAAMAAAD8//r/+f/2//b/+P/4//j/+P/3//n/
+f/3//b/8//z//P/8//0//T/9f/1//b/9//4//n/9//3//f/9//2//b/9v/1//f/+P/3
//j//P8FABIAIAAvAEQAXwB4AIgAiAB5AGwAagBnAFoAPQAIAMD/c/80/wj/8P7g/tv+
5v4K/y//Tf9n/4H/kv+b/6j/t//D/83/1f/d/+T/7//y//L/8//0//P/9P/1//f/+P/5
//r/+v/7//v/+//7//z//f/9//3/+//9//3//f/+//7//v/+/wAAAAABAAIAAgABAAEA
AQACAAMAAwAEAAIAAgADAAMABQAFAAUABgAHAAgACAAHAAUABQAFAAYABwAIAAoACgAK
AAoACgAKAAwADQAOAA4AEgAUABQAEwASABIAFQAXABcAGAAZABoAGwAdAB4AHgAeAB8A
IQAjACYAKAApACkAKgArACsALAAuAC8ALwAwADAAMAAwADAAMAAvAC8ALwAxAC8ALQAt
ACsAKQAoACgAKAAnACYAIwAiACEAIQAjAB8AHAAZABgAFwAVABUAFAASABEADwANAA8A
EQASABMAEQARABEAEQAPAA4ADgAMAA4ADgAQABAAEAANAA0ACwALAAsACwAJAAcABwAH
AAUAAwACAAIAAgACAAIAAgACAAAAAAAAAP//AQABAAEAAQACAAMAAwACAAIAAgACAAMA
BQAFAAYACAAHAAcABwAGAAgACgALAAsACwALAAsACwAMAAwADAANAA0ADgAOAA4ADwAP
AA8ADgAOAA4ADwAQAA4ADgAOAA4ADAALAAsACwANAA0ADgAOAAwACgAHAAYACQAKAAoA
CwALAAoACQAHAAYABgAGAAUABgAHAAgACAAGAAUABQAFAAQABAAEAAQABAADAAIAAgAE
AAQAAwACAAIAAgACAAAAAAACAAIAAQADAAMAAwADAAIAAgAAAP7//v/+//7//v/+////
AAAAAP7//v/8//v/+//7//z//v8AAP///v/9////AAAAAAAA///+//3//P/8//z//P/8
//3//f/9//3/AAAAAP7//v/8//z//f/9//r/+v/7//v/+//7//v/+f/9//3///8AAP7/
/f/8//v/+v/6//r/+v/6//r/+v/6//r/+P/4//j/+P/7//z//f/+//7//v/+//7//P/8
//z//P/6//r/+v/6//z//P/8//z//v/+//7//v/9//z/+//6//r/+v/6//r/+//8//3/
/v/+//3//P/6//z//P/8//3//v/+//7//v8AAAAAAAAAAAAAAAABAAMAAgAEAAYABwAJ
AAsADAANAA0ADQALAAgACAAIAAsACwALAAkACAAHAAIA/v/8//v/+v/6//z//P/6//r/
+f/5//n/9//2//X/9//3//f/9v/0//X/9f/1//f/9//3//f/+f/5//n/+v/4//j/9//3
//b/9//6//7/AwAOAB4ALwBCAF0AeACGAIQAdQBsAGwAawBgAEMAEADI/3n/MP/8/uT+
2P7V/uT+BP8t/03/Z/99/5D/n/+s/7X/v//N/9f/4f/q//H/8//y//L/8v/z//T/9f/3
//b/9//4//j/+//7//v/+//+//////////3//////////v/+//7//v8CAAIAAwAEAAIA
AQABAAEABAAFAAUABgAEAAQABQAFAAUABQAFAAYABwAIAAgABwAJAAkACQAKAAsADAAO
AA4ADAAMAAwADAAOAA8AEAAQABAAEgASABEAEgASABUAFwAZABoAGwAcAB0AHwAgACAA
IgAjACUAJwAoACoAKwArACoAKwArACwALAAtAC0ALgAwADAAMAAwADEAMQAyADMAMQAv
AC0ALQAtACsAKgAqACoAKQAoACUAIgAhACEAIwAgAB4AHAAcABkAFwAXABYAFQAVABQA
EwAWABcAFwAXABQAEwASABEAEwASABIAEAAOAA4AEAAQABAADQANAAsACwALAAsACQAF
AAUABQADAAUABAAEAAQAAwACAAEAAAAAAAAAAAD/////////////AAABAAEAAAACAAIA
AgADAAMAAwAEAAYABQAFAAUABAAGAAgACQAJAAcABwAHAAcACQAKAAsADQALAAwADAAM
AAkACQAJAAgACgAKAAsADAALAAoACQAIAAoACQAJAAkACQAJAAoACgAJAAgABgAGAAgA
CAAHAAcABgAGAAYABQAFAAYABwAHAAQAAwACAAAAAQABAAIAAwAEAAQABAAEAAMAAQD/
//7/AQACAAIAAgAAAAAAAAD+//z//v/+//3//f/9//3//f/+//7//P/6//z//P/8//z/
+v/7//z//P/6//r/+P/3//r/+//9/wAA///9//v/+f/7//z//P/8//z//P/8//z//P/8
//z//P/9//3//f/9//z//P/6//r/+P/4//n/+f/6//r/+//7//v/+//7//n//f/9//3/
+v/6//z//P/8//z/+v/6//r/+v/8//z//P/8//v/+v/5//j/+v/6//r/+v/8//z//P/8
//r/+v/6//r/+P/4//j/+P/6//r/+v/6//r/+v/6//r/+v/6//r/+v/8//z//P/8//z/
+//6//j/+v/6//r/+//9//7///8AAAAAAAAAAAAAAAAAAAEAAwACAAQABgAHAAoACwAL
AAsACwALAAkABgAFAAQABgAFAAgABwAHAAcABAAAAP7//f/6//r//P/8//v/+v/4//f/
9//1//T/8//1//X/9f/0//T/9f/1//X/9//3//f/9//3//f/9//4//j/+P/3//f/+P/5
//r//P8DAA4AHAAtAEIAXQB4AIoAigB7AGwAYgBbAFAANwAEALr/bf8w/wr/9P7m/uP+
7v4G/y3/S/9h/33/lP+j/7D/u//H/9H/2//l/+7/8//1//T/9P/0//X/9v/3//n/+v/7
//z//P/7//v/+//7//z//f/9//3///8BAAEAAQAAAAAAAAAAAAQABAAFAAYABQADAAIA
AQAEAAUABQAGAAQABAAFAAUABQAFAAUABgAFAAYABgAFAAUABQAFAAYACQAKAAwADAAK
AAoACgAKAAwADQAOAA4AEAASABIAEQAOAA4AEQATABcAGAAZABoAGQAbABwAHAAgACEA
IwAlACQAJgAnACcAJgAnACcAKAApACsALAAuADAAMAAwADAAMAAvAC8ALwAvAC0AKwAr
ACkAJwAmACYAKAAnACYAIwAfAB0AHAAdABsAGgAZABoAGQAXABcAFgAXABcAFgAVABMA
EwASABEAEwATABMAEwARABAAEAAOABAAEAASABIAEQANAAwACQAHAAcABwAFAAUABQAF
AAMAAwACAAIAAgACAAIAAgACAAQABAAEAAMAAwADAAMAAwACAAMAAwACAAIAAgACAAMA
AwADAAQABgAGAAUABAACAAMABgAIAAkACQAJAAkACQAJAAgABwAHAAkACgAKAAoACwAL
AAsACgAKAAoACwAMAAoACgAKAAoADAALAAsACwALAAsADAAMAAsACgAIAAgACgAKAAkA
CQAIAAgACAAHAAQABAAEAAMABQAFAAUABAAGAAUABQAFAAQABAAEAAQAAwABAP///v8A
AAAA///+/wAAAAAAAP7//v8AAAAA//////////////7//v/8//r//P/8//z//P/8//3/
/v/+//z//P/6//n/+//7//z//v/+//3//P/7//v//P/8//z/+v/6//r/+v/4//j/+P/4
//r/+//8//3//v/+//z//P/8//z//f/9//z//P/9//3/+//7//v/+f/3//f/9//6//z/
/P/8//z//P/6//r/+v/6//r/+v/6//r/+v/6//r/+v/7//z//f/+//z//P/8//z/+//6
//n/+P/5//r/+//8//r/+P/2//T/9//5//v//P/6//r/+v/7//3//v///wAAAgACAAIA
AgAAAAAAAQADAAYACAAKAAsACgALAAsACwAJAAkABwAEAAQABAAHAAcACQAHAAYABQAA
APz/+v/5//T/9P/2//b/+P/4//f/9//4//f/9//3//b/9f/0//L/8v/z//P/8//1//X/
9f/1//f/9//3//j/+P/4//f/9//0//X/+P/6////DAAeAC0AQgBbAHQAhgCGAHkAagBk
AGEAWAA7AAgAwP91/zb/Dv/4/ur+4/7u/g7/M/9N/2f/g/+W/6H/rP+5/8X/z//X/9//
5v/r//D/8P/x//L/9f/2//f/+f/5//n/+f/4//r/+//8//3//v/////////+/////v/9
//7//v/+//7//v/+////AAACAAEAAQABAAIAAwADAAQAAgACAAMAAwAEAAUABgAIAAgA
CAAHAAUABgAHAAgACgAKAAoACwAKAAwADAAMAAwADAANAA4ADgAOABAAEAAPABEAEgAW
ABkAGAAYABgAGAAbAB0AHgAeACAAIQAjACUAJAAmACcAJwAqACsAKwAsAC4ALwAvADAA
MAAwADAAMAAwAC8ALwAvADEALwAtAC0AKwApACgAKAAoACcAJgAjACAAHwAfACEAHAAa
ABgAGAAZABcAFwAWABUAFQAUABMAEQARABAADwARABEAEQARABMAEgASABAADwAOAA8A
DgAPAA0ADgANAAsACwALAAkABwAHAAcABQAFAAQABAAEAAIAAgACAAIAAgACAAIAAQAB
AAEAAQABAAIAAwADAAIAAgACAAIAAwAFAAUABgAIAAsACwALAAoACgAMAA0ADQANAA0A
DQANAA4ADgAOAA8ADwAQABAAEAARABEAEQAQAA4ADgAPABAAEQASABMAFAATABEAEAAP
ABEAEQASABIAEwASABAAEAAOAA4ADQANAAwADAAMAAsACgAKAAoACQAJAAkACQAIAAoA
CQAJAAkACgAKAAoACgAKAAkACAAIAAgACAAHAAYABQAEAAMAAAABAAQABQAFAAMAAwAD
AAMABgAGAAQAAgACAAIAAgACAAIAAwAEAAQABAAEAAIAAQD/////AAACAAMAAwADAAMA
AQACAAIAAgAEAAQABAAEAAQABAAEAAQAAgABAAAA//8CAAIAAAAAAAIAAgADAAMAAgAC
AAMAAwAFAAUABQADAAMAAwABAAIAAgAEAAQABAAEAAIAAgACAAIAAgACAAIAAgAEAAQA
BAAEAAMAAgABAAAAAQACAAMABAACAAIAAgACAAIAAgACAAIABAAEAAQABAACAAIAAgAC
AAQABAAEAAUABQAFAAQABAAEAAQABQAHAAgACQAKAAoACgAKAAoACgAMAA0ADwAQABAA
EgATABQAEwATABMAEwAVABMAEAAQABAAEwATABMAEQAQAA8ADAAIAAYABQACAAIABAAE
AAQABAADAAMAAwADAAIAAQABAAEAAQAAAAAA///////////9//3//f/9//7///8BAAIA
AgABAAEAAgABAAIABAAJABYAJAAxAEQAXwB+AI4AjAB9AHYAeAB3AGwAUQAkAOL/lf9I
/w7/9v7m/t/+7P4Q/zf/Wf9z/4n/nP+r/7j/w//N/9X/3//p//L/9//8//z//f/+//3/
/v///wEABAAFAAYABgAFAAUABQAFAAYABwAHAAcABwAJAAkACQAGAAYABgAGAAkACgAM
AA4ADgANAA0ADQAMAA0ADQAOABAAEAARABEADwAPAA8AEAASABQAFQAVABUAFQAVABYA
FQAWABgAGAAYABgAGAAYABoAGwAcABwAIAAiACIAIQAgACAAIwAlACUAJgAnACgAKwAt
AC4ALgAuAC8AMQAzADYAOAA5ADkAOgA7ADsAPAA+AD8APwBAAEIAQgBCAEIAQAA/AD8A
PwBAAD8APgA/AD4AOwA5ADgAOAA3ADYAMwAwAC8ALwAxAC4ALAAqACoAKgApACoAKgAn
ACcAJgAlACUAJQAkACMAIQAhACEAIQAhACAAIAAeAB4AHgAgACAAIgAfAB8AHQAdAB0A
HQAbABcAFwAXABUAFwAWABYAFgAUABQAFAAUABMAEgARAA8AEQARABEAEQAQABEAEQAQ
ABIAEgASABMAEQARABIAFAAVABUAFQAUABYAGAAZABkAGQAZABkAGQAYABgAGAAZABkA
GgAaABoAGgAbABwAHAAcABwAHQAeAB4AHgAeAB4AHAAbABsAGwAbABsAHAAcABwAHAAb
ABwAGgAaABkAGQAZABgAFwAVABYAFgAWABUAFwAXABcAFgAYABcAFwAXABcAFgAVABQA
FAATABIAEgASABIAEQAQABEAEgATABIAEAASABIAEQARABEAEQARABQAFAASABAAEAAQ
ABAAEAASABMAFAAUABMAEgAPAA0ADQANAA4AEAAOAA0ADAALAAsADAAMAAwADQAOAA8A
EAAOAA4ADgAOABEAEQARABEAEAAQAA4ADgAMAAwADQANAA0ADgAQABEAEAAPAA4ACwAN
ABMAFQAQABIAEAAQABAAEAAQABAAEAAQAA4ADgAOAA4AEAAQABAAEAAQABAAEAAQABAA
EAAQABAADgAOAA4ADgAPABAAEQASAA8ADgANAAwADQAOAA8AEAAQABAAEAAQAA4ADgAP
AA8AEQAQABAAEAAOAA8AEQASABUAFgAWABYAFgAWABYAFgAZABsAHAAeACAAIQAiACMA
IgAhACAAHwAeABwAHQAeACEAIQAhAB8AHAAbABgAFAATABMAEQASABMAEgARABAAEAAR
ABIAEQAOAA0ADQANAAsACgAKAAsADQANAA0ADQALAAsACwALAAsADAAMAAwADQANAA4A
DwAQABAAGQAqADoASwBgAHkAjgCaAJgAjQCAAHYAcQBkAEUACgC+/3P/OP8Y/wb//P77
/gj/KP9P/2v/f/+V/6j/t//I/9f/3//r//X///8EAAUACAAIAAkACgAMAA4AEAATABEA
EQARABAADwAPAA8ADwASABUAFwAZABgAGQAYABcAFgAWABYAFgAYABgAGQAaABgAFwAX
ABcAGAAZABkAGgAcABwAHQAdAB0AHQAdAB4AIAAiACMAIwAhACEAIQAiACIAIgAjACIA
JAAkACQAJAAmACcAKAAoACgAKgAqACkAKgAqAC0ALwAvADAAMQAyADUANwA4ADgAPAA9
AD8AQQBBAEIAQgBBAEIAQwBDAEQARABFAEUARgBKAEoASgBKAEoASQBJAEkARwBFAEMA
QwBGAEUARQBGAEUAQwBBAD0APAA7ADsAPQA6ADgANgA2ADUAMwAzADIALwAvAC4ALQAr
ACsAKgApACsAKwArACsALQAsACwAKgAoACgAKgAqACwAKQApACcAIgAhACAAHQAcAB0A
HgAdAB8AHgAeAB4AHgAeAB4AHgAeAB4AHgAdAB0AHQAdAB0AHQAdABwAGgAcABwAHAAd
ABsAGwAcAB4AHwAfAB8AHgAcAB4AHwAfAB4AHQAcABsAHQAeAB8AIQAgACAAHwAeABsA
GwAbABoAGgAaABsAHAAaABoAGgAaABsAGwAcAB0AHwAfACAAIAAhACAAHgAeABwAHAAb
ABsAGgAaABoAGQAYABgAGAAXABYAFQAUABIAFQAVABYAFwAXABYAFQAUABQAEwASABIA
FAAUABMAEgASABIAEgAQABAAEgASABEADwAPAA8ADwASABIAEAAOAA8AEAARABIAEAAP
AA4ADAAQABIAEgATABIAEQARABIAEwATABMAEwAVABYAFgAWABQAFAAUABQAFgAYABoA
HAAdAB0AHQAdAB8AIAAfACAAIAAgACEAIQAdABwAHAAbABwAHQAeAB0AIQAhACEAHAAa
ABoAGgAaABoAHAAcABwAHAAaABoAGgAaABoAGgAaABoAHQAeAB8AIAAdABwAGwAaABoA
GgAaABoAGAAYABgAGAAYABgAGAAYABsAGwAbABoAHQAeAB8AIQAhACAAHwAeAB4AHgAe
AB4AHAAcAB0AHwAhACQAJwApACkAKQAoACcAJQAlACMAIAAeAB4AIQAhACAAHQAbABkA
GAAUABIAEQAOAA4AEAAQAA8ADgAMAAsACQAHAAYABQAHAAcABwAGAAYABwAHAAcABQAF
AAUABQABAP///f/8//v/+v/4//f/9v/3//j//P8DABAAIAAvAEIAXQB2AIAAegBrAF4A
XABZAEYAHwDi/5b/Tf8W//T+4P7W/tf+6P4M/zP/Tf9l/33/iv+X/6T/r/+3/8P/z//Z
/9r/2//c/9z/3f/e/9//4P/h/+P/4v/j/+T/5P/l/+X/5f/l/+j/6f/p/+n/5v/n/+b/
5f/l/+b/5//o/+j/6P/p/+r/6P/n/+f/5//m/+f/5//o/+j/6P/p/+n/7P/t/+7/8P/v
//D/8P/v//H/8f/x//L/8f/y//T/9P/1//b/9//4//b/9//4//j/+v/8//z/+//7//z/
AAADAAQABAAEAAQAAwAFAAYABgAIAAkACwANAA4AEAARABEAEAARABEAEgASABMAEwAU
ABYAFgAWABYAGAAXABcAFwAVABMAEQARABIAEQARABIAEAAPAA4ACwAGAAUABQAHAAQA
AgAAAAAA///9//3//P/7//v/+v/5//n/+f/4//f/+f/5//n/+f/5//j/+P/2//b/9v/4
//j/9//z//L/7//v/+//7//t/+z/7f/u/+3/7P/q/+n/6P/q/+r/6v/q/+r/6v/q/+n/
6f/p/+n/6f/o/+n/6f/o/+v/7P/t/+//8f/x//L/9P/y//H/8P/u/+7/8P/x//H/8v/z
//T/9f/4//j/+P/5//j/+P/3//b/9v/3//j/+P/4//j/+f/6//r/+v/6//r/+v/5//n/
+f/3//f/+P/4//f/9v/0//T/9P/0//P/8//y//L/8v/x//H/8v/z//P/8f/x//H/8P/w
/+//7//v/+7/7v/u/+7/7v/t/+z/7P/t/+7/7v/u//D/8P/w/+7/7f/u/+3/6//r/+v/
6//r/+7/7v/s/+r/7P/s/+z/7P/q/+v/7P/s/+r/6v/o/+f/6f/p/+r/7P/s/+v/6v/p
/+n/6v/q/+r/7P/s/+z/7P/s/+z/7P/s/+v/6//r/+v/6v/q/+j/6P/q/+r/6//r/+r/
6v/r/+v/7f/t/+3/6//t/+3/6//q/+z/6v/q/+r/6v/q/+r/6v/q/+r/6v/q/+r/6P/o
/+j/6P/q/+r/6v/q/+r/6v/q/+r/7P/s/+z/7P/q/+r/6v/q/+z/7P/s/+z/7P/s/+z/
7P/q/+r/6v/q/+j/6P/p/+n/6//q/+r/6v/o/+n/6//s/+//8P/w//D/7v/u/+7/7v/x
//P/9P/2//j/+f/6//v/+//7//v/+//7//j/+P/4//n/+f/5//f/+P/3//T/8P/w/+//
7P/s/+3/7P/r/+r/6f/p/+n/5//o/+f/5//n/+f/5v/m/+f/5//n/+f/5//l/+X/5f/l
/+P/5P/k/+T/5f/l/+b/5//q/+7/9/8EABQAJwA+AFkAcAB0AGwAXQBaAGIAYQBMACcA
7P+e/03/EP/u/tr+yv7P/uz+EP8x/0//bf+B/5L/of+u/7n/w//L/9H/2//g/+P/5v/m
/+f/6P/p/+r/6//t/+7/7//w//D/7//v/+//7//w//H/8f/x//H/8//z//P/8v/y//L/
8v/0//T/9f/2//f/9//4//n/+f/5//j/+P/4//j/+f/5//v/+//7//z//f/+//7//f/+
////AAACAAEAAgAEAAQABgAGAAYABgAIAAkACgAKAAsADAALAAkACQAKAA4AEQARABIA
EwAUABUAFwAYABgAHAAdAB8AIQAiACQAJQAlACgAKQApACoAKgArACsALAAuAC4ALgAu
AC4ALQAtAC0ALQArACkAKQArACkAKAAoACcAJQAjAB8AHQAdAB4AIQAdABoAFwAWABcA
FQAVABQAFQAVABQAEwATABMAEgARABEAEQARABEAEwASABIAEAAOAA4AEAAQAA4ACwAL
AAkABwAHAAcABQAEAAUABgAFAAMAAgACAAIAAgACAAIAAgACAAIAAgABAAEAAQABAAEA
AgADAAMAAgACAAIAAgADAAUABQAGAAgABwAHAAcABgAGAAgACQAJAAsACwALAAsACgAK
AAoACwAJAAoACgAKAAgABwAGAAQAAgACAAMABAAFAAYABwAIAAgABwAHAAcABwAHAAgA
CAAHAAYABAAEAAQABAADAAMABAAEAAQAAwACAAIAAgABAAEAAQABAAAAAgABAAEAAQAB
AAAA///+//7//f/8//z/+v/6//n/+P/6//r/+v/4//r//P/8//v/+f/5//n/+f/4//j/
9v/0//H/8P/v/+7/7v/v//D/8P/u/+7/7P/r/+v/6//s/+7/7v/t/+z/6//r/+z/7P/s
/+z/7P/s/+z/7P/s/+z/7P/r/+v/6//r/+3/7v/t/+7/6//q/+r/6f/o/+j/6f/p/+v/
6//r/+n/6//r/+3/6v/o/+b/5v/m/+b/5P/k/+T/5P/i/+L/4v/i/+T/5P/k/+T/4v/i
/+L/4v/l/+X/5f/k/+L/4v/i/+P/5f/m/+f/6P/q/+r/6v/q/+j/6P/p/+v/6v/s/+7/
7//y//P/8//z//X/9f/z//D/7f/s/+7/7f/v/+3/7P/r/+n/5v/l/+X/4f/g/+H/4P/i
/+L/4f/h/+H/3//e/93/3f/d/93/3P/e/9//3//f/97/3f/c/9v/2//b/9v/3P/e/97/
3f/d/+D/3//e/+D/4f/q//r/CQAaAC8ASgBeAGQAXQBQAEgAQQA8ACsABADI/3f/Kv/w
/tD+vv63/rr+0P7z/hn/Nf9N/2b/ef+K/5X/n/+p/7X/v//I/9P/1P/U/9X/1v/Z/9r/
2//d/9z/3f/e/97/4f/h/+H/4f/g/+H/4f/h/9//4f/h/+H/4f/i/+P/5P/l/+T/5P/k
/+f/5//o/+n/6P/p/+n/6v/o/+j/6f/p/+f/5//n/+j/6//s/+z/6//r/+v/6//s/+v/
7P/u/+7/7//w//H/8v/w//H/8v/y//T/9v/2//X/9f/2//r//f/9//7///8AAAEAAwAE
AAQABAAFAAcACQAIAAoACwALAA0ADwAQABIAEgATABMAFAAWABYAFgAWABQAEwATABMA
EwARAA8ADwARAA8ADgAOAAwACwAKAAcABgAFAAUABwACAAAA/v/+//v/+f/5//j/+v/7
//v/+//6//n/9//1//X/9f/1//X/9f/0//T/8v/w//D/8v/y//X/8//0//P/8f/x//H/
7//r/+v/6//p/+v/6v/q/+r/6v/q/+r/6v/p/+j/5//l/+X/5f/l/+X/5v/n/+f/5v/o
/+j/6P/p/+n/6f/q/+z/7//v/+//7v/u//D/8f/x/+//7//v/+//8f/y//P/9f/z//T/
9P/0//P/8//z//L/8v/y//P/9P/0//T/9P/0//T/8//z//P/8f/x//L/8v/z//L/8P/w
//D/8P/v/+//7v/u/+7/7f/s/+z/7P/r/+v/6//r/+r/6P/n/+f/5//q/+r/6v/q/+v/
6f/n/w==
         </WaveFormData>
      </LeadData>
      <LeadData>
         <LeadByteCountTotal>10000</LeadByteCountTotal>
         <LeadTimeOffset>0</LeadTimeOffset>
         <LeadSampleCountTotal>5000</LeadSampleCountTotal>
         <LeadAmplitudeUnitsPerBit>4.88</LeadAmplitudeUnitsPerBit>
         <LeadAmplitudeUnits>��V</LeadAmplitudeUnits>
         <LeadHighLimit>2147483647</LeadHighLimit>
         <LeadLowLimit>268435456</LeadLowLimit>
         <LeadID>V3</LeadID>
         <LeadOffsetFirstSample>0</LeadOffsetFirstSample>
         <FirstSampleBaseline>0</FirstSampleBaseline>
         <LeadSampleSize>2</LeadSampleSize>
         <LeadOff>FALSE</LeadOff>
         <BaselineSway>FALSE</BaselineSway>
         <ExcessiveACNoise>FALSE</ExcessiveACNoise>
         <MuscleNoise>FALSE</MuscleNoise>
         <LeadDataCRC32>3974209079</LeadDataCRC32>
         <WaveFormData>
/P/8//z//P/8//z//P/8//z//P/8//z//P/8//z//P/8//z//P/8//z//P/8//z//P/8
//z//P/8//z//P/8//7//v/+//7//f/8//v/+v/8//z//P/8//r/+v/6//r//P/8//z/
/P/6//r/+v/6//r/+v/6//r/+v/6//r/+v/6//r/+v/6//r/+v/6//r/+v/6//r/+v/6
//r/+v/6//z//P/8//z/+v/6//r/+v/6//r/+v/6//r/+v/6//r/+P/5//n/+f/5//n/
+f/5//v/+//9//7//f/9//7//v/7//v/+v/5//v/AAADAAUABAAFAAYABwAJAAkACgAK
AAgABgAGAAYACgAKAAoACgAJAAgABQACAP///v/8//z/+v/6//r/+P/4//j/+P/4//b/
9f/0//T/9f/1//b/9v/2//b/9v/1//X/9f/1//X/8//0//T/9P/z//L/8f/x/+7/+P8C
AA0AFgAlADsAUwBtAIcAmgClALUAzADYANMAvACIADcA2/+V/2P/Of8X/wn/FP8z/0//
Yf92/4r/lf+h/67/uP/B/83/1//h/+f/6v/p/+n/6v/r/+3/7f/u//D/8f/z//X/9v/0
//X/9f/1//T/9f/1//T/9f/3//j/+f/5//n/+f/5//n/+f/7//v/+v/4//f/9//5//r/
+v/7//3//f/+//7//v/+//7///////7//f/8//7//////////f/9//7//v8BAAEAAQAB
AP//AAABAAEAAgAEAAQABAABAAEABAAFAAgACQAJAAkADgAPABAAEAAQABEAEQATABIA
FAAVABYAGgAbABsAHAAcABwAGwAaABsAHAAcABwAGwAaABgAFwAXABUAFQAVABYAFQAV
ABUAFAASABEADgAMAAkACgAMAAkABgADAAIAAgABAAEAAQACAAIAAgACAAIAAQD///7/
//8BAAEAAQADAAUABwAJAAYABQAGAAYABgAGAAUABAAEAAMAAwAEAAAAAAAAAP7/AAD/
//7//v/+//7//v/+/////v/+/////v/8//v/+P/8//3//f/9//z//P/9///////+//7/
AAADAAQABAAFAAQABQAHAAcABgAGAAYABwAIAAgACgAIAAgACgAKAAoACgAKAAoACgAK
AAoACwALAAsADAAMAAwACQAJAAoACgALAAsACwALAAsACgAKAAgACQAIAAcABQAGAAcA
BwAHAAUABgAGAAUABAAEAAQAAwACAAIAAgABAAMABAAEAAMAAQD///3//P//////AAAA
AP///v/8//n/+v/8////AAD9//3//P/7//v//P/8//r/+f/5//n/+f/7//v//P/9//3/
/f/8//v/+P/4//v/+//7//v/+//6//n/+f/4//f/9//4//n/+//7//r/+v/6//j/+P/5
//r/+f/5//n/+f/5//n/+f/6//r/+v/6//r/+v/6//r/+v/1//P/9f/7//z/+v/6//r/
+v/4//j/+P/4//j/+P/4//j/+v/6//r/+v/4//j/+P/4//r/+v/6//r/+P/4//j/+P/6
//r/+v/6//j/+P/4//j/+P/4//j/+P/2//b/9v/2//j/+P/4//j/+v/6//r/+v/7//v/
+//7//n/+f/5//n/+//9//7///8BAAIAAgACAAIAAQAAAP//AgADAAMABAAHAAgACQAJ
AAcACAAIAAgABgAGAAYACgAMAAwADAAJAAYAAwAAAP3//P/6//r/+v/6//r/+P/4//r/
+v/6//j/9//2//b/9f/1//b/9v/2//n/+v/6//v/+//7//v/+//7//r/+f/4//j/+P/5
//r//P8CAAsAFAAfADEATQBpAIEAkgCdAK8AygDcAN8A1ACwAGkADQC5/3v/Tf8n/w3/
Dv8p/0v/Y/92/4z/mf+d/6j/tv/B/83/1f/d/+P/7P/u/+//8f/z//L/8f/x//L/8v/z
//T/9P/2//f/9//3//X/9//4//j/+P/5//n/+f/7//v/+//7//v/+//9//3//f/8//z/
/f/7//z//P/9//3//f/+//7//v/+//7///8AAAAAAAAAAAAAAQABAAEAAQABAAIAAgAD
AAMAAwADAAMABAAFAAUACAAKAAoACgAHAAcACgALAA4ADwAPAA8AEAARABIAEgAUABUA
FQAXABoAHAAdAB4AHwAfAB4AHgAdAB4AHgAeAB8AIAAgACAAHgAeAB0AHQAfAB0AHQAd
ABkAFwAWABUAFwAWABYAFAATAA8ADwAQAA8ADAAJAAgABgAFAAUABQACAAIAAgACAAYA
BwAHAAgABwAJAAkACQAJAAkACQAJAAsACwANAA4ADAAMAAsACgALAAkACAAIAAYABgAG
AAQAAgABAAAAAAACAAIAAgACAP///v/+////AQAAAAAA/v8AAAEAAQABAAAAAAABAAMA
BQAEAAQABgAHAAYABAADAAYABwAJAAkACgAKAAoACwAMAAwADgAMAA4AEAAQABAAEAAQ
ABAAEAAQABAAEQARABEAEgASABIAEAAPAA8ADgAPAA8ADwAPAA4ADAALAAgADQAOAA8A
DwAOAA0ACwAJAAkACgAKAAkACQAKAAsACwAIAAgACAAHAAUABgAGAAUABgAFAAQABAAE
AAMAAwACAAQABAADAAEA//8AAAIAAgADAAMAAgABAAEAAgACAAAA///////////9//3/
/v////3//f/8//v/+v/6//3//f/////////+//7//////////P/8//z//f////7//v/+
//7//v///wAA///////////+//3//P/8//z//P/8//z//P/8//z//P/9//3/AQABAP7/
/P/8//z//P/6//r/+v/6//z//P/8//z/+v/6//r/+v/7//z//f/+/wAAAAAAAAAA/v/+
//7//v/8//z//P/8//7//v/+//7//v/+//7//v/8//z//P/8//z//P/8//z//f/+////
AQAAAP///v/9//////////////8AAAEAAQAAAAAAAAABAAEAAQABAAQABQAFAAYABwAJ
AAsADAANAA4ADgAOAAwADAAMABAAEAAOAA4ACwAKAAUAAgD///7//v/+//7//v/+//z/
/P/8//r/+v/4//f/9//4//j/+f/4//j/+P/4//j/9//3//f/+f/5//n/+v/4//j/+P/4
//j/+f/8/wAABAAJABIAHwAvAEkAZwB9AI4AmQCtAMgA3gDjANgAuABzABMAt/9z/0P/
H/8L/w7/Jf9H/2P/eP+K/5n/pf+w/7j/wf/L/9X/3//p/+7/7//v//D/8f/x//H/8v/0
//L/8//0//T/9v/3//f/9//5//v//P/8//v/+//6//n/+f/5//n/+f/6//v//v////3/
/P/8//3///8AAAAAAQD/////AAAAAAAAAAAAAAEAAgACAAIAAgACAAMAAwADAAUABQAG
AAYABgAFAAQAAwAEAAYACAAJAAkACgAJAAgACQAJAAwADQAOAA8ADwAPABIAEwAUABQA
FgAXABcAGQAcAB4AHwAgACAAHwAdABwAHwAgACAAIAAfACAAIAAgACIAIgAhACEAHwAd
AB0AHQAbABkAGAAXABcAFgAWABQAEwAPAA8AEAAQAA4ADAAMAAgABwAHAAcABgAGAAYA
BgAMAA0ADQAOAAwADQAMAAsADQANAA0ADQALAAsADQAOAAwADAALAAoACgAJAAkACgAG
AAYABgAEAAYABQAEAAQAAwACAAEAAAABAAAAAAABAP///v/+//z/AAABAAEAAQACAAIA
AwAFAAMAAgACAAQABAAEAAMAAwAFAAcACgALAAkACAAHAAcACQAKAA0ADAAOABAAEAAQ
AA8ADgANAAwADAAMAA0ADQALAAwADAAMAAsACwAMAAwADQANAA0ADQANAAwADAAKAAwA
DAAMAAsACwALAAoACQALAAwADAALAAkACAAHAAUABgAGAAYABQAFAAYABgAFAAMAAQD/
//7/AAABAAMABAACAAIAAQD///3//v8AAAAA//////7//f/9//7//v/8//3//f/9//3/
+//7//z//f/7//v/+v/5//v//P8AAAEAAAD///7//P/8//3//f/9//z//P/8//3//f/8
//z//P/8//z//f/+//7//f/8//v/+P/3//b/9v/3//j/+f/6//r/+v/6//r//f/9//v/
+f/6//z//P/8//z/+v/6//r/+v/6//r/+v/6//n/+P/3//b/9//4//n/+v/8//z//P/8
//r/+v/6//r/+P/4//j/+P/4//j/+P/4//j/+P/4//j/+P/4//j/+P/5//r/+//9//v/
+//7//v/+f/5//n/+f/9//7///////7//v/+////////////AgADAAMABAAFAAYABwAH
AAcACgAKAAoACAAGAAYACgAKAAsADAAKAAoABQACAP///v/8//z//P/8//r/+P/4//j/
9v/2//T/8//0//T/8//z//b/9v/2//b/+P/3//f/9//3//f/9//4//b/9v/2//b/9v/3
//r//P/+/wcADgAZAC8ASwBnAIEAkgCdAKkAvgDMAM8AxACiAF0AAQCv/3X/Sf8l/w//
DP8f/0H/V/9o/4D/k/+h/6z/uP/D/8v/1f/f/+f/7P/r/+v/7P/t/+3/7f/u//D/8v/z
//T/9P/y//P/8//z//P/9f/2//b/9//5//r/+//6//n/+P/3//j/+f/8//3//P/6//n/
+f/7//z//P/9//3//f/+//7//P/8//z//f/8//z//P/8//z//f/9//3//v///wEAAgAB
AAEAAQABAAMABAAFAAUABAAGAAYABgADAAMABgAHAAoACwALAAsADAANAA4ADgARABMA
FAAXABcAGAAYABgAFwAXABYAFgAaABwAHQAeAB0AHgAeAB4AHgAeAB0AHQAdABsAGwAb
ABkAFwAWABUAFQAUABQAEgANAAkACQAKAAsACgAJAAoACAAHAAcABwAIAAgACAAIAAoA
CQAHAAYACQALAAsACwAJAAkACQAJAAwADQAQABIADwAOAAwACgAHAAUABAAEAAMABAAF
AAQAAgABAAAAAAD+//7//v/+/wAAAAABAAMAAwACAAIAAAABAAEAAAD///7//v///wEA
AQAAAAAAAgACAAIAAQABAAQABQAHAAcACAAIAAgACQAJAAgACQAGAAYACAAIAAgACgAK
AAoACgAKAAoACwALAAsADAAMAAwACwALAAwADAANAA0ADQANAAsACgAKAAgACgAKAAoA
CQAJAAkACAAHAAYABgAFAAMAAwAEAAUABQAGAAYABgAFAAMABAAEAAMAAwABAP///v8A
AP/////+/wAAAAD///3//f/+/wAAAAABAAEAAAD///3//v/+//z/+//7//v/+//7//v/
/P/9//v/+//6//n/+v/6//3//f/9//3//f/8//r/+//7//v/+v/6//r/+//5//j/+P/4
//r/+v/7//z//f/9//3//f/+//3//P/8//z//P/8//z/+v/6//r/+v/3//X/9//5//z/
/v/+//7//v/9//z/+//6//r/+v/6//r/+v/6//r/+v/7//z//f/+//z//P/8//z/+//6
//n/+P/5//r/+//8//r/+P/2//X/9//5//v//f/7//v/+//7////AAABAAEAAgACAAIA
AwADAAMAAwAGAAcABwAIAAkACAAJAAkACQAIAAgACAAGAAgACAAMAAwADAAMAAkACAAD
AAAA/f/8//r/+v/6//r//P/6//r/+v/6//r/+P/3//b/9v/1//X/9P/0//T/9P/2//X/
9f/1//f/9//3//j/+P/4//j/+P/0//P/9v/6//z/AwAOABsALwBJAGMAfQCQAJsAqwDA
ANQA2wDQAK4AaQANALv/ff9R/yv/Ef8Q/yn/S/9h/3L/iP+Z/6P/rP+2/8H/y//V/93/
4//o/+v/6//s/+3/7//v//D/8v/w//H/8v/y//X/9//4//n/+f/7//z//P/5//n/+P/3
//n/+f/5//n/+f/5//v/+//9//z//P/9//v//P/8//3/+//7//z//P/+//7//v////7/
/v/+//7/AAABAAEAAQD/////AAAAAAMAAwADAAMAAwAEAAUABQAEAAYABgAGAAgACQAN
AA8ADgAPAA8ADwAQABEAEgASABQAFQAVABcAFgAYABkAGgAcAB0AHQAeACEAIgAiACIA
IQAiACIAIgAiACIAIQAhACEAHwAfAB8AGwAZABgAFwAZABgAGAAWABMADwAPABAADgAM
AAoACgAIAAcABwAHAAgACAAIAAgACgAJAAcABgAJAAsACwALAAwADQAOAA8ADQANAA8A
EAASABIAEQAQAA8ADQAMAAwACAAIAAgABgAIAAcABgAGAAQABAAEAAQAAwACAAIAAwAD
AAIAAgAAAAAAAQABAAEAAgACAAMABQAHAAYABgAIAAwADAALAAsACgALAA0ADQAOAA4A
DgAPABAAEAASABAAEAASABIAEgAUABQAFAAUABIAEgATABMAFQAWABYAFgAUABMAEwAS
ABIAEwAUABUAFQAUABQAEgASABIAEgARABEAEQAQAA8ADwAQABAADwAOAA4ADgANAA4A
DgAOAA0ADQAOAA4ADQAOAA0ADAAMAAwACwALAAoACAAIAAcABQAFAAYACAAIAAcABwAG
AAUABQAGAAYABAAFAAUABQAFAAUABQAGAAcABwAHAAYABQACAAIABQAFAAcABwAHAAYA
BAAFAAUABQAGAAYABgAHAAcABgAGAAYABQAEAAQABAAFAAUABQAFAAYABQAEAAQABgAG
AAYABgAIAAgACAAIAAcABwAFAAUABAAFAAYABwAIAAcABgAFAAQABgAGAAYABgAGAAYA
BgAGAAQABAAEAAQABgAGAAYABgAGAAYABgAGAAQABAAEAAQABgAGAAYABgAEAAQABAAE
AAUABgAIAAkABwAHAAcABwAHAAcABwAJAAoACwALAAwADAAMAA0ADQAPAA8AEgATABEA
EgATABQAEwATABMAFAAWABYAFAAUABQAGAAYABgAFgATABIADwANAAsACwAKAAoACgAK
AAoACAAIAAgACAAGAAQAAwACAAQAAwADAAQAAgACAAIAAgABAAEAAQABAAMAAwAEAAQA
BAAEAAQABAAFAAQABgAKAA8AGAAhADEATQBtAIUAlACfALUA0gDqAPEA6gDOAJMANwDV
/4v/W/8x/xn/Gv8z/1P/cf+G/5j/p/+z/77/xv/N/9X/4f/p//H/9P/2//f/+f/7//v/
+//8//7/AAABAAIAAgAAAAEAAQABAP//AQACAAIABAAFAAUABQAEAAMAAgABAAQABQAI
AAkABwAGAAYABwAHAAgACAAJAAkACQAKAAoACAAIAAgACQALAAwADQAOAA4ADwAPAA8A
DwAPABAAEAARABEAEQARABEAEgATABMAFAAWABYAFgAXABcAGgAbABoAGwAbABsAHgAf
ACAAIAAgACEAIQAjACYAKAApACoAKwArACoAKgAtAC4ALgAuAC8AMAAwADAALgAuAC0A
LQAvAC0ALQAtACkAJwAmACUAJwAmACYAJAAhAB0AHQAeAB4AHAAaABoAGQAZABoAGwAY
ABgAGAAYABkAGQAYABgAFwAZABkAGQAbABsAGwAbAB0AHQAfACAAIAAgAB8AHgAdABsA
GgAaABYAFgAWABQAFQAVABUAFgAUABQAFAAUABEAEAAQABEAEQAQABAADgAQABEAEQAR
ABIAEgATABUAEwASABIAFAAUABQAEwATABYAFwAZABkAGgAaABoAGwAZABgAGQAWABgA
GgAaABoAGwAcAB0AHgAgACAAIQAhACEAIgAiACIAIAAfAB8AHgAeAB8AIAAhACMAIgAi
ACAAHwAeAB0AGwAbABsAGgAZABsAHAAcABsAHAAcABwAGwAcABwAHAAbABoAGgAZABcA
GQAXABUAFAAWABUAFQAUABYAFgAVABMAEwAUABYAFgAVABUAFAATABUAFgAWABQAEQAR
ABEAEQATABMAFAAVABMAEwASABEADgAOABEAEQARABEAEQAQAA4ADwAPAA8ADwAQABEA
EwARABAAEAAQABIAEgATABQAFAATABIAEQAQAA8ADgAOAA8AEAARABIAEQAQAA8ADgAP
ABUAFQARABQAEgASABIAEgAUABQAFAAUABIAEgASABIAEgASABIAEgASABIAEgASABIA
EgASABIAEAAQABAAEAASABIAEgASABAAEAAQABAAEAAQABAAEAARABIAEwAUABEAEQAQ
AA8AEQARABEAEQARABEAEwAUABcAFwAYABgAGgAbABsAGwAbAB4AHwAfAB4AHwAgACEA
HwAfACAAIAAhACAAIQAiACgAKAAoACgAIgAgABwAGAAWABYAFQAWABQAFAAUABIAEgAS
ABIAEgASABEAEAAQAA0ADQAOAA4ADgAOAA4ADQALAAsACwALAAsADAAMAAwADQAOAA8A
EQAOABAAFgAfACwAOwBPAGcAgQCXAKYAtQDHANoA6ADpANwAsABhAAMAtf9//1X/M/8h
/yT/Qf9j/3f/iP+a/6n/tf/E/9D/2//n//P/+/8BAAIAAwADAAQABQAJAAkACgAMAAsA
CwALAAoACAAJAAkACQALAA8AEgAUABIAEwATABMAEQARABEAEQARABEAEwATABEAEAAQ
ABEAEwAUABQAFQAXABcAGAAYABgAGAAYABkAGwAcAB0AHgAdAB0AHAAbABkAGQAaABoA
HQAdAB0AHQAdAB4AHwAfACAAIgAiACIAHwAfACIAIwAmACcAJwAnACwALQAuAC4AMgAz
ADMANQA1ADYANgA2ADcANwA2ADYANwA4ADgAOAA7ADwAPAA8ADoAOgA5ADkANwA1ADUA
NQA2ADUANQA1ADMAMgAyADAALwArACsALAAsACoAKAAoACYAJQAlACUAIgAiACIAIgAk
ACMAIQAgACMAJQAlACUAJgAnACgAKQAnACcAKQAqACoAKgApACgAJAAhAB8AHgAeAB4A
HgAcAB8AHwAfACAAHgAeAB4AHgAdABwAHAAdAB8AHgAeABwAHQAdABwAGwAaABoAGwAd
ABsAGgAaABwAHgAeAB0AHQAcAB0AHwAfAB0AHAAbABsAHQAeACEAIAAeACAAIAAgAB8A
HgAdABwAHAAcAB0AHQAbABwAHAAcABwAHQAfACAAIQAhACEAIQAjACIAIgAgACEAIAAf
AB0AHwAfAB4AHQAcABwAGwAZABYAFgAWABUAFwAYABkAGQAXABgAGAAXABkAFwAVABQA
FgAVABUAFAAUABQAEwARABEAEgAUABQAEQARABAADwARABIAEgAQABAAEQASABMAEQAP
AA4ADQAPABEAEgATABAAEAATABMAFQAVABUAFAAWABcAFwAXABQAFAAUABUAGQAaABwA
HgAeAB4AHwAgACEAIQAhACEAIQAhACEAIgAfAB4AHQAcAB0AHgAfACAAIwAhACEAHQAc
ABwAHAAcABwAHgAeAB4AHgAcABwAHAAcABoAGgAaABoAHQAeAB8AIAAfAB4AHQAcABwA
HAAcABwAGgAaABoAGgAaABoAGgAbABwAHQAeAB8AIQAhACEAIQAgACAAIAAfAB4AHgAe
AB8AHwAfAB8AIgAlACUAJgAnACYAJwAnACcAJgAmACYAJAAkACQAKAAoACYAJAAfABwA
GgAYABYAFgASABIAEgASABIAEAAQABAADwAOAAsACQAIAAgABwAHAAgACAAIAAgACAAH
AAcABwADAAEA///+//v/+v/5//j/+P/5//r//P8AAAcAEgAdAC8ASwBpAIEAjgCbAKsA
xADUANEAvgCMADkA2/+R/13/M/8R/wH/CP8n/0n/Xf9w/4T/j/+Z/6T/rv+1/7//zf/X
/9n/2P/Z/9n/2v/b/93/3f/e/+D/3//f/9//3v/g/+H/4f/h/+P/5f/m/+b/4//j/+L/
4f/j/+P/4//j/+H/4f/j/+P/4//i/+L/4//h/+L/4v/j/+X/5f/m/+b/5//o/+n/6//s
/+z/7P/s/+z/7f/t/+3/6//r/+z/7P/w//H/8v/z//L/8v/y//H/8v/0//T/9P/1//X/
+P/5//r/+//7//v//f/9//3//P/8//3//f///wIABAAFAAYABwAHAAYABgAHAAgACAAI
AAcACAAIAAgACgAKAAkACQAIAAUABAADAAIAAQABAAEA///+//7//P/7//f/9//4//b/
9P/y//L/8v/x//H/8f/u/+7/7v/u/+//7//u/+7/8f/z//P/8//1//X/9f/1//P/8//1
//b/9f/0//L/8P/x/+//7v/u/+//8P/x//D/7//t/+v/6v/s/+z/7P/s/+v/6v/q/+v/
6f/o/+j/5v/o/+n/6f/p/+v/7P/u//H/8//y//L/9P/z//L/8P/v//D/8f/z//P/8//0
//X/9//6//r//P/6//n/+v/5//j/+v/6//r/+v/6//r/+//7//3//v/+//7//f/9//7/
/v/7//v/+//7//v/+v/6//j/+v/6//r/+f/3//f/9v/1//f/+P/4//f/9v/2//b/9f/0
//T/9P/z//H/8v/y//H/8v/x//D/8P/x//H/8v/y//P/9P/0//P/8P/w//H/8P/v/+//
7v/t/+//8P/w/+7/7//v/+//7//v/+//8P/x/+//7//u/+3/7v/u//H/8f/v/+//7//u
/+z/7f/t/+3/7f/u/+//8f/v/+7/7v/u/+7/7v/v//D/8P/v/+7/7f/t/+3/7f/u/+7/
7v/u/+7/7v/u/+7/7v/v/+//7f/t/+7/7P/s/+z/7P/u/+7/7v/u/+7/7v/u/+7/7P/s
/+z/7P/u/+7/7v/u/+7/7v/u/+7/7v/u/+7/7v/u/+7/7v/u//D/8P/w//D/7v/u/+7/
7v/w//D/8P/w/+//7//u/+3/7f/t/+3/7f/r/+v/7f/u//D/8f/z//T/8//z//L/8f/z
//b/9//3//r/+//8//3/+//7//z//P/9//z//f/+/wEAAAD///7//f/8//n/9v/0//T/
8//0//P/8v/x/+7/7v/u/+7/7v/s/+v/6v/q/+n/6f/q/+r/6v/q/+r/6f/p/+n/6f/p
/+f/6P/o/+j/6v/q/+r/6//s//D/9v/9/wYAFQAtAEcAYQBzAIAAkQCrAMgA2gDZAMoA
ngBJAOP/k/9f/zP/D/8F/xT/L/9N/2n/fv+Q/53/qf+y/7z/xf/N/9P/2//h/+T/5f/l
/+b/5//n/+f/6P/q/+r/6//s/+z/7P/t/+3/7f/r/+3/7v/u//D/8f/x//H/8f/x//H/
8f/x//H/8//z//X/9P/0//X/9f/2//b/9//1//X/9v/2//b/9v/2//f/+v/6//r/+v/8
//3//f/9//v/+//8//z///////////8BAAIAAwADAAIABAAEAAQABQAFAAgACQAIAAkA
CQAJAAwADQAOAA4AEgATABMAFQAWABgAGQAaABsAGwAaABoAGwAcABwAHAAdAB4AHgAe
AB4AHgAdAB0AGwAZABkAGQAYABcAFwAXABQAEgARAA4ADQALAA0AEAANAAoABwAGAAUA
BQAGAAcACAAIAAgACAAJAAkACAAIAAkACwALAAsADAANAA4ADwAOAA0ADgAOAAwADAAL
AAoACwAJAAgACAAHAAgACQAIAAYABQAEAAQABAAEAAQABAAFAAQABAAFAAUABAAEAAIA
BAAFAAUABQAEAAQABQAHAAkACAAIAAoACgAKAAkACQAKAAsADQANAA4ADgAOAA8ADwAO
AA8ADAAKAAwADAAMAAsACgAJAAgABgAGAAcABwAKAAwADQAOAA0ADQAOAA4ADQANAA0A
DQANAAwADAAKAAoACgAKAAkACwALAAoACQAHAAgACAAHAAgACAAIAAcABgAGAAYABQAD
AAQABAADAAQAAwACAAIAAAD//////v8AAAAA///9//3//v8AAAAAAQABAAAA///+//7/
/f/6//b/9f/0//P/8//z//T/9f/z//P/8v/x//L/8v/1//X/8//z//P/8v/y//P/8//z
//L/8v/y//P/8//y//L/8v/y//L/8//0//X/9f/1//X/8v/x//D/8P/w//D/8P/w//L/
8v/y//L/8//z//P/8//u/+z/7P/s/+z/7P/s/+z/7P/q/+r/6v/q/+r/6v/q/+r/6P/o
/+j/6f/r/+v/6//r/+v/6//r/+v/7f/u/+//7//w//D/8P/x/+//7//v//L/8f/x//L/
8//2//f/9//3//r/+v/6//j/9//2//n/+P/6//r/9//2//T/8v/w//D/7f/s/+v/6v/r
/+r/6//s/+r/6v/o/+f/5v/m/+X/5f/o/+j/6P/o/+X/4//i/+H/4//j/+P/5P/m/+b/
5v/m/+r/6f/m/+b/6P/x//r/AQAPACMAPwBVAGYAcwB/AJQAqACzALAAngBtABkAuf9x
/z3/F//5/vD++/4Z/zn/Tv9i/3X/hf+U/57/p/+x/73/xf/P/9j/1//X/9j/2f/d/93/
3v/g/+D/4f/i/+L/5P/l/+X/5f/k/+X/5f/k/+L/4//j/+P/5P/l/+b/5//l/+X/5//n
/+j/6P/p/+v/6//s/+z/7f/s/+v/6//q/+r/6v/q/+v/7P/s/+z/7P/s/+3/7f/t/+3/
7f/u/+7/8P/x//L/8//x//L/8//z//L/9P/0//T/9f/1//j/+f/6//v/+//7//z//f/+
//7/AAABAAEAAwACAAQABQAGAAgACQAJAAoADQAOAA4ADgANAA4ADgAOAAwADAALAAsA
CwAJAAkACQAJAAcABgAFAAQAAgABAP7//P/5//r//P/6//j/9v/2//L/8f/x//H/8//0
//X/9v/3//X/8v/w//P/9f/1//X/9//3//f/9//1//X/9//4//v//P/8//z/+//5//j/
+P/2//b/9v/0//T/8//y//L/8v/y//L/8v/v/+7/7v/v/+3/7P/s/+r/7v/v/+//7//w
//D/8f/z//H/8P/w//L/9v/2//X/9f/4//n/+//7//j/+P/4//n/+//8/////v/+/wAA
AAAAAP7//v/+//7//P/8//3//f///wAAAAAAAP////8AAAAA/f/9//3//f////7//v/8
//7//v/+//3//f/9//z/+//5//r/+v/5//r/+v/6//n/9v/2//b/9f/3//j/+P/3//X/
9f/z/w==
         </WaveFormData>
      </LeadData>
      <LeadData>
         <LeadByteCountTotal>10000</LeadByteCountTotal>
         <LeadTimeOffset>0</LeadTimeOffset>
         <LeadSampleCountTotal>5000</LeadSampleCountTotal>
         <LeadAmplitudeUnitsPerBit>4.88</LeadAmplitudeUnitsPerBit>
         <LeadAmplitudeUnits>��V</LeadAmplitudeUnits>
         <LeadHighLimit>2147483647</LeadHighLimit>
         <LeadLowLimit>268435456</LeadLowLimit>
         <LeadID>V4</LeadID>
         <LeadOffsetFirstSample>0</LeadOffsetFirstSample>
         <FirstSampleBaseline>0</FirstSampleBaseline>
         <LeadSampleSize>2</LeadSampleSize>
         <LeadOff>FALSE</LeadOff>
         <BaselineSway>FALSE</BaselineSway>
         <ExcessiveACNoise>FALSE</ExcessiveACNoise>
         <MuscleNoise>FALSE</MuscleNoise>
         <LeadDataCRC32>3195841079</LeadDataCRC32>
         <WaveFormData>
AAAAAAAAAAACAAIAAgACAAIAAgACAAIAAgACAAIAAgAAAAAAAAAAAAIAAgACAAIAAAAA
AAAAAAACAAIAAgACAAQABAAEAAQABAAEAAQABAAEAAQABAAEAAIAAgACAAIABAAEAAQA
BAAEAAQABAAEAAIAAgACAAIAAgACAAIAAgAEAAQABAAEAAQABAAEAAQABAAEAAQABAAC
AAIAAgACAAQABAAEAAQAAgACAAIAAgAEAAQABAAEAAQABAAEAAQAAwADAAQABAABAAEA
AwABAAAAAwAGAAgABgAIAAgACAAFAAUABAADAAcACwAOABAAEQARABEAEQATABQAFwAX
ABgAFQAUABUAGAAYABgAGAAYABcAFQATABMAEAANAA0ADAAMAAsACwALAAkACAAIAAcA
BgAFAAUABgAGAAcABwAGAAYABQAEAAUABQAFAAUAAwADAAMAAwAAAP///v/9//z/AwAL
AA4AFAAeAC8AQgBcAHsAmwC9AOUADgEvATsBNwETAcAAXwAUANn/ov95/2T/Z/9//5T/
nf+p/7f/v//G/8//1f/c/+P/7f/2//r/+//+//v/+v/7//3//v8BAAIAAwAEAAcACQAH
AAYABgAFAAQABAAEAAQABgAIAAoADAAKAAoACwALAAoACgALAAsACgAJAAkACQAHAAcA
CQAHAAkACgAMAA8ADwAOAA0ADQAMAA0ADQAMAAsACwAMAAwACwALAAsADQAOAA8ADwAO
AA4ADQANAA0ACwANAA0ADQAMAAwADQAMAA4ADgAPABEAFAAVABUAFQAUABUAFAATABcA
GQAZABkAHwAgACEAIgAgAB8AHQAbAB0AHQAeAB4AGwAaABgAFgAYABcAFgAWABcAFgAW
ABYAFQATABEADQAKAAoACQAIAAUAAwADAAMAAAD///////8BAAIAAgAFAAEAAAD/////
AAAEAAQABQAKAAwADgAPAA4ADQAOAA8ADwAQABAADgAOABAAEQARABIAEgAQABAAEAAR
ABEAEQARABAADwAPABAAEAARABEAEAANAAwADgAMAAwADgAOAAwADAANAA0ADgAOAA8A
DwARABIAFAAYABcAFgAWABUAFQATABIAEgARABQAFgAWABMAEwAVABUAFgAUABMAEwAU
ABQAFAAWABUAFQAWABcAFgAVABQAFAAUABUAFQAVABUAFQAUABQAEgASABIAFAAUABMA
EwATABEAEgASABEAEwASABAADQANAA8AEAAQABIAEgASABAADgAMAAwADAANAA0ADQAN
AAoACgAJAAgACgAKAAoACgAIAAgACAAIAAUABQAEAAMAAgACAAEAAQADAAMAAwADAAMA
AwABAAEA///+//7//v///////f/8//r/+v/7//v/+//7//v/+//9//3//f/9//3//f/9
//3//P/8//z/+v/7//z//f/+//7//v/+//7//v/+///////6//b/+v8BAAAA/v/+//7/
/v/+//7//v/+//z//P/8//z//v/+//7//v/9//z/+//6//v//P/9//7//f/8//v/+v/8
//z//P/8//r/+v/6//r/+v/6//r/+v/3//b/9f/0//b/9v/2//b/+P/4//j/+f/3//j/
+P/3//X/9//1//P/9//5//r/+v/+//7//v/+//7//f/8//v//f/+//7/////////////
//7/AQABAAMAAQABAAMABAAGAAYABgAEAAIA///8//v/+P/1//X/9P/0//P/8//z//H/
8P/w/+//7v/t/+3/7P/s/+3/7f/u/+//7//v/+//7//v/+//7//t/+3/7f/t/+3/7f/t
/+7/7//x//T/9v/8/wsAIgA8AFUAbwCLALEA4AABARUBGQEJAcgAZwASANH/mv9r/0z/
R/9Z/3D/f/+L/5v/o/+i/6n/s/+8/8X/zf/Q/9b/3//j/+H/4f/j/+H/4P/h/+D/4P/g
/+L/4//k/+T/5f/l/+T/5P/k/+T/5v/m/+b/5v/m/+b/5//n/+j/6P/p/+n/6P/n/+f/
5//l/+X/5//l/+T/5P/l/+f/5//m/+X/5f/l/+f/6P/o/+f/5//o/+j/6f/p/+n/6//r
/+v/6v/o/+r/6f/p/+n/6v/t/+7/7//u/+7/7//u//D/8P/x//P/8v/z//P/8//1//f/
9//3//f/+f/5//n/+//6//n/+P/2//f/9//3//f/9//4//j/+f/4//b/9P/1//X/9f/2
//X/8v/w/+7/8P/v/+7/6//q/+r/6f/o/+b/4//i/+H/4P/f/9//3//f/97/3P/d/97/
4P/i/+X/5P/o/+j/6f/q/+r/6v/p/+r/6//u//H/8v/y//H/7v/w//L/8//z//D/8P/u
/+7/7f/t/+z/6//q/+r/6v/r/+r/6v/r/+v/6//p/+n/7P/s/+z/7v/u/+3/7P/s/+v/
6//s/+7/7//s/+z/7f/w/+7/7v/v/+//8P/v/+//8P/v//L/9P/0//P/8//1//X/9v/0
//P/8//0//T/9P/2//b/9f/1//X/9P/z//L/8v/y//P/8//z//L/8f/v/+7/8f/y//P/
9v/1//P/8v/x/+//8P/w/+//8f/y//L/8f/v//H/8v/y//D/8P/w/+7/7f/s/+3/7v/u
/+3/7P/r/+v/7P/s/+z/7P/s/+z/7P/s/+z/7P/s/+v/6//q/+n/5v/m/+X/5f/n/+f/
5//n/+X/5f/j/+P/4v/i/+P/5P/n/+f/5f/k/+T/5P/l/+X/4//j/+P/4//l/+X/5f/l
/+P/4//j/+P/5v/m/+b/5P/i/+L/4v/i/+L/4v/i/+L/4P/g/+H/4f/k/+T/6P/p/+b/
5f/k/+P/4v/i/+L/4v/i/+L/4v/i/+L/4P/g/+D/4P/h/+L/4//k/+b/5v/m/+b/5P/k
/+T/5P/j/+L/4f/g/+L/4v/i/+L/5P/k/+T/5P/j/+L/4f/g/+D/4P/g/+D/4v/i/+P/
4//i/+L/4f/h/+P/4f/f/+H/4f/i/+L/5P/k/+T/5P/l/+X/5f/l/+f/5v/m/+f/5//q
/+v/7P/u/+//7//x/+//8f/z//T/9P/0//T/8v/x/+//7f/t/+r/6f/p/+j/6P/n/+f/
5//l/+T/5P/j/+L/4v/j/+P/5P/k/+P/4//i/+P/4v/h/+H/4v/j/+T/5f/k/+P/4v/h
/+H/4f/i/+f/6f/o/+z/8v///xQALgBJAGEAewCfAMwA7QABAQUB9wC8AFkA/P+5/4T/
Wf9C/0H/T/9m/3v/h/+R/5v/pP+p/63/tv+9/8X/zP/U/9f/2f/X/9f/2f/a/9r/3P/c
/9r/2v/c/93/4P/g/+H/4f/h/+L/4//k/+L/4v/i/+L/4v/i/+P/4//l/+b/6P/p/+j/
5//n/+f/5//n/+n/5//m/+b/5//p/+f/5v/l/+X/5//p/+r/6v/r/+v/7P/s/+3/7f/t
/+//8P/v/+3/6v/t/+3/7v/v/+//8f/x//H/7//w//L/8v/y//L/8//1//b/9//3//f/
+f/7//v/+//9/////////////v/9//z//v//////////////AAAAAAAAAAD///7//P/7
//r/+v/6//j/9//2//j/9//2//P/8P/w/+//7v/v/+3/7f/t/+r/6f/p/+n/6f/q/+r/
7f/s/+7/8P/z//P/9v/1//X/9//4//n/+f/5//n/+//9//z//P/7//j/+v/8//3//f/6
//r/+P/4//j/+f/5//n/9//2//X/9f/0//T/9f/1//f/9f/1//j/+P/4//r/+v/4//j/
+f/5//r/+v/7//v/+v/6//v//v/8//z//f/9//v/+f/4//j/+v/+/wEAAgABAAEAAwAD
AAAA/v/9//3//v/+//7/AAD+//3//f/9/////////wAAAAABAAEAAQD//////v/+/wAA
AAAAAAIAAAD///////8BAAIAAgABAAAA/v/7//f/+P/7//3//v/8//z//P/6//r/+P/4
//j/+v/7//z//f/7//z//P/8//v/+v/5//j/+P/4//j/+P/3//f/9v/1//b/9v/1//X/
9P/z//L/8f/x//H/7//v//H/8v/0//b/9f/1//P/8v/0//T/9f/1//X/9f/1//X/8//z
//P/8//z//P/8//z//P/8v/x/+7/7P/s/+z/7P/t/+7/7//w//D/8P/x//H/9P/0//L/
7//w//L/8v/y//L/8v/y//L/8v/w//D/8P/w/+3/7P/r/+r/7P/u//D/8v/0//T/9P/0
//L/8v/y//L/8f/w/+//7v/s/+z/7P/s/+z/7P/s/+z/7v/u/+7/7v/w//D/8f/x//D/
8P/v/+//7//t/+v/7f/v//D/8P/y//L/8v/y//P/8//z//P/9f/2//b/9//3//n/+f/5
//r//f/9/////f/7//3//v/+/wAAAgACAAMAAAD9//z/+P/3//f/9v/2//P/8//z//H/
7//u/+z/6v/q/+v/6//s/+3/7f/u/+7/7v/u/+7/7//v/+//7//v/+3/7f/t/+3/7//v
//D/7//x//L/8v/6/wsAIgA+AFkAcwCNALEA3AD/ABEBFwEHAcoAaQAUANP/mv9v/1T/
S/9X/27/ff+D/5P/of+s/7X/vf/E/8v/0//a/+D/5f/o/+X/5P/l/+T/5P/m/+b/5//o
/+v/7f/w//D/8f/x//P/9P/1//b/+P/6//z//v/8//z//f/9//3//v8AAAEA/v/9//3/
/f/+////AgABAAIAAgADAAUAAwACAAEAAQADAAUABgAGAAYABQAFAAQABQAHAAkADQAO
AA8ADwAOABEAEQASABMAFAAXABgAGQAbABwAHgAeAB8AIAAiACUAJwApACoAKwAuADEA
MgAzADUANwA3ADcANwA2ADUANAA1ADcAOAA5ADkAOQA6ADoAOQA4ADYANAA1ADUANQA2
ADYANAAzADIAMgAxADAALQAvADAAMAAwADIAMQAyADMANAAzADMAMwA1ADYANgA5ADcA
OAA5ADsAPgBCAEIAQwBEAEQARABDAEYARwBKAE0ATABMAEsASABHAEgASABHAEgASABG
AEYARABFAEUARQBEAEQARABFAEcASABKAEsASQBHAEcASgBJAEgASQBIAEcARgBGAEUA
RQBGAEgASQBGAEYARwBKAEoASgBLAEsATABLAEsATABLAEwATABKAEkASQBLAEsATABK
AEkASQBIAEgASABKAEgARwBHAEcARwBHAEcASABGAEcARwBHAEYARQBDAEIAQgBCAEIA
RABCAEEAQQBBAEAAQAA/AD0APgA+AD0AOwA9AD8AQABAAD4APgA+ADwAPAA6ADoAOgA8
ADsAOgA5ADsAPAA8ADwAPAA8ADwAPAA8ADwAPAA8ADkAOQA4ADcANAA0ADMAMwA1ADUA
NQA1ADMAMwAxADEAMAAwADEAMgAxADEALwAuACwALAAtAC0AKwArACsAKwApACkAKQAp
ACkAKQApACkAKwAsAC0ALAAsACwALAAsACoAKgAqACoAKQAoACgAJwAkACAAIgAlACgA
KgAqACoAKgAoACgAKAAoACYAJgAmACYAJAAkACQAJAAlACYAJwAoACcAJgAlACQAIwAi
ACEAIAAiACIAIgAiACAAHgAdABsAHgAgACEAIwAjACEAHwAhACMAJAAkACYAKAAoACgA
KQAoACcAJgAnACYAJgAnACcAJwAnACcAKAAqACkAKgAnACcAKQAqACoAKgAqACgAJwAk
ACEAIAAcABcAFwAWABYAFwAXABcAFQAWABYAFQAUABIAEQAPAA4ADgANAA0ADAANAAwA
CwALAA0ADQANAA0ADAALAAoACQAFAAUACAAJAAcACAAOABYAJQA8AFQAbwCJAKcAywD2
AB0BMQE5ASkB7ACNADYA8/+6/43/bv9l/3X/jv+b/6X/s/+//8T/yf/N/9D/1f/d/+T/
6P/r/+//7f/t/+//8P/w//L/8v/x//D/8f/x//P/9P/2//f/+P/4//j/+P/3//b/9f/0
//b/9v/3//f/9v/2//f/9//1//X/9v/3//X/9f/3//X/8//y//L/8//0//T/9P/1//T/
9f/1//T/9//3//j/+P/2//X/9P/1//b/9//3//b/9v/1//X/9f/1//f/9//3//j/+v/9
//7//P/8//3////+//////////3/////////AQADAAMAAwAEAAQABAAEAAYABwAHAAcA
BQAFAAYABgAFAAQAAgAAAAAA///+//7//f/6//j/9v/3//f/9//1//L/8v/x//D/7f/r
/+v/6//o/+f/5//n/+f/6P/o/+v/6P/o/+j/6f/q/+7/7v/v//P/9P/1//X/8//z//X/
9//5//r/+v/4//f/+P/4//f/9P/0//L/8v/w//H/8f/x//D/8P/w//H/8P/w//H/8f/x
/+//7//y/+//7v/v/+7/7v/u/+//7//w//D/8f/x//H/8v/0//j/9//2//b/9f/2//X/
9f/2//b/+P/5//j/+f/5//v/+//7//r/+v/7//r/+v/6//z//f/9//7////+//3//P/8
//r/+//7//v//f/9//z//P/6//r/+v/8//r/+f/5//n/+f/6//r/+f/5//j/9v/z//X/
9//4//j/9v/2//b/9P/1//T/9f/2//b/9f/0//P/8v/y//H/8P/y//L/8v/y//L/8v/y
//L/8//z//L/8f/y//L/8f/x//H/8f/x//H/8//z//H/8f/u/+7/7//w//P/8//x//D/
7v/u/+//7//x//H/8f/x//H/8f/x//H/7//v/+//7//w//D/8P/u/+//8P/x//L/8P/w
//D/8P/y//L/8//z//L/8P/w//H/8P/y//L/8v/y//L/8v/y//L/8v/y//L/8v/0//T/
9P/0//L/8v/y//L/9P/0//T/9P/2//b/9v/2//X/9P/z//L/9P/0//T/9P/y//L/8v/y
//T/9f/1//b/9P/z//P/9f/z//H/8//1//b/9v/4//j/9v/2//f/9//5//n/+//8//r/
+//7//v/+//7//z//////wEA////////AAAAAAAAAAD+//3/+//7//v/+P/1//f/9v/2
//X/8//z//H/8P/w/+//7v/t/+3/7P/s/+3/7P/s/+v/6f/o/+f/5//n/+r/6//s/+3/
7f/t/+3/7f/r/+z/7f/t//D/8v/2/wMAGgA0AE0AZQB9AKMA0ADzAAcBDQEFAdIAdQAU
AMv/lv9p/07/S/9Z/3L/hf+R/53/p/+w/7X/u//A/8X/zf/W/9r/3//j/+H/4f/j/+L/
4v/k/+T/5v/m/+j/6f/p/+j/6P/n/+j/6P/o/+j/6v/q/+r/6v/p/+j/6P/n/+n/6v/s
/+3/6//r/+z/7f/r/+v/7f/r/+z/7P/t/+//7f/s/+v/6//v//H/8v/y//H/8f/y//L/
8f/x//H/8//0//X/9f/0//b/9f/1//X/9f/3//f/9//3//j/+v/6//r/+v/7//3//v//
/////////wEAAQABAAUABwAHAAcACAAIAAgACAAIAAkACQAJAAoACwANAA4ADQAMAAoA
CAAJAAkACQAKAAkABgAEAAIAAwADAAMAAQD+//7//f/8//3/+//7//v//P/7//v/+//8
//z/+//9//z//P/8//3//P8AAAAAAQAFAAYABwAHAAcABwAJAAsADQAOAA4ADAAKAAwA
DQANAAoACgAIAAgACgALAAsACwAJAAgABwAHAAQABAAFAAUABQADAAMABgAEAAQABgAG
AAgACAAJAAkABgAGAAcABwAGAAYABwAKAAwADAANAA0ADgANAA0ADgAMAA4ADwAOAA0A
DQAPAA8AEAAQABEAEwAWABYAFgAYABgAFwAXABcAFwAXABcAGAAYABkAGQAZABkAGQAY
ABgAFwAWABUAFgAUABMAEwATABMAFAAUABMAFgAWABUAEwAVABcAGAAYABYAFgAWABQA
EwASABMAFAASABEAEAAPABEAEgASABIAFAAUABQAFAAUABQAFAAUABQAFQAVABUAEgAS
ABEAEQATABMAEwATABMAEwARABEAEAAQABEAEgARABEADwAOAA4ADgAPAA8AEAARABIA
EwAVABUAFQAVABUAFQAVABUAFAAUABQAEgAQABAAEAAQABMAFAAVABYAEwASABIAEQAS
ABoAGgAXABoAGAAYABgAGAAYABgAGAAYABgAGAAYABgAGAAYABgAGAAWABYAFgAWABgA
GAAYABgAFgAWABYAFgAXABgAGQAaABkAGAAXABYAGAAYABgAGAAaABoAGgAaABkAFwAW
ABQAFAAVABgAFwAVABcAGQAaABsAHgAfACAAIgAjACMAIwAlACcAKAAoACgAJwAmACUA
JAAkACYAJQAqACkAKgAtAC8AMAAxADIALgArACcAIwAkACIAIAAhAB4AHgAdAB0AHQAb
ABoAGgAbABoAGQAZABgAGAAZABkAGgAaABkAGAAXABcAFwAXABcAFwAXABcAGAAZABoA
GwAaABcAGQAeACQALgA/AFQAagCDAKEAwwDrABQBNQFHAU0BNQHoAIUAMgD1/8D/l/9+
/3v/kf+s/7f/vf/H/9P/3v/n/+//9v///wsAFAAYABkAGwAZABkAGwAdAB4AIQAiACIA
IgAkACUAJQAkACQAIwAlACgAKwAuAC8AMAAxADIAMQAwADAALwAwADAAMQAxAC4ALQAt
AC0ALwAvADEALwAvADAAMgA1ADQANAA0ADUANwA5ADoAOgA6ADkAOQA4ADkAOwA9AEEA
RwBJAEoASgBKAEkASQBJAEkASwBLAEsASgBKAEsASgBMAEwATQBPAFAAUQBRAFEAVABX
AFgAWQBZAFsAWwBbAFsAWgBZAFgAWABZAFkAWQBaAFsAXQBeAF8AXgBcAFoAWgBZAFgA
WABbAFoAWgBaAFgAVwBWAFMAVABUAFMAUgBRAE8ATwBPAEwASwBLAEsATABMAEsATQBK
AEoASgBLAE4AUgBSAFMAUwBUAFUAVQBXAFcAWQBbAFwAXABbAFgAVABUAFMAUQBQAFAA
TgBOAFEAUwBUAFUAVQBUAFMAUwBQAFAAUQBRAFMAUQBRAFQAUQBQAFEAUABQAFAAUQBR
AFIAUgBTAFMAUgBSAFMAVgBVAFQAVABTAFEATwBOAE4AUQBUAFYAVgBSAFEAUgBRAE4A
TABLAEsATgBOAE4AUABMAEsASwBLAE0ATQBNAE4AUABRAFEAUQBRAFEAUABQAE4ATgBO
AFAATwBNAEwASwBKAEoASQBHAEUARABCAD8AQgBFAEcASABHAEYARQBCAEEAQABBAEIA
QgBBAEAAPwA/AEAAQABAAEAAQABAAEAAPgA+AD4APgA9AD0APAA7AD0APgA+AD8APQA7
ADkANwA5ADsAOwA9ADoAOgA7ADwAPwA/AD0APAA+AD4APwA/AD4APQA8ADsAPwBBAEMA
RQBFAEUARQBFAEgASABIAEYARwBIAEkASgBHAEYARQBEAEYARgBHAEcASgBIAEgARQBC
AEIAQgBCAEIAQgBCAEIAQgBCAEIAQgBCAEEAQAA/AD4AQQBCAEMARABCAEAAPgA8ADkA
OAA3ADYAMwAyADEAMAAwADAAMQAxADQANAAzADMANwA1ADMANQA1ADQAMgAyADAAMAAw
ADEALwAvAC8AMQAzADQANgA3ADYANQA0ADQANQA1ADcANQAzADUANgA2ADUANAAxAC8A
LwAtAC0AKgAlACUAJAAkACEAIQAhAB8AHAAcABsAGgAZABkAGAAYABkAGQAaABoAFwAW
ABUAFQARAA8ADQALAAgABwAGAAUABQAHAAYABwAFAAQACgASAB8ANgBSAG0AiQCnAM0A
+gAZAScBIwEBAbAATQAAAMX/kP9r/1b/Vf9r/4T/j/+b/6f/rf+y/7v/wf/E/83/2f/e
/97/3//h/9//3//h/+D/4P/i/+L/4P/g/+L/4//i/+L/4//j/+P/5P/l/+b/5P/k/+T/
5P/k/+T/5f/l/+L/4v/j/+P/4v/h/+H/4f/g/9//4P/d/97/3v/f/+H/4v/i/+L/4//j
/+X/5v/m/+X/5f/m/+b/5f/l/+X/5//q/+v/6//q/+n/5//m/+X/5//p/+n/6f/p/+r/
7P/s/+r/6v/r/+3/7P/t/+3/7f/t/+//7//v/+//8f/x//H/8v/y//L/8v/w//H/8f/x
//H/8f/y//L/8//y//D/7v/s/+v/6v/q/+v/6v/q/+r/6P/n/+b/4//g/+D/3//e/9v/
2f/Z/9n/2v/Z/9n/2f/Y/9j/1//Z/9j/2P/Y/9n/3P/g/+D/4f/j/+T/5f/l/+X/5f/n
/+n/6P/o/+f/5P/i/+T/5f/l/+X/5v/l/+b/5f/l/+T/4//i/+L/4v/j/+T/5P/l/+X/
4//h/+H/5P/i/+L/5P/k/+X/5v/o/+n/6v/q/+v/6//p/+j/6P/q/+j/6P/p/+n/6//r
/+z/7v/t//D/8v/y//D/7//w/+//7//u/+7/7//u/+7/7v/w/+//7//w//H/7//v/+//
8P/u/+//7//v/+//7//u/+7/7P/s/+z/7v/s/+v/6//r/+v/7P/s/+v/7f/s/+r/5//n
/+n/6v/q/+j/6P/o/+b/5//m/+f/6P/o/+f/5v/l/+b/6P/p/+r/5//m/+X/5P/k/+T/
5P/k/+X/5f/k/+P/5P/k/+P/4//j/+P/4//j/+H/4f/f/9//4P/g/+H/4v/h/+H/3//e
/97/3v/f/9//4f/h/+H/4f/f/9//3//f/+H/4f/h/+H/4f/g/9//3P/e/97/3v/e/97/
3v/e/97/3v/e/9//3//g/97/3P/f/+D/3//e/93/3P/e/97/3v/e/9z/3P/c/9z/3P/c
/9z/3P/e/97/3v/e/+D/4P/g/+D/3v/e/97/3v/g/+D/4P/g/+D/4P/g/+D/4P/g/+D/
4P/g/+D/4P/g/+D/3//f/97/3//f/+H/3//c/93/3v/e/9//4v/j/+T/4//j/+L/4f/j
/+X/5v/m/+n/6f/p/+n/6f/q/+3/7f/v/+3/7f/v//D/8P/w//D/8P/v/+3/6//t/+r/
5//n/+T/5P/j/+P/5f/j/+L/4v/h/+D/3//f/9z/3P/d/93/4P/g/9//3v/b/9v/2//b
/9v/2//b/9v/3f/d/93/3f/e/+H/4//k/+j/8v8DABoAMgBHAGEAfwCpANQA8QD9AP0A
3wCMACcA3P+p/3j/Uf9G/0//X/9y/4X/lf+h/6f/sP+3/7//xv/L/9H/2P/a/9v/3//d
/93/3//e/97/4P/g/+L/4v/k/+X/5v/m/+f/5//m/+b/5v/m/+f/6P/p/+r/6P/o/+n/
6f/q/+r/6//r/+3/7f/u/+//7f/t/+//7f/s/+z/7f/v/+7/7v/u/+//7//x//L/8v/1
//X/9v/2//X/9f/1//f/+v/7//v/+v/7//v//P/9//z//f/8//v/+//8//7//v/+//7/
//8BAAAAAQABAAEABAAHAAgACQAJAAsACwALAAwADAAMAAwADAANAA0ADQANAA0ADgAO
AA8ADgAMAAoACAAHAAYABgAHAAYABgAGAAUAAwABAP3//f/+//7//v/8//n/+P/3//j/
9//3//f/+//8//z////8//z//P/9//7/AgACAAMABwAIAAkACQAHAAcACQALAAsADAAM
AAoACAAKAAsACwALAAwACwAMAAsACwAKAAkACAAIAAgACQAKAAoACwALAAsACQAJAAwA
DAAMAA4ADgAOAA4ADwAPAA8AEAASABMAEgASABMAFgAUABQAFQAVABcAFQAUABQAFAAW
ABcAFgATABMAFQAVABIAEAAPAA8ADgAOAA4AEAARABEAEgATABMAEwATABQAEgATABMA
EwARABEAEAAQABAAEAAQABIAEgARABEAEQAPABAAEAAPABEAEAAOAAsADQAPABAAEAAO
AA4ADgAMAA0ADAANAA4ADAALAAoACQAJAAoACgAKAAsADAANAA4AEAAQABAAEAANAA0A
DAALAAcABgAEAAMABQAFAAUABQAFAAUAAwADAAIAAgADAAQAAwADAAEAAAAAAAAAAQAB
AAEAAQABAAEA///////////9//3//f/9/wAAAAAAAP7/+//6//n/+P/6//r/+v/6//r/
+v/7//v//P/8//z/+//2//T/9P/0//T/9v/2//b/9v/0//T/9P/0//b/9v/2//b/9f/0
//T/8//1//b/9v/3//n/9//1//f/+f/6//r//P/+//7//v////3//f/9////AAAAAAEA
AQADAAMAAwAEAAUABQAHAAUAAgADAAMAAgAEAAQAAgABAAAA//8AAP7/+f/5//j/+P/4
//n/+v/5//b/9v/1//T/8//z//L/8v/1//X/9v/2//L/8P/u/+3/7v/v//D/8f/y//P/
9P/1//n/9//2//X/9//6//z/AAAHABoAMABFAFcAbQCNALIA1wDvAPcA9QDWAIcAJgDd
/6r/ff9e/0//Vf9q/33/i/+X/6P/rv+3/73/xP/L/9P/2v/g/+n/7P/p/+j/6f/q/+r/
7P/s/+z/7P/u/+//8P/w//H/8f/w//D/8P/w/+7/7v/u/+7/8P/w//H/8f/v/+7/7v/t
//D/8f/z//X/8//z//X/8//w//D/8f/z//H/8P/v/+//8f/z//T/9P/z//P/9P/0//X/
9f/1//f//P/9//3//P/8//v/+//7//v//f/9//3///8AAAIAAgAEAAQABQAHAAYABwAH
AAcABwAJAAkACQAJAAsACwALABAAEAAQABAAEAARABEAEQAPAA8AEAAQAA0ADAAKAAgA
CgAJAAgACAAIAAYABQAEAAIAAQAAAP3//P/8//v/+v/5//f/9//3//T/8//z//P/+P/6
//v////7//r/+f/5//z/AAAAAAEAAwAEAAUABQAFAAUABwAJAA4AEAARABAADgAQABEA
EQAPAA4ACwAKAAwADQANAA0ADQAMAAsACwAIAAgACQAJAAkABwAHAAoADAAMAA4ADgAO
AA4ADwAPAA4ADgAPAA8ADwAQABIAFgAWABYAFwAXABcAFQAUABQAFgAaAB0AHgAbABsA
HQAdABwAGgAZABkAGgAaABoAHAAcABsAGwAbABwAHQAeACAAHQAdABwAGwAdAB0AHAAc
ABwAHAAcAB4AHAAbABsAGwAZABoAGgAZABsAGgAYABUAEwAVABYAFgAXABgAGQAYABgA
FgAUAA==
         </WaveFormData>
      </LeadData>
      <LeadData>
         <LeadByteCountTotal>10000</LeadByteCountTotal>
         <LeadTimeOffset>0</LeadTimeOffset>
         <LeadSampleCountTotal>5000</LeadSampleCountTotal>
         <LeadAmplitudeUnitsPerBit>4.88</LeadAmplitudeUnitsPerBit>
         <LeadAmplitudeUnits>��V</LeadAmplitudeUnits>
         <LeadHighLimit>2147483647</LeadHighLimit>
         <LeadLowLimit>268435456</LeadLowLimit>
         <LeadID>V5</LeadID>
         <LeadOffsetFirstSample>0</LeadOffsetFirstSample>
         <FirstSampleBaseline>0</FirstSampleBaseline>
         <LeadSampleSize>2</LeadSampleSize>
         <LeadOff>FALSE</LeadOff>
         <BaselineSway>FALSE</BaselineSway>
         <ExcessiveACNoise>FALSE</ExcessiveACNoise>
         <MuscleNoise>FALSE</MuscleNoise>
         <LeadDataCRC32>2869949278</LeadDataCRC32>
         <WaveFormData>
+P/4//j/+P/6//r/+v/6//v//P/9//7//P/8//z//P/5//j/9//2//n/+v/7//z/+v/6
//r/+v/6//r/+v/6//v//P/9//7//f/8//v/+v/6//r/+v/6//n/+P/3//b/+P/4//j/
+P/6//r/+v/6//n/+P/3//b/+P/4//j/+P/6//r/+v/6//z//P/8//z/+v/6//r/+v/6
//r/+v/6//z//P/8//z/+//6//n/+P/6//r/+v/6//j/+P/4//j/+P/4//j/+f/5//n/
+f/3//n/+v/6//z//f/+//7//f/7//r/+P/2//n//f///wEA/////////////wEAAwAD
AAMABAAEAAUABwAJAAYABgAHAAcABwAGAAcABgAEAAQAAQD///3/+v/6//n/+f/4//f/
9//4//n/9//3//j/+P/5//j/+P/4//j/+P/4//j/9v/2//X/9f/z//H/7//t/+3/8f/0
//L/8P/y//f//v8NACkATgB2AKQA0gD5ABUBJQEbAesApwBoADUACgDy/+b/5P/u//P/
8//z//H/7v/s/+3/6//t/+//8//0//b/9v/0//L/8P/v//D/9P/z//T/9//5//r/+//5
//n/+f/6//j/9v/1//P/9f/2//f/9v/2//b/9//3//n/+f/7//v/9//z//D/7v/x//P/
9P/1//j/+v/8//7//v/9//3//f/8//z/+//5//f/9//3//f/+P/4//n/+v/7//v/+//6
//j/+P/4//v/+v/6//n/9//0//L/9P/0//n/+//9/wAAAgADAAMAAwAAAP///v/+/wEA
BAAFAAUACQAKAAsADQAOAA0ADAAKAAsADAANAA0ADAALAAkACAAJAAoACwAMAA4ADAAM
AAwACwAKAAcABQAHAAUABQAFAAMAAgAAAP7//v/9//7///8BAAIAAgACAP///v/9//z/
/f/+//7///8BAAMABQAHAAUABQAFAAMABAAEAAQAAwADAAQABgAHAAgABgAFAAUABAAD
AAIAAQAAAP/////+//z//f///wAA/v/9//3//f/+////AAABAP///v/9///////+//7/
//8CAAMAAgADAAUABgAGAAYABgAFAAQABAAGAAYABgAIAAgACAAJAAkACQALAAgACAAK
AAoACwANAA0ADQANAA0ACwALAAoACgAIAAoACgAKAAoACQAJAAoACwALAAoACAAGAAUA
BQADAAUABgAGAAUABgAGAAYABgAEAAQABQAFAAYABgAGAAYABAADAAAA/f8DAAQABAAF
AAQAAwAAAP//AAABAAMABAADAAMABAADAAMAAQD///z//P/8//z//f/+///////+/wEA
AgADAAQAAgABAAIABAAEAAIAAAAAAP7/AAAAAP7//P/9//3//v8AAP////////////8A
AAEA/////////v////////8AAAEAAQABAAQABAACAAIAAgD8//j//P8EAAQAAwACAAEA
AAD+//7//v/+//7//v/+//7/AAAAAAAAAAD+//7//v/+/wAAAAAAAAAA/v/+//7//v/+
//7//v/+//7//v/+//7/AAAAAAAAAAD9//z/+//6//z//P/8//z//v/+//7/AAD///7/
/v/9//3//f/7//v//f/+/wEAAwAGAAYABQAFAAUABAADAAMAAwADAAMAAwAEAAUABgAH
AAgACQAIAAcACAAIAAkACwAOAAwADQAOAAsACgAIAAcABQACAAEAAAABAAAA/v/+//3/
/f/8//r/+f/5//n/+f/5//r/+v/5//r//P/+/wAA/v/+//7//v/8//v/+//7//3//f/9
//3//f/6//j/9P/y//n/BAAVACsAQgBgAIgAtADbAPcADQETAfUAuQB8AEkAGgD4/+b/
4P/m//H/9f/1//f/8v/q/+n/7f/v//H/8f/w//L/+P/6//j/9v/1//L/9P/x//D/8v/z
//P/8//z//P/8//0//T/9P/1//X/+P/4//j/9v/4//j/+f/5//f/9//5//n/+f/3//b/
9v/2//f/9//3//b/9v/2//b/+P/3//f/9//3//j/+P/3//X/9f/1//X/9v/2//f/+P/4
//f/9v/0//b/9v/2//n/+//8//z/+//8//r//P/8//z//f/+/wAA/v//////////////
//8AAAQABgAGAAUABgAGAAYABwAJAAkACQAIAAcACAAJAAkACQAJAAgACAAJAAoACwAM
AAsACAAHAAYACAAIAAYABQAHAAUABQAFAAMAAgAAAP7////9//3//f/8//z/+//6//7/
AAACAAQABAAEAAMAAwACAAEAAAD//wAAAwAGAAcABAAEAAQAAwAEAAQABQAFAAYABAAD
AAMAAAD///7//f//////AAAAAP3//f/+//7//v/9//3//f/9//3//f/9//z//P/8////
AAAAAAEAAwADAAEA/f/7////AAAAAAAAAwADAAMABAAGAAYABgAIAAoACgALAAsADAAN
AAkACAAIAAgACQALAAsACwALAAsACgAJAAcABgAGAAgACAAIAAUAAwACAAIABwAJAAoA
CgAIAAcABwAFAAUABgAGAAUABQAGAAcACAAEAAQABQAFAAIAAgACAAIAAwADAAEA//8C
AAIAAQABAAEAAQD//////////wAAAAACAAMABQAFAAMAAQD///z//P/8//z//f//////
/v/8//r/+v/6//r/+f/5//v//v8CAAAA/v/+//7/AAAAAP7//v//////AAAAAP//////
//////8AAAEAAQABAAEAAAD+//3//P/8//v/+//7//7//v/8//z//P/+//7/AAACAP7/
/P/8//z//P/8//z//P/8//z//P/8//z/+v/6//r/+v/7//z//f/+/wAAAAAAAAAA/v/+
//7//v/7//r/+f/4//v//P/9//7///8AAAEAAgD///7//f/8//7//v/+//7//v/+/wAA
AAD//////v/9/////f/9//7//f/+//7//v/+//3//f/+//7//v///wEA//////////8C
AAMABAAHAAkACQAJAAoACgALAA0ADwAKAAoACgAJAAYABAADAAIAAgACAAIAAQD+//z/
/P/7//3//P/6//n/+f/5//n/+f/6//r/+f/4//r/+v/6//r//P/8//z//P/6//n/+P/3
//f/+f/5//3/+v/y//D/7v/z/wIAEwAnADwAWgB+AKYAzwDtAAEBBwHtAK8AbgA7ABAA
7v/e/9r/3v/p//P/9f/z//L/8P/v/+v/6//t/+//9P/2//b/+P/2//T/8//w//L/7//u
/+z/7f/t/+3/7v/v//D/8v/0//T/9f/1//P/8v/x/+7/7//w//L/8//1//X/9//3//X/
8//y//L/9P/1//X/9f/0//T/9P/0//T/8//z//P/9f/2//b/9f/2//f/+P/5//j/+P/5
//r/+P/3//b/9P/3//j/+f/9//z//P/7//n/+P/2//j/+P/4//n/+v/8//z//f/9//3/
/f/9//3//v8CAAQABAADAAMAAgABAAEABAAFAAYABgAHAAgACQAJAAkACQAIAAgABgAG
AAYABgAIAAYABgAGAAQABAACAAEA///9//3//f8BAAIAAgACAAAA/f/8//v/+//8//z/
/P/+/wAAAgAEAAQABAADAAMAAwADAAMAAwABAAMABQAFAAIAAgACAAEAAgACAAMAAwAC
AAAA/////////////////f/7//r/+P/2//f/+f/6//r/+f/5//n/+//7//v/+//7//z/
/f8BAP3//P/8//3///////3//f/9//7//v/+//7//f/8//z///8AAAEABAAEAAQABQAF
AAYABwADAAIABAAEAAUABwAGAAUABAADAAUABQAEAAQAAgAEAAQABAADAAEAAAAAAAQA
BQAFAAQABAADAAMAAQAFAAYABgAFAAMAAgABAAAA//8AAAIAAwAAAAAAAAAAAAAA///8
//n//v8AAAEAAwABAAEA//////3//f/+//7//P/9//////////3/+//4//n/+v/7//3/
+//7//r/+P/3//b/9f/0//X/9//7/wAAAgAAAP7//v/+/wAAAAD+//7//////wAA///9
//z/+//9//3//v////z/+//6//j/+P/3//b/9v/2//f/+P/8//r/+P/4//j/+v/8//r/
+v/8//7//v/+//7//P/8//z//P/6//r/+v/6//f/9v/1//T/9v/4//r//P/+//7//v/+
//7//v/+//7//f/8//v/+v/5//j/9//2//f/+P/5//r//P/8//z//P/9//7/AQACAP//
///+//3/+//5//n/+v/8//7///8AAP7//f/9//7/AAAAAAEAAwADAAMAAwADAAMAAwAD
AAUACAAJAAoADAAKAAkACQAJAAkACgALAAsACgAIAAcABgAEAAQABAADAAEA/v/9//v/
+f/4//b/9f/2//f/+P/5//z//P/7//r/+//8//3//v/7//r/+f/4//f/9//3//f/+f/5
//v/9//y/+7/6P/o//H/AAARACcAQABeAIYAtADdAPsAEQEZAfcAtwB6AEcAGAD6/+r/
4v/i/+n/6//n/+v/7v/u/+3/7//v/+3/7//y//L/8v/w/+7/7P/r/+v/7v/s/+z/7v/v
/+//7//u/+3/7P/s/+3/7v/w//H/8//0//X/9P/y//L/8//z//P/8//1//X/8v/v/+3/
7P/x//P/9P/1//P/8v/x//D/8v/x//H/8f/z//T/9P/z//D/7//u/+3/7f/u//D/8v/0
//X/9v/2//b/9v/2//n/+f/6//r/+f/1//L/8//y//b/9//4//r/+v/7//v/+//8//3/
/v8AAAAAAgACAAEAAAD+//z/+////wEAAwAEAAUABgAHAAcABQAFAAQABAAGAAYABgAG
AAQAAgACAAIAAgACAAAA///9//v/+//7////AAAAAAAA/v/7//r/+f/7//z//P/8//7/
/v/+//7/AQACAAIAAwAAAP///v/9////AQADAAMAAQAAAP///f/8//z//f/9//3//P/8
//3/+//7//v/+//6//n/+f/4//n/+//+/wAA///9//z/+//7//v/+//7//j/+P/4//v/
+//6//r/+//8//v/+P/3//r//P/9//7/AQABAAEAAgD///7//f/+/wAAAAABAAEAAwAF
AAIAAgAEAAQABQAHAAUABQAFAAUABwAHAAYABgAEAAYABgAGAAUAAwACAAIACAAJAAkA
CAAEAAMAAwABAAAAAAD///3///8AAAEAAgAAAAAAAQABAAAAAAAAAAAAAAD///z/+f/+
//7//f/9///////9//3//////wAAAAAAAAEAAwADAAEA///9//r/+P/4//j/+f/7//v/
+v/4//j/+P/4//j/9//3//n//P/+//z/+v/6//r//P/8//r/+P/5//n/+v/4//f/9//3
//j/+f/7//3//f/9//3//P/+//3//P/8//v/+//7//7//P/6//r/+v/2//T/8v/2//r/
/P/8//z//P/+//7//v/+//z//P/8//z//P/8//z//P/+//7//v/+//3//P/7//r/+v/6
//r/+v/6//r/+v/6//b/9P/0//L/9//7//7/AQAAAP3//P/8//7/AAABAAIABAADAAMA
BAADAAIAAgADAAMAAwADAAMAAwADAAMABQAFAAUABQAGAAgACQALAA0ACgAKAAoACQAH
AAQAAgAAAP7//v/+//3////+//////////7//P/7//r/+f/4//f/9v/2//X/9P/1//b/
9//4//r/+v/6//r/+f/5//n/+f/1//X/+f/5//L/7P/q/+r/8f8AAA8AIwA8AFwAggCs
ANcA9QALARMB+QC9AIAATQAeAP7/7P/k/+j/8//z/+//8f/0/+7/6//r/+//7//v//D/
8P/w//H/8P/v/+//7//y//D/8P/u/+//7//v//L/8//0//b/9P/0//X/9f/0//T/9P/y
//T/9P/1//X/9f/1//f/9//5//f/9v/2//f/9//2//X/9P/0//T/9P/1//X/9v/3//j/
+P/3//X/9v/3//j/+f/3//b/9v/2//f/9//3//b/9P/0//T/9//5//r/+v/5//r/+v/+
/wAA////////AAAAAAEAAQABAP///////wAABAAGAAYABQAGAAYABgAHAAgACQAKAAoA
CwAMAA0ADQANAA0ADAAMAAwADAAMAAwACwAIAAcABgAHAAgABwAHAAcABQAFAAUABAAE
AAMAAgABAP///////wEAAgACAAIA///+//3//P///wAAAAABAAMAAwADAAMAAwAFAAcA
BwAHAAgACQAJAAYABgAHAAcABAACAAEAAQADAAMAAwADAAEAAQACAAIA/////wAAAAD+
//3//f/9//v/+//7//v/+v/6//r//f/+//7///8BAAUABQADAAMAAwAEAAQABAADAAMA
AwAEAAIAAgACAAQABgAGAAcABwALAA0ACgAKAAgACAAJAAsADQANAA0ADQAMAAsACQAI
AAcACgALAAwADAALAAsADAAOAA0ACwAIAAcABwAIAAcACQAKAAoACQAIAAgACAAIAAgA
CAAJAAkACAAIAAgACAAJAAkABwAFAAYABgAFAAUABAADAAAA////////AAAAAAIAAwAF
AAUABgAFAAQAAgAEAAQABAAFAAMAAwACAAAAAQACAAMABAABAAEAAwAGAAgABgAEAAQA
AwAEAAMAAAACAAMAAwAEAAQAAwADAAMAAgABAAEAAQABAAEAAQAAAAEAAQABAAIAAwAD
AAMABgAGAAQABAAEAAIAAgACAAAAAAACAAIAAgACAAEAAAD///7///8AAAEAAgACAAIA
AgACAAAAAAAAAAAAAQACAAMABAAEAAQABAAEAAIAAgACAAIABAAEAAQABAACAAIAAgAC
AAMABgAHAAgACAAHAAYABQADAAMABAAEAAgACQAKAAoACQAJAAoACgAKAAsADQANAAwA
CwAKAAkABwAHAAkACwAMAA0ADwAQABAAEQASAA4ADgAOAA0ADAANAA0ADQAMAAwADAAL
AAoACgAKAAkACQAGAAQAAwADAAMAAwADAAQAAgABAAAAAAD+//7//v/+////AAABAAEA
AQABAAEAAQADAAMAAQAAAPr/9P/w//f/BgAXACkAPgBYAH4AqADPAOkA/QALAfsAwwCA
AEsAIAD+/+z/5v/s//X///8BAAEAAAD+//v/+f/3//f/+//+//z//P/+//z/+v/5//n/
/P/6//r/+//9//7////+//3//P/8//r/+v/7//v//v/+//7//P/7//r/+v/5//r/+//+
///////9//z//P/8//3//f/9//7//v/+//7//P/7//v/+//+/wAAAQABAP//////////
AAAAAAEAAgADAAMAAwACAAIAAgACAAUABQAGAAYABQAEAAIABAAEAAQABQAGAAgACgAL
AAsACwAJAAkACQAKAA4AEAAQAA8ADgAMAAoACQAOAA8AEAAQABEAEgATABMAEwATABIA
EgATABQAFQAWABUAEgARABAAEAAQAA4ADQALAAkACQAJAAsADAAMAAwADAALAAwADQAM
AAwACwAKAAoACgAKAAoACgAKAAkACQAJAAkACQAJAAoADQAQABEAEQASABMAEwASABIA
EwATAA8ADAAKAAkACgALAAwADQALAAsADAAMAAkACQAKAAoACAAHAAcABwAIAAkACgAL
AAwADAAMAA8ACwAKAAoACwALAAsACQAJAAwADgAPABAADwAPAA8AEAAOAAwACgAKAAwA
DAANAA0AEgAVABMAFAAUABQAFQAXABkAGQAZABkAFwAXABYAFgAWABgAGAAYABcAFQAU
ABQAFQAVABQAEgAQAA8ADwANABEAEgASABEAEQASABMAFAATABQAFgAXABQAFAAUABQA
FAATABAADQAOAA4ADQANAA4ADwAOAA8AEQARABIAEgASABMAFQAVABcAFQATABAAEAAQ
ABAAEQATABMAEgAQAA4ADgAOAA4ADAALAAwADgASABAADgAOABAAEgASABAAEgATABMA
FAAUABMAEwATABIAEQARABEADwAPAA8ADgAOAA0ADAAMAA0ADQANABAADgAMAAwADAAS
ABoAGAAUABgAFwAWABUAFAASABIAEgASABIAEgASABIAEAAQABAAEAAQABAAEAAQABMA
FAAVABYAFQAUABMAEgAUABQAFAAUABEAEAAPAA4AEAAQABAAEAASABIAEgASABMAEgAR
ABEAEQARABEADwAPABAAEAASABYAGAAZABkAGQAaABoAGgAcAB8AIAAhAB8AHQAbABkA
GAAZABoAGQAdACAAIgAlACkAKwAoACgAJQAjACEAHgAfAB4AHAAcABoAGQAYABYAGAAX
ABcAFgASABEAEQARABEAEQASABIADwAOAA4ADgAOAA4ADgAOABEAEgASABMAEwATABMA
EwAPAA0ACgAGAAQABgAPABgAJQA5AFYAfgCqANQA/QAfATkBNwENAckAigBXACoADAD6
//T//P8LAA0ABQD//wAAAAADAAMAAQAFAAsADgAOABAAEAAOAAwACwALAA4ADAAMAAoA
CwALAAsACAAFAAIAAAAFAAgADAAPABAAEAAQAA4ADQAMAAwACwANAA0ADwAPAA4ACwAJ
AAgACAAJAAkACQAJAAoACwAMAAwACwALAAsADgAQABEAEQAPAA8ADwAPAA0ADAAMAAwA
CwALAAsACgAMAAwADAAPABEAEgASABEADwAMAA0ADAARABMAFQAYABkAGwAcAB0AHQAd
AB0AHgAfACAAHwAdABsAGgAZABkAHAAdAB4AHgAhACIAIwAjACUAJQAkACQAIwAiACEA
IAAiACAAIAAgACAAIAAeAB0AHgAdAB4AHwAfAB4AHAAaABkAFwAXABcAGQAaABoAGgAX
ABYAFQAUABcAGgAcAB8AHQAdAB0AHQAdAB8AIQAhAB8AHgAdABsAGQAYABgAFwAXABYA
FgAXABgAGQAaABsAGQAZABoAGgAXABcAGAAYABgAFwAXABcAFQAVABUAFQAUABQAFAAX
ABUAFAAUABUAFwAXABUAFQAXABgAGAAYABgAFwAWABYAFwAYABkAHAAZABgAGAAXABYA
FwATABIAFAAUABUAFwAVABUAFQAVABYAFwAXABgAGAAaABoAGgAaABkAGQAaABwAHQAd
ABwAGgAZABkAFwAXABgAGAAXABMAEgARABAAEAASABUAFwAUABQAFAAUABUAFQATABEA
EwASABAADwARABEADwAPABEAEQASABIAEQARABIAEQASABEAEAAOABEAEgATABUAEwAR
AA4ACgANABAAEwAWABQAEwAUABYAGAAWABQAFAAWABgAGAAWABQAFQAVABYAGgAbAB0A
HwAfAB8AIAAhACEAIQAhACAAIwAjACMAJAAhAB8AHQAeACEAIAAhACIAJgAiACAAHgAa
ABoAGgAaABoAHAAcABwAHAAeAB4AHgAeAB4AHgAeAB4AHwAgACEAIgAgAB4AHAAaAB0A
HgAfACAAHwAeAB0AHAAbABoAGwAaABsAHQAeAB8AIgAhACIAJAAiACIAIQAgAB4AHQAd
AB4AHAAcAB0AHwAgACEAIgAjACEAIQAhACMAIwAjACMAJAAjACMAJAAlACAAIAAgAB8A
IAAeAB0AHAAYABgAGAAXABQAEgASABEADwAOAAwACwAJAAkACQAJAAwADAALAAoADAAM
AAwADAAHAAQAAQD+//z/+//6//n/+f/7//v/9//w/+j/6P/o/+3/+v8RACkAQgBgAIYA
tADdAPUABQH/ANMAkwBaACcA/v/m/9j/1P/c/+f/5//n/+f/5P/e/9//4f/f/+H/5f/m
/+L/4v/i/+D/3v/d/93/4P/e/97/3P/d/93/3f/d/93/3f/e/+D/4P/h/+H/3//e/93/
2v/b/9z/3v/f/97/3f/e/93/3f/b/9r/2v/a/9v/2//b/9j/2P/Y/9j/2v/b/93/3//j
/+T/5P/j/+H/4f/h/+H/3v/e/9//4P/i/+P/5P/k/+L/4v/i/+X/4//k/+T/4//j/+L/
5f/m/+b/5//o/+r/6f/p/+j/5//n/+f/5//o/+r/7P/s/+v/7f/s/+v/6//s/+3/7v/u
/+3/7v/v/+//8f/x//D/8P/v/+7/7f/s/+//7v/v//D/8P/w/+7/7f/t/+v/6//r/+r/
6v/p/+j/6f/n/+f/5//l/+b/5v/m/+T/5P/k/+T/5//o/+j/6f/q/+v/7P/t/+z/7f/u
/+3/6//q/+n/5//k/+T/5f/l/+f/5v/m/+f/5f/l/+X/5f/n/+f/6P/o/+X/5f/m/+b/
5P/j/+P/4//h/+H/4f/h/+P/5P/l/+n/6P/o/+n/6//q/+n/5v/l/+X/5v/m/+b/6P/p
/+r/7P/t/+7/7//y/+//7v/u/+3/7//x/+7/7v/w//D/8f/z//P/8//z//P/8//z//L/
8v/u//D/8P/w//D/7//v//D/8f/x//D/7v/t/+3/7v/t/+//8P/w/+//7v/u/+7/7v/s
/+z/7f/t/+r/6v/q/+r/7f/t/+v/6f/s/+z/6//r/+z/7f/s/+3/7P/r/+v/6v/o/+n/
6//r/+3/6//p/+b/5//o/+n/6//r/+v/6v/o/+j/6P/o/+j/5//n/+n/7P/s/+r/6P/o
/+b/6P/o/+b/5//p/+r/7P/q/+n/6f/p/+v/6//s/+3/7P/r/+r/6P/p/+n/6f/q/+f/
5//n/+r/6v/o/+j/6P/s/+r/6v/s/+z/6//q/+n/6P/q/+r/6v/q/+r/6v/q/+r/6P/o
/+j/6P/q/+r/6v/q/+r/6v/q/+r/6v/q/+r/6v/s/+z/7P/s/+r/6v/q/+r/6v/q/+r/
6v/q/+r/6v/q/+v/6v/p/+n/6f/p/+n/5//m/+b/5f/m/+j/6v/r/+v/6f/q/+r/6v/t
/+//7//v//H/8f/x//H/8f/z//X/9f/3//j/+P/5//n/+//4//j/+v/5//j/9v/3//b/
9P/0//P/8f/v/+z/7v/t/+3/7P/o/+f/5//n/+f/5//o/+j/5//m/+b/5v/l/+T/4//i
/+D/4P/f/9//4f/h/+H/4f/l/+f/5P/c/9r/3v/n//b/BQAXADAAUAB2AKAAxQDbAO0A
6QC9AHsASAAhAPr/3v/W/9T/1v/d/+f/6//t/+z/7P/p/+v/7f/p/+n/7P/q/+r/6v/o
/+b/5f/l/+j/5v/m/+b/5//n/+f/5f/l/+X/5v/k/+T/5f/l/+j/6P/o/+b/5P/k/+X/
5f/j/+P/5f/l/+j/5//n/+j/6f/p/+j/5//o/+j/6P/o/+j/5//n/+f/6f/q/+r/6f/r
/+v/6//r/+r/6v/r/+z/7//v/+//7v/w//D/8P/z//H/8P/u/+v/7f/s/+//8P/x//H/
8f/y//L/8//z//P/9v/3//j/+v/7//z/+//5//r/+v/6//v//P/9//7//v/9//7/////
///////+//7//P/8//z//P/+//z//P/8//r/+v/4//f/+P/3//j/+f/5//j/9v/0//b/
9f/2//f/9//4//j/+P/4//j/+P/4//n/+v/6//v/+//7//v/+//5//v//f/9//z//P/8
//v/+v/6//v/+//7//r/+v/7//n/+f/5//n/+f/5//r/+v/3//f/+P/4//j/9//3//f/
+P/5//r/+//6//r/+v/9//3//P/8//3///////3//f/9//7//v/+/////////wAA/v/+
//7/AAD+//7///////7////7//r/+P/4//n/+//+////AAABAAEAAQAAAAAA/v8AAAAA
AAABAP///v/+/wEAAQAAAP7//f/9//7//f/+//7//f/7//v//P/9//7//P/8//3//f/6
//r/+v/6//v/+//5//f/9//2//T/8//0//X/9P/1//f/9//4//j/9v/3//n/+f/5//f/
9f/y/+//7v/t/+3/7//v/+7/7P/s/+z/7P/s/+n/6f/r/+7/7//s/+n/6P/q/+z/7P/q
/+r/6//r/+z/7P/r/+v/6//t/+3/7v/v/+//7//v/+7/7f/r/+n/6P/p/+n/6f/s/+z/
6v/q/+r/6v/q/+z/6v/m/+T/5P/k/+T/5P/k/+T/5P/i/+L/4v/i/+T/5P/k/+T/4//i
/+P/4v/k/+X/5f/l/+X/4//j/+T/5P/m/+f/6P/o/+f/5//o/+b/5v/n/+n/5//n/+f/
5//p/+n/6f/r/+3/7f/t/+7/6//r/+z/7f/s/+z/7P/r/+v/6v/q/+r/6v/q/+r/6f/p
/+j/6f/p/+j/5v/j/+H/4f/h/+H/4f/k/+T/4//i/+D/3v/c/9r/2//c/93/3v/f/9//
3//f/+X/4//j/+H/4P/e/9r/1P/V/97/7f/7/woAIgBEAGwAkQCxAMsA3QDZAKsAagAz
AAQA3v/I/8D/wP/F/8//0//T/87/zv/R/9H/z//R/9P/1P/Y/9z/2v/Y/9b/1f/X/9r/
2P/Y/9r/2//b/9v/3f/d/93/3v/b/9r/2v/Z/9j/2P/Y/9b/2P/Y/9n/2f/Y/9f/2P/X
/9v/2//c/97/3v/f/9//3//c/9z/3P/c/9r/2f/Z/9n/2//c/9z/2//Z/9n/2f/Z/9n/
2v/c/97/4f/h/+H/4P/f/97/3f/f/97/3v/d/9v/3P/c/+D/4v/i/+P/5P/m/+T/5f/l
/+X/5f/l/+X/5v/n/+j/5//l/+j/6P/o/+n/7v/v//D/8P/w//D/8P/v/+//7//u/+7/
7v/u/+7/7v/s/+r/6v/q/+j/6P/m/+X/5//l/+X/5f/k/+T/4//i/+H/3//f/9//4f/k
/+b/6P/m/+T/4v/g/+P/5P/k/+X/5f/l/+X/5f/j/+X/5//n/+r/7P/u/+//7f/s/+z/
6//p/+b/5P/j/+T/5f/m/+f/6f/p/+r/6v/m/+X/5f/k/+L/4f/h/+H/4v/j/+T/5f/k
/+T/5P/n/+X/5P/k/+X/6f/p/+f/5//r/+z/7P/s/+z/6//q/+r/7f/u/+//8v/w//D/
8f/x//L/8//v/+7/7v/u/+//8f/x//H/8f/x//L/8//z//T/8P/y//L/8v/y//H/8f/y
//X/9f/0//L/8f/x//L/8f/y//L/8f/v/+z/7P/s/+z/6P/o/+n/6f/r/+z/7f/u/+z/
6f/m/w==
         </WaveFormData>
      </LeadData>
      <LeadData>
         <LeadByteCountTotal>10000</LeadByteCountTotal>
         <LeadTimeOffset>0</LeadTimeOffset>
         <LeadSampleCountTotal>5000</LeadSampleCountTotal>
         <LeadAmplitudeUnitsPerBit>4.88</LeadAmplitudeUnitsPerBit>
         <LeadAmplitudeUnits>��V</LeadAmplitudeUnits>
         <LeadHighLimit>2147483647</LeadHighLimit>
         <LeadLowLimit>268435456</LeadLowLimit>
         <LeadID>V6</LeadID>
         <LeadOffsetFirstSample>0</LeadOffsetFirstSample>
         <FirstSampleBaseline>0</FirstSampleBaseline>
         <LeadSampleSize>2</LeadSampleSize>
         <LeadOff>FALSE</LeadOff>
         <BaselineSway>FALSE</BaselineSway>
         <ExcessiveACNoise>FALSE</ExcessiveACNoise>
         <MuscleNoise>FALSE</MuscleNoise>
         <LeadDataCRC32>1724525032</LeadDataCRC32>
         <WaveFormData>
/P/8//z//P/+//7//v/+/wEAAgADAAQAAwACAAEAAAD9//z/+//6//3//v///wAAAAAA
AAAAAAD+//7//v/+/wAAAAAAAAAA/v/+//7//v/+//7//v/+//3//P/7//r//P/8//z/
/P/9//7///8AAP3//P/7//r//P/8//z//P/8//z//P/8//3//v///wAA/v/+//7//v8A
AAAAAAAAAAAAAAAAAAAA///+//3//P/+//7//v/+//z//P/8//z//f/+///////9//3/
/f/9//3//f/+/wAAAQACAAIAAgD///3/+//5//7/AQADAAUAAgABAAAA/v8AAAIABAAG
AAYABgAGAAgACAAIAAgABwAIAAkACgAKAAoACgAIAAUAAwADAAMAAQD9//3//f/8//z/
+//7//v/+v/6//v/+//7//v/+//6//z//P/8//z/+//6//n/9//1//P/8v/w/+3/9f/4
//T/8P/w//H/7//4/w8ALQBKAGYAhgCjALgAyQDNALUAkABrAEgAKgAdABYAFQAZABsA
FwARAA0ACQAFAP//+//5//j/+P/7//r/+P/3//b/8//x//P/8//0//X/9//4//n/+v/5
//n/+P/3//L/8//z//L/9f/4//b/8v/y//H/8f/y//X/9f/3//f/9P/w/+7/7v/v//D/
8f/y//b/9//5////+//6//r/+//5//j/9//2//f/9P/0//T/8//z//b/9//5//j/+P/4
//b/9v/3//n/+f/6//n/9P/y//L/8P/w//X/9v/5//z//f/+//7//P/7//r/+v/7//r/
/f////v//v///wIABwAGAAcABQADAAUABgAHAAcABgAFAAIAAQAEAAUABwAIAAsACwAL
AAsACAAHAAQAAAABAAIABAAFAAEAAAD///7//f/+/wAAAgAEAAIAAgACAP///v/9//v/
+f/9//3/+//7//3/AAACAAEAAQAAAP//AAD///7//v8BAAEA//8BAAEA/////////v/7
//3//P/7//v/+v/5//n/+v/6//r/+P/4//j/+P/5//r/+//8//z//P/9//3/+//6//n/
/P/9//3//P/9//7/AAAAAAAA/v/9//z//P8AAAIAAAAAAP7/AgAEAAIAAgABAAEAAwAB
AAEAAgAEAAYABQAEAAQAAwADAAMAAgAAAAAAAAABAAIAAQACAAUABAADAAIAAAD+//z/
/P/7//v//P/8//v//f/+//7//f/9//3//v/+/wAAAAD//////f/7//r/+f/8//3//v//
//z//P/7//v//v8AAAAAAAD8//7////+//z//P/5//n/+f/4//j/+P/5//r/+//8//7/
/f/8//v/+v/5//n/+//9//3/+v/5//n/+v/7//v/+f/4//j/9//5//n/+v/6//r/+v/7
//z/+v/5//f/9v/3//n/+v/8//z//P/8//z/+//7//z//P/2//L/9v8AAAIA///+//3/
/P/6//r/+v/6//r/+v/6//r/+v/6//r/+v/6//r/+v/6//r/+v/6//r/+v/6//r/+v/6
//r/+v/6//r/+v/6//r/+//8//3//v/7//r/+f/4//j/+P/4//j/+v/6//r/+//7//v/
+v/5//n/+f/5//f/+P/6//3///8CAAIAAgABAAAA///+//7///////////8BAAEAAAAA
AAAAAgAEAAQAAgACAAQABAAHAAgACAAJAAcABwAGAAYAAwAAAPz/+//9//3/+//5//n/
+f/4//b/9//3//f/9v/0//X/9f/1//f/+f/6//z/+v/6//r/+v/5//j/9v/1//n/+v/6
//n/+f/2//L/7v/s//H/9/8CABEAIwA2AFIAcACJAJ4AsQC9ALMAlgB1AFQANAAdABAA
DQAPABUAFQAVABMACwD///v//f/5//j/9v/z//T/+v/6//r/+P/3//X/8//y//H/9P/0
//T/9P/1//X/9P/z/+//8f/y//L/9f/4//b/8v/z//P/9P/2//f/9//5//n/9v/0//T/
9v/0//T/9P/0//T/8//z//f/9f/0//T/9f/2//b/9v/2//X/8v/y//L/8v/z//f/+f/3
//T/8v/w//L/8v/z//X/+P/6//r/9v/4//j/9v/2//j/+P/6//z/+//8//z/+v/6//r/
+//9//7/AQADAP//AgABAAIABQADAAUABAADAAMABAAFAAUABwAHAAUABQAHAAcACAAI
AAYABQAEAAMABAAFAAQAAgADAAQABgAHAAMAAgABAAAA/v/+////AAD+//z//P/8//7/
AAACAAMAAgAFAAQAAQD9//3//v/+/wAAAQABAAEAAgABAAAAAAABAAEA//8BAAEA////
/////v/7//3//P/9//3//P/7//n/+v/6//r/+v/6//r/+v/7//z//f/+//3//P/8//v/
+//8//3/AgD///3/+v/5//z//v/+//7/AAD///7//v8AAAIAAAAAAP//BAAHAAYABQAD
AAIAAwADAAMABAAGAAYABQAEAAQAAwADAAMAAgACAAIAAgADAAAA/f/8//3/AQADAAUA
BgAFAAIAAQD/////AAAAAP//AgAEAAUABQACAAEAAQAAAAAAAAD/////AAD/////////
//////////7//v/9//3//P/+//7//v/9/wAAAgACAAAAAAD9//3/+//6//r/+v/8//z/
/P/8//r/+f/4//f/+f/5//r//f///////P/7//3//v///////P/8//3//f/9//3//v/+
//7//v///wAAAAD///3//P/6//v/+//8//z//P/8//z/+//7//z//P/+//7/AAACAP7/
/f/8//v/+v/6//r/+v/6//r/+v/6//r/+P/4//j/+P/7//z//f/+/wAAAAAAAAAA///+
//3//P/7//r/+f/4//n/+v/7//z//f/+////AAD///7//f/8//z//P/8//z//P/8//3/
/v/+//3//P/7//z//f/8//3//f/+//7//v/+//7//f/9//3//f/+/////v/9//z/+//9
//7/AAAEAAQABgAGAAYACAAKAAoACgAJAAcABgAFAAMAAgACAAIAAQD//wAAAQD///3/
+//7//v/+v/4//f/+f/5//j/+P/5//n/+f/5//n/+P/4//j/+f/6//v//P/7//n/+P/3
//b/9v/3//n/+P/y//D/7v/v//f/BAARAB8ANABOAGoAhQCcAK0AtwCvAJAAbQBOADAA
GwAQAAsACQAPABcAFwARAA0ACwAFAP///f/8//z//f/+//z/+v/6//j/9//1//P/8v/x
//D/8P/w//D/9P/1//X/9f/1//f/+P/4//b/+P/1//D/8f/x//L/9P/3//f/+f/5//b/
9P/0//b/9v/2//b/9v/2//X/9f/5//X/9P/0//X/9v/2//b/9v/4//b/9//4//j/+f/9
/////f/6//j/9v/3//j/+v/9//3//v/9//j/+v/6//j/+P/4//j/+v/8//3//v/+//z/
+v/6//v//f8AAAMABQABAAMAAQABAAMAAgAFAAUABQAFAAYABwAHAAUABQADAAMABQAF
AAYABgAHAAcABwAHAAUABQADAAAA/v/+//////8AAAIABAAGAAMAAgACAAIAAAD+//7/
/v8AAAIABAAFAAQABwAGAAMAAwADAAQABAADAAMAAgABAAAA///+//7/AQABAP//AQAD
AAEAAQABAP///f8AAAAA/v/9//v/+f/5//r/+v/6//j/+P/4//j/+f/6//v//P///wAA
AgADAAEAAAD//wIAAAD///3//f8AAAIAAgACAAEA///9//z/AQAEAAMABAACAAYACAAG
AAQAAwADAAUAAwADAAQABgAFAAMAAQAAAAAAAQACAAIAAgACAAIAAwACAP///v///wAA
AQACAAIABAACAAIAAQABAAIAAgABAAAAAAD///3//////wAAAAAAAAAA/////////f/8
//v//v///wAAAQD+//7//f/9//3//v/9//z/+//+/wAAAAD+//7/+//7//3//P/8//z/
+v/6//r/+v/3//X/8//x//T/9//7/wEAAgABAP3/+//9//7///////7//v///////v/9
//3//P/6//r/+//8//r/+f/3//b/9//5//r//P/6//r/+v/6//f/9//4//j//P/+//r/
+P/6//z//P/8//z//P/8//z//P/7//r/+f/4//f/9v/1//T/9//4//n/+v/8//z//P/8
//7//v/+//7//f/8//v/+v/4//j/+P/4//n/+v/7//z//P/8//z//P/9//7/AAACAAEA
///9//v/+//7//n/+f/6//z//f/+//z//P/7//v//P/9////AQABAAEAAQABAP///v/+
/wAAAwAGAAcACAAFAAYABQAEAAcABwAIAAkABwAGAAYABgAGAAMAAwADAAAA/f/6//n/
+f/4//b/9f/4//n/+f/6//v/+//7//v//f/8//z//P/7//r/+f/4//r/+f/5//n//P/8
//v/9//w/+z/6P/m/+3/9/8CABEAJQA6AFYAdACPAKYAuQDFALkAmgB7AFwAPAApAB4A
GQAVABcAFQAPAA8ADwALAAcABQABAP7//P/9//z//P/7//r/9//1//L/8f/x//H/8//0
//X/9v/0//P/8f/v//D/8//1//b/+f/8//r/9v/2//X/9f/2//n/+f/7//v/9//0//P/
9P/2//b/9v/2//T/8//z//f/9//2//b/9//4//j/+P/4//b/8v/x//D/8P/x//X/9//3
//b/9v/2//j/+P/5//v/+v/8//z/+P/3//b/8//y//X/9v/5//z/+//8//z/+v/6//r/
+//9//7/AQADAP///f/7//v//f///wMABAAFAAMABAAFAAUABQAFAAMAAwADAAMABAAE
AAQAAwACAAEAAwADAAEA/v/9//z//P/7//3//v///wAA/P/8//3//v8AAP7//v/+//7/
/v/+//3//f8BAAEA///7//v//P/8//7//////////f/7//n/+P/5//n/9//5//r/+f/6
//v/+v/3//n/+P/1//X/9P/z//X/+P/6//z/+P/4//j/+P/2//b/9v/2//b/9v/3//f/
9v/2//b/+v/4//f/9f/1//j/+v/6//r//P/7//r/+v/5//r/9//2//X/+v/9//z//P/7
//v//f//////AAACAAAA///+//7//f/9//3//P/8//z//P/9//3/+//7//3/////////
/v/+//z//P/7//r/+v/5//f/+P/6//v/+//7//v//P/8//r/+v/5//n/9//1//T/8//0
//X/9v/3//j/+P/3//f/+P/6//r/+v/5//z//v/+//r/+v/3//f/9f/0//T/9P/2//b/
9v/2//b/9f/0//P/9f/1//b/+f/5//n/9v/1//X/9v/3//f/9P/0//X/9f/z//P/9P/0
//b/9v/3//j/+v/5//f/9v/2//f/9//4//j/+P/4//j/9f/1//b/9v/y//D/8P/0//j/
+P/4//j/+P/4//j/+P/4//j/+P/4//j/+P/4//j/+P/6//r/+v/6//n/+P/3//b/9P/0
//T/9P/1//b/9//4//T/8v/x//D/9P/3//r//f/6//n/9v/1//j/+v/7//z//f/+//7/
///+//3//f/9//3//f/9//3//f/8//z//v/+/wAAAAAAAAEABAAFAAYABQADAAIAAQAA
AP7//f/8//z/+f/5//n//P/7//r/+//9//z/+v/5//j/9//1//T/8//z//P/8//1//T/
9P/0//X/9v/3//j/9v/1//X/9f/0//T/9//3/+7/6P/m/+b/6f/z//z/CQAbADIATABq
AIcAnACvALkAsQCWAHcAVgA2ACEAFgAPABEAFwAVAA8ADwANAAcA///9//3/+v/4//X/
9P/0//T/9P/y//H/8f/x//L/8//x//D/7//u//L/8//z//P/8f/z//T/9P/0//b/8//u
//D/8f/z//b/+P/3//j/9//4//b/9v/4//b/9v/2//b/9P/z//P/9//2//b/9//5//n/
+P/3//b/9v/0//X/9v/0//P/9f/1//f/9v/2//b/9f/0//T/9f/4//r/+v/2//r//P/8
//7//f/8//3//v///wAAAAD+//7//v///wEAAgAFAAcAAwAGAAUABgAJAAgACwALAAsA
DQAOAA8ADwAPAA8ADQANAA0ADQAOAA4ADgANAAwACwAMAA0ADAAKAAwADAANAA0ADAAM
AAwADAAIAAgACQAKAAoACAAIAAgABQAEAAMAAQADAAcABwAFAAYABwAJAAoACQAJAAgA
BwAJAAkACQAKAAgABwAEAAUABQADAAMAAwADAAEABAAEAAUABQAEAAMAAwAEAAQABAAC
AAIAAgACAAAAAAAAAAAA/v/+/////////wAAAQAGAAcABwAGAAcABwAIAAcABgAGAAUA
BAAEAAQABgAEAAQABAAIAAoACAAJAAkACgANAAoACQAJAAoADQANAA0ADgALAAsACwAK
AAwADAAMAA0ADwANAA0ADwAOAA0ADAAKAAsACgALAAsACwAMAAwACwAKAAoACQAHAAgA
CQALAAwADAAMAAsACwANAAsACgAJAAkACQAJAAkABwAGAAQAAwADAAQAAwACAAAABAAH
AAgABwAIAAYABwAHAAYABgAGAAYABgAGAAYACAAHAAYABQAFAAUABgAJAA0ADQAKAAkA
CAAIAAgABwAGAAYABwAHAAkACQAKAAoABwAGAAYABgAIAAcABQAEAAYABwAHAAgACgAK
AAoACgALAAsADAAMAAoACAAIAAYACAAKAAoACgAKAAkACAAHAAYACAAIAAgACAAKAAoA
CgAKAAkACAAHAAYACAAIAAgACAAJAAoACwAMAAsACgAJAAgACgAKAAoACgAJAAgABwAG
AAgACQAKAAsACgAJAAgABwAFAAMAAwAEAAgACQAKAAoADAALAAsACwALAAwADQANAAsA
CwALAAsACAAIAAoADAAQABAAEAAQABAAEAAQABAADwAPAA8ADwAPABAAEQAQAA0ADQAN
AA0ACwAJAAkACQAIAAYABQAFAAUABAAEAAUAAwADAAMAAwAAAAAAAAAAAAMABAAFAAYA
AwADAAMABAAGAAUABQACAP7/+P/0//X///8MABcAIwA2AFIAcACJAJoAqwC7AL0AogB7
AF4AQAAnABoAFwAXAB0AIwAjAB8AHQAXABEADwALAAgACAAHAAQABAAEAAQAAgABAAAA
////////AgACAAIAAgABAAEAAAD///3///8AAAAAAQAEAAIA/v/8//v/+//8/wAAAQAE
AAUAAgAAAAAAAgACAAIAAgACAAIAAQABAAUAAQAAAAAAAQADAAQABQAGAAUAAgACAAIA
AwADAAYABwAHAAYABgAGAAQABAAFAAcACAAKAAoABgAGAAYABAAEAAgACAAKAAwADQAO
AA4ADAALAAoACgALAAwADwARAA0ACwAJAAkACwANABEAEgATABMAFAAVABUAFwAXABUA
FQAWABcAGQAaABgAFwAWABUAFwAXABUAEgARABAAEAAPABEAEgATABQAEwAUABYAGAAV
ABIAEQAQABAAEAAQAA8ADAAPAA4ACwAKAAsADQAOAA8AEQASABMAFQAVABUAFgAXABcA
FQAXABQAEQAQAA8AEQAPABIAEgAQAA8ADQALAA0ADgAOAA4ACgAKAAoACgALAAwADQAO
ABAAEAARABEADwAOAA0AEAAOAA0ACwALAA0AEAARABIAEgARABAAEAAQABAADAAKAAkA
DgARABAAEgATABUAGQAYABcAFwAYABkAGQAZABoAFwAXABcAFgAYABgAGAAZABgAFQAU
ABUAFQAVABUAFAASABAAEAAPABEAEgASABEAEgAUABUAFQAVABUAFgAWABQAFAATABMA
FQATABIAEQAQAA8ADgANAA0ADgAOAA8ADgAQABAAEAALAA4AEAAQAA8AEAAOAA8ADwAO
AA4ADgAPABAAEQASABAADwAOAA0ACgAJAAkACwAPAA8ADAALAAwADgAQABEAEAAQABEA
EQARABEAEgASABEAEAAQABAADgANAAsACgAKAAsACwAMAAwADAAMAAwACwALAAwADAAS
ABoAGAAUABgAFQAUABMAEgAQABAAEAAQABAAEAAQABAADgAOAA4ADgAQABAAEAAQABEA
EgATABQAEwASABEAEAARABIAEwAUABIAEAAOAAwADAAMAAwADAAOAA4ADgAOAA0ADgAP
AA8ADwAPAA8ADwAPAA8AEAASABUAFgAWABYAFQAVABUAFQAZABsAHAAdABsAGQAXABQA
EgAUABYAGAAaABwAHgAiACMAJAAlACUAIwAhAB8AHAAcABwAGgAXABcAFwAXABUAFQAV
ABUAFAARAA8ADgANAA0ADgAQABEAEAAPAA4ADAAMAAwADAAMAA0ADgAPAA8AEQARABIA
EgANAAsACAACAAIABAAHAAkAEAAfADUAUABsAIgAowDAANkA3wDLAKgAhQBiAEYANQAq
ACMAJwAvAC8AJQAdABsAGQAVABEADQAMAAwADQAOAA4ADgAOAAwACwAMAAsACwALAAkA
CAAHAAYAAwABAP7/+//9/wMACAAMAAsADgAMAAgABwAFAAQABAAHAAcACQAJAAcABAAD
AAQABAAEAAQABAAFAAUABgALAAkACAAIAAkACwAMAA0ADgALAAgACAAIAAUABQAIAAkA
BwAGAAYABgAIAAgACQALAAwADgAOAAoACQAIAAUABAAHAAgACwAOABIAFAAVABQAFAAU
ABUAFwAVABcAGAATABMAEQARABMAFAAXABcAFwAYABoAHAAdAB8AHwAdAB0AGgAZABkA
GAAbABsAGwAbABsAGwAZABYAFwAYABoAGwAZABgAFwAWABYAFgAXABgAGAAWABYAFgAV
ABQAEwARABIAFwAYABcAEwATABQAFAAUABUAFQAVABQAEwASABIAEAAPAAwADQAPAA0A
DQANAA8ADwAUABYAEwATABIAEQAPABAAEAAQABAAEAAQABAADwAOAA0ADAAOAA4ADwAP
AAwADAAMABAAEAAPAA0ADQAOABAAEAAQAA4ADQAMAAwAEAASABAAEAANABAAEQAOAA0A
CwAKAAsACQAJAAoADAAKAAkACAAIAAkACwANAA4AEAAQABAAEQATABEAEQATABEAEQAR
ABAAEAAOAA4ADQALAAwADAALAAgACAAHAAUACQALAA4AEAANAAwACgAJAAoACQAJAAkA
BwAHAAcABwAIAAgABwAHAAgACgAKAAoABgAIAAkACAAJAAoACAAJAAoACgALAAwACgAI
AAYABAAIAAkACgALAAkACQAKAA0ADwAPAAwACwANAA4ADwAPAAwADAANAA0ADwARABQA
FgAYABgAGQAaABoAGQAXABYAFwAZABoAHAAYABYAFAASABMAFQAYABoAHgAaABoAGAAU
ABQAFAAUABQAEgASABIAEgASABIAEgASABQAFAAUABQAFwAYABkAGgAYABYAFAASABMA
FAAVABYAFAAUABQAFAAUABQAFQAWABkAGQAZABkAGgAbABoAGwAaABoAGQAYABgAGAAX
ABcAFQAVABYAFwAZABkAGQAZABkAGAAYABoAHAAeAB4AHgAbABwAGwAaABgAFwAXABcA
FQAUABQAFAAUABEAEQARAA8ADQALAAsACQAIAAYABQADAAMAAgACAAMAAwADAAMABQAE
AAQABAAAAP7//P/6//f/9f/0//P/8v/0//X/8f/q/+L/4P/g/+H/6f/4/wkAGQAsAEgA
ZgCDAJYApwCrAJcAdgBXADYAGgALAAIA/f///wUABQABAP//9//v/+//7//p/+j/7P/r
/+b/5P/j/+L/3//d/97/3f/d/93/3f/c/9v/2v/b/9v/2v/Z/9j/2//d/97/3f/e/9r/
1P/W/9f/2f/c/9z/2//c/9v/2v/Y/9j/2v/a/9r/2v/a/9n/1//W/9n/2f/a/9z/3//i
/+L/4v/i/9//3P/c/9z/2f/Z/9z/3f/g/+D/4f/i/+H/4P/g/+H/4v/k/+T/4P/h/+L/
4f/i/+T/5P/m/+j/5v/m/+X/4v/k/+T/5f/n/+b/6f/r/+f/6f/n/+f/6f/n/+n/6P/n
/+n/6v/r/+v/7v/v/+7/7//s/+v/6//q/+3/7f/t/+3/7//v/+3/6v/s/+z/7f/t/+r/
6v/q/+r/6v/q/+v/7P/q/+j/6P/o/+b/5v/m/+X/5f/p/+n/5//o/+n/6//s/+r/6//r
/+v/6P/n/+b/5v/m/+X/4v/j/+b/5f/m/+f/5P/h/+P/4v/i/+P/4//j/+P/5P/k/+T/
4v/i/+L/4v/g/+D/4P/g/+P/5P/m/+f/6P/o/+j/7P/p/+f/5P/j/+L/5P/k/+T/5v/n
/+j/6v/s/+7/7P/s/+n/7P/t/+r/7P/r/+v/7f/t/+3/7v/w//L/8f/w//D/7//v/+//
7v/u/+7/7v/v/+3/6//r/+3/6//r/+v/6v/r/+r/6//r/+3/7v/u/+3/6//s/+z/6//p
/+n/6v/q/+j/6P/n/+f/6v/p/+n/6f/p/+n/6f/p/+v/7P/s/+3/7P/s/+r/6P/l/+j/
6v/q/+n/6v/o/+n/6//q/+r/6v/q/+r/6v/q/+j/5//m/+X/5//n/+j/6//r/+v/6P/n
/+f/6P/p/+n/6v/q/+v/6//p/+n/6v/q/+r/6v/r/+z/6v/p/+f/5v/o/+n/6f/q/+n/
6P/n/+b/5v/n/+n/6v/s/+r/6P/s/+z/6f/o/+f/5v/n/+j/6f/q/+r/6v/q/+r/6f/o
/+f/5v/o/+j/6P/o/+r/6v/q/+r/6v/q/+r/6v/s/+z/7P/s/+r/6v/q/+r/6v/q/+r/
6v/q/+r/6v/q/+r/6v/q/+n/5//n/+f/5//j/+P/5P/m/+n/6v/q/+r/6f/p/+n/6f/s
/+3/7f/t/+//7//v/+7/7v/w//L/9P/2//b/9v/4//f/9v/1//P/9P/1//b/9v/4//j/
9v/z//D/7//u/+v/6v/r/+z/7P/o/+f/5//n/+j/6P/p/+n/6f/p/+n/6P/n/+b/5f/k
/+P/4v/h/9//4P/h/+P/5P/n/+n/5v/g/9z/3P/j/+v/9P8BABMAKgBEAGAAeQCMAJ0A
oQCLAGgATwA4ABwABwAAAP//+//9/wUABwAHAAMA///7//3/+//2//T/9f/w/+7/7v/u
/+z/6//q/+n/6f/p/+r/6v/q/+r/6//r/+r/6f/n/+n/6v/q/+v/7v/s/+j/6P/n/+f/
6P/q/+n/6v/p/+v/6v/r/+7/7f/s/+v/6v/q/+n/6f/t/+v/6v/q/+v/7P/s/+z/7P/u
/+z/7f/u/+z/6//t/+3/7v/u/+//8P/y//L/8//1//T/9P/y/+z/7//w/+//8P/w//D/
8v/0//T/9P/z//D/8v/0//f/+//7//3//v/5//r/+f/6//3/+//9//z/+//7//z//f/9
//3//f/7//v/+f/5//r/+v/7//v/+//7//n/+f/3//T/9//4//r/+//5//j/9//2//X/
9v/4//r/+v/4//j/+P/4//j/+P/3//f/+//7//n/+f/5//r/+v/6//v/+//7//r/+f/4
//j/9//3//X/9//5//f/9//3//f/9f/4//j/9//3//b/9f/1//b/9v/2//T/9P/0//T/
9f/2//f/+P/2//b/9//3//j/+P/4//z//P/7//n/+f/4//r/+v/6//v/+//7//z//f/+
//v/+v/2//r//P/6//n/9//2//f/9f/z//L/8v/2//f/+P/6//n/+f/5//j/+v/6//r/
+//5//f/9//5//n/+f/5//j/+P/2//b/9f/1//b/9v/1//b/+P/5//n/+f/5//r/+v/5
//j/9v/1//b/9f/1//X/8v/x//D/7//x//L/8v/z//L/9P/0//T/8f/0//b/9v/0//T/
8f/x/+//7P/q/+j/6v/q/+r/6v/o/+f/5v/l/+X/5f/m/+n/6//r/+j/5//n/+j/6f/p
/+r/6v/r/+v/6v/p/+n/6P/q/+r/6//s/+7/7f/r/+r/5//n/+b/5v/m/+b/5v/m/+f/
5//o/+j/6P/m/+r/6P/i/+H/4P/f/97/3v/e/97/3v/g/+D/4P/g/+D/4P/g/+D/3v/e
/9//4P/h/+H/4f/h/+H/4f/f/9//3v/g/+H/4v/k/+T/4//j/+H/4f/i/+P/4//j/+P/
4//l/+T/5P/m/+b/6P/o/+j/5f/m/+X/5P/k/+P/4//j/+b/5v/n/+j/5v/j/+P/4//m
/+X/5P/l/+T/4v/f/93/3//f/97/3v/d/93/3f/d/9v/2P/W/9T/1v/Y/9r/3P/c/9v/
2//b/+L/4P/d/9v/2v/a/9b/0P/P/9X/3v/n/+///v8YADQATQBiAHcAiQCPAHoAWQA6
ABwA///0/+//6//t//H/8f/r/+P/4//l/+P/3//c/9z/2f/c/97/3f/c/9n/1//Y/9f/
1//X/9b/1v/W/9b/2P/Z/9n/2f/U/9X/1f/U/9T/1v/T/87/0P/R/9P/1v/X/9X/1f/T
/9b/1v/Y/9z/2v/a/9r/2v/X/9X/1P/X/9P/0v/S/9P/1f/W/9f/2P/X/9T/1P/U/9X/
1f/Y/9n/2f/Y/9j/2P/X/9b/1v/X/9X/1v/V/9D/0//W/9f/2v/c/9z/3v/g/+D/4P/f
/9z/2v/a/9v/3f/b/93/3v/Z/9v/2//d/+H/4v/l/+X/5f/k/+T/5P/j/+T/5f/k/+X/
4//j/+T/5P/k/+P/4v/h/+H/4f/f/9z/3f/e/+D/4f/e/97/3v/e/9r/2v/b/9z/3v/e
/+D/4v/g/97/3P/Z/9v/3//f/93/2//b/9z/3P/a/9v/2//b/93/3//h/+T/4//h/93/
3f/b/9n/2f/Z/9r/2f/d/97/3f/d/9z/2//a/9r/2f/Y/9j/2P/Y/9j/2v/a/9r/2v/Y
/9j/2f/Z/9j/2P/Y/9z/3P/b/9n/2f/c/97/3v/e/9z/2//a/9r/3//i/+H/4v/g/+T/
5v/k/+L/4f/h/+P/4P/f/9//4P/i/+H/4P/g/+D/4f/i/+L/4f/g/9//3//g/9//4P/j
/+P/4//j/+L/4v/g/+D/3//d/97/3v/d/9v/3P/c/9v/2v/Z/9n/2P/b/9z/3P/d/9v/
2f/U/w==
         </WaveFormData>
      </LeadData>
   </Waveform>
</RestingECG>
