# Supplementary material for: Detection of Left Atrial Enlargement Using a Convolutional Neural Network-Enabled Electrocardiogram
Source: Front Cardiovasc Med. 2020 Dec 17;7:609976. doi: 10.3389/fcvm.2020.609976 (PMC7773668; doi:10.3389/fcvm.2020.609976)
Supplement: Supplementary file 4 [file Data_Sheet_4.ZIP › normal3/1802032392_1977_00000021.XML]

<?xml version="1.0" encoding="Windows-1252"?>
<!DOCTYPE RestingECG SYSTEM "restecg.dtd">
<RestingECG>
   <PatientDemographics>
      <PatientID>1802032392</PatientID>
      <PatientAge>68</PatientAge>
      <AgeUnits>Years</AgeUnits>
      <Gender>Female</Gender>
      <PatientLastName>liangzhuangyu</PatientLastName>
   </PatientDemographics>
   <TestDemographics>
      <DataType>Resting</DataType>
      <Site>1</Site>
      <AcquisitionDevice>MAC55</AcquisitionDevice>
      <Status>Unconfirmed</Status>
      <Priority>Normal</Priority>
      <AcquisitionTime>10:15:11</AcquisitionTime>
      <AcquisitionDate>08-22-2016</AcquisitionDate>
      <CartNumber>1</CartNumber>
      <AcquisitionSoftwareVersion>009C</AcquisitionSoftwareVersion>
      <XMLSourceVersion>MAC5000 v1.0</XMLSourceVersion>
   </TestDemographics>
   <RestingECGMeasurements>
      <VentricularRate>58</VentricularRate>
      <AtrialRate>58</AtrialRate>
      <PRInterval>146</PRInterval>
      <QRSDuration>80</QRSDuration>
      <QTInterval>478</QTInterval>
      <QTCorrected>469</QTCorrected>
      <PAxis>54</PAxis>
      <RAxis>42</RAxis>
      <TAxis>53</TAxis>
      <QRSCount>9</QRSCount>
      <QOnset>218</QOnset>
      <QOffset>258</QOffset>
      <POnset>145</POnset>
      <POffset>197</POffset>
      <TOffset>457</TOffset>
      <ECGSampleBase>500</ECGSampleBase>
      <ECGSampleExponent>0</ECGSampleExponent>
   </RestingECGMeasurements>
   <Diagnosis>
      <Modality>Resting</Modality>
         <StatementCount>3</StatementCount>
         <LabelText>12SL ��ϳ���</LabelText>
      <DiagnosisStatement>
         <StmtFlag>ENDSLINE</StmtFlag>
         <StmtText>����Ķ�����</StmtText>
      </DiagnosisStatement>
      <DiagnosisStatement>
         <StmtFlag>ENDSLINE</StmtFlag>
         <StmtText>�������� T ���쳣</StmtText>
      </DiagnosisStatement>
      <DiagnosisStatement>
         <StmtFlag>ENDSLINE</StmtFlag>
         <StmtText>�쳣 ECG</StmtText>
      </DiagnosisStatement>
   </Diagnosis>
   <Waveform>
      <WaveformType>Rhythm</WaveformType>
      <WaveformStartTime>0</WaveformStartTime>
      <NumberofLeads>8</NumberofLeads>
      <SampleType>CONTINUOUS_SAMPLES</SampleType>
      <SampleBase>500</SampleBase>
      <SampleExponent>0</SampleExponent>
      <HighPassFilter>16</HighPassFilter>
      <LowPassFilter>150</LowPassFilter>
      <ACFilter>NONE</ACFilter>
      <LeadData>
         <LeadByteCountTotal>10000</LeadByteCountTotal>
         <LeadTimeOffset>0</LeadTimeOffset>
         <LeadSampleCountTotal>5000</LeadSampleCountTotal>
         <LeadAmplitudeUnitsPerBit>4.88</LeadAmplitudeUnitsPerBit>
         <LeadAmplitudeUnits>��V</LeadAmplitudeUnits>
         <LeadHighLimit>2147483647</LeadHighLimit>
         <LeadLowLimit>268435456</LeadLowLimit>
         <LeadID>I</LeadID>
         <LeadOffsetFirstSample>0</LeadOffsetFirstSample>
         <FirstSampleBaseline>0</FirstSampleBaseline>
         <LeadSampleSize>2</LeadSampleSize>
         <LeadOff>FALSE</LeadOff>
         <BaselineSway>FALSE</BaselineSway>
         <ExcessiveACNoise>FALSE</ExcessiveACNoise>
         <MuscleNoise>FALSE</MuscleNoise>
         <LeadDataCRC32>3804006291</LeadDataCRC32>
         <WaveFormData>
9v/2//b/9v/2//b/9v/2//b/9v/2//b/9v/2//b/9v/2//b/9v/2//b/9v/2//b/9//4
//n/+v/6//r/+v/6//r/+v/6//r/+v/6//r/+v/6//r/+v/6//v//P/9//7//P/8//z/
/P/+//7//v/+/wAAAAAAAAAA///+//3//P/+//7//v/+//3//P/7//r//P/8//z//P/6
//r/+v/6//r/+v/6//r/+f/4//f/9v/0//T/9P/0//b/9v/2//b/9P/0//T/9P/0//T/
9P/0//L/8v/y//L/9P/0//T/9P/y//L/8v/y//D/8P/w//D/8//0//X/9v/1//T/8//y
//L/8v/y//L/8//0//X/9v/0//T/9P/0//T/9P/0//T/9v/2//b/9v/2//b/9v/2//T/
9P/0//T/9v/2//b/9v/4//j/+P/4//j/+P/4//j/9//2//X/9P/1//b/9//4//X/9P/z
//L/8//0//X/9v/0//T/9P/0//b/9v/2//b/9v/2//b/9v/0//T/9P/0//b/9v/2//b/
9P/0//T/9P/y//L/8v/y//P/9P/1//b/9P/0//T/9P/z//L/8f/w//P/9P/1//b/9f/0
//P/8v/y//L/8v/y//T/9P/0//T/9P/0//T/9P/2//b/9v/2//X/9P/z//L/9P/0//T/
9P/0//T/9P/0//T/9P/0//T/9P/0//T/9P/y//L/8v/y//T/9P/0//T/8v/y//L/8v/0
//T/9P/0//T/9P/0//T/9P/0//T/9P/0//T/9P/0//L/8v/y//L/8v/y//P/8//z//P/
8//z//H/8f/x//L/9P/0//T/9P/y//P/8//y//T/9f/1//X/9v/2//b/9v/3//j/+P/6
//7/AAAAAAAAAAACAAIAAQAAAP////////7//v///wAA/v/9//3/+//5//j/9v/2//j/
+f/4//j/+P/4//j/+P/5//n/+f/4//X/9f/2//b/9//3//f/9//2//b/9v/1//f/9//y
//D/7f/t//L/9//6//3/BAAMABcAIgAuADoASQBaAGEAYwBjAGIAZQBmAGQAYgBhAFkA
RAAuACAAGAAOAAQA//8AAAAA/v8AAAAA+//4//j/+P/3//f/+v/6//j/+P/2//b/9f/1
//b/9v/1//X/9P/0//L/8v/1//b/9v/2//b/9f/1//b/9v/1//X/9v/2//b/9v/3//f/
9v/2//f/9//3//f/+P/4//f/9//3//X/9f/2//b/+P/4//j/+P/1//X/9f/1//b/+P/5
//r/+f/4//f/9f/3//j/+P/5//n/+P/4//n/+f/4//j/+P/4//n/+f/3//f/9//4//j/
+f/5//j/+P/3//f/9//2//b/9//3//f/+v/7//v/+v/4//j/+f/5//n/+f/6//r/+v/8
//z//P/+//3//f/+//7/AAAAAAAA/v/+//7//v8AAAAAAAAAAAAAAAAAAAAAAAAAAAAA
AAD+//7//v/+/wAA/////wAAAgABAAAAAAD+/////////////v/8//z//f/9//z//P/6
//n/+P/4//r/+//8//z//P/7//v/+//6//j/9v/1//f/+P/4//n/+f/4//j/+f/4//f/
9v/1//T/9f/3//j/9v/2//b/9v/3//f/9//3//T/9P/1//b/9v/1//X/9f/1//X/9f/1
//T/9P/0//X/9//3//f/9//1//X/9f/1//X/9v/2//X/9f/2//b/9v/3//f/9//3//f/
9//3//f/+f/5//n/+f/3//f/+P/4//j/+P/4//j/9//3//f/9//5//n/+f/5//n/+f/4
//j/+f/5//f/+f/8//3//v//////////////AQABAAEAAAD///7//f/8//3//v/+////
AAAAAAAAAAD+//7//v/+////AAABAAEA//////////8BAAEAAQAAAP7/////////AgAC
AAAAAAAAAAAAAQABAAAA///+//3//v/+///////+//7//////////v/9//3/BAACAAEA
AAD///7//v/+//7//v/+//7//v/+/wAAAAAAAAAA/v/+//7//v/+//7//v/+//7//v/+
//7//P/8//z//P/+//7//v/+//7//v/+//7//P/8//z//P/+//7//v/+//z//P/8//z/
/v////////////////////3//f/+//7//v/+//7//v/9//3//P/8//3//f/9//7//v/+
//7///8CAAIABAAIAAgACAAIAAgACwAMAAwADAANAA0ADQALAAcABgAFAAQABQAFAAMA
AwAAAP7//v///wEA///+//7//v/+//7//f/8//v/+f/3//n/+v/6//v/+f/5//n/+P/7
//z//P/9//v/+P/2//P/8f/y//X/+v/7/wAADAAVACIAMAA4AEEAVABpAHMAdQB0AHcA
fgB+AHoAdwBzAGwAXABGADQAIgAQAAkACgAGAAIABAAEAAEAAAD8//z/+//7//z//P/6
//r/+v/6//n/+f/6//r/+f/5//r/+v/4//j/+f/6//r/+v/6//n/+f/6//j/9//3//j/
+v/6//r/+//7//r/+v/7//n/+f/5//r/+v/5//n/+f/7//v//P/8//7//v/+//7/+//7
//v/+//9//7//v/+//7//v/+//3//f/+//7////9//z//P/9//3//P/8//z/+v/7//v/
+f/7//v//P/8//3//f/8//z//f/9//3//P/8//3//f/9/wAAAQABAAAA///+//7//f//
////AAAAAAAAAgACAAIAAAD/////AAACAAQABAAEAAQABAAEAAQABAAEAAQABAAEAAQA
BAAEAAUABgAHAAgABgAGAAYABgAGAAUABQAGAAYABQAEAAQABgAHAAcABwAHAAYABAAE
AAUABQAEAAQAAgABAAAAAAD////////+//////8AAAEAAQAAAP////8AAAAA//////3/
/P/8//3/////////////////AAAAAP///v/9//z//f/9//3//f/+//7///8AAP///f/8
//v/+//7//v/+//8//z//P/9//3//f/9//3//f/9//3//f///wAAAAD///7//v/9//z/
/f/9//3//f/9//3//f/9//v/+//7//v//P/9////AAAAAAAAAAAAAP//////////////
//////8BAAEAAAAAAP/////9//////////////////////////////////7/AAAAAAAA
AAD+//7//f/9//7//v/+//7/AAAAAAAAAAD///7//f/7//v/+//7//v//P/9//7//v/+
//////////7//v/8//z//P/8//3//f/9//3//f/9//7//v///////P/8//3//f/9//z/
+//7//r/+v/6//r/+v/6//r/+v/6//r/+v/6//r/+v/8//z//P/8//v/+v/5//j/+f/6
//v//P/8//z//P/8//7//v/+//7//f/8//v/+v/6//r/+v/7//3//f/9//3/+//7//v/
+//8//z//P/8//z//P/9//3//v/+///////9//7//v/+//z//f/+//7/AgAGAAgACAAF
AAQABQAEAAQABAAEAAUABgAFAAUABgAGAAYABQAFAAMAAwACAAAAAQADAAQAAwAAAAAA
AAAAAP///f/8//v/+v/5//n/+v/4//n/+f/5//v/+v/6//r/+f/7//3/+P/y//H/7//w
//f/+v/7/wIACgAVACAALAA+AEsAWABrAHkAdwB0AHsAgACAAHoAdQB1AHAAWAA6ACoA
IAAWAA0ACAAEAAIABAACAP//AAD+//7//f/9//z//P/6//r/+v/6//n/+f/6//r/+f/5
//r/+v/4//j/9//4//j/+P/4//f/9//4//j/9//3//j/+v/6//r/+//5//j/+P/5//v/
+//7//z//P/7//v/+//9//3//v/+//3//P/7//r/+f/5//n/+f/5//r/+v/6//z//P/8
//v//f/+//7////9//z//P/9//3//P/8//z//v///////f/9//3//v/+///////+//7/
/////////v8AAAEAAQABAP/////+//z//f/+/wAAAQABAAEAAgACAAIABAAEAAQAAgAB
AAEAAgACAAQABAAEAAQABAAEAAQABAAEAAQABAAEAAQABAAEAAQABAAEAAQABgAGAAYA
BgAGAAUABQAGAAYABQAEAAQABAAFAAUABQAFAAQAAgACAAMAAwACAAIAAgABAAAAAAAB
AAEAAQAAAP7//f/9//3////+//3//f/+//7//f/9//3//P/8//3/+//7//v/+//7//v/
/P/8//z//P/8//z/+//7//v/+//8//z//f/+//3/+//6//n/+v/7//z//f/6//r/+v/7
//n/+f/5//n/+v/7//z//f/8//z/+//5//r//P/9//7//f/9//3//f/9//3//f/9//3/
/f/9//3//f/9//7//v/+//7//v/+//v/+//7//v//f/9//3//f/8//v/+f/4//j/9//0
//X/9f/1//X/9f/1//X/9f/1//X/9f/1//T/9P/0//T/9P/y//L/8f/x//T/9P/0//T/
9P/0//T/9P/0//T/9P/z//P/8//z//P/8f/x//H/8P/y//P/8//z//T/9P/y//L/8v/y
//P/8//z//P/8//z//H/8P/w/+//8P/w//H/8f/z//L/8f/x//D/9P/y//L/8v/y//L/
8v/y//L/8P/w//D/8P/y//L/8v/y//D/8P/w//D/8P/w//D/8P/x//L/8//0//H/8P/v
/+7/8P/w//D/8P/u/+7/7v/u/+//8P/x//L/8v/y//L/8v/w//D/8P/w//H/8v/z//T/
8//y//H/8P/u/+7/7v/u/+//8P/x//L/8P/w//D/8f/x//H/8f/x//H/8f/x//H/9P/0
//T/9P/y//L/8//z//T/9P/1//X/9//4//j/+P/3//f/9//2//j//P/+//7///8AAAMA
BAABAAAA/////wEA///+//7//P/8//v/+//5//n/+P/2//T/9f/1//P/8P/w//D/8P/x
//H/8v/z//T/8//z//T/8v/z//P/8//x//D/8P/w//H/7//r/+z/7P/p/+n/7P/t/+7/
7//0//7/CwAYACgANABBAFIAYwBpAGcAaABpAGoAbABqAGUAXwBUAD4AJgAaABIACAD/
//7/AAAAAPj/9v/3//b/8v/y//H/8f/0//T/8v/y//T/9P/z//P/9v/2//X/9f/2//b/
9P/0//f/+P/4//j/9v/1//X/9v/4//f/9//4//b/9v/2//f/+f/4//j/+f/5//n/+f/6
//z/+//7//v/+//7//z//P/7//r/+f/4//n/+f/5//n/+f/6//r/+v/6//r/+v/5//f/
+P/4//n/+//6//r/+//5//j/+P/4//n/+//8//v/+//7//z//P/8//v/+f/4//r/+//8
//z/+v/7//v/+//+///////+//7//v///////f/9//7//v8AAAIAAgACAAIAAQABAAIA
AAACAAIAAgACAAIAAgACAAIAAgACAAIABAAEAAQABAAEAAQABAAEAAQABAAEAAQAAgAB
AAEAAgAEAAMAAgACAAIAAwADAAMAAwACAAAAAAABAAEAAAAAAAIAAQAAAAAA////////
/v/+//3//f/9/////v/9//3//P/8//v/+//7//r/+v/7//n/+f/5//n/+f/5//r/+v/8
//z//P/8//n/+f/5//n/+P/4//n/+v/8//v/+//7//n/+f/5//n/+P/4//j/+f/6//v/
/P/9//3//f/9//3/+//8//z/+//9//7//v/+//3//f/9//3//f/9//3//f/9//3//f/9
//////8AAAAAAAAAAAAAAAD9//3//f/9//v/+//7//v//P/9//3//v/9//3/+//9//3/
/f/9//3/+//7//v/+//9//3//f/8//7//v/+//7//P/8//v/+//8//z//P/8//z//P/8
//z/+v/6//r/+f/7//v/+//7//v/+//7//r/+v/7//v/+//6//r/+P/4//r/+v/7//v/
+//7//v/+//6//r/+//7//r/+v/7//v//f/8//v/+//+//r/+v/6//r/+v/8//z//P/8
//z//P/8//z/+v/6//r/+v/6//r/+v/6//r/+//7//v/+//7//v/+//5//n/+v/6//z/
/P/8//z//f/9//z//P////////8AAP7//v/+/////v/+/wAABAAFAAQAAwACAAIAAgAB
AAAAAgADAAQAAwAEAAQABAAEAAMAAwABAAEAAQAAAAEAAwACAP///f/8//z//P/8//v/
+//7//r/+f/5//r/+v/7//n/+f/5//j/+v/6//n/+f/7//T/7P/t//X/9v/5//7/AQAG
ABAAGwAmADAAPABNAFwAYwBlAGcAbABpAGYAZABiAF8AVwBIADIAIgAWAAoABAAHAAYA
BAACAP7//v////7//P/8//v/+//8//z/+v/6//j/+P/3//f/+P/4//f/9//4//j/9v/2
//f/+P/4//j/+P/3//f/+P/6//n/+f/6//j/+P/4//n/+//6//r/+//5//n/+f/6//r/
+f/5//n/+//7//z//P/7//r/+f/4//n/+f/5//n/+//8//z//P/6//r/+v/5//n/+v/6
//v/+//6//r/+//9//z//P/8//z//f/9//v/+//7//z//P/9//3//P/8//3//f/9//z/
/P/9//3//f/+///////+/wAAAAABAAEAAQABAAIAAgAAAAIAAgACAAQAAwADAAQAAgAE
AAQABAAEAAQABAAEAAYABgAGAAYABgAGAAYABgAGAAYABgAGAAgACAAIAAgABgAFAAUA
BgAGAAUABAAEAAIAAwADAAMABQAEAAIAAgABAAEAAAAAAAAA///+//7//////////v8A
AP////////3//P/7//v/+v/6//n/+f/6//r/+//9//3//f/9//3/+f/5//r/+v/6//r/
+v/6//v/+//7//v/+P/4//n/+v/8//v/+//7//n/+f/5//n/+f/6//v//f/7//v/+//7
//n/+f/5//n/+f/6//r/+f/7//z//P/8//v/+//7//v//f/9//3//f/9//3//f/9//3/
/f/+//7//P/8//z//P/9//3//f/9//3//f/9//3///////7//v///////f////7//f/8
//v/+//7//v/+//7//v/+//6//r/+v/6//r/+v/6//n/+f/6//r/+v/6//r/+v/6//r/
/P/8//z/+//5//n/+f/5//v/+//7//r/+P/5//n/+f/7//z/+//8//r/+v/7//v/+f/5
//n/+f/6//r/+//7//j/+P/5//n/+//6//n/+f/8//r/+v/6//r/+v/6//r/+v/6//r/
+v/6//r/+v/6//r/+v/6//r/+v/6//r/+v/6//r//P/8//z//P/6//r/+v/6//j/+P/4
//j/+v/6//r/+v/4//j/+P/4//r/+v/6//r/+v/6//r/+v/4//j/+P/4//j/+P/4//j/
9v/2//b/9v/5//r/+//8//v/+v/5//j/+P/4//j/+P/6//r/+v/7//n/+f/5//n/+f/5
//n/+f/6//r/+v/6//z//P/9//3//P/8//3//f/9//7//v/+//7///8AAAAAAAAEAAYA
BgAGAAYACAAIAAkACAAHAAcABQADAAIAAgAEAAQAAwADAP/////+//z//P/9//3/+//6
//r/+v/6//j/9//3//f/+P/3//f/+P/6//v/+//7//n/+P/4//j/+f/7//v/9v/y//H/
8f/y//f/+v/9/wYAEAAZACQALgA4AEUAWABnAG8AcQB0AHcAfAB6AHQAbQBvAG4AXgBA
ACwAHgASAAkABAAAAP7/AgAIAAMA+v/5//r/+v/7//z//P/6//r/+v/6//n/+f/4//j/
9//3//r/+v/4//j/9//4//j/+P/4//f/9//4//r/+f/5//r/+P/4//j/+f/7//r/+v/7
//n/+f/5//r/+v/5//n/+f/5//n/+v/6//r/+v/6//r/+//7//v/+//7//z//P/8//r/
+v/6//n/+v/8//3////+//z/+//7//3//P/8//z/+v/7//v/+f/7//v//P/8//v/+//6
//r//f/9//3//P/6//v/+//7//z//f/9//z//P/8//3//f//////AAAAAP//AAD///7/
/////wAAAgAAAAIAAgACAAIAAgACAAIABAAEAAQABAAGAAYABgAGAAYABgAGAAYABAAE
AAQABAAHAAcACAAKAAgABwAGAAYABgAHAAcABwAHAAYABAAEAAMAAwACAAIAAwADAAMA
BAADAAMAAwACAAIAAQABAAEAAQAAAP////8AAAAA/////wEAAAAAAAEAAQABAAEAAQD/
////AAAAAAAAAAAAAAAA///////////8//z//f/+//z/+//7//v//f/9//3//f/8//z/
/P/9//3//f/9//3//f/9//3//f/9//7//v/9//v//P/8//z////////////9//3//f/9
/////////////////wAAAAAAAAAAAAAAAP//////////AQABAAEAAQD//////v/+/wAA
AQAAAAMAAgABAAAA//////////////////////7//P/8//z//P/9//7//v////7//v/+
//7//v/+//7//v/8//z//P/7//3//f/9//3//f/9//3//P/8//3//f/9//7//v/8//z/
+v/6//v/+//7//v/+//7//z//P/9//3//P/8//3//f/7//r/+f/5//z//P/6//r/+v/6
//r/+v/6//r//P/8//z//P/6//r/+v/6//z//P/8//z/+v/6//r/+v/8//z//P/8//v/
+v/5//j/+v/6//r/+v/4//j/+P/4//n/+v/7//z/+v/6//r/+v/6//r/+v/6//z//P/9
//3/+//7//v/+//7//v/+//8//7//v/+//7//f/9//z/+v/8//3//f/9/wAAAAAAAAAA
//8AAAAAAgAGAAgACAAIAAoADAAMAAsACAAHAAcABwADAAIAAgACAAQAAwADAAEAAQAA
AP7//v/+//3/+v/4//r/+v/6//r/+f/5//n/+P/3//f/+P/4//n/+f/5//n/+P/4//j/
9//3//n/9v/0//P/7//s//H/9P/5/wAACgAXACIALgA8AEkAWABjAG8AcwB0AHcAfgB+
AHgAcwBzAG4AXABAACoAHgAUAAsABgACAAAA/v8AAAEA/v/8//z/+//7//r/+v/4//j/
+P/4//f/9//6//r/+f/5//j/+P/2//b/9//4//j/+P/4//f/9//4//j/9//3//j/+P/4
//j/+f/5//j/+P/5//v/+//7//z/+v/5//n/+f/3//f/+P/4//n/+v/7//z/+f/5//n/
+f/5//r/+v/6//r/+v/6//n/+f/6//r/+//7//r/+v/7//v/+v/6//r/+P/5//n/9//3
//f/+P/4//f/9//2//b/9//3//f/9v/2//f/9//3//j/+f/5//j/9v/2//f/9//3//f/
+P/4//n//P/9//7//f/7//r/+v/8//7//v/+/wAAAAAAAAAA/v/+//7//v8AAAAAAAAA
AP7//v/+//7/AAAAAAAAAAAAAP////8AAAIAAQAAAAAA/v////////////7//P/8//3/
/f/8//z//v/9//z//P/7//v/+//6//r/+f/5//n/+f/4//f/9//4//j/9//3//j/+P/5
//v/+v/5//j/9//1//X/9v/2//b/9v/2//b/9f/1//X/9f/0//T/9f/2//b/9f/1//X/
9f/1//X/9f/0//T/9P/1//X/9f/1//X/8//z//P/8//z//T/9P/z//P/9P/0//T/9//3
//f/9//2//X/9P/z//P/8//z//P/9f/1//b/9v/2//b/9v/2//X/9f/1//X/9f/1//X/
9f/1//X/9P/0//X/9f/z//X/9f/1//X/9f/1//X/9f/1//X/9f/1//T/8v/y//L/8v/y
//L/8f/x//P/9P/1//b/9f/0//P/8v/y//L/8v/x//P/8//z//P/8f/x//H/8P/y//P/
8//z//L/8v/w//D/8v/y//P/8//x//H/8f/x//L/8v/z//P/8v/y//P/8//z//L/8f/x
//D/8P/y//L/8v/y//L/8v/y//L/9P/0//T/9P/y//L/8v/y//L/8v/y//L/9P/0//T/
9P/0//T/9P/0//T/9P/0//T/8v/y//L/8v/y//L/8v/y//P/9P/1//b/9P/0//T/9P/0
//T/9P/0//T/9f/1//X/8//z//P/8//1//X/9v/2//T/9P/0//T/9v/3//f/+P/3//f/
9//4//j/+P/4//n/+v/6//z/AAACAAIAAgACAAIAAgABAAAA/f/9//3/+//9//7///8A
AP7//f/6//n/+v/4//j/+f/5//f/9v/2//b/9v/2//X/9//3//b/9f/3//j/+P/5//n/
+f/5//j/9//2//T/8//z/+7/6P/n/+n/7v/x//j///8GABAAGwAqADQAPgBPAGIAawBr
AGsAbgBxAHAAbgBqAGUAXwBOADYAJAAYABIACgABAAAAAgD+//z//v/9//j/9v/2//X/
9f/4//j/9v/2//b/9v/1//X/9P/0//P/8//1//b/9f/2//X/9v/2//b/9v/1//X/9v/2
//X/9f/2//T/9P/0//X/9//2//b/9//3//f/9//4//b/9f/1//X/9f/1//b/9v/0//T/
9P/0//T/9f/2//f/9v/2//X/9P/3//j/+f/5//j/+P/3//f/+f/4//j/+f/5//j/+P/4
//j/+f/5//f/+f/5//r/+v/7//v/+v/6//n/+f/5//j/+v/7//v/+//6//v/+//6//v/
/P/+/////P/7//v/+v/7//7///8AAP7//f/9//7/AAACAAIAAgAAAAAAAAAAAAIAAgAC
AAIAAgACAAIAAgACAAIAAgACAAQABAAEAAQABAADAAMABAACAAEAAAAAAAAAAQABAAEA
///+//z//P///////v/+//7//f/8//z//////////v/7//n/+P/3//r/+v/6//v//P/8
//v/+//5//j/+P/5//f/9//3//f/9//3//j/+P/6//r/+v/6//j/9//2//X/9v/2//f/
+P/6//n/+f/5//f/9//3//f/+P/4//j/+f/3//f/9//3//j/+f/6//v/+//8//z/+//7
//z//P/8//v/+//7//v//f/9//3//f/7//v/+//7//v/+//8//z/+//6//n/+P/4//n/
+v/7//v/+//7//v/+//7//r/+v/7//v/+f/7//r/+f/4//f/+f/5//n/+f/3//f/9//2
//j/+P/4//j/+v/6//n/+f/4//j/+P/4//r/+v/6//r/+f/4//f/9f/2//f/+P/5//f/
9//3//b/+P/5//n/+f/4//j/9v/2//b/9v/3//f/+f/5//n/+f/2//b/9//3//j/+P/5
//n/+f/4//f/9//0//T/9f/2//f/+P/2//b/9v/2//b/9v/2//b/9v/2//b/9v/2//b/
9v/2//X/9P/z//L/9P/2//j/+v/5//j/9//2//j/+P/4//j/9v/2//b/9v/2//b/9v/2
//T/9f/1//X/9//3//f/9//1//X/9v/2//b/9v/2//b/9//3//b/9v/3//f/9//4//r/
+v/6//v//v/+/wAABAAEAAQABAAEAAQABAADAAIAAQABAAEA//8AAAAAAAAAAP/////9
//3/+v/4//j/+f/3//X/9P/0//b/9v/2//X/9f/1//T/8//1//b/9v/3//f/9//3//b/
9f/0//L/8f/z/+7/7v/t/+//8P/z//b/+/8EAAwAFwAkADAANgBHAFoAYwBfAF8AZABl
AGYAYgBgAF8AVQBCAC4AHAASAAoABAABAAIAAAD6//r//P/7//j/+P/4//f/9//2//b/
9P/0//T/9P/z//P/9P/0//P/8//z//L/7//u//L/9P/1//b/9P/z//P/9P/y//H/8f/y
//P/9P/1//f/9f/0//T/9f/1//X/9f/2//T/8//z//P/8//z//T/9P/0//T/9P/0//X/
9f/1//X/8//0//T/9P/2//b/9v/1//P/9P/0//X/9f/0//T/9f/3//b/9v/2//T/9f/1
//P/8//z//T/9P/z//P/8v/y//T/9f/2//b/9P/1//X/9f/4//n/+f/4//b/9v/3//f/
+f/5//r/+v/5//r/+f/4//n/+f/6//z//P/+//7//v/8//z//P/8//z//P/8//z/AAAA
AAAAAAD+//7//v/+/wAAAAAAAAAAAAD/////AAD+//3//P/8//r/+//7//v//f/8//r/
+v/5//n/+P/4//j/9//2//b/9//3//f/9v/2//X/9f/1//b/9v/2//f/9//2//T/8//z
//L/8v/z//P/8//z//P/8f/x//L/8v/y//L/8v/y//H/8f/x//H/8P/w//H/8v/y//H/
8f/x//H/8f/x//H/7v/u/+7/7//x//H/8f/x//H/8f/x//H/7//w//D/7//v//D/8P/w
//H/8f/x//H/8f/x//H/8f/x//H/8f/x//H/8f/y//L/8v/y//L/8v/x//H/8f/x//P/
8//z//P/8f/x//D/8P/z//P/8f/z//P/8//z//P/8f/x//H/8f/x//H/8f/w//H/8v/z
//T/8v/y//H/8f/w//D/8P/w//D/8P/w//D/8v/y//L/8f/v/+//7//v//H/8f/x//D/
8P/x//H/8f/y//L/8P/w//D/8P/x//H/7//v/+//7//u/+7/7//v//D/8P/x//H/8f/w
/+//7//u/+7/7//w//H/8v/w//D/8P/w//D/8P/w//D/8P/w//D/8P/w//D/8P/w//D/
8P/w//D/7v/u/+7/7v/v//D/8f/y/+//7v/t/+z/7//w//H/8v/x//D/7//u//D/8P/w
//D/7v/u/+7/7v/u/+7/7v/u//D/8P/w//D/8P/w//D/8P/u/+7/7v/u//D/8P/w//D/
8v/y//L/8v/0//T/9P/0//b/+P/6//z//P/8//z//P/6//r/+v/6//n/+P/3//b/+P/4
//j/+P/2//T/8v/w//D/8P/w//D/8P/w//D/8P/t/+z/6//q/+z/7P/s/+z/7P/s/+z/
7P/q/w==
         </WaveFormData>
      </LeadData>
      <LeadData>
         <LeadByteCountTotal>10000</LeadByteCountTotal>
         <LeadTimeOffset>0</LeadTimeOffset>
         <LeadSampleCountTotal>5000</LeadSampleCountTotal>
         <LeadAmplitudeUnitsPerBit>4.88</LeadAmplitudeUnitsPerBit>
         <LeadAmplitudeUnits>��V</LeadAmplitudeUnits>
         <LeadHighLimit>2147483647</LeadHighLimit>
         <LeadLowLimit>268435456</LeadLowLimit>
         <LeadID>II</LeadID>
         <LeadOffsetFirstSample>0</LeadOffsetFirstSample>
         <FirstSampleBaseline>0</FirstSampleBaseline>
         <LeadSampleSize>2</LeadSampleSize>
         <LeadOff>FALSE</LeadOff>
         <BaselineSway>FALSE</BaselineSway>
         <ExcessiveACNoise>FALSE</ExcessiveACNoise>
         <MuscleNoise>FALSE</MuscleNoise>
         <LeadDataCRC32>2977693205</LeadDataCRC32>
         <WaveFormData>
+P/4//j/+P/6//z//v8AAAAAAAAAAAAAAgACAAIAAgADAAQABQAGAAcACAAJAAoACgAK
AAoACgALAAwADQAOAAwADAAMAAwADwAQABEAEgAQAA4ADAAKAAsADAANAA4ACwAKAAkA
CAAGAAYABgAGAAcACAAJAAoACAAGAAQAAgABAAAA///+////AAABAAIA///+//3//P/8
//z//P/8//v/+v/5//j/+P/4//j/+P/4//j/+P/4//b/9v/2//b/+P/4//j/+P/2//b/
9v/2//j/+P/4//j/+P/4//j/+P/4//j/+P/4//b/9v/2//b/+f/6//v//P/7//r/+f/4
//v//P/9//7//v/+//7//v8AAAAAAAAAAP///v/9//z//f/+////AAACAAIAAgACAAEA
AAD///7///8AAAEAAgAAAP7//P/6//v//P/9//7///8AAAEAAgABAAAA///+//r/+P/2
//T/9//4//n/+v/7//z//f/+//3//P/7//r/+P/4//j/+P/4//j/+P/4//j/+P/4//j/
+P/4//j/+P/6//r/+v/6//j/+P/4//j/9v/2//b/9v/2//b/9v/2//b/9v/2//b/9v/2
//b/9v/0//T/9P/0//X/9v/3//j/9//2//X/9P/2//b/9v/2//j/+P/4//j/9v/0//L/
8P/z//T/9f/2//j/+P/4//j/9v/2//b/9v/1//T/8//y//T/9P/0//T/9//4//n/+v/4
//j/+P/4//f/9v/1//T/9v/2//b/9v/2//b/9v/2//b/9v/2//b/9v/2//b/9//4//j/
+P/5//n/+f/7//z///8AAAAAAQACAAMAAwAEAAUABgAFAAUABgAHAAgACQAMAAwADgAP
AA4ADgAOAA0ADAALAAoACQAEAAMAAAD///////8BAAEA/v/9//z//P/4//b/8//y//T/
9f/3//n/9//1//P/8v/x//H/8v/y//D/8P/w//D/8P/v/+//7//v//D/8v/1//j/+P/0
/+//6P/h/+P/5//u//z/DAATAB0AMABHAFgAZgB5AI0AmQCbAJ0AlgCIAHUAagBjAFoA
RgArABgAEwAOAAUAAQAAAAEAAAD+//v/+P/3//X/9P/y//L/9f/1//T/9P/0//T/8//z
//L/8v/y//L/8P/w//D/8P/y//P/8//z//X/9v/2//f/9v/2//b/9//3//f/9//3//X/
9f/0//T/8v/z//T/9P/1//b/9//4//j/+P/4//j/9v/3//f/9//3//f/9//3//j/+f/6
//z/+//6//j/9//4//j/+P/5//r/+v/6//r/+//7//z//v////7//f/9//7///8AAAIA
AQABAAAA//8DAAMAAwAEAAQABAAEAAUACQAKAAoACgAMAAwADAAMAAsACwANAA4ADwAP
AA8ADwAPABAAEwAUABMAEwATABIAEAAQABIAEgARABEAEQAQAA8ADgAOAA4ADQAMAAsA
CQAIAAcABgAEAAcABwAGAAcABQADAAMAAwABAAEAAQABAAMAAQABAAAA///8//v/+v/7
//z/+//+/wAA/////////v/+//v/+//5//j/9//2//f/+P/5//r//P/8//z//P/6//n/
+f/4//r/+v/6//r/+v/8//3//f/6//r/+//7//3//f/9//3/+//8//3//v8AAAAAAAAA
AAIAAgADAAMAAwACAAEAAAAAAAAAAAAAAAAAAAAAAAEAAgACAAIAAgAEAAQAAwADAAMA
AwADAAIABAAEAAQABAADAAMAAgABAAEAAQABAAAAAAD//////////////////wAAAAAA
AAEAAAD///7//f8AAAAAAQACAAEAAAD///7//v////////////7//v////7//P/6//n/
+f/6//r/+v/7//v/+v/6//r/+//7//r/+v/7//z//f/7//z//P/8//z//P/7//v//f/9
//3//f/7//v/+//7//n/+f/5//r/+v/6//r/+f/6//z//f/9//r/+v/6//r//P/6//z/
/P/8//z//v/+//7//v/8//z//P/8//7//v/+//7//P/8//z//P/8//z//P/8//r/+v/6
//r//P/8//z//P/8//z//P/8//r/+v/6//r/+v/6//r/+v/8//z//P/8//r/+v/6//r/
+v/6//v//P/8//z//f/9//3///8AAAEABAAEAAUABgAGAAUABQAGAAkACgAMAA0ACwAL
AAsADAANABAAEgAUABIAEgARABAADwAOAA0ACgALAAgABwAFAAMAAwABAP7/AAAAAAEA
AQAAAP7//v/+//3//f/9//z/+//6//r/+f/2//b/9f/y//T/9P/0//T/8//z//P/8v/0
//X/9//6//z//v8BAPz/8//v/+//8P/2/wYAGwArADQAQwBUAGIAbQB9AI8AmwChAJ4A
lACNAIIAcwBkAFgARwAwAB0AFAARAA0ACgAFAAIAAgABAP7////9//z/+v/6//n/+f/4
//j/+v/6//n/+f/4//j/+P/4//r/+v/6//r//P/9//3//f/9//z/+v/5//r/+v/6//v/
+//7//v/+//9//3//P/8//r/+//8//z/+v/6//r/+v/7//z//f/+//z//f/9//3/+//7
//v/+//8//3//v8AAP7//v/9//3/AAAAAAAAAQAAAAAAAAAAAAIAAQABAAIABAAEAAQA
BQADAAMAAwAEAAYABwAHAAcABwAHAAcACAAMAAwADAANABEAEgASABIAEQAQAA8ADgAS
ABMAFgAYABgAFwAWABUAEgASABQAFAAWABcAGAAYABYAFgAYABgAFwAXABcAFgAUABIA
EQAQABEAEAAPAA0ACwALAAsACgAIAAcABQAFAAYABQAGAAcACQAJAAkACQAHAAUABQAE
AAYABAAEAAQAAgACAAAAAgACAAEAAQABAAQABAABAAEAAAAAAAAAAAAAAAAAAAAAAP//
/v/9//z//v///wEAAgAAAAAAAAAAAP//AAAAAP////8AAAIAAwADAAMAAwADAAMABAAF
AAYABgAGAAYABgAEAAQABQAFAAYABgAGAAYABgAGAAYABgAHAAgACQALAAsACgAJAAgA
CAAIAAcABwAJAAkACQAIAAcABgAFAAQABQAHAAgACQAIAAcABgAEAAQAAwADAAMABQAF
AAUABQADAAIAAQABAAMAAwADAAMAAQAAAAAAAAD+//7//v/+//7//////////P/6//n/
+f/7//r/+f/5//j/+P/3//b/9//3//b/9v/2//f/9//2//T/8//y//H/8v/0//X/9v/2
//b/9f/1//P/8//z//P/8//z//P/8//x//H/8f/y//P/9P/1//X/8//0//T/8//0//T/
9P/0//T/9P/z//L/8f/w//L/8v/y//L/9P/0//T/9P/y//L/8v/y//D/8P/w//D/8f/y
//P/9P/y//L/8v/y//P/9P/1//b/8//y//H/8P/x//L/8//0//T/9P/z//L/8f/x//H/
8//0//X/9v/2//T/9P/0//P/9v/4//r/+v/7//v/+//7//n/+v/6//z//f/+//7//v/7
//r/+f/4//n/+P/5//j/9f/z//P/9f/0//L/8P/u//H/8f/x//D/8//0//T/9f/1//T/
8//y//D/7//v//D/8P/u/+7/7v/w//D/7//v/+3/7P/s/+3/7//w//b/+v/5//D/6f/p
/+n/6v/y/wQAFwAlACwAOQBQAF4AZQB3AI0AmQCbAJYAjACFAHoAaQBcAFIAPwAoABcA
EAANAAUA/P/5//r/+v/3//j/+f/1//T/8v/y//L/8f/v/+7/8P/w/+//7//u/+7/7v/u
/+//8P/x//L/8P/x//H/8f/w//D/7//v//D/8P/w//H/8//z//P/8//z//P/8v/y//L/
8//0//T/9P/0//T/9P/2//b/9v/2//T/9f/1//X/9f/1//X/9f/1//X/9f/2//b/9v/1
//X/+P/4//j/+f/4//j/+P/4//j/9//3//j/+v/6//r/+//5//n/+f/6//3///8AAAEA
AAD///7//v8CAAIAAgADAAQABAADAAIABgAGAAYABgAJAAkACwAMAAsACwALAAsACgAK
AAwADAANAA0ADQAMAAoACgAMAAwACwALAAsACgAHAAYABgAGAAUABAADAAEAAwADAAMA
AgAAAP///f/9/wAA//8AAAEA/v/9//z/+//7//n/+f/4//j/9v/2//b/9v/2//T/9v/4
//f/9//3//f/9v/y//H/8f/y//P/9P/0//T/9P/0//L/8v/y//L/9P/1//f/+P/3//b/
9f/0//T/9v/3//f/9v/2//f/9//3//f/9//3//f/+P/5//r/+v/6//r/+v/8//z//f/9
//z//P/8//z/+v/6//r/+v/7//z//f///wAAAAAAAAAA/v/+//3//f/7//v/+//6//z/
/P/8//z//P/9//3//f/9//3//f/8//z/+//7//v//f/9//3//f/9//z/+//7//v/+//7
//v/+v/4//f/9v/3//j/+f/6//r/+//7//v/+P/2//X/9f/3//b/9f/1//X/9v/2//b/
9v/3//f/+P/2//f/9//2//L/8f/w/+//8v/0//X/9v/2//b/9f/1//P/8//z//P/8//z
//P/8//x//H/8f/y//P/9P/1//X/9f/2//b/9f/2//b/9v/2//D/8P/w//D/8P/w//L/
8v/y//L/8v/y//L/8v/y//L/8v/y//X/9v/3//j/9f/0//P/8v/0//T/9P/0//L/8v/y
//L/8//0//X/9v/0//T/9P/0//T/9P/0//T/9P/0//T/9P/0//T/9P/0//T/9P/0//T/
8v/y//L/8v/y//L/8v/y//P/9P/1//b/9f/0//P/8v/z//T/9P/0//f/9//3//n/+P/5
//r/+v/8//7/AAABAAIABAAGAAYABgAFAAQAAwAFAAYABgAIAAkACgAKAAoACwAKAAkA
CAAEAAAA/v/6//v/+//9/wEAAwACAAEAAAD8//n/9v/y//T/9P/z//P/9f/0//P/8v/w
/+//7//w//H/8P/x//L/8f/w/+7/7f/t/+z/7P/t/+//8P/0//r/+f/u/+f/4//l/+j/
7v/+/w0AGQAmADcATABcAGcAewCNAJcAlwCOAIQAdQBmAFkAUgBIADUAHgAPAAwABwD/
//7//f/6//j/9//2//X/8//y//D/8P/y//P/8//0//H/8P/u/+3/8P/w//D/8P/x//L/
8//0//P/8//y//H/8P/w/+//7//y//L/8v/z//H/8f/x//H/8f/x//D/8P/y//P/9P/0
//b/9v/2//b/9f/0//P/8v/0//X/9f/1//j/+f/6//v/+f/3//X/9P/1//b/9v/3//X/
9P/z//P/9P/0//T/9P/0//P/8//0//b/9v/2//f/+P/5//r//P/5//n/+P/3//n/+f/5
//r//v/+//7//////wAAAAAAAAAAAAAAAAAA/////wEAAgAGAAcACAAJAAYABgAIAAgA
BwAFAAMAAAACAAQACAAKAAYABQAEAAIABAAEAAUABgADAAIAAQD///z/+//6//j/+//7
//r/+//5//f/9//3//f/9//3//f/+P/3//j/+P/2//L/8P/u//H/8v/x//T/8v/x//H/
8f/y//L/7//v/+//8P/x//L/8f/w/+//7v/w//D/8P/w/+3/7f/u/+7/7//w//H/8v/0
//b/9//3//T/8v/x/+//8f/x//H/8f/y//T/9v/4//j/+P/4//j/9v/2//f/9//3//b/
9f/0//j/+v/8//7/+//6//n/+f/4//j/+P/4//n/+v/6//v/+v/5//j/9v/3//j/+f/6
//v//f/+/////P/7//r/+P/4//f/9//3//T/8//y//H/9f/2//f/+f/3//f/9//3//b/
9P/z//L/8//0//X/9v/0//X/9f/1//T/9P/1//f/9P/y//D/7//w//L/8//0//P/8//y
//L/8f/x//D/7v/u/+//8P/x//P/9P/0//T/8//y//D/7//x//H/8f/x/+//7//v/+//
8P/x//L/9P/z//L/8f/v/+3/7v/u/+3/7//w//H/8v/w/+z/7v/u/+7/7v/w//L/9P/2
//P/8v/x//D/8v/y//L/8v/x//D/7//u//D/8P/x//L/8v/y//P/8//w//H/8f/x//D/
8P/x//L/8//z//T/9v/7//z//v////3//f/9//7/+//8//z//P/8//z/+//6//n/+P/3
//T/9v/0//T/8//z//X/9f/0//P/8v/y//H/9P/0//b/+P/0//P/8v/w//H/8P/w/+//
8f/y//L/8P/t/+z/6//q/+v/7f/v//D/7//v//D/8v/0//L/7f/q/+X/4//l/+7//P8M
ABcAHwAuAEcAXABoAHkAjQCZAKEApwCeAI4AfQBuAGUAWgBGAC0AGgARAAwABwABAP7/
///8//b/9f/0//X/9P/0//P/9P/z//P/8v/y//D/8P/v/+//8f/y//P/9P/y//L/8v/y
//L/8//z//P/9P/0//P/8//0//T/9P/1//X/9f/1//X/9f/1//T/9P/y//P/9P/0//T/
9P/0//T/8v/y//L/8v/0//X/9f/1//T/8//y//H/9P/1//b/+P/2//b/9f/1//b/9v/2
//f/+f/6//v//P/7//n/+P/4//r/+v/6//v//f/9//3//v/9//3//P/7//7///8AAAIA
AgACAAIAAwAFAAYABgAGAAgACAAIAAgACQAJAAsADAAPAA8ADwAPAA0ADAANAAwACwAL
AAsACgAJAAoADQAOAA0ADQANAAwADQAMAAwADAAKAAgABgADAAQABQAGAAYABAADAAEA
AQD///3//f/9//3//f/9//3//f/7//v/+v/8//r/+v/6//j/+P/2//j/9v/1//X/9f/3
//j/9v/3//b/9v/2//b/9P/0//T/9P/0//T/9P/0//P/8//0//T/9P/0//T/9P/0//b/
9//3//j/+P/5//n/+P/3//b/9f/1//b/9//4//n/+v/7//z/+v/6//v/+//8//z//P/8
//z//P/8//z/+v/6//r/+////wAAAQACAP///v/8//v//f/9//3//P/8//z//P/8//z/
/f/9//3//f/9//3//P/8//v/+//7//v/+//7//v/+//6//n/+f/7//v/+//7//3//P/8
//z/+f/4//f/9v/4//n/+f/5//f/9v/2//f/9//2//X/9f/3//j/+P/4//X/9f/0//T/
9v/3//f/9v/1//X/9f/1//P/9P/0//T/9v/2//X/9f/3//f/9//3//X/9f/1//X/9f/1
//X/9v/0//T/9P/z//P/9P/0//P/8v/y//L/8v/0//T/9v/2//b/9v/1//T/8//y//T/
9P/0//T/9P/0//T/9P/0//T/9P/0//b/9v/2//b/9f/0//P/8v/y//L/8v/y//L/8v/y
//L/8P/w//D/8P/x//L/8//0//L/8v/y//L/9P/0//T/9P/y//L/8v/y//D/8P/w//D/
8v/y//L/8v/y//L/8v/y//L/8v/y//L/8P/w//D/8P/w//D/8P/w//P/9P/0//T/8//z
//P/9f/3//n/+//8//3//v////////8AAAEAAAADAAMAAwADAAMABAAEAAYACQAKAAoA
CgAIAAYABAACAAMAAAD///z/+f/3//f/+f/5//j/9//2//j/9//2//T/9P/0//P/8//x
//D/7//u/+7/7f/t/+7/7P/q/+r/6v/t/+7/7v/v/+7/7P/r/+v/7f/y//T/9v/3//L/
7f/n/+f/6v/0/wQAFQAhAC4APwBQAFoAZQB1AIcAkwCZAJgAlACNAHwAZwBcAFQAPwAi
ABEADgALAAUAAAD7//j/+v/9//j/8//y//L/8f/y//L/8f/v/+7/8P/w/+//7//w//D/
8P/w//D/8P/w//D/8P/x//H/8f/w//D/7//v//H/8v/z//X/9f/1//X/9f/0//P/8f/w
//L/8//0//T/8v/y//L/8v/0//T/9P/0//T/9f/1//X/8//z//P/8//0//X/9v/4//b/
9v/1//X/+P/4//j/+f/4//j/+P/4//j/9//3//j//P/8//z//f/7//v/+//8//7/////
////AwADAAMABAADAAIAAQABAAQABgAHAAgACgAKAAoACgANAA0ADwAQABEAEQARABEA
DgAOABAAEAARABEAEQAQAA4ADgAQABAAEAARABIAEgARABAAEAAQAA0ADAALAAkACwAL
AAsACgAKAAkABwAHAAcABQAFAAUABQAFAAUABQACAP///v/8//3//P/9//7/AAAAAP7/
AAD+//3//f/9//7//v/7//v/+P/4//j/+P/4//j/+P/4//r/+v/6//r/+//7//z//P/8
//z//P/8//r//P/9//3//v/+///////+//3//P/7//3//v///wAAAAAAAAAAAAD+//7/
/////wIAAgACAAIAAgACAAIAAgAEAAQABAAFAAQABAAEAAQABAAEAAMAAwAEAAUABgAG
AAQABAAEAAQAAgADAAMAAwAFAAUABQAEAAIAAQABAAEAAgADAAQABQAEAAIAAAD//wEA
AQABAAEAAQAAAAAAAAD+//7//v/+/wAAAQABAAEA/f/8//z//f////7//f/9////AAAA
AAAA/v/9//v/+v/7//3//v/+//v/+//7//v/+//8//z//P/8//z/+//7//n/+f/5//n/
+//7//v/+//7//v/+//8//r/+v/6//n/+f/6//r/+f/4//j/+P/4//z//P/8//z//P/8
//v/+v/5//j/+f/6//v//P/7//r/+f/4//n/+v/7//z//P/8//z//P/7//r/+f/4//j/
+P/4//j/+P/4//j/+P/2//b/9v/2//n/+v/7//z/+//6//n/+P/4//j/+P/4//j/+P/4
//n/+v/6//r/+//7//v//f/+//3//v/+////AgADAAMABAAEAAYABgAHAAgACQAKAAsA
DAAMAA4ADwAPAA4ADQALAAsACwALAAsABgAFAAIAAQD9//3//////////////wAA///+
//z//P/7//n/+P/3//b/9f/0//T/8//z//T/9P/0//T/9P/0//L/8f/x//H/8P/w//H/
8//4//z//P/5//b/8f/r/+3/8v/4/wQAFQAlADAAOwBQAGIAbQB7AI0AmwCbAJIAigCH
AHwAbQBkAFoARwAwABsAEgANAAcAAgD///z//P/9//7/+//3//b/9P/0//f/9//2//b/
9P/0//P/8//0//T/9P/0//T/9P/0//T/8v/z//P/8//2//b/9f/1//b/9v/2//f/9//3
//f/9//5//n/+P/4//b/9//4//j/+P/4//j/+P/2//b/9v/2//j/+f/5//n/+f/5//n/
+f/3//f/9//4//r/+v/5//n/+P/4//j/+f/6//r/+v/6//z/+//7//z//f/8//v/+//8
//3//v8AAAAAAQABAAEAAwADAAMABAAIAAgACAAJAAoACgAJAAgADAAMAAwADAALAAsA
DQAOABEAEQARABEAEAAQABIAEgARABEAEQAQAA8AEAATABQAEQARABEAEAARABAAEAAQ
AA8ADgANAAsACQAJAAkACAAKAAkABwAHAAYAAwACAAEAAwADAAMAAwADAAEAAQAAAP7/
/P/8//z//f/+//3/AAD+//3//f/9//7//v/7//v/+P/4//j/+P/2//b/9v/2//n/+v/7
//z/+v/5//n/+P/6//r/+v/6//r//P/9//3/+v/6//v/+//9//3//f/9//3//v///wAA
AAAAAAAAAAAAAAAAAQABAAAAAAAAAAAAAgACAAIAAgAAAAAAAAABAAQABAAEAAQABAAE
AAMAAwABAAEAAQAAAAEAAgADAAQAAgADAAMAAwAFAAUABQAEAAIAAQABAAEA////////
//8BAAAA//////3//f/9//3////+//7//v/+//7//v/+//z//f/9//3//P/8//3/////
//7//f/9//v//P/8//z//f/9//z//P/5//n/+P/2//b/9//4//n/9//4//j/+P/5//r/
+v/7//n/+f/5//n/9//3//f/9//5//n/+f/6//r/+v/6//n/+f/6//r/+f/4//j/+P/4
//j/+P/2//b/9v/2//T/9P/0//T/9f/2//f/+P/4//j/+P/4//f/9v/1//T/9f/2//f/
+P/4//j/+P/4//j/+P/4//j/+P/4//j/+P/1//T/8//y//X/9v/3//j/+P/4//j/+P/1
//T/8//y//P/9P/2//j/+P/4//n/+f/7//3//v////7//v///wAAAQABAAIABAAGAAYA
BwAHAAYABQAEAAQABwAKAAwADgANAAwACgAIAAUABAADAAAA/f/6//n/9//6//3//v/+
//v/+v/6//n/9v/0//T/9P/w/+//7v/s/+7/7v/v/+//8f/y//L/8P/w//D/8P/w/+3/
7f/t/+z/6v/r/+3/8P/6//j/8//u/+n/5f/n/+z/+P8GABUAIwAwAEUAVgBgAHEAhwCX
AJ0AmQCMAHwAbQBgAFcATAA6AB8ADgANAAwABQD///z/+f/y//D/8f/y//P/8f/w/+7/
7v/t/+3/7P/s/+3/7v/u/+//7//u/+3/7P/s/+z/7P/s/+z/7f/t/+3/7v/u/+3/7f/w
//D/8P/x/+7/7f/s/+v/7P/t/+3/7v/x//P/9f/2//T/8v/w/+7/8P/w//D/8P/w//H/
8f/x//H/8f/x//H/7//v/+//8P/y//L/8f/x//L/8v/y//P/9f/2//f/+P/2//P/8f/w
//P/9P/1//f/9f/1//X/9v/3//n/+v/7//v/+//7//z//v/+//7///8BAAIAAgACAAQA
BAAEAAQABQAFAAcACAAHAAcABwAHAAkACgANAA4ADgANAAwACgAIAAgACgAKAAsACwAL
AAoABgAEAAMAAgAEAAQABAADAAUABQAFAAQAAwABAP7//f/7//n/+f/5//r/+//8//3/
///9//3//P/7//j/9//2//T/9P/y//T/9//3//j/+f/5//j/9P/z//L/8v/y//L/8P/w
//D/8P/y//L/8v/y//P/8//0//T/8f/w/+//7v/x//T/9v/3//P/8v/y//H/8//z//P/
8//1//j/+//+//z/+v/4//b/9f/0//T/8//3//j/+f/6//z//P/8//z/+v/6//r/+//6
//r/+v/6//r/+v/5//n/+v/7//z//P/8//z//P/8//n/+f/4//f/9f/1//X/9P/3//f/
+P/5//r/+//8//3/+v/4//b/9f/1//X/9f/1//T/8v/x//D/8//0//X/9v/0//X/9f/1
//L/8P/v/+//8v/y//L/8//x//L/8v/y/+//7//u/+7/8P/x//H/8P/v/+//7//v/+//
8P/w//D/7v/u/+3/7f/t/+3/7f/t//D/8f/y//P/8v/x//D/8P/y//L/8v/x/+//8P/w
/+//7v/u/+7/7v/s/+7/7v/u/+7/7v/u/+7/7v/u/+z/7P/s/+z/7f/u/+//8P/u/+7/
7v/u/+7/7v/u/+7/7P/s/+z/7P/v//D/8f/y//H/8P/v/+7/7v/u/+7/7v/w//D/8P/w
/+3/7P/s/+z/7v/u/+//7//x//P/9P/1//j/+P/5//r/+//7//z//v8AAAAAAQABAAMA
AwADAAQAAQACAAIAAgAEAAQAAwACAAEAAAD///z/+f/2//X/8//2//n/+v/6//f/9v/2
//X/8f/u/+3/7P/s/+3/7v/u/+z/6v/p/+f/5//o/+j/5v/m/+b/5v/m/+b/5//o/+j/
5v/n/+n/7P/s/+z/5f/e/93/3f/f/+j/9v8GABEAGQAqAD8AUABeAHMAhQCPAJcAlwCQ
AIQAdQBoAF8AUgA8ACMAEAAFAP7/+f/3//j/9//2//j/+f/0/+//7P/q/+f/5v/p/+n/
6P/o/+r/6v/p/+n/6v/q/+r/6v/n/+b/5f/k/+f/6f/q/+v/7P/s/+v/6//p/+j/5//n
/+v/7f/v//H/8P/v/+3/7P/u/+//8P/w/+7/7v/u/+7/7v/u/+7/7v/w//H/8f/x/+//
7//v/+//7//v/+//8P/w//D/7//v//L/8v/y//P/9P/0//T/9P/0//P/8//0//b/9v/2
//f/+f/5//n/+v/6//v/+//7//7///8AAAIAAQAAAP////8DAAQABAAEAAcACAAJAAoA
CQAHAAcABgAJAAkACQAJAAoACgAMAAwADwAPAA8ADgAMAAwADgAOAAoACQAIAAYACAAI
AAkACgAJAAgABwAFAAUABQAFAAQABAADAAEAAQAAAP3//P/7//3//f/9//3/+//5//n/
+P/6//j/+P/4//r/+v/4//r/+f/3//b/9f/4//j/9f/1//b/9v/2//b/+P/4//j/+P/4
//j/+P/4//X/9f/2//b/9v/2//b/9v/2//j/+f/5//j/+P/5//n/+f/5//n/+f/3//j/
+f/6//z//P/8//z/+v/6//v/+//+//7//v/+//7//v/+//7//P/8//z//f8AAAAAAAAA
AAAAAAD/////AAABAAIAAgABAAAA///+//7/////////AQABAAEAAAD///3//P/7//z/
/f/+/////f/8//v/+//7//v/+//7//z//P/9//7//P/8//z//P/8//3//f/9//7//v//
/wEA/v/8//r/+f/7//z//P/8//v/+//6//r/+v/7//v/+v/7//v/+//7//n/+v/6//r/
/P/8//v/+//7//v/+//7//v/+//7//v/+//7//v//P/6//r/+v/5//r//P/9//3/+v/6
//r/+v/4//r//P/8//z//P/6//r/+v/6//r/+v/6//r/+v/6//r/+v/6//r/+v/6//z/
/P/8//z/+v/6//r/+v/8//z//P/8//r/+v/6//r/+v/6//r/+v/4//j/+P/4//j/+P/4
//j/+v/6//r/+v/6//r/+v/6//r/+v/6//r//v8AAAIABAACAAIAAgACAAQABgAIAAoA
CgAKAAoACgAMAAwADAAMAA0ADgAPABAADQAMAAsACgAJAAgABwAGAAUABAADAAIAAAAA
AAAAAAD9//z/+//6//j/+P/4//j/+P/4//j/+P/3//b/9f/0//T/9P/0//T/9P/0//T/
9P/0/w==
         </WaveFormData>
      </LeadData>
      <LeadData>
         <LeadByteCountTotal>10000</LeadByteCountTotal>
         <LeadTimeOffset>0</LeadTimeOffset>
         <LeadSampleCountTotal>5000</LeadSampleCountTotal>
         <LeadAmplitudeUnitsPerBit>4.88</LeadAmplitudeUnitsPerBit>
         <LeadAmplitudeUnits>��V</LeadAmplitudeUnits>
         <LeadHighLimit>2147483647</LeadHighLimit>
         <LeadLowLimit>268435456</LeadLowLimit>
         <LeadID>V1</LeadID>
         <LeadOffsetFirstSample>0</LeadOffsetFirstSample>
         <FirstSampleBaseline>0</FirstSampleBaseline>
         <LeadSampleSize>2</LeadSampleSize>
         <LeadOff>FALSE</LeadOff>
         <BaselineSway>FALSE</BaselineSway>
         <ExcessiveACNoise>FALSE</ExcessiveACNoise>
         <MuscleNoise>FALSE</MuscleNoise>
         <LeadDataCRC32>2884437443</LeadDataCRC32>
         <WaveFormData>
AgACAAIAAgACAAIAAgACAAIAAgACAAIAAgACAAIAAgAEAAQABAAEAAQABAAEAAQAAgAC
AAIAAgABAAAA///+/wAAAAAAAAAAAAAAAAAAAAD///7//f/8//z//P/8//z///8AAAEA
AgAAAAAAAAAAAP7//v/+//7//v/+//7//v///wAAAQACAAAAAAAAAAAAAgACAAIAAgAB
AAAA///+////AAABAAIABAAEAAQABAACAAIAAgACAAAAAAAAAAAAAAAAAAAAAAD+//7/
/v/+//7//v/+//7/AAAAAAAAAAACAAIAAgACAAAAAAAAAAAA/v/+//7//v8AAAAAAAAA
AP///v/9//z///8AAAEAAgAAAAAAAAAAAAIAAgACAAIABAAEAAQABAAGAAYABgAGAAYA
BgAGAAYABwAIAAkACgAKAAoACgAKAAgACAAIAAgABQAEAAMAAgAEAAYACAAKAAwADAAM
AAwACgAKAAoACgALAAwADQAOAA0ADAALAAoACgAKAAoACgALAAwADQAOAA4ADgAOAA4A
DAAMAAwADAAKAAoACgAKAAoACgAKAAoACwAMAA0ADgAQABAAEAAQAA4ADgAOAA4ADAAM
AAwADAAMAAwADAAMAAoACgAKAAoACwAMAA0ADgAMAAwADAAMAA4ADgAOAA4ADAAMAAwA
DAAKAAoACgAKAAgACAAIAAgACwAMAA0ADgAMAAwADAAMAAwADAAMAAwACgAKAAoACgAK
AAoACgAKAA0ADgAPABAADQAMAAsACgAKAAoACgAKAAwADAAMAAwACwAKAAkACAALAAwA
DQANAAsADgAPABAADgAOAA8ADwARABIAEgATABUAFgAWABYAFAAUABQAEgAPAA0ACwAK
AAsABwAHAAYABQAEAAMAAgACAAIAAgACAAUABQAFAAUABAAEAAQABAAHAAcACAAIAAYA
BgAHAAcABQAEAAQABAAEAAQABAAEAAYABgAGAAYABAAFAAUABQAHAAcABwAHAAkADQAQ
ABgAIQAoAC0ANQA7AD8AQQBBADoAMQAsACYAEgD6/+r/1/+7/5n/ff9q/2P/bP97/5L/
rP/D/9f/5f/v//X/+//8//z//P//////AgACAAMAAwADAAQABQAFAAYABgAEAAUABgAG
AAcACAAJAAoACAAJAAkACQAKAAoACgAKAAoACgAJAAkACAAIAAgACAAKAAoACgAKAAoA
CgAKAAoACAAIAAkACQALAAsACwALAAgACAAIAAgACgALAAwADQALAAsACwALAAkACQAJ
AAkACwALAAsADAALAAoACQAHAAgACQAKAAsACgAKAAoACgAKAAoACgAJAAkACQAJAAoA
CAAIAAgACAAIAAkACgALAAkACQAJAAkACgAKAAkACQAJAAoACgAKAAkACAAHAAQABQAG
AAcACAAHAAcABgAGAAYABgAEAAQABAAEAAQABAAEAAQABQAFAAUABAAEAAQABAAEAAQA
BQAFAAYABgAGAAYABgAGAAYABgAGAAYABwAHAAcABwAHAAkACgAKAAoACgAKAAkACAAK
AAoACgAKAAgACAAJAAkACwALAAsADAAMAAwADAAMAAoACQAJAAkACwALAAsACgAKAAsA
CwALAAsACwALAAsACwALAAsACwANAA0ADQANAAwACgAJAAgACgAKAAoACgAKAAsACwAL
AAkACAAIAAcACAAJAAoACQALAAsACwALAAsACwALAAoADAAMAAwADAALAAoACQAIAAgA
CAAIAAgACAAIAAgACAAIAAcABwAHAAkACQAKAAoABwAHAAgACAAIAAgACAAHAAYABgAH
AAcABwAHAAcABwAHAAgACAAGAAQABAAEAAQABAAEAAQABAAGAAYABgAGAAQABQAFAAUA
BQAFAAUABAAEAAQABQAFAAUABQAFAAUABQAEAAQABQADAAMAAgACAAUABQAFAAUAAwAD
AAQABAAEAAQABAAEAAUABQAEAAQABAAEAAQABAAEAAQABAAEAAIAAgADAAMAAQAEAAQA
BAAEAAQAAgACAAIAAgACAAIAAgACAAAAAAAAAAAAAgACAAIAAgAEAAQABAAEAAIAAgAC
AAIABAAEAAQABAACAAIAAgACAAIAAgACAAIAAgACAAIAAgAAAAAAAAAAAAIAAgACAAIA
AgACAAIAAgACAAIAAQABAAQABQAGAAYACAAJAAkACQAKAAoACwANAA4ADgAOAA4ADgAO
AAwACwAJAAcABgAFAAEAAQAAAP///v/9//z//P/6//r/+v/7//3//f/9//7/AAAAAAAA
AQD//wAAAAAAAP7/////////AAAAAAAAAAACAAIAAgACAAQABAAEAAQAAwADAAMAAwAD
AAMAAwADAAUABgAKAA8AFgAfACcALQA1AD0APwA6AC0AHgAaABIA/v/o/9X/wf+j/3//
Yv9V/1j/Zf9y/4b/nf+1/83/3f/p//H/9v/2//j/+//7//z//v////////8AAAEAAQAC
AAIAAAABAAIAAgACAAIAAgACAAAAAQABAAEAAAAAAAAAAAACAAIAAQABAAQABAAEAAQA
AgACAAIAAgAEAAQABAAEAAQABAAFAAUAAwADAAMAAwACAAIAAgACAAMAAwADAAMABQAF
AAUABQADAAMAAwADAAMAAwADAAQABgAGAAYABQADAAMAAwADAAYABgAGAAYABgAGAAYA
BQAFAAUABQAGAAQABAAEAAQAAwADAAMAAwAFAAUABQAFAAQABAADAAMAAwAEAAQABAAE
AAQABAACAAIAAgACAAIABQAFAAQABAADAAIA///+//z//P/8//z///8AAAIAAwABAAAA
AAAAAAAAAAAAAAEA//8AAAAAAAAAAAAAAAAAAP7//v/+/////f/9//3//f///wAAAAAA
AAAAAAD///7//v/+//7//v/8//z//f/9//v/+//7//z//P/8//z//P/8//v/+//7//v/
+//7//r//P/9//3//f/8//v/+v/5//r/+//8//3/+//7//v/+//5//j/+P/4//r/+v/6
//r//P/9//3//f/8//z//f/9//v/+//7//n/+f/5//n/+f/7//v/+//6//j/+P/4//j/
+f/6//v//P/7//r/+f/4//r/+v/6//r//P/7//v/+//5//n/+v/6//n/+f/6//r/+v/6
//r/+f/4//j/+f/5//v/+//7//v/+//8//z/+v/6//r/+v/6//r/+v/6//r//P/8//z/
/P/+//////////3//f/9//z//P/8//3//f/9//3//f/9//3//P/8//3//f/9//z//P//
//////////////8AAAAA///+//3//P///////v/+//7//v/+//7//P/8//z//P/+//7/
/////////v/+//7//v/+//7//v/+//7//P/8//z//P/+//7//v/+//7//v/+//7//P/8
//z//P/8//z//P/8//z//P/8//z//v/+//7//v/+//7//v/+//7//v/+//7/+//7//7/
//////7//f/9//////8AAAAA//8BAAIAAgAAAAAAAAAAAAIAAwADAAMABQAFAAIAAwAD
AAMAAwADAAAA/v/8//r/9//3//b/9f/3//j/+P/4//b/9//3//j/+P/4//j/+f/7//v/
+v/6//r/+v/6//r/+v/6//r/+v/8//z//f/9//z/+//6//n//f/7//v//v8EAAcADgAV
AB0AIwArADMAMwAuACEAFAAQAAgA9P/g/9H/vf+f/33/YP9V/1j/Y/9u/4D/m/+3/83/
2//l/+3/8P/w//L/8//1//b/9v/5//n/+f/6//v/+//8//z/+v/7//z//P/6//r/+v/6
//z//f/9//3//P/8//z//P/+//7//f/9//7//v/+//7//v/+//7//v/+//7//v/+//7/
/v//////AQABAAEAAQAAAAAAAAAAAP//////////AQABAAEAAQD/////////////////
/wAAAAAAAAAA/////////////wAAAAAAAAAA/v/+//7//f////////8AAAAAAAAAAAAA
AQABAAEAAQABAAEAAQABAAAAAAD///////8AAAAAAAAAAAAAAAD+//7//v/+//7/////
//7//v8AAAAA/v/+//z//P/8//z//P/8//3//f/9//z//P/8//z//P/8//3/+//8//z/
/P/8//z//P/8//r/+v/6//v//f/9//3//f/9//7//v/+//z//P/7//r//P/8//z//P/6
//r/+//7//n/+f/5//r//P/8//z//P/7//n/+P/3//n/+f/5//j/+P/5//n/+f/7//v/
+//7//3//f/9//3/+//7//v/+//7//r/+v/6//z//P/8//z/+//7//r/+f/5//r//P/9
//3//f/9//v////////////9//3//f/8//r/+v/6//r//P/8//z//P/9//7///8AAP7/
/v/+//7//P/7//v/+//7//v//P/8//v/+//8//z/+v/6//r/+f/7//z//v///wEAAQAB
AAEAAAAAAP///P/+//7//v/+//3//P/7//r//P/8//z//P/8//3//f/9//3//f/9//z/
/P/8//3//f/9//3//f/9//7//v///wEA//////7//v/9//3//f/9//v/+//8//z//f/+
////AAAAAP///f/8//7//v/+//7//f/8//v/+v/7//z//v///////v/+//7//v/+/wAA
AAAAAAAAAAAAAAAAAAD+//7//v/+//z//P/8//z//v/+//7//v/8//z//P/8//7//v/+
//7//v/+//7//v/+//7//v/+/wAAAAAAAAAA///+//3//P/8//z//P/8////AAABAAIA
AQAAAP///v/+//7//v/+//3//P/7//r/+v/6//r/+v/9//7///8AAAEAAQAEAAUABAAE
AAQABQAEAAMAAwACAAMABQAGAAYABwAIAAkACgAGAAUAAwABAP7//f/5//n/+v/5//j/
9//2//b/9v/2//X/9f/0//P/9f/2//b/9v/4//n/+f/6//v//P/9/////v/9//v/+v/5
//j/9//2//j/+P/4//j/+P/4//n/+f/6//v//P/9//X/9f/5//7/BAAPABgAHQAjACkA
LwAxADEALgAjABYAFAAKAPL/3P/P/8H/p/+J/3L/Y/9g/2n/eP+O/6n/vf/N/9v/5//t
/+7/7P/u//H/8//0//j/9//3//f/+P/4//f/9//2//j/+f/6//r/+f/4//f/9v/4//n/
+f/5//r/+v/6//r//P/8//v/+//5//j/9//2//j/+P/4//j/+f/6//v//P/7//r/+v/5
//v/+//7//v/+v/6//r/+v/5//n/+f/5//v/+//7//v/+//7//v/+//4//f/9v/2//f/
+P/5//n//P/9//7///////7//f/8//r/+v/6//n/+v/7//z//v8AAAAAAAAAAP3//f/9
//3///////////8CAAIAAQABAAIABAAFAAYABgAGAAYABAAEAAQABAAEAAMAAwACAAIA
AwAEAAMABAAGAAYABgAGAAQABAAFAAUABQAEAAQABAACAAIAAgADAAQABgAHAAgACAAI
AAgACAAGAAYABgAHAAkACQAJAAkACQAKAAoACgAMAAwACwAKAAgACAAIAAgACQAKAAwA
DQANAA0ADQAOAA0ADAALAAoADAALAAsACwALAAsACwAKAAwADQANAA0ADQANAA0ADQAM
AAsACgAJAAsACwALAAsACQAIAAgACAAIAAgACAAIAAoACwALAAsADAAMAA0ADQALAAsA
CwAJAAsACwALAAsACwALAAsACgALAAwADQAOAAsACgAJAAgACAAIAAgACAAKAAoACgAK
AAkABwAGAAUACAAJAAsADAAJAAkACgAKAAoACgAKAAkACAAIAAkACQAHAAcABwAHAAkA
CgAKAAgACgAKAAoACgAKAAoACgAKAAgACAAIAAgACQALAAwADQAKAAkACAAGAAcACAAK
AAsACQAJAAkACQAJAAgACAAJAAcABwAGAAYACQAJAAkACQAJAAkACgAKAAoACgAKAAoA
CQAJAAgACAAIAAgACAAIAAkACgALAAwACgAKAAsACwAJAAgACAAIAAgACAAIAAgACAAI
AAcABgAFAAQABwAIAAkACgAKAAoACgAKAAwADAAMAAwACwAKAAgABwAHAAcABwAGAAgA
CQAJAAkACAAIAAkACwAMAAwADAAMAA4ADgAMAAsADAALAAsACwAKAAsACwALAAgABwAG
AAYABAACAAAA///9//3//f/+//z//P/8//3//v8AAAEAAgAEAAUABQAFAAQABAAEAAQA
AwACAAEAAAACAAIAAgACAAMAAwADAAMAAgABAAAA//8DAAoAEgAZAB4AIwAtADUAOQA9
AD8AOAAvACoAIAAKAPT/5P/R/7P/kf91/2D/W/9k/3X/iP+g/7v/0//f/+v/9f/5//r/
+v/6//v/+//8//7/////////AAABAAEAAgACAAIAAwAEAAQABAAEAAQABAAGAAcABwAH
AAYABgAGAAYABAAEAAMAAwAGAAYABgAGAAYABgAGAAYABAAEAAQABAAGAAYABwAHAAcA
BwAHAAcABgAGAAYABgAHAAcABwAHAAUABQAFAAUABQAFAAUABQAFAAUABQAGAAYABgAG
AAUABQAFAAUABQAGAAYABgAGAAYABgAGAAUABQAFAAUABgAGAAYABgAGAAUABQAFAAUA
BQAFAAUABQAEAAQAAwADAAUABgAGAAYABgAGAAYABAACAAIAAgACAAEAAQAAAAAAAQAC
AAEAAgABAAAA///+//3//P/8//v//f/8//z//P/9//7///8BAP//AAAAAAAAAAAAAAAA
AAACAAIAAgADAAMAAwADAAMAAgACAAEAAAABAAIAAgACAAQABAAEAAQABgAGAAcABwAG
AAUABAAEAAIAAgACAAIAAwADAAQABQAFAAUABQAEAAQABQAFAAUABQAFAAUABQADAAMA
AwADAAMAAwADAAMABQAEAAQABAAEAAQABAAEAAQABQAFAAUAAgACAAMAAwAFAAUABQAD
AAMAAwADAAMABQAFAAUABAACAAIAAgACAAQABAAEAAQABAAEAAQABAACAAIAAgACAAQA
AwADAAMAAwADAAQABAADAAMABAAEAAQABAAEAAMAAgACAAMAAwADAAMAAwADAAMABAAE
AAIAAgACAAIAAgACAAIAAgACAAIAAgACAAIAAgADAAMAAwADAAMAAwACAAIAAgADAAMA
BQAFAAUABQADAAIAAgADAAMAAwACAAIAAwADAAMAAwABAAEAAgACAAIAAgACAAIAAQAB
AAAAAAACAAIAAgACAAQABAAEAAQAAgACAAMAAwADAAQABAAEAAQABAACAAIAAgACAAQA
BAAEAAQAAgACAAIAAgACAAIAAgACAAIAAgACAAIAAgACAAIAAgAEAAQABAAEAAQABAAE
AAQABAAEAAQABAAEAAQABAAEAAIAAgACAAIABAAEAAQABAAEAAQABAAEAAYABgAGAAYA
BAAEAAQABAAEAAQABAAEAAQABAAEAAQABAAEAAQABAAEAAQABAAEAAIAAgACAAIA////
/wIAAwAHAAgACQALAAkACQAKAAoADQAPABAAEAAQABAAEAAQAA4ADQALAAkABgAFAAEA
AQD+//3//P/7//z//P/8//z//P/9//3//f///wAAAAAAAAAAAQABAAIAAQAAAP//////
/////v/+/wAAAAAAAAAA/v/+//7//v8AAAAAAQABAAAA///+//3///8DAAMABAAKAA8A
FgAfACUAKwAzADkAPQA2ACsAIgAcAAoA8v/e/8v/s/+T/3H/WP9T/1r/Y/9y/4j/n/+5
/8//3//r//H/9P/0//b/9//5//r/+v/9//3//f/+//////8AAAAA/v///wAAAAAAAAAA
AAAAAAAAAQABAAEAAgACAAIAAgACAAIAAQABAAQABAAEAAQABAAEAAQABAAEAAQABAAE
AAQABAAFAAUAAwADAAMAAwADAAQABQAGAAUABQAFAAUABwAHAAcABwAFAAUABQAFAAUA
BQAFAAYACAAIAAgABwAJAAkACQAJAAgACAAIAAgACgAKAAoACQAHAAcABwAIAAgACAAI
AAgABwAHAAcABwAJAAkACQAJAAoACgAJAAkABwAIAAgACAAGAAYABgAEAAYABgAGAAYA
CQAJAAgACAAIAAgABgAGAAYABgAGAAYABAAEAAUABQAHAAYABgAGAAgACAAIAAkABwAI
AAgACAAHAAYABQAEAAYABgAGAAcABQAFAAUABQAFAAYABgAGAAYABgAFAAQAAgACAAIA
AgAEAAQABQAFAAMAAwADAAQABAAEAAQABAAEAAMAAwADAAMAAwADAAIAAgADAAMAAwAD
AAMAAwADAAEAAQABAAEAAwADAAMAAwAFAAQABAAEAAQABAAEAAQABAAFAAUABQAEAAQA
BQAFAAUABQAFAAMAAwADAAMAAwADAAMAAwACAAIAAgACAAIABAAEAAQABAAGAAYABgAG
AAQABAAEAAQABAADAAMAAwABAAEAAgACAAMAAwAEAAQAAgACAAIAAQAAAAAAAQABAAEA
AQABAAEAAQACAAIAAAAAAAAAAAAAAAIAAgACAAIAAQAAAP///v/+/////////wEAAQAB
AAAA/v/+//////8BAAEAAQABAP///v/+////AAABAAEAAgABAAEAAQABAAEAAQACAAIA
AAAAAAAAAAD//////v/+////AAABAAIAAgACAAIAAgAAAAAAAQABAAEA/v/+//7//v/+
/wAAAAAAAAAAAgACAAIAAgAAAAAAAAAAAAAAAAAAAAAAAAAAAAAAAAAAAAAAAAAAAAIA
AgACAAIAAAAAAAAAAAAAAAAAAAAAAP7//v/+//7//v/+//7//v8AAAAAAAAAAAAAAAAA
AAAAAAAAAAAA//8BAAQABQAGAAQABAAFAAUABwAIAAgACQALAAwADAAMAA4ADgAOAAwA
CQAHAAUABAABAP3//f/8//v/+v/5//j/+P/4//j/+P/7//v/+//7//7//v/+//7//f/9
//7//v/8//z//f/9//3//P/8//z//v/+//7//v/8//z//P/8//7//////////f/9//3/
/f///wEAAgAGAA0AFgAdACMAKQAtADMANQAyACMAFgAUAA4A+P/i/9P/v/+h/3//ZP9Z
/17/Z/90/4T/nf+3/83/3f/n/+//9P/4//j/+f/7//z//P/7//v/+//8//////8AAAAA
AAABAAIAAgACAAIAAgACAAAAAQABAAEAAgACAAIAAgAEAAQAAwADAAIAAgACAAIABAAE
AAQABAACAAIAAgACAAQABAAFAAUAAwADAAMAAwAEAAQABAAEAAUABQAFAAUABQAFAAUA
BQAFAAUABQAFAAUABQAFAAYABgAGAAYABQAHAAcABwAHAAYABgAGAAYABgAGAAYABQAF
AAUABQAGAAYABgAGAAYABwAHAAcABwAHAAcABwAHAAYABgAFAAUABgAIAAkACgAJAAgA
BwAEAAYABgAGAAYABwAHAAYABgAIAAgABgAGAAQABAAEAAQABgAGAAcABwAFAAQABAAE
AAQABAAEAAUABQAGAAYABgAIAAgACAAIAAYABgAGAAcACQAJAAkACQAIAAgABwAGAAYA
BgAFAAQABAAEAAQABAACAAIAAwADAAQABQAGAAgABgAGAAYABgAEAAMAAwADAAEAAQAB
AAAAAgADAAMAAwAFAAUABQAFAAUABQAFAAUABQAFAAUABQAHAAYABgAGAAQABAAEAAQA
AgADAAMAAwAEAAQABQAFAAcABwAHAAUABwAHAAcABwAHAAcABwAGAAgACAAIAAgABwAG
AAUABAAEAAQABAAEAAYABgAGAAYACAAHAAcABwAHAAcACAAIAAYABQAFAAQABAAEAAQA
AwADAAQABgAHAAQAAwACAAEAAwAGAAgACAAGAAYABgAGAAQABAAEAAQABgAGAAYABgAD
AAMAAgABAAIAAwAEAAQABAAEAAUABQAGAAcACAAJAAcABgAGAAcABwAHAAYABgAHAAcA
BwAHAAMAAwAEAAQABAAEAAQABAAHAAcABgAGAAQABAAEAAQABgAGAAYABgAEAAQABQAF
AAcABAACAAIAAgACAAIAAgACAAIAAgACAAIAAgADAAQABQAGAAQABAAEAAQABAAEAAQA
BAACAAIAAgACAAIAAgACAAIABAAEAAQABAAGAAYABgAGAAQABAAEAAQAAwACAAEAAAAB
AAIAAwAEAAQABAAEAAQABgAGAAUABQAKAAsADAAMAAoACwALAAsADAAMAA0ADwAQABAA
EAAQABAAEAAOAA0ACwAJAAgABwACAAEA///9//3//f/9//7//v/+//7////+//3//P/8
//7//v/+////AQACAAIAAgADAAUABgAHAAUABAADAAIAAAAAAAAAAAD+//7//v/+////
////////AAABAAIAAwAFAAgAEAAZAB4AIwArADMANwA3ADcALgAhABoAFAAAAOz/3v/R
/7v/nf+B/2r/Yf9m/3X/iv+i/7v/0//j/+v/8f/1//j/9v/4//n/+//8/wAA////////
AAD/////AAAAAAIAAwAEAAQAAwACAAEAAAABAAMABAAFAAYABgAGAAYABAAEAAMAAwAG
AAYABgAGAAQABAAEAAQABAAEAAQABAAEAAQABQAFAAcABwAHAAcABgAGAAYABgAFAAUA
BQAFAAMAAwADAAMABAAFAAYABwAJAAkACQAKAAgACAAIAAcABgAFAAQAAwAFAAYABwAI
AAgACAAIAAcABQAFAAUABgAGAAYABgAGAAMAAwADAAMABAAFAAYABwAGAAYABQAFAAQA
BAADAAIABQAGAAcABgAFAAQAAwACAAQABQAFAAYABQAEAAEAAAD+//7//v/+/wAAAAAB
AAEA///+//7//v/8//z//P/9////AAAAAAAAAAAAAAAAAAADAAQABQAHAAYABQAEAAMA
BQAGAAYABgAEAAQAAwACAAIAAgACAAIABAAEAAUABQAFAAUABQAGAAgACAAIAAgACAAH
AAcABwAFAAUABQAEAAYABwAHAAcABQAFAAUABQADAAMAAwADAAQABQAGAAcABgAEAAMA
AgAAAAAAAAAAAAEAAwAEAAUAAgACAAMAAwADAAMAAwABAAAA///+//3//f/9//3//P/+
//7//v/+////AAABAAIAAQAAAP///v8AAAAAAAAAAAAA////////AQABAAIAAgD/////
AAAAAAAAAAAAAP///v/+///////+//3//P/7//z//v////7/+//6//n/+P/6//r/+v/6
//r/+v/6//r/+v/7//v/+//5//n/+f/4//n/+v/8//3/+//7//v/+//7//r/+v/7//3/
/f/8//z/+//7//v/+//5//n/+v/6//v//P/9//7//f/9//z//P/8//z//P/8//v/+v/5
//j/+f/6//z//f/9//7//v/+//7//v/+//7//v/+//z//P/8//z/+v/6//r/+v/7//z/
/f/+//7//v/+//7//v/+//7//v/9//z/+//6//r/+v/6//r//P/8//z//P/+//7//v/+
//7//v/+//7//P/8//v/+//+////AAAAAAIAAwADAAMABAAEAAUABwAGAAYABgAGAAYA
BgAEAAMAAQD///7//f/5//n/+P/3//b/9f/0//T/9f/2//f/+f/3//f/9//4//b/9v/2
//f/+f/6//r/+v/4//n/+f/5//r/+v/6//r/+v/6//r/+v/6//r/+v/6//n/+f/5//n/
+//7//v/+////wYACgARABgAIQApAC8ANQA3ADcAMAAlACIAGAAAAOj/2P/F/6f/hf9p
/1T/Uf9a/2v/gP+c/7f/zf/b/+X/7f/z//L/8P/w/+//7//y//T/9v/3//j/+v/5//n/
+v/6//r/+//8//z//f/+////AAD+//////////7//v/+//7/AAAAAP/////+//7//v/+
//z//P/8//z//v/+//7//v8AAAAAAQABAP///////////v/+//7//v//////////////
////////AQABAAEAAQD///////8AAAAAAAAAAP/////////////+//7//v/+/wAAAAAA
AP//////////AAD+//7//v/+//3//f/9//3//f/9//3//f8AAAAA//////7//v/9//z/
/v/+//7//P/+//7//v/+//7//f/7//r/+P/4//b/9v/3//j/+f/6//r/+v/7//v//P/8
//3//v/+//7//v////3//v/+//7//v/+//7//v8AAAAAAAABAAMAAwADAAMAAwAEAAQA
BAAEAAQAAwACAAQABAAEAAQABAAEAAUABQAFAAUABQAGAAMAAgABAAAAAQABAAIAAwAD
AAMAAwACAAIAAwADAAMAAwADAAMAAwADAAMAAwADAAUABQAFAAUABQAEAAQABAACAAIA
AgACAAIAAwADAAMAAAAAAAEAAQACAAMABAADAAMAAwADAAMAAwADAAMAAgACAAIAAgAC
AAAAAAAAAAAAAAAAAAAAAAACAAIAAgACAAAA////////AQABAAIAAgD/////AAAAAAIA
AgACAAEAAAAAAAEAAQABAAEAAQABAAAAAAD///z//v/+//7//v/+//7//v/+//7//v/+
//7///8BAAIAAwACAAEAAAD+//z//P/9//3//v///wAAAQD///7//v////3//f/8//z/
/f/9//3//f/7//v//P/8//7//v/+//7//f/9//z//P/+//7//v/+//z//P/8//z//P/8
//3//f/9//7//v/+//7//v/8//z//P/8//7//v/+//7//v/+//7//v/+//7//v/+//7/
/v/+//7//P/8//z//P/+//7//v/+//z//P/8//z/+v/6//r/+v/7//z//f/+//7//v/+
//7//v/+//7//v/8//z//P/8//z//P/8//z//v8AAAIABAAEAAQABAAEAAUABgAHAAgA
CAAIAAgACAAFAAQAAwACAAAA/v/8//r/+f/4//f/9v/0//T/9P/0//T/9P/0//T/9v/2
//b/9v/3//j/+f/6//r/+v/6//r/+v/6//r/+v/4//j/+P/4//r/+v/6//r/+v/6//r/
+v/4/w==
         </WaveFormData>
      </LeadData>
      <LeadData>
         <LeadByteCountTotal>10000</LeadByteCountTotal>
         <LeadTimeOffset>0</LeadTimeOffset>
         <LeadSampleCountTotal>5000</LeadSampleCountTotal>
         <LeadAmplitudeUnitsPerBit>4.88</LeadAmplitudeUnitsPerBit>
         <LeadAmplitudeUnits>��V</LeadAmplitudeUnits>
         <LeadHighLimit>2147483647</LeadHighLimit>
         <LeadLowLimit>268435456</LeadLowLimit>
         <LeadID>V2</LeadID>
         <LeadOffsetFirstSample>0</LeadOffsetFirstSample>
         <FirstSampleBaseline>0</FirstSampleBaseline>
         <LeadSampleSize>2</LeadSampleSize>
         <LeadOff>FALSE</LeadOff>
         <BaselineSway>FALSE</BaselineSway>
         <ExcessiveACNoise>FALSE</ExcessiveACNoise>
         <MuscleNoise>FALSE</MuscleNoise>
         <LeadDataCRC32>2672085823</LeadDataCRC32>
         <WaveFormData>
CAAIAAgACAAKAAoACgAKAAoACgAKAAoACgAKAAoACgAMAAwADAAMAAwADAAMAAwADgAO
AA4ADgAQABAAEAAQAA4ADgAOAA4ADAAMAAwADAAKAAoACgAKAAwADAAMAAwACgAKAAoA
CgAMAAwADAAMAA4ADgAOAA4ADQAMAAsACgANAA4ADwAQAA4ADgAOAA4ADAAMAAwADAAO
AA4ADgAOAAwADAAMAAwACgAKAAoACgAJAAgABwAGAAgACAAIAAgABgAGAAYABgAEAAQA
BAAEAAQABAAEAAQABAAEAAQABAAGAAYABgAGAAgACAAIAAgABwAGAAUABAAGAAYABgAG
AAUABAADAAIABQAGAAcACAAIAAgACAAIAAYABgAGAAYABwAIAAkACgAJAAgABwAGAAYA
BgAGAAYACAAIAAgACAAIAAgACAAIAAgACAAIAAgABQAEAAMAAgADAAQABQAGAAYABgAG
AAYABgAGAAYABgAEAAQABAAEAAQABAAEAAQABAAEAAQABAAGAAYABgAGAAQABAAEAAQA
BAAEAAQABAADAAIAAQAAAAIAAgACAAIABAAEAAQABAACAAIAAgACAAIAAgACAAIAAgAC
AAIAAgACAAIAAgACAAIAAgACAAIAAgACAAIAAgAEAAQABAAEAAMAAgABAAAAAgACAAIA
AgACAAIAAgACAAAAAAAAAAAAAgACAAIAAgAAAAAAAAAAAAIAAgACAAIAAgACAAIAAgAA
AAAAAAAAAAIAAgACAAIAAAAAAAAAAAAAAAAAAAAAAP7//v/+//7//v/+//7//v///wAA
AQACAAAAAQABAAEAAgACAAMAAwADAAMAAwADAAQABAAFAAUAAwADAAMABAACAAIABAAE
AAQABAAFAAUABgAGAAUAAgD///3//f/9//7///8AAAEA//8AAAAAAAD9//3//f/9//3/
/f/9//3/+v/5//j/9//5//n/+f/5//n/+f/5//n/+f/5//n/+f/3//f/9//3//n/+f/8
/wAACgAYAC4ASgBlAHIAewCAAH4AdABaADcAHAAQAP3/3v/A/7D/tP+7/73/xf/c//b/
BwAJAAsADgAMAAQA//8AAAEAAAAAAP7//f/7//r/+v/7//z//v/+//7//v/8//z//P/8
//7//v/+//7//v/+//7//v/+//7//////////////wAA/v/+//7//v8AAAAAAAAAAAAA
AAABAAEAAQABAAEAAQABAAEAAQACAAIAAgACAAIAAgACAAMAAwABAAEAAQACAAIAAgAC
AAIAAwADAAMAAwADAAQABAAEAAYABgAGAAcABQAFAAUABQAGAAYABgAHAAgACQAKAAsA
CwAKAAkACAAKAAsACwALAAkACQAJAAoADAAMAAwADQANAA0ADQAOAAwADAAMAAwADAAM
AAwACwALAAsACwALAAsACwAKAAoACAAIAAgACAAHAAcABwAHAAgACAAJAAkACAAIAAgA
CAAJAAkACQAJAAcABwAHAAcABwAIAAgACAAJAAkACQAJAAkACQAJAAkACQAHAAcABgAG
AAUABQAFAAUABQAFAAQABAAEAAQAAwACAAEAAQACAAIAAQABAAAAAgADAAMAAwABAAAA
AAAAAAAAAAAAAAAAAAD/////////////////////////////////////AAACAAEAAQAB
AP///////wAA/v/+//7//v8AAAAAAAAAAAIAAgACAAMAAQABAP/////+/////////wEA
AAAAAAEAAQABAAEAAQABAAEAAQABAAEAAQAAAAAAAAAAAAAAAAAAAAAAAAAAAAAAAAAA
AP///f/7//v//P///////v/+//3//P/5//j/+//7//v/+//5//n/+f/4//j/+P/4//j/
+v/6//r/+v/4//j/+P/4//r/+//7//v/+f/5//n/9//1//b/9v/2//j/9//3//j/+P/4
//j/+P/4//j/+P/4//j/+P/4//f/9//3//f/+P/4//j/9//3//f/9//3//b/+P/4//j/
+P/4//j/9v/2//b/9v/2//b/9v/2//b/9v/2//b/9v/2//b/9v/2//b/9v/2//T/9P/0
//T/9v/2//b/9v/2//b/9v/2//b/9v/2//b/9v/2//b/9v/2//b/9v/2//b/9v/2//b/
9v/2//b/9v/2//b/9v/2//f/9//3//j/+P/5//n/+f/5//n/+f/6//r/+//7//v/+f/5
//r/+v/8//7//v/+//z//f/9//z//f/9//v/+//3//f/9//3//f/9//3//f/+v/6//r/
+f/4//f/9v/1//f/9//3//b/9f/0//P/8//z//P/8//z//P/8//z//P/8//z//P/8//1
//X/9f/z//H/8P/y//b//v8MACIAPwBeAHMAgACCAHQAYgBJACIABAD1/+L/xv+s/6D/
p/+7/8n/0v/k//v/CQANAA4AEAAOAAkAAAD7//r//P/8//v/+//5//j/+P/4//j/+P/4
//j/+P/4//j/+P/4//j/+P/4//j/+P/4//j/+P/4//n/+f/3//f/9//4//r/+v/6//r/
+v/6//r/+v/8//z//f/9//v/+//7//v/+//7//v//P/+//7//v/+//z//P/9//3/////
////AAD+//7//v/+////////////AQACAAIAAgAAAAAAAAABAAMAAwADAAMAAgACAAIA
AwAFAAUABQAFAAQABAAEAAQABAAFAAUABQAHAAcABwAIAAgACAAIAAkABwAHAAcACAAI
AAgACAAIAAgACAAIAAcACQAJAAkACQAJAAkACAAIAAYABgAGAAYABwAHAAcABwAGAAYA
BwAHAAgACAAIAAgACQAJAAkACQAJAAkACQAJAAkACgAKAAoABwAHAAcABwAHAAcABwAH
AAcABQAFAAQAAgABAAEAAQADAAMAAwACAAAAAAAAAP///v/9//3//v/+//3//f/8//z/
/f/9//3////+//7//v/8//z//P/8//7//f/9//3//f/9//3//f/7//v/+//7//3//f/9
//7//P/7//v/+//9//3//f/+//z//P/8//z//P/8//z//P/8//z//P/9//3//f/7//v/
/v/////////9//z//P/9//3//f/9//3//f/9//3//f/9//3//P/8//z//P/8//z//P/8
//z//P/8//z//P/7//v/+f/5//r/+//7//r/+v/8//z/+v/6//v/+//7//v/+//7//v/
+v/8//z//P/8//z//P/8//z//P/8//z//P/6//v/+//7//v/+//7//n/+//8//z//P/8
//v/+//8//r/+v/6//r/+v/6//r/+v/8//z//P/7//n/+f/5//r/+v/6//n/+f/7//v/
+//6//r/+v/4//j/+P/4//n/+v/7//z/+//6//n/+P/6//r/+v/6//r/+v/6//r/+v/6
//r/+v/4//j/+P/4//r/+v/6//r/+P/4//j/+P/4//j/+P/4//j/+P/4//j/+P/4//n/
+f/5//r/+v/7//n/+f/5//n/+//8//z//f/9//3//f/9/wAAAAAAAAIABAAEAAQABQAF
AAQABAADAP7//f/7//v/+v/5//j/9//3//f/+P/4//j/9//3//f/+P/5//r/+//9//z/
+//6//n/+f/5//n/9//3//f/9//1//X/9f/1//X/9f/1//X/9//1//P/9P/2//j/AAAO
ACQAQQBiAHcAhgCKAHwAaABRACwADAD7/+b/yP+u/6D/qf+5/8X/0P/k//v/BwALAAwA
DgAOAAcAAAD7//z//P/8//3//f/7//r/+v/6//r/+v/6//r/+P/4//j/+P/4//j/+P/4
//r/+v/6//r/+v/6//v/+//7//v/+//8//r/+v/6//r//P/8//z//P/6//r/+//7//v/
+//7//v//f/9//3//v/8//z//P/8//z//P/9//3/////////AAD+//7//v/+/wEAAQAB
AAEA//8AAAAAAAACAAIAAgADAAMAAwADAAMAAgACAAIAAwAFAAUABQAFAAYABgAGAAYA
BgAHAAcABwAHAAcABwAIAAgACAAIAAkACQAJAAkACgAKAAoACgAKAAoACgAKAAkACwAL
AAsACwAJAAkACAAIAAgACAAIAAgABwAHAAcABwAIAAgACQAJAAgACAAIAAgABwAHAAcA
BwAJAAkACQAJAAcACAAIAAgABwAHAAcABwAHAAcABwAHAAUAAwADAAIABAADAAMAAwAB
AAEAAQAAAP7//v/+//3//v/9//3//v/+//3//f/8//z//f/9//3/+//6//r/+v/6//r/
+v/6//z/+//7//v/+v/5//j/9//5//n/+f/5//v/+//7//z/+//5//j/9//3//f/9//4
//j/+P/4//j/+v/6//r/+v/6//r/+v/7//v/+//5//n/+v/7//v/+//7//r/+v/7//v/
+//7//v/+v/5//j/9//3//f/9v/2//j/+P/4//j/9//2//X/9P/1//b/9//3//j/9//4
//r/+P/3//X/9P/1//b/9f/2//X/9f/1//X/9f/1//X/9P/0//T/9P/0//b/9v/2//b/
9v/2//b/9v/0//X/9f/1//X/9f/1//P/8//0//T/9P/2//X/9f/2//j/+P/4//j/9v/2
//b/9v/0//T/9P/z//P/8//z//T/8v/y//H/8f/y//P/9P/0//b/9v/2//b/9v/2//b/
9v/2//b/9P/0//T/9P/0//T/9P/0//T/9P/0//T/9P/0//T/9P/0//T/9P/0//L/8v/y
//L/9P/0//T/9P/0//T/9P/0//T/9P/0//T/9P/0//T/9P/0//T/9P/0//b/9v/2//b/
9f/0//P/8v/0//T/9P/0//T/9P/0//T/9P/0//T/9P/0//T/9P/0//T/9P/1//X/9//4
//j/+f/3//f/9//3//f/+P/4//n/+v/7//z//f/9//z/+//8//r/+v/6//v//P/8//3/
/f/6//n/9//3//b/9f/0//P/9P/1//f/+P/4//f/9//3//X/9f/1//X/8//y//H/8P/x
//H/8f/x//P/8//z//P/8//z//P/8//1//X/9f/1//H/7//v//L/+P/8/wYAFAAqAEkA
ZABxAHwAgAB4AGQARQAgAAoA+//k/8j/sP+o/7P/vf+//8z/4v/1////AwAIAAwACAAB
AP7//f/+//z//P/7//v/9//2//b/9v/3//j/+f/6//r/+v/6//r//P/8//z//P/5//j/
9//2//j/+P/5//n/+//7//v//P/6//r/+v/6//r/+v/6//r/+//8//7////8//v/+v/5
//v/+//7//z//P/8//z//P/8//z//f/9//3//f/9//7/AAAAAAAAAAD//////////wEA
AgACAAIABAAEAAQABQADAAMAAwADAAYABgAGAAcACQAJAAkACQAIAAgACAAIAAoACwAL
AAsACQAJAAkACgAKAAoACgALAAwADQAOABAADwAOAA0ADAAMAAwADAALAAwADQAOAA8A
DQANAAwADAAKAAoACgAKAA0ADQANAA0ACwAKAAoACQAKAAoACgAKAAsACwALAAsACwAL
AAsACwALAAwADAAMAAkACQAJAAkACgALAAwADQAPAA0ADQAMAAwACwALAAsACQAJAAkA
CAAKAAoACgAJAAgABwAHAAgACAAHAAcABgAEAAUABQAFAAUABAAEAAQABgAGAAYABgAE
AAMAAwADAAQABQAGAAcABQAFAAUABQAHAAcABwAIAAcABQAEAAMABAAFAAYACAAIAAgA
CAAIAAYABgAGAAYACAAIAAgACQALAAsACQAJAAoACwALAAsADQAMAAwADQALAAsACwAL
AAkACQAJAAkACgALAAsADAALAAoACQAIAAoACgAKAAoACgAKAAoACQAJAAcABwAIAAsA
CwAKAAoACQAIAAUABAAFAAUABQAFAAcABwAHAAYACAAIAAgACAAHAAYABQAEAAQABAAE
AAQABAAFAAUABQAHAAcABwAFAAMABAAEAAQABgAFAAUABgAEAAQABAAEAAQABAAEAAQA
BAAEAAQAAwADAAMAAwAEAAYABgAFAAUAAwADAAMAAgAEAAQAAgACAAIAAgACAAIAAgAC
AAQABAAEAAQABAAEAAQABAACAAIAAgACAAQABAAEAAQAAgACAAIAAgABAAEAAQACAAIA
AwADAAMABQAFAAUABgAGAAcABwAHAAcABwAIAAgACgAMAAwADAAOAA8ADwAOAAsACQAF
AAMAAwADAAMAAwABAAEAAQABAAAAAAAAAP//AAABAAIAAwAFAAUABQAEAAMAAgABAAEA
AAD///7//f/9//3//f/9//v/+//7//v//f/9//3/+//7//7/BAAMABoAMABOAGkAeACB
AIYAhgB+AGQAQQAqABwACwDs/8r/tv+2/7//v//F/9z/8v8BAAcACQAOAA4ACgAFAAQA
AwACAAAAAAABAAEAAQAAAAAAAAD+//7//v/+/wAAAAAAAAAAAAAAAAAAAAAAAAAAAAAA
AAIAAgADAAMAAQABAAEAAgACAAIAAgACAAIAAgACAAIAAgACAAMAAwADAAMAAwADAAMA
AwADAAQABgAGAAYABgAEAAQABQAFAAMAAwADAAQABQAGAAcACAAHAAcABwAHAAcACAAI
AAgACAAIAAgACQAJAAkACQAJAAoACgAKAAsACQAJAAkACQAMAAwADAAMAAwADQANAA0A
DwAPAA8AEAAQABAAEAARAA8ADwAPABAAEAAQABAAEAAQABAAEAAPAA0ADQANAA0ADwAP
AA4ADgAMAAwADAAMAAsACwALAAsADAAMAA0ADQAMAAwADAAMAA0ADQANAA0ACwALAAsA
CwALAAwADAAMAAsACwALAAsACwALAAsACwANAAsACwAKAAgABwAHAAcACQAJAAkACAAI
AAgACAAHAAYABQAFAAYABgAFAAUABAAEAAUABQAFAAUABAAEAAQAAgACAAIAAgAAAP//
/////wAAAQACAAMAAwADAAMAAwADAAMAAwAEAAQAAwADAAMAAwADAAMABAAEAAQABAAE
AAQABAAEAAQAAgACAAIAAwAFAAUAAwADAAQABQAFAAUABQAEAAQABQADAAMAAwADAAMA
AwADAAMAAwADAAIAAgACAAIAAgACAAQABAAEAAQAAgACAAIAAQADAAEAAQACAAEAAQAA
AAAAAgACAAAAAAABAAEAAQABAP////////7/AAAAAAAAAAAAAAAAAAAAAP7//v/+//7/
/v/////////////////9////AAAAAAAAAAD/////AAD+//7//v/+//7//v/+//7//P/8
//z/+//9//3//f/+//7//v/9//3//f/9//3//P/+//7//P/8//z//P/8//z//P/8//7/
/v/+//7//v/+//7//v/+//7//v/+//z//P/8//z//v/+//7//v/+//7//v/+//7//v/+
//7//P/8//z//P/8//z//P/8//z//P/8//z//P/8//z//P/+//7//v/+//z//P/8//z/
/P/8//z//P/8//z//P/8//z//P/8//z//P/8//z//P/8//z//P/8//z//P/8//z//P/8
//3//f/+/wAAAQADAAIAAQAAAP//AQACAAIAAwABAAEAAQABAAIAAgACAAQABgAGAAYA
BwAFAAQABAADAAIAAQD/////////////////////AAAAAAAA/////////f/9//3//f//
//7//f/8//n/+f/5//n/+f/5//n/+f/7//v/+//7//n/+f/5//n/+//7//n/+P/8/wIA
CgAaADIAUQBuAIMAjACGAHYAaABLAB4AAgD1/+D/wP+o/6D/rf/D/8//2P/s/wUAEwAX
ABgAGgAWAA0ABgABAAAAAgACAAMAAQABAAAAAAAAAAAAAAAAAAAAAAAAAAAAAAAAAAAA
AAAAAAAAAAAAAAAAAAAAAAEAAQABAAEAAQACAAIAAgACAAIAAgACAAIAAgACAAIAAwAD
AAUABQAFAAUAAwADAAMABAAEAAQABAAEAAQABAAFAAUABwAHAAcACAAIAAgACAAIAAcA
BwAHAAcACQAKAAoACgAIAAgACAAJAAkACQAJAAkACgAKAAoACwAJAAkACQAJAAwADAAM
AAwACgALAAsACwALAAsACwAMAAwADAAMAA0ACwALAAsADAAOAA4ADgAOAA4ADgAOAA0A
DQANAA0ADQANAA0ADAAMAAoACgAKAAoACwALAAsACwAKAAoACwALAAoACgAKAAoACwAL
AAsACwAJAAkACQAJAAsADAAMAAwACwALAAsACwAJAAkACQAJAAkABwAHAAYABgAFAAUA
BQAFAAUABQAEAAQABAAEAAMAAAD/////AAACAAEAAQAAAAAAAQABAAEAAQAAAAAAAAAA
AAAAAAAAAAAA///////////////////9//3//f/9//3//f/9//7//v/9//3//f/9//3/
/f/+//7//v/+//7//P/8//z//P/+//7//v/////////9//3//P/9//3//f////7//v//
//3//f/9//3////////////9//3//P/8//7//v/+//7//P/8//z//P/8//z//P/7//3/
+//7//z/+//7//r/+v/8//z/+v/6//v/+//7//v/+f/5//n/+P/4//j/+P/4//j/+P/4
//j/+P/4//j/+P/4//n/+f/5//n/+f/5//f/9//4//j/+P/4//f/9//4//j/+P/4//j/
+P/4//j/+P/2//b/9v/1//b/9//4//r/+f/4//b/9f/3//f/9//2//r/+P/2//b/9v/2
//j/+P/4//j/+P/4//j/+P/2//b/9v/2//j/+P/4//j/9v/2//b/9v/4//j/+P/4//b/
9v/2//b/9v/2//b/9v/2//b/9v/2//b/9v/2//b/9v/2//b/9v/2//b/9v/2//b/9v/2
//b/+P/4//j/+P/4//n/+f/5//r/+v/7//v/+//7//v/+//8//z//f/9/////////wAA
/v/+/wAAAAAAAAAAAQABAAAAAAD///z/+f/3//f/9//5//n/+f/5//f/+P/4//j/+f/5
//n/+f/3//f/9//3//b/9f/0//P/8//z//P/8//z//P/8//z//X/9f/1//X/8//z//P/
8//1//X/8v/0//r/AgAOACYAQwBgAHMAhACIAHgAZABLACQABADx/9r/uv+e/5T/of+1
/8P/zP/g//f/BQALAAwAEAAOAAcAAAD9//7//v/+///////9//z//P/8//z//P/8//z/
+v/6//r/+v/8//z//P/8//r/+v/6//r//P/8//3//f/7//v/+//8//z//P/8//z/+v/6
//r/+v/6//r/+//7//v/+//7//v/+//7//v//P/8//z//P/8//z//P/9//3//f/9//3/
/v/+//7//v/+//////////////8AAAAAAAACAAIAAgADAAEAAQABAAEAAgACAAIAAwAF
AAUABQAFAAYABgAGAAYABgAHAAcABwAHAAcABwAIAAgACAAIAAkACwALAAsADAALAAoA
CQAIAAkACgALAAsACQAJAAkACQALAAsACgAKAAgACAAIAAgACQAJAAkACQAIAAgACQAJ
AAYABgAGAAYACQAJAAkACQAJAAkACQAJAAcACAAIAAgACQAJAAkACQAHAAcABwAHAAkA
BwAHAAYABAADAAMAAwABAAEAAQAAAAEAAgADAAMAAgABAAEAAgAAAP/////+/wAAAQAB
AAEA///+//7//v/+//7//v/+//z/+//7//v//f/9//3//f/9//3//f/9//3//f/9//7/
/v/9//3//f/9//3//f/+//7//v/+//7//v/+//7//v/+//7//v////3//f/7//v//v//
//////////7//v///////////////////////////////v/+//z//P/8//z//v/+//7/
/v/8//z//P/7//v/+f/5//r//f/9//z//P/8//z/+v/6//n/+f/5//n/+f/5//n/+P/4
//j/+P/4//r/+v/6//r/+v/6//r/+v/6//v/+//7//v/+//7//n/+f/6//r/+v/4//f/
9//4//j/+P/4//j/+v/6//r/+v/6//r/+v/5//f/9//3//j/+v/6//n/+f/3//f/9//2
//j/9v/3//j/+f/6//r/+v/6//r/+v/6//r/+v/4//j/+P/4//j/+P/4//j/+P/4//j/
+P/4//j/+P/4//j/+P/4//j/+P/4//j/+P/4//j/+P/4//j/+P/4//j/+P/4//j/+P/6
//r/+v/6//j/+P/4//j/+P/4//j/+P/6//v//P/+//z//f/9//3//f/9//3//v/+////
/////wEAAQACAAIAAAACAAIAAgAAAAEAAQAAAAIAAQD+//3/+//7//v/+//9//3//f/9
//7//v/+//3//P/7//r/+f/6//v//P/8//r/+P/2//X/9//3//f/9//5//n/+f/5//n/
+f/5//n/9//3//f/9f/z//b//P8AAAoAJABGAGMAdACBAIoAhgB0AFgAMwAYAAYA8//Y
/7z/rv+0/8H/w//J/97/+P8DAAcADQASABAACAADAAIAAwAGAAQABAADAAMA///+//7/
/v///wAAAQACAAIAAgACAAIAAAAAAAAAAAABAAIAAwAEAAIAAgADAAMAAwADAAMABAAE
AAQABAAEAAIAAgACAAIAAgACAAMAAwAFAAUABQAFAAUABQAFAAYABgAGAAYABgAGAAYA
BwAHAAkACQAJAAoACAAIAAgACAALAAsACwALAAkACgAKAAoACgAKAAoACwAMAA0ADgAP
AA4ADgAOAA8ADgANAAwACwAOAA4ADgAOAAwADQANAA0ACwALAAsADAAMAAwADAANAA0A
DQANAA4ADAAMAAwADAAMAAwADAALAAsACwALAAsADQANAAwADAAIAAgACAAIAAoACwAM
AA0ACgAKAAsACwAKAAoACgAKAAkACQAJAAkACgALAAwADQANAA4ADgAOAAsACwALAAsA
CwALAAsACwAOAA0ADgAOAA4ADQANAA0ACwALAAsACgAKAAoACgAJAAoACQAJAAoACgAJ
AAkACAAGAAcABwAHAAcABgAGAAYACAAIAAgACAAKAAkACQAJAAcABwAHAAcABwAHAAcA
BwAJAAkACQAKAAoACQAJAAkACwALAAsADAAKAAoACgAKAAoACgAKAAoADAAMAAwADQAN
AA0ACwALAA4ADwAPAA8ADQAMAAwADQALAAsACwALAAwADQAOAA8AEQARABAAEAANAAwA
CwAKAAoACgAKAAoADAAMAAwACwANAAsACwAMAA0ADQAMAAwACgAKAAgACAAJAAkACQAJ
AAsACwALAAoACAAIAAgACAAIAAgACAAIAAoACgAKAAoACQAJAAgABwAJAAkACQAHAAkA
CgAKAAoACgAJAAkACgAIAAgACAAIAAYABgAGAAYABwAIAAkACQALAAsACwAMAAsACgAI
AAcACQAJAAkACAAIAAYACAAIAAgACAAKAAoACgAKAAgACAAIAAgABgAGAAYABgAHAAgA
CQAKAAgACAAIAAgACgAKAAoACgAIAAgACAAIAAgACAAIAAgACAAIAAgACAAHAAYABQAE
AAUABgAHAAgACAAIAAgACAAJAAkACQAKAAoACwALAAsADQANAA0ADgANAA0ADAALAAkA
CQAKAAoACwAOAA8AEAAOAA8ADwAOAA4ADQAKAAkACQAJAAkACQALAAsACwALAAsACgAJ
AAcABwAHAAcABwAFAAUABQAEAAUABAADAAMAAwADAAMAAwABAAEAAQABAAIAAwAEAAUA
BQAFAAUAAwADAAYADAAUACQAOgBYAHEAfgCHAIwAiAB+AGQAQQAoABwABwDo/8z/vv/A
/8n/y//T/+j//v8NABMAFwAcABYAEgARAA4ACwAKAAoACgALAAsACwAKAAoACgAKAAoA
CgAKAAgACAAIAAgACgAKAAoACgAKAAoACgAKAAoACgALAAsACQAJAAkACgAKAAoACgAK
AAwADAAMAAwACgAKAAsACwANAA0ADQANAAsACwALAAwADgAOAA4ADgAOAA4ADwAPAA0A
DQANAA4ADgAOAA4ADgAPAA8ADwAPAA0ADgAOAA4AEAAQABAAEQARABEAEQARABIAEgAS
ABMAEwATABMAEwASABIAEgASABIAEwATABMAEwATABMAFAAUABQAFAAVABUAFQAVABYA
GAAYABgAGAAWABYAFgAVABUAFQAVABUAFQAVABQAFAAQABAAEAAQAA8ADwAPAA8ADwAQ
ABIAEwAQABAAEAAQABEAEQARABEAEQARABEAEQAPABAAEAAQABAAEQASABMAEQARABEA
EQARAA8ADwAOAA4ADQANAA0ADwAPAA8ADgAMAAwADAALAAoACQAJAAoACgAJAAkACAAI
AAkACQAJAAkACAAIAAgACAAIAAgACAAIAAcABwAHAAkACQAJAAkABwAHAAcABwAHAAcA
BwAIAAoACQAJAAkACAAHAAYABgAHAAgACQAKAAoACgAKAAoACAAIAAgACQALAAsACQAJ
AAgACQAJAAkACwAKAAoACwAJAAkACQAJAAsACwALAAsACwALAAoACgAKAAoACgAKAAwA
DAAMAAwACwAKAAkABwAIAAcACAAKAAkACQAIAAgACgAKAAgACAAHAAcABwAHAAcABwAH
AAYACAAIAAgACAAGAAYABgAGAAQABAAEAAQABQAHAAgACQAHAAcABwAFAAUABgAGAAYA
BgAFAAUABgAEAAQABAAEAAYABgAGAAYABgAGAAYABQAFAAUABQAGAAYABgAFAAUABwAH
AAcABgAGAAgABgAGAAYABgAGAAYABgAGAAYABgAGAAYABgAGAAYABgAIAAgACAAIAAYA
BgAGAAYABgAGAAYABgAGAAYABgAGAAgACAAIAAgACAAIAAgACAAIAAgACAAIAAgACAAI
AAgACAAIAAgACAAIAAgACAAIAAgACAAIAAgACQAKAAsADAAMAAwADAAMAA4ADgAOAA4A
DAAMAAwADAAOAA4ADgAOAA8AEAARABIAEAAQABAAEAAPAA4ADQAMAAoACgAKAAoADAAM
AAwADAAMAAwADAAMAAoACgAKAAoACAAIAAgACAAHAAYABQAEAAYABgAGAAYABgAGAAYA
BgAGAA==
         </WaveFormData>
      </LeadData>
      <LeadData>
         <LeadByteCountTotal>10000</LeadByteCountTotal>
         <LeadTimeOffset>0</LeadTimeOffset>
         <LeadSampleCountTotal>5000</LeadSampleCountTotal>
         <LeadAmplitudeUnitsPerBit>4.88</LeadAmplitudeUnitsPerBit>
         <LeadAmplitudeUnits>��V</LeadAmplitudeUnits>
         <LeadHighLimit>2147483647</LeadHighLimit>
         <LeadLowLimit>268435456</LeadLowLimit>
         <LeadID>V3</LeadID>
         <LeadOffsetFirstSample>0</LeadOffsetFirstSample>
         <FirstSampleBaseline>0</FirstSampleBaseline>
         <LeadSampleSize>2</LeadSampleSize>
         <LeadOff>FALSE</LeadOff>
         <BaselineSway>FALSE</BaselineSway>
         <ExcessiveACNoise>FALSE</ExcessiveACNoise>
         <MuscleNoise>FALSE</MuscleNoise>
         <LeadDataCRC32>1058955286</LeadDataCRC32>
         <WaveFormData>
/P/8//z//P/9//7///8AAP7//v/+//7/AAAAAAAAAAAAAAAAAAAAAAAAAAAAAAAAAQAC
AAMABAADAAIAAQAAAAAAAAAAAAAA///+//3//P/6//r/+v/6//z//P/8//z//P/8//z/
/P/+//7//v/+//7//v/+//7//P/8//z//P///wAAAQACAAAAAAAAAAAAAQACAAMABAAE
AAQABAAEAAQABAAEAAQABAAEAAQABAADAAIAAQAAAAEAAgADAAQAAgACAAIAAgAAAAAA
AAAAAAIAAgACAAIAAQAAAP///v8BAAIAAwAEAAQABAAEAAQAAwACAAEAAAAAAAAAAAAA
AP7//v/+//7/AQACAAMABAACAAIAAgACAAIAAgACAAIABAAEAAQABAACAAIAAgACAAIA
AgACAAIABAAEAAQABAAEAAQABAAEAAYABgAGAAYAAwACAAEAAAABAAIAAwAEAAIAAgAC
AAIAAgACAAIAAgAEAAQABAAEAAIAAgACAAIAAgACAAIAAgAEAAQABAAEAAIAAgACAAIA
AgACAAIAAgABAAAA///+/wAAAAAAAAAAAgACAAIAAgAAAAAAAAAAAAIAAgACAAIAAAAA
AAAAAAACAAIAAgACAAAAAAAAAAAAAAAAAAAAAAACAAIAAgACAAAAAAAAAAAAAgACAAIA
AgACAAIAAgACAAAAAAAAAAAAAgACAAIAAgAAAAAAAAAAAAAAAAAAAAAAAAAAAAAAAAAA
AAAAAAAAAAIAAgACAAIAAAAAAAAAAAAAAAAAAAAAAP7//v/+//7//v/+//7//v8AAAAA
AAAAAP7///8AAAAAAwAEAAQABAAEAAQABAAEAAIABAAFAAUABwAGAAYABwAGAAYABwAG
AAgACQAJAAkACAAHAAYABAABAAAA/v/+////AAACAAMAAgABAAAA///+//z//P/8//3/
/f/9//3//P/6//j/+P/4//j/+f/5//j/+P/4//j/+v/6//r/+v/4//j/+P/4//j/+P/6
//r//P8CAA8AJwA7AEkAUwBeAGUAZwBZAEIANwA5ADQAJQAaAB0ALAA4ADYANQBBAE4A
SgA8AC0AJwAgABAABQADAAQAAgAAAP///f/6//r/+f/6//r/+v/6//r/+v/6//j/+P/4
//v/+//7//v/+P/4//j/+P/4//j/+f/5//n/+f/5//n/+f/5//n/+f/7//v/+//8//r/
+v/6//r//P/8//3//f/5//v/+//7//v//P/8//z//v/9//3//f/8//z/+//6//3//f/8
//z//f/9//3//f/9//3//f/9//3//f/9//3//P/8//z//P/+//7//f/9//////8AAAAA
/v/+//7///8BAAEAAQABAAAA///+//7///8AAAEAAgACAAMAAwADAP//AQABAP//AQAB
AAEAAAD+//////////7//v/8//z/+//7//v/+//5//n/+f/4//n/+v/8//3/+v/6//v/
+//7//v/+//8//z//P/9//3//f/+//7//v8AAAEAAQABAAEAAQACAAIAAQABAAAA////
/wAAAAAAAAAAAAAAAP//AQABAAEAAQD//wAAAAD//wAAAAAAAAAA/v/+//7//v/+//7/
/v/+/wAA/////wAA/v/9//3//v8AAP////////////////3//////wAAAAAAAAAAAAAA
AP3//P/8//z//v/+//7////9//3//v/+/////////wAAAAAAAP/////8//z//f/9////
/////////////////////////v/+//7///////7//P/8//z//f////7//v/+//3//f/9
//3/+//7//v/+//9//3//f/9//v/+v/4//f/+f/6//r/+v/6//n/+f/5//f/9//3//f/
+v/6//r/+f/3//f/9//3//n/+f/5//n/+f/5//j/+P/3//f/9v/1//X/9v/3//j/9v/2
//b/9v/2//b/9v/3//f/9v/2//b/9//2//b/9//1//X/9f/2//b/9P/0//T/9//4//j/
+P/4//j/9v/2//b/9v/2//b/9v/2//b/9v/2//b/9v/2//b/9v/4//j/+P/4//f/9v/1
//T/9v/2//b/9v/2//b/9v/2//b/9v/2//b/9v/2//b/9v/0//T/9P/0//b/9v/2//b/
9P/0//T/9P/2//b/9v/2//f/+P/4//n/+v/6//r/+v/6//r/+v/6//z//f/9//3//P/8
//3//f/+/wAAAAAAAAEAAQABAAAAAQAAAP7//f/6//j/+P/4//b/9//3//f/+P/5//r/
+v/3//b/9f/1//f/9//3//b/9P/y//L/8v/y//P/8//y//L/8v/y//L/8v/y//L/8v/0
//T/9P/0//L/8v/y//D/8P/3/wUAGwAzAEUAVABbAFkAVwBMADMAIwAiAB8AFAAJAAoA
IAA2AEEAPwBGAFAATgA9AC0AJAAeABMABQD8//z//v/9//v/+v/3//X/9f/0//T/9P/0
//T/9P/y//L/8v/x//H/8f/x//L/8v/y//L/8P/w//H/8f/x//H/8f/x//P/8//z//P/
8f/x//H/8v/z//T/9f/2//X/9P/0//P/8//1//X/9f/1//b/9v/2//T/8//z//P/9f/2
//b/9v/1//X/9P/0//f/9//3//f/9//3//f/9//1//X/9f/1//j/+P/4//j/+P/4//f/
9//5//n/+v/6//r/+v/6//v/+f/5//n/+f/7//v/+//8//z//P/8//z//P/9//3//f/7
//3//f/7//v/+//7//r/+v/7//v/+//6//r/+P/4//f/9//3//f/9//3//f/9v/0//T/
9f/1//X/9v/4//n/9//3//f/+P/4//j/+f/5//n/+v/6//r/+v/7//v/+//7//v//P/8
//v/+//6//n/+//8//z//P/8//z//P/7//v/+//7//v/+//8//z/+//6//r/+v/6//r/
+v/6//r/+v/6//r/+v/6//n/+f/6//r/+f/5//r/+v/5//n/+f/5//n/+f/3//n/+f/6
//r/+P/4//j/+P/5//j/+P/4//b/9v/2//f/9//3//j/+P/5//n/+f/6//j/+P/3//f/
9//4//r/+//6//n/+P/3//n/+f/5//n/+f/5//j/+P/4//n/+f/4//r/+v/6//v/+f/4
//j/+P/3//f/9//3//f/9//3//f/9//3//f/9//6//r/+f/5//f/+P/4//j/+v/5//n/
+f/7//v/+//7//v/+v/5//f/+f/5//n/+f/5//n/+f/5//n/+f/4//j/+P/5//n/+f/4
//j/+P/4//j/+P/4//j/+P/4//j/+f/5//j/+P/4//n/+P/4//n/9//3//f/+P/5//j/
+f/6//n/+P/2//b/9v/2//f/+P/5//r/+f/4//f/9v/4//j/+P/4//j/+P/4//j/+P/4
//j/+P/4//j/+P/4//b/9v/2//b/9v/2//b/9v/4//j/+P/4//b/9v/2//b/9v/2//f/
+P/2//f/+P/4//r/+v/6//r/+v/6//z//f/9//3//P/8//////8AAAIAAgACAAMAAwAD
AAIAAQAAAP7//f/8//r/+P/4//j/+f/3//f/9//3//f/9v/0//T/9//5//r/+//7//r/
+P/2//b/9v/2//f/9//2//b/9v/0//T/9P/0//T/9P/0//T/9v/0//L/8v/0//D/8P/5
/wUAGwAzAEkAVgBfAF0AWQBQADsAKQAmACEAFAAJAAwAIAA0ADkAOwBEAEoARAA1ACcA
IAAYAA0AAQD8//7//v/7//v/+v/5//f/9//2//b/9v/2//b/9P/y//L/8v/1//X/9f/1
//b/9v/2//b/9f/0//T/8//1//X/9f/1//P/8//z//P/9f/1//X/9v/2//b/9v/2//T/
9P/1//X/9P/3//j/+f/3//j/+P/4//j/9//3//f/+f/6//r/+v/5//n/+P/4//v/+//7
//v/+f/5//n/+f/5//n/+f/5//z//P/8//z//P/8//v/+//7//v//P/8//z//P/8//3/
/f/9//3//f////////8AAP7//v/+//7//v/////////9///////9//3//f/9//z//P/9
//3//f/8//z/+v/6//n/+f/5//n/+f/5//n/+P/6//r/+//7//j/+P/5//n/+f/5//n/
+v/8//z//f/9//v//P/8//z//P/9//3//f//////AAAAAAAA///9//v//f/+//7//v/+
//7//v/9//v/+//7//v//f/+//7//f/8//z//P/8//z//P/8//z/+v/6//r/+v/6//n/
+f/6//z/+//7//z/+//5//j/9//4//n/+v/5//v/+//8//z/+//6//n/+P/5//j/+P/4
//j/+P/4//n/+//7//z//P/6//n/+P/4//j/+P/3//f/+P/4//n/+f/3//f/9//3//f/
9//3//f/9//3//b/9v/2//f/9//2//j/+P/4//n/+P/2//X/9P/2//f/+P/5//n/+f/5
//n/+P/3//b/9f/4//j/9//3//X/9v/2//b/9v/1//X/9f/1//X/9f/1//b/9v/2//X/
9//3//f/9//1//X/9f/1//X/9f/0//T/8v/z//P/8//z//T/9f/2//b/9v/2//b/9v/2
//b/9//1//T/9P/0//P/8v/y//P/8f/x//H/8v/1//T/9f/2//X/9v/2//b/9v/2//T/
9P/0//T/9P/0//T/9P/0//T/9P/0//T/9P/0//T/9P/0//T/9P/0//T/9P/0//T/9P/0
//T/9v/2//b/9v/2//b/9v/2//b/9v/2//b/9v/2//b/9v/1//T/8//y//P/9P/1//b/
9f/0//P/8v/0//T/9P/0//b/9v/2//b/9P/0//T/9P/2//b/9v/2//b/9v/3//j/+P/5
//r/+v/4//j/+P/4//r/+v/8//3///////7//v/9//3//v8AAP7//v//////AAAAAAAA
AAD8//v/+v/4//b/9v/2//f/+P/5//r/+//7//r/+P/4//b/9//3//f/9f/0//L/8P/x
//L/8//1//X/9P/0//T/9P/0//T/9P/2//b/9v/2//L/8P/y//b/9v/2//b//f8NACEA
NQBFAFAAWQBdAFkASAAzACkAKAAhABYADwAYAC4AOAA1ADUAPAA8ADIAJQAdABwAFAAH
AAEAAAAAAPz/+//7//j/9//1//X/9P/2//b/9v/2//j/9v/2//b/9//3//f/9//1//T/
8//y//T/9P/1//X/9//3//f/9//1//X/9f/1//X/9f/1//b/+P/4//j/+P/2//b/9//3
//f/+f/5//n/+f/6//r/+v/6//n/+f/5//f/+P/4//j/+//7//r/+v/5//n/+f/5//v/
+//7//v//f/9//3//f/9//z/+//6//7//v/9//3//////wAAAAAAAAAAAAABAAMAAwAD
AAMAAQABAAEAAgACAAIAAgACAAQABQAFAAUAAQADAAMAAQABAAEAAQAAAAIAAwADAAMA
AAAAAP7//v/9//3//f/9//////////7//P/8//3//f/+//7//////////////wAAAAAA
AAEAAQABAAIAAgACAAAAAQABAAEAAgADAAUABgAJAAkACAAHAAcACAAIAAgABgAGAAYA
BQAHAAcABwAHAAUABgAGAAUABgAGAAYABgAEAAQABAAEAAYABgAGAAYABgAFAAUABgAE
AAMAAwAEAAYABQAFAAUABQAFAAUAAwAFAAUABgAGAAQABAAEAAQABAAEAAUABgAGAAYA
BgAHAAUABQAGAAYABwAHAAcACAAIAAgABwAHAAgACAAJAAkACwALAAsACwAJAAkACQAJ
AAkACQAIAAgACAAJAAkACAAIAAgACAAJAAkACAAIAAgACQAJAAkACQAHAAcABwAHAAkA
CQAJAAkACQAIAAYABQAHAAgACAAIAAgABwAHAAcABwAHAAcABwAGAAYABgAFAAUABQAF
AAUABwAHAAcABwAJAAkACAAIAAcABwAGAAUABQAGAAcACAAGAAYABgAGAAYABgAGAAcA
BwAGAAYABgAHAAYABgAHAAcABwAHAAgACAAGAAYABgAFAAYABAAEAAQABAAGAAYABgAG
AAYABgAGAAYABgAGAAYABgAEAAQABAAEAAYABgAGAAYABAAEAAQABAADAAQABAAFAAYA
BgAGAAYACAAIAAgACAAKAAsACwALAAoACgALAAsADAAOAA4ADgARABEAEQAQAA4ADAAJ
AAcACAAGAAYABgAFAAUABAADAAMAAwADAAIAAwAEAAUABwAHAAcABwAGAAYABAAEAAQA
AwADAAIAAAAAAAAAAAAAAAAAAAAAAAAAAAAAAAAAAAAAAAAAAAACAAoAGQAvAEcAVwBj
AGwAdQB3AGkAUgBFAEcARAA1ACYAJwA2AEAAPgA9AEUAUABMAD4AMQAtACgAGAANAAkA
CgAGAAYABQAFAAYABQADAAMAAgAAAAAAAAAAAAIAAAAAAAAA///////////+//7//v/+
//7//v///////f/9//3//f///////////////////wAAAAAAAAAAAAAAAAAAAQABAP//
AQABAAEAAQACAAIAAgAAAP//////////AAAAAAAAAwADAAIAAgABAAEAAQABAAEAAQAB
AAEAAQABAAEAAQAEAAQABAAEAAYABgAFAAUAAwADAAQABAAGAAYABgAHAAUABQAFAAUA
BwAHAAcACAAIAAgACAAIAAYABwAHAAcABwAJAAkABwAHAAcABwAGAAQABQAFAAUABAAE
AAIAAgABAAEAAQABAAEAAQABAAAAAAAAAAEAAQACAAIAAwADAAEAAQABAAIAAgACAAMA
AwAFAAYABgAGAAQABQAFAAUABQAFAAYABgAHAAcABgAFAAUABgAGAAYACAAIAAgABwAH
AAcABwAHAAUABgAGAAUABgAGAAYABgAEAAQABAAEAAYABgAGAAYABQADAAIAAgAAAP//
//8AAAMAAwAEAAUAAwADAAMAAQADAAMABAAEAAIAAgACAAIAAwACAAIAAgAEAAQABAAF
AAQAAwADAAIAAQABAAEAAgACAAIAAQABAAIAAgADAAMABQAFAAUABQADAAMAAwADAAMA
AwACAAIAAgADAAMAAgAAAAAAAAABAAMAAgACAAIAAQABAAEAAQABAAEAAQABAP//////
////AAAAAP///////wAAAAAAAAAA////////AQABAAEAAQAAAAAAAAD/////////////
/////////////////v/+//7//////////v/+//7//v/+//7//v/+//7//v/+/////f/8
//z//P/8//z//f///////////wAAAAD+//7//v///wAA/v/+//7//v/8//z//P/8//3/
/v///wAA/v/+//7//v/+//7//v/+//z//P/8//z//v/+//7//v/+//7//v/+//7//v/+
//7//v/+//7//v/8//z//P/8//7//v/+//7//v/+//7//v/+//7//v/+//7//v/+//7/
/v/+//7//v/8//z//P/8//z//P/8//z//P/8//z//P/+//7//v/+//7//v/+//7//P/8
//3//v///wEAAwAEAAMAAgABAAAAAgACAAQABQADAAMAAgACAAUABQAGAAgACAAIAAkA
CQAHAAYABQAEAAMAAwADAAIAAQAAAP////8BAAEAAQABAAEAAAD+//7//P/9//3//f/+
//7//f/8//v/+v/5//n/+f/4//j/+P/6//r/+v/6//j/+P/4//j/+v/8//r/+v/6//j/
+v8BABMAKwBBAFMAYABlAGEAXwBQADEAIwAkAB8AEAAHABAAKgBAAEUAQwBKAFYAVABB
ADMALgAmABUABwAAAAAAAgABAAEAAAD///3//f/8//v/+v/5//j/+v/4//j/+P/3//f/
9//3//j/+P/4//j/+P/4//n/+f/3//f/9//3//n/+f/5//n/9//3//f/+P/6//r/+v/6
//z//P/9//3/+f/7//v/+//7//z//P/8//r/+f/5//n/+v/8//3//v/9//3//P/8//v/
+//7//v//f/9//3//f/9//3//f/9//7//v/+//7/AAAAAP/////9//3//v/+/wAAAAAA
AAEA//////////////////8AAAAAAAAAAAAA/v/////////+/wEAAgABAAEAAQABAAAA
AAABAAEAAQAAAAAA/v/+//v/+//7//v//f/9//3//P/8//z//f/9//z//P/9//3//f/9
//3//v/8//z//f/9////AAAAAAAAAAABAAEAAQABAAEAAgACAAMAAwACAAEA//8AAAAA
AAACAAIAAgABAAEAAQABAAEA//8AAAAA//8AAAAAAAAAAAAAAAAAAAAAAAAAAAAAAAAA
AP////8AAP7//f/9//7/AAD////////9//3//f/7//3//f/+//7//P/8//z//P/8//z/
/f/+//7//v/+/////f/9//7//v////////8AAP7//v/9//3//v/+////////////////
//3//f/9//3///////7//v/9//3//P/6//v//P/9/////f/8//z//P/9//3//f/9//3/
/f/9//3//f/9//3//f/8//z/+//7//v//P/8//z//P/7//v/+//7//v/+//7//r/+v/6
//n/+//7//v/+//7//v/+//7//v/+//6//r/+v/7//v/+//4//j/+P/4//r/+v/6//r/
+v/6//r/+//5//j/+P/4//j/+P/5//v/+v/5//j/+P/6//j/+P/4//3/+P/2//b/9v/2
//j/+P/4//j/+P/4//j/+P/4//j/+P/4//r/+v/6//r/+P/4//j/+P/4//j/+P/4//j/
+P/4//j/+P/4//j/+P/4//j/+P/4//b/9v/2//b/9v/2//b/9v/4//j/+P/4//b/9v/2
//b/+P/4//j/+P/4//n/+v/6//v//P/8//z//P/8//z//P/8//7//////wEAAAAAAAEA
//8AAAIAAgACAAMAAwADAAIAAQAAAP7/+//6//j/+P/6//r/+//7//r/+f/4//f/9//2
//f/+P/3//f/9//3//j/9v/0//T/8v/y//P/8//y//L/8v/y//T/9P/0//T/8v/y//L/
8v/0//T/8v/y//T/9P/5/wcAGwAxAEEAUgBdAFsAVwBKADMAHwAcABcACAD9/wQAGgAy
ADkAOQBAAEYARAA1ACcAIAAaAA0AAwD+//z//P/7//n/+v/5//f/9//2//b/9v/2//b/
9v/0//T/9P/1//X/9f/1//T/9P/0//T/9v/2//f/9//1//X/9f/1//X/9f/1//X/9//3
//f/+P/3//b/9f/0//b/9v/3//f/9//5//n/+f/3//j/+P/4//r/+f/5//n/9//4//j/
+P/7//v/+v/6//v/+//7//v/+//7//v/+//7//v/+//7//r/+v/6//r//v/+//3//f/9
//3//v/+//7//v/+//////////////////////8AAAAAAAAAAAAAAgADAAMAAwD//wEA
AQD//wEAAQABAAAA/v////////8AAAAA/v/+//3//f/9//3//f/9//3//P/8//z//f/9
//v/+v/6//n/+//7//v//P/8//z//f/9//3//v/+//7/AAABAAEAAQD/////AAAAAAEA
AQAAAP////8AAAAAAAD///7//f/7//7///8AAAEAAAAAAP///f/8//z//P/8//7//v/+
//7//P/8//z//P/8//v/+//8//z/+//7//z//v/9//3//f/7//v/+//5//n/+f/6//r/
/P/8//z//P/9//z//P/8//z//P/8//3/+//7//z//P/7//v/+//8//r/+v/5//n/+v/6
//v/+//7//v/+//7//v/+//7//v/+//7//r/+v/6//v/+//6//j/+P/4//n/+//6//r/
+v/5//n/+f/5//f/9//3//f/+P/5//r/+//7//r/+P/3//f/+P/4//j/+P/3//f/9//3
//f/9//3//j/+P/4//f/9//3//f/9//5//n/+f/5//n/+f/4//j/9v/3//f/9//2//b/
9v/2//b/9v/2//b/9v/2//b/9//3//b/9v/2//X/9P/0//X/9f/1//X/9v/0//L/8v/y
//P/9P/2//b/9v/2//T/9P/0//T/9v/2//b/9v/1//T/8//y//T/9P/0//T/9v/2//b/
9v/0//T/9P/0//T/9P/0//T/9P/0//T/9P/0//T/9P/0//T/9P/0//T/9P/0//T/9P/2
//b/9v/2//X/9P/z//L/9P/0//T/9P/3//j/+P/5//j/+P/4//j/+P/4//j/+P/6//v/
+//7//z//P/9//3//v8AAAAAAAAAAP///v/8//z//P/7//v/+P/2//b/9v/4//n/+f/5
//n/+f/5//j/9P/0//T/9f/3//f/9//2//L/8P/w//D/8P/x//H/8P/y//L/8v/y//D/
8P/w//D/8P/w//D/8P/u/+7/7v/q//D/AwAbADEAQQBPAFoAXwBbAEsANgApACcAJAAb
ABIAFQAmADIALgAtADcAPgA4ACgAHQAdABYACAD///v//v/+//z/+//7//r/+P/1//T/
8v/z//T/9f/2//b/9P/0//T/8//z//P/8//z//T/9f/2//T/9P/1//X/9//3//f/9//1
//X/9f/1//P/8//z//T/9v/2//b/9v/2//b/9//3//f/+f/5//n/+f/6//r/+v/4//f/
9//3//j/+v/7//z//P/7//n/+P/6//v//P/9//z/+//6//n/+//7//v/+//+//7//v/+
/wAAAAD//////v/9//3//P/+//7//v//////////////////////AAAAAAAAAAAAAAAA
AQABAAEAAQADAAMAAQD////////+//7/////////AAAAAP7//v/7//v/+//7//3//f/9
//z/+//6//r/+f/6//r/+//7//n/+f/5//r/+//8//7//////wAAAAAAAP/////+//3/
/////wAAAAACAAMAAwADAAMABAAEAAQABAAEAAQAAwADAAMAAwADAAMABAAEAAMABAAE
AAQABAACAAIAAgACAAIAAgACAAIAAgABAAEAAgAEAAMAAwAEAAQAAwADAAMAAwADAAMA
AQADAAMABAAEAAQABAAEAAQABQAEAAQABAAEAAQABAAFAAMAAwAEAAQABQAFAAUABgAG
AAYABQAFAAcACAAKAAsACgAJAAgABwAFAAUABQAFAAcABwAGAAYACAAJAAkACAAHAAYA
BQAFAAUABAAEAAQABQAFAAUABQAFAAUABQAFAAcABwAHAAcABwAGAAQAAwADAAQABAAE
AAYABQAFAAUABQAFAAUABQAEAAQABAADAAQABQAGAAcABgAFAAQAAwAFAAUABAAEAAYA
BwAHAAcABgAGAAYABgAEAAQABAAEAAIAAgACAAMABQAEAAQABAAEAAQABQAHAAYABQAE
AAQABQAEAAUABgAFAAQABgAGAAYABgAGAAYABgAGAAQABAAEAAQAAgACAAIAAgADAAQA
BQAGAAQABAAEAAQABQAGAAcACAAGAAYABgAGAAYABgAGAAYABgAGAAYABgAEAAQABAAE
AAUABgAHAAgABgAGAAYABgAHAAgACAAJAAoACgAKAAoADAAMAAwADAANAA0ADAALAAoA
CgALAAsADgAQABAAEAARABEAEQAQAA8ADgAMAAsADAAKAAoACgAKAAsACwALAAoACQAI
AAYABgAGAAYABwAFAAUABQAEAAQAAgACAAIAAgADAAMAAgAAAAAAAAAAAAIAAgACAAIA
AgACAAIAAgAAAAAAAgACAAoAGQAxAEUAVQBhAGoAbwBxAGMATAA/AD8AOgAtACIAJwA4
AEIAQgBDAEsAUgBOAEIAOQAzACgAGgARAA0ACgAIAAYABwAHAAYABwAFAAUABAACAAIA
AgACAAIAAAAAAAAAAQABAAEAAQAAAAAAAAAAAAIAAgADAAMAAQABAAEAAQABAAEAAQAB
AAMAAwADAAQAAwACAAEAAAACAAIAAwADAP//AQABAAEAAwAEAAQABAAEAAMAAwADAAEA
AgACAAIABQAFAAQABAADAAMAAwADAAMAAwADAAMABQAFAAUABQAGAAYABgAGAAYABgAF
AAUABQAFAAYABgAGAAYABgAHAAUABQAFAAUABwAHAAcACAAIAAgACAAIAAYABwAHAAcA
BwAJAAkABwAHAAcABwAGAAQABQAFAAUABgAGAAQABAACAAEAAAD///////////7///8A
AAIAAwABAAAAAAD//wEAAQABAAIAAgACAAMAAwADAAQABAAEAAYABwAHAAcABQAFAAYA
BgAHAAcABgAFAAMABAAEAAQABQAGAAcABwAHAAcABwAHAAYABgAFAAMAAwAEAAUABgAE
AAQABAAEAAQABAAEAAQABAADAAMABAAEAAMAAwAEAAQAAwADAAMAAwADAAMAAQABAAEA
AgACAAQABAAEAAQAAwACAAIAAgAEAAQABAAFAAMAAwAEAAQAAQABAAEAAgAEAAQAAwAD
AAIAAgADAAMAAwADAAMAAwADAAMAAwADAAMAAwACAAIAAgADAAMAAgACAAIAAgADAAUA
BAAEAAQAAQABAAEAAQADAAMAAwADAAEAAQABAAEAAgACAAEAAQABAAIAAgACAAAA////
////AAABAAIAAwACAAIAAgABAP//////////AAABAAIAAwACAAEA///+//7/////////
AAAAAAAAAAD+//7//v/+/wAAAAAAAAEA///+//7//v////7//v///////////wAAAAD+
//7//v8BAAIAAAAAAAAAAAAAAAAAAAAAAAAAAAAAAAAA/v/+//7//v8AAAAAAAAAAAAA
AAAAAAAAAAAAAAAAAAACAAIAAgACAAIAAgACAAIAAgACAAIAAgACAAIAAgACAAAAAAAA
AAAAAgACAAIAAgACAAIAAgACAAQABAAEAAQABgAGAAYABgAGAAYABgAGAAgACAAIAAgA
CAAIAAgACAAJAAoACwAMAA4ADgAOAA4ADQAMAAsACgAJAAgABwAGAAQABAAEAAQABgAG
AAYABgAEAAQABAAEAAIAAgACAAIAAgACAAIAAgABAAAA///+/wAAAAAAAAAAAAAAAAAA
AAD+/w==
         </WaveFormData>
      </LeadData>
      <LeadData>
         <LeadByteCountTotal>10000</LeadByteCountTotal>
         <LeadTimeOffset>0</LeadTimeOffset>
         <LeadSampleCountTotal>5000</LeadSampleCountTotal>
         <LeadAmplitudeUnitsPerBit>4.88</LeadAmplitudeUnitsPerBit>
         <LeadAmplitudeUnits>��V</LeadAmplitudeUnits>
         <LeadHighLimit>2147483647</LeadHighLimit>
         <LeadLowLimit>268435456</LeadLowLimit>
         <LeadID>V4</LeadID>
         <LeadOffsetFirstSample>0</LeadOffsetFirstSample>
         <FirstSampleBaseline>0</FirstSampleBaseline>
         <LeadSampleSize>2</LeadSampleSize>
         <LeadOff>FALSE</LeadOff>
         <BaselineSway>FALSE</BaselineSway>
         <ExcessiveACNoise>FALSE</ExcessiveACNoise>
         <MuscleNoise>FALSE</MuscleNoise>
         <LeadDataCRC32>710885632</LeadDataCRC32>
         <WaveFormData>
+P/4//j/+P/5//r/+//8//r/+v/6//r/+//8//3//v/9//z/+//6//z//P/8//z//v/+
//7//v/9//z/+//6//z//P/8//z/+//6//n/+P/2//b/9v/2//j/+P/4//j/+P/4//j/
+P/2//b/9v/2//j/+P/4//j/9v/2//b/9v/3//j/+f/6//z//P/8//z//v/+//7//v/+
//7//v/+/wAAAAAAAAAAAAAAAAAAAAD///7//f/8//3//v///wAAAAAAAAAAAAD+//7/
/v/+/wAAAAAAAAAA/v/+//7//v8AAAAAAAAAAAIAAgACAAIAAAAAAAAAAAD+//7//v/+
//7//v/+//7///8AAAEAAgACAAIAAgACAAAAAAAAAAAAAgACAAIAAgAAAAAAAAAAAAEA
AgADAAQAAwACAAEAAAAAAAAAAAAAAAEAAgADAAQAAwACAAEAAAAAAAAAAAAAAAAAAAAA
AAAAAAAAAAAAAAACAAIAAgACAAAAAAAAAAAA/v/+//7//v8AAAAAAAAAAAAAAAAAAAAA
AgACAAIAAgABAAAA///+//7//v/+//7/AAAAAAAAAAD+//7//v/+/wAAAAAAAAAAAAAA
AAAAAAAAAAAAAAAAAAAAAAAAAAAA/v/+//7//v8AAAAAAAAAAAAAAAAAAAAAAAAAAAAA
AAAAAAAAAAAAAAAAAAAAAAAAAgACAAIAAgABAAAA///+//7//v/+//7/AAAAAAAAAAAA
AAAAAAAAAAAAAAAAAAAA/v/+//7//v8AAAAAAAAAAP7//v/+//7//v/+//7//v///wAA
AQACAAAAAAABAAEABAAEAAQABAAFAAUABgAGAAUABwAHAAcABwAGAAYACAAGAAYACQAK
AAsADAANAA4ADAALAAoACQAIAAYAAgABAAIAAwAEAAUAAwACAAEA/////////v/+//7/
/v/+//7//v/8//v/+//7//v/+//7//n/+f/4//j/+v/6//r/+v/4//j/9v/5//v/+//7
//X/7v/s//H//v8LABcAIgAuADoARwBKAEQASQBZAGUAaABxAIUAmwClAJ8AlwCWAJIA
egBbAEIANwAqABcACQAGAAUABQABAAAA/f/7//n/+P/4//n/+v/6//r/+v/3//f/9v/2
//f/9//3//f/9v/2//f/9//2//b/9//4//j/+P/4//j/+P/3//f/9//5//n/+f/5//n/
+P/3//b/+P/5//n/+f/4//j/+P/4//f/9//3//f/+P/4//n/+v/3//j/9//2//j/+P/4
//j/+P/4//j/+P/4//j/+P/5//n/+f/5//n/+f/5//n/+f/7//v/+v/6//z//P/8//3/
+//7//z//P/+//7//v/+//3//f/8//z//f/+/////////wAAAQABAP///////////v/+
//7//f/9//3//f/8//z//P/7//v/9//3//f/+P/4//j/9//3//f/+P/5//r/+f/4//f/
9v/1//X/9v/2//b/9v/3//f/9//4//n/+f/6//v//v////z//P/8//3//f/+//7//v/+
//7//v/+/wAAAAABAAEA///////////+//7//v/+/wAAAAAAAAEAAQABAAAAAAD+//7/
/v/+/wAAAAD+/wAA/v/9//3///////7//v/+///////+//3///8AAAAAAAAAAP7/AAAA
AAAAAAAAAAEA/////////////////////wEAAQABAAEAAwADAAIAAAAAAAAAAAABAAEA
AQABAAAAAAAAAAEAAQABAAEAAAD//wEAAQABAAEA//8AAAAA//8AAAAAAAD///3//v//
/////f/9//3//P/9//3//v////7//v/9//z//P/8//z/+//9//v//f/+//z/+//5//n/
+f/5//n/+v/4//n/+//7//z/+//5//n/+f/6//r/+f/3//f/+P/4//f/+P/6//v/+f/7
//v/+v/6//r/+v/5//n/+P/4//n/+f/6//r/+v/6//n/+f/6//j/+P/5//n/+f/6//z/
/P/8//z/+v/6//r/+v/6//r/+v/6//r/+v/6//r/+P/4//j/+P/4//j/+P/4//b/9v/2
//b/+P/4//j/+P/4//j/+P/4//j/+P/4//j/+P/4//j/+P/4//j/+P/4//r/+v/6//r/
+P/4//j/+P/4//j/+P/4//r/+//7//z//P/8//z//f/9//7//v///////////////v/+
/wAAAAACAAUABgAGAAQABAAEAAIAAgACAAIAAwABAP3//P/7//v/+//7//r/+//8//z/
/f/6//j/9//2//f/+P/5//r/9v/1//X/9f/1//X/9f/1//X/9P/0//T/8v/y//L/8v/0
//L/9f/1//X/9f/z/+7/6v/p/+7/+f8HABYAJAAuADUAPABCAD0APQBHAFIAVwBdAGsA
gQCVAJkAjgCIAIIAcQBSADUAKAAhABMABAD9//3////8//n/+f/2//T/8//z//L/8v/y
//L/8f/x//D/8P/x//H/8f/x//D/8P/x//H/7v/u/+//8P/u/+7/7v/u/+//7//w//H/
7//v/+//7//y//L/8v/y//D/8f/x//H/8v/y//L/8v/z//P/8//z//H/8P/w//D/8P/y
//L/8v/y//L/8v/y//L/8v/y//L/9P/0//T/9f/z//P/8//z//X/9f/1//X/9v/1//P/
8v/0//T/9P/1//X/9f/2//b/9v/2//b/9v/2//f/9//4//j/+P/4//f/9//4//n/+f/5
//n/+f/5//b/9v/2//X/9//3//f/9v/2//b/9f/1//X/9f/1//b/9v/2//X/9f/z//L/
8f/w//H/8v/z//T/8//z//T/9P/y//L/8//z//P/9P/1//X/8//z//X/9f/2//b/9v/3
//X/9v/2//b/+P/4//j/+P/4//j/+f/5//f/9//3//f/+P/4//j/+P/4//j/+P/5//n/
+f/4//j/+P/4//j/+P/4//j/9v/4//j/9//3//n/+f/4//j/+P/3//f/9v/1//f/+P/4
//j/+P/2//j/+P/4//j/+P/5//f/9//3//f/+f/5//n/+f/5//n/+f/5//f/9//2//T/
+P/4//j/+f/3//f/9//2//j/+P/5//n/+f/5//j/9//3//f/9//3//n/+v/6//n/+P/4
//j/9//1//b/9//3//f/9//3//b/+P/3//f/9//3//j/+P/4//b/9v/2//X/9//1//f/
+P/6//n/9//3//f/9//3//j/+P/5//v/+//4//f/9f/1//f/+P/4//f/9//3//j/+P/2
//b/9//3//f/+f/5//j/+P/4//j/9//5//j/+P/5//f/+P/4//j/+P/3//f/+P/4//j/
+f/5//n/+P/2//b/9v/2//j/+P/4//j/9v/2//b/9v/4//j/+P/4//b/9v/2//b/+P/4
//j/+P/4//j/+P/4//b/9v/2//b/9v/2//b/9v/4//j/+P/4//b/9v/2//b/+P/4//j/
+f/3//j/+P/4//j/+f/5//r/+P/5//v/+//9//3//P/8//7//v/+/wEAAAAAAAAAAAAC
AAAA///+///////+//v/+v/5//j/9//3//b/9v/2//X/9f/1//T/9//4//n/+v/6//r/
+P/3//X/9f/1//X/9//3//f/9v/0//T/9P/0//b/9v/2//T/9//1//P/9f/1//D/6v/r
//L/+/8NABwAKAA0ADkAQABEAEMAQQBLAFQAVwBbAGcAfQCPAI8AhgCCAHoAZQBIADEA
JAAdABEABAD////////+//v/+//6//j/9//3//b/9v/2//b/8//z//L/8v/z//P/8//z
//L/8v/z//P/8v/y//P/9P/0//T/9P/0//T/8//z//P/9f/1//X/9f/2//b/9v/2//T/
9f/1//X/9v/2//b/9v/1//X/9f/1//f/9v/2//b/9v/4//j/+P/2//b/9v/2//j/+P/4
//j/9v/2//b/9//3//f/9//3//n/+f/5//n/+f/5//j/+P/6//r/+v/7//v/+//8//z/
+v/6//r/+v/8//3//f/+//z//P/8//v//f/+///////9//3//f/9//z//P/8//v//f/9
//3//P/6//r/+f/5//n/+f/5//r/+P/4//f/9//4//j/+P/4//j/+P/4//j/9f/1//b/
9v/4//j/+f/5//f/+P/5//n/+f/5//v/+//6//r/+v/7//n/+v/6//r//P/8//z//P/8
//z//f/9//v/+//7//v//P/8//z//P/6//r/+v/7//3//f/8//z/+v/6//r/+v/6//r/
+P/6//z/+//7//3/+//6//r/+v/7//v/+v/5//v//P/8//z/+v/4//r/+v/6//r/+v/7
//n/+f/5//n/+//7//v/+//7//v/+//7//v/+//6//j/+v/6//r/+//5//n/+f/4//r/
+v/7//v/+f/5//j/9//5//n/+f/5//n/+v/6//n/+P/4//j/9//5//r/+//7//n/+f/5
//j/+P/3//f/9//5//r/+v/6//j/+P/4//f/9//1//f/+P/4//f/9f/1//X/9f/1//b/
+P/5//v/+//4//f/9f/1//f/+P/4//f/9f/1//b/9v/0//T/9f/1//X/9//3//b/9v/2
//b/9f/1//T/9P/1//P/9P/0//T/9P/z//P/9P/0//T/9f/1//X/9v/2//b/9v/2//b/
9v/2//b/9P/0//T/9P/2//b/9v/2//b/9v/2//b/9f/0//P/8v/z//T/9f/2//T/9P/0
//T/9P/0//T/9P/0//T/9P/0//T/9P/0//T/9P/0//T/9P/y//L/8v/y//P/9P/1//b/
9P/0//T/9P/0//T/9P/0//T/9P/0//T/9P/0//T/9P/2//b/9v/2//b/9v/2//f/9//4
//j/+P/4//n/+f/6//r/+//9//3//f/9//z//P/+//7//v8BAAAAAAAAAAAAAgAAAP//
/v/9//3//P/5//v/+//7//v/+//6//r/+v/3//f/9//2//b/9v/2//b/9P/0//L/8f/z
//P/8//z//X/9f/1//T/9P/0//T/9P/1//b/9//2//X/9f/3//n/9//w/+r/6f/w//3/
CwAWACAAKgA1AD4APgA9AEUATwBWAFsAZQB3AI0AkwCHAHwAegBsAFEANgAnACIAFwAL
AAQAAQABAP3/+v/7//v/+P/2//X/9f/1//b/9//4//b/9f/z//L/9f/1//X/9f/y//L/
8//z//T/9P/1//b/9v/2//b/9v/2//X/9f/1//P/8//z//P/9v/2//b/9v/0//X/9f/1
//b/9v/2//b/9f/1//X/9f/3//b/9v/2//j/+v/6//r/+f/4//f/9v/3//j/+f/6//j/
+P/4//n/+//7//v/+//5//n/+f/5//3//f/8//z//P/8//z//f/7//v//P/8//3//v//
/wAA/v//////AAABAAIAAwADAAEAAgADAAMAAQABAAEAAQACAAIAAgABAAEAAQABAAAA
/v/+//3//f/8//3//v8AAP7//v/9//3/+v/6//r/+v/7//z//f/+//z/+//7//r/+//8
//7////9//7///////////8BAAEAAgACAAIAAwADAAQABAAEAAYABgAGAAYABgAGAAcA
BwAFAAUABQAFAAUABgAHAAgABwAGAAUABQAFAAUABAAEAAYABgAGAAYABgAGAAQABgAI
AAcABwAJAAYABAADAAIABAAFAAUABQAFAAYABgAGAAcABgAJAAoACQAIAAcABwAJAAkA
CQAJAAkACQAJAAkACQAJAAkACQAJAAkACAAGAAgACAAIAAkACwALAAsACgAIAAgACQAJ
AAsACwAKAAkACQAJAAkACQAHAAgACAAHAAgACAAIAAcABwAIAAkACQAIAAcABgAEAAcA
BwAIAAkACAAIAAcABgAHAAgACQAJAAcABQAHAAgACgAJAAcABwAFAAUABQAGAAUABQAG
AAUABQAFAAQABQAHAAgACAAHAAYABQAFAAQAAwAEAAYABwAGAAcABgAEAAYABgAGAAUA
BQAEAAQABQAHAAgACAAIAAYABQAFAAYABAAEAAUABQAFAAYABAAEAAQABAAGAAYABgAG
AAQABAAEAAQABgAGAAYABgAFAAQAAwACAAMABAAFAAYABQAEAAMAAgACAAMAAwAEAAQA
BAAEAAUABwAIAAgACQALAAsACwALAAgACAAKAAoACgANAA4ADgAQABAAEAAOAAwACgAI
AAcABwAFAAYABwAGAAUABAACAAQABAADAAMABQAGAAgACgAJAAgABwAGAAYABQAFAAUA
BAADAAIAAQABAAAAAAAAAAAAAAAAAAAAAAD+/wEAAQADAAEA///4//b/+/8GABcAJQAy
ADwARgBTAFgAVABZAGkAdQB6AIEAkwCpALUArQClAKIAmgCCAGMASgA9ADIAIQARAA4A
DQALAAkACAAJAAkABgAEAAMAAwABAAAA///+///////+//7////////////+//7/////
//z//P/9//7//v/+//7//v8AAP//////////////////AAAAAAAAAAAAAAEAAQABAAAA
AAAAAAAAAQABAAEAAQD///7//v/+//z//v/+//7///8AAAEAAgAAAAAAAAAAAAAAAAAA
AAEAAQABAAEAAQABAAEAAQABAAMAAwACAAIAAgACAAIAAwABAAEAAgACAAIAAgACAAIA
BAAFAAUABgAGAAYABgAFAAMABAAFAAUABQAFAAUABQAEAAQABAADAAMAAwADAAIAAgAC
AAEAAQD///////8AAAIAAgABAAEAAgACAAIAAgACAAIAAgACAP////8AAAAAAAAAAAEA
AQADAAQABQAFAAQAAwAEAAMABAAEAAQABQAHAAgACAAIAAYABgAGAAYACAAIAAkACQAH
AAcABwAHAAYABgAGAAYABgAGAAYABwAFAAUABAAEAAYABgAGAAYABAAEAAIABAAEAAMA
AwAFAAcABgAGAAYABwAHAAYABQAFAAYABgAGAAQAAgAEAAQABgAGAAYABwAFAAUABQAF
AAMAAwADAAMABQAFAAUABQAHAAcABgAEAAQABAAEAAUABwAHAAcABgAEAAQABQAFAAcA
BwAGAAUABQAFAAUABQADAAQABAADAAMABAAFAAUAAwAEAAUABQADAAMAAwACAAQAAwAD
AAMAAQACAAIAAgAEAAQABAADAAMAAQADAAQABAADAAEAAQABAAEAAQACAAAAAQADAAMA
BAADAAEAAQD//wAAAAD//wAAAQADAAQAAAAAAAEAAQABAAMAAwACAAIAAgACAAEA///+
//7///8BAAIAAgACAAIAAQABAAIAAAAAAAEAAQABAAIAAAAAAAAAAAD+//7//v/+////
AAABAAIAAAAAAAAAAAACAAIAAgACAAEAAAD///7//v/+//7//v8AAAAAAAAAAP7//v/+
//7//v/+//7//v/+//7//v/+/wAAAAAAAAAAAAAAAAAAAAD+//7//v/+//7//v/+//7/
/v/+//7//v/+//7//v/+//7//v/+//7//P/8//z//P/9//7///8AAP7//v/+//7//v/+
//7///8AAAIAAwAEAAIAAwADAAQABAAFAAcABwAFAAUABAAEAAYABgAGAAkADAAMAAwA
DAAKAAgABwAGAAcABwAGAAMAAQABAAEAAQADAAIAAgACAAEAAQABAAAA/v/+//7//v8A
AAAA/v/9//v/+//7//v/+//7//v/+v/8//z//P/8//r/+v/6//j/+//9//3//f/7//b/
8v/x//j/BwAXACQAMAA4AEEASgBKAEEAQwBRAFoAWwBjAHcAkQCjAJ8AlACQAIoAdwBW
AD8ANAArABsADAAFAAMABQAEAAMAAQD+//z/+//7//j/+P/4//j/+f/5//j/+P/3//f/
9//3//j/+P/5//n/9v/2//f/+P/4//j/+P/4//r/+f/5//n/9//3//f/9//6//r/+v/6
//r/+//7//v/+v/6//r/+v/9//3//f/9//v/+v/6//r//P/+//7//v/8//z//P/8//z/
/P/8//z//v/+//7////+//3//P/7//3//f/9//3///////7//v/8//z//P/9//7///8B
AAIAAQAAAP///v8AAAEAAQACAAIAAgACAAEA//8AAAEAAQADAAMAAwADAAIAAgACAAEA
AQABAAEAAAAAAAAA//////3//f/9//7//v/+//3//f/8//z//P/8//z//P/8//z/+//7
//z//P/8//z//f/9//3//v///////f/9//////8AAAAAAAABAP//AAAAAAAAAAAAAAAA
AAACAAIAAwADAAEAAQABAAEAAgACAAIAAgACAAIAAgADAAEAAQAAAAAAAQACAAMABAAC
AAIAAAACAAIAAQABAAMAAwACAAIAAgADAAMAAgABAAMABAAEAAQAAgAAAAIAAgACAAIA
AgADAAMAAwADAAMAAQABAAEAAQADAAMAAwADAAMAAwACAAAAAgACAAIAAwADAAMAAwAC
AAAAAAABAAEAAwADAAIAAQABAAEAAQABAAEAAgACAAEAAAAAAAAA/////wAAAQABAP//
//////7/AAD//////////wAAAAAAAAAAAAAAAP///f/7//3//v8AAP///f/9//3//f/9
//7//P/9//////8AAP///f/9//3//v/+//3//f/9//7//v/8//z//f/9//3///////7/
/v/+//7//f/9//z//P/9//3//v/+//7//P/7//v//P/8//z//f/9/wEA/v/8//z//P/8
//7//v/+//7//v/+//7//v/8//z//P/8//7//v/+//7//P/8//z//P/8//z//P/8//7/
/v/+//7//P/8//z//P/+//7//v/+//z//P/8//z//P/8//z//P/8//z//P/8//z//P/8
//z//P/8//z//P/8//z//f/9/wAAAAAAAAAAAQABAAIAAgACAAMAAgABAAIAAgADAAYA
BAAEAAcACAAKAAoACgAKAAYABQAEAAMAAwACAP////////////////7//v/+//3/////
//7//v/8//z//P/8//z/+v/5//n/+f/5//n/+f/5//n/+P/4//r/+v/6//r/+P/4//b/
+f/5//n/+f/5//T/8P/v//T///8LABgAKAA2ADsAQABEAEEAPwBHAFAAVQBXAGUAfQCR
AJMAigCCAHwAaQBMADUAKAAhABUACgADAAEAAQAAAP/////+//z/+//7//r/+v/6//r/
9//3//b/9v/5//n/+f/5//b/9v/3//f/+P/4//n/+v/6//r/+v/6//r/+f/5//n/+//7
//v/+//7//r/+f/4//r/+//7//v/+v/6//r/+v/5//n/+f/5//r/+v/7//z/+//8//v/
+v/8//z//P/8//z//P/8//z//P/8//z//f/9//3//f/9//v/+//7//v//f/9//z//P/+
//7//v////////8AAAAAAAAAAAAAAAAAAAEAAQACAAQABAAEAAMAAwAEAAUABQADAAMA
AwADAAQABAAEAAMAAQABAAEAAAACAAIAAQABAP///////wAAAAAAAP/////+//7//v/+
//3//P/7//r/+v/7//3//v/8//z//f/9//v//P/9//3//////wEAAQD+//7//v///wEA
AgACAAIAAAAAAAAAAAD+//7//////wEAAQABAAEAAAAAAAAAAAAAAAAAAAABAAEAAQAA
AAAA/v/+//7//v8AAAAA/v8AAP7//f/9///////+//7//v///////v/9//3//v/+//7/
AAD+/wAAAAAAAAAAAAABAAEAAQABAAEA/////////////////////wEAAQAAAP7//v/+
//7////////////+//7//v////////////7//f////////////3//v/+//3//v/+//7/
/f/7//z//f/9//v/+//7//r/+//7//z//f/7//z//P/8//z//P/8//v/+//5//v//P/8
//v/+f/5//v/+//7//z/+//7//z/+//8//v/+f/5//v//P/8//v/+f/5//r/+v/4//j/
+f/5//f/+f/5//j/+v/6//r/+f/7//r/+v/7//r/+v/5//j/+P/3//f/+P/2//b/9//3
//X/9v/4//j/+P/4//b/9v/2//b/9//4//n/+v/5//j/9//2//b/9v/2//b/+P/4//j/
+P/2//b/9v/2//b/9v/2//b/9v/2//b/9v/0//T/9P/0//b/9v/2//b/9v/2//b/9v/2
//b/9v/2//b/9v/2//b/+P/4//j/+P/4//n/+f/6//j/+P/4//n/+//8//z//f//////
/////wAAAAACAAIAAgAFAAYABgAFAAQAAwAAAAEAAAD//////P/5//n/+f/6//v//P/8
//r/+v/5//n/+P/2//X/9P/1//b/9//4//X/8//y//H/8//z//P/8//0//T/9f/2//P/
8v/x//D/8v/w//P/8//x//H/7f/m/+T/7f/4/wUAEQAeACwANgA7ADoAOAA7AEkAVQBc
AGMAcQCFAI8AhwB/AHoAdABcADkAJgAhABgACwADAP7//f/9//v/+v/7//v/9v/0//P/
8//z//T/9f/2//P/8//y//L/8v/x//D/7//x//L/9P/1//T/9P/1//b/9v/2//b/9v/0
//P/8//z//H/8f/x//H/8//0//X/9v/2//f/9//3//T/9P/0//T/9//3//f/9//1//T/
9P/0//b/+P/4//j/9v/2//b/9v/3//j/+f/6//j/+P/4//n/+f/5//n/+f/7//v/+//7
//3//f/8//z/+v/6//r/+//9//3//v/+//7//v/+//7/AAABAAEAAgAAAAAAAAD///3/
/v//////AQABAAEAAQD+//7//v/9//7///8AAAAA///+//z/+//6//v//P/+//z//P/7
//v/+v/6//r/+v/8//z//P/8//n/+f/6//r//P/8//3//f/9//7//////wEAAQADAAMA
AgACAAIAAwABAAIAAgACAAQABAAEAAQABgAGAAcABwAHAAcABwAHAAYABgAGAAYABgAG
AAYABwAJAAkACAAIAAoACgAKAAoACAAGAAIAAgAFAAUABgAJAAgABgAFAAQABgAHAAcA
BwAJAAoACgAKAAgABgAIAAgACAAIAAgACQALAAsACwALAA0ADQANAA0ADAALAAoACQAL
AAsACgAIAAsADAANAA8ADQANAA0ADAAOAA4ADwAPAA4ADQALAAkADAANAA4ADwAOAA4A
DQALAAwADAAMAAsACQAKAAsACwALAAsACwAKAAwACwALAAsADQAOAA4ADgANAAwACwAJ
AAsACQALAAwADAALAAkACQAJAAkACQAKAAoACwANAA0ADgANAAsACwAJAAoACgAJAAoA
CwANAA4ADAAMAA0ADQALAA0ADQAMAA0ADgAPAA8ADAAKAAkACQAKAAwADQAOAAwACwAL
AAwADgAOAA8ADwAPAA4ADAAMAAwADAAOAA4ADgAOAA0ADAALAAoADAAMAAwADAANAA4A
DwAQAA0ADAALAAoACwAMAA0ADgAOAA4ADgAOABAAEAAQABAADgAOAA4ADgAOAA4ADgAO
AA4ADgAOAA4ADgAOAA4ADgAQABEAEQASABIAEgASABMAFQAWABYAFwAZABkAGQAZABcA
FgAXABYAFgAZABoAGgAcABwAHAAaABkAGAAXABcAGAAVABUAFQAVABUAFQAUABQAFAAT
ABMAEQAQABAAEAAOAA4ADgAOAAwACwALAAsADQANAA0ADQANAAwADAAMAA4ADgAOAA4A
DgAMAA8ADwANAAsABwACAAIABwAUACEALQA4AEQAUABdAF4AWgBfAG0AewB+AIkAnwC3
AMEAvQC1AK4ApgCQAG8AVgBLAEAALwAjAB4AGwAXABcAFgAVABMAEgAQAA8ADwAMAAwA
DAAMAAwADQANAA4ADQANAA0ADQAKAAoACwALAAsADAAOABAADgAOAA4ADgAOAA0ADQAN
AA8ADwAPAA8ADwAOAA0ADAAOAA8ADwAPAAwADAAMAAwADQANAA0ADQAPAA4ADgAOAAwA
DgAOAA4ADgAOAA4ADgAMAAwADAAMAA4ADgAOAA8ADwAPAA8ADwAPAA8ADwAPABEAEQAQ
ABAAEAAQABAAEQATABMAFAAUABMAEgARABAAEAARABEAEgAUABQAFAATABMAFAAVABUA
EwATABMAEwAUABQAFAATABEAEQARABAAEgASABEAEQANAA0ADQAOAAwADAALAAsADAAM
AAwADAAKAAoACgAKAAsACwAMAAwADAAMAA0ADQAPABAAEQARABEAEQATABMAEAAQABAA
EQASABQAFQAWABUAFAATABIAFAAUABUAFQAVABUAFQAVABIAEgASABIAFAAUABQAFQAT
ABMAEgASABQAFAAUABQAFAAUABIAFAASABEAEQATABUAFAAUABQAEwATABIAEQATABQA
FAAUABYAFAAWABYAFAAUABQAFQAVABUAFQAVABUAFQAVABUAFQAVABUAFQAXABcAFgAU
ABQAFAAUABUAFwAXABcAFgAWABYAFwAXABkAGQAYABcAFwAXABcAFwAVABYAFgAVABUA
FgAXABcAFQAWABcAFwAXABcAFwAWABgAFwAXABcAFQAWABYAFgAYABgAGAAXABUAEwAV
ABYAFwAXABYAFwAXABcAFwAYABcAFwAYABcAFwAXABYAFwAVABYAFgAVABUAFQAWABYA
FQAWABgAGQAWABcAFgAUABUAFgAXABcAFwAWABYAFwAVABYAFgAWABgAFwAXABgAGAAY
ABkAGQAZABoAGAAYABgAGAAYABgAGAAYABgAGAAYABgAGAAYABgAGAAaABoAGgAaABoA
GgAaABoAGAAYABgAGAAaABoAGgAaABoAGgAaABoAHAAcABwAHAAaABoAGgAaABoAGgAa
ABoAGgAaABoAGgAcABwAHAAcABwAHAAcABwAHQAeAB8AIAAgACAAIAAgACMAJAAlACYA
JAAkACQAJAAlACYAJwAoACoAKgAqACoAKAAoACgAKAAnACYAJQAkACMAIgAhACAAIQAi
ACMAJAAiACIAIgAiACAAIAAgACAAIAAgACAAIAAfAB4AHQAcAB4AHgAeAB4AHgAeAB4A
HgAcAA==
         </WaveFormData>
      </LeadData>
      <LeadData>
         <LeadByteCountTotal>10000</LeadByteCountTotal>
         <LeadTimeOffset>0</LeadTimeOffset>
         <LeadSampleCountTotal>5000</LeadSampleCountTotal>
         <LeadAmplitudeUnitsPerBit>4.88</LeadAmplitudeUnitsPerBit>
         <LeadAmplitudeUnits>��V</LeadAmplitudeUnits>
         <LeadHighLimit>2147483647</LeadHighLimit>
         <LeadLowLimit>268435456</LeadLowLimit>
         <LeadID>V5</LeadID>
         <LeadOffsetFirstSample>0</LeadOffsetFirstSample>
         <FirstSampleBaseline>0</FirstSampleBaseline>
         <LeadSampleSize>2</LeadSampleSize>
         <LeadOff>FALSE</LeadOff>
         <BaselineSway>FALSE</BaselineSway>
         <ExcessiveACNoise>FALSE</ExcessiveACNoise>
         <MuscleNoise>FALSE</MuscleNoise>
         <LeadDataCRC32>454803586</LeadDataCRC32>
         <WaveFormData>
/P/8//z//P/+//7//v/+//z//P/8//z//v/+//7//v/8//z//P/8//3//v///wAAAAAA
AAAAAAAAAAAAAAAAAP7//v/+//7//P/8//z//P/6//r/+v/6//v//P/9//7//P/8//z/
/P/6//r/+v/6//r/+v/6//r/+v/6//r/+v/7//z//f/+//z//P/8//z//v/+//7//v8A
AAAAAAAAAAAAAAAAAAAAAAAAAAAAAAD///7//f/8//3//v///wAA/v/+//7//v/+//7/
/v/+//7//v/+//7//v/+//7//v8AAAAAAAAAAAAAAAAAAAAAAAAAAAAAAAD+//7//v/+
//z//P/8//z///8AAAEAAgAEAAQABAAEAAEAAAD///7/AAAAAAAAAAD+//7//v/+/wAA
AAAAAAAAAgACAAIAAgACAAIAAgACAAAAAAAAAAAA/f/8//v/+v/7//z//f/+/wAAAAAA
AAAA/v/+//7//v/+//7//v/+//z//P/8//z/+v/6//r/+v/8//z//P/8//z//P/8//z/
/v/+//7//v/7//r/+f/4//r/+v/6//r/+P/4//j/+P/4//j/+P/4//n/+v/7//z/+v/6
//r/+v/6//r/+v/6//r/+v/6//r/+f/4//f/9v/3//j/+f/6//j/+P/4//j/+v/6//r/
+v/6//r/+v/6//r/+v/6//r//P/8//z//P/5//j/9//2//j/+P/4//j/+v/6//r/+v/4
//j/+P/4//r/+v/6//r/+P/4//j/+P/4//j/+P/4//b/9v/2//b/+P/4//n/+f/6//v/
+//8//v/+v/6//v//v///wAAAQAAAAAAAAAAAP//AAAAAAAAAgACAAIAAwACAAIABAAF
AAcACAAIAAgABgAGAAUABQADAAEA/v/9//3//v8AAAEA/f/9//z//P/6//n/+f/5//n/
+f/5//n/+P/3//b/9v/2//b/9//3//f/9v/1//X/9v/2//b/9v/0//T/9P/0//b/9v/z
/+z/5P/f/+D/5v/t//b/AgANABwAMAA8AEIAUwBrAH0AiQCbALYAzwDYANIAxwDBALMA
jgBdADwALQAiABEABwAFAAUAAwAAAP3/+v/4//j/9v/1//X/9v/2//X/9f/z//P/8v/y
//T/9P/0//T/8//z//P/9P/0//T/9P/0//P/8//z//P/9f/0//T/9P/2//b/9v/2//T/
8//y//H/8v/z//X/9v/0//T/8//z//P/8//z//P/9f/1//X/9f/z//P/9P/0//T/9P/0
//T/9P/1//X/9P/0//T/9P/1//X/9f/1//X/8//z//P/9P/1//X/9f/1//b/9v/3//n/
9//3//f/9//6//r/+v/6//n/+f/4//j/+P/5//n/+P/6//r/+//7//v/+//7//r/+v/7
//v/+f/5//r/+v/6//j/+P/4//j/9v/2//f/9//3//b/9v/2//j/+P/4//j/9v/2//b/
9v/3//f/9//3//b/9v/2//b/9v/2//f/9//4//r/+//8//r/+v/6//v/+//7//v//P/6
//r/+f/5//z//P/8//3//f/9//z//P/5//n/+v/6//r/+v/6//r/+v/6//r/+v/4//j/
+P/4//n/+f/5//r/+f/5//n/+f/5//n/+v/6//z//P/8//z/+v/7//v/+//9//3//f/9
//z//P/9//3/+//7//v//P/8//z//P/8//7//v/+//7//v/+//7//v/9//3//f/9//3/
/f/9//3//f/9//3//f/9//3//f/9//3//f/9//z//P/8//z//P/7//v/+//7//v//P/8
//z/+f/5//n/+v/8//z/+//7//r/+f/3//b/9//4//n/+f/3//f/+P/4//n/+f/4//j/
+P/4//j/+P/2//b/9v/2//j/+P/3//f/9v/2//b/9f/z//P/8//z//X/9v/3//f/9f/2
//b/9v/2//b/9f/1//P/8//z//P/9f/2//b/9v/2//X/9f/1//X/9f/1//X/9//4//j/
+P/4//j/9//2//X/9P/2//b/9v/2//b/9v/2//b/9P/0//T/9P/2//b/9v/2//X/9P/z
//L/8//0//X/9v/0//T/9P/0//b/9v/2//b/9P/0//T/9P/0//T/9P/0//X/9v/3//j/
9//3//b/9f/1//T/9P/0//T/9f/3//f/9//3//f/+P/6//r/+v/7//r/+v/6//r/+v/6
//v//P/+/wAAAQABAAEAAAD///z//////wAAAAD9//v/+//6//j/+f/5//f/+P/4//n/
+v/2//X/9P/z//T/9f/2//b/8//y//L/8v/y//P/8//z//D/7//v//D/8v/y//L/8v/0
//T/9P/0//T/8f/w/+r/4//e/+L/5//w//r/BwAUABwAKgA4AD8ASQBdAG8AeQCIAJsA
sADCAMMAuQCvAKYAhwBaADcAJgAdAA8ABQD9//3//v/9//r/+v/2//T/8//z//L/8v/x
//H/7//v/+7/7v/u/+7/7v/u/+3/7f/t/+7/7P/s/+z/7P/t/+3/7f/t/+7/7v/v//D/
8P/w//D/8P/x//H/8f/x//D/7//v/+7/8P/w/+//7//x//H/8f/x/+//7//v/+//7//v
//D/8P/w//D/8P/w//D/8f/x//D/8v/y//L/8//y//H/8P/v//D/8f/y//T/8v/x//D/
7//w//D/8f/z//P/8//z//P/8v/y//L/8v/0//X/9f/2//b/9//3//b/9v/2//f/9//5
//n/+f/4//b/9//3//X/8//0//T/9P/0//T/9P/0//T/9P/1//X/9f/0//T/9P/z//L/
8f/w//P/9P/1//b/8//z//P/8//0//T/9P/0//T/9P/1//X/9f/2//b/9v/4//j/+P/5
//f/9//3//j/+P/4//f/9//4//j/+P/5//f/9//2//b/9//3//j/+P/4//j/+P/4//j/
+P/4//j/+P/4//j/+P/4//f/9v/2//f/9//3//f/9//3//j/+P/4//j/+P/4//j/+f/5
//n/9//3//f/9//4//j/+f/5//f/9//3//j/+v/6//r/+v/8//z//P/8//r/+v/6//r/
/f/9//3//f/8//v/+v/5//v/+//7//v/+//7//v/+//7//v/+//6//r/+v/6//r/+f/5
//n/+f/3//j/+P/4//n/+f/5//r/+v/6//n/+f/7//v/+v/6//r/+v/6//n/+f/5//r/
+v/9//3//P/8//z//P/8//z//P/8//z//P/8//z/+//7//r/+v/6//n/+//7//v/+//8
//z//P/7//v//P/8//z//P/8//v/+//7//v/+//7//v//P/8//z//P/7//v/+//9//3/
/f/9//3/+v/4//j/+P/4//r/+v/6//r/+f/4//f/9v/4//j/+P/4//j/+P/4//j/+v/6
//r/+v/6//r/+v/6//j/+P/4//j/+P/4//j/+P/4//j/+P/5//n/+f/5//j/+P/4//j/
+f/7//v/+//7//n/+v/6//r/+v/7//z//P/+//7//v/+////AAAAAAIAAQABAAIAAgAE
AAIAAgABAAEAAAD///3/+//6//r/+//7//n/+f/4//r/+v/5//n/+v/7//z//f/9//z/
+//6//j/+P/4//n/+//7//r/+f/3//j/+P/4//j/+P/4//j/+v/6//j/+f/4//D/6f/m
/+j/7f/4/wQAEQAcACQAMgBAAEkAUQBhAHMAfwCKAJkAsADAAL0AswCrAJwAfwBUADUA
KAAfABMACQAFAAMAAgABAAAA/v/8//r/+f/5//r/+v/5//n/+P/3//X/9P/2//b/9v/2
//f/9//3//j/9v/2//b/9v/3//f/9//3//f/9v/2//b/+P/4//j/+P/5//n/+f/5//f/
9//4//j/+v/6//n/+f/5//n/+f/5//n/+f/5//n/+f/5//r/+v/6//r/+v/6//z//f/9
//z/+v/6//r/+//7//v/+//7//3//f/9//7//f/9//3//f////7//v//////////////
/v/+//7//v8AAAEAAQACAAAAAQABAAAAAgACAAMAAwADAAMAAwACAAAAAQABAP//AQAC
AAIAAgAAAAAAAAAAAP7//v/////////+//7//v8AAAAAAAAAAP///v/9//z/+//7//v/
+//+//7//v/+/wAAAAABAAEA//8AAAAAAAACAAIAAgADAAEAAQABAAIAAgACAAEAAQAC
AAIAAgADAAEAAQAAAAAAAAABAAMABAACAAIAAgACAAIAAgACAAIAAAAAAAAAAAACAAEA
AAAAAAMAAwADAAMAAQABAAIAAgACAAIAAgACAAIAAwADAAMAAQABAAEAAQAAAAAAAQAB
AAEAAQABAAIABAAEAAQABAAEAAQABAAEAAIAAgACAAIAAwADAAMAAwABAAEAAQABAAMA
AwADAAMAAQABAAEAAQD////////+////AAABAAIA//////////8BAAIAAgACAAMAAwAD
AAQAAwACAAAA//8BAAEAAAAAAP7//v/+//3//////wAAAAD//////v/+//7//v/+//7/
//8AAAEAAgAAAAAA//////7//v/+//3/+//7//v/+//+//7//v/9////AAAAAAAA/v/+
//3//f/9//3//f/9//v//P/8//z/+v/5//n/+f/6//v//P/9//3//P/8//z//P/8//z/
/P/8//z//P/8//z//P/8//z//P/8//r/+v/6//r/+v/6//r/+v/8//z//P/8//v/+v/5
//j/+v/6//r/+v/6//r/+v/6//z//P/8//z//P/8//z//P/7//r/+f/4//n/+v/7//z/
+//6//n/+P/6//r/+v/6//r/+v/6//r/+P/4//j/+f/6//v//P/8//z//P/8//3//v/9
//z/+//9//7//v/+//7///8AAAAAAgACAAIAAgABAAIAAgAEAAUABQAGAAYACAAGAAYA
BQADAAIAAQD//////v/+////AQD//////v/8//z/+//7//n/+f/5//n/9//2//X/9P/3
//j/+f/7//n/+f/4//f/9//4//j/+P/6//r/+v/6//j/9v/4//n/9v/w/+f/5P/m/+v/
8v/8/wUAEgAgADAAPABFAFUAZwB3AIUAlgCtAMIAxgC7AK8ApwCSAGkAQgArACIAGQAP
AAkABQAFAAIA///+//z/+v/4//f/9//3//j/+P/5//f/9//2//b/+P/4//j/+P/0//P/
8v/y//T/9P/0//T/9//3//f/9//1//T/9P/0//L/8v/y//L/9f/1//X/9f/1//X/9v/2
//j/+P/3//f/9//3//f/9//3//f/9//3//f/9//4//j/9v/2//b/9v/4//n/+f/4//b/
9v/2//f/+P/5//r/+//5//n/+f/6//3//f/9//3/+//6//r/+//6//n/+P/3//n/+v/7
//z//v//////AAAAAAEAAQAAAAAAAAABAAEA/////////v/+///////9////AAAAAAAA
AAAAAAAAAAAAAAAAAQABAAAA/v/9//z/+v/6//r/+v/8//z//P/8//v/+//7//v//v/+
//7//v/8//z//f/9//v//P/8//z//v/+//7///////////8AAAIAAgABAAEAAgACAAIA
AwABAAEAAAAAAAEAAQACAAIAAAAAAAAAAAAAAAAAAAAAAAIAAgACAAIAAAD///7//v8B
AAEAAQABAAEAAQACAAIAAAAAAAAAAAACAAMAAwADAAMAAwADAAMAAQAAAAAA//8AAAEA
AgAEAAYABgAGAAYAAwACAAEAAAABAAIAAwAEAAcABwAHAAcABwAHAAcABwAGAAUABAAD
AAUABQAFAAUABwAHAAcABgAEAAQABAAEAAEAAQABAAEAAwAEAAQABAABAAEAAQACAAIA
AgABAAEA//////7//v///wAAAQABAAEAAQACAAIAAwADAAIAAgAAAAAAAAAAAP7//v/+
//7/AAAAAP////8BAAIAAwADAAEAAQABAAEAAAAAAAAA/////wAAAAAAAP///v/8//v/
/P/9//7///8AAAIAAwAEAAMAAQAAAP///////////////wAA/v/+//7//v/+//7//v/+
/wAAAAAAAAAAAQACAAMABAABAAAA///+////AQACAAMAAgAAAP///v/8//3//////wEA
AQABAAIAAAAAAAAAAQADAAQABQAGAAYABgAHAAgACAAKAAsACwAMAAwADAAKAAkABwAG
AAQABAADAAQABAABAAEAAAD9//7//v///wAAAQADAAUABwAFAAUABQAEAAUABAAEAAQA
AwADAAIAAQAAAP////8AAP7//v/+//7//v/+//7//v8AAP//+v/y/+3/7P/y//v/BgAQ
AB0AKgA8AEgAUgBhAHcAjQCbAKsAyADhAO4A5ADXAM8AuwCWAGcARgA3ACwAHQARAA0A
DQALAAoACQAIAAYABAACAAEAAQD+//7//f/9//3//f/8//z/+v/6//r/+v/5//n/+f/6
//z//P/8//z/+//7//v/+//9//z//P/8//7//v/+//7////////////9//3//v/+//z/
/P/7//v//f/9//3//f/8//v/+v/5//v/+//8//z//v/+//7//v/8//3//f/8//z//P/8
//3//f/9//3//f/9//3//f/+///////////////+//7//////////////////v/9//z/
/f///wAAAgACAAMAAwACAAIAAgADAAMAAwADAAMAAgAAAAEAAQD/////AAAAAAAAAgAC
AAIAAgD+//7//////////v/+//7///8AAAEAAgACAAIAAgACAP///////////v/+//7/
/v///wAAAgADAAEAAgACAAIAAAAAAAAAAQADAAMAAwAEAAIAAgABAAEABAAEAAQABQAD
AAMAAgACAAEAAQACAAIAAgACAAIAAgACAAIAAgACAAIAAgACAAIAAAD///7//v/9//3/
/f/9/wAAAQADAAQAAgACAAIAAgACAAMAAwADAAEAAQABAAEAAgACAAMAAwADAAMAAwAE
AAIAAgACAAIAAgACAAIAAgAEAAQABAAEAAMAAwADAAMABQAFAAUABQAFAAUABQAFAAUA
BQAFAAUAAwADAAMAAgACAAIAAgACAAMAAwADAAMAAQACAAIAAgABAAEAAQACAAIAAgAB
AAEAAQABAAAAAAAAAAAAAAD///////8AAAAAAQABAAAAAAAAAAAAAAAAAAAAAAAAAAAA
AAAAAP/////+//7//v/9//7///8AAAEAAAAAAAAA/////wAAAAAAAAAAAAD//////f/9
//3//f/9//7//v/+/wAA//////////////////8BAAAA/v/+//7//v/+//7//v/+/wAA
AAAAAAAA/v/+//7//v/+//7//v/+//z//P/8//z//v/+//7//v/+//7//v/+/wAAAAAA
AAAA/v/+//7//v/+//7//v/+//7//v/+//7/AAAAAAAAAAD+//7//v/+//7//v/+//7/
/v/+//7//v/+//7//v/+//7//v/+//7//P/8//z//P/9//7///8BAAAA///+//z//v/+
//7///8DAAMAAwADAAEAAgACAAIABAAFAAYABgAEAAQABAAEAAUABgAGAAgACwALAAwA
DAAKAAgACAAHAAkACAAHAAUAAwACAAIAAwAFAAMAAwACAAIAAgABAAEAAAD///7//f/+
//7//v/+//3//P/7//v/+//7//r/+f/7//z//P/8//v/+v/5//j//P/+//z//f/6//T/
6//o/+z/8//+/woAFQAgACwAOgBEAEsAVwBpAHkAgwCUAKsAxADUANEAwwC5AK4AjwBi
AEEANAAnABkADQAHAAUABgAHAAYABAAAAP7//f/9//r/+v/5//n/+f/5//j/+P/4//j/
+P/4//f/9//3//j/+P/4//j/+P/5//n/+f/5//v/+v/6//r/+P/4//j/+P/7//v/+//7
//v/+//8//z/+v/6//n/+f/7//v/+//7//n/+f/5//n/+//7//z//P/8//z//P/8//r/
+//7//r//P/8//z//f/8//v/+v/5//v/+//7//z//f/9//3//f/9//z//P/9////////
///////+//3//P/+//////8AAAAAAQABAAAA/v/+//////8BAAEAAQAAAAAAAQABAP//
/f/+//7//v/+//7//v/+//z//P/9//3////+//7//v/8//z//P/8//z//P/8//z//f/9
//3//f/8//z//P/8//7//v////////8AAAAAAAAAAAAAAAABAAEAAQABAAIAAgACAAEA
AQACAAIAAgADAAEAAQAAAAAAAQABAAIAAgACAAIAAgACAAIAAgACAAIAAgACAAIAAgAC
AAEAAAAAAAEAAQABAAEAAwADAAQABAACAAIAAgACAAQABQAFAAUABAADAAIAAQABAAIA
BAAFAAMAAwADAAQAAgACAAIAAgAEAAQABAAEAAIAAgACAAIAAwADAAMAAwAFAAUABQAF
AAMAAwADAAMABQAFAAUABQADAAMAAwACAAQABAAEAAQAAQABAAEAAQABAAIAAgACAAMA
AwADAAQAAgACAAEAAQADAAMAAgACAAQABAAEAAMAAQABAAIAAgABAAEAAAAAAAAAAAAA
AAAAAAAAAAAAAAAAAAAA/////wAAAAAAAP//AQABAAEAAQAAAAAAAAD/////AAAAAAAA
AAAAAP///////////////wEAAgACAAIAAAD//////////////////wEAAAD+//7//v/+
/wAAAAAAAAAAAAAAAAAAAAD+//7//v/+/wAAAAAAAAAA/v/+//7//v8AAAAAAAAAAP7/
/v/+//7//v/+//7//v8AAAAAAAAAAP7//v/+//7//v/+//7//v/+//7//v/+//7//v//
////AQABAAAAAAAAAAAAAQADAAEAAQABAAEABAAEAAQABAADAAQABAAEAAYABgAGAAcA
CAAIAAoACwALAAwADAAMAAoACgAJAAkABgAFAAMAAwAEAAQABQAFAAMAAwACAAIAAgAB
AAEAAQABAAEAAQABAAAA///+//7//v/+///////9//z/+//7//7//v/+//7//P/8//z/
/P/+/wAA///+//j/8f/s/+7/8//6/wQAEQAgACgANABCAEkAUQBhAHMAfwCKAJsAtADG
AMUAuwCxAKQAhQBcAD0ALgAjABkADwALAAkACAAHAAYABgACAAAA//////7//v/9//3/
/f/9//z//P/+//7//v/+//v/+//7//z//v/+//7//v/9//3//f/9//3//P/8//z//v/+
//7//v/+//3//P/7//3//f/+//7//v/+//3//f/9//3//f/9//3//f/9//3//f/9//7/
/v/+//7//v/+//7///////7//v/+//7///8BAAEAAQABAP///////wAAAwADAAMAAwAD
AAIAAgADAAMAAwADAAMABAAEAAQABAAGAAcABwAIAAYABwAHAAYACAAIAAkACQAHAAcA
BwAGAAgACQAJAAcABQAGAAYABgAGAAYABgAGAAQABAAFAAUABQAEAAQABAAEAAQABAAE
AAIAAgACAAIAAwADAAMAAwAEAAQABAAEAAIAAgADAAMABQAGAAYABgAEAAQABAAFAAcA
BwAHAAgABgAGAAUABQAEAAQABAAFAAYABwAHAAgABwAHAAgACAAIAAgACAAIAAoACgAK
AAoACQAIAAcABgAHAAcABwAIAAgABwAGAAUABQAFAAYABgAGAAYABgAGAAQABQAFAAUA
BgAHAAgACQAIAAgACQAJAAkACQAJAAoACAAIAAgACAAGAAYABgAGAAgACAAIAAgABwAH
AAcABwAJAAkACQAJAAkACQAJAAkACQAJAAkACQALAAsACwAKAAkACAAHAAYABwAHAAcA
BwAFAAYABgAGAAMAAwADAAQABQAGAAYABwAFAAUABAAEAAYABgAGAAUAAwADAAQABAAD
AAMAAgACAAQABAAEAAQAAgACAAIAAgAEAAQAAwADAAYABgAGAAUAAwADAAMAAwAEAAQA
BAADAAEAAgACAAIAAgACAAEAAQACAAMABAAFAAQABAADAAIAAgABAAEAAQD/////////
////AAABAAIAAwAEAAMAAgABAAAAAgACAAIAAgAAAAAAAAAAAAAAAAAAAAAAAgACAAIA
AgAAAAAAAAAAAAAAAAAAAAAAAAAAAAAAAAD+//7//v/+/wAAAAAAAAAAAAAAAAAAAAAA
AAAAAAAAAAAAAQABAAEAAQAAAAAAAAAAAAEAAwADAAEAAQABAAIABAAEAAQABQAIAAgA
CAAIAAgACAAJAAoACAAKAAsACwAKAAoACgAIAAkACQAKAAoACAAFAAQAAgADAAUABgAF
AAMAAgACAAIAAAD///7//f/+////AAAAAP7//P/7//r//P/9//3//f/+//3//f/+//v/
+v/5//j/+v/6//r/+v/6//f/8P/o/+X/6v/u//f/AAAOABsAJgAyADoAQgBPAGMAdwCH
AJcAqgC9AMgAwgC3ALEAowB+AE8AMgApACAAFQANAAkACQAHAAYABQAEAAQAAQD+//z/
+//8//z/+//7//v/+//6//r/+P/4//j/+P/4//n/+v/8//z//P/8//z//f/9//3//f/7
//r/+v/6//n/+P/3//b/+v/7//z//f/9//3//v/+//7//v/9//3//f/9//3//f/7//v/
+//7//v/+//8//z//P/8//z//P/9////AAAAAP7//v/+/////f/9//3//f////////8A
AP/////////////+//7///8BAAEAAQABAAAAAAAAAAAAAgADAAMABAAEAAUABQAEAAQA
BAAFAAUABwAHAAcABgAEAAUABQADAAMABAAEAAQABgAGAAYABgAGAAYABwAHAAYABAAD
AAIAAAAAAAAAAAABAAIAAwAEAAEAAQABAAEABAAEAAQABAAEAAQABQAFAAMABAAEAAQA
BAAEAAQABQAFAAUABQAGAAYABgAFAAUACAAIAAgACQAJAAkACAAIAAcABwAIAAgACAAI
AAgACAAIAAgACAAIAAkACgALAAwACwAJAAcABgAJAAkACQAJAAgABwAHAAYACAAIAAgA
CAAKAAsACwALAAsACwALAAsACgAKAAsACwALAAsACwAMAAwADAAMAAwACgAKAAoACgAM
AAwADAAMAA8ADwAPAA8ADgANAAwACwAMAA0ADgAPAA0ADQANAA0ADgAPABAAEAAPAA4A
DQAMAAsACwALAAsACQAKAAoACgALAAsACwAMAA4ADgANAA0ADQANAAwADAALAAoACQAH
AAkACQAKAAoACwALAAoACgAMAAwADAAMAA4ADgAOAA4ACwAKAAgABwAKAAoACgAJAAsA
CwALAAsACgAKAAoACQAJAAoACgAKAAwADAALAAsACgAJAAgABwAIAAoACwAMAA4ADQAN
AA0ADQANAA0ADQALAAoACgAKAAoACgAMAAwADAAMAAwADAAMAAwADAAMAAwADAAMAAwA
DAAMAAwADAAMAAwADgAOAA4ADgAOAA4ADgAOABAAEAAQABAADgAOAA4ADgANAAwACwAK
AAsADQAOAA8ADwAOAA4ADgAQABEAEwATABMAEwATABQAFgAWABYAFwAWABYAFgAWABQA
FAAVABYAFwAaABwAHQAgACAAIAAeAB0AGwAaABgAGQAXABcAFgAYABkAGQAXABUAFAAU
ABQAEwATABMAEwASABEAEAAOAA8ADgAOAA4ADwARABIAEwARAA8ADgAOAA8AEAARABIA
EAAQABAAEAAOAA0ABgD+//v//P8CAAsAFgAiAC8APABMAFgAYABvAIUAmQClALsA2gDz
APwA9gDrAOEAzwCqAHsAXABPAEIAMwArACUAIwAfAB4AHwAcABoAGAAWABUAFQASABIA
EQARABEAEQAQABAAEgASABIAEgAPAA8ADwAQABEAEgATABQAEwATABMAEwATABIAEgAS
ABQAFAAUABQAFAATABIAEQATABMAFAAUABMAEgAQAA8AEAARABIAEwAVABUAFQAVABMA
EwAUABQAFAAUABQAFAATABMAEgAQABIAEgASABMAFQAVABUAFQAVABUAFQAWABcAFwAX
ABcAFQAUABQAFQAVABUAFQAVABYAFgAWABYAFgAXABcAGAAYABkAGQAYABgAGAAZABkA
GwAbABsAGgAaABsAGwAZABcAGAAYABgAGgAaABoAGgAXABYAFgAVABUAFAAUABQAFQAW
ABcAGAAXABYAFQAUABQAFQAWABcAGAAYABgAGAAYABgAGQAZABcAGAAYABgAGAAYABgA
GQAbABsAGwAcABwAHAAbABsAHAAcABwAHQAbABsAGgAaABkAGQAaABoAHAAcABwAHAAa
ABoAGgAaABoAGgAaABoAHAAbABoAGgAbABsAGwAbABsAGwAcABwAGgAaABoAGgAaABsA
GwAbABwAHQAeAB8AHAAcAB0AHQAfAB8AHwAgACAAIAAgACAAIAAgACAAIAAiACIAIgAi
ACIAIQAgAB8AIAAhACIAIwAhACEAIQAhACMAIwAjACMAIwAjACMAIgAiACIAIgAiACIA
IwAkACUAJAAkACMAIgAjACMAIwAkACQAJAAjACMAIwAjACIAIgAjACQAJQAlACQAIwAj
ACIAJQAlACQAJAAkACQAJAAkACQAJAAkACQAJQAmACYAJwAmACYAJgAlACMAIwAjACMA
JgAmACYAJQAkACQAIwAiACMAJAAkACUAJQAlACUAJQAlACYAJgAmACgAJwAnACcAJwAn
ACcAJwAnACgAKAAoACgAKAAmACYAJgAmACgAKAAoACgAJgAmACYAJgAoACgAKAAoACoA
KgAqACoAKAAoACgAKAAqACoAKgAqACoAKgAqACoALAAsACwALAAsACwALAAsACwALAAs
ACwALAAsACwALAAuAC4ALgAuADAAMAAwADAAMQAyADMANAAyADIAMgAyADUANgA3ADgA
OAA4ADgAOAA5ADoAOwA8AD4APgA+AD4APAA8ADwAPAA6ADoAOgA6ADkAOAA3ADYANwA4
ADkAOgA4ADgAOAA4ADYANgA2ADYANAA0ADQANAAyADIAMgAyADQANAA0ADQAMgAyADIA
MgAyAA==
         </WaveFormData>
      </LeadData>
      <LeadData>
         <LeadByteCountTotal>10000</LeadByteCountTotal>
         <LeadTimeOffset>0</LeadTimeOffset>
         <LeadSampleCountTotal>5000</LeadSampleCountTotal>
         <LeadAmplitudeUnitsPerBit>4.88</LeadAmplitudeUnitsPerBit>
         <LeadAmplitudeUnits>��V</LeadAmplitudeUnits>
         <LeadHighLimit>2147483647</LeadHighLimit>
         <LeadLowLimit>268435456</LeadLowLimit>
         <LeadID>V6</LeadID>
         <LeadOffsetFirstSample>0</LeadOffsetFirstSample>
         <FirstSampleBaseline>0</FirstSampleBaseline>
         <LeadSampleSize>2</LeadSampleSize>
         <LeadOff>FALSE</LeadOff>
         <BaselineSway>FALSE</BaselineSway>
         <ExcessiveACNoise>FALSE</ExcessiveACNoise>
         <MuscleNoise>FALSE</MuscleNoise>
         <LeadDataCRC32>3093425959</LeadDataCRC32>
         <WaveFormData>
+P/4//j/+P/4//j/+P/4//r/+v/6//r//P/8//z//P/6//r/+v/6//n/+P/3//b/+P/6
//z//v/+//7//v/+//3//P/7//r/+P/4//j/+P/6//r/+v/6//z//P/8//z/+v/6//r/
+v/6//r/+v/6//z//P/8//z//P/8//z//P/8//z//P/8//n/+P/3//b/9//4//n/+v/9
//7///8AAAAAAAAAAAAA/v/+//7//v/7//r/+f/4//v//P/9//7/+//6//n/+P/6//r/
+v/6//r/+v/6//r/+v/6//r/+v/4//j/+P/4//r/+v/6//r//f/+////AAD///7//f/8
//r/+v/6//r//P/+/wAAAgAEAAQABAAEAAIAAAD+//z//v/+//7//v/+//7//v/+//7/
/v/+//7/AQACAAMABAAEAAQABAAEAAIAAgACAAIA///8//n/9v/5//z///8CAAQABAAE
AAQAAwACAAEAAAD9//z/+//6//3//v///wAA/v/+//7//v8AAAAAAAAAAAAAAAAAAAAA
/v/+//7//v/7//r/+f/4//v//P/9//7//v/+//7//v/9//z/+//6//3//v///wAA///+
//3//P/8//z//P/8//z//P/8//z/+//6//n/+P/7//z//f/+//z//P/8//z/+v/6//r/
+v/8//z//P/8//z//P/8//z//v/+//7//v/9//z/+//6//r/+v/6//r/+v/6//r/+v/6
//r/+v/6//v//P/9//7//f/8//v/+v/6//r/+v/6//n/+P/3//b/9//4//n/+v/7//z/
/P/9//z/+//7//z///8AAAEAAgABAAAAAAD//wEAAQABAAIAAgACAAMABQADAAMABAAG
AAgACAAIAAgACAAIAAgABwAFAAMAAgABAAIAAgADAAQAAQD///3/+//7//r/+v/7//3/
/f/7//v/+f/4//f/9//2//b/9v/2//f/9//1//X/+P/4//j/+P/1//T/8//y//T/9v/z
/+z/5v/h/+L/5P/q//H//P8GABUAJgA3AEQAVwBxAIMAkACgALYAyQDPAMkAvQC2AKYA
gQBSADQAJQAaAA4ABwAHAAYAAgAAAPz/+v/4//j/9//2//f/9P/0//P/8//z//P/8//z
//T/9P/0//P/8//0//T/9P/y//L/8//z//P/8//y//L/8v/y//D/8v/0//T/9P/0//T/
9P/z//H/8v/0//X/9v/1//T/9P/1//T/8//z//L/8//z//P/9P/z//P/8v/x/+//8P/w
//H/8//y//L/8v/0//T/9P/0//T/9P/1//X/8//z//L/8v/0//T/9P/0//b/9f/1//b/
9P/0//T/9P/1//b/9//4//b/9v/2//b/9v/2//X/9f/3//j/+f/6//j/+f/5//n/9//3
//f/9//5//n/+v/6//v/+//7//v/9//3//f/9//5//n/+f/5//n/+f/5//n/9//3//f/
9//5//n/+f/5//f/9//3//f/9//3//j/+P/6//v//P/9//v/+//7//v/+//6//n/+P/2
//b/9f/1//f/9//3//j/+f/5//r/+//6//n/+P/3//f/9//3//f/9f/1//b/9v/2//b/
9//3//j/+P/4//f/9P/0//X/9f/2//b/9v/2//j/+P/4//j/9v/2//f/9//6//r/+v/6
//j/+P/5//n/+f/5//n/+v/6//r/+v/7//v/+//7//v/+//5//v/+//5//r/+v/6//z/
/P/8//z//P/8//z//P/9//3//P/8//7//v/+//z/+v/6//v/+//7//v//P/8//r/+//7
//v/+v/5//j/9//4//n/+v/6//f/9//3//f/9//3//f/9//1//X/9f/2//b/9v/z//P/
9f/1//X/9f/3//f/9//2//j/+P/4//j/9//3//b/9P/0//T/9P/0//b/9v/2//b/9P/0
//T/9P/2//b/9v/2//P/8//z//P/8//z//T/9P/2//T/9P/0//T/9P/0//T/+P/4//j/
+P/4//j/9//2//X/9P/2//b/9v/2//b/9v/2//b/9v/2//b/9v/2//b/9v/2//T/9P/0
//T/9v/2//b/9v/0//T/9P/0//b/9v/2//b/9P/0//T/9P/0//T/9P/0//b/9v/2//b/
9v/2//b/9v/2//X/9f/1//X/9v/4//j/+P/4//j/+P/4//n/+f/5//n/+f/6//r/+P/5
//v/+//8//7/AQACAAEAAAD///7/AQACAAIAAwABAAAA//////z//P/8//z//f/8//v/
+//3//b/9v/1//j/9//4//n/9//1//T/8v/y//L/8v/z//P/8f/x//L/9P/0//T/9P/0
//T/9P/0//T/8//y/+z/5f/i/+L/5v/r//T/AgAPABgAJwA2AEMATwBjAHYAhACSAKEA
swC/AL8AtACqAJ8AggBWADMAIgAYAAsAAwD+//7/AAD+//z//P/5//f/9f/1//T/9P/z
//P/8f/x//H/8f/w//D/8P/v/+//8P/w//D/7v/u/+//7//x//H/8P/w//L/8v/w//L/
8P/w//D/8P/x//L/8v/x/+//8P/w//D/8P/w//H/8//z//P/9P/0//T/8//y//L/8v/z
//P/8//x//L/8v/z//X/9P/0//T/9P/0//T/9P/y//L/8//z//X/9f/0//T/9f/0//P/
8v/z//P/9P/2//T/9P/0//T/8v/y//L/8v/1//b/9//4//j/+P/3//f/+P/4//j/+P/4
//n/+f/5//f/9//3//f/9//3//j/+P/3//f/9//3//f/9//3//f/9//3//f/9//2//X/
9P/z//b/9//4//n/9//3//f/9//3//f/9//3//f/9//4//j/9//3//f/9//3//f/9//3
//j/+P/4//j/+v/6//n/+f/5//n/+f/6//j/9//3//f/9//3//f/9//3//f/9//3//X/
9f/2//b/9v/2//f/9//4//j/+P/3//j/+P/5//n/+P/4//j/+P/4//j/+P/4//j/+P/5
//n/+f/4//f/9v/1//b/+P/5//f/9//3//j/+v/6//r/+//9//3//f/9//z/+f/6//n/
+v/8//3//v/9//z/+//6//z//P/8//z//f/9//z//P/8//z//P/6//z//P/9//3/+f/5
//r/+v/6//v/+//7//v/+//7//v/+//7//v/+v/5//n/+f/5//n/+f/5//n/+//7//v/
/P/+//7/+//7//v/+//7//v//f/9//3//P/6//r/+v/6//r/+//7//r/+v/6//r/+v/6
//r/+v/6//z//P/8//z/+v/6//r/+v/7//v/+//7//n/+f/6//r/+v/4//j/+P/5//r/
+//8//z//P/7//r/+f/4//r/+v/6//r/+P/4//j/+P/5//r/+//8//z//P/8//z//P/8
//z//P/6//r/+v/6//r/+v/6//r//P/8//z//P/8//z//P/8//z//P/8//v/+//7//v/
/P/9//z/+//6//r/+v/6//v//f/9//3//f/+//7//v///wEAAQABAAIAAwACAAEAAAAC
AAIAAgACAAEAAQD///7//f/9//z//P/+//7//f/8//v/+//6//r//P/9//7//f/9//3/
/P/7//n/+P/4//j/+v/7//v/+f/4//j/9//2//f/+P/5//r//v/8//r/+//6//L/6//o
/+j/7P/z//z/CAATAB4AKwA8AEkAVQBpAHoAiACUAKMAswC/ALsAsACoAJsAegBQADMA
JAAcABEACwAGAAQABAACAAIAAAD///3/+//7//r/+v/5//n/9//3//f/9//4//j/+P/3
//f/+P/4//j/9v/2//f/9//5//n/+P/4//j/+P/2//j/+P/4//j/+P/5//r/+v/5//f/
+P/4//j/+P/4//n/+//5//n/+v/6//r/+f/4//j/+v/7//v/+//5//r/+v/7//3//P/8
//z/+v/6//r/+v/6//r/+//7//3//f/8//z//P/8//z//P/+//3//f/+/wAAAAAAAAAA
/v/+//7//v/9//7///8AAAAAAAD/////AAAAAAAAAAAAAAEAAQABAP//////////AQAB
AAIAAgACAAEAAAD///////////////////////////////////3//f/9//3//f/9//3/
/f////////////////8AAAAA//////////////////////7//v/+//7/AAAAAP//////
//////8AAP7//f/9//3//v///wAAAQD///////////////8AAAAA/v/+///////+//7/
/v/9//3//v8AAAEA///+//3//P/+//7//v/+//7//v///////v/+//7//v/8//z//f/9
//3//f/9//7///8AAAEAAwABAAEAAQABAP///f//////AQACAAIAAgAAAAAAAAAAAAAA
AAAAAAAAAAD///3//P/8//z//P/6//v//P/+////+//7//z//P/+/////////wEAAQAB
AAEA/////////v/9//3//f/9//v/+//7//v//f/9//3//v/8//z/+f/5//n/+f/5//n/
+v/7//z//P/7//r/+f/4//r/+//7//r/+P/4//j/+P/6//r/+v/6//z//P/8//z/+v/6
//r/+v/5//n/+f/5//f/9//4//j/9v/0//T/9P/1//b/9//4//r/+P/6//r/+v/6//r/
+v/6//r/+P/4//j/+P/4//j/+P/4//f/9v/1//T/9f/2//f/+P/6//r/+v/6//f/9v/1
//T/9P/0//T/9P/2//b/9v/2//j/+P/4//j/+v/6//r/+v/5//j/9//2//j/+P/4//j/
9//2//X/9P/y//L/8v/y//T/9P/0//T/9v/2//b/9v/3//j/+f/5//n/+f/5//r/+//6
//n/+P/4//j/+P/5//n/+f/5//n/+v/6//r/+//9//3//f/+/wAAAAAAAAAAAgACAAIA
AgABAAEA///+//z/+//5//j/+f/6//r/+v/5//n/+P/4//b/9f/0//H/8//z//L/8f/0
//T/9f/2//X/9f/0//H/8//0//T/9P/2//b/9v/2//T/8v/0//X/8v/q/+P/4P/e/+L/
5//w//r/BwAWACkAOABFAFUAaQB6AIoAmgCvAL8AwQC1AKgAnACDAFoANAAhABgADgAH
AAUABAAEAAAA/v/8//r/+f/3//X/9f/y//L/8f/x//P/8//z//P/8P/w//D/7//s/+z/
6//q/+3/7v/w//H/8//z//L/8v/y//L/8P/y//H/8P/v/+7/8f/y//L/8f/w//D/7//u
//D/8P/x//P/8//z//T/9P/z//H/7//u/+//8f/y//P/8f/y//L/8//x//D/8P/w//D/
8P/w//D/8//0//b/9//1//X/9P/0//b/9v/2//b/9v/1//X/9v/z//L/8f/w//P/9P/1
//b/+P/6//z//v/8//z/+//7//7//v/+//7//P/9//3//f/4//f/9v/1//f/+f/8//7/
AQABAAEAAQD9//3//f/9//z/+//6//n/+P/3//b/9f/2//f/+P/5//z//f/+/////f/9
//3//f/8//v/+//6//f/9//3//f/+f/5//n/+f/8//7/AAACAAEAAAD+//3//f/9//3/
/v8AAP////////3//f/9//3////////////7//v//P/8//z//P/9//3/+//6//n/9//3
//j/+v/7////AAABAAIA///+//3//P/8//z//f/9/wAAAAAAAAAA/f/8//z/+//8//3/
/v8AAAIAAgACAAMAAgABAAAA//8AAP//AgADAAEAAgACAAIAAgACAAIAAgD///7//f/8
/wAAAQABAAIAAwAEAAUABAAEAAQABQAFAAEAAQACAAIAAQABAAAA//8BAAEAAQABAAMA
AwADAAIA/////////////////////wEAAQABAAIABAAEAAEAAQABAAEAAQABAP//////
//7//P/8//z//P///wEAAgACAAIAAgACAAIABAAEAAQABAADAAIAAQAAAP///v/9//z/
/v///wAAAQACAAMABQAGAAMAAAD///7/AAAAAAAAAAACAAIAAAAAAAAAAAD+//7//v/+
////AAABAAIAAgACAAIAAgAAAAAAAAAAAAIAAgACAAIAAQD///7//f///wAAAgACAAQA
BAAEAAQAAQABAAAA//8BAAEAAgACAAQABQAHAAcABwAIAAoACgAIAAgACAAIAAcABgAE
AAMABAAEAAQABQABAAAA///+//3//P/7//v//v8AAAMABQAEAAEAAAD///////8AAAAA
/v/+//7///////3//f/+//z//P/8//z//P/8//z//P/8//v/9v/u/+n/5v/q//D/+f8E
ABAAHwAwAEEATgBhAHUAiwCaAKwAxADbAOEA1wDLAMAArACFAFgAOAApACAAFgANAAsA
CgAIAAYABAAEAAIA///9//v/+//8//z/+//7//v/+//7//v/+P/4//j/9//3//j/+P/4
//j/+P/5//n/+f/5//j/+P/6//r/+P/6//r/+v/6//r/+//8//z/+//7//z//P/8//n/
+P/4//n/+//7//z//P/6//n/+P/4//j/+f/5//n/+//8//z//f/7//r/+v/6//z//P/8
//z/+v/6//v/+//7//v/+v/6//7//v/+//7//P/7//v//P/+//7//v/+//3//P/7//r/
/f/+////AAABAAIAAgADAAMAAgABAAAAAgADAAMAAwD//////////wEAAQACAAIAAwAD
AAMAAwD/////////////////////AAABAAIAAwAFAAUABQAFAAIAAQAAAP///f/9//3/
/f/+////AQACAP/////////////////////+//7//v/+//7//v/9//3/AAABAAIABAAD
AAEAAAD///3//f/9//3////////////9//3//v/+//7//v//////+//6//n/9//2//b/
9//3//v//P/9//7//v/+//7//v/+//7//////////v/9//z/+//8//7////9//3//f/+
//z//P/8//3//f/9//3//f/9//v//f/9//3//v/+//7///8AAAEAAgAAAAAAAAAAAP//
///+//7//v/+//7//P/+//7///////////8AAAAA//////7//f/7//v/+//7//v/+//7
//r/+v/7//z//f/9//3//f/9//3//f/9//7//v/+//v/+//7//v/+//7//3//f/9//z/
+v/6//r/+v/8//3//f/8//7//v/+//7//P/8//z//P/6//r/+v/6//z//P/8//z/+//7
//v/+//9//3//v/+//z/+v/6//r//P/8//z//P/+//7//P/8//z//P/6//r/+v/6//z/
/P/8//z/+v/6//r/+v/6//r/+v/6//r/+v/6//r//P/8//z//P/8//z//P/8//z//P/8
//z//P/8//z//P/6//r/+v/6//z//P/8//z//P/8//z//P/8//z//P/8//7//v/+//7/
/P/8//z//P/6//r/+v/6//z//P/8//z//P/8//z//P/+//7//v/+//z//P/8//v/+//7
//v//P8AAAAAAAAAAP7//v/+////AAABAAIAAwABAAAA/////wMAAwADAAQACAAIAAgA
CAAIAAgACAAIAAkACQAHAAYAAwADAAIAAgACAAIAAQAAAP/////+//7//f/9//3/+//+
//////////7//P/7//r/+P/5//n/9//4//r/+//8//v/+v/5//j//P/8//z/+//6//T/
6//m/+j/7P/z/wAADAAXACIAMwBAAEsAWQBvAIAAjACcAK8AxQDPAMkAugCyAKUAhABY
ADkAKgAeABMACQAGAAQABAAGAAQAAgABAP///f/9//r/+v/5//n/+f/5//n/+f/2//b/
9v/1//f/+P/4//j/+P/4//n/+f/5//n/+P/4//j/+P/2//j/+P/4//j/+P/7//z//P/7
//v//P/8//z/+//6//r/+//7//v//P/8//r/+f/4//j/+f/7//z//f/7//z//P/9//z/
+v/5//j/+f/6//v//P/6//r/+//7//3//f/8//z//v/+//7//v/8//v/+//8//7//v/+
//7//P/8//z//P/9//7///8AAAAAAAD//////v/+//7//v8AAAEAAQABAP//////////
AQABAAIAAgABAAEAAQABAP3//f/9//3//v///wAAAQD/////////////////////////
///////9//3//f/9//3//f/+//7///////////8BAAEAAQABAAAAAAAAAAAAAAAAAP//
//////////8AAP7//f/9//3//v///wAAAQABAAEAAQABAP3//f/+//7//v/+//////8A
AAAAAAD///z//P/9//3//v/+//7//v/+//7//v/+/wAAAAABAAEA///+//3//P/9//7/
AAABAP///////wAAAAAAAAAAAQADAAMAAwADAAEA//8BAAEAAwAEAAQABAACAAIAAgAC
AAIAAgACAAIABQAFAAQABAADAAIAAQD+/wAAAAABAAEA/////wAAAAACAAMAAwADAAMA
AwADAAMAAQABAAEAAAABAAEAAQABAAEAAQABAAEA////////AAAAAAAA/f/9////////
/////v/9//z/+v/7//z//f/+//7///////7/AAAAAAAAAAD+//7//v/+/wAAAAAAAAAA
/v/+//7//v/9//3//f/9//////8AAAAA/v/8//z//P/8//z//P/8//7//P/8//z//P/8
//7//v/+//7//v/+//7//v/8//z//P/8//7//v/+//7//v/+//7//v/+//7//v/+//z/
/P/8//z//P/8//z//P/+//7//v/+//z//P/8//z//P/8//z//P/8//z//P/8//z//P/8
//z//P/8//v/+//7//v//P/+//7//v/+//7/AAAAAAEAAQD///////8AAAEAAgAEAAcA
BQAFAAYACAAKAAoACgAKAAkACAAHAAUABQADAAIAAQADAAIAAgACAAAA///+//3////+
//7//////////f/9//3//P/7//v/+v/6//r/+v/5//n/9//3//r/+v/6//r/+P/4//j/
+P/6//z/+//4//L/7f/o/+j/7P/v//b/BAATABwAKwA6AEkAVQBlAHYAhACSAKEAswDB
AL0AsgCqAJsAfABUADUAJgAcABMADQAIAAYABgAEAAIAAgD///3/+//7//z//P/7//v/
+f/5//n/+f/6//r/+v/5//f/+P/4//j/+v/6//v/+//5//n/+P/4//r/+v/4//r/+v/6
//r/+v/5//r/+v/5//n/+v/6//r/+f/4//j/+f/3//f/+P/4//r/+f/4//j/+P/5//n/
+f/5//r/+v/7//v/+v/6//r/+v/6//r/+v/8//z//f/9//v/+//6//r//P/8//z//P/+
//3//f/+//7//v/+//7/AAAAAAAAAAAAAAAAAAAAAAIAAgABAAEAAgACAAIAAgABAAEA
AAD//wAAAQACAAMAAgABAAEAAAABAAEAAQABAAEAAQABAAEA////////////////////
////////////AQABAAEAAQD///////////////8AAAAAAQABAAEAAQABAAEAAQABAAAA
AAAAAAAA/v/+//3//f/9//3//f/+/wEAAQACAAMAAQABAAEAAQD///////////7///8B
AAIAAQAAAAAA//8AAAAAAAD///z//P/9//3//v/+//7//v/+//7//v/+//7//v//////
AgACAAIAAgAAAAAAAQABAP///////wAA/v/+//7////9//3//f/9/////f////////8A
AAAAAAAAAAAAAAAAAAAAAAAAAAAAAwADAAIAAgAEAAQABAACAP///v/+//3//f/9//7/
/v/+//////////7//f/8//v//f/9//3//P/8//3//v////3//f/9//3/+//7//v//P/7
//r/9v/1//r/+//8//3/+//7//v/+v/8//z//P/8//z//f/9//z/+v/6//r/+v/6//r/
+v/6//j/+P/4//j/+f/6//v//P/7//v/+//7//n/+f/6//r/+v/4//j/+P/1//T/8//y
//T/9v/5//r/+//8//v/+v/5//j/9v/2//b/9v/0//T/9P/0//b/9v/2//b/9v/2//b/
9v/2//b/9v/2//T/9P/0//T/9P/0//T/9P/0//T/9P/0//b/9v/2//b/9f/0//P/8v/1
//b/9//4//b/9v/2//b/9P/z//P/8//z//T/9v/2//b/9v/2//b/+P/5//n/+f/6//v/
/f/+//v/+//8//v/+f/6//z//P/+//7//v/+//7//v/9//3/+f/4//f/9//3//j/+f/6
//f/9v/1//X/9P/0//X/9f/3//X/9f/1//P/8f/w/+7/8P/w//D/8f/x/+//7//w/+7/
7v/u/+7/7v/u/+7/7v/s/+n/4v/a/9f/2v/e/+T/7//8/wgAEwAgAC0AOABHAFsAcQCA
AJAAogC1AL0AtQCrAKIAkABrAD4AIgAZABAABgABAP///v/+//z/+v/2//b/9P/x/+7/
7f/u/+7/7f/t/+3/7f/t/+3/7P/s/+z/6//u//D/8f/y//D/8P/x//H/7//v/+7/7v/s
/+z/6v/s/+7/7v/u/+7/8P/y//P/8//y//L/8f/w/+//7v/u/+//7f/t/+7/7v/u/+3/
7P/s/+3/7//w//H/7//w//D/8f/y//L/8//0//P/8v/x//D/8P/w//H/8f/z//P/8v/y
//T/9P/0//T/8//x//D/8P/y//L/8v/y//T/9P/0//T/9f/2//f/+P/4//j/9//3//r/
+v/6//r/+f/5//j/9//3//f/9//3//T/8//z//L/9P/1//b/9//3//f/9//3//f/9//3
//f/9f/1//X/9f/1//X/9f/1//P/8//z//P/9f/3//n/+//6//n/+f/4//T/8//y//H/
8f/x//H/8f/0//b/+P/6//n/+P/2//X/9//3//f/+P/6//n/+f/5//j/9//2//X/9f/1
//X/9f/x//H/8v/y//T/9v/5//v/+f/4//f/9f/0//T/9f/1//T/9P/0//T/9P/0//T/
9P/1//b/+P/5//z//P/8//z/+v/6//v/+//5//n/+f/6//z//P/8//3////////////+
//v//P/7//v//P/8//z/+v/6//r/+v/9//7///8AAAEAAQAAAAAAAgACAAIAAAD///7/
/v/9//n/+f/6//r/+//9//7///////////////3//f/9//z/+f/5//n/+f/5//n/+f/5
//r/+//8//7/AAAAAP3//f/9//3//f/9//////////7//P/6//j/9v/3//n/+v/6//z/
/P/8//z//f/+////AAD///7//f/8//v/+v/5//j/9//3//f/9//4//n/+//8/////v//
/wAA///+//3//P/6//j/+f/6//v//P/8//z//P/8//7//v/+//7//P/8//z//P/8//z/
/P/8//r/+v/6//r/+//8//3//v/8//z//P/8//7//v/+//7//P/8//z//P/7//r/+f/4
//v//P/9//7/AAD////////9//7/AAAAAAAAAAAAAAAAAgADAAMAAwAAAP/////+////
AQAEAAUABgAIAAsADAAKAAoACgAKAAcABgAEAAMAAgACAAIAAwACAAIAAgACAP///v/9
//3//v/+///////+//v/+v/5//j/9//3//b/9//4//n/+//5//f/9//4//r/+v/6//r/
+f/4//f/9v/2//X/8P/o/+X/5v/o/+z/9f8AAA4AGwAuAD0ASABZAG8AgQCQAKQAwADR
ANcAzwDFALoApgB/AFIAOAArAB4AFgARAA0ACgAEAAIAAAAAAP7//f/7//n/+f/4//j/
9//3//X/9f/1//X/9f/2//f/9//1//b/9v/2//b/9v/3//f/9//3//b/9v/2//b/9P/2
//b/9v/2//b/9P/0//P/8f/z//b/+P/6//j/9v/1//X/9//3//j/+P/4//f/9v/2//T/
9f/1//X/9f/2//b/9//1//T/9P/0//T/9P/0//T/9f/2//j/+f/5//n/+P/4//j/+P/4
//j/+P/3//f/+P/2//b/9v/2//b/9v/2//b/9//4//n/+v/8//z/+//7//v/+v/5//j/
+//9//7////9//3//f/9//v/+//8//z//f/9//3//f/6//n/+P/3//n/+f/5//n//P/9
//7////8//v/+v/5//v/+//7//v/+//7//v/+//7//v//P/8//v/+//7//v/+f/5//n/
+f/6//r/+v/6//r/+v/5//n/+//7//v//P/6//n/+f/5//f/9//3//f/9//3//f/9//1
//X/9v/2//b/9v/3//f/+P/4//j/9//2//b/9//3//b/9v/2//b/9v/2//b/9v/2//b/
9//3//j/+P/4//j/9v/2//f/9//5//n/+f/6//j/+P/4//n/+f/5//n/+f/7//n/+//7
//n/+v/6//r//P/8//z//P/8//z//P/8//v/+//6//r/+v/6//r/+P/6//r/+//7//v/
+//8//z/+//7//r/+f/7//v/+//7//n/+f/5//j/+f/5//n/+f/5//n/+f/5//j/9//2
//b/+f/6//j/+f/5//n/+f/5//f/9//3//b/+f/6//v//P/7//v/+v/4//b/9v/2//b/
+P/4//j/+P/2//b/9v/2//j/+P/4//j/9//3//f/9//3//f/+P/4//r/+P/4//j/+P/4
//j/+P/4//r/+P/4//j/+P/4//j/+P/4//r/+v/6//r/+f/4//f/9v/4//j/+P/4//r/
+v/6//r/+P/4//j/+P/4//j/+P/4//r/+v/6//r/+v/6//r/+v/4//j/+P/4//r/+v/6
//r/+P/4//j/+P/6//r/+v/6//z//P/8//z//v/+//7//v/8//z//P/8////AAABAAIA
AAAAAAAAAAABAAIAAwAEAAUABgAHAAgABgAGAAYABgAEAAQABAAEAAEAAAD///7/AAAA
AAAAAAD+//7//v/+//z//P/8//z//P/8//z//P/7//r/+f/4//j/+P/4//j/+v/6//r/
+v/4/w==
         </WaveFormData>
      </LeadData>
   </Waveform>
</RestingECG>
