# Supplementary material for: Detection of Left Atrial Enlargement Using a Convolutional Neural Network-Enabled Electrocardiogram
Source: Front Cardiovasc Med. 2020 Dec 17;7:609976. doi: 10.3389/fcvm.2020.609976 (PMC7773668; doi:10.3389/fcvm.2020.609976)
Supplement: Supplementary file 4 [file Data_Sheet_4.ZIP › normal3/1802032396_1983_00000027.XML]

<?xml version="1.0" encoding="Windows-1252"?>
<!DOCTYPE RestingECG SYSTEM "restecg.dtd">
<RestingECG>
   <PatientDemographics>
      <PatientID>1802032396</PatientID>
      <PatientAge>73</PatientAge>
      <AgeUnits>Years</AgeUnits>
      <Gender>Male</Gender>
      <PatientLastName>liangzhiming</PatientLastName>
   </PatientDemographics>
   <TestDemographics>
      <DataType>Resting</DataType>
      <Site>1</Site>
      <AcquisitionDevice>MAC55</AcquisitionDevice>
      <Status>Unconfirmed</Status>
      <Priority>Normal</Priority>
      <AcquisitionTime>10:36:30</AcquisitionTime>
      <AcquisitionDate>08-22-2016</AcquisitionDate>
      <CartNumber>1</CartNumber>
      <AcquisitionSoftwareVersion>009C</AcquisitionSoftwareVersion>
      <XMLSourceVersion>MAC5000 v1.0</XMLSourceVersion>
   </TestDemographics>
   <RestingECGMeasurements>
      <VentricularRate>92</VentricularRate>
      <AtrialRate>92</AtrialRate>
      <PRInterval>152</PRInterval>
      <QRSDuration>86</QRSDuration>
      <QTInterval>364</QTInterval>
      <QTCorrected>450</QTCorrected>
      <PAxis>68</PAxis>
      <RAxis>56</RAxis>
      <TAxis>85</TAxis>
      <QRSCount>15</QRSCount>
      <QOnset>218</QOnset>
      <QOffset>261</QOffset>
      <POnset>142</POnset>
      <POffset>192</POffset>
      <TOffset>400</TOffset>
      <ECGSampleBase>500</ECGSampleBase>
      <ECGSampleExponent>0</ECGSampleExponent>
   </RestingECGMeasurements>
   <Diagnosis>
      <Modality>Resting</Modality>
         <StatementCount>2</StatementCount>
         <LabelText>12SL ��ϳ���</LabelText>
      <DiagnosisStatement>
         <StmtFlag>ENDSLINE</StmtFlag>
         <StmtText>�������</StmtText>
      </DiagnosisStatement>
      <DiagnosisStatement>
         <StmtFlag>ENDSLINE</StmtFlag>
         <StmtText>���� ECG</StmtText>
      </DiagnosisStatement>
   </Diagnosis>
   <Waveform>
      <WaveformType>Rhythm</WaveformType>
      <WaveformStartTime>0</WaveformStartTime>
      <NumberofLeads>8</NumberofLeads>
      <SampleType>CONTINUOUS_SAMPLES</SampleType>
      <SampleBase>500</SampleBase>
      <SampleExponent>0</SampleExponent>
      <HighPassFilter>16</HighPassFilter>
      <LowPassFilter>150</LowPassFilter>
      <ACFilter>NONE</ACFilter>
      <LeadData>
         <LeadByteCountTotal>10000</LeadByteCountTotal>
         <LeadTimeOffset>0</LeadTimeOffset>
         <LeadSampleCountTotal>5000</LeadSampleCountTotal>
         <LeadAmplitudeUnitsPerBit>4.88</LeadAmplitudeUnitsPerBit>
         <LeadAmplitudeUnits>��V</LeadAmplitudeUnits>
         <LeadHighLimit>2147483647</LeadHighLimit>
         <LeadLowLimit>268435456</LeadLowLimit>
         <LeadID>I</LeadID>
         <LeadOffsetFirstSample>0</LeadOffsetFirstSample>
         <FirstSampleBaseline>0</FirstSampleBaseline>
         <LeadSampleSize>2</LeadSampleSize>
         <LeadOff>FALSE</LeadOff>
         <BaselineSway>FALSE</BaselineSway>
         <ExcessiveACNoise>FALSE</ExcessiveACNoise>
         <MuscleNoise>TRUE</MuscleNoise>
         <LeadDataCRC32>188196629</LeadDataCRC32>
         <WaveFormData>
BAAEAAQABAAEAAQABAAEAAYACAAKAAwACAAIAAkACQAGAAUABAADAAYABwAJAAoACQAI
AAgABwAJAAoADAANAAkACQAJAAsACwAMAA4ADgANAA8AEAAQABEAEgASABIAEwAUABYA
FwATAA4ABwAFAAUABQAHAAkACQAJAAoACwAMAA0ADgATABAACQAGAAMABQAGAAgADAAK
AAgABwAHAAkACgAKAAoACQAKAAoACQAFAAYACgAIAAQABgAIAAcABQAIAA4AFQAeAC4A
OgBEAFQAYwBsAHIAcgByAHEAbgBrAG0AbwBoAFMAQAA1ACcAGwAYABQADAAKAA4AFAAW
ABAABAADAAwADQAOAA4ADgAOAA0ADAALAAoABwADAAAA/f8AAAEAAgADAAQABQAGAAcA
BgAGAAYABwAGAAYABQAEAAYACAAIAAgACQAJAAcABwAFAAQAAgABAAMACAAKAAwACQAI
AAcABgAHAAkACQAIAAMAAwAFAAYACAAKAAwACwAKAAoACgAJAAcABgAGAAYACQAJAAkA
CQAIAAYABAADAAYABwAKAAkACQAJAAkACQAGAAQAAwADAAYABwAIAAkACgAMAAwADAAN
AAoACgALAA0ADAALAAkACgALAA0ADwARABEAEQAUABEAEgATABQAEgAPAA0ABwAKAA0A
EAAPAA4AEQASABMAEQAPAA4ADQANAA4ADgANAA0ADQANAA0ACwAKAAsACgAJAAkABwAF
AAkACwAPABIAEAAPAA0ACwAJAAsACwAKAAsADAANAA4ADAAOAAsAEAALAAkABgAFAAcA
BwAJAA8ADAAJAAgACAAJAAkACQAHAAcACQALAAsABwAHAAcABwAHAAcACAAIAAgACgAK
AAYAAwADAAUABgAAAAEABgAIAAgACAAIAAoADAAMAA4ACwAJAAcABQAGAAcACAAJAAcA
BgAFAAQABgAHAAkACgAJAAkABQAFAAcACQALAAwADQAMAAwADQAPABAAEgAUABcAGAAX
ABgAFAARAA4ACAABAAEA///9/wQACQANABEADAAJAAYAAwABAAUABQABAAEAAQABAAAA
AwAGAAcABgAEAAMAAgACAAAAAAABAAIABgAJAAUA/v/6//r//v8EAAAA+f/9/wgADgAR
ABgAKAA4AEQASABPAFoAYgBqAHIAcwBqAGEAXwBdAFYARwA4AC8AHwAPAAoACAACAAIA
AAD6//7/CAAEAAEACAABAP7//P/6//j/9v/2//b/9v/4//n/+//9//7///8AAAEA/v/9
//z/+//6//r/+v/7//j/9v/z//D/9P/6//7/AgAAAP///P/7//7//v/9//3/+//+//7/
/v/6//r/+v/6//n/+//7//r/+f/5//v//P/8//z//P/5//f/+P/5//n/+v/6//v//P/7
//v/+//7//z//P/8//3//////wEA//8BAAEAAQABAP7//P/7//v/+v/5//j/9//7//7/
//8AAAMAAAAAAAEAAgACAAIAAQACAAMABQAHAAYABQAEAAYAAwAEAAUABgAFAAMAAgD9
//3///8BAP//AAADAAQABQAAAP3/+//5//v//v8AAAEAAQABAAEAAQAAAAAAAgACAAMA
AwABAP//AQABAAMABAACAAEA///9//z///8AAAAA/f/8//v/+v/9/wAA/v8EAAMAAwAC
AAMAAAD9//z////+//v/+v/6//3//f/9//v/+//9///////9//3//f/9//////8AAAAA
/P/8/wIAAgD///7//f/8//z//P/6//r//P/9//7////9//3//f/9//7//v/+//7/AAAB
AAMABAAGAAcABAAFAAEAAQABAAAABAAEAAUABwAKAAoACwAMAAoACgAIAAgABwAHAAcA
BAD9//3/+//5//v//f/+/////f/9//3//f/7///////7//3//f/9//z/+v/8//z/+v/7
//v/+//8//3//v8AAAIA/v/7////AAD2//L//v8AAP7/+//9/wIADAAPABAAHgAwADgA
PgBRAFwAYABkAGoAYwBQAE0AUwBNAD4ALQAiABUACQD///z//P/6//z/BAAGAAIA/v/8
////AgD///7//v/+//7/+//4//X/8v/2//f/+f/7//n/9//1//P/9P/1//b/9//4//j/
+P/5//f/9v/0//L/8//2//f/+P/6//v/+v/7//r/+v/5//n/+f/8//z//P/5//j/9//2
//n/+//7//r/+P/5//z//v/8//z//P/5//n/+v/7//v/+v/4//f/9v/6//v//P/9//z/
+v/4//f/+f/5//v/+f/8//3//v////3//P/8//3/+v/5//j/9//5//z//f/+/wMAAAAA
AAEAAwACAAEA//8BAAEAAgADAAQAAwACAAQAAQACAAMABAAEAAMAAwD/////AQADAAEA
//8BAAEAAQADAAMABAAFAAIAAgABAP//AAABAAIAAwD///7////+/wEAAQD///3//f/9
////AAABAAMABAAFAAEAAwADAAIAAAAAAAAAAAACAAQAAQAGAAYABQADAAMAAgD///7/
AQADAAEAAQACAAAA///+//v/+v/9/wAAAQACAAMABAAFAAMAAQAAAP7//v8GAAoAAAD+
//7//v/+/wAAAAD+//7/AQABAAEAAQD///////////7//v/+//7/AQABAAIAAgABAAEA
/f/9/wAAAwAGAAgACAAIAAkACwALAAoACgAKAAwADAAKAAoADQANAA0ACgAHAAcABQAD
AAEAAQAAAP//AQABAAEAAQABAAUABQABAP////////7//v8AAAAA/v/8//v/+v/6//v/
/P/+/wAA/v/7/////v/2/+z/7v/0//r/BQAPABAACgALABwALgA4AEAATgBdAGYAagBu
AHAAcQBqAGEAYQBhAFQAQQA0ACkAHQAVABAACAAEAAIAAgAEAAQAAgAEAAcAAgD5//n/
+v/7//z//f/+////AAD///3//P/7//z//f/+/////v/9//z/+//6//r/+v/7//3//v/+
//7/AAACAAIAAgAFAAUAAwADAAIAAAD9//v//v8EAAcACgAFAAQAAwACAAIAAwACAAAA
/f/9////AAABAAIAAwABAAAAAAAAAP//AwAEAAYACAAHAAcABwAHAAQAAAD8//n//P/9
/wAA//8BAAMABQAHAAcABgAGAAcABwAHAAcABwAHAAgABwAGAAsACgAMAA8AEAAOAAwA
CQAKAAsADQAPAA8ADQALAAwACgAMAA4AEAARABEAEgAPAA8AEQATABEADwARABEAEQAQ
AA8ADwAPAAsACgAIAAUACAAJAAoACwANAA4AEQASABEAEQAPAA0ACwALAA0ADgAMAA0A
DQANAA4AEwAWABgAFAASABAADgANAA4ACgAOABAAEQARABMAEQAPAA8AEwARAA8ADwAQ
ABIAEwAUABMAEAARABIAEQANAA0ADQANABAAEQATABQAFgAWABgAFgATABIAEQAQABMA
FAATABQAFAATABIAEQAQAA8ADgANABEAEgATABQAFgAXABkAGgAaABkAFAATABEAEwAV
ABYAGgAaABsAHQAeAB4AHwAgACIAIgAgACAAIwAjACMAIAAdAB0AGwAZABgAFwAVABMA
FQAVABUAFQATABcAFwATABEAEQARABAAEgAUABQAEgAPAA8ADwAQAA8ADgAOAA4AFAAX
ABkAGAASABAAFAAcABgAFwAdABoAHgAlACgANABMAGAAagB1AH4AgACEAIQAfwB6AHUA
cwBxAGYAWQBMADsAJQAfACYALAAmACIAHAAcACIAHAAKAA8AGgATABIAEgASABIAEgAS
ABIAEgAUABMAEwATABAADQAKAAcACwANAA8AEQARABIAEwAVABgAGAAXABYAEwAUABMA
EgAVABUAEwATABQAFAATABMAEgAUABMAEgASABQAFgAYABYAFwAWABQAEgATABYAGAAW
ABYAFgATABIAEgASABEAEgASABMAFAATABEADwANABEAEgATABUAFAATABQAEQASABMA
FAAVABUAFAAUABUAFwAXABcAFwAWABgAGAAYABsAGAAYABkAGwAaABkAFwAaABsAHQAf
ACAAHwAeACAAHgAeAB4AHgAgAB8AHwAbABoAGwAcABkAGAAbABwAHQAcABsAGwAbAB0A
HgAeAB0AHQAdAB0AHQAcABwAHgAeAB0AHQAbABkAGQAZABsAHAAaABsAGwAbABoAHQAe
AB4AGgAaABoAGgAcAB4AGwAgABwAGwAZABkAFwATABEAEwAYABkAHAAgAB8AHwAfAB0A
GwAdAB8AHwAaABkAGAAXABcAFwAYABgAGgAQAA4AEAASABQAFgAXABgAFwAYABkAGQAZ
ABkAFwAXABcAFwAaABoAGgAaABsAGwAcABwAHQAdABkAGQAXABkAGwAcACAAIAAhACMA
IgAiACMAJAAjACIAHwAeACMAJQAnACYAHwAfAB0AGwAbABsAGgAZABcAFQATABEAEwAX
ABcAEwAVABUAFQAUABAAEAAOAAoADAAPABIAFgAUABQAFQAWABYAEQARABQAEAAMAAgA
CgAOABMADwAMABgAKQAuADIASABeAGIAYwBkAHIAhgCMAH8AdABxAG0AZQBcAFEASgA9
ACsAGQASAA4ACAAMABwAHAAQABQAGgARAA4AEwAPAA4ADQAMAAoACgAKAAoABgADAAEA
//8EAAcACgANAA0ADQANAA0ACwAKAAkACQANAA4ADgAOAA0ADgANAAwACgAJAAYABQAJ
AAoACgALAAkADAAMAAwACAAIAAgACAALAA0ADQAMAAkACQALAAwACgAKAAoABwAJAAoA
CwALAAkABgAEAAIABwALAA8AEwARAA4ACwAJAAkABwAHAAMABgAHAAgACQAJAAgACAAJ
AAsACwALAAsACQAKAAkACAANAAoACgALABAAEgAUABUAEAANAAsACQAOAA8AEAAUABEA
EgATABQAFAATABMADwANAA0ADQAJAAgACwAMAA0ADAALAAsACwAJAAoACgAJAAcABwAH
AAcACAAKAA4AEAAOAA0ACgAHAAUABQAHAAgACgALAAsACwAMAA8AEAAQAAwADAAMAAwA
CQAKAAYACgAKAAkABwAHAAgABwAIAA0ADAAJAAgACAAJAAkACQAHAAcACQALAAsACAAH
AAYABQAHAAcACAAIAAQACgAKAAgABgAEAAIABAAEAAIAAgACAAEAAAD//wIABQAIAAsA
CgAIAAYABAAHAAcACAAIAAkACQAFAAUAAwAFAAcACAAIAAgACQALAA4AEAATABYAEwAS
AA8ADgARABEAEQAOAAkACQAHAAUAAQD///z/+f/3//f/9//3//r///8AAP3//v///wAA
AAD//wAA///8//z//f/+/wAA/v/+////AAD+//f/8//8/wAA+P/6/wIA/v/5//n/AAAI
AAsAEAAcADAAQABGAFUAZgBqAGYAYgBhAGQAXQBNAEkARgA9ADYAJwARAP3/+P/8/wYA
BgD6//L/9P/2//r/+f/0/+3/7//y//X/+P/6//r/+v/6//n/9//2//X/9v/3//j/+f/3
//f/9//3//T/9P/0//X/9v/2//X/9P/z//T/8//y//T/9f/0//X/9P/0//P/8//z//b/
9v/2//j/+v/8//7/+v/5//b/8v/v/+//8f/y//L/8v/y/+//8//2//n/+//5//j/+P/4
//f/9//3//f/9f/0//P/8//1//X/9//1//P/8//z//P/8//y//L/8//1//f/+f/7//n/
+v/5//j/+f/2//b/9//8//z//P/7//v/+//8//3/+//5//f/+P/3//r//f8AAAIAAQAB
AP3//f///wEA///8//3//P/7//r/+f/5//n/+//8//z/+//5//n/+f/5//f/9v/3//b/
+P/5//j/9//2//X/9v/2//f/+f/6//v/+f/7//v/+v/3//b/9f/0//X/+P/2//z/9//1
//L/8f/x/+//7//z//b/9f/2//j/+f/5//n/9//3//n/+//7//j/9//2//X/9//3//j/
+P/0//b/9v/y/+z/7v/w//L/9P/y//L/8P/w//P/8//z//P/9f/1//X/9f/z//L/8f/w
//L/8//1//b/9P/z/+7/7f/w//P/9v/4//3//v8AAAMAAwACAAIAAgAAAAAA/v/+////
//////z/+P/5//j/9//0//P/8f/v//D/8f/y//P/9f/5//n/9f/z//H/7//s/+//8v/z
//L/8P/v/+7/7v/x//L/9P/2/+r/7f/v/+j/5v/o/+r/8v/4//P/8f/0//z/AQAGABgA
LAAyADgAQQBKAFAAUgBaAGEAXABVAFkAXQBOAD0AMgAhABEAAwD8//j/8v/y//b/9v/0
//j//P/3/+z/6f/o/+j/6P/o/+n/6v/r/+z/7v/t/+3/7f/t/+3/7f/t/+7/7//w//H/
7f/s/+v/6//t/+7/7v/u/+z/7v/u/+7/7v/t/+r/6f/s/+7/7//x//P/9v/2//b/8f/w
/+//7v/v//H/8f/w/+3/7f/v//D/7f/s/+v/5//o/+r/7P/t//H/8v/0//b/9f/z//H/
7//w//D/8P/x//H/8f/z//H/7//v/+//7//x//D/8P/x//P/8//z//P/9P/2//b/9v/5
//b/9v/3//r/+v/6//n/+f/5//r/+/////////8CAP3//P/7//r//P/9/////f/7//v/
+//3//X/9//3//f/9//3//j/+f/3//j/+P/3//n/+//9////AAAAAAIAAgAAAP3/+P/z
//P/8//1//b/+P/7//3////7//v/+f/2//b/9v/2//b/+v/+//3/BAABAP///P/7//n/
9//3//v/+//5//n/+v/9//3//f/7//r//f8AAAEAAQABAAEAAQD+//3//f/8//f/+P/3
//L/9//7/wAA///+//3//P/8//z/+v/6//v/+//7//v/+P/3//b/9f/4//r//P/+//3/
/f/+//7/AQABAP3//f/9////AQACAAYABgAHAAkACAAIAAkACgAMAAwACgAKAAsACwAL
AAgAAQABAP///f/9//3//P/7//3//f/9//3/+//9//v/9f/5//3/AQAEAAIAAgAAAPz/
/P/9//7/AAD6//b/8//w//L/9//5/wIACAAEAPz/+P/6//3//f8GAAoACQAWACYAKgA0
AD4ASQBYAGgAagBuAHMAaABbAFcAVwBSAEUAOgAtAB0ACQD6//j//P/6//r//P/6//j/
AAAHAAAA/f/6//r/+v/6//r/+v/6//r//f/9//7////9//3//f/9//z/+//6//n/+v/6
//r/+//9//7//v/+//z//v/+//7//v/9//r/+f/7//z//P/9//3/AAAAAAAA/v/+//7/
/v///wEAAQAAAPr/+f/6//r///8CAAUABQACAAAA/v/7//z//P/9//7/AAABAAIAAwAB
AAAA/////wEAAQADAAEABAAFAAYABwAGAAQAAwADAAQABQAGAAcABQAGAAUABAAHAAQA
BAAFAAUABAADAAEABAAFAAcACQAJAAcABQAGAAMABAAFAAYACQAJAAoABwAHAAkACwAJ
AAUABwAHAAcACgALAA0ADwAMAAwACwAJAAwADQAOAA8ACgAIAAgABgAFAAUAAwABAAMA
AwAFAAYABgAHAAcABwAEAAUABAACAAQABgAIAAoACAAKAAcADAAIAAcABQAFAAUAAwAD
AAcACAAHAAgACgANAA0ADQALAAcACQALAAsABwAHAAcABwAGAAUABQAEAAQABgAGAAIA
AwAIAAgACAAIAAgACAAIAAYABgADAAEA///9/wEAAwAFAAcACwAMAA0ADgALAAkACAAG
AAUABQABAAEAAgAFAAgACgAKAAoACwANABAAEgAVABgAFwAWABMAEgAQAA8ADgAKAAYA
BwAGAAUABAADAAEA//8AAAEAAgADAAUACQAJAAUABAADAAIAAAD+/wAAAAD+////////
/wAAAgAEAAcACgAIAAEA/f/8//z/AAAAAP7/AAABAPv/AgAWACEAIAAqADgAPgBIAFkA
YgBmAGoAaABhAFoAUwBPAEsASABDADQAIQATAAcABAAEAAIAAgAEAAIA/v8EAAgA/f/0
//n/+//8//3//v8AAAAAAAAAAP3/+//6//n/+//7//v/+//9//3//f/9//7//v/+////
/v/+//3//P/8//7//v/+//7//f/6//n/+//8//z//f/8//7//f/8//r/+v/6//r/+v/7
//r/+P/4//v/AAAEAAMAAgABAP3//P/8//z/+//7//r/+v/6//n/+f/5//n/+v/6//r/
+//+////AgABAP7//f/8//v//v/+////AQD+//3//P/7//z//v/+//7/AgAAAAEAAwAE
AAQABAADAAIAAQABAAEABAAFAAYACgAEAAQABAAEAAMAAQAAAPv//P///wIAAQABAAMA
AwADAAAA/f/7//n/+//8//z/+//7//v/+//7//7/AAAEAAYAAwABAP3/+f/9////AwAG
AAQAAwABAP//+//9//3//P/7//z//f/+//z//v/7/wAAAAD///3//f/9//v/+/////3/
+//7//z//f/9//3/+//7//3/////////////////+//9//z/+v/8//z//P/8//v/+v/3
//b/+//9////AQD///3/+//5//3//v///wAAAAD//////v8BAAEA/f/9//v//f///wAA
AgACAAMABQAFAAQABAAEAAQABAACAAIABgAHAAgABgD//////f/7//v/+//6//n/9//3
//f/9//5//3//f/5//r/+//8//z/+//8//v/+P/5//n/+f/6//j/+P/5//r/+P/9//3/
9P/u//T//v/0/+T/6//5/wIABgAJABAAHAAyAEAARgBTAGAAYABcAFgAUwBQAFsAZQBf
AE4AQQA0ACMADwABAPz//P8AAAAA9v/2//7/AAD8//n/9P/z//P/9P/1//b/9v/2//b/
9v/4//f/9//3//T/8//y//H/8v/z//T/9f/2//b/9v/3//b/9P/x/+7/8f/0//X/9v/1
//X/8//z//b/9v/1//X/9//6//r/+v/3//b/9f/0//X/9//3//b/8f/x//P/9P/2//b/
9v/z//P/9P/1//X/+P/4//n/+v/4//f/9v/1//P/8v/x//H/8f/x//P/8f/y//P/9P/1
//X/9P/0//X/8//z//P/8//3//r/+//8//z/9v/z//H/9v/4//r/+//8//3///8BAAEA
AQABAAQAAAAAAAAAAAD9//v/+v/1//n//f8BAAEA/f/////////9//v/+v/5//z//v//
/////v/9//z/+//5//j/+f/4//v//f/9//3/+f/3//f/9v/7////AgAFAAAAAQAAAP7/
/f/+////AAD9//7/+v/+//7//f/7//v/+//5//n//f/8//n/+P/4//v/+//7//n/+f/7
//3//f/9//3//f/9//////8AAAAACgAEAPr/9v/5//r/+//8//n/+P/1//T/+v/9/wAA
AwABAAEAAQABAP7//P/6//j/+v/7//3//v/+//3/+P/3//n//f8BAAQAAwACAAIAAwAE
AAQABQAGAAcACAAHAAgACwALAAsACAABAAEA///9///////+//3//P/7//r/+f/8/wEA
AgD///3//f/9//z//P/+//7//P/5//n/+f/6//z//P/9//7/AAD7//n/+P/2//j//P/8
//z/+f/3/wAADAARABgAIAAwAEAASABRAF4AXgBmAHYAeQBqAF8AXwBdAFAAOwAsACMA
FQALAAQABAAKAAoABgAGAAQA/v8AAAcACAABAP3//P/7//r//f/+////AAD///3//P/7
//j/9//2//X/9v/3//j/+f/7//z//f///////v/8//r/+v/8//z//P/8//v/+P/3//n/
+v/6//v/+P/6//n/+P/5//z///8CAAIAAwACAAAA+//7//3//v/9//z/+//3//j/+v/8
//3//v/+////AAABAAEAAQABAP3/+v/3//X/+P/5//z/+//+////AAABAAIAAgADAAUA
AgABAAAA//8AAAIAAgACAAcABAAEAAUABgAGAAYABQAFAAUABgAHAAsADQAPABQADwAO
AA0ADAAKAAkACQAFAAcACQALAAkABQAHAAcABwAIAAcABwAHAAkACgAKAAkADAANAA4A
DwAKAAgACAAGAAoACwAKAAkACQAJAAsADAAKAAkABwAFAAYACwAOABAADAAMAAwADAAL
AAwACAAMAAkABwAEAAMABgAHAAoAEQAQAA0ADAAMAA8ADwAPAA0ACwANAA8ADwALAAsA
CwALAAoACQAJAAgACAAKAAoABgADAAgACgAMAA4AEAASABIAEAAQABAADwAOAA0ACwAL
AAsACwAKAAoACgAKAAwADQAPABAAEgATABAAEQAPABEAEwAUABYAFgAXABkAGAAYABkA
GgAaABoAGAAYABkAGQAZABYADgANAAoABwAIAAkACQAJAA0AEQAVABkAFAAVABIACwAM
AA0ADgAOAA4AEAAQAA4ADAALAAoACgAMAAwADQAOABQADwAJAAoAEAAOAAoACgAKAAkA
BwAKABQAHQAgACQANgBMAFoAaQByAHAAcgB+AIMAegBnAFsAYQBmAFcAQgA1AC0AHwAQ
AAoACAAGAAwADgAEAAIADgAVABYAFQASABAADgAMAAsACgAJAAgACgAJAAkACQAMAA0A
DgAPAAsACQAHAAUABAAEAAQABQAJAAoACgAKAAgACgAKAAoADAANAAwADQALAAoACAAH
AAgADAANAA4ADAAMAAwADAALAA0ADQAMAAkACQALAAwACgAKAAoABwAJAAoACwALAAoA
CAAHAAYACQAJAAkACQAJAAgABwAHAAkACQALAAkACwALAAsACwANAAwADAANAAoACQAI
AAcACAAKAAoACgAOAAwADQAPABIAEgASABEAEAAPAA8ADwARABEAEQAUABIAEgASABIA
EAANAAsABQAHAAkACwAJAAkADQAPABEADQALAAoACQAJAAoACgAJAAgABwAGAAUABwAK
AA8AEgAQAA8ADAAJAAcABwAJAAoACgALAAsACwAHAAkACQAIAAcACAAJAAoABgAGAAEA
BAADAAMAAgADAAUAAwADAAcABwAFAAUABgAFAAUABQADAAEAAwAFAAUAAQABAAEAAQAE
AAUABwAIAAQABgAGAAIACQAFAPn/9v/7//7/AQAEAAEAAAD9//z////////////8//n/
9v/z//n//P///wIAAQABAAIAAgABAAEA/f/9////AQADAAQABQAEAAQABQAHAAgACgAM
AAkACAAFAAQABQAFAAUAAgD7//v/+f/3//f/9//2//X/9f/1//X/9f/4//3//v/7//f/
9f/z//D/8v/0//T/8v/z//P/8//0//L/8v/z//T/+v8BAP3/8P/k/+b/9P/6//b/9f/5
//j/+v8HABYAHgAmADYAQgBHAE4AUgBaAGAAXwBaAFMATQBFADgALQAiABEAAwD7//L/
7v/y//T/7v/o/+r/9P/6//X/7v/r/+z/7P/s/+z/6v/q/+r/6v/p/+f/5v/l/+b/5//o
/+n/5//n/+f/5//o/+j/6P/p/+z/7P/r/+r/5//o/+f/5v/p/+n/5//n/+b/5v/l/+X/
4//m/+b/5v/h/+D/3//e/+P/5//p/+r/5f/l/+f/6P/p/+r/6//p/+X/5P/j/+H/4P/e
/93/3P/g/+H/4v/j/+X/5P/j/+P/4//j/+X/4//l/+X/5f/l/+L/3v/b/9n/2//d/9//
4f/j/+b/5//o/+j/4v/f/93/5v/q/+7/8f/v/+3/7P/r/+v/6f/n/+j/5v/m/+b/5v/p
/+n/6v/n/+P/4//j/9//3v/h/+L/4//i/+H/4f/h/+H/4v/i/+H/3//f/9//3//c/9z/
3v/e/+D/4f/g/9//3//f/+H/4v/i/+P/4//j/+D/4f/g/97/3f/e/9//4P/c/9z/1//a
/9n/2f/Y/9n/3P/b/9z/4f/f/93/3f/e/93/3f/d/9v/1f/V/9X/0//V/9f/2f/b/9r/
2f/Z/9j/0v/a/+L/3//c/9n/1v/U/9T/0v/S/9T/1f/W/9f/2v/b/9z/3f/c/9r/2P/W
/9T/0//T/9L/1v/X/9T/1f/X/9n/2//c/9v/2v/a/9v/3P/c/93/3v/g/+L/4v/k/+H/
3//d/9j/1f/V/9P/0f/P/8//zv/N/8n/x//F/8P/yf/R/9X/1f/T/9H/z//M/8z/zv/O
/8z/zP/N/87/0P/M/8r/yf/I/8T/x//H/8b/yP/O/9L/0P/M/8v/zf/Q/9T/3f/o//D/
9v8AAA4AGQAmADQAPAA4ADMANAAvACMAGQAQAAkABgADAPH/3f/U/9T/zv/M/87/yv/K
/87/yv+//8D/yf/H/8b/xf/E/8P/wv/B/8D/wv/B/8H/wf+//7//v/+//8D/wf/C/8P/
v/++/73/vf+9/7z/uv+4/7r/vv/A/8L/xP/F/8T/xf/E/8T/w//D/8D/wv/B/8D/vP+8
/7z/vP+//8H/wf/A/7//v//B/8L/xP/E/8T/wf/A/8D/wP+//73/uv+4/7b/uf+5/7n/
uf+8/7z/vP+9/8H/wf/D/8H/wP+//77/vf+8/7r/uf+5/73/v//B/8P/wf/A/73/uv+/
/77/wP/D/8X/xP/D/8H/wv/D/8X/x//H/8X/w//E/77/vv++/77/wv/D/8X/w//B/8P/
xf/D/73/vf+7/7n/uv+7/73/v//C/8T/xf/F/8P/wf+//73/uv+6/7z/vP/B/8P/w//D
/8H/v/+//77/vP+9/73/vf+9/7//v/++/77/vv++/77/vf++/7r/vv++/73/u/+7/7v/
uf+5/73/vv+9/77/wP+//7//v/+9/7n/u/+9/73/u/+7/7v/u/+7/7v/vP+8/7n/uv+5
/7T/s/+z/7X/tv+6/73/v//B/77/vP+7/7n/u/+6/7r/vP+4/7f/t/+3/7v/u/+//7//
v/+8/7z/vP+6/7j/uv+8/77/vv++/7//xf/G/8j/y//J/8b/xv/J/8b/wv+//77/u/+3
/7P/r/+7/7n/sv+w/7D/sP+w/7H/sv+z/7T/tf+2/7f/uP+2/7b/tv+2/7T/sv+w/67/
sP+w/w==
         </WaveFormData>
      </LeadData>
      <LeadData>
         <LeadByteCountTotal>10000</LeadByteCountTotal>
         <LeadTimeOffset>0</LeadTimeOffset>
         <LeadSampleCountTotal>5000</LeadSampleCountTotal>
         <LeadAmplitudeUnitsPerBit>4.88</LeadAmplitudeUnitsPerBit>
         <LeadAmplitudeUnits>��V</LeadAmplitudeUnits>
         <LeadHighLimit>2147483647</LeadHighLimit>
         <LeadLowLimit>268435456</LeadLowLimit>
         <LeadID>II</LeadID>
         <LeadOffsetFirstSample>0</LeadOffsetFirstSample>
         <FirstSampleBaseline>0</FirstSampleBaseline>
         <LeadSampleSize>2</LeadSampleSize>
         <LeadOff>FALSE</LeadOff>
         <BaselineSway>FALSE</BaselineSway>
         <ExcessiveACNoise>FALSE</ExcessiveACNoise>
         <MuscleNoise>TRUE</MuscleNoise>
         <LeadDataCRC32>1796009370</LeadDataCRC32>
         <WaveFormData>
AgACAAIAAgAFAAYABwAIAAcABgAGAAUAAwADAAUABQAIAAsAEAASABAAEgAUABMAFgAY
ABoAHAAbABwAHAAcABoAGQAYABcAGQAcACAAJAAfAB4AHQAaABoAGgAZABQAEQAMAAgA
CAAJAAcABQADAAYABQAFAAYAAwAAAPz/+P/7//r/+f/6//n/+f/4//j/+P/4//j/+P/6
//r/+v/6//j/+P/5//n//P/8//r/+f/8//j/9//w/+r/6//s//D/8//2/wAADQAgADYA
TQBrAI8ArgDIANUA1QDTANAAxwDAALgAtACtAJAAYwBAACcABwDu/+b/5f/j/+b/7P/u
/+3/7v/v//H/8f/z//X/9v/2//P/8//z//P/8v/z//L/8f/x//L/9P/4//X/9P/z//P/
9f/0//T/9P/2//j/+f/6//j/9v/1//P/9f/3//b/+P/5//j/9//4//v/+//6//j/+v/6
//j/+v/6//j/+f/3//r/+f/6//v/+//7//v//f///wAA//8AAP7///8BAAMAAgABAAAA
AAACAAMABAAFAAQABgAIAAkADAANAA0ADQAPAA8AEQATABIAEwAVABUAFwAXABkAHQAa
ABsAHAAcAB4AHgAeAB4AIQAiACIAIgAhAB0AHAAbABoAGgAcAB0AGwAZABMAEAASABEA
EQARAA8ADgAOAAsACAAIAAgACAAIAAkACgAMAAgACAAGAAUABgAIAAYABgAKAAoABwAG
AAMAAwAEAAMABQAFAAkACwAHAAYAAgAEAAUABQAGAAgACQAJAAgABwAGAAQAAwADAAYA
CAAJAAoABgACAAEAAgADAAQABAADAAMAAwAEAAMA//8AAP7//P/9//7/BAAJAAYABQAB
AAAAAAAAAP///f/+/wAAAgAAAP7//P/6//7///8AAAEAAQABAAIAAwAEAAQABQAIAA0A
DQANAA4ADQAOAA8AEAAQABAAEQARAA8ADwAPABAAEwAWABUAFgAYABYAFQAUABEACgAE
AP7/+P/4//v/+//9//3//P/5//n/+P/3//b/9P/y//L/8P/t/+z/6//r/+v/7P/s/+z/
7v/u/+7/7v/u/+7/7v/u//H/8f/y//L/8P/v/+7/7v/p/+L/3v/h/9z/1v/d/+b/7P/5
/xIALgBLAGkAhQCeALIAuwDBAMcAwgC3AK4ApgCeAJUAeABLACYACwDv/97/2v/b/9n/
0v/O/9L/2f/a/9n/4//n/+b/5//n/+b/4//h/9//3f/e/+H/4v/j/+H/4P/g/+L/4//k
/+X/5//n/+b/5v/m/+T/5P/j/+L/4//k/+b/5//l/+X/4v/i/+b/5v/m/+j/6f/p/+j/
5v/m/+b/5P/m/+n/6v/u/+//7v/r/+r/6f/n/+f/5//p/+3/7v/t/+7/7f/t/+7/7//x
//H/8f/y//H/8f/x//H/7//y//X/9//7//3//v///wAA//8AAAEAAwAFAAgACQAIAAUA
BAAFAAYACQAMAA4AEgASABIAEgARABIAEgASABAADQANAA0ACQAGAAUAAwAGAAcABAAE
AAEA///+//3//f/8//z/+f/2//b/9v/2//X/9f/1//b/9v/4//j/+f/4//r/+P/4//f/
9v/y//D/9P/3//v//f/6//X/9P/x//L/9P/z//j/+v/5//n/+v/6//n/9//1//j/+P/5
//v/+P/4//f/9v/3//T/9P/2//j/+v/7//v/9//1//T/8f/y//b/9//4//T/8v/1//f/
9//1//b/+P/4//j/+P/4//f/9f/z//H/9v/3//n/+//8//z//f8AAAEAAQABAAIABQAG
AAcACAAGAAYABwAHAAoACwAMAA4ADwAQAA0ADAANAAwADAAMAAwABgABAPz/9f/0//b/
9f/4//n/+f/3//P/8v/x//D/7f/q/+n/5v/m/+j/6v/t/+z/7P/r/+r/7P/s/+z/7P/r
/+r/6f/o/+n/6f/q/+r/7P/t/+7/6v/f/97/4v/h/97/3v/l/+7/9v///xAAKgBHAGMA
gQCmALwAwwDJAMsAxgC7ALAAqgCmAJsAeABFACIAAwDh/9L/0v/N/8v/0P/S/9T/2f/a
/9v/2//d/+H/4//k/+T/5f/l/+X/5f/j/+X/5f/l/+T/5P/l/+j/5f/k/+P/4//m/+b/
5//o/+f/6P/o/+j/5v/m/+f/5//o/+n/5//o/+n/6P/n/+j/7P/t/+3/7P/s/+z/6v/s
/+3/7P/u/+3/7v/t/+7/7//s/+v/6v/r/+7/8P/w//L/8f/x//L/8//y//H/8P/w//T/
9f/2//f/9f/4//v//f8AAAEAAQABAAIAAQACAAMAAwAFAAgACQAMAAsADAAPAA0ADwAR
ABIAFAAUABQAFAATABQAFAAUABIADwAPAA8ADgAOABAAEQAOAA0ACAAGAAcABwAIAAkA
BwAGAAYAAwAAAAAAAAAAAAEAAQABAAIA/f/+//3//f8AAAIAAAAAAAQABAABAAAA////
/wAA//8AAP//AgADAAAAAAD9/wAAAgABAAEAAgABAAEAAAD//wEAAAAAAAEAAQACAAIA
AgD///z//P/+////AAAAAP//AAD//////f/9/wAAAAAAAAAA/v8BAAMA/f8BAAYA/v/+
//7//v/+/////////////////wAAAQAHAAgACgAOABAADwAOAA4AEQASABMAFAASABIA
EwATABUAFQAVABYAGwAeAB0AHgAbABYAEgAOAA4ACgAHAAQAAAAAAAMAAwACAAEA///7
//z//P/8//z/9//0//P/8P/x//L/8//1//T/9P/z//L/8v/y//L/8v/0//T/9P/0//P/
8//0//T/8v/z//j/+P/x/+z/6v/l/+D/4v/p//T//v8LACQAPABRAG0AjQCsAMQAzwDV
ANMA0ADPAMQAtgCsAJkAeABRADQAGQD//+j/4P/d/9v/3v/i/+b/5//u//H/7f/t/+7/
7//v/+7/8P/x//L/8//x//H/7//t/+//8P/y//b/9f/0//P/8//x//D/8P/w//T/9v/3
//j/9f/0//T/8//2//f/9f/2//j/+P/4//r/+v/5//f/9P/2//j/+P/8//z/+v/7//n/
/P/7//z//f/7//v/+//9//z//P/6//r//f///wIABQACAAEAAAAAAAMAAwADAAMABAAI
AAwADwANAA0ADAALABAAEQAUABcAFgAXABkAGQAbABkAGQAbAB0AIQAlACgAJgAkACIA
IAAiACQAJQAmACYAIwAjACMAIAAeAB4AHQAeAB8AHAAcABkAFwAWABUAFgAWABcAFQAS
ABIAEgASABIAEQAQABAAEAASABIAEwARABIADwAOABMAFAASABIAEQARABIAEQATABEA
EwATABUAFgAUABgAFQATABIAEgAUABUAFQAVABMAEgASABMAEQASABIAEgAUABIAEwAW
ABUAFAASAA8AEQATABYAFwAVABYAFAASABAADgARABMAFwAXABYAFAASABAADgAMABEA
EwAVABcAFwAVABQAEwAZABoAHAAgACMAIwAjACQAIwAkACUAJgApACoALAAtACoAKQAo
ACgAKgAsACoAKgAqACgAJwAmACMAHAAWABAADwAQABQAFQATABMAEgAPAA0ADAALAAoA
CgAIAAgABgAEAAQABAAFAAUABgAGAAYABAAEAAQABAAEAAQABAAEAAYABwAJAAoABAAD
AAIAAAABAAQABgD///b/9v/9/wIADAAhADYASgBrAJEAqwDCANYA4QDfANsA2gDVAMwA
xgDAAK8AiABdADwAIQAJAPz/9P/z//n/+P/y//b/+//4////CQAFAAMAAwACAAAA////
//////8AAAMABAAFAAAA/v/9//7/AQACAAMABQADAAIAAgACAAMABAAEAAQABgAGAAcA
BwAFAAUAAgACAAcACAAJAAwACwALAAoACAAGAAYABAAGAAoACgANAA0ADQALAAsACwAN
AA0ADQAPAA4ADgAMAAwADgAPABEAEwAVABUAFQAWABUAFQAVABUAEwAWABkAGwAcAB0A
HQAdACEAIQAjACUAJwApACwALQAsACkAKAApACoALQAwADIANAA0ADQANAAzADQANAA0
ADUAMwA0ADUAMQAuAC0AKwApACkAJQAkACIAIQAhACEAIAAgACEAHwAfACAAIQAiAB0A
GwAZABgAGAAaABoAGwAcAB4AHAAcACAAIAAdABwAHAAdAB8AHwAcABkAGgAZABoAGgAX
ABoAHAAbABsAHAAgACEAIQAhAB8AHgAeAB8AGwAaABgAFgAYABYAFwAaAB4AIAAhACEA
IAAfAB8AHQAbAB4AHgAeABkAFAAUABMAFQAVABwAGgAaABoAGgAZABkAGQAZAB0AHQAe
AB8AIQAgACAAIgAlACUAJQAmACoALAAuADAALAAqACkAJwApACsALQAwAC8AMAAtACwA
LQAsACwALAAtACgAJAAgABkAFgAWABMAFgAXABcAFQATABIAEQAQAA4ADAAMAAoACAAI
AAgACQAHAAYABAACAAYACAAKAAwACQAIAAcABgAKAAsADQAOABQAEQAOAAgAAQD6//b/
9//6//r/+/8EABIAHwAsAD4AWQB/AKMAwgDYAN8A4QDhAN4A2QDQAMQAwAC5AJoAaQBC
ACMA///q/+z/7//v//L/9v/0//P/9v/3//n///8BAAMABAAEAAIAAQAAAP///f/9//v/
+f/7//z//v8CAAEAAAD/////AQAAAAAAAAABAAIAAgACAAEAAAAAAP//AgADAAEAAgAD
AAIAAQACAAQABQAFAAQAAgACAAAAAgACAAIABQAFAAcABQAFAAUAAwADAAMABQAHAAgA
BwAIAAYABwAJAAsACwALAAsADAAOAA8AEAARAA0ADgAPAA8AEwAVABYAFwAbABsAHQAf
ABwAHQAfAB8AIQAhACMAJwAmACcAKAAoACwALAAsACwAKwAsACwALAArACcAJgAlACQA
JAAmACcAJQAjAB0AGgAaABkAGQAZABkAGAAYABUAEgASABIAEgATABMAEwAUABEAEgAR
ABEAEAASABAAEAAUABQAEQAQAA4ADwARABEAEgARABQAFQASABIADwASABIAEQARABIA
EwATABIAEQAQAA4ADQANABAAEgATABQAEgAOAA0ADgARABIAEgARABIAEQARAA8ADAAO
AA0ADAANAAwAEAATAA0ADQAKAAwADAAMAAwADQANAA0ADQAOAA0ADQANABMAFAAWABoA
HAAbABoAGgAZABoAGwAcAB4AHgAfAB8AHgAdABwAHAAiACYAJgAoACYAIgAfABwAHAAW
ABEADAAJAAoADgAPAAwACwAJAAUABQAEAAMAAgD///z/+//4//j/+P/4//n/+//8//z/
/P/6//r/+v/6//z//P/8//z//P/7//v/+v/6//X/9P/4//v/+P/y/+//7P/s/+v/8P/8
/wsAHAAwAEkAZQCBAKAAvADNANEA0QDSANMAyACyAKwAqwCKAFsAOgAhAAEA6v/m/+P/
3f/Y/9j/2v/f/+b/6f/t//H/7//v/+7/7P/s/+3/7v/v/+3/7//v/+//6//q/+r/7P/v
//D/8f/z//D/7v/t/+z/7v/w//H/8v/w//D/8f/x/+//7//s/+z/8f/y//P/9v/z//H/
7v/q/+z/7v/u//L/8v/y//X/9f/0//H/8P/v//L/8//0//f/9f/0//H/8P/x//P/9v/5
//n/+f/5//r/+v/5//j/9//6//7/AgAFAAQAAwABAP//BAAFAAgACwAJAAsADgAPABEA
DwAPABEAEwAVABcAGAAXABYAFQAUABcAGAAYABgAFgATABMAEwASABAAEAAPABAAEQAO
AA4ADAAJAAcABQAEAAQABQADAAAAAAAAAAAA////////AAAAAAIAAgADAAAAAAD8//r/
/f/+//z//P/+////AQABAAAA/f/+//3//f/+//z/AAD///3//P/8///////+//3/+//6
//r/+//6//r/+f/4//r/+P/5//z/+v/6//n/9//3//f/+P/3//n//P/8//z/+f/2//j/
+f/7//v/+v/2//T/9v/2//b/9v/3//f/9//3//b/9f/1//X/+//8//7/AgADAAMAAwAE
AAMABAAFAAYABwAIAAoACwAJAAkACQAKAAwADgAMAAwADgAMAAsACgAGAAAA+//2//L/
8v/1//X/8//z//L/7//t/+z/6//q/+v/6v/r/+r/5f/k/+P/4//k/+b/5//o/+f/5v/l
/+T/5P/k/+T/5P/m/+f/6f/q/97/4f/i/+T/5f/g/97/3f/a/9T/0//Y/+T/8f8AABwA
PQBXAHEAjgCmALMAtwC/AMIAuwC0AKoAoACXAIIAWQAuABEA+//i/9b/1f/V/9L/zv/M
/9H/2v/f/93/3//e/9//3//e/93/3f/d/93/3//h/+H/4f/c/9r/2f/a/9z/3v/g/+P/
4P/e/93/3P/e/+D/4f/i/+L/4v/j/+P/4v/h/93/3P/j/+T/5f/o/+f/5//m/+T/4//i
/9//4P/l/+b/6v/r/+r/5//m/+X/5f/l/+X/5//o/+j/5v/m/+b/5//p/+v/7P/t/+7/
8P/u/+3/7P/r/+z/8P/0//f/9//3//b/9f/5//n/+//9//7/AQAFAAcABQADAAMABQAF
AAcACQAKAAwADAAMAAwACwAMAAwADAAPAA0ADgAPAAgABAACAP//AQADAAEAAgAAAP//
//////3//P/8//n/+v/6//r/+v/1//P/8f/w//H/9P/1//f/+P/6//j/+P/5//j/9P/y
//P/9f/4//n/+P/1//b/9f/1//b/9P/4//j/9//3//j/+//7//r/+f/7//r/+v/7//j/
+P/3//b/9//0//T/9v/1//b/9v/1//L/8f/x/+//8f/2//j/+v/3//T/9v/3//f/9//0
//T/9f/0//L/7//u/+3/7P/x//P/9f/3//f/9//4//n//v/+////AgADAAMAAwAEAAIA
AgACAAIABgAIAAsADQAMAAsACgAKAA4AEAAOAA4ADgAMAAsACgAGAAAA+//2//T/9v/7
//3/+v/5//f/8//y//L/8v/y/+7/7P/s/+r/5//m/+X/5f/n/+r/7P/u/+v/6v/p/+j/
6//s/+3/7v/u/+3/7f/s/+j/5//o/+b/5f/i/+T/4f/c/97/3//e/+T/8/8KACgAPwBZ
AHUAkgCuAL0AwQDFAMQAwQC8ALIAqgCnAI4AWQAuABMA9//a/9b/3f/Z/9L/1P/S/8//
1P/f/+X/6f/p/+n/6P/m/+P/4//j/+P/5v/p/+r/6//n/+b/5v/o/+r/6v/q/+v/6f/o
/+j/6P/n/+j/6P/o/+r/7P/v//H/7f/r/+b/5P/p/+r/6//u//D/8f/x//D/7f/s/+n/
6v/v//D/9P/1//L/7//u/+3/8P/x//L/9f/1//T/8f/w//L/8//1//f/+f/5//n/+v/4
//f/9v/1//b/+v/+/wEABAAFAAUABQAFAAUABwAJAAwADwATABUAEgAPAA4ADwARABMA
FQAWABgAGAAYABgAGAAYABcAFgAXABUAFgAXABQAEgASABEAEQARAA0ADAAMAAsACwAL
AAgABgAFAAEAAgAEAAYACAAFAAMAAQAAAAEABAAFAAcABQAGAAMAAgACAAIA///+/wEA
AwAGAAcABAABAAIAAQABAAIAAAAEAAYABQAFAAYABgAFAAMAAQAEAAQABQAHAAYABgAF
AAQABgAEAAUACAAGAAYABQADAAIAAQABAP//AAAEAAUABgACAAAAAwAFAAMAAwAAAAAA
AQAEAAIAAgACAAIAAQABAAEAAQAFAAUABgAHAAkACAAIAAoADgAPABAAEgASABIAEgAS
ABQAFAAVABUAFwAXABcAGAAYABoAGAAYABoAGgAbABwAGAAQAAkAAgAAAAAAAwADAAMA
AwACAP//+//6//n/+P/3//b/9//2//L/8v/y//P/9f/2//b/9v/2//b/9v/2//T/9P/0
//T/9v/3//n/+v/4//H/8P/y//P/7v/s/+v/6v/o/+v/8v/6/wkAHgA6AFcAdQCXALIA
wADLANEAzQDKAMkAugCuALAApQB4AEcAKAAHAOX/3v/i/9//2f/W/9T/1P/b/+L/4//l
/+3/8P/x//H/8P/s/+v/6v/p/+r/7f/u/+//6//q/+r/7P/s/+z/7P/t/+3/7P/s/+z/
7P/s/+v/6v/t/+7/8P/x/+//7//s/+z/8P/w//D/8v/z//P/8v/w/+7/7v/s/+7/8v/y
//X/9f/1//P/8//z//H/8f/x//P/9v/2//T/9P/y//P/9f/3//f/9//3//j/+f/5//n/
+f/3//r//f///wEAAwAEAAUABQADAAMAAwAFAAkADgARAA8ADQANAA8ADwARABMAFAAY
ABgAGAAYABYAFgAVABQAFwAVABYAFwATABAADwANAA0ADQAJAAgACQAJAAoACwAIAAYA
BQABAAEAAgADAAQAAAD///7//v/+/wAAAAABAAIABAACAAIAAwACAP7//P/9////AgAD
AAEA//8BAAEAAAAAAP3/AAAAAP////8AAP7//f/7//n/+//8//7/AQD+//7//f/8//3/
+v/6//z//v8AAAEAAQD///3//P/5//z/AAABAAIA/P/6//n/+P/5//r/+//8//3//f/9
//3//v/9//3//f8BAAIABAAIAAkACQAJAAoADQAOAA8AEAASABIAEwATABEAEQARABIA
FQAYABcAGAAUABAADQAKAAoABgADAAAA+//6//z/+//5//n/+P/1//b/9v/2//b/8//w
/+//7P/s/+z/7P/t/+3/7v/u/+7/6//q/+n/6P/q/+z/7v/w/+7/7f/t/+z/6P/t/+7/
7v/v/+z/6P/f/9T/2P/f/+b/8v8DABIAKABHAGMAfwCeALoAxQDJAMsAzADHALwArgCo
AJ8AggBRAC4AFwD7/+T/3P/b/9f/1v/Y/9r/3//m/+n/5//n/+f/5//m/+T/5P/l/+b/
5//l/+f/5//n/+P/4v/i/+T/5f/m/+f/6f/o/+b/5f/k/+f/6P/o/+j/6P/o/+n/6f/p
/+n/5v/m/+z/7P/s/+7/7v/t/+v/6P/r/+z/6//u/+3/7P/u/+3/7f/r/+v/6//t/+3/
7f/v/+//7v/r/+r/7f/v//L/9f/z//P/8//0//P/8//z//P/9f/4//v//f/+////////
/wEAAQADAAUABwAJAAwADQAMAAkACAAJAAwADwASABQAEwASABEAEAATABQAFAAUABQA
EQARABEAEAAOAA4ADQANAA0ACQAIAAgABwAHAAcAAwACAAIA//8AAAAAAAAAAAAA///+
//7//v8AAAAAAQAAAAAA/P/6//3//v/8//z//f///wIAAwAAAP3//v/9////AAD+/wIA
AQD///7//v8BAAEAAAD//////v/+/////f/+//7//v8AAP7///8CAAEAAAD+//v//f/9
//7//f/7//7//v/+//r/+P/7//3/AwD///z//v/9//z/+//6//v/+//7//v//v///wEA
AwADAAIAAgAEAAoACwAMAA4ADQAOAA8AEAAQABAAEQARABEAEQARABIAEwAUABEAEAAS
ABAADwAOAAoABAD///r/9v/2//n/+f/6//v/+//5//b/9P/y//D/8f/w//H/8P/r/+r/
6f/p/+v/7v/w//L/7//u/+3/7P/q/+r/6v/q/+7/7//x//L/7v/r/+z/7P/n/+T/5v/t
/+r/4P/f/+b/8P///xYAMgBPAGsAiwCqAL4AxQDFAMUAwgC7ALgAsgCqAJsAfABRACwA
FQD5/+L/3P/h/+P/4v/g/9z/2//i/+v/7f/p/+r/6//r/+r/5//n/+f/5//q/+3/7v/v
/+z/6v/p/+r/6P/o/+j/6f/r/+z/7v/w/+7/7v/t/+z/7//w//L/8//w/+//6//q//D/
8P/w//L/9v/3//f/9v/z//L/7//w//T/9P/3//f/9//1//X/9f/4//n/+v/9//7//v/8
//z/+f/5//r/+//8//3//v8AAAIAAwAEAAUABAAGAAgACQALAA0ADgAPAA4ADQAOAA8A
EAATABcAGQAaABkAGgAdABsAHQAfACAAIAAgACAAIAAfACAAIAAgACIAIQAjACUAIQAe
AB0AGwAaABkAFAASABMAEwAUABUAEQAQABAADQAPABAAEQASAA8ADQALAAoABgAIAAgA
CQALAA4ADQAOABIAEgAPAA4AEAARABMAEwAQAA0ADgANAA0ADgAMABAAEgARABEAEgAQ
AA8ADQALAA0ADgAQABMAFQAWABYAFgATABAAEAASABEAEgASABEAEAAPAA8ADQAOABIA
EwAUABIAEAATABUAEwATABAAEAATABQAEwASABEAEAAPAA8ADwAPABQAFQAXABkAHAAc
AB0AIAAjACMAIwAkACMAJAAlACYAJgAmACcAJwAoACkAKgAsACwALgAsACwALgAsACsA
KgAoACIAHQAYABcAGAAcAB0AGwAbABoAFwASABAADgAMAA0ADAANAAwACAAIAAgACQAH
AAgACAAIAAsADAANAA4ADAAMAAwADAAOAA8AEQASABIACwAGAAYABQAEAAQAAwACAAIA
BQAOABYAHQAuAEQAXwB/AJ8AvADUAN8A4wDlAOAA4QDaAMwAygDFAKgAdQBOADMAEwD4
//b/+//7//b/9v/0//X/+P/9/wEABwAIAAkACQAIAAkACQAJAAkABwAJAAkACQAIAAgA
CQAMAAoACgAKAAsADgAOAA8AEAANAAwACgAIAAsADAAOAA8AEQARAA4ADgAQAA4ADAAM
ABAAEQARABAADwAOAAsADAAOAA4AEQARABQAEwAUABUAFQAVABUAFwAWABYAFAAUABIA
EwAVABcAGQAZABkAGgAbABsAGwAbABoAHAAeAB8AIwAlACYAJwAnACcAKQArACkAKwAu
AC8AMAAvADAAMwAyADMANAA0ADkAOgA7ADwAOgA6ADkAOAA5ADcAOAA5ADQAMgAyADEA
LgAtACgAJgAoACkAKwAtACgAJgAlACEAIgAiACIAIgAjACMAIwAkAB8AIAAfAB8AIgAk
ACIAIgAjACIAHgAcAB0AHwAiACMAJQAjACUAJQAhACAAHAAeACEAIQAiACQAIQAfABwA
GQAcABwAHQAfAB8AIAAgACAAHwAcABwAHgAfACAAIAAfABwAGwAbABkAGAAaABkAGAAY
ABgAHQAhABsAGQAUABIAGQAcABgAFgAWABYAFgAWABUAFQAVABUAFwAXABgAGQAbABoA
GgAcACIAIwAkACYAJgAmACYAJgAkACQAJQAlACUAJQAlACYAKAAqACgAKAAoACYAJQAk
ACEAGgAUAA4ADQAOABIAEwARABEAEAANAAgABgAEAAIAAQAAAAEAAAD8//z//P/9//3/
/v/+//7//P/8//z//P/6//r/+v/6//z//f///wAA/v/9//7/+P/x//D/8v/z/+7/6v/x
//b/+P8HACAAOABTAHkAmQCuAMAAzwDTANMA0gDLAMQAugCyAKUAgABPACoAEQD3/+T/
5P/l/+P/3v/a/9r/3//i/+f/6//x//D/7//t/+r/6P/n/+b/5f/o/+v/7P/t/+n/6P/o
/+r/6P/o/+j/6f/p/+j/6P/o/+f/6P/o/+j/6P/o/+n/6f/n/+f/5P/k/+b/5v/m/+j/
6//r/+r/6P/m/+b/5P/m/+j/6P/r/+v/6v/n/+b/5f/l/+X/5f/n/+r/6v/o/+j/5f/l
/+b/5//o/+n/6v/s/+v/6//r/+v/6f/s/+//8f/y//P/8//z//T/8//0//X/9v/5//3/
//8BAP////8BAP3//f/9//z/AQACAAMABAAEAAQAAwACAAIA/////////P/6//r/+f/4
//f/8v/w//L/8f/x//H/7v/s/+v/5//p/+r/6//s/+n/5//l/+T/4P/i/+L/4//m/+j/
5v/m/+b/5P/f/9z/3//h/+T/5f/i/9//4P/f/+D/4P/d/+D/4P/f/9//4P/e/93/2//Z
/9r/2v/b/93/3P/c/9v/2v/b/9j/2P/a/9v/3P/c/9v/1//V/9T/0f/S/9b/1//Y/9X/
0v/U/9X/y//P/9L/0v/S/9L/0v/R/8//zf/L/8//z//Q/9H/1f/W/9j/3P/d/9v/2f/Y
/9z/3v/g/+L/4f/g/+D/3//f/9//3//g/+D/4v/g/+D/3P/Y/9X/0v/S/87/y//I/8H/
wP/C/8H/wf/B/8D/vf+8/7z/vP+8/7f/tP+z/7D/r/+w/7H/s/+x/7L/sv+y/7D/sP+w
/7D/sP+w/7D/sP+u/63/rf+s/7D/r/+0/7L/qf+i/6D/nf+Y/5b/of+s/7L/wf/S/+D/
9f8XADsAWgB0AIkAjQCHAIAAewBuAGAAWgBVADgACwDo/9H/r/+W/47/j/+P/5D/kv+U
/5n/nP+b/5n/mf+a/5v/m/+a/5r/m/+c/53/nP+d/5z/m/+Z/5j/mP+a/5j/lv+U/5P/
k/+S/5L/kv+V/5j/mv+c/5r/mP+X/5X/lv+X/5X/lv+X/5b/lf+W/5f/l/+W/5T/lf+W
/5X/mP+W/5T/lf+T/5b/lf+W/5f/lf+V/5X/l/+W/5b/lP+U/5T/lf+X/5n/mf+Z/5n/
mv+c/53/nv+f/53/nv+f/5//oP+h/6H/of+l/6X/p/+p/6b/p/+p/6n/q/+p/6n/q/+p
/6v/rf+u/7D/sP+w/7D/s/+2/7j/uv+2/7H/r/+t/6j/pv+m/6X/pf+l/6H/oP+f/53/
nP+b/5z/nP+d/5v/mf+Y/5f/lv+W/5X/lP+U/5L/lP+U/5X/lP+W/5T/lP+W/5b/k/+S
/5H/kf+S/5H/kv+R/5T/lf+T/5L/jv+Q/5L/kf+R/5L/kf+R/5D/j/+N/4z/jP+N/47/
kP+R/5L/j/+M/4z/jv+M/4r/h/+D/4f/if+M/43/iv+M/4v/iv+I/4b/if+L/4n/if+G
/4b/hv+G/4X/g/+D/4T/h/+L/4n/iP+H/4f/jf+P/5D/kP+S/5P/lP+V/5T/lf+S/47/
kP+Q/5H/kf+S/5L/lP+X/5r/mv+a/53/mv+a/5j/l/+T/4z/hP98/3r/fP+A/4L/gf+A
/4D/f/90/3X/ev94/3b/dP9y/3H/cP9v/27/bv9u/27/bv9w/3D/cP9w/23/bP9r/2r/
bP9s/w==
         </WaveFormData>
      </LeadData>
      <LeadData>
         <LeadByteCountTotal>10000</LeadByteCountTotal>
         <LeadTimeOffset>0</LeadTimeOffset>
         <LeadSampleCountTotal>5000</LeadSampleCountTotal>
         <LeadAmplitudeUnitsPerBit>4.88</LeadAmplitudeUnitsPerBit>
         <LeadAmplitudeUnits>��V</LeadAmplitudeUnits>
         <LeadHighLimit>2147483647</LeadHighLimit>
         <LeadLowLimit>268435456</LeadLowLimit>
         <LeadID>V1</LeadID>
         <LeadOffsetFirstSample>0</LeadOffsetFirstSample>
         <FirstSampleBaseline>0</FirstSampleBaseline>
         <LeadSampleSize>2</LeadSampleSize>
         <LeadOff>FALSE</LeadOff>
         <BaselineSway>FALSE</BaselineSway>
         <ExcessiveACNoise>FALSE</ExcessiveACNoise>
         <MuscleNoise>TRUE</MuscleNoise>
         <LeadDataCRC32>2940728111</LeadDataCRC32>
         <WaveFormData>
EgASABIAEgAQABAAEAAQAA4ADgAOAA4AEAAQABAAEAAUABUAFwAYABcAFwAWABUAFwAX
ABcAGAAYABcAFwAXABgAGAAVABQAEwASABAACgACAAAAAAABAAMAAwADAAMAAgABAAEA
AgADAAcACAAJAAsADAAMAA0ACgAIAAcABgAGAAYABAAEAAcABwAHAAcABgAGAAYABgAF
AAUABgAGAAgABwAHAAkABwAHAAYABgAEAAQABQAIAAwADQAPAA0ACgAEAAYABQD6/+z/
3P/H/6r/h/9q/1f/T/9O/0//TP9D/zH/H/8d/yz/RP9i/4L/o//A/9X/5v/2/wkAGAAj
ACYAIQAZABMAEwASABIAEgATABEAEgATABMAFgAYABoAHAAbABoAGwAaABoAGgAZABkA
GgAaABoAGwAfAB0AHAAcAB0AHQAeAB8AIAAgAB8AHwAjACQAJgAmACQAIgAiACIAIQAh
ACIAIwAlACUAJQAlACUAJQAlACYAKAAoACcAJwAsACwALAAtACwALQAtAC4ALwAvAC8A
LwAwADEAMAAxADAALwAvAC4ALwAwADEAMAAuAC8ALwAvADAALwAtACwAKgApACkAKQAp
ACUAJQAlACIAHwAdAB0AHAAcABwAHAAaABgAFgAWABQAFQAWABYAFQAUABQAFQAWABYA
FQAVABIAEAAOAA4ADwAVABgAFwAUABMAEQAQAA8AEAASABIAEQARABIAEwARABEAEQAR
ABAADgAMAAkACAAIAAgABgAHAAUABQAFAAQABAAEAAMA/////wEAAQABAAEA//////3/
/P/7//v/+//6//n/+f/3//f/+f/8//r/+f/3//b/+P/5//j/+P/2//j/+//7//n/+f/5
//n/+P/4//j/+P/5//v/+v/4//j/+P/4//f/9v/1//T/9//6//7/AQACAAIAAgADAAUA
BQAFAAUABgAIAAoACwAKAAsADAAMAAwADAAKAAoACgAEAP7//P/9////AAABAAMAAwAC
AAEAAgAEAAgADQARABMAFAAWABUAFQAUABIAFQAWABcAGAAZABoAHAAdAB8AHwAgACAA
IgAiACMAIwAmACYAJgAlACMAJQAlACUAJgAqACwALAAtACoALAAvADMANQA2ADQAMAAv
ACgAGAAIAPX/3P+9/6L/kf+J/4b/gf9+/3v/bf9Z/1H/Yv96/47/qv/N/+T/9f8GABgA
KwA+AEsATABDADkAMwAzADYANgA2ADcAOQA6ADsAOwA8ADwAPAA8AEMASABPAFQAVQBW
AFYAVwBYAFgAWABZAF4AXQBdAF4AWwBbAFwAXQBfAGAAYABhAGAAYABhAGAAYQBgAGEA
YgBlAGUAZgBnAGcAZwBnAGcAaABpAGoAbABsAGwAawBrAHAAcABwAHEAcgBzAHMAdAB1
AHUAdQB1AHcAdwB1AHUAdgB1AHUAdAB1AHYAdwB2AHYAdwB3AHcAdABzAHEAcABvAG0A
bABrAGsAZwBnAGcAZQBjAGIAYwBgAGAAYABgAF4AXABaAFoAWgBbAFwAXABZAFgAWABZ
AFgAWABXAFcAVwBWAFUAVgBVAFkAWgBXAFQAUwBRAFAAUABQAFEAUABMAEsASwBLAEwA
TQBOAE8ATQBMAEsASQBIAEgASABGAEcARQBFAEUARABEAEQAQwA/AD8AQQBBAD4APQA6
ADkAOQA6ADsAPQA8ADoAOAA3ADYANQA2ADgAOAA3ADUANAAzADMAMQAwAC8AMAAyADEA
LwAtACsALgAuAC4ALgAuACwALAAsACwAKgAqACsAKwAuAC4ALgAvAC0ALQAtAC0ALAAs
ACwAKwAqACsALAAsACsAKgAnACYAIgAcABYAFAAWABcAFwAXABYAFQATABEADwAQABMA
FwAYABkAGQAaABgAGQAZABgAFwAWABUAFAAUABQAFQAVABMAEwAUABQAFAAUABUAFQAU
ABQAFAATABMAFQAVABUAEAAQABAAEgAXABoAGgAbABsAGQAYABgAFgARAAoAAADw/9n/
uv+d/4T/d/9x/3L/cf9w/2v/Xf9L/0n/Xv92/47/qP/H/97/7f/4/wYAGQAoADEAMgAr
ACMAHQAdABwAHAAcAB0AHgAgACIAIwAjACIAIQAgACAAIAAiACIAJAAkACMAIwAkACQA
JAAlACkAJwAmACYAJQAlACYAJwAlACQAIgAhACMAJAAmACYAJgAkACQAJAAlACUAJgAn
ACUAJQAlACUAIwAjACMAJAAmACYAJQAlACcAJgAlACUAJAAlACUAJgAmACUAJAAjACEA
IQAfAB8AIAAfAB8AHgAdABwAGwAYABYAFwAXABcAFgAVABMAEgAQAA0ACwAJAAkABQAF
AAUAAAD9//v/+//4//j/+P/4//j/9v/0//T/9P/1//b/9v/2//b/9//5//r/+v/5//n/
+f/4//f/+P/2//v//f/7//n/+f/4//j/+//8//7//v/9//3//v///wEAAQABAAEAAQAA
AP///f/+//7//v/8//////8BAAMAAAAAAAAA///9//3////////////9//3//f/+////
AQACAAIAAgADAAMAAwAFAAgACAAHAAUABAAHAAcABQAEAAMABAAGAAUABQAHAAkABgAI
AAgACAAIAAYABgAGAAYABgAGAAcABwAGAAYABgAHAAkACQAJAAkACQAKAAsACwAMAA0A
DgAOAA0ADAAJAAgABAD+//j/9v/2//f/9//3//f/9//2//X/8//0//f/+//8//3//f/+
/wAAAQABAAAA/v/+//7//v/+//7///////3//f/+//7///8AAAIAAwACAAIAAgABAAEA
AwADAAMABAAEAAQABAAHAAoADAALAAkAAwD+/wAAAAD7/+z/3P/M/7X/mP93/17/T/9H
/0D/P/9A/zv/J/8R/xH/Jv9C/17/ev+b/7T/xf/W/+j//f8OABUAEAAJAP3/9//5//r/
+v/6//v/+v/6//r/+f/6//r/+v/6//j/+P/6//r/+P/4//f/9//4//j/+P/5//v/+f/4
//j/9//3//j/+f/4//j/9//3//b/9v/3//b/9v/0//T/9P/z//P/9P/1//f/9//3//f/
+f/5//n/+v/7//r/+P/3//r/+v/6//v/+//7//r/+v/7//v/+//7//z//f/8//3//v/9
//3//P/7//r/+f/2//f/+f/6//v/+v/5//f/9v/1//P/8v/x//H/7f/t/+3/6v/n/+X/
5f/j/+L/4f/g/+L/4P/e/97/3f/d/93/3P/Z/9j/2P/Z/9r/2v/Z/9n/2f/Y/9f/2P/W
/9v/3f/b/9v/2//a/9r/2f/Y/9j/1v/V/9X/1v/X/9b/1f/U/9P/1f/U/9P/0f/T/9T/
1f/U/9L/z//O/83/zv/Q/9L/0//R/9H/0//T/9H/0f/P/8//0P/S/9T/1//W/9T/0v/R
/9P/0//V/9j/1//X/9b/1v/X/9f/1f/U/9T/1v/Z/9n/2f/Z/9v/3P/c/9z/3P/c/9z/
3P/c/9z/3f/e/+D/4f/j/+T/5f/n/+X/5f/l/+X/5f/m/+f/5//p/+v/7f/u/+v/6v/n
/+b/5P/e/9j/1v/X/9n/2v/b/9v/2//a/9n/1//Y/9v/3//i/+P/4//k/+T/5f/l/+T/
4v/i/+L/4v/i/+L/4//j/+X/5f/m/+b/5//o/+r/6//u/+7/7v/t/+7/8f/y//P/9P/0
//T/9P/5/wAAAAD9//v//f8AAP7//v/7//D/3v/M/7X/lP9z/2D/V/9P/0z/Tf9I/zv/
Kf8d/yX/Ov9W/3b/lv+3/87/3f/w/woAHwAoAC8ALgAlAB8AHwAfAB8AHgAdAB0AHwAg
ACEAIQAiACIAIgAiACQAJAAmACYAJQAkACIAIQAiACIAIgAjACcAJQAkACQAIQAhACIA
IwAmACYAJQAlACUAJAAkACIAJQAkACUAJgAkACMAIwAjACIAIQAgAB8AIgAjACQAJgAn
ACYAJAAjACYAJgAmACcAJgAnACcAKAAnACcAJwAnACUAJQAjACMAJQAlACYAJgAkACQA
JAAiACIAIwAjACMAIgAhAB8AHgAcABsAGwAbABkAFQAVABUAEwARABAAEQAOAA4ADgAO
AAsACAAFAAQABgAHAAgACAAGAAQAAwADAAIAAgABAAEAAAD+//z//P/7////AAD9//v/
+//6//r/+P/4//n/+P/1//P/8v/x/+//7//v/+//7f/s/+v/6f/q/+r/6v/o/+X/4//j
/+P/5P/k/+T/4//f/9//4f/h/9//3//d/93/3//g/+H/4//g/9z/2P/V/9P/0//V/9j/
1f/T/9D/zv/Q/9H/0P/Q/87/0P/T/9P/z//L/87/zP/M/8z/zP/M/8z/zP/M/8v/yv/K
/8n/zf/O/8//0f/T/9P/0//T/9H/0v/T/9P/1v/X/9j/2P/X/9b/0//S/9D/yv/E/8L/
xf/H/8j/yf/L/8v/yv/J/8n/yv/N/9H/1P/V/9X/1v/U/9X/1f/U/9f/2P/Z/9r/2P/Y
/9n/2f/b/9v/3P/c/93/3v/g/+H/4f/g/9//3f/d/9//3//f/9z/2v/a/9r/4f/q/+7/
7f/v/+//6v/o/+r/5//e/9D/wP+r/5D/df9g/03/Qf8+/0P/RP9B/zP/Hf8X/yb/Pv9U
/3D/j/+s/8H/0v/g/+//AAANAAwABwADAP3/+//9//7///8BAAIABAAGAAcACQAKAAsA
DAAKAAoADAAMAA4ADgANAA0ADgAOAA4ADwATABEAEAAQABAAEQATABUAFgAWABUAFQAV
ABYAGAAYABoAGAAYABgAGwAbABwAHQAfAB8AHwAfAB8AHwAfACAAJAAkACMAIwAkACQA
JAAlACgAKQApACoAKQApACkAKQArACsAKQApACsAKwAsACwALgAuAC4ALAAqACsAKwAr
ACsAKwAqACoAKgApACkAKQAqACcAKAApACgAJQAjACMAJAAmACgAKgAoACYAJAAkACQA
JQAmACYAJgAmACcAKQArACwALAAtAC8ALgAtAC4ALgAzADUAMwAzADMAMgAyADUANgA4
ADgAOAA3ADcANwA1ADUANQA1ADkAOgA7ADsAPAA8ADwAOgA6ADkAOgA7ADsAPAA9AD0A
OwA7AD0APQA9AD0AOwA7ADsAPAA9AD8APQA8ADsAOwA9AD0APwBCAEAAPwA9ADwAPwA/
AD0APAA8AD4AQQBBAD8APwA+AD8AQABBAEIAQABAAEAAQABDAEQARgBHAEcARgBFAEUA
RwBHAEcARwBFAEYARwBHAEoASwBMAEwASgBKAEgASABGAEAAOgA4ADYANwA3ADcANwA3
ADYANQA3ADgAOwA/AD4APwA/AEAAQQBDAEQARABEAEQARABEAEAAQABBAEEAPwA/AEAA
QABDAEQARgBHAEUARABDAEEARABHAEgASQBGAEQARABGAEsATABMAEsATwBRAEwARgBG
AEcAPgAwACAACwDu/8//tP+l/5v/lv+V/5T/jf+D/3P/a/94/5D/qP/E/+X/AAAPABwA
KgA9AFAAWwBeAFkATwBHAEcARwBGAEUARQBDAEQARQBFAEYARgBGAEYARABEAEYARgBF
AEQAQgBBAEQARABEAEUARwBFAEQARABBAEEAQgBDAEQARABDAEMAQgBCAEMAQgBAAD4A
PgA+AD4APQA9AD0APwA/AD8APwBBAEEAQQBCAEMAQgBAAD8AQAA+ADwAOwA8AD0APQA+
AD0APQA9AD0APwA/AD0APQA8ADsAOwA6ADoAOgA6ADgANwA3ADYANQAzADEALgAsACwA
KwArACsAJwAjACMAIwAhAB8AHgAfAB0AHgAfACAAHgAcABoAGgAYABkAGgAaABsAGgAa
ABsAHgAeAB0AHQAeAB4AHgAgAB4AIwAlACMAIwAlACYAKAAoACgAKQAoACkAKQAqACsA
LQAtAC0ALQAwADAAMAAvAC8AMAAxADAAMAAvADAAMQAyADQANgA3ADQANQA4ADkAPAA9
ADwAPQA9AD4APwBBAD8APgA9AD0APwA/AEEARABFAEUARABEAEYARwBGAEYARABGAEkA
SQBHAEcASQBLAEwASgBKAEoASgBIAEgASABIAEcARgBGAEUARABEAEQARQBEAEMAQgBB
AEMARABFAEUARQBFAEUARAA/AD4AOwA6ADUALgAnACQAIgAjACMAIwAlACUAJAAjACEA
IAAhACMAJAAlACUAJgAkACUAJQAkACYAJgAmACYAIgAgAB8AHQAdAB0AHgAeABwAHAAd
AB0AHgAeAB4AHQAdAB8AHwAfABwAIAAgACIAIwAiACIAIwAlACUAJAAgACIAIQAUAAQA
9v/l/8r/q/+O/3v/cf9u/2//bP9j/1H/O/87/0r/YP96/5j/u//a//H/BAAWACcANgA/
AEIAPwA5ADUAMwA2ADYANgA3ADcAOAA5ADkANwA2ADUANAAyADIANAA0ADMAMgAwAC8A
MAAwADAAMQAzADEAMAAwAC8ALwAwADEANAA0ADMAMwAyADIAMwAyADEALgAtACwAKwAr
ACwALQAsACsAKgApACcAJwAnACgAKgAqACkAKQAqACoAKgArACkAKQAoACgAJwAnACcA
JwApACkAJwAnACcAJwAoACgAJgAmACYAJAAjACMAIgAhACAAHwAdABwAHAAbABsAGwAZ
ABUAFQAVABIADwANAA0ADAAMAAwADAALAAgABQAEAAMAAwADAAIAAgACAAMABQAEAAQA
AwADAAQAAgAAAAAA//8DAAQAAQAAAAEAAQACAAEAAAAAAP7//P/7//v/+//9//3//f/9
//3//P/7//n/+v/6//r/+P/4//f/+P/5//n/+v/7//v/9v/1//b/9f/3//f/9f/1//X/
9v/3//n/9//2//X/9f/1//X/9//6//j/9//1//T/9v/3//b/9v/z//T/9v/1//j/+f/6
//v/+P/4//j/+v/6//r/+v/8//z//P/8//r/+v/7//v//f/+////AQABAAEAAQABAP//
AAABAAEAAgADAAQABAACAAIAAAAAAP7/+P/y//D/7v/v/+//7//x//H/8P/v/+7/7v/w
//P/8//z//L/8v/z//X/9v/2//T/9P/0//T/9P/0//X/9f/y//H/8f/w/+7/7v/v/+//
7v/u/+7/7f/t/+//7//v/+7/7P/q/+j/5//o/+z/6//r/+3/7P/k/+L/5f/g/9T/xP+z
/5r/ff9i/0//Q/88/zf/OP85/y//Ff8H/xD/Jv9A/1j/df+S/6X/tP/C/9P/6P/1//b/
8f/v/+v/5f/k/+T/5P/l/+T/5P/k/+P/4v/i/+L/4v/i/+L/5P/k/+b/5v/l/+X/5P/k
/+T/5f/l/+P/4v/i/+H/4f/i/+P/5P/k/+P/4//j/+T/5v/m/+b/5P/k/+T/5//n/+j/
6f/n/+f/5//n/+f/5//n/+j/7P/s/+v/6//u/+7/7v/v/+//7//u/+7/7v/t/+z/6//t
/+//7//x//D/7//v/+7/7f/s/+v/6P/p/+v/7P/t/+r/6f/n/+b/6P/n/+f/5//i/93/
3P/b/9z/2//b/93/3P/c/9z/3P/a/9j/1v/W/9b/1//Y/9j/1//W/9b/1//a/9r/2f/Z
/9n/2P/X/9j/1f/Z/9r/1//Y/9n/2f/a/9r/2v/b/9r/2v/Z/9n/2f/c/93/3v/f/9//
3v/d/9v/3P/c/9z/2v/a/9n/2v/b/9j/2P/Y/9f/1f/X/9v/3f/b/9v/2f/Z/9n/2v/b
/93/3P/a/9j/1//W/9X/1v/Y/9n/2f/Y/9j/1//X/9X/1P/U/9b/2f/Z/9j/1//W/9X/
1P/W/9T/1P/U/9T/0//S/9H/0P/R/9L/1P/V/9X/1P/T/9P/0P/P/87/zf/O/9D/0v/T
/9H/0f/R/9D/zf/M/8n/yP/F/77/t/+0/7T/tf+1/7X/tP+z/7H/r/+w/7L/tv+7/7n/
uf+4/7j/uv+7/7v/uv+3/7b/tf+0/7L/sv+z/7P/s/+z/7T/tP+0/7T/tf+1/7b/tv+2
/7X/s/+1/7X/tf+y/7L/uP+6/7v/tv+2/7v/v/+9/7r/uP+0/6//qP+e/4r/c/9a/zv/
Iv8Z/xP/EP8P/xL/Cf/3/un+7f4C/xr/Mv9O/23/gv+T/6T/tP/F/9b/3//g/9v/0//N
/8v/zv/O/87/z//N/87/z//P/9H/0v/T/9T/1v/W/9j/2P/Z/9r/2v/b/9z/3P/c/93/
4P/f/9//4P/i/+P/5f/n/+j/6P/n/+f/6//s/+7/7v/w/+7/7v/u//D/8f/z//X/9//3
//f/9//4//n/+v/8//7//v/9//3/AQACAAMABQAIAAkACQAKAA0ADQANAA0ADwAPAA0A
DQANAA0ADgAOABAAEAAQAA4AEAARABEAEQARABEAEAAQAA8ADQAMAAsACwAHAAcABwAF
AAMAAgADAAEAAgADAAQAAgAAAP7//v/8//3//v/+/wAAAAABAAMAAQAAAP7//f8AAAAA
AAACAAAABQAHAAUAAwADAAIAAgABAAIABAAEAP///f/8//v//P/9//7////+//z/+v/3
//f/+P/5//j/+P/3//j/+f/3//b/9f/z//D/8f/0//X/8//z//H/8f/x//L/8//1//T/
8v/w/+//7f/t/+//8v/w/+//7f/s/+3/7f/r/+r/6v/q/+n/7P/q/+r/6v/q/+r/6v/q
/+r/6P/o/+n/6f/q/+r/6v/r/+3/7f/t/+3/7v/w//L/8//x//H/8f/w/+7/7v/s/+z/
6P/i/9z/2v/a/9v/2//b/97/3//f/9//3f/e/+H/5f/m/+f/5//o/+b/5//n/+b/5//o
/+n/6v/o/+j/6f/p/+f/5//o/+j/6//s/+7/7//u/+7/7v/t/+3/7//v/+//7v/w/+7/
7v/x//T/8v/z//X/+f/0/+7/8P/x/+L/0v/C/63/kP9v/1L/Q/85/zb/Of84/yn/E/8F
/wf/Fv8q/0j/bP+L/6b/vf/O/97/8/8GAAsADAAHAP3/9f/z//b/9v/2//f/+f/6//v/
+//7//r/+f/4//v//P///wAA/f/8//r/+f/8//z//P/9/////f/8//z/+//7//z//f/8
//z/+//7//z//P/9//z/+v/4//j/+P/3//f/+P/5//f/9//3//f/+P/5//r//P/9//z/
+v/5//n/+P/3//f/+P/5//n/+v/4//f/9v/1//b/9//2//f/9P/z//P/8v/y//L/8v/w
/+3/7f/s/+v/6v/p/+f/5v/i/9//3f/b/9z/2f/a/9v/1//T/9D/z//N/8z/y//K/8j/
xv/E/8T/xP/F/8b/xv/D/8L/wv/D/8T/xP/D/8P/wv/A/77/vv+8/8H/w//B/8H/wf/A
/8D/wP/A/8H/wP/A/7//v/+//73/vf+9/73/vv++/77/vf+7/7r/uf+2/7f/t/+5/7v/
uP+4/7j/t/+2/7f/uv+7/7j/t/+0/7P/tf+2/7f/uf+4/7b/tP+z/7L/sf+y/7T/tP+z
/7H/sP+v/6//rf+s/6r/rP+v/6//q/+n/6n/rv+s/6z/rP+s/6r/qv+q/6r/qf+o/6j/
p/+q/6r/qv+r/63/rf+t/63/r/+w/7H/sf+x/7H/sf+w/6z/qv+m/6T/o/+e/5n/mP+Y
/5n/mf+Z/5f/l/+W/5X/k/+U/5f/m/+d/5//oP+i/6D/of+h/6D/ov+i/6L/ov+g/6D/
of+h/6L/o/+l/6b/o/+i/6L/of+j/6T/pf+l/6T/pf+k/6P/pv+o/6j/qP+n/6T/qP+v
/6//q/+m/6L/oP+d/5T/iP94/1//Qv8h/wb/9f7t/uj+5/7o/uP+z/69/r3+zv7o/gb/
Jv9F/2D/c/+E/5j/rf+6/7//wv+//7n/t/+5/7z/vP+8/73/v//A/8H/wf/E/8T/xP/E
/8T/xP/G/8b/yv/O/9H/1f/k//D//P8JAA8ADwAQABIAFgAZAB0AIQAmACgAKQArAC8A
MgA2ADgAPAA8AD4AQABBAEEAQgBDAEUARwBJAEsATQBNAE0ATgBRAFIAUgBTAFcAWABZ
AFsAXgBfAF8AYABjAGMAYwBjAGcAaQBpAGsAbABrAGsAagBtAG4AbwBuAGsAawBqAGkA
aQBpAGgAaABmAGUAZQBlAGcAZQBnAGkAZwBlAGQAZQBjAGQAZQBmAGIAXgBaAFgAWgBb
AFwAXABbAFoAWgBbAFsAWgBYAFcAVwBWAFUAVgBVAFkAWgBXAFYAVwBXAFgAWABYAFkA
WABWAFUAVQBVAFMAUwBTAFMAVQBUAFMAUQBSAFIAUgBQAFEATwBPAE8ATABMAEwASwBK
AEsATgBPAE8ATwBNAE0ASgBKAEoASwBJAEgARwBHAEYARQBGAEgARgBFAEMAQgBEAEUA
RABEAEMARABGAEUARQBFAEUARQBEAD4APAA8ADwAPAA6ADoAOgA6ADwAPAA9AD0APgA+
AD4APwA9AD0APQA9ADwAPAA8ADsAPAA9AD4APgA9ADwAOQA4ADYAMAAqACgAKgArACsA
KwAqACkAJwAlACMAJAAnACsALQAvADAAMgAwADEAMQAwAC4ALgAuAC4ALQAuADAAMQAw
AC8ALwAuADAAMAAxADEAMwA0ADUANQAzADUANQA1ADIAMgAyADQANQA6AD4AOwA3ADUA
MgA2ADoAOQAwACQAFgABAOb/w/+o/5v/mf+U/4//jv+P/4H/a/9h/3D/iP+e/7j/1//w
/wEAEgAiAC8AQgBRAFYATwBJAEEAPwBAAEAAQABBAEMARABFAEUARABEAEQARABCAEIA
RABEAEcASABIAEkASABIAEgASQBJAEcARgBGAEYARwBJAEsASgBKAEkASQBLAEwATgBO
AE4ATABMAEwASwBLAEwATQBNAE0ATQBNAE4ATwBQAFIAUwBSAFAATwBSAFIAUgBTAFUA
VwBYAFoAWgBZAFgAVwBVAFUAUwBTAFQAUwBTAFIAUgBSAFIAUABPAE8ATgBNAE4ATQBL
AEoASgBJAEkASQBGAEEAQAA/ADwAOQA3ADcANQA2ADcAOAA4ADYANAA0ADIAMwA0ADQA
NAA0ADUANwA6ADoAOQA5ADoAOAA2ADYANAA5ADsAOQA4ADkAOQA6ADsAPAA+AD4AOwA5
ADgANwA4ADkAOgA7ADwAPAA8ADsAOAA4ADgANgA4ADcAOAA5ADgAOAA4ADcANgA3ADoA
OwA5ADkANwA3ADcAOAA5ADsAOQA4ADcANwA0ADMANAA2ADUANQA0ADQANAAzADAALgAv
ADIANgA3ADUANQA1ADUANAA0ADQANAAyADIAMgAyADQANAA0ADQAMgAyADMAMwA1ADYA
NwA5ADcANwA3ADcANwA4ADkAOQA4ADkAOgA6ADUANAAxADAALwAqACUAJAAjACMAIgAh
ACQAJQAlACUAJgAoACwAMQAxADEAMAAwADAAMQAxADAAMAAwADAAMAAwADAAMQAxADMA
MwA0ADQAMwAyADIAMQA0ADQANAAzADMANQA1ADUANAAyADIANgA7AD4AOgA3ADcANwA4
ADgANgAxACYAGAAIAPX/2P+1/5r/jf+F/4L/f/98/3n/a/9Z/1v/cP+K/6L/wv/h//b/
CQAcACoAPQBOAFcAVABNAEUAPwA/AEAAQABAAEEAQQBCAEMAQwBGAEYARgBGAEYARgBI
AEgARgBGAEUARQBGAEYARgBHAEcARQBEAEQARQBFAEYARwBGAEYARQBFAEcASABKAEoA
TABKAEoASgBNAE0ATgBPAEwASwBKAEkASQBJAEkASgBMAEwASwBLAEwATABMAE0AUABR
AFEAUgBTAFMAUwBTAFEAUQBPAE8AUABPAE8ATgBPAFAAUQBQAFIAUwBTAFMAUABPAE0A
TABOAE0ATQBNAEkARQBFAEUAQgA/AD0APQA/AEAAQQBCAEAAPgA8ADwAPgA/AEAAQAA9
ADwAPAA9AEEAQgBCAEMAQwBCAEEAQgBAAEUARwBFAEMAQwBCAEIAQwBEAEYARgBGAEUA
RQBFAEMAQwBDAEMARQBEAEMAQQBCAEIAQgBAAEAAPwBAAEEAPgA+AD4APQA8AD0AQABB
AEMAQwBBAEEAPwBAAEEAQwBBAEAAPwA/AD4APQA+AEAAQwBDAEIAQgBBAEEAPwA+AD0A
PgBAAD8APwA/ADwAPgA+AD4APgBAAEAAQABAAEAAQABBAEEAQABAAEAAQQBCAEMARABF
AEcASABJAEkASABJAEoASgBJAEgARQBEAEIAPAA2ADQAMgAzADMAMwAxADEAMAAvADEA
MgA1ADkAOQA5ADgAOAA6ADsAOwA6ADsAPAA9AD4AOgA4ADcANQA3ADkAPAA+ADsAOgA6
ADkAPAA8ADwAOwA7AD0APQA9AEAAPAA+AEAAOwA6AD4AQQBBAD0APgA8ADgANwAuABwA
CgD5/97/vf+g/43/g/9+/3//gv95/2f/Wf9b/2b/dv+O/67/z//q/wMAGAAsAD8AUABX
AFgAUwBNAEUAQwBEAEQARABFAEUARgBHAEcASgBKAEoASgBKAEoATABMAEwATABLAEsA
SgBKAEoASwBLAEkASABIAEUARQBGAEcARwBGAEQAQwBEAEQARQBEAEIAQABAAEAAQQBB
AEIAQwBBAEEAQQBBAEAAPwA+AD4AQABAAD8APwBBAEAAPwA/AD4APwA/AEAAPwA/AD8A
PwA9AD0AOwA7ADwAOwA7ADoAOwA8AD0APAA7ADsAOgA5ADYANQAzADIANAAzADMAMwAw
ACsAKgApACgAJQAjACMAIQAgAB8AHgAgAB4AHAAcABoAGwAcABwAGgAYABcAFwAYABgA
FwAXABgAFgAUABQAEgAXABkAFwAVABUAFAAUABUAFgAYABgAGAAXABcAFwAWABUAFAAT
ABUAFAATABEAEQASABMAEgAUABMAFAAVABQAFAAUABMADwAPABEAEQATABUAFQAXABYA
FgAWABcAFwAWABUAFQAVABUAFwAaABoAGQAXABYAGAAZABgAGAAXABgAGgAZABcAFwAX
ABcAGQAaABsAHAAaABkAGAAYABoAGgAcAB4AIAAhACIAIwAkACQAIgAjACYAJwAoACoA
KQAoACcAJgAmACUAJQAlACIAIQAdABsAHwAfACAAHAAbABsAGwAcABwAHgAhACIAIwAl
ACcAJwAmACcAKAAlACQAIwAiACQAJAAkACQAIgAiACIAIgAiACIAIgAiACQAJAAkACQA
IgAiAA==
         </WaveFormData>
      </LeadData>
      <LeadData>
         <LeadByteCountTotal>10000</LeadByteCountTotal>
         <LeadTimeOffset>0</LeadTimeOffset>
         <LeadSampleCountTotal>5000</LeadSampleCountTotal>
         <LeadAmplitudeUnitsPerBit>4.88</LeadAmplitudeUnitsPerBit>
         <LeadAmplitudeUnits>��V</LeadAmplitudeUnits>
         <LeadHighLimit>2147483647</LeadHighLimit>
         <LeadLowLimit>268435456</LeadLowLimit>
         <LeadID>V2</LeadID>
         <LeadOffsetFirstSample>0</LeadOffsetFirstSample>
         <FirstSampleBaseline>0</FirstSampleBaseline>
         <LeadSampleSize>2</LeadSampleSize>
         <LeadOff>FALSE</LeadOff>
         <BaselineSway>FALSE</BaselineSway>
         <ExcessiveACNoise>FALSE</ExcessiveACNoise>
         <MuscleNoise>TRUE</MuscleNoise>
         <LeadDataCRC32>1983030833</LeadDataCRC32>
         <WaveFormData>
FAAUABQAFAATABIAEQAQAA4ADgAOAA4ADgAOAA8AEAARABIAFQAWABUAFQAUABMAFQAW
ABcAFwAWABYAGAAYABgAGAAYABYAFwAWABYAFAAOAA4AEAARABMAEwAUABQAFAASABIA
EgAUABUAFQAVABQAEwASABIAEAAQABAADwAPAA8ADwAPABEAEQARABEAEQAQABAAEAAR
ABEAEgATABUAFAAUABQAEgASABIAEgAUABQAFAAWABcAGQAbACAAIQAnADcATABWAFsA
VAA6ABUA8P/O/7j/qP+g/4//bP9E/yj/Ff8C///+Fv85/1f/fP+l/8j/3//3/xQAKgA3
ADkAMgAlAB0AGgAZABkAGQAZABkAGQAZABoAHAAeAB8AIAAfAB8AIAAhACEAIQAhACEA
IQAhACEAIQAkACQAJQAlACUAJQAlACYAJQAlACQAJAAnACgAKQArACoAKQAoACcAKAAp
ACkAKQAqACoAKgArAC0ALgAuAC4AMAAwADIANAA1ADcAOQA7ADoAOwA8AD0AQABBAEIA
QgBCAEQARABEAEQAQwBDAEMAQwBBAEEAQABAAEAAPwA9ADwAPAA7ADwAOgA5ADgANwA0
ADMAMQAuACkAKAAmACUAJQAkACEAIAAeABsAGgAbABkAGAAYABYAFwAYABkAGgAZABcA
FgAVABMAEwATABIAEwAUABUAFgAVABUAFQAWABQAFAATABMAFQAWABcAGQAbABsAGwAc
ABkAGAAWABUAFwAXABgAGAAYABgAGAAYABoAGgAaABoAGQAYABcAFAAWABcAFwAXABYA
FgAVABIAEwAUABUAFgAVABUAFQAWABgAGAAWABYAFwAXABkAFwAVABUAFgAWABMAEwAT
ABMAFAAVABYAFwAXABkAFgAUABQAFAAUABIAEgAQABAAEwAUABQAFAAWABYAFgAXABUA
FQAVABYAGQAZABoAGgAaABoAGgAaABwAGgAaABgAFwAUABAAEAAPAA8ADgANABAAEAAQ
AA4AEAAQABIAEwAVABUAFAATABAADgAMAAoADAALAAsACwANAA0ADQANAA0ADQANAAwA
DAAMAA0ADQAOAA8ADwAOAAwADAAMAAwADgAOAA4ADgAQABAADwARABUAGgAfACsAOQBM
AFoAYQBcAEQAHQDw/8z/sv+i/5b/f/9a/zT/FP/9/vL+9/4M/yf/R/9u/5P/rv/J/+X/
BAAgADMANQAsAB8AFwAYABUAFQAVABUAEwATABMAFAATABQAFAAUABMAEwAUABUAEwAT
ABMAEwAVABUAFQAVABYAFgAXABcAFAATABIAEgAVABUAFAAUABUAFAATABMAEwATABMA
EwAWABcAFwAXABYAFgAWABcAFwAYABgAGAAYABgAGgAcAB4AHwAgACEAIQAhACEAIQAg
ACEAIgAiACAAIgAiACIAIgAhACEAIQAjACEAIQAgAB4AHgAdABsAFwAWABQAFAASABEA
EAAPAAwACwAJAAYABAAEAAMAAwADAAIA///+//z/+f/4//n/+//6//r/+P/0//T/9P/0
//L/8f/x//H/8//z//P/8v/0//T/9P/0//P/8//z//T/9v/2//X/9f/4//j/+P/5//n/
+f/5//r/+v/6//n/+f/5//n/+v/6//z//P/8//z//P/8//z//P/6//r/+v/4//b/9//3
//f/+f/6//r/+P/5//r/+//8//v/+//7//z//P/8//r/+v/5//n/+//5//n/+f/6//r/
///9//n/+P/4//j/+P/4//r/+v/4//j/9//4//j/+P/7//z//f///////////wAAAAD/
/////v8BAAIAAwAEAAQAAgACAAAA///8//j/+P/7//3//v///////v/9//r/+v/6//z/
/f///////v/9//z//P/8//z/+//5//j/9//5//n/+f/5//r/+//8//z//P/8//3//f/8
//3//f/8//7//v/+//7//v8CAAQAAgACAAgACQALAA0ADAAPABsAKwA8AEoAUQBKACwA
BwDk/8b/qv+W/4j/cf9O/y7/Gv8H//7+C/8m/0H/Y/+K/6n/vP/T//H/DgAmADMAMQAs
ACMAGwAWABUAFQAVABUAGAAZABoAHAAbABwAHAAcAB0AHQAeAB8AHwAfAB8AHwAhACEA
IQAhACMAJAAmACcAJQAlACUAJgAnACcAJgAmACgAKAAoACkAKwArACsAKwAsAC0ALQAt
ADAAMAAwADEAMQAyADIAMgA2ADYAOAA6ADoAOwA8AD0AQABBAEIAQwBCAEMARABEAEQA
RgBGAEYASABHAEcARwBGAEMAQgBAAD8APgA8ADkAOgA6ADkAOgA3ADUAMwAxAC8ALwAu
ACwAKQAoACYAJQAlACQAIQAgACAAHQAcAB0AHQAcABwAGgAYABgAGAAYABoAGQAZABkA
GAAXABYAFAAUABQAFAAUABMAEwATABQAFAAUABMAEwAWABYAFgAXABUAFQAVABYAFAAU
ABMAEwASABEAEQAQABIAEgASABIAEAAQABAAEAAQABAAEAAOAA4ADwAPAA8ADQAOAA4A
DAAOAA4ADgAOAAsACwALAAwACgAKAAgACAAKAAsADgANAAwACwALAAoACwANABEADgAN
AAwACwAKAA0ADgANAA4AEQASABIAEgATABIAEQARABMAEwATABQAEwATABQAFAAWABYA
FgAWABYAFAAUABIAEwAQAAwADAAQABEAEQARABQAFAAUABIAFAAUABYAFwAXABcAFgAV
ABYAFgAWABYAGAAXABcAFwAVABUAFQAVABcAFwAXABYAFgAWABcAFwAWABcAFwAWABcA
GAAZABoAFgAWABgAFgAYABwAHwAfAB8AHAAhAC8AQQBQAFgAWwBUADgAFQDy/9b/wP+w
/57/hf9g/z7/Jv8V/wT/Cf8o/0P/Yf+I/6v/wP/Z//f/EgAqADUAMQAoAB0AFQAWABMA
EwATABMAEgARABAAEAAPABAAEAAQAA8ADwAQABEADwAPAA8ADwARABEAEQARABEAEAAQ
AA8ADgANAAwADAANAA0ADAAMAAwADAAMAA0ACwALAAsACwAMAA0ADQANABAAEAAQABEA
EQASABIAEgATABIAEwAUABQAFQAWABcAFgAXABgAGQAYABkAGgAaABwAHgAeAB4AHAAb
ABsAGwAaABcAFgAUABIAEgARAA8ADwAOAAwADAAIAAcABgAFAAMAAwACAAAA/f/8//r/
+f/3//b/8//y//P/8f/x//P/8v/w/+//7P/q/+r/6v/q/+r/6f/p/+n/6f/p/+n/6P/p
/+r/6//s/+v/6//r/+z/6v/q/+n/6f/s/+z/7P/t/+v/6//r/+z/7v/u/+3/7f/t/+3/
7v/u/+7/7v/u/+7/8P/w//D/8P/w//D/8P/u/+7/7//v/+//8f/y//L/8P/y//L/8v/y
//P/8//z//T/9P/0//L/8v/1//X/9//1//P/8//0//T/9//3//f/9v/2//b/9v/2//j/
+P/2//b/9//4//j/+P/7//z//f////3//f/9//7//////wAAAAAAAAAAAAAAAAIAAAAA
AP7/+//4//T/9P/2//f/9//3//j/+P/4//b/9v/2//j/+f/3//f/9v/1//T/9P/0//T/
9v/1//X/9f/3//f/9//3//T/8//y//D/8v/y//P/8//2//f/9//2//b/9v/2//b/9P/y
//L/8v/0//j/+f/5//n//P8FABEAIwAyADoAOQAoAAoA4/++/6b/mP+M/3z/Y/86/xT/
/v7t/uL+6/4K/yv/S/9y/4//pP+//+X/AgAQABcAFQAIAP///f/6//f/9//3//f/+f/5
//n/+v/5//r/+v/6//v/+//8//3//P/7//r/+f/5//n/+f/5//r/+v/7//v//f/9//3/
/v8BAAEAAAAAAAAAAAAAAAEAAQABAAEAAQAAAAEAAQABAAIAAgACAAMABQAGAAYABgAG
AAYACAAKAAwADQAOAA8AEgATABQAFQAVABUAFQAUABYAGAAYABgAGAAXABcAFwAVABMA
EwASABIAEgARAA8ACwAKAAgACAAHAAcABwAHAAMAAwACAAAA/f/8//r/+f/4//b/8v/w
//D/7f/s/+3/7v/u/+//7v/s/+z/7P/s/+z/6//r/+v/7f/t/+3/7P/q/+r/6v/q/+z/
7f/u//D/8v/y//H/8f/w//D/8P/x//L/8//0//b/9f/0//L/8f/y//P/9f/2//T/9P/0
//T/8v/y//L/8v/y//L/8v/w//L/8//z//P/9P/2//f/9v/0//L/8P/u/+7/7//w//L/
8P/w/+7/7v/w//H/9P/z//P/8//0//T/9f/1//b/9P/y//D/7v/w//D/7v/u/+7/7v/t
/+z/8P/w//D/8f/x//H/8f/y//L/8f/x//D/8v/y//L/8v/0//L/8v/w/+3/6v/m/+b/
6f/r/+z/7f/s/+z/7P/q/+n/6P/p/+n/6//r/+r/6f/m/+b/5v/m/+j/5//n/+f/5//n
/+f/5//p/+n/6f/o/+v/7P/u/+//7f/t/+z/6v/q/+r/6v/q/+r/6v/o/+j/7v/y//H/
8//3//j/+f8FABkALAA2ADsAOAAcAPP/zP+w/5L/eP9s/1//QP8a//r+5f7Y/tv+8v4T
/zf/XP9//5r/tf/R/+z/BAAVABUAEAAJAAEA/v///////////wEAAQABAAIABAAGAAcA
CAAGAAUABQAFAAcABwAHAAcABwAHAAcABwAKAAoACwALAA0ADQANAA4ADwAPAA4ADgAS
ABIAEgATABEAEQARABEAFAAVABUAFQAWABYAFgAXABkAGgAaABoAHAAcAB4AIAAeAB8A
IAAhACMAJQAnACkAKAApACoAKgAoACoAKgAqACsAKwAsAC0AKwApACkAKAAoACgAJwAl
ACMAIgAgACAAHQAdAB0AHQAdAB0AHAAaABUAFAASABEAFAAUABIAEgARAA0ACwALAA0A
DAAMAAoACAAIAAgACAAJAAkACgALAAsACwALAAoADAAMAAwADAALAAsACwAMAA8AEAAQ
ABEAEQAQAA8ADwARABEAEQASABMAFAAUABUAEwATABQAFAAWABYAFgAWABYAFgAWABYA
GAAYABgAFgAYABkAGQAZABsAHAAcABoAHAAcABwAHAAbABsAGwAcABwAHAAaABoAGwAb
AB0AGwAbABsAHAAcAB8AHQAcAB0AHgAfACAAHgAeABwAHAAgACIAIwAkACQAJAAkACUA
JgAnACgAKgAqACkAKQAoACwALAAsACwALgAsACwAKgArACgAJAAkACQAJQAlACUAJwAo
ACkAKAAoACgAKgArAC0ALQAsACsALAAsACwALAAsACsAKwArACsAKwArACsAKQApACkA
KAApACoALAAtACwALQAtACwALAAsACwALAAwACwAKgAsAC4AMgAzADMANwA8ADkAPwBR
AGQAbgBzAHQAZAA/ABgA+P/g/8r/tv+j/4L/XP9E/zP/JP8j/zj/V/93/5z/vf/W/+v/
BQAmAEQAUwBTAE4ARQBBAD4AOwA5ADcANQA1ADUANQA2ADkAOgA6ADoAOAA3ADcANwA3
ADcANwA3ADkAOQA5ADkAOgA6ADsAOwA5ADkAOQA6ADsAOwA6ADoAPgA+AD4APwA9AD0A
PQA9AD4APwA/AD8AQgBCAEIAQwBFAEYARgBGAEgASABKAEwASwBLAEsASwBOAE8AUABR
AFQAVQBWAFYAVgBYAFgAWABYAFcAVwBXAFcAVQBVAFQAUgBSAFEATwBNAEwASgBKAEsA
SwBLAEsASQBJAEgARgBFAEQAQgBBAEMAQgA/AD4APAA5ADgAOQA5ADgAOAA2ADYANgA2
ADYAOAA3ADcANwA5ADkAOQA4ADYANgA2ADYAOAA5ADoAPAA6ADoAOQA5ADgAOAA4ADkA
OQA5ADkAOgA8ADwAOwA7ADsAOwA8ADwAOgA6ADoAOgA8ADwAPAA8ADwAPAA8ADoAPAA9
AD0APQA/AEAAQAA+ADsAOgA5ADgAOQA5ADkAOgA4ADgANgA2ADkAOQA7ADkAOwA7ADwA
PAA7ADcANwA7AD4APAA8ADwAPAA6ADoAOAA4ADcAOAA4ADgAPAA8ADwAPQA7ADsAOwA8
AD8APwBAAEAARABEAEQARABEAEIAQgBAAD4AOgA1ADQANgA3ADcANwA6ADoAOgA4ADYA
NgA4ADkAOQA5ADgANwA2ADYANgA2ADQAMwAzADMAMQAxADEAMQAxADEAMQAwADAAMAAx
ADEAMAAxADEAMAAwADAAMAAwADAAMAAwADIAMgAwADEAMQAxADQAOQA/AE8AYABqAG8A
bgBaADcAEADu/9b/xP+6/6n/iP9e/zr/Jf8Y/xP/JP9D/2P/iP+t/8z/5/8DACAAOABF
AEcARAA7AC8AKgAqACsALAAtAC8ALwAvADAALgAuAC0ALAApACkAKgArACsAKwArACsA
KQApACkAKQAsACwALQAtACsAKwArACwALwAvAC4ALgAuAC4ALgAvAC8ALwAvAC8ALgAv
AC8ALwAwADAAMAAxADMANAA0ADQAOAA4ADoAPAA6ADsAPAA9ADsAOwA7ADsAPgA/AEAA
QABAAEIAQgBCAEIAQQBBAEEAQwBBAEEAQAA/AD4APAA5ADcANgA0ADQAMwAzADMAMwAw
AC8ALQAqACcAJgAkACMAIgAgABwAGgAZABUAEwATABEAEAAQAA4ADgAOAA4ADgAMAAsA
CwALAAoACQAIAAYABgAGAAYABgAJAAkACQAKAAcABgAEAAMAAgACAAIAAwAFAAUABQAG
AAQABAADAAMABAAFAAcACAAGAAYABgAGAAQABAAEAAQAAwACAAEA/v/+/////////wEA
AgACAAAAAAAAAAAAAAD///////8AAP7//v/8//z/+//7//3/+//7//v//P/8//z//f/+
/////f/7//j/+v/6//r/+v/8//z/+v/6//v//P/8//z//v/+//7////+//3//P/8//3/
/f/+//7/AAAAAAAAAAACAAAAAAD+//z/+P/z//L/8v/z//P/8//1//b/9//2//X/9P/1
//X/8//z//L/8f/y//L/8v/y//D/7//v/+//8f/x//H/8f/u/+3/7P/q/+r/6v/r/+v/
7v/v/+//7v/u/+7/7v/u/+r/7P/u/+r/5v/o/+//7//x//b/+f/7/wcAHgAwADkAPAAo
AP//0v+y/5b/fv9s/1f/OP8Y//r+3/7M/s3+3v77/hv/QP9n/4T/m/+z/9T/9P8JAAsA
BAD5//P/8P/u/+3/7P/r/+3/7f/t/+7/7v/u/+3/7P/t/+3/7v/v/+//7//v/+//7//v
/+//7//u/+7/7//v//H/8f/x//L/8v/x/+//7v/w//D/8P/x//H/8f/x//H/9P/1//X/
9f/2//b/9v/3//j/+P/3//b/9v/2//j/+v/8//3//v///wAAAQACAAMAAQABAAEAAAAC
AAQABAAEAAQAAwADAAMAAgD///7//P/+//7//f/7//f/9v/0//T/9P/1//b/9//z//H/
7v/q/+j/6P/n/+f/5//m/+P/4v/i/9//3v/f/93/3P/c/9r/2P/Y/9j/2P/a/9n/2f/Z
/9n/2f/Z/9j/1v/W/9b/1v/Z/9n/2f/a/9j/2P/X/9f/2f/a/9v/3f/d/93/3f/e/93/
3P/a/9n/2//b/9z/3P/d/97/3//g/9//3v/d/9z/3P/c/9z/2v/a/9v/2//b/93/3v/e
/9z/3v/e/97/3v/c/9v/2v/a/9v/3P/b/9z/3P/b/9z/2f/c/93/3//g/97/3f/c/9v/
2//c/9z/3P/c/9z/3v/e/9z/3P/e/+D/4f/i/+P/4v/h/+H/3//f/9//4P/k/+X/5//o
/+r/6v/q/+r/6v/o/+j/5v/j/+D/3P/c/+D/4f/h/+H/4v/i/+L/4P/e/97/4P/h/+P/
4//i/+H/4f/i/+P/5P/h/9//3v/d/97/3//g/+H/4//j/+P/4v/k/+T/5f/l/+b/5//n
/+b/5P/k/+T/5P/k/+T/6P/q/+z/7P/t/+//8f/0//v/BQARABwAJgAvACQABgDh/77/
oP+M/3r/aP9L/yj/DP/4/un+4P7t/gz/Kf9L/3D/jf+i/7v/1f/y/woAFQARAAwABQD9
//j/+f/5//n/+f/4//f/9v/2//n/+v/6//r/+f/5//r/+//7//v/+//7//v/+//7//v/
/P/8//3//f////////8AAAEAAQAAAAAAAgACAAIAAwADAAMAAwADAAYABwAHAAcACgAK
AAoACwANAA4ADgAOABAAEAASABQAFAAVABYAFwAbAB0AHwAhACAAIQAiACIAIgAkACQA
JAAkACMAIwAjACQAIwAkACQAIwAiACAAHQAeAB4AHQAeABwAGwAaABkAFwAXABYAFAAS
ABIAEQARABMAEgAPAA4ADAAJAAgACQAKAAoACwAKAAsADAANAA4ADgANAA0ADQANAA0A
DQAMAA8AEAARABIAEQARABEAEgAUABQAEwATABEAEAAPAA8AEQATABUAGAAXABYAFAAT
ABQAFQAXABgAGAAYABgAGAAWABYAFgAWABcAGAAZABgAGAAZABkAGQAXABgAGAAWABQA
FAAUABQAFQAVABUAFgAWABYAFAAUABMAEwAVABMAEQARABQAFgAVABQAEwASABIAEgAQ
ABAADwAQABAAEAAQABAAEAARABMAEwATABQAFQAVABYAFgAYABgAGAAYABgAFgAWABQA
EgAOAAkACAAIAAkACQAJAA0ADgAPAA4ADQAMAA0ADQAPAA8ADgANAAwADAAMAAwADgAN
AA0ADQAMAAsACgAJAAkACQAJAAgACgAKAAsACwAMAA0ADQAMAAwADAAMAAwACgAOAAoA
CAAOABIAEQARABUAGgAdACUANwBGAEoATQBIADAADwDw/9T/vP+q/6D/jf9o/zz/IP8V
/wz/Cf8c/z//Yf+E/6X/wP/X//P/FgAwADcANwAyACcAGwAYABcAFwAXABcAGAAZABoA
HAAbABwAHAAcABwAHQAfACEAIAAfAB4AHQAeAB8AIAAhACQAJAAlACUAIwAjACMAJAAn
ACcAJgAmACYAJgAmACcAKQApACkAKQAsAC0ALQAtACwALAAsAC0AMQAyADIAMgAxADAA
MQAyADMANQA3ADkAOAA5ADoAOwA9AD8AQQBCAEIARABEAEQARABDAEMAQwBFAEMAQwBC
AEEAQAA+ADsAOgA6ADkAOgA2ADUANAAzADMAMwAyADAALAAqACcAJQAlACQAIQAgAB0A
GQAXABcAGgAaABsAGgAYABgAGAAYABYAFQAVABUAFwAXABcAFgAWABYAFgAWABkAGQAZ
ABoAGAAYABcAFwAaABoAGgAbABsAGwAbABwAHgAeAB0AHQAcABsAGwAaABoAGgAaABoA
HAAcABwAHAAaABoAGgAYABgAGQAZABkAGQAaABoAGAAYABgAGAAYABUAFQAVABYAFgAW
ABQAFAATABMAFQATABEAEQASABIADwAPABMAFgAUABQAFAAUABYAFgAUABQAEwAUABQA
FAAUABQAFAAVABYAFwAYABoAHQAdAB4AHgAfAB4AHQAcABwAGgAaABgAGQAWABIAEgAU
ABUAFQAVABYAFgAWABQAFAAUABYAFwAZABkAGAAXABQAFAAUABQAFgAVABUAFQASABEA
EAAPABIAEwAUABQAEgASABMAEwAWABcAFwAWABYAFgAWABYAFgAYABoAHAAaABgAGwAf
AB8AHgAjACsAPQBQAFwAYQBYADoAFQD0/9T/vP+w/6T/j/9s/0j/LP8Z/wr/C/8o/0v/
a/+Q/7P/zP/j/wUAJgA4AEEAQwA8AC8AJwAiACMAIwAjACMAJQAlACUAJgApACoAKgAq
ACkAKQAqACsAKwArACsAKwArACsAKwArACwALAAtAC0ALwAvAC8AMAAxADEAMAAwADIA
MgAyADMAMwAzADMAMwAyADMAMwAzADUANgA3ADkAOQA6ADoAOgA6ADoAPAA+ADwAPQA+
AD8AQgBDAEQARQBEAEUARgBGAEcASgBLAEwATABLAEsASwBLAEkASQBIAEcARgBEAEEA
QQBAAD4APgA8ADsAOgA5ADUANQA0ADIALwAuACwAKwAqACgAJAAiAB0AGQAXABcAFwAW
ABYAFAASABIAEgASABAADwAPAA8ADQANAA0ADAALAAoACQAIAAkACQAJAAoACQAIAAYA
BQAGAAYABgAHAAYABQAEAAQABAAEAAMAAwADAAMABAAEAAYABgAGAAYAAwACAAEAAAAC
AAIAAgAAAAIAAwADAAMAAAAAAP///P/+//7//v/+//v/+//7//z//P/8//r/+v/6//n/
+v/3//f/9//4//j/+f/5//n/+f/5//j/9//2//X/9P/0//T/8v/y//H/8v/y//L/9P/0
//T/9f/1//X/9f/2//T/8//z//L/9P/0//T/9P/0//L/8v/w/+//7P/o/+j/7P/t/+3/
7f/r/+r/6f/m/+b/5v/o/+n/6f/p/+j/5//m/+b/5v/m/+P/4f/g/9//4f/h/+H/4f/f
/9//3//e/97/3v/f/9//4P/h/+H/4P/g/+D/4P/g/9z/3P/e/97/4P/m/+f/5f/l/+r/
7f/3/wkAHAAoADEALAAUAOv/wP+g/4r/dP9g/0v/LP8K/+7+1/7G/sn+4P75/hn/Qv9l
/4D/m/+1/9D/7P///wMA/P/x/+f/5P/j/+P/4//j/+X/5f/l/+b/5f/m/+b/5v/l/+X/
5v/n/+r/6//s/+3/6//r/+v/6//p/+j/6P/n/+r/6//s/+7/7f/t/+z/7P/w//D/8P/x
//H/8f/x//H/8v/z//P/8//2//b/9v/3//r//P/9//7/AAAAAAIABAADAAMAAwADAAcA
CQALAA0ADAANAA4ADgAOABAAEAAQABAADwAPAA8ADwANAA0ADAAMAAwACwAJAAkACAAG
AAYABQAFAAUABQABAAEAAAD+//z//P/7//v/+//6//f/9v/2//P/8v/z//X/9P/0//L/
8v/y//L/8v/z//P/9P/1//T/8//y//D/8v/y//L/8v/1//X/9f/2//n/+v/6//v/+f/4
//f/9//4//n/+v/8//7//v/9//3//////wAAAAAAAAAAAAAAAAIAAgACAAIAAwAEAAUA
BAADAAMAAgABAAMABAAEAAIAAwAEAAUABgADAAMAAwAEAAUABgAFAAYABQAFAAcABQAH
AAcACAAIAAYABQAEAAMABQAJAAsACAAIAAgACAAIAAgACAAGAAYABwAIAAgACAALAAwA
DQAPAA4ADQAMAAwADgAPABEAEgATABIAEQAQABAADgAOAAwADAAKAAcACAAIAAkACQAJ
AAwADAAMAAoACwAMAA8AEQARABEAEAAPAA8AEAARABIAEAAPAA8ADwARABEAEQARABIA
EwAUABQAEgASABMAEwAUABUAFQAUABYAFgAWABYAFAAUABgAGgAaABoAGwAdACEAIgAn
ADMARQBUAF4AZQBgAEYAHwD4/9z/yP+2/6b/jf9k/0L/Lv8d/xL/Hf82/1P/df+a/7f/
0v/t/wkAJgBAAEsARwA+ADkAMQAuACsAKwArACsAKwArACsALAAvADAAMAAwADIAMwA1
ADcANQA1ADUANQA1ADUANQA1ADgAOAA5ADkAOQA5ADkAOgA7ADsAOgA6AD4APgA+AD8A
PwA/AD8APwBBAEMARABFAEUARABDAEMARwBIAEgASABIAEgASgBMAE4ATwBQAFEAUwBV
AFcAWQBZAFkAWQBYAFoAXABcAFwAXABbAFsAWwBaAFcAVgBUAFYAVgBVAFMATwBOAEwA
TABJAEkASQBJAEUARQBEAEIAPgA8ADkANwA6ADoAOAA4ADMALwAtAC0ALgAuAC8ALgAs
ACwALAAsACwAKwArACsAKwArACsAKgAsACwALAAsACsAKwArACwALAAsACsAKwAsACwA
LAAtACsAKwArACwALAAsACsAKwApACkAKgAqACoAKgAqACoAKAAoACgAKAApACoAKwAq
ACgAKQApACkAKAAoACcAJAAmACYAJgAmACYAJwAoACoAKgAqACgAKAAoACcAKAAlACUA
JQAmACYAJQAjACIAJAAkACQAJAAkACQAIgAiACAAIAAfAB4AIgAiACIAIwAhACEAIQAi
ACMAIwAkACQAJgAmACYAJgAkACIAIgAgAB8AHAAYABgAGAAZABkAGQAYABgAGAAWABkA
GgAdAB8AHAAbABkAFwAYABgAGAAYABgAFwAXABcAFQATABEADwASABMAFAAUABIAEgAT
ABMAEgATABMAEgATABQAFQAWABQAEgAWABYAEgAQABEAEwAXABgAHwApADkASgBUAFUA
UgA6ABUA7v/O/7b/pv+a/4f/ZP88/x7/Ef8E//3+Dv8v/1H/dP+Z/7r/0//v/wwAJAAv
AC8AKAAdABkAGAAVABUAFQAVABQAEwASABIAFQAWABYAFgATABMAFAAVABUAFQAVABUA
FQAVABUAFQAWABYAFwAXABYAFQAUABQAEwATABIAEgAWABYAFgAXABcAFwAXABcAFgAX
ABcAFwAZABoAGwAdAB4AHgAdABwAHgAeACAAIgAkACUAJgAnACgAKQAqACsAKgArACwA
LAAuADAAMAAwAC4ALQAtAC0ALwAtAC0ALAAsACwAKwApACkAKAAmACYAIgAhACAAHwAc
ABsAGQAWABMAEgAQAA8ADQAMAAkACAAHAAMAAQABAP///v/+//z/+P/4//j/+P/2//X/
9f/1//P/8//z//L/9P/0//T/9P/0//P/8v/y//X/9v/2//f/9//2//X/9f/y//H/8P/w
//H/8v/y//P/8f/x//L/8v/y//L/8v/y//L/8v/y//L/7//u/+3/6v/t/+//8P/x/+//
7v/s/+j/5v/m/+b/5v/n/+f/5//o/+b/5v/k/+T/5f/l/+f/5f/j/+P/5P/k/+X/5f/l
/+X/4//j/+P/4//g/9//3P/b/93/3v/f/+D/3//f/+L/4v/i/+L/4v/i/+L/4v/j/+P/
4//j/+T/5P/m/+T/4//i/9//2v/X/9X/1v/X/9j/2f/X/9f/1//W/9j/2P/a/9r/2v/a
/9r/2f/V/9X/2v/Z/9j/1//W/9j/2P/Y/9j/1f/U/9P/0v/U/9T/1P/U/9b/1v/W/9b/
1P/U/w==
         </WaveFormData>
      </LeadData>
      <LeadData>
         <LeadByteCountTotal>10000</LeadByteCountTotal>
         <LeadTimeOffset>0</LeadTimeOffset>
         <LeadSampleCountTotal>5000</LeadSampleCountTotal>
         <LeadAmplitudeUnitsPerBit>4.88</LeadAmplitudeUnitsPerBit>
         <LeadAmplitudeUnits>��V</LeadAmplitudeUnits>
         <LeadHighLimit>2147483647</LeadHighLimit>
         <LeadLowLimit>268435456</LeadLowLimit>
         <LeadID>V3</LeadID>
         <LeadOffsetFirstSample>0</LeadOffsetFirstSample>
         <FirstSampleBaseline>0</FirstSampleBaseline>
         <LeadSampleSize>2</LeadSampleSize>
         <LeadOff>FALSE</LeadOff>
         <BaselineSway>FALSE</BaselineSway>
         <ExcessiveACNoise>FALSE</ExcessiveACNoise>
         <MuscleNoise>TRUE</MuscleNoise>
         <LeadDataCRC32>96302648</LeadDataCRC32>
         <WaveFormData>
/P/8//z//P/8//z//P/8//r/+v/5//f/9//1//j/+//+//v///8BAP/////+//z//f/+
/wAAAgACAAEAAQABAP////8AAAAA/v/9//z/+//5//j/+P/4//n/+f/4//f/9P/z//D/
8P/z//T/9P/0//D/7//u/+7/7P/q/+j/5v/k/+P/4v/h/+T/5P/k/+P/4v/h/+H/4P/i
/+P/4//j/+X/5f/l/+X/4//i/+H/4f/g/+D/4P/g/+L/4f/j/+b/7P/7/xMALwBGAFoA
YwBaAEcAMgAjABgADQABAOn/v/+M/2P/Rf8g/wD//v4M/x//M/9S/3D/hv+d/7n/z//c
/+D/3v/Y/9f/1//W/9f/1//X/9b/1v/X/9f/2v/b/9z/3v/c/9z/3f/d/9v/2//b/9z/
2v/a/9r/2//c/93/3f/d/93/3f/d/97/3f/d/93/3f/g/+H/4v/k/+T/5P/k/+X/5P/l
/+X/5//o/+j/6P/o/+v/7f/u/+//8f/x//L/8//2//j/+f/7//z//f/9//7///8AAAIA
AwAHAAkACQAJAAoACgAKAAoACwALAAoACgAMAAoACgAJAAoACgAKAAsACAAGAAYABgAF
AAUABQADAAEAAAD+//7////+//3//P/5//f/9v/2//L/8f/x/+//7v/t/+3/7P/p/+j/
5//n/+T/5P/k/+T/4//k/+X/5v/k/+T/5P/l/+T/4//h/9//4f/j/+X/6P/n/+b/5v/m
/+T/4//g/+H/4P/h/+H/4f/g/+D/4P/h/+H/4f/j/+P/3//e/9//3//f/93/3f/e/9z/
2//Y/9T/1f/Y/9n/2f/Z/9j/2P/Z/9f/1v/V/9X/1v/X/9j/2P/X/9b/1v/V/9X/1P/U
/9P/1f/W/9b/1v/Y/9r/2P/W/9T/0v/Q/9L/0f/S/9H/1v/Z/9n/1f/Y/9n/2v/b/93/
3P/c/9z/3//g/+H/4f/h/+H/4P/f/+L/4v/e/93/3f/d/9z/3P/a/9r/2//b/9r/2f/Y
/9f/1//Y/9z/3v/g/+D/3v/d/9r/2P/V/9L/1P/U/9T/1f/V/9X/1v/W/9j/1//X/9f/
1v/W/9b/1//Z/9n/2f/Z/9f/1//X/9b/1//Z/9j/2P/W/9T/1P/X/9v/3v/o//f/CQAl
AEIAWgBlAFwARQAqABUACAD7/+n/y/+d/2z/Qf8f/wD/7P7m/vD+Bf8h/z7/WP9u/4f/
pf+//9L/2P/U/87/zf/P/9D/0f/R/9H/0f/Q/9D/z//R/9H/0f/S/9D/0P/R/9H/0//T
/9P/1P/U/9T/1P/V/9f/2f/a/9v/2f/Z/9n/2v/e/9//4P/h/+D/3//e/97/3v/e/97/
3//i/+P/4//l/+P/4v/h/+D/4//l/+b/5//p/+n/6v/r/+3/7v/u/+//8P/x//H/8v/w
//D/8f/x//H/8//z//P/9P/0//T/9P/z//P/8v/y//T/8v/y//H/8P/u/+z/6//p/+b/
5f/k/+P/4//j/+H/4//i/+D/4P/e/9z/2v/Y/9f/1f/U/9T/1P/T/9P/0f/L/8n/yP/G
/8P/wv/B/8H/wf/C/8P/xP/A/8D/wP/A/7//vv+9/73/vv+9/7v/uf+6/7v/vP++/7z/
vP+9/77/vf+9/7v/vf+8/73/vf+9/7z/vP+8/73/u/+7/73/vf+6/7r/vP+9/7z/uf+4
/7j/uv+5/7b/sv+0/7b/tv+1/7X/tP+0/7X/s/+y/7H/sf+v/6//r/+u/6z/rP+t/63/
sf+w/6r/qv+q/6r/qv+q/6n/p/+n/6X/pf+n/6b/of+m/6f/qP+p/6n/qP+o/6j/pv+m
/6b/pf+o/6n/qf+p/6r/qv+m/6X/pv+l/6P/ov+j/6T/pv+n/6T/of+e/5v/mv+a/53/
nv+e/57/nP+b/5j/mP+X/5b/lf+U/5P/k/+V/5X/lv+W/5j/l/+X/5f/mv+a/5r/m/+b
/5v/m/+b/53/nf+d/5z/nf+h/6L/oP+g/6T/pv+l/6n/rP+0/8X/2f/z/xAAJgAtACAA
DQD6/+n/1P/B/6//j/9h/zT/E//z/tr+zv7S/t7+8/4R/yr/QP9W/3H/kf+p/7b/uP+4
/7b/s/+z/7X/t/+4/7n/vf++/8D/wf/B/8H/wf/C/8L/wv/D/8P/xf/F/8X/xv/I/8j/
yP/J/8z/zf/N/83/y//L/8v/zP/N/83/zf/N/8//z//P/9D/0v/S/9L/0//U/9X/1f/X
/9j/2P/Y/9j/2v/b/9v/2//d/93/3v/f/+L/5P/l/+f/6P/p/+n/6v/s/+z/7f/t//D/
8//0//X/9//4//n/+v/3//f/9v/2//j/9v/2//X/+P/4//j/+f/4//b/9v/2//b/9//4
//f/+f/4//b/9v/3//b/9f/0//b/9f/1//b/9v/1//X/8//y//H/8f/w//D/8P/w//H/
8P/w//D/8P/w//D/8P/w//L/8v/y//P/8//z//L/8f/z//X/9//6//j/+P/5//r/+f/5
//f/+f/4//n/+f/5//v//P/9/////v/9//7//f/8//z//v///wEA/////wAAAgABAP7/
+v/7//7//////////v/+///////+//3//f/+////AAAAAP///v/+//3///8CAAIA/v/8
//z//P/8//z/+//8//v/AAADAAMA/////////////wAAAAABAAIAAQACAAMAAwACAAMA
AwADAAIAAgD+//3//v/9//v/+v/4//j/+f/5//r/+f/4//f/9P/0//f/+P/2//b/9P/z
//L/8v/x//D/8f/w/+//7//x//H/8v/y//D/7//v/+//8P/w//D/8f/x//H/8f/x//L/
8//0//T/8//x//T/9P/0//b/+P/3//X/9v8AABUALQBHAF4AdAB7AHAAXwBQAEUAOgAt
ABkA+f/N/57/ef9b/zb/Hv8m/zT/Rf9f/3r/kP+o/8X/4f/3/wIAAgAAAPz/+f/7//z/
/f/9//3/AAAAAAEAAQABAAEAAQACAAMABAAGAAcABQAFAAUABgAHAAgACQALAAsACwAK
AAkACQAJAAkACgALAAsACwALAA0ADQANAA4ADgAOAA4ADwAQABEAEQATABYAFgAWABYA
GAAZABkAGQAbABsAHAAdAB0AHgAeAB8AIAAhACEAIgAkACQAJQAlACUAJwAnACcAKAAo
ACgAKAAmACUAIwAiACAAHgAeAB0AGwAaABkAGQAWABQAFAAUABUAFQAVABMAEwASABAA
EAAPAAwACQAGAAYABQAFAAYAAwABAAAA/f/6//n/+f/4//X/9P/z//P/8v/y//L/8v/x
//L/8//0//T/9P/0//X/9//3//b/9f/3//f/9//4//n/+v/8//7/AQABAP//AQAEAAUA
BQAFAAYABgAGAAcACAAJAAwADQAOAA4AEAARABMAEQARABIAFQAVABMAEAATABYAFwAX
ABgAGAAZABsAHQAcABsAGwAeAB8AIAAgACAAIAAhACEAJQAoACQAIgAkACQAJAAkACYA
JQAmACUAKAArACsAJwAtAC8AMQAzADMAMgAyADIANQA2ADcANwA4ADkAOQA5ADwAPAA4
ADcAOAA3ADUANAA1ADYAOAA5ADgANwA2ADUAMwA0ADgAOgA6ADoAOAA3ADYANgA1ADQA
NAA0ADQANQA2ADcAOQA6ADgANwA3ADcAOgA6ADoAOwA9AD0APQA9AD8APwA/AD4APQA7
ADoAOAA6AD4APgA7ADsAQABOAGMAfwCZAK4AvAC9AK4AmQCIAH8AeABrAFUANwAHANT/
s/+T/3D/Wv9k/3b/if+l/77/zv/m/w0AKQA3AD4AQAA6ADYANwA3ADgAOQA5ADkAOQA4
ADgANwA7ADsAOwA8ADwAPAA9AD0AOwA7ADsAPAA6ADoAOgA7ADwAPQA9AD0APQA9AD0A
PgBBAEEAQQBBAEEAQQBBAEIARABEAEQARQBFAEUARABFAEgASABIAEgATABNAE0ATQBP
AE8AUABRAFQAVgBXAFkAXgBfAF8AYABeAF4AXwBfAGEAYwBjAGMAYgBiAGIAYgBhAGEA
YABgAGEAYABhAGEAXgBcAFoAWQBZAFgAWQBaAFkAWQBZAFcAVgBUAFEAUABPAEwASQBG
AEUAQwBCAEIAQAA/AD8APQA6ADkAOQA4ADcANgA1ADUANAA0ADQANAAxADAALwAuAC8A
MAAxADMANAAzADEALwAxADEAMQAyADQANAA1ADYANQAzAC8ALwAyADMAMwAzADMAMgAx
ADEAMAAvADAALwAuAC4AMAAxAC8ALQAtAC4AMQAzADMAMgAxADIAMQAvADAAMAAxADMA
MgAwAC4ALQAuAC8AMAAwAC4ALgAvAC8ALwAwADIALwAuAC0ALAAtACsAKwApACkAKwAq
ACUAKgArACwALQAtACwALAAsACwALAAsACsAKwArACoAKQAsACwAKAAnACYAJQAjACIA
IwAkACYAJwAjACEAHwAdABgAGAAbABwAHQAeAB0AHQAbABoAGAAWABcAFgAVABUAEgAR
ABEAEAASABEAEQARABUAFgAXABkAFgAVABQAEwASABEAEAAOAA8ADwAOAA4AFAAUABIA
FQAZABoAHgAxAEsAZQB6AI4AmwCSAHsAYgBVAEIAKwAZAAcA4f+s/33/Xf9C/yj/Jv82
/03/af+G/6D/uv/T/+3/BwAWABgAFgAYABcAGQAbAB0AHgAfACEAIgAkACUAKQApACkA
KgAoACgAKQApACsAKwArACwALAAsACwALQAuAC8ALwAvADEAMQAxADIAMwAzADMAMwA3
ADcANwA4ADYANgA2ADcAOgA7ADsAPQA+AD4APgA+AEAAQQBBAEEARQBFAEYARwBGAEYA
RQBFAEkASwBMAE4ATgBOAE8ATwBPAFEAUQBRAFMAVABVAFYAVQBVAFQAVABWAFQAVABT
AFIAUABOAE0ATABKAEoASgBLAEsASwBJAEYARABBAEAAQwBCAEEAQAA9ADsAOgA6ADYA
NQA1ADMAMgAxADEAMAAwADAAMAAxAC4ALgAuAC4ALAAsACwALAAqACoAKgArAC8ALwAu
AC0ALAArACoAKgAqACoAKwAsAC8ALwAtAC8ALQAtACwAKwAqACoAKgArAC0ALQAvAC8A
LAAqACoAKQApACcAJwAoACoAKQAmACIAJAAmACYAJQAjACIAIgAjACMAIgAhACEAIQAh
ACEAIAAeAB4AHwAfAB0AGgAaABwAHAAcABwAGwAZABkAFwAcAB8AHwAbAB0AHQAdAB0A
HQAcABwAHAAbABwAHQAdABwAHQAdAB0AHgAeABoAGQAaABkAFwAWABUAFAAUABMAFQAV
ABUAFQASABIAFQAWABYAFgAUABMAFAAUABMAEgATABIAEQARABMAEwAUABQAFAATABMA
EwAVABYAFwAZABcAFwAXABcAGAAZABoAGgAdABsAGgAYABwAHgAgACEAJQAoACoANwBP
AGkAgACSAKMAogCRAHoAbQBgAE8ANwAdAPX/xP+d/4H/Yv9G/0T/Uv9l/33/lv+s/8D/
2f/5/xcAJAAqACgAJAAlACkAJgAlACMAIQAiACIAIwAjACcAJwAnACgAJwAmACYAJQAn
ACcAJwAoACkAKgArAC0AMAAxADEAMQAzADMAMwA0ADUANQA1ADUAOQA5ADkAOgA8ADwA
PAA9AEAAQQBBAEMARgBGAEYARgBGAEcARwBHAEoASwBNAE8AUABQAE8ATwBSAFMAUwBU
AFcAWABaAFsAWwBdAF0AXQBeAF4AXgBeAF0AXQBcAFwAXgBcAFwAWwBaAFgAVgBVAFUA
VABVAFYAUwBTAFMAUQBTAFIAUABQAFIAUABOAEwASQBHAEYARgBEAEMAQwBBAD4APQA9
ADwAOQA4ADcANwA3ADgAOQA6ADYANgA2ADYAOQA6ADsAPQA8ADsAOQA3ADkAOQA5ADoA
PAA8AD0APgA/AD8APQA/AEAAQQBBAEEAQABAAEAAQQBDAEMARQBFAEMAQgBDAEMARQBD
AEMARABGAEcARgBEAEMARABDAEEAQgBCAEMARQBFAEQAQwBDAEQARQBGAEYARwBIAEoA
SwBJAEQAQgBHAEoASgBKAEoASgBKAEkASgBJAEoATQBNAEkATQBPAFEAUwBSAFAATwBO
AFAAUgBUAFUAWABZAFkAWQBYAFgAVABTAFIAUQBPAE4ATgBOAE8ATwBQAE8ATgBNAEgA
SABLAEwATABMAEoASQBGAEYARQBEAEMAQgBBAEEAPwA/AEAAQABAAD8APwA/AD4APgA+
AD8APwA/AD8APwA/AD8APwA+ADsAOwA8AEAAPgA6ADoAOQA5ADoAQABPAGcAfwCSAKgA
uQC0AKMAkACBAHQAawBfAEsAIQDs/73/nf9+/2D/VP9g/3H/h/+i/7z/1P/v/w0AJQAy
ADgAOAA2ADEAMQA0ADUANQA1ADYANgA3ADcAOAA3ADYANgA0ADQANQA1ADUANQA1ADYA
NAA0ADQANQA2ADcANwA3ADYANQA0ADQANgA3ADgAOQA5ADkAOQA6ADoAOgA6ADsAOgA7
ADsAPQBAAEAAQABAAEAAQQBBAEEARABFAEcASQBJAEoASgBLAE0ATQBMAEwATgBOAE8A
TwBPAFEAUQBRAFIAUgBSAFIAUQBRAFAAUABOAEwATABLAEsASgBJAEkASABGAEYARgBD
AEMAQwBBAEMAQgBAAEAAPgA8ADoAOAA2ADMAMQAwAC0AKwAqACcAJgAlACUAJAAhACAA
HwAfAB0AHAAbABoAGAAYABgAGAAaABoAGgAbABwAGwAZABcAFQAVABUAFgAUABQAFQAW
ABUAFQATABUAFgAXABcAFwAWABYAFgAXABUAFQAXABcAEwASABMAEwATABEAEQASABQA
EwAQAAwADQAQABEAEQAPAA4ADgAPAA8ADgANAA0ADQANAA0ADAAKAAoACwALAA4ADgAP
AA8ADQAMAAwADAAMAAwADAANAAsACwAJAAwADwAPAAsADwARABMAFQASABAADwAOAA8A
EAARABEAEgATABMAEwAUABQAEAAPAA0ACwAIAAYABgAGAAcABwAIAAcABgAFAAAAAAAD
AAQAAQAAAP3/+//8//z/+//6//f/9v/1//X/9v/3//n/+v/5//f/9v/1//T/9P/0//X/
9//3//f/9//3//f/9//2//H/8//y//D/7P/s//D/8f/z//r/AAAHABkANwBSAGwAfwB6
AGEARgAzACAADwD5/93/t/+O/2H/Of8c/wL/9P7+/hP/Lf9K/2b/fP+R/6//z//i/+T/
4v/g/9//3//e/9//3//f/+D/4P/h/+H/4f/h/+H/4v/g/+D/4f/h/+P/4//j/+T/4v/i
/+L/4//j/+P/4v/h/+P/4//j/+T/5P/j/+L/4f/h/+H/4f/i/+D/4P/g/+H/5P/l/+X/
5//m/+b/5v/m/+X/5f/k/+P/4//h/+D/3//h/+L/4v/j/+T/5f/l/+b/5P/i/+H/3//f
/+H/4f/h/+L/4v/i/+L/4P/f/93/3P/c/9r/2v/Z/9v/2v/Z/9n/2P/W/9b/1v/U/9P/
0v/P/8//zv/M/8z/zv/M/8r/yP/H/8X/xP/E/8D/v/+//73/uP+3/7f/tv+2/7b/tv+3
/7T/tP+0/7T/r/+u/63/rP+t/67/r/+x/7D/r/+t/6v/rf+v/7H/tP+z/7L/sv+y/7P/
s/+x/7P/tv+3/7f/t/+4/7j/uP+5/7f/t/+5/7n/tv+2/7j/uf+5/7f/t/+4/7v/u/+5
/7b/uP+6/7r/uf+4/7b/tf+1/7j/uP+4/7n/t/+3/7f/tv+5/7r/vP+9/7v/uv+6/7n/
uf+6/7j/uP+4/7j/uP+3/7j/t/+8/7//v/+7/73/vf+9/73/vf+8/7z/vP+//8L/xf/H
/8j/yf/J/8n/yP/I/8T/w//C/8H/v/++/7//wP/C/8P/w//D/8P/w/+//77/wP/A/8L/
wv/A/7//wP/C/8P/xP/A/77/vP+7/7v/u/+8/7z/vv+9/73/vf/A/8D/wP/B/8H/wf/B
/8H/wf/B/8H/wP+//7//wv/G/8b/xv/G/8n/y//O/9j/6//9/xMAKgBCAEcAPAAnABAA
///y/+P/zf+l/3f/Tv8v/xH/9P7m/u7+AP8V/y//TP9g/3T/jf+p/8P/0P/Q/9D/zv/L
/8v/zv/P/8//z//O/87/z//P/9L/0//U/9b/1v/W/9f/1//X/9f/1//Y/9b/1v/W/9f/
2v/b/9v/2//b/9v/2//c/9z/2//a/9n/3f/d/93/3v/c/9z/3P/d/97/3//f/+H/4v/i
/+L/4v/i/+P/4//j/+P/4//k/+X/5v/m/+X/5f/o/+n/6f/q/+r/6v/r/+v/6//t/+3/
7f/t/+z/6//q/+r/6//r/+z/6f/m/+X/4//l/+T/4//j/+D/3v/e/97/3f/d/93/2//d
/9z/2v/a/9r/2P/W/9T/0//R/9D/0P/Q/8//z//N/8v/y//M/8z/yf/I/8f/x//I/8j/
yP/I/8j/yP/I/8j/yP/I/8j/yf/N/83/zP/L/8r/yf/I/8j/yv/M/8//0v/S/9H/zv/P
/9H/0//U/9X/1//Y/9n/2//Y/9f/2P/X/9n/2v/d/9//3//d/93/3v/f/9//3f/a/93/
4P/h/+H/4//i/+L/4//l/+T/4//j/+T/5f/m/+b/5v/m/+f/6P/q/+r/6v/q/+3/7f/v
/+//9P/3//f/8//5//v//f///wAAAAABAAIABAAGAAgACQAKAAsACwALAA4ADgAKAAkA
CgAJAAcABgAIAAgACQAJAAsACwALAAsABgAGAAkACgAMAAwACgAJAAoACgAJAAgABwAG
AAUABQADAAMABAAEAAQAAwADAAMABAAEAAQABQAFAAUABQAFAAMAAwADAAIAAQAFAAIA
/v8EAAQAAAD//wMABgAMABsANQBNAF4AcgB7AHIAYQBSAEcAOgAvACEACwDb/6D/ef9j
/0b/Jv8e/y7/Q/9Z/3D/iP+e/7f/2f/x//r//v/+//r/9f/z//T/9f/1//X/9v/2//f/
9//4//f/9v/2//j/+P/5//n/+f/5//n/+v/6//r/+v/7//7/////////////////AAAD
AAMAAwADAAMAAwADAAQABgAGAAYABwAJAAsADAAPAA4ADgAOAA4AEwAVABYAFwAYABcA
FwAXABsAHAAcAB0AIAAhACEAIgAlACYAKAApAC0ALwAvAC8ALgAuAC4ALgAuAC8ALwAw
AC4ALAAsACsALQAsACsAKwAoACYAJgAmACgAKQAqACkAJgAkACEAIAAiACAAHgAcAB0A
GwAaABoAGQAZABoAGQAWABUAFQAUABMAEgARABEAEAAQABAAEAAOAA4ADgAOABAAEAAQ
ABEAEQARABAADwAQABEAEgAUABIAEgATABQAGAAZABgAGwAZABkAGAAXABoAGgAaABsA
GwAbAB0AHQAaABoAHAAdAB0AGwAbABwAHwAfAB0AGgAdACAAIQAhAB8AHgAeAB8AIQAg
AB8AHwAfAB8AHwAeAB4AHgAfAB8AHwAeACIAJgAkACQAJAAkACUAIwAjACEAJAAnACcA
IwAlACUAJQAlACgAKAApACoALQAuAC8ALwAvAC8ALgAtACwALAAoACcAKAAnACUAJAAk
ACQAJQAlACQAIwAiACEAGwAaABwAHAAeAB4AHAAbABgAGAAXABYAFQAUABMAEwASABEA
EQAQABMAEwAUABUAFQAUABMAEwAUABUAFgAXABcAFwAXABYAFQAXABoAGgAYABYAGAAd
AB0AHAAiADMATQBpAIIAmACfAJAAfwBwAF8AUgBHADsAIQD3/8T/nf99/1r/QP9G/1j/
a/+D/57/sv/I/+f/BwAbACYALAAqACYAIwAhACIAIwAjACMAJQAmACgAKQAtAC0ALQAu
AC4ALgAvAC8AMAAxADIANAAyADIAMgAzADQANQA1ADUANgA3ADgAOgA5ADkAOQA5AD0A
PQA9AD4APgA+AD4APwA/AD8APgA/AEEAQgBDAEQARgBHAEcARwBHAEcASABJAEsATABM
AE0AUgBTAFMAVABUAFQAVQBVAFcAWQBZAFkAWABYAFgAWABVAFUAVABUAFIAUABQAE8A
UABQAFAAUQBSAFAAUABQAFEAUQBRAE8ATwBOAEwATABKAEgARgBEAEAAPQA7ADoAOgA5
ADkANwAyADEAMQAwAC0ALAArACsAKgAqACoAKgAoACgAKAAoACYAJgAmACcAJgAlACMA
IQAiACMAJAAmACUAJAAkACQAIwAjACEAIwAiACMAIwAjACYAJgAmACcAJQAjACMAIQAg
ACAAIgAjACMAIQAhACIAIAAfABwAGAAaABwAHAAbABkAGAAYABkAGQAYABcAFwAVABUA
FQAUABIAEgATABMAEwASABIAEQARAA4ADQAMAAsACgAKAAkACgAJAAoADQANAAkACgAL
AAwADQAPAA4ADgAOAAwADAAMAAsADgAPAA8ADwAQABAADAALAAoACQAHAAYABwAIAAoA
CwAJAAcABQADAAAAAAADAAQABgAGAAQAAwAAAAAA///+//z/+v/4//f/9//3//j/+P/2
//X/9f/1//b/9v/2//f/9//3//f/9//1//X/9f/0/+//6//u/+7/7v/y//b/8//z//j/
/v8NACMAPQBaAHAAeQBwAFkAPgArACAADwD3/9n/s/+E/1v/Of8Y/wL//v4I/xv/N/9U
/2r/hP+d/7n/0//o/+z/6v/m/+H/4f/i/+P/4//j/+X/5v/o/+n/6f/p/+n/6v/o/+j/
6f/p/+v/6//r/+z/6v/q/+r/6//p/+n/6P/n/+n/6f/p/+r/6f/p/+n/6f/t/+3/7f/u
/+z/7P/s/+3/7v/v/+//8f/y//L/8v/y//X/9//4//n//f/9//7////+//7//f/9/wIA
BQAHAAoADAAMAA0ADQAOAA8ADgANABAAEAAQABAAEAARABEAEgAUABIAEgARABEAEAAP
AA8AEAAOAA4ADgANAA0ADQALAAwADAALAAwADAAKAAgABgAHAAUABAAEAAQAAwADAAEA
/v/9//3//P/8//z//P/9//r/+v/6//r/+P/4//j/+P/5//r/+//9///////+//3/+//7
//v//P/+//7///8AAAEAAQD//wEAAgADAAMAAwAEAAQABAAFAAcABwAJAAkACgAKAAwA
DQALAAkACQAKAA0ADQALAAgACQAMAA0ADQAPAA4ADgAPABEAEAAPAA8ADwAPAA8ADgAP
ABAAEgATABIAEAAPAA0ADwAWABgAFgAWABYAFgAWABUAEwATABEAFgAZABkAFQAbAB0A
HwAhAB8AHgAeAB4AIAAiACQAJQAkACUAJQAlACQAJAAgAB8AIQAhACAAIAAeAB4AHwAf
ACAAHwAeAB0AHQAeACIAJAAkACQAIgAhACAAIAAfAB4AHwAeAB0AHQAfAB8AIAAgACEA
IQAiACMAIwAiACEAIQAhACEAIQAhACIAIwAkACQAIwAhACQAJgAkACQAIgAlACcAKgAy
AEUAXQB1AI4ApACtAKQAkQB8AG8AZABTAEEAIwDx/8D/n/+D/2L/UP9U/2L/d/+P/6j/
wP/W//H/DQAlADIAMgAuADAALwAvAC4ALwAvAC8AMgAyADMAMwA1ADUANQA2ADkAOgA8
AD0AOwA7ADsAPAA8ADwAPAA9ADwAPQA9AD0APwA/AD8AQABAAD8APgA9AEAAQQBCAEQA
RABEAEQARQBGAEcARwBJAEcARgBFAEQARgBHAEcARwBJAEkASgBLAE8AUABQAFEAVABV
AFUAVgBWAFYAVwBXAFkAWwBbAFsAXgBeAF4AXgBcAFsAWQBYAFkAWABZAFkAVwBWAFUA
VQBWAFQAVABUAFEAUQBRAE8ATQBMAEoASgBMAEwATABMAEgARQBDAEIAQQBBAEIAQQA+
AD0APQA8AD0APAA7ADsAOgA6ADoAOgA6ADoAOgA6ADgAOAA4ADkAOQA5ADgANwA5ADkA
OQA6ADkAOAA4ADgAOQA5ADcAOQA5ADkAOAA3ADoAOgA6ADsAOgA5ADoAOQA4ADgAOgA7
ADkANwA3ADgAOAA3ADQAMAAyADQANAAzADMAMgAyADMANQA0ADMAMwAyADEAMAAuACwA
LAAtAC0AKwAqACgAKAAoACgAKAAnACUAJQAjACUAJwAmACEAJAAlACYAJwAlACQAJAAk
ACUAJgAnACcAJgAnACcAJwAnACYAIQAfACAAHwAdABwAGgAaABsAGwAXABUAEwARABEA
EgAWABgAFwAWABMAEQAQABAADwAOAA0ADAALAAsACQAHAAYABAAHAAcACAAJAAkACAAH
AAcABwAHAAcABwAJAAkACQAIAAkABQAIAAgABAAAAAAAAwAFAAgAEAAhADkAVQBqAHwA
hwCCAG8AXABPAEIANQAjAAsA4f+s/4X/a/9K/yj/Hv8u/0P/Wf90/47/pv/B/9//9f8C
AAYAAAD8//3//f/8//3//f/9//z//P/9//3/////////AAD///7//v/9//3//f/9//7/
AAAAAAAAAQACAAMAAwADAAIAAQAAAAAAAQABAAEAAQACAAEAAAAAAAEAAgADAAUABAAF
AAUABwAKAAoACgAKAAoACwALAAsACwALAAwADQAQABIAEwAVABgAGQAZABoAGgAaABsA
GwAbAB0AHQAdAB0AHAAbABoAHAAdAB0AHgAdABoAGQAXABcAFgAVABUAEwAQAA8ADgAM
AAsACgAHAAcABgAEAAQAAgAAAP7//P/7//n/+P/4//T/8//z//H/7P/r/+v/6v/n/+b/
5f/l/+T/5P/k/+T/4f/g/9//3v/c/9z/3P/d/9//3//e/93/3f/d/93/3v/b/9r/2v/a
/93/3f/b/93/3f/d/9z/2//b/9r/2f/Z/9f/1//Z/9n/1v/U/9T/0//V/9P/0//U/9L/
0f/O/8r/yv/M/8z/y//L/8r/yv/L/8v/yv/J/8n/yP/H/8b/xP/D/8L/wv/B/8P/wv/C
/8H/wP/A/7//vv+7/7r/uf+4/7r/uv+6/7r/uf+6/7z/vP++/77/vf+7/7z/vP+8/7z/
vf+9/7z/u/+7/7z/vf++/7v/tv+x/7D/sf+y/7P/tP+y/7L/sf+u/7D/sf+z/7P/sf+v
/63/rf+o/6n/rP+p/6j/p/+m/6T/pP+k/6T/ov+g/57/nP+e/57/nv+e/57/nv+e/57/
nP+c/w==
         </WaveFormData>
      </LeadData>
      <LeadData>
         <LeadByteCountTotal>10000</LeadByteCountTotal>
         <LeadTimeOffset>0</LeadTimeOffset>
         <LeadSampleCountTotal>5000</LeadSampleCountTotal>
         <LeadAmplitudeUnitsPerBit>4.88</LeadAmplitudeUnitsPerBit>
         <LeadAmplitudeUnits>��V</LeadAmplitudeUnits>
         <LeadHighLimit>2147483647</LeadHighLimit>
         <LeadLowLimit>268435456</LeadLowLimit>
         <LeadID>V4</LeadID>
         <LeadOffsetFirstSample>0</LeadOffsetFirstSample>
         <FirstSampleBaseline>0</FirstSampleBaseline>
         <LeadSampleSize>2</LeadSampleSize>
         <LeadOff>FALSE</LeadOff>
         <BaselineSway>FALSE</BaselineSway>
         <ExcessiveACNoise>FALSE</ExcessiveACNoise>
         <MuscleNoise>TRUE</MuscleNoise>
         <LeadDataCRC32>4261879918</LeadDataCRC32>
         <WaveFormData>
9P/0//T/9P/0//T/9P/0//H/8P/w/+//7//t/+//7//w//T/9v/3//f/9//2//X/+P/4
//j/+v/5//n/+f/6//v/+//6//n/+//7//z//P/5//n/+f/5//r/+v/4//b/9f/0//L/
8P/z//T/9P/0//T/8v/x//D/7//s/+z/6//n/+f/5//m/+j/6f/p/+n/6f/p/+n/6f/r
/+z/7P/t/+3/7f/t/+3/7//v/+3/7f/s/+z/6v/r/+r/6P/o/+v/8/8CABwAOQBXAHMA
iwCYAKEApwCqAKwAqgCgAI0AZwA7ABQA8//J/5r/ff9z/3H/c/98/47/oP+z/8j/2v/k
/+r/6//r/+n/6v/p/+r/6v/r/+n/6v/r/+z/7//w//L/8//x//H/8f/z//P/8//z//P/
8v/y//L/9P/2//b/9//3//X/9f/1//X/+P/4//n/+f/9//7//v/+//7//f/9//z/+v/9
//7//v8AAAAAAAACAAQABAAFAAYABwAHAAkACQALAAwADgAQABAAEQARABEAEwATABMA
FAAXABcAFwAYABkAGQAaABoAGQAZABkAGQAbABsAHAAdABsAGwAcABwAGQAZABoAGgAa
ABkAGgAXABgAGAAZABkAGgAaABoAGgAYABUAEwASABAADwAOAAwACgAKAAoACAADAAIA
AgABAP///f/8//r/+//8//z/+//7//v//P/8//n/+P/2//b/+f/8//3//v////7/+//4
//n/+P/2//X/+P/5//n/+f/3//b/9f/1//f/9//3//f/9v/1//P/8//1//X/9P/0//L/
8v/z/+//7//x//H/7//t/+3/7v/x//H/8P/s/+v/7P/s/+3/7v/s/+z/7f/t/+r/6v/p
/+n/6//r/+v/6v/u/+7/7v/r/+r/6f/o/+n/6f/p/+f/6//r/+v/7v/x//H/8v/z//X/
9f/2//b/+P/6//v/+//5//r/+//7//z/+//7//v//f/+//z//f/8//v/+//6//b/9P/x
//D/8P/u//H/8v/1//b/9//2//P/8P/t/+j/6f/p/+j/6f/n/+b/5v/n/+n/6f/p/+n/
6//r/+v/7P/t/+//8P/x//D/7//u/+3/8f/1//T/9P/0/+//7P/u/+7/7//5/w4AJAA/
AGEAgQCZAKQAqQCtAK4ArgCoAJoAewBTACcA/v/b/7X/jP9t/2P/Y/9p/3j/iP+W/6v/
wP/W/+b/7v/t/+n/6f/u//D/8v/z//X/8v/y//L/8v/y//L/8//z//X/9f/1//f/9//3
//f/9//2//b/9v/4//r/+v/7//v/+f/5//n/+f/6//r/+//7////AAAAAAAAAAD/////
/v///wMABQAGAAUABAADAAQABwAIAAoADAANAA0ADwAPABAAEAARABIAEgATABMAEwAR
ABEAEQASABUAFQAVABYAGAAZABsAHAAfAB8AHwAfACAAIQAjACUAJAAjACMAIgAfAB8A
IAAgACMAIwAlACMAJAAkACUAJQAiACIAIgAiACAAHQAbABoAGQAZABkAGAAWABYAFgAU
AA8ADgAOAA0ADwAPABAAEAAPAA4ADAAJAAkACQAKAAoACwAKAAgACAAIAAoACgAKAA4A
DgAMAAoADAAMAAsACwAMAA0ADQANAAoACgAKAAsADQANAA0ADQAMAAsACQAJAAkACQAI
AAgACQAKAAwACQAHAAkACQAHAAcABwAIAAsADAAMAAkACQAHAAYABgAGAAUABAAEAAMA
CAAIAAUABgAGAAYABgAGAAUABQAFAAMABQAFAAUACAAJAAkACgALAA0ADQAOAA4ADAAM
AAsACQALAAwADQANAA0ADQAOAA8ADwAOAAoACQAKAAsADQAOAAkABgACAAAA/v/8////
AAAAAAAAAAD+//v/+v/5//b/9P/z//H/8f/z//L/8v/z//X/9f/1//X/9P/z//L/8v/w
//H/8f/x/+//7//v/+//7//x//D/7v/q/+3/7P/q/+z/7//7/wwAIAA5AFsAewCPAJoA
oQCjAKQAngCUAIQAaQA9AA8A6v/H/6H/eP9f/1f/Wf9f/2z/fP+M/6H/uv/O/9j/2v/d
/93/3f/e/+H/4v/i/+P/5P/m/+j/6v/o/+j/6f/p/+f/5//n/+n/5//n/+f/5//o/+j/
6P/q/+z/7P/t/+3/6//r/+v/6//q/+r/6//r/+3/7v/u/+7/8f/x//L/8v/w//P/9P/0
//T/9P/0//b/9P/0//X/9v/3//f/+f/5//z//P/9//7//f///wAAAQD///////8AAAMA
AwADAAQABQAFAAYABgAEAAMAAgABAP////8AAAEAAwADAAQABAD/////AAAAAAMAAwAF
AAMABAAEAAUABQACAAIAAgACAAMAAQAAAAAAAAD///7//P/6//r/+v/4//b/9v/3//f/
9v/1//X/9P/y//L/8f/v//H/8f/y//L/8f/w/+7/7v/y//T/9P/0//T/9P/y//D/8v/y
//H/8f/w//H/8f/x//L/8v/y//P/8f/x//H/8f/x//H/8P/x//P/8//y//L/8f/y//T/
8f/x//P/8//x/+//7//w//P/8//y/+7/7f/u/+7/7//w/+7/7v/v/+//7v/w//P/8v/x
//D/7//u/+//7//v/+3/7//v/+//8v/x//H/8v/z//X/9f/2//b/9v/4//n/+f/5//r/
+//7//r/+f/5//n/+v/6//f/9//2//X/9f/0//P/8v/w//D/7v/s/+//8P/u/+7/7v/s
/+v/6v/p/+b/5v/l/+P/4//k/+T/5f/n/+b/5f/k/+P/5f/l/+X/5v/k/+X/5f/l/+f/
5//n/+f/5f/l/+T/5P/k/+P/5P/i/+D/3//p//7/GAAzAFEAbQCDAI4AlwCfAKYApgCg
AJIAdwBRACUAAADd/6//gv9r/2P/Yf9l/3L/gP+S/6f/vP/Q/9j/2v/b/9n/1//c/93/
3v/e/9//3f/e/9//4P/e/97/3//f/+H/4f/h/+P/4f/h/+H/4f/k/+T/5P/m/+X/5P/k
/+P/5f/l/+X/5f/m/+b/5//n/+n/6v/q/+r/6f/p/+r/6v/q/+3/7v/u/+7/7v/u//D/
8f/y//T/9v/2//X/9v/1//j/+P/5//r/+v/7//v/+//7//v/+//8/wEAAQABAAIABQAF
AAYABgAEAAMAAgABAAEAAQACAAMAAQABAAIAAgAAAAEAAwAEAAUABQAHAAUABgAGAAcA
BwAGAAYABgAGAAYABQAFAAYAAgABAAAA/v/+//7//v/8//n/+P/4//f/9v/1//X/9P/2
//b/9f/z//X/9f/2//b/9f/0//L/8v/y//T/9P/0//j/+P/2//T/9v/2//X/9f/4//n/
+f/5//b/9v/2//f/+f/5//n/+f/6//n/9//3//f/9//2//b/9f/2//j/9f/z//X/9f/z
//H/8f/y//X/9v/2//P/8//1//T/9P/0//P/8v/y//H/9P/0//P/8P/w//D/8P/w//P/
8//z//H/8//z//P/9v/5//n/+v/7//v/+//8//z/+v/8//3//f///wAAAQABAAAA////
////AAAAAP3//f/9//3//v/+//z/+v/3//b/9v/0//f/+P/2//b/9v/0//P/8v/x/+7/
8P/v/+3/7f/u/+7/7//x//D/7//u/+3/7//v/+//8P/w//H/8f/x//H/8f/x//H/7//v
/+z/6v/s/+3/7P/o/+j/7f/7/xAAKgBJAGcAgQCTAJ4ApQCpAK4AtACqAJoAfwBVACkA
CADn/7f/jP95/3X/df97/4b/kP+i/7//1v/g/+j/7P/p/+n/6//s/+3/7v/u/+//7f/u
/+//8P/y//L/8//z//X/9f/1//f/9f/1//X/9f/1//T/8//0//T/9P/1//X/9//3//f/
9//5//r//P/9//3//v/+//7//////wAAAAD//wEAAQAAAAEAAgADAAYABgAGAAcACAAJ
AAkACwALAA0ADgAQABIAFQAXABgAGQAXABcAFwAYABkAGQAZABoAGwAbABwAHAAbABsA
GwAbAB0AHQAeAB8AHgAdAB0AHAAcAB0AHwAgACEAIQAjACEAIAAgACEAIQAeAB4AHgAe
ABsAGQAYABgAGAAXABYAFAAQABAAEAAOAAsACgAKAAkACAAHAAcABgAGAAYABQADAAMA
AwAEAAQABQAEAAIAAgADAAQAAwACAAUABgAFAAQABQAEAAIAAQADAAUABgAHAAQABAAE
AAUABwAHAAcABwAHAAcABgAHAAcABwAGAAYACQAKAAwACQAGAAcABgADAAQABQAHAAsA
CQAIAAQAAwAFAAQABAAEAAQABAAFAAUACAAKAAwACwAKAAkACAAHAAcABwAFAAcABwAH
AAoACwALAAwADQAQABEAEwAUABQAFgAXABcAFAAUABQAEwAVABUAFgAXABoAGgAXABcA
GgAbAB0AHgAaABgAFQAUABEADgAQABAAEwAUABUAFAATABIAEQAOABAADwANAA0ACwAK
AAoACwAKAAkACAAHAAoADQAQABQAEwATABIAEQAPAA8ADwAPAA8AEQAQABAAEgARAA4A
EAAUABUAHQAwAEoAYwB7AJkAsQDAAMkAzwDUAMwAvACuAJsAdwBJAB4A+//X/6r/jf+F
/4n/jf+c/7L/xv/X/+j//P8MAA4ADQARABMAFgAZABoAGgAbAB0AHgAfACAAIgAiACMA
IwAhACEAIQAjACEAIQAhACEAIgAiACIAJAAkACQAJQAlACYAJwAoACkAKAAoACkAKQAr
ACwALAAsACsAKwAsACwAKwAtAC0ALAAtAC4ALwAyADAAMAAxADIANQA1ADcANwA2ADYA
NwA4ADkAOwA8AD0AOwA7ADsAPAA/AD8APwBAAEEAQQBCAEIARQBFAEUARQBDAEMARABF
AEQAQwBDAEIAQABBAEMARABDAEMARQBDAEEAQABAAD8AQQBCAEMARABCAD8APQA8ADoA
OQA4ADYAMwAyADEALgAsACwALQAtACoAKQApACgAJwAmACQAIQAfAB8AIAAgACAAIAAf
ACAAIQAiACEAIAAiACIAIAAeACIAIgAhACEAIQAhACAAHwAeAB4AHgAfAB0AHQAdAB0A
HAAbABkAGQAXABcAFgAWABcAGAAaABcAFQAXABcAFQASABEAEQATABIAEgAPAA8ADwAO
AA4ADgANAAwADAALAAoACgAIAAoACgAKAAoACgAJAAgABQAIAAkACgAOAAwACwALAAsA
DQANAA4ADgALAAwADAALAAsADAANAA0ADAALAAsACwAKAAoABwAHAAYABQAFAAQAAwAC
AAAAAAD+//z///8AAP7//v/+//z//f/8//v/+P/2//X/8//z//H/8P/w//H/8f/x//H/
8f/z//P/8//0//P/8//y//H/8f/x//H/8f/x/+//7v/s/+z/7f/s/+r/7v/z//X/AgAY
ADMATwBrAIUAlgCfAKMApgCoAKIAlAB9AFkAKwAEAOf/wf+W/3X/bf9r/23/eP+I/5L/
o/++/9b/4P/m/+n/5//r//D/7//u/+z/6//r/+z/7f/u//D/8P/x//H/7//v/+//8f/z
//P/8//z//T/9P/0//b/9v/2//f/9//5//n/+f/5//r/+v/7//v//f/+//7//v//////
AAAAAP7/AQACAAIAAwAEAAUACAAGAAYABwAIAAsACwANAA0ADQAMAAwADAANAA8AEAAR
ABIAEwAUABYAGQAZABkAGgAbABsAHAAcABsAGwAbABsAGwAbABwAHQAbABsAHAAcABwA
HQAfACAAHwAfACEAHwAeAB4AHwAfACAAIAAgACAAHQAbABoAGgAYABcAFgAUABIAEgAS
ABAADQAMAAwACwAMAAsACwAKAAgACAAHAAUABgAHAAkACgAJAAgABgAGAAYACAAIAAgA
CgAKAAgABgAJAAoACgALAAsACwAKAAkACAAIAAgACQAJAAkACQAJAAoACQAHAAcACQAJ
AAgACAAJAAoADAAJAAYABwAGAAMAAgABAAEAAwACAAIA/////wAAAAABAAIAAgACAAMA
AwAAAPz/+//9/wAA/v/+//7//v/9//3//f/7//3//f/9/wAAAwADAAQABQADAAMABAAE
AAYACAAJAAkABwAIAAkACQAIAAcABwAHAAcABgACAAEAAwADAAQABAACAAAA/f/8//j/
9v/5//r/+v/6//r/+P/1//T/8//w//L/8f/v/+//7f/s/+z/7f/v/+//7//v/+3/7f/t
/+7/7v/v/+//7//x//H/8f/x/+//7//w//L/8P/t/+z/6P/m/+n/7f/+/xYALwBLAGcA
gwCUAJ0AowCqAK4ArACkAJUAcQBDABgA9f/T/6b/gf9z/2//cf96/4j/mv+v/8T/1P/g
/+b/6f/r/+v/7P/t/+7/7v/v/+//8P/x//L/8P/w//H/8f/v/+//7//x//P/8//z//P/
8v/y//L/9P/1//b/+P/5//j/9//2//X/9//4//r/+//7//z//P/8//v/+//8//z//v8B
AAIAAgAEAAQABAAGAAQABAAFAAYACAAJAAwADQAQABAAEQASABIAEwATABMAFQAVABUA
FgAZABkAGQAaAB0AHQAeAB4AHwAfAB8AHwAfAB8AIAAhACEAIQAiACIAIQAhACIAIgAl
ACUAJwAlACYAJgAnACcAJQAkACMAIgAhAB8AHgAeABwAGwAaABgAGAAYABgAFgAVABQA
FAATABAADwAPAA4ADAAMAAsACQAKAAsADQAOAA0ADAAKAAoACgAMAAwADAAOAA4ADAAK
AAwADAALAAsACgALAAsACwAMAAwADAANAA8ADwAPAA8ADAALAAkACQAKAAsACwAMAAoA
CgALAAcABwAJAAkABwAFAAUABgAJAAgACAAFAAUABwAGAAYABgAGAAYABwAHAAcACAAI
AAkABwAFAAYABAAEAAQABAAGAAcACAAHAAkACQAJAAwADwAPABAAEQAOAA0ADQAMAAwA
DgAPAA8AEAASABQAFQAUABMAEwATABMAEgAOAA0ADQANAA4ADgAOAAwACQAIAAYABAAH
AAgABgAGAAYABAADAAIAAQD+//z/+//5//n/+//8//7/AQAAAP///v/9//3//f/9//7/
AAABAAEAAQABAAEAAQABAPf/9//6//r/9v/1//j/+v/6////BwAOACAAPQBfAIEAnQCo
AK0AsQC2ALQArACeAIkAZwA9ABAA6f/J/6D/df9l/2n/bf96/47/nv+t/8T/3P/o/+z/
7f/v//P/9P/3//j/+P/5//v//P/9//7//v/+//////////////8BAAIAAwAEAAUABQAE
AAMABAAEAAQABQAFAAYABwAIAAkACgAKAAsACwAOABAAEQASABEADwAOAAwADQARABMA
FAAUABQAFAAWABYAFgAXABgAGAAXABgAFwAZABoAHAAeACEAIwAkACUAIgAhACAAIAAh
ACEAIQAiACUAJQAmACYAJQAlACUAJQAnACcAKAApACcAJwAoACgAJQAlACYAJgAnACcA
KQAnACgAKAApACkAJgAmACYAJgAlACMAIgAiAB4AHQAcABoAFwAWABUAEgASABIAEwAT
ABIAEQARABAADgAMAAkABQAGAAcACQAKAAcABgAEAAQABwAKAAsADAANAAwACQAGAAoA
CgAJAAkACgALAAsACwAMAA4AEAATABIAEQAQAA8ADgANAAsACwALAAsACgAKAA0ADgAQ
AA0ADQAPAA8ADQAIAAcABwAJAAoACgAHAAcABwAGAAYABgAIAAgACQAJAAYABgAFAAUA
AwAGAAQABAAEAAQAAwADAAMAAQAFAAUABQAIAAgABwAHAAcABwAHAAgACAAJAAwADgAP
AA0ADgAPAA8ADAALAAsACwAMAAwACQAJAAkACQAKAAoACAAGAAMAAgD+//z///8AAP7/
/v/+//z//P/8//z/+v/4//f/9f/1//T/8v/x//H/8//z//P/8//1//X/9f/2//T/9f/1
//X/9P/z//L/8f/x/+//8v/0//L/7f/s/+z/7v/x//3/DgAiADsAWwB7AI8AngCjAKMA
pACgAJoAhgBnAD0AEQDs/83/of94/2P/Yf9h/2f/eP+I/5j/qf++/9L/3v/g/+H/5f/l
/+j/5//o/+j/6f/n/+j/6f/q/+r/6v/r/+v/6f/p/+n/6//r/+v/6//r/+r/6v/q/+z/
7v/u/+//7//v/+//7//v//D/8P/x//H/8//0//T/9P/1//X/9v/2//T/9//4//j/+f/6
//v//v/9//z//P/8//3//f//////AAAAAAEAAgAFAAcACAAJAAkACQAJAAoADAALAAoA
CgAJAAkACgAKAAwADQAOAA8ADQALAAoACQALAAsADAAMAAcABwAIAAgACQAJAAsACQAK
AAoACwALAAoACgAKAAoACQAHAAYABgAEAAMAAgAAAP//AAABAAAA/f/8//z/+//6//n/
+f/4//r/+v/5//f/9f/1//b/9v/2//b/9f/2//X/9v/1//T/9//4//f/9v/2//b/9f/1
//b/9//3//f/9//4//n/+//6//n/+P/3//f/9//2//f/+f/5//j/+P/4//j/+f/1//f/
+f/5//f/9v/1//X/9//2//b/8//z//X/9P/0//T/9P/y//P/9P/y//L/8v/y//P/8//z
//H/8f/x//H/9P/3//f/+P/5//n/+f/6//r//P/+///////9//7//////wAA////////
AAAAAP3//f/7//v//P/8//v/+v/4//j/9f/y//T/9P/0//T/9P/y//P/8v/x/+7/7P/r
/+n/6f/p/+j/6P/p/+f/5//n/+f/6f/p/+n/6v/q/+v/6//r/+n/6f/p/+n/6f/t/+r/
6P/s/+v/5v/m/+b/6f/x/wAAHAA5AFEAawCDAI4AmQCjAKoArgCqAKIAkQBrADcADADv
/8v/mv93/2//cf9z/3z/iv+a/63/xv/a/+D/5v/p/+n/5//o/+n/6v/q/+v/6//s/+3/
7v/u/+7/7//v//H/8f/x//P/8//z//P/8//y//L/8v/0//b/9v/3//f/9f/1//X/9f/3
//j/+v/7//z//P/7//r/+//7//z//P/+/wEAAgACAAIAAgACAAQABQAGAAgACgAKAAkA
CgAJAAgACAAJAAoADQAPABAAEQATABMAEwAUABcAFwAXABgAGAAXABcAFgAZABkAGQAZ
ABcAFwAYABkAGQAZABoAGgAWABUAFQAUABYAFwAaABkAFwAWABYAFQASABIAEgASABEA
DwAOAA4ADQANAA0ADAAKAAoACgAIAAUABAAEAAMAAgABAAEAAAAAAAAA///9//////8A
AAAAAQAAAP7//v8AAAIAAgACAAIAAgAAAP7/AgAEAAUABwAGAAUAAwABAAEAAgADAAUA
BQAFAAUABQAGAAUAAwADAAUABQAEAAQABQAGAAgABQAFAAcABwAFAAQAAwADAAUABgAG
AAMAAwAFAAQABAAEAAIAAgADAAMABAAAAAMABgAEAAQABAAEAAUABQAFAAMAAwADAAMA
BgAGAAUABQAFAAcACQAMAA4ADgAQABEAEQAPABAAEQARAA8ADQAMAAsADgAOAAsACwAL
AAsADAAMAAoACAAFAAQAAAD+/wEAAgADAAQABQAEAAEAAAD///z//v/9//v/+//6//j/
9//3//r/+//8//3//P/7//r/+v/8//3//f/9//v/+//7//v/+//7//7//v/6//f/9v/6
//j/+f///xAAKgBHAGUAgwCZAKIAqwCzALYAtgCwAKQAjQBrAEEAGgD1/8v/oP+J/4H/
gf+D/4z/mP+m/73/2P/m/+7/9P/3//X/9f/y//P/9P/0//X/9f/2//f/+P/6//r/+//7
//n/+f/5//v/+//7//v/+//8//z//P/+//3//P/8//v//P/9//7////+//7//////wMA
BAAEAAQABQAFAAYABgADAAUABQAEAAcACAAJAAwADgAOAA8AEAARABEAEwATABMAEgAS
ABIAFQAXABgAGQAbABsAGwAcACAAIQAiACQAJAAjACMAIgAlACUAJQAlACUAJQAmACcA
KQApACoAKgAnACcAKAAoACkAKQArACkAKgAqACsAKwAqACoAKgAqACgAJQAjACIAIAAf
AB4AHAAaABoAGgAYABUAFAAUABMAFAATABMAEgASABIAEQAPAA8ADwAQABAAEQAQAA4A
DgARABQAFQAWABUAFAARAA4AEAAQAA8ADwARABMAFAAVABYAFgAWABcAFQAVABUAFQAX
ABcAFgAXABkAGQAYABgAFgAWABcAEwATABUAFQATABEAEQASABUAFAAUABEAEQATABIA
EgASABQAFAAVABUAFgAWABUAFQAVABQAEwASABEAEAATABMAEwARABUAFQAVABgAFwAX
ABgAGQAbABsAHAAcABsAHAAcABsAHQAeAB8AHwAgAB8AHwAfACAAIAAdAB0AHgAfACEA
IgAiACAAHQAcABgAFgAZABoAHAAcABwAGgAZABgAFwAUABIAEQAPAA8ADwAOAA4ADwAP
AA8ADwAPABEAEQARABIAFAAVABUAFQAVABUAFQAVAA8ACwAOAA4ADAANABAADgAOABMA
GwAsAEIAWwB5AJkArwC4AL0AwQDGAMYAvACoAJEAbwBFABoA9//R/6b/h/97/33/f/+I
/5r/rv/B/9b/7v/8/wAA////////AgAFAAYABgAHAAkACgALAAwACgAKAAsACwALAAsA
CwANAA4ADwAQABEAEgASABIAFAATABIAEgARABIAEwAUABUAFAAUABUAFQAXABgAGAAY
ABkAGQAaABoAGAAbABwAHAAeAB4AHgAgACIAIgAjACQAJQAlACcAJwAlACQAJAAkACYA
KQArAC0ALQAtAC0ALgAvAC8ALwAwADEAMQAyADIAMwAzADMAMwAxADEAMgAzADMAMwA0
ADQAMgAzADUANgA2ADUANgAzADQANAA1ADUANAA0ADQANAAxAC8ALgAuACwAKwAqACgA
JAAkACQAIgAgACAAIQAhAB8AHQAcABoAFwAWABQAEQANAAkABgACAAMAAgAAAAAA//8A
AP///v8CAAIAAAD+/wIAAgABAAEAAgADAAMAAwAAAAAAAAABAAEAAQABAAEAAgABAP//
///9//3//P/8//v//P/+//v/+f/7//v/+f/4//f/9//5//j/+P/1//X/9f/0//T/9P/0
//T/9f/1//P/8v/w/+//8f/z//X/9P/0//T/9P/0//P/8//z//H/9f/1//X/+P/7//v/
/P/9//v/+//8//z//v8AAAEAAQD//wAAAQABAP7//f/9//3///8AAP7////+//3//f/8
//r/+P/1//T/9f/0//j/+v/6//r/+v/4//X/9P/z//D/8P/v/+3/7f/v/+7/7v/v//D/
8f/y//P/8v/x//D/8P/u/+//7//v//D/8f/y//P/8//x//L/9P/y/+//7v/u/+7/8f/5
/w4AIgA9AF0AeQCRAKAApwCpALAAsACoAJoAfwBVACcABADl/7v/kv95/3H/cf93/4L/
lP+k/7X/yv/e/+j/6P/p/+3/8f/y//D/8P/v/+//7//w//H/8v/0//T/9f/1//X/9f/1
//f/9//3//f/9//3//b/9f/2//b/9v/3//f/+f/5//n/+f/4//j/+f/5//v//P/8//z/
/f/9//7//v/+/wEAAgACAAEAAAD//wAAAgACAAMABAAEAAMABAADAAYABgAHAAgABwAJ
AAoACwANAA0ADQAOABAADwAOAA4ADwAPABAAEAAPAA8ADwAPABEAEQASABMAEQARABIA
EgARABEAEgASABEAEQATABEAEAAQABEAEQARABIAEwAUABIADwANAAwACwALAAsACgAH
AAYABQACAAAAAAABAAEAAAD//////v/+//7//f/7//r/+f/5//j/+f/4//b/9v/2//j/
+P/4//n/+P/1//L/9f/2//b/9//3//f/9v/1//b/9v/2//f/9f/1//X/9f/1//X/9P/1
//X/9f/0//T/9P/0//X/8f/x//P/8//x//D/7//v//H/9P/0//H/8f/v/+7/7v/u/+z/
7P/t/+3/7P/q/+r/6v/q/+r/6v/r/+v/6//p/+n/6f/p/+z/7//v//D/8f/v/+//8P/w
//H/9P/2//f/9f/2//f/9//0//P/8//z//b/9v/z//P/8v/x//H/8P/s/+r/5//m/+X/
5P/o/+r/6f/o/+f/5P/l/+T/4//g/+L/4f/f/9//3f/a/9j/1//Z/9v/3f/f/9z/2//a
/9r/2P/Z/9n/2f/a/9v/3P/d/9//3f/g/+D/2v/V/9T/1P/U/9f/4f/y/woAJwBDAF0A
dQCIAJEAlwCcAJ4AmACKAHUAUQAhAPz/4f+7/4j/Y/9b/1v/Xf9o/3j/iP+d/7T/yP/U
/9j/1//V/9X/1P/X/9j/2P/Z/9v/3P/d/97/3P/c/93/3f/c/9v/2v/b/93/3f/d/93/
3//g/+H/5P/l/+b/6P/p/+f/5f/j/+H/4//k/+b/5//n/+j/6P/o/+r/6//t/+7/7v/x
//L/8v/0//T/9P/2//T/9P/1//b/9v/1//b/9f/3//j/+v/8////AQACAAMABAAFAAYA
CAANAA0ADQAOAA4ADQANAAwAEAARABIAEwARABEAEgATABEAEQASABIAEQARABIAEgAR
ABEAEwARABEAEgAUABUAEgASABIAEgATABEAEAAQABAADwAOAAwACAAIAAgABgABAAAA
AAD///////8AAAAA///+//z/+f/5//n/+v/6//r/+v/5//r//v8AAAAAAAAAAP7/+v/2
//n/+v/6//v//v/////////9//z/+//7//3//f/9//3//P/7//n/+f/6//v/+//8//v/
/P/+//v/+f/5//f/8//x//H/8v/1//n/+v/4//n/9v/0//P/8v/w//D/8f/x//H/8v/y
//P/8f/x//H/8P/u/+7/7v/u/+3/7f/t/+7/8f/y//P/9P/3//f/9//3//b/9//3//f/
9v/2//f/9//6//r/+f/5//j/9f/0//P/8f/x//H/8P/v/+7/7P/q/+z/7f/v//D/7//v
/+//7f/m/+f/6v/p/+j/5//m/+T/5P/k/+T/4//i/+H/4P/g/+D/4P/g/+L/4v/i/+L/
4v/i/w==
         </WaveFormData>
      </LeadData>
      <LeadData>
         <LeadByteCountTotal>10000</LeadByteCountTotal>
         <LeadTimeOffset>0</LeadTimeOffset>
         <LeadSampleCountTotal>5000</LeadSampleCountTotal>
         <LeadAmplitudeUnitsPerBit>4.88</LeadAmplitudeUnitsPerBit>
         <LeadAmplitudeUnits>��V</LeadAmplitudeUnits>
         <LeadHighLimit>2147483647</LeadHighLimit>
         <LeadLowLimit>268435456</LeadLowLimit>
         <LeadID>V5</LeadID>
         <LeadOffsetFirstSample>0</LeadOffsetFirstSample>
         <FirstSampleBaseline>0</FirstSampleBaseline>
         <LeadSampleSize>2</LeadSampleSize>
         <LeadOff>FALSE</LeadOff>
         <BaselineSway>FALSE</BaselineSway>
         <ExcessiveACNoise>FALSE</ExcessiveACNoise>
         <MuscleNoise>TRUE</MuscleNoise>
         <LeadDataCRC32>2527363715</LeadDataCRC32>
         <WaveFormData>
EAAQABAAEAAQABAAEAAQAA4ADgANAA0ADwANAA8ADwARABQAFwAYABcAFwAWABUAFgAY
ABkAGgAZABkAGQAZABcAGAAYABgAGQAbABwAHgAcABsAGwAbAB4AHgAcABsAGQAWABMA
EwAVABYAFgAWABUAEwASABEADgAMAAsACgAJAAgACAAIAAoACgAKAAsACwALAAoACgAJ
AAkACQAJAAsACwALAAsACwALAAsACwANAAsACQAIAAYABQAFAAUACwATACMAOQBRAG0A
iACjAMAA3AD0AAUBDQERAQoB+QDgAMsAuACbAHEASAAsABIA+//s/+z/7v/x//r/AAAE
AAUACQAMAAoACgAIAAgABwAHAAUABQAFAAUABwAIAAoACwALAAsACwALAAkACQAKAAoA
CAAIAAcABwALAAsACwALAAkACQAJAAkABwAIAAgACAAJAAsADAANAAwACwAJAAgACQAK
AAoACgALAAsACwALAAwADAAMAAwACwALAAsADAAOAA8AEAASABEAEQARABAAEgASABIA
EgASABMAFAAVABUAFgAWABgAGwAcAB0AHQAeAB8AHwAfACAAIAAjACQAJAAkACUAJwAm
ACcAKAApACkAKgAqACsAKwArACsAKwAtACwAKwArACkAKAAnACUAJgAlACQAIwAgAB4A
HQAcABsAGQAYABYAGAAYABcAFwAUABQAFAAUABMAEgARABEAFAAVABUAFQAVABUAFQAW
ABMAEgAQAA8AEQARABEAEgAQAA8ADwAPABEAEQARABEAEAAPAA4ADQANAA0ACwALAAwA
DQANAAsACQAJAAkACQAIAAgACAAIAAsACwAJAAkACQAJAAkACAAGAAYABgAGAAQABAAE
AAQABgAGAAYABgAFAAUABgAFAAQAAwACAP////////3/AAABAAMABgAGAAYABgAHAAgA
CQAKAAwADAAMAA0ADQALAAsACwAMAA4ADgAOAA8ADwAQABAADwANAAsACgAIAAgABwAF
AAIAAQABAAMABAAFAAYABgAFAAMAAQD///z//f/8//v/+v/4//j/+P/4//j/+f/5//n/
+v/6//v/+//7//v/+//7//n/+f/5//n///8BAAMAAwD///r/9v/1//P/8//7/wsAFwAr
AEUAYQB6AJcAtADQAOgA9QD7APsA8ADXAMAAqwCWAHsAUwAoAAgA8P/X/8r/yv/O/9f/
4v/s//L/9f/z//D/8v/2//f/+P/4//n/9v/1//T/8//y//L/8//z//T/9f/2//f/9f/1
//b/9v/2//b/9f/1//r/+//8//3/+v/5//j/9//5//r/+v/6//j/+f/5//n/+f/5//j/
+P/6//z//f/+//7//f/8//v//v/+//7//v////////8AAAMAAwADAAQAAgADAAQABAAB
AAAA///+//7///8AAAEAAwAGAAgADAANAA4ADwAPABIAEwATABMAEgASABUAFgAVABQA
FAAVABgAGQAaABsAHAAeAB8AIQAfAB8AHwAfAB0AHAAbABsAHAAcABwAGwAaABkAGAAX
ABMAEAAOAAwADwAPABAAEAAOAA4ADQANAAoACgAKAAoACQAIAAcABwAKAAsACwALAA0A
DQANAA4ADQAMAAoACQAMAA0ADgAQABAADwAPAA8ADwAPAA8ADwAPAA8ADwAPAA0ADQAL
AAsADQAPABAADwARABEAEQARABAAEAAQABAADwAPAA0ADQAMAAsACgAIAAgACAAIAAgA
DAAKAAYACAAIAAgACAAIAAcABwAHAAUABQAFAAYACAAKAAoACgALAAwADQAOABAADQAM
AAwACwAMAA0ADgAQABIAEgASABMAEwAUABQAEwAUABUAFwAYABgAFwAVABIADQANAA8A
EAAOAA4ADQALAAwACwAKAAgABQAEAAMAAgAEAAQABAAEAAUABwAIAAkABgAGAAcABwAH
AAcABwAHAAUABQAFAAUABQAHAAkABQADAAQABAABAP////8JABcAJQA5AFUAdQCQAKsA
xgDiAPYAAQEHAQkB/ADnAMwAtQCgAIMAVQAqAA4A+P/h/9j/3P/g/+f/8v/8/wIABQAH
AAgACAAIAAkACgAKAAsADAANAA4ADwAOAA4ADwAPABEAEQARABEAEAAPAA8ADgARABIA
EgATABcAFwAXABcAFQAVABUAFQATABQAFAAUABQAFQAVABUAFQAVABQAFAAXABgAGAAY
ABkAGQAZABkAGAAYABgAGAAXABcAFwAYABkAGQAZABoAHAAdAB4AHgAcABwAHAAcAB4A
HwAgACEAHwAgACAAIgAiACIAIgAhACIAIwAjACMAJgAmACkAKgAoACgAKQArAC4ALwAw
ADEAMQAyADIAMwAxADEAMQAxADMAMgAxADEALgAuAC4ALQAsACsAKgApACoAKAAnACYA
JgAlACUAJAAiACIAIQAhACAAIAAgACAAHwAeAB0AHQAgACEAIQAhACEAIQAhACIAIAAg
AB8AHwAeAB0AHAAcAB4AHQAdAB0AHQAdAB0AHQAdAB0AHQAdAB8AHwAdAB0AHAAdAB0A
GwAZABkAGQAZABoAGgAaABoAGQAZABcAFwAXABcAFwAWABYAFgAWABYAFAAUABYAGAAX
ABYAFQAUABMAEwATABEAEQARABIAFAAUABQAFAAVABcAFwAXABgAGAAYABkAGQAXABcA
FwAYABYAFgAWABcAFwAYABgAFwAWABUAFQAUABIAEQAPAAwACQAJAAsADAAKAAoACQAH
AAYABQAEAAIA///+//3//P/+//7//v/+//3//f/8//v/+v/6//v/+//7//v/+//7//n/
+f/5//n/+f/5//n/9//3//b/9P/x/+//7f/x////EQAlAD0AWQB0AI8ArgDMAOIA7wDz
APEA5gDXAMIArQCYAHUARwAgAAIA5v/R/8j/xv/K/9H/3P/k/+b/5f/l/+b/5v/o/+j/
6P/n/+f/5v/l/+T/4//k/+T/5f/l/+X/5f/l/+X/4//j/+T/5P/k/+T/4//j/+T/4//i
/+H/4f/h/+H/4f/h/+L/4v/i/+L/4//j/+P/4f/h/+D/4P/h/+L/4v/i/+P/4//j/+P/
5v/m/+b/5v/k/+P/4v/i/+b/5//o/+r/5//n/+f/5v/o/+j/6P/o/+n/6//t/+//7f/u
/+7/8P/w//D/8P/v//L/8//z//P/9P/0//f/+P/4//j/+f/7//z//f/+//////8AAAAA
AQABAAEAAQABAAIAAgACAAMAAAAAAAAA///8//v/+v/5//j/9v/1//T/9P/z//P/8v/0
//T/8//z//L/8v/y//L/8f/w/+//7//u/+//7//v/+//7//v//D/8P/w/+//7//v/+//
7//w/+//7f/s/+v/7f/t/+3/7f/t/+3/7f/t/+3/7f/r/+v/6v/r/+v/6f/p/+n/6f/p
/+j/6P/o/+j/6f/p/+f/5//n/+f/5//m/+X/5P/j/+L/4v/i/+T/4v/i/+L/4v/i/9//
3//f/93/3f/d/97/4P/k/+T/5P/l/+P/4//j/+T/4v/i/+P/4//j/+P/4//k/+T/5P/k
/+X/4//k/+T/4//h/+H/4v/i/+D/3//d/9r/1f/V/9f/2P/Y/9j/1//V/9T/0//S/9D/
z//O/83/zP/M/8z/zP/M/8v/y//K/8n/yv/K/8v/y//J/8n/yf/J/8v/y//L/8v/yf/H
/8X/xf/F/8T/wv+9/7n/vf/H/9X/5////xkAMQBMAGsAiACiALgAxQDLAMcAvACnAJAA
fwBsAEkAHQD2/9j/wP+r/6D/mv+e/6v/uP+6/7r/v/+//8D/wP++/7z/vP+7/7v/vf+9
/73/vf+9/7z/vP+7/7z/vf++/7//vv+9/73/vP+6/7r/uf+5/7v/u/+7/7v/u/+7/7v/
u/+9/77/vv++/77/v/+//7//v/+//77/vv++/77/vf+8/7//v/+//7//wP/A/8D/wP/B
/8H/wf/C/8P/w//D/8T/xf/H/8n/yv/I/8j/yP/I/8j/yf/K/8v/zf/O/87/0P/Q/9D/
0P/P/9L/0//T/9P/1P/U/9f/2P/Z/9r/3P/f/+L/4//k/+X/5//o/+j/6f/n/+f/5//n
/+X/5P/j/+P/4//k/+X/5f/j/+H/3//d/9r/2P/X/9b/1P/T/9P/0v/U/9T/0//T/9P/
1P/V/9b/1f/U/9P/0//S/9P/0//T/9P/0//T/9T/0//S/9D/z//R/9P/1f/Y/9f/1f/U
/9P/0//T/9P/0//T/9P/0//T/9P/0//R/9H/0//V/9b/1f/T/9H/z//N/87/zv/O/87/
zv/N/8r/yf/N/8//0f/S/9D/0P/Q/9D/1P/W/9b/0//S/9H/0P/R/9H/0f/P/8//z//Q
/9L/1v/W/9b/1//Z/9n/2f/a/9n/2P/Y/9f/1v/V/9T/1P/X/9j/2f/b/93/3v/e/93/
3v/f/+H/4v/h/+H/4P/e/9j/1//Y/9j/2P/Y/9f/1f/T/9H/z//M/8z/zP/M/8z/zf/O
/8//0P/O/8//z//P/9L/1P/X/9n/1v/V/9T/0//T/9P/0//T/9H/0//T/9P/1f/W/9L/
0//T/9P/1//l//X/BwAbADcAUgBvAJAAsADIAM8AzQDNAMgAtQCaAIEAbgBVACkA+v/e
/8r/s/+o/6r/sv+z/7j/wv/M/83/zf/Q/9T/1v/Y/9j/1//X/9f/1//X/9f/2f/a/9z/
3f/b/9v/2//b/9v/2//c/9z/3P/c/9v/2//f/9//3//f/+H/4f/h/+H/4P/g/9//3v/h
/+P/5P/l/+X/5f/k/+T/4//k/+T/5P/m/+f/6P/p/+v/7P/t/+7/8f/x//H/8v/z//P/
8//0//T/9f/2//b/+P/4//j/+P/4//n/+v/7//3//v/+/wAAAwAEAAUABQAGAAcABwAH
AAYABgAJAAoACwAMAA4AEQAQABEAEgATABMAFAAUABUAGAAZABoAGwAaABgAFgAVABQA
FAAUABMAEgARABAADwAPAA4ADgAOAA4ADQANAAwACgAKAAkACQAIAAgACAAIAAoACgAK
AAsACgALAAsACwAMAA0ADgAQABIAEgARABEADwAPAA8AEAASABEAEQARABEAEQARABEA
FAAVABYAFwAWABUAEgARABQAFQAVABMAFAAVABYAFwAWABYAFgAWABUAFQATABMAFQAV
ABUAFAAUABQAFAAUABQAFAAUABYAFgAWABYAFQAVABUAEwAXABcAGAAaABsAGgAZABkA
GgAbABwAHgAcABwAHQAdAB8AHwAfACAAIAAgACAAIQAhACIAIgAhAB8AHwAgACAAIAAf
AB0AGgAZABkAGwAcABoAGgAZABcAFwAXABcAFgATABIAEQAQAA4ADgAOAA4ADAANAA0A
DQANAA4AEAARABAADwAOAA0ADwAPAA8ADwAPAA8ADQANAAsACgAIAAUABQAJAAsAEQAf
ADMASwBjAH4AmwC4ANQA7AD7AAMBAwH+AOsA0gC7AKwAlQBnADgAGgAEAOv/3v/c/9r/
3//u//r//P///////v8CAAYAAwACAAAA/////////////wAAAAABAAEAAQABAAEAAQAB
AAEAAgACAAIAAgABAAEABQAFAAUABQAFAAUABQAFAAMABAAEAAQABgAHAAcABwAFAAUA
BAAEAAQABAADAAIABAAFAAYABwAIAAgACAAIAAkACQAJAAoACAAHAAYABgAIAAkACgAK
AAsADAANAA4ADgAPABAAEQAPABAAEAASABMAFAAVABUAFgAXABcAFwAWABYAGQAaABsA
HAAeACEAIAAhACIAIwAjACQAJAAlACUAJQAlACUAJwAmACUAJQAjACIAIQAfAB4AHQAc
ABsAHAAaABkAGAAaABkAGQAYABYAFgAVABUAFgAWABYAFgAVABQAEwATABIAEwATABMA
EQARABEAEgAUABQAEwATABEAEQARABIAEAAPAA8ADwARABEAEQARAA8ADwAPAA8AEQAR
AA8ADwAQABEAEQAPAA0ADQANAA0ADgAOAA4ADgAPAA8ADQANAA8ADwAPAA4ADAAMAAwA
DAAQAA4ADAAMAA4ADgAOAA4ADgAPAA8ADwANAA0ADQAOABAAEgASABIAEwATABMAEwAU
ABYAFgAXABcAGQAZABkAGgAYABgAGAAZABcAGAAYABcAFwAXABgAGAAYABcAFQASAA0A
DQAPABAADgAOAA0ACwAKAAkACAAGAAcABgAFAAQAAwACAAEAAAACAAMAAwADAAAAAAAB
AAEAAQABAAEAAQADAAMAAwADAP//AQADAAMAAQD+//r/9//z//P/9/8BABEAIwA3AFMA
cACLAKgAyADiAPUA/QABAfwA6wDSAL0AqgCTAG8AQgAeAAQA7f/a/9b/2P/d/+T/6v/u
/+//8f/0//L/8v/z//T/9P/1//P/8//z//P/8v/y//P/8//y//H/8P/v/+//7//w//D/
7v/u/+3/7f/v/+//7//v/+7/7f/s/+v/7f/u/+7/7v/u/+//7//v/+3/7f/s/+z/7f/u
/+7/7v/u/+3/7P/r/+z/7P/s/+z/7//v/+//8P/x//H/8f/y//H/8f/x//D/8P/w//D/
8P/v/+//7//v/+//8P/w//L/8//0//X/9f/0//P/8f/v//D/8P/z//T/9v/2//f/+f/6
//v//P/9//3//v/+/////v/9//z/+//6//j/9v/1//L/8v/y//H/8v/x//D/7//s/+r/
6f/o/+b/5f/l/+T/4//i/+D/3//f/+D/4f/i/+D/3v/c/9v/2v/Z/9f/1f/Y/9n/2v/c
/9r/2v/Z/9n/1//X/9f/2P/a/9n/2f/Z/9f/1//X/9f/1v/V/9T/0//T/9P/0f/R/9D/
0f/R/8//zv/N/8z/y//K/8r/yv/K/8n/yf/H/8f/xf/F/8X/xP/E/8T/xP/E/8X/xv/H
/8j/yP/I/8b/xf/E/8P/wv/D/8P/w//B/8P/w//E/8b/yP/I/8j/yf/H/8f/x//I/8j/
yP/J/8n/y//L/8v/zP/K/8r/yv/L/8v/zP/M/8v/zf/N/87/zv/M/8v/yf/G/8L/wf/C
/8L/wP/A/7//vf+9/73/vf+8/7r/uP+2/7T/uP+6/7z/vv+8/73/vf+9/7v/uv+6/7n/
uv+7/7z/vf+9/73/vf+9/7n/tf+1/7X/s/+y/7j/uf+3/7n/u/+//83/4f/7/xkANgBN
AGgAhACeAKsAswC3AK4AnQCIAG0AVgBBABsA6v/I/7T/nf+M/4r/jv+R/5r/qP+w/6//
r/+y/7T/tP+0/7T/s/+z/7X/tf+1/7X/tf+0/7T/s/+2/7f/uP+5/7v/u/+8/7z/u/+6
/7j/t/+7/7v/u/+7/7z/vf++/7//wf/C/8L/wv/C/8P/w//D/8H/wf/A/8D/wv/E/8X/
xv/F/8X/xf/F/8b/xv/G/8b/x//H/8f/yP/L/8v/y//M/83/z//R/9L/z//O/83/zP/M
/83/zv/P/9H/0v/S/9T/0//U/9X/1f/Y/9n/2f/Z/9r/2v/d/97/4P/g/+H/4//i/+P/
5P/l/+f/6P/o/+n/6f/p/+n/6f/q/+r/6v/r/+j/6P/o/+f/5f/j/+H/3//f/97/3v/e
/+H/4f/i/+L/3//e/9z/2//a/9r/2v/a/9v/2v/Z/9n/3P/d/93/3f/f/9//3//g/+D/
4P/f/9//4f/h/+H/4v/j/+P/5P/l/+P/4//j/+P/4f/h/+H/4f/f/9//3f/d/+H/4//k
/+P/5f/l/+X/5f/i/+L/4v/i/+X/5f/j/+P/4//j/+P/4v/j/+T/5f/m/+T/5P/k/+T/
5P/m/+j/6P/o/+j/5v/l/+T/4f/m/+f/6f/s/+7/7v/u/+//7//v/+//8P/z//T/9v/3
//j/+f/6//z/+v/6//r/+//9//7//v/9//3//f/+//7//P/7//n/9v/0//X/+P/6//j/
+P/3//X/9v/1//T/8v/z//L/8f/w//D/8P/w//D/8v/z//P/8//0//T/9f/1//f/9//3
//f/9//3//f/9//1//X/9//5//f/9P/y//H/8f/z//3/CQAXACkARQBlAIIAnwC8ANYA
5gDzAPcA8wDkAM8AuACjAJAAbwA9ABYAAADm/8//yv/Q/9T/2f/k/+z/8v/z//X/9v/6
//z//P/8//v/+//5//n/+f/5//z//P/9//3/+//7//v/+//8//3///8AAP7//v/9//3/
AQABAAEAAQADAAMAAwADAAMABAAEAAQABAAFAAUABQAHAAcABgAGAAUABgAGAAYACQAJ
AAkACQAJAAgABwAGAAcABwAHAAgACQAJAAkACgAMAA0ADgAOAA4ADgAOAA4ADgAPABAA
EQAPABAAEAASABUAFgAXABcAFwAXABYAFQAYABgAGwAcABwAHAAdAB8AHgAfACAAIQAh
ACIAIgAjACUAJQAlACUAJQAkACMAIwAiACIAIgAhACIAIQAgAB8AHgAcABsAGgAaABkA
GQAYABkAGgAaABsAGAAYABgAGAAZABgAFwAXABcAFwAWABUAGAAZABoAHAAbABoAGAAX
ABgAGQAaABwAGgAZABkAGQAbABsAGwAbABsAGwAbABsAGwAbABkAGQAaABsAGwAZABkA
GQAZABkAGAAYABgAGAAXABcAFQAVABUAFQAVABQAFAASABQAFgAVABQAEwASABMAEwAT
ABEAEgARABEAEgAUABQAFAAVABUAFQAVABYAGAAYABkAGQAXABcAFwAYABgAGAAYABkA
FwAYABgAFwAVABUAFgAWABYAFQATABAADAALAAwADAAMAAwACwAJAAgABwAGAAQAAwAC
AAEAAAD+//7//v/+//3//f/8//v//P/8//3//f/9//3//f/9//v/+//7//v/+//9//v/
+/////r/9v/z//P/9f/5/wMAEwAnADkAVQByAI0ArADMAOQA9QD9AP8A/ADpAM4AtwCo
AI8AYwAyABIA/P/j/9b/1P/W/9v/6P/w//D/8f/1//b/9P/y//L/8v/x//H/8f/x//H/
8f/y//L/8//z//P/8//z//P/8//z//T/9P/0//T/8//z//f/9//3//f/9f/1//X/9f/3
//j/+P/4//b/9//3//f/+f/5//j/+P/7//z//P/8//r/+f/4//f/+f/6//v//P/8//v/
+v/6//3//f/9//7//f/9//3//P/+//7//v/+/wAAAQACAAMAAQACAAIABAAFAAYABwAH
AAgACQAJAAkACgAKAA0ADgANAAwADAANAA8AEQATABUAEwAUABQAFQAXABcAFwAXABcA
FgAVABUAFgAWABYAFQASABEAEAAPABAADgANAAwACgAJAAkACAAIAAgABwAHAAgACAAI
AAgABwAGAAUABQAGAAcABwAHAAYABQAEAAQABQAGAAYABwAEAAMAAgACAAIAAQABAAEA
///////////////////////////9//3//P/9//3/+//9//3//f/9//v/+v/5//j/+f/5
//f/9//1//X/9f/0//L/8v/y//L/8v/w//L/9P/0//T/9P/0//P/8//z//H/8f/x//L/
9P/1//T/8//z//T/9f/2//j/+v/6//v/+//5//n/+f/6//j/+P/4//n/+//8//z/+//5
//n/+v/6//b/9f/z//D/7f/t/+//8P/y//L/8f/v/+z/6//q/+j/6f/o/+f/5v/j/+L/
4f/g/+P/5f/m/+f/5f/k/+T/4//l/+X/5f/l/+P/4//j/+P/4//j/+X/5f/h/9z/3P/d
/9v/2f/f/+n/+f8NACkARQBeAHcAlgC2AM4A2wDfAN0A0gDDALIAnwCKAGsAQwAaAPz/
5v/N/77/uP+4/8P/0P/W/9b/2f/b/97/3P/Y/9j/2P/X/9f/1f/V/9X/1f/Y/9j/2f/Z
/9n/2f/Z/9n/1//X/9j/2P/a/9r/2f/Z/9r/2f/Y/9f/2f/Z/9n/2f/a/9z/3f/e/97/
3//f/9//3f/d/9z/3P/c/9z/2//a/9z/3f/e/9//4v/i/+L/4v/j/+P/4//k/+T/4//i
/+L/4v/j/+T/5P/k/+T/5P/k/+f/6f/r/+3/6v/q/+n/6v/t/+7/7//v//H/8//0//X/
+P/4//v//P/7//r/+v/7//z//f/+////AQACAAIAAwADAAMAAwADAAEA/v/7//n/+v/6
//r/+f/2//X/9P/z//T/8v/x//D/8P/v/+//7v/s/+z/6//r/+n/6P/n/+b/5f/k/+P/
4//m/+f/5//n/+T/4//i/+L/4v/i/+H/4f/i/+P/5P/m/+j/5//n/+f/5//n/+f/5//l
/+X/5f/l/+f/5//l/+X/5f/l/+T/4f/k/+X/5v/n/+T/5P/k/+T/4//j/+H/4f/h/+H/
4f/g/+H/4v/j/+T/5f/m/+f/6P/q/+r/6P/o/+j/6P/p/+n/6f/n/+n/6f/q/+z/7P/s
/+z/7f/t/+3/7f/u/+z/6v/p/+f/6f/p/+n/6v/r/+z/7f/v/+3/7v/u/+3/7v/v//H/
8v/u/+3/6//o/+b/5//q/+z/7P/s/+v/6f/m/+X/5P/i/9//3v/d/9z/3f/e/9//4P/d
/93/3P/b/9v/3P/e/9//4f/h/+H/4f/j/+P/4//j/+P/3//f/+H/3f/c/97/2//X/9n/
3//r//v/DQAnAEMAXAB1AI4AqgDEANUA2QDVAMoAuQCkAI0AeABdADEAAgDi/8z/t/+o
/6r/sP+3/8D/yv/U/9X/1f/U/9b/2v/a/9r/2f/Z/9v/2//b/9v/3v/e/9//3//d/93/
3f/d/97/3//h/+L/4v/i/+H/4f/i/+H/4P/f/+D/4f/i/+P/4f/i/+L/4v/i/+P/4//j
/+T/5f/l/+b/5//o/+j/6P/p/+n/6f/p/+r/6v/q/+r/7P/t/+7/8P/w/+//7v/u/+//
8f/z//T/9v/2//b/9v/2//f/+P/5//n/+v/6//z//f/+//////8AAAEAAQABAAQABAAH
AAgACgAKAAsADQANAA0ADQANAA4AEAARABMAFQAVABUAFQATABIAEQARAA4ADgAOAA0A
DQANAA0ADQANAAwADAAMAAsACQAIAAYACAAIAAcABwAIAAgACAAIAAgACAAIAAkACQAJ
AAgABwAJAAkACQAKAAwADAALAAsADQANAA0ADgAOAA0ADQANAA8ADwAPAA8AEQARABEA
EQARABEADwAPABIAEwATABEAEQARABEAEQAQABAAEAAQABEAEQAPAA8AEQARABEAEAAS
ABIAEgASABAAEAAQABAAEgAUABQAFAASABIAEgASABIAEwAUABMAFQAVABYAGAAcABwA
HAAdABsAGwAbABwAHgAeAB8AHwAfAB8AHwAgAB8AHgAdAB0AHgAgACEAIQAgAB8AHwAe
ABwAGwAZABYAFQAXABsAHgAcABwAGwAZABYAFQAUABIAEwASABEAEAAOAA4ADgAOABEA
EwAUABUAEgASABMAEwATABMAEwATABMAEwATABMAEwARABUAFQARAA4ADAALAAkACQAT
AB8ALQBBAFsAeQCWALcA1ADuAAIBEQEVARUBCAHzANoAyQC2AJcAaQA+ACQADgD3/+7/
7v/y//n/AgAKAA4ADwAPABIAFgAYABYAFAARAA8AEAARABIAEwAVABYAGAAZABcAFwAX
ABcAGQAZABoAGgAYABgAFwAXABoAGwAcAB0AHQAdAB0AHQAbABwAHAAcAB4AHwAfAB8A
HwAfAB4AHgAhACIAIgAiACEAIQAhACEAIgAiACIAIgAjACMAIwAkACUAJQAlACYAKAAp
ACoAKgAqACoAKgAqACoAKwAsAC0ALQAuAC4AMAAwADAAMAAvADEAMwA0ADUANgA2ADkA
OgA6ADoAOwA9AD4APwBAAEEAQABAAD8APwBAAEEAQgBDAEEAQAA/AD8APgA+AD4APQA6
ADkAOAA3ADcANgA2ADYANAAzADMAMgA0ADQAMwAzADAAMAAwADAAMQAwAC8ALwAwADEA
MQAxADEAMQAxADIAMAAwAC8ALwAvAC8ALwAwADAALwAvAC8ALQAtAC0ALQAuAC8AMAAx
ADEAMQAvAC8ALwAvAC4AKwArACsAKwArACwALAAsACwALwAvAC0ALQArACsAKwAqACgA
KAAoACgAKAAmACYAJgAmACYAJgAnACcAJwAlACYAJQAlACYAJgAmACYAJwApACkAKQAq
ACwALAAtAC0AKwArACsALAAqACoAKgArACsALAAsACsAKQApACoAKgAmACUAIwAgAB8A
HwAhACIAIgAiACEAHwAeAB0AHAAaABoAGgAaABoAFwAWABUAFAAVABcAGAAZABYAFgAX
ABcAFQAVABUAFQAWABcAGAAZABkAFwAbABsAEwAMAAoABwAFAAUADwAdACsAPwBVAG8A
igCpAMgA5gD6AAkBDwEPAQgB+QDgAM8AwAClAHUARAAkAA4A9f/m/+T/6v/v//b//v8A
AAEAAwAGAAYABgAGAAYABQAFAAMAAwADAAMAAgACAAMAAwACAAEAAAD//wAAAQADAAQA
BQAGAAYABwAGAAUABAADAAIAAQAAAP//AAACAAMABAACAAMAAwADAAUABQAEAAQABQAG
AAYABgAJAAkACQAJAAgACAAIAAgABwAHAAcACAAJAAkACQAKAAwADQAOAA4ADAAMAAwA
DAAMAA0ADgAPAA8AEAAQABIAFQAWABcAFwAYABkAGQAZABkAGAAaABoAGgAaABsAHQAc
AB0AHgAfACEAIgAiACMAIAAfAB4AHQAeAB4AHgAfAB8AIAAhACEAIAAfAB4AHQAcABoA
GQAYABYAFQAVABQAFgAWABUAFQATABIAEQAQABEAEAAPAA8AEAARABEAEQAPAA8ADwAQ
ABIAEgARABEADwAPAA8AEAAOAA0ADQANAA0ADQANAA0ADQANAA0ADQAPABEAEQATABEA
EQAQAA0ACwALAAsACwAMAAwADAAMAA4ADwAOAA8ADgANAAwACgALAAwADQAOABAAEAAQ
ABAADgAOAA4ADgALAAsACwALAAkACQAJAAkADAAOABAAEgAUABUAFgAXABgAGgAbABwA
HAAcAB0AHwAfAB8AHwAfAB0AGgAYABcAFwAXABcAFwAWABUAEgAQABAAEgAWABgAFgAV
ABQAFAAPABAAFAARABAADwAOAA4ADgAOAA4ADQAMAAsACgAIAAgACAAIAAsADAANAA4A
EAAQAA==
         </WaveFormData>
      </LeadData>
      <LeadData>
         <LeadByteCountTotal>10000</LeadByteCountTotal>
         <LeadTimeOffset>0</LeadTimeOffset>
         <LeadSampleCountTotal>5000</LeadSampleCountTotal>
         <LeadAmplitudeUnitsPerBit>4.88</LeadAmplitudeUnitsPerBit>
         <LeadAmplitudeUnits>��V</LeadAmplitudeUnits>
         <LeadHighLimit>2147483647</LeadHighLimit>
         <LeadLowLimit>268435456</LeadLowLimit>
         <LeadID>V6</LeadID>
         <LeadOffsetFirstSample>0</LeadOffsetFirstSample>
         <FirstSampleBaseline>0</FirstSampleBaseline>
         <LeadSampleSize>2</LeadSampleSize>
         <LeadOff>FALSE</LeadOff>
         <BaselineSway>FALSE</BaselineSway>
         <ExcessiveACNoise>FALSE</ExcessiveACNoise>
         <MuscleNoise>TRUE</MuscleNoise>
         <LeadDataCRC32>1233218790</LeadDataCRC32>
         <WaveFormData>
BAAEAAQABAACAAIAAgACAAAAAAAAAP//AQAAAAAAAQADAAYACAAJAAgABwAGAAUABgAH
AAkACgAKAAoACgAKAAkACgAJAAgACgAKAAsADAAMAAwADAALAA0ADQAMAAsACAAFAAMA
AwACAAIAAwADAAIAAAD+//3/+//4//f/9f/0//P/8//z//P/8//0//T/8v/y//L/8v/y
//H/8f/y//L/8v/y//L/8v/x//H/8f/z//H/7v/r/+n/5//m/+j/7P/y//3/DwAjAD0A
VABvAIwAqwDDANMA3ADiAOEA1gDMAMEAtQCiAIAAWAA2ABsA/v/p/+T/4v/h/+P/5v/m
/+j/6v/t/+z/7P/r/+v/6f/p/+b/5v/m/+b/5//o/+r/6//o/+f/5//o/+j/6f/p/+n/
5//n/+b/5v/p/+n/6f/p/+f/5//n/+f/5f/l/+T/5P/l/+b/5//o/+f/5v/l/+T/5v/l
/+X/5P/l/+T/4//j/+P/4v/i/+H/4P/g/+D/4P/h/+L/4//k/+L/4v/i/+L/4v/i/+P/
5P/n/+f/5//n/+j/6P/o/+n/6//t/+7/7//v//H/8f/x//H/8f/y//T/9//3//f/9//4
//n/+//7//z//f/9//3/AAAAAAAAAAAAAP////////3/+//9//3//P/7//r/+f/4//b/
9f/0//H/8P/u/+7/8P/x//H/7v/u/+7/7//v/+//7v/r/+v/7P/t/+3/7//u/+7/7P/o
/+b/5v/o/+r/6v/p/+n/6//r/+r/6v/q/+z/7P/q/+r/6f/p/+j/5f/l/+X/5v/m/+P/
4v/i/+H/3//e/97/3v/Z/9n/3f/f/93/3f/b/9v/3f/c/9r/2v/Y/9j/2f/Z/9b/1f/U
/9T/1P/V/9X/1P/S/9L/0v/P/87/zf/M/8n/x//G/8T/x//J/8r/zv/P/8//zv/N/8//
z//P/8//0v/S/9T/1P/S/9D/zv/O/87/zv/O/87/zf/O/87/zv/M/8n/x//F/8X/xf/F
/8P/v/+//8D/wP/D/8P/wv/A/7z/u/+6/7j/uP+3/7b/tf+z/7P/s/+z/7b/tv+2/7b/
tv+2/7b/tf+0/7T/s/+y/7H/sP+v/63/s/+1/7n/uf+2/63/q/+r/6r/qv+w/7z/xf/T
/+v/AQAYADMAUgBvAIcAlQCgAKYAoQCUAIgAfQBxAF4APAAUAPT/1/+6/6X/oP+i/6f/
rf+y/7b/uP+2/7P/tv+8/73/vf+7/7v/uv+6/7r/uv+8/7z/vf+9/73/vf++/8D/vv+/
/7//v//C/8P/w//E/8j/yf/K/8v/yv/J/8j/x//I/8n/yf/K/8j/yP/I/8j/yP/I/8j/
yP/L/8v/zP/M/8v/yv/J/8n/y//K/8r/yf/K/8r/yv/K/83/zv/P/9D/zv/O/87/zv/L
/8r/yv/K/83/zf/N/83/0P/S/9T/1//b/93/3v/f/9//4f/h/+H/3//f/+D/4v/k/+P/
4v/h/+T/5f/n/+f/6v/t/+//8f/y//D/7v/s/+7/7f/t/+3/7P/r/+7/7//u/+3/7P/r
/+j/5P/h/97/4f/i/+L/5P/l/+f/6P/m/+X/5P/k/+P/5f/k/+H/4f/i/+P/4//l/+f/
6P/n/+T/4//k/+f/6v/q/+n/6f/r/+v/6v/q/+r/6v/q/+j/6P/o/+n/6f/n/+f/5//o
/+j/6f/o/+j/5//q/+r/6//s/+n/6f/t/+//7f/t/+v/6//p/+j/5v/m/+X/5v/o/+n/
7v/t/+r/6v/q/+r/6v/q/+r/6f/p/+j/6P/p/+n/7P/u/+//7//v//D/8f/y//P/8//y
//P/8v/1//b/9//6//z//P/8//z//f/+//7//v//////AAABAAIAAQAAAP3/+//7//z/
/P///////v/8//v/+//7//r/+P/3//b/9f/4//n/+v/7////AAABAAIABAAEAAQAAwAE
AAYABwAIAAoACgAKAAkACwANAA8ADQAMAA0ADQALAAgACAAQABwAJwA3AE8AawCGAKEA
vADZAO8A+wAGAQwBBwH8AO4A4QDTAMAAmABsAE4AMwAWAAcABgAGAAcADQAUABgAGgAe
AB8AHAAcAB4AHwAeAB8AIQAiACMAJAAjACIAIgAhACMAIwAkACYAJQAlACQAIwAlACcA
KAAqAC0ALQAtAC0AKwArACsAKwApACkAKAAoACoAKgAqACoAKQAoACcAJgAoACcAJwAm
ACYAJgAmACcAJgAkACMAIQAgACAAIAAgACIAIgAiACIAJAAkACQAJAAjACIAIgAiACcA
JwAnACcAKAAoACgAKQAqACsAKwArACkAKwArACsALgAvADEANAA2ADUANAAzADcAOQA8
AD0AQABBAEEAQQBCAEIAQgBCAEQAQwBDAEMAQwBBAEMAQwBCAEEAQAA/AD8APgA+AD4A
PwA+ADwAPAA6ADsAOwA4ADoAOgA7ADsAOwA6ADcANwA5ADsAPAA/AEAAQAA+ADoAOQA6
AD0AQAA+AD0APQA/AD8APgA+AD4APgA+ADwAPAA+AD8APwA9AD0APQA+AD4APgA+AD8A
PwA/AD4APgA+AD0APQBBAEMAQwBDAEEAQQBDAEIAQABAAEAAQABBAEEAQABBAEQARABC
AEIAQgBCAEQAQwBDAEIARABFAEUASABKAEsASwBLAE4ATwBQAFEAUgBSAFQAVABUAFQA
VABWAFYAVgBWAFYAWQBaAFoAWgBYAFcAVwBXAFgAVwBWAFMAUQBRAFIAUgBRAFEAUABO
AE4ATQBMAEoASABHAEYARQBFAEUARQBFAEUARABDAEIAQgBCAEIAQQBBAEIAQgBCAEIA
QgBCAEEAPwA/AEEAPwA+AD0AOwA5ADYAMgA2AEIATwBfAHUAjQCkAL8A3gD9ABUBIQEq
ASoBJQEeARYBCwH9AOIAvACUAHQAVwA8ACsAJgAmACsALwA0ADIAMAAyADMAMgA2ADUA
NQAzADMAMAAwADAAMAAwADAAMQAxADAALwAvADAALwAvAC4ALQAtAC0ALAAsACwAKwAq
ACkAJwAnACcAJwAnACcAJgAmACQAJAAkACQAIgAgAB4AHAAeAB0AHQAcABsAGgAZABkA
GwAaABoAGQAVABQAEwASABQAFAAUABQAEQAQAA8ADgAPAA4ADgAOABEAEQARABEAEAAQ
ABAAEQARABEAEAAPAA8AEQARABEAEwATABQAFgAXABcAFwAXABoAGwAdAB0AIAAhACEA
IQAjACIAIQAgACEAIQAiACMAHwAdAB8AHwAeAB0AHAAbABoAGAAXABYAFwAWABQAFAAW
ABcAFwAUABYAFgAXABcAFwAWABMAEwAUABUAFQAXABoAGgAYABQAEgAUABgAHAAcABsA
GwAdABwAGgAZABgAGwAcABsAHAAcAB0AHQAbABsAGwAcABwAHQAcABwAGwAdABwAHAAc
ABcAFwAbAB0AHwAfAB0AHQAdABwAGgAaABgAGAAZABkAGAAZABoAGgAaABoAGgAaABoA
GQAZABgAGAAZABkAHAAfACEAIgAjACIAIQAgAB8AIgAiACQAJAAkACQAJAAmACQAJAAk
ACQAJQAmACYAJgAmACUAJQAlACQAIwAiAB8AGwAbABwAHAAdAB0AHAAaABkAGQAZABgA
FgAVABQAEwAVABUAFQAVABQAFAAUABQAFgAWABYAFQAWABgAGQAaABwAHAAcABsAGQAZ
ABkAFwAWABcAFQAPAAoADAAWACQAMQBFAFsAcQCKAKkAyADjAPsACQEOARABCwEAAfQA
7QDjAMoAogB6AFwAPwAmABMACgAKABMAGQAYABoAHgAeAB8AIAAeAB0AHQAbABsAHAAc
ABwAHAAbABoAGgAZABkAGQAaABwAGwAbABoAGQAXABcAFgAWABUAFQAVABUAEwATABMA
EwATABMAEgASABIAEgASABIAEQAQAA8ADgAMAAsACwAKAAkACAAHAAcABwAGAAYABQAE
AAQABAAEAAQABAAEAAQABAAEAAQABAABAAAAAAAAAAEAAQABAAEAAgACAAIAAwACAAMA
AwADAAAAAQAAAP///////wAAAgAEAAMAAgABAAAAAQADAAMAAgADAAMAAwAEAAIAAAD+
//v/+f/4//f/9f/z//X/9f/x/+//7f/r/+f/5P/i/+D/3v/c/9n/2P/W/9f/1//U/9b/
1v/X/9f/1//W/9P/0//T/9P/0v/T/9H/0P/N/8j/xv/G/8j/yv/L/8v/zP/P/8z/yv/J
/8j/x//G/8P/wv/C/8P/w//B/8D/v/+//77/wP/A/8H/wf++/7r/t/+0/6//r/+z/7X/
s/+x/63/q/+v/7D/sP+y/7L/sv+z/7P/tP+z/7T/sv+w/67/rP+q/6n/qf+o/6b/p/+n
/6r/rv+v/6//r/+v/6//r/+v/67/rP+s/6r/qP+o/6j/qv+s/6z/rP+s/6//sP+w/7D/
sv+x/7H/sf+w/6//rv+r/6j/p/+n/6b/pf+l/6T/ov+d/5v/mf+W/5f/l/+X/5f/mf+Z
/5n/mf+Y/5j/mP+Y/5z/nv+g/6H/n/+e/5z/mv+Y/5j/mP+X/5X/mf+X/5f/mP+Z/5f/
l/+W/5T/mP+i/6//u//N/+X//v8bADwAWwB1AH8AgACEAIUAegBqAF0AVwBGAB4A8P/Q
/7f/mv+J/4j/iv+H/4f/jP+S/5D/kP+T/5b/mP+Z/5n/l/+X/5j/mP+Y/5j/mf+a/5z/
nf+c/5v/m/+c/57/n/+f/5//oP+h/6H/ov+k/6X/pv+n/6n/qf+p/6n/p/+n/6b/pv+o
/6r/rP+u/67/rv+u/67/rv+t/63/rP+s/6z/rP+t/67/rv+v/6//r/+w/7H/sv+w/7D/
sP+w/7H/sv+z/7T/tP+0/7X/tv+3/7f/t/+3/7r/uv+6/7v/vv/B/8P/xf/F/8f/x//H
/8n/yf/K/8z/0P/R/9L/0//W/9f/2f/Z/9r/2//b/9v/4f/i/+P/5P/i/+H/4f/h/+H/
3//h/+H/4v/h/+D/3//h/+D/4P/g/+L/4v/h/+L/5P/l/+X/4v/k/+T/5f/l/+f/6P/n
/+n/6//t/+7/8f/1//b/9f/y//H/9P/5//7//v/9//3///8BAAAAAAAAAAQABAACAAIA
BAAHAAkACQAJAAkACgAKAAoACgALAAsADgAOAA8AEAAPAA8AEwAVABMAEwARABEAEgAS
ABEAEgARABIAFAAVABgAFwAWABcAGAAZABoAGgAZABkAGAAbAB0AHgAiACMAIwAiACEA
JAAlACYAJwAnACYAJwAmACcAKAApACwALgAuAC4ALgAxADIAMgAyADAALwAvAC8AMAAv
AC4AKwApACkAKgAqACkAKQAoACYAJQAlACUAJAAkACMAIgAhAB8AHwAfAB8AHwAeAB0A
HAAdAB4AHwAfAB4AHgAdABwAHgAeAB4AHQAfAB0AHQAbABoAGQAVABEAEgAUABYAGgAn
ADcASQBfAHYAkQCwAM0A5wD3AAIBBgEFAfwA7gDhANsAzACmAHYAVgA7AB4ACQAEAAAA
//8JABAAEAAQABIAEQAUABgAFwAVABEADwAQABAAEAAQAA4ADgAPAA8ADAALAAsADAAM
AA0ADQANAA0ADQAMAAwADQANAA0ADQANAA0ADQANAAsACwAKAAoACgAKAAoACgAJAAgA
BwAGAAUAAwACAAAAAQACAAMABQAFAAQABAADAAIAAgACAAIAAQAAAP///v/+//7//v/+
//7//v///wAAAQABAAEAAQACAAIAAgADAAMABQAGAAcACQALAAsACwANAA0ADgAQABUA
FQAVABUAFgAXABkAGQAYABkAGQAZABwAHAAcABwAHAAbABsAGwAXABUAFwAXABQAEwAS
ABEAEAAOAA0ADAANAAwACgAKAAoACwALAAgACgAKAAsACwANAAwACQAJAAwADQANAA8A
EAAQAA4ACgAIAAoADgASABEADwAOAA8ADwAOAA4ADgASABIAEAAQAA4ADwAPAA0ADwAP
ABAAEAAQABAAEQARAA8ADgAOAA4ACwALAA8AEQAQAA8ADAALAAwADAALAAwACgAKAAsA
CwAMAAsACAAIAAoACgAKAAoACgAIAAcABwAGAAYABwAHAAoACgALAAsACwALAAsACwAL
AAwADAAOAA4AEAAQABAAEgARABAADwAOAA0ADgAOAA4AEAAPAA8ADwAQAA8ADgALAAgA
BwAHAAYABQAFAAQAAgACAAEAAAD+//7//f/8//v/+f/5//n/+f/8//z//P/8//r/+v/6
//n/+//8//z//P/8//z//P/7//v/+//7//3//P/3//X/8f/u/+7/8v/6/wcAFQAlAD0A
WABzAJAAsQDNAOEA7ADyAPMA6ADaAM0AwwC4AJoAcABKAC0AEgD7//D/7v/x//P/9P/2
//b/+P/9//r/+v/9//3/+//7//r/+v/6//r/+P/4//n/+f/2//X/9f/2//b/9//3//f/
9v/1//P/8v/1//X/9f/1//T/8//y//H/8f/x//D/8P/u/+7/7v/u/+//7v/t/+z/7P/r
/+v/6v/o/+b/5P/j/+P/4v/i/+H/4f/i/+P/5P/i/+L/4v/i/+H/4P/f/97/3f/c/9z/
3P/c/9v/2v/Z/9r/2v/a/9v/2//d/97/3//d/93/2//Z/9f/1//Y/9r/3f/d/93/3f/e
/9//4f/h/+D/4f/h/+H/4v/g/97/3P/b/9n/2P/X/9P/0f/T/9P/0v/R/9D/z//M/8r/
yf/I/8f/xv/E/8T/w//D/8L/vv/A/8D/wf/B/8D/vv+6/7n/uP+3/7X/tf+5/7r/uf+2
/7P/tP+3/7r/uP+3/7f/uf+3/7b/tv+2/7b/tv+0/7T/s/+z/7L/r/+t/63/rv+u/6//
rv+u/63/q/+q/6r/qv+p/6n/rf+v/6z/q/+o/6f/pf+k/6L/ov+g/6D/of+h/6P/o/+j
/6T/pv+n/6b/o/+i/6H/oP+i/6H/of+g/57/n/+f/6L/pP+l/6X/pf+j/6P/o/+j/6L/
ov+k/6T/pv+m/6b/qP+m/6b/pv+m/6n/qv+q/6r/qv+p/6n/qf+q/6n/qP+l/6H/of+i
/6L/ov+h/5//nP+d/53/nf+c/5z/m/+a/5n/nP+d/57/n/+f/57/nf+c/5n/mP+X/5X/
mP+a/5v/nP+c/5z/nP+b/5v/m/+Z/5f/lP+V/5n/mf+W/5b/mP+c/6f/t//N/+f/AAAX
ADIAUQBrAHsAhACKAIcAgAB0AGcAWwBQADIABADg/8f/qv+P/4j/iv+N/5H/mv+e/5z/
mv+d/6D/oP+j/6P/of+h/6D/oP+g/6D/n/+e/57/nf+f/5//oP+i/6T/pf+l/6X/o/+j
/6L/ov+l/6X/pf+l/6b/p/+o/6n/qf+p/6j/qP+q/6r/qv+q/6f/pv+l/6T/pv+n/6n/
qv+n/6b/pf+l/6P/ov+i/6H/ov+i/6L/ov+j/6T/pf+m/6j/qP+o/6j/pv+k/6P/ov+j
/6P/o/+j/6T/pP+k/6X/pf+n/6j/qf+r/63/rf+t/6//r/+w/7L/t/+3/7f/t/+4/7n/
u/+7/7z/vf+9/73/wP/A/8D/wP/B/8H/wv/D/8H/v//B/8H/vv+7/7j/tf+2/7b/t/+4
/7n/uv+6/7z/uv+7/7v/uP+6/7r/u/+7/7z/vP+6/7v/vv+//7//wf/D/8T/w//A/8D/
wv/G/8r/yP/H/8f/yf/M/8z/zf/O/8//zv/L/8r/zP/N/83/y//L/8v/zP/M/8//0P/S
/9P/1v/W/9f/2P/T/9P/1//Z/9r/2//a/9v/3P/c/9v/3P/c/97/4f/j/+T/4//i/+L/
4v/m/+j/6P/o/+j/6P/n/+f/5v/q/+3/7//0//b/9//3//f/+f/5//n/+f/8//7/AgAE
AAUABgAHAAoADAAMAAwADAAOABAAEQASABQAEwATABMAEAAPAA4ACwAMAA0ADwAQAA8A
DwAOAAwADQANAA0ADAAMAAsACgAJAAsACwALAAsADgAOAA4ADgAQABAAEAAPABEAEgAS
ABIAEgASABIAEQATABEAFQAXABYADwANAA0ADAAOABYAIAApADkAUQBtAIgApQDEAN8A
8QD/AAYBCAEBAfgA6gDfANUAvACQAGgATgAxABQACwAKAAwADQARABYAGAAcAB4AIQAk
ACQAJwAnACUAJQAiACIAIgAiACMAJAAmACcAJAAjACMAJAAmACcAJwAnACUAJQAkACQA
JwAnACcAJwAnACcAJwAnACcAJwAmACYAKAAoACgAKAAnACYAJQAkACYAJQAlACQAJAAk
ACQAJQAjACIAIgAhACAAIAAgACAAIgAiACIAIgAkACQAJAAkACMAIgAiACIAJAAjACIA
IQAiACIAIgAjACcAKQAqACsAKgArACoAKQAsAC0ALwAyADMAMwAzADMANAA1ADcANwA4
ADkAOQA5ADwAPAA8ADwAOgA5ADkAOQA1ADMANQA1ADUANQA1ADUANAAyADEAMAAxADAA
LgAuADAAMQAxAC4ALAAsAC0ALQAuAC4ALAAtACwALQAtAC8AMwA0ADMAMAAtAC4AMQA0
ADYANQA1ADcANQA0ADQANAA4ADgANgA2ADgAOQA5ADcANwA3ADgAOAA3ADYANgA1ADcA
NgA2ADYAMwAzADcAOQA4ADcANAAzADUANAAyADIAMgAwADMANAA0ADQANAA0ADIAMQAx
ADAAMAAxADEANAA0ADUANQA1ADcANwA3ADcAOgA6ADwAPAA6ADoAOgA8ADwAPAA8ADwA
OwA8ADwAPAA8ADsAOwA7ADsAOwA7ADkANAAzADMAMgAzADMAMgAwAC4ALQAsACoALAAr
ACoAKQAnACcAJwAnACcAJgAlACQAJQAmACcAJwAnACgAKAAoACYAJgAmACUAIwAlACcA
JwAoACUAHwAbABoAHAAgACYANQBDAFUAawCGAKEAwADhAPsACwEWARoBHQESAQIB8wDt
AOAAugCKAGgATwAyAB8AGAAWABcAHwAkACAAIAAkACUAIgAiACEAIQAfAB8AIAAgACAA
IAAeAB4AHwAfAB4AHQAdAB4AHAAdAB0AHQAdAB0AHAAcAB8AHwAfAB8AHgAdABwAGwAd
AB0AHAAcABoAGgAaABoAFwAWABUAFAAVABUAFgAWABQAEgAQAA8AEAAQABEAEQAPAA4A
DQAMAAwADAAMAAwACgAKAAoACgALAAoACgAKAA0ADQANAA0ADAAMAAwADQAPABEAEgAT
ABIAEwASABEAEwATABQAFgAWABUAFAATABUAFwAaABsAGgAbABsAGwAdABwAGwAaABgA
FwAXABcAFwAVABcAFwAUABMAEgARABAADgANAAwACQAIAAYABgAGAAcABwAEAAQABAAF
AAUABwAGAAMAAwAGAAcABwAJAAkACAAFAAAA//8CAAcADAAJAAcABgAHAAUABAAEAAQA
BgAGAAQABAAGAAcABwAFAAUABQAGAAYABwAGAAYABQAFAAQABAAEAP////8DAAUAAwAD
AAEAAQADAAIAAAAAAAAAAAABAAEAAAD//wAABAACAAIAAgACAAQAAwADAAIAAgADAAMA
BgAHAAcABgAFAAcACQALAA0AEAAQABIAEgAQABAAEAASABEAEAAPAA4AEQASABIAEgAS
ABEAEQARABAADwAOAAsABwAHAAgACAAJAAkACAAGAAQAAwACAAAAAAD///7//f/8//v/
+v/5//v//P/9//7/+//6//n/9//5//r/+v/6//r/+v/6//n/+f/5//v/+//2//H/7//x
/+7/7P/w//b/AwATACsAQwBaAHEAkACzAM0A2QDgAOAA2QDSAMoAwwC3AKAAfgBWADYA
GQD8/+f/3v/a/93/5f/m/+L/5P/m/+f/5v/i/+H/4f/f/9//3f/c/9v/2v/a/9r/2//b
/9j/1//X/9j/1//X/9b/1f/U/9P/0f/Q/9D/z//O/83/zf/N/83/zf/N/83/zP/M/8r/
yv/K/8r/x//G/8X/xP/C/8H/wf/A/8D/wP/A/8H/v/++/77/vf+8/7z/vP+8/7r/uv+6
/7r/uP+4/7j/uP+2/7T/s/+y/7f/t/+3/7f/t/+2/7X/tf+1/7f/uP+5/7n/u/+7/7v/
u/+7/7z/vv++/73/vP+7/7z/vf+//7//wP/B/8H/wf/C/8L/wv/C/77/u/+5/7f/tv+1
/7j/uf+2/7X/tP+z/7L/sP+v/67/rf+s/6r/qv+q/6v/q/+o/6b/pv+n/6f/p/+m/6P/
o/+l/6f/qP+r/6v/qv+n/6L/oP+i/6b/qv+r/6v/rP+v/6//rv+u/67/rv+u/6z/rP+s
/63/rf+r/6z/rf+v/7D/rf+s/6z/q/+u/67/r/+w/63/rf+x/7P/sP+v/6z/q/+r/6r/
qP+o/6f/qP+q/6v/q/+r/6v/rP+u/67/rP+s/6z/rP+s/6v/q/+q/6r/q/+r/67/sP+x
/7H/sf+x/7H/sf+x/6//rv+v/67/rv+u/67/sP+x/7L/s/+0/7X/tv+2/7b/t/+3/7j/
uf+1/7P/sf+t/6z/rf+v/7D/sf+x/7D/rv+q/6n/qP+m/6T/o/+i/6H/pP+l/6b/p/+n
/6b/pf+k/6X/pv+n/6f/qf+q/6r/qv+s/6z/rP+r/6v/qf+p/6n/qP+n/6f/pf+i/6L/
pv+0/8H/z//j//3/FgAtAEgAZQB/AJEAmgCaAJUAjgCEAHcAbQBaADYACADm/83/sP+b
/5j/nv+f/6H/pv+s/67/rP+t/67/sv+z/7P/sf+x/7H/sv+z/7T/t/+4/7r/u/+4/7f/
t/+4/7r/vf+//8H/wf/B/8D/wP+//7//v/+//8L/w//E/8X/x//H/8b/xv/I/8j/yP/I
/8r/yv/K/8r/zP/L/8v/yv/K/8r/yv/L/8z/zP/N/83/zf/O/8//0P/Q/9D/0P/Q/9P/
1P/V/9b/2P/Y/9n/2v/b/9v/2//b/93/3v/f/+H/5f/n/+j/6f/q/+3/7v/v//L/8//1
//j//P/9//7///8CAAMABQAFAAgACwANAA8AEwAUABUAFgAYABcAFwAXABUAEwAVABUA
FQAVABUAFQAWABYAFwAYABkAGAAWABYAFwAZABoAGAAZABoAHAAdAB8AIAAfACEAIgAj
ACMAJQApACoAKQAmACUAKAAtADIANAAzADMANQA3ADYANgA2ADoAOgA4ADgAOwA9AD4A
PQA/AD8AQABAAEIAQgBDAEMARABEAEUARgBDAEMARwBJAEsASwBJAEkASwBKAEgASABJ
AEoATABNAEwASwBKAEoATABPAE8ATgBOAE4ATgBOAE8ATwBQAFAAUgBTAFMAVgBaAFsA
WwBbAFsAWwBbAFsAXQBeAGEAYgBiAGIAYgBkAGIAYgBiAGIAZgBoAGkAagBqAGkAaQBp
AGgAZwBmAGMAZABlAGcAaABnAGcAZgBkAGIAYQBgAF4AXgBdAFwAWwBbAFsAWwBbAF0A
XgBfAGAAXwBeAF0AWwBbAFwAXABcAFwAXABcAFsAWwBbAFsAWwBaAFUAUwBPAE4ATgBU
AGAAawB7AJEAqQDEAOMAAgEdATMBQwFKAU4BSQE8AS4BJQEbAQQB3ACwAJIAeQBcAE0A
SgBKAEkATwBSAFQAVABSAFUAXABcAFkAVwBTAFEAUgBSAFIAUgBUAFQAVQBVAFIAUQBR
AFIAUgBTAFMAUwBSAFEATwBOAFEAUQBRAFEATwBPAE8ATwBNAE0ATABMAEwATABMAEwA
SwBKAEkASABKAEkASQBIAEUARABDAEMAQwBCAEIAQQA+AD4APgA+ADwAPAA8ADwAPgA+
AD4APgA9ADwAPAA8AD0APQA9AD0AQABAAEAAQQBAAEEAQQBBAEIARQBGAEcARwBHAEgA
SgBLAEsASwBLAE0ATwBSAFMAUwBTAFIAUQBVAFYAVwBYAFYAVQBVAFUAVQBTAFUAVQBT
AFEATwBNAE0ATABMAEwASwBKAEgASABKAEsASwBIAEYARgBHAEcASQBIAEUARQBIAEkA
SQBLAEwATABKAEYARABGAEoATgBNAEsASgBLAEwATABNAE4ATgBOAEwATABPAFEAUgBR
AE8ATwBQAFAATQBMAEwASwBNAEwATABMAEsASwBPAFEATwBPAE0ATQBNAEwASgBKAEoA
SgBLAEsASABHAEYARgBGAEYARgBIAEcARwBGAEQARQBFAEgASABJAEkASQBKAEsATABN
AE4ATgBQAFAAUABQAFAAUgBQAFAAUABQAFEAUgBSAFIAUgBRAFEAUQBOAE0ATABJAEcA
RwBIAEgARwBHAEYARABEAEMAQgBAAEAAPwA+AD0AOwA5ADcANQA3ADgAOQA6ADcANgA1
ADMAMwA0ADQANAA0ADQANAAzADUAMwA1ADUALgApACUAIwAgACAAJgAyADsASwBfAHUA
jgCrAMwA6QABAQ8BGAEaARkBEAECAfkA9QDkALwAjABoAE8AMAAbABQAFAAVABkAGgAa
ABoAHAAdABwAHAAbABsAGQAZABUAFAATABIAEAAQABEAEQAPAA0ADAAMAAwADQANAA0A
DQANAAwADAAKAAkACAAHAAQAAwACAAEAAQABAAAAAAD+//7//v/+//3//P/7//r/+v/5
//n/+P/4//j/+P/5//f/9v/2//X/8//y//H/8P/w//D/8P/w//D/8P/w//D/7f/s/+z/
7P/s/+v/6v/p/+v/7P/t/+//8//1//b/9//1//f/9//3//X/9f/2//j/+f/5//n/+f/4
//n/+//7//7//////////v/8//r/+P/6//n/+f/5//r/+f/8//3//P/7//r/+f/2//T/
8//y/+//7v/s/+z/7v/v/+//7P/q/+r/6//r/+z/7P/q/+v/7v/v/+//8f/x//D/7f/o
/+f/6v/v//T/8//x//D/8f/w/+7/7f/s/+7/7v/s/+z/7v/v/+//7f/w//H/8//0//H/
8P/w/+//7//u/+7/7v/p/+n/7f/v/+//7//t/+3/6//q/+j/6P/n/+j/6v/r/+z/6//q
/+r/6v/r/+v/6v/o/+j/5//n/+X/5f/j/+b/6v/r/+v/6//r/+3/7f/t//D/8f/x//H/
8f/x//D/7//x//H/8v/z//H/8P/v/+//8P/v/+7/7f/u/+7/7f/p/+r/6v/s/+z/7v/s
/+r/6P/k/+b/6v/n/+b/5f/k/+T/5P/k/+T/4v/i/+L/4v/g/+D/4P/g/+P/5P/l/+b/
6P/o/w==
         </WaveFormData>
      </LeadData>
   </Waveform>
</RestingECG>
