# Supplementary material for: Detection of Left Atrial Enlargement Using a Convolutional Neural Network-Enabled Electrocardiogram
Source: Front Cardiovasc Med. 2020 Dec 17;7:609976. doi: 10.3389/fcvm.2020.609976 (PMC7773668; doi:10.3389/fcvm.2020.609976)
Supplement: Supplementary file 4 [file Data_Sheet_4.ZIP › normal3/1802032401_1984_00000028.XML]

<?xml version="1.0" encoding="Windows-1252"?>
<!DOCTYPE RestingECG SYSTEM "restecg.dtd">
<RestingECG>
   <PatientDemographics>
      <PatientID>1802032401</PatientID>
      <PatientAge>72</PatientAge>
      <AgeUnits>Years</AgeUnits>
      <Gender>Female</Gender>
      <PatientLastName>rongjingsheng</PatientLastName>
   </PatientDemographics>
   <TestDemographics>
      <DataType>Resting</DataType>
      <Site>1</Site>
      <AcquisitionDevice>MAC55</AcquisitionDevice>
      <Status>Unconfirmed</Status>
      <Priority>Normal</Priority>
      <AcquisitionTime>10:42:37</AcquisitionTime>
      <AcquisitionDate>08-22-2016</AcquisitionDate>
      <CartNumber>1</CartNumber>
      <AcquisitionSoftwareVersion>009C</AcquisitionSoftwareVersion>
      <XMLSourceVersion>MAC5000 v1.0</XMLSourceVersion>
   </TestDemographics>
   <RestingECGMeasurements>
      <VentricularRate>63</VentricularRate>
      <AtrialRate>63</AtrialRate>
      <PRInterval>184</PRInterval>
      <QRSDuration>80</QRSDuration>
      <QTInterval>398</QTInterval>
      <QTCorrected>407</QTCorrected>
      <PAxis>66</PAxis>
      <RAxis>11</RAxis>
      <TAxis>49</TAxis>
      <QRSCount>10</QRSCount>
      <QOnset>226</QOnset>
      <QOffset>266</QOffset>
      <POnset>134</POnset>
      <POffset>190</POffset>
      <TOffset>425</TOffset>
      <ECGSampleBase>500</ECGSampleBase>
      <ECGSampleExponent>0</ECGSampleExponent>
   </RestingECGMeasurements>
   <Diagnosis>
      <Modality>Resting</Modality>
         <StatementCount>2</StatementCount>
         <LabelText>12SL ��ϳ���</LabelText>
      <DiagnosisStatement>
         <StmtFlag>ENDSLINE</StmtFlag>
         <StmtText>�������</StmtText>
      </DiagnosisStatement>
      <DiagnosisStatement>
         <StmtFlag>ENDSLINE</StmtFlag>
         <StmtText>���� ECG</StmtText>
      </DiagnosisStatement>
   </Diagnosis>
   <Waveform>
      <WaveformType>Rhythm</WaveformType>
      <WaveformStartTime>0</WaveformStartTime>
      <NumberofLeads>8</NumberofLeads>
      <SampleType>CONTINUOUS_SAMPLES</SampleType>
      <SampleBase>500</SampleBase>
      <SampleExponent>0</SampleExponent>
      <HighPassFilter>16</HighPassFilter>
      <LowPassFilter>150</LowPassFilter>
      <ACFilter>NONE</ACFilter>
      <LeadData>
         <LeadByteCountTotal>10000</LeadByteCountTotal>
         <LeadTimeOffset>0</LeadTimeOffset>
         <LeadSampleCountTotal>5000</LeadSampleCountTotal>
         <LeadAmplitudeUnitsPerBit>4.88</LeadAmplitudeUnitsPerBit>
         <LeadAmplitudeUnits>��V</LeadAmplitudeUnits>
         <LeadHighLimit>2147483647</LeadHighLimit>
         <LeadLowLimit>268435456</LeadLowLimit>
         <LeadID>I</LeadID>
         <LeadOffsetFirstSample>0</LeadOffsetFirstSample>
         <FirstSampleBaseline>0</FirstSampleBaseline>
         <LeadSampleSize>2</LeadSampleSize>
         <LeadOff>FALSE</LeadOff>
         <BaselineSway>FALSE</BaselineSway>
         <ExcessiveACNoise>FALSE</ExcessiveACNoise>
         <MuscleNoise>FALSE</MuscleNoise>
         <LeadDataCRC32>60976877</LeadDataCRC32>
         <WaveFormData>
9P/0//T/9P/2//b/9v/2/wMADgAZACQAOgBOAGIAdgCNAKQAuwDSAMkAwgC7ALQAiABe
ADQACgAAAPj/8P/o/+v/7v/x//T/9//4//n/+v/5//j/9//2//b/9v/2//b/+P/4//j/
+P/2//b/9v/2//j/+P/4//j/+v/6//r/+v/6//r/+v/6//z//P/8//z/+v/6//r/+v/8
//z//P/8//7//v/+//7//P/8//z//P/+//7//v/+/wAAAAAAAAAAAAAAAAAAAAACAAIA
AgACAAAAAAAAAAAAAwAEAAUABgAEAAQABAAEAAYABgAGAAYABwAIAAkACgAIAAgACAAI
AAsADAANAA4ADgAOAA4ADgAPABAAEQASABIAEgASABIAEgASABIAEgATABQAFQAWABMA
EgARABAAEgASABIAEgASABIAEgASAA8ADgANAAwADAAMAAwADAAKAAoACgAKAAoACgAK
AAoACQAIAAcABgADAAIAAQAAAAAAAAAAAAAA/v/+//7//v/8//z//P/8//r/+v/6//r/
+v/6//r/+v/8//z//P/8//n/+P/3//b/+P/4//j/+P/6//r/+v/6//j/+P/4//j/+f/6
//v//P/6//r/+v/6//z//P/8//z//P/8//z//P/+//7//v/+/wAAAAAAAAAAAAAAAAAA
AAAAAAAAAAAAAAIAAgACAAIAAgACAAIAAgACAAIAAgACAAAAAAAAAAAAAAAAAAAAAAAA
AAAAAAAAAAAAAAAAAAAA/v/+//7//v/9//z/+//6//3//v///wAA/v/+//7//v/9//z/
+//6//v//P/9//7//f/8//v/+v/6//r/+v/6//z//P/8//z/+//6//n/+P/7//z//f/+
//v/+v/5//j/+P/4//j/+P/4//j/+P/4//r/+v/6//r/+P/4//j/+P/2//b/9v/2//j/
+P/4//j/+v/6//r/+v/5//j/9//2//f/+P/5//r/+P/4//j/+P/6//r/+v/6//n/+f/5
//j/+P/4//j/+P/5//v/+//7//r/+v/6//z//f/9//3//f/9//3//f/+//7//v/+//7/
//8AAP//AAABAAEAAQABAAEAAQAAAP///v/7//r/+P/4//f/9v/1//X/9f/1//X/9P/0
//T/9P/2//X/9f/2//T/9P/z//P/8//z//P/8v/0//X/9f/1//X/9f/1//X/9P/0//T/
8v/2//b/9v/3//X/9P/x//D/8f/x//L/9v/8/wgAFwAmADMAQgBaAH8ApQC7AMMAywDS
AM4AugCVAGYANAAJAPH/6f/j/9//4P/k/+v/8f/2//j/+v/5//X/8//x//H/8f/x//H/
8v/y//L/8f/x//L/8v/x//H/9P/0//T/9f/0//T/8//y//T/9P/1//f/9//2//X/9P/2
//b/9//3//f/9//3//f/9v/3//f/9//5//j/+P/5//r/+v/6//v/+f/3//f/+P/6//z/
/P/8//r/+v/7//v//P/9//7////9//////8BAP//////////AQABAAEAAgABAAIAAQAA
AAMABQAGAAcABQAHAAkACgAKAAoACwALAAwADQAOABEAEQAQAA8ADgAPABAAEgATABMA
EgARABAAEAAQABIAEAARABEAEgASAA8ADwAOAAwADAALAAsACwALAAsACwALAAcABwAG
AAUABgAGAAYABQADAAIAAQAAAAAA/////////f/8//z//P/7//r/+f/4//r/+v/7//v/
+P/4//j/9//3//f/9//3//T/9P/0//T/9v/2//X/9f/1//X/9v/2//b/9v/2//X/9//3
//f/9//2//f/9//3//X/9f/1//X/9v/3//n/+v/5//n/+P/3//f/+P/5//r//P/8//z/
/P/8//z//P/9//3//f/9//3//P/7//r/+f/8//3//v////7//f/8//v//P/8//r/+v/8
//z//P/9//z/+//5//j/+P/5//r/+//7//v/+//7//3//P/7//v//P/9//3//P/7//r/
+f/4//r/+f/5//r/+v/5//j/+P/3//f/9//3//j/+f/6//v/+f/5//n/+f/6//r/+v/6
//n/+f/5//j/+v/6//n/+P/4//n/+v/7//n/+P/4//f/+P/4//n/+v/4//j/+P/4//f/
9v/2//f/9//3//f/9//2//X/9P/z//b/9//4//n/9//3//f/9//3//f/9//3//j/+P/4
//j/+P/4//f/9v/1//T/9f/2//f/+P/2//b/9v/2//b/9v/2//b/9v/2//b/9v/0//T/
9P/1//f/9//2//b/9v/2//b/9//5//n/+f/6//j/+P/6//v//f/9//3//f/9//3//v8A
AP7//v/+//7/AAD+//7/AQD//////////wEAAAD///7/+//6//j/9v/z//L/8f/x//P/
8//z//T/8v/y//L/8v/v/+//8P/w//H/8f/y//P/8f/x//D/8P/z//P/8//z//H/8f/x
//D/7//u/+v/7P/v//D/8v/z//D/8f/s/+n/6f/q//L/+v8AAAkAGAAlADQARgBhAIMA
pQC/ANEA3gDmAOIAywCeAG4AQQAZAP//9f/v/+r/6v/v//P/+P/6//j/9//z/+//7f/v
/+//7//v//D/8v/y//H/8f/w//D/7//v//D/8P/w//H/8f/y//L/8v/z//L/8v/z//L/
8v/y//L/8P/w//H/8f/y//P/9P/1//T/9f/1//X/9f/0//T/9f/4//j/+P/5//b/8//y
//L/9f/4//n/+v/5//j/+P/3//f/9//3//f/9//5//n/+//5//n/+f/5//z//f/+/wAA
//8AAP///v/+/////////wEAAwAFAAYABQAEAAQAAwAFAAUABQAHAAYABgAGAAYABgAG
AAcABwAKAAoACgAKAAYABgAIAAYABgAHAAkACgAIAAcABQACAAQAAwADAAMABQAFAAUA
BQADAAMAAgABAAAAAAAAAP///v/+//7//v/8//v/+//7//3//P/8//z/+//6//n/+P/4
//j/+f/5//j/+P/4//f/9//3//f/9//2//b/9v/2//T/9P/z//P/9v/3//n/+v/4//j/
+P/3//X/9f/1//X/9P/1//X/9f/1//X/9f/1//f/9//4//j/9v/3//f/9//4//j/+P/4
//r/+v/6//r/+f/4//f/9//4//n/+v/7//v/+//7//v/+//7//v/+//7//v/+//7//z/
/P/6//r/+P/4//j/+f/3//f/9v/2//f/9//3//f/+f/5//n/+f/4//b/9P/z//X/9//4
//j/9v/2//b/9v/4//f/9//4//j/9//2//b/9//3//f/9//3//f/9//3//n/+f/5//n/
9v/2//b/9v/1//X/9f/0//T/9P/z//L/9P/1//b/9//1//T/9P/z//L/8v/z//T/9v/2
//b/9v/z//L/8v/z//X/9f/1//X/8//z//P/8//z//P/8//z//T/9f/2//f/9v/1//T/
8//0//L/8//0//X/9v/1//T/8//y//P/9P/1//b/9P/0//T/9P/0//X/9f/1//b/9v/2
//b/9f/1//b/9f/2//j/+f/6//z//f/9//3//P/7//r/+f/7//7///8AAP7//v/+//z/
/f8BAAIAAwABAAEAAQAAAP3//P/5//j/+P/2//X/9P/x//H/8f/x//P/9P/0//T/9P/0
//P/8//0//T/9P/z//X/9f/1//X/8//y//L/8f/z//P/8//z//P/8v/y//L/7v/w//D/
8P/1//H/7v/v//D/7f/r/+7/9P/6/wQAFQAkADEAQABUAHUAnQC7AM8A2wDkAOgA2gC1
AIAATAAfAP//8//x/+3/6v/o/+v/7//0//j//P/7//X/8//x//H/8f/x//H/8v/z//T/
9P/1//X/9P/y//H/8v/y//L/8//1//b/9v/2//f/9v/2//f/+P/4//j/+P/2//b/9//3
//f/9//3//f/+P/5//n/+f/3//b/9v/3//r/+v/6//v/+//5//n/+v/6//z//P/8//7/
/v///////v/9//z/+//8////AAADAAEAAQABAAEAAQABAAEAAgADAAYABwAIAAcABwAG
AAUABwAJAAsADAALAAoACgAJAAsACwALAA0ADwAQABEAEgARABAAEAAPABIAEgASABIA
EAAQABIAEAANAA0ADgAOAA8ADwAOAAwADAALAAsACwALAAsACwALAAkACQAIAAcABgAG
AAYABQAGAAYABgAGAAIAAQABAAEAAQAAAAAAAAD///7//f/8//z//P/9//3//v/+//7/
/f/8//v/+v/5//n/+v/7//z/+//6//j/9//5//n/+v/6//z//P/8//v/+f/5//n/+f/8
//3//f/9//v/+//7//v/+//7//z//P/+//////////7//v/+//7/AAAAAAAAAAACAAIA
AgADAAIAAQAAAP//AQABAAEAAQAAAP///v/9//7///8AAAEAAAAAAP7//v/+//7//v//
/wEAAQAAAAAA/f/9//3//f/9//3//f/9//3//P/7//v//P/9//3//P/+//7//v/+//3/
+//6//r/+//7//v//P/8//v/+v/5//v/+//7//v//f/9//3//f/7//r/+f/4//r/+//8
//z//P/8//v/+v/4//n/+v/7//3//P/8//v/+v/6//v//P/6//r/+v/6//v/+v/6//v/
+f/5//n/+f/7//v/+//7//n/+f/5//n/+//7//v/+//8//r/+v/6//r/+P/5//n/+f/6
//r/+v/6//j/+f/7//v//v8AAAEAAgABAAEAAAD//wAAAQACAAMAAgAEAAQABAAEAAQA
BAACAAAAAwADAAMAAQABAAEAAAABAAAA/f/8//z/+v/5//j/9v/1//T/8//2//j/+f/6
//n/+P/2//X/9v/2//b/9f/3//f/9//3//T/9P/1//X/9//3//f/9//3//b/9v/2//T/
9v/2//b/9//1//b/9f/w/+//7//w//b//P8EABMAIgAxADwAUABvAJMAsQDBAM0A1gDY
AMwArQB+AEoAHQD9/+//6f/l/+L/4v/n/+3/8v/2//r/+//5//f/9f/z//P/8//z//T/
9f/2//b/9//3//b/9P/z//T/9P/0//X/9//4//j/+P/1//T/9P/1//j/+P/4//j/+P/4
//n/+f/5//n/+f/5//r/+//7//v/+f/4//j/+f/8//z//P/9//v/+f/5//r//P/+//7/
/v/+//7///////3//f/9//3///8BAAEAAwABAAEAAQABAAMAAwADAAQABgAIAAgACAAH
AAcABgAFAAgACwAOABAADwAOAA4ADQAOAA8AEAATABIAEgASABIAEgASABMAEwAUABQA
FAAUABAAEAASABAADwAPABAAEAAPAA8ADgAMAA4ADQANAA0ADwAPAA8ADwAMAAsACQAH
AAYABgAGAAUABgAGAAYABgADAAEAAAD//wAAAAABAAIA///+//3//P/6//r/+//7//r/
+v/6//n/9//3//f/9//3//j/+f/6//r/+v/5//n/9//3//j/+P/6//r/+v/5//f/9//3
//f/+v/7//v/+//5//n/+f/5//n/+f/6//r//P/9//3//f/6//r/+v/6//3//v///wAA
/v/+//7//////////////////////////////////////////////wAAAAD+//7//v/+
//7//////////v/+//v/+//7//v//f/9//3//f/7//r/+f/5//r/+//7//r//P/8//z/
/P/6//n/+f/6//v/+//7//z//P/7//r/+f/5//n/+f/5//v/+//7//v/+P/4//j/+P/7
//v/+//6//j/+P/3//b/+P/5//r/+//7//r/+v/5//j/+P/5//r/+v/6//r/+v/3//b/
9v/3//f/9//3//f/+P/5//r/+//4//f/9v/1//j/+f/6//v/+v/5//j/9//2//j/+v/6
//r/+v/4//j/+P/4//n/+f/5//j/+v/6//r/+v/6//v/+v/5//v//P/9/wAAAAD///7/
/f////////8AAAIAAgACAAIAAAAAAP7//v8DAAMAAwADAAEAAQAAAP///v/7//r/+P/4
//f/9v/1//P/8//z//P/9v/2//b/9v/0//P/8//0//T/9P/z//P/8//z//P/8v/y//P/
8//z//P/8//z//P/8v/y//L/8P/w//D/8P/x//P/9P/z//D/7f/r/+z/8v/6/wQAEwAg
AC0APABSAG8AkwC1AMsA2QDkAOYA3AC/AIwAVgApAAcA9f/x/+v/6P/o/+3/8//2//j/
+P/1//P/8//z//H/7//v/+//8P/w//D/7//v//L/8v/x//H/8P/w//D/8f/z//T/9P/0
//L/8P/v/+//8f/y//P/9P/0//T/9f/1//X/9f/1//X/9v/3//f/9//3//b/9v/3//j/
+P/4//n/+f/3//f/+P/2//j/+P/4//n/+v/8//3//P/7//r/+f/6//3//v8BAP//////
/////f/9//3//v8AAAIAAgACAAIAAwADAAMAAwAFAAcACAAGAAYABwAHAAcABwAHAAkA
CwAMAA0ADgANAAwADAALAA4ADgAOAA4ADAAMAA4ADAAKAAkACQAIAAgACQAJAAgABgAF
AAUABQAGAAcACAAJAAcABwAGAAUAAwACAAEA/////wAAAQACAP7//f/9//3////+//7/
/v/7//r/+f/4//j/+P/5//n/+v/6//r/+f/3//f/9//3//b/9v/2//b/9v/2//X/9f/z
//P/9P/0//X/9v/3//f/9f/1//X/9f/4//n/+f/5//n/+f/5//n/9//3//j/+P/6//v/
+//7//j/+P/4//j/+v/6//r/+v/8//z//P/9//v/+//7//v//f/9//3//f/7//v/+//7
//3//f/9//3//P/8//r/+v/6//r/+v/7//3//f/8//z/+f/5//n/+f/5//n/+f/5//n/
+P/3//f/+P/5//n/+P/6//r/+v/6//n/9//2//b/+P/3//b/9v/3//f/9//3//X/9f/1
//X/9//3//f/9//0//T/9P/0//f/9//3//b/9v/2//X/9P/0//X/9v/3//j/+P/5//n/
9f/0//T/9P/2//b/9v/2//f/9v/2//f/9f/1//X/9f/3//f/9//3//b/9f/0//P/9P/1
//b/9//5//n/+f/5//T/9P/1//b/9//4//b/9v/2//b/9v/2//b/9v/4//j/+P/4//b/
9v/2//b/9v/2//b/9v/1//X/9f/0//b/9v/2//b/+f/7//v/+//7//r/+f/6//z//f/+
/////f/9//3//v8AAAAAAAAAAAIAAgAAAAAAAQABAAEAAQADAAMAAgABAAAA/f/8//r/
9v/1//T/8//1//X/9f/1//X/9P/z//L/9f/1//b/+P/2//b/9f/1//X/9f/1//T/9P/1
//X/9f/z//P/8//z//P/9P/1//T/9P/0//T/9f/z//L/8f/y//P/9f/2//b//P8IABcA
JgA1AEgAZACFAKkAxQDTANsA5ADoANgAtQCCAEwAHwABAPH/6//n/+b/7P/x//f//P/8
//z/+f/3//H/8f/z//P/8//z//T/8v/y//H/8f/0//T/8//z//b/9v/2//f/9f/2//b/
9v/2//b/9//5//n/+P/3//b/9v/2//f/9//6//v//P/9//z/+//5//f/+P/4//n/+//8
//z//P/9//3/+//7//z/+v/8//z//P/8//z//f/9//7///8AAAEA//8BAAEAAwADAAMA
AwADAAMAAwADAAQAAgAEAAQABAAHAAkACgALAAoACwAMAAwACgAKAAsACwAMAA0ADgAR
ABEAEAAPAA4ADwAQABIAEwASABIAEgASABAAEAASABAAEQARABIAEgAQAA8ADQAKAAsA
CwAMAA0ACgAJAAgABwAGAAcABwAHAAYABgAGAAUAAgACAAIAAgABAAEAAgADAAIAAAD/
//7//f/8//v/+v/8//z//f/9//v/+v/5//f/+P/5//r/+//4//j/+P/4//r/+v/5//n/
+f/5//r/+v/4//j/+P/3//j/+f/6//v/+//7//r/+f/7//v/+//7//3//f/+//7//f/9
//z/+//7//z//f/+//3//P/7//r/+//8//3///////////////7//f/8//v//v///wAA
AQAAAP///v/9//7//v/8//z//v/+//7////9//3//P/8//z//f/+/////v/9//z/+//7
//r/+f/5//z//f/9//z//P/8//z//P/8//v/+//8//r/+f/4//j/+f/5//n/+f/5//n/
+f/5//f/9//3//f/9//4//n/+v/6//n/+P/2//f/+P/4//j/9v/3//j/+f/5//j/+P/3
//j/+P/5//r/+P/4//j/+P/1//T/9P/1//b/9//4//n/9//3//f/9//5//v/+v/4//j/
+P/4//b/9//3//f/9//4//n/+v/4//n/+//7//v//P/8//z/AAABAAEAAQAAAP///v/9
/wAAAgACAAIAAAAAAAAA/v/+/wEAAQABAAEAAQABAAAAAQAAAP3//P/6//j/9//2//X/
9f/1//X/9f/2//b/9v/0//T/8//z//b/9v/2//X/8//z//P/8//y//L/8//z//T/9f/2
//f/9v/0//P/8v/y//T/9P/0//X/9f/0//P/8P/t/+3/8P/2/wAADAAbACgANQBGAF4A
ewCfALcAwwDNANQA0AC+AJcAZAAuAAMA7f/p/+f/4f/i/+j/7f/v//D/8v/4//n/9//z
//P/9f/0//P/8v/y//T/9P/z//P/8v/y//H/8f/0//T/9P/1//f/+P/4//j/9v/0//P/
8//0//T/9P/0//X/9v/4//n/9//3//f/9//4//n/+f/5//n/+P/4//n//P/8//z//f/7
//n/+f/6//j/+v/6//r//P/8//3//f/7//v/+//7//3//////wEAAwADAAMAAwAAAP//
/v/+////AgADAAQABAAFAAUABQAFAAcACQAKAAoACgALAAsACQAJAAkACwANAA4ADwAQ
AA4ADgAPAA8AEgASABIAEgAOAA4AEAAOAAsACwAMAAwADQANAAwACgAIAAcABwAHAAcA
BwAHAAcABQAFAAQAAwACAAIAAgABAAAAAAAAAAAA/v/9//3//f/7//r/+v/6//v/+v/5
//j/9//2//b/9f/1//b/9//3//b/9f/0//P/8v/y//L/8v/z//T/9P/1//T/8//z//L/
8//0//X/9f/0//P/8v/x//L/8//z//P/9f/1//X/9f/1//X/9v/2//j/+f/5//n/+P/4
//j/+P/6//r/+v/6//r/+v/6//v/+f/5//n/+f/7//v/+//7//v/+//7//v/+//7//v/
+//+//7//P/8//v/+v/5//n/+//7//r/+v/5//n/+f/5//n/+f/5//n/+f/4//f/9//4
//n/+f/4//j/+P/4//j/9v/1//X/9v/2//X/9P/0//X/9f/1//X/9f/1//X/9f/3//f/
9//3//b/9v/2//b/9//3//f/9v/0//T/8//y//L/8//0//X/9//2//b/9f/y//L/8//0
//b/9v/2//b/9f/0//T/9f/z//P/8//z//T/9f/2//f/9P/z//L/8f/z//X/9//2//T/
9P/0//T/9P/1//X/9f/0//T/9P/0//T/9f/3//f/9//4//j/+P/6//v/+//7//v/+//7
//v//v8AAAAAAAD+//7//v/8//3/AQACAAMAAQABAAEAAAD9//z/+f/4//j/9v/1//T/
8f/x//H/8f/x//L/8v/y//T/9P/z//P/8//y//H/7//w//H/8v/z//D/8P/x//H/8//z
//P/8//1//T/9P/0//D/8v/y//L/8//z//T/8//y/+3/6f/q//D/+P8CABEAHgArADoA
TABnAIkApwC7AMsA2ADcANQAtwCGAFAAIQABAPP/6//l/+L/5P/p/+3/8P/0//j/+f/3
//X/8//z//P/8//z//T/8//y//D/7//w//D/7//v//D/8P/w//H/8//0//T/9P/x//D/
8P/x//L/8v/y//L/9P/0//X/9f/z//P/8//z//b/9//3//f/9//2//b/9//4//j/+P/5
//f/9f/1//b/9v/4//j/+P/6//r/+//7//n/+f/5//n/+//9//3////9//3//f/9//3/
/f/9//7//v8AAAAAAAAAAAEAAQABAAEAAwAFAAYACAAIAAkACQAIAAcABgAHAAoACgAK
AAoACAAIAAkACQAMAAwADAAMAAgACAAKAAgABwAHAAgACAAJAAkACAAGAAQAAwADAAMA
AwADAAMAAwADAAMAAgABAAAAAAAAAP///v/+//7//v/6//n/+f/5//v/+v/6//r/9//2
//X/9P/y//L/8//z//T/9P/0//P/8f/x//H/8f/y//L/8v/y//L/8v/x//H/7//v//D/
8P/y//L/8v/x//D/7//u/+3/7//x//L/8//x//H/8f/x//H/8f/y//L/8//1//b/9//1
//T/8//y//X/9v/3//j/9//2//X/9f/3//f/9//3//n/+f/5//n/+P/3//b/9f/3//f/
9//3//b/9v/0//T/9P/0//T/9f/3//f/9v/2//P/8//z//P/9P/1//b/9//1//T/8//z
//P/8//y//D/8f/y//P/9P/y//H/8f/y//T/8//y//L/8f/x//H/8f/v/+//7//v//D/
8f/y//P/8P/w//D/8P/x//H/8f/w//L/8v/x//D/7v/v//D/8f/z//L/8v/x/+//7v/u
/+7/7v/u/+7/7v/u/+7/7//x/+//7//v/+//7//v/+//7//t/+3/7f/t/+3/7f/t/+3/
7f/t/+3/7f/u/+7/8P/w//D/8P/w//D/8P/w/+//7v/t/+z/7f/u/+//8P/v/+//7//u
/+7/7v/u/+7/8f/z//P/8//y//L/8v/0//b/9//4//n/+P/3//b/9v/6//r/+v/6//r/
+v/4//j/+v/5//j/9//4//n/+f/5//j/9f/0//L/8P/v/+7/7f/r/+v/6//r/+z/7P/s
/+z/7f/t/+7/8P/u/+7/7f/t/+v/6//r/+r/6//t/+7/7//s/+v/6v/p/+n/6v/r/+r/
6v/q/+r/6//r/+r/6//q/+n/5//m/+b/6v/y////DgAdACwAPgBXAHUAlwC3AM0A2gDk
AOgA3QC0AH4ATwAlAP//7//t/+r/6P/t//X/9v/y/+z/7f/r/+v/6f/r/+v/6//r/+z/
6v/q/+n/6f/s/+z/6//r/+r/6v/q/+v/6//s/+z/7P/t/+z/7P/t/+z/7P/s/+z/7f/u
//D/8f/w/+//7v/t//D/8f/x//H/8f/w//D/8f/x//D/7//v//D/7//w//L/8P/y//L/
8v/y//L/8//z//T/9f/2//f/9f/1//P/8//2//f/+P/5//f/9//3//j/+P/6//r/+v/8
//3//f/9//z//f/+//7///8AAAIAAwABAAEAAQADAAIAAgACAAIAAwAEAAYABwAHAAYA
BQAEAAMABAAHAAYABQAFAAYABgADAAMAAgAAAAAA/////////f/9//3//f/8//3//f/9
//z//P/8//v/+P/4//j/+P/3//f/+P/5//j/9v/1//T/9P/0//T/9P/y//L/8//z//T/
9P/0//P/9f/1//X/9f/x//D/7//u/+//8P/w//H/8//z//T/9P/y//L/8v/x//P/8//z
//P/8v/z//P/8//1//X/9f/1//T/8//z//L/9P/1//X/9f/2//b/9v/2//f/9v/1//T/
9P/0//T/9f/1//X/9f/1//X/9f/1//X/9f/1//X/9f/z//P/8//z//X/9v/1//b/9P/0
//T/9f/z//P/8v/y//L/8//0//X/9P/z//L/8f/y//L/8v/z//P/8//y//D/8v/y//L/
8v/y//H/8f/y//D/7//u/+7/8P/x//L/8//x//H/8f/x/+//7//v/+//7//w//H/8v/x
//H/8f/w//D/8P/v/+7/7P/t/+7/7//v/+7/7v/t/+7/7v/v//D/7v/u/+7/7v/v/+7/
7v/v/+3/7f/t/+3/7f/t/+3/7f/u/+//8P/x/+7/7f/s/+v/7P/t/+7/7//u/+z/7P/s
/+z/7P/t/+7/7//w/+7/7v/u/+7/7P/s/+z/7P/u/+7/7v/u/+z/7P/s/+z/7f/u/+//
8f/v/+//7v/u/+7/7v/u/+//8//z//P/9P/z//L/8//z//T/9f/2//f/9f/1//b/+P/4
//j/+P/4//r/+P/4//v/+v/5//j/9//4//j/+P/4//P/8v/w/+7/7f/s/+v/6//r/+v/
6//s/+r/6v/q/+r/6//r/+z/7P/q/+n/6f/p/+n/6f/o/+j/6v/r/+z/7f/s/+v/6v/o
/+n/6v/p/+z/6//q/+r/6f/o/+n/5v/n/+f/6P/q/+7/9v8FABgAJwA0AEYAYwCLAK0A
xQDRANoA4ADaAMEAkgBcACkAAwDv/+X/3//a/9z/4//r//D/9P/0/+//6f/n/+X/5f/m
/+f/6P/q/+j/6P/n/+f/6P/o/+f/5//p/+r/6//t/+z/7P/r/+r/6//q/+r/6//q/+r/
6v/q/+r/6v/r/+v/7f/t/+3/7f/s/+3/7f/t/+//7v/u/+//7v/u/+7/7//x/+//7//w
//D/8v/y//L/8P/w//H/8f/z//P/8//z//H/8//z//X/9f/1//X/9f/3//f/9//4//f/
+P/3//b/9//5//r/+//7//3///8AAP///v/+//3//v///wAAAwADAAIAAQAAAAIAAgAD
AAMABAAEAAQABAACAAIABAACAP////8AAAAA/v/9//v/+P/7//v//P/9//v/+//7//v/
+f/5//j/9//4//j/+P/3//T/9P/0//T/9P/z//P/8//x//D/8P/w/+//7v/t/+z/7v/u
/+//7//t/+z/6//p/+v/6//r/+v/7P/s/+z/7P/s/+z/6//r/+3/7f/u/+7/7f/s/+v/
6f/p/+n/6f/p/+r/6//r/+v/7f/t/+3/7f/t/+3/7v/u/+3/7f/s/+v/6//s/+3/7v/v
/+7/7f/s/+z/7P/s/+3/7v/v//D/8f/v/+//7//v//H/8f/x//H/8P/v/+7/7f/u//D/
8P/u/w==
         </WaveFormData>
      </LeadData>
      <LeadData>
         <LeadByteCountTotal>10000</LeadByteCountTotal>
         <LeadTimeOffset>0</LeadTimeOffset>
         <LeadSampleCountTotal>5000</LeadSampleCountTotal>
         <LeadAmplitudeUnitsPerBit>4.88</LeadAmplitudeUnitsPerBit>
         <LeadAmplitudeUnits>��V</LeadAmplitudeUnits>
         <LeadHighLimit>2147483647</LeadHighLimit>
         <LeadLowLimit>268435456</LeadLowLimit>
         <LeadID>II</LeadID>
         <LeadOffsetFirstSample>0</LeadOffsetFirstSample>
         <FirstSampleBaseline>0</FirstSampleBaseline>
         <LeadSampleSize>2</LeadSampleSize>
         <LeadOff>FALSE</LeadOff>
         <BaselineSway>FALSE</BaselineSway>
         <ExcessiveACNoise>FALSE</ExcessiveACNoise>
         <MuscleNoise>FALSE</MuscleNoise>
         <LeadDataCRC32>2791376812</LeadDataCRC32>
         <WaveFormData>
7v/u/+7/7v/x//L/8//0//v/AAAFAAoAEgAaACIAKgA2AEIATgBaAFoAWgBaAFoATgBC
ADYAKgAkAB4AGAASAAwABgAAAPr/9f/y/+//7P/t/+7/7//w/+//7v/t/+z/7v/u/+7/
7v/s/+z/7P/s/+r/6v/q/+r/7f/u/+//8P/u/+z/6v/o/+v/7P/t/+7/7P/s/+z/7P/s
/+z/7P/s/+3/7v/v//D/8P/w//D/8P/y//L/8v/y//T/9P/0//T/9P/0//T/9P/1//b/
9//4//b/9v/2//b/+f/6//v//P/+//7//v/+//z//P/8//z//v8AAAIABAAEAAQABAAE
AAUABgAHAAgACgAMAA4AEAAQABAAEAAQABMAFAAVABYAFAAUABQAFAAVABYAFwAYABgA
GAAYABgAFgAWABYAFgAXABgAGQAaABYAFAASABAAEAAQABAAEAAOAA4ADgAOAAwACgAI
AAYACAAIAAgACAAEAAIAAAD+/wAAAAAAAAAA/f/8//v/+v/5//j/9//2//j/+P/4//j/
9f/0//P/8v/1//b/9//4//b/9v/2//b/9f/0//P/8v/z//T/9f/2//b/9v/2//b/9//4
//n/+v/8//z//P/8//r/+v/6//r/+//8//3//v/8//z//P/8//3//v///wAAAgACAAIA
AgAAAAAAAAAAAAEAAgADAAQAAgACAAIAAgACAAIAAgACAAAAAAAAAAAA/v/+//7//v//
/wAAAQACAAEAAAD///7/AAAAAAAAAAD+//7//v/+//z//P/8//z//f/+////AAD///7/
/f/8//3//v///wAA/v/+//7//v/8//z//P/8////AAABAAIA///+//3//P/+//7//v/+
//7//v/+//7//f/8//v/+v/7//z//f/+//z//P/8//z//f/+////AAD///7//f/8//7/
/v/+//7/AAAAAAAAAAD///7//f/8//3//v///wAAAgACAAIAAgAAAAAAAAABAAMABAAF
AAcACAAIAAgABwAIAAkACwANAA4AEAASABQAEgARAA8ADgAPAA8AEAATABIAEgARABAA
EQASABMAFAAYABgAGAAXABIADgAKAAYABQADAAMAAwD///3//P/5//f/9v/3//j/+P/6
//r/+f/4//f/9//2//j/+P/4//j/9f/1//T/8//x//L/9P/1//T/9P/0//T/9f/0//T/
9P/2//b/9v/2//L/8f/x//H/9P/3//3/AwAJAA4AEgAUABgAIAAtADwASQBYAGIAaQBw
AHAAYQBNADwANAA3ADUALAAgABkAEwANAAYAAQD+//n/9f/x//H/8f/z//P/8v/y//P/
9P/0//T/9P/0//P/8v/x/+//8v/y//P/9f/1//X/9P/z//P/8v/x//H/9P/1//X/9f/z
//P/8//z//T/9P/0//b/9v/2//b/9v/2//b/9v/3//r/+v/7//v/+P/3//b/9f/2//f/
+P/7//n/+v/6//r//P/9//3//f/+//7/AAAAAP3//f/8//v//v8BAAMABQAEAAUABAAD
AAYABgAGAAcACgAKAAwADAAPABAAEQASABUAFwAaABoAFwAZABgAFwAZABkAGgAaAB0A
HQAdAB0AGwAbABsAGwAdAB4AHgAdAB0AHQAbABoAGAAYABgAFwAYABgAGAAXABQAEgAQ
AA4ADwAPAA4ADwAKAAkABwAFAAUAAwADAAAA//8AAAEAAgD///3/+//6//r/+v/7//3/
/P/7//n/9//5//n/+P/4//r/+v/6//r/+f/4//f/9v/3//f/+P/6//n/+P/3//b/9v/2
//b/9v/3//j/+//8//n/+v/5//j/+v/7//z//v/+//3//P/7//7//v/+//3///8AAAIA
AgABAAAA///9/wAAAQACAAQAAwACAAEAAQADAAIAAgACAAQABAAEAAQAAwABAP///v//
////AAACAAAAAAAAAAAA//////////8BAAEAAQABAAAA///+//v//P/9////AAD///7/
/f/7//3//P/8//z//f/9//3//f/9//z/+v/4//v//P/9//7//f/9//z/+//9//3//P/7
//3//v/+/////P/7//n/9//5//r//P/9//3//P/7//r//P/7//r/+v/9//3//f/+//v/
+f/4//b/+f/6//v//P/5//n/+v/5//j/9//2//b/+P/5//r/+//4//f/9v/1//n/+v/6
//r/+v/6//n/+P/3//b/9//4//n/+v/5//j/9//2//j/+P/4//j/+v/6//r/+v/6//r/
+//8////AAACAAUABQAFAAQAAwADAAQABQAGAAgACgAMAAwACwAJAAgACAAIAAkADAAP
AA0ADAALAAoADAAMAAwADgAQABAADwALAAYAAwAAAP7//P/8//z//P/6//n/9v/y//L/
8v/y//L/8v/y//H/8P/t/+3/7P/s/+3/7v/v//D/8P/v/+7/6v/s/+3/7f/u/+7/7v/u
/+3/6v/q/+r/6v/r/+z/7f/u/+3/7f/r/+z/7f/v//X///8EAAoAEAAUABYAHwAuAD0A
TgBeAG0AegCCAH0AYwBKADoALwAnAB4AFAANAAkAAQD4//f/9P/v/+3/7//x//P/8f/v
/+v/6v/q/+r/6//s/+3/7v/s/+z/7P/r/+3/7P/s/+3/7v/v/+//7//u/+z/6v/p/+v/
7f/u/+//7f/t/+3/7f/u/+7/7v/w//D/8P/w//D/8P/w//D/8f/y//L/8//z//H/8f/x
//H/8//z//P/9f/3//j/+P/4//b/9//3//f/+v/6//z//P/6//v/+//7//v//f/+////
//8BAAEAAQAAAAAAAAABAAUABgAJAAoACQAKAAsADAAPABEAFAAUABQAFwAXABcAFwAX
ABgAGAAcAB0AHgAfAB0AHQAdAB0AHQAeAB4AHQAfAB8AHQAcABoAGgAaABkAGgAaABoA
GQAXABYAFQAUABIAEQAPAA8ADwAPAA4ADQAKAAcABgACAAMABAAFAAYAAgABAAAAAAD/
//7//v/////////+//3/+//7//r/+v/7//z//f/+//3//P/7//r//P/7//v//P/+//7/
/v/+//v/+v/5//j/+f/6//3//v/8//7//v/+//3//f/9//7////////////+//7//v/9
////AAACAAIAAQAAAP///f////////8AAAAAAAAAAAEAAAD+//3//P///wAAAQACAAAA
///+//7/AAD/////AAAAAAAAAAAAAP7//f/8//v//P/9//7////+//3//P/5//v/+//8
//z//P/8//z/+//5//j/+P/4//r/+//8//3//f/8//r/+P/5//r/+//8//z//f/9//3/
/P/7//n/9//4//r/+//9//v/+//6//n/+v/6//v/+//8//z//P/8//r/+f/4//j/+v/7
//z//v/8//v/+//6//r/+v/6//r/+v/7//3//f/6//n/+P/4//r/+//8//3/+//5//f/
9f/1//b/9//4//n/+v/6//r/+v/6//r/+v/6//r//P/8//z//P/9//7//v/+/wEAAwAE
AAUABQAFAAUABgAFAAYACAAKAA4ADgANAAsACQAIAAYABQAIAAsADQAOAA0ADAALAAoA
CgAMAAwADAAOAAsACQAHAAMAAAD8//r/+v/6//r/+//4//T/8f/w/+7/7v/w//D/8P/w
//D/8f/v/+7/7f/s/+3/7v/w//H/7//s/+z/7f/v//D/8P/w//D/7//u/+7/7f/s/+v/
6v/s/+7/7//x//H/8P/x//P/+f/9/wQADAASABYAHAAnADQAPQBKAFwAaQB0AHoAcQBZ
AEAAMAArACcAHgAWABMAEQALAAQA///4/+//6//t/+//8//1//X/8f/w//D/8P/u/+7/
7v/u//H/8v/z//P/8f/u/+z/6//t/+//8P/x//H/8P/v/+//7v/v/+//7//x//H/8f/x
//L/8v/y//T/9v/2//b/9v/1//T/8//z//T/9P/1//X/9//3//f/9//1//X/9f/3//n/
+v/6//r/+P/5//n/+f/7//z///8AAP7//////////f///wAAAQACAAUABgAHAAoACgAK
AAsADQAMAA0ADAAPABAAEQASABEAEwAWABYAGAAbABsAGwAZABkAGgAaAB8AHwAfAB8A
HwAfAB8AHwAdAB4AHgAdAB8AHwAdABwAGgAaABoAGQAWABYAFgAVABQAFAAUABQAEAAP
AA0ADQALAAsACgAJAAkABwAHAAQABAAEAAQABAACAAEAAAAAAPz/+v/5//n//P/9//3/
/f/7//v/+v/6//r/+v/6//r/+v/6//r/+v/4//f/9//4//n/+v/7//z/+//6//n/+P/6
//r//P/8//z//v/+//7/+//7//v//P////////////7//v/+//3///8AAAIAAgAEAAQA
BAADAAEAAQABAAIABAAEAAQABQADAAIAAgACAAIAAgACAAIAAwADAAMABAABAP///v/+
////AAABAAIA/////////////////////wEAAQABAP///v/9//3//P/9//7///////7/
/P/7//r//f/9//3//f8AAAAA///+//3//P/7//r/+//9//7////+//3/+//5//v//P/8
//3//f/9//z/+//6//r/+//7//7//v/+//7//P/7//r/+v/7//v/+//8//3//f/+//7/
+//6//n/+P/5//v//v////z/+//6//r/+v/9//7///8CAAIAAgACAAIAAQACAAIAAgAE
AAcACQALAAoACQAIAAgACgAMAA8AEgAUABQAEwARAA4ADgANAA0AEQATABQAFAASABIA
EgASABQAFgAWABYAFQARAA4ACwAHAAQAAAD+//7//v/+/////P/4//X/9P/1//b/+f/6
//n/+P/3//f/9P/0//T/9P/2//b/9//3//X/8v/y//P/9f/2//b/9v/0//P/8v/y//L/
8v/y//L/9v/2//X/9//1//T/8//1//n/AQAKABIAGAAaABwAJwA0AD8ASgBYAGcAcgB4
AHEAXQBIADgAMwA1AC4AJAAdABkAEQAKAAUA/v/7//f/9f/z//X/9//1//P/8v/y//L/
9P/0//T/9P/0//T/9P/z//H/8P/w//H/9P/1//X/9f/0//L/8P/v//L/8//z//P/8//z
//P/8//y//L/8v/0//f/+P/5//r/+f/4//f/9//4//j/+f/5//n/+f/5//n/+f/5//n/
+//7//z//P/8//r/+//7//v//v/+/wAAAAAAAAEAAQABAP//AQACAAMABAAHAAgACQAJ
AAgABwAHAAoACgAMAAwADwAQABEAEgARABMAFgAWABcAGwAcAB0AGwAbABwAHAAdAB0A
HQAdAB0AHQAdAB0AHQAeAB4AHQAeAB8AHgAeABsAGgAZABcAGAAYABgAFwAVABQAEwAS
ABAADwANAA0ADQANAAwACwAKAAcABgACAAIAAgACAAIAAAD///7//v/7//r/+v/7//3/
/f/8//v/+f/5//j/+P/6//r/+v/6//j/+P/4//j/+P/3//f/+P/6//r/+v/6//n/+P/3
//b/+P/4//r/+v/6//z//P/8//n/+f/5//r//f/9//3//f/8//z//P/7//z//v8BAAIA
AAAAAAAA///9//3//f/+////AAABAAMAAQAAAAAAAAAAAAAAAAAAAAAA///+//7//v/9
//3//v8AAAAAAAAAAP7//f/8//v//f/9//3//f/9//3//f/7//n/+f/6//r/+//8//3/
/f/7//r/+v/6//3//f/9//3//P/8//v/+v/4//j/+P/4//n/+//8//3//P/7//n/9//4
//r/+//9//v/+//6//n/+P/4//n/+f/8//z//P/8//r/+f/4//j/+//7//v//P/6//n/
+f/4//j/+P/4//j/+v/7//3//f/7//n/9//2//j/+f/6//v/+f/5//n/+f/3//j/+f/6
//v//P/9//7///8BAAAAAAAAAAEABQAGAAcABwAFAAUABgAHAAoADAAOABAAEAAPAA0A
DAAKAAkACQALAA8AEAAQABAADgAOAA4ADgAQABAAEAAPAAsACAAFAAIA/v/7//r/+f/5
//n/+v/5//T/8v/y//L/9P/2//b/9f/0//P/8//y//L/8v/y//L/8v/z//P/8//w//D/
8f/x//L/8v/y//L/8f/w//D/8P/u/+7/7v/u//L/8//z//P/8v/x//P/9////wYADgAW
ABoAHgApADQAQQBOAF4AbQB4AIIAeQBhAEgANgAvACkAIgAYABMADwAJAAIA/f/4//H/
7//v//P/9f/3//f/9P/y//H/8P/w//D/8P/w//D/8P/w/+//7f/s/+z/7f/w//H/8f/x
//H/8P/v/+//8P/x//H/8f/z//P/8//z//P/8v/x//L/9P/0//T/9P/y//L/8v/z//T/
9P/1//X/9//3//f/9//1//X/9f/3//n/+v/6//r/+P/5//n/+f/6//r//P/8//7/////
/////v////////8AAAMABAAFAAQABAAEAAUACAAIAAoACgANAA4ADwAQAA4ADwARABAA
EQAVABYAFwAXABcAGAAYABkAGQAZABkAGwAbABsAGwAaABoAGQAXABoAGwAaABoAGQAY
ABcAFQAUABQAFAATABMAEgARABAADAALAAkACQAJAAkACAAHAAYAAwACAP7//P/8//z/
/P/8//v/+v/6//f/9v/2//f/+f/5//j/9//1//X/9P/0//T/9P/0//T/9f/2//f/+P/3
//X/9P/0//X/9v/3//j/9v/2//b/9v/2//b/+P/4//j/+v/6//r/+P/3//b/9v/4//n/
+v/7//r/+v/6//n/+f/6//z//P/+//7//v/9//z/+//6//r/+//8//3////+//z/+//6
//r/+v/6//r/+//7//v//P/7//n/+P/4//n/+v/7//z/+v/5//j/9//3//f/9//3//n/
+f/5//f/9f/1//b/9v/4//j/+P/3//X/9P/0//T/9//3//f/9//6//r/+f/4//f/9v/1
//T/9P/1//X/9f/z//P/8v/x//P/9P/0//X/9//3//b/9f/y//L/8//z//b/9v/2//b/
9P/z//L/8v/z//P/8//0//b/9f/1//T/8//y//H/8P/y//P/9f/1//L/8f/w//D/8P/x
//L/8//z//P/8//z//H/7v/v//D/8f/y//L/8v/y//L/8f/w/+//7v/v//D/8f/y//L/
8v/y//L/8//0//X/9//4//j/+P/5//r/+v/6//n/+//9/wAAAwACAAIAAgACAAIAAQD/
//7//////wAAAwAEAAQAAwACAAMABAAFAAYABgAGAAYABQADAAAA/f/6//b/8//y//H/
7//t/+z/6f/p/+j/6f/q/+r/7P/s/+v/7P/r/+v/6v/q/+r/6v/q/+f/5//m/+X/5f/m
/+j/6f/n/+b/5f/k/+T/5P/l/+b/6P/o/+j/6P/k/+H/4//l/+j/6//x//X/+/8AAAQA
CAAKABIAIQAuADsASABWAF8AaABqAF0ARQAyACYAJQAhABgADgAHAAEA+f/0//H/7v/p
/+n/6f/p/+n/6f/l/+X/5P/k/+T/5v/m/+b/5v/k/+T/5P/j/+T/5P/l/+f/5//n/+b/
5f/m/+b/5v/n/+f/5//m/+X/5f/l/+X/5f/n/+j/6f/s/+v/6v/p/+j/6v/q/+r/6//s
/+z/7f/t/+v/6//r/+v/7P/t/+7/8f/w//D/7//u//D/8f/x//H/8v/y//T/9P/0//X/
9f/1//f/+f/6//v/+v/7//r/+f/8//z//P/9/wAAAAACAAIAAwAEAAUABgAJAAsADgAO
AA0ADwAOAA0ADwAPABAAEAATABMAEwATABEAEQARABEAEgAUABUAFQATABMAEQAQABAA
EAAQAA8ADgAOAA4ADQAJAAgABwAGAAcABwAGAAcABAADAAEA//8BAP/////8//j/+P/4
//j/+P/3//b/9v/3//b/9v/3//T/8//x/+//8P/x//H/8v/0//T/9P/0//L/8v/y//L/
8//z//T/9v/z//L/8f/w//P/9P/1//b/9f/0//X/9P/y//T/9P/0//b/9//4//r/+P/3
//b/9f/4//j/+P/3//n/+v/8//z//P/8//z/+//8//3//v8AAP7//P/6//n//P/8//3/
/v/+//7//v/+//3/+//5//j/+v/7//3/AAD9//z/+//6//v/+//7//v/+f/5//n/+f/5
//n/+f/3//r/+//9//7/+//6//n/9//5//j/+P/4//f/9//3//f/+P/4//f/9v/3//j/
+f/6//f/9//2//X/9v/3//f/9//5//r/+v/7//r/+f/3//X/9//4//r/+//7//r/+f/4
//r/+f/4//j/+//7//v//P/5//f/9v/0//b/+P/6//z/+//7//z/+//+/////v8AAAAA
AAAAAAEAAgACAAIAAwAFAAYABwAFAAUABQAGAAcACAAKAAwAEQASABIAEQAOAAwACQAH
AAwADwARABIAEAAQABAAEAASABQAFAAUABMADwAMAAkABAACAP///v////7//f/9//n/
9v/0//T/9v/2//j/+P/1//T/8//z//T/9P/0//T/9v/2//f/9//1//L/8v/z//L/8v/x
//D/8//z//P/9P/z//L/8f/w//T/9P/1//f/9//2//n/+////wMACgAQABYAHAAmADEA
PABDAE4AXgBpAHIAcgBjAFEAPAAwAC8AMQAoACIAGwAXABEADAAFAP7/9//x/+//8f/1
//X/9//1//T/9P/0//P/8v/x//D/8f/y//P/8//y//D/7//v//P/9f/2//f/9v/0//L/
8f/w//H/8f/x//T/9f/2//f/9f/0//P/9P/2//b/9v/2//b/9v/2//f/+P/4//n/+f/5
//n/+f/5//f/9//3//n//P/+////AAD+//////////7//v8AAAAAAgADAAMAAwABAAMA
BAAFAAgACwAMAA0ADQAMAAsACwAOAA4AEAAQABMAFAAVABYAFQAXABoAGgAcAB8AHwAf
AB8AHwAgACAAIQAhACEAIQAiACMAJAAlACIAIgAhAB8AIAAhACAAIAAeAB4AHgAdABsA
GgAZABcAFgAWABYAFgATABEADgANAA0ADQAMAAsACwAJAAkABgADAAIAAQAAAP//////
/wAA///+//7//////////v/9//3//f/8//z/+//6//n/+P/5//r/+//8//r/+f/5//r/
/P/8//z//P/8//z//P/8//v/+v/7//r/+//+////AAD9//3//f/+/wAAAQACAAMAAwAC
AAEA//8BAAIABAAEAAcACAAJAAkABgAFAAQABAAGAAYABgAHAAUABAAEAAQABAAEAAQA
BAAFAAUABQAGAAUAAwACAAIABAAEAAQABAABAAEAAQABAAEAAQABAAEAAQABAAEA////
////AAAAAAIAAgACAAEAAQAAAAAAAAD///////////7//v/9//z//P/8//z//P/9////
AAABAP/////+//3//P/8//v/+//8//3//f/9//r/+v/7//v//v/+//7//v/8//v/+v/6
//n/+f/5//r/+//7//z//P/7//r/+f/4//n/+//+/////P/7//r/+v/4//n//P8AAAIA
AgACAAIAAgACAAEAAAADAAUABgAHAAcABwAHAAgABwAIAAoADAAPABAAEAAPAA0ADAAK
AAkADQAPABAAEAAQABAAEAAQAA4AEAAQABAAEQANAAoABwABAP7/+v/4//j/+P/4//n/
9//0//L/8v/w//D/8v/y//L/8v/y//P/8f/w/+//7v/w//D/8f/x//H/7v/u/+//7f/u
/+7/7v/v/+//7//w/+//7v/t/+z/7v/w//H/8f/x//D/7//x//X//f8EAA4AFAAWABoA
IwAwADsARgBUAGMAbgB2AG8AWQBAAC4AJwAlAB4AFAANAAsABQD+//f/8v/t/+n/6f/r
/+//8f/x/+3/7P/s/+z/6v/q/+r/6v/q/+r/6v/p/+n/6P/o/+n/7P/t/+3/7f/r/+r/
6f/p/+j/6f/p/+n/6v/r/+z/7f/r/+r/6f/q/+v/7P/t/+7/7v/u/+7/7//u/+7/7//v
//H/8f/x//H/8P/v/+7/7//w//L/8//0//L/8//z//P/8v/y//T/9P/3//n/+v/7//j/
+f/5//n/+//9//3//f8AAAAAAAABAAIAAgAEAAQABgAIAAoADAAKAAsADQAMAA8AEwAU
ABUAFQAVABYAFgAXABcAFwAXABkAGQAZABkAFgAWABUAEwAWABcAFgAWABQAFAAUABMA
EAAQABAADwAOAA4ADgAOAAoACQAHAAcABwAHAAYABQADAAEAAQD+//r/+v/6//r/+f/5
//n/+v/4//b/9f/1//f/9//2//X/9f/1//T/9P/0//T/9P/0//X/9v/3//j/9f/z//L/
8v/z//T/9f/2//b/9v/2//b/9P/0//b/9v/4//r/+v/6//j/9//2//b/+P/5//r/+//6
//r/+v/5//n/+v/8//z//f/+///////+//3//P/8//3//v///wEAAAD+//3//P/8//z/
/P/8//3//f/9//7//f/7//r/+v/7//z//f/+//v/+//7//v/+f/5//n/+f/6//v//P/7
//r/+f/5//j/+f/6//v/+//7//r/+v/6//n/+f/5//n//P/8//v/+v/4//j/+P/4//r/
+//7//v/+f/5//j/9//3//j/+P/5//v/+//6//n/9v/2//f/9//6//r/+v/6//r/+f/4
//j/+f/5//n/+v/8//v/+//6//n/+P/3//b/+P/5//v/+//6//n/+P/4//b/9//4//n/
+//7//v/+//3//b/+P/4//j/+P/5//r/+//8//v/+v/5//j/+v/8//7/AQACAAIAAgAD
AAMABAAFAAUABgAHAAkACwAKAAoACgAKAA0ADQAMAAwACgAJAAkACwALAAwADAAMAA0A
DgAPABAAEQAQAA8ADQALAAoACQAIAAQAAQAAAP///f/7//r/9//3//b/9//4//X/9v/1
//P/8//z//T/9P/y//L/8v/y//D/8f/x//H/7//w//L/8//z//L/8f/w//D/8P/x//L/
8v/y//L/8v/w/+//8f/z//b/9//5//v//f8CAAYADgAWABwAJQAyAD8ASgBYAGkAdAB+
AIMAdwBcAEgAOQAtACIAGAAPAA0ACwAGAAMAAgD7//P/8f/x//H/8f/z//L/8v/z//T/
8//y//H/8P/y//L/8v/x//P/8v/y//P/8f/x//D/7//y//L/8v/z//P/8//y//H/8//z
//P/8//0//T/9P/2//T/9P/0//T/9f/2//f/+f/5//j/+P/3//n/+f/5//n/+f/5//n/
+//6//r/+f/4//v//f/+/////f/8//3//P/+/////////wEAAwAEAAUABAAFAAQAAwAH
AAgACQALAAsACgALAAoADQAOAA8AEAARABMAFgAWABQAFwAXABcAGgAbAB0AHgAeAB0A
HAAbAB0AHQAdAB0AHwAgACAAHwAeAB0AGgAYABsAHAAdAB0AGwAaABkAFwAXABYAFQAU
ABQAEwARABEADgANAAsACQAKAAkACgAIAAQABAAEAAQABAADAAIAAgABAAAAAAABAAAA
///9//v//v//////AAD///7//f/8//7//v/+//7/AAD/////AAD///7//f/8//3//v//
/wAA///+/////v/+/wAAAAAAAAEAAQABAAIAAgABAAAA//8BAAIAAwADAAIAAgADAAIA
AgACAAIAAQADAAMAAwAEAAMAAgABAAEAAgACAAMABAADAAIAAQAAAAIAAQAAAAAAAgAB
AAEAAgD///7//f/8//7///8AAAEAAAD///7//f/9//3//f/7//z//f///wAA/f/8//v/
+f/8//z//f/+//7//f/8//v//v/+//3//P/+//7//v/+//v/+//6//n//P/9//3//f/8
//z/+//7//v/+//6//n/+v/6//v/+//7//r/+f/4//n/+f/5//r/+v/5//j/+P/6//n/
+f/4//r/+v/6//r/+f/5//r/+f/5//n/+f/6//n/+f/5//n/+f/5//n/+f/7//r/+f/4
//f/9v/4//j/+P/4//r/+v/6//r/+f/4//f/9v/5//r/+//8//r/+v/6//r//f/+/wAA
AgAAAAAAAQADAAIAAwADAAMABAAGAAgACgAKAAoACgAIAAgABwAHAAgABQAFAAcACQAK
AAoACgAKAAsADAANABAADQAMAAoABQAFAAMAAQAAAPv/+v/5//j/9P/z//D/7P/t/+7/
7//w//H/8P/u/+z/7f/t/+z/7P/u/+7/7v/u/+3/7f/t/+r/7P/t/+3/7v/t/+z/6//p
/+r/6v/q/+r/6P/o/+j/6P/p/+n/6f/s/+//8//5//3/AAAGAAwADgASAB8ALgA9AEYA
VABfAGoAcABvAF0AQgAyAC0AKQAgABQACwAHAAEA+v/3//T/8f/t/+3/7f/t/+3/6//q
/+r/6//s/+z/7P/s/+z/6//q/+n/5//q/+r/6//t/+v/6//q/+n/6//q/+n/6f/s/+3/
7f/t/+z/6//q/+n/6//s/+3/8P/u/+7/7v/u/+7/7v/u/+//8v/y//P/8//y//H/8P/v
//D/8f/y//X/9P/0//P/8v/0//X/9f/1//j/+P/6//r/+f/5//j/9//6//3///8BAP7/
///+//3///8AAAEAAwAEAAQABgAGAAYABgAGAAYACAALAA8AEAAQABMAEwATABMAEwAU
ABQAFwAXABcAFwAVABUAFQAVABcAGAAYABcAFQAVABMAEgATABQAFQAVABYAFgAWABUA
EAAOAAwACgALAAsACgALAAcABwAGAAUABQADAAMAAAD//wAAAQACAP7/+//4//b/9//4
//r//f/8//v/+f/3//f/9//2//b/9//4//n/+v/5//j/9//2//f/9//4//r/+P/4//j/
+P/2//b/9v/2//j/+P/6//r/+P/6//r/+v/6//v//P/+//3//f/9//3//v/+//7//f/9
//7/AAAAAP///v/9//v//v///wAAAgAAAAAAAAABAAEAAAAAAAAAAAAAAAAAAAD+//3/
/v/+/w==
         </WaveFormData>
      </LeadData>
      <LeadData>
         <LeadByteCountTotal>10000</LeadByteCountTotal>
         <LeadTimeOffset>0</LeadTimeOffset>
         <LeadSampleCountTotal>5000</LeadSampleCountTotal>
         <LeadAmplitudeUnitsPerBit>4.88</LeadAmplitudeUnitsPerBit>
         <LeadAmplitudeUnits>��V</LeadAmplitudeUnits>
         <LeadHighLimit>2147483647</LeadHighLimit>
         <LeadLowLimit>268435456</LeadLowLimit>
         <LeadID>V1</LeadID>
         <LeadOffsetFirstSample>0</LeadOffsetFirstSample>
         <FirstSampleBaseline>0</FirstSampleBaseline>
         <LeadSampleSize>2</LeadSampleSize>
         <LeadOff>FALSE</LeadOff>
         <BaselineSway>FALSE</BaselineSway>
         <ExcessiveACNoise>FALSE</ExcessiveACNoise>
         <MuscleNoise>FALSE</MuscleNoise>
         <LeadDataCRC32>174618750</LeadDataCRC32>
         <WaveFormData>
CgAKAAoACgAOABAAEgAUABQAFAAUABQACwAEAP3/9v/h/8z/t/+i/5j/jv+E/3r/iP+W
/6T/sv+6/8D/xv/M/9X/3P/j/+r/8P/2//z/AgAFAAgACwAOAAwADAAMAAwADQAOAA8A
EAAQABAAEAAQABAAEAAQABAAEAAQABAAEAAQABAAEAAQABAAEAAQABAAEAAQABAAEAAO
AA4ADgAOAA4ADgAOAA4ADAAMAAwADAAOAA4ADgAOAAwADAAMAAwADAAMAAwADAAMAAwA
DAAMAAoACgAKAAoACgAKAAoACgAIAAgACAAIAAgACAAIAAgABgAGAAYABgAEAAQABAAE
AAQABAAEAAQAAwACAAEAAAAAAAAAAAAAAP7//v/+//7//P/8//z//P/8//z//P/8//r/
+v/6//r/+v/6//r/+v/6//r/+v/6//r/+v/6//r/+//8//3//v/+//7//v/+/wAAAAAA
AAAAAAAAAAAAAAACAAIAAgACAAQABAAEAAQABAAEAAQABAAFAAYABwAIAAYABgAGAAYA
CAAIAAgACAAIAAgACAAIAAoACgAKAAoACgAKAAoACgAKAAoACgAKAAgACAAIAAgACgAK
AAoACgAJAAgABwAGAAgACAAIAAgACAAIAAgACAAGAAYABgAGAAYABgAGAAYABAAEAAQA
BAAEAAQABAAEAAYABgAGAAYABAAEAAQABAAGAAYABgAGAAYABgAGAAYABgAGAAYABgAG
AAYABgAGAAQABAAEAAQABgAGAAYABgAGAAYABgAGAAYABgAGAAYABgAGAAYABgAGAAYA
BgAGAAYABgAGAAYABgAGAAYABgAGAAYABgAGAAQABAAEAAQABAAEAAQABAAEAAQABAAE
AAQABAAEAAQABgAGAAYABgAGAAYABgAGAAUABAADAAIABAAEAAQABAAGAAYABgAGAAgA
CAAIAAgABwAGAAUABAAEAAQABAAEAAYABgAGAAYABAAEAAQABAAFAAYABwAJAAsACwAN
AA4ADQANAA0ADgAOAA0ADQALAAgABwAEAAIAAQD///7///////////////7//v/9//3/
AAAAAAEAAQD///7//f/8//z//P/8//z//P/9//7//////wAAAAABAAMAAwADAAMAAQAB
AAEAAQABAAEAAQABAAMAAwAFAAUAAwACAAIAAgAEAAQABAAEAAIAAgACAAIAAgACAAIA
AgAAAAAAAAABAAEAAQAFAAcACwAQABUAFwAVABQAEgASAA8ACwD//+v/1v++/6T/jf97
/27/bP97/5L/pv+v/7P/uf++/8H/yf/S/9z/5P/s//T/+v///wQABwAKAAoADAAMAAwA
DQAMAA0ADgAOAAsACwALAAsADQANAA0ADgANAAwACwAKAAwACwALAAsADAAMAAwADAAK
AAoACgAJAAsACwALAAsACwAKAAoACgAMAA0ADQAMAAoACgAKAAoACQAJAAoACgAKAAkA
CAAIAAkACQAIAAgACAAIAAgACAAIAAgACAAIAAcABwAHAAcABwAHAAcABgAEAAQABAAE
AAQABAAEAAQAAgACAAAAAAAAAAAAAAD//wAA/////////P/7//r/+v/5//j/+P/5//n/
+P/3//f/9f/1//T/9P/1//b/9//4//f/9//2//X/9v/3//j/+f/3//n/+f/4//r/+v/6
//r/+v/8//z//P/8//3//f/9/////////wAAAAABAAEAAAAAAAEAAQABAAEAAgADAAMA
AAAAAAAA//8BAAIAAgADAAMAAwADAAMAAwADAAMAAwAFAAUABQAGAAUAAwACAAEAAwAD
AAQABAAEAAQABAAEAAMAAwADAAMAAgACAAIAAgAAAAAAAAAAAAAAAAAAAAAAAAAAAP//
///9//3//P/8//7//v/+//7//P/8//z//P/8//z//P/8//v/+//7//v//f/9//3//f/9
//3//f/9//v/+//7//v//f/9//3//f/7//v/+//8//z//P/8//z//v/+//7//v/8//z/
/P/8//z//P/8//z//P/8//3//f/8//z//P/8//z//P/8//z//P/8//z//P/+//7//v/+
//z//P/8//3////9//3//v/+//7//v/+//z//P/8//z//v/+//7//v/+//7//v/+//7/
/v/+//7//P/+//7//v/+//7//v/+//7//v/+//7//f/9//3//f/9//7//v/9////AAD+
//7//v/+//7//v/+//7//v/+//7//v/8//z//P/8//z//P/8//z//v/+//7//v8AAAAA
AQADAAMABQAGAAcABwAHAAgACAAHAAcABQADAAUAAwACAAAA/f/7//v/+//7//v/+//6
//j/9//3//j/+P/5//n/+P/4//j/+P/4//j/+P/4//j/+f/6//v/+//8//z//f/9//3/
/f/9//3//f/9//3//f/9//3//f/9//3//////////P/8//z//P/+//7//v/+//7//v/+
//7//v/+//7//v/+//7///////////8BAAcADAARABMAEwAWABYAEgAPAA0AAwDv/9r/
uv+W/3n/X/9I/z7/Q/9Y/2j/cf+F/5n/ov+t/7//zP/W/97/5v/w//b/+//+/wEABAAG
AAgACAAIAAkACAAJAAoACgAHAAcABwAHAAkACQAJAAoACgAKAAoACgAKAAkACQAJAAoA
CgAKAAoACgAKAAoACQAJAAkACQAJAAkACAAIAAgACAAJAAkACAAIAAgACAAIAAcABwAI
AAgACAAHAAYABgAHAAcABgAGAAYABgAGAAYABgAGAAYABgAFAAUABQAFAAUABQAFAAQA
BAAEAAQABAAEAAQABAAEAAQABAACAAIAAAAAAAAA//8AAP////////7//f/8//z/+//6
//r/+//7//r/+f/5//f/9//2//b/9v/2//b/9v/2//f/9//3//f/9//3//f/9//5//n/
+P/4//j/+P/4//j/+v/6//r/+v/7//v/+//5//n/+f/6//z//f/9//z/+v/7//v/+//9
//7///////z//P/8//v/+//8//z//f/9//3//f/9//3//f/9//3//f/9//3//v/8//v/
+//7//3//f/+//7/AAAAAAAAAAD9//3//f/9/wAAAAAAAAAAAAAAAAAAAAD+//7//v/+
/wAAAAD///////////7//v/+//7//v/+//z//P/8//z//P/8//z//P/9//3//f/9//v/
+//7//v//P/9//7////9//3//f/9//3//f/9//3//f/9//3//v/+//7//v/+//7//v/+
//7//P/8//z//P/8//z//P/8//7//v///////v/+//7//v/+//7//v/+//z//P/8//z/
/v/+//7//v/+//7//v///////f/9//7//v/+//7//v/+//7//v/+//z//P/8//z//v/+
//7//v/8//z//P/8//z//v/+//7//v/+//7//v/8//z//P/8//3//f/9//3/+//8//z/
+/////7//v/+//7//v/+//7//v/+/wAAAAAAAAAAAgACAAIAAgADAAUABQAHAAgACQAJ
AAkACAAIAAcABwAGAAUABgAFAAIAAAD9//v/+//7//v/+//7//r/+v/5//v//P/8//3/
+//6//r/+v/6//r/+v/6//j/+P/5//r//P/9////AAAAAP///v/9//7///8AAAEA////
//////8BAAEAAQADAAMAAwACAAIAAAAAAAAAAAAAAAAAAAAAAAIAAgACAAIAAAAAAAAA
AAADAAUABwAFAAcACwAQABMAFQAXABoAGAAUABEADQABAO3/2v++/57/h/9z/2D/WP9j
/3j/iv+V/6P/r/+2/73/x//U/9z/4v/s//L/+P///wYACQAKAAoACgAKAAoACwAMAA0A
DgAOAA0ADQANAA0ADwAPAA8AEAAOAA4ADgAOAAwACwALAAsADgAOAA4ADgAOAA4ADgAN
AAsACwALAAsADQAMAAwADAAMAA0ADQAMAAwADAAMAAwACwALAAwADAAKAAkACAAIAAsA
CwAKAAoACgAKAAoACgAKAAoACgAKAAkACQAJAAkABwAHAAcABgAGAAYABgAGAAQABAAE
AAQABAAEAAIAAgAEAAQABAADAAIAAQABAAEA/v/9//z//P/9//z//P/9//3//P/7//v/
+f/5//j/+P/6//r/+v/6//r/+//7//v/+f/5//n/+f/7//3//f/8//z//P/8//z//P/+
//7//v8AAAEAAQABAP///////wAAAgADAAMAAgAEAAUABQAFAAMABAAFAAUABAAEAAQA
AwADAAQABAAFAAUABQAFAAUABwAHAAcABwAHAAcABwAIAAgABwAHAAcABwAHAAgACAAI
AAgACAAIAAcABwAHAAcACAAIAAgACAAIAAgACAAIAAYABgAGAAYABgAGAAUABQADAAMA
AgACAAIAAgACAAIAAwAEAAUABgAEAAQABAAEAAUABQAFAAUABQAFAAUABQADAAMAAwAD
AAUABQAFAAUABQAFAAUABQAHAAcABwAIAAYABgAGAAYABgAGAAYABgAGAAYABgAGAAYA
BgAGAAYACAAIAAkACQAGAAYABgAGAAYABgAGAAYACAAIAAgACAAGAAYABgAGAAYABgAG
AAcABwAFAAUABgAEAAQABAAEAAUABgAHAAgABgAGAAYABgAIAAgACAAIAAYABgAGAAYA
BAAGAAYABgAGAAYABgAGAAYABgAGAAYABwAJAAkACQAKAAoACgAKAAoACwANAA0ADwAQ
ABEAEQARABAAEAAPAA8ADQALAAsACQAGAAQAAQD//wEAAQABAAEAAQAAAAAA///9//7/
/v///wAAAAABAAIAAAAAAAAAAAAAAAAAAQACAAMAAwAEAAQABQAFAAUABQADAAMAAwAD
AAMAAwADAAMAAwADAAMABQAFAAUABAAEAAIAAgACAAIAAwAEAAUABgAEAAQABAAEAAQA
BAAEAAQABwAHAAUABQAHAAkAEAAVABcAFQAWABQAEgARAA8ABQDz/+D/zv+2/5v/h/92
/27/cf+E/5z/rf+1/7v/wP/D/8n/0P/Y/97/6P/w//j///8EAAcACAAIAAoACgAKAAsA
DAANAA4ADgALAAsACwALAA0ADQANAA4ADAAMAAwADAAMAAsACwALAA4ADgAOAA4ADAAM
AAwACwANAA0ADQANAA0ADAAMAAwACgALAAsACgAKAAoACgAKAAkACQAKAAoACgAJAAgA
CAAJAAkACAAIAAYABgAGAAYABgAGAAYABgAFAAUABQAFAAUABQAFAAQABAAEAAQABAAC
AAIAAgACAAIAAgAAAAAAAAAAAAAA///+//3//f/9//z/+//6//r/9//2//b/9//5//j/
9//3//f/9//2//b/9v/2//b/9v/2//f/9//3//f/9//3//f/9f/3//f/9v/3//j/+f/6
//r//P/8//z//P/9//3//f/9//3//f/+/wAAAQABAAAAAAABAAEAAQABAAIAAwADAAQA
BAAEAAMAAwAEAAQABQAFAAUABQAFAAMAAwADAAMABQAFAAUABgAGAAUABQAFAAMAAwAE
AAQABgAGAAYABgADAAMAAwADAAQABAAEAAQABAAEAAQABAACAAIAAgACAAIAAgABAAEA
AQABAAAAAAAAAAAAAAAAAAIAAgACAAIAAAAAAAAAAAABAAEAAQABAP//////////AQAB
AAEAAQABAAEAAQABAAEAAQABAAEAAQABAAEAAgAAAAAAAAAAAAIAAgACAAIAAAAAAAAA
AAD+//7//v/+/wAAAAABAAEAAgACAAIAAgACAAIAAgACAAIAAgACAAIAAgACAAIAAgAC
AAIAAgADAAMAAQABAAIAAgACAAIAAgACAAIAAgACAAAAAAAAAAAAAgACAAIAAgACAAIA
AgACAAAAAgACAAIAAgACAAIAAgAAAAAAAAAAAAEAAQABAAEA//8AAAAA/////wIAAgAC
AAIAAgACAAIAAgADAAUABQAHAAgACQAJAAkACgAKAAkACQAHAAUABQADAAIAAAD9//v/
+//7//v/+//7//r/+v/5//n/+v/6//v/+//6//r/+v/6//r/+v/6//r/+P/5//r/+//9
//7//v////3//f/9//3///////////////////////////8BAAEAAQAAAAAAAAAAAAAA
AAAAAAIAAgACAAIAAQAAAP///v8AAAAAAAABAAEA/////wEABQAMABEAEwATABQAFgAS
ABEACwD//+v/1v+8/5r/f/9p/1b/Tv9X/2z/fv+L/5f/pf+w/7f/w//Q/9r/4P/o//D/
+P///wIABQAIAAgACAAIAAgACQAIAAkACgAKAAsACwALAAsACwALAAsADAAMAAwADAAM
AAwACwALAAsADAAMAAwADAAKAAoACgAJAAkACQAJAAkACQAIAAgACAAIAAkACQAIAAoA
CgAKAAoACQAJAAoACgAIAAcABgAGAAkACQAIAAgABgAGAAYABgAIAAgACAAIAAUABQAF
AAUABQAFAAUABAAGAAYABgAGAAIAAgACAAIAAgACAAAAAAACAAIAAgABAAAA////////
/v/9//z//P/5//j/+P/5//n/+P/3//f/9//3//b/9v/2//b/9v/2//b/9//3//f/9//3
//f/9//3//n/+f/4//j/+P/4//j/+P/6//r/+v/6//v/+//7//v/+//7//z//P/9//3/
/P/8//3//f/9//v//P/9//3//v/+//7//f/9//7//v//////////////////////////
//////8AAAIAAQABAAEAAAD//////v8AAAAAAAAAAP///////////v/+//7//v/+//7/
/v/+//z//P/8//z//v/+//3//f/9//3//P/8//z//P/8//z//P/8//z//P/8//z//P/8
//3//f/9//3/+//7//v/+//7//v/+//7//v/+//7//v/+f/5//n/+f/6//v//P/+//z/
/P/8//z//P/8//z//P/+//7//v/+//z//P/8//z//P/8//3//f/8//z//P/8//z//P/8
//z//v/+//7//v/8//z//P/8//7//v/+///////9//3//v/+//7//v/+//7//v/+//7/
/v/+//7//v/+//7//v/+//7//v/+//7//P/+//7//v/+//7//v/+//7//v/+//7/////
///////9//7//v/9//3//P/+//7//v/+/wAAAAAAAAAA/v/+//7//v8AAAAAAAAAAP7/
/v/+//7///8AAAEAAwAFAAUABwAIAAkACQAJAAoACAAHAAcABQAFAAUAAwACAAAA/f/7
//v/+f/5//n/+f/6//r/+f/5//z//P/9//3/+v/6//r/+v/8//z//P/8//z//f/+////
//8AAAAAAQADAAMAAwADAAIAAQAAAP//AQABAAEAAQD/////AQABAAEAAAAAAAAAAQAC
AAMABAACAAIAAgACAAIAAgACAAIAAgACAAIAAwABAAMABQAHAAsAEAAVABcAFQAWABIA
EAAPAA0A///r/9b/uv+a/4H/bf9c/1r/af9+/5D/m/+p/7H/tP+7/8n/1P/e/+j/8P/4
//z///8CAAcACAAKAAsADAANAA8ADwAPAA8ADgANAA0ADQANAA0ADQANAA4ADgAOAA4A
DgAOAA0ADQANABAAEAAQABAADgAOAA4ADQANAA0ADQANAA0ADAAMAAwADAANAA0ADAAM
AAwADAAMAAsACwAMAAwADgANAAwADAALAAsACgAKAAwADAAMAAwACgAKAAoACgALAAsA
CwALAAsACwALAAoACAAIAAgACAAIAAgACAAIAAYABgAEAAQABAAEAAQAAwAEAAMAAwAD
AAAA///+//7////+//7////+//z/+v/5//r/+//7//z//P/8//z//P/6//v/+//7//z/
/f/+/////v////7//P/+//7//v/+/wAAAgACAAIAAAABAAEAAQADAAMAAwAEAAIAAwAD
AAIAAgADAAMAAwAFAAYABwAHAAYABgAGAAUABwAIAAgACQAIAAcABgAFAAcABwAHAAcA
BwAHAAcACAAIAAcABwAHAAcABwAIAAgACAAIAAgACAAHAAcABwAHAAYABgAGAAYABgAG
AAYABgAGAAYABgAGAAYABgAFAAUABQAFAAQABAAGAAYABgAGAAQABAAEAAQABgAGAAYA
BgADAAMAAwADAAQABQAGAAcABQAFAAUABQADAAMAAwADAAUABQAFAAUABQAFAAUABgAG
AAYABgAGAAYABgAGAAYABAAEAAQABAAEAAQABAAEAAYABgAHAAcABgAGAAYABgAGAAYA
BgAGAAYABgAGAAYABgAGAAYABgAGAAYABgAHAAcABQAFAAYABgAGAAYABgAEAAQABAAE
AAYABgAGAAYABgAGAAYABgAGAAYABgAGAAIABAAEAAQABAAEAAQABAAGAAYACAAKAAoA
CgAKAAkACwALAA0ADgAPAA8ADwAOAA4ADQANAA0ACwALAAkABgAEAAEA//8BAAEAAQAB
AAEAAAAAAP//AQACAAIAAwAFAAQABAAEAAIAAgACAAIAAgACAAMABAAGAAcACQAKAAoA
CQAIAAcACQAJAAkACQAJAAkACQAJAAgABwAGAAcACAAJAAkACgAIAAgACAAIAAoACgAK
AAoACgAKAAoACgAIAAgACAAIAAcACwANAA0AEQAVABgAGQAZABkAHAAcABoAFwATAAMA
7//e/8r/rv+X/4X/ev96/4f/nP+w/7v/v//D/8b/y//T/9z/4v/s//T/+v8AAAcADAAR
ABAAEAASABIAEgATABQAFQAWABYAEwATABMAEwATABMAEwAUABQAFAAUABQAFAATABMA
EwASABIAEgASABIAEgASABEAEQARABEAEQATABIAEgASABIAEwATABIAEAAQABAAEAAP
AA8AEAAQABAADwAOAA4ADwAPAA4ADgAMAAwADAAMAA4ADgAOAA4ACwALAAsACwALAAsA
CwAKAAoACgAKAAoACAAIAAgACAAIAAgABgAGAAQABAAEAAMAAgABAAEAAQACAAEAAAAA
AP3//P/8//3////+//3//f/9//3//P/8//z//P/8//z//P/9//3//f/9//3//f/9//3/
//////7/AAAAAAAAAAD+/wAAAAAAAAEAAwAEAAUAAwADAAMABAAGAAcABwAGAAYABwAH
AAcABQAGAAcABwAIAAgACAAHAAcACAAIAAkACQAJAAkACQAJAAkACQAJAAcABwAHAAgA
CgAJAAkACQAHAAcACAAIAAgACAAIAAgACQAJAAkACQAJAAgABwAGAAYABgAGAAYABgAG
AAYABgAGAAYABQAFAAUABQAEAAQABAAEAAQABAAEAAQABAAEAAIAAgACAAIAAwADAAMA
AwABAAEAAQABAAMAAwADAAMAAwADAAMAAwADAAMAAwADAAMAAwADAAQABAAEAAQABAAE
AAQABAAEAAQABAAEAAQABAAEAAQABAAEAAQABQAFAAQABAAEAAQABAAEAAQABAAEAAQA
BAAEAAIAAgACAAIABAAEAAQABQAFAAMAAwAEAAQABAAEAAQABgAGAAYABgAEAAQABAAE
AAYABgAGAAYABAAEAAQABAACAAQABAAEAAQABAAEAAQABgAGAAYABgAFAAUABwAIAAgA
CAAIAAgABwAJAAkACwAOAA8ADwAPAA4ADgANAA0ACwAJAAkABwAGAAQAAQD/////////
///////+//7//f/7//z//P/9//3//P/8//z//v/+//7//v/+//7///8AAAMAAwAEAAQA
BAADAAIAAQADAAMAAwADAAMAAwADAAMABQAFAAUABwAHAAcABgAGAAYABgAGAAYABgAG
AAYABgAGAAYABgAGAAYABgAGAAYACQAJAAcABwAJAA0AEgAXABkAGQAaABwAGgAXABUA
CQD3/+T/zv+w/5X/ff9q/2L/a/9+/5L/n/+n/7H/uv+//8n/1P/e/+T/7P/0//z/AwAI
AAsADAAOAAwADAAMAA0AEAARABIAEgARABEAEQARABEAEQARABIAEgASABIAEgASABEA
EQARABIAEgASABIAEAAQABAADwAPAA8ADwAPABEAEAAQABAADgAPAA8ADgAQABAAEAAQ
AA8ADwAQABAADgANAAwADAAPAA8ADgAOAA4ADgAOAA4ADgAOAA4ADgANAA0ADQANAAsA
CwALAAoADAAMAAwADAAKAAoACgAKAAoACgAIAAgACAAIAAgABwAGAAUABQAFAAQAAwAC
AAIAAQAAAAAAAQABAAAA///////////+//7//v/+//7//v8AAAEAAQABAP//////////
//8BAAEAAAACAAIAAgACAAAAAgACAAIAAgADAAMAAwADAAMAAwAEAAQABQAFAAQABgAH
AAcABwAFAAYABwAHAAgACAAIAAcABQAGAAYABwAHAAcABwAHAAkACQAJAAkABwAHAAcA
CAAKAAkACQAJAAkACQAKAAoACgAKAAoACgAJAAkACQAJAAgACAAIAAgACAAIAAgACAAI
AAgACAAIAAgACAAHAAcABwAHAAYABgAGAAYABgAGAAYABgAGAAYABAAEAAQABAAFAAUA
BQAFAAUABQAFAAUABQAFAAUABQAFAAUABQAFAAUABQAFAAUABQAFAAUABgAGAAYABgAG
AAYABgAGAAYACAAIAAgACAAGAAYABgAGAAYABgAHAAcABgAGAAYABgAEAAQABAAEAAYA
BgAGAAYABAAEAAQABAAGAAYABgAHAAcABQAFAAYABAAEAAQABAAGAAYABgAGAAQABAAE
AAQABAAEAAQABAAEAAQABAAEAAIABAAEAAQABAAEAAQABAACAAIAAgACAAUABQAFAAUA
BQAGAAYABQADAAQABAAEAAQABAAEAAQABAAEAAYABgAGAAYACAAIAAgACQAJAAkACwAM
AA8ADwAPABAAEAAPAA8ADQALAAsACQAIAAgABQADAAMAAgABAAAA///+//7//f/9//7/
/v///////v/+//7//v/+//7//v/+//7///8AAAEAAQACAAIAAwAFAAUABQAFAAMAAwAD
AAMAAwADAAMAAwABAAEAAwADAAUABAAEAAQAAgACAAIAAgAEAAQABAAEAAQABAAEAAQA
AgACAAIAAwADAAUABQAHAAsADgATABcAGQAYABoAGgAXABUADwD//+r/zv+q/4f/bf9W
/0T/Q/9S/2T/cf9//5P/ov+r/7n/zP/Y/+D/6P/0//z///8EAAcADAAMAAwADAAMAA0A
DAANAA4ADgAPAA8ADwAPAA8ADwAPABAAEAAQABAAEAASABEAEQARABEAEAAPAA4AEAAQ
ABAADwAPAA8ADwAPAA8ADgAOAA4ADgAPAA8ADgAMAAwADAAMAA0ADQAOAA4ADgANAAwA
DAANAA0ADAAMAAwADAAMAAwADAAMAAwADAALAAsACwALAAsACwALAAoACAAIAAgACAAH
AAgACQAKAAgACAAGAAYABgAGAAYABQAEAAMAAwADAAQAAwACAAIAAQAAAAAAAQD///7/
/f/9///////+//7//v/+//7//v/8//3//f/9/////////////f///////v8AAAAAAAAA
AP7/AAAAAAAAAAABAAEAAQD///////8AAAAAAQABAAAAAgADAAMAAwABAAIAAwADAAIA
AgACAAEAAwAEAAQABQAFAAUABQAFAAUABQAFAAUABQAFAAUABgAGAAUABQAFAAUABQAG
AAYABAAEAAQABAAFAAUABQAFAAYABgAGAAYABgAGAAYABgAGAAYABgAGAAQABAADAAMA
BAAFAAUABgAFAAQAAwACAAQABAAEAAQABAAEAAQABAADAAMAAwADAAMAAwADAAMAAwAD
AAMAAwADAAMAAwADAAUABQAFAAUAAwADAAMABAAEAAQABAAEAAQABAAEAAQABAAEAAQA
BAAGAAYABgAGAAQABAAFAAUABgAGAAYABgAGAAYABgAGAAQABAAEAAQABgAGAAYABgAE
AAQABAAFAAcABQAFAAYABAAEAAQABAAEAAQABAAEAAYABgAGAAYABAAEAAQABAAFAAYA
BwAIAAQABgAGAAYABgAGAAYABgAGAAYABgAGAAUABQAFAAUABwAIAAgABwAJAAgABgAG
AAYABgAIAAgACAAIAAgACAAIAAgACAAIAAgACAAIAAgACAAIAAgACAAIAAgACgAKAAsA
DQANAA8AEAARABEAEQASABIAEwATABEADwAPAA0ADAAKAAkABwAHAAcABQAFAAUABAAG
AAUABQAGAAYABwAHAAYABgAGAAYABgAGAAYABgAGAAcACAAJAAkACgAKAAsACwANAA0A
DQANAAsACwALAAsADQANAA0ADQALAA0ADQANAA4ADgAOAA4ADgAOAA4ADgAOAA4ADgAO
AA4ADgAOAA4AEAAQABEAEQAPAA8AEwAVABoAIQAjACEAIgAkACAAHQAdABcABQDw/9b/
tv+Z/4P/bP9g/2f/fP+Q/5//qf+1/7z/w//R/97/6P/w//j/AAAGAAsAEAAVABYAFgAY
ABgAGAAZABgAGQAaABoAGwAbABsAGwAbABsAGwAcABwAHAAcABwAHgAdAB0AHQAcABwA
HAAcAB4AHgAeAB0AHQAdAB0AHQAbABoAGgAaABwAHQAdABwAHAAcABwAHAAbABsAHAAc
AB4AHQAcABwAGwAbABoAGgAcABwAHAAcABoAGgAaABoAGwAbABsAGwAbABsAGwAaABgA
GAAYABgAGAAYABgAGAAYABgAFgAWABYAFgAWABUAFAATABMAEwASABEAEAAQABAAEAAR
ABMAEgAQAA4ADQANAA0ADAAMAA0ADgAPABAADgAPAA8ADwAPAA8ADwAPAA8AEQARABAA
EgASABIAEgAQABIAEgASABIAEwATABMAFAAVABYAGAAWABcAFwAWABgAGQAZABkAGQAa
ABsAGwAYABgAGAAXABgAGgAbAB0AHAAbABoAGQAbABsAGwAbABkAGQAZABoAHAAbABsA
GwAcAB0AHwAgAB4AHgAeAB4AGwAbABsAGwAeAB4AHgAeABwAHAAcABwAHAAcABwAHAAe
AB4AHQAdABsAGwAaABoAHAAcABwAHAAaABoAGgAaABwAHAAcABwAGwAbABsAGwAbABsA
GwAbAA==
         </WaveFormData>
      </LeadData>
      <LeadData>
         <LeadByteCountTotal>10000</LeadByteCountTotal>
         <LeadTimeOffset>0</LeadTimeOffset>
         <LeadSampleCountTotal>5000</LeadSampleCountTotal>
         <LeadAmplitudeUnitsPerBit>4.88</LeadAmplitudeUnitsPerBit>
         <LeadAmplitudeUnits>��V</LeadAmplitudeUnits>
         <LeadHighLimit>2147483647</LeadHighLimit>
         <LeadLowLimit>268435456</LeadLowLimit>
         <LeadID>V2</LeadID>
         <LeadOffsetFirstSample>0</LeadOffsetFirstSample>
         <FirstSampleBaseline>0</FirstSampleBaseline>
         <LeadSampleSize>2</LeadSampleSize>
         <LeadOff>FALSE</LeadOff>
         <BaselineSway>FALSE</BaselineSway>
         <ExcessiveACNoise>FALSE</ExcessiveACNoise>
         <MuscleNoise>FALSE</MuscleNoise>
         <LeadDataCRC32>3580779651</LeadDataCRC32>
         <WaveFormData>
/P/8//z//P8IABIAHAAmAD0AUgBnAHwAlwCyAM0A6ADbANAAxQC6AIwAYAA0AAgA2P+o
/3j/SP9Q/1b/XP9i/3f/jP+h/7b/w//Q/93/6v/u//L/9v/6//z//P/8//z///8AAAEA
AgAEAAQABAAEAAQABAAEAAQABgAGAAYABgAIAAgACAAIAAoACgAKAAoACAAIAAgACAAK
AAoACgAKAAoACgAKAAoADAAMAAwADAANAA4ADwAQAA4ADgAOAA4ADwAQABEAEgAUABQA
FAAUABQAFAAUABQAFQAWABcAGAAWABYAFgAWABkAGgAbABwAHgAeAB4AHgAeAB4AHgAe
ACEAIgAjACQAIwAiACEAIAAhACIAIwAkACIAIgAiACIAIQAgAB8AHgAeAB4AHgAeABwA
GgAYABYAFQAUABMAEgARABAADwAOAAsACgAJAAgACAAIAAgACAAGAAYABgAGAAUABAAD
AAIAAAAAAAAAAAD+//7//v/+/wAAAAAAAAAA/v/+//7//v8AAAAAAAAAAP///v/9//z/
/v/+//7//v8AAAAAAAAAAP7//v/+//7/AAAAAAAAAAACAAIAAgACAAAAAAAAAAAAAQAC
AAMABAAEAAQABAAEAAUABgAHAAgACgAKAAoACgAMAAwADAAMAA4ADgAOAA4ADgAOAA4A
DgAOAA4ADgAOAA4ADgAOAA4ADAAMAAwADAANAA4ADwAQAA8ADgANAAwADAAMAAwADAAK
AAoACgAKAAgACAAIAAgACAAIAAgACAAGAAYABgAGAAYABgAGAAYABgAGAAYABgAGAAYA
BgAGAAYABgAGAAYABQAEAAMAAgACAAIAAgACAAIAAgACAAIAAgACAAIAAgACAAIAAgAC
AAAAAAAAAAAAAgACAAIAAgACAAIAAgACAAEAAAD///7///8AAAEAAgAAAAAAAAAAAAAA
AAAAAAAAAAAAAAAAAAAAAAAAAAAAAAAAAAAAAAAA/v/+//7//v///wAAAQACAAEAAwAD
AAIAAgADAAMAAwAGAAYABgAGAAMAAwADAAMABQAEAAQAAgACAAMAAwAEAAIAAgACAAIA
BQAFAAUABQAGAAYABQAFAAgACAAHAAUABAADAAAA/////////v/+/wAA///////////+
//z/+//9//7//v/9//3//v/+//7/+//7//v/+//8//z//f/9//v/+//7//r//P/8//z/
/P/7//v/+//7//n/+//9/wMADAAZACgANQBHAF8AeQCSAKkAxADiAAABEgH/ANIApwB/
AFcAMQAAALr/dP9F/zX/Pf9K/1j/a/+E/57/tf/J/9v/5//u/+//8v/3//v//v8AAAAA
AQACAAMABAAEAAQABQAGAAYABgAHAAcABwAGAAYABgAHAAcABwAHAAgACAAIAAkACQAK
AAoACgAKAAwADAAMAAwADAAMAAsACwANAA0ADQANAA4ADwAPABAAEAAQABAAEQARABEA
EgASABAAEQARABIAEwAVABYAFwAXABcAGQAaABsAGwAbABwAGgAcAB0AHQAbAB0AHgAe
AB8AIAAhACIAIgAiACMAIwAkACQAJAAkACQAJAAkACQAJAAkACQAIwAkACMAIwAiACIA
IQAgAB8AHgAdABwAGwAXABYAFQATABEAEQAQAA8AEAAPAA4ADAAJAAkACAAHAAYABAAD
AAMABQAEAAQAAwABAP///v/9//z//P/8//z/+v/6//r/+v/7//r/+v/7//n/+f/5//r/
+P/4//j/+P/4//j/+P/5//j/+f/5//j/9//2//X/9f/3//b/9v/2//X/9f/1//X/+P/5
//n/+//6//n/+f/4//r/+v/7//v//P/8//3//v/8//z//f/+////AAABAAQAAwADAAMA
BAAGAAUABAADAAMABAAFAAYABQAFAAUABAADAAMABAAFAAUABgAGAAUABAADAAIAAgAC
AAMAAwADAAEAAQABAAAAAAABAAAAAQABAAAA///+//3//f/8//z//P/8//z//P/8//z/
/P/7//z/+//8//3//f/8//v/+v/8//r/+v/6//n/+f/6//r/+f/4//f/9v/3//f/+P/5
//j/+P/4//f/+f/3//b/9f/3//f/+P/4//j/9//2//X/9f/2//b/9//1//b/9//3//n/
+f/4//f/9//3//f/9//2//b/9v/2//b/9v/2//b/9v/2//b/9//3//b/9f/1//j/+P/2
//b/9v/2//b/9v/2//b/9P/0//T/9P/0//T/9P/0//b/9v/2//b/9v/2//b/9v/2//b/
9v/3//v/+//6//r/+v/5//j/+P/6//r/+v/5//n/+f/5//n/+P/4//b/9v/3//f/+P/4
//b/9v/2//f/9//3//f/+f/6//r/+//8//3//f/8//z/+//4//f/9//2//T/8//y//P/
8//z//T/8v/x//H/8f/y//L/8f/x//L/8v/y//H/7//v/+//7v/v//H/8v/z//H/8f/w
//D/8P/w//D/8f/x//H/8f/x/+//7//1//7/BwAUACMAMwBHAF8AdACLAKQAugDUAPAA
+QDgALUAjwBtAE0AKADo/5z/W/8x/yn/Ov9Q/2n/hv+i/7n/y//Z/+P/6P/r/+7/7//x
//T/9v/2//f/+P/5//r/+v/4//n/+v/6//z//f/9//3//P/8//z//f/7//v/+//8//3/
/v8AAAEAAgACAAIAAgACAAIAAgACAAEAAgACAAMABQAFAAUABQAGAAcABwAIAAYABgAG
AAcABwAHAAgACAAKAAsACwAMAAwADQANAA0ACwALAA0ADgANAA0ADQAOABAAEgATABMA
EwAVABYAFgAYABgAGAAYABgAGAAZABkAGgAaABoAGgAcABwAHAAcABsAGgAZABcAGAAX
ABcAFgAWABUAFAATABAADwAOAA0ADQAMAAsACQAFAAUABAADAAIAAQAAAP7//f/9//z/
+//6//j/9//3//n/+P/4//f/9P/z//P/8//y//L/8v/y//L/8v/y//L/8v/w/+//7//x
//H/8f/y//H/8P/v/+7/7//u/+3/7f/t/+//8P/w/+//7v/t/+3/7v/u/+//8P/x//H/
8f/x//L/8//z//X/9//3//j/+P/4//j/+f/5//j/+P/5//r/+v/6//v//P/6//r/+v/8
//v/+//7//z//P/7//r/+f/7//z//f/+//3//f/9//z//P/7//v/+//7//z//P/7//r/
+f/4//j/+v/7//v/+//6//n/+P/2//f/9//1//X/9v/2//b/9v/z//P/8v/y//L/8v/y
//L/8v/y//L/8f/z//H/8f/x//L/8v/y//L/8P/u/+7/7v/v/+//8P/w/+7/7v/u/+7/
8P/v/+//7//t/+7/7//v//H/7//u/+3/7f/t/+7/7v/u/+3/7P/r/+v/7P/s/+3/7f/u
/+//7//t/+3/7P/r/+3/7f/t/+3/7P/s/+z/7P/s/+z/7P/s/+7/7v/u/+//7f/s/+v/
6//u//D/7v/u/+7/7v/s/+z/7P/s/+3/7v/v//D/8P/w//D/8P/u/+//8f/x//H/8v/0
//X/9P/0//P/8v/z//P/9P/1//P/8//y//L/8v/y//P/8//0//T/9P/0//T/9f/1//X/
9f/3//j/+P/5//r/+v/5//f/9v/1//L/7//v/+//7v/w//D/7//v/+//8P/w/+//7//v
//D/8P/x//H/8v/y//L/8f/x//H/7//u/+7/7//x//H/8f/x//D/8P/w//D/8P/x//H/
8f/x//P/8//z//f//v8JABYAKQA5AE8AaQCAAJkAtADMAOYA/AD1AMwAnwB1AEsAJQD6
/7r/dP9B/yv/Mf9C/1L/Z/+C/5r/rf/B/9H/3f/k/+v/8P/z//X/9v/4//j/+f/6//v/
/P/8//z//f/+//7/AAABAAEAAQAAAAAAAAABAP///////wAAAQACAAQABQAEAAQABAAE
AAYABgAGAAYABwAIAAgACQAHAAcABwAHAAoACwALAAwADAAMAAwADQANAA0ADgAOAA4A
DwAPABAAEAARABEAEQATABMAFQAWABUAFQAVABYAGAAaABsAGwAbAB0AHgAeABwAHAAc
ABwAIAAgACEAIQAgACAAIAAgACAAIAAgACAAIQAiACMAIwAgAB8AHwAeAB4AHQAcABsA
GgAZABgAFwAVABQAEwARABEAEQAQAA8ADAALAAoACAAJAAkACAAHAAYABAADAAMAAwAC
AAIAAQACAAEAAQABAP///v/9//z//f/+////AAAAAP7//f/9//3//f/9//7//P/8//z/
/P/9//z/+//7//v//f/+//7//f/8//v/+//+//7///8AAP///////////v//////AQAB
AAEAAgACAAIAAgADAAMABAAEAAUABgAGAAYABwAIAAgACAAIAAoACQAJAAkACgAMAAsA
CgAJAAkACgALAAwADQANAA0ADAAKAAkACQAJAAsADAAMAAsACgAJAAgACAAIAAkACQAJ
AAcABwAHAAYABwAHAAUABQAGAAYABgAGAAMAAwACAAIABAAEAAQABAAEAAQABAADAAMA
AQABAAEABAAEAAQABAACAAAAAAAAAAEAAQACAAIAAgACAAIAAgAAAP///////wEAAgAD
AAMAAwABAAAA////////AAAAAP//////////AAAAAP///////wAAAQABAP/////+//3/
//////////8AAAAAAAAAAP7//v/+//7/AgACAAIAAwACAAAAAAAAAAAAAAABAAMAAwAC
AAIAAwADAAMABAAEAAQABgAFAAUABQAFAAUABAAEAAIAAgADAAMAAgACAAIAAgACAAMA
AwADAAQABwAJAAoACgAKAAkABwAFAAQAAwAAAAEAAQABAAAA/v/+//3//f/9//7//v/9
//3//f/+//7//f/9//7//v/+//3//f/9//3//P/8//3//f/9//3//f/8//z//P/8//r/
+//7//v//f/9//3//f8BAAYAEQAgAC0AOwBRAGkAggCbALYA0gDwAA4BEwHyAMEAlwBv
AEMAFgDe/5b/V/87/zn/Rv9S/1//dv+O/6f/vf/R/93/6P/x//T/9f/5//z//v/+////
AAABAAIAAgACAAMABAAEAAYABwAHAAcABgAGAAYABwAHAAcABwAIAAoACgALAAsACwAK
AAkACAAKAAoACgAKAAsADAAMAA0ACwALAAsACwAMAA0ADQAOAAwADAAMAA0ADwAPABAA
EAAOAA8ADwAQABIAEwATABMAFQAVABcAGAAYABcAFgAWABgAGgAbABsAGQAbABwAHAAe
AB4AHgAeACAAIAAhACEAIAAgACAAIAAiACIAIgAiACIAIgAiACEAHgAdAB0AHAAeAB0A
HAAbABgAFwAWABUAFQAUABMAEQAPAA8ADgANAAoACQAIAAYABwAHAAYABQACAAAA////
/wEAAAAAAP///v/9//3//f/8//z//P/8//z//P/8//z/+v/4//f/9//4//n/+v/8//z/
/P/8//z/+v/4//b/9f/1//f/+P/4//f/9v/1//X/9//2//b/9v/3//f/9//3//b/9//3
//n/+//7//z//P/7//r/+v/5//v//P/+/wAAAAAAAAEAAgAAAAAAAAACAAMAAwADAAQA
BAADAAIAAQADAAQABQAGAAUABQAFAAQABAADAAMAAwADAAQABAADAAIAAQAAAAAA/v//
///////////////+//3//f/7//v//v/+//7//v/8//v/+f/4//n/+v/7//z/+v/6//r/
+f/3//X/9f/1//j/+P/4//j/+P/2//b/9v/1//X/9v/2//b/9v/2//b/9P/z//P/8//1
//b/9//3//f/9f/0//P/8//z//T/9P/z//P/8//z//L/8v/x//H/8//0//X/9f/z//P/
8v/x//P/8//z//P/8v/y//L/8v/y//L/8v/y//L/8v/y//P/8//y//H/8f/y//L/9P/0
//T/9P/y//L/8v/y//P/9f/1//T/9P/1//X/9f/0//T/9P/0//T/9f/2//f/9f/0//T/
8v/y//P/8//0//L/8v/y//L/8//z//P/8//3//j/+P/5//j/+P/3//X/9P/z//D/7//v
/+//7v/u/+z/6//r/+v/7v/u/+3/7f/r/+z/7P/r/+v/7P/s/+z/6//r/+v/6//q/+r/
6//r/+v/6//r/+r/6v/q/+r/6v/r/+v/6//r/+3/6//t/+//9v8BABAAHwAtAEUAXwB4
AI8AqADAANwA+AD7ANYAqQB/AFkAMwAIAMb/fv9D/yX/J/84/0z/Yf98/5b/qf+7/8v/
2f/g/+P/5v/p/+v/7P/u/+7/7//y//P/9P/0//L/8//0//T/9P/1//X/9f/4//j/+P/5
//f/9//3//j/+v/6//v/+//6//r/+v/6//z//P/8//z//f/+//7////9//3//f/9/wAA
AQABAAIAAAAAAAAAAQABAAEAAgACAAQABQAFAAYABAAFAAUABQAHAAcACQAKAAsACwAL
AAwACgAMAA0ADQAPABEAEgASABAAEAAQABAAEgASABMAEwAUABQAFAAUABQAFAAUABQA
FAAUABQAEwAQAA8ADwAOAA4ADQAMAAsACgAJAAgABwAHAAYABQADAAEAAQAAAP///P/7
//r/+P/1//X/9P/z//L/8P/v/+//7//u/+7/7f/u/+3/7f/t/+r/6v/q/+r/6v/q/+r/
6v/s/+r/6f/p/+v/6//r/+z/7P/s/+z/7P/r/+r/6f/p/+n/6//s/+z/7f/s/+v/6//r
/+r/6v/q/+3/7f/t/+3/7P/t/+3/7//x//H/8v/y//D/8P/x//H/9P/0//X/9v/0//T/
9f/2//b/9v/2//j/+f/5//n/+v/6//n/+P/3//n/+v/7//z/+//7//v/+v/4//f/9//3
//f/+P/4//f/9v/1//T/9P/0//X/9f/1//X/9f/1//T/8//z//H/8f/0//T/9P/0//L/
8f/v/+7/8P/w//D/8P/w//D/8P/v/+//7f/t/+3/7v/u/+7/7v/u/+z/7P/s/+v/6//s
/+z/7P/s/+z/7P/s/+v/6//r/+v/7P/t/+3/7f/r/+r/6f/p/+n/6v/q/+v/6//r/+v/
6v/q/+n/6f/r/+z/7f/t/+3/7f/s/+v/6f/p/+n/6f/q/+r/6v/q/+r/6v/q/+r/6v/q
/+r/6//r/+r/6f/p/+z/7P/s/+z/7P/s/+z/7P/s/+z/6v/q/+r/6v/s/+z/7P/s/+r/
6v/q/+r/6//s/+3/7v/t/+//7//u//D/8f/x//H/8v/y//L/8v/x//H/8f/x//P/8v/y
//D/7//v/+7/7v/u/+7/7v/u//D/8f/y//P/8//0//T/9f/2//b/9f/z//T/8//w/+//
7//v/+7/7v/u/+3/7f/t/+3/7P/q/+n/6//s/+z/6//r/+z/7P/s/+3/7f/t/+3/7v/u
/+//7//t/+3/7f/s/+7/7v/u/+7/7f/t/+3/7f/t/+//8f/3//7/CwAaACkAOQBRAGkA
ggCbALYAzgDqAP4A7QC8AI0AYwA5ABUA6P+o/2b/N/8l/y3/Pv9Q/2f/hP+e/7H/xf/V
/93/4v/n/+z/7//z//b/+P/4//n/+P/5//r/+v/6//v//P/8//7/////////AAAAAAAA
AQD///////8AAAAAAAABAAEAAgACAAIAAgADAAQABQAGAAUABgAGAAcABwAHAAcABwAI
AAkACQAKAAoACgAKAAsACwALAAwADAAKAAsACwAMAA0ADwAQABEADwAPABEAEgATABMA
EwAUABYAGAAZABkAFwAZABoAGgAcABwAHAAcAB0AHAAcABsAHQAeAB8AIAAgACAAIAAg
AB4AHgAeAB0AHgAdAB0AHAAaABkAGAAXABgAFwAWABUAEwASABEADwANAA0ADAALAAwA
CwAKAAgABgAFAAMAAQABAAAAAAABAP///v/+//3//P/7//v/+//7//z//f/+//z//P/8
//z//P/6//n/+f/5//n/+f/6//r/+v/6//r/+//6//n/+f/3//n/+v/6//r/+v/6//v/
+//6//r/+v/9//3//f/9//7//////wEAAQABAAIAAgACAAIAAwADAAIAAgADAAQAAgAC
AAMABAAGAAYABgAIAAcABwAHAAgACgAJAAgABwAJAAoACwAMAAwACwAKAAgACAAHAAcA
BwAFAAYABgAFAAYABQAEAAQABgAHAAcABwAFAAUABQAEAAUABQADAAMAAgACAAIAAgAD
AAMAAgACAAIAAgACAAIAAgACAAIAAQADAAEAAQABAAAAAAAAAAAAAgAAAAAAAAD/////
AAAAAAAAAAAAAAAAAgABAAEAAQAAAAAAAAD//wEA///+//3//v///wEAAgAAAP///v/9
//7//v/9//3//f/+//////8BAAEAAAD//////////////v/+//7//v/+//7/AAACAAIA
AgACAAAAAQADAAMABAAEAAUABQADAAQABAAEAAQAAwADAAMAAwADAAIAAgACAAIAAwAD
AAQABAAEAAQABAAFAAUABQAFAAcACAAIAAkACgAKAAkABQAEAAMAAAABAAEAAQAAAAAA
AAD/////AQACAAIAAQD/////AAAAAP////8AAAAAAgABAAEAAQAAAP7//f/9//7///8A
AAEA/v/+//7//v/+/////////wEAAQABAAMABwAOABkAKgA5AEsAZwCBAJgAsQDKAOYA
BAEYAQUB2gCxAI0AZQA5AAgAwv96/0v/Pf9D/1D/Xv9x/4j/oP+3/83/3f/r//b/+//+
/wEAAwAEAAYABgAHAAgACQAKAAoACgALAAwADAAMAA0ADQANABAAEAAQABEADwAPAA8A
EAASABIAEwATABIAEgASABIAEgASABIAEgATABQAFAAVABUAFQAVABUAFgAXABcAGAAW
ABYAFgAXABkAGQAaABoAGgAbABsAHAAaABsAGwAbAB0AHQAfACAAIQAhACEAIgAgACIA
IwAjACMAJQAmACYAKAAoACgAKAAqACoAKwArACwALAAsACwAKgAqACoAKgAsACwALAAr
ACgAJwAnACYAKAAnACYAJQAkACMAIgAhAB0AHAAbABkAGQAZABgAFwAUABMAEgAQABEA
EQAQAA8ADgAMAAsACwALAAoACgAJAAoACQAJAAkABwAGAAUABAAGAAYABgAGAAQAAgAB
AAEAAQABAAEAAgACAAIAAgACAAEAAAD/////AQADAAQABAABAAAA/////////v/+//7/
//////////8AAAEAAQADAAMAAwAEAAQABAAEAAUABQAGAAYABwAIAAoACgALAAwACgAK
AAoADAANAA0ADQAOAA4ADQAMAAsACwAMAA0ADgANAA0ADQAMAAwACwALAAsACwAMAAwA
CwAKAAkACAAIAAgACQAJAAkACQAJAAkACAAHAAcABQAFAAYABgAGAAYABwAHAAYABgAE
AAQABAAEAAQABAAEAAMAAwABAAEAAQAEAAQABAAEAAIAAAAAAAAA/////wAAAAAAAAAA
AAAAAP7//f/9//3///8AAAEAAQD///3//P/7//3//f/+//7////////////+//7//f/9
//3//v////////////7//f/9//3//f/9//z//P/8//z//P/8//z//P8AAAAAAAAAAP7/
/v/+//7//v///wEAAQACAAIAAwADAAIAAgABAAAAAgABAAEAAQD//////v/+//z//P/9
//3/AAAAAAAAAAD+////////////AQACAAIAAwAEAAQAAwABAAAA///8//v/+//7//r/
+P/4//f/9//5//r/+v/5//n/+f/6//r/+f/5//r/+v/8//v/+//7//n/+P/4//n/+f/5
//n/+f/2//b/9v/2//b/9//3//f/+//5//n/+f/7/wIADQAcACkAOwBRAGsAggCdALYA
zgDqAAYBCQHmALcAjQBlAD8AFgDa/5D/U/8z/zH/Qv9S/2f/gP+Y/6//w//T/+H/6v/x
//L/9f/3//j/+v/6//v///8BAAMABAACAAMABAAEAAQABQAFAAUABgAGAAYABwAFAAUA
BQAGAAgACAAJAAkACAAIAAgACAAIAAgACAAIAAkACgAKAAsACQAJAAkACQAMAA0ADQAO
AA4ADgAOAA8ADwAPABAAEAASABMAEwAUABIAEwATABMAFQAVABcAGAAYABcAFgAWABYA
GAAZABkAGwAdAB4AHgAcABwAHAAcACAAIAAhACEAIAAgACAAIAAgACAAIAAgACAAIAAg
AB8AHAAbABsAGgAcABsAGgAZABYAFQAUABMAEQAQAA8ADQALAAsACgAJAAYABQAEAAIA
AwADAAIAAQD+//z/+//7//n/+P/4//f/9//3//j/+f/3//b/9f/0//b/9v/2//b/9v/0
//P/8//x//H/8f/y//L/8v/y//L/8f/w/+//7//v//H/8v/y//P/8v/x//H/8//y//L/
8v/z//P/8//z//P/8//y//P/9f/1//b/9v/4//j/+f/5//j/+P/5//r/+v/6//v//P/8
//z//P/+/////////wAAAAD///7//f/9//7///8AAP////////7//v/9//3//f/9//7/
/v/9//z/+//6//r/+v/7//v/+//5//n/+f/4//n/+f/3//f/9v/2//b/9v/3//f/9v/2
//T/9P/0//T/9v/2//b/9f/1//P/8//z//T/9P/0//T/8v/w//D/8P/v/+//8P/w//D/
8P/w//D/8P/v/+//7//v//D/8f/x//P/8f/w/+//7f/t/+7/7v/t/+3/7f/t/+7/7v/t
/+3/7f/u/+//7//t/+3/7P/r/+v/6//r/+v/7P/s/+z/7P/q/+r/6v/q/+v/7P/t/+//
7f/s/+v/6//s/+7/7P/s/+z/7P/q/+r/6v/q/+z/7P/s/+z/7v/u/+7/7v/t/+//7//u
/+//8f/y//P/8v/y//L/8v/v/+//7//v//H/8P/w/+7/7P/t/+3/7v/w//D/8P/w/+//
7//v/+//7//w//D/8f/z//T/9P/z//D/7//s/+v/7f/t/+z/7P/s/+v/6//r/+r/6v/p
/+n/6f/q/+r/6f/n/+j/6P/o/+j/6f/q/+v/6P/o/+n/6f/p/+n/6f/o/+r/6v/q/+r/
6f/p/+n/6f/p/+v/6//t//L/+f8GABUAIwA3AE8AaAB/AJYArgDGAOAA9wDsAMMAlwBz
AFEALgD6/7L/bf83/x//KP8+/1f/dP+S/6n/u//N/9f/3P/h/+T/6f/t/+z/7v/u/+//
7v/v//D/8P/x//P/9f/2//T/9f/1//X/+P/4//j/+f/7//v/+//8//v/+v/6//n//P/8
//z//P/8//z//P/8//3//v/+////AQABAAEAAQAAAAEAAQACAAQABAAEAAUAAwADAAQA
BAAGAAcABwAIAAgACQAJAAkACQAJAAsADAANAA0ADQAOAAwADgAPAA8ADwARABIAEgAU
ABQAFAAUABYAFgAXABcAGAAYABgAGAAWABYAFgAWABgAGAAYABcAFgAVABUAFAATABEA
DwANAA4ADQAMAAsACQAIAAcABQADAAMAAgABAAAA///+//z/+f/5//j/9//3//b/9v/3
//b/9P/z//H/8v/x//H/8f/w//D/8P/w//D/8P/w//D/8v/w/+//7//v/+//7//w/+7/
7v/u/+7/7//u/+3/7f/t/+//8P/w//L/8v/y//P/8//y//L/8v/z//P/8//z//T/9f/1
//f/9f/1//b/9v/2//b/9//3//j/+P/5//r/+v/6//v//P/6//r/+v/8//3//f/9//7/
///////////+//7//v/+//////////7//v/9//3//f/7//z//P/7//z/+//6//r/+P/5
//n/+f/5//n/+f/4//n/+f/3//f/9v/2//b/9v/3//f/9v/2//T/9P/0//T/9P/0//T/
8//0//P/9P/1//X/9P/z//L/8//y//P/9P/x//H/8v/y//L/8v/y//L/8v/x//H/8f/v
//D/8f/x//P/8f/w/+//8P/x//P/9P/z//P/8//z//L/8v/x//H/7//w//H/8f/x//H/
8P/v/+//7//v/+//8P/w//D/8P/y//L/8v/y//D/8P/w//H/8//y//H/8f/y//D/8P/w
//D/8P/w//D/8P/w//D/8P/w//D/8v/y//L/8v/y//L/8v/y//L/8v/y//L/9P/0//T/
9f/1//X/9P/0//f/9//3//j/+v/6//r/+f/3//f/9//3//f/+P/3//j/+P/3//f/9v/4
//j/+P/5//n/+f/5//v/+v/6//v//P/9//3//P/8//v/+P/3//f/9//2//b/9v/3//f/
9//4//b/9f/1//X/9//4//j/+f/5//j/9//1//X/9f/1//T/9v/3//f/9//3//f/9v/2
//j/+P/4//n/9//3//f/9//3//n/+/8AAAsAHAApADcASQBhAHoAkwCuAMoA5gAAAQUB
5ACxAIEAVwAxAAoA0v+Q/1f/Nf8v/z7/UP9l/4L/nv+1/8f/2f/j/+r/8f/2//n//f/+
/wAAAAABAAIAAwAEAAQABAAFAAYABgAGAAcABwAHAAgACAAIAAkACwALAAsADAAKAAoA
CwALAA4ADgAOAA4AEAAQABAAEAAQABAADwAPABAAEQASABMAEgATABMAFAAUABQAFAAV
ABcAFwAYABgAFgAXABcAGAAZABsAHAAdABsAGwAdAB4AHwAfAB8AIAAiACQAJQAlACMA
JQAmACYAKAAoACgAKAApACgAKAAnACkAKgArACwALAAsACwALAArACoAKQAnACcAJwAo
ACgAJgAlACQAIwAgAB8AHgAdAB0AHAAbABkAFwAXABYAFQAUABMAEgAQAA0ADQAMAAsA
DAAKAAkACQALAAoACgAJAAoACQAJAAkACgAKAAoACgAIAAgACAAIAAoACAAHAAcACQAJ
AAkACgAIAAgACAAIAAoACgAKAAsACgALAAsACgALAAoACQAJAAoACgALAAwADQANAA0A
DQAQABEAEQATABEAEQASABIAEAAQABEAEQATABQAFgAYABcAFgAWABYAFwAYABkAHAAb
ABsAGwAcABwAGwAaABkAGQAaABsAHAAbABsAGwAaABkAGQAaABsAGQAaABoAGQAaABkA
GAAYAA==
         </WaveFormData>
      </LeadData>
      <LeadData>
         <LeadByteCountTotal>10000</LeadByteCountTotal>
         <LeadTimeOffset>0</LeadTimeOffset>
         <LeadSampleCountTotal>5000</LeadSampleCountTotal>
         <LeadAmplitudeUnitsPerBit>4.88</LeadAmplitudeUnitsPerBit>
         <LeadAmplitudeUnits>��V</LeadAmplitudeUnits>
         <LeadHighLimit>2147483647</LeadHighLimit>
         <LeadLowLimit>268435456</LeadLowLimit>
         <LeadID>V3</LeadID>
         <LeadOffsetFirstSample>0</LeadOffsetFirstSample>
         <FirstSampleBaseline>0</FirstSampleBaseline>
         <LeadSampleSize>2</LeadSampleSize>
         <LeadOff>FALSE</LeadOff>
         <BaselineSway>FALSE</BaselineSway>
         <ExcessiveACNoise>FALSE</ExcessiveACNoise>
         <MuscleNoise>FALSE</MuscleNoise>
         <LeadDataCRC32>2821474749</LeadDataCRC32>
         <WaveFormData>
+v/6//r/+v8FAA4AFwAgADgAUABoAIAApQDKAO8AFAEWARYBFgEWAeQAtACEAFQAHADk
/6z/dP93/3r/ff+A/5H/oP+v/77/yv/U/97/6P/s//D/9P/4//b/9v/2//b/+P/6//z/
/v8AAAAAAAAAAAAAAAAAAAAAAgACAAIAAgAEAAQABAAEAAYABgAGAAYABAAEAAQABAAG
AAYABgAGAAgACAAIAAgACAAIAAgACAAJAAoACwAMAAoACgAKAAoADAAMAAwADAAOAA4A
DgAOAA4ADgAOAA4AEQASABMAFAASABIAEgASABUAFgAXABgAGgAaABoAGgAaABoAGgAa
ABsAHAAdAB4AHAAcABwAHAAeAB4AHgAeAB4AHgAeAB4AHQAcABsAGgAYABgAGAAYABUA
FAATABIAEQAQAA8ADgALAAoACQAIAAcABgAFAAQABAAEAAQABAACAAIAAgACAAAAAAAA
AAAAAAAAAAAAAAD+//7//v/+////AAABAAIAAQAAAP///v///wAAAQACAAEAAAD///7/
AAAAAAAAAAACAAIAAgACAAEAAAD///7/AAAAAAAAAAACAAIAAgACAAAAAAAAAAAAAQAC
AAMABAAEAAQABAAEAAUABgAHAAgACgAKAAoACgALAAwADQAOABAAEAAQABAAEAAQABAA
EAASABIAEgASABIAEgASABIAEAAQABAAEAASABIAEgASABAAEAAQABAADgAOAA4ADgAQ
ABAAEAAQAA8ADgANAAwADAAMAAwADAAKAAoACgAKAAoACgAKAAoADAAMAAwADAAKAAoA
CgAKAAoACgAKAAoACQAIAAcABgAIAAgACAAIAAYABgAGAAYACAAIAAgACAAIAAgACAAI
AAYABgAGAAYACAAIAAgACAAIAAgACAAIAAcABgAFAAQABgAGAAYABgAGAAYABgAGAAYA
BgAGAAYABgAGAAYABgAEAAQABAAEAAYABgAGAAYABQAEAAMAAgADAAQABQAGAAYABgAG
AAcACQAJAAkACQAMAA0ADgAOAAwACgAJAAkACwALAAsACQAJAAkACgAKAAkACQAJAAkA
DAAMAAwADAALAA0ADgAPAA8ADwAOAA0ACQAGAAQABAADAAIAAgABAAIAAgADAAMAAQAB
AAAAAAACAAIAAgACAAIAAgADAAMAAQAAAAAAAAABAAEAAQACAAAAAAD/////AQABAAEA
AQD//wAAAAAAAAAAAAACAAYADgAZACUANQBIAGMAgQCeAL4A5AASAUQBaAFkAT4BEQHp
ALwAiwBMAPz/qv90/2L/Zf9w/3n/if+a/6//wP/R/9//6P/t//D/8//4//z///8AAAAA
AAD//wAAAgACAAQABAAEAAQABAAEAAUABQADAAQABQAFAAUABgAGAAYACAAIAAgACAAG
AAYABgAHAAgACQAKAAsACgAKAAoACQAKAAoACgAKAA0ADQANAA0ADgAOAA4ADwAPABAA
EAAQAA4ADwAPABAAEgATABQAFAAWABYAFgAXABYAFgAXABcAGQAaABoAGQAXABkAGQAa
AB0AHQAfACAAIAAfAB8AIAAeAB8AHwAfACEAIQAhACEAIQAhACAAIAAiACEAIAAfAB8A
HQAcABsAGQAYABcAFgAVABQAEwAQAAwACwAKAAoACgAJAAkACQAGAAUABAADAAMAAgAB
AAEAAwACAAEAAAD////////+//7//v/+//7//f/9//z/+//9//3//P/8//v/+//7//z/
+//7//v/+f/5//f/+P/5//f/+P/5//j/9v/1//T/8//0//T/9f/3//X/9f/0//T/9f/2
//f/+P/2//f/9//3//n/+f/5//r/+//8//3//v/9//3//f/+/////v8BAAMABAAFAAYA
BgAIAAgABwAGAAYABwAIAAkABwAHAAYABgAHAAcABwAHAAUABgAGAAUABQAEAAQABQAD
AAQABAAEAAIAAgACAAAAAQABAAIAAgAAAAAAAAAAAAAA////////AAD////////9//7/
/v/+//7//v///wEAAAD///7//f/9//v/+v/6//r/+v/6//v/+f/5//n/+P/6//n/+v/7
//v//P/7//r/+v/5//n/+f/5//n/+v/7//r/+f/4//f/9//3//j/+f/5//n/+f/5//n/
+P/4//j/+P/4//j/+f/4//j/9//3//j/+P/4//n/+P/4//j/9//3//b/9v/2//n/+P/2
//b/9v/2//b/9v/2//b/9v/2//b/9v/2//b/9v/2//j/+P/4//j/+P/4//j/+P/4//j/
+P/4//r/+v/7//v/+f/5//n/+v/7//z//P/7//z//P/9//3/+//7//n/+f/5//r/+v/7
//n/+f/5//r/+v/6//r/+//9//7//////wEAAAD///3//P/6//r/+f/3//b/9P/y//T/
9f/1//X/8//y//L/8v/0//T/9P/0//L/8//z//P/8P/w//D/7//w//H/8//0//L/8f/x
//H/8//z//P/8//z//L/8f/w/+7/7v/y//j/AQANABsAKgBBAFsAdgCUALQA2AAGATgB
WAFOAScB/wDaALUAggA4AOL/lP9i/1P/Xv9v/4H/lv+r/7z/y//X/97/4//m/+n/7P/u
//H/8v/y//L/8f/y//T/9P/0//T/9P/0//b/9v/3//f/9f/2//f/9//1//b/9v/2//r/
+v/6//r/+v/6//r/+//7//v/+//7//v//P/9//3//P/8//z//P///////////////v/9
//3///8AAAAAAAAAAAEAAQACAAIAAwAEAAQABAAEAAQABQAEAAQABQAFAAkACgAKAAkA
CwANAA0ADgANAA0ADwAQABAADwAPABAAEAARABEAEQATABMAEwATABIAEQAPAA4ADgAN
AAwACwAMAAsACwALAAkACAAHAAYABQAEAAMAAAD+//3//P/8//v/+f/4//f/9v/1//T/
8//x//D/7//v//D/8P/w//D/7//v/+//7v/u/+7/7v/u//D/8f/x//H/7//v/+7/7v/v
/+//7//w/+//7//v/+3/7f/r/+z/7f/s/+7/8P/w/+7/7f/s/+v/7P/s/+3/7//v/+//
7v/u//H/8v/z//T/9P/1//X/9f/1//X/9f/2//X/9v/3//j/9//3//f/+P/4//b/+P/5
//j/+f/6//r/+P/4//f/9v/3//n/+//9//v/+//6//r/+f/5//n/+f/5//r/+v/5//r/
+P/3//f/+f/6//r/+v/5//j/9//0//b/9f/1//T/9v/2//b/9v/1//P/8v/x//H/8f/y
//P/8f/y//L/8v/x//D/8P/x//H/8f/x//H/8f/v/+7/7v/w//D/8P/x//D/7//u/+z/
7v/t/+7/7//u//D/8P/w/+7/7f/t/+3/7f/t/+7/7//u/+3/7P/r/+v/6//s/+3/7f/t
/+3/7f/r/+r/6v/q/+v/7P/t/+//7//u/+z/6//s/+z/7P/t/+3/7v/v/+//7f/s/+z/
7P/v//D/7v/u/+7/7v/s/+z/7P/s/+3/7v/v//D/8P/w//D/8P/w//D/8P/w//P/8//z
//P/8f/y//P/9P/1//X/9f/2//X/9f/1//X/9f/1//X/9v/2//f/9//3//f/+P/4//j/
+P/5//v//P/9//3//f/8//n/9//0//L/9P/z//L/8v/x//D/8P/x//H/8f/x//D/8P/w
//D/8P/y//L/8v/z//P/8//y//L/8P/v/+//7//y//L/8v/x//H/8f/x//H/8f/x//L/
8v/0//T/9v/0//b//P8FABEAHwA0AE0AaQCEAKQAyADuABwBRgFOAS4BAQHXAKwAewBE
APz/rv90/1r/W/9m/3P/g/+W/6f/tv/F/9H/3P/j/+r/7//y//T/9v/2//X/9P/3//j/
+v/6//j/+P/4//j/+f/6//z//f/7//z//f/9//v//P/8//z/AAAAAAAAAAAAAAAAAAAB
AAEAAQABAAEAAwAEAAUABQAEAAQABAAEAAcABwAHAAcACAAIAAgACQAHAAgACAAIAAoA
CwALAAwACgALAAwADAAOAA4ADgAPABAAEAARABEAEwAUABQAEwAVABcAFwAYABgAFwAY
ABgAGQAZABoAHAAaABsAGwAbABkAGQAZABkAGgAbABsAHAAcABsAGgAZABkAFwAWABUA
FQAUABMAEgAPAA4ADQAKAAkACQAJAAoACAAFAAMAAQABAAEAAQABAP///v/9//3////+
//3//P/+////AAAAAP///v/9//z//v///////////////v/+/////////wAA////////
/f/+//v/+//7//z//v8AAAAA/v/9//z/+//+//7///8BAAEAAQAAAAAA//8AAAEAAgAC
AAMAAwADAAMAAwADAAQABQAGAAcACAAIAAkACgAMAAoACAAKAAsADAANAA4ADgAOAA4A
DQAMAAwADQAOAA8AEQARABAAEAANAA0ADQANAA0ADgAOAA0ADQAMAAwADQALAAwADAAM
AAoACgAKAAgACgAJAAkACAAJAAoACwAMAAsACQAIAAcACAAHAAcABwAHAAgACAAIAAUA
BAAEAAUABgAHAAgACQAHAAUABAAEAAQABAAEAAUABwAHAAcABgAFAAMAAwADAAYACAAI
AAgABgAFAAUABQADAAMABAAFAAUABQAFAAUABAADAAMAAwAFAAUABQAFAAMAAgACAAIA
BAAEAAQABQAGAAYABQAFAAIAAgACAAMABwAIAAkACQAIAAYABgAGAAYACAAIAAgACAAH
AAcABwAHAAcACAAJAAoACwALAAsADAALAAsACwALAAkACQAJAAoACgALAAsACwALAAwA
DAAMAA4ADwARABIAEgARABAADgANAAsACAAGAAgABwAGAAYAAwACAAIAAwADAAMAAwAC
AAAAAAAAAAAAAgACAAIAAwABAAEAAAAAAAAA////////AgACAAIAAQD/////////////
//8AAAAAAAAAAAAA/v8CAAYADwAbACkAOgBRAG0AigCoAMwA9gAoAVgBbAFUAScB/QDQ
AJ0AZgAiAM7/hv9m/2X/bP9z/33/jv+h/7L/w//R/97/5//u//P/9P/4//n/+v/6//r/
/f/+/wAAAAAAAAAAAAAAAAIAAgADAAMAAwAEAAUABQAEAAQAAwACAAYABgAGAAYABQAE
AAMAAwAFAAUABQAFAAcACAAJAAkACQAIAAcABgAJAAkACQAJAAgACAAIAAkACwAMAAwA
DAAMAA0ADQAOAAwADQAOAA4ADwAQABEAEwATABIAEgARABUAFgAWABUAEwAVABUAFgAX
ABcAGQAaABwAGwAbABwAGgAbABsAGwAbABsAGwAbABsAGwAaABoAGgAZABgAFwAXABUA
FAATABEAEAAPAA4ADwAOAA0ACgAIAAcABgAGAAMAAQAAAP//AAD///7//f/8//r/+P/3
//j/+P/4//j/+P/5//r/+v/4//j/+P/4//j/+f/5//n/9//3//b/9v/2//f/+P/6//v/
+//7//n/+P/1//X/9f/2//j/+v/6//b/9f/0//P/9P/0//X/9//3//f/9v/2//X/9v/3
//j/+P/5//n/+f/3//f/9//4//v//P/9//7//v///wAAAgACAAAAAgADAAIAAwAEAAQA
BAAEAAMAAgAEAAUABgAHAAcABwAGAAYAAwADAAMAAwADAAQABAADAAQAAgABAAEA//8A
AAAAAAACAAIAAgAAAP7//f/9//z//v/+//7//v/9//v/+v/5//n/+f/6//v/+//8//z/
/P/6//j/9//3//n/+f/5//n/+f/3//b/9v/4//j/+P/5//f/9//3//b/9//1//X/9f/2
//j/+P/4//b/9f/1//X/9f/1//b/9//1//X/9f/1//T/8//z//P/8//z//P/8//z//L/
8v/y//L/8v/y//P/8v/y//H/8f/y//L/8v/z//H/8v/z//P/8f/w//D/8P/x//T/9P/0
//T/9P/0//T/9P/0//T/9P/0//X/9f/1//X/9f/0//X/9v/2//f/9v/2//f/9f/1//X/
8//z//P/9P/0//X/9f/1//X/9P/0//T/9P/3//n/+v/7//n/+f/4//f/8//w/+7/7v/v
/+7/7v/t/+r/6v/r/+v/6//r/+r/6v/q/+r/6v/q/+j/6P/p/+n/6//q/+r/6v/n/+f/
5//o/+r/6v/p/+n/6P/n/+b/5f/m/+j/6f/q/+r/6P/o/+r/8P/5/wUAEQAiADsAWQB2
AJQAtADcAAoBPAFOATQBCQHfALYAiQBSAAYAtP9y/1D/Tf9Y/2f/d/+M/53/rP+5/8X/
0P/X/9z/3//i/+T/5v/m/+X/5P/n/+j/6v/q/+r/6v/q/+r/7P/s/+3/7f/r/+z/7f/t
/+3/7v/u/+7/8P/w//D/8P/u/+7/7v/v//H/8f/x//H/8f/y//P/8//z//L/8f/w//L/
8//0//X/9P/0//T/9f/z//T/9P/0//b/9//3//j/9v/3//j/+P/5//r/+//9//z//P/9
//3///8AAAAA//8BAAMAAwAEAAIAAQACAAIAAwADAAQABgAEAAUABQAFAAUABQAFAAUA
BQAFAAQABAACAAEAAAD//wEA///+//3/+//6//n/+P/3//b/9f/y//H/8f/x//L/8P/t
/+v/6f/o/+f/5v/l/+P/4v/h/+H/4v/i/+L/4v/i/+P/5P/k/+L/4v/i/+L/4v/j/+P/
4//j/+P/4v/i/+P/4//j/+T/5f/l/+X/4//k/+H/4f/h/+D/4v/k/+T/5P/j/+L/4f/j
/+L/4v/j/+X/5f/k/+T/4//k/+X/5v/o/+n/6f/p/+n/6f/p/+r/6f/q/+v/7P/s/+3/
7v/w/+7/7P/u/+//8P/x//L/8v/y//L/8f/w//D/8f/y//P/8//z//L/8v/x//H/8f/x
//H/8v/y//H/8v/w/+//7//t/+7/7v/u/+7/7v/u/+z/7P/r/+v/6v/s/+z/7P/s/+r/
6f/p/+n/6v/p/+n/6f/p/+r/6v/q/+f/5v/m/+f/6f/p/+n/6f/p/+f/5v/m/+b/5v/m
/+f/6f/p/+n/6P/n/+X/5f/l/+b/6P/o/+j/5v/l/+X/5f/l/+X/5v/n/+f/5//n/+f/
5v/l/+X/5f/n/+f/5//n/+f/5v/m/+b/5v/m/+b/5//o/+j/5//n/+b/5v/m/+f/5//o
/+n/6f/n/+b/5v/m/+n/6P/o/+j/6P/o/+j/6P/o/+j/6P/o/+j/6P/o/+j/6P/o/+j/
6P/o/+j/6v/q/+r/6v/s/+z/7P/t/+3/7f/t/+3/7v/v//D/8P/v/+7/7v/v//H/8f/x
/+//7v/t/+3/7P/v/+//7//v//L/8v/y//L/8v/z//P/8//1//X/9P/z//P/8P/u/+7/
7f/s/+z/6//q/+r/6//r/+n/6f/o/+j/6v/q/+r/6v/q/+r/6//r/+v/6v/q/+r/6//r
/+v/7P/q/+r/6f/p/+v/6//r/+v/6//s/+z/7P/q/+z/7v/y//r/BQARAB0ALgBHAGUA
ggCiAMQA7gAeAUYBQgEaAesAvwCUAGcAMADm/5j/ZP9Q/1P/Xv9r/33/lP+n/7j/xf/R
/9j/3f/i/+X/6v/s//H/8v/y//L/8v/y//P/8v/0//T/9P/0//b/9v/3//f/9//4//n/
+f/5//r/+v/6//r/+v/6//r//P/8//z//f////////////3//v//////AAAAAAAAAAAB
AAEAAQABAAIAAgACAAMAAQACAAIAAgACAAMAAwAEAAUABwAJAAoACAAIAAgACQAKAAoA
CwALAA0ADgAOAA0ADwARABEAEgATABMAFQAWABQAEwATABQAFgAXABcAFwAXABcAFwAX
ABUAFQAUABQAFQAVABUAFQATABEAEAAPABEAEAAPAA4ACwAKAAkABgAEAAMAAgACAAMA
AQAAAP///v/9//z/+//9//z/+//7//v/+v/5//j/9v/3//j/+P/6//r/+v/6//r/+//7
//v/+//7//r/+v/5//n/+f/6//v/+//7//n/+f/3//j/+f/5//r/+//6//v/+//7//v/
+f/4//j/+f/7//v/+v/6//v//P/9//7//v////////8BAAEAAQACAAEAAgADAAQAAwAD
AAMABAAFAAQABwAJAAkACQAJAAgACQAKAAoACgAKAAsADAANAAsACwAKAAoACQAJAAkA
CQAHAAgACAAHAAkACAAIAAkACQAKAAoACgAIAAgACAAGAAgABwAHAAYABAAEAAQABAAG
AAUABQAFAAQAAwADAAMAAwAEAAQABAAFAAQABAAFAAUABQAFAAUABwAFAAQABAAEAAQA
BAAFAAMAAwADAAIABAADAAQABQADAAQAAwACAAEAAQACAAMABQAFAAYABwAEAAMAAgAB
AAIAAQABAAEAAwADAAMAAwAFAAQABAAEAAIAAgACAAMABAAEAAMAAwAEAAQABgAGAAYA
BgAGAAYABgAGAAYACQAJAAkACQAHAAgACQAKAAoACQAIAAgACQAJAAkACQAIAAkACgAM
AAoACwALAAsACwAMAAwADAAOAA8AEQASABEAEQARABAADwANAAoACAAKAAkACAAIAAcA
BgAGAAcABwAHAAcABgAGAAYABgAGAAQABAAEAAUABgAHAAcACAAHAAUABAADAAYABgAG
AAUAAwADAAMAAwAFAAUABgAGAAgACAAIAAoADAAQABkAKQA5AFAAbQCNAKoAyADsABgB
TgFyAWoBRgEfAfcAyACVAFYABACw/3z/bP9v/3b/gf+P/6D/s//G/9f/5f/u//n//v8B
AAQABgAIAAgABwAGAAgACgANAA4ADAAMAAwADAAOAA4ADwAPAA8AEAARABEADwAQABAA
EAASABIAEgASABIAEgASABMAEwATABMAEwATABQAFQAVABYAFgAWABYAGQAZABkAGQAY
ABgAGAAZABkAGgAaABoAGgAbABsAHAAaABsAHAAcAB4AHgAeAB8AIAAgACEAIQAjACQA
JAAjACUAJwAnACgAKAAnACgAKAAqACkAKQAqACwALQAtAC0ALAArACoAKQAqACsAKwAs
ACoAKQAoACcAKQAnACYAJQAjACIAIQAgAB0AHAAbABgAGAAXABYAFgATABEAEAAPABAA
DwAOAA0ADQAMAAsACwANAAwACwAKAAoACwAMAAwACwAKAAkACAAKAAsACwALAAkACQAI
AAgABwAHAAcACAAJAAkACQAHAAQAAQABAAEABAAGAAgACAAEAAMAAgABAAEAAAAAAAEA
AwADAAIAAgADAAQABQAGAAYABwAHAAcABwAHAAcACAAJAAoACwAMAAwADQAOABAAEAAO
ABAAEQASABMAFAAUABQAFAATABIAEgATABQAFQAVABUAFAAUABMAEwATABMAEwAUABQA
EwASABAADwAPAA8AEAAQABAAEAAQABAADgAMAAsACwAKAAwADAAMAAwADAALAAsACwAK
AAkACQAJAAkACgAKAAoACQAIAAgACQAJAAkACQAJAAkABwAGAAYABgAGAAYABwAHAAcA
BwAGAAUAAwADAAMABAAGAAYABgAEAAMAAwADAAMAAwAEAAUABQAFAAUABQAEAAMAAwAD
AAMAAwADAAMAAwACAAIAAgACAAIAAgADAAIAAgABAAEAAAAAAAAAAQAFAAYABQAEAAQA
BAAEAAQABAAEAAQABAAHAAcABwAHAAUABgAHAAgACAAHAAYABgAHAAcABwAHAAUABQAF
AAYACAAJAAkACQAHAAgACAAIAAoACwANAA4ADgANAAwACgALAAkABgAEAAQAAwACAAIA
///+//7///8BAAEAAQAAAP7//v/+//7/AAAAAAAAAQABAAEAAAAAAP7//f/9//3//v/+
//7//f/9//3//f/9//3//f/+//7/AAAAAAAA/v8AAAYADwAbACcAOgBTAHEAjgCsAM4A
9gAmAVYBbAFUASUB+QDOAKEAbAAkAND/iv9k/2H/bP93/4X/mP+p/7z/y//X/+L/6f/w
//P/9v/4//v//P/8//z//v8AAAMABAACAAIAAgACAAIAAgADAAMAAwAEAAUABQADAAQA
BAAEAAgACAAIAAgACAAIAAgACQAJAAkACQAJAAkACgALAAsACwAKAAkACAALAAsACwAL
AAwADAAMAA0ADQAOAA4ADgAOAA8ADwAQAA4ADwAQABAAEgASABIAEwAUABQAFQAVABUA
FgAWABUAFwAZABkAGgAaABkAGgAaABwAGwAbABwAGgAbABsAGwAbABsAGwAbAB0AHQAc
ABwAGwAZABcAFQAXABUAFAATABEAEAAPAA4ADQAMAAsACAAGAAUABAAEAAEA///+//3/
/v/9//z/+//5//j/9//3//f/9v/1//T/9P/1//b/9v/0//T/9P/0//b/9//3//f/9//3
//b/9v/1//X/9f/2//X/9f/1//P/9P/x//H/8f/y//T/9v/2//T/8//y//H/8//y//L/
8//1//X/9P/0//P/9P/1//b/9v/3//f/9//5//n/+f/6//r/+v/6//r/+v/7//z//v/+
//z//v///wAAAQACAAIAAgACAAEAAAAAAAEAAgADAAEAAQAAAAAA/////////////wAA
AAD//wAA/v/9//3/+//8//z//P/8//z//P/6//r/+f/5//j/+v/6//r/+v/4//f/9//3
//j/9//3//f/9//4//j/+P/1//T/9P/1//X/9f/1//X/9f/z//L/8v/y//L/8v/z//X/
9f/1//T/8//x//H/8f/w//L/8v/y//L/8f/x//H/7//v//D/8f/v/+//7//v//D/7//v
/+//8f/x//H/8f/v/+7/7v/u/+7/7v/u/+//8P/w/+//7//s/+z/7P/t/+//8P/x//H/
7//u/+7/7v/t/+7/8P/w//D/8P/u/+7/7v/u//D/8P/w//D/8v/y//L/8v/w//D/8P/x
//L/8//0//X/9f/1//X/9P/z//L/8v/z//X/9f/1//P/8f/x//L/8v/1//X/9f/1//T/
9P/0//T/9f/3//j/+f/7//v/+v/5//X/8v/w//D/8f/w//D/7//u/+7/7//v/+3/7f/s
/+z/7v/u/+7/7v/t/+z/7P/r/+z/7P/t/+7/6//r/+v/7P/s/+z/6//r/+3/7f/t/+3/
6//s/+z/7P/s/+7/7v/u//L/+f8BAA0AHgAxAEsAaACEAKIAxADsABwBSAFOAS0BAQHa
ALUAiABKAPj/qP9s/0//VP9l/3X/jP+h/7T/wf/N/9b/2//g/+X/6P/q/+3/7v/u/+7/
7f/u//D/8P/y//L/8v/y//L/8v/z//P/8//0//X/9f/3//j/+P/4//n/+P/3//b/+P/4
//j/+f/5//n/+f/5//n/+v/7//v//v/+//7//v/9//3//f/9/wAAAAAAAAEAAAAAAP//
/v8AAAEAAQACAAIAAwAEAAQABAAEAAQABQAGAAYABwAHAAkACgAKAAkACQALAAsADAAN
AA0ADwAQABAADwAPABAAEAARABEAEQARABEAEQARABEAEQAQABAAEAAPAA4ADQANAAsA
CgAJAAsACgAJAAgABQAEAAMAAAD+//3//P/8//v/+f/4//f/9v/1//T/8//z//L/8f/x
/+//7v/t/+z/7v/v//D/8P/w//D/8P/w//D/8f/x//H/8//z//L/8v/z//P/8//0//P/
8//z//H/8f/v//D/8f/w//L/9P/0//P/8//z//P/9f/0//T/9f/3//f/9v/2//f/+P/5
//r/+f/5//j/9//5//n/+f/6//v//P/9//7//P/9//7/AAAAAP7/AAABAAEAAQABAAAA
AQACAAIAAgABAAEAAQABAAEAAQAAAAAAAQABAAEAAQD//wAAAAD//////v/+/////f/+
//7//v8AAAAAAAD+//7//f/9//z/+v/6//r/+v/7//v//P/9//z/+//7//v/+f/6//r/
+v/7//r/+v/7//n/+f/5//n/+//5//j/+P/4//j/+P/5//n/+f/5//j/+P/3//j/+f/3
//j/9//2//f/9//4//n/9//3//j/+f/5//n/+f/5//r/+f/5//n/9//3//f/9//5//j/
+P/4//f/9v/1//X/+P/4//f/9//4//j/+P/5//f/+P/5//n/+f/4//j/+P/5//j/9v/2
//b/9v/3//j/+f/6//j/+P/4//j/+v/6//r/+v/6//r/+v/6//z//P/8//z//v/+//7/
/v/+//7//////////////wAAAwAEAAQAAwACAAIAAwADAAUABQADAAMAAgACAAEAAQAC
AAMABAAGAAQABAAEAAUABwAIAAkACQAKAAoACgAJAAQAAgACAAEAAgACAAEAAAACAAMA
AwADAAIAAAD///7/AQACAAMABAACAAMAAwADAAIAAgACAAEAAwADAAQABAACAAEAAQAB
AAIAAwAEAAUABQAEAAMAAgACAAQABgAKABUAIQAtADwAUQBrAIYApADIAPAAHAFKAWAB
TgEfAe8AwgCXAGYAJgDa/5r/cv9p/3L/f/+P/6b/u//M/9v/5//u//f//P8BAAQABgAJ
AAoACgAKAAkACgAMAAwADgAOAA4ADgAQABAAEQARABEAEgATABMAEwAUABQAFAAUABQA
FAAUABUAFgAXABkAGQAZABkAGQAXABgAGQAZABwAHAAcABwAHQAdAB0AHQAeAB4AHgAf
ACEAIgAiACIAIAAhACEAIgAkACUAJgAmACYAJgAmACcAKAAoACkAKQAtAC4ALgAtAC0A
LwAvADAAMQAxADMANAAyADEAMQAyADQANQA1ADUANwA3ADcANwA2ADUAMwAyADMAMwAz
ADMAMwAxADAALwAuACwAKgAoACkAKAAnACQAJAAjACIAIgAhAB8AHgAdABoAGQAYABcA
GQAYABcAFwAYABgAGAAYABgAGQAaABoAHAAcABwAHAAaABsAGwAbABwAHQAdAB4AHQAd
AB0AHgAdAB0AHQAbABwAGwAdAB8AHwAgACEAIAAfAB8AHwAfACAAIAAhACMAIwAjACIA
IgAlACYAJwAoACYAJwAnACcAJwAnACcAKAApACoAKwAsACoAKwAsAC4AMQAwADMANQA1
ADUANQA0ADQANAAzADIANAA1ADYANwA1ADUANAA0ADQANQA2ADcANQA2ADYANQA4ADYA
MwA1AA==
         </WaveFormData>
      </LeadData>
      <LeadData>
         <LeadByteCountTotal>10000</LeadByteCountTotal>
         <LeadTimeOffset>0</LeadTimeOffset>
         <LeadSampleCountTotal>5000</LeadSampleCountTotal>
         <LeadAmplitudeUnitsPerBit>4.88</LeadAmplitudeUnitsPerBit>
         <LeadAmplitudeUnits>��V</LeadAmplitudeUnits>
         <LeadHighLimit>2147483647</LeadHighLimit>
         <LeadLowLimit>268435456</LeadLowLimit>
         <LeadID>V4</LeadID>
         <LeadOffsetFirstSample>0</LeadOffsetFirstSample>
         <FirstSampleBaseline>0</FirstSampleBaseline>
         <LeadSampleSize>2</LeadSampleSize>
         <LeadOff>FALSE</LeadOff>
         <BaselineSway>FALSE</BaselineSway>
         <ExcessiveACNoise>FALSE</ExcessiveACNoise>
         <MuscleNoise>FALSE</MuscleNoise>
         <LeadDataCRC32>575547723</LeadDataCRC32>
         <WaveFormData>
AgACAAIAAgAKABIAGgAiADQARgBYAGoAhwCiAL0A2ADWANYA1gDWALEAjABnAEIAIwAG
AOn/zP/M/8z/zP/M/9P/2P/d/+L/5//s//H/9v/5//z///8CAAIAAgACAAIAAwAEAAUA
BgAEAAQABAAEAAYACAAKAAwACwAKAAkACAAKAAoACgAKAA0ADgAPABAADwAOAA0ADAAO
AA4ADgAOABAAEAAQABAAEAAQABAAEAASABIAEgASABIAEgASABIAFAAUABQAFAAWABYA
FgAWABgAGAAYABgAGgAaABoAGgAaABoAGgAaABwAHgAgACIAIgAiACIAIgAgACAAIAAg
ACIAJAAmACgAJgAmACYAJgApACoAKwAsAC4ALgAuAC4ALQAsACsAKgAqACoAKgAqACcA
JgAlACQAIgAiACIAIgAgACAAIAAgAB8AHgAdABwAHAAcABwAHAAaABoAGgAaABoAGgAa
ABoAGgAaABoAGgAZABgAFwAWABcAGAAZABoAGQAYABcAFgAZABoAGwAcABsAGgAZABgA
FgAWABYAFgAXABgAGQAaABkAGAAXABYAGAAYABgAGAAaABoAGgAaABoAGgAaABoAGgAa
ABoAGgAbABwAHQAeAB8AIAAhACIAJAAkACQAJAAmACYAJgAmACcAKAApACoAKgAqACoA
KgAqACoAKgAqACwALAAsACwAKgAqACoAKgArACwALQAuAC4ALgAuAC4ALAAsACwALAAs
ACwALAAsACoAKgAqACoALAAsACwALAArACoAKQAoACkAKgArACwAKwAqACkAKAAoACgA
KAAoACgAKAAoACgAJgAmACYAJgAnACgAKQAqACgAKAAoACgAKAAoACgAKAAmACYAJgAm
ACgAKAAoACgAJwAmACUAJAAnACgAKQAqACkAKAAnACYAJgAmACYAJgAmACYAJgAmACgA
KAAoACgAJgAmACYAJgAmACYAJgAmACgAKAAoACgAJwAmACUAJAAmACYAJgAmACkAKgAq
ACoAKwArACwALAAqACsAKwAsACoAKgAqACsALQAtACwAKwApACkAKgAqACoAKgArACsA
LwAvAC8ALwAvADAALwAuADAAMAAuACwAJwAlACMAIwAhACEAHwAeACAAIAAgACAAHgAe
AB0AHQAcABwAHAAcAB4AHgAfAB8AGwAaABkAGAAZABkAGgAbABkAGgAaABkAGwAbABsA
GwAaABkAGAAXABcAFgAXABsAJAAvADgARABRAGcAfwCWAK4AzgDzABgBKwEnAQkB6QDG
AJ0AbgA+ABAA6f/X/9L/z//P/9T/2f/g/+b/7//2//v/AQACAAUABgAIAA4AEgASABIA
EgAQABEAEQASABMAEwATABMAEQARABIAEgATABMAEwATABIAEgASABIAFAAUABQAFAAS
ABIAEgASABMAFAAWABcAFwAWABUAFAAUABQAFQAVABIAEgASABIAEgATABQAFAAWABcA
FwAXABYAFQAVABQAFgAWABcAFwAXABcAFwAXABkAGQAZABsAGgAbABwAHAAaABoAGwAb
AB8AHwAgACEAIgAiACIAIwAjACMAIwAkACUAJAAjACIAJAAkACQAJAAkACQAJAAkACQA
IwAiACEAHgAeAB0AHAAcABsAGgAZABYAFQAVABQAFAAUABQAEgAPAA4ADgANAAwADAAL
AAoACAAIAAgACAAGAAYABgAGAAYABgAGAAYABgAFAAQAAwADAAMAAwABAAEAAAD/////
/v/+//7//v8AAP7//P/8//r/+//7//r/+v/5//n/+v/8//r/+f/4//b/9//3//f/9//4
//j/+P/5//n/+f/6//n/+//7//v//f/+//7//v/8//3//v8AAAEAAAABAAIAAwAEAAUA
BAAGAAUAAwACAAQABAAGAAcABQAFAAQAAwADAAMABAAEAAQABAAFAAUABwAGAAUABQAF
AAUABAAEAAMAAgABAAAA//8AAAEAAgACAAEAAAD//wEAAAD+//7//f/9//7//v/8//z/
/P/8//7//v/+//7//P/8//z//P/7//r/+v/7//v//P/8//z/+f/4//f/9v/3//j/+P/5
//f/9//3//b/9P/0//T/9P/2//b/9//3//f/9v/z//L/8//0//X/9v/1//X/9v/2//b/
9f/0//P/8//z//X/9v/2//b/9f/y//T/9P/0//T/8//0//X/9f/0//P/8v/y//P/9P/0
//T/9P/0//L/8v/y//L/8P/w//D/8P/w//D/8P/w//L/8v/y//L/8v/y//L/8v/0//T/
9P/1//b/9v/2//f/9v/2//X/9P/3//f/+P/4//b/9v/3//f/9//2//X/9f/1//b/9v/2
//T/9f/1//f/9//3//f/+P/4//j/+P/4//r/+P/2//P/8v/x//L/8//y/+//7f/s/+z/
7P/s/+z/6v/p/+n/6P/q/+r/6v/q/+j/6f/p/+j/5v/m/+b/5v/m/+f/6P/p/+j/6P/n
/+f/5//n/+f/5//n/+f/5//n/+b/5f/n/+z/8f/6/wQAEwAlADkATgBkAHwAmwDCAOkA
/wD3ANsAugCZAHIAPgAKANv/tf+e/5n/m/+e/6f/sv+6/8H/yP/N/9H/1v/Z/9z/3v/g
/+L/4v/i/+L/4v/j/+P/5P/j/+P/4//j/+X/5f/m/+b/5f/l/+X/5f/m/+b/5v/m/+j/
6P/o/+j/6P/o/+j/6P/q/+r/6//r/+r/6v/q/+r/6v/q/+v/6//q/+r/6v/q/+j/6f/q
/+r/6v/r/+v/6//p/+n/6v/q/+z/7P/t/+3/7f/t/+3/7f/t/+3/7f/v//D/8f/y//L/
8v/y//P/8//1//X/9v/3//j/+P/4//n/+f/5//n/+v/8//z//P/8//r/+v/6//r/+v/6
//r/+v/8//v/+v/5//j/+P/3//b/9v/1//T/8//w/+//7//u/+7/7v/u/+z/6//q/+r/
6f/m/+b/5f/k/+X/5v/n/+j/5//m/+X/5P/i/+L/4v/i/+P/4//j/+P/4//j/+P/4f/j
/+L/4f/h/+D/4P/g/+D/4v/g/97/3v/g/+H/4f/g/+D/3//f/+D/4f/g/+D/4P/g/+H/
4f/h/+H/4v/i/+L/4f/h/+H/4v/h/+P/4//j/+X/5v/m/+b/5P/l/+b/6P/o/+b/5v/m
/+b/6P/q/+r/6v/p/+f/5v/o/+j/6v/r/+v/6//q/+n/6P/n/+f/5v/o/+j/6f/p/+f/
5v/l/+X/5v/n/+f/6P/m/+b/5v/m/+T/5P/k/+T/5f/l/+X/5f/l/+T/4v/i/+P/4//k
/+T/4//i/+H/4P/h/+L/4//k/+L/4v/i/+L/3//e/97/3//f/+D/4P/g/97/3v/e/97/
3f/e/97/3//g/+H/4v/i/+L/4v/i/+L/4P/g/+H/4f/g/+D/3v/e/+D/4P/g/+D/3//f
/+D/4P/g/9//3v/d/97/3//i/+T/5P/k/+P/4P/g/+D/4P/g/+H/4v/j/+P/3v/d/9z/
3P/h/+T/5P/k/+T/5P/i/+L/4v/i/+L/4v/i/+L/5P/k/+T/5P/k/+X/5v/m/+j/6f/p
/+r/6P/o/+n/6f/r/+z/7f/u/+3/7f/t/+z/7f/t/+3/7v/u/+7/7v/v/+//8f/x//H/
8//0//b/9v/2//b/9v/0//L/7//t/+v/7f/t/+3/6//o/+j/6P/o/+r/6v/q/+n/6f/o
/+j/6P/q/+r/6v/r/+3/7P/s/+z/7v/u/+3/7f/t/+3/7v/u/+3/7f/t/+3/7f/t/+3/
7f/v//H/8v/x//H/9v/9/wYAEgAjADcASwBgAHQAkACxANQA7QDtANkAvQCeAHkATAAc
APD/y/+1/67/rf+v/7b/v//G/8z/0f/U/9n/3f/k/+v/8P/0//L/8//y//H/8P/z//X/
9v/4//f/9//3//f/9//3//j/+P/7//v/+//7//7//v/+//7////+//3//P/+//7//v/+
////AAACAAMAAgACAAIAAgACAAIAAwADAAIAAgACAAIAAgADAAQABAAGAAcABwAHAAkA
CQAKAAoACgAKAAsACwAPAA8ADwAPAA0ADQANAA8AEAARABIAEgAUABQAFQAVABcAFwAY
ABkAHAAcABwAHQAbABsAGwAcAB8AIAAhACIAIAAgACAAIAAgACAAIAAgACEAIQAhACEA
HgAeAB0AHAAeAB0AHAAbABwAGwAbABoAGAAYABgAFgATABIAEgARABIAEgARABAADwAO
AA0ADAAPABAAEQASAA4ADgAOAA4AEQARABEAEQAPAA8ADwANAA8ADgANAA0ADgAOAA4A
DgAOAAwACgAKAAwADwARABIADwANAAwADAAPAA4ADgAOABAAEQARABEADwAQABAAEAAS
ABMAFAAWABUAFwAXABcAFwAYABgAGAAWABcAGAAaABwAGgAaABoAGgAcAB4AHgAfAB8A
HgAeAB4AHgAgACEAIwAjACIAIQAiACEAIQAgACAAIAAhACEAIgAiACIAIwAjACMAIgAi
ACAAIAAgACAAIAAgACAAIAAhACEAIQAhAB8AHgAcABwAHAAdAB8AIAAgACAAIAAgAB0A
HAAbABoAHAAeACAAIgAgAB4AHQAdAB0AHgAeAB4AIAAgACAAIAAeAB4AHQAdAB4AHwAg
ACAAHgAeAB4AHgAeAB4AHwAfACAAIAAeAB4AHgAeAB4AHgAfAB8AIAAgACAAHwAeAB0A
HwAfACEAIgAiACIAIQAeAB4AHgAeAB4AHwAgACMAIwAkACMAIgAhACAAIgAjACQAJAAk
ACUAJQAmACYAJgAnACcAKgAqACoAKgApACkAKQAoACcAJwAnACgAKAAoACgAKQApACsA
KwArAC0ALgAwADAAMAAwADAALgArACcAJAAhACMAIwAjACEAHwAeAB0AHAAeAB4AHgAd
ABsAGgAaABoAGgAaABoAGwAbABoAGgAaABoAGgAZABkAFwAXABgAGAAVABUAFQAVABcA
FwAXABcAEwAVABYAFwAZABwAHwAoADQARQBXAG0AggCYALQA1wAAAR0BIwERAfMA0gCt
AH4ATgAkAPf/1//Q/9H/z//O/9H/2P/e/+X/6v/v//f//P///wAAAgAEAAgACAAIAAgA
CgALAAsADAALAAsACwALAAkACQAKAAoADQANAA0ADQANAAwACwAKAAwADAAMAAwACwAK
AAkACAAKAAoACwALAAoACgAKAAoACQAIAAgABwAIAAgACAAIAAYABwAIAAgACAAJAAkA
CQAHAAcACAAIAAgACAAJAAkACwALAAsACwAJAAkACQALAA4ADwAQABAAEAAQABEAEQAS
ABEAEQARABQAFAAUABUAFAATABIAEgAWABYAFgAWABYAFgAWABYAFgAWABYAFgAYABcA
FgAVABEAEAAOAAwADgANAAwACwAKAAkACQAIAAUABAADAAAAAQAAAAAA///+//7//f/8
//r/+v/6//r/+v/6//r/+v/2//b/9v/2//n/+f/5//n/+f/5//n/9//3//b/9f/1//T/
9P/0//T/9v/0//L/8v/y//P/8//y//D/7//v//D/8v/w/+//7v/w//H/8f/x//D/8P/v
/+7/8P/x//L/9P/z//X/9f/1//X/9v/2//b/9v/3//j/+v/6//j/+P/4//r//P/+//7/
/P/7//n/+P/6//r//P/9///////+//3//P/7//v/+v/6//r/+//7//n/+P/3//f/9//3
//b/9v/2//b/9v/2//b/9v/2//b/9f/1//X/9f/z//L/8P/w//D/8f/z//T/9P/0//T/
9P/z//L/8f/w//D/8P/w//D/7//u/+7/7//t/+7/7v/u/+z/7P/s/+z/6//s/+z/7f/s
/+3/7v/u/+r/6v/q/+r/7P/s/+3/7f/u/+7/7P/s/+v/6v/p/+j/6f/p/+r/6v/q/+n/
6P/n/+j/6f/s/+7/7P/s/+v/6P/q/+r/6v/q/+n/6v/r/+v/6v/p/+j/6P/n/+j/6v/q
/+r/6v/s/+z/7P/s/+v/7P/s/+z/7f/t/+7/7v/s/+3/7f/u//D/8P/w//H/7//v/+7/
7f/t/+3/7v/u/+7/7v/v/+//7//v/+//7//y//T/9P/0//L/8v/w/+7/6f/n/+X/5f/n
/+f/5f/k/+P/4v/h/+D/4v/i/+H/4f/g/+D/4P/g/+D/4P/h/+H/3v/e/97/3v/e/93/
3f/d/9//4P/g/9//3v/d/9z/2//c/93/3v/f/9//3v/d/9//5P/r//L//P8JAB8AMwBI
AFwAdgCXALoA2QDjANMAtwCYAHUASgAYAOj/vf+j/5j/lf+X/5z/o/+q/7D/tf+6/7//
xf/M/9H/1P/W/9b/1//W/9X/1P/V/9f/2P/a/9n/2f/Z/9n/2f/Z/9r/2v/b/9v/2//b
/9r/2v/a/9r/3v/e/97/3v/c/9z/3P/c/9z/3P/d/93/4P/g/+D/4P/e/97/3//f/+D/
4P/g/+D/3v/f/+D/4P/g/+H/4f/h/+H/4f/i/+L/4P/g/+H/4f/l/+X/5f/l/+X/5f/l
/+f/5v/n/+j/6P/p/+r/7P/t/+7/7f/t/+3/7v/u/+7/7//v/+//7//w//L/8v/y//L/
8v/y//L/8v/w//D/8P/w//L/8f/w/+//7v/u/+3/7P/s/+v/6v/p/+j/5//n/+b/4v/i
/+L/4P/f/97/3v/d/9z/3P/b/9r/2v/a/9r/2v/a/9r/2v/a/9j/2P/Y/9j/2f/Z/9n/
2f/Z/9n/2f/X/9n/2P/X/9f/2P/Y/9j/2P/Y/9b/1P/U/9X/1//Y/9j/2P/X/9f/2P/Y
/9b/1f/U/9X/1//Y/9n/1//Y/9j/2P/Z/9n/2f/a/9n/2//b/9v/3f/e/97/3v/c/93/
3v/g/+D/3v/e/97/4P/i/+T/5P/k/+P/4f/g/+L/4v/k/+X/5f/l/+T/4//i/+H/4f/g
/+L/4v/j/+P/4//i/+H/4f/h/+H/4P/g/+D/4P/g/+D/3v/e/97/3v/h/+H/4f/h/9//
3v/c/9z/2//b/9z/3P/c/9z/3P/c/9z/3P/c/9z/3v/e/97/3v/b/9r/2v/b/93/3v/e
/97/3P/c/9z/3P/a/9r/2f/Z/9z/3f/e/97/2v/a/9r/2v/c/9z/3f/d/9z/3P/a/9r/
2v/a/9r/2v/d/93/3v/e/9r/2f/Y/9f/2f/Z/9v/3P/d/97/3v/c/9r/2v/a/9r/2//c
/93/3f/a/9n/2P/Y/9v/3P/c/9z/3P/c/9z/3P/c/9z/2v/a/9r/2v/b/9z/3f/e/9z/
3P/c/9z/3v/e/97/3v/f/+D/4P/g/+P/4//k/+T/5P/l/+X/5v/k/+T/5P/l/+f/5//m
/+X/4//j/+T/5P/m/+b/5//n/+n/6f/p/+n/6P/q/+r/6v/q/+r/6P/m/+X/4//h/+H/
4f/h/9//3v/g/+D/4P/g/+D/4P/f/9//3v/e/97/3v/e/97/3//f/9//4P/h/+L/4v/h
/+H/4f/f/+D/4P/f/+D/4f/i/+P/4f/h/+H/4f/h/+L/4//n/+7/9f8AAAwAGwAvAEEA
VABqAIQApQDKAOMA3wDFAKUAhgBhADQACADe/7n/p/+i/6P/o/+m/6//uP/A/8n/zv/V
/9n/3P/f/+L/5P/k/+j/6P/o/+j/6P/p/+n/6v/t/+3/7f/t/+3/7f/u/+7/7//v/+//
7//y//L/8v/y//b/9v/2//b/9P/0//T/9P/y//L/8//z//X/9v/3//j/+P/4//n/+f/4
//j/+P/4//n/+//9//7//P/9//3//f/7//v//P/8//3//v8AAAEAAwADAAMAAwAFAAUA
BQAHAAgACQAKAAoACgAKAAsACwANAA0ADgAPABIAEgASABMAEQARABEAEgAVABYAFwAY
ABYAFgAWABYAFwAYABkAGgAZABcAFQATABQAFAATABIAEgARABAADwAOAA0ADQAMAAwA
DAAMAAoACwAKAAoACQAGAAYABQAEAAYABgAGAAYABgAGAAYABgAEAAQABAAEAAcABwAH
AAcACQAJAAkABwAFAAQAAwADAAYABgAGAAYABwAGAAUABgAFAAUABAACAAUABQAGAAgA
BgAEAAMAAgAFAAcACAAJAAcACAAIAAgACQAJAAkACgAJAAsACwALAAwADgAPABAADwAP
AA8AEAATABIAEwAUABUAFgAXABYAFwAXABYAFgAUABQAFgAXABkAGQAYABcAFwAXABgA
GAAWABYAFwAXABgAGAAYABkAGwAbABoAGgAXABYAFQAUABMAFAAVABYAFQAVABUAFQAY
ABgAFwAYABcAFwAYABgAFgAWABYAFgAUABQAFAAUABUAFgAXABgAFwAWABYAFwAXABgA
GAAYABYAFgAWABYAFQAWABYAFwAWABcAGAAYABYAFgAWABYAGQAaABwAHQAbABoAFwAW
ABcAGAAZABoAGQAZABoAGgAaABkAGAAXABkAGQAbABwAHQAeAB4AHAAaABgAGgAdAB4A
HwAgACAAIQAiACIAIAAhACEAIgAiACIAIwAjACcAKAApACoAKQApACkAKAAlACUAJQAm
ACcAKAApACsAKQArACsAKwAuADAAMwA0ADEAMAAvACwAKgAnACUAIwAlACUAJQAjACQA
JAAkACQAJAAkACQAIwAhACAAIAAgACIAIgAiACMAJAAkACUAJgAkACIAHwAdACAAIQAj
ACQAIQAhACEAIQAjACMAIwAjACUAIwAoAC0AMQAyADMAPABMAGEAeQCRAKQAvADcAAEB
KAE9ATcBHwH/ANwArQB6AE4AIgD7/+n/6P/n/+P/5v/t//D/+P8DAAwADwATABoAIQAi
ACQAJgAqACoAKgAqACgAKQApACoAKwArACsAKwArACsALAAsAC4ALwAwADEAMAAwADAA
MAAyADIAMgAyADQANAA0ADQAMQAwADAALwAyADIAMgAyADQANAA1ADUAMgAyADIAMgA0
ADUANgA2ADgAOQA5ADkANwA3ADgAOAA7ADwAPgA/AD8APQA7ADkAOQA5ADkAOwA+AD8A
QABAAEAAQABBAEEAQwBDAEQARQBEAEQARABFAEcARwBHAEgASABIAEgASABIAEgASABI
AEgASABIAEgASABHAEYARQBGAEYARQBEAEMAQQA/AD0AOgA5ADkAOAA4ADgAOAA2ADUA
NAA0ADMAMAAwAC8ALgAtACwAKwAqACsALAAtAC4AKwAqACkAKAApACkAKQApACkAKQAp
ACcAJQAkACMAIwAmACYAJgAmACQAIgAgACAAIgAjACMAIgAgAB8AHwAgACAAHgAdABwA
HAAdAB0AHQAdAB4AHgAeAB0AHQAdAB4AIQAjACMAIwAhACIAIgAiACQAJQAmACgAJgAk
ACQAJAAoACoALAAsACoAKQAnACYAJgAmACgAKQApACkAKAAnACYAJQAlACQAJgAmACcA
JwAmACQAIgAhACEAIQAgACAAIgAiACIAIgAfAB4AHQAcAB0AHQAdAB0AHQAcABoAGgAZ
ABkAGgAaABoAGgAaABoAGAAYABgAGAAYABgAGAAYABYAFAATABMAEwAUABQAFAAWABYA
FgAWABMAEgAQAA8AEgATABQAFAAQABAAEAAQAA8ADgAOAA0AEAAQAA4ADgAMAAwADAAM
AA0ADQAOAA4ADAALAAoACQAJAAkACwAMAA0ADgAOAAwACwAKAAkACAAJAAwADQAKAAgA
CAAIAAgACAAJAAoACgAMAA0ADQAOAAwADAANAA0ADgAOAA4ADgANAA0ADQAMAAsACwAL
AAwADAAMAAwADQANAA8ADwAPAA0ADgAQABAADgAOAA4ADAAKAAcABQADAAUABQAFAAMA
AQAAAP///v///wAAAQABAAAA/v/9//z//P/8//z//f/9//z//P/8//r/+v/5//n/+//7
//z//P/5//n/+f/5//f/9//3//f/+f/5//j/+f/7//7/BQAOABoAKwA/AFUAbACAAJoA
uwDgAAUBDwH9ANsAuACTAGYANAAEANn/vf+w/7H/s/+0/7n/wP/E/8v/0v/Z/9//5P/r
//D/8v/0//X/9P/z//L/9P/1//X/9v/1//X/9f/1//f/9//4//j/9//3//f/9//2//b/
9v/2//r/+v/6//r/+v/6//r/+v/4//j/+f/5//r/+v/6//r/+v/6//v/+//6//r/+v/6
//z//f/+//7//f/9//z/+//9//3//v/+//z//P/9//3///////////////////8BAAAA
AQACAAIABAAEAAUABQAGAAUABQAFAAgACAAIAAkACQAJAAkACgAMAAwADAAMAA4ADgAO
AA4ACwAKAAkACAAKAAkACAAHAAQABAADAAIAAgABAAAA///+//3//f/8//j/+P/4//b/
9//2//b/9f/y//L/8f/w//D/8P/w//D/8P/w//D/8P/u/+7/7v/u/+//7//v/+//7f/t
/+3/6//t/+z/6//r/+r/6v/q/+r/7P/q/+j/6P/q/+v/6//q/+r/6f/p/+r/6v/o/+f/
5v/o/+n/6f/p/+n/6v/q/+r/6//r/+v/7P/t/+//7//v/+3/7v/u/+7/8P/x//L/9P/0
//L/8v/y//T/9v/4//j/+P/3//X/9P/0//T/9v/3//X/9f/0//P/9P/z//P/8v/0//T/
9f/1//X/9P/z//P/8//z//L/8v/y//L/8v/y//D/8P/w//D/7//v/+//7//x//D/7v/u
/+3/7f/u/+7/7v/u/+7/7v/s/+z/7P/s/+z/7P/s/+z/7f/s/+z/7f/r/+z/7P/s/+r/
6v/q/+r/6v/q/+n/6f/q/+v/7P/s/+r/6v/q/+r/6v/q/+v/6//s/+z/6v/q/+r/6v/q
/+r/6f/p/+r/6v/q/+n/6P/n/+f/5//p/+r/6f/q/+r/6P/o/+j/6P/o/+n/6v/r/+v/
6v/p/+j/6P/n/+j/6v/q/+r/6v/q/+r/6v/q/+r/6v/q/+r/7P/s/+z/7P/t/+7/7v/u
//H/8f/y//L/8P/x//H/8v/w//D/8P/x//P/8//y//H/8f/x//L/8v/y//L/8//z//P/
8//z//P/9P/2//b/9v/3//j/9//2//H/7//t/+3/7f/t/+v/6v/q/+r/6v/q/+r/6v/p
/+n/6v/q/+r/6v/p/+j/6P/n/+j/6P/o/+j/6P/n/+f/5//n/+j/6P/n/+j/6f/q/+v/
6v/p/+j/5//p/+r/6//r/+7/8//6/wIADwAfADMASABcAHIAjQCuANEA7QDxANsAvgCh
AH4AUAAeAO3/w/+m/53/n/+k/63/uP++/8f/zP/R/9X/2v/f/+T/6P/o/+r/6v/q/+r/
6P/p/+n/6v/r/+v/6//r/+v/6//s/+z/7//v/+//7//w//D/8P/w//D/8P/w//D/8v/y
//L/8v/y//L/8//z//T/9P/0//T/9v/2//f/9//0//T/9P/0//b/9//4//j/9v/3//f/
9//3//f/+P/4//j/+P/5//n/+//7//v/+//9//3//f////7///8AAAAAAAAAAAEAAQAD
AAMABAAFAAYABgAGAAcACQAJAAkACgAKAAoACgAKAAwADAAMAAwACgAKAAoACgAKAAkA
CAAHAAgACAAHAAYABgAFAAQAAwACAAEAAQAAAAAAAAAAAP7//f/8//z/+//8//z/+//6
//j/+P/4//j/+P/4//j/+P/4//j/+P/4//f/9//3//f/+f/5//n/9//5//j/9//3//j/
+P/4//j/+v/4//b/9v/4//n/+f/4//r/+f/5//r//P/6//n/+P/6//v/+//7//v//P/8
//z/+//7//v//P/9////////////AAAAAAAAAAABAAIABAAEAAIAAgACAAMABAAFAAQA
BwAHAAYABgAEAAQABgAHAAcABwAGAAUABQAFAAYABgAEAAQABQAFAAcABgAFAAUABQAF
AAQABAAEAAQABAAEAAQABAAEAAQAAwADAAMAAwAFAAQAAgACAAMAAwAEAAQAAgACAAIA
AgACAAIAAgACAAIAAgACAAIAAgACAAMABQAEAAQAAwACAAIAAgACAAIAAgACAAEAAQAB
AAEAAQAAAAEAAgADAAQAAgACAAMAAwAGAAYABAAEAAIAAgACAAIAAQABAAIAAgADAAMA
AwADAAEAAQADAAQAAwAEAAQAAgAEAAQABAAEAAQABAAEAAMAAQABAAEAAgAHAAYABAAE
AAQABAAEAAQABAAEAAIAAgACAAIAAwAEAAUABgAGAAYABgAGAAgACAAIAAgACgAKAAoA
CwAMAAwADAANAA0ADgAOAA4ADwAPABAAEAAQABAAEQARABMAEgARABEAEQASABIAEgAT
ABUAFgAZABgAFwAWABYAGAAYABgAGAAZABgAFwAVABEADwAPAA8AEQAPAA4ADgAQABAA
EAAQAA8ADQAMAAoACwAMAA0ADgAQABEAEQAQABAAEAAQABAAEQARABEAEQASABIAEQAR
ABMAEwATABMAEwATABMAEwAWABcAGQAcACEAKgA0AEEAUQBjAHgAjACmAMcA6gAHARMB
AwHpAMwArQCGAFgAKAD//+P/1v/T/9P/2P/f/+r/8v/5//7/BQAJAA4AEQAUABgAHAAc
ABwAHAAcABwAHQAdAB4AHwAfAB8AHwAgACEAIwAkACMAIwAjACMAJgAmACYAJgAmACYA
JgAmACYAJgAmACYAKQAqACwALQAuAC4ALgAuADAAMAAxADEALgAuAC4ALgAwADEAMgAy
ADQANQA1ADUANQA1ADYANgA2ADYANwA3ADsAOwA7ADsAOwA7ADsAPQBAAEEAQgBCAEAA
QABBAEEARABFAEcASQBIAEgASABJAEsASwBLAEwAUABQAFAAUABOAE4ATgBOAFAAUABQ
AFAAUABPAE4ATQBOAE4ATQBMAEwASwBKAEkASgBJAEkASABGAEYARgBEAEUARABEAEMA
QgBCAEEAQABBAEIAQwBEAEQARABEAEQARQBGAEcASABHAEcARwBHAEcARwBHAEUARgBG
AEYARwBKAEoASgBKAEoASABGAEYARwBJAEoASgBMAEsASwBMAE8ATgBOAE4ATgBPAE8A
TwBRAFIAUgBSAFMAUwBTAFQAUwBVAFUAVQBYAFoAWwBcAFsAWwBbAFwAXwBeAF8AYABf
AGAAYQBgAGEAYQBgAGAAYQBiAGUAZwBpAGkAaABnAGcAZwBoAGgAZwBmAGYAZQBtAGoA
ZwBpAA==
         </WaveFormData>
      </LeadData>
      <LeadData>
         <LeadByteCountTotal>10000</LeadByteCountTotal>
         <LeadTimeOffset>0</LeadTimeOffset>
         <LeadSampleCountTotal>5000</LeadSampleCountTotal>
         <LeadAmplitudeUnitsPerBit>4.88</LeadAmplitudeUnitsPerBit>
         <LeadAmplitudeUnits>��V</LeadAmplitudeUnits>
         <LeadHighLimit>2147483647</LeadHighLimit>
         <LeadLowLimit>268435456</LeadLowLimit>
         <LeadID>V5</LeadID>
         <LeadOffsetFirstSample>0</LeadOffsetFirstSample>
         <FirstSampleBaseline>0</FirstSampleBaseline>
         <LeadSampleSize>2</LeadSampleSize>
         <LeadOff>FALSE</LeadOff>
         <BaselineSway>FALSE</BaselineSway>
         <ExcessiveACNoise>FALSE</ExcessiveACNoise>
         <MuscleNoise>FALSE</MuscleNoise>
         <LeadDataCRC32>3974514655</LeadDataCRC32>
         <WaveFormData>
+v/6//r/+v///wIABQAIABoAKgA6AEoAZgCCAJ4AugDHANQA4QDuANQAugCgAIYAYwBA
AB0A+v/z/+7/6f/k/+f/6P/p/+r/7P/u//D/8v/0//b/+P/6//j/+P/4//j/+f/6//v/
/P/9//7///8AAP7//v/+//7//v/+//7//v///wAAAQACAAIAAgACAAIA///+//3//P//
/wAAAQACAAQABAAEAAQABAAEAAQABAAFAAYABwAIAAcABgAFAAQABAAEAAQABAAHAAgA
CQAKAAoACgAKAAoADAAMAAwADAAMAAwADAAMAA8AEAARABIAEgASABIAEgATABQAFQAW
ABkAGgAbABwAGgAaABoAGgAdAB4AHwAgACIAIgAiACIAIAAgACAAIAAiACIAIgAiACAA
IAAgACAAHgAeAB4AHgAdABwAGwAaABcAFgAVABQAEgASABIAEgASABIAEgASABAAEAAQ
ABAADgAOAA4ADgALAAoACQAIAAkACgALAAwACwAKAAkACAAIAAgACAAIAAcABgAFAAQA
BQAGAAcACAAIAAgACAAIAAcABgAFAAQABgAGAAYABgAGAAYABgAGAAgACAAIAAgACgAK
AAoACgAJAAgABwAGAAgACgAMAA4ADwAQABEAEgAQABAAEAAQABEAEgATABQAFAAUABQA
FAAUABQAFAAUABQAFAAUABQAFgAWABYAFgAXABgAGQAaABcAFgAVABQAFAAUABQAFAAS
ABIAEgASABIAEgASABIAEgASABIAEgASABIAEgASABIAEgASABIAEgASABIAEgAQABAA
EAAQABIAEgASABIAEQAQAA8ADgAQABAAEAAQABAAEAAQABAAEAAQABAAEAASABIAEgAS
ABEAEAAPAA4ADgAOAA4ADgAQABAAEAAQAA8ADgANAAwADgAOAA4ADgAQABAAEAAQAA4A
DgAOAA4AEAAQABAAEAAOAA4ADgAOAA4ADgAOAA4ADAAMAAwADAAOABAAEgAUABMAEwAS
ABEAEQARABIAEgAUABUAFwAZABYAFQAUABMAFQAWABYAFgAWABYAFgAWABcAGAAYABkA
GwAaABoAGgAaABoAGwAcABwAHAAaABcAFQATAA8ADQALAAoACgAJAAsADAANAA4ADAAM
AAoACgAMAAwADAAMAAsACwALAAsACAAHAAcABwAHAAYABgAGAAcABwAHAAYACAAJAAkA
CQAHAAcABwAHAAQABAAGAAgACgAOABIAGgAoAD4AVABnAH0AnADEAO4ACwEWARIBAwHy
ANgAsQCCAFEAJAAGAPj/7//q/+b/5f/n/+v/8P/z//f/+v/9//z/+////wEAAgACAAIA
AgAEAAQABAAEAAQABAADAAIAAgADAAMAAwABAAEAAQABAAIAAwAEAAUAAwADAAQABQAF
AAUABQAFAAUABQAGAAYABAAEAAQABAAEAAUABQAGAAYABgAGAAcABwAHAAcABwAHAAcA
BwAIAAYABgAHAAcACAAKAAsADQAOAA8ADwAPAA8ADwAPABAADgAQABAAEAAPABAAEAAS
ABUAFQAVABcAFwAYABkAGQAYABkAGQAaAB0AHQAeAB8AIAAgACAAIQAhACEAIQAiACAA
IAAfAB8AHwAfAB4AHgAgAB4AHQAdABsAGQAYABYAFQAVABUAFAAUABIAEQAQAA8ADwAO
AA0ACwALAAsACQAGAAUABQAEAAUABAAEAAQAAwACAAAA//////7//v/+//3//P/8//z/
+v/6//r/+f/8//v/+//8//v/+//6//n/+P/4//j/+P/6//n/+P/4//b/9v/3//f/9//4
//n/+//5//r/+//7//v/+//7//v//f//////AAAAAP/////+/wEAAQACAAQAAwADAAQA
BQAFAAUABQAEAAYACAAJAAkACQAIAAcABwAHAAgACAAIAAYABgAGAAYABwAGAAQABAAG
AAYABgAGAAYABQAFAAQABQAFAAQABAADAAMAAwADAAMAAQABAAIAAAAAAAAAAAAAAAAA
/////wAAAQACAAIAAQABAAAA//8BAP///v/+/////////wAA/v/9//3//v8AAAAAAAAA
AP///v/9//z//P/7//z//P/+//7//v///////v/9//z//P/8//z//P/6//v/+//7//z/
/P/8//v/+//7//z//P/6//r/+v/6//z//P/8//z/+v/7//z//P/8//r/+v/6//z//P/6
//r/+v/6//r/+v/6//r/+v/6//r/+v/4//j/+P/4//n/+v/7//z/+v/6//r/+v/6//r/
+v/6//3//f/9//3//P/8//v/+//9//7///////3//f/9//3//v/+//7//v/8//z//P/9
//z//P/9//3//v/+//7/AAD+////AAAAAAEAAAD+//7/+//4//f/9//0//T/8//y//L/
8v/y//L/8v/w//D/8P/w//D/8P/x//H/8f/x//D/7f/t/+3/7f/u/+7/7v/v/+3/7f/s
/+z/6//r/+v/6//t/+3/7f/s/+r/6P/q/+z/7v/y//j/AgAQACIANQBJAGAAfgCkAM8A
7gD4APUA7ADcAMMAmABnADYADADu/9//1v/Q/9H/0//V/9j/2//d/+D/4f/k/+X/5//n
/+j/6P/o/+j/6P/o/+j/6P/o/+j/5//m/+j/6f/p/+n/6f/p/+n/6f/p/+n/6f/p/+v/
6//s/+3/6//r/+v/6//r/+v/7P/s/+z/7P/s/+z/7P/t/+3/7v/u/+7/7v/v/+3/7f/t
/+3/7f/t/+3/7v/u/+7/7//v/+//8P/w//H/8P/x//H/8f/x//H/8f/y//L/9P/0//T/
9f/2//b/+P/5//n/+f/7//v//P/9//3//v//////AAADAAMABAAFAAQABAAEAAUABQAF
AAUABgAIAAgABwAHAAUABQAEAAQABgAEAAMAAwACAAEAAQAAAP////////7//v/8//v/
+v/5//n/+P/3//n/+f/5//f/9v/1//X/9P/z//L/8v/y//L/8v/x//H/7//u/+7/7v/v
/+7/7v/u/+z/7P/s/+v/7f/r/+r/6v/q/+v/6//r/+z/7P/s/+z/7v/t/+z/7P/q/+r/
6//r/+z/7P/s/+3/7f/u/+//7//t/+3/7f/t/+3/7//v//D/7//v//D/8P/w/+//7//w
/+//7//w//H/7//v/+//7v/u//D/8f/x//P/8v/x//H/7//w//D/8P/w//D/8P/w//H/
8P/u/+7/8P/w//D/8P/u/+3/7f/s/+v/6//q/+r/6//r/+v/6//r/+n/6f/q/+z/7P/s
/+z/7P/s/+v/6//r/+v/6//q/+r/6//r/+v/6f/n/+b/5v/p/+n/6f/q/+j/5//n/+j/
6P/o/+j/6P/o/+j/6P/o/+f/5f/l/+T/5v/m/+b/5//n/+b/5f/k/+b/5v/m/+b/6P/p
/+n/6f/n/+b/5f/j/+X/5f/m/+b/5v/m/+b/5v/o/+j/6P/o/+j/6f/q/+r/6f/m/+X/
5P/m/+j/6P/o/+j/6P/n/+b/5f/k/+f/6P/p/+r/7P/s/+z/7P/q/+r/6//r/+3/7f/t
/+7/7f/t/+z/7P/u/+//8P/x//H/8f/y//L/8P/w//D/8P/x//P/9f/2//X/9f/0//T/
9v/4//j/+f/4//j/+P/2//P/8v/x/+7/7f/t/+z/7P/r/+r/6v/q/+v/7P/t/+z/7P/s
/+z/7P/s/+3/7f/t/+3/7P/r/+v/6f/p/+j/6P/o/+n/6f/p/+r/6v/r/+v/7f/t/+3/
7f/t/+7/8P/u/+7/8P/y//b/AAAOABwALgBDAFcAcACSALgA1wDqAOoA4wDUAL4AnQBy
AEMAFgD4/+j/3//Y/9b/2f/Z/9v/3v/f/9//4v/l/+r/7f/t/+3/7v/u/+7/7v/v//D/
8f/y//H/8v/y//L/9P/1//X/9f/z//P/8//z//P/8//z//P/9f/1//b/9//1//X/9f/1
//X/9f/2//b/+P/4//j/+P/4//n/+f/6//r/+v/6//v/+//7//v/+//9//3//f/+//7/
/v///////f/+//7///8CAAMAAwADAAMAAwADAAQABgAIAAgACAAHAAgACAAKAAkACQAJ
AAsADQAOAA8ADwAOAA8ADwAQABMAEwAUABUAFwAYABkAGwAZABkAGQAaABgAGAAXABcA
GQAZABgAGAAWABQAEwATABUAFQAWABYAEwATABMAEgASABAADwAOAAsACwAKAAkACwAL
AAsACQAIAAcABwAGAAUABAAEAAQABgAGAAUABQAFAAQABAAEAAMAAgACAAIAAgACAAIA
AQACAAEAAQACAAIAAwADAAMAAAAAAAAAAAABAAEAAQACAAIAAgADAAMAAAAAAAAAAQAD
AAQABQAFAAUABQAFAAUABQAHAAcACAAHAAcACAAIAAoACQAJAAoACwALAAwADQAPAA8A
DwAOAAwADgAPAA8AEQAQAA8ADwANAA4ADgAOABAAEAAQABAAEAAQAA8AEAASABIAEgAS
ABEADwAOAAwADQANAAwADAANAA0ADQANAA0ACwALAAwADgAOAA4ADgAOAA4ADQANAA0A
DQANAAwADAANAA0ADQANAAsACgAKAAkACQAJAAoACwALAAwADgAMAAwADAAMAA4ADgAO
AA4ADgANAA4ADgAMAAwADAANAAwADAAMAAwACgAKAAoACgAMAA0ADQANAAwADAAMAAsA
DAANAA8AEAAOAA4ADgAOAAwADAAMAAwAEAATABQAEgASABAAEAAQABAADgAOAA8ADwAR
ABEAEQASABIAEwATABQAFwAXABcAFwAVABUAFgAWABYAFgAWABYAGAAZABoAGgAbABsA
GgAaABwAHgAeAB8AHwAeAB0AGgAVABQAEwAQABEAEQAQABAADwAOAA4ADgAOAA4ADgAM
AAoACgAKAAoADAANAA0ADQANAAwACwALAAkACQAIAAgACQALAAwADQAKAAoACwALAAkA
CQAJAAkACQAKAAgABgAIAAoADAAQABgAJgA0AEQAWQBxAIwArgDaAAEBFgEWAQsB/ADm
AMMAlgBpADgAFAACAPn/8v/q/+f/5//r/+7/7//x//T/9//6////AQADAAIAAgACAAIA
AgACAAIAAgABAAIAAgACAAMABQAGAAcABQAFAAUABQADAAMAAwADAAQABQAHAAkABgAF
AAQAAwADAAMABAAEAAYABgAGAAYABgAHAAcACAAGAAYABgAHAAUABQAFAAUABwAHAAcA
CAAGAAYABwAHAAcACAAIAAkACgALAAsACwAJAAkACQAKAAoADAAMAAwADQAOAA4AEAAR
ABEAEQATABUAFgAXABcAFgAXABcAGAAbABsAHAAdABwAHAAcAB0AGwAbABsAHAAeAB4A
HQAdABsAGwAaABoAGgAYABcAFwAUABMAEwASABMAEwATABIAEAAOAA0ADAAJAAkACAAH
AAkACQAJAAcABAADAAMAAgADAAIAAgACAAAAAAD//////f/8//z//P/9//z//P/8//z/
/P/8//v/+//5//j/+P/6//v/+//7//n/+P/3//b/9//3//f/+P/4//j/+f/5//b/9v/2
//f/+f/6//v/+//6//n/+P/3//f/+f/5//r//f/9//7//v/+//3//f/+/wEAAQACAAMA
AgABAAAA/v8AAAIAAwADAAMAAgABAAEA//8AAAAAAAAAAAAAAAAAAAEAAAD+//7//v/+
//7//v/+//3//f/8//v/+//6//r//f/9//3//f/8//n/+P/4//r/+v/6//r/+v/6//n/
+f/3//f/9//2//b/9//3//f/+f/3//b/9v/1//X/9f/2//T/8//z//T/9P/0//T/9P/2
//b/9v/2//f/9f/1//T/9P/0//T/9f/0//T/9P/0//L/8v/y//L/8v/z//P/8//y//L/
8v/x//H/8f/y//L/8v/y//L/8v/y//L/8v/y//L/8//0//T/8v/w//D/8P/w//L/8v/y
//L/8v/y//L/8v/y//L/8//z//P/8//z//T/9P/z//P/9P/1//f/9//3//f/9f/2//b/
9v/2//b/9v/2//f/+P/4//n/9//2//b/9v/6//r/+//8//r/+v/4//X/9P/z//D/7//v
/+7/7v/t/+v/6v/p/+j/6v/q/+j/6P/o/+j/6P/o/+f/5//n/+f/6P/n/+f/5//l/+T/
5P/k/+f/5//n/+b/5P/l/+X/5f/n/+f/5//n/+j/5v/k/+T/5v/o/+r/8v/8/wwAIgA3
AEkAYAB+AKYAyQDgAOQA3QDSAL4AnwB0AEMAFgD0/+D/1f/O/8z/y//L/83/zv/P/9H/
1v/b/97/3f/f/+H/4f/g/9//3v/f/+D/4f/i/+H/4v/i/+L/4v/j/+P/4//j/+P/4//j
/+P/4//j/+P/4//j/+T/5f/j/+P/4//j/+P/4//k/+T/5v/m/+b/5v/l/+X/5P/k/+X/
5v/n/+n/5//n/+f/5//n/+f/5//o/+r/6v/r/+v/6f/q/+r/6//s/+3/7f/t/+//7//v
//D/8P/y//L/8v/z//T/9P/2//b/9f/0//X/9//4//n/+f/6//v/+//8//////8AAAEA
AAAAAAAAAQABAAEAAQACAAIAAgABAAEAAQABAAAAAAACAAAA//////7//f/9//z/+f/5
//n/+P/6//j/9//2//P/8//y//H/8//z//P/8f/w/+//7//u/+3/7P/s/+z/7v/u/+3/
7f/r/+r/6v/q/+v/6v/q/+r/6v/q/+r/6f/p/+f/5v/m/+j/6f/p/+n/6P/o/+j/6P/o
/+f/5v/m/+j/6P/p/+n/6P/o/+j/6f/p/+r/6//r/+v/6//r/+v/6//t/+3/7v/v/+//
8P/w/+7/7f/t/+7/8f/x//L/8//x//H/8f/w//D/8v/z//P/9f/0//P/8//y//L/8f/w
//L/8v/y//L/8f/w/+7/7v/u/+7/7v/u//D/7//v/+7/7f/t/+z/7P/v/+//7//v/+3/
6//r/+z/7P/s/+z/7P/s/+z/6//r/+v/6//r/+r/6v/r/+v/6//r/+n/6P/o/+n/6f/p
/+r/6v/p/+n/6v/q/+r/6v/q/+r/6v/q/+r/6f/n/+f/5v/m/+b/5v/n/+j/6P/o/+j/
6P/o/+j/6P/o/+n/6f/p/+r/6v/q/+n/5//n/+j/6P/o/+j/6P/o/+j/6P/o/+j/6P/p
/+r/6v/q/+j/6P/o/+b/5v/m/+b/5v/m/+j/6P/o/+j/5v/m/+b/5v/n/+j/6f/q/+j/
6P/o/+j/6v/q/+r/6v/q/+v/6//r/+v/6//s/+z/7f/t/+7/7//v/+//7//v//H/8v/y
//L/8f/w/+//7v/v//D/8P/x//P/8v/y//L/8v/y//P/9P/2//b/9P/x//H/8f/v/+//
7f/s/+z/6//q/+r/6v/q/+j/6P/m/+b/6P/o/+j/6P/p/+n/6f/p/+j/5//n/+f/6f/o
/+j/6P/p/+n/6f/o/+j/6f/p/+n/6f/p/+n/6f/m/+j/6P/q/+7/8v/2//7/CgAaACwA
QwBXAHIAlAC8ANsA6ADiANcAyACwAI0AYAAxAAgA7v/g/9f/0v/S/9P/1//Z/97/4f/h
/+L/4f/k/+f/6f/t/+7/7v/u/+7/7f/s/+v/6v/t/+7/7v/u//D/8f/x//H/8f/x//H/
8f/w/+//7v/t/+3/7f/u/+//8f/x//H/8f/z//P/9P/0//L/8v/y//L/9P/1//X/9v/2
//b/9v/3//X/9f/1//X/9f/1//X/9v/4//j/+f/5//v//P/8//3//P/9//3//f/9//3/
/f/+//7/AAAAAAAAAwAEAAQABgAJAAkACQALAAoACgAKAAkACgALAAsADAALAAsADAAN
ABAAEAAQABEAEgATABQAFgAVABQAEgARABMAEwASABIAEgAQAA8ADwAMAAsACwAKAAkA
CQAJAAgACQAIAAgACAAHAAcABgAFAAMAAwADAAEAAAD//////v////7//v/+//7//v/9
//3////+//7//v/9//z//P/8//r/+v/6//n//P/7//v//P/9//3//P/7//v//P/9//7/
/P/7//r/+v/6//r/+//7//z//P/8//3//f/+//////8BAAEAAQABAAEAAwADAAQAAgAB
AAEAAAABAAEAAgAEAAUABQAGAAcABwAHAAcABgAHAAoADAANAAsACgAJAAkACQAKAAoA
CgAIAAgACAAIAAkACAAGAAYABwAIAAkACgAKAAkACQAIAAkACQAIAAgABwAHAAcABwAH
AAUABQAGAAYABgAGAAYACAAIAAcABwAJAAkACQAIAAYABwAHAAcACQAHAAYABgAHAAcA
BwAIAAgABwAHAAgACgAKAAoACgAIAAgACAAIAAgABwAIAAgACAAIAAgACQAIAAgACAAI
AAoACgAKAAoACAAJAAkACQAKAAoACgAJAAkACQAKAAoADAAMAAwADAAMAAwADgAMAAwA
DAAMAA4ADgAPAA8ADwAPAA8AEAASABMAEwAUABMAEwATABMAFAAVABcAGAAYABgAGAAY
ABYAFwAYABgAGQAZABgAGAAZABwAHQAfAB4AHgAeABwAGQAYABcAFAATABMAEgASAA8A
DgAOAA4ADwAQABEAEAAQABAAEAAQAA4ADwAPAA8ADwAOAA0ADQALAAsACgAKAA0ADwAQ
ABEADwAOAA4ADQAPAA8ADwAPAA8ADgAOAA4ADAAMAA4AGAAkADYATABiAHUAiwCoANAA
+gAZASQBIAETAQAB5AC5AIoAVwAqABAABAD9//T/8v/x//H/9f/6////AwAGAAkADAAN
AA0ADQAOAA4ADgAOAA8AEAARABIAEAAQAA8ADgAPABEAEgATABUAFQAVABUAEwATABMA
EwATABMAFAAVABcAFwAXABcAFQAVABYAFgAWABYAFgAWABgAGQAZABoAHAAcABwAHQAb
ABsAGwAbABsAGwAbABwAHgAeAB8AHwAeAB4AHQAdAB4AHwAfAB8AIAAhACIAJAAkACYA
JgAmACcAKAAoACoAKQApACkAKwArACwALQAtADAAMQAxADIAMAAvAC8ALwAzADQANQA3
ADcANwA3ADgANgA2ADUANQAzADMAMgAyADQAMgAxADEAMAAvAC8ALgAqACkAKAAmACcA
JgAmACYAJQAlACQAIwAhACEAIQAfAB4AHQAdABwAGQAYABgAGAAaABoAGQAZABcAFgAW
ABYAEwASABIAEgATABQAFQAVABQAEQAPAA4AEQATABQAFQATABIAEQAQAA4ADQAMAAwA
CgAKAAsACwANAA4ADwARAA8AEAARABEAEQARABEAEQATABUAFQAWABcAFwAYABgAFgAV
ABUAFgAZABkAGgAbABkAGQAZABgAGAAaABsAGwAbABoAGQAZABkAGgAaABoAGgAaABoA
GgAZABgAFgAWABgAGAAYABgAGAAXABcAFgATABMAEgASABMAEwATABMAFQATABMAFAAT
ABIAEQAQABIAEgARABEADwAPAA8ADgAQABEAEQARABEADwAOAA4ADwAPAA8AEAAOAA0A
DQAOAAwADAAMAAwADgAOAA4ADgALAAkACQAIAAkACgALAA0ADgAOAA4ADgANAAwACwAK
AAoACwALAAsACgAKAAoACQAHAAcACAAIAAgACAAIAAgACAAIAAgACAAOAA0ADgAMAAoA
CgAKAAoACgAKAAsACwANAA0ADQAOAA0ADQAMAAwADQANAA0ADQANAA0ADgAOAA4ADgAO
AA4ADgAPABAAEAARABEAEAAQABAAEgASABMAEwASABEADgAMAAwADAAKAAcABwAGAAYA
AwACAAIAAgAEAAQABAACAAIAAgACAAIAAgADAAMAAwAFAAQAAwADAAEAAQAAAAAAAAAB
AAEAAQD+//7/////////////////AwAEAAQAAAAAAAAAAgAGAAwAGAAoADwAUwBpAIAA
oADIAPEACAEMAQEB8gDeAL0AkABfADIADAD4/+3/5v/i/+H/4f/j/+T/6f/r/+7/8f/0
//X/9//3//j/+P/4//j/+f/6//v//P/7//z//P/8//r/+//7//v/+//7//v/+//5//n/
+f/5//n/+f/6//v/+f/5//n/+f/5//n/+v/6//z//P/8//z/+v/7//v//P/6//r/+v/7
//3//f/9//3/+//7//v//P/+//7///////3//v/+////AAABAAEAAQABAAEAAQACAAIA
BAAEAAQABQAGAAYACAAIAAcABgAHAAkACgALAAsADAANAA0ADgANAA0ADgAPABIAEgAS
ABMAEQARABEAEgAUABQAEwATABEAEQAQABAADgAMAAsACwAKAAkACQAIAAcABwAHAAYA
BgAEAAMAAgABAAEAAAD///3//f/9//v//P/7//v/+v/4//b/9f/0//b/9v/1//X/8//y
//L/8v/x//D/8P/w//D/8P/w/+//7//t/+z/7P/s/+3/7f/t/+z/7P/s/+z/7v/t/+z/
7P/s/+z/7f/t/+z/7P/s/+3/7f/u/+//7//v/+//7//v/+//8f/x//L/8//z//T/9P/0
//P/8//0//X/9f/2//f/9f/1//X/9P/y//T/9f/1//f/9v/1//X/8//0//T/9P/y//L/
8v/y//L/8v/x//L/8v/y//L/8v/0//P/8//y//H/8f/w//D/7//v/+//7//v/+3/7f/u
/+z/7P/s/+z/7v/u/+3/7f/r/+v/6//q/+z/7f/t/+3/7f/r/+r/6v/p/+n/6f/q/+r/
6f/p/+r/6v/q/+r/6v/q/+r/6v/q/+v/6f/p/+j/6P/o/+j/6f/o/+j/6P/o/+j/6P/o
/+j/6P/p/+n/6f/o/+j/6P/n/+f/5//o/+j/6P/o/+j/6P/m/+b/5v/m/+b/5//o/+j/
6P/m/+b/5v/m/+b/6P/o/+j/6P/m/+b/5v/m/+j/6P/o/+j/6v/q/+r/6v/q/+v/6//r
/+v/6//s/+z/7f/t/+7/7//t/+3/7f/t/+//8P/w//D/7v/u/+7/7v/v//D/8P/x//H/
8P/w//D/8v/y//P/9P/1//b/9f/z//H/7//r/+n/6//q/+r/6f/o/+j/6P/o/+b/5v/k
/+T/5v/m/+b/5v/m/+X/5P/j/+P/4//k/+X/5f/k/+T/5P/l/+X/5f/k/+b/5//n/+f/
5f/l/+X/5f/m/+b/5v/m/+b/5v/o/+z/9v8AABIAJQA7AFAAaACIAK8A0ADiAOMA2gDQ
AL0AmgBrADwAEgDu/9v/0v/O/83/0f/T/9T/1//Z/9r/2//e/+H/4//l/+T/5P/k/+T/
4v/i/+L/4v/j/+T/5P/k/+T/5f/l/+X/5f/l/+X/5f/n/+f/5//n/+X/5f/m/+f/5//n
/+f/5//n/+f/6P/o/+r/6v/q/+r/6v/r/+v/7P/q/+r/6v/r/+3/7f/t/+3/7f/t/+3/
7v/s/+z/7f/t/+//8P/w//H/8P/x//H/8f/x//H/8f/y//L/9P/0//T/9f/2//b/+P/5
//n/+f/7//v//P/9//3/AAABAAEAAgABAAEAAgADAAYABgAGAAcABQAFAAUABgAGAAYA
BQAFAAcABwAGAAYABgAEAAMAAwACAAEAAQAAAAEAAQABAAAAAAD+//3//P/9//3//P/7
//r/+f/4//X/9v/1//X/9P/1//T/9P/0//L/8v/x//H/8f/w//D/8P/v/+7/7v/u//D/
8P/w/+//7//t/+z/7P/u/+//7//v//D/8P/w//D/8P/v/+7/7v/w//D/8f/x//D/8P/w
//H/7//w//H/8f/z//P/8//z//P/9f/1//b/9f/1//b/9v/4//f/9//4//j/9//3//f/
+P/5//r/+v/5//r/+v/5//n/+P/3//f/9//4//j/+P/2//b/9v/2//j/+P/3//j/9v/2
//b/9v/4//f/9//2//f/9//2//b/9f/1//X/9f/3//X/9f/2//b/9v/2//b/9v/2//X/
9f/3//f/9//2//T/9f/1//X/9//1//T/9P/z//P/8//0//T/8//z//T/9v/2//b/9v/1
//T/8//y//T/8//0//T/9P/0//T/9f/0//T/9P/0//T/9P/0//T/8v/z//P/8//z//T/
9f/1//T/8//z//L/8v/y//L/8v/0//T/9P/0//L/8//0//T/9f/0//X/9v/0//T/8v/y
//L/8v/z//T/9f/2//T/9P/0//T/9f/2//f/+P/4//j/+P/4//b/9v/2//b/9//4//n/
+v/5//n/+f/5//v//P/8//3///8AAAEAAQD//////////wAAAAAAAAAAAAAAAAAAAQAE
AAQABQAFAAQABAAEAAYABQAFAAUABAAHAAYABAAEAAMAAAD/////AAAAAP///v/+//7/
/v/+//3/+v/5//j/+f/6//v//f/7//v/+//6//v/+//7//v//P/8//z//f/8//v/+f/4
//z//f/+/////v/9//z/+v/6//z//v8AAAIACAAOABgAJgA2AEkAXQB2AJYAugDdAPYA
+gDxAOIA0ACzAIoAWwAwAA4A+v/v/+r/6P/n/+n/6//u//H/8//0//f/+v/9////AQAA
AAAAAAAAAAAAAAAAAAAAAwAEAAQABAAEAAUABQAFAAUABQAFAAUABwAHAAcABwAGAAUA
BQAFAAYABwAIAAkACwALAAwADAAKAAoACgAKAAoACwALAAwADAAMAAwADQAPAA8ADwAP
ABEAEQARABIAEAAQABEAEQATABQAFAAVABYAFwAXABcAFwAXABcAGAAYABoAGgAaABsA
HAAcAB4AIQAhACEAIwAjACQAJQAlACgAKQApACoAKQApACoAKwArACoAKQApACoAKwAs
AC4ALgAuAC0ALQArACsAKgAqACsAKgAqACsAKgApACkAKAAnACcAJwAmACYAJAAjACIA
IQAhACAAHwAhACEAIQAfACAAHwAfAB4AHwAeAB4AHgAdABwAGgAZABoAGgAbABwAHQAc
ABwAHAAcABwAHAAbAB0AGwAaABoAGQAZABgAFwAZABoAGwAcAB0AHQAdAB4AHAAcAB0A
HQAdAB4AHwAhAB8AIAAhACEAHwAfAB8AHwAhACMAIwAkACUAJQAmACYAKgArAC0AMAAv
AC0ALAArACsAKwArACoALAAuAC8ALwAvAC4ALQAtAC4AMAAxADIAMAAwADAAMAAzADAA
LgAuAA==
         </WaveFormData>
      </LeadData>
      <LeadData>
         <LeadByteCountTotal>10000</LeadByteCountTotal>
         <LeadTimeOffset>0</LeadTimeOffset>
         <LeadSampleCountTotal>5000</LeadSampleCountTotal>
         <LeadAmplitudeUnitsPerBit>4.88</LeadAmplitudeUnitsPerBit>
         <LeadAmplitudeUnits>��V</LeadAmplitudeUnits>
         <LeadHighLimit>2147483647</LeadHighLimit>
         <LeadLowLimit>268435456</LeadLowLimit>
         <LeadID>V6</LeadID>
         <LeadOffsetFirstSample>0</LeadOffsetFirstSample>
         <FirstSampleBaseline>0</FirstSampleBaseline>
         <LeadSampleSize>2</LeadSampleSize>
         <LeadOff>FALSE</LeadOff>
         <BaselineSway>FALSE</BaselineSway>
         <ExcessiveACNoise>FALSE</ExcessiveACNoise>
         <MuscleNoise>FALSE</MuscleNoise>
         <LeadDataCRC32>2179833722</LeadDataCRC32>
         <WaveFormData>
AAAAAAAAAAADAAQABQAGABEAHAAnADIARwBaAG0AgACQAJ4ArAC6AKsAngCRAIQAawBS
ADkAIAAZABIACwAEAAAA/v/8//r/+v/6//r/+v/7//z//f/+//v/+v/5//j/+//8//3/
/v8AAAAAAAAAAP///v/9//z//f/+////AAACAAIAAgACAAIAAgACAAIAAQAAAP///v//
/wAAAQACAAQABAAEAAQABAAEAAQABAAFAAYABwAIAAcABgAFAAQAAgACAAIAAgAFAAYA
BwAIAAoACgAKAAoACAAIAAgACAAIAAgACAAIAAoADAAOABAADgAOAA4ADgAPABAAEQAS
ABMAFAAVABYAFAAUABQAFAAWABgAGgAcABwAHAAcABwAGgAaABoAGgAdAB4AHwAgAB4A
HgAeAB4AHgAeAB4AHgAdABwAGwAaABcAFgAVABQAEwASABEAEAAQABAAEAAQABIAEgAS
ABIAEAAQABAAEAAOAAwACgAIAAgACAAIAAgABwAGAAUABAAEAAQABAAEAAMAAgABAAAA
AQACAAMABAAEAAQABAAEAAMAAgABAAAAAgACAAIAAgACAAIAAgACAAQABAAEAAQABAAE
AAQABAABAAAA///+/wAAAgAEAAYABwAIAAkACgAIAAgACAAIAAkACgALAAwACgAKAAoA
CgAKAAoACgAKAAwADAAMAAwACgAKAAoACgANAA4ADwAQAA0ADAALAAoADAAMAAwADAAL
AAoACQAIAAoACgAKAAoACAAIAAgACAAIAAgACAAIAAgACAAIAAgACAAIAAgACAAGAAYA
BgAGAAgACAAIAAgACAAIAAgACAAIAAgACAAIAAYABgAGAAYABgAGAAYABgAHAAgACQAK
AAcABgAFAAQABgAGAAYABgAHAAgACQAKAAcABgAFAAQABgAGAAYABgAGAAYABgAGAAQA
BAAEAAQABQAGAAcACAAGAAYABgAGAAYABgAGAAYABgAGAAYABgAIAAoADAAOAA0ADAAM
AAsACwALAAsADAAOABAAEQARABAADwAPAA4AEAAQABAAEAAOAA8ADwAQABMAEwATABMA
FAAUABQAFAASABQAFQAVABcAFgAUABIADwANAAsACAAHAAUABAACAAMABAAGAAkABwAF
AAUABQAFAAUABQAFAAQABAAEAAQAAgACAAIAAQABAAEAAQABAAIAAgACAAIABAAFAAUA
BQADAAMAAwACAAAA//8BAAEAAwAFAAgADgAYACUAMwBBAFAAZgCDAKAAtgDEAMoAyADE
ALcAnwB+AFkAOgAmABwAEgAIAAAA/P/5//n/+f/7//3///////z/+//+//7/AAAAAAAA
AQABAAEAAQABAAAA///+//3//////wAAAAD///7//f/8//////8AAAIAAAAAAAAAAQAB
AAEAAQABAAMAAwAEAAQAAwACAAEAAAABAAIAAgACAAQABQAFAAUAAgACAAMAAwADAAMA
BAAEAAIAAgACAAIABgAHAAgACQAJAAkACQAKAAsACwAKAAoACwAMAAwADAALAAwADAAO
ABAAEQARABIAEwAUABQAFAAVABQAFAATABYAGQAbABwAGgAcAB0AHQAeAB4AHgAeAB8A
HwAfAB8AIQAhACEAIAAgACAAIAAfAB4AGwAaABgAGQAYABgAGAAWABUAFQAUABMAEwAR
ABAADwAPAA8ADgANAAsACQAHAAgACAAIAAgABwAGAAUAAwAEAAMAAgABAP///////wEA
AQABAAAA/f/8//v//P/+//3//f/8//v/+P/4//j/+P/6//r/+//8//v/+f/3//b/+P/4
//j/+v/4//j/+f/5//j/+P/4//j/+f/5//n/+v/6//r/+v/6//v/+//8//7//f/9//7/
//////7//v/+/wAAAAABAAIAAgABAAEAAQD/////AAABAP/////////////9//3//f/+
////AAAAAP///f/9//z//P/9////AQD///7//f/8//3//P/8//z//P/8//z//f/7//v/
+//6//v/+v/7//3//f/8//v/+v/5//f/9//4//j/+P/5//n/+f/4//j/+f/5//j/+P/4
//n/+f/4//j/+v/4//j/+P/4//j/+f/5//f/9//2//b/9v/2//f/+P/2//b/9v/1//X/
9v/2//X/9//3//f/+P/3//X/9P/y//T/9P/1//b/9f/1//X/9f/2//P/8//z//b/9v/1
//T/8//y//T/9P/0//T/9P/0//T/9P/y//L/8v/y//T/9P/0//T/8v/y//L/8v/0//T/
9P/0//T/9f/1//X/9f/1//b/9v/4//n/+f/5//f/+P/4//j/+P/4//j/+P/5//n/+v/7
//v/+//7//z//P/8//z//P/8//3//f/9//3//P/7//r/9//2//T/9P/x//H/8P/v//D/
8P/x//H/7//v/+//7//t/+3/7f/u/+7/7v/u/+z/7P/s/+v/6//t/+3/7f/u/+z/7P/s
/+z/6//r/+v/6//t/+3/7P/s/+n/6f/p/+v/7f/u//L/+P8BAA0AGwAoADgATQBqAIgA
oACyALgAtgCzAKMAhgBjAEIAJgAQAAAA9v/u/+r/5//l/+X/5f/j/+P/5f/k/+X/5v/m
/+T/5P/k/+X/5f/l/+X/5f/j/+P/4//j/+X/5f/m/+b/5P/k/+T/5P/m/+X/5f/m/+b/
5v/m/+f/5//n/+f/5//n/+f/6P/o/+j/6P/o/+j/6f/q/+r/6v/o/+n/6f/p/+j/6P/p
/+n/6//r/+z/7P/s/+z/7P/s/+//7//v/+//7//v/+//8P/x//H/8P/w//H/8v/y//L/
8//0//T/9v/2//f/9//4//n/+v/6//r/+v/6//v/+//8////AQACAAAAAgADAAMABAAE
AAQABAAHAAcABwAHAAUABQAFAAQABAAEAAQAAwAFAAMAAwACAAEAAAAAAAAAAAD/////
/v/7//v/+f/4//j/+f/6//r/+f/3//X/8//0//T/9P/0//T/9P/0//P/8P/v/+7/7f/t
/+3/7f/v/+//7//u/+v/6v/p/+r/7P/s/+3/7f/t/+z/7P/s/+z/7v/u/+//8P/u/+3/
7P/s/+z/7P/s/+7/7v/u/+//7//u/+7/7v/u//H/8f/x//L/8f/w/+//7v/w/+//7//w
//H/8f/y//P/8f/w//D/8P/y//L/8//0//T/8//z//P/8f/x//L/8//z//P/8//z//P/
8f/x//H/8v/z//T/9P/z//H/8f/w/+//7//w//H/8P/w//D/8P/v/+7/7v/u//D/8P/w
//H/7//v/+//7v/w/+7/7v/v//D/8P/w//D/7//t/+3/7v/u/+7/7//v/+3/7P/s/+3/
7f/s/+z/7P/v/+//7v/u/+z/6v/q/+r/7P/s/+3/7f/t/+3/7P/s/+z/7P/t/+7/7v/u
/+7/7f/s/+z/6//p/+r/6//s/+7/7P/r/+v/6v/s/+z/7f/u/+//7//v/+//7v/r/+v/
6//u//D/7//u/+3/7P/q/+r/6v/q/+z/7v/w//L/8v/y//L/8v/y//L/8v/z//X/9f/1
//X/9P/0//b/9//5//n/+f/6//j/+P/4//j/+P/4//n/+f/7//3//v////3//v/+//7/
/v/+/wAAAQAAAP///f/6//r/+P/3//b/9P/0//P/8//y//H/8P/w//L/8//y//P/8//z
//P/8//z//T/9P/0//b/9P/0//T/8v/x//D/7//t/+7/7v/u/+//8P/y//P/8//z//P/
8//y//T/9f/z//P/9f/1//j//v8GABEAHQApADgASABhAHwAlACmALAAsgCwAKcAkQB0
AFEAMgAeABIACAD+//j/9v/x/+//7//t/+v/6//v//L/8//0//T/9P/0//T/9f/1//X/
9f/1//P/8//z//P/9P/1//f/+P/3//b/9f/0//T/8//z//T/9f/2//f/+f/3//f/9//3
//f/9//4//j/+v/6//r/+v/7//z//P/8//z//f/9//3//v/+///////9//3//v/+//7/
/v/+//7//f/9//3//f8BAAEAAQACAAUABQAEAAQAAwAEAAQABAAFAAYABgAIAAYABwAH
AAgACgAMAA0ADgAOAA4ADwAPAA8AEQASABIAEwAWABgAGQAYABgAGAAYABcAFwAXABcA
FwAXABcAFgAVABQAEwARABMAEwAVABYAFQAUABQAFAASABEAEQAQAA8ADwANAAwADQAN
AA0ADAANAAsACQAHAAQABAAEAAQABAAEAAQAAwACAAEAAAD//////////wEAAAABAAEA
///+//3//v8AAP7//////////f/8//v/+v/7//z//v8AAAAA///+//7//P/8//z//v8A
AAAAAQABAAIAAgACAAIAAQABAAEAAgAEAAQABAAEAAQAAwADAAQABQAFAAYABwAJAAgA
CAAIAAYABgAHAAgACAAHAAcABwAFAAUABgAHAAcABwAHAAcACAAHAAgACQAIAAkACgAK
AAgABQAEAAIAAwADAAQABQAEAAQABAAEAAUABAAEAAQABgAGAAYABwAHAAcABwAGAAQA
AgACAAMAAgACAAIAAgADAAEAAQACAAAAAAABAAEAAwACAAIAAwAFAAQABAAEAAUABQAE
AAQABAACAAIAAgACAAIAAwADAAMAAwACAAIAAQAAAAAAAAACAAIAAgABAAEAAgACAAEA
AwADAAMABAAEAAMAAwACAAAAAAABAAIABQAHAAkACQAIAAcABgAFAAQABAAEAAQABQAF
AAUABQAFAAYABgAIAAkACwALAAsADAAKAAoACgAKAAwADAANAA0ADgAPAA8ADwANAA4A
DgAOABAAEAASABMAEgARAA8ADAAKAAgABwAGAAYABgAFAAUABAADAAIAAgADAAMAAQAB
AP//////////AQACAAIAAgACAAAAAAAAAP3//f/9//3//v8AAAEAAgAAAAAAAQABAP//
/////////v/+//v/+//9//3//f8AAAYAEAAZACUAMwBAAFIAbQCMAKYAuADEAMYAwgC5
AKMAhgBjAEQAKgAeABQACgAAAPj/9f/z//P/8//z//H/8//2//n/+v/6//r/+v/6//v/
+v/5//j/9//5//n/+f/5//v/+//8//z//P/8//z//P/7//n/+P/4//n/+v/7//3//P/7
//r/+f/5//n/+v/6//z//P/8//z/+//8//z//P/6//v/+//7//r/+v/7//v/+//7//z/
/P/+//7//v/+//3//f/9//3/AQABAAEAAgACAAEA///+/wEAAgACAAIAAQACAAIABAAE
AAUABQAGAAkACgAKAAoADAAMAA0ADQAPABEAEgASABAAEgATABMAEgASABIAEgAVABUA
FQAVABMAEwATABIAEAAQABAADwAPAA0ADQAMAAwADAANAA4ADAALAAsACgAHAAcABQAE
AAQABQAGAAYABQADAAEA///+//7//v/+//z//P/8//v/+P/3//b/9f/0//X/9v/5//n/
+f/4//X/9f/z//P/9P/0//X/9f/1//P/8v/x//D/8v/y//P/9P/0//P/8v/y//D/8P/w
//L/9P/0//X/9f/y//L/8v/y//X/9f/1//b/9v/2//b/9v/2//X/9f/2//n/+f/6//v/
+f/4//j/+P/6//r/+//8//r/+f/5//n/9//3//j/+f/5//n/+f/5//n/9//3//f/9v/3
//j/+P/5//f/9//2//P/8//0//X/9v/2//b/9v/z//L/8v/y//T/9P/0//X/8//z//P/
8v/y//D/8P/x//L/8v/y//L/8//x//H/8v/w//D/8f/x//H/8P/w//H/8f/w//D/8P/x
//H/8P/w//D/7v/u/+7/8P/w//H/8f/x//H/8P/w//D/8P/x//L/8v/y//L/8f/x//L/
8v/x//P/8//z//T/9v/1//X/9P/2//b/9//4//f/9//3//f/9v/z//P/8//0//j/+P/4
//j/+P/6//r/+v/6//r/+v/7//v/+//7//v//P/6//z//f/9//3//f/+//7//v/+//7/
/v/+//////8AAP//////////AAAAAAAAAAACAAQABQAFAAMAAgAAAP7//P/7//r/+P/4
//f/9//2//P/8v/y//P/9f/z//P/8//x//H/8f/x//L/8v/y//L/8v/y//L/8f/v/+//
7//v//L/8v/y//L/8f/x//D/7//x//H/8f/w//L/8f/v/+//7//v//D/9v/+/wkAFwAl
ADAAQABVAHIAjACgAKoArgCuAKcAlQB2AFMANAAcAA4AAgD6//T/7v/r/+n/5//l/+P/
5//r/+z/6//s/+z/6v/q/+r/6//r/+v/6//r/+v/6//r/+v/6//r/+z/7P/s/+z/7P/s
/+z/6//r/+z/7P/s/+z/7f/r/+v/6//r/+v/6//s/+z/7v/u/+7/7v/t/+7/7v/u//D/
8f/x//H/8P/w//H/8f/v/+//8P/w//L/8v/y//L/8f/x//H/8f/1//X/9f/2//f/9//2
//b/9//4//j/+P/5//r/+v/8//v/+//6//r//f/+//7//v8AAAAAAQABAAEAAwAEAAQA
BAAGAAcABwAGAAYABgAGAAkACQAJAAkABwAHAAcABgAIAAgACAAHAAkABwAHAAYAAwAC
AAIAAgACAAEAAQAAAP/////9//z//f/9//3//P/9//v/+f/3//b/9v/2//b/9v/2//b/
9f/0//P/8v/x//H/8f/x//P/8//z//L/7//v/+3/7f/u//D/8f/x//H/8P/w//D/8P/v
/+7/7v/u//D/7//u/+7/8P/w//D/8v/y//L/8//z//D/8P/w//D/8//z//P/9P/0//T/
9P/0//T/8//z//T/9//3//j/+f/3//b/9v/2//b/9v/3//j/+P/3//f/9//1//X/9v/3
//f/9//3//f/9//1//X/9f/0//X/9v/2//f/9f/1//T/8f/x//L/8//2//b/9v/2//X/
9P/0//T/9P/0//T/9f/1//X/9f/0//L/8P/w//H/8v/y//L/8v/x/+//7//w//D/8P/x
//H/8//y//L/8//z//L/8v/y//P/8//y//L/8v/w//D/8P/u/+7/7//v//H/8f/w//D/
7v/u/+//8P/w//D/8P/v//H/8v/y//H/8f/x//H/8v/w/+//7//u/+7/7v/v//D/8f/x
//H/8f/y/+//7//v/+7/7v/w//D/8P/w//D/8P/w//D/8P/w//D/8P/y//L/8v/y//D/
8P/w//D/8P/w//D/8P/y//L/8//z//P/8//z//T/9P/2//f/9//3//f/+P/4//r/+v/6
//r/9//3//b/9v/3//f/9//3//r/+v/6//r/+v/8//3//f/9//z/+v/4//j/9//2//T/
9v/1//X/9P/x//D/8P/x//H/7//v/+//8f/x//H/8f/y//L/8v/y/+//7v/t/+v/7P/t
/+7/7//w//D/8P/w/+7/7//v/+//8f/x//H/8P/u/+//7//v//P/9f/2//z/BAAPAB0A
KwA4AEoAYwCCAJgApgCqAKwAqgCfAIcAZgBBACYAFAAKAP7/9v/y//D/7//v//H/8f/t
/+v/6//s/+//8v/0//T/9P/0//X/8//x/+//7f/u/+//8P/x//P/8//0//T/9P/0//T/
9P/z//H/8P/w//L/8v/y//P/9f/1//X/9f/1//X/9v/2//b/9v/2//b/+f/6//r/+v/6
//v/+//7//n/+P/4//f/+P/5//v//P/8//z//P/8////////////////////AAD/////
/v/+/wEAAgACAAIABQAGAAYACAAKAAsACwAMAAsACgAIAAYACQAKAAwADQANAA8AEAAQ
ABAAEgATABMAFQAWABcAGAAYABcAFgAVABUAFQAVABQAFAAUABQAEwARAA8ADwAOAA4A
DgAPABAAEAAPAA8ADgAPAA8ADQAMAAkACQAJAAgABwAFAAMAAQADAAQABQAGAAUABAAD
AAEAAgABAAAA///9//3//f/////////+//v/+//7//3/AAD+/////////wAAAAAAAAAA
///+//7//v/9//v/+f/4//n/+v/7//7//v/+//////8AAAAAAAAAAAEAAQABAAIAAQAA
AP///v//////AAACAAMAAwAEAAUABQAEAAQABAAFAAYACAAKAAgABwAHAAcABQAFAAYA
BwAHAAcABwAHAAUAAwADAAMABgAHAAgACAAHAAUABQAEAAMAAwAEAAUABgAGAAYABgAF
AAQABAAEAAQABAAEAAUABQAFAAUABAAGAAQABAAFAAUABAADAAIAAwABAAEAAgACAAIA
AwADAAMAAgACAAMABQAEAAQABAADAAMAAgACAAMAAgADAAQAAgACAAMAAwADAAMAAgAC
AAQABAAFAAYABQAEAAMAAQADAAQABAADAAMAAwADAAQABgAFAAUABAAGAAgABgAEAAQA
BAAEAAYABgAGAAcABQAFAAUABQAIAAgACgALAAkACQAJAAoACwAMAA0ADgAQABAAEQAR
ABEAEQAQAA8ADQAOAA4ADgAQABAAEgATABUAFQAUABIAEAAOAA0ADAAIAAgABwAHAAgA
BwAGAAYABwAHAAUABQAFAAUABQAFAAUABgAGAAYABAACAAIAAgABAAEAAQABAAIABAAF
AAYABAAEAAUABQAFAAUABQAFAAQAAgABAP///f/7////BAAOABwALQA9AEkAVABoAIUA
pAC8AMgAzgDOAMoAuwCdAHwAWQA6ACgAHgAUAAoABAAAAP3//f/9//3//////wEABAAF
AAIAAAACAAIAAgADAAUABQAFAAUABAADAAIAAQACAAMABQAGAAYABgAGAAYABAADAAMA
BAAGAAYABgAHAAUABQAFAAUABQAFAAYABgAEAAQABAAEAAcACAAIAAgACQALAAwADQAL
AAoACgAJAAkACQAKAAoADAAMAAwADAAMAAsACgAJAA0ADQANAA4AEQARABAAEAAPABAA
EAAQABEAEgASABQAFgAXABcAGAAXABgAGAAYABwAHAAdAB0AGwAdAB4AHgAfACIAJAAl
ACQAJAAkACQAIwAjACMAIwAjACMAIwAiACQAJAAkACMAIQAfAB8AHgAbABoAGgAaABwA
GwAbABoAFwAXABUAFAATABMAEwASABEADwANAAsADAAMAAwADAAMAAwADAALAAgABwAG
AAUAAwADAAMABQAGAAcABwAFAAEA/////wAAAQADAAQABQACAAIAAgACAAEAAAAAAAAA
/v/9//z//P///wAAAQAEAAIAAgADAAMAAgACAAIAAgAFAAUABQAGAAYABgAGAAYABgAF
AAUABgAHAAcACAAJAAkACAAIAAgACgAKAAsADAALAAkACAAHAAYABwAJAAsACwALAAsA
CwAJAAcABwAHAAYABwAIAAgACQAHAAcABgAEAAMAAwADAAQABAAEAAQABAAEAAUABgAF
AAQAAwADAAMAAwADAAIAAAD+//7///8CAAIAAgACAAEA/////wAA/v/+//////8BAAAA
AAABAP///v/+//7/AQABAAAAAAD+//z//P/8//7//v//////AQABAAAAAAD///7//v/+
//7//v/+//3/+//8//z/+//7//v/+//8//z/+//7//r//P/8//3//v8BAAEAAQAAAP7/
/v/+//7//v/+//7///8AAAEAAgADAAEAAAABAAEAAwADAAMABAAEAAQABAAEAAIAAgAD
AAMABAAFAAUABQAHAAgACAAIAAgACAAKAAsACwALAAoACAAGAAQAAwACAAAAAAD/////
/v/9//z//P/9//3/+//7//v/+//7//v/+//8//z//P/8//r/+v/6//n/+f/5//n/+f/6
//r/+v/4//j/+f/5//f/9//3//f//P/8//v/+f/3//f/+f/6//7/BgARAB8ALwA+AEwA
YwCAAJwAsgC8AL4AugCzAJ8AgABdAD4AJgAWAAwAAgD6//b/8//v/+//7//t/+3/7//w
//P/9P/0//T/9P/0//X/9v/3//j/+f/3//f/9//3//f/9//4//j/+v/6//r/+v/4//f/
9//4//j/+P/4//n/9//3//f/9//5//n/+v/6//r/+v/6//r/+f/6//r/+v/4//n/+f/5
//r/+v/7//v/+f/5//r/+v/8//z//P/8//v/+//7//v//f/9//3//v///////v/+//3/
/v/+//7/AQACAAIABAADAAMAAgACAAUABgAGAAYABgAGAAcABwAHAAkACgAKAAoADAAN
AA0ADAAMAAwADAAPAA8ADwAPAA0ADQANAAwADAAMAAwACwALAAkACQAIAAcABgAGAAYA
BAADAAMAAgABAAEA///+//v/+//7//r/+v/5//j/9//0//T/9P/0//T/9P/0//P/8v/x
//D/7//t/+3/7f/v/+//7//u/+v/6v/p/+r/7P/q/+v/6//r/+r/6v/q/+r/6v/q/+v/
7P/s/+v/6v/q/+r/6v/q/+z/6v/q/+v/6//s/+z/7P/s/+3/7f/t/+7/8P/w//D/8P/w
/+//7//w/+//7//w//H/8f/w//D/8P/u/+7/7//w//L/8f/x//H/7//v//D/8f/x//H/
8f/x//H/7//v/+//7v/v//D/8P/w/+//8P/w/+3/7f/u/+//7v/u/+7/7v/v/+7/7v/u
/+z/7P/s/+3/7//v/+//7v/s/+r/6v/r/+7/7v/u/+7/7f/r/+v/7P/q/+r/6//r/+3/
7P/s/+3/7f/s/+z/7P/t/+3/7P/s/+z/6v/q/+r/6v/q/+v/6//r/+v/6v/q/+r/6v/r
/+z/7P/s/+z/6//p/+r/6v/p/+n/6f/p/+r/7P/r/+v/6v/o/+j/6f/q/+v/6//r/+v/
7P/p/+n/6f/o/+j/6v/q/+r/6v/q/+r/6v/q/+r/6v/q/+r/7P/s/+z/7P/s/+z/7f/t
/+//7//v//D/7v/w//H/8f/v/+//8P/w//H/8v/z//T/8//z//L/8v/z//P/8//z//T/
9P/0//T/9P/2//f/9//4//j/9//2//L/8f/w/+7/8P/v/+//7v/t/+z/7P/t/+v/6f/p
/+n/6//r/+v/6//r/+r/6f/o/+n/6v/r/+v/6f/p/+n/6f/q/+r/6v/q/+z/7f/t/+3/
6//r/+v/6v/s/+3/7f/t/+v/6//s/+7/8v/7/wcAFQAkADIAQwBYAHQAjgCgAKgArACt
AKUAjgBtAEwALAAUAAYA/P/0//D/7//r/+n/6f/n/+X/5//o/+n/7P/s/+z/7P/s/+3/
7P/r/+r/6f/q/+v/7P/t/+v/6//s/+z/7P/s/+z/7P/u/+3/7f/u/+z/7P/s/+3/7//v
/+//7//v/+//8P/w//L/8v/y//L/8//0//T/9P/0//X/9f/1//b/9v/3//f/9f/1//b/
9v/2//b/9v/2//n/+f/5//n/+f/5//n/+v/7//v/+v/6//v//P/8//z//f/+//7/AAAC
AAMAAwAEAAMABAAEAAQABgAGAAcABwAHAAkACgAKAAwADgAPAA8AEAAQABAAEAARABEA
EQARABMAEwATABIAEAAQABAADwARAA8ADwAOAA8ADgAOAA4ADAALAAsACgAKAAsACgAK
AAcABwAHAAYABgAFAAQAAwACAAIAAgACAAAAAAAAAP/////////////9//3//f//////
///+//v/+v/5//r//P/8//3//f/9//7//v/+//7//P/8//3//v/+//3//P/8//7//v/+
/wAA///+//7//f/9//7///8AAP///////wAAAAAAAAAAAAACAAEAAQACAAEAAQACAAMA
BQAEAAQABAACAAIAAwAEAAQAAwADAAMAAwADAAQABQAEAAMAAgABAAIAAQACAAMAAwAD
AAMAAgACAAEAAgACAAEAAQACAAMAAgACAAIAAgADAAIAAgACAAIAAgACAAMAAQABAAEA
AAACAAAAAAABAAAAAAAAAAAAAQD/////AAAAAAAAAQABAAEAAAAAAAEAAwACAAIAAgAC
AAEA///+/wEAAAABAAIAAQAAAAAA//8BAAEAAAAAAP7//v///wAAAAAAAAAA//8BAAIA
AgABAP///////wAAAAD//////v8AAAAAAQACAAEAAQABAAEAAQD//wAAAQAAAP7//v/+
//7//v8AAAAAAAAAAAAAAAAAAAAAAgACAAIAAgACAAIAAgACAAAAAAAAAAAAAgACAAIA
AgAAAAEAAQABAAIAAwAFAAYACgALAAsACwAIAAgABwAGAAcACAAJAAoACwALAAwADQAP
AA8ADwAQAA4ADgAOAA4ADwAPAA4ADQAPAA4ADQAMAAkACAAGAAYABgAHAAcABwAGAAYA
BwAHAAMAAwADAAMABAAFAAYACAAHAAYABQACAAQABAADAAMABQAFAAUABgAFAAQAAwAC
AAQABQAGAAcABQAFAAQABAABAAMABwAJAAkADAAQABYAHwApADcARgBWAG8AigCkALYA
wADCAL4AtQClAIoAZwBIADQAJgAcABIADgAMAAkABwAHAAcABQADAAUABgAHAAgACAAG
AAYABgAHAAcABwAHAAcACAAJAAoACwALAAsADAAMAAoACgAKAAoADAALAAsADAAKAAoA
CgALAAwADQAOAA8ADwAPABAAEAAPAA4ADQAMAA8AEAAQABAAEAARABEAEQASABIAEwAT
ABUAFQAWABYAFAAUABQAFAAWABcAGAAZABkAGQAZABoAGQAZABgAGAAbABwAHAAcABsA
HAAcAB4AHgAfAB8AIAAjACQAJAAkACgAKAApACkAJwApACoAKgAoACoAKwArAC0ALgAv
ADAALwAvAC8ALwAvAC8ALwAuADAAMAAwAC8ALwAtAC0ALAArACoAKgAqACoAKQApACgA
KQApACcAJgAlACUAJQAkACQAIwAiACEAIgAiACIAIgAhACAAHwAdAB8AHwAfAB8AHQAd
AB0AHwAfAB8AHgAbABsAGwAdACAAHgAdABsAGQAbABwAHQAeAB4AHgAfACAAHgAdABwA
HAAfACAAIQAkACEAIAAgAB8AHAAcABwAHAAeAB8AIAAiACMAJAAlACYAKAApACsALgAr
ACkAKAAnACkAKAAoACgAKgAqACsALAArACkAKAAnACgAKQArAC0AKwArACsAKwAtACkA
KQArAA==
         </WaveFormData>
      </LeadData>
   </Waveform>
</RestingECG>
