# Supplementary material for: Detection of Left Atrial Enlargement Using a Convolutional Neural Network-Enabled Electrocardiogram
Source: Front Cardiovasc Med. 2020 Dec 17;7:609976. doi: 10.3389/fcvm.2020.609976 (PMC7773668; doi:10.3389/fcvm.2020.609976)
Supplement: Supplementary file 4 [file Data_Sheet_4.ZIP › normal3/1802032402_1987_0000002B.XML]

<?xml version="1.0" encoding="Windows-1252"?>
<!DOCTYPE RestingECG SYSTEM "restecg.dtd">
<RestingECG>
   <PatientDemographics>
      <PatientID>1802032402</PatientID>
      <PatientAge>66</PatientAge>
      <AgeUnits>Years</AgeUnits>
      <Gender>Male</Gender>
      <PatientLastName>yanzhongqiang</PatientLastName>
   </PatientDemographics>
   <TestDemographics>
      <DataType>Resting</DataType>
      <Site>1</Site>
      <AcquisitionDevice>MAC55</AcquisitionDevice>
      <Status>Unconfirmed</Status>
      <Priority>Normal</Priority>
      <AcquisitionTime>10:52:29</AcquisitionTime>
      <AcquisitionDate>08-22-2016</AcquisitionDate>
      <CartNumber>1</CartNumber>
      <AcquisitionSoftwareVersion>009C</AcquisitionSoftwareVersion>
      <XMLSourceVersion>MAC5000 v1.0</XMLSourceVersion>
   </TestDemographics>
   <RestingECGMeasurements>
      <VentricularRate>96</VentricularRate>
      <AtrialRate>96</AtrialRate>
      <PRInterval>178</PRInterval>
      <QRSDuration>98</QRSDuration>
      <QTInterval>330</QTInterval>
      <QTCorrected>416</QTCorrected>
      <PAxis>50</PAxis>
      <RAxis>36</RAxis>
      <TAxis>-25</TAxis>
      <QRSCount>16</QRSCount>
      <QOnset>218</QOnset>
      <QOffset>267</QOffset>
      <POnset>129</POnset>
      <POffset>189</POffset>
      <TOffset>383</TOffset>
      <ECGSampleBase>500</ECGSampleBase>
      <ECGSampleExponent>0</ECGSampleExponent>
   </RestingECGMeasurements>
   <Diagnosis>
      <Modality>Resting</Modality>
         <StatementCount>5</StatementCount>
         <LabelText>12SL Õï¶Ï³ÂÊö</LabelText>
      <DiagnosisStatement>
         <StmtFlag>ENDSLINE</StmtFlag>
         <StmtText>ñ¼ÐÔÐÄÂÉ</StmtText>
      </DiagnosisStatement>
      <DiagnosisStatement>
         <StmtFlag>ENDSLINE</StmtFlag>
         <StmtText>µçÑ¹·ûºÏ×óÐÄÊÒ·Ê´óµÄ×îµÍ±ê×¼£¬²»³ýÍâÊÇÕý³£±äÒì</StmtText>
      </DiagnosisStatement>
      <DiagnosisStatement>
         <StmtText>ST¶ÎÓë</StmtText>
      </DiagnosisStatement>
      <DiagnosisStatement>
         <StmtFlag>ENDSLINE</StmtFlag>
         <StmtText>T ²¨Òì³££¬¿É¿¼ÂÇÎªÏÂ±ÚÐÄ¼¡È±Ñª</StmtText>
      </DiagnosisStatement>
      <DiagnosisStatement>
         <StmtFlag>ENDSLINE</StmtFlag>
         <StmtText>Òì³£ ECG</StmtText>
      </DiagnosisStatement>
   </Diagnosis>
   <Waveform>
      <WaveformType>Rhythm</WaveformType>
      <WaveformStartTime>0</WaveformStartTime>
      <NumberofLeads>8</NumberofLeads>
      <SampleType>CONTINUOUS_SAMPLES</SampleType>
      <SampleBase>500</SampleBase>
      <SampleExponent>0</SampleExponent>
      <HighPassFilter>16</HighPassFilter>
      <LowPassFilter>150</LowPassFilter>
      <ACFilter>NONE</ACFilter>
      <LeadData>
         <LeadByteCountTotal>10000</LeadByteCountTotal>
         <LeadTimeOffset>0</LeadTimeOffset>
         <LeadSampleCountTotal>5000</LeadSampleCountTotal>
         <LeadAmplitudeUnitsPerBit>4.88</LeadAmplitudeUnitsPerBit>
         <LeadAmplitudeUnits>¦ÌV</LeadAmplitudeUnits>
         <LeadHighLimit>2147483647</LeadHighLimit>
         <LeadLowLimit>268435456</LeadLowLimit>
         <LeadID>I</LeadID>
         <LeadOffsetFirstSample>0</LeadOffsetFirstSample>
         <FirstSampleBaseline>0</FirstSampleBaseline>
         <LeadSampleSize>2</LeadSampleSize>
         <LeadOff>FALSE</LeadOff>
         <BaselineSway>FALSE</BaselineSway>
         <ExcessiveACNoise>FALSE</ExcessiveACNoise>
         <MuscleNoise>FALSE</MuscleNoise>
         <LeadDataCRC32>1513669148</LeadDataCRC32>
         <WaveFormData>
7v/u/+7/7v/w//D/8P/w/+7/7v/u/+7/8P/u/+7/7v/p/+T/4f/h/93/3f/g/9//4//t
//z/DwAiADgAVAB3AJgAuADXAO8AAQEBAfUA4gDKALIAlwCCAGwAUgA7ACwAIAATAAgA
///6//j/9//2//P/8P/u/+7/7v/u/+7/7P/u/+z/7P/r/+v/6//r/+v/6//r/+v/6//r
/+v/6//r/+v/6//r/+v/7P/s/+z/7P/s/+z/7P/s/+3/7f/t/+3/7f/t/+7/7v/v/+//
7//w//H/8f/y//L/8//z//X/9v/3//f/+P/5//v/+v/7//z//v/+/wAAAgACAAMABQAG
AAcABQAFAAYABwAIAAgACAAJAAkACgAKAAoADAAMAAwADAAMAAwADAAMAAwACgAKAAkA
CgAJAAgABwAEAAMAAgABAAEAAAAAAP/////+//3//P/6//n/+f/5//v/+//7//r/+v/5
//n/+f/5//n/+v/6//n/+f/5//n/+//7//v/+//5//n/+f/5//n/+f/5//n/+//7//v/
+//5//n/+f/4//j/+P/4//j/+P/4//j/+P/2//b/9v/2//b/9v/1//X/9//3//f/9//3
//f/9//3//b/9v/2//b/9//3//f/9//3//f/9//4//z/+v/4//j/+P/4//v/+//8//z/
+//8//3//f/9//3//v///wEAAgADAAQABwAIAAoACgAIAAkACQAJAAUAAgABAAEAAgAD
AAUABwAFAAUABQAFAAIAAQAAAAAA///+//v/9//2//b/9f/0//P/8//z//P/9f/1//T/
9P/y//L/8v/y//T/8//z//P/8v/y//L/8v/w//D/8P/w//D/8P/w//D/8P/w//D/7v/r
/+j/4//h/+P/4//g/9//4f/n//b/CQAgADQATgBvAI4ArgDNAOcA+QD/APUA4gDMALQA
mwCCAG4AVAA5ACgAHgATAAgA///2//L/8f/y//H/7v/w//D/7v/u/+7/7v/s/+z/7P/r
/+v/7f/t/+3/7f/r/+v/6//r/+z/7f/u/+//7v/t/+z/7P/s/+z/7P/s/+7/7v/u/+//
7f/t/+3/7f/v//D/8P/x//H/8f/y//P/8//0//T/9f/1//f/+P/5//n/+v/7//3/AAAB
AAIABAACAAQABgAGAAUABwAIAAkACwALAAwADQAMAAwADAANAA0ADgAOAA4AEAAQABAA
EAAQABAAEAAQABAADgAOAA0ACgAJAAgABwAGAAUABAADAAEAAAAAAP/////+//3//P/8
//v/+//7//n/+f/5//j/+v/5//n/+f/3//f/+P/4//n/+f/5//n/+//7//v/+//6//n/
+P/3//n/+f/5//n/+f/5//n/+f/5//n/+f/4//j/+P/4//j/+P/4//j/+P/6//r/+v/6
//j/+P/3//f/9//3//f/9//3//f/9//3//b/9v/2//b/9//3//f/9//3//f/9//4//T/
9v/4//j/+P/4//j/+f/5//r/+v/7//z//f/9//3//f/+/////f/+////AAABAAIABAAE
AAYABwAHAAcABwAEAAMAAwABAAEAAgADAAMAAwADAAMABAADAAIAAgABAAAA/f/5//j/
+P/3//b/8//z//P/8//z//P/8v/y//T/9P/0//T/8v/x//H/8f/y//L/8v/y//L/8v/y
//L/8v/y//L/8v/y//L/8v/y//H/7P/p/+n/5f/l/+T/4//j/+P/5v/x/wAAFAAmAD0A
WAB2AJMArQDFANUA2QDUAMYAsgCdAIgAdABcAEcAMgAgABMACgABAPj/8v/v/+7/7f/u
/+7/7P/u/+7/8P/w//D/7v/u/+3/7f/t/+3/7f/t/+3/7f/t/+3/7f/t/+3/7f/v/+//
7//w/+7/7v/u/+7/8P/w//D/8f/x//H/8f/x/+//8P/w//H/8//z//T/9f/z//T/9P/1
//X/9//4//n/+f/6//v//f/+////AAACAAIABAAGAAYACQALAAwADQALAAsADAANABAA
EAAQABEADwAQABAAEAASABIAEgASABAAEAAQABAAEAAOAA4ADQAOAA0ADAALAAoACQAI
AAcAAwACAAIAAQABAAAA///+//z/+//7//v/+//7//v/+v/6//n/+f/5//n/+f/6//r/
+f/5//n/+f/5//n/+f/5//n/+f/5//n/+f/5//n/+f/7//v/+//7//n/+f/5//j/+v/6
//r/+v/6//r/+v/6//j/+P/4//j/+v/6//n/+f/5//n/+f/5//n/+f/5//n/+P/4//j/
+P/5//n/+v/4//j/+P/4//n/+f/6//r/+//8//3//f/9//3//v//////AAABAAIAAwAE
AAYABgAIAAkACQAJAAUAAgABAAEAAwADAAQABQADAAMAAwADAAQAAwACAAIAAQAAAP3/
+f/4//j/9//2//X/9f/1//X/8//z//L/8v/y//L/8v/y//L/8f/x//H/8P/w//D/8P/y
//L/8v/y//D/8P/w//D/8P/y//L/8P/v/+r/5//j/+H/4f/i/+H/4f/n//L/AQAUACgA
PgBbAHwAngC9ANUA6QDzAO8A4gDMALQAnQCGAHAAXABFADIAJgAbAAwAAQD6//b/9f/0
//P/8v/w//D/8P/u/+7/8P/w/+7/7v/t/+3/7f/t/+3/7f/t/+3/7f/t/+3/7f/t/+3/
7f/t/+3/7v/u/+7/7v/u//D/8P/w//H/8f/x//H/8f/v//D/8P/x//H/8f/y//P/9f/2
//b/9//3//n/+v/7//v//P/9/////v///wAAAgACAAQABgAGAAcACQAKAAsACwALAAwA
DQAOAA4ADgAPABEAEgASABIAEAAQABAAEAAQABAAEAAQABAADgAOAA0ADAALAAoACQAI
AAcABgAFAAMAAgACAAEAAQAAAP///v/+//3//f/9//3//f/9//z//v/9//3//f/9//3/
/v/+//v/+//7//v/+//7//v/+//9//3//f/9//3//f/9//3//f/9//3//f/9//3//f/8
//z//P/8//z//v/+//7//v/9//z/+//6//z//P/7//v/+//7//v/+//7//v/+//7//z/
/P/8//z//f/9//3//P/8//z//P/8//////8AAAAAAQACAAMAAwADAAMABAAFAAUABgAH
AAgACQAKAAwADAAOAA8ADwAPAAsACAAHAAcACQAJAAoACwAJAAkACQAJAAgABwAGAAYA
BwAGAAMA///8//z/+//6//n/+f/5//n/+f/5//j/+P/4//j/+P/4//r/+f/5//n/+P/4
//j/+P/4//j/+P/4//b/9v/2//b/+P/4//b/9v/1//L/7f/r/+v/6//o/+f/5//r//b/
BwAaAC4ARABfAIAAogDBANsA8QD9APkA6gDWAL4ApwCQAHoAZABLADgALAAhABQACQAA
AP7//f/8//n/+P/2//b/+P/4//j/9v/2//T/9P/z//P/8//z//P/8//1//X/9f/1//P/
8//z//P/8//z//P/9P/2//b/9v/2//T/9P/0//X/9//3//f/9//3//j/+P/5//f/9//4
//n/+//8//z//f/9////AAABAAEAAgADAAUABgAHAAgACgAKAAwADgAOAA8AEQASABMA
EQARABIAEwAWABYAFgAXABkAGgAaABoAGAAYABgAGAAYABgAGAAYABgAFgAWABUAFAAT
ABIAEQAQAA8ADgANAAkACAAIAAcABgAGAAYABgAEAAMAAwADAAMAAwADAAIABAADAAMA
AwABAAEAAgACAAMAAwADAAMAAQABAAEAAQABAAEAAQABAAEAAQABAAEAAQABAAEAAQAB
AAEAAQAAAAIAAgACAAIAAgACAAIAAgAAAAAAAAAAAAAAAAD/////AQABAAEAAQAAAP//
/v/9//7//v/+//7///////////////////8AAAAAAAAAAAAAAQABAAIAAgADAAQABQAF
AAcABwAIAAkACQAKAAsADAANAA4AEAAQABAAEQARABEADwAMAAsACwAJAAkACgALAA0A
DQANAA0ADgANAAwADAAJAAgABQABAP7//v/9//z//f/9//3//f/7//v/+v/6//z//P/8
//z/+v/5//n/+f/4//j/+P/4//r/+v/6//r/+v/6//r/+v/4//j/+P/4//f/9P/x/+//
7f/t/+z/6//r/+v/8P/5/wgAHgA0AE0AZgCEAKEAvQDTAOcA7wDoANoAxgCtAJYAgABq
AFUAPgAqAB8AFgANAAQA+v/3//j/9//2//b/9v/2//j/+P/4//r/+f/4//b/9f/3//f/
9//3//f/9//3//f/9v/1//T/8//1//X/9f/2//b/9v/2//b/9v/2//b/9//5//n/+f/5
//n/+v/6//v/+//7//z//f/9//7//v////3///8AAAEAAwAEAAUABwAIAAkACgAMAA4A
EAASABIAEQATABQAFQAVABUAFgAXABgAGAAYABkAGQAaABoAGgAYABgAGAAYABoAGgAa
ABoAGgAYABgAFwAWABUAFAATABIAEQAQAA8ADwAOAA4ADQAKAAgABgAEAAQAAwADAAMA
BQAFAAUABAACAAEAAQABAAMAAwAEAAQAAQABAAEAAQD//////////wEAAQABAAEAAAD/
//7//f/+////AAABAAEAAQABAAAAAAAAAAAAAAD///7//f/8//z//P/8//z//v/+//3/
/f/8//v/+v/5//v/+//7//v//P/8//z//P/9//3//v/+//7//v/+//3//f/+//7//f/+
////////////AAABAAEAAgADAAQAAwAEAAYABgAGAAcABwAHAAUAAgABAAEAAQABAAIA
AwADAAMAAwADAAQAAwACAAIAAQAAAP3/+f/2//b/9f/0//X/9f/1//X/8//z//L/8v/y
//L/8v/y//T/8//z//P/9P/0//T/9P/y//L/8v/y//L/8v/y//L/8v/y//L/9P/1//D/
6//p/+n/6f/o/+f/5f/n/+r/7//+/xIAJAA1AEwAZgB9AJMApwCxALEAqgCcAIYAcwBm
AFYAQAApABoAEAAHAP7/9//w/+j/5//o/+v/6v/q/+r/7P/s/+7/8P/w//D/8P/v/+//
7//v/+//7//v/+//7//v/+//7//v/+//7//v/+//8P/y//L/8v/y//D/8P/w//H/8//z
//P/8//x//L/8v/z//P/8//0//X/9f/2//b/9//1//f/+P/5//v//P/9/////v///wAA
AgACAAQABgAGAAkACwAMAA0ACwALAAwADQAOAA4ADgAPAA8AEAAQABAADgAOAA4ADgAQ
ABAAEAAQAA4ADAAMAAsACgAJAAgABwAEAAMAAgABAP///v/+//3//f/8//v/+v/6//n/
+f/5//n/+f/5//j/+P/3//f/9//1//X/9v/2//f/9//3//f/9//3//f/9//3//f/9//3
//X/9f/1//X/9f/1//X/9f/3//f/9//2//T/9P/0//T/9v/2//b/9v/2//b/9v/2//T/
9P/z//P/9f/1//X/9f/z//P/8//z//b/9v/2//b/9v/2//b/9f/1//b/9v/3//j/+f/5
//f/9//4//n/9//4//n/+v/9//7/AAAAAP7//////////f/6//n/+f/3//f/+P/5//v/
+//7//v//P/7//r/+v/5//j/9f/x//D/8P/v/+7/7f/t/+3/7f/t/+3/7P/s/+7/7v/u
/+7/7P/r/+v/6//s/+z/7P/s/+r/6v/q/+r/6v/q/+r/6v/q/+z/7P/q/+f/5P/h/+H/
4f/f/9z/2//b/9//5v/1/wgAHAAyAEsAaACGAKEAuQDNANcA1QDIALQAogCPAHoAZgBQ
ADcAJgAaAA8ABAD5//L/7P/r/+r/6f/o/+j/6P/q/+r/6v/o/+j/5v/m/+X/5f/n/+f/
5//n/+f/5//n/+f/5//n/+f/5//p/+n/6f/q/+n/6P/n/+b/6P/o/+j/6f/p/+n/6f/p
/+n/6v/q/+v/6//r/+z/7f/r/+z/7P/t/+3/7//w//H/8f/y//P/9f/2//f/+P/6//r/
/P/+//7//f///wAAAQABAAEAAgADAAQABAAEAAUABQAGAAYABgAGAAYABgAGAAQABAAE
AAQABgAEAAQAAwACAAEAAAD///7//f/8//v/+f/4//j/9//3//b/9f/0//T/8//z//P/
8//z//P/8v/y//H/8f/x//H/8f/y//L/8f/x//H/8f/z//P/8//z//H/8f/x//H/8f/x
//H/8f/x//H/8f/x/+//7//v/+7/7//w//H/8v/w//D/8P/w//D/8P/w//D/8v/y//H/
8f/v/+//7//v/+//7//v/+//8P/w//D/8P/v//H/8f/x//D/8P/w//D/8P/x//H/8v/y
//P/9P/1//X/9f/1//b/9//3//j/+f/6//v//P/+//7//v/////////9//r/+f/5//n/
+f/6//v/+//7//v/+//6//n/+P/4//f/9v/z/+//7v/u/+3/7P/p/+n/6f/p/+n/6f/o
/+j/6v/q/+r/6v/o/+f/5//n/+j/6P/o/+j/5v/m/+b/5v/m/+b/5v/m/+j/6P/o/+b/
4//g/93/2//b/9n/2v/Z/9n/3f/o//n/DgAkADoAVwB6AJoAtQDLAN8A6QDjANYAwgCq
AJUAfABmAE4ANwAkABwAEQAEAPv/9P/u/+3/6v/p/+j/6P/o/+j/6P/o/+b/5v/m/+b/
5f/l/+X/5f/l/+X/5f/l/+X/5f/l/+X/5f/l/+X/5f/l/+b/5P/k/+T/5P/m/+b/5v/n
/+X/5f/l/+X/5//o/+j/6f/p/+n/6v/r/+n/6v/q/+v/6//t/+7/7//v//D/8f/z//T/
9f/2//j/+P/6//z//P/7//3//v///wEAAQACAAMABAAEAAQABQAFAAYABgAGAAgACAAI
AAgABgAGAAYABgAIAAYABgAFAAQAAwACAAEA/v/9//z/+//7//r/+v/5//n/+P/3//b/
9v/1//X/9f/z//P/8//y//T/8//z//P/8f/x//L/8v/x//H/8f/x//P/8//z//P/8f/x
//H/8f/x//H/8f/x//P/8//z//P/8f/x//H/8P/y//L/8v/y//L/8v/y//L/8P/w//D/
8P/w//D/7//v/+//7//v/+//8f/x//H/8f/w//D/8P/w/+//7//v/+//8f/x//H/8v/y
//L/8v/y//L/8v/z//P/9P/0//P/9P/1//X/9//3//j/+f/5//r/+//8////AAACAAIA
AgADAAMAAwAAAPz/+v/5//v/+//8//3//f/9//3//f/8//v/+v/6//n/+P/1//H/8P/w
/+//7v/v/+//7//v/+3/7f/s/+z/7P/s/+z/7P/s/+v/6//r/+r/6v/q/+r/6v/q/+r/
6v/q/+r/6v/q/+r/6v/s/+r/5//k/+H/3//d/93/3P/Z/9v/3//o//n/DgAgADYAUwB2
AJYAswDNAOUA8QDrANwAyACyAJsAhABuAFgAPwAqAB4AFQAKAP//9P/w/+//7v/t/+z/
7P/q/+r/6v/q/+j/6P/o/+j/5//n/+f/5//n/+f/6f/p/+n/6f/p/+n/6f/p/+f/5//n
/+j/6P/o/+j/6P/o/+j/6P/p/+v/6//r/+v/6f/q/+r/6//r/+v/7P/t/+3/7v/u/+//
7//x//L/8//z//T/9f/3//j/+f/6//z//P/+/wAAAAABAAMABAAFAAcABwAIAAkACAAI
AAgACQAJAAoACgAKAAwADAAMAAwADAAMAAwADAAKAAgACAAHAAgABwAGAAUABAADAAIA
AQD///7//v/9//v/+v/5//j/9v/1//X/9f/3//f/9//2//b/9f/1//X/9f/1//b/9v/1
//X/9f/1//P/8//z//P/9f/1//X/9f/1//X/9f/1//X/9f/1//X/9f/1//X/9P/0//T/
9P/0//T/9P/0//T/8v/y//L/8v/y//L/8f/x//P/8//z//P/8f/x//H/8f/w//D/8P/w
//H/8f/x//H/8f/x//H/8v/0//T/9f/0//L/8v/y//L/9f/1//b/9v/3//j/+f/5//f/
9//4//n/+//8//3//v///wAAAgACAAQABQAFAAUAAgD+//z/+//9//3//v//////////
/////P/7//r/+v/7//r/9//z//D/8P/v/+7/7f/t/+3/7f/v/+//7v/u/+z/7P/s/+z/
7v/t/+3/7f/s/+z/7P/s/+z/7P/s/+z/7P/s/+z/7P/q/+z/7P/q/+n/5v/j/+H/4f/f
/97/2//Z/93/5P/x/wQAGgAwAEkAZgCGAKUAwQDXAOcA6QDgAM4AtgCdAIYAcgBcAEMA
LgAgABMACAD9//T/7v/r/+z/6f/o/+j/6P/o/+r/6v/o/+j/6v/q/+n/6f/p/+n/6f/p
/+n/6f/p/+n/6f/p/+n/6f/n/+f/5//o/+r/6v/q/+r/6v/q/+r/6//r/+v/6//r/+v/
7P/s/+3/7f/t/+7/7//v//D/8P/x//H/8//0//X/8//0//X/9//6//v//P/+//7/AAAC
AAIAAwAFAAYABwAJAAkACgALAAoACgAKAAsACwAMAAwADAAMAAwADAAMAA4ADgAOAA4A
DgAMAAwACwAIAAcABgAFAAQAAwACAAEA///+//7//f/7//r/+f/4//j/9//3//f/9//3
//f/9v/2//X/9f/1//X/9f/2//b/8//z//P/8//1//X/9f/1//P/8//z//P/9f/1//X/
9f/z//P/8//z//X/9f/1//T/9P/0//T/9P/y//L/8v/y//T/9P/0//T/8v/y//H/8f/x
//H/8f/x//H/8f/x//H/8P/w//D/8P/x//H/8f/x//H/8f/x//L/8v/y//L/8v/y//L/
8v/z//P/9P/0//X/9v/3//f/9//3//j/+f/5//r/+//8////AAACAAIAAgADAAMAAwAB
AP7//f/9//3//f/+/////f/9//3//f/+//3//P/8//n/+P/1//H/8P/w/+//7v/t/+3/
7f/t/+3/7f/s/+z/7P/s/+z/7P/s/+v/6//r/+z/7P/s/+z/6v/q/+r/6v/q/+r/6v/q
/+r/7P/s/+r/5//k/+H/3f/d/93/3v/d/9v/3f/k//P/BgAaADIASwBsAI4ArQDJAN8A
7QDrAN4AzAC0AJ8AigB0AF4ARwAwACIAFwAKAP//9v/w/+3/7v/t/+z/6v/q/+r/6v/q
/+z/6v/o/+j/5//n/+n/6f/p/+n/6//r/+v/6//p/+n/6f/p/+v/6//r/+z/6v/q/+r/
6v/q/+r/6v/r/+3/7f/t/+3/6//s/+z/7f/v/+//8P/x/+//8P/w//H/8f/z//T/9f/3
//j/+f/7//z//f/+/wAAAAACAAQABAAFAAcACAAJAAkACQAKAAsADgAOAA4ADwANAA4A
DgAOABAAEAAQABAADgAOAA4ADgAOAAwADAALAAoACQAIAAcABgAFAAQAAwABAAAAAAD/
//v/+v/5//j/+v/5//n/+f/5//n/+f/4//b/9f/1//X/9//3//j/+P/3//f/9//3//f/
9//3//f/9//3//f/9//3//f/9//3//f/9//3//f/9//3//f/9v/2//b/9v/2//b/9v/2
//b/9v/2//b/9v/2//b/9f/1//X/9f/1//X/9f/1//X/9f/0//T/9P/0//X/9f/1//X/
+f/4//j/+P/4//j/+f/5//r/+v/7//z//f/9//3//f/+////AQACAAMABAAFAAYACAAI
AAYABwAHAAcAAwAAAP////8BAAEAAgADAAEAAQABAAEAAAD///7//v/8//r/9v/x//H/
8v/y//L/8f/x//H/8f/z//P/8v/y//D/8P/w//D/8P/v/+//7//u/+7/7v/u/+7/7v/u
/+7/7v/u/+7/7v/w//D/8P/u/+v/5v/j/+H/4f/j/+D/3//f/+P/8P8BABYALABEAGEA
ggCkAMMA2wDvAPcA8QDgAMgAtACdAIYAcgBYAD8ALAAgABUACgD///j/9P/z//L/8f/w
//D/7v/u/+7/7v/u/+7/7P/s/+v/6//t/+3/7f/t/+3/7f/t/+3/7f/t/+3/7f/t/+3/
7f/u/+7/7v/u/+7/7v/u/+7/7//v/+//7//v/+//8P/w//H/8f/x//L/8//z//T/9P/1
//X/9//4//n/+f/6//v//f/+////AAACAAQABgAIAAgABwAJAAoACwALAAsADAANAA4A
DgAOAA8AEQASABIAEgASABIAEgASABIAEgASABIAEAAOAA4ADQAMAAsACgAJAAgABwAG
AAUAAwACAAIAAQD///7//f/8//z/+//7//v/+f/5//n/+P/6//n/+f/5//n/+f/6//r/
+f/5//n/+f/3//f/9//3//n/+f/5//n/+f/5//n/+f/7//v/+//7//n/+f/5//j/+v/6
//r/+v/6//r/+v/6//r/+v/6//r/+v/6//n/+f/3//f/9//3//f/9//3//f/+P/4//j/
+P/5//n/+f/5//n/+P/6//r/+v/6//n/+f/6//r/+//8//3//f/7//v//P/9//7/AAAC
AAQABQAGAAgACAAIAAkACQAJAAkABgAFAAUAAwADAAQABQAHAAcABwAHAAYABQAEAAQA
AQAAAP3/+f/4//j/9//2//X/9f/1//X/8//z//L/8v/0//T/9P/0//P/8f/w/+//7//w
//H/8v/y//L/8v/y//L/8v/y//L/8v/y//L/9P/x/+7/6//p/+n/5//m/+X/4f/f/+T/
6//4/woAHgAzAEwAaACFAKEAuQDPANsA2ADMALwApQCQAHwAZABNADoAJgAXAA4AAwD2
/+7/6//s/+v/6v/q/+z/7v/w//D/8P/u/+7/7v/t/+3/6//r/+v/6//r/+v/6//r/+3/
7f/t/+3/7//v/+//8P/u/+7/7v/u/+7/7v/u/+//7//v/+//7//v//D/8P/x//H/8f/y
//P/8//0//T/9f/1//f/+P/5//n/+v/7//3//v///wAAAgACAAQABgAGAAkACwAMAA0A
DwAPABAAEQAQABAAEAARABMAFAAUABQAFAAUABQAFAASABIAEgASABIAEAAQAA8ADgAN
AAwACwAIAAcABgAFAAMAAgACAAEA///+//3//P/8//v/+//7//v/+//7//r/+P/3//f/
9//5//n/+v/6//f/9//3//f/+f/5//n/+f/5//n/+f/5//n/+f/5//n/+f/5//n/+f/5
//n/+f/4//j/+P/4//j/+P/4//j/+P/4//j/+P/4//j/+P/3//f/9//3//f/9//3//f/
9//3//b/9v/2//b/9//5//j/+P/4//j/+P/5//n/+v/6//n/+v/7//v/+//7//z//f/9
//7///8AAAEAAgAEAAQABAAFAAUABQADAAAA//////3//f/+////AQABAAEAAQAAAP//
/v/+/////v/7//f/9P/0//P/8v/x//H/8f/x//H/8f/w//D/8P/w//D/8P/w/+//7//v
/+7/7v/u/+7/7v/u/+7/7v/u/+7/7v/u/+7/7v/s/+z/7f/s/+n/5f/j/+P/4v/h/9//
3//i/+n/+P8OACAANQBQAGwAiQClALsAywDTANAAwgCwAJ0AigB0AF4ASQA0ACIAFwAM
AAEA+P/w/+v/6v/p/+j/6P/o/+r/6v/q/+z/7P/q/+r/6f/p/+n/6f/p/+n/6f/p/+n/
6f/p/+n/6f/p/+n/6f/p/+r/7P/s/+z/7P/q/+r/6v/r/+v/6//r/+v/6//s/+z/7f/t
/+3/7v/v/+3/7v/u/+//7//x//L/8//1//b/9//5//j/+f/6//z//v8AAAIAAgADAAUA
BgAHAAkACQAKAAsACgAKAAoACwANAA4ADgAOAA4ADgAOAA4ADAAMAAwADAAOAAwADAAL
AAoACQAIAAcABgAFAAQAAwD///7//v/9//3//P/7//r/+P/3//f/9//3//f/9//2//b/
9f/1//X/8//z//T/9P/z//P/8//z//X/9f/1//X/9//3//f/9//2//X/9P/z//X/9f/1
//X/9f/1//X/9P/0//T/9P/0//T/9P/0//T/9P/0//T/9P/0//T/8//z//P/8//z//P/
8//z//P/8//0//T/9P/0//P/9f/1//b/9v/2//b/9v/3//f/+P/4//f/+P/5//n/+//7
//z//f/7//z//f/+/wEAAgAEAAQAAgADAAMAAwABAP7//f/9//3//f/+////////////
///+//3//P/8//v/+v/3//P/8v/y//H/8P/v/+//7//v/+//7//u/+7/7v/u/+7/7v/u
/+3/7f/t/+7/7v/u/+7/7P/s/+z/7P/s/+z/7P/s/+z/7P/u/+z/6f/m/+P/4f/f/9//
3v/d/93/4//s//3/EgAmADwAWQB6AJoAtwDRAOUA7QDpANoAxgCwAJkAggBsAFYAPQAq
ACAAFQAIAP3/9v/y//P/8v/v/+z/7P/s/+z/7P/s/+z/7P/s/+z/6//r/+v/6//r/+v/
6//r/+v/6//r/+v/6//r/+v/6//r/+z/7P/s/+z/7P/s/+z/7P/t/+3/7f/t/+3/7f/u
/+7/7//v/+//8P/x//H/8v/y//P/8f/z//T/9f/3//j/+f/7//z//f/+/wAAAAACAAQA
BAAFAAcACAAJAAsACwAMAA0ADgAOAA4ADwANAA4ADgAOAA4ADgAOAA4ADgAOAA4ADgAM
AAoACgAJAAgABwAGAAUABAADAAIAAQD///7//v/9//3//P/7//r/+v/5//n/+f/5//n/
+f/4//j/9//3//f/9//3//j/+P/3//f/9//3//f/9//3//f/9//3//f/9//1//X/9f/1
//f/9//3//f/9//3//f/9v/0//T/9P/0//b/9v/2//b/9P/0//T/9P/2//b/9f/1//X/
9f/1//X/8//z//P/8//z//T/9f/2//X/9f/1//X/9f/1//X/9v/2//b/9//3//n/+v/6
//v//P/8//z//f/7//3//f/+/wEAAgADAAQABgAGAAYABgAFAAQABQAEAAMAAgAAAP7/
/v/+////AAAAAAAAAQABAP///v/8//r/9v/0//P/8v/z//T/8//y//D/8P/w//D/8P/w
//D/8P/w/+7/7v/u/+7/7v/u/+7/7v/u/+7/7v/u/+7/7v/u/+7/8P/w//D/8P/u/+z/
6v/o/w==
         </WaveFormData>
      </LeadData>
      <LeadData>
         <LeadByteCountTotal>10000</LeadByteCountTotal>
         <LeadTimeOffset>0</LeadTimeOffset>
         <LeadSampleCountTotal>5000</LeadSampleCountTotal>
         <LeadAmplitudeUnitsPerBit>4.88</LeadAmplitudeUnitsPerBit>
         <LeadAmplitudeUnits>¦ÌV</LeadAmplitudeUnits>
         <LeadHighLimit>2147483647</LeadHighLimit>
         <LeadLowLimit>268435456</LeadLowLimit>
         <LeadID>II</LeadID>
         <LeadOffsetFirstSample>0</LeadOffsetFirstSample>
         <FirstSampleBaseline>0</FirstSampleBaseline>
         <LeadSampleSize>2</LeadSampleSize>
         <LeadOff>FALSE</LeadOff>
         <BaselineSway>FALSE</BaselineSway>
         <ExcessiveACNoise>FALSE</ExcessiveACNoise>
         <MuscleNoise>FALSE</MuscleNoise>
         <LeadDataCRC32>730249742</LeadDataCRC32>
         <WaveFormData>
6//r/+v/6//p/+n/6f/p/+z/7P/r/+v/6//p/+f/5//l/+T/4//j/+H/3v/f/9//4f/l
/+3/9P8AAAsAHgA4AFsAewCbALkA0wDpAPkA/wD6AOAAugCaAIAAYQBBAC4AIwAWAA4A
DQAJAAYAAgAAAPr/9v/y/+7/6//o/+b/5P/j/+T/4//i/+H/4//i/+H/4f/f/9//3//f
/9//3//f/97/3v/c/9z/3f/c/9z/3P/b/9z/3f/e/97/3P/c/9z/3P/c/9z/3P/c/9z/
3P/b/9v/3P/d/93/3f/f/9//3v/d/9v/3P/c/9z/3P/d/93/3P/d/93/3v/e/97/4P/h
/+H/4v/j/+T/5//l/+X/5v/n/+n/6v/r/+z/7f/u/+//7//x//P/9f/3//f/+P/6//r/
+f/5//r/+v/6//r/+v/5//n/+f/6//r/+P/4//j/+P/4//f/9v/0//b/9//3//b/+P/4
//j/+P/2//b/9v/2//b/9v/2//b/9//4//j/+P/5//j/+P/4//r/+v/7//v/+f/5//n/
+f/6//r/+v/6//r/+v/6//r/+P/4//j/9//5//r/+v/6//f/9v/2//f/+f/5//j/+P/3
//f/9//4//f/9//3//j/+f/6//v//P/7//v//P/8/wAAAAACAAIAAgACAAQABQAHAAcA
BwAHAAcABgAGAAYABwAIAAoADQAOABAAEQATABQAFQASABAADgALAAUAAQD+//z//P/9
//7////8//r/9//z//P/8v/y//H/8v/y//H/8f/w/+//7v/t/+7/7f/t/+3/6//r/+v/
6//r/+v/6//r/+v/6//r/+v/6//r/+v/6//r/+v/6//r/+r/6v/p/+n/6f/p/+v/6f/n
/+L/4f/f/+H/3v/d/9//4f/j/+f/7v/8/wsAHAA0AFMAeQCdAL0A1wDtAPsAAwH8AOwA
zACuAJgAeQBTADYAJQAWAAoABQAFAAQAAgAAAPz/9v/w/+7/6f/o/+b/5P/j/+L/4f/g
/9//3//e/93/3f/d/93/3f/d/93/3f/d/9z/3P/a/9r/2//c/9z/3P/b/9v/2//b/9r/
2v/a/9r/2v/a/9r/2v/a/9r/2v/Z/9n/2P/Z/9n/2f/Z/9n/2P/X/9f/2P/Y/9j/2P/Z
/9n/2P/Z/9n/2v/a/9r/3P/d/93/3//f/9//4f/h/+H/4v/j/+T/5P/k/+T/5v/o/+r/
6//t/+//8f/z//L/8v/z//L/8//z//T/9P/0//T/9P/z//P/8//0//T/8v/y//L/8v/w
/+//7v/s/+7/7//v/+7/7v/u/+7/7v/u/+7/7v/u/+7/7v/u/+7/7//w//D/8P/x//D/
8P/w//D/8P/x//H/7//v/+//7//w//D/8P/w//D/8P/w//D/8v/y//L/8f/v//D/8P/w
/+//7v/u/+//7f/t/+z/7P/t/+3/7f/u/+7/7f/s/+z/7f/u/+//8P/x//H/8v/y//T/
9f/2//b/9v/2//b/+P/5//v/+//9//3//f/8//z//P/9//7//v8BAAIABAAEAAUABQAF
AAgACAAIAAcABAABAP///v/6//n/+P/3//n/+P/2//P/8f/w//D/7//s/+z/6//r/+z/
6//q/+n/5v/l/+X/5f/j/+P/4//j/+P/4//j/+P/4//j/+P/4//l/+X/5f/l/+X/5f/l
/+X/6P/o/+f/5//j/+P/4//j/+P/4v/d/93/2//Y/9X/0//V/9f/1//c/+T/7//6/woA
HQA7AF8AgQCjAMMA2wDzAAIBBgH+AOoAyACtAJcAcABJADQAJAATAAcABAAEAAIAAAD+
//r/9P/v/+z/6P/k/+H/4v/h/+D/3//f/97/3f/d/9v/2//b/9v/3f/d/93/3P/a/9j/
2P/Z/9r/2v/a/9n/2//b/9v/2v/a/9r/2v/a/9r/2v/a/9r/2P/Y/9f/1//Y/9n/2f/Z
/9n/2f/Y/9f/1f/W/9b/1v/Y/9n/2f/Y/9n/2f/a/9r/2v/c/93/3f/b/9v/2//d/9//
3//g/+H/4//k/+X/5v/l/+b/5//n/+v/7f/v//H/8//0//b/9v/3//f/+P/4//n/+v/7
//v/+v/5//n/+P/4//j/+P/4//r/+f/4//b/9v/3//f/9v/2//b/9v/2//T/9P/0//T/
9v/2//b/9v/3//j/+P/4//f/9v/2//b/+P/4//n/+f/3//f/9//3//j/+P/4//j/+P/4
//j/+P/4//j/+P/3//f/+P/4//j/9//2//b/9//3//f/9v/2//b/9//4//r/+f/5//n/
+v///wAAAAACAAIAAgACAAYABwAJAAkACQAJAAkACAAGAAYABwAIAAwADwAQABIAEgAT
ABMAEwAVABQAEwARAAsABwAEAAIA//////////8AAAAA///9//n/+P/4//f/9v/2//X/
9f/2//X/9P/z//D/7//v/+//7//v/+//7//v/+//7//v/+//7//v/+//8f/x//H/8f/v
/+//7//v//L/8v/x//H/8f/x//H/8f/t/+r/6f/n/+X/5P/j/+P/4//l/+n/8P/6/wcA
FgAoAEUAZwCJAKkAxwDjAPcACQEMAQQB6gDIAKwAjwBtAE4AOwAuAB4AFwATABAADgAK
AAYAAgD+//r/9f/y//D/7v/t/+z/6//q/+n/6//q/+n/6f/n/+f/5//n/+f/5//n/+b/
5v/k/+T/5f/k/+T/5P/j/+T/5f/m/+b/5P/k/+T/5P/k/+T/5P/k/+T/5P/j/+P/4v/j
/+P/4//l/+X/5P/j/+H/4v/i/+L/5P/l/+X/5P/l/+X/5v/m/+f/6P/o/+f/6P/p/+r/
7f/t/+3/7v/v/+//8P/x//L/8//0//X/9f/1//f/+f/7//z//v8BAAIAAgABAAEAAAAB
AAIAAwADAAMAAwAEAAQAAgACAAIAAgAEAAMAAgAAAAAAAQABAAAAAAAAAAAAAAAAAAAA
AAAAAAAAAAAAAAAAAQACAAIAAgABAAAAAAAAAAIAAgADAAMAAwADAAMAAwACAAIAAgAC
AAQABAAEAAQAAgACAAIAAQABAAIAAgACAAEAAAAAAAEAAQABAAAAAAAAAAEAAgAEAAMA
AwADAAQABwAIAAsADAAMAAwADAAMABAAEQATABMAEwATABMAEgAQABAAEQASABYAGQAa
ABwAHAAdAB0AHQAbABoAGQAXABMADwAMAAoACQAJAAkACQALAAoACAAFAAMAAgACAAEA
AAAAAP////8AAP///v/9//r/+f/5//n/+//7//v/+//7//v/+//7//v/+//7//v/+//7
//v/+//7//v/+//7//7//v/9//3////9//v/+//5//b/9f/1//f/9P/x//H/7//x//X/
/P8EAA8AHgAyAE8AcQCVALUA0QDtAAEBEwEcARYB/gDcALwAoQB9AFwASQA8ACwAIwAh
ACAAHAAYABIADgAIAAYAAwAAAP7//P/7//j/9//2//X/9v/2//b/9//2//X/9P/z//H/
8f/x//D/8f/w//H/8//z//L/8f/v//H/8f/x//D/8P/w//D/8P/w//D/8P/w//L/8v/x
//H/8f/x//D/7//t/+3/7P/r/+3/7v/u/+7/7v/v/+//7v/v/+//8P/w//H/8v/y//H/
8//z//P/9f/1//X/9v/3//n/+v/7//z///8AAAEAAQADAAUABwAJAAkACgAMAAwACwAL
AAwADAAOAA4ADgANAAsACwAMAAwACgAKAAoACgAMAAsACgAIAAgACQAJAAgACAAIAAgA
CAAIAAgACAAIAAgACAAIAAgACwAMAAwADAALAAoACgAKAAoACgALAAsACwALAAsACwAL
AAoACQAIAAkACgALAAwACgAKAAoACQAJAAoACgAKAAsACgAKAAsACQAJAAgACAAHAAcA
BwAIAAcABwAHAAgACQAKAAsADAAPAA8ADgAOABAAEAAQABAAEwAVABgAGQAXABcAFwAW
ABgAGAAZABoAHAAfACAAIgAgACEAIQAhACQAJAAkACMAHQAZABYAFAARABEAEQARABMA
EgAQAA0ACQAIAAgABwAGAAYABQAFAAQAAwACAAEA/v/9//3//f//////////////////
/////f/9//3//f/9//3//f/9//7///8AAAEAAgACAAEAAQD//////////////v/7//n/
9//2//P/7//x//P/9//6/wIADwAcACoAPQBXAHcAmwC/AN8A9wANARwBIgEaAQQB5gDN
ALEAigBlAE4APgAtACEAHgAcAB4AHAAYABYAEgANAAgABAAEAAMAAQD///3/+//7//r/
+f/5//f/9//3//f/9f/1//X/9P/1//T/9f/3//j/+P/4//f/9//3//f/9v/4//j/+P/4
//r/+v/6//r/+v/6//n/+f/8//3//f/9//z/+//5//f/+f/6//r/+v/6//v/+//6//r/
+//9//7//v8AAAEAAQABAAEAAQADAAEAAQACAAMABQAGAAcACAAHAAgACQAJAA0ADwAR
ABMAEwAUABYAFgAZABkAGgAaABoAGgAaABkAGwAbABwAHAAbABoAGQAYABoAGQAYABYA
FgAXABcAFgAWABYAFgAWABcAGAAZABoAGAAYABgAGAAWABYAFQAUABYAFgAXABgAFgAW
ABcAFwAaABsAHAAdAB0AHAAbABoAHAAcABwAHAAbABoAGQAXABgAGgAbABwAGwAaABoA
GwAaABkAFwAWABgAGQAaABwAGwAbABsAHAAdAB4AIAAiACIAIgAiACUAJwAqACsAKgAp
ACgAJgAkACQAJQAmACsALwAxADQAMgAzADMAMwA2ADYANgA1ADMALwAsACoAKAAnACYA
JQAlACQAIgAfAB8AHgAeAB0AGgAaABkAGQAWABUAFAATABAADwAPAA8ADQANAA0ADQAO
AA8AEAARABMAEwATABMAEgARABAADwAPAA8ADwAPABIAEgARABEADwAPABMAFQAXABQA
DQALAAsACAADAP///f//////AgAMABsAKgA6AFEAbQCPALMA1QDzAA0BJQE0ATgBNAEi
AQAB3QDBAJoAdwBiAFQAQwA3ADQANAA0ADIALgAqACgAIwAeABwAGAATABAADwAOAA0A
DQAMAAsACwALAAsACwALAAsACwALAAoACgAIAAgACQAKAAoACgAJAAkACQAJAAgACAAI
AAgACAAJAAoACwAMAAoACgAJAAkABwAHAAYABQAGAAcABwAHAAcACAAIAAgACAAJAAkA
CAAJAAkACgAKAAwADgAPAA8ADQANAA0ADwANAA0ADgAPABMAFAAVABYAFgAWABYAFQAY
ABsAHgAhACEAIgAkACQAIwAjACQAJAAkACQAJAAjACMAIwAkACQAIwAiACEAIAAhACEA
IQAgACAAIQAhACAAHgAeAB4AHgAcABwAHAAcAB4AHgAeAB4AHQAeAB4AHgAbABoAGgAa
ABwAHAAdAB0AHQAdAB0AHQAeAB4AHgAeAB4AHgAeAB4AHgAeAB4AHQAbABwAHAAcABsA
GgAaABsAHQAdABwAHAAbABsAGwAcACEAIwAiACQAJAAkACQAJgAnACkAKQApACkAKQAo
ACoAKgArACwALQAvAC8AMAAxADMANAA1ADMAMgAxAC8AKwAnACQAIgAfAB8AHwAfAB0A
HAAaABcAFgAWABcAFwAWABYAFQAVABEADwANAAsACwALAAwADQAMAAsACgAJAAsACwAL
AAsACwALAAsACwAJAAkACQAJAAkACQAJAAkACAAIAAcABwAHAAkACQALAAkABgADAAEA
///8//n/+f/7////AQAGABAAHQAsADwAVwB5AJ8AwQDfAPkADQEdASQBHgEMAe4A1AC7
AJkAdABdAEwAPAAvAC0ALAAqACgAJAAeABoAFAAPAAoABgACAAEAAAD///7//f/9//z/
+//7//n/+f/5//n/+f/5//n/+P/4//b/9v/3//j/+P/4//f/9//3//f/9v/4//j/+P/4
//b/9v/2//b/9v/2//X/9f/0//X/9f/1//P/8//y//H/8//0//T/9P/0//X/9f/0//P/
8//0//T/9P/2//f/9//1//X/9f/3//j/+f/7//3//f/+////AAABAAIAAwADAAcACQAL
AA0ACwAMAA4ADgAPAA8AEAAQABAAEAAQAA8ADwAPABAAEAAOAA4ADgAOAA4ADQAMAAoA
DAANAA0ADAALAAoACQAIAAgACAAIAAgACQAKAAsADAAMAAwACwAKAAsACgAKAAoACgAK
AAsACwAJAAkACQAJAAoACgAKAAoACAAIAAgACAAKAAoACgAJAAcACAAIAAgABwAGAAYA
BwAHAAcABgAGAAUABQAFAAYACQAJAAkACgALAAwADQAOAA4AEAAQABAAEAAUABUAFwAX
ABUAFQAVABQAFgAWABcAGAAaAB0AHgAgAB4AHwAfAB8AHwAeAB0AGwAWABEADQAKAAkA
CQAJAAkACQAIAAYAAwABAAAAAAD//wAAAAD//////P/7//r/+f/6//n/+f/5//f/9//3
//f/9//3//f/9//5//n/+f/5//f/9//3//f/9//3//f/9//2//b/9f/1//f/9//5//n/
9f/y//H/7//t/+z/6//r/+3/7//x//j/AgAPAB4AMgBRAHMAlQC1ANEA6wABAQ8BEgEG
AeoAxgCoAIsAZwBIADkALAAeABkAFwAWABIADgAKAAYAAAD8//f/8v/y//D/7//w/+//
7v/t/+v/6v/p/+n/6f/p/+n/6f/n/+f/5//m/+j/5v/m/+f/5v/m/+b/5f/n/+f/5//m
/+T/5P/k/+T/5P/k/+T/5P/k/+T/4//j/+T/5f/l/+X/5f/l/+T/4//j/+T/5P/k/+L/
4//j/+L/4v/j/+X/5v/m/+j/6f/p/+n/6f/p/+v/7f/t/+7/7//v//D/8f/y//P/9P/1
//X/9//5//v//f/8//z//f/8//3//f/+//7//v/+//7//f/9//3//v/+//z//P/8//z/
+v/5//j/9v/3//n/+v/6//j/+P/4//j/+P/4//j/+P/4//j/+P/4//f/+P/4//j/+f/4
//j/+P/4//j/+f/5//n/+f/5//n/+v/6//r/+v/4//j/+P/4//j/+P/4//f/9f/2//b/
9v/1//T/9P/1//f/9//2//b/9f/1//X/9v/1//X/9f/2//b/9v/2//b/+f/5//r/+v/+
//7//v/+//7//v8AAAEAAwADAAUABQAFAAQAAgACAAMABAAGAAkACgAMAAwADQANAA0A
CwAKAAkABwABAP3/+v/4//f/9//3//f/+f/4//b/8//z//L/8v/x/+7/7v/t/+3/7v/t
/+z/6//q/+n/6f/p/+n/6f/p/+n/6f/p/+n/6f/p/+n/6f/p/+v/6//r/+v/6v/p/+j/
5//o/+j/5//n/+f/5//n/+X/4//g/9//3//f/97/2//b/9v/2//f/+b/7v/7/woAHgA5
AFsAewCdALsA1QDrAPsABgH8AOIAwACgAIUAYQBAAC0AIAASAAkABwAEAAIA/v/6//T/
8P/s/+v/5v/i/+D/3//e/93/3P/b/93/3P/b/9v/2f/Z/9n/2f/Z/9n/2f/Y/9j/1v/W
/9f/1v/W/9b/1f/W/9f/2P/Y/9b/1v/W/9b/1P/U/9T/1P/V/9b/1v/X/9f/1//W/9X/
1//X/9b/1f/T/9T/1P/U/9T/1f/V/9T/1f/V/9b/1v/V/9b/1v/V/9j/2f/a/93/3f/d
/97/3//f/+D/4f/i/+P/5P/l/+X/5f/n/+n/6//t/+7/8P/w/+//7//w//D/7v/u/+7/
7f/u/+//8f/y//H/8P/v/+7/7v/t/+z/6v/q/+v/6//q/+j/6P/o/+j/6v/q/+r/6v/q
/+r/6v/q/+v/7P/s/+z/6//q/+r/6v/s/+z/7f/t/+3/7f/t/+3/7P/s/+z/7P/s/+z/
7P/s/+r/6v/q/+n/6f/q/+r/6v/r/+r/6v/r/+n/6f/o/+j/6P/p/+r/7P/q/+n/6P/o
/+n/6v/r/+z/7P/r/+v/6v/q/+3/7v/u/+//8P/x//L/8v/z//X/9f/z//P/8//y//T/
9P/1//b/+P/7//z//v8AAAEAAQABAP///v/9//v/9//z//D/7v/v/+//7//v/+7/7P/p
/+X/5f/k/+T/4//i/+L/4f/h/+D/3//e/93/3v/d/93/3f/c/9v/2v/Z/9v/2//b/9v/
2f/Z/9n/2f/Z/9n/2f/Z/9v/2//b/9v/2//a/9j/1//V/9n/2//b/9n/1v/P/83/zf/M
/8v/y//N/8//0//Y/97/6//6/wwAIwBDAGcAhwClAMEA1QDnAPIA9ADkAMgAqgCRAG8A
SAArABoACAD7//f/9v/2//b/8v/s/+b/4P/b/9r/2P/W/9X/1P/T/9L/0f/P/87/zf/N
/83/zf/N/83/zP/L/8r/yP/J/8j/yf/L/8z/zP/M/8v/y//L/8v/yv/M/8z/zP/M/8r/
yv/K/8r/zP/M/8v/y//K/8v/y//L/8n/yf/I/8f/yf/K/8r/yv/I/8n/yf/I/8n/yf/K
/8r/yv/M/83/zf/P/8//z//R/9P/0//U/9X/1f/W/9f/2P/Z/9r/2//b/9v/3f/f/+H/
4//k/+b/5v/p/+n/6v/q/+j/6P/o/+f/5//n/+j/6P/m/+b/5v/m/+j/5//m/+T/5v/n
/+f/5v/k/+T/5P/k/+b/5v/m/+b/5v/m/+b/5v/l/+b/5v/m/+b/5v/n/+j/6P/o/+n/
6f/n/+f/5//n/+r/6v/q/+r/6v/q/+r/6v/q/+r/6v/p/+f/6P/o/+j/6f/o/+j/6f/p
/+n/6P/o/+f/5//n/+j/5//n/+f/6P/o/+j/6P/o/+v/6//s/+z/7v/v/+7/8P/w//D/
8P/z//X/+P/5//f/9//3//b/9v/2//f/+P/6//3//v8AAAAAAQABAAEAAwACAAEA///6
//X/8f/u/+3/7f/t/+3/7//u/+z/6f/p/+j/6P/n/+T/5P/j/+P/5P/j/+L/4f/g/9//
3//f/9//3//f/9//3f/d/93/3f/d/93/3f/d/93/3f/d/93/3f/d/93/3f/e/97/3f/d
/93/3f/d/93/2//a/9n/1//V/9L/z//P/8//0f/V/9r/4v/v//z/DAAjAEUAaQCLAKkA
wwDbAO0A9gDyAOAAwgCmAI8AbwBKADEAIgASAAMA///8//r/+P/2//L/7v/o/+P/3v/a
/9r/2f/Y/9f/1v/V/9X/1P/T/9P/0//T/9P/0//R/9H/0f/Q/9D/zv/O/8//0v/S/9L/
0f/P/8//z//O/9D/0P/Q/9D/0P/Q/9D/0P/P/87/zP/L/8z/zf/N/83/zf/N/8z/y//L
/8z/zP/M/8z/zf/N/8z/y//L/8z/zP/O/9D/0f/R/9H/0f/R/9P/0//T/9T/1f/X/9j/
2f/a/9n/2v/b/9v/3f/f/+H/4//j/+T/5v/m/+f/5//o/+j/6v/q/+r/6f/p/+n/6v/q
/+n/6P/n/+b/6P/n/+b/5P/k/+X/5f/k/+b/5v/m/+b/5P/k/+T/5P/m/+b/5v/m/+X/
5v/m/+b/5//m/+b/5v/o/+j/6f/p/+f/5//n/+f/6P/o/+j/6P/m/+b/5v/m/+b/5v/m
/+X/5//o/+j/6P/l/+T/5P/l/+X/5f/k/+T/5f/l/+X/5v/l/+X/5f/m/+n/6v/r/+z/
7//u//D/8P/w//D/9P/1//f/9//2//X/9P/y//T/9P/1//b/+P/7//z//v/8//3//f/9
//v/+v/5//f/8f/t/+r/6P/o/+n/6v/r/+n/6P/m/+P/4//i/+L/4f/i/+L/4f/h/97/
3f/c/9v/3P/b/9v/2//b/9v/2//b/9v/2//b/9v/3f/d/93/3f/d/93/3f/d/9//3//f
/9//3v/e/93/3f/b/93/3f/b/9n/2P/V/9P/0f/Q/8//z//R/9X/2f/e/+j/9f8EABYA
MwBXAHsAmwC5ANMA6wD3APoA8ADWALQAmAB5AFUANgAjABQABgD///v/+P/2//L/8P/s
/+j/4v/f/9z/2v/Y/9f/1v/V/9T/0//V/9T/0//T/9P/0//T/9P/0//T/9P/0v/S/9D/
0P/R/9L/0v/S/9H/0f/R/9H/0P/Q/9D/0P/Q/9D/0P/Q/9D/zv/O/83/zf/Q/9H/0f/R
/9H/0f/Q/8//z//Q/9D/0P/O/8//z//O/87/z//R/9L/0v/U/9X/1f/V/9X/1f/X/9n/
2f/a/9v/3f/e/9//4P/f/+D/4f/h/+P/5f/n/+n/5//o/+r/6v/t/+3/7v/u/+7/7v/u
/+3/6//r/+z/7P/u/+7/7v/u/+7/7f/s/+r/6v/r/+v/6v/q/+r/6v/q/+j/6P/o/+j/
6P/o/+j/6P/p/+r/6v/q/+n/6P/o/+j/6v/q/+v/6//r/+v/6//r/+z/7P/s/+z/7P/s
/+z/7P/s/+z/7P/r/+3/7v/u/+7/7//u/+7/7//t/+3/7P/s/+n/6f/p/+r/7f/t/+3/
7v/v//D/8f/y//P/8v/0//T/9P/0//j/+f/7//v//f/9//3//P/6//r/+//8//z///8A
AAIAAwAFAAYABwAHAAYABQADAAAA/f/7//r/+f/5//n/+f/3//b/9P/x//D/8P/x//H/
7v/s/+n/5//m/+X/5P/j/+T/4//j/+P/4//j/+P/4//l/+X/5f/l/+P/4//j/+P/4//j
/+P/4//j/+P/4//j/+L/4v/h/+H/5f/j/+P/4//j/+D/3f/d/9v/2v/X/9X/1f/X/9f/
2v/g/+n/9v8EABcALwBPAHEAkwC3ANUA5wD4AAABAgH0ANgAtwChAIIAWQA6ACgAFQAF
AP7//v8AAP7/+v/4//T/8f/u/+r/5v/l/+L/4f/g/9//3f/c/9v/2//b/9v/2//b/9v/
2//b/9r/2v/Y/9j/2f/Y/9j/2P/X/9X/1f/V/9T/1f/W/9f/2P/W/9b/1v/W/9T/1P/T
/9P/1f/X/9j/2f/X/9f/1v/V/9f/2P/Y/9j/1v/X/9f/1v/V/9X/1v/W/9r/3P/d/93/
3P/b/9r/2//d/93/3v/f/+H/4v/j/+T/4//k/+X/5f/n/+n/6//t/+//8P/y//L/9f/1
//b/9v/0//T/9P/z//X/9f/2//b/+P/4//j/+P/3//X/8//w//D/8f/x//D/8v/y//L/
8v/y//L/8v/y//T/9P/0//T/8//0//T/9P/1//T/9P/0//b/9v/3//f/9//3//f/9//2
//b/9v/2//T/9P/0//T/9f/2//f/9//1//b/9v/2//X/9P/0//X/9v/3//f/+P/2//X/
9P/0//f/9//3//j/+//+/wAAAAAAAAAAAAAEAAUABwAHAAcABwAHAAYABAAEAAUABgAI
AAsADAAOAA4ADwAPAA8AEgASABIAEQANAAkABgAEAAEAAQABAAEAAwACAAAA/f/5//j/
+P/3//b/9v/1//X/9P/z//L/8f/w/+//7//v/+//7//v/+//7f/t/+3/7f/w//H/8v/z
//L/8f/w/+//8f/x//H/8f/y//L/8f/x/+//7//v//H/8f/y/+//6//n/+b/4f/d/9//
4f/l/+j/8P/7/wYAFAAlAD8AYQCHAKkAyQDlAPsADAEUARIBAAHiAMkAswCQAGkAUAA+
ACkAHQAYABgAFgAUABAADAAIAAMA/v/4//T/8//y//H/8P/v/+3/7P/r/+v/6f/p/+n/
6f/r/+v/6//q/+r/6P/o/+n/6v/q/+r/6f/r/+v/6//q/+j/6P/o/+j/6v/q/+r/6v/o
/+j/5//n/+j/6f/p/+n/5//n/+b/5f/l/+b/5v/m/+b/5//n/+b/5//n/+j/6P/o/+r/
6//r/+3/7f/t/+//7//v//D/8f/z//T/9f/2//X/9v/3//f/+f/7//3///8BAAIABAAE
AAUABQAGAAYABwAIAAkACQAJAAkACgAKAAoACgAKAAoACAAHAAYABAAEAAUABQAEAAYA
BgAGAAYABgAGAAYABgAGAAYABgAGAAcACAAIAAgACQAIAAgACAAIAAgACQAJAAkACQAJ
AAkADAAMAAwADAAMAAwADAAMAAwADAAMAAsACwAMAAwADAALAAoACgALAA0ADQAMAAwA
CwALAAsADAANAA0ADQAOABEAFAAXABgAGAAYABgAGAAaABsAHQAdABsAGwAbABoAHAAc
AB0AHgAgACMAJAAmACQAJQAlACUAJQAkACMAIQAbABcAFAASABEAEQARABEAEwASABAA
DQANAAwADAALAAoACgAJAAkACAAHAAYABQAEAAMAAwADAAUABQAFAAUAAwADAAMAAwAF
AAUABQAFAAUABQAFAAUAAwADAAMAAwAGAAYABQAFAAUAAwADAAMAAQD+//3//f/9//r/
9//3//n/+////wYAEAAdACoAPgBdAH8AoQDBAN8A+QARASMBKAEeAQIB4ADCAKMAgQBi
AE8AQgAyACkAJQAiACAAHgAaABQAEAAOAAkABAACAAAA///+//3//P/7//3//P/7//v/
+f/5//n/+f/5//n/+f/4//r/+P/4//n/+v/6//r/+f/5//n/+f/4//j/+P/4//j/+v/6
//r/+v/4//j/9//3//j/+f/5//n/+f/5//j/9//3//j/+P/4//r/+//7//r/+f/5//r/
+v/6//z//f/9/////////wEAAwADAAQABQAFAAYABwAIAAkACgALAAsADQAPABEAEwAT
ABQAFgAWABcAFwAYABgAGgAaABoAGQAXABcAGAAYABgAGAAYABgAGAAXABYAFAAUABUA
FQAUABYAFgAWABYAFgAWABYAFgAWABYAFgAWABcAGAAYABgAFwAWABYAFgAYABgAGQAZ
ABcAFwAXABcAGAAYABgAGAAYABgAGAAYABYAFgAWABUAFgAYABkAGgAXABYAFgAXABcA
FwAWABYAFwAXABcAGAAXABcAFwAYABsAHAAdAB4AHwAfACAAIAAkACUAJgAmACYAJwAp
ACoAKQAoACgAJwAoACoALAAuAC8AMAAwADEALwAvADAAMQAwACoAJwAjACEAIAAeAB0A
IAAfAB4AHQAZABkAGQAYABcAFgAVABMAEwATABQAFAARABAADwAOAA4AEAAQABAAEAAQ
ABAAEAAQABAAEAAQABAAEgASABIAEgAQABAAEAAQABIAEgASABIAEgASABIAEgAPAA4A
DQAMAA==
         </WaveFormData>
      </LeadData>
      <LeadData>
         <LeadByteCountTotal>10000</LeadByteCountTotal>
         <LeadTimeOffset>0</LeadTimeOffset>
         <LeadSampleCountTotal>5000</LeadSampleCountTotal>
         <LeadAmplitudeUnitsPerBit>4.88</LeadAmplitudeUnitsPerBit>
         <LeadAmplitudeUnits>¦ÌV</LeadAmplitudeUnits>
         <LeadHighLimit>2147483647</LeadHighLimit>
         <LeadLowLimit>268435456</LeadLowLimit>
         <LeadID>V1</LeadID>
         <LeadOffsetFirstSample>0</LeadOffsetFirstSample>
         <FirstSampleBaseline>0</FirstSampleBaseline>
         <LeadSampleSize>2</LeadSampleSize>
         <LeadOff>FALSE</LeadOff>
         <BaselineSway>FALSE</BaselineSway>
         <ExcessiveACNoise>FALSE</ExcessiveACNoise>
         <MuscleNoise>FALSE</MuscleNoise>
         <LeadDataCRC32>3238133806</LeadDataCRC32>
         <WaveFormData>
AwADAAQABAAGAAYABQAFAAUABQAFAAUABgAGAAYACgAOABQAGgAdABwAHAAhACQAKAAn
AB8ACwDz/93/vv+M/1T/K/8L/+/+z/6s/on+c/5w/nf+i/6l/r3+2f74/hj/OP9W/23/
g/+X/6v/vv/P/97/6P/w//n/AAAEAAcACAAMAA0ADgAQABEAEwAUABUAFAAYABkAGQAZ
ABkAGQAaABsAGwAcAB0AHgAeAB4AHwAfACEAIQAhACMAJQAnACgAKAAoACgAKgArACwA
LAAtADAAMwA0ADYANwA7ADsAPgBAAEMARgBJAE0ATwBRAFMAVQBXAFkAWwBdAF0AXQBe
AF4AXQBdAFwAXABdAF0AWwBaAFkAWABXAFUAUgBPAEwASABDAEAAPQA6ADYAMwAxAC4A
KQAnACUAIgAfAB0AGwAYABYAFQAVABQAEwARABAADwAOAA0ADQANAA0ADQANAAwADAAK
AAoACwALAAsACwALAAsACwALAAsACwALAAsACwANAA0ADQAOAAwADAALAAsACwAMAAwA
DAAOAA4ADgAOABAAEAAQABAADwAQABAAEAAOAA4ADQANAA0ADQANAA0ADwAPAA8ADwAO
AA4ADgAOAA4ADgANAAwADAAMAAwADgAQABAAEgAUABIAEgAUABQAFAAUABYAFgAWABcA
GQAaABoAGgAYABgAFwAUAA8ADAAHAAUABwAHAAYABgAHAAcABwAHAAkACQAKAAoACQAG
AAMAAgADAAMAAwADAAAAAAAAAAAAAQADAAYACQAIAAgACAAIAAkACgAKAAoADAAMAAwA
DAAMAAwADAAMAAwADQANAA0ADQANAA4ADgAMAAwACwALAAwADQAOAA8AEAAQABAAEAAU
ABoAIAAlACgAKAArAC4AMgAzAC8AHwAJAPf/4P+2/4L/Uf8r/wv/7f7Q/rH+mf6Q/pP+
n/6z/sv+4/4A/x7/Pv9e/3v/kf+j/7X/xv/Z/+j/9P/+/wcADAASABUAFgAYABsAHAAe
AB8AIgAkACYAJgAmACcAJwAnACkAKQAqACsALQAuAC8AMAAuAC4ALwAvADEAMQAxADMA
NQA3ADgAOAA2ADYAOAA5ADoAOgA7AD4APwBAAEIAQwBHAEcASgBMAEwATgBQAFMAVQBX
AFkAWwBfAGEAYwBlAGYAZQBlAGQAYwBjAGIAYgBjAGMAYQBgAGAAYABgAF8AWgBXAFQA
UABPAEwASQBGAEMAQQBAAD4AOQA3ADUAMgAxAC8ALQAqACgAJwAnACYAJQAjACIAIQAi
ACEAIQAhAB8AHwAfAB4AHwAeAB8AIQAfAB8AHwAfAB8AHwAfAB8AIQAhACEAIQAhACEA
IQAiACAAIAAfAB8AIQAiACIAIgAiACIAIgAiACIAIgAiACIAIgAiACEAIAAgACAAHwAf
ACAAIQAiACMAIQAhACEAIQAgACAAIAAgAB8AIAAgACAAHgAeAB4AIAAeAB4AIAAiACIA
IAAgACIAIgAiACIAIwAkACUAJwAnACgAKAAoACYAJgAlACIAIgAgABwAGwAZABkAGAAY
ABQAEwASABEAEQARABIAEgATABIAEQASAA8ADwAPAA8AEAAQABAAEAANAA0ADgAPABIA
EgASABIAEwAUABQAFAAUABQAFAAUABYAFgAWABYAFQAVABQAEwAVABUAFgAWABYAFgAV
ABUAFAATABIAEQASABQAFgAWABYAFgAaAB8AJAAoACsALgAyADkAOwA3ADEAHwAIAPT/
1v+n/3n/U/8z/xb//f7j/sr+uf6x/rX+w/7Z/vT+EP8o/0D/W/9z/4v/n/+w/7//zv/e
/+r/8//6/wIACQAOABAAEwAUABYAFwAYABoAHAAcAB4AHwAfAB8AHwAfACAAIQAjACQA
JQAmACQAJAAlACUAIwAjACMAJQAnACkAKgAqACgAKAAqACsALAAsAC0AMAAzADQANgA3
ADgANwA5ADoAPAA+AEAAQwBFAEcASQBLAE8AUQBTAFUAVwBXAFgAWABZAFkAWABYAFsA
WwBZAFgAVwBWAFUAUwBTAFEATwBMAEkARgBDAEAAPgA7ADkANgAzADEALwAsACoAJwAk
ACAAIAAfAB8AHgAbABkAGAAXABYAFQAVABUAFQAVABUAFAAUABIAEgATABUAFQAVABUA
EwATABMAEwATABMAEwATABMAEwATABQAFAAUABMAEwATABQAFAAUABQAFAAUABQAFgAW
ABYAFgAVABYAFgAWABQAFAATABMAFQAVABUAFQAVABUAFQAVABQAFAAUABQAEwAUABQA
FAAWABgAGAAaABoAGgAaABwAHAAcAB0AHQAeAB4AHgAcABwAGwAYABUAEgANAAsACwAL
AAoACgAJAAkACQAJAAkACQAKAAoACgAIAAYABgAFAAUABQAFAAQABAAEAAQABgAHAAkA
CwAKAAoACgAKAA0ADgAOAA4ADAAMAAwADAAMAAwADAAMAAwADQANAA0ADQANAA4ADgAM
AAwACwALAAsACwALAAsADAAMAA4AEAAUABgAHAAdACAAIgAlACoALgAxAC8AJQATAP//
7P/I/5T/Yf85/xf/+/7e/rv+m/6K/on+k/6l/r3+1f7y/hL/Lv9M/2n/f/+T/6f/uP/J
/9j/5v/w//n/AAAGAAkADAAOAA8AEAASABMAFAAWABgAGAAaABsAGwAbABsAGwAcAB0A
HwAgACEAIgAiACIAIwAjACUAJQAlACcAJQAnACgAKAAqACoALAAtACwALAAtADAAMwA0
ADYANwA5ADkAPAA+AEAAQgBEAEcASQBLAE0ATwBRAFMAVQBXAFkAWQBaAFoAWQBZAFgA
WABZAFkAVwBWAFUAVABTAFEATgBLAEgARABDAEAAPQA6ADQAMQAvACwAKQAnACUAIgAh
AB8AHQAaABoAGQAZABgAFQATABIAEQASABEAEQARAA8ADwAPAA4ADgAMAAwADQAPAA8A
DwAPAA8ADwAPAA8ADwAPAA8ADwAPAA8ADwAQABAAEAAPAA8ADwAQABAAEAAQABAAEAAQ
AA4ADgAOAA4AEQASABIAEgAQABAADwAPAA8ADwAPAA8ADwAPAA8ADwAOAA4ADgAOAA8A
EAAQABAAEgASABIAEgAUABQAFAAUABUAFgAXABkAGQAaABoAGgAYABgAFwAUABEADgAJ
AAcABwAHAAYABgAHAAcABwAHAAUABQAGAAYABgAEAAIAAgD///////////7//v/+//7/
AAABAAMABQAGAAYABgAGAAUABgAGAAYACAAIAAgACAAIAAgACAAIAAgACQAJAAkACQAJ
AAoACgAIAAgABwAHAAkACQAJAAkACgAKAAgACAAMABAAFgAdACIAJAAjACQAKAArAC0A
JQATAAEA7v/O/5z/af9B/x//Af/i/r3+mf6I/on+kf6h/rn+0f7s/gz/Kv9K/2f/ff+R
/6P/tP/H/9b/5P/u//f//P8CAAUACAAKAA0ADgAQABEAFAAWABgAGAAZABkAGAAXABkA
GQAaABsAHQAeAB8AIAAiACIAIwAjACMAIwAjACUAJwApACoAKgAqACoALAAtACwALAAt
ADAAMgA0ADcAOQA7ADsAPgBAAEAAQgBEAEcASQBLAE0ATwBRAFMAVQBXAFkAWQBaAFoA
WQBZAFgAWABZAFkAVwBWAFcAVgBVAFMATwBNAEsASABGAEQAQgBAAD4AOwA5ADYAMQAv
AC0AKgApACcAJQAiACIAIQAhACAAHwAdABwAGwAaABkAGQAZABkAGQAZABgAGgAYABgA
GQAXABcAFwAXABkAGQAZABkAGQAZABkAGQAXABcAFwAYABoAGgAZABkAFwAYABgAGAAa
ABoAGgAaABgAGAAYABgAGwAcABwAHAAeAB4AHQAdABwAGwAaABkAGgAbABwAHQAcABwA
HAAcABwAHAAbABoAGgAaABoAHAAcABwAHAAeACAAIAAgACAAIAAgACAAIQAjACQAJAAk
ACYAJgAlACIAHwAcABcAFQATABMAEgASABEAEQARABEADwAPABAAEAASABAADgAOAAsA
CwALAAsACgAKAAoACgAKAAsADQAPABIAEgASABIAEwAUABQAFAATABIAEQAQABIAEgAS
ABIAEgATABMAEwAVABUAFgAWABUAFAASABEAEQARABEAEQAUABQAFAASABQAFgAaAB0A
IgAoAC0AMAAyADUANwAzAC0AHQAKAPj/3P+v/33/U/8x/xL/9f7Z/r7+rf6p/q/+v/7V
/u7+Cv8g/zz/Wf9z/4v/n/+w/73/zP/a/+b/7//4/wAABQAKAAwADQAOABAAEQATABQA
FQAUABcAGQAaABsAGwAbABwAHQAcABwAHAAcAB0AHgAgACEAHwAfAB8AIQAfACEAIgAi
ACAAIAAiACMAIwAiACIAJAAjACQAJgAnACcAJwAqACwALAAuADAAMwAzADUANwA5ADoA
OwA8AD0APgA9AD0APAA9AD8AQABCAEUARQBDAEIAPwA+AD0AOwA7ADkANwA0ADEALgAr
ACgAJAAhAB8AHAAZABcAFQASABEADwANAAoACgAJAAkACAAHAAUABAADAAIAAQABAAEA
/////////v/8//r/+v/7//n/+f/5//n//P/9//7///////////////7//f/8//z/+v/6
//n/+f/5//r/+v/6//j/+P/4//j/+v/6//r/+v/7//z//P/8//v/+v/4//f/+f/5//n/
+f/4//f/9v/1//L/8v/y//L/8//0//T/9P/4//b/9v/2//b/9v/2//b/9v/2//f/+f/6
//r/+v/6//r/+f/2//X/8v/t/+v/6v/p/+f/5v/k/+P/4v/h/+D/3//f/97/4f/g/9//
4P/h/+H/4f/h/9//3v/d/9z/2v/b/93/3//e/97/3v/e/+H/4v/i/+L/4v/i/+L/4v/g
/+D/4P/g/+D/4f/h/+H/3//f/+D/4P/i/+L/4f/h/+H/4f/h/+H/3P/c/97/4P/g/+T/
6P/p/+7/8P/z//b//v8DAAkACQD//+n/zv+4/5z/c/9L/yn/C//u/tn+xf6u/p/+l/6X
/qP+v/7c/vb+Cv8c/zH/R/9b/2v/ev+J/5j/pv+u/7f/vv/G/83/0v/W/9v/3P/e/9//
4f/i/+P/4v/k/+X/5f/l/+T/4//j/+P/5//o/+n/6v/o/+j/6f/p/+f/5//n/+n/6f/r
/+z/7P/u/+7/8P/x//H/8P/w//L/9P/2//n/+//8//v//f/+/wIABAAGAAkACQALAA0A
DwARABMAFQAXABkAGQAaABoAHAAdAB0AHgAfAB8AHQAcAB0AHAAbABkAFwAVABMAEAAP
AAwACQAGAAQAAQD///z/9//1//P/8P/w/+//7v/s/+r/6f/p/+j/6f/n/+b/5f/i/+H/
4f/h/+H/4f/h/+D/4f/g/+H/4//i/+H/4P/f/+L/4//k/+X/5P/j/+L/4f/j/+P/4//k
/+T/5P/j/+P/4f/i/+L/4v/k/+T/5P/k/+T/5P/k/+T/5f/m/+b/5v/m/+b/5f/l/+P/
4//j/+P/5f/l/+X/5f/m/+b/5v/m/+f/6P/q/+z/7P/s/+z/7P/s/+z/7f/v//D/8P/w
//D/8P/v/+z/6f/m/+H/3//d/93/3P/c/93/3f/d/93/3f/d/97/3v/e/9z/2v/a/9v/
2//b/9v/3P/c/9z/3P/b/9v/3P/d/97/3v/e/97/3//g/+D/4P/g/+D/4P/g/+D/4P/g
/+D/4P/h/+H/4f/j/+P/5P/k/+T/5P/j/+P/4//j/+P/4//k/+T/5P/k/+b/6v/w//X/
+v/8//3/AAAGAAkABwABAPH/2//I/6r/fv9L/yP/Af/n/s7+tf6Z/oL+e/6B/o/+of65
/tT+7v4I/yT/P/9X/2n/e/+K/5n/qv+4/8L/y//W/97/4f/i/+b/5//o/+r/6//u//D/
8v/y//b/9//3//f/+f/5//r/+//7//z//f/+//7//v//////AQABAAEAAwADAAUABgAG
AAgACAAKAAsADgAOAA8AEgATABQAFgAXABsAGwAeACAAIgAkACYAKQAsAC8AMgA1ADUA
NwA5ADsAOwA7ADwAPAA8AD0APQA+AD0APQA7ADoAOQA4ADcANQAzADEALwAsACgAJAAg
ABwAGAAVABMAEAALAAkABwAEAAMAAQD///z//P/7//v/+v/3//X/9P/z//T/8//z//P/
8f/x//H/8P/w/+7/7v/v//H/8f/x//H/7//v/+//7//v/+//7//v//H/8f/x//L/9P/0
//P/8//z//T/9P/0//L/8v/y//L/8//0//X/9v/1//b/9v/2//j/+P/3//f/9//3//f/
9//1//X/9f/1//b/9v/2//b/9f/2//b/9v/2//j/+v/6//r//P/8//z//P/9//7///8B
AP//AAAAAAAAAAAAAP///P/3//T/7//t/+//7//u/+7/7f/t/+3/7f/t/+3/7v/u/+7/
7P/q/+r/6//r/+v/6//q/+r/6v/q/+r/6//t/+//8P/w//D/8P/x//L/8v/y//L/8v/y
//L/9P/0//T/9P/y//P/8//z//X/9f/2//b/9v/2//X/9f/1//X/9f/1//b/9v/4//r/
+v/+/wQACwAOABAAEwAWABoAGwAZAA8A/f/p/9b/sP98/0v/I/8F/+n+yv6l/oX+ev59
/of+mf6x/sf+5P4C/yL/QP9b/3H/hf+X/6j/uf/I/9T/3v/p//D/9v/5//z//v///wAA
AgADAAQABgAIAAgACgALAAsACwANAA0ADgAPABEAEgATABQAFAAUABUAFQAWABcAGAAb
ABkAGwAcABwAHgAeACAAIQAiACIAIwAmACcAKAAqACsALwAvADIANAA2ADgAOgA9AD8A
QQBDAEUASQBLAE0ATwBQAE8ATwBOAE4ATwBPAFAATwBPAE0ATABLAEoASQBHAEMAQQA/
ADwAOwA4ADUAMgAsACkAJwAkACEAHwAdABoAFwAVABMAEAAQAA8ADwAOAA0ACwAKAAkA
CAAHAAcABwAHAAcABwAGAAYABAAEAAUABwAHAAcABwAFAAUABQAFAAcABwAHAAcABQAF
AAUABgAGAAYABQAFAAUABgAGAAYABgAGAAYABgAIAAgACAAIAAcACAAIAAgACAAIAAcA
BwAJAAkACQAJAAkACQAJAAkACgAKAAoACgAKAAoACQAIAAYABgAGAAgACAAIAAoADAAM
AAwADAAMAAwADAANAA4ADwARABEAEgASABIAEAAQAA8ADAAJAAYAAQD////////+//7/
///////////9//3//v/+//7//P/6//r/+//7//v/+//6//r/+v/6//z//f///wEAAAAA
AAAAAAABAAIAAgACAAIAAgACAAIAAgACAAIAAgACAAMAAwADAAEAAQACAAIAAwAEAAQA
BQAFAAUABQAFAAQABgAGAAYACgAQABQAGwAeAB4AHwAkACgAKQApACMAEQD//+7/zv+c
/2v/Qf8j/wX/5v69/pv+jP6P/pf+p/69/tX+8v4Q/y7/Tv9r/3//kf+j/7T/x//W/+T/
7v/3//7/BAAHAAgACgANAA4AEAARABIAFAAWABYAFgAXABcAFwAYABkAGwAdAB4AHgAe
AB4AHwAgACIAIwAjACMAIwAlACMAJQAmACYAJwAoACsALQAuAC4ALwAyADIAMgAzADMA
NwA3ADoAPABAAEIARABHAEkASwBNAE8ATwBRAFMAVQBXAFcAWABYAFcAVwBWAFYAVwBX
AFUAVABUAFQAVABTAFEATwBNAEoARwBEAEEAPgA6ADcANQAyADAALwAuACwAKwApACcA
JAAgAB8AHwAeAB8AHQAcABsAGgAZABkAGQAZABkAGQAYABoAGAAYABkAFwAXABcAFwAX
ABcAFwAXABcAFwAXABcAFwAXABcAGAAaABoAGQAZABkAGgAaABoAGgAaABoAGgAcABwA
HAAcABwAHAAbABoAHAAcABsAGwAbABsAGwAbAB0AHQAdAB0AGgAaABoAGgAZABoAGgAa
ABoAGgAaABwAGwAaABsAHAAcAB4AHgAcABwAHAAcABwAHgAgACIAJQAjACQAJAAkACQA
JAAjACAAHQAaABUAEwAVABUAFAAUABMAEwATABMAEQARABIAEgAUABIAEAAQAA0ADQAN
AA0ADAAMAAwADAAKAAsADQAPABEAEgATABQAFQAWABYAFgAWABYAFgAWABYAFgAWABYA
FgAXABcAFwAZABkAGgAaABkAGAAWABUAFgAXABgAGQAYABgAGAAYABgAHgAkACkALAAu
ADEANAA6ADsAOwA5AC0AGQAGAPD/yv+b/2//R/8n/wr/8f7T/rz+r/6t/rf+y/7h/vr+
GP8y/1D/bf+H/5v/rf+8/83/3P/s//j/AQAIAAwAEQAUABYAGQAaABwAHQAeACAAIgAi
ACIAIwAjACMAJAAlACcAKQAoACgAKAAoACgAKAApACkAKwArACsALQAsAC0ALQAsACwA
LAAuAC8AMAAwADEANAA0ADQANQA1ADkAOQA8AD4APwBAAEEAQwBDAEUARwBJAEsATQBP
AFEAUwBTAFQAVABUAFUAVQBWAFUAVQBTAFIAUwBSAFEATwBPAE0ASwBIAEcARABBAD4A
PAA5ADcANAAxAC8ALQAqACcAJQAjACAAIAAfAB8AHgAdABsAGgAZABoAGQAZABkAFwAX
ABcAFgAUABIAEgATABMAEwATABMAFQAVABUAFQAVABUAFQAVABMAEwATABQAFgAWABUA
FQAVABYAFgAWABYAFgAWABYAGAAYABgAGAAYABgAFwAWABgAGAAXABcAFwAXABcAFwAX
ABcAFwAXABYAFgAWABYAFgAWABUAFAAUABQAFAAWABQAFAAWABgAFgAYABoAGgAaABoA
GgAaABoAGgAbABsAHAAcABwAHgAeAB0AGgAVABIADQALAAsACwAKAAoACQAJAAkACQAL
AAsADAAMAAoACAAGAAYABQAFAAUABQAEAAQABAAEAAIAAwAFAAcACgAKAAoACgALAAwA
DAAMAAoACgAKAAoADAAMAAwADAAKAAsACwALAA0ADQAOAA4ADAAMAAsACwANAA0ADQAN
AA4AEAAQAA4AEAASABgAHwAiACQAJwAqADAAMwAxACsAHQAJAPb/3P+0/4P/Vf8v/w//
8v7V/rX+nP6V/pf+pf67/tH+7P4G/yL/QP9f/3f/i/+f/7D/wf/S/+L/7P/z//r/AgAH
AAgADAANAA4AEAARABUAGAAbABwAHwAhACIAIwAjACMAJAAlACYAJgAmACYAJgAmACcA
JwApACkAKQArACsALQAuAC4ALAAsAC4ALwAwADAAMQA0ADMANAA2ADcAOQA5ADwAPgA+
AEAAQgBFAEUARwBJAEsATQBPAFEAUwBVAFUAVgBWAFcAVwBWAFYAVwBXAFUAVABTAFIA
UQBPAE8ATQBLAEgARQBCAD8APAA4ADUAMwAwAC4ALQAsACoAKAAlACIAHgAeAB0AHQAc
ABsAGQAYABcAFgAVABUAFQAVABUAFQAUABQAEgASABMAEwATABMAEwATABMAEwATABMA
EwATABMAEwATABMAFAAUABQAEwATABMAFAAUABQAFAAUABQAFAAUABQAFAAUABUAFgAW
ABYAFgAWABUAFQAVABUAFQAVABMAEwATABMAEgASABIAEgATABQAFAAUABQAFAAUABYA
GAAYABoAGgAaABoAGgAaABoAGwAbABwAHAAcABoAGgAZABYAEwAQAAsACQALAAsACgAK
AAkACQAJAAkACwALAAwADAALAAgABQAEAAMAAwADAAMAAgACAAIAAgAEAAUABwAJAAwA
DAAMAAwACwAMAAwADAAMAAwADAAMAAwADAAMAAwADAANAA0ADQALAAsADAAMAA0ADgAO
AA8ADQANAA0ADQAQABAADgAQABIAGAAcACEAJAAmACsAMAA0ADUAMQAnABEAAQDu/8r/
mv9r/0P/If8D/+T+v/6h/pT+k/6d/rH+yf7f/vz+Gv86/1r/d/+N/6H/s//C/9H/4P/s
//b//f8GAA4AEQAUABYAFwAYABoAGwAcAB4AIAAgACAAIQAhACEAIQAhACIAIwAlACYA
JwAoACgAKAApACkAKwArACsALQAvADEAMgAyADAAMAAyADMANgA2ADcAOgA6ADoAOwA7
AD0APQBAAEIARgBIAEoATQBNAE8AUQBTAFMAVQBXAFkAWQBZAFoAWgBbAFsAWgBaAF0A
XQBbAFoAWQBYAFcAVQBVAFMAUQBOAEwASgBIAEYARABBAD8APAA7ADkANwA0ADEALwAt
ACoAKgApACkAKAAlACMAIgAhACIAIQAhACEAIwAjACMAIgAgAB4AHgAfACEAIQAhACEA
IQAhACEAIQAjACMAIwAjACMAIwAjACQAJAAkACMAIwAlACYAJgAmACQAJAAkACQAJAAk
ACQAJAAjACQAJAAkACQAJAAjACMAJQAlACUAJQAlACUAJQAlACUAJgAnACgAJwAoACgA
KAAnACYAJQAmACoALAAqACoAKgAqACoAKgAqACsALQAuAC4ALgAwADAALwAsACoAKAAk
ACMAIgAhAB8AHgAbABsAGwAbABsAGwAcABwAHAAaABgAGAAVABUAFQAVABIAEgASABIA
EwAVABgAGwAcABwAHAAcABsAHAAcABwAGgAaABoAGgAYABgAGAAYABkAGwAcAB0AHQAd
AB4AHgAcABwAGwAbAB0AHQAdAB0AHgAeABwAHAAcABoAHAAhACoAMAA1ADgAOAA7AEEA
QQA9ADEAIAAOAPj/0f+h/3X/Tf8q/xH/+/7k/s3+wf7B/sf+1/7u/gz/Jv8+/1f/cf+L
/6H/sP+//87/3P/o//P/+v8CAAcADAAQABMAFAAWABcAHAAeACAAIAAgACEAIQAhACEA
IQAiACMAIwAkACUAJgAkACQAJQAlACMAIwAjACUAIwAlACYAJgAmACYAKAApACwALAAt
ADAALQAsACwAKwAuAC8AMwA2ADYANgA2ADcANwA5ADsAPQBBAEMARQBHAEgARwBHAEYA
RgBHAEcASABJAEkARwBGAEUARABDAEEAQAA/AD4APAA7ADgANQAyAC4AKwApACYAIwAh
AB8AHAAdABsAGQAWABQAEwATABIAEAANAAsACQAKAAkACQAJAAcABwAHAAYABAACAAIA
AwABAAEAAQABAP//////////AQABAAEAAQABAAEAAQACAAIAAgABAAEA//8AAAAAAAAC
AAIAAgACAAAAAAAAAAAAAQACAAIAAgACAAIAAQABAAAA///+//3///////////8AAAAA
AAAAAAEAAgACAAIAAgAEAAYABAAEAAQABAAFAAYABwAJAAcACAAIAAgACgAKAAkABgAF
AAIA/f/7//3//f/8//z/+f/5//n/+f/3//f/+P/4//r/+P/2//b/9//3//f/9//2//b/
9v/2//T/9f/3//n/+v/6//r/+v/7//z//P/8//z//P/8//z//v/+//7//v/8//3//f/9
//////8AAAAAAAAAAP////8BAAEAAQABAP7//v/+//7//v8CAAYACwASABYAFwAaAB4A
IwAnACUAHwAPAPr/6P/O/6P/df9L/yf/CP/v/tf+vP6n/p/+of6r/r/+2v70/gz/Jv9B
/1v/cf+F/5j/p/+2/8T/0v/d/+T/7P/z//j//v8BAAIABAAFAAgACgAMAAwADAANAA0A
DQAPAA8AEAARABEAEgATABQAFAAUABUAFQAXABcAFwAZABcAGQAaABoAGgAaABwAHQAe
AB4AHwAiACEAIgAkACUAJwAnACoALAAwADIANAA3ADcAOQA7AD0APwBBAEMARQBJAEkA
SgBKAEoASwBLAEwASwBLAEkASABJAEgARwBFAEUAQwBBAD4AOwA4ADUAMgAuACsAKQAm
ACEAHwAdABoAFwAVABMAEAAOAA0ADQAMAAsACQAIAAcABAADAAMAAwADAAMAAwACAAIA
AAAAAAEAAQABAAEAAQABAAEAAQABAAEAAQABAAEAAQABAAEAAgACAAIAAQABAAMABAAE
AAQAAgACAAIAAgACAAIAAgACAAMABAAEAAQABAAEAAMAAwADAAMAAwADAAMAAwADAAMA
AgACAAIAAgAFAAYABgAGAAQABAAEAAYABwAIAAkACgAMAAwADAANAA0ADgAOAA4ADAAM
AAsACAADAAAA+//5//v/+//6//r/+f/5//n/+f/5//n/+v/6//r/+P/2//b/8//z//P/
8//0//T/9P/0//T/9f/3//n/+v/6//r/+v/5//r/+v/6//r/+v/6//r//P/8//z//P/8
//3//f/9//3//f/+//7//P/8//v/+//9//3//f/9//z//v/+//7/AAAEAAoAEQAUABQA
FwAcACAAIQAhABkABQDx/9z/uv+I/1X/Lf8N//H+0v6t/o3+fv59/of+m/6x/sn+6P4G
/yT/Qv9d/3P/h/+X/6j/u//K/9b/4P/p//D/9v/7//7/AAABAAIABAAFAAYACAAKAAoA
DAANAA0ADQANAA0ADgAPAA8AEAARABIAFAAUABUAFQATABMAEwAVABUAFwAYABgAGgAa
ABwAHQAeAB4AHwAiACMAJAAmACcAKQApACwALgAwADIANAA3ADkAOwA9AD8APwBBAEMA
RQBHAEcASABIAEcARwBGAEYASQBJAEcARgBEAEIAQAA9AD0AOwA5ADYAMwAwAC0AKgAm
ACMAIQAeAB0AGwAZABYAEwARAA8ADAAKAAkACQAIAAcABQAEAAMABAADAAMAAwADAAMA
AwACAAAA/v/+////////////////////////////////////////////AAAAAAAA////
/wEAAgACAAIAAgACAAIAAgAAAAAAAAAAAAMABAAEAAQABAAEAAMAAwADAAMAAwADAAMA
AwADAAMAAAAAAAAAAAABAAIAAgACAAIAAgACAAQABAAEAAYACAAKAAoACgAKAAgACAAI
AAgACwALAAsACQAIAAQAAAD9//z/+f/3//T/9v/1//X/9v/2//b/9v/3//f/9//1//X/
9f/1//P/8v/w//D/8P/w//L/8v/y//T/9//4//j/+P/4//j/+P/6//r/+P/4//j/+P/6
//r/+v/6//r/+v/6//r//P/8//z//P/8//z//P/8//r/+v/6//r//P/8//z//P/9//7/
//8AAA==
         </WaveFormData>
      </LeadData>
      <LeadData>
         <LeadByteCountTotal>10000</LeadByteCountTotal>
         <LeadTimeOffset>0</LeadTimeOffset>
         <LeadSampleCountTotal>5000</LeadSampleCountTotal>
         <LeadAmplitudeUnitsPerBit>4.88</LeadAmplitudeUnitsPerBit>
         <LeadAmplitudeUnits>¦ÌV</LeadAmplitudeUnits>
         <LeadHighLimit>2147483647</LeadHighLimit>
         <LeadLowLimit>268435456</LeadLowLimit>
         <LeadID>V2</LeadID>
         <LeadOffsetFirstSample>0</LeadOffsetFirstSample>
         <FirstSampleBaseline>0</FirstSampleBaseline>
         <LeadSampleSize>2</LeadSampleSize>
         <LeadOff>FALSE</LeadOff>
         <BaselineSway>FALSE</BaselineSway>
         <ExcessiveACNoise>FALSE</ExcessiveACNoise>
         <MuscleNoise>FALSE</MuscleNoise>
         <LeadDataCRC32>907370901</LeadDataCRC32>
         <WaveFormData>
1f/V/9X/1f/X/9f/1//W/9b/1v/W/9b/1v/W/9b/0//N/8f/xf/D/8H/v/+//8P/z//l
/wYAKwBZAI0AwwD9ADQBYwGLAa8BswGIAS8BxQBjAAcArv9g/zL/G/8S/x3/NP9F/07/
Wv9r/3v/i/+b/6f/s/++/8P/yv/N/87/0P/T/9T/1v/Y/9r/2f/b/9v/3P/d/9//4P/h
/+D/4f/h/+L/5f/m/+f/6P/p/+v/6//s/+3/7v/v//H/8v/1//f/+f/7//7/AAADAAUA
CQALAA8AFAAXABwAIAAmACsAMQA2ADwAQgBJAE8AVwBeAGQAagBwAHUAegB9AH4AggCF
AIcAhwCHAIcAhgCGAIYAhACDAH4AfQB7AHcAcgBtAGkAZABeAFkAUwBNAEYAPgA3ADIA
LAAmACAAGgAUAA8ACgAGAAMA///8//j/9v/z//H/7//t/+v/6f/o/+j/5//m/+X/5f/k
/+T/5P/m/+b/5v/m/+j/6P/o/+j/6P/o/+j/6P/p/+n/6f/q/+r/6v/q/+r/6v/q/+z/
7P/s/+z/7P/s/+7/7v/u/+7/7f/t/+3/7f/t/+3/7P/s/+v/6//r/+z/7P/s/+z/6v/q
/+n/6f/p/+n/6f/p/+r/6v/q/+v/6//r/+v/6//r/+z/7P/s/+z/7P/s/+3/7f/u/+7/
8P/x//H/8v/w//D/7v/t/+7/7P/q/+r/7P/u//D/8v/x//H/8f/w//D/7v/u/+7/7f/t
/+z/7P/s/+z/7P/q/+n/6P/m/+b/6P/o/+j/6P/o/+j/5//n/+X/5P/k/+T/5v/m/+b/
5f/l/+X/5f/l/+f/5//n/+f/5//n/+f/5//l/+X/5f/k/+X/5v/n/+j/6P/o/+j/5f/f
/9v/2//b/9n/1f/T/9X/3//x/wwALwBbAIsAvQDzACYBUwF3AZMBnQGAATcB0QBvABcA
wP92/0j/K/8Y/x//Nv9L/1r/aP91/4P/lf+n/7X/w//Q/9f/3P/h/+T/5v/p/+j/6v/s
/+7/8f/z//P/9P/1//f/+P/5//r/+//7//z///8AAAEAAgABAAMAAwAEAAcACAAJAAsA
DAAPABEAEwAVABgAGgAdAB8AIwAlACkALAAvADQAOAA9AEMASgBQAFgAXgBlAGsAcQB4
AH4AhACLAJEAlwCbAJwAoACjAKUApAClAKYApgClAKQAoQCfAJ4AnQCbAJcAlACPAIsA
hgB+AHkAcwBtAGcAYABaAFYATgBIAEIAPAA3ADEAKwAmACEAHQAaABYAFQARAA4ACwAM
AAsACgAKAAkABwAFAAMAAgACAAMABAAEAAQABAAEAAQABAAEAAQABgAGAAYABgAHAAcA
BwAIAAgACAAIAAgACAAIAAoACgAIAAgACAAIAAoACgAKAAoACQAJAAkACQALAAsACgAK
AAkACQAJAAoACAAIAAgABgAIAAcABwAHAAUABQAFAAYABQAEAAQAAwAFAAUABQAFAAQA
BAAEAAYABgAGAAYABwAHAAgACAAIAAkACQAKAAoACgAIAAcACAAGAAQABAADAAQABQAG
AAcABwAHAAYABgAEAAQABAADAAMAAgACAAAAAAAAAP7////+//z//P/7//r/+f/4//r/
+v/5//n/+f/4//j/+P/4//j/+P/3//n/+f/5//n/9//3//f/9//3//f/9//3//f/9//3
//b/9v/2//b/9v/2//b/9v/3//f/8f/t/+3/7f/t/+3/6//t//P/AgAVADMAVwB9AKcA
0gD5ABsBMwFBAUIBKwH1AKkAUQD+/7b/dP89/yL/Gf8Y/yX/PP9Q/13/bf97/43/nf+t
/77/yf/S/9v/5P/o/+v/6v/s/+7/8P/x//P/8//0//X/9//4//n/+P/5//n/+v/7//z/
/f/+////AQABAAIAAwAEAAUABwAIAAsADQAPAA0AEAASABUAFQAZABsAHwAiACUAKgAu
ADEANQA6AD4ARABKAFEAVwBdAGQAagBwAHcAfQCDAIcAjACQAJMAlQCYAJkAmgCaAJoA
mgCYAJcAlACTAJEAjQCMAIcAgwB+AHoAdQBvAGkAZABcAFUAUABIAEIAPAA2AC8AKQAj
AB4AFwATABAADAAJAAUAAgD///3/+//5//j/9v/1//T/8//z//L/8v/y//L/8v/y//L/
8v/y//L/8v/y//L/8v/y//X/9f/1//b/9v/2//b/9v/2//b/+P/4//j/+P/4//j/+P/4
//j/+P/5//n/+f/5//n/+f/4//j/9//3//f/+P/2//b/9v/0//T/8//z//P/8//z//P/
9P/0//T/9P/0//T/9P/0//f/9//4//j/9v/3//f/+P/4//j/9v/1//L/8P/u/+7/7//w
//H/8v/z//P/8//y/+7/7P/s/+z/6//r/+r/6v/q/+r/6v/o/+f/5v/k/+T/5v/m/+b/
5v/l/+T/4v/h/+P/4v/i/+L/4v/i/+L/4f/h/+H/4f/h/+P/4//j/+P/4f/h/+H/4f/h
/+H/4f/g/+D/4P/g/+D/4P/g/+D/3//b/9X/0f/R/9H/zf/L/8v/0//h//b/FwBBAG0A
nwDTAAYBNQFbAXcBiQF4ATsB3wB9ACMAzv98/0D/H/8Q/w//IP83/0r/Vv9h/3H/gf+T
/6P/r/+6/8X/zP/T/9b/2P/Z/9r/3P/e/+D/3//h/+H/4v/j/+X/5v/n/+j/6f/p/+r/
6//s/+3/7v/v//H/8f/y//X/9v/3//n/+v/9////AQABAAQABgAJAAsADwARABUAGQAd
ACMAKAAsADEANwA8AEIASABPAFUAXQBkAGoAcAB1AHsAgQCFAIYAigCNAI8AjgCPAJAA
kACOAI4AjACLAIYAhQCDAH8AewB1AHAAagBkAF8AWQBTAEwARAA9ADgAMgAsACYAIAAZ
ABMADQAIAAUAAQD+//r/+f/1//L/7//t/+v/6f/o/+j/5//m/+X/5f/k/+T/5P/m/+b/
5v/m/+b/5v/m/+b/5v/m/+b/5v/n/+f/5//o/+j/6P/o/+j/6P/o/+r/6v/q/+r/6v/q
/+r/6v/q/+r/6//r/+v/6//p/+n/6P/o/+n/6f/p/+r/6P/o/+j/5v/m/+X/5f/l/+X/
5f/l/+b/5v/o/+f/5v/m/+b/5v/m/+n/6f/q/+r/6v/r/+v/7P/s/+z/6v/p/+b/5P/i
/+L/5f/m/+f/6P/r/+v/6//q/+b/5P/k/+T/4//j/+L/4v/g/+D/4P/e/93/3P/a/9r/
3P/c/9z/3P/a/9r/2f/Z/9n/2P/Y/9j/2P/Y/9j/1//X/9f/1//X/9f/1//X/9f/1//X
/9f/1//X/9f/1//W/9b/1v/W/9b/1v/W/9b/1f/T/83/y//J/8n/x//D/8P/yf/V/+z/
DQAzAF8AjwC/APAAHwFDAV8BcwFmAS0B0wBzABkAxv92/zr/F/8E/wH/EP8r/z7/Sv9V
/2X/d/+J/5n/pf+y/7v/wv/J/87/0P/R/9L/1P/W/9j/1//Z/9n/2v/d/9//4P/h/+L/
4//j/+T/4//k/+X/5v/p/+v/6//s/+//8P/x//P/9P/3//n/+//9/wAAAgAFAAUACQAL
AA8AEwAXAB0AIgAmACsAMQA2ADwAQgBJAE8AVQBcAGIAaABtAHMAeQB9AIIAhgCJAIsA
igCLAIwAjACMAIwAigCJAIgAhwCFAIEAfAB3AHMAbgBqAGUAXwBZAFQATABFAEAAOgA0
AC4AKAAjAB0AFwASAA0ACQAGAAIAAQD9//r/9//1//P/8f/w//L/8f/w/+//7//u/+7/
7v/u/+7/7v/u//D/8P/w//D/8v/y//L/8v/x//H/8f/y//T/9P/0//T/9P/0//b/9v/4
//j/+P/4//j/+P/4//j/9//3//f/9//5//n/+P/4//X/9f/1//b/+P/4//j/9v/2//X/
9f/1//X/9f/1//b/9P/0//X/9f/z//P/9f/0//b/9v/2//b/9f/1//b/9v/4//n/+f/6
//z//P/6//n/+P/2//T/9P/1//b/9//4//v/+//7//r/9v/0//T/9P/z//P/8v/y//L/
8v/y//D/7//u/+z/7P/q/+r/6v/q/+z/7P/r/+v/6//q/+r/6v/o/+j/6P/n/+n/6f/p
/+n/6f/p/+n/6f/p/+n/6f/p/+f/5//n/+b/5v/m/+b/5v/o/+j/6P/n/+f/4//f/93/
3//f/93/3f/f/+X/8v8HACMASQBxAJsAxgDtAAsBIwExATYBIQHnAJcAPwDq/6D/YP8v
/xT/Bf8C/xP/LP9C/1P/Yf9v/4H/kf+h/7D/vf/I/9H/1v/c/9//3v/g/+L/5P/n/+n/
6f/q/+v/7f/u/+//8P/x//H/8v/z//T/9f/2//f/+f/5//r/+//8//3////+/wEAAwAF
AAUACAAKAA0ADQARABMAFwAYABsAIAAkACYAKwAxADYAOgBAAEcATQBRAFgAXgBkAG0A
cwB5AH0AgACEAIcAiQCMAI0AjgCOAJAAkACOAI0AiACHAIUAgQCAAHsAdwByAG0AaQBk
AF8AWABQAEkARAA+ADgAMgAsACUAHwAZABQADgAJAAUAAAD9//n/9v/z//H/7//t/+z/
7P/r/+r/6f/n/+b/5v/m/+T/5P/k/+T/5v/m/+b/5v/o/+j/6P/o/+f/5//n/+j/6P/o
/+j/6P/o/+j/6v/q/+r/6v/q/+r/6P/o/+j/6P/r/+v/6//r/+v/6//q/+r/6f/p/+n/
6v/o/+j/6P/m/+b/5f/l/+X/5f/l/+X/5v/o/+j/5v/k/+T/5P/k/+f/5//o/+j/5v/n
/+f/6P/o/+j/5v/l/+T/4v/g/+D/4P/g/+D/4P/f/9//3//e/9z/2v/a/9r/2v/b/9v/
3P/c/9z/3P/a/9n/2P/W/9b/1f/U/9P/0v/U/9T/0//T/9X/1P/U/9T/1P/U/9T/0//R
/9H/0f/R/9H/0f/R/9H/0f/R/9H/0f/R/9H/0f/Q/9D/0P/Q/9D/zv/O/87/z//P/8v/
yf/J/8v/zf/N/83/z//Z/+b/9/8NACkARQBlAIQAnQCvALsAvwC2AJkAZQAfAM//iP9W
/y7/Cf/0/u/+8v79/hD/Iv8z/0H/Uf9h/3X/hf+U/6H/qv+1/7z/wv/F/8j/yv/M/87/
z//R/9H/0v/R/9P/1P/V/9b/1//X/9j/2f/a/9v/3P/b/93/3f/e/93/3v/f/+H/4v/l
/+f/6f/n/+r/7P/v/+//8//1//n//P///wQACAALAA8AFAAYABwAIgApAC8AMwA6AEAA
RgBLAFEAVwBbAGAAZABnAGkAagBrAGwAbABuAG4AbABrAGgAZwBlAGEAXgBZAFUAUABM
AEcAQQA7ADUALgAoACQAHgAYABIADAAGAAEA/P/4//P/7//s/+j/5//j/+D/3f/b/9n/
1//W/9b/1f/U/9P/0//S/9L/0v/Q/9D/0P/Q/9L/0v/S/9L/0v/S/9L/0v/T/9P/0//U
/9b/1v/W/9b/1P/U/9b/1v/W/9b/1v/W/9b/1v/W/9b/2f/Z/9n/2f/Z/9n/2P/Y/9f/
1//X/9j/2P/Y/9j/1v/Y/9f/1//X/9f/1//Y/9r/2v/a/9r/2f/Z/9r/2v/a/9v/2//c
/9r/2v/Y/9f/1P/S/9D/0P/P/9D/0f/S/9P/0//T/9L/0P/O/87/zv/P/8//zv/O/9D/
0P/Q/87/z//O/8z/zP/K/8r/yv/K/8j/yP/H/8f/x//G/8b/xv/G/8b/xv/F/8X/xf/F
/8X/w//D/8P/w//F/8X/xf/F/8X/xf/F/8T/xP/E/8T/xP/G/8b/xP/D/7//u/+5/7n/
u/+5/7f/t/+9/8n/3P/5/x0ARQBzAKEAzADzABMBKwE5ATABAQGzAFcABQC8/3j/Pv8V
//7++f4E/xf/KP82/0P/T/9f/2//f/+P/5r/o/+u/7f/vP++/7//wP/C/8T/xv/H/8n/
yf/K/8v/zf/O/8//0P/R/9H/0v/V/9b/1//Y/9f/2f/Z/9r/3f/e/9//4f/i/+X/5//p
/+f/6v/s/+//8//3//n//f8AAAMACAAMABIAFwAdACIAKAAuADUAOwBDAEoAUABWAF0A
YwBpAG0AcAB0AHcAeQB4AHkAegB6AHgAeAB2AHUAcABvAG0AaQBmAGEAXQBYAFEASwBE
AD0ANgAuACcAIgAaABQADgAIAAMA/f/3//L/7v/r/+n/5v/l/+H/3v/b/9v/2f/X/9b/
1P/T/9L/0f/P/87/zv/O/9D/0P/Q/9D/0P/Q/9D/0P/S/9L/0v/S/9P/0//T/9T/1P/U
/9T/1P/U/9T/1v/W/9b/1v/W/9b/2P/Y/9j/2P/Z/9n/2f/Z/9n/2f/Y/9j/1//X/9f/
2P/W/9b/1v/U/9X/1f/W/9f/1//X/9f/2P/W/9b/1//Z/9j/2P/Y/9j/2P/Z/9n/2v/a
/9r/2//b/9z/2v/a/9j/1//W/9T/0v/S/9X/1v/X/9j/2f/Z/9n/2P/W/9T/1P/U/9P/
0//S/9L/1P/U/9T/0v/R/9D/zv/O/87/zv/O/87/zv/O/83/zf/N/8z/zP/M/8z/zP/M
/8v/zf/N/83/zf/L/8v/y//L/83/zf/N/83/y//L/8v/yv/M/8z/zP/M/87/zv/M/8v/
xf+//73/vf+9/73/u/+7/8P/0f/q/w0ANwBpAJ0A0QAEATEBVwF1AYUBcgEzAdMAcQAb
AMb/dv84/xX/Bv8F/xb/Lf8+/0r/Vf9l/3X/hf+T/6H/rP+3/77/xf/G/8r/y//M/87/
0P/S/9P/1f/V/9b/1f/X/9j/2f/a/9v/2//c/9//4P/h/+L/4//l/+X/5v/p/+r/6//t
/+7/8f/z//X/9f/4//r//f8BAAUABwALAA4AEQAWABoAIAAlACsAMAA4AD4ARQBLAFEA
WABeAGQAbQBzAHkAfQB+AIIAhQCHAIgAiQCKAIoAigCKAIgAhwCCAIEAfwB7AHgAcwBv
AGoAYwBdAFYATwBIAEAAOQA0ACwAJgAgABoAFQAPAAkABAABAP3/+v/2//P/7//s/+n/
6f/n/+X/5P/k/+P/4v/h/+H/4P/g/+D/4P/g/+D/4P/i/+L/4v/i/+T/5P/k/+T/5f/l
/+X/5v/m/+b/5v/m/+b/5v/o/+j/6P/o/+j/6P/o/+j/6P/o/+n/6f/p/+n/6//r/+r/
6v/p/+n/6f/q/+j/6P/o/+b/6P/n/+f/5//n/+f/5//o/+f/5v/m/+X/5//n/+f/5//o
/+b/5v/m/+b/5v/p/+n/6v/q/+j/6f/p/+r/6v/q/+j/5//m/+T/4v/i/+P/5P/l/+b/
6f/p/+n/6P/k/+L/4v/i/+P/4//i/+L/4v/i/+L/4P/d/9z/2v/a/9z/3P/c/9z/3P/c
/9v/2//b/9r/2v/a/9r/2v/a/9n/2f/Z/9n/2f/b/9v/2//b/9n/2f/Z/9n/2f/Z/9n/
2P/a/9r/2v/a/9r/2v/a/9n/1//R/8//z//N/8v/y//L/9H/3f/2/xcAPwBrAJsAywD8
ACkBTQFrAX0BcAE5Ad8AgQAtANr/iv9M/yf/Ev8N/xr/Nf9I/1L/Xf9v/3//j/+h/6//
uv/B/8r/0f/U/9T/1//a/9z/3v/g/9//4f/h/+L/4//l/+b/5//q/+v/6//s/+3/7v/v
//D/8//1//X/9v/3//j/+f/7//z///8BAAMABQAIAAoADQANABEAEwAXABwAHwAkACgA
LAAxADcAPABCAEgATwBVAFwAZABrAHIAdwB9AIMAhwCKAI4AkQCTAJQAlQCWAJYAlACU
AJIAkQCQAI8AjQCJAIQAfwB7AHYAcABrAGUAXwBaAFIASwBGAEAAOgA0AC4AKQAjAB0A
GAARAA0ACgAGAAUAAQD+//v/+//5//f/9v/2//X/9P/z//P/8v/y//L/8v/y//L/8v/0
//T/9P/0//b/9v/2//b/9//3//f/+P/4//j/+P/4//j/+P/6//r/+v/6//r/+v/8//z/
/P/8//3//f/9//3//f/9//z//P/9//3//f/+//7//v/+//z//P/7//v/+//7//v/+//8
//r/+v/7//v/+f/5//n/+f/8//z//P/+//z//P/8//z//////wAAAAABAAMABAAGAAQA
BAACAAEAAgAAAP7//v8BAAIAAwAEAAUABQAFAAQAAAD+//7//v/9//3//P/8//7//v/+
//z/+f/4//b/9v/4//j/+P/4//j/+P/3//f/9//2//b/9v/4//j/+P/3//X/9f/1//X/
9//3//f/9//3//f/9//3//f/9//3//b/+P/4//j/+P/4//j/+P/3//P/7//t/+3/7f/t
/+v/6f/t//f/CAAhAEMAbQCXAMUA9AAfAUEBWQFnAWYBQwH9AKMARQDu/6D/YP89/yb/
Gf8e/zf/Tv9c/2v/ef+J/5n/q/+9/8r/1f/e/+X/6v/u/+//8P/y//T/9v/5//v/+//8
//3///8AAAEAAgADAAMABAADAAQABQAGAAcACQAJAAoACwAMAA0ADwAQABMAFQAXABcA
GgAcAB8AHwAjACUAKQAqAC0AMgA2ADwAQQBHAEwAUQBWAFwAYQBnAG4AdAB6AIEAhwCN
AJEAlACYAJsAnQCgAKEAogCiAKAAoACeAJ0AnACbAJkAlQCUAI8AiwCGAIIAfQB3AHEA
bABkAF0AWABQAEoARAA+ADcAMQArACYAIQAdABoAFgARAA0ACgAHAAUAAwABAAAA/v/9
//z/+//5//j/+P/4//j/+P/4//j/+v/6//r/+v/6//r/+v/6//v/+//7//z//P/8//z/
/P/8//z//v/+//z//P/8//z//v/+//7//v/9//3//f/9//3//f/8//z/+//7//v//P/6
//r/+v/4//r/+f/5//n/+P/3//b/9v/0//T/9f/1//X/9f/1//X/9P/0//T/9v/2//b/
9v/1//X/9v/2//b/9//3//j/+v/6//j/9//0//L/8P/w//P/9P/1//b/9//3//f/9v/0
//L/8v/y//H/8f/w//D/7v/u/+7/7P/r/+r/6P/o/+j/6P/o/+j/6P/o/+f/5//n/+b/
5v/m/+X/5P/j/+H/4//j/+P/4//j/+P/4//j/+P/4//j/+P/4//j/+P/4v/i/+L/4v/i
/+L/5P/i/+H/3//Z/9X/1f/V/9P/0f/P/9P/3//w/w0AMQBbAIkAuwDuAB8BRQFfAXEB
bAFDAfMAkQA1AOL/lP9S/yv/FP8J/xT/K/8+/0z/W/9p/3n/i/+d/6v/tv/B/8r/0f/W
/9r/2//c/97/4P/i/+P/5f/l/+b/5//p/+r/6//q/+v/6//s/+//8P/x//L/8//1//X/
9v/3//j/+f/7//z///8BAAMAAwAGAAgACwANABEAEwAXABoAHQAiACYAKAAtADMAOABA
AEYATQBTAFcAXgBkAGoAcQB3AH0AgQCEAIgAiwCNAI4AjwCQAJAAkACQAI4AjQCKAIkA
hwCDAIAAewB3AHIAbABnAGEAWwBWAE4ARwBCADwANgAwACoAIwAdABcAEgANAAkABgAC
AP//+//4//X/8//x/+//7v/u/+3/7P/r/+v/6v/q/+r/6v/q/+r/6v/q/+r/6v/q/+r/
6v/q/+r/7f/t/+3/7v/s/+z/7P/s/+7/7v/w//D/8P/w//D/8P/w//D/8P/w//H/8f/x
//H/7//v/+7/7v/v/+//7//w/+7/7v/u/+z/7P/r/+v/6//r/+v/6//s/+r/6v/r/+v/
7f/s/+z/7P/s/+z/7f/t/+7/7v/u/+//7//w/+7/7v/s/+v/6v/o/+b/5v/o/+r/7P/u
/+7/7f/s/+r/6P/m/+b/5v/n/+f/5v/m/+X/5P/j/+D/3//e/9z/3P/e/97/3v/e/97/
3v/d/93/3//e/97/3v/c/9z/3P/b/93/3f/d/93/2//b/9v/2//d/93/3f/d/93/3f/d
/9z/3P/c/9z/3P/c/97/3v/Z/9X/0f/R/9H/z//N/8v/y//T/+P/+v8bAEEAbQCdAMsA
+gAlAUUBXwFpAVIBEQG1AFcAAwC0/27/PP8d/wj/B/8c/zX/SP9U/2P/c/+F/5X/pf+z
/7z/x//O/9P/1v/Y/9n/2v/c/97/4P/j/+X/5f/m/+f/6f/q/+v/6v/r/+v/7P/v//D/
8f/y//P/9f/1//b/9//4//n/+//8////AQADAAUACAAKAA0ADwATABUAGQAeACEAJgAq
AC4AMwA5AD4ARgBMAFMAWQBdAGQAagBwAHcAfQCDAIcAiACMAI8AkQCUAJUAlgCWAJYA
lgCUAJMAkACPAI0AiQCIAIMAfwB6AHQAbwBpAGMAXgBWAE8ASgBEAD4AOAAyAC0AJwAh
ABwAGQAVABIADgALAAcABAABAP///f/7//r//P/7//r/+f/3//b/9v/2//f/+P/5//r/
+v/6//r/+v/8//z//P/8//v/+//7//z//v/+//7//v8AAAAAAgACAAAAAAAAAAAAAAAA
AAAAAAABAAEAAQABAAEAAQAAAAAA////////AAAAAAAAAAD+//7//f/9//3//f/9//3/
/v/8//z//f/9/wEAAgAAAAAAAAAAAP////8AAAAAAAABAAEAAgACAAIAAAD//////v/9
//7///8AAAEAAgABAAEAAQAAAAAA/v/+//7/+//7//r/+v/6//r/+v/4//f/9v/0//T/
8v/y//L/8v/0//T/8//z//P/8v/y//L/8v/y//L/8f/x//H/8f/x//H/8f/x//H/8//z
//P/8//x//H/8f/w//L/8v/y//L/9P/0//L/8f/x/+//6//n/+n/7f/v/+v/6f/t//r/
CwAjAEEAZQCLALQA1wD1AAsBGQEeARMB6wCrAFsACADA/4L/Sf8g/w//Cv8R/yb/PP9P
/1//bf99/4//o/+0/8P/zv/V/97/5v/p/+r/7P/u//D/8//1//X/9v/5//v//P/9//3/
/f/8//z///8AAAEAAgABAAMAAwAEAAUABgAHAAkACgANAA8AEQAPABIAFAAXABkAHQAf
ACMAJQAnACsALgA0ADkAPwBEAEkATgBUAFkAXQBkAGoAcAB4AH8AhgCLAJAAlACXAJkA
nQCfAKEAogCkAKQAogChAKAAnwCdAJkAlwCTAJAAjACGAIEAewB1AHAAaABhAFwAVABO
AEgAQgA7ADUALwAqACMAHwAcABgAFAAPAAsABwAFAAMAAQAAAP7//f/8//v/9//2//b/
9v/2//b/9v/2//b/9v/2//b/9v/2//b/9v/3//f/9//4//j/+P/4//j/+P/4//r/+v/6
//r/+v/6//r/+v/6//r/+//7//v/+//5//n/+P/4//f/9//3//j/9v/2//b/9P/2//X/
9f/1//P/8//z//T/9P/0//T/8v/y//L/8v/z//P/9P/0//T/9f/1//b/9v/2//T/8//y
//D/7v/u/+3/7v/v//D/7//v/+//7v/s/+r/6v/q/+n/6f/o/+j/6P/o/+j/5v/n/+b/
5P/k/+L/4v/i/+L/4P/g/9//3//h/+D/4P/g/97/3v/e/93/3//f/9//3//e/93/3P/b
/93/3f/d/93/3f/d/93/3P/a/9r/2v/a/9z/3P/c/9v/2f/X/9P/0f/T/9X/0//P/8//
1f/g//P/DwAzAFsAiQC2AOEABQEhATEBNAEhAfEAowBHAPT/rv9o/y3/EP8D/wD/Cf8g
/zT/Qf9R/1//b/9//5H/oP+t/7b/v//I/87/0f/U/9b/2P/a/9v/3f/d/97/3//h/+L/
4//k/+X/5f/m/+f/6P/p/+r/6f/r/+v/7P/v//D/8f/z//L/9f/3//n/9//6//z///8B
AAUABwALAA4AEQAWABoAHAAhACcALAAyADgAPwBFAEsAUgBYAF4AZwBtAHMAdwB7AIAA
hACHAIoAiwCMAIwAjACMAIoAiQCGAIUAgwB/AH4AeQB1AHAAaABjAF0AVwBQAEgAQQA8
ADYAMAAqACQAGwAVAA8ACgAFAAEA/v/6//f/8//w/+3/6f/n/+X/5P/i/+H/4P/f/93/
3P/c/9z/3P/c/9z/3P/c/9z/3P/c/9z/3P/c/9z/3f/d/93/3v/e/97/3v/e/+D/4P/i
/+L/4P/g/+D/4P/g/+D/4P/g/+P/4//j/+P/4f/h/+D/4P/h/+H/4f/i/+D/4P/g/97/
3v/d/93/3f/f/9//3//g/97/3P/d/9z/3v/e/97/3v/f/9//4P/g/+D/4f/h/+L/4P/g
/97/3f/a/9j/1v/W/9n/2v/b/9z/3f/d/93/3P/Y/9b/1v/W/9f/1//W/9b/1P/U/9T/
0v/R/9D/zv/O/87/zv/O/87/zv/O/83/zf/N/8z/zP/M/8z/zP/M/8v/y//L/8v/y//L
/8v/y//L/8v/y//L/8v/y//L/8v/yv/K/8r/yv/K/8r/yv/K/8n/w/+//73/u/+7/7n/
t/+5/7//z//m/wcALwBfAJEAwwD0ACEBRQFhAW8BXAEfAcEAYQALALj/bP8w/w3//P75
/gz/I/80/z7/S/9b/23/ff+N/5n/pP+t/7b/u//A/8L/xf/E/8b/yP/K/8v/zf/N/87/
z//R/9L/0//S/9P/0//U/9X/1v/X/9j/2//d/93/3v/f/+D/4f/j/+T/5//p/+v/6//u
//D/8//1//n/+////wQABwAMABAAFAAZAB8AJAAqADAANwA9AEUATABSAFgAXwBlAGsA
bwByAHYAeQB7AHwAfQB+AH4AfAB8AHoAeQB2AHUAcwBvAGoAZQBhAFwAVABPAEkAQwA6
ADIAKwAmACAAGgAUAA4ABwABAPv/9v/x/+3/6v/m/+X/4f/e/9v/2f/X/9X/1P/U/9P/
0v/R/9H/0P/Q/9D/zv/O/87/zv/Q/9D/0P/Q/9D/0P/Q/9D/0f/R/9H/0v/Q/9D/0P/Q
/9L/0v/U/9T/1P/U/9T/1P/U/9T/1P/U/9X/1f/V/9X/0//T/9L/0v/T/9P/0//U/9T/
1P/U/9L/0P/P/8//z//R/9H/0f/S/9D/0P/R/9H/0f/R/9H/0f/S/9L/0v/T/9P/0//T
/9P/1f/V/9X/1f/S/9D/zv/N/8v/zP/O/87/0P/S/9L/0v/O/83/zP/L/8v/y//J/8n/
y//K/8r/yf/F/8T/w//C/8T/xP/D/8P/wv/C/8L/wv/C/8H/wv/B/8L/wP/A/8D/wP/A
/8D/wP/A/77/vv++/77/wP/A/8D/wP++/77/vv++/77/vv++/77/vv++/77/vv+8/7r/
uP+2/w==
         </WaveFormData>
      </LeadData>
      <LeadData>
         <LeadByteCountTotal>10000</LeadByteCountTotal>
         <LeadTimeOffset>0</LeadTimeOffset>
         <LeadSampleCountTotal>5000</LeadSampleCountTotal>
         <LeadAmplitudeUnitsPerBit>4.88</LeadAmplitudeUnitsPerBit>
         <LeadAmplitudeUnits>¦ÌV</LeadAmplitudeUnits>
         <LeadHighLimit>2147483647</LeadHighLimit>
         <LeadLowLimit>268435456</LeadLowLimit>
         <LeadID>V3</LeadID>
         <LeadOffsetFirstSample>0</LeadOffsetFirstSample>
         <FirstSampleBaseline>0</FirstSampleBaseline>
         <LeadSampleSize>2</LeadSampleSize>
         <LeadOff>FALSE</LeadOff>
         <BaselineSway>FALSE</BaselineSway>
         <ExcessiveACNoise>FALSE</ExcessiveACNoise>
         <MuscleNoise>FALSE</MuscleNoise>
         <LeadDataCRC32>3636831507</LeadDataCRC32>
         <WaveFormData>
xP/E/8T/xP/E/8T/xP/D/8P/w//D/8P/w//D/8L/v/+3/7H/r/+q/6b/pP+j/6n/tv/L
/+z/FABFAH4AvQAFAVUBnwHiARwCPgI4AgMCpQE0Ab0APgDU/53/fv9f/1b/Yf9j/2L/
aP9x/3r/hv+S/5r/ov+p/67/sf+0/7P/tf+2/7T/tv+3/7j/t/+4/7j/uf+7/7v/vP+8
/7z/vf+9/77/vv++/7//wP/D/8T/xP/F/8T/xf/G/8f/yv/N/83/z//O/8//0f/T/9X/
1//Z/9z/4P/j/+X/6f/q/+7/8v/3//v///8DAAkADAARABcAHAAgACQAJwAqAC0ALgAv
AC8ALwAwADEAMQAvAC8ALgAtACwAKgAoACYAJAAiACAAHgAaABgAFQASABEADAAIAAQA
AQD+//v/+P/0//D/7P/o/+b/4v/g/93/3f/a/9j/1v/S/9D/z//P/9D/0P/P/87/zf/M
/8v/y//N/83/zf/N/87/z//P/8//z//P/8//z//R/9L/0v/S/9D/0P/Q/9D/0P/R/9L/
0v/T/9P/0//T/9P/0//T/9P/1P/U/9P/0//T/9P/0//T/9P/0//S/9L/0//T/9P/0v/S
/9H/0f/R/8//z//O/87/0P/Q/9H/0v/S/9L/0//T/9X/1P/U/9T/1P/U/9b/1//Y/9j/
2P/Y/9j/2P/a/9r/2P/Y/9r/2f/Z/9n/3P/d/9//4P/f/9//3//d/9v/2v/Z/9r/2f/Z
/9r/2v/a/9r/1//W/9X/0//S/9L/0//T/9T/1f/T/9P/0f/R/9H/0f/Q/9D/0f/S/9L/
0//R/9H/0f/R/9P/0//S/9L/1P/U/9T/1P/S/9L/0v/R/9L/0//U/9X/1//V/9T/0f/J
/8P/wf/A/77/vP+7/73/xv/X//T/GgBJAH4AtwD7AEkBkwHUAQ4CNgI+AhkCxQFaAesA
cgAAAMH/nv95/2j/b/91/3b/ev+B/4z/mP+k/7D/uP/B/8j/y//O/9H/0f/S/9L/1P/V
/9b/2f/a/9r/2//d/93/3v/e/+D/4f/h/+L/5P/k/+X/5v/n/+j/6P/p/+z/7f/u/+//
8v/1//X/9//6//v//f///wEAAwAFAAgADAAPABEAFQAYABwAIAAlACsALwAzADkAPgBD
AEkATgBTAFgAXABgAGQAZgBoAGkAaQBqAGsAawBqAGsAawBrAGwAagBoAGYAZgBkAGIA
YABdAFoAVgBSAFIATgBLAEgARgBCAD4AOgA2ADIALgAqACgAJAAiAB8AHQAaABgAFgAV
ABQAFAAVABIAEgARABAAEQAQAA8ADwARABEAEQARABIAEwATABMAFQAVABUAFQAVABYA
FgAWABgAGAAYABgAGgAbABwAHAAbABsAGwAbAB0AHQAdAB0AHgAeAB0AHQAfAB8AHwAf
AB8AHwAeAB4AHQAdAB0AHAAeAB0AHQAdAB0AHQAcABwAHAAcAB0AHgAgACAAIQAhACEA
IQAiACQAJAAkACQAJAAlACYAJgAoACgAKAAoACgAKAAmACYAKAAnACcAJwAqACsALQAu
AC8ALwAvAC0ALAAqACgAKAAnACcAKAAoACYAJgAjACIAIgAhACEAIgAhAB8AHgAdAB8A
HwAdAB0AHQAdABwAHAAaABoAGQAZABsAGwAbABsAGwAbABoAGgAaABoAGgAaABgAGAAY
ABcAFwAXABcAFwAXABcAGAAZABcAEQALAAYABAACAP///f/+/wUAEgAoAEkAdAClAN8A
HQFhAaoB6AEaAkACTQI7AgACowE8AdIAXQD6/8v/sP+V/43/mP+c/53/pv+w/7z/yP/U
/+H/6v/x//j//f///wAAAAACAAMABAAEAAQAAwADAAMAAwAEAAQABAAFAAUABgAGAAYA
BwAIAAcACAAIAAkACgALAAwADQAMAA8ADwARABAAEQATABUAFQAXABkAHAAeACEAIwAn
ACgALAAwADUANwA7AD8ARQBIAE0AUwBYAFsAYABkAGgAbgBwAHIAcwB1AHYAdwB3AHUA
dQB0AHMAcgBwAG4AbABqAGgAZgBkAGAAXgBbAFgAVQBQAEwASABGAEIAPgA6ADUAMAAr
ACYAIgAeABwAGQAVABIAEAAOAAoACAAHAAcABAAEAAMAAgABAAAA////////////////
/v////////8BAAEAAQABAAEAAgACAAIAAgACAAIAAgACAAMABAAEAAMAAwADAAMAAwAD
AAMAAwACAAIAAQABAAEAAQABAAEAAwADAAIAAgD////////+//7//f/9//3///////7/
/v8AAP7//v/+//7//v/+/wAAAQACAAIAAAAAAAAAAAAAAAAA/v/+//z/+//7//v//P/9
////AAABAAEAAQD///r/+P/2//b/9f/1//b/9v/2//b/8//y/+//7f/s/+z/7v/t/+3/
7f/r/+v/6f/p/+n/6f/o/+j/6P/o/+f/5//n/+f/5//n/+f/5//m/+b/5v/m/+b/5v/m
/+b/5v/l/+X/5f/l/+X/5f/l/+T/4//f/9f/0f/O/8r/xP/D/8P/yv/X//D/EgA/AHIA
qwDrADUBgwHKAQQCNAJIAjcC9wGSASUBrgAyANf/rP+P/3T/cf97/37/fP+B/4z/mP+m
/7D/uv/B/8j/zf/S/9H/0//U/9T/1v/X/9j/1//Y/9j/2f/b/9v/3P/c/9z/3f/d/97/
3v/e/9//4P/j/+T/5P/l/+b/5//o/+n/6P/r/+v/7f/w//H/8//1//f/+f/7//7/AgAF
AAcACwAMABAAFAAZAB0AIQAlACsALgAzADkAPgBBAEYASgBOAFAAUgBUAFUAVQBWAFcA
VwBVAFUAVABTAFAATgBMAEoARgBEAEIAQAA9ADoANgAyAC8AKgAmACIAIAAcABgAFAAQ
AAwACAAEAAAA/P/6//f/9//0//L/8P/s/+r/6f/p/+j/6P/n/+b/5//m/+X/5f/l/+X/
5f/l/+b/5//n/+f/5f/l/+X/5f/n/+j/6P/o/+j/6P/o/+j/5v/n/+j/6P/p/+n/6f/p
/+n/6f/p/+n/6v/q/+n/6f/p/+n/6f/p/+f/5//m/+b/5//n/+f/5v/m/+X/5f/l/+X/
5f/k/+T/5v/o/+f/5v/m/+b/5v/m/+j/6f/q/+r/6v/q/+r/6v/q/+r/6P/o/+j/5//n
/+f/6P/p/+v/7P/t/+3/7f/r/+b/5P/i/+L/4f/h/+L/4v/i/+L/3//e/9v/2f/Y/9j/
2v/Z/9n/2f/Z/9n/1//X/9X/1f/U/9T/1P/U/9P/0//T/9P/0//T/9X/1f/U/9T/0v/S
/9L/0v/S/9L/0v/R/9H/0f/R/9H/0f/R/9D/z//L/8X/wf++/7z/tv+z/7P/uP/F/9r/
/P8lAFgAjwDLABMBYQGoAeQBFAIuAiEC5wGKARsBpgAsAM3/nv99/2D/Xf9p/2z/av9v
/3r/hv+U/57/qP+v/7b/u//A/8H/wf/C/8T/xv/H/8j/x//I/8j/yf/J/8n/yv/K/8z/
zf/N/87/zv/O/8//0P/T/9T/1P/V/9b/1//Y/9n/3P/f/9//4f/i/+P/5f/n/+n/6//t
//D/8//3//r///8BAAQABwALAA0AEQAVABsAIAAlACsAMAAzADgAPABAAEYASABKAEsA
SwBMAE0ATQBNAE0ATABLAEwASgBIAEYARgBEAEIAQAA9ADoANgAyADIALgArACgAJgAi
AB4AGgAXABQAEQAOAAoABgAEAAEAAQD+//z/+v/4//b/9f/1//T/9P/z//L/8//y//H/
8f/x//H/8f/x//P/9f/2//f/+f/5//n/+f/3//j/+P/4//r/+v/6//r/+v/7//z//P/8
//3//v//////////////AAAAAP////////////////3//f/8//z//f/9//3//P/+//3/
/f/9//v/+//6//r//P/8//3//v/8//7///8AAAAAAAAAAAAAAAABAAIAAgAEAAQABAAE
AAIAAgAAAAAAAgABAAEAAQAEAAUABwAIAAsACwALAAkABAACAAAAAAD9//3//v/+/wAA
AAD9//z//f/7//r/+v/4//f/9//3//f/9//1//X/9//3//b/9v/1//T/8v/x//L/8//0
//X/8//z//L/8v/y//L/8v/y//L/8v/y//H/7//v/+//7//x//H/8P/v/+//6//l/+D/
3v/c/9n/2f/c/+H/7v8EACUAUACBALkA8wA3AXoBtgHmAQ4CHQIJAsoBbQEIAZ4AKwDW
/6v/iv9r/2n/dP94/33/hv+Q/57/qv+2/8H/yv/R/9j/3f/f/+D/4P/i/+P/5P/j/+T/
5P/l/+f/5//o/+j/6P/p/+n/6v/q/+r/6//s/+//8P/w//H/8P/x//L/8//0//f/9//5
//j/+f/7//3///8BAAMABgAGAAkACwAPABAAFAAYAB0AHwAjACcALQAxADUAOgA+AEUA
SgBOAFIAVgBYAFoAWwBfAGAAYQBhAGAAYQBhAGEAXgBcAFoAWABYAFYAVABSAE4ATABJ
AEYAQwA+ADoANgAyAC4AKgAmACAAHAAYABQADgAKAAgABQABAP7//P/6//f/9P/y//H/
8v/y//H/8P/u/+z/6v/p/+n/6f/p/+n/7P/t/+3/7f/t/+3/7f/t/+v/7P/s/+z/7v/u
/+7/7v/s/+3/7v/u/+//7//v/+//7v/t/+z/6//r/+z/7P/t/+3/7f/t/+3/7f/t/+z/
7P/p/+n/6f/o/+b/5f/l/+X/5v/n/+f/6P/q/+r/6v/o/+j/6P/o/+r/6//s/+z/6v/q
/+r/6v/q/+r/6P/o/+b/5f/l/+X/5P/l/+f/6P/p/+n/6f/n/+T/4v/g/+D/4f/h/+L/
4v/k/+T/4f/g/9//3f/c/9z/2f/X/9b/1f/X/9f/1f/V/9f/1//W/9b/1v/W/9X/1f/S
/9H/0P/P/9D/0f/R/9L/0v/S/9L/0v/S/9L/0v/R/9H/0f/R/9H/z//P/8z/zf/N/8n/
w//C/8L/vv+9/7v/vP/F/9L/5v8FACwAWQCLAMUA/wA8AXYBngG4Ab8BqwFwARcBvABm
AAsAtP93/1j/Qf87/0L/SP9L/1b/Yv9u/37/jP+Z/6L/qf+w/7f/u/++/77/wP/B/8L/
wf/C/8L/w//B/8H/wv/C/8L/w//D/8T/xv/G/8f/yP/H/8j/yP/J/8r/y//M/83/zv/R
/9H/0//U/9X/1//Z/9r/2//c/97/4P/j/+X/6f/q/+7/8v/3//3/AQAFAAsADgATABkA
HgAjACgALAAwADUAOAA7AD0APwBAAEEAQQBBAEEAQAA/AD4APAA6ADgANAAyADAALgAp
ACYAIgAeAB0AGAAUABAACwAGAAEA/P/6//b/8v/u/+j/5P/i/9//2//Y/9b/1P/Q/87/
zf/N/8z/zP/L/8r/yf/I/8f/x//F/8X/xf/F/8b/x//H/8f/x//H/8f/x//H/8j/yP/I
/8r/yv/K/8r/yP/J/8r/yv/L/8v/y//L/8n/yf/J/8n/yf/K/8r/y//L/8v/y//L/8n/
yf/I/8j/yP/J/8r/yv/I/8f/x//H/8n/y//K/8z/zP/M/8z/yv/L/8z/zP/M/8z/zP/M
/8r/yv/I/8j/xv/F/8X/xf/E/8X/x//I/8n/yf/J/8f/xv/E/8L/wv+//7//wP/A/8L/
wv+//77/vf+7/7r/uv+4/7f/t/+3/7f/t/+1/7X/s/+z/7L/sv+y/7L/sf+x/7H/sf+x
/7H/r/+v/67/rv+w/7D/sP+w/7D/sP+w/6//r/+v/6//r/+v/6//sP+t/6n/of+b/5r/
mP+W/5P/k/+Y/6X/uv/a/wMANABrAKkA7QA1AXgBsgHgAfgB7wG7AWQB/wCYACoAx/+I
/2X/SP89/0P/RP9E/0n/UP9c/2j/cv9+/4f/jv+V/5z/n/+h/6L/oP+i/6P/pP+l/6b/
pv+n/6f/p/+o/6j/qv+r/6v/rP+u/67/r/+w/6//sP+w/7H/sv+z/7T/tf+2/7n/uf+7
/7z/vf+//8H/w//F/8f/yv/M/8//0f/V/9j/3P/g/+X/6f/t//H/9//+/wMACQAOABMA
GAAcACAAIgAkACYAJwApACoAKwArACkAKQAoACcAJQAiAB8AHAAYABYAFAASAA0ACgAG
AAIA/f/4//T/8P/s/+j/5P/g/9z/2P/U/9D/zv/K/8j/xf/D/8D/vv+8/7r/uP+3/7f/
tP+0/7P/sv+x/7D/r/+v/7H/sf+x/7H/sP+x/7H/sf+z/7P/s/+z/7P/tP+0/7T/tP+0
/7T/tP+0/7X/tv+2/7X/tf+1/7X/t/+3/7f/t/+4/7j/t/+3/7f/t/+3/7f/t/+3/7b/
tv+3/7f/t/+2/7b/tf+1/7X/tf+1/7T/tP+0/7b/t/+4/7j/uP+4/7j/uP+4/7n/uv+6
/7r/uv+6/7r/uP+4/7b/tv+4/7f/t/+3/7j/uf+7/7z/u/+7/7v/uf+4/7b/tP+0/7P/
s/+0/7T/tP+0/7H/sP+x/6//rv+u/67/rf+t/63/r/+v/63/rf+r/6v/qv+q/6z/rP+r
/6v/q/+r/6v/q/+r/6v/qv+q/6z/rP+s/6z/qv+q/6r/qf+p/6n/qf+p/6v/q/+s/6n/
of+Z/5X/lP+S/47/jf+P/5b/o/++/+L/EQBIAIUAxwATAWEBpgHiARICJgIPAs0BagH9
AIYACgCp/3z/Xf9E/0H/Tf9M/0z/U/9c/2b/dP9+/4b/jf+W/53/oP+h/6P/ov+i/6T/
pf+m/6f/qP+o/6n/qf+p/6r/qv+q/6v/q/+s/7D/sP+x/7L/s/+0/7T/tf+2/7f/uP+5
/7r/vf+9/7//wv/D/8X/x//J/8v/zf/Q/9L/1f/X/9v/4P/k/+j/7f/x//X/+f///wYA
CwARABYAGwAgACQAKAAsAC4AMAAxADUANgA3ADcANQA1ADQAMwAwAC4ALAAqACgAJgAk
ACIAHQAaABYAEgAPAAoABgACAP7/+v/2//L/7v/q/+b/4v/g/9z/2v/X/9P/0P/O/8z/
zP/K/8n/yf/G/8b/xf/E/8X/xP/D/8P/xf/F/8X/xf/E/8X/xf/F/8f/x//H/8f/x//I
/8j/yP/I/8j/yP/I/8r/y//M/8z/y//L/8v/y//N/83/zf/N/87/zv/N/83/zf/N/83/
zf/P/8//zv/O/83/zf/N/8z/zv/N/83/zf/N/83/zP/M/8r/yv/L/8z/zP/M/83/zf/N
/87/zP/M/8z/zP/N/8//0f/S/9D/0P/Q/9D/0P/Q/87/zv/O/83/zf/N/87/z//R/9L/
1f/V/9X/0//O/8z/yv/K/8n/yf/K/8r/zP/M/8n/yP/F/8P/wv/C/8T/w//D/8P/w//D
/8H/wf/B/8H/wP/A/77/vv+9/73/vf+9/73/vf+9/73/vP+8/7z/vP+8/7z/vv++/77/
vf+9/73/vf+9/73/vf++/73/uf+z/6v/qv+m/6L/of+j/6b/tf/M/+7/GQBMAIUAwwAL
AVkBoAHcAQ4CJgIbAuMBhgEbAaYAKgDJ/5T/c/9U/0//Wf9c/1r/X/9q/3b/gv+O/5j/
n/+m/6v/rv+v/7H/sv+y/7T/tf+2/7f/uP+4/7n/u/+7/7z/vP++/7//v//A/8H/wP/A
/8D/w//E/8T/xf/G/8f/yP/J/8r/zf/N/8//0v/T/9X/1//Z/9v/3f/g/+T/5//p/+3/
8P/0//j//f8BAAUACQAPABYAGwAhACYAKwAwADQAOAA8AD4AQABBAEMARABFAEUARQBF
AEQAQwBEAEIAQAA+ADwAOgA4ADYAMgAwAC0AKgApACQAIAAcABkAFgATABAADgAKAAYA
AgD+//r/+P/1//X/8v/w/+7/7f/s/+z/7f/s/+z/6//q/+v/6v/p/+n/6f/p/+n/6f/q
/+v/6//r/+z/7f/u/+//7//w//D/8P/y//L/8v/y//L/8//0//T/9P/1//b/9//5//n/
+f/5//n/+v/6//v//f/9//3//f/9//3//P/8//3//f/9//z//v/9//3//f/9//3//P/8
//7//v///wAA/v/+//////8BAAMABAAEAAQABAAEAAQABQAHAAkACgALAAwADQAOAAwA
DAAKAAoADAALAAsACwANAA8AEgAUABcAFwAXABUAEAAOAAwADAALAAsADAAMAA4ADgAL
AAoACQAHAAYABgAIAAcABwAHAAkACQAHAAcABwAHAAYABgAIAAgABwAHAAcABwAHAAcA
BwAHAAYABgAIAAgACAAIAAgACAAIAAcACQAJAAkACQALAAkACgAJAAcAAQD7//j/+P/2
//H/7//0//3/EAAqAFMAggC3APEAMwF9AcIB/AEuAk4CTwIpAtgBbwECAYwAIwDo/8f/
oP+P/5n/nv+e/6P/rP+4/8T/0v/e/+n/8v/5//7/AQABAAIAAgAEAAUABgAJAAoACgAL
AAkACQAKAAoADAANAA0ADgAOAA4ADwAQABEAEgASABMAFAAVABYAFwAYABsAGwAdAB4A
HwAhACMAJQAnACkALAAsAC8AMQA1ADgAPABAAEUASABLAE4AUwBYAF0AYwBoAGsAcAB0
AHgAegB8AH4AfwCDAIQAhQCFAIMAgwCCAIEAggCAAH4AfAB6AHgAdgB0AHAAbgBrAGgA
ZwBiAF4AWgBUAFAATABIAEQAQAA8ADgAMgAuACwAKQAlACIAIAAeABwAGgAZABkAFwAW
ABQAEgAPAA4ADQANAA8ADwAPAA8ADgAPAA8ADwAPAA8ADwAPAA8AEAAQABAAEAAQABAA
EAAQABEAEgASAA8ADwAPAA8ADwAPAA8ADwAOAA4ADQANAA0ADQANAA0ADQANAAwADAAL
AAsACwAKAAoACQAJAAkABwAHAAYABgAEAAQABQAGAAQABAAFAAUABQAFAAYABgAGAAYA
BgAEAAUABgAGAAYABgAGAAYABgAGAAQABAAEAAMAAwADAAQABQAHAAgABwAHAAcABQAC
AAAA/v/+//3//f/+//7//P/8//n/+P/1//P/8v/y//T/8//z//P/8//z//H/8f/v/+//
7v/u/+7/7v/t/+3/7f/t/+3/7f/t/+3/7P/s/+r/6v/q/+r/6v/q/+r/6f/p/+n/6f/p
/+v/6//q/+n/5f/d/9f/1P/Q/87/yf/J/87/2f/q/wYALQBeAJMAzwAVAWMBqgHmARYC
NAIxAgUCrgFDAdIAXAD3/77/nf96/2//df94/3j/f/+I/5T/oP+s/7b/v//G/8v/0P/T
/9X/1v/U/9b/1//Y/9n/2v/a/9v/2//b/9z/3P/a/9v/2//c/97/3v/f/+D/4f/i/+L/
4//k/+X/5v/n/+j/6//r/+3/7v/v//H/8//z//X/9//6//z///8BAAUABgAKAA4AEwAX
ABsAHwAlACkALQAyADYAOwBAAEQASABKAEwATgBPAFEAUgBTAFMAUQBRAFAATwBOAEwA
SgBIAEYARABCAEAAPQA6ADYAMgAxACwAKAAkACEAHgAbABgAEgAOAAoABgAEAAAA/v/7
//n/9v/0//L/7v/s/+v/6//o/+j/5//m/+X/5P/j/+P/5f/l/+X/5f/k/+X/5f/l/+X/
5f/l/+X/5//o/+j/6P/m/+b/5v/m/+b/5//o/+j/6f/p/+n/6f/p/+n/6f/p/+r/6v/p
/+n/5//n/+f/5//n/+f/5v/m/+X/5f/l/+T/5P/j/+P/4//j/+P/4v/i/+L/4v/j/+T/
5P/k/+T/5P/k/+T/5P/l/+b/5v/m/+b/5v/m/+b/5v/k/+T/5P/j/+P/4//k/+X/5//o
/+f/5//n/+X/4v/g/97/3v/d/93/3v/e/93/3P/Y/9b/1f/T/9L/0v/U/9P/0//T/9P/
0//R/9H/0f/R/9D/0P/O/87/zf/N/8//z//P/8//zf/N/8z/zP/M/8z/zP/M/8z/zP/M
/8v/zf/N/83/zf/N/83/zP/L/8P/vf+5/7b/sv+w/6//sf+2/8X/3v8CAC0AYACZANcA
HwFrAawB5AEOAh4CCQLFAWIB9QCCABIAx/+c/3P/WP9d/2X/Zv9o/3H/fP+I/5T/oP+o
/6//tv+9/8D/w//D/8L/wP/C/8P/xP/H/8j/yP/J/8n/yf/K/8r/zP/N/83/zv/Q/9D/
0f/S/9P/1P/U/9X/2P/Z/9r/2//e/+H/4f/j/+L/4//l/+f/6//t/+//8v/0//f/+f/9
/wAABAAIAA0AEwAXABsAIQAmACsAMQA2ADoAPgBBAEQASgBMAE4ATwBRAFIAUwBTAFIA
UwBTAFMAUgBQAE4ATABLAEoASQBIAEQAQgA/ADwAPAA4ADUAMgAvACwAKQAmACIAHgAa
ABYAEwAQAA8ADQAJAAYABAACAAIAAAD/////AAAAAP///v////7//f/9//7///8AAAEA
AAABAAEAAQADAAMAAwADAAUABgAGAAYACAAIAAgACAAKAAsADAAMAA0ADQANAA0ADwAP
AA8ADwAQABAADwAPABEAEQARABEAEQARABAAEAARABEAEQAQAA4ADQANAA0ADwAPAA4A
DgAQABAAEQASABYAGAAYABgAGAAYABoAGwAcABwAHgAeAB4AHgAeAB4AHAAcAB8AHwAg
ACEAIAAhACMAJAAlACUAJQAjACIAIAAeAB4AGwAbABwAHAAeAB4AGwAaABkAFwAWABYA
FAATABMAEwAVABUAEwATABQAFQAVABYAFAAUABMAEwATABMAEwATABEAEQAQABAAEQAS
ABMAFAAWABYAFgAVABUAFQAVABUAGQAZABgAFwAVABEACwAIAAYABgAFAAEA/v8BAA4A
IAA7AF4AjQC/APcANwF6AboB7gEYAjECLwIMAsEBYAEAAZMAJgDf/7z/m/+J/5L/mv+b
/6D/rP+4/8b/0v/h/+7/9//8/wEABwAKAAoADAANAA4AEQASABIAEwAVABUAFgAWABQA
FQAVABYAGAAYABkAGgAbABwAHAAdACAAIQAiACMAJAAnACcAKQAqACsALQAvADMANQA3
ADoAOwA9AD4AQQBFAEoATwBVAFkAXQBhAGcAbABxAHcAfACCAIgAjQCSAJkAnACfAKEA
pACmAKgAqQCqAKsAqwCrAKsAqgCpAKgAqACmAKQAogCdAJoAlgCSAJEAjACIAIQAgAB8
AHgAdABvAGoAZQBgAFsAVgBTAE8ATABIAEUAQgA+ADwAOwA7ADkAOAA2ADQAMQAwAC8A
LwAvAC8ALwAvAC4ALwAvAC8ALwAvAC8ALwAvADAAMAAwADAAMAAwADAAMgAzADQANAAz
ADMAMwAzADEAMQAxADEAMAAwAC8ALwAtAC0ALQAtACsAKwAqACoAKQApACkAKAAoACcA
JwAnACcAJwAmACYAJAAkACYAJAAkACQAJAAiACMAJAAkACQAJAAkACQAJAAkACIAIgAg
AB8AHwAfAB8AHwAgACAAIQAhACEAHwAcABoAGAAYABUAFQAWABYAFgAWABMAEgARAA8A
DgAOAA0ACwAKAAkACQAJAAcABwAFAAUABAAEAAIAAgABAAEAAQABAAEAAQABAAEAAAAA
AAAAAAAAAAAAAAAAAAAA///9//3//f/9//3//f/+//v/+f/z/+3/6v/m/+T/3//d/9z/
4f/s//7/HwBMAH8AtwD1ADsBhgHIAf4BKAI7AjEC/gGjATwB1ABdAPT/v/+i/4P/ef+A
/4T/gf+I/5L/nv+q/7b/wf/M/9P/2v/f/+P/5P/k/+b/5//o/+n/6v/q/+v/6//r/+z/
7P/s/+3/7f/u/+7/7v/v//D/8f/y//L/8//0//X/9v/3//b/+f/5//v//P/9////AQAD
AAUABwAKAAoADQAPABMAFAAYABwAIQAnACsALwA1ADkAPQBCAEYATQBSAFYAWgBfAGIA
ZQBnAGkAagBrAGsAawBrAGoAaQBoAGYAZABiAGAAXgBcAFoAVQBSAE4ASgBHAEIAPgA6
ADYAMgAuACoAJAAgABwAGAAUABAADgALAAkABgAEAAIA///8//r/+f/2//b/9f/0//P/
8v/x//H/8f/x//H/8f/w//H/8f/x//H/8f/x//H/8//0//T/9P/0//T/9P/0//T/9f/2
//b/9//3//f/9//1//X/9f/1//b/9v/1//X/9f/1//X/9f/1//X/9P/0//P/8//z//L/
8v/x//H/8f/x//H/8P/w//L/8v/x//D/8v/y//L/8v/y//P/9P/0//T/9P/0//T/9P/0
//L/8v/w/+//7//v//D/8f/z//T/8//z//P/8f/s/+r/6P/o/+n/6f/q/+r/6v/q/+f/
5v/l/+P/4v/i/+L/4f/h/+H/3//f/93/3f/d/93/3P/c/9z/3P/b/9v/3f/d/93/3f/b
/9v/2v/a/9r/2v/a/9r/2v/a/9r/2f/Z/9n/2f/Z/9n/2f/a/9f/0//L/8X/wv/A/7z/
u/+9/8L/0f/q/wwAOQBsAKcA6QAzAYMBygEEAjQCSAI3AvkBmAErAbYAOgDZ/6j/h/9s
/2n/c/92/3T/e/+G/5D/nP+o/7D/uf/A/8X/yP/L/8v/zP/M/87/z//Q/8//0P/Q/9H/
0//T/9T/1P/U/9X/1f/W/9j/2P/Z/9r/2//c/9z/3f/c/93/3v/f/+D/4//j/+X/6P/p
/+v/7f/v//H/8//2//j/+//9/wEABAAIAAwAEQAVABkAHQAjACgALQAzADgAPQBCAEYA
SgBOAFAAUgBTAFUAVgBXAFcAVwBXAFYAVQBSAFAATgBMAEgARgBEAEIAPQA6ADYAMgAv
ACoAJgAiAB4AGgAWABIADgAKAAYAAgD+//r/+P/1//P/8P/u/+z/6v/o/+f/5//m/+b/
5f/k/+P/4v/h/+H/4f/h/+H/4f/i/+P/4//j/+P/4//j/+P/4//k/+T/5P/k/+T/5P/k
/+b/5//o/+j/6f/p/+n/6f/p/+n/6f/p/+r/6v/p/+n/5//n/+f/5//n/+f/5v/m/+f/
5//n/+b/5v/l/+X/5f/n/+f/5v/m/+T/5P/l/+b/5v/m/+f/5//p/+n/6P/o/+r/6v/r
/+v/6//r/+v/6//q/+n/6P/n/+f/5//n/+f/6f/q/+z/7//p/+b/5f/l/+X/4//i/+H/
4//j/+P/4//g/97/2//Z/9r/2v/a/9r/2v/a/9r/2v/Y/9f/2P/X/9b/1v/W/9b/1v/W
/9b/1v/W/9T/1P/U/9T/1P/U/9T/1P/U/9T/1P/U/9T/1P/U/9T/1P/U/9T/1P/Q/87/
zP/K/w==
         </WaveFormData>
      </LeadData>
      <LeadData>
         <LeadByteCountTotal>10000</LeadByteCountTotal>
         <LeadTimeOffset>0</LeadTimeOffset>
         <LeadSampleCountTotal>5000</LeadSampleCountTotal>
         <LeadAmplitudeUnitsPerBit>4.88</LeadAmplitudeUnitsPerBit>
         <LeadAmplitudeUnits>¦ÌV</LeadAmplitudeUnits>
         <LeadHighLimit>2147483647</LeadHighLimit>
         <LeadLowLimit>268435456</LeadLowLimit>
         <LeadID>V4</LeadID>
         <LeadOffsetFirstSample>0</LeadOffsetFirstSample>
         <FirstSampleBaseline>0</FirstSampleBaseline>
         <LeadSampleSize>2</LeadSampleSize>
         <LeadOff>FALSE</LeadOff>
         <BaselineSway>FALSE</BaselineSway>
         <ExcessiveACNoise>FALSE</ExcessiveACNoise>
         <MuscleNoise>FALSE</MuscleNoise>
         <LeadDataCRC32>510717553</LeadDataCRC32>
         <WaveFormData>
3v/e/97/3v/f/9//4P/g/97/3v/e/97/4P/g/97/2v/U/9H/zv/L/8f/xv/H/83/1//p
/wIAIQBFAHAAoADbABoBWAGPAcAB4AHpAdEBlwFHAe4AjgBHAB4A/P/X/8b/wf+5/7D/
r/+z/7j/vv/F/8r/zf/S/9P/1f/U/9X/1f/V/9X/1f/V/9b/1v/W/9b/1v/W/9f/1//Y
/9j/2P/Y/9n/2f/a/9r/2v/b/9v/2//b/97/3v/e/9//3//g/+D/4P/h/+L/4v/k/+T/
5f/m/+f/6f/r/+v/7P/t/+7/8f/z//X/9//5//v/+//9////AQAGAAgACwAMAAwADgAP
AA8ADwAPABAAEAAQABAAEAAQABAADwAPAA8AEQARABEAEQARABEAEAAOAA4ADQAMAAsA
DAALAAkABwAFAAQAAgAAAP///P/6//j/+P/2//X/9P/z//H/7//s/+7/7v/t/+v/7P/s
/+z/7f/t/+7/7v/u/+//7//v/+//7//v/+//8P/w//D/8P/w//D/8P/w//D/8P/w//H/
8f/x//L/8v/y//L/8v/y//L/8f/x//H/8f/x//H/8f/x//D/8P/w//D/8v/y//L/8f/v
/+7/7f/t/+3/7f/t/+3/7f/t/+3/7f/u/+//7//w//H/8v/y//L/8v/y//T/9P/1//X/
9P/0//T/8//z//L/8v/y//T/9v/3//j/+f/7//3//v/8//z/+//5//f/8//y//L/8v/x
//H/8f/x//H/8P/u/+z/6v/q/+n/6f/p/+n/6f/p/+f/5//m/+X/5f/k/+T/5v/m/+b/
5v/m/+b/5v/m/+T/5P/k/+T/5P/k/+T/5P/l/+X/5v/m/+b/5v/m/+b/5v/m/+b/4v/c
/9f/1P/T/9H/0P/P/9H/2f/n//z/GwA/AGgAlgDLAAoBSgGDAbYB2gHrAd8BrQFjARAB
tABlADgAFADr/9L/yf+//7T/sf+1/7r/wv/H/8r/0f/W/9n/2f/a/93/3f/b/9v/2//b
/9z/3P/c/9z/3P/e/9//3//g/+D/4P/g/+H/4f/i/+L/4v/l/+X/5f/l/+T/5P/k/+X/
5//o/+j/6P/r/+z/7P/u/+7/7//w//H/8f/z//P/9P/3//j/+//9////AQADAAUACQAL
AA0ADwAQABIAFQAWABgAGgAbABsAHAAbABsAGgAcABwAHAAcAB4AHQAdAB0AHQAdAB0A
HQAfAB8AHgAcAB0AHQAdAB0AHAAbABkAFwATABIAEAAOAAsACAAGAAQAAgAAAP///v//
///////+//z//P/7//n/+P/4//j/+f/5//r/+v/6//v/+//7//v/+//7//v//P/8//z/
/P/8//7//v/+//7//P/8//3//f/9//7//v/+/wAAAAAAAAAA////////////////////
//7//v/+//7//f/8//v/+f/6//r/+v/7//v/+//7//v/+//7//v/+//7//v/+v/6//v/
/P/+//7//v/+//7//v/+//////8AAAAAAAD//wEAAAAAAAAAAQACAAIAAgAFAAcACQAK
AAwADAALAAkABwADAAIAAgACAAEAAQABAAEAAQAAAP7//P/6//r/+f/3//f/9//3//n/
9//3//b/9f/1//T/9P/y//L/8v/y//T/9P/0//T/9P/0//T/9P/y//L/8v/y//H/8f/y
//L/8P/w//D/8P/y//T/9P/2//T/7//o/+X/4//e/9v/2f/b/+H/7P/9/xkAPgBoAJUA
zAAMAU0BigG+AekBAwIFAucBpgFYAQMBogBWAC8ACgDh/8//yP+7/6//sP+4/7//xP/N
/9T/2//d/+D/4//j/+X/4//j/+P/5P/k/+T/5P/k/+b/5//n/+j/5v/m/+b/5//n/+j/
6P/o/+n/6f/p/+n/6v/q/+r/6//r/+z/7P/s/+v/7P/s/+7/8P/x//L/8//1//f/9//4
//f/+P/7//3///8BAAMABQAHAAkACwANAA4AEAATABQAGAAaABsAGwAdAB0AHgAeACAA
IAAgACAAHgAdAB0AHQAdAB0AHQAdAB4AHwAfAB4AHgAdABwAGwAaABkAFwAVABMAEgAQ
AA4ADQAKAAgABgAEAAIAAQAAAP7//f/8//r/+v/6//n/9//2//b/9v/3//f/+P/4//j/
9//3//f/9//5//n/+f/6//r/+v/6//r/+v/6//r/+v/6//r/+//7//v//P/8//z//P/8
//z//P/7//v/+//7//n/+f/5//n/+v/6//r/+v/6//r/+v/5//n/+P/3//f/+f/5//n/
+f/7//v/+v/8//z//P/8//7//v///////v/+//7//f////7//v/+//3//v/+//7//f//
/wEAAgACAAIAAQD///3/+f/4//j/+P/3//f/9//3//f/9v/0//L/8P/w/+//7//v/+//
7//v/+3/7f/s/+v/6//q/+r/6v/q/+r/6v/q/+r/6v/q/+r/6v/q/+r/6v/q/+r/6v/p
/+n/6v/q/+r/6v/q/+r/6v/q/+r/6P/k/9//2v/X/9P/0P/N/8//1f/f//T/DwAvAFYA
hAC3APQAOAF3AawB2AHzAfUB1wGXAUYB6gCPAE4AKAAFAOL/0//L/8D/tf+1/7r/wP/H
/87/0//W/9n/2//c/93/3f/d/93/3f/d/97/3v/e/97/3v/e/9//3//g/+D/4P/g/+H/
4f/i/+L/4v/l/+X/5f/l/+T/5P/k/+X/5//o/+j/6P/p/+r/6v/s/+7/7//w//H/8//1
//X/9v/3//j/+//9////AQADAAUABwAJAAsADQAOABAAEwAUABYAGAAZABkAGQAZABoA
GgAaABoAGgAaABoAGQAZABkAFwAXABcAFwAZABkAGAAWABYAFQAUABMAEgARAA8ADQAL
AAoACAAGAAUAAgAAAP7//v/8//v/+v/4//f/9v/0//T/9P/z//H/8v/y//L/8//x//L/
8v/y//X/9f/1//X/8//z//P/9P/0//T/9P/0//T/9P/0//T/9P/0//X/9f/1//b/9v/2
//b/9v/2//b/9//3//f/9//3//f/9//3//T/9P/0//T/9P/0//T/8//z//L/8f/x//P/
8//z//P/9f/1//X/9v/2//b/9v/2//j/+P/5//n/+v/6//r/+f/5//j/+P/4//n/+v/6
//r/+f/7//3//v8AAAAA///9//n/9f/0//T/9v/1//X/9f/1//X/9P/y/+7/7P/s/+v/
6//r/+v/6//r/+n/6f/o/+f/5//m/+b/5v/m/+b/5v/m/+b/5v/m/+b/5v/m/+b/5v/m
/+b/5v/l/+X/5v/m/+b/5v/m/+b/5v/m/+b/5P/g/9v/1v/T/9H/zv/N/83/0f/b/+z/
BQAlAEwAdgCnAOQAJgFjAZoByAHnAe0B0wGXAUYB7ACPAEwAJgABAN7/zf/H/7z/r/+v
/7T/uv/B/8j/zf/Q/9X/1//Y/9f/1//X/9f/1//X/9j/2P/Y/9j/2P/W/9f/1//Y/9r/
2v/a/9v/2//c/9z/3P/d/93/3f/d/97/3v/e/9//4f/i/+L/4v/l/+b/5v/o/+b/5//o
/+n/7f/v/+//8P/v//D/8//1//b/9//4//n//f///wEAAwAEAAYACQAKAA4AEAARABEA
EQARABIAEgASABIAEgASABIAEQARABEAEwATABMAEwATABMAEgAQABAADwAOAA0ADgAN
AAsACQAIAAgABwAGAAQAAAD9//r/+v/4//f/9v/2//X/9P/y//L/8v/x/+//7v/u/+7/
7//t/+7/7v/u//H/8f/x//H/8//z//P/9P/z//L/8f/w//D/8P/w//D/8P/w//H/8f/y
//T/9f/2//T/9P/0//T/8//z//P/8//x//H/8f/x//D/8P/w//D/8P/w//D/7//v/+7/
7f/t/+3/7f/t/+3/7f/t/+3/7f/s/+//8f/w//D/8P/w//D/8v/y//P/8//0//T/9P/z
//P/8v/y//L/8//0//T/9P/3//n/+//8//z//P/7//n/9//z//L/8v/x/+//7v/t/+//
7//u/+z/6//q/+v/6//q/+n/6P/n/+X/4//j/+L/4v/j/+P/5P/j/+L/4f/g/+L/4v/i
/+L/4v/i/+L/4v/i/+L/4v/i/9//3//g/+D/3v/e/97/3v/g/97/3P/c/9z/2f/U/8//
z//M/8n/x//J/83/2v/t/wcALABUAH8AsgDuACsBZAGWAcEB1wHXAbcBeAEuAdcAfgA8
ABcA7v/H/7f/rv+j/53/nv+k/63/tP+7/8D/xf/J/8z/zf/N/83/z//P/8//0P/S/9L/
0v/S/9T/1f/V/9b/1P/U/9T/1f/T/9T/1P/U/9b/1//Y/9n/2f/Y/9f/1//b/9z/3P/c
/9v/3P/c/97/3v/f/+D/4f/i/+P/4v/i/+P/5P/n/+n/7f/v//H/8//0//X/9v/3//z/
/v8BAAIAAgAEAAUABQAKAAsADQAOAA4ADgAOAA4ADQALAAoACQALAAsACwALAA4ADwAP
AA4ADgANAAwACwAJAAcABAABAAAAAAD///7/+//4//b/9P/y//D/7//u/+z/6//q/+j/
6f/q/+r/6f/n/+b/5f/l/+P/5P/k/+T/5//n/+f/5//n/+f/5//o/+j/6P/o/+j/6v/q
/+r/6v/o/+j/6f/p/+n/6v/q/+r/6f/o/+f/5v/m/+f/6P/p/+n/6f/p/+n/6v/q/+r/
6v/p/+j/5//l/+X/5P/j/+P/5f/l/+X/5f/r/+v/6v/q/+r/6v/q/+v/7P/u/+//7v/u
/+7/7f/s/+r/6f/o/+n/6v/q/+r/6//t/+//8P/x//L/8v/x/+//6//q/+r/6P/n/+f/
5//q/+v/6//q/+f/5P/j/+H/3//f/9//3//f/93/3f/c/97/3//f/+D/3v/e/97/3v/c
/9r/2P/W/9f/2P/Z/9r/3f/e/9//4P/e/93/3f/c/9z/3P/c/9z/2v/a/9j/2P/Y/9H/
zv/L/8f/xv/D/8P/w//J/9L/4f/9/yIATgB9ALQA9AA5AXoBsgHbAfUB+QHbAZoBSgH1
AJoARAALAOT/wf+r/6L/lf+J/4r/lP+b/6T/r/+4/7//w//G/8n/y//N/83/zf/N/87/
zv/O/87/zv/M/83/zf/O/8z/zP/M/83/z//Q/9D/0P/P/8//z//P/9H/0v/T/9X/1f/W
/9b/1v/V/9b/1v/Y/9j/2f/a/9v/2//d/93/3v/h/+L/5f/n/+v/7f/v//H/8//1//f/
+f/8//7/AQACAAcACgAMAA0ADwAPABAAEAAQABAAEAAQABAADwAPAA8ADQANAA0ADQAN
AA0ADAAKAAoACQAIAAcABQADAAAA/f/9//z/+v/4//X/8v/w/+7/7v/s/+v/6v/n/+X/
4//g/+L/4v/h/9//3v/e/97/3//e/97/3f/c/93/3f/d/93/3f/d/93/3v/g/+D/4P/g
/+D/4P/g/+D/4P/g/+H/4f/f/+D/4P/g/+D/4P/g/+D/4P/h/+L/4//h/+H/4f/h/+D/
4P/g/+D/4P/g/+D/3//h/+D/3//f/+H/4f/i/+T/5P/k/+T/5P/k/+X/5f/m/+b/5v/l
/+X/5P/k/+T/5P/k/+P/4v/h/+P/5f/m/+j/6P/n/+X/5f/h/+D/4P/e/93/3f/d/9//
3//e/9z/3P/a/9r/2f/X/9f/1//X/9f/1f/V/9T/0//T/9L/0v/Q/9D/0P/Q/9D/0P/Q
/9D/zv/O/87/zv/Q/9D/0P/Q/83/zf/O/87/0P/Q/9D/0P/S/9L/0P/O/8r/w/++/73/
u/+4/7X/t/+7/8X/1v/x/xMAOgBoAJ0A2AAcAVsBlAHEAeEB6wHVAZ8BUAH6AKEAVAAi
AP3/2P/B/7X/qP+b/5n/nP+i/6f/rv+z/7j/vf/B/8T/xf/F/8X/w//D/8P/xP/G/8b/
xv/G/8b/x//H/8j/yP/I/8j/yf/L/8z/zP/M/8v/y//L/8v/zv/O/87/z//P/9D/0P/Q
/9H/0v/S/9T/1v/X/9j/2f/Z/9v/2//c/93/3v/h/+P/5f/n/+n/6//v//H/8//1//j/
+v/9//7/AAACAAMAAwAHAAcACAAIAAgACAAIAAgABgAFAAUABQAFAAUABQAFAAMAAwAC
AAAAAAD///7//f/6//n/9//1//P/8v/w/+7/7//s/+r/6P/m/+T/4//i/+L/4f/g/97/
3v/e/93/2//a/9r/2v/b/9v/3P/c/9z/2//b/9v/2//d/93/3f/e/97/3v/e/97/3v/e
/97/3v/e/97/3//f/93/3v/e/97/4P/g/+D/4P/f/9//3//f/9//3//f/9//4P/g/+D/
4P/g/+D/4P/f/+H/4P/f/9//3//f/9//3//d/9//4f/h/+L/4v/i/+L/4v/k/+T/5f/l
/+b/5v/m/+X/5f/k/+T/5P/l/+b/5v/m/+f/6f/r/+z/6v/q/+n/5//n/+P/4v/i/+L/
4f/h/+H/4f/h/+D/3v/e/9z/3P/b/9v/2//b/9v/2//Z/9n/2P/X/9f/1v/W/9b/1v/W
/9b/1v/W/9b/1v/W/9b/1v/W/9b/1v/W/9b/1f/V/9b/1v/Y/9j/2P/Y/9r/2P/Y/9b/
0P/J/8b/w//B/8D/v//B/8f/0//m/wMAJwBSAIIAtwD4ADoBdwGuAdwB9wH3AdcBlQFC
AeQAhwBCABoA9f/S/8X/v/+y/6n/qf+u/7L/uf++/8P/xv/L/83/0P/R/9H/0f/P/8//
z//Q/9L/0v/S/9L/0v/T/9P/1P/S/9L/0v/T/9X/1v/W/9b/1//X/9f/1//Y/9j/2P/Z
/9v/3P/c/9z/3//g/+D/4v/i/+P/5P/l/+f/6f/p/+r/7f/u//H/8//1//f/+f/7//3/
//8BAAMACAAKAA0ADgAQABIAEwATABcAFwAYABgAGAAYABgAGAAYABcAFwAXABcAFwAX
ABcAFwAXABYAFAAUABMAEgARABAADwANAAsABwAGAAQAAgABAP7//P/6//j/9v/1//T/
9P/z//L/8P/w//D/7//t/+z/7P/s/+3/7//w//D/8P/v/+//7//v//H/8f/x//L/8v/y
//L/8v/y//L/8v/y//T/9P/1//X/9P/0//P/8v/0//T/9P/0//X/9f/1//X/9f/1//X/
9f/0//T/9P/0//L/8v/y//H/8v/y//L/8//z//P/8//z//H/8f/x//H/8v/z//P/9P/1
//T/9P/0//T/9P/1//b/+P/5//j/+P/4//f/+f/4//j/+P/3//j/+P/4//n/+//9//7/
AAAAAP///f/5//X/9P/0//b/9f/1//X/9f/1//T/8v/w/+7/7v/t/+3/7f/t/+3/7f/r
/+v/6v/p/+n/6P/o/+j/6P/o/+j/6P/o/+j/6P/o/+j/6P/o/+b/5v/m/+b/5//n/+j/
6P/o/+j/6P/o/+j/6P/o/+j/5P/f/9r/1//T/9D/0f/P/9X/3//y/w0ALQBWAIIAtQDy
ADIBcQGoAdgB9wH9AeUBqQFaAf4AnQBYADAACQDk/9P/zf/C/7f/tf+4/77/xf/M/9H/
1v/Z/93/3P/d/93/3f/d/93/3f/e/97/3v/e/97/4P/h/+H/4v/k/+T/5P/l/+T/5P/j
/+L/5f/l/+X/5f/m/+b/5v/n/+n/6v/q/+r/6//s/+z/7v/s/+3/7v/v//H/8//z//T/
9f/2//n/+//9////AQADAAcACQALAA0ADgAQABMAFAAYABoAGwAbAB0AHQAeAB4AHgAe
AB4AHgAeAB0AHQAdAB0AHQAdAB0AHQAdABwAGgAcABsAGgAZABgAFwAVABMAEQAQAA4A
DAAJAAYABAACAAIAAAD///7//v/9//z/+v/8//z/+//5//j/+P/4//n/+P/4//f/9v/3
//f/9//3//n/+f/5//r/+v/6//r/+v/6//r/+v/6//j/+P/5//n/+f/6//r/+v/8//z/
/P/8//v/+//7//v//f/9//3//f/6//r/+v/6//r/+v/6//n/9//2//X/9f/1//X/9f/1
//f/9//3//f/9//3//b/9v/5//r/+//8//r/+v/6//r//P/8//3//f///wAAAQABAAAA
/v/9//z//f/+//7//v8BAAMABQAGAAcACAAIAAcAAwD///7//v/8//v/+//7//v/+//6
//j/9v/0//T/8//z//P/8//z//P/8f/x//D/7f/t/+z/7P/t/+7/7//w//D/8P/w//D/
7v/u/+7/7v/u/+7/7v/u/+3/7f/u/+7/8P/w//D/8P/w//D/8P/w/+7/6f/k/+H/3//c
/9n/1//b/+P/8v8HACUATAB2AKUA3gAeAV0BlAHCAeUB8wHnAbMBagEYAbsAbAA+AB0A
8v/X/8//wv+1/7H/tP+6/8H/yv/R/9j/3f/h/+T/5f/l/+P/5f/l/+X/5v/m/+b/5v/m
/+b/5//n/+j/6P/o/+j/6f/p/+r/6v/q/+v/6//r/+v/7P/s/+z/7f/t/+7/7v/u/+//
8P/w//L/8v/z//T/9f/1//f/9//4//v//P///wEAAQADAAUABwALAA0ADwARABIAFAAX
ABgAGgAcAB0AHQAfAB8AIAAgACAAIAAgACAAIgAhACEAIQAhACEAIQAhACMAIwAiACAA
IgAhACAAHwAcABsAGQAXABcAFgAUABIAEQAOAAwACgAGAAQAAwACAAIAAQAAAP7//v/+
//3/+//4//j/+P/5//n/+v/6//r/+//7//v/+//7//v/+//8//z//P/8//z//P/8//z/
/P/8//z//f/9//3//v/+//7//P/8//z//P/7//v/+//7//v/+//7//v/+v/6//r/+v/6
//r/+v/5//n/+P/3//f/9//3//f/9//3//f/9//3//b/9//3//j/9//4//j/+v/6//r/
+v/6//r/+//7//z//P/8//v//f/8//z//P/7//z//P/8////AQADAAQABAAEAAMAAQD/
//v/+v/6//r/+f/5//n/9//3//b/9P/0//L/8v/x//H/8f/x//H/8f/v/+//7v/t/+3/
7P/s/+r/6v/q/+r/7P/s/+z/7P/s/+z/7P/s/+z/7P/s/+z/6//r/+z/7P/q/+r/6v/q
/+z/7P/s/+r/6P/h/9z/2f/X/9T/0f/T/9f/3f/s/wMAIwBIAHAAoQDaABwBWwGQAb4B
3wHrAdsBpwFcAQYBrQBkADoAFwDw/9f/zf/C/7f/s/+4/77/xf/M/9H/1v/Z/93/4P/h
/+H/3//f/9//3//g/+L/4v/i/+L/4v/j/+P/5P/i/+L/4v/j/+P/5P/k/+T/5//n/+f/
5//o/+j/6P/p/+v/7P/s/+z/7f/u/+7/8P/w//H/8v/z//P/9f/1//b/9//4//v//f//
/wEAAwAFAAcACQALAA0AEAASABUAFgAYABoAGwAbAB0AHQAeAB4AHgAeAB4AHgAcABsA
GwAbAB0AHQAdAB0AHQAdABwAGgAcABsAGgAZABoAGQAXABUAEwASABAADgAPAAwACgAI
AAYABAADAAIAAAD///7//P/8//z/+//5//j/+P/4//n/+f/6//r/+v/5//n/+f/5//n/
+f/5//r//P/8//z//P/6//r/+v/6//r/+v/7//v/+//8//z//P/8//z//P/8//3//f/9
//3/+//7//v/+//6//r/+v/6//r/+v/6//n/+//6//n/+f/5//n/+f/5//n/+f/5//n/
/P/8//7//v/+//7//v/+//////8AAAAAAAD//////v/+//7///8AAAAAAAADAAUABwAI
AAcABgAEAAEA///7//r/+v/8//v/+//7//n/+f/4//b/9P/y//L/8f/z//P/8//z//P/
8f/x//D/7//v/+7/7v/u/+7/7v/u/+7/7v/u/+7/7P/s/+z/7P/u/+7/7v/u/+3/7f/u
/+7/7v/u/+7/7v/u/+7/7v/s/+b/3//c/9n/1f/U/9P/1f/b/+f/+v8VADcAXgCKAL8A
/AA+AXkBqgHSAekB6QHFAYUBNAHaAIcAUAAqAAEA3v/R/8n/vv+3/7n/vv/G/8v/0P/V
/9r/3f/f/+L/4//h/+H/3//f/9//4P/i/+L/4v/i/+L/4//j/+T/5P/k/+T/5f/l/+b/
5v/m/+f/5//n/+f/6P/o/+j/6f/p/+r/6v/q/+v/7P/s/+7/8P/x//L/8//0//X/9P/0
//X/9v/5//v///8BAAMABQAHAAkACwANAA4AEAATABQAFAAWABcAFwAXABcAGAAYABoA
GgAaABoAGAAXABcAFwAZABkAGQAZABsAGwAaABgAGQAZABkAGQAaABkAFwAVABEAEAAO
AAwACQAGAAQAAgAAAP7//f/8//z/+//6//j/+P/4//f/9f/2//b/9v/3//f/+P/4//j/
+f/5//n/+f/5//n/+f/6//j/+P/4//j/+P/4//j/+P/6//r/+//7//n/+v/6//r/+v/6
//r/+v/5//n/+f/5//n/+f/5//n/+P/4//j/+P/4//j/+P/3//b/9P/y//H/8//z//P/
8//1//X/9f/1//j/+v/6//r/+v/6//z//P/9//3//P/8//z/+//7//r/+v/6//z//v//
/wAA//8BAAMABAAEAAQAAwABAP//+//6//r/+P/3//f/9//5//n/+P/2//L/8P/w/+//
7f/t/+3/7f/u/+3/7v/u/+3/7f/s/+z/7P/s/+z/7P/q/+r/6v/q/+n/6P/n/+b/6P/o
/+j/6P/o/+n/6//s/+z/7P/s/+z/7P/u/+7/7P/q/+f/4P/d/9v/2P/V/9P/0f/V/97/
6/8BACIARgBvAKIA3AAbAVoBkAG9Ad0B6wHjAbYBbgEfAcIAagA1AA4A4//H/77/sf+h
/57/pv+t/7L/uf/C/8v/z//Q/9X/2f/b/9z/3f/e/+D/4P/g/+D/4P/i/+P/4//k/+L/
4v/i/+P/4f/i/+L/4v/j/+P/4//j/+b/5v/m/+f/6f/q/+r/6v/p/+r/6v/s/+3/7//x
//P/9P/1//T/9P/3//j/+//9/wEAAwAFAAcACQALAA0ADwAUABYAGQAaAB0AIAAiACMA
JwAnACgAKAAqACoAKgAqACwAKwArACsAKwArACsAKwArACsAKgAoACkAKQApACkAKAAn
ACUAIwAfAB4AHAAaABkAFgAUABIADwAMAAoACAAGAAUABAACAAIAAgABAP///P/8//z/
/f/7//z//P/8//v/+//7//v//f/9//3//v/+//7//v/+//7//v/+//7/AAAAAAEAAQAB
AAIAAgACAAAAAAAAAAAA/f/9//3//f/7//v/+//7//r/+v/6//r/+v/6//r/+f/7//r/
+f/5//n/+f/5//n/9//5//r/+P/4//j/+P/4//j/+f/5//z//P/8//v/+//6//r/+v/5
//r/+v/6//n/+//9//7//v/+//3/+//5//X/9P/0//T/8//z//P/8//z//L/8P/w/+7/
7v/t/+z/6//q/+n/6f/n/+f/5v/l/+X/5P/k/+L/4v/i/+L/4v/i/+L/4v/i/+L/4v/i
/+L/4v/i/+L/4f/h/+L/4v/g/+D/4P/g/+L/4v/i/+L/4P/b/9b/0f/N/8r/xf/D/8P/
x//Q/+H/+/8eAEgAdwCsAOwAMQFyAagB1wH1Af8B6wGyAWIBDQGsAFwALQAMAOP/yf/A
/7H/o/+g/6b/q/+y/7n/wP/F/8n/zP/P/9H/0f/R/9H/0f/S/9T/1P/U/9T/1P/V/9X/
1v/U/9T/1P/V/9X/1v/W/9b/1//X/9f/1//Y/9j/2P/Z/9v/3P/c/9z/2//c/9z/3v/g
/+H/4v/j/+P/5f/l/+b/5//o/+v/7f/v//H/8//1//f/+f/7//3/AAACAAUABgAKAAwA
DQANAA8ADwAQABAAEgASABIAEgAQAA8ADwAPAA8ADwAPAA8ADwAPAA4ADAAMAAsACgAJ
AAoACQAHAAUAAQAAAP7//P/9//r/+P/2//T/8v/x//D/7v/t/+z/6v/q/+r/6f/n/+b/
5v/m/+f/5f/m/+b/5v/n/+f/5//n/+f/5//n/+j/6P/o/+j/6P/o/+j/6P/o/+j/6P/p
/+n/5//o/+j/6P/q/+r/6v/q/+v/6//r/+v/6f/p/+n/6f/o/+j/6P/o/+j/6P/o/+f/
5//m/+X/5f/n/+f/5//n/+n/5//n/+j/6v/q/+r/6v/s/+z/7f/t/+z/7P/s/+v/7f/s
/+z/7P/r/+z/7P/s/+3/7//x//L/8P/w/+//7f/r/+f/5v/m/+j/5//n/+f/5f/l/+T/
4v/g/97/3v/d/93/3f/d/93/3f/b/9v/2v/Z/9n/2P/Y/9j/2P/Y/9j/2P/Y/9j/2P/Y
/9j/2P/Y/9j/2P/Y/9j/1//X/9j/2P/W/9b/1v/W/9j/2P/Y/9b/0P/L/8b/w/+//77/
vf+//8X/z//i//3/HwBIAHYAqwDsAC4BbwGmAdQB7wHzAdUBlwFGAegAiwBGABwA9f/S
/8H/u/+u/6P/o/+o/67/s/+6/73/wv/H/8n/yv/L/8v/y//L/8v/y//M/8z/zP/M/8z/
zP/N/83/zv/O/87/zv/P/8//0P/Q/9D/0f/R/9H/0f/S/9L/0v/T/9X/1v/W/9b/1f/W
/9b/2P/a/9v/3P/d/9//4f/h/+L/4//k/+f/6f/r/+3/7//x//P/9f/3//n//P/+/wEA
AgAGAAgACQAJAAkACQAKAAoACgAKAAoACgAKAAkACQAJAAkACQAJAAkACQAJAAgABgAG
AAUABAADAAIAAQD///3/+f/4//b/9P/z//D/7v/s/+z/6v/p/+j/5v/l/+T/4v/k/+T/
4//h/+D/4P/g/+H/3//g/+D/4P/h/+H/4f/h/9//3//f/+D/4v/i/+L/4v/g/+D/4P/g
/+L/4v/j/+P/4f/i/+L/4v/i/+L/4v/i/+P/4//j/+P/4f/h/+H/4f/g/+D/4P/g/+L/
4v/i/+H/3//e/93/3f/f/9//3//f/9//3//f/9//4P/h/+H/4v/j/+T/5f/l/+T/5P/l
/+X/5f/l/+T/5P/i/+L/4v/j/+T/5f/m/+f/6f/p/+n/6f/l/+T/4//h/+D/3//e/9v/
3P/d/93/3v/b/9r/2f/Y/9j/1//W/9b/1//W/9b/1v/U/9X/1P/T/9L/0P/Q/9D/0P/S
/9L/0v/S/9D/0P/Q/9D/0P/Q/9D/0P/Q/9D/0P/Q/9D/0P/Q/9D/0P/Q/9D/0P/M/8r/
yP/G/w==
         </WaveFormData>
      </LeadData>
      <LeadData>
         <LeadByteCountTotal>10000</LeadByteCountTotal>
         <LeadTimeOffset>0</LeadTimeOffset>
         <LeadSampleCountTotal>5000</LeadSampleCountTotal>
         <LeadAmplitudeUnitsPerBit>4.88</LeadAmplitudeUnitsPerBit>
         <LeadAmplitudeUnits>¦ÌV</LeadAmplitudeUnits>
         <LeadHighLimit>2147483647</LeadHighLimit>
         <LeadLowLimit>268435456</LeadLowLimit>
         <LeadID>V5</LeadID>
         <LeadOffsetFirstSample>0</LeadOffsetFirstSample>
         <FirstSampleBaseline>0</FirstSampleBaseline>
         <LeadSampleSize>2</LeadSampleSize>
         <LeadOff>FALSE</LeadOff>
         <BaselineSway>FALSE</BaselineSway>
         <ExcessiveACNoise>FALSE</ExcessiveACNoise>
         <MuscleNoise>FALSE</MuscleNoise>
         <LeadDataCRC32>3112846885</LeadDataCRC32>
         <WaveFormData>
8v/y//H/8f/y//L/8v/y//D/8P/w/+//8f/x//H/7//p/+b/5P/h/97/3f/f/+H/6P/z
/wIAEwAoAEEAYACGALMA3QAFAScBQwFUAVIBQAEeAfIAwACZAH0AXgA8ACgAGgAIAPr/
8v/v/+3/7//v/+7/7v/u/+7/7f/r/+v/6//r/+n/6f/p/+n/5v/m/+b/5v/m/+b/5v/m
/+f/5//n/+b/5v/m/+b/5//p/+n/6f/p/+v/6//r/+v/7f/u/+7/7v/w//D/8P/y//H/
8v/z//X/9v/2//b/9v/3//f/+f/6//n/+v/7//3//v/+//////8AAAEAAgADAAQABQAF
AAUABAAFAAUABgAIAAkACQAJAAcABwAIAAgACwAMAA0ADQANAA4ADgAOAA4ADgAOAA4A
DwAPAA8ADQALAAoACQAJAAgACAAGAAQABQAEAAMAAgAAAP///////wEAAQABAAAAAAD/
//7//v8AAAAAAAAAAAAAAAAAAP//////////AAAAAAAAAAAAAAAAAAAAAAAAAQABAAIA
AgACAAIAAgACAAIAAQABAAEAAQABAAEAAQABAAEAAQABAP///v/+//7/AAAAAAAA///9
//z//P/9//3//f/9//3//f/9//3//v/+//7///8AAAIAAgACAAIAAgACAAQABQAFAAUA
AwADAAMAAwAFAAQABAAEAAYABwAJAAwACwAMAA0ADgAOAA4ADgAMAAoACAAGAAYABgAG
AAYABgAIAAgABgAGAAMAAgABAAAAAgABAAEA///+//7//f/9//r/+v/6//r//P/8//z/
+//5//n/+f/5//r/+v/6//r/+v/6//n/+f/4//j/+P/4//n/+v/7//v//f/7//v/+f/1
//D/7v/t/+z/6//p/+n/7P/1/wIAEwAqAEMAXgCCAKsA1wADASkBSQFeAWIBVgE6ARIB
4gC3AJkAegBUADgAKAAWAAQA+v/1//P/8//z//T/9P/0//T/8//z//P/8//x//H/8f/x
//H/8P/w//D/8P/w//D/8P/w//H/8f/x//D/8v/y//L/8//1//X/9f/1//f/9//3//f/
+f/6//r/+v/8//z//P/+//3//v///wEAAgACAAIAAgABAAEAAwAEAAcACAAJAAsACgAK
AAsACwAMAA0ADgAPABAAEQARABEAEAARABEAEgAUABUAFQAVABYAFwAZABoAGQAaABsA
GwAdAB4AHgAeACAAIAAgACAAIQAhACEAHwAdABwAGwAbABkAGAAVABIAEQAQAA8ADgAP
AA8AEAARAA8ADwAPAA4ADgANAAwADAAMAAwADAAMAAwADAAMAAsADQANAA0ADgANAAwA
CwAKAAwADAAMAAwACQAJAAoACgAKAAoACgAKAAwACwALAAsACwALAAsACwALAAsACwAL
AAkACAAIAAgABwAGAAUAAwAGAAYABwAJAAkACQAJAAkACAAHAAYABgAEAAQABQAGAAYA
CAAKAAoACgAKAAoACAAJAAkACQALAAsACwALAA0ADAAMAAwACwALAAwADgARABIAEwAU
ABYAFgAWABQAEgAQAA4ADgAOAA4ADgAOAA4ADgAMAAwACwAKAAkACAAGAAUABQADAAQA
BAADAAMAAgACAAIAAgAAAAAAAAD//wEAAQABAAEAAAAAAAAAAAD+//7//f/9//7//v/+
//7//P/8//z/+//9//3///////3/+v/0//H/7v/r/+f/5f/m/+n/7v/5/wwAIQA8AFoA
fQCpANcAAwEtAU4BZgFyAXABWgE6AREB3QCyAJIAbgBKADIAIAAKAPf/7//t/+3/7v/u
//D/8v/x//P/8//x//H/7//v/+//7//u/+7/7v/u/+z/7P/s/+z/6f/p/+n/6P/q/+r/
6v/r/+n/6f/p/+n/6f/p/+n/6f/r/+z/7P/s/+z/7P/s/+7/7//w//H/8//0//T/9P/0
//X/9f/3//j/9//4//n/+//8//z//f/9//7///8AAAEABAAFAAUABQAGAAcABwAIAAoA
CwALAAsACwALAAwADAANAA4ADwAPABEAEgASABIAEgASABIAEgARABEAEQAPAA8ADgAN
AA0ADgAOAAwACgAJAAgABwAGAAYABQAFAAUABQAFAAUABAAEAAMAAgACAAIAAgACAAIA
AgACAAIAAQADAAMAAwAEAAQABAAEAAQABAAEAAQABAADAAMABAAEAAQABAAEAAQABAAD
AAMAAwAFAAUABQAFAAMAAwADAAMABQAEAAQABAAEAAQABAADAAUABAAEAAUABwAHAAcA
BwAHAAcACAAIAAgACAAIAAoACwALAAsACwALAAsACwANAAwADAAMAA0ADQAOABAADwAQ
ABEAEgASABIAEgAQAA4ADAAKAAoACgAKAAoACgAKAAoACAAIAAcABgAFAAQABgAFAAUA
AwACAAIAAQABAAAAAAAAAAAAAAAAAAAA/////////////wAAAAAAAAAAAAAAAP////8A
AAAAAAAAAAAAAAAAAP/////////////7//b/8v/v/+z/6f/p/+n/7P/x//z/DQAgADkA
UgB0AJ0AzQD3ACEBQwFcAWoBZgFQAS4BAgHRAK0AkABuAEwAOgAoABQABAD7//n/+f/7
//z/+v/6//r/+//5//n/+f/3//X/9f/1//X/9P/0//T/9P/0//T/9P/0//X/9f/1//T/
9P/0//T/9f/3//f/9//3//n/+f/5//n/+//8//z//P/+//7//v8AAP//AAABAAMABgAG
AAYABgAHAAcACQAKAAkACgALAA0ADAAMAA0ADQAOAA8AEAARABQAFQAVABUAFgAXABcA
GAAYABkAGQAZABsAGwAcABwAHAAcABwAGwAfACAAIAAgACAAIAAgACAAHwAfAB8AHQAd
ABwAGwAbABoAGgAYABYAFwAWABUAFAASABEAEQARABEAEQARABAAEgARABAAEAASABIA
EgASABIAEgASABEAEQARABEAEgASABIAEgASABIAEgASABIAEQARABIAEgASABIAEgAS
ABIAEQARABEAEwATABMAEwATABMAEwATABMAEgASABIAFAAUABQAEwARABAAEAARABEA
EQARABEAEwAVABUAFAAWABYAFgAWABgAGQAZABkAGQAZABkAGQAZABgAGAAYABsAGwAc
AB4AHQAeAB8AIAAgACAAIAAeABwAGgAYABgAGAAYABgAGAAYABgAFgAWABMAEgARABAA
EgARABEADwAQABAADwAPAAwADAAMAAwADAAMAAwACwALAAsACwALAAwADAAMAAwACgAK
AAkACQAKAAoACgAKAAwADAAMAAsACwAJAAkACQAHAAQAAAD9//r/9//1//X/9v/9/wYA
FQAoAD8AWgB4AKEAzwD7ACUBSQFkAXQBdAFgAT4BFAHhALsAngB8AFoARAA0ACIAEAAH
AAMAAwAFAAYABgAGAAYABQAFAAMAAwABAAEAAQABAAEAAAAAAAAAAAD+//7//v/+//7/
//8AAAAAAAAAAAAAAQADAAMAAwADAAUABQAFAAUABwAIAAgACAAJAAoACwAOAA0ADgAP
ABEAFAAUABQAFAATABMAFQAWABYAFgAWABcAGgAaABsAGwAeAB8AIAAhACQAJQAlACUA
JAAlACUAJgAmACcAJwAnACkAKQAqACoAKwAsAC0ALQAvADAAMAAwAC4ALgAuAC4AMQAx
ADEALwAuAC4ALgAvAC0ALAApACYAJwAmACUAJAAkACMAIwAjACEAIQAhACAAIgAhACAA
IAAeAB4AHgAeACEAIgAjACMAIQAhACEAIgAiACIAIgAiACAAIAAgACAAHwAfACAAIAAi
ACIAIgAiACIAIQAhACEAHwAfAB8AHwAfAB8AHwAfAB8AHgAeAB4AHgAeAB4AHQAbABoA
GgAbABkAGQAZABkAGQAZABkAGgAaABwAHQAeAB4AHgAeAB4AHgAfAB8AHwAfAB8AHwAf
AB8AHgAeAB4AHwAfACAAIgAjACQAJQAmACYAJgAmACQAIQAeABsAGgAYABgAGAAYABoA
GgAYABgAGQAYABcAFgAVABMAEgAPAA4ADgANAA0ADAAMAAwADAAKAAoACgAJAAkACQAJ
AAkACAAIAAgACAAGAAYABQAFAAYABgAGAAYABQAEAAMAAQABAAEA///9//3/+v/2//P/
8P/t/+v/6f/q/+v/8v/9/w4AJQA+AFoAewClANEA+wAjAUYBWgFmAWQBUAEuAQMB0QCo
AIoAZABAACgAFAD+/+//6f/l/+f/5v/m/+b/5v/l/+X/4//j/+P/5f/l/+X/5f/k/+T/
5P/k/+L/4v/i/+L/4P/f/97/3P/Z/9j/1//X/9n/2f/Z/9n/2f/Z/9n/2f/b/9z/3P/c
/9v/2v/Z/9r/2//c/93/3//f/97/3f/c/9v/2//d/97/3f/e/9//4f/h/+D/4P/f/97/
3//g/+H/4P/h/+H/4f/i/+P/4//k/+L/4//j/+P/4v/h/+H/4P/h/+L/4//j/+b/6P/p
/+r/5//m/+X/5P/i/+H/4P/d/97/3v/e/9//3P/c/9r/2P/V/9T/0//S/9H/z//O/83/
zv/P/9D/0P/P/83/y//K/8n/yP/H/8b/xP/E/8T/w//D/8P/w//E/8T/xP/E/8T/wf/A
/7//vv+9/73/vv++/77/vv++/77/vf+7/7r/uf+5/7n/uf+5/7f/t/+3/7f/t/+2/7b/
tv+1/7T/s/+x/7P/sv+y/7P/sf+x/7H/sf+1/7f/uP+2/7b/tv+2/7b/t/+3/7f/tf+1
/7X/tf+0/7L/sf+w/7P/s/+0/7b/tf+2/7f/uP+5/7r/u/+6/7b/tP+y/7L/sP+w/7D/
sP+z/7T/s/+0/7H/sP+v/67/rf+r/6r/p/+k/6T/o/+j/6b/qP+q/6z/q/+q/6n/p/+j
/6H/n/+d/5//oP+h/6L/o/+k/6T/pf+l/6T/o/+i/6D/oP+g/5//of+h/53/m/+Z/5b/
kv+R/5D/jf+L/4n/iv+N/5L/mf+q/7//2v/4/x0ASwB7AKkA0wD2AA4BGgEUAfwA2gC1
AIEATgAmAAIA4P/I/7b/ov+N/4P/hf+J/4r/jP+O/5D/kf+R/5H/kf+T/5H/kf+R/5H/
jv+O/47/jv+N/4z/i/+K/4f/h/+H/4b/iP+I/4j/if+H/4f/h/+H/4v/i/+L/4v/i/+M
/4z/jP+M/4z/jP+O/43/jv+P/5H/kP+Q/5D/kP+R/5H/k/+U/5P/lP+V/5f/mv+a/5v/
m/+c/53/nv+f/6H/o/+k/6X/pv+n/6f/qP+p/6v/rP+t/6//r/+w/7D/r/+w/7H/sf+x
/7L/sv+y/7T/tP+0/7T/tP+z/7L/r/+u/67/rv+v/67/rv+s/6r/qf+o/6f/pv+l/6P/
ov+h/6L/o/+k/6T/pP+j/6L/ov+g/6D/oP+g/57/nv+e/53/nf+d/53/nv+g/6D/oP+g
/6D/oP+g/6D/n/+f/6D/oP+g/6D/oP+g/57/nf+d/53/nv+f/6D/of+j/6P/o/+j/6H/
oP+g/6D/ov+i/6L/of+h/6D/oP+h/6P/o/+k/6b/pv+m/6b/pv+n/6f/p/+n/6f/p/+n
/6f/pv+m/6b/pf+l/6b/qP+p/6r/q/+s/67/rv+u/6z/rP+q/6j/qP+m/6b/pv+m/6j/
qP+m/6b/pf+k/6P/ov+i/6H/of+f/57/nv+d/53/nP+c/5z/nP+c/5z/nP+b/5n/mf+Z
/5n/mP+Y/5j/mP+a/5r/mf+Z/5j/mP+Y/5j/mv+a/5r/mf+b/5v/mf+X/5X/jv+K/4n/
iP+F/4P/g/+G/4v/lP+j/7j/0f/s/w4ANQBjAI8AuQDdAPgACAEKAfgA3AC2AIcAXQA+
ABwA+P/e/8z/tv+k/5n/lf+T/5P/kv+S/5T/lP+V/5X/lf+V/5X/k/+T/5P/k/+U/5T/
lP+U/5T/lP+U/5T/k/+T/5P/kv+U/5T/lP+V/5X/lf+V/5X/l/+X/5f/l/+Z/5r/mv+a
/5z/nP+c/57/n/+g/6H/o/+k/6T/pP+k/6f/p/+p/6r/q/+s/63/r/+w/7D/sf+x/7T/
tf+2/7f/uv+7/7v/u/++/7//v//A/8L/w//D/8P/w//D/8T/xP/H/8j/yf/J/8n/yv/K
/8r/zP/M/8z/zP/L/8v/y//J/8n/yP/H/8f/yP/I/8b/xP/D/8L/wf/A/8L/wf/B/8H/
wf/B/8H/wP/A/7//vv++/7//wP/B/8L/wv/C/8L/wf/B/8H/wf/C/8L/wv/C/8L/wv/C
/8L/wv/D/8P/xP/E/8T/xP/E/8T/xv/F/8X/xf/F/8X/xf/F/8f/x//H/8f/yf/I/8j/
yP/I/8j/yP/H/8n/yP/I/8n/yf/J/8n/yf/J/8v/zf/O/87/zv/O/87/zv/P/9H/0v/T
/9P/0//T/9P/1f/U/9T/1P/V/9X/1v/Y/9v/3P/d/97/3v/e/97/3P/a/9j/1v/W/9j/
2P/Y/9j/2v/a/9j/2P/Z/9j/1//W/9b/1f/V/9P/0//U/9T/1f/S/9L/0v/S/9T/1P/U
/9P/1f/V/9X/1f/U/9T/1P/U/9X/1v/W/9f/2P/Y/9j/2P/Y/9j/2P/X/9v/2//b/9n/
1f/Q/8z/y//I/8f/x//J/8z/0//e/+//BAAdADoAXgCJALUA3wAJASsBRgFSAUwBOAEW
AegAtwCTAHQAUAAwAB4ADgD8/+z/4//h/9//3//g/+D/4P/i/+P/4//h/+H/3//f/9//
3//f/97/3v/e/97/3v/e/97/3v/d/93/3f/c/97/3v/e/9//3//f/9//3//j/+P/4//j
/+f/6P/o/+j/6f/q/+v/7v/v//D/8f/z//b/9v/2//b/+f/5//v//P///wAAAQADAAQA
BAAFAAUABwAJAAsADQAQABEAEQARABQAFQAVABYAGAAZABkAGQAbABsAHAAcAB0AHgAf
AB8AIQAiACIAIgAkACQAJAAkACQAIwAiAB8AHwAeAB0AHQAcABwAGgAYABkAGAAXABYA
FgAVABUAFQATABMAEwASABQAEwASABIAFAAUABQAFAAUABQAFAATABMAEwATABQAFAAU
ABQAFAAUABQAFAAUABUAFQAWABYAFAAUABQAFAAWABUAFQAVABUAFQAVABUAFQAVABUA
FQAXABYAFgAWABQAFAAUABMAFQAUABQAFQATABMAEwATABMAEwATABQAFAAUABUAFgAW
ABYAFgAWABYAFgAYABkAGQAZABcAFwAXABcAGQAYABgAGAAXABcAGAAaABsAHAAdAB4A
IAAgACAAHgAbABgAFQAUABYAFgAWABYAGAAYABYAFgATABIAEQAQABAADwAPAA0ADAAM
AAsACwAKAAoACgAKAAoACgAKAAkABwAHAAcABwAIAAgACAAIAAgACAAHAAcACAAIAAgA
CAAIAAgACAAHAAcABwAHAAcABQAAAPz/+f/2//P/8f/x//T/+f8GABUAKAA/AFgAeACj
AM8A+wAlAUsBZAF0AXQBZAFCARYB4wC7AJwAegBYAEIAMgAeAAwAAwABAAEAAQAAAAIA
AgAAAAEA///9//3//f/9//3//f/9//r/+v/6//r//P/8//z//P/7//v/+//6//r/+v/6
//v//f/9//3//f/9//3//f/9////AAAAAAAAAQACAAMABgAFAAYABwAJAAwADAAMAAwA
DQANAA8AEAARABIAEwAVABgAGAAZABkAGAAZABoAGwAeAB8AHwAfACAAIQAhACIAIgAj
ACMAIwAjACMAJAAkACUAJgAnACcAKQAqACoAKgAoACgAKAAoACkAKQApACcAJwAmACUA
JQAjACIAHwAcAB0AHAAbABoAHAAbABsAGwAbABsAGwAaABoAGQAYABgAGAAYABgAGAAY
ABgAGAAXABcAFwAXABgAGAAYABgAGAAYABgAGAAYABcAFwAYABgAGAAYABgAGAAYABcA
FwAXABkAGQAZABkAGQAZABkAGQAZABgAGAAYABYAFgAWABUAEwASABIAEwATABMAEwAT
ABMAEwATABQAEgASABMAFAAUABQAFgAWABQAFAAUABQAFQAXABgAGQAaABsAHAAdABoA
GAAXABYAFwAXABgAGgAdAB4AHwAgACEAIgAjACIAHgAcABoAGgAZABgAFwAWABcAGAAX
ABgAFQAUABMAEgASABEAEQAPAA4ADgANAA0ACgAKAAoACgAMAAwADAALAAsACwALAAsA
CgAKAAoACgAIAAgABwAHAAoACgAKAAoACgAKAAoACQAJAAkACQAHAAUAAgD+//v/+P/1
//P/8f/0//f//v8NACAANwBUAHIAlwDDAPEAGQE/AV4BcAF2AWoBTAEoAfcAyQCqAIwA
ZgBIADYAIgAMAP//+f/5//v//P/+//7//v/////////9//3/+//7//v/+//8//z//P/8
//r/+v/6//r/+f/5//n/+P/4//j/+P/5//n/+f/5//n/+//7//v/+//7//z//P/8//3/
/v///wIAAQACAAMABQAEAAQABAAEAAcABwAJAAoACgAKAAoACwAMAAwADQANAA4ADwAQ
ABEAEAARABEAEQAUABUAFQAWABQAFQAVABUAFwAXABgAGAAZABoAGwAbABsAHAAcABwA
HgAeAB4AHgAeAB0AHAAZABkAGAAXABcAFAAUABIAEAAPAA4ADQAMAAwACwALAAsACQAJ
AAkACAAGAAUABAAEAAQABAAEAAQABAAEAAQAAwAFAAUABQAGAAQABAAEAAQABgAGAAYA
BgAFAAUABgAGAAQABAAEAAQABAADAAMAAwADAAMAAwADAAMAAwADAAMAAwACAAIAAgAC
AAIAAgABAAMAAgACAAMAAQABAAEAAQABAAEAAQACAAAAAAABAAIAAgACAAIABAAEAAQA
BAAEAAUABQAFAAUABQAFAAUABwAGAAYABgAHAAcACAAKAAsADAANAA4ADgAOAA4ADAAK
AAgABgAGAAYABgAGAAYABgAGAAQABAADAAIAAQAAAAAA//////3//v/+//3//f/6//r/
+v/6//r/+v/6//n/+//7//v/+//6//r/+v/6//j/+P/3//f/+P/4//j/+P/4//j/+P/3
//f/+f/5//f/9f/w/+z/6f/m/+X/4//j/+T/6f/y////EgAnAEIAYACHALUA3wAJAS0B
SgFcAV4BUAE0AQwB3QC1AJgAeABUADoAKAAUAAAA9f/z//P/8//0//T/9P/0//P/8//z
//P/8//x//H/8f/x/+7/7v/u/+7/8P/w//D/8P/t/+3/7f/s/+7/7v/u/+//8f/x//H/
8f/x//H/8f/x//X/9v/2//b/9v/2//b/+P/5//r/+//9//7//v/+//7//////wEAAgAB
AAIAAwAFAAYABgAHAAcACAAJAAoACwAMAA0ADQANAA4ADwAPABAAEAARABEAEQARABEA
EgASABMAFAAVABUAFwAYABgAGAAYABgAGAAYABkAGQAZABcAFQAUABMAEwASABIAEAAO
AA8ADgANAAwACgAJAAkACQALAAsACwAKAAoACQAIAAgACAAIAAgACAAIAAgACAAHAAcA
BwAHAAgACAAIAAgACAAIAAgACAAIAAkACQAKAAoACAAIAAgACAAIAAcABwAHAAkACQAJ
AAkABwAHAAcABwAHAAYABgAGAAYABgAGAAUABQAEAAQABQAGAAcACAAJAAcABwAHAAgA
CgAKAAoACgAKAAoACgALAAsACwALAAsACwALAA0ADAAMAAwADQANAA4AEAARABIAEwAU
ABMAEgARAA4ADgAMAAoACgAMAAwADAAMAAsACgAHAAYABwAGAAUABAAEAAMAAwABAAAA
AAD//////v/+//7//v/+//7//v/9//3//f/9//3//P/8//z//P/8//z/+//7//z//P/8
//z//P/8//z/+//9//3//f/7//f/8v/u/+v/6P/l/+X/5f/o/+//+v8LACAANwBUAHgA
owDRAPsAIwFDAVoBZgFgAUoBJgH4AMkApwCKAGQARAAyACAADAD8//X/9f/1//X/9v/2
//b/9v/1//X/9f/z//H/7//v/+//7//w//D/8P/w//L/8v/y//L/7//v/+//7v/v//D/
8f/z//P/8//z//P/9f/1//X/9f/1//b/9v/2//j/+P/4//r/+//8//3////+//7//v/+
//////8BAAIAAwAEAAUABwAIAAgACQAJAAgACQAKAAsADgAPAA8ADwAOAA8ADwAQABAA
EQARABEADwAPABAAEAATABQAFQAVABUAFgAWABYAGAAYABgAGAAZABkAGQAXABMAEgAR
ABEAEAAQAA4ADAALAAoACQAIAAgABwAHAAcABwAHAAcABgAGAAUABAAEAAYABgAGAAYA
BAAEAAQAAwADAAMAAwAEAAIAAgACAAIAAgACAAIAAgADAAMABAAEAAIAAgACAAIAAgAB
AAEAAQADAAMAAwADAAEAAQABAAEAAQAAAAAAAAAAAAAAAAD///7//P/7//v/+v/5//j/
9//6//v//P/+/wAAAAAAAAAAAAAAAAAAAQABAAEAAQABAAEAAQAAAP7//f/8/wAAAQAD
AAYABwAIAAkACgAIAAgACAAGAAIAAAD+//7//P/8//z//P/9//7//f/+//z/+v/4//b/
9v/1//X/8//0//T/8//z//H/8P/v/+7/8P/w//D/7//u/+3/7P/r/+n/6P/n/+b/5//o
/+j/6f/r/+z/7f/u/+z/7P/s/+v/6f/r/+v/6f/n/+b/4v/d/9r/1//T/9H/zv/N/9L/
2f/o//3/FgAyAFMAewCnANUAAQEmAUIBVAFcAVABNgERAd8ArACIAGgAPgAeAAwA9P/d
/8//y//L/87/0P/U/9j/1//X/9f/2f/Z/9n/2f/Z/9n/2P/Y/9j/2P/Y/9j/2P/Y/9X/
1f/V/9T/1P/U/9T/1f/X/9f/1//X/9f/1//X/9f/1//Y/9j/2P/Z/9r/2//e/+H/4v/j
/+X/5P/k/+T/5P/j/+P/5f/m/+X/5v/n/+n/6v/q/+v/6//t/+//8f/z//T/9f/1//X/
9//5//r//P/+//////////////8AAAAAAQACAAMAAwAFAAYABgAGAAgACAAIAAgABwAH
AAcABQAFAAQAAwADAAIAAgAAAP7/+//6//n/+P/6//n/+f/5//j/9//2//T/8v/x//D/
8P/w//D/8P/w/+7/7v/u/+3/7f/t/+3/7v/w//D/8P/w/+7/7v/u/+7/7v/v//H/8v/w
//D/8P/w/+7/7f/t/+3/7P/r/+r/6f/p/+n/6f/p/+n/6P/o/+j/6P/o/+j/5//n/+b/
5v/n/+X/5f/l/+X/4//j/+T/5P/k/+T/5P/k/+X/5f/l/+X/5f/l/+X/5//m/+b/5v/l
/+X/5v/o/+j/6P/o/+j/6v/q/+r/6P/m/+T/4v/i/+D/4P/g/+D/4P/g/97/3v/d/9z/
2//a/9j/1//X/9X/1P/U/9P/0//Q/9D/0P/Q/87/zv/O/83/zf/N/83/zf/O/87/zv/O
/8z/zP/L/8v/zv/O/87/zv/M/8z/zP/L/83/y//L/8n/yf/G/8L/v/+8/7f/s/+z/7L/
s/+4/8P/0v/n/wAAHgBBAGsAmwDJAPEAFgEwAUIBQgEwARQB7QC7AJIAcABOACgADgD8
/+T/z//D/8H/wf/C/8D/wP/C/8P/xf/F/8X/xf/D/8P/w//D/8T/xP/E/8T/w//C/8H/
wP+//7//v/++/77/vv++/7//wf/B/8H/wf/B/8H/wf/B/8P/xP/E/8T/xP/E/8T/xv/J
/8r/y//N/8z/zP/M/8z/z//P/9H/0v/T/9T/1f/X/9b/1v/X/9f/2v/b/9z/3f/e/9//
3//f/+H/4//k/+b/5v/n/+f/5//n/+f/6P/o/+n/6v/r/+v/6//s/+z/7P/s/+z/7P/s
/+3/7f/t/+v/6//q/+n/6f/o/+j/5v/k/+X/5P/j/+L/4P/f/9//3//f/9//3//e/97/
3f/c/9z/3P/c/9z/3P/c/9z/3P/b/9v/2//b/9z/3P/c/9z/3P/e/97/3v/e/93/3f/e
/97/3P/c/9z/3P/c/9v/2//b/93/3f/d/93/3f/d/93/3f/d/9z/3P/c/9z/3P/c/9v/
2//a/9r/2//d/93/3f/d/93/3f/f/97/4P/g/+D/4P/i/+P/4//j/+H/4f/h/+H/4//i
/+L/4v/h/+H/4v/k/+X/5v/n/+j/6P/o/+j/5v/i/+D/3v/e/+D/4P/g/+D/3v/e/9z/
3P/d/9z/2//a/9r/2f/Z/9f/1P/U/9P/0//U/9T/1P/U/9L/0v/S/9H/0//T/9P/0//S
/9L/0v/S/9L/0v/R/9H/0v/S/9L/0v/Q/9D/0P/P/9H/z//P/8//y//G/8L/wf++/7v/
uf+5/7z/w//Q/9//9P8LACYASABzAKEAzQD3ABkBNAFCAUABLAEKAdwAqwCFAGYAQgAg
AAoA+v/k/9T/y//J/8n/y//K/8r/yP/I/8f/x//H/8n/yf/H/8f/x//H/8T/xP/E/8T/
xP/E/8T/xP/D/8P/w//C/8L/wv/C/8P/w//D/8P/w//F/8X/xf/F/8f/yP/I/8j/yP/I
/8j/yv/L/8z/zf/P/9D/0P/Q/9D/0f/R/9P/1P/T/9T/1f/X/9j/2P/Z/9n/2v/b/9z/
3f/e/9//3//f/+D/4f/h/+L/5P/l/+X/5f/l/+X/5v/m/+f/6P/p/+n/6f/q/+r/6v/o
/+j/6P/o/+n/6f/p/+f/5f/k/+P/4//i/+L/4P/e/9//3v/d/9z/2v/Z/9n/2f/Z/9n/
2f/Y/9j/1//W/9b/1v/W/9b/1v/W/9b/1v/V/9X/1f/V/9b/1v/W/9b/1v/W/9b/1v/W
/9X/1f/W/9b/1v/W/9b/1v/W/9X/1f/V/9X/1f/V/9X/1f/V/9X/1f/T/9L/0v/S/9T/
1P/U/9P/0f/Q/9D/0f/R/9H/0f/R/9H/0f/R/9L/0v/S/9P/1P/U/9T/1P/U/9b/1v/W
/9b/1P/U/9X/1f/V/9X/1f/W/9j/2f/Z/9j/2v/b/9v/3P/b/9n/1v/U/9L/0f/R/9D/
0P/P/9D/0f/Q/87/zf/M/8z/y//L/8r/yf/I/8j/xf/F/8X/xf/F/8T/wv/C/8L/wv/E
/8T/xP/E/8L/wv/C/8L/wv/C/8L/wv/A/8D/wP/A/8D/wP/A/8D/vv++/77/vv+7/7r/
uf+4/w==
         </WaveFormData>
      </LeadData>
      <LeadData>
         <LeadByteCountTotal>10000</LeadByteCountTotal>
         <LeadTimeOffset>0</LeadTimeOffset>
         <LeadSampleCountTotal>5000</LeadSampleCountTotal>
         <LeadAmplitudeUnitsPerBit>4.88</LeadAmplitudeUnitsPerBit>
         <LeadAmplitudeUnits>¦ÌV</LeadAmplitudeUnits>
         <LeadHighLimit>2147483647</LeadHighLimit>
         <LeadLowLimit>268435456</LeadLowLimit>
         <LeadID>V6</LeadID>
         <LeadOffsetFirstSample>0</LeadOffsetFirstSample>
         <FirstSampleBaseline>0</FirstSampleBaseline>
         <LeadSampleSize>2</LeadSampleSize>
         <LeadOff>FALSE</LeadOff>
         <BaselineSway>FALSE</BaselineSway>
         <ExcessiveACNoise>FALSE</ExcessiveACNoise>
         <MuscleNoise>FALSE</MuscleNoise>
         <LeadDataCRC32>3128456197</LeadDataCRC32>
         <WaveFormData>
9f/1//X/9f/1//X/9f/1//X/9f/1//T/9v/2//b/9P/w/+7/7P/p/+j/5f/n/+n/7f/1
////CgAZACkAQABcAH8AoQDAAN4A9QAGAQwBBgH0ANgAtwCZAIIAaQBNADoAKwAaAA4A
BwABAAEAAAD+//v/+P/4//b/9P/z//L/8//y//L/8v/w//D/7v/u/+7/7f/t/+3/7f/s
/+z/6//r/+v/6//r/+v/7P/s/+z/7P/s/+3/7f/t/+3/7f/u/+//7//v/+//7v/u/+//
7//v//D/8P/w//D/8f/v/+//7//x//H/8f/x//H/8//0//T/9f/3//f/+P/5//r/+v/7
//v/+v/6//v//P/9//7//v///wEAAQADAAMABAAFAAYABwAGAAcACAAJAAkACQAJAAoA
CgAKAAsACwAJAAgACAAIAAgABgAFAAUABQAEAAQAAwACAAIAAgACAAAAAAAAAAAAAgAB
AAEAAAACAAIAAgACAAIAAgACAAIAAAAAAAAAAAACAAIAAgACAAIAAgACAAIAAgACAAIA
AgACAAIAAgADAAMAAwAAAAAAAQACAAIAAgACAAIAAgACAAEAAQABAAEAAgACAAIAAgAA
AAAAAAAAAAEAAQABAAEAAQABAAAA//8BAAIAAwADAAUABgAGAAYABgAGAAUABgAGAAYA
BAAEAAQABAAEAAQABAAFAAgACQAKAAwACwANAA4ADwANAAwADAAKAAoACAAGAAYABgAG
AAcABwAHAAcABQAFAAMAAwADAAMAAQAAAAAA///+//7//f/8//v/+//7//v/+//7//r/
+v/6//r/+v/6//f/9//3//f/+f/5//n/+f/5//n/+f/5//v/+//7//r//P/8//r/+P/2
//L/8P/v/+7/7f/r/+v/7f/z//v/CAAZACsAPgBWAHcAmQC8ANoA9QAIARQBFAEGAe4A
zQCvAJgAfQBdAEQAMwAiABQACwAFAAEA/v/+//v/+v/6//j/+P/1//b/8//y//L/8v/w
//D/8P/w//D/7//v/+//7//u//D/7//v/+//7//v/+//8P/w//D/8P/w//H/8f/x//H/
8f/y//P/8//z//P/8v/y//P/8//z//T/8v/y//L/8//z//P/8//1//b/9//4//n/+f/6
//r/+//7//v//P/9//z//P/9//3//v/+////AAADAAQABAAFAAYABwAKAAsACwALAAsA
CwAMAA0ADgAPAA8ADwAPABAAEAAQABEAEQARABAAEAAQAA4ADAALAAsABwAGAAYABQAF
AAYABwAIAAYABgAGAAYABgAFAAUABAAEAAQABAAEAAYABgAGAAYABgAGAAYABgAEAAQA
BAAEAAQABAAEAAQABAAEAAQABAACAAIAAgADAAUABQACAAIAAwAEAAQABAAEAAQABAAE
AAMAAwADAAMAAQAAAP///v///wAAAQACAAMAAwADAAMAAQABAAAA///9//7/////////
AAACAAIAAgACAAIAAwAEAAQABAAGAAYABgAGAAYABgAGAAcABwAHAAcACAALAA0ADgAP
ABEAEAAQAA4ADgAMAAoACgAIAAgACQAJAAcABwAFAAUAAwADAAMAAwABAAAAAAD///7/
/v/9//z//f/9//3//f/7//v/+v/6//z//P/8//z/+f/5//n/+f/5//n/+f/5//n/+f/5
//n/+f/5//n/+P/4//r/+v/6//j/9P/y/+//7P/p/+f/5f/l/+f/6//0////DwAgADYA
UQBxAJQAuADZAPQADAEcASABGgEJAfEAzgCvAJUAcgBTAD4ALAAZAAkA///8//z/+//4
//j/+P/2//X/9v/1//T/9P/0//L/8v/y//L/8v/x//H/8f/x//D/8P/v/+//7//v/+//
7//w/+7/7v/u/+7/7f/t/+3/7f/t/+7/7//v/+//7//u/+7/7//v/+//8P/w//D/8P/x
//H/8f/x//P/9f/1//X/9f/1//b/9v/3//f/9//4//n/+v/6//v/+//+//7///8AAAEA
AgACAAMAAQABAAMAAwAGAAcACAAJAAoACwAMAA0ADQANAA0ADgAOAA4ADwAPAA0ADAAM
AAwADgAMAAsACwALAAoACgAJAAYABgAGAAYABgAGAAYABgAGAAUABQAEAAYABgAGAAYA
BAAEAAQABAAGAAYABgAGAAgACAAIAAgABgAGAAYABgAIAAgACAAIAAYABgAGAAcABwAH
AAQABAAFAAYABgAGAAQABAAEAAQABAAFAAYABwAGAAYABgAGAAYABgAGAAYABwAHAAcA
BwAJAAkACgAKAAoACgAKAAsADAAMAAwADAAMAAwADAAOAA4ADgAPAA8ADwAPABAADwAR
ABIAEwAVABQAFAASABAADgAMAAwADAAMAA0ADQANAA0ACwALAAkACQAJAAkABwAGAAYA
BQACAAIAAQAAAAEAAQABAAEAAQABAAAAAAAAAAAAAAAAAAEAAQABAAEAAQABAAEAAQAB
AAEAAQABAAEAAQABAAAAAAAAAAAAAAD+//r/9v/1//L/7//v/+3/7//1//v/BgATACUA
OABQAG8AkQC2ANYA8QAIARoBHgEWAQQB5wDHAKwAlQB3AFoARwA2ACQAFwANAAkACAAI
AAcABAACAAIAAAD///7//f/8//z//P/6//r/+P/4//j/9//3//f/9//2//j/9//3//f/
9//3//f/+P/4//j/+P/4//f/9//3//f/9//4//n/+f/5//n/+P/4//n/+f/5//r//P/8
//z//f/7//v/+//9/////////////f/+//7///8BAAEAAgADAAQABAAFAAUABgAGAAcA
CAAJAAoACgALAAsACwANAA0ADAANAA4ADwAQABEAEgATABMAEwATABQAFgAWABcAFwAV
ABQAFAAUABQAEgARABEAEQAQABAADwAMAAwADAAMAAwADAAMAAwADgANAA0ADAAOAA4A
DgAOAA4ADgAOAA4ADAAMAAwADAAMAAwADAAMAAwADAAMAAwADAAMAAwADAAMAAwADAAN
AA0ADQAKAAoADQAOAA4ADgAMAAwADAAMAA0ADQANAA0ADAAMAAwADAAKAAoACgAKAA0A
DQANAA0ADwAPAA4ADgAOAA4ADgAOABEAEgASABIAEgASABIAEgASABIAEgATABUAFQAV
ABYAFwAZABoAGwAbABoAGgAYABQAEgAQABAAEgASABMAEwATABMAEQARAA0ADQANAA0A
DQAMAAwACwAKAAoACQAIAAcABwAHAAcABQAFAAQABAAEAAQABAAEAAUABQAFAAUAAwAD
AAMAAwADAAMAAwADAAUABQAFAAQAAgACAAIAAgAAAP7//P/5//b/9f/z//H/8f/1//3/
CAAVACUANgBOAGsAjwCyANIA8QAKARoBIgEcAQwB7wDNALIAmwB9AGAASwA8ACgAGQAP
AA0ACgAIAAcABgAEAAIAAgD///7//f/8//z//P/6//r/+v/6//r/+f/3//f/9//2//j/
9//3//f/9//3//f/+P/4//j/+P/4//n/+f/5//n/+f/6//v/+//7//v/+v/6//v/+//7
//z//v/+//7////9//3//f////3//f/9//3//f/+//7///8DAAMABAAFAAYABgAHAAcA
BgAGAAcACAAHAAgACAAJAAoACwAOAA8ADgAPABAAEQASABMAFAAVABUAFQAVABYAFgAW
ABcAFwAZABgAGAAYABYAFAATABMAEQAQABAADwAOAA4ADgAOAA4ADgAOAA4ADgANAA0A
DAAKAAoACgAKAAsADAANAA4ADgAOAA4ADgAMAAwADAAMAAwADAAMAAwACgAKAAoACgAM
AAwADAANAA0ADQAKAAoACQAKAAoACgAKAAoACgAKAAkACQAJAAkACAAIAAgACAAGAAYA
BgAGAAcABwAHAAcABwAHAAYABQAHAAgACQAIAAgACAAIAAgACQAKAAoACgAIAAgACAAI
AAgACAAIAAkACwALAAsADAANAA8AEAARABMAEgASABAADAAKAAgACAAGAAYABwAHAAkA
CQAHAAcABQAFAAUABQABAAAAAAD///7//v/9//z/+//7//v/+//5//n/+P/4//j/+P/4
//j/9//3//f/9//3//f/9//3//X/9f/1//X/9f/1//X/9P/0//T/8v/y//D/7v/s/+n/
5v/j/+H/4f/h/+P/5//u//n/CQAaADAASQBnAIgArADNAOgA/AAMARQBDAH9AOEAvgCh
AIcAZgBHADAAHgAJAPv/8//w/+7/6//q/+r/6v/o/+X/5P/j/+L/5P/k/+L/4v/i/+L/
4v/h/+H/4f/h/+D/3//d/9z/2//Z/9n/2f/a/9r/2v/a/9r/2f/Z/9n/2f/Z/9r/2//b
/9r/2f/X/9b/1//X/9f/2P/Y/9j/2P/Z/9f/1//X/9n/2//b/9v/2//a/9r/2f/Z/9v/
2//c/93/3f/c/9z/2//c/9z/3f/e/9//4P/g/+H/3//f/+H/4f/g/+H/4v/j/+b/5//o
/+n/5//n/+f/6P/l/+T/5P/j/+T/5P/l/+b/5v/k/+P/4//f/97/3v/d/9v/2v/Z/9j/
2//c/93/3v/d/9v/2v/Y/9f/1v/V/9T/1P/U/9T/1P/S/9L/0v/S/9T/1P/U/9T/0f/Q
/8//zv/Q/9D/0P/Q/9D/0P/Q/9H/0P/P/8v/yv/L/8z/zP/M/8r/yv/K/8r/y//L/8v/
y//J/8j/x//G/8b/xv/G/8b/xf/F/8X/xf/H/8v/zP/K/8r/yv/K/8n/yv/K/8r/yP/I
/8j/yP/H/8b/xf/F/8X/xf/F/8b/xf/H/8j/yf/M/8z/zf/M/8j/xv/E/8T/xP/E/8X/
xf/H/8f/xf/F/8P/w//D/8P/wP++/73/u/+5/7j/tv+0/7f/uf+7/73/u/+7/7r/uv+2
/7T/sv+w/7L/s/+0/7X/t/+3/7f/t/+2/7X/tP+z/7P/s/+z/7L/tP+0/7T/sv+w/6z/
qP+l/6T/of+h/6H/n/+h/6X/qv+1/8X/2P/s/wcAKQBOAHQAlQCyAMoA2ADaANAAwQCp
AIQAXwBBACAAAwDu/97/yf+5/6//rv+u/6//rP+s/6z/rP+r/6r/q/+q/6z/rP+q/6r/
qP+o/6j/p/+m/6X/pP+i/6L/of+h/6H/o/+j/6P/pP+i/6L/ov+i/6L/o/+k/6X/pf+m
/6f/p/+l/6X/pP+k/6f/p/+n/6j/qP+o/6j/qf+p/6n/qf+r/6v/q/+r/6v/rf+u/67/
r/+v/6//sP+x/7T/tP+1/7X/tv+2/7f/uP+7/7z/vP+9/7//v//B/8H/wv/D/8T/xf/E
/8X/xv/H/8n/yf/J/8r/yP/I/8n/yf/J/8j/yP/I/8r/yP/H/8f/xf/E/8T/w//B/8D/
v/++/7//wP/B/8L/wP+//7//vv++/77/vv++/7z/vP+8/7z/vv++/77/vv/A/8D/wP/A
/8D/wP/A/8D/vv++/77/vv/A/8D/wP/B/8D/v/+7/7r/vv/A/8H/wv/C/8L/wv/C/8H/
wf/B/8H/wP/A/8D/wP/A/8D/wP/A/8P/xf/E/8b/xv/G/8b/xf/G/8b/xv/I/8j/yP/I
/8b/xv/G/8f/x//H/8f/yP/J/8v/zP/N/87/zv/P/87/zv/M/8r/yv/I/8j/yf/J/8n/
yf/H/8f/xf/F/8X/xf/D/8L/wv/B/8D/wP+//77/vf+9/73/vf+9/73/vP+8/7z/vP+8
/7z/u/+7/7v/u/+9/73/vf+9/73/vf+9/73/vf+9/73/vP/A/77/vv++/7r/tv+y/7H/
sP+t/63/q/+t/6//t//A/8//3//0/wwAKwBNAHAAkgCvAMYA2ADgANwA0AC3AJcAegBh
AEMAJAANAP7/6v/b/9H/y//I/8b/xf/C/8D/wP/A/7//vv+9/77/vP+8/7r/uv+8/7z/
vP+7/7v/u/+7/7r/uv+5/7n/uf+5/7n/uf+6/7r/uv+6/7r/u/+7/7v/u/+7/7z/vf+9
/73/vf+8/7z/vf+9/73/vv++/77/vv+//7//v/+//8H/w//D/8P/w//F/8b/xv/H/8f/
x//I/8n/zP/M/83/zf/O/87/z//Q/9P/1P/U/9X/1f/V/9f/1//Y/9n/2v/b/9z/3f/e
/9//3//f/9//4P/i/+L/4//j/+H/4P/g/+D/4v/g/9//3//f/97/3v/d/9z/3P/c/9z/
3P/c/9z/3P/c/9v/2//a/9z/3P/c/9z/3P/c/9z/3P/c/9z/3P/c/97/3v/e/97/3v/e
/97/3v/e/97/3v/e/97/3v/e/9//4f/h/97/3v/f/+D/4P/g/97/3v/e/97/3//f/9//
3//g/+D/4P/g/+D/4P/g/+D/3//f/9//3//h/+P/5P/l/+b/5v/m/+b/5v/p/+r/6v/q
/+r/6v/q/+r/6v/q/+r/6//t/+3/7f/u/+//8f/y//P/8//y//L/8P/w/+7/7P/s/+z/
7P/t/+3/7//v/+3/7f/r/+v/6//r/+v/6v/q/+n/6P/o/+f/5v/l/+X/5f/l/+f/5//m
/+b/5v/m/+b/5v/n/+f/5//n/+n/6f/p/+n/5//n/+f/5//p/+n/6f/o/+r/6v/q/+j/
5P/g/97/3f/c/9v/2//b/93/4//p//T/AwAVACoAQgBjAIUApgDGAOMA+AAIAQ4BBgH0
ANcAtQCYAH8AYQBEADMAJAAUAAcA///7//j/9v/z//L/8P/w//D/7//u/+3/7P/q/+r/
6P/o/+j/6P/o/+f/5//n/+f/5v/o/+f/5//n/+f/5//n/+j/6P/o/+j/6P/p/+n/6f/p
/+n/6v/r/+v/6//r/+r/6v/t/+3/7f/u/+z/7P/s/+3/7//v/+//8f/x//H/8f/x//P/
9P/0//X/9//3//j/+f/6//r/+//7//7//v///wAAAQACAAIAAwADAAMABQAFAAgACQAK
AAsADAANAA4ADwAPAA8ADwAQABAAEAARABEADwAOAA4ADgAQAA4ADQANAAsACgAKAAkA
CAAIAAgACAAIAAgACAAIAAgABwAHAAYACAAIAAgACAAIAAgACAAIAAoACgAKAAoACAAI
AAgACAAIAAgACAAIAAoACgAKAAoACAAIAAgACQAKAAsACQAKAAkACgAKAAoACgAKAAoA
CgALAAsACwALAAoACgAKAAoACgAKAAoACgAJAAkACQAJAAsACwAKAAkACwAMAA0ADQAN
AAwADAAMAAwADAAPABAAEAAQAA4ADgAOAA4AEAAQABAAEQARABEAEQASABMAFQAWABcA
GQAYABgAFgASABAADgAOABAAEAARABEAEQARAA8ADwALAAsACwALAAsACgAKAAkACAAI
AAcABgAFAAUABQAFAAUABQAEAAQAAgACAAIAAgACAAMABAAFAAMAAwADAAMAAwADAAMA
AwADAAMAAwACAAIAAgAEAAIAAAD+//r/+f/2//P/8//z//P/9////woAFwAnADgAUABt
AI8AsgDUAPMACgEcASQBIAEOAfEAzQCyAJkAewBcAEsAOgAoABkAEQALAAoACgAJAAYA
BAAEAAIA///+//3//P/8//z/+v/6//r/+v/6//n/+//7//v/+v/8//v/+//7//r/+f/4
//j/+v/6//r/+v/3//f/9//3//f/+P/5//n/+//7//r/+v/5//n/+f/6//r/+v/6//v/
+//7//v//f/9//3//f/9////AAAAAAEAAQABAAIAAwAGAAYABwAHAAgACAAJAAoACwAM
AAwADQANAA0ADwAPABAAEQASABMAFAAVABYAFwAVABUAFQAWABYAFgAXABcAFwAWABYA
FgAUABIAEQARABEAEAAQAA8AEAAQABAAEAAQABAAEAAQAA4ADQANAAwADAAMAAwADAAM
AAwADAAMAAwADAAMAAwADAAMAAwADAAMAAwADAAMAAwADAAMAAwADAAMAAwADQANAA0A
CgAKAAsADAAMAAwADAAMAAwADAALAAsACwALAAoACgAKAAoACAAIAAgACAAJAAkACQAJ
AAkACQAIAAcABwAIAAkACQAJAAoACgAKAAoACgAKAAoADAAOAA8AEAAQABAAEAAQAA0A
DAALAAsADQANAA0ADgAQABMAFQAXABgAGAAZABgAFQASAA8ADgANAAwADAALAAwADQAM
AA0ACQAJAAkACQAHAAYABgAFAAQABAADAAIA//////////8BAAEAAAAAAAAAAAAAAAAA
///////////9//3//f/9////////////AQABAAEAAAAAAP7//v/+//z/+v/2//P/8P/v
/+3/6//r/+//9f/+/wsAHQAwAEQAYQCDAKQAxgDnAAABFAEeAR4BEgH9ANsAugCjAIcA
aABNADwAKAAVAAkAAwAAAAAA///+//7//P/8//v/+v/5//b/9v/2//T/9P/2//b/9v/1
//P/8//z//L/9P/z//P/8//z//P/8//0//P/8v/x//D/8f/x//H/8f/x//L/8//z//P/
8//y//L/8//z//P/9P/0//T/9P/1//f/9//3//n/+f/5//n/+f/5//r/+v/7//v/+//8
//3//v/+//////8AAAAAAQACAAMABAAEAAUABwAHAAkACQAIAAkACgALAAwADQAOAA8A
EQARABEAEgARABAAEAAPAA8ADgAOAA4AEAAOAA0ADQALAAoACgAJAAgACAAIAAgACAAI
AAgACAAGAAUABQAEAAQABAAEAAQABgAGAAYABgAGAAYABgAGAAYABgAGAAYABgAGAAYA
BgAGAAYABgAGAAQABAAEAAUABwAHAAQABAADAAQABAAEAAQABAAEAAQAAwADAAMAAwAE
AAQABAAEAAQABAAEAAQAAwADAAMAAwADAAMAAgABAAMABAAFAAUABQAGAAYABgAGAAYA
BgAHAAgACAAIAAgACAAIAAgACAAIAAgACQALAAsACwAMAA0ADwAQABEAEQAQABAADgAO
AAwACgAKAAoACgALAAsACQAJAAcABwAHAAcABwAHAAUABAAEAAMABAAEAAMAAgD/////
//////3//f/8//z//f/+////AAD9//3//f/9/////////////f/9//3//f/9//3//f/8
//z//v/+//z/+v/2//L/7//u/+3/6//r/+3/7//1//7/CQAZACwAQgBhAIMApgDIAOUA
/AAOARoBFgEIAfEA0wC2AJ0AgQBkAEsAOgAoABcADQAJAAYABAADAAIAAAD+//7//f/8
//v/+v/4//j/9v/2//b/9v/2//X/9//3//f/9v/0//P/8//z//X/9f/1//b/9P/0//T/
9P/1//X/9f/1//f/+P/5//n/9//3//b/9v/3//f/9//4//j/+P/4//n/+f/5//n/+//7
//v/+//7//v//P/8//3//////wAAAQACAAIAAwADAAQABAAFAAYABwAIAAgACQAHAAcA
CQAJAAwADQAOAA8AEAARABIAEwATABMAEwAUABYAFgAXABcAFQAUABQAFAAUABIAEQAR
ABEAEAAQAA8ADgAOAA4ADgAOAA4ADgAOAAwACwALAAoADAAMAAwADAAMAAwADAAMAAoA
CgAKAAoADAAMAAwADAAKAAoACgAKAAoACgAKAAoACgAKAAoACwANAA0ACgAKAAsADAAM
AAwACgAKAAoACgALAAsACwALAAoACgAKAAoACgAKAAoACgALAAsACwALAAsACwAKAAkA
DQAOAA4ADgAOAA4ADQAOAA4ADgAQABAAEAAQABAAEAAQABEAEwATABMAFAAVABcAGAAZ
ABcAFgAWABQAEgAQAA4ADgAQABAAEQARAA8ADwANAA0ACwALAAsACwAJAAgACAAHAAgA
CAAHAAYAAwADAAMAAwADAAMAAgACAAIAAgACAAIAAQABAAEAAQABAAEAAQABAAEAAQAB
AAEAAQABAAEAAAACAAIAAgAAAPz/+P/0//P/8P/v/+3/7//v//P//f8IABUAJwA6AFQA
dQCZALwA3AD3AAwBHAEgARYBBAHlAMUAqgCRAG8AVABDADIAIAARAAsACQAIAAYABQAC
AAIAAAAAAP3//P/7//r/+f/4//X/9P/1//b/9//3//f/9//3//b/9v/1//X/9f/1//X/
9f/2//b/9v/2//b/9f/1//X/9f/1//b/9//3//f/9//2//b/+f/5//n/+v/4//j/+P/5
//f/9//3//n/+//7//v/+//7//z//P/9//3//f/+////AAAAAAEAAQACAAIAAwAEAAMA
BAAEAAUABQAFAAcABwAKAAsADAANAA0ADQANAA0ADwAPAA8AEAASABIAEwATABAADgAN
AAwADAAKAAkACQAJAAgACAAHAAYABgAGAAYABAAEAAQABAAGAAUABQAEAAYABgAGAAYA
BAAEAAQABAACAAIAAgACAAIAAgACAAIAAgACAAIAAgACAAIAAgACAAAAAAAAAAEAAQAB
AP7//v8BAAIAAgACAAAAAAAAAAAA///////////+//7//v/+//z//P/8//z/+v/5//j/
9//6//v/+//7//3//v8AAAAAAAAAAAAAAAD///7/AAAAAAAAAAD///7//f/9/wEAAQAB
AAIAAwAFAAYABwAHAAYABgAEAAQAAgAAAAAA/v/+/////////////f/9//r/+f/4//f/
9//2//b/9f/2//b/9f/0//H/8f/x//H/8f/x//D/8P/v/+7/7f/s/+n/6f/p/+n/6//r
/+v/6//s/+3/7v/v/+3/7f/t/+z/6v/s/+7/7v/s/+r/5v/j/+L/3//b/9f/0//V/9n/
3v/n//f/CgAcADMAUQByAJQAuQDaAPAABAEQARIBCQH1ANIAqwCRAHQAUQA0ACIACwD1
/+n/5v/k/+P/5P/m/+b/5P/h/+D/4f/i/+D/4P/e/97/3v/e/97/3f/d/93/3f/c/9z/
2//b/9v/2//b/9v/3P/a/9r/2v/a/9n/2f/Z/9n/2f/a/9v/2//b/9v/2v/a/9z/3f/e
/+D/3v/e/97/3//f/9//3//h/+D/3//e/93/3//g/+D/4f/j/+P/5P/l/+j/6P/p/+n/
7P/s/+3/7v/t/+7/7v/v/+//7//x//H/8v/z//T/9f/2//f/+P/5//n/+f/5//r/+P/4
//n/+f/5//j/+P/4//r/+P/3//f/8//y//L/8f/y//L/8v/y//H/8P/v/+7/7P/r/+v/
6v/q/+r/6v/q/+j/6P/o/+j/6P/o/+j/6P/p/+r/6//s/+r/6v/q/+r/7P/s/+z/7P/s
/+z/7P/t/+v/6//o/+j/5//o/+j/6P/o/+j/6P/o/+f/5//n/+f/6P/o/+j/6P/o/+j/
6P/o/+f/5//n/+f/5//n/+j/6P/o/+j/6P/n/+j/6P/o/+r/6v/q/+r/6v/q/+r/6//r
/+v/6//s/+v/7f/u/+//8P/w//H/8P/w/+7/7P/s/+v/6v/q/+n/6f/p/+f/5//n/+f/
5//n/+P/4v/i/+H/4P/g/9//3v/d/93/3f/d/9v/2//a/9r/2v/a/9r/2v/b/9v/2//b
/9n/2f/Z/9n/2//b/9v/2//b/9v/2//a/9r/2v/a/9j/1v/W/9L/z//M/8v/yf/F/8X/
xf/J/9D/2//p//z/EAApAEkAbACQALEAzgDoAPgAAAH8AO8A2QC4AJcAfwBgAD8AKgAY
AAMA7//l/+D/3v/d/9r/2v/Y/9j/1//W/9f/2P/W/9b/1P/U/9L/0v/S/9H/0f/R/9H/
0P/Q/8//z//P/8//z//P/9D/zv/O/87/zv/P/8//z//P/8//0P/R/9H/z//P/87/zv/R
/9H/0f/S/9L/0v/S/9P/0f/R/9H/0//V/9X/1f/V/9P/1P/U/9X/1//X/9j/2f/a/9r/
2//b/9z/3P/d/97/4f/i/+L/4//h/+H/4//j/+T/5f/m/+f/6P/p/+r/6//r/+v/6//s
/+z/7P/t/+3/7f/s/+z/7P/s/+r/6f/p/+n/6P/o/+f/5v/m/+b/5v/m/+b/5v/m/+T/
4//j/+L/5P/k/+T/5P/i/+L/4v/i/+L/4v/i/+L/5P/k/+T/5P/i/+L/4v/i/+L/4v/i
/+L/4v/i/+L/4//j/+P/4P/g/+P/5P/k/+T/4//i/+H/4P/h/+H/4f/h/+D/4P/g/+D/
4P/g/+D/4P/j/+P/4//j/+P/4//i/+T/5P/k/+T/5P/l/+b/5v/m/+b/5v/m/+b/5v/m
/+b/5//n/+f/5//o/+v/7f/u/+//7f/s/+z/6v/o/+b/5P/k/+b/5v/n/+f/5f/l/+P/
4//h/+H/4f/h/9//3v/e/93/3P/c/9v/2v/Z/9n/2f/Z/9n/2f/Y/9j/2P/Y/9j/2P/X
/9f/1//X/9f/1//X/9f/2f/Z/9n/2f/X/9f/1//W/9b/1v/W/9b/1P/Q/8z/y//I/8f/
xf/F/8f/zf/T/97/7f/7/xAAKABHAGsAjgCuAMsA5AD0APoA9ADiAMUAowCIAG8ATwAw
AB8ADgD8/+v/4//f/97/3P/b/9j/1v/U/9T/0//S/9P/0v/Q/9D/zv/O/8z/zP/M/8v/
zf/N/83/zP/K/8n/yf/J/8n/yf/J/8r/yv/K/8r/yv/J/8n/yf/J/8n/yv/L/8v/y//L
/8r/yv/L/8v/y//M/8z/zP/M/83/y//L/8v/zf/P/8//z//P/8//0P/Q/9H/0f/R/9L/
0//W/9b/1//X/9j/2P/Z/9r/2f/a/9r/2//b/9v/3f/d/97/3//g/+H/4P/h/+L/4//j
/+P/4//k/+T/5P/l/+X/4//i/+L/4v/i/+D/3//f/9//3v/e/93/3P/c/9z/3P/c/9z/
3P/c/9r/2f/Z/9j/2P/Y/9j/2P/Y/9j/2P/Y/9b/1v/W/9b/2P/Y/9j/2P/W/9b/1v/W
/9j/2P/Y/9j/1v/W/9b/1//X/9f/1P/U/9f/2P/Y/9j/1v/W/9b/1v/V/9X/1f/V/9b/
1v/W/9b/1P/U/9T/1P/V/9X/1f/V/9f/1//W/9X/1f/W/9f/1//X/9j/2P/Y/9j/2P/Y
/9j/1//X/9n/2f/Z/9n/2f/Z/9z/3f/e/9//3//f/9//3//c/9v/2//a/9n/2P/X/9X/
1P/V/9X/1P/S/9L/0v/S/9H/0f/Q/8//z//P/87/zf/M/8v/zP/L/8r/yP/I/8j/yP/I
/8j/yP/I/8j/yP/I/8j/yP/I/8j/yP/I/8j/yP/I/8b/xv/G/8b/xv/G/8b/xv/D/8L/
wf/A/w==
         </WaveFormData>
      </LeadData>
   </Waveform>
</RestingECG>
