# Supplementary material for: Detection of Left Atrial Enlargement Using a Convolutional Neural Network-Enabled Electrocardiogram
Source: Front Cardiovasc Med. 2020 Dec 17;7:609976. doi: 10.3389/fcvm.2020.609976 (PMC7773668; doi:10.3389/fcvm.2020.609976)
Supplement: Supplementary file 4 [file Data_Sheet_4.ZIP › normal3/1802032405_1988_0000002C.XML]

<?xml version="1.0" encoding="Windows-1252"?>
<!DOCTYPE RestingECG SYSTEM "restecg.dtd">
<RestingECG>
   <PatientDemographics>
      <PatientID>1802032405</PatientID>
      <PatientAge>67</PatientAge>
      <AgeUnits>Years</AgeUnits>
      <Gender>Female</Gender>
      <PatientLastName>lugenchu</PatientLastName>
   </PatientDemographics>
   <TestDemographics>
      <DataType>Resting</DataType>
      <Site>1</Site>
      <AcquisitionDevice>MAC55</AcquisitionDevice>
      <Status>Unconfirmed</Status>
      <Priority>Normal</Priority>
      <AcquisitionTime>10:58:32</AcquisitionTime>
      <AcquisitionDate>08-22-2016</AcquisitionDate>
      <CartNumber>1</CartNumber>
      <AcquisitionSoftwareVersion>009C</AcquisitionSoftwareVersion>
      <XMLSourceVersion>MAC5000 v1.0</XMLSourceVersion>
   </TestDemographics>
   <RestingECGMeasurements>
      <VentricularRate>68</VentricularRate>
      <AtrialRate>68</AtrialRate>
      <PRInterval>146</PRInterval>
      <QRSDuration>72</QRSDuration>
      <QTInterval>428</QTInterval>
      <QTCorrected>455</QTCorrected>
      <PAxis>34</PAxis>
      <RAxis>2</RAxis>
      <TAxis>15</TAxis>
      <QRSCount>12</QRSCount>
      <QOnset>226</QOnset>
      <QOffset>262</QOffset>
      <POnset>153</POnset>
      <POffset>207</POffset>
      <TOffset>440</TOffset>
      <ECGSampleBase>500</ECGSampleBase>
      <ECGSampleExponent>0</ECGSampleExponent>
   </RestingECGMeasurements>
   <Diagnosis>
      <Modality>Resting</Modality>
         <StatementCount>4</StatementCount>
         <LabelText>12SL Õï¶Ï³ÂÊö</LabelText>
      <DiagnosisStatement>
         <StmtFlag>ENDSLINE</StmtFlag>
         <StmtText>ñ¼ÐÔÐÄÂÉ</StmtText>
      </DiagnosisStatement>
      <DiagnosisStatement>
         <StmtFlag>ENDSLINE</StmtFlag>
         <StmtText>µçÑ¹·ûºÏ×óÐÄÊÒ·Ê´óµÄ×îµÍ±ê×¼£¬²»³ýÍâÊÇÕý³£±äÒì</StmtText>
      </DiagnosisStatement>
      <DiagnosisStatement>
         <StmtFlag>ENDSLINE</StmtFlag>
         <StmtText>ST ¶ÎÒì³££¬²»³ýÍâÑóµØ»Æ×÷ÓÃ</StmtText>
      </DiagnosisStatement>
      <DiagnosisStatement>
         <StmtFlag>ENDSLINE</StmtFlag>
         <StmtText>Òì³£ ECG</StmtText>
      </DiagnosisStatement>
   </Diagnosis>
   <Waveform>
      <WaveformType>Rhythm</WaveformType>
      <WaveformStartTime>0</WaveformStartTime>
      <NumberofLeads>8</NumberofLeads>
      <SampleType>CONTINUOUS_SAMPLES</SampleType>
      <SampleBase>500</SampleBase>
      <SampleExponent>0</SampleExponent>
      <HighPassFilter>16</HighPassFilter>
      <LowPassFilter>150</LowPassFilter>
      <ACFilter>NONE</ACFilter>
      <LeadData>
         <LeadByteCountTotal>10000</LeadByteCountTotal>
         <LeadTimeOffset>0</LeadTimeOffset>
         <LeadSampleCountTotal>5000</LeadSampleCountTotal>
         <LeadAmplitudeUnitsPerBit>4.88</LeadAmplitudeUnitsPerBit>
         <LeadAmplitudeUnits>¦ÌV</LeadAmplitudeUnits>
         <LeadHighLimit>2147483647</LeadHighLimit>
         <LeadLowLimit>268435456</LeadLowLimit>
         <LeadID>I</LeadID>
         <LeadOffsetFirstSample>0</LeadOffsetFirstSample>
         <FirstSampleBaseline>0</FirstSampleBaseline>
         <LeadSampleSize>2</LeadSampleSize>
         <LeadOff>FALSE</LeadOff>
         <BaselineSway>FALSE</BaselineSway>
         <ExcessiveACNoise>FALSE</ExcessiveACNoise>
         <MuscleNoise>FALSE</MuscleNoise>
         <LeadDataCRC32>2692989575</LeadDataCRC32>
         <WaveFormData>
8//1//X/9f/1//f/9//2//b/9v/2//b/9//3//n/+v/+/wAAAAABAAMAAwADAAQABgAH
AAgACAAHAAcACAAIAAYABgAFAAUABQAFAAMAAQAAAP7//v/7//f/9P/y//D/8P/w//D/
8f/v/+//7//v/+//7v/u/+7/7P/r/+v/7P/u/+7/7v/t//D/7f/o/+X/4//e/9z/4f/v
/wYAIgBGAG4AoADTAPcACAEKAQAB4ACyAH4AUwA7AC8AJwAbABAABwACAP3/+f/0//L/
8//x/+//7v/u/+z/6//p/+n/6v/q/+r/6v/p/+j/6v/q/+r/6v/p/+j/5//m/+f/5//n
/+j/6P/o/+j/6P/o/+j/6P/o/+j/6P/o/+f/5//o/+j/6P/o/+j/6P/o/+j/6P/o/+n/
5//n/+f/5//p/+r/6v/q/+r/6v/q/+n/6f/p/+r/6v/q/+r/6v/r/+v/6//s/+z/7//v
/+//8P/v/+//7//x//H/8f/x//H/8//z//T/9f/1//X/9//3//f/+f/7//v//P/9////
AAABAAIAAwAEAAYABwAKAAsACgALAAwADQAQABIAFQAVABYAFwAYABkAGQAaABsAHAAd
AB4AHwAfAB8AIQAhACEAIwAjACMAIwAiACEAIAAdAB4AHgAeAB4AHgAdABsAGwAYABUA
EwASABAADwAMAAwACwALAAoACAAGAAQAAwACAAAAAAD9//3//f/8//v/+//9//z/+//6
//j/+P/4//j/+P/4//f/9//3//f/9//3//f/9//3//X/9//4//j/+P/2//f/+P/4//f/
9//2//b/+P/4//n/+f/3//f/9v/2//j/+P/4//n/+P/3//b/9f/0//X/9//4//b/9//3
//b/9P/0//T/8//1//b/9v/2//T/9P/z//L/9P/1//X/9f/2//b/9//3//b/9f/0//L/
9P/0//T/9P/y//L/9P/0//L/8v/z//P/8//z//P/8//x//H/8f/x//P/8//y//L/8v/y
//L/8v/y//L/8v/y//L/8v/y//L/8v/y//L/8v/y//L/8v/x/+//8P/w//D/8v/y//L/
8f/x//H/8v/y//L/8v/y//D/8P/z//X/9P/z//L/8f/w//D/8v/y//H/8f/y//L/8f/x
//H/8v/y//H/8f/y//L/8v/y//L/8//1//X/9f/1//f/9//2//b/9v/2//b/+P/7//7/
AAACAAMAAgACAAEAAwADAAQABgAJAAoACgAJAAcACAAIAAYACAAHAAcABwAFAAMAAQD+
//r/+v/3//X/9P/y//D/7v/u/+7/7//v/+//7//v/+//7P/s/+z/7P/r/+v/7P/s/+7/
7v/v/+7/5//g/9//4f/e/+L/7f///xwAQABoAJoAzAD1ABEBGgEUAfoAyACSAGQASQA9
ADUALQAjABYACQACAP3/9//2//b/9f/z//H/7v/u/+z/6//p/+n/6v/q/+j/6P/n/+b/
6P/o/+j/6P/o/+j/6P/o/+n/6f/p/+r/6P/o/+j/6P/o/+j/6P/o/+j/6P/o/+f/5f/m
/+b/5v/o/+j/6P/o/+b/5v/m/+f/6f/p/+n/6f/n/+j/6P/o/+r/6v/q/+n/6f/p/+r/
6v/q/+r/6v/r/+v/6//s/+z/7f/t/+3/7v/t/+3/7f/v//H/8f/x//H/8//z//T/9f/1
//X/9//3//f/+f/7//v//P/9////AAABAAIAAwAEAAYABwAKAAsADgAPABAAEQARABIA
FAATABYAFwAYABkAGwAcAB0AHgAdAB4AHwAfACEAIwAjACMAIQAhACEAIQAhACEAIQAf
ACEAIAAfAB4AGgAZABcAFwAYABUAEwASABAADwAMAAwACwALAAoACAAEAAIAAQAAAP7/
/v/7//v//P/8//z//f/9//z/+//6//j/+P/4//j/+P/4//f/9//3//f/9//3//f/9//3
//X/9f/2//b/9v/2//f/+P/4//f/9//2//b/9P/0//X/9f/3//f/9v/2//T/9P/0//X/
9//3//f/9//z//P/9P/0//T/9f/1//T/9P/0//T/8//z//T/9P/0//b/9v/1//T/9P/1
//X/9f/y//L/8//z//X/9f/1//T/9P/0//T/9P/w//D/8v/y//H/8v/0//X/8//z//P/
8//z//P/8//z//P/8//y//L/8P/w//D/8P/y//L/8v/y//L/8v/y//L/8v/y//L/8v/y
//L/8v/x//H/8v/y//L/8v/0//L/8v/y//L/8v/y//L/9P/0//P/8v/y//H/7//x//H/
8v/y//H/8f/y//L/8P/w//D/8f/z//P/8//z//X/9f/0//T/9v/2//b/+P/3//r//P/+
/wAAAAABAAEAAwADAAQABgAFAAYABgAFAAUABgAGAAQABgAFAAUABQAFAAMAAQD+//z/
/P/5//f/9v/0//L/8P/u/+7/7//v/+3/7f/t/+3/7P/s/+z/7P/t/+3/7v/u/+z/7v/v
/+z/6//q/+X/4//k/+L/4f/r//7/FgA2AF4AigC7AOkABgEMAQIB6AC8AIYAVwA5ACsA
HwATAAwAAwD+//3/+//y//D/8f/v/+//7v/u/+z/6//p/+n/6v/q/+j/6P/n/+b/5v/m
/+b/5v/m/+b/5v/m/+X/5f/l/+b/6P/o/+j/6P/o/+j/6P/o/+j/6P/o/+f/5//o/+j/
6P/m/+b/5v/m/+b/5v/m/+f/6P/p/+r/6//p/+r/6v/q/+j/6P/o/+f/6f/p/+r/6v/s
/+z/7P/t/+v/6//s/+z/7f/t/+3/7v/v/+//7//x//H/8f/x//H/8//z//T/9f/1//X/
9//3//X/9//5//n/+v/7//3//v8BAAIAAwAEAAQABQAIAAkACAAJAAoACwANABAAFAAV
ABYAFwAYABkAFwAYABkAGgAbABwAHQAdAB0AHwAfAB8AIQAhACEAIQAhACEAIQAfAB0A
HAAbABoAGgAZABcAFwAUABEADwAOABAADwAMAAwACQAJAAgABgAEAAIAAQAAAAIAAgD/
/////f/8//v/+//7//r/+f/4//j/+P/4//j/+P/4//f/9//3//f/9//3//f/9//3//X/
9f/2//b/9v/2//f/+P/4//X/9f/0//T/9v/2//f/9//1//X/9P/0//X/9v/3//n/9//3
//f/9//1//X/9v/2//b/9//3//b/+P/4//j/9//1//b/9v/2//j/+P/3//b/9P/1//X/
9f/0//T/9f/1//X/9f/1//T/8v/y//L/8v/x//L/9f/2//L/8v/z//P/8//z//P/8//z
//P/8//z//H/8f/w//D/8f/y//P/9P/y//L/8v/y//L/8v/y//L/8v/y//L/8v/w//D/
8P/v/+//8P/w//D/9P/w//D/8//4//f/9v/1//T/8P/y//L/8f/x//L/8v/x//P/8//0
//T/8f/x//L/8v/y//L/8v/z//P/8//z//P/9//3//b/9v/2//b/9v/4//f/+v/8//7/
AgACAAMAAwABAAEAAgAEAAUABgAGAAUABgAIAAkACAAGAAUABQAFAAUAAwABAP7//P/8
//n/9//2//T/8v/w/+7/7v/v/+//7f/t/+3/7f/t/+7/7//w/+3/7f/u/+7/8P/w/+3/
7v/t/+r/4//f/97/3v/h/+n/+v8SADQAXgCOAL0A6QAEAQ4BCgH4AMwAlABlAEcAOQAr
ACEAGAAPAAQA///7//b/9v/3//X/8f/u/+7/7P/r/+n/6f/q/+r/6v/q/+n/6P/q/+r/
6v/q/+j/6P/o/+j/6f/p/+n/6v/o/+j/6P/o/+j/6P/o/+j/6P/o/+j/5//n/+j/6P/o
/+j/6P/o/+j/6v/q/+r/6//p/+n/6f/p/+v/7P/s/+z/6v/q/+r/6f/p/+n/6v/q/+z/
7P/s/+3/6//r/+z/7P/v/+//7//w/+//7//v//H/8f/x//H/8f/1//X/9v/3//X/9f/3
//f/9//5//v/+//8//3///8AAAEAAgADAAQABgAHAAoACwAKAAsADAANABAAEgAVABUA
GAAZABoAGwAZABoAGwAcAB8AIAAhACEAHwAhACEAIQAjACMAIwAjACEAIQAhAB8AIQAg
AB8AHgAcABsAGQAZABgAFQATABIAFAATABAAEAALAAsACgAIAAYABAADAAIAAAAAAP3/
/f////7//f/9//3//P/7//r/+v/6//r/+v/6//r/+f/5//n/+f/5//n/9//3//f/9f/2
//j/+f/6//j/+f/6//r/9//3//b/9v/4//j/+f/5//v/+//6//r/+v/6//r/+//5//n/
+f/5//f/9//4//j/+P/5//n/+P/4//j/+P/3//f/+P/4//j/+P/4//f/9v/2//f/9//3
//b/9v/3//f/9f/1//X/9P/2//b/9v/2//T/9P/2//b/9v/2//f/9//1//X/9f/1//P/
8//z//P/9f/1//T/9P/0//T/9P/0//T/9P/0//T/9P/0//T/9P/0//T/9P/0//T/9P/0
//P/8//0//T/9P/0//T/9P/z//P/8//0//T/9P/0//T/8v/0//X/9f/1//X/8v/y//L/
8v/y//L/9P/0//P/8//0//T/8//z//P/9P/0//H/8f/y//L/9P/0//T/9f/3//f/9//3
//n/+f/4//j/+v/6//r//P/9/wAAAgAEAAYABgAHAAcABwAHAAgACgAJAAoACgAJAAkA
CgAKAAgACgAJAAkACQAHAAUAAwAAAP7//v/7//n/9v/0//L/8P/u/+7/7//v//H/8f/x
//H/8P/w//D/8P/v/+//8P/w//L/8v/v/+7/7f/o/+P/3//e/9z/5f/3/xIAMABYAIYA
tgDpABEBIgEgARIB6gCyAHoAVQBDAD0AMwAnABoADQAGAAEA/f/4//j/9//z//P/8P/w
/+7/7f/r/+v/7P/s/+r/6v/p/+j/6P/o/+j/6P/q/+r/6v/q/+n/6f/p/+r/6v/q/+r/
6v/q/+r/6v/q/+j/6P/o/+f/6f/q/+r/6v/q/+r/6v/q/+r/6v/q/+v/6f/p/+n/6f/p
/+r/6v/q/+z/7P/s/+v/6//r/+z/7P/s/+z/7P/t/+v/6//s/+z/7f/t/+3/7v/v/+//
7//x//P/8//z//P/8//z//T/9f/3//f/+f/5//n/+//9//3//P/9////AAABAAIAAwAE
AAgACQAMAA0ADAANAA4ADwAOABAAEwATABUAFwAZABsAGwAcAB0AHgAdAB4AHwAfAB8A
IQAhACEAIQAhACEAIQAjACMAIwAhACEAIAAfAB4AHAAbABkAGQAWABMAEQAQABAADwAM
AAwACwALAAoACAAGAAQAAwACAAIAAgD////////+//3//f/9//z/+//6//r/+v/6//r/
+v/6//n/+f/5//n/+f/5//f/9//3//X/9f/2//b/9v/2//f/+P/4//f/9//2//b/9v/2
//f/9//1//X/9P/0//T/9P/0//X/9//3//f/9//1//X/9v/2//T/9f/1//T/9P/0//T/
8//1//b/9v/2//b/9v/1//T/8v/z//P/8//y//L/8//z//P/8//z//L/8v/y//L/8v/y
//L/9P/0//L/8v/z//P/8v/x//D/7//w//H/8v/z//P/8//y//L/8v/y//L/8v/w//D/
8P/w//D/8P/w//D/8v/y//L/8v/w//D/8P/v/+//8P/w//D/8P/w//D/7//v/+//8P/w
//D/8P/w//D/8P/w/+z/7v/u/+3/7//w//D/7//v/+//8P/w//H/8f/y//L/8P/w//D/
8f/z//P/8//z//X/9f/0//T/8v/y//L/9P/3//r//P/+//7//v//////AQABAAIABAAD
AAQABAADAAMABAAEAAIABAADAAMAAwABAP///f/6//j/+P/1//P/8v/w/+7/7P/s/+z/
7f/t/+3/7f/t/+3/6//q/+n/6P/p/+n/6v/q/+r/7P/t/+r/5//k/+H/3//c/9r/4f/x
/wYAJgBMAHgAqADZAP8AEgESAQAB2ACkAG4ARQAzACkAHQAPAAYAAQD8//f/8//y/+7/
7f/t/+3/6v/q/+j/5//l/+X/5v/m/+T/5P/j/+L/5P/k/+T/5P/k/+T/5P/k/+H/4f/h
/+L/4v/i/+L/4v/k/+T/5P/k/+L/4v/i/+H/4//k/+T/5P/i/+L/4v/i/+T/5P/k/+X/
5f/l/+X/5f/j/+T/5P/k/+b/5v/m/+X/5f/l/+b/5v/m/+b/5v/n/+f/5//o/+j/5//n
/+f/6P/p/+n/6f/r/+3/7f/t/+3/7f/t/+7/7//x//H/8//z//H/8//1//X/9v/3//n/
+v/9//7///8AAAAAAQAEAAUABgAHAAgACQAIAAoADQANABAAEQASABMAFAAWABgAGgAa
ABoAGgAZABsAHQAdAB0AGwAbABsAGwAbABsAGwAZABsAGgAZABgAFQATABAADwAQAA0A
CwAKAAgABwAEAAQAAwADAAIAAAD+//z/+//6//j/+P/1//X/9//2//X/9f/z//L/8f/w
//H/8v/z//T/8v/y//H/8f/v/+//7//v//H/8f/x/+//7//w//D/8P/u/+//8P/w//H/
8f/w//D/8P/w//H/8f/z//P/8v/y//L/8v/y//P/8//z//P/8//x//H/8v/y//H/8f/w
/+7/8P/w//D/7//v//D/8P/w//D/8P/v/+7/7v/v/+//7//u/+7/7//v//H/8f/x//D/
7v/u/+7/7v/s/+z/7v/u/+z/7P/t/+3/7f/t/+3/7f/t/+3/7f/t/+3/7f/s/+z/7P/s
/+z/7P/s/+z/7P/s/+r/6v/q/+r/6//s/+3/7v/s/+z/7P/r/+v/7P/s/+z/7v/u/+7/
7f/s/+v/6//q/+z/7v/s/+z/7P/s/+r/7P/s/+v/6//s/+z/6//r/+v/7P/s/+v/6//s
/+z/7P/s/+z/7f/t/+3/7f/t//D/8f/x//L/8P/w//D/8v/z//b/+P/6//r/+v/7//v/
/f/9//7/AAABAAIAAgABAAEAAgACAAAAAgABAAEAAQD///3/+//4//b/9v/z//H/8P/u
/+z/6v/q/+r/6//r/+n/6f/p/+n/6v/q/+r/6v/p/+n/6v/q/+r/6P/n/+j/5f/i/9//
3f/Y/9j/3//t/wQAIgBGAHAAogDTAPkADAEQAQYB5ACuAHoATwA3ACsAIQAZAA4ABQAA
APv/9f/w/+7/7//t/+n/6f/q/+n/6f/l/+X/5v/m/+b/5v/l/+T/5P/k/+T/5P/k/+T/
5P/k/+P/4//j/+T/5P/k/+T/5P/k/+T/5P/k/+b/5v/m/+X/4//k/+T/5P/k/+T/5P/k
/+b/5v/m/+f/5//n/+f/5//n/+j/6P/o/+j/6P/o/+f/6f/p/+r/6v/o/+j/6P/p/+n/
6f/q/+r/6//r/+v/7P/t/+3/7f/v//H/8f/x//H/8f/x//L/8//1//X/9//3//f/+f/7
//v//P/9////AAABAAIAAwAEAAQABQAIAAkADAANAA4ADwAQABIAFQAVABQAFQAWABcA
GQAaABsAHAAfACAAIQAhAB8AIQAhACEAIQAhACEAIQAhACEAIQAfAB8AHgAdABwAGgAZ
ABcAFwAWABMAEQAQABAADwAMAAwACQAJAAgABgAGAAQAAwACAAIAAgD//////f/8//v/
+//9//z/+//6//j/+P/4//j/+P/4//f/9//3//f/9//3//f/9//3//X/9//4//j/+P/2
//f/+P/4//n/+f/4//j/+P/4//n/+f/5//n/+P/4//j/+P/4//n/+f/5//n/+f/5//n/
+v/6//j/+f/5//j/+v/6//r/+f/3//j/+P/4//r/+v/5//j/+P/5//n/+f/4//j/+f/5
//f/9//3//b/9v/2//b/9v/2//b/+P/4//b/9v/3//f/9f/1//X/9f/1//X/9f/1//f/
9//2//b/9P/0//T/9P/0//T/9P/0//b/9v/2//b/9v/2//b/9v/2//b/9v/1//X/9v/2
//b/9v/2//b/9f/z//P/9P/0//b/9v/2//T/9v/1//X/9P/0//T/9P/0//T/9v/2//X/
8//0//T/8//1//X/9v/2//X/9f/2//b/+P/4//j/+f/5//n/+f/5//v/+//6//r//P/8
//z//v///wIABAAGAAgACAAJAAkACwALAAwADgAMAAwACwAJAAoADAANAAwADAALAAsA
CwAJAAcABQACAAIAAgD///3/+P/2//T/8v/y//L/8//z//P/8//z//P/8v/y//L/8v/x
//H/8v/y//T/8P/v/+7/8f/s/+X/4//i/+D/6f///xgAOgBkAJQAyAD3ABkBJAEgAQwB
4gCoAHIAUQBFAD0ANQApABwAEQAIAAMA///+//z////7//P/8v/y//D/7//t/+3/7v/u
//D/8P/v/+7/7v/u/+7/7v/u/+7/7v/u/+v/6//r/+z/7v/u/+7/7v/u/+7/7v/u/+7/
7v/u/+3/6//s/+z/7P/s/+z/7P/s/+7/7v/u/+//7//v/+//7//u/+7/7f/s/+7/7v/u
/+3/7//v//D/8P/u/+7/7v/v//H/8f/y//L/8//z//P/9P/1//X/9f/3//X/9f/1//X/
+f/5//r/+//7//v//f/9//3///8BAAEABAAFAAcACAAHAAgACQAKAAwADQAQABEAFAAV
ABYAFwAYABoAHQAdAB4AHwAgACEAHwAgACEAIgAjACQAJQAlACUAJwAnACcAJwAnACcA
JwAnACcAJwAlACMAIgAhACAAIAAfAB0AHQAcABkAFwAWABQAEwAQABAADwAPAA4ADAAK
AAgABwAGAAYABgADAAMABQAEAAMAAwABAAAA///+//z//P/8//z//v/+//3//f/9//3/
/f/9//v/+//7//n/+//8//z//P/8//3//v/+//v/+//6//r//P/8//3//f/9//3//P/8
//v/+v/5//n/+//7//v/+//5//n/+v/6//z//f/9//z//P/8//z/+//5//r/+v/6//z/
/P/7//r/+v/7//v/+//6//r/+//7//n/+f/5//j/+v/6//r/+v/2//b/+P/4//j/+P/5
//n/+f/5//n/+f/5//n/+f/5//n/+f/4//j/+P/4//j/+P/2//b/9v/2//j/+P/4//j/
+P/4//j/+P/2//b/9v/1//f/+P/4//j/9v/2//b/9f/1//X/9v/2//b/9v/2//b/9v/2
//b/9f/4//n/+f/3//j/+P/3//X/9f/2//b/9//3//j/+P/4//j/+P/5//n/+f/5//n/
+//7//r/+v/6//r/+v/8//3/AAACAAQABgAGAAcABwAJAAkACgAMAAsADAAMAAsADQAO
AA4ADAAKAAkACQAJAAkABwAFAAIAAgACAP///f/4//b/9P/y//L/8v/z//P/8//z//P/
8//y//L/8v/y//P/8//0//T/8v/y//H/8P/v/+z/6f/l/+T/5P/p//n/EgAyAFYAhAC2
AOUACQEUAQwB9gDUAJ4AaABHADcAKwAfABMACgADAAIA///5//T/9P/1//X/8//y//L/
8P/v/+3/7f/u/+7/7v/u/+3/7P/s/+z/7P/s/+z/7P/s/+z/6//r/+v/7P/u/+7/7v/u
/+z/7P/s/+z/7P/s/+z/6//t/+7/7v/u/+7/7v/u/+7/7v/u/+7/7//t/+3/7f/t/+//
8P/w//D/8P/w//D/7//v/+//8P/w//D/8P/w//H/8f/x//L/8v/x//H/8f/y//X/9f/1
//f/9f/1//X/9f/3//f/+P/5//r/+//+/////f///wEAAQACAAMABQAGAAcACAAJAAoA
DAANABAAEQAQABEAEgATABQAFgAZABkAHAAdAB4AHwAdAB4AHwAgACEAIgAjACMAJQAn
ACcAJwAlACUAJQAlACUAJQAlACMAIQAgAB8AHgAeAB0AGwAbABwAGQAXABYAFAATABAA
EAANAA0ADAAKAAgABgAFAAQABgAGAAMAAwACAAAA/v/9/////v/9//z//P/8//z//P/8
//z/+//7//n/+f/5//n/+//7//v/+f/5//r/+v/6//z//f/+//7/+//7//r/+v/6//r/
+//7//3//f/8//z/+v/6//r/+//9//3//f/9//n/+f/6//r//P/9//3//P/8//z//P/7
//n/+v/6//r/+v/6//n/+P/4//n/+f/5//r/+v/7//v/+f/5//n/+P/4//j/+P/4//j/
+P/6//r/9v/2//f/9//3//f/9//3//f/9//3//f/9//3//b/9v/4//j/+P/4//b/9v/2
//b/9v/2//b/9v/2//b/9v/2//b/9v/2//X/9f/2//b/9v/2//b/9v/1//X/9f/2//b/
9v/4//r/+P/2//b/9v/2//b/9P/2//b/9f/1//b/9v/1//X/9f/2//b/9f/1//b/9v/2
//b/9v/3//n/+f/5//n/+f/5//j/+P/5//r/+//+//3/AAACAAQABAAEAAUABQAHAAcA
CAAKAAsADAAMAAsACwAMAAwACgAKAAkACQAJAAcABQADAAAAAAAAAP3/+//2//T/8v/w
//L/8v/z//P/8f/x//H/8f/y//L/8v/y//H/8f/y//L/8v/0//P/8P/t/+r/5f/h/+D/
4v/p//n/FAA2AF4AigC8AOsACwEYARYBBAHcAKQAcABRAEMANQApAB8AEgALAAYAAQD9
//r/+P/3//X/8//w//D/7v/t/+3/7f/u/+7/8P/w/+//7v/s/+z/7P/s/+z/7P/s/+z/
6//r/+v/7P/u/+7/7v/u/+3/7P/r/+r/7P/s/+z/6//r/+z/7P/s/+z/7P/s/+z/7P/s
/+z/7f/t/+3/7f/t/+3/7v/u/+7/7v/u/+7/7f/t/+3/7v/u/+7/7v/u/+//7//v//D/
8P/x//H/8f/y//X/9f/1//f/9f/1//X/9f/3//f/+P/5//v/+//9//3//f///wEAAQAC
AAMABQAGAAcACAAJAAoADAANABAAEQAUABUAFgAXABYAGAAbABsAHAAdAB4AHwAfACAA
IQAiACMAJAAlACUAIwAlACUAJQAlACUAJQAlACcAJwAnACUAIwAiACEAIAAgAB8AHQAd
ABwAGQAXABYAFAATABAAEAANAA0ADAAKAAoACAAHAAYABgAGAAMAAwABAAAA////////
/v/9//z//v/+//7//v/8//z/+//7//v/+//7//v//f/9//3/+//5//r/+v/6//r/+//8
//z//f/9//z//P/8//z//f/9//v/+//6//r/+//8//3////9//3//f/9//v/+//8//z/
/P/9//3//P/8//z//P/7//v//P/8//z//P/8//v/+v/6//v/+//7//j/+P/5//n/+f/5
//n/+P/4//j/+P/4//j/+P/6//r/9v/2//f/9//3//f/9//3//f/9//3//f/+f/5//j/
+P/2//b/9v/2//b/9v/2//b/9v/2//b/9v/2//b/9v/2//b/9v/2//X/9f/2//b/9v/0
//T/9P/z//X/9f/2//b/9P/0//T/8v/0//X/9f/1//X/9//1//T/9P/0//T/9P/0//b/
9v/1//X/9v/2//X/9f/1//b/9v/1//X/9v/2//T/9P/0//X/9//3//f/9//5//n/+P/4
//j/+P/4//r/+//+/wAAAgAGAAYABwAHAAcABwAIAAoACgAKAAkABwAIAAoACwAKAAoA
CQAJAAkACQAHAAUAAgAAAAAA/f/7//b/9P/y//D/7v/u/+//7//x//H/8f/x//D/8P/w
//D/7//v//D/8P/y//D/7//u/+//7P/l/+H/4P/e/+X/8/8IACIASgB4AKoA2QABARYB
GgEQAfIAvACEAFkAQQA1ACsAIQAYAA8ABAD///v/+P/2//X/8//z//D/8P/u/+3/6//r
/+z/7P/u/+7/7f/s/+r/6v/q/+r/6P/o/+j/6P/p/+n/6f/q/+j/6P/o/+j/6v/q/+r/
6v/o/+j/6P/n/+n/6v/q/+r/6v/q/+r/6v/q/+r/6v/r/+v/6//r/+v/6//s/+z/7P/s
/+z/7P/r/+v/6//s/+z/6v/q/+r/6//t/+3/7v/u/+3/7f/t/+7/8f/x//H/8//z//P/
8//z//P/8//0//X/9//3//n/+f/4//n/+v/5//z//f///wAAAwAEAAUABgAGAAcACgAL
AA4ADwAQABEAEQASABQAEwAWABcAGAAZABkAGgAbABwAHQAeAB8AHwAfACEAIQAhAB8A
HwAfAB8AIQAhACEAHwAfAB4AHQAcABgAFwAVABUAFgATABEAEAAQAA8ADAAMAAkACQAI
AAYABAACAAEAAAAAAAAA/f/9//3//P/7//v/+//6//n/+P/4//j/+P/4//b/9v/1//X/
9//3//f/9//5//n/+f/3//X/9v/2//b/9P/1//b/9v/3//f/9v/2//b/9v/3//f/9f/1
//T/9P/2//b/9v/3//f/9//3//f/9f/1//b/9v/2//f/9//2//b/9v/2//X/8//0//T/
9P/2//b/9f/0//T/9f/1//X/9P/0//X/9f/1//X/9f/0//T/9P/0//T/9P/0//b/9v/z
//L/8v/x//P/8//z//P/8f/x//H/8f/z//P/8v/y//L/8v/y//L/8P/w//D/8P/y//L/
8v/y//D/8P/w//D/8P/w//D/7//v//D/8P/w/+7/8P/y//H/8P/w//D/8P/w//D/8v/y
//H/7//w//D/7//x//H/8v/y/+//7//w//D/8P/w//D/8f/z//P/8//z//P/8//y//L/
9P/0//T/9v/1//j/+v/8/wAAAAABAAEA/////wAAAgAFAAYABgAFAAUABgAGAAQABAAD
AAMAAwABAP///f/6//r/+v/3//X/8P/u/+z/6v/s/+z/7f/t/+3/7f/t/+3/7P/s/+z/
7P/r/+v/7P/s/+z/7P/v/+z/5//k/+H/3f/c/9z/4f/v/woAKgBQAH4AsADbAP0ADAEK
AfYA0gCeAGwASQA3AC0AIQATAAoAAQD8//v/+f/0//D/7//v/+3/6v/q/+j/5//n/+f/
6P/o/+b/5v/l/+T/5v/m/+b/5v/k/+T/5P/k/+X/5f/l/+b/5P/k/+T/5P/m/+b/5v/m
/+b/5v/m/+X/5f/m/+b/5v/k/+T/5P/k/+X/5v/n/+n/6P/n/+b/5f/n/+j/6P/o/+r/
6P/m/w==
         </WaveFormData>
      </LeadData>
      <LeadData>
         <LeadByteCountTotal>10000</LeadByteCountTotal>
         <LeadTimeOffset>0</LeadTimeOffset>
         <LeadSampleCountTotal>5000</LeadSampleCountTotal>
         <LeadAmplitudeUnitsPerBit>4.88</LeadAmplitudeUnitsPerBit>
         <LeadAmplitudeUnits>¦ÌV</LeadAmplitudeUnits>
         <LeadHighLimit>2147483647</LeadHighLimit>
         <LeadLowLimit>268435456</LeadLowLimit>
         <LeadID>II</LeadID>
         <LeadOffsetFirstSample>0</LeadOffsetFirstSample>
         <FirstSampleBaseline>0</FirstSampleBaseline>
         <LeadSampleSize>2</LeadSampleSize>
         <LeadOff>FALSE</LeadOff>
         <BaselineSway>FALSE</BaselineSway>
         <ExcessiveACNoise>FALSE</ExcessiveACNoise>
         <MuscleNoise>FALSE</MuscleNoise>
         <LeadDataCRC32>4000232663</LeadDataCRC32>
         <WaveFormData>
/f////////8AAAMABAAEAAYABgAGAAYABwAJAAoACwAKAAoADAALAAwADAALAAwADgAO
AA0ADAAJAAgABwADAAIA/v///wEA/v/7//n/9v/1//b/9v/3//j/+P/4//f/9f/y//H/
7//w//H/8v/z//H/8P/u/+r/7f/v//L/9f/0//P/8v/x/+3/7v/w//f/+v/7//v//f8C
AAoAFAAcACQAMgBNAGgAewCHAIwAhQBrAEMAIQALAAYACwATABMACwADAP///f/7//r/
+//3//D/7v/t/+z/6//q/+r/6//r/+3/7f/t/+3/7P/r/+r/6P/o/+j/6f/q/+n/6f/o
/+n/6f/n/+f/6P/o/+f/5//o/+v/6//p/+n/6//r/+v/6//q/+v/6v/p/+v/6v/q/+n/
6//t/+3/7f/r/+r/6P/m/+j/6//t/+//7f/s/+z/6//s/+v/7P/t//D/8f/y//T/8f/w
//H/8P/y//L/8//z//L/9P/0//T/9f/2//f/9//3//j/+f/5//f/+f/6//v/AAABAAIA
BAAEAAUABAAFAAcABwAJAAkABwAJAAwADQAOAA8ADwAPABAAEgAVABYAFAAWABYAFgAV
ABUAFAAUABUAFwAYABoAGAAYABYAFQAVABYAFwAYABYAFQATABIAEQAQAA8AEAAQAA8A
DwAQAA4ACwAJAAgABQADAAMAAwABAAQABQAGAAMAAgACAAAA//8AAAIABAABAAEAAAD+
/wEAAQD//wIAAQABAAAA/v////7//v///wAAAgADAAUABAAEAAMAAgABAAEAAgACAAIA
AgADAAMABQAGAAYABQAEAAQABQAFAAUABQAEAAMABAAEAAQABAADAAMAAwADAAQABAAD
AAIABAAEAAQABQAGAAIAAQD//wIAAgADAAQAAgABAP///f/9////AgAEAAIAAgACAAIA
AQAAAP///v//////AAACAAEAAQACAAIA///9//z/+//+////AAABAAAA///+//3//v//
//7///////7//f/8//7///////3//v8AAAEAAwAAAP///f/6//r/+v/6//v/+//8//z/
+//9//z//P/9///////+//7/+//7//v//P/9//7///8AAP3//P/7//r//P/8//z/+//9
//7//v/+//z//P/9//7///8CAAYACQAKAAkACAAIAA0ADgAOAA4ADAAMAAwADAANAA0A
DQAPABEAFQAWABcAEwAQAA8ADgAQAA8ADgAOAA4ADgALAAcAAAAAAAEAAQAAAAAA///+
/wAA//////7/+//6//j/9v/1//b/9v/3//X/9f/1//X/9v/2//T/8//1//b/9//3//H/
8//5//v/+v/6//3/AAABAAUACwAUABoAIgAuAEIAVABlAHYAhwCXAJgAgQBZADEAFwAJ
AAoAFQAVAA8ACwALAAkABQD///z/+f/5//b/9f/1//X/9f/1//T/9P/z//L/8f/w/+//
8f/x//H/8P/x//D/8P/w/+3/7f/s/+3/8P/v//D/8v/w/+//7//w//H/8f/v/+//7f/t
/+3/7f/s/+3/7P/r/+z/7P/t/+3/7f/v/+//7//u/+7/7f/s/+r/6//r/+v/6//q/+r/
6f/s/+v/7P/t/+3/6//p/+j/6//s/+//8P/u/+7/7//v/+7/8P/w//D/8//0//X/9f/z
//T/9f/1//f/+f/6//v//v///wAAAgADAAUABQAHAAgACQAMAA0ACwANABAAEQAQABEA
EQARABIAFAAXABgAFgAYABgAGAAcAB0AHQAeABoAGQAXABYAGQAaABkAGQAYABgAGAAY
ABcAFwAWABYAFQAUABMAFAASAA8ADQAMAA4ACwAJAAgACAAHAAgACQAEAAYABgAGAAUA
BAAEAAIA/v/+////AAACAAMAAwACAAAA///8//7/AAABAAEAAAABAAAAAAABAP//AAAA
AAEAAwAEAAQABAACAAEAAQAAAAIAAgADAAMABQAGAAYABQABAAAAAAD//wIAAwADAAMA
AAAAAAAAAAD8//v/+v/5//r/+v/5//j/+P/4//j/+f/8//r/+//7//r/+P/3//b/9P/1
//X/9f/x//H/8v/y//P/9P/1//b/9v/2//b/9v/y//H/8f/y//H/8f/y//L/8v/z//X/
9//2//X/9P/z//P/8//z//P/8f/x/+//7//x//L/8//0//T/9f/1//P/8P/w/+//7//y
//P/8//y//T/9P/0//X/7//y//L/8P/w//D/8P/w/+//7v/t/+z/7//w//H/8f/u/+7/
7f/s/+3/7v/w//L/8P/y//X/9//3//f/9//4//z//v///wAA///+//3//P////////8B
AAAAAwADAAMABQAEAAUABgADAAEA///+/wAAAAD9//n/8v/y//P/8//y//L/8f/w/+7/
7f/t/+z/7P/s/+v/6v/n/+b/5P/j/+P/4//j/+P/5v/m/+T/4//l/+b/5//n/+P/3//h
/+n/7P/o/+f/7P/v//H/9f/8/wAABgAOABQAHgA1AE4AYwB1AIAAfwBrAEkAIwAHAAAA
BQANAA8ABQD5//n/+//1//D/7f/n/+D/4v/j/+T/5f/j/+L/4v/h/9//3//f/9//4P/h
/+L/4v/f/97/3v/e/+D/4f/h/+P/4v/f/97/3v/g/9//3//g/+H/4f/f/9//3//f/9//
3//h/+P/4//j/+L/4P/f/93/3v/h/+L/4//i/+L/4f/g/+D/4f/h/+H/5P/k/+X/5f/n
/+X/5f/l/+X/5f/l/+b/5v/m/+j/6P/o/+j/6f/p/+z/7v/u/+7/7f/u/+//7//x//L/
8//z//P/9f/2//f/+f/5//n/+v/9//////8BAAEAAQADAAMAAQADAAYABwAJAAsADAAN
AAsADAAOAA4AEAASABIAEgARABEAEAAQABIAEwATABQAEgASABAADwAOAA4ADgAOABEA
EQAQABAADgAMAAoACgAIAAcABwAIAAoABwAFAAQAAQD////////8//7//v/+//3//P/8
//r/+v/6//v//P/6//v/+//6//r/+f/2//j//P/9//3//P/5//j/+P/5//r//P/9////
AQACAAIAAgABAAEAAgACAAMABAAGAAcABgAGAAUAAwAEAAQABQAFAAgACQAJAAkABwAG
AAUABAADAAMAAwADAAQABAADAAIAAwAEAAUABwAGAAIAAQD//wEAAAAAAAAAAgADAAMA
AwABAAEAAgACAAAAAAAAAAAAAAAAAAAAAAAAAP////8AAAMAAwAEAAQAAQD///7//f/9
//3//f/9/wAAAQACAAMAAgABAP7//f8AAAAAAAAAAP/////+//v//f/+//7/////////
/v/8//r/+v/6//v//f/8//z/AQAGAAQAAgAAAP7//v/+//7//v/8//z//P/7//v//P/8
//z//P/8//3//v/8//7/AQADAAYABwAIAAoACwAKAAgABgAHAAgACQAKAA0ADQANAA8A
DgARABEAEQASABAAEAAQAA4ADQAMAAwADAAMAAkABQACAAIAAwADAAAA/v/7//j/+//7
//z//P/8//z/+//6//f/9v/0//P/9f/1//X/9f/0//T/8v/x//P/9P/1//X/9f/x/+//
8//0//D/8f/4//3/AwAHAAYACgASAB4AKAA0AEUAXABxAIMAkACPAHUATwAtABMABgAH
ABEAFwANAAEA//////v/+P/7//n/8v/v/+//7//v/+//7v/u/+3/7//v/+//7//u/+3/
7P/q/+r/6v/r/+z/6v/r/+v/7f/r/+n/6f/q/+z/6//r/+z/7P/r/+j/5//p/+v/7f/v
/+3/7f/r/+n/6//q/+r/6f/q/+3/7v/v/+//7v/s/+r/6//t/+7/7//u/+7/7//v/+//
7f/t/+3/8f/x//H/8v/w//D/8v/y//T/9P/1//X/9P/2//b/9v/3//j/+f/5//r//P/+
/////P/9//3//f8AAAEAAgAEAAUABwAHAAkABwAHAAkACQAKAA0AEQATABMAEwASABEA
FAAWABkAGgAYABgAFgAUABYAFwAXABgAGAAZABkAGgAYABgAFgAVABUAFgAXABgAFwAX
ABYAFgATABAADQAMAA8ADwAQABIAEAANAAsACgALAAkACQAJAAMABAADAAIAAQAAAAAA
/v///wAAAgAEAAEAAQAAAP7/AAD///z//v/+///////+//7//v///wEAAwAEAAQABQAD
AAIAAAD+/wAAAQADAAQABAAEAAUABQAFAAYABgAFAAQABAAFAAUABQAFAAQAAwADAAQA
BQAGAAMAAwADAAMAAgACAAEAAAACAAIAAgADAAMAAAAAAP//AgACAAMABAABAAEAAAD/
//////8AAAAAAgACAAIAAgABAAAA///+//7///8BAAQAAgABAAEAAAD8//v/+//7//z/
/f/+/////v/9//z/+//8//3//P/9//7//v/+//7//f/9//z/+f/8//7///8BAP///f/6
//b/+P/6//z////9//7//v/9//v/+v/6//v//P/9//3//v/8//v/+v/5//7/AAD///7/
/f/8//r/+v/6//r/+//8//3//f/7//z//P/8//r/+v/7//z///8CAAYACQAIAAcABgAG
AAoADAANAA4ACwAKAAkACAALAAsACwANABAAEwATABMAEAAOAA4ADgAOAA0ADAAMAA4A
DgALAAcAAAAAAAEAAQABAAAA/v/8//r/+f/5//j/+v/6//n/+P/1//T/8v/x//P/8//z
//P/9P/0//L/8f/v//D/8f/x//X/9//3//f//P/8//3//v/5//f/AwAQABoAIAAoADAA
PABTAGgAfQCNAJYAhwBlAD0AHQALAAIABwAPAAsAAwADAAcAAQD5//b/9f/z//D/8f/x
//H/8f/x//D/8P/v/+3/7f/t/+3/7f/t/+3/7P/r/+r/6v/q/+z/7f/t/+//7v/r/+r/
6v/r/+v/7P/u/+3/7f/r/+v/7P/t/+7/7//t/+//7//v/+7/7P/r/+n/6//t/+3/7f/w
//D/7//u/+z/7f/t/+3/7v/u/+//7//x/+//7//v//H/8f/x//L/9P/0//b/9v/z//L/
8v/x//X/+P/5//r/+v/6//r/+f/5//r/+//7//3///8AAAEAAwADAAMABAAHAAkACQAL
AAsACwANAA0ADQAPABIAEwAWABcAFwAXABQAFAAVABQAFwAaABsAHAAbABsAGgAaABoA
GwAbABwAHgAeABwAGwAZABgAFwAWABkAGQAYABgAFAASABAAEAASABEAEQASABAADQAL
AAoACQAHAAcABwAGAAgACAAIAAUABAAEAAIAAgACAAMABAAEAAUABQAEAAIAAQD+/wAA
BAAFAAUABAACAAAA/////wAAAgADAAUAAwAEAAQABAADAAMABAAEAAYABgAHAAcABQAG
AAYABQADAAIAAgABAAYABwAHAAcABQAEAAMAAgAEAAUABgAHAAYABgAFAAQAAwACAAEA
AQAFAAQABgAHAAQAAgABAAAAAQADAAQABQABAAEAAgACAAAAAAAAAAAAAQACAAMABAD/
//3//P/8/wAAAQADAAQAAQD///7//f/9//3//f/9//////////////////3//f/+//7/
/v/+//7///////3/+//8//z//f/+///////+//3//P/7//v//P/+///////+//z/+//7
//v/+v/7//z//f/+//z//P/8//z//P/8//z/+//5//r/+v/6//j/+P/5//r//P/+/wEA
AwAFAAUABQAGAAsADAAMAAwADQAOAA8AEAANAAsACQAJAA0AEQASABMAEgAQABAAEAAQ
AA8ADgAOAAwADAAJAAUA///+//7//f/+//7//f/8//r/+f/5//j/9v/2//X/9P/1//b/
9v/3//T/8//y//H/8//0//P/8//x//L/8//z//H/8//1//X/9v/2//f/+v/7//v/AwAM
ABIAGgAkACwAOABNAGQAdwCHAIwAhQBrAEUAJwAXABAAEwAZABUADQAFAAEAAQABAAAA
+f/x/+z/6//r/+v/6//s/+z/7f/t/+v/6//r/+v/6//r/+v/6v/n/+b/5v/m/+b/5//n
/+n/6//p/+n/6v/o/+f/5//o/+n/6f/n/+f/6f/p/+n/6f/p/+v/6//r/+3/7P/s/+v/
6v/r/+r/6f/r/+z/7P/s/+r/6//r/+v/7v/u/+//7//t/+v/6//r/+//7//v//D/8P/w
//L/8v/w//D/8f/x//L/9P/0//T/9v/4//r/+//4//j/+P/3//r//f///wEAAQABAAEA
AgADAAUABQAHAAgACQAMAA0ACwALAAwACwANAA8AEAARABMAFAAWABYAFAAWABYAFgAV
ABUAFAAUABYAFwAXABgAGQAaABkAGQAXABYAFQAUABMAEwASABIAEQAQAA8AEAAPAA0A
DAAMAA4ACwAJAAgABwAFAAUABQACAAQABAAEAAUABAAEAAIA/v/+////AAAAAAEAAQAA
AAIAAQD+/wAAAAABAAEAAAABAAAAAAABAAAAAAD/////AgAEAAUABgAEAAMAAwACAAAA
AAABAAEAAgAEAAUABQADAAIAAgABAAMAAwACAAEAAgACAAIAAgABAAEAAQABAAMABAAE
AAQAAwACAAEAAQABAP7//v/9//7//v///wAA/v//////////////AAAAAP///v/9//z/
/f/+////AAD/////AAACAAAA//////7//v/9//3//f/9//3//f/9//7///8AAAEAAAD/
//z/+//8//z//P/8//3///8AAP///P/8//v/+//9//3//P/6//r/+v/6//v/+//8//z/
+//9//z//P/9//n/+v/6//r/+v/6//z//P/8//z/+//6//n/9//6//z//f/+//z//P/9
//7//f/+/wAAAQAGAAcACAAKAAwADAALAAoADAAMAAwADAANAA0ADQAPABIAFQAVABUA
EwAQAA8ADgAOAA0ADAAMAAwADAAJAAUAAgACAAMAAwABAAAA/v/8//7//f/9//z/+f/4
//b/9P/z//T/9P/1//f/9//3//f/+P/4//b/9f/z//T/9f/1//P/9f/1//f/+v/6//v/
AAABAAEAAwAIABIAHgAmAC4APgBRAGYAeQCHAI4AhwBrAEcAJwATAAoACwATABMACQAF
AAUAAQD//wAA+f/1//T/8f/x//H/8f/x//D/8P/v/+//7//v/+//7//v/+//7v/t/+z/
7P/s/+n/6f/o/+n/6//r/+3/8P/u/+3/7f/u/+//7//t/+3/7f/t/+3/7f/s/+3/7P/r
/+z/7P/t/+3/6//t/+3/7f/w//D/7//u/+7/7//v/+//7//u/+7/7f/u/+3/7v/v/+//
7//v//D/8P/w//L/8v/z//T/9v/3//f/+P/3//b/+f/6//v/+//5//r/+//7//3///8A
AAEAAQABAAEAAgADAAUABQAHAAkACQALAAsACwANABAAEQASABMAEwATABUAFgAYABgA
FwAYABcAFgAZABkAGAAYABgAGQAZABoAGQAYABUAEwATABQAFQAWABUAFQAUABQAEwAS
ABEAEgAPAA0ADAAMAA4ACwAJAAgACgAJAAoACwAHAAgABwAGAAcABgAGAAQAAQAAAAAA
AAABAAMABAAEAAUABQADAAYABgAFAAMAAAACAAIAAwAFAAQABAADAAMABQAGAAYABgAF
AAUABgAGAAQABAAFAAUABwAIAAgABwAEAAQABQAFAAcABwAGAAUABQAGAAcACAAGAAUA
BAADAAYABgAFAAQAAgACAAIAAwAGAAQABQAFAAUABAAEAAQAAQABAAAA/////wEABAAG
AAUABAADAAIAAgACAAIAAgAAAP////8AAP////8AAAAA/////wAAAQAAAP///v/9////
//////////////3//f/9//z/+//6//3///8AAP///f/+//7////9//3//P/6//z//P/8
//3//P/8//v/+f/6//r/+//9//3//f/8//z/+//9//3//P/8//z//P/8//z//P/8//z/
/P/8//z/+//6//r/+f/4//r/+v/7//z//f8AAAQABwAHAAcABwAIAAsADAAMAAwACwAK
AAkACAAMAA0ADgARABEAEwASABEAEAAOAA4ADgAOAA0ADAAMAAwADAAJAAUAAAAAAAEA
AQAAAAAA///+//z/+f/3//T/9v/2//X/9P/0//T/8//z//X/9f/1//X/+P/4//b/9f/y
//L/8v/x//X/9f/z//X/9v/4//n/+v/9/wUACwAUAB4AJgAqADIAQgBXAGwAfwCNAJIA
hQBhADUAFwALAAgADQATABEACwALAAcAAQD7//b/8f/x//L/8//z//P/8//v/+7/7v/t
/+v/6//r/+v/7f/t/+3/7P/q/+j/5//m/+f/6f/q/+3/6//p/+n/6v/r/+v/7P/u//H/
8f/v/+//7P/r/+r/6f/s/+//8P/x/+//7v/u/+3/7f/v/+//7//u/+7/7f/s/+r/6//r
/+v/7v/w//P/9f/y/+//7v/t//D/8f/y//T/9v/2//j/+P/1//T/9P/z//X/+P/5//r/
+v/6//r/+f/8//7/AAABAP7/////////////////AAAEAAcACAALAAoACQAKAAkACgAN
ABEAEwASABMAEwATABUAFgAYABgAGAAaABoAGgAaABkAFwAWABcAGQAaABwAGQAYABUA
EwATABQAFQAWABkAGQAYABgAFAASABAAEAAPAA0ADAAMAA0ACwAKAAoACAAFAAQAAwAC
AAYACAAKAAgABgAFAAIAAAAAAAEAAgAAAAEAAQAAAAIAAQD+/wAABAAFAAUABAACAAAA
/////wEAAgACAAMAAwAEAAQABAADAAMABAAEAAQABAAFAAUAAwAEAAQAAwADAAQABgAH
AAgABwAFAAMABAAEAAQABAAFAAUABQAFAAMAAgAAAP7///8AAAEAAwAHAAQABAADAAIA
AAD///7/AAABAAEAAQD/////AAAAAAAAAAAAAAAAAAAAAAAAAAD8//v/+//8//3//f/+
//7/+v/5//n/+f/6//v//P/9//3//f/9//3//f/9//v/+//6//r/+v/6//r/+//7//n/
+//8//z//f/9//3//P/6//j/+P/4//n/+//8//z/+//6//j/9//3//v/+//4//j/+P/4
//j/+v/6//r/+v/6//r/+v/5//f/+P/4//j/+P/4//n/+v/8//7/AQADAAQAAwACAAIA
BwAIAAgACAAKAAoACgAKAAoACQAIAAkADAAPAA8ADwAMAAoACgAKAAwACwAKAAoACgAK
AAcAAwAAAAAAAQABAP7//P/5//b/+P/3//f/9v/2//b/9f/0//D/8P/v/+//7//v/+//
7//x//L/8f/x/+//8P/x//H/7f/t/+v/7f/w//L/8f/y//P/9f/9/wIADAAaACAAJgA2
AEsAZAB5AIUAiAB7AFsAOQAfAA8ACgARABcAEwAJAAUABQABAPv/9v/x/+3/7P/s/+3/
7v/v/+r/6P/n/+X/5//n/+f/5//o/+n/6v/q/+j/5v/l/+T/5f/n/+j/6//p/+f/5//o
/+b/5f/l/+b/5//n/+X/5f/l/+X/5f/l/+X/5//n/+f/6f/o/+j/5//m/+f/5v/l/+j/
6P/n/+b/6P/p/+n/6f/s/+z/7f/t/+v/6f/p/+n/6f/p/+n/6v/r/+z/7//w/+7/7v/v
/+//8v/0//T/9P/y//L/8v/x//L/9P/2//f/+v/9////AQAAAP///v/+/wMABQAFAAcA
BwAHAAkACQAHAAkADAANABAAEQARABEAEAAQABEAEAARABQAFQAWABkAGQAYABgAFQAV
ABQAFAAWABYAFAATABIAEgASABIAEwATABIAEgAQAA4ADAAMAA0ADQAOABAAEgAPAA0A
DAAIAAUABAADAAAAAgACAAIAAwACAAIAAAD+//7///8AAAAAAQABAAAA/v/9//r//P//
/wEAAgACAP///v/+/////f/+//7///8AAAIAAwAEAAIAAQABAAAAAgACAAMAAwABAAIA
AgABAAIAAgADAAMABwAHAAYABQACAAIAAgACAAMAAwADAAMABgAGAAUABAAEAAQABAAF
AAUAAgACAAEAAQAAAAAAAAACAAMAAwADAP////8AAAAAAAAAAAAAAAABAAIAAwAEAAEA
///+//7/AAABAAMABAAAAP////////3//f/9//3//////////////////f/9//7//v/+
//7/AAABAAEA///+//7//f/9//3//f/8//r/+v/6//r/+//8//7///////3//P/8//3/
/f///wIAAgAAAP///v/9//z//P/8//z//P/+//7//v/9//3//v/+//7/AAAAAAEAAgAB
AAIABAAFAAkACQAJAAoADQAOAA4ADgAOAA4ADgAOAA8ADwAPABEAEgAVABUAFQASABAA
EAAQABIAEQAQABAAEAAQAA0ACQAEAAQABQAFAAEAAAD+//z//f/9//7//v/8//z/+//6
//j/+P/3//f/+f/5//n/+f/5//j/9f/z//X/9v/3//f/9//9//v/9//4//j/+//8/wEA
BwANABQAHAAiACgANgBGAFsAbgCBAJMAmACHAGMAOwAfABEAEAAXAB0AGQAPAAkACQAF
AAEAAAD///n/9v/3//f/9//3//X/9P/0//P/8//z//P/8//z//P/8//y//H/8P/w//D/
8v/z//P/9f/0//H/8P/w//H/8f/y//T/9f/1//P/8//x//H/8f/x//P/9f/1//X/8//y
//L/8f/x//P/8//z//b/9v/1//T/8//z//L/8f/z//T/9v/3//X/8//z//P/9v/3//j/
+v/5//j/+f/4//r/+v/7//v//P/+//7//v/9//7//////wAAAgAEAAUAAwAFAAYABwAJ
AAkACQAKAA4AEQASABUAFAATABQAEwATABUAGAAZABoAGwAbABsAGQAaABwAHAAeACAA
IAAgACEAIQAgACAAHgAfAB8AIAAeAB4AHAAbABwAHAAcABwAHgAfAB8AIAAcABoAGAAY
ABgAFwAXABgAGAAVABMAEgATABEAEQARAAwADgAOAA4ACwAKAAoACAAHAAgACgAMAAoA
CwALAAoACAAHAAQABgAJAAsADAAMAAoACAAHAAcACAAKAAsADQALAAwADAAMAA0ADQAO
AA4ADgAOAA8ADwAOAA4ADQALAAwADAANAA0ADAALAAkABwAEAAQABAAEAAQABQAGAAcA
BwAGAAQAAgAEAAQABAAFAAUAAgACAAEA///+//7//v8AAAEAAQABAP3//f/+//7/AAAA
AAAAAAD+//7//v/+//r/+f/5//r//P/9////AAD9//v/+v/5//v/+//7//v/+f/5//n/
+f/3//f/9f/1//n/+v/7//z/+//7//r/9//3//j/+P/5//v/+//6//j/9v/2//b/9//4
//r/+//7//r/+P/3//f/9//3//b/9v/3//f/9//3//b/9v/3//j/+f/6//v//P/7//r/
+f/4//f/9v/1//P/9P/2//f/+P/2//b/9//4//j/+v/9////AwADAAMABAAGAAYABQAE
AAUABgAHAAgABwAHAAcACQAMAA8ADwAPAA4ADAAMAAwACwAJAAcABgAHAAgABgADAP3/
/P/8//v/+v/6//n/+P/2//P/8f/u//D/8v/z//T/8v/y//H/8f/u/+3/7P/r/+//8P/v
/+//7f/u/+//7//v/+//7//t//D/8v/z//T/9f/5/wMACgAMABYAIAAmADIARwBiAHUA
hQCSAI0AbwBDACEADQAGAA0AGQAXAAsABQAFAAEA+f/2//f/8//w/+//7//v/+//6v/o
/+f/5f/m/+f/6P/p/+v/6//r/+r/5//m/+b/5v/m/+f/5//p/+v/6f/p/+r/6P/n/+f/
6P/p/+n/5//n/+b/5f/k/+P/5v/p/+r/6//p/+j/6P/n/+X/5//n/+f/6f/q/+r/6v/o
/+n/6f/p/+j/6P/p/+n/5//l/+X/5f/q/+v/7P/u/+7/7v/w//D/7v/u/+//7//w//L/
8v/y//P/9P/1//X/8//0//X/9f/1//f/+P/5//v/+//7//z/AAADAAQABwAGAAUABgAF
AAUABwAKAAsADgAPAA8ADwANAA4AEAAQABEAFAAVABYAFgAVABMAEgAUABUAFQAWABgA
GAAWABUAEgASABIAEgATABMAEgASAA4ADAAKAAoADAALAAsADAAMAAkABwAGAAUAAwAD
AAMA/v8AAAAAAAABAAAAAAD+//r/+v/7//z//f///wAAAAD///3/+f/6//7///////7/
+//6//r/+//7//z//P/9//3//v/+//7//f/9//7//v8AAAAAAQABAP//AAAAAP////8A
AAIAAwADAAMAAgABAAAAAAAAAAAAAQABAAEAAQAAAAAA///+//7//v/+///////8//z/
+//9//z//P/8//3///8AAAEA/v/9//3//P/8//z//P/8//7//v/+//7/+v/5//n/+v/9
//3//v/+//7//f/9//3//P/7//r/+f/5//n/+f/5//f/9//1//X/+P/4//j/+P/4//n/
+f/3//f/+P/4//n/+v/7//v/+v/3//b/9f/1//X/+v/+//n/9v/2//b/9v/2//b/9v/2
//b/9//4//n/+f/5//r/+v/6//r/+v/7//z/+v/8////AQAFAAUABQAGAAcACAAIAAgA
CgAKAAoACgALAAsACwANAAwADwAPAA8ADwAOAA8AEAAPAA0ACwAKAAoACgAHAAMAAQAC
AAQABQACAAAA/f/6//r/+f/5//j/+P/4//f/9v/0//T/8//z//P/8//z//P/9P/0//L/
8f/z//T/9f/1//n/9//z//P/9P/0//X/+P/7/wMACwAQABQAHAAmADAAQABZAHAAgQCN
AI4AfQBhAD8AIQARAA4AEwAbABUACQADAAEA///9//z/+f/1//b/9P/z//L/8f/t/+z/
7P/r/+3/7//x//P/8P/v/+7/7P/t/+z/7P/s/+7/7//v//H/8P/t/+z/7P/t/+3/7v/w
//D/7//s/+v/6//r/+v/6//s/+//8P/x/+//7v/u/+3/7v/x//L/8//y//L/8f/w/+7/
7//z/w==
         </WaveFormData>
      </LeadData>
      <LeadData>
         <LeadByteCountTotal>10000</LeadByteCountTotal>
         <LeadTimeOffset>0</LeadTimeOffset>
         <LeadSampleCountTotal>5000</LeadSampleCountTotal>
         <LeadAmplitudeUnitsPerBit>4.88</LeadAmplitudeUnitsPerBit>
         <LeadAmplitudeUnits>¦ÌV</LeadAmplitudeUnits>
         <LeadHighLimit>2147483647</LeadHighLimit>
         <LeadLowLimit>268435456</LeadLowLimit>
         <LeadID>V1</LeadID>
         <LeadOffsetFirstSample>0</LeadOffsetFirstSample>
         <FirstSampleBaseline>0</FirstSampleBaseline>
         <LeadSampleSize>2</LeadSampleSize>
         <LeadOff>FALSE</LeadOff>
         <BaselineSway>FALSE</BaselineSway>
         <ExcessiveACNoise>FALSE</ExcessiveACNoise>
         <MuscleNoise>FALSE</MuscleNoise>
         <LeadDataCRC32>446723278</LeadDataCRC32>
         <WaveFormData>
BwAHAAkACgAIAAkACQAJAA0ADgAOAA4AEAAOAAsABwAEAAIAAAD+//z/+//7//z/+v/2
//T/8f/y//P/8//z//H/8P/w//H/8P/y//P/9v/5//r/+//8//z//f/+//7//v//////
//////////8AAAIAAgACAAIAAgADAAMAAwACAAEAAAAAAAAAAwAIABEAGQAgACUAJwAi
ABsAEAAKAAMA+f/n/9b/w/+7/8X/1f/i/+//8//p/9H/wP++/8b/0P/c/+X/7P/0//j/
+v/8//3/AAAAAAAAAAACAAIAAgADAAEAAQABAAEAAgACAAIAAgADAAQABgAHAAcABgAG
AAUABgAGAAYABgAEAAUABQAFAAUABQAFAAUABwAHAAcABwAGAAYABgAGAAYABgAGAAYA
BgAGAAYABwAHAAYABgAGAAYABgAGAAYABwAHAAYABQAFAAUABQAFAAMAAwADAAMABQAE
AAMAAgACAAMAAwADAAEAAAAAAP//AAD////////9//3//f/9//7//P/7//v/+P/3//b/
9v/1//X/8//y//P/8v/x//D/8P/v/+7/7P/s/+v/6v/p/+j/5//m/+X/4v/i/+H/3//h
/+D/3//f/97/3f/c/9v/3f/c/9z/3f/f/9//4P/g/+H/4v/i/+L/5f/m/+j/6f/q/+z/
7f/u/+//8f/y//L/9v/3//j/+f/4//j/+P/5//v//P/9//////////////8AAAAAAAAA
AAAAAAABAAEA/////wAAAAACAAIAAgACAAAAAAAAAAAAAgACAAIAAgAEAAQABAAEAAMA
AwACAAIABAADAAMAAwADAAIAAQAAAAAAAAAAAAAAAgACAAIAAgABAAAA///9//3//v8A
AAIAAAAAAAAAAAAAAAAA/////wEAAQABAAEAAAAAAAAA/////////////////////wAA
AAD///////8BAAEAAQABAAAA///+//3//f/+////AAD+//////8AAAAA////////AAAA
AAAAAQD//////////wEAAAAAAAAA/v////////////7//v///wAAAQACAAMAAQAAAAAA
AQABAAEAAQD/////AAAAAAAAAAD/////AAAAAAAAAAAAAAAAAAAAAAAAAAAAAAAAAAAA
AP7//v///wAAAAABAAEAAgACAAIABQADAAUABgAGAAkACQAJAAsADAAMAAwADAAJAAUA
AAD9//7//f/8//n/9//2//b/9f/y//H/7//v/+//7v/t/+3/7P/s/+3/7v/y//P/9v/3
//b/9//4//j/+//8//z//P/7//v/+//7//v/+//8//z//P/8//z//P/7//v/+//7//3/
/f/+/wIABQAKABEAGQAeACEAHwAYABEACgACAPf/6f/X/8T/u//B/8//1//g/+H/0f+7
/6n/qv+2/8b/1v/g/+f/7v/y//T/9v/4//n//P/8//z//P/8//z//P/9//3//f/9//3/
/v/+//7//v/9//z//P/7//3//v8AAAEAAAAAAAAAAAAAAAEAAQABAAMAAwADAAMAAwAD
AAMAAwAGAAYABgAGAAUABAADAAIAAgACAAIAAwAEAAQABQAGAAQABAAEAAQABwAHAAYA
BQAFAAUABQAFAAUABQAFAAUABQAEAAMAAgACAAMAAwADAAUABAAEAAMAAgABAAEAAQAB
AAEAAQABAAAA/v/9//3/+v/5//j/+P/5//n/9//2//X/9P/z//L/8P/v/+7/7P/t/+3/
7f/t/+r/6f/o/+f/6P/o/+f/5f/j/+L/4f/h/+H/4f/h/+H/4f/g/+D/4f/j/+P/5P/k
/+b/6P/p/+r/6v/q/+v/6//s/+7/7//w//P/9f/2//b/9//3//f/9//6//r/+v/7//n/
+v/7//3///////////8AAAAAAAAAAP7//v//////AQABAAIAAgAAAAAAAAAAAAAAAAAA
AAAAAAAAAAAAAAAAAAAAAAAAAAMAAwACAAIAAgABAAEAAQACAAIAAgACAAIAAgACAAIA
AgACAAIAAgADAAQABQAFAAQABAAFAAYABAAEAAQABAAGAAYABQAFAAMAAwADAAMABAAE
AAQAAwAFAAUABQAFAAMAAwADAAQABgAFAAUABQADAAMAAwADAAQABQAGAAcABQAEAAMA
AgACAAMAAwAEAAYABQAFAAUAAgACAAIAAwAFAAUABQAFAAUABAAEAAQAAgADAAMAAwAF
AAQABAAFAAMAAwADAAMABQAEAAQABgAEAAQABAAEAAIAAgACAAIAAwAEAAUABgAEAAIA
AgADAAYABgAHAAcABgAGAAYACQALAA0ADgAOAA8ADwAPABEAEgASABIAEgATABEADgAN
AAoACQAIAAUAAQAAAAAA///+//3/+//7//n/+P/3//f/+P/4//n/+v/6//v//v///wAA
AQACAAIAAwAEAAQABAAHAAcABwAHAAkACQAKAAoACAAIAAgACAAJAAkACQAJAA0ADQAK
AAgACQAMABEAFwAgACkALQAqACUAHAASAA0AAwDx/+D/z//B/8X/2f/q//f/AQD//+3/
1P/K/87/2P/k/+//9P/4//7/AgAEAAkACAAIAAgACAAGAAYABgAHAAgACQAKAAsACgAK
AAoACgAIAAgACQAJAAoACgALAAsACgAKAAoACgAKAAsACwALAAsACwALAAsACwALAAsA
CwAOAA4ADgAOAA4ADgAOAA4ADAAMAAwADQANAAwADAAMAAwADAAMAAwADQANAAwACwAJ
AAkACQAJAAkACQAJAAkACQAIAAcABgAGAAcABwAHAAkACAAIAAcABAADAAMAAwAFAAUA
BQAFAAQAAgABAAEAAAD///7//v/9//3/+//6//f/9v/1//T/9P/z//L/8P/u/+3/7P/r
/+z/6//q/+n/6P/o/+f/5f/j/+L/4f/h/+H/4f/h/+H/4f/g/+D/4f/h/+H/4v/i/+T/
5v/n/+j/6f/q/+z/7f/w//L/8//0//X/9//4//j/+v/7//z//f8AAAAAAAABAP//AAAB
AAMABQAFAAUABQAEAAQABAAEAAYABgAHAAcABwAHAAgACAAIAAgACAAIAAYABgAGAAYA
BAAEAAQABAAEAAQABAAEAAUABQAEAAQABAADAAMAAwAGAAYABgAGAAUABAADAAIABAAE
AAQABAAEAAQABAADAAAAAAABAAIABAAEAAQABAACAAIAAQABAAMAAwADAAMABAAEAAQA
AwADAAMAAwADAAMAAwADAAQABAADAAMAAwADAAMAAwADAAMAAwADAAMAAgACAAIAAgAC
AAMAAwAEAAIAAQABAAEAAgACAAIAAwADAAMAAwADAAMAAgACAAIAAgADAAMAAwADAAIA
AgADAAUABQAFAAUAAwAEAAQAAwACAAIAAgACAAIABAAEAAQABAACAAIAAgACAAQAAgAC
AAMAAgACAAMAAwAEAAQABAAHAAkACwAMAAwADAALAAoACwANAA4ADwAQAA4ACwAHAAUA
AgABAAAA/f/9//z//P/7//b/9f/z//P/9f/0//P/8//w//D/8f/y//L/8//2//f/+v/7
//z//P/7//z//P/8/////////////////wAAAAD+//7//v/+/wEAAQABAAEAAQABAAAA
AAABAAgADwAVABoAIQAlACIAHQASAAoABQD7/+3/3P/J/7v/vf/N/97/6f/x/+v/1//A
/7r/wP/K/9b/4f/q//D/9v/6//z//f/+//7//v/+/wAAAAAAAAEA//////////8AAAAA
AAAAAAAAAAABAAEAAgACAAMAAwAEAAQABAAEAAQABQAFAAUAAwADAAMAAwAFAAUABQAF
AAQABAAEAAQABgAGAAYABgAEAAQABAAFAAUABAAEAAQABgAGAAYABgAFAAUABAADAAUA
BQAFAAUAAwADAAMAAwADAAIAAQAAAAIAAwADAAMAAQAAAAAA//8AAP////////3//f/9
//3//P/6//n/+f/6//n/+P/4//X/9f/z//L/8//y//H/8P/u/+3/7P/q/+r/6f/o/+f/
5v/l/+T/4//i/+L/4f/f/+H/4P/f/9//3//f/9//3//d/9z/3P/d/9//3//g/+D/4f/i
/+L/4v/k/+b/6f/r/+z/7v/v//D/7//x//L/8v/2//f/+P/5//r/+v/6//v//f/+////
AQAAAP///v/9//7//v/+//7/AAAAAAEAAQABAAEAAgACAAIAAgACAAIAAAAAAAAAAAAC
AAIAAgACAAIAAgACAAIAAQABAAAAAAACAAEAAQABAAIAAgACAAIAAAAAAAAAAAAAAAAA
AAAAAP7//v/+//3//f/+/wAAAgACAAIAAgACAAAAAAD/////AQABAAEAAQAAAAAAAAD/
/wEAAQABAAEA////////AAAAAP////////////////////////////8AAAAAAAAAAAAA
AQABAAIAAAD///////8AAAAAAAABAP//////////AQAAAAAAAAD+/////////wEAAAAA
AAEAAQABAAEAAQD///7//v///wEAAQABAP////8AAAAAAAAAAAEAAQABAAEAAAAAAAAA
AAAAAAAAAAAAAAAAAAAAAAAAAAAAAP7//v///wIAAgADAAMAAgACAAIABQADAAUABgAG
AAkACQAJAAsADgAOAA4ADgALAAcAAgD//wAA///+//v/9//2//b/9f/0//P/8f/x/+//
7v/t/+3/7f/u//D/8v/z//P/9f/1//b/9//4//j/+//8//z//P/7//v/+//7//3//f/+
//7//v/+//7//v/9//3//f/9//////8AAAAAAQAGAA0AFwAeACcAJwAeABUADgAIAAEA
9f/j/87/v/+//8n/1f/c/+P/2//F/6//rP+2/8b/1P/g/+f/7v/y//b/+P/6//3//v/+
//7//v/8//z//P/9////////////AAAAAAAAAAAAAAAAAQABAAIAAgADAAMAAgACAAIA
AgACAAMAAwADAAMAAwADAAMAAQABAAEAAQAEAAQABAAEAAQABAAEAAQABAAEAAQABQAF
AAQABAAEAAIAAgACAAIABQAFAAQAAwABAAEAAQABAAMAAwADAAMAAwACAAEAAAAAAAEA
AQABAAMAAgACAAEA/v/9//3//f////////////z/+v/5//n/+P/3//b/9v/3//f/9f/0
//H/8P/v/+7/8P/v/+7/7P/s/+v/6v/p/+j/5//m/+X/5P/k/+P/4f/h/+D/3//f/+H/
4f/h/+H/4f/g/+D/4f/h/+H/4v/i/+L/5P/l/+b/5//o/+r/6//s/+7/7//w/+//8f/y
//L/9P/1//b/9//4//j/+P/5//n/+v/7//3///////////////7//f/8//z//P/9//3/
/////wAAAAD+//7//v/+/wAAAAAAAAAAAAAAAAAAAAD+//7//v/+/wEAAQAAAAAA/v/9
//3//f///wAAAQACAAAAAAAAAAAAAAAAAAAAAAAAAAAAAAD///7//v///wAAAAAAAAAA
AAAAAAAA////////////////AAAAAAAA///9//3//f/9/////////wAA/v/9//3//f//
/////////////////////v/+//7//v/+//////8AAP7//f/9//3//P/8//z//f/9//3/
/f/9//v/+v/6//r//P/9//3//f/9//z//P/9//3//f/9//3//f/8//z//f/7//v/+//5
//3//P/+//7//v/+//7//v/+//7//v/+//7//v/+//z//P/9//z//P/9//3/AAAAAAAA
AwABAAMABAAEAAcABwAHAAkACAAIAAgACAAGAAMA///9//7//f/8//n/9f/0//T/8//w
/+//7f/t/+//7v/t/+3/7P/s/+3/7v/w//H/9P/1//T/9f/2//b/+f/6//r/+v/5//n/
+f/5//n/+f/6//r/+//8//3//v/9//3//f/9//3//f/8//7/AQAGAAsAEQAaACEAIQAe
ABcACgAAAPn/7f/b/8r/uf+1/8H/1f/k/+//8//l/8v/uv+6/8b/0v/e/+f/7P/u//L/
9v/4//n/+//8//3//v/8//z//P/9//3//f/9//3//v/+//7//v/+//7//////wAAAAAB
AAEAAAAAAAAAAAAAAAEAAQABAAMAAwADAAMAAgABAAAA//8AAAAAAAAAAAAAAAAAAAAA
AAAAAAAAAQADAAIAAgACAAEAAAD///7/AQABAAAA//////////////3//f/9//3////+
//3//P/8//3//f/9//3//P/8//v/+v/5//n/+f/3//f/9//3//j/9v/1//X/8v/x//D/
8P/v/+//7f/s/+v/6v/p/+j/6v/p/+j/5v/m/+X/5P/j/+H/3//d/9v/3P/c/9v/2f/Z
/9j/1//X/9X/1f/V/9X/1//W/9b/1//X/9f/2P/Y/9r/3P/d/97/3//g/+L/4//m/+j/
6f/q/+3/7//w//D/8P/x//L/8//0//T/9P/1//X/9v/3//n/+f/5//n/+f/6//r/+v/6
//r/+v/7//v//f/9//7//v/8//z//P/8//z//P/8//z//v/+//7//v/8//z//P/8//3/
/f/8//z//P/7//v/+//8//z//P/8//7//v/+//7//f/8//v/+v/8//z//P/7//r/+v/7
//z/+v/6//r/+v/7//z//P/9//v/+//7//v//v/+//7//f/7//v/+//7//n/+f/5//r/
/P/7//v/+//5//n/+f/5//r/+//8//3/+v/6//r/+v/4//n/+f/6//z/+//7//v/+v/6
//r/+//7//v/+//7//n/+P/4//j/+v/7//v/+//7//r/+v/7//n/+f/5//n/+//6//r/
+//7//v/+//5//n/+v/6//r/+v/6//r/+v/6//r/+v/6//r/+v/8//r/+v/7//r/+v/7
//v//v/+//7/AQABAAMABAAEAAMAAwADAAUABwAIAAkACgAHAAMA/v/7//r/+f/4//X/
9f/0//T/8//w/+//7f/t/+//7v/t/+3/6//q/+r/6v/u/+//8v/z//T/9f/2//b/+f/6
//r/+v/7//v/+//7//r/+f/5//j/+f/6//v//P/7//v/+//7//v//f/+//7/AQAEAA0A
FQAaAB8AIQAeABkADgAGAP//8f/h/87/vf+1/7//0f/g/+v/7//h/8n/uP+2/8D/zv/a
/+X/7P/y//T/9v/6//v//P/8//z//P/+//7//v////3//f/9//3/AAAAAAAAAAD+//7/
/////wAAAAABAAEAAgACAAIAAgAAAAEAAQABAAMAAwADAAMAAwADAAMAAwAEAAQABAAE
AAQABAAEAAQAAgACAAIAAwAFAAQABAAEAAIAAgACAAIAAwADAAIAAQACAAMABAAFAAQA
AwACAAEAAgACAAIAAgAAAAEAAQABAAEAAAAAAP//AAD////////+//3//P/7//v/+v/6
//v/+v/5//j/+P/1//X/8//y//P/8v/x//D/7//t/+v/6P/p/+n/6f/p/+b/5f/k/+P/
4v/i/+H/3//h/+D/3//f/93/3f/d/93/3//e/97/3//f/9//4P/g/+L/5P/l/+b/6f/q
/+z/7f/s/+7/7//w//P/9f/2//b/9//3//f/9//6//r/+v/7//v//P/9////////////
//8AAAAAAAAAAAAAAAABAAEAAQABAAIAAgAEAAQABAAEAAIAAgACAAIABAAEAAQABAAE
AAQABAAEAAcABwAGAAYABgAFAAUABQAEAAQABAAEAAYABgAGAAYABQAEAAMAAgAEAAQA
BAADAAQABAAFAAYABQAEAAMAAgAEAAQAAwADAAEAAQABAAEABAAEAAQAAwADAAMAAwAD
AAEAAQABAAIABAADAAMAAwADAAMAAwADAAMAAwADAAMABAAEAAQABAACAAMAAwAEAAQA
AwADAAMAAgACAAIAAwADAAMAAwADAAMAAgACAAIAAAABAAEAAQACAAIAAwAFAAMAAwAD
AAMAAwACAAIAAwAFAAUABQADAAIAAgABAAAAAgAFAAMAAgACAAIAAgACAAIAAgACAAIA
BAAEAAQABAAEAAIAAgADAAQABAAFAAUABgAGAAYACQAJAAsADAAMAA8ADwAPABEAEAAQ
ABAAEAAMAAkABQADAAQAAwACAP//+//6//r/+f/4//f/9f/1//X/9P/z//P/8v/y//P/
9P/2//f/+v/7//z//f/+//7/AQACAAIAAgABAAEAAQABAAEAAQACAAIAAgACAAIAAgAF
AAUABQAFAAUABwAGAAYACQAQABcAHwAmACkAJwAgABcAEAAMAAMA8//l/9T/xf/F/9H/
3f/m/+n/3//H/7P/sv++/8z/2v/k/+3/9P/4//z//v8AAAMAAgACAAIAAgACAAIAAgAD
AAUABQAFAAUABAAEAAQABAAGAAYABwAHAAgACAAJAAkABgAGAAYABgAIAAkACQAJAAcA
BwAHAAcACQAJAAkACQAKAAoACgAKAAgACAAIAAgACgAKAAoACwANAAwADAAMAAoACgAK
AAoACQAJAAgABwAJAAkACQAJAAkACQAJAAkABwAGAAUABAAGAAcABwAHAAcABgAGAAUA
BAADAAMAAwADAAMAAwADAAIAAAD/////AAD///7//v/9//3/+//6//n/+P/3//b/+P/3
//b/9P/y//H/8P/v/+7/7f/s/+v/7P/s/+v/6f/p/+j/5//n/+f/5//n/+f/5//m/+b/
5//n/+f/6P/o/+r/7P/t/+7/7//w//L/8//0//b/9//4//n/+//8//z//P/9//7///8A
AAAAAAABAAEAAgADAAUABQAFAAUABQAGAAYABgAGAAYABgAHAAcABQAFAAYABgAGAAYA
BgAGAAcACAAJAAoACQAIAAcABgAIAAgACAAIAAkACQAIAAgACAAHAAcABwAIAAgACAAI
AAgACAAIAAgACAAIAAgACAAKAAoACgAJAAgACAAJAAoACgAKAAoACgAIAAgABwAHAAkA
CQAJAAkACAAIAAgABwAHAAcABwAHAAcABwAHAAgACAAHAAcABwAHAAcABwAHAAkACQAJ
AAkABgAGAAYABgAGAAcABwAIAAYABQAFAAUABgAGAAYABwAJAAkACQAJAAkACAAIAAgA
CAAJAAkACQAJAAgACAAJAAcABwAHAAcACQAIAAgACQAJAAkACQAHAAcACAAIAAgACAAI
AAgABgAGAAYABgAIAAgACAAIAAgABgAGAAcACAAIAAkACQAKAAoACgANAA0ADwAQABAA
EQARABEAEwAUABQAFAAUABQAEQANAAsACgAJAAgABQABAAAAAAD///z/+//5//n/+f/4
//f/9//2//b/9//4//r/+//+////AAABAAIAAgAEAAYABwAIAAgABwAGAAUABwAHAAgA
CAAIAAgACAAIAAcABwAHAAcACQALAAoADAANABIAGQAhACoALQAtACoAIQAWAAwAAwD1
/+X/1P/F/8H/zf/j//T/AQADAPX/3//O/87/2P/i/+r/8f/2//z/AAACAAYABwAIAAgA
CAAIAAoACgAKAAsACwALAAsACwALAAoACQAIAAoACgALAAsADAAMAA0ADQAMAAwADAAM
AA4ADwAPAA8ADQANAA0ADQANAA0ADQANABAAEAAQABAADgAOAA4ADgAQABAAEAARAA8A
DgAOAA4ADgAOAA4ADgAPAA8ADgANAAsACwALAAsADAANAA4ADwANAAwACwAKAAoACwAL
AAsACwAKAAoACQAIAAcABwAHAAcABwAHAAcABAACAAEAAQAAAP///v/+//3//f/7//r/
+f/4//f/9v/2//X/9P/y//D/7//u/+3/7v/t/+z/6//q/+r/6f/n/+X/5P/j/+P/4//j
/+P/4//j/+L/4v/j/+X/5f/m/+b/6v/s/+3/7v/t/+7/8P/x//L/9P/1//b/9//5//r/
+v/8//3//v///wEAAgADAAUAAwAEAAUABwAJAAkACQAJAAoACgAKAAoACAAIAAkACQAL
AAsADAAMAAwADAAMAAwADAAMAAwADAAKAAoACgAKAAoACgAKAAoACwALAAoACgAKAAkA
CQAJAAoACgAKAAoACAAIAAgACAAIAAgACAAIAAoACgAKAAkABgAGAAcACAAIAAgACAAI
AAgACAAHAAcABwAHAAcABwAIAAgACAAHAAUABQAFAAUABwAHAAcACAAIAAcABwAHAAcA
BwAHAAcABwAHAAcABwAEAAQABAAEAAYABwAHAAgACAAHAAcABwAGAAYABgAHAAcABwAH
AAcABQAEAAQABAAGAAcABwAHAAcABgAGAAcABwAHAAcABwAJAAgACAAJAAgABwAGAAMA
BQAGAAYABgAGAAYABgAGAAYABgAGAAYABgAGAAYABgAGAAYABAAEAAUABgAGAAcABwAI
AAgACAALAAkACwAMAAwADwAPAA8AEQASABIAEgASABAADQAJAAcABAADAAIA//////7/
/v/9//j/9//1//X/9f/0//P/8//0//T/9f/2//b/9//6//v//P/9//7//v8BAAIAAgAC
AAEAAQABAAEAAwADAAQABAAEAAQABAAEAAUABQAFAAUABwAHAAYABgAJABIAGQAhACgA
LQApACQAGwASAAwAAQDx/+P/1P/D/7//z//f/+r/8//x/93/xf+8/8L/0P/c/+b/7f/y
//j/+v/+/wAAAwAEAAQABAAEAAIAAgACAAMABQAFAAUABQAEAAQABAAEAAYABgAHAAcA
BgAGAAcABwAGAAYABgAGAAgACQAJAAkABwAHAAcABwAJAAkACQAJAAgACAAIAAgACAAI
AAgACAAKAAoACgALAAkACAAIAAgACgAKAAoACgAJAAkACAAHAAcABwAHAAcABwAHAAcA
BwAHAAYABQAEAAQABQAFAAUABQAEAAQAAwACAAEAAQABAAEAAQABAAEA/v/8//v/+//8
//v/+v/6//f/9//1//T/8//y//H/8P/y//H/8P/u/+z/6//q/+n/6P/n/+b/5f/m/+b/
5f/j/+H/4P/f/9//4P/h/+L/4//h/+D/4P/h/+H/4f/i/+L/5P/m/+f/6P/n/+j/6v/r
/+7/8P/x//L/8f/z//T/9P/4//n/+v/7//z//P/8//3//f/+////AQABAAEAAQABAAAA
AAAAAAAAAgACAAMAAwADAAMABAAEAAIAAgACAAIABAAEAAQABAACAAIAAgACAAIAAgAC
AAIAAwADAAIAAgAEAAMAAwADAAQABAAEAAQABAAEAAQABAAGAAYABgAGAAYABgAGAAUA
AgACAAMABAAGAAYABgAGAAQABAADAAMABQAFAAUABQAEAAQABAADAAMAAwADAAMABQAF
AAUABgAEAAMAAwADAAUABQAFAAUAAwADAAMAAwAEAAQABAAEAAQABQAFAAYABAADAAMA
AwAEAAQABAAFAAUABQAFAAUABQAEAAQABAAGAAcABwAHAAYABAADAAMABQAFAAUABQAD
AAIAAgADAAMAAwADAAEAAwAEAAQABAACAAMAAwADAAMABQAFAAQAAgACAAIAAgACAAIA
AgACAAMABAAFAAYABQACAAEAAQACAAIAAwADAAYABgAGAAkACQALAAwADAANAA0ADQAP
AA4ADgAOAA4ADgALAAcABQAEAAMAAgD///v/+v/6//n/+P/3//X/9f/z//L/8f/x//D/
8P/x//L/9P/1//j/+f/6//v//P/8//3//v/+//7/////////////////AAAAAAAAAAAA
AAAA//////////8BAAMAAgAEAAcACgAPABUAHgAlACUAIgAbABIACAABAPX/5f/S/8H/
t//B/9P/5P/v//H/5f/N/7r/uP/C/9D/3v/l/+z/8P/2//j/+v/9/wAAAAAAAAAA/v/+
//7///8BAAEAAQABAAAAAAAAAAAAAgACAAMAAwAEAAQABQAFAAIAAgACAAIAAgADAAMA
AwAFAAUABQAFAAUABQAFAAUABAAEAAQABAAEAAQABAAEAAQABAAEAAUAAwACAAIAAgAE
AAQABAAEAAUABQAEAAMAAwADAAMAAwABAAEAAQABAAEAAAD///7//v////////////7/
/v/9//z/+//7//v/+//7//v/+//8//r/+f/5//j/9//2//b/8//z//H/8P/x//D/7//u
/+7/7f/s/+r/7P/r/+r/6f/n/+X/4//h/+L/4v/h/9//3//e/93/3f/d/93/3f/d/93/
3P/c/93/3f/d/97/3v/e/+D/4f/i/+P/5P/m/+f/6P/q/+v/7P/v//H/8v/y//L/8//0
//X/9v/2//b/9//1//b/9//5//v/+//7//v//P/8//z//P/8//z//f/9//3//f/+//7/
/v/+//7//v/+//7//v/+//7//v/+//7//v/+//7//v8BAAEAAAAAAP///f/8//v//v/+
//7//v/8//z//P/8//z//P/8//z//v/+//7//f/6//r/+//8//z//P/8//z//v/+//3/
/f/7//v/+//7//z//P/8//v/+//7//v/+//9//3//f/+//7//f/9//3/+//7//v/+//7
//v/+//7//r/+v/6//r//P/9//3//v/8//v/+//7//z//P/8//3//f/9//3//f/7//r/
+v/6//j/+f/5//n/+//6//r/+//7//v/+//7//3//v/8//v/+v/6//r/+v/6//z//P/8
//z/+v/6//r/+v/6//j/+P/5//r/+v/7//v/+v/6//r//f///wEAAgACAAEAAQABAAMA
BgAGAAYABgACAP//+//5//j/9//2//P/8//y//L/8f/u/+3/6//r/+v/6v/p/+n/5v/m
/+f/6P/q/+v/7v/v//L/8//0//T/8//0//T/9P/1//X/9f/1//f/9//4//j/9v/2//b/
9v/3//f/9//3//f/9f/4//r//f8CAAsAEwAaAB8AGwAWAA8ABAD8//P/5//X/8j/t/+z
/7//0f/e/+n/6f/Z/8H/tv+4/8D/zP/W/9//5P/q/+7/8P/0//X/9P/0//T/9P/2//b/
9v/3//f/9//3//f/9v/2//b/9v/4//j/+f/5//j/+P/5//n/+P/4//j/+P/4//n/+f/5
//n/+f/5//n/+//7//v/+//7//r/+f/4//r/+v/6//r/+v/6//r/+//5//j/+P/4//r/
+v/4/w==
         </WaveFormData>
      </LeadData>
      <LeadData>
         <LeadByteCountTotal>10000</LeadByteCountTotal>
         <LeadTimeOffset>0</LeadTimeOffset>
         <LeadSampleCountTotal>5000</LeadSampleCountTotal>
         <LeadAmplitudeUnitsPerBit>4.88</LeadAmplitudeUnitsPerBit>
         <LeadAmplitudeUnits>¦ÌV</LeadAmplitudeUnits>
         <LeadHighLimit>2147483647</LeadHighLimit>
         <LeadLowLimit>268435456</LeadLowLimit>
         <LeadID>V2</LeadID>
         <LeadOffsetFirstSample>0</LeadOffsetFirstSample>
         <FirstSampleBaseline>0</FirstSampleBaseline>
         <LeadSampleSize>2</LeadSampleSize>
         <LeadOff>FALSE</LeadOff>
         <BaselineSway>FALSE</BaselineSway>
         <ExcessiveACNoise>FALSE</ExcessiveACNoise>
         <MuscleNoise>FALSE</MuscleNoise>
         <LeadDataCRC32>1996972200</LeadDataCRC32>
         <WaveFormData>
6P/o/+j/6v/o/+n/6v/q/+j/6P/q/+v/7v/v/+//8P/w//H/8f/v/+//7//w//H/7v/t
/+z/6P/p/+r/6f/o/+j/5f/j/+P/4//j/+P/5P/l/+b/5//o/+b/5f/k/+L/4P/f/97/
3v/g/+H/4f/i/+L/4v/i/+L/5P/k/+T/5P/i/+L/4v/i/+H/4//k/+n/9P///wsAGAAr
AEkAdACsAO4ALQFiAXsBYwE4AQsBvwBMAN3/kP9d/zz/MP9J/3D/kP+o/73/yP/P/9T/
2//h/+P/4f/g/+D/3v/g/+D/3//f/9//4P/h/+H/4v/i/+L/4v/j/+T/5f/m/+b/5f/l
/+T/5v/m/+X/5f/l/+b/5v/m/+T/5P/k/+T/5f/n/+j/6v/o/+n/6v/q/+z/6//r/+v/
6//r/+z/7P/r/+v/6//r/+z/7f/u//H/8v/x//D/7//x//H/8f/x//L/9P/1//b/9v/1
//X/9v/3//n//P/+//7////+//3///8AAAAAAgADAAQABgAIAAgACAAIAAkACwAMAA4A
DwAQABEAEQARABMAEwATABUAFgAXABkAGgAYABgAGQAZABsAGwAbABsAGQAZABkAGAAY
ABkAGQAaABkAGAAXABcAFQAVABUAFAAXABkAGgAbABsAGgAZABcAFwAXABcAFwAUABMA
EwASAA8ADgANAAoACwAMAAsACwAKAAgABQADAAQAAgABAAEAAAD////////+//7//f/9
//7//v///////f/9//3//f////////////////8BAAEAAQABAAEAAQADAAQABQAGAAQA
BQAGAAYACAAIAAgABwAFAAcABwAHAAcABwAHAAYACAAIAAgACAAIAAcABgADAAQABAAE
AAQAAgACAAIAAgD///7//f/8//3//f/+/wAA/v/9//z/+//8//z//P/7//n/+v/6//r/
+P/2//X/9f/2//f/9//4//f/9v/0//P/9f/2//f/+P/3//b/9f/0//T/8//y//L/9P/0
//T/9P/z//P/8v/w//H/8f/y//P/8f/x//H/8f/x//D/7//v//H/8//z//P/8P/v/+//
7//v//D/8f/y//D/8f/x//H/7f/v/+//8P/w//D/8P/w//D/8P/w//D/8P/w//H/8f/x
//H/8P/w//D/8P/w//D/8f/y//P/9P/y//L/9P/0//X/9v/2//b/+P/6//v//P/8//v/
+//8///////9//r/+f/5//n/+f/3//f/9P/0//b/9P/y//D/6//p/+n/6v/u//D/8//0
//H/8P/v/+7/7//u/+z/7P/t/+z/7P/s/+z/6//r/+r/6//s/+3/7v/t/+z/6//q/+z/
7P/u//H/8f/0//n/AAALABkALgBNAHkAtADyADIBaQGMAYEBXwE4Ae8AdQD4/5f/XP89
/zj/Sv9x/5j/tv/K/9P/2P/f/+b/6f/p/+n/6//q/+r/6P/q/+r/6f/p/+f/6P/p/+n/
7P/s/+z/7P/r/+r/6f/o/+r/6//t/+7/7P/s/+v/6//r/+z/7P/s/+3/7v/v//D/7v/v
/+//8P/y//P/9P/0//T/8//z//P/9P/z//P/8v/0//X/9v/3//X/9f/1//f/+//7//v/
+//9//3//f/9//z//v///wAAAQABAAIABAADAAMABAAEAAcACQAJAAkACwAMAAwADgAP
ABAAEgAUABQAFAAUABUAEwAUABYAFwAZABsAHAAdAB0AHQAdAB8AIAAhACMAJAAlACYA
KAApACgAJwAmACUAJgAnACgAKAAnACcAJgAmACYAJgAmACcAJwAnACcAJgAmACcAJwAn
ACYAJgAmACUAJAAjACIAIQAeAB0AHQAcAB0AHAAbABgAFQAUABEADwANAAwACgAJAAgA
BgAFAAUABAADAAMAAwAEAAQAAwADAAEAAAAAAP//AQABAAEAAQABAAEAAQABAAAA//8A
AP//AAABAAIAAwACAAIAAgACAAIAAwAEAAQAAgACAAIAAQADAAUABQAFAAUABQAFAAQA
AgACAAIAAgAEAAUABgAFAAQABAAEAAQABAAEAAQABAADAAIAAQAAAAAA/////wAAAAD/
//7//f/+//7//v/9//z//P/7//r/+//6//r/+//5//n/+P/4//r/+v/5//n/9v/2//b/
9v/0//T/9P/0//X/9f/1//b/9f/0//P/8v/1//X/9P/y//P/8//0//X/8//z//P/8//1
//T/8//z//L/8//y//H/9P/z//X/9P/y//L/8v/y//D/8P/w//D/8v/y//P/8//v/+//
7v/u/+//8P/x//L/8v/y//L/8v/y//L/9P/0//X/9v/2//b/9v/4//n/+v/9//3//v8A
AP/////9//r/+f/5//n/+f/7//v/+P/4//j/9v/0//L/8f/v/+//8P/w//D/8f/w//L/
8v/y//L/8//y//D/8P/t/+z/7P/s/+3/7f/u/+7/7P/s/+z/7P/s/+z/7P/s//D/8P/w
/+//6//s//H/+P8HABcAJAA1AE8AdACkAOAAGwFSAX0BewFSASMB6QCEAA8AtP95/1D/
OP9B/2b/jv+u/8P/0P/T/9j/3//l/+3/7f/s/+z/6v/o/+j/5//n/+n/6v/r/+v/6//q
/+n/6P/o/+j/6P/o/+r/6//t/+7/7f/s/+r/6f/r/+z/7P/s/+z/7P/s/+z/6v/r/+v/
7P/s/+3/7v/u/+7/7f/t/+3/7//v//D/8P/v/+//7//v/+//7//v//H/9f/1//X/9f/0
//P/8v/x//T/9v/3//j/+P/3//f/+P/2//f/+f/6//3//////////f/+//7/AAADAAQA
BgAIAAgACAAIAAkACQAKAAwADQAOAA8ADwAPAA0ADQANAA8AEQATABYAGAAWABYAFwAX
ABcAFwAXABcAFQAVABUAFAARABEAEAAQABIAEgASABMAEwATABMAEgASABMAEwATABYA
FgAWABUAEgARABAADwAPAA8AEAAQABEAEAAPAAwADAAMAAoACQAJAAgABgAFAAQAAgAB
AAEAAgABAAEAAQD+//7//f/9//z//P/9//3////////////9//3//f/9//3//f//////
/f/9//3//f/+//7//v/+//7///8AAAAA/v/+//7//f///wEAAQABAAEAAQABAAAAAAAA
AAAAAAABAAEAAQD///z//P/8//z//P/8//z//P/9//z/+//6//r/+f/5//r/+v/5//j/
9//2//b/9v/1//f/+P/4//j/+P/2//X/9f/z//P/8v/y//T/9P/z//P/8P/w//D/8P/y
//L/8v/y//D/7//u/+7/7v/u/+7/7v/x//H/8P/u/+3/7f/u/+//7//v/+//7//v/+7/
7f/t/+3/7//v/+//8P/v/+//7//s/+r/6v/q/+r/7f/u/+//8P/v/+7/7v/t/+z/7f/t
/+7/7f/u/+//8P/u/+7/7v/u/+//8P/z//T/8//0//T/9P/0//b/9//4//n/+f/6//z/
+//7//n/9v/2//f/+P/5//j/9//z//L/8//y//H/8P/t/+v/6//s/+v/7P/u/+7/7//w
//H/8v/w/+7/6//q/+v/6v/q/+r/6f/p/+r/6v/q/+r/6v/q/+z/7P/s/+z/7P/q/+j/
5//p/+z/8f/2////CwAWACcAQQBmAJoA3AAZAVYBgQF/AVQBKQHtAIQACQCq/23/Rv8y
/z3/ZP+K/6j/vf/M/9P/2P/f/+X/5//l/+T/5P/i/+T/5P/j/+P/5f/m/+f/5//m/+b/
5v/m/+f/6P/p/+r/6v/p/+n/6P/o/+j/5//n/+n/6v/q/+r/6P/o/+j/6P/p/+v/7P/u
/+3/7f/t/+z/7v/t/+3/7f/t/+3/7v/u/+3/7f/t/+3/7v/v//D/8//0//P/8v/x//L/
8//0//X/9P/2//f/+P/2//X/9f/2//f/+f/8//7//f////////8BAAIAAgAEAAMABAAG
AAgACAAIAAgACQAKAAwADwARABAAEQARABEAEgATABQAFwAWABcAGQAaABoAGgAbABsA
HQAdAB0AHQAcABsAGgAYABgAGQAZABoAGgAaABoAGwAaABkAGAAWABcAGQAaABsAGwAa
ABkAFwAXABcAFwAXABYAFQAVABQAEgAQAA4ACgALAAwACwALAAoACAAFAAMAAwACAAIA
AwAAAP////////z//P/7//v/+//8//7////9//3//f/9//3//f/9//3//f/9////////
/////////wIAAgACAAIAAAABAAIAAgAEAAQABAADAAUABwAHAAcABgAFAAQAAgADAAQA
BQAGAAQAAwACAP////8AAAEAAgAAAAAAAAAAAP3//P/7//r/+//7//z//v/8//v/+v/5
//r/+v/6//n/9//4//j/+P/4//b/9f/1//f/9//2//b/9P/0//P/8//0//T/9P/0//T/
9P/0//T/8v/x//D/8P/y//L/8v/y//L/8f/v/+z/7P/t/+//8f/v/+//7//v/+//7v/t
/+3/7//x//H/8f/u/+3/7f/t/+7/7v/u/+7/7P/t/+3/7f/t/+3/7f/r/+3/7v/u/+7/
7v/u/+z/7P/s/+z/7v/u/+//7//r/+v/6v/q/+v/7P/t/+7/7v/u/+7/7v/u/+7/8P/w
//H/8v/y//L/9P/2//f/+P/5//n/+v/8//3//f/7//j/9f/1//X/9f/3//f/9P/0//L/
8P/u/+z/6f/n/+f/6P/r/+z/7v/u/+z/7P/s/+z/6//q/+j/6P/n/+b/5v/m/+f/5//o
/+j/6P/o/+j/6P/m/+b/5v/m/+r/7P/s/+v/6f/o/+3/+P8FABMAIgA5AF0AkADQABAB
TwGAAYsBcQFOARsBsQAqALn/bv9B/zL/PP9h/4r/qv/A/83/1P/X/97/4//n/+n/6f/o
/+j/5v/k/+T/4//j/+X/5v/n/+f/5v/m/+b/5v/m/+b/5v/m/+f/5//o/+j/6P/o/+f/
5//n/+j/6P/o/+r/6v/q/+r/6f/p/+j/6P/p/+v/7f/u/+7/7f/t/+3/7//v//D/8P/x
//H/8f/x/+//7//v//H/9f/1//X/9f/z//P/8//z//T/9v/3//j/+v/5//n/+v/6//v/
/f/+////AQABAAEAAQACAAIABAAFAAYACAAKAAwADAAMAA0ACwAMAA4ADwASABUAFwAZ
ABcAFwAXABkAHAAdAB8AIAAgACAAIQAhACEAIQAhACEAIwAjACMAIgAfAB8AHgAeACAA
IAAgACEAIQAhACEAIAAeAB8AHwAfACAAIAAgAB8AHAAbABoAGQAYABcAFwAWABUAFAAT
ABAADAAMAAoACQAJAAgABgAFAAIAAAD//////v/9//3//f/+//7//f/9//v/+v/6//n/
+//7//v/+//7//v/+//7//v/+//9//3//f/9//3//f/8//z//P/8//3///8BAAIAAQAA
AP///f/+/wEAAgADAAEAAQABAAAAAAAAAAAAAAABAAEAAQD///7//v/+//7//P/8//z/
/P/9//z/+//6//j/9//3//j/+v/5//j/9//0//T/9P/z//P/9P/0//T/9P/y//H/8f/x
//H/8P/w//D/8P/v/+//7P/s/+z/7P/u/+7/7v/u/+7/7f/s/+z/7v/u/+7/7v/v/+//
7v/s/+r/6f/p/+n/6v/r/+z/7f/r/+r/6f/p/+n/6//r/+v/7P/r/+v/6//o/+j/6P/o
/+j/6P/q/+r/6v/q/+j/6P/o/+j/6P/o/+n/6f/p/+n/6P/o/+n/6v/r/+z/7P/s/+z/
7P/q/+r/7P/s/+3/7v/u/+7/7v/w//H/8v/z//P/9P/2//f/9//1//L/7//v/+//7//v
/+//7P/s/+7/7P/q/+j/4//h/+H/4v/k/+b/6f/q/+n/6P/n/+b/5f/k/+L/4v/h/+D/
4P/g/9//3//g/+D/4f/i/+P/5P/j/+L/4f/g/+L/4v/k/+P/4//m/+v/8v/9/wsAHAAx
AFMAgAC4APgAMQFkAXcBXQEwAQEBrwA2AMf/fv9N/yz/JP9B/27/kP+s/8H/yP/L/9L/
1//b/93/3//e/97/3P/c/9z/2//b/9v/3P/d/93/4P/g/+D/4P/e/97/3v/e/+H/4f/i
/+L/4v/i/+H/4f/f/+D/4P/g/+H/4v/j/+T/4f/h/+D/4P/i/+P/5P/k/+T/4//j/+P/
4//j/+T/5P/n/+f/5//n/+X/5f/l/+f/5//n/+f/5//o/+n/6v/r/+v/7P/s/+z/7f/t
/+7/8P/u/+//8f/y//H/8//z//P/9f/2//b/+P/3//j/+v/8//7//v/+/////f/+/wAA
AQADAAUABgAHAAkACQAJAAsACwALAAwADAAOAA4ADwAPAA0ADQANAA0ADwAPAA8ADgAN
AA0ADAAMAAsACgAJAAkACwALAAsACgAKAAsACwALAAwADAAMAAsACgAJAAgABwAGAAUA
BQAEAAUABAADAAAA/v/+//z/+//9//z/+v/5//j/9v/1//X/8v/x//H/8f/x//L/8v/z
//D/8P/x//H/8//z//P/8//z//P/8//z//P/8//1//X/9//3//f/9//2//b/9v/2//b/
9//4//j/+P/4//j/9//3//n/+f/5//v/+//7//r/+P/4//j/+P/5//n/+f/3//b/9v/2
//b/9P/0//T/9P/0//T/9P/0//P/8f/w//D/8f/x//H/8f/w//D/8P/v/+7/7v/t/+z/
7v/s/+v/6//p/+n/6P/o/+r/6v/p/+n/6P/o/+j/6P/m/+b/5v/m/+f/5//n/+j/5//m
/+X/5P/n/+f/5v/k/+P/4//k/+X/5f/l/+X/5f/n/+b/5f/l/+P/5f/l/+X/5v/l/+X/
5f/k/+T/5P/k/+L/5P/m/+b/5v/m/+T/5P/k/+T/4v/i/+P/4//k/+X/5f/m/+T/5P/k
/+T/5v/m/+b/5v/m/+b/6P/o/+f/6P/o/+j/6f/s/+7/8P/w/+//7//w//L/8//y//D/
7//v/+//7//t/+3/6v/q/+v/6v/p/+j/4v/f/97/3v/g/+L/5f/m/+T/5P/k/+T/4//i
/+D/4P/g/+D/4f/i/+L/4f/h/+D/4v/i/+L/4v/i/+L/4v/i/+D/4P/g/+H/4//m/+v/
9P/9/wkAFgArAE0AegC0APIALwFkAX0BZwE6AQ0BvQBEANH/gv9P/zD/KP9B/2z/kP+q
/7//zP/R/9b/2//h/+H/4f/g/+D/3v/f/+D/4P/h/9//4P/h/+H/4v/i/+L/4v/k/+T/
5P/k/+P/4//k/+T/5v/m/+X/5f/j/+T/5P/k/+b/5v/m/+b/5v/n/+f/6P/m/+f/6P/o
/+r/6f/p/+n/6v/p/+n/6P/r/+v/6//r/+3/7f/t/+//8P/v/+7/7f/u/+//8P/x//H/
8v/y//L/9f/1//b/+P/2//f/+f/6//n/+//7//v//P/+////AgACAAIAAwAEAAUABgAH
AAkACQAKAAwADQANAA8AEAARABIAEwAUABcAFgAXABkAGgAcABwAHQAdABsAGwAbABsA
GQAZABkAGAAYABkAGQAaABkAGAAXABcAGAAZABoAGgAYABkAGQAZABkAGAAXABUAFQAV
ABUAFQASABEAEQAQABEAEAAPAAwACgAKAAgABwAFAAQAAgABAAIAAAD//////v/9//3/
/f/8//z/+//7//r/+v/7//v/+//7//v/+//8//3//v////3//f////////////////8C
AAIAAgACAAIAAwAEAAQABgAGAAYABQAEAAUABAADAAQABQAGAAYABAAEAAQABAADAAMA
AwABAAEAAgADAAQAAwACAAEAAAD///7//f/8//z/+//7//z//P/7//r/+f/5//r/+//7
//j/+P/3//b/+P/2//X/9f/1//X/9P/0//T/9P/z//P/8//0//X/9v/1//T/8//y//T/
8//y//L/8v/y//L/8v/x//H/8P/u//D/8f/z//X/8v/x//D/7//w//D/8P/x//H/8//z
//P/8v/x//H/8f/x//L/8//0//H/8f/w/+//7//x//P/8v/w//D/8P/w/+7/7v/u/+7/
7//w//L/8//v/+//7v/u//H/8v/z//T/8v/y//L/8v/y//L/9P/0//f/+P/4//j/+P/6
//v//P/9//3//v8AAAEAAQD///z/+f/5//n/+f/7//v/+P/4//b/9P/y//D/7//t/+3/
7v/v//D/8v/y//D/8P/w//D/8f/w/+7/7v/r/+r/6v/q/+3/7f/u/+7/7P/s/+z/7P/u
/+7/7v/u//D/8P/w/+//7//w//X/AgANABkAKgBFAG0AogDiACIBXQGKAY8BbQFIAQsB
mQAWAKv/aP8//zT/RP9r/5T/tP/I/9P/2P/d/+b/7f/v/+//7f/s/+z/6v/q/+r/6f/p
/+n/6v/r/+v/7P/s/+z/7P/s/+z/7P/s/+//7//w//D/7//u/+z/6//t/+7/7v/u/+z/
7P/s/+z/7v/v/+//8P/w//H/8v/y//D/7//v/+//8//z//T/9P/1//X/9f/1//X/9f/1
//f/+f/5//n/+f/5//n/+f/5//j/+v/7//z//P/7//v//P/+////AQACAAMABQAFAAUA
BQAGAAYACAAJAAoADAAOABAAEAAQABEAEwAUABYAFwAZABsAHAAdABsAGwAbAB0AIAAh
ACMAJAAkACQAJQAlACUAJQAlACUAJwAnACcAJgAlACUAJAAkACYAJgAmACcAJQAlACUA
JAAkACUAJQAlACQAJAAkACMAIgAhACAAHwAgAB8AHwAeABsAGgAZABYAEwASAA8ADQAP
AA4ADAALAAgABgAFAAUABAADAAMAAwACAAIAAQABAAAAAAABAAEAAQABAAEAAQD/////
/////wAAAQAEAAUABAADAAIAAQAAAAAAAAAAAAIAAwAEAAQABAAEAAQAAwAFAAcABwAH
AAUABQAFAAQABAAEAAQABAAFAAUABQADAAIAAgACAAIAAgACAAIAAgABAAAA///+//7/
/f/9//7//v/9//z/+//6//r/+v/5//v//P/8//z/+v/4//f/9//3//f/9v/2//b/9v/1
//X/8v/y//L/8v/y//L/8v/y//L/8f/w//D/8P/w//D/8P/x//H/8P/u/+3/7f/u/+//
7//v/+//7//v/+7/7f/t/+v/7f/t/+3/7v/t/+3/7f/s/+z/7P/s/+z/7//w/+7/7v/u
/+7/7f/s/+v/6v/s/+z/7f/t/+v/6//q/+r/6//s/+3/7v/u/+7/7v/u/+7/7v/w//D/
8f/y//L/8v/w//L/8//0//f/9//4//r/+//7//n/9v/z//P/8//z//X/9f/y//L/8v/w
/+7/7P/n/+X/5f/m/+n/6v/s/+z/7P/s/+z/7P/t/+z/6v/q/+f/5v/m/+b/5//n/+j/
6P/q/+r/6v/q/+j/6P/o/+j/7P/u//D/7//t/+7/9f/+/wsAGwAqAEUAZwCSAMoABAE9
AWwBeQFZASoB+QClADAAy/+K/13/PP82/1P/fP+e/7j/yf/S/9X/2P/f/+f/6//p/+j/
6P/m/+j/6P/n/+f/5//o/+n/6f/q/+r/6v/q/+r/6v/q/+r/7f/t/+7/7v/s/+z/6//r
/+3/7v/u/+7/7v/u/+7/7v/s/+3/7f/u//D/8f/y//L/8P/v/+//7//x//H/8v/y//P/
8//z//P/8f/x//H/8//1//X/9f/1//X/9f/1//X/9v/4//n/+v/6//n/+f/6//n/+f/6
//r//f///////////wAAAAACAAEAAgAEAAYABgAGAAYABwAJAAoADAANAA0ADwAQABEA
DwAPAA8AEQAUABUAFwAYABYAFgAXABcAFwAXABcAFwAXABcAFwAWABMAEwASABIAEgAS
ABIAEwATABMAEwASABAAEQARABEAEwAUABUAFQAUABMAEgARABAADwAPAA4ADQAMAAsA
CAAIAAgABgAFAAYABgAFAAUAAgAAAP////8AAP///////wAAAAD//////P/8//3//f/9
//3//f/9//3//f/9//3//////wEAAQADAAMAAwADAAIAAgACAAIABAAFAAYABgAEAAQA
BAADAAUABwAHAAcABQAFAAUABAACAAIAAgACAAUABQAFAAMAAAAAAAAAAAAAAAAAAAAA
AP///v/9//z//P/7//v//P/+//3//P/7//j/+P/4//f/9//4//j/+P/4//b/9f/1//P/
8//y//L/9P/0//P/8//y//L/8v/y//T/9P/0//T/9P/z//L/8v/w//D/8P/w//P/8//y
//D/7//v//D/8f/x//H/8f/x//P/8v/x//H/7v/v/+7/7f/t/+3/7v/v/+7/7v/u/+7/
7P/t//H/8f/y//D/8P/w//D/7v/u/+7/7v/w//D/8f/x/+3/7f/s/+z/7f/u/+//8P/w
//D/8P/w//D/8P/y//L/8//0//T/9P/0//b/9//4//n/+f/6//z//f/9//v/+P/3//f/
9//3//f/9//0//T/9P/y//D/7v/t/+v/6//s/+3/7v/w//D/7v/u/+7/7v/v/+7/7P/s
/+n/6P/o/+j/6//r/+z/7P/q/+r/6v/q/+z/7P/s/+z/7P/u/+z/6//r/+7/9f8AAAsA
FwAoAEEAZQCWANQAEgFLAXwBhQFjATgBAwGhACQAu/94/03/NP86/13/iP+m/77/zf/U
/9f/3P/j/+f/6f/p/+j/6P/m/+b/5v/l/+X/5v/o/+r/6//q/+r/6v/q/+r/6v/q/+r/
6//r/+z/7P/s/+z/6//r/+3/7v/u/+7/7P/s/+z/7P/s/+3/7f/u/+7/7//w//D/8P/v
/+//7//z//P/9P/0//T/8//y//H/8//z//P/9f/3//f/9//3//f/9//3//f/+P/6//v/
/P/8//v/+//8//z//f///wAAAwAFAAUABQAEAAQAAwAEAAcACAAKAAwADAAMAAwADQAN
AA4AEAARABUAFwAYABkAGQAZABkAGwAcAB0AHwAgAB4AHgAfAB8AHwAfAB8AHwAfAB8A
HwAeABwAGwAZABgAGQAaABsAHQAbABsAGwAaABoAGwAbABsAGgAaABoAGQAWABUAFAAT
ABMAEwAUABQAEgAQAA4ACgAKAAoACAAHAAcABgAEAAMAAQD+//z/+//8//v/+//7//r/
+v/5//n/+P/4//n/+f/7//v/+//7//v/+//7//v//f/9///////+//3//P/7//7//v/+
//7/AAABAAIAAgAAAAAAAAD//wAAAwAEAAUAAwADAAMAAgACAAIAAgACAAMAAwADAAEA
/v/+//7//v///wAAAQACAAAA/v/8//r//P/7//v//P/8//v/+v/5//b/9v/2//X/9//4
//j/+P/4//b/9f/1//X/9f/0//T/9P/0//P/8//y//L/8v/y//T/9P/0//T/8v/x//D/
8P/w//D/8P/w//H/8f/w/+7/7f/t/+7/7//v/+//7//v/+3/7P/r/+v/6//t/+3/7f/u
/+3/7f/t/+z/7P/s/+z/7P/t/+3/7f/t/+3/7f/r/+v/6v/r/+z/7P/s/+z/7P/q/+r/
6v/q/+v/7P/u/+//6//r/+r/6v/p/+r/6//s/+z/7P/s/+z/7P/s/+7/7v/v//D/8P/w
//D/8v/z//T/9f/1//b/+P/7//v/+f/2//P/8//z//P/9f/1//L/8v/w/+7/7P/q/+f/
5f/l/+b/6f/q/+z/7P/s/+z/7P/s/+v/6v/o/+j/5f/k/+T/5P/j/+P/5P/k/+X/5v/n
/+j/5//m/+X/5P/m/+b/5v/p/+v/6v/r//L//f8JABoALwBNAHgAsADwACsBYAF9AWsB
RAEbAdEAXADn/5L/Xf86/y7/Qf9s/5T/sP/B/8r/z//S/9n/3f/h/+L/4v/j/+L/4v/i
/+H/4f/f/+D/4f/h/+L/4v/i/+L/4v/i/+L/4v/l/+X/5v/m/+X/5P/i/+H/4//k/+T/
5P/m/+b/5v/m/+T/5f/l/+b/5v/n/+j/6P/o/+f/5//n/+f/5//o/+j/6//r/+v/6//q
/+n/6P/p/+3/7f/t/+3/7f/t/+3/7f/s/+7/7//w//D/7//v//D/7v/v//H/8v/1//f/
9//3//X/9v/2//j/+f/6//z//v8AAAAAAAABAP//AAACAAMABwAJAAoACwANAA0ADQAP
AA4ADwARABIAFAAUABUAFQATABMAEwATABUAFQAVABQAFQAVABQAFAAUABQAFAAVABUA
FQAVABQAFAAVABUAFQAYABgAGAAXABYAFQAUABMAEAAPAA8ADgANAAwACwAIAAYABgAE
AAMABQAEAAIAAQD+//z/+//7//z/+//7//v/+P/4//f/9//0//T/9f/1//f/9//3//f/
9//3//f/9//1//X/9//3//n/+f/5//n/+P/4//j/+P/6//v//P/8//v/+v/5//f/9//5
//n/+f/6//v//P/8//v/+v/5//j/+//7//v/+f/4//j/+P/4//b/9v/2//b/9v/2//b/
9v/1//P/8v/y//T/8//y//H/8P/w//D/7//t/+7/7v/u//D/7v/t/+3/6//r/+r/6v/s
/+z/6//r/+j/6P/o/+j/6P/o/+j/6P/q/+n/6P/o/+b/5v/m/+b/6f/p/+j/5v/l/+X/
5v/n/+b/5f/k/+P/5P/k/+T/5f/k/+X/5P/j/+b/5f/l/+X/5v/l/+T/4//i/+L/4v/i
/+L/4P/g/+H/4f/h/+H/4P/g/+H/4v/j/+T/4f/g/9//3v/f/+D/4//k/+P/5P/k/+T/
4v/k/+X/5v/o/+n/6//u/+7/7f/q/+b/5//n/+f/5//l/+X/4v/i/+L/4P/e/9z/2f/X
/9f/2P/X/9j/2v/a/9v/3P/d/97/2//a/9j/2P/V/9T/1P/U/9b/1//Z/9r/2f/Y/9f/
1v/Y/9j/2P/Y/9j/1v/W/9X/1//a/+H/7P/3/wEAEAAnAEsAeAC2APYAMQFgAW0BTQEi
AfEAlQAaALH/bv9B/yb/Jv9H/27/jv+k/7P/uv+//8b/zf/T/9X/0//S/9L/0P/Q/9D/
z//P/8//0P/R/9H/0P/Q/9D/0P/S/9L/0v/S/9H/0f/S/9L/0v/S/9H/0f/S/9T/1f/W
/9X/1P/T/9L/1P/V/9X/1v/U/9X/1v/W/9b/1f/V/9X/1//X/9j/2P/Y/9f/1v/V/9n/
2//b/w==
         </WaveFormData>
      </LeadData>
      <LeadData>
         <LeadByteCountTotal>10000</LeadByteCountTotal>
         <LeadTimeOffset>0</LeadTimeOffset>
         <LeadSampleCountTotal>5000</LeadSampleCountTotal>
         <LeadAmplitudeUnitsPerBit>4.88</LeadAmplitudeUnitsPerBit>
         <LeadAmplitudeUnits>¦ÌV</LeadAmplitudeUnits>
         <LeadHighLimit>2147483647</LeadHighLimit>
         <LeadLowLimit>268435456</LeadLowLimit>
         <LeadID>V3</LeadID>
         <LeadOffsetFirstSample>0</LeadOffsetFirstSample>
         <FirstSampleBaseline>0</FirstSampleBaseline>
         <LeadSampleSize>2</LeadSampleSize>
         <LeadOff>FALSE</LeadOff>
         <BaselineSway>FALSE</BaselineSway>
         <ExcessiveACNoise>FALSE</ExcessiveACNoise>
         <MuscleNoise>FALSE</MuscleNoise>
         <LeadDataCRC32>2920637452</LeadDataCRC32>
         <WaveFormData>
6v/r/+z/7f/t/+3/7f/u/+z/7P/u/+//7v/w//H/8v/1//b/9v/1//b/9f/1//X/9P/x
/+//7f/t/+7/7//u/+z/6P/l/+X/5v/m/+j/6P/r/+v/6//q/+n/5//j/+D/4v/i/+L/
4v/i/+L/4v/i/+L/4//j/+P/4//j/+P/4//h/+H/4f/h/+T/5P/k/+T/7f/1/wEAEwAv
AFYAjwDWACcBewHNAQgCFwIJAuMBgAHaADAAvv+A/1z/Sf9a/3z/lf+q/77/yv/S/9b/
2v/e/97/3v/d/9z/2//d/93/3f/d/9v/2//b/9v/3f/d/93/3f/e/97/3//f/9//3//f
/9//4f/h/+L/4v/g/+D/4P/g/+D/4P/g/+H/3//g/+H/4f/j/+P/4//j/+P/5P/k/+b/
5P/k/+T/5P/l/+b/5//p/+n/6f/p/+j/6P/o/+j/6P/r/+v/7f/u/+z/7f/t/+3/8P/w
//H/8v/z//X/9v/3//n/+f/5//r//P/9//7///8AAAAAAAAAAAMABQAGAAcABQAHAAgA
CwANAA4ADgAQABEAEwAUABYAFQAWABYAFwAYABgAGAAZABwAHAAcABwAGgAaABgAGAAZ
ABkAGQAaABkAFwAWABUAFwAVABcAFwAZABoAGgAaABsAGwAbABoAGwAaABoAGQAXABUA
FAASABIAEQAPAA0ADQAMAAoACQAIAAYABAACAAIAAQABAAAA/f/8//v/+//7//v//P/9
//3//f/9//3/+//7//v/+//+//7//v////3//f/+//7/AAAAAAAAAQABAAMABAAEAAQA
BAAEAAUABwAHAAcACAAIAAcABgAFAAcABwAHAAcABwAHAAcABwAFAAUAAwACAAQABAAE
AAQAAgABAAAA///+//3//P/8//z//P/9//3//f/8//v/+v/3//f/9//3//f/9v/2//T/
9v/1//T/9P/0//P/8v/w//D/7v/u/+3/7v/v//H/8v/x//D/7v/s/+z/7f/u/+//7f/t
/+7/7v/u/+z/7P/s/+z/7P/t/+3/6//r/+n/6P/p/+r/6//s/+v/6//s/+z/6//r/+v/
6//t/+z/7P/s/+v/6v/p/+j/6v/q/+r/7P/r/+r/6f/o/+r/6v/q/+r/6v/q/+r/6v/q
/+r/6f/p/+r/6v/q/+r/6v/q/+r/7P/t/+7/7//v//H/8f/y//L/8v/0//X/9v/2//f/
+P/5//r/+v/5//j/9//3//f/9//1//T/8//y//D/8P/u/+z/6v/n/+f/6P/o/+r/6v/r
/+n/6f/o/+j/6f/m/+T/5P/i/+L/4v/i/+T/5P/k/+T/5f/l/+X/5f/j/+P/4//j/+X/
5f/l/+T/5P/k/+r/8f/9/w0AJwBPAIQAyQAUAWcBuwH/ARwCGwIDAqsBCAFSAMj/fv9e
/07/W/98/5r/r//A/8z/0P/W/9z/4P/g/+L/4P/f/97/3f/b/9v/2//b/9v/2//b/9v/
3f/d/93/3f/c/9z/3f/d/97/3//g/+H/4P/f/9//3v/g/+D/4P/g/+D/4P/g/+H/4f/i
/+P/4//l/+X/5f/l/+X/5v/m/+j/5v/m/+b/5v/o/+j/6P/p/+r/6//s/+z/7v/u/+7/
7v/v/+//8f/y//T/9f/1//X/9v/2//f/+P/3//n/+v/7//3//f/9//7/AAABAAIAAwAH
AAgACQAKAAoACwALAAsACwANAA4AEQASABQAFQAYABgAGQAZABoAHQAeAB4AHwAiACIA
IgAjACMAIgAhACAAIQAiACEAIgAfAB8AHwAgACEAIQAiACMAIQAfACEAIQAhACIAIgAi
ACMAIwAjACIAIQAgACAAHwAeAB0AHQAcABgAFwAVABMAEQAQAA4ADQAMAAoACAAGAAQA
AwADAAIAAwACAAEAAQACAAEAAQABAAAA///+//3////////////+//7//v////////8A
AAAAAAAAAAAAAQABAAMABAAEAAQABAAEAAUABAADAAIAAgAFAAUABQAFAAUABQAFAAUA
BQAFAAUABQAGAAcABgAGAAQABAAEAAQABAADAAIAAQAAAP///v/+//z//P/9//3//f/8
//v/+v/5//n/+f/5//v/+v/6//j/9v/1//T/9P/1//X/9f/0//b/9P/0//P/8v/x//H/
8P/y//L/8f/w//H/8f/x//H/8P/v/+//7v/w/+7/7v/u/+z/7P/t/+3/7//v/+3/7P/u
/+7/7v/u/+3/7f/u/+7/7//v/+3/7P/s/+z/7P/s/+r/6v/q/+r/6v/q/+r/6v/s/+z/
6//r/+z/7P/s/+z/6v/q/+r/7P/v//D/8f/x/+//7//w//D/8P/y//P/9P/4//n/+v/7
//v/+v/4//b/9//3//f/9//3//b/9f/0//T/9P/y//D/7v/r/+v/7P/p/+r/6f/p/+z/
7f/t/+7/6//o/+b/5v/m/+b/5v/m/+b/5v/m/+b/5f/l/+X/5f/l/+X/5f/l/+f/5//l
/+T/4v/k/+b/7f/5/wcAFwAtAFAAgQDAAAkBWQGvAfoBGwIRAvEBpgEQAWAA2v+S/2j/
Tf9O/2z/i/+i/7b/xv/M/9L/1v/c/+L/4P/f/97/3f/d/93/3f/d/9//3//f/9//3v/d
/9z/2//e/97/3//f/9//3//f/9//3//f/+D/4P/g/+D/4P/g/+D/4P/g/+H/3//g/+H/
4f/h/+H/4f/h/+H/4v/i/+T/5P/k/+T/5P/k/+T/5P/l/+T/5f/m/+b/6P/o/+j/6P/n
/+f/6f/q/+z/7f/t/+3/7v/u/+//8P/v//H/8v/z//P/8//z//T/9v/3//j/+f/9//7/
//8AAP//AQACAAMAAwAFAAYACQAHAAgACAAKAAsADQAOABAAEgAUABUAFwAXABYAFQAV
ABYAFgAWABYAFAAUABIAEgARABEAEQASABIAEQARABEAEwARABMAEwAVABYAFgAWABUA
FQAVABQAFQAUABQAEwASABEAEQAQABAADwANAAsADQAMAAoACQAIAAYABAACAAIAAQAB
AAAAAQAAAP/////9//v/+v/5//v/+//7//v/+//7//v/+//6//r/+v/7//v/+//8//z/
+v/6//r/+//9////AAAAAP7//v/+////////////AAABAAEAAQABAP//////////AQAB
AAEAAQABAAEA///+//z//P/8//z//v/9//z/+//8//v/+v/6//j/+P/5//n/9//2//X/
9P/z//P/8//z//X/9P/0//L/8v/x//D/8P/v/+//7//u/+7/7P/s/+v/7f/t/+7/7v/s
/+z/6//q/+n/6f/p/+n/6//r/+z/7P/s/+r/6v/q/+r/6v/r/+v/6//r/+n/6P/m/+b/
5v/m/+n/6f/q/+r/6f/n/+f/6f/o/+j/6P/o/+j/6P/o/+j/6P/m/+b/5v/m/+f/6P/o
/+n/6f/o/+f/5v/o/+j/6P/q/+v/7P/t/+3/7f/t/+7/7v/w//L/8//0//P/8//z//P/
9f/2//b/9v/1//X/9f/1//P/8v/x//D/8v/y//D/7v/q/+f/5//o/+b/6P/o/+n/6//r
/+r/6v/n/+T/4v/i/+T/5P/k/+T/4v/i/+L/4v/l/+X/5f/l/+X/5f/l/+X/4//j/+P/
5P/k/+b/6P/r//H/+/8LACEARgB5ALgABQFZAa8B+gEdAhcC/QG2ASQBcADe/47/ZP9L
/07/bv+P/6T/uP/K/9D/1v/a/97/4P/g/9//3v/d/93/3f/d/93/3f/d/93/3f/f/9//
3//f/+D/4P/h/+H/3//f/9//3//h/+H/4v/i/+D/4P/g/+D/4f/i/+P/5f/k/+T/5P/j
/+P/4//j/+P/5f/m/+b/6P/m/+b/5v/m/+j/6P/o/+n/6P/p/+r/6v/q/+r/6v/q/+3/
7f/v//D/7v/v/+//7//y//L/8//0//P/9f/2//f/+f/5//n/+v/8//3//v//////AAAB
AAIAAwAFAAYABwAHAAkACgANAA0ADgAOABAAEwAVABYAGAAXABgAGAAZABwAHAAcAB0A
HAAcABwAHAAaABoAGAAYABgAGQAaABwAGgAZABkAGQAbABkAGwAbABkAGgAaABoAGQAZ
ABkAGAAYABgAGQAZABYAFQAVABQAFAATABEADwAPAA4ADAALAAoACAAGAAQABgAFAAUA
BAACAAAA/v/9//7//f/9//3//f/9//3//f/9//3//f/9//7//v/+/////f/9//7//v8A
AAAAAAABAAEAAwAEAAQAAgACAAIAAwAEAAUABgAIAAcABwAHAAcABwAHAAcABwAFAAUA
BQAFAAUABQADAAIABAAEAAQABAAEAAMAAgABAAAA///+//7//P/8//3//f/9//z/+//6
//n/+f/5//n/9//2//b/9P/1//X/9f/2//X/9f/1//T/9P/y//L/8f/x//H/8v/y//L/
8v/x//D/8f/x//H/8f/w/+//7//u/+7/7P/s/+z/7v/u/+//7//t/+3/6//q/+v/7P/t
/+7/7f/t/+7/7v/r/+v/6//r/+3/7P/s/+z/6v/q/+r/6v/s/+z/7P/r/+3/6v/q/+r/
6v/q/+z/7P/s/+z/7P/s/+z/7P/q/+r/6f/p/+z/7P/s/+z/6v/q/+r/7P/v//D/8f/x
//H/8f/y//L/9P/2//f/+P/4//n/+v/7//z//P/7//r/+f/5//n/+f/3//b/9f/0//L/
8v/w/+7/7P/p/+n/6v/q/+z/7P/t/+3/7f/s/+z/6f/m/+T/5P/m/+b/5v/m/+b/5v/m
/+b/5f/l/+X/5f/n/+f/5//n/+f/5//n/+b/5P/i/+j/8f/7/wkAGwA5AGQAoQDsAD0B
kwHhARACGwIPAtsBVgGeAPz/mv9s/1b/Wf92/5b/q/+8/8z/0v/W/97/4v/k/+T/4v/h
/+D/3//d/93/3f/d/9//3//f/9//3//f/9//3//g/+D/4f/h/9//3//f/9//3//f/+D/
4P/g/+D/4P/g/+L/4v/i/+P/4v/i/+L/4f/i/+P/5P/l/+X/5v/m/+j/6P/o/+j/6P/o
/+j/6P/p/+j/6f/q/+r/6//s/+3/7v/t/+3/7//w//D/8f/x//H/8v/y//P/9P/1//f/
+P/5//n/+f/5//r//P/9//7///8DAAQABQAGAAUABwAIAAkACQALAAwADwARABIAEgAU
ABMAFQAWABgAGQAaABoAGwAeAB4AHgAfACAAIAAgACAAIAAgAB4AHgAbABsAGwAcAB0A
HQAeAB8AHQAbAB0AHQAdAB4AHgAeAB0AHQAdABwAGwAaABoAGQAaABkAGQAYABQAEwAR
AA8ADwAOAAwACwAKAAgABgAEAAQAAwADAAIA///+//3//f/8//v/+//7//3//f/9//3/
+//7//v/+//8//z//P/9//3//f/+//7//P/8//z//f/9////AAAAAAIAAgACAAMAAQAB
AAEAAgAFAAUABQAFAAQAAwACAAEAAwADAAMAAwADAAMAAQAAAP7//v/+//7/AAD///7/
/f/8//v/+v/6//r/+v/7//v/9//2//X/9P/z//P/8//z//T/9P/1//T/8v/x//D/8P/z
//P/8//y//D/7v/u/+3/6//r/+z/7P/u/+7/7f/s/+v/6//r/+v/6//r/+z/7P/q/+j/
6P/o/+j/6P/p/+n/6//r/+n/6P/m/+b/5v/m/+f/5//o/+j/6f/p/+n/6f/p/+j/6P/o
/+r/5v/k/+T/5P/k/+T/5P/k/+T/5P/k/+T/5P/m/+b/5f/l/+j/6P/o/+j/5v/m/+b/
6P/n/+j/6f/p/+n/6f/q/+r/6v/s/+3/7v/y//P/9P/1//T/9P/z//L/8f/x//H/8f/v
/+7/7f/s/+z/7P/q/+j/5P/h/+H/4v/i/+T/5P/l/+X/5f/k/+T/4//g/97/3v/c/9z/
3P/c/97/3v/e/97/3//f/9//3//d/93/3f/d/9//3//f/97/2v/a/+L/6f/1/wMAFwAz
AFwAlQDaACUBeQHJAQACCwL5AccBVAGkAAAAnP9q/0j/Pf9U/3j/k/+o/7z/xP/I/87/
1P/W/9r/2v/Z/9j/1//W/9X/1P/T/9X/1f/V/9X/1//X/9f/1//W/9b/1//X/9f/1//X
/9f/1//X/9j/2P/Y/9j/2P/Y/9j/2P/Y/9n/1//Y/9n/2f/b/9v/2//b/9r/2v/Z/9r/
3P/c/9z/3P/c/9z/3P/d/9z/3f/e/97/4P/g/+D/4P/h/+H/4//k/+T/5f/l/+X/5v/m
/+f/6P/n/+n/6v/r/+3/7f/t/+7/7v/v//D/8f/1//b/9//4//f/+f/6//v/+//9//7/
AQADAAQABAAGAAUABwAIAAoADQAOAA4ADwAQABAAEAARABAAEAAQABAAEgASABAAEAAP
AA8ADwAQAA4ADQANAA0ADQALAA0ADQAPABAAEAAQAA8ADwAPAA4ADQAMAAwACwAMAAsA
CwAKAAgABwAFAAMABQAEAAIAAQAAAP7//P/6//j/9//3//b/9//2//X/9f/y//H/8f/x
//H/8f/x//H/8//z//P/8//y//L/8v/z//X/9f/2//b/9v/2//b/9//3//n/+v/6//r/
+v/6//v/+//7//v//P///////////////////////f/9//3//f///////f/8//r/+v/6
//r/+v/5//j/9//4//f/9v/2//X/9P/0//P/8//y//H/8P/v/+//7//v/+//7v/u/+z/
7P/r/+r/6v/p/+n/6f/o/+n/6P/p/+n/5//n/+j/6P/o/+j/5//m/+X/5f/l/+X/5f/l
/+b/5v/o/+b/5v/m/+X/5P/k/+P/5P/l/+T/5P/k/+T/5P/k/+P/4//k/+T/5f/l/+X/
5f/k/+L/4f/g/+L/4v/k/+T/5P/k/+L/4v/i/+L/5P/k/+T/5P/i/+L/4f/h/+D/4P/g
/+D/4f/i/+P/5v/l/+b/5//n/+n/6f/q/+r/6v/s/+3/7v/v/+//7//v//L/8v/x//D/
7//v/+//7//v/+7/7f/s/+z/7P/q/+j/4v/f/9//4P/i/+T/5P/l/+P/4//i/+L/4//g
/97/3v/e/97/3v/e/9z/3P/c/9z/3//f/9//3//d/93/3f/d/9//3//d/97/3v/c/+D/
5//x//3/EQAvAFgAjwDSACEBcwHFAQACDwIBAtkBbgHCABgAqP9w/07/Qf9W/3j/k/+o
/7z/yP/M/9D/1v/a/9z/3P/b/9r/2f/X/9f/1//X/9f/1//X/9f/2f/Z/9n/2f/Y/9j/
2f/Z/9v/2//b/9v/2//b/9z/3P/a/9r/2v/a/9z/3P/c/93/2//c/93/3f/e/9//4P/h
/9//4P/g/+L/4v/i/+L/4v/k/+T/5P/l/+T/5f/m/+b/6P/o/+j/6P/n/+f/6f/q/+r/
6//r/+v/7v/u/+//8P/w//H/8f/x//L/8//0//b/+P/5//r/+//7//z//f/+/wEAAwAE
AAUABQAHAAgACwANAA4ADgAQAA8AEQASABQAFQAWABYAFwAaABoAGgAbABsAGgAZABgA
GQAaABkAGgAXABcAFwAYABYAFQAVABUAFgAVABgAGQAXABgAGAAYABkAGQAZABgAFwAW
ABYAFQAUABMAEwASABIAEQAPAA0ADAAKAAcABQAFAAQAAwACAAAA//////7//f/8//v/
+//6//n/+f/5//n/+f/5//n/+//7//v/+//8//z//P/9//////8AAAAAAAAAAAAAAQD/
/wEAAgACAAMABAAFAAcABQAFAAUABgAHAAcABwAHAAkACQAJAAkACAAHAAYABQAHAAcA
BQAEAAQABAAEAAQABAADAAIAAQAAAP///v/+//z//P/9//3//P/8//z//P/5//n/+f/5
//f/9v/2//T/9f/1//X/9v/2//X/9P/y//P/8v/z//P/8f/x//L/8v/y//L/8f/w//H/
8f/x//H/7//v//D/8P/y//D/8P/w/+7/7v/v/+//7//v/+3/7P/t/+7/7//w//D/7//v
/+7/7//v/+//7//v/+7/7v/u/+z/7P/s/+z/8P/w/+7/7v/s/+z/7P/s/+z/7P/s/+z/
7P/s/+z/7P/u/+7/7f/t/+7/7v/u/+7/8P/w//D/8v/x//L/8//z//P/8//0//T/9P/2
//f/+P/6//v//P/9//7//v/9//z/+//7//v/+//5//j/9//2//T/9P/y//D/7f/r/+z/
7v/s/+7/7v/v//H/8f/w//D/7f/q/+j/6P/o/+j/6P/o/+j/6P/o/+j/5//n/+f/5//o
/+n/6v/r/+v/6//p/+j/6P/o/+7/9/8DAA8AIwBFAHQAtQAAAVEBpQHxARgCGwIHAsMB
MgF6AOT/kP9o/1b/W/98/5z/r//A/87/1v/a/+L/6P/o/+j/5//l/+P/4f/j/+P/4//j
/+P/4//j/+P/4//j/+P/4//k/+T/5f/l/+X/5f/l/+X/5f/l/+b/5v/m/+b/5v/m/+T/
5P/k/+X/5//o/+n/6f/p/+n/6f/p/+f/6P/o/+r/6v/q/+r/6v/s/+z/7P/t/+z/7f/u
/+7/7v/u/+7/7v/x//H/8//0//T/9f/1//X/9P/0//X/9v/5//v//P/9//v/+//7//z/
/v///wAAAQAFAAYABwAIAAkACwAMAA0ADgARABMAFwAVABYAFgAYABkAGwAcAB4AHwAg
ACAAIQAiACIAIgAjACYAJgAmACYAJgAmACQAJAAlACUAJQAmACYAJQAlACUAJQAjACUA
JQAjACQAJAAkACMAIwAjACIAIwAiACIAIQAgAB8AHwAeABoAGQAXABUAEwASABAADwAM
AAoACAAGAAgABwAHAAYABQAEAAMAAwACAAEAAQABAAEAAQABAAEA//////////8CAAIA
AgADAAMAAwAEAAQABAAEAAQABQAFAAcACAAIAAYABgAGAAcACQAJAAkACgAJAAkACQAJ
AAkACQAJAAkACQAJAAkACQAJAAkABwAGAAYABgAGAAYABAADAAIAAQACAAEAAAAAAAAA
AAABAAEA///+//3//P/9//3//f/9//v/+v/6//j/+P/3//b/9v/3//f/9//2//b/9P/0
//P/8//z//T/9P/y//L/8f/w//H/8f/x//H/8f/x//L/8v/y//D/8P/w//D/8P/x//H/
8f/x/+//7v/s/+z/7P/s/+//7//w//D/7f/t/+3/7f/v/+7/7v/u/+z/7v/u/+z/7P/s
/+z/7P/s/+z/7P/s/+z/7P/s/+r/6v/p/+n/7P/s/+z/7P/s/+z/7P/u/+//8P/x//H/
8f/x//L/8v/w//L/8//0//j/+f/6//v//P/8//v/+v/3//f/9//3//X/9P/z//L/9P/0
//L/8P/q/+f/5//o/+j/6v/q/+v/7f/t/+z/7P/r/+j/5v/m/+T/5P/k/+T/5v/m/+b/
5v/l/+X/5f/l/+X/5f/l/+X/5//n/+f/5v/m/+b/6v/z////DQAjAEUAcgCnAOwAOQGP
Ad8BEAITAvkBvwFEAZQA/v+o/3j/Vv9L/2L/hP+b/67/wv/M/9D/1P/c/+L/5P/j/+H/
3//d/93/3f/d/93/3f/d/93/3f/d/93/3f/d/+D/4P/h/+H/3//f/9//3//f/9//4P/g
/+L/4v/i/+L/4P/g/+D/4f/j/+T/5f/l/+X/5f/l/+X/5P/k/+P/5P/m/+b/5v/m/+b/
5v/m/+f/5v/n/+j/6P/q/+r/6v/q/+v/6//t/+7/8P/x//H/8f/w//D/8f/y//P/9f/2
//f/9//3//f/+P/6//v//P/9////AAABAAIAAgADAAMAAwAGAAkACwAPAA0ADgAOABAA
DwARABIAFAAXABgAGAAZABkAGAAXABcAGgAaABoAGgAaABoAGAAYABUAFQAVABYAGAAX
ABcAFwAXABUAFwAXABcAGAAYABgAGQAZABkAGAAXABYAFgAVABQAEwATABIAEAAPAA0A
CwAMAAwACwALAAoACAAGAAQABAADAAMAAgADAAIAAQABAAAA///////////////////9
//3//f/9//7//v/+////AAABAAMABAAEAAQABAAFAAMABQAGAAYABgAGAAYABwAJAAkA
CQAKAAsACwALAAsACQAJAAkACQAJAAkACQAJAAcABwAFAAQABAAEAAQABAAEAAMAAgAB
AAAA///+//7//P/8//3//f/7//r/+f/4//n/+f/5//n/+f/4//j/9v/2//X/9P/0//X/
9f/1//T/9P/y//L/8f/x//H/8v/y//L/8v/x//D/7//v/+//7//v/+//8P/w//D/7v/u
/+7/7v/u/+//7//v/+//7f/s/+7/7v/u/+7/7f/t/+7/7v/r/+v/6//r/+3/7P/s/+z/
7P/s/+7/7P/s/+z/7P/s/+z/7P/s/+z/7P/q/+r/6v/q/+r/6v/p/+n/7P/s/+z/7P/s
/+z/7P/u/+//8P/x//H/7//v//D/8P/y//T/9f/2//b/9//4//n//P/8//v/+v/5//n/
+f/5//f/9v/1//T/9P/0//L/8P/s/+n/6f/q/+r/7P/s/+3/6//r/+r/6v/p/+b/5P/k
/+b/5v/m/+b/5v/m/+b/5v/l/+X/5f/l/+f/5//n/+f/5//n/+X/5P/m/+b/7P/1//3/
CQAdAD8AbACrAPgASQGdAe0BGgIdAgcCywFEAZAA+P+e/3D/VP9R/2z/jv+j/7b/yP/Q
/9T/2v/g/+L/4v/i/+H/4P/f/9//3//f/9//4f/h/+H/4f/f/9//3//f/+D/4P/h/+H/
4f/h/+H/4f/h/+H/4v/i/+L/4v/i/+L/4P/g/+D/4f/j/+T/5f/l/+X/5f/l/+X/5f/m
/+b/6P/o/+j/6P/o/+j/6P/o/+n/6v/r/+z/7P/s/+z/7P/s/+//7//x//L/8P/x//H/
8f/y//L/8//0//X/9//4//n/+f/5//n/+v/8//3//v///wEAAgADAAQABQAHAAgACQAJ
AAsADAAPAA8AEAAQABIAEwAVABYAGAAZABoAGgAbABwAHAAcAB0AHgAeAB4AHgAeAB4A
HAAcABsAGwAbABwAHAAbABsAGwAZABcAGQAZABsAHAAcABwAGwAbABsAGgAZABgAGAAX
ABYAFQAVABQAEgARAA8ADQANAAwACgAJAAYABAACAAAAAAD//////v////7//f/9//z/
+//7//v/+//7//v/+//7//v/+//7//7//v/+/////////wAAAAD+//7//v///wEAAwAE
AAQABAAEAAQABQAFAAUABQAGAAkACQAJAAkACQAJAAkACQALAAsACwALAAkACQAHAAYA
BgAGAAYABgAIAAcABgAFAAIAAQAAAAAAAgACAAMAAwD///7//f/8//v/+//7//v/+//6
//r/+P/6//n/+P/4//n/+f/5//j/9v/0//T/8//z//P/9P/0//T/9P/z//L/8f/x//H/
8f/z//P/9P/0//L/8P/w//D/8P/w//H/8f/z//P/8f/w/+7/7v/u/+7/7//v//D/8P/t
/+3/7f/t/+//7v/u/+7/7v/u/+7/7v/u/+7/7v/t/+//7f/r/+z/6v/q/+r/6v/r/+z/
7f/u/+7/7v/u/+7/7P/s/+v/6//s/+z/7P/s/+z/7P/s/+7/7//w//H/8f/x//H/8v/y
//L/9P/1//b/+v/7//z//f/8//z/+//6//n/+f/5//n/9//2//X/9P/y//L/8P/u/+v/
6f/q/+z/6v/s/+z/7f/v/+//7v/u/+v/6P/m/+b/5P/k/+T/5P/m/+b/5v/m/+X/5f/l
/+X/5//n/+f/5//n/+X/5f/m/+j/5v/o/+//+f8FABcALwBWAI0A0gAfAXUBxwEGAh0C
EwLxAY4B6AA8AMb/iP9k/0//XP+A/5v/rP++/8r/zv/U/9z/4P/i/+L/4f/g/9//3f/d
/93/3f/d/93/3f/d/9v/2//b/9v/3v/e/9//3//f/9//3//f/93/3f/e/97/4P/g/+D/
4P/e/97/3v/f/+H/4v/j/+P/4f/h/+H/4f/h/+L/4v/k/+T/5P/k/+T/5P/k/+T/5f/k
/+X/5v/m/+f/6P/p/+r/6f/p/+v/7P/s/+3/7f/t/+z/7P/t/+7/8f/z//T/9f/3//f/
9//4//n/+f/5//n//f/+////AAABAAMABAAFAAUABwAIAAsACgAKAAkACgANAA8AEAAS
ABUAFgAWABcAGAAYABgAGQAcABwAHAAcABoAGgAYABgAGQAZABkAGgAaABkAGQAZABgA
FQAWABUAFgAYABkAGgAZABkAGQAYABcAFgAWABUAFAATABMAEgAQAA8ADQALAAkACAAG
AAUABgAEAAIAAAD///3//P/6//r/+v/6//v/+f/3//b/9f/3//f/9//3//b/9f/0//P/
9v/2//b/9//3//f/+P/4//j/+P/4//n/+f/7//z//P/+//7//v////7//f/8//z//f/9
//3//f////////////////////////////3//P/8//z//P/8//z/+//6//n/+v/5//j/
+P/2//b/9//3//X/9P/z//L/8f/x//H/8f/x//D/8P/u/+7/7f/s/+z/7f/t/+3/7P/s
/+r/6v/p/+n/6f/q/+r/6v/q/+n/6P/p/+n/6f/p/+f/5//o/+j/6P/m/+b/5v/k/+T/
5f/l/+X/5f/j/+L/5P/k/+T/5P/l/+X/5v/m/+X/5f/j/+P/5P/k/+T/5P/k/+T/5P/k
/+T/4v/i/+L/4v/k/+T/4//j/+L/4v/i/+L/4v/i/+L/5P/n/+j/6f/p/+f/5//o/+j/
6v/s/+3/7v/u/+//8P/x//L/8v/x//D/7//v/+//7//t/+z/6//q/+z/7P/q/+j/4v/f
/9//4P/g/+L/4v/j/+X/5f/k/+T/4f/e/9z/3P/c/9z/3P/c/9z/3P/c/9z/3f/d/93/
3f/f/9//3//f/93/3f/d/9z/3P/e/+L/6f/x//v/DwAxAGIAnwDqAD0BkQHhARQCGQIF
AtEBUAGcAP7/ov9w/1D/R/9g/37/lf+q/7z/xv/M/9L/1v/a/9r/2P/X/9b/1f/V/9X/
1f/V/9X/1f/V/9X/1f/V/9X/1f/W/9b/1//X/9X/1f/V/9X/1//X/9j/2P/Y/9j/2P/Y
/9j/2P/Y/9n/2//c/93/3f/b/9v/2//b/9v/3P/c/97/3v/e/97/3v/g/+D/4P/h/+T/
4//i/w==
         </WaveFormData>
      </LeadData>
      <LeadData>
         <LeadByteCountTotal>10000</LeadByteCountTotal>
         <LeadTimeOffset>0</LeadTimeOffset>
         <LeadSampleCountTotal>5000</LeadSampleCountTotal>
         <LeadAmplitudeUnitsPerBit>4.88</LeadAmplitudeUnitsPerBit>
         <LeadAmplitudeUnits>¦ÌV</LeadAmplitudeUnits>
         <LeadHighLimit>2147483647</LeadHighLimit>
         <LeadLowLimit>268435456</LeadLowLimit>
         <LeadID>V4</LeadID>
         <LeadOffsetFirstSample>0</LeadOffsetFirstSample>
         <FirstSampleBaseline>0</FirstSampleBaseline>
         <LeadSampleSize>2</LeadSampleSize>
         <LeadOff>FALSE</LeadOff>
         <BaselineSway>FALSE</BaselineSway>
         <ExcessiveACNoise>FALSE</ExcessiveACNoise>
         <MuscleNoise>FALSE</MuscleNoise>
         <LeadDataCRC32>3563887452</LeadDataCRC32>
         <WaveFormData>
8v/y//P/8//x//H/8f/y//L/8//0//X/9f/2//b/9v/6//z//f/+//3//f/9//z/+//4
//f/9P/1//f/+P/3//L/7//t/+z/7f/u/+//8f/y//H/8P/u/+3/6//p/+f/5//n/+f/
5//n/+f/5//n/+f/6P/p/+v/6f/p/+n/6f/n/+j/6P/n/+r/6f/n/+X/6P/v//r/CwAo
AFYAkADVACUBfQHVARwCQgJIAigCvgEDAUoA1v+k/4r/gP+S/6j/sv+8/8v/1v/b/97/
4f/j/+P/4//i/+D/3//e/97/3v/e/97/3v/e/97/3v/e/9//4P/e/97/3v/e/+D/4P/g
/+D/4P/g/+D/4f/h/+H/4P/g/+L/4v/i/+P/4v/i/+H/4P/j/+P/4//j/+X/5f/l/+b/
5P/k/+T/5P/m/+b/5v/n/+X/5v/m/+f/5f/l/+X/5f/n/+n/6v/q/+j/6f/p/+n/6//s
/+z/7v/v//D/8P/x//H/8v/y//T/9P/2//f/+P/4//j/+P/3//j/+//9//////8AAAEA
AQADAAMABQAGAAkACgALAAwADAAMAAsACgANAA0ADQAOAA0ADQAOAA4AEAAOAA4ADQAN
AA4ADgAOAA0ADAALAAkACwAMAAwADQANAA0ADgAQABAADwAPAA8ADwAPAA8ADgANAA0A
DQALAAwACwALAAoACQAIAAgABgAFAAQAAwACAAEAAAAAAAAA/v/9//z/+//7//r/+//8
//z//P/8//z/+v/6//n/+f/8//z//P/9//z//P/7//r/+//8//3//v8AAAEAAQABAAEA
AQABAAEAAQACAAIAAwABAAIAAgACAAMAAwADAAMAAQABAAIAAgABAAEA//////7//v/+
//7//P/8//r/+f/4//j/+P/4//j/9//3//f/+f/3//b/9f/1//X/9f/0//L/8v/x//D/
8f/x//L/8//y//L/8f/u/+7/7f/s/+z/7v/v/+//7v/s/+z/7P/r/+z/7P/s/+z/6//r
/+v/6//r/+r/6v/p/+v/6//s/+z/6v/p/+j/5//o/+n/6v/r/+v/6v/p/+f/6f/p/+n/
6v/o/+b/6P/o/+b/5v/m/+b/6v/o/+j/6v/p/+j/5//m/+j/6P/o/+j/5v/l/+X/5f/n
/+j/6P/o/+j/6P/o/+j/5v/m/+j/6v/q/+v/6//r/+3/7f/u/+7/7//w//H/8v/y//P/
9P/1//b/9v/2//X/9f/1//T/9P/y//L/8P/w/+//7//t/+r/6f/n/+b/5v/m/+b/5//p
/+f/5//m/+X/4//h/9//3//f/9//3//f/9//3//f/97/3v/e/9//3//f/9//3//f/+L/
4P/f/97/3f/b/9//5v/v//7/GwBCAHgAuAADAVMBqQH1ASYCNgIkAswBIAFfANb/mP+C
/3r/iP+g/7D/uP/C/8v/zv/T/9j/2//b/9v/2f/Y/9b/1f/S/9L/0v/S/9T/1P/U/9T/
0v/S/9P/1P/U/9T/1P/U/9X/1v/X/9j/1//W/9X/1f/X/9f/1v/W/9b/1v/W/9f/2f/a
/9r/2v/b/9v/2//b/9v/2//b/9z/3P/c/9z/3P/a/9r/2v/b/93/3v/e/9//4f/h/+H/
4f/h/+P/5P/k/+b/5//n/+f/5f/m/+b/6P/n/+j/6P/p/+v/7P/s/+7/8P/y//P/9P/1
//b/9//3//b/9//3//f/+v/8//7///8BAAEAAwAEAAQABAAEAAQABwAIAAgACAAJAAkA
CQAKAAkACQAKAAoADQAMAA0ADQAMAAwACwAKAAsADAANAA0ADAAMAAsACwANAA0ADgAQ
ABAADwAPAA8ADQANAA0ADAAMAA0ADgANAAoACQAJAAgABQAEAAQAAgABAAAA///+//3/
/P/8//z//f/9//3//f/6//j/+P/4//j/+P/4//j/+v/6//n/+f/4//j/+P/5//n/+v/6
//r/+v/6//r/+v/8//3//f/9/////////////P/8//v/+//9//7//v/+//3//f/9//3/
/////wAAAAABAAEA//////7//v/+//7//v/+//z/+//4//j/+P/4//r/+f/5//n/+f/3
//b/9f/1//X/9f/0//X/9v/2//b/9f/z//L/8f/x//L/8v/w//H/8f/x//L/8f/x//D/
7v/v//D/8f/x/+7/7v/u/+7/7f/t/+3/7f/v/+7/7v/t/+3/7f/u/+7/7v/t/+z/6//t
/+3/7f/t/+7/7v/u/+3/8f/v/+//7P/s/+z/7P/s/+z/7P/s/+z/6v/p/+n/6f/s/+7/
7//w/+7/7v/u/+7/7P/s/+7/8P/x//P/9P/1//P/8//0//T/9f/2//f/+P/6//v//P/9
//z//P/8//v//f/9//z//P/8//z/+v/6//v/+//5//b/8//x//D/8P/u/+7/7//x//L/
8//z//P/7//t/+v/6//t/+3/7f/t/+3/7f/t/+z/6v/q/+v/6//t/+3/7f/t/+z/7P/t
/+r/6f/r/+v/7v/3/wIAEQAqAE4AgADDAAsBWwG1AQoCPgJKAjYC5gFBAXwA8v+0/5j/
hv+K/6L/sv+8/8v/2P/b/9z/4f/j/+f/5//m/+T/4//k/+T/5P/k/+b/5v/m/+b/4//i
/+L/4v/j/+T/5f/m/+b/5v/m/+b/5P/k/+T/5f/l/+X/5P/k/+T/5P/k/+X/5//o/+j/
6P/n/+f/5//n/+f/5//n/+j/5v/m/+b/5v/m/+b/5v/n/+f/6P/o/+n/6//r/+v/6//p
/+v/7P/s/+7/7//v/+//7f/u/+7/8P/z//T/9P/1//X/9v/2//j/9v/4//n/+v/9//7/
//////3///8AAAEABAAGAAgACQAHAAcACQAKAAkACgALAAwADgAQABEAEgARABEAEQAS
ABMAEwAUABQAEgAQABAADwAPABAAEAAQABAAEAAQAA8AEQASABIAEwAVABUAFgAYABYA
FQAVABUAFQAVABUAFAATABMAEwARABIAEQARABAAEAAQABEAEAANAAwACwAKAAkACAAI
AAgABwAHAAcABwAFAAIAAQAAAAEAAgADAAQABAAEAAMAAwAEAAQABAAFAAMABAAEAAQA
BAAEAAQABAAIAAkACQAJAAgABwAGAAUABwAIAAgACQAHAAgACAAIAAkACQAJAAkACQAJ
AAoACgAHAAcABQAFAAQABAAEAAQABgAGAAQAAwACAAIAAgACAAIAAQABAAEA///9//z/
+//7//v/+//6//v//P/8//z/+v/5//n/+f/5//r/+v/4//b/9f/0//T/9v/3//f/9v/2
//b/9v/1//L/8v/y//L/9f/1//X/9f/1//T/9P/z//P/8//0//T/9v/1//T/8//y//H/
8P/v//L/8v/y//H/8f/x//H/8v/y//L/8v/y//L/8f/w/+//7v/w/+//7//v//H/8v/y
//L/8P/w//D/8P/y//L/9P/2//X/9f/0//P/9P/1//f/+P/5//r/+//8//3//f/9//3/
//8AAAEAAQD//////v/+//z//P/6//r//f/9//v/+P/z//H/8P/w//L/8v/z//X/8//z
//L/8f/x/+//7f/t/+3/7f/t/+3/7P/r/+r/6P/r/+z/7v/v/+3/7f/t/+3/6v/q/+v/
6v/r/+3/7f/u//H/+P8HACAARgB4ALkAAwFVAa8BAgI2AkYCOALuAVEBjAD2/7D/kP+A
/4b/ov+0/7z/yf/Y/93/3v/h/+P/5f/l/+T/4v/h/+L/4v/i/+L/4P/g/+D/4P/i/+L/
4//k/+T/5P/k/+T/5P/k/+T/5P/i/+L/4v/j/+P/4//i/+L/5P/k/+T/5f/j/+T/5P/k
/+X/5f/l/+X/5//n/+f/6P/m/+b/5v/m/+j/6P/o/+n/6P/o/+f/5//p/+n/6f/p/+v/
7f/u/+7/7P/t/+3/7f/v//D/8P/y//L/8v/x//H/8f/y//L/9P/0//b/9//4//n/+v/7
//v//f///wAAAQAAAAIABAAFAAMAAwAFAAYACAAKAAwADgANAA4ADgAOABEAEQARABIA
EgARABEAEAAQAA4ADgANAA8AEAAQABAAEAAQABAADwAPABAAEAARAA8ADwAQABIAEgAR
ABEAEQASABMAFAAUABIAEQAQAA0ADgANAA0ADAALAAoACgAIAAcABgAFAAQABQAEAAQA
BAACAAEAAAD//////v///wAA/v/+//7//v8AAAAA//////7//v/+/////f/+//7//v//
/wAAAQACAAMAAwACAAEAAwADAAMAAwAFAAYABgAHAAUABgAGAAYABQAFAAUABQADAAMA
BAAEAAMAAwABAAEAAgACAAIAAgACAAIAAAD//wAAAAAAAAAA/v/9//3//f/9//v/+v/5
//n/+f/5//j/9v/2//X/9P/2//X/9f/1//T/9P/z//D/8f/x//H/8v/y//P/8//y//D/
8P/w/+//8P/w//D/8P/w/+//7v/t/+3/7P/s/+v/7f/t/+7/7v/s/+v/6v/p/+r/6//s
/+3/7P/s/+z/6//r/+v/6//s/+z/6v/s/+z/6v/q/+r/6v/q/+r/6v/q/+r/6P/o/+j/
6P/o/+r/6v/q/+r/6v/p/+n/6f/n/+j/6P/o/+r/6v/q/+r/6P/o/+r/7P/u/+//7//v
/+//7//w//D/8//0//X/9v/2//f/+P/5//r/+v/6//n/+f/5//j/+P/2//b/9P/0//P/
8//x/+7/6//p/+j/6P/o/+j/6f/r/+3/7f/s/+v/5//l/+P/4//j/+P/4//j/+P/4//j
/+L/4v/i/+P/4//l/+X/5f/l/+T/5P/j/+L/4f/f/+H/6P/z//7/DwAuAFgAlADZACcB
ewHNAQgCJAIkAvABaAGtAAoAsv+O/4D/hv+e/7L/uP/C/83/1P/X/9z/4f/h/9//3f/c
/9r/2f/Y/9j/2P/Y/9j/2P/Y/9j/1v/W/9f/2P/a/9r/2v/a/9j/2P/Y/9j/2P/Y/9j/
2f/Z/9n/2P/Y/9r/2v/a/9v/2//c/9z/3P/d/93/3f/d/9//3//f/+D/3v/e/97/3v/e
/97/3v/f/9//4P/g/+H/4f/h/+H/4f/f/+H/4v/i/+L/4//j/+P/4//k/+T/5v/p/+r/
6v/r/+r/6v/p/+r/7P/u/+//8P/x//L/8//z//P/9f/2//f/+v/8//7////9//3///8A
AAEAAgADAAQABQAGAAYABgAHAAcABwAIAAkACQAKAAoACgAIAAgABwAHAAgACAAIAAgA
CAAIAAcABwAIAAgACQAJAAkACgAMAAoACQAJAAkACwALAAsACgAJAAkACQAHAAYABQAF
AAQAAwACAAIAAAD9//z/+//6//v/+v/6//r/+P/3//b/9f/2//T/9P/0//T/9P/0//T/
9P/0//P/8//2//b/9v/3//X/9v/2//b/9f/0//P/8v/2//f/9//3//f/9//3//f/9//4
//j/+f/7//z//P/8//r/+f/4//f/+P/5//v//P/7//v/+f/5//b/9v/2//b/+P/4//b/
9f/y//L/8v/y//T/8//z//P/8f/v/+7/7f/t/+3/7f/s/+3/7v/u/+7/7f/r/+r/6f/r
/+z/7P/q/+j/5//m/+b/6P/p/+n/6P/o/+j/6P/n/+T/5P/k/+T/5//n/+f/5//l/+T/
5P/j/+P/4//k/+T/5v/l/+T/4//h/+H/4f/h/+T/5P/k/+P/4//j/+P/5P/k/+L/5P/k
/+T/4v/g/+D/4P/g/+D/4P/g/+D/4P/f/9//3//h/+L/4v/i/+P/5P/l/+b/5f/k/+X/
5v/m/+f/5//n/+X/5f/m/+b/5//o/+n/6v/t/+//8f/z//P/8v/x/+//7//v/+7/7v/u
/+7/7P/s/+v/6//p/+b/5f/j/+L/4v/i/+L/4//l/+P/4//i/+H/4f/f/93/3f/b/9v/
2//b/93/3f/d/9z/2v/a/9v/2//d/93/3f/d/+D/4P/f/9z/2f/Z/93/4v/r//j/CwAo
AFQAjgDRABsBbQHDAQgCJgIkAvYBdgG3AAwAsP+M/3b/cv+I/6D/qv+0/8X/zP/N/9D/
1f/X/9n/2f/Y/9b/1f/S/9L/0v/S/9L/0v/S/9L/0v/S/9P/1P/U/9T/1P/U/9b/1v/W
/9b/1P/U/9T/1f/X/9f/1v/W/9b/1v/W/9f/1f/W/9b/1v/Z/9n/2f/Z/9f/1//X/9j/
2f/a/9v/3P/b/9r/2f/Z/9n/2v/a/9v/2//b/9v/2//b/93/3v/e/+D/4f/h/+H/3//g
/+D/4v/j/+T/5P/l/+f/6P/o/+r/6P/q/+v/7P/u//D/8v/z//L/8//z//P/9P/2//j/
+f/6//v//v8AAAAAAAAAAAAAAgAEAAUABgAFAAUABQAGAAUABQAGAAYABwAGAAcABwAF
AAYABgAGAAQABAAEAAMAAwAEAAQABQAHAAcACAAKAAgABwAHAAcABwAHAAcABgAGAAcA
CAAHAAQAAwADAAIAAwACAAIAAAD9//z/+//6//n/+P/4//j/+f/5//n/+f/2//T/9P/0
//T/9P/0//T/9v/2//X/9f/0//T/9P/1//f/+P/4//j/+P/4//j/+P/6//v/+//7//v/
+//7//v/+//8//z//f///wAAAAAAAP///////////////wAAAAD//////f/9//z//P/8
//z/+v/6//j/9//2//b/9v/2//b/9f/1//X/9//1//T/8//z//P/8//y//L/8v/x//D/
7v/t/+3/7f/t/+7/7v/s/+7/7f/s/+z/6v/r/+v/6v/q/+r/6v/p/+j/6P/o/+j/6f/p
/+n/6f/r/+r/6v/p/+f/5//o/+j/6v/p/+j/5//n/+f/5//n/+j/6P/o/+f/5//n/+f/
6P/m/+T/5v/m/+b/6P/m/+b/5v/m/+b/5v/m/+b/6P/n/+f/5//l/+b/5v/m/+b/5v/m
/+b/5v/m/+j/6v/o/+n/6f/p/+r/6//t/+7/7f/u/+//8P/y//P/9P/1//j/+P/4//f/
9f/1//T/9P/0//T/8v/y//H/8f/v/+z/6f/n/+b/5v/m/+b/5//p/+f/5//m/+X/5P/j
/+L/4//h/+H/4f/h/+P/4//j/+L/4P/g/+H/4f/h/+H/4f/h/+L/5P/j/+L/3//f/+H/
5v/t//j/CQAqAFYAjADNABcBaQG9AQQCJgIqAgYClAHbACoAwP+S/3z/eP+M/6T/sP+6
/8f/0P/R/9T/2f/d/9//3f/c/9r/2f/W/9b/1v/W/9j/2P/Y/9j/2P/Y/9n/2v/a/9r/
2v/a/9z/3P/c/9z/2v/a/9r/2//b/9v/2v/a/9z/3P/c/93/2//c/9z/3P/f/9//3//f
/93/3f/d/97/4P/g/+D/4P/g/+D/4P/h/9//4P/g/+H/4//j/+P/4//h/+P/5P/k/+T/
5f/l/+X/5//o/+j/6v/p/+r/6v/r/+3/7v/u//D/7v/w//H/8v/z//T/9f/1//f/+f/6
//v/+v/8//7///8BAAEAAwAEAAMABAAFAAYACQAKAAoACgANAA0ADQAOAA4ADQANAAwA
DQAMAA0ADQAMAAwACwAKAAoACgAKAAkACwAMAAwADQAMAAsACwAMAA0ADQAOAA8ADgAN
AAwACgALAAsACwAJAAoACQAJAAgABQAEAAQAAgADAAIAAQAAAP3//P/8//z/+//7//v/
+//6//j/+P/4//j/+P/4//j/+v/6//n/+f/6//r/+v/7//3//v/+//7//v/+//7//v/+
/////////wAAAQACAAMAAQACAAIAAwABAAIAAgACAAMAAwADAAMAAgABAAEAAAAAAAEA
AAABAP7//v/+//7//v/+//z/+//6//r/+v/6//j/9//3//f/+P/3//f/9//3//f/9//2
//T/9P/z//L/9P/z//P/8//x//L/8v/w//L/8f/w//D/7v/v/+//7v/w//D/8P/v//D/
8P/w//D/8P/v/+7/7f/v/+7/7v/t/+v/6//s/+z/7v/t/+z/6//t/+3/7f/t/+z/7P/s
/+v/7f/t/+3/7v/t/+r/6//q/+r/6v/q/+r/7P/s/+r/6v/q/+r/6v/q/+r/6v/q/+r/
6v/p/+n/6f/r/+z/7P/s/+r/6v/q/+r/7P/s/+7/8P/w//H/8f/x/+//7//w//D/8//0
//X/9v/4//n/+v/7//z//P/8//v/+f/5//j/+P/2//b/9P/0//P/8//x/+7/7f/r/+r/
6v/q/+r/6//t/+3/7f/s/+v/6f/n/+X/5f/l/+X/5f/l/+X/5f/l/+T/5P/k/+X/5f/n
/+f/5//n/+b/5v/l/+L/4//j/+f/8P/3/wIAFwA6AGgApADrADkBiwHZAQ4CIgIaAtgB
QAGFAPL/qv+M/4D/iv+k/7T/vP/G/9P/2P/b/+L/5f/l/+P/4v/g/93/2//c/9z/3P/c
/9r/2v/a/9r/2v/a/9v/3P/e/97/3v/e/9z/3P/c/9z/3v/e/97/3//f/9//3v/e/9z/
3P/c/93/3//g/+D/4P/f/9//3//f/9//3//f/+D/4P/g/+D/4P/g/+D/4P/h/+P/5P/k
/+X/4//j/+P/4//l/+f/6P/o/+j/6f/p/+n/6P/o/+f/6P/q/+z/7f/v/+7/7v/t/+7/
8P/y//P/9P/3//j/+f/5//n/+//8//3/AAACAAQABQADAAMABQAGAAkACgALAAwADQAO
AA4ADgAPAA8ADwAQABMAEwAUABQAEgAQABAADwARABIAEgASABIAEgASABEAEQASABIA
EwATABMAFAAWABUAEwASABEAEgATABQAFAATABMAEwARABAADwAPAA4ADAAKAAkABgAE
AAIAAAD+//7//v///wAAAQABAAEAAQAAAP7//v/+//z//P/8//z/+v/6//n/+f/7//z/
/f////3//v/+//7/AAAAAAAAAAACAAMAAwADAAIAAQAAAP//AAACAAMABQADAAQABAAE
AAMAAwADAAMAAwADAAQABAADAAMAAQABAAIAAgACAAIAAQAAAP3/+//6//r/+v/6//z/
+//7//v/+//5//j/9//5//n/+f/4//j/+P/3//b/9P/z//P/8//z//T/9P/y//L/8f/w
//D/8v/z//P/8v/w//D/8P/v/+7/7v/u/+7/8f/x//H/8f/v/+7/7v/t/+7/7//x//L/
8P/v/+7/7f/r/+v/6//r/+7/7v/u/+3/7f/t/+3/7v/u/+z/7v/u/+z/7P/s/+z/7P/s
/+z/7v/u/+7/7v/s/+v/6//r/+n/6v/q/+r/7P/s/+z/7P/s/+z/7v/w//L/8//z//P/
8//z//T/9P/z//T/9f/2//r/+//8//3//v/+//7//f/7//v/+v/6//j/+P/2//b/+f/5
//f/9P/v/+3/7P/s/+z/7P/t/+//8f/x//D/7//t/+v/6f/p/+n/6f/p/+n/6f/p/+n/
6P/o/+j/6f/p/+n/6f/p/+n/6v/q/+n/6v/p/+n/6//w//n/BgAdAEAAbgCmAOkANQGN
AeUBJAI6AjIC+AFuAa8AEADC/6D/iP+E/5r/rP+0/77/zf/U/9f/3P/j/+n/6f/o/+b/
4//h/+D/4P/g/+D/4P/g/+D/4P/e/97/3//g/+H/4v/j/+T/4//i/+H/4P/i/+L/4v/j
/+X/5f/k/+T/4v/i/+L/4//k/+b/5//o/+j/5//m/+X/5f/l/+X/5v/o/+j/6P/o/+b/
5v/m/+f/6f/q/+r/6//p/+n/6f/p/+n/6//s/+z/7f/v//D/8f/w//D/7//w//P/9P/0
//X/8//0//T/9v/2//j/+f/6//v//P/9//3//f///wAAAQADAAYACQALAAkACQALAAwA
DQAOAA8AEAARABIAEgASABIAEQAQABAAEgATABUAFgAUABIAEgARAA8AEAAQABAAEgAS
ABIAEQARABIAEgATABMAEwAUABYAFgAVABUAFQAVABUAFQAUABMAEwATABEADgANAA0A
DAANAAwADAAKAAsACgAJAAgABwAGAAYABgAFAAUABQAFAAQAAgACAAIAAgACAAIAAgAA
AAAA/////wIAAgACAAMABQAGAAYABgAGAAYABgAGAAgACQAJAAkABwAHAAcABwAJAAoA
CgALAA0ADgAOAA4ACwALAAsACwALAAsADAAMAAkACQAHAAcABgAGAAYABgAIAAgABgAF
AAIAAgACAAIAAgABAAEAAQABAP///v/9//3//f/9//z//P/8//v/+v/4//f/9//3//n/
+v/6//j/+P/3//b/9v/2//f/9//2//b/9v/2//X/8v/y//L/8v/z//P/8//z//P/8v/y
//H/8f/x//L/8v/0//P/8v/x//H/8f/x//H/8P/w//D/7//v/+//7//w//L/8P/y//L/
8P/w//D/8P/w/+7/7v/u/+7/7v/u/+7/7v/u/+3/7f/t/+3/7v/u/+7/7v/u/+7/7v/u
/+7/8P/y//T/9f/1//X/8//z//T/9P/3//j/+f/6//v/+//7//v//v/+//7//f/9//3/
/P/8//j/+P/2//b/+f/5//f/9P/v/+3/7P/s/+z/7P/t/+//7//v/+7/7f/t/+v/6f/p
/+n/6f/p/+n/5//n/+f/5v/m/+b/5//n/+n/6f/p/+n/6P/o/+n/6P/n/+f/6//w//f/
AAAVADgAZgCkAO0AOwGRAeUBIgI2Ai4C9AFkAaMABgC4/5b/gv+G/5z/rv+2/8L/z//W
/9v/4P/j/+P/4//h/+D/3v/d/9z/3P/c/9z/3P/c/9z/3P/c/9z/3f/e/97/3v/e/97/
3P/c/9z/3P/d/97/3//h/9//3//e/97/3P/c/9z/3f/f/+D/4P/g/9//3//f/9//4f/h
/+H/4v/i/+L/4v/i/+L/4v/i/+P/5f/m/+b/5//l/+X/5f/l/+X/5//o/+j/5v/n/+f/
5//p/+r/6v/s/+3/7v/u/+//7//w//D/8v/y//T/9f/2//f/+P/5//n/+f/7//z//f/8
//7/AAABAAEAAQADAAQABwAIAAkACgAJAAoACgAKAAsACwALAAwADQANAA4ADgAOAAwA
DAALAAkACgAKAAoACgAKAAoACQAJAAoACgALAA0ADQAOABAADwANAAwACwALAAsACwAK
AAsACwALAAkABgAFAAUABAAFAAQABAACAAEAAAD///7//f/8//z//P/5//n/+f/5//j/
9v/2//b/+P/4//j/+P/4//j/9//3//r/+v/6//v/+f/6//r/+v/6//r/+v/6//z//f/9
//3//f/9//3//f///wAAAAABAAEAAgACAAIAAQABAAEAAQABAAEAAgACAP/////9//3/
/v/+//7//v8AAAAA/v/9//r/+v/6//r//P/7//v/+//6//f/9f/z//X/9f/1//T/9P/0
//P/8v/y//H/8f/x//P/9P/0//L/8P/v/+7/7v/u/+//7//u/+z/7P/s/+v/7P/s/+z/
7P/t/+3/7f/t/+v/6v/q/+n/6//r/+z/7P/s/+v/6v/p/+f/5//n/+f/6v/q/+r/6f/n
/+f/5//o/+r/6P/q/+r/6P/o/+j/6P/o/+j/6P/o/+j/5f/l/+b/5P/k/+T/5P/n/+j/
6f/q/+j/5//n/+f/5f/m/+b/5v/o/+j/6P/o/+f/5v/n/+j/6v/r/+v/6//r/+v/7P/s
/+3/7v/v//D/9P/1//b/9//2//b/9v/1//f/9//2//b/8v/y//D/8P/v/+//7f/q/+j/
5//n/+j/5v/m/+f/6f/r/+v/6v/p/+X/4//h/+H/3//f/9//3//h/+H/4f/g/97/3v/f
/9//4P/h/+L/4//i/+D/3//g/+P/4f/h/+b/7f/4/wkAIgBIAIAAwwAPAWMBuQECAiwC
NAIWAq4B/QBIANb/pv+M/37/iv+k/7D/tv/B/8r/zf/U/9v/3f/d/93/3P/a/9n/1v/W
/9b/1v/W/9b/1v/W/9T/1P/V/9b/2P/Y/9j/2P/Y/9j/2P/Y/9b/1v/W/9f/1//X/9b/
1v/W/9b/1v/X/9j/2v/b/9z/3P/b/9r/2f/b/9v/2//c/97/3v/e/97/3P/c/9z/3f/b
/9z/3P/d/9//3//f/9//3//h/+L/4v/i/+P/4//j/+H/4v/i/+T/5//o/+j/6f/p/+r/
6v/s/+r/7P/t/+7/8f/y//P/8//z//X/9v/3//r//P/+/////////wEAAgABAAIAAwAE
AAUABgAGAAYABwAHAAcACAAMAA0ADwAQAA4ADAAMAAsACwAMAAwADAAMAAwADAALAAoA
CgAJAAkACgALAA0AEAAQAA8ADwAPAA8ADwAPAA4ADQANAA0ACwAJAAcABgAEAAUABAAE
AAIAAQAAAP///v/7//r/+v/6//v/+//7//v/+f/2//X/9P/1//b/9//4//f/9v/0//P/
9v/2//b/9//3//j/+P/4//b/9v/2//b/+v/7//v/+//7//v/+//7//v//P/8//3/+//8
//z//P/9//3//f/9//3//f/+//7//f/9//v/+//6//r/+v/6//r/+v/4//f/9v/2//b/
9v/2//X/9f/1//X/8//y//H/8f/x//H/8P/w//D/7//u/+7/7f/t/+3/7f/u/+7/7P/s
/+v/6v/q/+j/6f/p/+j/6v/q/+r/6f/o/+j/6P/o/+n/6f/p/+n/5//m/+b/5f/l/+X/
5v/m/+b/5f/k/+P/4//j/+P/4//m/+b/5v/l/+P/4f/f/+L/4v/j/+T/5f/m/+X/5P/j
/+L/4P/f/9//3//g/+L/4//k/+P/4v/h/+D/4P/g/+L/5P/m/+f/5//n/+X/5f/m/+b/
5//o/+n/6v/q/+v/7P/t/+//8P/x//H/8P/v/+3/7P/q/+r/6P/o/+r/6//q/+j/4v/f
/93/3P/d/97/4P/j/+P/4//i/+H/3//d/9v/2//b/9v/2//b/9n/2f/Z/9j/2v/a/9v/
2//b/9v/2//b/9j/2P/Z/9r/2//Z/9v/3v/l/+7/AwAmAFYAlADfAC0BhQHbARwCOAI0
AgACeAGxAAgAsv+O/3j/dP+I/5z/pv+y/7//xv/L/9D/0//T/9P/0//S/9D/z//Q/9D/
0P/Q/8//zv/N/8z/zv/O/8//0P/O/87/zv/O/87/zv/O/87/zv/O/87/z//N/83/zP/M
/83/zv/P/9H/0f/S/9L/0v/S/9H/0P/P/9H/0f/R/9L/0P/Q/9D/0P/S/9L/0v/T/9f/
1v/S/w==
         </WaveFormData>
      </LeadData>
      <LeadData>
         <LeadByteCountTotal>10000</LeadByteCountTotal>
         <LeadTimeOffset>0</LeadTimeOffset>
         <LeadSampleCountTotal>5000</LeadSampleCountTotal>
         <LeadAmplitudeUnitsPerBit>4.88</LeadAmplitudeUnitsPerBit>
         <LeadAmplitudeUnits>¦ÌV</LeadAmplitudeUnits>
         <LeadHighLimit>2147483647</LeadHighLimit>
         <LeadLowLimit>268435456</LeadLowLimit>
         <LeadID>V5</LeadID>
         <LeadOffsetFirstSample>0</LeadOffsetFirstSample>
         <FirstSampleBaseline>0</FirstSampleBaseline>
         <LeadSampleSize>2</LeadSampleSize>
         <LeadOff>FALSE</LeadOff>
         <BaselineSway>FALSE</BaselineSway>
         <ExcessiveACNoise>FALSE</ExcessiveACNoise>
         <MuscleNoise>FALSE</MuscleNoise>
         <LeadDataCRC32>1462396501</LeadDataCRC32>
         <WaveFormData>
7//x//L/8//z//L/8v/y//D/8P/y//P/8//0//T/9P/4//n/+v/7//3//f/9//3//P/7
//r/+P/5//r/+//6//f/9f/z//P/9f/1//X/9P/0//T/9P/z//H/7//r/+j/6v/q/+r/
6v/q/+r/6f/o/+r/6//r/+v/6//r/+v/6//p/+n/6f/n/+n/5//l/+P/4//k/+b/8f8I
ACcAUACBALYA9QA5AXIBmgGqAaEBYwHzAH0ALQALAPj/8v/6//z/8f/p/+v/7f/r/+z/
6f/p/+j/6f/o/+T/4//j/+L/4v/j/+P/4v/g/+D/4v/i/+L/4v/h/+H/4v/i/+P/4//j
/+P/5f/l/+T/5P/i/+L/4//j/+L/4v/i/+L/4f/h/+L/4v/k/+T/4//j/+X/5f/l/+b/
5v/n/+f/5//n/+b/5v/m/+X/5v/n/+j/6P/n/+f/5//o/+j/6f/p/+n/6f/p/+n/6v/r
/+3/7v/u/+//7v/u//D/8P/w//D/8v/z//T/9f/1//X/9f/0//b/+P/5//v/+//8//3/
/P/+/wAAAgAEAAUABgAIAAoACgALAAsACwANAA4ADwAQABAAEAAQABEAEwATABMAFAAU
ABUAFQAXABgAFwAWABUAFQAWABcAGAAWABcAFwAXABYAFgAXABgAFwAXABcAFgAUABIA
EAAPAA4ADgANAAsACwAKAAkACAAHAAYABQADAAIAAgABAAEAAQABAP///v/9//3//v//
//3//f/9//3////+//7//v8BAAEAAQABAAAA//////7///////////8AAAEAAgACAAQA
BAACAAIAAwADAAMAAwACAAIAAgACAAIAAgACAAIAAgACAAIAAgABAAEA/////wEAAQAB
AAEA///+//3/+//8//r/+v/7//v/+//8//3////9//z//P/8//v/+f/5//r/+v/6//j/
+v/6//r/+v/5//j/9//3//X/9f/1//T/9//3//j/+f/3//f/9//2//j/+P/4//j/9//3
//f/9//3//b/9v/2//j/+P/4//r/+P/3//T/8v/0//T/9f/3//X/9f/2//b/9f/1//X/
9v/2//b/9v/2//T/9P/z//L/9P/0//b/9v/0//T/9P/0//b/9v/2//b/9f/0//T/9f/1
//X/9f/2//b/9//3//b/9v/2//b/9//3//j/+f/5//r/+v/6//r/+v/8//3//v/+////
AAABAAEAAQABAAEAAQABAAEAAQABAAEAAAAAAP7//v/8//v/+v/5//r/+//5//n/+P/4
//j/+P/3//b/9f/y//D/8P/u/+7/7v/u/+//7//v//D/7//v/+//7//v/+//7//v//H/
7//v/+//7f/p/+n/6//u//b/CwAoAE0AeACrAOQAIQFdAYoBogGgAXEBDQGTADUACQD9
//j//v8EAP7/8//x//H/7f/t/+7/8f/v/+7/7f/s/+j/5//l/+T/5P/l/+X/5P/i/+L/
5P/k/+T/5P/l/+X/5v/m/+b/5//o/+n/5v/l/+P/4v/k/+T/5f/l/+b/5v/m/+b/5//n
/+j/6P/q/+r/6f/p/+j/5//m/+b/6P/p/+n/6f/p/+j/6P/o/+n/6v/r/+z/7v/t/+3/
7f/u/+7/7//v//D/8f/y//P/8v/x//H/8P/w//H/8P/w//H/8v/z//T/+P/5//r/+//8
//3//v/+//7//v/9//3//v8AAAIAAgAFAAYABwAIAAgACAAJAAoADgAPAA8ADwAPABAA
EQASABMAEgARABEAEwAVABcAGgAXABcAFgAXABoAGwAcAB0AGwAaABkAGAAYABkAGQAZ
ABgAGAAZABoAFwAXABcAFgAXABYAFQAVABAAEAAPAA0ADQAMAAsACgAHAAYABQADAAQA
BAADAAMAAwADAAEAAAAAAP//////////////////AQAAAAAAAAAAAP///v/9//3//f/+
//7//f/9//3//f8AAAEAAgACAAQABAACAAIAAAD///7//f8AAAAAAAAAAP7//v/+//7/
AAAAAAAAAAADAAMAAQABAP//////////AAAAAAAA///7//j/9//3//j/+f/7//3/+//5
//j/+P/6//n/9//3//r/+v/6//j/9//2//X/9P/2//b/9v/3//n/+f/5//j/9//1//T/
8//0//X/9v/2//T/9P/0//T/8//z//P/8//z//L/8v/y//L/8v/y//T/9f/1//P/8v/x
//D/8P/x//H/8f/y//L/9//1//P/8v/y//L/8v/y//L/8v/y//L/8P/u/+3/7f/w//H/
8v/0//L/8//z//L/8f/w/+//7//z//T/9f/1//T/9P/0//T/9v/4//n/+v/6//v//P/9
//v/+//7//v/+//7//v/+//9//3//P/8//z//P/6//n/+P/3//j/+f/4//f/9f/0//T/
9P/z//L/8//w/+7/7v/s/+z/7P/s/+z/6//q/+r/6//r/+v/6//r/+v/6//r/+//7f/r
/+n/5f/l/+P/4//m/+j/8f8EAB8ARABxAKQA3QAdAWABkgGmAaMBeQEXAZsAOwARAP7/
9P/0//r/8//p/+n/6//p/+b/5f/l/+b/5//m/+L/4f/h/+D/4P/h/+P/4v/g/+D/3f/c
/9v/2v/c/93/3//g/93/3f/d/93/3v/f/9//4P/f/97/3v/d/9z/3P/c/9z/3f/d/97/
3v/e/97/3f/d/9//3//f/+D/3v/f/9//3//f/97/3v/e/9//4P/h/+L/4v/h/+H/4f/g
/+D/4f/h/+P/4//j/+P/4//j/+T/5P/l/+f/5//o/+j/6P/o/+j/6v/r/+z/7f/u/+//
8P/w//H/8v/y//P/9v/4//r/+v/6//r/+v/6//3//v8AAAIABgAHAAcABwAHAAgACQAK
AA4ADgAOAA8ADgANAAwADAAOAA8ADwARABEAEQARABEAEwAUABUAFgAUABUAFQAVABMA
EgASABIADwAPAA8ADgANAAwACwALAAYABgAFAAMABgAGAAYABgADAAIAAQD///7//v/9
//3//f/9//v/+v/4//f/9//3//n/+f/5//n/+f/4//j/+P/5//n/+f/5//f/9//4//j/
9//3//f/9//4//n/+v/6//j/+P/2//b/9//3//f/9//6//r/+v/6//j/+P/4//j/+f/6
//v//P/7//v/+f/5//f/9//3//f/9v/2//b/9f/1//T/9f/3//X/9f/2//f/9f/z//L/
8v/y//H/7//v//H/8v/z//L/8v/y//L/8v/w//D/8P/x//D/7//u/+z/7//v//D/8f/x
//H/8f/w/+//7v/t/+z/7f/t/+3/7f/t/+z/7P/s/+7/7v/u//D/7//v/+3/7P/r/+r/
6v/r/+v/6//s/+z/7//t/+//8P/u/+7/7v/u/+7/7P/s/+z/7P/t/+z/7P/t/+3/7f/t
/+7/7f/t/+z/6v/r/+z/7f/v/+//8P/x//H/8v/y//L/8v/y//T/9f/2//X/9f/1//X/
+P/5//r/+//7//v/+//7//v/+//6//r//P/8//r/+f/1//P/8//z//P/8//y//L/8v/y
//H/8P/v/+z/6v/q/+z/7P/s/+z/6//p/+f/5v/o/+n/6v/r/+n/6f/p/+n/6f/p/+n/
6f/r/+v/6f/l/+L/5P/r//z/GQA8AGsAngDZABkBWAGGAZ4BoQF7AR8BpQBBAA0A+P/u
//D/+P/1/+n/6f/r/+v/6v/r/+v/6v/p/+j/5P/j/+P/4v/i/+P/4f/g/97/3v/f/+D/
4f/i/+P/4//k/+T/4f/h/+H/4f/j/+P/4v/i/+L/4v/j/+P/5P/k/+T/5P/k/+P/4//i
/+T/5P/j/+P/5f/l/+X/5v/l/+X/5P/j/+T/5P/l/+b/5f/m/+f/6P/o/+f/5//n/+r/
6v/r/+v/6f/p/+n/6f/q/+v/7f/u/+7/7//u/+7/7v/u/+7/7v/w//H/8v/z//L/8//0
//T/9v/4//n/+//8//7/AAAAAP//AAABAAIAAwAEAAYACAAIAAkACQAJAAoADAAOABAA
EAAQABAAEQARABEAEQASABQAFQAVABcAFwAXABcAFwAYABgAGAAYABYAFwAXABcAFwAW
ABYAFgAXABcAFwAWABQAEgAQAA8ADgAOAA0ACwALAAoACQAIAAcABgAFAAMAAwAEAAQA
BQAEAAMAAAD+//////8AAAEA//////////////7//v/+//3//f/9//3//f/9//7//v/+
////AAABAAEAAQABAAAAAAAAAP7//v8AAAEAAgADAAIAAgACAAIAAgACAAIAAgAAAAAA
AAAAAP/////9//3//v///wAAAQAAAAAAAAD//wAA/v/+/////v/9//3//f/9//v/+v/6
//z/+//5//n/+P/4//j/9v/4//j/+P/4//j/+P/4//n/9//3//f/9v/4//f/9//3//X/
9f/1//T/9f/2//f/+P/1//X/9f/1//X/9P/0//T/9v/2//b/+P/4//f/9P/y//L/8v/z
//X/9P/z//P/8v/x//H/8f/y//T/9P/0//T/8v/y//H/8P/x//L/8//0//T/8v/y//L/
8v/y//L/8v/y//L/8//y//L/8//x//H/8f/y//T/9f/1//T/9P/0//T/9f/3//j/+f/5
//j/+P/4//j/+v/8//3//v/+////AAABAAEAAQABAAEAAQABAAEAAQABAAEAAAAAAP7/
/v/8//v/+//5//n/+f/5//n/+P/4//j/+P/3//b/8//w/+7/7v/w//D/8P/w//L/8f/w
//D/8P/v/+7/7f/v/+//7//v/+//7//t/+v/6//p/+n/7f/u//T/AQAUADMAXACLAMAA
/QA7AWwBjAGWAX0BMQG9AFEAEwD9//b/+v8CAAIA9f/v//H/7//t//D/8f/v/+7/7f/s
/+j/5//n/+b/5v/n/+f/5v/k/+T/5P/k/+T/5P/l/+X/5v/m/+P/4//j/+P/5P/l/+X/
5v/k/+T/5f/l/+T/5P/k/+T/4//j/+T/5P/m/+b/5f/l/+f/5//n/+j/5v/n/+f/5//n
/+b/5v/m/+f/6P/p/+r/7P/r/+v/6//q/+r/6//r/+n/6f/p/+n/6f/p/+r/6v/t/+//
7//w//D/8P/w//D/8v/z//T/9f/2//f/+P/4//f/+P/4//n/+v/8//7//v///wAAAQAC
AAMABAAGAAgACAAJAAkACQAJAAoACwAMABAAEAAQABEADwAPAA8AEAAOAA8ADwARABUA
FQAVABUAFAAUABQAFAAUABUAFQAVABMAEgASABIADwAPAA8ADgANAAwACwALAAoACgAJ
AAcABwAGAAUABAADAAIAAQD//wAAAAD//////v/9//r/+P/4//f/9//3//n/+f/5//n/
+f/4//j/+P/5//n/+f/5//f/9//4//j/9f/1//X/9f/4//n/+v/6//r/+v/4//j/+f/5
//n/+f/8//z//P/8//v/+v/5//j/+v/6//r/+v/7//v/+f/5//j/9//2//X/9v/2//b/
9f/2//T/9P/1//P/8//0//X/9P/x/+//7v/v/+//7v/v//L/8v/y//D/7v/u/+7/7v/w
//D/8P/x//D/7//u/+z/7P/r/+v/6//t/+3/7f/s/+r/6v/q/+r/6v/r/+z/7f/r/+r/
6v/q/+n/6P/n/+j/7P/t/+z/7P/q/+j/5//n/+f/5//o/+j/5//n/+f/6P/o/+j/6P/o
/+r/6P/m/+b/5v/m/+T/5P/k/+T/5f/k/+T/5f/n/+f/5//o/+r/6//r/+r/6P/o/+j/
6f/p/+r/6//r/+j/6P/o/+j/5v/o/+n/6v/v//H/8//1//P/8//z//P/8//z//P/8//x
//H/8P/w//D/8P/u/+3/7f/r/+v/6//r/+v/6v/q/+j/6P/n/+b/5//k/+L/4v/g/+D/
4P/g/+L/4f/g/+D/3//f/9//3//f/9//3//f/+H/4f/h/9//3f/b/9n/2f/a/+D/7f8E
ACMATAB9ALAA6wAtAWYBigGUAX8BNQG9AEsACQDv/+L/4P/q/+z/4//f/9//3f/b/9z/
3//f/+D/3//e/9r/2f/X/9b/1v/X/9X/1P/S/9L/1P/U/9T/1P/V/9X/1v/W/9X/1f/V
/9X/1f/V/9T/1P/U/9T/1f/V/9T/1P/U/9T/1P/T/9P/0v/T/9T/1P/V/9X/1f/V/9b/
1v/X/9f/1//X/9b/1v/W/9b/1v/W/9b/1v/V/9X/1f/Y/9j/2f/Z/9v/2//b/9v/2f/Z
/9r/2v/b/93/3f/e/+D/4P/g/+D/4f/h/+H/4f/j/+X/5//o/+f/6P/o/+n/6P/q/+z/
7P/u//D/8v/0//P/9P/2//j/+//9//7////9//7///8AAAAAAAAAAAEAAgADAAQABgAI
AAkACQALAAwACwAKAAkACAAIAAgACAAIAAkACQAJAAkACAAIAAgABgAFAAQAAgACAAIA
AgADAAAAAAD///3/+//6//n/+P/3//b/9f/z//T/9P/z//P/8//z//H/8P/u/+3/7f/t
/+3/7f/t/+3/7//u/+7/7v/t/+3/7f/t/+3/7f/u/+7/7f/t/+3/7f/w//H/8v/y//L/
8v/w//D/8f/x//H/8f/0//T/9P/0//T/9P/0//T/8v/y//L/8v/1//X/8//z//L/8f/w
/+//7v/u/+7/7f/t/+z/7f/v/+3/7f/u/+//7//t/+z/7P/u/+3/6//r/+7/7v/u/+z/
6//q/+n/6P/m/+b/5v/n/+n/6f/p/+j/6P/n/+f/5//p/+n/6f/o/+f/5v/l/+T/5f/l
/+X/5f/n/+b/5v/m/+T/5P/k/+b/6P/p/+j/6P/n/+b/5v/n/+X/5f/m/+b/5f/l/+X/
5v/l/+T/4//i/+T/5v/m/+b/5v/m/+b/5v/m/+b/5f/k/+T/5f/l/+X/5f/m/+b/5//n
/+b/6P/o/+j/6f/q/+r/6v/p/+n/6v/r/+z/6v/s/+3/7v/u/+//8P/x//L/8//0//X/
9f/1//X/9f/3//f/9v/2//b/9v/0//P/7//t/+3/7f/t/+3/7P/s/+r/6v/p/+j/6f/m
/+T/5P/k/+T/5P/k/+b/5f/k/+T/4//j/+P/4//j/+P/4//j/+P/5f/j/+P/3//d/93/
3//g/+T/8f8IACcATAB5AKwA5wAnAWABhgGUAYcBRwHVAGEAFwD3/+j/5v/w//T/6f/h
/+X/5f/h/+L/4//l/+T/5f/k/+D/3//d/9z/3P/d/93/3P/a/9r/3P/c/9z/3P/b/9v/
3P/c/9z/3f/e/9//3v/d/9v/2v/a/9r/2//b/9z/3P/c/9z/2//b/9z/3P/d/97/3v/f
/9//3//f/+D/4P/h/+H/4f/h/+D/4P/g/9//4P/h/+L/5P/j/+P/4//i/+L/4//j/+P/
4//j/+P/5P/l/+f/6P/o/+n/6P/o/+n/6v/r/+z/7P/t/+7/7//u/+//8P/w//L/9P/1
//f/9v/4//r/+v/9//7///8AAP//AAACAAQABgAHAAcABwAIAAoADAAOAA0ADAALAAsA
DAANAA4AEAAQABEAEQATABMAEwATABMAFAAUABQAFAASABMAEwATABIAEgATABQAEgAR
ABAADgAPAA4ADQANAAoACgAJAAcABQAEAAMAAgACAAIAAgABAP7//v/9//3///////3/
/P/8//v/+//7//n/+f/5//n/+v/6//v//P/8//v/+v/5//r/+//9//7//f/9//3//f/8
//3//v/+////AAD//wAA//////////8AAAAAAAAAAAIAAgACAAIAAQAAAP///v8AAAEA
AAABAAAA///+//3//v/+//7//f/8//r/+v/7//n/+f/6//v//f/7//r/+v/8//v/+f/5
//j/+P/4//b/+P/4//j/+P/2//b/9v/3//n/+f/5//j/9//1//T/8//0//X/9v/2//b/
9v/2//b/9f/1//X/9f/3//b/9v/2//T/9P/0//b/9f/1//P/8v/0//T/9f/3//b/9f/1
//T/9f/1//X/9v/0//T/9P/0//T/9P/z//L/9v/2//b/9v/0//T/9P/0//T/9P/0//T/
8//y//L/8//z//P/8//0//T/9f/1//T/9f/2//f/+f/5//r/+//7//r/+v/6//r/+v/8
//3//v8AAAEAAgADAAUABQAFAAUAAwADAAMAAwADAAMAAgACAAIAAgAAAP///f/7//v/
+//7//v/+v/6//z//P/7//r/9//0//L/8v/y//L/8v/y//T/8//y//L/8f/x//H/8f/z
//P/8//z//H/8f/v/+//7f/t/+3/8f/y//b/BQAeAD8AagCbANAADQFJAXYBkgGUAW8B
GQGjAEEADwD7//T/+P8AAP7/9f/x//P/8//z//b/9//1//T/8v/w/+v/6f/q/+r/6//t
/+v/6v/o/+j/5v/m/+b/5v/p/+n/6v/q/+n/6f/p/+n/6//r/+r/6v/o/+j/6f/p/+b/
5v/m/+b/6f/p/+r/6v/o/+j/5//n/+f/5//n/+j/6P/p/+n/6f/r/+r/6v/q/+3/7v/v
//D/7f/r/+r/6f/r/+z/7v/v/+//7//v/+//7v/t/+3/7P/u//H/8v/0//P/8v/x//D/
9P/1//b/9//2//f/+P/4//r//P/9////AgAEAAYABgAGAAYABgAGAAkACgAMAA4ADgAP
AA8ADwAPABAAEQASABYAFgAWABcAFQAVABUAFgAWABcAFwAZABsAGwAbABsAGgAaABoA
GgAaABsAGwAbABgAFgAVABQAFgAXABgAGAAXABYAFQAVABAAEAAPAA0ACwAKAAkACAAG
AAQAAgD//wEAAgACAAMABQAFAAMAAgAAAP///////////////////f/8//z//P//////
//////////8AAAAA//////////8AAAEAAgACAAAAAAD+//7/AQABAAEAAQAAAAAAAAAA
AP7//v/+//7///8AAAEAAgACAAEA/v/9/////////////P/8//z/+//4//b/9v/3//f/
9//4//n/+//5//j/+P/6//n/9//3//r/+v/6//j/9//2//X/9P/0//T/9P/1//P/8//z
//L/8//z//T/9f/0//P/8v/w//D/8P/w//D/8f/x//H/8f/x//D/8P/w//L/8v/y//T/
9P/z//D/7v/t/+z/7P/t/+//7//w//D/7f/t/+3/7v/u/+7/7v/u/+z/7P/s/+7/7v/u
/+7/8P/w//D/8P/t/+z/7P/t/+v/6//r/+z/7v/v/+//7v/u/+7/7v/v//H/8v/z//P/
8v/y//L/8v/x//L/8v/y//b/9//4//n/+f/5//n/+f/5//n/+f/5//n/+f/4//j/+v/6
//j/9//z//H/8f/x//H/8f/w//D/8v/y//H/8P/u/+r/5//m/+b/5v/m/+b/6P/n/+b/
5v/p/+n/6f/p/+f/5//n/+f/6f/p/+f/5//j/+P/4f/j/+T/6v/3/xAAMwBcAI0AxAAH
AUkBgAGcAaABgQEvAbcASwAXAP//8P/u//b/9P/n/+H/4f/j/+H/5P/n/+n/6P/m/+T/
3//d/9//3v/e/9//3//e/9z/3P/c/9z/3P/c/9//3//g/+D/3v/d/9z/2//d/93/3P/c
/97/3v/f/9//3P/c/9z/3P/f/9//4P/g/97/3v/d/93/2//b/9v/3P/d/9//4P/h/9//
3v/e/97/3f/e/9//4P/g/9//3//f/+L/4v/j/+P/5f/l/+X/5f/l/+X/5v/m/+X/5//n
/+j/6P/o/+j/6P/q/+v/7P/t/+7/7//w//D/7//w//D/8f/z//b/+f/6//v//P/9//7/
//8AAAIABAAEAAUABQAFAAUABgAHAAgACwAMAA0ADwANAA0ADQAOAA4ADwAPABEAFQAV
ABUAFQAUABQAFAAUABQAFQAVABUAEwASABIAEgARABEAEQAQAA0ADAALAAsABgAGAAUA
AwAEAAQABAAEAAMAAgABAP///P/8//v/+//9//3/+//6//r/+f/5//n/+//7//v/+//6
//j/9//2//n/+f/5//n/+//7//z//P/5//n/+f/5//r/+//8//z/+v/6//j/+P/6//v/
/P/9/wAAAAAAAAAA///+//3//P/8//z//P/8//3//f/7//v/+//7//v/+//6//r/+v/5
//r/+P/4//n/9//3//j/+f/3//X/9P/0//b/9f/z//P/9P/0//T/8v/w//D/8P/w//L/
8v/y//P/8f/x//H/8P/y//H/8f/x//H/8f/x//D/7v/u/+7/7v/v/+//7//v/+//7v/u
/+7/7v/u/+7/8P/x//H/7//u/+//7v/u/+//7//v//D/8P/t/+3/7f/u/+7/7v/u/+7/
7v/u/+//7v/u/+7/7v/u/+7/7P/s/+z/7P/t/+z/7P/t/+v/6//r/+z/7P/t/+3/7P/u
/+7/7v/v/+//8P/x//H/8v/y//L/8v/y//T/9f/2//b/9//4//n/+f/5//n/+f/7//v/
+//7//n/+f/4//j/+v/6//j/9//1//P/8//z//H/8f/w//D/8v/y//H/8P/t/+r/6P/o
/+j/6P/o/+j/6v/p/+j/6P/p/+n/6f/p/+n/6f/p/+n/6f/p/+n/5//n/+f/5f/l/+b/
6v/3/xAAMQBeAJEAyAAHAUkBfAGWAZoBewEpAa8ARwAPAPn/7v/u//b/9P/p/+X/5//n
/+f/6v/r/+n/5v/l/+T/4P/f/+H/4P/g/+H/4//i/+D/4P/e/97/3v/e/9//3//g/+D/
3f/d/93/3f/f/9//3v/e/97/3v/f/9//3v/e/97/3v/f/9//4P/g/+D/4P/f/9//4f/h
/+H/4v/i/+P/4//j/+H/4P/g/+D/4//k/+X/5v/k/+P/4//j/+T/5P/l/+X/5f/l/+X/
5f/l/+X/5v/m/+f/6f/p/+r/6v/q/+r/6v/s/+3/7v/v//D/8f/y//L/8//0//T/9f/2
//j/+v/6//n/+v/7//z///8AAAIABAAGAAcABwAHAAcACAAJAAoADAAMAAwADQANAA0A
DQAOAAwADQANAA8ADwAPAA8ADwAQABAAEAAQABAAEQARABEADQAMAAwADAALAAsACwAK
AAsACgAJAAkABgAGAAUAAwADAAIAAQAAAP///v/9//v/+v/6//n/+f/5//n/9//2//T/
8//z//P/9f/1//X/9f/1//T/9P/0//X/9f/1//X/9//3//j/+P/1//X/9f/1//b/9//4
//j/+P/4//b/9v/5//n/+f/5//r/+v/6//r//P/8//z//P/8//z//P/8//z/+//4//f/
+f/5//n/+f/6//r/+v/5//j/9v/2//f/+f/5//r/+//4//X/8//y//L/8f/v/+//8P/w
//D/7v/w//D/8P/w//H/8v/z//X/8v/x//D/7v/w/+//7//v/+3/7f/t/+z/7P/s/+z/
7P/t/+3/7f/t/+v/6v/q/+r/7P/s/+z/7v/t/+3/6//q/+n/6P/o/+n/6//r/+z/7P/p
/+n/6f/q/+r/6v/q/+r/6v/q/+n/6P/o/+j/6P/o/+j/5//m/+b/5v/m/+b/5v/n/+j/
6f/q/+n/6P/o/+n/6P/n/+b/5v/o/+n/6f/o/+f/5v/l/+X/5//o/+n/6f/q/+r/6v/q
/+j/6v/r/+z/8P/x//L/8//x//H/8f/x//P/8//z//P/8f/x//D/8P/w//D/7v/t/+3/
6//r/+v/6f/p/+j/6P/p/+r/6v/q/+j/5P/h/+D/3//e/93/3P/d/93/3f/e/93/3f/d
/93/3f/d/93/3f/f/93/3f/d/9//2//Z/9n/2v/e/+n//P8XAD4AbQCkAOEAIwFeAYgB
mgGNAU8B4wBtAB8A/f/u/+j/7P/u/+X/2//Z/9n/1//Y/9v/2//a/9v/2v/W/9X/0//S
/9L/0//T/9L/0P/Q/8//zv/N/8z/zv/P/9H/0v/T/9P/0//T/9D/z//N/8z/zv/O/8//
z//N/8z/y//K/87/z//R/9L/0f/Q/87/zf/P/8//z//Q/9D/0f/R/9H/0f/Q/9D/0P/Q
/9D/0P/Q/9L/0f/R/9H/0P/Q/9H/0f/R/9H/0f/R/8//z//Q/9D/0v/V/9b/2P/Y/9j/
2P/Y/9f/1//X/9f/2f/b/93/3v/f/+D/4P/h/+L/5P/m/+b/6f/q/+v/7P/t/+7/8P/y
//P/8//y//H/8f/y//P/9P/3//j/+f/7//v/+//7//z//v//////AQACAAEAAAD///3/
/P/7//r//f///wAAAQD///7//v/+//3//f/9//z/+v/4//b/9f/y//L/8f/v/+//7v/t
/+z/6//q/+n/5//k/+T/4//j/+X/5f/j/+L/3v/d/93/3f/f/9//3//f/97/3P/b/9r/
3P/d/97/3//f/9//4P/g/93/3f/d/93/3v/f/+D/4P/i/+L/4P/g/+D/3//e/93/3P/c
/9z/3P/d/97/3//g/+D/4P/g/+D/3//f/93/3f/d/93/3f/d/97/3v/e/93/3P/a/9r/
2//Z/9n/2v/b/9n/1//W/9b/2P/X/9X/1f/W/9b/1v/U/9T/1P/U/9T/1P/U/9T/1f/T
/9P/0//S/9D/z//P/8//0f/R/9H/0P/S/9L/0v/S/9H/0f/R/9H/z//O/87/zv/O/87/
zv/Q/9D/z//M/8r/yv/K/8v/zf/N/83/zv/O/83/y//H/8j/zP/O/87/zv/O/8z/zP/M
/8z/yf/I/8j/yf/L/8v/y//M/8v/y//K/8j/yv/K/8r/y//L/8z/zf/N/87/zv/O/87/
zP/O/8//0P/S/9P/1P/V/9f/1//X/9f/1f/V/9X/1f/V/9X/1P/U/9b/1v/U/9P/zv/L
/8r/yf/K/8v/y//M/8z/zP/L/8r/yf/G/8T/xP/E/8T/xP/E/8T/w//C/8L/wf/B/8H/
wf/D/8P/w//D/8H/wf+//8H/v/+9/73/u/+8/77/y//k/wcAMgBlAJ4A3wAjAVoBeAGA
AWcBFwGdAC0A8f/X/8r/yP/O/8z/v/+7/73/v/+//8L/wf+//77/vf+8/7j/t/+5/7j/
uP+5/7b/tP+x/7D/sf+y/7P/tP+1/7X/tv+2/7T/s/+y/7H/s/+z/7L/sv+y/7L/s/+z
/7T/tP+0/7T/tf+1/7b/tv+1/7T/sv+x/7P/s/+z/7T/sv+z/7P/s/+1/7T/tP+0/7f/
tv+1/w==
         </WaveFormData>
      </LeadData>
      <LeadData>
         <LeadByteCountTotal>10000</LeadByteCountTotal>
         <LeadTimeOffset>0</LeadTimeOffset>
         <LeadSampleCountTotal>5000</LeadSampleCountTotal>
         <LeadAmplitudeUnitsPerBit>4.88</LeadAmplitudeUnitsPerBit>
         <LeadAmplitudeUnits>¦ÌV</LeadAmplitudeUnits>
         <LeadHighLimit>2147483647</LeadHighLimit>
         <LeadLowLimit>268435456</LeadLowLimit>
         <LeadID>V6</LeadID>
         <LeadOffsetFirstSample>0</LeadOffsetFirstSample>
         <FirstSampleBaseline>0</FirstSampleBaseline>
         <LeadSampleSize>2</LeadSampleSize>
         <LeadOff>FALSE</LeadOff>
         <BaselineSway>FALSE</BaselineSway>
         <ExcessiveACNoise>FALSE</ExcessiveACNoise>
         <MuscleNoise>FALSE</MuscleNoise>
         <LeadDataCRC32>2969068709</LeadDataCRC32>
         <WaveFormData>
9P/2//b/9v/0//X/9f/0//T/9P/0//X/9v/2//f/9//6//v/+//7//z//f/+/////f/9
//3//f////////////z/+f/5//n/+v/6//n/+f/3//b/9f/0//P/8//w/+7/7v/u/+7/
7v/s/+z/7P/s/+3/7v/v//D/8f/x/+//7//u/+3/7P/p/+v/6//o/+f/5v/m/+b/7f/7
/wsAIQA6AFgAfQClAMkA5wD8AAAB7AC4AHgASAAvACIAHQAdABgACgD+//z/+f/2//T/
8v/x/+//8P/w/+3/7f/s/+v/6//r/+v/6f/o/+f/6f/p/+v/6//p/+n/6f/p/+v/6//r
/+v/6//s/+z/6//p/+n/6f/p/+n/6f/p/+j/6P/o/+j/6P/q/+r/6v/q/+r/6//s/+3/
6//q/+n/6f/q/+v/7P/u/+3/7f/t/+z/7P/s/+z/7f/t/+3/7//t/+3/7v/u/+3/7v/v
//D/8f/v//H/8v/z//P/8//z//P/8//1//b/9//2//b/9//3//j/+v/8//7/+//8//z/
/P/9/wAAAQADAAYACAAJAAoACwALAAwADAAOAA8AEAASABEAEgASABMAEwATABMAEwAX
ABcAFwAZABgAFwAXABYAFgAXABgAGQAXABcAFwAWABcAFgAVABQAFQAVABUAEwARABAA
DgALAAsACwAKAAkACAAIAAcABgAFAAQAAwACAAIAAgACAAEA//////3//f/9//3//v//
//7//f/9//z//P/8//v/+//8//7///8AAP///f/8//v//f/9//3//f/9//7//v/+//7/
/v/9//3//f/9//3//v/+//7//v/9///////+//7//P/+//7//v/7//v/+//5//v/+//7
//v/+v/5//b/9f/0//T/9f/1//T/9f/1//T/9f/z//P/9P/0//T/8//z//L/8v/y//D/
8v/y//P/8//x//L/8v/w/+//7//v/+//8f/y//L/8v/w/+//7//v//H/8P/w//D/7v/u
/+7/7v/w//D/7//v/+//7//v/+//7//u/+3/6v/r/+z/7P/t/+7/7v/u/+7/8P/u/+7/
7v/u/+7/7//v/+7/7f/s/+r/7P/s/+7/7v/s/+z/7P/s/+z/7P/s/+z/7P/r/+v/6//s
/+z/7P/s/+3/7f/t/+3/7f/t/+3/7v/y//L/8v/y//P/8//y//L/8v/y//P/9f/0//b/
9//4//n/+f/5//n/+f/5//n/+f/5//n/+f/5//f/9//3//b/9P/1//b/9v/0//P/8//z
//L/8f/w/+//7//s/+r/6v/q/+r/6v/q/+r/6v/q/+r/6v/q/+r/6f/p/+f/5//p/+v/
6f/p/+n/5//m/+X/5P/k/+r/9/8FABkALwBIAGYAjQCzANMA7QD2AOYAugB6AEIAJAAZ
ABYAFwAXAAwAAAD6//b/7//u/+7/7v/r/+v/6v/q/+f/5//m/+X/5f/l/+f/5f/k/+P/
4//j/+X/5f/j/+P/4//j/+T/5f/m/+f/5v/m/+X/4//l/+X/5f/l/+X/5f/l/+T/5v/m
/+b/5v/m/+b/5v/m/+X/5f/l/+X/5//m/+X/5f/l/+X/5f/m/+b/5//o/+j/6v/q/+r/
6//p/+n/6//p/+z/7v/v/+//7f/t/+3/7f/s/+3/7f/t/+//7//v/+//7f/v//D/8f/z
//T/9v/3//X/9v/3//j/9v/4//n/+v/8//7//v//////AAAAAAAABQAFAAYABgAEAAUA
BgAIAAcACAAIAAkADAANAA4ADwAOAA0ADAANABAAEQATABQAEQARABEAEQAPAA8ADwAO
AA8ADgANAAwACwALAAsACQAKAAoACQAHAAMAAwACAAEAAAAAAP///v/7//r/+f/4//j/
+P/4//f/+f/5//f/9//2//X/9f/1//f/9//4//j/+P/4//f/9//2//b/9f/0//b/9f/1
//X/8//z//P/8//1//b/9v/2//j/+P/3//f/9v/1//T/9P/2//b/9v/1//P/8//y//L/
9P/2//b/9v/2//f/+P/3//f/9//3//f/9//3//X/9f/z//L/8v/x//T/9f/1//T/9f/z
//P/9P/y//L/8f/x//T/9P/0//L/8P/w//H/8f/x//L/8v/w//L/8//0//X/8v/y//H/
8P/y//H/8f/x//H/8P/w//D/8P/w//D/8P/w//D/7//v/+//7//v/+//8v/y//L/8P/w
//D/7//v/+7/7v/u/+7/9P/y//D/7v/w//D/8P/w//L/8v/y//L/8f/v/+7/7f/w//D/
8P/w//H/8f/x//H/8P/v/+7/7v/x//L/8//0//P/8//y//L/9P/0//X/9//4//r/+//8
//v/+//7//v/+//7//v/+//9//3//f/9//v/+//7//r/+v/7//z//P/6//n/+f/5//b/
9f/0//P/8//w/+7/7v/u/+7/7v/u/+7/7v/u/+7/7v/u/+7/7f/t/+v/6//t/+//7//t
/+v/6f/o/+f/5P/i/+T/6f/z/wMAFwAwAEwAawCRAL0A3wD0APwA8ADGAIYAUAAzACQA
HQAbABgADAD+//j/9//y/+7/7P/r/+v/6v/q/+f/5//m/+X/5f/l/+f/5f/k/+P/4v/h
/+L/4f/j/+P/4//j/+L/4f/g/9//3f/e/97/3f/d/93/3f/d/93/3f/d/9z/3//g/+H/
4v/g/+D/4P/g/+L/4//k/+X/4//i/+H/4f/h/+H/4f/i/+L/4//k/+T/5v/m/+b/5//l
/+X/5//l/+f/6P/o/+f/5//n/+f/5//n/+n/6v/r/+n/6f/p/+n/6v/t/+//8f/w//D/
8f/x//H/8v/z//T/9v/4//n/+v/4//r/+v/7//7/AAABAAIABQAFAAYABgAGAAcACAAK
AAwADgAPABEAEAAPAA4ADQARABEAEQATABMAEwAUABQAFQAVABUAFQAVABUAFQAUABMA
EgARABAADwAPAA8ADQAMAAwACwAJAAUABQAEAAMAAwAEAAQABAADAAIAAQAAAP7//v/+
//3//f/9//v/+//6//n/+f/5//n/+f/6//r/+P/4//f/9//5//r/+v/6//j/9//3//f/
9f/1//X/9f/2//j/+f/6//n/+P/2//X/9f/1//X/9v/4//j/+P/3//f/9//2//b/+P/6
//r/+v/5//n/+f/3//X/9f/1//X/9f/1//P/8//z//T/9v/3//b/9//3//b/9P/x//D/
8P/w//D/7//v//H/8v/z//L/8P/w//H/8f/x//L/8v/w/+//7//v/+//7//w//D/8P/y
//H/8f/x//D/7v/t/+z/7v/u/+7/7v/u/+7/7f/t/+//7//v/+//8P/w//D/7v/s/+z/
6//r/+7/7v/u/+7/7v/u/+7/8P/u/+7/7v/u/+7/7P/s/+z/7P/u/+3/7f/t/+7/7v/u
/+7/7f/t/+3/7f/v/+//7//w//L/8v/y//L/8//z//L/8v/0//T/9f/3//X/9v/2//b/
+P/5//r/+//7//v/+//7//v/+//7//v//f/9//3//P/3//f/9//2//b/9f/1//X/9P/z
//L/8f/z//D/7v/u/+7/7v/u/+7/7P/s/+z/7P/u/+7/7v/t/+3/6//r/+3/6//t/+3/
6//t/+7/7f/o/+b/5P/n//H/AQATACwASgBpAI8AtwDXAO4A+gDwAMoAjgBUADEAHgAV
ABUAFAAKAP7/+P/3//T/8P/w/+//7f/s/+z/6f/p/+r/6f/p/+n/5//l/+T/4//l/+X/
5//n/+f/5//n/+f/5//n/+f/5//l/+b/5v/l/+X/5f/l/+X/5//n/+f/5v/m/+b/5v/m
/+j/6P/o/+j/6P/p/+r/6//q/+j/5v/l/+f/5//n/+j/6P/p/+r/6v/q/+r/6v/r/+v/
6//t/+v/6//s/+z/6//s/+3/7v/v/+7/7//v/+//8f/x//H/8f/x//P/9P/1//X/9P/0
//P/9v/4//r//P/8//7///8AAP7/AAAAAAEABAAGAAcACAAKAAkACQAIAAkACwANABAA
DwAQABAAEQARABEAEQARABUAFQAVABcAFwAXABgAGAAZABkAGQAZABcAFwAXABYAFQAU
ABMAEgASABMAFAATABEAEAAOAAsACwALAAoACQAIAAgABwAGAAUABAADAAIABAAEAAQA
AwABAAEA/////wAA/////////f/9//7//v8AAAAA//////3//v/+//7//P/7//v/+//+
////AAABAP//AAAAAAAA/v/+//3//f/+////AAACAAAAAAAAAP//AAABAAEAAgABAAIA
AQAAAP////////3//v///wAAAQD//////f/9//7//v////////////7//P/9//v/+//8
//z//P/7//v/+v/6//r/+P/6//r/+//7//n/+v/6//j/+P/5//r/+//7//z//P/8//r/
+f/5//n/+//6//r/+v/4//j/+P/4//j/+P/3//f/+f/5//n/+f/4//j/+P/2//f/+P/4
//n/+P/4//j/+P/4//b/9v/2//j/+P/5//n/+P/3//b/9P/1//b/9//3//n/+P/2//b/
9v/2//j/+P/4//j/+P/3//f/9//4//j/+P/4//v/+//7//v/+f/5//n/+v/8//z//P/8
//3//f/8//z//v/+////AQACAAQABQAGAAUABQAFAAUABwAHAAcABwAHAAcABwAHAAYA
BQAEAAIAAAABAAIAAgABAP///v/9//3//f/9//3//P/4//X/9P/1//b/9//4//j/+P/4
//j/9v/2//b/9f/3//X/9f/3//f/9f/1//P/8f/w//H/8v/0//b//f8HABcAKwBEAGAA
hQCrAM0A5wD4APQA1ACcAGAAOAAlAB4AIQAjAB4ADgAEAAIA///8//z//P/7//f/9v/2
//P/8//y//H/8f/x//P/8f/w/+//7f/t/+//7//v/+//7//v/+//7//v/+//7//w//D/
7//v/+//7//v/+//7//v/+7/7v/u/+7/7v/u/+7/7v/u/+7/7//w//H/8f/w/+//7//v
/+//7//w//L/8//0//T/9P/0//T/9f/z//P/9f/z//P/9P/0//P/8//z//P/8//z//X/
9v/3//f/9//3//f/9//5//r/+//8//z//f/9//3//v///wAAAAACAAMABAACAAQABAAF
AAgACgALAAwADwAPABAAEAAOAA8AEAASABUAFgAWABcAFQAVABUAFQAXABcAFwAZABsA
GwAcABwAGQAZABkAGQAbABsAGwAaABcAFgAVABQAFQAVABUAEwASABIAEQAPAA0ADQAM
AAsACgAKAAkACAAFAAQAAwACAAQABAAEAAMAAwADAAEAAQD+//3//f/9//////8AAAAA
AAAAAP///////wAAAAAAAAAA/////////f/9//3//f///wAAAAAAAAAAAAD/////////
////AAACAAIAAgABAAEAAQAAAAAAAAACAAIAAgD////////9//3//f/9//3///////3/
/f/6//r/+//7//z//f/9//z//P/5//j/+P/6//r/+f/5//z//P/8//r/+P/4//n/+f/7
//z//P/6//f/9//3//f/9f/2//b/9v/4//f/9//3//n/+P/4//j/+v/6//r/+v/4//j/
9//3//X/9f/1//X/9//4//n/+P/3//b/9P/z//b/9v/2//b/9v/0//T/9P/0//T/9f/1
//X/9P/y//L/8v/y//D/8P/w//D/8v/x//H/8f/y//L/8v/y//X/9f/1//X/9f/1//X/
9v/4//j/+P/4//f/9//2//b/9P/0//X/9//5//z//v8AAAAA///+//3////////////9
//3//f/9//3//f/9//z/+f/5//n/+P/2//X/9f/1//T/8//y//H/8//w/+7/7v/t/+z/
6//q/+v/7P/t/+7/7P/s/+z/6//t/+v/6//t/+3/7f/r/+v/6f/o/+f/5v/k/+j/7//9
/wsAIQA6AFYAewClAMsA6QD4APYA2ACgAGIAOAAjABoAFwAZABQABgD+//r/9f/w//D/
8v/x/+//8P/w/+3/7f/r/+n/6P/n/+n/5//m/+X/4//j/+X/5f/l/+X/5f/l/+f/5//n
/+f/5v/m/+X/4//l/+X/5f/l/+P/4//j/+L/4v/i/+L/4v/k/+T/5P/k/+L/4//k/+X/
5f/k/+P/4//j/+P/4//k/+L/4//k/+T/4//i/+H/4f/f/9//4f/f/+D/4v/j/+P/4f/h
/+H/4f/j/+X/5v/n/+f/5//n/+f/5v/n/+f/5//p/+r/7P/t/+v/7P/t/+7/7v/w//H/
8v/0//b/9v/3//b/+P/5//r//////wAAAAAAAAEAAgAEAAQABAADAAMABAAFAAYABwAJ
AAkACQALAAsACwAMAAwACQAJAAkACQAJAAkACQAIAAcABgAFAAQAAQABAAEA//8AAAAA
///9//n/+f/4//f/9v/2//X/9P/1//T/8//y//H/8P/v/+3/7v/v/+7/7//s/+v/6//r
/+v/6//s/+z/7P/s/+v/6//r/+z/7P/s/+7/7f/t/+3/7f/t/+3/7f/v//D/8P/w//L/
8v/x//H/7//v/+//8P/t/+r/5//j/+D/3//d/9z/3P/e/97/3v/f/9//3//d/9v/2//b
/9v/3f/d/9v/2//c/9z/3f/d/9z/3f/d/9z/3f/b/9v/3P/c/9z/2//b/97/3v/e/9z/
2v/a/9v/2//Z/9r/2v/Y/9r/2//c/93/3f/e/97/3v/e/93/3f/d/9v/2v/a/9r/2v/a
/9r/2v/b/9z/3P/d/9v/2//b/9v/3f/e/9//3v/g/+D/3//f/+D/4P/g/+D/4P/e/97/
3v/c/9z/3f/d/9//4v/i/+L/4v/i/+D/4P/g/+D/4v/h/+H/4f/g/+D/4P/g/+H/4f/h
/+H/4v/j/+T/5v/m/+b/5v/m/+n/6f/o/+j/6P/o/+n/6//q/+z/7f/u//H/8f/x//H/
8f/x//H/8f/y//P/9P/1//P/8//z//L/7//v/+//7v/u/+3/7f/t/+z/6//q/+n/6//o
/+b/5v/m/+b/5v/m/+T/5P/k/+T/5v/m/+b/5f/l/+P/4//l/+H/4f/h/+H/3//e/93/
3P/c/9z/5f/z/wMAFwAwAEoAbQCTALcA1QDoAOwA1ACgAGIANAAbABAADwARAAwA/v/0
//L/8f/s/+r/6v/p/+n/6P/o/+X/5f/i/+H/4f/h/+P/4f/g/9//4P/h/+T/5f/k/+P/
4v/h/+P/4//j/+P/4f/i/+L/4f/h/+H/4f/h/+L/4//k/+T/4v/i/+L/4v/j/+T/5f/m
/+T/5f/m/+f/5//m/+X/5f/n/+f/5//o/+f/5//n/+b/6P/o/+j/6f/p/+n/6//p/+n/
6v/q/+n/7P/t/+7/7//t/+//8P/x//P/8//z//P/8v/z//P/8//0//T/9f/1//b/+P/6
//z/+v/8//3//v///wIAAwAFAAQABgAHAAgACwALAAwADAANAA8AEQAUABQAFAATABMA
FAAVABYAFwAXABcAFwAZABsAGwAcABwAHQAdAB0AHQAbABsAGwAaABsAGgAZABgAFQAV
ABUAEwAUABQAEwARAA8ADwAOAA0ACgAKAAkACAAIAAgACAAIAAYABgAGAAUABwAHAAUA
BQAEAAMAAwADAAEAAQACAAIAAwAEAAQABQADAAQABAAEAAYABQAFAAUABwAHAAcABwAH
AAgACAAIAAoACgAJAAkABwAHAAcACAAIAAgACAAHAAkACQAIAAgABgAIAAgACAAIAAkA
CgAJAAkACQAJAAkACwALAAkACQAIAAgACQAJAAkACQAIAAYABwAFAAUABgAGAAYABQAF
AAQABAAEAAIABAAEAAUABQADAAQABAACAAIAAwAEAAUAAwAEAAQABAAEAAMAAwADAAUA
BAAEAAQABAAEAAQABAAGAAYABQAFAAMAAwADAAMAAgACAAIAAAABAAIAAgADAAIAAgAC
AAIAAwACAAMABAACAAIAAwADAAEAAQABAAAABAAEAAQAAgAEAAQABAAEAAQABAAEAAQA
BAADAAMAAwAGAAYABgAGAAcABwAHAAcABwAHAAcACAAKAAoACgAKAAsACwAKAAoACgAK
AAsADQAOABAAEQASABMAEwATABMAEwATABMAEwATABMAEwATABMAEwATABIADwAPAA8A
DgAMAAsACwALAAsACwALAAsACQAGAAQABAAGAAYABgAGAAYABgAGAAYABAAEAAQAAwAG
AAUABgAJAAcABwAFAAMAAwACAAMABAAEAAYADQAbACsAQwBcAHoAnQDDAOMA/QAIAQAB
3ACiAGoARgA3ADIAMwAzACwAHgAWABQAEQAQABIAEgANAA0ACgAKAAcABwAIAAcABwAH
AAcABQAEAAMAAQABAAMAAwAFAAUABQAFAAMAAwADAAMABQAGAAYABQADAAMAAwADAAEA
AQABAAAAAQACAAMABAAEAAQABAAEAAIAAwAEAAUABwAGAAUABQADAAMAAwAEAAYABwAI
AAgABwAGAAUABQAHAAcACQAHAAkACgAKAAkABwAHAAcABwAJAAsADAANAAsACwALAAsA
CwANAA4ADwAQABAAEQARABMAFAAVABYAGAAaABsAHAAcAB4AHgAfACAAIgAjACQAJQAl
ACYAJgAoACkAKgAsACwALAArACsAKQApACkAKQApACkAKQArACoAKQApACgAJwAnACcA
JwAlACUAJQAkACIAIAAeABwAHQAdAB0AGwAcABwAGwAZABUAFQAUABMAEAAQAA8ADgAL
AAoACQAIAAkACgALAAsADQANAAsACwAKAAkACQAJAAcABwAIAAgACAAIAAcABwAHAAgA
CAAIAAoACQAJAAkACQAJAAkACQALAAwADAAMAAsACgAIAAcACQAJAAkACgAKAAoACgAJ
AAkACQAIAAgACgAMAAwADAALAAsACwAJAAsACwALAAsACQAJAAcABwAFAAQABAADAAIA
AwADAAIAAwABAAEAAgADAAQABAAFAAYABgAGAAQAAwACAAIAAQABAAIAAgAAAP//////
////AQACAAIAAgAAAP///////////v/+//7//v/+//7//v/+//7//f/9////////////
///+//3/+v/3//b/9P/z//T/9P/0//T/8v/w//D/8P/w//D/8f/x//P/8//y/+//7v/t
/+z/7P/s/+z/7P/r/+n/6P/n/+j/6P/o/+j/6//r/+v/6//p/+n/6f/q/+7/7v/u/+7/
7//v/+7/7v/u/+7/7//x//L/9P/1//b/9//3//f/9//3//f/9//3//f/9//3//f/+f/5
//n/+P/1//X/9f/0//L/8f/x//H/8f/x//H/8f/v/+z/6v/q/+r/6v/q/+r/6P/o/+j/
6P/l/+T/4//h/97/2f/W/9X/1f/T/9H/0f/P/87/zf/K/8r/zP/V/+P/8/8JACQARABr
AJcAvQDXAOIA4AC+AIAARgAiABEACAAFAAMA+v/s/+L/4P/b/9j/2P/a/9v/2f/X/9b/
0v/R/9H/0f/S/9P/0//R/9D/z//N/83/z//P/9H/0f/R/9H/z//P/8//z//P/9D/0P/P
/9D/0f/S/9P/0f/R/9H/0P/T/9T/1f/W/9X/1P/T/9L/0P/R/9L/0//W/9b/1v/X/9f/
1//X/9j/1v/X/9j/2P/W/9b/1v/X/9n/2f/b/9n/2v/c/93/3f/d/93/3f/d/93/3//g
/+H/4f/h/+H/4f/j/+X/5v/n/+j/6P/p/+n/5//o/+n/6v/q/+z/7f/u/+z/7v/u/+//
8v/0//X/9v/5//n/+v/6//j/+f/6//z//v8AAAEAAwADAAMAAwADAAUABQAFAAcACAAJ
AAsADAALAAsACwALAAsACwALAAoABwAGAAUABAAFAAUABQADAAAAAAD///3/+//7//r/
+f/6//r/+f/4//f/9v/1//T/8v/y//L/8f/z//P/8f/x//D/7//v/+//8f/x//L/8v/w
//D/7//v/+//8P/w//D/8v/x//H/8f/x//H/8f/x//P/9P/0//T/9P/0//P/8//z//P/
8//0//b/9v/2//X/9P/z//H/8P/y//T/9P/0//P/8//z//H/7//v/+//7//x//H/7//v
/+z/7P/t/+3/7P/t/+3/7P/s/+n/6P/o/+r/6v/p/+n/6v/q/+r/6P/m/+b/5//n/+n/
6v/q/+j/5//n/+f/5//l/+b/5v/m/+j/5//n/+f/5v/k/+P/4v/i/+L/4v/i/+L/4v/h
/+H/4f/h/+H/4f/k/+T/5P/i/+L/4v/h/+H/4v/i/+L/4v/g/97/3v/e/97/3v/f/9//
3//f/+H/4P/g/+D/4P/g/+D/4P/g/+D/4P/i/+H/4f/h/+L/4v/i/+L/4//j/+P/4//h
/+H/4f/i/+b/5v/m/+b/5//n/+b/5v/o/+j/6f/r/+r/7P/t/+7/7//v/+//7//v/+//
7//v/+3/7f/t/+3/7//v/+//7v/r/+v/6//q/+j/5//n/+f/6P/n/+b/5f/j/+D/3v/e
/+D/4P/g/+D/3v/e/97/3v/e/97/3v/d/9//3f/d/9//3//f/9//3f/f/97/3//e/9z/
3P/j//H/AwAbADYAVAB5AKMAyQDfAOoA5ADCAIQASgAmABUADAALAAsABAD0/+z/6v/n
/+b/5v/m/+P/4//h/+D/3P/b/9r/2f/Z/9n/2v/Z/9n/2f/X/9f/2f/Z/9n/2f/Z/9n/
1//X/9f/1//Z/9r/2v/Z/9n/2f/Z/9n/2f/Z/9n/2P/a/9r/2v/a/9j/2P/Y/9j/2v/b
/9z/3f/f/97/3f/d/93/3f/d/97/3v/f/+D/4P/e/97/3v/f/9//3//h/9//3//g/+D/
3//g/+H/4v/j/+H/4//k/+X/5f/l/+X/5f/l/+f/6P/p/+r/6v/r/+v/6//s/+3/7v/u
//D/8f/y//L/9P/0//X/9v/4//n/+v/9//3//v/+//7///8AAAIAAwAEAAQABQAFAAUA
BQAFAAcABwAHAAkACQAJAAoACgAJAAkACQAJAAkACQAJAAgABwAGAAUABAADAAMAAwAB
AAAAAAD///3/+//7//r/+f/4//j/9//2//X/9P/z//L/8v/y//L/8f/v/+//7f/t/+z/
6//r/+v/7f/t/+7/7v/u/+7/7f/t/+3/7v/u/+7/8P/v/+//7//t/+3/7f/t/+v/7P/s
/+z/7P/s/+v/6//p/+n/6f/q/+j/6P/o/+f/6f/p/+j/6P/o/+r/6v/q/+j/5//m/+P/
5f/l/+X/5f/m/+f/5v/n/+T/5P/l/+X/5v/n/+f/5v/k/+H/4P/g/+D/4P/f/9//4P/g
/+D/3v/e/97/3//f/+H/4v/i/+D/3//f/9//3//f/+D/4P/g/97/3f/d/93/3f/c/9z/
3P/e/97/3v/e/93/3P/a/9n/2//b/9v/2//a/9r/2v/Y/9j/2P/X/9f/2v/a/9r/2v/Y
/9b/1v/W/9j/2P/Z/9n/2f/Z/9n/2P/W/9b/1v/V/9f/1f/W/9b/1P/U/9T/1P/U/9T/
1P/U/9X/1f/W/9f/1//W/9X/1P/X/9f/1//X/9b/1f/U/9T/1v/W/9b/1v/Z/9n/2P/Y
/9f/1v/W/9f/2//e/+D/4v/i/+H/4P/f/93/3f/d/93/3//f/9//3//d/93/3f/c/9v/
2//b/9r/2P/X/9f/1//X/9f/1//X/9b/0v/P/87/zf/M/8v/yv/N/87/z//Q/8//zv/N
/8v/zf/L/8v/zf/L/83/y//L/8v/yv/H/8b/xv/G/83/2f/n//v/EgAwAFUAfQCjAMMA
2ADcAMIAkABSACQACwAAAPv/+//2/+j/2v/W/9H/zv/O/9D/zf/L/8r/yv/H/8f/xP/D
/8P/w//F/8P/wv/B/7//v//B/8H/w//D/8P/w//D/8P/w//D/8D/wP+//73/v/+//7//
v/+9/73/vf+8/73/vv+//8D/wP/A/8D/wP++/7//wP/B/8H/wP+//7//v/+//7//wP++
/7//wP/A/8D/wP/A/8H/w//D/8X/w//B/8L/wv/B/7//v/+//7//wf/D/8T/xf/H/8f/
x//H/8b/x//H/8f/yv/K/8v/y//J/8r/y//M/8z/zv/P/9D/0v/U/9T/1f/W/9j/2f/a
/9v/2//c/9z/3P/d/97/4P/j/+T/5P/l/+X/5f/l/+X/6f/p/+n/6//p/+n/6v/q/+b/
5f/k/+P/5P/l/+b/5v/l/+T/4//i/9//3//f/93/3P/c/9v/2f/V/9X/1P/T/9D/0P/P
/87/z//O/83/zP/L/8r/yf/H/8n/yf/H/8f/xf/D/8L/wf/D/8P/xP/E/8P/wv/A/7//
wf/C/8L/wv/C/8H/wf/B/7//v/+//7//v//A/8D/wP/A/8D/v/+//73/vf+9/77/vP+8
/7z/u/+8/73/vf++/7z/vv++/77/u/+7/7v/uf+7/7v/u/+7/7v/u/+5/7n/tv+2/7f/
t/+2/7f/t/+2/7b/s/+y/7L/tP+0/7P/s/+0/7T/tP+y/7D/sP+x/7H/r/+w/7D/rv+r
/6v/q/+r/6r/qv+p/6j/qv+p/6n/qf+p/6j/qP+o/6j/qP+o/6j/pv+m/6X/pf+n/6f/
p/+n/6b/pv+m/6T/ov+i/6H/of+k/6T/pP+k/6L/oP+c/57/nv+g/6D/oP+g/6D/oP+g
/6D/nv+d/53/nf+g/6D/oP+g/6D/n/+e/53/nf+d/53/nv+i/6L/ov+i/6H/of+g/6D/
oP+g/6H/o/+j/6T/pP+k/6f/p/+n/6f/pf+l/6X/pf+l/6X/pf+l/6f/p/+n/6b/ov+h
/6D/nv+e/53/nf+d/57/nf+c/5v/mf+W/5T/lP+W/5b/lv+W/5T/lP+U/5T/kv+S/5L/
kf+S/5H/kv+V/5H/kf+R/5P/k/+Q/4//jv+M/4r/kf+f/7P/y//k/wQAKwBVAHkAlQCi
AKAAgABEAAYA4P/L/8D/v/+//7b/pv+e/5z/m/+Y/5j/mP+V/5P/kP+Q/43/jf+O/43/
jf+N/4v/if+I/4f/if+J/4v/i/+L/4v/i/+L/4r/if+I/4f/h/+I/4j/h/+H/4f/h/+H
/4n/if+J/4j/iv+K/4r/iv+J/4j/h/+G/4b/h/+I/4n/h/+G/4X/hf+H/4f/h/+I/4r/
i/+I/w==
         </WaveFormData>
      </LeadData>
   </Waveform>
</RestingECG>
