# Supplementary material for: Detection of Left Atrial Enlargement Using a Convolutional Neural Network-Enabled Electrocardiogram
Source: Front Cardiovasc Med. 2020 Dec 17;7:609976. doi: 10.3389/fcvm.2020.609976 (PMC7773668; doi:10.3389/fcvm.2020.609976)
Supplement: Supplementary file 4 [file Data_Sheet_4.ZIP › normal3/1802032406_1989_0000002D.XML]

<?xml version="1.0" encoding="Windows-1252"?>
<!DOCTYPE RestingECG SYSTEM "restecg.dtd">
<RestingECG>
   <PatientDemographics>
      <PatientID>1802032406</PatientID>
      <PatientAge>79</PatientAge>
      <AgeUnits>Years</AgeUnits>
      <Gender>Female</Gender>
      <PatientLastName>lirunju</PatientLastName>
   </PatientDemographics>
   <TestDemographics>
      <DataType>Resting</DataType>
      <Site>1</Site>
      <AcquisitionDevice>MAC55</AcquisitionDevice>
      <Status>Unconfirmed</Status>
      <Priority>Normal</Priority>
      <AcquisitionTime>11:03:36</AcquisitionTime>
      <AcquisitionDate>08-22-2016</AcquisitionDate>
      <CartNumber>1</CartNumber>
      <AcquisitionSoftwareVersion>009C</AcquisitionSoftwareVersion>
      <XMLSourceVersion>MAC5000 v1.0</XMLSourceVersion>
   </TestDemographics>
   <RestingECGMeasurements>
      <VentricularRate>101</VentricularRate>
      <AtrialRate>101</AtrialRate>
      <PRInterval>148</PRInterval>
      <QRSDuration>76</QRSDuration>
      <QTInterval>326</QTInterval>
      <QTCorrected>422</QTCorrected>
      <PAxis>73</PAxis>
      <RAxis>37</RAxis>
      <TAxis>72</TAxis>
      <QRSCount>17</QRSCount>
      <QOnset>219</QOnset>
      <QOffset>257</QOffset>
      <POnset>145</POnset>
      <POffset>190</POffset>
      <TOffset>382</TOffset>
      <ECGSampleBase>500</ECGSampleBase>
      <ECGSampleExponent>0</ECGSampleExponent>
   </RestingECGMeasurements>
   <Diagnosis>
      <Modality>Resting</Modality>
         <StatementCount>3</StatementCount>
         <LabelText>12SL ��ϳ���</LabelText>
      <DiagnosisStatement>
         <StmtFlag>ENDSLINE</StmtFlag>
         <StmtText>����Ķ�����</StmtText>
      </DiagnosisStatement>
      <DiagnosisStatement>
         <StmtFlag>ENDSLINE</StmtFlag>
         <StmtText>���ķ�����</StmtText>
      </DiagnosisStatement>
      <DiagnosisStatement>
         <StmtFlag>ENDSLINE</StmtFlag>
         <StmtText>�ٽ� ECG</StmtText>
      </DiagnosisStatement>
   </Diagnosis>
   <Waveform>
      <WaveformType>Rhythm</WaveformType>
      <WaveformStartTime>0</WaveformStartTime>
      <NumberofLeads>8</NumberofLeads>
      <SampleType>CONTINUOUS_SAMPLES</SampleType>
      <SampleBase>500</SampleBase>
      <SampleExponent>0</SampleExponent>
      <HighPassFilter>16</HighPassFilter>
      <LowPassFilter>150</LowPassFilter>
      <ACFilter>NONE</ACFilter>
      <LeadData>
         <LeadByteCountTotal>10000</LeadByteCountTotal>
         <LeadTimeOffset>0</LeadTimeOffset>
         <LeadSampleCountTotal>5000</LeadSampleCountTotal>
         <LeadAmplitudeUnitsPerBit>4.88</LeadAmplitudeUnitsPerBit>
         <LeadAmplitudeUnits>��V</LeadAmplitudeUnits>
         <LeadHighLimit>2147483647</LeadHighLimit>
         <LeadLowLimit>268435456</LeadLowLimit>
         <LeadID>I</LeadID>
         <LeadOffsetFirstSample>0</LeadOffsetFirstSample>
         <FirstSampleBaseline>0</FirstSampleBaseline>
         <LeadSampleSize>2</LeadSampleSize>
         <LeadOff>FALSE</LeadOff>
         <BaselineSway>FALSE</BaselineSway>
         <ExcessiveACNoise>FALSE</ExcessiveACNoise>
         <MuscleNoise>FALSE</MuscleNoise>
         <LeadDataCRC32>499766848</LeadDataCRC32>
         <WaveFormData>
+v/6//r/+v/5//n/+v/7//v/+v/6//v/+//7//z////9//3/AAAAAAQACwAQABMAEQAO
AAoABwAGAAYABQAAAP7//P/7//f/9//3//f/9f/x//H/8v/0//L/7//v//D/9P/1//X/
9P/z//L/8f/v//D/8P/y//L/7//u/+3/7f/t/+7/7//v//L/8v/y//L/7f/r/+3/7v/m
/+D/4v/m/+v/7v/1/woAIAArAEUAawCLAKgAvgCyAIcAVAAhAPr/6//k/9v/0v/W/9v/
2v/a/+D/5P/o/+n/5P/l/+j/6P/o/+j/6P/q/+r/6f/o/+j/5//n/+j/6f/r/+3/7f/q
/+r/7f/w//H/8f/u/+//7v/t/+7/7v/w//L/8P/w//H/8f/w/+//7v/t//D/8P/w/+//
8f/x//H/8f/y//P/8//z//L/8v/x/+//8P/y//b/9//5//n/+f/6//n/9//2//T/9P/1
//b/9v/2//T/9v/4//r/+v/6//r/+P/4//j/+P/4//j/9//3//j/+f/6//3/+//7//r/
+P/4//n/+f/6//v//P/8//z//v///wAAAQABAAAAAAADAP///P/3//T/9P/1//f/+P/3
//f/9//4//r/+P/3//f/9//4//j/+P/2//X/9f/0//f/+v/9/wEA/v/8//r/+P/5//z/
/f/8//7///////////8AAAEAAQAAAPz/+//6//n/+f/5//n/+f/9/wIAAQD///3/+//5
//v/+//7//v/9v/6//3//v///wAA/v/8//r/+P/3//f/9//2//b/9v/1//X/+P/5//n/
+P/6//v/+//7//n/+//6//n//f/+/wEABwAKAAsACwAKAAkACQAJAAoABwAAAPr/9v/5
//f/+f/7//j/9f/y//H/8//2//X/8//x//L/8//z//H/7v/t/+z/7f/t/+3/7v/u/+7/
7f/s/+v/6//r/+z/7//x//T/9v/z//L/8P/v/+3/7P/m/+T/5v/s//H/9v///xIAJgA1
AEUAXQCDAKgAvgDAAKcAeABFABwACwACAO//3v/e/+P/6P/o/+L/3v/i/+f/6v/r//D/
9P/y//D/7v/u/+z/6v/q/+v/6//s/+z/7P/t//H/8f/u/+7/8P/y//L/8f/u/+//7v/t
/+7/7v/w//L/8v/0//f/+f/3//X/8//x//L/8v/y//H/8//z//P/8//3//n/+v/7//j/
+P/3//X/8v/y//T/8//1//f/+f/8//r/+f/5//j/+f/7//3//v8AAP7/AAACAAAA/v/8
//r/9//2//X/9P/4//r/+//9//v/+//7//3//P/9//3//P/+//////8AAAMABAAEAAQA
BAADAAIAAQADAAIAAgAFAAIAAAD8//r//f///wIABAAAAP///v/+/////v/+/////f/8
//r/+P/6//3/AQAEAAAA/v/8//v//v/+//7//v8AAAIAAgAAAP7/////////AQACAAMA
AwADAAAAAAAAAAEAAQABAAEAAQADAAYAAwAFAAcACQALAAkACQAJAAkAEAAHAAEAAgAA
AAAAAAAAAAEAAgADAAQABgAHAAgACAAEAAIA///9/wAAAwAFAAYACAAJAAkACQAKAA0A
DQANAA0ADAANABEAFQAXABgAGAAVABMAEQAQABAADAAJAAgACwAJAAsADQAIAAMA/v/7
//7/AAD+//v/+//8//3//f/7//j/9//2//j/+f/6//z//P/8//v/+v/3//f/9//4//v/
+//8//z//P/8//v/+//1//L/8P/w//L/+P8BAAQADQAgADIAQwBhAIcAqQDIANgAyACj
AHQAQwAkABUABADz/+b/4v/j/+r/7P/u//L/8P/x//D/8f/y//b/+v/2//T/9P/y//T/
9P/1//X/9v/2//b/9//2//X/8f/w//P/9v/3//f/9f/3//f/9//2//b/+P/6//r/+v/7
//v/+P/3//b/9f/4//j/+P/3//X/9f/1//X/+f/7//z//f/+/wAAAQABAP7//v8AAP//
/v/9//z//P/8//v/+//6//v//f///wAAAgAAAAIABAACAAAA/v/8//3//v///wAA///+
//z/+//8//3//v8BAAEAAQAAAP7///8BAAIABAAGAAgACQAKAAoACQAIAAcABQAEAAQA
BwAKAAoACAAIAAYABQAFAAQABQAHAAkADAAKAAYAAwABAAMABAAEAAQABQAFAAYABgAE
AAQABAAFAAkACgALAAwACQAKAAkABgAGAAcABwAHAAcACAAJAAkACQAGAAYABgAJAAkA
CQAJAAUABwAKAAcACwANAA8AEQAPAA0ACwAJAAgABwAFAAUAAQAEAAQABAAEAAQABwAI
AAkACgAIAAcABgAEAAMAAgAAAP//AgAFAAcACAAHAAcABgAFAAQABwAHAAcACwAMAA8A
FQAZABsAHAAcABkAFwAVABQAEQAMAAgABgAGAAMABAAFAAMA///7//n//f8CAAMAAwAC
AAIAAgABAP///P/7//r/+P/3//b/9v/8//7///8AAP3/+//5//j/+P/3//f/9v/5//r/
+v/7//3/+v/8//j/9P/0//f/BAAPABgAIgAzAFUAdwCRAK4AyADKAK0AgABNACYAFQAI
APP/5P/k/+X/5v/q/+r/7v/y//P/9P/3//j/+P/0//P/8v/z//L/9f/2//j/+f/0//L/
8P/v//L/8//x//L/8v/0//T/8//1//n/+//9//n/+P/5//r/+P/4//n/+f/8//3//v//
//z/+v/4//X/9v/3//j/+f/8//3//f/9//7/AAABAAEAAwAEAAcABwADAAEA///+////
//8AAAAAAgADAAQABAAGAAQABgAIAAYABgAGAAYABAAEAAQABAAGAAYABQAFAAQAAwAC
AAMABQAHAAgACAAIAAkACQAKAAwADgAPABAADwANAAsACQAKAAoACwAPAA4ADAAIAAYA
BwAHAAgACAAJAAsADQAQAA0ACgAIAAcABgAGAAUABAAEAAUABwAIAAYABgAGAAcACgAK
AAoACgAIAAoACgAIAAYABwAHAAcACQAMAA8AEQAQAAwACwAKAAkACQAJAAkACQALAA4A
CwANAA0ADQANAAsACwALAAsAAgAHAAoACAAIAAgACAAIAAgACAAIAAYABwAIAAgACQAK
AAoACwAMAA0ADQAMAAsACwAKAAkACgANAA0ADQAQABAAEgAXABwAHQAdABwAGQAXABUA
FAAUABAADQAMAA0ACQAJAAkACAAFAAIAAQAEAAYABAABAAEAAgADAAMAAgAAAAAAAAAC
AAEAAAAAAAIAAgABAAAA/v/9//z//P/9//3//v/+////AAAAAAEACQAKAPr/7P/u//j/
AQAIAA0AGgA4AFMAYQB7AJ0AtAC+ALQAkQBkADMADAABAPz/6f/e/+L/6//u/+z/7P/q
/+z/8f/4//f/9P/4//7//v/+/wAAAAD///7//v/9//r/+v/6//v//f/9//r/+v/4//r/
+v/5//z///8AAAEA///+////AAD//wAAAgADAAAA///+//3///8AAAEAAQABAAEAAQAB
AAYABwAHAAcABgAGAAUAAwADAAQABwAHAAgACQAKAAwADAALAAsACgAJAAkACQAIAAgA
BgAIAAoADQAOAA8AEAAOAA4ADgAOAAwADAALAAsACwALAAsADQAOAA8ADwAOAA4ADwAP
ABAAEAAQAA8ADgARABEAEQARABEAEAAQABMAFQAUABEAEAAPAA8AEAAQAAsACQAHAAYA
CAAIAAkACwAMAA4ADwAQAA8ADwAQABAADwAOAA0ADQAMAAwADAAMAA4AEAAQAA4ADwAR
ABIAEwASABIAEgARABQAEgATABQAEwATABMAEwAQABEAEwAPAA8ADwAPAA8AEQAVABUA
EQAOAAwADAAMAAwAEAASABQAFgAUABMAEgAQAA4ADAAJAAcACgANAA8AEAAQABEAEQAR
ABAAEwATABMAFgAWABgAHQAiACMAIwAiACIAIQAgACAAHwAaABYAFAAQAAsACgAJAAwA
DQAOABEAEAAQAAwABwAHAAgACQAJAAkACAAJAAoACQAHAAUABAAIAAgABwAGAAMAAwAD
AAQABwAHAAgACAAJAAoACgALAAcAAAAAAP7//P8CAAcADAAVACIANABJAGUAhQCdALYA
zADMALkAmABjADoAJQAUAAMA/P/6//n//v8AAPr/9v/6//f/9v8BAAIA+v/+////AAAD
AAQABgAGAAcABwADAAIAAQABAAUABwAGAAgABgAGAAQAAQADAAUABQAFAAYABgAIAAoA
BwAGAAYABQAGAAcACAAJAAsADAANAA0ACgAJAAgABwAKAAsACwALAAgACAAHAAUABwAK
AA8AEQASABMAFAAWABEADQAKAAYACQANABEAFAAWABQAFgAYABMAEAANAAoACwAOABEA
FAAUABQAEwATABAADwAOAA8ADwAPAA4ADAANAA8AEAASABAAEAAPAA4ADQANAA0ADQAP
AA4ADgARAA4ADAAIAAYACAAJAAsADAAKAAkACAAIAAgABgAFAAUABwAKAAwADgALAAkA
CAAGAAUABAADAAMABwAIAAkACgAIAAoACgAIAAkACwAMAA0ACwAKAAkABwALAAoADAAO
AA0ADQANAA0ACgALAA0ACQALAAsACwALAAgABwAGAAUACgALAAsADQAGAAQABAAEAAQA
BQAGAAcACAAIAAkACgAKAAsADAAMAA0ADAALAAkABgAFAAUABAADAAcACwAMAA0AEAAQ
ABIAFwAYABkAGQAYABcAFwAXABgAGAAUABEAEAAKAAMAAAD9/wEAAQABAAMAAwAEAAEA
/f/9//7//////wAA/v/+//7//v/9//z//P///wAAAAAAAP3//f/9//7//f/7//r/+P/7
//z//P/9//X/8P/2//r/9v/4//v/AgAPAB4ANABLAGcAhwCtAMwA1ADIAK0AfABDACIA
FwAGAPX/7v/s/+//8v/y//T/8v/y//X/9v/1//r/+P/w//L/8v/0//T/9//4//r/+//5
//j/9//3//v/+//4//j/9v/4//j/9//6//3//v////z//P/+/wAA/f/8//z/+////wEA
AwAFAAQAAgAAAP3/+//7//v/+//+/////////wAAAgADAAMAAQACAAUABQAFAAUABQAG
AAgABwAHAAYABAAFAAYABgADAAAAAQACAAQABgAIAAoABwAGAAUABAAEAAQAAwADAAYA
BwAIAAsADAANAA0ADAALAAsACgAKAA0ADgAOAA4ADwAPAA8ADwARABAAEAATABEAEAAN
AAwACwALAAwADAAJAAkACQAKAAwACgAJAAkACQAKAAoACgAHAAUABAACAAQABAAEAAUA
AwACAAEAAAAAAAIAAgAAAP3//f/8//v//v8AAAIAAwABAP7//v/+////////////+//9
/wAA/f/8//v/+v/5//r/+//8//3/+P/9/////P/5//j/9//2//f/+P/5//r/+P/3//b/
9P/1//b/9v/3//b/9//3//b/9v/3//f/9//5//3//v///wEAAAABAAUACAAJAAkACAAE
AAMAAgACAAMA/v/6//j/9//z//P/8//1//P/8f/x//D/8v/w/+3/7v/w//L/8//v/+r/
5//k/+f/5//n/+j/6v/q/+n/6P/n/+f/5//o/+v/6//s/+z/6v/o/+X/4//j/+T/4v/e
/97/4v/n/+z/8f8AABoAMQBDAFsAgQCeALIAsACJAE4AHQD+//H/7P/h/9b/1P/X/9z/
3v/a/9b/2P/d/97/3f/e/+D/4P/i/+L/5P/k/+P/4v/i/+H/3v/c/9r/2f/d/93/2v/a
/9v/3v/f/9//3f/f/9//3//d/9z/3f/e/93/3v/g/+H/3//f/9//3//g/+D/4P/f/+H/
4f/h/+H/5v/n/+f/5//k/+T/4//h/+L/5P/o/+n/6f/p/+n/6v/p/+f/5v/k/+b/5//o
/+j/6v/o/+r/7P/u/+7/7v/u/+z/7P/s/+z/7v/u/+3/7f/r/+v/6//t//D/8f/x//D/
8P/x//H/8v/1//b/9v/2//X/9f/1//X/9v/2//f/+//7//r/9//2//P/8f/w/+7/7f/t
/+3/7v/w/+7/7f/t/+7/8P/x//L/8//z//T/9P/z//L/8f/x//P/9P/1//b/9f/2//X/
8v/w//H/8f/x//P/9v/5//v/+v/2//X/9P/3//f/9//3//P/8//0/+//8v/z//T/9f/0
//P/8v/x//r/+v/2//T/8v/w//P/9P/1//b/9P/z//L/8P/w//D/7//v//D/8f/x//D/
8//1//b/9//4//v/+//7//3//P/9/wEAAwADAAIAAAAAAP///v/+//7/+v/3//b/8//v
/+//7//x/+//7f/t/+7/8P/u/+v/6f/q/+v/6//q/+j/6P/o/+n/6f/p/+r/6v/q/+n/
6P/n/+f/5//o/+f/5//o/+j/5v/m/+X/5f/n/+r/6v/o/+b/6P/t//b/AQAOACIAOQBL
AF8AfwCgAK4ApACFAFYAHwD4/+3/5v/Z/9D/0v/T/9b/3P/c/97/3v/f/+D/4//m/+b/
5P/l/+b/6f/q/+n/6P/o/+f/5v/m/+b/5//n/+f/5P/k/+b/6v/s/+3/6v/r/+r/6f/m
/+b/6P/q/+n/6v/s/+3/7f/t/+3/7f/s/+z/7P/r/+7/7//w//H/8f/x//D/7//t/+7/
7v/t/+7/8P/0//X/9f/1//X/9v/3//f/+P/4//b/9//4//j/9v/0//b/+P/3//b/9f/0
//X/9v/3//j/+f/6//r/+//4//f/9v/3//r/+//7//r/+f/5//j/+P/8//7///8AAP7/
/f/8//v//v/+////AwABAAAA/f/8//r/+f/5//j/9//3//f/+P/6//j/9//3//j/+v/7
//z/+f/5//r/+v/4//j/+P/5//r/+v/6//r//P/+//7//P/9////AAABAP//AAABAAEA
AwAAAAAAAAD///////////3///8CAP///f/9//3//f/7//v/+//7//r//f/7//r/+v/6
//r/+v/4//j/+P/4//j/+f/6//r/+//8//z//f/9//3//P/6//r/+//7//v//P//////
//8EAAQABgALAA0ADQAMAAoACQAJAAkACgAJAAQAAAD+//z/9//2//X/9//3//f/+f/3
//b/8f/r/+z/7v/w//H/8f/w//H/8v/w/+//7v/u//D/8P/v/+7/7//v/+//8P/v/+//
8P/w/+7/7v/t/+3/6f/m/+b/6P/o/+z/8f/4/wUAFgAqAD8AWwB5AJsAvADGALQAkQBk
ADMAEgAFAPT/4//g/+L/4//i/97/3v/g/+L/5//s/+v/5v/m/+z/6f/o/+n/6P/o/+j/
6f/p/+j/6P/o/+n/7f/t/+r/6v/q/+z/7P/r/+r/6//q/+n/6v/q/+z/7v/s/+z/7f/t
/+//7//v/+//8P/w//D/7//v/+//7//v//D/8f/x//H/8P/w/+//7f/t/+7/8f/x//L/
8//0//b/9P/z//P/8v/y//P/9P/0//X/9P/3//r/9//2//X/9P/z//T/9f/2//b/9v/1
//X/8//z//P/9f/0//X/9f/0//b/9//3//j/+f/6//r/+v/9//3//f/9//v/+v/6//3/
/f/8//n/+P/4//n/+//8//3//f/9//7//f/6//j/9//1//b/9v/2//X/9f/2//b/+P/4
//j/+f/7//z//f/+//3//v/9//r/+v/7//v/+//5//r/+//7//3/+v/6//r//f/9//3/
/f/6//v//f/5//n/+f/5//n/+//7//v/+//8//v/+f/3//b/+P/4//j/+P/1//T/8//y
//X/9//5//r/+P/4//f/9//4//n/+f/4//b/9//3//f/+f/9//7///8CAAIABAAJAAkA
CQAIAAYABwAHAAcACAAEAP7/+f/2//n/9//5//v/+f/1//H/7//u//D/7v/r/+3/7v/v
/+//8P/u/+7/7v/x//H/8f/y//L/8P/t/+r/6f/p/+n/6v/s/+3/7//w/+//7v/s/+v/
6//q/+j/7P/y//T/9//6//v/AAAcADkATwBxAJcAtgDCALgAlwBmADUAEgADAPL/4f/a
/97/5//s/+r/4v/S/87/2//o/+3/8P/w/+b/5P/k/+b/5v/k/+T/5f/l/+X/5v/n/+n/
6//r/+j/6P/o/+r/6v/p/+j/6f/o/+f/6P/o/+r/7P/r/+z/7v/v/+//7//v/+//8P/w
//D/7//v/+//7//v/+//7//u/+3/7f/u/+7/7f/w//L/9v/3//T/8//y//L/8//z//T/
9P/y//P/9P/0//T/8v/0//b/9v/2//b/9v/2//b/9v/2//f/+P/4//n/9f/z//H/8f/1
//f/+P/4//j/+f/5//r/+//8//z//P///wEAAwAFAAMAAAD+///////+//v/+v/8//3/
//8AAP3/+//5//j/+v/4//f/9//3//j/+P/4//n/+f/6//r/+P/4//j/+f/6//r/+v/6
//z//v/+//z/+//7//r/+f/7//z//f/9//3/+v/6//r//v///wAAAQD8//3////7//n/
+f/5//n/+f/5//n/+f/4//f/+f/+//v/+v/5//j/9//2//X/9P/1//f/+f/6//j/+P/3
//f/+//9//7//v/9//3//P/7//n/+//6//n//v/+/wAABQAKAAsACwAKAAkACQAJAAoA
CQAEAAAA/v/9//n/+f/5//b/8//w/+//8f/0//P/8f/v//D/8f/x//L/8P/w//D/7//t
/+v/6v/u/+7/7f/s/+3/7f/t/+7/8f/x//L/8v/w/+7/6//p/+n/6v/o/+T/4v/i/+X/
7v/3//r/BgAhADkAUwBzAJIAqgC4AK0AigBdADAACQD4/+f/0v/O/9X/3P/e/9z/2v/a
/+X/6v/h/9z/4P/i/+L/4v/k/+T/5v/o/+v/7f/u/+7/7v/v/+//7f/o/+b/6v/u//D/
8f/w//H/8P/v/+z/7P/u//D/7v/u/+//7//v/+//7//v//D/8P/w/+//7//v/+//7//z
//X/9v/3//n/+v/6//n/9//2//f/9f/1//X/9f/2//j/9//3//b/9v/3//j/+P/6//j/
+v/8//z//P/8//z/+//8//3//v/7//r/+P/3//f/9//3//n/+P/5//n/+P/5//v//P/+
/wEAAgACAAIA///9//v/+f/7//r/+v/9/wAAAAD+//7/+//7//z//P/9////AQAEAAIA
/v/7//n/+//8//z//P/7//v//P/8//r/+v/6//v/+v/6//r/+v/8//7//v/8//7/////
/////f/+///////+//r/+f/4//v/+//7//v/+//9/wAA/f///////////wcA/f/7////
/P/5//j/9//2//b/9v/2//b/9//5//v//P/8//z/+//7//z//f/9//z//P/9//3//f/7
//3//P/7/wAAAAACAAcACgALAAsACgALAAsACwAMAAgAAgD9//r/+//3//f/9//3//X/
8//z//L/9P/y/+//7//w//H/8f/y//D/8P/w//P/8//z//T/8v/w/+3/6v/p/+n/6f/q
/+z/7f/v//D/8v/y//H/8f/t/+j/6P/q/+z/8P/1//r/BQAUACIAMwBNAG0AjwCqALQA
ogCBAFYAJQAAAPH/5v/V/9L/2P/b/9r/3v/g/9z/4P/p/+b/4//q//D/6v/p/+j/6f/o
/+r/6v/r/+v/7P/u//D/8//z//H/7P/q/+r/7P/s/+v/6//t/+3/7f/s/+z/7v/w/+//
8P/y//P/8v/x//D/7//z//T/9f/1//L/8f/w/+//8P/x//H/8f/y//T/9f/1//X/9v/5
//n/9//3//f/+P/7//v//P/8//v/+//7//r/+v/4//r//P/+//7//v/+//r/+v/6//r/
+f/4//b/9f/2//f/+P/7//z//f/9//z//f///wAAAgABAAAA/v/8/wEAAwAFAAcABQAC
AAAAAQD///7/+//6//r/+//9//7//f/9//3//v/8//r/+f/5//f/+P/4//j/+v/7//3/
/v/+//7//v///////v/9//z//f8AAAEAAAD//////v/9//v//P/9//3/AAD+////AAD/
//////////7/AQAFAAMAAAD///7//f/7//3//////wAA///+//3//P/+//7//v/+//z/
/f/+//7/AAAAAP/////+//3/+//4//r/+//7//v//f8BAAIAAwAIAAgACgAPABEAEQAQ
AA4ADAALAAoACgAHAAIA/v/8//v/9//3//f/9//1//P/8//2//j/9v/z//X/9v/3//f/
9v/0//T/9P/z//H/7//u//L/8v/x//D/7//v/+//8P/v/+3/7P/q/+3/7v/u/+//8//u
/+b/6P/s/+z/7//4/wMAGAAwAEUAXwCBAKkAxgDKAKwAfQBOACUACgD7/+z/3f/Y/97/
4//e/9j/3P/o/+z/5f/i/+H/5v/q/+z/6f/o/+n/6P/n/+b/5v/l/+T/5P/k/+X/6//t
/+z/7v/r/+z/6//p/+v/7f/t/+3/6//q/+v/7P/p/+j/6P/n/+n/6//t/+//7v/u/+7/
7f/t/+3/7f/t//L/8//z//P/8f/y//L/8f/v//D/8//z//H/8f/x//L/9f/1//b/9v/0
//X/9v/2//T/8v/0//b/9//4//n/+v/1//T/8//y//P/9P/0//X/9f/1//X/9//4//n/
+f/4//n/+//8//7//P/8//v/+v/9//3//f/9//3//P/8////AgACAAAAAAD9//3//v/+
//v/+//7//z/+v/4//f/9//1//b/9v/2//b/9//5//r//P/8//z//f/7//r/+f/4//r/
/P/8//r/+//9//7////9//7//////////P/8//z//P/7//r/+f/3//n//P/5//v/+//7
//v//f/9//3//f8EAPr/+P/2//T/8v/0//b/+P/6//j/+f/6//r/+v/6//n/+f/6//v/
+//6//n/+f/4//f/+f/9//7///8EAAQABgALAA8AEQASABIADQAJAAUAAgADAP7/+v/4
//j/9f/2//f/+f/3//X/9f/3//r/+f/3//P/8v/x/+//7//u/+//8P/u/+3/7P/s/+7/
7v/t/+z/7P/t/+7/8P/z//P/9P/0//T/9P/z//P/6f/i/+j/7P/m/+b/7//y//n/CgAg
ADcAUQBvAJEAsAC+AL4ApQCAAE0AHgAHAPr/6f/g/+D/4f/i/+D/4P/i/+b/5//m/+v/
8P/o/+j/6v/q/+z/7P/r/+r/6v/p/+n/6v/r/+3/7//v/+z/7P/r/+z/6//p/+f/6f/p
/+n/6//s/+//8v/w//D/8f/x//P/8//z//P/8f/w/+//7f/t/+3/7f/t//L/8//z//P/
9f/2//b/9f/0//T/9v/1//T/8//y//L/9P/1//f/+P/4//n/+v/6//n/9v/3//j/+f/6
//v//P/3//b/9f/0//L/8v/x//H/8//1//f/+//6//v/+//6//r/+//7//z///8AAAAA
AAADAAMAAwADAAEA/v/8//3///8AAP//AAD+//3//f/8//v/+//7//z/+v/4//f/9//4
//r/+//8//r/+f/5//j/+f/6//v//f/9//z/+//6//v//v////7/AAABAAEAAQD//wAA
AQABAAAA/P/7//r/+//7//v/+//5//v//v/7//z//f/+/////f/9//3//f/+//v/+P/6
//r/+v/6//z//P/8//z//P/9//7//v/9//z/+v/5//r/+//7//r//P/9//3//f/7//3/
/P/7/wAAAgAGAA0ADgAPAA8ADgAKAAkACAAIAAUAAAD8//r/+//3//f/9//4//f/9v/3
//X/9v/z/+//8v/0//b/9//2//T/9P/0//P/8f/v/+7/7f/s/+r/6P/q/+v/7P/u//D/
8f/z//T/8v/w/+3/6//t/+j/5P/m/+r/6v/t//b/AwAUACYANwBLAGkAiwCoALYArACL
AFwALwAKAPn/8P/d/9D/2v/h/9z/2P/c/97/3v/h/+b/5//k/+b/6v/q/+r/7P/s/+r/
6v/r/+v/6P/o/+j/6f/o/+f/4//i/+T/6P/q/+v/6//t/+3/7f/r/+r/6//s/+r/6v/r
/+v/7P/t/+7/7//t/+z/6//p/+z/7f/u/+//8P/x//H/8f/z//T/9P/z//L/8v/0//P/
9f/1//X/9v/3//f/+P/4//X/9f/1//T/9P/y//T/9v/3//j/+f/6//b/9P/y//D/9P/2
//f/+f/2//X/9P/1//b/9//3//b/9//5//r//P/8//z/+//6//3//f/9//3//P/6//n/
+//7//r/9//2//b/9//5//r/+P/3//b/9v/3//b/9v/3//n/+v/6//r/+P/3//f/9v/4
//j/+P/5//j/+P/4//j/+P/6//r/+P/3//f/9v/1//f/+P/5//n/+//4//j/+P/7//v/
+//7//f/+f/8//n/+P/3//b/9f/3//X/8//y//P/9P/1//b/9f/0//P/8v/z//X/9//4
//b/9v/1//X/8//z//L/8P/y//X/9//5//r//f/9//3//v/+/wAABQAHAAcABgAEAAQA
AwACAAIAAwD+//r/+P/0/+//7v/t/+7/7f/s/+3/8P/y//D/7f/s/+z/7P/r/+v/6v/r
/+z/6f/n/+X/5P/p/+r/6v/q/+n/6f/p/+r/6v/p/+n/6P/q/+r/6f/p/+v/6P/k/+D/
5P/o/+n/8v8BABAAIgA9AFMAZwCBAKAAsgCkAHsATAAZAPT/7f/k/83/yP/W/9n/1v/Y
/9r/2P/W/9f/3P/f/9z/4P/m/+b/5v/o/+j/6P/o/+n/6f/o/+j/6P/p/+n/5//i/+D/
5P/o/+r/6//r/+3/7f/t/+v/6v/r/+z/6v/q/+v/6//r/+v/6//r/+7/7v/u/+3/7f/t
/+3/7f/u/+//7//v/+//8P/w/+//7//w//P/8//z//P/8//0//b/9f/1//T/9v/3//j/
+P/1//L/8//0//b/9v/2//b/9v/2//b/9v/2//b/9f/1//P/8//z//X/+P/5//n/+P/2
//f/9//4//j/+P/3//b/9//3//f/9//7//z//v8DAAEA/v/5//b/8//z//T/9P/1//n/
+f/0/w==
         </WaveFormData>
      </LeadData>
      <LeadData>
         <LeadByteCountTotal>10000</LeadByteCountTotal>
         <LeadTimeOffset>0</LeadTimeOffset>
         <LeadSampleCountTotal>5000</LeadSampleCountTotal>
         <LeadAmplitudeUnitsPerBit>4.88</LeadAmplitudeUnitsPerBit>
         <LeadAmplitudeUnits>��V</LeadAmplitudeUnits>
         <LeadHighLimit>2147483647</LeadHighLimit>
         <LeadLowLimit>268435456</LeadLowLimit>
         <LeadID>II</LeadID>
         <LeadOffsetFirstSample>0</LeadOffsetFirstSample>
         <FirstSampleBaseline>0</FirstSampleBaseline>
         <LeadSampleSize>2</LeadSampleSize>
         <LeadOff>FALSE</LeadOff>
         <BaselineSway>FALSE</BaselineSway>
         <ExcessiveACNoise>FALSE</ExcessiveACNoise>
         <MuscleNoise>FALSE</MuscleNoise>
         <LeadDataCRC32>3036092975</LeadDataCRC32>
         <WaveFormData>
6//s/+//8f/y//T/9P/2//r//v///wAAAgAEAAkADgAOABEAEQARABIAFgAbAB8AIQAh
AB4AGwAVAA4ACQAEAAAA+v/0/+7/6P/k/+P/4f/g/+D/3//f/9n/1//V/9L/1P/V/9b/
1//Z/9r/2//c/9n/1P/Q/8z/0P/T/9X/1//Z/9n/2f/Z/9f/1f/S/8//0//T/9D/yv/F
/8X/w//F/8v/z//V/+v/AgAZADcAVQBoAHoAlQCZAF4AGAAUACwAMgAtACIAFAAKAAQA
+v/z//H/8f/t/+b/3f/d/+P/3v/b/9n/2f/Z/9n/2P/X/9b/1v/W/9b/1v/X/9X/0//T
/9P/1P/W/9j/2v/a/9r/2v/a/9f/1//Y/9j/2P/Y/9n/2v/a/9r/2v/a/9z/3v/f/+D/
4P/i/+P/4//h/+P/4//k/+X/5//q/+z/7P/s/+z/7P/w//H/8v/0//b/9//4//n/+v/8
//3//v8CAAIAAgAEAAMAAwACAAEAAgADAAIABQADAAMAAwABAAEAAQACAAIAAwAEAAYA
BwAFAAUABQAFAAMAAwADAAMAAwADAAMAAgADAAIAAgACAAMAAgACAAEAAQAAAP///v8A
AAAAAQADAAIAAQAAAP///f/8//z//P/9//7/AAACAAEAAAD///7/AQACAAMABQAGAAYA
CAAIAAcABAADAAMABgAIAAYABgAFAAQAAQAAAAIAAQAAAAAAAQACAAMABAACAAEA////
///////////////+//z//P/8//z//P/8//z//P/5//n/+f/6//v//f8BAAQABwAKAA0A
EAASABIAEgAUABgAHAAdAB8AIgAjACQAKAAqAC0ALwAvAC4ALQArACYAIAAaABMADAAI
AAIA/P/4//X/8f/u/+z/7v/v/+3/7f/r/+j/5v/l/+X/5f/k/+T/5v/m/+b/5P/h/+D/
4P/h/9//3//f/9//4f/j/+X/5//l/+P/4v/h/+L/4P/Z/9H/0//V/9f/1//b/+3/CgAr
AEEAVQBuAIIAmQCpAIIAOAAiAD4ARgAzACIAGAAOAAIA/P/9//n/9f/z//D/6f/n/+v/
7P/r/+n/6f/p/+n/5v/l/+T/5P/k/+T/5P/l/+X/4//j/+P/4//k/+X/5v/n/+j/6f/q
/+f/5//o/+j/5v/m/+f/6P/q/+r/6v/q/+r/6v/p/+j/6f/s/+7/7//t/+//7//w//L/
8//1//b/9//4//n/+v/7//v/+//8/wAAAQACAAMAAgAEAAUABgALAAwADQAQABAAEQAR
ABEADgANAAoACwAMAA0ADgANAAwACwALAAoADAAMAA0ADQAPAA8ADwAPAA0ADQANAA0A
DQANAA0ADAALAAoACgAKAAcABgAGAAUABwAGAAUABAADAAIAAgADAAMAAwADAAMAAwAC
AAIAAgAEAAQABQAGAAQABAAEAAQABAAEAAQABQAIAAgACgAKAAgABgAGAAcACgAMAAoA
CgALAAwACwAMAAsACQAHAAYACAAIAAgACAAGAAUAAwADAAMAAwADAAMACQAHAAIA/v/8
//z//P/8//z//v8AAAIA////////AAACAAMABgAIAAwAEAAUABgAFwAWABUAFgAcACIA
JQApACgAJwAmACgAKgAtAC8ALwAuACsAJwAgABsAFgAQAAoABgAAAPr/9v/1//P/8v/y
//D/7//r/+n/6f/o/+j/6f/o/+f/5f/k/+X/5v/n/+b/4//i/+L/4//j/+P/4//j/+P/
4//j/+P/4v/h/+H/4f/e/9z/2f/X/9f/3f/d/9f/3//5/xoANQBNAGEAcACGAKkApwBk
ADAAOABAADIAIwAYAAoA/v/4//b/7//t/+//7//w/+3/5f/l/+j/5//l/+X/5f/l/+b/
5f/k/+T/5P/k/+T/5f/l/+P/4//j/+H/4v/j/+T/5P/k/+T/5P/l/+X/5v/m/+b/5v/n
/+j/6P/o/+j/6P/o/+j/5//m/+f/6v/s/+3/6//t/+3/7v/v//H/9P/2//n/+v/7//z/
/f/9//3//v8CAAMABAAFAAgACgALAAwADQAMAAsADAANAA8AEAARAA4ADQAKAAsACwAL
AAsACQAJAAkACgAKAAwADAANAA0ADQANAA0ADQALAAsACwALAA0ADQANAAwACgAIAAcA
BgAHAAYABgAFAAUABAADAAIA///+//7//////////////wEAAAAAAAAAAAAAAAEAAgAE
AAQABAAEAAMAAgABAAEAAwAEAAcACAAIAAYABgAHAAcACAAFAAQABgAGAAQABAACAAEA
AAAAAAIAAgACAAIAAgABAP///////////////////f/8//z//f/8//v/+v/5//j/+f/6
//v//P/6//n/+P/4//v//f8BAAQABwAKAA0AEAAQABAAEAASABgAHgAhACUAJAAjACIA
JAAqAC0ALwAvACoAJQAfABYAEwAQAAwACAAFAAAA+//4//X/8f/u/+z/7f/t/+r/6f/n
/+T/4v/h/9//3//e/97/3v/e/97/3P/b/9r/2v/b/93/3f/d/93/2//b/9v/2//c/93/
3//h//D/8P/t/+n/5f/l/+n/6//z/wkAJABBAF0AcwCCAJIArwC5AIoASgBEAFYAUABB
ADQAKAAeABgAFAARAA0ACwALAAgABwADAAEABAABAAMAAwADAAMA///9//v/+v/8//z/
/P/9/////f/9//3//f/+////AAAAAAAAAAAAAP7//f/9//z//P/8//3//v///wAAAQAC
AAEAAgACAAIAAgAEAAUABQAHAAkACQAKAAcABwAIAAgABwAGAAUABAAEAAUABgAIAAwA
DwASABUAEwASABAADgATABQAFQAYABYAFwAXABcAFgAVABIAEwAVABUAFQATABUAFQAW
ABYAFgAWABcAFwAVABUAFQAVABYAFwAYABkAGAAXABYAFAATABIAEgASABMAEgASABEA
DwAOAA0ADAALAAoACgALAA8ADwAPAA8ADAAKAAkACAAKAAwADwASABAADgAMAAoADAAM
AAwADQAPABAAEwAUABMAEAAPAA8AEgAUABIAEgASABIAEAAQABAADwAOAA4ADwAQABEA
EgAPAA0ACgAJAAoACwAMAA0ACQALAAwACQAIAAcABgAGAAYABgAGAAYABwAIAAoADQAP
ABMAFgAXABoAHQAgAB4AHAAaABoAIQAmACgAKwAuAC8AMAA0ADYAOQA7ADsAOgA3ADMA
LAAlACAAGgAUABAACgAEAAAA/v/7//n/+P/6//v/+f/5//b/9P/z//P/8P/v/+3/7P/t
/+7/7//u/+//7v/u/+//7v/t/+z/6//t/+3/7f/t/+r/6f/p/+n/7P/o/+H/4//l/+H/
3f/h/+n//f8YADkAVwBxAIYAlACnAKcAbAAuAC4ASABSAE8AQgAsAB4AFgAQAAsADwAP
AAcAAAD///v/8//u//H/8f/x//H/8f/x//H/8f/y/+//7v/t/+3/7v/t/+7/7//v//D/
8f/y//D/8P/w//D/7//v//D/8P/w//D/8f/y//L/8v/y//L/8//0//T/9P/2//j/+f/5
//f/+f/5//r/+P/5//v//P///wAAAQACAAYABwAIAAoADAANAA4ADwAQABIAEwAUABQA
FAAUABYAGQAbABwAHQAaABkAFgAXABkAGQAZABcAGAAZABsAHAAZABgAGAAXABoAGwAc
AB0AGwAbABsAGwAbABsAGwAaABsAGgAaABoAFwAWABYAFQAWABYAFgAWABIAEAAPAA8A
EQARABEAEQASABIAEwAUABMAEgASABIAFAAUABQAFAASABIAEgATABYAFgAYABgAGQAY
ABkAGwAbABwAGQAYABkAGgAZABoAGAAXABYAFgAYABgAGAAYABgAFwAVABUAFQATABEA
EwAUABMAEgARABAADwAQABEAEgARABEAEQASABQAFQAYABoAHQAgACMAJgAoACgAKAAq
AC0AMgA0ADcAOAA5ADoAPgBAAEMARQBFAEMAQQA+ADgANQAwACoAJAAbABQADQAIAAcA
BQAEAAQAAwADAAAA///+//z/+//7//3//f/8//z/+f/4//f/9P/0//T/9f/3//X/9f/1
//X/9//3//f/9//2//X/9f/1/+7/6v/p/+f/5//t//H/8f/z/wUAIAA7AFUAbwCAAJAA
rQC9AJgATgAyAEgAUgBDADgANAAoABwAFAAPAA0ADQANAAQA/f8HAAsABAD//wEAAQAB
AAEAAgABAAAAAAD+//7//v///////f/9//3//f/+////AAD+//z/+v/4//n/+//+/wAA
AQACAAQABgADAAIAAQAAAAIABAAFAAYAAwAEAAQAAwAGAAkACgAMAAoACwANAA4ADQAO
AA8AEAAUABUAFgAYABcAFwAXABcAGwAgACQAKAAoACgAKAAqACkAKQAoACcAKgArACoA
LQAsACsAKgAnACcAJwAoACgAJwAmACYAJQAjACMAIwAjACMAIwAjACMAIgAhACAAHgAf
AB4AHgAeABsAGgAaABkAGQAYABcAFgAVABQAFAAVABYAFQAUABMAFAAUABUAFgAUABQA
FQAWABUAFAATABIAFAAWABgAGwAaABgAGAAWABkAGAAZABsAHAAeABwAHAAZABgAFQAU
ABcAFwAXABgAGAAYABgAGAAYABcAFQAVABUAFQAVABUAFwATAA4AEAAQABAAEAAQABAA
DAAMAAwADAAMAA0ADgAQABMAFQAZABwAHQAgACMAJgAmACYAJgAoACsAMAAyADUANQA1
ADUAOAA6AD0APwA/AD0AOwA4ADIALAAmAB8AGAASAAwABgACAAQAAwADAAQAAgABAP3/
+//8//r/+f/5//j/9//1//T/9P/0//T/8v/0//T/9f/3//b/9f/0//P/8//z//P/8//z
//P/9P/1/+7/5v/p/+v/5//r/+//7//1/w0ALgBJAF0AbwCAAJoAuQCxAHIAPgBCAEwA
QAAxACoAHAASAA4ADAAFAAEA///7//r//f/9////AAD5//f/9f/z//H/8v/z//T/9v/0
//T/9P/1//f/9f/1//X/9//4//n/+v/4//b/9P/y//P/9f/4//r/+f/4//j/+P/5//r/
+//8//v//P/8//z/+//8//z/+//8////AAACAAAAAQADAAQABQAGAAcACAALAA0ADwAS
ABIAEwAUABUAFwAaABwAHgAdABwAGwAcAB4AHwAfAB8AIQAhAB8AIQAgAB8AHgAbABwA
HQAfACAAHgAeAB8AHwAfAB8AHwAfACEAIQAhACEAHwAfAB8AHgAdABwAHAAcAB0AHAAc
ABsAGgAYABYAFAAVABQAFAAVABQAEwASABEAEwASABIAEgAPAA4ADgAOAA0ADAALAAoA
CwAMAA0ADwAOAAwADAAKAAsACgALAA0ADAAOAAwADAAKAAoACAAIAAkACQAJAAoABwAG
AAUABAAEAAMAAQABAP//////////+f/3//z//v/8//z//P/8//n/+P/3//b/9v/3//j/
+v/9////AwAGAAYACAAKAAwADwAQABEAFAAWABoAGwAdAB0AHQAdACAAJAAnACkAKQAm
ACMAHwAYABUAEAAKAAQA/f/2/+//6v/q/+n/6f/q/+f/5//k/+P/5P/i/+H/4f/h/+H/
4P/g/97/3v/e/9z/2f/Y/9j/2f/Z/9n/2f/Z/9v/2//b/9v/1//V/9T/0//S/87/y//J
/8v/0f/T/9P/2//r/wIAHwA7AFMAaAB8AJcAmQBcABoAGAAsACoAIwAcABAABAD8//T/
8f/x/+v/5f/i/+P/4f/f/97/3f/b/9v/2//b/9r/2f/Y/9j/1v/W/9b/1//V/9P/0//T
/9X/1v/X/9j/1v/W/9b/1v/X/9f/2P/Y/9b/1v/X/9j/1//W/9X/1P/Y/9r/2//c/9v/
3P/c/9v/3f/f/9//4P/i/+P/5f/m/+T/5P/k/+T/6P/p/+r/7P/t/+3/7f/t//H/9P/2
//j/+v/6//r//P/7//v/+v/5//v/+//5//v/+//7//v/+f/5//n/+v/6//z//P/9//3/
+//7//v/+//+////AAABAP7//f/8//r/+v/6//v//P/9//z//P/7//r/+P/2//T/9P/0
//X/9//3//X/8//x//L/8v/z//T/8v/y//P/9P/0//T/9P/0//T/9P/0//X/9v/2//j/
+P/6//j/+P/5//n/+v/3//b/9v/2//T/9P/3//f/9//4//b/9P/y//D/8//z//L/8//y
//H/8P/v//H/8P/u/+7/7v/u/+3/7v/v//D/7//v/+//8P/x//P/9//6//n//P///wIA
AAAAAAAAAgAKABAAEwAXABcAFwAXABoAHgAhACMAIwAiAB8AGwAUAA4ACAABAPr/9P/u
/+j/5P/j/+H/4P/g/+H/4f/e/93/2v/Y/9f/1//Z/9n/2P/Y/9j/2P/Y/9b/0//S/9L/
0//V/9X/1f/V/9P/0//T/9P/0v/R/9H/0f/U/9L/z//J/8n/y//N/9H/2f/r/woAKQBD
AFkAcgCIAKEAoQBmACIAGgAyADgALwAgABQACgAEAPz/9//1//H/6//k/+H/4f/h/+D/
3f/b/9v/2//b/9r/2f/Y/9j/2f/a/9v/3f/b/9n/2f/Z/9f/2P/Z/9r/2//c/93/3v/c
/9v/2//a/9z/3P/d/97/3v/e/97/3v/d/97/3v/e/+D/4v/j/+P/4f/j/+P/5P/l/+f/
6v/s/+v/7P/t/+7/7v/v//D/8v/1//f/+f/7//v//P/8//z///8AAAEABAAEAAUABQAF
AAMAAwABAAMABQAFAAUAAwABAAEAAgACAAMABAAGAAcABQAFAAUABQAHAAcABwAHAAgA
CQAKAAoABgAEAAMAAgADAAIAAgABAP///v/9//z/+//6//r/+//9//3//f/9//z/+v/5
//j/+//8//7/AAD+//7//v/+//7//v/+////AgACAAQABAACAAAAAAABAAQABgAEAAQA
BAAEAAIAAgACAAEAAAAAAAEAAgADAAQAAwABAP7//f/9//3//f/9//3/+//2//b/+P/4
//j/+P/4//j/+P/4//f/9//3//j//f///wMABgAHAAoADQAQABAAEAAQABIAGQAeACAA
IwAhACEAIQAkACoALQAvAC8AKgAnACMAHAAXABIADAAGAP7/+P/y/+7/7f/r/+r/6v/p
/+n/5v/l/+T/4v/h/+H/4f/h/+D/4P/g/+D/4P/e/93/3P/c/93/3f/d/93/3f/b/9v/
2//b/9r/2f/Z/9n/2v/W/9P/0f/P/9H/0f/V/+P/+/8aADUASQBfAG4AggChAJsAVAAi
AC4APgAuAB8AFAAIAPz/8v/u/+//7f/p/+X/5P/h/+H/4f/i/+H/4f/h/+H/4f/f/93/
2//a/9z/3P/c/93/3//d/93/3f/c/9z/3P/c/97/3v/e/97/3f/d/97/3v/g/+D/4f/i
/+L/4v/i/+L/4v/i/+H/4P/h/+T/5v/n/+b/5//m/+b/6P/p/+v/7P/v//D/8f/y//L/
8//0//b/+f/7//3////+/wAAAQACAAYABgAGAAgACAAJAAkACQAHAAcABQAHAAcABwAH
AAUAAwADAAQABAAGAAYABwAHAAUABQAFAAUAAwADAAMAAwAEAAUABgAGAAMAAgACAAIA
///+//7//f/9//z/+//6//n/+P/4//n/+//7//v/+//5//j/+P/4//r/+v/7//z//P/8
//z//P/6//r/+v/7//7//v8AAAAAAAD+//7///8AAAIAAAAAAAIAAgAAAAAA/v/9//z/
/P/8//z//P/8//7//f/7//v/+//7//v/+//5//f/+P/2//T/9P/0//T/9P/0//T/9P/0
//P/8//z//T/+f/7////AgADAAYACQAMAAwADAAMAA4AFAAaAB0AIQAgAB8AHgAgACQA
JwApACkAJAAhAB0AFgARAAwABgAAAPv/9v/x/+7/7P/p/+f/5v/n/+f/5P/j/+L/4P/f
/9//3f/d/9z/3P/e/97/3v/c/93/3P/c/93/3f/d/93/3f/d/93/3f/d/9r/2f/Z/9n/
2v/W/9X/1//X/83/x//R/+X/+/8WADEARQBXAGQAegCbAJkAWgAiACgANAAmABcADAAC
APj/8v/s/+3/7f/n/+H/4P/l/+f/4//g/+H/5P/l/+b/5//j/+H/3//e/9//4P/h/+P/
4//h/+H/4f/f/+D/4f/i/+L/4v/i/+L/4f/h/+L/4v/k/+T/5f/m/+b/5v/m/+b/5f/m
/+b/5v/o/+r/6//r/+v/7f/t/+7/7P/t/+//8P/0//b/+P/6//n/+f/5//r//f///wEA
AwACAAQABQAGAAkACgALAA4ADAANAA0ADQANAA0ACwANAA0ADQANAAsACQAJAAoACgAM
AAwADQANAA0ADQANAA0ACwALAAsACwAOAA8AEAAQAA4ADAALAAoACwAKAAoACQAHAAYA
BQAEAAEAAAAAAAEABQAFAAUABQADAAIAAgACAAIAAgADAAQABgAGAAYABgAGAAYABgAH
AAoACgAMAAwACgAIAAgACQAMAA4ADAAMAAoACgAIAAgACAAHAAYABgAHAAgACQAKAAcA
BQACAAEAAwADAAMAAwADAP//AAAAAP3//P/7//r/+f/6//v//P/5//n/+f/6//3///8D
AAYABQAIAAsADgAOAA4ADgAQABUAGgAcAB8AHwAfAB8AIgAmACkAKwArACkAJwAkAB4A
GwAWABAACgAEAP7/+P/0//H/7//u/+7/8P/x/+//7//r/+j/5v/l/+T/4//h/+D/4//k
/+X/5P/i/+D/3//f/+H/4f/h/+H/4f/h/+H/4f/d/9v/2v/Z/9z/3P/b/9n/0//N/9H/
1//Z/+H/8v8RAC0ARQBaAGoAewCVAJAAUAAcACYAOAAxACQAGgAOAAQA+v/1//X/8//t
/+z/7f/n/+X/5v/l/+P/4//j/+P/5P/j/+L/4v/k/+T/5P/l/+T/4f/g/9//4f/i/+P/
5P/m/+b/5v/m/+P/4//k/+T/5P/k/+X/5v/o/+j/6P/o/+n/6v/q/+r/7P/u/+//7//u
/+//7v/u/+//8f/0//b/9v/2//b/9v/6//v//P/+/wAAAQACAAMAAwAEAAQABAAGAAYA
BgAIAAkACwAMAA0ADAALAAgACQALAAsACwAJAAsACwAMAAwACwAKAAoACQALAAsACwAL
AAsACwALAAsADQANAA0ADAANAAwADAAMAAkACAAIAAcACAAIAAgACAAFAAQABAAFAAcA
BwAHAAcABQAEAAQABAADAAIAAgACAAQABAAEAAQAAgACAAIAAwAFAAYACQAKAAkABgAF
AAUABwAKAAkACgAIAAgABgAGAAQAAwACAAIABQAGAAcACAAFAAMAAAD//wEA/f///wcA
BgADAAIAAQAAAP3//P/7//r//P/9//7/AAABAAMABwAKAA0AEAATABYAFQAUABMAFAAb
ACAAIgAlACcAJwAnACoALAAvADEAMQAxAC8ALAAmAB4AGAARAAoAAgD8//b/8v/y//H/
8f/y//H/8f/u/+3/7v/s/+v/6//r/+v/6v/q/+j/6P/o/+b/5//m/+b/5//l/+X/5f/l
/+f/5//n/+f/5v/l/+X/5f/i/9z/2f/b/9//4f/h/+H/5f/3/xQANQBRAGsAggCYALMA
rQBoACYAKgBCAEYAPwA0ACgAHAAUAAoABwAHAAEA/f/+//v/+f/7//j/7f/t/+3/7f/t
/+7/7f/s/+z/7P/s/+z/7f/v/+3/7f/t/+v/7P/t/+7/6//q/+n/6P/p/+v/7v/w/+7/
7v/v//D/8v/y//L/8v/x//L/8v/y//L/9P/1//X/9//5//n/+v/5//n/+v/6//v//P/9
//7/AAABAAIABAAGAAcACAAJAAsADgAQABIAEwASABEAEgAQABEAEQARABMAFQAVABkA
FwAVABMADwAQABEAEwAUABIAEgATABMAFAAVABYAFwAXABcAFwAXABUAFQAVABQAFAAU
ABUAFgAUABIAEQAPAA8ADgANAAwADAAMAA0ADwAQAA8ADgANAA0ADAAMAAwADgAOAA8A
EAAOAA4ADgAOAA8AEAARABMAEgAQABAADgASABIAFAAXABUAFgATABIAFAAUABIAEgAT
ABMAEwAUABMAEgARABAAEgARAA8ADwALAAsADQAPAA4ADgAOAA4ADgAMAAwADAAMAA0A
DQANAA4AEwAVABkAHAAcAB4AIAAiACQAJAAkACYAKwAwADIANQA3ADcANwA6ADwAPwBB
AEEAOwA3ADIAKgAlACAAGgAUABAACgAEAAAAAQD///7//v/9//3/+v/5//b/9P/z//P/
9f/1//T/9P/0//T/9P/y//H/8P/w//H/8f/x//H/8f/v/+//7//v//D/7//v/+//7v/o
/+P/4f/f/+P/5f/r//n/FQAyAE0AXwBvAIAAmgC1AKEAWgA2AEYATgA8AC0AIAAWABAA
CgAEAP///f/5//X/9P/1//f/9f/0//X/9P/z//L/8f/u/+3/7P/s/+7/7v/u/+//8f/v
/+//7//t/+7/7//w//D/8P/w//D/7//v//D/8P/y//L/8//0//L/8v/y//L/8f/y//L/
8v/z//b/+P/5//j/+f/4//j/+f/7//7/AAD//wAAAQACAAQABQAGAAgADAANAA4ADwAO
ABAAEQASABYAFgAWABgAFgAXABcAFwAZABkAFwAZABcAFwAXABUAEwATABQAFAAWABYA
FwAXABYAFQAUABMAFQAVABUAFQAXABcAFwAWABQAEgARABAAEAAQABEAEQAPAA4ADQAM
AAoACAAHAAcABwAHAAcABwAFAAQABAAEAAUABgAIAAoACQAIAAcABgAHAAgACQALAAwA
DAAOAA4AEAAOAA4ADwAOABAADgAOAAwADAAKAAoACwALAAsADAAMAAwADAAMAAoACQAH
AAcACQAJAAkACQAFAAYABQAEAAMAAgABAAIAAwAEAAEAAQABAAIABQAHAAsADgAQABQA
GAAcABsAGgAZABoAIQAmACgAKwApACkAKQAsADAAMwA1ADUAMAAtACkAIgAbABYAEAAK
AAUAAAD7//j/9f/z//L/8v/z//P/8P/v/+//7v/u/+//7P/r/+n/6P/p/+r/6//q/+f/
5v/m/+f/5//n/+f/5//l/+X/5f/l/+L/4f/h/+H/5v/k/9v/1//Z/93/2f/X/+H/+f8Y
ADUASQBdAG4AegCVAKcAfAA8ADYAQgA0ACUAHAAOAAAA+v/4//X/9f/x/+3/7P/r/+v/
6//m/+X/6P/p/+r/6//o/+f/5v/m/+T/5P/k/+X/5//n/+n/6//o/+j/6P/o/+j/6P/o
/+j/6f/p/+r/6v/p/+j/6P/o/+r/6v/q/+r/6//s/+z/7P/s/+7/7//v/+3/7//v//D/
8v/z//X/9v/5//r/+//8//3//f/9//7/AgADAAQABQAIAAoACwAMAA4ADgAOABAAEAAR
ABEAEQAQAA8ADAANAA8ADwAPAA0ADQANAA4ADgAOAA4ADwAPAA8ADwAPAA8ADwAPAA8A
DwARABEAEQAQAA8ADgAOAA4ADAAKAAkABwAJAAgABwAGAAQAAgABAAEABQAFAAUABQAD
AAIAAgACAAAAAAABAAIABQAGAAcACAAFAAQAAwADAAQABAAGAAYABgAEAAQABQAEAAYA
BAAEAAYABgAEAAQAAgABAAAAAAACAAIAAgACAAIAAQD//////v/9//z/+/8BAP///P/6
//r/+v/6//r/+v/6//r/+f/5//n/+v/7//3/AQAEAAgADAAQABQAEQAQAA8AEAATABgA
GgAdAB8AHwAfACIAJAAnACkAKQAmACMAHwAYABUAEAAKAAQA/v/4//L/7v/t/+v/6v/q
/+j/5//j/+H/5P/k/+X/5//l/+P/4P/e/9//4P/h/+D/3f/c/9z/3f/c/9v/2v/Z/9z/
3f/e/9//3P/Z/9f/1f/U/9T/0f/R/8//0f/R/9H/1//r/wYAIwA7AFMAagCAAJcAlQBa
ABwAGgAyADQAKQAaAAoABAD8//D/7f/v/+v/5//k/+X/5f/h/9z/3f/d/93/3f/d/9r/
2f/Y/9j/1v/W/9b/1//Z/9n/2//d/9r/2v/a/9r/2f/Y/9f/1v/X/9n/3P/e/9v/2v/a
/9r/2v/a/9r/2v/c/97/3//g/97/4P/h/+H/4v/l/+b/6P/l/+X/5v/m/+f/6P/p/+r/
7v/v//D/8v/z//P/8//z//b/+P/5//r/+v/6//r//P/9////AAABAAAA///8//3//f/9
//3/+//9//3//v/+//v/+v/6//n//v8BAAQABwADAAEA///9//3//f/9//z//P/8//3/
/v/9//z//P/7//n/+P/3//b/9//2//b/9//3//f/9//3//X/9P/0//T/8//y//L/8v/1
//b/9//4//j/+P/4//n/+f/4//n/+P/4//b/9v/3//f/+P/1//T/9f/2//X/9v/4//f/
9v/2//T/9P/0//T/9P/z//H/8f/v/+//7//u//D/8P/w//D/7f/s/+v/6v/s/+3/7v/w
//X/9//7//7/+//8//3//v8AAAIABAAIAAsAEAASABUAEwATABMAFgAbAB8AIgAjACAA
HQAZABIADQAIAAIA/P/1/+7/5//i/+L/4f/h/+L/4f/h/97/3f/a/9j/1//X/9n/2f/Y
/9j/1v/W/9b/1P/U/9T/1f/X/9X/1f/V/9X/0//T/9P/0//T/9P/1P/V/9b/0P/H/8P/
yf/N/83/z//X/+v/CAAlAD8AUwBmAIAAnwCdAFoAGAAYADIAOgAvACAAFgAQAAQA+P/1
//X/7f/l/+T/5f/l/+H/4v/l/+P/4f/f/93/2v/Z/9j/2P/Z/9r/2//d/9z/2f/Y/9f/
2P/a/9z/3v/c/9z/3P/c/9v/2//c/9z/3P/c/93/3v/e/97/3v/e/+D/4v/j/+T/4//k
/+T/4//h/+P/4//k/+X/5//q/+z/6//s/+3/7v/y//P/9P/2//f/9//3//f/+v/8//3/
/v8CAAIAAgAEAAQABQAFAAUABwAHAAUABwAHAAcABwAFAAUABQAGAAYACAAIAAkACQAI
AAcABgAFAAYABwAIAAkABwAHAAcABgAFAAQABAAEAAQABAAFAAUAAgAAAP7//P/7//r/
/v8BAA==
         </WaveFormData>
      </LeadData>
      <LeadData>
         <LeadByteCountTotal>10000</LeadByteCountTotal>
         <LeadTimeOffset>0</LeadTimeOffset>
         <LeadSampleCountTotal>5000</LeadSampleCountTotal>
         <LeadAmplitudeUnitsPerBit>4.88</LeadAmplitudeUnitsPerBit>
         <LeadAmplitudeUnits>��V</LeadAmplitudeUnits>
         <LeadHighLimit>2147483647</LeadHighLimit>
         <LeadLowLimit>268435456</LeadLowLimit>
         <LeadID>V1</LeadID>
         <LeadOffsetFirstSample>0</LeadOffsetFirstSample>
         <FirstSampleBaseline>0</FirstSampleBaseline>
         <LeadSampleSize>2</LeadSampleSize>
         <LeadOff>FALSE</LeadOff>
         <BaselineSway>FALSE</BaselineSway>
         <ExcessiveACNoise>FALSE</ExcessiveACNoise>
         <MuscleNoise>FALSE</MuscleNoise>
         <LeadDataCRC32>3596873655</LeadDataCRC32>
         <WaveFormData>
CwANAA0ADQANAA8AEAASABQAFgAYABgAFwAXABcAFwAYABcAEwAPAAoABwAGAAUACAAI
AAgACAAGAAQABAAFAAQABAAFAAUABgAHAAgACAAIAAgABwAHAAUABQAFAAUABQAFAAYA
BgAEAAQABAAFAAYABwAIAAkACAAIAAgACAAIAAgABwAHAAgACAAIAAcABwAJAAkACwAR
ABgAHgApADQAQABNAFUAUQBFADcAGQDl/6r/ef9g/1//aP90/3//jv+e/63/vf/K/9P/
2//h/+f/7f/y//j/+v8AAAcACAAHAAkACQAKAAoADAAOAA4ADwAOAA0ADAALAA0ADQAO
AA8ADQANAA4ADgAOAA0ADQANAA0ADQAOAA4ADAAMAAsACwANAA0ADgAOAA4ADgAOAA4A
DAANAA0ADQANAA0ADQAOAA8ADwAPAA8ADQAOAA4ADgAOAA4ADgAOAA0ADQANAA0ADwAP
ABAAEAARABEADwAPAA8ADgANAAwADQANAA0ADAAOAA4ADgAOAAwADAAMAAwACwAKAAkA
CQAJAAkACQAKAAgABwAHAAYABQAFAAQAAwAFAAUABQAEAAQABAAEAAQABQAFAAUABQAG
AAYABQAFAAMAAwACAAIABAADAAMABAAEAAQABAAEAAEAAgABAAAAAgACAAIAAgABAAEA
AQABAAEAAQABAAEA////////////////////////////////AAAAAAEAAQADAAMAAwAD
AAIAAQABAAAAAgACAAAAAAAAAAAAAAAAAAAAAQABAAEAAQADAAMAAwAFAAcABgAIAAoA
DAAPABAAEAARABAADwAOAAsACQAFAAIAAQAAAP/////+/wAAAAAAAP7/AAABAAIAAgAC
AAEAAAD//////v/+//7////////////+//3//P/7////AAABAAIA//////7//f//////
AAAAAAAAAAAAAAAA/////wAAAAAAAP///////wEAAwAFAAwAFgAhACwAOABHAE8ATQBF
ADUAFQDj/6j/cf9Q/0X/SP9W/2P/bP92/4v/p/+6/8P/z//X/9v/4//q/+7/8v/0//n/
+v///wEAAQACAAIABAAGAAYABwAFAAUABQAFAAUABQAGAAcACQAJAAoACgAKAAkACQAJ
AAcABwAIAAgABgAGAAUABQAHAAcACAAIAAoACgAKAAoACAAJAAkACQAHAAcABwAIAAoA
CwAMAA0ADQAOAA4ADgAOAA4ADgAOAA8ADwAPAA8ADQANAA4ADgARABEADwAPABAAEAAQ
ABAAEwATABMAEgAQABAAEAAQAA4ADgAOAA4ADgAOAA4ADwAMAAsACgAKAAwACwALAAoA
CAAHAAUAAwAFAAUABQAEAAQABAAEAAQAAQABAAEAAQADAAQABAAFAAMAAwACAAIABAAD
AAMABAAGAAYABgAGAAQABgAGAAYABgAGAAYABgADAAMAAwADAAUABQAFAAUAAwADAAMA
AwAFAAUABQAFAAUABQAFAAUAAgACAAMAAwACAAEAAAD//wEAAQACAAIAAgAEAAAA/v//
/wAAAQACAAIAAgACAAMAAQABAAEAAwAEAAUACAALAAoADAAOABAAEgASABEAEQATABMA
EwARAAoABQABAP///////wAAAAAAAAAAAAD+//7///8AAAAAAAD///7//f8AAAAAAQAC
AP////////////////////8CAAIAAgACAAAAAQABAAEA/////wAAAAABAAIAAwAEAAEA
AQACAAIAAgABAAEAAQAFAAkADQASAB4ALwA6AEYAUwBXAFEAQQAjAPP/tf94/0//PP85
/0b/Vv9f/27/hP+f/7X/xP/N/9X/3f/j/+v/8v/4//r//P///wIAAwADAAMABAAEAAQA
BgAGAAcACQAJAAkACQAJAAkACgALAAsACwAMAAwADAALAAsACwALAAsADAAMAAwADAAL
AAsADQANAA4ADgAOAA4ADgAOABAAEQARABEADgANAAwADAAPAA8ADwAPABEAEgASABIA
FAAUABQAFAAVABUAFQAVABUAFQAWABYAFwAXABUAFQAWABYAFgAWABUAFQAVABQAFgAW
ABYAFgAUABQAFAAUABUAFAATABMAEAAPAA4ADgAMAAsACwAKAAsACwAKAAkABwAHAAcA
BgAGAAYABgAGAAUABQAFAAUABQAEAAIAAQADAAMAAgACAAQAAwADAAQAAgACAAIAAgAA
AAIAAgACAAAAAAAAAAAAAAABAAIAAwABAAEAAQABAAEAAQABAAEAAwADAAMAAwADAAMA
AwADAAAAAAABAAEA//////////8AAAEAAwAEAAIAAAAAAAEAAwAGAAUABAADAAIAAAAA
AAAAAQACAAMABAAHAAcABwAJAAsACwAMAA0ADgARABIAEgATABMAEwATABEACgAFAAEA
///9//3//v/+//3//P/7//j/+//9////AAADAAMAAwADAAUABAAEAAQAAgABAAAA///9
//3//f/9/wAAAAAAAAAA/v//////////////AAAAAAIAAgACAAIAAwADAAQABAADAAEA
AAD///f/+f/7/wIADgAbACYANABBAEkARwA7ACMA/f/H/4r/V/88/zX/OP9I/1n/ZP90
/43/pf+0/8P/y//P/9X/2//g/+j/6v/s/+//8v/1//X/9f/2//b/9P/2//b/9//6//v/
/P/9//z/+//7//v//f/9//7//v/8//v/+//7//3//f/+//7//P/8//v/+//5//n/+v/6
//3//v///wAA/v////////////////8AAP//////////AQACAAIAAgADAAQABQAGAAkA
CQAJAAkACAAHAAcABgAJAAsACwANAA0ADAALAAoACwALAAsACgAIAAgACAAIAAoACgAK
AAoACQAIAAcABwAEAAMAAgACAAQAAwADAAIA//////7//f/9//3//f/8//z//P/8//z/
+f/5//n/+f/4//j/9//3//f/9//2//b/+P/3//f/+P/6//r/+v/6//b/+P/4//j/+P/4
//j/+P/3//f/9//3//j/+f/6//v/+f/5//n/+f/3//f/9//3//f/9//3//f/+P/4//n/
+f/2//X/9P/z//T/9f/3//j/+P/4//b/+P/4//j/+P/4//j/+P/5//n/+f/5//v/+//7
//3////+/wAAAgAEAAcACAAIAAkABwAHAAcABQACAP3/+f/3//f/9//4//j/9v/2//b/
9P/0//X/9v/2//f/9//3//f/+f/4//j/+P/1//X/9f/1//P/8//z//P/9f/2//f/+P/2
//f/9//3//X/9f/2//b/9v/2//b/9v/2//f/+f/6//j/9//3//f/9//3//v/BgASABkA
IAAuAD8ARwBBADMAIwADANX/nP9p/1T/Vf9g/2j/c/+A/4r/mf+r/7r/x//R/9X/2f/h
/+b/6v/s//D/8f/0//X/9//3//j/+P/6//z//P/9//3//f/9//3//f/9//7/////////
AAAAAP///f/8//v//f/9//7//v8AAAAA//////7//f/9//z//v/+//7//v/+////////
//7//f/8//z//f/9//3//f/9//7//v/+//7//v/+//7///////////8BAAEAAgACAAUA
BQADAAMAAwACAAEAAAADAAMAAwACAAQABgAIAAoADAAMAAwADAANAAwACwALAAsACwAL
AAwADgANAA0ADAALAAsACgAJAAcABwAHAAYACAAIAAgACAAIAAkACgALAAoACgAJAAkA
CQAJAAgACAAGAAUABQAGAAgACAAIAAgABgAIAAgACAAGAAYABgAGAAcABwAHAAcABgAF
AAQAAwAEAAUABgAHAAYABQAEAAMABQAFAAUABQAFAAYACAAJAAcABwAHAAcACQAHAAYA
BgAGAAQABAAEAAQABAAEAAQABQAHAAcABwAJAAkACQALAA0ADgAQABIAFAAUABQAEwAT
ABQAFQAWABUAEAALAAcABQAFAAUABgAGAAgACAAIAAYABgAHAAgACAAJAAkACQAJAAYA
BAADAAIAAgADAAQABQAHAAcABwAHAAcABgAFAAQABgAHAAcABwAHAAcACAAIAAgACAAI
AAgABwAHAAgACAAHAAUABAADAAUACQAPABYAIAArADYAQgBPAFsAWwBPAD0AHQDp/6r/
df9W/0v/UP9Y/2X/dP+E/5n/r//A/8v/0//b/+P/7f/2//j/+v/+/wUABgAHAAsACwAM
AAwADAAOAA4ADwAPAA8ADwAPAA8ADwAQABEAEQARABIAEgASABEAEQARABEAEQASABIA
EwAUABQAFQATABMAFAAUABIAEgASABIAFAAVABUAFQAXABcAFwAYABcAFwAXABcAFwAY
ABgAGAAXABYAFQAUABYAFwAYABkAGgAbAB0AHgAeAB0AGgAZABwAHAAcABwAHAAbABoA
GAAYABgAGAAYABgAGAAYABgAFQAUABMAEwASABEAEAAQAA4ADQANAAwADQANAAwACwAK
AAkACAAGAAYABgAGAAYABwAHAAcABwAGAAYABQAFAAcABwAGAAYABgAFAAUABgAGAAYA
BgAGAAQABgAGAAYABgAGAAYABgAFAAUABQAFAAUABQAFAAUABwAHAAcABwAGAAUABAAD
AAMAAwADAAMAAwAEAAYABwAFAAUABQAFAAcABwAIAAgACAAGAAQABQAGAAQABAAEAAQA
BAAEAAQABQAFAAUABQAHAAkACQALAA0ADgAQABIAFAAYABgAFwAXABUAFQAVABMADAAH
AAMAAQABAAEAAgACAAQABAAEAAIAAQABAAEAAAAEAAUABgAHAAUABAAEAAQAAwADAAMA
AwADAAMAAwADAAIAAgACAAIABAAFAAUABQADAAMABAAEAAQABAAEAAQABAAFAAcACAAG
AAUABQAFAAcACwATABwAJAAxAD4ASgBXAFsAVQBHACkA+f+7/4D/V/9C/zv/SP9c/2n/
dv+M/6f/uf/G/9H/2//f/+f/8f/4//z//v8AAAMABgAHAAgABwAHAAYABwAKAAsADQAL
AAsACwALAAwADQAPABEAEQARABIAEgARAA8ADgANAA4ADwARABIAFAAUABMAEwARABEA
EgASABIAEgASABIAEgATABMAEwAVABUAFQAWABYAFQAUABMAFAAWABcAGAAWABYAFgAW
ABkAGQAZABkAGQAZABoAGgAZABkAFwAXABkAGgAbABwAGwAbABsAGgAaABoAGgAaABgA
GAAYABgAFQAUABMAEwAUABMAEgASABAADwAPAA4ADwAPAA4ADQAMAAsACgAIAAgACAAI
AAgACQAJAAkACQAJAAgABgAFAAUABQAEAAQABAADAAMABAAEAAQABAAEAAIABAAEAAQA
AgACAAIAAgADAAMAAwADAAMAAwADAAMAAwADAAMAAwADAAMAAwADAAMAAwADAAMAAgAC
AAMAAwADAAMAAwADAAIAAQABAAAA/v/+/wAABAACAAIAAgACAAAAAAAAAAEAAwADAAMA
BQADAAMABQAHAAoADAAOABAAEgASABEAEQAQAA8ADgALAAgAAwD///3/+//7//z//P/+
//7//v/8//r/+//8//z///////////////7//v/+//v/+//7//v//f/9//3//f/+//7/
/v/+//7//////////f/9//7//v/9//z/+//6//z//f///wAA///9//z/+//9////BQAK
ABQAHwAoADQAQwBNAEkAPQApAAkA1/+a/2n/UP9P/1j/ZP9x/3r/hv+b/6//vv/J/9H/
1//h/+f/7P/y//b/+P/5//r//f/9//3//v/+//7/AAAAAAEA//////////8AAAEAAwAF
AAQAAwADAAIAAgABAAEAAQADAAMABAAEAAIAAgABAAEA/////wAAAAAAAAAAAAAAAAIA
AwADAAMAAwADAAMABAADAAMAAwADAAUABgAGAAYABgAGAAYABgAJAAkACQAJAAkACQAK
AAoACgAJAAYABQAIAAgACAAIAAkACQAJAAgACgAKAAoACgAKAAoACgAKAAcABgAFAAUA
BgAFAAQABAACAAEAAQAAAP/////+//3//////////v/+//7//v/+//7///8AAAEAAAAA
AP///////////v/+//7//f/9//7//v/+//7//v/9/wAAAQACAAAAAAAAAAAA/f/9//3/
/f/9//3//f/9//v/+//7//v//f/9//3//f/7//v/+//7//z//P/9//3//f/9//3//f/8
//v/+//6//z//v8AAAAAAAAAAP///v/9//3/////////AQADAAMABQAHAAgACgAMAA4A
DwAOAAwACwALAAsACwAJAAUAAQD+//3//f/9//7//v/+//7//v/8//r/+//8//z//f/9
//3//f////7//v/+//z/+//6//n/+//7//v/+//+//7//v/+//3//f/8//v//f/9//7/
/v/+//7//v/+//v/+//8//z/+v/5//n/+f/9/wMABQAIABIAHwAqADYAQwBJAEUAOQAp
AAkA2/+i/3P/Wv9X/1z/Zv91/4D/jP+b/6//wP/L/9P/1//b/+P/6P/u//L/9v/5//z/
/f/+//3//f/8//3/AAABAAMAAwADAAMAAwADAAMABAAFAAMAAwAEAAQABAADAAMAAwAD
AAMABAAEAAQABAADAAMAAwADAAQABAAEAAQABAAEAAMAAwACAAEAAgADAAQABgAFAAUA
BQAFAAMABAAEAAQABgAGAAYABgAGAAUABAADAAUABQAGAAYABwAHAAUABQAGAAYABgAG
AAUABQAFAAQAAgACAAIAAgAEAAQABAAEAAMAAgABAAEAAAD///7//v/+//3//f/8//3/
/f/8//v//f/9//3//P/7//r/+f/4//n/+f/5//n//P/8//v/+//7//v/+v/6//r/+f/5
//r/+v/6//r/+v/4//r/+v/6//r/+v/6//r/9//3//f/9//3//f/9//3//f/9//3//f/
9f/1//X/9f/3//f/9//3//j/+P/5//n/+f/5//n/+f/3//f/+P/4//r/+P/4//r//P/8
//z//P/6//r/+v/7//v/+//7//3/+//7//3///8BAAQABwAKAAwADAALAAsACQAJAAkA
BwAEAP//+//5//n/+f/6//r/+P/4//j/9v/4//n/+v/6//v/+//7//v/+//6//r/+v/5
//n/+f/5//n/+f/5//n//P/8//z//P/6//v/+//7//v/+//8//z//P/8//z//P/5//n/
+v/6//v/+//8//3///8DAAcADgAYACUANABEAFEAUwBLADkAHQDt/6//cv9N/zz/Of9C
/1L/X/9s/4L/m/+v/77/x//P/9f/3f/l/+z/7v/w//T/+f/8//3//////wAAAAAAAAIA
AgADAAUABQAFAAUABAADAAMAAwAFAAUABgAGAAYABQAFAAUABQAFAAYABgAGAAYABQAF
AAcABwAIAAgACAAIAAgACAAGAAcABwAHAAcABwAHAAgACQAJAAkACQALAAwADAAMAAwA
DAAMAAwADQANAA0ADQAPAA8AEAAQABEAEQAPAA8ADgAOAA4ADgAPAA8ADwAOAA4ADgAO
AA4ADgAOAA4ADgALAAoACQAJAAoACQAIAAgACAAHAAcABgAFAAUABAADAAMAAwADAAIA
AAAAAAAAAAD9//3//f/9//7//v/9//3//f/9//z//P/+//3//f/+//7//v/+//7//P/+
//7//v/+//7//v/+//3//f/9//3//////////////////////////////////f/9//3/
/f/8//z//f/9/////////////////wAAAAD8//z//P///wIAAAAAAAAAAAAAAAAAAAAB
AP///////wEAAwADAAUABwAIAAoADAAOABIAEgARABEADwAPAA8ADQAHAAEA/P/5//v/
+//8//z/+v/6//r/+P/5//v//f/+//3//f/9//3//f/8//z//P/9//3//f/9//3//f/9
//3//P/8//z//P/6//v/+//7//z//f///wAA/v/+//7//v/9//3//v/+//7//f/9//3/
/f8BAAcAEAAaACMALAA+AFMAWQBNADsAHwDx/7P/eP9R/zz/N/9C/1L/X/9s/4L/nf+x
/8D/x//N/9X/3//r//L/9P/2//j/+f/6////AQABAAIAAgAAAAIAAgADAAUABQAFAAUA
AwADAAQABQAFAAUABgAGAAYABQAFAAUABwAHAAgACAAIAAgABwAHAAcABwAIAAgABgAG
AAYABgAGAAcABwAHAAkACQAJAAoACwALAAsACwAJAAoACgAKAA0ADgAPABAADwAPAA8A
DwAPAA8AEAAQABEAEQAPAA8ADgAOAA4ADgAPAA8ADwAOAAwADAAMAAwADgAOAA4ADgAN
AAwACwALAAgABwAGAAYABgAFAAUABAADAAMAAgABAAEAAQABAAAA/v/+//7//v/7//v/
+//7//7//v/9//3/+//7//r/+v/8//v/+//8//z//P/8//z/+v/8//z//P/+//7//v/+
//v/+//7//v/+//7//v/+//9//3//f/9//r/+f/4//f/9//3//f/9//4//j/+f/5//n/
+f/5//n/+f/5//r/+v/6//r/+v/8//r/+v/6//r/+P/4//j/+f/7//v/+//9//v/+//9
////AAACAAQABgAKAAoACQAJAAsACwALAAkABAD///v/+f/3//f/+P/4//b/9v/2//T/
9v/3//j/+P/5//n/+f/5//n/+P/4//j/9//3//f/9//3//f/9//3//j/+P/4//j/+P/5
//n/+f/5//n/+v/6//r/+v/6//r/9//3//j/+P/5//n/+v/7//n/+f///wQACAARABwA
KAA1AEUASwBFADkAIQD7/8b/i/9g/03/SP9M/1n/av90/4P/nf+0/8H/y//R/9X/2//g
/+T/6v/y//f/+v/9//////8AAAAA//8AAP////8BAAEAAQABAP////8AAAEAAwADAAQA
BAACAAEAAQABAAMAAwAEAAQABAAEAAMAAwABAAEAAgACAAIAAgACAAIABAAFAAUABQAD
AAMAAwAEAAUABQAFAAUABAAEAAMAAgADAAQABQAGAAcABwAHAAcABwAHAAgACAAIAAcA
BAADAAYABgAGAAYABwAHAAcABgAIAAgACAAIAAYABgAGAAYABQAEAAMAAwACAAEAAAAA
AAIAAQABAAAAAQABAAAA///+//3//P/6//z//P/8//z/+//7//v/+//8//z/+//7//v/
+//6//r/+v/5//n/+v/8//z//P/8//r//P/8//z//P/8//z//P/5//n/+f/5//v/+//7
//v/+//7//v/+//9//3//f/9//v/+//7//v//P/8//3//f/8//v/+v/5//v//f/+//7/
/v/8//z//P/8//z//P/8//3//f/9//3/////////AQADAAYACAAKAAwADQAMAAoACQAK
AAsADAALAAQA///7//n/9//3//j/+P/5//r/+//6//n/+f/5//j/+v/7//z//f/6//j/
9//2//b/9//4//n/+f/5//n/+f/6//r/+v/6//z///8BAAMABAAFAAcACAAIAAgACAAI
AAUABQAGAAYABgAFAAUABQAJAA0AEQAWAB4AJwAwADwASQBNAEsARQAxAA0A2f+i/3f/
Yv9h/2j/dP+D/47/mP+p/7n/xv/R/9v/4f/l/+v/8v/2//r//P8BAAQAAwAFAAUABgAG
AAQABgAGAAcABwAHAAcABwAJAAkACgALAAkACQAKAAoADAALAAsACwAJAAkACgAKAAkA
CAAGAAUABgAHAAkACgAJAAgABwAGAAgACQAJAAkACQAJAAkACgAJAAkACQAJAAkACgAK
AAoACAAIAAgACAALAAsACwALAAkACQAKAAoACwALAAkACQAIAAgACAAIAAcABwAHAAYA
BgAGAAYABgAIAAgACAAIAAcABgAFAAUABgAFAAQABAACAAEAAQAAAAEAAQAAAP//////
/////v8AAAAAAAAAAAEAAQABAAEAAAAAAP////8BAAEAAAAAAP7//f/9//7/AAAAAAAA
AAD+/wAAAAAAAP7//v/+//7/+//7//v/+//9//3//f/9//v/+//7//v//f/9//3//f/7
//v/+//7//z//P/9//3/+//7//v/+//5//v//v/+//z/+v/6//r/+v/6//r/+v/7//z/
/f/+/wEA/////wEAAwAGAAgACgAMAAwADAALAAsACQAJAAkABwAEAP//+//5//v/+//8
//z/+v/6//r/+P/4//n/+v/6//z//f/+/////f/8//z//P/6//n/+P/3//n/+f/5//n/
+P/4//j/+P/6//v/+//7//v/+//8//z/+v/6//r/+v/7//v//P/8//v/+f/4//f/+f//
/wUADgAYACUAMgBEAFEAUQBFADMAEwDh/6H/aP9F/zj/Of9G/1T/Yf9u/4T/m/+x/77/
yf/P/9X/2//h/+b/7P/y//b/9//2//f/+f/5//r/+v/7//7///8BAP///////////f/9
//7///8BAAEAAgACAAAA////////AQABAAIAAgACAAIAAQABAAEAAQACAAIAAgACAAIA
AgAAAAEAAQABAAMAAwADAAQAAwADAAMAAwAFAAYABgAGAAgACAAIAAgABwAHAAcABwAJ
AAkACgAKAAkACQAHAAcABgAGAAYABgAIAAkACgAKAAcABgAFAAQABQAGAAcACAAHAAYA
BQAFAAIAAQAAAAAAAgABAAEAAAD//////v/9//3//f/9//z/+//6//n/+P/5//n/+f/5
//j/+P/3//f/+f/5//j/+P/6//n/+f/6//j/+P/4//j/9P/2//b/9v/3//j/+f/6//n/
+f/5//n/+f/5//n/+f/3//f/9//3//f/9//3//f/+P/5//r/+//5//j/+P/3//n/+f/5
//n/+P/3//f/9v/y//b/9//4//n/+v/6//r/+v/7//v/+//7//3//v///wIABQAFAAYA
BwAIAAsADAAMAA0ACwALAAsACQACAP3/+f/3//f/9//4//j/+P/4//j/9v/3//n/+//8
//3//f/9//3/+//6//r/+v/3//f/9//3//n/+f/5//n/+v/6//r/+v/6//v/+//7//v/
+//8//z//P/8//z//P/6//n/+f/4//n/+f/6//v///8FAAUACgAYACcAMAA8AE0AVQBN
AD0AJQD7/8H/gP9R/zj/Mf86/0r/Wf9k/3r/lf+r/7z/x//P/9f/3//l/+r/7v/0//j/
+f/4//3//////wAAAAAAAAIAAgADAAMAAwADAAMAAwADAAQABQAHAAcACAAIAAgABwAH
AAcABQAFAAYABgAGAAYABQAFAAUABQAGAAYACAAIAAgACAAKAAsACwALAAoACQAIAAgA
CwALAAsACwALAAwADAAMAA0ADgAPABAADwAPAA8ADwANAA0ADgAOABAAEQAQABEAEQAQ
AA8ADgARABEAEQAQABAAEAAQABAADgAOAA4ADgAPAA4ADQANAAoACQAIAAgABgAFAAUA
BAADAAMAAgABAP////////7//v/+//7//v///////////wAAAAD///////////7//v/8
//v/+//8//7//v/+//7//P/+//7//v/8//z//P/8//3//f/9//3/+//7//v/+//8//3/
/v////3//f/9//3//f/9//3//f/+//7///////7//f/8//v//P/9////AAD+//7//v/+
//7//v/+//7//v/+////////////AQADAAMABQAHAAoADAAOABAAEAAQAA8ADwARABEA
EQAPAAkAAwD+//v//P/9////AAD+//7//v/8//7///8AAAAAAQABAAEAAQD///7//v/+
//7///8AAAEA///////////+//7//v/+/wEAAwAEAAUAAwADAAQABAAEAAQABAAEAAEA
AQACAAIABAADAAMAAwAFAAsADwASABgAIwAsADgARQBNAE0AQwAtAAkA1/+g/2//WP9T
/1r/av97/4b/lP+n/7v/yv/T/93/5f/r//H/+P/8/wAAAAABAAQABwAJAAkACgAKAAoA
DAAMAA0ADwAPAA8ADwARABEAEgATABIAEQARABAAEQARABIAEwARABEAEgASABIAEgAR
ABEADwAPABAAEAARABIAEwAUABQAFQAVABUAFAATABIAEgATABMAEwATABMAFAAUABQA
FgAWABYAFgAXABcAFwAXABUAFQAWABYAGQAZABcAFwAYABgAGAAYABkAGQAZABgAGAAY
ABgAGAAWABYAFgAWABcAFgAVABUAFgAVABQAFAAUABMAEwASAA8ADwAOAA0ADwAPAA8A
DgAOAA4ADgAOAA0ADQANAA0ADgAOAA0ADQAPAA8ADgAOAA4ADQANAA4AEAAQABAAEAAN
AA4ADQAMAAoACgAKAAoACgALAAwADQALAAsACwALAAwADQAOAA8ADwAPAA8ADwANAA0A
DQANAA4ADgAPAA8ADQANAA0ADQAPAA0ADgAOAAwADAAMAAwADAAMAAwADQAOAA8AEAAT
ABMAEwAVABcAFgAYABoAHAAcABwAGwAbABsAGwAbABkAFgARAA0ACwANAA0ADgAOABAA
EAAQAA4ADQANAA0ADAANAA0ADQANAA8ADgAOAA4ADAALAAoACQAKAAsADAANAAwADAAM
AAwADAANAA0ADQAPAA8AEAAQAA4ADgAOAA4ADwAPABAAEAAOAA0ADQANAA8AEQAVAB4A
JgAxADwASABTAFkAVQBJADUAFQDn/67/gf9u/2n/bv98/4v/lv+g/7P/xf/S/9v/4//r
//H/9//+/wQACAAKAA0AEAARABEAEQASABIAEgAUABQAFQATABMAEwATABUAFQAWABcA
FQAVABYAFgAWABUAFQAVABUAFQAWABYAFAAUABMAEwAVABUAFgAWABQAFAAUABQAFAAV
ABUAFQAWABcAGAAaABkAGQAZABkAGwAcABwAHAAcABwAHAAcABwAGwAaABkAGwAbABwA
HAAfAB8AHQAdAB4AHgAeAB4AHQAdAB0AHAAcABwAHAAcABwAHAAcABwAGwAaABkAGQAa
ABkAGAAYABoAGQAZABgAFwAXABYAFQAVABUAFQAUABYAFgAWABYAEwATABMAEwAWABYA
FwAVAA==
         </WaveFormData>
      </LeadData>
      <LeadData>
         <LeadByteCountTotal>10000</LeadByteCountTotal>
         <LeadTimeOffset>0</LeadTimeOffset>
         <LeadSampleCountTotal>5000</LeadSampleCountTotal>
         <LeadAmplitudeUnitsPerBit>4.88</LeadAmplitudeUnitsPerBit>
         <LeadAmplitudeUnits>��V</LeadAmplitudeUnits>
         <LeadHighLimit>2147483647</LeadHighLimit>
         <LeadLowLimit>268435456</LeadLowLimit>
         <LeadID>V2</LeadID>
         <LeadOffsetFirstSample>0</LeadOffsetFirstSample>
         <FirstSampleBaseline>0</FirstSampleBaseline>
         <LeadSampleSize>2</LeadSampleSize>
         <LeadOff>FALSE</LeadOff>
         <BaselineSway>FALSE</BaselineSway>
         <ExcessiveACNoise>FALSE</ExcessiveACNoise>
         <MuscleNoise>FALSE</MuscleNoise>
         <LeadDataCRC32>3573109987</LeadDataCRC32>
         <WaveFormData>
BgAGAAcABwAHAAgACQAJAAsADAAMAAwADgAOAA8ADwAPAA4ADgANAAsADAAOAA8ADwAN
AA0ADQALAAsACgAKAAkABgAEAAIAAgABAAAA///9//3//P/6//j/+P/4//j/9v/3//f/
9//3//f/9//3//j/+P/4//j/+f/6//z//f/6//n/+f/4//j/+P/4//b/+f/3//X/9f/3
/wEADgAoAEgAbgCYAL8A0ADKALMAjwBjADYABgDL/4P/M//Y/qT+tv7l/gT/IP9K/2z/
gv+S/6T/s//C/87/1f/e/+T/6f/u/+7/7//x//P/9v/3//j/+f/4//j/+v/7//3//f/+
/wAA/v/+////AAD+//7///8AAAEAAgADAAMAAQACAAIAAwAFAAcACQALAAoACgAMAAwA
EAARABMAFAATABMAFQAYABsAHAAdACAAIQAiACIAIwAmACkAKQAsAC4ALgAvAC8ALwAx
ADIAMgAwADAALwAuACsAKgApACgAJwAmACQAIwAjACAAHgAeABsAGgAZABgAGQAXABcA
FgAYABcAFwAXABcAFgAVABQAEgASABAADwAQABAADwANAAwACwALAAoACQAIAAgACAAH
AAYABgAGAAYABQAFAAUABwAHAAcABwAHAAkACgAKAAgACAAIAAgACwAMAAwADQAMAAwA
DgAOABAAEQARABEAEgASABIAEgAQABAAEAAQAA8ADwAPAA4ADAAMAAwADAAOAAwACwAL
AAgACAAHAAcACAAIAAcABgAFAAQAAwADAAIAAgACAAIAAgACAAMAAwADAAQAAwADAAUA
BgAIAAgACAAIAAkACQAJAAgACAAHAAcACAAKAAsACwAJAAkACQAJAAkACgAKAAkABgAD
AAAA/f/7//r/+f/3//f/+P/2//T/9P/y//L/8v/z//T/9f/2//f/9v/1//P/8v/y//L/
8v/y//P/8//x//H/8v/y//L/8v/y//D/7//v//H/8f/x//f/BgAgAD4AYgCKAK8AxgDI
ALMAkwBxAEoAJADx/6f/U//0/q7+rP7R/vD+Ev8+/2L/ev+O/5z/q/+4/8L/y//S/9r/
3//m/+r/6//t/+//7v/v//D/8f/y//L/9P/1//P/8//0//b/+P/4//n/+v/8//z//f/+
//7//v/+//3//f/+//7///8AAAEAAgADAAYABgAIAAgACAAJAAsADAANAA0ADwASABQA
FgAYABwAHgAgACEAIwAkACcAJwAqACwALAAtAC0AKwAtAC4ALgAuAC4ALQAsAC0ALAAr
ACoAKQAoACYAJQAjACAAHgAeABsAGgAZABgAFwAVABUAFAAWABUAFQAVABUAFAATABIA
EAAQAA4ADQAOAA4ADQALAAoACQAJAAgABgAEAAMAAgACAAIAAwAEAAIAAQABAAEAAwAD
AAMAAwABAAMABAAEAAQABAAEAAQACAAIAAcABwAGAAYACAAIAAoACwALAAsADAAMAAwA
DAAOAA4ADgAOAA0ADQANAAwACgAKAAoACgAIAAYABQAFAAQABAADAAMABAAEAAIAAAAC
AAIAAgACAP/////+//7//P/8//z//P/+////AAACAAEAAQADAAQABAAEAAQABAAHAAcA
BwAGAAQAAwADAAQACAAJAAkABwAHAAcABwAHAAQABAADAAAA/P/6//j/9//3//f/9v/3
//b/9P/y//L/8v/y//L/8//z//P/8//z//H/8f/w//D/8P/w//D/8P/z//P/8f/x//L/
8v/y//L/9P/y//H/8f/x//H/9f///xQAMABSAHYAmgC1ALoAqACLAGkARwAoAAQAx/97
/yP/zP6o/sL+5/4I/zL/Xv94/4r/mv+o/7f/xP/O/9X/2P/e/+X/6P/q/+v/7f/v//D/
8f/y//P/9P/0//b/9//3//f/+P/6//r/+v/7//z//P/8//3//v8BAAIAAwADAAEAAgAC
AAMABgAHAAgACQAKAAoADAAMAA4ADwARABIAEQARABMAFgAZABoAGwAeACAAIgAjACUA
KAArACsALgAyADIAMwAzADMANQA2ADYANAA0ADMAMgAzADIAMQAwAC0ALAAqACkAKQAm
ACQAJAAhACAAHwAeAB4AHQAeAB4AHAAbABsAGwAZABgAFwAWABYAFgAUABMAEAAQAA8A
DQAOAA0ADQAMAAsACgAKAAoACAAGAAUABAAEAAMAAwADAAUABQAFAAUABQAHAAgACAAG
AAYABgAGAAgACAAHAAcACgAKAAwADAAKAAsACwALAA4ADgAOAA4ADAAMAAwADAANAA0A
DQAMAAoACgAKAAoACgAIAAcABwAHAAgACAAJAAcABgAFAAQABwAGAAQABAAEAAQAAQAB
AAAAAAACAAIAAgACAAMAAwADAAQABAADAAQABAAFAAYABwAIAAkACQAJAAgABgAFAAUA
BgAIAAkACQAHAAYABQAEAAMAAwAEAAQAAgACAAAA/v/9//7//f/7//v/+f/2//P/8v/y
//L/8v/z//P/8//z//P/9f/1//T/9P/y//L/8v/y//X/9f/z//P/9P/0//T/9P/y//D/
7//v/+f/5f/l/+v//v8UADIAWACAAKEAsACkAIUAYQA5ABQA7v+5/2//G//E/pL+pP7N
/u7+Fv9G/2b/eP+G/5b/o/+y/77/x//M/9L/1//c/97/3//h/+P/4//j/+P/4//l/+b/
6f/r/+n/6f/q/+z/7v/u/+//8P/w//D/8f/y//H/8v/z//P/8//0//T/9f/0//X/9v/3
//n/+v/9//7//v///wEAAgAFAAUABwAKAAkACgALAA4AEQAUABYAGQAbAB8AIAAkACYA
JgAnACcAJQAnACgAKAApACoAKgAqACcAJgAlACQAJQAkACIAIQAfABwAGgAaABsAGgAZ
ABgAFwAVABUAFAASABEAEQARABEAEAAPAA4ADAAMAAoACQAGAAYABQADAAMAAwAEAAQA
AQAAAAAAAAD///7//v/+//z/+//7//v/+//7//v/+//9////AAAAAP///v/9//z/AAAA
AP////8AAAAAAgACAAMABQAGAAcABwAGAAUABAAEAAQABAAEAAUABQAFAAQABAAEAAQA
BAACAAAA/////wAAAAD/////AgAAAAAA///+//3//P/7//v/+v/6//r/+v/6//r//P/9
//7/AAD+//3//v/+/wAAAAAAAAAAAQABAAEAAAACAAEAAQACAAQABQAFAAMAAQABAAEA
AQACAAIAAQD+//z/+v/4//f/9v/1//P/8//y//D/7v/u/+z/7P/s/+3/7f/t/+3/7f/v
/+//7v/u/+z/7P/s/+z/7//v/+3/7f/u/+7/7v/u/+7/7P/r/+v/6f/p/+v/9/8IAB4A
OABeAIwAtQDGAMAApwCBAFUAJgD4/8H/e/8l/8r+lv6q/tn+9v4W/z7/ZP98/4z/nP+r
/7j/xP/L/9L/2P/d/+L/4v/j/+X/5//q/+v/7P/t//D/8P/y//P/8f/x//L/9P/2//b/
9//4//b/9v/3//j/+f/6//v/+//9//7//v////7///8AAAEAAgACAAQABAAGAAcACQAK
AAoACQAKAAwADwAQABEAFAAYABoAGwAdABwAHwAfACIAJAAkACUAJQAlACcAKAAoACYA
JgAlACQAIQAgAB8AHgAdABwAGgAZABkAFgAUABQAFQAUABMAEgAPAA0ADQAMAA4ADQAN
AA0ADgAOAA4ADgAOAA4ADAALAAgACAAHAAUABAADAAMAAgACAAIAAwAEAAEAAAAAAAAA
AgABAAEAAQABAAEAAQABAAMABQAGAAYABgAGAAYABgAIAAgABwAHAAkACgANAA4ADQAN
AAwACwAOAA4ADgAOAA0ADAALAAoACQAJAAkACAAKAAoACgAKAAoACAAHAAcABgAEAAMA
BQAEAAIAAgACAAIA//////7//v/+//7//v/+/wEAAQABAAIAAwADAAUABgAEAAQABAAE
AAcABwAHAAYABgAFAAUABgAIAAkACQAHAAcABwAHAAcABgAGAAUAAgACAAAA/v/9//n/
9//0//P/8//y//H/8v/0//T/9P/1//T/8//y//H/8//z//L/8v/y//L/8v/y//H/8f/v
/+//8v/y//L/8v/w/+7/7f/t/+3/7//z//n/CAAeADoAXgCIAK0AxADAAKkAjQBrAEYA
IgDv/6f/T//u/qr+sP7Z/vj+GP9C/2T/ev+M/5z/rf/A/8r/z//W/97/4//m/+j/6f/r
/+3/7v/v//D/8f/y//L/9P/1//f/9//4//r/+v/6//v//P/6//r/+//8////AAABAAEA
AwAEAAQABQAEAAUABgAHAAYABgAIAAgADAANAA8AEAASABMAFgAaABsAHAAdACAAIQAi
ACIAIwAiACUAJQAoACwALAAtAC0ALgAxADMANAAzADIAMAAuAC4ALgAuAC4ALAAqACcA
JQAlACIAIAAgAB8AHgAdABwAGQAXABcAFgAWABUAFQAVABMAEgARABAAEgASABAADwAM
AAwACwAJAAoACQAJAAgABwAGAAYABgADAAIAAgACAAQAAwADAAMAAwADAAMAAwADAAUA
BgAGAAYABgAGAAYABgAGAAUABQAIAAgACgAKAAoACwALAAsADgAOAA4ADgALAAoACQAI
AAkACQAJAAgACgAKAAoACgAKAAgABwAHAAgACAAHAAcACAAEAAQABAAEAAIAAgACAAIA
AQABAAAAAAD+//7//v/+/wEAAQABAAIABQAFAAcACAAGAAYABgAGAAcABwAHAAYABAAD
AAMABAAGAAcABwAFAAYABwAIAAkABQAEAAIA/v/9//z/+//7//r/+f/3//f/+P/2//T/
9P/0//T/9P/1//T/8//y//H/8//z//L/8v/w//D/8P/w//P/8//x//H/9P/0//T/9P/0
//L/8f/x//H/8f/3/wMAFgAwAFIAeACcALcAvgCsAIsAaQBFACYA/v+9/2v/Ff/E/qr+
yP7t/gz/NP9c/3b/iv+Y/6b/t//G/9D/1//e/+L/5//q/+v/6//s/+3/7//x//P/9f/1
//T/9f/1//f/9//4//r/+v/6//v//P/8//z//f/+////AAABAAEAAwAEAAQABQAGAAcA
CAAJAAoACgAMAAwADAANAA8AEAASABMAFgAaABkAGgAbAB4AIgAkACUAJwAmACkAKQAs
ADAAMAAxADEAMQAzADQANAAyADIAMQAwADEAMAAvAC4ALwAuACwAKwArACgAJgAmACMA
IgAhACAAHQAbABsAGgAaABkAGQAZABcAFgAVABQAFgAWABQAEwAQABAADwANAAwACwAL
AAoACQAIAAgACAAFAAQABAAEAAQAAwADAAMAAwADAAMAAwACAAMAAwACAAAAAAAAAAAA
BAAEAAMAAwAEAAQABgAGAAYABwAHAAcABgAGAAYABgAIAAgACAAIAAcABwAHAAYABAAE
AAQABAAFAAQABAAFAAIAAgABAAEA/P/6//z//v/+//7//v/+//z/+//5//j/+v/6//r/
+v/7//v/+//8//3//f///wAAAAAAAAAAAAD////////+//7//f/9//7//v///////f8A
AAEAAgADAAEAAAD+//r/+P/2//T/8//0//P/8f/x/+7/7P/q/+r/6v/q/+r/6//t/+3/
7f/t/+3/7f/s/+z/6v/q/+r/6v/p/+n/5//n/+r/6v/q/+r/6P/m/+X/5f/n/+f/6f/v
//7/GAA2AFgAgAClALQAqACPAGkAPwAUAOj/sf9n/xX/wv6W/qr+0/70/hb/QP9i/3b/
iP+a/6n/tv/C/8v/0P/U/9n/3v/e/9//4f/j/+T/5f/m/+f/6P/o/+r/6//t/+3/7v/w
/+//7v/u/+7/8P/w//H/8v/z//T/9f/1//P/9P/0//X/9v/3//j/+f/6//r//P/8//7/
//8BAAIABQAFAAcACgAJAAoACwAOABAAEgATABUAFgAZABkAHAAgACAAIQAhACEAIwAk
ACQAIwAiACAAHgAfAB4AHQAcABwAHAAbABsAGQAWABQAFAAVABQAEwASAA8ADQANAAwA
DgANAA0ADQANAAwACwAKAAgACAAGAAUABgAGAAUAAwACAAEAAQAAAAEAAAAAAAAAAQAA
AAAAAAD///3//P/7//3//f/9//3//f///wAAAAABAAIAAwAEAAQABAADAAMABAAEAAYA
BgAGAAcABwAHAAYABgAGAAYACAAIAAgACAAFAAUABQAEAAQABAAEAAQABgAEAAMAAwAB
AAAA/v/9//z//P/+//7//v/+//v/+//6//r//P/8//z//P/9//3//f/+//////8BAAIA
AAAAAAAAAAABAAEAAQAAAAIAAQABAAIABAAFAAUAAwADAAMAAwADAAAAAAD///z/+v/4
//b/9f/2//X/8//z//D/7v/s/+z/7v/u/+7/7//v/+//7//v/+3/7f/s/+z/7P/s/+z/
7P/v/+//7f/t/+z/7P/s/+z/7v/s/+v/6//r/+3/7f/z/wYAIgBAAGYAkgC7AM4AxgCt
AIkAXwA0AAgA0/+J/zH/0P6c/q7+1/70/hT/QP9i/3j/iv+Y/6X/tP/A/8v/0v/Y/9//
4v/i/+P/5f/n/+r/6//s/+3/7P/s/+7/7//x//H/8v/0//L/8v/z//T/9v/2//f/+P/5
//r/+//7//v//P/8//3//v///wAAAQAAAAAAAgACAAIAAwAFAAYACAAJAAwAEAARABIA
EwAWABcAGAAYABkAGwAfACAAJAAkACQAJQAlACUAJwAoACgAKAAoACcAJgAjACIAIQAg
AB8AHgAcABsAGQAWABQAFAAVABQAEwASABMAEQARABAAEAAPAA8ADwANAAwACwAKAAsA
DAALAAsACgAKAAkABwAEAAMAAwACAP///v/+//7//v/+////AAAAAP//////////////
//////8BAAIAAgAEAAQABAAEAAgACAAHAAcABgAGAAgACAAIAAkACQAJAAwADAAMAAwA
CgAKAAoACgALAAsACwAKAAgACAAIAAgACgAIAAcABwAGAAYABQAFAAQAAgACAAIAAgAC
AAIAAgD//////v/+//z//P/8//z//f/9//3//v//////AQACAAQABAAEAAQABQAFAAUA
BAAEAAMAAwAEAAYABwAHAAUAAwADAAMAAwACAAIAAQD+//7//P/6//n/+P/3//X/9f/0
//L/8P/w/+7/7v/u/+//8f/x//H/8f/v/+//7v/u//D/8P/w//D/7//v/+3/7f/u/+7/
7v/u//D/7v/t/+3/7//v//H//f8UAC4AUAB4AKIAvQDAAK4AjwBvAE0ALAAEAMX/c/8V
/8D+pv7G/uv+Cv8y/1r/cv+E/5j/pP+x/8D/yP/P/9j/3P/j/+b/6P/p/+v/7f/s/+3/
7v/v//L/8v/0//X/9P/z//P/9P/1//b/+P/6//r/+v/7//z//f/+/////////wAAAAAB
AAIAAwAEAAUACAAIAAoACgAKAAsADQAOAA8ADwARABQAFQAWABcAGgAeACAAIQAjACQA
JwAnACoALAAsAC0ALQAtAC8AMAAwADIAMgAxADAALwAuAC0ALAApACgAJgAlACUAIgAg
ACAAHwAeAB0AHAAbABkAGQAYABYAFQAVABUAFwAWABUAFAAUABQAEgARAA4ADgANAAsA
DAALAAsACgAIAAYABQAEAAUABAAEAAQAAgABAAEAAQADAAMAAwADAAMABQAGAAYABAAE
AAQABAAGAAYABQAFAAgACAAKAAoACAAJAAkACQALAAwADQAOAAwADAAMAAwACwALAAsA
CgAKAAoACgAKAAoACAAHAAcACAAIAAcABwAEAAQABAAEAAQAAgACAAIAAgABAAEAAAAA
AAAAAAAAAAAAAwADAAMABAADAAMABQAGAAgACAAIAAgABwAHAAcABgAEAAMAAwAEAAgA
CQAJAAcABQAFAAUABQAGAAYABQACAP7//P/6//n/+P/3//X/9f/1//T/8//0//T/9P/0
//X/9P/z//L/8f/x//H/8P/w//H/8v/z//T/9f/1//P/8//y//L/8v/y//T/8v/x//H/
8f/x//P/AQAUACgARgByAJ4AuwC+AKgAiQBlAD8AHgD6/73/b/8X/8T+pP7A/uf+Bv8y
/1z/dP+E/5b/pv+3/8b/zv/V/9z/3v/f/+j/6v/r/+3/7//u/+//8P/x//T/9P/2//f/
9v/1//X/9v/4//j/+f/6//r/+v/7//z///8AAAEAAQABAAIAAgADAAIAAwAEAAUABgAG
AAgACAAKAAsADQAOABAAEQAUABgAFwAYABkAHAAeACAAIQAjACQAJwAnACoALgAuAC8A
LwAvADEAMgAyADIAMgAxADAALwAuAC0ALAArACoAKAAnACcAJAAiACIAIwAiACEAIAAf
AB0AHQAcABsAGQAYABcAFwAWABUAFAAUABQAEgARABAAEAAPAA0ADAALAAsACgAIAAYA
BQAEAAUABAAEAAQABAADAAMAAwADAAMAAwADAAEAAwAEAAQABAAEAAQABAAIAAgABwAH
AAYABgAIAAgACAAJAAkACQAKAAoACgAKAAkACAAHAAYABwAHAAcABgAGAAYABgAGAAgA
BgAFAAUABAAEAAMAAwACAAIABAAEAAMAAgABAAAA//////7//v/8//z//P/8//3//f/9
//7//////wEAAgACAAIAAgACAAUABQAFAAQAAgABAAEAAgAEAAUABQADAAEAAQABAAEA
AgACAAEA/v/8//r/+P/3//b/9f/z//P/8v/w/+7/7v/u/+7/7v/v/+3/7f/t/+3/7f/t
/+z/7P/s/+z/7P/s/+//7//t/+3/7P/s/+z/7P/u/+z/6//r/+v/6//r/+v/8v8AABoA
PABgAIsAqgC0AKcAiQBhADIACADh/6f/W/8C/7L+kv6v/tj++v4k/07/bP+A/5L/n/+s
/7j/w//M/9b/3f/i/+T/5f/n/+n/6v/r/+z/7f/u/+7/8P/x/+//7//w//L/8v/y//P/
9P/0//T/9f/2//f/+P/5//n/+v/8//3//////////////wIAAgAEAAQABgAHAAkACgAK
AAkACgAMAA8AEAARABQAFAAWABcAGQAcAB8AHwAiACQAJAAlACUAJwApACoAKgAoACgA
JwAmACUAJAAjACIAIwAiACAAHwAgAB4AHQAeAB0AHAAbABoAGQAXABcAFgAWABUAFQAV
ABUAFAATABIAFAAUABIAEQAPAA4ADAAJAAoACQAJAAgABQAEAAQABAADAAIAAgACAAQA
AwADAAMAAwADAAMAAwADAAUABgAGAAQABAAEAAQACAAIAAcABwAGAAYACAAIAAgACQAJ
AAkACgAKAAoACgAKAAoACgAKAAcABwAHAAYACAAIAAgACAAHAAQAAgABAAYABgAHAAcA
BAADAAIAAQAAAP/////+//7//v/+//7//v////////8AAAEAAQADAAQAAgACAAIAAgAE
AAUABgAGAAQAAwADAAQABAAFAAUAAwAFAAUABQAFAAMAAgAAAPz//P/6//j/9//0//P/
8f/x//L/8P/u/+7/7v/u/+7/7//t/+3/7f/t/+3/7f/s/+z/7P/s/+z/7P/v/+//7f/t
/+z/7P/s/+z/7P/q/+n/6f/p/+v/7f/1/wgAJABCAGYAkgC3AMoAxACnAH0AUQAmAPb/
u/9x/xn/wP6Y/rL+3f74/hr/Qv9k/3r/jP+c/6n/tv/C/83/1P/a/93/4P/i/+P/5f/n
/+b/5//o/+n/6v/q/+z/7f/u/+//8f/0//L/8v/z//T/9v/2//f/+P/5//r/+//7//n/
+v/6//v//v///wAAAQABAAAAAQAAAAMABQAIAAoACQAJAAsADgANAA4ADwASABYAGAAZ
ABsAGgAdAB0AIAAiACIAIwAjACMAJQAmACYAJgAmACUAJAAhACAAHwAeAB0AHAAaABkA
FwAUABIAEgARABAADwAOAA4ADQAOAA4AEAAPAA8ADwANAAwACwAKAAoACgAIAAcABgAG
AAUAAwACAAEAAQAAAAEAAAAAAAAA///+//7//v8AAP////////////////////8BAAIA
AgAEAAQABAAEAAYABgAFAAUABgAGAAgACAAKAAsACwALAAsACgAJAAgACAAIAAgACAAH
AAcABwAGAAQABAAEAAQABAACAAEAAQD+//7/AQABAAAA///+//3//P/7//v/+v/6//z/
/P/8//z/+//7//v//P//////AQACAAAAAAAAAAAAAQABAAEAAAACAAEAAQACAAIAAwAD
AAEAAQABAAEAAQD+//7//f/6//r/+P/2//X/8v/x/+//7//u/+z/6v/q/+r/6v/q/+v/
6f/p/+n/6f/r/+v/6v/q/+r/6v/q/+r/6//r/+n/6f/q/+r/6v/q/+j/5v/l/+X/4//l
/+v/+f8QACwATgB4AJ4AtQC2AKIAgQBbADcAFgDq/6f/V//7/q7+ov7G/uf+Bv8w/1r/
cv+C/5L/oP+r/7j/xP/N/9T/1v/b/97/4P/h/+P/5f/o/+n/6v/r/+r/6v/s/+3/6//r
/+z/7v/w//D/8f/y//D/8P/x//L/9f/2//f/9//5//r/+v/7//r/+//8//3//v/+/wAA
AAACAAMABQAGAAkACQALAA4AEQASABMAFgAXABgAGAAZABsAHwAgACQAJAAkACUAJQAl
ACcAKAAoACgAKAAnACYAJQAkACMAIgAjACIAIAAfAB0AGgAYABgAFwAWABUAFAAVABMA
EwASABAADwAPAA8AEQAQAA8ADgAMAAwACgAJAAgACAAHAAUABAADAAMAAgABAAAAAAAA
AP///v/+//7//v/9//3//f////////////3///8AAAAA/v/+//7//v8DAAQABAAFAAUA
BAAFAAQABgAHAAcABwAGAAYABgAGAAYABgAGAAYABgAHAAgACAAHAAYABQAEAAUABAAE
AAUAAgACAAEAAQAAAAAAAAAAAAAAAAD+//3/+//6//r/+v/6//r//f/9//3//v//////
AQACAAIAAgACAAIAAwADAAMAAgACAAEAAQACAAQABQAFAAMAAwADAAMAAwAEAAQAAwAA
APz/+v/4//f/9v/1//P/8//y//D/7v/u/+7/7v/u/+//7//v/+//7//v/+//7v/u/+7/
7v/u/+7/8f/x/+//7//v/+7/7f/s/+7/7P/r/+v/8f/z//H/9f8KACYAQgBmAJAArQC2
AKgAiwBpAEcAJAD+/8n/gf8t/9T+ov60/t3+/v4k/07/bP+A/5D/oP+x/77/yP/R/9j/
2v/d/+T/5v/n/+n/6//q/+v/7P/t/+7/7v/w//H/8//z//T/9v/4//j/+f/6//r/+v/7
//z/+//8//3//f/9//7//v///wAAAQACAAMABgAGAAgACAAKAAsADQAOAA0ADQAPABIA
FQAWABcAGgAcAB4AHwAhACQAJwAnACoAKwAqACoAKQArAC0ALgAuAC8AMAAwADAALQAs
ACsAKgArACoAKAAnACkAJgAkACQAIgAgAB4AHAAbABkAGQAYABgAFwAXABcAFQAUABMA
EgAQABAADgANAA4ADgANAAsACgAJAAkACAAFAAQABAAEAAMAAgACAAIABAADAAMAAwAC
AAEAAAD/////AQACAAIAAgACAAIAAgACAAIAAQABAAIAAgAEAAQABAAFAAUABQAIAAgA
CAAIAAcABgAFAAQABQAFAAUABAAFAAYABwAIAAcABAACAAEAAgACAAEAAQACAAIAAgAB
AAAA///+//3//f/8//z//P/8//z//P/9//3//f/+/wEAAQADAAQAAgACAAIAAgAFAAUA
BQAEAAMAAQAAAAAABAAFAAUAAwABAAEAAQABAAIAAgABAP7//v/8//r/+f/3//X/8v/x
//H/8P/v//D/7v/u/+7/7//u/+3/7P/r/+z/7f/t/+7/7v/u/+7/7v/x//H/7//v/+7/
7v/u/+7/8P/u/+3/7f/r/+3/7//z/wAAGAA2AFgAgACjALYArgCPAGUAOwASAOb/rf9h
/w//vv6W/q7+2/76/h7/SP9o/3z/kP+g/6//vP/G/8//1P/Y/9//5v/m/+f/6f/r/+r/
6//s/+3/7v/u//D/8f/z//P/9P/2//T/9P/1//b/+P/4//n/+v/7//z//f/9//3//v/+
/////v///wAAAQAEAAQABgAGAAoACwANAA4ADQANAA8AEgATABQAFQAYABgAGgAbAB0A
IAAjACMAJgAmACYAJwAnACcAKQAqACoAKgAqACkAKAAnACYAJQAkACUAJAAiACEAIwAg
AB4AHgAbABoAGQAYABkAFwAXABYAFwAXABgAGQAXABYAFQAUABIAEgAQAA8ADgAOAA0A
CwAIAAcABwAGAAUABAAEAAQABAAEAAUABgAEAAMAAwADAAUABQAFAAUABwAJAAoACgAJ
AAgABwAGAAoACgAJAAkADAAMAA4ADgANAA0ADAALAAwADAAMAAwADgAOAA4ADgALAAsA
CwAKAAoACgAKAAoACAAGAAUABQAGAAYABQAGAAQABAAEAAQAAgABAP///v8AAAAAAAAA
AAEAAQABAAIAAQABAAMABAAEAAQABAAEAAUABQAFAAQABAADAAMABAAIAAkACQAHAAkA
CQAJAAkABwAGAAQAAAD+//z/+v/5//r/+f/3//f/9f/y/+//7v/w//D/8P/x//H/8f/x
//H/8f/x//D/8P/w//D/8P/w//H/8f/v/+//8P/w//D/8P/w/+7/7f/t/+//7f/t//f/
CgAmAEQAaACSALkAygDAAKMAfwBXACoA/P/D/3n/H//I/pr+sv7d/vr+HP9E/2T/ev+M
/5z/qf+4/8b/0f/Y/9z/4f/m/+f/5//o/+n/6P/p/+r/6//s/+z/7v/v//H/8f/y//T/
9P/0//X/9v/0//T/9f/2//f/+P/5//n/+f/6//r/+//+////AAABAAAAAAACAAIAAgAD
AAUABgAJAAkACwAOAA8AEAARABQAFgAYABkAGwAcAB8AHwAiACMAIgAiACEAIQAjACQA
JAAkACQAIwAiACMAIgAhACAAHQAcABoAGQAYABQAEQAQABEAEAAPAA4ADwANAA0ADAAK
AAkACQAJAAoACgAKAAoACgAKAAgABwAEAAQAAwABAAEAAQACAAIA///+//7//v/9//z/
/P/8/w==
         </WaveFormData>
      </LeadData>
      <LeadData>
         <LeadByteCountTotal>10000</LeadByteCountTotal>
         <LeadTimeOffset>0</LeadTimeOffset>
         <LeadSampleCountTotal>5000</LeadSampleCountTotal>
         <LeadAmplitudeUnitsPerBit>4.88</LeadAmplitudeUnitsPerBit>
         <LeadAmplitudeUnits>��V</LeadAmplitudeUnits>
         <LeadHighLimit>2147483647</LeadHighLimit>
         <LeadLowLimit>268435456</LeadLowLimit>
         <LeadID>V3</LeadID>
         <LeadOffsetFirstSample>0</LeadOffsetFirstSample>
         <FirstSampleBaseline>0</FirstSampleBaseline>
         <LeadSampleSize>2</LeadSampleSize>
         <LeadOff>FALSE</LeadOff>
         <BaselineSway>FALSE</BaselineSway>
         <ExcessiveACNoise>FALSE</ExcessiveACNoise>
         <MuscleNoise>FALSE</MuscleNoise>
         <LeadDataCRC32>3054735907</LeadDataCRC32>
         <WaveFormData>
BgAGAAcACQAJAAoADAAMAA4ADwAPAA4AEAARABMAFAAWABcAGAAZABgAGQAbABoAGgAa
ABcAFwAVABMAEwARABAADAAJAAcABgADAAIAAgD///3//P/5//j/9//3//f/9f/1//X/
9P/2//b/9v/2//X/9f/2//b/9//4//n/+v/2//T/8//z//X/9f/1//T/9v/1//H/7v/s
//D/+P8IACMAQABlAJAAsgDHAM4AygC5AKQAjQBeAAkAn/88/wb/E/80/0T/Uv9u/4f/
lf+i/7H/vf/I/9H/2P/e/+P/5//n/+n/6//t//D/8v/0//T/9f/0//P/9P/z//T/9f/4
//r/+P/4//n/+v/4//j/+f/6//v//P/9//3//f/8//v/+v/+////AgADAAEAAwADAAMA
BAAGAAcACQAJAAoACwANAA8AEAARABEAFQAWABcAGgAaABwAHQAdACEAIwAjACMAJQAm
ACYAJwAlACMAIwAiAB8AHgAdABwAHAAaABkAFwAVABQAEwASABAADwAPAA8ADgAOAA4A
DgAQABAAEgASABIAEAAQABAADwAPAA4ADAAOAA8ADwANAAsACwAMAAwADAALAAoACgAK
AAsACwAKAAgACAAIAAgACgAKAAoACwALAA0ADgAOAAsACwAMAAwAEAARABEAEQARABEA
EwATABUAFgAWABYAGgAaABoAGgAYABgAGAAYABYAFQAVABUAEwASABEAEQASABEAEQAR
AA0ADQANAAwADQAOAA0ADAALAAoACQAJAAkACAAIAAgACAAIAAcACQAJAAoACgAKAAwA
DQAPAA4ADgAPAA8AEAARABEAEwATABMAFQAWABYAFgAWABUAFQAVABMAFQATABAADAAH
AAUAAgD///z//P/7//n/+v/3//b/9f/0//P/8v/x//T/9P/1//b/8//y//D/7//w//D/
8P/w//D/8P/v/+7/8P/x//H/8f/x//D/7v/t/+3/6v/m/+j/8P8CABkANgBVAHoAogC9
AMgAyAC/ALAApQCIAD0Ay/9e/xb/Df8i/zL/Rv9k/33/j/+c/6f/sf+8/8X/zP/S/9n/
3//j/+b/5//o/+r/6f/q/+n/6f/r/+v/7f/t/+v/6//t/+7/8P/w//H/8v/0//T/9f/2
//b/9v/2//X/9P/0//T/9P/3//f/+f/5//v//f/9//3//P/+////AQD//wAAAQADAAYA
CAAKAAsADQAOAA8AEgAUABYAFwAXABkAGwAbABsAHAAcABsAGwAcABsAHAAcAB0AHAAb
ABoAGAAWABUAEwAPAA4ADQAMAAoACQAJAAkACAAIAAgACAAIAAgACgAKAA4ADAAMAAwA
CwALAAoACAAIAAkACQAHAAcABwAIAAgABAADAAIAAgAEAAUABQAEAAMAAgABAAAAAgAC
AAIAAwADAAUABgAGAAUABQAGAAYACAAJAAkACQAHAAcACQAJAAsADAAMAAwADgAOAA4A
DgAQABAAEAAQABAADwAPAA8ADQAMAAsACwAIAAcABwAHAAUABQAFAAQAAwAEAAIAAAAC
AAIAAgACAP////////7//P/8//z//P/+/wEAAgAEAAQABAAGAAcABwAGAAYABwALAAwA
DQANAAsACwALAA0AEAAQABAAEAANAA0ADQALAAkABwAEAAAA+//5//b/8//1//b/9v/1
//T/8f/w/+//7f/t/+3/7f/u/+7/7//w/+//7v/s/+v/7P/s/+z/7P/u/+7/7f/s/+r/
6//r/+v/7f/s/+r/6f/p/+b/5v/o//T/CgAlAEAAXwCCAKAArQCsAKYAnQCUAIsAYAAF
AJf/OP8Q/xn/Lv8+/1j/ev+N/5n/ov+t/7n/xP/N/9T/1v/b/+H/4//i/+P/5P/m/+b/
6P/o/+n/6//r/+3/7f/r/+v/7f/u/+7/7v/v//D/8P/w//H/8v/1//b/9//3//b/9v/2
//b/+f/5//v/+//9/////////wAAAgADAAUABAAEAAQABQAJAAoACwALAA8AEAARABQA
FgAYABkAGQAdAB8AHwAfAB8AIAAgACEAIQAfAB8AHgAfAB4AHQAcABoAGAAXABUAEwAS
ABEAEAAOAA0ADQANAAsADAANAA4ADAAMAA4ADgAOAAwADAAMAA0ADQAMAAoACgALAAsA
CQAHAAcACAAIAAYABQAEAAQAAwADAAIAAAAAAAAAAAAAAAIAAgACAAMAAwAFAAYABgAF
AAUABgAGAAcABwAGAAUABgAHAAoACwAJAAoACgAKAAwADAAMAAwADAAMAAwADAAOAA0A
DQANAAsACgAJAAkACAAHAAcABwAGAAcACAAIAAUABAAEAAQABgAGAAUABAADAAIA////
/////v8AAAAAAAAAAAEAAwADAAQABQAEAAUABQAGAAYABwAJAAsADAANAA0ACwALAAsA
DQAQABAAEAAQAAsACwALAAkACgAJAAcABAADAAEA/v/7//r/+v/5//f/9P/x//D/7//t
/+3/7f/t/+3/7P/s/+z/7v/u/+3/7f/u/+7/7v/u/+7/7v/t/+z/7v/v/+//7//t/+z/
6v/p/9//3P/Y/9j/5P/0/wkAJABDAGgAigCbAJgAkgCJAHwAbQBMAP3/kf8y/wL/Bf8e
/y7/RP9m/33/if+U/53/p/+0/7//xv/K/8//0//X/9j/2f/a/9z/2//c/9v/2//e/9//
4v/j/+H/4f/j/+T/5P/k/+X/5v/k/+T/5f/m/+f/6P/p/+n/6v/q/+r/6v/p/+n/6//r
/+7/8f/y//P/8v/0//X/9//5//r/+//9//3//v//////AQACAAMABgAJAAwADgAPABMA
FQAVABUAFQAWABYAFwAYABcAGAAYABYAFAASABAAEQAQABAADwALAAoACQAIAAoACQAJ
AAkABAAEAAQABAAEAAQABgAGAAoACAAIAAgACAAHAAUAAgACAAMAAwABAAEAAQACAAIA
AAD///7//v/8//3//f/8//z//P/8//z//P/8//z//f///wEAAgACAAAA//////7/AgAD
AAMAAwAFAAUABwAHAAgACgALAAwADAAKAAgABgAEAAQABAAEAAcABwAIAAkACQAIAAcA
BwAEAAMAAwADAAMAAwADAAIABQACAAIAAAAAAAAAAAD+//3//P/6//z//P/8//z//v8B
AAIABAAFAAQABQAFAAcABgAGAAcABwAIAAkACQAKAAsADAAPABAAEAAQABAADQANAA0A
CwANAAsACAAEAAEA///8//n/9v/2//X/8//z//H/8f/x/+7/7f/s/+v/7f/s/+z/7P/u
/+7/7f/t/+z/7P/s/+z/7v/u/+3/7P/s/+3/7f/t/+//7v/s/+v/6f/m/+T/6v/2/wIA
FQAyAFkAhgCqAL8AxAC+AKsAlgB/AFQA//+R/zD//P4H/yj/OP9K/2b/f/+R/6L/r/+5
/8L/yf/O/9L/2f/f/+P/4v/j/+T/5v/m/+j/6P/p/+r/6//u/+//7//v//H/8v/y//L/
8//0//L/8v/z//T/8//0//X/9f/4//j/+P/4//f/9//5//n/+//9//3//f/+/wAAAQAD
AAIAAgACAAMABwAIAAkACQANAA4ADwASABQAFgAXABcAGQAbABsAGwAfACAAIAAhAB8A
HQAdABwAGAAWABQAEgASABAADwANAA0ADAALAAoACgAJAAkACQAIAAgACAAIAAoACgAM
AAwAEAAOAA4ADgANAA0ADAAKAAgACQAJAAcABQAFAAYABgAFAAUABQAGAAQABQAFAAQA
BAAEAAQABAAEAAQABAAFAAcACQAKAAoACwALAAwADAAMAA0ADQANAA4ADwASABMAEQAS
ABIAEgAUABQAFAAUABIAEgASABIAEAAPAA8ADwAQABAAEAARAA4ADQANAA0ACwAJAAkA
CAAIAAYABgAGAAYAAwADAAMAAgACAAIAAgACAAUABwAHAAgACgAKAAwADQAMAAoACQAJ
AA0ADgAPAA8AEQARABEAEwAUABQAFAAUABMAEwATABEAEQAPAAwACAAHAAUAAgD///r/
+P/1//H/8//x//H/8f/z//P/8//z//H/8P/w//D/8v/y//H/8f/w//D/8P/w//D/8P/v
/+7/8P/x//H/8f/w/+7/6//p/+f/6P/o/+r/8P8AABUALgBPAHgAoAC3AL4AvgC3AKoA
nwCCADcAx/9Y/xb/E/8q/zj/SP9m/33/i/+a/6f/t//E/83/zv/W/93/3//j/+T/5f/m
/+j/6P/q/+r/6//t/+3/7//v/+//7//x//L/8P/w//H/8v/w//D/8f/y//X/9v/3//f/
+v/6//r/+v/5//n/+//7//v//f/9//3/AAACAAMABQAFAAYABwAJAAsADAANAA0ADwAQ
ABEAFAAVABYAFgAVABgAGwAcAB0AIQAiACIAIwAiAB8AHgAcAB4AHgAeAB4AGwAYABYA
EwARABAADwAOAA4ADQANAA0ACAAIAAgACAAGAAYACAAIAAoACAAIAAgACQAJAAgABgAG
AAcABwAFAAMAAwAEAAQABAADAAIAAgAAAAEAAQAAAAIAAgACAAIAAAAAAAAAAQABAAMA
BAAEAAUABQAGAAYABgAHAAcABwAHAAcACQAJAAsADAAMAAwADgAOAA4ADgANAAwACwAK
AAoACQAJAAkACwAKAAkACQAKAAkACQAJAAcABwAHAAYABQAEAAIAAgACAAAAAAAAAAAA
/////////v/8//z//P/8////AQABAAIABgAGAAgACQAHAAYABgAHAAsADAANAA0ADAAL
AAoACwAQABAAEAAQAA8ADwAPAA0ACgAHAAMA/v/+//3/+//5//b/9v/1//P/9P/x//D/
7//x//H/8f/x//D/7v/t/+z/7v/u/+3/7f/s/+z/7P/s/+7/7v/t/+z/7v/v/+//7//t
/+z/6v/p/+n/5v/o/+z/9v8KACUAQABhAIYApACvAKwApgCZAJAAgwBSAPP/h/8y/xD/
H/8y/0L/Wv92/4n/l/+i/63/u//G/8//1P/Y/93/4f/j/+L/4//k/+b/6P/q/+r/6//r
/+v/7f/t/+//7//x//L/8P/w//H/8v/w//D/8f/y//P/9P/1//X/9v/2//b/9v/5//n/
+//7//v//f/9//3//P/+////AQADAAQABQAHAAcACAAJAAkADAAOABAAFAAVABYAFgAV
ABgAGwAcAB0AHwAgACAAIQAfAB0AHQAcAB0AHAAbABoAGgAYABcAFQAVABQAEwASABEA
DwAOAA0ACgAKAAoACgAKAAoADAAMAAwACgAKAAoADQANAAwACgAIAAkACQAHAAUABQAG
AAYABgAFAAQABAADAAMAAgAAAAAAAAAAAAAAAAAAAAAAAQD//wEAAgACAP////8AAAAA
AAABAAEAAQADAAMABQAFAAcACAAIAAgACQAIAAcABgAIAAgACAAIAAgABwAHAAcABwAG
AAUABQAGAAUABQAFAAIAAQAAAP7//f/8//z//v/8//z//P/8//n/+f/5//j/+v/6//r/
+v/5//v/+//8////AAADAAUAAwACAAIAAwADAAQABQAFAAUABQAFAAcACAAIAAgACAAI
AAkACgAJAAgABQABAPz/+f/3//T/8f/w//D/7//t/+z/6f/o/+f/6f/p/+n/6f/p/+j/
6P/o/+j/6P/n/+f/5v/m/+b/5v/k/+T/4//i/+P/5f/m/+f/5v/k/+H/3//h/97/3P/e
/+j/+v8NACYARwBwAJAAoQCkAJ4AjwB8AGcAPADn/4P/Lv8C/wv/JP80/0b/Yv95/4n/
mP+l/7H/vP/D/8r/zv/T/9X/2f/Y/9n/2v/c/9z/3v/e/9//3//f/+H/4f/i/+P/5v/o
/+f/5v/m/+b/5v/m/+f/6P/p/+r/6//r/+r/6v/q/+r/7f/t/+//7//t/+//7//v//D/
8v/z//X/9//4//n/+//7//z//f/9/wEAAgADAAYABwAIAAgABwAMAA8AEAARABEAEgAS
ABMAEQAPAA8ADgAPAA4ADQAMAA4ADAALAAkABwAGAAUABAAEAAMAAwADAAAAAAAAAAAA
AgACAAQABAAEAAIAAgACAAMAAwACAAAAAAABAAEA////////AAAAAP///////wAA/v//
/////v/8//z//P/8//7//v/+//////8BAAIAAgADAAMABAAEAAYABwAHAAcABQAFAAcA
BwAIAAoACwAMAAsACgAJAAgACQAKAAsADAAKAAkACQAJAAkACAAHAAcACAAHAAcABwAD
AAMAAwACAP///v///wAAAQACAP////////7//v/+//7//v/9//////8AAAIAAgAEAAUA
BQAEAAQABQAHAAgACQAJAAoACwAMAA8AEAAQABAAEAANAA0ADQALAAkABwAEAAAA/f/7
//j/9f/0//T/8//x//D/7f/s/+v/6//r/+v/6//t/+z/7P/s/+z/7P/r/+v/7P/s/+z/
7P/s/+z/6//q/+j/6f/p/+n/6//q/+j/5//n/+b/4v/i//D/BAAdADoAXwCMALIAxQDK
AMYAuQCoAJUAagARAJ3/NP/+/gf/JP8y/0b/ZP97/4v/lv+h/6//uv/F/8z/0v/X/93/
3//f/9//3//g/+L/5P/k/+X/5//n/+n/6f/p/+n/6//s/+r/6v/r/+z/7v/u/+//8P/x
//L/8//z//L/8v/y//L/8//z//X/9f/1//f/9//3//b/+P/5//v//P/+/wAAAwADAAQA
BQAFAAcACAAJAAwAEAASABMAEwATABUAFQAVABcAGAAYABkAGwAZABkAGAAVABQAEwAS
ABIAEAAPAA0ACQAIAAcABgAGAAUABQAFAAQABAAEAAQAAgACAAQABAAGAAQABAAEAAcA
BwAGAAQABAAFAAUAAwD/////AAAAAAAA///+//7//v///////v/8//z//P/8//7//v/+
//////8BAAIAAgADAAMABAAEAAgACQAJAAkACQAJAAsACwAJAAoACgAKAA4ADgAOAA4A
DAAMAAwADAAOAA0ADQANAAsACgAJAAkACAAHAAcABwAFAAUABQAEAAMAAAACAAIAAgAC
AAIAAgAAAP///v/8//z//P/8//z//f//////AAACAAIABAAFAAcABgAGAAcABwAIAAkA
CQALAAsACwANABAAEAAQABAACwALAAsACQAJAAcABAAAAP3/+//4//X/9P/0//P/8f/w
/+3/7P/r/+n/6f/p/+n/6v/q/+v/7P/q/+r/6f/p/+z/7P/s/+z/6v/q/+n/6P/o/+n/
6f/p/+n/6P/m/+X/5f/i/+D/5v/0/wgAIQBCAGcAjgCqALUAtACwAKUAngCPAFwA+f+F
/yz/Cv8b/y7/Pv9Y/3T/hf+T/6L/qf+z/77/x//M/9T/2f/d/+H/4P/h/+L/5P/i/+T/
5P/l/+f/5//p/+n/5//n/+n/6v/s/+z/7f/u/+7/7v/v//D/8f/y//P/8//y//L/8v/y
//P/8//1//X/9//5//n/+f/6//z//f//////AAABAAMABQAGAAcABwALAAwADQAQABAA
EgATABMAFwAZABkAGQAbABwAHAAdAB0AGwAbABoAGQAYABcAFgAYABYAFQATAA8ADgAN
AAwADAALAAsACwAIAAgACAAIAAcABgAHAAYACgAIAAgACAAJAAkACAAGAAYABwAHAAUA
BQAFAAYABgACAAEAAAAAAAAAAQABAAAA/v/+//7//v/+//7//v//////AQACAAIAAwAD
AAQABAAEAAUABQAFAAUABQAHAAcABwAIAAgACAAKAAoACgAKAAoACgAKAAoACgAJAAkA
CQAJAAgABwAHAAgABwAHAAcABwAHAAcABgABAAIAAgACAAIAAAAAAAAAAAD////////+
//7//v/+//7///8BAAEAAgAEAAQABgAHAAkACAAIAAkACQAKAAsACwAJAAkACQALAA4A
DgAOAA4ACwALAAsACQALAAkABgACAP7/+//3//P/9P/0//P/8f/x/+//7//v/+3/7f/t
/+3/7f/s/+z/7P/q/+r/6f/p/+v/7P/t/+7/7P/s/+v/6v/q/+v/6//r/+3/7P/q/+n/
5//k/+L/6P/2/wQAFwA4AGEAiACgAKkApgCeAJEAiAB/AFIA9f+H/y7/Cv8X/yz/Ov9Y
/3b/hf+P/5z/q/+5/8b/y//Q/9b/2f/b/9//4v/j/+T/5v/k/+b/5v/n/+n/6f/r/+v/
6f/p/+v/7P/s/+z/7f/u/+7/7v/v//D/8//0//X/9f/0//T/9P/0//X/9f/3//f/+f/7
//v/+//6//z//f///wAAAgAEAAcABwAIAAkACQALAAwADQAQABQAFgAXABcAFwAZABkA
GQAbABwAHAAdAB4AHQAeAB4AGwAaABkAGAAYABYAFQATABEAEAAPAA4AEAAPAA8ADwAM
AAwADAAMAAkACAAJAAgADAAKAAoACgAJAAkACAAGAAYABwAHAAUABQAFAAYABgADAAEA
///+/wAAAQABAAAAAAAAAAAAAAAAAAAAAAABAP//AQACAAIAAQABAAIAAgAEAAUABQAF
AAMAAwAFAAUABwAIAAgACAAKAAoACgAKAAkACAAHAAYACAAHAAcABwAHAAYABQAFAAYA
BQAFAAUAAQABAAEAAAABAAIABAACAAEAAAD///7//f/9//3//P/8//z//P/8//v//f/9
//7//v/+/wAAAQADAAIAAgADAAcACAAJAAkACQAJAAkACwAOAA4ADgAOAAkACQAJAAcA
CQAHAAQAAAD9//v/+P/1//b/9v/1//P/8v/v/+7/7f/r/+v/6//r/+v/6v/q/+r/6v/q
/+n/6f/o/+j/6P/o/+n/6v/q/+r/6f/p/+j/5//o/+j/5//n/+f/5P/i/+L/4v/q//3/
FAAvAFIAeACVAKQApACZAIYAcwBiADMA1/9w/yD//f4M/yb/Ov9S/2//g/+Q/53/q/+0
/73/xP/M/9X/2//f/97/3//g/+L/4v/k/+T/5f/l/+X/5//n/+X/5f/n/+j/6f/q/+z/
7v/s/+z/7f/u/+//8P/x//H/8//0//X/9v/2//X/9v/1//X/9//3//f/+P/6//v//f/7
//z//f///wEAAgADAAMAAwAEAAUACAAMAA4ADwAPABMAFQAVABUAFwAYABgAGQAXABUA
FQAUABUAFAATABIAEgAQAA8ADQAMAAwADAAMAAwACwALAAsACAAIAAgACAAIAAgACgAK
AA4ADAAMAAwACwALAAoACAAGAAcABwAFAAQABQAHAAgABQADAAEAAAACAAMAAwACAAIA
AgACAAIAAgACAAIAAwABAAMABAAEAAMAAwAEAAQACAAJAAkACQAHAAcACQAJAAsADAAM
AAwADgAOAA4ADgAOAA4ADgAOAAwACwALAAsADQAMAAsACwAJAAcABgAFAAkACQAJAAgA
BgADAAIAAQAAAP////////7//v/+//7//v///wEAAQACAAYABgAIAAkABwAGAAYABwAL
AAwADQANAA0ADQANAA8AEAAQABAAEAAOAA8AEAAPAAwACQAFAAAA///9//r/9//1//T/
8v/v/+//7f/t/+3/7f/t/+3/7f/t/+z/7P/s/+z/7P/r/+v/6v/q/+r/6v/s/+z/6//q
/+r/6//r/+v/6f/o/+b/5f/l/+L/4P/k//D/BAAbADgAXQCKAK4AwwDGALoApwCUAH8A
UAD1/4P/Iv/6/g3/KP82/0j/Zv9//4//mv+n/7P/vP/H/9D/2P/b/9v/2//d/9//4f/k
/+P/5P/j/+P/4//j/+X/5f/m/+f/6v/s/+r/6v/r/+z/7v/u/+//8P/x//L/8//z//P/
8v/x//D/8v/z//b/9//2//f/9v/1//f/+v/8/////f/+////AQABAAIAAwADAAcACAAJ
AAwADAAOAA8ADwARABMAEwATABUAFgAWABcAFwAVABUAFAATABIAEQAQAA4ADAALAAkA
CQAIAAcABgAEAAMAAwADAAIAAgACAAIABAAEAAYABgAGAAQABAAEAAUABQAEAAIAAgAD
AAMAAQD/////AAAAAAAA///+//7//P/9//3//P/9//7///8AAP7//v/+////AQADAAQA
BAAFAAUABgAGAAYABwAHAAcABwAHAAkACQAJAAoACgAKAAoACgAKAAoACgAKAAoACgAK
AAkACQAJAAkACAAHAAcABAADAAMAAwABAP//AQACAAAA/v/+//7//v/7//v/+//6//z/
/P/8//z/+//9//3//v8CAAIABAAFAAMAAgACAAMABQAGAAcABwAJAAkACQALAA0ADAAL
AAoABwAHAAcABQADAAEA/v/6//n/9//0//H/8P/w/+//7f/q/+f/5v/l/+X/5f/l/+X/
5f/k/+T/5P/m/+b/5f/l/+b/5v/m/+b/5P/k/+P/4v/k/+X/5f/l/+T/4v/f/93/3f/a
/9r/4v/w/wYAHwA+AGMAiACiAKsAqgCgAJMAiAB1ADwA1/9n/xj/Bv8Z/yr/Ov9W/3L/
g/+P/5r/pf+t/7b/wf/K/9D/0//V/9f/2P/Z/9r/3P/e/+D/4P/h/+H/4f/j/+P/4f/h
/+P/5P/m/+b/5//o/+b/5v/n/+j/6f/q/+v/6//s/+z/7P/s/+3/7f/v/+//7//x//H/
8f/y//T/9f/3//n/+v/7//3///8AAAEAAQADAAQABQAIAAwADgAPAA8ADwARABEAEQAV
ABYAFgAXABcAFQAVABQAEQAQAA8ADgAPAA4ADgANAAoACAAGAAQABgAFAAUABQACAAIA
AgACAAAAAAACAAIABgAEAAQABAADAAMAAgAAAAIAAwADAAEA/////wAAAAD+//3//P/8
//z//f/9//z//P/8//z//P/8//z//P/9//v//f/+//7//f/9//7//v8CAAMAAwADAAMA
AwAFAAUABQAGAAYABgAGAAYABgAGAAQABAAEAAQABwAHAAgACQAIAAYABAADAAMAAwAE
AAUAAgABAAAA/v/9//7/AAAAAAAAAAD+//3//P/6//r/+v/6//r//f//////AAAAAAAA
AgADAAUABAAEAAUABwAIAAkACQAHAAcABwAJAAoACgAKAAoACQAJAAkABwAJAAcABAAA
APv/+f/2//P/8v/y//H/7//w/+3/7P/r/+v/6//r/+v/6//q/+r/6v/q/+r/6f/p/+r/
6v/q/+r/6v/q/+n/6P/n/+f/5v/l/+f/5v/k/+P/6f/q/+L/4P/u/wQAFwAyAFUAeACU
AKEAogCcAJMAiAB9AGAAFQCn/0T/Dv8R/yj/OP9O/2z/f/+N/5r/p/+z/77/x//O/9T/
1//Z/9//4P/h/+L/5P/i/+T/5P/l/+X/5f/n/+f/5//n/+n/6v/s/+z/7f/u/+7/7v/v
//D/7//w//H/8f/y//L/8v/y//P/8//1//X/9//5//n/+f/6//z//f////3//v///wEA
BQAGAAcABwAJAAoACwAOABIAFAAVABUAFQAXABcAFwAZABoAGgAbABwAGwAcABwAGgAY
ABYAFAAVABQAFAATABMAEgARABAADwANAAwACwAKAAoACgAKAAkACAAJAAgACgAIAAgA
CAAHAAcABgAEAAYABwAHAAUAAwADAAQABAAAAP///v/+/wAAAQABAAAAAAAAAAAAAAD/
//7//f/9////AQACAAIAAQABAAIAAgADAAMAAgABAAMAAwAFAAUAAwAEAAQABAAHAAgA
CQAKAAkACAAHAAYACAAHAAcABwAJAAgABwAHAAQAAwADAAMAAQABAAEAAAABAAAAAAAA
AAAAAAAAAP3//f/9//z//P/8//z//P/9//////8AAAQABAAGAAcABwAGAAYABwAJAAoA
CwALAAkACQAJAAsAEAAQABAAEAALAAsACwAJAAkABwAEAAAA///9//r/9//1//T/8v/v
/+//7f/t/+3/7f/t/+3/7f/s/+r/6f/o/+n/6v/q/+v/6v/q/+r/6v/s/+z/6//q/+j/
6f/p/+n/6//q/+j/5//n/+b/4v/i/+r/+v8PACgARwBuAJAApQCkAJgAiQB4AGUAOgDj
/3//LP8E/w3/LP88/07/av9//43/nv+r/7X/wP/J/9D/1P/X/93/4f/g/+H/4v/k/+L/
5P/k/+X/5//n/+n/6f/r/+v/7f/u/+3/7P/s/+z/7v/u/+//8P/x//L/8//z//T/9P/0
//T/8//z//X/9f/3//n/+f/5//z//v///wEA//8AAAEAAwAFAAYABwAHAAcACAAJAAwA
DgAQABEAEQATABUAFQAVABcAGAAYABkAGQAXABcAFgAVABQAEwASABQAEgARAA8ADgAO
AA4ADgALAAkACAAHAAUABgAHAAgACgAKAAwADAAOAAwADAAMAAsACwAKAAgACAAJAAkA
BwAFAAUABgAGAAIAAQAAAAAAAwAFAAYABgAFAAQAAwACAAQABAAEAAUABQAHAAgACAAF
AAUABgAGAAgACQAJAAkACgALAA4ADwAOAA4ADQAMAA4ADgAOAA4AEAAQABAAEAAOAA0A
DQANAA0ADAALAAsACAAHAAcABwAJAAcACQAMAAkACAAHAAYAAgABAAAA/v///wAAAQAC
AAMABQAFAAYABgAGAAgACQAJAAgACAAJAAsADAANAA0ADQANAA0ADwASABIAEgASABAA
EQASABEAEAANAAkABAABAP///P/5//j/+P/3//X/8v/v/+7/7f/t/+3/7f/t/+//7v/u
/+7/7v/u/+3/7f/s/+z/7P/s/+z/7P/r/+r/7P/t/+3/7f/r/+r/6P/n/+X/4v/g/+b/
8v8GABsANgBbAIYAqgC9AL4AuACrAJgAgwBWAPn/h/8o//r+C/8q/zj/TP9o/3v/if+a
/6X/sf++/8n/0v/Y/9v/3//h/9//3//f/+D/4P/i/+L/4//j/+P/5f/l/+f/5//p/+r/
6v/q/+v/7P/q/+r/6//s/+v/7P/t/+3/7P/s/+z/7P/u/+//8v/z//H/8//z//P/8v/0
//X/9//5//r/+//9//3//v//////AgAEAAYACgAKAAwADQANAA0ADwAPAA8AEQASABIA
EwARAA8ADwAOAA4ADgAOAA4ADAAKAAkABwADAAIAAQAAAAAA/////////P/8//z//P/8
//z//v/+/wIAAAAAAAAAAQABAAAA/v/8//3//f/7//r/+//9//7/+v/5//j/+P/4//f/
9//2/w==
         </WaveFormData>
      </LeadData>
      <LeadData>
         <LeadByteCountTotal>10000</LeadByteCountTotal>
         <LeadTimeOffset>0</LeadTimeOffset>
         <LeadSampleCountTotal>5000</LeadSampleCountTotal>
         <LeadAmplitudeUnitsPerBit>4.88</LeadAmplitudeUnitsPerBit>
         <LeadAmplitudeUnits>��V</LeadAmplitudeUnits>
         <LeadHighLimit>2147483647</LeadHighLimit>
         <LeadLowLimit>268435456</LeadLowLimit>
         <LeadID>V4</LeadID>
         <LeadOffsetFirstSample>0</LeadOffsetFirstSample>
         <FirstSampleBaseline>0</FirstSampleBaseline>
         <LeadSampleSize>2</LeadSampleSize>
         <LeadOff>FALSE</LeadOff>
         <BaselineSway>FALSE</BaselineSway>
         <ExcessiveACNoise>FALSE</ExcessiveACNoise>
         <MuscleNoise>FALSE</MuscleNoise>
         <LeadDataCRC32>928944583</LeadDataCRC32>
         <WaveFormData>
CwALAA0ADQAPABEAEQATABIAFAAUABMAFQAVABgAGwAeACAAIQAiAB8AIQAjACIAJAAk
ACIAIgAgABwAGgAXABYAEgANAAsACQAGAAUAAwADAAMAAgAAAP7/+//6//n/+f/5//n/
+f/5//j/+P/4//f/9//3//f/+v/8//7/AAD8//j/9f/z//X/9f/1//T/+P/2//T/7P/r
/+v/7f/4/wkAHQA5AF8AhAChALsA0ADYANkA1gC1AFwA7v+l/4X/i/+d/57/nv+q/7X/
uv/A/8n/0//Z/93/4f/o/+v/7P/r/+z/7f/u//D/8v/0//X/9f/0//P/8v/w//H/8f/y
//X/8//0//T/9f/3//f/9v/2//b/9//3//f/9f/1//b/9v/3//n/+v/9//z/+//7//r/
+v/8//3//v8AAAEAAgADAAUABQAFAAcACAAJAAoADAALAAwADQAOABAAEQASABIAFAAV
ABYAFgAUABQAEwASABAADwAOAA4ADgANAAwACwAJAAgACAAHAAUABQAFAAQABQAFAAUA
BgAIAAkACQAMAAoACwALAAsACgAJAAgABgAHAAgACQAJAAYABgAHAAcACAAHAAYABgAI
AAgACQAJAAYABQAEAAUABQAFAAQABAAFAAcACQALAAoACgAJAAgACgALAAsACwALAAwA
DAAMAA4ADgAOAA8AEAARABIAEwAUABMAEwATABAAEAAPAA4ACwALAAwADAAOAA0ADAAL
AAkACQAIAAgACwAKAAcABgAFAAQAAwADAAMAAwADAAMAAwADAAMAAwAFAAcABQAHAAgA
CgAKAAkACQAJAAoADQANAA4AEQASABMAFwAaABoAGgAaABgAGAAXABQAFAATABEADgAI
AAUAAgD+//v/+f/3//f/+P/2//X/8//x//H/8f/x//P/8//z//L/8P/w/+//7//v/+//
8P/w//D/8P/v/+7/7P/t/+3/7f/v/+7/7P/s/+r/5v/h/9//4//u//3/DwAjAEMAagCT
AK0AvgDMANMA2gDPAIYAEgC3/43/hf+J/4j/jP+a/6X/rv+0/73/w//J/83/0f/Y/93/
4v/l/+f/5//n/+j/5v/o/+n/6f/p/+n/6f/o/+j/5//n/+n/6v/s/+3/7//x//H/8P/w
//H/8f/w/+//7f/t/+7/7v/w//H/8f/z//X/9f/2//b/9f/2//b/9v/2//f/+P/5//z/
/f/+/wEAAgADAAQABgAFAAYABwAIAAoACwAMAAwADAANAA4ADgAQABAADwAOABAADwAO
AA4ADAALAAoACQAHAAYABgAFAAMAAwADAAIAAwADAAMABAACAAMAAwAGAAgACQAJAAkA
BwAHAAcABgAIAAgACAAHAAYABgAHAAcABQADAAEAAAACAAIAAwADAAIAAQAAAAEAAwAD
AAIAAgACAAMABAAFAAMABAAEAAQABgAHAAcABwAHAAgACAAIAAwADAAMAA0ADQANAA0A
DQANAA0ADgAPAA0ADgAOAA4ACQAJAAoACgAJAAcABQADAAMAAwACAAIAAwADAAAAAAAA
AAAAAAAAAP///////////f/9//3//f8BAAEAAwAFAAMABQAGAAgACAAHAAcABwAMAA8A
DwAQABAAEAAQABMAFAAUABQAFAAUABQAEwAQAA0ACwAIAAQA/v/7//j/9P/2//X/9P/1
//T/8v/x/+//7f/t/+3/7f/v/+//7//u/+z/7P/r/+v/6//r/+z/7P/t/+7/7v/u/+z/
7f/t/+3/7f/s/+r/6v/o/+b/4f/h/+f/9P8FABUAKwBPAHYAkQChAK4AtgDBAM4ArwBQ
AOb/pf+J/4X/if+K/5T/pv+v/7b/vP/B/8n/z//V/9v/3P/h/+T/5f/l/+X/5f/m/+j/
6v/r/+v/6v/r/+z/7P/s/+v/6//t/+3/7v/u/+//7//v/+7/7v/w//H/8f/x//H/8f/y
//L/9P/1//X/9//3//f/+P/4//j/+v/7//z/+//7//v/+//+////AAADAAIAAwAEAAYA
CQAKAAsADAAQABEAEgASABIAEwAUABQAFQAWABYAFgAXABcAFwAYABYAFQAUABMAEQAQ
ABAADwANAA0ADQAMAAwADQAOABAADwAPAA4AEAAOAA8ADwAPABAAEQASABIAEAAQABAA
DwAOAA4ADwAPAA4ADQAMAAwACwAKAAoACQAJAAkACQALAAsACwAKAAoADAANAA4ADwAN
AA4ADgAOAA4ADwAPAA8AEQASABIAEgASABIAEgATABUAFQAVABUAFgAVABUAFQAVABYA
FgAWABEAEQASABIAEAAPAA4ADQAOAA8ADwAQAA4ADQALAAkADgAOAAwADAAMAAwACgAJ
AAgABwAJAAkACQAJAAsACwANAA8ADQAPABAAEgAUABMAEwATABQAFwAXABgAGgAaABoA
HQAgACAAIAAgAB0AHAAaABYAGAAXABUAEgALAAkABwAEAAUAAwABAAEA///8//r/9//3
//f/9//3//f/9//3//b/+P/4//f/9//1//X/9v/2//j/+P/3//b/9v/3//f/9//1//T/
8v/y/+r/5v/d/9v/4f/s//n/CQAfAD8AZgCBAJEAngCqAK8AtgClAFYA6P+h/4X/f/+H
/4r/kv+g/63/sv+2/7v/wf/J/9H/1//a/93/4P/j/+P/4//j/+T/4v/k/+X/5f/o/+n/
6v/q/+j/5//n/+n/6f/q/+r/6//r/+v/6v/q/+r/6//r/+v/7f/t/+7/7v/s/+3/7f/v
//D/8f/z//T/9P/2//f/+P/5//v//f///////f/7//v//v///wAAAgAEAAYACAAKAAwA
DQAOAA4ADgAPABAAEAATABQAFAAUABIADwAMAAoACwALAAsACwAHAAYABgAFAAYABwAI
AAgABAADAAIAAgAEAAUABQAIAAoACwALAAsACgAJAAgABgAGAAYABgAFAAQABAAFAAUA
BgAFAAQABAACAAIAAwADAAEAAQABAAMAAwADAAIAAgAEAAUABgAHAAQABAADAAIABgAH
AAcABwAIAAoACwAMAA4ADgAOAA8ADAALAAoACQAIAAcABwAHAAoADAANAA4ACwALAAwA
DAAKAAkACAAHAAcABwAGAAYACQAJAAYABAAEAAQABAACAAEAAAD//wEAAQABAAEABQAF
AAcACQAIAAkACQAKAAwACwALAAsADgARABEAEgASABIAEgAVABYAFgAWABYAFAAUABMA
EAAQAA8ADQAKAAUAAwABAP7/+//5//f/9//4//b/9f/z//H/7//t/+v/7f/t/+3/7P/u
/+7/7f/t/+3/7f/u/+7/7v/u/+3/7P/q/+v/6//r/+3/7P/q/+r/6P/k/+H/5f/r//D/
+f8LACcATwB4AJkAsQDAAMYAxwDGAKcATADe/5f/e/+B/4//kP+S/5z/qf+y/77/x//N
/9H/1f/X/9j/3f/g/+P/4//j/+P/5P/k/+b/5//n/+r/6//s/+z/7P/r/+v/7f/t/+7/
7v/v/+3/7f/s/+z/7v/v/+//7//t/+3/7v/u/+7/7//v//H/8//z//T/9P/0//b/9//4
//f/9//3//f/+//7//v//f/+////AAACAAMABAAFAAYACAAJAAoACgAMAA0ADgAOAA4A
DgANAAwACQAHAAUABAAEAAMAAgABAAEAAAAAAP///////////v/9//3//f/+/wAAAQAB
AAQABgAHAAcABwAFAAUABQAEAAIAAgACAAEA/v/+//////////////8AAP7//v//////
/f/9//3////9//3//P/8//3///8BAAMAAwAEAAQABAAEAAUABQAFAAYACAAJAAoACgAK
AAoACwANAA0ADQANAAoACQAJAAkABwAIAAgACAAIAAkACwAMAAsACQAHAAUAAwABAAAA
AgACAAEAAAD///7/+//7//v/+//7//v/+//7//////8BAAMAAwAFAAYACAAHAAUABAAD
AAgACwALAAwADgAOAA4AEQASABIAEgASABEAEgASABAADwANAAoABgABAP///f/6//f/
8//v/+3/7f/s/+z/6//t/+3/7f/t/+v/6//r/+r/7P/s/+v/6//p/+n/6v/q/+r/6v/p
/+j/6v/r/+v/6//q/+j/5f/k/+L/4v/h/9//4f/q//f/BwAdAD8AaACJAKEAtADCAMkA
0ADFAHwACgCx/4n/h/+L/4r/jv+Y/6H/qP+w/7v/xf/P/9P/1f/a/+H/4v/j/+X/5f/l
/+b/5P/m/+f/5//o/+n/6v/q/+z/6//r/+3/6//s/+z/7f/t/+3/7P/s/+7/7//v/+//
8f/x//L/8v/y//P/8//1//P/8//0//T/9v/4//n/+v/8//3//v///wEAAQABAAMAAgAD
AAQABgAGAAYABgAGAAoACwAMAAwAEAARABIAEgAQABAADwAOAA8ADwAPABAADQALAAkA
BwAFAAQABAADAAUABQAFAAQAAgABAAAAAAD+//////8CAAIAAwADAAMABQAFAAUABAAE
AAQABAADAAAAAAABAAEAAQABAAEAAgABAAAAAAD//////////wEA//////7//v8AAAEA
AgADAAMABAAEAAQABAAFAAUABQAHAAgACAAIAAoACgAKAAsACwALAAsACwAIAAcABwAH
AAUABgAGAAYABgAHAAkACgAIAAcABgAFAAcABwAGAAYABQADAAIAAQAAAAAAAAAAAAAA
/f/9//3//f/7//v/+//7//////8BAAMABQAHAAgACgAIAAcABwAHAAwADwAPABAADgAO
AA4AEQAUABQAFAAUABIAEgARAA4ADAAJAAUAAAD+//3//P/6//n/9//1//X/9P/y//H/
7//x//H/8f/x/+7/7f/s/+r/6//s/+z/7f/r/+v/7P/s/+7/7v/t/+z/7v/v/+//7//t
/+z/6v/q/+j/5P/l/+X/6f/0/wUAFwAvAFMAeACRAKEArAC0AL8AxACfADwA1v+f/4v/
i/+N/47/lP+g/63/tv+6/8H/yf/T/9v/4f/k/+f/6v/r/+3/7f/t/+7/7v/w//H/8f/w
//H/8v/y//P/8//0//f/9f/2//b/9//1//X/9P/0//j/+f/5//n/+f/5//r/+v/6//v/
+//9//3//f/+//7//v8AAAEAAgAEAAUABgAHAAcABwAHAAkACwANAA8AEgARABIAEwAU
ABgAGQAaABoAGgAbABwAHAAcABwAGwAaABoAGQAYABgAGAAXABYAFQAVABQAFAATABIA
EQAQAA4ADQANAA0ADgAQABEAEQAUABIAEwATABMAFgAXABgAGAAWABYAFgAVABQAFAAV
ABUAFAATABIAEgARABAAEAAPAA8ADwAPABEADwAPAA4ADgAOAA8AEAARABAAEAAPAA4A
DgAPAA8ADwARABIAEgASABYAFgAWABcAFgAVABQAEwATABMAFAAVABQAFAATABIAEQAR
ABIAEgASABEAEAAPAA0ADQAMAAwABwAFAAYACgAIAAgACAAIAAUABQAFAAUABQAFAAUA
BQAFAAUABwAJAAoADQAPABIAEAAPAA8ADwARABMAEgASABQAFAAUABcAGAAYABgAGAAX
ABgAGAAWABQAEQANAAgABQADAAEA/v/9//v/+f/5//j/9v/1//P/9f/1//X/9f/1//X/
9f/0//L/8v/x//H/8P/v/+//7v/u/+7/7f/s/+3/7//w//H/7//u/+z/7P/q/+j/5f/j
/+f/8v///wsAIwBHAGwAiQCdAKwAsgC1ALYAmQBAANz/n/+H/4f/kf+S/5T/oP+r/7L/
vP/H/8//0//X/93/4P/h/+L/5f/j/+P/4//k/+b/6P/p/+n/6f/p/+n/6P/q/+n/6f/r
/+n/6v/q/+v/6//r/+r/6v/s/+3/7f/t/+z/6//r/+r/6//t/+7/8f/w/+//7//u/+7/
8P/x//L/9f/3//n/+//8//v/+v/7//7///8AAAIAAAAAAAAAAAADAAUABwAIAAgACQAK
AAoACAAIAAcABgAIAAcABgAGAAcABwAHAAcABAACAAEA//8BAAEAAQAAAP///////wAA
AgADAAMABgAFAAUABAADAAUABQAFAAQABAAEAAQAAwACAAIAAwADAAMAAwADAAQABAAE
AAUABQACAAEAAAABAAEAAQAAAAAAAgADAAQABQAHAAgACAAIAAoACwALAAsACgAKAAkA
CAAMAAwADAANAAwACwAKAAkACwALAAwADQALAAwADAAMAAcABwAIAAgACQAJAAkACQAG
AAUAAwACAP///v8AAAAAAAAAAAEAAQABAAEA//////////8AAP//AAABAAEAAwAEAAYA
BAADAAMAAwAIAAsACwAMAA4ADgAOABEAEgASABIAEgASABIAEQAOAAwACQAFAAAA+//5
//f/9P/z//H/7//v/+z/6v/p/+f/5//n/+f/5//p/+n/6f/o/+j/6P/n/+f/5f/l/+b/
5v/o/+j/5//m/+X/5f/k/+P/5f/k/+L/4v/g/97/1//X/93/7P/5/wsAJQBNAHgAmQCz
AMYA0ADVANgAuwBcAOT/lf93/3n/hf+G/4j/lv+h/6b/rv+1/7//xf/L/9H/1P/X/9z/
3f/b/9v/2//c/97/4P/h/+H/4P/h/+L/4v/i/+H/4f/j/+P/5P/k/+X/5f/l/+T/5P/o
/+n/6f/p/+n/6f/q/+r/6v/r/+v/7f/t/+3/7v/u/+3/7v/u/+7/7//x//P/9f/1//X/
9f/3//b/9//4//r//f/+////AAAAAAEAAgACAAQABQAGAAYACAAIAAcABgAGAAUABAAE
AAIAAQAAAP//+//6//r/+f/7//v/+//6//n/+f/5//r/+v/7//v//v/8//3//f/9//7/
//8AAAAA/v/+//7//f/8//z//f/9//z/+//6//r//P/8//3//f/8//v/+v/7//v/+//6
//r//P/9//7//////wAAAAAAAAQABQAFAAUAAwAEAAQABAAFAAQAAwADAAQABQAGAAcA
BgAFAAUABQAFAAYABgAGAAEAAQACAAIABAADAAIAAQABAAEAAAAAAP3/+//8//7//P/8
//z//P/7//v/+//7//n/+f/5//n/+f/5//v//f///wEAAgAEAAQAAwADAAMABgAJAAkA
CgAMAAwADAAPABIAEgASABIADgAOAA0ACgAJAAcABAAAAPv/+f/3//T/8//x/+//7//u
/+z/6//p/+f/5//n/+f/6P/p/+r/6v/o/+j/5//n/+n/6f/q/+r/6P/o/+f/5v/o/+n/
6f/p/+n/6P/m/+b/5v/i/9v/3f/l//L/AQAVADMAVwB+AJcApwC4AMIAyQDQAKkAQADW
/5v/h/+H/4n/iv+U/6D/p/+w/7j/vf/D/8n/z//T/9j/3f/g/+H/4//j/+P/5P/i/+T/
5f/l/+b/5//o/+j/6P/n/+f/6f/p/+r/6v/r/+v/6//q/+r/7v/v/+//7//v/+//8P/w
//D/8f/x//P/8//z//T/9P/0//b/9//4//b/9//4//n//f/9//3///8CAAMABAAGAAUA
BgAHAAgACgALAAwADAAQABEAEgASABIAEgARABAADgANAAwADAAMAAsACgAJAAcABgAG
AAUABQAFAAUABAABAAEAAQACAAAAAQABAAQABgAHAAcABwAHAAcABwAGAAYABgAGAAUA
BgAGAAcABwAEAAMAAgACAAIAAgADAAMAAQABAAEAAwADAAMAAgACAAQABQAGAAcABQAG
AAYABgAGAAcABwAHAAkACgAKAAoACgAKAAoACwANAA0ADQANAAwACwALAAsACQAKAAoA
CgAJAAkACgAKAAoACQAIAAcACQAJAAgACAADAAMABAAFAAQAAgACAAIAAgABAAEAAQAB
AAEAAQABAAEAAwADAAUABwAHAAkACgAMAA0ADQAOAA8AEQATABIAEgASABIAEgAVABgA
GAAYABgAFAAUABMAEAAQAA8ADQAKAAQAAQD+//r/+//5//f/9//4//b/9f/z//P/8//z
//P/8f/x//H/8P/u/+7/7f/t/+7/7//x//L/8v/y//H/8P/w//H/8f/x//P/8v/w//D/
7P/o/+X/5//t//L//f8VADUAWQB6AJEAoQCsALQAvQDGAKUARgDc/5//if+J/43/jv+Y
/6j/r/+0/7z/w//P/9f/2f/d/+T/4//k/+n/6v/r/+z/7v/t/+7/7v/t/+7/7//w//D/
7v/t/+3/7//x//L/8v/z//X/9f/0//T/9v/3//f/9//1//X/9v/2//j/+f/5//v/+//7
//z//P/8//7///8AAAIAAwAEAAUABwAHAAcACQAKAAsADAAOABEAEgATABQAFQAVABUA
FAAYABkAGgAaABoAGgAZABgAFgAVABQAFAAUABMAEgARABEAEAAQAA8AEQARABEAEAAN
AA0ADQAOAAwADQANABAAEAARABEAEQAPAA8ADwAOABAAEAAQAA8ADgAOAA8ADwANAAsA
CQAIAAkACgAMAA0ADAALAAoACwALAAsACgAKAAoACwAMAA0ACwAMAAwADAAQABEAEQAR
AA8AEAAQABAAEgASABIAEwAVABUAFQAVABIAEQARABEAEQASABIAEgARABEAEgASABIA
EQAQAA8ADQANAAwADAALAAsADgAOAA0ADAALAAoACQAJAAkACQAHAAcABwAHAAkACQAL
AA0ACwANAA4AEAAQAA8ADwAPABQAFwAXABgAGAAYABgAGwAeAB4AHgAeABoAGgAZABYA
FgAVABMAEAAJAAcABQACAAIAAQAAAAEAAAD+//3/+//5//n/+f/5//n/+f/5//j/9v/2
//X/9f/z//P/9P/0//X/9v/2//b/9f/1//T/8//0//T/8//0//T/8v/v/+v/6f/u//n/
CQAZAC8AUABzAI8AogCqAK8AsgC1AJAAMADP/5n/hf+J/5L/lv+e/63/tv+8/8X/zf/T
/9n/3f/i/+n/7v/x/+//7//v//D/7v/w//H/8f/w//H/8v/y//L/8f/x//P/9f/2//b/
9//1//X/9P/0//b/9//3//f/+v/7//3//v/7//v/+v/7//3//f/+//7//v8AAAEAAgAA
AAEAAgADAAUABQAFAAcABwAHAAcACAALAAwADQAOABAAEQASABIAFAAVABYAFgAUABQA
EwASABIAEQAQABAAEgARABAADwANAAwADAALAA0ADQANAAwACwALAAsADAAMAA0ADQAQ
ABIAEwATABMAEgARABAADgAMAAwADAALAAwADgARABMAEQAPAA0ADAAKAAoACwALAAsA
CwALAA0ADQANAAwADAALAAsACwALAAkACgAKAAoADQAPABAAEQAPABAAEAAQABIAEgAS
ABMAEwATABMAEwAUABMAEwATABIAEgARABAADwAPABAAEAAPAA0ACwAJAA8ADwAQAA4A
CgAHAAYABQAEAAMAAwADAAMAAQABAAEAAQAFAAUABwAJAAsADQAOABAADgANAA0ADQAS
ABUAFQAWABQAFAAUABcAGAAYABgAGAAYABgAFwAUABAADQAJAAQAAAD///7//P/4//X/
8v/x//H/8P/w/+//7//v/+//7//t/+3/7f/s/+z/7P/r/+v/6//r/+z/7P/u/+7/7f/s
/+r/6//r/+v/6//q/+j/6P/m/+L/3//f/+X/8P///xEALQBTAHwAoQC1AMIAyADLAMwA
qQBGANT/j/97/4P/j/+O/5L/nP+p/7L/uP+//8f/zf/V/93/4v/h/97/3f/g/+H/4v/k
/+P/5P/k/+P/4v/j/+T/5P/n/+f/6P/r/+r/6v/p/+n/6//r/+r/6v/u/+//7//v/+7/
7f/t/+z/7v/v/+//8f/w/+//7//u/+//8v/0//b/9P/1//b/9//3//f/9//5//r/+//8
//7///8AAAEAAgAEAAUABgAGAAoACwAMAAwACgAKAAkACAAIAAcABgAGAAQAAwACAAEA
///+//7//f/9//3//f/8//3//f/9//7//v//////AgAAAAEAAQABAAEAAQABAAAAAgAC
AAIAAQD+//7//////wAA///+//7//P/8//3//f////////8BAP/////+//7///8BAAMA
BQAFAAYABgAGAAYABwAHAAcABwAIAAgACAAKAAoACgALAAsACwALAAsADAALAAsACwAJ
AAoACgAKAAcABwAIAAgABgAFAAQAAwADAAMABAAEAAQAAwACAAEAAAD/////////////
////////AQABAAMABQAGAAkACwAOAAwACwALAAsADgARABEAEgAUABQAFAAXABgAGAAY
ABgAFAAUABMAEAANAAsACAAEAAEA///9//r/+f/3//X/9f/y//D/7//t/+3/7f/t/+3/
7f/t/+3/7P/t/+7/7v/v/+//7//w//D/7v/u/+3/7P/u/+//7//v/+7/7P/p/+j/5v/i
/+H/4//r//j/CQAdADkAXwCCAJsAqwC2ALwAxQDGAJEAKgDK/5f/i/+N/4//kP+a/6r/
sf+2/77/w//H/83/1f/f/+T/5f/k/+X/5f/l/+X/5v/n/+r/7P/t/+3/7f/t/+z/7P/r
/+v/7f/v//D/8P/x/+//7//u/+7/8v/z//P/8//1//X/9v/2//b/9//3//n/+f/5//r/
+v/4//r/+//8//7///8AAAEABQAFAAUABwAGAAcACAAKAA0ADgAPABAAEgATABQAFAAW
ABcAGAAYABgAGAAXABYAFgAVABQAFAAVABUAFQAVABAADgANAAsADQANAA0ADAALAAsA
CwAMAAwADQANABAAEgATABMAEwARABEAEQAQABIAEgASABEADgAOAA8ADwAQAA8ADgAO
AA4ADgAPAA8ADwAPAA8AEQARABEAEAAQAA4ADwAQABEADwAQABAAEAATABUAFgAXABUA
FgAWABYAGgAaABoAGwAZABkAGQAZABoAGQAZABkAGwAcABwAHAAXABcAGAAYABkAGQAZ
ABkAGAAXABUAFAATABYAFgAWABYAFgAUABMAEgARABEAEQARABEAFQAVABcAGQAZABsA
HAAeACAAHwAfAB8AIAAjACMAJAAkACQAJAAnACoAKgAqACoAKAAoACcAJAAlACMAIAAc
ABcAFQATABAADwANAAsACwAKAAgABwAFAAUABQAFAAUAAwADAAMAAgAEAAQAAwADAAMA
AwAEAAQABgAGAAUABAADAAMAAgABAAEAAAD+//7/BAAEAPv/9f///wwAGQAnAEEAYQCC
AJ0ArwC+AMgAzwDYAMkAfgASAMf/o/+d/6H/pv+q/7j/wf/I/9D/2f/h/+f/7f/z//j/
+//+/wEAAQABAAEAAgACAAQABQAFAAQABQAGAAYACAAHAAcACQAKAAwADQAPAA8ADwAO
AA4AEAARABEAEQARABEAEgASABIAEwATABUAFgAXABkAGgAaABwAHQAeABwAHQAeAB8A
IgAjACQAJwAmACcAKAAqAC0ALgAvADAAMgAzADQANAA2ADcAOAA4ADoAOgA5ADgANgA1
ADQANAA2ADUANAAzADMAMgAyADEAMAAvAC4ALAAtAC0ALQAuACwALQAtADAALgAvAC8A
LwAvAC8ALwAuAC8AMAAxADEAMAAwADEAMQAuAC0ALAAsAC4ALgAvAC8ALwAvAC8AMQAw
AC8ALQAsAC0ALwAxADMAMQAyADIAMgAzADMAMgAxADMANAA0ADQANAA0ADQANQA2ADcA
OAA5ADgANwA3ADcANwA4ADgAOAA4ADkAOwA8ADkANwA1ADMANQA1ADQANAAzADUANgA0
ADQANAA0ADEAMQAxADEALwAvAC8ALwAzADMANQA3ADkAOwA8AD4APgA9AD0APQBAAEMA
QwBEAEIAQgBCAEUASgBKAEoASgBGAEYARQBCAEEAPwA8ADgANAAzADIAMAAtACsAKQAp
ACoAKAAnACUAJwAnACcAJwAkACMAIgAgACEAIgAiACMAIwAjACQAJAAmACYAJQAkACIA
IwAjACMAJQAkACIAIgAgAB4AGwAXABsAJAAxAD8AUwBzAJwAvQDNANgA4ADlAOYAyQBw
AAoAz/+5/7v/yf/K/8z/1v/h/+r/9P/9/wMACQAPABUAGgAbAB4AIQAhACEAIQAiACAA
IgAjACMAJAAlACYAJgAoACcAJwApACgAKAAnACcAKQApACgAKAAsAC0ALQAtAC0ALQAu
AC4ALAAtAC0ALwAxADEAMgAyADQANgA3ADgANwA3ADcANwA7ADsAOwA9AD0APQA9AD4A
QQBCAEMARABGAEcASABIAEwATQBOAE4ATABMAEsASgBMAEsASgBKAEoASQBIAEcARwBG
AEYARQBEAEMAQgBAAEAAQQBCAEQARQBHAEgATABLAEsASgBJAEkASQBJAEgASQBKAEsA
SwBIAEgASQBJAEYARQBEAEQARwBIAEoASwBIAEcARgBHAEkASQBIAEgASgBLAEwATQBL
AEwATABMAEwATQBNAE0ATgBQAFEAUgBTAFIAUQBRAFEAUQBRAFEAUwBTAFQAVQBTAFQA
VABUAFEAUQBSAFIAUQBPAE0ASwBPAE0ATgBSAFEAUABPAE4ASgBJAEgARwBJAEkASQBJ
AE0ATQBPAFEATwBRAFIAVABUAFMAUwBTAFYAWQBZAFoAXABcAFwAXwBiAGIAYgBiAGIA
YgBhAF4AXABZAFUAUABLAEkARwBEAEUAQwBBAEEAPgA8ADsAOQA7ADsAOwA7ADsAOwA7
ADoAOgA6ADkAOQA5ADkAOgA6ADgAOAA3ADYANwA5ADoAOwA5ADgANgA2ADYAMAAtAC8A
NQBAAE0AXQB5AJ0AxgDnAP0ADgEYAR0BHgH9AJoAKADf/8n/0//h/+D/5P/w//f//P8G
AA8AFwAfACcALQAyADMANgA3ADYANQA0ADQANAA2ADcANwA2ADcAOAA4ADkAOQA6AD0A
PQA+AD4APwA9AD0APAA8AD8AQQBCAEMAQQBBAEIAQgBDAEUARgBJAEcARwBIAEgARgBI
AEkASgBMAE0ATgBPAFEAUQBRAFMAVQBXAFkAXABdAF4AXwBgAGAAYQBiAGIAZABlAGYA
ZgBmAGYAZQBkAGUAZQBlAGYAZABjAGIAYQBfAF4AXgBdAF0AXQBdAFwAXQBdAF0AXgBe
AF8AXwBiAGQAZQBlAGUAZgBnAGgAaABmAGYAZgBlAGYAZgBnAGcAaABnAGYAZgBiAGIA
YwBlAA==
         </WaveFormData>
      </LeadData>
      <LeadData>
         <LeadByteCountTotal>10000</LeadByteCountTotal>
         <LeadTimeOffset>0</LeadTimeOffset>
         <LeadSampleCountTotal>5000</LeadSampleCountTotal>
         <LeadAmplitudeUnitsPerBit>4.88</LeadAmplitudeUnitsPerBit>
         <LeadAmplitudeUnits>��V</LeadAmplitudeUnits>
         <LeadHighLimit>2147483647</LeadHighLimit>
         <LeadLowLimit>268435456</LeadLowLimit>
         <LeadID>V5</LeadID>
         <LeadOffsetFirstSample>0</LeadOffsetFirstSample>
         <FirstSampleBaseline>0</FirstSampleBaseline>
         <LeadSampleSize>2</LeadSampleSize>
         <LeadOff>FALSE</LeadOff>
         <BaselineSway>FALSE</BaselineSway>
         <ExcessiveACNoise>FALSE</ExcessiveACNoise>
         <MuscleNoise>FALSE</MuscleNoise>
         <LeadDataCRC32>924176049</LeadDataCRC32>
         <WaveFormData>
/////wEAAQABAAEAAAAAAAIABAAFAAUABQAFAAcACQALAAwADwAQAA4AEAAUABUAEwAT
ABMAEgAQAA4ADAAKAAkABgADAP///f/6//n/9//1//X/9f/y//H/8f/x//H/7//u/+3/
7P/u/+3/7f/t/+z/7P/s/+z/7f/u/+//8P/s/+v/6v/p/+r/6//s/+z/6//o/+X/3//f
/93/2f/c/+X/8f8CABoAPwBgAIEAoQC9ANMA5gDaAJcAQAACAOb/4//l/9v/zf/L/87/
zf/P/9T/2P/a/9v/2//d/9//3f/d/9//3//f/9//3//f/9//4P/f/97/3f/d/9//3//f
/+D/3f/c/9v/2//d/93/3f/d/93/3f/e/97/2//b/9v/3P/d/9//3//f/93/3P/b/9v/
3v/e/9//4f/g/+D/3//e/+D/4P/g/+L/5P/l/+T/5f/m/+b/5v/n/+f/5//o/+v/6v/q
/+v/6//r/+v/7P/s/+v/6v/p/+j/6f/o/+j/6P/o/+j/5v/m/+f/5//n/+X/5f/l/+b/
6f/r/+v/6//t/+v/6//r/+v/6//q/+n/6P/q/+r/6v/o/+b/5//o/+j/5//n/+f/5//l
/+T/5P/l/+X/5f/k/+T/5f/j/+X/5v/o/+j/6P/n/+b/5v/n/+j/6f/s/+v/6//p/+z/
7P/t/+7/7//w//H/8P/w//H/8f/w/+//7//v/+//7//u/+7/7v/u/+7/7v/v/+7/7v/v
/+3/7P/r/+r/8P/u/+v/6v/p/+j/6v/q/+j/6P/n/+j/6f/p/+v/6//t/+3/7f/u//H/
9P/z//P/8//z//X/9//4//j/+//8//3/AAAEAAUABQAFAAcABgAEAAIAAwACAAAA/v/6
//X/8v/u/+v/6f/n/+f/6f/m/+X/5f/l/+X/5P/k/+X/5v/n/+f/5f/l/+T/5P/m/+b/
5v/m/+T/5P/j/+P/5f/l/+X/5f/n/+b/5f/k/+P/4f/b/9f/1//c/+P/6//0/wgAKwBU
AHUAkwCxAM8A6ADuAL0AYgAcAPj/6//j/9f/zf/N/9D/0f/T/9b/2P/Y/9n/2f/b/+H/
5f/n/+f/5//n/+f/5//n/+f/6P/m/+b/5v/n/+f/5//n/+j/6v/q/+r/6//t/+3/7f/t
/+7/7f/t/+z/6//r/+v/7P/t/+//7//v/+//8P/x//P/8v/y//P/9f/2//b/9f/0//f/
+P/5//z//v////7///8AAAAAAAABAAEAAQACAAUABAAEAAUABQAGAAcACQAKAAgACAAI
AAgACQAIAAgACAAIAAgABgAGAAUABQAFAAMABAAFAAcACwAMAAsACgALAA0ADQANAA0A
DAAMAAwADAAOAA4ADgAMAAwADQAOAA4ACgAJAAgABwAGAAYABwAJAAcABwAGAAYACAAH
AAoADAAMAAwADAALAAwADAANAA4AEAASABAADwANABAAEAARABMAEwATABMAEgASABMA
EwATABMAFAAVABUAFQAUABQAEgASABIAEgAQAA4ADQANAA0ADAALAAoADAAPAAsACgAM
AAwADAAMAAoACgAIAAgACAAIAAgABwAKAAsADgAPABAAEAASABQAEwATABMAEwAWABkA
GwAcAB4AHgAeACAAJAAlACUAJQAlACQAIgAgAB4AHAAZABYAEAALAAgABAAGAAUABAAF
AAcABAADAAMAAwADAAIAAgAEAAQABAADAAIAAQD///7/AAAAAAAAAAACAAIAAQABAP//
////////AQAAAP///v/9//n/9f/z//P/+v8DAAkAFAAuAFUAeACRAK0AywDpAAIB9gCv
AFoAJgAMAAEA9//r/+f/7f/u/+//7//u//D/8v/3//n/+f/7////////////////////
/////wAAAAAAAAAAAQABAAEAAQACAAIAAgACAAMAAwADAAMAAwADAAMABAAEAAQABQAG
AAgACQALAAsACwAKAAoACgALAAwADAANAA8ADgAOAA0ADAANAA4ADwASABMAFQAVABcA
GAAYABgAGQAbABsAHAAfAB4AHgAfAB8AHwAfACAAIAAgACAAIAAgAB0AHAAcABwAHAAc
ABoAGgAZABkAGQAXABgAGQAbAB8AHgAdABwAHQAfAB8AHwAfACIAIgAiACIAIAAgACAA
HgAeAB8AIAAgAB8AHwAfAB8AHgAcABsAGwAbABsAGgAaABsAGQAbABwAHgAeAB4AHQAe
AB4AHwAgAB8AIAAdABsAHAAgACEAIwAhACEAIQAhACQAJAAlACUAIgAhACEAIQAjACMA
IgAiACAAIAAgACAAIAAeAB0AHQAgACAAIAAgABwAGwAbABsAHwAgAB8AHgAdABwAGwAa
ABcAFgAZABoAGwAbABsAGwAdAB0AHAAcAB4AIAAjACMAIwAjACMAJQAmACYAKAAoACgA
KgAuAC8ALwAvAC4ALAApACYAJwAmACQAIgAhAB0AGwAYABcAFQATABMAEgAOAAwACwAL
AAsACgAKAAwADAAMAAsADQANAAwADAAKAAoACgAKAAoACgAJAAkACgALAAwADQAKAAgA
BgAEAP3/+f/z//H/8f/0//n///8KACIARwBmAH8AmwC7ANcA7gDsALUAXAAeAAIA+f/x
/+f/3//j/+j/5//n/+b/6P/q/+//8f/z//P/9f/3//f/9//3//f/9v/1//T/9P/3//j/
+f/7//n/9//1//T/9f/2//f/+f/3//f/9//3//f/9//4//j/9//3//f/+P/3//n/+f/5
//n/+v/7//3//P/8//3//////wAAAAAAAP7//v/+/wAAAQADAAMABQAHAAgACQALAAkA
CQAKAA0ADgAOAA8ADwAPAA8AEAAQAA0ADAALAAoACQAIAAgACAAGAAYABAAEAAUABQAF
AAMAAgADAAUACQAKAAkACAAJAAsACwALAAsACgAKAAoACgAMAAwADAAKAAgACQAKAAoA
BwAHAAcABwAEAAIAAQABAAMAAwACAAIAAwABAAMABAAGAAYABgAFAAMAAgACAAIABAAG
AAQAAwAFAAgACAAJAAkACQAJAAkABwAGAAYABQACAAEAAQABAAMAAwACAAIAAgACAAIA
AgAAAP7//f/9//7//v/+//7/AgABAP7//f/8//v/+v/5//j/9f/0//X/9v/3//f/+f/5
//v/+//4//j/+v/8//3//f/9//3//f///wAAAAAEAAQABAAGAAkACQAIAAcACQAIAAYA
BAAAAP7/+//4//P/7//t/+r/6v/p/+j/6f/n/+T/4//j/+H/3//c/9r/2//c/93/3f/d
/93/3P/c/9n/2P/X/9b/1//Y/9j/2f/Z/9n/2f/Z/9j/1v/U/9L/z//L/8n/yf/J/8j/
zf/Z/+z/CAApAEgAZwCFAKMAuwDOAMIAfQAiAOT/yP/H/8n/wf+3/7f/uv+5/7v/wP/E
/8b/w//D/8X/x//F/8f/xv/F/8T/w//F/8X/xf/G/8j/yP/I/8n/yP/H/8b/xv/G/8b/
xv/H/8b/xf/E/8P/xf/F/8b/xv/F/8X/xf/G/8b/x//G/8X/xv/G/8b/x//I/8j/yf/L
/8n/yP/G/8T/xf/G/8f/yv/M/83/zP/N/8z/zP/M/83/zf/N/87/0f/U/9T/1f/V/9P/
0//U/9T/0//S/9H/0P/R/9D/0P/Q/9L/0v/Q/9D/0//T/9P/0f/R/9H/0v/V/9X/1f/V
/9f/2v/b/9z/3f/d/9z/2//a/9j/2P/Y/9b/1P/V/9b/1v/W/9f/2P/Z/9j/1v/V/9X/
1//X/9b/1v/V/9P/1f/W/9n/2v/b/9v/3P/c/93/3v/e/+D/3v/d/+D/5P/l/+f/5f/l
/+X/5f/o/+j/6f/p/+b/5f/l/+X/5//n/+b/5v/p/+r/6//s/+r/6P/n/+f/6P/m/+b/
6P/o/+f/5v/l/+T/5P/k/+L/4v/l/+b/5//n/+v/6//t/+3/7f/u//H/9P/y//H/8P/v
//L/9f/3//j//P/8//z//v8CAAMAAwADAAQABAADAAIAAgAAAP3/+v/3//P/8f/u/+z/
6f/m/+X/6P/m/+b/5//p/+n/6P/o/+j/6P/o/+f/5//n/+b/5v/m/+b/5v/m/+j/6P/n
/+f/6P/p/+r/6//q/+j/5v/k/+P/4//h/93/3f/e/+X/6//2/w4AMQBUAHUAlQCzAM8A
6gDwAL0AYgAYAPj/8f/r/93/0//R/9L/0//V/9r/4P/k/+X/4//n/+v/6//p/+r/6//s
/+3/6//r/+v/7P/s/+z/7P/t/+//7//v//D/8P/w//D/8f/x//H/8f/x//P/8//0//T/
9P/1//b/+P/4//n/+P/3//b/9v/2//f/+v/6//v//f///wAAAAAAAAIAAgACAAQABgAH
AAYABwAHAAYABQAFAAYABwAJAA0AEAAQABEAEQAQAA8ADwAOAA8AEAARABIAEAAOAA0A
DAAMAAwACgAKAAsACwALAAkABwAHAAgACwALAAsACwANAA0ADQANAA0AEAAQABAAEAAQ
ABAAEAAOAAwADQAOAA4ADwAPAA8ADwAOAAwACwALAAwADQANAA4ACwAJAAsADAAOAA4A
DgANAA4ADgAPABAAEgAUABIAEQAPABIAEgATABUAFQAVABUAFgAWABcAFwAUABMAEwAT
ABMAEwASABIAEwAUABUAFgAUABIAEQARABQAFAAUABQAFAARAA8ADwAOAA4ADgAOAA4A
EAAQAA4ADgAOAA4ADgANAA8ADwARABEAEwAUABcAGgAZABkAGQAZAB0AHwAgACAAIQAg
AB8AIAAmACcAJwAnACkAKAAmACQAHwAcABgAFAAUABEAEAAOAA0ACwAJAAkACwAIAAcA
BwAHAAcABgAGAAMAAgABAP//AAABAAEAAgAAAAAAAAAAAAEAAgACAAMABQAFAAUABQAD
AAIAAQAAAAEA+//7//n/9//8/wUACwAYADgAXQB8AJcAswDPAOsAAAHsAJ8ATgAgAA4A
AwD5/+//5//p/+7/8f/x//L/9P/4//v//f//////AQABAAEAAQABAAEAAQABAAEAAgAC
AAIAAgADAAUABQAFAAYABAAEAAQABQAFAAUABQAFAAcABwAIAAgABwAHAAcACAAHAAkA
CQAJAAoACgAKAAsADAAMAA0ADwAPABAAEAAQABAAEAAQABIAFQAXABcAGQAZABgAFwAX
ABgAGQAbAB8AHgAeAB8AHwAdAB0AHgAeAB4AHgAeAB4AHQAcABwAHAAcABwAGgAaABkA
GQAZABcAFwAXABgAGwAfAB8AHwAhAB8AHwAfAB8AIgAiACIAIgAgACAAIAAeAB4AHwAg
ACAAHwAfAB8AHwAcABoAGQAZABoAGwAbABwAGwAZABsAHAAdABwAGwAZABgAGAAZABoA
HAAeABwAGwAbAB4AHgAfACEAIQAhACEAIQAgACAAHwAfAB8AIAAhAB8AHwAeAB4AHgAe
AB4AHgAeABwAGwAbABsAGgAZABgAGAAVABcAGAAWABYAFgAWABQAFAASABIAEwAUABUA
FQAVABUAFwAXABcAGAAbAB4AHgAdABwAGwAdAB8AIAAgACQAJAAkACYAKQApACgAJwAo
ACgAJwAmACIAIAAdABoAFQARAA8ADAANAAsACQAJAAcABAADAAMAAwADAAIAAgACAAIA
AgABAAMAAwACAAIA///+//3//P/8//z/+//7//3//f/9//3/+//6//n/+P/3//P/7//r
/+v/8P/1//v/CAAgAD8AYgCBAJ8AvQDVAOoA4ACbAEgAEgD4/+//7f/h/9f/2//e/93/
4f/m/+j/6P/r//H/8//z//H/8f/v/+//7//v/+3/7f/t/+7/7P/s/+z/7f/t/+3/7f/u
/+3/7P/r/+v/7f/t/+3/7f/v/+//8P/w/+7/7f/s/+z/7P/t/+z/6//q/+r/6v/r/+z/
7P/t/+//8f/y//L/8v/w//D/8P/y//P/9f/1//f/9v/2//b/9//1//X/9v/5//j/+P/5
//n/+f/5//r/+v/4//j/+P/4//n/+P/4//j/9//2//P/8v/z//P/8//x/+//7//w//P/
9f/1//X/9//5//n/+f/5//j/+P/4//j/9v/2//b/9P/z//P/8//y//L/8//0//X/9P/y
//H/8f/w/+//7f/s/+v/6f/r/+z/7v/u/+7/7f/u/+7/7//w/+//8P/t/+v/6v/s/+v/
6//r/+v/6//r/+v/6v/q/+n/6f/p/+r/6//o/+f/5f/k/+L/4v/i/+L/4v/g/9//3//e
/9z/2v/Y/9T/1P/W/9b/1v/W/9T/1P/S/9L/0f/S/9P/0//U/9P/1P/T/9L/0v/U/9b/
1v/V/9T/0//T/9X/1v/W/9n/2v/b/97/4P/h/+H/4f/f/97/3P/a/9f/1P/Q/8z/yf/F
/8P/wP/B/7//vf+9/7v/uP+3/7f/tf+1/7T/tP+0/7T/tP+z/7H/sf+w/7D/sv+y/7L/
sv+y/7L/sf+x/7D/r/+u/63/rv+u/67/rv+r/6n/o/+d/5//pv+v/7f/xv/i/wcAKgBL
AGsAiwCnALwAsgBrAAwAzP+w/6n/pf+Z/4//k/+Y/5X/l/+a/57/oP+h/6P/p/+p/6n/
qf+o/6f/pv+l/6f/p/+n/6j/qv+q/6r/q/+r/6v/q/+s/6v/qv+p/6n/qv+r/6z/rf+w
/7H/s/+0/7P/s/+z/7T/tf+3/7f/t/+4/7j/uP+5/7n/uP+4/7n/vf++/77/vv/A/8D/
wP/C/8P/xf/F/8f/yv/K/8r/y//N/83/zv/R/9D/0P/R/9H/0//T/9T/1P/U/9T/1P/U
/9X/1P/U/9T/0v/S/9D/0P/S/9P/1P/T/9L/0//V/9n/2f/Z/9n/2//d/93/3f/d/+D/
4P/g/+D/4P/g/+D/3v/e/9//4P/g/9//3//f/9//3//e/97/3//f/9//3v/e/97/3f/g
/+L/5P/k/+T/4//j/+T/5v/o/+r/7P/q/+n/6f/s/+z/7f/t/+3/7f/t/+//8P/y//P/
8v/x//H/8f/y//P/8//0//P/8v/x//D/8f/w//D/8f/w//D/8P/w//D/7f/v/+7/8P/w
//D/8P/u/+7/7P/s/+v/7P/t/+3/7f/t/+//7//x//L/9f/4//f/9//3//f/+f/7//z/
/P8AAAAAAAACAAgACQAJAAkABwAGAAQAAgACAAAA/f/6//X/8f/v/+z/6//p/+f/5//p
/+b/5f/l/+X/5f/k/+T/5v/m/+b/5f/l/+X/5P/k/+b/5v/m/+b/5v/m/+X/5f/l/+X/
5f/l/+f/5v/l/+T/5//j/9v/2f/d/+L/6//z/wYAJABHAGgAhwCpAMcA4QD4AOQAlQBA
ABIA/P/z/+n/2//X/9n/3P/f/+H/4v/i/+T/5//p/+v/7//z//H/8f/x//H/8f/x//H/
8f/y//L/8v/y//P/8f/x//H/8v/z//T/9f/3//f/9//3//f/9//3//j/+P/5//n/+f/6
//n/+//7//v//P/8//z//f/8//z//f//////AAAAAAAAAgACAAIABAAFAAcABwAJAAoA
CgAKAAsADQANAA4AEQASABIAEwATABMAEwAUABQAEwASABEAEAARABAAEAAQAA4ADgAM
AAwADQANAA0ACwALAAsADAAPABAADwAOAA8AEAARABIAEwAUABQAFAAUABYAFgAWABQA
FAAVABYAFgATABMAEwATABEAEAAQABEAEQARABAAEAAQAA8AEgAUABYAFgAWABUAFgAW
ABcAGAAWABgAFgAVABUAGAAYABkAGQAZABkAGQAcABwAHQAdABwAGwAbABsAHQAdABwA
HAAaABoAGgAaABwAGgAZABkAGgAaABoAGgAWABUAFQAXABgAFgAWABYAFgAWABYAFAAU
ABMAFAAVABUAFwAXABkAGQAZABoAHQAgACEAIQAhACEAIQAjACQAJAAmACYAJgAoACwA
LQAtAC0AKwAqACgAJgAlACQAIgAgABoAFQASAA4AEAAPAA4ADwARAA4ADQANAAsACwAK
AAoACgAKAAoACQAHAAcABgAGAAgACAAIAAgACgAKAAkACQAJAAkACQAJAAsACgAJAAgA
BwABAP3//f/9//r//f8LACQAQgBhAHwAmQC3ANEA7QAEAfYArQBWACIADAADAPn/7f/r
/+3/7P/t/+//9v/8//7///8BAAMAAQABAAMABAAFAAYABwAFAAUABQAGAAgACAAIAAkA
BwAHAAcACAAIAAgACAAJAAkACQAJAAkADQANAA4ADgANAA0ADQAOAA0ADwAPAA8AEAAQ
ABAAEQARABAAEAARABUAFgAWABYAGAAYABgAGgAaABsAGgAbAB0AHgAfACEAHwAfACAA
IwAkACQAJQAlACcAJwAoACgAJwAmACUAJAAlACQAJAAkACIAIgAgACAAIgAjACQAIwAj
ACMAJAAnACYAJQAkACUAJwAnACcAJwAmACYAJgAmACgAKAAoACYAKAApACoAKgAmACUA
JAAjACIAIgAjACUAJQAlACQAJAAlACMAJQAmACYAJgAmACUAJAAkACUAJgAnACoAKQAp
ACgAKgApACkAKQApACkAKQAqACoAKwArACgAJwAnACcAKQApACgAKAAoACgAKAAoACoA
KAAnACcAJgAmACYAJgAkACMAJQAmACUAJAAjACIAIgAiACAAIAAfACAAIQAhACMAIwAl
ACUAIgAiACQAJgAnACcAJwAnACsALQAuAC4AMAAwADAAMgA2ADcANwA3ADUANAAyADAA
MAAuACsAKAAlACEAHwAcABsAGQAXABcAGQAWABUAFQATABMAEgASABAAEAAQAA8ADQAN
AAwADAAOAA4ADgAOAA4ADgANAA0ADAALAAoACQAMAAwADAAMAA0ACQAHAAEA+//6/wEA
CQAQAB4ANwBWAHcAlwCxAMkA4gD2AOUAmgBIABYAAQD7//f/8f/r/+7/8f/x//T/+P/4
//n/+////wMABQAFAAMAAwADAAMAAgABAAAAAAACAAIAAgADAAEAAQABAAIAAgACAAIA
AwACAAEAAAD///////8AAAAAAgADAAQABgAFAAUAAwABAAAAAAAAAAEAAgACAAMABQAG
AAYABQAEAAIAAgACAAQABAAFAAQABQAIAAgACAAJAAsACwAMAA8ADQAMAAwACwAKAAkA
CQAIAAUABAADAAIA///+//7//v8AAAAA/v/+//7//f/8//n/+P/5//v////9//v/+f/5
//r/+//8//3//P/8//z//P/8//z//P/6//j/+f/6//r/+P/3//b/9f/0//L/8f/x//H/
8f/w//D/7f/r/+3/7v/u/+7/7v/t/+z/7P/t/+7/7v/w/+7/7f/r/+7/7v/v/+7/7f/s
/+v/7P/s/+3/7f/u/+3/7f/t/+v/6//q/+r/6P/o/+j/6P/m/+T/4//j/+T/5P/k/+L/
3v/e/97/3v/e/9z/3P/a/9r/2P/Y/9j/1//X/9f/2f/Z/9n/2v/d/+D/3//d/9v/2f/c
/9//4f/i/+H/4P/f/+D/4f/h/+D/3//h/+D/3v/c/9n/1v/S/87/y//H/8X/wv/A/73/
uv+5/7r/uP+4/7n/t/+3/7b/tv+0/7T/tP+z/7H/sf+w/7D/sP+w/7D/sP+x/7L/sv+z
/7H/sf+x/7H/r/+u/63/rP+v/6n/pf+j/6f/qv+x/7n/yv/k/wsAMgBRAGsAhwChALYA
pgBZAPr/wP+s/6v/qf+f/5X/lf+Y/5v/nf+g/6L/pP+p/63/rf+t/63/qf+q/6v/rP+t
/6v/q/+r/6z/q/+q/6n/qf+s/63/rv+w/7D/sP+w/7H/s/+z/7P/s/+z/7P/tP+0/7H/
sf+x/7L/tP+3/7j/uf+2/7b/tv+3/7n/uv+8/7//wP/A/7//vv++/77/vv/A/8P/xf/F
/8f/yP/I/8j/yf/J/8n/yv/N/87/zv/P/8//z//P/9D/0P/Q/9D/0P/Q/8//zv/O/87/
0P/Q/87/zv/P/8//z//N/8z/zf/P/9P/1f/V/9X/1//V/9X/1f/V/9j/2P/Y/9j/2v/a
/9r/2P/W/9f/2P/Y/9n/2f/Z/9n/2P/W/9X/1f/Y/9n/2f/a/9n/1//Z/9r/3P/c/9z/
2//b/9z/3v/g/+L/5P/i/+H/4P/i/+H/4f/i/+P/5P/l/+b/5v/n/+f/5//n/+j/6f/n
/+f/5v/m/+T/5P/k/+T/5v/k/+P/4//g/+D/4v/k/+T/4//i/+H/4P/g/+D/3v/e/9//
4P/h/+H/4f/h/+P/4//l/+b/6f/s/+v/6//r/+v/7f/v//D/8P/y//L/8v/0//j/+f/5
//n/+f/4//b/9P/y//D/7f/q/+n/5f/j/+D/4f/f/93/3f/c/9j/1v/V/9X/1f/U/9T/
1P/U/9T/0//V/9X/1P/U/9b/1v/W/9b/1v/W/9X/1f/V/9X/1f/V/9X/1P/T/9L/z//L
/8v/yf/L/9L/2f/j//b/FAA3AFYAcwCPAKkAxQDWALgAaQAaAPD/4P/X/8v/v/+9/8P/
xP/D/8X/xv/E/8b/zf/T/9f/1f/T/9X/0//T/9P/0//V/9f/2f/c/9z/3P/c/93/3f/d
/93/3v/g/+D/4P/h/9//3//f/9//4//j/+T/5P/l/+X/5f/m/+f/6f/p/+n/6v/q/+r/
6//q/+r/6//t/+3/7v/u/+7/8f/y//P/9v/4//n/+P/5//z//P/8//3//////wAAAwAE
AAQABQAFAAMAAwAEAAQAAgACAAIAAgACAAIAAwAEAAMAAgD///7/AQABAAEA////////
AAADAAMAAwADAAUABgAHAAgACQAKAAoACgAKAAoACgAKAAgACAAJAAoACgALAAsACwAL
AAkACAAIAAkACQAJAAgACAAIAAcACgAMAA0ADAALAAkACgAKAAsADAANABAADwAPAA0A
EAAQABEAEwATABMAEwASABIAEwATABQAEwATABMAFAAVABUAFgAVABQAEwASABQAEgAR
ABEAEQAQAA8ADgAMAA4ADwAQABEAEgARABAADQAMAAsADAANAA0AEQARABMAEwASABIA
FAAWABkAGQAZABkAGQAbABwAHAAeAB4AHgAgACIAIwAjACMAJAAkACMAIgAiACAAHQAa
ABUAEQAPAAwACwAJAAcABwAFAAIAAQABAAMAAwACAAIABAAEAAQAAwADAAMAAgACAAIA
AgACAAIAAgACAAEAAQAAAP///v/9//7//v/+//7/BQADAPn/8//3//7/AQAHABYALgBN
AG4AiQCnAMMA3wD2APoAwwBsACwADgABAPn/7f/l/+X/6P/r/+//8v/2//b/9//7////
/f//////AQABAAEAAQAEAAUABgAIAAoACgAKAAsACwALAAsADAANAA4ADwARABEAEQAR
ABEAEQARABIAEgARABEAEQASABIAEwASABEAEwAUABUAFwAYABgAGQAbABwAHAAbABoA
HAAcABwAHgAgACEAIAAhACQAJAAkACUAJQAlACYAKQAoACgAKQApACoAKwAtAC4AKwAq
ACkAKAAoACgAKQAqACoAKgAoACgAJwAnACcAJQAkACUAJwArACwAKwAqACsAKwArACsA
KwAsACwALAAsAC4ALgAuACwALAAtAC4ALgArACsAKwArACkAKAAoACkAKgArACsALAAp
ACcAKQAqACwALAAsACsAKgAqACsALAAsAC4ALAArACsALgAuAC8ALwAvAC8ALwAwADAA
MQAxAC4ALQAtAC0AMAAxADEAMgAyADIAMgAyADEALgAsACsAKgAqACoAKgAqACkAKAAm
ACYAJgAmACcAKAAnACgAKAAoACgAJwAnACcAKQApACkAKgAtADAALwAvAC8ALwAzADUA
NgA2ADUANAAzADQAOgA7ADsAOwA4ADYAMwAwAC0AKgAmACIAHQAZABcAFAASAA8ADAAL
AAwACgAKAAsACgAJAAcABgAFAAQAAwABAAIAAwADAAQABAAEAAQABAACAAIAAQABAAEA
AQABAAEAAQAAAP///v/7//v/9//x/+//8v/3//3/CAAeAEMAZgCBAJ0AtwDVAOoA3gCb
AEYAEAD4//H/7//l/93/3//i/+P/5//q/+z/7P/v//H/8f/v/+//8f/x//H/8f/x/+//
7//v//D/8P/w//D/8f/v/+//7//w//D/8P/w//H/8f/x//H/8f/y//H/8f/w//H/8f/x
//L/8f/x/+//7f/t/+7/7//x//L/8v/z//X/9P/y/+//7P/q/+r/6v/s/+3/7f/r/+v/
7P/s/+z/7f/r/+v/7P/v/+7/7v/v/+//7//v//D/8P/t/+z/6//q/+n/6P/o/+j/6v/q
/+j/6P/o/+f/5v/j/+L/4//l/+n/6f/p/+n/6//p/+n/6f/p/+j/6P/o/+j/5v/m/+b/
5P/i/+P/5P/k/+H/4f/h/+H/3v/c/9v/2//c/93/3f/e/93/2//d/97/3v/e/97/3f/b
/9r/2v/a/9r/3P/a/9n/2//e/97/3//d/93/3f/d/9z/3P/d/93/3f/d/97/3//e/93/
2//a/9r/2v/a/9r/2f/W/9T/0//Y/9b/2P/a/9f/1v/V/9T/0f/Q/83/zP/N/87/z//P
/9H/0f/T/9P/1P/U/9b/2P/X/9f/1//X/9f/2f/a/9r/3v/e/97/4P/k/+X/5f/l/+X/
5P/i/+D/3f/a/9b/0v/P/8v/yf/G/8b/xf/E/8X/xP/A/77/vf++/7//v//A/77/vv++
/73/v/+//77/vv+8/7z/vP+8/7r/uv+5/7n/u/+7/7v/u/+5/7j/t/+2/7X/sf+r/6n/
rf+w/7f/v//O/+j/CwAuAE8AbwCPAKkAwAC0AGcACADM/7b/tf+z/6f/n/+h/6L/of+j
/6j/qv+u/7P/t/+1/7X/tf+1/7P/s/+z/7P/s/+z/7P/tP+0/7T/tP+1/7f/t/+3/7j/
tv+2/7b/t/+1/7X/tf+1/7f/t/+4/7j/t/+3/7f/uP+7/73/vf+9/7r/uv+6/7v/uv+6
/7v/vf+//8D/wP/A/8D/wP/A/8L/xf/H/8f/yf/K/8r/yv/L/8n/yf/K/83/zP/M/83/
zf/O/8//0f/S/9L/0v/S/9L/0f/Q/9D/0P/O/87/zP/M/8//z//P/83/zf/N/87/0f/S
/9H/0P/R/9P/0//T/9P/1v/W/9b/1v/U/9T/1P/S/9L/0//U/9T/0//T/9P/0//S/9D/
z//P/w==
         </WaveFormData>
      </LeadData>
      <LeadData>
         <LeadByteCountTotal>10000</LeadByteCountTotal>
         <LeadTimeOffset>0</LeadTimeOffset>
         <LeadSampleCountTotal>5000</LeadSampleCountTotal>
         <LeadAmplitudeUnitsPerBit>4.88</LeadAmplitudeUnitsPerBit>
         <LeadAmplitudeUnits>��V</LeadAmplitudeUnits>
         <LeadHighLimit>2147483647</LeadHighLimit>
         <LeadLowLimit>268435456</LeadLowLimit>
         <LeadID>V6</LeadID>
         <LeadOffsetFirstSample>0</LeadOffsetFirstSample>
         <FirstSampleBaseline>0</FirstSampleBaseline>
         <LeadSampleSize>2</LeadSampleSize>
         <LeadOff>FALSE</LeadOff>
         <BaselineSway>FALSE</BaselineSway>
         <ExcessiveACNoise>FALSE</ExcessiveACNoise>
         <MuscleNoise>FALSE</MuscleNoise>
         <LeadDataCRC32>3039491779</LeadDataCRC32>
         <WaveFormData>
DQAOAA4ADwAOAA4ADQAMABAAEQARABEAEwATABUAFwAaABsAHQAeAB0AHQAgAB8AHgAe
AB0AHQAaABkAFwAWABIADgAMAAoACQAGAAUAAwABAAEAAAD+//7//f/9//3/+v/6//r/
+v/5//n/+f/5//n/+f/5//j/+f/7//z//f/5//j/+P/5//n/+f/5//n/+f/4//T/8P/w
//D/6f/p//D/9////w8AJwBDAGIAfgCVALAAxgDEAJcAWwA5ACsAJwAkABQAAwD9//z/
+f/3//r/+v/7//n/+f/5//n/9//3//r/+v/6//r/+v/5//n/+f/3//f/9//2//j/+P/5
//r/+f/2//X/9P/1//b/9v/3//r/+v/7//z/+//6//n/+P/7//z//P/9//v/+//8//z/
/P/9///////8//z//P/9//7//v/+////AwADAAMAAwADAAMABAAEAAMAAwAEAAQABQAF
AAYABwAFAAUABQAFAAIAAgACAAMAAwADAAMAAwD///////////3//f/+//7/AAAAAAAA
AAABAAEAAgACAAAA///+/////v/7//r/+f/7//v/+//5//f/9//4//j/9v/2//b/9v/1
//T/9P/1//P/8v/x//H/8f/v/+//7//v/+//7//v/+3/7f/t/+3/8P/x//L/8//z//H/
8f/z//T/9P/0//T/8//0//T/9P/z//L/8f/w/+//7f/s/+v/7P/q/+r/6//t/+z/6//r
/+r/6f/o/+f/7f/s/+v/6v/p/+j/5v/m/+b/5v/l/+X/5f/m/+b/5//p/+r/6v/q/+z/
7f/t/+3/7f/t/+3/7//w//H/9f/2//b/9//7//v/+v/6//r/+//7//v/+v/6//f/9P/v
/+z/6P/k/+H/3//f/9//3//e/9//3//e/93/2//a/9v/3P/c/93/2//b/9v/2//c/9z/
3f/f/97/3f/a/9j/2v/b/9v/2//b/9v/2//a/9r/2P/S/87/z//R/9T/1//Z/+X///8f
ADoAVABvAIoApACuAJEAUwApABcADQACAPL/5//h/97/2//b/9r/2P/X/9f/1f/V/9n/
3f/d/97/3v/e/97/3P/b/9v/2//b/9v/2//a/9r/2v/b/9z/3v/c/9z/3P/e/97/3f/d
/9z/3P/d/97/3P/c/9z/3P/f/+D/4P/h/+P/4//k/+T/4//j/+T/4//i/+L/4v/j/+f/
6P/p/+v/7f/t/+3/7f/v/+//8P/w//H/8f/y//L/8f/x//L/8//1//X/9f/1//b/9v/2
//f/9//3//f/9//1//X/9f/1//P/8//0//T/9v/2//b/9v/3//f/+P/4//v/+//7//3/
+//5//n/+f/7//v/+//5//v/+//8//z/+f/4//f/9v/4//j/+f/7//n/+P/3//f/+v/5
//r/+//7//v/+//7//v/+//7//v//f/9//3//f/9//v/+//9/wAAAAAAAAAAAAACAAMA
BAAEAAQABAAEAAQAAwADAAMAAgAAAAAAAQD///7//f/9//v/+//7//v//f////z/+v/8
//z//P/8//r/+v/6//r/+v/5//j/+P/7//3/AAACAAIAAgAEAAUAAwADAAMAAwAHAAkA
CgALAA0ADgAOAA8AFQAVABQAFAARABEAEAAPAA0ADAAIAAQAAQD+//r/9v/4//f/+P/5
//j/9v/2//X/9f/1//T/9P/1//b/9v/3//T/8//y//H/8//y//L/8//0//X/9P/0//T/
9f/1//X/9f/1//X/9P/0//L/7v/q/+n/7//y//H/9/8JACcARQBaAHIAjwCqAMYAxgCT
AFsAPQAtACEAFAAGAP3//f/8//v/9//0//L/8//1//f/9f/3//n/9//4//j/+P/4//j/
9//3//f/+f/5//n/+P/2//b/9//4//r/+P/4//j/+v/6//n/+f/6//r/+//8//z//P/8
//z///8AAAAAAQABAAEAAgACAAAAAQADAAMAAAAAAAAAAQADAAQABQAHAAcABwAHAAcA
CwALAAwADAAPAA8AEAAQABEAEQASABMAEQARABEAEQASABIAEgATABIAEQAQAA8ADwAP
AA8ADwAOAA0ADQAMAA0ADgAPABAAEQARABIAEgARABEAEQATABUAEwATABMAEwATABMA
EQARABEAEgASABIAEgASABIADwAOAA4ADwAOAA4ADgAPABAADwAQABEAEQARABEAEQAR
ABEAEQARABIAEQAQAA8AEgARABIAFQAUABQAFAAUABQAFgAXABgAFwAWABUAFAAWABUA
FQAVABQAEgASABMAEQAQAA8ADwAQABEAEgATABIAEQAPAA4AEwASABAAEAAQABAADQAM
AAsACgAMAA0ADgAQABAAEQATABQAEwASABMAEwAVABUAFQAVABUAFwAYABkAHQAeAB4A
HwAjACMAIgAiAB4AHQAbABkAGQAaABgAFgAWABQAEQAOAAsACQAJAAkABgAEAAQAAwAB
AAEAAAAAAAIAAgABAAEAAwADAAMAAwABAAAAAAABAAMAAwABAAAAAgADAAMAAwAAAP//
/v/8//b/8v/s/+z/7f/t/+7/7//z/wMAIQA7AFAAaACFAKAAugDAAJsAXwA5ACsAHwAS
AAYA+//5//r/9//1//L/8v/x//P/8//z//P/8//z//T/9P/0//T/8v/x//H/8f/z//X/
9//4//b/9P/z//L/8//y//P/9P/0//T/8//z//T/9P/1//b/9v/2//b/9v/1//b/9v/3
//j/+f/7//z/+//7//z/+//8//z//P/9//z//P/8//3///////////8CAAMABQAGAAcA
BwAIAAgACQAJAAoACwALAAsACwALAAkACAAHAAcABwAHAAcABwAFAAUABQAFAAUABQAG
AAYABgAGAAYABgAJAAkACgAKAAsACwALAA0ACwAJAAkACQAJAAkACQAHAAcABwAIAAgA
BgAGAAYABgADAAIAAgADAAMAAgABAAEAAwABAAEAAQADAAMAAwADAAIAAQAAAP//AQAB
AAEAAQADAAEAAQADAAYABgAGAAYABAAEAAMAAgABAAAA///+/wAA////////AAD+//7/
///+//z/+v/5//v/+//7//v//f/9//r/+f/4//f/9v/0//T/9P/0//P/8//z//T/9v/3
//n/+v/5//j/+f/5//r/+//8//3//f///wAAAQAFAAYABgAHAAoACQAHAAYABgAHAAcA
BwAEAAIA/f/4//b/9P/x/+7/7v/t/+7/7//t/+r/6f/n/+T/4//h/+D/4//k/+T/5f/l
/+X/5f/l/+L/4P/f/9//4f/h/9//3v/g/+H/4f/h/9//3//f/97/2v/W/9T/1v/V/9H/
1P/b/+n/+/8RACkAQgBeAHkAkgCoAKgAeQA7ABcACQADAAAA9v/p/+P/4v/f/9//4v/i
/9//3//d/93/2//Z/9n/2P/Y/9j/2P/Y/9f/1//X/9j/2f/a/9r/2P/Y/9n/2v/a/9j/
2P/Y/9b/1v/V/9X/1v/W/9f/2P/Y/9j/2P/Y/9f/2P/Y/9n/1//X/9j/2P/Z/9v/3v/f
/9v/2v/Z/9n/2//c/93/3//h/+H/4f/h/+P/4//k/+T/5//n/+j/6P/q/+v/7f/v/+//
7//v/+//7f/s/+v/6//t/+3/7f/t/+7/7//w//H/8f/x//L/8v/w//D/8P/w//H/8f/y
//L/9P/1//b/+f/4//X/9P/z//H/8f/x/+//7v/t/+3/7P/r/+z/7f/u/+3/7P/s/+3/
7f/s/+v/6//r/+n/6f/p/+z/7f/u/+//7v/t/+z/6//r/+v/6//r/+7/7f/u//H/8P/w
//D/8P/w//L/8//0//H/8P/v/+7/8P/v/+//7//x//D/8f/z//H/8P/v/+//7//v/+//
8f/w/+//7v/t/+z/6P/o/+j/6P/r/+v/6//s/+3/7//y//T/9P/0//b/9//2//X/9P/z
//f/+f/6//v//f/+//7///8DAAMAAgACAAMAAwACAAEA///+//r/9v/0//L/7//s/+j/
5f/k/+P/5P/k/+b/5//p/+n/6P/o/+f/5v/k/+P/4//j/+P/4//h/+D/4P/h/+L/4//i
/+L/5P/l/+X/5f/k/+P/4v/g/97/3v/e/9z/2f/Z/9z/3f/h//H/CwAnAEIAXAB3AJQA
sAC6AJkAWQAtABsAFQAMAPz/7//p/+T/4f/j/+b/6v/r/+f/5f/n/+n/6f/n/+j/6P/o
/+j/5v/l/+X/5f/n/+f/5//m/+j/6P/p/+r/6v/o/+j/6P/o/+j/5//n/+j/6P/p/+r/
7P/s/+z/7P/r/+z/7P/t/+v/6//s/+z/7f/v//L/8//0//T/9P/1//b/9v/2//f/+f/5
//n/+f/4//f/9//2//r/+//9//7/AQABAAIAAwACAAEAAAD//wEAAgADAAUABAADAAIA
AQD///////////////8AAAAA///+//3//P//////AAAAAAEAAQABAAMABQADAAMAAwAD
AAMAAwABAAEAAQACAAIAAgACAAIAAgABAAAAAAABAAIAAgACAAMAAQD///////8BAAEA
AQABAAMAAwADAAMABQAFAAUABQAHAAUABQAHAAgACAAIAAgABgAIAAkACgAJAAgABwAG
AAYABQAFAAUABwAGAAcACQAHAAYABQAFAAcABwAHAAcACQAFAAIAAgACAAQABAAEAAQA
BAAEAAQABAAEAAMAAgACAAIAAwAFAAYABwAIAAsADQANAA0ADQANABEAEwAUABUAFAAU
ABMAEwAZABkAGAAYABkAGQAYABcAEgAQAAsABgAHAAYABAACAAMAAQABAAEAAAD+//7/
/f/9//3//P/8//v/+v/4//f/+P/5//r/+//5//j/+P/5//n/+f/3//b/+f/7//z//f/8
//v/+v/4//r/9v/0//L/7//v//T/9////xMAMQBLAGIAfACVALAAyAC+AIcAUQA9ADMA
JwAaAAwAAQD9//7//f/7//r/+v/7//v//f/9//3////9//z//P/8//z//v/9//3//f/9
//3//f/8//3//v8AAAIAAAD+//7//v/+//7//f/9/wAAAAABAAIAAAAAAAAAAAD//wAA
AAABAAEAAQACAAIAAgADAAUABQAHAAgACQALAAkACAAHAAcACgALAAwADQAOAA0ADQAM
AA8ADwAQABAAEQARABIAEwATABMAEwATABQAFAAUABUAFQAVABUAFQATABMAEwATABIA
EQARABAADgAOAA4ADgASABMAFQAWABUAFQAVABcAGQAXABcAFwAVABUAFQATABMAEwAU
ABQAFAAUABQAFAASABAADwAPABEAEgATABUAEwARABEAEQARABEAEQARABEAEQARABEA
EQARABEAEQARAA8ADwARABMAFAAVABYAEwAUABQAFAAWABYAFgAWABQAEwATABMAFAAS
ABIAEwAVABQAEwATABAADwAOAA0ADQALAA4ADgAMAAwADAAMAAoACgAKAAoADQANAA0A
DgAOAA8AEQASABIAEgAUABUAEwATABMAEwAVABcAGAAZABsAHAAcAB0AHwAfAB4AHgAg
ACEAIQAhAB4AHAAXABIAEAAOAAsACAAJAAcABwAHAAQAAgACAAEAAQABAAAAAAACAAIA
AQABAAMAAwADAAMAAAD+//3//f/9//3/+//6//v//f/+/////v/9//z/+v/4//b/8v/u
/+3/7//y//P/+f8JAB8AOwBYAHQAjQCoAMAAvgCRAFkAOwArAB8AFgAIAPv/+f/4//X/
9f/6//j/9f/1//n/+//5//f/9f/1//T/8//y//T/8//z//P/8f/x//H/8P/w//D/8f/y
//H/7v/t/+z/7v/u/+3/7f/w//D/8f/y//H/8P/v/+7/7f/u/+7/7//t/+3/7v/u/+7/
7//x//H/8v/y//L/8//y//L/8v/z//X/9f/1//X/9//3//j/+P/5//n/+v/6//n/+f/6
//v/+f/5//n/+f/4//j/+P/5//r/+//8//3/+//7//v/+//7//v//P/8//v/+v/5//j/
/P/9////AAD///////8BAAEA/////////////////f/8//v/+//6//v//P/9//7////+
//7////9//z/+//7//3/+//7//v//f/9//3//f///////////////////////f/7//v/
/f8AAAAAAAAAAP//AAAAAAAAAQACAAMABAABAP///v/9//3//P/9/////f/8//v/+//4
//f/9v/1//P/9P/1//b/9//4//T/9P/0//T/9f/1//X/9v/0//X/9//4//j/+P/6//v/
+f/5//n/+f/5//v//P/9/wAAAgADAAUACQAJAAgACAAHAAcABgAFAAAA/v/5//T/8v/w
/+3/6v/q/+n/6v/r/+j/5v/m/+X/4//j/+L/4v/i/+L/4f/h/9//3//f/9//3f/c/9z/
3f/f/9//3f/c/9v/2//a/9n/1//X/9f/1v/W/9L/zP/I/8f/y//Q/9P/2f/t/wcAIQA+
AFwAeQCUAKwArAB7ADsAFQAHAAEA+P/o/93/2//c/9f/0//S/9T/0//T/9X/1//X/9f/
0//R/9D/z//O/9D/z//P/8//z//P/8//zv/M/8z/zf/O/8v/yP/H/8b/xP/E/8P/w//I
/8r/zf/Q/9f/3P/h/+b/6v/s/+3/7//v/+//8P/w/+//7//w/+//7//w//H/8//0//T/
9P/1//b/9f/0//P/9//3//j/+P/3//f/+P/4//f/9//4//n/+f/5//n/+f/6//r/+v/7
//v/+//7//v/+P/3//b/9f/1//X/9v/2//b/9v/2//b/9//3//j/+P/3//f/9//5//v/
+f/5//n/9//3//f/9f/z//P/9P/0//D/8P/w//D/8P/w//H/8//x//D/7//v/+//7f/t
/+3/7//v/+//7//x//H/8f/x//P/8//z//P/8f/v/+//8f/w//D/8P/w//H/9P/2//j/
9//2//X/9P/2//X/9f/1//T/8v/y//P/9f/0//P/8//z//P/8//z//H/7//w//D/8P/w
//D/8P/u/+7/7v/u/+3/7f/t/+7/7v/v//H/8v/y//L/9P/1//X/9f/1//X/9//5//r/
+//9//7//v///wUABQAEAAQAAgABAP///f/7//r/9v/y//L/8P/t/+r/5//l/+X/5f/m
/+T/5P/j/+H/4f/g/+D/4v/i/+H/4f/f/9//3//f/+H/4P/g/+H/3//f/93/3P/e/9//
3//f/9//3//f/97/4P/e/9b/1P/T/9f/2v/f/+n//f8ZADMATABoAIMAngC2ALAAdwA/
ACcAGwANAAAA8v/p/+P/4v/h/+P/4P/e/93/3f/d/9//4//l/+P/4v/i/+L/4v/k/+P/
4//j/+P/4//j/+L/4P/g/+H/4v/k/+L/4v/i/+T/5P/j/+P/5P/k/+X/5v/m/+b/5v/m
/+X/5v/m/+f/5//n/+j/6P/m/+f/6f/p/+j/6P/o/+n/6//s/+3/7//x//H/8f/x//H/
8f/y//L/9f/1//b/9v/5//n/+v/7//n/+f/5//n/+P/4//j/+f/5//n/+f/5//f/9//3
//f/9//3//j/+P/2//b/9v/2//f/9//4//j/+//7//v//f/9//v/+//7//3//f/9//v/
+//7//z//P/4//j/+P/4//f/9v/2//f/+P/4//j/+f/5//f/9//3//v/+//7//v/+//7
//v/+//7//v/+//7//v/+f/5//v//P/8//z//P/8//7///8AAP7//v/+//7/AAD/////
///+//z//P/9/////v/9//3//f/9//3//f/5//f/+P/6//r/+P/4//j/+P/4//j/+P/4
//f/9//3//j/+P/5//v//P/+//7/AAABAAIAAwAEAAUABQAHAAgACQAJAAoACgALABEA
EQAQABAADwAPAA4ADQANAAwACAAEAP///P/4//T/9v/1//b/9//4//b/9v/1//P/8//y
//L/8P/w/+//7//t/+3/7f/t/+//7v/u/+//8f/x/+//7v/w//H/8f/x//H/8f/x//D/
7v/q/+b/5P/h/93/3P/l//f/DwAlAD0AVABuAIcAogC8ALgAgwBLAC8AIQAVAAgA+v/x
/+//6v/l/+f/7P/w//H/7f/t/+//6//p/+3/8P/w//D/8P/u/+3/7f/t/+7/7//w//D/
7//u/+7/7v/v/+7/7//w//L/8v/x//H/8P/w//H/8v/y//L/8v/y//L/8v/x//H/8f/x
//L/8v/w//H/8//z//X/9v/3//n/+v/6//r/+//8//v/+v/5//z//f///wAA/////wAA
AAABAAEAAgADAAMAAwADAAMAAgACAAIAAwADAAMAAwADAP//////////AgADAAUABgAE
AAQABAAEAAMAAwAEAAQABQAFAAUABwAFAAMAAwADAAQABQAGAAUABwAHAAgACAAFAAQA
AwACAAQABAAFAAcABwAGAAUABQAHAAUABQAFAAUABQAFAAUABQAFAAUABQAIAAkACgAL
AAkABwAHAAkACgAKAAoACgAIAAoACwAMAAsACgAJAAgACAAHAAcABwAHAAYABwAJAAsA
CgAJAAkABwAHAAcABwAHAAUABgAIAAcABgAFAAQABAAEAAQABAADAAMAAwAEAAYABwAJ
AAoACAAIAAoACwALAAsACwALAA8AEQASABMAFwAYABgAGQAbABsAGgAaABkAGQAYABcA
FwAWABIADgAMAAoABwAEAAMAAQABAAEAAAD+//7//f///////v/+//3//P/6//n/+f/5
//n/+f/6//r/+//9//v/+//5//j/9//3//b/9f/4//n/+v/6//r/+P/2//L/7f/r/+7/
8f/z//v/DQAnAEAAWgBzAIoApgC+ALkAgwBLAC8AIwAaABQACwABAP7/+//5//r/+v/5
//X/9//5//3////9//3//P/7//r/+f/3//b/9f/2//f/+P/4//b/9v/3//j/+P/2//b/
9v/0//T/8//z//L/8v/z//T/9f/2//f/+P/2//b/9f/1//P/8//0//T/9v/3//n/+f/4
//j/+P/5//n/+P/3//f/9//3//f/9//7//v//P/8//////8AAAAA/v/9//3//f/7//v/
+//7//r/+v/6//v/+//7//v/+//8//3//v////7//f/9//z//P/8//z//P/8//v/+//6
//3//f/9////AQD///////8BAAEAAQD///////8AAAAA/P/8//z//P/5//j/+P/5//j/
+P/4//n/9//1//X/9f/3//f/9//3//n/+f/5//n/+//7//v/+//7//n/+f/7//r/+v/6
//r/+P/6//v//P/8//z//P/8//z/+//7//v//P/6//r/+//6//j/9v/1//f/+f/5//n/
9v/0//T/9P/0//L/8v/y//L/8P/v/+7/7v/u/+//8f/y//T/9P/2//f/9v/1//T/8//2
//n/+//9//3//v/+////AQABAAAAAAD//////v/9//r/+P/z/+7/7P/q/+f/5P/h/9//
3//f/9//3v/f/9//3f/d/9z/3P/a/9r/2f/Z/9j/1//W/9X/1f/U/9T/1f/W/9f/1v/W
/9T/1f/V/9X/1P/T/9L/0P/S/87/yv/K/8v/y//M/8//2f/r/wUAJQBAAFoAcQCMAKQA
oABrACsABwD///3/9v/o/9n/1f/U/9P/0//S/9L/0f/T/9X/1f/T/9H/z//Q/9D/0P/Q
/9D/z//P/8//zv/N/8z/yv/L/8z/zv/Q/9L/0P/Q/9D/0v/S/9H/0f/Q/9D/0f/S/9H/
0P/P/87/0v/U/9X/1//U/9P/0//S/9P/1f/Y/9n/2P/Y/9j/2f/Z/9j/1//X/9r/2//c
/93/3f/d/97/3v/d/93/3v/e/+D/4f/j/+X/5//n/+f/5//k/+T/5P/l/+X/5f/l/+X/
5f/l/+X/5f/l/+X/5v/m/+j/6P/o/+j/6f/p/+r/6v/p/+n/6f/r/+v/6f/p/+n/6f/p
/+n/5//n/+f/6P/o/+f/6P/p/+r/6P/m/+X/5f/m/+b/5v/n/+f/5f/l/+X/5//n/+f/
5//p/+n/6f/p/+v/6//r/+v/6f/n/+f/6f/s/+z/7P/s/+z/7v/v//D/8P/w//D/8P/w
/+//7//v/+7/7P/s/+3/7f/s/+v/6//p/+n/6//t/+z/6v/q/+r/6v/o/+j/6P/o/+n/
6f/p/+r/6P/p/+v/7P/u/+7/8P/x//P/8//z//P/8//1//b/9//5//r/+v/7/wEAAQAA
AAAA//////7//f/6//j/8//u/+7/7P/p/+b/5//l/+X/5f/i/+D/4P/f/9//3//e/97/
3v/e/93/3f/e/9//4P/h/+H/4P/g/+H/3//f/93/3P/e/9//3//f/97/3f/c/9r/2v/Y
/9b/1v/V/9n/3v/f/+v///8ZADUATABmAH8AmACuAKAAaQA1ACEAFwALAPz/8P/p/+f/
5P/h/9//3P/a/9n/3f/j/+f/5f/h/+H/4P/g/+D/4P/j/+P/5P/l/+P/4//j/+L/4P/g
/+H/4v/l/+T/5f/m/+T/5P/j/+P/5v/m/+f/6P/o/+j/6P/o/+f/6P/o/+n/6f/p/+r/
6v/o/+n/6//r/+z/7P/s/+3/8P/w//D/8f/z//P/8//z//f/9//4//j/+f/5//r/+v/9
//3//v////3//f/9//3//P/8//z//f/+////AAABAP7//f/8//v//f/9//7//v/+//7/
/v/+//3//f/+//7/AAABAAIABQAFAAMAAwADAAMAAwADAAEA/////wAAAAD//wAAAQAC
AAEAAAAAAAEAAAAAAAAAAQADAAEAAQABAAEAAQABAAEA//////////8CAAMABAAFAAUA
AwADAAUACAAIAAgACAAFAAYABgAGAAQABAAEAAQABwAHAAgACQAGAAQABAAFAAcABgAF
AAUABAADAAIAAQD9/wIAAwAEAAUABgADAAIAAQAAAP///////wAAAQADAAYACAAGAAYA
CAAJAAoACwAMAA0ADgAPAA8ADwARABIAEgATABUAFQAUABQAFAAVABUAFQAVABQAEAAM
AAgABgADAAAA/f/7//v/+//4//b/9v/1//b/9//3//j/+P/4//f/9//5//n/+f/5//f/
9v/2//f/9f/1//P/8v/w//H/8f/x//L/8//0//T/+v/6//D/6v/t//P/8v/z//3/DQAj
AD0AVABsAIkAogC6AMQAnwBjAD0ALQAhABYABgD5//X/9P/z//P/9v/2//P/8//1//f/
9f/1//X/9v/2//b/9v/2//X/9f/1//X/9f/1//T/9P/0//X/9v/3//b/9//4//r/+v/5
//n/+P/4//n/+v/4//j/+P/4//j/+P/3//f/+v/7//3//v/+////AQABAP7//v/+////
AAAAAAAAAQABAAEAAQABAAQABQAHAAgABwAHAAgACAAJAAkACgALAA0ADQANAA0ACwAK
AAkACQAKAAsADAANAA0ADQANAA0ADAALAAsACgAMAAwADAAMAA0ADQAOAA4ADQANAA0A
DwAPAA0ADQANAA4ADwAQAA8ADQANAA4ADgAOAA4ADgAOAA0ADAAMAA0ADAAMAAwADQAL
AAkACQAJAA0ADQANAA0ADQANAA0ADQANAA0ADQANAA8ADQANAA8ADgAOAA4ADgAOABAA
EQASAA8ADgANAAwADwAPABAAEQARABAAEQATABIAEAAOAA0ADQANAA0ADQANAA0ADAAK
AAoACgAKAAkACgALAAwACwALAAsADAAKAAsADQAOABAAEAASABMAEwATABMAEwAXABkA
GgAbABoAGgAZABkAIAAhACEAIgAgAB8AHQAbABsAGgAWABIAEAAOAAsACAAGAAMAAgAB
AAMAAgADAAMAAQABAAAAAAD9//z/+v/5//z//f/+////AQAAAAAAAQD//////f/8//r/
+//7//v//f/9//3//P/6//r/9v/y/+//7//y//P/9/8FACMAPwBYAHAAiwCoAMAAvgCR
AFcANwApACEAGAAKAP3/+f/4//n/+//8//r/+f/3//n/9//1//X/9//2//b/9v/2//T/
8//z//P/8//z//P/8v/y//L/8//0//T/8v/y//L/9P/0//P/8//y//L/8//0//T/9P/0
//T/8v/y//H/8f/y//P/9f/2//f/+f/8//3/+//6//n/+f/4//j/+P/5//n/+f/5//n/
+//7//z//P/9//3//v/+//3//f/+///////////////8//z//P/9//3//f/9//3//f/9
//3//f/7//v//P/8//7//v/+//7/AQABAAIAAgACAAEAAAABAAMAAQABAAEA////////
/f/9//3//v/+//z//P/8//z/+f/4//j/+f/6//r/+v/7//v/+f/5//n/+//7//v/+//5
//n/+f/5//n/+f/5//n/+v/5//r//f/9//z/+//6//r//P/9//7//v/+//7//v/9//v/
+v/5//r/+P/4//n/9//2//X/9f/3//f/+f/6//n/+P/3//b/8//y//H/8P/z//P/8//0
//L/8//1//b/9v/2//j/+f/5//n/+f/5//n/+//8//3/AQACAAIAAwAHAAcABgAGAAUA
BQAEAAMA/v/8//f/8v/y//D/7f/q/+n/5//n/+f/5f/i/+H/3//g/+H/4f/i/+L/4v/h
/+H/3//f/9//3//d/9z/3P/d/93/3f/b/9r/3P/d/93/3f/c/9v/2v/Y/9j/1P/Q/87/
z//R/9T/1//f/+//CQAjAD4AXAB5AJQArACqAHUAMwATAAcAAwD+//D/4//f/9z/2f/X
/9j/1v/Z/9v/3f/d/9v/2f/Z/9n/2P/X/9b/1v/V/9X/1f/V/9X/1f/U/9b/1v/X/9j/
1v/U/9T/1P/U/9T/0//T/9b/1v/X/9j/1//W/9X/1P/W/9j/2f/b/9r/2f/Z/9j/1v/X
/9n/2f/Z/9r/2//d/9z/3P/c/93/4f/h/+H/4f/j/+P/5P/k/+P/4//k/+T/5f/l/+b/
5//p/+n/6f/p/+r/6v/q/+v/6//r/+v/6//n/+f/5//n/+j/6f/r/+z/6v/q/+r/6v/p
/+n/6v/q/+3/7f/t/+//7//t/+3/7f/r/+v/6//p/+v/6//s/+z/6v/q/+r/6v/p/+b/
5v/n/w==
         </WaveFormData>
      </LeadData>
   </Waveform>
</RestingECG>
