# Supplementary material for: Detection of Left Atrial Enlargement Using a Convolutional Neural Network-Enabled Electrocardiogram
Source: Front Cardiovasc Med. 2020 Dec 17;7:609976. doi: 10.3389/fcvm.2020.609976 (PMC7773668; doi:10.3389/fcvm.2020.609976)
Supplement: Supplementary file 4 [file Data_Sheet_4.ZIP › normal3/1802032408_1994_0000002I.XML]

<?xml version="1.0" encoding="Windows-1252"?>
<!DOCTYPE RestingECG SYSTEM "restecg.dtd">
<RestingECG>
   <PatientDemographics>
      <PatientID>1802032408</PatientID>
      <PatientAge>65</PatientAge>
      <AgeUnits>Years</AgeUnits>
      <Gender>Male</Gender>
      <PatientLastName>yanzhihui</PatientLastName>
   </PatientDemographics>
   <TestDemographics>
      <DataType>Resting</DataType>
      <Site>1</Site>
      <AcquisitionDevice>MAC55</AcquisitionDevice>
      <Status>Unconfirmed</Status>
      <Priority>Normal</Priority>
      <AcquisitionTime>11:18:30</AcquisitionTime>
      <AcquisitionDate>08-22-2016</AcquisitionDate>
      <CartNumber>1</CartNumber>
      <AcquisitionSoftwareVersion>009C</AcquisitionSoftwareVersion>
      <XMLSourceVersion>MAC5000 v1.0</XMLSourceVersion>
   </TestDemographics>
   <RestingECGMeasurements>
      <VentricularRate>80</VentricularRate>
      <AtrialRate>80</AtrialRate>
      <PRInterval>146</PRInterval>
      <QRSDuration>100</QRSDuration>
      <QTInterval>396</QTInterval>
      <QTCorrected>456</QTCorrected>
      <PAxis>51</PAxis>
      <RAxis>6</RAxis>
      <TAxis>48</TAxis>
      <QRSCount>13</QRSCount>
      <QOnset>224</QOnset>
      <QOffset>274</QOffset>
      <POnset>151</POnset>
      <POffset>197</POffset>
      <TOffset>422</TOffset>
      <ECGSampleBase>500</ECGSampleBase>
      <ECGSampleExponent>0</ECGSampleExponent>
   </RestingECGMeasurements>
   <Diagnosis>
      <Modality>Resting</Modality>
         <StatementCount>2</StatementCount>
         <LabelText>12SL ��ϳ���</LabelText>
      <DiagnosisStatement>
         <StmtFlag>ENDSLINE</StmtFlag>
         <StmtText>�������</StmtText>
      </DiagnosisStatement>
      <DiagnosisStatement>
         <StmtFlag>ENDSLINE</StmtFlag>
         <StmtText>���� ECG</StmtText>
      </DiagnosisStatement>
   </Diagnosis>
   <Waveform>
      <WaveformType>Rhythm</WaveformType>
      <WaveformStartTime>0</WaveformStartTime>
      <NumberofLeads>8</NumberofLeads>
      <SampleType>CONTINUOUS_SAMPLES</SampleType>
      <SampleBase>500</SampleBase>
      <SampleExponent>0</SampleExponent>
      <HighPassFilter>16</HighPassFilter>
      <LowPassFilter>150</LowPassFilter>
      <ACFilter>NONE</ACFilter>
      <LeadData>
         <LeadByteCountTotal>10000</LeadByteCountTotal>
         <LeadTimeOffset>0</LeadTimeOffset>
         <LeadSampleCountTotal>5000</LeadSampleCountTotal>
         <LeadAmplitudeUnitsPerBit>4.88</LeadAmplitudeUnitsPerBit>
         <LeadAmplitudeUnits>��V</LeadAmplitudeUnits>
         <LeadHighLimit>2147483647</LeadHighLimit>
         <LeadLowLimit>268435456</LeadLowLimit>
         <LeadID>I</LeadID>
         <LeadOffsetFirstSample>0</LeadOffsetFirstSample>
         <FirstSampleBaseline>0</FirstSampleBaseline>
         <LeadSampleSize>2</LeadSampleSize>
         <LeadOff>FALSE</LeadOff>
         <BaselineSway>FALSE</BaselineSway>
         <ExcessiveACNoise>FALSE</ExcessiveACNoise>
         <MuscleNoise>FALSE</MuscleNoise>
         <LeadDataCRC32>1138345062</LeadDataCRC32>
         <WaveFormData>
8P/w//D/8P/y//L/8v/y//D/8P/w//D/8P/w//D/8P/w//D/8P/w//D/8P/w//D/8v/y
//L/8v/0//T/9P/0//L/8v/y//L/8v/y//L/8v/0//T/9P/0//T/9P/0//T/9P/0//T/
9P/2//b/9v/2//j/+P/4//j/+P/4//j/+P/6//r/+v/6//v//P/9//7//v/+//7//v8A
AAAAAAAAAAEAAgADAAQABgAGAAYABgAJAAoACwAMAA8AEAARABIAEgASABIAEgATABQA
FQAWABgAGAAYABgAGQAaABsAHAAaABoAGgAaABoAGgAaABoAHAAcABwAHAAYABYAFAAS
ABEAEAAPAA4ADQAMAAsACgAIAAYABAACAAEAAAD///7//f/8//v/+v/4//j/+P/4//n/
+v/7//z/+v/4//b/9P/1//b/9//4//b/9v/2//b/9v/2//b/9v/2//b/9v/2//b/9v/2
//b/9v/2//b/9v/4//j/+P/4//b/9v/2//b/9v/2//b/9v/3//j/+f/6//j/+P/4//j/
+P/4//j/+P/4//j/+P/4//f/9v/1//T/9f/2//f/+P/2//b/9v/2//T/9P/0//T/9P/0
//T/9P/2//b/9v/2//T/9P/0//T/8v/y//L/8v/y//L/8v/y//P/9P/1//b/9P/0//T/
9P/0//T/9P/0//T/9P/0//T/9P/0//T/9f/z//L/8v/y//P/9P/1//f/9f/1//X/9f/5
//n/+f/5//f/9//4//j/+v/7//v/+//7//r/+v/5//r//f/+////+//7//v/+//8//3/
/f/7//r/+f/5//r/+P/4//b/9f/1//X/9v/1//H/8f/x//H/8f/x//H/8f/x//H/8f/x
//H/8f/x//H/8f/x//H/8f/z//P/8v/y//T/8//x/+//7//v/+7/7v/u//H/9f/5/wAA
DAAYACcAPABRAGUAewCMAJUAlQCTAJMAkQB8AFEAGwDu/8//wf/A/8b/z//V/9v/4f/m
/+r/7f/t/+v/7f/x//L/8P/z//f/8P/s/+//8v/w//H/8f/x//L/8v/y//L/8v/w//H/
8f/x//P/8//z//P/8f/x//H/8f/z//T/9P/0//T/9P/0//T/9P/2//b/9f/z//P/9P/0
//b/9v/2//f/9f/2//b/9//5//n/+f/5//n/+f/5//r//v/+//7//v/9//3//v/9//3/
/f//////AgADAAMAAwAFAAUABwAIAAcACAAKAAsADAAMAA0ADgASABMAEwAUABQAFAAU
ABMAFQAXABgAGAAbAB0AHQAdABwAGwAaABoAHAAcABwAHAAaABoAGgAYABcAFgAWABQA
EwAUABMAEQAMAAsACQAIAAkABwAGAAQAAAD///7//f/+//3//f/8//3//f/8//v/+P/3
//f/9//1//T/9P/0//b/9v/2//b/9f/1//X/9f/z//P/8//z//X/9P/0//X/9//3//f/
9//1//b/9v/2//X/9f/1//X/9//3//f/9//3//f/9//2//b/+P/4//j/+P/4//f/9//3
//f/9//3//f/9//4//j/9v/2//b/9v/0//T/9P/0//T/9P/1//X/9v/2//b/9v/2//b/
9f/1//X/9f/1//X/9f/1//X/9f/1//X/9f/1//P/8//z//L/8v/y//L/8v/0//T/9v/2
//b/9v/2//b/9P/0//T/9P/0//X/9f/0//T/9P/0//T/8v/z//P/8//0//X/+P/5//n/
+f/5//n/+P/4//j/+f/6//v//f/+//3//f/9/////f/9//v/+//9//3//v////3/+//6
//n/+f/6//r/+v/6//n/+P/3//f/9f/z//P/8//z//P/8//z//P/8//z//P/8//z//P/
8//z//P/8//z//P/8//z//H/8P/v/+//8//z//P/8f/u/+7/8P/x//H/9/8AAAwAGgAt
AEIAWQBxAIcAlACbAJ8AnwCdAJkAiABbACEA8v/T/8n/yv/O/9P/2f/d/9//5P/s//H/
8//z//X/9f/0//L/8//z//D/8P/z//T/8v/x//H/8f/y//L/8v/y//L/8v/z//P/8//z
//P/8//z//X/9f/1//X/9//4//j/+P/3//b/9f/0//T/9v/2//X/9f/1//b/9v/2//b/
9v/3//f/+P/4//n/+f/5//n/+f/7//v/+//8//z//P/8//z//P/9//////8BAAEAAwAD
AAQABQAFAAUABwAHAAkACgALAAwADgAPABAAEAARABIAFAAVABUAFgAXABgAGQAZABkA
GwAcABwAGwAdAB0AHQAfAB8AHwAgACIAIgAiACIAIAAgACAAHgAbABoAGgAYABgAGAAW
ABMAEQARABAAEAANAAsACgAIAAYABQAEAAMAAAD//////v/9//3//P/7//r/+f/5//n/
+//6//r/+v/4//j/+P/4//f/9//3//f/+f/5//n/+f/3//b/9v/3//f/9//3//f/9//4
//j/+P/3//f/9//3//X/9f/1//X/9//3//f/9v/4//r/+v/6//n/+P/2//X/9//3//f/
9//5//n/+v/6//b/9v/2//b/+P/4//j/+P/2//b/9//3//b/9v/2//b/9v/2//X/9f/2
//f/+P/5//j/9//2//X/9f/1//X/9f/1//X/9f/0//T/9P/0//T/9P/0//T/9f/1//b/
9v/2//b/9v/2//b/9P/0//T/9P/y//P/8//y//P/9P/1//b/9v/3//f/9//3//f/+f/5
//v/+//7//v/+//6//n/+f/7//v//P/8//3//f/9////AQABAP/////9//3//v//////
/f/8//v/+//8//z//P/6//n/+P/3//n/9//1//X/9f/1//X/9f/z//P/8//z//H/8f/x
//H/8f/x//H/8f/z//P/8//z//L/8v/y//P/8//z//H/8f/u/+z/7v/v//H/9f/6/wQA
EgAlADwAUwBvAIkAnACjAKMAowChAJ0AlABtADUAAADZ/8n/yP/I/8n/z//Z/+H/4v/k
/+v/7f/v//H/8//0//T/8f/x//T/9P/x//D/8P/x//H/8f/y//D/8P/w//D/8P/x//H/
8f/z//P/8//z//P/8//z//P/8f/y//L/8v/0//T/9P/0//L/9P/0//P/9f/1//b/9v/0
//T/9P/1//f/+P/4//n/+f/5//n/+f/3//f/9//4//r/+v/6//r//P/9///////9//3/
/////wIAAwADAAMAAwADAAUABgAHAAgACgALAA4ADgAPABAAEgATABMAFAAVABYAFwAX
ABkAGwAcABwAHQAfAB8AHwAfAB8AHwAgACAAIAAgACAAHgAeAB4AHAAcABwAHQAcABoA
GgAYABUAEgARAA8ADgANAAsACgAIAAYABQAEAAMAAgABAAEAAAD9//3//P/7//r/+f/5
//n/9//2//b/9v/4//j/+P/4//f/9//3//f/9//3//f/9//1//T/9P/1//f/9//3//f/
9f/2//b/9v/1//X/9f/1//X/9f/1//X/9f/1//X/9P/2//j/+P/4//b/9v/1//X/9f/1
//X/9f/1//X/9v/2//T/9P/0//T/9P/0//T/9P/0//T/9f/1//T/9P/0//T/9P/0//P/
8//z//P/8//z//P/8//z//P/8//z//P/8//1//X/9f/0//T/8v/y//D/8P/w//D/8v/y
//L/8v/y//P/8//y//D/8P/w//D/8v/z//P/8//z//P/9f/1//X/9f/1//X/9v/2//b/
9//3//f/+P/4//v/+//7//3/+//7//n/+f/5//n/+v/7//v/+f/4//f/9//4//j/+P/2
//X/9P/z//P/8f/v/+//7f/t/+3/7f/v/+//7//v/+3/7f/t/+3/7v/v//D/8f/w/+//
7v/t/+7/7v/u/+//8f/t/+3/7//s/+r/7v/v//H/9/8AAAoAHAAxAEQAWQBxAIcAlgCb
AJkAlQCTAI8AcgA9AAUA2v/B/7v/vv/E/83/0//V/9v/4v/m/+v/7f/v/+//7f/s/+z/
7f/t/+z/7P/t/+7/7v/t/+3/7f/u/+7/7v/u/+7/7v/v/+//7//v/+//7//v/+7/7f/s
/+v/7P/u/+//8P/y//L/8v/y//D/8v/y//H/8f/x//L/8v/y//L/8v/z//X/9v/2//f/
9f/1//X/9f/1//X/9f/2//b/9v/2//b/9//5//z//f/8//v//P/7//7/////////AQAB
AAMABAAFAAYACAAJAAoACgALAAwADAANAA0ADgAPABAAEQARABEAEwAUABQAFQAXABcA
FwAZABkAGQAaABoAGgAaABoAGAAYABgAFgAVABQAFAASABAAEAAOAAsACgAJAAcABgAD
AAEAAAD+//7//f/8//v/+P/3//f/9v/1//X/9P/z//P/8//0//X/8//y//L/8v/w//D/
8P/w//H/8f/x//H/8//z//P/8//z//L/8v/z//H/8f/x//H/8//0//T/9P/z//P/8//z
//X/9f/1//X/8//z//P/8v/0//b/9v/2//T/9P/z//P/9f/1//X/9f/1//X/9v/2//L/
8v/y//L/9P/0//T/9P/y//L/8//z//P/9P/1//b/9P/0//P/8//x//H/8f/x//H/8f/x
//H/8f/z//f/8v/y//L/8v/y//D/8P/w//D/8v/z//P/8v/w//D/8P/w//L/8//z//P/
8//z//X/9f/1//X/9f/1//T/9P/0//X/9//3//j/+P/5//n/+f/7//v/+//5//n/9//3
//j/+f/7//n/+P/3//n/+v/6//r/9//1//P/8f/z//H/7//v//H/8f/x//H/7//v/+//
7//v/+//7//v/+//7//v/+//7f/t/+3/7f/v//D/8f/z//X/9f/1//P/8v/w/+7/8f/1
//n/AgAOABoAKwA+AFEAZwB/AJAAlQCTAJEAkQCNAHgASwAVAOj/y//D/8b/yv/P/9X/
2//h/+b/7P/v//P/9f/1//P/8v/y//H/8//0//L/8//0//T/9P/z//L/8v/0//T/9P/0
//L/8//z//P/8//z//P/8//z//P/8//z//P/9P/0//T/9v/2//b/9v/2//j/+P/3//f/
9//4//j/+P/4//j/+f/5//r/+v/7//n/+f/5//n/+//7//v//P/+//7//v/+//z//f//
/////////wEAAQAEAAUABQAFAAUABQAHAAgACwAMAA4ADwAPAA4ADgAOABEAEwAUABYA
FwAYABkAGQAXABkAGgAaABsAHQAdAB0AHwAfAB8AIAAeAB4AHgAeABwAHAAcABoAGwAa
ABoAGAAWABYAFAARABAADwANAAwACwAJAAgABgAEAAMAAgABAP7//f/9//z/+//7//r/
+f/4//f/9//3//n/+P/4//j/+P/4//j/+P/5//n/+f/5//f/9//3//f/9//2//b/9//5
//n/+f/5//j/+P/3//b/9v/3//j/+f/5//n/+f/5//f/9//3//b/+P/6//r/+v/6//r/
+f/5//n/+f/5//n/+f/5//r/+v/4//j/+P/4//j/+P/4//j/+P/4//n/+f/4//j/+P/4
//r/+v/5//n/+f/5//n/+f/5//j/9v/2//b/9v/3//j/+f/6//j/+f/5//j/+v/6//r/
+v/5//n/+P/3//n/+f/7//v/+f/5//n/+f/4//j/+P/5//r/+//9//7/////////AQAB
AAEA//////3//f/+////AQD///7//f/9//7//v/+//z/+//6//n/+f/3//X/9f/1//X/
9f/1//X/9f/1//X/9f/1//X/9f/z//P/8//z//X/9f/1//X/9P/0//T/9f/z//H/8//z
//D/8P/0//X/9//7/wYAFAAkADkATgBlAH0AkwCeAKEAoQCfAJ8AlwB0AD8ABwDe/8v/
z//U/9L/0//b/+H/5f/o/+z/8f/1//f/9f/z//D/8P/z//f/9v/0//X/8v/w//P/8//z
//T/9P/0//T/9P/0//X/9f/1//P/8//z//P/9P/1//b/9//1//b/9v/2//T/9P/0//T/
9v/4//j/9//3//f/+P/4//b/9v/2//f/+f/6//r/+//7//v/+//7//n/+f/5//r//v/+
//7//v/+////AQABAAEAAQADAAMABgAHAAcABwAJAAkACwAMAAsADAAOAA8AEAAQABEA
EgAUABUAFQAWABkAGgAbABsAGQAbABwAHAAdAB8AHwAfAB8AHwAfACAAIAAgACAAIAAg
ACAAIAAeAB0AHAAcABoAGAAYABYAEwAQAA8ADQAMAAsACQAIAAYABAADAAIAAQAAAP//
///+//3//f/8//v//P/7//v/+//7//r/+v/6//r/+v/6//r/+f/5//n/+f/5//n/+f/5
//n/+P/4//n/+f/5//n/+f/5//r/+v/6//f/9//3//f/9//3//f/9//3//f/9//2//b/
+P/4//j/+P/4//f/9//3//f/9//3//X/9f/2//b/9P/0//T/9P/1//b/9//4//f/9v/2
//X/9P/0//T/9P/2//b/9f/1//X/9f/1//X/9//5//b/9P/0//T/9P/0//T/9P/0//b/
9//3//b/9v/2//b/9v/0//X/9f/1//X/9f/3//f/9//3//f/9//6//r/+v/7//v/+//8
//z//f/9//3//////////f/9//3//f/+/////f/7//r/+f/3//j/+P/4//b/9f/0//P/
8//x/+//7//x//H/8f/x//H/8f/x//H/8f/x//H/8f/x//H/8f/x//H/8f/x//H/8P/w
//D/8f/v/+3/7f/t//D/8P/w//H/8//1//z/CgAaAC0AQgBbAHcAjQCaAKEAowCfAJsA
lQCCAFUAGwDq/83/xf/E/8T/y//T/9n/3f/g/+j/7f/r/+v/7f/v/+7/7P/r/+v/7v/y
/+//7P/s/+3/7f/t/+7/8P/w//D/8P/u/+//7//v/+//7//v/+//7//v/+//7//v//D/
8P/w//D/8P/w//D/8v/0//T/8//x//H/8v/y//L/8v/y//P/8//0//T/9f/3//f/9//3
//f/9//3//j/+v/6//r/+v/6//v//f/9//3//f///////v////////8DAAMABQAGAAcA
CAAKAAsADgAOAA8AEAAQABEAEQASABQAFgAYABkAFwAZABoAGgAdAB8AHwAfAB0AHQAd
AB4AIAAgACAAIAAeAB4AHgAcABkAGAAYABYAFAAUABIADwANAA0ADAAMAAkABwAGAAQA
AgABAAAA///+//3//f/8//n/+f/4//f/9v/1//X/9f/3//b/9v/2//b/9v/2//b/8//z
//P/8//x//H/8f/x//H/8P/w//H/8//z//P/8//x//L/8v/y//H/8f/x//H/8//z//P/
8//z//P/8//y//L/9P/0//T/9P/0//P/8//z//P/8//z//P/8//0//T/8P/w//D/8P/y
//L/8v/y//L/8v/z//P/8v/y//L/8v/y//L/8f/x//H/8f/x//H/7//v/+//7//x//H/
8f/x//H/8f/x//D/8P/w//D/8P/w//D/8v/z//L/8P/w//D/8P/w//D/8P/w//L/8//z
//L/8v/y//L/8v/w//H/8f/x/+//7//x//H/9P/1//b/9//2//b/9v/3//f/9//4//j/
+f/5//n/+//7//v/+f/5//n/+f/6//v/+//5//j/9//5//r/+v/6//b/9f/0//P/8//x
/+//7//v/+//7//v/+//7//v/+//7//v/+//7//t/+3/7f/t/+3/7f/t/+3/7v/u/+7/
7//v/+//7f/t/+r/6P/q/+3/7//1//r/AAAKAB0ANgBLAGMAfQCSAJ8AowChAJ0AmwCU
AHMAOwACANX/vf++/8L/w//J/9P/2//g/+b/6f/r/+3/7f/v//D/8P/t/+//8v/w/+3/
7v/w//D/7//u/+7/7v/u/+7/7v/w//H/8f/x//H/8f/x//H/8f/x//H/8f/x//L/8v/y
//L/8v/y//L/8v/0//T/8//z//P/9P/0//T/9P/0//X/9f/2//b/9//1//X/9f/1//f/
9//3//j/+v/6//r/+v/6//v//f/9//3//f//////AAABAAEAAQADAAMABQAGAAcACAAK
AAsACgAKAAsADAAQABEAEQASABMAFAAVABUAFwAZABoAGgAZABsAGwAbABsAGwAbABwA
HgAeAB4AHgAcABwAHAAaABkAGAAYABYAFAAUABIADwANAA0ADAAMAAsACQAIAAYAAgAB
AAAA///+//3//f/8//v/+//6//n/+P/3//f/9//3//b/9v/2//T/9P/0//T/9f/1//X/
9f/1//X/9f/1//X/9P/0//X/9f/1//X/9f/1//b/9v/2//f/9//3//f/9f/1//X/9f/3
//f/9//2//T/9v/2//b/+P/4//f/9//1//X/9f/1//f/9//4//j/9v/2//b/9v/2//b/
9v/2//b/9v/3//f/9v/2//b/9v/0//T/8//z//X/9f/1//X/9f/1//X/9f/z//P/8//z
//X/9f/1//T/9P/0//T/9P/2//b/9v/3//b/9P/z//L/8P/y//T/9P/0//T/9P/0//T/
9P/0//X/9f/0//T/9P/0//T/9P/1//X/9f/1//X/9//3//f/9//3//f/+P/4//j/+f/5
//n/+v/6//n/+f/5//v/+//7//n/+f/6//v//f////3/+//6//n/9//4//j/+P/2//X/
9P/z//P/8f/v/+//8f/x//H/8f/x//H/8f/x//H/8f/x//H/8//z//P/8//x//H/8f/x
//L/8v/y//P/8f/v//H/8f/u/+z/8P/x//X/+/8CAA4AHgAxAEQAWQBxAIEAjACRAI8A
iwCRAI0AbgA5AAMA2v/D/8H/yP/O/9P/2f/d/+H/5v/q/+3/7//x//P/8//y//D/8f/x
//L/8P/v//D/8v/z//P/8//0//L/8v/y//L/8v/z//P/8//z//P/8//z//X/9f/1//X/
8//0//T/9P/0//T/9P/0//T/9v/2//X/9//3//j/+P/4//j/+P/5//f/+P/4//n/+f/5
//n/+f/7//v/+//8//7//v/+//7//f/9//7//f//////AQABAAQABQAFAAUABwAHAAkA
CgAKAAoACwALAA4ADgAPABAAEQARABAAEAAUABYAGAAZABcAGQAaABoAGwAdAB0AHQAd
AB0AHQAeAB4AHgAeAB4AHAAcABwAGgAbABoAGgAYABQAFAASAA8ADgANAAsACgALAAkA
CAAGAAQAAwACAAEAAAD//////v/7//v/+v/5//r/+f/5//n/+f/4//j/+P/2//b/9v/2
//f/9//3//f/9//3//f/9//5//j/+P/5//f/9//3//f/9//4//j/+P/3//f/9//3//f/
9//3//f/+P/5//r/+v/5//r/+f/4//r/+v/5//n/+f/5//n/+f/3//f/+P/4//j/+P/4
//j/+P/4//j/+P/2//b/9//3//b/9v/2//b/9v/2//X/9f/1//X/9f/1//f/9//3//f/
9f/1//X/9f/1//X/9P/0//T/9P/0//T/9P/0//T/8v/z//P/8v/0//T/9P/0//T/9f/1
//X/8//z//X/9f/3//f/9//3//j/+P/4//n/9//3//j/+P/5//n/+f/7//v/+//5//n/
+f/5//r/+//7//n/+P/3//f/+P/4//j/+P/3//b/9f/z//H/7//v/+//7//v/+//7f/t
/+3/7f/u/+//8P/x/+//7//v/+//7//v/+//7//u/+7/7v/v/+//7//t/+v/6v/u//D/
8f/z//X//v8MABwALQBAAFUAawCBAI4AkwCTAJEAkQCPAHYAQwAPAOT/zf/F/8b/yv/P
/9X/2f/d/+L/5v/n/+v/8f/x/+//8P/w/+3/6f/q/+z/7//w/+7/7v/t/+z/7P/s/+z/
7P/s/+7/7//v/+//7f/t/+3/7f/t/+3/7f/t/+//8P/w//D/7v/u/+7/7v/u//D/8P/v
//H/8f/y//L/8v/y//L/8//z//T/9P/1//X/9f/1//X/9f/1//X/9v/2//b/9v/2//j/
+f/7//v/+//7//3//f/8//3//f/9/wEAAQADAAQABQAGAAgACQAKAAoACwAMAA4ADwAP
ABAADwAQABEAEQASABUAFwAYABcAGQAZABkAGQAZABkAGgAaABoAGgAaABwAHAAcABoA
FwAWABYAFAAQABAADgALAAgABwAFAAQAAwABAAAA/v/+//3//P/7//j/9//3//b/9f/1
//T/8//0//P/8//z//P/8v/y//L/8P/w//D/8P/x//H/8f/x/+//7//v/+//8f/w//D/
8f/x//H/8f/x//D/8P/v/+7/7f/t/+3/7f/v/+//7//v/+//7//v/+7/8P/y//L/8v/w
//D/7//v//H/8f/x//H/8f/x//L/8v/w//D/8P/w/+7/7v/u/+7/7v/u/+//7//w//D/
8P/w//D/8P/v/+//7//v/+//7//v/+//7//v/+3/7f/t/+3/7//v/+//7v/s/+r/6//s
/+3/7v/u/+7/7v/u/+z/7f/t/+z/6v/q/+r/6v/s/+3/7f/t/+3/7f/v/+//7//v/+//
7//u/+7/7v/v//H/8f/y//L/9f/1//X/9//3//f/9f/1//X/9f/2//f/9//1//T/8//z
//T/9P/0//T/8//y//H/8P/t/+r/6f/r/+v/6//r/+r/6f/o/+f/5//n/+f/5//p/+n/
6f/p/+n/6f/p/+n/6P/o/+j/6f/n/+n/5//n/+T/4v/k/+f/6f/t//L//P8KAB8ANABJ
AGEAewCOAJcAmwCZAJcAkwCGAF8AKwD2/9H/wf/A/8L/x//N/9P/1f/Y/97/4//j/+X/
5//n/+b/5v/n/+f/6P/o/+f/5v/k/+X/5f/l/+b/5//o/+n/6v/n/+f/5v/l/+f/5//n
/+f/5//n/+f/5//n/+j/6P/o/+j/6P/o/+j/6P/q/+r/6f/p/+n/6v/q/+r/6v/q/+v/
6f/q/+r/6//r/+v/6//r/+3/7f/t/+7/7v/u/+7/7v/v//H/9P/1//P/8//1//X/9v/3
//f/9//5//n/+//8//3//v8AAAEAAgACAAMABAAGAAcABwAIAAoADAAOAA8ADQAPABAA
EAARABMAEwATABMAEwATABQAFAAUABQAFAAWABYAFgAUABMAEgASABAADAAMAAoABwAG
AAUAAwACAP///f/8//r/+v/5//j/9//0//P/8//y//H/8f/w/+//7v/t/+3/7f/t/+z/
7P/s/+r/6v/q/+r/6f/p/+n/6f/r/+v/6//r/+v/6v/q/+v/6//r/+v/6//q/+r/6f/o
/+n/6f/p/+n/6f/p/+n/6f/p/+n/6f/o/+j/6v/q/+r/6v/q/+n/6f/p/+n/6f/p/+f/
5//o/+j/6P/o/+j/6P/q/+r/6v/q/+j/6P/p/+n/6P/o/+j/6P/m/+b/5f/l/+X/5f/l
/+X/5f/l/+X/5f/n/+f/5//n/+X/5f/l/+T/5v/q/+j/5v/m/+b/5v/k/+T/5P/k/+b/
5//n/+b/5P/k/+T/5P/m/+f/5//n/+X/5f/n/+f/6f/p/+n/6f/q/+r/6v/r/+v/6//s
/+z/7P/r/+r/6//u/+//7v/v/+3/7f/u/+//7f/r/+r/6f/p/+r/6v/q/+n/6f/p/+n/
6f/n/+X/5f/j/+P/4//j/+L/4f/g/9//4f/h/+H/4f/j/+P/4//j/+P/4//j/+P/4P/g
/+D/4f/h/+H/4//h/+D/4P/g/+H/4f/l/+r/9P8CABUAKgA/AFUAbQCGAJUAlwCTAJEA
kQCIAGcAMQD6/83/tf+y/7j/vf/B/8f/zf/U/9r/3f/f/+H/4f/h/+L/4v/h/+H/4v/i
/9//3P/e/9//3//f/+D/4P/g/+D/4P/h/+P/5P/l/+T/4//i/+H/3//f/9//3//h/+L/
4v/i/+L/4v/i/+L/4v/k/+T/4//l/+X/5v/m/+T/5P/k/+X/5f/m/+b/5//p/+n/6f/p
/+f/5//n/+j/6v/q/+r/6v/s/+3/7//v/+3/7f/v/+//8P/x//H/8f/x//H/8//0//f/
+P/6//v//P/8//3//v/+//////8AAAEAAgADAAMAAQADAAQABAAHAAkACQAJAAkACQAJ
AAoACgAKAAoACgAKAAoACgAIAAkACAAIAAYABAAEAAIA///+//3/+//6//n/9//2//T/
9P/z//L/8f/u/+3/7f/s/+n/6f/o/+f/6P/n/+f/5//l/+T/5P/k/+T/5P/k/+T/5f/l
/+X/5f/j/+P/4//j/+X/5P/k/+X/5//n/+f/5//m/+b/5f/k/+X/5f/l/+X/5f/l/+X/
5f/l/+X/5f/k/+L/5P/k/+T/5P/k/+P/4//j/+P/4//j/+X/5f/m/+b/4v/i/+L/4v/i
/+L/4v/i/+D/4P/h/+H/4v/i/+L/4v/i/+L/4f/h/+H/4f/h/+H/4f/h/+H/4f/h/+H/
4v/g/+D/4P/g/97/3v/e/97/3v/f/9//3v/e/97/3v/e/+D/4f/h/+H/3//f/+H/4f/h
/+H/4f/h/+D/4P/g/+H/4//j/+T/5P/j/+P/4//l/+X/5f/j/+P/5f/l/+b/5//n/+X/
5P/j/+P/5P/k/+T/4f/f/93/2//c/9v/2v/b/9v/2//b/9v/2//b/9v/2//Z/9n/2f/Z
/9v/2//b/9v/2//b/9v/2//Y/9j/2P/Z/9f/1//Z/9n/2P/Y/9r/3f/f/+P/6v/0/wIA
FQAqAD8AVQBlAHAAeQB7AHkAeQBzAFYAIwDt/8T/q/+j/6z/tP+5/73/w//H/8z/0v/T
/9X/2f/d/93/2v/Y/9f/2f/a/9r/2f/W/9b/1//X/9f/2P/Y/9j/2P/Y/9b/1//X/9f/
1//X/9f/1//X/9f/1//X/9f/2P/Y/9j/2P/Y/9j/2P/a/9z/3P/b/9r/2f/Z/9j/2f/a
/9v/3f/b/9z/3P/d/93/3f/d/93/3f/d/93/3v/e/97/3v/e/+D/4f/j/+P/4f/h/+P/
4//k/+X/5f/l/+n/6f/r/+z/7P/s/+3/7f/w//D/8f/y//L/8//z//T/9f/2//f/9//5
//v//P/8//v//f/9//3//f/9//3//v/8//z//P/8//z//P/8//r/+f/4//j/9v/0//L/
9P/x/w==
         </WaveFormData>
      </LeadData>
      <LeadData>
         <LeadByteCountTotal>10000</LeadByteCountTotal>
         <LeadTimeOffset>0</LeadTimeOffset>
         <LeadSampleCountTotal>5000</LeadSampleCountTotal>
         <LeadAmplitudeUnitsPerBit>4.88</LeadAmplitudeUnitsPerBit>
         <LeadAmplitudeUnits>��V</LeadAmplitudeUnits>
         <LeadHighLimit>2147483647</LeadHighLimit>
         <LeadLowLimit>268435456</LeadLowLimit>
         <LeadID>II</LeadID>
         <LeadOffsetFirstSample>0</LeadOffsetFirstSample>
         <FirstSampleBaseline>0</FirstSampleBaseline>
         <LeadSampleSize>2</LeadSampleSize>
         <LeadOff>FALSE</LeadOff>
         <BaselineSway>FALSE</BaselineSway>
         <ExcessiveACNoise>FALSE</ExcessiveACNoise>
         <MuscleNoise>FALSE</MuscleNoise>
         <LeadDataCRC32>664194299</LeadDataCRC32>
         <WaveFormData>
tP+0/7T/tP+8/8L/yP/O/9L/1v/a/97/4P/g/+D/4P/g/+D/4P/g/+H/4v/j/+T/4v/i
/+L/4v/i/+L/4v/i/+P/5P/l/+b/4//i/+H/4P/j/+T/5f/m/+f/6P/p/+r/6P/m/+T/
4v/k/+b/6P/q/+j/6P/o/+j/6f/q/+v/7P/q/+r/6v/q/+v/7P/t/+7/7//w//H/8v/y
//L/8v/y//b/+P/6//z//v/+//7//v/+//7//v/+/wIABAAGAAgACgAKAAoACgAMAA4A
EAASABIAEgASABIAFAAUABQAFAAXABgAGQAaABwAHAAcABwAHAAcABwAHAAaABoAGgAa
ABgAFgAUABIAEQAQAA8ADgALAAgABQACAAEAAAD///7/+v/4//b/9P/x//D/7//u/+//
8P/x//L/8P/u/+z/6v/r/+z/7f/u/+z/7P/s/+z/6v/q/+r/6v/r/+z/7f/u//D/8P/w
//D/7//u/+3/7P/u//D/8v/0//H/8P/v/+7/8P/w//D/8P/v/+7/7f/s/+7/8P/y//T/
8v/y//L/8v/x//D/7//u/+7/7v/u/+7/7P/s/+z/7P/t/+7/7//w/+3/7P/r/+r/6v/q
/+r/6v/s/+z/7P/s/+v/6v/p/+j/6f/q/+v/7P/r/+r/6f/o/+n/6v/r/+z/6//q/+n/
6P/q/+r/6v/q/+r/6v/s/+z/6v/o/+j/6f/p/+n/6f/r/+z/7P/s/+z/7v/v//L/9P/3
//f/+P/6//j/+P/4//n/+v/8//7/AQABAAEAAQABAP////8AAAEA//////3/+v/1//L/
7//r/+z/7P/s/+j/6P/m/+T/5P/m/+j/6P/o/+j/5//n/+f/5f/l/+X/5P/i/+T/5P/l
/+X/5f/l/+T/4v/j/+P/4//k/+T/5P/k/+b/5//n/9//3f/k/+b/5P/m/+r/7f/y//f/
+P/2//j/BQAaADIARgBQAFsAaAB0AHYAWwApAAEA9P/x/+z/4//V/8n/yP/E/7n/s/+z
/7P/sP+s/6r/s//D/83/1P/d/+L/4P/e/+P/6f/l/+T/4//l/+T/5P/k/+b/5v/i/+L/
4v/i/+b/6P/r/+n/5//n/+f/5//m/+b/5v/n/+j/6v/r/+z/6//q/+n/6P/r/+v/6//r
/+v/7P/s/+z/6//r/+z/6//u/+//8P/x//D/8P/w//D/8f/0//X/9f/1//b/9v/1//f/
+v/8//z//f/+/////////wEAAgADAAMABgAGAAUABwAIAAoADAANAA8AEAATABYAFgAX
ABkAGQAZABkAGgAcAB0AHwAiACIAIgAiACIAJAAmACgAKgAtAC0ALQArACkAKAAmACMA
IgAjACQAIQAfABsAGAAXABUAFAASAA4ADAALAAsABgAEAAMAAQD//////v/8//z/+//6
//j/+P/2//X/9P/x//T/9P/1//f/9v/1//T/8//1//T/9P/0//b/9v/2//f/9v/0//P/
8v/1//b/9//3//f/+v/6//r/+P/4//j/9//3//b/9v/2//n//P/8//z//P/7//n/+f/4
//j/+P/3//j/+f/6//v/+f/3//n/+v/4//j/+P/4//r/+v/4//f/9f/1//X/9f/5//n/
9//3//P/9f/1//X/9f/0//P/8//2//f/9v/1//f/9//2//X/8//y//H/8f/4//T/7v/u
/+//8P/x//L/9v/2//b/9P/z//P/8v/x//P/9f/2//b/9v/2//b/9//8//7/AQABAAMA
BgAHAAgABQAFAAQABAAGAAkACgALAAoACQAIAAcACAAJAAkACQAIAAYABAACAP7/+f/3
//b/+P/0//L/8P/w//D/8v/0//H/8P/v/+3/7//v/+3/7f/t/+z/6v/s/+3/7//w//H/
8P/u/+3/7f/v/+//7v/u/+7/7v/u/+//7//t/+3/7v/w/+7/7P/w//n//v///wAAAgAK
ABMAIgA6AFAAWgBhAGwAegB4AFsALwAHAPT/6//i/9f/z//L/8r/wv+3/7P/s/+3/7j/
vP/C/8n/0//X/9z/5//q/+b/6v/x//H/6//p/+n/7P/s/+//8P/z//T/8P/w//D/8P/x
//L/9P/x/+//7//v/+//8f/y//P/9f/z//T/9P/0//P/8v/x//D/9P/1//b/9//3//j/
+P/4//b/9f/1//P/9P/1//b/9//4//j/+P/4//v//v////////8AAAAA///9/wAAAgAC
AAQABgAIAAkABwAJAAoACwAKAA4ADwAPAA8AEAASABQAFQAXABgAGwAdAB4AIAAjACIA
IwAkACYAJwAnACgAKgAsACwALAAsAC0ALgAvADAAMQAxADEALwAtAC4ALgAtACsAKwAr
ACcAJAAhAB8AHwAdABwAGgAWABMAEwAUABAADQALAAgABQAFAAQAAgACAAAAAAD//wAA
/////////f////7//v////7//f/8//v//P/8//3//v/+//7//v///////v/+//7///8A
AAEAAQAAAAIAAQAAAAAAAAAAAP//AAAAAAEAAgAAAAIAAQAAAAMAAwACAAMAAQAAAP//
/f///////////////f///wAAAAAAAAAAAAADAAQAAwADAAAA///+//3///////3//f/9
//////////3//P/7//v//v////7//f/9//3//P/7//r/+v/6//v//P/8//z//P/2//r/
/v8CAP///v/9//z//P/8//z/+v/8//3//f/9//v//f/+//7//v/+//7///8EAAYACQAJ
AAoADAAMAAwACgALAAsADAALAA0ADQANAA8ADwAPAA8AEQATABQAFQASAA4ACgAGAAYA
AwADAAQAAwD+//v/+P/2//b/+P/6//v//P/9//3//P/7//j/9//4//j/9//6//j/+f/5
//n/+f/4//j/+f/8//3//f/+//v/+v/5//n/+//5//v//v/4//D/9v/+/wMACAALAA4A
EgASABcAKAA8AE4AWgBnAHQAfgB+AG0ARQAXAPj/6//k/93/1//X/9b/zP/F/8H/vf+7
/77/wv/I/9H/3f/n//D/8f/y//j/+P/3//n/9//2//X/9//2//b/9v/4//j/+P/6//z/
/v/+//7////7//v/+//7//v//P/8//z//f/9//7//v/+//z//P/8//z/////////////
/wAAAAAAAAAAAQADAAMAAQABAAEAAQADAAQABQAGAAYACAAIAAcABwAIAAgABwAHAAoA
DAAMAAsADAANAA0ADwARABIAEwAWABoAGwAbABkAGgAcAB4AHwAhACIAJQAkACQAJQAn
ACoAKwAsAC4ALwAvADAAMgA2ADYANgA2ADYANgA2ADYANwA3ADcANQA4ADoAOwA7ADgA
NwA2ADEALgArACkAKQAlACQAIgAeABsAGwAcABgAFQATABAADQAPAA4ADAAMAAcABgAE
AAQABwAHAAcABQAFAAQABAAFAAUABQAFAAUABQAEAAQABAAEAAQABAAFAAcABgAGAAYA
BQAEAAMAAQAEAAgACQAKAAgACAAIAAcABQAEAAQABAAHAAoACgAKAAkABwAEAAMABgAG
AAYABQAHAAcABwAHAAUAAwAFAAYABgAGAAYABgAFAAQAAQD//wIAAwAEAAUABgAFAAIA
AQD//wEAAQABAAMAAgABAAEAAQABAP///f8BAAMABAAFAAEAAAD+//7//v/+//7/AAAA
AAAA/v/8//3//f/9////AQACAAIABAAEAAQABQAGAAgACwALAAwADgAOAA4AEAARABEA
EgATABUAFQAVABUAFQAVABUAFQAVABQAEwATABAADQAKAAUAAQAAAAAAAAD8//r/+P/2
//b/+P/6//z//P/8//v//f/9//v/+//5//j/9v/4//r/+//7//v/+f/4//j/+f/5//n/
+P/4//j/+P/4//n/+//5//n/+v/4//b/+P/+/wMABAAFAAQABgAQAB0ALgBCAFYAZgBz
AIAAhgB6AFMAJwAPAAYA///2/+n/4f/h/97/1P/L/8f/wf+//8L/xv/M/9H/1//h/+j/
7f/y//b/+P/3//n/+f/4//f/+f/4//n/+v/9//7//P/8//z//P/7//z//v/7//v/+//7
//v//v/+//7//////wAAAAAAAP///v/9//z///////////8BAAIAAgACAAEAAQACAAEA
BAAFAAYABwAHAAYABQAEAAUACAAJAAkACwAMAAwACwALAA4AEAAQABMAFAAVABUAEwAV
ABYAFwAWABoAGwAbAB4AIAAjACYAJgAnACcAKQAsACwALQAvAC4ALwAwADIANQA1ADYA
OAA4ADgAOAA4ADcAOAA5ADoAPAA9AD4APQA7ADwAPAA7ADcANwA3ADMAMgAvAC0ALQAt
ACwAKgAmACIAIQAhABwAFwAVABIADwASABIAEQASAA8ADgAMAAwADQANAA0ACwALAAoA
CgALAAsACwALAAsADQAMAAwADAAQABAAEAARAA8ADgAOAA4ADwAQABEAEQAOABAADwAO
AA8AEAARABEAEwASABIAEgARABQAFAAUABYAFQATABMAEQAQAA8ADQAQABEAEgATABEA
DwARABIAEQAQAA8ADgARABIAEQARABEAEQARABEAEwATABEAEQANAA8ADwAPAA8ADgAN
AA0ADwAVABUAEAAQABAAEAAQABIAEgASABAADwAPAA4ADQANAA8AEAAQABIAFAAWABkA
GgAaABsAGQAbAB4AHwAgAB4AHwAfACAAIQAjACMAIwAkACUAJgAnACYAJwAnACcAJwAk
ACEAHgAbABcAFgAWABQAEAAOAAwACwAMAA8AEgAQABAAEAAPABEAEQAPAA8ADwAOAAwA
DgANAA0ADAALAA0ADgAQABMAEQAPAAwACgANAA4ADwARABMAEQAPAA4ADgAOABIAHAAf
ACAAJwAoACYALgA7AEoAWgBsAH4AjQCaAKgApACBAE8ALwAgABkAEgAHAP//+f/y/+j/
4f/d/9v/2f/e/+T/4P/j//P//f/+/wEACAAOABQAFwATAA8ADwAPABIAEgATABQAFwAY
ABUAFAATABIAEwAUABYAEwAVABcAGQAbABgAFgAUABMAFgAYABkAGgAYABgAGAAYABgA
FwAWABUAFgAYABkAGgAYABkAGwAbABwAHQAeAB8AHgAeAB4AHgAeACAAIAAfACAAIgAj
ACMAIgAkACUAJAAmACgAKgArACsALQAuAC8ALgAyADMAMwA1ADYAOAA6ADkAOwA8AD8A
QwBEAEYASQBJAEkASQBKAEsASwBMAE4AUQBSAFMAVABUAFQAVABUAFMAUwBTAFEAUwBU
AFQAUwBPAE8ATwBLAEkARQBCAEEAPgA8ADkANAAyADEAMQAsACgAJwAlACMAIwAiACAA
IAAgACAAHwAgAB4AHQAcABkAGwAaABoAGwAZABkAGQAZABkAGAAYABgAGwAcAB0AHwAc
ABoAGQAYABkAGgAbABsAGQAcABwAHAAaABoAGgAZABsAHAAeACAAHwAgAB4AHAAdAB0A
HAAdABwAHAAcABsAHAAdAB4AHwAfAB0AHwAgAB4AHAAaABgAGwAcABsAGwAaABkAGAAX
ABcAFwAVABUAFQAXABcAFwAXABYAFAAUABQAFAAXABgAGQAYABcAFwAWABUAFAAVABUA
FAAVABYAFwAZAB4AIAAjACMAIwAkACMAIgAhACEAIAAgACQAJwAoACkAKAAnACYAJQAo
ACkAKQApACUAIgAfABwAFwATABIAEgAUABAADgAMAAoACgAMAA4ADAAMAAwACwANAA0A
CwALAAkACAAGAAgACQALAAwADQAMAAoACQAJAAsACwAKAAoACAAIAAgACQADAAMABQAG
AAYACgASABQAEQAUABkAGAAcACYANQBIAFoAbAB6AIMAjACQAIIAVwApAA0AAAD5//L/
6//j/9v/2P/U/83/w//F/8v/zv/S/9z/5f/p//H/+v/9/wQABAAEAAUAAwD//wEAAQAE
AAQABgAGAAgACAAEAAQABAAEAAUABgAIAAUABwAHAAcABwAHAAYABQAFAAUABgAGAAYA
BAAEAAQABAAGAAcACAAJAAcACAAIAAgACAAJAAsACwALAAsACwALAAoACgAKAAoADAAQ
ABIAEwARABIAEgARAA8AEgAUABQAGAAaABwAHQAaABsAGwAbABoAHgAfAB8AIAAiACUA
KAAoACkAKQArAC0ALgAwADMAMwAzADMANAA1ADUANgA4ADkAOAA3ADYAOAA6ADwAPgA/
AD8APwA9ADwAPAA7ADkANwA3ADcAMwAxAC0AKgApACUAJAAiAB4AHAAbABsAFgATABEA
DgALAAwADAALAAwACQAIAAYABgAFAAUABQADAAUABAAEAAUABAADAAIAAQAEAAQABQAG
AAcABgAFAAUABwAGAAYABgAEAAQABAADAAIABAADAAIABAAEAAQAAwADAAIAAgACAAEA
BAAEAAQABgAFAAMAAwADAAIAAQD//wEAAQABAAEA/f/7//3//v/+//7//v/+/wAAAAD+
//3//P/7//r/+f/9//3/+//7//v//f/9//3/+//4//j/+v/6//r/+v/7//r/+f/2//f/
+f/6//v/+f/7//z//P/7//r/+f/5//3/AAAEAAUAAwAEAAMAAgAEAAUABQAGAAUABwAH
AAcACQAJAAkACQAMAA0ADQANAAkABgADAAAA+//3//b/9v/0//D/7v/s/+z/7P/u//D/
8P/w//D/7//t/+3/6//r/+v/6v/o/+r/6v/r/+v/6//r/+r/6v/r/+3/7f/s/+z/6//q
/+n/6f/p/+f/5//s/+7/7v/u//D/9f/6//v//v/+/wIADQAgADAAPgBKAFUAZABuAGgA
SQAbAPX/4v/X/8z/v/+9/73/vP+2/6//q/+r/63/sP+w/7j/w//N/9X/3P/f/9z/3P/e
/+H/4f/l/+X/5f/o/+j/5v/k/+T/4v/i/+L/4v/i/+X/5v/o/+X/4//j/+P/4//l/+b/
5//p/+j/6P/n/+b/5//o/+n/6v/r/+v/6//r/+j/6P/n/+b/6f/r/+7/7//u/+3/7P/r
/+7/7v/u/+7/7//y//P/8//w//D/7//t//D/9P/3//j/+P/4//j/9//4//v//f///wIA
BgAHAAcABQAEAAQABAAGAAkACwAPAA4ADgAPABEAEwAVABcAGgAaABkAGQAaABoAGgAa
ABoAHgAgACIAJAAjACMAIwAhACEAIgAiACEAHwAfAB8AGwAZABUAEgARABEAEAAOAAoA
BAADAAMA/v/+//3/+//5//n/+P/2//b/8v/w/+3/7P/w//H/8v/x/+7/7P/r/+v/7f/t
/+3/7f/t/+z/7P/s/+z/7P/s/+3/7f/s/+z/7P/s/+z/7P/r/+v/7v/u/+7/7P/s/+z/
6//t/+z/7P/s/+3/8P/w//D/7v/t/+v/6//t/+7/7//v/+3/7f/t/+3/6//p/+v/7P/r
/+r/6f/o/+j/6P/m/+X/6P/p/+r/6//q/+n/5v/l/+H/4//j/+P/5f/k/+P/4//n/+f/
5f/j/+j/6f/p/+n/5v/k/+L/4f/i/+T/5P/k/+b/5v/m/+b/5v/n/+b/5f/i/+T/5f/l
/+X/5f/n/+j/6P/n/+b/5f/l/+r/7P/v/+//7//w/+//7v/x//P/9P/2//b/9//2//X/
9v/3//j/+f/4//n/+f/5//f/9P/x/+7/7P/p/+n/6v/p/+T/4f/e/9z/3P/e/+D/4P/g
/+D/3//f/9//3f/d/93/3P/a/9z/3P/d/93/3f/b/9r/2v/b/93/3f/c/9z/3P/c/9z/
3f/d/9//3//a/9b/2P/g/+D/3//k/+n/7P/s//L/+f/+/w4AJAAyAD0AUABeAGYAVwAt
AAMA7P/f/9D/yf/H/8P/wP+8/7X/q/+j/6P/pP+k/6b/rf+3/8H/yv/R/9b/1P/U/9f/
2f/d/9z/2//d/9z/3P/c/97/3v/e/97/3v/e/93/3v/g/93/3f/d/93/3f/e/97/3v/f
/9//4P/g/+D/4P/g/+D/4P/f/9//3//f/+H/4v/i/+L/5P/l/+f/5//m/+X/5P/j/+b/
5v/m/+b/5P/m/+b/5f/m/+j/6f/p/+r/7v/x//L/8P/w//D/7//w//P/9f/3//f/+v/6
//n/+//8//7/AAABAAMABAAHAAcABgAGAAcACwANAA8AEgASABEAEQASABIAEgASABIA
FAAWABgAGgAZABkAGQAXABgAGgAbABsAFwAVABMADQAMAAsACwANAAsACgAIAAQA/f/7
//r/9P/1//X/9P/z//D/7v/r/+r/6P/o/+f/6P/p/+n/6f/n/+b/5P/j/+P/5v/n/+j/
6f/n/+b/5v/m/+r/6v/q/+v/6P/m/+X/5P/m/+b/5v/l/+j/7P/t/+7/6//q/+n/5//p
/+j/6P/o/+n/7P/s/+z/7P/r/+n/6f/s/+z/7P/r/+r/6f/o/+f/5//l/+f/6P/q/+r/
6v/q/+r/6v/o/+f/6P/p/+r/6//r/+n/5f/j/+L/5f/m/+f/5//m/+X/5f/m/+X/4v/f
/+P/5f/m/+f/4//i/+H/4f/k/+T/5P/k/+D/5P/k/+X/5//o/+b/5v/m/+b/5f/k/+P/
4P/i/+P/4//j/+X/5//o/+j/6P/o/+j/6f/q/+z/7//v//L/9P/0//T/9P/1//X/9v/3
//n/+f/5//j/9//2//X/9//5//r/+//3//T/8f/u/+n/5f/k/+T/5//k/+P/4v/f/97/
3//g/97/3v/e/93/4P/h/+D/4f/g/97/2//c/93/3//g/+H/3//e/97/3//f/9//3v/e
/+D/4P/g/+H/2//Z/+H/5v/i/97/3v/m/+v/7P/r/+7/8v/8/wkAGAAsAD4ASABVAGYA
bgBgADcAEQD9//L/6f/i/9n/z//J/8b/vv+3/7H/p/+j/6z/sP+s/7P/wf/N/9L/0//a
/97/3v/d/93/2//d/93/4P/g/+D/4P/i/+L/3v/e/97/3v/h/+L/5P/h/+H/4f/h/+H/
5P/k/+T/5f/j/+T/5P/k/+L/4v/i/+L/5v/n/+j/6f/n/+j/6P/o/+b/5//p/+n/6f/p
/+n/6f/s/+z/7P/s/+3/8P/x//H/7v/u/+3/6//t//D/8v/y//X/9v/3//f/9//5//r/
+//9/wIABAAFAAQABAAFAAYABwAJAAoADQAQABAAEQATABIAEwAUABYAFwAXABgAGgAd
AB4AHwAgACAAIAAgACAAIQAhACEAHwAdAB4AHgAdABwAHQAeABsAFwATABAADwANAAwA
CgAGAAIAAQABAPz/+v/5//f/9f/3//b/9P/0/+//7v/s/+z/7//v/+//7f/t/+z/7P/t
/+r/6f/o/+f/6v/q/+v/7P/u/+7/7v/v/+3/7P/s/+z/7P/s/+z/6//q/+z/6//q/+3/
7v/v/+//7//u/+7/7v/u//D/7//u/+//7//u/+//7//u/+3/6//t/+3/7f/t/+3/6//t
/+7/7P/s/+z/7P/u/+7/7P/r/+r/6f/o/+f/6v/r/+r/6//o/+n/6P/n/+j/6P/o/+n/
6f/p/+f/5f/i/+X/6P/o/+j/6P/o/+f/5v/l/+L/5P/l/+X/5f/n/+n/6v/q/+f/5v/l
/+X/6f/s//D/8f/w//L/8v/y//T/9f/1//b/9f/3//f/9//1//X/9f/1//r//f///wEA
/f/4//P/7v/q/+X/4//i/+P/4P/f/97/3P/c/97/4P/h/+L/4//j/+D/3//c/9v/2//a
/9j/2v/c/9//4f/j/+H/3v/c/9v/3f/d/9z/3P/a/9r/2v/b/9v/2f/Z/9j/2P/e/+T/
6P/n/+r/8f/y//L/+v8HABgALAA8AEoAVQBgAGgAYgA/ABEA8f/i/9f/0P/F/7v/uf+6
/7L/qf+n/6n/o/+a/6D/rP+x/7//zf/S/9H/2P/c/9r/3f/f/9f/2f/Z/9z/3P/a/9r/
3P/c/9z/3P/c/9z/3f/e/+D/3f/d/93/3f/d/9//4P/h/+P/4v/i/+H/4P/i/+L/4v/i
/+P/4//j/+P/4//k/+T/5P/m/+f/6f/p/+n/6f/p/+n/6f/o/+f/5v/p/+z/7f/t/+3/
7v/u/+3/7f/w//L/8v/z//T/9f/1//P/9f/2//f/+v8AAAMABQACAAIAAwAEAAcACQAK
AA0ADgAOAA8AEQAQABEAEgAUABYAFwAZABwAHQAcABsAGgAdAB4AHwAgACEAIQAhAB8A
HwAgACAAHwAbABsAGwAXABMADwAMAAsACwAKAAgABAAAAP/////6//j/9//1//P/8//y
//D/8P/t/+z/6v/q/+3/7f/t/+v/6f/o/+j/6f/p/+n/6f/p/+v/6v/q/+r/6//q/+n/
6f/s/+z/7f/u/+3/7P/r/+n/6P/q/+n/6P/r/+z/7f/t/+v/6v/q/+r/6//u/+7/7v/s
/+v/6f/p/+z/7P/s/+v/6//r/+v/6//n/+X/5//o/+r/6v/q/+r/6v/q/+j/5//p/+n/
6f/p/+v/6//p/+n/5//p/+n/6f/n/+b/5f/l/+f/5//l/+P/5v/n/+f/5//p/+j/5f/k
/+P/4v/k/+T/5P/i/+P/5f/m/+f/5f/l/+T/4v/k/+b/6P/r/+z/7v/x//H/8P/y//L/
8v/z//X/9v/4//b/9//2//X/9//3//f/9//6//v/+//7//n/9v/z//D/7f/p/+j/6P/o
/+T/4v/g/9z/3P/e/+D/3v/e/97/3f/f/9//3f/d/93/3P/a/9z/2v/b/9v/2//e/97/
3//h/97/3f/b/9r/2v/a/9r/2//f/9v/2//c/9z/2P/Y/97/5//s//H/9P/2//r//f8E
ABwANABAAEkAWABiAGAATQAhAPX/3v/R/8r/xf+9/7n/uP+y/6P/nf+d/5v/nP+k/67/
tf+5/8P/zP/R/9L/2P/a/9n/2f/b/9j/1//Z/9j/2//c/9//4P/c/9z/3P/c/9z/3P/d
/9n/2//b/9v/2//a/9r/2v/b/9v/3P/c/9z/3f/e/9//4P/g/9//3v/d/93/3v/e/97/
3v/f/+H/4f/f/9//3//f/+H/4v/j/+T/4v/k/+T/4//m/+j/6f/p/+f/6v/s/+z/7f/u
/+//7//x//P/9P/1//X/+P/4//f/+P/6//3/AAAAAAEAAQADAAYABgAHAAkACgALAAwA
DgARABEAEgAUABYAFgAWABYAFgAWABYAFgAZABkAGQAXABcAGAAYABcAFAATABIADQAM
AAsACwANAAoACAAFAAAA/P/7//v/9v/1//X/9P/z//H/7v/q/+j/6P/o/+f/6P/p/+n/
6f/n/+X/5P/k/+X/5//n/+f/5//n/+b/5v/m/+b/5v/m/+f/6f/o/+j/6P/n/+b/5f/j
/+T/6P/p/+r/6f/o/+f/5f/n/+b/5v/m/+f/6v/q/+r/6v/p/+f/5//p/+r/6//r/+j/
5//m/+X/5f/j/+X/5v/m/+b/5v/m/+j/6P/m/+X/5//n/+f/5//l/+P/3//d/97/4f/i
/+P/4f/g/9//3//i/+P/4v/h/+P/4//i/+H/3f/k/+D/3v/e/97/3v/i/+L/4v/g/+D/
4f/h/+H/4f/j/+T/5P/j/+L/4f/h/+b/6P/r/+v/6v/s/+z/7P/t/+//8P/y//H/8//z
//P/8//z//P/8//y//P/8//z//T/8v/w/+7/6f/l/+T/5P/k/+D/3v/c/9r/2v/c/97/
3v/e/97/3f/b/9v/2f/Z/9n/2P/W/9j/1v/X/9f/1//Y/9j/2f/b/93/3f/c/9z/2//a
/9n/2f/Z/9f/1//c/+D/4P/c/9z/4f/k/+X/6P/s//L/+f8EABQAKgA4AEMAUABeAGIA
VQAvAAEA6P/d/9b/zf/B/73/vP+8/7n/sf+l/53/oP+g/6T/r/+7/8P/yP/P/9L/2P/a
/9f/0//V/9f/1//a/9r/2f/Y/9n/2P/Y/9j/2P/Y/9r/3P/f/93/2v/Z/9j/1//a/9r/
2v/b/93/3v/e/97/3v/e/97/3v/f/9//3//f/97/3v/d/9z/3v/h/+X/5//m/+X/5P/j
/+L/4v/i/+L/5f/o/+n/6f/n/+j/6P/n/+j/7P/v//D/8P/w//D/7//v//H/8v/z//X/
+v/8//3/+//8//7/AAABAAMABAAHAAYABgAHAAkACgALAAwADgARABEAEgAUABUAFAAT
ABIAFgAYABoAHAAdAB0AHQAbABsAHAAcABsAGQAZABkAFQARAA0ACgAJAAoACgAJAAYA
AgABAAEA/P/5//f/9P/x//H/8P/u/+7/7f/s/+r/6v/r/+v/6//p/+v/6v/q/+v/6v/p
/+j/5//n/+b/5v/m/+j/6P/o/+n/6//q/+r/6v/r/+z/7f/t/+v/7v/u/+7/7f/s/+v/
6f/r/+r/6v/q/+v/7v/u/+7/7//v/+7/7//v/+7/7f/r/+v/6//r/+v/5//l/+f/6P/p
/+r/6//s/+z/7P/q/+n/6P/n/+b/5f/o/+n/6P/p/+X/5//n/+f/6f/o/+f/5//p/+n/
6P/m/+b/5v/m/+j/6P/o/+b/5P/l/+X/5f/l/+f/6P/o/+r/6v/q/+v/7P/u//H/8f/z
//b/9//4//f/9//2//b/+f/7//v/+//5//n/+f/5//r/+//7//v/+f/2//P/8P/u/+v/
6//s/+z/6P/m/+T/4f/g/+H/4v/i/+L/4v/h/+P/4//h/+H/4v/i/+H/5P/g/9//3f/b
/9z/3P/d/9//3//f/97/3v/f/+D/4f/j/9v/2//d/+D/3P/a/97/6P/v//L/8f/w//D/
+P8HABoALgBAAEwAWQBqAHIAZAA9ABMA+//y/+3/3v/R/83/yf/C/7j/r/+n/6X/p/+q
/67/tP+7/8H/x//M/9H/1P/Y/97/3//d/9v/2//b/97/3v/f/+D/4//k/+D/3v/c/9r/
3f/e/+D/3f/f/9//3//f/+D/4P/g/+H/4//k/+T/5P/i/+L/4v/i/+H/4f/h/+H/4v/k
/+X/5v/m/+f/6f/p/+n/6f/p/+n/6v/q/+r/6v/r/+7/7//v/+3/7v/u/+3/6//u//D/
8P/y//T/9v/3//f/+f/6//v//P8AAAEAAQD//wAAAgAEAAUABwAIAAsADgAOAA8AEQAQ
ABEAEgAUABMAEwAUABYAGQAaABsAHAAbABwAHQAeACEAIQAhAB8AHgAeAB0AGwATABUA
FwAZAA==
         </WaveFormData>
      </LeadData>
      <LeadData>
         <LeadByteCountTotal>10000</LeadByteCountTotal>
         <LeadTimeOffset>0</LeadTimeOffset>
         <LeadSampleCountTotal>5000</LeadSampleCountTotal>
         <LeadAmplitudeUnitsPerBit>4.88</LeadAmplitudeUnitsPerBit>
         <LeadAmplitudeUnits>��V</LeadAmplitudeUnits>
         <LeadHighLimit>2147483647</LeadHighLimit>
         <LeadLowLimit>268435456</LeadLowLimit>
         <LeadID>V1</LeadID>
         <LeadOffsetFirstSample>0</LeadOffsetFirstSample>
         <FirstSampleBaseline>0</FirstSampleBaseline>
         <LeadSampleSize>2</LeadSampleSize>
         <LeadOff>FALSE</LeadOff>
         <BaselineSway>FALSE</BaselineSway>
         <ExcessiveACNoise>FALSE</ExcessiveACNoise>
         <MuscleNoise>FALSE</MuscleNoise>
         <LeadDataCRC32>52488797</LeadDataCRC32>
         <WaveFormData>
AgACAAIAAgAIAAwAEAAUABYAGAAaABwAHAAcABwAHAAeAB4AHgAeACAAIAAgACAAHgAe
AB4AHgAeAB4AHgAeAB4AHgAeAB4AIAAgACAAIAAfAB4AHQAcABwAHAAcABwAHQAeAB8A
IAAdABwAGwAaABoAGgAaABoAHAAcABwAHAAcABwAHAAcABoAGgAaABoAGAAYABgAGAAW
ABYAFgAWABYAFgAWABYAFgAWABYAFgAWABYAFgAWABMAEgARABAAEgASABIAEgAPAA4A
DQAMAA4ADgAOAA4AEAAQABAAEAAOAA4ADgAOAA8AEAARABIAEgASABIAEgAUABQAFAAU
ABUAFgAXABgAGAAYABgAGAAbABwAHQAeAB4AHgAeAB4AIAAgACAAIAAgACAAIAAgAB8A
HgAdABwAHQAeAB8AIAAgACAAIAAgACAAIAAgACAAIgAiACIAIgAgACAAIAAgACAAIAAg
ACAAHwAeAB0AHAAcABwAHAAcAB4AHgAeAB4AHgAeAB4AHgAeAB4AHgAeABwAHAAcABwA
HAAcABwAHAAcABwAHAAcABoAGgAaABoAGAAYABgAGAAYABgAGAAYABsAHAAdAB4AHAAc
ABwAHAAbABoAGQAYABkAGgAbABwAGgAaABoAGgAYABgAGAAYABgAGAAYABgAGAAYABgA
GAAaABoAGgAaABoAGgAYABcAGQAZABkAGQAXABcAFwAXABcAGAAYABgAGgAbABwAHAAc
ABwAHQAdAB4AIAAgACAAHwAfAB8AHQAZABkAFQASABAADAAIAAgACQALAAwADAAHAAcA
CAAJAAgACAAJAAgACAAKAAsACwAOABAAEwATABEAEQARABEAEAARABEAEgAUABQAFAAV
ABUAFQAVABUAFAAUABQAFAASABMAEwATABMAEwAXABsAHAAeACAAIwAkACIAHwAbABQA
EgAUABYAEwAIAPT/4//W/8v/vP+n/4//ev98/4r/j/+W/6X/qf+h/6P/qf+v/7r/yP/W
/+H/6f/z//z/BQAMABIAEgAVABUAEwASABYAFAAUABUAGAAZABkAGwAbABsAGwAZABkA
GgAbABkAGQAZABkAGQAYABgAGAAaABoAGgAaABkAGAAWABQAFQAXABgAGQAZABkAGQAZ
ABgAFwAVABMAFQAWABYAFgAUABMAEwASABMAEgASABIAEgASABIAEQAQABAAEAAQAA8A
DwAPAA0ADAAMAAwADAAJAAcABwAGAAQABAAEAAUABwAFAAQAAwAEAAQAAwACAAEAAAD/
//7/AAAAAAAAAAD+//3//f/9//v/+//7//v/+//7//z//P/7//z//v///wAAAQACAAQA
BQAGAAcACAAHAAcABwAIAAkACgALAAwACgAKAAgACgAIAAcABwAIAAoACQAJAAoADAAM
AAwADAAOAA4ADgAMAA0ADAALAAoACwAKAAsADAAMAAsACQAIAAgACQAJAAkACQAJAAoA
CgAKAAkACAAHAAYABgAGAAUABQAEAAQABAAEAAQABQAFAAUABAADAAMABQAGAAYABgAF
AAQAAwACAAQABAAEAAQABAAFAAUAAwADAAMAAwADAAMABAAEAAQABQAFAAQAAwABAAIA
AwADAAIAAQABAAIAAQABAAEAAQABAAAA/////////v/+/wAAAgABAAEAAgD+////AQAC
AAAAAAAAAAAA/v/9//3//f/9//3//f/9/////////wAAAAAAAAIAAwAEAAQABAAEAAQA
AwAFAAYACAAIAAcABwAGAAMAAAD///v/+P/0//D/7v/u/+7/7//t/+z/6f/p/+v/7f/u
//D/8f/w/+//8P/x//H/8v/0//n/+f/5//n/+P/3//f/9//3//j/+P/4//j/+f/5//n/
+v/7//3//v/+//7//v////3//f/9//3//f/9/wAAAgAGAAsADAAMAAcAAwAAAP7/AgAC
APv/7P/Y/8X/uP+t/5z/g/9l/0z/Tv9Y/1//bv97/3n/df99/4f/jf+Y/6j/tv/B/8v/
1//i/+//9P/0//b/9//3//f/+v/6//r//v/+/wAAAAD///7//f/8//v/+//7//z//f/9
//3//f/9/////v/+//7//P/8//z//P/8//z/+//6//z//f/9//3//P/7//r/+f/5//n/
+P/3//j/+v/7//z/+f/5//r/+v/3//b/9v/2//f/+P/5//n/+P/4//j/+P/4//f/9v/z
//L/8v/y//L/8v/x//L/8v/x//D/7//v/+3/6//q/+n/6f/q/+r/6v/q/+r/6v/q/+j/
6P/o/+j/5v/l/+X/5f/n/+f/5//n/+n/6f/q/+r/6v/q/+v/6//t/+3/7f/u/+//8P/x
//L/8//z//P/9P/z//T/9f/2//b/9v/0//b/+P/3//f/+P/2//X/9f/2//T/9P/0//T/
8v/y//L/8P/z//T/9f/2//f/9v/3//j/+P/3//X/9P/0//X/9f/1//P/8//0//T/9f/1
//X/9f/2//b/9v/1//P/8v/y//L/8P/w//H/8f/y//L/8v/z//H/8v/y//L/8v/y//L/
8v/y//L/8v/y//D/8f/x/+//8P/x//L/8//x//L/8v/y//P/8//y//H/8f/y//P/8//y
//H/8f/y//L/8f/w/+//7//u/+3/7f/u/+7/7//y//D/7//v//D/7v/t/+3/7//z//D/
7//w//D/8P/w//D/8P/v/+//7//v/+//7//v/+3/7f/t/+7/7//w//P/9f/2//b/9v/2
//n/+f/8//7//P/8//v/+//7//n/9//3//P/8P/s/+j/5P/k/+T/5f/l/+T/4f/h/+D/
4f/h/+L/5v/m/+b/6P/r/+v/7P/u//H/8f/x//H/8//z//T/9f/0//T/8//y//T/9f/1
//X/9//3//j/+P/3//b/9f/1//f/9//3//f/9//5//j/+v8CAAkADAAKAAcAAwAAAPz/
/P/+//n/7P/Y/8X/uP+r/5r/hf9n/0z/Rv9O/1f/Zv95/3n/cf93/4H/h/+S/6D/sP+/
/83/1//i/+v/8v/0//b/+f/5//n/+v/8//r//P/+/wAAAAD//wEAAQABAAEA/////wAA
AQAAAP///v/9//7//v///wAA/v/+//7//v/+//7//f/8//z//f/9//3/////////////
/////v/9//v//P/8//z//f/9//7//v////7//v/+//z//P/8//v/+v/6//r/+v/6//n/
+P/1//b/9v/2//b/9//1//X/9P/y//L/8v/z//T/8//z//P/9P/0//P/8v/w//D/8P/w
//L/8v/y//L/8P/v/+//7//w//H/8v/z//L/8f/x//D/8f/y//T/9f/z//P/8//0//X/
9v/3//j/+//7//v//P/7//z//f/+//z//P/6//z//v/9//3//v/8//v/+//8//7//v/+
//7//v/+//7//P/8//z//P/8//z/+v/6//r//P/9//3//v/8//3//f/9//v/+//8//z/
+//7//v/+//8//z//P/7//3//P/8//z//P/8//3//f/7//r/+f/5//z//v///wAA///+
//3//P/8//z//P/8//r/+//7//n/+//7//v/+//7//z//P/8//v/+//6//n/9//4//n/
+f/4//f/9//4//j/9//2//X/9//2//X/9f/3//b/9v/4//j/+f/6//r/+v/6//r/9v/1
//X/9f/3//f/9//3//X/9f/1//b/+P/6//7/AQABAAAA///+//3//f8AAAIABAAEAAMA
AwADAAEA//////n/9v/y/+7/6v/q/+r/6//r/+r/5//n/+b/5//n/+j/7P/s/+z/7v/v
/+//8P/y//P/8//z//P/8//z//T/9f/3//j/+P/4//r/+//7//v/+v/5//n/+P/4//j/
+P/5//n/+f/5//n/+f/7//z//v8CAAUACgAIAAUAAQD+//z//v/6/+//4P/M/7v/sP+l
/5j/h/9v/17/ZP9u/3X/gv+R/43/if+N/5X/m/+k/7D/vv/H/8//1//g/+n/8P/0//b/
+f/7//v/+v/6//j/+P/5//z//f/9//3//f/9//3/+//7//z//f/8//v/+v/5//r/+v/7
//z//P/8//z//P/+//7//f/8//z//f/9//3//P/7//r/+f/6//v/+//7//r/+v/5//j/
9f/1//b/9v/3//b/9v/2//b/9v/2//X/8v/y//L/8v/z//P/8//x/+7/7v/u/+7/8P/v
//D/8P/v/+7/7f/t/+v/6f/o/+f/6P/o/+f/5v/m/+b/5v/m/+T/5P/k/+T/4v/h/+H/
4f/h/+H/4f/h/+P/4//k/+T/4//k/+b/5//n/+f/5//o/+n/6v/r/+z/7//v/+//8P/v
//D/8f/y//L/8v/w//L/9f/1//b/+P/3//X/9P/0//L/8v/y//L/8//0//X/9P/0//T/
9P/0//X/9P/1//b/9//3//b/9v/z//P/8v/x//P/8//0//T/9P/z//L/8f/x//L/8//z
//P/8v/y//L/7//u/+7/7f/x//L/8//1//T/9P/z//L/8P/w//D/8P/u/+7/7v/u/+7/
7//v/+3/7v/v//D/8f/v//D/8P/w/+//7//u/+3/6//s/+3/7f/s/+v/6//s/+3/7f/t
/+3/6f/q/+//8P/w//D/8P/w/+z/6//r/+v/7f/t/+3/7f/v/+//7//w/+7/7v/w//H/
9P/0//T/9P/z//P/9v/4//j/+P/3//f/9f/z//H/8f/t/+r/5v/i/+D/4P/g/+H/4f/g
/93/3f/e/9//3//g/+T/5P/k/+b/5f/l/+b/6P/r/+v/6//r/+3/7f/u/+//7f/u/+7/
7v/u/+//7//v/+7/7f/t/+z/7v/u/+7/7//v/+//7//v//H/7//u//L/+v///wAAAAD9
//n/8v/y//b/9P/v/+L/zv+9/7L/p/+W/4P/Z/9U/1b/YP9l/27/f/99/3X/ef+F/43/
mP+m/7T/v//J/9H/3P/n/+r/6v/u//H/8//1//L/8P/y//L/9P/2//b/9f/z//P/8//z
//X/9f/2//f/9//3//f/9//2//T/8//y//X/9v/3//j/9v/2//X/9P/0//X/9f/1//X/
9f/1//X/8//z//L/8f/z//T/9P/0//L/8f/x//D/8P/w//H/8v/w//D/8P/v//D/8P/w
//D/8f/x//H/7//u/+7/7v/u/+3/6//r/+r/6v/q/+r/6//r/+n/6P/n/+b/5v/l/+T/
4v/i/+L/4v/k/+T/5P/k/+T/4//j/+P/4//j/+P/4//l/+X/5v/m/+f/6P/q/+v/6v/p
/+j/6P/q/+z/7v/w//P/8//z//T/8//0//X/9v/2//b/9P/2//j/9//3//j/+P/3//f/
+P/2//b/9v/2//b/9v/2//T/9P/0//T/9P/1//T/9f/2//f/9//2//b/9P/1//X/9f/3
//f/+P/4//j/9//2//X/9v/2//b/9f/3//b/9v/2//b/9v/3//f/+f/4//f/9//1//b/
9v/2//b/9v/2//b/9v/2//b/9v/1//X/9P/x//L/8//0//X/9f/2//b/9v/1//X/9P/z
//X/9v/3//f/9v/1//X/9v/1//b/+P/4//j/+P/2//X/9f/1//f/9//3//f/9f/1//X/
9v/4//j/+v/7//r/+v/6//r/+f/5//z//v8AAAAA/////wEA///9//3/+f/2//L/7v/r
/+z/7f/v/+//7v/r/+v/6v/r/+v/7P/u/+7/7v/w//H/8f/y//T/9//3//f/9//1//X/
9v/3//n/+v/6//r/+P/5//n/+f/6//v//f/+//z//P/8//3/+//7//v/+//9/wEABAAI
AAwADQAMAAwACwAFAAIABAAGAAIA9//k/9D/w/+4/6f/kv9z/1X/Sv9S/1r/Zf92/3n/
cf95/4P/hf+N/6D/tP/G/9P/3//p//D/9//6//z//v8BAAEA//8CAAIABAAEAAIABAAE
AAMABQAFAAUABQADAAMABAAFAAUABQAFAAUABQAEAAQABAAGAAYABgAGAAYABgAFAAQA
AgADAAMAAwAFAAUABQAFAAUABQAEAAMAAwAEAAQABAAFAAUABgAGAAUABAAEAAQAAgAC
AAIAAQACAAIAAgACAAMAAwADAAEA/v/+//7//v/+//3//v/+//7//v/+////AQD///7/
/f/6//r/+f/4//j/+P/4//j/+v/6//r/+v/4//f/9//3//f/9//3//f/+P/5//v//P/7
//z//v///wAAAQACAAQAAwAEAAUABgAGAAUABAAEAAYACAAKAAwACgAKAAgACgALAAsA
DAAOAA0ACwAKAAoACgAKAAoACgAKAAoACgAIAAoACgAKAAoACwAKAAsADAAMAAsACQAI
AAgACQAJAAkACwALAAwADAAMAAsACgAJAAkACgALAAsADQAMAAwADAAKAAoACwALAAwA
DAAMAA0ADAAMAAsACgAKAAoACgAKAAoACgAKAAoACgALAAsACQAJAAkACQAJAAgACAAH
AAYACQAJAAgABwAFAAYABwAHAAcABwAIAAoACwALAAwADAAMAAwADAAMAAsACwALAAoA
CQAIAAcACAAJAAoADAAMAAwADgAPAA4ADgAOAA4ADwAPABIAFAAUABQAEwATABMAEQAP
AA8ADQAKAAYAAgD8//z//P/9/////v/7//v/+//7//r/+v/8//z//P/+//////8AAAIA
BQAFAAUABQAFAAUABgAHAAkACgAKAAoACgALAAsACwAJAAkACgAKAAoACgAKAAsACwAL
AAsACwALAAsADgAQABQAFwAcABwAFwATABAAEAAUABIACQD8/+b/0f/G/7n/pP+L/2v/
Vv9U/1z/Z/98/4n/g/+D/4//l/+b/6j/uv/K/9f/4//t//j/AQAEAAIABAAHAAkACwAK
AAwADAAOAA0ADgANAAsADAANAA4ADwANAA0ADgAPAA0ADQANAA0ADwAOAA4ADgAMAAwA
DAAMAA4ADgANAAwACgALAAsACwAKAAkACAAHAAoACwALAAsACgAKAAkACAAHAAcACAAI
AAkACAAIAAgABgAGAAYABQAGAAYABgAGAAYABQAEAAEAAgACAAIAAgADAAEAAQAAAAAA
AAAAAAEAAQD///7//f/8//z/+//6//z//P/8//z/+v/6//r/+v/6//n/+f/5//n/+f/5
//n/9//3//j/+P/3//j/+v/7//v/+//7//z//f/+////AAD///////8AAP7//v/+//7/
//8AAP//AgACAAEAAQACAAAA/////wAAAQACAAMABAADAAIAAQD+/wAAAAAAAAAAAgAA
AAAAAAADAAMAAgACAAIAAwADAAMAAQABAAIAAgABAAEAAQABAAEAAgADAAMABQAEAAQA
BAAEAAQABQAFAAUABAADAAMABQAGAAYABgAKAAwADgAQABIAEgASABIAEgATABMAEQAP
AA8ADwAPABAAEgATABQAFQAVABQAEwATABQAFQAVABYAFQAVABYAFgAVABQAEwAVABQA
EwATABMAEgASABQAFgAVABUAFgAWABcAGQAZABgAGAAYABgAGAAWABUAFQAVABcAFwAX
ABcAFQAVABUAFgAYABgAGgAbABwAHAAcABwAHQAdACAAIgAiACIAIQAhACMAIQAfAB8A
HQAaABYAEgALAAoACQAJAAsACgAHAAcACgALAAsADAAQABAAEAASABEAEQASABQAFgAV
ABQAEwAUABUAFwAZABkAGgAaABoAGAAZABkAGQAZABkAGgAaABoAGgAaABsAGwAbABsA
GwAdAB0AHAAgACYAKQAsACwAKwApACIAHgAeAB4AGQAQAAIA7f/g/9X/xv+z/53/gv92
/37/h/+S/6f/r/+l/6X/rf+1/7z/yP/Y/+X/6//3/wIACwASABYAFgAZABsAHQAcABwA
IAAiACAAIgAiACEAIQAhACEAIQAhACEAIgAjACEAIQAhACEAIwAiACIAIgAgACAAIAAg
ACIAIgAhACAAIAAhACEAIQAhACEAIQAhAB8AHwAeAB0AHwAgACAAIAAdAB0AHgAeAB8A
HgAeAB4AHAAcABwAGwAaABoAGgAaABsAGwAbABkAGAAYABgAGAAZABcAFwAWABQAFAAU
ABUAFQATABIAEQASABIAEQAQAA4ADgAOAA4ADQAMAAsACgALAAsADAANAA4ADwAQABEA
DwANAAwACgAMAA4AEQATABMAEwATABQAEwAUABUAFgAVABUAFQAWABkAGgAbABwAHAAc
ABoAHAAaABkAGQAaABoAGQAZABoAHAAcABwAHAAcABwAHAAaABwAHAAcABwAGgAYABgA
GAAbABsAGgAaABkAGQAYABcAGgAbAB0AHgAdAB0AHQAdABoAGgAaABkAGgAaABsAHAAc
ABwAHQAdABwAGgAYABcAFwAYABgAGAAaABoAGgAaABoAGgAaABoAGgAbABsAGQAXABcA
FwAXABUAFgAWABYAFQAVABQAEwAUABYAGAAZABgAFwAXABgAFwAXABcAFwAZABgAFwAX
ABUAFAAUABYAFAATABMAFAASABEAEQATABUAFAATABMAEQASABQAFAAUABQAFAATABMA
EwAVABUAFQAVABQAEwASABIAEgASABQAFQAVABQAEwASABQAFQAZABwAHAAcABsAGwAZ
ABcAFQAVAA8ADAAIAAQAAAAAAAAAAQABAAAA/f/9/wAAAQABAAIABgAGAAYACAAIAAcA
BwAIAAsACwALAAsACgAJAAkACQALAAwADAAMAAsACwAKAAkADAANAA8AEAANAAwACwAL
AA0ADQANAA0ADwARABAAEAAWABsAHAAaABkAFwASABAAEgAQAAkA+v/m/9X/zP/B/67/
m/+D/3b/ev+G/43/mP+j/6H/of+l/6n/r/+4/8T/0P/d/+f/7//4/wUACgAKAAwADwAP
AA8AEAAQABAAEAAQABIAEgARABMAEwATABMAEwATABQAFQASABEAEAAPABEAEAAQABAA
DgAOAA4ADgAOAA4ADQAMAA4ADwAPAA8ADAALAAoACQALAAsACgAJAAsADAAMAAwACgAJ
AAkACAAHAAYABgAGAAgACAAIAAcABgAGAAYABgAFAAUABQADAAAAAAAAAAAA///9//3/
/P/6//r/+v/7//n/9//2//X/9v/2//X/9P/y//L/8v/y//L/8v/y//L/9P/z//P/8//y
//H/8P/v/+//7//w//D/8//0//b/9//5//n/+f/6//n/+v/7//z//v///wAAAgADAAQA
BQAGAAQABAACAAQABAADAAMABAAEAAMAAwAEAAQABAAEAAQABAAEAAQAAgAEAAQABAAE
AAYABAAEAAQABQAFAAQABAADAAMAAgABAAQABQAHAAgABwAHAAcABwAGAAYABgAFAAMA
AgACAAIAAAAAAAEAAQADAAIAAQABAAEAAgACAAIAAAAAAAAAAAD+//7//v/+//7/////
//3//f/9//3//f///wAAAAAAAP/////+//3//P/8//z/+//7//v//P/+//7//f/8//v/
/f/8//v/+//7//z//P/6//r/+v/6//n/+f/6//v/+//7//v/+//6//n/+P/4//v//P//
/wEAAAAAAAAAAAD/////AgAEAAYABgAFAAUAAwABAP/////9//r/9v/y/+v/6v/p/+n/
6v/q/+j/6f/s/+3/7f/u/+//7v/t/+7/8f/x//L/9P/3//f/9//3//X/9f/2//f/+P/6
//v//P/5//n/+P/3//j/+f/7//z/+v/6//r/+//7//v/+//7//3////+/wIABgAJAAoA
CAAFAAEA+v/6/wAA/P/1/+T/zv+9/7L/pf+U/3v/X/9Q/1T/XP9h/3D/ef9z/3P/f/+H
/4v/mP+o/7b/xf/T/93/5v/x//T/9P/2//f/9f/1//b/9v/4//z/+v/8//z/+//7//v/
+//7//n/+f/6//v/+v/5//j/9//5//j/+P/4//j/+P/4//j/+P/4//f/9v/2//f/9//3
//j/+f/6//v/+//7//r/+f/4//j/9//2//X/9f/2//b/9v/2//f/+P/2//b/9v/1//b/
9v/2//b/9v/1//T/8f/y//L/8v/y//P/8f/x//D/7v/u/+7/7//x/+//7v/t/+z/7P/r
/+r/6P/o/+j/6P/q/+z/7v/w/+3/6//q/+n/6//r/+v/6//r/+v/7P/s/+v/7P/u/+//
7//v/+//8P/y//T/9v/4//v/+//7//z/+//8//3//v/8//z/+v/8//z/+//7//z//P/7
//v//P/+//7//v/+//z//P/8//r//P/8//z//P/+//z//P/8//z/+//5//j/+f/7//z/
/f/7//v//P/8//3//f/9//3//P/8//z/+//7//r/+v/6//r/+v/7//v/+f/4//f/9//5
//r/+v/6//r/+v/6//r/+f/4//f/9v/4//n/+f/3//n/+f/5//n/+f/6//r/+v/5//n/
+P/3//X/9v/3//f/+P/3//f/+P/3//f/9//3//f/9v/1//X/9v/2//f/+v/4//b/+P/4
//j/+P/2//X/9f/1//X/9f/1//X/9//3//f/+P/2//b/+P/5//z//P/8//z/+//7//7/
AAD+//7//f/9//7//f/8//3/9//0//D/7P/m/+b/5v/n/+j/6P/m/+f/5v/n/+f/6P/o
/+j/6P/q/+v/6//s/+7/8f/x//H/8f/z//P/9P/1//X/9v/2//b/9v/3//f/9//1//X/
9v/2//j/+P/4//n/+//7//v/+//5//n//P/+/wIABwAKAAoABwADAP7//P/+//7/+//y
/9z/xf+2/6v/mv+F/2f/SP9A/0j/Tf9c/23/bf9n/3H/ef9//4r/nP+q/7v/yf/T/97/
5//u//D/7v/x//P/8//0//T/9v/4//r//P/8//v/+f/5//n/+f/5//n/+v/7//z//f/+
///////+//7//v/+//7//v/+//3//P/6//j/+f/7//z//f////////////7//f/7//n/
+//8//z//P/7//v//P/8//n/+P/4//j/+P/4//j/9//4//j/+P/4//f/9//3//X/9P/0
//T/9P/z//H/8f/w//L/8v/y//P/8f/v/+7/7f/u/+7/7f/s/+z/7P/s/+z/7P/s/+z/
7P/s/+v/6//r/+n/6f/p/+n/6f/p/+r/6v/r/+z/7v/v/+//7//v//D/8f/y//P/9P/z
//P/8//0//X/9v/3//j/+P/4//b/+P/2//X/9f/2//j/9//3//j/9//2//X/9P/1//b/
9//2//b/9v/2//b/9v/0//T/9P/1//X/9P/0//b/9//3//f/9f/1//b/9v/3//f/9//3
//j/+P/4//f/9//2//b/9v/2//b/9//3//f/9v/1//X/9f/2//b/9v/0//T/9P/0//L/
8v/y//L/8//1//b/9f/1//X/9f/1//X/9v/2//b/9//3//b/9f/1//b/9//3//b/9f/1
//b/9//3//f/9//3//b/9f/1//X/9P/0//b/9v/1//b/9v/2//b/9v/2//X/9f/1//X/
9f/1//X/9f/1//X/9v/2//b/+P/5//r/+v/6//r/+f/5//z//v///wAAAAABAAEA///9
//3/+//4//T/8P/s/+z/7P/t/+3/7P/p/+n/5//n/+b/5v/q/+r/6v/s/+3/7f/u//D/
9f/1//X/9f/3//f/+P/5//v//P/8//z/+v/7//v/+//7//v//P/8//v/+v/5//n/+//7
//v/+//7//v//P/8/wAABwAOABAADQALAAYAAAAAAAIA///2/+b/z/++/7P/pP+T/33/
Yv9W/1z/Zf9u/4H/i/+F/4P/i/+R/5b/ov+0/8P/y//X/+L/7f/0//b/+P/7//////8A
AAAABAAEAAIABAAEAAMABQAFAAUABQAFAAUABgAHAAUABQAFAAUABgAGAAcACAAIAAgA
CAAIAAoACgAJAAgABgAHAAcABwAJAAkACQAJAAoACwALAAsACgAKAAkACAAJAAkACgAK
AAsACgAKAAoACAAIAAgABwAHAAgACQAKAAsACwALAAkACQAKAAsADAALAAkACQAIAAYA
BgAGAAcABwAFAAQAAwADAAQABAAEAAYABgAGAAYABAAEAAQABAAEAAMAAwADAAYABwAI
AAkACAAHAAcABgAHAAgACgALAAwADQAOABAAEgAUABYAGAAbABsAGwAcABwAHAAcABwA
HgAeABwAHgAfAB8AIAAiACIAIQAhACIAIgAiACIAIgAiACIAIgAgACIAIgAiACIAJQAk
ACUAJgAnACcAJgAmACQAJQAlACUAJwAnACgAKAApACkAKQApACoAKgAqACkAKQAoACgA
KAAoACgAKQApACoAKgAqACsAKwAsACwALAAsACwALAAsACoAKgAqACoALAAvADEAMQAv
AC8ALwAvAC0ALgAuAC4AMQAxADAALwAxADIAMwAzADQAMwAzADQAMwAzADMAMwA3ADYA
OAA2ADYANgA2ADUANQA2ADcANwA3ADcANwA5ADkAOQA6ADoAOgA8AD0AQQBCAEMARABD
AEMARgBIAEYARgBFAEUARgBFAEQARQBBAD4AOgA2ADUANgA3ADkAOQA4ADUANQA2ADcA
NwA4ADwAPAA8AD4AQQBBAEIARABHAEcARwBHAEUARQBGAEcARwBIAEgASABKAE0ATwBR
AE8ATwBQAFAAUgBSAFIAUwBRAFEAUQBRAE8AUwBWAFoAYABjAGYAZABjAF0AVgBWAFwA
WgBTAEYANAAjABYACwD6/+f/z//C/8j/0P/X/+D/7f/t/+n/6//z//v/CAAWACIALQA5
AEMATABTAFYAWABYAF0AYQBjAGIAYgBiAGQAZgBoAGgAZwBnAGcAZwBnAGkAaQBqAGsA
awBrAGsAawBtAGwAbABsAGwAbABsAGwAbABsAGsAagBsAG0AbQBtAGsAawBrAGsAbABt
AG0AbQBtAG4AbgBuAG0AbQBuAG4AbABqAGkAaABrAGwAbQBtAG4AbgBuAG4AbwBvAG8A
bQBqAGoAagBqAGkAZwBnAGYAZwBoAGkAawBpAGcAZgBlAGYAZgBlAGQAZABkAGQAZABk
AGQAZABkAGUAZQBmAGcAZQBlAGUAZQBnAGcAaABoAGcAaABqAGsAbABtAG4AcABxAHIA
dQB2AA==
         </WaveFormData>
      </LeadData>
      <LeadData>
         <LeadByteCountTotal>10000</LeadByteCountTotal>
         <LeadTimeOffset>0</LeadTimeOffset>
         <LeadSampleCountTotal>5000</LeadSampleCountTotal>
         <LeadAmplitudeUnitsPerBit>4.88</LeadAmplitudeUnitsPerBit>
         <LeadAmplitudeUnits>��V</LeadAmplitudeUnits>
         <LeadHighLimit>2147483647</LeadHighLimit>
         <LeadLowLimit>268435456</LeadLowLimit>
         <LeadID>V2</LeadID>
         <LeadOffsetFirstSample>0</LeadOffsetFirstSample>
         <FirstSampleBaseline>0</FirstSampleBaseline>
         <LeadSampleSize>2</LeadSampleSize>
         <LeadOff>FALSE</LeadOff>
         <BaselineSway>FALSE</BaselineSway>
         <ExcessiveACNoise>FALSE</ExcessiveACNoise>
         <MuscleNoise>FALSE</MuscleNoise>
         <LeadDataCRC32>241254657</LeadDataCRC32>
         <WaveFormData>
3P/c/9z/3P/j/+r/8f/4//z//v8AAAIABAAEAAQABAAGAAYABgAGAAQABAAEAAQABQAG
AAcACAAGAAYABgAGAAcACAAJAAoADAAMAAwADAAOAA4ADgAOAAwADAAMAAwADQAOAA8A
EAAQABAAEAAQABIAEgASABIAEwAUABUAFgAZABoAGwAcAB8AIAAhACIAIwAkACUAJgAp
ACoAKwAsAC4AMAAyADQANgA4ADoAPABAAEIARABGAEkASgBLAEwAUABSAFQAVgBYAFoA
XABeAGAAYgBkAGYAaABoAGgAaABqAGoAagBqAG0AbgBvAHAAbgBuAG4AbgBrAGgAZQBi
AF8AXABZAFYAUABMAEgARAA+ADoANgAyAC8ALAApACYAIwAgAB0AGgAYABYAFAASABEA
EAAPAA4ADgAOAA4ADgAOAA4ADgAOAAwADAAMAAwADAAMAAwADAAKAAoACgAKAAwADAAM
AAwADAAMAAwADAAKAAoACgAKAAwADAAMAAwACgAKAAoACgAKAAoACgAKAAoACgAKAAoA
CAAIAAgACAAGAAYABgAGAAQABAAEAAQAAgACAAIAAgACAAIAAgACAAIAAgACAAIAAQAA
AP///v/8//z//P/8//z//P/8//z/+v/6//r/+v/7//z//f/+//3//P/7//r/+v/6//r/
+v/6//r/+v/6//r/+v/6//n/+//8//z//P/8//z/+//7//n/+v/6//v//P/8//3//v/+
//7///8AAP7/AAABAAIAAwADAAMAAwABAP///v/9//z/+v/3//X/9P/z//P/8v/w//H/
8f/x/+3/7f/t/+3/7v/u/+7/7P/u//D/8f/x//P/8//y//L/8P/w//H/8f/x//H/8v/y
//D/7//v//D/8f/y//P/9P/1//X/9f/1//P/8f/x//L/9v/7/wIADAASABEADwAOABMA
JgBOAH0AqwDFANAA2gDhAMQAiABMABgA6f+2/2H//f63/pT+mP7B/u7+Df8s/1D/dv+V
/7D/w//W/+T/8P/3//f/8//3//r/+f/3//j/+v/6//v/+//7//v/+//8//z//P/+//7/
/v/+//7//v/+//7///////7//v/9//7//v/+//7//v///wAAAgADAAMABAAEAAQABQAF
AAMAAwADAAQABgAIAAgACAAIAAgACQAJAAwADQAPABAAEQASABMAFQAXABcAGAAaABkA
GwAeACEAIAAhACEAIwAnACkAKgAsADAAMgA0ADYANwA6AD0APwBDAEUARgBIAEkATABO
AE8ATwBRAFQAVgBXAFgAVwBXAFkAWgBbAFwAXABcAF0AXQBcAFwAXABcAFwAWgBYAFYA
VABQAE0ASQBHAEMAPwA7ADgANAAxAC4AKAAlACAAHAAaABgAFQATABAADQALAAkABwAH
AAUAAwAFAAMAAwADAAIAAQAAAP7//v/+////AAAAAAAAAAAAAP///////wAAAQACAAIA
AgACAAIAAgABAAIAAgACAAIAAQACAAMABAADAAEAAAD+//7//v/+/////////wAAAAAD
AAMAAQAAAAAAAAD///7//f/9//z//P/6//r/+v/5//f/9//2//b/+P/4//j/9//1//X/
9//3//X/9f/0//L/8v/y//H/8f/x//D/8P/x//P/8f/w//D/7v/v/+//7//t/+7/7v/w
/+7/7v/u/+7/7P/r/+v/7P/u/+7/7v/u/+//7//v//D/7v/v//D/8P/x//L/8v/y//H/
8v/y//T/9//4//n/+f/5//n/+f/3//T/8//x/+7/7P/p/+j/5//l/+T/5P/l/+f/5//l
/+X/5f/l/+b/5v/k/+L/5P/m/+j/6f/q/+v/6f/o/+f/5v/p/+n/6f/p/+j/6P/o/+f/
6f/q/+r/6v/q/+r/6//r/+r/6f/o/+f/5//m/+r/7//4/wIACgALAAkACAAPACgATgB/
AK0AzQDeAOoA4QCyAHIANAD2/8H/iv8v/8v+h/5o/nT+p/7Y/vf+FP88/2T/h/+g/7P/
xP/U/+D/5f/j/+X/6f/q/+3/7f/s/+z/7v/v/+//7//v/+//8P/w//D/8v/y//L/8v/w
//D/8P/w//H/8f/w//D/8f/y//L/8v/y//L/8//0//T/9f/1//b/9v/2//f/9//5//n/
+f/6//z//v/+//7//v/+//////8CAAMABQAGAAUABgAHAAkACwALAAwADgANAA8AEgAV
ABkAGwAcAB8AIwAlACYAKAAqACwALgAwADMANgA5ADsAPwBBAEIARABJAEwATgBPAE8A
UQBUAFYAVgBYAFgAWQBZAFoAWwBcAF4AXgBfAF8AXgBeAF4AXgBcAFoAWABWAFQAUABN
AEkAQwA/ADsANwAxACwAKAAkAB4AGwAWABIAEQAOAAoABwAFAAMAAgABAAAA///8//n/
+f/3//f/9//1//X/9f/0//T/9P/1//b/9P/0//T/9P/1//X/9f/2//b/9v/1//T/8v/y
//L/8f/z//T/9f/2//X/9v/3//j/9v/1//X/9P/1//T/8//z//T/9f/3//j/+f/5//f/
9v/2//b/9f/0//P/8//y//L/8P/w//D/7//t/+3/7P/s/+z/7P/s/+v/6f/p/+v/6//r
/+v/6v/o/+j/6P/n/+f/6f/o/+j/6f/p/+f/5v/m/+b/5//n/+f/5//m/+b/5v/o/+b/
5v/m/+T/5P/k/+T/5P/j/+P/5P/i/+L/4v/i/+P/4//j/+T/5P/l/+b/5v/n/+j/6P/o
/+f/6P/o/+r/6//s/+3/7f/u/+//8P/v/+7/7f/r/+j/4//f/93/2//d/9z/3P/d/9v/
2//Z/9n/1//X/9j/2P/a/9j/2v/c/9v/2//b/9v/3P/c/9z/3P/c/9v/2v/Z/9z/3P/c
/9v/2//c/9z/3P/b/9r/2v/Z/9r/2//c/93/3f/e/97/4//q//T//P/9//3//P///w4A
LgBfAI8AsQDKANoA0wCkAGIAIgDU/4n/Uv8N/6/+a/5O/k7+df6q/tH+8P4a/0L/Y/98
/5X/pv+2/8b/z//P/9P/2f/c/93/3//g/+L/4P/j/+P/4//j/+X/5v/m/+b/5v/m/+b/
5v/k/+T/5P/k/+f/5//m/+b/5//o/+j/6P/q/+r/6//s/+z/7f/t/+7/7P/s/+3/7f/v
/+//7//w//D/8v/y//L/9v/2//f/9//4//n/+//8//3//v///wEAAwADAAQABgAJAAsA
DgARABEAEwAUABcAGQAbABwAHgAiACQAJgAoACsALgAxADMAOAA7AD0AQABDAEYASABJ
AEkASwBOAFAAUgBUAFQAVQBXAFgAWQBaAFwAXABdAF0AXgBeAF4AXgBaAFgAVgBUAFAA
TABJAEUAQwA/ADsANwAyACwAJwAiABwAGQAUABAADQAKAAYAAwACAP///f/7//r/+f/2
//P/8//x//H/8f/x//H/8f/w/+//7v/u/+7/7v/u/+7/7v/t/+3/7f/u//H/8v/y//L/
8P/w//D/7//u/+7/7v/u/+//8P/x//L/8v/x//H/8P/t/+z/6//r/+3/7f/u/+7/7f/t
/+v/6v/s/+z/6//q/+n/6f/o/+j/6P/o/+j/5//n/+f/5v/m/+b/5v/m/+X/4//j/+X/
5f/j/+P/4v/g/+L/4v/h/+H/4f/g/+D/4f/h/9//3v/e/+D/3//e/97/3v/e/97/3P/b
/9v/3P/e/97/3v/e/9v/2//b/9z/3P/d/97/3v/h/+L/4v/i/+H/4v/i/+T/5f/m/+f/
5//l/+X/5f/j/+L/4f/f/9z/2P/V/9T/0//R/9D/0P/R/9H/0f/P/8//0f/R/9L/0v/S
/9D/0v/U/9X/1f/V/9X/0v/S/9L/0v/T/9P/0//T/9T/1P/U/9P/0//U/9T/1P/S/9L/
0//T/9P/0//T/9P/1f/U/9j/3//m/+z/8P/v//H/9P///xoARABxAJsAsQC8AMgAvwCO
AEwADgDS/5v/Wv/7/qH+b/5g/nb+pf7O/u3+Dv8y/1j/ef+O/53/rv++/8z/0//R/8//
0//W/9f/1//Y/9j/2P/b/9v/2//b/9n/2v/a/9r/2v/a/9r/2v/a/9r/2v/a/93/3f/c
/9z/2//c/9z/3P/c/9z/3f/e/97/3//f/+D/4P/g/+H/4f/h/+H/4f/i/+T/5v/m/+b/
6P/o/+n/6f/q/+v/7f/u/+3/7v/v//H/8f/x//L/9P/3//n//P///wAAAQABAAMABwAJ
AAoADAAQABIAFAAWABYAGAAaABsAHwAhACIAJAAlACgAKgArAC0ALwAyADQANAA2ADYA
NwA5ADoAOwA8ADoAOgA7ADsAOgA6ADoAOgA6ADgANgA0ADIALgArACcAJQAhAB0AGQAV
ABAADAAIAAQAAQD8//j/9//0//D/7f/r/+n/6P/n/+X/5f/j/+H/4//h/+H/4f/h/+H/
4f/g/93/3P/c/9z/3v/e/97/3v/d/93/3f/e/93/3v/e/97/4P/g/+D/3//g/+D/4P/g
/+D/4P/g/+D/4P/f/9//3v/g/+D/4P/h/+D/3//f/97/3//f/93/3P/c/9z/2//a/9n/
2f/Y/9j/2P/Y/9j/1//V/9X/1P/U/9X/1v/X/9f/1P/T/9T/0//R/9H/0P/O/8//0P/Q
/9H/z//O/9D/0P/Q/9D/0P/Q/87/zf/N/87/zv/O/87/zv/L/8v/y//M/87/z//Q/9D/
0//U/9T/1P/U/9T/0//U/9P/1P/V/9X/1v/X/9j/1//U/9P/0f/O/8r/x//G/8X/w//C
/8L/w//D/8P/wf/B/8L/w//F/8b/xP/C/8T/xv/F/8X/xf/F/8b/xv/G/8b/yf/J/8n/
yf/K/8r/yv/J/8f/yP/I/8j/yP/I/8n/yf/J/8n/yf/J/83/zv/S/9f/4P/m/+j/6f/p
/+j/7/8GAC4AWwCFAJ8ArAC4ALUAkABUABoA5v+5/4L/Kf/H/oX+aP50/p/+yP7l/gb/
Kv9M/23/iP+b/6r/vP/K/83/y//L/8//0P/R/8//zv/Q/9T/1f/V/9X/1f/V/9b/1v/W
/9b/1v/W/9b/2P/Y/9j/2P/X/9f/1v/W/9n/2v/a/9r/2P/Y/9n/2v/a/9v/2//c/97/
3v/f/9//3f/d/93/3v/i/+T/5P/k/+T/5P/l/+X/5v/n/+n/6v/t/+7/7//x/+//7//w
//L/8//1//j/+//9////AAADAAcACQAKAAwAEAASABQAFgAYABoAHAAdAB8AIQAiACQA
JQAoACoAKwAuADEANQA4ADoAPAA8AD0APQA+AD8AQABAAEAAQQBBAEAAQABAAEAAPgA8
ADoAOAA2ADIALwArACcAIwAfABsAGQAUABAADAAKAAcAAgD+//3/+v/2//P/8v/x//H/
8f/w/+//7P/p/+n/5//n/+f/5f/l/+X/5P/k/+T/5f/m/+j/6P/o/+j/5f/l/+X/5v/p
/+r/6v/q/+r/6v/q/+n/6v/q/+r/6v/p/+r/6//s/+r/6f/p/+j/6f/q/+v/7f/s/+v/
6//q/+n/6f/n/+b/5//o/+j/6P/p/+n/6P/o/+j/6P/o/+f/5v/l/+P/4v/i/+L/4v/h
/+H/4f/j/+P/4f/h/+D/3v/e/+D/3v/e/97/3v/g/9//3//g/97/3v/e/97/3//f/9//
4P/g/+H/4v/i/+H/4v/i/+L/5P/m/+f/6v/p/+r/6//r/+v/6//r/+n/5v/l/+P/4P/a
/9f/1v/V/9j/2P/Z/9v/3f/d/9v/2//b/9v/3P/c/9r/2P/a/9z/2//b/9v/2//c/9z/
3P/c/9//3//f/9//3v/e/97/3f/f/+D/4P/g/97/3v/f/9//4f/h/+H/4f/h/+T/6P/x
//r//v/+//////8AABEAMgBgAJEAtQDNAOAA5ADFAIwAUgAQAM7/m/9U/+v+k/5l/lr+
fv65/uL+/f4i/0r/cP+P/6j/u//M/9r/4v/h/+H/5//r/+r/6f/r/+z/7v/u/+3/7f/t
/+3/6//s/+z/7P/u/+7/7v/u/+7/7v/u/+7/8P/x//H/8v/z//T/9P/0//L/8v/z//T/
9v/3//f/+P/2//b/9//3//r/+//8//7//v8AAAAAAAACAAIAAwADAAQABQAHAAgACQAK
AAsADQAPAA8AEAASABQAFwAbAB8AHwAhACIAJQApACsALAAuADIANAA2ADgAOwA+AEEA
QwBHAEkASgBMAE8AUgBUAFUAVgBZAF0AYABgAGIAYgBjAGMAZABlAGYAZgBmAGcAZwBn
AGYAZQBkAGIAYABeAFwAWQBUAFAASwBGAEEAPAA3ADMALgAqACYAIAAdABgAFAASABAA
DQALAAoABwAFAAMABQAFAAMAAQD///3//f/9//v/+//7//r//P/8//3//v/8//z//P/8
//v/+//7//z//P/8//v/+v/8//z//P/7//v//P/9//7//v/+//7//v/+//3//f/8//3/
/P/7//v/+//7//z//P/7//v/+f/4//r/+v/5//j/9//3//b/9v/3//j/+f/5//f/9//2
//b/9v/2//b/9f/z//P/9f/1//X/9f/0//L/9P/0//T/9P/0//T/9P/0//P/8//0//L/
8v/y//L/8f/x//H/8v/0//X/9v/2//f/+P/4//j/+f/6//r//P/7//z//f/9//3//f/9
//v//P/7//n/9v/x/+3/6//p/+r/6v/r/+3/7f/t/+v/6//r/+v/7P/s/+r/6P/q/+z/
7//v/+//7//u/+7/7v/u/+//7//v/+//8P/w//D/7//t/+7/7v/u//D/8P/x//H/8f/x
//H/8f/x//L/9P/7/wIACgAOAA0ACwAMABkANABcAIsAtwDXAOoA8gDZAKAAXAAYAMb/
g/9M//f+m/5n/lj+bP6f/tD+8f4U/0D/Zv+F/57/tf/G/9j/5v/p/+n/7f/z//b/9//1
//b/+P/6//v/+//7//v/+//8//z//P/+//7//v/+//7//v/+//7///////7//v8BAAIA
AgACAAQABAAFAAYABAAFAAUABgAEAAQABQAFAAYABwAIAAoACgAMAAwADAAMAAwADQAN
AA8AEQAUABYAFQAWABcAGQAcAB0AHwAiACIAIwAlACcAKQArACwALwAxADMANAA2ADoA
PAA+AEAARABIAEwATwBRAFMAVABWAFsAXgBgAGEAYQBjAGYAaABqAGwAbABtAG0AbgBv
AHAAcgByAHMAcwByAHIAcgByAG4AbABqAGgAZQBgAFwAVwBSAE0ASABDAD0AOAA0ADAA
LAApACQAIAAdABoAFgATABAADQALAAkACwALAAkABwAFAAMAAwADAAUABQAFAAQAAwAC
AAIAAgACAAIAAgACAAEAAQABAAIAAQACAAIAAgADAAQABQAFAAQABAAEAAQABQAGAAcA
CAAIAAcABwAGAAcABgAFAAUAAwADAAQABAADAAMAAQAAAAAAAAD///7///////7//v8A
AAAAAAD//wEAAQAAAAAA/f/8//v/+f/4//n//P/9///////+//z//P/8//v/+//5//j/
+P/5//v/+f/4//j/+P/5//n/+f/3//j/+P/4//b/9v/2//b/9v/4//f/9//4//j/+P/4
//j/9f/1//X/9v/2//f/+P/4//n/+v/6//r//v8AAAEABAAEAAQABAADAAUABQAFAAMA
BAADAAEA/v/6//f/9v/1//P/8v/y//P/8f/x/+//7//v/+//8P/w/+7/7P/u//D/8//z
//P/8//0//T/9P/0//X/9f/1//X/9P/0//T/8//1//b/9v/2//T/9P/1//X/9f/1//X/
9f/3//b/9v/5/wIACgAQABUAFwAWABcAIgA+AGkAmQDBANYA4ADpANQAkgBMAAYAwf+K
/0n/6/6f/nr+cP6N/sL+6f4I/yz/Vv97/5b/p/+8/9D/4v/v//H/8f/z//j/+//9//z/
/P/8////////////AQACAAIAAgACAAIAAgACAAIAAgACAAIAAwADAAIAAgADAAQABAAE
AAQABAAFAAYABwAJAAoADAAMAAwADQANAAsACwALAAwADAAOAA4ADgAQABAAEQARABIA
EwAVABYAGAAaABwAHwAcABsAGwAcAB0AHwAiACUAKQArACwALwAvADEAMgA0ADgAOgA8
AD4APwBCAEUARwBJAEsATABOAFEAVABWAFcAWQBbAF4AYABgAGIAYgBjAGcAaABpAGoA
aABoAGkAaQBsAGwAbABsAGoAaABmAGQAZQBiAGAAXQBXAFMATwBLAEcAQgA+ADoANwA1
ADEALgApACYAIgAfAB4AGwAZABcAFAATABAADQAOAA0ADgAPAA8ADwAPAA4ADQAMAAwA
DAAOAA4ADgAOAAsACwALAAwADQAOAA4ADgAOAA4ADgANAAwADAAMAAwADQAOAA8AEAAO
AA0ADQAMAA0ADAALAAsACwALAAwADAAMAAsACAAGAAcACAAIAAgACAAJAAkACgAJAAgA
BwAFAAUABQAEAAQAAwACAAEA////////AQABAAMAAwACAAAAAAAAAP////////7//v//
//3/+//6//r//P/9//3//f/7//r/+v/6//r/+P/4//r/+P/6//z//P/8//z//P/7//v/
/P/8//z//P/8//v/+//7//z/+v/7//z//P///wAAAAAAAAEAAgACAAQABQAGAAcABwAH
AAcABwAFAAQAAwABAP7//P/5//j/9//1//T/9P/1//P/8//x//H/8f/x//L/8v/0//L/
9P/2//n/+f/5//n/9//2//X/9P/2//f/+P/5//j/+P/4//f/9//4//j/+P/4//j/+f/5
//n/+f/5//n/+//8//7/AwAKABIAFgAVABUAGgAjADoAYgCPALcAzQDYAOQA3wCyAHQA
PAAOAN//nP87/+P+r/6c/rL+4/4K/yX/RP9m/4j/qf/A/9H/3v/u//r////7//n//f8A
AP//AQACAAIABAAEAAMAAgABAAMABAAEAAQABgAGAAYABgAEAAQABAAEAAcABwAGAAYA
BQAGAAYABgAGAAYABwAIAAgACQAJAAoACAAIAAkACQALAAsACwAMAAwADgAOAA4ADgAO
AA8ADwAOAA8AEQASABMAFAAVABcAGgAbAB0AIAAeAB8AIQAjACMAJQAmACkAKwAtAC4A
MAAyADQANgA4ADoAPAA+AD8AQgBDAEMARABHAEoATABNAE0ATwBSAFQAVQBWAFUAVQBW
AFYAVgBWAFgAWABZAFkAWABYAFgAWABZAFgAVwBWAFYAUgBPAEsARwBDAD8AOwA5ADQA
MAAsACoAJwAiAB4AHgAcABkAFwAUABEADwANAAsACwAJAAcABQADAAMAAwADAAMAAwAC
AAIAAgADAAQAAgACAAIAAgADAAMAAwAEAAUABgAGAAYACAAIAAgABwAIAAgACAAIAAgA
CAAIAAgABwAFAAQAAgAEAAQABAAFAAMAAwAEAAQABwAHAAUABAACAAIAAQAAAP/////+
//7//v/+//7//f/7//v/+v/6//r/+v/6//n/+f/5//v/+//5//n/+P/2//b/9v/1//X/
9f/0//T/9f/3//f/9P/z//L/8f/w//L/8f/x//L/8v/y//L/8v/x//H/8f/y//L/8//0
//T/8//0//T/9P/1//b/9v/4//n/+v/7//v/+//7//v/+f/4//f/9f/y/+7/6//q/+n/
6f/o/+j/6f/r/+v/6f/p/+f/5//o/+j/6v/o/+r/7P/r/+v/6//r/+j/6P/o/+j/6//r
/+v/6//r/+r/6f/n/+n/6v/q/+r/7P/s/+3/7f/t/+3/7f/t/+//8P/w//X//v8EAAgA
CQAJAAoAEwAuAFoAiQCzAM0A3ADoAN8AsABwADQA+v/N/5D/J//F/on+cv6K/r/+6P4F
/yb/TP9w/5H/rP/B/9L/4P/s/+v/5f/p/+//7v/t/+//8P/y//T/8//z//P/8//x//L/
8v/y//T/9P/0//T/9P/0//T/9P/3//f/9v/2//f/+P/4//j/9v/2//f/+P/4//n/+f/6
//j/+P/5//n/+f/5//n/+v/6//z//P/8////AAACAAMABAAFAAcACAAHAAgACQALAAsA
CwAMAA4AEAATABcAGwAbAB0AHgAhACUAJwAoACoAKgAsAC4AMAAzADYAOQA7AD8AQQBC
AEQARQBIAEoASwBLAE0AUABSAFQAVgBWAFcAWQBaAFsAXABcAFwAXQBdAF4AXgBeAF4A
WgBYAFYAVABSAE4ASwBHAEMAPwA7ADcAMQAsACgAJAAeABsAFgASAA8ADAAIAAUAAwAB
AAAA///9//3/+//5//b/8//y//H/8v/z//T/9P/z//L/8v/y//T/9P/0//T/8//z//P/
9P/0//T/8//y//P/9P/1//X/9v/2//b/9v/0//T/9P/0//T/8//z//L/8//y//H/8f/x
//H/8v/y//L/8f/u/+z/7v/u/+3/7P/p/+n/6P/o/+j/6P/o/+f/6P/p/+n/6v/p/+j/
5//l/+X/5f/n/+f/5f/l/+T/4v/k/+T/4//j/+P/4v/i/+P/4//h/+D/4P/e/9r/3P/c
/9z/3P/e/93/3f/e/9z/3P/c/9z/3f/d/93/3v/c/93/3v/e/+H/4v/i/+L/4f/i/+L/
5P/j/+T/5f/l/+b/5//o/+f/5v/l/+P/4P/a/9f/1v/V/9X/1P/U/9X/0//T/9H/0f/R
/9H/0v/S/9T/0v/U/9b/1//X/9f/1//U/9T/1P/U/9X/1f/V/9X/1v/W/9b/1f/V/9b/
1v/W/9T/1P/V/9X/1f/V/9X/1f/V/9b/1v/Z/+D/7P/0//f/9//2//n/CgAqAFkAiwCz
AMwA2gDTAKoAbAAwAOr/p/9w/yH/u/5z/lD+Tv51/q7+0f7w/hj/QP9j/4D/lf+m/7j/
xv/N/83/zf/R/9T/1//Z/9j/2v/a/9v/2//b/9v/3f/e/97/3v/f/97/3f/c/9z/3P/c
/9z/3//f/97/3v/h/+L/4v/i/+L/4v/j/+T/4v/j/+P/5P/k/+T/5f/l/+f/5//n/+j/
6v/s/+z/7P/w//D/8f/x//H/8f/y//L/8//0//X/9//4//n/+//+//3///8CAAUABwAJ
AAoADQAPABEAEgAUABgAGgAcAB4AIQAkACcAKQAvADEAMgA0ADkAPAA+AD8APQA/AEIA
RABIAEoASgBLAEsATABNAE4ATwBQAFIAUwBSAFIAUgBSAFAATgBMAEoARgBCAD8AOwA1
ADEALQApACMAHgAaABYAEgAPAAoABgABAP7/+v/3//T/8f/v/+3/7P/r/+j/5f/n/+X/
5f/l/+T/4//i/+D/4f/g/+D/4P/e/97/3v/e/93/3f/d/97/3//g/+D/4P/g/+D/4P/f
/+D/4P/g/+D/3//g/+H/4v/k/+P/4//i/+H/4P/f/9//3//f/+D/4P/h/+H/3//e/+D/
4P/f/97/3f/d/9z/3P/e/97/3v/d/9v/2//a/9r/2P/Y/9j/1//X/9f/2f/Z/9n/2f/Y
/9b/1v/W/9X/1f/X/9b/1v/X/9f/1f/U/9T/2P/X/9r/2P/Y/9j/2P/Y/9f/1//Y/9f/
1v/V/9T/1f/V/9X/1v/W/9f/2P/Y/9v/3P/c/9z/3f/e/97/4P/f/+D/4f/h/+P/4//j
/+H/4v/h/9//3P/W/9P/0v/R/9P/0v/S/9P/1f/V/9P/0//S/9H/0f/Q/9D/zv/Q/9L/
0//T/9P/0//S/9L/0v/S/9T/1f/W/9f/1v/W/9b/1f/X/9j/2P/Y/9r/2v/b/9v/2//b
/9v/2//Z/9r/2v/d/+T/7P/2//n/9//4//3/CgAmAFMAgwCtAMQA1gDdAMYAiABGAAQA
v/+G/0P/4/6R/mb+Xv57/rL+2/72/hr/QP9p/4j/mf+q/7z/zP/X/9n/2//h/+T/5//n
/+b/5v/m/+f/5//n/+f/6f/q/+r/6v/s/+z/7P/s/+7/7v/u/+7/7//v/+7/7v/v//D/
8P/w//L/8v/z//T/8v/z//P/9P/2//b/9//3//n/+f/5//r/+//8//v/+v/9//7/AAAB
AAQABQAHAAgACAAIAAgACQALAAsADAAOAA8AEQAUABcAGQAbABwAHwAjACUAJgAoACgA
KgAsAC4AMQA0ADcAOQBAAEMARQBIAEkATABOAE8ATwBRAFQAVgBWAFgAWABZAF0AXgBf
AGAAYgBiAGMAYwBkAGQAZABkAGMAYgBhAGAAXgBaAFcAUwBQAE0ASgBHAEMAPgA6ADYA
MgAvACoAJgAlACIAHgAbABoAFwAVABMAEQARAA8ADQANAAsACwALAAkACQAJAAgACAAI
AAkACgALAAwADQAOAA0ADQANAA4ADwAQABAAEAAOAA4ADgANAA4ADgAOAA4ADwAQABEA
EgASABEAEQAQABAAEAAQABEADwAPABAAEAASABMAEgASABAAEAAPAA4ADwAPAA4ADgAO
AA4ADgANAA4ADwAPABAAEAAQABAADwALAAsADQANAA8ADwAOAAwADgAOAA0ADQALAAwA
DgAOAA4ADgAOABAADwAPABAADgAOAA4ADgAPAA8ADwAQABIAEwAUABQAFwAYABgAGAAX
ABgAGAAaAB0AHgAfAB8AHwAfAB8AHQAcABsAGQAWABMAEQARABEAEQAQABAAEQATABMA
EQARABEAEQASABIAEgAQABIAFAAXABcAFwAXABgAGAAYABgAGQAZABkAGQAdAB4AHwAf
AB0AHgAeAB4AIAAgACEAIQAhACEAIQAhAB8AIgAkACsANAA8AEIAQwBDAEQATQBmAI4A
vQDlAP0ABgEUAQ8B5gCoAG4AQAAVANT/b/8T/93+yv7g/g3/Mv9P/3D/lP+2/9X/8P8F
ABQAIgAuADEALwAvADMANgA1ADMANAA2ADgAOwA7ADsAOwA5ADoAOgA6AD0APgA/AEAA
QABAAEAAQABDAEMAQgBCAEEAQgBCAEIARABEAEUARgBGAEcARwBIAEgASABJAEkASwBL
AEsATABQAFIAUgBSAFQAVABVAFUAVABVAFcAWABZAFoAWwBdAGAAYQBjAGYAZwBpAGwA
bwBwAHEAcQBzAHcAeQB6AHwAfgCAAIIAhACFAIgAiwCNAJEAkwCUAJYAmQCcAJ4AnwCd
AJ8AogCkAKYAqACoAKkAqgCqAKoAqgCsAKwArQCtAK8AsACxALIAsACuAKwAqgCqAKgA
pwCjAA==
         </WaveFormData>
      </LeadData>
      <LeadData>
         <LeadByteCountTotal>10000</LeadByteCountTotal>
         <LeadTimeOffset>0</LeadTimeOffset>
         <LeadSampleCountTotal>5000</LeadSampleCountTotal>
         <LeadAmplitudeUnitsPerBit>4.88</LeadAmplitudeUnitsPerBit>
         <LeadAmplitudeUnits>��V</LeadAmplitudeUnits>
         <LeadHighLimit>2147483647</LeadHighLimit>
         <LeadLowLimit>268435456</LeadLowLimit>
         <LeadID>V3</LeadID>
         <LeadOffsetFirstSample>0</LeadOffsetFirstSample>
         <FirstSampleBaseline>0</FirstSampleBaseline>
         <LeadSampleSize>2</LeadSampleSize>
         <LeadOff>FALSE</LeadOff>
         <BaselineSway>FALSE</BaselineSway>
         <ExcessiveACNoise>FALSE</ExcessiveACNoise>
         <MuscleNoise>FALSE</MuscleNoise>
         <LeadDataCRC32>3363447122</LeadDataCRC32>
         <WaveFormData>
tP+0/7T/tP/B/87/2//o/+//9P/5//7/AQACAAMABAAGAAYABgAGAAgACAAIAAgACQAK
AAsADAAOAA4ADgAOABAAEAAQABAAEgASABIAEgAUABQAFAAUABYAFgAWABYAFwAYABkA
GgAaABoAGgAaABsAHAAdAB4AHwAgACEAIgAlACYAJwAoACsALAAtAC4AMAAyADQANgA4
ADoAPAA+AEAAQgBEAEYASQBMAE8AUgBVAFgAWwBeAGEAZABnAGoAbQBwAHMAdgB6AHwA
fgCAAIQAhgCIAIoAiwCMAI0AjgCPAJAAkQCSAJMAlACVAJYAlACUAJQAlACPAIwAiQCG
AIEAfgB7AHgAcgBsAGYAYABZAFQATwBKAEYAQgA+ADoANQAyAC8ALAAoACYAJAAiAB8A
HgAdABwAGgAaABoAGgAYABgAGAAYABYAFgAWABYAGAAYABgAGAAYABgAGAAYABgAGAAY
ABgAGAAYABgAGAAWABYAFgAWABgAGAAYABgAFgAWABYAFgAUABQAFAAUABQAFAAUABQA
EgASABIAEgAQABAAEAAQAA8ADgANAAwADAAMAAwADAALAAoACQAIAAgACAAIAAgABgAG
AAYABgAFAAQAAwACAAIAAgACAAIAAQAAAP///v8AAAAAAAAAAP7//v/+//7//f/8//v/
+v/6//r/+v/6//j/+P/5//n/+f/5//n/+f/5//n/+P/4//r/+//7//7//P/9//3//v8B
AAEAAgADAAMAAwAEAAQABAAGAAcABwAHAAcABwAFAAAA/v/8//j/+P/3//j/+P/3//b/
9v/1//H/8f/w//D/7v/u/+z/7P/v//D/8v/y//T/9P/z//P/8f/x//L/8v/0//T/9P/0
//L/8v/y//P/9f/1//X/9v/2//b/9v/2//b/9v/0//j/+//9/wMACgASABUAGAAfACkA
RQBzAK8A7QAiAUcBZwF5AWABIQHYAJMAUQADAI//BP+R/lD+Sv52/qf+xP7g/gb/KP9J
/2T/fv+U/6r/v//R/9n/3v/m/+3/7//x//L/9P/2//j/+P/6//r/+//7//v//P/8//7/
/////////////wAAAQABAAEAAgAEAAQABAAEAAQABAAEAAUABgAIAAoACgAKAAsACwAM
AAwADAANAA0ADwARABEAEQARABIAEwAVABYAGAAZABkAGwAcABwAHgAeACAAIwAkACcA
KgAsAC0ALwAxADQANgA5ADsAPwBCAEUASABLAE4AUABVAFcAWQBcAF8AYgBkAGkAawBu
AHAAcwB1AHcAeQB7AHwAfAB/AIAAgwCEAIMAhACFAIUAhQCFAIUAhACEAIQAgQB/AHsA
dwByAG8AagBjAF4AWQBTAE0ASQBFAEAAOQAzAC0AKAAnACMAIQAfABsAFwATABEAEQAO
AAsACQAKAAkACQAIAAcABgAFAAMAAwADAAMABAACAAIAAgACAAMAAwADAAMABQAGAAYA
BgAGAAYABgAGAAgABwAGAAYABgAHAAgACAAIAAcABwAHAAkACQAIAAgACAAIAAgACAAK
AAgACAAIAAYABwAHAAcABgAGAAQAAgAEAAMAAwACAAAAAQABAAEAAAD//wAA///8//z/
/f/+//7//f/8//z//P/8//3//f/5//n/+f/5//n/+P/4//f/9f/2//b/9v/2//b/9v/4
//b/9v/2//b/9f/1//X/9f/1//X/9f/1//b/9v/2//f/9f/4//j/+f/7//z//f/9//3/
/f/+//3///8AAAEABAADAAMAAwADAAMAAQD+//z/+v/2//X/8//x//D/7//u//D/7//t
/+3/7P/s/+z/7P/o/+j/6f/q/+3/7v/v//D/7v/t/+z/6//u/+7/7v/u/+z/7P/s/+z/
7P/t/+3/7f/v//D/8P/w/+//7v/t/+z/7v/u/+//8f/3//7/CAALABAAFQAlAEUAcwCt
AOsAIgFNAWkBawFEAQUBwAB1ACkA1/9j/9r+cf40/jT+aP6Z/rL+0P70/hj/Of9Y/3L/
iv+g/7f/xf/N/9L/2v/f/+P/5f/m/+b/6P/q/+r/7P/s/+v/6//r/+z/7v/w//H/8f/v
/+//7//w//H/8f/x//L/9P/0//T/9P/2//b/9v/3//b/+P/6//r/+v/7//v//P/8//z/
/f/9/wEAAwADAAMABQAGAAcACQAIAAoACwALAAsADAAMAA4AEAASABUAFgAVABgAGgAb
AB8AIQAkACYAKwAtADEANAA3ADoAPQBAAEIARwBJAEsATgBRAFQAVgBbAF0AYABiAGcA
aQBrAG0AbwBwAHAAcwB0AHcAeAB3AHgAeQB5AHkAeQB5AHgAeAB2AHMAcQBtAGsAZgBj
AF4AWABSAEwARQA+ADkANAAuACkAIwAdABgAFgARAA4ACwAIAAUAAgABAAEA/v/7//n/
9//1//T/8v/y//L/8v/x//L/8f/w//D/8P/w//D/8P/v/+//7//v/+7/7v/t/+z/7v/u
/+7/7v/w/+//7v/u/+7/7//w//D/8P/v/+//7//v/+//7v/u/+7/7v/u/+7/8P/u/+7/
7v/t/+3/7P/r/+z/7P/q/+j/6v/p/+n/6P/l/+X/5P/j/+L/4f/i/+H/4v/i/+P/5P/i
/+H/4P/g/97/3v/f/9//3//f/9//3//d/9z/3P/b/93/3v/e/97/3P/c/9z/3f/d/9z/
3f/c/9r/2v/a/9r/2f/Z/9n/2f/Z/9n/2f/Z/9j/2P/Y/9n/2f/c/9z/3f/d/97/3//f
/+L/4//l/+X/5v/m/+b/6P/n/+f/5//n/+n/5//k/+L/4P/c/9v/2f/X/9b/1f/U/9b/
1f/T/9P/0v/S/9L/0v/O/87/z//Q/9L/0v/S/9L/0//T/9P/0//T/9L/0f/Q/9H/0v/T
/9T/1P/V/9X/1f/T/9T/1P/U/9T/1P/U/9T/1v/W/9f/2f/f/+b/7P/z//j//f8HABsA
QQB3ALMA6AAXATkBPwEcAd8AnABHAO3/nf8//8j+Z/4s/hb+Nv5t/pD+rP7U/vr+Gf82
/1b/bv+G/5v/q/+z/7r/wv/H/8v/z//S/9L/1P/W/9b/2P/Y/9n/2f/Z/9r/2v/c/93/
3f/d/93/3f/e/9//3//f/+D/4v/i/+L/4v/k/+T/5P/l/+b/6P/q/+r/6P/p/+n/6v/r
/+z/7v/v//D/8f/w/+//8f/y//P/9f/2//j/+f/5//v//P/8//7/AAACAAUABgAHAAoA
DAANABEAEwAWABgAGwAdACEAJAAlACgAKwAuADIANwA5ADsAPgBBAEQARgBJAEsATgBQ
AFEAUwBVAFcAWwBcAFwAXwBfAGMAZQBlAGgAaQBpAGkAaQBpAGgAaABoAGUAYwBfAFsA
VgBTAE4ASwBGAEEAOwA0AC8AKgAkAB0AFwARAAwACgAFAAIA///8//n/9v/1//P/8P/t
/+v/6v/p/+n/6P/o/+j/6P/n/+j/5//m/+b/5P/k/+T/5P/l/+X/5f/l/+f/6P/o/+j/
5v/m/+b/5v/k/+P/4v/i/+b/5//o/+j/6P/n/+f/5//m/+X/4//i/+P/5P/l/+b/5P/i
/+L/4v/i/+P/4//j/+T/5P/i/+D/4v/h/+H/4P/f/9//3v/d/9z/2//c/9v/2v/a/9v/
3P/a/9n/2P/Y/9j/2P/Z/9n/1//X/9f/1//X/9b/1v/V/9X/1v/W/9T/1P/U/9T/0//T
/9P/0//V/9X/1f/V/9L/0v/S/9P/0//W/9b/1//Z/9r/2//b/9r/2//d/93/4P/g/+D/
4v/h/+H/4f/h/9//3f/a/9j/1v/S/9H/z//R/9D/z//O/83/y//I/8f/yP/I/8j/yP/G
/8b/x//I/8r/yv/K/8r/x//H/8f/x//K/8r/yv/K/8r/yv/K/8r/yv/L/8v/y//J/8r/
yv/K/8r/yv/K/8r/zP/M/83/0//Z/+D/5v/r//D/9/8HACkAWQCTAM8A/AAfATkBOQEM
AckAggA1AOn/jf8P/5L+O/4S/iL+Vv5//pr+vP7g/gL/I/88/1L/av+A/5X/pf+t/7L/
uP+//8P/xf/G/8j/yv/K/8r/zP/M/83/zf/N/87/zv/Q/9H/0f/R/9H/0f/S/9P/0//T
/9T/1P/U/9T/1P/W/9b/1v/X/9b/2P/a/9r/3P/d/93/3v/e/97/3//f/+H/4//j/+P/
4//k/+X/5//o/+r/6//r/+3/7v/u//D/8v/0//f/+P/7//7/AAABAAMABQAIAAoADQAP
ABMAFgAZABwAHwAiACMAJwAoACkAMAAzADYAOAA9AD8AQgBEAEUARwBJAEsATQBOAE4A
UQBSAFUAVgBVAFYAVwBXAFcAVwBXAFYAVgBUAFEATwBLAEcAQgA/ADoAMwAuACkAIwAe
ABkAFAAOAAkAAwD9//j/9//z//H/7//q/+f/5P/j/+H/3v/b/9n/2v/Z/9n/2P/W/9b/
1v/V/9T/0//S/9L/1P/U/9T/1P/T/9P/0//T/9P/1P/U/9T/1v/W/9b/1v/W/9X/1P/U
/9b/1//Y/9j/2P/X/9f/1//Z/9n/2P/Y/9f/1v/V/9T/1v/U/9T/1P/T/9P/0v/R/9L/
0v/Q/87/0P/P/8//zv/M/83/zf/N/8z/y//M/8v/yP/I/8n/yv/J/8f/xf/E/8X/xv/I
/8n/x//F/8f/xv/E/8T/xP/E/8P/w//D/8P/w//D/8P/w//C/8L/wv/D/8P/xv/G/8f/
yP/K/8z/zf/N/83/zv/N/9D/0P/Q/9L/0//T/9P/0//R/8//zP/K/8r/xv/F/8P/wf/A
/7//vv+8/7v/uf+5/7r/uv+6/7r/uP+4/7n/uv+8/7z/vP+8/7v/u/+7/7v/vv++/77/
vv++/77/vv++/7z/vf+9/73/v//A/8D/wP++/77/vv++/8L/wv/F/8n/0f/W/9r/3//m
/+v/+f8ZAEkAgwDBAPQAGwE7AUUBIgHjAJ4AWQAVAMH/Rf+6/kv+EP4S/kL+b/6M/qr+
0P7y/hP/MP9K/2D/eP+P/53/pf+u/7T/uf+//7//vv/A/8L/xP/E/8b/xv/J/8n/yf/K
/8r/zP/N/83/zv/P/9D/0v/S/9H/0P/Q/9L/0v/S/9L/1P/U/9T/1f/W/9j/2v/a/9z/
3f/d/97/3P/c/93/3f/h/+P/4//j/+P/5P/l/+f/6P/q/+v/6//v//D/8P/y//L/9P/3
//j/+f/8//7///8CAAUACQAMAA8AEQAVABgAHQAgACMAJgAoAC0ALwAxADYAOQA8AD4A
QwBFAEgASgBPAFEAUwBVAFkAWgBaAF0AXQBhAGMAYwBiAGMAYwBjAGMAYwBiAGIAYABd
AFsAVwBRAEwASQBEAD0AOAAzAC0AKAAjAB4AGAAVAA8ACQAEAAIA/f/6//f/9P/x/+7/
7f/t/+r/5//l/+T/4//j/+L/4P/g/+D/3//f/9//3//g/+L/4v/i/+L/3//f/9//3//f
/+D/4P/g/+L/4v/i/+L/4//j/+P/5P/k/+X/5v/m/+X/4//i/+H/5P/l/+X/5v/k/+T/
5P/k/+T/4v/i/+L/5P/l/+X/5f/l/+T/4f/e/9//3//g/+D/3//f/97/3f/c/9v/3P/b
/9r/2v/b/9z/3P/b/9r/2v/a/9j/2P/Y/9j/2P/Y/9f/1v/V/9f/1//X/9f/1v/W/9b/
1//X/9r/2v/b/9v/3P/d/93/3v/f/+H/4f/i/+L/4v/k/+P/4//j/+P/4//h/97/3P/a
/9b/1f/T/9X/1P/T/9L/1P/T/9H/0f/S/9L/0v/S/87/zv/P/9D/0P/Q/9D/0P/R/9H/
0f/R/9L/0v/S/9L/0v/S/9L/0v/S/9P/0//T/9P/1P/U/9T/1P/U/9T/1P/W/9j/2//h
/+f/7P/w//X//P8FABsAQwB7ALkA9QAmAU8BYQFJARQB1QCGADMA5/+D//v+fv4t/gr+
LP5q/pH+qP7M/vT+Fv85/1b/cP+I/57/rf+3/7//yv/Q/9H/0//X/9j/2v/e/97/3v/g
/+D/4P/f/97/3v/g/+L/4//j/+P/4//j/+T/5v/n/+j/6v/q/+r/6v/q/+r/6v/q/+v/
7P/u//D/8P/w//H/8f/y//P/9P/2//f/9//5//n/+f/6//z//v8BAAIABAAFAAUABwAI
AAgACgAMAA4AEQASABQAGAAbAB0AHwAhACQAJgArAC0AMQA0ADcAOgA9AEAARABJAEsA
TQBSAFUAWABaAF8AYQBkAGYAawBtAG8AcQB1AHYAdgB5AHkAfQB/AH8AfgB/AH8AfwB9
AH0AfAB8AHsAdwB0AG8AaQBkAGEAXABWAFAASgBDAD4AOQA0AC4AKQAjAB0AGAAXABMA
EQAPAAwACQAGAAUABAACAAAA//8AAP/////+//z//P/8//v//P/7//r/+v/6//r/+v/6
//n/+f/5//n/+v/6//n/+P/5//r/+//8//z/+//6//r/+//7//v/+v/6//n/+f/5//r/
+//7//z/+//6//n/+P/6//j/+P/4//b/9//3//f/9v/2//T/8v/0//P/8//y//D/8f/x
//H/8P/v//D/7//u/+7/7//w/+7/7f/s/+z/7P/u/+z/7P/s/+z/7P/s/+v/6v/p/+n/
6f/p/+n/5v/m/+b/5//n/+r/6v/r/+v/7P/t/+3/7P/t/+//7//y//L/8v/0//P/8//z
//P/9f/z//D/7v/r/+b/5P/h/+L/4v/i/+L/4P/f/93/3f/c/9z/3P/c/9r/2v/b/9z/
3v/e/97/3v/d/93/3f/d/97/3v/e/97/3v/e/97/3v/c/93/3f/d/9v/3P/c/9z/3v/e
/97/3v/e/97/4f/j/+n/8v/6//3/AAAHABcANQBhAJUAzwAGAS8BRQE7AQoByQB+ACMA
zf97/w3/lP5D/hr+IP5S/oX+oP6+/ub+DP8r/0z/aP+C/5r/r/+5/7//xv/O/9f/2//b
/9r/3P/c/97/3v/g/+D/4f/h/+H/4v/k/+b/5//n/+X/5f/l/+b/5//n/+f/6P/q/+r/
6v/q/+3/7v/v//H/8f/y//P/8v/w//H/8f/y//P/9P/2//f/9//5//n/+f/7//z//f//
/wAAAgADAAMABQAGAAYACAAMAA4AEQASABEAFAAWABcAGwAdACAAIgAlACcAKwAuADAA
MgA0ADYAOwBBAEQARwBKAE0AUABSAFcAWQBcAF4AYQBjAGUAZwBqAGwAbQBxAHEAdQB3
AHcAegB7AHsAewB7AHsAegB6AHkAdQByAG0AawBmAGMAXgBXAFIATQBHAEAAOwA2ADAA
LQAnACEAHAAbABcAFQATABAADQAKAAkACgAIAAYABQAEAAMAAwACAAIAAgACAAEAAgAB
AAAAAAACAAIAAgACAAMAAwADAAMAAwAEAAQABAAGAAYABgAGAAYABQAEAAQABgAHAAgA
CAAIAAcABwAHAAkACQAIAAgACAAIAAgACAAIAAYABgAGAAYABwAHAAcABgAGAAQAAgAF
AAUABgAGAAQABQAFAAUABQADAAMAAQAAAAAAAQACAAMAAwADAAQAAgACAAMAAwABAAEA
AQABAAEAAAAAAP//AQACAAIAAgAAAP7/AAABAAAA/v/+//7//v8BAAEAAQABAP//////
////AAAAAAAAAQD//wIAAgADAAMABAAFAAUABwAJAAwADQAMAAwADAAOAA8ADwAPAA8A
EQAPAAwACgAIAAQAAwABAAEAAAD///7//P/7//n/+f/4//j/+P/4//b/9v/3//j/+P/4
//j/+P/5//n/+f/5//j/+P/4//j/+v/6//r/+v/6//v/+//7//n/+v/6//r/+v/6//r/
+v/6//z//f///wUACgAOABUAHAAhACkAOwBbAIsAxQD8ACkBSQFfAVIBGQHOAH8AKwDb
/3//CP+b/lj+Ov5Q/of+sP7K/uz+FP85/1b/bP+G/6D/tf/J/9X/3v/k/+v/8f/z//L/
9P/0//f/+P/7//z/////////AAD+/wAAAQABAAEAAQABAAIAAwADAAMABAAGAAYABgAG
AAgACAAIAAkACAAKAAwADAAOAA8ADwAQABAAEAARABEAEQATABMAEwATABQAFQAXABgA
GgAbABsAHwAgACAAIgAjACQAJgAmACcAKgAsAC0AMQAzADYAOAA5ADsAPwBCAEMARgBJ
AEwATgBTAFUAVwBaAF0AYABiAGYAaQBtAHAAcQBzAHUAdwB7AHwAfAB/AIEAhQCHAIcA
hgCHAIcAhwCKAIsAiwCMAIoAhwCFAIEAgAB8AHoAdgBvAGoAZQBfAFoAVQBQAEoARgBB
ADwAOAAzAC0AKQAlACQAIQAeAB0AGQAWABMAEQAQAA8ADwAOAA4ADgAOAA0ADAALAAoA
CgAKAAoACgAKAAkACQAJAAkADQAOAA4ADgAMAAwADAAMAAwACwAKAAoADgAPABAAEAAO
AA0ADQANAA0ADQAMAAwADgAOAA4ADgAMAAoACgAKAAwADQANAA0ADAAMAAoACAAIAAcA
BwAGAAgACQAJAAkABQADAAMAAQACAAIAAwAEAAIAAQAAAAAAAAAAAAEAAQABAAEAAQAB
AP3//P/8//v//f/+//7//v/+//7//v////3//P/7//r//P/8//z//P/8//z//P/7//r/
+f/7//v/+//7//z//P/8//3//f8AAAAAAQABAAIAAwADAAQABQAHAAcACAAIAAgACgAJ
AAkACQAJAAsACQAGAAQABAAAAP///f/7//r/+f/4//j/9//1//X/9P/0//T/9P/0//T/
9f/2//r/+v/6//r/+f/5//n/+f/6//r/+v/6//z//P/8//z//P/9//3//f/7//z//P/8
//z//P/8//z//v8AAAMABQALABQAGgAdACQALQA/AGEAkQDNAAsBOAFbAXUBdwFMAQkB
xgCBADsA2/9X/9j+ff5S/mb+nP7F/t7+/P4e/z7/X/96/47/pP+6/9H/3//l/+r/8v/5
//v//f8AAAIABAAEAAQABgAGAAUABQAFAAYACAAKAAsACwAJAAkACQAKAAsACwALAAwA
DAAMAAwADAAOAA4ADgAPABAAEgAUABQAEwATABIAEgASABIAEwATABcAGQAZABkAFwAY
ABkAGwAaABwAHQAdACEAIgAiACQAKAAqAC0ALgAtADAAMgAzADUANwA6ADwAPwBBAEUA
SABJAEwATwBSAFQAWQBbAF0AYQBjAGUAZgBqAG0AcQB0AHcAeQB7AH0AfwCAAIAAgwCE
AIcAiACHAIgAiQCJAIkAiQCJAIgAiACGAIMAgQB9AHsAdgBzAG4AaQBkAF8AWQBSAE0A
SABCAD4AOQA0ADAALAAnACQAIQAgAB0AGgAZABcAFAARAA8ADAALAAsACgAIAAgACAAH
AAgABwAGAAYABgAGAAYABgAEAAMAAgABAAQABgAHAAgACAAIAAgACAAJAAkACQAKAAsA
CwALAAoACAAHAAcABwAJAAkACAAIAAYABgAGAAYACAAGAAYABgAEAAUABQAFAAUABAAB
AP7/AAD//////v/8//3//f/9//3/+//7//n/+P/4//n/+v/6//n/+P/4//f/9v/2//X/
8//z//P/8//1//b/9P/z//L/8f/w//P/8//z//P/8//z//P/8//y//L/8v/z//P/9v/2
//f/9//4//n/+f/4//n/+//7//7//v/+/wAA//////////////3/+v/4//T/8P/v/+3/
7//u/+3/7P/s/+v/6f/p/+b/5v/m/+b/5f/m/+j/6v/q/+r/6v/q/+n/6f/p/+n/6v/q
/+r/6v/o/+j/6P/o/+r/6//r/+v/6f/q/+r/6v/s/+z/7P/s/+7/8P/x//X/+/8CAAYA
CwAQABcAJwBLAH8AvQD7AC4BVQFxAXEBRAEDAbwAcwAtANH/S//A/lv+LP4+/nb+of66
/tr+/v4i/0P/Yv98/5T/qv+//8v/z//W/97/3//h/+P/5v/o/+7/7v/u//D/8P/v/+//
7//w//D/8v/z//P/8//z//P/9P/1//X/9f/2//j/+P/4//j/+v/6//r/+//6//z//v/+
//z//f/9//7//v/+/////////wEAAQABAAMABAAFAAcACgAMAA0ADQANAA4ADgAQABAA
EgAVABYAGQAcAB4AHwAiACUAKQAsAC8AMQA1ADgAOgA8AD4AQABDAEkATABPAFQAVwBa
AFwAXwBhAGQAZgBpAGsAbQBvAHMAdAB0AHcAeQB9AH8AfwCAAIEAgQCBAH8AfwB+AH4A
fQB5AHYAcQBrAGYAYwBeAFkAVABPAEkAQAA7ADYAMAArACUAHwAaABgAEwAQAA0ACAAF
AAIAAQABAP7/+//5//f/9f/0//L/9P/0//T/8//z//P/8//0//L/8v/y//L/8//z//P/
8//0//T/8//y//L/8v/y//L/8//z//P/9P/1//X/9f/0//T/8//z//P/8//z//L/8v/0
//T/9P/0//L/8P/w//D/7v/v/+//7//u/+7/7P/q/+r/6f/p/+j/6P/p/+n/6f/o/+f/
6P/n/+b/5v/n/+j/5v/l/+T/5P/k/+T/5f/l/+P/4//j/+P/4f/g/+D/3//f/9z/3v/e
/97/3v/f/9//3//f/9//3//f/9//3v/e/97/3//d/+D/4P/h/+P/5P/l/+X/5P/l/+f/
5//m/+b/5v/o/+v/6//r/+v/6//p/+b/5P/i/97/3f/b/9v/2v/Z/9j/2P/X/9X/1f/U
/9T/1P/U/9D/0P/R/9L/1v/W/9b/1v/T/9P/0//T/9b/1v/W/9b/1P/U/9T/1P/U/9X/
1f/V/9P/1P/U/9T/1P/U/9T/1P/U/9b/1//Z/9//5v/u//X/+P///wsAIQBFAHsAuQD2
ACcBSQFTATIB9wC0AGMACwC9/1n/2P5v/i7+Gv4+/nf+lv6w/tT++v4b/z7/WP9w/4j/
n/+t/7X/vP/E/8v/z//R/9L/1P/W/9b/1v/Y/9j/2//b/9v/3P/b/9z/3P/b/93/3f/d
/97/3//f/9//4P/k/+T/5P/k/+b/5v/m/+f/5//o/+n/6P/o/+n/6f/q/+r/6v/r/+v/
7f/v/+//7//x//L/8//1//T/9v/3//f/9//4//j/+v/8//7/AQACAAMABgAIAAkADQAP
ABIAFAAVABcAGwAeACEAJAAnACoAKgAvADEAMwA4ADsAPgBAAEQARwBLAE4ATwBRAFMA
VQBZAFoAWgBdAF0AYQBjAGMAZgBnAGcAZwBpAGkAaABoAGYAYwBhAF0AWQBUAFEATABH
AEIAPQA3ADAAKwAmACAAHQAXABEADAAIAAMAAAD9//r/9//0//P/8f/u/+v/6f/m/+X/
5f/k/+T/5P/k/+P/5P/j/+L/4v/g/+D/4P/g/+H/4f/h/+H/4v/i/+H/4P/i/+L/4v/i
/+L/4f/g/+D/4f/h/+H/4P/h/+H/4v/j/+P/4//i/+L/4f/g/9//3v/g/97/3v/e/9z/
3f/d/93/3v/e/9z/2v/c/9v/2//a/9j/2f/Z/9n/2f/X/9f/1f/U/9T/1f/W/9T/0//S
/9L/1P/U/9X/1f/T/9P/0//T/9P/0v/S/9H/0//Q/9L/0v/S/9L/0v/T/9P/0//T/9H/
0f/R/9H/0P/Q/9D/0f/P/9L/0v/T/9T/1v/Y/9n/2P/Z/9v/2//c/9z/3P/e/+D/4f/i
/+P/4//h/97/3P/a/9b/1f/T/9P/0v/R/9D/0v/R/8//z//M/8z/zP/M/8r/yv/L/8z/
0P/Q/9D/0P/N/83/zf/N/9D/0P/Q/9D/0P/Q/9D/0P/S/9P/0//T/9H/0v/S/9L/0v/S
/9L/0v/S/9L/1f/X/93/5P/s//H/9P/7/wUAFwA5AGsApwDiABEBOQFNAT4BCQHCAHUA
HwDP/3P/+P6H/j7+Hv42/m/+lv6u/s7+9P4X/zb/Tv9k/4D/l/+p/7P/uv/E/83/0f/T
/9L/1P/W/9j/2P/a/9r/3P/d/97/4P/g/+L/4//j/+P/4//j/+T/5f/l/+X/5v/o/+j/
6P/o/+r/6v/q/+v/7P/u//D/8P/y//P/8//0//T/9P/1//X/9v/3//b/9f/2//j/+v/9
/wAAAgADAAMAAwAEAAQABgAKAAwADwAQAA8AEgAUABUAGQAbAB4AIAAlACcAKwAuAC8A
MgA1ADgAOgA/AEEAQwBJAE0AUQBUAFkAWwBeAGAAYwBlAGcAaQBsAG4AbwBzAHMAdwB5
AHkAegB7AHsAewB+AH8AfwCAAIAAfQB7AHcAdQBwAG0AaABlAGAAWwBVAE4ASQBEAD4A
OwA1AC8AKgAoACMAIAAdABkAFQARAA8ADgAMAAoACQAIAAcABwAGAAYABgAGAAUABQAF
AAUABgAGAAYABgAGAAUABQAFAAUABwAIAAgACAAIAAgACAAIAAoACQAIAAgACAAJAAoA
CgALAAsADAANAA0ADQAMAAwACgAKAAoACgANAAwADQAOAA0ADQAMAAsACgAKAAgABgAH
AAcACAAIAAgACQAJAAkACgAJAAoACQAGAAYABwAIAAgABwAGAAYABgAGAAcABwAFAAUA
BgAGAAYABgAGAAcABwAHAAcABwAHAAcABwAIAAgACAAJAAkADAAMAA0ADwAQABEAEQAQ
ABEAEwATABYAFgAWABgAGwAbABsAGwAZABcAFAASABIADgANAAsADQAMAAsACgAMAAsA
CQAJAAgACAAIAAgACAAIAAkACgAOAA4ADgAOAA0ADQANAA0ADgAOAA4ADgAPABAAEQAS
ABIAEwATABMAFQAWABYAFgAWABYAFgAWABYAFgAZAB8AJwAuADIANwA+AEcAWQB7AKsA
6QAlAVYBeQGVAZsBdAExAewAqQBlAAUAff/2/pf+bv6C/rT+2f70/hb/Ov9c/3v/mP+y
/8j/3P/x//3/BQAOABYAGwAdAB8AIAAiACQAJwAoACsALAArACsAKwAsAC4AMAAxADEA
MwAzADMANAA1ADUANQA2ADgAOAA4ADgAOQA6ADsAPQA8AD4AQABAAEAAQQBBAEIARABE
AEUARQBHAEkASQBJAEsATABNAE8AUABSAFMAUwBVAFYAVgBYAFwAXgBhAGIAZABoAGsA
bQBvAHEAdAB2AHkAewB/AIIAhwCKAI0AkACSAJcAmQCbAKAAowCmAKgArQCvALIAtAC3
ALkAuwC9AMEAwgDCAMUAxgDJAMoAyQDKAMsAywDLAMwAzQDNAM4AzADJAMcAwwDBAL4A
uwC2AA==
         </WaveFormData>
      </LeadData>
      <LeadData>
         <LeadByteCountTotal>10000</LeadByteCountTotal>
         <LeadTimeOffset>0</LeadTimeOffset>
         <LeadSampleCountTotal>5000</LeadSampleCountTotal>
         <LeadAmplitudeUnitsPerBit>4.88</LeadAmplitudeUnitsPerBit>
         <LeadAmplitudeUnits>��V</LeadAmplitudeUnits>
         <LeadHighLimit>2147483647</LeadHighLimit>
         <LeadLowLimit>268435456</LeadLowLimit>
         <LeadID>V4</LeadID>
         <LeadOffsetFirstSample>0</LeadOffsetFirstSample>
         <FirstSampleBaseline>0</FirstSampleBaseline>
         <LeadSampleSize>2</LeadSampleSize>
         <LeadOff>FALSE</LeadOff>
         <BaselineSway>FALSE</BaselineSway>
         <ExcessiveACNoise>FALSE</ExcessiveACNoise>
         <MuscleNoise>FALSE</MuscleNoise>
         <LeadDataCRC32>324895291</LeadDataCRC32>
         <WaveFormData>
fP98/3z/fP+J/5b/o/+w/7b/uv++/8L/xf/G/8f/yP/K/8r/yv/K/8z/zP/M/8z/zf/O
/8//0P/R/9L/0//U/9b/1v/W/9b/2f/a/9v/3P/d/97/3//g/+H/4v/j/+T/5//o/+n/
6v/s/+z/7P/s/+7/8P/y//T/9f/2//f/+P/6//z//v8AAAIABAAGAAgACwAMAA0ADgAQ
ABIAFAAWABoAHAAeACAAJQAoACsALgAxADQANwA6AD0AQABDAEYASwBOAFEAVABZAFwA
XwBiAGYAaABqAGwAbgBwAHIAdAB3AHgAeQB6AH0AfgB/AIAAgACAAIAAgAB9AHoAdwB0
AHEAbgBrAGgAYwBeAFkAVABOAEoARgBCAD4AOgA2ADIALQAqACcAJAAhACAAHwAeABoA
GAAWABQAEgASABIAEgARABAADwAOAAwADAAMAAwADAAMAAwADAAMAAwADAAMAAwADAAM
AAwADAAMAAwADAAMAAwADAAMAA4ADgAOAA4ADAAMAAwADAAKAAoACgAKAAoACgAKAAoA
CgAKAAoACgAKAAoACgAKAAgACAAIAAgABwAGAAUABAACAAIAAgACAAAAAAAAAAAA/v/+
//7//v/+//7//v/+//7//v/+//7//f/8//v/+v/4//j/+P/4//j/+P/4//j/+P/4//j/
+P/2//b/9v/2//b/9v/0//T/9v/3//j/+P/4//f/9//3//f/9//3//n/+v/7//z//f8A
AAEAAQABAAQABAAGAAYABQAGAAcABwAHAAcABwAHAAcABgAFAAQAAwACAAIAAQAAAP//
/v/9//v/+//6//n/+f/5//f/9//4//v//v///wAAAAD///////8AAAAAAAACAAMABAAF
AAMAAwADAAMABgAGAAYABgAJAAkACQAJAAsACwAJAAsADQAOAA8AEgAWAB4AJwA0AEgA
aACVAM0ACwFOAYoBvwHlAegByQGUAVAB+ACKAAEAdP8E/8T+uP7a/v7+Dv8f/zb/R/9b
/3L/h/+c/6//xP/W/+L/6f/w//f/+//9//7/AAACAAIABQAFAAYABgAGAAcACAALAAsA
CwAMAAoACgAKAAoADQANAA0ADgAPABAAEQASABIAEgASABMAFQAXABcAFgAYABgAGgAa
ABgAGQAaABoAHgAeAB4AHgAeACAAIgAkACUAJgAnACgAKAApACoAKwAsAC0ALwAyADIA
NQA3ADcAOgA8AD4AQQBDAEUARwBKAE4AUgBVAFgAWABbAF4AYgBnAGkAbABuAHAAcwB3
AHoAewB+AIAAgwCDAIUAhgCHAIsAjACOAI8AjgCPAJAAkQCPAI8AkACQAI8AjgCNAIoA
hwCCAHwAdwBxAGwAaQBjAGAAWwBWAFEASgBFAD8AOgA3ADMAMAAuACcAJQAjACIAHgAc
ABoAGgAZABcAFgAWABUAFAATABIAEgARABEAEAASABIAEgASAA8ADwAQABEAFAAUABQA
FAASABIAEgASABUAFQAVABUAFwAXABYAFgAVABUAFQAVABcAFwAXABUAFgAWABYAFgAU
ABUAFwAXABcAFwAUABIAEwATABMAEwARABEAEQAQAA8ADgAOAA4ADgAPAA8ADgALAAoA
CgAIAAcABwAHAAcABwAHAAcABgAFAAUABQAEAAQABAAEAAQABAAEAAQABAADAAIABAAE
AAQABAAEAAQAAgACAAIAAwAEAAQABAADAAUABQAFAAUABQAHAAgACQAKAAsADAANAAsA
CwAMAAwAEAAQABEAEgATABMAEwATABMAEwARABAADwAOAAsACgAIAAcABgAFAAQAAwAB
AAEAAAD////////7//v/+//9/wEAAQAAAAAA////////AAD+//7///////3//f/9//3/
/f/9//7//v8AAAAAAQABAP//////////AQADAAUABgAHAAoAEAAWACEALgBCAGQAjwDF
AAEBQgGAAbEByQHCAaMBcAEkAcoAWADR/1D/8v7A/rz+4P4E/xD/H/8y/0f/W/9y/4f/
nv+3/8r/2P/i/+n/8P/1//n/+//+/wAAAAAAAAMAAwAEAAIAAgADAAQABwAHAAcACAAG
AAYABgAGAAUABQAFAAYABwAIAAkACgAKAAoACgALAA0ADwAPAA4ADgAOABAAEAAQABEA
EgASABIAEgASABIAFAAWABgAGgAaABoAGgAaABsAGwAbABsAHAAdAB8AIgAgACMAJQAl
ACYAKAAqAC0ALwAxADMANgA2ADoAPQBAAEIARQBIAEwATQBPAFIAVABWAFkAXQBgAF8A
YgBkAGcAaQBrAGwAbQBtAG4AcABxAHIAcwB0AHUAcwBzAHQAdAByAHAAbgBqAGgAZABf
AFsAVgBQAEwARQBCAD0AOAAzAC0AKQAkACAAHQAZABYAFAAPAA0ACwAKAAYABAACAAIA
///9//z//P/6//r/+v/6//r/+f/5//j/+P/4//j/+P/1//X/9v/3//b/9v/2//b/9v/2
//b/9v/3//f/9//3//f/9//2//b/9//3//f/9//3//f/9//1//b/9v/2//b/9P/1//f/
9//3//f/9P/y//P/8//z//P/8f/x//H/8P/v/+7/7v/u/+7/7//v/+7/7//u/+7/7P/t
/+3/7f/t/+3/7f/t/+z/6//r/+v/6v/q/+r/6v/q/+r/6v/q/+r/6//q/+r/6//s/+r/
6f/q/+r/6v/q/+r/6P/o/+j/6f/o/+j/6P/n/+n/6f/p/+n/6//t/+7/7//w//H/8v/z
//X/9f/2//b/+v/6//v//P/9//3//f/9///////9//z/+f/4//X/9P/0//P/8v/x//L/
8f/v/+//7v/t/+3/7f/r/+v/6//t/+//7//u/+7/7//v/+//8P/u/+7/7//v//D/8f/y
//P/8//z//T/9P/0//T/9f/1//X/9f/1//X/9f/3//f/+P/7//7/AAAGABEAHgAuAEYA
ZwCVAM8ABgFAAXUBkwGQAXcBSgECAaYAPgDF/1D/+v7O/rz+0P72/gb/Ff8s/0H/U/9s
/4P/mP+t/8L/0P/Y/+H/6v/v//H/9f/4//j/9v/4//v/+//8//z//P/9//7/////////
AAACAAIAAgACAAMAAwADAAQABQAGAAcACAAKAAoACgALAA0ADwAPAA4ADAAMAA4ADgAP
ABEAEwAUABQAFAAUABQAFgAYABoAHAAbABwAHQAeAB4AHwAgACEAIgAjACUAKAAmACkA
KwArAC4AMAAyADUANQA3ADkAPAA+AEIARQBIAEgASwBOAFIAVQBXAFoAXABgAGMAZwBq
AGsAbgBwAHMAdQB3AHgAeQB7AHwAfgB/AIIAgwCEAIUAhQCFAIYAhgCGAIQAggB+AH4A
egB1AHEAbgBqAGgAYwBeAFkAVABPAEcAQwA+ADoAOQA1ADIAMAArACkAJwAmACYAJAAi
ACIAHQAbABoAGgAYABgAGAAYABgAFwAXABYAGAAYABgAGAAXABcAGAAZABgAGAAYABgA
GAAYABgAGAAYABcAFgAVABkAGQAYABgAGQAZABkAGQAXABcAFwAVABUAFgAXABgAFwAX
ABgAFwAXABcAFAASABMAEwATABMAEwATABMAEgARABAAEAAQAA8ADwAOAAwACwAKAAoA
CAAIAAkACgALAAkACQAJAAgACQAJAAkACAAGAAYABgAGAAgACAAIAAYABgAGAAYABgAG
AAYABwAGAAYABgAFAAMAAwADAAMABQAHAAgACQAIAAkACgALAA0ADQAOAA4AEAAQABEA
EgATABMAEwATABIAEQAOAAwACwAKAAcABgAGAAUABAADAAAA///9//3//P/7//v/+//7
//v/+//9//7//f/7//r/+//7//v//P/8//z//f/9//v/+//7//v/+//7//z//P/6//r/
+//7//v/+//7//v//f/9//3//v///wIACAASAB0ALABEAGYAkQDHAAMBQAF4AaUBuQGu
AYkBTgEAAZwAJACd/yb/1P6u/rj+3P74/gb/Gf8u/0H/V/9q/33/kv+n/7r/yP/Q/9f/
4P/n/+v/6//u//D/8P/u//H/8f/y//L/8v/z//T/9f/1//X/9v/2//b/9v/2//X/9f/1
//b/9f/2//f/+P/4//j/+P/5//n/+//7//r/+v/6//z//P/8//3//v/+/wAAAAAAAAAA
AQACAAMABAAEAAQABAAEAAYABwAIAAkACgALAA0AEAAQABMAFQAVABYAGAAaAB0AHwAh
ACMAJgAoACwALwAyADMANQA3ADoAPwBBAEQARgBKAE0AUQBUAFMAVgBYAFsAXQBfAGAA
YQBjAGQAZgBnAGgAaQBqAGsAaQBpAGoAagBmAGQAYgBeAFoAVgBRAE0ARwBCAD8AOQAy
AC0AKAAjAB0AGQAUABAADwALAAgABgD///3/+//6//f/9P/x//D/7v/t/+3/7v/t/+z/
6//q/+r/6f/p/+j/6P/o/+j/6P/n/+f/6P/p/+n/6P/n/+b/6P/o/+j/6P/p/+n/6f/p
/+v/6//q/+r/6//r/+v/6//s/+3/7v/t/+r/6v/q/+r/6P/p/+v/6//p/+n/5v/k/+X/
5f/l/+X/4//j/+P/4v/h/+D/4P/g/+L/4//j/+L/3//e/97/3P/b/9v/2//b/9v/2//b
/9r/3f/b/9v/2v/Z/9j/1//W/9b/1v/W/9f/1v/W/9b/1f/U/9P/0v/R/9P/1f/W/9f/
2v/b/9z/3f/c/9v/2//a/97/3v/f/+D/4f/h/+H/4f/g/9//3P/a/9v/2v/X/9b/1f/T
/9H/z//M/8v/yf/J/8j/x//H/8f/w//D/8P/xf/J/8n/yP/I/8f/x//H/8j/yP/I/8n/
yf/H/8f/x//H/8X/xf/G/8b/xv/G/8f/x//F/8X/xf/F/8n/yf/L/8z/zf/Q/9L/2v/n
//b/CgAuAF0AlwDXABoBWAGPAbEBrgGNAVYBDgG2AEIAsf8g/7L+dP5y/pb+tv7E/tf+
7P4B/xf/MP9H/1r/cf+E/5L/nP+n/7D/tf+5/7v/uv+8/77/vv/B/8H/wv/E/8T/xf/G
/8X/xf/F/8b/x//I/8n/yv/J/8n/yf/K/8v/zP/N/87/zP/M/8z/zf/P/9H/0f/Q/9P/
1P/X/9j/1v/X/9j/2P/c/9z/3P/c/93/3v/f/+D/4f/i/+P/5P/o/+n/6v/r/+r/6//t
//D/8P/z//X/9f/6//z//v8BAAEAAwAFAAgADAAQABMAFgAYABsAHgAiACcAKQAsAC4A
MgA1ADkAPAA9AEAAQgBFAEcASQBKAEsATQBOAFAAUQBSAFMAVABVAFQAUwBTAFIATgBM
AEoARgBDAD4AOAAzAC4AKAAkAB0AGAATAA4ACQADAP//+v/2//H/7f/q/+j/4f/f/93/
3P/Y/9b/1P/U/9P/0f/Q/9D/zv/O/87/zv/M/8v/y//K/8z/zP/M/8z/yv/J/8n/yf/K
/8r/yv/K/8r/yv/K/8r/zP/N/87/z//P/8//zv/O/83/zf/N/83/zv/P/9D/z//Q/9D/
0P/Q/87/z//R/9H/0f/R/87/zP/N/83/zf/N/8//z//P/87/y//K/8r/yv/K/8v/y//K
/8v/yv/K/8j/x//H/8f/x//J/8r/yP/I/8j/yP/E/8T/xP/F/8b/xv/G/8X/w//D/8P/
w//F/8f/yP/J/8j/yf/K/8v/zf/N/87/zv/Q/9D/0f/S/9H/0f/R/9H/z//P/83/zP/L
/8r/x//G/8b/xf/E/8P/xP/D/8H/wf/A/7//v/+//7v/u/+7/73/v/+//77/vv+9/73/
vf++/7z/vP+9/73/vf+9/73/vf+//7//wP/A/77/vv+//7//v/+//7//v/+//7//vf/A
/8P/xv/K/9T/4//y/wwAMgBjAJ8A3wAcAVgBgQGJAXIBRwECAaoAQADC/zf/yP6C/mT+
fP6o/sD+yP7d/vT+C/8j/zr/Uf9m/3n/iP+U/6D/qf+u/7H/s/+1/7j/uv+8/7r/vf+9
/77/vP+8/73/vv+//7//v//A/8D/wP/A/8D/w//D/8P/xP/F/8b/x//I/8j/yP/I/8n/
yf/L/8v/yv/K/8r/zP/M/87/z//Q/9D/0v/S/9L/0v/U/9b/2P/a/9n/2v/b/9z/3v/f
/+D/4f/i/+P/5f/o/+r/7f/v/+//8P/y//T/9//7//3///8CAAIABgAJAAwADgARABQA
GAAdAB8AIgAkACcAKQAsAC4AMQA0ADYAOQA5ADsAPAA9AD8AQABCAEMARABFAEYARwBG
AEUARQBEAEAAPgA8ADgANAAwACsAJwAhABwAGQATABAACwAGAAEA+f/1//D/7P/q/+f/
5f/k/9//3f/b/9r/2v/Y/9b/1v/T/9H/0P/Q/87/zv/O/87/zv/N/83/zP/M/8z/zP/M
/83/zf/O/8//z//O/83/zP/M/8z/zP/M/83/zf/N/83/zf/N/8z/zP/N/83/zf/N/8//
z//P/83/zP/M/8z/zP/K/8v/zf/N/8//z//M/8r/y//L/8v/y//L/8v/y//K/8n/yP/I
/8j/yP/J/8n/yP/H/8b/xv/E/8X/xf/F/8X/x//J/8r/yP/I/8j/yP/G/8b/xv/H/8j/
yP/I/8f/xf/F/8X/xf/H/8n/yv/L/8r/y//M/83/z//P/9D/0P/S/9L/0//U/9f/1//X
/9f/1//X/9X/1P/T/9L/z//O/9D/z//O/83/zP/L/8n/yf/K/8n/yf/J/8f/x//H/8n/
y//L/8r/yv/L/8v/y//M/8z/zP/N/83/zf/N/83/zf/P/8//0P/Q/8//zv/O/83/z//P
/8//z//P/9H/0//S/9P/1v/c/+T/7//6/xAALABTAIEAuQD0ACwBVwFnAVgBNwH+AK4A
SgDY/1v/8P6s/oz+jP6u/s7+3P7r/gL/Ff8r/0b/W/9w/4X/mP+k/67/s/+4/7//w//F
/8b/xv/I/8b/yf/J/8r/zP/M/83/zv/R/9H/0f/S/9D/0P/Q/9D/0//T/9P/1P/X/9j/
2f/a/9v/3P/d/9//4P/h/+D/3v/f/+D/4//k/+b/5//o/+j/6P/o/+j/6P/q/+z/7v/w
/+//8P/x//L/8v/z//T/9f/4//n/+//+//z///8BAAEAAgAEAAYACQALAA0ADwASABMA
FgAYABoAHgAhACQAKAAqACsALQAuADAAMwA3ADoAOQA8AD4AQQBDAEUARgBHAEcASABK
AEsATABNAE4ATwBPAE8AUABQAEwASgBIAEQAQgA+ADkANQAxACwAKQAjABwAFwASAA0A
CQAFAAAA/P/7//f/9P/y/+3/6//p/+j/5//m/+X/5v/l/+P/4v/i/+L/4v/i/+L/4v/h
/+H/4P/g/+D/4P/g/+H/4f/i/+P/5P/k/+T/5P/l/+b/5//o/+j/5//m/+X/6f/p/+j/
6P/r/+v/6//r/+3/7f/t/+v/6//s/+3/7v/t/+3/7v/t/+3/7f/q/+j/6P/p/+r/6//t
/+3/7f/s/+3/7P/s/+z/6v/r/+v/6v/q/+r/6//q/+v/6//r/+v/6f/p/+n/6P/n/+f/
5//m/+b/5v/m/+b/5v/m/+b/5v/l/+T/5P/j/+L/4v/i/+L/4v/g/+D/4P/h/+L/4v/i
/+H/3//f/9//3//f/+H/4v/j/+L/4//k/+X/5v/n/+n/6v/r/+r/6v/q/+v/6//r/+v/
7f/t/+v/6v/n/+b/4//i/+D/3//e/93/2v/Z/9f/1//U/9P/0//T/9H/0f/R/9P/0//T
/9L/0v/P/8//z//Q/87/zv/P/8//0f/R/9H/0f/Q/8//z//O/8z/zP/N/83/y//L/8v/
y//L/8v/yf/M/8//zv/Q/9b/4f/s//r/EAAtAFkAjQDGAAABNQFdAWgBUQEkAeIAjgAm
AK//Mv/Q/pT+ev6G/qz+xv7T/ub+/f4T/yb/Of9O/2X/eP+I/5T/nf+k/6n/r/+x/7L/
sv+0/7T/t/+3/7j/uf+6/7z/vv+9/73/vf++/77/vv++/77/vf+9/73/vv/B/8L/w//E
/8b/xv/G/8f/yf/L/8v/yv/L/8z/z//Q/9D/0f/S/9L/1P/U/9T/1P/U/9b/2P/a/93/
3v/f/+D/4//l/+f/6f/p/+n/6v/s/+7/8f/z//P/+P/6//z///8DAAUABwAKAAwAEAAT
ABYAGgAdACAAJAAnACkALAAuADQANwA7AD4APwBCAEQARwBKAE0ATwBRAFYAWABbAF0A
XQBdAF0AXQBgAGEAYwBkAGMAYgBhAF4AXwBcAFgAVQBPAEoARwBBAD0AOQA1ADEALAAp
ACUAIgAeABkAFQASAA4ADQAMAAwACAAGAAQABAABAP///v/+//z//P/8//z//P/7//v/
+v/8//z//P/8//3//f/+////AgACAAIAAgAAAAAAAAAAAP//////////AQABAAAAAAD/
/////////wEAAQABAP//AAAAAAAAAAD/////AAD//wEAAQD+//z//P/9//7////+//3/
/P/6//v/+v/6//r/9//3//b/9P/1//T/9P/y//P/8//z//P/8//z//P/8v/x//H/8f/w
/+//7v/t/+z/6v/q/+r/6v/r/+r/6v/r/+n/6v/q/+n/6f/q/+n/6P/n/+b/4v/i/+L/
4//k/+T/5P/j/+X/5f/l/+X/5f/n/+j/6f/o/+n/6v/r/+v/6//s/+z/7v/u/+//8P/w
/+//7v/t/+7/7//u/+7/7P/q/+b/5P/k/+P/4v/h/97/3f/b/9v/3P/b/9v/2//Z/9n/
2f/b/9//3//e/97/3//f/9//4P/i/+L/4//j/+P/4//j/+P/5P/l/+f/6P/q/+r/6//r
/+v/6//r/+v/7//x//H/8v/z//j//v8GABUAKABAAGQAkwDRABMBVAGQAb0B0wHKAaMB
agEeAbwAPACt/yr/0P6m/rT+3v76/gb/Gf8s/z3/U/9s/3//kv+n/7z/yv/U/9v/4v/p
/+3/7//y//T/9v/0//f/9//4//r/+v/7//z//f/9//3//v/8//z//P/8/////////wAA
//8AAAEAAgAEAAQABAAFAAgACwAMAAwADgAOABAAEAAQABEAEgASABYAFgAWABYAFgAY
ABoAHAAbABwAHQAeACIAIwAkACUAKAApACsALgAwADMANQA1ADgAOgA8AD8AQwBFAEcA
SgBOAFIAVQBYAFoAXQBgAGQAaQBrAG4AcAB1AHkAfgCCAIMAhgCIAIsAjQCPAJAAkQCT
AJQAlgCXAJgAmQCaAJsAmwCbAJwAnACaAJgAlgCSAJAAjACHAIMAfgB4AHQAbQBmAGEA
XABXAFMATwBKAEYAQQA9ADoAOAAzADEALwAuACsAKAAlACQAIQAfAB4AHgAbABoAGQAY
ABgAFwAXABYAFgAWABYAFgAUABMAEwATABQAFAAUABQAFgAWABYAFgAZABkAGQAZABoA
GQAXABYAFQAVABUAFQAVABUAFQATABIAEgASABIAEAARABMAEwATABMAEAAOAA8ADwAP
AA8ADQANAA0ADAAJAAgACAAIAAYABwAHAAYABQAEAAQAAgACAAMABAAFAAQAAwACAAAA
/f/9//3//P8AAAAA/v/9//z/+//6//v//P/9/////v/+//7//f/9//3//f/9//3///8A
AAEAAgADAAQABQAFAAUABgAGAAoACgALAAwACwALAAsACwAJAAkABwAGAAUABAABAAAA
AgABAAAA//8AAP///f/9//r/+f/5//n/+f/5//n/+//9//3//P/8//n/+f/5//r//P/8
//3//f/8//v/+v/5//r/+//9//7//P/8//3//f/9//3//f/9//////////7/AQAEAAgA
EAAbACgAQABkAJUAzwARAVQBkAG/AdUBygGhAWYBGAG2ADoAqf8m/8z+ov6s/tT+8P78
/g3/Iv83/03/aP+B/5T/qf+8/8j/zv/X/97/4f/j/+X/5v/q/+7/7v/x//H/8v/w//D/
8f/y//P/8//z//T/9v/2//b/9v/5//n/+f/6//v//P/9//7/AAAAAAAAAQAFAAcABwAG
AAYABgAIAAgACQALAA0ADgAOAA4ADgAOABIAFAAWABgAGQAaABsAHAAeAB8AIAAhACIA
IwAlACgAKQAtADAAMQA2ADgAOgA9AEEAQwBFAEgASgBOAFEAVABXAFsAXwBkAGkAawBu
AHAAcgB1AHkAfAB+AIIAhQCJAIsAjQCOAI8AkgCUAJcAmQCYAJkAmgCbAJkAmQCaAJoA
lgCUAJIAjgCMAIgAgwB/AHsAdgBzAG0AZgBhAFwAVwBRAE0ASABEAEMAPwA8ADoANQAz
ADEAMAAwAC4ALAAsACcAJQAkACQAIgAiACIAIgAkACMAIwAiACIAIgAiACIAIQAhACIA
IwAiACIAIgAiACQAJAAkACQAIwAjACMAIwAjACMAIgAiACUAJQAlACUAJwAnACcAJQAl
ACYAJwAoACcAJwAoACcAJQAlACIAIAAhACEAIQAhAB8AHwAfAB4AHwAeAB4AHgAgACEA
IQAgAB8AHgAeABwAGwAbABsAGwAdAB0AHQAcABsAGwAbABoAGgAaABoAGgAYABQAFQAW
ABcAGAAWABYAFgAXABgAGAAYABcAFQAVABUAFQATABUAFgAXABgAGQAaABsAGwAbABwA
HAAcABwAHQAeACAAIQAiACMAJQAlACMAIgAhACAAHQAcAB4AHQAcABsAGgAZABcAFwAW
ABUAFQAVABEAEQARABMAEwATABIAEgATABMAEwAUABQAFAAVABUAEwATABMAEwARABEA
EgASABQAFAAVABUAFAATABIAEQARABMAEwAUABcAGgAeACQALwA8AEwAZACFALMA7QAs
AWYBlwG3AbYBnQFuASgBygBcAN//Zv8Q/97+zP7k/gj/Gv8l/zz/T/9h/3z/k/+m/7v/
zv/c/+b/7//2//3///8BAAIABAAGAAYACQAJAAoADAAMAA0ADgAMAAsACgAKAAoACgAK
AAoACwALAAsADAAPABAAEQASABIAEgASABMAFAAVABQAEgAUABQAFgAWABgAGQAaABoA
HAAcABwAHAAcAB4AIAAiACEAIgAjACQAJQAlACUAJQAmACcAKQAsACoALQAvAC8AMgA0
ADYAOQA5ADsAPQBAAEAARABHAEoASgBNAFAAVABVAFcAWgBcAGAAYwBnAGoAaQBsAG4A
cQBzAHUAdgB3AHcAeAB6AHsAfgB/AIAAgQCDAIMAhACEAIIAgAB+AHoAeAB0AG8AawBn
AGIAXwBZAFYAUQBMAEcAQwA/ADoANgAxAC0AKgAoACUAIwAhACAAHAAaABgAGAAVABMA
EgASABAAEAAQABAAEAAPAA8ADgAOAA4ADgAOAA0ADQAOAA8ADwAOAA0ADAANAA4ADwAQ
ABEAEQARABEAEgARAA8ADgARABEAEQARABEAEQARAA8ADgAOAA4ADgANAA0ADgANAA8A
DwAMAAoACwALAAsACwALAAsACwAKAAkACAAIAAgABgAHAAcABgAHAAYABgAEAAUABQAF
AAUABQAFAAUABAADAAMAAwACAAIAAgACAAIABAACAAAAAAAAAAAAAAD//wAAAQADAAMA
AgABAP//AQABAAEAAQABAAMABAAFAAYABwAIAAkACwALAAwADAAMAAwADQAOABEAEQAR
ABEAEQARAA8ADgAPAA4ACwAKAAoACQAIAAcABgAFAAMAAwACAAEAAQABAP///////wEA
AwADAAIAAgD///////8AAAEAAgAEAAUAAwADAAMAAwAEAAUABwAIAAYABgAHAAcABQAF
AAUABQADAAUABwAIAAkACgAOABQAGwAoADoAUABvAJsA0wAOAUoBfwGlAbABnwF2ATQB
3AByAPn/fv8Y/9z+xP7S/vj+Dv8Z/yz/P/9T/2r/ff+U/6n/vP/K/9j/4f/q//H/9f/1
//b/+v/6//j/+//7//z//v/+////AAABAAEAAQACAAAAAAAAAAAAAQABAAEAAgADAAQA
BQAGAAgACAAIAAkACwANAA0ADAAOAA4AEAAQAA4ADwAQABAAEgASABIAEgAUABYAGAAa
ABkAGgAbABwAHgAfACAAIQAkACUAJwAqACgAKwAtAC0ALgAwADIANQA5ADsAPQBAAEAA
RABHAEoATgBRAFQAWABdAF8AYgBkAGgAawBvAHIAcQB0AHYAeQB9AH8AgACBAIUAhgCI
AIkAigCLAIwAjQCOAI8AkQCSAJEAkACPAIwAigCGAIEAfQB7AHYAcwBtAGYAYQBcAFcA
UQBNAEgARABBAD0AOgA4ADIALwAsACoAKAAmACQAJAAjACEAIAAgAB8AHgAdABwAHgAd
AB0AHAAbABoAGQAYABcAFwAYABkAGgAaABoAGgAYABgAGAAYABkAGQAZABkAGwAbABoA
GgAdAB0AHQAdABsAGwAbABkAGAAYABgAGAAYABkAGwAbABsAGwAYABYAFQAVABUAFQAV
ABUAFQAUABMAEgASABIAEgATABMAEgATABIAEgAQABEAEQARABEAEAAPAA4ADAALAAsA
DgAOAA4ADgAOAAwADAAMAA0ADgAOAA4ADQANAA0ADQANAA0ADwAQABEAFAAVABYAFwAV
ABUAFgAWABgAGAAZABoAHQAdAB0AHQAbABsAGQAYABkAGAAVABQAEgARABAADwAQAA8A
DQANAA0ADQAOAA8ACwALAAsADQARABEAEAAQAA8ADwAPABAADwAOAA4ADQAOAA8AEAAR
AA8ADwAQABAAEQASABQAFQATABMAEwATABMAEwAXABgAFwAaACAALAA5AEgAYACEALUA
7wAxAXIBsAHhAfsB8gHJAZABSAHoAGgA0/9M/+7+xP7Q/vj+Ev8g/zX/SP9b/3H/jP+h
/7T/yf/a/+b/8v/7/wIACQALAA0AEAASABIAEwAXABgAGgAYABgAGQAaABwAHQAeACAA
IAAgACAAIAAhACEAIQAiACMAJAAlACYAJgAmACYAJwApACsAKwAqACwALAAuAC4ALgAv
ADAAMAAyADIAMgAyADQANgA4ADoAOQA6ADsAPAA+AD8AQABBAEQARQBHAEoASwBPAFIA
UwBWAFgAWgBdAGEAYwBlAGgAagBuAHEAdAB4AHsAfgCCAIcAiQCMAI4AkACTAJcAmgCc
AKAAowCnAKkAqwCsAK0ArQCuALAAsQC0ALUAtgC3ALcAtwC4ALgAtgC0ALIArgCsAKgA
owCfAA==
         </WaveFormData>
      </LeadData>
      <LeadData>
         <LeadByteCountTotal>10000</LeadByteCountTotal>
         <LeadTimeOffset>0</LeadTimeOffset>
         <LeadSampleCountTotal>5000</LeadSampleCountTotal>
         <LeadAmplitudeUnitsPerBit>4.88</LeadAmplitudeUnitsPerBit>
         <LeadAmplitudeUnits>��V</LeadAmplitudeUnits>
         <LeadHighLimit>2147483647</LeadHighLimit>
         <LeadLowLimit>268435456</LeadLowLimit>
         <LeadID>V5</LeadID>
         <LeadOffsetFirstSample>0</LeadOffsetFirstSample>
         <FirstSampleBaseline>0</FirstSampleBaseline>
         <LeadSampleSize>2</LeadSampleSize>
         <LeadOff>FALSE</LeadOff>
         <BaselineSway>FALSE</BaselineSway>
         <ExcessiveACNoise>FALSE</ExcessiveACNoise>
         <MuscleNoise>FALSE</MuscleNoise>
         <LeadDataCRC32>1281498141</LeadDataCRC32>
         <WaveFormData>
xP/E/8T/xP/O/9b/3v/m/+v/7v/x//T/9P/0//T/9P/2//b/9v/2//j/+P/4//j/+v/6
//r/+v/6//r/+v/6//z//P/8//z//P/8//z//P/+//7//v/+//7//v/+//7/AQACAAMA
BAACAAIAAgACAAMABAAFAAYACAAIAAgACAAJAAoACwAMAA0ADgAPABAAEwAUABUAFgAX
ABgAGQAaABsAHAAdAB4AIgAkACYAKAAqACwALgAwADMANAA1ADYAOgA8AD4AQABEAEYA
SABKAE0ATgBPAFAAUQBSAFMAVABWAFYAVgBWAFkAWgBbAFwAWgBaAFoAWgBWAFQAUgBQ
AE4ATABKAEgAQgA+ADoANgAxAC4AKwAoACQAIgAgAB4AGwAYABUAEgAPAA4ADQAMAAkA
CAAHAAYABQAEAAMAAgAAAAAAAAAAAAAAAAAAAAAAAAAAAAAAAAAAAAAAAAAAAAAAAAAA
AAAAAAAAAAAAAAD+//7//v/+/wAAAAAAAAAA/v/+//7//v/+//7//v/+//7//v/+//7/
/v/+//7//v/8//z//P/8//r/+v/6//r/+v/6//r/+v/4//j/+P/4//b/9v/2//b/9v/2
//b/9v/2//b/9v/2//T/9P/0//T/8v/y//L/8v/w//D/8P/w//L/8v/y//L/8v/y//L/
8v/w//D/8P/w/+7/7v/u/+7/7v/v/+//7v/t/+3/7f/t/+7/7v/u//D/8f/y//L/8//0
//X/9//4//b/9v/3//j/+v/6//z//P/5//j/+P/3//j/+P/4//j/9f/0//T/8//w//D/
7//t/+v/6//r/+r/6//r/+n/6P/o/+n/6v/q/+r/6P/o/+j/5v/m/+b/5v/o/+j/6P/o
/+j/6P/o/+j/6P/o/+j/6P/n/+f/5//n/+n/5f/l/+f/5v/k/9//3//i/+b/7//6/w0A
KABIAHAAnQDOAAUBNwFfAXEBbgFbAToB/ACeAC8Ax/9//1P/Q/9J/1T/W/9f/2j/bf9z
/3//jP+X/6P/r/+7/8P/yf/Q/9X/1v/W/9j/2P/a/9v/2//b/9z/3f/d/97/3v/e/+D/
4P/g/97/3v/e/9//3//f/9//4P/g/+H/4f/h/+L/4v/i/+P/4//l/+X/5f/l/+b/6f/p
/+f/6P/n/+b/6P/o/+j/6v/r/+v/7P/t//D/8P/w//H/8f/x//P/9P/0//X/9v/3//j/
+f/7//3//v8AAAAAAQAFAAcACgAMAA0ADwASABUAGQAbABwAHgAiACUAJgApACkAKwAt
AC8AMwA0ADYANwA5ADsAPQA9AD4APgBAAEEAQABCAEMAQwBEAEQARABEAEUAQgBBAD8A
OwA4ADUAMQAtACkAJgAiACAAHAAYABUADwAMAAgABgADAP///v/8//n/9//1//P/8f/w
//D/7v/t/+z/6//q/+j/5//m/+X/5//n/+f/5//o/+j/6P/o/+X/5f/l/+X/5//o/+j/
5//n/+j/6P/n/+f/5//n/+j/5v/m/+b/5//l/+X/5f/l/+f/5//n/+b/5//n/+j/6P/p
/+n/6f/p/+n/6f/p/+f/5//o/+j/5//l/+X/5f/j/+P/4v/i/+L/5f/l/+X/5f/i/+L/
4v/i/+H/4f/h/+D/4P/g/+D/4P/f/9//3//f/9//3v/e/97/3v/e/97/3v/c/93/3//g
/97/3v/e/97/3P/c/9z/3f/d/9z/2//b/9v/2//c/9z/3P/e/9//4P/g/+H/4f/h/+D/
4P/g/+D/4//k/+T/5P/m/+b/5v/m/+f/5//m/+b/5v/m/+P/4v/g/9//3v/e/9//3f/b
/9v/2//a/9n/2f/V/9T/1P/V/9j/2P/Y/9b/1v/W/9b/1v/W/9b/1v/W/9b/1v/W/9b/
1P/U/9T/1P/U/9T/1f/V/9X/1f/V/9X/1//X/9b/1P/R/8//0v/Y/9//7P///xYANABY
AIMAtADpABkBOQFHAUQBMQEOAdQAdAAFAKn/af9H/z3/Rf9O/1P/V/9e/2P/a/93/4L/
j/+d/6n/s/+7/8H/xv/L/9D/2P/W/9b/2v/b/9v/2//c/93/3f/e/97/3v/g/+D/4P/g
/+D/4P/h/9//3//f/+D/4P/h/+H/4f/k/+T/5P/l/+f/6f/p/+n/6f/q/+3/7f/t/+7/
7f/s/+7/7v/u//D/8f/x//L/8//2//b/9v/3//f/9//5//r//P/9//7///8AAAEAAwAF
AAYACAAIAAkADgAPABEAEgAVABcAGgAdAB8AIQAiACQAKAArACwALwAxADMANQA3ADkA
OgA8AD0APwBBAEMAQwBGAEYASABJAEoATABNAE0ATgBOAE4ATgBLAEgARwBFAEIAQAA+
ADsAOQA1ADIALgAsACgAJAAhAB0AGgAWABQAEwAPAA4ADAAJAAcABQADAAMAAgACAAAA
///+//3//P/7//v/+//7//n/+f/5//n/+P/4//j/+P/3//f/9//3//f/+P/4//f/9//4
//j/9//3//f/9//4//j/+P/4//n/9//3//f/9//5//n/+f/4//n/+f/6//r/+//7//v/
+//5//n/+f/3//f/+P/4//f/9//3//f/9f/1//T/9P/0//X/9f/1//X/9P/0//T/9P/z
//P/8//y//L/8v/y//L/8//z//P/8//z//L/8v/y//T/9P/0//T/8v/x//H/8f/z//H/
8f/w//D/8P/w//D/8P/w//D/8f/x//D/7//v/+//7//w//D/8P/y//P/9P/0//X/9f/1
//j/+P/4//j/+f/6//r/+v/8//z//P/8///////+//7//P/8//n/+P/6//n/+P/4//f/
9f/z//P/8f/w/+//7//v/+7/7v/v//D/8P/w/+7/7v/u/+7/7v/u/+7/7v/u/+7/7v/u
/+7/8P/w//D/8P/u/+7/7//v/+//7//v/+//8f/z//D/7v/t/+3/6v/u//f/BAATACQA
PABcAIUAsADfABEBNQFFAUYBNwEaAeQAkAAnAMf/jf9r/13/X/9o/23/c/98/4H/h/+T
/6L/rf+5/8X/z//V/9v/4P/l/+b/6v/s/+z/7P/v/+//7//w/+//7//w//D/8P/y//L/
8v/0//T/9P/1//X/9f/1//b/9P/1//X/9f/4//j/+P/5//v//f/9//3//P/8//7//f/+
/wAAAAAAAAAAAAAAAAIAAwADAAQABQAIAAgACAAJAAkACQALAAwADgAPABAAEQASABMA
FQAXABgAGgAaABsAHAAdAB8AIAAhACMAJgApACsALQAuADAAMgA1ADYAOQA7AD0APwBB
AEUARgBIAEkASwBNAE8ATwBQAFAAUgBTAFQAVgBXAFcAWABYAFgAWABXAFQAUwBRAE4A
TABKAEcARABBAD8APAA6ADYAMgAvACkAJgAiACAAHgAZABcAFAAPAA0ACwAJAAkACAAI
AAYAAwACAAEAAAD///////////3//f/9//3//P/8//z//P/9//3//f/9//3//v/+//3/
+//8//z/+//6//n/+P/4//r/+v/6//v/+f/5//n/+f/3//f/9//2//f/9//4//j/+P/3
//b/9f/1//X/9f/z//P/9P/0//P/8f/x//H/7//x//D/8P/w/+//7//v/+//7P/s/+z/
7P/r/+v/6//q/+r/6v/q/+r/6f/p/+n/6f/n/+b/5v/m/+b/5v/m/+b/5v/m/+b/5P/k
/+T/5f/j/+L/4f/h/+H/4f/i/+L/4v/k/+X/5v/m/+f/5//n/+j/6P/o/+j/6f/q/+r/
6v/s/+z/7P/s/+v/6//q/+r/6P/o/+X/5P/k/+P/4v/i/9//3f/b/9v/3f/c/9v/2//Z
/9j/2P/Z/9r/2v/a/9j/1v/W/9b/1v/Y/9j/2P/Y/9b/1v/W/9b/1v/W/9b/1v/U/9T/
1f/V/9P/0//T/9P/1f/T/9T/0v/N/83/0P/Y/+P/8P8FACAAQABmAJEAwgD3ACUBQQFL
AUQBLQEAAbIASgDb/4f/Uf81/zH/O/9C/0n/Uf9W/13/Z/9z/37/if+X/6P/rf+z/7f/
vv/D/8b/xv/G/8j/yP/J/8n/yf/K/8r/yf/J/8j/yv/M/8z/zP/M/8z/zP/N/83/zf/N
/87/zv/P/8//z//O/87/zv/P/83/z//P/8//0P/S/9b/1//Y/9r/2v/a/9z/3P/c/97/
3f/d/97/3//e/97/3v/f/+D/4f/k/+b/6v/r/+z/7f/s/+3/7//x//D/8v/y//P/+P/5
//v//P/9////AgAFAAcACQAKAAwAEAATABQAFwAZABsAHQAfACMAJAAmACcAKQArAC0A
LQAuAC4AMAAxADAAMgAzADMAMwAyADEAMAAvACwAKwApACUAIgAfABsAGQAVABIADgAI
AAQAAAD9//j/9P/v/+z/7f/p/+j/5v/j/+H/3//d/9n/2P/Y/9b/1f/U/9P/0v/R/9H/
0f/R/9H/0f/R/9H/0P/Q/9D/0P/N/83/zf/N/8v/zP/M/8v/zf/O/87/zf/P/8//z//Q
/9D/0P/Q/9H/z//P/8//z//R/9H/0f/Q/8//z//Q/9D/z//P/8//z//P/8//z//N/8v/
zP/M/8v/zf/N/83/y//J/8j/yP/I/8v/y//L/8v/yf/I/8f/xv/F/8X/xf/E/8b/xv/G
/8b/xf/F/8X/xv/E/8T/xP/E/8L/wv/C/8P/w//C/8H/wf/A/7//v/++/8D/wv/D/8T/
xf/H/8j/yf/J/8j/x//G/8n/yv/K/8r/zP/M/8z/zP/L/8v/yv/K/8r/yv/H/8b/xP/D
/8L/wv/D/8H/v/+//7//vv+9/73/uf+4/7j/uf+8/7z/vP+6/7j/uP+4/7j/uP+4/7j/
uP+6/7r/uv+6/7n/uP+3/7b/tv+2/7f/t/+4/7n/uv+7/7v/u/+6/7j/tf+x/7D/uP/F
/9D/4/8AACQATAB5AK4A5QAbAT0BTQFIATEBEAHSAG4A+f+V/03/If8V/xv/JP8r/zH/
OP89/0n/V/9g/2v/e/+J/4//mf+h/6b/q/+w/67/rP+s/67/sf+x/7H/sv+z/7P/tP+0
/7L/tP+0/7T/tf+2/7f/uf+3/7f/t/+4/7j/uf+5/7n/uP+4/7j/uf+7/73/vf+9/7z/
vv/C/8P/wf/C/8H/wP/C/8L/wv/E/8X/xf/G/8f/yv/K/8r/y//L/8v/zf/O/87/z//Q
/9H/0v/T/9X/1//Z/9z/3f/f/+T/5f/n/+j/6//t//D/8//1//f/+P/6//7/AQACAAUA
CQALAA0ADwAVABYAGAAZABsAHQAfAB8AIgAiACQAJQAmACgAKQApACgAKAAoACgAJQAi
ACEAHwAZABYAEwAPAAkABQACAP7//P/4//T/8f/t/+r/5v/k/+P/3//e/9z/2f/X/9X/
0//R/9D/0P/O/8//zv/N/8z/y//L/8v/y//L/8v/y//L/8r/yv/K/8r/x//H/8f/x//J
/8r/yv/J/8v/zP/M/8v/y//L/8v/zP/M/8z/zP/N/83/zf/N/83/z//P/8//zv/P/8//
0P/Q/9H/0f/R/9H/0f/R/9H/z//P/9D/0P/P/9H/0f/R/8//zf/M/8z/zP/N/83/zf/N
/87/zv/O/87/zf/N/83/zP/M/87/zP/M/8z/zP/K/8r/yv/L/83/zP/L/8v/y//L/8z/
zP/M/87/z//Q/9D/0f/R/9H/1P/U/9T/1P/V/9b/1v/W/9j/2P/Y/9j/2f/Z/9j/2P/a
/9r/1//W/9j/1//W/9b/1f/T/9H/0f/P/87/zf/N/83/zP/M/83/zP/M/8z/yv/K/8r/
yv/K/8z/zP/M/8z/zP/M/8z/zP/O/87/zv/O/8z/zP/N/83/z//P/8//z//R/9H/0P/O
/83/yf/M/9b/4//w/wUAIABCAG4AmQDKAP8AKQE9AT8BNAEZAeoAmgAwAMf/e/9N/zf/
Of9H/0z/T/9V/1z/Zf9x/33/iv+X/6P/rf+1/7v/w//I/8n/yv/M/87/0P/Q/9H/0f/R
/9L/0f/R/9L/0v/S/9T/1P/U/9T/1P/U/9X/1//X/9f/2P/a/9v/2//b/9r/2v/a/9v/
2//d/93/3f/c/97/4v/j/+L/5P/k/+T/5v/m/+b/6P/p/+n/6v/r/+7/7v/u/+//8f/x
//P/9P/2//f/+P/5//v//f8AAAMABAAGAAYABwAKAAsADQAOABEAEwAWABkAGwAdAB4A
IAAkACcAKAArAC0ALwAxADMAOQA6ADwAPQA/AEEAQwBDAEYARgBIAEkASABKAEsASwBK
AEoASgBKAEkARgBFAEMAQQA+ADsANwAxAC0AKgAmACQAIAAcABkAFQASAA4ADAAMAAkA
CQAIAAcABQADAAEAAAAAAAEAAAD///7//f/8//3//f/9//3//f/9//3//f/6//r/+v/6
//v/+//7//v/+//8//z/+//7//z//P/7//3//f/9//7//P/8//z//f/9//3//f/9////
//////7//f/9//7//v/9//3//f/9//////////3/+//8//z/+//9//3//f/7//v/+v/6
//r/+//7//v/+//4//j/+P/4//n/+f/5//j/+v/6//r/+v/6//r/+v/6//r/+v/7//v/
+v/5//n/+f/5//r/+v/4//r/+//8//z//f/9//3/AAAAAAAAAAABAAIAAgACAAQABAAE
AAQABwAHAAYABgAGAAYAAwACAAQAAwACAAIAAQD///3//f/9//z/+//7//n/+P/4//n/
+v/6//r/+P/6//r/+v/6//z//P/8//z/+v/6//r/+v/8//z//P/8//r/+v/7//v//P/9
//7/////////AAD+//v/+f/8/wIACwAWACkAQABaAHwApQDSAAMBLwFLAVMBTAE5ARIB
0ABuAAcAtf+F/23/af9x/3r/ff+D/4r/j/+X/6X/tP/B/8//2//j/+n/7f/y//X/+P/6
//r/+v/8//v/+//7//z//f/9//7//v/+/wAAAAAAAP7//v/+////AQABAAEAAgACAAMA
AwADAAQABAAEAAUAAwAFAAUABQAFAAYACQAJAAoADAAMAAwADAAMAAwADgAPAA8AEAAR
ABIAEgASABMAEwATABUAFgAaABsAHAAdABwAHQAfACEAJAAmACYAJwAoACkAKwAsAC0A
LwAyADUAOQA7ADwAPgBAAEMARABHAEsATQBPAFEAVABUAFUAVQBXAFkAWwBbAFwAXABe
AF8AYABiAGMAYwBkAGQAZABkAGEAXgBdAFsAVwBUAFEATQBKAEcARQBCAD4AOgA2ADMA
MQAuACoAKAAlACEAIAAeABsAGQAXABUAFgAWABcAFgAVABQAEwASABMAEwATABMAEwAT
ABMAEwASABIAEgASABMAEwATABMAEwAUABQAEwATABQAFAATABUAFQAVABYAFAAUABQA
FQAXABcAFwAXABcAFwAXABYAFQAVABYAFgAXABcAFwAXABUAFQAVABMAFQAWABYAFQAX
ABcAFwAVABUAFAAUABQAEwATABMAEwAUABQAFAAUABUAFQAVABQAEgASABIAEgARABEA
EQARABEAEAAQABAAEAAQABAAEAAOAA0ADwAPAA4ADgAOAA4ADgAMAAwADAANAA8ADgAN
AA0ADAALAAsACgAMAA4ADwAQABAAEQARABEAFAAUABQAFAATABQAFAAUABYAFgAWABYA
FwAXABYAFgAYABgAFQAUABIAEQAQABAADwANAAsACwALAAoACQAJAAcABgAGAAcABgAG
AAYABAACAAIAAgACAAQABAAEAAQABAAEAAQABAAEAAQABAAEAAQABAAFAAUAAwADAAMA
AwADAAMAAgACAAEA///+/wAACQASACEANABMAGgAjwC6AOsAHQFLAWEBZgFZAT4BDAG6
AE8A6f+h/3n/Zf9h/2z/d/99/4T/i/+T/53/qP+1/8X/0f/Z/+H/5//q/+//9P/2//b/
+P/4//n/+f/5//r//f/9//7//v/8//7//v/+/wAAAAAAAAEA////////AAAAAAEAAQAB
AAIAAgACAAMABQAHAAcABwAHAAgACwALAAsADAALAAoACgAKAAoADAALAAsADAANABAA
EAAQABEAEwATABUAFgAXABcAFwAXABgAGQAbAB0AIAAiACIAIwAmACcAKQAqAC0ALwAy
ADUANQA3ADgAOgA+AEEAQgBFAEcASQBLAE0ATwBQAFIAUwBVAFcAWQBZAFsAXABfAGEA
YQBiAGIAYQBkAGQAZABkAGMAYABfAF0AWgBYAFYAUwBPAEsASABEAEAAPAA4ADUAMgAw
AC0ALAApACMAIAAcABsAGQAXABUAEQAQABAADgANAAwACwAKAAkACQAJAAkABwAHAAcA
BwAGAAYABgAGAAUABQAFAAUABQAGAAYABQAFAAYABgAFAAUABQAFAAYABgAGAAYABwAF
AAUABQAFAAUABQAFAAQABQAFAAYABgAGAAUABAADAAUABQAFAAMAAwAEAAQAAwABAAEA
AQD//////v/+//7//v/9//z/+//8//z//P/8//v/+//7//r/+v/6//r/+v/3//f/9//3
//X/9P/0//T/9P/0//T/9P/2//X/9f/1//X/9f/1//X/8//y//L/8v/y//L/8P/w//D/
8f/x//D/7//v/+//7//w//D/7//w//D/8P/y//P/8//z//T/9P/0//T/9//4//j/+P/6
//r/+v/6//n/+f/4//j/+v/6//f/9v/2//X/9P/0//L/7//s/+v/6//q/+n/6f/n/+b/
5v/n/+j/6P/o/+b/5v/m/+b/5v/o/+j/6P/o/+f/5v/l/+T/5v/m/+b/5v/k/+T/5f/l
/+X/5f/l/+X/5f/l/+T/4P/b/9v/4P/o//P/AgAXADIAVgCCALEA5gAbAUkBaQFzAWwB
UwEoAdwAbAD5/5//Zf9F/0H/T/9a/13/Y/9o/23/ef+F/47/mf+p/7X/v//F/8n/0P/V
/9j/2P/a/9r/3P/b/9v/2//c/93/3f/e/97/3v/g/+D/4P/g/+D/4P/h/+H/4f/h/+L/
4v/j/+P/4//k/+T/5P/l/+f/6f/p/+n/5//o/+v/6//p/+r/6f/o/+r/6v/q/+z/6//r
/+z/7f/u/+7/7v/v/+//7//x//L/9f/3//n/+//8//3///8BAAIABAAEAAUACgALAA0A
DgAPABEAFAAXABcAGQAaABwAIAAjACQAJwAqAC0AMAAzADcAOAA6ADsAOwA9AD8APwA+
AD4AQABBAEQARgBHAEcARwBGAEUARABEAEIAQgBBADsAOAA1ADEAKwAnACQAIAAcABgA
FAARAAsACAAEAAIAAQD9//z/+v/3//X/8//x/+//7v/u/+z/6f/o/+f/5v/l/+X/5f/l
/+P/4//j/+P/4v/i/+L/4v/h/+H/4f/h/+P/5P/k/+P/5f/m/+b/5f/n/+f/5//o/+b/
5v/m/+f/5f/l/+X/5f/n/+f/5//m/+X/5f/m/+b/5//n/+f/5//n/+f/5//l/+P/5P/k
/+P/4//j/+P/4f/j/+L/4v/i/+P/4//j/+P/4P/g/+D/4P/h/+H/4f/g/97/3v/e/97/
3f/d/93/3f/d/9z/2v/Y/9j/2P/Y/9n/2v/b/93/3f/c/9v/2//b/9v/3P/c/9z/3v/f
/+D/3v/f/9//3//g/+D/4P/g/+P/5P/k/+T/5P/k/+T/5P/j/+P/4v/i/+L/4v/f/97/
4P/f/97/3v/f/93/2//b/9n/2P/X/9f/1f/U/9T/1f/W/9b/1v/U/9L/0v/S/9L/1P/U
/9T/1P/S/9L/0v/S/9T/1P/U/9T/1P/U/9X/1f/V/9X/1f/V/9X/1f/S/9D/z//N/87/
1v/h//D/AwAeAD4AZgCVAMgA/QArAUcBUQFIATEBDAHGAGAA7/+V/13/P/87/0X/Sv9P
/1P/Wv9f/2v/ef+G/5H/n/+t/7P/t/+9/8T/xf/G/8b/xv/K/9D/z//P/8//0P/P/8//
0P/Q/9D/0v/S/9L/0P/Q/9D/0f/T/9P/0//U/9T/1f/V/9X/1P/U/9T/1f/V/9f/1//X
/9X/1v/Z/9n/2f/a/9n/2P/Y/9j/2P/a/93/3f/e/9//4P/g/+D/4f/j/+P/5f/m/+b/
5//o/+n/7P/t/+//8f/y//T/9P/1//j/+f/7//z//f///wIABQAJAAsADAAOABIAFQAW
ABkAGwAdAB8AIQAlACYAKAApACsALQAvAC8AMgAyADQANQA2ADgAOQA5ADgAOAA4ADgA
NgAyADAALQAqACgAJgAjACEAHQAaABYAEAAMAAgABQABAP7/+v/4//X/8f/w/+7/6//p
/+f/5f/k/+T/5f/k/+H/4P/f/97/3f/d/93/3f/d/93/3f/d/9z/3P/c/9z/3f/d/93/
3f/b/9z/3P/b/93/3v/e/93/3//f/9//4P/d/9z/2//b/93/3f/d/93/3//f/9//3v/f
/9//4P/g/9//3//f/9//3f/d/93/2//b/9z/3P/b/9v/2//b/9n/2v/a/9v/3P/b/9v/
2//b/9z/3P/c/9z/2f/Z/9n/2P/a/9r/2v/a/9n/2f/Z/9n/2//a/9r/2v/W/9T/1v/W
/9b/1v/W/9b/1v/X/9n/2P/X/9f/2f/Z/9r/2v/Z/9r/2v/a/9z/3f/d/93/3v/e/97/
3v/f/+D/4P/g/+T/5P/k/+T/4//j/+L/4v/i/+L/3//e/+D/3//e/97/3f/b/9n/2f/Z
/9j/1//X/9X/1P/U/9X/1v/W/9b/1P/U/9T/1P/U/9T/1P/U/9T/1P/U/9T/1P/U/9T/
1P/U/9X/1v/Y/9n/2P/X/9b/1f/V/9X/1v/U/9P/0f/U/9j/4f/s//n/DAAkAEQAbwCe
AMsA+QAdAS8BLgEfAQIBzgB4AA8Asf91/1X/Rf9J/1L/Vf9Z/2D/Zf9r/3n/hv+R/53/
qf+x/7v/wf/G/8v/zP/O/9D/0P/Q/9P/0//T/9T/1//X/9j/2P/X/9j/1//W/9b/1v/W
/9f/1//X/9f/2P/a/9v/2//b/9z/3P/c/93/3f/f/9//3//e/+D/5P/l/+T/5v/m/+b/
6P/o/+j/6v/r/+v/7P/t/+7/7v/u/+//7//v//H/8v/0//X/9v/3//j/+f/7//3/AAAC
AAIAAwAEAAUABwAIAAsADQAQABMAEwAVABYAGAAcAB8AIAAjACUAJwApACsALQAuADAA
MQAzADUANwA3ADgAOAA6ADsAPgBAAEEAQQBCAEIAQgBCAEEAPgA9ADsAOAA2ADQAMQAv
ACsAKAAkACIAHgAaABcAFQASAA4ADAAJAAUABAACAAEA///9//v/9//2//b/9P/1//T/
8//y//P/8//z//P/8f/x//H/8f/w//D/8P/w/+//7//v/+//7v/u/+3/6//s/+7/7//v
//H/8f/x//L/8P/w//D/8f/x//H/8f/x/+//7//v/+7/7f/t/+7/7v/t/+3/7f/t/+3/
7f/t/+v/6//s/+z/6//r/+v/6//p/+v/6v/q/+r/6v/p/+j/5//o/+j/6P/o/+X/5f/l
/+T/5P/k/+T/5P/l/+X/5f/l/+X/5P/k/+T/5P/i/+L/4v/i/+L/4v/g/+D/4P/h/+H/
4P/f/9//3//f/+D/4P/g/+L/4//k/+T/5f/l/+X/5v/m/+b/5v/n/+j/6P/o/+j/6P/o
/+j/5//n/+b/5v/o/+j/5f/k/+b/5f/k/+T/5f/j/+H/4f/g/97/3P/b/9n/2P/Y/9n/
2v/a/9r/2P/Y/9j/2P/Y/9j/2P/Y/9j/1//W/9X/1P/V/9b/1//Y/9b/1v/X/9f/1//X
/9f/1//V/9f/1v/U/9H/z//S/9b/2//o//f/CgAeADwAYwCQAL8A7wAbATMBOAEvARYB
5ACSACkAxf99/1X/Qf9B/0j/T/9R/1b/W/9l/3H/fP+H/5X/of+p/7H/uf/A/8X/yP/I
/8j/yv/M/8v/y//L/8z/z//P/9D/0P/Q/9L/0v/S/9D/0P/Q/9H/0//T/9P/1P/S/9P/
0//T/9b/1v/W/9f/2f/b/9v/2//b/9z/3//f/9//4P/f/97/3//e/93/3v/f/9//4P/h
/+P/5P/l/+f/5//n/+n/6v/s/+3/7v/v//D/8f/z//X/9P/2//b/9//6//v//f/+////
AQAEAAcACwANAA4AEAAUABcAGAAbAB0AHwAhACMAJQAmACgAKQAtAC8AMQAxADQANAA2
ADcANgA4ADkAOQA8ADwAPAA8AD0AOgA5ADcANQAyAC8AKwAoACUAIwAgABoAFgASAA8A
CwAIAAQAAgABAP3//P/6//f/9f/z//H/7f/s/+z/6v/p/+j/5//m/+f/5//n/+f/5//n
/+f/5//k/+T/5P/k/+P/4//j/+P/5f/m/+b/5f/j/+T/5P/j/+T/5f/m/+j/6P/o/+j/
6f/p/+n/6f/p/+f/5//n/+b/5f/l/+b/5v/p/+n/6f/p/+n/6f/p/+f/5//o/+j/5//l
/+X/5f/j/+P/4v/i/+L/5P/l/+b/5//m/+b/5v/m/+f/5//n/+b/5P/k/+T/5P/h/+P/
5v/k/+T/5P/k/+T/5P/k/+X/5//m/+X/5f/l/+X/5v/m/+b/6P/p/+r/7P/t/+3/7f/u
/+7/7v/u//H/8v/y//L/9P/0//T/9P/1//X/9P/0//T/9P/x//D/8P/v/+7/7v/v/+3/
6//r/+v/6v/p/+n/5f/k/+T/5f/o/+j/6P/m/+j/6P/o/+j/5v/m/+b/5v/n/+j/6f/q
/+j/6P/o/+j/6f/q/+z/7f/t/+3/7f/t/+v/6//s/+j/5f/j/+b/7v/5/wgAHQA4AFwA
hgC3AOwAIQFPAW8BeQFyAVsBNAHsAH4ADQCx/3X/Vf9R/1v/YP9l/23/dP93/4P/k/+e
/6n/t//B/8v/1f/b/+D/5f/m/+j/6v/q/+j/6//r/+v/7P/t/+3/7v/u/+//8v/z//T/
9P/0//T/9f/1//X/9f/2//b/9//3//f/+P/4//j/+f/5//v/+//7/xAAJgA+AFMAeQCe
AMEA5ADsAPAA9AD6AP4A/wABAQMBBgEGAQYBBwEJAQkBCwEMARABEQESARMBFgEXARkB
GwEcAR4BHgEfASIBIwElASYBJwEpASwBLwEzATUBNgE4AT0BQQFDAUcBSQFLAU0BTwFT
AVQBVgFXAVkBWwFdAV0BYAFgAWIBYwFmAWgBaQFpAWgBaAFoAWgBZQFiAWEBXwFdAVoB
VwFTAQ==
         </WaveFormData>
      </LeadData>
      <LeadData>
         <LeadByteCountTotal>10000</LeadByteCountTotal>
         <LeadTimeOffset>0</LeadTimeOffset>
         <LeadSampleCountTotal>5000</LeadSampleCountTotal>
         <LeadAmplitudeUnitsPerBit>4.88</LeadAmplitudeUnitsPerBit>
         <LeadAmplitudeUnits>��V</LeadAmplitudeUnits>
         <LeadHighLimit>2147483647</LeadHighLimit>
         <LeadLowLimit>268435456</LeadLowLimit>
         <LeadID>V6</LeadID>
         <LeadOffsetFirstSample>0</LeadOffsetFirstSample>
         <FirstSampleBaseline>0</FirstSampleBaseline>
         <LeadSampleSize>2</LeadSampleSize>
         <LeadOff>FALSE</LeadOff>
         <BaselineSway>FALSE</BaselineSway>
         <ExcessiveACNoise>FALSE</ExcessiveACNoise>
         <MuscleNoise>FALSE</MuscleNoise>
         <LeadDataCRC32>3908757538</LeadDataCRC32>
         <WaveFormData>
zP/M/8z/zP/R/9b/2//g/+P/5v/p/+z/7P/s/+z/7P/u/+7/7v/u/+7/7v/u/+7/8P/w
//D/8P/y//L/8v/y//L/8v/y//L/8v/y//L/8v/y//L/8v/y//L/8v/y//L/9f/2//f/
+P/2//b/9v/2//f/+P/5//r//P/8//z//P/9//7///8AAAAAAAAAAAAAAQACAAMABAAF
AAYABwAIAAoACgAKAAoADAAOABAAEgAVABYAFwAYABkAGgAbABwAHgAgACIAJAAnACgA
KQAqACsALAAtAC4AMQAyADMANAAyADIAMgAyADQANgA4ADoAOQA4ADcANgA0ADIAMAAu
ACsAKgApACgAJQAiAB8AHAAYABYAFAASABAADgAMAAoACAAGAAQAAgAAAAAAAAAAAP3/
/P/7//r/+P/4//j/+P/2//b/9v/2//b/9v/2//b/+P/4//j/+P/2//b/9v/2//j/+P/4
//j/+P/4//j/+P/2//b/9v/2//j/+P/4//j/+P/4//j/+P/6//r/+v/6//j/+P/4//j/
+P/4//j/+P/2//b/9v/2//T/9P/0//T/9v/2//b/9v/1//T/8//y//L/8v/y//L/8v/y
//L/8v/y//L/8v/y//D/8P/w//D/7v/u/+7/7v/u/+7/7v/u//D/8P/w//D/8P/w//D/
8P/u/+7/7v/u/+7/7v/u/+7/7v/u/+7/7v/u/+7/7v/u/+7/7v/v//L/9P/0//T/9f/1
//X/9f/2//f/9//3//f/+P/5//n/+v/4//j/+P/5//v/+//8//z/+P/4//j/9//2//X/
9f/0//H/8P/v/+7/8P/v/+7/7P/u/+//8P/w/+3/6//r/+v/6//r/+z/7P/u/+7/7v/u
/+z/7P/s/+z/7P/s/+z/7P/s/+z/7P/s/+7/7P/s/+z/7f/q/+b/5P/k/+n/7//3/wMA
EwAkAD4AWgB5AJ8AxgDjAPcA/wABAfgA2ACfAF0AHgDv/87/uv+y/6//rf+r/6r/qf+p
/6v/sv+3/7//xv/R/9b/2//g/+L/4f/i/+T/5P/l/+X/5f/m/+b/5//n/+f/6P/q/+r/
6//r/+n/6f/p/+r/6v/q/+r/6v/q/+v/6//q/+r/6//r/+z/7v/v/+//7//w//D/8f/x
//H/8f/x//L/8v/z//P/8//0//T/9f/1//b/9//4//j/+f/5//r/+//5//n//P/9//z/
/f/+////AQABAAMABQAGAAgACQAKAAwADQAOABEAEQATABMAFQAZABoAHAAdAB4AIAAg
ACEAJgAoACsAKwAqACsALAAtAC0ALgAvADAAMQAxADEAMQAvADAAMAAvAC8ALwAwADAA
LQAqACcAIwAgAB4AGwAaABgAFQATABAADQALAAYABAADAAIAAAD+//z/+v/5//n/9f/0
//T/8//0//L/8f/x//D/8P/v/+7/8P/w//D/8P/x//H/8f/w//D/8P/w//D/8f/x//H/
8P/w//D/8P/w//H/8f/x//H/7//v/+//8P/w//D/8P/w//H/8f/x//H/8v/y//L/8v/y
//P/9P/0//T/9P/0//H/8f/z//P/8//x//H/8f/w//H/8P/w//D/8P/x//H/8f/w//D/
7//u/+7/7v/u/+7/7//v/+//7//t/+3/7P/s/+z/7P/s/+z/7f/t/+3/7f/q/+r/7v/u
/+z/7P/s/+z/6v/q/+r/6v/s/+z/7P/s/+z/7P/s/+z/6//u/+7/7v/w//H/8f/x/+//
8P/x//H/8f/x//L/8//z//T/9P/0//b/9//3//f/9v/2//T/9P/0//P/8v/x//P/8v/x
//D/7//u/+7/7f/q/+j/6P/p/+z/7P/r/+n/6f/p/+n/6f/q/+r/6v/q/+r/6v/q/+r/
6P/o/+j/6P/q/+r/6v/q/+j/6P/o/+j/6v/o/+f/5v/i/+D/4v/n/+v/9f8BAA0AHAAy
AE4AbwCVALgA0QDjAOsA6wDiAMYAiQBHAA4A4//I/7r/tv+z/6//rf+q/6n/qf+t/7L/
uf/B/8r/0f/Y/93/3v/g/+H/4v/i/+L/5f/l/+X/5v/m/+X/5f/l/+b/6P/o/+n/6f/p
/+n/6f/q/+j/6P/o/+j/6P/p/+n/6P/q/+v/6//s/+7/7//v/+//7v/u/+//7//v/+//
7//w//D/8f/x//H/9P/0//X/9f/4//n/+v/6//r/+f/5//n/+f/5//z//f/+////AAAB
AAEAAQADAAUACAAKAAsADAAOAA8AEAATABUAFwAXABkAGwAcAB4AHwAgACIAIgAjACYA
KAArACsALAAtAC4ALwAvADAAMQAyADUANQA1ADUANQA2ADYANQA0ADMAMwAyAC4ALAAq
ACcAJAAiAB8AHgAaABcAFQASABAADwALAAoACQAIAAYABAAEAAIAAQABAP///v/+//3/
/v/8//v/+//5//r/+v/6//r/+v/6//r/+f/5//n/+P/6//r/+v/6//n/+f/5//j/9v/2
//b/9v/2//f/+P/5//n/+f/5//r/+P/4//j/+P/4//n/+v/7//r/+v/6//r/+v/7//z/
/P/6//r/+v/3//f/+f/5//n/+f/5//n/+P/3//b/9v/2//j/+f/5//n/+P/4//f/9v/2
//b/9v/2//f/9//3//f/9//3//b/9v/2//b/9v/2//X/9f/1//X/9P/0//T/9f/3//X/
9f/0//T/9P/0//T/9P/0//T/9P/0//T/9P/0//L/8v/y//L/9f/4//j/+P/2//f/9//3
//n/+v/7//v/+f/5//r/+//9//7//v/+/wAAAQABAAEAAAAAAP7//v/+//3//P/7//v/
+v/5//j/9//2//b/9f/y//D/8P/x//L/8v/x/+//8f/x//H/8f/x//D/7//u//D/8P/w
//D/8v/y//L/8v/w//D/8P/w//D/8P/w//D/8v/y/+//7P/q/+r/6P/p/+//9/8BAAsA
FgAqAEYAYwCFAKoAxwDXAOEA5QDeAMYAkwBPABQA6//S/8L/uv+1/7P/s/+0/7H/r/+1
/77/w//J/9D/1//c/9//5P/m/+n/6v/s/+z/6//t/+3/7v/u/+//7//v//D/7v/u/+//
7//t/+3/7f/u//D/8P/w//D/8P/x//H/8P/w//H/8f/y//L/8//z//P/8v/y//P/8//1
//X/9f/2//b/9//3//f/+P/4//n/+f/4//n/+v/6//v/+//8//3//////wIAAwACAAMA
BAAFAAUABQAHAAkACAAKAAsADAAOAA8AEAATABcAGQAZABsAGwAcAB4AHwAiACQAJAAl
ACYAKAArACsALAAtAC4ALwAvADAAMQAyADUANQA1ADUANwA4ADgANwA0ADMAMwAyADAA
LgAsACkAKAAmACMAIgAgAB0AGwAYABQAEwAPAA4ACwAKAAgABgACAAAA/////////v/+
//3/+v/4//f/9//5//r/+v/6//j/+P/4//j/9//3//f/9v/2//b/9v/2//f/9//3//b/
9v/2//b/9v/z//P/8//z//X/9f/1//b/9P/0//T/9P/z//P/8//z//T/9P/0//T/8v/z
//T/9P/0//T/9P/x/+//8f/x//H/7//v/+//7v/u/+7/7//w/+7/7//v/+//7P/s/+v/
6v/s/+z/7P/s/+3/7f/t/+3/6//r/+r/6v/o/+j/6P/o/+n/6f/q/+r/6v/q/+r/6f/o
/+f/5v/m/+b/5v/m/+b/5v/m/+b/5f/o/+j/6P/q/+v/6//r/+n/6v/r/+v/6//r/+z/
7f/t/+7/7v/u/+z/7f/t/+3/7P/s/+r/6v/q/+n/6P/n/+b/5P/i/+D/3//e/97/3f/e
/9z/3P/d/97/3v/d/9v/2f/Z/9n/2f/a/9r/2v/a/9j/2P/Y/9j/2v/a/9r/2v/Y/9j/
2P/Y/9j/2P/Y/9j/2P/W/9f/1P/Q/87/0v/X/93/5//1/wMAFgAuAEgAaQCPALIAyQDX
AN0A3QDOAKIAYQAdAOj/wf+o/5z/lv+T/5P/k/+Q/4//k/+Z/5z/o/+r/7T/uf++/8P/
xv/I/8v/zP/M/8r/y//L/8v/zP/M/8v/y//L/8z/zP/M/83/zf/N/83/zf/O/8//0P/R
/9L/0v/T/9P/0v/R/9H/0P/Q/87/z//P/8//0f/S/9T/1f/T/9P/0//U/9b/1//X/9f/
2P/Y/9n/2f/Z/9n/2f/Y/9v/2//c/93/3//f/+L/4//i/+P/5P/l/+T/4//k/+X/6P/q
/+v/7P/u/+//8P/z//X/9//3//n//f/+/wAAAQACAAQABAAFAAYACAALAAsADgAPABAA
EQARABIAEwAUABMAEwATABMAEQASABIAEQASABEAEQAQAAwACgAIAAUAAAD+//v/+v/0
//H/7//s/+r/6f/l/+T/4//i/+D/3v/c/9r/2f/Z/9b/1P/T/9H/0f/Q/9D/0f/Q/9D/
z//O/9D/0P/Q/9D/zf/N/83/zP/K/8r/yv/K/8v/y//L/8r/zP/M/8z/zP/M/83/zv/P
/8//z//P/9D/0P/Q/9D/0P/P/8//z//P/87/zv/O/87/zv/P/9D/0P/Q/9D/0P/N/8v/
zf/N/83/zf/N/83/zP/J/8j/yP/I/8n/y//M/83/yv/K/8n/yP/K/8r/yv/K/8v/y//L
/8v/x//H/8j/yP/G/8b/xv/G/8T/xP/E/8T/xv/G/8b/xv/E/8T/xP/E/8f/yv/K/8r/
zP/N/83/zf/L/8z/zf/N/83/zf/O/8//z//Q/9D/0P/O/8//z//P/9D/0P/O/87/zv/N
/8z/y//L/8r/yf/I/8f/xv/G/8X/wv/A/8D/wf/C/8L/wf+//8H/wf/B/8H/wP/A/8D/
wP/C/8L/wv/C/8H/wP+//77/vv++/77/vv+//8D/wf/C/8L/wv/B/77/uv+2/7b/u//D
/83/1//p//7/FgAyAFUAfQCmAMEAzwDVANcA0ACuAHEALQDy/8P/oP+M/4b/gf9//3//
fP95/33/g/+I/4v/lf+g/6X/rP+x/7b/uP+7/7r/tv+2/7n/u/+7/7z/vP+7/7v/u/+8
/7z/vP+9/73/vv+//8D/wv/B/8D/v/++/8D/wf/B/8D/vv+//7//wP/C/8P/w//D/8b/
xv/H/8f/xf/F/8X/xv/I/8n/yf/J/8r/yv/L/8v/zP/N/87/zv/P/8//0P/R/8//z//S
/9P/1P/V/9b/1//Z/9n/2//d/97/4P/h/+L/5v/n/+j/6//r/+3/7f/v//P/9P/2//f/
+v/8//z//f8CAAQABwAHAAgACQAKAAsACwAMAA0ADgARABEAEQARABEAEgASABEADgAN
AA0ADAAJAAYAAwD///r/+P/1//T/8P/t/+v/6P/o/+f/4//i/9//3v/c/9r/2v/Y/9f/
1//V/9T/1P/T/9L/0P/P/8//z//Q/9D/0P/Q/9D/0P/Q/9H/0f/R/9D/zv/O/87/zv/P
/8//z//O/9D/0P/Q/9D/0f/R/9H/0f/R/9H/0f/S/9D/0P/Q/9D/0P/R/9L/0//S/9L/
0v/S/9T/1f/W/9b/1v/W/9b/0//R/9P/0//T/9X/1f/V/9T/0//S/9L/0v/S/9P/0//T
/9P/1P/U/9T/1P/U/9T/1P/T/9L/0v/S/9L/0v/S/9L/0v/S/9L/0v/S/9L/0v/S/9L/
0v/R/9T/1P/U/9T/1f/V/9X/1//Y/9n/2f/Z/9n/2v/b/9v/3P/c/9z/3P/d/93/3f/g
/+D/3v/e/97/3f/c/9v/2//a/9n/2P/X/9b/1v/V/9T/0v/S/9P/0v/S/9H/z//R/9H/
0f/R/9L/0v/S/9L/0v/S/9L/0v/U/9T/1P/U/9T/1P/U/9T/1P/U/9T/1P/U/9T/0//S
/9D/zP/M/9P/3f/n//P/AQAWADAATgBtAJMAtADHANEA1wDTAMAAkgBPABEA4P+//6r/
oP+g/53/m/+Z/5b/l/+b/6H/pv+v/7f/vP/D/8j/zf/Q/9D/0f/S/9L/1P/V/9P/0//U
/9T/0//T/9P/1P/W/9b/1//X/9f/1//X/9j/2v/a/9r/2v/c/93/3f/c/9r/2//b/9z/
2v/b/9v/2//c/9z/3f/d/9//3//f/+D/4v/j/+P/4//k/+T/5f/l/+b/5//o/+j/5//n
/+j/6f/r/+v/7v/v//L/8//0//X/9f/1//f/+f/6//z//f/+/wAAAQACAAUACQALAAsA
DQAPABAAEgATABQAFgAWABcAHAAeACEAIQAiACMAJAAlACcAKAApACoAKwArACsAKwAp
ACoAKgApACgAJwAnACYAIgAgAB4AGwAWABQAEQAQAA4ACwAJAAYAAgABAP3//P/6//r/
+f/4//b/9P/z//P/8//y//L/8f/y//D/7//v/+//8P/w//D/8P/w//D/8P/v/+//7//u
//D/8P/w//D/7//v/+//7v/w//D/8P/w//H/8f/x//H/8//z//P/9P/y//L/8v/y//P/
8//z//P/8v/y//L/8v/y//P/9P/0//L/8v/y/+//7//x//H/8f/z//P/8//y//H/8P/w
//D/8v/z//P/8//w//D/7//u//D/8P/w//D/8//z//L/8v/y//L/8v/y//L/8v/y//D/
8P/w//D/8P/w//D/8P/x//T/9P/0//T/9f/1//X/9f/2//f/9//3//f/+P/5//n/+v/6
//r/+//9//7////+//7//P/8//7//f/8//v/+f/4//f/9v/1//T/9P/z//L/8P/w//H/
8v/y//H/7//x//H/8f/x//L/8v/y//L/8v/y//L/8v/y//L/8v/y//D/8P/w//D/8v/y
//L/8v/0//T/8//w/+z/6v/s//H/9f///wsAGQAmADoAVABzAJcAuADPAN0A5QDlANoA
tgB3ADcABADj/87/xP++/7v/t/+3/7b/sf+z/7v/xP/L/9P/3P/h/+T/5//q/+7/8f/w
//D/8P/v/+//7//w//D/8f/x//H/8v/0//T/9f/1//P/8//z//T/9P/0//T/9P/2//f/
9//2//b/9//3//j/9v/3//f/9//4//j/+f/5//r/+//8//7//P/9//3//f8AAAAAAQAB
AAAAAQACAAIAAQABAAIAAwAEAAUACQALAAsACwALAAsADQANAA8AEQASABQAFQAWABYA
FwAYABsAHwAhACEAIwAlACYAKAApACwALgAuAC8AMAAyADUANQA4ADkAOgA7ADsAPAA9
AD4APwA/AD8APwA/AEAAQAA/ADwAOwA7ADoANgA0ADIALwAuACwAKQAoACQAIQAfABwA
GgAZABUAFAATABIAEAAOAAoACAAHAAcABgAGAAcABwAIAAYABQAFAAUABgAGAAYABgAG
AAYABgAFAAUABQAEAAQABAAEAAQABwAHAAcABgAGAAYABgAGAAcABwAHAAcABwAHAAcA
CAAKAAoACgAKAAkACQAJAAkACgAKAAoACgAIAAkACgAKAAoACgAKAAcACQALAAsACwAL
AAsACwAKAAoACgALAAwACwALAAoACQAJAAoACgAKAAwADAAMAAwADAALAAoACQAJAAkA
CAAIAAoACgAKAAoACQAJAAkACQAIAAYACAAJAAgACAAIAAgACAAIAAgACAAIAAkACgAL
AAwACwAKAAkACAAHAAoACgAKAAwADQANAA0ADwAQABEAEQAPAA8AEAARABEAEgASABIA
EgATABMAEwAWABYAFAAUABQAEwASABEADwAOAA0ADAALAAoACgAJAAYABAAEAAUABAAE
AAMAAQADAAMAAwADAAQABAAEAAQABAAEAAQABAAEAAQABAAEAAQABAAEAAQAAgACAAIA
AgACAAIAAQAAAAAA/v/8//3/AwALABMAHwAsAD4AVABxAJMAugDdAPMA/wADAf4A5gC3
AHUANAAFAOj/1P/I/8X/xf/F/8L/wf/D/8X/yv/R/9v/4v/l/+r/7//y//T/+f/6//r/
+v/7//v/+//8//z//f/9//3//v/8//z//f/9/////////wAA/v/+//7//v/+///////+
//7//////wAAAAABAAEAAQACAAIAAwADAAEAAQABAAIAAgADAAMAAwAGAAYABwAHAAYA
BwAIAAgACwALAAwADQALAAsADgAPAA4ADwAQABEAEwATABUAFwAWABgAGQAaABwAHQAe
ACEAIwAlACUAJwApACoALAAtADAAMgAyADMANQA2ADgANwA4ADkAOgA7AD4AQABCAEQA
RABDAEIAQQBDAEQARABDAEIAQQBBAEAAPwA+AD0AOwA3ADQAMAAuACoAJwAlACIAIgAh
AB0AHAAWABQAEQAOAA0ADAAMAA0ACQAIAAgABwAGAAQAAwADAAMABAAEAAQAAgACAAIA
AgABAAEAAQAAAAAAAAAAAAAAAQABAAEAAAAAAAAAAAAAAAEAAQABAAEAAgADAAQABgAG
AAYABgAGAAUABQAFAAUABAAEAAQABAADAAMAAwACAAMABAAFAAMAAwAFAAUABQACAAEA
AAD+/////v/+//7//P/9//3//f/8//z/+//6//v//P/9//7//v/9//z/+//5//n/+P/4
//j/+P/4//j/+f/5//n/+f/4//j/+P/5//f/9//3//f/9v/2//b/9v/2//b/9v/2//b/
9v/2//b/9v/2//b/9v/2//b/9v/4//f/9v/4//n/+f/5//n/+v/7//v//P/9////AQD/
/wAAAAAAAP7/////////AQACAAEAAgAAAP///v/9//z/+v/4//b/9f/0//T/8//0//L/
8v/z//T/9P/z//H/8f/x//H/8f/y//L/8v/y//H/8P/v/+7/8P/w//D/8P/w//D/8P/w
//D/8P/w//D/8v/y/+//6v/m/+b/6P/t//X/AQAPAB8ANABOAGoAjwC3ANgA8wABAQkB
BwH4AMoAhQBBAA4A5f/I/7r/uP+3/7X/s/+u/63/sf+3/7r/wf/J/9L/2f/e/+H/5v/q
/+v/7v/u/+7/7//t/+3/7v/u/+3/7f/t/+7/7//w//L/8//z//P/8//0//L/8v/y//L/
8P/x//H/8P/x//P/9P/2//b/9//3//f/9v/2//f/9//3//f/9//4//r/+//7//v//P/8
//3//f/9//3//f/8//3//f/+////AQABAAQABQAGAAcACAAJAAkACQALAA0ADgAQABEA
EgASABMAFAAXABkAGwAbAB0AIQAiACQAJQAqACwALAAtADAAMgA1ADUANAA1ADYANwA1
ADYANwA4ADkAOQA5ADkAOQA6ADoAOQA6ADkAOQA4ADUAMgAvACsAJgAkACEAIAAaABcA
FQASAA8ADQAIAAYABQAEAAIAAAD+//z/+//7//n/+P/4//f/9P/y//H/8f/x//L/8v/y
//D/8P/w//D/7f/t/+3/7P/s/+z/7P/s/+//7//v/+7/7v/u/+7/7v/u/+//8P/x/+//
7//v//D/8P/w//D/8P/x//H/8f/x//H/8P/v/+7/8P/x//L/8v/y//L/8v/v/+3/7//v
/+//7f/t/+3/7P/s/+z/7f/u//D/8f/x//H/7v/u/+3/7P/s/+z/7P/s/+v/6//r/+v/
6//r/+r/6v/s/+r/6v/p/+j/5//m/+f/6P/p/+r/6v/q/+r/6v/o/+j/6P/o/+n/7P/s
/+z/6v/r/+v/6//t/+7/7//v//H/8f/y//P/8f/y//L/8v/w//H/8f/x//L/8v/w//D/
8v/x//D/7//v/+7/7f/s/+n/6P/o/+f/6P/m/+b/5//m/+b/5f/j/+P/4//j/+P/5v/m
/+b/5v/l/+T/4//i/+P/5P/l/+b/5P/k/+T/5P/m/+b/5v/m/+j/6P/l/+L/3v/c/97/
4//t//f/AQAPACIAOgBWAHkAnwDCANkA6QDtAO0A4AC8AHsANwACAN3/xP+2/7L/rf+r
/6f/pP+j/6X/q/+0/7v/wf/M/9H/1P/Z/9r/3P/b/9r/3P/e/+P/4f/h/+L/4v/j/+P/
4//k/+T/5P/l/+X/4//j/+P/5P/k/+T/5P/k/+T/5f/l/+T/5P/l/+X/5v/m/+f/5//n
/+b/5v/n/+f/5//n/+f/6P/o/+n/6f/p/+z/7P/t/+3/7v/v//D/8P/v/+//8P/x/+//
7//y//P/9P/1//b/9//3//f/+f/7//z//v///wAAAAABAAIABQAHAAkACQALAA8AEAAS
ABMAFgAYABgAGQAcAB4AIQAhACIAIwAkACUAJQAmACcAKAApACkAKQApACkAKgAqACkA
JwAlACQAIgAiACAAHgAbABgAFgATABIADAAJAAcABAABAP//+v/4//f/9v/0//L/8P/u
/+3/7f/t/+z/7P/r/+r/6P/n/+f/5//o/+j/6P/o/+j/6P/o/+f/5//n/+b/5v/m/+b/
5v/l/+X/5f/k/+X/5v/n/+j/6f/p/+n/6f/o/+f/5v/m/+j/6P/o/+j/5//n/+f/5//o
/+j/6P/o/+j/6f/q/+r/6P/o/+j/5f/n/+n/6f/p/+f/5//n/+b/5v/m/+f/6P/m/+f/
5//n/+j/6P/n/+b/5v/m/+b/5v/n/+f/5//n/+f/5//m/+b/5v/m/+b/5v/l/+L/5P/k
/+T/5P/m/+b/5v/m/+b/5v/m/+b/6P/o/+j/6P/o/+r/6f/o/+r/6//r/+v/6//s/+3/
7f/r/+v/7P/t/+7/8P/x//L/8v/z//P/8//y//L/8P/w//L/8f/w/+//7//u/+3/7P/r
/+r/6v/p/+r/6P/o/+n/6//s/+z/6//r/+v/6//r/+r/6v/q/+r/6v/q/+r/6v/q/+r/
6v/q/+z/7P/s/+z/6v/q/+r/6v/o/+j/6f/o/+T/5P/k/+f/7f/z//v/BwAUACYAQgBj
AIMAogDBANEA2QDdANoAwgCNAEsAEgDp/9D/wP+4/7X/r/+t/67/q/+p/6//tv+7/8H/
yP/P/9b/2//e/+L/5f/k/+T/5P/l/+X/5f/m/+b/6f/p/+n/6v/o/+j/6f/p/+n/6f/p
/+r/6v/q/+r/6v/q/+v/6//q/+r/6//r/+z/6v/r/+v/6//q/+r/6//r/+3/7f/t/+7/
7v/v/+//7//y//L/8//z//P/8//z//L/8//z//T/9f/1//X/+P/5//j/+f/6//v//f/9
////AQAAAAIAAwAEAAgACQAKAA0ADQAPAA8AEQATABQAFgAXABoAHAAcAB0AHwAgACIA
IQAkACUAJgAnACcAKAApACoALQAtAC0ALQAtAC4ALgAtACwAKwArACoAJgAkACIAHwAc
ABoAFwAWABQAEQAPAAwACgAJAAUABAABAAAA/v/8//r/+P/3//f/8//y//L/8f/y//D/
7//v/+3/7v/u/+7/7P/s/+z/7P/t/+3/7f/s/+z/7P/s/+z/7P/r/+r/6P/p/+r/6//s
/+3/7f/t/+3/7f/t/+3/7v/u/+7/7v/u/+v/6//r/+v/6v/q/+r/6v/q/+v/7P/s/+z/
7P/s/+n/6f/r/+v/6//p/+n/6f/o/+n/6P/o/+j/5//n/+b/5f/m/+b/5f/k/+T/5P/k
/+T/5P/j/+L/4f/j/+P/4v/i/+L/4v/i/+L/4//h/+L/4P/g/+D/4P/g/+D/4P/g/+D/
4P/g/+D/3v/e/97/3v/h/+T/5P/k/+T/5f/l/+X/5f/m/+f/5//l/+X/5v/n/+f/6P/o
/+j/5v/n/+f/5//q/+r/6P/o/+b/5f/k/+P/5f/k/+P/4v/h/+D/4P/f/97/3P/c/93/
3P/c/9v/2f/b/9v/2//b/9r/2v/a/9r/2f/Y/9f/1v/X/9j/2f/a/9r/2v/a/9r/2v/a
/9r/2v/a/9r/2f/W/9T/0v/Q/9P/1//f/+v/9f8AABAAKABFAGcAjACtAMMA0QDXANYA
wACRAE8AEADj/8b/sv+m/6H/nf+b/5j/lf+X/53/oP+l/63/tP+5/77/w//I/8z/zf/O
/87/0P/R/9H/0f/S/9L/1f/V/9X/1v/U/9T/1f/V/9P/0//T/9T/1v/W/9b/1v/U/9X/
1f/U/9T/1f/V/9b/2P/Z/9n/2f/a/9r/2//b/9v/2//b/9z/2v/b/9v/2//e/97/3//f
/+L/4//k/+T/5f/l/+b/5//n/+f/6v/r/+r/6//s/+3/7f/t/+//8f/y//T/9f/2//j/
+f/6//3///8BAAEAAwAGAAgACwANABAAEgASABMAFAAWABkAGQAaABsAHAAdAB4AIAAi
ACQAIwAjACMAIwAlACYAJgAlACQAIwAjACIAIAAeABwAGQAXABYAFAAUAA4ACwAJAAYA
AgABAP3//P/6//r/+f/4//T/8v/x//H/7f/s/+z/6//r/+r/6v/r/+n/6v/q/+r/7P/s
/+z/7P/r/+v/6//q/+r/6v/q/+r/6f/p/+n/6P/o/+j/6P/o/+r/6//s/+3/7//v/+//
8P/w//D/8P/w/+//7//v/+//7v/u/+7/7v/v//H/8//0//P/8v/x/+3/6//t/+3/7f/t
/+3/7f/s/+3/7P/s/+z/7v/v/+//7//u/+7/7f/s/+3/7v/v//D/7//v/+//7//r/+v/
7v/u/+7/7v/u/+7/7v/u/+7/8P/w//D/8P/w//D/8P/w/+//8v/y//L/8//1//b/9//3
//j/+f/5//v/+//8//3/+//8//z//P/8//3//f/9/wAAAAD+//7//v/9//z/+//9//z/
+//6//v/+v/6//n/9v/0//T/9f/2//b/9f/z//X/9f/1//X/9P/0//T/9P/1//b/9//4
//j/+P/4//j/+f/6//v//P/6//r/+v/6//j/+v/5//b/9P/y//T/+/8DAA0AGQApAD4A
WgB2AJkAvwDiAPsACwETARUBCAHcAJkAVQAeAPX/3P/O/8j/xf/D/8P/wP+9/8H/yf/Q
/9X/3f/k/+v/8v/3//z/AAABAAIAAgAAAP//AQABAAIAAgAFAAUABQAGAAcACAAKAAsA
CwALAAsADAAMAAwADAAMAAwADQANAAwADAANAA0ADgAQABEAEQARABIAEgATABMAFQAV
ABUAFgAYABkAGQAZABoAGgAbABsAGgAbABwAHAAfAB8AIAAhACMAIwAmACcAKgArACwA
LQAtAC0ALwAxADIANAA1ADYANgA3ADgAOwA+AEEAQgBFAEkASgBMAE0AUABSAFIAUwBW
AFgAWwBbAFwAXQBeAF8AXQBeAF8AYABiAGMAZABlAGcAaABoAGcAZABjAGMAYgBgAF4A
XABXAA==
         </WaveFormData>
      </LeadData>
   </Waveform>
</RestingECG>
