# Supplementary material for: Detection of Left Atrial Enlargement Using a Convolutional Neural Network-Enabled Electrocardiogram
Source: Front Cardiovasc Med. 2020 Dec 17;7:609976. doi: 10.3389/fcvm.2020.609976 (PMC7773668; doi:10.3389/fcvm.2020.609976)
Supplement: Supplementary file 4 [file Data_Sheet_4.ZIP › normal3/1802032409_1995_0000002J.XML]

<?xml version="1.0" encoding="Windows-1252"?>
<!DOCTYPE RestingECG SYSTEM "restecg.dtd">
<RestingECG>
   <PatientDemographics>
      <PatientID>1802032409</PatientID>
      <PatientAge>65</PatientAge>
      <AgeUnits>Years</AgeUnits>
      <Gender>Female</Gender>
      <PatientLastName>limiaofen</PatientLastName>
   </PatientDemographics>
   <TestDemographics>
      <DataType>Resting</DataType>
      <Site>1</Site>
      <AcquisitionDevice>MAC55</AcquisitionDevice>
      <Status>Unconfirmed</Status>
      <Priority>Normal</Priority>
      <AcquisitionTime>11:21:08</AcquisitionTime>
      <AcquisitionDate>08-22-2016</AcquisitionDate>
      <CartNumber>1</CartNumber>
      <AcquisitionSoftwareVersion>009C</AcquisitionSoftwareVersion>
      <XMLSourceVersion>MAC5000 v1.0</XMLSourceVersion>
   </TestDemographics>
   <RestingECGMeasurements>
      <VentricularRate>104</VentricularRate>
      <AtrialRate>104</AtrialRate>
      <PRInterval>124</PRInterval>
      <QRSDuration>90</QRSDuration>
      <QTInterval>428</QTInterval>
      <QTCorrected>562</QTCorrected>
      <PAxis>73</PAxis>
      <RAxis>50</RAxis>
      <TAxis>55</TAxis>
      <QRSCount>17</QRSCount>
      <QOnset>225</QOnset>
      <QOffset>270</QOffset>
      <POnset>163</POnset>
      <POffset>210</POffset>
      <TOffset>439</TOffset>
      <ECGSampleBase>500</ECGSampleBase>
      <ECGSampleExponent>0</ECGSampleExponent>
   </RestingECGMeasurements>
   <Diagnosis>
      <Modality>Resting</Modality>
         <StatementCount>4</StatementCount>
         <LabelText>12SL Õï¶Ï³ÂÊö</LabelText>
      <DiagnosisStatement>
         <StmtFlag>ENDSLINE</StmtFlag>
         <StmtText>ñ¼ÐÔÐÄ¶¯¹ýËÙ</StmtText>
      </DiagnosisStatement>
      <DiagnosisStatement>
         <StmtFlag>ENDSLINE</StmtFlag>
         <StmtText>ÓÒÐÄ·¿À©´ó</StmtText>
      </DiagnosisStatement>
      <DiagnosisStatement>
         <StmtFlag>ENDSLINE</StmtFlag>
         <StmtText>ÏÔÖøµÄ ST ¶ÎÒì³££¬¶àÎª±ÚÐÄÄÚÄ¤ÏÂÐÄ¼¡ËðÉË</StmtText>
      </DiagnosisStatement>
      <DiagnosisStatement>
         <StmtFlag>ENDSLINE</StmtFlag>
         <StmtText>Òì³£ ECG</StmtText>
      </DiagnosisStatement>
   </Diagnosis>
   <Waveform>
      <WaveformType>Rhythm</WaveformType>
      <WaveformStartTime>0</WaveformStartTime>
      <NumberofLeads>8</NumberofLeads>
      <SampleType>CONTINUOUS_SAMPLES</SampleType>
      <SampleBase>500</SampleBase>
      <SampleExponent>0</SampleExponent>
      <HighPassFilter>16</HighPassFilter>
      <LowPassFilter>150</LowPassFilter>
      <ACFilter>NONE</ACFilter>
      <LeadData>
         <LeadByteCountTotal>10000</LeadByteCountTotal>
         <LeadTimeOffset>0</LeadTimeOffset>
         <LeadSampleCountTotal>5000</LeadSampleCountTotal>
         <LeadAmplitudeUnitsPerBit>4.88</LeadAmplitudeUnitsPerBit>
         <LeadAmplitudeUnits>¦ÌV</LeadAmplitudeUnits>
         <LeadHighLimit>2147483647</LeadHighLimit>
         <LeadLowLimit>268435456</LeadLowLimit>
         <LeadID>I</LeadID>
         <LeadOffsetFirstSample>0</LeadOffsetFirstSample>
         <FirstSampleBaseline>0</FirstSampleBaseline>
         <LeadSampleSize>2</LeadSampleSize>
         <LeadOff>FALSE</LeadOff>
         <BaselineSway>FALSE</BaselineSway>
         <ExcessiveACNoise>FALSE</ExcessiveACNoise>
         <MuscleNoise>FALSE</MuscleNoise>
         <LeadDataCRC32>1512539778</LeadDataCRC32>
         <WaveFormData>
8v/y//L/8v/8/wYAEAAaAC4AQgBWAGoAegCIAJYApACUAIYAeABqAEwAMAAUAPj/9v/2
//b/9v/1//T/8//y/+//7v/t/+z/6v/q/+r/6v/o/+j/6P/o/+b/5v/m/+b/5//o/+n/
6v/o/+b/5P/i/+X/5v/n/+j/6f/q/+v/7P/p/+j/5//m/+b/5v/m/+b/6f/q/+v/7P/q
/+r/6v/q/+r/6v/q/+r/6v/q/+r/6v/s/+z/7P/s/+3/7v/v//D/8P/w//D/8P/y//T/
9v/4//f/9v/1//T/9v/2//b/9v/5//r/+//8//3//v///wAAAgACAAIAAgAEAAQABAAE
AAUABgAHAAgACQAKAAsADAAOABAAEgAUABIAEgASABIAEgASABIAEgAVABYAFwAYABUA
FAATABIAEgASABIAEgARABAADwAOAAwACgAIAAYABQAEAAMAAgACAAIAAgACAAIAAgAC
AAIAAQAAAP///v/9//z/+//6//r/+v/6//r/+f/4//f/9v/4//j/9//3//n/+P/3//f/
+v/6//n/+f/7//r/9v/1//f/9//4//j/+v/7//v//P/9//z/+//6//v/+//7//v/+v/6
//r//P/+//7///////3//f/+/wAAAQAEAAcACAAHAAcACAAJAAkACwALAAsABwAFAAEA
/f/6//j/9v/1//b/9//4//n/9f/1//T/8v/0//T/9P/1//P/8v/y//P/8f/v/+//7//x
//L/8//z//n/+//5//f/9//4//b/8//2////CQAPAB0ANQBQAGIAdwCRAKMArACnAKAA
mQCGAGQANAAMAPb/7f/t//f/+v/2//j/+f/z//D/8v/x//H/7//s/+r/6P/p/+f/5f/l
/+X/5f/m/+f/6f/s/+r/6v/r/+v/6//r/+v/6//o/+b/5P/j/+X/5f/k/+T/6P/m/+b/
5v/n/+f/5//n/+r/6v/q/+r/7P/t/+3/7P/r/+z/6//q/+r/6v/q/+v/7P/s/+3/7v/v
//D/8P/w//H/8f/y//P/8//0//T/9f/z//L/8v/x//T/9v/3//j/9//5//r/+//9//7/
//8DAAUABQAHAAcABQAGAAoACgAKAA0ADQALAAkACgAMAAwADgAPABAAEgATABMAEwAS
AA8ADQAPABIAEwATABQAFQAUABMAEgAOAA8AEgARABAADgALAAkACAAKAAkACgAKAAgA
BgAGAAQAAQD///v/+f/5//r/+//7//v/+f/5//n/+f/5//n/9//0//b/+P/4//j/+P/4
//n/+v/6//f/9//4//j/9//3//r/+v/5//n/+f/5//r/+v/5//n/+v/6//z//P/7//r/
+v/5//f/9//2//b/9P/2//b/9v/1//X/9f/1//j/+v/6//z//P/8//z//f///wEAAQAD
AAYABwAGAAUAAQD9//r/+P/2//X/9f/1//X/9f/z//P/8P/u/+7/7v/s/+3/7f/s/+z/
7f/t/+v/6//r/+v/7P/1//f/9f/z//H/7f/p/+T/4v/j/+r/+f8BAAUADQAfADAAQgBX
AGsAfQCOAJMAlACNAIIAcABQACIA/v/t/+n/7//2//T/6v/r//H/7P/k/+v/8f/p/+L/
4v/k/+f/5//n/+f/5//n/+X/4//i/+L/5P/k/+X/5f/j/+P/4//j/+T/5P/k/+X/5P/j
/+H/4P/j/+L/4//k/+f/5//n/+f/5//m/+X/5P/m/+n/6//s/+r/7P/s/+z/6v/q/+r/
6//q/+j/5//m/+n/6v/q/+r/6//r/+z/7f/s/+z/6//r/+7/7v/v/+//7//w//D/8P/z
//X/9v/3//j/+P/4//v/+f/5//v/+//7//z/AAAAAAMABwAIAAcABgAGAAcABgAJAAkA
CQAKAAoACwAMAAwADAALAA4AEgAPAA0ADAALAAkACQAJAAYABwAKAAkACAAFAAMAAgAC
AAMAAQABAAAA/v/8//z/+v/7//v/+f/5//b/9v/2//X/9//1//X/9f/3//f/9//1//T/
8v/1//3/+P/2//b/9v/2//f/9//3//b/9P/z//P/8v/x//H/9P/0//P/8//z//P/8v/y
//H/8f/w//D/8v/y//T/9P/1//X/8//z//L/8v/y//T/9P/0//j/+f/6//v/+f/6//n/
+v/8//z//P/9/wEAAwADAAUABQAFAAMAAQD///v/+P/2//H/7//u/+3/8P/x//D/8f/u
/+z/7P/s/+r/6//r/+r/6//t/+7/7f/r/+v/6//s//H/7//v/+//7f/r/+v/6P/q/+//
9P/7/wcAEwAfADEAQgBWAHEAiQCZAJwAmwCYAI8AeABOACIAAADw/+3/8//3//b/8P/u
/+v/6//q/+j/6f/p/+f/5v/m/+L/3f/f/+L/4//k/+X/5//n/+j/6v/o/+b/5f/j/+P/
4//j/+P/4//i/+H/4f/j/+P/4v/i/+b/5P/k/+T/5//n/+f/5//p/+r/6//s/+r/6//r
/+r/6f/q/+n/6P/o/+j/6P/p/+f/5v/m/+b/6P/q/+v/7P/r/+v/7P/t/+3/7v/u/+//
8f/y//T/9f/1//T/8v/w//P/9//6//3//P/8//z/////////AQABAAIABAAJAAoACAAL
AAsACQAIAAgACQAIAAsACwALAAwADwARABMAFAAQAA0ADgAQABIAEQARABEAEwATABMA
EAAPABAADQAKAAwACwALAAwACAAFAAQAAgABAAAAAQAAAAIAAQD+//3//P/8//z/+//6
//f/9v/1//b/9//4//f//P/2//X//P/6//r/+v/6//j/9//2//T/8//z//T/9P/2//f/
+//8//f/9//3//f/9v/2//X/9f/2//b/+P/4//j/+P/5//n/+f/5//j/+P/3//j/9//2
//r/+//8//3//f/+//3//v8BAAIAAwAFAAUABwAHAAkABwAHAAUAAwD///v/+P/2//b/
9f/1//X/8//z//H/8f/w/+7/7v/u/+7/7//v/+7/7v/v/+//7f/v/+//7//w//P/8//x
/+3/6//v/+3/5v/m/+n/7P/5/wUACwAZAC8APgBMAGUAhwCZAJoAmwCaAJMAhABqAD4A
DgD4//f/9//z//T/8v/y//H/7f/s/+7/7f/r/+v/7P/q/+r/5//l/+f/5//n/+f/5f/j
/+L/4v/j/+T/5v/n/+b/5f/k/+P/5P/k/+T/5f/k/+P/4f/g/+P/4v/j/+T/5f/l/+X/
5f/o/+j/6P/o/+j/6f/p/+j/5f/m/+X/5P/n/+j/6f/r/+3/7P/s/+z/7P/s/+v/6v/r
/+v/7P/t/+3/7v/u/+//8v/y//P/8//1//b/9v/2//f/+f/6//v//f/+////AwACAAEA
AgABAP//AAAEAAQAAgAFAAUAAwAEAAYACQAKAAkACQAJAAoADgAPABAAEAARAA8AEQAU
ABQAEwATABMAEwATABMAEAAPABAADQAKAAoACQAJAAoABwAFAAUABAACAAAAAAD+//z/
+//4//f/+f/6//v/+//6//f/9v/1//f/9//3//X//P/4//j/+P/4//j/9//3//f/9v/2
//f/+f/6//f/9f/2//T/8v/z//T/9f/1//T/8v/x//L/8v/0//T/9P/0//X/9f/2//f/
9//4//j/+v/6//r/+//7//v/+//8//7//v8AAAAAAAAAAAEAAwAFAAUABwAHAAcABQAD
AP3/+f/2//T/9P/z//P/8//x//H/7//v/+//7v/v//D/7//v/+7/7P/t/+//8P/v/+//
7//v//D/7f/r/+3/8f/v/+3/7//u/+z/8/8AAAMABwARACEANwBMAGIAewCRAJ8ApACh
AJgAiwB2AEoAGgD+/+7/4//n/+3/7v/0//b/9f/3//j/9P/t/+n/6f/o/+j/6P/l/+H/
4//j/+P/4//g/9//3//g/+P/5P/m/+f/5v/l/+T/4//j/+L/4f/h/+L/4f/f/97/4P/e
/97/3v/i/+P/5P/l/+T/5P/k/+T/5P/l/+X/5P/n/+r/6//s/+r/6P/m/+X/5//m/+b/
5v/p/+r/6v/q/+r/6f/p/+n/6v/s/+3/7//s/+r/6f/n/+3/8P/y//T/8//1//b/9//3
//b/9f/3//n/+f/7//v//P/+/wMABAACAAUABQADAAEAAgAEAAQABwAHAAcACAAKAAsA
DAAMAAsACQALAA4ACwAJAAgABwAGAAUABAAAAAIABgAGAAYABAABAP///v/7//n/+f/4
//f/9v/3//b/9v/1//L/8f/x//L/8//z//H/7//v/+//9f/1//n/9v/y//D/7v/s/+3/
7f/t/+z/6v/p/+n/6P/p/+n/7P/s/+z/7f/u/+//7f/s/+r/6f/o/+j/6v/q/+r/6v/r
/+v/7f/t/+z/7P/u//D/8P/w/+//7//v/+//8v/0//T/9v/2//b/9v/3//j/+f/4//n/
+f/5//f/9f/z/+//7P/q/+j/5//n/+f/6f/p/+f/5//m/+T/5P/k/+T/5f/l/+T/4v/j
/+P/4f/g/9//3v/e/9v/4f/l/+P/4f/f/+H/4P/e/9//5v/v//f/CQAXABsAJgBCAFsA
awB7AIgAkQCMAHsAbABUACYA+P/i/+H/4f/l/+7/6v/g/93/3f/e/9r/2f/b/9v/1v/S
/9T/1//Z/9j/1//W/9X/1P/T/9P/1P/V/9b/2P/Z/9f/1//X/9f/2f/Y/9f/1//b/9v/
2v/a/9n/1v/V/9T/1v/X/9j/2f/Y/9j/2P/Y/9j/2f/Z/9j/2v/c/9z/3P/a/9r/2v/b
/93/3P/c/9z/3f/e/97/3v/f/9//4P/h/97/3P/Z/9f/3P/g/+X/6f/q/+r/6f/o/+f/
6f/q/+v/7f/u/+//8//w/+//8P/v//H/8v/2//b/9P/3//f/9f/2//j/+//8//v/+//7
//z/+//7//v/+v/7//n/+//+/wAA////////AAABAAIAAAAAAAIAAAD+//v/+f/4//j/
9//1//X/9P/w/+7/7v/s/+z/6//o/+f/6P/q/+z/7f/u/+3/7v/v/+//7f/n/9//3P/g
/+T/6P/s/+n/6f/p/+j/6f/p/+r/6v/o/+f/6f/o/+f/5//n/+f/6P/o/+f/5//o/+j/
6v/q/+r/6v/r/+v/6f/p/+j/6P/q/+7/8P/y//H/7//t/+v/7v/w//D/8v/0//T/9P/1
//f/+f/5//v/+v/5//b/8//w/+3/6//q/+v/6//s/+3/6v/p/+b/5f/i/97/3P/a/9z/
3//h/+L/4v/j/+P/4f/j/+P/4//k/+f/5f/f/+H/5f/l/+f/5v/i/+P/5v/t//v/CQAR
ABsAKABCAF8AdQCFAJAAkwCSAIcAbABMADIAEgDw/+H/6f/t/+r/5v/m/+X/4//k/+T/
4//h/+H/4P/c/9z/3//b/9v/2//b/9v/2//b/9z/3v/b/9r/2v/Z/9n/2f/Z/9n/2//a
/9n/2f/d/9//4P/i/+H/3v/d/9z/3v/f/+D/4f/h/+D/3//e/97/3//f/97/3v/g/+D/
4P/i/+L/4v/j/+X/5P/k/+T/5f/m/+b/5v/k/+P/4//j/+X/5v/m/+f/5v/m/+f/5//s
/+7/7//w//D/8f/x//H/8v/y//L/9f/1//X/9//3//f/+P/8//z///8DAAQAAwACAAIA
AwACAAEAAQABAAIABgAHAAgACAAHAAUABwAKAAoACQAJAAkACQAJAAkABgAIAAoACAAG
AAYABQAFAAYABAABAAAA/v/6//j/+P/2//n/+f/3//f/+f/6//v/+//7//n/+f/5//j/
9//2//P/9P/s/+7/8f/y//P/9P/2//f/+P/4//b/9f/1//T/9f/1//j/+P/3//f/9//3
//j/+P/3//f/9P/0//b/9v/3//j/+v/7//r/+f/3//b/9P/2//b/9v/6//v//P/9/wAA
AgACAAQABwAIAAkACwAKAAkABgAFAAcACQAJAAkAAwD///z/+v/4//f/9//3//f/9//1
//X/9P/y//L/8v/w//H/8f/w//L/8//z//H/8v/z//T/9v/3//X/+//9//3/+f/x/+j/
6P/z//7///8FABMAIwAxAEAAVgBxAIkAmwCoAK8ArgCjAIwAbABGABwA/v/z//v/AwAC
AP7//v/7//v/+v/4//f/8f/r/+7/9v/2/+3/6//u/+//8P/x//D/7//v//D/7//u/+7/
7f/s/+v/6v/p/+z/7P/s/+3/8P/x//H/8v/z//D/7//u/+3/7f/t/+3/7//w//H/8v/v
/+//7v/s/+3/8P/x//L/8//0//X/9//0//L/8f/w//H/8v/y//L/9v/3//n/+//5//r/
+v/7//r/+v/7//v/AAACAAMABAADAAUABgAHAAYABgAGAAkACwALAA0ADQANAA4AEgAS
ABEAEwASAA8AEQASABQAFAAVABUAFQAWABkAGwAdAB4AHAAZABoAHAAcABsAGwAbABwA
HQAeABwAHAAeABwAGgAbABkAGAAYABQAEQAQAA4ADgAOABAAEAAPAA0ACQAHAAUABgAH
AAcABwAFAAUABQAHAAcABwAFAAQABAAKAAkACAAHAAYACAAJAAoACgAFAAMAAgAAAAAA
AQAFAAYAAQABAAEAAQAFAAYABgAHAAUABAAFAAQABQAGAAgACQAKAAsACwAMAAkACgAJ
AAgACQAJAAkACQALAA4ADwASABIAEgASABMAEwAVABUAFwAXABcAFQATABAADQALAAoA
BQADAAIAAQAEAAUABAAFAAIAAAAAAAAA/v///////v///wEAAgABAAAA///+//7//f//
////AQD///3///8AAPz/+/8AAA8AHQApADUAPQBOAG4AhQCTAKcAtgC5ALYAqwCWAHYA
TgAgAAQA//8BAAUACAAGAAYABQADAAAA/P/9/wEAAwACAP7/9v/x//X/9//3//f/9//4
//f/9//4//f/9v/2//X/9//3//f/9//5//j/9//3//n/+f/4//j/+//6//v//P/7//n/
9//1//f/+P/5//r/+P/5//n/+P/6//z//P/8//3//v///wEAAAD+//3//P/8//z/+//6
//7///8BAAMAAgACAAEAAQAEAAYACQALAAsACgAIAAYABwAJAAoACwAKAAoACgANABAA
EQAUABUAFwAYABwAHAAaAB0AHQAbABkAGgAcABwAHwAfAB8AIAAfAB8AHwAeACAAHwAi
ACYAJgAlACUAJQAiACEAIAAcAB4AIAAeABwAHAAbABsAHAAZABcAFwAWABYAFAAUABIA
EwATABEAEQAPABAAEQARABAADQAMAAsADAANAA4ADQAKAAQAAAAEAAgADAAQAA0ADQAN
AAwADQANAA4ADgAKAAkACwAKAAkACQAJAAkACwAMAAwADQAOAA4AEAAQAA4ADgAPAA8A
DAALAAkACAAKAAwADAAMAA4ADwAQABEAEAASABIAFAAUABQAFAAVABcAGQAZABsAGwAb
ABkAFwAVABEADgAMAAgABwAHAAcABwAHAAUABQAFAAQABQAGAAYABwAHAAYABgAHAAcA
BQAEAAMAAgACAAcAAwD9////BQABAP3/AgAIAAcACAARABMAEwAlAD0ASgBYAHEAhwCd
ALAAtQCyAKsAmgCCAFoAKgAMAAEA/f8BAAoADgAGAAMACQAKAAgAAQD5//v//v/4//T/
8//x//L/8//0//X/9P/z//P/9P/2//b/9//3//n/+f/5//n/+f/4//f/9//3//f/9v/2
//f/9P/z//L/9v/3//j/+f/4//j/+P/4//b/9//3//b/+P/6//r/+v/6//r/+v/7//n/
+P/4//j/+//8//z//P/7//v//P/9////AAAAAAEAAgACAAMAAwAEAAQAAwACAAMABQAG
AAcACQAKAAsADwANAA0ADwAPAA4ADgARABAAEgAVABUAEwATABQAFgAWABcAFwAXABgA
GgAbABwAHAAbABkAGwAeABwAGwAbABsAHQAdAB0AGgAbAB4AHQAcABkAFwAWABYAFQAT
ABMAEgARABAAEQAQAA4ADQAKAAkABwAIAAkACQAJAAcABwAHAAUABQAFAAMABgAIAAoA
CQAIAAcABgAFAAUABQAEAAMAAwAEAAQAAwADAAYABgADAAMAAwADAAYABgAFAAUABwAI
AAsADAAKAAgABwAFAAMAAwACAAIABAAGAAYABgAHAAcABwAHAAgACgAKAAwADAAMAAwA
DQANAA8ADwARABIAEwASABEADQAJAAYABAAEAAMAAwADAAEAAQD//////P/6//r/+v/7
//3//v/+//3//f/8//n/+//7//v//P/3//v//f/7//n/+//5//r//v8DAAQABwAPABUA
HQAvAEAASgBfAH8AmQCkAKcAqACjAJQAcgBKACIACAD9//3/AQAEAAIAAgABAP3//v/8
//f/9f/1//b/9P/w/+//8f/z//P/8//z//H/7//u/+7/7v/u/+//7//v/+//7//v//H/
8P/v/+//7//v/+7/7v/y//D/8P/w/+//7//v/+//8P/w//D/8P/w//H/8f/w//L/9P/0
//T/8f/w/+//7//w//D/8f/y//P/9P/0//T/8v/x//H/8f/y//T/9f/3//b/9v/3//f/
+//8//z//P/9////AAABAAAAAAAAAAMABgAHAAoACwAJAAgACgAIAAoADQANAAsACQAK
AAwADAALAAsACwAMABAAEQASABIAEQAPABEAFAAWABUAFQAVABUAFQAVABIAEAASABAA
DgAOAA0ADQAOAAwACQAIAAYAAgAAAAAA/v8BAAEA//////3//v///////f/7//v/+//7
//v/+//5//r/+v/7//3/8//7/wEAAAD///7//f/8//r/+f/4//b/9//3//j/+P/5//n/
/P/8//v/+//7//v/+//6//j/9//2//b/+P/4//n/+v/8//3/+//7//r/+v/6//z//P/8
//z/+//6//n/+//+////AgAEAAQABAAFAAkACwALAA0ADQANAAsACQACAP3/+f/2//X/
9f/2//f/9v/1//L/8f/x//D/8f/y//D/8f/x//D/7v/v/+//7f/u/+//8P/y//n/9f/v
//H/9f/3//P/7P/w//n/+P/3////CwAbADEARABWAGkAfwCXAKYApwCgAJUAgABgADgA
EgD4/+3/7//3//z//P/8//n/8//y//L/6//n/+n/6P/q/+z/7f/p/+n/6f/p/+n/5v/l
/+X/5v/j/+L/4v/h/+L/4//k/+X/5f/k/+P/4//m/+f/5//o/+j/5v/m/+b/5f/l/+X/
5f/k/+T/5P/k/+X/5//o/+j/6v/s/+z/7P/r/+r/6f/p/+v/6v/q/+r/6v/q/+n/6P/r
/+v/7P/t/+3/7v/u/+//8f/y//T/9f/1//b/9v/2//X/9//4//n//P/8//z////9//3/
/////wAAAgAHAAgABQAHAAYAAwADAAQABgAGAAgACQAKAAwAEAARABIAEgAPAA0ADwAS
ABIAEQARABEAEQARABEADgAOABAADgAMAAkABwAGAAYABgAFAAYABgAEAAIAAgAAAAAA
///8//v/+v/6//r/+f/7//n/+f/5//f/9//3//X/9P/0//X/9//1//X/9v/0//T/9P/0
//b/9//4//j/9//3//j/+P/2//X/9//2//H/8f/x//H/8//0//T/9f/2//b/+P/4//f/
9v/2//X/9v/3//f/+P/2//j/+P/4//f/9//3//f/+//+////AgADAAIAAQABAAUABwAH
AAkACgALAAoACQABAPv/9v/y//P/8//0//X/8//z//H/8f/v/+z/6//q/+z/7f/t/+z/
7f/v//D/7//w//H/8v/0/+//7//r//H/8//x//H/7v/s/+3/8P/5/wcAGQArADsATABo
AH8AjQCbAKYAqQCeAI8AeABWACwACAD2//f/+f/z//T/+P/2//H/8f/y//b/8f/n/+H/
5P/m/+T/6f/v/+r/5//k/+H/4//j/+T/5v/n/+j/6v/r/+j/5//m/+X/5v/m/+b/5//n
/+f/5v/m/+j/5v/m/+b/5//n/+f/5//m/+b/5v/m/+b/5//n/+b/6P/q/+r/6v/s/+z/
7P/t/+//7v/u/+7/7//w//D/8P/w/+//7//v//H/9P/2//n/9//0//L/7//z//T/9P/0
//b/+f/7//3//v/+//7/AQADAAMABQAFAAMABAAIAAgABgAJAAkABwAKAAwADwAQABAA
DwAOAA4AEwAVABcAGAAWABMAFAAWABYAFQAVABUAFgAXABgAFgAUABYAFAASABAADQAL
AAoADAALAAwADAAIAAYABgAEAAQAAwAAAP//AAACAAQABQADAAEAAQABAAAA///+//v/
+P/4//n/+//7/wAA///+//3//P/9//3//f/8//v/+//8//z//f/9/wAAAAD9//3//f/9
//3//P/6//n/+v/6//z//P/6//r/+//7//z//f/9//7//P/+//7//v///////////wAA
AgACAAQABgAGAAYABwALAA0ADQAPABEAEQAPAA0ABwADAAAA/v/8//v/+//7//n/+f/3
//f/9//2//f/+P/2//f/9//2//X/9f/0//H/8v/z//T/9v/5//f/8f/z//f/9f/z//j/
+v/5//z/AwANABkAKQA5AEwAZgCBAJUApwCwAKsAoACNAHoAWAAqAAYA+v/1//X/9//4
//r/+v/3//X/+P/2//f/9//1//L/6v/o/+3/7f/v/+//7//v/+v/6f/o/+j/6f/q/+z/
7f/t/+3/7f/t/+//7v/t/+3/7f/t/+z/7P/w/+7/7v/u/+3/7f/t/+3/7v/u/+7/7v/s
/+3/7f/s/+//8v/z//T/9P/0//T/9f/y//D/7//u//H/8v/y//L/8f/x//L/8//0//b/
9//5//v//P/+//////8AAAAAAAD//////v/9//7//v/+/wEABAAFAAgACQAHAAgADAAM
AAwADwAPAA0ADwAQABIAEgAVABUAFQAWABcAFwAXABYAEwARABMAFgAUABMAEwATABQA
FQAWABQAFAAWABQAEgARAA8ADgAOAAsACQAJAAgABgAEAAQAAgAEAAMAAAD/////AAAB
AAEAAQD////////////////9//r/AAAFAAcABAABAAAA///+//v/+//7//r/+f/5//r/
+v/6//v///8AAPz/+//6//n/+v/6//n/+f/4//j/+v/6//j/+P/5//n/+v/7//v//P/6
//z//P/8/wAAAQACAAMAAgACAAAAAAAEAAQABAAFAAYABwAGAAcACAAJAAgABwAFAAEA
/v/8//j/9//3//f/9f/1//P/8//0//T/9v/4//j/+f/5//j/9//3//b/8//x//H/8f/y
/+//7//v//H/8//1//X/9P/y//X/+P/7/wMADwAZACEAOABYAG8AfwCRAJ4AoQCcAJEA
ggBqAEQAFgD4//P/9f/3//r/+v/4//f/9//0/+7/7f/x//H/7P/q/+7/8f/t/+z/6//q
/+n/6P/n/+f/6P/o/+j/6f/p/+v/6//r/+v/6f/o/+f/5//q/+v/6//s/+v/6P/n/+b/
5//n/+f/5//q/+r/6v/q/+r/6//r/+r/6v/s/+z/7P/q/+r/6v/r/+n/6P/o/+j/7P/u
/+//8P/z//P/9P/1//T/9P/z//P/8//y//L/8f/1//b/9v/2//f/+f/6//v//P/8//z/
///9//3//////wEAAgAGAAYABAAHAAcABQAHAAgACgAKAAoACQAIAAgADAANAA4ADgAP
AA0ADwASABMAEwAUABUAEwARAA8ACgALAA4ADQAMAAoABwAFAAQABQADAAMAAgAAAP7/
/v/8//z/+//4//f/9//4//n/+f/7//n/+f/5//j/9//2//P/9f/2//j/+//z//X/9//4
//b/9v/2//b/8v/x//D/7v/u/+//8f/y//L/8//3//j/8//z//P/8//0//T/8//z//D/
8P/y//L/8v/y//P/8//z//P/8v/y//T/9v/2//b/9P/z//L/8f/0//b/9v/4//3//v//
/wEAAwAFAAUABwAGAAUAAgD///n/9f/y//D/7//v//D/8f/v/+//7f/t/+r/6P/o/+j/
6v/r/+v/6v/q/+v/6//p/+j/5//m/+b/6f/p/+3/6f/p/+3/7f/m/+b/6//s/+3/9f8H
ABsAKwA6AFQAbwB9AIsAmACbAJoAkQB6AFoAMAAEAOr/5//r/+3/7v/s/+j/6//v/+7/
6P/f/9//6f/m/9z/3v/j/+X/4//h/9//3f/e/93/3f/e/97/3v/f/9//3f/d/93/3f/e
/97/3v/f/9//3//e/97/4P/e/97/3v/d/93/3f/d/9z/3P/c/9z/3//h/+L/4v/h/+L/
4f/g/97/3v/e/9//3f/c/9z/3P/g/+L/4//k/+X/5f/m/+f/5//o/+j/6f/o/+j/6f/p
/+3/7v/u/+7/7v/v/+//7//x//L/8//3//b/9f/2//X/9v/4//3//v/8///////9//7/
AAADAAQABAADAAIAAgACAAMABAAEAAQAAwAGAAoACgAJAAkACQAJAAkACQAGAAUABgAD
AAAAAQD///7//v/+//3//v/+//n/9v/1//L/8//z//H/8f/x//L/8//z//H/7//v/+//
7f/t/+3/6//p/+j/6P/p/+3/8f/2//L/8P/u/+z/6//r/+v/6v/p/+n/6v/q/+z/7f/x
//L/7v/t/+z/6//s/+z/6//r/+n/6P/p/+j/6P/o/+n/6f/r/+3/7v/w/+3/7v/t/+z/
7//v/+//7//w//L/8v/0//b/9v/2//f/+f/7//v//f/9//3/+//5//X/8f/u/+z/6f/n
/+b/5f/n/+f/5f/l/+b/5P/k/+T/4//j/+L/4P/h/+P/5P/j/+P/4//j/+T/5f/l/+H/
3//l/+f/4f/e/+T/5//q//P//f8JABcALQBGAGAAdQCJAJcAlgCRAJIAgQBiADgACADs
/+L/4f/p/+//7v/o/+L/4f/l/+L/3v/h/+H/3//i/+L/2v/R/8//0f/T/9X/1//X/9f/
2P/a/9j/1v/V/9P/1f/V/9X/1f/V/9T/0//T/9P/0//S/9L/1v/W/9j/2v/Z/9n/2f/Z
/9j/2P/Y/9j/1//X/9b/1P/U/9b/1v/W/9f/2P/Z/9v/2f/Y/9j/2P/a/9z/3f/e/9//
3f/e/w==
         </WaveFormData>
      </LeadData>
      <LeadData>
         <LeadByteCountTotal>10000</LeadByteCountTotal>
         <LeadTimeOffset>0</LeadTimeOffset>
         <LeadSampleCountTotal>5000</LeadSampleCountTotal>
         <LeadAmplitudeUnitsPerBit>4.88</LeadAmplitudeUnitsPerBit>
         <LeadAmplitudeUnits>¦ÌV</LeadAmplitudeUnits>
         <LeadHighLimit>2147483647</LeadHighLimit>
         <LeadLowLimit>268435456</LeadLowLimit>
         <LeadID>II</LeadID>
         <LeadOffsetFirstSample>0</LeadOffsetFirstSample>
         <FirstSampleBaseline>0</FirstSampleBaseline>
         <LeadSampleSize>2</LeadSampleSize>
         <LeadOff>FALSE</LeadOff>
         <BaselineSway>FALSE</BaselineSway>
         <ExcessiveACNoise>FALSE</ExcessiveACNoise>
         <MuscleNoise>FALSE</MuscleNoise>
         <LeadDataCRC32>4054698232</LeadDataCRC32>
         <WaveFormData>
wP/A/8D/wP/K/9T/3v/o/wEAGgAzAEwAaACEAKAAvACoAJYAhAByAGQAVgBIADoALgAi
ABYACgACAPr/8v/q/+L/2v/S/8r/x//E/8H/vv+8/7r/uP+2/7b/tv+2/7b/tf+0/7P/
sv+w/7D/sP+w/7P/tP+1/7b/uP+4/7j/uP+2/7b/tv+2/7f/uP+5/7r/uf+4/7f/tv+5
/7r/u/+8/7z/vP+8/7z/vf++/7//wP/B/8L/w//E/8T/xP/E/8T/xv/I/8r/zP/O/87/
zv/O/8z/zP/M/8z/z//S/9X/2P/W/9b/1v/W/9v/3v/h/+T/5v/m/+b/5v/q/+7/8v/2
//X/9P/z//L/9f/4//v//v8BAAQABwAKAAoACgAKAAoADQAOAA8AEAASABIAEgASABEA
EAAPAA4AEAASABQAFgAUABQAFAAUAA4ACgAGAAIABQAGAAcACAAEAAIAAAD+/wAAAAAA
AAAA/v/8//r/+P/4//j/+P/4//T/8v/w/+7/7v/u/+7/7v/w//D/8P/w/+7/7v/u/+7/
7//u/+//7//v/+7/7v/u/+z/6//r/+v/7P/t/+7/7//u//D/8v/y//X/+P/5//v//f/7
//n//v8AAAAAAQABAAQABAAIAAwAEAASABEAEgAYAB0AIQAmACsAKwArACkAIQAVAA0A
CAACAPv/+f/3//T/8f/u/+v/6//q/+b/5f/m/+T/4P/i/+P/4P/f/97/3v/e/93/3f/f
/9//3//f/9v/4v/h/9z/1v/U/9T/1//Y/9j/3f/t/wIAHgA6AFAAcACbAMAA1QDkAOIA
twCJAHUAdABzAGIASgA5ACgAHgAhACAAEgAAAPv/9v/r/+T/4P/Y/8//zv/N/8v/yP/H
/8T/w//F/8f/x//J/8r/yv/L/8v/x//E/8L/wP/B/8P/xP/F/8f/xv/G/8b/x//G/8X/
xP/F/8b/x//J/8b/xv/F/8T/yP/L/83/z//M/8v/yv/K/9D/0P/P/8//0f/S/9T/1//Y
/9b/1P/U/9b/1v/Z/9n/2//d/+D/4P/f/+D/5P/g/+H/4//k/+b/6P/q/+n/6P/s/+//
8//1//f/9//4//v/AQADAAYACgAKAAsACQAHAAcACQALAA0AEwAUABMAFgAVABQAFQAU
ABgAGgAbAB4AIAAhACQAIwAiACIAIwAkACIAHwAcABkAFwAWABQAFAAYABYAEwATABUA
EwAQABEADwARABEADgAJAAkACQAIAAMAAgABAAIABgAFAAUAAwAHAAQAAgACAAIAAgAE
AAQABAAEAAYABgAGAAQAAQD///7//P/+//7//v/9//3//f/9//3///8BAAQACAAHAAQA
BAAEAAgACwAOAA0ACgAOAA0ADAAMAAsACwAKABEAFgAeACIAIgAkACcAKwArAC4AMAAv
ADQANwA2ADEAJwAiABgADwANAAsABgADAAAA/f/7//r/9P/x/+7/6v/o/+z/8P/w/+7/
7v/u/+7/8P/x//L/8//r/+3/8f/s/+P/4P/i/97/1v/Z/+L/6P/l/+X/9P8KACQARABq
AI0ArgDTAPYACAH3AMMAkQCAAHsAdABmAFUAQAAwACkAIgAgABYAAwD6//v/8v/o/+T/
2//S/9H/0//T/9P/0f/R/9D/z//M/8v/zf/O/9D/0f/P/87/zv/O/8v/y//K/8n/zP/M
/83/zv/Q/9D/0P/Q/87/zv/O/8//zf/O/87/zv/P/9H/0v/T/9b/1//Y/9r/3P/a/9f/
1f/X/9b/1v/X/9z/3P/c/97/2//a/9z/2//b/93/4P/g/+D/4v/n/+T/5f/n/+j/6v/r
/+7/7v/u/+7/7//x//H/8v/z//X/+f/7//v//P/+/wAAAwADAAMAAwAFAAcACQAOAA4A
DAAOABIAEgAUABQAFgAWABUAFgAVABUAFwAVABcAGAAaABwAGgAZABgAFwAZABgAFgAW
ABUAEgAOAA0ADgANAAsADQAPABEAEQAOAAkABwAFAAIAAgAEAAYACgAIAAUAAwD/////
/f8CAAoABgADAAAA/f/6//7/AAACAAQAAQAAAP///P/8//v/+//6//v//P/9//3/+//7
//v/+//9//3//v8AAAIAAgAFAAgABgAHAAgABQAFAAwADgAQABEAEQASABIAFQAYAB4A
IAAiACQAJwArACwAMAAzADMANgA1ADAAJwAeABoAEQAJAAcABQAAAP3/+v/3//X/9P/v
/+3/6//o/+f/6v/t/+z/6//q/+n/6P/n/+f/5//n/+v/7//x/+j/3//c/9r/2P/c/+X/
6v/s/+//+f8IACIAQABgAIYArwDUAPEABAHyAL0AjQB5AHQAcQBkAFAAPQAuACQAHQAS
AAYAAgD9//b/8//s/+L/3v/b/9T/z//P/9D/0f/Q/9H/0P/P/8z/y//K/8r/y//L/8z/
zP/N/87/zf/N/8z/y//N/8z/zP/M/8z/zP/M/8z/z//Q/9H/0//T/9T/1P/U/9L/0//T
/9P/0f/R/9H/0v/U/9T/0//T/9H/0P/Q/9H/1f/W/9f/2v/Z/9j/2v/Z/9z/3//j/+T/
5P/m/+v/6P/m/+f/5//o/+3/8P/w//D/8f/z//b/9//5//n/+v/9/wAAAQADAAYACAAL
AAsACwANAA8AEQATABMAEgAPABAAFgAYABwAHgAfAB4AHAAcAB0AHQAfAB0AHwAgACIA
JAAhAB8AHQAbAB4AHgAdAB4AHQAaABYAFQATAA8ACgAJAAoADQAOAAwABwAHAAcABgAE
AAQABAAGAAgABQADAP//BQABAAAAAAD+//7//v/+/wAAAAAAAAAA/v/+//7//P/+////
AQACAAAA/v/8//n/+//7//v/+//4//f/9//4//z//P///wIABQAHAAkABwAFAAoACgAK
AAkACQAKAAoADAAQABcAGgAbAB4AIgAnACgALAAvAC8ALQArACUAGwAWABQADQAHAAUA
AwD+//v/9v/z//H/8P/u/+3/7P/q/+T/5P/k/+D/5P/m/+j/6v/n/+X/4//h/+X/5f/l
/+j/5f/e/9z/2v/U/9H/1P/g/+v/8//6/w4AKgBGAGgAkQC2ANEA7AD2ANEAlwB1AGwA
awBkAFoATQA4ACgAIQAcABIABAD9//j/7f/m/+b/4v/d/9r/1f/P/8z/y//I/8f/y//N
/83/z//L/8r/yv/J/8n/yP/I/8j/xv/H/8f/x//J/8j/yP/I/8z/zP/M/8z/y//K/8n/
yf/K/8z/zf/O/8z/zf/N/83/zf/N/83/zv/S/9L/0f/R/9P/0v/S/9P/1v/W/9b/2P/W
/9b/2f/Z/9z/3//j/+T/4v/i/+X/4P/h/+P/5P/m/+n/7P/s/+z/7//x//T/9f/z//P/
9P/3//v//f8AAAQABAAHAAcABwAFAAcACQALAAwADAAKAAwADwAQABMAFAAXABgAGAAa
AB0AHQAfAB0AHAAcAB0AHgAcABkAFgATABUAFgAWABgAGAAUAA8ADQAOAAsABwAHAAkA
CwALAAgAAwADAAMAAgD9//z/+//8//z/+f/3//P/9//4//j/+P/4//j/9v/2//b/9v/4
//j/+P/2//T/8//z//L/8v/y//L/8f/w/+//7v/t/+//7//w//L/9v/2//n//P///wMA
BwAHAAAAAgD///z//v///wEAAgAJAA4AFgAaABcAGAAaAB0AIgAmACkAKQAmACMAHAAR
AAkABgD+//f/+P/3//P/8f/s/+n/5//m/+T/4//i/+D/2v/c/97/3P/a/9r/2v/a/9r/
2//c/93/1//V/9f/2P/V/9L/0P/M/8r/1f/Y/9T/3//3/wwAHgA4AFoAfACbAMAA3wDk
AMoAoQB/AGsAaABlAFAANgArACYAIAAZAAwAAgD6/+3/4v/d/9j/1P/O/83/yP/B/8H/
v/+//73/vf+//7//vf+9/7r/uv+7/7v/u/+6/7r/uv+4/7n/uf+5/7n/uP+4/7j/uf+4
/7f/tv+6/7z/vv/B/77/vv+9/7z/vP+9/73/vf+//7//v//A/8b/xv/F/8X/x//G/8b/
x//I/8b/xP/E/8b/xv/J/8n/y//N/9D/0P/P/9D/1P/Q/9H/0//U/9b/2P/a/9n/2P/d
/9//4v/j/+L/4f/h/+P/6f/t//L/+P/4//v/+//7//j/+f/6//v//v/+//z//v/9//z/
/f/8/wEABAAGAAoACwALAA0ACwAJAAgACAAIAAoACQAIAAcABgAEAAEAAAABAP7/+v/5
//z/+//5//v/9v/1//L/7P/t/+//8f/y/+//7v/t/+7/6v/t//H/8v/w//D/8P/w/+//
7v/t/+z/7v/u/+7/7P/q/+f/5f/i/+T/5P/k/+P/5f/l/+X/5f/j/+P/5P/m/+n/6v/u
//L/8f/z//X/8//z//j/+P/4//f/9//4//j///8EAAwAEAAQABIAFQAZABkAHAAeAB0A
HgAdABgADwAIAAQA+//z//H/7//q/+f/5v/j/+H/4P/b/9n/1//U/9H/1P/X/9b/1P/U
/9T/1P/S/9H/0P/P/8//1f/Z/9b/0f/Q/8r/vv++/8X/yv/M/9P/5f/4/woAIgBCAGYA
kQC4ANcA9ADyAL8AiQBvAGYAXwBUAEIAMwAqABwAEQAKAAgA/P/v/+j/4f/Y/9D/zP/H
/8L/v/+9/7//v/+9/73/vf+9/7v/u/+7/7z/vv+//8D/wP/B/8L/wf/B/8D/v//B/8D/
wP/A/8D/wP/A/8D/vv++/77/v//B/8L/wv/C/8T/xf/F/8X/w//D/8P/xP/J/8r/yv/L
/8z/zP/N/8//0v/S/9L/1P/T/9L/1P/T/9H/0//W/9b/2f/c/+L/4P/i/+P/4//k/+X/
6P/o/+j/6f/r/+7/7//w//H/8//3//j/+f/7//7/AgAFAAUABQAGAAkADAAPAA8ADgAL
AAwADgAOABAAEAATABQAFAAWABkAGQAbABkAGQAaABwAHgAcABsAGgAZABoAGgAZABoA
HAAaABcAFwAUABEADQANAA8AEQARAA4ACwALAAsACgAMAA4AEAAUABQAEQAJAP3/+P/7
//7/AQAEAAkADAAPABIADQAKAAcAAgAFAAUABgAGAAYABgAGAAUABwAHAAcABwAFAAUA
BgAIAAsADAAQABQAFQAXABkAFwAWABwAHQAeAB0AHQAeAB4AIAAiACcAKAAqAC4AMwA5
AD4AQgBFAEUARABBADoALwAqACgAIQAbABcAFQAQAA0ACgAHAAUABAD///3/+//4//X/
+P/7//r/+v/6//r/+v/6//v//P/9//f/9//z//D/8//0//T/8v/u/+3/7P/w//v/CQAY
AC4ASABkAIQAqQDOAPMACgEIAeEArQCPAIgAiQB6AGIAUwBEADYANQA2ACgAFgALAAgA
BwACAPj/8v/t/+z/6//n/+X/4//f/93/3v/f/97/3//e/97/3//f/97/3P/b/9r/3f/f
/+D/4f/h/+D/4P/g/+D/4P/g/+D/4//k/+X/5//k/+T/4//i/+D/4f/h/+H/3//f/9//
4P/m/+b/5f/l/+b/5v/n/+n/6//q/+n/6v/q/+r/7f/t/+3/7//y//L/8f/y//b/8v/z
//X/9v/4//j/+v/5//j///8DAAgACwAIAAcABwAJAAoACwANABAAEwAXABgAGQAYABkA
GgAbACEAIgAhACQAIwAiACMAIgAlACYAJgAoACoAKwAuAC0AKQAoACgAKAArACsAKwAr
ACoAKAAlACQAKAAmACMAIwAgAB0AGQAZABYAFwAWABIAEwAVABcAGAAXABgAGQAcABkA
FQASAA0ABQANAA4ACwAKAAkACAAJAAoACwAMAAsACgAJAAYABwAHAAgACAAKAAoACgAJ
AAcABwAHAAcABAADAAMABAAHAAgADAAQABAAEQASAA8AEAAWABcAGAAYABcAFwAWABwA
IAAnACoAKgAsAC8AMwA0ADYANwA1ADkAOQA1AC0AJgAiABkAEQAMAAkAAwD//////f/8
//z/9v/1//T/8v/t/+7/7//s/+3/7v/v//D/7v/t/+z/6//v/+3/7//w/+n/4P/g/+D/
4P/l/+j/6v/r//P/CAAcAC4ASgBsAI8AsgDTAO4A9ADXAKEAfQB4AHcAZABUAEsAOAAm
ACUAIgAaABIADQACAPn/7v/i/97/2f/S/83/zf/Q/9H/0P/R/87/zf/K/8n/y//M/87/
z//O/8z/y//K/8r/y//L/8v/zP/M/83/zv/P/87/zf/M/8r/yv/K/8v/y//M/8z/zP/K
/8v/y//L/8//0f/T/9b/2P/W/9P/0f/P/87/zv/P/9P/1P/V/9j/1v/W/9n/2f/a/93/
4f/i/9//4P/k/+D/4P/h/+H/4v/n/+r/6v/q/+v/6//s/+v/7//x//T/+f/6//n/+f/6
//r//f/9//3/AAADAAYACQAMAAwACgAMAA4ADgAQABAAEgASABEAEgAVABUAFwAVABYA
FgAXABgAFgAVABQAEwAVABQAEgASABAADAAHAAUABwAHAAYACQAJAAsACwAIAAEA///9
//r/+//8//3/AAD+//v/+f/1///////8//v/+v/5//j/9f/0//P/8v/y//L/8v/w//L/
8f/x//D/8P/w//D/7//v/+//7//v//H/8f/y//T/9//4//z/AAD//wEAAwABAPz/AAD/
//7/AAABAAMABAAGAAoAEQAUABYAGAAbAB8AIgAmACkAKQAoACUAHgATAA4ADAAFAP//
+v/3//H/7f/s/+v/6//s/+f/5f/j/+D/3f/g/+P/4v/h/+D/3//e/9//3//f/9//4f/j
/+H/2v/V/9L/0v/O/9D/1f/W/9z/5//1/wAAEAAoAEoAaACFAKoAzQDkAOAAvQCXAIEA
cgBlAFoATgA7ACoAIgAhABoACgD2//H/8P/t/+T/3P/Y/9P/zv/J/8X/xf/F/8P/w//D
/8P/wf/B/73/vP+8/7v/vP+8/73/vv+//8H/wv/D/8H/wP/A/8D/wv/C/8L/wv/C/8L/
wv/D/8b/yP/J/8r/xv/F/8P/wf/D/8P/w//E/8n/yv/K/8v/yP/G/8X/xf/J/8r/y//O
/83/zP/O/83/zv/R/9X/1v/Y/9r/3//c/9r/2f/X/9b/2v/e/9//4P/i/+P/5f/l/+f/
6f/s//H/8//z//T/9v/1//X/8v/v//L/9//8/wEABAAEAAIABAADAAIAAwACAAgACgAL
AA4ADwAPABEADwAOAA4ADwAQAA4ADQAMAAsADQAMAAoACgALAAgABAADAAMAAQD+////
AgAFAAYABAAAAP///v/8//j/+P/4//r/+v/3//X/8f/v/+3/9P/3//j/+f/6//r/+v/6
//r/+P/4//j/9v/2//X/9f/0//H/8P/v/+3/7//x//P/9f/1//X/9v/4//z//P///wIA
/v/9//z/9//2//z//f/+/wEAAwAGAAgACgAOABUAGAAXABgAGgAdACEAJgAqACsAKwAp
ACMAGQAWABQADQAHAAMAAQD8//n/9P/x/+//7v/o/+f/5v/k/97/4P/i/+D/4v/k/+b/
6P/m/+X/5P/j/+P/4f/h/+L/3//W/9b/2P/S/9P/2v/e/9n/3f/4/xQAJAA+AF4AewCi
AM0A7AD4AOUAtQCJAHgAcwBoAFgASQA4ACoAIQAaABYADAD9//j/9f/q/+T/3v/T/87/
zf/F/8b/x//G/8f/xf/F/8P/w//D/8T/xv/H/8X/xP/E/8T/xP/F/8X/xf/D/8L/wv/C
/8X/xv/H/8j/xv/G/8b/x//I/8r/y//M/8v/y//K/8n/yf/J/8n/yv/Q/9D/z//P/83/
zP/M/83/0v/S/9L/1P/W/9b/2f/Z/9f/2f/c/9z/3f/g/+b/5P/m/+f/5//o/+j/6v/p
/+j/7f/v//L/8//y//H/8f/z//j/+f/7//7//v8BAAEAAQD//wEAAwAFAAoACgAIAAoA
DAAMAA4ADgASABQAFQAYABgAFwAYABUAFAAUABUAFgAWABUAFAATABMAEgAQABAAFQAU
ABIAEwAVABMAEAARAA0ADQALAAYABgAHAAgACAAIAAgACAAKAAgABQADAP//CwAHAAQA
AgACAAIAAgAEAAQABAAEAAYABgAGAAQABgAFAAUABAAFAAYABwAHAAUABQAFAAUABgAH
AAkADAANAAwADgAQABAAEQASAA8ADwAUABQAFAAXABcAGAAYABwAIAAnACoAKAAoACkA
KwAwADYAOwA9AD8APQA3AC0AKQAmAB4AFwAVABMADgALAAYAAQD9//r/+f/7//3//v/3
//j/+f/2//X/9P/z//L/8f/x//H/8f/3//P/8//y/+3/6P/q/+z/7v/v/+z/6v/x//3/
CgAcADYAUgBwAJUAvADhAPwACgHxALsAkQCEAIEAdABkAFkARgA2AC8AKgAgABoAEwAK
AAMA+v/w/+z/6f/i/9//2//e/9//3v/f/97/3f/a/9n/2//c/97/3//e/9z/2//a/9z/
3f/d/93/3//e/97/3v/g/+D/4P/g/97/3v/e/9//3//g/+D/4P/g/+H/4f/h/+H/4f/h
/+L/4//i/+D/3//k/+b/6f/t/+7/7P/q/+r/7P/s/+//7//v//H/9P/0//P/9P/4//T/
9//5//r//P/8//7//f/8/wEABQAKAA0ADwAPABAAEwATABMAFAAWABcAGQAYABcAGQAb
AB0AHwAkACYAJgAqACoAKAAoACYAJwAoACgAKgAuAC8AMgAxADEAMgA0ADYANQAzADEA
LwAxADAALgAuAC8ALAAoACcAKAAnACUAJwAlACUAIwAeAB8AIQAjACQAHgAcABoAGgAd
ABsAGgAXABsAGwAYABoAGgAcABkAFAAWABYAFgAWABUAFAATABIAEwAUABUAFAAVABUA
FgAWABMAEgARAA8AEAARABIAEwASABEAEQASABQAFAAXABoAHgAhACQAIwAeACIAIQAg
ACMAIwAkACQAKAAsADMANgA2ADgAOwA/AEIARgBJAEkARwBFAD8ANQAvACwAJAAdAB4A
HQAZABcAEgANAAkABgAEAAUABgAGAAEAAgADAAAAAgACAAIAAgADAAMAAwADAP//AQAD
AP7/AQACAPr/8v/0//3/AAAAAAcAEwAkADoAUgBsAIYApQDOAPUADAEIAd0ArQCZAJQA
jQB+AG4AVwBIAEwATwA+ACoAIgAfABgADQACAPz//P/7//r/+f/z//L/8f/u/+3/7f/t
/+v/6//q/+r/6//r/+n/6P/o/+j/6f/r/+z/7f/t/+z/7P/s/+z/7P/s/+z/6v/q/+r/
6//p/+r/6v/q/+z/7//x//P/8//z//P/9P/3//b/9P/z//T/9P/1//f/+f/4//f/+P/7
//z/AAABAP////8AAP7///8CAAgABgAIAAkACQAKAAsADAAKAAgADwATABgAGwAYABcA
FwAZAB4AHwAhACQAJAAnACcAJwApACsALQAvADMANAAzADYAOAA4ADoAOgA/AEAAQABC
AEMAQwBFAEMAQABAAEEAQgBEAEMAQgBBAD8APgA8ADwAQAA+ADsAOwA3ADMALgAtAC0A
LwAvACwAKwArACsAKgAoACgAKAAqACgAJQAjAB8AIQAhAB4AIAAcAB4AIgAgAB4AHAAa
ABsAHAAdAB4AHAAcABwAGgAaABkAGQAYABsAHAAdAB0AGwAZABcAFQAWABcAGQAcAB0A
HAAeACAAIgAlACgAJwAlACoAKgAqACoAKQApACgALgAyADkAPAA6ADwAPwBDAEkATgBS
AFMAUQBNAEUAOQAzADAAKAAhACAAHwAbABkAFAAPAAsACAAIAAkACgAKAAQABgAIAAYA
BgAGAAYABgAFAAUABQAFAAMACQABAPz/+f/4//r/+v/2//P/+P8CABEAIQAyAEAAWAB0
AJAAsQDWAPkADAH4AMcAmQCHAIwAhQByAGIAVwBMAEYAPwA0ACgAHAAPAAgAAwD8//L/
7P/t//D/7//t/+n/5f/f/9v/3v/f/97/3//g/+D/4f/h/+H/4P/g/+D/3//f/97/3f/d
/9z/3P/c/9z/3P/c/9z/3P/c/9z/3f/f/+D/4P/g/9z/2//Z/9f/2f/b/93/4P/l/+b/
5v/n/+X/5P/k/+X/5v/m/+b/6P/o/+j/6//r/+v/7f/w//D/7v/u//H/7P/q/+v/6//s
//L/9v/3//j/+//9/wAAAQABAAEAAgAFAAgACQALAA4ADwARABAADwARABUAGQAdAB8A
HgAbABwAIAAgACIAIgAkACQAIwAkACUAJQAnACUAJAAkACUAJgAmACUAJAAjACAAHgAb
ABoAHwAeABwAHQAbABcAEgARAA4ADwAOAAoACgALAAwADAAIAAgACAAKAAgAAwD///n/
/f/9//r//P8AAAgABgAEAAIAAAD9//z/+//6//j/+P/4//b/+P/3//f/9v/2//b/9v/1
//P/8//z//P/8//z//T/9v/4//j/+//+//3///8BAP//+/8AAAAAAAACAAMABQAGAAgA
DAATABYAFAAWABkAHQAgACQAJwAnACUAIwAdABMADgAMAAUA///8//n/8//v/+r/5//l
/+T/4v/h/+D/3v/c/97/4P/e/9z/3P/c/9z/2//b/9v/2//b/9n/1//W/9P/zv/K/8j/
yv/P/87/zP/Z/+//BgAcADAASABuAJkAxgDlAPAA2ACtAH0AZQBkAGUAVgBCADMAIgAW
AA0ACAAEAPb/5//k/+X/2v/S/87/xf++/73/vf+//7//vf+9/7v/uf+1/7P/tP+2/7n/
u/+7/7r/uv+6/7j/uf+5/7n/uf+4/7j/uP+6/7r/uv+6/7j/tv+0/7P/tv+4/7n/uv+7
/73/vv+//73/vf+9/77/wv/C/8H/wf/A/77/vf+9/8L/wv/C/8T/xv/G/8n/yf/I/8n/
y//K/8v/zv/U/9L/1P/V/9X/1v/Y/9r/2f/Y/9r/2//d/93/3//f/+D/4//o/+n/6//u
/+//8f/w/+//8f/z//X/9//7//z/+//+//3//P/9//z//f/+//7/AAADAAMABQADAAQA
BAAFAAYABQADAAEA//8CAAIAAQACAAIA/v/5//f/9//1//L/8//x//P/8//w/+3/7f/t
/+z/7P/s/+z/7v/w/+3/6//n/+X/4f/k/+b/7P/u/+7/7v/u/+z/6v/o/+b/4//i/+H/
3v/g/+H/4//k/+H/4P/f/93/4f/j/+X/5//j/+H/4P/g/+L/4v/l/+j/6f/r/+3/6//s
//L/8//0//X/9f/2//b/+f/8/wIABAAHAAoADgATABQAGAAbABsAGQAXABEABwAEAAIA
+//1/+//6//k/9//3//d/9z/3P/Z/9n/2f/Y/9P/1P/V/9L/0v/S/9L/0v/P/8//z//P
/8//y//J/8r/zf/O/8z/xv/G/8f/xP/G/83/1f/i//D/DgA4AGIAhQCmAM0A6ADoAMcA
kQBtAGQAWwBKAD4AMwAkABYADwAIAPz/9P/v/+T/1//U/9L/zP/H/8b/xf+5/7f/t/+1
/7X/tf+1/7P/s/+0/7T/tf+1/7f/tv+2/7b/tv+3/7f/t/+3/7b/tv+2/7f/tv+1/7T/
tv+2/7b/t/+1/7b/tv+2/7j/uf+5/7n/uf+5/7n/uv/B/8L/wv/D/8D/vv+9/73/wv/C
/8L/xP/G/8b/yf/J/8b/x//J/8j/xv/I/83/yv/N/8//0P/S/9X/2P/Y/9j/3P/f/+P/
5f/k/+P/4//l/+j/6f/r/+7/7v/x//H/8f/y//X/+P/7//z//P/6//z///8AAAMABAAF
AAYABgAIAAkACQALAAkABwAGAAYABgAKAAsADAANAAkABgACAAAABgAGAAUABwADAP//
+v/5//n/+//7//j/9v/3//j/+P/1//T/8//0//X/8//y/+//8v/z//H/9P/s/+7/6//u
//H/8v/z//T/8//y//H/8P/z//T/9f/0//H/7//u/+z/6v/q/+r/6f/s/+3/7v/v/+z/
6//r/+z/8f/y//b/+v/6//v//P/5//b/+v/5//j/+//7//z//P8CAAYADQAQABEAFAAY
AB0AIwAoACwALQApACUAHQARAAsACAAAAPn/9//1//D/7f/q/+f/5f/k/+L/4f/g/97/
2P/a/9z/2v/a/9r/2v/a/9j/1//W/9X/4f/d/+H/4P/X/9T/1v/S/8z/yf/M/8z/z//f
//b/CgAkAEgAbgCPALIA1wDuAOgAvwCNAHMAbABdAEoAQgA3ACAAEgARABAABAD2/+//
7P/n/+D/3P/U/83/yP/F/8f/xv/F/8L/wf/D/8P/wf/B/77/vv+//7//wv/C/8P/xP/D
/8P/wv/B/8H/wP/A/8D/xP/E/8T/xP/D/8L/wf/B/8P/xv/I/8r/x//H/8b/xf/H/8f/
x//I/8z/zP/L/8v/zf/M/8z/zf/S/9L/0v/U/9P/0v/U/9P/1f/X/9r/2v/a/9z/4f/e
/97/3//f/+D/4f/k/+T/5P/o/+v/7//x//H/8f/y//X/+P/5//v//v/+/wEAAQABAAMA
BwALAA8AEAAQAA4AEAARABAAEQAQABQAFgAXABoAGQAZABsAGQAaABoAGwAcABwAGwAa
ABkAGwAaABgAGAAcABwAGwAdABgAEwANAAsACwANAA0ACgAFAAUABQAEAAIAAgACAAQA
BgADAAEA/f/8//v/9//4/wAABAAGAAQAAgAAAP7/+//6//n/+P/6//r/+v/4//v/+//8
//z/+//6//n/9//3//f/9//3//X/9f/2//j/+v/6//3/AAAEAAcACgAJAAcADAAMAAwA
DAALAAsACgAOABIAGQAcAB4AIAAjACcALAAwADMAMwAxAC0AJQAZABUAEgAKAAMAAQD/
//r/9//1//P/8v/y/+7/7f/s/+r/5//q/+3/7P/u/+7/7v/u/+v/6f/n/+X/5//l/+X/
6P/l/+L/4P/g/+b/6f/o/+T/7f8BABQAKABEAGIAhACpAMgA6QD6AN4ApQCBAHkAeABt
AFoARgA3AC4AKgAlABgACAD8//X/9P/z/+7/6P/i/9n/0v/P/8//0f/R/8//z//R/9H/
z//P/8v/yv/K/8n/zP/M/83/zv/L/8v/yv/J/8v/yv/K/8r/zP/M/8z/zP/P/9D/0f/T
/9L/0v/R/9D/z//P/87/zf/L/8v/y//M/9H/0v/S/9P/1f/U/9T/1f/Y/9j/2P/a/+D/
3P/X/w==
         </WaveFormData>
      </LeadData>
      <LeadData>
         <LeadByteCountTotal>10000</LeadByteCountTotal>
         <LeadTimeOffset>0</LeadTimeOffset>
         <LeadSampleCountTotal>5000</LeadSampleCountTotal>
         <LeadAmplitudeUnitsPerBit>4.88</LeadAmplitudeUnitsPerBit>
         <LeadAmplitudeUnits>¦ÌV</LeadAmplitudeUnits>
         <LeadHighLimit>2147483647</LeadHighLimit>
         <LeadLowLimit>268435456</LeadLowLimit>
         <LeadID>V1</LeadID>
         <LeadOffsetFirstSample>0</LeadOffsetFirstSample>
         <FirstSampleBaseline>0</FirstSampleBaseline>
         <LeadSampleSize>2</LeadSampleSize>
         <LeadOff>FALSE</LeadOff>
         <BaselineSway>FALSE</BaselineSway>
         <ExcessiveACNoise>FALSE</ExcessiveACNoise>
         <MuscleNoise>FALSE</MuscleNoise>
         <LeadDataCRC32>3276504001</LeadDataCRC32>
         <WaveFormData>
WABYAFgAWABhAGgAbwB2AG8AagBlAGAARwAuABUA/P/o/9b/xP+y/6v/pP+d/5b/nf+i
/6f/rP++/87/3v/u//f/AAAJABIAGAAcACAAJAAmACgAKgAsACoAKgAqACoALAAsACwA
LAAvADAAMQAyADEAMAAvAC4ALwAwADEAMgAyADIAMgAyADEAMAAvAC4ALwAwADEAMgAy
ADIAMgAyADAAMAAwADAAMAAwADAAMAAuAC4ALgAuACwALAAsACwAKgAqACoAKgAqACoA
KgAqACoAKgAqACoALAAsACwALAAqACoAKgAqACoAKgAqACoAJwAmACUAJAAiACIAIgAi
ACIAIgAiACIAIAAgACAAIAAgACAAIAAgACAAIAAgACAAHgAeAB4AHgAfACAAIQAiACQA
JAAkACQAJgAmACYAJgAoACoALAAuADEAMgAzADQAMgAyADIAMgA0ADQANAA0ADYANgA2
ADYAOAA4ADgAOAA4ADgAOAA4ADcANgA1ADQAMgAyADIAMgA0ADQANAAzADUANAA0ADQA
MwAyAC8ALgAxADEAMQAxADIAMgAzADQAMgAxADEAMQAxADEAMgAyADMAMwAzADMAMQAv
AC0AKgArAC0AMgA0ADQANQA1ADUAMgAwAC8ALgAuAC8ALwAtACkAJgAlACQAJQAmACgA
KgAoACgAKAAoACUAJAAkACUAJwAoACgAKAAoACgAKAApACkAKQAoACgAJQAlACYAJgAk
ACQAJAAkACoALgAwADEAOABAAEcATgBWAGIAbQBxAHEAbwBtAGQAUwA8AB4A/f/b/8X/
uP+0/67/pv+b/4//iP+N/5X/nv+r/77/0//h/+v/+f8DAAcADwAYABwAGwAcAB0AHQAf
AB8AIAAgACAAIQAhACIAIwAjACMAIwAjACQAJAAiACIAIgAiACAAIAAhACEAIAAgACAA
IAAiACIAIgAiACUAJQAkACQAIwAhAB8AHQAdAB0AHQAdAB4AHgAeAB4AGwAaABoAGwAd
ABsAGwAbABkAGAAXABkAFwAWABUAFAAWABQAFAAUABIAEQARABEADgAOAA4ADgAPAA0A
CgAJAAkACQALAAsACAAHAAYABAAFAAQAAgACAAQABgAEAAMAAQACAAQABAACAAMAAwAC
AAIAAQABAAEAAAAAAAAAAgAFAAUABgAIAAkACAAIAAkACQAJAAoACgALAA0AEwAWABUA
FAAVABUAFwAXABYAFgAWABYAFgAWABQAFAAUABQAFAAUABMAEwAVABYAFAAUABQAFAAU
ABMAEwASABIAEgASABIAEAAQABEAEQAPAA8ADwAOAA4ADgAOAA0ADQANAA0ADQAQABAA
EQARABEAEQARABEAEAAOAA0ADQARABIAEgATABUAFQASABAADwAOAA4ADwANAAsACAAG
AAgACAAIAAgACgAMAA0ADgANAAwACgAIAAcABwAGAAYABwAIAAkACgAJAAkACAAHAAgA
CAAHAAcABgAGAAYABgAMAAwACAAIAAwADwASABgAIQAoADAAOABFAE8AUwBXAFcAUABF
ADIAGAD3/9P/sf+e/5j/kv+Q/4n/ff92/3n/e/+A/43/nP+p/7n/y//b/+H/5f/t//T/
+P/9/wIABwAHAAkACQAKAAwADAANAA0ADAANAA0ADQANAA0ADgAOAA8AEAARABIAEgAS
ABMAEwAQABAAEAAQABIAEgASABIAEQARABAAEAARABEAEQARABMAEwATABMAEAAQABAA
EAANAAwADAANAA0ACwALAAsADAAMAAwADwANAAwACwAKAAoACAAIAAgABwAHAAgACQAG
AAYABgAGAAUAAwAAAP///v/9//7//f/////////+/////v/8//z//v8AAP7//f///wAA
AgACAAEAAQAAAP7//v/9//3//f///wAAAQAEAAQAAwADAAQABgAGAAcACQAJAAkACgAK
AAoACwAQABIAEgASABQAFQAVABUAFAAUABcAGAAZABoAGAAYABgAGAAaABoAGQAZABsA
IAAeABkAGgAcABwAHAAcABoAGQAZABgAFgAWABYAFgAXABgAGgAbABgAFwAWABQAFAAU
ABQAEwAWABcAGAAZABkAGAAYABcAFwAXABcAFwAXABYAFgAXABwAHgAfACEAIAAfABsA
GAAVABQAFAAVABgAFwAVABQAFAAUABQAFAATABQAFAAUABIAEgARABAAEgATABMAFAAW
ABYAFgAWABQAFQAVABUAFAAUABMAEwAWABYAFgAWABAAEgAUABYAFgAZACIALgA5ADwA
QgBOAFkAYQBlAGUAYwBWAEMALgAOAOf/xf+r/57/mP+S/4j/e/9z/3j/f/+J/5j/qf+6
/8v/2f/j/+v/9f/7////CAAMAA0AEgAVABQAFQAUABQAFAAUABUAFQAYABkAGQAZABsA
GwAcABwAHAAcABwAHAAaABoAGwAbABwAHAAcABwAHgAeAB4AHgAdAB0AHAAcAB4AHQAc
ABsAGQAZABkAGQAWABYAFgAWABYAFgAXABkAFwAVABUAFQAUABQAFAAXABcAFgAVABQA
EgAQABAAEAAQAA8ADwAPAAwADAAMAAwADAALAAkACQAIAAcACAAHAAcABwAHAAYACAAI
AAcACAAIAAgABAABAAIABAAHAAgACAAJAAkACAAIAAcABwAHAAYABgAGAAgACQAJAAoA
DAAOAA4ADwARAA8ADwAQABAAEQARABUAFgAWABYAGAAZABkAGQAYABgAGgAaABoAGgAY
ABgAGAAYABgAGAAXABcAHQAcABwAGgAYABgAGAAYABgAFwAXABYAFgAWABYAFgAUABQA
FQAVABcAFwAXABYAFgAWABYAFQAVABUAFQAVABUAFAAUABMAFQAVABUAFQAWABYAFwAZ
ABsAGgAYABcAGgAbABkAGAAUABIAEQARABIAEQAPAA4AEAAQABAAEAAPABAAEAAQABAA
EAAPAA4ADgAPAA8AEAAOAA4ADgAOABAAEQARABEAEgASABEAEQAQABAAEAAQABAADgAQ
ABQAFgAXABwAJgAvADYAPgBGAE8AVQBXAFkAWQBQAD8AKgASAPH/zf+v/6L/nv+W/5D/
if97/3T/d/99/4b/l/+o/7n/x//T/+P/7f/z//X/+v8CAAcACgALAA0ADwAPABAADgAO
AA8ADwAOAA8ADwAPAA0ADQAOAA4AEAAQABAAEAASABIAEwATABAAEAAQABAAEAAQABAA
EAATABMAEgASABAADwAOAA0ADwAPAA8ADwANAAwACwAKAAoACgALAA0ADAAJAAgABwAG
AAYABgAJAAgACAAIAAgACAAGAAYABgAGAAUABQAFAAQABAAEAAQAAQD///z/+//5//n/
+//7//n/+f/5//j/+f/6//r//P/7//z/+f/3//X/9v/4//j/+P/5//n/+P/6//n/+f/5
//j/+P/4//r/+//7//z//v/+//7///8BAAMAAwAEAAQAAQABAAUABgAGAAYACAAJAAoA
CwALAAwADAAMAAwADAAMAAwADAAMAAsACgAIAAcADwAQAA8ADgANAAwACgAJAAkACAAK
AAoACgAKAAoACgALAAsACQAJAAkACAAIAAgACAAHAAYABQAEAAMABQAGAAgACQAHAAcA
BwAHAAUABAAEAAUACgAMAA0ADwAMAAsABwAEAAMAAgACAAMAAwABAP7//P/9//7///8A
AAEAAgACAAIAAQAAAP7//P/+//////8AAAAAAAAAAAAA//////7//f///wAAAAABAAEA
AAD///7//P/6//z/AgAGAAcADAAWAB8AJgAuADgAPwBHAEkARwBBADAAHQAGAOj/wf+j
/5H/hv+C/37/dv9j/13/aP9x/3P/fP+P/6L/sf+9/8f/0f/Z/+H/5//s/+7/7//0//P/
8//1//X/9v/4//j/+f/5//j/+f/5//n/+f/5//r/+v/5//j/9//2//b/9v/3//f/+P/4
//j/+P/2//b/9v/2//f/9//2//b/9v/1//T/8//z//P/8//z//L/8v/y//L/7//u/+7/
7//v/+3/7f/t/+z/7P/s/+//7f/s/+v/6v/o/+b/5v/m/+T/4//j/+P/5P/k/+T/5P/h
/9//3P/b/9n/2f/b/9v/3f/d/93/3P/b/9r/2P/Y/9j/2v/Y/9f/1//Y/9r/2v/Z/9n/
2P/W/9T/0//T/9P/1v/W/9b/2P/a/9v/3f/g/+D/3v/d/93/3v/f/+H/4v/f/9//4//k
/+T/5P/m/+f/6v/r/+v/7P/t/+z/6//q/+r/6v/q/+r/7P/m/+X/6v/o/+j/6P/o/+j/
5//n/+b/5v/m/+b/5v/k/+T/5f/l/+X/5f/l/+T/4//i/+H/3//d/93/3f/d/93/3P/c
/9v/3P/d/97/3//h/+D/4P/h/+P/5P/k/+X/4//j/+D/3v/c/9r/2f/Z/9r/2f/X/9b/
1P/U/9T/1P/T/9T/1P/U/9T/1P/T/9L/0P/R/9H/0v/Q/9D/0P/Q/9L/0//T/9P/0v/S
/9H/0f/Q/9D/0P/Q/9D/zv/Q/9T/1v/V/9j/5P/v//T/+P8EAA8AFwAbAB0AGwAOAPv/
6v/O/6f/f/9j/1b/VP9S/0z/Q/83/zT/N/89/0b/Vf9k/3X/g/+P/5v/o/+p/6v/sv+6
/73/vv+//8H/w//D/8T/wf/A/8D/v//B/8P/xP/F/8P/w//E/8T/xv/G/8b/xv/G/8b/
x//H/8X/xP/D/8L/xf/G/8f/yP/I/8f/xf/E/8L/wf/A/7//v/+//7//v/+9/7z/u/+6
/7n/uP+4/7n/u/+5/7n/uf+2/7b/tv+5/7f/tv+1/7T/tf+0/7X/tv+2/7X/tf+1/7H/
sP+v/67/rf+r/6j/p/+q/6v/rv+v/67/rf+s/6r/p/+m/6T/pP+m/6j/pv+l/6P/pP+m
/6b/pv+n/6f/pv+k/6P/o/+j/6b/qP+q/67/rP+r/6v/rP+u/67/r/+x/7L/s/+1/7b/
t/+3/7v/vP+6/7r/vP+9/77/v/+//8D/xP/E/8T/xP/E/8T/xP/E/8b/yP/H/8P/xP/C
/8L/wv/C/8P/w//E/8T/xf/G/8f/yP/G/8b/x//H/8X/xf/F/8T/xP/E/8T/w//F/8X/
xf/F/8j/yP/J/8n/x//H/8f/x//H/8b/xv/H/83/zv/O/8//0f/R/87/zP/L/8r/yv/L
/83/y//I/8b/xv/G/8b/xv/F/8b/xv/G/8f/yP/I/8j/yv/L/8v/zP/L/8r/yf/I/8n/
y//M/83/zv/O/83/zf/M/8z/zP/M/9L/0P/Q/9T/1P/V/9r/5P/v//j/AAAKABcAHQAh
ACMAIQAYAAUA8P/S/6//i/9x/2D/XP9W/0r/Pf83/zj/Qf9L/1T/Yf9y/4P/k/+f/6f/
sf+7/8H/yP/M/83/zv/R/9H/0//T/9T/1f/W/9j/2f/Y/9n/2f/Z/9n/2f/a/9r/3f/e
/9//4P/f/97/3v/d/97/4P/i/+T/4//i/+H/4P/h/+H/4P/g/+L/4f/g/9//3//f/9//
3//f/+D/4f/i/9//3v/e/9//3//d/93/3f/e/97/3v/h/9//3v/d/9z/3v/c/9z/3P/Y
/9f/1//X/9j/2P/Y/9j/2P/X/9X/1f/V/9X/1//X/9f/1//X/9b/1//W/9T/1P/U/9b/
1P/T/9P/1P/W/9b/1P/V/9X/1P/V/9X/1v/X/9b/1v/W/9j/2v/b/93/4P/g/+D/4f/j
/+P/4//k/+T/5f/l/+n/6v/p/+j/6f/p/+r/6//r/+z/8f/y//P/9P/y//L/8v/y//L/
8v/x//H/9f/y//T/9P/0//T/9P/y//H/8f/w//H/8v/z//T/9P/0//X/9f/z//P/8//y
//T/9P/0//P/8//z//P/8//y//L/8//z//T/9f/2//f/9//2//b/9//9//7//v//////
///8//r/+P/2//X/9f/4//f/9f/0//L/8v/y//L/8f/y//L/8v/0//T/8//y//T/9f/1
//b/+P/4//j/+P/2//f/9//3//b/9v/1//X/9v/2//b/9v/2//b/9v/4//r//f8EABAA
GwAgACYALgA3AD0AQQBFAEUAPAArABYAAgDj/7f/l/+K/4T/eP9y/2v/Xf9Y/1//Z/9y
/4H/lP+n/7f/x//R/9n/3f/j/+b/6v/x//b/9f/1//f/9//4//r/+v/7//v//v//////
////////AAAAAP7//v/+//7//v/+///////+//7//v/+/wAAAAAAAAAA//////7//v/+
//3//P/7//z//f/+/////v/+//7//v/7//r/+v/7//v/+f/5//n/+v/6//r//f/8//z/
/P/8//r/+P/4//j/+P/3//f/9//2//b/9v/2//b/9f/z//P/8v/x//L/8f/v/+//7//u
/+7/7v/t/+7/8P/y//D/7//v//D/8v/y/+//7//u/+z/7f/t/+7/7//w//D/8P/y//H/
8f/y//T/+P/4//n/+//7//v//P/8//v/+////wAAAgACAAQABQAFAAUABAAEAAcACAAJ
AAoACgAKAAoACgAMAAwACwALAAsADAAMAAwADAAMAAwACgAJAAkACAAGAAYABgAGAAQA
BAAFAAUABQAFAAUABAAFAAYABwAHAAcABwAHAAcACAAIAAkACQAHAAcABwAHAAkACAAI
AAkACwAMAAwADQALAAsACAAGAAcABgAGAAcABwAFAAIAAAAAAAAAAAAAAAEAAgACAAIA
AgACAAEAAAAAAAEAAQACAAAAAAAAAAAAAgADAAMAAwABAAAA/v/9////AAABAAIAAAD8
//7/AgAEAAUADAAYACEAJgAqADYAQQBHAEkASwBJAEAAMQAaAAAA3f+3/53/kv+K/4D/
fP9z/2X/Yv9p/23/dP+H/5r/q/+5/8f/0//b/+H/5f/q//L/+f/8//v/+f/7//v//P/8
//z//f/9//z//f/9//3//////wAAAAD///7//f/8//3//v8AAAEA/v/+//7//v/9//z/
+//6//z//f/9//7//P/7//r/+f/5//n/+f/5//j/+P/4//j/9f/0//T/9f/3//X/9f/1
//H/8P/v//H/8f/w/+//7v/u/+z/7P/s/+z/6//r/+v/6P/o/+j/6P/o/+f/5f/l/+P/
4//l/+X/4//j/+P/4v/h/+D/3v/e/9//4P/d/9v/2f/a/9z/3P/c/93/3f/c/9z/2//b
/9v/3v/e/97/4P/f/9//4P/i/+L/4v/j/+X/5f/l/+b/5v/l/+X/6f/q/+r/6v/s/+3/
7f/t/+z/7P/s/+z/7P/s/+3/7v/v//D/8P/w/+//7//t/+z/7v/w//D/8P/w/+//7f/s
/+r/6v/q/+r/6v/q/+r/6//r/+r/6f/o/+b/6P/o/+j/5//p/+n/6f/p/+n/6P/o/+f/
6f/p/+n/6f/r/+r/6v/r/+3/7v/u/+//8P/x/+//7v/t/+z/7P/t/+//7f/q/+j/5v/m
/+b/5v/p/+r/6v/q/+n/6P/m/+T/5//p/+r/7P/t/+7/7//w//L/8//z//P/8v/y//H/
8f/0//T/9P/0//r//v/+//z//v8BAAYADgAXACAAJgAuADkARwBLAEkASQBCADcAJgAO
AO//y/+t/5j/jv+O/4r/g/91/2z/b/91/3z/if+c/6//u//J/9X/3f/l/+//+P/6//v/
/v8BAAIABQAGAAgACQAKAAwADQAMAA0ADQANAA0ADQAOAA4ADgAOAA4ADgAMAAwADQAN
AA4ADgAOAA4ADgAOAA4ADgANAA0ADAAMAAoACQAIAAcABQAFAAUABQAGAAYABgAGAAQA
AgABAAEAAQD////////+//7//v8BAAAA/v/8//r/+v/4//j/+P/2//X/9f/1//T/9P/0
//T/8//x/+7/7f/r/+v/7f/t/+z/6//q/+j/6f/o/+b/5v/o/+r/6P/n/+b/5v/n/+b/
5f/l/+T/4v/j/+P/5P/l/+X/5P/j/+T/5f/l/+b/6P/o/+j/6f/r/+z/7f/v//D/8f/x
//X/9v/2//b/+P/5//r/+//7//z//f/8//v/+v/7//z//f/+//7//v/9//3/+f/4//z/
/v/+//7//v/8//v/+//6//n/+P/3//b/9//4//r/+//6//n/+P/2//j/+P/4//f/9//3
//f/9//4//j/+f/5//f/9//3//f/9//2//b/9//9//7//v////3//f/6//j/+f/4//j/
+f/5//f/9P/y//D/8P/w//D/8//0//T/9P/y//L/8f/w//D/8f/x//L/8//0//X/9v/2
//f/9//3//b/9v/1//X/9P/0//T/9P/0//b/+P/4//r//f8CAAgAEwAaACAAKgA1AD8A
QQBDAEMAPgAtABgAAgDh/7n/m/+M/4L/fP90/2f/Wf9Y/2P/Z/9u/3//kP+h/6//vf/J
/9X/2//j/+j/7P/t//T/9//1//f/9//4//r/+v/7//v//v//////////////AAAAAP7/
/v/+//7//v/+/////////wAAAQACAAQABAAEAAQAAwADAAIAAgADAAMAAwADAAEAAQAB
AAEAAQACAAMABAABAAAAAAABAAMAAQABAAEAAQACAAMABwAFAAQAAwACAAIAAAAAAAAA
AAD////////+//7//v/+/wAA///9//3//P/7//z/+//4//f/9v/0//f/+P/4//r/+v/8
//r/+f/2//b/9//2//f/+f/6//r/+P/3//f/9//6//r/+v/8//3//f/+/wAABAAEAAUA
BwAJAAkACgAKAAsACwAPABAADwAOAA8ADwAQABEAEQASABYAFgAWABYAFgAWABYAFgAW
ABYAFQAVABUAFgAWABUAGgAaABgAGAAYABgAGAAYABgAFwAXABYAFgAWABYAFgAWABYA
FwAXABcAFwAXABYAFgAWABYAFQATABMAEwATABQAFAAVABUAFwAXABcAFwAXABYAFgAX
ABsAHAAcAB0AHQAdABoAGAAVABQAFAAVABcAFQASABAADgAOAA4ADgAPABAAEAAQAA4A
DgANAAwADQAPABAAEgAQABAAEAAQABAAEQARABEADgAOAA0ADQAMAAwADAAMAAwADgAS
ABIAEAAVABwAJAAtADYAPgBGAE8AVQBVAFUAVQBOADsAJgAMAOn/xf+p/5z/kP+G/3z/
cf9l/2j/b/91/3z/j/+k/7X/wf/N/9f/4f/p//H/9P/4//3//v/9//3//////wAAAgAC
AAMAAwAEAAUABQAFAAUABQAGAAYABAAEAAQABAAEAAQABQAFAAIAAgACAAIAAAAAAAAA
AAABAAEAAAAAAAIAAQAAAP//AQABAAEAAQD+//7//v/+//7//v///wEA///9//3//f/8
//z//P///////v/9//z//P/6//r/+v/6//n/+f/5//b/9v/2//b/9v/1//P/8//y//H/
8v/x//H/8f/x//D/7//u/+z/7P/t/+7/6//p/+r/7P/v//D/8P/x//H/8P/y//H/8f/x
//T/9P/0//b/+f/5//r//P/7//r/+v/7//z//f///wAA/////wMABAAGAAYACAAJAAsA
CwAKAAoACwAKAAkACAALAAwADQAOAA4ADgANAA0ADwAQABAADwASABIADgAQABAAEAAQ
ABIAEQARABAAEgASABIAEgASABIAEwATABUAFQAVABQAFgAWABYAFQATABMAEwATABYA
FgAXABcAGQAZABkAGQAXABYAFgAXAB0AHgAeAB8AHwAfABwAGgAZABgAGAAZABkAFwAU
ABIAFAAUABQAFAAVABYAFgAWABYAFgAVABQAFgAXABcAGAAYABgAGAAYABgAGQAZABkA
GgAaABkAGQAYABgAGAAYABoAGgAcABwAHAAhACoANAA9AEIATABWAF0AYQBlAGUAXwBU
AEMALAAOAOv/yf+v/6T/nv+Y/5L/h/99/4D/h/+P/5r/q/+8/83/2f/j/+3/9////wUA
DAAQABMAGAAZABsAHQAdAB4AHAAcAB0AHQAdAB0AHAAbAB0AHQAeAB4AHgAeAB4AHgAc
ABwAHQAdAB4AHgAeAB4AHgAeAB4AHgAfAB8AHgAeABwAGwAaABkAGQAZABkAGQAYABgA
GAAYABgAGAAZABsAGwAZABkAGQAXABYAFQAXABcAFgAVABQAFAASABIAEgASABEAEQAR
ABAAEAAQABAADwANAAoACQAJAAkACwALAAkACQAJAAgABQAEAAIAAgAGAAgABgAFAAUA
BgAIAAgACAAJAAkACAAGAAUABQAFAAgACAAIAAoACwALAAwADgAQABAAEQATABQAFQAX
ABgAFwAXABsAHAAaABoAHAAdACAAIQAhACIAJAAkACQAJAAkACQAJAAkACYAJgAlACUA
JgAmACUAIwAkACQAJAAkACQAJAAkACMAIwAiACMAJAAlACYAJAAkACUAJQAjACMAIwAi
ACQAJAAkACMAIQAhACEAIQAgACAAIQAhACQAJQAmACcAJQAkACQAJQApACoAKgArAC0A
LQAqACgAJQAkACQAJQAnACUAIgAgACAAIAAgACAAIAAgAB8AHgAcABwAGwAaABsAHQAe
ACAAHwAeAB0AHAAeAB8AHwAfABwAHAAbABsAHAAcABwAHAAiACAAHgAeACAAIwAqADYA
QQBEAE4AWgBhAGMAZQBjAF0AUAA/ACoADADn/8n/t/+s/6j/pv+g/5P/h/+G/43/kf+c
/63/vP/N/93/6f/x//v/AwAHAAoADgARABQAFwAZABsAGwAcABoAGgAbABsAHwAhACIA
IwAlACUAJgAmACQAJAAkACQAJAAkACUAJQAmACYAJgAmACYAJgAmACYAJwAnACYAJgAk
ACMAIgAhACMAIwAjACMAIgAiACIAIgAjACIAIgAjACMAIQAhACEAHwAeAB0AHwAgACAA
IAAgACAAHgAeAB4AGgAZABkAGQAaABoAGgAaABcAFQASABEAEwATABUAFQAXABcAFwAW
ABMAEgAQABAAFAAWABQAEwARABIAFAAUABYAFwAXABYAFQATABIAEQATABQAFQAYABkA
GQAaABwAHAAcAB0AHwAgACEAIwAkACUAJQApACoAKwAsAC8AMQAxADEAMAAwADAAMAAw
ADAAMwA0ADUANgA0ADQAMwAzADUANgA2ADcANgA0ADQANAA0ADQAMwAzADIAMgAyADIA
MgAvAC4ALgAtACsAKwArACoAKwAsAC0ALQAvAC8ALwAvAC4ALgAvAC8ALwAvAC8ALwAv
AC4ALgAvADMANAA0ADUANwA3ADQAMgAzADIAMgAzADIALwArACgAKgAqACoAKgApACoA
KgAqACoAKgApACgAKAApACkAKgAqACoAKgAqACwALQAtAC0ALAAsACsAKwAuAC4ALgAu
AC4ALgAsACwALgAxADQAPgBJAFIAWABkAG8AcwB3AHkAdQByAGUATAAuAAkA4f/F/7z/
tv+s/6T/nf+V/5L/l/+d/6b/tf/E/9P/4f/t//v/BwANABMAGAAcACEAIgAjACQAJwAo
ACoAKgAqACsAKwAsAC0ALQAtAC8ALwAwADAALgAuAC4ALgAuAC4ALwAvADAAMAAwADAA
LwAuAC0ALAAuAC8ALwAwADIAMQAwAC8AMQAxADEAMQAuAC4ALgAuADAAMAAxADMAMQAv
AC8ALwAsACwALAAvADAAMAAwADAAMAAuAC4ALgAsACsAKwArAC0ALgAvADAALwAtACoA
KQAnACcAKQApACcAJwAnACYAJgAmACUAJgAoACoAKAAnACcAKAAqACoAKAApACkAKAAp
ACkAKgArACsAKgApACoALAAtAC8AMgAyADIAMwA1ADcANwA4ADgAOgA7AEAAQgBBAEAA
QQBBAEIAQwBDAEQARABEAEQARABHAEgASQBKAEoASgBJAEkASgBKAEkARwBIAEgASABK
AEwATABMAEwASwBJAEgARgBIAEgASABIAEcASABKAEsASwBLAEsASgBJAEgARwBFAEcA
RwBHAEcASgBKAEsASwBIAEcARgBFAEgASABJAEsATgBOAE0ATQBOAE8ATQBMAEwATABN
AE8ATABJAEUAQgBEAEQARABEAEMARABEAEQARgBGAEUARABCAEMAQwBEAEIAQgBCAEIA
QwBFAEYARwBFAEQAQgBBAEMARABFAEYARABGAEYARgBIAEkAUABaAGUAbgB0AH4AiQCL
AIkAiwCLAIYAdwBiAEYAIQD7/93/zP/E/77/tP+n/5//ov+p/7H/vv/N/9r/7f/7/wUA
EQAdACcAKQAsADAAMwA4ADsAOwA9AD0APgA8ADwAPQA9AD4APwA/AD8APwA/AEAAQAA+
AD4APgA+AD4APgA/AD8APgA+AD4APgBAAEAAQABAAEAAPwA9ADwAOgA5ADgANwA5ADkA
OQA5ADYANgA2ADYANgA2ADcAOQA4ADUANAAzADAAMAAwADMAMgAyADIAMgAyADAAMAAw
AC4ALQAtAC0AKwAqACkAKAAoACcAJQAlACMAIwAlACUAIgAhACAAHgAeAB4AHQAeAB8A
IAAdABsAGQAaABwAHAAeAB8AHwAeABwAGwAbABsAGwAaABkAGgAZABkAGgAcACAAIAAh
ACMAJQAlACYAJgAkACMAJgAmACgAKAAqACsAKwArACoAKgArACoAKQAoACkAKgArACwA
KwAqACgAJwAoACgAJwAlACoAKgAqACgAKAAoACgAKAAnACcAJgAmACYAJgAmACQAJAAl
ACUAIwAjACMAIgAgACAAIAAfAB0AHQAdAB0AIAAgACEAIQAgAB8AHgAdAB4AHgAfACEA
IwAiACAAHwAfAB8AHAAaABkAGAAYABkAGQAXABQAEgAQABAAEAAQABEAEgASABIAFAAU
ABMAEgARABEAEAAQABAAEAAQABAADgAPAA8ADwANAAwACgAJAAoACgAKAAoACAAGAAYA
DAAOABMAHgAoAC8ANAA+AEoATwBPAFMAUQBLAD4ALwAYAPb/zf+p/5f/iv+A/3z/eP9n
/2H/aP9x/3n/hv+X/6z/u//H/9P/3//l/+n/7//y//T/9//6//v//f//////AAD+//7/
/////wAAAQABAAEAAAD//////v/+//7//v/+/wAAAAABAAEA/v/+//7//v/8//z//P/8
//3//f/8//z//P/7//r/+f/2//X/9P/z//P/9P/1//b/9f/0//T/9f/1//P/8//z//D/
7v/w/w==
         </WaveFormData>
      </LeadData>
      <LeadData>
         <LeadByteCountTotal>10000</LeadByteCountTotal>
         <LeadTimeOffset>0</LeadTimeOffset>
         <LeadSampleCountTotal>5000</LeadSampleCountTotal>
         <LeadAmplitudeUnitsPerBit>4.88</LeadAmplitudeUnitsPerBit>
         <LeadAmplitudeUnits>¦ÌV</LeadAmplitudeUnits>
         <LeadHighLimit>2147483647</LeadHighLimit>
         <LeadLowLimit>268435456</LeadLowLimit>
         <LeadID>V2</LeadID>
         <LeadOffsetFirstSample>0</LeadOffsetFirstSample>
         <FirstSampleBaseline>0</FirstSampleBaseline>
         <LeadSampleSize>2</LeadSampleSize>
         <LeadOff>FALSE</LeadOff>
         <BaselineSway>FALSE</BaselineSway>
         <ExcessiveACNoise>FALSE</ExcessiveACNoise>
         <MuscleNoise>FALSE</MuscleNoise>
         <LeadDataCRC32>83702585</LeadDataCRC32>
         <WaveFormData>
cgByAHIAcgCWALoA3gACARoBMAFGAVwBPAEcAfwA3ACQAEQA+P+s/3r/Sv8a/+r+Av8Y
/y7/RP9d/3T/i/+i/7H/vv/L/9j/3v/k/+r/8P/0//b/+P/6//r/+v/6//r//P/8//z/
/P/9//7///8AAAAAAAAAAAAAAAAAAAAAAAACAAIAAgACAAEAAAD///7///8AAAEAAgAE
AAQABAAEAAIAAgACAAIABAAEAAQABAAEAAQABAAEAAUABgAHAAgACgAKAAoACgALAAwA
DQAOABEAEgATABQAFwAYABkAGgAdAB4AHwAgACQAJgAoACoAKwAsAC0ALgAwADIANAA2
ADkAOgA7ADwAPQA+AD8AQABDAEQARQBGAEcASABJAEoASwBMAE0ATgBQAFAAUABQAE8A
TgBNAEwASQBIAEcARgBFAEQAQwBCAD8APgA9ADwAOgA4ADYANAAyADAALgAsACsAKgAp
ACgAJwAmACUAJAAiACIAIgAiAB8AHgAdABwAHAAcABwAHAAeAB4AHQAcABoAGgAZABkA
FwAXABYAFgAWABUAFQAVABYAFQAVABUAEgARABAADwAPABAAEAARABIAEwAUABUAEAAP
AA4ADQANAA8AEQATABMAFAAVABUAFQAVABUAFAAWABgAGwAbABcAFAATABMAFAAVABQA
EAALAAoACgAIAAMAAQADAAMAAQABAAEAAAACAAIAAQABAAEAAQABAP///v/+//3//P/+
//7//v8AAAUACAALABMAHQAsAD0AUQBuAJgAwwDkAAQBJAE/AVEBUQFDASMB6wCkAFgA
DwDH/37/MP/s/sn+0P73/hv/MP9B/1z/eP+M/53/r/+7/8P/zv/Y/9//4f/j/+b/5v/p
/+n/6v/r/+v/6//s/+3/7//v/+//7//w//D/8f/v/+//7//v//D/8P/w//D/8P/w//H/
8f/w//H/8f/y//T/9P/0//T/8//z//P/8//y//P/8//z//T/8//z//X/9P/0//X/9f/2
//j/+f/6//v/+//7//r//v//////AAACAAMABAAGAAQABQAHAAkADAAMAA8ADwATABQA
FQAWABgAGwAfACIAIQAgACMAIgAlACcAKQAqACsALQAuAC8AMAAwADIAMwAyADUANgA3
ADUANwA3ADcAOAA5ADkAOQA5ADcANwA3ADQAMwAyADEALQArACsAKgAqACgAJgAlACMA
IgAgAB4AHgAeABwAGQAXABUAFQAVABIAEQARABEADgAPAA8AEAAQABAAEAAQABAAEAAO
AAwACwAKAAkACQAJAAkACgAKAAoACQAJAAkACAAHAAcABwAGAAUABAADAAMABAAEAAUA
BQAFAAMAAwABAAEA//////3///8DAAUABQAGAAUABQAFAAUABwAGAAYACAALAAsACAAG
AAQABQAFAAUABAAAAP7//v/8//r/9//1//X/9f/z//P/9P/0//X/9v/0//P/8v/x//H/
7//v//D/8P/w//D/8P/2//T/8f/y//n///8HABIAHwAtAEIAYACJALAA0gD0ABEBJQEt
ASkBGwH1ALYAbgArAOn/qv9q/x7/3f7G/tv+//4a/y3/QP9W/27/hf+Z/6P/r/+6/8L/
x//N/9X/2v/a/93/3f/e/9//3//f/+D/3//h/+H/4f/f/+D/4P/h/+L/4//k/+X/5v/m
/+b/5v/k/+T/5f/l/+T/5f/l/+b/5P/k/+T/5P/k/+X/5v/n/+j/6f/p/+n/5v/l/+X/
5//m/+b/5//n/+f/6P/o/+j/7P/t/+7/7v/u/+//7//w//D/8f/y//T/9P/1//f/+f/6
//r//f/9////AAABAAIAAAADAAcACgAMAAwAEAAQAA8AEQATABQAFQAXABgAGQAbABwA
HwAhACEAIwAjACMAIwAlACUAJQAnACkAKgArACkAJwAnACcAJgAlACQAIwAhAB8AHwAe
AB4AHAAaABkAFwAWABQAEgASABIAEAANAA0ACwALAAsACQAHAAYABQAEAAUABQAGAAYA
CAAFAAEAAAABAAIAAwAEAAEAAAAAAAAA/f/9//3//f/9//7///////3//f/8//v/+f/5
//j/9//5//n/+v/8//r/+f/3//X/9v/3//b/9//3//f/9f/3//n/+//7//z//f/9//3/
/f/7//r/+v/8/wEAAQD+//z/+v/7//v/+//5//T/8f/w//D/7v/r/+n/6f/p/+f/5//p
/+j/6P/o/+X/5f/l/+X/5f/j/+P/5P/m/+b/5v/m/+D/5P/n/+z/8f/3/wMAFAAnADkA
UgB8AKUAygDqAAoBIQErASkBGwH7AL8AcgAmAOH/of9a/wr/xv6t/sD+6/4N/yL/Nf9O
/2j/ev+L/5n/p/+v/7b/vv/D/8f/zf/Q/83/z//O/87/0f/R/9H/0v/V/9f/1//X/9X/
1v/W/9f/1//X/9f/1//W/9b/1v/W/9X/1v/Y/9n/2P/Z/9n/2v/Y/9j/2P/Y/9n/2f/Z
/9n/2P/Z/9n/2f/Y/9f/1//Z/9z/3P/d/93/3f/e/97/3v/e/9//4P/g/+T/5f/l/+b/
5//n/+f/6P/q/+v/7f/v/+7/7v/x//H/9v/4//r//P/6//3/AQAEAAQABAAIAAgACwAN
AA8AEAAQABEAEQARABQAFAAWABcAGAAbABwAHQAdAB8AHwAfAB4AHwAfAB8AHQAbABsA
GwAaABkAGAAXABQAEQAQAA4ADAAKAAgABwAHAAYABAACAAEAAAD9//n/+f/3//f/9//0
//P/8//z//D/8f/x//L/9P/0//P/8P/w//D/8P/w/+//7v/u/+7/7f/t/+3/7f/s/+z/
7P/r/+3/7f/s/+v/6//r/+r/6f/o/+f/5//o/+j/6f/p/+n/6//r/+n/6f/r/+v/6f/r
/+z/7f/s/+z/7//v/+//7//u/+z/6//s//H/8f/u/+z/7f/v//D/8f/u/+j/5P/i/+L/
4P/d/9v/3f/d/9v/2//Z/9j/2P/Y/9n/2f/Z/9n/2f/X/9f/2P/Y/9j/2P/Y/9b/1v/Z
/+D/5f/p//H/AAARACMAPABiAIsArgDOAPIAEQEjAScBHwEHAdkAkABCAPn/r/9m/xr/
0P6h/pz+v/7n/gD/Ff8w/0r/YP9x/4X/lf+f/6L/qv+x/7n/vf/A/8L/xf/F/8b/xf/F
/8X/xv/F/8f/x//H/8f/yP/I/8n/yf/J/8n/yf/M/8z/zP/M/8j/yP/J/8n/yv/L/8v/
zP/O/87/zv/O/83/zf/N/83/zv/P/8//z//O/83/zf/P/9D/0P/R/9H/0f/S/9L/0v/U
/9X/1v/W/9r/2//b/9z/3P/d/97/4P/g/+H/4//l/+n/6v/u/+//8v/y//L/8v/y//X/
+f/8//z//P8AAAAAAgAFAAgACgAJAAsADAANABAAEAASABMAFAAXABgAGQAZABsAGwAb
ABoAGwAbABsAGwAZABkAGQAYABcAFgAVABMAEQARABAADgAMAAoACQAFAAQAAgAAAAAA
AAD+//v/+//5//n/+f/4//f/9//3//H/8f/w//D/9P/2//X/9P/z//L/8f/w//D/8P/v
/+//7//v//D/8P/w/+//7//v/+7/7f/t/+3/7P/r/+n/5//m/+b/5//p/+r/6//p/+n/
5//n/+X/5f/j/+X/6P/r/+z/7v/t/+3/7f/t/+3/7P/s/+7/8f/x/+7/7P/s/+3/7f/t
/+n/5P/h/+D/4P/e/9v/2f/d/93/2//b/9n/2P/Y/9j/1f/V/9X/1f/W/9X/1v/Y/9f/
1v/V/9T/1v/W/9n/4P/n/+3/9/8KAB0AMQBUAIAApQDKAO4ACgEdAScBJQETAesAqQBa
ABAAw/95/yz/3v6i/pn+vv7n/v3+Cv8j/0D/VP9o/3n/h/+V/5//pv+u/7H/tf+5/7j/
uP+7/7v/vP+//7//v//A/8H/w//D/8P/w//E/8T/xf/E/8P/wv/B/8L/wv/C/8L/wf/C
/8T/xf/F/8X/xP/E/8b/xv/G/8b/x//H/8f/x//H/8f/xv/F/8X/xf/G/8n/yf/I/8j/
x//H/8j/yP/I/8z/zf/O/87/0P/R/9H/0v/S/9P/1P/W/9b/1//Z/9v/3v/e/+H/4f/j
/+T/5f/m/+b/6f/t//D/8v/y//b/9v/0//X/9v/2//f/+f/6//v//v/+/wAAAQAAAAMA
BAAFAAIAAwACAAEAAgADAAMAAwAGAAUABgAHAAIA///8//n/9//1//X/9P/y//D/7v/t
/+3/7P/q/+j/6f/q/+n/5//m/+P/4v/h/+D/3//f/9//3//b/9z/3v/e/97/3v/e/9v/
2v/a/9r/2f/Z/9n/2f/W/9b/1v/V/9f/1//W/9X/1f/V/9T/0//Q/8//z//Q/87/z//P
/8//0P/R/9D/0f/R/9H/z//R/9P/1f/V/9b/1v/V/9T/0//R/9D/0P/S/9b/1//V/9T/
0v/T/9P/0//R/8z/yf/I/8r/yP/F/8P/w//D/8H/wf/B/8D/wP/A/8H/wf/B/8H/wf+/
/7//wP/A/8D/wP/A/8D/wP/B/8b/zf/P/9X/6P/7/wkAIABGAG8AlAC0ANYA7wD7APsA
8wDZAKEAWgASAM//jf9O/wT/vP6T/pj+u/7d/vT+Bf8c/zb/TP9d/2v/ef+D/4j/kP+d
/6H/o/+k/6b/qf+p/6r/qf+p/6n/qv+t/6//r/+v/6//sP+w/7H/sf+x/7H/sf+y/7L/
sv+y/67/rv+v/6//s/+1/7b/uP+3/7b/tf+0/7P/s/+z/7P/tP+1/7X/tf+0/7P/s/+1
/7T/tP+1/7X/tv+4/7n/uv+6/7v/vP+8/77/v/+//8D/wP/B/8L/xP/G/8f/yf/L/8v/
yv/M/8v/zf/O/8//0P/R/9X/2v/e/9z/3P/g/+D/4P/h/+L/4v/j/+X/5v/n/+j/6P/q
/+v/7P/v//D/8f/v//H/8f/x//X/9//4//n/9v/z//L/8f/x//H/8f/x/+//7f/t/+z/
6v/o/+b/5f/l/+T/4v/g/+L/4v/g/93/3//d/93/3f/c/9v/2//b/9n/2f/Y/9b/2P/X
/9b/1f/U/9P/0v/S/9L/0v/T/9T/1f/S/9L/0v/R/9H/0f/Q/8//z//P/87/zf/N/83/
zv/Q/87/z//P/8//zf/N/8v/y//L/8v/yf/L/8//0f/R/9L/1f/V/9X/1f/T/9L/0v/U
/9f/1//U/9L/0v/T/9P/0//R/8z/yf/I/8r/yP/F/8P/xf/F/8P/w//B/8D/wP/A/8H/
wf/B/8H/wf+//7//wP/A/8D/wP/A/8T/xP/F/8j/zf/R/9n/5P/5/w8AJgBIAHEAlgC6
ANwA9QAFAQcB/QDlALMAbAAkAN//m/9W/wL/uP6P/pb+u/7l/vz+C/8i/z7/Vv9p/3X/
gf+L/5b/nv+l/6n/q/+u/6z/r/+v/7D/tP+1/7b/uP+3/7n/uf+5/7n/uv+6/7v/vf+9
/73/vf++/77/vv++/7//wP/C/8P/w//D/8L/wv/A/8D/wP/A/8L/w//E/8X/xP/F/8X/
xf/F/8X/xv/J/8j/yP/J/8n/yv/M/83/zv/O/8//0P/Q/9D/0f/R/9L/1v/X/9j/2v/Y
/9n/2//d/+D/4P/j/+P/6P/q/+z/7v/s/+//8//2//j/+P/8//z//f///wEAAgADAAUA
BgAHAAoACgAMAA0ADQAPAA8ADwASABUAFgAXABYAFwAXABcAGAAXABgAGQAWABUAFAAT
ABMAEQARABAADgAMAAoACQAHAAYABAACAAQABAACAP//AgABAAIAAwAAAP////////3/
/f/8//z/AAD+//7//v/+//7//v////7//v/+////////////AAAAAAAA/////////v/9
///////+//3//v/9//3//v/8//3//f/9/wAAAQAAAAEAAQABAP//AQADAAUABQAGAAkA
CQAJAAkACQAIAAgACgAOAA8ADQAMAAoACwALAAsACwAGAAMAAgACAAAA/f/7//7////+
////AQAAAAAAAAD9//3//f/9/////f/9//7/AAAAAAAAAAAAAAAAAQACAAcADQAXACgA
OwBLAGQAigCvANQA+gAcATkBTwFPAUcBMwEFAboAbAAlAN3/jP9A//j+y/7K/u/+F/8w
/0P/XP94/5L/p/+3/8P/y//S/9r/4f/n/+3/7v/u//H/8f/y//T/9f/2//j/+f/7//v/
+//7//z//P/9////////////AAAAAAAAAAD+//7//////wIAAwADAAQABAAEAAQABAAF
AAUABQAFAAYABwAHAAcABwAHAAgACwAKAAoACwALAAsADAAMAAwAEAARABIAEgAUABUA
FQAWABYAFwAYABoAHAAdAB8AIQAkACQAJwAnACsALAAtAC4ALgAxADUAOAA4ADgAPAA8
AD0APwBBAEIAQwBFAEYARwBJAEoATQBPAE8AUQBRAFEAUgBVAFYAVwBWAFcAVwBXAFcA
VQBVAFUAVQBVAFUAVQBRAE8ATwBOAEwASgBIAEcARwBGAEQAQgBBAEAAPQA5ADwAOwA8
AD0AOgA5ADkAOQA2ADcANwA4ADYAOAA4ADgAOAA4ADgANQA0ADQANAAzADMAMwAzADIA
MgAyADEAMwAzADIAMQAxADEAMAAvAC4ALQAtAC4ALAAtAC0ALQAtAC0AKwArACsAKwAp
ACsALQAvAC8AMAAxADEAMQAxADMAMgAyADQANQA1ADIAMAAwADEAMQAxAC8AKgAnACYA
JgAkACEAHwAjACMAIQAhAB8AHgAeAB4AHQAdAB0AHQAbABkAGQAaABsAHAAdAB4AHgAc
AB8AJAApAC8AOQBKAFsAbQCIALAA1wD6AB4BQgFbAW0BcwFnAUsBFQHKAH4ANwDr/5z/
UP8M/+X+7P4V/zX/SP9f/3r/lP+q/73/0f/d/+X/7P/y//v/BQAJAAYACAALAAsADAAN
AA0ADQAOAA8AEQARABEAEwAUABQAFQAUABMAEgARABMAFAAVABYAFgAWABcAFwAXABcA
FgAWABgAGAAYABgAFwAXABcAFwAYABkAGQAZABkAGQAaAB0AHQAcABwAGwAcAB4AHwAg
ACEAIQAhACAAIwAlACYAKAAqACsALAAuAC4ALwAxADMANQA2ADoAOwA9AD4APwBAAEAA
QwBHAEoASgBKAE4ATgBPAFEAUwBUAFMAVQBWAFcAWgBaAFwAXQBeAGEAYgBjAGMAZQBl
AGUAZgBnAGcAZwBmAGMAYgBhAGAAXwBeAF0AWwBZAFkAWABWAFQAUgBRAFEAUABOAEwA
TABMAEoARwBFAEMAQwBDAEQAQwBDAEMAQQBBAEAAQABEAEIAQgBAAEAAQABAAD0APAA8
ADwAPQA9AD0APQA8ADwAPAA7ADsAOwA6ADkAOQA5ADgANwA2ADUANQA2ADQANQA1ADUA
NQA1ADMAMwA1ADUAMwA1ADUANwA3ADgANwA3ADcANwA5ADgAOAA6AD8APwA8ADoAOQA5
ADgANwA3ADIALwAuAC0AKgAmACMAJwAnACUAJQAnACYAJgAmACUAJQAlACUAIwAhACEA
IgAgACAAIAAgACIAJAAnACYAKQAxADcAQgBPAGEAdACQALkA5AAGASABPQFRAVkBWQFJ
AR8B4ACaAFcAFQDW/5L/Qv8D/+7+A/8r/0j/Wf9w/4r/oP+x/8H/z//Z/+T/7v/z//X/
+/8AAAIABQAFAAYACQAJAAkACgAJAAsACwALAAkACgAKAAsACwALAAsACwAKAAoACgAK
AAkACgAMAA0ADQANAAwADAAMAAwADAAMAAsACwALAAsACwALAAoACQAJAAkACgANAA0A
DAAMAAsADQAOAA4ADgAOAA8AEAAQABEAEQAQABAAEgATABQAFgAUABUAFwAZABoAGgAd
AB0AIAAgACAAIAAgACMAJwAqACgAKAAsACwALwAxADMANAA0ADUANQA1ADgAOAA6ADsA
OwA9AD0APQA/AEEAQQBBAEAAQQBBAEEAQgBBAEIAQwBAAD8APgA9ADwAOwA8ADwAOAA2
ADQAMwAzADIAMAAuADAAMAAuACsAKgAnACYAJQAkACMAIwAjACEAIQAgACAAGgAYABwA
HAAcABwAHAAbABoAGgAaABgAFwAWABUAFgAWABYAFQATABMAEgARABMAEwASABEAEAAP
AA8AEAAQABEAEQARABAADwAMAAsACQAJAAcACQAMAA8AEAASABIAEQAQAA8AEQAQABAA
EgAVABUAEgAQAA8ADwAOAA0ADAAIAAYABgAGAAQAAQD////////9//3////+//7//v/9
//3//f/9//v/+f/5//r/+P/4//j/+P/2//j/+/8AAAUABwANABoAKwA7AFAAcgCdAMIA
4gAAAR8BNQE3ATEBHQHzALAAaAAjAOH/ov9a/wb/y/7C/uf+D/8o/zn/Tv9m/3r/j/+h
/7H/u//C/8j/z//T/9v/3v/e/+H/4f/i/+P/4//j/+T/5f/n/+f/5//n/+j/6P/p/+n/
6f/p/+n/6P/o/+j/6P/o/+j/6f/p/+z/7f/t/+7/7P/s/+z/7P/s/+3/7v/v/+//7//u
/+3/7f/t/+7/8f/w//D/8f/x//P/9P/0//T/9//5//v//P/9//3//P/8//7///8AAAIA
AAABAAMABQAGAAYACQAJAA8AEAARABIAEQATABYAGAAWABYAGgAaABsAHQAfACAAIQAj
ACQAJQAlACQAJQAlACgAKwAsAC0AKwAtAC0ALQAuAC8ALwAvAC8ALQAtAC0ALgAtACwA
KwAnACUAJQAkACIAIAAeAB0AGgAYABUAEgAUABQAEgAPAA8ADQANAA0ACgAJAAkACQAH
AAcABgAGAAYABgADAAUABwAFAAMABAACAAIAAgACAAMAAgACAAIA///////////+//7/
/v/9///////+//3//f/9//z/+//4//f/9//4//j/+f/5//n/+//7//n/+f/5//n/9//5
//v//f/9//7////////////9//z//P/+/wEAAQD+//z//v/////////7//b/8//y//D/
7v/r/+n/7P/t/+z/7f/r/+r/6v/q/+f/5//n/+f/5//l/+X/5v/k/+T/5P/k/+b/6v/v
/+7/8f/7/wUAEAAhADUAUAB2AJ8AwgDiAAQBIQExATUBKQENAdUAjgBEAPv/sf9m/xj/
0P6r/rb+4f4D/xT/Kf9I/2L/dP+H/5n/p/+x/7r/wv/H/83/z//Q/9D/0//T/9T/1v/X
/9j/2v/b/93/3f/d/93/3v/e/9//3f/d/93/3f/g/+D/4P/g/+D/4P/h/+H/4f/h/+D/
4P/g/+D/4P/g/9//3//f/9//3v/f/9//3//f/9//4P/j/+T/5P/l/+X/5//o/+j/6P/o
/+n/6v/q/+z/7f/t/+7/8P/x//L/9P/0//X/9//5//z//P//////AwAEAAUABgAEAAcA
CwAOABAAEAAUABQAEwAVABcAGAAbAB0AHgAfACAAIAAiACMAJgApACoAKwArAC0ALQAt
AC4ALwAvAC8AMQAvAC8ALwAtACsAKQAnACcAJQAlACQAIAAeABwAGwAbABoAGAAWABUA
FAARAA0ADQALAAsACwAMAAsACwALAAcABwAGAAYACAAIAAUABwAHAAcABgAEAAQABAAE
AAQABAAFAAYABQAFAAUABQAEAAQABAADAAMAAwACAAEAAQABAAAA///+//3//f/+//7/
//////////////3//f/9//3/+//9/wEAAwADAAQABQAFAAUABQAFAAQABAAGAAcABwAE
AAIABAAFAAUABQADAP7/+//6//z/+v/3//X/9//3//X/9f/1//T/9P/0//T/9f/2//f/
+f/3//f/+P/1//T/8//y//T/+P/5//z///8JABcAKAA7AE8AcACaAMEA5AAIASYBPQFJ
AUcBNQEPAdEAhAA2AOn/n/9U/wj/zP65/tL+/f4b/yr/P/9c/3b/iv+b/6v/t//D/8z/
1P/Z/9v/4f/k/+T/5//n/+j/6f/p/+n/6v/q/+v/6v/p/+n/6v/q/+v/7f/t/+3/7f/s
/+z/7P/s/+v/7P/u/+//7v/v/+//8P/w//D/8P/w/+//7//v/+//8P/x//H/8f/y//H/
8f/z//b/9v/3//f/9f/2//b/9v/4//n/+v/6//z//f/9//7/AAABAAIABAAGAAcACQAL
AA4ADgARABEAEwAUABUAFgAWABkAHQAgACEAIgAnACgAKAApACoAKgAtAC8AMAAxADQA
NAA2ADcAOAA7ADwAPQA8AD0APAA7AD4APwA/AD8APwA9AD0APQA8ADsAOgA5ADkANwA3
ADYAMgAwAC4ALQArACoAKAAmACgAKAAmACMAJQAjACMAIwAgAB8AHwAfABwAHQAdAB4A
HgAeABsAHQAZABoAHAAcABwAHAAZABgAGAAYABgAGQAaABsAGgAaABoAGQAXABcAFgAV
ABcAFwAWABUAFAATABMAFAAUABUAFQAVABcAFwAVABUAFwAXABUAFwAYABkAGAAYABwA
HQAeAB8AHQAcABwAHgAhACEAHgAcABwAHQAdAB0AGQAUABEAEAASABAADQALAA8ADwAN
AA0ADAAKAAkACAAJAAkACQAJAAkABwAHAAgACgAKAAoACgAQAA4ADQAOABUAHQApADwA
TQBfAH4AqgDNAO4AEAEsAUEBTwFRAUEBGwHdAJYAUAAJAMP/fv80//D+1f7q/hP/Mf9C
/1f/cP+G/5z/rf+7/8v/1f/a/+D/5//p/+3/8P/x//X/9v/4//f/9//3//j/+f/7//v/
+//7//z//P/9//3//f/9//3//v/+//7//v/+//7///////7//////wAA/v/+//7//v/9
//3//f/9/wAAAQABAAEAAAD/////AQACAAIAAwADAAMABAAEAAQABAAFAAYABgAKAAsA
CwAMAA4ADwAQABIAEAARABMAFQAYABgAGwAbAB0AHgAfACAAIAAjACcAKgAsACwAMAAw
AC8AMQAzADQANQA3ADgAOQA4ADgAOgA7AD0AQQBDAEUARABFAEQAQwBGAEcARwBHAEUA
QwBDAEMARABDAEIAQQA/AD0APQA8ADwAOgA4ADcANgA2ADUANAAyADIAMAAtACsAKQAp
ACkAKgApACkAKQAlACUAJAAkACYAJgAlACUAJgAlACQAIwAiACEAIAAgACAAHwAfAB8A
HwAcABwAHAAbABsAGwAaABkAGQAZABgAFwAYABcAFwAYABYAFwAXABcAFwAXABUAFQAX
ABcAFQAXABkAGwAbABwAGwAbABsAGwAcABwAHQAgACIAIQAdABoAHAAdAB0AHQAbABYA
EwASABIAEAANAAsACwALAAkACQAJAAgACAAIAAcABwAHAAcACQAHAAcACAAIAAgACAAI
AAgACgAJAAwAEQAVAB0ALAA9AEsAZACKALEA0gDyABABKwE/AUUBNwEdAe8AqABiACUA
5f+i/1z/Ev/f/tr++/4h/zr/Tf9i/3r/jv+f/7H/wf/L/9T/2v/h/+f/6f/s/+//8//0
//b/9v/1//T/9P/3//n/+f/5//n/+v/6//v/+f/5//n/+f/4//j/+P/4//f/+P/6//v/
+//7//r/+v/8//z//P/8//3//f/9//3//P/9//3//f/8//v/+//9/wAAAAABAAEA//8A
AAAAAAAAAAEAAgACAAYABwAHAAgACgALAAwADgAMAA0ADwARABMAFAAYABkAGgAaABoA
GgAcAB8AIwAmACQAJAAoACgAKwAtAC8AMAAvADEAMgAzADYANgA4ADkAOAA7ADwAPQA/
AEEAQQBBAEEAQQBAAD8AQgBBAEIAQwBAAD8APgA9ADwAOwA8ADwAPAA6ADgANwA0ADIA
LwAsAC4ALgAsACkAKAAlACQAIwAjACMAJAAlACEAIQAgACAAIAAgAB0AHwAfAB0AHQAe
AB4AHgAeAB4AGwAaABoAGgAZABkAGQAZABkAGgAbABsAGQAZABgAFwAWABUAEwARABEA
EQASABQAFAAVABUAFQAUABMAEAAPABAAEQAQABMAEwAVABUAFgAZABkAGQAZABsAGgAa
ABwAHgAdABkAFgAWABcAFwAXABUAEAANAAwADQAMAAoACQAKAAkABgAFAAMAAgACAAIA
AwADAAMAAwABAP////8AAAIAAgACAAIAAgAEAAcACAANABEAGQAqAD0AUQBqAJIAuwDe
APwAHAE5AUsBTwFBAR8B5wCcAE4ABQC//3j/KP/i/sP+0v77/h//Nv9H/17/dv+O/5//
sf+//8n/0P/U/9n/3f/j/+j/5v/p/+n/6v/r/+v/6//s/+3/7//v/+//7f/u/+7/7//v
/+//7//v//D/8P/w//D/7//w//L/8//0//X/9f/2//b/9v/2//b/8//z//P/8//2//f/
9//3//b/9f/1//f/+v/6//v/+//5//r/+v/6//7///8AAAAAAAABAAEAAgAGAAcACAAK
AAoACwANAA8AEAAQABMAEwAZABoAGwAcABwAHwAjACYAJgAmACoAKgAtAC8AMQAyADMA
NQA2ADcAOAA4ADoAOwA9AEEAQwBFAEQARQBEAEMARABFAEUARQBDAEEAQQBBAEIAQQBA
AD8APQA7ADsAOgA1ADIALwAtACwALAArACoAKAAoACYAIwAiAB8AHgAdAB4AHQAdAB0A
GQAZABgAGAAYABgAFQAXABkAFQAUABQAFAAUABQAFQAUABQAFAATABMAEwATABIAEgAS
ABEAEQARABAADwAPAA8ADgANAAwACwALAAwADAANAA0ADQANAA0ACwALAAwADQAMAA8A
DgAPAA4ADgAQABEAEgATABMAEgASABQAFwAXABQAEgASABMAEwATABEADAAJAAgACgAI
AAUAAwADAAMAAQABAAMAAgACAAIA//////////////3//f/+/wAAAAAAAAAA/v/8/wEA
DAARABcAJQA4AEkAXwCEALAA1QD4ABoBOgFPAVkBUwE/ARUBzQB4ACwA4f+R/0b//v7G
/r3+4v4P/yn/OP9T/3D/hv+Y/6v/u//F/83/1P/c/+H/4//n/+r/6v/t/+3/7v/t/+3/
7f/u/+//8f/x//H/8f/y//L/8//z//P/8//z//b/9v/2//b/9P/0//X/9f/2//f/9//4
//j/+P/4//j/9//3//f/9//2//f/9//3//n/+f/6//3//P/8//3//f/9//7//v/+//7/
//8CAA==
         </WaveFormData>
      </LeadData>
      <LeadData>
         <LeadByteCountTotal>10000</LeadByteCountTotal>
         <LeadTimeOffset>0</LeadTimeOffset>
         <LeadSampleCountTotal>5000</LeadSampleCountTotal>
         <LeadAmplitudeUnitsPerBit>4.88</LeadAmplitudeUnitsPerBit>
         <LeadAmplitudeUnits>¦ÌV</LeadAmplitudeUnits>
         <LeadHighLimit>2147483647</LeadHighLimit>
         <LeadLowLimit>268435456</LeadLowLimit>
         <LeadID>V3</LeadID>
         <LeadOffsetFirstSample>0</LeadOffsetFirstSample>
         <FirstSampleBaseline>0</FirstSampleBaseline>
         <LeadSampleSize>2</LeadSampleSize>
         <LeadOff>FALSE</LeadOff>
         <BaselineSway>FALSE</BaselineSway>
         <ExcessiveACNoise>FALSE</ExcessiveACNoise>
         <MuscleNoise>FALSE</MuscleNoise>
         <LeadDataCRC32>2394272686</LeadDataCRC32>
         <WaveFormData>
agBqAGoAagCZAMYA8wAgAUoBcgGaAcIBvwG+Ab0BvAFjAQwBtQBeABEAxP93/yr/OP9G
/1T/Yv9y/4L/kv+i/6z/tv/A/8r/zv/S/9b/2v/c/97/4P/i/+L/4v/i/+L/5P/k/+T/
5P/l/+b/5//o/+b/5v/m/+b/6P/o/+j/6P/q/+r/6v/q/+n/6P/n/+b/5//o/+n/6v/s
/+z/7P/s/+z/7P/s/+z/7v/u/+7/7v/u/+7/7v/u//H/8v/z//T/9f/2//f/+P/7//z/
/f/+/wAAAgAEAAYACQAKAAsADAAQABIAFAAWABkAHAAfACIAJQAmACcAKAAsAC4AMAAy
ADYAOAA6ADwAPwBAAEEAQgBEAEYASABKAE0ATgBPAFAAUwBUAFUAVgBXAFgAWQBaAFkA
WABXAFYAVABSAFAATgBMAEoASABGAEMAQgBBAEAAPQA6ADcANAAwAC4ALAAqACkAKAAn
ACYAIwAiACEAIAAfAB4AHQAcABkAGAAXABYAFgAWABYAFgAYABgAFgAWABQAFAATABMA
EQARABEAEQANAA0ADgAOAA8ADwAQABEADwANAAsACgAMAA0ADQANABEAEQAQABAADQAM
AAsACgALAAwADQAPAA4ADgAQABMAFAAVABUAFQAYABsAHwAfABwAGgAZABkAGwAZABQA
EAAKAAcABgAEAPz//P/8//z/+//6//r/+P/4//f/9v/2//j/+P/4//b/8//z//T/9P/0
//T/9P/2//v//P8AAAYAEQAeAC8ARwBsAJ8A0QD/ACwBXQGJAa0ByQHeAeQBzgGeAVcB
9ACEABQAo/89/wL///4g/z//S/9X/2z/fv+N/5j/pP+u/7T/vf/F/8v/yv/M/83/z//P
/9D/0P/S/9P/0//U/9X/1v/V/9T/1v/X/9f/1//X/9b/1f/U/9b/1f/V/9X/1f/W/9j/
2P/Z/9n/2v/a/9v/3P/d/97/3f/d/9z/2//b/9z/3f/e/+D/3v/g/+H/3//g/+L/4//m
/+b/5v/n/+j/6P/p/+n/7f/u/+//8f/0//X/9//7//r/+//8/wAAAwAEAAcACgANABAA
EgAVABcAGQAdACAAIAAhACMAJgAsAC4ALwAwADUANgA4ADkAOQA6AD0APwBBAEMARQBG
AEQARwBHAEcASQBJAEkASQBIAEgARwBFAEIAQAA+AD0AOgA3ADUAMwAxAC4ALgAsACcA
JQAkACIAIQAeABsAGgAXABYAFQAVABMAEQAQABAADwANAA0ADgAOAAwACgAKAAoACgAI
AAgACAAIAAUABQAFAAUABgAHAAYABwAGAAYABAADAAUABQAEAAMAAAAAAAAAAQABAAEA
AwADAAAAAAAAAAAAAAAAAAAAAAAAAAEAAgACAAIABQAGAAcACQAJAAoADQARABEAEAAO
AAsACwALAAkABQACAP///f/6//j/8v/y//H/8P/s/+r/7f/s/+3/7f/p/+j/5//m/+b/
5P/j/+P/4v/i/+L/4v/o/+j/4//m/+r/8P/3/wIADwAfADYAWwCJALkA5gAZAUkBbwGN
AaYBvAG6AZwBaQEiAcQAXAD1/4P/Gv/n/vL+Ff8t/zn/SP9Y/2n/fP+M/5L/mP+j/6n/
r/+0/7r/vf+9/73/vv++/8D/wf/B/8L/w//E/8P/wv/C/8P/w//D/8b/xv/G/8b/yP/H
/8f/x//G/8b/x//G/8f/x//I/8j/yP/I/8j/yP/K/8v/y//L/83/zv/P/9D/z//M/83/
zf/L/8z/zv/P/87/zv/O/8//0f/S/9T/1f/Y/9j/2P/Z/9v/2//c/9//4f/j/+X/6v/s
/+z/7v/w//H/9P/2//n/+v/7//7/AAAEAAUABwAKAAwADgAPABAAEwAUABYAFwAaABwA
IAAjACQAJQAmACYAKAArACsAKwAvAC8ALwAvAC4ALgAtACsAKwAqACkAKQAmACMAIQAf
AB4AGgAZABYAFQATABIAEAAPAAwACQAIAAcABgAFAAUAAgD///3//P/9//v/+//8//z/
/v/7//b/+P/6//r/+v/6//b/9v/2//b/8//z//P/8//0//X/9P/1//T/9P/y//H/7//v
/+7/7f/t/+7/7//x/+7/7f/u/+3/7v/u/+7/7v/u/+7/7v/u//D/8f/y//L/9v/5//r/
+//6//n/+f/7/wEAAQAAAP7/+//7//v/+f/y/+7/6v/n/+b/5P/e/97/3v/e/9v/2v/c
/9r/2v/Z/9b/1v/W/9b/2P/W/9X/1f/Y/9j/2P/Y/9T/1v/Z/9r/4P/o//H/AAATACkA
SAB3AKkA2QAIATcBYwGFAZ8BtgG8AZ4BaAEfAb4AVgDs/3X/Cf/U/t/+Bv8h/y//P/9S
/2T/c/9+/4r/lP+a/5//pf+r/67/sv+1/7T/s/+z/7L/tP+1/7X/tv+4/7r/uv+6/7r/
u/+7/7v/vP+8/7z/vP+8/7v/u/+7/7v/vP++/77/v/+//8D/wP/A/8D/wP/A/8D/wf/B
/8H/wf/C/8P/xP/C/8D/wv/D/8X/xv/I/8n/yv/K/8r/y//O/87/z//P/9H/0v/T/9X/
1//X/9j/2//d/9//4f/m/+b/5v/o/+r/7P/w//P/9//3//n//f8AAAQABQAHAAoAEAAS
ABMAFAAWABYAFwAXABoAHAAgACMAJQAnACkAKgAqAC0ALQAtAC0ALQAtAC0ALAAsACsA
KQAqACgAJgAlACIAHwAdABsAGgAWABUAEgAPAA0ADAAKAAUAAgD///7//f/8//v/+//3
//X/9P/0//X/8//z//T/9v/2//P/8P/w//D/8P/w/+z/7P/s/+z/7f/t/+3/7f/r/+v/
6f/p/+z/7P/q/+n/6//r/+r/6f/o/+j/6P/p/+f/5//p/+n/6v/q/+r/6v/s/+z/7P/s
/+r/6//s/+z/8P/z//T/9f/0//P/8//1//v/+//6//j/+P/5//r/+f/z/+7/6f/l/+T/
4v/c/9z/3P/c/9n/2P/W/9T/1P/T/9T/1P/U/9T/1P/S/9H/0f/S/9L/0v/S/9D/zv/R
/9j/2v/e/+n/9v8FABkAOABlAJUAwQDuACEBUQF1AZEBqgG6Aa4BhAFDAewAgAAOAKH/
Nf/o/tP+8P4T/yX/Mf9G/1j/Y/9w/4D/jv+S/5X/m/+h/6j/qP+r/6//r/+w/7D/rv+v
/6//sP+x/7L/sf+w/7L/s/+z/7P/tP+0/7T/tP+2/7X/tf+1/7P/tP+2/7b/t/+3/7j/
uP+6/7r/uv+6/7r/u/+7/7v/u/+8/73/vv++/7z/vv+//7//wP/C/8P/wv/C/8L/w//G
/8b/x//H/8v/zP/N/8//0f/R/9L/1f/Y/9n/2v/e/+P/5P/n/+r/6v/s/+3/7//x//P/
9//6//z//f///wIABwAKAAwADgAPABAAEgATABUAFgAZABsAHwAhACMAJAAkACcAJwAn
ACcAJwAnACcAJwAmACQAIQAiACAAHgAdABsAGQAYABcAEgAOAA0ACgAFAAMAAgAAAP7/
/P/6//r/9//2//X/9f/1//P/8v/y/+7/6//q/+r/7P/u/+z/7P/s/+z/6v/q/+r/6v/p
/+n/6f/p/+v/6//p/+n/6f/o/+X/4//l/+X/5P/j/+H/4P/f/9//4P/h/+T/5f/i/+L/
4v/i/+D/4P/g/+D/4f/j/+X/5v/m/+n/6v/r/+3/7f/u//H/8//z//L/8P/t/+3/7f/r
/+b/4v/e/9v/2P/W/9D/0P/S/9L/z//O/87/zP/M/8v/yf/I/8f/xv/H/8b/xv/H/8b/
xv/G/8b/yP/I/8n/0P/Y/97/5f/4/wsAJQBSAIUAswDlABgBRwFrAY0BqQG8AbgBkgFU
AQEBlAAgALD/Pf/j/sb+5f4K/xf/If8z/0b/VP9h/27/ev+E/4z/k/+X/5n/nP+g/5//
n/+f/6D/oP+h/6P/pP+m/6j/qv+q/6r/qv+r/6v/q/+r/6r/qf+o/6j/p/+n/6f/qf+q
/6z/rP+s/6v/q/+q/6v/rP+t/67/rv+v/6//r/+t/67/r/+w/7L/sP+y/7P/sf+y/7T/
tf+0/7T/tP+1/7n/uv+8/73/v//A/8H/w//H/8f/yP/L/8z/zf/O/9L/1f/W/9n/3P/b
/97/4P/j/+X/5//r/+7/8v/z//X/+P/5//r/+v/6////AAACAAMABwAIAAsADQAOAA8A
EAAQAA8AEQAQAA8AEwATABMAEwAWABYAFQATAA4ACgAGAAMAAQD///7//f/4//T/8//w
/+//7f/s/+r/6f/o/+f/6P/j/+L/4f/h/9//3f/c/9z/3//b/9n/3P/c/9z/3P/c/9j/
2P/Y/9j/1//X/9f/1//V/9X/0//T/9b/1v/U/9P/0f/R/9D/z//M/8z/zP/N/8v/y//N
/83/z//Q/9H/0v/S/9L/0v/S/9L/0//U/9T/1f/X/9f/1//W/9X/1f/X/93/3f/c/9r/
1//X/9f/1f/Q/8z/yP/F/8b/xP++/77/vP+8/7n/uP+2/7T/tP+z/7T/tP+0/7T/tP+y
/7H/sf+y/7L/sv+y/7L/sP+x/7b/vP++/8X/1v/n//v/GABFAHUAoQDSAAMBLwFPAWsB
hgGSAX4BTAENAbYAUADo/3f/B/++/rP+0P7v/gH/Df8i/zL/Qf9O/1r/Zv9s/23/d/+B
/4b/hP+H/4n/if+K/4r/iv+L/4v/jP+M/47/jv+O/47/j/+P/4//kv+S/5L/kv+S/5H/
kf+R/5D/kP+R/5D/kv+T/5X/lv+W/5b/lv+W/5X/lf+U/5P/lf+W/5f/mP+W/5T/lv+X
/5X/lv+Y/5n/m/+c/53/n/+e/57/n/+f/6H/ov+j/6X/qf+p/6r/rf+w/7H/sv+2/7b/
tv+4/7r/uf+8/77/wf/F/8f/y//O/87/z//R/9T/1v/Y/9n/2v/d/97/4P/h/+P/5P/n
/+n/6//t/+//8P/u//H/8f/x//X/9//5//v/+v/4//X/8f/x//D/7//v/+3/6//q/+n/
5v/i/+H/3v/d/9v/2v/Y/9b/1P/S/9L/0P/Q/9D/0f/R/8//zv/O/8v/zf/J/8j/yv/I
/8j/yP/I/8b/xv/G/8b/xv/H/8j/yf/H/8f/xf/F/8b/xv/E/8P/xf/F/8T/w//C/8L/
wv/D/8P/w//F/8X/xP/E/8T/xP/E/8T/xP/E/8b/x//I/8j/yv/N/87/z//P/8//0P/T
/9X/1f/U/9L/0f/R/9H/z//K/8b/wv+//7//vv+5/7r/uv+6/7f/tv+2/7T/tP+z/7L/
sv+y/7L/tP+y/7H/sf+w/7D/sP+w/7b/tP+3/7j/vP/A/8f/0v/l////GgBBAHMAoQDS
AAMBMQFTAXEBigGYAYwBYAEjAcwAZAD4/4H/D//E/rf+2v7//hH/Hf8u/0D/Uf9g/2r/
cv96/4P/i/+R/5L/lP+V/5X/lf+W/5b/mP+b/53/oP+g/6L/ov+i/6D/of+h/6H/o/+k
/6X/pv+m/6X/pf+l/6b/qP+r/6z/rP+r/6v/qv+s/6z/rP+s/63/r/+w/7H/r/+w/7H/
sv+z/7L/tf+3/7X/tv+4/7n/vP+8/7z/vf+//8D/wv/D/8b/xv/G/8f/y//L/8z/z//Q
/9H/0v/W/9n/2v/d/+D/4//m/+j/6//r/+3/8f/0//j/+f/7//7/AQACAAIAAgAGAAgA
CwANAA8AEAATABUAFQAXABkAGgAdACEAIgAjACMAIwAjACMAJQAmACYAJQAkACIAIAAf
AB0AGwAaABkAGAAUABMAEAANAAsACgAIAAYABAACAAIAAgACAAIAAwD///3//P/8//3/
+//7//z//v/8//7//P/8//z//P/8//z//P/8//3//f/9//3///////3//f/+//7//P/7
//3//f/8//v//P/8//z//f/8//v//P/7//3//v///wAAAAAAAAAAAAAAAAEAAgACAAYA
CQAKAAsACQAJAAoADQATABMAEgAQAA8ADwAPAA0ACgAGAAIA///+//z/9v/2//f/+P/2
//b/9v/0//T/8//w//D/8P/w//L/8P/v/+//8v/y//L/8v/0//T/9f/2//j//v8HABYA
JwA7AFoAhQCxAOEAEAFBAXEBmQGzAcgB2gHSAaYBZQEUAaYANADD/1n/DP/7/hr/Pf9P
/1v/bv+A/5H/oP+s/7T/uv+//8X/yf/Q/9T/1f/V/9X/1v/W/9f/2f/a/9z/3P/e/97/
3v/e/9//3//f/+L/4v/i/+L/4v/h/+H/4f/h/+L/5P/k/+X/5f/m/+b/5v/m/+b/5v/o
/+n/6f/p/+n/6v/r/+z/7v/s/+7/7//v//D/8v/z//T/9P/0//X/9//4//r/+//9//7/
//8BAAMAAwAEAAcACgALAAwAEAARABIAFQAYABsAHgAgACMAIwAlACkALAAwADEAMwA2
ADgAOgA7ADwAPwBAAEIAQwBHAEgASwBNAE4ATwBQAFAAUQBVAFYAVwBZAFkAWQBZAFgA
WABXAFUAVwBWAFUAVQBRAE8ATgBNAEwASABHAEQAQQA/AD4APAA7ADgANQA0ADIAMgAy
ADMAMQAvAC4ALgAvAC0ALQAuACwALAAqACwALAAsACwAKgAqACoAKgAnACcAJwAnACkA
KQAnACcAKgAqACgAJwAnACcAJgAlACYAJgAmACcAJQAlACcAJwAmACYAJgAmACYAJgAm
ACYAKAApACoAKgAqAC0ALgAvADEAMQAyADUANwA3ADYANAA1ADUANQAzAC4AKgAmACMA
JAAiABwAHAAcABwAGQAYABgAFgAWABUAFAAUABQAFAATABAADgANABEAEgATABQAFAAS
ABMAGAAeACIAKwA6AEkAYQCEALEA4QAPAUABbwGbAcMB4QH2AQAC7gG+AXsBIAGuADwA
zf9n/yb/H/9C/13/Z/93/4z/nv+t/7r/yP/Q/9b/2//f/+X/7v/y//H/8f/x//L/8v/z
//X/9v/4//v//v///wAAAAABAAEAAQAAAAAAAAAAAAEAAQACAAMAAwAEAAYABgAFAAUA
BgAGAAgACAAIAAgABgAHAAcABwAHAAgACQAKAAwACgAMAA0ACwAMAA4ADwASABIAEgAT
ABQAFAAVABUAGwAcAB0AHwAfAB8AIAAjACQAJQAmACoALwAwADMANgA3ADoAPAA/AEAA
QQBEAEYASgBLAE0AUABSAFQAVQBWAFkAWgBcAF0AXwBgAGMAZQBnAGkAawBsAGwAbwBv
AG8AcQBxAHEAcQBxAHAAbgBrAGoAaABmAGUAYwBhAGAAXwBeAFoAWQBWAFUAUwBSAFAA
TQBKAEcARgBFAEQAQwBDAEMAQQBAAEAAPwA9AD0APgA+AD4APgA+AD4APgA+ADoAOgA6
ADoAOQA5ADkAOQA7ADsAOQA5ADoAOgA4ADcANwA3ADYANQAyADIAMgAzADMAMwA1ADUA
MgAyADIAMgA0ADQANAA0ADQANQA2ADYANwA5ADkAOQA7ADsAPAA/AEMAQwBCAEAAPQA9
AD0AOwA4ADQAMAAtACsAKAAhACAAIAAgAB0AHAAeABwAHAAbABwAHAAcABwAGgAYABcA
FwAWABYAFgAWABgAGgAdABwAHgAiACsANABDAFUAbACPAMEA9QAiAUsBeQGfAb8B3AHy
Ae4BzgGbAVQB9gCQACUArf9G/xn/Jv9L/2P/b/+C/5b/o/+w/7z/xv/O/9n/4f/j/+T/
6P/t//H/8f/y//L/8//1//b/+P/5//r/+f/4//r/+//7//v/+v/6//r/+v/8//v/+//7
//n/+v/8//z/+//7//z//P/+//7//v/+//7//////////v/+//7//v8AAP7/AAABAP//
AAACAAMABAAEAAQABQAGAAYABwAHAAoACgAKAAsADQANAA4AEQASABMAFAAYABoAGgAc
AB4AHQAgACIAJQAnACkALQAwADAAMQAzADYAOAA6ADsAPAA9AD4AQABBAEMARABHAEkA
SgBLAEwATABNAFEAUgBTAFMAUwBTAFMAVgBWAFUAUwBUAFIAUABPAE8ATQBMAEsASABE
AEMAQAA/AD0APAA6ADgANgA0ADQALwAuAC0ALQAtACsAKgAqACkAJwAnACgAIgAgACQA
JgAmACYAJgAkACQAJAAkACEAIQAhACEAIwAjACEAIQAhACAAHQAbABwAHQAdAB0AGgAa
ABoAGwAbABsAHQAdABsAGgAZABgAFgAWABYAFgAXABkAGwAcABsAHQAdAB0AHwAfACAA
IwAnACcAJgAkACIAIQAgAB0AGwAYABUAEwAQAA4ACAAIAAYABgADAAIABAACAAIAAQD+
//7//v/+//7//P/7//v/+v/6//r/+v/4//r/+//+/wQABgALABYAJQA3AFIAeQCrANsA
BAExAWEBiQGlAb4B0gHMAaoBcwEmAcQAXgDx/3n/Fv/1/hL/N/9J/1X/Zv92/4X/kv+i
/67/tv+7/8H/xf/K/9D/0//U/9P/0//S/9T/1f/V/9b/1v/Y/9j/2P/W/9f/1//X/9r/
2v/a/9r/2P/X/9f/1//X/9j/2v/a/9v/2//c/9z/3P/c/9z/3P/e/9//3//f/97/3v/e
/97/4P/e/+D/4f/g/+D/4f/h/+L/4v/i/+P/5f/m/+j/6f/s/+z/7P/t/+//7//w//P/
8v/z//T/+P/5//r//f8AAAMABgAIAAsACgALAA4AEAAQABEAEwAWABoAHAAdAB4AIwAk
ACYAJwAoACgAKgArAC0ALwAxADIAMgA1ADUANQA5ADkAOQA5ADoAOgA5ADcANwA2ADUA
NQAxAC8ALgAtACwAKAAnACQAHwAdABwAGgAYABYAFAAUABMAEgARABEADQALAAoACgAJ
AAcABwAIAAgABgAFAAQACAAGAAQABAAGAAYABgAGAAQABAAEAAQAAQABAAEAAQABAAEA
/////wAAAAD+//3///////7//f/7//r/+f/5//n/+f/7//v/+v/6//r/+v/6//r/+v/6
//r/+//8//z//v8BAAIAAwABAAEAAgAFAAsACwAKAAgABwAHAAcABQAAAPz/+P/1//L/
8P/q/+r/6//s/+r/6v/o/+b/5v/l/+L/4v/i/+L/4v/g/9//3//e/97/3v/e/+D/5P/p
/+j/6P/y//n/AgATACsATAB3AKkA1QACATEBXQGBAZ0BtgHAAa4BggFDAeoAfAAOAJv/
L//s/un+Dv8p/zP/Qf9Y/2j/c/+A/5D/mv+k/6n/r/+z/7j/uP+3/7n/uf+6/7r/u/+9
/77/wP/A/8L/wv/C/8L/w//D/8P/wv/C/8L/wv/E/8P/w//D/8P/xP/G/8b/xv/F/8X/
xP/G/8b/xv/G/8T/xf/F/8X/xf/G/8f/yP/K/8j/yv/L/83/zv/Q/9H/0P/Q/9D/0f/U
/9T/1f/V/9f/2P/Z/9v/3//f/+D/4//k/+X/5v/q/+v/7P/v//L/9f/4//r//f/9////
AwAGAAoACwANABAAEgAUABUAFgAbABwAHgAfAB8AIAAjACUAKQArAC0ALgAwADMAMwAz
ADUANQA1ADUAOAA4ADcANQAzADAALQArACsAKQAoACcAJAAgAB8AHAAZABcAFgAUABEA
DgALAAoABwAGAAUABQADAAEAAAAAAP///f/9//7//v/8//v/+v/8//7//P/6//r/+v/6
//r/+v/6//r/+f/5//n/+f/5//n/9//3//r/+v/4//f/9//3//b/9f/y//L/8v/z//T/
9f/4//n/9v/2//b/9v/0//T/9P/0//f/+f/7//z//P///wAAAQABAAEAAgAFAAgABwAF
AAIAAwADAAMAAQD+//r/9v/z//L/8P/q/+r/7P/s/+n/6P/m/+T/5P/j/+P/5P/l/+b/
6P/m/+X/5f/j/+L/4f/g/+T/5P/n/+j/7P/0/wEADgAjAD8AZgCVAMUA8wAiAVEBdwGZ
AbUBxgHIAa4BeAEnAb4AUADk/3X/G//0/gH/Jv87/0X/Vf9m/3T/g/+Q/5j/ov+s/7X/
u/+9/8D/wv/F/8X/xf/G/8b/xv/H/8f/yP/J/8r/yf/I/8n/y//M/83/zv/O/87/zv/O
/83/zf/N/8//0P/S/9L/0f/R/9L/0v/U/9T/1P/U/9T/1f/V/9X/1f/W/9f/2P/Y/9b/
2P/Z/9v/3P/e/9//4P/g/+D/4f/k/+T/5f/l/+n/6v/r/+3/7//v//D/8//2//f/+P/8
////AAADAAYACQAMAA4AEQARABMAFwAaAB0AHwAiACYAKQAqACoAKgAuADAAMwA1ADkA
OgA9AD8AQQBDAEUARgBFAEcARgBFAEkASQBJAEkATABMAEsASQBGAEQAQgBBAD8APQA8
ADsAOAA0ADMAMAArACkAKAAmACYAJAAiACIAIQAgAB8AHwAdABsAGgAaABkAFwAXABgA
GAAWABUAFAASABIAEgASABIAEgAQABAAEAAQABAAEQASABMAEQARAA8ADwAOAA4ADAAL
AA0ADQAMAAsACAAIAAgACQAJAAkACwALAAwADAAMAAwADgAOAA4ADgAMAA0ADgAOABEA
FQAXABkAFwAXABgAGwAfAB8AHgAcABsAGwAbABkAEgAOAAoABwAGAAQA/v/+////AAD+
//7//f/6//n/9//4//j/+P/4//j/9v/1//X/9v/2//b/9v/8//z/+f/8/wAACAARACIA
NQBNAHIApQDRAP0ALAFbAYMBpQHDAdoB2AG8AYoBQwHiAHYACgCZ/zP/AP8N/zD/Sf9T
/2P/dP+E/5P/nv+o/7T/wP/D/8f/yf/M/87/0f/V/9X/1v/W/9b/1//X/9j/2v/c/9z/
3P/c/93/3f/d/97/3v/e/97/3v/d/93/3f/d/97/4P/g/+H/4f/i/+L/4v/i/+L/4v/g
/+H/4f/h/+P/5P/l/+b/6P/m/+j/6f/p/+r/7P/t/+7/7v/u/+//8P/w//H/8f/3//j/
+f/7//3//f/+/wEAAAABAAIABgALAAwADwASABEAFAAWABkAGwAdACEAJAAmACcAKQAs
ADAAMgAzADQANwA4ADoAOwA7ADwAPwBBAEUARwBJAEoASABLAEsASwBPAE8ATwBPAE4A
TgBNAEsATABKAEgARwBDAEEAQAA/AD4AOgA5ADYAMwAxADAALgAtACoAJwAmACMAIgAh
ACEAIAAfAB8AIAAdABsAGwAcABoAHAAbABoAGgAYABgAGAAYABYAFgAWABYAFQAVABUA
FQATABMAEQARABAAEAAOAA0ACwALAAoACQAJAAoACwANAAsACwANAA0ACgAKAAoACgAM
AAwADAAMAA4ADwAQABAAEAATABQAFQAWABcAGQAdACAAHwAdABoAGQAZABkAFwASAA4A
CgAHAAYABAD+//7//v/+//v/+v/6//j/+P/3//b/9v/2//b/9v/0//P/8//0//T/9P/0
//T/9P/z//b/+v8AAAcAEgAjADUAUgB/AK8A2QACATEBXwGFAaUBugHIAb4BlgFbARIB
sABGANn/Z/8O//f+Ev8z/0f/Vf9m/3b/g/+Q/6D/rP+0/7v/wf/F/8r/yv/N/9D/0f/T
/9T/0v/T/9P/1P/W/9j/2P/Y/9r/2//b/9v/2//a/9n/2P/Y/9f/1//X/9j/2v/d/97/
3P/b/9v/2v/d/97/3//g/97/3//f/9//4f/i/+P/5P/i/+D/4v/j/+P/5P/m/+f/5v/m
/+b/5//o/+j/6f/p/+//8P/x//P/9//3//j/+//7//v/+//+/wMABAAHAAoACgAMAA0A
DwARABMAFwAaABwAHQAfACIAJgAoACkAKgAvADAAMgAzADUANgA5ADsAOwA9AD8AQABC
AEUARQBFAEcARwBHAEcASgBKAEkARwBGAEQAQgBBAEAAPwA/AD8APAA4ADcANAAvAC0A
LAAqACkAJgAjACIAHQAcABsAGwAaABkAGQAaABcAFQAVABYAFgAUABMAEgAUABAAEgAU
ABIAEgASABIADgAOAA4ADgANAA0ADQANAA4ADwAOAA8ADgAOAAwACwAJAAkACAAHAAYA
BgAGAAcACQAJAAsACwAJAAgABwAGAAcACAAJAAoACAAJAAoACgAOABEAEgATABQAFQAX
ABsAHAAbABkAFgAXABcAFwAVABAADAAIAAUABQAEAP//AAD///7/+v/4//j/9v/2//X/
9f/2//f/+P/3//T/8v/x//P/9P/1//b/9P/4//n/+v/+/wIACQAYACsAQQBgAI0AvwDp
ABYBRQF1AZ0BuwHQAdgBwgGSAUsB7gCEABoApf85//r+/f4i/z//T/9b/2z/fP+N/5j/
pv+y/7r/v//D/8f/yv/O/9H/1f/V/9b/1v/U/9X/1f/W/9j/2v/a/9r/2v/b/9v/2//a
/9r/2v/a/9z/2//b/9v/2//c/97/3v/f/9//4P/g/+L/4v/i/+L/4f/h/+D/3//h/+L/
4//k/+T/4v/k/+X/5//o/+r/6//r/+r/6f/p/+z/7P/t/+3/8//0//X/9//7//v//P//
/wAAAQACAAYACAAIAAoADAAPABIAFAAXABkAGwAfACIAJAAlACcAKgAwADIAMwA0ADkA
OgA8AD0APQA+AEEAQwBGAEkATABOAE4AUQBRAFEAUwBTAFMAUwBTAFIAUABNAE0ATABL
AEsASwBJAEgARwBBADwAOgA2ADQAMwAzADIALwAsACkAKAAjACIAIQAhACEAHwAeAB4A
HAAZABgAGAAYABYAFQAUABoAGAAWABYAFgAWABYAFgAWABYAFgAVABUAFQAVABMAEwAR
ABEAEgASABAADwAPAA8ADgANAA4ADgAOAA8ADwAPABEAEQAQABAAEAAQABIAEgASABIA
EQARABEAEAATABcAGQAbABsAGwAcAB8AIQAhACAAHgAdAB0AHQAbABQAEAAMAAkACQAI
AAMABAAEAAQAAQAAAP7//P/8//v/+v/6//r/+v/6//j/9//3//n/+v/7//z/+v/4//v/
AgAIAA4AGwAsAD8AXQCIALsA6QAVAUYBdQGdAb0B1wHqAeYBvgF8AScBvABIANr/b/8d
/wL/Hf9E/1P/X/9z/4b/kv+f/67/uv/A/8b/zf/P/9P/1P/Y/9n/3f/d/97/3v/c/93/
3f/e/+D/4v/i/+L/4P/h/+H/4f/i/+L/4v/i/+P/4//k/+X/4//k/+b/5v/l/+X/5v/m
/+j/6P/o/+j/6P/p/+n/6f/r/+z/7f/u//D/7v/w//H/8f/y//T/9f/0//T/9P/1//b/
+P/7/w==
         </WaveFormData>
      </LeadData>
      <LeadData>
         <LeadByteCountTotal>10000</LeadByteCountTotal>
         <LeadTimeOffset>0</LeadTimeOffset>
         <LeadSampleCountTotal>5000</LeadSampleCountTotal>
         <LeadAmplitudeUnitsPerBit>4.88</LeadAmplitudeUnitsPerBit>
         <LeadAmplitudeUnits>¦ÌV</LeadAmplitudeUnits>
         <LeadHighLimit>2147483647</LeadHighLimit>
         <LeadLowLimit>268435456</LeadLowLimit>
         <LeadID>V4</LeadID>
         <LeadOffsetFirstSample>0</LeadOffsetFirstSample>
         <FirstSampleBaseline>0</FirstSampleBaseline>
         <LeadSampleSize>2</LeadSampleSize>
         <LeadOff>FALSE</LeadOff>
         <BaselineSway>FALSE</BaselineSway>
         <ExcessiveACNoise>FALSE</ExcessiveACNoise>
         <MuscleNoise>FALSE</MuscleNoise>
         <LeadDataCRC32>3211334096</LeadDataCRC32>
         <WaveFormData>
WABYAFgAWACDAKwA1QD+ACwBWgGIAbYBzQHiAfcBDAK3AWQBEQG+AHUALADj/5r/nv+i
/6b/qv+x/7j/v//G/83/0v/X/9z/4P/i/+T/5v/n/+j/6f/q/+r/6v/q/+r/7P/s/+z/
7P/v//D/8f/y//L/8v/y//L/9P/0//T/9P/2//b/9v/2//X/9P/z//L/8//0//X/9v/3
//j/+f/6//r/+v/6//r//P/8//z//P/+//7//v/+/wEAAgADAAQABQAGAAcACAAJAAoA
CwAMAA4AEAASABQAFwAYABkAGgAcAB4AIAAiACUAKAArAC4AMQAyADMANAA3ADoAPQBA
AEIARABGAEgASgBMAE4AUABSAFQAVgBYAFoAXABeAGAAYwBkAGUAZgBnAGgAaQBqAGkA
aABnAGYAZABiAGAAXgBbAFoAWQBYAFcAVgBVAFQAUQBOAEsASABFAEIAPwA8ADkAOAA3
ADYANQA0ADMAMgAvAC4ALQAsACkAKAAnACYAJAAkACQAJAAmACYAJAAkACMAIgAgAB8A
HgAdABwAGwAZABkAGgAaABoAGwAcABwAGgAaABgAGAAWABYAFgAXABkAGgAbAB0AGgAZ
ABgAFwAYABoAGwAdABwAGwAcAB4AHwAhACEAIQAlACkALgAvAC0AKwAqACkAKwApACMA
HwAZABYAFAARAAsACQAIAAcABwAGAAUAAwADAAIAAQAAAAIAAQABAAAA/f/9//3//f/9
//7//v/+/wEAAgACAAUADQAVACIAOABYAIQArwDcAA0BQgF2AaQBzgH4ARcCHQIJAs4B
YgHkAGsAAACn/3X/bP+A/5D/k/+Z/6H/q/+x/7b/vv/E/8b/y//R/9T/1P/S/9D/0f/T
/9T/1f/Y/9n/2f/Z/9n/2f/Y/9f/2f/Z/9r/2v/Y/9j/2P/Y/9b/1v/X/9f/1//X/9j/
2P/a/9v/3P/c/97/3//h/+H/3//f/9//3//f/+D/4v/i/+X/5f/n/+j/5//m/+f/5//p
/+r/6//t/+7/7v/u/+3/8P/y//T/9v/7//z//f////////8BAAIABQAIAAsADgASABQA
FwAYABoAHQAhACMAIwAlACgAKgAvADEAMwA0ADcAOQA7AD0APgA/AEIARABHAEkASwBL
AEoATQBOAE4AUABRAFAATgBOAE0ATQBNAEkASABHAEUAQQA9AD0APQA5ADcANwA1AC4A
LAApACYAJgAkACIAHwAdABsAGwAbABcAFwAXABYAFAARABEAEAAQAA4ADgAOAA4ADgAK
AAoACgAKAAcABwAHAAcACAAJAAgACQAJAAgABgAFAAcABgAGAAYABAAEAAQABAACAAMA
BAAEAAIAAwADAAMAAwADAAMABAAEAAUABQAFAAYACAAKAAsADQANAA4AEQAXABcAFwAV
ABIAEQARAA8ADAAJAAYABAABAP3/+P/1//P/8f/u/+z/7P/r/+z/7P/o/+b/5f/j/+X/
5P/j/+P/4v/h/+D/4P/k/+T/4f/g/+T/6f/t//P/+v8GABoAPABlAJAAvwD2ACwBWgGE
AbAB3QH7AfsB4gGkATYBtwBCANP/c/9G/0j/Xv9p/23/df99/4P/kP+a/5z/nv+l/6n/
qv+u/7L/tv+0/7X/tf+1/7T/tf+1/7X/tv+3/7f/t/+3/7f/uP+4/7j/uP+4/7j/uv+6
/7v/u/+6/7n/uf+4/7j/uf+6/7r/uv+7/73/vf+//7//v/+//7//wP/C/8L/wv/B/8L/
wv/A/8D/wv/D/8L/wv/C/8P/xv/I/8r/y//L/8z/zf/O/8//0P/R/9P/1v/X/9r/3P/d
/97/3//g/+D/4v/l/+b/5v/p/+3/7//z//X/+P/6//3///8BAAIAAwAFAAcACQALAA0A
EQAUABYAFwAYABcAGAAbABwAHAAhACMAIwAiACAAHwAfAB8AHwAeAB0AGwAXABMAEwAT
AA8ADQANAAsABwAGAAQAAgAAAP7//P/5//n/9//3//f/9P/z//L/8P/v/+3/7v/u/+7/
8P/r/+j/6v/s/+z/7P/s/+j/6P/o/+j/5f/l/+X/5f/m/+f/5v/n/+b/5v/l/+X/4//i
/+L/4v/h/+L/4//k/+P/4//j/+L/5P/l/+X/5f/l/+X/5f/m/+b/5//n/+f/6//u//H/
8//y//H/8f/z//j/+f/6//n/9//1//T/8f/r/+f/4//g/97/2//X/9X/1P/T/9H/0P/R
/8//z//O/8v/yv/K/8n/yf/I/8f/x//J/8n/yf/K/8T/xv/H/8j/zP/R/9X/3//u/wIA
HgBEAG8AngDRAAQBOAFkAY4BvAHdAd8BxwGIARoBoAAtALz/Xf8t/y7/RP9U/1n/Yf9r
/3P/ff+E/4j/jv+S/5P/l/+c/5z/oP+g/5//n/+e/53/oP+h/6H/of+k/6X/pf+l/6X/
pf+m/6b/qP+o/6j/qP+m/6b/p/+n/6n/qf+q/6r/rP+t/67/rv+s/63/r/+v/7H/sf+x
/7H/sf+y/7T/tP+0/7P/tP+0/7X/tv+5/7v/uv+6/7r/u/+//8D/wf/B/8P/xP/F/8b/
x//I/8n/y//N/8//0//W/9f/2P/Z/9r/3v/g/+P/5P/m/+n/7f/v//P/9f/4//r///8B
AAMABAAFAAcACQALAA0ADwATABYAFwAZABsAGwAeACEAIgAiACQAJQAkACIAIgAhACEA
IQAgACAAIAAfABkAFQAVABUADwANAA0ACwAHAAYABAACAP7//P/6//f/9//1//X/9f/x
//H/8f/w//D/7f/t/+z/8P/w/+3/6v/q/+r/6v/q/+j/6P/o/+j/5//n/+f/5//l/+X/
4//j/+b/5v/l/+X/5f/k/+T/5P/i/+L/4v/i/+T/5f/m/+b/5v/n/+f/5//p/+n/6f/q
/+n/6f/o/+f/6v/u//L/9f/0//P/8//1//v/+//7//n/+f/5//r/+f/w/+v/5v/i/+L/
3//b/9n/2P/X/9X/1P/R/8//z//O/87/zv/P/8//0P/Q/9D/0f/Q/8//zv/O/8z/zP/P
/9L/1P/X/93/4//s//7/HABCAGsAlADBAPYAKgFWAX4BqAHNAd8B1QGoAVQB2ABdAPL/
k/9R/zz/TP9g/2X/af9z/3v/f/+E/47/lv+a/5v/m/+e/6T/pv+o/6r/q/+r/6v/qv+r
/6v/q/+s/63/rf+t/63/rf+u/67/sP+w/7D/sP+y/7L/s/+z/7L/sf+x/7D/sv+z/7T/
tP+2/7f/uf+5/7f/t/+3/7f/uf+6/7z/vP+7/7v/vf++/8D/wP/C/8P/wv/C/8L/w//F
/8b/x//H/8v/zP/N/87/0f/S/9P/1f/Y/9n/3P/e/+D/4v/k/+b/6P/q/+3/7v/w//P/
9//5//v//f8AAAIABgAJAAwADgARABMAFQAXABgAGQAcAB4AIwAlACcAJwAoACsALAAs
AC0ALwAvAC4ALAArACsAKwArACoAKQAnACUAIQAhACEAGwAZABkAFwARABAADgAMAAoA
CAAGAAMAAwABAAEAAQABAAEAAQAAAPv/9//2//T/9v/6//n/+P/3//b/9P/0//T/9P/1
//X/9f/1//f/9//1//X/8//y//D/7//x//D/8P/w/+3/7P/r/+r/7P/t/+7/7v/u/+//
7//v/+3/7f/t/+7/8P/x//H/8f/z//b/+f/7//n/+f/6//3/AQABAAEA///8//v/+//5
//X/8f/t/+r/5v/j/9//3f/c/9v/2f/Y/9f/1f/V/9T/0f/Q/9D/z//R/9D/z//P/83/
zf/N/87/0P/O/9H/1v/a/93/4f/r//z/FAA6AGYAkQDCAPkALAFYAYYBtAHcAfMB6wHD
AXIB+AB4AAUAoP9T/zf/SP9e/2L/Y/9r/3P/d/9//4b/jP+S/5b/mf+d/5z/nv+g/6D/
nv+f/5//n/+i/6P/o/+j/6j/qf+p/6n/qf+p/6r/qv+p/6j/p/+m/6T/pP+l/6X/p/+n
/6j/qP+m/6f/qP+o/6r/q/+t/63/r/+v/6//r/+u/67/r/+u/7H/sf+z/7T/sv+y/7T/
tf+2/7b/tv+3/7v/vP+9/73/vf++/7//wP/D/8T/xf/H/8j/yf/M/87/0v/U/9b/2P/a
/9z/3//g/+L/5f/p/+v/7//x//T/9v/2//f/+P/4//v//f///wEAAwAFAAkADAAOAA8A
EAAPAA0ADwAPAA4AEgAVABYAFgAWABUAFQAVAA8ADAAJAAUAAQD9//3//f/5//f/9//1
//H/8P/u/+z/7f/s/+v/6f/l/+P/4//j/+D/3//e/9z/3v/Z/9n/2v/a/9r/2v/a/9j/
2P/Y/9j/1//X/9f/1//W/9X/0v/R/9T/1P/T/9P/0f/Q/9D/0P/N/8z/y//K/8r/y//M
/8z/zv/P/8//z//R/9H/0f/S/9H/0f/Q/8//z//S/9X/1//V/9X/1v/Z/9//3//f/93/
2v/Z/9n/1//R/83/yf/G/8T/wf+9/7v/uv+5/7f/tv+z/7H/sf+w/7H/sP+w/6//rf+s
/6v/q/+t/63/rf+u/6z/qv+r/67/sP+v/7X/wf/M/9z/9v8eAEcAdAClAN4AEgE8AWYB
mAG/AckBtwGIASoBrgA1AML/W/8Z/wj/Gv8s/zH/N/9B/0v/U/9Y/2D/aP9q/2n/b/94
/3j/dv94/3r/e/97/3v/e/97/3r/ef96/3v/e/97/3v/e/98/3z/fv9+/37/fv9+/37/
f/9//33/ff9+/37/gP+B/4L/gv+A/4H/g/+D/4H/gf+B/4H/g/+E/4b/hv+E/4P/hP+E
/4L/gv+E/4X/h/+I/4n/i/+N/47/j/+P/4//kP+R/5L/l/+Y/5n/m/+e/5//ov+k/6X/
pv+n/6j/qP+q/63/rv+y/7X/uf+7/7v/vf/A/8L/w//F/8f/yP/J/8v/zf/P/9D/0f/U
/9b/2f/b/93/3f/c/9//4P/g/+b/6f/q/+r/5//l/+T/4//j/+L/4f/f/9z/2f/a/9v/
1v/T/9L/z//N/8z/yv/I/8j/xv/E/8H/wv/B/8L/w//A/7//vv+8/7z/vf+5/7j/uv+5
/7j/t/+2/7b/tv+2/7b/tv+3/7j/uf+3/7f/tf+1/7b/tv+1/7X/tf+0/7T/tP+0/7T/
tP+0/7T/tf+2/7b/tv+3/7f/t/+3/7f/t/+4/7r/u/+7/7v/u/++/8H/w//D/8P/xP/H
/83/zf/N/8v/yv/J/8n/x/+//7v/t/+0/7T/sf+t/6v/rP+r/6n/qP+l/6P/o/+i/6P/
ov+i/6H/o/+i/6H/of+f/5//n/+g/6T/ov+j/6b/pv+p/63/sf/A/9T/7P8OADkAZACX
AMwAAAEsAVYBhAGrAbsBrwGGASwBsgA3AMT/Xf8Z/wr/Hv8y/zn/P/9H/03/V/9g/2b/
bv90/3n/ff+A/4L/gv+C/4D/gf+B/4H/hP+H/4n/i/+O/4//j/+P/4//j/+Q/5D/kv+S
/5L/kv+S/5L/k/+T/5T/lf+X/5j/lv+X/5j/mP+Y/5n/m/+b/5z/nf+e/5//n/+g/6L/
ov+j/6P/pf+m/6b/pv+o/6n/q/+s/63/r/+z/7T/tf+1/7X/tv+3/7j/vP++/8D/w//C
/8P/xv/I/8z/zv/Q/9L/1v/Y/9v/3P/e/+H/5f/n/+n/6//u//D/8//1//f/+P/9////
AQADAAYABwAKAAwADQAPABEAEQATABcAGQAaABsAHQAdABwAHwAfACAAIQAdABwAGwAZ
ABYAEwAUABUAEQAPAA8ADQAJAAgABgAEAAMAAgABAP//AAD//wAAAQD9//3//f/8//r/
9//3//b/+v/4//r/+P/4//j/+P/4//j/+P/4//n/+f/5//n/+//7//n/+f/6//r/+f/5
//n/+P/4//j/+P/4//j/+P/4//n/+v/6//v//f/+////////////AAACAAMAAwADAAUA
CAALAA0ADQANAA4AEQAWABcAGAAXABYAFQAVABMADQAJAAUAAgACAP//+//5//n/+f/4
//j/9//1//X/9P/x//D/8P/v//H/8P/v/+//8P/x//L/9P/0//T/8//y//b/+f///wkA
FAAkAD4AYgCJALQA4wAYAUwBegGeAcYB7wEDAvUBygF4Af4AgQAWALv/e/9o/3j/iv+T
/5n/of+n/6//uP++/8L/xP/F/8n/yv/O/9L/0v/U/9X/1f/V/9f/2f/a/9v/3v/f/9//
3//f/9//4P/g/+L/4v/i/+L/4v/i/+P/4//j/+P/5P/k/+b/5//o/+j/5v/n/+n/6f/q
/+v/7P/t/+3/7v/w//D/8//z//X/9v/2//b/+P/5//z//P/8//3///8AAAEAAQAFAAYA
BwAIAAkACgALAA0AEAARABQAFgAWABgAGgAcACAAIgAlACYAKAArAC8AMQAzADUAOAA6
AD8AQQBDAEQARwBJAEsATQBQAFEAVABWAFgAWQBaAFkAXQBhAGMAZABnAGkAaQBoAGYA
ZQBlAGUAZgBmAGYAZQBjAF8AXwBfAFsAWQBZAFcAUwBSAFAATgBMAEoASABFAEYARQBG
AEcARABDAEIAQAA/AD0APgA+AD4APgA+AD4APgA+AD4APAA8ADwAPAA7ADsAOwA7AD0A
PQA7ADsAPAA8ADsAOwA5ADgAOAA4ADcAOAA5ADoAOAA5ADoAOgA4ADkAOQA5ADsAOwA7
ADwAPAA9AD0APQA/AEIARQBHAEcARwBIAEsATQBNAE0ASwBMAEsASwBJAEEAPQA5ADYA
NgAzAC8ALQAuAC0AKwAqACcAJQAlACQAIQAgACAAHwAeABwAGgAZABwAHQAeACAAIAAe
AB0AIAAkACcAKwA1AEAAUgByAJgAwQDuACEBVAGEAbIB3AEGAicCMQIfAuoBigEMAZEA
KADT/53/lP+m/7L/sf+7/8X/zf/R/9r/5P/o/+j/6f/r/+7/9P/2//b/9v/3//f/9//6
//v/+//7//z//f/9//3//f/9//7//v/9//z/+//6//v//P/+/////////wAAAAD+////
AAAAAAEAAwAGAAcABgAFAAQAAwAEAAYACQAKAAkACQALAAwACgAKAAwADQAQABAAEAAR
ABIAEgASABEAFAAWABgAGgAdAB4AHwAhACIAIwAmACgAKwAuADEANAA0ADYAOQA6ADoA
PQBBAEMARwBJAEwATgBRAFMAVQBWAFcAWQBbAF0AXgBfAGIAZABpAGsAbQBtAG4AcQBy
AHIAdQB3AHcAdgB1AHMAcgBxAG8AbgBtAGsAaQBlAGUAZQBhAF8AXwBdAFsAWgBYAFYA
UgBQAE4ASwBLAEkASQBJAEUARQBFAEQAQgA/AD8APgBAAEAAQgBAAEAAQABAADwAPAA8
ADwAOwA7ADsAOwA9AD0AOwA7ADwAPAA7ADsAOQA4ADgAOAA2ADYANgA2ADYANwA4ADgA
NgA3ADcANwA5ADkAOQA6ADgAOQA5ADkAOgA8AD4APwBBAEEAQgBFAEsASwBLAEkASABH
AEcARQA9ADkANQAyAC8AKwAmACMAJAAjACEAIAAhAB8AHwAeAB0AHAAcABsAGQAYABcA
FwAWABUAFAAUABgAGgAbABoAGgAbAB8AJQAuADwAVABwAJkAzAD3ACgBXAGMAbYB5gEV
Ai8CLwIWAtQBZAHpAHQAAwCn/3z/gv+a/6X/qf+1/7//w//K/9D/1P/Y/9//4//i/+L/
5v/o/+r/6//r/+v/7f/v//D/8f/y//P/8//z//P/8//0//T/8v/y//L/8v/y//L/8//z
//P/8//0//T/8//z//P/8v/y//P/9f/1//f/9//3//f/9f/2//j/+P/5//n/+//8//r/
+v/8//3//v/+//7//////wAAAQABAAMABAAFAAYABwAIAAkACwAMAA0AEAASABIAFAAW
ABgAGAAaAB0AHgAeACEAJQAnACcAKQAsAC4AMQAzADUANgA3ADkAOwA9AD0APQA/AEAA
QgBDAEQAQwBFAEkASwBMAE4ATwBOAEwATgBPAFEAUwBPAE4ATQBLAEgARQBGAEcAQQA/
AD8APQA5ADgANgA0ADQAMgAwAC0AKwApACkAKQAnACcAJwAmACQAIQAhACAAHAAaAB4A
IAAgACAAIAAcABwAHAAcABoAGQAYABcAGAAZABgAGQAZABgAFgAVABYAFgAXABgAFgAW
ABYAFgAWABcAGAAYABcAFwAWABUAEwATABMAFAAWABcAFwAXABgAGgAcAB0AHwAfACAA
IwAlACUAJQAjAB8AHQAcABkAFAARAA4ADAAKAAcAAwABAP///f/6//j/+f/3//f/9v/z
//L/8v/x//P/8v/x//H/8P/v/+7/7v/o/+r/7f/u//D/8//1//v/BAASACgASgB1AKIA
ywD8ADQBZAGMAbYB4wH9AfkB2gGOARoBowA0AMP/a/9O/17/dP97/4H/h/+N/5H/mv+k
/6r/sP+z/7X/uP+6/77/vv+8/73/vf+9/77/v/+//7//wv/D/8P/w//F/8X/xv/G/8T/
xP/E/8T/wv/C/8P/w//F/8X/xv/G/8j/yf/K/8r/yP/J/8v/y//N/83/zf/N/8v/zP/O
/87/z//P/9H/0v/Q/9D/0v/T/9T/1P/U/9X/2P/a/9z/3f/e/97/3v/e/+H/4v/j/+X/
5P/l/+j/6v/r/+z/7f/u//L/9P/3//j/+f/7//7//////wEABAAGAAsADQAPABAAEwAV
ABcAGQAYABkAHAAeACEAIwAlACUAJAAnACgAKAArAC0ALQAsAC4ALQAtAC0ALAAsACwA
KwApACUAJQAlACEAHwAfAB0AGAAWABMAEAAQAA4ADAAJAAkABwAHAAcAAwADAAMAAgAC
AP/////+//z//P/9//7//v/9//z//P/8//z//P/8//z//P/8//z/+f/5//n/+f/5//n/
9//3//r/+v/5//n/+f/4//j/+P/0//T/9P/0//b/9//4//j/+P/5//n/+f/5//n/+f/6
//r/+//7//v///8CAAUABwAFAAUABgAJAA0ADQANAAsACgAJAAkABwABAP3/+f/2//L/
7//r/+n/6//r/+r/6v/o/+X/5P/i/+H/4P/g/9//3//e/93/3f/b/9v/2//c/9z/3v/j
/+D/3v/l/+v/7//6/w4ALABQAHsApADRAAQBOAFiAYwBuAHbAecB2QGsAU4B0gBdAPD/
kf9Z/1L/Zv9y/3P/e/+H/43/kf+Y/6D/qP+s/6//r/+0/7b/tv+0/7b/t/+3/7f/uf+7
/7z/vf++/7//v/+//7//v//A/8D/vv++/77/vv/A/8D/wf/B/8H/wf/C/8L/wP/B/8L/
wv/C/8P/xf/F/8X/xf/F/8X/xf/G/8j/yP/J/8n/y//M/87/zv/Q/9H/1P/U/9T/1f/X
/9j/2f/Z/9n/2v/b/9z/3//g/+H/4//m/+f/6v/s/+7/8P/y//T/9v/4//v//P/+/wEA
BQAHAAsADQAQABIAEwAVABcAGAAbAB0AHwAhACQAJQAoACoALQAvADEAMQA0ADcAOAA4
ADkAOwA7ADoAPAA7ADsAOwA3ADYANQAzADAALQAuAC8AKwApACkAJwAjACIAIAAeABwA
GgAYABUAEQAPAA8ADwANAA0ADQAMAAoABwAHAAYABgAGAAcACAAIAAkABgAGAAYABgAG
AAYABgAGAAYABQAFAAUABQADAAMAAQABAAQABAADAAMAAwACAAIAAgAAAAAAAAAAAAIA
AwAEAAQABAAFAAUABQADAAMAAwAEAAYABwAHAAcACQAMAA8AEQARABEAEgAVABcAFwAX
ABUAFAATABMAEQANAAkABQACAAIA///7//n/+v/5//f/9v/z//H/8f/w//D/8P/x//H/
8//y//H/8f/u/+3/7P/s/+7/8P/x//L/9P/5/wEACwAaADIAUgB6AKUA0gAFATYBYgGM
AbQB3AH3AfkB3QGSASIBqgA9ANz/k/9v/3L/hv+Q/5P/mf+f/6P/q/+w/7b/uv/A/8f/
yf/K/8r/zP/O/8z/zf/N/83/zv/P/8//z//R/9H/0P/P/9D/0f/T/9T/1P/U/9T/1P/U
/9T/1f/V/9X/1f/W/9b/1v/X/9j/2P/Y/9n/2//b/9v/2//b/9v/3f/e/+D/4P/e/93/
3v/e/9//4P/j/+X/5v/m/+b/5//r/+z/7f/t/+//8P/x//L/9f/2//f/+f/8//3/AAAC
AAQABgAIAAoADgAQABMAFAAWABkAHQAfACIAJQApACwALgAvADAAMAA0ADcAOgA9AD4A
PwBCAEQASQBLAE0ATQBNAE8ATwBOAFMAVQBVAFQAVABTAFMAUwBPAE4ATQBLAEgARQBG
AEcAQQA/AD8APQA3ADYANAAyADEAMAAvAC0ALQArACsAKwAnACcAJwAmACYAIwAjACIA
IAAgACEAIgAeABwAHQAeAB8AIAAcABwAHAAcAB4AHwAgACEAHwAfAB0AHQAeAB4AHQAd
ABsAGgAaABoAGAAYABgAGAAaABsAHAAcABwAHQAdAB0AHgAfACAAIgAhACEAIAAfACMA
JgApACsAKwArACwALwAzADMAMwAxADAALwAvAC0AJwAjAB8AHAAaABcAEwARABEAEQAQ
ABAADgALAAoACAAJAAgACAAHAAcABgAFAAUABQAFAAUABgAKAAoABwAIAAwAEQAXACEA
MABEAGYAjgC5AOQAFwFKAXwBqgHYAQQCHwIhAgkCygFeAeAAawD+/6f/e/98/5L/nP+f
/6f/r/+z/7v/wv/G/87/1v/X/9f/2P/Y/9r/3P/e/9//3//f/97/3//f/9//5P/l/+X/
5f/n/+f/6P/o/+f/5v/l/+T/5P/k/+X/5f/l/+X/5v/m/+j/6f/q/+r/7P/t/+//7//u
/+3/7P/r/+v/7P/u/+7/8f/x//P/9P/y//L/9P/1//T/9P/0//X/+f/6//v/+//+/wAA
AgAEAAUABgAHAAkACAAJAAwADgARABQAFwAaABsAHAAeAB4AIgAlACkAKwAtAC8AMgA0
ADcAOQA7ADwAPwBBAEMARQBEAEUASABKAE8AUQBTAFMAUgBVAFYAVgBZAFsAWwBaAFgA
VwBXAFcAVwBWAFUAUwBPAEsASwBLAEcARQBFAEMAPwA+ADwAOgA4ADYANAAxAC0AKwAr
ACsAKwArACsAKgAmACMAIwAiACQAJAAjACIAJAAjACIAIQAgAB4AHgAeAB4AHQAdAB0A
HQAbABsAGQAZABoAGgAZABkAGAAWABUAFAATABQAFQAWABQAFQAWABYAFAAVABUAFQAX
ABcAFwAYABgAGQAZABkAGQAcAB8AIQAiACMAJQApACsAKwArACkAKgApACkAJwAfABsA
FwAUABAADQAJAAcABgAFAAMAAgD///3//f/8//3//P/8//v/+//6//n/+f/5//n/+f/6
//j/+v/5//j//P///wMACwAUACIAPABkAI0AtADhABQBSgF8AaYB0AH5AQ0CAwLgAZQB
IAGhACwAwf93/1z/bP9+/4f/j/+X/53/o/+q/7L/uv++/8H/xf/G/8r/yv/K/8v/zf/O
/8//zv/P/8//z//S/9P/0//T/9X/1f/W/9b/1P/U/9T/1P/S/9L/0//T/9T/1f/X/9j/
1//X/9f/1v/Y/9n/2//b/93/3f/d/93/3//g/+L/4v/g/9//4P/g/+H/4v/l/+f/5v/m
/+b/5//n/+j/6f/p/+3/7v/v//D/8//0//X/9//2//f/+v/8////AgAFAAgABwAIAAoA
CgAOABEAFQAXABgAGQAbABwAIQAjACUAJgArAC0ALwAxADAAMQA0ADYANwA5ADsAOwA9
AEEAQwBEAEYARwBGAEQARwBHAEgASQBHAEYARQBDAEIAPwBAAEEAPQA7ADsAOQA0ADIA
LwAsACwAKgAoACUAIwAhACEAIQAfAB8AHwAeAB4AGwAbABoAGQAYABgAGAAYABUAGAAa
ABkAGAAXABYAEgASABIAEgARABEAEQARABIAEwASABMAFAAUABMAEwAQAA4ADQAMAAwA
DAAMAAwADQAPABEAEgARABEAEAAPABAAEQASABQAEgATABMAEwAXABoAHQAfACAAIQAj
ACcAKgApACgAJQAmACUAJQAjAB0AGQAVABIAEQAPAAwACwAJAAcABAACAAEA//////7/
/v/+///////+//z/+v/5//z//f/+/wAAAAACAAEAAgAEAAUACwATACIANABQAHQAnQDI
APUAKgFeAY4BvAHmAQcCEQL/AcgBZgHqAHUACACp/3P/cP+G/5b/mf+f/6X/q/+1/7z/
xP/K/87/0f/T/9T/1v/a/9z/3f/f/+D/4f/g/+H/4f/h/+T/5f/l/+X/5f/l/+b/5v/m
/+b/5v/m/+j/6P/p/+n/6f/p/+r/6v/q/+v/7P/s/+7/7//x//H/7//v/+//7//w//L/
9f/2//X/9f/3//j/+v/6//z//f/8//z//P/9////AAABAAEABQAGAAcACAANAA4ADwAR
ABIAEwAWABgAGAAaABwAHgAiACQAJwAoACsALwA0ADcAOwA9AEAAQgBHAEkASwBMAFEA
UwBVAFcAVgBXAFoAXABgAGMAZgBnAGgAawBsAGwAbQBvAG8AbgBuAG0AbQBtAGwAbABs
AGsAagBnAGgAaQBjAF8AXQBZAFYAVgBVAFQAUgBQAE4ASwBHAEUARQBFAEUARQBFAEQA
QgA/AD8APgA+AD4APwBAAEIAPwA+ADwAPAA8ADwAOwA8AD0APgA9AD0APQA9AD0APQA7
ADsAOgA6ADkAOQA7ADoAOgA6ADgAOAA4ADgAOQA7AD0APgA+AD8APwA/AEEAQQBBAEIA
QQBBAEAAPwBEAEgATABPAE8ATwBQAFMAVQBVAFUAUwBSAFEAUQBPAEcAQwA/ADwAPQA7
ADgANwA2ADUAMwAyADEALwAvAC4ALQAsACwAKwArACoAKQApACoAKwAsAC4ALAAqAC0A
MAA0ADcAQQBLAFwAdgCaAMYA7wAcAU8BggGwAdwBBgIwAkUCPQITAsABSgHOAGMABgC/
/6X/tP/K/9D/0//d/+X/6f/t//b/AAAEAAYACQALAAwADAAQABAAEgATABMAEwAUABUA
FQAVABYAFwAXABcAFwAXABgAGAAYABgAGAAYABkAGgAcAB0AGwAbABwAHAAeAB8AIAAg
ACAAIQAjACMAJQAlACUAJQAlACYAKAAoACkAKQArACwALAAsAC4ALwAwADAAMAAxADEA
MgA1AA==
         </WaveFormData>
      </LeadData>
      <LeadData>
         <LeadByteCountTotal>10000</LeadByteCountTotal>
         <LeadTimeOffset>0</LeadTimeOffset>
         <LeadSampleCountTotal>5000</LeadSampleCountTotal>
         <LeadAmplitudeUnitsPerBit>4.88</LeadAmplitudeUnitsPerBit>
         <LeadAmplitudeUnits>¦ÌV</LeadAmplitudeUnits>
         <LeadHighLimit>2147483647</LeadHighLimit>
         <LeadLowLimit>268435456</LeadLowLimit>
         <LeadID>V5</LeadID>
         <LeadOffsetFirstSample>0</LeadOffsetFirstSample>
         <FirstSampleBaseline>0</FirstSampleBaseline>
         <LeadSampleSize>2</LeadSampleSize>
         <LeadOff>FALSE</LeadOff>
         <BaselineSway>FALSE</BaselineSway>
         <ExcessiveACNoise>FALSE</ExcessiveACNoise>
         <MuscleNoise>FALSE</MuscleNoise>
         <LeadDataCRC32>2660673478</LeadDataCRC32>
         <WaveFormData>
GAAYABgAGAAvAEQAWQBuAJYAvADiAAgBKQFIAWcBhgFZASwB/wDSAKIAcgBCABIACwAE
AP3/9v/1//T/8//y/+//7v/t/+z/6f/o/+f/5v/m/+b/5v/m/+X/5P/j/+L/4v/i/+L/
4v/j/+T/5f/m/+T/5P/k/+T/5P/k/+T/5P/k/+T/5P/k/+L/4v/i/+L/4//k/+X/5v/o
/+j/6P/o/+b/5v/m/+b/5v/m/+b/5v/m/+b/5v/m/+f/6P/p/+r/7f/u/+//8P/w//D/
8P/w//L/9P/2//j/+f/6//v//P///wAAAQACAAYACAAKAAwADgAOAA4ADgASABQAFgAY
ABwAHgAgACIAJQAmACcAKAApACoAKwAsAC8AMAAxADIANQA2ADcAOAA6ADoAOgA6ADoA
OgA6ADoAOAA2ADQAMgAxADAALwAuACwALAAsACwAKAAmACQAIgAeABwAGgAYABYAFgAW
ABYAFAAUABQAFAARABAADwAOAA0ADAALAAoACgAKAAoACgAKAAoACgAJAAcABwAHAAcA
BQAGAAYABQAFAAUABQAFAAYABwAHAAcABwAGAAUABQADAAQABAAGAAoADAANAA4ADQAN
AA0ADAAMAAwADAAMAAoACgAMABAAEgATABUAFQAXABsAHwAiACQAIgAiACEAIwAfABkA
FQARAAwACQAIAAQAAgACAP///f/9//v/+f/5//j/9//3//f/+P/5//r/9//3//f/9//5
//n/+f/5//3/+//3//X/+P/2//X//f8OACIAOABSAHYAngDLAPcAJAFRAXcBjwGYAYEB
QQHwAKQAYAAoAAEA8P/x//H/6//p/+f/6P/o/+b/4//i/+D/3//h/9//2//Z/9f/2f/Z
/9n/2f/b/9v/2//b/9n/2v/a/9n/2f/Z/9n/2f/X/9f/1//X/9f/1//X/9f/2P/Z/9r/
2//Z/9n/2v/a/9z/3P/d/97/3P/c/9r/3P/c/9v/2//a/9v/3f/g/+H/4P/h/+D/3//i
/+L/4v/j/+X/5v/o/+n/6//r/+v/7//v/+//8P/w/+//8P/w//T/+f/5//z//f8AAAIA
AwAEAAYABwAMAA4ADgAQABIAFAAXABoAHgAhACAAIQAiACMAJAAlACcAKAAqAC0ALgAu
AC4AMgAzADMANQA1ADUANQA1ADQAMgAxAC4ALAArACoAJwAkACMAIgAhAB4AHQAbABcA
FQATABIAFAARABAADwAMAAoACQAIAAYABQAEAAQAAgABAAAAAAACAAAA/v/+//7//v/+
//3//f/9//r/+f/4//j/+f/5//r/+//5//n/+f/5//n/+f/6//r/+f/5//n/+v/4//r/
+//8//v/+v/5//n/+v/6//r/+v/6//r/+v/6//r//v8AAAEAAwADAAQABwAMAA4AEAAO
ABAADwAPAAsABwADAAAA/P/5//j/8//w/+7/6//p/+n/6P/n/+j/6P/k/+P/4f/g/+D/
4P/f/9//3v/d/9z/2//f/+H/3//d/+H/4f/g/+D/3//d/+b/9v8MACIAPgBkAI8AtwDg
AA8BPwFpAYABgwFlASABzACCAD4AAQDe/9H/0f/P/8n/yf/G/8b/yv/N/8b/wv/D/8P/
wf/B/8H/wf+//7//v/+//7//v/+//7//vf++/77/vf+9/73/vf+9/7//v/+//7//v/+/
/7//v/++/73/vP+7/7z/vf+//8D/wP/A/8H/wv/E/8T/wv/E/8P/w//E/8T/wv/D/8X/
xf/D/8X/xf/F/8b/xv/G/8f/yf/K/8z/zf/N/83/zf/R/9H/0f/S/9L/1f/W/9b/2v/a
/9n/2//b/9z/3v/f/+D/4v/j/+j/6v/s/+7/8P/y//P/9P/2//f/+v/7//z//f8BAAMA
BgAIAAcACQAJAAgABgAKAAsACwAQABEAEgATABMAEgAQAA8AEAAOAA0ADAAIAAYABgAG
AAMAAAD///3//f/7//n/+P/2//P/8v/x//L/8P/v/+7/7P/r/+r/6v/q/+n/6P/o/+b/
6v/o/+P/5P/m/+b/5v/m/+X/4//i/+H/3//f/9//4P/h/+H/4v/j/+H/4f/h/+H/4P/f
/9//3v/f/9//3//g/9//4P/g/+D/4v/i/+L/4//k/+T/5P/k/+T/5P/k/+T/6P/s/+7/
7//w/+//7//x//b/+P/6//j/9v/1//X/8f/r/+f/5P/g/97/3v/a/9j/2P/V/9P/0//R
/8//z//O/8//z//O/87/zv/O/83/zf/P/8//z//P/8v/y//N/83/y//L/8z/zP/R/9f/
5P/y/woAJgBGAGwAmQDDAPAAIQFJAWEBZgFJAQUBugB0ADIA+P/T/8b/xf/D/7//v/+/
/8D/wv/A/73/vP+6/7n/uf+5/7f/uf+3/7T/s/+y/7H/s/+z/7P/s/+0/7b/t/+3/7f/
t/+3/7f/t/+3/7f/t/+1/7X/tf+1/7f/t/+3/7f/uf+5/7r/uv+6/7r/u/+8/7z/vP+6
/7z/vf+9/77/vv+9/73/vv+9/77/wf/C/8P/wv/C/8L/w//F/8b/yP/J/8n/yf/J/83/
zf/N/87/zv/Q/9L/0//Y/9j/1//Z/9n/2//e/+D/4v/i/+P/6P/q/+7/8P/y//T/9v/4
//v//f/8//3//v///wIAAwAFAAYACgANAA4ADgAOABIAEwATABMAEwATABMAFAAUABMA
EwAUABIAEQAQAA0ACgAJAAgABQACAAEA//////3/+//6//j/9f/0//P/8v/w/+//7v/s
/+v/6v/q/+r/6f/o/+j/7P/u/+r/6P/m/+b/5v/m/+b/5f/l/+X/5f/l/+X/5v/k/+P/
4//j/+T/5f/m/+f/5P/j/+P/4v/j/+P/4//k/+T/5v/n/+j/6v/q/+r/6//u/+7/7v/u
/+v/6v/p/+j/6//w//P/9f/1//X/9v/5//z//v8AAP7//////wAA/f/1//H/7v/q/+j/
6P/k/+L/4P/d/9v/2//X/9X/1f/U/9T/1f/V/9b/2P/Y/9f/1//W/9X/1P/T/9P/0f/T
/9f/1f/V/9j/1v/V/93/6v/4/wwAJAA+AGQAjwC3AN4ACwE3AVcBYgFZASsB3gCOAFAA
GADt/9b/0f/R/8v/yf/J/8j/xP/C/8X/xP/C/73/uf+7/7v/uf+5/7f/t/+3/7f/t/+3
/7f/t/+3/7j/uP+3/7n/uf+5/7n/t/+3/7f/t/+5/7n/uf+5/7f/t/+3/7f/t/+3/7j/
uP+6/7r/u/+8/7r/uv+4/7r/vf+9/77/vv+8/73/v/+//7//wf/B/8H/wv/C/8L/w//D
/8T/xv/H/8f/x//H/8v/y//L/8z/zP/P/9D/0P/U/9n/2f/c/93/3P/e/9//4P/k/+X/
6v/s/+3/7v/v//D/9P/2//n/+//+////AAABAAAAAQADAAQABgAJAAoACgAMABAAEQAR
ABEAEQARABEAEQAQAA4ADQAOAAwACwAKAAoACAAIAAgABQACAAEA///7//n/9//2//b/
8//y//H/8P/u/+3/7P/u/+3/7P/s/+f/5f/j/+L/4v/k/+T/5P/k/+T/5v/l/+X/5f/n
/+f/5//o/+j/5//n/+f/5v/l/+T/4//j/+P/5P/k/+L/4f/g/+D/4v/k/+X/5v/o/+j/
6P/p/+n/6P/n/+b/6f/q/+v/7P/u//L/9P/1//X/9f/2//n//f8AAAMAAgABAP///v/5
//X/8f/u/+r/5v/m/+L/4P/e/9v/2f/Z/9f/1f/V/9T/1f/V/9T/1P/U/9T/0//T/9P/
0//T/9P/1//T/9H/1f/X/9X/0v/U/9n/4//2/wgAIABAAGgAkAC3AOUAFgFDAWUBdwFy
AUcB+QCmAGAAIgDu/9H/0v/V/8v/w//F/8f/xP/E/8T/v//A/77/u/+7/7f/t/+3/7X/
s/+z/7P/s/+1/7X/tf+1/7b/uP+5/7n/u/+7/7v/u/+6/7n/uP+3/7b/tf+0/7P/tP+1
/7b/t/+2/7X/tf+0/7X/tv+4/7r/u/+8/7v/vv+7/7n/uP+2/7f/uf+8/73/v//B/8H/
wf/A/8D/wP/B/8H/wv/E/8X/w//D/8P/x//J/8n/yv/K/8z/zv/P/9T/1//X/9r/2//a
/9z/3f/e/+D/4f/m/+j/6v/s/+7/8P/w//L/9f/3//j/+f/6//v//v///wEAAgACAAUA
BgAGAAMABgAGAAUACgALAAwADQAQABAADwAPAAoABgADAAAA/P/6//r/+v/1//L/8f/v
/+//7f/r/+r/6//p/+n/6f/m/+T/4//i/+H/3//d/9z/3P/Z/9j/3P/c/9z/3P/c/9r/
2f/Z/9n/2f/Z/9n/2v/Z/9f/1v/V/9f/1//X/9f/1f/T/9L/0P/N/83/zf/O/9D/0v/T
/9T/1f/W/9f/2f/c/9z/3P/c/9n/2P/X/9b/1v/a/9z/3f/d/93/3v/h/+T/5v/o/+b/
6P/n/+f/4//b/9f/1P/Q/87/zv/K/8j/yP/F/8P/w//A/73/vP+6/7v/u/+6/7r/uP+4
/7f/t/+3/7f/t/+3/7n/t/+1/7f/uf+1/7T/tv+5/73/yP/a/+7/CAAqAFIAfQClANIA
BwE1AVMBWgFLARUBxAB0ACwA7P+9/6j/pf+l/5//nf+d/6D/oP+c/53/nv+a/5P/lf+Z
/5f/k/+T/5T/lf+W/5f/lP+T/5L/kf+R/5L/kv+R/5P/k/+T/5P/k/+T/5P/k/+V/5X/
lf+V/5T/k/+S/5H/kv+T/5X/lv+U/5T/lf+W/5b/lv+U/5b/mf+Z/5r/mv+Y/5n/m/+b
/5r/m/+a/5n/nf+e/5//of+h/6L/pP+l/6X/pf+l/6n/qf+p/6r/qv+s/67/r/+0/7b/
tf+3/7f/tv+4/7n/uv+9/7//xf/I/8j/yv/M/87/zv/Q/9P/1f/Y/9n/2v/b/9r/2//d
/97/3v/h/+L/4v/k/+j/6f/p/+7/7//w//H/7//u/+z/6//s/+r/6f/o/+b/5P/k/+T/
4f/e/93/2//Z/9f/1f/U/9b/0//S/9H/0f/Q/9D/0P/Q/8//zv/O/8z/y//I/8j/zP/L
/8r/yf/I/8j/x//H/8f/yf/J/8n/yv/K/8n/yf/J/8n/yf/J/8n/yP/H/8f/xv/H/8f/
x//I/8r/zP/N/87/zP/M/8z/zf/M/8z/zP/M/83/zv/P/9D/0v/W/9j/2f/b/9v/3P/f
/+L/5P/m/+T/5P/j/+P/3//X/9P/0P/M/8v/zP/J/8j/yP/F/8P/w//B/7//v/++/73/
vf+8/7z/vP+8/7v/u/+7/7v/u/+7/7//v/+//7//vf+7/7r/uP+7/8P/zv/c//D/CAAo
AFAAdwCjAM4A/QApAUkBVgFPAR0BzAB+ADoA/P/P/7z/vf+9/7f/s/+x/7D/sP+y/6//
rv+s/6//r/+r/6n/pf+j/6H/of+h/6H/o/+l/6f/qf+p/6r/qv+p/6f/p/+n/6f/qf+p
/6n/qf+p/6n/qf+p/6r/q/+s/63/q/+r/6z/rP+s/6z/rf+u/6//sP+v/7L/s/+z/7T/
tP+0/7X/t/+3/7f/uf+5/7n/vP+8/7z/vf+//8D/wv/D/8H/wf/B/8X/x//H/8j/yP/L
/8z/zP/Q/9H/0f/U/9X/1//a/9z/3v/e/9//5P/m/+j/6v/s/+7/8P/y//X/9//6//v/
/P/9//7///8BAAIABAAHAAgACAAJAA4AEAARABIAEQAQAA8AEQASABIAEwASABAADwAO
AA4ADAAMAAwACQAGAAUAAwABAP///f/8//7/+//6//n/+f/4//j/+P/2//X/9P/0//T/
8//y//L/9v/y//T/9P/0//T/9P/0//P/8//z//P/8//z//T/9v/1//X/9f/1//X/9f/1
//b/9f/1//T/9f/1//X/9v/1//b/9v/2//n/+v/7//3//P/8//z//P/+//7//v/+/wIA
BgAIAAkACwALAAwADwAUABYAGAAWABQAEwATAA8ACwAHAAQAAAD+//7/+v/4//r/9//1
//X/9f/z//P/8v/x//H/8P/w/+7/7v/t/+3/7v/v//D/8f/x//H/8f/v/+3/7//w//L/
8//5/wQAFAAkADwAWgCCAKsA0wD8ACcBVQF1AX4BcwFHAfwArgBuADYACwD2//X/9f/x
/+//7//s/+z/7v/t/+j/5P/h/9//3f/d/9//3f/b/9v/2//b/93/3f/d/93/3//g/+D/
3//f/9//3//f/9//3//f/9//3//f/9//3//f/9//3//f/+D/4f/j/+T/4v/i/+P/5P/m
/+b/5P/m/+X/5f/m/+b/6P/p/+v/6//r/+3/7f/t//D/8P/w//H/8f/y//T/9f/3//f/
9//7//v/+//8//z///8AAAAABAAFAAUACAAJAAsADgAQABIAEwATABcAGAAcAB4AIAAi
ACIAJAAnACkALAAtAC4ALwAwADEAMwA0ADUANwA3ADYAOQA+AEAAQQBDAEMAQwBDAEIA
QgBBAEEAQQBAAEAAQABAAD4APgA+ADsAOAA3ADUAMwAxAC8ALgAsACkAKAAnACcAJgAm
ACYAJAAjACIAIgAjACMAIwAkACIAJAAkACIAIgAiACIAJAAjACMAIwAhACEAIQAiACQA
IwAjACMAIwAjACMAIwAkACMAIwAiACIAIwAkACYAJAAmACcAKAAoACgAKAApACwALAAs
ACwALAAsACwALAAuADIANAA1ADcANwA4ADsAPAA+AEAAPgBBAEEAQgA/ADsANwA0ADAA
LgAuACoAKAAqACcAJQAlACEAHwAfAB4AGwAbABoAGgAYABgAFwAXABkAGwAdAB8AHwAb
ABkAGQAbABsAGgAcAB0AJQAyAEYAXAB2AJgAvADjAA0BPAFpAZMBrwG2AaEBZwEYAcoA
jABaADMAIgAhABsAEwAVABcAFAASABQAFQASAAwACQAFAAMABQAFAAUABQAFAAUABQAF
AAUABQAFAAUABgAGAAUABQAFAAUABQADAAMAAwADAAQABQAGAAcABwAHAAcABwAFAAUA
BgAGAAgACAAJAAoACQAIAAUABgAJAAkACgAKAAoACwANAA0ACwANAA0ADQAQABAAEAAR
ABEAEgAUABUAFgAXABgAHQAcABsAGwAaABwAHgAfACQAKQApACwALQAsAC4ALwAwADEA
MQA1ADYAOgA8AD4AQABCAEQARwBJAEkASQBJAEkATABNAE8AUABUAFcAWABYAFgAXABd
AF0AXQBdAF0AXQBdAFwAWgBZAFgAVgBVAFQAUgBQAFAAUABPAEwASwBJAEkARwBFAEQA
QwA/AD0AOwA6ADgANwA2ADYANQA0ADQAMgAxADAAMAAwADAAMgAyADIAMgAyADEALwAu
AC0ALQAtAC0ALgAsACsAKwArACsAKwArACsALAArACsAKgAnACcAJwAoACYAKAApACoA
KgAqACoAKwAuAC4ALgAuAC4ALgAuAC4ALwAyADMAMwA1ADUANgA5AD4AQABCAEAAPgA9
AD0AOQAxAC0AKgAmACMAIgAdABoAHAAZABcAFwAWABUAFgAWABUAFQAUABQAEwASABAA
DwANAA0ADQANABEAEwAVABMAEQAPAA4ADgANAA8AGgAmADoAWAByAJAAtwDjABIBRQF1
AZsBsAG1AZMBTgH8ALAAagAvAAwAAwAFAAMA//8BAAAA/v/+//3/+P/2//n/9//x/+3/
7//v/+//7//v/+//8f/x//H/8f/x//L/8v/x/+//7//v/+//7//v/+//7//v/+//7//v
//H/8f/x//H/7//v//D/8P/w//D/8f/y//T/9P/y//T/8//z//T/9P/2//f/+f/5//j/
+f/4//f/+v/6//r/+//5//r//P/9//v/+//7////AQABAAIAAgABAAIAAgAGAAkACQAM
AA0ADgAQABEAEgAUABUAGgAcABwAHgAgACIAJAAmACkAKwAsAC0ALgAvAC8ALwAwADAA
MAAzADQANAA1ADoAPAA9AD4APQA8ADsAPwBAAEAAQQA+ADwAOwA6ADgANgA2ADYAMwAw
AC8ALQAtACsAKQAoACoAJwAmACUAJAAiACEAIAAiACEAIAAgABwAGwAaABoAGAAWABgA
GgAaABoAGgAYABcAFwAXABUAFQAVABYAFwAXABgAGQAXABcAFwAXABgAFwAXABYAFwAX
ABcAGAAYABoAGwAcABsAGgAZABkAGAAYABgAGAAaABoAGgAaABoAHgAgACEAJQAlACYA
KQAqACwALgAsACoAKQApACUAIAAdABsAGAAWABYAEgAQAA4ACwAJAAkACQAHAAcABgAD
AAMAAgACAAIAAgABAAEA///////////7//v//f///////f/8//z//f///wgAFgAsAEIA
XACAAKsA1QD+ACkBWQF/AZABjQFnAR4B1ACQAEwAEwD4//f/9//v/+3/7f/o/+b/5v/n
/+b/5P/j/+H/3//d/9//3//e/93/3P/b/9v/2//b/9v/2f/a/9r/2f/X/9f/1//X/9f/
1//X/9f/1//X/9f/1//X/9f/1//X/9n/2f/a/9r/2P/Y/9n/2v/c/9z/2v/c/9r/2f/Z
/9j/2v/b/93/3f/b/93/3f/d/97/3v/e/9//4f/i/+T/5f/j/+P/4//n/+f/5//o/+j/
5//o/+j/7P/v/+//8v/z//T/9v/3//j/+f/5//3//v///wAAAQACAAUACAAMAA8AEAAR
ABIAEwATABMAFAAUABYAGQAaABoAGAAcAB0AHQAhACEAIQAhACIAIgAhACEAIgAgAB8A
HgAcABoAGgAaABcAFAATABEADgALAAgABgAGAAMAAgABAAAA/v/9//z//P/7//r/+v/4
//f/9v/2//T/9P/0//P/9v/2//P/8v/0//T/9P/0//b/9f/1//X/9P/z//L/8v/y//H/
8f/x//H/8f/x//H/8v/x//H/8P/t/+3/7f/u/+7/8P/x//L/8v/y//L/8//y//L/8v/y
//L/8v/y//L/9v/6//z//f/9//3//v8BAAQABgAIAAYABgAFAAUAAQD7//f/9P/w/+z/
7P/o/+b/5//l/+T/5f/h/9//3//e/93/3f/c/9z/3P/c/9v/2//Z/9n/2f/Z/9v/3f/f
/93/1//b/9z/1v/Z/+P/8P8AABQAKgBGAG4AmQDBAOwAGwFFAV8BagFbASMB1ACMAEoA
EADr/9z/3f/b/9H/0f/T/9L/zv/M/83/zv/M/8n/yf/H/8X/w//B/8H/wf/B/8H/w//D
/8P/w//D/8T/xP/D/8P/w//D/8P/wf/B/8H/wf/D/8P/w//D/8P/w//D/8P/w//D/8T/
xP/E/8T/xf/G/8T/xP/C/8T/xf/F/8b/xv/I/8n/y//L/83/z//P/8//0P/Q/9D/0f/R
/9L/1P/V/9X/1f/V/9n/2f/Z/9r/2v/d/97/3v/i/+P/4//m/+f/6v/s/+3/7v/w//H/
9v/4//z//v8AAAIAAwAEAAYABwAKAAsADAANAA4ADwARABIAFQAZABsAHAAcACAAIQAh
ACMAIwAjACMAJgAmACUAJQAiACAAHwAeABwAGgAaABoAFwAUABMAEQARAA8ADQAMAAoA
BwAGAAUAAgAAAP///v8AAP///v/+//z/+//6//r/+v/6//r/+f/6//r/+P/4//j/+P/4
//j/9//3//f/+f/5//n/+v/4//f/9//3//j/+f/6//v/+v/5//n/+P/1//X/9f/2//j/
+v/7//z//P/8//z//f/8//z//P/8//3//v///wAAAAAEAAYABwAJAAkACgANAA8AEAAR
AA4ADgANAA0ACQAEAAEA///8//v//P/5//j/9v/z//H/8f/t/+v/6//q/+r/6//r/+z/
7v/u/+3/7f/q/+n/6P/n/+n/6f/r/+n/5//p/+r/6v/t//n/CAAaADAATABwAJQAuwDj
ABABOwFhAXcBdgFRAQkBwAB8AEIAFAD3/+z/6//p/+X/4//h/97/3v/c/9f/1P/U/9f/
1f/R/8//z//R/9H/0f/R/9H/z//P/8//z//O/87/zf/L/8z/zf/O/8//z//P/8//z//N
/83/zf/N/8//z//P/8//zf/N/87/zv/Q/9D/0f/S/9T/1P/S/9T/0//T/9T/1P/S/9P/
1f/V/9f/2f/Z/9n/3P/c/9z/3f/d/97/4P/h/+P/4//j/+f/5//n/+j/6P/q/+z/7f/y
//X/9f/4//n//P/+////AAAAAAEABgAIAAwADgAQABIAEwAUABYAFwAaABsAHAAdAB8A
IQAkACYAKgAtAC4ALgAtADAAMAAvADMAMwAzADMANgA2ADUANQAyADAALwAuACwAKgAq
ACoAKQAmACUAIwAfAB0AGwAaABwAGQAYABcAGAAWABUAFAASABEAEAAQABAADwAOAA4A
DAAMAAwACwAGAAYABgAGAAYABgAGAAUABQAFAAYABwAIAAoACAAHAAcABwAHAAcABwAH
AAgABwAHAAYAAwADAAMABAACAAQABQAGAAcACAAJAAsADgAOAA4ADgALAAoACQAIAAsA
EAATABUAFwAXABgAGwAcAB4AIAAeABwAGwAbABcAEQANAAoABgAEAAQAAAD+/////f/8
//3/+f/3//f/9v/z//P/8v/y//L/8v/x//H/8v/z//T/9f/7//n/8f/v//H/8//y//D/
8//7/wwAIAA2AFAAcgCcAMcA8wAmAVcBfQGRAZYBdwE1AeQAmgBYAB4A+//u/+//7f/p
/+f/4//i/+T/4v/f/+L/4v/f/9v/2f/X/9f/1//X/9f/1//X/9f/1//X/9f/2P/a/9v/
2//d/93/3f/d/9z/2//a/9n/2//b/9v/2//Z/9n/2f/Z/9v/2//c/9z/3P/c/93/3v/b
/9r/1//Y/9v/3f/g/+L/5P/l/+f/5//k/+X/5P/j/+b/5v/m/+f/5//o/+r/6//r/+v/
6//v/+//7//w//D/8//0//T/+P/8//3/AQADAAIABAAFAAYACAAJAA4AEAASABQAFgAY
ABoAHAAfACEAJAAlACYAJwAoACkAKwAsAC4AMQAyADIAMgA2ADcANwA5ADkAOQA5ADoA
OgA5ADkAOQA4ADgAOAA1ADIAMQAwAC4ALAAsACsAKwApACcAJgAkACEAIAAfAB4AHAAb
ABoAGwAbABsAHAAYABcAFgAWABYAGAAYABcAFgAUABQAFAAUABYAFQAVABUAFQAVABUA
FgAVABMAEgARABEAEQARABEAEgARABEAEAAQABEAEgAUABMAFAAUABQAFAAUABQAFQAW
ABYAFgAWABgAGAAYABgAGAAcAB4AHwAiACMAJQApACoALAAuACwALAArACsAJwAhAB0A
GgAWABQAFAAQAA4ADAAJAAcABwAHAAUABQAEAAEAAQAAAAAAAAAAAP////8BAAEAAQAB
AAEAAQD///3//f/9//7//P/9/wMADgAgADQASABkAIoAtwDlABIBQQFtAY8BnAGXAW0B
IgHOAIIAQgARAPj/8//z//H/7//v/+z/6v/q/+v/6P/o/+f/4//j/+P/3//d/9//3//f
/9//3//f/9//3//f/+D/4P/f/+H/4f/h/+H/3//f/9//3//d/93/3f/d/97/3//g/+H/
4P/f/9//3v/g/+D/4f/i/+L/4v/g/+L/4//j/+T/5P/i/+P/5f/l/+X/5//n/+f/6P/o
/+j/6f/n/+j/6v/r/+z/7f/u//P/8//z//T/9P/1//b/9v/6//3//f8AAAEAAQACAAIA
AgAGAAcADAAOAA8AEAARABIAFgAYABsAHQAeAB8AIAAhACQAJQAnACgAKQArACsAKgAq
AC4ALwAvAC8ALwAvAC8AMQAyADIAMwAyADAALwAuACwAKgAqACoAKQAmACUAIwAfAB0A
GwAaABgAFQAUABMAEAAOAA0ADAAOAA0ADAAMAAoACQAIAAgABwAGAAUAAwAEAAIAAwAE
AAQABAAEAAQAAwABAAAA//8BAAEAAQACAAQAAwADAAMAAQABAAEAAQD///3//P/6//v/
+//7//z//P/+////AAD+//7//v///wEAAgADAAQAAgACAAIAAgAGAAoADAANABEAEQAS
ABUAFQAWABcAFAAWABUAFQARAA0ACQAGAAIA/v/+//r/+P/2//P/8f/x/+//7f/t/+z/
7P/t/+3/7v/t/+z/6v/p/+r/6//s/+3/6//t/+3/6//r/+n/6P/q/+3/8/8AABAAIgA6
AFYAfgCnANcABgEzAVsBdQF8AWUBKwHeAJYAVAAaAPX/5v/p/+f/4f/d/9v/2P/Y/9j/
1//Y/9j/1f/T/8//z//P/9H/0f/R/9H/0f/P/8//z//P/8//0P/Q/8//z//P/8//z//P
/8//z//P/83/zf/N/83/z//P/8//z//P/8//0P/Q/9D/0P/R/9L/0P/Q/87/0P/T/9P/
1P/U/9L/0//V/9X/1//Z/9n/2f/Y/9j/2P/Z/9n/2v/c/93/3//f/9//4//l/+X/5v/m
/+f/6P/o/+z/7f/t//D/8f/0//b/9//4//r/+/8AAAIABAAGAAgACgAMAA4AEQATABYA
FwAYABkAGAAZABsAHAAhACUAJwAoACYAKgArACsALQAtAC0ALQAsACwAKwArACwAKgAp
ACgAKAAmACYAJgAgABwAGgAXABYAFQAUABQAFAARABAADwAMAAoACQAIAAoACQAIAAgA
BAADAAIAAgAAAAAAAAD//wIAAAD+//z//P/8//z//v/9//3//f/9//3//f/+//z/+//7
//v/+//7//v/+//8//v/+//6//n/+f/5//r//P/+////AAD+//7//v///wIAAgACAAIA
AQAAAP///v8DAAgACwANAA0ADQAOABEAEwAUABUAEgASABEAEQANAAUAAQD+//r/+f/6
//f/9v/0//H/7//v/+3/6//r/+r/6f/p/+j/6P/o/+j/5//n/+n/6f/p/+n/5//j/+P/
5//n/+f/5v/o/+v/+f8KAB4ANABQAHQAnADFAPEAHgFLAWkBdwFsAUEB9wCoAGoAMgAC
AOn/6P/n/+P/3//d/9v/2v/a/9r/2//Y/9T/0//P/83/y//L/8v/zf/N/83/zf/L/8v/
y//L/83/zv/O/83/zP/L/8r/yf/J/8n/yf/J/8r/y//M/83/zP/L/8r/yf/J/8n/yv/K
/8z/zP/N/87/zP/M/8r/zP/P/8//0P/Q/9L/0//V/9X/1P/V/9T/0//U/9T/1P/V/9f/
2P/c/w==
         </WaveFormData>
      </LeadData>
      <LeadData>
         <LeadByteCountTotal>10000</LeadByteCountTotal>
         <LeadTimeOffset>0</LeadTimeOffset>
         <LeadSampleCountTotal>5000</LeadSampleCountTotal>
         <LeadAmplitudeUnitsPerBit>4.88</LeadAmplitudeUnitsPerBit>
         <LeadAmplitudeUnits>¦ÌV</LeadAmplitudeUnits>
         <LeadHighLimit>2147483647</LeadHighLimit>
         <LeadLowLimit>268435456</LeadLowLimit>
         <LeadID>V6</LeadID>
         <LeadOffsetFirstSample>0</LeadOffsetFirstSample>
         <FirstSampleBaseline>0</FirstSampleBaseline>
         <LeadSampleSize>2</LeadSampleSize>
         <LeadOff>FALSE</LeadOff>
         <BaselineSway>FALSE</BaselineSway>
         <ExcessiveACNoise>FALSE</ExcessiveACNoise>
         <MuscleNoise>FALSE</MuscleNoise>
         <LeadDataCRC32>1794635982</LeadDataCRC32>
         <WaveFormData>
/v/+//7//v8KABYAIgAuAEsAaACFAKIAwADeAPwAGgH+AOQAygCwAJMAeABdAEIANwAu
ACUAHAAYABQAEAAMAAYAAgD+//r/9//0//H/7v/s/+z/7P/s/+n/6P/n/+b/6P/o/+j/
6P/p/+r/6//s/+r/6v/q/+r/7P/s/+z/7P/s/+z/7P/s/+v/6v/p/+j/6//s/+3/7v/w
//D/8P/w/+7/7v/u/+7/7v/u/+7/7v/u/+7/7v/u/+//8P/x//L/9f/2//f/+P/4//j/
+P/4//v//P/9//7///8AAAEAAgAFAAYABwAIAAoADAAOABAAEgASABIAEgAUABYAGAAa
ABwAHgAgACIAJQAmACcAKAApACoAKwAsAC0ALgAvADAAMwA0ADUANgA4ADgAOAA4ADgA
OAA4ADgANQA0ADMAMgAxADAALwAuACwALAAsACwAKgAoACYAJAAiACAAHgAcABoAGgAa
ABoAGAAYABgAGAAXABYAFQAUABMAEgARABAAEAAQABAAEAASABIAEAAQAA4ADgAOAA8A
DwAPAA8ADgANAA0ADgAOAA4ADQANAA0ACwALAAoACgAKAAsACwANABEAEwAUABYAFQAU
ABQAFQAVABQAEwATABMAFAAWABkAHQAfACEAIQAiACQAJwAqACgAKAAoACgAKQAlACAA
HAAWABMAEQAQAAoACQAJAAYABwAFAAQAAgD///7//f/9////AAAAAAAA/v/+//7//v8A
AAAAAAAAAAIAAAD7//b/9//1//H/9v///wcAEgAjADkAVwB4AJwAwQDlAAYBJAE0ASsB
/wDJAJwAdwBcAEIALwAqACYAHQAWABEADQAJAAMA/f/5//b/9f/z/+//6f/m/+T/5v/m
/+T/5P/l/+X/4//j/+P/4//i/9//4f/i/+L/4v/f/9//3//f/93/3f/d/93/3v/h/+L/
4//i/+H/4P/f/+D/4f/j/+X/4//j/+P/5P/j/+L/4v/i/+P/5P/m/+j/5f/k/+T/5P/l
/+b/5//o/+z/7P/s/+7/7v/t/+3/7f/w//H/8v/y//H/8v/z//f/+f/5//r//P/8//3/
//8BAAEAAQAEAAcABgAIAAoADAAQABIAFAAYABcAFwAYABgAGAAaABoAGwAeACIAIgAj
ACIAIwAjACMAJgAmACYAKAAmACUAJQAkACEAIQAhACEAHgAbABkAFgAUABQAFQAWABEA
DwANAAwACwALAAoACAAGAAYABgAEAAIAAgAEAAIAAQD///7//v8BAP7//P/8//z//P/7
//z//f/+//v/+//6//n/+v/6//r/+//6//r/+v/5//v/+//7//v/+P/4//j/+f/5//v/
/P/9//v//P/8//z//f///////v/9//3//f/+//7/AQADAAUABwAHAAgACgANABAAEAAQ
ABIAEgARAA0ACAAEAAAA/f/5//j/9P/z//P/8P/v/+3/7f/s/+z/7P/p/+f/5v/k/+H/
4P/g/+D/3v/e/97/3v/k/+T/4v/i/+X/5P/h/9//2f/W/9f/4f/q//f/CQAlAEYAZACF
AKsA1gD8ABYBHwEPAd8ApgB7AFYANAAbAAwABAD9//b/8f/r/+f/6f/n/93/2P/X/9H/
zf/L/8z/yv/K/8r/yP/I/8j/x//E/8P/xP/F/8X/w//B/8L/wv/C/8L/w//E/8X/w//D
/8P/w/+//8H/wf/B/8P/w//D/8P/w//D/8T/xf/H/8f/x//I/8b/xv/H/8j/yP/I/8n/
yv/I/8j/yf/K/8r/yv/K/8r/zv/O/87/0P/P/8//0P/R/9L/0//U/9T/0v/U/9b/2//Z
/9n/2v/c/9z/3f/f/+H/4f/h/+T/5//o/+r/7P/u//D/8P/w//L/8v/z//X/9v/5//z/
/f//////AgABAAEAAQABAAAA//8CAAQABgAKAAgABwAHAAYABQAFAAUABQABAP///v/8
//n/+P/4//j/9//1//P/8v/x//H/8P/u/+7/7v/u/+z/6v/q/+z/6v/r/+n/6P/o/+n/
6//p/+P/5P/l/+b/5//o/+T/5P/k/+T/4v/j/+P/4//m/+b/5v/n/+f/5v/l/+P/4//j
/+P/4//k/+T/5P/l/+T/5f/l/+X/5v/o/+n/6v/p/+v/6//q/+n/6f/p/+r/7v/x//P/
9f/2//X/9f/2//r//v///wAA/v/+//3/+f/y/+7/6v/n/+f/5v/i/+H/3//c/9v/2f/a
/9j/1//W/9X/1f/W/9b/1f/U/9T/1P/W/9b/1v/W/9L/1P/U/9L/0f/S/8//zf/N/9D/
0f/Z/+b/9/8PACkASgBsAJUAvwDgAPoACAH5AMkAmQByAE0ALgAUAAMA+v/2/+//6v/n
/+P/4f/d/9f/1f/Q/8n/yf/J/8X/xv/E/8H/wP+9/7z/v/+//73/vf++/7//v/+9/73/
vv++/77/v/+//7//v/+9/73/vf+9/7v/vf+9/73/v/+//7//v/+//7//wP/B/8H/wf/B
/8L/wv/C/8P/xP/D/8L/wv/C/8T/xP/F/8b/xP/E/8T/xP/I/8j/yP/K/8n/yf/K/8v/
zP/N/87/zv/Q/9L/1P/Z/9j/1//X/9j/2v/b/93/3//f/9//4v/l/+b/6P/q/+z/8f/y
//P/9v/0//X/9//4//r//P/8//3//v8CAAIAAwAEAAUABQAFAAYABgAGAAgACgAJAAkA
CAAHAAcABwAHAAQAAwADAAIA/f/8//z//P/7//n/9//2//P/8//y//D/7v/u/+7/7P/q
/+r/7P/q/+v/6f/o/+j/7f/t/+n/6P/m/+b/5v/m/+b/5v/m/+b/5v/n/+f/5//l/+T/
4//j/+X/5v/n/+f/5//n/+f/5//m/+b/5v/n/+X/5//o/+n/6//s/+z/7P/v//H/8f/w
/+7/7f/s/+z/7//z//b/+f/5//n/+v/8////AgACAAIAAwAEAAQAAQD6//b/8v/v/+3/
7P/o/+f/5f/i/+H/3//e/9z/2//a/9z/3f/f/+D/3//e/97/3v/d/9z/2//a/9j/1v/Y
/9z/2//Y/9n/1//R/9T/3f/j/+r/9/8JACMARABkAIMAqQDSAPAAAgEBAeUAsQB+AF0A
QgAoABcACgAEAP3/+P/3//P/6f/j/+P/4f/Y/9H/zf/N/8v/yv/K/8j/yP/G/8b/x//H
/8X/xf/G/8f/x//F/8f/yP/I/8j/xf/F/8X/xf/F/8X/xf/F/8H/w//D/8P/xf/F/8X/
xf/H/8f/yP/J/8n/yf/J/8r/yv/K/8v/zP/M/8z/zf/O/87/zv/P/9D/0P/Q/9D/0P/S
/9L/0v/U/9P/0//U/9X/1v/X/9j/2P/W/9j/2v/f/+H/4f/i/+T/5P/l/+f/6f/p/+n/
7P/v/+7/8P/y//T/+P/6//z/AAAAAAEAAwAEAAIABAAEAAUABgAKAAoACwAMAA0ADQAN
AA4ADgAOABAADgANAA0ADAALAAsACwALAAoACQAJAAgABQAEAAQABAD///3/+//6//n/
+f/4//b/9v/2//b/9P/0//T/9v/0//D/7f/r/+r/7f/u/+7/7v/u/+7/7f/u/+//8P/w
//H/8f/x//H/8P/v/+//7//u/+3/6//s/+3/7v/v/+z/7P/s/+3/7f/v//D/8f/z//T/
9P/0//T/9f/0//L/9P/1//b/+P/6//3///8BAAEAAQACAAQACAAMAA0ADgANAAwACgAF
AAIA/v/6//f/8//y/+7/7f/s/+j/5v/j/+P/4v/i/+L/4//j/+T/5P/l/+T/5P/k/+T/
5P/k/+T/5v/i/+D/4v/j/+D/2//Z/9v/4P/p//H//P8TAC8ASwBqAJAAuQDfAP4AFgEc
AQEBzQCZAHAATwAwABwAFwAWAAgA+//8//n/8//x/+v/5f/h/97/2//V/8//zf/M/8r/
zP/M/8r/yv/N/83/y//L/87/z//P/83/zf/O/87/zv/L/8v/y//L/8n/yf/J/8n/yf/L
/8v/y//K/8n/yP/H/8j/yf/L/83/zv/P/9D/0v/Q/87/zf/M/83/zv/Q/9L/0v/S/9P/
1P/U/9T/1P/U/9b/1v/W/9j/2P/X/9f/1//a/9v/3P/c/9z/3v/g/+X/5//n/+j/6v/o
/+n/6//t/+7/7//z//f/9//4//n/+v/7//z//f8AAAAAAQADAAQABgAIAAgACQALAA4A
DQANAAsACwAKAAkADQAOAA8AEgAUABMAEwASAA8ADQALAAkABwAFAAQAAgD9//z//P/8
//n/9//1//T/9P/1//X/9P/w//D/8P/u/+r/6v/s/+r/6f/l/+b/6v/q/+r/6v/q/+j/
6P/o/+j/6P/p/+n/6f/n/+b/5f/l/+j/6P/o/+f/5v/l/+T/4//h/+D/3//f/+H/4//k
/+X/5v/o/+n/6v/t/+//7//u/+z/6//q/+r/6v/t/+//8f/z//P/9P/2//n//P/8//z/
/P/8//v/9//w/+z/6P/l/+T/5P/h/+H/4f/e/93/2//Z/9b/1P/S/9H/0f/S/9L/0f/Q
/9D/0P/S/9L/0v/S/9L/0P/Q/9D/0f/M/8v/y//J/8r/z//V/+D/8f8HACMARABmAIsA
uQDiAPwADAEHAeUArwB+AFUAMgAWAAEA+P/y/+n/4v/f/9//2//V/9H/z//G/7//v//B
/73/uP+4/7n/uv+5/7r/uv+5/7b/tf+0/7X/tf+z/7X/tv+2/7b/t/+3/7f/t/+3/7f/
t/+3/7T/tf+0/7P/tP+1/7b/t/+3/7f/uP+5/7f/t/+3/7j/uP+4/7n/uv+6/7r/u/+8
/7r/uv+7/7z/vf++/7//wP/C/8L/wv/E/8X/xf/G/8f/yP/J/8r/yv/M/87/0P/V/9T/
0//T/9T/1P/V/9f/2f/b/9v/3v/h/+D/4v/k/+b/5//o/+n/7P/s/+3/7//w/+7/8P/w
//H/8//2//X/9f/2//f/9//3//r//P/+/wIAAQD///7//P/7//v/+//7//j/9//3//b/
8f/w//D/8P/t/+v/6f/o/+n/6f/o/+b/5//o/+n/6P/k/+T/5v/k/+X/4//e/+D/5P/h
/+D/3//e/9z/3P/c/9z/3v/f/9//3//f/97/3f/d/97/3v/e/93/3f/d/93/3f/e/97/
3v/f/9//4f/i/+P/4f/i/+L/4v/h/+P/4//i/+L/4//k/+b/6P/r/+3/7//v/+//8P/y
//X/+P/4//j/+P/4//f/8//s/+j/5P/h/+H/4P/c/9v/3f/a/9n/1//U/9L/0f/Q/8//
z//Q/9D/z//O/87/zv/O/87/zv/O/9L/0v/Q/9D/z//M/8v/x//F/8j/zf/T/97/7f8B
AB0AOgBcAH8ApwDQAPAAAAEBAeEAqQB4AFMAMAAUAAUA/v/4/+//6v/l/+H/3//b/9X/
z//K/8v/y//F/7//vP+6/7j/uP+2/7b/uv+7/7r/u/+8/73/vf+7/7n/uv+6/7r/u/+7
/7v/u/+5/7n/uf+5/7r/vf++/7//vf+9/73/vf+7/7v/vP+9/77/v//A/8L/wP/A/8H/
wv/E/8T/xf/G/8T/xP/F/8b/x//I/8n/yv/K/8r/yv/M/8v/y//M/83/0P/R/9L/0v/Q
/9L/1P/Z/9f/1//Y/9r/3f/f/+L/5f/j/+P/5v/p/+j/6v/s/+7/8f/y//P/9v/2//f/
+f/6//r//P/8//3///8CAAEAAQADAAUABgAHAAgACAAIAAoACwALAAwADAAKAAkACAAH
AAYABQAFAAQA///+//7//v/9//v/+f/4//n/+f/4//b/9f/2//f/9v/y//L/9P/y//H/
7//u/+7/9f/x//L/8v/y//L/8v/w//D/8P/w//D/8f/x//H/8//y//H/8f/0//T/9P/z
//P/8//z//P/8v/y//L/8//y//P/8//z//X/+P/6//z/+//9//3//P/9//3//f/+/wAA
AwAFAAcACQAJAAoADAARABQAFAAUABIAEgARAA0ACgAGAAIA//////7/+v/5//n/9v/1
//P/8v/w/+//7v/t/+3/7v/u/+//7v/u/+7/7v/u/+7/7v/u/+7/7v/s/+v/6v/p/+n/
6f/q//H/9f/6/wkAIQA7AFgAegCZAL0A5gAGARQBEwH3AMUAlABzAFgAPgAtACQAHgAZ
ABYADwAHAAMAAwD///X/8P/r/+f/4//j/+L/4P/g/+D/3v/e/+H/4f/f/9//4P/h/+H/
3//f/+D/4P/g/9//3//f/9//3//f/9//3//d/9//3//f/+D/4f/i/+P/4f/h/+L/4//j
/+P/4//k/+T/5P/l/+b/6P/o/+n/6v/q/+r/6//s/+z/7P/s/+z/8P/w//D/8v/z//P/
9P/1//T/9f/2//b/+P/6//z/AQD/////AAACAAQABQAHAAkABwAHAAoADQAMAA4AEAAS
ABUAFgAXABoAHAAdAB8AIAAgACIAIgAjACQAJgAkACMAJwApACoAKwAuAC4ALgAwAC8A
LQAsACoAKwArACsAKwAqACkAKQAoACUAJAAkACQAIwAhAB8AHgAbABsAGgAYABcAGAAZ
ABgAFAAUABYAFAAVABUAFgAYABcAGQAYABYAFgAWABYAFQAWABcAGAAWABcAFwAXABkA
GAAXABcAGAAYABgAFwAZABkAGQAZABoAGgAaABsAHQAfACAAIQAhACIAIgAiACMAJQAl
ACQAIwAjACMAJAAmACkAKwAtADEAMQAyADQANwA6ADoAOgA7ADwAPAA5ADYAMgAuACsA
KwAqACYAJQAlACIAIQAfABwAGgAZABgAFQAVABYAFgATABIAEgASABQAFgAYABoAGgAW
ABIAEgARAA4ADwANAAsAEAAXACEALgA/AFMAbQCKAKoAzwD5AB4BOgFIAUEBGwHjALQA
lQB6AGQAVwBOAEIAOwA4ADUALQAnACUAJQAdABYADwALAAkACwAKAAgACAAIAAYABgAF
AAUAAwADAAQABQAFAAMAAwAEAAQABAABAAEAAQABAAQABQAGAAcAAwAFAAUABQADAAMA
AwADAAUABQAGAAcABgAFAAQABAAGAAYABwAIAAoACgALAAwACgAKAAsADAAOAA4ADgAO
ABAAEAAQABIAEwATABQAFQAVABUAFQAUABUAGAAbACEAIQAhACIAJAAkACUAJwApACkA
KQAsAC8AMAAyADQANgA3ADgAOQA8ADkAOQA6ADoAOwA+AD8AQQBEAEgASABJAEgASQBJ
AEkASgBKAEoATABJAEcARgBEAEQARQBGAEcARABDAEMAQgA/AD4APgA+AD0AOwA5ADgA
NgA1ADMAMAAsACwALAAqACoAKgAsACoAKwApACgAKAAnACcAKAAmACYAJgAmACIAIgAi
ACIAJAAlACUAJQAjACIAIQAhACAAIAAgAB8AIQAhACEAIQAeAB4AHgAfAB8AIQAiACMA
IQAiACIAIgAkACcAKAAoACUAJQAlACYAJwApACoAKwAuAC8AMQA0ADYAOAA3ADYANgA2
ADUAMQAqACYAIgAfABwAGgAVABMAFQASABEADwARABAAEAAQAA4ADQANAAwACQAIAAgA
CAAHAAYABQAEAAgACgAMAAoABQAEAAMA/f/7//z/AQADAAwAHwAxAEUAYgCCAKsA0wD+
AB4BOAFDATEB/wDIAJsAdABSADsALgAoACEAGgAZABUADwALAAcA///6//v/9//v/+n/
5v/o/+j/6P/m/+b/5//n/+X/5f/m/+f/5//l/+P/5P/k/+T/4//j/+P/4//l/+X/5f/l
/+X/5//n/+f/5f/l/+X/5f/n/+f/6P/p/+n/6f/p/+r/6v/q/+v/7P/t/+7/8P/y//H/
8P/w//D/8v/y//L/8v/y//L/8v/0//P/8//0//X/+P/5//r/+v/5//r/+/////////8A
AAIAAgADAAUABwAJAAkADAAPAA4AEAASABQAFwAYABkAHAAcAB0AHwAgAB8AIAAfAB8A
IAAkACQAJQAnACkAKgArACoAKgAqACwALQAtAC4ALgArACsAKwArACoAKQApACgAIwAi
ACIAIgAhAB8AHQAcABsAGwAaABgAFgAWABYAFAAVABYAGQAYABUAEwASABIADwARABQA
FAAUABQAFAASABIAEgASABAAEQARABEAFAAUABQAFQAVABQAEwARABIAEwAUABUAFgAW
ABYAFwAZABsAHAAdABwAHAAbABoAGQAbABsAGgAaABsAHAAeAB4AIQAjACUAKQApACoA
LAAvADIAMgAyADIAMgAxAC0AKgAmACIAHwAfAB4AGgAZABcAFAATABEAEQAQABAAEAAN
AA0ADgAOAAsACgAKAAoACAAIAAgACAAEAAYACAAIAAcABgABAP///f/8/wEACQASAB8A
LwBHAGYAigCrANEA+AAcATIBNwEfAe0AvACXAHQAUgA9ADYALgAjACAAGwAVAA8ACwAH
AAUAAAD7//f/8//v/+7/7v/s/+z/6v/q/+v/6//p/+n/6P/p/+n/5//l/+b/5v/m/+f/
5//n/+f/5v/l/+T/4//j/+X/5f/l/+X/5f/l/+X/4//j/+T/5f/l/+X/5f/m/+T/5P/l
/+b/5v/m/+f/6P/m/+b/5//o/+j/6P/o/+j/7P/s/+z/7v/t/+3/7v/v/+//7//v/+7/
7P/u//D/9f/z//P/9P/2//j/+f/7//3/+//7//7/AQD//wAAAQACAAYACAAKAA4ADAAN
AA8AEAAPABAADwAPABAAFAAUABUAFgAXABcAFwAYABgAGAAaABoAGQAZABgAFwAXABcA
FwAUABMAEwASAA4ADgAPABAADAAJAAYABAADAAMAAgAAAP7//v/+//z/+P/4//r/+P/3
//X/9P/0//P/8//z//X/8//y/+//8v/w//D/8P/w//D/8P/w//D/7//v/+7/7f/v/+7/
7f/t/+z/7P/s/+v/6//r/+v/6//o/+j/6P/p/+n/6//s/+3/7f/u/+7/7v/t/+//7//u
/+3/7f/t/+7/8P/z//X/9//3//f/+P/6////AgACAAIAAAAAAP//+//2//L/7v/r/+f/
5v/i/+H/4v/g/+D/3//c/9r/2f/Y/9n/2f/a/9r/1//W/9b/1v/W/9b/1v/W/9r/2v/c
/9j/0//U/9P/zf/L/9D/1//f/+r/9f8HACMARABkAIcAsQDWAPAAAgEBAdsAowB2AFMA
NgAgABEADAAEAPn/9v/1/+//6f/l/+H/3f/c/9n/1//R/8//zv/K/8j/yP/G/8b/yv/L
/8r/y//M/83/zf/L/8v/zP/M/8z/y//L/8v/y//N/83/zf/N/83/z//P/8//zv/N/8z/
y//N/83/zv/P/83/zf/N/87/0P/Q/9H/0v/T/9T/1v/Y/9r/2v/b/9z/2v/a/9r/2v/c
/9z/3P/e/9//3//g/+H/4v/j/+T/5P/i/+T/5v/r/+n/6f/q/+z/7v/v//H/8//z//P/
9v/5//z//v8AAAIABAAEAAQABgAHAAkADAAOAAwADgAOAA8AEgAWABYAFwAaABsAGwAb
ABwAHAAcAB4AHwAfACAAIAAdAB0AHQAdABsAGQAYABYAEgASABMAFAATABEADwAOAAsA
CwAKAAgABgAGAAYABAACAAIABAACAAMAAQAAAAAAAAD///7///////7//P/+//7//v/+
//7//v/+//7//v////////////7//f/9/wAAAAAAAP///f/9//3//f/8//z//P/9////
AQACAAMAAQACAAIAAgABAAMAAwACAAMAAwADAAQABAAHAAkACwAPAA8AEAASABQAFgAV
ABQAEgASABEADQAJAAYAAwABAAAAAAD9//3//P/4//b/8//y//D/7//u/+//7//w//D/
8f/w//D/8P/t/+z/6//q/+z/7v/u/+z/6f/q/+n/5f/l/+z/8f/5/wYAFwAvAEsAZgCI
AK8A1wD2ABABGAEBAc8AoQB6AF0ARgAyACEAGgAWAA8ADAAFAP3/+//3/+3/5//k/+X/
4f/d/9n/2P/Y/9r/2v/Y/9j/1//X/9X/1f/V/9X/1P/R/9P/1P/U/9T/0//T/9P/0//R
/9H/0f/R/9D/0//U/9X/0//T/9P/0//V/9X/1v/X/9f/1//X/9j/2P/Y/9n/2v/Y/9j/
2f/a/9z/3P/d/97/3v/e/97/3v/e/97/3v/g/+P/4//k/+X/5P/l/+b/5v/o/+r/7P/x
//H/8f/y//T/9P/1//f/+f/5//n//P///wIABAAGAAgACgAKAAoADAANAA8AEgAUABYA
GAAYABkAHAAgACAAIQAfAB8AHgAdACAAIAAgACIAIwAjACQAJAAjACMAIwAjACAAHwAf
AB4AGgAaABsAHAAXABUAEwASABMAEwASABAAEAAQABAADgAMAAwADgAMAA0ACwAKAAoA
CgAJAAgACQADAAYABAAEAAQABAACAAIAAgACAAUABwAIAAkABwAGAAUABQAGAAYABgAF
AAUABQAFAAUAAgACAAIAAwABAAMABAAFAAcACAAIAAgACQALAAsACgAIAAcABgAGAAkA
DQAQABMAFQAVABYAGAAZABwAHAAcABoAGgAZABUAEAAMAAgABQABAAAA/P/7//z/+v/6
//n/9v/0//P/8v/v/+//8P/w/+//7v/u/+7/8P/w//D/8P/2//b/7v/q/+v/7P/n/+X/
5//q//P//f8GABUALwBNAGwAkgC9AOkACgEiAS4BHQHvALsAkABtAE4ANAAlACAAGgAT
AAwABQABAP3/9//z//P/8v/r/+f/4//d/9z/3P/e/97/3P/c/9//3//d/93/3v/f/9//
3f/d/97/3v/e/93/3f/d/93/3//f/9//3//c/93/3P/b/9v/2//b/9v/3f/d/97/3//e
/93/3P/c/9//4P/i/+T/5v/m/+f/6P/n/+b/5v/m/+j/6P/o/+j/6P/o/+j/6v/t/+3/
7v/v/+7/7//w//D/8P/y//T/+f/6//v//f8AAP7///8BAAMAAwADAAYACQAKAAwADgAQ
ABUAFgAXABoAGgAbAB0AHgAcAB4AHgAfACIAJgAmACcAKAApACkAKQAqACoAKgAsACwA
KwArACoAKgArACwALQApACcAJgAkACIAIgAjACQAIwAhAB8AHgAdAB0AHAAaABgAGAAY
ABYAFgAWABgAFgAVABMAEgASABMAEwATAA8AEAASABIAEgASABIAEgASABIAEgATABMA
EwASABAADgANAA4ADgAOAA0ADwAPAA8ADwAQABAAEAARAA8AEQASABMAEQASABIAEgAT
ABUAFQAUABUAFQAVABYAFgAZABsAHQAgACEAIwAmACcAKgAqACoAKgAqACkAJQAeABoA
FgATABMAEgAOAA0ADAAIAAYAAwAEAAIAAQAAAP3//f/+//7////+//7//v/+//7//v/+
//7//v/8//r/9//4//f/8//x//L/+f8DAAwAFwApAEMAaACOALMA2QAAASABMgE1AR0B
6QCwAIUAYgBIADMAJgAgABsAFgARAA0ABwADAP//+//2//P/7//r/+v/5v/k/+b/5v/k
/+T/4//j/+H/4f/k/+X/5f/j/+H/4v/i/+L/4f/h/+H/4f/h/+H/4f/h/+H/4//j/+P/
4v/h/+D/3//h/+H/4v/j/+H/4f/h/+L/5P/k/+X/5v/m/+b/5//o/+b/5v/n/+j/5v/m
/+b/5v/o/+j/6P/q/+3/7f/u/+//8P/x//L/8v/x//L/8//3//n/+f/6//z/+//7//z/
/f/+////AwAHAAcACAAJAAoADQAOAA8AEgASABMAFQAWABYAGAAYABkAGQAcABsAGwAc
AB0AHQAdAB4AHgAeACAAIQAhACIAIgAfAB8AHwAfAB4AHQAdABwAGQAYABgAGAATABEA
DwAOAAsACwAKAAgABgAGAAYABAADAAQABwAGAAUAAwACAAIAAgABAAAAAQD9//7///8A
AP7//v/+//7/+v/6//r/+v/6//v/+//7//z//P/8//3//P/8//z/+//6//n/+P/3//b/
9v/2//f/+f/7//z//f/7//z//P/8////AQABAAAA/f/9//3//v8CAAUABwAJAA0ADQAO
ABAAEAASABEAEAASABIAEQANAAgABAAAAP3//f/8//j/9//2//L/8P/t/+z/6v/p/+j/
6f/p/+r/6v/n/+b/5v/m/+f/6P/p/+r/6P/o/+r/6P/l/+L/4f/f/9//4v/n/+//+v8F
ABcAMQBSAHgAoQDHAOoABgEUAQsB4QCtAIAAXQA+ACgAGQAQAAoAAwD+//X/7//v/+v/
5//l/+T/3//Z/9P/z//Q/9L/0v/S/9D/0P/P/8//zf/N/87/z//P/83/zf/O/87/zv/N
/83/zf/N/83/zf/N/83/y//N/83/zf/P/8//z//P/83/zf/O/8//zf/N/83/zv/Q/9D/
0f/S/9D/0P/R/9L/0//U/9b/2P/W/9b/1v/W/9j/2P/Y/9r/3f/d/97/3//i/+P/5P/k
/+L/5P/m/+v/6v/p/+n/6v/s/+3/7//x//P/8//2//n/+v/8//7/AAABAAIAAwAGAAgA
CQALAAwACgAMAAwADQARABYAFwAZABoAGwAbABsAHAAcABwAHgAcABsAGwAaABoAGwAc
AB0AHAAbABsAGgAUABIAEQAQAA4ADQAMAAwACwALAAoACAAEAAQABAACAAEAAgAFAAQA
AwABAAAAAAD///////8BAP///P/+//z//P/8//z//P/8//z//P/8//3//f/9//3//P/7
//v//P/8//z/+//7//v/+//7//r/+v/6//v/+//9//7///8BAAIAAgACAAUABwAHAAYA
BAADAAIAAgAFAAkADAAPAA8ADwAQABIAFQAYABgAGAAXABYAFAAPAAwACAAEAAEAAAAA
AP3//f/8//j/9v/z//T/8v/x//D/7f/t/+7/7v/t/+z/7P/s/+7/7v/u/+7/7P/q/+j/
6v/p/+j/5//l/+P/6v/1//3/CgAbADUAUQByAJYAvQDjAAIBEgESAfcAwwCRAHAAVQA6
ACYAIQAaABIACwAGAAEA+//1//H/7f/n/+L/3//Z/9f/1f/U/9T/1v/W/9T/1P/U/9P/
0P/P/9L/0//T/9H/0P/Q/8//zv/N/83/zf/N/87/z//Q/9H/zv/P/87/zf/L/8v/y//L
/8v/y//M/83/y//L/8v/zP/O/87/z//Q/9L/0v/T/9T/0v/S/9P/1P/S/9L/0v/S/9L/
1v/W/w==
         </WaveFormData>
      </LeadData>
   </Waveform>
</RestingECG>
