# Supplementary material for: Detection of Left Atrial Enlargement Using a Convolutional Neural Network-Enabled Electrocardiogram
Source: Front Cardiovasc Med. 2020 Dec 17;7:609976. doi: 10.3389/fcvm.2020.609976 (PMC7773668; doi:10.3389/fcvm.2020.609976)
Supplement: Supplementary file 4 [file Data_Sheet_4.ZIP › normal3/1802032420_2002_0000002Q.XML]

<?xml version="1.0" encoding="Windows-1252"?>
<!DOCTYPE RestingECG SYSTEM "restecg.dtd">
<RestingECG>
   <PatientDemographics>
      <PatientID>1802032420</PatientID>
      <PatientAge>66</PatientAge>
      <AgeUnits>Years</AgeUnits>
      <Gender>Female</Gender>
      <PatientLastName>liangyanfang</PatientLastName>
   </PatientDemographics>
   <TestDemographics>
      <DataType>Resting</DataType>
      <Site>1</Site>
      <AcquisitionDevice>MAC55</AcquisitionDevice>
      <Status>Unconfirmed</Status>
      <Priority>Normal</Priority>
      <AcquisitionTime>11:45:42</AcquisitionTime>
      <AcquisitionDate>08-22-2016</AcquisitionDate>
      <CartNumber>1</CartNumber>
      <AcquisitionSoftwareVersion>009C</AcquisitionSoftwareVersion>
      <XMLSourceVersion>MAC5000 v1.0</XMLSourceVersion>
   </TestDemographics>
   <RestingECGMeasurements>
      <VentricularRate>71</VentricularRate>
      <AtrialRate>71</AtrialRate>
      <PRInterval>150</PRInterval>
      <QRSDuration>84</QRSDuration>
      <QTInterval>400</QTInterval>
      <QTCorrected>434</QTCorrected>
      <PAxis>50</PAxis>
      <RAxis>-11</RAxis>
      <TAxis>19</TAxis>
      <QRSCount>12</QRSCount>
      <QOnset>227</QOnset>
      <QOffset>269</QOffset>
      <POnset>152</POnset>
      <POffset>203</POffset>
      <TOffset>427</TOffset>
      <ECGSampleBase>500</ECGSampleBase>
      <ECGSampleExponent>0</ECGSampleExponent>
   </RestingECGMeasurements>
   <Diagnosis>
      <Modality>Resting</Modality>
         <StatementCount>2</StatementCount>
         <LabelText>12SL ��ϳ���</LabelText>
      <DiagnosisStatement>
         <StmtFlag>ENDSLINE</StmtFlag>
         <StmtText>�������</StmtText>
      </DiagnosisStatement>
      <DiagnosisStatement>
         <StmtFlag>ENDSLINE</StmtFlag>
         <StmtText>���� ECG</StmtText>
      </DiagnosisStatement>
   </Diagnosis>
   <Waveform>
      <WaveformType>Rhythm</WaveformType>
      <WaveformStartTime>0</WaveformStartTime>
      <NumberofLeads>8</NumberofLeads>
      <SampleType>CONTINUOUS_SAMPLES</SampleType>
      <SampleBase>500</SampleBase>
      <SampleExponent>0</SampleExponent>
      <HighPassFilter>16</HighPassFilter>
      <LowPassFilter>150</LowPassFilter>
      <ACFilter>NONE</ACFilter>
      <LeadData>
         <LeadByteCountTotal>10000</LeadByteCountTotal>
         <LeadTimeOffset>0</LeadTimeOffset>
         <LeadSampleCountTotal>5000</LeadSampleCountTotal>
         <LeadAmplitudeUnitsPerBit>4.88</LeadAmplitudeUnitsPerBit>
         <LeadAmplitudeUnits>��V</LeadAmplitudeUnits>
         <LeadHighLimit>2147483647</LeadHighLimit>
         <LeadLowLimit>268435456</LeadLowLimit>
         <LeadID>I</LeadID>
         <LeadOffsetFirstSample>0</LeadOffsetFirstSample>
         <FirstSampleBaseline>0</FirstSampleBaseline>
         <LeadSampleSize>2</LeadSampleSize>
         <LeadOff>FALSE</LeadOff>
         <BaselineSway>FALSE</BaselineSway>
         <ExcessiveACNoise>FALSE</ExcessiveACNoise>
         <MuscleNoise>FALSE</MuscleNoise>
         <LeadDataCRC32>3604260545</LeadDataCRC32>
         <WaveFormData>
AAAAAAAAAAACAAIAAgACAAAAAAAAAAAAAAAAAAAAAAACAAIAAgACAAIAAgACAAIAAgAC
AAIAAgACAAIAAgACAAIAAgACAAIAAAAAAAAAAAAAAAAAAAAAAAAAAAAAAAAAAgACAAIA
AgACAAIAAgACAAAAAAAAAAAAAAAAAAAAAAAAAAAAAAAAAAAAAAAAAAAAAAAAAAAAAAD+
//7//v/+//7//v/+//7/AAAAAAAAAAAAAAAAAAAAAAAAAAAAAAAAAAAAAAAAAAAAAAAA
AAAAAAAAAAAAAAAA/v/+//7//v8AAAAAAAAAAP7//v/+//7//v/+////////////////
/wAAAAAAAAAAAAAAAAAAAAD///////8AAP//AQAEAAYACAAHAAcABwAHAAcABwAJAAsA
DAAMAAwACgAKAAoACAAKAAkACAAHAAQAAgAAAAAAAgAAAP7/AAAAAP7//P/7//v/+//7
//v//P/8//z/+//9//7//v/+//7//v/+//7//P/8//3//f8AAP7//v/+//z/+v/7//v/
/f///wUACwAUACYAPgBWAGQAbQCAAJQAnACaAJYAhwBmADsAFwAAAPH/5v/j/+X/6v/t
//P/9f/1//f//v8DAAIA/////wIAAwABAAMAAgABAAEAAwADAAMAAwADAAMAAwAEAAIA
AwADAAIAAwAEAAUABgAEAAUABQAFAAQABAAFAAUABQAGAAYABgAEAAQABAAFAAUABQAE
AAQABAAEAAQABAADAAMAAwAEAAQABQAGAAYACAAHAAcABwAHAAgACAAIAAgACgAKAAoA
DAAOAA4AEAAQABAAEQARABAAEQASABMAEwAVABUAFQAXABkAGwAcABsAHAAdAB4AHwAh
ACEAIQAjACYAJgAnACYAKAAoACgAKgAqACoAKwApACkAKgArAC0ALAArACsALAArACoA
KgArACsAKQAnACgAKAAnACcAJAAiACAAIAAgAB4AHQAcABkAFgAVABMAEwASABAADwAP
AA4ADgAMAA4ADQANAAwADgAMAA4ADgAMAAsACwAJAAoACgAKAAoACwALAAsACwAKAAoA
CgAJAAoACgAKAAoACAAJAAkACAAKAAoACgAKAAkACQAJAAkACgAKAAsACwALAAsACwAM
AAwADAALAAsACgALAAsACgAMAAwADQANAAsADAAMAAsACwAMAAwACwALAAwADAAMAAwA
DAAMAAwACgAKAAoACgALAAoACwAMAA0ADQAMAAwACgAKAAoACgAMAAwADAAMAAkACQAL
AAsADAAMAAoACgALAAsACwALAAsACwALAAsACAAIAAgACAAKAAoACgAKAAoACgAIAAgA
CgAKAAkACQAJAAoACgAKAAkACQAJAAgACAAKAAoACQAJAAkACQAJAAsACwALAAwADAAM
AAkACAAKAAoACgAKAAoACgAKAAoACgAKAAoACgAKAAoACgALAA0ADQANAA0ACwAMAAwA
DAAMAAwADAAMAA4ADQANAA0ADgAPABEAFAAWABYAFQAVABUAFQAVABUAFwAZABoAGgAa
ABoAGgAaABgAGAAXABYAFwAWABQAEgAQABAADgAMAA4ADgAMAAoACQAJAAkACQAJAAoA
CgAKAAkACQAKAAoACgAKAAoACgAKAAoACgALAAkACAAIAAgACAAGAAYACQAJAAsADQAP
ABEAGgAuAEQAWABqAH8AkACgAKwAsACqAKEAiABbAC0ADgD9//L/7f/r/+7/9f/7//3/
/f8BAAYABQAGAAcACQAKAAkACwALAAoACQAJAAcABwAHAAcABwAHAAcACAAIAAkACQAI
AAoACgAKAAoACgALAAsACwAIAAgACQAJAAsADAAMAAwADAAMAAwADQANAA0ADAAMAAwA
DAAMAAwACwALAAsADAAKAAsADAAMAAwACwALAAsACAAIAAcABgAEAAQAAgAAAP7//v/8
//z/+//6//r/+f/6//v//P/9//z//f/8//v/+//9////AAABAAIAAwAEAAMABQAFAAUA
BQAIAAgACQAIAAoACgAKAAwADAAMAA0ACwALAAwADQAPAA4ADQANAA4ADQAMAAwADAAL
AAgABQAHAAYABAADAAIAAAD+//7//P/6//n/+P/3//T/8//x//P/8v/w/+//7f/s/+z/
6v/q/+n/6f/o/+r/6P/q/+r/6v/p/+n/5//o/+j/6P/o/+n/6f/p/+n/6f/o/+f/5f/l
/+b/5//o/+b/5//n/+b/6P/o/+j/6P/p/+n/6f/p/+j/6P/p/+n/6f/p/+n/6v/q/+r/
6f/p/+r/6//r/+r/7P/s/+3/7f/r/+z/7P/r/+v/7P/s/+v/6//s/+z/7P/s/+z/7P/s
/+z/7P/s/+z/7v/s/+z/7P/r/+v/6v/q/+z/7P/s/+z/6v/q/+r/6v/r/+v/7f/t/+r/
6v/o/+j/6//r/+v/6//p/+n/6f/p/+r/6v/q/+r/6v/q/+r/6v/s/+z/6v/q/+r/6v/p
/+n/6f/q/+r/6v/p/+n/6f/o/+j/6v/q/+n/6f/p/+n/6f/p/+v/6v/q/+r/6v/q/+j/
6P/o/+j/6v/q/+r/6v/o/+j/6P/p/+v/6//r/+v/6f/q/+r/6v/s/+z/7P/s/+r/6f/p
/+n/7P/t/+//8v/0//T/8//z//X/9f/1//X/9f/3//j/+P/6//r/+v/6//j/+P/3//b/
8//y//D/7v/u/+7/7P/q/+z/7P/q/+j/6f/p/+n/6f/n/+j/6P/o/+f/5//o/+j/6P/o
/+j/6P/q/+r/6v/r/+n/6P/o/+j/6v/s/+j/5f/n/+n/6//v//X/AAASACoAQgBUAGUA
egCMAJQAkgCQAIcAZgAzAAUA6v/b/9D/zf/N/9L/1//d/9//4f/l/+b/6f/q/+n/5//q
/+//7//t/+z/6//r/+n/6f/p/+n/6f/p/+n/6v/q/+v/6//q/+r/6v/q/+r/6v/r/+v/
6//s/+z/7f/t/+z/7P/r/+r/7P/s/+z/7f/t/+3/7P/s/+z/7P/s/+z/7f/t/+3/7v/s
/+3/7v/u//D/7//v/+//8f/y//L/8v/w//L/8v/y//L/9P/0//b/9v/2//f/9//4//n/
+v/7//v//f/9//3///8BAAMABAADAAQABQAGAAcACQAJAAkACwAOAA4ADwAQABIAEgAS
ABIAEgASABMAEwATABQAFQAVABQAEwATABQAEwASABIAEwATABEADwANAAwACgAJAAoA
CAAGAAYABAACAAEAAAD///z/+//5//f/9v/0//P/9P/0//X/9P/y//H/8f/w/+7/7P/u
/+7/7v/t/+3/6//u/+7/7v/u/+3/7f/t/+3/7v/u/+7/7f/q/+r/6v/q/+z/7f/t/+z/
7P/s/+z/7P/r/+v/6//r/+z/7P/t/+3/7f/t/+3/7v/u/+7/7f/t/+7/7//v/+7/8P/w
//H/8f/w//D/7//t/+//8P/w/+//7//w//D/8P/y//L/8v/y//L/8v/y//L/8v/w//D/
8P/x//H/8P/w//D/8P/w//D/8P/w//D/8P/v/+//8f/x//D/8P/u/+7/7f/t/+3/7f/t
/+3/7f/t/+7/7v/u/+7/7v/u/+7/7v/w//D/7v/u/+z/7P/r/+v/6//s/+z/7P/s/+3/
7v/u/+z/7P/s/+3/7P/s/+z/7P/s/+7/7v/u/+7/7v/u/+7/7v/s/+z/7P/t/+v/6//r
/+v/7P/u/+//8P/u/+7/7v/u/+//7//w//H/8P/x//P/9v/4//j/9//3//f/9//3//f/
+f/7//z//P/8//z//P/8//z//P/7//r/9//2//T/8v/y//L/8P/u/+7/7v/s/+r/6v/r
/+z/7f/r/+z/7P/s/+v/6//s/+z/7v/u/+7/7v/u/+7/7v/v/+3/7P/s/+z/6v/q/+z/
7f/t/+v/6//v//n/AgAMACQAPgBOAF8AcgCGAJAAlACSAIsAcABDABMA9P/h/9b/z//P
/9D/1//d/+H/4//n/+z/7f/w//H/8f/w//P/8//y//D/7v/t/+//7//v/+//7//v/+//
8P/w//H/8f/w//D/8P/w//D/8P/x//H/8f/w//D/8f/x//H/8v/y//L/8v/y//L/8//x
//H/8P/w//D/8P/w//D/8//z//P/9P/0//X/9v/2//b/9f/1//X/9f/2//b/9v/2//j/
+P/4//r//P/8//7//P/8//3//f/8//3//v///wEAAwADAAMAAQADAAUABgAHAAgACQAK
AA0ADwAPAA8ADQAQABAAEQASABQAFAAUABQAFAAUABUAFwAXABgAGQAXABYAFQAVABYA
FQAUABQAFQAVABMAEQATABIAEAAPAA4ADAAKAAoACAAGAAUABAAFAAIAAQD//////v/8
//v/+v/4//f/9P/2//X/9f/0//T/8v/0//T/8v/x//H/7//y//L/8v/y//H/8f/x//H/
8v/y//L/8f/y//L/8v/y//D/8f/x//D/8v/y//L/8v/z//P/8//z//P/8v/y//H/8//z
//P/9P/y//L/8f/x//T/9f/1//T/9P/0//X/9f/1//b/9v/1//X/9v/2//X/9f/2//b/
9v/2//b/9v/2//b/9v/2//b/+P/2//b/9v/1//X/9P/0//T/9P/0//T/9P/0//T/9P/z
//P/9f/1//T/9P/y//L/8//z//P/8//1//X/9f/1//L/8v/y//L/8v/y//L/8v/0//T/
8v/y//T/9P/z//P/8f/y//L/8v/x//H/8f/w//D/8P/y//L/8v/y//L/8v/y//L/8v/y
//L/8v/y//L/8v/z//P/8//z//P/8//0//T/9P/2//b/9v/2//T/8//z//P/9P/1//f/
+v/6//r/+f/5//v/+//7//v///8BAAIAAgABAAAA///+//z//P/7//r/+f/4//b/9P/1
//b/9f/0//T/9P/y//D/7//v/+//7//x//L/8v/y//H/8f/y//L/8v/y//L/8v/w//D/
8P/x//P/8v/y//L/8P/w//D/8f/x//P/9f/5/wEAEAAiADgATgBeAG0AegCIAIwAiAB+
AGsARAAXAPn/6v/d/9b/1//b/97/4//p/+v/6//t//L/8//y//H/8f/y//P/9f/1//T/
8//z//X/9f/1//X/8//z//P/9P/0//X/9f/0//T/9P/0//T/9P/1//X/9f/0//T/9f/1
//P/9P/0//T/9v/2//b/9//3//f/9v/2//b/9v/2//b/9//3//f/+P/2//f/+P/4//j/
9//3//f/+f/6//r/+v/6//z//P/8//z//v/+/wAAAAAAAAEAAQAAAAEAAgADAAMABQAF
AAUABwAJAAsADAANAA4ADwAQAA8AEQARABEAEwAWABYAFwAXABgAFwAWABgAGAAYABkA
GwAbABwAHQAbABoAGQAZABgAFwAWABYAGQAZABcAFQAVABQAEgARABAADgAMAAwADAAK
AAkACAAGAAIAAAD9/////v/8//v/+//6//r/+P/6//n/+f/4//j/9v/4//j/+P/3//f/
9f/2//b/9v/2//P/8//z//P/9P/0//T/8//0//T/9P/0//T/9f/1//T/9P/0//T/9P/z
//P/8//z//T/9P/1//X/8//z//P/9P/2//b/9f/1//j/+f/5//j/9//2//b/9f/3//j/
+P/3//n/+v/6//n/9//4//j/+P/2//b/9v/2//j/+P/4//j/+P/2//b/9v/3//f/9v/2
//j/+P/4//j/9v/2//b/9v/1//X/9//3//j/+P/2//b/9//3//f/9//1//X/9f/1//b/
9v/2//b/9P/0//T/9P/0//T/8v/y//T/9P/z//P/8//0//T/9P/z//P/8//y//L/9P/0
//P/8//z//P/8//x//b/9P/0//T/9P/0//T/9P/0//L/8v/y//L/9P/0//T/9f/z//P/
8//z//P/9P/0//T/9P/0//T/9P/0//P/8//z//T/9f/3//r//P/8//v/+//7//v/+//7
//3///8AAAAAAgACAAIAAgD///7//P/6//v/+v/4//b/9v/2//T/8v/2//b/9P/y//H/
8f/x//H/7//w//D/8P/w//H/8//0//P/8v/x//D/8P/w//D/8f/x//D/8P/w//T/8v/u
/+//7//v//X//f/9/wIAFgAqAD4AUgBjAHQAggCOAJIAjACBAGYAPQATAPj/5//c/9X/
1f/Y/9//5f/p/+v/7//y//P/8v/z//X/9P/1//X/9f/0//P/8//1//X/9f/1//P/8//z
//T/9v/3//f/9v/2//b/9v/2//T/9f/1//X/9P/0//X/9f/z//T/9P/0//b/9v/2//f/
9//3//b/9v/2//b/9v/2//f/9//3//j/+P/5//r/+v/6//n/+f/5//n/+v/6//r/+v/8
//z//P/8//7//v8AAAAAAAABAAEAAgADAAQABQAFAAcABwAHAAcACQALAAwACwAMAA0A
DgARABMAEwATABEAFAAUABUAGAAaABoAGgAaABoAGgAbABsAGwAcAB0AHQAcABsAGwAc
ABsAGgAaABkAGQAXABUAFwAWABQAEwASABAADgAOAAwACgAJAAgABwAEAAMAAQABAAAA
/v/9//3//P/8//r/+v/5//n/+P/6//j/+v/6//j/9//3//X/9v/2//b/9v/1//X/9f/1
//b/9v/2//X/9P/0//T/9P/0//X/9f/0//L/8v/y//L/8//z//P/8//0//T/9f/1//X/
9f/1//b/9v/2//X/9f/2//f/9//2//b/9v/3//f/9//4//j/9//3//j/+P/3//f/+P/4
//j/9v/2//b/9v/4//j/+P/4//j/9v/2//b/9//3//b/9v/2//b/9v/2//j/+P/4//j/
9f/1//f/9//2//b/9P/0//X/9f/1//X/9f/1//X/9f/2//b/9v/2//X/9P/z//L/9f/2
//X/9v/2//b/9f/1//P/9P/0//T/9f/1//X/9P/0//b/9v/1//X/9f/1//X/8//z//P/
9P/y//L/8//z//L/8v/y//L/8v/y//T/9P/0//T/9P/0//T/9P/2//b/9v/3//X/9f/1
//X/8//0//T/9P/2//b/9v/2//b/9f/1//X/9v/3//n//P/+//7//f/9//3//f/9//3/
//8BAAIAAgACAAIAAgACAAAAAAD///7//f/8//r/+P/4//j/9v/0//b/9v/0//L/8//z
//P/8//z//T/9P/0//H/8f/y//L/8v/y//L/8v/y//L/8v/z//X/9P/0//T/9P/0//L/
8//1//P/8//5/wEADAAeADYATABgAHEAgACQAJoAlgCQAIEAYAAxAAcA8P/j/9z/1//X
/97/5f/p/+v/7f/v//L/8//0//X/9//4//X/9f/3//b/9f/1//T/8//y//H/8v/z//T/
9v/0//X/9f/0//T/9P/0//T/9P/1//X/9f/0//T/9f/1//f/+P/4//j/+P/4//j/+f/3
//f/9v/2//f/+P/5//r/+v/5//j/+P/4//n/+v/6//r/+f/5//n/+f/6//r/+v/6//z/
/P/8//z//v/+/wAAAAAAAAEAAQACAAMABAAFAAUABwAHAAcACQALAA0ADgAPABAAEQAS
ABEAEwATABMAFQAYABgAGQAYABoAGgAaABwAHAAcAB0AHQAdAB4AHwAdABwAGwAbABsA
GwAbABwAGwAbABkAFwAXABYAFAATABIAEAAOAA4ADAAKAAkACAAJAAYABQADAAEAAAD+
//3////+//7//P/6//n/+f/4//j/9v/4//j/+P/3//f/9f/2//b/9v/2//P/8//z//P/
9v/2//b/9f/0//T/9P/0//T/9f/1//T/9P/0//T/9P/0//X/9v/3//f/9v/2//X/9f/1
//X/9v/4//j/9//3//b/9//3//b/9v/2//f/9//3//j/+P/3//f/+P/4//f/9//4//j/
+P/4//j/+P/4//j/+P/4//j/+P/2//b/9v/5//n/+P/4//b/9v/2//b/9v/2//b/9v/3
//f/+f/5//b/9v/0//T/9f/1//X/9f/1//X/9f/1//T/9P/0//T/9P/0//T/9P/2//b/
9P/0//T/9P/z//P/8//0//T/9P/z//P/8//y//T/9v/2//X/8//z//P/8//z//P/8//0
//T/9P/1//T/8v/y//L/8v/0//T/9P/0//L/8v/y//L/9P/0//T/9f/1//X/9f/1//X/
9v/2//b/9P/0//T/9P/0//P/8//z//T/9f/3//r//P/8//v/+//7//v/+//7////AQAC
AAIAAgACAAIAAgD+//7//f/8//v/+v/4//b/+P/4//b/9P/0//T/8v/w//H/8f/x//H/
7//w//D/8P/v/+//8P/w//D/8P/w//D/8P/w//D/8f/x//D/8P/w//D/7v/u/+//8f/z
//X/8//3/wYAFAAmAEAAWABpAHYAigCWAJgAlgCNAHQARwAZAPr/5f/a/9P/0f/W/9v/
3//j/+f/6//s/+3/7v/x//H/8P/x//H/8//y//H/8f/x//H/8f/x//H/8f/x//L/8P/x
//H/8P/w//D/8P/w//D/8f/x//H/8v/y//P/8//z//T/9P/0//L/8v/y//P/8//z//L/
8v/0//T/9P/0//P/8//z//T/8v/z//T/9P/2//X/9f/1//X/9v/2//b/+P/6//r/+v/5
//r/+f/6//r/+v/7//v//v///wAAAQD//wEAAQABAAEAAwAFAAYABwAIAAkACgALAA0A
DQANAA8AEgASABMAFAAWABYAFgAWABYAFgAXABcAFwAYABkAGwAaABkAGQAYABcAFgAW
ABcAFwAVABMAEwASABAADwAOAAwACgAKAAgABgAFAAQAAwAAAP///f/7//r/+P/3//n/
+P/4//b/9P/z//P/8v/0//L/9P/0//L/8f/x/+//8P/w//D/8P/v/+//7//v/+7/7v/u
/+3/7v/u/+7/7v/u/+//7//u/+7/7v/u/+7/7//v/+//7//u/+7/7//v/+3/7f/t/+7/
7v/u/+3/7f/u/+//7//u//D/8P/x//H/7//w//D/7//x//L/8v/x//H/8v/y//L/8v/y
//L/8v/y//L/8v/y//L/8P/w//D/8f/x//D/8P/w//D/8P/w//D/8P/w//D/8f/x//P/
8//0//T/8v/y//H/8f/x//H/8//z//P/8//x//D/7//u//H/8v/z//T/8//y/+//7v/u
/+7/7f/t/+3/7v/u/+7/7f/t/+3/7P/s/+7/7v/t/+v/6//r/+v/7f/t/+3/7v/u/+7/
7//v//D/8P/s/+z/7//w//H/8v/w//D/8P/w//D/8P/w//D/8v/y//L/8//2//f/+P/5
//n/+v/6//r/+f/4//f/9v/4//f/9//3//j/+f/7//7/AAAAAP//////////////////
AQACAAIABAAEAAQABAACAAIAAQAAAP///v/8//r/+P/4//b/9P/0//T/8v/w//H/8f/x
//H/7//w//D/8P/v/+//8P/w//D/8P/w//D/8P/w//D/8f/v/+7/7v/u//L/7v/s/+v/
6//t/+//8f/5/wQAEgAmAEAAVgBpAHoAjACaAJ4AmgCPAHIARQAVAPL/4f/U/83/z//U
/93/4f/h/+P/5//q/+v/7P/t/+3/7v/x//P/8f/w/+//7//w//H/8v/z//P/8//z//T/
8v/z//P/8v/0//T/9P/0//T/9f/1//X/9P/0//X/9f/1//b/9v/2//j/+P/4//n/9//3
//b/9v/4//j/+P/4//n/+f/5//r/+v/7//z//P/8//v/+//7//z//v///wAA/v8AAAAA
AAD+/wAAAAACAAQABAAFAAUABAAFAAYABwAHAAkACQAJAAkACwANAA4ADwAQABEAEgAT
ABUAFQAVABcAGgAaABsAGgAcABwAHAAcABwAHAAdAB8AHwAgACEAHwAeAB0AHQAdAB0A
HQAeAB8AHwAdABsAGQAYABYAFQAVABQAEwAUABAADgANAAwACwAIAAcABQAFAAQAAgAB
AP///v/+//z//P/7//v/+v/6//j/+v/6//j/9//3//X/9v/2//b/9v/3//f/9//3//b/
9v/2//X/9P/0//T/9P/0//X/9f/0//T/9P/0//T/8//z//P/8//2//b/9//3//f/9//3
//j/9v/2//X/9f/2//f/9//2//j/+P/5//n/9//4//j/9//5//r/+v/5//f/+P/4//j/
+v/6//r/+v/6//r/+v/6//r/+P/4//j/9//3//b/9v/4//j/+P/4//b/9v/2//b/9f/1
//f/9//4//j/9v/2//X/9f/1//X/9f/1//X/9f/0//T/9P/0//T/9P/0//T/+P/4//b/
9v/0//T/8//z//X/9v/2//b/9f/1//X/9P/y//T/9P/z//P/8//z//P/9f/z//P/9P/0
//T/9P/0//T/9P/0//T/9P/0//T/9P/0//T/9P/0//X/9f/1//X/9f/1//b/9v/2//b/
9v/2//b/9v/1//X/9f/2//f/+f/8//7//v/9//3//f/9//3//f8BAAMABAAEAAIAAgAC
AAIAAAAAAP///v/8//r/9//0//X/9v/1//T/9P/0//L/8P/x//H/8f/x//H/8v/y//L/
8f/x//L/8v/y//L/8v/y//L/8v/y//P/8//y//L/8v/0//L/8v/x//P/9f/1//v/AwAQ
ACQAPABQAF4AcQCEAI4AkACOAIYAcwBMAB8A/f/q/9v/1P/T/9n/4v/j/+H/5f/p/+3/
8P/x//L/8f/z//T/9f/1//P/8v/x//H/8v/z//T/9f/1//X/9f/2//b/9//3//b/9P/0
//T/9P/0//X/9f/1//T/9P/1//X/9f/2//b/9v/2//b/9v/3//f/9//2//b/9v/2//b/
9v/3//f/9//4//j/+f/6//r/+P/3//f/9//5//r/+v/6//r//P/8//z//P/+//7/AAAA
AAAAAQABAAAAAQACAAMABQAHAAcABwAFAAcACQAKAA0ADgAPABAADwARABEAEQATABYA
FgAXABgAGgAaABoAGAAYABgAGQAZABkAGgAbAB0AHAAbABsAHAAbABoAGgAZABkAFwAV
ABUAFAASABEAEAAOAAwADAAKAAgABwAGAAcABAADAAEA///+//z/+//7//r/+v/4//j/
9//3//b/+P/2//j/+P/0//P/8//x//T/9P/0//T/9f/1//X/9f/1//T/8//x//H/8v/z
//T/9P/1//X/9P/y//L/8v/y//H/8f/x//H/9P/0//X/9f/z//P/8//0//T/9P/z//P/
9P/1//X/9P/0//T/9f/1//X/9v/2//X/9f/2//b/9f/1//b/9v/2//j/+P/4//j/9v/2
//b/9v/2//T/9P/0//X/9f/0//T/9P/0//T/9P/y//L/8v/y//L/8//2//f/9P/0//L/
8v/1//X/9f/1//P/8//z//P/8v/y//L/8v/0//T/9P/0//T/9P/y//L/8v/y//H/8f/z
//L/8v/y//L/8v/y//L/8v/y//L/8v/y//L/8v/y//L/8//x//H/8f/x//H/8v/y//L/
9P/0//T/9P/z//H/8P/v//H/8//2//r/+v/6//n/+f/5//n/+f/5//v//f/+//7//v/+
//7//v/8//z/+//6//n/+P/2//T/9P/0//L/8P/y//L/8P/u/+//7//v/+//7//w//D/
8P/t/+3/7v/u//D/8P/w//D/7v/u/+7/7//v/+7/7v/u/+z/8P/u/+3/7f/v//P/9f/5
/wQAFgAqAD4AUABjAHQAggCMAIwAhgB7AGAANwALAO7/3//U/8//0f/W/93/4//l/+f/
7f/u/+//7v/v//H/8v/x/+//8f/w/+//7//v/+//7//v/+//7//v//D/8P/x//H/8P/w
//D/8P/w//D/8f/x//H/8P/w//H/8f/x//L/8v/y//D/8P/w//H/8f/x//D/8P/w//D/
8P/w//H/8f/x//L/8v/z//T/9P/0//P/8//z//P/9P/0//T/9P/2//b/9v/1//b/9f/2
//f/+P/6//v//P/9//7//////wEAAQABAAEAAwAFAAYABwAIAAkACgALAA0ADQANAA0A
EAAQABEAEAASABIAEgAUABQAFAAVABMAEwAUABUAFQAUABMAEwATABMAEwAUABUAFQAT
ABEAEQAQAA4ADQAKAAgABgAGAAYABAADAAIA///8//v/+f/5//j/9v/1//X/9P/0//L/
8P/v/+//7v/w/+7/8P/w//D/7//v/+3/7//u/+3/7P/t/+3/7f/t/+z/7P/s/+v/7P/s
/+z/7P/q/+v/6//q/+z/7P/s/+z/6//r/+v/6//s/+z/7f/t/+3/7f/t/+7/7P/s/+v/
6//s/+3/7f/s/+z/7P/t/+3/7f/u/+7/7f/t/+7/7v/t/+3/7v/u/+7/7v/u/+7/7v/u
/+7/7v/u/+7/7P/s/+z/7f/t/+z/7P/s/+z/7P/s/+z/7P/s/+z/6//r/+3/7f/s/+z/
6v/q/+v/6//r/+v/6f/p/+j/6v/q/+r/6v/q/+r/6v/q/+j/6P/o/+j/6P/o/+j/6f/p
/+n/6f/p/+n/6v/q/+r/7P/s/+z/7P/q/+n/6f/p/+z/7f/v//L/8v/y//H/8f/x//H/
8f/x//P/9f/2//b/9v/2//b/9v/0//T/8//y//H/8P/u/+z/7P/s/+r/6P/q/+r/6P/m
/+X/5f/l/+X/5f/m/+b/5v/j/+P/5P/k/+T/5P/k/+T/5P/k/+T/5f/l/+T/5P/k/+T/
4v/k/+P/4f/j/+f/6f/v//r/DAAiADwAUgBjAHIAggCMAIwAiAB5AFoAKwD//+L/0//I
/8X/yf/O/9H/1f/b/93/3f/e/+H/4v/j/+X/5v/l/+X/5f/k/+P/4//j/+P/4//j/+P/
4//j/+T/5P/l/+X/5P/k/+T/5P/k/+b/5//n/+f/5P/k/+X/5f/l/+b/5v/m/+T/5P/k
/+X/5//n/+b/5v/o/+j/6P/o/+j/5//m/+b/5P/l/+b/5v/n/+f/6P/p/+n/6v/q/+r/
6v/s/+z/7P/s/+7/7v/w/+7/7v/v/+//8P/x//L/8//z//X/9f/1//X/9//5//r/+//8
//3//v///wEAAQABAAEABAAEAAUABgAIAAgACAAIAAgACAAJAAkACQAKAAsADQAMAAsA
CwAGAA==
         </WaveFormData>
      </LeadData>
      <LeadData>
         <LeadByteCountTotal>10000</LeadByteCountTotal>
         <LeadTimeOffset>0</LeadTimeOffset>
         <LeadSampleCountTotal>5000</LeadSampleCountTotal>
         <LeadAmplitudeUnitsPerBit>4.88</LeadAmplitudeUnitsPerBit>
         <LeadAmplitudeUnits>��V</LeadAmplitudeUnits>
         <LeadHighLimit>2147483647</LeadHighLimit>
         <LeadLowLimit>268435456</LeadLowLimit>
         <LeadID>II</LeadID>
         <LeadOffsetFirstSample>0</LeadOffsetFirstSample>
         <FirstSampleBaseline>0</FirstSampleBaseline>
         <LeadSampleSize>2</LeadSampleSize>
         <LeadOff>FALSE</LeadOff>
         <BaselineSway>FALSE</BaselineSway>
         <ExcessiveACNoise>FALSE</ExcessiveACNoise>
         <MuscleNoise>FALSE</MuscleNoise>
         <LeadDataCRC32>3434950317</LeadDataCRC32>
         <WaveFormData>
CAAIAAgACAAKAAoACgAKAAoACgAKAAoACAAIAAgACAALAAwADQAOAA0ADAALAAoACgAK
AAoACgAKAAoACgAKAAgACAAIAAgACAAIAAgACAAGAAYABgAGAAQABAAEAAQABQAGAAcA
CAAHAAYABQAEAAYABgAGAAYABAAEAAQABAACAAIAAgACAAQABAAEAAQAAwACAAEAAAAA
AAAAAAAAAAAAAAAAAAAAAAAAAAAAAAACAAIAAgACAAAAAAAAAAAAAAAAAAAAAAAAAAAA
AAAAAAIAAgACAAIAAAAAAAAAAAD+///////+/wAA/////wAA/v/+////AAABAAIABAAG
AAgACQAKAAsACwALAAoACQAKAAsADQAOAAwADQAQABQAFAAUABQAFAAUABUAFQAVABMA
DQAIAAQABgAGAAMAAwADAAMABQAFAAUAAwABAAAAAQD///3/+//5//j/9//3//r/+v/6
//n/+f/5//j/+P/5//n/+f/5//n/+f/4//j/9//3//f/9//7//v/+//9//v/+v/+/wEA
/v8BAAYACAAGAAAAAAAEAAwAGAAxAEkAVwBVAEAAHwAEAPf/7v/o/+P/4P/d/9T/0f/V
/9r/3v/l/+z/8f/3//j/9//6//z/+//5//r/+v/6//r/+//8//3//v/+//7/AAAAAAAA
///+//z//f/+////AAD+//7//v/+//7//v/+//7//v/+//7//v/+//7//v/+/wAA////
/wAA/f/8//v/+v/8//z//P/8//z//P/8//3//v/+//3//f///wAAAAAAAP7/////////
AQACAAMABAACAAIAAgAEAAIAAgAEAAQABQAGAAgACQAIAAcABwAGAAgACQALAA4ADQAO
AA0ADQAPABAAEQASABMAFAAXABgAFwAXABYAFAAVABcAGQAbABsAGwAbABsAGwAdAB0A
HQAdAB0AHQAcABoAGwAbABkAGgAZABgAFwAXABYAFAAUABIAEAAQAA8ADwAPAA8AEAAO
AAwACgAJAAkACQAKAAoACgAJAAkACQAIAAgACQAJAAsACQAJAAcACAAHAAYABgAIAAcA
BwAHAAcABwAHAAcABQAGAAYABwAHAAYABgAFAAcABwAIAAoADAAMAAwACgAHAAcACAAJ
AAgACAAJAAkACgAKAAsACgAKAAwADAAMAA0ADQANAA0ACwAKAAoACgAJAAoACwALAAwA
DAANAAsACwAJAAcABQAIAAgACQAKAAkACQAIAAgABwAHAAcABwAIAAgACQAKAAgACAAJ
AAsADQALAAsACwAKAAoACgAKAAgABwAHAAcACAAIAAcABQAHAAcABAAGAAgACAAJAAkA
BgAFAAUABwAHAAkABgAFAAcABwAHAAcABgAGAAUABAAGAAYABgAFAAQABAAGAAgAAwAD
AAQABAAGAAYABgAGAAQABAAFAAUABgAGAAUABQAGAAYABgAHAAoACwAMAA4AEgASABMA
FAASABIAEgARABIAEwAUABYAFQAUABQAFgAaABoAGgAaABsAHAAeAB8AHQAcABcAEwAR
ABIAEwARABAADwAOAA8AEQATABEADwAQAA8ADQALAAgABwAFAAMAAwAEAAQABAAFAAUA
BQAEAAQABQAFAAUABQAFAAUABAACAAMAAwADAAUABQAFAAUABQAFAAgACgALAAoADQAQ
AA4ADgAKAAgACAAMABYAMQBLAFkAXwBQADEAEgABAPj/8v/v/+z/6f/i/9v/2f/e/+D/
5//y//f/9//6////AgAAAP//AQAAAAAAAAAAAAIAAgACAAIAAAAAAAIAAgADAAMAAwAC
AAMABAAFAAYABAAEAAQABAAGAAYABgAGAAQABAAEAAQABgAGAAYABgAGAAUABQAGAAQA
BAAEAAQABgAGAAYABgAEAAQABAAFAAYABgAFAAUAAgACAAEAAAD9//v/+P/1//X/9P/z
//L/7//u/+3/7v/u/+7/8P/w/+//7v/u/+3/6//r/+z/7P/v/+//8P/y//H/8v/x//H/
8//0//X/9v/0//T/9v/2//b/9//3//b/+P/5//r/+//6//n/+P/3//n/+//7//v/+f/5
//n/+P/2//f/9//1//X/9f/1//X/8//y//D/8P/y//D/8P/v/+7/7f/s/+z/6f/o/+f/
5//o/+f/5//m/+T/4//j/+P/5P/k/+X/5f/n/+X/5f/j/+P/4//j/+T/5v/l/+X/5f/j
/+P/4//j/+X/5v/m/+f/5//m/+b/5f/l/+X/5v/o/+r/6v/q/+j/5//n/+j/6f/o/+j/
6f/p/+v/6v/q/+j/5v/o/+j/6P/r/+v/6//r/+v/6v/q/+r/6//s/+3/7f/r/+r/6v/n
/+f/5//n/+f/6v/q/+v/7P/q/+n/5//m/+j/6f/q/+v/6f/o/+j/6P/o/+j/6f/r/+n/
5//n/+f/6P/o/+j/6P/o/+f/5//n/+j/6P/n/+X/5f/l/+L/5P/l/+b/6P/p/+b/5f/l
/+f/5//p/+b/5f/n/+f/5//n/+b/5v/l/+T/5v/m/+b/5f/m/+b/5v/m/+b/5v/m/+T/
5P/l/+X/4v/i/+H/4f/j/+T/5f/n/+j/6f/q/+z/7P/s/+3/7v/w//L/9P/1//T/8//y
//L/9P/0//X/+P/8//z//P/8//r/+v/7//v//P/8//j/9f/w//D/8P/t/+//7//v//H/
7//x/+//7f/u/+3/6//p/+n/6f/o/+f/5v/m/+X/5P/l/+X/5f/k/+L/4//j/+P/4//j
/+P/4v/j/+X/5v/n/+b/5f/k/+P/5//r/+7/7v/v/+7/7f/s/+7/7P/q/+r/7P/w//7/
GQAvADkAOQAqAA8A9v/l/97/2v/X/9L/zf/E/73/v//E/8r/0//c/9//3f/g/+H/3v/i
/+n/6//r/+r/6f/o/+f/5v/l/+T/5v/m/+j/6P/o/+f/5v/k/+f/6P/p/+r/6v/q/+r/
6v/o/+j/6P/o/+j/6P/o/+j/6P/o/+j/6P/q/+n/6f/q/+r/6v/q/+r/6P/o/+j/6P/p
/+r/6//t/+v/6v/o/+f/6f/q/+r/6v/s/+3/7f/t/+z/7P/s/+z/7v/u/+7/8P/u/+7/
8P/w//L/8v/z//P/8//z//T/9P/z//P/9P/2//j/+v/6//v/+f/6//v//P/8//z//v/+
//7///////7//v///wAAAQADAAMAAwADAAQABQAEAAMABQAFAAUABAACAAMAAwABAP7/
/f/8//v//v/+//3//v/9//r/+f/3//T/8//y//L/8v/y//L/8//w/+//7//u/+//7//w
//H/7v/u/+//7//w/+//8P/v/+//7//v//D/7//t/+z/6//t/+3/7f/t/+3/7v/u/+//
8f/w//D/7//x//H/8v/0//P/8v/x/+7/7v/v//H/8//z//L/8v/x//H/8P/w/+7/7//y
//P/9P/0//P/8v/x//L/8v/z//T/8v/y//L/8f/y//L/8//x//P/8//z//P/8f/w//D/
8P/w//H/8f/y//L/8f/w/+//8P/w//H/8v/w//D/8f/z//L/7//u/+3/7//w//H/8v/x
/+//7v/t/+7/7v/t/+v/7//v/+z/7v/u/+7/7//v/+7/7f/t/+//7//x/+7/7f/t/+3/
7f/t/+3/7v/u/+z/7P/u/+7/7v/u//D/8P/x//H/7//u/+z/6//u/+7/7v/v/+//7//v
//D/8v/y//P/9P/2//j/+v/7//n/+f/5//r/+v/6//v//v8CAAIAAgACAAIAAgADAAMA
BQAEAP//+//3//b/9f/x//T/9f/2//n/9//5//f/9f/0//P/8f/v/+3/7f/s/+v/6v/q
/+n/6P/q/+v/7P/s/+v/6//q/+n/6//r/+v/6v/t/+//8P/x/+7/7f/s/+v/6f/r/+7/
8P/x//D/7//w//T/8v/u/+7/8v/0//7/EwAtAD0AQwA8AB8ABAD5//T/7P/l/+L/3f/Y
/8//zf/Q/9T/2f/i/+f/5f/k/+n/6v/q/+//8f/v/+7/7f/s/+z/7P/s/+z/7f/u//H/
8v/y//H/8P/u//D/8P/w//D/8P/w//D/8P/u/+7/7v/u/+//8P/x//L/8f/w/+//7v/w
/+//7//w//D/8P/w//D/8P/w//D/8P/x//L/8//1//P/8v/w/+//8P/y//P/9P/y//P/
8//z//L/8v/y//L/8//0//X/+P/3//b/9//2//f/+P/6//v/+//7//z//P/7//v//P/+
//7/AAAAAAEA//8AAAEAAgACAAIABAAEAAYABwAHAAYABgAHAAgACQAKAAsADAANAAwA
DQAMAAsACwALAAsACgAKAAsACwAJAAcABQADAAEAAgACAAEAAgAAAP7//v/9//7//f/8
//z/+//6//n/+f/4//f/9//2//b/9f/1//X/8v/y//P/8//1//X/9//3//f/9//3//j/
9v/z//H/7//y//P/9P/1//T/9P/z//P/9f/0//T/8//1//X/9v/4//X/9P/z//D/8f/z
//b/+f/5//j/+P/3//n/+P/4//b/9v/4//j/+P/4//f/9v/1//b/9v/3//j/+P/4//j/
9//5//j/+P/1//f/9//3//f/9//2//b/9v/2//f/9//4//j/9//2//X/9//2//b/9v/2
//b/9//5//j/9f/0//P/9f/2//f/+P/3//X/9P/z//b/9v/1//P/9//3//T/9v/1//T/
9P/z//T/8//z//X/9P/1//H/7//x//H/8f/x//X/9P/y//L/8v/y//L/8v/z//P/8v/y
//H/8f/y//L/8v/z//b/9//4//r/+//6//r/+v/8//7/AAABAAEAAQABAAIAAAAAAAEA
BAAIAAgACAAIAAoACgALAAsACgAIAAIA/f/8//z//P/5//n/+f/5//v//f////3/+//4
//f/9f/z//H/8f/w/+//8f/y//L/8v/v/+//7//u//D/8f/x//H/8f/x//H/8P/u/+//
7//v//H/8f/x//H/7//x//b/+P/5//r/+//8//r/9P/u//D/+P8GABwANQBJAE8AQQAg
AAEA8v/t/+j/5P/j/+T/3f/Q/83/0f/W/9z/5//s/+3/7f/u/+3/6v/q/+3/7//y//L/
8v/y//L/8v/y//L/8P/w//L/8v/1//X/9f/0//L/8v/y//L/9P/0//T/9P/y//L/8v/y
//L/8v/y//L/8//0//X/9v/1//P/8v/y//P/9P/1//b/9v/2//b/9v/z//L/8f/x//P/
9P/0//X/8//0//T/9P/2//f/9//3//r/+v/6//r/+v/6//r//P/7//r/+//6//z//P/9
//3//////wAAAAD/////AAACAAAAAgACAAMABgAIAAoADAALAAoACwAKAAoACwALAAoA
CgALAAwADQANAA0ADQANAA0ADwAPAA8ADQANAA0ADAAMAA0ADQALAAoACQAIAAcABQAE
AAIAAgAEAAIAAgABAP7//f/8//z/+//6//n/+f/6//n/+f/4//b/9f/1//X/9v/2//f/
9//1//P/8//x//X/9f/1//b/9P/z//P/8//1//X/9f/1//X/9v/2//f/9f/0//T/8//z
//P/9P/2//b/9v/2//T/8//z//T/9f/2//b/9//3//f/9v/2//T/9P/2//b/9v/3//f/
9//3//n/+P/4//j/+f/6//v/+//5//j/+P/1//n/+f/5//n/9//2//b/9v/1//X/9P/0
//f/9//3//f/9f/0//T/9P/2//b/9//5//f/9f/1//X/9P/0//T/9P/0//P/8//z//L/
8v/x/+//8//z//D/8v/w//D/8f/x//L/8f/x//P/8//1//L/8f/v/+//7//v//H/8v/y
//L/8v/y//L/8f/w//L/8v/y//L/8v/y//L/8//z//D/8P/v/+//8v/y//L/8//y//P/
9P/2//r/+v/7//z//f/+//////////////8AAAIAAgADAAYABwAGAAUABAAFAAYACAAJ
AAcABgABAP3/+v/6//r/9//5//n/+f/7//n/+//5//f/+P/3//X/8//x//H/8P/v/+3/
7v/u/+7/7v/v//D/8P/v/+//7v/t/+3/7f/t/+z/7P/t/+3/7f/t/+3/7f/t//H/8//0
//b/9//0//f//P/6//j/9v/0//b//P8IAB8AOQBHAE0AQAAfAAIA9f/u/+b/3//c/9f/
zv/H/8n/0P/U/9v/4v/n/+X/5v/r/+z/7P/t/+//7v/u/+7/7v/w//D/8P/w//D/8P/y
//L/8f/x//H/8P/y//L/8v/y//H/8P/v/+7/8P/w//D/8P/w//D/8P/w//D/8P/w//D/
8f/x//L/9P/z//L/8f/w//D/8P/w//D/8P/w//D/8f/y//L/8f/x//P/9P/0//T/8v/z
//P/8//y//L/8v/y//T/9P/0//b/9v/2//j/+P/6//r/+//7//n/+f/6//r//f/9//7/
AAAAAAIAAgADAAIAAgACAAIABQAGAAkACgAIAAkACQAIAAgACQAKAAsADQANAA0ADQAO
AA8ADgANAA0ADQANAAwADAANAA0ACwALAAsACwALAAkACAAGAAYAAwAAAP///f/9//3/
/f/+//3//P/7//v/+P/3//f/9v/4//f/9//3//T/9P/1//X/9v/1//b/9f/2//X/9P/0
//T/8//z//P/9f/1//X/9f/0//T/8//z//X/9P/0//P/9f/1//b/+P/4//j/+P/2//f/
9//4//n/+f/4//j/9//4//j/+f/4//b/+P/4//j/9//3//f/9//4//j/+f/6//r/+v/6
//n/+//6//r/9//3//f/9//3//f/9v/2//b/9v/3//f/+P/4//f/9v/1//f/9v/2//b/
9f/0//T/9f/1//P/8//z//T/9P/0//T/9P/z//P/8//2//b/9f/z//P/8//w//L/9P/0
//X/9f/2//X/9f/3//T/9f/x/+//8v/z//T/9f/z//T/9P/0//T/9P/0//P/8v/y//T/
9v/x//H/8v/y//P/9P/0//T/9P/0//P/8v/y//H/8f/y//L/8//0//T/9P/1//T/9f/2
//j/+v/6//v//P/7//z//f/9//7///8AAAIAAgACAAMABgAIAAgACAAIAAoACgALAAsA
CgAIAAIA/f/7//z//f/7//n/+f/5//v/+//9//v/+f/6//n/9//1//H/8f/w/+//8P/y
//P/9P/x//H/8f/w//D/8f/x//H/8f/x//H/8P/u/+//7//v//H/8f/x//H/8//1//j/
+v/5//j/+//8//z/+v/0//L/+P8CABIALQBDAE8ATQA2ABMA+v/v/+b/4P/f/+D/2f/O
/8n/zf/Q/9T/3f/m/+n/6//u/+//8P/y/+//7//y//L/8v/y//L/8v/y//L/8v/y//T/
9P/3//f/9//2//T/9P/0//T/9P/0//T/9P/2//b/9v/2//X/9P/z//L/9P/0//T/9P/0
//P/8//0//b/9v/2//b/9v/2//b/9v/0//T/9P/1//j/+P/3//f/9f/2//b/9v/0//X/
9f/1//j/+P/4//j/9v/2//b/+P/5//r//f/+//z//P/9//3//f/9//7//v8AAAEAAwAG
AAMABAADAAMABAAGAAgACgAKAAoADAAMAAwADQANAAwADAANAA4ADwAOAA0ADAALAA8A
EQARABEAEQARABEAEAAPAA8ADgALAAwACwAKAAkABwAGAAQABAAGAAQABAADAAIAAQAA
AAAA///+//3//f/+//3//f/8//r/+f/5//n/+v/6//v/+//5//f/9//1//b/9f/0//T/
9//3//j/+f/4//f/9v/1//b/+P/5//v/+//6//r/+f/3//f/+P/6//r/+v/6//j/9//3
//j/+f/8//z//f/9//3//P/8//r/+P/6//r/+v/7//v/+//7//n/+P/4//j/+f/6//v/
+//9//z//P/5//n/+f/5//n/+v/6//v//P/7//v/+v/6//n/+f/5//n/+f/4//j/+P/4
//j/+f/7//n/9//3//f/9P/0//T/9P/1//X/9v/3//j/+P/3//X/9//3//T/9v/4//j/
+f/5//b/9f/1//f/9//5//b/9f/3//f/9//3//X/9v/2//b/+P/4//j/9//0//T/9v/4
//f/9//4//r/+f/4//f/9v/0//T/9f/1//b/9v/1//X/9f/0//P/8//2//f/+P/6//7/
/v///wAAAAAAAAAA//8AAAEAAgAEAAMAAgACAAQACgAKAAoACgAKAAoACwALAAsACgAF
AAEAAAAAAAAA/f/8//v/+v/7//3////9//v//P/7//n/9//0//P/8f/v//H/8v/y//L/
7//v/+//7v/v//H/8v/z//P/8//z//L/8P/x//H/8f/z//P/8//z//H/8f/0//r//f/+
/////P/8//7/+P/y//T//P8EABkANQBJAE0AQgAjAAQA8//u/+j/5f/i/+H/2v/R/8v/
zP/Q/9n/5P/p/+v/7v/x//L/8P/v/+//8v/y//L/8v/0//T/9P/0//P/8v/z//L/9f/1
//X/9P/0//T/9P/0//T/9P/0//T/9v/2//b/9v/1//T/8//y//P/9P/1//b/9f/z//L/
8v/0//T/9P/0//b/9v/2//b/9P/0//T/9f/4//j/9//3//X/9v/2//b/+P/5//n/+f/4
//j/+P/4//j/+P/4//r/+v/6//z//P/8//z//f/9//3//f/+//7//////wAAAgAAAAIA
AgADAAUABgAHAAgABgAGAAgACAAIAAkACQAIAAoACwAMAA0ADAALAAoACQANAA8ADwAP
AA0ADQANAAwADAANAA0ACwAMAAsACgAJAAcABgAEAAQABAACAAIAAQAAAP///v/+//3/
/P/7//v/+v/5//n/+P/4//f/9//3//b/9v/3//f/9//1//X/8//1//X/9f/2//j/9//3
//f/9f/1//X/9f/3//j/+P/5//f/9v/2//X/9f/1//b/+P/6//r/+v/4//X/9f/2//f/
+P/4//n/+f/5//j/+P/2//j/+v/6//r/+//7//v/+//5//j/+P/4//v//P/9//3/+//6
//r/9//7//v/+//7//v/+v/6//r/9//3//b/9v/5//n/+f/5//f/9v/2//b/+P/4//n/
+//9//v/+//7//n/+P/3//b/+P/5//v//f/7//r/+P/1//r/+//5//z/+//6//r/+f/3
//X/9P/1//f/+f/2//X/8//z//P/8//z//T/9P/0//b/9v/2//X/8v/y//T/9v/z//P/
9P/0//f/9//x//D/9P/2//j/+v/6//r/+//7//j/+P/3//f/+f/6//v//f8AAAEAAgAE
AAYABgAHAAgACAAIAAgABwAHAAcABwAIAAoACgALAA4AEAAQABAAEAASABIAEwATABQA
FAAQAA0ACQAIAAcAAwADAAMAAwAFAAMABQADAAEAAgABAP///f/7//v/+v/5//f/+P/4
//j/+P/5//r/+v/3//f/9v/1//f/9//3//b/9v/3//f/9//1//P/8f/v//X/9//6//7/
//8AAP///v/+//7/+P/2//r/AAAKAB8ANQBFAEsAQAAlAAgA/f/2/+7/6f/m/+H/2v/R
/8//1v/c/+H/6P/t/+3/7v/v//D/8v/1//X/9v/2//b/9v/2//b/9v/2//j/+P/6//r/
+f/5//n/+P/6//r/+v/6//z//P/8//z/+//6//n/+P/5//r/+//8//r/+v/6//r//P/7
//v//P/6//r/+v/6//r/+v/6//r/+//8//3////+//7//f/9////AAAAAAAAAAABAAEA
AQAAAAAAAAAAAAEAAgADAAYAAwACAAMAAgAEAAQABQAFAAUABQAGAAYABQAFAAYACAAJ
AAwADQAPAA0ADgAPABAAEAAQABIAEgAQABEAEQAQAA4ADwAQABEAEgATABQAFQAUABUA
FAATABUAFQAVABQAEwATABIADwAQAA8ADgANAA8ADgAMAAwADAAKAAoACQAIAAcABgAG
AAUABAADAAMAAAD//////v8AAP////////3//P/8//v//P/7//z/+//9//3//f/+//3/
+//6//n/+//7//v/+//6//r/+f/5//v/+v/6//n/+//7//z//v/9//z/+//4//n/+f/6
//v/+v/6//v/+//9//z//P/6//z//v/+//7//v/9//z/+//9//z//P/8//z//P/8//v/
/P/8//3/+//9//3//f/9//z/+v/5//j/+v/7//v//P/8//v/+v/5//v/+v/6//r/+P/4
//n/+//5//f/9//3//j/+P/4//j/9v/1//X/9f/4//j/9//1//f/9//0//b/+P/4//n/
+f/4//f/9//5//f/+f/2//X/9//3//f/9//1//b/9v/2//T/9P/0//P/+P/4//j/+P/2
//T/9P/0//T/9P/0//X/9f/0//T/8//z//T/9P/0//X/+P/5//r//P/8//z//f/+/wEA
AgADAAMAAQABAAEAAgACAAIAAwAGAAoACgAKAAoACgAKAAsACwALAAoABQABAPz//P/8
//n/+//7//v//f/7//3/+//5//b/9f/z//H/8v/z//P/8//x//L/8v/y//H/8f/x//D/
8v/z//P/8//y//H/8P/u/+//8f/y//P/8//z//P/8//z//f/+v/8//v//P/7//r/+v/y
/+z/8P/2/wIAGAAzAEUATQBHACoACwD+//n/8P/q/+f/5P/d/9T/z//P/9D/2P/l/+z/
7f/t/+7/7f/u/+7/8f/1//b/9v/2//b/9P/0//T/9P/2//b/+P/4//v/+//7//r/+f/4
//f/9v/0//T/9P/0//P/8v/x//D/8f/y//P/9P/0//T/9P/0//L/8f/x//L/8//0//X/
9v/2//b/9v/2//j/+P/4//n/+P/4//f/9//3//j/+P/4//j/+f/5//n/+v/6//r/+v/8
//z//P/+//z//P/+//7//v/+//////8BAAEAAgACAAEAAQACAAQABAAGAAYABwAJAAoA
CwAMAAoACgAMAAwADAANAA0ADAAMAA0ADgAPABEAEQARABEAEgATABIAEQAPAA8ADwAO
ABAAEQARAA8ADAALAAoACQAJAAgABgAGAAgABgAGAAUAAwABAP///v8AAAAAAAABAP//
/f/8//r//P/7//v/+//4//j/+f/5//n/9//3//X/+v/7//z//v/7//n/+P/3//n/+f/5
//n/+f/6//r/+//5//j/+P/3//f/9//4//r/+v/6//r/+P/4//n/+//9//3//P/8//v/
/f/8//z/+v/8//7//v/+//3//f/9//3////+//7//v/+//7//v/9/////v/+//v//f/9
//3//f/7//r/+v/6//v/+//6//r/+//7//v/+//7//r/+v/6//z//P/9/////v/7//r/
+f/5//r/+//8//v/+f/4//f/9v/2//X/8//4//n/9//6//n/+P/4//f/9v/1//X/9//5
//j/9v/2//b/9v/2//b/9//3//j/+P/3//f/9//2//X/9f/4//n/+v/8//3//P/8//z/
//8AAAEAAQABAAEAAQACAAIAAgADAAYADAAMAAwADAAKAAoACwALAAwADAAIAAUAAAAA
AAAA/f/7//v/+//9////AQD///3//P/7//n/9//3//f/9v/1//P/9P/0//T/8f/x//H/
8P/x//P/9P/1//P/8//z//L/8P/x//H/8f/x//H/8f/x/+//9f/4//r/+//+/////v/+
//z/+P/2//j/AAAQACsAQQBNAE0AOgAbAAAA8//q/+L/3f/a/9X/zv/H/8f/zP/U/9//
6v/v/+//7v/v/+7/7v/v/+//8v/y//L/8v/w//D/8P/w//D/8P/y//L/9f/1//X/9P/y
//L/8v/y//T/9P/0//T/9P/0//T/9P/y//L/8v/y//P/9P/1//b/9f/z//L/8v/0//T/
9P/0//T/9P/0//T/8v/y//L/8//0//T/8//z//H/8v/y//L/9P/1//X/9f/1//T/8//y
//T/9P/0//b/+P/4//r/+v/5//j/+P/3//j/+f/7//z/+//7//z//v/8//7//v///wEA
AgADAAQAAgACAAQABAAFAAcACAAIAAYABwAIAAkACQAJAAkACQAJAAsACwALAAkACQAJ
AAgACAAJAAkABwAGAAUABAADAAMAAgAAAAAAAAD+//7//f/7//n/9//2//f/9v/1//X/
9P/z//P/8v/w/+//7//v/+//8P/y//P/8P/t/+z/6f/s/+3/7v/w/+7/7f/t/+3/7f/t
/+3/7f/t/+7/7v/v/+3/7P/s/+v/7P/t/+//8v/x//D/7//s/+z/7f/v//H/8f/w//D/
7//t/+z/7P/q/+3/8P/x//L/8v/x//D/7//v/+7/7v/u/+3/7v/v/+//7f/s/+z/6f/s
/+3/7v/v/+7/7P/r/+r/6//r/+r/6v/t/+3/7f/t/+v/6v/q/+r/6v/q/+v/7f/r/+n/
6f/p/+j/6P/o/+j/7P/r/+r/6P/o/+j/6P/o/+j/6f/p/+j/6P/n/+f/5v/m/+b/5//q
/+v/7P/u/+//7v/u/+7/8f/y//P/8//z//P/8//0//L/8v/z//b//P/8//z//P/6//r/
+//7//z//P/4//X/8P/w//D/7f/s/+v/6v/r/+z/7//u/+3/6v/p/+f/5f/j/+P/4v/h
/+P/5P/k/+T/4v/h/+D/3v/g/+H/4f/h/9//3//f/97/4P/h/+H/4f/h/+H/4f/h/9//
4f/m/+j/6f/q/+3/6v/q/+b/4P/e/+T/7v/8/xUAKQA1ADUAIAD9/+T/3f/W/9D/y//I
/8P/vP+1/7X/uv/C/8v/1P/X/9n/2v/b/9z/3P/d/9//4v/i/+L/4v/g/+D/4P/g/+D/
4P/i/+L/4f/h/+H/4P/g/+D/4P/g/+H/4v/j/+T/4//i/+H/4P/g/+D/4P/g/+L/4v/i
/+L/4v/h/+H/4v/i/+L/4v/i/+D/4P/g/+D/4P/g/+D/4f/k/+T/4//j/+L/4v/h/+D/
4v/j/+P/4//k/+T/5P/k/+L/4v/i/+T/5f/m/+n/6v/p/+j/6P/n/+n/6f/q/+r/6//r
/+z/7v/s/+7/7v/v/+//8P/x//L/8P/w//L/8v/0//X/9f/0//T/9f/2//f/9f/1//X/
9f/z/w==
         </WaveFormData>
      </LeadData>
      <LeadData>
         <LeadByteCountTotal>10000</LeadByteCountTotal>
         <LeadTimeOffset>0</LeadTimeOffset>
         <LeadSampleCountTotal>5000</LeadSampleCountTotal>
         <LeadAmplitudeUnitsPerBit>4.88</LeadAmplitudeUnitsPerBit>
         <LeadAmplitudeUnits>��V</LeadAmplitudeUnits>
         <LeadHighLimit>2147483647</LeadHighLimit>
         <LeadLowLimit>268435456</LeadLowLimit>
         <LeadID>V1</LeadID>
         <LeadOffsetFirstSample>0</LeadOffsetFirstSample>
         <FirstSampleBaseline>0</FirstSampleBaseline>
         <LeadSampleSize>2</LeadSampleSize>
         <LeadOff>FALSE</LeadOff>
         <BaselineSway>FALSE</BaselineSway>
         <ExcessiveACNoise>FALSE</ExcessiveACNoise>
         <MuscleNoise>FALSE</MuscleNoise>
         <LeadDataCRC32>1751500022</LeadDataCRC32>
         <WaveFormData>
CAAIAAgACAAIAAgACAAIAAgACAAIAAgACAAIAAgACAAIAAgACAAIAAgACAAIAAgACAAI
AAgACAAGAAYABgAGAAYABgAGAAYABgAGAAYABgAGAAYABgAGAAYABgAGAAYABgAGAAYA
BgAIAAgACAAIAAYABgAGAAYABAAEAAQABAAGAAYABgAGAAYABgAGAAYACAAIAAgACAAG
AAYABgAGAAYABgAGAAYACAAIAAgACAAGAAYABgAGAAYABgAGAAYABgAGAAYABgAEAAQA
BAAEAAYABgAGAAYABAAEAAQABAAGAAcABwAHAAcABgAGAAYACAAIAAgACQAHAAcACQAK
AAgACQAKAAoACwANABAAEgAQABAAEQARAA8ACwAJAAkACAAHAAYABAABAP///v/9//z/
+v/4//j/+f/8//3//v8BAAMAAwAEAAYABgAGAAYABAAFAAUABQAFAAUABQAGAAYABgAG
AAYABgAGAAYABwAHAAcABwAHAAYABgAGAAYACAAIAAgACAAIAAYACAAIAAgACQAMAA8A
EAASABYAFgAaAB4AHgAVAAoA+f/l/9f/xv+0/6z/qf+p/7H/uf+8/8L/zv/Z/93/4f/p
/+3/8f/1//n//f///wQABQAIAAsACwAKAAwADAAMAA0ADQANAA0ADQANAA4ADgAPAA8A
DwAOAA4ADAAMAAwADAAPABAAEAAPAA8ADwAPABAAEAAQABAAEAAQABAAEAAQAA8ADwAP
AA8ADwAQABAAEAAPAA8ADgAOAA4ADgAOAA8ADwAPAA8ADwAOAA0ADQANAA8ADwAPAA8A
DgAOAA0ADQANAAwADAALAAsACwAKAAoACgAJAAkACAAHAAYABQAFAAUABAADAAMAAwAC
AAEAAAABAAEAAQAAAP3//P/8//3////9//z//P/6//r/+v/6//r/+v/6//r//P/8//z/
/P/8//z/+//6//3///8BAAIAAQACAAMABQADAAQABQAGAAkACgAKAAoACAAKAAoACgAM
AA0ADQANAA0ADgAOAA4ADAAMAAwADAAMAAwADAAMAAwADAAMAAwADAANAA0ADQANAA0A
DQANAA4ADgAOAA4ADwAPAA8ADwANAA0ADgAOABAAEAAPAA8ADwAPAA8AEAAOAA4ADgAO
ABAAEAAQAA8ADQANAA4ADgAOAA0ADQANAA8ADwAPAA8ADQANAA0ADQANAA0ADQANAAwA
DAAMAA0ADQANAA0ADAAMAA0ADQANAA0ADAAMAAwADAAMAAsACwAJAAkACgAKAAwADAAM
AAwACwALAAsACwAJAAkACgAKAAwACwALAAsACQAKAAoACQALAAsACwALAAsACwALAAsA
CQAKAAoACgAKAAoACgAJAAkACQAJAAkACwALAAsACwALAAsACwALAAkACQAJAAkACgAK
AAwADAAKAAoACgAKAAoACgALAAsADQANAAwADAAKAAoACgAKAA0ADQANAA8ADwAOAA4A
DgAQABAAEQATABQAFAAUABUAEwARAA0ACwANAAwACwAKAAgABwAFAAQABQACAAAA/v/+
////AgADAAMABQAGAAUACAAIAAgACAAIAAgACQAJAAsACwALAAsACgAKAAoACgAMAAwA
DAAMAAsACwALAAsACwAKAAoACgAMAAwADAAMAAoACgAKAAoACgAMAA8AEAATABQAFgAa
ABoAGgAcABwAFwAMAPv/7f/d/8z/vP+w/6v/q/+z/73/xP/G/87/2f/h/+X/6//v//P/
+f/9/wEAAwAGAAkADAANAA0ADgAQABAAEAARAA8ADwAPAA8ADwAQABAAEQARABEAEAAQ
ABAAEAAQABAAEwAUABQAEwARABEAEQASABIAEgASABIAFAAUABQAFAARABEAEQARABMA
FAAUABQAEwATABIAEgAQABAAEAARABEAEQARABEADwANAAwACwAJAAkACQAJAAYABgAF
AAUABQAEAAQAAwAFAAUABAAEAAIAAQABAAAAAQAAAP/////+//z/+v/5//v/+v/5//j/
9//3//f/9v/z//L/8v/z//P/8f/w//D/8P/w//D/8P/w//D/8P/w//L/8v/y//L/8f/y
//L/8v/2//f/+P/4//f/+P/5//v/+//8//3//v///wAAAAAAAAAAAgACAAIAAgADAAMA
AwADAAQABAAEAAYABgAGAAYABgAGAAYABgAEAAQABAAEAAYABwAHAAcABwAHAAcABwAI
AAgACAAIAAcABwAHAAcABQAFAAYABgAIAAgABwAHAAUABQAFAAYACAAIAAgACAAIAAgA
CAAHAAcABwAIAAgACgAJAAkACQAHAAcABwAHAAcABwAHAAcABwAHAAcABwAGAAYABgAH
AAcABwAHAAYABgAHAAcABwAHAAYABgAGAAYABgAFAAUABQAFAAYABgAIAAgACAAIAAYA
BQAEAAMAAwADAAQABAAGAAUABQAFAAMABAAEAAMABAAFAAYABwAFAAUABQAFAAMABAAE
AAQABgAGAAYABQAFAAUABQAFAAUABQAFAAUABQAFAAUABQAFAAUABAAGAAYABgAGAAUA
BAAEAAMABQAFAAQABAAEAAQABAAEAAUABQAFAAcACAAIAAkACgAKAAoACwANAA4ADgAO
AA8ADwANAAkABwAHAAYABQAEAAIAAQD///7//f/6//j/9v/2//f/+v/7//z///8BAAEA
AgACAAIAAgAEAAQABQAFAAMAAwADAAMABgAGAAYABgAGAAYABgAGAAUABQAFAAUABwAG
AAYABgAGAAYABgAGAAQABAAEAAQACAAIAAkACAALAAwADgASABQAFgAYABQADQD+/+//
3//R/8L/sv+q/6f/qf+v/7v/wP/C/8z/1//d/+P/6f/t/+//9f/5//v///8CAAUABgAJ
AAkACAAIAAgACAAJAAoACwAMAA0ACwAMAAwADQANAA0ADAAMAA4ADgAOAA4ADgAOAA0A
CwANAA0ADQAOAAwADAAMAAwADAAMAAwADAANAA0ADQANAAwADAALAAoACgALAAsADAAM
AAwADAANAA0ADQANAA0ADAALAAsACwAJAAkACQAJAAgACAAHAAcABwAGAAYABQAHAAcA
BgAGAAYABQAFAAQAAQAAAP////8BAAAA//////3//P/7//r/+//7//v/+v/5//j/+P/5
//f/9f/0//T/9v/2//b/9v/0//T/9P/0//T/9P/0//T/9//4//j/+P/4//n/+v/6//3/
/v///wEAAQACAAMABAADAAQABAAEAAQABgAGAAYACAAJAAkACQAJAAoACgAKAAgACAAI
AAgACgAKAAoACgAKAAoACgAKAAgACQAJAAkACwALAAsACwAKAAoACgAKAAkACQAJAAkA
CwALAAwADAAMAAwACwALAAkACQAJAAoACgAKAAoACgAMAAwADAALAAsACwAMAAwACgAJ
AAkACQALAAsACwALAAkACQAJAAkACQAJAAkACQAKAAoACgALAAkACQAJAAgACQALAAwA
DQALAAoACgAKAAoACgAJAAkACQAJAAoACgAIAAgACAAIAAkACQAJAAkABwAHAAgACAAK
AAkACQAJAAkACgAKAAkABwAHAAcABwAHAAcABwAHAAcACAAIAAgACAAIAAgABwAJAAkA
CQAJAAUABQAHAAUABgAIAAgACAAIAAYABgAHAAcABwAHAAYABgAIAAgACAAIAAcABwAH
AAkADAAMAA0ADgAMAAwADQAPABAAEAAQABEAEQAPAAsACQAJAAgABwAGAAYABQADAAIA
AAD8//n/9v/4//n//P/9//3///8AAP//AgACAAIAAgAEAAQABQAFAAUABQAFAAUABgAG
AAYABgAEAAQABAAEAAUABQAFAAUABQAEAAQABAAGAAYABgAGAAQABAAEAAQABAAGAAkA
CgALAA4AEAASABQAFAAWABQADwAEAPX/5//X/8j/uv+u/6n/qf+x/8H/yP/G/8r/1f/d
/+H/5f/n/+v/7f/v//P/+f/8/wEABAAJAAkACAAHAAYABQAFAAYABwAIAAkABwAIAAgA
CQAJAAkACAAIAAoACgAKAAoACQAKAAoACQALAAsACwAMAAoACgAKAAoADAAMAAwADAAJ
AAkACQAJAAkACgAKAAoACQAJAAgACAAIAAgACAAJAAcABwAHAAcACAAHAAcABwAFAAUA
BQAFAAUABgAGAAcABQAEAAQAAwADAAMAAgACAAIAAQABAAAA///+//3//f/9//z/+//7
//v/+v/5//j/9//3//f/9v/3//b/9v/3//X/8//y//L/9P/0//T/9P/y//L/8v/y//D/
8P/w//D/8f/y//L/8v/0//X/9v/2//n/+v/7//3/+//8//3//v///wAAAAAAAAAAAgAC
AAIAAgADAAMAAwAFAAYABgAGAAQABAAEAAQABAAEAAQABAAEAAQABAAEAAQABQAFAAUA
BwAHAAcABwAGAAYABgAGAAUABQAFAAUABQAFAAYABgAEAAQAAwADAAUABQAFAAYABgAG
AAYABgAGAAYABgAFAAUABQAGAAYABgAFAAUABQAFAAUABQAFAAMAAwADAAMAAwADAAMA
AwAEAAQABAAFAAMAAwADAAIAAgADAAMAAwADAAIAAgACAAQABAADAAMAAwADAAQABAAC
AAIAAgACAAMAAwADAAMAAQABAAIAAgACAAEAAQABAAMABAAEAAMAAQABAAEAAQADAAMA
AwADAAEAAgACAAIAAgACAAIAAQABAAEAAQABAAEAAAABAAIAAwAEAAIAAgADAAMAAQAB
AAAAAAAAAAAAAAAAAAMAAwADAAUABgAGAAcACAAIAAgACQALAAoACgAKAAsACwAJAAUA
AwADAAIAAQAAAP7//f/7//r/9//0//L/8P/y//P/9v/3//r//f//////AAAAAAAAAAAA
AAAAAQABAAEAAQABAAEAAAAAAAAAAAAAAAAAAAAAAP//////////AQAAAAAAAAACAAIA
AgACAAAAAAAAAAAAAgAEAAMABAAFAAgADAAMAA4AFAAWABQACwD8/+f/1//J/7r/rv+o
/6n/r/+3/7n/uv++/8r/0//X/93/4//p/+3/7f/v//X/+f/8/wEABAAHAAcACAAGAAYA
BgAHAAcABwAHAAcABQAGAAYABwAHAAcABgAGAAYABgAGAAYABwAIAAgABwAHAAcABwAI
AAgACAAIAAgABgAGAAYABgAGAAcACAAJAAcACAAIAAgABQAFAAQABAAGAAYABgAHAAUA
BQAFAAUABgAFAAUABQADAAMAAwADAAIAAgABAAEAAgACAAMAAwABAAEAAAAAAAAA////
//7////+//3//f/8//r/+P/3//n/+P/3//b/8//z//P/8v/x//D/8P/x//P/8f/w//D/
7v/u/+7/7v/w//D/8P/w//D/8P/w//D/8f/y//L/8v/0//X/9v/2//f/+P/5//v/+//8
//3//v///wAAAAAAAAAAAgACAAIAAgADAAMAAwABAAIAAgACAAQABAAEAAQAAgACAAIA
AgAEAAQABAAEAAQABQAFAAUAAwADAAMAAwAGAAYABgAGAAUABQAFAAUABQAFAAYABgAG
AAYABQAFAAUABQAFAAYABgAGAAYABgAEAAQABAADAAMAAwAEAAQABAADAAMAAwAFAAUA
BQAFAAUABQAFAAUAAwADAAMAAwAEAAQABAAFAAUABQAFAAQAAgADAAMAAwADAAIAAgAC
AAIAAgABAAEAAwADAAQABAAEAAQABAAEAAMAAwADAAMAAwADAAQABAAEAAMAAwADAAMA
BAAEAAMAAwADAAMAAwADAAMAAwADAAMABAAEAAQABAAEAAQAAwADAAMAAwADAAMAAwAD
AAMAAwADAAMAAwADAAQAAgACAAIAAgACAAIAAwADAAMAAwACAAIAAgACAAIAAgADAAMA
AwAFAAgACAAJAAoACAAIAAkACwAOAA4ADgAPAA0ACwAHAAUAAwACAAEAAAAAAP///f/8
//v/+P/2//T/9P/1//j/+f/6//3//////wIAAgACAAIAAAAAAAEAAQABAAEAAQABAAQA
BAAEAAQAAgACAAIAAgAFAAUABQAFAAUABAAEAAQAAgACAAIAAgACAAIAAgACAAIAAgAB
AAYACQAKAAwAEgAWABYAGgAaABUACAD3/+X/1//G/7T/qv+l/6X/q/+1/7r/vP/G/9H/
2f/d/+H/5//p/+//9f/5//v//v8DAAYABwAHAAgABgAGAAYABwAJAAkACQAJAAcACAAI
AAkACwALAAoACgAKAAoACgAKAAsADAAMAAsACwALAAsADAAKAAoACgAKAAwADAAMAAwA
CwALAAsACwALAAwADAAMAAsACwAKAAoACgAKAAoACwALAAsACwALAAoACQAJAAkABwAH
AAcABwAHAAgACAAJAAcABgAGAAUABQAFAAQABAAGAAUABQAEAAMAAgABAAEAAQAAAP//
//////7//f/8//v/+//7//r/+f/4//j/+f/5//f/9v/2//j/+P/4//j/9//2//X/9P/2
//b/9v/2//f/+P/4//j/+P/5//r/+v/7//z//f////3//v///wAAAwAEAAQABAAGAAgA
CAAIAAcABwAGAAUABwAIAAgACAAIAAgACAAIAAgACAAIAAgACAAIAAgACAAGAAcABwAH
AAkACQAJAAkACgAKAAoACgAJAAkACQAJAAkACQAKAAoACgAKAAkACQAJAAkACQAKAAgA
CAAIAAgACgAKAAoACQAJAAkACgAKAAoACQAJAAkACQAJAAkACQAHAAcABwAHAAcABwAH
AAcABgAGAAYABwAHAAcABwAGAAgACQAJAAkABwAGAAYABgAIAAgABwAHAAcABwAIAAgA
BgAGAAYABgAHAAcABwAHAAUABQAGAAYABgAFAAUABQAFAAYABgAFAAMAAwADAAMABAAF
AAYABwAGAAYABQAEAAYABgAGAAUABQAFAAUABQADAAMAAwADAAMAAwADAAMAAwADAAMA
AwAEAAQABAAEAAQABgAEAAQABAAEAAYABgAHAAcABwAHAAYABgAEAAQABAAEAAcABwAH
AAkACAAIAAkACgAMAAwADQAPAA4ADgAOAA8ADwANAAkABwAHAAYABQAEAAAA///9//z/
/f/6//j/9v/2//f/+v/7//z///8BAAEABAAEAAQABAACAAIAAwADAAUABQAFAAUABAAE
AAQABAAEAAQABAAEAAUABQAFAAUAAwACAAIAAgAEAAQABAAEAAQABAAEAAQABgAGAAcA
CAAJAAwADgASABQAFgAWABQADQD+/+3/3//P/7z/rv+m/6P/p/+x/7f/uv/A/8z/1f/b
/9//5f/p/+3/8//3//v//f8AAAUABgAHAAkACAAIAAgACAAJAAkACQAJAAkACQAKAAoA
CwALAAsACgAKAAgACAAIAAgACQAKAAoACQALAAsACwAMAAoACgAKAAoADAAMAAwADAAJ
AAkACQAJAAsADAAMAAwACwALAAoACgAKAAoACgALAAsACwALAAsACgAJAAkACQAJAAkA
CQAJAAgACAAHAAcABwAGAAYABQAFAAUABAAEAAQAAwADAAIAAwACAAEAAQD///7//f/9
//3//P/7//r/+//7//v/+v/3//b/9v/3//n/9//2//b/9P/0//T/9P/0//T/9P/0//T/
9P/0//T/8//0//T/9P/4//n/+v/6//v//P/9/////f/+////AAADAAQABAAEAAQABgAG
AAYABgAHAAcABwAFAAYABgAGAAgACAAIAAgACAAIAAgACAAGAAYABgAGAAYABwAHAAcA
BwAHAAcABwAIAAgACAAIAAkACQAJAAkACAAHAAcABgAIAAgABwAHAAcABwAHAAgACAAI
AAgACAAIAAgACAAHAAcABwAIAAgACgAJAAkACQAHAAcABwAHAAcABwAHAAcABwAHAAcA
BwAGAAYABgAHAAcABwAHAAYABgAHAAcABwAHAAYABgAGAAYABgAFAAUABQAFAAYABgAG
AAYABgAGAAUABQAFAAUABQAFAAYABgAGAAUABQAFAAUABgAGAAUABQAFAAUABQAFAAUA
BQAFAAUABgAGAAYABgAGAAYABQAFAAUABQAFAAUABQAFAAUAAwADAAMAAwAFAAUABQAF
AAYABAAEAAQAAgACAAIAAgAEAAQABQAFAAUABQAEAAQABAAEAAQABAAFAAUABQAHAAYA
BgAHAAgACgAKAAsADQAOAA4ADgAPAA8ADQAJAAcABwAGAAUABAACAAEA///+//3/+v/4
//b/9P/1//j/+f/6//3//////wIAAgACAAIAAAAAAAEAAQABAAEAAQABAAIAAgACAAIA
BAAEAAQABAAFAAUABQAFAAUABAAEAAQABAAEAAQABAAEAAQABAAEAAYABgAHAAoADQAM
AAwADgAQABIAFAAUABEABgD1/+P/1f/G/7b/qv+l/6X/rf+5/77/wP/G/9H/2f/d/+P/
6f/r/+//9f/3//v//P///wQABwAHAAgACAAIAAgACQAJAAkACQAJAAkACgAKAAsACQAJ
AAgACAAIAAgACAAIAAkACgAKAAkACQAJAAkACgAMAAwADAAMAAwADAAMAAwACQAJAAkA
CQALAAwADAAMAAkACQAIAAgACgAKAAoACwAJAAkACQAJAAgABwAHAAcACQAJAAkACQAG
AAYABQAFAAcABgAGAAUAAwADAAIAAgACAAEAAQAAAAAAAAAAAAEA///+//3//f/9//z/
+//6//n/+f/5//j/9f/0//T/9f/3//X/9P/0//L/8v/y//L/8v/y//L/8v/y//L/8v/y
//P/9P/0//T/9P/1//b/9v/1//b/9//5//v//P/9//7/AQACAAIAAgACAAQABAAEAAQA
BQAFAAUABQAGAAYABgAIAAgACAAIAAYABgAGAAYABgAGAAYABgAGAAcABwAHAAcABwAH
AAcACAAIAAgACAAHAAcABwAHAAcABwAIAAgACAAIAAcABwAHAAcABwAIAAoACgAKAAoA
CAAIAAgABwAHAAcACAAIAAoACQAJAAkABwAHAAcABwAHAAcABwAHAAcABwAHAAcABgAG
AAYABwAHAAcABwAGAAQABQAFAAUABwAGAAYABgAGAAYABQAFAAUABQAGAAYACAAIAAgA
CAAHAAcABwAHAAUABQAGAAYACAAHAAcABwAFAAYABgAFAAcABwAHAAcABQAFAAUABQAF
AAYABgAGAAYABgAGAAUABQAFAAUABQAFAAUABQAFAAMAAwADAAMABAAFAAYABwAGAAYA
BgAGAAYABQAEAAQABgAGAAYABgAGAAYABwAHAAcABwAGAAYABgAGAAYABgAJAAkACQAL
AA4ADgAPABAADgAOAA8AEQAUABQAFAAVABQAEQAMAAkACQAIAAcABgAGAAUAAwACAAEA
/v/8//r/+v/7//7////+/wEAAwADAAQABAAEAAQABgAGAAcABwAFAAUABQAFAAYABgAG
AAYABgAGAAYABgAHAAcABwAHAAUABAAEAAQABAAEAAQABAAEAAQABAAEAAgACAAHAAgA
CQAKAAwAEAASABIAFgAWAA8AAgDz/+P/0//E/7T/qv+l/6X/rf+5/77/wP/I/9P/2//f
/+P/5//r/+3/8f/3//v//v8DAAYABwAHAAgACAAIAAgACQAJAAkACQAJAAcACAAIAAkA
CwALAAoACgAKAAoACgAKAAsADAAMAAsACwALAAsADAAMAAwADAAMAAwADAAMAAwADQAN
AA0ADQALAAwADAAMAA0ADQAMAAwACgAKAAoACwALAAsACwALAAoACQAJAAkACQAJAAkA
CQAKAAoACQAJAAkACAAIAAcABwAHAAYABgAGAAUABQAEAAMAAgABAAEAAQAAAP//////
//7//f/8//v/+//7//r/+f/4//j/+f/5//f/9v/2//X/9P/z//L/9P/0//T/9P/0//T/
9P/0//X/9v/2//b/9v/3//j/+P/5//r/+//9//3//v///wAAAQACAAIAAgAAAAIAAgAC
AAIAAwADAAMABAAGAAcACAAIAAgACAAIAAgACAAIAAgACAAIAAgACAAGAAcABwAHAAkA
CQAJAAkACAAIAAgACAAJAAkACQAJAAsACwAMAAwACwAKAAgABwAJAAkACQAKAAgACAAI
AAgACgAKAAoACQAJAAkACgAKAAgABwAHAAcACAAJAAoACwAJAAkACQAJAAkACQAJAAkA
CAAIAAgACQAHAAcABwAGAAcACQAKAAsACQAIAAgACAAIAAgABwAHAAcABwAIAAgACAAI
AAgACAAHAAcABwAHAAUABQAGAAYACAAHAAcABwAHAAgACAAHAAUABQAFAAUABwAHAAcA
BwAFAAYABgAGAAQABAAEAAMABAAFAAYABwAFAAUABQAFAAcABwAHAAcABQAFAAUAAwAE
AAYABgAGAAYACAAIAAkACQAHAAcABgAGAAYABgAGAAYABwAHAAcACQAMAAwADQAOAAwA
DAANAA8AEAAQABAAEQARAA8ACwAJAAcABgAFAAQABAADAAEAAAD9//r/+P/2//f/+f/9
////AAADAAUABQAGAAYABgAGAAQABAAFAAUAAwADAAMAAwAGAAYABgAGAAQABAAEAAQA
AwADAAMAAwAGAAYABwAIAAYABgAGAAYABAAEAAQABAAEAAYABwAIAAkADAAOABAAFAAW
ABgAFgANAP7/6//b/83/vv+y/6r/q/+x/73/w//C/8T/zv/X/93/4//n/+v/7f/x//P/
9//7//7/BQAGAAcABwAIAAYABgAGAAcACQAJAAkACQAHAAgACAAJAAcABwAGAAYABwAI
AAkACgALAAwADAALAAsACwALAAwADAAMAAwADAAMAAwADAAMAA0ADQANAA0ADAAMAAsA
CgAJAAkACAAIAAgACAAIAAkACQAJAAkACQAKAAkACQAJAAgABwAGAAUABgAGAAUABQAF
AAQABAADAAEAAQAAAAAAAQABAAIAAgABAAAA//////3//P/7//v/+//6//n/+P/3//f/
9//2//X/9P/0//X/9f/z//L/8v/y//L/8v/y//D/8P/w//D/8P/w//D/8P/z//T/9P/0
//T/9f/2//b/+f/6//v//f/7//z//f/+////AAAAAAAAAgAEAAQABAAGAAcABwAHAAUA
BgAGAAYABgAGAAYABgAGAAYABgAGAAgACAAIAAgABgAHAAcABwAHAAcABwAHAAYABgAG
AAYABQAFAAUABQAHAAcACAAIAAYABgAFAAUABQAFAAUABgAGAAYABgAGAAQABAAEAAMA
BAAFAAcACAAGAAUABQAFAAUABQAFAAUABwAHAAcABwAGAAUABAADAAQABAAEAAUABQAF
AAUABAACAAMAAwADAAUABAAEAAQABAAEAAMAAwADAAMABAAEAAIAAgACAAIAAQABAAEA
AQADAAMABAAEAAQAAwADAAMAAwAEAAQAAwADAAMAAwADAAMAAwADAAMAAQACAAIAAgAC
AAIAAgACAAIAAgACAAIAAwADAAEAAQAAAAAAAQACAAMABAADAAMAAwAFAAYABgAHAAgA
CAAIAAkACwAMAAwADAANAA8ADQAJAAcABQAEAAMAAgAAAP///f/8//v/+P/2//T/9P/1
//j/+f/6//3//////wAAAAAAAAAAAgACAAMAAwADAAMAAwADAAIAAgACAAIABAAEAAQA
BAADAAMAAwADAAMAAgACAAIAAgACAAIAAgACAAIAAgACAAQABgAHAAgACQAMAA4AEAAS
ABQAFgAWABEABADz/+P/1f/C/7L/qv+n/6f/sf+7/7z/vv/G/9P/2f/f/+X/6f/t//P/
9//5//3/AAABAAYACQAJAAoACAAIAAgACQAJAAkACQAJAAkACgAKAAsACwALAAoACgAM
AAwADAAMAAsADAAMAAsACQAJAAkACgAMAAwADAAMAAwADAAMAAwACwALAAsACwAJAAoA
CgAKAAsACwAKAAoACgAKAAoACwAJAAkACQAJAAoACQAJAAkACQAJAAkACQAKAAoACQAJ
AAsACgAKAAkACAAHAAUABAAGAAUABQAEAAUABAADAAMAAwACAAEAAQABAAAA///+//v/
+//7//r/+//6//r/+//5//f/9v/2//b/9v/2//b/9v/2//b/9v/0//T/9P/0//f/+P/4
//j/+P/5//r/+v/9//7///8BAAMABAAFAAYABQAGAAYABgAGAAgACAAIAAoACwALAAsA
CQAKAAoACgAKAAoACgAKAAoACgAKAAoADAAMAAwADAAKAAsACwALAAsACwALAAsADAAM
AAwADAALAAsACwALAAsACwAMAAwADgAOAA0ADQANAA0ADQAOAA4ADgAOAA4ADgAOAA4A
DQANAA0ADgAOAA4ADQANAA0ACwALAAsACwANAA0ADQANAA0ADQANAA0ADgAOAA4ADwAN
AA0ADQAMAAwADQANAA0ADwAOAA4ADgAMAAwACwALAA0ADQAOAA4ADgAOAA4ADgALAAsA
CwALAA0ADQAOAA4ADgANAAwADgAOAA4ADgAOAA4ADwAPAA8ADwAOAA4ADAAMAAwADAAL
AAsACwANABAAEAARABIAEgASABMAFQAYABgAGAAZABkAFwATABEADwAOAA0ADAAMAAsA
CQAIAAcABAACAAAA/v///wIAAwAEAAcACQAJAAoACgAKAAoADAAMAA0ADQALAAsACwAL
AAwADAAMAAwADgAOAA4ADgANAA0ADQANAA8ADgAOAA4ADgAOAA4ADgAMAAwADAAMAA4A
EAARABIAFQAYABoAGgAcAB4AIAAgABkADAD7/+v/2f/G/7j/sP+v/6//uf/H/8j/yv/U
/9//5//v//P/9//7////AwAFAAcADAAPABAAEwAVABQAFAAUABQAFQAVABUAFQAVABUA
FgAWABcAFQAVABQAFAAWABYAFgAWABUAFgAWABUAFwAXABcAGAAYABgAGAAYABgAGAAY
ABgAGQAZABkAGQAXABgAGAAYABkAGQAYABgAGgAaABoAGwAaABkAGAAXABcAFwAYABkA
FwAXABcAFwAWABYAFQAVABcAFgAWABUAFQAVABQAFAAUABMAEwASABEAEAAPAA8ADQAM
AAsACwANAAwACwAKAAkACQAJAAgABwAGAAYABwAHAAUABAAEAAQABAAEAAQAAgACAAIA
AgAAAA==
         </WaveFormData>
      </LeadData>
      <LeadData>
         <LeadByteCountTotal>10000</LeadByteCountTotal>
         <LeadTimeOffset>0</LeadTimeOffset>
         <LeadSampleCountTotal>5000</LeadSampleCountTotal>
         <LeadAmplitudeUnitsPerBit>4.88</LeadAmplitudeUnitsPerBit>
         <LeadAmplitudeUnits>��V</LeadAmplitudeUnits>
         <LeadHighLimit>2147483647</LeadHighLimit>
         <LeadLowLimit>268435456</LeadLowLimit>
         <LeadID>V2</LeadID>
         <LeadOffsetFirstSample>0</LeadOffsetFirstSample>
         <FirstSampleBaseline>0</FirstSampleBaseline>
         <LeadSampleSize>2</LeadSampleSize>
         <LeadOff>FALSE</LeadOff>
         <BaselineSway>FALSE</BaselineSway>
         <ExcessiveACNoise>FALSE</ExcessiveACNoise>
         <MuscleNoise>FALSE</MuscleNoise>
         <LeadDataCRC32>2918312684</LeadDataCRC32>
         <WaveFormData>
/v/+//7//v///wAAAQACAAIAAgACAAIAAgACAAIAAgACAAIAAgACAAIAAgACAAIABAAE
AAQABAACAAIAAgACAAIAAgACAAIAAgACAAIAAgAAAAAAAAAAAAAAAAAAAAAA/v/+//7/
/v/+//7//v/+//7//v/+//7//P/8//z//P/8//z//P/8//r/+v/6//r/+v/6//r/+v/6
//r/+v/6//r/+v/6//r/+v/6//r/+v/4//j/+P/4//r/+v/6//r/+v/6//r/+v/4//j/
+P/4//r/+v/6//r/+P/4//j/+P/4//j/+P/4//j/+P/4//j/+P/4//j/+P/6//v//f/+
//3//f/9//3///8AAAEAAgAAAAAAAAABAP////////////////7//f/6//n/+P/3//j/
9//2//b/9//3//f/+P/8//z//f/9//3//f/8//v/+P/3//f/9//4//j/+P/4//b/9v/2
//b/9v/2//b/9f/3//f/9//4//j/+P/4//j/+P/5//n/+f/5//v/+v/6//r/+f/6////
BQAOAB0AMQBQAHsAnQCtAKkAnwCcAJsAjQBwAE4AHwDl/6j/eP9X/0T/RP9S/2n/gf+b
/7D/w//P/9b/4P/r//P/9v/8/wEAAQACAAQABAAEAAQABAAEAAQABAAGAAYABwAIAAgA
CAAIAAgACAAIAAkACQAKAAoACgAKAAoACwALAAsACQAKAAoACgAMAAwADAANAA0ADQAN
AA4ADgAOAA4ADgAOAA8ADwAQABAAEAAQABEAEwATABQAFAAUABUAFQAWABYAFwAXABgA
GAAYABkAGgAbABwAHQAdAB4AHwAfACAAIQAiACIAIwAlACUAJgAoACkAKQAqACsAKwAr
ACsALAAuAC4ALwAvAC4ALgAuAC4AMAAvAC8ALgAsACwAKwArACoAKQAoACgAKAAoACgA
JwAkACQAIwAjACQAJAAjACMAIAAfAB4AHQAZABgAGAAXABYAFAATABIAEAAPAA0ADQAK
AAkACAAHAAcABwAFAAUABQAEAAQABAADAAIAAgACAAIAAQABAAEAAwADAAMAAwABAAEA
AQABAAEAAQABAAEAAwADAAMABAACAAMAAwADAAUABQAFAAUABQAFAAYABgAEAAUABQAF
AAcABwAIAAgABgAGAAYABwAHAAcABwAIAAgACAAIAAgACAAIAAgACAAIAAgACQAJAAcA
BwAGAAYABgAGAAYABgAIAAcABwAGAAYABgAGAAYABgAFAAUABAACAAIAAgABAAMAAwAD
AAMAAQAAAAAAAAAAAP///////wEAAQABAAAA/////////////////////wEAAQAAAP//
/f/9//3//f////////////3//f/8//z//f/9//3//P/+//7//v/+//z//P/8//z//v/+
//7//v/8//z//P/8//7//v/+//7//v/+//7//v/8//z//P/8//z//P/9////AAABAAEA
AQADAAMABAAFAAYABgAGAAYABwAHAAcABwAHAAUABQAEAAMAAgABAAAA///+//3//P/+
////////////AAD/////AQABAAEAAAD///7//f/9//3//P/8//z//P/8//z//P/8//z/
/P/8//3//f/9//3//P/8//z//P/+//7//////////////wAA/v/+////AAADAAcADgAb
ACsARABnAJEAqQCrAKEAngCfAJUAfABcADEA+//A/47/Zf9M/0T/Tv9j/3v/k/+s/7//
z//a/+L/6//z//r/AAAFAAcABgAIAAgACAAIAAgACAAIAAgACgAKAAsADAAKAAoACgAK
AAoACgALAAsADgAOAA4ADgAMAA0ADQANAA8AEAAQABAAEAAQABAAEQAPAA8ADwAQABIA
EgASABIAEAARABEAEgASABIAEgATABMAEwAUABQAEwATABIAEgAQABEAEQASABIAEgAT
ABQAEwAUABUAFQAWABcAFwAYABgAGAAXABcAGQAZABoAHAAbABsAHAAdAB8AHwAfACAA
IAAgACEAIQAgACAAIAAgACAAHwAfAB4AHgAeAB0AHQAcABsAGgAaABoAGgAaABkAFgAW
ABUAFQAWABYAFQAVABQAEwASABEADwAOAA4ADQAMAAoACQAIAAYABQADAAMAAgABAAAA
/////////f/9//3//P/8//z/+//6//r/+v/6//n/+f/5//v/+//7//v/+f/5//n/+f/7
//v/+//7//v/+//7//z/+v/7//v/+//9//3//f/9//3//f/+//7//v//////////////
AAAAAAAAAAAAAAEAAQABAAEAAgACAAIAAgACAAIAAgACAAIAAgACAAMAAwABAAEAAAAA
AAIAAgACAAIAAgABAAEAAAAAAAAAAAAAAAAA//////7//P/8//z/+//9//3//f/9//v/
+v/6//r/+v/5//n/+f/7//v/+//6//n/+f/5//n/+f/5//n/+f/5//n/+P/3//f/9//3
//f/9//3//f/9//1//X/9P/0//f/9//3//b/9v/2//b/9v/0//T/9v/2//b/9v/2//T/
9P/0//T/9v/2//b/9v/2//b/9v/2//b/9v/3//n/+v/7//v/+//7//v//P/9/wAAAAAA
AAAA//////////8BAP/////+//3//P/7//r/9//2//X/9P/2//f/9//3//b/+P/4//n/
+f/5//n/+P/3//b/9f/1//P/8v/y//L/9P/0//T/9P/0//T/9P/0//P/8//z//P/9v/2
//b/9v/0//T/9f/1//X/9f/1//b/+P/4//f/+P/7/wEACAAVACcAQABlAIsAnwCfAJUA
kgCRAIUAagBIAB0A5f+o/3j/Vf8+/zz/SP9d/3f/kf+o/7n/x//S/9z/5f/t//T/+P/7
//3//P/+//7//v/+/wAAAAAAAAAAAAAAAAEAAgACAAIAAgACAAIAAgADAAMABAAEAAQA
BAAEAAUABQAFAAMABAAEAAQABgAGAAYABwAHAAcABwAIAAgACAAIAAgACAAJAAkACgAK
AAoACgALAAsACwAMAAwADAANAA0ADgAOAA8ADwAQABAAEAARABIAEgASABIAEQAUABUA
FQAWABkAGgAaABsAGQAZABoAHAAdAB0AHgAfAB0AHQAdAB4AIAAgACEAIQAgACAAIAAg
ACAAHwAfAB4AHgAeAB0AHQAcABsAGgAaABgAGAAYABcAFgAWABUAFQAUABQAEwATABQA
EwASABEADwAOAA4ADQAKAAgABwAGAAYABQADAAMAAgABAAAA//8BAAEA/////////v/+
//7//f/8//z//P/8//v/+//7//v/+//7//v//f/9//3//f/7//v/+//7//v/+//7//z/
/v/////////9//3//f/9//////8AAAAA/v////////8BAAEAAgACAAIAAgACAAMAAwAD
AAMABAAEAAQABAAEAAIAAgACAAIABAAEAAUABQAFAAUABAAEAAQABAAEAAQABAADAAMA
AgACAAIAAgACAAAA//////7/AAAAAAAA/////////////wEAAAAAAAAA///9//z/+//9
//3//f/8//3//f/9//3/+//7//v/+//5//n/+P/3//n/+f/5//n/+f/5//n/+f/5//n/
+P/4//f/+f/5//b/+P/4//j/+P/4//b/9v/2//b/9v/2//b/9v/4//j/+P/4//b/9v/3
//n//P/9//3//f/9//3//v///wAAAAAAAAAAAQABAAEAAQABAP/////+//3//P/7//r/
9//2//X/9P/2//f/9//3//f/+P/3//f/+f/5//n/+P/5//j/9//3//X/9P/0//T/9P/0
//T/9P/0//T/9P/0//P/8//z//P/9P/0//T/9P/0//T/9f/1//X/9f/1//b/9v/2//n/
+P/5//3/BAARAB8ANABTAHsAmQChAJsAlACTAI0AegBcADUAAQDI/5b/bf9S/0T/Rv9X
/2//hf+a/63/u//I/9L/2//l/+7/9P/5//3//v/8//z//P/8/wAAAAAAAAAAAAAAAAEA
AgAAAAAAAAAAAAIAAgADAAMAAgACAAIAAgACAAMAAwADAAUABgAGAAYABgAGAAYABwAH
AAcABwAIAAYABgAGAAYABwAJAAoADAAKAAoACgALAAsACwAMAAwACgALAAsADAAOAA8A
DwAQABAAEAARABIAEQASABMAEwAWABcAFwAYABkAGgAaABsAGwAbABwAHgAfAB8AIAAh
ACEAIQAhACIAIgAiACMAIwAmACYAJgAmACQAIwAjACIAJAAkACMAIwAiACEAIAAgAB4A
HgAeAB0AHAAcABsAGwAaABoAGQAZABgAFwAWABUAEQAQABAADwAOAAwACwAKAAoACQAH
AAcABQADAAEA//8AAAEAAAABAP///v/+//7//f/8//z//P/6//n/+f/5//n/+f/5//n/
+//7//v/+//7//v/+//7//v/+//7//z//P/9//3//f/7//v/+//7//3//f/+//7//P/9
//3//f//////AAAAAAIAAgACAAMAAgABAAAAAAACAAIAAgACAAIAAgACAAIAAAAAAAEA
AQADAAMAAgACAAAAAAAAAAAAAgABAAEAAAD+//7//v/+/wAA//////7//P/8//z/+//7
//v/+//7//v/+v/6//r/+v/5//n/+f/5//n/+f/4//n/+f/5//n/9//3//f/9//3//f/
9v/1//X/9f/1//X/9f/1//X/9f/1//X/9P/0//P/9P/0//T/9P/0//T/9P/0//T/8v/y
//L/8v/0//T/9P/0//T/9P/1//f/+P/5//n/+f/5//n/+v/7//r/+v/6//r/+//7//v/
+//7//n/+f/4//f/9v/1//T/8//y//H/8P/w//H/8f/x//P/9v/3//n/9//3//f/9v/z
//L/8f/x//H/8P/w//D/8P/w//D/8P/y//L/8v/y/+//7//v/+//8v/y//L/8v/y//L/
8//z//P/8//z//T/9P/0//X/+P/9/wEADAAdADUAWgCHAKcArwCnAJ0AngCZAIUAaABE
ABEA0f+a/3D/Uf9C/0j/WP9r/4P/m/+u/73/x//Q/9j/4f/p//D/9v/5//v/+v/6//r/
+v/6//7//v/+//7//v/+////AAD+//7//v/+/wAAAAABAAEAAgACAAIAAgAAAAEAAQAB
AAMABAAEAAQABAAEAAQABQAFAAUABQAGAAYABgAGAAYABAAFAAUABgAIAAgACAAJAAkA
CQAKAAoACgALAAsADAAMAA0ADQAOABAAEAARABIAEwAUABUAFQAUABUAFQAWABkAGgAa
ABsAHQAdAB4AIAAhACEAIgAjACUAJQAlACYAJAAkACUAJQAmACYAJgAmACYAJQAlACQA
IgAiACEAIQAiACEAIAAgAB4AHgAeAB0AHAAcABsAGwAYABgAFwAXABQAEwASABEAEQAQ
ABAADwAMAAoACQAIAAgABwAFAAUAAgABAAAA/////////f/9//3//P/8//z/+//6//r/
+v/6//n/+f/5//n/+f/5//n/9//3//f/9//5//n/+f/5//f/9//3//j/+v/7//v/+//7
//v/+//7//v/+//8//z//v/////////9//3//v/+/wAAAAAAAAEA////////AAAAAAAA
AAAAAAIAAgACAAIAAAAAAAEAAQABAAEAAAAAAAAAAAAAAAAAAAD//////v/+//7//v/+
//7//f/9//z//P/8//z/+//7//v/+//7//v/+v/6//r/+v/5//n/+f/5//n/+f/4//f/
9//3//f/9//3//f/9//3//f/9v/1//f/9//3//f/9//3//f/9//3//f/9v/2//f/9//3
//b/9P/0//T/9P/0//T/9P/0//T/9P/0//T/9P/0//T/9P/0//T/9P/0//T/9P/2//b/
9//5//j/+f/5//n/+f/5//r/+//+//7//v/+//3//f/9//3//f/7//v/+v/5//j/9//2
//X/9P/z//L/9P/1//X/9f/2//j/+P/5//n/+f/5//j/9//2//X/9f/z//L/8v/y//T/
9P/0//T/8v/y//L/8v/z//P/8//z//T/9P/0//T/9P/0//X/9f/1//X/9f/2//b/9v/1
//b/+f///wgAFwApAEIAaQCTAKsAqQChAJwAnQCTAHwAXAAzAPv/vv+K/2P/TP9E/0z/
X/93/4//pv+5/8f/0P/a/+P/6//y//j/+//9//7//v/+//7//v8CAAIAAgACAAIAAgAD
AAQABAAEAAQABAAEAAQABQAFAAQABAAEAAQABgAHAAcABwAFAAYABgAGAAgACAAIAAkA
BwAHAAcACAAIAAgACAAIAAgACQAJAAoACgAKAAoACwANAA0ADgAOAA4ADwAPABAAEAAR
ABEAEgASABIAEwAUABMAFAAVABUAGAAZABkAGgAbABwAHAAdAB8AHwAgACIAIwAjACQA
JQAlACUAJQAmACgAKAApACkAKAAoACgAKAAoACcAJwAmACYAJgAlACUAJgAlACQAJAAi
ACIAIgAhACAAIAAfAB8AHAAcABsAGwAcABsAGgAZABUAFAAUABMAEgAQAA8ADgAMAAsA
CQAJAAYABQAEAAMABQAFAAMAAwABAAAAAAAAAP///v/+//7//v/9//3//f/9//3//f/9
//3//f/9//3//f/9//3//f////////8AAP/////+//3//f/9//3//f//////AAAAAAAA
AQABAAEAAwADAAQABAACAAIAAgADAAEAAQABAAIAAgACAAIAAgACAAIAAgACAAIAAgAD
AAMAAwADAAIAAgAEAAQABAAEAAQAAwADAAIAAAAAAAAAAAACAAEAAQAAAAAAAAAAAP//
/f/9//3//f////7//v/+//z/+//7//v//f/9//3//P/7//v/+//7//n/+f/5//n/+//7
//r/+f/5//n/+f/5//n/+f/5//n/+f/5//j/+P/3//f/9//2//j/+P/4//j/+P/4//j/
+P/4//j/+P/4//b/+P/2//b/9v/2//j/+P/4//j/+P/4//j/+P/2//b/9v/2//j/+P/5
//v/+v/7//v/+//7//v//P/9/wAAAAAAAAAA//////////////3//f/8//v/+v/5//j/
9//2//X/9P/0//X/9f/1//b/+P/4//n/+f/5//n/+P/1//T/8//z//X/9P/0//T/9P/0
//T/9P/0//T/9P/0//X/9f/1//X/9P/0//T/9P/2//b/9//3//X/9f/1//b/9P/2//f/
+P/7/wEACgAZAC0ASgBzAJUApQChAJcAlgCXAIcAaABGABcA3f+k/3T/Uf9A/0L/Tv9l
/3//l/+s/73/y//U/9z/5f/t//L/+P/9//3//v/+//7//v/+/wAAAAAAAAAAAAAAAAEA
AgACAAIAAgACAAIAAgADAAMABAAEAAQABAAEAAUABQAFAAUABgAGAAYABgAGAAYABwAF
AAUABQAGAAcACAAJAAoACQAJAAgACAAKAAoACgALAAsACwAMAAwADAANAA0ADgAOAA8A
DwAQABAAEAARABIAEwAUABUAFQAWABcAFwAYABcAGAAYABkAGgAbAB0AIAAfAB8AIAAh
ACEAIQAhACIAJAAkACUAJQAlACQAIwAiACQAIwAjACIAIAAgAB8AHwAgAB8AHgAeAB4A
HgAeAB0AGwAaABgAFwAYABgAFwAXABQAEwASABEAEQAQABAADwAOAAwACwAKAAgABwAF
AAUABAADAAIAAQABAAEA/////////v/+//7//f/8//z//P/8//v/+//7//v/+//7//v/
+//7//v/+//7//v/+//7//3//f/9//7//P/9//3//f/9//3//f/9//3//f/+//7//v//
////////////AAAAAP7//v/+////AQABAAEAAgAAAAAAAAAAAAIAAgACAAIAAgACAAMA
AwADAAMAAgACAAIAAgACAAIAAgABAAEAAAAAAAAAAAAAAAAA//////7//v/+//7//f/9
//3//f/9//3//P/8//z//P/7//v/+//5//n/+f/4//f/9//3//f/9//3//f/9//3//f/
9v/1//f/9//3//f/9f/1//X/9f/1//X/9P/0//X/9f/1//T/9P/0//T/9P/2//b/9v/2
//b/9v/2//b/9P/0//T/9P/0//T/9P/0//T/9P/0//T/9P/0//T/9P/0//T/9f/3//j/
+f/5//n/+//7//z//f/+//7//v/+///////////////9//3//P/5//j/9//2//f/9v/1
//T/8v/z//P/8//0//b/9v/3//n/+f/5//j/9f/0//P/8//z//L/8v/y//L/8v/y//L/
8v/y//L/8v/x//H/8f/x//L/8v/y//L/8v/y//P/8//z//P/8//0//b/9v/3//j/+///
/wQADQAfADYAVwCBAJ0AoQCXAJIAkQCLAHQAVAApAPX/vP+I/2H/Rv88/0L/Vf9t/4X/
nv+x/8H/zv/W/9//5//s//L/+f/7//z//P/8//z//P/+//7//v/+//7//v///wAAAAAA
AAAAAAAAAAAAAQABAAIAAgACAAIAAgADAAMAAwADAAQABAAEAAQABAAEAAUABQAFAAUA
BgAGAAYABgAGAAYABwAHAAgACgAKAAoACwAJAAkACgAKAAoACwALAAwADgAPAA8AEAAP
AA4ADgAOAA8AEAARABEAEgATABMAFAAVABYAFgAXABkAGQAaABwAGwAbABwAHQAdAB0A
HQAeAB4AHgAfAB8AIAAgACAAIAAgAB8AHwAeABwAHAAbABsAHAAbABoAGgAYABgAGAAX
ABgAGAAXABcAFAAUABMAEwASABEAEAAPAA8ADgAOAA0ADAAKAAkACAAIAAcABQAFAAQA
AwACAAEA//////3//f////7//v/+//v/+v/6//r/+v/5//n/+f/7//v/+//7//n/+f/5
//n/+f/5//n/+f/5//n/+f/6//z//f/9//3/+//7//v/+//7//v//P/8//7/////////
/f/9//7//v/+//7//v///////////wAAAAAAAAAAAAACAAIAAgACAAAAAAABAAEA////
//7//v8AAAAAAAAAAAAA//////7//v/+//7//v/+//3//f/8//z//P/8//v//f/9//3/
/f/7//r/+v/6//r/+f/5//n/+f/5//n/+P/3//f/9//3//n/+f/5//n/9//3//b/9f/1
//X/9f/1//X/9f/1//X/8//z//L/8v/1//X/9f/0//T/9P/0//T/9P/0//T/9P/0//T/
9P/0//T/9P/y//T/9v/2//b/9v/0//T/9P/0//b/9v/2//b/9v/2//b/9v/2//b/9//5
//z//f/9//3/+//7//z//f///wAAAQACAAEAAQABAAEAAQD//////v////7//f/8//n/
+P/3//b/9v/3//f/9//3//j/9//3//f/9//3//b/9//2//X/9f/z//L/8v/y//T/9P/0
//T/8v/y//L/8v/z//P/8//z//T/9P/0//T/8v/y//P/8//z//P/8//0//b/9v/1//T/
9//7/wIADQAfADYAVwB/AJkAnQCTAI4AjwCJAHIAUAAlAO//tv+E/13/Qv86/0L/V/9v
/4f/nP+v/7//yP/S/9v/5//u//T/+f/7//z//P/8//z//P8AAAAAAAAAAP7//v///wAA
AgACAAIAAgACAAIAAwADAAQABAAEAAQABAAFAAUABQAFAAYABgAGAAYABgAGAAcABwAH
AAcACAAGAAYABgAGAAgACQAJAAoACAAIAAgACQAJAAkACgAKAAwADQANAA4ADgAPAA8A
EAAQABAAEQASABEAEgATABMAFAAVABUAFgAXABgAGAAZABkAGQAaABwAHwAfACAAIQAf
AB8AHwAgACAAIAAhACEAIgAiACIAIgAiACEAIQAgACAAIAAfAB8AHgAdABwAHAAaABoA
GgAZABkAGgAaABsAGQAYABYAFQAVABUAFQAVABEAEAAQAA8AEAAOAA0ADAAIAAcABQAF
AAQAAwACAAEAAwADAAEAAQD///7//v/+//3//P/8//z//v/9//3//f/9//3//f/9//3/
/f/9//3/+//7//v/+//9//3//f/+//7/////////////////////////AAAAAAAAAQAB
AAEAAQABAAIAAgACAAIAAgADAAEAAQABAAIABAAEAAQABAAEAAQABAAEAAQABAAFAAUA
BQAFAAQABAACAAIAAgACAAQAAwADAAIAAAAAAAAAAAAAAP/////+/wAAAAAAAP///f/9
//3//f/9//z//P/8//z/+//7//v/+//7//v/+v/7//v/+//7//n/+f/5//n/+f/5//j/
9//3//f/9//3//f/9//3//f/9//3//b/9v/3//f/9//2//b/9v/2//b/9v/2//b/9v/2
//b/9v/2//b/9v/2//b/9v/2//b/9v/2//b/9v/2//b/9v/2//f/+f/6//v/+//7//v/
+//8//3//v/+//7//v////////////3/+//7//r/+//6//n/+P/1//T/8//y//T/9f/1
//X/9v/4//j/+f/5//n/+f/4//f/9v/1//X/9f/0//T/9P/0//T/9P/0//T/9P/0//T/
8//z//P/8//0//T/9P/0//T/9P/1//X/8//z//P/9P/2//b/9f/4//3/AQAMABsAMQBS
AH0AnwCpAKEAlwCWAJUAgwBmAEAADwDX/6L/dv9V/0b/Rv9U/2v/g/+Z/6r/uf/H/9D/
2v/j/+v/8v/4//v//f/+//z//P/8//z//v/+//7//v/+//7///8AAP7//v/+//7///8A
AAIAAwAEAAQABAAEAAIAAwADAAMAAwAEAAQABAAEAAQABAAFAAcABwAHAAgABgAGAAYA
BgAIAAkACQAKAAoACgAKAAsACQAJAAoACgAMAA0ADQAOAAwADQANAA4AEAAQABEAEgAR
ABIAEwATABQAFQAVABYAGQAaABoAGwAZABkAGgAcAB0AHQAeAB8AHwAfAB8AIAAgACAA
IQAhACIAIgAiACIAIgAhACEAIAAeAB4AHQAdAB4AHQAcABwAGwAaABkAFwAYABgAFwAX
ABQAFAATABMAEgARABAADwANAAwADAALAAoACAAHAAYABgAFAAMAAwACAAEAAAD/////
///9//3/+//6//r/+v/5//j/+P/4//r/+f/5//n/+f/5//n/+f/5//n/+f/5//n/+f/5
//n/9//3//f/+P/6//v/+//7//v/+//7//v/+//7//z//P/8//3//f/9//3//f/+//7/
AAAAAAAAAQD///////8AAAAAAAAAAAAAAAAAAAAAAAAAAAAAAQABAAEAAQAAAAAA/v/+
//7//v/+//3//f/8//z//P/8//z//P/7//v/+v/6//r/+v/5//f/9//3//f/9//2//b/
9v/4//f/9//3//X/9f/1//T/9f/1//X/9f/1//X/9f/1//X/9f/0//P/8//z//P/8//z
//T/8v/y//L/8v/0//T/9P/0//L/8v/y//L/9P/0//T/9P/y//L/8//1//b/9//3//f/
9//3//j/+f/6//r/+v/6//v/+//7//v/+//5//n/+P/3//b/9f/0//P/8v/x//D/8P/x
//H/8f/y//T/9P/1//X/9f/1//T/8//y//H/8f/z//L/8v/y//D/8P/w//D/8P/w//D/
8P/v/+//7//v//D/8P/w//D/8v/y//P/8//x//H/8f/y//T/9P/1//T/9//9/wYAEQAj
AD4AZQCLAKEAoQCZAJQAkwCFAGoASgAfAOf/rP96/1P/PP82/0L/V/9z/43/pv+5/8f/
0P/Y/+H/6f/u//T/9//7//z/+v/6//r/+v/8//z//P/8//7//v///wAA/v/+//7//v8A
AAAAAQABAAAAAAAAAAAAAAABAAEAAQABAAIAAgACAAIAAgACAAMAAwADAAMABAAEAAQA
BAAEAAYABwAHAAgACAAIAAgACQAJAAkACgAKAAoACwALAAwADAANAA0ADgAOAA4ADwAQ
ABEAEgATABMAFAAVABUAFgAXABgAGAAZABsAGwAcAB4AHwAfACAAIQAhACEAIQAiACIA
IgAjACMAJAAkACQAJAAmACUAJQAkACIAIgAhACEAIgAhACAAIAAfAB4AHQAbABwAHAAb
ABsAGgAaABkAGQAWABUAFAATABMAEgASABEADgAMAAsACgAIAAcABQAFAAQAAwACAAEA
//////3//f////7//v/+//3//P/8//z//P/7//v/+//7//v/+//7//v/+//7//v/+//7
//v/+//7//v/+//8//z//f/9//3////////////9//3//v/+/wAAAQABAAEA/////wAA
AAAAAAAAAAABAAEAAQABAAIAAAAAAAAAAAACAAIAAgACAAIAAgADAAMAAwADAAIAAgAC
AAIAAgACAAAA//////7/AAAAAAAAAAAAAP/////+/wAAAAAAAP///f/9//3//f/7//r/
+v/6//z/+//7//v/+//7//r/+v/6//r/+v/6//r/+v/6//j/+P/4//j/+P/4//j/+P/4
//j/+f/7//z//f/9//3//////wAAAQAAAAAAAAAAAAMAAwADAAMAAQD//////v/9//z/
+//6//n/+P/3//b/9v/3//f/9//4//r/+v/7//v/+//7//r/+f/4//f/9//3//b/9v/2
//b/9v/2//b/+P/4//j/+P/1//X/9f/1//b/9v/2//b/9v/2//f/9//3//f/9//4//j/
+P/5//r///8DAAwAFwApAEQAawCRAKUAqQChAJwAlwCHAGoARgAZAN3/ov90/1H/PP86
/0b/X/99/5f/rv/B/83/2P/g/+n/8f/2//r///8BAAIAAAAAAAAAAAACAAIAAgACAAIA
AgADAAQABAAEAAQABAAEAAQABQAFAAYABgAGAAYABgAHAAcABwAHAAgACAAIAAgACAAI
AAkACQAJAAkACgAMAAwADAAMAAwADQANAA4AEAAQABAAEQAPAA8AEAAQABIAEwATABQA
EgATABMAFAAWABYAFwAYABkAGgAbABsAHAAdAB0AHgAfACAAIAAhACEAIQAiACQAJQAl
ACYAJwApACkAKQAqACgAKAApACkAKgAqACoAKgAqACkAKQAoACgAKAAnACcAJgAlACQA
JAAiAA==
         </WaveFormData>
      </LeadData>
      <LeadData>
         <LeadByteCountTotal>10000</LeadByteCountTotal>
         <LeadTimeOffset>0</LeadTimeOffset>
         <LeadSampleCountTotal>5000</LeadSampleCountTotal>
         <LeadAmplitudeUnitsPerBit>4.88</LeadAmplitudeUnitsPerBit>
         <LeadAmplitudeUnits>��V</LeadAmplitudeUnits>
         <LeadHighLimit>2147483647</LeadHighLimit>
         <LeadLowLimit>268435456</LeadLowLimit>
         <LeadID>V3</LeadID>
         <LeadOffsetFirstSample>0</LeadOffsetFirstSample>
         <FirstSampleBaseline>0</FirstSampleBaseline>
         <LeadSampleSize>2</LeadSampleSize>
         <LeadOff>FALSE</LeadOff>
         <BaselineSway>FALSE</BaselineSway>
         <ExcessiveACNoise>FALSE</ExcessiveACNoise>
         <MuscleNoise>FALSE</MuscleNoise>
         <LeadDataCRC32>432460371</LeadDataCRC32>
         <WaveFormData>
/P/8//z//P/9//7///8AAAAAAAAAAAAAAAAAAAAAAAACAAIAAgACAAIAAgACAAIABAAE
AAQABAACAAIAAgACAAIAAgACAAIAAgACAAIAAgAAAAAAAAAAAAIAAgACAAIAAAAAAAAA
AAAAAAAAAAAAAAAAAAAAAAAA///+//3//P/+//7//v/+//3//P/7//r//P/8//z//P/6
//r/+v/6//r/+v/6//r/+v/6//r/+v/4//j/+P/4//r/+v/6//r/+P/4//j/+P/4//j/
+P/4//r/+v/6//r/+P/4//j/+P/4//j/+P/4//j/+P/4//f/9//3//j/+P/6//v//f/9
//7//////wAAAgADAAQABQADAAMAAwADAAEAAQADAAMABQAEAAMAAgD///7//f/9//z/
+v/4//j/+f/5//n/+f/8//3//v/+//7//v/9//z/+f/4//f/9v/4//j/+P/4//j/+P/4
//j/9v/1//X/9f/3//f/9//4//j/+P/4//j/+P/5//n/+f/5//n/+v/6//r/+v/7/wAA
AgAMAB0AMQBPAHMAlwCsALIAtQC/AMkAvwCjAHcAPQD9/77/iP9g/0n/Qv9L/1z/c/+K
/6L/tP/B/8v/1v/i/+v/8f/4//v//v/+/wAAAQABAAEAAQADAAMAAwADAAQABAAFAAUA
BQAFAAUABgAGAAcABwAHAAcABwAIAAgACAAIAAgABwAHAAcABwAJAAoACgAKAAsACwAL
AAsACwALAAsADAAMAAwADAAMAAwADQANAA0AEAARABEAEQAPAA8AEAAQABIAEgATABQA
FAAUABUAFgAXABcAFwAYABsAGwAbABwAGwAcAB4AHwAhACEAIgAjACUAJQAlACcAJgAm
ACYAJgAoACkAKQAqACkAKQApACgAKgApACkAKQAnACcAJgAmACYAJgAkACIAIgAiACIA
IgAiACIAIQAhACEAIAAgAB4AHAAbABoAGgAXABYAFQAUABUAFAATABIADwAOAA0ADAAN
AAwACwALAAgACAAHAAcABAAEAAQABAAFAAQABAAEAAIAAgACAAIABAAEAAQABAACAAIA
AgABAAEAAQACAAIABAAEAAQABQADAAMAAwADAAUABQAGAAYABgAGAAcABwAFAAUABQAG
AAgACAAJAAkACAAIAAgACAAIAAgACAAJAAkACQAJAAkACgAKAAoACgAMAAwADAAMAAoA
CgAJAAkABwAHAAcABwAJAAkACQAHAAcABwAHAAcABgAGAAYABgAEAAMAAwADAAQABAAE
AAQAAgABAAEAAAAAAAAAAAAAAAIAAQABAAEA//////7//v8AAAAAAAD/////////////
/f/9//3//f////////////3//f/8//z//v/9//3//f/+//7//v/+//7//v/9//3////+
//7//v/8//z//P/8//7//v/+//7//v/+//7//v/9//3//f/+//7//v///wEAAQACAAMA
AwAEAAQABQAGAAcABwAHAAcABwAHAAcACQAJAAkACAAHAAYABQAEAAMAAwACAAAA/v/+
//////////3//v///wAAAgACAAIAAQAAAP///v/9//z//P/8//z//P/8//z//P/6//r/
+f/5//v/+//7//v//P/8//z//P/8//z//f/9//3//f/9//7//v/+//7/AQACAAYADAAZ
ACkAPQBfAIMAngCoAKsAswC/AL0ApwCBAE0AEQDU/5z/cP9T/0j/S/9a/2//hP+c/7D/
v//N/9j/4P/p//H/+P/7//7/AAACAAMAAwADAAEAAwADAAMABQAGAAYABwAJAAkACQAJ
AAgACAAJAAkACwALAAsADAAKAAoACgAKAAsACwALAAsADQAOAA4ADgANAA0ADQANAA0A
DQANAA4ADgAOAA4ADgAOAA8ADwAPABAAEQARABEAEAAPAA8ADgAMAAwADQAOAAwADAAN
AA4ADQANAA0ADgAPAA8ADwAQABAAEAARABEAEwATABQAFQAVABUAFQAXABgAGAAYABgA
GAAZABkAGgAaABkAGAAWABcAFwAYABkAFwAXABYAFgAUABQAEgAQABIAEgASABIAEAAQ
AA8ADwAPAA4ADgAMAA4ADQAMAAwACQAIAAcABgAHAAYABQAEAAEAAAD///7////+//3/
/f/8//z/+//7//r/+v/6//r/+//6//r/+v/4//j/+P/4//j/+P/4//j/+P/4//j/9//5
//n/+v/6//r/+v/6//v/+f/5//n/+f/7//v//P/8//z//P/9//3/+//7//v//P/+//7/
//////7//v/+//7/AAAAAAAAAQABAAEAAQABAAAAAAAAAAAAAgACAAIAAgAAAAAA////
/wEAAQABAAEAAQABAAEA//////////////7//v/+//7//P/7//v/+//8//z//P/8//r/
+f/5//j/+v/6//r/+v/6//n/+f/5//n/+f/4//j/+P/4//j/9//3//f/9//3//f/9//3
//f/9//3//f/9//3//f/9v/2//j/9//3//f/9//2//X/9P/0//T/9v/2//b/9v/2//T/
9P/0//T/9P/0//T/9P/1//X/9f/2//T/9P/1//f/+f/6//v/+//6//r/+//8////////
////////////AQABAAEAAAD//wAA///+//3//P/6//f/9P/2//f/9//3//f/+P/5//r/
+P/4//j/9//4//f/9v/1//L/8v/y//L/8v/y//L/8v/y//L/8f/x//H/8f/x//H/9P/0
//T/9P/0//T/9f/1//X/9f/1//b/+P/4//j/9//6//7/BgATACMAOQBZAHkAkgCYAJkA
owCvAKkAkQBpADUA9/+8/4j/YP9H/z7/Rf9Y/2v/hP+Y/6z/u//H/9D/2P/h/+n/7v/1
//j/+P/4//n/+f/5//v//f/9//3/+//8//z//f/9//3//f/9/wAAAAABAAEA////////
AAACAAIAAgACAAEAAQABAAEAAQACAAIAAgADAAMAAwADAAMAAwADAAQABAAEAAQABAAE
AAUABQAFAAQABQAFAAUABQAFAAYABgAGAAYABwAIAAoACgALAAwACwALAAsADAANAA0A
DQAOAA8AEAASABMAEQARABIAEwATABMAEwAVABYAFgAWABYAFgAXABcAGAAZABkAGQAY
ABYAFQAVABUAEwATABIAEgASABIAEAAOAA8ADgANAAwADgAOAA0ADQANAAwADAAKAAsA
CwALAAwACwAKAAkACAAFAAQAAwACAAMAAgABAAAAAQAAAP////8AAAAA//////z//P/8
//z/+//6//r/+v/6//r/+v/6//r/+v/6//r/+v/6//r/+f/5//n/+v/6//r/+v/6//v/
/f/9//3//f/7//v//P/8//7//v//////////////AAD+//7//////wIAAgACAAIAAgAC
AAIAAwADAAMAAwADAAIAAgACAAIAAgACAAIAAgACAAIAAQABAAEAAQABAAEAAQABAAEA
//////////////7//v/+//7//v/9//3//f/8//z//P/8//7//f/9//z/+v/6//r/+v/6
//n/+f/5//n/+f/4//j/9v/2//b/9f/1//X/9f/1//X/9f/1//X/9f/1//X/9f/3//f/
9v/2//T/9f/1//P/9P/2//b/9v/2//T/9P/0//T/9P/0//T/9P/1//X/9f/2//X/9P/0
//X/9//4//n/+f/8//z//f/+//3//f/9//3/////////AQD//////v/9//7//f/8//v/
+f/4//b/9P/0//X/9f/1//P/9P/1//b/9v/2//b/9f/1//X/9f/1//P/8v/x//D/8v/y
//L/8v/y//L/8f/x//H/8f/x//H/8v/y//L/8v/y//L/8//z//P/8//z//T/9v/0//b/
9//4//r/AAANAB0ALwBJAGsAiACWAJ0AowCtAK8AnwB9AE0AFQDc/6j/fP9b/0j/R/9U
/2X/dv+M/57/rf+5/8T/zv/Z/+P/6v/x//T/9v/2//f/9//3//n/+//7//v/+//8//z/
/f/9//3//f/9//7//v//////////////AAAAAAAAAAAAAAEAAQABAAEAAQACAAIAAgAB
AAEAAQABAAEAAQABAAIAAwAEAAUABgAEAAUABQAFAAQABQAFAAUABwAHAAgACAAIAAgA
CQAKAAoACgALAAwADQANAA0ADgAPAA8ADwAQAA8AEAASABMAEwATABQAFQAXABcAFwAZ
ABoAGgAaABoAGgAbABsAHAAdAB0AHQAcABwAGwAbABsAGwAbABoAGgAaABoAGAAWABUA
FAATABIAFAAUABMAEwARABAAEAAOABAADwAOAA4ACwAKAAkACAAJAAgABwAGAAcABgAF
AAQAAgAAAP7//f/+//7//f/9//z//P/8//z/+f/4//j/+P/4//j/+P/4//j/+P/4//j/
+P/4//j/9//5//n/+v/6//j/+P/4//n/+//7//v/+//5//n/+v/6//z//P/9//3/+//7
//v//P/8//z//f/9/wAAAAAAAAAA/v/+//7///8BAAEAAQABAAIAAgACAAIAAgACAAIA
AgACAAIAAQABAAEAAQABAAEAAQABAAEA//////////////7//v/+//7//v/9//3//f/6
//r/+v/6//z/+//7//r/+v/6//r/+v/4//f/9//3//n/+f/4//j/+P/4//j/9//3//f/
9//3//f/9//3//f/9//3//f/9//3//f/9v/2//b/9P/2//b/9v/2//b/9v/2//b/9P/0
//T/9P/1//X/9f/2//b/9v/3//n/+f/6//v/+//8//z//f/+//3//f/9//3//f/9//3/
/////////v/9//z/+//6//n/9//2//T/8v/0//X/9f/1//b/+P/6//z/+v/6//r/+f/2
//X/9P/z//T/9P/0//T/8v/y//L/8v/0//T/8//z//H/8f/x//H/8v/y//L/8v/y//L/
8//z//X/9f/1//b/9P/2//j/+//8/wIADgAfADUAVwB/AKEAsgC0ALkAxQDJALUAkwBl
ACsA6/+w/37/Wv9H/0b/Uf9g/3X/jP+g/7L/vf/H/9L/3P/j/+n/8P/1//j/+v/4//n/
+f/5//v//f/9//3//f/+//7///////////////7//v//////AQABAAEAAgAAAAAAAAAA
AAMAAwADAAMAAwAEAAQABAAFAAUABQAFAAUABQAFAAYABgAGAAYABgAIAAkACQAJAAgA
CQAJAAkACQAJAAoACgAKAAoACwAMAAwADAANAA4AEQARABEAEgARABEAEQASABUAFgAY
ABkAGQAZABoAGwAbABsAGwAdACAAIAAgACAAHgAfAB8AIAAhACEAIQAgACAAHwAfAB8A
HQAdABwAHAAeAB4AHAAaABkAGAAXABYAFgAWABUAFQAVABQAFAASABAADwAOAA4ADQAM
AAsACgAJAAgABwAGAAUABAADAAIA///+//3//f/8//z/+//7//r/+v/6//r/+f/4//j/
+P/2//b/9v/2//b/9v/2//b/9v/2//b/9f/3//f/+P/4//b/9v/2//f/+f/5//n/+f/5
//n/+v/6//r/+v/7//v//f/9//3//v/8//z//f/9//7//v/+//7/AAAAAAAAAQD/////
/////wIAAgACAAIAAAAAAAAAAAAAAAAA/////wEAAQABAAEA/////////f/9//3//f/9
//z//P/8//z//P/7//v/+//6//r/+v/6//r/+f/5//j/+P/4//j/+P/4//f/9//3//f/
9//2//b/9v/2//b/9f/1//X/9f/1//f/9//3//f/9f/1//X/9f/1//X/9P/0//b/9f/1
//X/9P/0//T/9P/0//T/9P/0//T/9P/0//T/9P/0//T/9P/0//T/8//z//P/9P/0//T/
9f/3//n/+v/7//v/+v/6//v//P////////////3//f/9/////f/9//z/+//8//v/+v/5
//n/+P/2//T/9P/1//X/9f/1//b/9//4//r/+v/6//n/+P/3//b/9f/y//L/8v/y//T/
9P/0//T/8v/y//H/8f/z//P/8//z//L/8v/y//L/8v/y//P/8//1//X/9f/2//b/9v/0
//X/+P/8/wQAFQAnAD0AXwCHAKIAqgCrALUAwQDBAKsAhQBPABMA0v+a/27/Uf9C/0f/
Vv9n/37/lv+o/7f/w//O/9b/3//n/+7/8//2//j/+P/5//n/+f/7//3//f/9//v//P/8
//3////////////+//7//////////////wAAAAAAAAAAAAABAAEAAQABAAMABAAEAAQA
AwADAAMAAwADAAMAAwAEAAYABgAGAAYABAAFAAUABQAIAAkACQAJAAkACQAKAAoACAAI
AAkACgAMAAwADQAOAA0ADQANAA4AEQARABEAEgATABQAFgAXABcAFwAYABkAGwAbABsA
HQAcABwAHAAcAB4AHwAfACAAIQAhACEAIAAgAB8AHwAfAB8AHwAeAB4AHgAeABwAGgAb
ABoAGQAYABoAGgAZABkAFwAWABYAFAAUABMAEgASAA8ADgANAAwADQAMAAsACgAHAAYA
BQAEAAMAAgABAAEAAgACAAEAAQD///7//f/8//3//P/8//z/+v/6//r/+v/6//r/+v/6
//z//P/8//v/+//7//z//P/8//z//P/9//v/+//7//v//f/9//7//v/+//7///////3/
/f/9//7/AAAAAAEAAQAAAAAAAAAAAAAAAAAAAAEAAQABAAEAAQACAAIAAgACAAIAAgAC
AAIAAgACAAEAAQABAAEAAQABAAEAAQABAP////////////8AAAAAAAAAAAAA////////
/P/8//z//P/+//3//f/8//r/+v/6//r//P/7//v/+//5//n/+P/4//j/+P/4//f/+f/5
//n/+f/3//f/9//3//f/9//3//f/9//3//b/9v/2//X/9f/1//b/9v/2//b/9v/2//X/
9f/1//b/9v/2//b/9v/0//T/9P/0//b/9v/2//b/9v/2//b/9v/1//X/9f/2//b/9v/3
//n/9//4//n/+f/8//z//f/+////////////////////AQABAAEAAAD///z/+//6//n/
+//6//j/9v/2//f/9//3//X/9v/3//j/+P/4//j/9//2//X/9P/z//T/9P/0//T/8v/y
//L/8v/y//L/8f/x//P/8//z//P/8v/y//L/8v/0//T/9f/1//P/8//z//T/9P/2//b/
+f/6/wAACAAXACkARQBnAIkAnACkAKcAswC9ALEAkwBpADEA8/+2/4L/XP9H/0L/S/9c
/3H/iP+e/7D/v//H/9D/2v/j/+v/8P/1//j/+P/6//v/+//7//n/+//7//v/+//8//z/
/f///////////////v/+//3/////////AAAAAAAAAAAAAAEAAQABAAEAAQACAAIAAgAB
AAEAAQABAAIAAwAEAAYABAAEAAQABAAEAAUABQAFAAYABwAHAAcABwAHAAgACAAIAAgA
CQAKAAoACgALAAwADQANAA0ADgARABEAEQASABIAEgATABMAFQAVABYAFwAXABcAFwAZ
ABoAGgAaABoAGgAbABsAHAAbABsAGwAaABwAGwAbABsAGgAZABcAFgAYABgAFgAUABQA
FAAUABQAEgASABEAEQATABIAEgAQAA4ADQAMAAwADQAMAAsACgAJAAgABwAGAAMAAgAB
AAAAAQAAAP/////+//7//f/9//z//P/8//z/+//6//r/+v/4//j/+P/4//j/+P/4//j/
+P/4//j/9//3//f/+P/4//r/+v/6//v/+f/5//n/+f/7//v//P/8//r/+v/7//v/+//7
//v//P/+//7///////7//v/+//7/AAAAAAAAAQD//////////wAAAAAAAAAAAAAAAAAA
AAAAAAAA/////////////////////////f/9//3//f/9//z//P/8//z//P/7//v/+//6
//r/+v/6//r/+f/5//j/+v/6//r/+v/4//f/9//3//f/9//2//b/9v/2//b/9f/1//X/
9f/1//X/9f/1//X/9f/1//X/9f/z//P/8v/y//T/8//z//P/8v/y//L/8v/0//T/8//z
//X/9P/0//T/8v/y//L/8v/y//L/8v/y//L/8v/y//L/8f/x//H/8v/0//T/9f/3//X/
9v/3//f/+v/6//v//P/7//v/+//7//3//f/9//////////7//f/6//n/+P/3//n/+P/2
//T/8v/z//P/8//z//T/9f/2//j/+P/4//f/9P/z//L/8f/w//D/8P/w//D/8P/w//D/
8P/w/+//7//v/+//7//v//D/8P/w//D/8P/w//H/8f/x//H/8f/y//T/9P/0//f/+v/6
/wAACwAZAC8ASwBvAIoAmACZAJ8ArQCtAJkAdQBDAAkAzP+W/2z/Tf8+/0H/Tv9h/3b/
jv+g/7H/v//I/9L/2f/h/+j/7//y//T/9v/3//f/9//1//f/9//3//f/+P/4//n/+//7
//v/+//6//r/+//7//3//f/9//7//P/8//z//P/9//3//f/9//3//v/+//7//f/9//3/
/f////////8AAAAAAAAAAAAAAAABAAEAAQACAAMAAwADAAEAAQACAAIABAAEAAUABgAE
AAQABQAGAAcABwAHAAgACQAJAAkACgAJAAoADAANAA8ADwAQABEADwAPAA8AEQASABIA
EgASABAAEQARABIAEQARABEAEAARABEAEgATABIAEQAPAA4ADgAOAAwACgAKAAoACgAK
AAoACgAJAAkACQAIAAgABgAGAAUABAAEAAUABAADAAIAAQAAAP///v/9//z/+//6//r/
+v/6//v/+P/4//f/9//4//j/+P/4//X/9P/0//T/9P/0//T/9P/0//T/9P/0//T/9P/0
//P/8//z//T/9P/0//T/9P/1//X/9f/1//X/9f/1//b/9v/0//T/9f/1//f/9//3//j/
+P/4//n/+f/4//j/+P/4//r/+v/6//v/+f/5//n/+f/8//z//P/8//r/+v/6//r/+v/6
//n/+f/7//v/+//7//n/+f/5//f/+f/5//n/+f/4//j/+P/4//b/9f/1//X/9f/2//f/
+P/2//X/9f/0//T/9P/0//T/9P/z//P/8//x//H/8P/w//H/8v/z//P/8f/x//H/8f/x
//H/8f/x//H/8f/x//H/7//v/+7/7v/v/+//8P/x//H/8P/v/+7/8P/w/+//7//t/+7/
7v/u//D/8P/t/+7/8P/w//D/8P/w//D/8P/w//D/8P/w//D/7//v/+//8P/y//L/8//1
//X/9v/3//f/9//2//b/9v/4//n/+v/7//v/+//7//3/+//7//r/+f/6//n/+P/3//X/
9P/y//D/8P/x//H/8f/v//D/8f/y//L/8v/y//H/8v/x//D/7//s/+z/7P/s/+7/7v/u
/+7/7P/s/+v/6//t/+3/7f/t/+z/7P/s/+z/7P/s/+3/7f/t/+3/7f/u//D/8P/w//H/
8v/0//r/BQAXACkARQBnAIIAjACPAJcAowClAJEAbQA5AP//xv+U/2r/Tf9A/0X/VP9n
/3z/kv+k/7P/vf/I/9L/3f/l/+7/8//4//j/+P/5//n/+f/7//3//f/9//3//v/+////
//////////8AAAAAAQABAAEAAQABAAIABAAEAAQABAADAAMAAwADAAMABAAEAAQABwAH
AAcABwAFAAUABQAGAAgACAAIAAgACAAJAAkACQAKAAsACwALAAwADQAPABAAEAAQABEA
EgASABIAEwAUABUAFQAVABYAFwAXABcAGAAXABgAGgAbABkAGQAaABsAHAAdAB4AIQAg
ACAAIAAgACAAIQAhACIAIwAjACMAIgAiACEAIQAhACEAIQAgACAAHgAeABwAGgAaABoA
GgAaABwAHAAbABsAGQAYABgAFgAYABcAFgAWABUAFAATABIAEQAQAA8ADgANAAwACwAK
AAkACAAHAAcACAAIAAcABwAEAAQABAAEAAUABAAEAAQABAAEAAQABAACAAIAAgACAAQA
BAAEAAMAAQABAAIAAgAEAAQABAAFAAUABQAFAAUAAwADAAQABAAGAAYABwAHAAUABQAF
AAYABgAGAAcABwAKAAoACgAKAAkACAAHAAcACAAJAAoACwAKAAoACgAKAAwADAAMAAwA
DAAMAAsACwALAAsACwALAAsACwALAAkACQAJAAkACQAGAAYABgAGAAgABwAHAAcABAAE
AAQABAAGAAUABQAEAAIAAgACAAIABAADAAMAAwADAAMAAgACAAAAAAAAAP//AQABAAEA
AQD///////////////////////////7//v/+//3//f/9//7//v/+//7//v/+//3//f/+
//7//v/+//7//v/+//7//v/8//z//P/8//3//f/9//7//v/+////AQADAAQABQAFAAQA
BAAFAAYABwAHAAcABwAHAAcABwAJAAcABwAGAAUABgAFAAQAAwABAAAA/v/8//z//f/9
//3//v8AAAIABAADAAIAAQD//wAA///+//3//P/8//z//P/8//z//P/8//z//P/7//v/
+//7//v/+//8//z//P/8//z//P/9//3/+//7//v//P/+//7/AAADAAQACAASACMANwBT
AHkAmQCqAK4AsQC9AMMAtwCXAGsAMQD3/8D/jv9o/1P/Tv9Z/2r/ff+U/6b/tv/D/8//
2P/i/+v/8//6//3/AAACAAIAAwADAAMAAwAFAAUABQAFAAYABgAHAAUABQAFAAUACAAI
AAkACQAJAAkACQAKAAoACgAKAAoACwALAAsACwALAAwADAAMAA0ADQANAA0ACwALAAsA
DAAMAAwADAAMAA4ADwAPAA8ADgAPAA8ADwARABEAEgASABAAEAARABIAEgASABMAFAAX
ABcAFwAYABcAFwAXABgAGwAcAB4AHwAdAB0AHgAfAB8AHwAfACEAIAAgACAAIAAiACMA
IwAkACMAIwAjACIAIgAhACEAIQAfAB8AHgAeAB4AHgAcABoAGwAaABkAGAAYABgAFwAX
ABcAFgAWABQAFAATABIAEgARABAADwAOAA0ADAALAAoACwAKAAkACAAHAAYABQAFAAQA
BAADAAMAAgACAAIAAgD///7//v/+/wAAAAAAAAAA/v/+//7//v8AAAAAAAD///////8A
AAAA/v/+//7///8BAAEAAQABAP////8AAAAAAgACAAMAAwADAAMAAwAEAAQABAAFAAUA
BgAGAAYABgAEAAQABAAFAAcABwAHAAcACAAIAAgACAAGAAYABgAGAAgACAAHAAcABQAF
AAUABQADAAMAAwABAAMAAwADAAMAAgACAAIAAgAEAAMAAwADAAAAAAAAAAAAAAD/////
/v8AAAAAAAAAAP7//f/9//3///////7//v/8//z//P/7//v/+//7//v/+//7//v/+//7
//z/+v/6//r/+v/8//z//P/8//r/+v/6//r/+f/5//n/+v/6//r/+//9//3//v//////
AgACAAMABAAEAAMAAgABAAMAAwADAAUABQAFAAQAAwACAAEAAAD//////v/8//r/+v/7
//v/+//7//z//f/+//7//v/+//3/+v/5//j/9//4//j/+P/4//b/9v/2//b/+P/4//f/
9//3//f/9//3//j/+P/4//j/+P/4//n/+f/5//n/+f/6//r//P/8//3//v8EAAoAFwAp
AEEAYwCJAKIAqgCtALcAvwC7AJ8AeQBDAAUAyP+S/2b/Sf8+/0P/VP9r/4T/nP+w/8H/
y//U/9z/5f/t//L/+f/8//7//v/////////9/////////wEAAgACAAMAAwADAAMAAwAE
AAQABQAFAAUABQAFAAYABAAEAAQABAAHAAcABwAHAAcACAAIAAgABwAHAAcABwAJAAkA
CQAKAAoACgAKAAoACgALAAsACwAMAA0ADQANAA0ADQAOAA4AEAAQABEAEgAQABAAEQAS
ABUAFQAVABYAFwAXABcAGAAXABgAGgAbABsAGwAcAB0AHwAfAB8AIQAiACIAIgAiACIA
IwAjACQAJQAlACUAJAAkACMAIwAjACMAIwAiACIAJAAkACIAIAAfAB4AHQAcAB4AHgAd
AB0AHQAcABwAGgAaABkAGAAYABcAFgAVABQAEQAQAA8ADgANAAwACwAKAAkACAAHAAcA
BgAGAAUABQAEAAQABAAEAAMAAgACAAIAAgACAAIAAgACAAIAAgACAAAAAAAAAP//AQAB
AAIAAgAAAAAAAAABAAEAAQABAAEAAwADAAQABAACAAIAAwADAAUABQAFAAYABAAEAAUA
BQAGAAYABgAGAAgACAAIAAkABwAHAAcABwAKAAoACgAKAAgACAAIAAgACgAKAAkACQAH
AAcABwAHAAcABwAHAAUABwAHAAcABwAGAAYABgAGAAYABQAFAAUABAAEAAQABAACAAEA
AQAAAAIAAgACAAIAAgABAAAAAgACAAIAAgAAAAAAAAAAAAAAAAAAAAAA////////AAAA
AAAAAQADAAMABAAFAAUABgAGAAcACAAHAAcABwAHAAgACQAKAA0ADQANAAwACwAKAAkA
CAAHAAcABgAEAAIAAAABAAEAAQABAAIAAwAEAAYABgAGAAUABAADAAIAAQAAAAAAAAAA
AP7//v/+//7///8AAAAAAQD//////////wAAAAAAAAAAAAAAAAEAAQABAAEAAQACAAIA
BAAGAAcACAAMABQAIQAxAEkAawCNAKYArgCzALsAwwC3AJsAbwA5APv/vv+M/2b/Tf9E
/03/Yv95/5L/qP+8/8v/1//g/+j/8f/3//z/AwAGAAYACAAJAAkACQAHAAkACQAJAAsA
DAAMAA0ADQANAA0ADQAMAAwADQANAA8ADwAPABAADgAOAA4ADgARABEAEQARAA8AEAAQ
ABAAEwATABMAEwAVABUAFQAWABYAFgAWABYAFgAXABcAFwAWABcAFwAXABkAGQAaABoA
GgAaABsAHAAaABoAGwAcAB8AHwAfACAAHwAfAB8AIAAjACQAJgAnACUAJQAmACcAJwAn
ACcAKQAsACwALAAsACoAKwArACwALQAtAC0ALAAsACsAKwArACsAKwAqACoAKgAqACgA
JgAnAA==
         </WaveFormData>
      </LeadData>
      <LeadData>
         <LeadByteCountTotal>10000</LeadByteCountTotal>
         <LeadTimeOffset>0</LeadTimeOffset>
         <LeadSampleCountTotal>5000</LeadSampleCountTotal>
         <LeadAmplitudeUnitsPerBit>4.88</LeadAmplitudeUnitsPerBit>
         <LeadAmplitudeUnits>��V</LeadAmplitudeUnits>
         <LeadHighLimit>2147483647</LeadHighLimit>
         <LeadLowLimit>268435456</LeadLowLimit>
         <LeadID>V4</LeadID>
         <LeadOffsetFirstSample>0</LeadOffsetFirstSample>
         <FirstSampleBaseline>0</FirstSampleBaseline>
         <LeadSampleSize>2</LeadSampleSize>
         <LeadOff>FALSE</LeadOff>
         <BaselineSway>FALSE</BaselineSway>
         <ExcessiveACNoise>FALSE</ExcessiveACNoise>
         <MuscleNoise>FALSE</MuscleNoise>
         <LeadDataCRC32>2900287517</LeadDataCRC32>
         <WaveFormData>
+v/6//r/+v/7//z//f/+//7//v/+//7/AAAAAAAAAAAAAAAAAAAAAAIAAgACAAIAAgAC
AAIAAgACAAIAAgACAAIAAgACAAIAAAAAAAAAAAAAAAAAAAAAAAAAAAAAAAAAAAAAAAAA
AAAAAAAAAAAAAP7//v/+//7//P/8//z//P/+//7//v/+//z//P/8//z//P/8//z//P/8
//z//P/8//z//P/8//z//P/8//z//P/6//r/+v/6//z//P/8//z//P/8//z//P/8//z/
/P/8//7//v/+//7//P/8//z//P/8//z//P/8//7//v/9//3/+//8//z//P///wAAAAAC
AAEAAgACAAIABQAFAAUABgAGAAYABwAHAAcABgAHAAgACgAJAAkACAAIAAgACAAIAAYA
AwABAP////////7//v8BAAMABAAFAAUABQACAAIA///+//3//P/9//z//P/8//r/+v/6
//r/+v/6//r/+v/6//r/+v/6//v/+//8//z//f/9//z//P///////f/9////AAAEAAYA
BwAPABsAKAA5AE0AYQB1AIcAmgC0AMoAzACvAHkANgD7/87/qv+P/4D/fP+A/4b/j/+e
/6//u//H/9H/2v/l/+z/8f/1//r/+//8//3//f/+//7/AAABAAEAAQACAAIAAgADAAMA
AwADAAMAAwAEAAQABAAEAAQABAAFAAUABQAFAAUABQAGAAYABgAGAAYABgAGAAYABgAG
AAYABgAGAAcABwAFAAUABAAEAAYABgAHAAcABwAHAAcABwAHAAgACAAIAAoACgAKAAwA
DAAMAAwADQANAA0ADQAOAA4ADwAQABAAEAARABIAEgATABMAEwATABUAFQAWABcAFwAX
ABkAGQAcABwAHAAcABoAGwAbABsAHQAdAB0AGwAbABwAHAAcABwAGwAbABoAGgAbABsA
GwAaABoAGgAaABoAGQAZABcAFQAVABUAFQAVABQAFAASABQAEwASABEAEAAPAA4ADAAM
AAoACgAKAAgABwAHAAcABQAFAAUABAAGAAYABgAFAAMAAwADAAIABAAEAAQABAADAAMA
AwADAAMAAwADAAIAAwAEAAUABwAGAAYABQAEAAYABgAGAAYACAAIAAkACQAHAAcACAAI
AAgACAAJAAkACQAKAAoACwALAAsACwALAAsACwAMAAwACgALAAsACgAMAAwADAAMAAwA
DAAMAAwACgAKAAkACQAJAAkACQAJAAkACQAIAAgACQAJAAkACQAHAAcABgAGAAgACAAI
AAgABAAEAAUABgAEAAMAAwACAAQABAAEAAQABAAEAAMAAgAEAAQABAAEAAQABAAEAAQA
BAAEAAQABAAEAAQABAAEAAIAAgADAAQABAAEAAQABAACAAIAAgABAAMAAwADAAMABQAD
AAMABAADAAIAAQAAAAIAAgACAAIAAgACAAIAAQABAAEAAgACAAQABQAGAAYABgAHAAgA
CAAKAAsACwALAAoACgAKAAsACQAKAAoADAAPABAAEAARABAAEAAQABAAEAAOAAsACQAH
AAcABwAGAAQABQAHAAgACwALAAsACAAIAAcABgAFAAQAAwACAAIAAgACAAIAAgACAAIA
AgACAAIAAgACAAIAAgABAAEAAgACAAMAAwACAAIAAwADAAMAAwAFAAgACgAKAA0AEQAb
ACQAMQBBAFUAaQB3AIYAngC4AMAArwCFAEYACQDc/7r/n/+M/4b/hv+M/5H/nv+t/7v/
yf/V/9z/4//q//H/9//6//3/AAABAAEAAgACAAIAAwADAAMABAAEAAQABQAHAAcABwAH
AAcACAAIAAgACAAIAAgACQAHAAcABwAHAAkACgAKAAoACgAKAAoACgAIAAgACAAIAAoA
CgALAAsACQAJAAgACAAIAAgACQAJAAsACwALAAsACQAKAAoACgAJAAgABwAIAAYABgAG
AAcABQAFAAUABgAEAAUABgAGAAQABQAGAAYABwAHAAcABwAJAAkACgALAAsACwANAA0A
DgAOAA4ADgAMAA0ADQANAA8ADwAPAA0ACwAMAAwADAAMAAsACwAKAAoACwALAAsACgAK
AAoACgAMAAsACwAJAAcABwAHAAcABwAGAAYABAAEAAMAAgABAAEAAQABAAAAAgAAAAAA
AAD+//3//f/9//3//f/9//z//P/8//z/+//7//v/+//6//r/+v/6//r/+//7//v/+//7
//v/+//6//z//P/8//3//P/8//v/+v/8//z//P/8//z//P/9//3//f/9//7//v/+//7/
////////AAAAAAEAAwADAAMAAwADAAMABAAEAAIAAwADAAIABAAEAAQABAACAAIAAgAC
AAQABAADAAMAAwADAAMAAwABAAEAAAAAAAEAAQABAAEA//////7//v8AAAAAAAAAAPz/
/P/9//7/AAD//////v/+//7//v/+//7//v/9//z//v/+//7//v/8//z//P/8//z//P/8
//z//v/+//7//v/6//r/+//8//z//P/8//z//P/8//z/+//5//v//P/8//z//P/8//r/
+v/6//r//P/8//z/+//7//v//P/8//z//f/+//7/AAABAAIAAgAAAAEAAQABAAQABAAE
AAUABQAGAAYACAAIAAgABwAHAAgACAAIAAgABgAEAAEA///////////+//z//f///wAA
AQABAAEA/v8AAP///v/9//r/+f/4//j/+P/4//j/+P/6//r/+v/6//j/+P/4//j/+f/5
//r//P/6//v/+//6//r/+//7//v//f///wAAAgACAAUACQATAB4AKwA5AEsAWwBnAHYA
kACoAKwAlwBrAC4A8//K/6r/k/+E/4D/hP+M/5P/nv+t/7n/xf/R/9j/3f/m/+3/7//0
//n/+v/7//v//P/8//z//f/9//3//P/8//z//f/9//3//f/9////AAAAAAAAAAAAAAAA
AQD/////////////AAAAAAAAAAAAAAAAAAAAAAAAAAAAAAAAAAABAAEAAQABAAAAAAAA
AAAAAQABAAEAAQABAAEAAQACAAIAAgACAAIAAgAEAAQABAAEAAUABQAFAAUABgAEAAUA
BgAGAAYABwAIAAgACQAJAAkACQALAAsADAANAA0ADQAPAA8ADgAOAA4ADgAOAA8ADwAP
AA0ADQANAAsACwAMAAwADAAMAAsACwAKAAoACwALAAsACgAKAAoACgAKAAkACQAHAAkA
CQAJAAkACwAKAAoACAAGAAUABAADAAMAAwADAAIABAACAAIAAgAEAAMAAwADAAEAAQAB
AAAAAAAAAAAA///////////+//z//P/8//z////////////9//3//f/8//z//P/8//3/
//8AAAAAAAD+//7//v/+/wAAAAABAAEA/////wAAAAAAAAAAAQABAAEAAgACAAMABQAF
AAUABQADAAMABAAEAAIAAwADAAIABAAEAAQABAAEAAQABAAEAAIAAgABAAEAAwADAAMA
AwADAAMAAgACAAEAAQABAAEAAQABAAAAAAD+//7//v/+//7//v///wAA/v/9//3//P/+
//7//v/+//7//v/9//z//P/8//z//P/6//r/+v/6//r/+v/6//r/+v/6//r/+v/6//r/
+//8//r//P/8//z/+v/6//r/+v/6//j/+P/4//j/+P/4//j/9//3//f/+P/4//j/+f/6
//r//P/9//7//v8AAAEAAQABAAIAAgACAAMAAwAEAAQABgAGAAYABQAFAAYABgAGAAYA
BAACAP///f/8//3//v/+//z//f///wAAAQABAAEA/v8AAP///v/9//r/+f/4//j/9v/2
//b/9v/4//j/+P/4//f/9v/1//T/9f/1//b/+P/2//f/9//2//j/+f/5//n/+f/7//z/
/v/+////BQAPABoAJQAvAD8AUQBhAHAAhgCgAKwAoQB9AEIACQDg/8D/pf+S/4r/iv+Q
/5f/nP+n/7H/u//D/9D/1//e/+f/7f/y//P/9P/3//f/+P/4//r/+//7//v//P/8//z/
/f/9//3//f/9////AAAAAAAA/v/+//7///8AAAEAAgADAAIAAgABAAAAAAAAAAAAAAAC
AAIAAgACAAAAAAABAAEAAQABAAAAAAACAAIAAwADAAIAAQAAAP//AAACAAMABAACAAIA
AgAEAAYABgAGAAcABwAHAAcACAAGAAcACAAIAAgACQAKAAoACQAJAAkACQALAAsADAAN
AA0ADQAPAA8AEgASABIAEgASABMAEwATABEAEQARAA8AEQASABIAEgAQAA8ADwAOAAwA
DQANAA0ADgAOAA4ADgAMAAsACwAJAAkACQAJAAkACQAIAAgABgAGAAUABAADAAUABQAF
AAQABAACAAIAAgABAP///v/9//3//f/9//z//P/8//z/+//5//n/+f/4//n/+v/7//z/
+//7//v/+//7//v/+//6//r/+v/6//v//P/+////AAD+//7//v/+//z//P/9//3//f/9
//7//v8AAAAAAQABAAAAAAD///////////////8AAAEAAwAEAAQABQAFAAQABAAEAAQA
BAAEAAQABAAEAAQABAADAAMAAQABAAEAAQABAAEAAAAAAAEAAQABAAEA//////7//v/+
//7//v/+//7//v///wAAAAD//////v/8//z//P/8//z//P/7//r//P/8//z//P/8//z/
/P/8//r/+v/6//r/+v/6//r/+v/6//r/+//8//r/+v/8//z//P/8//v/+v/5//j/9v/2
//b/9f/3//f/+P/4//j/+f/6//r//P/9//7//v8AAAEAAQABAAAAAAAAAAEAAwAEAAQA
BgAGAAYABQAFAAMAAgABAAAAAAD+//v/+f/5//n/+f/4//n/+//+/wAA/////////P/6
//n/+P/3//j/9//2//b/9P/0//T/9P/2//b/9v/2//T/9P/0//T/9P/z//P/9P/0//X/
9f/0//T/9f/1//X/9f/5//z/AAAAAAEACwAXACYANwBNAGMAdwCJAKAAvADKAL4AlQBX
ABgA5//C/6D/if+A/4D/gP+C/4v/nP+r/7X/wf/L/9L/2f/i/+f/7f/y//X/9v/1//X/
9v/2//j/+f/5//n/+v/6//r/+//5//n/+f/5//n/+v/6//r//P/8//z//f/7//v/+//7
//v//P/8//z//v/+//7//v/8//z//P/8//7//v///////f/9//z//P/+//7/////////
//////////8AAAAAAAD+//7//v8AAAAAAAAAAAEAAgADAAQABgAEAAUABgAGAAgACQAK
AAoACwALAAsACwALAAsADAANAA8ADwARABEAEgASABIAEgAQABEAEQARABEAEQARAA8A
EQASABIAEgASABEAEQAQAA4ADwAPAA8ADAAMAAwADAAMAAsACwAJAAkACQAJAAkACQAI
AAgABgAEAAMAAgABAAMAAwADAAIAAQD+//3//P/8//v/+//7//v/+//7//r/+f/4//f/
9f/3//f/9//2//b/9v/2//b/9f/1//X/9f/2//f/+P/4//b/9v/2//f/9//4//j/+P/6
//r/+v/6//r/+v/7//v/+//7//z//P/8//z//f/9//3//v/+////////////////////
AAAAAAAAAQABAAAAAAAAAAAAAAAAAAAAAAAAAAIAAgABAAEAAQABAAEAAQD//////v/+
//3//f/9//3///////7//v/+//7//v/+//r/+v/7//z//P/7//v/+v/6//r/+v/6//r/
+v/5//j/+v/6//r/+v/4//j/+P/4//r/+v/6//r/+v/6//r/+v/6//r/+//8//r/+v/6
//r/+v/6//r/+f/5//r/+v/6//r/+v/4//j/+P/4//r/+v/6//n/9//3//j/+P/6//v/
/P/8//7///8AAAAAAAABAAEAAQAEAAQABAAFAAMABAAEAAYABgAGAAUABQAGAAYABgAG
AAYABAABAP///f/9//3//P/8//3///8AAAEAAQABAP7//v/9//z/+//4//f/9v/2//j/
+P/4//j/+P/4//j/+P/4//j/+P/4//j/9//3//j/+P/5//n/+P/6//v/+//7//n/+//8
//7/AAADAAcAEwAgAC8AQQBVAGsAewCKAKQAwADKALcAiwBKAAsA3P+4/5n/hv9+/37/
hP+J/5T/pf+z/7//y//U/9v/4v/p/+3/8v/1//b/9//3//j/+P/6//v/+//7//z//P/8
//3//f/9//3//f/9//7//v/+//7//v/+///////////////9//7//v/+/wAAAAAAAAAA
AgACAAIAAgAAAAAAAQABAAEAAQAAAAAAAAAAAAEAAQADAAMAAwADAAMABAAEAAQAAgAC
AAIABAAEAAQABAAFAAMAAwADAAQABQAHAAkACgAIAAkACgAKAA0ADQANAA0ADwAPABAA
EQAPAA8AEQARABQAFAAUABQAFAAVABUAFQAVABUAFQATABMAFAAUABQAFAATABMAEgAS
ABMAEwATABIAEgASABIAEgARABEADwAPAA8ADwAPAA4ADAALAAgACgAJAAgABwAHAAcA
BwAGAAUAAgABAAAAAgABAAEAAQD9//3//f/8//7//v/+//3//////////v/8//z//P/8
//3//f/9//3//f/9//3//P/+//7//v////3//v/+//7//v/+//7//v/+//7/////////
//8AAAAAAgACAAMAAwABAAIAAgADAAEAAQABAAEAAQABAAIAAgAEAAUABQAEAAQABAAE
AAQABAAEAAQABAAEAAQAAwADAAUABQAFAAUAAwADAAIAAgABAAEAAQABAAEAAQAAAAAA
/v/+//7//v/+//7///8AAP7//f/9//z//v/+//7//v/8//z/+//6//z//P/8//z//v/+
//7//v/9//z/+//6//z//P/8//z/+v/6//v//P/8//z//P/8//z//P/8//v/+f/5//n/
+f/7//v/+//8//r//P/7//r/+f/4//r/+v/6//r/+v/6//r/+f/7//v//P/8//z//f/+
//7//v///wAAAAACAAMAAwADAAQABAAEAAUABQAGAAYACAAKAAoACQAJAAYABgAGAAYA
BgAEAAEA///9//3//f/8//z//f///wAAAQABAAEA/v/+//3//P/7//r/+f/4//j/+P/4
//j/+P/4//j/+P/4//j/+P/4//j/+v/5//n/+v/4//n/+f/4//r/+//7//v/+//9/wAA
AgAEAAcADQAXACIAMQBBAFUAawB5AIwApgC6ALgAmwBnACYA7//I/6b/j/+C/4D/gv+G
/4//nP+r/7n/xf/P/9b/3f/m/+v/7//0//f/+P/5//n/+v/6//r/+//7//v//v/+//7/
///9//3//f/9//v//P/8//z//v/+//7/////////////////AAAAAAAAAAAAAAAAAAD+
//7//v/+/wAAAAABAAEAAQABAAAAAAAAAAAAAQABAAEAAQABAAEAAQACAAIAAgACAAIA
AgAEAAIAAgACAAMABQAFAAUABgAGAAcACAAIAAYABwAIAAgACwALAAsACwALAAsADAAN
AAsACwANAA0AEAAQABAAEAAOAA8ADwAPABEAEQARAA8ADQAOAA4ADgAOAA0ADQAMAAwA
DQANAA0ADAAMAAwADAAMAAsACwAJAAcABwAHAAcABwAGAAYABAAGAAUABAADAAEAAQAB
AAAAAgAAAAAAAAD+//3//f/9//3//f/9//z//P/8//z/+//5//n/+f/4//r/+v/6//r/
+f/5//n/+f/7//v/+//6//z//P/8//3//P/8//v/+v/8//z//P/8//z//P/9//3//f/9
//7//v/+//7//////wEAAgACAAMAAQABAAEAAQABAAEAAgACAAIAAwADAAIAAgACAAIA
AgACAAIAAgACAAIAAgABAAEA//////////8BAAEAAAAAAP///////////f/9//z//P/+
//7//v/+//z//P/9//7//v/9//3//P/8//z//P/8//r/+v/5//j/+f/6//v//P/7//r/
+f/4//r/+v/6//r/+v/6//r/+v/2//b/9//4//j/+P/4//j/+P/4//j/9//5//n/+f/5
//n/+f/5//r/+f/4//f/9v/4//j/+P/4//j/+P/4//f/9//3//j/+P/6//v//P/8//z/
/f/+//7//v////////8AAAAAAAABAAEAAgACAAQACAAIAAcABwAEAAQABAAEAAQAAgD/
//3//f/9//3//P/6//v//f/+//////////z//P/7//r/+f/4//f/9v/2//b/9v/2//b/
9v/2//b/9v/2//b/9v/2//b/9f/1//b/9v/3//f/9v/2//f/9//3//f/+f/8/wAAAgAD
AAUADQAYACUAMwBDAFUAZQByAIgAogCuAKEAewA+AAEA1P+0/5n/iP+A/4D/hv+L/5b/
o/+x/73/yf/S/9n/3v/l/+n/8P/z//b/9//3//j/+P/4//n/+f/5//z//P/8//3/+//7
//v/+//7//z//P/8//z//P/8//3//f/9//3//f/9//7//v/+//7//v/+//7//v/+//7/
/v/+//7////////////+//7//v/+////////////////////AAAAAAAAAAAAAAAAAgAA
AAAAAAABAAMAAwADAAQABAAFAAYABgAGAAcACAAIAAkACQAJAAkACQAJAAoACwALAAsA
DQANAAwADAAMAAwADAANAA0ADQAPAA8ADwANAAwADAALAAoADAALAAsACgAKAAsACwAL
AAoACgAKAAoACgAJAAkABwAHAAcABwAHAAkACAAIAAYABgAFAAQAAwADAAMAAwACAAIA
AAAAAAAAAAD////////////////+//z//P/8//v//f/9//3//P/8//z//P/8//v/+//7
//v/+//7//v/+v/8//z//P/9//v//P/8//z//v/+//7//v/+//7///////////8AAAAA
AAAAAAEAAQD//wAAAAABAAEAAQABAAEAAQABAAIAAgACAAMAAwACAAIAAgACAAIAAgAC
AAIAAgACAAIAAQABAAEAAQABAAEAAwADAAIAAgABAAEAAQABAP/////+//7/AAAAAAAA
AAD+//7///8AAP7//f/9//z//v/+//7//v/9//z/+v/4//v//P/9//7//f/8//v/+v/8
//z//P/8//r/+v/6//r/+v/6//v//P/8//z//P/8//v/+v/5//f/9//3//f/9//3//f/
9//4//r/+v/4//j/+f/6//v//P/6//r/+v/6//r/+v/6//n/+//7//z//P/8//3//v/+
//7///8AAAAAAAABAAEAAQADAAQABQAHAAUABgAGAAgACAAIAAcABwAIAAgACAAIAAgA
BgADAAEA/////////v/9//3//v/+//////////z//v/9//z/+//6//n/+P/4//b/9v/2
//b/+P/4//j/+P/2//b/9v/2//j/9//3//j/9v/3//f/9v/2//f/9//3//n/+//+/wAA
AAABAAUADQAYACMALwBBAFEAXQBsAIIAmgCkAJcAcQA2AP3/0v+y/5v/iv+E/4j/jv+T
/5r/pf+x/7//y//S/9n/4P/l/+v/8P/z//b/9//3//j/+P/4//n/+f/5//r/+v/6//v/
/f/9//3//f/7//z//P/8//7//v/+/////////////////wAAAAAAAP7//v/+//7/AAAA
AAAAAAAAAAAAAQABAAEAAQAAAAAA/v/+/////////////////wEAAgACAAIAAgACAAIA
BAAEAAQABAAFAAMAAwADAAQABgAHAAgACAAIAAkACgAKAAkACQAJAAkACwALAAwADQAN
AA0ADwAPAA4ADgAOAA4ADgAPAA8ADwARABEAEQAPAA8AEAAQABAADgANAA0ADAAMAA0A
DQANAAwADAAMAAwADAALAAsACQAJAAkACQAJAAsACgAKAAgACAAHAAYABQAFAAUABQAE
AAIAAAAAAAAAAwADAAQABQAAAP///v/8//z//P/8//v//f/9//3//P/8//z//P/8//3/
/f/9//3/+//7//v/+v/8//z//P/9//3//v/+//7//P/8//z//P/+//7///////3//f/+
//7/AAAAAAEAAQABAAIAAgADAAEAAQABAAEAAwADAAQABAACAAMAAwACAAIAAgACAAIA
AgACAAIAAgACAAIAAQABAAMAAwADAAMAAQABAAAAAAD9//3//f/9///////+//7//v/+
//7//v/8//z//f/+//7//f/9//z//v/+//7//v/8//z/+//6//r/+v/6//r//P/8//z/
/P/6//r/+v/6//r/+v/6//r/+P/4//n/+v/6//r/+v/6//j/+P/4//f/+f/5//n/+f/6
//z//P/8//z/+v/6//r/+v/6//r/+v/5//n/+f/6//r/+v/7//z//P8AAAEAAgACAAAA
AQABAAEABAAEAAQABQAFAAYABgAIAAgACAAHAAcACAAIAAgACAAHAAQAAAD9//3//f/9
//z//v///wEAAgABAAEAAQD+//7//f/8//v/+v/5//j/+P/4//j/+P/4//r/+v/6//r/
+P/4//j/+P/4//f/9//4//j/+f/5//j/+v/7//v/+/////3//v8AAAIABQANABkAJAAx
AEMAWQBpAHcAjgCqALoAtACTAFkAHADt/8z/rP+T/4b/hP+I/4z/lf+g/63/uf/H/9H/
1v/d/+b/6//x//b/+f/6//n/+f/6//r//P/9//3//f/8//z//P/9//3//f/9//3//f/+
//7//v/8//z//P/9////////////AQACAAIAAgABAAAA///+/wAAAAAAAAAA/v/+////
//8AAAEAAQACAAIAAgADAAMAAQABAAEAAQADAAQABAAEAAIAAgACAAQABAAEAAQABQAH
AAcABwAIAAcABwAHAAYABwAJAAsADAANAA0ADQANAA0ADQAOAA8ADQANAA8ADwAQABAA
EAAQABIAEwATABMAEwATABMAEQAPABAAEAAQABAADwAPAA4ADgAPAA8ADwAOAA4ADgAO
AA4ADQANAAsACwALAAsACwAJAAgACAAGAAgABwAGAAUABQAFAAUABAAGAAQABAAEAAIA
AQABAAEA/////////v/+//7//v/9//////////7//v/+//7//v/9//3//f/9//3//f/9
//z/+v/6//r/+//9//7//v/+//z//P/8//z//v/+//////8BAAEAAgACAAEAAAAAAP//
AQACAAIAAwADAAMAAwADAAMAAwAEAAQABAAFAAUABAAEAAQABAAEAAQABAAEAAQAAgAC
AAEAAQABAAEAAQABAAEAAQAAAAAAAQABAAEAAQADAAMAAgACAAAAAAAAAAAA/P/8//3/
/v8AAP/////+//7//v/+//7//v/+//3//P/6//r/+v/6//r/+v/6//r//P/8//z//P/8
//z//P/8//z//P/8//z//P/8//z//P/8//v/+f/5//r/+v/4//n/+v/6//z//f/+//7/
AAABAAEAAQACAAIAAgADAAUABgAGAAgACAAIAAcABwAEAAQABAAEAAUABAACAAEA/f/9
//3//P/+////AQACAAEAAQABAP7//v/9//z/+//6//n/+P/4//b/9v/2//b/+P/4//j/
+P/4//j/+P/4//b/9f/1//b/9v/3//f/9v/2//f/9//3//n/+//8//7/AAADAAkAEQAe
ACsAPQBTAGUAdQCGAKAAuAC8AKcAdwA2APv/0P+q/4//fP92/3j/fv+H/5T/pf+1/8P/
zf/U/9v/4v/n/+3/8v/1//j/9//3//j/+P/4//n/+f/5//z//P/8//3//f/9//3//f/9
//7//v/+//7//v/+/////f/9//3//f///wAAAAAAAAAAAAAAAAAAAAAAAAAAAAAAAAAA
AQABAAEAAQAAAAAAAAAAAAEAAQABAAEAAQABAAEAAgACAAIAAgACAAIABAAEAAQABAAF
AAcABwAHAAgABgAHAAgACAAKAAsADAAMAAsACwALAAsADAANAA8AEQARABEAEwATABIA
EgASABIAFAAVABUAFQAVABUAFQATABEAEgASABIAFAATABMAEgASABMAEwATABIAEgAS
ABIAEgARABEADwAPAA8ADwAPAA8ADgAOAAwACgAJAAgABwAHAAcABwAGAAYABAAEAAQA
AgABAAEAAQD////////+//7//v/+//3//f/9//3//P/8//z//P/8//3//f/9//3/////
/////v/8//z//P/9//3//v/+//7/AAAAAAAAAAD+//7//////wEAAQACAAIAAAAAAAEA
AQABAAIAAgADAAMAAwADAAMAAwADAAQABAACAAMAAwACAAQABAAEAAQABAAEAAQABAAE
AAQAAwADAAMAAwADAAMABQAFAAQABAADAAMAAwADAAMAAwACAAIAAAAAAAAAAAD+//7/
//8AAAIAAQABAAAAAAAAAAAA/v/+//7//v/+//7//v/+//7//v/+//3//f/9//7//v/+
////AAAAAAAAAQACAAIABAAFAAUABQAEAAQABAAFAAcACAAIAAoACgAKAAkACQAKAAoA
CgAKAAoACAAFAAMAAQABAAEAAAAAAAEAAwAEAAUABQAFAAIAAgABAAAA///+//3//P/8
//r/+v/6//r//P/8//z//P/8//z//P/8//7//f/9//7//v///////v/8//3//f/9////
AQAEAAYABgAJAA0AFQAiAC8APwBRAGMAcQCCAJoArgCsAJMAYwAkAOv/wv+k/4//gP98
/4D/iv+T/6D/r/+9/8n/1f/c/+H/6P/v//P/+P/7//7//f/9//7//v/+/////////wIA
AgACAAMAAQABAAEAAQADAAQABAAEAAQABAAEAAUABQAFAAUABQAFAAYABgAGAAYABgAG
AAYABgAGAAYABgAGAAYABwAHAAcABwAGAAYABgAGAAcABwAHAAcABwAHAAkACgAKAAoA
CgAKAAoADAAKAAoACgALAAsACwALAAwADgAPABAAEAAQABEAEgASABEAEQARABEAEQAR
ABIAEwAVABUAFwAXABYAFgAWABYAFgAXABcAFwAVABUAFQATABMAFAAUABQAFAATABMA
EgAUAA==
         </WaveFormData>
      </LeadData>
      <LeadData>
         <LeadByteCountTotal>10000</LeadByteCountTotal>
         <LeadTimeOffset>0</LeadTimeOffset>
         <LeadSampleCountTotal>5000</LeadSampleCountTotal>
         <LeadAmplitudeUnitsPerBit>4.88</LeadAmplitudeUnitsPerBit>
         <LeadAmplitudeUnits>��V</LeadAmplitudeUnits>
         <LeadHighLimit>2147483647</LeadHighLimit>
         <LeadLowLimit>268435456</LeadLowLimit>
         <LeadID>V5</LeadID>
         <LeadOffsetFirstSample>0</LeadOffsetFirstSample>
         <FirstSampleBaseline>0</FirstSampleBaseline>
         <LeadSampleSize>2</LeadSampleSize>
         <LeadOff>FALSE</LeadOff>
         <BaselineSway>FALSE</BaselineSway>
         <ExcessiveACNoise>FALSE</ExcessiveACNoise>
         <MuscleNoise>FALSE</MuscleNoise>
         <LeadDataCRC32>4115810466</LeadDataCRC32>
         <WaveFormData>
+P/4//j/+P/5//r/+//8//z//P/8//z//P/8//z//P/+//7//v/+//7//v/+//7/AAAA
AAAAAAD+//7//v/+//7//v/+//7//v/+//7//v/8//z//P/8//z//P/8//z//P/8//z/
/P/8//z//P/8//z//P/8//z/+v/6//r/+v/8//z//P/8//r/+v/6//r/+v/6//r/+v/6
//r/+v/6//r/+v/6//r/+v/6//r/+v/4//j/+P/4//r/+v/6//r/+v/6//r/+v/4//j/
+P/4//r/+v/6//r/+P/4//j/+P/6//r/+v/6//r/+v/6//r/+v/6//r/+v/8//3///8A
AP7/////////AgACAAIAAwABAAEAAgACAAIAAgAFAAYACAAIAAgACAAGAAcABwAHAAUA
AwAAAAAAAQAAAAAAAAACAAIAAwADAAMAAwADAAEA///+//z/+//6//n/+f/5//n/+f/5
//n/9//3//f/9//4//j/+f/6//r/+//7//z//P/8//z//P/8//z//P/8//z//f//////
AAAGAA4AGgApADkATQBlAH0AmAC4ANQA3wDQAKQAaAAwAAYA5P/O/7//tv+0/7L/tf++
/8j/z//Y/97/4//p/+3/8f/z//b/+v/8//r/+//7//v/+//8//z//P/9//3//f/9////
/////wAA/v/+//7//v////////8AAAAAAAAAAP////////////8CAAIAAgACAAIAAgAC
AAIAAgADAAMAAwADAAMAAwADAAUABQAFAAUABgAGAAYABwAFAAUABQAFAAUABgAGAAYA
CAAIAAkACQAIAAgACAAJAAwADQAOAA4ADwAQABAAEQATABQAFQAXABcAFwAXABcAGgAb
ABwAHAAfACAAIQAhACEAIQAiACMAJAAkACQAJAAkACQAJAAlACMAIwAjACMAJQAkACMA
IwAjACMAIQAgACIAIgAhAB8AHAAcABsAGgAXABYAFAATABUAEgAQAA4ADAALAAoACgAL
AAoACQAIAAkACQAIAAcABgAFAAMAAgAEAAMAAwACAAIAAQABAAEAAQABAAIAAgACAAIA
AQAAAAAAAQABAAEAAQAAAAAAAQABAAEAAgACAAQAAwADAAMAAwAEAAQABAACAAMAAwAD
AAUABgAGAAcABQAFAAUABQAFAAUABgAGAAYABgAGAAYABgAGAAcABwAJAAkACQAKAAgA
BwAHAAcABwAHAAcABwAHAAcABwAGAAQABAAEAAQABgAGAAYABQADAAMAAwACAAQABAAE
AAQABAADAAMAAwADAAMAAwADAAUABQAFAAUAAgACAAIAAgACAAIAAgACAAMAAwADAAMA
AAAAAAEAAQACAAIAAgADAAIAAQAAAP//AAAAAAEAAQABAAEAAQABAAEAAQABAAEAAgAC
AAMAAgAAAAAAAAAAAAIAAgACAAIAAgACAAIAAgAAAAAAAAAAAAIAAgADAAUABgAGAAcA
BwAHAAgACAAIAAkACQAJAAoACAAIAAgACwAOAA4ADgAOAAwADAANAA0ADwAPAA0ACgAM
AAsACgAKAAkACAAHAAcACAAJAAoACwAHAAcABgAEAAMAAgABAAEAAQABAAEAAQABAAEA
AQABAAEAAQAAAAAAAAAAAAEAAQACAAIAAgACAAIAAgACAAIAAgACAAUABwAHAAYACgAQ
ABoAJwAzAEcAXwBzAIgAqgDIANcA0gCyAHwAQAAUAPL/2v/J/77/uv+8/73/wP/K/9P/
2v/k/+n/7f/x//X/+f/8//7/AAAAAAEAAQABAP//AAAAAAAAAwADAAMAAwADAAMAAwAE
AAQABAAEAAQABQAFAAUABgAGAAYABgAFAAUABQAFAAUABgAGAAYABgAGAAYABgAGAAYA
BwAHAAcABQAFAAUABQAFAAUABQAFAAgACAAIAAkABwAHAAcABwAFAAYABgAGAAUABAAE
AAMABAAEAAQABQAEAAUABgAGAAUABgAGAAcACQAKAAsADQAMAA0ADgAPAA4ADwAQABAA
EwAUABUAFQAXABcAGAAZABoAGgAaABoAGAAYABgAGQAZABkAGQAZABsAGgAZABkAGQAZ
ABcAFgAYABgAFwAVABIAEgARABAADQAMAAoACQALAAgABgAEAAQAAwACAAIAAQAAAP//
/v/9//3//P/7//v/+//6//r//P/7//v/+v/6//n/+f/5//n/+f/6//r/+P/4//f/9v/4
//n/+f/5//n/+P/4//n/9//3//j/+P/6//n/+f/5//n/+v/6//r/+v/7//v/+//7//z/
/P/9//3//f/9//3//////wAAAAD+//7//v/+//7//v//////////////AAAAAP//////
/////////////////////v/8//z//P/8//7//v/+//3//f/9//3//P/+//7//v/+//3/
+//6//n/+//7//v/+//7//v/+//7//r/+v/6//r/+v/6//r/+v/5//n/+f/5//j/+P/5
//n/+v/6//r/+//6//n/+P/3//j/+P/5//n/+f/5//n/+f/3//n/+v/6//r/+v/6//j/
+P/4//j/+v/6//r/+v/4//j/+P/4//j/+P/5//v//P/8//3//f/9//7//v/+////////
/wAAAAAAAAAAAwAEAAQABAAEAAYABgAHAAcABQAFAAMAAAACAAEAAAAAAP7//v/+////
///////////9//3//P/6//n/+P/3//f/9//3//f/9//3//f/9//3//f/9//2//b/+P/4
//n/+f/4//j/+P/4//j/+P/4//j//P/8//3//f/9//z/AAAIABQAHwAtAD0AUwBlAHwA
nAC8AMkAvgCaAGQALAAAAOD/zP+9/7b/tv+2/7n/vv/G/83/1P/c/+H/5f/p/+3/7//0
//b/+P/4//n/+f/5//n/+v/6//r/+//7//v/+//7//v/+//8//z//P/8//z//f/9//3/
/v/+//7//v/9//v/+//7//v//v/+//7//v/+//7//v/+//z//f/9//3//f/9//3//f//
//////////7//v/+/////////////////wAAAAAAAAIAAgADAAMAAgACAAIAAwAEAAUA
BgAGAAcACAAIAAkACQAKAAsADQAOAA8AEAARABAAEQASABIAEwAUABUAFQAXABcAGAAZ
ABgAGAAYABgAGgAaABoAGwAZABkAGQAZABkAGAAXABcAGQAZABcAFgAWABYAFQATABQA
FAATABIADwAOAAwACwALAAgABgAEAAQAAwACAAIAAwACAAEAAAABAAEAAAD///3//f/8
//z//P/7//v/+v/6//n/+f/5//n/+f/6//r/+v/6//n/+P/4//n/+f/5//n/+P/4//n/
+f/5//r/+v/6//n/+f/5//n/+v/6//r/+v/7//v/+//7//z//P/9//3//f/9//3//f/9
//7//v/+//7//v/+//z//P/9//3/////////AAAAAP////////3//f/9//3/////////
/v/8//z//P/8//z//P/8//v/+//7//v/+v/4//j/+P/4//n/+f/6//v/+f/5//n/+f/5
//n/+f/5//r/+v/6//r/+P/4//j/+P/3//f/9//3//b/9v/3//f/+P/4//j/+f/5//n/
+f/5//j/+P/5//n/+P/4//j/+P/4//b/9v/2//b/+P/4//j/+P/4//j/+P/4//b/9v/3
//n/+P/4//n/+f/7//z//P/8/////////wAAAAAAAAAAAwACAAIAAgACAAQABAAFAAUA
AwADAAEA/v/+//3//P/8//z//P/8//3/+//7//v/+//6//v/+//6//f/9v/1//X/9//3
//f/9//1//X/9f/1//P/8//y//L/8//0//b/9//2//b/9v/2//b/9v/2//b/+P/4//n/
+//5//r//v8EAA4AGQAjADMARwBdAHQAkACwAMMAwgCoAHQAPAASAPD/2P/H/77/uv+6
/7n/uv++/8X/yv/S/9v/3//l/+v/7//y//T/9v/0//X/9f/1//f/+P/4//j/9//3//f/
9//3//f/9//4//r/+v/6//r/+//7//v//P/6//r/+v/5//r/+//8//3//P/8//z//P/8
//z//P/8//r/+//7//v//P/9//7////9//3//f/9//z//P/8//3//////////////wAA
AAAAAAIAAgADAAMABAAEAAQABQAEAAUABgAGAAcACAAIAAkABwAIAAkACwAOAA8AEAAR
ABIAEwAUABQAFwAYABkAGQAZABkAGgAbABoAGgAaABoAHAAcABwAHQAbABsAGwAbABsA
GgAZABkAGgAbABoAGgAYABgAFwAVABQAFAATABIADwAOAAwACwANAAoACAAGAAgABwAG
AAYABAACAAAA/v///////v/9//v/+//6//r/+v/5//n/+P/2//X/9f/1//f/9//4//j/
+P/4//f/9v/4//n/+f/5//n/+P/4//n/9//3//j/+P/6//n/+f/5//n/+v/6//r/+P/5
//n/+f/5//r/+v/7//3//f/9//3/+//7//z//P/+//7//v/+//7//v///////f/9//3/
/v/+//3//f/9//v/+//7//v//f/9//3//P/6//r/+v/6//z//P/8//v/+//7//v/+v/4
//j/+P/4//r/+f/5//n/+f/5//n/+f/3//f/9//3//b/9v/2//b/+P/4//j/+P/3//f/
9//3//T/9P/1//X/9v/2//b/9//3//f/9//3//T/9P/1//b/9//4//j/+P/4//j/9//2
//X/9P/2//b/9v/2//b/9v/3//n/+P/4//n/+f/7//z//P/8//v/+//7//z//v/+//7/
AQAAAAAAAAAAAAAAAAABAAEAAQABAP///P/8//v/+v/6//v//P/9/////f/9//3//f/5
//n/+P/2//X/9P/z//P/8//z//P/8//z//P/8//z//X/9f/0//T/9P/0//X/9f/2//b/
9v/2//b/9v/2//b/9v/4//n/+f/5//r/AAAKABgAJwA7AFMAawCDAKIAwgDWANUAtgCC
AEoAHAD2/9r/xP+5/7b/sv+w/7X/vv/E/8n/0v/Y/93/4//n/+v/7//0//b/9P/0//X/
9f/1//X/9v/2//b/9//3//f/9//3//f/9//4//j/+P/4//j/+f/5//n/+v/6//r/+v/5
//v/+//7//v//P/8//z//P/6//r/+v/6//z//f/9//3/+//7//v/+//9//3//f/9//z/
/P/8//3//f/9//3//f///wAAAAAAAAAAAAABAAEABAAEAAQABQAEAAUABgAGAAgACgAL
AA0ACwAMAA0ADwAOAA8AEAARABMAFQAXABgAGQAaABsAGwAbABsAHAAdAB4AHgAeAB4A
IAAgACAAIQAfAB8AHwAfAB8AHgAdAB0AGwAbABkAGAAYABgAFwAVABQAFAATABIAEQAQ
AA4ADQALAAgABgAEAAQAAwACAAIA///+//3//P/9//3//P/7//v/+//6//r/+P/3//f/
9v/4//f/9//3//f/9//4//j/+P/4//f/9v/2//f/9//3//X/9P/0//X/9//3//j/+P/4
//f/9//3//n/+v/6//r/+P/5//n/+f/5//r/+v/7//v/+//7//v/+//7//z//P/8//z/
/P/8//7//v///////f/9//3//v/+//3//f/9//3//f/9//3//f/9//3//P/8//z//P/8
//z//P/8//v/+//7//v/+v/8//z//P/8//z/+//7//v/+f/5//n/+f/3//f/9//3//b/
9v/2//b/+P/4//j/+P/5//n/+f/5//r/+v/7//v/+P/4//j/+f/5//n/+f/5//j/+P/5
//n/9//3//f/9//3//j/9v/2//b/9v/2//b/9v/2//j/+P/4//j/9v/2//b/9v/2//b/
9//5//z//P/9//3/+//8//z//P////////8AAAAAAAAAAAMABAAEAAQABAAEAAQABQAF
AAMAAwABAP7/AAD///7//v/8//z//P/9/////////////f/9//z/+v/5//j/9//3//f/
9//3//f/9//3//f/9//1//X/9P/0//T/9P/1//X/9v/2//b/9v/4//j/+P/4//r/+v/5
//n/+f/6//7/CAAUACEALwBDAFsAcwCKAKoAyADbANQAsgB6AD4AEADu/9b/xf+4/7T/
tP+z/7j/wP/J/9L/2v/h/+P/5//r/+//8v/0//T/9P/1//X/9f/3//j/+P/4//n/+f/5
//n/+f/5//n/+v/6//r/+v/6//n/+f/5//r//P/8//z/+//5//n/+f/5//z//P/8//z/
/P/8//z//P/6//v/+//7//v/+//7//v//f/9//3//f8AAAAAAAABAP////////////8A
AAAAAAAAAAAAAQABAAIAAgACAAMABAAFAAYABgAHAAgACAAJAAsADAANAA8AEAARABIA
EwASABMAFAAUABcAGAAZABkAGwAbABwAHQAcABwAHAAcAB4AHgAeAB8AHwAfAB8AHwAh
ACAAHwAfAB0AHQAbABoAGgAaABkAFwAYABgAFwAWABQAEgAPAA0ADwAMAAoACAAIAAcA
BgAGAAMAAgABAAAAAQABAAAA///9//3//P/8//7//f/9//z//P/7//v/+//5//n/+v/6
//r/+v/5//j/+P/5//n/+f/7//r/+v/7//n/+f/6//r/+P/3//f/9//5//r/+v/6//r/
+//7//v/+//8//z//f/9//3//f/9//3//f/+//7//v/+//7//v/+//7/////////////
/wAA/v/9//3//f////////////////////7//P/8//z//P/8//z//P/7//3//f/9//z/
/P/8//z//P/8//v/+//7//v/+//7//v/+//7//v/+//6//r/+v/6//j/+P/4//j/+f/5
//n/+f/4//j/+f/5//j/+P/4//n/9//3//f/9//2//b/9//3//n/+f/5//n/9//3//f/
9//4//j/+f/5//f/+P/2//b/9v/2//j/+P/4//j/+P/4//j/+P/2//b/9v/2//j/+P/5
//v/+v/6//v/+//9//7//v/+//3//f/9//7/AAAAAAAAAwAEAAQABAAEAAIAAgADAAMA
AwADAAEA/v/+//3//P/8//z//P/8//3//f/9//3//f/7//v/+v/4//n/+P/3//f/9f/1
//X/9f/1//X/9f/1//X/9f/0//T/9P/0//X/9f/4//j/+P/4//j/+P/4//j/+P/6//v/
/f/9//z/AAAIABQAIQAxAEUAXQB1AJAAsADKANMAwgCUAFoAJgD+/+D/yv+9/7j/tP+y
/7X/vP/E/8v/0v/a/9//4//n/+n/7f/w//T/9v/2//f/9//3//X/9v/2//b/9//3//f/
9//3//f/9//4//j/+P/4//j/+f/5//n/+v/6//r/+v/5//n/+f/5//n/+v/6//r/+v/4
//j/+P/4//r/+//7//v/+//7//v/+//7//v/+//7//z//P/8//3//f/9//3//f///wAA
AAAAAP7//v//////AgACAAIAAwAEAAUABgAGAAUABgAGAAcABwAIAAkACwAMAA0ADgAP
ABAAEQASABIAEwAUABUAFQAVABUAFgAXABoAGgAaABoAGAAYABgAGQAZABkAGQAZABsA
GgAZABkAFwAXABUAFAAWABYAFQATABAAEAAPAA4ADQAMAAoACQALAAgABgAEAAIAAQAA
AAAAAQAAAP///v/7//v/+v/5//v/+//6//r/+v/5//n/+P/2//X/9f/1//f/9//4//j/
9v/2//X/9P/2//f/9//3//f/9v/2//f/9//3//j/+P/4//f/9//3//f/+P/4//j/+P/5
//n/+f/5//r/+v/7//v/+//7//v/+//7//z//P/8//z//P/8//z//P/9//3//f/9//3/
/v/+//3//f/9//3//f/9//3//f/9//3//P/8//z//P/8//z//P/8//v/+//7//v/+v/6
//r/+v/6//j/9//3//f/9//3//f/9//5//n/+f/5//b/9v/2//b/+P/4//j/+P/1//X/
9f/1//T/9P/1//X/9v/2//b/9//1//X/9f/1//b/9v/3//f/9f/1//X/9f/3//f/9//3
//j/9v/3//b/9P/0//T/9P/0//T/9P/0//T/9P/0//T/9P/0//T/9P/2//b/9//5//j/
+P/5//n/+//8//z//P/7//v/+//8//7//v/+/wEAAgACAAIAAgAAAAAAAQABAAMAAwAB
AP7//P/7//r/+v/6//r/+v/7//3//f/9//3/+//7//r/+P/3//b/9f/1//P/8//z//P/
8//z//P/8//1//X/9P/0//L/8v/z//P/9P/0//T/9P/y//L/8v/y//T/9v/5//v/+//6
//z/AAAKABkAIwA1AEsAYQB2AJQAtADHAMYAqAB0ADoACgDq/9L/wf+2/7L/tP+x/7b/
vv/F/8z/1v/b/9//4//n/+n/7v/u//L/8v/z//P/8//x//L/8v/y//X/9f/1//X/9//3
//f/+P/2//b/9v/2//f/9//3//j/+P/4//j/9//3//f/9//3//j/+P/4//j/+P/4//j/
+P/4//n/+f/5//n/+f/5//n/+f/5//n/+f/6//r/+v/7//v/+//7//v/+//8//z//P/8
//z//f/9//z//P/8//3//v///wAAAAABAAIAAgADAAUABgAHAAkACAAJAAoACwAOAA8A
EAAQAA8AEAARABEAEQARABIAEwAWABYAFgAWABQAFAAUABUAFQAVABUAFQAXABYAFQAV
ABUAFQATABIAEgASABEADwAMAAwACwAKAAsACgAIAAcACQAGAAQAAgACAAEAAAAAAP//
/v/9//z/+//7//r/+f/5//n/+P/4//j/9//3//b/9v/1//X/9f/1//X/9v/2//T/9P/z
//L/9P/1//X/9f/1//T/9P/1//X/9f/2//b/9v/1//X/9f/z//T/9P/0//b/9//3//f/
9f/2//b/9//3//f/9//3//n/+f/6//r/+P/4//j/+P/6//r/+//7//n/+f/5//r/+v/5
//n/+f/5//n/+f/5//n/+f/5//j/+v/6//r/+v/6//r/+v/5//f/9//3//b/+P/4//j/
+P/4//f/9//3//f/9//3//f/9//3//f/9//0//T/9P/0//b/9v/2//b/9f/1//X/9f/0
//T/9f/1//L/8v/y//P/8//z//P/8//0//T/9f/1//P/8//z//P/8//z//P/8//y//L/
8//z//P/8//z//L/9P/0//T/9P/y//L/8v/y//T/9P/0//T/9P/0//T/9P/2//b/9//5
//r/+v/7//v/+v/6//n/+P/7//v/+//8//z//P/8////AAAAAAAAAAAAAAAAAQABAAEA
AQD///z//v/9//z//P/6//r/+v/7//v/+//7//v/+f/5//j/9v/z//L/8f/x//H/8f/x
//H/8//z//P/8//z//P/8v/y//L/8v/z//P/8v/y//L/8v/y//L/8v/y//T/9P/1//X/
9f/0//j//v8IABUAIQAvAEUAWQBwAIwArAC/ALwAngBqADAABADm/87/v/+2/7T/tv+1
/7b/vP/D/8r/0P/X/9v/3//l/+n/7P/w//D/8v/z//P/8//z//T/9P/0//P/8//z//P/
9f/1//X/9v/0//T/9P/0//f/9//3//j/9v/2//b/9f/3//f/9//3//f/9v/1//T/9f/2
//f/+P/4//n/+f/5//n/+f/5//n/9//3//f/9//2//b/9v/3//n/+f/5//n/9//4//j/
+P/6//r/+//7//z//P/8//3//v///wAAAAABAAIAAgADAAMABAAFAAcABgAHAAgACQAI
AAkACgAKAAsADAANAA0ADwAPABAAEQASABIAEgASABQAFAAUABUAFAATABIAEQATABIA
EQARABIAEwASABIAEAAQAA8ADQAMAAwACwAKAAsACgAIAAcABwAEAAIAAAD+//3//P/8
//v/+v/5//j/+P/5//n/+f/4//f/9f/0//b/9f/1//T/9P/z//P/8//z//P/9P/0//T/
9P/z//L/8P/x//H/8f/z//L/8v/z//P/8//0//T/8v/x//H/8f/z//T/9P/0//T/9f/1
//X/8//0//T/9f/3//f/9//3//f/9//4//j/+P/4//j/+P/4//j/+f/5//n/+f/5//r/
+v/5//n/+f/5//n/+f/5//v/+//7//r/+P/4//j/+P/2//b/9v/1//f/9//3//b/9P/0
//T/9P/0//P/8//z//X/9f/1//X/9f/1//X/9f/0//T/9P/0//T/9P/0//T/9f/1//X/
9f/y//L/8//z//L/8v/y//P/8//z//P/8//y//L/8//z//H/8f/x//H/8f/x//P/8//0
//T/9P/0//T/8v/y//L/8v/y//L/8v/y//T/9P/0//T/8v/y//P/9f/4//j/+f/5//f/
+P/4//j/+f/5//n/+v/8//z//P///wAAAAAAAAAAAAAAAAEAAQD//////f/6//j/9//2
//b/9//4//n/+//5//n/+f/5//f/9//2//T/9f/0//P/8//z//P/8//z//P/8//z//P/
8f/x//D/8P/w//D/8f/x//T/9P/0//T/9P/0//T/9P/2//b/9//3//f/+P/8/wQAEgAf
AC8ARwBfAHUAkgCyAMgAzQC2AIQASgAcAPj/2v/G/7n/tP+0/7T/tf+6/8L/yf/S/9r/
2//f/+X/6f/r/+7/8v/0//L/8//z//P/8//0//T/9P/z//P/8//z//H/8f/x//L/8//0
//X/9v/3//f/9//4//j/+P/4//f/+f/5//n/+f/5//j/9//2//j/+P/4//j/9v/3//f/
9//5//n/+f/5//n/+f/5//n/+P/4//j/+f/7//v/+//7//v//P/8//z//v/+//////8A
AAAAAAABAAAAAQACAAIABQAGAAYABwAHAAgACQALAAoACwAMAA0ADgAPABAAEAARABIA
EwATABUAFQAWABcAFgAWABYAFgAWABYAFgAXABkAGQAZABkAFwAWABUAFQAXABcAFQAU
ABIAEgARAA8AEAAQAA8ADgALAAoACAAHAAcABAACAAAAAgABAAAAAAD9//z/+//6//n/
+f/4//f/9//3//b/9v/2//X/9f/0//b/9f/1//X/9f/1//b/9v/0//T/8//y//L/8//z
//P/8//y//L/8//z//P/9P/0//T/8//z//P/9f/2//b/9v/2//f/9//3//X/9v/2//f/
+f/5//n/+f/3//f/+P/4//j/+P/4//j/+v/6//v/+//5//n/+f/6//z/+//7//v/+f/5
//n/+f/3//f/9//2//j/+P/4//j/+P/4//j/9//3//f/9//2//b/9v/2//b/9v/1//X/
9f/1//X/9f/1//X/9f/1//X/9v/2//b/9v/0//T/9P/0//P/8//z//P/9P/0//X/9f/0
//T/8v/y//L/8v/y//L/8v/y//L/8v/y//L/8v/y//L/8v/w//D/8f/z//T/9P/1//X/
9//4//j/+P/5//n/+f/6//r/+v/6//3//v/+//7//v/8//z//f/9///////9//r/+v/5
//j/+P/2//b/9v/3//f/9//3//f/9f/1//T/8v/x//D/7//v/+//7//v/+//8f/x//H/
8f/v/+//7v/u/+7/7v/v/+//8P/w//D/8P/w//D/8P/w//D/8v/z//X/9f/2//j//v8K
ABkAJwA9AFMAaQCCAKIAwADPAMYAoABmAC4AAADe/8L/sf+m/6T/pP+n/67/uv/D/8z/
1P/X/9v/3//j/+f/6v/u/+7/7P/t/+3/7f/t/+7/7v/u//H/8f/x//H/8f/x//H/8v/y
//L/8v/y//H/8f/x//L/8P/w//D/7//w//H/8v/z//L/8v/y//L/9P/0//T/9P/y//P/
8//z//P/8//z//P/8//z//P/8//0//T/9P/1//X/9f/1//X/9f/2//b/9v/4//j/+f/5
//r/+v/6//v/+v/7//z//P///wAAAAABAP//AAABAAMABAAFAAYABwAJAAsADQAOAA0A
DgAPAA8AEQARABIAEwASABIAEgASABIAEgASABMAFQAVABUAFQAVABQAEwATABMAEwAR
ABAAEAAQAA8ADQAMAAwACwAKAAkACAAGAAUABQACAAAA/v/8//v/+v/6//v/+v/5//j/
9f/1//T/8//z//P/8v/y//L/8f/x//D/8v/x//H/8f/v/+//8P/w/+7/7v/t/+z/7v/v
/+//7//v/+7/7v/v/+//7//w//D/8P/v/+//7//v//D/8P/w//L/8//z//P/8v/y//H/
8f/x//H/8f/x//P/8//0//T/8v/y//L/8v/0//T/9f/1//P/8//z//T/9P/z//P/8//z
//P/8//z//P/8//z//L/8v/y//L/8v/y//L/8v/x//H/8f/x//D/8P/w//D/8P/u/+3/
7f/t/+//7//v/+//8f/x/+7/7v/u/+7/7v/u/+7/7v/u/+7/7v/u/+7/7v/u/+7/7v/s
/+z/7f/v//D/8P/x//H/8//0//T/9P/z//P/8//0//T/9P/0//f/+P/4//j/+P/4//j/
+f/5//v/+//5//b/9P/z//L/8v/y//L/8v/z//P/8//z//P/8f/x//D/7v/t/+z/6//r
/+n/6f/p/+n/6v/r/+z/7f/r/+v/6v/q/+r/6v/r/+v/7P/s/+z/7P/s/+z/7P/s/+z/
7v/x//H/8f/y//b//P8GABMAIQAzAEkAXQB2AJQArgC3AKgAggBKABQA7P/Q/7r/rf+k
/6T/pv+n/67/uP/B/8j/0P/V/9n/2//f/+P/5v/o/+r/6P/p/+n/6f/r/+z/7P/s/+3/
7f/t/+3/7f/t/+3/7v/u/+7/7v/u/+3/7f/t/+7/7v/u/+7/7f/v/+//7//v//D/8P/w
//D/8P/w//D/8P/w//H/8f/x//H/8f/x//H/7//v/+//7//w//D/8P/x//P/8//z//P/
8//0//T/9P/0//T/9f/1//b/9v/2//f/+P/5//r/+v/5//r/+v/7//v//P/9////AAAB
AAIAAwAGAAcACAAIAAcACAAJAAkACwALAAwADQAMAAwADAAMAAwADAAMAA0ADQANAA0A
DQALAA==
         </WaveFormData>
      </LeadData>
      <LeadData>
         <LeadByteCountTotal>10000</LeadByteCountTotal>
         <LeadTimeOffset>0</LeadTimeOffset>
         <LeadSampleCountTotal>5000</LeadSampleCountTotal>
         <LeadAmplitudeUnitsPerBit>4.88</LeadAmplitudeUnitsPerBit>
         <LeadAmplitudeUnits>��V</LeadAmplitudeUnits>
         <LeadHighLimit>2147483647</LeadHighLimit>
         <LeadLowLimit>268435456</LeadLowLimit>
         <LeadID>V6</LeadID>
         <LeadOffsetFirstSample>0</LeadOffsetFirstSample>
         <FirstSampleBaseline>0</FirstSampleBaseline>
         <LeadSampleSize>2</LeadSampleSize>
         <LeadOff>FALSE</LeadOff>
         <BaselineSway>FALSE</BaselineSway>
         <ExcessiveACNoise>FALSE</ExcessiveACNoise>
         <MuscleNoise>FALSE</MuscleNoise>
         <LeadDataCRC32>290458386</LeadDataCRC32>
         <WaveFormData>
+P/4//j/+P/6//r/+v/6//z//P/8//z//P/8//z//P/8//z//P/8//7//v/+//7//v/+
//7//v/+//7//v/+//7//v/+//7//v/+//7//v/+//7//v/+//z//P/8//z//P/8//z/
/P/8//z//P/8//r/+v/6//r/+v/6//r/+v/8//z//P/8//r/+v/6//r/+v/6//r/+v/6
//r/+v/6//j/+P/4//j/+v/6//r/+v/4//j/+P/4//j/+P/4//j/+v/6//r/+v/4//j/
+P/4//r/+v/6//r/+P/4//j/+P/6//r/+v/6//j/+f/5//n/+//7//v/+//9//3//v8A
AP//AAAAAP//AQABAAEAAgAAAAAAAQABAAEAAQAEAAQABwAHAAcABwAHAAYABgAFAAUA
AgABAAEAAgABAAAAAAACAAIAAwADAAQABAADAAIA///9//z/+//8//v/+//7//n/+f/4
//j/+P/4//j/+P/6//r/+v/6//v/+//7//v/+//8//z/+//7//v/+//7//3//v///wEA
//8DAAgAEAAXACAALAA9AE8AaACDAJ0AqQChAIUAWgAyABUA///u/+P/2v/W/9D/zv/U
/9r/3v/l/+r/7f/y//X/9v/3//n/+f/7//v/+//7//v//f/9//3//f/9//7//v/+//7/
/v/+//7//v/+//7////+//7//v/+//7//v/+//7//v/+//7//v8AAAAAAAAAAP3//f/9
//7/AAAAAAAAAAABAAEAAQABAAEAAQABAAIAAgACAAIAAgAAAAAAAQABAAEAAQACAAIA
BAAEAAUABQAGAAYABgAGAAoACgAKAAsACwANAA0ADQANAA8ADwARABIAEgATABQAFQAW
ABcAFwAaABsAGwAbABsAHQAeAB4AHgAfAB8AHwAfAB8AIAAhACEAIQAhACEAIgAjACMA
IgAgAB8AHwAeAB8AHwAeAB0AGgAZABgAFwAUABMAEwASABIAEAAQAA8ACwAKAAkACAAK
AAkABwAGAAgACAAIAAcABAAEAAMAAwACAAIAAgACAAIAAQABAAEAAQABAAEAAQABAAEA
AgACAAEAAQABAAEAAQABAAEAAQABAAEAAQABAAMAAwADAAIAAAABAAIAAgACAAIAAwAD
AAUABQAFAAUAAwAEAAQABAAEAAQABAAEAAQABAAFAAUABQAFAAUABQAHAAcABwAHAAUA
BQAFAAYABAAEAAMAAgADAAQABQAHAAUABQAEAAQAAgACAAIAAgABAAEAAQABAAMAAwAD
AAMAAwACAAIAAQABAAEAAQABAAMAAwADAAQAAgABAAEAAQABAAEAAQABAAEAAQD/////
AAAAAAAAAAABAAEAAQABAP///////wAAAgACAAIAAgABAAEAAQABAAEAAQACAAIAAwAD
AAMAAAAAAAAAAAAAAAAAAAAAAAAAAgACAAMAAwACAAEAAAD//wAAAQACAAQABAAFAAYA
BgAFAAUABQAFAAYABgAGAAcABwAHAAcACgAMAA0ADQANAAsADAAMAA0ADwAPAAwACwAL
AAoACQAIAAgACAAIAAkACQAKAAoACQAIAAcABQAEAAMAAgABAAEA/////////v8AAAAA
AAAAAAAAAAAAAAAAAAABAAEAAQABAAEAAgACAAEAAQABAAEAAQABAAQABQAFAAUABwAM
ABIAFwAgACoAOQBJAFwAdwCTAKEAowCPAGgAPgAhAAkA+P/r/+L/3P/Y/9T/1P/a/+D/
5//u//P/9P/3//r/+//9////AQABAAEAAQABAP//////////AQACAAIAAgACAAIAAgAC
AAIAAgACAAMABAAEAAQABAACAAIAAgACAAMABAAFAAYABgAGAAYABgADAAMAAwAEAAYA
BgAGAAYABgAFAAQAAwAFAAUABQAGAAgACAAIAAgABwAGAAYABQADAAMABAAEAAIAAgAD
AAMAAgACAAIAAgAEAAQABAAFAAMABQAFAAUABwAJAAkACwAKAAoACwAMAAsADAANAA0A
EAARABEAEQARABMAFAAUABYAFwAXABcAFwAXABgAGQAXABcAFwAXABoAGwAbABoAGAAX
ABcAFgAVABUAFAATABIAEQAQAA8ADAALAAsACgAKAAgACAAHAAUABAADAAIAAgABAP//
/v/+//7//v/9//z//P/7//v//P/8//z//P/8//v/+//7//v/+//7//v/+f/5//r/+v/5
//n/+f/5//n/+f/5//n/+f/5//n/+f/7//v/+//6//r/+//8//z/+v/6//v/+//9//3/
/f/9//3//v/+//7/AAAAAAAAAAD+//7////////////////////////////9//3//f/+
/wAAAAD///7//v/+//7////9//3//P/8//7//v/+//7//f/9//3//f////////////7/
/P/7//n/+//7//v/+//7//v/+//8//z/+//7//v/+//7//v/+//9//3/+//7//r/+v/6
//r/+v/7//z//f/8//v/+v/6//z//P/8//z/+//7//v/+//7//v//P/6//r/+v/6//r/
+v/6//r/+v/6//v/+//5//n/+f/5//n/+f/5//r//P/9//7//v///////////wAAAAAA
AAEA////////AgAEAAUABQAFAAUABgAGAAcABwAHAAQAAwABAAAA///+//7//v/+////
//8AAAAA//8AAP///f/8//n/+P/3//f/+f/5//n/+P/4//j/+P/4//j/+P/4//j/+P/5
//n/+f/5//n/+v/6//n/+f/5//n/+//7//7//f/9//3///8CAAgAEQAWACIALwA/AFQA
bwCJAJcAlQB9AFYALgAPAPv/7P/h/9r/1v/U/9D/0v/Y/9z/3//m/+n/7P/v//L/8//1
//f/9//3//f/9//3//n/+f/5//n/9//4//j/+P/6//r/+v/6//r/+v/6//v/+v/6//r/
+v/8//z//P/8//r/+v/6//r//P/8//z//P/7//v/+//8//r/+v/6//r/+//7//v/+//9
//3//f/+//7//v/+//7//v/+///////9//3//v/+/wAAAAABAAEAAQAAAP///v8CAAIA
AgADAAMABQAFAAUABwAJAAkACwAKAAoACwAMAAsADAANAA0AEAARABEAEQARABMAFAAU
ABIAEwATABMAFQAVABYAFwAXABcAFwAXABYAFwAXABYAFgAVABUAFAATABMAEgARABIA
EQAQAA8ADAALAAsACgAIAAYABgAFAAUABAADAAIAAgABAP///v/+//7//v/9//z//P/7
//v/+v/6//r/+v/8//v/+//7//n/+f/5//n/+f/5//r/+v/5//n/+f/5//n/+f/5//n/
+f/5//n/+f/5//n/+f/4//j/+f/6//r/+v/6//v/+//7//v/+//7//v//P/8//z//P/8
//z//P/8//z//f/9//v/+//7//v//f/9//3//f/9//3//f/+//7//v/9//z//P/8//z/
/f/7//v/+v/6//z//P/8//z/+//7//v/+//5//n/+f/5//v/+v/6//n/+f/5//n/+f/5
//n/+f/6//z/+//7//v/+f/5//n/+f/3//f/9f/1//T/9P/0//T/9f/1//X/9f/3//f/
9//4//b/+P/4//j/+P/4//j/+P/4//f/9v/1//T/9v/2//f/9//3//f/9//3//f/9//3
//j/+P/5//r/+v/7//v/+//7//7//v/+////////////AgAAAAEAAQABAAMABAAEAAUA
AwADAAAA//////7//f/8//z//P/8//3/+//8//z/+//8//v/+f/4//f/9v/1//X/9//3
//f/9v/2//b/9v/2//X/9P/z//L/9P/1//X/9f/z//P/9P/0//P/8//z//P/9f/1//j/
9//1//X/+f/8/wIACQAQABgAJwA3AEoAZQB/AI8AlQCHAGIAOAAbAAcA9P/n/+D/2v/W
/9L/0P/S/9T/1//e/+X/6P/p/+7/8f/x//P/9f/1//X/9f/1//f/9//3//f/9f/2//b/
9v/2//b/9v/2//b/9v/2//f/+P/4//j/+P/4//j/+P/4//r/+v/6//r/+v/6//r/+v/5
//n/+f/6//n/+P/3//b/+f/5//n/+f/5//n/+f/6//r/+v/6//r/+v/6//v/+//5//n/
+v/6//3//v8AAAEAAgACAAIAAgADAAIAAQABAAMABQAFAAUABQAHAAcACQAKAAoACwAM
AA8AEAARABEAEgATABMAEwATABUAFgAWABQAFQAVABUAFwAXABgAGQAZABkAGQAZABgA
GQAZABgAGgAZABkAGAAVABUAFAATABIAEQAQAA8ADAALAAsACgAIAAYABgAFAAQABAAE
AAQAAwABAP7//P/+//7//v/9//z//P/7//v/+P/4//j/+P/4//f/9//3//n/+f/5//n/
+f/5//r/+v/5//n/+f/5//f/9//3//f/+P/5//r/+//7//v/+//6//r/+//8//z/+//6
//r/+f/7//v/+//7//3//v/+//7//P/8//z//P/8//z//f/9////////////////////
//////////8AAP7//v/9//z//v/+//7//////////v/+//z//P/8//z/+//7//v/+//7
//v/+//7//3//P/8//v/+//7//v/+//5//n/+f/6//r/+f/5//n/+f/5//n/+f/5//n/
9//3//j/+P/4//j/+f/5//n/+f/5//n/+f/6//j/+P/4//j/+P/4//r/+v/6//r/+f/4
//j/9//3//f/9//3//n/+f/5//r//P/9//7//v////////////7//v/+////////////
AgACAAMAAwADAAMABAAEAAUAAwADAAAA//8BAAAA///+/wAAAAAAAAEA//8AAAAA///8
//v/+f/4//f/9v/1//X/9f/1//X/9P/2//b/9v/2//j/+P/4//j/9v/3//f/9//3//f/
+P/4//f/9//3//f/9//5//r/+//5//v//f8CAAoAEwAgADAAQwBXAHAAiwCfAKEAkQBt
AEQAJAANAPf/6P/f/9r/1P/O/87/0v/W/9r/4f/m/+n/6v/v//D/8//1//f/9//3//f/
9//3//f/9//3//f/9//4//j/+P/4//j/+P/4//b/9v/2//f/+v/6//r/+v/6//r/+v/6
//r/+v/6//r/+v/6//r/+v/5//n/+f/6//r/+v/6//r/+//7//v/+//7//v/+//8//z/
/P/8//z//P/8//3//f/9//3//v/+//7//v//////AgACAAIAAgACAAIAAgADAAQABwAI
AAkABwAJAAkACwAMAAwADQAOABEAEgATABMAFAAVABUAFQAVABcAGAAYABoAGwAbABsA
GwAbABwAHQAbABsAGwAbABoAGwAbABoAGgAZABkAGAAVABUAFAATABIAEQAQAA8ADgAN
AA0ADAAJAAYABQADAAMAAgABAAAAAAD///3//P/8//z//P/7//r/+v/5//n/+P/4//j/
+P/4//f/9//3//f/9//3//f/9//3//j/+P/3//f/9//3//X/9f/1//X/9//3//f/9//3
//f/9//2//j/+f/6//r/+v/6//v/+//5//n/+f/5//n/+v/6//r/+v/6//r/+v/6//r/
+//7//3//f/9//3/+//7//v/+//9//3//f/+//z//P/7//r//P/8//z//f/9//3//P/8
//r/+v/6//r/+f/5//n/+f/7//v/+//7//v/+v/6//n/+f/5//n/+f/4//f/9v/2//j/
9//3//f/+f/5//n/+f/5//n/9//3//j/+P/4//j/+f/5//n/+f/3//f/9//4//j/+P/4
//j/9//3//f/9//3//b/9v/2//b/9v/2//b/9v/2//j/+P/5//n/+P/3//b/9f/3//f/
9//4//j/+f/6//r/+//7//v/+//+//7//v////3//f/9/wAAAgADAAMAAwADAAQABAAF
AAMAAwAAAP/////+//3//P/6//r/+v/7//z//v///////v/9//v/+v/5//j/9//3//f/
9//3//b/9v/2//b/9v/2//b/9v/2//T/9f/1//X/8//z//T/9P/0//X/9v/3//n/+f/6
//n/+//7//3/BAAKABEAGAAkADUARwBaAHUAkQChAKMAjQBkADoAGwAFAPT/5//c/9j/
0v/O/87/0v/Y/9//5v/n/+r/6//w//H/8//1//X/9f/1//X/9f/3//f/9//3//f/+P/4
//j/+P/4//j/+P/4//j/+P/5//r/+v/6//r/+P/4//j/+P/4//j/+P/4//r/+v/6//r/
+//7//v//P/7//r/+f/4//n/+f/5//n/+//7//v//P/8//z//P/8//r/+v/7//v/+//7
//z//P/+//7///////7//v/+//7/AgACAAIAAwADAAUABQAFAAcACQAJAAsADAAMAA0A
DgANAA4ADwAPABIAEwATABMAEwAVABYAFgAWABcAFwAXABkAGQAaABsAGQAZABkAGQAc
AB0AHQAcABoAGQAZABgAFQAVABQAEwAUABMAEgARAA4ADQANAAwACgAIAAgABwAFAAQA
AwACAAIAAQD///7//v/+//7//f/8//z/+//7//r/+v/6//r/+v/5//n/+f/3//f/9//3
//f/9//4//j/9//3//f/9//4//n/+v/7//n/+f/5//n/9//3//f/9v/4//n/+v/6//j/
+P/5//n/+//7//v/+//7//z//P/8//z//P/8//z//P/8//3//f/7//v/+//7//3//f/9
//3/+//7//v//P/+//7//f/8//z//P/8//3/+//7//r/+v/8//z//P/8//v/+//7//v/
+//7//v/+//7//r/+v/5//n/+f/5//n/+f/5//n/+v/4//f/9//3//f/9//3//f/+f/5
//f/9//2//b/9v/2//f/9//3//f/9//3//f/+P/2//b/9v/2//f/9//3//f/9//3//j/
+P/5//n/+f/5//j/+P/2//b/9v/2//j/+P/4//j/9v/2//f/9//3//f/9//3//n/+f/5
//r/+v/7//z//P/7//v/+//7//z//P/8//3/////////AgACAAMAAwADAAEAAgACAAMA
BQAFAAIAAQD///7//f/8//z//P/8//3//f/+//7//f/8//v/+f/4//f/9v/1//X/9f/1
//X/9P/0//T/9P/0//T/9P/0//T/9P/1//X/9f/1//X/9v/2//f/9//3//f/9//3//r/
+//7//n//f8CAAoAEQAYACQANwBJAF4AfQCVAJ8AlwB5AE4AKAAPAPv/7P/h/9z/1P/O
/8z/0P/U/9r/3//k/+f/6v/t/+7/7//z//X/9f/3//f/9//3//X/9f/1//X/9f/2//b/
9v/2//b/9v/2//b/9v/2//f/+P/4//j/+P/4//j/+P/4//r/+v/6//r/+P/4//j/+P/3
//f/9//4//r/+v/6//r/+f/5//n/+f/5//n/+f/6//r/+v/6//r/+v/6//v/+//7//v/
/P/8//z//P/9//3/AAAAAAAAAAACAAIAAgADAAEAAwADAAMABQAHAAcACQAIAAgACQAK
AAsADAANAA0ADgAPAA8ADwAPABEAEgASABMAFQAWABcAFQAVABYAFwAVABUAFQAVABYA
FwAXABYAFAATABMAEgATABMAEgARABAADwAOAA0ADAALAAsACgAIAAYABgAFAAMAAgAB
AAAAAgABAP///v/8//z//P/7//r/+v/5//n/+v/6//r/+v/4//f/9//3//f/9//3//f/
9//3//j/+P/3//f/9//3//f/9//3//f/9//3//f/9//3//f/9//2//b/9//4//j/+P/4
//n/+f/5//n/+f/5//n/+v/6//r/+v/6//r/+v/6//r/+//7//v/+//7//v/+//7//v/
+//7//v/+//8//z//P/7//r/+v/6//r/+//9//3//P/8//r/+v/6//r/+f/5//n/+f/7
//v/+//7//n/+P/4//f/+f/5//n/+f/5//n/+f/6//j/9//3//f/+f/5//n/+f/3//f/
9f/1//T/9P/0//T/9f/1//X/9f/1//X/9f/2//T/9P/0//T/9f/1//X/9f/1//X/9v/2
//f/9//3//b/9P/0//T/9P/2//b/9v/2//T/9P/1//X/9f/1//X/9f/3//f/9//4//j/
+f/6//r/+//7//v/+//8//z//P/9//v/+//7//7/AAABAAEAAQABAAIAAgADAAMAAwAA
AP///f/8//v/+v/6//r/+v/7//3//v/+//3/+v/5//f/9v/1//T/8//z//P/8//z//L/
9P/0//T/9P/0//T/9P/0//L/8//z//P/8//z//T/9P/z//P/8//z//X/9//4//n/+//5
//n//v8EAAsAEAAaACsAOwBMAGUAgQCTAJcAhQBgADYAFwABAPD/4//a/9T/0P/M/8z/
0P/U/9n/4P/l/+b/6f/s/+3/7//x//P/8//z//P/8//z//P/8//z//P/9P/0//T/9v/2
//b/9v/2//b/9v/3//j/+P/4//j/9v/2//b/9v/2//b/9v/2//b/9v/2//b/9f/1//X/
9v/4//j/+P/4//f/9//3//f/+f/5//n/+v/4//j/+P/4//j/+P/5//n/+//7//z//P/6
//r/+//7//z//P/8//z//v/+//7////9/////////wEAAwADAAUABgAGAAcACAAJAAoA
CwALAAwADQANAA0ADQAPABAAEAAQABEAEQARABEAEQASABMAEwATABMAEwASABMAEwAS
ABQAEwATABIAEQARABAADwAMAAsACgAJAAoACQAJAAgABgAEAAQAAwADAAIAAQAAAAAA
///9//z/+v/6//r/+f/6//r/+f/5//b/9v/2//b/9v/1//X/9f/3//f/9//3//X/9f/2
//b/9//3//f/9//1//X/9f/1//X/9f/1//X/9f/1//X/9P/0//X/9v/2//b/9v/3//f/
9//3//f/9//1//b/9v/2//j/+P/4//j/+P/4//n/+f/5//n/+f/5//n/+f/5//n/9//3
//f/+P/6//r/+f/4//j/+P/4//n/+f/5//j/+P/4//j/+P/4//f/9//3//f/9//3//f/
9//1//T/9P/z//X/9f/1//X/9f/1//X/9v/0//P/8//z//T/9f/2//f/9f/1//P/8//0
//T/9P/0//P/8//z//P/8//z//P/9P/0//T/9P/0//H/8f/x//H/8//z//T/9P/x//H/
8f/x//L/8v/w//D/8v/y//L/8v/y//L/8v/y//T/9P/1//X/9f/1//X/9f/3//f/9//4
//j/+f/6//r/9//3//f/9//6//r/+v/7//v/+//7//7//v///////////wAAAAABAAEA
AQD+//3//v/+//7//v/9//z/+//7//v//P/8//v/+v/5//f/9v/z//L/8f/x/+//7//v
/+7/7//w//H/8v/y//L/8v/y//D/8f/x//H/7//v//D/8P/x//H/8f/x//P/8//0//X/
9f/z//X/+v8AAAcADAAWACMAMwBEAF8AewCPAJEAfwBYADAAEQD9/+z/4f/a/9T/0P/M
/8r/zv/S/9f/3P/f/+L/4//m/+n/6//v//H/8f/x//H/8f/z//P/8//z//H/8v/y//L/
8v/y//L/8v/y//L/8v/z//T/9P/0//T/9P/0//T/9P/y//L/8v/y//L/8v/y//L/8//z
//P/9P/0//T/9P/0//f/9//3//f/9f/1//X/9v/2//b/9v/2//b/9v/3//f/9f/1//b/
9v/4//j/+f/5//z//P/8//z//v/+//7//////wEAAQABAAEAAwADAAUABAAEAAUABgAH
AAgACQAJAAoACwALAAsACwANAA4ADgAOAA8ADwAPABEAEQASABMAEgARABAADwAQABEA
EQAQABEAEQASABIADwAPAA4ADQAOAA0ADAALAAgABwAHAAYABgAEAAQAAwD///7//f/8
//z/+//5//j/+v/6//r/+f/2//b/9f/1//b/9v/2//b/9v/1//X/9f/z//P/8//z//X/
9f/2//b/8//z//P/8//1//X/9f/1//X/9f/1//X/8//z//P/8v/0//X/9v/2//T/9P/1
//X/9f/1//X/9f/3//j/+P/4//b/9v/2//b/9v/2//f/9//5//n/+f/5//v/+//7//v/
+f/5//n/+v/6//r/+f/4//r/+v/6//v/+f/5//j/+P/2//b/9v/2//f/9//3//f/9f/1
//X/9f/3//b/9v/1//X/9f/1//X/9f/1//X/9v/2//X/9f/1//P/8//z//P/9f/1//P/
8//y//L/8v/y//H/8f/x//H/8//z//P/9P/0//T/9P/0//P/8//z//P/8//z//L/8v/y
//L/8v/y//L/8v/y//L/8v/y//L/8//z//P/8//z//P/8//z//P/9P/4//n/+v/6//f/
9//3//f/+P/4//j/+f/7//v/+//+//7///////////8AAAAAAQD//////P/7//v/+v/5
//j/+v/6//r/+//5//r/+v/5//j/9//1//T/9f/0//P/8//z//P/8//y//L/8v/y//L/
8P/w//D/8P/y//P/8//z//P/8//0//T/8f/x//H/8f/1//X/9v/1//X/9f/1//z/BgAN
ABYAJgA5AE0AZAB/AJUAmwCNAGsAQgAiAAsA9//o/93/1v/S/87/zP/Q/9T/2P/f/+T/
5f/m/+n/7P/t/+//8f/z//H/8f/x//H/8//z//P/8//x//L/8v/y//H/8P/v/+7/8f/y
//P/9f/2//b/9v/2//b/9v/2//b/9v/2//b/9v/2//b/9v/2//f/9//3//j/9v/2//b/
9v/3//f/9//3//f/9//3//j/9v/2//b/9v/2//b/9//3//n/+f/6//r/+v/6//v/+//+
//7//v/+//7//v/+////AQADAAMAAwABAAMAAwAFAAYABgAHAAgABwAIAAkACQAMAA0A
DQANAA8AEQASABIAEAARABEAEQATABMAFAAVABUAFQAVABUAFAAVABUAFAAUABMAEwAS
ABEAEQAQAA8ADgANAAwACwAIAAcABwAGAAQAAgACAAEA///+//3//P/8//v/+f/4//j/
+P/4//f/+P/4//f/9//0//T/9P/0//b/9f/1//X/9f/1//X/9f/0//P/8//y//P/8//z
//P/8f/x//H/8f/z//P/8//z//P/8//z//L/8v/z//T/9P/2//b/9//3//X/9f/1//X/
9//4//j/+P/2//b/9v/2//b/9v/3//f/9//3//f/9//3//f/9//3//f/9//3//j/+P/4
//f/9v/2//b/9v/3//f/9//2//b/9v/2//b/9v/1//X/9f/1//X/9f/1//X/9f/0//T/
8//z//P/8//z//P/8//z//T/9P/z//P/8//x//H/8f/x//H/8f/v/+//8v/y//L/8v/x
//L/8P/w//D/8P/w//D/8P/w//D/8P/x//H/8f/x//H/8f/v/+//7//w//D/8f/y//L/
8//z//P/8//0//T/9P/1//X/9f/1//j/+P/5//n/+f/5//r/+v/7//3//f/6//n/+f/4
//f/9v/0//T/9P/1//X/9v/2//X/9P/z//H/8P/v/+7/7f/t/+v/6//r/+r/7P/s/+z/
7P/q/+r/6v/q/+r/6//r/+v/6//r/+z/7P/t/+3/7f/t/+3/7f/u/+//7//x//P/9v/8
/wUADgAaACkAPQBQAG0AhwCVAJMAewBSACoACwDz/+D/0f/I/8L/wP++/8D/xv/O/9P/
2P/b/97/3//k/+f/5//p/+v/6f/p/+n/6f/p/+n/6f/p/+n/6v/q/+r/6v/q/+r/6v/q
/+r/6v/r/+z/7P/s/+z/7P/s/+z/7P/s/+z/7P/s/+z/7P/s/+z/7f/t/+3/7v/s/+z/
7P/s/+3/7f/t/+3/7f/t/+3/7v/u/+7/7v/u/+z/7P/t/+3/7f/t/+7/7v/u/+7/7//v
//L/8v/y//L/8v/y//L/8//1//f/9//3//f/+f/5//v//P/8//3//v///wAAAQABAAQA
BQAFAAUABQAHAAgACAAIAAkACQAJAAcABwAIAAkACwALAAsACwAKAAsACwAKAAoACQAJ
AAgABQAFAAQAAwACAAEAAAD///7//f/9//z/+v/4//j/9//1//T/8//y//L/8f/v/+7/
7v/u/+7/7f/s/+z/6//r/+r/6v/q/+r/6v/p/+n/6f/n/+f/5//n/+f/5//o/+j/6f/p
/+n/6f/n/+f/5//n/+n/6f/p/+n/6f/p/+n/6P/m/+f/6P/o/+j/6P/p/+n/5//n/+f/
5//n/+j/6P/o/+r/6v/q/+r/6P/o/+n/6f/p/+n/6f/p/+n/6f/p/+n/6f/p/+n/6v/s
/+z/6//q/+j/6P/o/+n/6f/p/+j/6P/o/+j/6P/o/+f/5//n/+f/5//n/+f/5//n/+b/
5v/l/+X/5f/l/+X/5//l/+T/5v/m/+b/5v/m/+b/5v/m/+T/5P/l/+X/5f/l/+X/5f/l
/+X/5f/m/+b/5//o/+j/6f/p/+n/6f/o/+j/6P/p/+v/6//r/+7/7P/t/+3/7f/v//D/
8P/x//H/8f/u/+3/6//q/+n/6P/m/+b/5v/n/+n/6v/q/+n/6v/p/+f/5v/j/+L/4f/h
/9//3//f/97/3//g/+H/4v/g/+D/4P/g/97/3//f/9//3//f/+D/4P/f/9//3//f/+H/
4//k/+X/5f/l/+f/7P/w//f//v8KABsAKQA+AFkAbwB7AHUAXQA0AA4A8//h/9L/xf+8
/7r/uP+2/7j/vv/C/8f/zv/R/9L/1f/Y/9n/3f/f/9//3//f/9//3//f/9//3//f/9//
4P/g/+D/4P/g/+D/4P/g/+D/4P/h/+D/4P/g/+D/4P/g/+D/4P/i/+L/4v/i/+D/4P/g
/+D/3//f/9//4P/g/+D/4P/g/+H/4f/h/+H/4//j/+P/5P/i/+L/4v/i/+L/4v/j/+P/
4//j/+T/5P/k/+T/5f/l/+b/5v/m/+b/6P/o/+j/6f/n/+n/6f/p/+n/6//r/+3/8P/w
//H/8v/z//T/9f/1//b/9//3//f/9//5//r/+v/4//n/+f/5//n/+f/6//v//f/9//3/
/f/6/w==
         </WaveFormData>
      </LeadData>
   </Waveform>
</RestingECG>
