# Supplementary material for: Detection of Left Atrial Enlargement Using a Convolutional Neural Network-Enabled Electrocardiogram
Source: Front Cardiovasc Med. 2020 Dec 17;7:609976. doi: 10.3389/fcvm.2020.609976 (PMC7773668; doi:10.3389/fcvm.2020.609976)
Supplement: Supplementary file 4 [file Data_Sheet_4.ZIP › normal3/1802032428_2013_0000000F.XML]

<?xml version="1.0" encoding="Windows-1252"?>
<!DOCTYPE RestingECG SYSTEM "restecg.dtd">
<RestingECG>
   <PatientDemographics>
      <PatientID>1802032428</PatientID>
      <PatientAge>66</PatientAge>
      <AgeUnits>Years</AgeUnits>
      <Gender>Female</Gender>
      <PatientLastName>chenshuping</PatientLastName>
   </PatientDemographics>
   <TestDemographics>
      <DataType>Resting</DataType>
      <Site>1</Site>
      <AcquisitionDevice>MAC55</AcquisitionDevice>
      <Status>Unconfirmed</Status>
      <Priority>Normal</Priority>
      <AcquisitionTime>08:52:54</AcquisitionTime>
      <AcquisitionDate>08-23-2016</AcquisitionDate>
      <CartNumber>1</CartNumber>
      <AcquisitionSoftwareVersion>009C</AcquisitionSoftwareVersion>
      <XMLSourceVersion>MAC5000 v1.0</XMLSourceVersion>
   </TestDemographics>
   <RestingECGMeasurements>
      <VentricularRate>64</VentricularRate>
      <AtrialRate>64</AtrialRate>
      <PRInterval>144</PRInterval>
      <QRSDuration>92</QRSDuration>
      <QTInterval>402</QTInterval>
      <QTCorrected>414</QTCorrected>
      <PAxis>74</PAxis>
      <RAxis>73</RAxis>
      <TAxis>57</TAxis>
      <QRSCount>11</QRSCount>
      <QOnset>225</QOnset>
      <QOffset>271</QOffset>
      <POnset>153</POnset>
      <POffset>209</POffset>
      <TOffset>426</TOffset>
      <ECGSampleBase>500</ECGSampleBase>
      <ECGSampleExponent>0</ECGSampleExponent>
   </RestingECGMeasurements>
   <Diagnosis>
      <Modality>Resting</Modality>
         <StatementCount>2</StatementCount>
         <LabelText>12SL ��ϳ���</LabelText>
      <DiagnosisStatement>
         <StmtFlag>ENDSLINE</StmtFlag>
         <StmtText>�������</StmtText>
      </DiagnosisStatement>
      <DiagnosisStatement>
         <StmtFlag>ENDSLINE</StmtFlag>
         <StmtText>���� ECG</StmtText>
      </DiagnosisStatement>
   </Diagnosis>
   <Waveform>
      <WaveformType>Rhythm</WaveformType>
      <WaveformStartTime>0</WaveformStartTime>
      <NumberofLeads>8</NumberofLeads>
      <SampleType>CONTINUOUS_SAMPLES</SampleType>
      <SampleBase>500</SampleBase>
      <SampleExponent>0</SampleExponent>
      <HighPassFilter>16</HighPassFilter>
      <LowPassFilter>150</LowPassFilter>
      <ACFilter>NONE</ACFilter>
      <LeadData>
         <LeadByteCountTotal>10000</LeadByteCountTotal>
         <LeadTimeOffset>0</LeadTimeOffset>
         <LeadSampleCountTotal>5000</LeadSampleCountTotal>
         <LeadAmplitudeUnitsPerBit>4.88</LeadAmplitudeUnitsPerBit>
         <LeadAmplitudeUnits>��V</LeadAmplitudeUnits>
         <LeadHighLimit>2147483647</LeadHighLimit>
         <LeadLowLimit>268435456</LeadLowLimit>
         <LeadID>I</LeadID>
         <LeadOffsetFirstSample>0</LeadOffsetFirstSample>
         <FirstSampleBaseline>0</FirstSampleBaseline>
         <LeadSampleSize>2</LeadSampleSize>
         <LeadOff>FALSE</LeadOff>
         <BaselineSway>FALSE</BaselineSway>
         <ExcessiveACNoise>FALSE</ExcessiveACNoise>
         <MuscleNoise>FALSE</MuscleNoise>
         <LeadDataCRC32>978888833</LeadDataCRC32>
         <WaveFormData>
/P/8//z//P/6//r/+v/6//z//P/8//z//P/8//z//P/6//r/+v/6//r/+v/6//r/+v/6
//r/+v/6//r/+v/6//r/+v/6//r/+v/6//r/+v/6//r/+v/6//r/+v/6//r/+v/6//r/
+v/6//r/+v/6//z//P/8//z//P/8//z//P/8//z//P/8//z//P/8//z//P/8//z//P/8
//z//P/8//7//v/+//7//P/8//z//P/+//7//v/+//z//P/8//z//P/8//z//P/8//z/
/P/8//z//P/8//z//P/8//z//P/+//7//v/+//3//P/7//r//P/8//z//P/6//r/+v/6
//j/+P/4//j/+v/6//r/+v/6//r/+v/6//z//P/8//z/+v/6//r/+v/6//r/+v/6//z/
/P/8//z/+v/6//r/+v/8//z//P/8//v/+v/5//j/+P/4//j/+P/6//r/+v/6//j/+P/4
//j/+v/6//r/+v/6//r/+v/6//r/+v/6//r//P/8//z//P/6//r/+//7//v/+//7//v/
+f/4//j/+P/4//j/+P/4//v/+//7//v/+f/5//n/+f/8//z//P/9//7//v8AAAAAAQAC
AAMABAAFAAUABAAEAAIAAQD///7//f/7//n/+P/2//b/9v/2//T/9f/1//X/+P/4//j/
9//1//T/9P/0//b/9v/2//b/+P/2//P/8v/t/+n/5P/h/9//3//l/+z/8//+/wwAHAAv
AEQATgBKADYAJQAiACkAMwAtABkADQALAAgACQAJAAcACAAIAAUABAACAAAA//////7/
/P/8//z/+//6//z/+//5//n/+f/5//n/+f/5//n/+//7//z//P/8//z//P/8//z//P/8
//z/+v/6//r/+//7//v//P/8//7//v/////////9////AAD//////////wAAAAAAAAAA
AQABAAEAAQADAAMABAAEAAMAAwADAAQABAAEAAYABwAJAAkACQALAAkACQALAAwADgAP
ABIAFAATABQAFQAWABcAGQAaABsAHAAdAB4AHwAgACEAIgAjACIAIwAkACQAJgAnACcA
KAAoACgAKQApACgAJwAnACYAJwAnACcAJgAmACYAJAAjACIAIAAdABsAGwAaABkAGAAT
ABIAEAAOAA0ADAAKAAoABwAGAAQAAwACAAEAAAD///7//f/8//z/+f/5//n/+P/6//v/
+//7//z//P/8//z/+v/6//r/+v/6//r/+v/5//v/+//7//v/+f/5//j/+P/6//r/+v/6
//j/+f/5//j/+P/4//j/+P/4//j/+P/4//b/9f/1//X/9//3//j/+P/2//b/9f/1//f/
9//3//f/9//3//j/+P/3//f/+P/4//j/+P/4//n/+f/4//j/+v/6//n/+f/5//r/+v/6
//r/+v/6//r/+v/6//v/+//6//r/+f/5//n/+f/5//n/+f/7//v/+//7//n/+f/5//n/
+P/4//n/+f/3//f/9//3//f/9//3//f/9//3//f/9v/4//j/9//3//f/9//4//j/9v/2
//X/9f/3//f/9//4//b/9v/2//b/9v/2//X/9f/3//f/9//3//f/9//3//b/+P/4//j/
+f/3//f/9//3//b/9v/2//b/9v/2//f/9//3//f/9//3//b/9v/3//f/9//3//b/9v/2
//X/9//3//j/+P/4//j/+P/2//b/9v/2//j/+P/4//j/9v/2//b/9v/2//b/9v/2//j/
+P/4//j/9v/3//f/9//3//f/9//3//b/9v/2//b/9v/2//b/9//3//f/9//3//f/9//3
//j/+P/4//n/+v/6//z//P/9//7///8AAAEAAQAAAAAA/v/7//n/+P/3//f/9f/0//L/
9P/0//T/9P/z//P/8//0//T/9P/z//P/8v/y//L/8v/y//L/8v/y//L/8f/w/+3/6f/m
/+P/4f/j/+n/7v/1//7/DAAcAC8AQABIAD4AKgAdABgAIQArACcAFQAHAP3/9v/1//f/
+f/8/wAA/f/8//z//P/9//3//P/8//z/+v/5//j/+P/3//n/+f/5//n/9//3//f/9//5
//n/+v/6//n/+P/3//b/9v/2//b/9v/3//j/+f/7//v/+//8//z/+v/6//v/+//7//n/
+//8//3//f/9//3//v/+//7//v/9//3//f/9//7///8BAAIAAQABAAEAAgAAAAAAAgAD
AAQABQAGAAkABwAHAAkACgANAA0ADwAQAA8AEAARABIAEwAVABYAFwAaABsAHAAdABwA
HQAeAB8AIAAhACIAIgAiACMAIwAkACQAJAAlACUAJAAjACMAIgAhACEAIQAgACAAIAAe
AB0AGwAaABgAFwAXABYAFQAUABEAEAAOAAwABwAGAAQABAAEAAQAAwADAAEA///9//v/
/P/7//r/+v/5//n/+f/4//b/9//3//f/9v/2//b/9v/2//b/9v/2//j/+P/4//f/9//3
//f/9//3//f/9v/2//b/9v/2//b/9v/3//f/9v/0//T/9P/0//T/9P/0//T/8v/x//H/
8f/y//P/9f/2//T/9P/z//P/9f/1//X/9f/1//X/9v/2//f/9//4//j/+P/4//j/+f/3
//b/9v/4//j/9//3//f/9v/2//b/9v/4//j/+P/4//j/+f/5//j/+P/3//f/9//3//f/
9//3//f/9//3//f/9//3//f/9//4//j/+f/5//f/9//3//f/+f/5//n/+f/3//f/9//2
//b/9v/1//X/9//3//j/+P/2//b/9f/1//X/9f/1//b/9v/2//b/9v/4//j/9//3//X/
9f/1//X/9//3//f/9v/2//b/9v/3//X/9f/1//X/9v/2//b/9v/0//T/9f/1//f/9//3
//b/9v/2//b/9v/2//b/9v/2//T/9P/0//T/9v/2//b/9v/2//b/9v/2//b/9v/3//f/
9//3//f/9//1//T/9P/0//b/9v/2//b/9f/1//X/9f/3//f/9//3//j/+P/4//n/+P/4
//r/+v/7//z//f/+///////+//7//v/9//v/+v/5//f/9f/0//L/8v/y//L/8v/z//P/
8//0//T/9P/z//P/8v/y//L/8P/w//D/8P/w//L/8f/u/+3/6//o/+X/4f/f/+H/6P/t
//T//v8OAB8ANABCAEQANAAfABQAFwAjACsAHwAPAAcAAAD7//n/+//8/wAAAwAAAAAA
AAD9//v/+v/6//r/+v/5//j/+v/5//f/9//3//f/9//3//f/9//3//f/+P/4//b/9v/2
//b/+P/4//j/+P/4//j/+P/5//n/+f/6//r//P/8//3//f/7//n/+//8//3//f/9//3/
/v/+//7//v////////////3//f/+//7/AQABAAEAAgACAAIABAAFAAMAAwADAAUABwAH
AAkACgAJAAkACwAMAA0ADgAPABAAEwAVABYAFwAWABcAGAAZABwAHQAeAB8AHgAfACAA
IAAgACEAIQAiACQAJAAlACUAJgAlACUAJAAjACMAIwAiACIAIgAgAB8AHgAcABkAFwAX
ABYAFQAUABEAEAAOAAwACQAIAAYABgADAAIAAAD//wAA///+//3//P/7//r/+v/5//n/
+f/4//j/+f/5//n/+P/4//j/+P/2//b/9v/2//b/9v/2//X/9//3//f/9//5//n/+P/4
//j/+P/4//j/9v/3//f/9v/2//b/9v/2//b/9v/2//b/+P/3//f/9//1//X/9v/2//b/
9v/1//X/9f/1//X/9f/1//X/9v/2//X/9f/2//b/9v/2//b/9//3//b/9v/4//j/9//3
//f/+P/4//j/+P/4//j/+P/4//j/+f/5//j/+v/5//n/+f/5//n/+f/5//f/9//3//f/
+f/5//n/+f/4//j/+f/5//f/9//3//f/9//3//f/9//5//n/+f/4//b/9v/1//X/9//3
//j/+P/4//j/9//3//n/+f/5//r/+f/4//f/9v/4//j/9//3//n/+f/5//n/+P/3//b/
9P/0//T/9P/1//f/9//3//f/9v/2//b/9v/2//b/9//3//n/+f/5//n/+P/4//n/+f/4
//f/9f/0//b/9//5//f/+P/2//b/9v/2//T/9P/0//T/9f/2//f/+P/2//b/9v/2//b/
9v/2//b/9v/2//b/9v/2//b/9v/2//j/+P/4//j/+f/5//n/+f/5//n/+f/4//b/9v/2
//b/+P/4//n/+f/5//n/+f/5//n/+f/6//r/+v/7//z//P/+//7///8AAP//AAABAAEA
AgACAAAA///7//r/+f/3//f/9v/0//T/8v/y//L/8//z//P/9P/0//b/9f/1//T/8v/y
//L/8v/y//L/8v/y//P/8v/v/+v/5v/h/93/3f/h/+r/8f/6/wYAFAAnADoASABIADYA
IQAaAB0AKQApABkACQAJAAoACQAJAAcABgAGAAUABAACAAAA/f/9//7//v/8//z/+//6
//r/+f/5//n/+f/5//n/+f/5//n/+f/5//r/+v/6//r/+v/6//j/+P/4//j/+P/4//j/
+f/7//v//P/8//r/+v/7//v//f/7//3//v/9//3//f/9/wAAAAAAAAAAAQABAAEAAQAB
AAEAAgACAAMAAwADAAQABAAEAAYABwAHAAcABwAJAAcABwAJAAoACwALAA0ADgARABIA
EwAUABUAFwAYABkAGAAZABoAGwAeAB8AIAAhACAAIQAiACIAJAAlACUAJgAkACQAJQAl
ACYAJQAlACQAIQAhACEAIAAgACAAHgAdAB8AHgAcABsAFwAWABUAFAATABIAEAAOAA0A
DAAKAAoABwAGAAQAAwACAAEAAAD///7//f/8//z/+//7//v/+v/6//v/+//7//r/+v/6
//r/+P/4//j/+P/4//j/+P/3//n/+f/5//n/9//3//b/9v/2//b/9v/2//b/9//3//b/
9v/2//b/9v/4//j/+P/4//j/9//3//f/9//3//j/+P/4//j/9//3//X/9f/1//X/9//3
//j/+P/3//f/+P/4//j/+P/4//n/9//2//b/+P/4//f/9//3//r/+v/6//r/+P/4//j/
+P/4//n/+f/4//r/+f/5//n/+f/5//n/+f/5//n/+f/5//f/9//3//f/9v/2//f/9//5
//n/+f/5//n/+f/5//n/+f/5//n/+P/4//j/9//3//f/9//4//j/+v/6//n/+f/3//f/
9//4//j/+P/4//j/+v/6//n/+f/5//n/+f/5//n/+f/5//j/9v/2//b/9//3//f/9//3
//j/+P/4//j/9v/2//f/9//3//f/9//3//b/9v/3//f/+f/5//j/+P/4//f/9//5//r/
+v/6//r/+v/4//j/+P/4//j/+P/4//j/+P/4//j/+P/6//r/+v/6//j/+P/4//j/+v/6
//r/+v/4//j/+f/5//v/+//7//v/+f/4//j/+P/4//j/+P/4//v/+//7//v/+//7//v/
+//8//z//P/9//z//P/+//7/AQACAAMABAADAAMAAgACAAIAAQD///7//f/7//n/+P/0
//T/9P/0//T/9f/1//X/9v/2//b/9f/1//T/9P/0//b/9v/2//b/9v/2//X/8v/v/+v/
6P/j/+H/4f/l/+z/8//+/w4AIAAzAEYAUABIADYAJQAeACcAMwAtABsADwANAAoACQAH
AAcACgAIAAUABAAEAAIA//////7//P/8//7//f/+//z//f/7//v/+//7//3//f/9//3/
/f/9//7//v/8//z//P/8//z//P/8//z//P/8//z//f/9//3//v/+//7//v///////f/7
//3//v8BAAEAAQABAAQABAAEAAQAAwADAAMAAwAFAAUABgAGAAYABQAEAAQABgAGAAgA
CQALAAsACwANAAsACwANAA4ADwAPABEAEgAVABYAFwAYABkAGwAcAB0AHgAfACAAIQAi
ACMAJAAlACYAJwAoACgAKAApACkAKgAoACgAKQApACgAJwAnACYAJgAnACgAKAAmACYA
JAAjACEAIAAeAB0AGwAaABkAGAAXABYAFAASAA8ADgAMAAwACQAIAAYABQAEAAMAAgAB
AAIAAQAAAAAA/////////v/9//3//P/7//z//P/8//z//P/8//z//P/8//z//P/7//3/
/f/9//3//f/9//z//P/+//7//v/+//3//f/8//r/+v/6//r/+v/6//r/+v/6//z/+//7
//v/+f/5//r/+v/4//j/9//3//r/+//8//3//P/7//v/+v/7//v//P/8//z//P/8//3/
+//6//r//P/8//v/+//7//z//P/8//z//P/8//z//P/6//v/+//6//r/+f/5//n/+//7
//v/+//5//n/+f/5//n/+f/5//n/+v/6//v/+//7//v/+//7//3//f/9//3//P/7//r/
+P/4//j/9//3//f/9//4//j/+P/4//f/9//3//f/9//4//j/+P/4//j/+P/4//f/9//3
//f/9//3//X/9f/1//T/9v/2//b/9//1//X/9f/1//T/9P/0//T/9v/2//f/9//1//X/
9f/1//b/9v/3//f/9//3//b/9v/2//f/9//3//j/9v/2//b/9v/2//b/9v/2//b/9v/2
//b/9v/2//b/9v/4//j/+P/4//j/+P/4//j/+f/5//n/+f/5//n/+f/4//b/9v/2//b/
+P/4//n/+f/5//n/+f/5//n/+f/6//r/+v/7//z//P/+//7///8AAAEAAgADAAMAAgAC
AAAA///9//z/+//5//n/+P/2//b/9P/0//T/9f/1//X/9v/2//b/9f/1//T/9P/0//T/
9P/0//T/9P/0//P/8v/v/+v/5v/j/+H/4//p//L/+f8EABAAHgAxAEYATABAACgAGwAc
ACUALQAlABMABwD9//b/9f/3//n//v8CAP///v/+//7//f/9//z//P/8//z/+//4//j/
+f/5//n/+f/5//v/+//7//v/+//7//z//P/8//z//P/8//z//P/8//z//P/8//z//f/9
//3//v/+//7//v///////f/7//3//v///////////wAAAAAAAAAAAwADAAMAAwADAAMA
BAAEAAUABQAFAAYABgAGAAgACQAJAAkACQALAAkACQALAAwADQANAA8AEAARABIAEwAU
ABUAFwAYABkAGgAbABwAHQAgACEAIgAjACIAIwAkACQAJgAnACcAKAAmACYAJwAnACYA
JQAlACQAIQAhACEAIAAiACIAIAAfAB0AHAAaABkAFwAWABUAFAARABAADgAMAAsACgAI
AAgABwAGAAQAAwACAAEAAAD///7//f/8//z/+//7//v/+v/6//v/+//7//r/+v/6//r/
+v/6//r/+v/4//j/+P/3//n/+f/5//n/9//3//b/9v/2//b/9v/2//b/9//3//b/+P/4
//j/+P/4//j/+P/4//j/9//3//f/9//3//j/+P/4//j/9//3//f/9//3//f/9//3//j/
+P/1//X/9v/2//j/+P/4//n/+//6//r//P/6//n/+f/5//r/+v/6//r/+v/6//r/+v/6
//v/+//6//z/+//7//v/+f/5//n/+f/5//n/+f/5//n/+f/5//n/+v/6//v/+//6//n/
+P/3//n/+f/5//n/+f/5//n/+P/6//r/+f/5//n/+f/6//r/+v/6//n/+f/3//f/9//4
//j/+P/4//j/+P/4//f/9//5//n/+f/5//n/+f/5//j/9v/2//b/9//5//n/+f/5//b/
9v/2//b/9v/2//f/9//5//f/9//2//b/9v/2//b/9v/2//b/9v/4//j/+P/4//j/+P/4
//j/+P/4//j/+P/4//j/+f/5//n/+f/5//n/9//2//b/9v/4//j/+P/4//n/+f/5//n/
9//3//f/9//6//r/+v/7//r/+v/8//z//v8AAAIABAAFAAUABAAEAAAA///9//z/+//5
//f/9v/0//T/9P/0//b/9//3//f/9//2//X/8//z//L/8v/y//T/9P/0//T/8v/y//H/
8P/v/+v/5v/l/+P/4//p/+7/9f8AABAAHgAtAD4ASAA8ACYAFwAUAB0AKQApABcABwD9
//r/+f/7//v/AAACAP///v/+//7//f/9//z//P/8//r/+f/6//r/9//3//f/9//3//n/
+f/5//n/9//3//j/+P/4//j/+P/4//r/+v/6//r/+v/6//r/+//5//n/+v/6//r/+v/7
//v//f/7//3//v/9//3//f/9//7//v/+//7///////////8BAAEAAgACAAMAAwADAAQA
AgACAAQABQADAAMAAwAFAAcABwAJAAoADQANAA8AEAAPABAAEQASABMAFQAWABcAGAAZ
ABoAGwAcAB0AHgAfACAAIQAiACIAIgAjACMAJAAkACQAJQAlACIAIQAhACAAIQAhACEA
IAAgACAAHgAdABsAGgAYABcAFQAUABMAEgARABAADgAMAAkACAAGAAYABQAEAAIAAQD+
//3//P/7//v/+//7//z/+f/5//n/+P/4//n/+f/5//j/+P/4//j/9v/2//b/9v/4//j/
+P/3//f/9//3//f/9//3//b/9v/2//b/9v/2//T/9f/1//T/9v/2//b/9v/2//b/9v/2
//b/9f/1//X/8//z//T/9P/0//T/8//z//X/9f/1//X/8//z//T/9P/z//P/9P/0//T/
9P/0//X/9f/0//T/9v/4//f/9//3//b/9v/2//b/+P/4//j/+P/2//f/9//2//b/9f/1
//X/9v/3//j/+f/3//f/9//3//f/9//3//f/9v/2//f/9//1//X/9f/1//X/9f/1//X/
9f/1//X/9P/2//b/9f/1//X/9f/2//b/9v/2//X/9f/1//X/9f/2//T/9P/0//T/9P/0
//P/8//1//X/9f/1//P/8//z//L/9P/0//T/9f/1//X/9f/1//T/9P/0//T/8v/y//P/
8//z//P/8//z//T/9P/1//X/8//z//L/8v/0//X/9//5//b/9P/0//T/9P/0//T/9P/0
//T/9P/0//T/9P/0//T/9P/0//T/9P/0//T/9P/0//T/8v/y//L/8v/0//T/9f/1//X/
9f/1//X/9f/0//T/9P/0//T/9P/0//X/9f/1//X/9//3//f/9//2//b/9v/3//j/+P/6
//r/+f/6//v//P///////v/+//z/+//5//j/9f/z//H/8P/w//D/8P/w//D/8f/x//H/
8v/y//L/8f/x//D/8P/w//D/8P/w//D/8P/w/+//7P/r/+X/4P/d/9n/2//j/+r/8f/6
/wYAFAAjADYAQAA6ACgAGQAYAB8AJwAjABEABQADAAIAAQABAAEABAAEAAEA/v/8//r/
+f/7//r/+v/6//j/9//2//b/9f/1//X/9f/1//X/9f/1//X/9f/1//b/9v/4//j/+P/4
//j/+P/4//j/+P/4//j/+f/5//n/+v/6//j/+P/5//n/+f/3//n/+v/7//v/+//7//z/
/P/8//z/+//7//v/+//9//3//v/+/wEAAQABAAIAAAAAAAIAAwADAAMAAwAFAAcABwAJ
AAoACQAJAAsADAANAA4ADwAQAA8AEQASABMAFAAVABYAFwAaABsAHAAdAB4AHwAgACAA
IgAjACMAJAAiACIAIwAjACIAIQAhACAAHwAfAB8AHgAcABwAGgAZABsAGgAYABcAFQAU
ABMAEgARABAADgAMAAkACAAGAAYABQAEAAIAAQACAAEAAAD///z/+//6//r/+f/5//n/
+P/2//f/9//3//b/9v/2//b/+P/4//j/+P/2//b/9v/1//f/9//3//f/9//3//b/9v/0
//T/9P/0//T/9f/1//T/9v/2//b/9v/2//b/9v/2//j/9//3//f/9f/1//b/9v/4//j/
9//3//X/9f/1//X/9f/1//b/9v/1//X/9v/2//T/9P/0//X/9//2//b/+P/6//n/+f/5
//j/+P/4//j/+v/6//r/+v/4//n/+f/4//j/9//3//f/+f/5//n/+f/3//f/9//3//n/
+f/5//n/9v/2//f/9//5//n/+f/5//f/9//3//f/9//3//f/9v/2//b/9f/1//X/9f/2
//b/9v/2//X/9f/3//f/9//4//b/9v/2//b/+P/4//f/9//3//f/9//3//f/9//3//b/
9P/0//T/9f/z//P/8//z//P/9P/1//b/9v/2//f/9//3//f/9//3//b/9v/3//f/9//3
//b/9v/4//n/9//3//b/9v/2//b/9v/4//j/+P/4//b/9v/2//b/+P/4//j/+P/4//j/
+P/4//r/+v/6//r/+v/6//v/+//6//n/+P/3//f/9v/2//b/9v/2//b/9v/3//f/9//3
//n/+f/5//n/+P/4//j/+f/6//r//P/8////AAABAAIAAwADAAIAAgACAAEA///+//z/
+f/2//T/9P/0//T/9P/0//X/9f/1//T/9P/0//P/8//y//L/8v/w//D/8P/w//T/9v/1
//L/7//r/+b/4f/d/93/4f/q//H/+P8GABYAJwA4AEYASAA4ACUAHAAfACsALQAfAA0A
BwAEAAMABQAFAAYABgADAAAA/P/6//f/+//8//7//v/+//3//P/6//n/+f/5//n/+f/5
//n/+f/5//f/9//4//j/+P/4//j/+P/6//r/+v/6//r/+v/6//v/+//7//z//P/8//z/
/f/9/////f///wAA//////////8AAAAAAAAAAAEAAQABAAEA/////wAAAAABAAEAAQAC
AAIAAgAEAAUABQAFAAUABwAJAAkACwAMAA0ADQAPABAAEQASABMAFAATABUAFgAXABgA
GQAaABsAHAAdAB4AHwAeAB8AIAAgACEAIwAkACYAJAAkACUAJQAkACMAIwAiACEAIQAh
ACAAIAAgAB4AHQAfAB4AHAAbABcAFgAVABQAEwASABAADgANAAwACgAKAAgABgADAAEA
AgABAAAA///8//v/+v/6//v/+//7//r/+P/5//n/+f/6//r/+v/6//r/+v/6//r/+v/6
//r/+f/5//n/+f/5//n/+f/4//j/+P/4//j/+P/4//n/+f/4//j/+P/4//j/+P/4//j/
+P/6//n/+f/5//f/9//4//j/+P/4//f/9//3//f/9//3//f/9//4//j/+f/5//r/+v/5
//j/9//3//f/9v/2//j/+v/5//n/+f/4//j/+P/4//j/+P/4//j/+P/5//n/+P/6//n/
+f/5//f/9//3//f/9//3//f/9//3//f/9//3//j/+P/5//n/+f/5//n/+f/3//f/9//3
//X/9f/1//T/9v/2//X/9f/1//X/9v/2//b/9v/1//X/9f/1//X/9v/0//T/9P/0//X/
9v/2//f/9f/1//X/9f/3//f/9//2//b/9v/2//f/9//3//f/9//0//T/9P/0//b/9v/3
//f/9//3//f/9//0//T/9f/1//f/9//2//b/9v/3//f/9f/y//T/9P/0//T/9v/2//b/
9v/0//T/9P/0//T/9P/0//T/9P/0//T/9P/0//T/9f/1//X/9f/1//X/9//2//b/9v/2
//b/9v/2//X/9f/1//X/9f/1//X/9f/2//b/9v/3//j/+P/6//r//f/+////AAD/////
/v/+//z/+//5//j/+f/3//X/9P/y//L/8v/y//L/8//z//P/8v/y//L/8f/z//L/8v/y
//D/8P/w//D/8v/y//H/8P/t/+n/5v/j/9//3//h/+j/7//4/wQAEgAlADgARgBGADYA
IwAaABsAJQArAB8ADQABAPj/9f/1//f/+v/+//3//P/8//z/+//7//r/+P/4//r/+f/4
//b/9f/1//X/9f/1//f/9//3//f/9//3//j/+P/2//b/9v/2//b/9v/2//b/9v/2//b/
9//3//f/+P/4//j/+P/5//n/+f/3//n/+v/7//v/+//7//r/+v/6//r/+//7//v/+//7
//v//P/8//3//f/9//7//v/+/wAAAQADAAMAAwAFAAUABQAHAAgABwAHAAkACgALAAwA
DQAOAA8AEQASABMAFAAVABYAFwAYABkAGgAbABwAHQAeAB4AHAAdAB0AHgAgACAAIQAh
ACAAHwAfAB4AHwAfAB8AHgAeAB4AHAAbABkAGAAWABUAFQAUABMAEgANAAwACgAIAAcA
BgAEAAQAAQAAAP7//f/8//v/+v/5//r/+f/4//j/9f/1//X/9P/0//X/9f/1//T/9P/0
//T/8v/y//L/8v/y//L/8v/x//H/8f/x//H/8f/x//D/8P/y//L/8v/y//D/8f/x//D/
8v/y//L/8v/y//L/8v/y//D/7//v/+//8f/x//L/8v/w//D/7//v//H/8f/x//H/8f/x
//L/8v/v/+//8P/w//L/8v/y//P/8//y//L/9P/0//P/8//z//T/9P/0//T/9P/0//T/
9P/0//X/9f/0//T/8//z//P/8//z//P/8//z//P/8//z//H/8f/x//H/8v/y//P/8//x
//H/8f/x//H/8f/x//H/8f/x//H/8P/w//D/7//v//H/8f/y//L/8P/w/+//7//x//H/
8f/y//D/8P/w//D/7v/u/+3/7f/u/+//8P/x/+//7//v/+7/8P/w//D/8f/v/+//7//v
//D/8P/w//D/8P/w//H/7//u/+7/7v/u/+7/8P/w//D/8P/u/+7/7v/u/+7/7v/u/+7/
7P/s/+z/7P/u/+7/7//v/+//7//v/+//7f/s/+z/7P/u/+7/7v/u/+//7//v/+//7//v
/+//7//y//L/8v/z//L/8v/0//T/9f/2//f/+P/3//f/9v/2//T/8//x//D/7//t/+v/
6v/o/+j/6P/o/+r/6//r/+v/6v/q/+r/6f/p/+j/6P/o/+j/6P/o/+j/6P/q/+n/6P/l
/+H/3v/b/9v/2//f/+b/7f/0/wYAFgAnADQAPAAyABwADQAOABcAHwAZAAcA+f/z/+7/
7//t/+3/8v/2//X/9P/0//L/8//z//L/8v/w//D/8f/w//D/7//t/+3/7f/t/+v/6//r
/+v/7f/t/+7/7v/w//D/8P/w//D/8P/w//D/7v/u/+7/7//v/+//8P/w//D/8P/x//H/
8f/t/w==
         </WaveFormData>
      </LeadData>
      <LeadData>
         <LeadByteCountTotal>10000</LeadByteCountTotal>
         <LeadTimeOffset>0</LeadTimeOffset>
         <LeadSampleCountTotal>5000</LeadSampleCountTotal>
         <LeadAmplitudeUnitsPerBit>4.88</LeadAmplitudeUnitsPerBit>
         <LeadAmplitudeUnits>��V</LeadAmplitudeUnits>
         <LeadHighLimit>2147483647</LeadHighLimit>
         <LeadLowLimit>268435456</LeadLowLimit>
         <LeadID>II</LeadID>
         <LeadOffsetFirstSample>0</LeadOffsetFirstSample>
         <FirstSampleBaseline>0</FirstSampleBaseline>
         <LeadSampleSize>2</LeadSampleSize>
         <LeadOff>FALSE</LeadOff>
         <BaselineSway>FALSE</BaselineSway>
         <ExcessiveACNoise>FALSE</ExcessiveACNoise>
         <MuscleNoise>FALSE</MuscleNoise>
         <LeadDataCRC32>3465606945</LeadDataCRC32>
         <WaveFormData>
7P/s/+z/7P/q/+r/6v/q/+r/6v/q/+r/7P/s/+z/7P/u/+7/7v/u/+7/7v/u/+7/8P/w
//D/8P/w//D/8P/w//D/8P/w//D/8v/y//L/8v/0//T/9P/0//b/9v/2//b/9v/2//b/
9v/2//b/9v/2//b/9v/2//b/9v/2//b/9v/4//j/+P/4//b/9v/2//b/9v/2//b/9v/2
//b/9v/2//b/9v/2//b/9v/2//b/9v/2//b/9v/2//T/9P/0//T/9P/0//T/9P/0//T/
9P/0//L/8v/y//L/8v/y//L/8v/y//L/8v/y//D/8P/w//D/8P/w//D/8P/u/+7/7v/u
/+z/7P/s/+z/7f/u/+//8P/w//D/8P/w/+7/7v/u/+7/7P/s/+z/7P/u/+7/7v/u/+7/
7v/u/+7/7P/s/+z/7P/s/+z/7P/s/+z/7P/s/+z/7P/s/+z/7P/u/+7/7v/u/+3/7P/r
/+r/7P/s/+z/7P/t/+3/7P/s/+3/7f/u/+7/7v/u/+//8f/y//L/9P/3//f/9//5//n/
+f/6//r/+f/3//f/9//4//r//P/9//7//f/6//j/9v/2//b/+P/6////AAAAAAAA/v/9
//z//P/7//r/+P/0//H/7//v/+//7v/t/+z/6//p/+f/5f/k/+L/4f/h/+L/5P/k/+T/
4//h/+H/4f/h/+L/4//k/+X/5//l/+P/5f/l/+T/5v/m/+b/6f/x//3/DQAeADAAQgBU
AGwAiQCqAMgA1gDJAJ4AbgBMADAAEAD0/97/zP/E/8P/wP/B/8X/zP/R/9X/2v/c/+D/
5f/p/+v/6v/q/+r/7P/r/+v/6//r/+z/7P/s/+3/7f/t/+3/7v/w//D/8f/x//P/9P/0
//T/8//z//T/9P/0//X/9v/3//n/+f/5//r/+v/6//v/+//6//r//P/8//z//v/+////
////////AAABAAIAAwAEAAMAAwAEAAUACAAKAAsADAAPABAAEQASABEAEgAUABcAGwAc
AB4AIAAgACIAIwAlACkAKwAuADEAMwA0ADYAOQA4ADoAPAA9AD0APgA/AEAAQABAAEAA
QQBBAEEAQQBAAEEAQAA/AD4AOwA6ADoAOgA3ADYANAAyAC8ALQArACkAJQAjACAAHgAb
ABgAFQASAA8ADAALAAcABQADAAEA///9//v/+f/3//X/8//y//L/8f/v/+//7//v/+7/
7//w/+//7v/u/+7/7P/s/+z/6//q/+n/6f/p/+r/6v/q/+r/6v/p/+n/6f/p/+n/6f/p
/+n/6v/q/+r/6v/q/+r/6v/q/+v/7P/s/+r/6v/q/+v/7f/u/+7/7v/u/+7/7v/u/+3/
7v/v/+//7//v/+//8P/y//L/8v/y//L/8v/y//L/8v/z//P/9P/0//T/9v/2//f/9//3
//f/9//2//X/9P/0//T/9P/0//P/8//z//P/9f/1//X/9f/0//T/9P/z//P/9P/0//T/
8v/x//H/8f/x//H/8f/w//D/8P/w/+//8P/w//D/8P/w//D/7//v/+7/7v/u/+7/7//v
/+7/7v/u/+7/7v/u/+7/7v/u/+7/7P/s/+z/7P/u/+7/7v/t/+3/7f/t/+3/7P/s/+z/
7P/s/+z/6//r/+v/7P/s/+z/7v/u/+3/7f/s/+z/6//r/+v/6//r/+v/7f/t/+z/7P/q
/+r/6v/r/+z/7P/s/+z/7P/q/+r/6v/q/+v/7P/t/+//7v/s/+v/6f/p/+r/6v/q/+j/
6f/r/+z/7P/u//H/8//1//f/9//3//b/9v/1//X/9//3//j/+f/4//j/+P/4//j/9//2
//b/9v/4//r//f/+//7//v/+//3//P/8//v/+v/4//T/8f/v/+//7//s/+v/6v/p/+f/
5//l/+T/5P/j/+P/5P/k/+T/5P/j/+P/4//j/+P/4//j/+P/4//j/+P/4//l/+f/5v/m
/+j/6P/p//H//f8NAB4AMABCAFYAcACPAK4A0ADeAMsAngBsAEoALgAYAAgA8P/c/9b/
1f/Q/8n/xf/G/83/1f/c/+D/4v/l/+n/6//s/+z/7P/u/+//7//v/+//8P/w//D/8f/v
/+//7//w/+7/7v/v/+//7//w//D/8P/z//P/9P/0//L/8//0//X/9f/1//X/9v/0//T/
9f/1//b/9v/4//j/+P/6//r/+//7//v/+//8////AAABAAIAAQABAAIAAwAEAAYABwAI
AAoADAAOABAAEQASABQAFwAXABgAGgAcACAAIgAjACUAJQAnACoALQAvADAAMgA1ADYA
OAA6ADsAPQA+AD8AQAA+AD4APgA/AEEAQQBBAEAAPQA8ADsAOgA5ADgAOAA4ADUANAAy
ADAALQArACkAJwAlACMAIAAeAB0AGgAXABQADwAMAAsABwAIAAcABgAFAAAA/f/6//f/
9//1//T/9P/1//P/8//z//H/7v/t/+z/6//q/+r/6v/q/+r/6v/p/+n/6f/q/+v/6v/q
/+r/6v/o/+f/5//n/+n/6f/p/+n/6f/q/+r/6v/o/+j/6P/o/+j/6f/q/+r/6P/o/+j/
6f/q/+z/7f/u/+z/7P/s/+z/7f/u/+//7//v/+//7//w//L/8v/y//L/9P/0//T/9P/0
//X/9f/2//T/9P/2//b/9//3//f/9//4//j/+P/4//j/+P/4//j/+f/5//n/+f/4//f/
9v/1//T/9P/0//P/8f/y//L/8v/z//P/9P/1//X/9f/1//T/9P/0//T/8//y//L/8v/y
//L/8v/x//H/8v/y//L/8v/y//H/7//u/+z/7P/s/+z/7v/u/+7/7v/u/+7/7v/u/+z/
7P/s/+v/7f/t/+3/7f/u/+7/7v/u/+7/7v/t/+3/6//s/+z/7P/q/+r/6f/p/+r/7P/r
/+z/6v/q/+r/6v/s/+z/7P/s/+3/7f/s/+z/6//r/+z/7P/s/+z/7f/v/+7/7v/w//P/
9//3//n/+f/5//r/+v/5//f/9//3//j/+f/6//r/+v/8//r/+f/4//b/9v/4//r//f/+
//7//v8AAP///v/+//3//P/6//b/8f/v/+//7//u/+3/7P/r/+f/5f/j/+L/4v/h/+H/
4v/i/+L/4v/h/+H/4f/h/+H/4f/h/+H/4f/h/+H/4f/h/+P/5P/k/+T/4v/j/+f/7//9
/w4AIAAyAEYAXAB3AJYAuADUAN0AxgCaAG4ATgAyABYA/P/g/87/yf/G/8P/wf/C/8f/
zf/U/9b/2v/f/+X/5//o/+j/6v/q/+n/6f/p/+n/6P/o/+j/6f/r/+v/6//s/+z/7P/t
/+3/7//w//D/8P/v/+//8P/w//D/8f/y//P/9P/1//b/+P/2//b/9//3//j/+P/6//r/
+v/8//z//f/9//3//f/+//3//v///wAAAQABAAIAAwAGAAgACQAKAAkACgALAAwADwAQ
ABIAFQAVABYAGAAaABwAHgAfACEAJQAnACoALQAvADAAMgA1ADYAOAA6ADsAOwA8AD0A
PgA+AD4APgA/AEEAQQBBAEAAQQBAAD8APgA7ADoAOgA6ADcANgA0ADIAMAAtACoAJwAn
ACUAIgAgABsAGAAVABIADwAMAAsABwAFAAMAAQD//////f/7//n/9//1//T/9P/x/+//
7//v//D/7v/u/+7/7f/s/+z/7P/s/+z/7P/r/+j/5//n/+f/6P/o/+j/6P/q/+n/6f/p
/+n/6f/p/+n/5//o/+j/6P/q/+r/6v/q/+r/6//s/+z/7P/s/+z/7f/t/+7/7v/u//D/
8P/w//D/7//w//H/8f/x//H/8f/y//L/8v/y//L/9P/0//T/9P/y//P/8//0//T/9P/2
//b/9f/1//X/9f/2//b/9v/2//b/9v/2//b/9//3//f/9//3//f/9//3//b/9v/2//X/
8//0//T/9P/2//X/9f/1//P/8//z//L/8v/y//L/8f/y//L/8v/y//D/8P/v/+//8P/w
//D/8P/x//H/8P/w//D/8P/w//D/8P/w//D/8P/w//D/8P/w//D/8P/w/+//7f/t/+3/
7f/u/+7/7v/u//D/8P/v/+//7//w//D/8P/u/+7/7f/t//D/8P/v/+//7//v/+//7//t
/+3/7P/s/+7/7v/u/+3/7v/s/+z/7P/s/+z/7P/s/+z/7P/s/+z/7P/q/+r/6v/q/+z/
7P/t/+3/6v/q/+n/6f/q/+r/6v/q/+3/7//w//D/8v/1//f/9//5//n/+f/6//j/9//3
//f/9//4//n/+v/8//z//P/6//f/9v/2//b/+P/6//3//v8AAAAAAAD///z//P/7//r/
+v/2//P/8f/x//H/7v/t/+z/6//p/+f/5f/k/+T/4//j/+T/5P/k/+b/5f/l/+X/4//j
/+P/4//j/+P/4//j/+X/4//j/+T/5P/k/+T/5f/t//n/CQAcAC4APgBQAGYAhQCkAMQA
3ADXALQAggBaADoAGAD8/+j/1v/I/8P/wv/B/8P/yP/P/9P/2P/c/+D/5f/p/+v/7P/s
/+z/7v/v/+//7//v/+7/7v/u/+//7//v/+//8P/w//D/8f/x//H/8v/y//L/9f/1//b/
9v/0//X/9v/3//f/9//3//j/+v/6//v/+//6//r//P/8//z//v/+////AQABAAEAAgAD
AAQABQAGAAcABwAIAAkACQAKAAoACgANAA4ADwAQAA8AEAASABUAFwAYABoAHAAfACIA
JAAnACcAKQAsAC8ALwAwADIANQA4ADoAPAA9AD0APgA/AEAAQgBCAEIAQwBDAEMAQwBC
AEMAQgBBAEAAPgA8ADsAOgA5ADgANgA0ADMAMQAvAC0AKwApACYAJAAhAB4AGwAYABUA
EgARAA0ACwAJAAcABQADAAEA///9//v/+f/4//j/9//1//X/9f/2//T/9P/0//P/8v/y
//L/8v/y//L/8f/y//H/8f/x//D/8P/w//D/7v/t/+3/7f/t/+3/7f/t/+3/7v/u/+7/
7v/u/+7/7v/u/+//8P/w//D/8P/w//H/8f/y//L/8v/0//T/9P/0//T/9P/0//P/9f/1
//X/9v/4//j/+P/4//j/+P/4//j/+P/5//n/+v/4//j/+v/6//r/+//8//3//P/8//z/
/P/8//z//P/8//3//f/9//3//f/9//3//f/8//z//P/7//n/+v/6//r/+v/5//n/+f/7
//v/+//6//j/+P/4//f/+P/4//j/+P/2//b/9f/1//b/9v/2//b/9//3//b/9v/0//T/
9P/0//T/9P/0//T/9P/0//T/9P/0//T/9P/z//X/9f/1//X/8v/y//L/8v/0//T/8//z
//H/8v/y//L/8v/y//H/8f/y//L/8f/x//H/8f/x//H/8f/x//D/8P/w//D/8v/z//T/
9P/0//T/9P/y//L/8v/y//D/8P/w//D/8v/y//L/8v/z//P/8v/y//P/8//0//T/8v/y
//P/9f/2//b/+P/7//////8BAAEAAQACAAIAAQABAAEAAQACAAUABgAGAAYABQACAAAA
/v8AAAAAAgAEAAcACAAIAAgACAAHAAYABgAFAAQAAgD+//n/9//3//f/9v/1//T/8//v
/+3/6//q/+r/6f/p/+r/6v/q/+r/6f/r/+v/6//r/+3/7f/t/+3/7f/t/+3/6//t/+7/
7v/u//D/8f/1/wEAEwAkADgATABeAHYAkwC0ANAA4ADRAKgAegBWADgAGgD+/+b/0v/K
/8n/yP/J/8v/0v/X/9v/3v/g/+T/6//v//H/8v/y//L/9P/0//P/8v/x//T/9P/0//X/
9f/1//X/9v/2//b/9//3//f/+P/4//j/+f/5//r/+v/6//v//P/9//v/+//7//z//P/8
//3//f8AAAAAAgACAAIABAAEAAUABwAHAAcACAAHAAgACQAKAAkACQAKAAsADgAQABEA
EgATABQAFQAWABcAGAAaAB0AHQAeACAAIgAkACYAJwApAC0ALwAyADUANQA2ADgAOwA8
AD4AQABBAEEAQgBDAEQARABEAEQARQBDAEMAQwBCAEEAQAA/AD4APwA+AD4APgA7ADoA
OAA2ADMAMQAvAC0AKwApACYAJAAjACAAHQAaABcAFAATAA8ADQALAAkABwADAAEA///9
//3/+//6//r/+//5//n/+f/3//T/8//y//P/8v/y//L/8v/y//L/8f/w/+//7//v/+7/
7v/u/+7/7v/t/+3/7f/v/+//7//v/+3/7v/u/+7/8P/w//D/8P/w//H/8v/y//L/8v/y
//P/8//0//T/9P/y//L/8v/y//b/+P/6//v/+v/5//j/+P/4//j/+P/4//r/+v/6//r/
+P/5//n/+v/4//j/+v/6//n/+f/5//n/+v/6//r/+v/6//r/+v/6//f/9//3//f/+P/5
//r/+//6//r/+v/5//f/+P/4//j/+P/3//f/9//5//n/+f/4//j/+P/4//f/9v/2//b/
9v/2//b/9f/1//T/9P/0//T/9f/1//T/9P/y//L/8v/y//T/9P/0//T/9P/0//T/9P/0
//T/9P/z//P/8//z//P/9P/0//T/9P/z//L/8P/v//H/8v/y//L/9P/0//P/8//y//L/
8f/x//H/8f/x//H/8f/x//D/8P/w//D/8v/z//L/8P/w//D/8P/w//D/8P/w//D/8P/x
//H/8P/w/+//7//y//L/8v/y//P/9f/2//b/+P/7//3//f////////8AAP7//f/9//3/
/f/+////AAACAAIAAgAAAP3//P/8//z///8CAAYACAAGAAYABgAFAAQABAADAAIA/v/6
//f/9f/3//f/9P/z//L/8f/v/+3/6f/o/+j/5//n/+j/6P/o/+r/6f/p/+n/6f/p/+n/
6f/p/+n/6f/p/+n/5//n/+b/6P/q/+r/7f/3/wUAFwAoADgASgBgAHwAnQC+ANgA4gDN
AJwAbABMADIAHAAKAPL/3P/W/9X/0v/N/8n/zP/V/93/4v/k/+b/6f/t/+//8P/w//D/
8P/x//H/8f/x//T/9P/0//X/8//z//P/9P/0//T/9f/1//X/9v/2//b/9//3//j/+P/4
//n/+v/7//v/+//7//z/+v/6//v/+//6//r//P/8//3/AAABAAMAAwADAAMABAADAAQA
BQAGAAcABwAIAAkADAAOAA8AEAAPABAAEQASABMAFAAWABkAHQAeACAAIgAiACQAJQAn
ACkAKwAuADEAMQAyADQANwA4ADoAPAA9AD8AQABBAEIAQgBCAEIAQwBDAEMAQwBCAEEA
QAA/AD4APAA6ADkAOAA3ADYANAAyADEALwAtACsAKQAnACQAIgAfABwAGQAWABMAEAAP
AAsACwAJAAcABQADAAEA///9//n/9//2//b/9f/z//P/8//0//L/8v/y//H/8P/w//D/
7v/u/+7/7f/s/+v/6//r/+7/7v/u/+7/7f/r/+r/6f/n/+f/5//n/+n/6v/q/+r/7P/s
/+z/7P/s/+3/7v/u/+7/7v/u/+//7//w//D/8P/w//D/8P/w//H/8v/z//P/8f/x//H/
8v/0//T/9P/0//b/9v/2//b/9v/3//f/+P/4//j/+v/6//n/+f/5//n/+v/6//r/+v/6
//r/+v/6//n/+f/5//n/9//3//f/9//2//b/9v/1//P/9P/0//T/9v/1//X/9f/z//P/
8//y//L/8v/y//H/8v/y//L/8v/0//T/8//z//D/8P/w//D/7//v/+7/7v/w//D/8P/w
/+7/7v/u/+7/7P/s/+z/7P/u/+7/7v/t/+3/7f/t/+3/7P/s/+z/7P/u/+7/7f/t/+v/
7P/s/+z/7P/s/+v/6//u/+7/6//q/+r/6v/q/+r/6v/q/+r/6v/t/+3/7P/s/+3/7f/u
/+7/7P/s/+3/7//w//D/8v/1//X/9f/3//f/9//4//j/9//3//f/9//4//v//P/8//z/
+v/4//f/9v/0//T/9v/4//v//P/8//z//v/9//z//P/9//z/+v/2//H/7//v/+//6v/p
/+j/5//n/+X/4//i/+L/4f/h/+L/4v/i/+L/4f/h/+H/4f/h/9//3//f/9//3//f/9//
4f/h/+L/4v/i/+L/4//p//f/CQAcADAAQABUAG4AjQCuAM4A3gDPAKQAdgBUADYAHAAG
AOz/1P/M/8v/xv/B/8H/wv/J/9H/1v/a/97/4f/j/+P/5v/q/+z/6v/p/+n/6f/p/+r/
6v/q/+v/6//r/+v/7P/s/+z/7f/t/+3/7v/u/+7/7//v//D/8P/w//H/8v/z//P/8//z
//T/9v/2//f/9//2//b/+P/4//b/+P/4//n/+f/5//n/+v/9//7///8AAAEAAQACAAMA
BAAGAAcACAAJAAoACwAMAA0ADgAQABMAFwAYABoAHAAeACAAIQAjACUAJwAqAC0ALQAu
ADAAMwA2ADgAOgA7ADsAPAA9AD4APAA8ADwAPQA9AD0APQA8ADsAOgA5ADgANwA2ADYA
NgAzADIAMAAuAC0AKwApACcAJQAjACAAHgAbABgAFQASAA8ADAALAAcABQADAAEA///9
//v/+f/3//f/9f/0//T/8v/v/+7/7f/u/+z/7P/s/+v/6v/q/+r/6P/o/+j/5//o/+f/
5//n/+j/6P/o/+j/6P/n/+f/5//p/+n/6f/p/+f/6P/o/+j/6v/q/+r/6v/o/+n/6v/q
/+r/6v/q/+v/7f/u/+7/7v/u/+7/7v/u/+3/7v/v/+//7//v/+//8P/w//D/8P/w//L/
8v/y//L/8v/z//P/9P/0//T/9v/2//P/8//z//P/9P/0//T/9P/0//T/9P/0//P/8//z
//P/9f/1//X/9f/y//L/8v/x//H/8v/y//L/8v/x//H/8f/x//H/8f/w//D/8P/w/+//
8P/w//D/8P/w//D/7//v//D/8P/w//D/7//v/+7/7v/u/+7/7v/u/+z/7P/s/+z/7P/s
/+z/7P/u/+7/7v/t/+v/6//r/+v/7P/s/+z/7P/s/+z/6//r/+n/6v/q/+r/6v/q/+n/
6f/q/+r/6f/p/+n/6f/p/+n/6f/p/+j/6P/q/+r/6v/p/+r/6v/q/+r/6v/q/+r/6v/q
/+z/7P/s/+z/6v/q/+r/6v/r/+v/6v/q/+n/6f/q/+r/6P/o/+n/6//u/+7/8P/z//X/
9f/3//f/+f/6//r/+f/3//f/9//4//v//P/8//z//P/6//n/+P/4//j/+v/8////AAAA
AAAAAAD///7//v////7//P/4//P/8f/x//H/7v/t/+z/6//p/+f/5f/k/+b/5f/l/+b/
5v/m/+b/5f/j/+P/4//j/+H/4f/h/+H/4f/h/+H/4f/j/+T/4v/g/+D/4//r//f/CQAa
ACwAPgBQAGgAhwCoAMgA3ADTAK4AfABUADQAEgD2/97/zP/C/8H/wP+//8H/xv/J/8//
1P/Y/97/4//n/+n/6P/q/+r/6v/p/+n/6f/p/+r/6v/q/+v/6//r/+v/7P/t/+7/8P/x
//H/8v/y//L/8//z//T/9P/0//X/9v/3//X/9f/1//b/9v/2//f/9//4//j/+v/6//j/
+v/6//v/+//7//v//P/9//7///8AAAMAAwAEAAUABAAGAAcACAALAAwADQAOAA8AEAAS
ABUAFQAWABgAGgAcAB4AHwAhACEAIwAmACkAKwAsAC4AMQAyADQANgA3ADkAOgA7ADwA
PAA8ADwAPQA9AD0APQA8ADsAOgA5ADgANQA0ADQANAAzADIAMAAuAC0AKwApACcAJQAj
ACAAHgAdABoAFwAUABEADgANAAkACQAHAAUAAwADAAEA///9//n/9//2//b/9f/z//P/
8//y//D/8P/w/+3/7P/s/+z/7v/u/+7/7f/s/+v/6//r/+r/6v/q/+r/6v/p/+n/6f/p
/+n/6f/p/+n/6v/q/+r/7P/s/+z/7P/u/+//8P/w//D/8P/w//H/8P/w/+//7v/v//D/
8f/y//H/8v/z//P/8//z//P/9P/0//T/9P/0//L/8v/y//L/9P/1//X/9v/2//b/+P/4
//X/9f/1//X/9v/2//b/9v/2//b/9v/2//X/9f/1//X/9f/1//X/9f/0//T/9P/z//X/
9v/2//b/9P/z//P/8//1//X/9f/0//L/8v/y//H/8P/w//D/8P/w//D/7//v/+7/7v/u
/+7/7f/t/+z/7P/u/+7/7v/u/+7/7v/u/+7/7v/u/+7/7v/s/+z/7P/r/+3/7f/t/+3/
7P/s/+z/7P/s/+z/6//r/+v/7P/s/+z/7P/s/+v/6//u/+7/7f/t/+v/6//r/+v/6//r
/+r/6v/s/+z/7P/r/+r/6v/q/+r/6v/s/+z/7P/s/+r/6v/q/+r/6//r/+r/6v/r/+v/
7P/s/+z/7P/t/+//8P/w//L/9f/3//f/+f/5//n/+v/6//n/+f/5//n/+v/5//r/+v/6
//z/+v/5//j/9v/2//j/+v/9//7//v/+/wAA///+//7//f/8//r/9v/z//H/8f/x/+z/
6//q/+n/6f/n/+X/5P/i/+H/4f/i/+L/4v/i/+H/4f/h/+H/4f/f/9//3//f/+X/5f/l
/+X/5f/m/+b/5v/k/+X/6//3/wUAFgAoADoATABiAHsAmgC8ANQA0wC0AIQAWgA8ABwA
/P/k/9D/xP/D/8D/vf/B/8T/x//L/9L/2P/e/+P/6f/r/+r/6P/o/+r/6//r/+v/6//q
/+r/6v/r/+v/6//r/+z/7P/s/+3/7f/t/+7/7v/u/+3/7f/u/+7/8P/x//L/8//z//P/
8//0//b/9v/3//f/9//2//f/9v/4//r/+v/7//v/+//7//z/+//8//3//v8BAAEAAgAD
AAIABAAFAAYABwAIAAkACgANAA4AEAATABUAFgAYABoAGgAcAB0AHwAhACMAJgApACkA
KgAsAC8AMAAyADQANQA1ADYANwA4ADoAOgA6ADsAOwA7ADsAOgA5ADgANwA2ADUANAA0
ADQAMwAyADAALgAtACsAKQAnACUAIwAgAB4AHQAaABcAFAARAA4ADQAJAAUAAwABAP//
/f/7//n/9//1//P/8v/y//H/7//v/+//7P/q/+r/6v/r/+r/6v/q/+z/7P/s/+v/6P/n
/+f/5//o/+j/6P/o/+r/6f/p/+n/5//n/+f/5//p/+r/6v/q/+n/6P/n/+b/5v/n/+j/
6P/q/+r/6v/r/+v/7P/s/+z/7P/s/+z/7P/r/+z/7f/t/+3/7f/t/+7/7v/u/+7/7v/s
/+z/7P/s/+z/7f/t/+7/7v/u//D/8P/x//H/8f/x//L/8v/y//L/8P/w//D/8P/v/+//
7//v/+//7//v/+//7v/u/+7/7f/r/+z/7P/s/+7/7f/t/+3/6//r/+v/6v/q/+r/6v/p
/+b/5v/m/+b/6P/o/+f/5//m/+b/5v/m/+n/6f/o/+j/6P/o/+j/6P/m/+b/5v/m/+j/
6P/o/+j/6P/o/+j/5//n/+f/5//n/+b/5v/m/+b/5//o/+j/6f/o/+j/5//m/+j/6P/n
/+f/6P/o/+f/5//p/+n/6f/p/+f/5//m/+b/5v/m/+b/5f/k/+b/5v/m/+b/6P/o/+j/
6P/n/+f/5v/m/+P/4//k/+T/5P/k/+X/5//o/+j/6v/t/+//7//x//H/8//0//T/8//z
//P/8//0//X/9v/2//b/9v/0//P/8v/w//D/8v/0//n/+v/6//r/+v/5//j/+P/1//T/
8v/u/+3/6//r/+v/6v/p/+j/5//j/+H/3//e/9z/2//b/9z/3v/e/97/3f/c/9v/2v/Z
/9v/2//b/9v/3//f/9v/3f/d/97/3v/e/97/3//j/+v/+/8MABwALgBCAFoAdwCWALgA
0gDTALAAfgBSADQAHAAKAPb/3v/M/8n/yP/D/7//vP/B/8n/0P/S/9b/2//f/+H/5P/k
/+T/5P/j/+P/4//j/+X/5v/n/+n/5//n/+f/6P/o/+j/6f/p/+n/6v/q/+r/6f/p/+r/
6v/q/+v/7P/t/+//7//v//D/8P/w//H/8f/w//D/8v/y//L/9P/0//X/9f/1//X/9v/3
//j/+f/6//v/+//8//3/AAACAAMABAAEAAQABAAEAAcACAAKAA0ADwAQABIAFAAWABgA
GQAbABwAHQAfACEAIwAkACYAKQAsAC4AMAAxADMANAA1ADYANQA0ADMAMwA0ADUANgA2
ADMAMgAxADAAMQAwADAAMAAvAC4ALAAqACcAJQAjACEAIQAfABwAGgAWABIADgAKAAkA
BgAFAAEA///9//v/+f/3//X/8//x//H/7//u/+7/7P/p/+j/5//m/+T/5P/k/+P/4v/i
/+L/4v/i/+L/4f/g/9//3//f/+D/4P/g/+D/3v/d/93/3f/e/9//4P/h/9//4P/g/+D/
4P/g/+D/4P/g/+H/4v/i/+D/4P/g/+H/4//k/+T/5P/k/+T/5P/k/+P/5P/l/+X/5//n
/+f/6P/n/+b/5f/k/+X/5v/n/+j/6v/r/+v/7P/r/+r/6//q/+n/6f/p/+n/7P/s/+z/
7P/s/+z/7P/s/+v/6//r/+v/6//r/+v/6//q/+r/6v/p/+f/6P/o/+j/6P/n/+f/5//l
/+X/5f/k/+b/5v/m/+X/5v/m/+b/5v/k/+T/4//j/+T/5P/k/+T/4//j/+L/4v/i/+L/
4v/i/+L/4v/i/+L/4v/i/+L/4v/g/+D/4P/f/+H/4f/h/+H/4v/i/+L/4v/g/+D/3//f
/9//4P/g/+D/4P/g/9//3//g/97/3v/e/97/3v/e/97/3v/f/9//3v/e/9v/2//c/9z/
3P/c/93/3//g/+D/4v/l/+n/6f/r/+v/6f/q/+r/6f/n/+f/5//o/+n/6v/q/+r/6v/o
/+f/5v/o/+j/6v/s/+//8P/w//D/7v/t/+z/7P/r/+r/6P/k/9//3f/d/93/2v/Z/9j/
1//V/9P/0f/Q/9L/0f/R/9L/0v/S/9L/0f/P/8//z//P/8//z//P/8//0f/R/9H/0//T
/9L/0v/S/9L/1//d/+v/+/8OACAAMgBGAGAAfwCkAMYA0gC9AJAAYgBAACQACgD0/9r/
xP+8/7n/tP+x/7H/tP+5/8P/yP/K/87/0f/V/9X/1v/Y/9j/1v/X/9f/1//X/9b/1v/W
/9f/2f/Z/9n/2v/a/9r/2//b/9n/2v/a/9r/2f/Z/9r/2v/a/9v/3P/d/9//3//f/+D/
4P/e/w==
         </WaveFormData>
      </LeadData>
      <LeadData>
         <LeadByteCountTotal>10000</LeadByteCountTotal>
         <LeadTimeOffset>0</LeadTimeOffset>
         <LeadSampleCountTotal>5000</LeadSampleCountTotal>
         <LeadAmplitudeUnitsPerBit>4.88</LeadAmplitudeUnitsPerBit>
         <LeadAmplitudeUnits>��V</LeadAmplitudeUnits>
         <LeadHighLimit>2147483647</LeadHighLimit>
         <LeadLowLimit>268435456</LeadLowLimit>
         <LeadID>V1</LeadID>
         <LeadOffsetFirstSample>0</LeadOffsetFirstSample>
         <FirstSampleBaseline>0</FirstSampleBaseline>
         <LeadSampleSize>2</LeadSampleSize>
         <LeadOff>FALSE</LeadOff>
         <BaselineSway>FALSE</BaselineSway>
         <ExcessiveACNoise>FALSE</ExcessiveACNoise>
         <MuscleNoise>FALSE</MuscleNoise>
         <LeadDataCRC32>2890832661</LeadDataCRC32>
         <WaveFormData>
BAAEAAQABAAEAAQABAAEAAYABgAGAAYACAAIAAgACAAIAAgACAAIAAYABgAGAAYABgAG
AAYABgAGAAYABgAGAAQABAAEAAQABAAEAAQABAAEAAQABAAEAAIAAgACAAIABAAEAAQA
BAAEAAQABAAEAAQABAAEAAQABAAEAAQABAAGAAYABgAGAAYABgAGAAYABAAEAAQABAAC
AAIAAgACAAMABAAFAAYABAAEAAQABAAGAAYABgAGAAQABAAEAAQABgAGAAYABgAGAAYA
BgAGAAgACAAIAAgABgAGAAYABgAGAAYABgAGAAYABgAGAAYABgAGAAYABgAGAAYABgAG
AAgACAAIAAgACAAIAAgACAAIAAgACAAIAAcABgAFAAQABwAIAAkACgAIAAgACAAIAAgA
CAAIAAgACgAKAAoACgAKAAoACgAKAAoACgAKAAoACgAKAAoACgAKAAoACgAKAAgACAAI
AAgACgAKAAoACQALAAsADAAMAAoACgALAAsADQANAA0ADQAPABAAEQASABIAEwAUABUA
FwAYABgAGAAWABYAFgAWABgAGAAXABUAEAALAAYAAQABAAEAAQABAAMABQACAAEAAwAD
AAIAAgACAAIAAwADAAIABQAHAAgACQAJAAoACgAMAAwADAAKAAgACQAJAAkADAAMAAwA
DAAKAAoACgAKAAwADAAMAA0ADwAOABAAEwAZACIALQA9AE0AWABWAFIAUABRAFUAXABc
AFUATQBHADcAIgAbABYAFAAUABUAAgDl/8r/rv+i/6z/u//E/83/1f/f/+b/7v/2//v/
/v8AAAIABAADAAQABQAIAAgACAAKAAsACwALAAwADAAMAAwADAANAA0ADQANAA0ADQAN
AA0ADQANAA0ADQANAA0ADQANAA0ADQANAA0ADwAPAA8ADwANAA0ADQANAA8ADwAOAA4A
DQANAAwADAAMAAwACwALAAsACwAKAAkACwALAAoACgAJAAgABgAEAAQABQAHAAgABgAG
AAYABAADAAMAAgABAP7//f/8//v/+v/5//j/9//2//X/9f/0//H/7//u/+3/7f/t/+3/
7P/t/+3/7f/u/+z/7P/s/+z/7v/u/+7/7v/u/+7/7v/u//D/8f/y//P/9P/2//j/+v/7
//z//f///wEAAQADAAUABgAHAAgACgAJAAoACwALAAsACwALAAwACgAKAAsACwANAA4A
DgAOAA4ADgAOAA4ADQANAA4ADgAMAAwADAAMAAwADAAMAAwADgANAA0ADgAMAAsACwAL
AA0ADQANAA0ADAALAAoACgAMAAwADAAMAA4ADQANAA0ACwALAAsACwALAAsACwALAAsA
CgAKAAoACgAKAAoACgAKAAoACQAJAAkACQAJAAgACAAIAAgACAAJAAkACQAJAAkACAAI
AAkACwALAAoACgAIAAgACAAIAAgACAAIAAgACAAIAAgACAAIAAgACAAIAAcABwAGAAYA
BgAHAAcABwAJAAkACAAIAAgACAAJAAkACAAIAAcABwAJAAkACQAJAAkACQAJAAkACQAJ
AAkACQAHAAgACAAIAAgABwAHAAgABwAHAAcABwAHAAYABgAHAAgACQAKAAoACAAIAAkA
CQAIAAgACQAJAAgACAAIAAgABgAGAAYABgAIAAgACAAIAAcABwAGAAUABgAGAAYABgAI
AAgACAAGAAYABAAEAAQABAAFAAYABwAIAAcABgAEAAMABQAGAAYABgAIAAkACQAJAAcA
BwAHAAkACgALAAwADgAPABAAEQARABQAFAAUABQAEwASABEAEAASABEADwALAAkABQAB
AP///v/9//z//f8BAP7//f/9//3//P/8//z//P/9//3//v8BAAMABAAFAAUABgAGAAYA
BAAEAAIAAgADAAMAAwAEAAQABAAEAAQABAAEAAQABAAEAAQABQAFAAYACgANABEAGAAl
ADUARQBOAEwARAA+AD0APQA+AEAAPQA3ADcAMwAgAA8ACgAIABIAHwAcAA0A+P/Y/7r/
tP+9/8T/yf/P/9f/3v/k/+j/7f/w//T/+v/+/////v///wAAAAAAAAIAAQABAAEAAgAE
AAQABAAEAAMAAwADAAMAAwADAAMAAwAFAAUABQAFAAUABQAFAAUABQAFAAUABQAFAAUA
BQAFAAMAAwADAAMABQAFAAQABAAFAAUABAAEAAQABAADAAMAAQABAAAA//8BAAEAAAAA
AP7//v/9//z/+f/5//r/+v/6//r/+v/4//f/9//2//X/9P/z//L/8f/u/+3/7P/r/+r/
6f/p/+j/5//l/+T/4//l/+X/5f/k/+T/4//i/+L/4v/i/+L/4v/i/+L/4v/i/+L/4v/i
/+L/5P/l/+b/5//q/+z/7v/w//H/8v/z//X/+f/5//v//f8AAAEAAgAEAAMABAAFAAUA
BQAFAAUABgAGAAYABwAHAAkACgAKAAoACAAIAAgACAAHAAcACAAIAAgACAAIAAgACgAK
AAoACgAKAAkACQAKAAgABwAHAAcABwAHAAcABwAJAAkACQAKAAgACAAIAAgACAAHAAcA
BwAHAAcABwAHAAcABwAHAAcABwAGAAYABgAGAAYABgAGAAgACAAHAAcABwAHAAcABgAG
AAYABgAGAAUABQAFAAUABQAEAAQABQAFAAUABAAEAAQABAAEAAQAAgACAAIAAgAEAAQA
BAAEAAYABgAGAAYABwAHAAYABgAEAAUABQAFAAUABQAEAAQABAAEAAUABQAGAAYABQAF
AAUABQAFAAUABQAFAAUABQADAAMAAwADAAQABgAHAAgABgAFAAUABgAHAAcABwAHAAcA
BgAGAAcABwAHAAcABgAGAAYABwAHAAQABAAFAAUABgAGAAYABgAGAAYABgAGAAYABgAG
AAYABgAGAAYABgAFAAQAAwABAAIAAwAFAAYABAAEAAUABQAFAAUABQAFAAkACgALAAwA
DAANAA4ADwAPABAAEAAQABAAEAAQABAAEgASABEADwANAAkABQABAP3//f/9//3//f//
//z/+//9//3//P/8//z//P/9//3//P///wEAAgADAAMABAAEAAYABgAGAAQABAAFAAUA
BQAEAAQABAAEAAYABgAGAAYABAAEAAQABQAFAAYACAALAA0AEgAbACkAOwBMAFAATgBI
AEMAPwBCAEgASQBFAEMAPwAuABcAEAAKAAYADwAUAAMA7P/U/7b/qP+v/7r/wf/F/83/
2P/e/+T/7f/y//b/+P/6//v//P///wAAAAAAAAIAAgABAAAAAAABAAIAAwAEAAMAAwAD
AAMABAAFAAYABwAFAAUABQAFAAMAAwADAAMABQAFAAUABQADAAMAAwADAAMAAwADAAMA
AwADAAIAAgADAAMAAgACAAIAAgABAAEAAwADAAIAAQABAAEAAAAAAAAAAAD///7/////
/wAAAAD8//z//P/6//n/+f/4//f/9P/z//L/8f/y//H/8P/v/+z/6//r/+r/5//l/+T/
4//k/+X/5v/m/+T/4//i/+L/4v/i/+L/4v/i/+L/4v/i/+L/4v/i/+L/5P/l/+b/5//o
/+r/7P/u//H/8v/z//X/9v/1//b/9//6//v//P/+/wAAAgAEAAUAAwADAAMABAAEAAQA
BQAFAAMABAAEAAQAAgACAAIAAgADAAMABAAEAAQABAAEAAQAAgACAAIAAgAEAAMAAwAE
AAQAAwADAAMABQAFAAUABQADAAMAAwAEAAIAAgACAAIAAwADAAQABQAFAAUABQAFAAMA
AwADAAMAAwACAAIAAgAEAAQABAAEAAIAAgABAAEAAwADAAMAAgAAAAAAAAAAAAMAAwAD
AAMAAwACAAIAAwADAAMAAgACAAAAAAAAAAAAAgACAAIAAgACAAIAAgACAAQABAAEAAQA
AwADAAIAAgACAAMAAwADAAUABQAEAAQABAAEAAUABQAIAAgABwAHAAYABQAEAAMAAwAD
AAMAAwAEAAUABgAHAAUABgAGAAYABgAFAAUABgAFAAUABQAFAAUABAAEAAUABwAHAAcA
BgAEAAQABQAFAAYABgAHAAcABAAEAAQABAACAAIAAgACAAQABAAEAAQABgAHAAcABwAG
AAYABgAGAAYABAAEAAQABAAEAAQABAAEAAQABAAEAAQABAAEAAQABAAEAAQABAAEAAIA
AQABAAEAAgACAAIAAgADAAMAAwADAAMAAwAFAAYACQAKAAwADQAMAA0ADQAOAA4ADgAO
AA4AEAAQABAAEAAPAA0ACQAFAAEA/f/7//v/+//7//3////6//n/+f/5//r/+v/6//r/
+//7//z//////wAAAQABAAQABAAEAAQAAwAAAP////8AAAEAAwAEAAQABAAEAAQABAAE
AAQABAAEAAUABQAGAAYACwAPABYAHwAvAEEATABOAEgARABFAEkAUgBWAFEASQBDADUA
IAATABAACgAKAAkA+v/h/8j/sP+e/6D/r/+4/8H/yf/T/9r/4v/s//P/+P/6//z//v//
/wAAAQACAAIAAgAEAAMAAwADAAQABAAEAAQABAAFAAUABQAFAAMAAwADAAMABQAFAAUA
BQAHAAcABwAHAAYABQAEAAMABQAFAAUABQAFAAUABQAFAAUABQAEAAQABQAFAAQABAAE
AAQAAwADAAMAAwACAAEAAQABAAAAAAAAAAAA///+//3//f/+//7/+v/6//r/+P/5//n/
+P/3//b/9f/0//P/8v/x//D/7//u/+3/7f/s/+n/5//m/+X/4//j/+P/4v/k/+P/4v/i
/+L/4v/i/+L/5P/k/+T/5P/j/+L/4f/g/+P/5f/n/+n/6P/q/+z/7v/v//D/8f/z//X/
9f/3//n/+v/7//z//v/9//7//////////////wAA/v/+/////////wAAAAAAAAAAAAAA
AAAA/////wAAAAAAAAAAAAAAAAAAAAAAAAAAAAD/////AAACAAEAAQABAAEAAQABAAEA
////////AAAAAAAAAAAAAAIAAQABAAEAAQABAAEAAQD//////////wEAAAAAAAAAAAAA
AAAAAAD+//7//f/9//////////7//P/8//z//P///////////////v/+//////////7/
/v/+//7//v/+//7//v/+//7//v/+//7//v/+//7//v/+///////+//7//P/9//3//f/9
//3//P/8//3//v8AAAEAAgACAAEAAQABAAEAAQABAAMAAwADAAMAAQABAAEAAQABAAIA
AgACAAAA/////wAAAgADAAQABQAFAAQABAAFAAMAAwADAAIAAgACAAMAAwACAAIAAwAD
AAIAAgACAAIAAgACAAIAAgACAAIAAgACAAIAAwADAAMAAAAAAAAAAAACAAIAAgACAAQA
BAAEAAQABAAEAAQABAAEAAQABAAEAAQABAAEAAQAAwADAAMABAAEAAQABAAFAAUAAwAD
AAMAAwAFAAYABwAIAAsADQAPABEADwAQABAAEAAQABAAEAAQAA4ADgANAAsABwADAP//
+//7//v/+//7////AQD+//3/+//7//r/+v/6//r/+//7//7/AQADAAQABQAFAAYABgAG
AAYABgAEAAQABQAFAAUABgAGAAYABgAGAAYABgAGAAgACAAIAAkABwAIAAoADQATABoA
JQA5AEkAUgBQAEwASABHAE0AVABWAE8ASQBDADMAIAAVABIADgAOAA0A+v/f/8T/qv+g
/6r/tf+8/8P/z//X/+D/6v/y//f/+v/6//z//v///wIAAQAAAAAAAAACAAQABQAGAAgA
BwAGAAUABAAHAAcABwAHAAUABQAFAAUABQAFAAUABQAFAAUABQAFAAUABQAFAAUAAwAD
AAMAAwAEAAUABgAHAAcABwAGAAYABQAFAAQABAAEAAQAAwADAAUABQAEAAMAAQABAAAA
AAACAAIAAQAAAP3//f/+//7//v/+//7//P/9//3//P/7//j/9//2//X/9P/z//L/8f/w
/+//7//u/+3/6//q/+n/6//r/+v/6v/o/+f/5v/m/+b/5v/m/+b/6P/o/+j/6P/m/+b/
5v/m/+j/6f/q/+v/6v/s/+7/8P/z//T/9f/3//n/+f/7//3//P/9//7/AAD//wAAAQAB
AAIAAwAEAAYACAAIAAkACQAIAAgABwAGAAQABAAEAAQABQAFAAYABgAEAAQABAAEAAQA
BAAEAAQABAADAAMABAAGAAUABQAFAAUABQAFAAUAAwADAAMABAAEAAQABAAEAAYABQAF
AAUAAwADAAMAAwADAAMAAwADAAMAAgACAAIAAgACAAIAAgADAAQABAAFAAMAAwADAAIA
BAAEAAQABAADAAMAAwADAAMAAgACAAMAAQABAAAAAAAAAAAAAAAAAAEAAgADAAQAAgAC
AAIAAgAAAAAAAAAAAAMAAwACAAIABAAFAAUABQAFAAUABAAEAAQABAAFAAUABAAEAAMA
AwADAAMAAwADAAUABQAFAAUAAwADAAMAAwADAAQABAAEAAIAAQABAAIABQAFAAUABQAF
AAQABAAFAAUABQAFAAQABAAEAAUABQAGAAYABwAHAAYABgAGAAYABgAGAAYABgAGAAYA
BgAGAAYABwAHAAcACAAIAAgACAAIAAgACgAIAAYABgAGAAYABgAGAAYABgAGAAYABQAF
AAUABgAGAAYABgAFAAUABQAFAAcABwAJAAoACwAMAA4ADwAOAA8ADwAQABIAEgASABIA
EAAQABAAEAAPAA0ACQAFAAEA/f/7//v/+//7//3////6//n/+f/5//j/+P/4//j/9//3
//j/+//+/wAAAgADAAIAAgACAAIAAgAAAAAAAQD/////AAAAAAEAAgADAAQABAAEAAQA
BAAGAAcABwAIAAgADQARABgAIwA1AEMATABMAEYAQAA/AD0APgBCAD8AOwA5AC8AGgAL
AAgABgAQABsAFAAFAPD/0P+2/7T/v//E/8f/zf/V/9z/4v/q/+//8P/0//r//P/9//7/
//8AAAAAAAACAAMAAwADAAQAAgACAAIAAgABAAEAAQABAAEAAQABAAEAAwADAAMAAwAD
AAMAAwADAAIAAQAAAP//AAABAAIAAwADAAMAAwADAAEAAQAAAAAAAwADAAIAAgAAAAAA
/////wEAAQAAAP///f/9//z//P/8//z/+//6//n/+f/6//r/+P/4//j/9v/3//f/9v/1
//L/8f/w/+//7v/t/+z/6//o/+f/5//m/+P/4f/g/9//4P/h/+L/4v/i/+H/4P/g/9//
3v/d/9z/3v/e/97/3v/g/+D/4P/g/+D/4f/i/+P/5P/m/+j/6v/p/+r/6//t//H/8f/z
//X/+P/5//r//P/7//z//f/9//3//f/9//7/AAAAAAEAAQABAAIAAgACAAIAAgACAAIA
AQABAAIAAgAAAAAAAAAAAAIAAgACAAIAAAD/////AAAAAP///////wAAAQACAAMAAwAD
AAMABAACAAIAAgACAAIAAQABAAEAAwADAAMAAwABAAEAAQABAAEAAAAAAAAAAAAAAAAA
AAAAAAAA//////3//f/9//z//P/8//z//P///////////////v/+/////f/9//z//P/+
//7//v/+//z//P/8//z//v/+//7//v/+//7//v/+///////+//7//P/9//3//f/9//3/
/P/8//z//P/9//3/AAAAAP///////////////////////////////////////wAAAAAA
AP7//f/9//7//f/9//3//f////7//v////3//f/9//z//v/+///////8//z//f/9//z/
/P/8//z//P/8//z//P/+//7//P/8//z//P/8//z//P/8//z/+//9//3//v/+//z//P/9
//3//f/9//3//f8BAAIAAwAEAAQABQAGAAcACQAKAAoACgAIAAgACAAIAAoACgAJAAcA
AwD///v/9//z//P/8//z//f/+f/2//X/8//z//L/8v/y//L/8//z//b/+f/7//z/+//7
//z//P/8//z//P/6//z//f/9//3//v/+//7//v/8//z//P/8//7//v/+////AQACAAIA
BQAJABAAHQAtAD8ARgBGAEIAPAA7ADsAPgBCAEEAOwA5ADEAGgAJAAIA/v8GAA8ABgDx
/9r/vP+k/6T/r/+4/73/xf/P/9j/3v/m/+v/7v/y//T/9v/3//j/+f/8//z//P/+//3/
/f/9//7//v/+//7//v///////////wEAAQABAAEAAQABAAEAAQD///////////3//f/9
//3//v///wAAAQADAAMAAwADAAEAAQAAAAAAAQABAAAAAAAAAAAA//////3//f/8//v/
/f/9//z//P/+//7//f/8//r/+f/5//j/+P/4//j/9v/1//X/9P/z//L/8f/w/+//7v/t
/+z/6//o/+f/5//m/+X/4//i/+H/4//j/+P/4v/k/+P/4v/i/+D/4P/g/+D/4P/g/+D/
4P/g/+D/4P/g/+L/4//k/+X/5v/o/+r/7P/v//D/8f/z//X/9f/3//n/+P/5//r//P/9
//7//////wAAAQACAAQABAAEAAUABQAEAAQAAwACAAQABAAEAAQAAwADAAQABAACAAIA
AgACAAIAAgACAAIAAgABAAEAAgADAAMABAAFAAUABQAFAAUAAwADAAMABAAGAAYABgAG
AAQAAwADAAMAAwADAAMAAwADAAMAAwADAAMAAgACAAIAAgACAAIAAgACAAIAAQABAAEA
AQABAAAAAQACAAMABAADAAMAAwADAAMAAgACAAMAAwADAAIAAgACAAIAAgACAAAAAAAA
AAAAAAAAAAAAAAACAAIAAgACAAMAAwACAAIAAgADAAMAAwADAAMAAgACAAIAAgADAAMA
AgACAAEAAQABAAEAAQABAAMAAwADAAMAAwADAAMAAwABAAIAAgACAAMAAwAEAAYABQAF
AAUABQAFAAQABAAFAAcABwAHAAYABQAEAAQAAwADAAQABgAHAAgACAAIAAgABwAGAAUA
BAAEAAQABAAEAAYABwAHAAcABgAGAAYABgAGAAgABgAEAAIAAwAEAAUABgAEAAQABAAE
AAYABgAGAAYABgAGAAYABQAFAAUABgAGAAYABgAHAAcABwAHAAcABwALAAwADQAOABAA
EQASABMAEwAUABQAFAASABIAEgASABIAEgARAA8ACQAFAAEA/f/+////AAABAAIAAwD/
//3//f/9//z//P/+//7/////////AQACAAIAAwADAAQABAAEAAQABAACAAQABQAFAAUA
BgAGAAYABgAGAAYABgAGAAYABgAGAAcABwAIAAoADQARABgAIwA1AEcAUgBSAEwASABJ
AE0AVABWAE8ATQBJADcAIAATAA4ACAAKAA0A/v/j/8j/rv+g/6j/tf+8/8X/z//X/97/
5v/w//f/+P/6//z//v///wAAAwACAAIAAgAEAAMAAwADAAQABAAEAAQABAAHAAcABwAH
AAUABQAFAAUABQAFAAUABQAFAAUABQAFAAcABwAHAAcABwAHAAcABwAHAAcABwAHAAYA
BQADAAIABAAFAAUABgAEAAQAAwADAAMAAwACAAEAAQABAAAAAAACAAIAAQAAAP3//f/+
//7//v/+//7//P/5//n/+P/3//b/9f/0//P/8//z//P/8//y//H/8f/w/+//7f/s/+v/
6f/p/+n/6P/p/+n/6f/q/+j/6P/o/+j/6P/o/+j/6P/q/+r/6v/q/+n/6f/p/+n/6//u
//H/9P/1//b/9//5//v/+//9/////v///wAAAgADAAQABQAFAAUABQAFAAYABgAGAAcA
BwAFAAYABgAGAAgACAAIAAgABwAHAAgACAAIAAgACAAIAAgACAAIAAgACAAHAAcACAAI
AAcABwAHAAUABQAFAAUABQAFAAUABgAIAAgACAAIAAgABwAHAAcABwAHAAcABwAHAAcA
BwAHAAcABgAGAAYABgAGAAYABgAIAAgABwAHAAUABQAFAAQABAAEAAQABAAHAAcABwAH
AAcABgAGAAcABQAFAAQABAAEAAQABAAEAAQABAAEAAQABAAEAAQABAACAAIAAgACAAYA
BwAHAAgABgAHAAcABwAHAAcABgAGAAYABgAHAAcACAAIAAcABwAFAAUABQAFAAUABQAF
AAUABwAHAAcABwAHAAgACAAIAAoACQAJAAoACQAJAAkACQAJAAgACAAJAAcABwAHAAYA
CAAIAAkACQAGAAYABwAHAAQABAAEAAQABgAGAAYABgAGAAYABgAGAAgACQAJAAkACAAI
AAgACAAIAAgABgAGAAgABgAGAAYABgAEAAQABAAEAAcACAAJAAkACAAHAAcABgAIAAgA
CQAJAAkACQAJAAkACwAMAA0ADgAOAA8AEAARABEAEgASABIAEgASABIAEgAQABAADwAN
AAoABwAEAAEA//////////8BAAMAAAD////////+//7//v/+///////+/wEAAwAEAAcA
BwAIAAgABgAGAAYABAACAAMAAwADAAUABgAHAAgACAAIAAgACAAIAAgACAAJAAsADAAM
AA0AEQAYACMAMQBDAFAAUgBOAEoASQBLAFIAWABVAE8ASwA/ACgAGQAUABAADAAPAAQA
6//Q/7j/pv+m/7H/uv/D/8v/0//c/+b/7v/3//z//v8AAAIAAwAEAAMABAAEAAQABgAH
AAcABwAIAAgACAAIAAgABwAHAAcABwAKAAsADAANAAsACwALAAsACQAJAAkACQALAAsA
CwALAA0ADQANAA0ADQANAA0ADQANAA0ADAAMAAsACwAKAAoACgAKAAkACQAJAAkACAAH
AAgACQAJAAoACAAIAAcABgADAAMABAAEAAIAAgACAAAA//////7//f/9//3//f/9//z/
+//6//n/9v/1//X/9P/1//P/8v/x//H/8f/x//D/8P/v/+7/7v/w//D/8P/w/+//7v/t
/+z/6v/q/+r/6v/u/+//8P/x//L/9P/2//j/+f/6//v//f//////AQADAAQABQAGAAgA
CAAIAAgABwAJAAkACQAKAAoACgALAAsACwAMAAwADAAKAAoACgAKAAkACQAKAAoADAAM
AAwADAAMAAwADAAMAAoACQAJAAoACgAJAAkACQAJAAkACQAJAAsACwALAAwACgAKAAoA
CgAKAAkACQAJAAkACQAJAAkACQAJAAkACQAJAAgACAAIAAoACgAKAAoACAAIAAcABwAH
AAcABwAGAAQABAAEAAQABwAHAAcABwAFAAQABAAFAAUABQAEAAQABgAGAAYABgAEAAQA
BAAEAAYABgAGAAYABgAGAAYABgAGAAUAAwACAAUABwAIAAkABwAHAAYABgAGAAYABwAH
AAYABgAFAAUABwAHAAcABwAFAAUABQAFAAUABQAFAAUAAwAEAAQABAACAAEAAQACAAMA
AwADAAMABAAEAAUABwAHAAcABwAGAAQABAAFAAUABAAEAAUABQAEAAQABAAEAAQABAAE
AAQABgAGAAYABgAGAAcABwAHAAYABgAGAAYABgAGAAgACAAGAAQABAAEAAQABgAGAAYA
BQAFAAUABgAGAAQABAAFAAUABwAHAAcABwAHAAgACQAKAA0ADwARABMAEwAUABQAFAAS
ABIAEgASABIAEgARAA8ADQAJAAUAAQD+//3//P/7////AQD+//3//f/9//z//P/+//7/
//////7/AQADAAQABQAFAAYABgAIAAgACAAGAAUABQAEAAMABAAEAAQABAAGAAYABgAG
AAQABAAEAAUACQAIAAgACwARABYAHwAvAEEATgBQAEwARgBDAD8AQABCAEMAPwA5ADcA
LAAXAA4ADAAMABsAIAATAAQA7P/K/7T/tf/A/8X/y//V/9z/5P/q//H/9v/6//r/+v/9
/wAAAQACAAIAAgAEAAcABwAHAAgACAAIAAgACAAJAAkACQAJAAcABwAHAAcABQAFAAUA
BQAFAAUABQAFAAYABwAIAAkABwAHAAcABwAHAAcABwAHAAcABwAGAAYABQAFAAQABAAE
AAQAAwADAAMAAwACAAEAAQABAAAAAAACAAIAAQAAAP////8AAAAA/v/+//7//P/5//n/
+P/3//b/9f/0//P/8P/v/+7/7f/s/+v/6//q/+v/6f/o/+f/5//n/+f/5v/k/+P/4v/i
/+T/5P/k/+T/5v/m/+b/5v/k/+T/5P/k/+T/5f/m/+f/5v/o/+r/7P/u//D/8v/1//f/
9//5//v/+v/7//z//v8BAAIAAwADAAMAAwADAAQABgAGAAcABwAHAAgACAAIAAgACAAI
AAgABwAHAAgACAAKAAoACgAKAAgACAAIAAgACAAHAAcACAAKAAkACQAJAAsACwALAAsA
CQAJAAkACgAIAAgACAAIAAgABwAHAAcABwAHAAcABwAIAAkACgALAAkACAAIAAgACAAI
AAgACAAKAAoACQAJAAcABwAHAAYABgAGAAYABgAJAAkACQAJAAkACAAIAAkABwAHAAYA
BgAIAAgACAAIAAgACAAIAAgACAAIAAgACAAIAAgACAAIAAcABwAGAAYACAAJAAkACQAH
AAcABgAGAAYABgAHAAcACgAKAAkACQALAAsACwALAAsACwALAAsACQAJAAkACQAHAAgA
CAAIAAoACQAJAAoACQAJAAkACQAHAAYABgAHAAkACQAJAAgABgAGAAcABwAHAAgACgAL
AAoACgAKAAoACAAIAAoACgAKAAoACgAKAAoACAAIAAgABwAJAAkACgAKAAoACgALAAsA
CwALAAsACwANAA4ADwAQABAAEQASABMAFAAWABcAGAAWABYAFgAWABYAFgAVABMADwAL
AAcAAwABAAEAAQABAAMABQACAAEAAQABAAAAAAAAAAAAAQABAAAAAwAFAAYACQAJAAoA
CgAKAAoACgAIAAgACQAJAAkACgAKAAoACgAKAAoACgAKAAoACgAKAAsACwAMAAwADwAX
AB4AKwA7AEsAVABQAEoARABBAEMASgBQAE0ARwBHADsAJAATAA4ACgASABsAEgD//+j/
yP+w/67/uf/C/8v/0f/Z/+L/6v/w//f/+v/8//7/AAADAAQABQAEAAQABAAGAAcABwAH
AAgACgAKAAoACgALAAsACwALAAsACwALAAsACwALAAsACwALAAsACwALAAkACQAJAAkA
CwAJAA==
         </WaveFormData>
      </LeadData>
      <LeadData>
         <LeadByteCountTotal>10000</LeadByteCountTotal>
         <LeadTimeOffset>0</LeadTimeOffset>
         <LeadSampleCountTotal>5000</LeadSampleCountTotal>
         <LeadAmplitudeUnitsPerBit>4.88</LeadAmplitudeUnitsPerBit>
         <LeadAmplitudeUnits>��V</LeadAmplitudeUnits>
         <LeadHighLimit>2147483647</LeadHighLimit>
         <LeadLowLimit>268435456</LeadLowLimit>
         <LeadID>V2</LeadID>
         <LeadOffsetFirstSample>0</LeadOffsetFirstSample>
         <FirstSampleBaseline>0</FirstSampleBaseline>
         <LeadSampleSize>2</LeadSampleSize>
         <LeadOff>FALSE</LeadOff>
         <BaselineSway>FALSE</BaselineSway>
         <ExcessiveACNoise>FALSE</ExcessiveACNoise>
         <MuscleNoise>FALSE</MuscleNoise>
         <LeadDataCRC32>377993072</LeadDataCRC32>
         <WaveFormData>
/P/8//z//P/8//z//P/8//z//P/8//z/+v/6//r/+v/6//r/+v/6//r/+v/6//r/+v/6
//r/+v/4//j/+P/4//j/+P/4//j/9v/2//b/9v/2//b/9v/2//b/9v/2//b/9v/2//b/
9v/2//b/9v/2//j/+P/4//j/+P/4//j/+P/6//r/+v/6//r/+v/6//r/+v/6//r/+v/6
//r/+v/6//j/+P/4//j/9v/2//b/9v/2//b/9v/2//b/9v/2//b/9P/0//T/9P/0//T/
9P/0//T/9P/0//T/8v/y//L/8v/y//L/8v/y//L/8v/y//L/8v/y//L/8v/0//T/9P/0
//L/8v/y//L/8v/y//L/8v/y//L/8v/y//L/8v/y//L/8v/y//L/8v/y//L/8v/y//L/
8v/y//L/8v/y//L/8v/y//L/8v/y//L/8v/y//L/8v/y//L/8v/y//L/8v/y//L/8v/y
//L/8P/w//D/8P/y//L/8v/y//L/8v/y//L/8v/y//P/8//1//b/9//4//n/+f/5//r/
+//7//v/+//7//v//P/8//3//f/7//j/9v/0//L/8f/t/+3/7//x//P/8//y//L/8v/x
//H/8//1//f/9f/z//H/8f/x//D/8v/x//H/8f/v/+7/7v/t/+r/6v/q/+r/7P/s/+z/
7P/q/+r/6v/q/+r/6v/q/+r/6v/s/+3/8f/2//z/CwArAFIAbgB7AH4AgACWAMAA7wAT
ASUBKQH2AIUADQDG/7H/qv+Y/3b/Vv9K/0f/PP8//2H/i/+f/6f/s/+//8P/zf/c/+P/
5//n/+n/6v/q/+z/7P/v//D/8f/y//P/9P/0//X/9//3//j/+f/5//n/+v/7//n/+f/6
//v/+//8//z//P//////AAAAAP////8BAAEAAwAEAAUABQADAAUABQAGAAYACAAIAAkA
CgAKAAsADAAMAAwADAAOAA8AEAAQABAAEgATABQAFAAVABYAFwAZABoAGwAcAB0AIAAh
ACIAIwAiACQAJQAmACkAKgAsAC0ALAAtAC8AMQAyADMANAA1ADUANgA2ADYANgA2ADcA
NwA2ADYANAAzADAALwAuAC0ALAAqACkAJwAmACQAIwAhAB8AHwAdABoAHAAbABoAGQAW
ABYAFgAUABUAFAATABMAEgARABEAEAAPAA0ADAALAAsACgAJAAgABQAFAAQAAwAEAAMA
AgACAAIAAQABAAEAAAD///////////7//v/+//7//v/+//7//v/9//3//f/9//3//f/9
//3//f/9//3//f/9//3//f/9//z//P/8//7//v/+//7//v/+//7//v/8//z//P/8//z/
/P/8//z//P/8//z//P/8//z/+//7//v/+//7//v/+//8//z//P/6//r/+v/6//z//P/8
//z//P/8//z//f/9//3//f/9//3//P/8//z//P/8//z//P/8//z//P/8//z//P/7//v/
+//8//z//P/6//r/+f/5//n/+f/5//j/+P/4//j/+P/6//r/+f/5//n/+f/5//n/9//3
//f/9//4//j/9//3//f/9//3//f/9//3//f/9//3//f/9//3//f/9//3//f/+f/5//n/
+f/2//b/9v/2//j/+P/4//j/9v/3//f/9v/4//j/+P/4//j/+P/4//j/9v/2//b/9v/4
//j/+P/4//b/9v/2//b/9v/4//j/+P/4//j/+P/4//j/+P/4//j/+P/6//r/+v/6//r/
+//7//3//v///wAAAQABAAEAAgADAAMAAwADAAMAAwAEAAQABQAFAAMAAAD+//z/+v/5
//f/9f/3//n/+f/7//r/+v/6//n/+f/7//3////9//v/+//7//v/+v/6//n/+f/5//f/
9v/2//X/9P/0//T/9P/0//T/9P/0//T/9v/2//b/9v/0//T/9P/0//T/9f/5//7/BgAX
ADkAXgB2AIEAfgCAAJAAsADbAAsBLQEtAQIBnwAjANL/tf+w/6r/mv9+/2j/Xf9O/0n/
Zf+V/7X/vf/B/83/1f/X/9z/4//p/+v/7f/u//L/8v/y//P/9P/1//b/9f/2//b/9//5
//n/+v/7//v/+//8//3/+//7//z//f/9//7//v/+/wEAAQACAAIAAQABAAMAAwADAAQA
BQAFAAUABwAHAAgABgAIAAgACQAKAAoACwAMAA4ADgAOABAAEQASABIAEgASABMAFAAU
ABUAFgAXABkAGAAZABoAGwAcAB0AHgAfACAAIgAjACQAJQAmACgAKQAoACkAKwAtAC4A
LwAwADEAMQAyADIAMgAyADIAMwAzADIAMgAwAC8ALAArACoAKQAmACQAIwAhAB4AHAAb
ABkAFwAXABUAEgASABEAEAAPAA4ADgAOAAwACwAKAAkACQAKAAkACQAIAAkABwAGAAUA
BQAEAAMAAgADAAMAAgABAAIAAQAAAAAAAAD////////+//3//f/9//3//P/8//z//P/8
//z//P/+//3//f/9//v/+//7//v//f/9//3//f/9//3//f/9//3//P/8//z/+v/6//r/
+v/6//r/+v/6//r/+v/6//r//P/8//z//P/6//r/+v/6//r/+v/5//n/+f/5//n/+f/5
//r/+v/6//r/+v/6//r/+v/6//r/+v/6//r/+v/7//v/+//7//v/+//6//r/+v/6//r/
+v/6//r/+v/6//r/+v/6//n/+f/3//j/+P/4//j/+P/3//f/9//3//f/9v/2//b/9v/2
//b/9v/1//X/9f/1//X/9f/1//X/9f/1//T/9P/z//P/8//z//P/8//1//X/9f/1//P/
8//z//P/8//z//P/8//z//P/8//z//T/9P/0//T/9P/0//T/9P/y//P/8//y//L/8P/y
//L/8v/y//L/8v/w//D/8P/w//L/8v/y//L/8P/w//D/8P/w//D/8f/x//P/9P/1//b/
9//3//f/+P/5//n/+f/5//n/+f/6//r//f/9//v/+P/2//T/8v/x/+3/7f/v//H/8f/x
//D/8P/w/+//7//x//P/9f/z//H/8f/x//H/8P/w/+//7//v/+//7v/u/+3/7P/s/+z/
7P/q/+r/6v/q/+z/7P/s/+z/7P/s/+z/7P/s/+z/7f/v//L/9P/9/xUAOABcAHEAfAB6
AH4AlgC/AO0AFQEnARwB1QBXAOL/p/+a/5j/kP92/17/Vf9S/0f/Tf9z/53/rf+v/7n/
xf/H/8z/2f/f/+P/5f/m/+j/6v/q/+v/7P/t/+7/7//w//D/8f/x//H/8v/z//P/8//0
//X/9//3//j/+f/5//r/+v/6//n/+f/6//r/+//7//3//f/9//7/////////AQABAAIA
AgAEAAQABQAGAAYABwAIAAgACAAIAAoADQAOAA4ADgAOAA8AEAAQABEAEgATABUAFgAX
ABgAGQAaABsAHAAdACAAIgAjACQAJQAmACgAKQAqACsALQAvAC4ALwAwADEAMQAyADIA
MgAyADIAMwAzADIAMgAwAC8ALgAtACwAKwAqACgAJwAlACQAIgAhAB8AGwAbABkAFgAW
ABUAFAATABIAEgASABAAEQAQAA8ADwAMAAsACwAKAAsACQAIAAcABwAGAAUABAABAAEA
AAD///7//f/8//z//P/7//v/+//6//n/+f/5//n/+P/4//j/+P/4//j/+P/4//f/9//3
//f/9//3//f/9//3//f/9//1//X/9f/1//f/9v/2//b/9v/2//b/9v/2//b/9v/2//b/
9v/2//b/9v/2//b/9v/2//b/9v/2//b/9v/1//X/9f/1//X/9f/1//b/9v/2//b/9v/2
//b/9v/2//b/9v/2//b/9v/3//X/9f/1//X/9//2//b/9v/2//b/9v/2//b/9v/2//b/
9v/2//X/9f/1//b/9v/2//b/9v/1//X/9f/1//X/9P/2//b/9v/2//T/9P/z//P/8//z
//P/8//z//P/8//z//L/8v/x//H/8f/x//H/8f/x//H/8f/x//H/8f/x//H/8f/x//H/
8f/x//H/8f/x//D/8P/w//D/8P/w//D/8P/w//H/8f/w//D/8P/w//D/8P/w//D/8P/w
//D/8P/w//L/8v/w//L/8v/y//L/8v/y//L/8v/y//L/8v/y//L/8v/y//L/8v/y//L/
8v/y//L/8v/y//L/8v/y//L/8v/y//P/8//1//b/9//4//n/+f/7//z//f/9//v/+//7
//v//P/8//3//f/7//j/9v/0//L/8f/v/+//8f/z//P/8//y//L/8v/x//H/8//1//f/
9f/z//P/8//z//L/8v/x//H/8f/v/+7/7v/t/+z/7P/q/+r/6v/q/+z/7P/s/+z/7P/s
/+z/7P/s/+z/7P/s/+//8f/0//r/BQAhAEgAaAB5AH4AfgCOALQA5QANASUBLQEOAaUA
IQDG/6X/ov+c/4D/YP9S/0//SP9B/1X/f/+d/6f/sf+7/8P/yf/Y/+P/5//n/+n/7P/s
/+7/7v/v//D/8f/y//P/9P/0//X/9f/1//b/9//1//X/9v/3//n/+f/6//v/+f/6//r/
+v/9//3//v/+//////8BAAEAAQACAAMAAwABAAMAAwAEAAQABgAGAAcACgAKAAsADAAO
AA4ADgAQAA8AEAAQABAAEgATABQAFAAXABgAGQAbABoAGwAcAB0AHgAfACAAIQAkACYA
JwAoACkAKgAsAC0ALgAvADEAMwAyADMANAA1ADUANgA2ADYANgA2ADcANwA2ADYANAAz
ADIAMQAwAC8ALgAsACsAKQAmACQAIwAhACEAIQAfABwAHgAdABwAGwAYABgAGAAWABcA
FgAVABUAEgARABEAEAAPAA0ADAALAAkACAAHAAYABQAFAAQAAwACAAEAAAAAAAAA////
/////P/7//v/+//7//r/+v/6//j/+P/4//j/+P/3//f/9//5//n/+f/5//f/9//3//f/
+f/5//n/+f/5//j/+P/4//j/+P/4//j/+P/4//j/+P/2//b/9v/2//b/9v/2//b/9v/2
//b/9v/2//b/9f/1//f/9//3//f/9f/2//b/9v/0//T/9P/0//b/9v/2//b/9v/2//b/
9//3//f/9//3//f/9v/2//b/9v/2//b/9v/2//b/9v/2//b/9v/1//X/9f/2//b/9v/2
//b/9f/1//X/9f/1//T/9P/0//T/9P/0//T/8//z//P/8//z//P/8//z//P/8//y//L/
8f/x//H/8f/x//H/8//z//P/8//z//P/8//z//P/8//z//P/8//z//P/8//y//L/8v/y
//L/8v/y//L/8v/z//P/8v/y//L/8v/y//L/8v/y//L/8v/y//L/8v/y//L/8v/y//L/
8v/y//L/8v/0//T/9P/0//L/8v/y//L/8v/y//L/8v/y//L/8v/y//D/8P/w//D/8P/w
//H/8f/1//b/9//4//n/+f/5//r/+f/5//n/+f/7//v//P/8//3//f/7//j/9P/y//D/
7//v/+//8f/z//P/8//y//L/8P/v/+//8f/z//X/8//x//H/8f/x//D/8P/v/+//7//v
/+7/7v/t/+r/6v/q/+r/6v/q/+r/6v/s/+z/7P/s/+r/6v/q/+r/6v/q/+v/7//0//r/
CwArAFIAbgB7AH4AggCYAMAA8QAXASkBKQH4AIMACQDA/6v/qP+Y/3T/VP9K/0X/PP89
/1//if+f/6X/sf+9/8H/y//a/+P/4//l/+f/6P/q/+r/7P/r/+z/7f/u/+//8P/w//H/
8f/x//L/8//1//X/9v/3//X/9f/2//f/9//4//j/+P/7//v//P/8//v/+//9//3///8A
AAEAAQD//wEAAQACAAIABAAEAAUABgAGAAcACAAKAAoACgAMAAsADAAMAAwADgAPABAA
EAATABQAFQAXABgAGQAaABsAHAAdAB4AHwAgACIAIwAkACcAKAAqACsALAAtAC8AMQAw
ADEAMgAzADMANAA0ADQANgA2ADcANwA0ADQAMgAxADAALwAuAC0AKgAoACcAJQAkACIA
IQAfAB8AHwAdABoAGgAZABgAFwAWABYAFgAUABMAEgARABEAEAAPAA8ADgAPAA0ADAAL
AAkACAAHAAYABwAHAAYABQAEAAMAAgACAAAA////////AAD////////9//z//P/8//z/
/P/8//z//P/7//v/+//7//v/+//7//v/+//7//v/+f/5//n/+f/7//r/+v/6//r/+v/6
//r/+v/6//r/+v/4//j/+P/4//j/+P/4//j/+v/6//r/+v/6//r/+f/5//n/+f/5//n/
+f/6//r/+v/6//r/+v/6//r/+v/6//r/+v/6//r/+//7//v/+//7//v/+v/6//r/+v/6
//r/+v/6//r/+v/6//r/+v/5//n/+f/6//r/+v/6//r/+f/5//n/+f/5//j/+P/4//j/
+P/4//j/9//3//f/9//3//f/9//3//f/9//2//b/9f/1//f/9//3//f/9//3//f/9//1
//X/9f/1//f/9//3//f/9//3//f/9//2//b/9v/2//b/9v/2//b/9v/3//f/9v/2//b/
9v/2//b/9v/2//b/9v/2//b/9v/2//b/9v/0//T/9v/2//b/9v/2//b/9v/2//T/9P/0
//T/9v/2//b/9v/2//b/9v/2//f/9//5//r//f/+///////9//7/////////////////
AAAAAAEAAQD///z/+v/4//b/9f/z//P/9f/3//f/9//2//b/9v/1//X/9//5//v/9//1
//X/9f/3//b/9v/1//P/8//x//D/8P/v/+7/7v/w//D/8P/w//D/8P/w//D/8P/w//D/
8P/w//D/8P/w//P/9//8/wIAFwA7AF4AdAB/AHwAfACQALQA3wAPASsBJQHuAIEACQDC
/6v/pv+g/4z/bv9e/1X/RP9F/2f/l/+z/7f/vf/J/8//0f/a/+H/5f/p/+v/7v/u//D/
8P/x//L/8//0//X/9v/2//f/9//3//j/+f/5//n/+v/7//v/+//8//3//f/+//7//v//
////AAAAAP////8BAAEAAQACAAMAAwADAAUABQAGAAQABgAGAAcACAAIAAkACgAMAAwA
DAAOAA8AEAAQABAAEAARABIAEgAVABYAFwAZABkAGQAZABkAHAAdAB4AHwAgACIAIwAk
ACUAJgAoACkAKgArAC0ALwAuAC8AMAAxADEAMgAyADIANAA0ADUANQA0ADQAMgAxAC4A
LQAsACsAKAAmACUAIwAiACAAHwAdABsAGwAZABYAFgAVABQAEwAQABAAEAAOAA8ADgAN
AA0ADAALAAsACgALAAkACAAHAAkACAAHAAYAAwADAAIAAQACAAEAAAAAAAIAAQABAAEA
AAD///////////7//v/+//7//v/+//7//v/9//3//f/9//3//f/9//3//f/9//3//f/9
//3//f/9//z//P/8//7//v/+//7//v/+//7//v/+//7//v/+//7//v/+//7//v/+//7/
/v8AAAAA//////3//f/9//3//f/+//7//v8AAAAAAAAAAP7//v/+//7//v/+//7/////
/////////////v/+//7//v/+//7//v/+//7//v/+//z//P/7//v/+//8//z//P/8//z/
+//7//v/+//7//r/+v/6//r/+v/6//r/+f/5//n/+f/5//n/+f/5//n/+f/4//j/9//3
//n/+f/5//n/+f/5//n/+f/3//f/9//3//f/9//3//f/9//3//f/9//4//j/+P/4//j/
+P/4//j/9v/3//f/9v/4//b/+P/4//b/9v/2//b/9v/2//b/9v/2//b/9v/2//b/9v/2
//b/9v/2//f/9//5//r/+//8//3//f/9//7////////////9//3//v/+/wEAAQD///z/
+P/2//T/8//z//P/9f/3//f/9//2//b/9v/1//X/9//5//v/+f/3//f/9//3//b/9v/1
//X/9f/z//L/8v/x//D/8P/w//D/8P/w//D/8P/w//D/8P/w//D/8P/w//D/8P/w//P/
9//6/wAAEQAzAFgAdACBAIAAgACUALQA3wANASsBKQH4AIcABQC2/53/mv+U/4L/aP9a
/1f/UP9N/23/m/+1/7f/vf/J/8//0f/c/+X/6f/r/+v/7v/w/+7/8P/z//T/9f/2//f/
+P/4//n/9//3//j/+f/5//n/+v/7//v/+//8//3//f/+//7//v//////AAAAAAEAAQAD
AAMAAwAEAAUABQAFAAcABwAIAAgACgAKAAsADAAMAA0ADgAOAA4ADgAQABEAEgASABIA
FAAVABYAFgAXABgAGQAbABoAGwAcAB0AIAAhACIAIwAkACYAJwAoACkAKgAsAC0ALgAv
ADEAMwA0ADUANgA3ADkAOgA6ADoAOgA6ADsAOwA4ADgANgA1ADQAMwAyADEALgAsACsA
KQAmACQAIwAhACEAIQAfABwAGgAZABgAFwAWABYAFgAUABMAEgARABEAEgARABEAEAAP
AA0ADAALAAsACgAJAAgABwAHAAYABQACAAEAAAAAAAIAAQABAAEAAAD///////////7/
/v/+//7//v/+//7//P/7//v/+//9//3//f/9//v/+//7//v/+//7//v/+//7//r/+v/6
//z//P/8//z//P/8//z//P/8//z//P/8//z//P/8//z//P/8//z//P/8//z/+//7//v/
+//7//v/+//8//z//P/8//z//P/8//z//P/8//z//P/8//z//f/9//3//f/9//3//P/8
//z//P/8//z//P/8//z//P/8//r/+v/5//n/9//4//j/+P/6//r/+f/5//f/9//3//b/
9v/2//b/9v/2//b/9f/1//f/9//3//f/9//3//f/9//2//b/9f/1//X/9f/1//X/9f/1
//X/9f/1//X/9f/1//X/9f/1//X/8//z//P/8//0//T/9P/0//T/9P/0//T/9P/1//X/
9P/0//T/9P/0//T/9P/0//T/9P/0//T/9P/2//b/9P/0//T/9P/0//T/9P/y//L/8v/y
//L/8v/y//L/9P/0//T/9P/0//T/9P/0//T/9P/0//T/9P/0//X/9f/3//j/+f/6//v/
+//7//z//f/9//3//f/7//v//P/8///////9//r/9v/0//L/8f/x//H/8//1//P/8//y
//L/8v/x//H/8//1//f/9f/z//H/8f/x//D/8v/x//H/8f/v/+7/7v/t/+z/7P/s/+z/
7P/s/+z/7P/s/+z/7P/s/+z/7P/s/+z/7P/s/+3/7//0//j/CQApAFIAcAB/AIIAggCW
ALwA7QATASkBKQH6AIEA//+w/5n/mv+S/3j/XP9S/1H/SP9F/2H/i/+j/6n/s/+9/8P/
y//a/+P/5f/n/+n/6v/s/+z/7v/t/+7/7//w//H/8v/y//P/8//z//T/9f/1//X/9v/3
//n/+f/6//v/+f/6//r/+v/9//3//v/+//////8BAAEAAQACAAMAAwADAAUABQAGAAYA
CAAIAAkACAAIAAkACgAMAAwADAAOAA8AEAAQABAAFAAVABYAFgAXABgAGQAbABoAGwAc
AB0AIAAhACIAIwAkACYAJwAoACkAKgAsAC0ALgAvADEAMwA0ADUANgA3ADcAOAA4ADgA
OAA4ADkAOQA4ADgANgA1ADIAMQAwAC8ALgAsACsAKQAoACYAJQAjACEAIQAfABwAHAAb
ABoAGQAYABgAGAAWABUAFAATABMAEgARABEAEAANAAsACgAJAAkACAAHAAYAAwADAAIA
AQAAAP///v/+//7//f/9//3//P/7//v/+//7//r/+v/6//j/+P/4//j/+v/5//n/+f/3
//f/9//3//f/9//3//f/+f/5//n/+f/5//j/+P/4//j/+P/4//j/+P/4//j/+P/2//b/
9v/2//b/9v/2//b/9v/2//b/9v/2//b/9f/1//X/9f/1//X/9f/2//b/9v/2//b/9v/2
//b/9v/2//b/9v/2//b/9//3//f/9//3//f/9v/2//b/+P/4//j/+P/2//b/9v/2//j/
+P/3//f/9f/2//b/9v/2//b/9f/1//X/9f/1//T/9P/0//T/9P/y//L/8f/x//H/8f/x
//H/8f/x//H/8f/y//L/8f/x//P/8//z//P/8f/x//H/8f/x//H/8f/x//H/8f/x//H/
8f/x//H/8f/w//D/8P/w//D/8P/w//D/8P/x//H/8P/w//D/8P/w//L/8v/y//L/8v/y
//L/8v/y//L/8v/y//L/8v/y//L/8v/y//L/8v/y//D/8P/w//D/8v/y//L/8v/w//D/
8P/w//L/8v/z//P/9f/2//f/+P/5//n/+f/6//v/+//7//v/+//7//z//P/9//3/+//4
//b/9P/y//H/7//v//H/8//x//H/8P/w//D/7//v//H/9f/3//X/8//x//H/8f/w//D/
7//v/+//7//u/+7/7f/q/+r/6v/q/+r/6v/q/+r/6v/q/+r/6v/o/+j/6P/o/+r/6v/p
/+3/8v/2/wEAHQBEAGQAeQB+AH4AigCuAN0ACQEhAS0BFAG1ADMA0v+r/6b/nv+E/2D/
TP9J/0L/Of9N/3f/l/+h/6v/t/+//8X/1P/f/+P/5f/l/+b/6P/o/+r/6//s/+3/7v/v
//D/8P/x//P/8//0//X/9f/1//b/9//3//f/+P/5//f/+P/4//j/+//7//z//P/9//3/
////////AAABAAEAAQADAAMABAACAAQABAAFAAYABgAHAAgACgAKAAoADAALAAwADAAM
ABAAEQASABIAEQASABMAFQAWABcAGAAZABwAHQAeAB8AIAAiACMAJAAjACQAJgAnACoA
KwAtAC8ALgAvADAAMQAxADIAMgAyADQANAA1ADUANAA0ADIAMQAuAC0ALAArACoAKAAn
ACUAJAAiACEAHwAbABsAGQAWABYAFQAUABMAEgASABIAEAARABAADwAPAA4ADQANAAwA
CQAHAAYABQAFAAQAAwACAAEAAQAAAP///v/9//z//P/8//v/+//7//r/+f/5//n/+f/4
//j/+P/4//j/+P/4//j/9//3//f/9//3//f/9//3//f/9//3//f/9//3//f/9//2//b/
9v/2//b/9v/2//b/9v/2//b/9v/2//b/9v/2//b/9v/2//b/9v/2//b/9v/2//X/9f/1
//X/9f/1//f/+P/4//j/+P/4//j/+P/4//j/+P/4//j/+P/4//n/+f/5//n/+f/3//b/
9v/2//b/9v/2//b/9v/2//b/9v/2//b/9f/1//X/9v/2//b/9v/2//X/9f/3//f/9//2
//b/9v/2//b/9v/2//X/9f/1//X/9f/1//X/9f/1//X/9P/0//P/8//z//P/8//z//P/
8//z//P/8//z//P/8//z//P/8//z//P/8//z//P/9P/0//T/9P/y//L/8v/y//L/8//z
//L/8v/y//L/8v/0//T/9P/0//T/9P/0//T/9P/0//L/8v/0//T/9P/0//T/8v/y//L/
8v/0//T/9P/0//T/9P/0//T/9P/0//X/9f/1//b/9//4//v/+//7//z//f/9//3//f/9
//3//v/+///////9//r/+P/2//T/8//x//H/8//1//f/9//2//b/9P/z//P/9f/3//n/
9//1//X/9f/1//T/9P/z//P/8//x//D/8P/v/+7/7v/u/+7/7v/u/+7/7v/u/+7/7v/u
/+7/7v/u/+7/8P/w//H/8//2//r/BQAfAEQAZgB5AH4AegCCAJgAvwDvABsBLQEeAdkA
XwDy/7v/rP+m/57/hP9m/1n/UP8//0n/cf+d/7H/tf+//8v/z//U/93/5f/n/+f/6v/s
/+7/8P/x//L/8//0//X/9v/2//f/9//3//j/+f/3//f/+P/5//n/+f/6//v//f/+//7/
/v//////AAAAAP////8BAAEAAQACAAMAAwADAAUABQAGAAYACAAIAAkACgAKAAsADAAK
AAoACgAMAA8AEAAQABAAEAARABIAEgAVABYAFwAZABoAGwAcAB0AHAAdAB4AHwAgACIA
IwAkACUAJgAoACkAKAApACsALQAsAC0ALgAvADEAMgAyADIAMgAyADMAMwAyADIAMAAv
ADAALwAuAC0AKAAmACUAIwAiACAAHwAdABsAGwAZABYAFAATABIAEQASABIAEgAQAA8A
DgANAA0ADAALAAsACgAKAAkACQAJAAkACAAHAAYABQAFAAQAAwAEAAMAAgACAAIAAQAB
AAEAAgABAAEAAQD///7//v/+/wAAAAAAAAAA/v/9//3//f////////////3//f/9//3/
//////////////7//v/+//7//v/+//7//v/+//7//v/+//7//v/+/wAAAAAAAAAA/v/+
//7//v/+//7//f/9//3//f/9//3///8AAAAAAAAAAAAAAAAAAP7//v/+//7//v/+//7/
/////////////////v/+//7//v/+//7//v/8//z//P/8//z//P/7//v/+//8//z//P/8
//z/+//7//v/+//7//r/+v/6//r/+v/6//r/+f/5//n/+f/5//n/+f/5//n/+f/4//j/
9//3//f/9//3//f/9//3//f/9//1//X/9f/1//f/9//3//f/9//3//f/9//2//b/9v/2
//b/9v/2//b/9v/1//f/9v/2//T/9P/0//T/9P/0//T/9P/0//T/9P/0//T/9P/0//T/
9P/0//X/9f/3//j/+f/6//v/+//7//z//f/9//3//f/7//v//P/8//3//f/7//j/9v/0
//L/8f/x//H/8//1//X/9f/0//T/9P/z//P/9f/3//n/9//1//X/9f/1//T/9P/z//P/
8//x//D/8P/v/+7/7v/u/+7/7v/u/+7/7v/u/+7/7v/u/+7/7v/u/+7/7v/u/+//8//4
//7/EQAzAFgAcgB/AH4AfgCSALQA4QALAScBIwHsAHUA9/+u/5f/lv+Q/3z/Yv9W/1P/
Sv9N/2v/mf+x/7X/u//F/8v/z//Y/+P/5//n/+n/7P/u/+7/7v/x//L/8//0//P/9P/0
//X/9f/1//b/9//5//n/+v/7//n/+f/6//v/+//8//z//P/9//3//v/+//3//f//////
AQACAA==
         </WaveFormData>
      </LeadData>
      <LeadData>
         <LeadByteCountTotal>10000</LeadByteCountTotal>
         <LeadTimeOffset>0</LeadTimeOffset>
         <LeadSampleCountTotal>5000</LeadSampleCountTotal>
         <LeadAmplitudeUnitsPerBit>4.88</LeadAmplitudeUnitsPerBit>
         <LeadAmplitudeUnits>��V</LeadAmplitudeUnits>
         <LeadHighLimit>2147483647</LeadHighLimit>
         <LeadLowLimit>268435456</LeadLowLimit>
         <LeadID>V3</LeadID>
         <LeadOffsetFirstSample>0</LeadOffsetFirstSample>
         <FirstSampleBaseline>0</FirstSampleBaseline>
         <LeadSampleSize>2</LeadSampleSize>
         <LeadOff>FALSE</LeadOff>
         <BaselineSway>FALSE</BaselineSway>
         <ExcessiveACNoise>FALSE</ExcessiveACNoise>
         <MuscleNoise>FALSE</MuscleNoise>
         <LeadDataCRC32>2322417118</LeadDataCRC32>
         <WaveFormData>
9v/2//b/9v/2//b/9v/2//T/9P/0//T/9P/0//T/9P/2//b/9v/2//T/9P/0//T/9v/2
//b/9v/0//T/9P/0//T/9P/0//T/9P/0//T/9P/y//L/8v/y//L/8v/y//L/9P/0//T/
9P/y//L/8v/y//T/9P/0//T/9P/0//T/9P/2//b/9v/2//b/9v/2//b/9v/2//b/9v/2
//b/9v/2//T/9P/0//T/9P/0//T/9P/y//L/8v/y//L/8v/y//L/8v/y//L/8v/w//D/
8P/w//D/8P/w//D/8P/w//D/8P/u/+7/7v/u/+7/7v/u/+7/7v/u/+7/7v/u/+7/7v/u
/+7/7v/u/+7/7v/u/+7/7v/w//D/8P/w/+7/7v/u/+7/7v/u/+7/7v/u/+7/7v/u/+7/
7v/u/+7/8P/w//D/8P/u/+7/7v/u/+7/7v/u/+7/7v/u/+7/7v/w//D/8P/w/+7/7v/u
/+7/7v/u/+7/7f/t/+3/7v/u/+7/7v/u/+7/7v/v/+//7//z//T/9f/2//X/9v/2//b/
9v/3//f/9//3//f/9//5//n/+f/5//f/9v/0//L/8P/y//L/8//1//P/8//z//L/8v/y
//L/9P/1//b/9v/y//H/8f/y//L/8P/v/+7/7f/s/+v/6v/n/+b/5v/n/+f/5//n/+f/
5//n/+f/6P/o/+j/6P/o/+f/5//n/+n/7P/s/+3/9f8MACcAPgBNAFUAXgB6AKUA0wD2
ABEBHwEJAcIAdQBHADcAKwAEAL//hP9p/0//J/8S/yn/Wf91/4H/kv+l/7D/vv/O/9f/
3P/g/+D/4v/l/+b/5//p/+r/7P/s/+3/7//w//H/8f/y//P/9P/1//X/9f/2//b/9v/3
//j/9v/3//f/+f/8//z//P/8//v//f/9//7/AQABAAIAAgAAAAIAAwAEAAUABQAFAAYA
BwAIAAgACQAKAAsADQAOAA8AEAARABIAEwAUABcAFwAYABoAHAAdAB4AHwAiACQAJgAn
ACkAKwAtADAAMgA1ADYAOQA7AD4AQABEAEcASABKAE0ATwBRAFEAUwBUAFUAVgBWAFYA
VwBXAFcAVwBVAFQAUwBSAFAATQBMAEoASABGAEQAQgA/AD8AOwA4ADUAMQAuAC0AKQAo
ACYAJAAhAB8AHQAbABcAFgAUABIADwAPAA0ACwAJAAgABgAEAAQA//////7//f/8//r/
+f/4//r/+f/4//j/9v/2//b/9v/0//T/8//z//T/9f/1//b/9v/2//b/9f/z//L/8v/y
//T/9P/0//T/9P/0//T/9P/0//T/9P/0//T/9P/0//X/8//z//P/8//z//P/8//z//P/
8//z//P/8//y//H/8f/y//L/8v/y//L/8v/z//T/8v/y//L/8v/y//L/8v/y//T/9P/0
//X/9f/1//X/9v/1//X/9f/1//X/9P/0//T/9P/0//T/9P/y//L/8v/y//T/8//y//L/
8//z//L/8v/y//H/8f/x//H/8f/x//D/8P/w//D/7//v/+//7//v/+//7//v/+7/7v/u
/+7/7f/t/+3/7f/s/+z/7P/s/+z/7f/t/+3/7P/s/+z/7P/s/+z/7P/s/+z/7v/u/+7/
7v/t/+z/6//q/+v/6//r/+v/6//r/+v/7P/s/+z/7P/s/+z/7P/s/+z/7P/s/+z/7P/s
/+7/7P/s/+z/7P/s/+z/7P/u/+7/7v/u/+z/7P/r/+v/7f/u/+7/7v/u/+7/7v/u/+//
7//v//H/8P/x//L/8//0//T/9P/0//f/9//3//f/9//3//n/+f/3//f/9f/0//T/8v/w
//D/8P/x//P/8//z//P/8v/y//L/8v/0//X/9v/2//L/8f/x//L/8v/w/+3/7P/r/+r/
6//q/+f/5v/m/+f/5//n/+f/5//n/+f/6f/q/+r/6v/o/+j/5//n/+X/5//q/+7/7//5
/xIAMQBIAFUAVwBcAHQAmQDHAPYAHQEtARMBygBrACkADQD//+b/tf96/1H/M/8P//7+
Gf9N/3H/e/+G/5v/rP+4/8L/zf/S/9j/3v/g/+P/5v/n/+n/6v/s/+z/7f/v//D/8f/z
//T/9f/2//X/9f/1//b/9v/2//f/+P/6//v/+//9//7//v/+//7//f//////AAABAAEA
AgACAAQABgAHAAgABwAHAAcACAALAAwADAANAA4ADwARABIAEwAUABUAFgAXABgAGwAb
ABwAHgAgACEAIgAjACYAKAAoACkAKwAtADEANAA2ADkAPAA/AEEARABFAEgASgBKAE4A
UQBTAFUAVQBXAFgAWQBaAFoAWgBbAFsAWwBbAFkAWABXAFYAVABRAFAATgBMAEgARgBE
AEEAQQA9ADoANwA1ADIAMQAtACoAKAAmACMAIQAfAB0AGQAaABgAFgATABEADwANAAsA
CgAIAAYABgAFAAUABAADAAQAAgABAAAAAAD///7//v/+//7//v/+//z//P/7//v/+//7
//r/+v/8//z//P/7//v/+v/6//r/+v/6//r/+v/6//r/+v/6//r/+v/6//r/+P/4//j/
+f/7//v/+//7//n/+f/5//n/+//7//v/+//7//r/+f/5//r/+v/6//r/+v/6//v//P/8
//z//P/8//z//P/8//z//P/8//z//f/9//3//f/+//3//f/9//3//f/8//z//P/8//z/
/P/8//z//P/8//z//P/7//r/+v/5//n/+P/4//j/9//3//f/+f/5//n/+P/2//b/9v/1
//X/9f/1//X/9f/1//X/9P/0//T/9P/z//X/9f/1//T/9P/0//T/9P/z//P/8//y//L/
8v/y//L/8v/y//L/8v/y//L/8v/y//L/8v/y//L/8//z//P/8//z//P/8//0//L/8v/y
//L/8v/y//L/8v/y//L/8v/x/+//7//w//D/8P/w//D/8P/w//H/8f/x//P/9P/1//b/
9//4//j/+P/4//n/+f/5//f/9//3//n/+//7//v/+f/4//b/9P/y//L/8v/z//X/9f/1
//X/9P/0//T/9P/2//f/+P/4//T/8//z//T/9P/y//H/8P/v/+7/7f/s/+n/6P/o/+n/
6f/p/+n/6f/p/+n/6f/q/+r/6P/o/+j/5//n/+n/6f/q/+z/7f/x//7/FwA2AEsAVwBa
AGYAhQCxAN4ABwEjASkB+ACZAEMAEwAFAPr/1f+a/2n/T/81/xD/Bf8r/13/c/98/4//
pP+w/7z/y//U/9j/3P/e/+H/5P/l/+n/6v/s/+z/7f/v//D/8f/v//D/8f/y//P/8//z
//T/9v/2//f/+P/4//n/+f/7//r/+v/6//r/+//9//3//v//////AAAAAAAAAgADAAQA
BQAFAAUABgAHAAgACAAJAAoACwANAA4ADwAQABEAEgATABQAFwAXABgAGgAcAB0AIAAh
ACQAJgAmACcAKQArAC8AMgA0ADcAOAA7AD0AQABCAEYASQBKAE4AUQBTAFUAVwBZAFoA
WwBcAFwAXABdAF0AXQBdAFsAWgBZAFgAVgBVAFQAUgBQAEwASgBIAEUAQwA/ADwAOQA3
ADQAMwAvAC4ALAAqACcAIwAhAB8AGwAYABYAFAARABEADwANAAsACgAIAAYABgABAAEA
AAD///7//P/7//r/+v/5//j/+P/2//b/9v/2//T/9P/z//P/9f/1//T/9P/0//T/9P/z
//P/8v/y//L/8v/y//L/8v/w//D/8P/w//L/8v/y//L/8v/y//L/8//z//P/8//z//P/
8//z//P/8f/x//H/8f/z//L/8f/x//L/8v/y//L/8v/y//P/9P/y//L/8v/y//L/8v/y
//L/9P/0//T/9f/z//P/8//0//X/9f/1//X/9f/0//T/9P/0//T/9P/0//T/9P/0//T/
9P/z//L/8v/z//P/8v/y//L/8f/x//H/8f/x//H/8P/w//D/8P/v/+//7//v/+//7//v
/+//7v/u/+7/7v/t/+3/7f/t/+z/7P/s/+z/7P/v/+//7//u/+z/7P/s/+z/7v/u/+7/
7v/s/+z/7P/s/+7/7v/u/+7/7f/t/+3/7f/r/+v/6//s/+z/7P/s/+z/7v/u/+7/7v/u
/+7/7v/u/+7/7v/u/+7/7v/s/+z/7P/s/+z/7P/s/+z/7P/s/+z/7P/u/+7/7v/u/+7/
7f/t/+3/7v/u/+7/7v/u/+7/7v/v/+3/7f/v//D/8//0//X/9v/2//b/9v/3//f/9//3
//f/9//5//n/+f/5//f/9v/0//L/8P/w//D/7//x//H/8f/x//D/8P/w//L/9P/1//b/
9v/y//H/8f/w//D/7v/t/+z/6//q/+n/6v/n/+b/5v/l/+X/5f/l/+X/5f/l/+X/5v/m
/+b/5v/m/+X/5f/l/+f/6v/s/+v/7/8CAB0AOABJAFMAWABuAJkAywDyAA0BIwEZAdQA
ewA7ACEAHQAIAM3/jv9t/1n/Nf8S/xf/Q/9n/3n/iv+d/6r/uP/I/9P/2P/c/97/4v/j
/+T/5f/n/+j/6v/q/+v/7f/u/+//7//w//H/8v/z//P/8//0//T/9P/1//b/9v/3//f/
+f/6//r/+v/6//v//f/9//7//////wAAAAAAAAIAAwAEAAUABQAFAAYACQAKAAoACwAM
AA0ADwAQAA8AEAARABIAEwAUABcAFwAYABoAHAAdAB4AHwAiACQAJgAnACkAKwAtADAA
MgA1ADgAOwA9AEAAQABEAEcASABMAE8AUQBTAFMAVQBWAFcAWABYAFgAWQBZAFkAWQBX
AFYAVQBUAFIAUQBQAE4ATABIAEYARABBAEEAPQA6ADcANwA0ADMALwAsACoAKAAlACMA
IQAfABsAGgAYABYAEwARAA8ADQALAAoACAAGAAYAAQABAAAA///+//z/+//6//r/+f/4
//j/9v/2//b/9v/0//T/8//z//P/8//y//L/8v/y//L/8f/z//L/8v/y//L/8v/y//L/
8v/y//L/8v/y//L/8v/y//L/8v/y//P/8//z//P/8//x//H/8f/x//H/8f/x//H/8f/w
/+//7//y//L/8v/y//L/8v/z//T/8v/y//L/8v/y//L/8v/y//L/8v/y//P/8//z//P/
9P/1//X/9f/1//X/9P/0//T/9P/0//T/9P/y//L/8v/y//L/8f/w//D/8f/x//D/8P/w
/+//7//v/+//7//v/+7/7v/u/+7/7f/t/+3/7f/t/+3/7f/t/+z/7P/s/+z/6//t/+3/
7f/s/+z/7P/s/+z/7f/t/+3/7P/s/+z/7P/s/+z/7P/s/+z/7P/s/+z/7P/s/+z/7P/s
/+v/6//r/+v/6//r/+v/7P/q/+r/6v/q/+z/7P/s/+z/7P/s/+z/7P/s/+r/6v/s/+z/
7P/s/+z/7P/s/+z/7P/s/+z/7P/s/+z/7P/s/+z/6//t/+3/7v/u/+z/7P/s/+z/7P/t
/+3/7f/v//D/8f/y//P/9P/0//T/9P/1//X/9f/1//X/9f/3//f/9//3//X/8v/w/+7/
7P/s/+z/7f/v//H/8f/x//D/7v/u/+7/8P/x//L/8v/u/+3/7f/u/+7/7P/r/+r/6f/o
/+f/5v/j/+L/4v/j/+P/4//j/+P/4//j/+P/5P/k/+T/5P/k/+P/4//j/+X/6P/o/+n/
8f8IACMAPABLAFMAXAB4AKUA0wD4AA8BIQEHAb4AbwA/AC8AIwD8/7n/gv9l/0v/Jf8O
/yf/U/9v/33/jv+h/6z/uv/K/9P/2P/c/97/4P/h/+L/4//l/+b/6P/o/+n/6//s/+3/
7f/u/+//8P/x//H/8f/y//L/8v/z//T/9P/1//X/9//4//j/+P/4//n/+//7//z//f/9
//7//v/+/wAAAQACAAMAAwADAAQABwAIAAgACQAIAAkACwAMAA0ADgAPABAAEQASABUA
FQAWABgAGgAbABwAHQAgACIAJAAlACcAKQArAC4AMAAzADQANwA5ADwAPgBCAEUARgBI
AEsATQBPAE8AUQBSAFMAVgBWAFYAVwBVAFUAVQBTAFIAUQBQAE4ASwBKAEgARgBEAEIA
QAA9AD0AOQA2ADMAMQAuAC0AKQAoACYAJAAhAB8AHQAbABcAFgAUABIADwAPAA0ACwAJ
AAYABAACAAIA//////7//f/8//r/+f/4//j/9//2//b/9v/2//b/9v/2//b/9f/1//X/
9f/0//T/9P/0//T/8//z//L/8v/y//L/8v/y//L/8P/w//D/8P/y//L/8v/y//L/8v/y
//P/8f/x//H/8f/x//H/8f/x//H/8f/x//H/8v/y//L/8//0//T/9P/0//L/8v/z//T/
9P/0//T/9P/0//T/9P/0//T/9P/0//X/9f/1//X/9v/3//f/9//3//f/9v/2//b/9P/0
//T/9P/0//T/9P/0//T/8//y//L/8//z//L/8v/0//P/8//z//H/8f/x//D/8P/w//D/
7//v/+//7//v/+//7//v/+7/7v/u/+7/7f/t/+3/7f/s/+7/7v/u/+7/7//v/+//7v/s
/+z/7P/s/+7/7v/u/+7/7v/u/+7/7v/u/+7/7v/u/+3/7f/t/+3/7//v/+//8P/w//D/
8P/w//D/8P/w//D/8P/w//D/8P/w/+7/8P/w/+7/7v/u/+7/7v/w//D/8P/w/+7/7f/t
/+3/8P/w//D/8P/w//D/8P/x//H/8f/z//T/9f/2//f/+P/2//b/9v/3//f/9//3//f/
9//5//n/+f/5//f/9v/0//L/8P/w//D/8f/z//P/8//z//L/8v/y//T/9v/3//j/9v/y
//H/8f/y//L/8P/v/+7/7f/s/+v/6v/n/+b/5v/n/+f/5//n/+n/6f/p/+n/6P/o/+j/
6P/o/+f/5//n/+v/7v/w//H///8cADkATABXAFsAYgB+AKUA0QACASUBKwEJAbQAVQAb
AAMA9//Y/6P/bP9J/y3/Cf/+/iH/Vf91/3v/iP+d/67/uP/G/9H/1v/a/+D/4v/j/+b/
6f/r/+z/7v/u/+//8f/y//P/8//0//X/9v/3//f/9//4//r/+v/7//z/+v/7//v//f8A
AAAAAAAAAP//AQABAAIAAwADAAQABAAEAAYABwAIAAcABwAHAAgACgAMAA0ADwAOAA8A
EQASABUAFgAXABgAGAAYABoAGQAbAB4AIQAjACIAIwAmACgAKgArAC0ALwAzADYAOAA7
ADwAPwBBAEQARgBKAE0ATgBQAFMAVQBXAFkAWwBcAF0AXgBeAF4AXwBfAF8AXwBdAFoA
WQBYAFYAUwBSAFAATgBKAEgARgBDAEEAPQA6ADcANwA0ADMALwAsACoAKAAlACMAIQAf
ABsAGgAYABYAEwATABEADwANAAwACgAIAAgABQAFAAQAAwAEAAIAAQAAAAAA///+//7/
/v/+//7//v/+//7//f/9//v/+//6//r//P/8//z/+//5//j/+P/4//j/+P/4//j/+P/4
//j/+P/4//j/+P/4//j/+P/4//n/+f/5//n/+f/5//n/+f/5//n/+f/5//n/+//6//n/
+f/8//z//P/8//r/+v/7//z//v/+//7//v8AAAAAAAAAAP7//v/+////////////AAD/
/////////////v/+//7//v/+//7//v/8//z//P/8//z/+//6//r/+//7//r/+v/6//n/
+f/5//n/+f/5//j/+P/4//j/9//3//f/9//3//f/9//3//b/9v/2//b/9f/z//P/8//y
//T/9P/0//T/9f/1//X/9P/0//T/9P/0//L/8v/y//L/8v/y//L/8v/y//L/8v/y//P/
8//z//P/8f/x//H/8v/y//L/8v/y//L/8v/y//L/8v/y//L/8f/x//H/8v/y//L/8v/y
//L/8v/z//P/8//1//b/9//4//n/+v/6//r/+v/7//v/+//5//n/+f/7//3//f/9//v/
+v/4//b/9P/0//T/9f/3//f/9//3//b/9v/2//b/+P/7//z//P/4//X/9f/2//b/8v/x
//D/7//u/+3/7P/p/+r/6v/r/+v/6//r/+v/6//r/+v/7P/s/+r/6v/q/+n/6//r/+3/
7v/w//H/+/8UADMATABZAF8AZAB8AKUA0wAAASMBMQERAbwAWQAXAP//9f/a/6X/bv9N
/zf/F/8E/x3/Uf9x/3v/iv+f/67/uv/I/9P/2v/e/+D/5P/l/+b/6f/t/+7/8P/w//H/
8//0//X/9f/2//f/+P/3//f/9//4//r/+v/7//z//P/9//3///8AAAAAAAAAAAEAAwAD
AAQABQAFAAYABgAGAAgACQAKAAsACwALAAwADQAOAA4ADwAQABEAEwAUABUAFgAXABgA
FwAYABsAGwAeACAAIgAjACQAJQAoACoALAAtAC8AMQAzADYAOAA7ADwAPwBBAEQASABM
AE8AUABSAFUAVwBZAFsAXQBeAF8AYgBiAGIAYwBhAGEAYQBfAF4AXQBcAFoAVwBWAFQA
UgBQAE4ATABJAEUAQQA+ADsAOQA2ADUAMQAwAC4ALAApACUAIwAhAB0AHAAaABgAFQAT
ABEADwANAAwACgAIAAgABQAFAAQAAwACAAAA///+//7//f/8//z/+v/6//r/+v/6//r/
+f/5//n/+f/4//j/9v/2//b/9f/2//b/9//4//b/9v/2//b/9v/2//b/9v/2//b/9v/2
//b/9v/2//f/9f/1//X/9f/3//f/9//3//f/9//3//f/+f/4//f/9//4//j/+P/4//b/
9v/3//j/+v/6//r/+v/6//r/+v/6//r/+v/6//v/+//7//v//P/7//v/+//7//v/+v/6
//r/+v/6//r/+v/6//r/+v/6//r/+f/4//j/9//3//b/9v/4//f/9//3//X/9f/1//T/
9P/0//T/8//z//P/8//z//P/8//z//L/9P/0//T/8//z//P/8//y//L/8v/y//L/8//z
//P/8v/y//L/8v/y//L/8v/y//L/8v/y//L/8v/y//L/8v/y//H/8f/x//H/8f/x//H/
8v/w//D/8P/w//D/8P/w//D/8P/w//D/8P/y//L/8v/w//D/8P/w//D/8P/y//L/8v/y
//D/8P/w//D/8P/w//D/7//x//H/8v/y//D/8P/w//D/8v/z//P/8//z//T/9f/2//n/
+v/6//r/+P/5//n/+f/5//n/+f/7//3//f/9//v/+P/2//T/8v/0//T/9f/3//X/9f/1
//T/8v/y//L/9P/2//j/+f/2//T/8//z//L/8v/x//D/7//u/+3/7P/p/+j/6P/p/+n/
6f/p/+n/6f/p/+n/6v/q/+r/6v/q/+n/6f/p/+v/7P/u/+//9f8MACkARABTAFsAYgB6
AKUA1QD8ABcBJwENAbwAYQAnABMADwD0/7v/hP9r/1X/Lf8Q/yH/Uf9x/3//kP+j/67/
vP/M/9f/2v/e/+L/5P/l/+b/6f/p/+r/7P/s/+//8f/y//P/8//0//X/9v/3//f/9//4
//j/+P/5//r/+v/7//v//f/8//z//P/8////AQABAAIAAQABAAIAAgAEAAYABwAIAAkA
CQAJAAoACwAMAAwADQAOAA8AEQASABMAFAAVABYAFwAYABsAGwAeACAAIgAjACIAIwAm
ACgAKgArAC0ALwAzADYAOAA7ADoAPQA/AEIARABIAEsATABOAFEAUwBVAFcAWQBaAFsA
XABcAFwAXQBdAF0AXQBbAFoAWQBYAFYAUwBSAFAATgBMAEoASABFAEUAQQA+ADsAOQA2
ADUAMQAwAC4ALAApACUAIwAhAB0AHgAcABoAFwATABEADwANAAwACgAIAAgABQAFAAQA
AwACAAAA///+//7//f/8//z/+P/4//j/+P/4//j/9//3//f/9//2//b/9v/2//b/9f/1
//T/9P/0//T/9P/0//T/9v/2//b/9v/0//T/9P/0//T/9P/0//X/9f/1//X/9f/1//X/
9f/1//X/9f/1//X/9//2//X/9f/0//T/9P/0//T/9P/1//b/9P/0//T/9P/1//b/9//4
//j/+P/4//n/9//3//f/+P/5//n/+f/5//f/9v/2//b/+P/4//j/+P/4//j/+P/4//j/
9//2//b/9//3//b/9v/2//X/9f/1//X/9f/1//T/9P/0//T/8//x//H/8f/x//H/8f/x
//D/8P/w//D/7//x//H/8f/w//L/8v/y//L/8f/x//H/8P/w//D/8P/w//D/8P/w//D/
8P/w//D/8P/w//D/8P/w/+//7//v/+//7//v/+//8P/w//D/8P/w//D/8P/w//D/8P/w
//D/8P/y//L/8P/w//L/8P/w//D/8P/w//D/8P/w//D/8P/w/+//7//v//D/8P/w//D/
8P/w//D/8f/x//H/8//0//X/9v/3//j/+P/4//j/+f/5//n/+f/5//n/+//9//3//f/7
//j/9v/0//L/8v/y//P/9f/1//X/9f/0//T/9P/0//b/+f/6//r/9v/0//P/8//y//L/
8f/w/+//7v/t/+z/6f/m/+b/5//n/+n/6f/p/+n/5//n/+j/6P/o/+j/6P/n/+n/6f/n
/+z/7v/t//P/BAAhADoATQBXAF4AcACVAMcA8AANASEBHQHiAIsASwAvACkAEgDZ/5j/
c/9d/zv/GP8b/0P/af97/4r/nf+q/7j/yP/V/9r/3v/i/+L/4//k/+f/6f/q/+z/7P/t
/+//8P/x//P/9P/1//b/9f/1//X/9v/4//j/+f/6//r/+//7//3//v/+//7//v///wEA
AQACAAMAAwAEAAQABAAGAAcACAAJAAkACQAKAAsADAAMAA0ADAANAA8AEAARABIAEwAU
ABUAFgAZABkAHAAeACAAIQAiACMAJgAoACoAKwAtAC8ALwAyADQANwA4ADsAPQBAAEIA
RgBJAEoATABPAFEAUwBVAFcAWABZAFoAWgBaAFsAWwBbAFsAWQBYAFcAVgBUAFEAUABO
AEwASgBIAEYAQwBDAD8APAA5ADcANAAzAC8ALAAqACgAJQAlACMAIQAdABwAGgAYABUA
EwARAA8ADQAMAAoACAAIAAUABQAEAAMAAAD+//3//P/+//3//P/8//r/+v/6//r/+v/6
//n/+f/5//n/+P/4//b/9v/2//X/9//2//b/9v/2//b/9v/2//b/9v/2//b/9P/0//T/
9P/2//b/9v/3//f/9//3//f/9//3//f/9//3//f/9//3//f/9v/1//X/9v/2//b/9v/2
//b/9//4//j/+P/4//j/+P/4//j/+P/4//j/+P/5//n/+f/5//r/+//7//v/+//7//r/
+v/6//r/+v/6//r/+v/6//r/+v/6//n/+P/4//n/+f/4//j/+P/3//f/9//3//f/9//2
//j/+P/4//f/9//3//f/9//3//f/9//2//T/9P/0//P/8//z//P/8v/0//T/9P/0//P/
8//z//L/9P/0//T/9P/0//T/9P/0//T/9P/0//T/9P/0//T/9P/z//P/8//z//P/8//z
//T/9P/0//T/9P/0//T/9P/0//T/9P/0//T/9P/0//T/9P/0//T/9P/0//T/9P/0//T/
8//1//X/9v/2//T/9P/0//T/9P/1//X/9f/3//j/+f/6//3//v/+//7//v//////////
//////8BAAEAAQABAP///v/8//r/+P/2//b/9//5//v/+//7//r/+P/4//j/+v/9//7/
/v/6//f/9//4//j/9v/1//T/8//0//P/8v/v/+7/7v/v/+//7f/t/+3/7f/t/+3/7v/u
//D/8P/w/+//7//v//H/8v/0//X/+/8MACkARABVAF0AYABsAIsAtQDkAA8BKwEpAfwA
owBPACEADwD+/9f/nv9r/03/Lf8M/wv/N/9n/3v/hv+X/6z/uP/E/9H/2v/e/+L/5v/p
/+z/7f/v//D/8v/y//X/9//4//n/+//8//3//v/9//3//f/+/wAAAAABAAIAAgADAAMA
BQAEAAQABAAEAAUABwAHAAgACQAJAAoACgAKAAwADQAOABEAEQARABIAEwAUABQAFQAU
ABUAFwAYABkAGgAbABwAHQAeACEAIQAkACYAKAApACoAKwAuADAAMgAzADUANwA3ADoA
PAA/AEIARQBHAEoASgBOAFEAUgBUAFcAWQBbAF0AXwBgAGEAZABkAGQAZQBlAGUAZQBj
AGQAYwBiAGAAXQBcAFoAWABUAFIAUABNAE0ASQBGAEMAPwA8ADsANwA2ADQAMgAvAC8A
LQArACcAJgAkACIAHwAfAB0AGwAZABgAFgAUABQAEQARABAADwAQAA4ADQAMAAwACwAK
AAoACAAIAAgACAAIAAgABwAHAAcABwAGAAYABgAGAAYABQAFAAQABAAEAAQABAAEAAQA
BAAEAAQABAAGAAYABgAGAAYABgAGAAcABwAHAAcABwAHAAcABwAHAAcABwAHAAcACQAI
AAcABwAKAAoACgAKAAoACgALAAwADgAOAA4ADgAOAA4ADgAOAA4ADgAOAA8ADwAPAA8A
EAAPAA8ADwAPAA8ADgAOAA4ADAAMAAwADAAMAAwADAAMAAwACwAKAAoACwALAAoACgAK
AAkACQAJAAcABwAHAAYACAAIAAgABwAHAAcABwAHAAUABQAFAAQABAAEAAQAAwADAAMA
AwACAAIAAgACAAIAAwADAAMAAgACAAIAAgACAAIAAgACAAIAAgACAAIAAgACAAIAAgAC
AAEAAQABAAEAAQABAAEAAgAAAAAAAAAAAAAAAAAAAAAA//8BAAEAAgACAAIAAgACAAIA
AAABAAEAAQAFAAYABwAIAAcACAAIAAgACgALAAsACwAJAAkACQALAA0ADQANAAsACgAI
AAYABAAEAAQABQAHAAkACQAJAAgACAAIAAgACgALAAwADAAIAAcABwAIAAgABgAFAAQA
AwACAAEAAAD9//z//P/9//3//f/9//3//f/9//3//v/+//z//P/8//v//f//////AgAE
AAUAEQAqAEkAYABvAHMAegCSALsA5wAUATUBPwEdAcYAZQApABMACwDu/7f/gP9j/0n/
Kf8Y/zf/a/+H/5H/oP+1/8L/zv/e/+n/8P/y//b/+P/7//z//f8BAAIABAAEAAUABwAI
AAkACQAKAAsADAAPAA8ADwAQABAAEAARABIAEgATABMAFQAWABYAFgAWABUAFwAXABgA
GQAZAA==
         </WaveFormData>
      </LeadData>
      <LeadData>
         <LeadByteCountTotal>10000</LeadByteCountTotal>
         <LeadTimeOffset>0</LeadTimeOffset>
         <LeadSampleCountTotal>5000</LeadSampleCountTotal>
         <LeadAmplitudeUnitsPerBit>4.88</LeadAmplitudeUnitsPerBit>
         <LeadAmplitudeUnits>��V</LeadAmplitudeUnits>
         <LeadHighLimit>2147483647</LeadHighLimit>
         <LeadLowLimit>268435456</LeadLowLimit>
         <LeadID>V4</LeadID>
         <LeadOffsetFirstSample>0</LeadOffsetFirstSample>
         <FirstSampleBaseline>0</FirstSampleBaseline>
         <LeadSampleSize>2</LeadSampleSize>
         <LeadOff>FALSE</LeadOff>
         <BaselineSway>FALSE</BaselineSway>
         <ExcessiveACNoise>FALSE</ExcessiveACNoise>
         <MuscleNoise>FALSE</MuscleNoise>
         <LeadDataCRC32>634241073</LeadDataCRC32>
         <WaveFormData>
CAAIAAgACAAIAAgACAAIAAYABgAGAAYABgAGAAYABgAIAAgACAAIAAgACAAIAAgACgAK
AAoACgAKAAoACgAKAAgACAAIAAgACgAKAAoACgAIAAgACAAIAAoACgAKAAoACgAKAAoA
CgAMAAwADAAMAAwADAAMAAwADAAMAAwADAAOABAAEgAUABYAFgAWABYAFgAWABYAFgAW
ABYAFgAWABQAFAAUABQAEgASABIAEgASABIAEgASABAAEAAQABAAEAAQABAAEAAQABAA
EAAQABAAEAAQABAAEgASABIAEgASABIAEgASABIAEgASABIAEAAQABAAEAASABIAEgAS
ABIAEgASABIAFAAUABQAFAAWABYAFgAWABQAFAAUABQAFAAUABQAFAAUABQAFAAUABQA
FAAUABQAFgAWABYAFgAUABQAFAAUABYAFgAWABYAFAAUABQAFAAUABQAFAAUABQAFAAU
ABQAFAAUABQAFAAUABQAFAAVABUAFQAVABUAFQAVABUAFQAZABoAHAAeAB4AHwAgACAA
IQAhACEAIQAgACAAIAAhACIAIgAjACMAIQAgAB8AHAAcAB0AHQAfAB8AHwAfAB8AHwAf
AB8AHwAhACEAIQAdABsAGwAaABoAGQAXABYAFgAVABQAEQAQAA8ADwAPAA8ADwAPAA8A
DwAPAA8AEAAQAA8ADgANAAwADgAOAA4ADwANAAsACgAMABIAGwAlADAAQQBeAIMAqQDL
AOwAEgEtAT0BRgFQAVQBQQEEAasAWwAfAOf/q/+L/5H/qf+3/7z/yP/a/+X/8f/7/wQA
BwAKAA0ADQAOAA8AEQATABQAFQAWABUAFgAXABgAGAAYABgAGQAZABoAGgAaABwAHAAc
AB0AGwAcAB0AHgAgACAAIAAgACEAIQAiACMAIwAkACUAJQAlACUAJgAnACoAKwAsAC0A
LAAtAC4ALwAtAC8AMQAyADMANQA2ADcAOAA5ADoAPAA7AD0AQABAAEMAQwBGAEcASwBN
AE8AUQBRAFQAWABZAFoAXQBfAGMAZABoAGkAbABwAHEAcwB3AHgAegB8AH4AgACBAIEA
gQB/AH8AfwB9AHwAewB6AHkAdwB1AHQAcQBvAG0AawBqAGcAZQBiAF8AXABZAFYAVABR
AE8ATQBKAEcARABDAEAAQAA+ADoAOQA5ADcANQAzADEALwAuACwAKgApACgAJgAnACYA
JQAlACYAJQAlACQAIgAiACIAIQAhACEAIAAgACIAIgAiACIAIgAiACAAIAAeAB4AHgAe
AB8AHwAfAB8AHwAfACAAIAAeAB4AHgAeACAAIAAgACEAHwAfAB8AIAAeAB4AHgAeAB4A
HwAfAB8AHwAfAB8AIAAeAB4AHgAeACAAIAAhACEAHwAgACEAIgAgACAAHwAfACAAIAAg
ACAAHwAgACAAHwAfAB8AHwAfAB8AHwAeAB0AHQAdAB0AHQAdAB0AHQAdABsAGwAbABsA
HAAbABoAGgAcABwAHAAbABoAGQAZABgAGAAYABgAFwAXABcAFwAXABkAGAAYABgAFgAW
ABYAFgAVABUAFQAVABUAFQAVABUAFQAUABQAFAAUABMAEwATABEAEgASABEAEQARABEA
EQAPAA8ADwAOABAAEAAQABAADgAOAA4ADQAPABAAEAAQAA0ADQANAA0ADgAOAA4ADgAO
AA4ADAAMAAwACgAKAAoACgAKAAoACgAKAAgACAAIAAgACAAIAAkACQALAAsACwALAAkA
CQAJAAsACgAMAA4ADgANAA4ADgAPAA8ADwAPAA4ADgAOAA8AEAAQABEAEQAPAAwACwAI
AAgACQAJAAsACwAJAAkACQAJAAkACQAJAAsACwALAAcABQADAAIAAgABAP///v/+//3/
+v/3//b/9f/1//X/9f/1//P/8//z//P/8//0//T/9P/0//T/9P/0//L/8v/z//P/8f/w
//b//v8FAA0AFgAlAD4AYQCJALEA3AAAAR0BKQEkARwBFgEFAdoAkwBDAP3/u/95/1H/
Wf97/43/jP+Q/6T/tf/D/8//2P/b/97/4//l/+b/5//p/+n/6v/r/+z/7f/u/+//8P/w
//D/8P/x//P/9P/0//T/9P/0//T/9f/1//b/9//4//j/+P/4//j/9//3//j/+f/7//z/
/f/9//3//f/+////AAABAAIAAwAEAAUABgAHAAUABwAJAAoACwANAA4ADwAQABEAEgAU
ABMAFQAYABgAGwAbAB4AHwAhACMAJQAnACsALgAyADMANgA5ADsAPwBAAEQARQBIAEoA
SwBNAFEAUgBUAFYAWABWAFcAVwBXAFkAWQBZAFcAVwBXAFcAVwBXAFUAVABRAE0ASwBJ
AEgARQBDAEAAPQA5ADUAMQAuACkAJwAlACIAHwAcABsAGAAWABQAEAAPAA0ACwAJAAcA
BQADAAIAAAAAAP///v/8//3//P/7//v/+P/3//f/9v/2//b/9v/1//P/8//y//L/8v/y
//L/8v/y//L/8P/w/+7/7v/u/+7/7f/t/+3/7f/t/+3/7v/u/+7/7v/u/+7/7P/s/+z/
7f/t/+3/7f/u/+7/7v/u/+7/8P/x//H/8f/v/+//7//w//D/8P/w//D/8P/w//H/8f/v
//D/8f/y//L/8v/x//H/8v/y//L/8v/x//L/8v/x//H/8f/x//H/8f/x//D/7//v/+//
7//v/+//7//v/+//7//v/+//7//u/+3/7P/s/+z/7P/s/+v/7P/r/+v/6v/o/+j/6P/n
/+X/5f/l/+X/5//m/+b/5v/m/+b/5v/m/+P/4//j/+P/4f/h/+H/4f/j/+L/4v/i/+D/
3//f/9//4f/i/+L/4f/h/+H/4f/h/9//3//f/97/3v/e/97/3v/e/97/3v/d/9v/3P/c
/9z/3P/c/9z/3P/a/9r/2v/a/9r/2v/a/9v/2f/Z/9n/2f/b/9v/2//b/9v/3P/e/+D/
4P/h/+L/4v/j/+P/4//j/+L/4v/i/+P/5P/k/+X/5f/j/+L/4f/e/97/3//f/+H/4f/h
/+H/4f/h/+H/4f/h/+P/4//j/9//3f/d/9z/3P/b/9n/2P/Y/9n/2P/V/9T/0f/R/9H/
0f/T/9P/0//T/9X/1f/W/9b/1v/W/9b/1v/W/9b/2P/Z/9n/1f/S/9L/1v/d/+X/7v/7
/xAALQBVAH0ApADMAPEACwEUARgBGgEbAQoB0wB/ADEA8f+r/2X/P/9L/2v/dv94/4b/
m/+n/7H/vv/F/8r/zf/N/87/0f/T/9P/1P/V/9b/1f/W/9f/2P/Y/9j/2P/Z/9v/3P/c
/9z/3v/e/97/3//f/+D/4f/i/+T/5P/k/+T/5f/l/+b/5//p/+r/6//r/+3/7f/u/+//
8v/z//T/9f/0//X/9v/3//X/9//5//r/+//9//7///8AAAEAAgAEAAUABwAKAAoADwAP
ABIAEwAVABcAGQAbAB8AIgAmACcALAAvADEANQA3ADwAPgBCAEYARwBJAE0ATgBQAFIA
VABUAFUAVQBVAFcAVwBXAFUAVgBVAFQAUwBPAE0ATABJAEkARwBFAEQAPwA9ADoANwA0
ADEALgAsACcAJQAjACAAGwAYABcAFAASABAADAALAAkABwAFAAMA///9//z/+v/6//n/
+P/2//f/9v/1//X/9P/z//P/8v/y//L/8v/x//H/8f/w//D/8v/y//L/8v/y//L/8P/w
//L/8v/y//L/8f/x//H/8f/v/+//8P/w//L/8v/y//L/8v/y//L/8//z//P/8//0//T/
9P/0//T/9v/3//f/9//5//n/+f/6//j/+P/4//j/+v/6//v/+//5//r/+//8//r/+v/5
//n/+v/6//r/+v/7//z//P/7//v/+//7//v/+//7//r/+f/7//v/+//7//v/+//7//v/
+f/5//n/+f/6//n/+P/4//j/+P/4//f/+P/3//f/9v/4//j/+P/3//X/9f/1//X/9f/0
//T/9P/0//T/9P/0//P/8//z//P/8//z//P/8//1//T/9P/0//T/8//z//P/8//0//T/
8//x//H/8f/x//P/8//z//L/9P/0//T/9P/y//L/8v/x//P/9P/0//T/9f/1//X/9f/0
//T/9P/0//T/9P/0//T/9P/0//T/9P/0//L/8v/y//L/8v/y//L/8v/y//L/8v/y//D/
8P/w//D/8P/x//H/8f/z//P/8//z//P/8//1//b/+P/6//r/+//8//z//f/9//3//f/8
//z/+v/7//z//P/7//v/+f/4//n/9v/2//f/9//5//n/+f/3//f/9//3//f/9//5//n/
+f/1//P/8//y//L/8f/v/+7/7v/t/+z/6f/o/+f/5//n/+f/5//n/+f/5//n/+f/6v/q
/+r/6v/o/+j/6P/o/+r/6//p/+f/5P/k/+r/8f/7/wQAEwAsAFEAfQChAMIA6gALAR0B
JgEwATgBNwESAcEAaQApAO//q/9z/2P/d/+N/5b/oP+w/7//yf/V/97/4//m/+n/6//s
/+3/7f/t/+7/7//w//H/8v/z//T/9v/2//b/9//3//j/+P/4//r/+v/6//v/+f/6//v/
/P/+//7//v/+/wEAAQACAAMAAwAEAAUABQAFAAUABgAHAAgACQAKAAsADAANAA4ADwAP
ABEAEwAUABMAFQAWABcAGgAbABwAHgAdAB8AIgAiACcAJwAqACsAKwAtAC8AMQAzADYA
OgA7AD4AQQBDAEcASABMAE0AUABUAFUAVwBbAFoAXABeAGAAYABhAGEAYQBjAGMAYwBh
AF4AXQBcAFsAWwBZAFgAVQBTAFEATwBOAEsASQBGAEMAQgA/ADwAOgA1ADMAMQAuAC0A
KgApACYAJAAiAB4AHQAbABkAFwAVABMAEQAQAA4ADgANAAwACgAHAAYABQAFAAQAAwAD
AAIAAgACAAIAAQABAAEAAAAAAAAAAAAAAAAAAAAAAP7//v/+//7//v/+////////////
/////wAAAAD+//7//v/+/wAAAAAAAAEAAQABAAEAAgACAAIAAgACAAIAAwADAAMAAwAD
AAMABAAEAAQABAAEAAQABAAFAAUAAwAEAAUABgAGAAYABQAFAAYABgAGAAYABQAGAAYA
BQAFAAUABQAFAAUABQAEAAMABQAFAAUABQADAAMAAwADAAMAAwADAAMABAADAAIAAgAC
AAIAAgABAAIAAQABAAAAAAAAAAAA/////////////////v/+//7//v/+//7//v//////
////////////////AQAAAAAAAAAAAP//////////AAAAAP//AQABAAEAAQABAAEAAQAA
AAAAAAAAAAAAAgACAAIAAQD//wAAAAAAAAEAAQABAAEAAAAAAAAAAAAAAAAAAAAAAAAA
AgACAAIAAgACAAIAAgACAAAAAAAAAAAAAgACAAIAAgAEAAQABAAFAAUABQAFAAUABQAF
AAUABQAHAAgACgAMAAwADQAOAA4ADQANAA0ADQAOAA4ADgAPABAAEAARABEADQAMAAsA
CAAIAAkACQALAA0ADQANAA0ACwALAAsACwALAAsACwAHAAcABwAGAAYABgAFAAUABgAF
AAQAAQAAAP3//f/9//3/////////////////AAAAAAAAAAAAAAAAAAAAAAIAAwADAP//
/v8AAAYADwAZACQANwBSAHcAnwDBAOIACAEjATEBOgFCAUYBNwH8AKEAUQAXAN3/of99
/4H/mf+p/67/uv/M/9n/5f/v//b/+//8//////8AAAEAAwADAAQABQAGAAUABgAHAAgA
CAAIAAgACQAJAAoACgAKAAoACgAKAAsACwAMAA0ADgAOAA4ADgAOABEAEQASABMAFQAW
ABcAFwAXABcAGAAZABoAGwAcAB0AIAAhACIAIwAlACkALQAwAC8AMQAyADMANAA1ADYA
OAA5ADsAPgA+AD8APwBCAEMAQwBFAEcASQBNAFAAVABVAFYAWQBbAF8AYABkAGUAaABq
AGsAbQBxAHIAdAB2AHgAegB7AHsAewB5AHkAeQB3AHYAdQB0AHMAcQBvAG4AawBpAGcA
ZQBkAGEAXwBcAFkAWABVAFIAUABNAEsASQBGAEMAQAA/ADwAOgA4ADQAMwAzADEALwAt
ACsAKQAoACYAJAAjACIAIAAhACAAHwAfABwAGwAbABoAGgAaABoAGQAXABcAFgAWABYA
FgAWABYAFgAWABQAFAAUABQAFAAUABMAEwATABMAEwATABQAFAAUABQAFAAUABIAEgAS
ABMAEwATABMAFAASABIAEgASABIAEwATABMAEwATABMAFAAUABQAFAAUABIAEgATABMA
EQASABMAFAAUABQAEwATABQAFAAUABQAFQAWABYAFQAVABUAFQAVABUAFQAUABMAEwAT
ABMAEwATABMAEwATABMAEwATABMAEgARABAAEAAQABAAEAAPAA4ADQANAAwACgAKAAoA
CQAJAAkACQAJAAkACAAIAAgACAAIAAgACAAJAAkACQAJAAcABwAHAAcABwAGAAYABgAI
AAcABwAHAAcACAAIAAcABQAFAAUABQAFAAUABQAEAAQABAAEAAQABAAEAAQAAwADAAQA
BAAEAAMAAwADAAMAAgACAAIAAgACAAIAAgACAAIAAAAAAAAAAAAAAAAAAAAAAP7//v/+
//7/AAABAAEAAQD///////////////8BAAIABgAIAAgACQAJAAgACAAHAAcABwAGAAYA
BgAHAAgACAAJAAkABwAGAAMAAAAAAAEAAQADAAMAAwADAAMAAwADAAMAAwAFAAUAAwD/
//3//f/+//7//f/7//j/+P/3//b/8f/w/+//7//x//H/8f/x/+//7//v/+//7v/u/+7/
7v/w//D/8P/w//L/8//x/+//8P/2//z/BQANABgAKQBEAGkAjwC3AOIABAEdASUBIgEa
ARQB/wDQAIUANwD1/7P/b/9N/13/f/+N/4z/kv+o/7n/w//P/9j/3//i/+X/5//o/+n/
6//t/+7/7//w//H/8v/z//T/9P/0//T/9f/1//b/9v/2//b/9v/2//f/9//4//n/+v/6
//r/+v/6//v/+//8//3///8AAAEAAQADAAMABAAFAAUABQAFAAUACAAJAAoACwALAA0A
DwAQABMAFQAWABcAFgAXABgAGgAdAB8AIgAiACMAIwAmACcAKQArAC0ALwAxADQAOAA5
AD0AQQBEAEkASABMAE0AUABUAFUAVwBbAFwAXgBgAGIAYgBjAGMAYwBjAGMAYwBhAF4A
XQBcAFsAWQBXAFYAUwBPAE0ASwBKAEcARQBCAD8APAA5ADYANAAvAC0AKwAoACUAIgAh
AB4AHAAaABYAFQATABEADwANAAsACQAIAAYABAADAAIAAAABAAAA//////7//f/9//z/
/P/8//z/+//5//n/+P/4//b/9v/2//b/9v/2//T/9P/0//T/9P/0//P/8//z//P/8//z
//T/9P/0//T/9P/0//T/9P/0//X/9f/1//X/9v/2//b/9v/2//T/9f/1//X/9f/1//X/
9v/2//b/9v/2//b/9v/3//f/9f/2//f/+P/6//r/+f/5//j/+P/4//j/+f/6//r/+f/5
//n/+f/5//n/+f/4//f/9//3//f/9//1//X/9f/1//T/8//y//H/8v/x//D/8P/w//D/
8P/v//D/7//v/+7/7P/s/+z/6//r/+v/6//r/+v/6v/q/+r/6v/q/+r/6v/p/+n/6f/p
/+f/5//n/+f/5//m/+b/5v/m/+X/5f/l/+P/5P/k/+P/4//j/+P/4//j/+P/4//i/+L/
4v/i/+L/4v/i/+L/4f/h/+D/4P/i/+D/4P/g/+D/4P/g/+D/4P/g/+D/4P/h/+H/4f/h
/+H/4f/h/+H/4f/h/+L/5P/m/+b/5//o/+j/6f/p/+n/6f/o/+j/6P/p/+r/6v/r/+v/
6f/o/+f/5P/k/+X/5f/n/+n/6f/p/+n/6f/p/+n/6f/t/+3/7f/p/+f/5//m/+b/5P/h
/9//3v/d/9z/2f/Y/9n/2f/Z/9n/1//X/9f/1//X/9f/2P/Y/9b/1v/W/9b/2P/Y/9j/
1//X/9X/0v/W/97/5f/t//j/CQAkAEkAcQCZAMAA6AAHARUBFgEWARYBDQHiAJUARQAB
ALv/c/9B/0H/Yf91/3b/fP+S/6P/r/+7/8L/x//K/83/z//O/8//0//V/9b/1//Y/9f/
2P/Z/9r/2v/a/9r/2//d/97/3v/e/97/3v/e/9//4f/i/+P/5P/k/+T/5P/k/+X/5f/m
/+f/6f/q/+v/6//r/+v/7P/t/+7/7//w//H/8v/z//T/9f/3//v///8CAAUABwAIAAkA
DAANAA4AEAARABMAFgAWABsAGwAeAB8AIwAlACcAKQApACwAMAAxADQANwA5AD0APwBE
AEYASgBOAE8AUQBVAFYAWABaAFwAXABdAF0AXQBbAFsAWwBZAFgAVwBWAFUAUwBRAFAA
TQBJAEcARQBEAEEAPwA8ADkANgAzADAALgArACkAJwAkAB8AHAAbABgAFgAUABAADwAL
AAkABwAFAAMAAQAAAP7//v/9//z/+v/3//b/9f/1//b/9f/1//T/8v/y//L/8f/x//H/
8P/w//L/8v/y//L/9P/0//L/8v/y//L/8v/y//H/8f/x//H/8f/x//L/8v/y//L/8v/y
//L/8v/y//P/8//z//P/9P/0//T/9P/0//T/9f/1//X/9f/1//X/9v/2//b/9v/2//j/
+P/5//n/9//4//n/+v/4//j/9//3//j/+P/4//j/+f/6//r/+f/3//f/9//3//f/9//2
//X/9//3//f/9//3//f/9//3//X/9f/1//X/9P/z//L/8v/y//L/8v/x//L/8f/x//D/
8v/y//L/8f/v/+//7//v//H/8P/w//D/7v/u/+7/7v/t/+3/7f/t/+//7//v/+//7f/s
/+z/7P/s/+v/6//r/+v/7P/s/+v/7f/t/+3/7f/t/+3/7f/s/+7/7v/u/+7/7v/u/+7/
7f/r/+z/7P/s/+v/6//r/+v/7P/s/+z/7P/u/+z/7P/q/+r/6v/q/+r/6v/q/+r/6v/q
/+r/6v/q/+r/6v/q/+r/6v/o/+j/6P/p/+n/6f/p/+n/6v/r/+z/7f/x//T/+P/8//z/
/f/+//7////////////+//7//v///wAAAAABAAEA/f/8//v/+P/6//v/+//9//3//f/9
//3/+//7//v/+//////////7//j/9//1//T/9f/z//L/8v/z//L/7//u/+3/7f/t/+3/
7//v/+//7//v/+//8P/w/+7/7v/u/+7/8P/w//D/7//v/+3/6v/q//L/+/8DAA4AHwA6
AGEAiQCtANAA+AAXAScBLgE4AUABOwEOAb0AbQAvAO//p/9x/2n/g/+X/57/qP+6/8f/
0//f/+b/6//u//H/8f/y//P/9f/1//b/9//4//n/+v/7//z//P/8//z//f///wAAAAAA
AAAAAAAAAAEAAQACAAMABAAGAAYABgAGAAkACQAKAAsACwAMAA0ADQANAA0ADgAPABAA
EQASABMAFAAVABYAFwAXABkAGwAcAB0AHwAgACEAIgAjACQAJgAnACkALAAsAC8ALwAy
ADMANQA3ADkAOwA9AEAARABFAEgASwBNAFEAUgBWAFcAWgBcAF0AXwBjAGQAZgBoAGoA
agBrAGsAawBtAG0AbQBrAGgAZwBmAGUAZQBjAGIAXwBdAFsAWQBYAFUAUwBQAE0ASwBJ
AEcARgBFAEMAQQA+ADkANgA1ADIAMgAwACwAKwApACcAJQAjACMAIQAgAB4AHgAdABwA
GgAZABgAFwAXABYAFQAVABQAEgASABIAEQARABEAEAAQABAAEAAQABAAEAAQAA4ADgAO
AA4ADgAOAA0ADQANAA0ADwAPABAAEAAQABAAEAAQABAAEAAQABEAEwATABMAFAAUABQA
FAAUABQAFQAVABUAFQAVABUAFgAWABYAFgAWABgAGAAZABkAGQAaABsAHAAcABwAGwAb
ABwAHAAcABwAGwAcABwAGwAbABsAGwAbAB0AHQAcABsAGwAbABsAGwAbABsAGwAbABsA
GwAbABsAHAAbABoAGgAaABoAGgAZABoAGQAZABgAGAAYABgAFwAVABUAFQAVABcAFgAW
ABYAFgAWABYAFgAXABcAFwAXABcAFwAXABcAFwAWABYAFgAYABcAFwAXABUAFgAWABUA
FwAXABcAFwAXABcAFwAWABYAFgAWABYAFgAWABYAFQAVABYAFgAWABcAFwAXABcAFgAW
ABYAFgAWABYAFgAWABYAFgAWABYAFgAWABYAFgAWABQAFAAUABQAFAAUABQAFQATABMA
EwATABMAEwATABMAFQAWABgAGgAaABsAHAAcAB0AHQAdAB0AHQAeAB8AIQAgACAAIQAh
AB8AHgAdABoAGgAbABsAHQAfAB8AHwAfAB0AHQAdAB0AIQAhACEAHQAbABsAGgAaABkA
FwAWABYAFQAUABEAEAANAA0ADQANAA8ADwAPAA8ADwAPABAAEAAQABAAEAAQABIAEgAQ
ABEAEQAPAAwADgASABsAIwAsADsAVAB1AJsAwQDiAAQBJQE5AUIBSgFQAU8BKgHbAIMA
QQAJAMv/lf+H/5v/sf+4/8L/0v/f/+v/9/8AAAUACgALAAsADAANAA0ADwAQABEAEgAT
ABQAFQAWABYAFgAWABcAFwAYABgAGAAaABoAGgAbABkAGgAbABwAHAAcABwAHAAfAB8A
IAAhAB8AIAAhACEAIwAjACQAJQAmACcAKAApACgAKQAqACsAKwAtAC8AMAAxADMANAA1
ADYANwA4ADoAOQA7AD4APgBBAEEARABFAEcASQBLAE0ATQBQAFQAVQBWAFkAWwBfAGAA
ZABlAGgAagBrAG0AcQBwAHIAdAB2AHgAeQB5AHkAeQB5AHkAdwB0AHMAcgBxAG8AbQBs
AGkAaQBnAGUAZABhAF8AXABZAFYAUwBQAE4ATQBLAEkARgBFAEIAQQA+ADwAOgA2ADUA
MQAvAC0AKwAqACkAKQAoACYAJQAkACIAIQAgAB8AHwAgAB8AHwAeAB4AHgAeAB0AHQAd
ABwAHAAcABwAHAAcABwAHAAaABoAGgAaABoAGgAbABsAGwAbABsAGwAcABwAHAAcABwA
HAAcABwAHAAdAB0AHQAdAB4AHgAeAB4AHgAgACEAIQAhACEAIQAhACIAIgAiACIAIgAi
ACIAIwAjACMAJAAlACYAJAAkACMAIwAkACQAJAAkACMAJAAkACMAJQAlACUAJQAjACMA
IgAhACMAIwAjACMAIQAhACEAIQAhACEAIQAhACIAIQAgACAAIAAgACAAHwAgAB8AHwAe
AB4AHgAeAB0AHQAdAB0AHQAdABwAHAAcABwAHAAcABwAGwAbABsAGwAbABsAGwAbABsA
GgAaABoAHAAbABsAGwAZABoAGgAZABsAGwAbABsAGQAZABkAGAAWABYAFgAWABgAGAAY
ABcAFwAYABgAGAAXABcAFwAXABoAGgAaABoAGgAaABoAGgAaABoAGgAaABoAGAAYABgA
GAAZABoAGwAdABsAGwAbABsAGwAbABsAGwAbABwAHgAgACAAIQAiACIAJQAlACUAJQAk
ACQAJAAlACQAJAAlACUAJQAkACMAIAAeAB8AHwAhACMAIwAjACMAIQAhACEAIQAjACMA
IwAfAB0AHQAcABwAHQAbABoAGgAbABoAFwAWABMAEwATABMAEQARABEAEQATABMAFAAU
ABQAFAAUABQAFAAUABQAFQATABMAEAASABwAJQArADQAPwBQAG8AkwC5AOAACAEpAUEB
SAFEAUABNwEaAeEAkQBHAAcAx/+N/3f/j/+r/7L/sv/A/9X/4//v//j///8CAAUABwAM
AA0ADwAPABAAEQASABUAFgAXABgAGgAaABoAGwAZABoAGgAaABwAHAAcAB0AHwAgACEA
IgAiACIAIgAiACMAIwAkACUAJQAmACcAJwAnACcAKAApACoAKwAsAC0ALgAvADAAMQAw
ADEAMgAyADUANwA4ADkAOAA5ADoAPAA9AD8AQgBCAEcARwBKAEsATQBPAFEAUwBVAFgA
XABdAGAAYwBlAGkAagBuAG8AcgB0AHUAdwB7AH4AgACCAIQAhACFAIUAhQCFAIUAhQCD
AIQAgwCCAIEAfwB9AHwAeQB1AHMAcQBwAG8AbQBqAGcAYgBfAFwAWgBXAFUAUwBQAE8A
TABLAEgARQBCAD0AOwA5ADcANQAzADEALwAuACwALAArACoAKAAnACYAJQAlACQAIwAj
ACIAIAAgACAAHwAfAB8AHgAeACAAIAAgACAAIAAgAB4AHgAeAB4AHgAeAB0AHQAdAB0A
HQAdAB4AHgAeAB4AHgAeAB4AHgAeAB8AIQAhACEAIgAkACQAJAAkACIAIwAjACMAJQAl
ACUAJgAmACYAJgAmACYAJgAnACcAKQAqACsALAAsACwAKwArACwALAAsACwALQAuAC4A
LQAtAC0ALQAtAC0ALQAsACsALQAtAC0ALQArACsAKwArACsAKwArACsAKgApACgAKAAq
ACoAKgApACoAKQApACgAJgAmACYAJQAnACcAJwAnACcAJgAmACYAJgAmACYAJgAlACUA
JQAlACUAJQAlACUAIwAiACIAIgAiACEAIQAhACMAJAAkACMAIwAjACMAIwAjACMAIwAi
ACIAIgAiACIAIgAkACQAIwAiACIAIgAiACIAIgAiACIAIgAkACQAJAAlACMAIwAjACMA
IwAjACMAIwAlACYAKAAqACoAKwAsACwALwAvAC8ALwAuAC4ALgAvADAAMAAxADEALwAu
AC0AKgAsAC0ALQAvADEAMQAxADEALwAvAC8ALwAzADMAMwAvAC0ALQAsACwAKwApACgA
KAAnACYAIwAiACEAIQAhACEAIQAhACEAIQAjACMAJAAkACQAJAAkACQAJAAkACQAJQAl
ACEAIAAkACwANQA9AEoAWQB2AJkAwQDpABIBOAFVAWUBaAFoAWYBWwEuAeEAjwBLAAUA
vf+R/5f/t//J/8r/0v/m//f/AwANABgAHQAgACEAIwAkACcAJwApACoAKwAsACsALAAt
AC4AMAAwADAAMQAzADQANAA0ADYANgA2ADcANwA4ADkAOgA8ADwAPAA8AD0APQA+AD8A
PwBAAA==
         </WaveFormData>
      </LeadData>
      <LeadData>
         <LeadByteCountTotal>10000</LeadByteCountTotal>
         <LeadTimeOffset>0</LeadTimeOffset>
         <LeadSampleCountTotal>5000</LeadSampleCountTotal>
         <LeadAmplitudeUnitsPerBit>4.88</LeadAmplitudeUnitsPerBit>
         <LeadAmplitudeUnits>��V</LeadAmplitudeUnits>
         <LeadHighLimit>2147483647</LeadHighLimit>
         <LeadLowLimit>268435456</LeadLowLimit>
         <LeadID>V5</LeadID>
         <LeadOffsetFirstSample>0</LeadOffsetFirstSample>
         <FirstSampleBaseline>0</FirstSampleBaseline>
         <LeadSampleSize>2</LeadSampleSize>
         <LeadOff>FALSE</LeadOff>
         <BaselineSway>FALSE</BaselineSway>
         <ExcessiveACNoise>FALSE</ExcessiveACNoise>
         <MuscleNoise>FALSE</MuscleNoise>
         <LeadDataCRC32>1623581741</LeadDataCRC32>
         <WaveFormData>
/v/+//7//v/+//7//v/+//7//v/+//7//v/+//7//v8AAAAAAAAAAAAAAAAAAAAAAAAA
AAAAAAAAAAAAAAAAAAAAAAAAAAAAAgACAAIAAgACAAIAAgACAAQABAAEAAQABAAEAAQA
BAAGAAYABgAGAAYABgAGAAYABgAGAAYABgAGAAYABgAGAAgACAAIAAgABgAGAAYABgAG
AAYABgAGAAYABgAGAAYABAAEAAQABAACAAIAAgACAAIAAgACAAIAAgACAAIAAgAAAAAA
AAAAAAAAAAAAAAAAAAAAAAAAAAAAAAAAAAAAAP7//v/+//7//v/+//7//v/+//7//v/+
//7//v/+//7//v/+//7//v/+//7//v/+//z//P/8//z//P/8//z//P/8//z//P/8//z/
/P/8//z//v/+//7//v/8//z//P/8//z//P/8//z//P/8//z//P/8//z//P/8//z//P/8
//z//P/8//z//P/8//3//f/9//v/+v/6//v/+//7//v/+//+////AAABAAAAAAABAAEA
AQABAAEAAQABAAEAAQABAAMABAAEAAQAAgAAAAAAAAAAAAAAAgADAAQABAAEAAQABAAE
AAQABQAFAAYABgADAAAAAAD///7//v/8//z/+//4//b/9f/z//L/8v/y//L/8v/y//L/
8v/y//L/8v/y//L/8v/y//L/8v/x//H/7//s/+T/2v/O/8b/xf/M/9z/8f8OADIAWgCG
ALcA7QAbAT4BVQFgAV4BRwEMAbUAagA1AAcA2P+9/7b/vf/H/8v/z//Y/9//5P/p/+//
8//1//X/9f/1//b/9v/2//b/9v/4//j/+P/5//n/+f/5//r/+v/7//v/+//7//v//P/8
//3/+//7//z//P////////////7//v/+/wAAAAABAAEAAQADAAMAAwAFAAMABAAFAAcA
CAAJAAoACgANAA4ADgAQAA8AEgAUABcAFgAYABkAHAAeACAAIgAjACQAJwApACsALwAx
ADMANgA2ADoAPQBAAEMARQBIAEwATQBQAFMAVwBaAF0AYABiAGUAZwBpAGsAbQBtAG4A
bwBvAG4AbgBuAG0AbABsAGsAagBpAGgAZQBjAGEAXwBdAFsAVwBVAFEATQBJAEUAQgA/
ADsANwAzADAALAAoACQAIQAeABsAGAAWABQAEwARAA0ADAAJAAgABgAEAAMAAwACAAEA
AAD//wAAAAAAAAAAAAAAAP/////9//3//f/8//7//f/9//3//f/9//3//P/6//r/+v/6
//r/+v/6//r/+//7//z//P/6//r/+v/7//v/+//7//v/+//8//z//P/7//v/+//7//3/
/v/+//7//P/9//3//f/+//7//v/+//3//f/9//3///8AAAAAAAD///////////7/////
/wAAAAAAAAAAAAAAAP///////wEAAQAAAAAAAAAAAAAA///9//3//f/9//3//P/8//z/
+v/5//n/+f/6//r/+v/6//j/9//2//T/9P/z//P/8//0//T/9P/0//T/9P/0//T/8//z
//P/8//x//D/8P/w//D/8P/w//D/8P/w//D/7//v/+//7//v/+7/7v/t/+3/7//v/+//
7//t/+z/7P/s/+z/7P/s/+z/7v/u/+7/7f/t/+7/7v/u/+z/7P/s/+z/7P/s/+z/7P/s
/+z/7P/r/+r/6v/q/+r/6v/s/+z/7P/s/+r/6v/q/+r/6f/p/+n/6f/q/+r/6//r/+v/
6//r/+z/6//s/+3/7v/u/+//7//v//H/8f/x//H/7//v/+//7//w//D/8P/w//D/8P/w
//D/7v/w//H/8v/y//L/8v/y//L/8v/z//P/8v/y/+//7P/s/+v/6v/o/+b/5v/l/+T/
4v/h/9//3v/g/+D/4P/g/+D/4P/g/+D/3v/e/97/3v/g/+D/4P/g/93/2//b/9j/0P/E
/7j/sP+v/7b/xv/b//b/GgBEAHQAqwDjABEBMAFDAUoBRAEzAQQBtQBmACkA7/+6/5v/
mP+n/6//q/+t/7b/v//I/9H/1//Z/9v/3f/d/93/3v/e/97/3v/e/+D/4v/i/+P/4//j
/+P/5P/k/+X/5f/l/+X/5f/m/+b/5//p/+n/6v/q/+v/6//r/+v/6v/q/+r/7P/u/+//
7//v/+//7//v//H/8f/y//P/9f/0//X/9v/2//f/+P/4//r//f8AAAIABQADAAQABAAG
AAYACAAKAAsADgARABMAFQAXABkAGwAeACIAJgApACwALwAxADQAOAA5ADwAPwBDAEgA
SwBOAFAAUwBVAFcAWQBaAFkAWQBZAFsAWgBaAFoAWQBYAFgAVwBWAFUAVABRAE0ASwBJ
AEcARQBBAD8AOwA1ADEALQAqACUAIQAdABkAFAAQAAwACAAHAAQAAQD+//v/+P/2//P/
7//u/+v/6v/q/+j/5//n/+b/5f/k/+P/4P/g/+D/4P/g/+D/3//f/9//3//f/97/3P/b
/9v/2//d/93/3f/c/9r/2v/a/9r/2v/a/9r/2v/b/9v/3P/c/9z/3P/c/93/2//b/9v/
2//b/9z/3P/c/93/3f/d/93/3//g/+D/4P/e/9//3//f/+L/4v/i/+L/4//j/+P/4//j
/+T/5P/k/+P/4//j/+P/5P/l/+X/5v/o/+j/6P/o/+b/5f/l/+X/5f/l/+T/5P/k/+T/
5P/j/+P/4//j/+P/4//i/+L/4v/i/+H/4f/h/+D/4P/g/+D/4f/h/+H/4P/e/93/3f/d
/9z/3P/c/9z/3v/e/97/3v/b/9v/2//b/9v/2v/a/9r/2v/a/9r/2v/c/9z/3P/b/9v/
2//b/9v/2v/a/9n/2f/Z/9n/2f/Z/9n/2P/Y/9j/2P/Y/9j/2P/a/9r/2v/Z/9f/2P/Y
/9j/2P/Y/9j/2P/W/9b/1v/W/9T/1f/V/9X/1f/U/9T/1f/V/9X/1f/V/9b/1//Y/9n/
2v/a/9v/2//b/9v/2//b/9v/2//b/9v/2//c/9z/3P/c/9r/2v/a/9r/2v/c/93/3v/e
/97/3v/e/97/3v/f/9//4P/g/93/3P/c/9v/2v/Y/9b/1v/V/9L/0P/P/83/zP/M/8z/
zP/M/8z/zP/M/8z/zP/M/8z/yv/K/8r/yv/K/8v/y//L/8j/wv+6/67/ov+b/5z/pv+5
/9D/8P8WAEAAcQCnAN0ACAElATgBPgE7ASYB7QCaAFEAFwDe/6v/kP+R/53/o/+j/6j/
s/+6/8H/yf/N/8//0f/T/9P/1P/U/9b/1v/W/9j/2P/Y/9n/2f/Z/9n/2v/a/9v/2//b
/9v/2//c/9z/3f/d/93/3v/e/93/3f/d/93/4P/g/+D/4v/i/+P/4//j/+X/5f/l/+f/
5//o/+n/6//q/+v/7P/s/+//8P/w//L/8f/0//b/+f/4//r/+//+//7/AAACAAMABgAJ
AAsADQAPABEAEwAWABgAHAAfACIAJwApACwAMAAzADYAOQA9AEAAQwBGAEgATQBPAFEA
UwBVAFUAVgBXAFkAWABYAFgAVwBWAFYAVQBUAFMAUgBPAE0ASwBJAEcARQBBAD8AOwA3
ADMALwAsACcAIwAfABsAFgASAA4ACgAHAAQAAQD+//v/+P/2//P/7//u/+v/6v/q/+j/
5//n/+b/5f/k/+P/4v/i/+L/4v/k/+T/4//j/+X/5f/l/+T/5v/l/+X/5f/l/+X/5f/k
/+T/5P/k/+T/5P/k/+T/5P/h/+H/4v/i/+T/5P/k/+X/4//j/+P/4//l/+b/5v/m/+f/
5//n/+f/5//o/+j/6P/o/+n/6f/p/+r/6v/q/+r/6//r/+v/6//r/+z/7P/s/+v/6//r
/+v/7P/t/+3/7v/u/+7/7v/u/+7/7f/t/+3/7//v/+7/7v/u/+7/7v/t/+3/7f/t/+3/
7f/s/+z/7P/s/+v/6//r/+j/6P/o/+j/5//n/+f/5v/o/+f/5//n/+T/5P/k/+T/5P/k
/+T/5P/j/+P/4//j/+X/5P/k/+T/5P/k/+T/5P/m/+b/5v/l/+P/4//j/+P/5v/m/+X/
5f/j/+P/4//j/+X/5P/k/+T/5P/k/+T/5P/i/+L/4v/h/+P/5P/k/+T/5P/k/+T/5P/k
/+T/5P/k/+T/5P/i/+P/4v/i/+L/4v/i/+L/4v/i/+L/4P/g/+D/4P/g/+D/4P/g/+D/
4P/g/+H/4f/h/+H/4P/e/9//3//f/+H/4f/i/+P/5v/n/+j/6P/p/+n/6f/p/+f/5//n
/+f/5//n/+f/6P/o/+j/6P/m/+j/6P/o/+j/6v/r/+z/7P/s/+z/7P/s/+z/7f/t/+7/
7P/p/+b/5v/n/+b/5P/i/+D/3//e/9z/2//Z/9j/2P/W/9b/1v/W/9b/1v/W/9b/1//Y
/9n/2v/Z/9j/1//V/9f/1f/S/8z/wv+2/6r/p/+s/7j/zf/o/w4AOABiAJMAywD9ACIB
PQFMAU4BRQEeAc8AfAA/AA8A2v+v/5r/n/+r/7H/uf/C/8n/zv/V/9n/3f/h/+H/4f/j
/+L/4v/k/+T/5P/m/+b/5v/n/+f/5//n/+j/6P/n/+f/5//n/+n/6v/q/+v/6//r/+z/
7P/t/+3/7f/t/+z/7P/s/+7/8P/x//H/8f/z//X/9//7//v//P/9////AgADAAQABAAH
AAgACAAKAAkADAAOABEAFAAWABcAGgAcAB4AIAAhACAAIwAlACcAKQArAC0AMAAyADYA
OQA8AD8AQQBEAEgASQBMAE8AUwBWAFkAXABeAGEAYwBlAGcAZwBnAGgAaQBrAGoAagBq
AGkAaABoAGcAZgBlAGQAYQBhAF8AXQBbAFkAVQBTAE8ATQBJAEUAQgA9ADkANQAxADAA
LAAoACQAIQAeABsAGAAVABIAEAANAAsACgAHAAYABAACAAEAAQAAAP///v/9//z//P/8
//z//P/8//v/+//7//v/+//6//r/+f/5//n/+f/5//n/+P/6//r/+v/6//j/+P/4//j/
9//3//j/+P/4//j/+P/5//v/+//7//v/+//8//z//P/7//v/+//7//v//P/8//z//P/9
//3//f/+//7//v/+//////////////8AAAAAAAD//////////wAAAQABAAIAAAAAAAAA
AAACAAEAAQABAAEAAQAAAAAAAgACAAIAAQD//////////////v/+//7//v/9//3//f/8
//z//P/8//v/+//7//r//P/7//v/+//6//r/+v/6//j/+P/4//j/+f/5//n/+f/5//j/
+P/4//j/+P/4//j/+f/6//v/+//9//3//f/9//z//P/7//v//f/9//3//f/9//z//P/8
//7//v/+//7//P/8//z/+//9//7//v/+/wAAAAAAAAAAAAAAAAAAAAAAAAAAAAD//wAA
AAAAAAAAAAAAAAAAAAAAAP7//v/+//7//v/+//7//v/+/////////////v/+////////
///////+////AAABAAQABAAFAAUAAwADAAMAAwADAAMAAwADAAMABAAEAAQABAACAAIA
AgACAAIABAAFAAYABgAGAAYABgAGAAYABwAHAAgACAAFAAIAAgABAAAAAAD+//7//f/6
//j/9//1//T/9P/0//T/9v/2//b/9v/2//b/9v/2//b/9v/2//b/9P/1//X/8//w/+j/
3v/Q/8j/x//Q/97/9f8SADgAYACMAL8A9QAhAUQBWwFkAWIBTQEUAb8AcAA7AAsA3P+/
/7r/wf/J/83/0f/a/+H/5v/t//H/9f/3//f/9//3//j/+P/4//j/+P/6//r/+v/7//v/
+//7//z//P/9//3//f/9//3//v/+/////f/9//7//v///////////wAAAAAAAAIAAgAD
AAMAAwAFAAUABQAHAAUABgAHAAkACgALAAwADAANAA4ADgAQABMAFgAYABsAHwAiACQA
KAAqACwALgAvAC4AMQAzADUANwA5ADsAPgBAAEQARwBKAE0ATwBSAFYAVwBaAF0AYQBk
AGcAagBsAG8AcQBzAHUAdQB1AHYAdwB5AHgAeAB4AHUAdAB0AHMAcgBxAHAAbQBtAGsA
aQBnAGUAYQBfAFsAVwBTAE8ATABLAEcAQwA/ADoANgAyAC4AKwAoACUAIgAhAB4AHAAZ
ABUAFAARABAAEAAOAA0ADQAKAAkACAAHAAYABgAGAAYABgAGAAUABQAFAAUABQAEAAQA
AwADAAMAAwADAAMAAgAAAAAAAAAAAAAAAAAAAAAA/////wAAAAACAAIAAgADAAMAAwAD
AAMAAQACAAIAAgADAAMAAwADAAMABAAEAAQABgAHAAcABwAIAAgACAAIAAkACQAJAAkA
CQAKAAoACgAJAAkACQAJAAoACwALAAwADAAMAAwADAAMAAsACwALAAsACwAKAAoACAAI
AAgABwAHAAcABwAHAAkACAAIAAgABgAFAAUABQAGAAYABgAGAAUABQAFAAQAAgABAAEA
AQAAAAAAAAAAAAAAAAAAAAAA//////////////7//v/+//7//v/+//7//v/+//7//f/7
//v/+//7//7//v/9//3/+//7//v/+//7//r/+v/6//r/+v/6//r//P/8//z/+//6//r/
+f/4//j/+P/4//j/+P/4//j/+P/2//b/9v/3//b/9P/0//T/9P/y//L/8v/y//L/8v/y
//P/9f/1//X/9P/0//X/9f/1//P/8//0//X/+P/5//r/+v/5//n/+f/5//f/9//3//f/
+f/5//n/+v/6//r/+v/4//b/9v/2//b/9v/3//j/+P/3//b/9f/0//b/9//3//j/9//z
/+//7v/v/+7/7P/q/+j/5//m/+T/4v/f/93/3P/c/9z/3P/c/9z/3P/c/9z/3P/c/9z/
3P/a/9r/2v/Z/9v/2f/U/8z/wP+0/6z/rf+2/8b/3f/6/yAATAB8ALMA6QATAS4BQQFG
AT4BKQH0AKUAWgAfAOP/sP+T/5T/o/+r/6f/p/+y/7v/xP/L/9H/1f/Z/9v/2//Z/9r/
3P/a/9r/2v/c/9z/3P/d/93/3//f/+D/4P/h/+H/4f/h/+H/4v/i/+P/4//j/+T/5P/l
/+X/5f/l/+T/5P/k/+b/5v/n/+f/5//o/+n/6v/t/+z/7P/s/+3/7v/v//D/8P/x//L/
8v/0//X/+P/6//3//f/+//7/AAACAAQABgAHAAYACQALAA0ADwARABMAFgAWABoAHQAg
ACYAKQAtADIAMwA2ADkAPQA+AEEARABGAEsATQBPAFEAUwBTAFQAVQBTAFIAUgBSAE8A
TgBOAE0ATABLAEoARwBFAEMAQQA/AD0AOQA3ADMALwArACcAJAAhAB0AGQAVABAADAAI
AAQAAQD+//v/+P/1//L/8P/t/+v/6v/n/+b/5P/i/+H/4f/e/93/3P/b/9r/2v/a/9r/
2v/a/9n/2f/Z/9n/2f/Y/9b/1f/V/9X/1//X/9f/1v/U/9T/1P/U/9L/0v/S/9L/z//P
/9D/0P/R/9L/0//V/9f/1//X/9f/1f/W/9b/1v/V/9X/1f/V/9X/1v/W/9b/1v/X/9f/
1//Y/9j/2P/Y/9n/2f/Z/9n/2//c/9z/3P/f/9//3//f/97/3//f/+D/4P/g/+D/4P/g
/9//3//f/9//3//e/97/3v/e/97/3f/d/93/3f/d/9v/2v/a/9r/3P/b/9v/2//a/9r/
2v/a/9n/2f/Z/9j/2P/X/9f/1//Y/9j/2P/Y/9b/1v/W/9b/1f/V/9X/1f/T/9L/0v/S
/9T/1P/U/9T/1P/U/9T/0//T/9P/0//T/9L/0v/R/9H/0f/R/9H/0f/T/9L/0v/S/9L/
0v/S/9L/0P/Q/9D/z//R/9D/zv/Q/9D/0P/Q/9D/0P/Q/9D/0P/Q/9H/0f/R/8//zv/O
/8//z//P/8//z//S/9P/1P/V/9T/1P/V/9X/1f/V/9X/1f/V/9X/1f/V/9X/1v/W/9b/
2P/W/9b/1v/W/9b/2P/Z/9r/2v/a/9r/2v/a/9r/2//b/9z/3P/Z/9b/1v/V/9T/0P/O
/87/zf/M/8r/yf/H/8j/yP/I/8j/yP/I/8j/yP/I/8j/yP/I/8f/xv/F/8T/xP/H/8f/
xf/A/7r/rv+g/5j/l/+e/7D/xf/g/wQALgBcAJEAyQD3ABYBLQE4ATgBKwH+AK8AYAAj
AOf/rv+J/4L/jf+X/5X/l/+i/6v/tP+7/7//w//D/8X/xf/F/8T/xv/I/8j/yP/K/8r/
yv/L/8v/y//L/8z/zP/N/83/zf/N/83/zv/O/8//0f/R/9L/0v/T/9P/0//T/9T/1P/U
/9b/1v/X/9f/1//X/9f/1//Z/9n/2v/b/93/3v/f/+D/4P/h/+L/4v/k/+f/6v/s/+//
7v/w//H/9P/0//b/+P/5//r//f///wEABQAHAAkADAAOABIAFQAYABkAGwAeACIAJgAq
AC4AMwA2ADkAPAA+AEEAQwBFAEcASQBJAEoASwBLAEoASgBKAEkASABIAEcARgBFAEQA
QQA/AD0AOwA5ADcAMwAxAC0AKQAlACEAHgAbABcAEwAPAAoABgACAP7/+//4//X/8v/t
/+r/6P/l/+P/4v/f/97/3P/a/9n/2f/Y/9f/1v/V/9b/1v/W/9b/1P/U/9P/0//T/9P/
0//S/9L/0f/R/9H/0//T/9P/0v/S/9L/0v/S/9L/0v/S/9L/0f/R/9L/0v/S/9L/0v/T
/9P/0//T/9P/1f/W/9b/1v/V/9X/1f/V/9f/2P/Y/9j/2P/Z/9n/2f/Y/9j/2P/Y/9n/
2f/Z/9n/2f/a/9r/2v/d/93/3f/d/+D/4f/h/+L/4v/i/+L/4v/k/+P/4//j/+P/4//i
/+L/5P/k/+T/4//l/+X/5f/l/+P/4v/i/+L/4v/h/+H/4f/g/+D/4P/g/93/3f/d/9z/
3v/d/93/3f/e/97/3v/e/+D/4P/g/+D/3//f/9//3//f/97/3v/e/97/3v/e/97/3v/e
/97/3f/d/93/3f/d/9z/3P/b/9v/3f/d/93/3f/d/9z/3P/c/9z/3P/c/9z/2v/a/9r/
2f/Z/9r/2v/a/9r/2v/a/9r/3P/c/9z/3P/e/97/3v/d/9z/3P/c/9z/3P/c/9z/3P/c
/97/3v/e/97/4P/g/+D/4P/e/9//3//f/+L/5P/n/+v/7v/v//D/8f/0//X/9v/3//j/
+P/5//n/9//3//f/9//3//f/9//3//n/+v/6//r/+P/2//b/9v/4//j/+v/7//r/+v/6
//r//P/8//z//f/9//7//v/7//b/9v/1//T/8v/w//D/7//u/+z/6//p/+j/6P/o/+j/
6v/q/+r/6v/q/+r/6v/q/+r/6v/q/+r/6P/n/+f/5f/g/9r/0P/E/7z/uf/A/9D/4//+
/yQATgB6AK0A5QAVATgBTwFaAV4BUQEiAdMAhABLABcA4P+3/6r/sf+9/8H/xf/M/9X/
3P/h/+f/6//t/+3/7//t/+7/7v/u/+7/7v/w//D/8P/x//H/8f/x//L/8v/z//P/8//z
//P/9P/0//X/9f/1//b/9v/3//f/9//3//j/+P/4//r/+v/7//v/+//8//3//v8BAAMA
BAAFAAcABgAHAAgACAAKAAwADQAQABEAFAAWABkAGAAaABsAHgAgACIAJAAlACYAKQAr
AC0AMQAzADUAOAA6AD4AQQBEAEUARwBKAE4AUQBUAFcAWwBcAF8AYgBkAGkAawBtAG8A
bwBvAHAAcQBzAHIAcgByAHEAcABwAG8AbgBtAGwAaQBpAGcAZQBjAGEAXQBbAFcAVQBR
AE0ASgBJAEUAQQA9ADoANgAyAC4AKwAoACUAIgAfABwAGgAXABUAFAARABAADgAMAAsA
CwAKAAkACAAHAAYABgAGAAYABgAGAAUABQAFAAUABQAEAAQAAwADAAMAAwADAAMAAgAC
AAIAAgACAAIAAgACAAIAAwADAAQABAAEAAQABAAFAAUABQAFAAUABQAGAAYABgAFAAUA
BQAFAAcACAAIAAgABgAHAAcABwAIAAgACAAIAAkACQAJAAkACQAKAAoACgALAAsACwAL
AAoACwALAAwACgAKAAoACgAMAAsACwALAAkACQAIAAgACgAKAAoACQAJAAkACQAJAAkA
CAAIAAgACAAHAAcABwAGAAYABgAGAAUABQAFAAQABAADAAMAAwACAAIAAgACAAIAAgAC
AAIAAQABAAEAAQADAAIAAgACAAIAAgACAAIAAAAAAAAA/////////////wAAAAD/////
//////////////7//v/+//7//v/+//7/AAAAAAAA//8BAAIAAgACAAQABAAEAAQABAAE
AAQABAAEAAIAAgADAAQABAAEAAQABAAEAAQABAAEAAQABAAEAAQABAAFAAUABQAFAAQA
BAAFAAcABwAHAAcABgAHAAgACQAMAAwADQANAA0ADQANAA0ADQANAA0ADQANAA4ADgAO
AAwACgAKAAoACgAKAAwADQAQABAAEAAQABAAEAAQABEAEQASABIADwAMAAwACwAKAAoA
CAAIAAcACAAGAAUAAwACAAIAAgACAAIAAgACAAIAAgACAAIAAgACAAIAAgACAAQABQAD
AAEA/v/4//D/5P/a/9f/2v/m//n/EgA0AFwAhgC1AOsAHQFCAV8BbgFwAWcBQAHzAKAA
YwAzAAIA2f/G/8v/1f/b/9//5v/t//T/+////wMABwAHAAcABwAGAAgACAAIAAgACgAK
AAoACwALAAsACwAMAAwACwALAAsACwANAA4ADgAPAA8ADwAQABAAEQARABEAEQASABIA
EgAUABIAEwATABMAFQAVABUAFwAXABgAGQAbABwAHQAeAB4AIQAiACIAJAAjACYAKAAr
ACwALgAvADIANAA2ADgAOQA6AD0APwBBAEMARQBHAEoASgBOAFEAVABVAFcAWgBeAGEA
ZABnAGsAbABvAHIAdAB3AHkAewB9AH8AfwCAAIEAgwCCAIIAggCBAIAAgAB/AHwAewB6
AHcAdgB1AHQAcwBxAG0AawBnAGUAYQBdAFoAWQBVAFEATQBMAEgARABAAD0AOgA3ADQA
MQAuACwAKQApACgAJQAkACIAIAAfAB8AHgAdABwAGwAaABoAGgAaABoAGgAZABkAGQAZ
ABkAGAAYABcAFwAXABUAFQAVABQAFgAWABYAFgAYABgAGAAYABcAFwAYABgAFgAWABYA
FwAXABcAFwAXABcAGAAYABgAGQAZABkAGQAZABoAGgAaABoAGwAbABsAHgAeAB4AHgAf
AB8AHwAfAB8AIAAgACAAHwAfAB8AHwAeAB8AHwAgAB4AHgAeAB4AHwAfACAAIQAhACEA
IAAgAB4AHgAeAB0AHwAfAB8AHwAdABwAHAAcABwAGwAbABsAGgAaABoAGgAZABkAGQAY
ABoAGQAZABkAGAAYABgAGAAYABgAGAAYABcAFwAXABcAFwAWABYAFgAYABgAGAAYABcA
FgAVABMAFQAVABUAFQAWABYAFQAVABUAFQAVABUAFQAUABQAFAASABIAEgASABIAEgAS
ABEAEQASABIAEgAUABQAFAAUABQAFAAUABQAEgASABAAEQAQABAAEAAQABAAEAAQABAA
EAASABMAEwATABMAEgASABMAEQARABEAEQAQABEAEgATABQAFAAVABUAFwAXABcAFwAZ
ABkAGQAZABcAGAAYABgAGAAWABYAFgAUABQAFgAXABkAGgAbABwAGgAaABoAGwAdAB4A
HgAbABYAFgAVABQAFAASABIAEQASABAADwANAAwADAAMAAwACwAKAAkACAAJAAoACwAM
AAoACgAKAAoACgALAAkACQAGAAAA+P/s/+T/3f/e/+r//f8UADQAWACEALUA6wAfAUYB
YwF0AXYBawFKAQkBuABzADsAAgDV/8L/y//X/9n/1//e/+n/8v/5/wEAAwAFAAUABwAH
AAoACgAKAAoACgAMAA4ADgAPAA8AEQARABIAEgASABEAEAAPAA8AEAAQABEAEwATABQA
FAAVABUAFQAVABYAFgAWABgAGAAZABkAGQAZABkAGQAbAB0AHgAfACEAIAAhACIAIgAj
ACQAJAAmACUAKAAqAC0ALQAuAC4AMAA0ADYAOAA5ADoAPQA/AEEAQQBDAEUASABKAE4A
UQBUAFkAWwBeAGIAZQBoAGsAbwBxAHMAdQB2AHsAfQB/AIEAgwCDAIQAhQCFAIQAhACE
AIQAhACFAIUAggCBAIAAfQB7AHkAdwB1AHUAcQBvAGsAZQBhAF0AWgBZAFUAUQBNAEoA
RgBCAD4AOQA2ADMAMAAvACwAKgAnACMAIgAfAB4AHAAaABkAGQAWABUAFAATABIAEgAS
ABIAEAAQAA8ADwAPAA8ADwAOAA4ADQANAA0ADwAPAA8ADgAOAA4ADgAOAAwADAAMAAwA
DQANAA4ADgAOAA4ADgAPAA0ADQANAA0ADgAQABEAEgAVABUAFQAVABMAFAAUABQAFgAX
ABcAFwAWABYAFgAWABkAGQAZABkAGQAaABoAGgAdAB0AHQAdABwAHQAdAB4AHAAcABwA
HAAeAB0AHQAdAB0AHQAcABwAHAAcABwAGwAZABkAGQAZABkAGAAYABgAGAAXABcAFwAY
ABgAGAAYABUAFQAVABQAFAATABMAEwASABIAEgASABIAEgASABIADwAPAA8ADwAPAA4A
DgAOAA4ADgAOAA4ADAAMAAwACwALAAsACwALAA4ADgANAA0ACwALAAsACwANAAwADAAM
AAwADAAMAAwADAAMAAwADQAMAAwADAAMAAwACgAKAAoACgAKAAsACwALAAsACgAKAAsA
CQAJAAkACQAMAA0ADgAPABAAEAARABEAEwATABMAEwARABEAEQARABMAFAAUABQAFgAU
ABQAFAASABIAFAAVABgAGAAYABgAGAAYABgAGQAZABoAGgAXABQAFAATABIAEAAOAA4A
DQAMAAoACQAHAAYABgAGAAYABgAGAAYABgAIAAgACAAIAAYABgAGAAYACAAHAAcABQAC
APr/7v/i/9r/2//i//L/CQAmAEoAdACgANUADwE7AVoBcQF6AXYBZwE2AekAnABfACMA
7P/L/8b/0//b/9v/3f/o//H/+P8BAAUACQALAAsADQANAA4ADgAOAA4ADgAQAA4ADgAP
AA8AEQARABIAEgAVABUAFQAVABUAFgAWABcAFwAXABgAGAAZABkAGQAZABoAGgAaABwA
HAAbAA==
         </WaveFormData>
      </LeadData>
      <LeadData>
         <LeadByteCountTotal>10000</LeadByteCountTotal>
         <LeadTimeOffset>0</LeadTimeOffset>
         <LeadSampleCountTotal>5000</LeadSampleCountTotal>
         <LeadAmplitudeUnitsPerBit>4.88</LeadAmplitudeUnitsPerBit>
         <LeadAmplitudeUnits>��V</LeadAmplitudeUnits>
         <LeadHighLimit>2147483647</LeadHighLimit>
         <LeadLowLimit>268435456</LeadLowLimit>
         <LeadID>V6</LeadID>
         <LeadOffsetFirstSample>0</LeadOffsetFirstSample>
         <FirstSampleBaseline>0</FirstSampleBaseline>
         <LeadSampleSize>2</LeadSampleSize>
         <LeadOff>FALSE</LeadOff>
         <BaselineSway>FALSE</BaselineSway>
         <ExcessiveACNoise>FALSE</ExcessiveACNoise>
         <MuscleNoise>FALSE</MuscleNoise>
         <LeadDataCRC32>682433898</LeadDataCRC32>
         <WaveFormData>
6v/q/+r/6v/q/+r/6v/q/+r/6v/q/+r/6v/q/+r/6v/q/+r/6v/q/+z/7P/s/+z/7P/s
/+z/7P/u/+7/7v/u/+7/7v/u/+7/8P/w//D/8P/u/+7/7v/u//D/8P/w//D/8P/w//D/
8P/y//L/8v/y//L/8v/y//L/9P/0//T/9P/0//T/9P/0//T/9P/0//T/9P/0//T/9P/0
//T/9P/0//L/8v/y//L/8v/y//L/8v/w//D/8P/w//D/8P/w//D/8P/w//D/8P/u/+7/
7v/u/+7/7v/u/+7/7v/u/+7/7v/u/+7/7v/u/+7/7v/u/+7/7P/s/+z/7P/u/+7/7v/u
/+7/7v/u/+7/7v/u/+7/7v/u/+7/7v/u/+7/7v/u/+7/7v/u/+7/7v/u/+7/7v/u/+7/
7v/u/+7/7v/u/+7/7v/s/+z/7P/s/+z/7P/s/+z/7v/u/+7/7v/u/+7/7v/u/+z/7P/s
/+z/7P/s/+z/7P/s/+z/7P/s/+7/7v/u/+7/7v/u/+7/7//v//H/8f/y//L/8v/z//P/
9P/0//T/9P/y//L/8v/y//T/9f/1//X/8//z//P/8//y//L/9P/1//j/+P/4//n/+f/6
//r//P/8//z/+//5//j/9v/2//T/8//x//D/7//u/+z/6//q/+n/6f/p/+n/6f/p/+n/
6f/p/+n/6f/p/+n/6f/p/+n/6//p/+n/5//k/97/1P/J/77/vf/E/9L/5v/9/xsAPABi
AI0AugDgAP0ADwEUAQwB+ADRAJgAYwA/ABwA+f/j/9j/2P/a/9v/2//f/+T/5//p/+z/
8f/y//L/8v/y//L/8v/y//L/8//z//T/9P/0//X/8//0//T/9P/3//f/9//3//X/9f/1
//b/9v/2//f/9//4//j/+P/4//n/+f/5//r/+v/7//v//P/8//3//f/9//////8AAAEA
AgACAAMAAwADAAUABgAHAAYABwAIAAkADAANAA4ADwAPABAAEQATABQAFwAZABoAHQAg
ACIAJAAkACcAKgAtACwALwAzADUAOAA6AD0AQQBCAEQASABLAEwATgBQAFEAVQBWAFYA
VgBWAFYAVgBWAFUAVQBVAFMAUwBSAFEAUABNAEsASQBHAEUAQwBAAD0AOgA3ADQAMQAs
ACgAIwAhAB8AGwAYABUAEgAPAAwACQAIAAYABAACAAAA/v/8//r/9//2//X/9P/1//T/
8//z//L/8v/y//L/8f/x//H/8f/x//D/8P/v/+//7//v/+//8f/x//H/8P/u/+7/7v/u
//D/8P/w//D/8P/w//D/8P/u/+7/7v/u/+7/7//v/+//7//v//D/8P/w//D/8P/x//H/
8f/y//L/8v/y//L/8v/y//L/8//0//T/9P/0//X/9f/2//b/9v/2//b/9//3//X/9f/1
//X/+P/4//j/+P/2//b/9v/2//b/9v/2//X/9//3//f/9//1//X/9f/1//X/9f/1//X/
9P/z//P/8//1//T/9P/0//P/8v/x//D/8f/w//D/8P/y//L/8v/y//D/8P/w//D/8P/w
//D/8P/w/+//7v/u/+7/7v/u/+7/7v/u/+3/7f/t/+3/7f/t/+7/7v/u/+7/7//v/+//
7//u/+3/7P/r/+3/7f/s/+z/7P/s/+z/7P/u/+7/7v/u/+z/7P/s/+z/7P/s/+z/7P/u
/+7/7v/s/+z/7P/s/+z/7P/s/+z/7P/s/+z/7P/s/+z/6v/q/+r/6v/r/+z/7f/u/+z/
7P/t/+3/7f/t/+7/7v/w//H/8f/y//L/8v/y//L/8v/y//L/8v/z//P/8//z//H/8f/x
//D/8v/0//X/9v/2//b/9//3//b/9v/4//j/+P/3//X/9P/y//L/8P/v/+v/6v/p/+j/
6P/n/+b/5f/n/+f/5//n/+X/5f/l/+X/5f/l/+X/5f/l/+X/5f/l/+X/5f/j/+D/2v/Q
/8P/uv+3/77/zP/e//f/FQA4AGAAjwC8AOAA+QAJAQwBBAHyAM8AmABhADcADgDp/9X/
0P/U/9T/z//P/9P/2P/f/+P/6P/p/+r/7P/u/+7/7P/s/+z/7P/t/+3/7v/u/+7/7//x
//L/8v/y//H/8f/x//H/8//z//P/9P/0//T/9f/1//T/9P/0//T/9f/1//X/9v/3//n/
+v/8//r/+//7//v//f/9//7////+//7//////wEAAwAEAAUACAAJAAoACwAKAAsADAAN
AA0ADgAPABEAFAAXABkAGgAbAB4AIAAiACYAKQAsAC8AMAAzADcAOQA6ADwAPwBDAEQA
RgBKAE0ATgBQAFIAUwBTAFQAVABUAFYAVgBWAFYAVQBVAFUAUwBTAFIAUQBQAE0ASwBJ
AEcARQBDAEAAPQA4ADUAMgAvACoAJgAhAB8AGwAXABQAEQAOAAsACAAFAAQAAgAAAP7/
/P/6//j/9v/1//T/8//y//P/8v/x//H/7v/u/+7/7v/v/+//7//v/+3/7P/s/+v/6f/p
/+n/6f/r/+v/6//q/+j/6P/o/+j/6v/q/+r/6v/q/+r/6v/q/+r/6v/q/+r/6P/p/+n/
6f/r/+v/7P/s/+z/7P/s/+3/7f/t/+7/7v/w//D/8P/w//D/8P/x//L/8v/y//L/8//x
//L/8v/y//L/8v/z//P/9f/1//X/9f/4//j/+P/4//b/9v/2//b/9v/2//b/9f/1//X/
9f/1//X/9f/1//X/9f/1//X/9f/0//P/8//z//X/9P/0//T/9P/0//T/9P/x//D/8P/w
//D/8P/w//D/8P/w//D/8P/w//D/8P/w//L/8f/w//D/7v/u/+7/7v/v//D/8P/x/+//
7//v/+//7v/u/+7/7v/v/+//7//v/+3/7f/t/+3/7//v/+7/7v/u/+7/7v/u/+7/7v/u
//D/8P/w//D/8P/v/+7/7f/s/+z/7P/s/+z/6v/q/+r/6v/s/+z/7P/t/+3/7//v//D/
8P/w//H/8f/y//L/8v/y//L/8v/y//L/8v/z//P/8//z//P/8//z//L/8v/0//X/9v/2
//b/9//3//j/+P/6//r/+v/5//f/+P/2//b/9P/z//H/8P/v/+z/6v/p/+j/5//n/+f/
5//n/+f/5//n/+f/5//n/+f/5f/l/+X/5f/n/+f/5//n/+T/3v/Y/83/wv+7/7z/xv/W
/+n/AwAiAEQAawCaAMQA5QD9AAoBDAEEAfEAyACRAF8AOAARAO3/2v/U/9b/1f/T/9X/
2v/f/+P/6P/r/+7/7v/u/+7/8P/w//D/8P/x//H/8P/w//D/8f/z//T/9P/0//X/9f/1
//X/8//z//P/9P/0//T/9f/1//T/9P/0//T/9//3//f/+P/4//n/+f/6//r/+//7//v/
/f/9//7///8AAAAAAQABAAEAAwAEAAUABgAHAAgACQAIAAkACgALAA0ADgAPABEAFAAX
ABkAGgAbAB4AIAAiACQAJwAqAC0ALgAxADUANwA6ADwAPwBDAEQARgBKAE0ATgBQAFIA
UwBXAFgAWABYAFgAWABYAFgAVwBXAFcAVQBVAFQAUwBSAFEATwBNAEsASQBHAEQAQQA8
ADkANgAzADAALAAnACUAHwAbABgAFQASAA8ADAAJAAYABAACAAAA/P/6//j/9v/1//T/
8//y//H/8P/v/+//7v/u/+7/7v/t/+3/7f/t/+3/7P/s/+v/6//r/+v/6//r/+v/6//q
/+j/6P/o/+j/6P/o/+j/6P/o/+j/6P/o/+j/6P/o/+j/6P/p/+n/6f/p/+n/6v/q/+r/
6v/q/+v/6//r/+z/7P/s/+z/7P/s/+z/7P/t/+7/7v/u/+7/7//t/+7/7v/u/+7/7v/v
/+//7//v/+//7//u/+7/7v/u/+7/7v/u/+7/8P/w//D/7//v/+//7//v/+3/7f/t/+3/
7f/t/+3/7f/s/+v/6//r/+v/6v/q/+r/6P/o/+j/6P/o/+j/6f/q/+j/6P/o/+j/5v/m
/+b/5v/m/+b/5v/m/+b/5f/k/+T/5P/k/+T/5P/k/+T/4//j/+P/4//j/+P/5P/k/+T/
5P/h/+H/4f/h/+P/4//j/+P/4f/h/+D/4P/g/+D/4P/g/+L/4v/i/+L/4v/i/+L/4v/k
/+T/5P/k/+T/5P/i/+T/5P/i/+L/4v/i/+L/4v/i/+L/4v/i/+L/4v/i/+L/4v/i/+L/
4v/i/+L/4v/i/+L/4v/i/+L/4v/i/+L/4//j/+X/5f/m/+b/5v/p/+n/6v/q/+j/6P/o
/+j/6P/o/+j/6f/p/+n/6f/p/+n/6f/o/+j/6v/r/+z/7P/q/+v/6//s/+z/7v/u/+7/
7f/r/+r/6P/o/+b/5f/j/+L/4f/g/97/3f/c/9v/2//b/9v/2//b/9v/2//b/9v/3f/d
/93/3f/d/93/3f/d/93/2//Y/9L/yv+//7T/r/+0/77/0P/n/wcAJgBKAHUAogDMAOkA
/wAGAQQB9gDZAKQAaQBBACAA+//d/8r/yP/K/8v/zf/R/9T/1//b/97/4f/k/+T/5P/k
/+T/5P/k/+T/5f/l/+b/5v/m/+f/5f/m/+b/5v/n/+f/5//n/+f/5//n/+j/6P/o/+n/
6f/q/+r/6v/q/+v/6//r/+z/7P/t/+3/7v/u/+//7//v/+//7//w//H/9P/0//X/9f/1
//f/+P/5//r/+//8//3/AAABAAIAAwAFAAYABwAJAAgACwANAA4ADwASABQAFgAYABsA
HgAhACIAJQApACsALAAuADEANQA4ADoAPgBBAEAAQgBEAEUASQBKAEoASgBKAEoASgBK
AEkASQBJAEcARwBGAEUARABDAEEAPwA9ADsAOQA2ADMAMgAvACwAKQAkACAAGwAZABcA
EwAQAA0ACgAHAAQAAQD8//r/+P/2//b/9P/y//D/7//u/+3/7P/r/+r/6f/p/+j/6P/o
/+j/6f/p/+n/6f/p/+j/6P/n/+f/5//n/+f/5//n/+f/5v/o/+j/6P/o/+b/5v/m/+b/
6P/o/+j/6P/m/+b/5v/m/+j/6f/p/+n/6f/p/+r/6v/q/+r/6v/r/+v/6//s/+z/7P/s
/+z/7P/s/+z/7f/u/+7/7v/u/+//7f/u/+7/7v/w//D/8f/x//H/8f/x//H/8P/w//D/
8P/w//D/8P/w//D/8P/w/+//8f/x//H/8f/v/+//7//v/+//7//v/+//7v/t/+3/7f/t
/+z/7P/s/+z/7P/s/+z/7f/s/+z/7P/q/+r/6v/q/+r/6v/q/+r/6v/q/+r/6v/s/+v/
6v/q/+r/6v/q/+r/7P/s/+v/6//p/+n/6f/p/+r/6v/q/+r/6f/p/+n/6f/p/+n/6f/p
/+n/6f/o/+j/6v/q/+r/6v/o/+j/6P/o/+j/6P/o/+j/6P/o/+j/6P/o/+j/6P/o/+r/
6v/q/+r/6v/o/+j/6P/o/+j/6P/o/+j/6P/o/+j/6P/q/+r/6v/q/+j/6P/o/+j/6P/o
/+j/6f/p/+v/6//s/+z/7P/t/+3/7v/u/+7/7v/u/+7/7v/u//D/8f/x//H/7//v/+//
7//w//D/8v/z//T/9P/0//X/8//0//T/9v/2//b/9f/z//L/8P/w/+7/7//t/+z/6//q
/+j/5//m/+X/5f/l/+X/5f/l/+X/5f/l/+X/5f/l/+X/5f/l/+X/5f/l/+X/4//e/9j/
0P/D/7z/uf/A/87/4P/5/xcAOABeAIsAugDeAPsADQESAQoB9gDPAJYAYQA7ABoA9f/d
/9T/1P/W/9f/1//b/97/4f/l/+j/6//u/+7/7P/u/+7/7v/u/+7/7//v/+7/7v/u/+//
7//w//D/8P/x//H/8f/x//H/8f/x//L/8v/y//P/8//0//T/9P/0//P/8//z//T/9v/3
//f/+P/4//n/+f/5//v/+//8//3//v/+/////////wEAAgADAAQABQAGAAcACAAJAAoA
CwANAA4ADwARABAAEwAVABYAFwAaABwAHgAgACMAJgApACoALQAxADMANgA4ADsAPwBA
AEIARgBJAEoATABOAE8AUQBSAFIAUgBSAFIAUgBSAFEAUQBRAE8ATwBOAE0ATABLAEkA
RwBFAEMAQQA+ADsAOAA1ADIALwAsACgAIwAhAB0AGQAWABMAEAANAAoABwAGAAQAAgAA
APz/+v/4//b/9//2//X/9P/z//L/8f/x//D/8P/w//D/7//v/+//7//x//D/8P/v/+//
7//v/+//7//v/+//7v/s/+z/7P/s/+z/7P/s/+z/7P/s/+z/7P/u/+7/7v/u/+7/7//v
/+//7f/t/+7/7v/u/+7/7v/v/+//7//w//D/8v/y//L/8v/y//L/8//0//T/9P/0//X/
8//0//T/9P/0//T/9f/1//f/9//3//f/9v/2//b/9v/2//b/9v/2//b/9v/2//X/8//z
//P/8//z//P/8//z//P/8//z//P/8v/x//H/8f/z//L/8v/y//D/8P/w//D/7//u/+7/
7v/u/+7/7v/u/+7/7v/u/+7/7v/u/+7/7v/u/+3/7P/s/+z/7P/s/+z/7P/s/+v/6//r
/+v/6//r/+z/7P/s/+z/6//r/+v/6//t/+3/7f/t/+v/6//q/+r/6v/q/+r/6v/q/+r/
6v/q/+r/6v/q/+r/6v/q/+r/6v/s/+r/6v/s/+z/6//q/+n/6P/m/+b/5v/m/+b/5v/m
/+b/5//o/+n/6v/q/+r/6v/q/+j/6f/p/+v/7f/u/+7/7v/t/+3/7v/u/+z/7P/s/+z/
7P/s/+z/7f/u/+//8P/x//H/8f/w//D/8f/x//H/8P/w//H/8f/y//L/9P/0//T/8//x
//D/7v/u/+z/6//p/+j/5//m/+T/4//i/+H/4f/h/+H/4f/h/+H/4f/h/+H/4f/h/+H/
4f/h/+H/4f/h/+H/3//a/9L/yP+9/7T/tf++/8z/4P/7/xkAPABkAJMAwADiAPcABQEI
Af4A7ADFAIwAVwAvAAYA4f/P/8r/zv/O/8n/yf/N/9T/2//d/+L/5f/m/+j/6P/m/+b/
6P/m/+b/5//n/+j/6P/o/+n/6//s/+z/7P/t/+3/7f/t/+v/6//r/+z/7P/s/+3/7f/w
//D/8P/w/+//7//v//D/8P/x//H/8v/0//X/9f/1//b/9f/1//X/9//4//r/+//7//3/
/v///wAAAQACAAMABAAFAAYABwALAAwADQAPABAAEwAVABYAFQAYABoAHAAcAB8AIgAl
ACcAKwAwADMANgA4ADsAPwA+AEAARABHAEgASgBMAE0ATwBQAFAAUABQAFAAUABQAE0A
TQBNAEsASwBKAEkASABJAEcARQBDAEEAPwA8ADkANAAxAC4AKwAqACYAIQAfABsAFwAU
ABEADgALAAgABQAAAP7//P/6//r/+P/2//T/8//y//H/8P/t/+z/6//r/+z/7P/s/+z/
6f/p/+n/6f/r/+r/6v/p/+j/5//m/+X/5//n/+f/5v/m/+b/5v/m/+T/5P/k/+T/5v/m
/+b/5v/o/+j/6P/o/+j/6f/p/+n/6f/p/+r/6v/q/+r/6v/r/+n/6f/q/+r/7P/s/+z/
7P/s/+z/7f/u/+z/7P/s/+3/7f/u/+7/7v/w//D/8f/x//H/8f/x//H/8v/y//L/8v/0
//T/9P/0//L/8v/y//H/8//z//P/8//z//P/8//z//H/8f/x//H/8P/v/+//7//v/+7/
7v/u/+7/7v/u/+7/7//u/+7/7v/u/+7/7v/u/+z/7P/s/+z/7P/s/+z/7P/s/+v/6v/q
/+z/7P/s/+z/7P/s/+v/6//p/+n/6f/p/+r/6v/q/+r/6f/p/+n/6f/r/+v/6//r/+n/
6f/o/+j/6P/o/+j/6P/o/+j/6P/o/+j/6P/o/+j/6P/o/+j/6P/q/+r/6v/q/+j/6P/o
/+j/6P/o/+j/6f/r/+3/7f/u/+7/7v/v/+//7v/u/+7/7v/u/+7/7v/u/+7/7//v/+//
7//v/+//7//w//D/8v/z//T/9P/0//X/9f/2//b/+P/4//j/9//1//L/8P/w/+7/6//p
/+j/5//o/+b/5f/k/+P/4//j/+P/4//j/+P/4//j/+P/4//j/+H/4f/h/+H/4//j/+P/
4f/c/9b/zv/D/7r/t/++/8z/3v/1/xMANABaAIUAsgDWAO8AAQEIAQIB9ADTAJwAZwA9
ABQA7//X/87/zv/O/8v/y//R/9b/2//f/+T/5//q/+r/6v/q/+j/6v/q/+r/6//r/+z/
7P/s/+3/6//s/+z/7P/t/+3/7f/t/+3/7f/t/+7/7//w//L/8//y//L/8v/y//P/8//z
//T/9P/1//X/9v/2//f/9//3//n/+f/6//v/+v/6//v/+//9////AAABAAIAAwAEAAUA
BgAHAAgACQALAAwADQAPABAAEwAVABYAFwAaABwAHgAgACMAJgApACoALQAxADMANgA4
ADsAPwBAAEIARgBJAEwATgBQAFEAUQBSAFIAUgBSAFIAUgBSAFEAUQBRAE8AUQBQAE8A
TgBNAEsASQBHAEMAQQA+ADsAOAA1ADIALwAuACoAJQAjAB0AGQAWABMAEAANAAoABwAE
AAIAAAD+//z/+v/4//b/9//2//X/9P/x//D/7//v//D/8P/w//D/7//v/+//7//v/+7/
7v/t/+3/7f/t/+3/6//r/+v/6v/s/+z/7P/s/+r/6v/q/+r/6v/q/+r/6v/q/+r/6v/q
/+z/7f/t/+3/7f/t/+7/7v/u/+7/7v/v/+//7//w//D/8P/w//D/8P/w//D/8f/y//D/
8P/w//H/8//0//T/9P/0//T/9f/1//X/9f/1//X/9P/0//T/9P/0//T/9P/0//T/9P/0
//P/8//z//P/8//z//P/8//z//H/8f/x//H/8v/x//H/8f/x//D/8P/w/+7/7v/u/+7/
7//u/+7/7v/u/+7/7v/u/+7/7v/u/+7/7v/u/+7/7v/u/+3/7P/s/+7/7v/u/+7/7P/s
/+v/6//t/+3/7f/t/+z/7P/s/+z/6//r/+v/6//t/+3/7f/t/+3/7f/s/+z/7P/s/+z/
7P/q/+r/6v/q/+r/6v/q/+r/6v/q/+r/6v/s/+z/6v/q/+r/6P/o/+j/6P/q/+r/6v/q
/+r/6v/q/+r/7P/s/+z/7P/q/+r/6v/q/+r/6v/q/+r/6v/q/+r/6//r/+3/7f/u//D/
8P/x//H/8P/w//D/8P/w//D/8P/w//L/8//z//P/8f/x//H/8f/y//L/9P/1//T/9P/0
//X/9f/2//b/+P/6//r/+f/3//T/8v/y//D/8f/v/+7/7f/s/+r/6f/o/+f/5//n/+f/
5f/l/+X/5f/l/+X/5f/l/+f/5//n/+f/5f/l/+X/4//g/9r/0P/F/7z/uf/A/8z/4P/3
/xMANgBaAIUAtADaAPcACQEOAQgB+gDXAKAAbQBFACIA/f/f/9L/0v/U/9X/1f/Z/9z/
4f/l/+b/6f/s/+7/7P/s/+7/7v/s/+z/7f/t/+z/7P/s/+3/7f/u/+7/7v/v/+//7//v
//H/8f/x//L/8P/w//H/8f/y//L/8v/y//P/8//z//T/9P/1//X/9v/4//n/+f/5//n/
+f/6//v//v/+/////////wEAAgADAAIAAwAEAAUACAAJAAoACwANAA4ADwARABAAEwAV
ABYAFwAaABwAHgAgACMAJgApACoALQAxADMANAA2ADkAPQA+AEAARABHAEgASgBMAE0A
TwBQAFAAUABSAFIAUgBSAE8ATwBPAE0ATQBMAEsASgBJAEcARQBDAEMAQQA+ADsAOAA1
ADIALwAuACoAJQAjAB8AGwAYABUAEgAPAAwACQAGAAQAAgAAAP7//P/6//j/9//2//X/
9P/z//L/8f/x//D/8P/w//D/7//v/+//7//v/+7/7v/t/+3/7f/t/+3/7f/t/+3/7P/s
/+z/7P/s/+r/6v/q/+r/7P/s/+z/7P/s/+z/7P/s/+z/7f/t/+3/7f/t/+7/7v/u/+7/
7v/v/+//7//w//D/8P/w//D/8P/w//D/8f/y//L/8v/y//P/8f/y//L/8v/0//T/9f/1
//P/8//z//P/9P/0//T/9P/0//T/9P/0//T/9P/0//P/8//z//P/8//z//P/8//z//P/
8//z//P/8v/x//H/8f/x//D/8P/w//D/8P/w//D/7//u/+7/7v/u/+7/7v/u/+7/7v/u
/+7/7v/u/+7/7v/w/+//7v/u/+7/7v/u/+7/7v/u/+3/7f/t/+3/7f/t/+z/7P/s/+z/
7f/t/+3/7f/r/+v/6//r/+3/7f/s/+z/7P/s/+z/7P/u/+7/7v/u/+7/7v/u/+7/7P/s
/+z/7P/s/+z/7P/u/+7/7v/u/+7/7v/u/+7/7v/u/+7/7v/u/+7/7v/u/+7/7v/s/+z/
7P/s/+7/7v/u/+//7f/v/+//8P/y//L/8//z//L/8v/y//L/9P/0//T/9P/0//X/9f/1
//X/9f/1//X/9P/0//b/9//6//r/+v/7//v//P/8//7//v/+//3/+//4//b/9v/0//X/
8//y//H/7v/s/+v/6v/p/+n/6f/p/+n/6f/p/+n/6f/p/+n/6f/p/+n/6f/p/+3/7f/p
/+f/5v/g/9j/zf/E/7//wv/O/97/8/8PADAAUgB7AKoA1ADzAAkBEgEQAQIB5QCyAHcA
TQAsAAsA6//a/9b/2P/Z/9v/3f/i/+f/6//u//H/9P/0//T/9P/0//T/8v/y//P/8//0
//T/9P/1//f/+P/4//j/9//3//f/9//5//n/+f/6//r/+v/7//v//P/8//z//P/7//v/
+//8//z//f/9//7//v////////8BAAEAAgADAAQABAAFAAUABwAJAAoACwAMAA0ADgAP
ABAAEQASABMAEwAUABUAFwAaAB0AHwAgACMAJgAoACoAKgAtADAAMwA0ADcAOwA9AEAA
QgBFAEkASABKAE4AUQBSAFQAVgBXAFkAWgBaAFoAXABcAFwAXABbAFsAWwBZAFcAVgBV
AFQAVQBTAFEATwBPAE0ASgBHAEQAQQA+ADsAOAA0AC8ALQApACUAIgAfAB4AGwAYABUA
EgAQAA4ADAAKAAgABgAEAAUABAADAAIAAQAAAP/////8//z//P/8//v/+//7//v//f/8
//z/+//7//v/+//7//n/+f/5//j/+P/4//j/+P/4//j/+P/4//r/+v/6//r/+P/4//j/
+P/4//n/+f/5//v/+//8//z//P/8//z//f/9//3//v/+//z//P/8//z//v/+////AAAA
AAAAAAABAP//AAAAAAAAAAAAAAEAAQD//////////wAAAAAAAAAAAgACAAIAAgAAAAAA
AAD////////////////////////9//3//f/9//7//f/9//3/+//6//r/+v/6//r/+v/6
//v/+v/6//r/+P/4//j/+P/4//j/+P/4//j/+P/4//j/+P/3//b/9v/4//j/+P/4//b/
9v/1//X/9//3//f/9//2//b/9v/2//X/9f/1//X/8//z//P/8//x//H/8P/w//D/8P/w
//D/8P/w//D/8P/y//L/8v/y//L/8v/y//L/8v/w//D/8P/w//D/8P/w//D/7v/u/+7/
7v/u/+7/7v/u/+7/7v/u/+7/7v/u/+7/7//t/+//7//w//L/8v/z//P/9P/0//T/9P/0
//T/9P/0//L/8//z//P/8//z//P/8//y//L/9P/1//j/+P/4//n/+f/6//r//P/8//z/
+//5//f/9P/z//D/8f/v/+7/7f/u/+z/6//q/+n/6f/p/+n/5//n/+f/5//n/+f/5//n
/+f/5//n/+f/6f/p/+n/5//k/+D/2P/N/8L/u/++/8j/2v/v/wkAKABMAHUApADOAO0A
AwEQAQwBAAHnALwAgQBRACgAAQDh/9T/0v/U/9H/z//T/9r/3//j/+j/6//u/+z/7v/u
/+7/7v/u/+7/7//v//L/8v/y//P/9f/2//b/9v/2//X/9P/z//P/8//z//T/9v/2//f/
9//4//j/+P/4//n/+f/5//r/+v/7//v//P/6//v/+//7//////8AAAEABAAEAAUABQAD
AAUABgAHAAoACwAMAA0ADAANAA4ADwASABQAFgAZABoAHQAfACAAHwAiACQAJgAmACkA
LAAvADIANQA5ADsAPgBAAEMARwBHAEgASwBNAE4AUABSAFMAVwBYAFgAWABYAFgAWABY
AFkAWQBZAFcAVwBWAFUAVABRAE8ATQBLAEsASQBGAEMAPgA7ADgANQA0ADAAKwApACcA
IwAgAB0AGAAVABIADwAOAAwACgAIAAQAAgAAAP7/+//6//n/+P/3//b/9f/1//b/9v/2
//b/9P/z//L/8f/z//L/8v/x/+//7//v/+//7//v/+//7v/w//D/8P/w/+7/7v/u/+7/
7P/s/+z/7P/u/+7/7v/u/+z/7f/t/+3/7v/v//H/8v/y//L/8v/z//P/8//0//T/8v/y
//L/8v/y//L/8//0//b/9v/2//f/9//4//j/+P/4//j/+f/5//n/+f/5//n/+v/6//r/
+v/4//j/+P/4//r/+v/6//n/+f/5//n/+f/3//f/9//3//f/9//3//f/9v/1//X/9f/3
//b/9v/2//T/9P/0//T/8//y//L/8v/y//L/8v/y//T/9P/0//T/9P/0//T/9P/y//H/
8P/w//D/8P/w//D/8P/w/+//7//v/+//7//v//L/8v/y//L/7//v/+//7//v/+//7//v
//H/8f/w//D/8P/w//D/8P/u/+7/7v/u/+7/7v/u/+7/7v/w//D/8P/w//D/8P/w//D/
7v/u/+7/7//x//P/8//0//T/9P/1//X/9v/2//b/9v/2//b/9v/2//b/9//3//f/9//3
//f/9//2//b/+P/5//z//P/8//3//f/+//7/AAAAAAAA///9//z/+v/6//j/9f/z//L/
8f/y//D/7//u/+3/7f/t/+3/7f/t/+3/7f/t/+3/7f/t/+3/7f/t/+3/7//v/+3/6//o
/+L/2P/P/8b/w//M/9r/7P8FACMARABoAJMAwADkAP0ADwESAQoB+gDXAKAAawBDABoA
9f/f/9j/2v/a/9f/2f/d/+T/6f/t//L/9f/2//b/9v/2//b/9v/2//b/9//3//b/9v/2
//f/+f/6//r/+v/9//3//f/9/////////wAAAgACAAMAAwAEAAQABAAEAAMAAwADAAQA
BAAFAA==
         </WaveFormData>
      </LeadData>
   </Waveform>
</RestingECG>
