# Supplementary material for: Detection of Left Atrial Enlargement Using a Convolutional Neural Network-Enabled Electrocardiogram
Source: Front Cardiovasc Med. 2020 Dec 17;7:609976. doi: 10.3389/fcvm.2020.609976 (PMC7773668; doi:10.3389/fcvm.2020.609976)
Supplement: Supplementary file 4 [file Data_Sheet_4.ZIP › normal3/1802032431_2025_0000000S.XML]

<?xml version="1.0" encoding="Windows-1252"?>
<!DOCTYPE RestingECG SYSTEM "restecg.dtd">
<RestingECG>
   <PatientDemographics>
      <PatientID>1802032431</PatientID>
      <PatientAge>69</PatientAge>
      <AgeUnits>Years</AgeUnits>
      <Gender>Female</Gender>
      <PatientLastName>luhuiping</PatientLastName>
   </PatientDemographics>
   <TestDemographics>
      <DataType>Resting</DataType>
      <Site>1</Site>
      <AcquisitionDevice>MAC55</AcquisitionDevice>
      <Status>Unconfirmed</Status>
      <Priority>Normal</Priority>
      <AcquisitionTime>09:30:50</AcquisitionTime>
      <AcquisitionDate>08-23-2016</AcquisitionDate>
      <CartNumber>1</CartNumber>
      <AcquisitionSoftwareVersion>009C</AcquisitionSoftwareVersion>
      <XMLSourceVersion>MAC5000 v1.0</XMLSourceVersion>
   </TestDemographics>
   <RestingECGMeasurements>
      <VentricularRate>73</VentricularRate>
      <AtrialRate>73</AtrialRate>
      <PRInterval>156</PRInterval>
      <QRSDuration>76</QRSDuration>
      <QTInterval>414</QTInterval>
      <QTCorrected>456</QTCorrected>
      <PAxis>71</PAxis>
      <RAxis>41</RAxis>
      <TAxis>52</TAxis>
      <QRSCount>12</QRSCount>
      <QOnset>222</QOnset>
      <QOffset>260</QOffset>
      <POnset>144</POnset>
      <POffset>199</POffset>
      <TOffset>429</TOffset>
      <ECGSampleBase>500</ECGSampleBase>
      <ECGSampleExponent>0</ECGSampleExponent>
   </RestingECGMeasurements>
   <Diagnosis>
      <Modality>Resting</Modality>
         <StatementCount>2</StatementCount>
         <LabelText>12SL ��ϳ���</LabelText>
      <DiagnosisStatement>
         <StmtFlag>ENDSLINE</StmtFlag>
         <StmtText>�������</StmtText>
      </DiagnosisStatement>
      <DiagnosisStatement>
         <StmtFlag>ENDSLINE</StmtFlag>
         <StmtText>���� ECG</StmtText>
      </DiagnosisStatement>
   </Diagnosis>
   <Waveform>
      <WaveformType>Rhythm</WaveformType>
      <WaveformStartTime>0</WaveformStartTime>
      <NumberofLeads>8</NumberofLeads>
      <SampleType>CONTINUOUS_SAMPLES</SampleType>
      <SampleBase>500</SampleBase>
      <SampleExponent>0</SampleExponent>
      <HighPassFilter>16</HighPassFilter>
      <LowPassFilter>150</LowPassFilter>
      <ACFilter>NONE</ACFilter>
      <LeadData>
         <LeadByteCountTotal>10000</LeadByteCountTotal>
         <LeadTimeOffset>0</LeadTimeOffset>
         <LeadSampleCountTotal>5000</LeadSampleCountTotal>
         <LeadAmplitudeUnitsPerBit>4.88</LeadAmplitudeUnitsPerBit>
         <LeadAmplitudeUnits>��V</LeadAmplitudeUnits>
         <LeadHighLimit>2147483647</LeadHighLimit>
         <LeadLowLimit>268435456</LeadLowLimit>
         <LeadID>I</LeadID>
         <LeadOffsetFirstSample>0</LeadOffsetFirstSample>
         <FirstSampleBaseline>0</FirstSampleBaseline>
         <LeadSampleSize>2</LeadSampleSize>
         <LeadOff>FALSE</LeadOff>
         <BaselineSway>FALSE</BaselineSway>
         <ExcessiveACNoise>FALSE</ExcessiveACNoise>
         <MuscleNoise>FALSE</MuscleNoise>
         <LeadDataCRC32>3344933130</LeadDataCRC32>
         <WaveFormData>
9v/2//b/9v/4//j/+P/4//b/9v/2//b/+P/4//j/+P/4//j/+P/4//j/+P/4//j/+P/4
//j/+P/4//j/+P/4//r/+v/6//r/+P/4//j/+P/5//r/+//8//r/+v/6//r/+v/6//r/
+v/8//z//P/8//7//v/+//7//v/+//7//v///wAAAQACAAQABAAEAAQABAAEAAQABAAF
AAYABwAIAAoACgAKAAoADQAOAA8AEAASABIAEgASABMAFAAVABYAGAAYABgAGAAaABoA
GgAaABwAHAAcABwAHgAeAB4AHgAeAB4AHgAeABsAGgAZABgAFgAWABYAFgAUABIAEAAO
AAsACgAJAAgABgAGAAYABgAFAAQAAwACAAIAAgACAAIAAQAAAP///v/+//7//v/+/wAA
AAAAAAAA/v/+//7//v/9//z/+//6//v//P/9//7//P/8//z//P/+//7//v/+//z//P/8
//z//P/8//z//P/8//z//P/8//z//P/8//z//v/+//7//v/+//7//v/+//z//P/8//z/
/v/+//7//v/8//z//P/8//z//P/8//z//v/+//7//v/8//z//P/8//z//P/8//z/+v/6
//r/+v/8//z//P/8//z//P/8//z/+//6//n/+P/5//r/+//8//r/+v/6//r//P/8//z/
/P/6//r/+v/6//r/+v/6//r/+v/6//r/+v/4//j/+P/4//r/+v/6//r/+P/4//j/+P/4
//j/+P/4//j/+P/4//j/9v/2//b/9v/4//n/+f/6//r/+v/6//r/+v/6//r/+v/8//r/
+v/6//3//f/9//7//v/+//7////9//3//P/8//7/AQABAAEAAQACAAIAAgACAAIAAgAC
AAAA///8//r/+P/3//f/9//2//b/9v/2//j/+P/4//j/+P/4//f/9//1//b/9v/1//X/
9f/1//X/9v/2//f/9//1//X/9f/1//X/+f/5//X/8f/x//j/AgAJABEAHgArADsASQBT
AFsAYQBfAFkASwA0AB0AEQANAAoACAAIAAEA+//5//j/8//z//X/9P/0//b/9//0//T/
9f/z//X/9f/1//X/9f/1//b/9v/2//b/9P/0//T/9P/2//b/9v/2//b/9v/2//b/9P/0
//T/9f/1//X/9f/1//f/9//4//j/+P/4//j/+P/4//f/9//3//n/+f/5//r/+P/4//j/
+P/5//n/+f/5//r/+v/6//r/+v/6//r/+v/6//r/+v/7//v/+//7//z/+v/6//v/+//9
//3//f/+/wEAAQABAAMAAQABAAIAAwAEAAMAAgACAAQABQAGAAcABwAJAAsADAAMAA0A
DgAPAA4ADwAQABEAFAAUABQAFAAYABkAGQAZABkAGgAZABcAGAAaABsAHAAcABwAHAAc
ABoAGAAXABYAFQASABIAEQAQAA8ADAALAAsACgAJAAcABwAGAAUABAAEAAIAAgACAAAA
/////////P/8//3//f/+//7//v/9//v/+//7//r/+v/6//r/+v/8//z//P/8//v/+//7
//v/+//7//v/+//7//v/+//7//n/+f/5//n/+f/5//n/+f/5//n/+v/6//r/+f/5//r/
+v/6//r/+v/3//f/9//3//n/+f/5//n/+f/6//r/+v/6//r/+f/5//f/9//3//f/+f/5
//n/+f/5//n/+f/5//n/+f/5//n/+f/4//j/+P/4//j/+P/4//f/9//3//b/+P/4//j/
+P/4//j/+P/4//r/+v/6//r/9//2//b/9f/1//X/9f/1//X/9f/1//b/9v/1//X/9v/2
//j/+P/3//b/9v/2//b/9v/0//T/9P/0//b/9v/2//f/9//4//j/+P/6//r/+v/6//j/
+P/6//j/+P/4//n/+f/5//r/+v/6//v//f/+/////f/8//3///////////8AAAIAAgAC
AAIAAAAAAP7//f/6//j/9v/1//f/9//2//b/9v/2//b/9v/0//T/9P/0//X/9f/1//b/
9v/1//X/9f/1//X/9P/0//P/8//z//P/8//1//X/9f/1//P/8//z//b//v8FAA0AGAAj
AC8APQBNAFcAWwBbAFMAQQAoABcACwAFAAAAAAAAAPv/9//z//D/7f/r/+3/8P/w//L/
8f/w//D/8f/v//H/8f/z//P/8//z//T/9P/0//T/9P/0//T/9P/0//T/9P/0//T/9P/0
//T/9P/0//T/9f/1//X/9f/1//P/8//0//T/9P/0//T/9P/2//X/9f/1//f/9//3//j/
9v/2//b/9v/3//f/9//3//j/+P/4//j/+P/4//j/+P/4//j/+P/5//n/+f/5//r/+v/6
//v/+//9//3//f/+/////////wEA/////wAAAQADAAMAAwAEAAUABQAFAAUABwAJAAsA
DAAKAAsADAANABAAEQASABMAEgASABIAEgASABMAEwATABUAGAAZABkAFwAYABgAGAAY
ABgAGAAYABYAFAATABIAEwAQABAADwAQAA8ADAALAAcABgAFAAMAAwACAAEAAAABAAAA
AQACAP///f/8//v/+//8//7////9//z/+//5//v/+//7//r/+P/4//j/+P/4//j/+P/4
//n/+f/5//n/9//3//f/9//5//n/+f/5//f/9//3//f/+f/5//n/+f/3//f/+P/4//r/
+f/5//r/+v/6//r/+v/3//f/9//3//j/+f/6//v/+f/6//r/+v/6//r/+f/5//v/+//7
//v/+v/5//j/9//3//f/9//3//f/9//3//f/9//2//b/9v/3//j/+f/6//r/+f/4//b/
9v/2//b/9v/2//b/9v/2//b/9v/2//b/9v/2//f/9//3//f/9//3//f/9//3//j/9v/1
//X/9v/6//j/+P/3//j/9v/2//b/9v/4//j/+P/4//b/9v/2//f/9//4//j/+P/4//j/
+P/4//b/9v/4//b/+P/4//n/+f/5//r/+v/6//r/+//7//v/+v/6//z///////////8A
AP7//v/+//7/AAAAAP7//f/6//j/9v/1//X/9f/0//T/9P/0//T/9P/0//T/9P/0//P/
8//z//T/9v/1//X/9f/z//P/8v/y//P/8//z//P/9//3//f/9f/z//P/8f/x//b//v8H
AA8AGAAnADUAQQBNAFcAWQBXAFMARwAuABcACwAJAAYABAACAP3/9//1//L/8f/x//P/
9P/y//D/7//0//b/8//x//P/8//1//X/9f/1//T/9P/0//T/9P/0//T/9P/0//T/9P/0
//T/9P/0//T/9v/2//b/9//1//X/9f/1//f/9//4//j/9v/2//b/9v/4//f/9//3//f/
9//3//j/+P/4//j/+P/5//n/+f/5//j/+P/4//j/+v/6//r/+v/6//r/+v/7//n/+f/5
//r//P/8//3//f/7//v/+//8//3//f/9/////////wAAAQADAAMAAwAEAAMAAwADAAMA
BAAHAAoADAAOAA8AEAARABAAEQASABMAEgASABIAEgAWABcAFwAXABgAGgAaABkAGQAa
ABoAGgAcABwAHAAcABwAGgAZABgAFwAUABQAEwAQAA8ADAALAAkACAAHAAUABQAEAAMA
AgAEAAIAAgACAP7//f/9//3//P/8//3//f/8//z//P/7//v/+//7//r/+v/6//r/+v/4
//j/+P/4//n/+f/5//n/+f/5//n/+f/5//n/+f/5//n/+f/5//n/+f/5//n/+f/5//n/
+v/6//r/+f/5//r/+v/6//r/+v/5//n/+f/5//v/+//7//v/+f/6//r/+v/6//r/+f/5
//v/+//7//v/+//7//v/+//5//n/+f/5//n/+f/5//n/+//6//r/+v/4//j/+P/4//n/
+f/5//j/+P/4//j/+P/2//b/9v/2//j/+P/4//j/+P/4//n/+f/3//f/9//3//f/9//3
//j/+P/3//f/+P/4//j/+P/3//f/+P/4//j/+v/6//j/+P/4//j/+P/4//j/+P/4//j/
+P/5//n/+v/6//r/+v/6//r/+v/6//r//P/6//z//P/9//3//P/8//v/+v/8//3//f/9
//z//P/+/wEAAQABAAEAAgACAAIAAgACAAIAAgAAAP///P/6//j/9//3//f/9v/2//T/
9P/0//T/9P/0//T/9P/1//X/9f/2//T/8//z//P/9f/1//T/9P/z//P/8//z//X/8//1
//f/9//z//P/8//4/wIACwAPABoAKQA5AEcAUwBdAGEAYwBbAEsANAAfABEACwAKAAgA
AgD9//3//f/2/+//8f/z//D/8v/0//P/8v/2//P/8f/z//P/9f/1//X/9f/0//T/9P/0
//b/9v/2//b/9f/0//P/8v/0//T/9P/0//b/9v/2//f/9//3//f/9//1//X/9v/2//b/
9v/2//b/+P/3//f/9//1//X/9f/2//j/+P/4//j/9//3//f/9//4//j/+P/4//j/+P/4
//j/+P/4//j/+f/5//n/+f/6//r/+v/7//v/+//7//v//P/9//3//f////////8AAAEA
AwADAAMABAAFAAUABQAFAAcACQALAAwADAANAA4ADwAOAA8AEAARABIAEgASABIAFAAV
ABUAFQAYABoAGgAZABkAGgAaABoAGAAYABgAGAAaABgAFwAWABUAEgASABEAEgARAA4A
DQALAAoACQAHAAUABAADAAIAAgAAAAAAAAAAAP////////z//P/9//3//P/8//z/+//5
//n/+f/4//r/+v/6//r/+v/6//r/+v/7//v/+//7//n/+f/5//n/9//3//f/9//3//f/
9//3//n/+f/5//n/+f/5//r/+v/6//n/+f/6//j/+P/4//j/+P/5//r/+//6//n/+P/3
//f/+P/4//j/+P/4//f/9//5//n/+f/5//n/+f/5//n/+f/5//n/+f/5//n/+f/5//f/
9v/2//b/+P/4//j/+P/5//n/+f/4//j/+P/4//j/+P/4//j/+P/4//j/+P/4//b/9v/3
//f/9f/1//X/9f/1//X/9//4//j/+P/4//j/9v/2//b/9v/4//j/+P/5//n/+v/6//r/
+P/4//j/+P/6//r//P/6//r/+v/7//v/+//8//z//P/8//3//f/9//z//P/+/wEAAQAB
AAEAAgACAAIAAgACAAAAAAD+//3/+v/4//b/9f/3//f/9v/2//b/9v/2//b/9v/2//b/
9v/z//P/8//0//T/8//z//P/8//z//L/8v/1//X/9f/1//X/8//z//X/8//x/+//8f/2
//z/AwAJABIAHwAvAD0ASQBVAFkAVwBRAEMAMAAXAAcAAwAAAP7//P/3//P/8//w/+3/
7f/v/+7/7P/u//H/9P/y//H/7//x//H/8//z//P/8//y//L/8v/y//L/8v/y//L/8v/y
//L/8v/y//L/8v/y//L/8v/y//P/8//z//P/8//z//P/9P/0//b/9v/2//b/9v/1//X/
9f/1//X/9f/2//b/9v/2//b/9//3//f/9//4//j/+P/4//r/+v/6//r/+P/4//j/+f/5
//n/+f/6//r/+v/7//v/+//7//v//P/9//3//f////////8AAAEAAwADAAMABAAHAAcA
BwAHAAcACQALAAwADAANAA4ADwAOAA8AEAARABIAEgASABIAFAAVABUAFQAWABgAGAAX
ABkAGgAaABoAGAAYABgAGAAaABgAFwAWABUAEgASABEAEAAPAAwACwAHAAYABQADAAUA
BAADAAIAAAD+//7//v/+//3//f/9//z//P/9//3//P/8//z/+//5//n/+f/4//j/+P/4
//j/+v/6//r/+v/5//n/+f/5//n/+f/5//n/+f/5//n/+f/5//n/+f/5//v/+//7//v/
+//7//z//P/6//n/+f/6//r/+v/6//r/+//7//v/+//7//v/+//7//n/+v/6//r/+v/6
//n/+f/5//n/+f/5//n/+f/5//n/+f/5//n/+f/5//n/+f/5//n/+P/4//j/+P/4//j/
+P/3//f/9//2//b/9v/2//b/9v/2//b/9v/4//j/+P/4//b/9v/3//f/9//3//f/9//3
//f/9//4//j/9//3//j/+P/4//j/+P/4//j/+P/4//j/+P/4//j/+P/5//n/+v/6//r/
+P/4//j/+P/6//r//P/6//r/+v/7//v//f/+//7//v/8//3//f/9//r/+v/8////AQAB
AAEAAgACAAIAAgACAAIAAgAAAP//+v/4//b/9f/3//f/9v/2//b/9v/2//b/+P/4//j/
+P/1//X/9f/2//T/8//z//P/9f/1//T/9P/3//f/9//3//f/9//3//f/9f/z//P/9//6
/wIACwAVACIALwA7AEUAUwBfAF8AWQBPAD0AJgATAAsABwAGAAQAAAD7//X/8//y/+//
7//x//L/8P/w//P/9P/0//P/8f/z//P/8//z//P/8//0//T/9P/0//T/9P/0//T/9P/0
//T/9P/0//T/9P/0//b/9v/2//f/9f/1//X/9f/1//X/9v/2//T/9P/0//T/9v/1//X/
9f/3//f/9//4//j/+P/4//j/9//3//f/9//4//j/+P/4//j/+P/4//j/+P/4//j/+f/5
//n/+f/6//r/+v/7//v/+//7//v//P////////8BAAEAAQACAAMAAwADAAMABAAHAAcA
BwAHAAcACQALAAwADAANAA4ADwAQABEAEgATABQAFAAUABQAFgAXABcAFwAYABoAGgAZ
ABkAGgAaABoAGgAaABoAGgAaABgAFwAWABMAEAAQAA8ADwAPAA0ADQAJAAgABwAFAAUA
BAADAAIAAAD+//7//v/+//3//f/9//z//P/9//3//P/8//z/+//9//3//f/8//v/+v/5
//j/+v/6//r/+v/5//n/+f/5//n/+f/5//n/+f/5//n/+f/5//n/+f/5//n/+f/5//n/
+f/5//r/+v/6//n/+f/6//r/+v/6//r/+//7//v/+//7//v/+//7//n/+v/6//r/+v/6
//n/+f/5//n/+f/5//n/+f/5//n/+//7//v/+//5//n/+f/5//n/+P/4//j/+P/4//j/
+P/5//n/+f/4//r/+v/6//r/+v/6//r/+v/6//r/+v/6//j/+P/5//n/+f/5//n/+f/3
//f/9//4//r/+f/5//r/+v/4//b/9v/4//j/+P/4//r/+v/6//r/+P/4//j/+f/7//z/
/P/8//r/+v/6//r/+v/6//z/+v/8//z//f/9//3//v/+//7//P/9//3//f/8//z//v8B
AAMAAwADAAQABAAEAAQABAACAAIAAAD///z/+v/4//f/9//3//b/9v/2//b/9v/2//b/
9v/2//b/9f/1//X/9v/2//X/9f/1//f/9//2//b/9f/1//X/9f/1//X/9f/1//X/8//z
//P/9v/+/wcADQAYACkANwBDAFEAWwBfAGEAXwBPADgAIwATAAkACAAIAAQA///9//f/
8v/v/+//8f/0//T/8v/z//b/8v/x/+//8f/x//L/8//0//X/9P/0//T/9P/0//T/9P/0
//T/9P/0//T/9P/0//T/9P/0//T/9P/1//X/9f/1//X/8//z//T/9P/2//b/9v/2//j/
9//3//f/9f/1//X/9v/2//b/9v/2//X/9f/1//X/+P/4//j/+P/2//b/9v/2//j/+P/4
//n/+f/5//n/+v/8//z//f/9//z/+//6//r//f/9//3////9//3//v///wEAAQABAAIA
BQAFAAUABQAFAAcACQAKAAoACwAMAA0ADAANAA4ADwASABIAEgASABYAFwAXABcAFwAY
ABcAFQAXABgAGAAYABgAGAAYABgAGAAWABUAFAAVABIAEgARAA4ADQAKAAkACQAIAAcA
BQAFAAQAAwACAAAA/v/+//7//P/7//v/+//6//r/+//7//z//P/8//v/+f/5//n/+P/4
//j/+P/4//r/+v/6//r/9//3//f/9//5//n/+f/5//f/9//3//f/9//3//f/9//3//f/
9//3//X/9f/2//b/+P/3//f/+P/2//b/9v/2//f/9//3//f/9//3//f/9//1//b/9v/2
//j/+P/3//f/9//3//f/9//3//f/9//3//f/9//3//f/9//3//f/9//5//j/+P/4//j/
+P/4//j/+f/5//n/+P/2//b/9v/2//j/+P/4//j/9v/2//b/9v/2//b/9//3//n/+f/5
//n/+//3//T/9v/2//b/9v/4//j/+P/4//b/9v/2//f/9//4//j/+P/6//r/+v/6//n/
+P/5//b/+P/4//n/+f/7//z//P/8//z//f/9//3/+v/6//z///8BAAEAAQACAAAAAAAA
AAAA/v/+//z/+//4//b/9P/z//P/8//y//L/8v/y//L/8v/y//L/8v/y//H/8f/x//L/
8v/x//H/8f/x//H/8P/w//P/8//z//P/8//z//P/8f/z//P/8f/x//b//P8DAAsAGAAl
AC8AOQBHAFEAVwBVAEsAPQAmABEABQABAP7//P/6//f/8//x//D/7f/r/+3/8P/w/+7/
7//y//L/8//x//P/8//x//H/8f/x//D/8P/w//D/8v/y//L/8v/y//L/8v/y//D/8P/w
//D/8v/y//L/8//x//H/8f/x//P/8//0//T/9P/0//T/9P/y//H/8f/x//P/8//z//T/
9P/0//T/9P/1//X/9f/1//T/9P/0//T/9P/0//T/9P/2//b/9v/3//f/9//3//j/+P/4
//n/+f/7//v/+//8//v/+//7//3//f/9//7///8BAAEAAQACAAUABQAFAAUAAwAFAAcA
CAAKAAsADAANAAwADQAOAA8AEAAQABAAEAASABMAEwATABQAFgAWABUAFwAYABgAGAAW
ABYAFgAWABYAFAATABIAEwAQABAADwAMAAsACAAHAAcABgAFAAMAAwACAAEAAAAAAP7/
/v/+//r/+f/5//n/+P/4//n/+f/4//j/+P/3//n/+f/5//j/+P/4//j/+P/2//b/9v/2
//b/9//4//n/9//3//f/9//3//f/9//3//f/9//3//f/9//3//f/9//3//f/+P/4//j/
9//3//j/+P/4//j/+P/5//n/+f/5//n/+f/5//n/+f/6//r/+v/5//j/9v/1//b/9//4
//n/9//3//f/9//3//f/9//3//f/9//3//f/9//2//b/9v/4//j/+P/4//j/9//2//T/
9v/2//b/9v/2//b/9v/2//b/9v/2//b/9v/2//f/9//1//X/9f/1//P/8//z//T/9v/1
//f/9v/2//b/9v/2//b/9P/0//T/9P/0//T/9P/1//f/+P/4//j/+P/4//j/+P/2//b/
+P/2//j/+P/5//n/+f/6//r/+v/6//v/+//7//r/+v/8////////////AAACAAIAAgAC
AAAAAAD+//3//P/6//j/9//3//f/9v/2//T/9P/0//T/9P/0//T/9P/z//P/8//0//T/
8//z//P/8//z//L/8v/x//H/8f/x//H/8f/1//n/9f/v/+//8f/2//z/AwALABYAIwAv
ADsASQBRAFkAXQBZAE0AOAAhAA8ACQAGAAQAAgD///v/+f/0//H/7//v//D/8P/w//H/
8v/0//P/8f/z//P/8f/x//H/8f/y//L/8v/y//L/8v/y//L/9P/0//T/9P/y//L/8v/y
//D/8P/w//H/8//z//P/8//x//H/8v/y//T/9P/0//T/9P/z//P/8//x//H/8f/y//T/
9P/0//T/8//z//P/8//0//T/9P/0//b/9v/2//b/9v/2//b/9//3//f/9//4//j/+P/5
//n/+f/5//n/+v/7//v/+//9//v/+//8//3//f/9//3//v8BAAEAAQABAAMABQAHAAgA
CAAJAAoACwAMAA0ADgAPABIAEgASABIAFAAVABUAFQAVABYAFQATABUAFgAWABYAFgAW
ABYAFgAYABYAFQAUABEADgAOAA0ADAALAAgABwAFAAQAAwABAP///v/9//z//v/8//z/
/P/6//n/+f/5//j/+P/5//n/+P/4//j/9//1//X/9f/0//b/9v/2//b/9v/2//b/9v/1
//X/9f/1//X/9f/1//X/9f/1//X/9f/z//P/8//z//P/8//z//P/9f/1//b/9v/0//P/
8//0//T/9P/0//T/9f/1//X/9f/1//X/9f/1//P/9P/0//T/9P/0//P/8//z//P/8//z
//P/8//z//P/8//z//P/8//z//P/8//z//P/8v/y//L/9P/0//T/9P/z//P/8//y//T/
9P/0//T/8v/y//L/8v/0//T/9P/0//L/8v/z//P/8//z//P/8//x//H/8f/y//L/8f/x
//L/8v/y//L/8f/x//L/8v/w//H/8v/z//T/8v/y//L/8v/y//L/8v/z//X/9v/2//b/
9v/2//b/9v/2//b/+P/2//T/9P/1//X/9//4//j/+P/4//n/+f/5//b/9v/4//v//f/9
//3//v/8//z//P/8//7//v/8//v/+P/2//T/8//z//P/8v/y//D/8P/w//D/8P/w//D/
8P/v/+//7//w//L/8f/x//H/7//v/+7/7v/v/+//7//v//H/8f/v/+//7//v/+3/6//w
//j///8FAA4AGQApADsARQBPAFkAXQBZAE0AOAAdAA0ABQACAP7//P/3//P/8f/u/+v/
6f/p/+r/7P/w/+//7P/q/+r/6f/s/+3/6//r/+v/6//u/+7/7v/u/+z/7P/s/+z/7P/s
/+z/7P/s/+z/7P/s/+z/7P/s/+3/7f/t/+3/7f/t/+3/7v/u/+7/7v/u/+7/7v/t/+3/
7f/t/+3/7f/u/+7/7v/u/+7/7//v/+//7//y//L/8v/y//D/8P/w//D/8P/w//D/8f/x
//H/8f/y//L/8v/z//P/8//z//P/9P/1//X/9f/3//f/9//4//n/+f/5//n/+v/7//v/
+//7//3///8BAAIABAAFAAYABwAGAAcACAAJAAoACgAKAAoADAANAA0ADQAQABIAEgAR
ABEAEgASABIAEAAQABAAEAASABAADwAOAA0ACgAKAAkACAAHAAQAAwADAAIAAQD///7/
/P/6//j/+P/2//b/9v/2//X/9f/1//L/8v/z//P/8v/y//L/8f/x//H/8f/w//D/8P/w
//D/8P/w//D/8P/v/+//7//v/+//7//v/+//7f/t/+3/7f/t/+3/7f/t/+7/7//w//H/
7//v//D/8P/w/+//7//w/+7/7v/u/+7/7//v/+//7//v/+//7//v//H/8v/y//L/7//u
/+z/6//s/+3/7v/v/+3/7f/t/+3/7//v/+//7//t/+3/7f/t/+//7v/u/+7/7P/s/+z/
7P/r/+v/6//q/+z/7P/s/+z/7v/u/+7/7v/s/+z/7P/s/+r/6v/r/+v/6//r/+v/6//r
/+v/6//s/+7/7f/r/+z/7P/s/+z/7P/s/+z/7P/s/+r/6v/q/+v/7f/u/+7/7v/u/+7/
7v/u/+z/7P/u/+z/7v/u/+//7//u/+7/7f/s/+3/7//w//H/7v/u//D/8//1//X/9f/2
//X/9P/z//L/9P/0//L/8f/t/+r/5//l/+b/5//n/+j/6P/o/+j/6P/o/+j/6P/o/+X/
5f/l/+b/6P/n/+f/5//n/+f/5v/m/+f/5//n/+f/6f/n/+X/5//n/+X/4//n/+7/9v/9
/wkAFgAjAC0AOwBHAEsASwBLAD8AKQASAAMA+//1//L/8P/w/+3/5//h/+D/4f/j/+P/
5v/i/+D/4//m/+b/5f/j/+X/5f/j/+P/4//j/+b/5v/m/+b/5P/k/+T/5P/m/+b/5v/m
/+b/5v/m/+b/5P/k/+T/5f/n/+f/5//n/+X/5f/m/+b/6P/o/+j/6P/m/+X/5f/l/+X/
5f/l/+b/6P/o/+j/6P/n/+f/5//n/+n/6v/r/+z/6v/q/+r/6v/o/+j/6P/p/+v/6//r
/+z/6v/q/+v/6//t/+3/7f/u/+3/7f/t/+//8P/x//P/9f/1//X/9f/2//X/9f/1//X/
9//5//v//P/8//3//v///wAAAQACAAMABAAEAAQABAAEAAUABQAFAAYACAAIAAcABwAI
AAgACAAKAAoACgAKAAgABgAFAAQABQACAAIAAQD+//3/+v/5//f/9v/1//P/8//y//H/
8P/u/+z/7P/s/+r/6f/p/+n/6P/o/+n/6f/o/+j/6P/n/+f/5//n/+b/5v/m/+b/5v/k
/+T/5P/k/+T/5f/m/+f/5v/l/+T/4//j/+P/4//j/+X/5f/l/+X/5//n/+f/5//l/+X/
5v/m/+b/5f/l/+b/5v/m/+b/5v/n/+f/5//n/+f/5//n/+f/5f/m/+b/5v/m/+b/5f/l
/+X/5f/l/+X/5f/l/+X/5f/l/+X/5f/l/+X/5f/l/+X/5f/k/+T/5P/k/+T/5P/k/+P/
4//j/+L/5P/k/+T/5P/m/+b/5v/m/+T/5P/k/+T/4v/i/+P/4//l/+X/5f/l/+P/4//j
/+T/5P/j/+P/5P/k/+T/5P/j/+P/5P/k/+T/5P/k/+L/4v/i/+L/5P/k/+T/5f/j/+T/
5P/k/+b/5v/m/+b/5P/k/+b/5P/k/+T/5f/l/+b/6P/p/+r/6f/p/+j/5//o/+j/6v/t
/+v/6//r/+z/7P/s/+z/7P/q/+r/6P/n/+b/5P/i/+H/4f/h/+D/4P/e/97/3v/e/+D/
4P/g/+D/3//f/9//4P/i/+H/4f/h/+H/4f/g/+D/3//f/9//3//f/+H/4f/f/9//3f/b
/9//5v/u//X///8MABkAJQAzAD0ARQBLAEkAQQAtABQAAQD3//X/8v/s/+j/4//f/9//
2v/Z/9v/3f/e/97/3v/d/97/4P/d/9v/3f/d/93/3f/d/93/3v/e/97/3v/c/9z/3P/c
/97/3v/e/97/3P/c/9z/3P/e/97/3v/f/9//3//f/9//3f/d/97/3v/e/97/3v/e/9z/
2//b/9v/2//b/9v/3P/c/9z/3P/c/93/3f/d/93/3P/c/9z/3P/c/9z/3P/c/9z/3P/c
/93/3//f/9//4P/e/97/3//f/9//3//f/+D/4f/h/+H/4//i/+H/4f/h/+P/4//j/+T/
5//n/w==
         </WaveFormData>
      </LeadData>
      <LeadData>
         <LeadByteCountTotal>10000</LeadByteCountTotal>
         <LeadTimeOffset>0</LeadTimeOffset>
         <LeadSampleCountTotal>5000</LeadSampleCountTotal>
         <LeadAmplitudeUnitsPerBit>4.88</LeadAmplitudeUnitsPerBit>
         <LeadAmplitudeUnits>��V</LeadAmplitudeUnits>
         <LeadHighLimit>2147483647</LeadHighLimit>
         <LeadLowLimit>268435456</LeadLowLimit>
         <LeadID>II</LeadID>
         <LeadOffsetFirstSample>0</LeadOffsetFirstSample>
         <FirstSampleBaseline>0</FirstSampleBaseline>
         <LeadSampleSize>2</LeadSampleSize>
         <LeadOff>FALSE</LeadOff>
         <BaselineSway>FALSE</BaselineSway>
         <ExcessiveACNoise>FALSE</ExcessiveACNoise>
         <MuscleNoise>FALSE</MuscleNoise>
         <LeadDataCRC32>618663399</LeadDataCRC32>
         <WaveFormData>
+v/6//r/+v/8//z//P/8//z//P/8//z/+v/6//r/+v/5//j/9//2//j/+P/4//j/9v/2
//b/9v/4//j/+P/4//j/+P/4//j/9//2//X/9P/1//b/9//4//j/+P/4//j/+v/6//r/
+v/8//z//P/8//z//P/8//z//f/+////AAAAAAAAAAAAAAEAAgADAAQABQAGAAcACAAI
AAgACAAIAAsADAANAA4AEQASABMAFAAVABYAFwAYABkAGgAbABwAHgAeAB4AHgAfACAA
IQAiACQAJAAkACQAJgAmACYAJgAmACYAJgAmACUAJAAjACIAIgAiACIAIgAeABwAGgAY
ABUAFAATABIAEQAQAA8ADgANAAwACwAKAAoACgAKAAoACQAIAAcABgAGAAYABgAGAAYA
BgAGAAYABgAGAAYABgAGAAYABgAGAAgACAAIAAgABgAGAAYABgAHAAgACQAKAAgACAAI
AAgACAAIAAgACAAIAAgACAAIAAgACAAIAAgACAAIAAgACAAIAAgACAAIAAYABgAGAAYA
BgAGAAYABgAGAAYABgAGAAYABgAGAAYABAAEAAQABAAGAAYABgAGAAQABAAEAAQABAAE
AAQABAAEAAQABAAEAAQABAAEAAQAAwACAAEAAAACAAIAAgACAAQABAAEAAQABAAEAAQA
BAADAAIAAQAAAAIAAgACAAIAAgACAAIAAgAAAAAAAAAAAAIAAgACAAIAAAAAAAAAAAAC
AAIAAgACAAIAAgABAAEAAQABAAEAAgACAAMABAAGAAkACgAKAAsADAANAA4ADwASABMA
EwATABMAFAAWABkAGwAdAB4AIAAeAB4AHAAZABsAGwAbABoAFgAUAA8ADAAMAAsACQAF
AAIAAgACAAIAAAD///7//f/+//7//f/8//v/+//7//v/+//7//v/+v/8//3//f/7//r/
+v/5//f/+f/6//r/+v/6//r/+v/4//j/+f/6//r/+v/+/wUACgALABAAHAAsADwATABY
AGgAegCBAHkAZgBOADUAHwARAAcAAAD5//P/8//0//f/+f/6//v/+//9//3/+v/4//j/
+v/6//r/+v/6//r/+v/7//v/+//6//r/+P/4//n/+f/7//v/+//7//n/+f/5//n/+//7
//v//P/6//r/+v/5//r//P/9/////v/9//z/+//9//3//P/8//v/+//7//v/+//6//r/
+v/9//3//f/+//7//v/+//7//P/8//z//f////////////3//v/+//7/AQABAAEAAgAA
AAEAAQABAAEAAwADAAUABQAFAAUABgAEAAUABgAHAAoACwAMAA0ADQAOABAAEQAQABEA
EgAUABQAFQAXABgAGAAYABgAGwAdAB8AHwAhACAAIQAgAB8AIQAiACMAJQAlACUAJQAl
ACIAIQAgACAAHwAcABoAGQAaABcAFgAVABUAEwATABEADwANAA0ACgAKAAkABgAGAAgA
BwAHAAcABQAFAAMAAgACAAIAAgACAAAAAAAAAP//AQABAAEAAQACAAIAAgACAAIAAgAC
AAIA/////wAAAAACAAIAAgACAAAAAQABAAEAAwADAAMAAwABAAEAAQABAAEAAQABAAEA
AQABAAEAAQD//////////wEAAQABAAEA//////7//v////////////7//v/+//3/+//7
//v/+//8//3//v////3//f/8//v/+v/6//v/+//8//z//P/8//r/+v/6//r/+v/6//r/
+//7//v/+//6//v//P/9/////P/6//n/+P/4//j/+P/4//r/+v/6//r/+v/6//j/+v/4
//z//v/8//r/+v/6//r/+v/3//f/9//3//n/+v/8//3//f/+//7//v///wEAAwAFAAQA
BQAGAAcABwAHAAcACAAIAAsADQAPABIAFAAUABQAEAANAA0ADQAPAA4ADAAKAAMAAAD+
//3/+//3//b/9v/2//b/9P/z//T/8//y//L/7//u/+3/7f/t/+3/7f/t/+//7v/u/+//
7f/r/+v/7P/u/+3/7f/u/+3/7P/r/+r/6v/q/+z/6//o/+b/6P/s//H/9v/7/wQADAAW
ACIAMAA+AEwAWgBlAGMAVAA8ACUAEQD///P/7v/p/+n/6f/q/+v/6//s/+v/7f/v/+//
7P/q/+r/7P/s/+z/7P/s/+z/7P/t/+3/7f/s/+z/7P/s/+3/7f/t/+3/7f/t/+3/7f/t
/+3/7f/t/+3/7v/s/+z/7P/r/+3/7v/u/+//7//v/+//7//t/+3/7P/s/+3/7f/t/+3/
7//u/+7/7v/v/+//7//w//D/8P/w//D/8P/w//D/8f/v/+//7//v/+//8P/w//D/8f/x
//H/8v/z//X/9v/3//X/9//3//n/9//3//f/+P/6//v//P/9//7///8AAAEAAQACAAQA
BQAGAAcACAAKAAoACwANAA4ADgAOAA4AEQAPABEAEQATABMAFQAVABUAGAAYABgAGQAX
ABcAFwAXABYAFQAUABQAFgAUABMAEwASAA8ADgANAA0ACwALAAkABwAFAAUAAgAEAAMA
AAAAAAAA/////////f/9//v/+v/6//r/+v/6//z//P/8//v//f/9//3//f/9//z/+//6
//r/+v/6//r/+//7//z//P/+//7//v/+//z//f/9//3//f/9//3//f/9//3//f/9////
///////////////////9//3//f/9/////////////f/9//z//P/9//3//f/9/wAAAAAA
AP///v/9//z/+//9//3//f/9//v/+//6//n/+v/6//v/+//8//z//P/8//r/+v/6//r/
+P/4//j/+f/3//f/9//2//f/+P/5//v/+f/4//j/+P/2//b/9v/2//j/+P/4//j/9v/2
//T/9v/4//T/9P/2//b/9P/0//T/9P/1//X/9f/1//X/9v/4//n/+P/6//v//P/+////
AAABAAIAAwAEAAUABQAFAAUABgAIAAsADQAPABAAEgASABIAEgAPAA8ADwAPAA4ADAAK
AAUAAgAAAP///f/5//j/+P/4//j/9v/1//b/9f/0//T/8f/w/+//7//v/+//7//v/+3/
7P/s/+3/7f/r/+v/7P/u/+3/7f/u/+z/7P/s/+z/8P/w/+7/6//o/+r/7P/w//P/+v/9
/wQAEAAeAC4APABIAFQAYABrAGsAXgBEACcAEQADAPn/8P/p/+f/5//q/+3/7f/u/+//
7//t/+v/6v/q/+z/6v/q/+r/6v/q/+r/6v/r/+3/7f/s/+z/7P/s/+3/7f/r/+v/6//r
/+3/7f/t/+3/6//r/+v/7P/u/+7/7v/t/+3/7v/u/+//7v/t/+z/6//u/+//7//w/+//
7//v/+//8f/w//D/8P/v/+//7//w//D/8P/w//D/8v/y//L/8//z//P/8//z//P/9P/0
//T/9//3//f/+P/2//f/9//3//n/+//7//3/+//7//v//P/9////AQADAAMAAwADAAMA
AwAEAAYABwAKAAsADAAOAAwADQAPABAAEAAQABAAEwATABUAFQAXABcAGQAZABkAGgAa
ABoAGwAbABsAGwAbABoAGQAYABgAGgAYABcAFwAVABEADwANAAwACwAMAAsACQAHAAcA
BAAGAAUAAgACAAIAAQABAAEA//////3//P/+//7//v/+//z//P/8//v/+//7//v/+//8
//z//P/8//z//P/8//z/+//7//z//P/6//r/+v/6//z//f/9//3//f/9//3//f//////
/////////////////f/9//3//f/9//3//f/9//3//f/9//3/+//7//r/+v/7//v/+//7
//r/+v/6//n/+f/5//n/+f/5//n/+f/5//n/+f/4//f/+P/4//n/+f/4//j/+P/4//j/
+P/4//j/+P/4//j/+f/3//f/9//2//j/+P/4//n/9//2//b/9v/4//j/+P/4//j/+P/4
//j/+P/4//b/+P/4//j/+P/4//j/+P/4//j/+v/6//j/+P/4//j/9//3//f/9//1//b/
+P/5//v//v8AAAIAAAABAAIAAwAEAAUABgAHAAcABwAHAAgACAALAA0ADwARABQAFQAW
ABIADwAPAA8ADwAOAAwACgAFAAIAAAD///3/+f/4//j/+v/6//j/9//2//X/9P/0//P/
8v/x//H/7//v/+//7//v/+7/7v/v//H/7//v//D/7//t/+z/7P/u/+7/7v/u/+z/7P/u
/+v/6v/s/+7/9P/7/wAAAwAIABIAHgAuADoASABYAGoAcwBtAFoAQgAnABEABQD7//T/
7f/n/+n/7P/t/+v/6v/t/+//7//v/+7/7v/y//H/8P/v/+7/8P/w//D/8f/v/+//7v/u
//D/8P/x//H/7//v/+//7//u/+3/7P/r/+z/7f/u//D/8P/w//D/7//x//L/8v/z//P/
8//z//P/8f/x//D/8P/z//P/8//z//H/8P/w//D/8f/x//H/8v/y//L/8v/y//L/8v/y
//P/9f/1//X/9f/1//b/9v/2//f/9//3//j/+P/5//n/+f/3//n/+f/7//3//f/9//7/
/v///wAAAQAAAAEAAgADAAMABAAGAAcACgALAAwADgAOAA8AEQASABAAEAAQABMAEwAV
ABUAFwAZABsAGwAbABwAHAAcAB0AGwAbABsAGwAaABkAGAAYABgAFgAVABUAFgATABIA
EQANAAsACwAJAAsACQAJAAYABAADAAAAAAAAAP/////////////9//z//v/+//7//v/8
//z//P/7//v/+//7//v//P/8//z//P/8//z//P/8//v/+//8//z//v/+//7//v/+////
//////3//f/9//3//f/9//3//f/9//3//f/9/////////////f/9//3//f/9//3//f/9
//3//f/8//z/+//7//v/+//8//z//P/7//3//f/9//3/+//7//v/+//7//v/+v/5//j/
+P/5//n/+P/4//j/+P/4//j/+P/4//r/+v/6//v/+f/5//n/+P/4//j/+P/5//n/+P/4
//j/9v/2//b/9v/4//j/+v/6//j/+P/4//j/9//3//f/9//3//j/+v/7//r//P/9//7/
AAABAAIAAwACAAMABAAFAAcABwAHAAgACAALAA0ADwASABQAFAAUABIADwAPAA8ADwAO
AAwACgAFAAIAAAD///3/+f/4//j/9v/2//T/8//0//P/8v/y/+//7v/t/+3/7f/t/+3/
7f/u/+7/7//x/+//7f/t/+7/7v/t/+3/7v/s/+z/7P/s/+z/6v/s/+v/6v/q/+r/7v/1
//r//f8CAAoAFgAkADIAQABMAFoAZQBnAFoARgAvABcABQD7//T/7//n/+X/6v/t/+//
8v/x/+//6//t/+7/8P/w/+7/7v/u/+7/7P/s/+z/7f/t/+3/7P/s/+7/7v/v/+//7f/t
/+3/7f/t/+3/7f/t/+//7//v//D/7v/u/+7/7f/v//D/8P/x//H/8f/x//H/8//z//L/
8v/x//H/8f/x//H/8P/w//D/8//z//P/9P/y//L/8v/y//T/9P/0//X/9f/1//X/9f/1
//b/9v/2//f/9//3//j/+P/5//n/+f/5//v/+//9//3//f/9//7/AAABAAIAAwAEAAUA
BgAHAAYABgAHAAcACgALAAwADgAQABEAEwAUABIAEgASABUAFQAXABcAGQAXABkAGQAZ
ABwAHAAcAB0AHwAfAB8AHwAcABsAGgAaABwAGgAZABkAFgATABIAEQARAA8ADwANAA0A
CwALAAgABgAFAAIAAgACAAEAAQABAAMAAwABAAAAAgACAAIAAgABAAAA///9//v/+//7
//v//f/+////AAD+//7//v/+//////8AAAAAAAAAAAAAAAD+////////////////////
AQABAAEAAQD////////////////////////////////////////////////+//7/////
///////+//7//v/9//v/+//7//v//f/9//3//f///////v/9//7//v/////////+//3/
/P/6//r/+v/6//r/+v/6//v/+//7//v/+v/8//z//P/9//3//P/8//z/+v/6//r/+v/8
//z//P/8//z//P/6//z//P/+//7//v/+//7/+//7//v/+//5//r//P/9/wAAAgADAAQA
AgADAAQABQAHAAkACwANAAsACwALAAwADgARABMAFQAWABgAGAAYABUAEQAQAA8AEQAQ
AA4ADAAHAAQAAgABAP//+//6//r/+v/6//j/9//2//X/9P/0//X/9P/z//P/8//z//P/
8//x//D/8P/x//H/7//v//D/8P/v/+//8P/x//L/8//0//T/8v/w/+3/7P/s//L/+P/7
/wAABQAOABgAJgAyAEAAUABgAHAAdQBrAFYAPAAhAA0AAwD7//T/7f/r/+n/7P/v/+//
8P/z//P/8//x//L/8v/w//D/8P/w//D/8P/w//D/8f/x//H/8P/w//D/8P/x//H/8f/x
//H/8f/x//H/8f/x//P/8//z//T/8v/y//L/8f/z//T/9P/1//P/8//z//P/8f/x//D/
8P/z//P/8//z//X/9P/0//T/8//z//P/9P/0//T/9P/0//T/9P/0//X/9//3//f/9//3
//j/+P/4//f/9//3//j/+v/7//v/+//5//v/+//9/////////wAAAAABAAIAAwAEAAUA
BgAHAAcACAAKAAsADAANAA4AEAAQABEAEwAUABQAFAAUABcAFQAXABcAGQAbAB0AHQAd
ABwAHAAcAB0AHwAfAB8AHwAcABsAGgAaABoAGAAXABcAFgATABIAEQANAAsACwAJAAkA
BwAHAAQABAADAAAAAAAAAP/////////////9//z//P/8//z//P/8//z//P/7//v/+//7
//v/+v/6//r/+v/8//z//P/8//n/+f/6//r/+//8//3//v/7//v/+v/5//r/+//8//3/
+//7//v/+//7//v/+//7//v/+//7//v/+//7//v/+//7//v/+//7//v/+//6//r/+f/5
//n/+f/6//r/+v/5//n/+f/5//n/+f/5//n/+f/5//n/+P/3//b/9v/3//f/+P/4//j/
+P/4//j/+P/4//j/+P/4//n/+f/5//n/+P/2//b/9v/3//f/9v/2//b/9v/2//b/9v/2
//b/9v/2//j/+P/2//j/+P/4//b/9P/2//b/9v/2//X/9f/1//X/8//0//b/9//6//z/
/f/+//7///8AAAEABAAFAAYABwAFAAUABQAGAAgACwANAA8ADgAQABAAEAAOAAsACwAL
AAsACgAIAAYAAwAAAP7//f/5//X/9P/0//b/9v/0//P/8P/v/+7/7v/t/+z/6//r/+3/
7f/t/+3/6//q/+r/6//r/+n/6f/q/+r/6f/p/+r/6v/q/+r/6v/o/+j/5v/l/+T/5v/q
//D/9f/4//v//v8IABYAJAA0AEIAUABiAGsAZwBWAEAAJwAPAP//9//y/+v/5f/l/+b/
5f/l/+b/5//r/+v/6//s/+z/6v/o/+j/6P/o/+r/6v/q/+v/6//r/+r/6v/o/+j/6f/p
/+v/6//r/+v/6//r/+v/6//r/+v/6//s/+z/7P/s/+v/6//s/+z/7f/r/+v/6//r/+3/
7f/s/+z/6//r/+v/6//r/+r/6v/q/+n/6f/p/+r/6P/o/+j/6P/o/+j/6P/p/+n/6f/p
/+n/5//o/+j/6P/r/+v/6//s/+z/7f/t/+3/6//t/+3/7//x//H/8f/y//T/9f/2//f/
+P/5//r/+//5//r//P/9//7///8AAAIAAwAFAAgACgALAAwADQARABMAFQAVABcAFgAX
ABYAFQAWABYAFgAXABkAGQAZABkAGAAXABYAFgAYABYAFQAVABIADwAOAA0ACwAJAAkA
BwAHAAUABQACAAIAAQD+//7//v/9//3//f/9//3/+//6//r/+v/6//r//P/8//z/+//7
//v/+//7//r/+v/6//r/+v/6//r/+v/7//v//P/8//r/+v/6//r/+v/7//v/+//9//3/
/f/9//v/+//7//v/+f/5//n/+f/7//v/+//7//3//f/9//3//f/9//3//f/7//v/+v/6
//n/+f/5//n//P/8//z/+//5//n/+f/5//n/+f/5//n/+f/5//j/9//4//j/+f/5//r/
+v/6//r/+P/4//j/+P/4//j/+P/5//f/9//3//b/+P/4//j/+f/5//j/+P/4//j/+P/4
//j/+P/4//b/9v/2//b/9v/3//f/9//3//f/+P/6//v//P/+////AAAAAAEAAgADAAIA
AwAEAAUABwAHAAcACAAKAA0ADwARABIAFAAUABQAEgAPAA8ADwAPAA4ADAAKAAMAAAD+
//3/+//3//b/9v/2//b/9P/z//L/8f/w//D/8f/w/+//7//t/+3/7f/t/+//7v/u/+//
7//t/+3/7v/s/+v/6//s/+7/7v/u/+7/7P/s/+z/5//o/+r/7v/y//n//P/9/wQAEAAa
ACgANABAAE4AYABnAGEAVABAACUADwABAPn/8v/t/+v/6//s/+//7//w//H/8//x/+//
8P/w//D/7v/u/+7/7v/w//D/8P/x/+//7//u/+7/8P/w//H/8f/x//H/8f/x//H/8f/x
//H/8f/x//H/8v/w//D/8P/v//H/8v/y//P/8//z//P/8//z//P/8v/y//P/8//z//P/
8//y//L/8v/z//P/8//0//T/9P/0//T/9P/0//T/9f/z//P/8//z//L/8v/x//D/8f/x
//H/8v/y//P/8//z//X/9//3//n/+f/5//n/+v/4//n/+v/7//7///8AAAEAAwAEAAYA
BwAKAAsADAAOAAwADQAPABAAEgASABIAFQAVABcAFwAZABkAGwAbABsAHAAcABwAHQAf
AB8AHwAfABwAGwAaABoAGgAYABcAFwAWABMAEgARABEADwAPAA0ADQALAAsACAAIAAcA
BAAEAAQAAwADAAMAAQABAP///v8AAAAAAAAAAAIAAgACAAEA//////////8AAAAAAAAA
AAAAAAAAAAAA/////wAAAAAAAAAAAAAAAAAAAQABAAEAAQABAAEAAQABAAEAAQABAAEA
AQABAAEAAwADAAMAAwABAAEAAQABAAEAAQABAAEAAQABAAAAAAD//////////wEAAgAD
AAMAAgABAAAA/////////////wEAAQAAAP///P/8//3//f8AAAAAAAAAAPz//P/8//z/
/v/+//7////9//3//f/8//7//v/+///////+//7//v/+//7//v/+//7//v/+//7//v/+
//7//v/+//7//v/+//7//f/9//3//f/9//7/AAABAAAAAgADAAQABAAFAAYABwAKAAsA
DAANAA0ADQANAA4ADwARABIAEwAWABgAGAAYABYAEwATABMAEQAQAA4ADAAHAAQAAgAB
AP7/+f/3//b/9v/2//T/8//y//H/8P/w/+//7v/t/+3/7f/t/+3/7f/t/+z/7P/t/+3/
6//r/+z/7P/r/+v/7P/s/+z/7P/s/+z/7P/u/+//6v/m/+j/7v/1//j//f8CAAwAFgAi
ADIAQABOAF4AbQBvAGIASgAxABcABQD7//T/7f/n/+f/6v/r/+v/6v/r/+3/7f/t/+z/
7v/w/+//7v/t/+z/7v/u/+7/7//t/+3/7P/s/+z/7P/t/+3/7//v/+//7//v/+//7//v
/+3/7f/t/+7/7v/u/+7/7f/t/+7/7v/v//H/8f/x//H/7//v/+7/7v/v/+//7//v//H/
8P/w//D/8f/x//H/8v/w//D/8P/w//D/8P/w//H/8f/x//H/8f/z//T/9P/0//X/9f/1
//b/9v/3//f/9//3//n/+f/7//v/+//7//z//v///wAAAQAAAAEAAgADAAUABgAIAAkA
CAAJAAoADAAMAA0ADwAQABIAEgASABUAFQAXABcAGQAXABkAGQAZABoAGgAaABsAGwAb
ABsAGwAaABkAGAAYABgAFgAVABUAFAARABAADwAPAA0ADQALAAkABwAHAAQABAADAAAA
AAAAAP/////////////9//z//P/8//z//P/7//r/+f/3//r/+//8//3//f/8//v/+v/7
//z//f/+//v/+//8//z//P/8//z//P/8//3//f/9//3//f/9//3////////////+//3/
/P/7//3//f/9//3//f/9//3//f/7//v/+//7//z//f/9//7/+//7//v/+//8//z//P/7
//3//f/9//3//P/7//r/+f/7//v/+v/5//j/+P/5//n/+v/6//r/+v/6//r/+v/6//n/
+P/3//f/+f/5//n/+P/6//r/+v/7//r/+P/3//b/9v/2//b/9v/2//b/9v/2//j/+P/2
//j/+P/4//j/+P/2//b/+P/2//j/+P/4//j/9//3//f/9//3//j/+v/7//r//P/9//7/
/P/9//7///8BAAMABQAHAAcABwAHAAgACgANAA8AEQAQABIAEgASABAADQANAA0ADwAO
AAwACgAFAAIAAAD/////+//6//r/+f/4//X/8//0//P/8v/y//H/8P/v/+//7f/t/+3/
7f/t/+z/7P/t/+3/6//r/+z/7f/t/+7/8P/u/+7/7v/u/+7/7P/q/+n/6v/q/+z/8P/3
//z//f8AAAoAFgAkADQAQABOAFwAaQBrAGAATgAzABkACQD9//T/7f/p/+X/5v/p/+v/
7P/t/+//8f/x/+7/7P/s/+7/7v/u/+7/7P/s/+z/7f/v/+//7v/u/+7/7v/v/+//7f/t
/+3/7f/t/+3/7f/t/+7/7//w//L/8P/w//D/7//v//D/8P/x/+//7//v/+//7//v/+7/
7v/x//H/8f/x/+//7v/u/+7/8f/x//H/8v/y//L/8v/y//L/8v/y//P/8//z//P/8//x
//L/8v/y//T/9f/2//j/9//3//b/9f/3//n/+f/7//v/+//7//z/+v/7//z//f/+////
AAABAAEAAgAEAAUACAAJAAoADAAKAAsADQAOAA4ADgAOABEAEQATABMAFQAXABkAGQAZ
ABgAGAAYABkAFwAXABcAFwAYABcAFgAWABgAFgAVABUAFAARABAADwANAAsACwAJAAgA
BQAEAAAAAAD///z//P/9//3//v////3//f/7//r/+v/6//r/+v/6//r/+v/5//v/+//7
//v//P/8//z//P/6//r/+v/6//v/+//8//z//P/8//z//P/6//v/+//7//3//f/9//3/
+//7//v/+//7//v/+//7//v/+//7//v//f/9//3//f/9//3//f/9//v/+//6//r/9//3
//f/9//4//j/+P/3//f/9//3//f/+f/5//n/+f/5//n/+P/3//b/9v/3//f/+P/4//j/
+P/2//b/9v/2//b/9v/2//f/9//3//f/9v/0//T/9P/1//X/9P/0//T/9P/0//T/9P/2
//b/9v/2//j/9v/2//b/9P/0//T/9P/1//X/9f/1//X/9v/4//n/+v/8//3//v/+////
AAABAAIAAwAEAAUABQAFAAUABgAGAAkACwANABAAEgASABIAEAANAA0ADQALAAoACAAG
AAEA/v/8//v/+f/1//T/9P/2//b/9P/z//T/8//y//L/8P/u/+z/6//t/+3/7f/t/+3/
7P/s/+3/7//t/+3/7v/s/+v/6//s/+z/7P/s/+z/8P/w/+z/6//q/+r/7v/0//n//P8D
AAwAFgAiAC4APABKAFoAZgBpAF8ATAA2ABsABwD7//P/7P/r/+v/7f/s/+3/7//w/+//
8f/t/+v/7P/u/+7/7v/u/+7/7v/t/+z/6//r/+z/7f/t/+7/7P/s/+3/7f/v/+//7//v
/+3/7f/t/+3/7f/t/+3/7v/w//D/8P/v/+3/7v/u/+//8f/x//H/8f/v/+//7v/u/+//
7//v/+//8f/w//D/8P/v/+//7//w//L/8v/y//L/8P/w//D/8f/x//H/8f/x//H/8v/y
//L/8//z//P/9P/0//X/9f/1//f/+f/5//v/+//7//v//P/8//3//v////7///8AAAEA
AwAEAAYABwAHAAcABwAIAAkACwAOABAAEAAQABAAEwASABMAEgATABUAFwAXABcAGAAY
ABgAGQAZABkAGQAZABgAFwAWABYAFgAUABMAEwASAA8ADgANAAkABwAHAAUABwAFAAUA
AgACAAEA/v/+//z/+//7//v//f/9//v/+v/4//j/+P/4//j/+P/4//f/+f/5//n/+f/4
//j/+P/4//r/+v/6//r/9//3//j/+P/6//r/+v/6//r/+//7//v/+//7//v/+//7//v/
+//7//v/+//7//v/+//7//v/+//7//v/+//7//v/+//7//v/+//7//r/+v/7//v/+//7
//r/+v/6//n/+//7//v/+//5//n/+f/5//v/+//6//n/+P/4//n/+f/6//r/+v/6//j/
+P/4//j/9v/2//b/9//5//n/+f/4//b/9v/2//f/9//2//b/9v/4//j/+P/4//j/+P/4
//j/+v/6//j/+v/5//j/9//2//j/+P/6//r/+v/6//f/9//3//f/9//4//r/+//8//7/
//8AAAAAAQACAAMABgAHAAgACQAHAAcABwAIAAoADQAPABEAEgAUABQAFAASAA8ADwAP
AA8ADgAMAAoABwAEAAIAAQD9//n/+P/4//r/+v/4//f/9v/1//T/9P/z//L/8f/x//P/
8//z//P/8f/w//D/8f/x/+//7//w//L/8f/x//L/8v/y//L/8v/y//T/8v/t/+7/8P/y
//j///8CAAcAEAAaACgANgBEAFIAZAByAHcAbQBYAD4AIQAPAAUA/f/0/+//7f/t//D/
8f/x//T/9f/3//X/9f/0//b/9v/0//T/9P/0//b/9v/2//f/9//3//b/9v/2//b/9//3
//f/9//3//f/9f/1//X/9f/3//f/9//4//b/9v/2//X/9//4//j/+f/3//f/9//3//X/
9f/0//T/9//3//f/9//3//b/9v/2//f/9//3//j/9v/2//b/9v/2//b/9v/3//f/9//3
//f/9//4//j/+P/3//f/9//4//r/+//7//v/+//9//3////+//3//P/8//7///8AAAEA
AgADAA==
         </WaveFormData>
      </LeadData>
      <LeadData>
         <LeadByteCountTotal>10000</LeadByteCountTotal>
         <LeadTimeOffset>0</LeadTimeOffset>
         <LeadSampleCountTotal>5000</LeadSampleCountTotal>
         <LeadAmplitudeUnitsPerBit>4.88</LeadAmplitudeUnitsPerBit>
         <LeadAmplitudeUnits>��V</LeadAmplitudeUnits>
         <LeadHighLimit>2147483647</LeadHighLimit>
         <LeadLowLimit>268435456</LeadLowLimit>
         <LeadID>V1</LeadID>
         <LeadOffsetFirstSample>0</LeadOffsetFirstSample>
         <FirstSampleBaseline>0</FirstSampleBaseline>
         <LeadSampleSize>2</LeadSampleSize>
         <LeadOff>FALSE</LeadOff>
         <BaselineSway>FALSE</BaselineSway>
         <ExcessiveACNoise>FALSE</ExcessiveACNoise>
         <MuscleNoise>FALSE</MuscleNoise>
         <LeadDataCRC32>1906616846</LeadDataCRC32>
         <WaveFormData>
CAAIAAgACAAIAAgACAAIAAoACgAKAAoACAAIAAgACAAKAAoACgAKAAwADAAMAAwACgAK
AAoACgAMAAwADAAMAAoACgAKAAoACgAKAAoACgAKAAoACgAKAAoACgAKAAoACgAKAAoA
CgAIAAgACAAIAAgACAAIAAgACAAIAAgACAAGAAYABgAGAAgACAAIAAgABwAGAAUABAAE
AAQABAAEAAIAAgACAAIAAQAAAP///v/+//7//v/+//3//P/7//r/+P/4//j/+P/2//b/
9v/2//T/9P/0//T/9P/0//T/9P/y//L/8v/y//P/9P/1//b/+P/4//j/+P/5//r/+//8
//7//v/+//7//v/+//7//v///wAAAQACAAIAAgACAAIAAgACAAIAAgACAAIAAgACAAIA
AgACAAIAAgACAAIAAgACAAIAAgACAAIAAgACAAIAAgACAAIAAgACAAIAAgACAAIAAgAC
AAIAAgACAAIAAgACAAIAAgACAAIAAgACAAIAAgACAAIAAgACAAIAAgACAAIAAgACAAIA
AgACAAIAAgACAAIAAgACAAIAAgACAAIAAgACAAIAAgACAAIAAgACAAAAAAAAAAAAAgAC
AAIAAgAAAAAAAAAAAAIAAgACAAIAAAAAAAAAAAAAAAAAAAAAAAIAAgACAAIAAAAAAAAA
AAAAAAAAAAAAAAAAAAAAAAAAAAAAAAAAAAAAAAAAAAAAAAAAAAAAAAAAAAAAAAAAAAAA
AAAAAAAAAAAAAAD/////AQACAAIAAgACAAIAAgADAAMAAwADAAQABAAGAAcABwAGAAgA
CAAIAAgACAAHAAUABAABAP3//P/9//3//f/9//v//P/8//z/+P/4//b/9v/4//j/+P/6
//n/+v/7//3/AAAAAAAAAAABAAEAAAAAAP7//f/9//3//f/+//7//v/+//7//f/9////
//8AAAAA/v/+//7//v/+//7//v/+/wAAAAAFAAsAEAARABEADgAJAAIA8//l/9v/0P/G
/8D/uP+p/53/nf+f/5//nv+h/6L/qf+z/8D/zP/V/97/5v/r/+//8//4//r/+v/9/wAA
AQADAAQABQAFAAUABQAFAAYABwAHAAgACAAIAAgACAAIAAgACQAJAAkACgAKAAoACwAL
AAsACgAKAAoACwALAAsACwALAAsACgAKAAoACgAMAAwADAALAAsACwALAAsACwALAAsA
CwALAAwADAALAAkACQAJAAkACwALAAsACwAJAAkACQAJAAkACQAJAAkACwALAAsACgAJ
AAkACQAJAAwADAALAAsACQAJAAgACAAIAAgACAAIAAcABwAHAAYABgAFAAQABAADAAIA
AgACAAIAAQAAAP//AAD///////////3//P/8//v/+//6//r/+v/6//n/+f/5//n/+f/5
//n/+f/6//v//v///wAAAQAAAAAAAQACAAMABAAEAAUAAwAEAAQABQAHAAcABwAHAAYA
BgAGAAcABwAHAAYABgAHAAcABwAHAAcABgAGAAYABgAHAAcABgAGAAcABwAHAAcABwAH
AAcABwAHAAgACAAIAAgABwAHAAcABwAHAAcABQAFAAUABQAGAAcACAAJAAoACgAKAAoA
CgAKAAoACgAIAAcABwAHAAkACQAJAAkACAAIAAcABwAJAAkACQAJAAgACAAHAAcACQAJ
AAkACQAHAAcABwAHAAcABwAHAAcABwAIAAgACAAIAAcABwAHAAkACgAKAAkABwAHAAcA
BwAHAAcABwAHAAcABwAHAAgACAAIAAcABwAHAAcABwAHAAoACgAKAAoABwAHAAcABwAL
AAkACQAJAAoACAAIAAgACAAJAAkACQAKAAgACAAIAAgACgALAAsACwAJAAoACgAMAA0A
DQAOABAAEgASABIAEgARAA8ADgALAAUABAADAAMABAAFAAYACAAGAAYABAAEAAAAAAAA
AAAAAAACAAMABAAHAAkACgAKAAoACgALAAsACAAIAAgABwAHAAcABwAIAAgACAAIAAgA
BwAHAAcABwAKAAoACgAKAAgACAAIAAgACgAMAAwADAANABMAGgAbABkAFgATAAwA///x
/+P/2v/W/9L/zv/F/8H/v/+//7//wP+//8D/v//D/8r/1P/f/+j/8P/1//n/+//+/wIA
BgAJAAoACQALAAwADQANAA0ADQANABAAEQARABIAEgASABIAEgASABIAEwATABEAEgAS
ABIAEwATABMAEgASABIAEwATABEAEQARABEAEgASABIAEgAQABAAEAAPABEAEQARABEA
EQARABEAEQARABIAEgARAA8ADwAPAA8AEQARABEAEQAPAA8ADwAPABEAEQARABEADwAP
AA8ADgANAA0ADQANAA4ADgANAA0ACwALAAoACgAKAAoACgAKAAkACQAJAAgACAAHAAYA
BgADAAIAAgACAAIAAQAAAP///v/9//3//f////3//P/8//n/+f/4//j/+P/4//f/9//3
//f/9//3//f/9//4//n/+v/7//z//f/+//7///8AAP//AAAAAAEAAQACAAIAAwAEAAUA
BgAHAAcABgAFAAUABQAFAAQABAAFAAUABQAFAAUABAAEAAQABQAHAAgACAAHAAcABgAF
AAcABwAHAAcABwAHAAgACAAGAAYABQAFAAcABwAHAAcABQAFAAUABQAFAAUABQAFAAYA
BgAGAAYABAAEAAQABAAGAAUABQAFAAUABQAFAAUABAAEAAMAAwAFAAUABQAFAAYABgAF
AAUABQAFAAUABQAFAAUABQAFAAUABQAFAAUAAwAEAAQABAAEAAMAAwADAAMABAAEAAMA
BQAFAAUABQAFAAUABQAFAAMAAwADAAQABAAEAAMAAwADAAMAAwADAAQABAAEAAQAAQAB
AAEAAQAFAAcABQAFAAQABAAEAAQABAADAAMAAwAEAAQABAAEAAQABgAHAAcABwAFAAYA
BgAIAAkACQAKAAwADAAMAAwADAAJAAcABgADAAEAAAD/////////////AAD+//7//P/8
//z//P/8//z//P/+////AAABAAMABAAEAAIAAgADAAMAAgACAAIAAQABAAEAAQACAAQA
BAAEAAQAAwADAAMAAwAEAAQABAAEAAIAAgACAAIABAAEAAQABAAHAA0AEgAVABMAEAAL
AAQA9f/l/9v/1P/O/8r/xP+5/7H/sf+v/63/sP+x/7D/sf+5/8T/0P/X/97/6P/t//H/
9f/4//z//v8BAAQAAwAFAAYABwAHAAcABwAHAAgACQAJAAoACgAKAAoACgAKAAoACwAL
AAkACgAKAAoACwALAAsACgAKAAoACwALAAsACwALAAsADAAMAAwADAAMAAwADAALAAkA
CQAJAAkACgALAAwADQAMAAwACwAJAAkACQAJAAkACQAJAAkACQAJAAkACQAJAAkACQAJ
AAkACQAJAAkACAAJAAkACQAJAAgACAAHAAcABwAHAAYABgAGAAYABgAGAAUABQAFAAQA
BAADAAIAAgABAAAAAAAAAP7//f/8//v//P/7//v/+//7//n/+P/4//f/9//2//b/9P/0
//P/8//1//X/9f/1//X/9f/2//f/+P/5//r/+//6//r/+//8////AAAAAAEAAQACAAIA
AwADAAMAAwADAAIAAgACAAMABQAFAAQABAADAAMAAwADAAUABAAEAAQABAAFAAUABAAE
AAUABQAFAAUABQAFAAUABQAFAAYABgAGAAYABQAFAAUABQAFAAUABwAHAAcABwAHAAcA
BwAHAAYABgAGAAYABAAEAAQABAAGAAUABQAFAAUABQAFAAUABgAGAAUABQAFAAUABQAF
AAQABAADAAMABQAFAAUABQAFAAUABQAFAAUABQAFAAUABQAGAAYABgAGAAUABQAFAAUA
BgAGAAUABQAFAAUABQADAAMAAwADAAUABQAFAAYABAAEAAMAAwAEAAUABgAHAAcABgAF
AAQABQAFAAUABQAFAAUABQAFAAMAAwADAAMABQAGAAQABAAEAAQAAwADAAMABAAEAAQA
BAAEAAQABQAFAAUABQAGAAYACAAJAAkACgAMAAwADAAMAAwACwAJAAgABQABAAAA////
/////////wAAAAAAAP7//v/8//z//P/8//z//v///wAAAQADAAQABAAEAAQABQAFAAIA
AgACAAEAAwADAAMABAAEAAQABAAEAAMAAwADAAMABAAEAAQABAAEAAQABAAEAAYABgAI
AAgACwARABgAGwAbABYAEQAKAP3/7f/j/97/1P/M/8L/s/+p/6f/p/+n/6j/q/+s/7H/
vf/K/9T/2//k/+z/8f/1//n//v8AAAIABQAIAAcACQAKAAsACwALAAsACwAMAA0ADQAO
AA4ADgAOAA4AEAAQABEAEQARABIAEgASABMAEwATABIAEAAQABEAEQARABEAEQARABIA
EgASABIAEgASABIAEQARABEAEQARABEAEQARABEAEQASABIAEQARABEAEQARAA8ADwAP
AA8AEQARABEAEQARABEAEQARABEAEQARABAADwAPAA8ADwAQABAADwAPAA8ADwAOAA4A
DAAMAAwADAANAA0ADQAMAAoACQAIAAgABwAGAAYABgAGAAUABAADAAIAAQABAAEAAwAB
AAAAAAD//////v/+//z//P/7//v/+//7//v/+//9//3//v///wAAAQACAAMAAgACAAMA
BAAFAAYABgAHAAcACAAIAAkACwALAAsACwAKAAoACgALAAkACQAIAAgACwALAAsACwAL
AAoACgAKAAoACwALAAoACgALAAsACwALAAsACwALAAsACwAMAAwADAAMAAsACwALAAsA
CwALAA0ADQANAA0ACwALAAsACwAKAAoACgAKAAoACgAKAAoADAALAAsACwALAAsACwAL
AAwADAALAAsACQAJAAkACQAKAAoACQAJAAsACwALAAsACwALAAsACwALAAsACwALAAsA
DAAMAAwADAALAAsACwAJAAoACgAJAAkACQAJAAkACQAJAAkACQAJAAkACQAKAAoACgAJ
AAkACQAJAAkACQAKAAoACgAKAAoACgAKAAoACQAJAAkACgAKAAoACgAKAAoACwALAAsA
CwAMAAwADgANAA0ADgAQABIAEgASABIAEQAPAA4ACwAHAAYABQAFAAUABQAFAAYABgAG
AAQABAACAAIAAgACAAIABAAFAAYABwAJAAoACgAKAAoACwALAAgACAAIAAcACQAJAAkA
CgAIAAgACAAIAAkACQAJAAkACgAKAAoACgAIAAgACAAIAAoACgAKAAoADQARABYAGQAb
ABgAEwAMAAMA9f/l/9r/0v/O/8z/x/+//73/v//B/8D/wf/A/7//v//I/9D/2f/k/+z/
8//3//n//P8AAAQABQAIAAkACwAMAA0ADwAPAA8ADwAOAA8ADwAQABAAEAAQABAADgAO
AA8ADwARABIAEgASABEAEQARABAAEAAQABEAEQARABEAEQARABAAEAAQABAAEAAQABAA
DwAPAA8ADwAPAA0ADQANAA0ADQAOAA4ADQANAA0ADQANAA0ADQANAA0ADQANAA0ADQAN
AA0ADQANAA0ADQANAAwACwALAAsACwAKAAoACQAJAAcABwAGAAYABgAGAAYABgAFAAUA
BQAEAAQAAwACAAIAAQAAAAAAAAD+//3//P/7//r/+f/5//n/+//5//j/+P/1//X/9P/0
//T/9P/z//P/8f/x//H/8f/y//P/9f/3//b/9//4//n/+v/6//v//P/9//7//v////3/
/v/+////AQABAAEAAQACAAIAAgADAAMAAwACAAIAAwADAAMAAwADAAIAAgACAAQABQAF
AAQAAgADAAMAAwADAAMAAwADAAMAAwAEAAQABAAEAAMAAwADAAMAAwADAAEAAQABAAEA
AwADAAMAAwACAAIAAgACAAAAAAAAAAAAAgABAAEAAQABAAEAAQABAAIAAgABAAEA////
//////8AAAAA/////wEAAQABAAEAAQABAAEAAQABAAEAAQABAP//AAAAAAAAAAD/////
//8BAAIAAgABAP////////////////////////////8AAAAAAAD///////////////8A
AAAAAAAAAP////////////8AAP7//v/+//7/////////AAAAAAAAAAAAAAAAAQABAAEA
AQACAAIABAAFAAUABgAIAAgACAAIAAgABQADAAIA///9//z/+//7//v/+//7//z//P/8
//r/+v/2//b/9v/2//j/+v/7//z/+//9//7//v8AAAAAAQABAAAAAAAAAP//////////
AAD+//7//v/+////////////AAAAAAAAAAAAAAAAAAAAAP7//v/+/wIABwANABIAEwAR
AAwABQD8/+3/3f/V/87/yP/C/7j/q/+l/6X/pf+n/6r/q/+s/6//uf/E/87/1f/e/+b/
6//v//P/9v/4//z//f/+//3///8AAAEAAwADAAMAAwAGAAcABwAIAAYABgAGAAYABgAG
AAcABwAHAAgACAAIAAkACQAJAAgACgAKAAsACwAJAAkACQAJAAgACAAIAAgACAAIAAgA
BwAJAAkACQAJAAgABwAGAAUABwAIAAgABwAHAAcABwAHAAcABwAHAAcABwAHAAcABwAH
AAcABwAHAAcABwAHAAYABQAFAAUABQAGAAYABQAFAAUABQAEAAQABAAEAAQABAADAAMA
AwACAAAA///+//7////+//7//v/8//v/+v/5//r/+f/5//n/+f/3//b/9v/1//X/9P/0
//L/8v/x//H/8f/x//H/8f/x//H/8v/z//b/9//4//n/+v/6//v//P/9//7//v//////
AAAAAAEA//////////8CAAIAAgADAAEAAQAAAAAAAwADAAMAAwADAAIAAgACAAAAAQAB
AAAAAgADAAMAAwABAAEAAQABAAEAAQACAAIABAAEAAMAAwADAAMAAwADAAMAAwADAAMA
AQABAAEAAQACAAIAAgACAAQABAAEAAQABAADAAMAAwADAAMAAwADAAQABAADAAMAAQAB
AAEAAQACAAIAAQABAAMAAwADAAMAAwADAAMAAwABAAEAAQABAAEAAgACAAIAAAD/////
//8AAAIAAwADAAMAAwADAAMAAwADAAMAAwADAAMAAwAEAAIAAgABAAEAAQABAAEAAQAC
AAIAAgACAAEAAQABAAEAAwADAAEAAAACAAIAAgACAAEAAQABAAIAAgACAAIAAgACAAMA
AwADAAUABgAGAAgACQAJAAoADAAKAAoACgAKAAsACQAIAAUAAQAAAP////////////8A
AAAAAAD+//7//v/+//7//v8AAAIAAwAEAAcACQAKAAoACgAKAAsACwAIAAgACAAHAAkA
CQAJAAoACAAIAAgACAAHAAcABwAHAAoACgAKAAoACgAKAAoACgAKAAoADAAMAA8AFQAa
ABsAGwAYABUAEAADAPP/6f/i/9j/0P/K/7v/sf+v/63/rf+w/7P/tP+1/73/yv/W/93/
5v/u//P/9//7/wAABAAGAAkACgALAA0ADgAPAA8ADwAPAA8ADgAPAA8AEAARABIAEwAU
ABIAEgATABMAEwAUABQAFAATABMAEwASABIAEgATABMAFQAVABUAFQAUABQAFAAUABIA
EgASABEAEwATABMAEwATABMAEwATABMAFAAUABMAFQAVABUAFQAXABcAFwAXABcAFwAX
ABcAFQAVABUAFQAVABUAFQAUABMAEwATABMAFAAUABMAEwATABMAEgASABIAEgASABIA
EQARABEAEAAOAA0ADAAMAAsACgAKAAoACAAHAAYABQAEAAMAAwADAAMAAQAAAAAA////
//7//v/+//7//f/9//v/+//7//v/+//7//z//f/+////AAABAAQABAAFAAYABwAIAAgA
CQAHAAgACAAJAAcABwAHAAcACgAKAAoACwALAAsACgAKAAsACwALAAsACwAKAAoACgAK
AAsACwAKAAgACQAJAAkACwALAAsACwANAA0ADgAOAAwADAALAAsACwALAAsACwALAAsA
CwALAAsACwALAAsADAAMAAwADAAMAAwADAAMAAwACwALAAsACwALAAsACwAMAAwACwAL
AAsACwALAAsADAAMAAsACwAJAAkACQAJAAsACwALAAsACQAJAAkACQAJAAoACgAKAAwA
CwALAAsACQAKAAoACQALAAsACwALAAsACwALAAsACwALAAsADAAMAAwACwALAAkACQAJ
AAkADAAOAA4ADQAMAAsACgAJAAkACQAKAAoACgAKAAoADAANAA0ADQANAA4ADgAQABMA
EwAUABYAFAAUABQAFAATABEAEAANAAcABgAFAAUABQAFAAUABgAGAAYABAAEAAAAAAAA
AAAAAgAEAAUABgAHAAkACgAKAAoACgALAAsACgAKAAoACQAJAAkACQAKAAoACgAKAAoA
CQAJAAkACQAIAAgACAAIAAoACgAKAAoADAAKAAwADAAPABUAGgAdABsAFgARAAwA///t
/+H/2v/U/9D/zP/F/7//v/+//7//wP/B/8D/wf/F/87/1v/h/+j/7v/z//n/+//8/wAA
BgAHAAgACQALAAwADQAPAA8ADwAPAA4ADwAPABAAEAAQABAAEAAQABAAEQARABEAEgAS
ABIAEQARABEAEAAOAA4ADwAPAA8ADwAPAA8AEAAQABAAEAAQABAAEAAPAA0ADQANAA0A
DwAPAA8ADwANAA4ADgANAA0ADQANAA0ADwAPAA8ADwANAA0ADQANAA8ADwAPAA8ADQAN
AA0ADAALAAsACwALAAwADAALAAsACwALAAoACgAIAAgACAAIAAkACQAJAAgABwAFAAMA
AgABAAAAAAAAAAAA///+//3//P/7//v/+//7//n/+P/4//f/9//2//b/9P/0//P/8//z
//P/8//z//X/9f/2//f/9v/3//j/+f/6//r/+//8////AAAAAAEA//8AAAAAAQADAAMA
AwADAAQABAAEAAUABQAFAAQABAAFAAUABQAFAAUABAAEAAQABAAFAAUABAAEAAUABQAF
AAUABQAFAAUABQAFAAYABgAGAAYABQAFAAUABQAFAAUABQAFAAUABQADAAMAAwADAAIA
AgACAAIABAAEAAQABAAEAAMAAwADAAMAAwADAAMAAgACAAEAAQACAAMABAAFAAQABAAD
AAMAAwADAAMAAwAFAAUABQAFAAMAAwADAAMAAwAEAAQABAAEAAMAAwADAAMABAAEAAMA
AwADAAMAAwADAAMAAwADAAMAAwADAAQABAAEAAMAAwAFAAUABQAFAAYABgAGAAYAAwAD
AAMABQAEAAQABAAEAAQAAwADAAMABAAEAAQABAAEAAQABQAFAAUABQAGAAYACAAJAAkA
CgAMAAwADAAMAAwACwAJAAgABQADAAIAAQABAP///////wAAAQACAAEAAgAAAAAAAAAA
AP7/AAABAAIAAwAFAAYABgAIAAgACQAJAAYABgAGAAUABQAFAAUABgAGAAYABgAGAAcA
BwAHAAcABgAGAAYABgAIAAgACAAIAAgABgAGAAgACwAPABYAGwAbABYAEwAOAAMA8f/j
/9z/1v/O/8b/u/+t/6n/q/+t/6z/r/+w/7P/t//C/87/1//g/+j/7//1//f/+v/+/wAA
BQAGAAUABwAIAAkACgALAAwADQANAA0ADAAMAAwADAAMAAwADgAOAA8ADwAPABAAEAAQ
ABEAEQARABAADgAOAA8ADwAPAA8ADwAPABAAEAAQABAADgAOAA4ADQAPAA8ADwAPAA0A
DQANAA0ADQAOAA4ADQANAA0ADQANAA8ADwAPAA8ADwAPAA8ADwANAA0ADQANAA0ADQAN
AAwACwALAAsACwAMAAwACwALAAsACwAKAAoACAAIAAgACAAJAAkACQAIAAgABwAGAAYA
BQAEAAQABAACAAEAAAD///7//f/9//3//f/7//r/+v/7//v/+v/6//j/+P/3//f/9//3
//f/9//5//n/+v/7//z//f/+////AAAAAAEAAgABAAIAAgADAAUABgAGAAcABQAFAAUA
BQAIAAgACAAJAAkACQAIAAgACQAJAAkACQAHAAYABgAGAAYABwAHAAYACAAJAAkACQAJ
AAkACQAJAAcABwAIAAgACgAKAAkACQAHAAcABwAHAAcABwAHAAcACQAJAAkACQAIAAgA
CAAIAAgACAAIAAgACAAHAAcABwAJAAkACQAJAAoACgAJAAkACQAJAAkACQAKAAoACQAJ
AAkACQAJAAkACQAJAAkACQAJAAkACQAJAAkACgAKAAoACgAJAAkACQAJAAoACgAJAAkA
CQAJAAkACwALAAsACwAJAAkACQAKAAwADAALAAsACwALAAsACwAOAA4ADgAOAAsACwAL
AAsADQANAA0ADQALAAsACwAKAAoACgAKAAoACwALAAsADAAMAAwADAAMAAwADQANAA0A
DwAQABAAEgARABEAEgAUABUAFgAXABgAFgATABEADQAJAAgABwAHAAkACQAJAAoACgAK
AAgACAAEAAQABAAEAAYACAAJAAoACwANAA4ADgAOAA4ADwAPAA4ADgAOAA0ADQANAA0A
DgAOAA4ADgAOAA0ADQANAA0ADgAOAA4ADgAOAA4ADgAOAA4ADAAOABAAEwAXAB4AIQAh
AB4AGwAUAA0A///x/+b/3v/Y/9L/x/+7/7n/uf+3/7j/uf+8/7v/v//K/9b/3//o//D/
9//7////BAAGAAgACwAMAA8AEQASABMAEwATABMAEwAUABUAFQAWABYAFgAWABYAFgAW
ABcAFwAXABgAGAAYABkAGQAZABgAGAAYABkAGQAZABkAGQAZABgAGAAYABgAGAAYABgA
FwAXABcAFwAXABcAFwAXABcAFwAYABgAFwAZABkAGQAZABcAFwAXABcAFwAXABcAFwAX
ABcAFwAXABcAFwAXABYAFQAVABUAFQAWABYAFQAVABUAFQAUABQAFgAWABYAFgATABMA
EwASABIAEQAQABAADwAOAA4ADgAMAAsACgAJAAoACQAJAAkACQAHAAYABgAFAAUABAAE
AAQABAADAAMAAQABAAEAAQADAAMABAAFAAQABQAGAAcACAAIAAkACgANAA4ADgAPAA8A
EAAQABEAEQARABEAEQAUABQAFAAVABMAEwASABIAEwATABMAEwATABIAEgASABIAEwAT
ABIAFAAVABUAFQATABMAEwATABUAFQAWABYAFAAUABMAEwAVABUAFQAVABUAFQAVABUA
FQAVABUAFQAWABYAFgAWABYAFgAWABYAFgAVABUAFQAVABUAFQAVABQAFAATABMAFQAV
ABUAFQAWABYAFQAVABUAFQAVABUAFQAVABUAFQATABMAEwATABMAFAAUABQAFgAVABUA
FQAVABYAFgAVABUAFQAVABUAFQAVABUAFQAXABcAFwAYABcAFgAUABMAFQAVABUAFQAU
ABQAFAAUABUAFQAXABYAFgAWABYAFgATABMAEwAUABQAFAAUABQAFgAXABcAFwAZABoA
GgAcAB0AHQAeACAAHgAeAB4AHgAcABkAFwATABAAEAAQABEAEQARABEAEgASABIAEAAQ
AAwADAAMAAwADgAQABEAEgATABUAFgAWABQAFAAVABUAFAAUABQAEwATABMAEwAUABQA
FAAUABQAFQAVABUAFQAUABQAFAAUABQAFAAUABQAFAAWABgAGAAdACMAKAAnACUAIAAb
ABIAAQDz/+v/5v/g/9z/1v/L/8X/xf/F/8X/yP/J/8r/zf/V/97/5v/t//b//P8DAAUA
CwAOABIAFgAXABgAFwAZABoAGwAbABsAGwAbABwAHQAdAB4AIAAgACAAIAAeAB4AHwAf
AB8AIAAgACAAIQAhACEAIAAgACAAIQAhACEAIQAhACEAIAAgACAAIAAeAB4AHgAdAB4A
HwAgACEAHwAfAB8AHwAhACIAIgAhACEAIQAhACEAIQAhACEAIQAfAB8AHwAfAB8AHwAf
AB8AHwAfAB8AHgAfAB8AHwAfAB4AHgAdAB0AHQAdABwAHAAcABwAHAAcABkAGQAZABgA
GgAZABgAGAAVABQAFAAUABUAFQAVABUAEwARABAADwARAA8ADgAOAA0ADQAMAAwACgAK
AAkACQALAAsACwALAAsACwAMAA0ADgAPABAAEQAUABQAFQAWABUAFgAWABcAGQAaABoA
GwAZABkAGQAZABwAHAAcAB0AHQAdABwAHAAfAB8AHwAfAB8AHgAeAB4AHgAfAB8AHgAe
AB8AHwAfAB8AHwAfAB8AHwAfACAAIAAgACAAHwAfAB8AHwAfAB8AHwAfAB8AHwAfAB8A
HwAfACAAIAAgACAAIAAgACAAIAAgAB8AHwAfACAAIQAiACMAIgAiACEAIQAfAB8AHwAf
ACIAIgAhACEAIQAhACEAIQAhACEAIQAhACMAIwAjACMAIwAkACQAJAAkACMAIwAjACMA
JAAkACMAIwAjACMAIwAkACUAJgAnACUAJQAlACYAJgAmACUAJQAlACUAJQAlACYAJgAm
ACYAJQAlACUAJQAlACUAJQAlACcAKAAmACYAJgAmACUAJQAlACYAJgAmACYAJgAoACkA
KQApACkAKgAqACwALwAvADAAMgAwADAAMAAwAC0AKwAqACcAJAAkACQAJQAlACUAJQAm
ACYAJgAkACQAIgAiACIAIgAkACYAJwAoACkAKwAsACwALAAsAC0ALQAsACwALAArACsA
KwArACwALAAsACwALAArACsAKwArAC4ALgAuAC4ALgAuAC4ALgAuADAAMAAyADcAPQBC
AEUAQQA8ADcALAAfABEACQACAPz/9v/q/93/1//X/9f/1//a/93/3v/j/+3/+v8EAAsA
FAAeACMAJQApAC4AMgA0ADcAOAA5ADsAPAA9AD8APwA/AD8AQABBAEEAQgBDAEQARQBG
AEgASABJAEkASQBKAEoASgBNAE0ATQBMAEoASABHAEUARwBHAEcARwBEAEQARABEAEMA
QgBBAD8APwA/AD8APwA+AD0APAA7ADsAPAA8ADsAPQA9AD0APQA9AD0APQA9AD8APwA/
AD8AQQBBAEEAQQBDAEMAQwBCAEMAQwBDAEMAQgBCAEEAQQBDAEMAQgBCAEAAQABAAEAA
QQBBAA==
         </WaveFormData>
      </LeadData>
      <LeadData>
         <LeadByteCountTotal>10000</LeadByteCountTotal>
         <LeadTimeOffset>0</LeadTimeOffset>
         <LeadSampleCountTotal>5000</LeadSampleCountTotal>
         <LeadAmplitudeUnitsPerBit>4.88</LeadAmplitudeUnitsPerBit>
         <LeadAmplitudeUnits>��V</LeadAmplitudeUnits>
         <LeadHighLimit>2147483647</LeadHighLimit>
         <LeadLowLimit>268435456</LeadLowLimit>
         <LeadID>V2</LeadID>
         <LeadOffsetFirstSample>0</LeadOffsetFirstSample>
         <FirstSampleBaseline>0</FirstSampleBaseline>
         <LeadSampleSize>2</LeadSampleSize>
         <LeadOff>FALSE</LeadOff>
         <BaselineSway>FALSE</BaselineSway>
         <ExcessiveACNoise>FALSE</ExcessiveACNoise>
         <MuscleNoise>FALSE</MuscleNoise>
         <LeadDataCRC32>3502601974</LeadDataCRC32>
         <WaveFormData>
AAAAAAAAAAAAAAAAAAAAAAAAAAAAAAAAAgACAAIAAgAEAAQABAAEAAQABAAEAAQABAAE
AAQABAAEAAQABAAEAAYABgAGAAYABgAGAAYABgAIAAgACAAIAAgACAAIAAgACgAKAAoA
CgAKAAoACgAKAAoACgAKAAoACwAMAA0ADgAQABAAEAAQABEAEgATABQAFgAWABYAFgAX
ABgAGQAaABsAHAAdAB4AHwAgACEAIgAiACIAIgAiACQAJAAkACQAJgAmACYAJgAoACgA
KAAoACYAJgAmACYAJAAkACQAJAAjACIAIQAgACIAIgAiACIAIQAgAB8AHgAcABoAGAAW
ABMAEgARABAADQAMAAsACgAIAAgACAAIAAcABgAFAAQAAwACAAEAAAAAAAAAAAAAAP//
/v/9//z//v/+//7//v8AAAAAAAAAAAAAAAAAAAAAAAAAAAAAAAAAAAAAAAAAAAAAAAAA
AAAAAAAAAAAAAAAAAAAAAAAAAAAAAAAAAAAAAAAAAAAAAAACAAIAAgACAAAAAAAAAAAA
AgACAAIAAgABAAAA///+//7//v/+//7//v/+//7//v/8//z//P/8//z//P/8//z//v/+
//7//v/8//z//P/8//r/+v/6//r/+v/6//r/+v/6//r/+v/6//r/+v/6//r/+P/4//j/
+P/4//j/+P/4//j/+P/4//j/+P/4//j/+P/6//r/+v/6//r/+v/6//r/+P/4//j/+P/4
//j/+P/4//j/+P/3//f/9//3//j/+P/4//n/+f/5//n/+f/6//v/+//7//3//v//////
////////////////+//6//n/+f/7//n/+f/6//r//P/9//3/+//7//v/+f/4//f/9//4
//n/+f/5//n/+f/5//n/+f/3//b/9v/2//L/8v/y//H/8f/x//H/8f/x//H/8f/w//D/
8f/x//H/8f/y//L/8f/x//H/8f/x//P/9v/+/wkAEwAcACMAKgAvADEALQAqACoALgAr
ACUAFQD8/+H/vv+J/1r/Sf9P/1v/bv+A/4//mv+o/7b/vf/D/8z/1P/b/+L/5f/q/+3/
7//y//T/9P/z//T/9f/1//j/+f/6//r/+//7//v//P/8//z//P/8//7//v///wAA/v/+
//7//v/+//7//v///wEAAQABAAEA//////////8CAAIAAgADAAEAAQABAAEAAwADAAMA
AwADAAQABAAEAAIAAwADAAMABQAGAAYABgAHAAcABwAIAAgACAAKAAoACAAIAAkACQAL
AA0ADQANAA8AEAARABEAEgASABMAFAAVABYAFwAYABkAGgAbABwAHAAdAB4AHgAfAB4A
HgAeACEAIgAkACUAIwAjACQAJAAkACUAJQAlACUAJQAkACQAJAAkACQAJAAjACMAIwAj
ACMAIwAhACEAIQAgAB8AHgAdABsAGQAYABUAFQASABIADwANAA0ADAAKAAkABwAFAAUA
BAAEAAMAAgABAAAAAAAAAAAAAAD///////////7//v/+//7//v/+//7//v/+//z//P/8
//z//v////////////////////3//v/+//7//v/+//7//v/+//7//v/+/wAAAAAAAAAA
/v/+//7//v/+//7//v/+/wAAAAD//////f/9//3//f/+//7//v/+//3//f/9//3//v/+
//7//v/+//7//P/8//3//f/9//3//f/9//3//f/9//3//f/9//r/+v/6//r/+v/6//r/
+v/6//z//P/8//z//P/8//z//P/8//v/+//7//v/+//7//v/+//7//v/+//7//v/+//7
//v/+//9//7//P/8//z//P/7//v/+//7//z//P/8//3////////////+/////////wEA
AgADAAMAAwADAAMAAwADAAMAAQAAAP////////3/+//8//z//v8BAAEAAQABAAEA///+
//3//f/+/////////////f/9//3//f/9//z/+v/6//j/+P/5//n/+v/7//n/+f/5//n/
+f/4//j/+f/5//n/+f/6//r/+f/5//n/9//3//n//v8CAAkAFQAeACcALAAxADMALwAo
ACQAJgAtAC0AIQAKAPH/0P+f/3D/Wf9b/2P/cP+A/4//nP+o/7T/vf/F/8z/1P/d/+T/
6//w//P/9f/4//r/+v/5//r/+//7//z//f/+//7/AAABAAIABAAEAAQABAAEAAMAAgAC
AAIAAgACAAIAAgAEAAQABAAFAAMAAwADAAMABQAFAAUABQAEAAQABAAFAAUABQAFAAUA
BQAFAAUABQADAAQABAAEAAYABwAHAAcACQAKAAoACgALAAsACwAMAAwADAAOAA4ADgAO
AA8ADwAPABEAEQARABEAEgATABMAFAAUABUAFgAVABYAFwAYABsAHAAdAB4AHgAfACAA
IAAgACAAIQAiACQAJAAlACUAJQAlACYAJgAmACcAJwAnACUAJQAkACQAJgAmACYAJgAj
ACMAIwAjACMAIwAhACEAIAAeABwAGgAbABkAFwAWABUAFQASABIADwANAA0ADAAIAAcA
BQADAAMAAgACAAEAAQABAAEAAgAAAAAAAAD///////////7//v/+//7//v/8//z//P/8
//7//v/+//7//v//////////////////////AAAAAAAAAAAAAAAAAAACAAIAAgACAAAA
AAAAAAAA/v/+//7//v///wAAAQACAAAAAAD////////////////+//7//v/+////////
/////v/+//7//v/8//z/+v/6//3//f/9//3//f/9//3//f/7//v/+//7//z//P/8//z/
/P/8//z//P/6//z//P/8//z//P/8//z//P/8//v/+//9//3//f/9//3//f/9//3/+//7
//v/+//7//v/+f/5//r/+v/6//r/+v/7//v/+//7//r/+v/6//v//f/9//3//f/8//3/
/f/9////AAABAAEAAwADAAMAAwABAAEA///+//////////3//f/+//7/AAD/////////
/////f/8//v/+//8//3//f///////f/9//v/+//7//r/+P/4//b/9v/4//f/9//3//X/
9f/1//X/9//2//b/9//1//X/9f/2//j/9//3//f/+f/5//n/+v8AAAkAFQAeACUALAAv
ADEALwAoACgALAAxAC8AHwAIAO3/zP+Z/2b/Uf9V/1//cP+C/5H/mv+m/7T/vf/F/8z/
1P/d/+T/6//w//P/8//2//j/+P/5//r/+//7//z//f/+//7//f/9//3//v/+//7//v/+
/wAAAAABAAIAAAAAAAAAAAACAAIAAgADAAUABQAFAAUAAwADAAMAAwAEAAQABAAFAAUA
BQAFAAUABQAFAAUABQADAAQABAAEAAYABwAHAAcABQAGAAYABgAHAAcABwAIAAgACAAK
AAoACgAKAAsACwANAA8ADwAPAA8AEAARABEAEAAQABEAEgAUABYAGAAaABkAGgAbABwA
HAAdAB4AHgAgACAAIQAiACIAIgAjACMAJQAlACYAJgAkACUAJQAlACUAJQAkACQAIgAi
ACIAIgAhACEAIQAhACMAIwAhACEAHwAeAB0AHAAbABkAFwAWABUAFQASABIADQALAAsA
CgAKAAkABwAFAAUABAAEAAMAAAD///7//v/+//7//v/9//////////7//v/+//7//v/+
//7//v/+//7//v/+//7//P/9//3//f//////////////AAAAAAAA/v/+//7//v8AAAAA
AAAAAAIAAgACAAIAAAAAAAAAAAD+//7//v/+/wAAAAD///////////////8AAAAAAAAA
AP//////////AAAAAAAAAAD+//7//P/8//3//f/9//3//f/9//3//f/9//3//f/9//z/
/P/8//z/+v/6//r/+v/5//z//f/+//z//P/8//z/+v/6//n/+f/7//v/+//7//n/+f/5
//n/+//7//v/+//7//v/+//7//z//P/7//v/+//6//r/+v/6//r/+f/5//n/+f/8//z/
/P/9//3//f/9//3//P/9//3//f///wAAAQABAP//////////AQABAP///v/9//3//f/7
//v//P/8//7////////////9//v/+v/5//n/+v/7//v//f/9//v/+//5//n/+f/4//r/
+v/4//j/9v/1//X/9f/3//f/9//3//X/9P/0//X/9f/1//X/9v/4//f/9//3//n/9//5
//z/AgALABcAIAAnADAANQA3ADUALgAuADIAMwAvAB0ABADr/8j/k/9i/0//Vf9h/3D/
gv+R/5z/qv+2/7//xf/O/9j/4f/o/+3/7v/x//P/9v/4//j/+f/6//v/+//8//3//v/+
/////////wAAAAAAAAAAAAACAAIAAwAEAAQABAAEAAQABAAEAAQABQAFAAUABQAFAAUA
BQAFAAUABgAGAAYABwAHAAcABwAHAAcABwAHAAcABwAIAAgACAAIAAkACQAJAAkACgAK
AAoACwALAAsADAAOAA4AEAAQAA4ADgAPAA8ADwARABEAEQATABQAFQAVABYAFgAXABgA
GQAaABsAHAAdAB4AHwAgACAAIQAiACIAJAAkACUAJgAmACYAJwAnACcAJwAoACgAKAAp
ACkAKQAnACcAJgAmACcAKAApACoAKQApACkAKQAnACcAJQAlACUAJAAjACIAIQAfAB0A
HAAZABkAFgAWABMAEQARABAADgANAAsACQAJAAgACAAHAAgABwAGAAYABAAEAAQAAwAD
AAMAAwACAAQABAAEAAQAAgACAAIAAgAAAAAAAAAAAAIAAwADAAMAAwADAAMAAwABAAIA
AgACAAIAAgACAAIAAgACAAIAAgACAAIAAgACAAIAAgACAAIAAgACAAIAAgACAAIAAQAB
AAEAAQABAAEAAgACAAIAAgADAAMAAwADAAAAAAAAAAAAAgACAAAAAAABAAEAAQABAAEA
AQABAAEAAQABAAEAAQD+//7//v/+/wAAAAAAAAAA/v8AAAAAAAD+//7//v/+//7//v/9
//3//f/9//3//f///////f/+//z//P/8//z//f/9//3//f/+//7//v////3//f/9//3/
AAABAAEAAQADAAQABQAFAAMAAwADAAMAAwADAAEAAAABAAEAAQD/////AAAAAAIAAgAB
AAAA//8AAP////////3//v////////////3//f/////////+//z//P/6//r//P/7//v/
+//5//n/+f/5//n/+P/4//n/9//3//f/+P/4//f/9//3//f/+f/5//z/AAAJABEAGgAj
ACwALwAxAC8AKAAiACQAKwAtACUADgDz/9b/qf96/13/Wf9h/27/fP+J/5T/ov+w/7n/
wf/K/9D/2f/k/+v/8P/z//P/9v/4//j/+f/6//v/+//8//3//v/+/wEAAQABAAIAAgAC
AAIAAgAAAAAAAQACAAIAAgACAAIABAAEAAQABQADAAMAAwADAAMAAwADAAMABAAEAAQA
BQAHAAcABwAHAAcABwAHAAcABQAGAAYABgAEAAUABQAFAAcACAAIAAgABwAHAAcACAAK
AAoADAAMAAoACgALAAsACQALAAsACwAPABAAEQARABAAEAARABIAFQAWABcAGAAXABgA
GQAaABwAHQAeAB4AIAAgACEAIgAkACQAJQAlACMAIwAkACQAJAAlACUAJQAlACUAJAAk
ACQAJAAkACQAIwAjACMAIwAjACMAIQAhACAAHgAcABoAGQAXABUAFAATABMAEAAQAA0A
CwALAAoACAAHAAUAAwADAAIAAgABAP7//f/8//z//v/+//7//f/7//v/+//6//z//P/8
//z//P/8//z//P/8//z//P/8//7//////////f/9//3//f/9//7//v/+//7//v/+//7/
/v/+//7//v/+//7//v/+//7//v/+//7//v/+//7//v/8//z/+//7//3//f/9//3//v/+
//7//v/9//3//f/9//z//P/8//z//P/8//r/+v/7//v/+//7//v/+//7//v/+f/5//n/
+f/6//r/+v/6//j/+P/4//j/9v/4//j/+P/6//r/+v/6//r/+v/5//n/+f/5//n/+f/5
//n/+f/5//n/+f/5//n/+f/6//r/+v/6//r/9//3//f/9//4//j/+P/5//n/+f/5//n/
+v/7//v/+//9//7///////////////////////3//P/7//v/+//5//n/+v/6//z//f/9
//3//f/9//v/+v/5//v//P/9//3/+//7//n/+f/7//v/+//6//j/+P/2//b/9v/1//X/
9f/1//X/9f/1//X/9P/0//X/9f/1//X/9v/4//f/9//3//f/9//5//7/BgAPABkAIgAn
ACwALwAxACsAJgAoAC4AMwAtABsA/v/h/7r/g/9a/1P/Wf9l/3b/hv+R/5z/qv+2/7//
x//S/9r/4f/k/+n/7v/v//H/9P/2//b/9//4//n/+f/4//n/+v/6//3//f/9//7//v/+
//7//v8AAAAAAQACAAEAAAD///7//v/+//7///8BAAEAAQABAAEAAQABAAEABAAEAAQA
BQADAAMAAwADAAMAAwADAAMAAwAEAAQABAACAAMAAwADAAUABgAGAAYABwAHAAcACAAG
AAYACAAIAAoACgALAAsACwANAA0ADQAPABAAEQARABIAEgATABQAFQAWABcAGAAZABoA
GwAcABwAHQAeAB4AIAAgACEAIgAiACIAIwAjACMAIwAkACQAJAAlACUAJQAnACcAJgAm
ACYAJgAmACYAJQAlACUAJQAlACUAIwAjACEAIAAfAB4AGwAZABcAFgAVABUAEgASAA8A
DQANAAwACgAJAAcABQAFAAQABAADAAIAAQAAAAAAAAAAAAAA///////////+//7//v/+
//7//v/+//7//v/+//7//v/+//7//////////////////////wAAAAAAAAIAAgACAAIA
AAAAAAAAAAAAAAAAAAAAAAAAAAAAAAAAAAAAAAAAAAACAAIAAQABAP//////////AAAA
AAAAAAD///////////z//P/8//z//v/+//z//P/9//3//f/9//v/+//7//v//f/9//3/
/f/6//r/+v/6//r/+v/6//r/9v/4//j/+P/6//r/+v/6//z//P/7//v/+f/5//n/+f/5
//n/+f/5//n/+f/5//n/+//7//n/+P/6//r/+v/6//f/9//3//f/+v/6//r/+//7//v/
+//7//z//f/9//3//f/+//////8BAAEAAQABAAEAAQD///7//f/9//3/+//7//z//P/+
/wEAAQABAAEAAQD///7//f/9//7////////////9//3//f/9//3//P/6//r/+P/4//r/
+f/5//n/+f/5//n/+f/5//j/+P/5//n/+f/5//r/+P/3//f/9//5//n/+//8/wIACwAX
ACAAKQAwADUAOQA5ADIAMAA0ADMAMQAlAAwA8f/Q/53/bP9T/1X/Yf9w/4T/kf+c/6z/
uv/B/8f/0P/a/+H/5v/r//D/8//1//j/+v/6//v//P/9//3//v///wAAAAABAAEAAQAC
AAIAAgACAAIABAAEAAUABgAEAAQABAAEAAQABAAEAAUAAwADAAMAAwAFAAUABQAFAAYA
BgAGAAcABwAHAAcABwAHAAcABwAHAAgACgALAAwADAANAA0ADQALAAwADAAMAA0ADQAN
AA4ADAAMAA4ADgAPABAAEgATABEAEwATABMAEwAUABUAFQAYABgAGQAaABsAHAAdAB4A
HQAeAB8AIAAiACMAJAAkACYAJgAnACgAKAAoACkAKQAnACcAKAAoACoAKwArACsAKQAp
ACgAKAAmACYAJgAmACYAJwAoACkAKQApACcAJwAmACQAIgAgACEAHwAdABwAGQAZABYA
FgATABEAEQAQAAwACwAJAAcABwAGAAYABQAFAAUABQAGAAQABAAEAAMAAwADAAMAAgAA
AAAAAAAAAP7//v/+//7///8AAAEAAgACAAMAAwADAAEAAQABAAEAAQACAAIAAgACAAIA
AgACAAIAAgACAAIAAgACAAIAAgACAAIAAgACAAIAAgACAAIAAgACAAEAAQADAAMAAwAD
AAIAAgACAAIAAQABAAEAAQAAAAAAAAAAAAAAAAD+//7/AQABAAEAAQABAAEAAQABAP//
/////////v/+//7//v/+//7//v/+//r//P/8//z//v/+//7//v/+//7//f/9//3//f/9
//3///////7//v/+//7//v/7//v/+//7//7//v/+//////////////8AAAEAAQABAAIA
AgACAAEAAgADAAQABQAFAAUAAwACAAEAAQABAP///f/+//7/AAABAAEAAQABAP///f/8
//v//f/+//////8BAAEA//////////////7//P/8//r/+v/6//n/+f/5//n/+f/5//n/
+f/4//j/+f/5//n/+f/6//r/+f/5//n/+f/3//f/+v8AAAsAFwAgACcAMAAxADMAMQAo
ACYALAAxAC8AIQAIAO3/zP+b/2z/V/9b/2P/cv+C/43/mP+o/7T/vf/H/9D/2P/f/+b/
6//w//P/9f/4//r/+v/7//z//f/9//z//f/+//7/AQABAAEAAgABAAAA///+////AAAC
AAQAAgACAAIAAgACAAIAAgADAAMAAwADAAMAAQABAAEAAQAEAAQABAAFAAUABQAFAAUA
BQAFAAUABQADAAQABAAEAAQABQAFAAUABQAGAAYABgAJAAkACQAKAAoACgAMAAwADgAO
AA8ADwANAA8ADwAPABEAEgATABMAFAAUABUAFgAXABgAGQAaABsAHAAdAB4AHgAfACAA
IAAgACAAIQAiACAAIAAhACEAIQAhACIAIgAkACUAJQAlACUAJQAkACQAIgAiACIAIgAh
ACEAIQAhACMAIwAhACEAHwAeAB0AHAAZABcAFQAUABMAEwAQABAADQALAAsACgAKAAkA
BwAFAAMAAgACAAEAAgABAAAAAAD+//7//v/9//3//f/9//z//P/8//z//P/+//7//v/+
//7//v/+//7//P/9//3//f//////////////AAAAAAAA/v/+//7//v/+//7//v/+//7/
/v/+//7//v/+//7//v/+//7//v/+//7//v/9//3//f/9//3//f/8//z//P/8//3//f/9
//3/+v/6//r/+v/8//z/+v/6//v/+//7//v/+//7//v/+//5//n/+f/5//j/+P/4//j/
+v/6//r/+v/2//j/+P/4//r/+v/6//r/+P/4//f/9//5//n/+f/5//n/+f/5//n/+f/5
//n/+f/4//r/+v/6//r/9//3//f/9//4//j/+P/5//v/+//7//v//P/9//3//f/9//7/
/////wEAAQABAAEAAQABAP///v/9//3//f/7//n/+v/6//z///////////////3//P/7
//v//P/9//3//f/9//v/+//7//v/+//6//z//P/6//r/+P/3//f/9//5//n/+f/5//n/
+P/4//n/+f/5//n/+v/4//f/9//3//n/+f/7//z/AgAJABMAHgAlACwAMwA3ADUALAAq
ADAAMwAzACkAEgD3/9r/q/90/1f/V/9f/2z/fv+N/5j/pv+y/7v/w//M/9j/3//m/+n/
7v/x//P/9v/4//j/+f/6//v/+//6//v//P/8/////////wAAAAAAAAAAAAAAAAAAAQAC
AAIAAgACAAIAAgACAAIAAwABAAEAAQABAAMAAwADAAMABgAGAAYABwAFAAUABQAFAAUA
BQAFAAUABQAGAAYABgAGAAcABwAHAAUABgAGAAYABwAHAAcACAAIAAgACgAKAAoACgAL
AAsACwANAA0ADQANAA4ADwAPABIAEgATABQAFQAWABcAGAAZABoAGwAcABoAGwAcABwA
IAAgACEAIgAkACQAJQAlACMAIwAkACQAJAAlACUAJQAlACUAJAAkACQAJAAkACQAJQAl
ACUAJQAjACMAIQAhACIAIgAiACIAHwAdABsAGgAXABcAFAAUABEADwAPAA4ADAALAAkA
BwAHAAYABgAFAAQAAwACAAIAAgACAAIAAQABAAEAAQAAAP7//v/+//7/AAAAAAAAAAD+
//7//v/+/wAAAQABAAEAAQABAAEAAQD//wAAAAAAAAAAAAAAAAAAAgACAAIAAgAAAAAA
AAAAAAIAAgACAAIAAgACAAIAAgACAAIAAQABAP//////////AgACAAIAAgABAAEAAQAB
AP7//v/+//7/AAAAAP7//v/9//3//f/9////////////AQABAAEAAQAAAAAAAAAAAP7/
/v/+//7//v8AAAAAAAD+//7//v/+/wAAAAD/////////////////////////////////
//////////////8AAAAAAQAAAAAAAAAAAAAA//////////8AAAAAAAABAAEAAQABAAEA
BAAFAAUABQAGAAYABgAFAAcABwAHAAcACQAJAAcABgADAAMAAwABAAEAAgACAAQABwAH
AAcABwAHAAUABAADAAEAAgADAAMAAwADAAEAAQABAAEAAQAAAAAAAAD+//7/AAD/////
//////////////3//P/8//3/////////AAAAAP///////////////wIABAANABcAIgAp
ADAANwA7ADsANgAyADIANwA3AC0AGAD//+T/uf+E/1//Wf9h/3D/gv+R/5z/qv+2/8H/
yf/Q/9j/4f/q/+//9P/3//v//v8AAAAA//8AAAEAAQACAAMABAAEAAUABQAFAAYABgAG
AAYABgAIAAgACQAKAAgACAAIAAgACgAKAAoACwALAAsACwALAAsACwALAAsADAAMAAwA
DQANAA0ADQANAA0ADQANAA0ADQAOAA4ADgAOAA8ADwAPAA8AEAAQABAAEQARABEAEgAS
ABIAFAAUABQAFAAVABUAFwAZABkAGQAZABoAGwAbABwAHAAdAB4AHwAgACEAIgAjACQA
JQAmACYAJwAoACgAKgAqACsALAAuAC4ALwAvAC8ALwAwADAAMAAxADEAMQAxADEAMAAw
AC4ALgAuAC4ALwAvAC8ALwAxADEALwAvAC8ALgAtACwAKQAnACUAJAAhACEAHgAeAB0A
GwAbABoAGgAZABcAFQAVABQAFAATABAADwAOAA4ADgAOAA4ADQANAA0ADQAMAAwADAAM
AAwADAAMAAwADAAMAAwADAAMAAwADQANAA0ADQANAA0ADQANAA4ADgAOAAwADAAMAAwA
DgAOAA4ADgAOAA4ADgAOAA4ADgAOAA4ADgAOAA4ADgAQABAADwAPAA8ADwAPAA8ADgAO
AA4ADgANAA0ADQANAA4ADgAOAA4ADgAOAAwADAALAAsACwALAAsACwALAAsACwALAAsA
CwALAAwADQAOAAwADAAMAAwACAAKAAoACgAKAAoACgAKAAoACgAJAAkACwALAAsACwAJ
AAkACQAJAAkACQALAAoACgAKAAoACgAJAAkACQAJAAoACgAKAAsADQANAA0ADQAOAA8A
DwAPAA8AEAARABEAEQARABEAEQAPAA8ADQAMAAsACwALAAkACwAMAAwADgAPAA8ADwAP
AA0ACwAKAAkACwAMAA0ADQANAA0ACwALAAsACwALAAoACAAIAAYABgAGAAUABQAFAAUA
BQAFAAUABwAGAAYABwAFAAUABQAGAAYABQAFAAUAAwAFAAkADAASAB0AKQAwADUAPAA9
AD0AOQA0ADYAPABBADkAJwAKAO3/wv+N/2r/Zf9t/3n/iv+Y/6P/rv+6/8T/zf/X/+D/
6P/v//b/+/8AAAEAAwAGAAgACAAHAAgACQAJAAoACwAMAAwADwAPAA8AEAAPAA4ADQAM
AA0ADgAQABIAEAAQABAAEAAQABAAEAARABMAEwATABMAEwATABMAEwASABIAEgATABUA
FQAVABUAEwATABMAEwAVABYAFgAWABYAFwAXABcAFwAYABgAGAAZABkAGQAaABoAGgAc
ABwAHAAcAB0AHQAdAB8AHwAfAB8AIAAhACEAIgAiACMAJAAnACgAKQAqACsALAAtAC4A
LAAtAC4ALgAyADIAMwA0ADQANAA1ADUANQA1ADYANgA2ADcANwA3ADUANQA0ADQANgA2
ADYANgA1ADUANQA1ADUANQAzADMAMwAyADEAMAAvAC0AKwAqACkAKQAmACYAIwAhACEA
IAAeAB0AGwAZABkAGAAYABcAFgAVABQAFAATABIAEQAPABIAEwAUABQAFgAWABYAFgAU
ABQAFAAUABQAFAAUABQAFAAVABUAFQAXABcAFwAXABUAFgAWABYAFgAWABYAFgAWABYA
FgAWABgAGAAYABgAGAAYABgAGAAWABYAFgAWABgAGAAXABcAFQAVABUAFQAWABYAFgAW
ABcAFwAXABcAFgAWABYAFgAWABYAFAAUABUAFQAVABUAFQAVABUAFQAXABcAFwAXABQA
FAAUABQAFAAUABQAFAAUABYAFgAWABQAFAAUABQAFgAWABUAFQAVABUAFQAVABUAFQAV
ABUAEwATABMAEwAVABUAFQAVABYAFgAWABYAFgAWABUAFQAVABUAFgAWABYAFwAXABcA
FwAXABoAGwAbABsAGwAcAB0AHQAdAB0AHQAdAB0AHQAbABoAGwAbABsAGQAZABoAGgAc
AB0AHQAdAB0AHQAbABoAGQAbABwAHQAdABsAGwAZABkAGwAbABsAGgAaABoAGAAYABgA
FwAXABcAFwAXABcAFwAXABYAFgAXABcAFwAXABgAGgAZABkAGQAZABsAGwAgACgAMwA9
AEQASwBSAFcAVwBTAE4AUABUAFcATwA7ACAAAwDa/6P/ev9z/3//jf+c/67/u//G/9T/
3v/l/+//+P8AAAcADAARABQAFwAZABwAHgAeAB0AHgAfAB8AIAAhACIAIgAlACUAJQAm
ACYAJgAmACYAJgAmACcAKAAqACoAKgAqACgAKAAoACkAKwArACsAKwArACsAKwArACoA
KgAqACsALQAtAC0ALQArACsAKwArAC0ALgAuAC4ALgAvAC8ALwAvADAAMAAwADEAMQAx
ADIAMgAyADQANAA2ADYANwA3ADUANwA3ADcAOQA6ADsAOwA8ADwAPQA+AD0APgA/AEAA
QwBEAA==
         </WaveFormData>
      </LeadData>
      <LeadData>
         <LeadByteCountTotal>10000</LeadByteCountTotal>
         <LeadTimeOffset>0</LeadTimeOffset>
         <LeadSampleCountTotal>5000</LeadSampleCountTotal>
         <LeadAmplitudeUnitsPerBit>4.88</LeadAmplitudeUnitsPerBit>
         <LeadAmplitudeUnits>��V</LeadAmplitudeUnits>
         <LeadHighLimit>2147483647</LeadHighLimit>
         <LeadLowLimit>268435456</LeadLowLimit>
         <LeadID>V3</LeadID>
         <LeadOffsetFirstSample>0</LeadOffsetFirstSample>
         <FirstSampleBaseline>0</FirstSampleBaseline>
         <LeadSampleSize>2</LeadSampleSize>
         <LeadOff>FALSE</LeadOff>
         <BaselineSway>FALSE</BaselineSway>
         <ExcessiveACNoise>FALSE</ExcessiveACNoise>
         <MuscleNoise>FALSE</MuscleNoise>
         <LeadDataCRC32>2048323690</LeadDataCRC32>
         <WaveFormData>
9P/0//T/9P/y//L/8v/y//T/9P/0//T/9v/2//b/9v/4//j/+P/4//j/+P/4//j/+P/4
//j/+P/6//r/+v/6//r/+v/6//r/+v/6//r/+v/8//z//P/8//z//P/8//z//v/+//7/
/v/+//7//v/+/wAAAAAAAAAAAgACAAIAAgACAAIAAgACAAUABgAHAAgACAAIAAgACAAL
AAwADQAOAA8AEAARABIAEwAUABUAFgAXABgAGQAaABsAHAAdAB4AHwAgACEAIgAkACQA
JAAkACQAJAAkACQAJgAmACYAJgAkACQAJAAkACQAJAAkACQAIwAiACEAIAAcABoAGAAW
ABMAEgARABAADgAMAAoACAAHAAYABQAEAAEAAAD///7//f/8//v/+v/6//r/+v/6//n/
+P/3//b/+P/4//j/+P/4//j/+P/4//j/+P/4//j/+P/4//j/+P/4//j/+P/4//r/+v/6
//r/+v/6//r/+v/4//j/+P/4//r/+v/6//r/+v/6//r/+v/6//r/+v/6//r/+v/6//r/
+v/6//r/+v/6//r/+v/6//j/+P/4//j/9v/2//b/9v/2//b/9v/2//T/9P/0//T/9v/2
//b/9v/0//T/9P/0//T/9P/0//T/9v/2//b/9v/0//T/9P/0//T/9P/0//T/8v/y//L/
8v/y//L/8v/y//L/8v/y//L/8v/y//L/8v/y//L/8v/y//L/8v/y//L/8P/w//D/8P/w
//D/8P/w//D/8P/w//D/8P/w//D/8P/y//L/8v/y//P/8//0//T/9f/2//f/+P/3//f/
9//3//n/+f/5//n/+P/4//j/+P/6//n/+f/5//n/+//8//z/+v/6//j/9f/z//P/8//z
//P/8//z//P/9P/z//L/8v/w/+//7v/t/+z/6//r/+v/6f/p/+n/6f/q/+r/6v/q/+r/
6v/q/+v/6//q/+r/6v/q/+r/6v/q/+r/6//y//n/AQAKABUAIwAxAEMAWABtAIMAmQCp
ALIArACXAHgAQgDz/6n/gv95/3//if+U/5r/n/+p/7T/uv/A/8X/zf/U/9f/2//e/+H/
4//m/+f/5//o/+n/6v/q/+r/6//r/+z/7//v/+//7//w//D/8P/w//D/8P/x//H/8P/w
//D/8P/w//D/8P/w//P/8//0//T/9P/0//T/9P/0//T/9P/1//P/8//z//P/9f/1//X/
9v/4//j/+P/4//b/9v/2//f/9//3//j/+f/3//f/+P/5//n/+v/6//v/+//7//v/+//9
//7//////wEAAgADAAMABAAFAAYABwAHAAgACQAKAA0ADgAPABAAEQASABMAFQAUABQA
FgAXABoAGwAcAB0AHQAdAB8AIAAjACMAIwAjACQAJAAkACQAJAAlACUAJgAkACQAJAAk
ACYAJgAmACYAJQAkACMAIQAfAB0AHAAaABkAFwAVABQAEgAQAA4ADAANAAsACQAIAAYA
BQAEAAIAAgABAAAA//8AAAAAAAAAAP////////7//v/+//7//v/+//7//v/+//7//f/9
//3//P/8//z//P/8//z//P/8//7//v/////////////////9//3//f/9//7//v/+//7/
/v/+//7//v/+//7//v/+//7//f/9//3//f/9//3//v8AAP////////3//f/9//z//v/+
//7//v/+//7//v/9//3//f/9//3//P/8//3//f/9//3//f/8//z//P/7//v/+//7//v/
+//9//3//f/9//3//f/9//3//P/7//r/+P/6//r/+v/6//r/+v/6//r/+v/6//r/+v/6
//r/+v/8//r/+v/6//r/+v/6//r/+v/6//r/+v/8//z//v/+///////+//7///8AAAMA
BAAFAAUABQAFAAUABQAFAAUABgAGAAYABgAGAAUABQAFAAUABwAIAAgACAAIAAYAAwAB
AAEAAQABAAEAAQABAAEAAAD///7//v/+//3/+v/5//j/9//5//n/+f/5//n/+f/4//j/
+P/4//j/+P/4//n/+f/4//b/9v/2//b/+P/4//r/+//8/wEACwAWACEALQA7AEsAXABv
AH8AlQCrALgAsgCdAIAAUAAJAL//kP+D/4X/i/+Y/57/pf+v/7b/vP/E/8v/0//c/+P/
5//s/+//8f/0//X/9f/2//f/+P/4//j/+f/5//r//f/9//3//f/+//7//v/+//z//P/9
//3//v/+//7//v/+//7//v/+//////8AAAAA/v/+//7//v/+//7//v//////////////
AQABAAEAAgABAAAA///+/wAAAAAAAAEAAwADAAQABQAFAAUABgAHAAcACAAIAAkACQAJ
AAkACQAJAAoACwALAA0ADgAPAA8AEAARABIAEwATABQAFQAWABcAGAAZABoAHQAeAB8A
IQAgACAAIgAjACQAJQAmACcAJwAnACkAKgArACsAKwArACwALAAsACwALAAtAC0ALgAs
ACwALAAsACwALAAsACwAKQAoACcAJQAlACMAIgAgAB0AGwAZABgAFgAUABIAEAARAA8A
DQAMAAoACQAIAAYABgAFAAQAAwACAAIAAgACAAEAAQABAAAAAgACAAIAAgAAAAAAAAAA
AAAA////////AgACAAIAAgACAAIAAgACAAAAAAABAAEAAQABAAEAAQADAAMAAwADAAIA
AgACAAIAAgACAAIAAgAEAAQABAAEAAQAAwADAAMAAQABAAEAAgACAAEAAQABAAEAAQAB
AAAAAAAAAAAAAAD+//7//v/9//3//f/9//3//v/+///////9//3//f/8//7//v/9//3/
+//7//v/+//9//3//f/9//3//f/9//3/+//7//v/+v/8//z//P/8//z//P/8//z/+v/6
//r/+v/6//j/+P/4//j/+P/4//j/+P/6//r/+v/6//j/+P/6//r/+v/6//v/+//6//r/
+//8//3//v//////AQABAAEAAQD/////AAAAAAAAAAAAAP//////////AQACAAIAAgAC
AAAA/f/7//v/+//7//v/+//7//v/+v/5//j/+P/4//f/9P/z//L/8f/z//P/8//z//H/
8f/w//D/8v/y//L/8v/y//P/8//y//L/8v/y//L/8v/y//L/8//0//v/BQAQABkAKQA3
AEUAWABtAIMAmwCvALoAtACfAIIAUAABALP/hv99/3//h/+U/5z/of+r/7T/vP/C/8n/
z//W/93/4//m/+n/6f/s/+3/7f/u/+//8P/w//L/8//z//T/8//z//P/8//0//T/9P/0
//T/9P/1//X/9P/0//T/9P/1//b/9//4//f/9//4//j/+P/4//j/+P/4//j/+P/5//n/
+f/5//n/+f/5//n/+v/6//r/+v/6//r/+v/6//v/+//7//z//f/7//v//P/9//3//v/+
//////////////8BAAIAAwADAAMABAAFAAUABAAFAAYABwAIAAoADAAOAA0ADgAPABAA
EQASABMAFQAWABYAGAAZABoAGwAcAB0AHwAfACEAIgAhACEAIQAhACAAIAAgACAAIgAj
ACMAJAAkACQAJAAkACQAJAAkACQAIQAgAB8AHQAdABsAGgAYABcAFQATABIAEAAOAAwA
CgALAAkABwAGAAQAAwACAAAAAAD///7//f/8//z//P/8//v/+//7//r/+v/6//r/+v/6
//r/+v/6//r/+f/5//n/+v/6//r/+v/6//r/+v/6//z//P/9//3/+//7//v/+//7//v/
+//7//z//P/8//z//P/8//z//P/8//z//P/8//z/+//7//v/+//7//v//P/8//v/+//7
//n/+f/5//j/+v/6//r/+v/6//r/+v/5//n/+f/5//n/+P/4//n/+f/3//f/9//2//b/
9v/1//X/9//3//f/9//3//f/9//3//X/9f/1//X/9f/1//X/9P/2//b/9v/2//T/9P/0
//T/9v/2//b/9v/2//b/9v/2//T/9P/0//T/9P/2//T/9P/0//T/9P/0//T/9P/0//T/
9v/2//j/+P/5//n/+P/4//n/+v/7//z//f/9//3//f/9//3//f/9//7//v/+//7//v/9
//3//f/9////AAAAAAAAAAD+//v/+f/5//n/+f/5//n/+f/5//j/9//2//b/9v/1//b/
9f/0//P/8v/x//D/7//x//H/8P/w//D/8P/w//D/7v/v/+//7v/v//D/8f/y//D/8v/y
//P/9v/9/wcAEgAdACkANwBHAFoAbwCFAJkArQC2AK4AmwB8AEgA+/+x/4j/f/+D/43/
mP+e/6P/rf+4/77/xP/L/9P/2v/f/+P/5v/p/+n/7P/t/+3/8P/x//L/8v/w//H/8f/y
//T/9f/2//f/9v/2//b/9v/2//b/9//3//r/+v/6//r/+v/6//r/+v/7//v//P/8//z/
/P/8//z//P/8//z//f/9//3//f/9//3//f/9//7//v/+//7//v8AAAAAAAABAAEAAQAC
AAMAAQABAAIAAwADAAQABAAFAAUABQAFAAUABQAGAAcABwAHAAgACQAJAAoACwAMAA0A
DwAQABEAEgATABQAFQAWABcAGAAZABsAHAAcAB4AHwAgACEAIgAjACMAIwAlACYAJwAn
ACcAJwAqACoAKgAqACwALQAtAC4ALAAsACwALAAsACwALAAsACsAKgApACcAJwAlACQA
IgAfAB0AGwAaABgAFgAUABIADwANAAsACgAMAAsACgAIAAoACQAIAAcABAAEAAQABAAD
AAMAAwACAAQABAAEAAQAAgACAAIAAgAAAP///////wEAAgADAAQAAgACAAIAAgACAAIA
AwADAAUABQAFAAUABQAFAAUABQAGAAYABgAGAAYABgAGAAYABgAGAAYABgAGAAUABQAF
AAUABQAFAAYABgAFAAUABQAHAAcABwAGAAYABgAGAAYABgAGAAYABQAFAAUABQAFAAIA
AgADAAMAAwADAAMAAgAAAAAA/////wAAAQACAAMAAQABAAEAAQABAAEAAQABAAEAAQAB
AAAAAAAAAAAAAAAAAAAAAAAAAP7//v/+//7//v/+//7//v/+//7/AAAAAAAAAAABAAEA
BAAEAAUABgAFAAYABwAHAAcABwAHAAcABwAHAAgACAAIAAgACAAHAAcABwAHAAkACgAK
AAoACgAKAAcABQAFAAMAAwADAAMAAwADAAIAAQACAAIAAgABAP///f/7//n/+//7//v/
+//9//3//P/8//r/+v/6//r/+v/7//v/+v/6//r/+v/6//r//P/8//3//v8DAA0AFgAj
AC8AOQBHAFgAawB7AJEApwC4ALYAowCKAGAAHQDP/5b/g/+D/4n/lP+a/6H/q/+2/77/
xv/L/9H/2P/h/+f/7P/v//H/9P/1//X/9v/3//j/+P/6//v/+//8//v/+//7//v//v/+
//7//v/8//z//f/9/wAAAAAAAAAAAAAAAAAAAAD/////AAAAAP7//v/+//7/AAAAAAAA
AQABAAEAAQABAAEAAQABAAIAAAAAAAAAAAACAAIAAgADAAMAAwAEAAUAAwADAAQABQAF
AAYABgAHAAcABwAHAAcABwAIAAkACQAJAAoACwALAAwADQAOAA8AEQASABMAFAAVABYA
FwAYABkAGgAbAB0AHgAeACAAIQAiACMAJAAlACUAJQAnACgAKQApACkAKQAqACoAKgAq
ACoAKwArACwAKgAqACoAKgAqACoAKgAqACkAKAAnACUAIwAhACAAHgAdABsAGQAYABQA
EgAQAA4ADwANAAsACgAIAAcABgAEAAQAAwACAAEAAgACAAIAAgAAAP///v/8//7//v/+
//7//v/+//7//v/+//3//f/9/wAAAAAAAAAA///+//3//P/+//7/////////////////
///////////+//7//v/+/wAAAAAAAAAA/v/+//7//v/+//3//f/9/////////wAA/v/9
//3//f/9//3//f/8//z//P/8//z/+v/6//r/+f/7//v/+//7//r/+v/7//v/+f/5//n/
+P/6//r/+f/5//f/9//3//f/9//3//f/9//5//n/+f/5//f/9//3//b/9v/2//b/9v/2
//b/9v/2//b/9v/2//b/9v/2//b/9v/2//b/9P/0//T/9P/2//b/+P/4//j/+P/5//n/
+v/6//v//P/9//7///////3//f/9//3//////wAAAAD+//7//v/9//3//f/9////AAAA
AAAAAAD+//v/+f/5//n/+f/5//n/+f/5//j/9//2//b/9v/1//T/8//y//H/7//v/+//
7//x//H/8P/w//D/8P/w//D/7v/v/+//7v/w//D/8P/w//D/8P/w//H/9v/9/wcAEgAd
ACkANwBJAF4AcwCHAJ8AswC6AKwAlQBwADIA4f+d/4D/ff+B/4v/lv+a/6H/q/+0/7r/
wP/H/9H/1v/b/9//4v/l/+X/6P/p/+n/6v/r/+z/7P/s/+3/7f/u//H/8f/x//H/8P/w
//D/8P/y//L/8//z//L/8v/y//L/9P/0//T/9P/1//X/9v/2//T/9P/0//T/9v/2//b/
9//1//X/9f/1//X/9f/1//b/9v/2//b/9v/2//b/9v/3//f/9//4//n/9//3//j/+f/5
//r/+v/7//3//f/9//3///8AAAEAAQABAAIAAwADAAQABQAGAAcACQAKAAsADAANAA4A
DwAQABEAEgATABUAFgAWABgAGQAaABsAHAAdAB0AHQAfACAAIQAhACEAIQAkACQAJAAk
ACQAJQAlACYAJgAmACYAJgAkACQAJAAkACMAIgAhAB8AHQAbABoAGAAXABUAEwASAA4A
DAAKAAgACQAHAAUABAACAAEAAAD+//7//f/8//v//P/8//z//P/7//v/+//6//r/+v/6
//r/+v/6//r/+v/6//n/+f/5//j/+P/4//j/+v/6//r/+v/4//j/+f/5//v/+//7//v/
+f/5//n/+f/6//r/+v/6//r/+v/6//r//P/8//z//P/8//v/+//7//n/+f/5//r/+v/5
//n/+f/5//n/+f/4//b/9v/2//b/+P/4//j/9//1//X/9f/1//b/9v/3//f/9//3//f/
9v/2//b/9f/1//X/9f/1//X/8//z//P/8//1//X/9f/1//X/9f/1//T/9P/0//T/9P/0
//T/9P/0//T/9P/0//T/9P/0//L/8v/0//T/9P/0//L/8v/y//L/8v/y//T/9P/2//b/
9//3//j/+P/5//r/+f/6//v/+//9//3//f/9//3//f/+//7//P/8//z/+//7//v/+//9
/wAAAAAAAAAA/v/7//n/+f/5//n/+f/5//n/+f/4//f/9v/2//b/9f/0//P/8v/x//H/
8f/x//H/8f/x//D/8P/w//D/8P/w//D/8f/x//D/8P/w//D/8P/y//T/9P/z//b//f8F
ABAAGwApADUARQBaAG0AgwCZAKkAtACwAJ0AgABQAAUAuf+M/3//g/+N/5b/nv+j/63/
tv+8/8L/yf/T/9r/3f/j/+b/6f/r/+7/7//v//D/8f/y//L/8v/z//P/9P/1//X/9f/1
//b/9v/2//b/+P/4//n/+f/4//j/+P/4//r/+v/6//r/+f/5//r/+v/6//r/+v/6//z/
/P/8//3/+//7//v/+//7//v/+//8//7//v/+//7//v/+//7/////////AAABAAEAAQAC
AAMAAQACAAIAAwAEAAUABgAHAAcACAAJAAkACQAKAAsACwAMAA0ADgAPAA8AEAARABIA
FQAWABcAGAAZABoAGwAdAB4AHgAgACEAIgAjACQAJQAjACMAJQAmACcAJwAnACcAKgAq
ACoAKgAqACsAKwAsACwALAAsACwALAAsACwALAArACoAKQAnACUAIwAiACAAHwAdABsA
GgAWABQAEgAQABEADwANAAwACgAJAAgABgAGAAUABAADAAIAAgACAAIAAQABAAEAAAAC
AAIAAgACAAEAAAD///7//////wAAAQAAAAAAAAAAAAAAAAAAAAAAAAAAAAEAAQABAAEA
AQABAAMAAwADAAMAAgACAAIAAgACAAIAAgACAAIAAgACAAIAAgABAAEAAQADAAMAAwAE
AAIAAQABAAEAAQABAAEAAAAAAAAAAAAAAAAAAAAAAP/////////////+//7/////////
//////7//v/+//3//f/9//3//f/9//v/+//7//v//f/9//3//f/////////+//z//P/8
//z//v/+//7//P/8//z//P/8//z//P/8//z//P/+//7/AAAAAAEAAQACAAIAAwAEAAMA
BAAFAAUABwAHAAcABwAFAAUABgAGAAgACAAIAAcABQAFAAUABwAIAAgACAAIAAYAAwAB
AAEAAQABAAEAAQABAAEAAAD///7//v/+//3//P/7//r/+f/5//n/+f/5//n/+f/4//j/
9v/2//b/9v/4//n/+f/4//j/+P/4//j/+P/4//b/9//6/wUADQAYACMALwA9AE0AYABx
AIUAmwCvALgAsgCbAHoASAD//7P/iP9//4H/if+U/5r/of+t/7b/vP/E/83/1f/a/+H/
5//s/+3/7//y//P/8//0//X/9v/2//j/+f/5//r/+//7//v/+//7//r/+f/4//r/+v/7
//v//P/8//z//P/6//r/+v/6//v/+//8//z/+v/6//r/+v/8//z//P/9//v/+//7//v/
/f/9//3//v/+//7//v/+//7//v/+/////////wAAAQABAAEAAgADAAMABAAEAAUABwAH
AAcABwAFAAYABwAHAAkACgALAAsADAANAA4ADwAPABAAEQASABUAFgAXABgAGQAaABsA
HQAcABwAHgAfAB4AHwAgACEAIwAjACUAJgAnACcAJwAnACgAKAAoACgAKAApACkAKgAq
ACoAKgAqACgAKAAoACgAJwAmACUAIwAhAB8AHgAcABsAGQAXABYAFAASABAADgANAAsA
CQAIAAgABwAGAAQABAADAAIAAQAAAAAAAAAAAP3//f/9//z//v/+//7//v/+//7//v/+
//7//f/9//3//P/8//z//P/8//z//P/8//7//v///////f/9//3//f////////////7/
/v/+//7//v/+//7//v/+//7//v/+//7//f/9//3/+//7//v//P/+//3//f/9//3//f/9
//z/+v/6//r/+v/6//r/+v/5//v/+//7//v/+v/6//v/+//7//v/+//6//j/+P/3//f/
+f/5//n/+f/3//f/9//3//n/+f/5//n/9//3//f/9v/4//j/+P/4//j/+P/4//j/+P/4
//j/+P/4//j/+P/4//j/+P/4//j/+P/2//b/+P/4//r/+v/7//v/+v/6//v//P/9//7/
/////////////////////wAAAAAAAAAAAAD///3//f/9////AQACAAMABAAEAAEA////
//3//f/9//3//f/9//z/+//6//r/+v/5//j/9//2//X/9f/1//X/9f/1//X/9P/0//T/
9P/0//T/9P/1//X/9P/0//T/9P/0//T/9v/2//f/+P/9/wUAEAAbACcANQBFAFYAaQB/
AJcArQC6ALoAqwCQAGQAGwDL/5T/g/+D/4v/lP+c/6H/q/+0/7r/wP/J/9H/2P/d/+P/
5P/p/+n/7P/t/+3/8P/x//L/8v/w//H/8f/y//X/9f/1//X/9v/2//b/9v/2//b/9//3
//b/9v/2//b/9v/2//b/9v/3//f/+P/4//j/+P/4//j/+P/4//j/+f/5//n/+f/5//n/
+f/5//r/+v/6//r/+v/6//r/+v/7//v/+//8//3/+//7//z//f/7//z//P/9////////
//////8AAAEAAQADAAQABQAFAAYABwAIAAkACQAKAAsADAAPABAAEQASABEAEgATABUA
FgAWABgAGQAaABsAHAAdAB0AHQAfACAAIwAjACMAIwAkACQAJAAkACIAIwAjACQAJgAm
ACYAJgAmACYAJgAmACcAJgAlACMAIQAfAB4AHAAbABkAFwAWABQAEgAQAA4ADQALAAkA
CAAGAAUABAACAAQAAwACAAEA/v/+//7//v/9//3//f/8//z//P/8//z//P/8//z//P/8
//v/+//7//z//P/8//z//P/8//z//P/8//z//f/9//3//f/9//3///////////////7/
/f/8//7//v/+//7//v/+//7//v/+//3//f/9//3//f/9//7//v/9//3//f/9//3//f/8
//z//P/8//z//P/8//z/+//7//v/+//7//r/+v/7//v/+//7//v/+v/6//r/+f/5//n/
+f/5//n/+//7//v/+//5//n/+f/5//n/+f/5//j/+v/6//r/+v/6//r/+v/6//j/+P/4
//j/+P/4//j/+P/6//r//P/6//r/+v/6//r/+v/6//r/+v/4//j/+v/6//z//P/9//3/
AAAAAAEAAgABAAIAAwADAAMAAwADAAMAAwADAAQABAAEAAQABAADAAMAAwADAAUABgAG
AAYABgAGAAMAAQABAP////////////////7//f/+//7//v/9//z/+//6//n/+f/5//n/
+f/5//n/+P/4//j/+P/4//j/+P/5//n/+P/6//r/+v/6//r/+v/6//n/+v8BAAkAFAAd
ACkANQBDAFQAawB/AJMApwC2ALYApwCQAGwALQDb/6D/if+H/43/mP+i/6f/r/+4/8D/
xv/N/9X/3v/j/+n/7v/x//P/9v/3//f/9v/3//j/+P/6//v/+//8//v/+//7//v//P/8
//z//P/+//7//////wAAAAAAAAAAAAAAAAAAAAABAAEAAgACAAAAAAAAAAAAAgACAAIA
AwADAAMAAwADAAMAAwADAAQABAAEAAQABAAGAAYABgAHAAUABQAGAAcABQAFAAYABwAJ
AAoACgALAAsACwALAAsACwAMAA0ADQAPABAAEQARABAAEQASABMAFQAWABcAGAAZABoA
GwAcAB0AHgAfACEAIgAiACQAJQAmACcAKAApACkAKQArACwALQAtAC0ALQAwADAAMAAw
ADAAMQAxADIAMAAwADAAMAAxADIAMwA0ADMAMgAxAC8ALwAtACwAKgAnACUAIwAiACIA
IAAeABwAGwAZABcAFgAWABUAFAASABAADwAOAA0ADgAOAA4ADgALAAsACwAKAAoACgAK
AAoADAAMAAwADAAMAAsACwALAAwADAAMAAwACgAKAAoACgAKAAoACwALAAsACwALAAsA
DQANAA0ADQAOAA4ADgAOAA4ADgAOAA4ADgAOAA4ADgAQAA8ADwAPAA0ADQANAA4ADgAN
AA0ADQALAAsACwAKAAwADAAMAAwADgAOAA4ADQALAAsACwALAAoACgALAAsACwALAAsA
CgAMAAwACwALAAkACQAJAAkACQAJAAkACQAJAAkACQAJAAkACQAJAAgACAAIAAgACAAK
AAoACgAKAAgACgAIAAgACAAIAAgACAAKAAoACgAKAAwADAAOAA4ADgAOAA8ADwAOAA4A
DwAQABEAEgATABMAEwATABMAEwARABEAEgASABIAEgASABEAEwATABMAFQAUABQAFAAU
ABIADwANAA0ADwAPAA8ADwANAA0ADAALAAoACgAKAAkABgAFAAQAAwADAAMAAwADAAUA
BQAEAAQABAAEAAQABAACAAMAAwACAAQABAAEAAQAAgAEAAYABwAMABUAHwAqADcAQQBP
AGEAdACHAJ0AswDFAMYAtgCdAHYANgDn/6n/kv+R/5X/n/+q/7D/t//B/8j/zv/W/9//
5//u//P/9//8//3///8CAAMAAwACAAMABAAEAAQABQAFAAYABwAHAAcABwAGAAYABgAG
AAgACAAJAAkADAAMAAwADAAMAAwADAAMAA0ADQAOAA4ADgAOAA4ADgAMAAwADAANAA8A
DwAPAA8ADQANAA0ADgAQABAAEAAQABAAEAAQABEAEQARABIAEwATABMAFAAVABUAFgAW
ABcAFQAVABUAFQAXABgAGQAZABsAHAAdAB0AHgAfACAAIQAhACIAIwAkACUAJgAnACgA
KQAqACsALQAuAC4AMAAxADIAMwA0ADUANQA1ADcAOAA5ADkAOQA5ADoAOgA6ADoAOgA7
ADsAPAA+AD4APgA+ADwAPAA8ADwAOwA6ADkANwA3ADUANAAyAC8ALQArACoAKgAoACYA
JAAjACEAHwAeAB4AHQAcABoAGgAZABgAFwAWABYAFgAWABcAFwAXABYAFgAWABYAFgAW
ABYAFgAWABYAFQAVABUAFgAWABYAFgAYABgAGAAYABgAGAAZABkAGQAZABkAGQAZABkA
GQAZABgAGAAYABgAGgAaABoAGgAaABoAGgAaABoAGQAZABkAGQAZABkAGgAaABkAGQAZ
ABkAGQAZABgAGAAYABgAGAAYABgAGAAXABcAFwAXABcAFgAWABcAFwAZABkAGQAYABYA
FgAVABUAFQAVABUAFQAXABcAFwAXABUAFQAVABUAFwAXABcAFgAWABYAFgAWABYAFgAW
ABYAFgAWABYAFgAWABYAFgAWABYAFgAWABYAFgAWABYAFgAWABYAFgAWABgAGAAYABgA
GQAZABwAHAAdAB4AHwAgACEAIQAfAB8AHwAfACEAIQAiACIAIgAiACIAIQAhACEAIQAj
ACIAIgAiACIAIgAfAB0AHQAdAB0AHQAdABsAGwAaABkAGQAaABsAGwAaABkAGAAXABcA
FwAXABcAFQAVABQAFAAWABYAFgAWABYAFwAXABYAFgAWABYAFgAWABgAGAAZAB4AJwAv
ADwARwBVAGMAdQCIAJ0AswDJANkA3ADQALcAkgBUAAMAw/+o/6f/r/+5/8L/yP/P/9f/
4P/o/+7/9f/9/wQABwALABAAEwATABYAFwAXABgAGQAaABoAGgAbABsAHAAfAB8AHwAf
AB4AHgAeAB4AHgAeAB8AHwAgACAAIAAgACAAIAAgACAAIwAjACQAJAAkACQAJAAkACIA
IgAiACMAIwAjACMAIwAjACMAIwAkACQAJAAkACQAJAAkACQAJQAnACcAKAApACkAKQAq
ACsAKQAqACoAKwAtAC0ALQAtAC0ALgAvAC8AMQAyADMAMwA0ADUANgA3ADcAOAA5ADoA
OwA8AA==
         </WaveFormData>
      </LeadData>
      <LeadData>
         <LeadByteCountTotal>10000</LeadByteCountTotal>
         <LeadTimeOffset>0</LeadTimeOffset>
         <LeadSampleCountTotal>5000</LeadSampleCountTotal>
         <LeadAmplitudeUnitsPerBit>4.88</LeadAmplitudeUnitsPerBit>
         <LeadAmplitudeUnits>��V</LeadAmplitudeUnits>
         <LeadHighLimit>2147483647</LeadHighLimit>
         <LeadLowLimit>268435456</LeadLowLimit>
         <LeadID>V4</LeadID>
         <LeadOffsetFirstSample>0</LeadOffsetFirstSample>
         <FirstSampleBaseline>0</FirstSampleBaseline>
         <LeadSampleSize>2</LeadSampleSize>
         <LeadOff>FALSE</LeadOff>
         <BaselineSway>FALSE</BaselineSway>
         <ExcessiveACNoise>FALSE</ExcessiveACNoise>
         <MuscleNoise>FALSE</MuscleNoise>
         <LeadDataCRC32>3008628817</LeadDataCRC32>
         <WaveFormData>
7v/u/+7/7v/w//D/8P/w//D/8P/w//D/8P/w//D/8P/x//L/8//0//T/9P/0//T/9P/0
//T/9P/0//T/9P/0//b/9v/2//b/9P/0//T/9P/2//b/9v/2//b/9v/2//b/+P/4//j/
+P/4//j/+P/4//r/+v/6//r//P/8//z//P/8//z//P/8//3//v///wAAAgACAAIAAgAD
AAQABQAGAAcACAAJAAoADQAOAA8AEAARABIAEwAUABUAFgAXABgAGQAaABsAHAAdAB4A
HwAgACAAIAAgACAAIwAkACUAJgAkACQAJAAkACQAJAAkACQAIwAiACEAIAAeABwAGgAY
ABUAFAATABIAEAAOAAwACgAIAAgACAAIAAcABgAFAAQAAwACAAEAAAD+//7//v/+//z/
/P/8//z//v/+//7//v/+//7//v/+//7//v/+//7//v/+//7//v/+//7//v/+/wAAAAAA
AAAAAAAAAAAAAAAAAAAAAAAAAAAAAAAAAAAAAAAAAAAAAAAAAAAAAAAAAAAAAAAAAAAA
AAAAAAAAAAAAAAAAAAAAAP7//v/+//7//v/+//7//v/+//7//v/+//z//P/8//z//P/8
//z//P/8//z//P/8//z//P/8//z//P/8//z//P/6//r/+v/6//z//P/8//z/+v/6//r/
+v/6//r/+v/6//r/+v/6//r/+v/6//r/+v/6//r/+v/6//r/+v/6//r/+v/6//r/+v/6
//r/+v/6//r/+v/6//r/+v/6//r/+v/7//v/+//9//3//f///////////wEAAgACAAIA
AgACAAMAAwADAAQABAAEAAUABgAEAAUABQAFAAUABgAGAAYABgAGAAQAAQD///3//P/8
//z//P/8//z/+//6//r/+v/7//r/+f/3//X/9P/0//T/9P/0//T/9P/y//L/8v/x//H/
8f/x//H/8//z//P/8//z//P/8//z//X/9f/1//j//f8EAA4AGQAoADoAUwBxAIwApAC3
AMAAwAC1AJwAagArAPH/zP++/7z/vP+9/7v/vv/D/8r/0P/T/9n/3v/h/+T/5//n/+v/
7P/t/+7/7//u/+7/7//v/+//7//v//D/8P/w//H/8f/0//T/9P/0//L/8v/z//P/9f/1
//X/9v/0//T/9P/0//T/9P/0//T/9P/0//T/9P/2//b/9v/4//X/9P/z//P/8//z//T/
9P/1//X/9v/3//b/9f/0//T/9v/2//f/9//1//X/9f/1//j/+P/4//r/+P/4//j/+f/6
//r/+v/6//z//f/9//3/AAAAAAIAAwACAAMABAAFAAgACAAIAAkACgALAAwADQANAA4A
DwAQABMAFAAVABYAFwAYABoAGwAaABsAHAAdAB8AHwAfAB8AIgAiACMAJAAjACMAIgAh
ACMAIwAiACIAIQAgAB8AHgAdABwAGwAaABgAFQATABEADwAMAAsACgAKAAcABwAFAAYA
BQAEAAMAAgABAAEAAQD///3//f/9//3//f/9//z//v/+//7//v/+//7//v/+//7//v/+
//3/+//7//z//P/+//7//v/+////////////AQACAAIAAgABAAAA///+/wEAAQABAAEA
AAAAAP////8AAAAAAAAAAAEAAQAAAAAAAAAAAAAAAAACAAEAAQABAAEAAAD///7/////
//////8BAAEAAQD///3//f/9//3//f/9//3//f/9//3//f/9//3//f/9//v/+//7//z/
/P/8//z//P/8//7//v/+//3/+//7//v/+//7//v/+//7//v/+//7//v//P/8//z//P/8
//3//f/7//r/+//8//3//v/8//z//P/8//z//P/9//3//f////////8BAAEAAQABAAMA
BAAEAAQABAAEAAUABQADAAQABAAEAAYACAAJAAsACgAJAAgACAAKAAoACgAKAAgABQAD
AAEAAAAAAAAAAAAAAAAA///+//z//P/7//r/+f/3//f/9v/4//j/+P/4//r/+v/6//r/
+P/3//f/9//5//n/+f/5//j/9//2//X/9//3//n/+f/1//b//f8GABAAHQAsAD4AVQBv
AIgAogC5AMYAwACzAJoAcgA3APv/0P++/7j/uP+7/7v/vv/B/8T/yP/N/9P/2v/h/+b/
6f/t/+//8P/x//L/8//0//T/9f/1//P/8//z//T/9v/2//f/9//6//r/+v/6//j/+P/5
//n/9//3//f/+P/2//b/9v/2//j/+P/4//j/+v/6//r/+v/4//j/+P/6//j/+P/4//n/
+//7//z//P/7//n/+P/3//n/+f/5//r/+v/6//v/+//9//3//f/9//z//P/8//7/AAAA
AAAAAQAAAAAAAAAAAAAAAQABAAEABAAEAAYABwAIAAkACgALAAwADAAMAA0AEAARABIA
EwATABQAFQAWABcAGAAZABoAGwAcAB4AHwAeAB8AIAAhACMAIwAjACMAJAAkACUAJgAk
ACUAJQAlACUAJQAkACQAJAAkACQAJAAhAB4AGwAYABgAFwAXABcAFAAQAA4ADAAMAAkA
CQAHAAgABwAGAAUAAgABAAEAAQABAP////////3//f/9//z//v/+//7//v/8//z//P/8
//z//P/8//v//f/9//7//v/+//7//v/+//////////////8AAAAAAAAAAAAAAAAAAAEA
AQABAAEAAAAAAP////8AAAAAAAAAAAEAAQAAAAAAAAAAAAAAAAD+//3//f/9//7//v/+
//7//f/9//3//f/9//3//f/7//v/+//7//v//f/9//3//f/7//v/+//7//3//f/9//v/
+f/5//r/+v/8//z//P/8//r/+v/6//n/+f/5//n/+f/7//v/+//7//3//f/9//3/+v/6
//r/+v/6//n/9//5//r/+v/6//r/+v/8//z//P/8//z//P/9//3//f////////8BAAEA
AQABAAMABAAEAAQABAAEAAUABQAFAAYABgAGAAcACAAIAAkABwAHAAcACAAIAAgACAAI
AAgABQADAAEA/v/+//7//v/+//7//f/8//z//P/7//r/+f/3//f/9v/4//j/+P/4//f/
9v/1//T/9v/1//X/9f/3//f/9//3//X/9f/1//X/9//5//f/8//z//j//f8GABAAHQAs
AD4AVQBzAJIArAC/AMoAyAC7AKYAegA5APf/zv/A/7z/uv+7/73/wP/D/8j/zv/T/9f/
3P/h/+b/6f/r/+//7v/v//D/8f/y//L/8//z//X/9f/1//b/9P/0//X/9f/2//b/9v/2
//b/9v/3//f/9//3//f/+P/4//j/+P/4//j/+P/4//j/+P/4//j/+P/4//j/+P/6//r/
+v/6//v/+f/5//r/+v/6//n/+f/5//n/+f/5//r/+v/6//v/+//7//v/+//7//z//P/8
//7//v/+//7///8AAAAAAAAAAAIAAwADAAMAAgACAAQABQAIAAkACgALAAwADAAMAA0A
EAARABIAEwAVABYAFwAYABkAGgAbABwAGwAcAB4AHwAgACEAIgAjACMAIwAjACMAJAAk
ACUAJgAmACcAJwAnACkAKQAoACgAJQAkACMAIgAgAB4AHAAaABsAGQAYABcAFQASABEA
EAAQAA0ADQALAAgABwAGAAUABgAFAAUABQAFAAMAAwADAAEAAQABAAAAAgACAAIAAgAA
AAAAAAAAAAAAAAAAAP//AQABAAIAAgACAAIAAgACAAMAAwADAAMAAwAEAAQABAAEAAQA
BAAEAAUABQAFAAUABQAEAAIAAQABAAIAAwAEAAUABQAEAAQABAAEAAQABAAEAAMAAwAD
AAMAAgABAAAAAAABAAIAAwABAAEAAQD//wEAAQABAAEAAQABAAEAAQD/////////////
//////3//////wAAAAAAAAAAAAAAAP7//v/+//3///////////////////////3//f/9
//3//v/+//7//v/8//3//f/9//3//f/9//3//v/+//7//v/+//7//v/+//7//v/+//7/
////////AQABAAEAAwADAAMAAwAFAAYABgAGAAYABgAHAAcABwAIAAgACAAJAAoACgAL
AAkACQAJAAoADAAMAAwADAAKAAcABQADAAIAAgACAAIAAAAAAP///v/+//7//f/8//3/
+//7//r/+P/4//j/+P/6//r/+v/6//j/9//3//f/9//3//f/9//4//n/+v/7//n/9//3
//X/9//6/wEACgAWACEALgA+AFUAbwCKAKQAtwDAAL4AswCcAHAAMQD1/9L/wv++/7z/
vf+9/8D/x//O/9L/1f/b/+L/5f/o/+v/7f/t/+7/7//w//H/8v/y//P/8//z//P/8//0
//X/9v/4//n/+f/4//f/9v/2//b/9//3//f/9//3//j/+P/4//j/+P/6//r/+v/6//j/
+P/4//j/+v/6//r//P/4//j/+P/5//f/9//4//j/+v/5//n/+f/3//f/9//4//r/+v/7
//v/+//7//v/+//6//r/+v/8//z//P/8//3//P/8//z//P8AAAEAAQABAAIAAgAEAAUA
BAAFAAYABwAKAAoACgALAA0ADwARABMAEwAUABUAFgAZABoAGwAcABwAHAAdAB0AIAAh
ACIAIwAjACMAIwAjACQAJAAlACYAKAApACkAKQApACkAKAAoACcAJgAlACQAIgAgAB4A
HAAbABkAGAAXABcAFAATABIADwALAAoABwAJAAkACQAJAAYABQAFAAUABQADAAMAAwAB
AAEAAQAAAAEAAgADAAQAAgACAAIAAgABAAAA///9//7///8BAAIAAgACAAIAAgABAAEA
AQABAAEAAgACAAIAAAAAAAAAAAADAAMAAwADAAQABAADAAMAAgACAAIAAgABAAEAAAAA
AAIAAgACAAIAAAD///////8CAAIAAgACAAEAAQABAAEAAwADAAMAAQD/////////////
///////////////////9//3//f/7//z//f///wAA/v/+//7//v/8//z//P/7//3//f/9
//3/+//7//v/+//////////8//r/+v/6//r//P/8//z//P/8//z//f/9//v//f/9//3/
AQABAAEAAQABAAIAAgACAAQABAAFAAUAAwAEAAQABAAHAAgACAAJAAkACQAJAAoACAAI
AAgACAAIAAUAAwABAAAAAAAAAAAAAAAAAP///v/+//7//f/8//r/9//2//T/9v/2//b/
9v/3//j/+f/6//n/9//2//X/9f/1//X/9f/1//X/9f/1//X/9//3//X/9f/2//3/BAAO
ABsAJgA2AEsAZwCCAJwAtQDEAMQAuQCkAH4ARQAFANT/vv+4/7b/tf+z/7T/u//G/8z/
0f/T/9b/2//g/+X/6f/t/+7/7//w//H/8P/w//H/8f/z//P/8//0//L/8v/z//P/9v/2
//b/9v/0//T/9f/1//f/9//3//j/9v/2//b/9v/2//b/9v/2//b/9v/2//b/9v/2//b/
+P/2//b/9v/3//f/9//4//j/+P/3//f/9//3//f/9//4//j/+P/5//n/+f/5//n/+f/6
//r/+v/8//z//P/8//3//v/+//7//v8AAAEAAQABAAAAAAACAAMABgAHAAgACQAKAAoA
CgALAAwADQAOAA8AEQASABMAFAAXABgAGQAaABsAHAAeAB8AHgAfACAAIQAhACEAIQAh
ACQAJAAlACYAJgAnACcAJwAlACUAJAAkACEAIAAfAB4AHgAcABoAGAAZABcAFgAVABEA
DgANAAwADAAJAAkABwAEAAMAAgABAAIAAQABAAEA///9//3//f/7//v/+//6//r/+v/6
//r//P/8//z//P/8//z//P/7//3//f/+//7//P/8//z//P/9//3//f/9//3//v/+//7/
/v/+//7//v///////////wAAAAD//////v/+//7//v///////v/+/wAAAAAAAAAAAAD/
//////////7//f/8//3//f/9//3//f/9//3/+//7//v/+//7//v/+//7//v/+f/5//n/
+f/5//n/+f/3//n/+f/6//r/+P/4//j/+P/6//r/+v/5//f/9//3//f/9//3//f/9//3
//f/9//3//b/9v/2//b/+P/4//j/+P/4//j/9v/2//b/9v/4//j/+f/5//n/+//7//v/
/f/9//3//f/9//7//v/+/wAAAAABAAEAAQACAAIAAgADAAQABAAFAAMAAwADAAQAAgAC
AAIAAgAAAP3/+//5//r/+v/6//r/+v/6//n/+P/4//j/9//2//f/9f/1//T/8v/y//L/
8v/y//L/8v/y//L/8f/x//H/8f/x//H/8f/x//H/8f/x//P/8f/x//H/8//2//3/BgAS
AB0ALABAAFsAdwCSAKwAvwDEAL4ArwCQAFwAGwDh/8L/uv+4/7j/uf+5/7z/wf/G/8z/
0f/V/9z/3//i/+X/5//p/+r/6//s/+3/7v/u/+//7//v/+//7//w//D/8P/x//H/8P/w
//D/8P/y//L/8//z//P/8//z//T/9P/0//T/9P/0//T/9P/0//T/9P/0//T/9P/0//T/
9v/2//b/9v/3//X/9f/2//b/9v/1//X/9f/1//X/9f/2//b/9v/3//f/9//3//f/9//4
//j/+P/6//r/+v/6//v//P/8//z//P/8//3//f/9//7//v8AAAEAAgADAAQABQAIAAgA
CAAJAAwADQAOAA8AEQASABMAFAAVABYAFwAYABkAGgAcAB0AHgAfACAAIQAjACMAIwAj
ACIAIgAjACQAJgAnACcAJwAlACUAJAAkACMAIgAhACAAHgAcABoAGAAXABUAFAATABEA
DgANAAwADAAJAAkABwAGAAUABAADAAAA////////AQD////////////////+//7//v/+
//7//v/+//7//v/+//7//v/9//3//f/+//7/AAAAAAAAAAD/////////////AAAAAAAA
/v/+//7//v8BAAEAAQABAAAAAAD/////AAAAAAAAAAABAAEAAAAAAAAAAAAAAAAAAAD/
///////+//7//v/+//3//f/9//3//f/9//3/+//7//v/+//7//3//f/9//3//f/9//3/
/f/7//v/+//5//v/+//8//z/+v/6//r/+v/6//r/+v/5//v/+//7//v/+f/5//n/+f/5
//n/+f/5//r/+v/6//r/+v/5//n/+P/4//j/+P/4//b/9v/2//b/+P/4//n/+f/5//v/
+//7//3//f/9//3///8AAAAAAAACAAIAAwADAAMABAAEAAQABAAEAAMAAwADAAMAAwAE
AAYABgAGAAYAAgD///3/+//6//r/+v/6//z//P/7//r/+P/4//f/9v/1//P/8//y//T/
9P/0//T/8v/y//L/8v/y//H/8f/x//P/8//z//P/8f/x//H/8f/x//P/8//x//H/9P/5
/wAADAAZACYANgBNAGcAggCaAKsAtgC4AK0AlgBuADEA9f/M/7z/uP+6/7v/uf+8/7//
xP/I/83/0f/Y/9//4v/l/+f/6f/q/+v/7P/t/+7/7v/v/+//7//v/+//8P/y//L/8//z
//T/9P/0//T/9P/0//X/9f/z//P/8//0//b/9v/2//b/9P/0//T/9P/2//b/9v/2//b/
9v/2//j/9P/0//T/9f/3//f/+P/4//j/9//3//f/+P/5//r//P/6//r/+//7//n/+f/5
//n/+v/6//r//P/+//7//v///wAAAAAAAAAAAAABAAEAAQACAAIABAAFAAYABwAIAAkA
DAAMAAwADQAOAA8AEAARABMAFAAVABYAFwAYABkAGgAbABwAHgAfAB4AHwAgACEAIQAh
ACEAIQAkACQAJQAmACQAJQAlACUAJwAnACYAJgAnACYAJQAkACAAHgAcABoAGQAXABYA
FQARAA4ADQAMAA4ACwALAAkACAAHAAYABQAEAAMAAwADAAEA/////////////////v8A
AAAAAAAAAP7//v/+//7/AAAAAAAA////////AAAAAP7//v/+//7/AQABAAEAAQABAAIA
AgACAAAAAAAAAAAAAQABAAEAAQACAAIAAQABAAIAAgACAAIAAQABAAAAAAACAAIAAgAC
AAAA////////AAAAAAAAAAD///////////////////3//f/9//3//f//////////////
/////////f/9//3/+//9//3//v/+//z//P/8//z//v/+//7//f/9//3//f/9//v/+//7
//v//f/9//7//f/8//v/+v/8//z//P/8//z//P/9//3///8BAAEAAQABAAEAAQABAAMA
BAAEAAQABgAGAAcABwAFAAYABgAGAAkACgAKAAsACgAJAAgACAAIAAgACAAIAAYAAwAB
AP//AAAAAAAAAAAAAAAA///+//z//P/7//r/+f/3//f/9v/2//b/9v/2//b/9v/2//b/
9v/1//X/9f/1//X/9f/1//f/9//3//f/9//3//X/8f/1//r///8IABQAIQAsAEAAWQBz
AI4AqgC9AMQAwACxAJgAbgAxAPP/yP+6/7b/tP+3/7f/uP+//8j/zP/R/9X/2v/d/+L/
5//r/+3/7v/v//D/8f/0//T/9f/1//P/8//z//T/9P/0//X/9f/2//b/9v/2//b/9v/3
//f/+f/5//n/+v/4//j/+P/4//j/+P/4//j/+P/4//j/+P/4//j/+P/6//b/9v/2//f/
+f/5//r/+v/6//n/+f/5//n/+f/5//r/+v/6//v/+//9//3//f/9//7//v/+/wAAAAAA
AAAAAQACAAIAAgACAAQABQAFAAUABgAGAAgACQAIAAkACgALAA0ADgAPABEAFAAVABYA
FwAXABgAGQAaABkAGgAbABwAHQAeACAAIQAiACMAJAAlACUAJQAlACUAJgAmACcAKAAo
ACkAKQApACkAKQAoACgAJwAmACUAJAAgAB4AHAAaABsAGQAYABcAEwAQAA8ADgAQAA0A
DQALAAgABwAGAAUABAADAAMAAwAFAAMAAwADAAEAAQABAAAAAAAAAAAAAAAAAAAAAAAA
AAAAAAAAAP//AQABAAIAAgACAAIAAgACAAMAAwADAAMAAwAEAAQABAACAAIAAgACAAMA
AwADAAMABgAGAAUABQACAAIAAgACAAUABQAEAAQABAAEAAQABAAEAAMAAwADAAQABAAE
AAQAAQABAAEAAQABAAEAAQD//wEAAQABAAEAAQABAAEAAQABAAEAAQABAAEAAQABAP//
/////wAAAAD+//7//v/+/wAAAAAAAP///f/9//3//f///////////////////////v/8
//z//v/+//7//v/+//7//v/+//7//v/+//7/////////AQABAAEAAwADAAMAAwADAAQA
BAAEAAYABgAHAAcABwAIAAgACAAJAAoACgALAAoACQAIAAgACwAMAA0ADgAMAAkABwAF
AAIAAgACAAIAAgACAAEAAAAAAAAA///+/////f/9//z/+v/6//r/+v/8//z//P/8//z/
+//7//v/+//7//v/+//7//v/+//7//v//f/9//3/+//8/wEACAAUAB8ALAA+AFMAawCI
AKQAuwDKAMoAwwCwAIoATQANAN7/yP/C/8L/wf/B/8L/x//O/9L/1//d/+L/5//q/+3/
8f/z//T/9f/2//f/+P/4//n/+f/5//n/+f/6//r/+v/7//v//P/8//z//P/6//r/+//7
//3//f/9//7//P/8//z//P/8//z//P/8//z//P/8//z//P/8//z//v/9//7///8BAAAA
//////7/AAD///////////////8AAAAAAAABAAEAAQABAAEAAQAAAAAAAAACAAQABAAE
AAUABgAGAAYABgAGAAcABwAHAAgACAAKAAsADAANAA4ADwAQABAAEAARABIAEwAUABUA
FwAYABkAGgAdAB4AHwAgAB8AIAAiACMAJAAlACYAJwApACkAKQApACoAKgArACwALAAt
AC0ALQAtAC0ALAAsAC0ALAArACoAKAAmACQAIgAfAB0AHAAbABsAGAAXABYAFAARABEA
DwAQAA8ADgANAAwACwALAAsACwAJAAkACQAHAAcABwAGAAYABgAGAAYABgAGAAYABgAI
AAgACAAHAAUABQAGAAYACAAIAAgACAAHAAcABwAHAAcACAAIAAgACgAKAAoACgAJAAkA
CQAJAAwADAALAAsACgAKAAoACgALAAsACgAKAAoACgAKAAoACgAJAAkACQAIAAgACAAI
AAkACQAJAAkABwAHAAcABQAHAAcABwAHAAcABwAHAAcACQAJAAkACQAHAAcABwAFAAUA
BQAGAAYABgAGAAYABgAGAAYABgAFAAcABwAHAAcABwAHAAcABwAHAAcABwAHAAgACAAI
AAgABwAHAAYABQAFAAcACQAIAAYABgAGAAYABgAGAAYABgAEAAQABQAFAAcACQAJAAkA
CwALAAsACwANAA4ADgAOABAAEAARABEAEQASABIAEgARABIAEgATABEAEQARABIAEwAU
ABUAFgAUABEADwANAAoACgAKAAoACgAKAAkACAAKAAoACQAIAAkABwAHAAYABAAEAAQA
BAAEAAQABAAEAAYABQAFAAUAAwADAAMAAwAFAAUABQAFAAUAAwADAAEAAQACAAkAEAAa
ACUAMAA8AFMAbwCIAKAAtwDEAMYAvwCwAJIAXQAdAOr/0v/K/8j/yf/J/8r/z//W/9r/
3f/j/+j/7//0//f/+f/9//7///8AAAEAAAAAAAEAAQADAAMAAwAEAAQABAAFAAUABAAE
AAQABAAGAAYABwAHAAcABwAHAAgACAAIAAgACAAIAAgACAAIAAgACAAIAAgACAAIAAgA
CgAIAAgACAAJAAkACQAKAAoACgAJAAkACQAKAAsADAAOAAwADAANAA0ADQANAA0ADQAQ
ABAAEAASABIAEgASABMAEgASABIAEgAUABUAFQAVABYAFgAYABkAGgAbABwAHQAgACAA
IAAhACIAIwAkACUAKQAqACsALAArACwALQAuAC8AMAAyADMANAA1ADYANwA4ADkAOgA7
ADoAOgA7ADwAPAA9AD0APQA/AD8APgA+AD8APgA9ADwAOgA4ADYANAA1ADMAMgAxAC0A
KgApACgAKAAlACUAIwAkACMAIgAhAB4AHQAdAB0AHQAbABsAGwAZABkAGQAYABoAGgAa
ABoAGgAaABoAGgAaABoAGgAZABkAGQAaABoAGAAYABgAGAAbABsAGwAbABsAHAAcABwA
GgAaABoAGgAbABsAGwAbABwAHAAbABsAHAAcABwAHAAdAB0AHAAcABwAHAAcABwAHAAb
ABsAGwAaABoAGgAaABkAGQAZABkAGgAbABwAGwAZABkAGQAZABcAFwAXABcAGQAZABkA
GQAZABkAGQAXABUAFQAWABYAFgAWABYAFgAYABgAGAAXABcAFwAXABcAFwAXABcAFwAX
ABcAFwAXABYAGAAYABYAFgAWABYAFgAYABgAGAAYABoAGgAbABsAGQAbABsAGwAdAB0A
HQAdACEAIgAiACIAIgAiACMAIwAjACQAJAAkACUAJgAmACcAKQApACkAKgApACgAJwAm
ACQAIQAfAB0AHQAeAB8AIAAgACAAHwAeABwAHAAbABoAGQAXABcAFgAWABYAFgAWABgA
GAAYABgAGAAXABcAFwAVABUAFQAVABcAFwAXABcAFwAXABcAFQAXABwAJQAwADwARwBW
AGoAhQCfALoA1ADjAOYA3ADJAKoAdAAzAP3/5v/g/9z/3P/d/93/4v/n/+z/8v/3//v/
AgAHAAoADQAPABMAFAAVABYAFwAWABYAFwAXABkAGQAZABoAGgAaABsAGwAaABoAGgAa
ABwAHAAdAB0AHQAdAB0AHgAeAB4AHgAeAB4AHgAeAB4AIAAgACAAIAAgACAAIAAiACIA
IgAiACMAIgAhACEAIAAiACEAIQAhACIAIwAkACYAJAAkACUAJQAnACcAJwAnACgAKAAo
ACoAKAAoACgAKQAsACwALAAsAC4ALwAvAC8AMAAwADIAMwA2ADcAOAA5ADoAOgA6ADsA
PAA9AD4APwBBAEIAQwBEAEYASABKAEwASwBMAE4ATwBOAE8AUABRAFMAUwBTAFMAVABU
AFUAVgBWAFcAVwBXAFcAVwBWAFYAVQBUAFMAUgBSAFAATgBMAEsASQBIAEcARwBEAEMA
QgBBAD0APAA5ADkAOQA5ADkANgA1ADUANQA1ADMAMwAzADUANQA1ADQANAA0ADQANAA0
ADQANAA0ADYANgA2ADUANQA1ADYANgA2ADYANgA2ADcANwA3ADcAOQA6ADoAOgA6ADoA
OgA6ADsAOwA7ADsAPAA8ADsAOwA6ADoAOgA6ADsAOwA6ADoAPAA8ADwAPAA8ADsAOwA7
ADwAPAA8ADwAOwA7ADsAOwA7ADsAOwA5ADsAOwA7ADsAOwA7ADsAOwA7ADsAOwA7ADsA
OwA7ADkAOwA7ADwAPAA8ADwAPAA8ADwAPAA8ADsAPQA9AD0APQA7ADsAOwA7AD0APQA9
AD0APAA8ADwAPAA8AD0APQA9AD8APgA+AD4APgA+AD4APgA+AD4APgA+AD8APwBBAEMA
QwBDAEUARQBFAEUARwBIAEgASABIAEgASQBJAEsATABMAEwATwBQAFAAUQBPAE8ATwBQ
AE4ATgBOAE4ATgBLAEkARwBIAEgASABIAEYARgBFAEQARgBGAEUARABFAEMAQwBCAEIA
QgBCAEIAQgBCAEIAQgBCAEEAQQBBAEMAQwBDAEMARQBFAEUARQBFAEUAQwBBAEUASgBR
AFoAZABzAIAAlACvAMkA5AD8AA0BEAEMAf0A3ACmAGcAMwAWABAAEAAQAA8AEQAUABsA
HgAkACkALQA0ADcAOgA9AEEAQwBEAEUARgBHAEgASABJAEkASQBJAEkASgBMAEwATQBN
AEwATABMAEwATABMAE0ATQBPAE8ATwBQAE4ATgBOAE4AUABQAFAAUABSAFIAUgBSAFAA
UABQAFIAUgBSAFIAUwBTAFMAVABUAFQAUwBTAFMAVQBVAFUAVgBWAFYAVwBXAFkAWQBZ
AFkAWgBaAFoAXABaAFoAWgBbAF4AXgBeAF4AYABhAGEAYQBiAGIAZABlAGYAZwBoAGkA
bABsAA==
         </WaveFormData>
      </LeadData>
      <LeadData>
         <LeadByteCountTotal>10000</LeadByteCountTotal>
         <LeadTimeOffset>0</LeadTimeOffset>
         <LeadSampleCountTotal>5000</LeadSampleCountTotal>
         <LeadAmplitudeUnitsPerBit>4.88</LeadAmplitudeUnitsPerBit>
         <LeadAmplitudeUnits>��V</LeadAmplitudeUnits>
         <LeadHighLimit>2147483647</LeadHighLimit>
         <LeadLowLimit>268435456</LeadLowLimit>
         <LeadID>V5</LeadID>
         <LeadOffsetFirstSample>0</LeadOffsetFirstSample>
         <FirstSampleBaseline>0</FirstSampleBaseline>
         <LeadSampleSize>2</LeadSampleSize>
         <LeadOff>FALSE</LeadOff>
         <BaselineSway>FALSE</BaselineSway>
         <ExcessiveACNoise>FALSE</ExcessiveACNoise>
         <MuscleNoise>FALSE</MuscleNoise>
         <LeadDataCRC32>201474241</LeadDataCRC32>
         <WaveFormData>
+P/4//j/+P/4//j/+P/4//j/+P/4//j/+P/4//j/+P/6//r/+v/6//z//P/8//z//P/8
//z//P/8//z//P/8//z//P/8//z//P/8//z//P/+//7//v/+//z//P/8//z//v/+//7/
/v/+//7//v/+/wAAAAAAAAAAAgACAAIAAgACAAIAAgACAAMABAAFAAYACAAIAAgACAAL
AAwADQAOAA8AEAARABIAFQAWABcAGAAbABwAHQAeAB8AIAAhACIAIwAkACUAJgAnACgA
KQAqACwALAAsACwALQAuAC8AMAAuAC4ALgAuACwALAAsACwAKQAoACcAJgAiACAAHgAc
ABkAGAAXABYAFAASABAADgAMAAwADAAMAAsACgAJAAgABgAGAAYABgAGAAYABgAGAAQA
BAAEAAQABAAEAAQABAAEAAQABAAEAAQABAAEAAQABAAEAAQABAAEAAQABAAEAAYABgAG
AAYABAAEAAQABAAEAAQABAAEAAQABAAEAAQABAAEAAQABAAEAAQABAAEAAQABAAEAAQA
BAAEAAQABAACAAIAAgACAAIAAgACAAIAAAAAAAAAAAAAAAAAAAAAAP7//v/+//7/AAAA
AAAAAAD+//7//v/+//7//v/+//7//v/+//7//v/+//7//v/+//7//v/+//7//P/8//z/
/P/8//z//P/8//z//P/8//z//P/8//z//P/8//z//P/8//z//P/8//z//P/8//z//P/6
//r/+v/6//z//P/8//z//P/8//z//P/7//v//P/8//7///8AAAAAAQABAAIAAgACAAIA
AQABAAEAAgACAAQAAgACAAQABQAHAAYABgAGAAcABwAIAAgABQAFAAQAAQAAAP/////+
//z//P/8//z/+v/6//n/+f/6//n/+f/4//b/9f/0//P/9P/0//X/9f/1//X/9f/0//L/
8v/y//L/9P/0//T/9P/y//H/8f/x//H/8f/w//D/8v/1//v/BAAQAB8AMwBOAGUAegCK
AJYAngCiAJQAeABUAC4AEQABAPj/8v/r/+P/4f/j/+X/5P/l/+f/6v/q/+r/6//r/+z/
7f/u/+7/7f/v/+//8P/w/+7/7v/u/+7/7//v/+//7//v/+//7//v/+//7//v//D/8P/w
//D/8P/u/+7/7//v//H/8f/x//L/8P/w//D/8P/z//P/8//z//H/8f/x//H/8f/x//H/
8v/0//T/9P/0//T/9P/0//X/9f/1//X/9v/1//T/8//y//T/9P/1//f/9//3//f/9//2
//b/9//3//j/+f/6//r/+//8//z//f/9////AAACAAMABAAFAAYACQAKAAsADQAMAA4A
DwAQABQAFQAWABcAGAAZABoAHAAdAB4AHwAgAB8AIAAhACEAJQAlACUAJQAmACYAJQAl
ACUAJQAjACIAIQAeAB0AHAAcABkAFwAWABIAEAAOAAwACwAJAAgABgAFAAMAAwACAAMA
AgABAP/////+//7//v/8//z//P/6//r/+//8//3//f/+//7//v/7//v/+//7//3//f/9
//3/+//7//v//P/8//z//P/8//z//P/8//z//v/+//7//v/8//3//f/+//7//v/+//3/
/f/8//z//f/9//3//f/+//z/+//6//r//f/9//3//f///////v/+//z//P/8//z//P/8
//z//P/+//3//f/9//v/+//7//v//P/8//z//P/7//v/+//7//v/+//8//z/+f/5//n/
+f/5//n/+f/5//z//P/8//z/+f/5//n/+P/6//r/+v/6//r/+v/6//r/+v/6//n/+f/8
//z/+v/6//r/+v/6//r/+v/6//r/+v/6//j/+P/5//n//P/8//z//f/+//7//////wAA
AAACAAIAAQABAAEAAgACAAQABAAEAAYABwAHAAYABAAEAAUABQAGAAYABQAFAAQAAQAA
AP//AQAAAP7//v/+//7//P/8//n/+f/4//f/9//2//X/9f/3//f/9v/2//X/9f/1//X/
9f/0//T/9P/2//b/9v/2//T/9P/0//P/9f/z//P/8f/u/+7/8P/z//3/BgASACEANQBM
AGMAeACMAJoAoACgAJYAfABYADAAEQABAPj/8P/r/+f/5f/j/+P/5P/l/+f/6P/s/+7/
7//v//D/8f/y//L/8f/x//H/8v/y//D/8P/w//D/8//z//P/8//1//X/9f/1//P/8//z
//T/9P/0//T/9P/0//T/9f/1//X/9f/1//b/+P/4//j/+P/3//f/9//3//X/9f/1//X/
9//3//f/+P/2//b/9v/2//j/+P/4//n/+f/5//n/+v/6//r/+v/6//r/+v/7//3//f/9
//3//f/+//7//////wAAAQACAAIAAwAEAAQABQAFAAcACAAKAAsADAANAA4ADwAQABEA
EwAUABYAFwAYABoAGwAcAB0AHgAfACAAIgAhACIAIwAkACcAKAApACkAKwArACsAKwAq
ACoAKQApACsAKwApACgAJwAkACMAIgAeABsAGQAYABgAFgAUABIAEQAPAA4ADAALAAkA
CQAIAAcABgAFAAMAAwACAAIAAgACAAIAAgAAAP////////////8AAAAAAAD9//3//f/9
////////////////////AAAAAAAAAAAAAAAAAAAAAAAAAAAAAAAAAAAAAAEAAQACAAIA
AgACAAEAAQAAAAAAAQABAAEAAQACAAIAAQAAAAAAAQABAAEAAQD//////v/+/wAAAAAA
AAAAAAAAAAAAAAAAAP////////3//f/9//3//v/+//7//v/9//3//f/9//3//f/+//7/
+//7//v/+//9//3//f/9//7//v/+//7//f/9//3//P/8//z//P/8//z//P/8//z//P/8
//v/+//8//r/+v/8//z//P/8//z//P/8//z//P/8//z//P/9//3//v/+//7////+//7/
/////wAAAAACAAIAAwADAAMABAACAAQABAAEAAgACQAJAAgABgAGAAcABwAKAAoACQAJ
AAgABQAEAAMAAQAAAP7//v/+//7//P/8//v/+//6//n/+f/4//f/9//3//f/9v/2//X/
9f/1//X/9f/0//T/9P/2//b/9v/2//T/9P/0//P/9f/1//X/8//w//D/8v/3////CgAU
ACMANwBQAGkAgACSAJ4ApgCmAJwAggBcADIAFQAFAPz/9P/v/+n/5f/n/+f/6P/p/+n/
7P/u//D/8f/x//L/8//0//T/8//z//P/9P/0//T/9P/0//T/9f/1//X/9f/1//X/9f/1
//X/9f/1//b/9P/0//T/9P/2//b/9//3//f/9//3//j/+P/4//j/+P/5//n/+f/5//n/
+f/5//n/+f/5//n/+v/4//j/+P/4//r/+v/6//v/+f/5//n/+v/8//z//P/8//z//P/9
/////f/9//3//f/+//7//////wAAAQACAAIAAwAEAAQABQAHAAkACgAMAAsADAANAA4A
EQASABMAFQAWABgAGQAaABoAGwAcAB0AIAAhACIAJAAjACQAJQAmACcAKAApACkAKwAr
ACsAKwAsACwAKwArACsAKwApACgAJwAkACMAIgAgAB0AGwAaABgAFgAUABIAEQAPAA4A
DAALAAkACQAIAAcABgAFAAMAAwACAAIAAgACAAIAAgAAAP////////////8AAAAAAAD/
////////////////////////////AAAAAAAAAAAAAAAAAAAAAAAAAAAAAAAAAAAAAAEA
AQACAAIAAgACAAEAAQAAAAAAAQABAAEAAQACAAIAAQAAAAAAAQABAAEAAQABAAEAAAAA
AAAAAAAAAAAAAAAAAAAAAAAAAP///////////////////v/+//7//v////////////3/
/f/+//7//f/9//3//f/9//3//f/9//z//P/8//z//f/9//3//P/8//z//P/8//z//P/8
//z//P/8//v/+//8//z//P/8//z/+//7//z//P/8//r/+v/6//r/+v/6//r/+v/6//r/
+//7//z//P/8//3/AAAAAAEAAQAAAAAAAgACAAEAAQABAAIABAAGAAYABgAGAAcABwAG
AAYABgAHAAcACAAIAAcABwAGAAMAAgABAAEAAAD+//7//v/+//z//P/7//v/+v/5//n/
+P/3//f/9//3//b/9v/3//f/9//3//f/9v/2//b/9P/0//T/9P/1//b/9//3//X/9f/1
//P/8v/0//b/+/8DAAwAFAAhADcATABjAHgAigCWAJ4AoACUAHoAVAAwABMAAwD4//L/
6//j/+H/4//l/+b/5f/p/+z/7v/u/+//8f/y//P/9P/0//P/8//z//T/9P/y//L/8v/y
//P/8//z//P/8//z//P/8//x//H/8f/y//T/9P/0//T/9P/0//X/9f/3//f/9//4//b/
9v/2//b/9//3//f/9//3//f/9//3//f/9//3//j/+v/6//r/+v/4//j/+P/5//n/+f/5
//r/+P/4//j/+P/4//j/+f/7//v/+//7//v//P/8//3//f/8//3//v/+/wEAAgACAAMA
AwAFAAYACAAJAAoACwAMAA8AEAARABMAFAAWABcAGAAYABkAGgAbABwAHQAeACAAIQAi
ACMAJAAlACYAJwAnACkAKQApACkAKgAqACkAKQApACkAJwAmACUAIgAhACAAHgAbABkA
GAAWABQAEgAQAA8ADQAMAAoABwAFAAUABAAFAAQAAwABAAMAAgACAAIAAAAAAAAA/v/9
//3//f/9////AAAAAAAA///////////9//3//f/9/////////wAAAAAAAAAAAAAAAAAA
AAAAAP7//v/+//7//v//////AAAAAAAAAAD//////v/+////////////AAACAAEAAAAA
AP////////////////7//v/+//7//v/+//7//v/+//7/AAD////////9//3//f/9//z/
/P/8//z//f/9//3//f/7//v//P/8//3//f/9//3/+//7//v/+//8//z//P/8//v/+//7
//r/+v/6//r/+v/8//z//P/8//v/+v/5//j/+v/6//r/+v/6//r/+//7//z//P/8//3/
AAAAAAEAAQABAAAAAQAAAAAAAQACAAQAAgAEAAQABAAGAAcABwAGAAgACAAJAAkACgAK
AAkACQAIAAUABAADAAMAAgAAAAAAAAAAAP7//v/9//3//P/7//n/+P/3//f/+f/5//j/
+P/3//f/9//3//f/9v/2//b/9v/2//b/9v/2//b/9v/1//f/9//3//f/9P/y//L/9///
/woAFAAfADEASABhAHgAjACaAKIAogCaAIQAYgA8ABsABwD8//T/7f/n/+P/5f/n/+j/
6f/r/+z/7P/u/+//8f/0//X/9v/2//X/8//z//T/9P/2//b/9v/2//f/9//3//f/9//3
//f/9//1//X/9f/2//b/9v/2//b/9v/2//f/9//3//f/9//4//j/+P/4//j/+//7//v/
+//7//v/+//7//v/+//7//z//P/8//z//P/8//z//P/9//3//f/9//7//v/+//7//v/+
//7///8BAAEAAQABAAEAAgACAAMAAwAEAAUABgAGAAUABgAGAAcACQALAAwADgAPABAA
EQASABMAFAAVABcAGAAaABsAHAAgACEAIgAjACQAJQAmACgAJwAoACkAKgArACwALQAt
ADEAMQAxADEAMAAwAC8ALwAvAC8ALQAsACsAKAAnACYAJAAhAB8AHgAeABwAGgAYABUA
EwASABAADwANAA0ADAALAAoACQAHAAcABgAGAAYABgAGAAYABAADAAMAAwADAAEAAgAC
AAIAAwADAAMAAwABAAEAAQABAAMAAwADAAQAAgACAAIAAgACAAIAAgACAAIAAgACAAIA
BAAFAAUABgAEAAQABAADAAUABAAEAAUAAwADAAMABAAEAAMAAgACAAMAAwADAAMAAwAD
AAIAAgACAAIAAgACAAIAAgACAAIAAgABAAEAAQABAAEAAQABAAIAAgACAAIA////////
////////AAAAAP////////////////////8AAAAAAAAAAP////////7//P/8//z//P/+
//7//v/+//7//v/9//3//v/+//7//v/+//7//P/8//z//P/+//7///////7//v/+////
AgACAAMAAwAEAAQABgAGAAMAAwADAAQABgAIAAgACAAKAAsACwAKAAoACgALAAsACgAK
AAkACQAIAAUABAADAAMAAgAAAAAAAAAAAP7//v/9//3//P/7//v/+v/5//n/+f/5//j/
+P/5//n/+f/5//f/9v/2//b/9v/2//b/9v/4//j/+P/3//f/9//1//X/9P/y//T/+/8D
AA4AGgApAEEAWABvAIQAlACgAKYApACSAHIATAAoAA8AAwD6//T/7f/n/+X/5f/n/+b/
6f/r/+7/8P/u/+//8f/y//P/9P/0//P/8//z//T/9P/0//T/9P/0//P/8//z//P/8//z
//P/8//1//X/9f/2//T/9P/0//T/9v/2//f/9//3//f/9//4//b/9v/2//b/9//3//f/
9//3//f/9//3//f/9//3//j/+P/4//j/+P/2//b/9v/3//f/9//3//j/+P/4//j/+P/4
//j/+f/7//v/+//7//v//P/8//3//f/8//3//v/+////AAAAAAEAAwAFAAYACAAJAAoA
CwAMAA0ADgAPABEAFAAWABcAGAAYABkAGgAbABwAHQAeACAAIQAiACMAJAAnACgAKQAp
ACsAKwArACsALAAsACsAKwApACkAJwAmACUAIgAhACAAHgAbABkAGAAWABQAEgAQAA8A
DQAMAAoACQAHAAcABgAHAAYABQADAAEAAAAAAAAAAAAAAAAA/v/+////AAABAP//AAAA
AAAA/////////////////////////////wAAAAAAAAAAAAD+//7//v/+/wAAAAAAAAAA
/v//////AAAAAAAAAAD//wEAAAAAAAEA////////AAAAAP///v/+////////////////
//7//v/+//7//v/+//z//P/8//z//v/9//3//f/7//v/+//7//z//P/8//z/+//7//v/
+//5//n/+v/6//n/+f/5//n/+f/5//n/+f/4//j/+P/4//j/+f/6//r/+P/4//j/+P/6
//r/+v/6//r/+v/5//n/+v/6//j/+P/4//j/+P/4//j/+P/4//j/+v/6//v/+//6//r/
+v/7//z//P/9//3//v/+/wAAAAD///////8AAAIABAAEAAQABAAFAAUABAAEAAQABQAF
AAYABgAFAAUABAABAAAA//////7//P/8//7//v/8//z/+f/5//j/9//3//b/9f/1//f/
9//2//b/9f/1//X/9f/1//T/9P/0//b/9v/2//b/9P/0//T/8//z//X/8//z//L/8v/0
//f///8IABIAHwAzAEoAYQB2AIYAlACeAJ4AlgB8AFgAMgAVAAMA+v/0/+3/5//j/+X/
5//m/+X/6f/s/+7/7v/v//H/8v/x//L/8v/x//P/8//0//T/8v/y//L/8v/1//X/9f/1
//X/9f/1//X/9f/1//X/9v/0//T/9P/0//T/9P/1//X/9f/1//X/9v/2//b/9v/2//f/
9//3//f/9f/1//X/9f/1//X/9f/2//j/+P/4//j/+v/6//r/+//7//v/+//8//z//P/8
//z/+v/6//v//f///////////wAAAAABAAEAAAABAAIAAgADAAQABAAFAAUABwAIAAoA
DQAOAA8AEAARABIAEwAVABYAGAAZABoAGgAbABwAHQAeAB8AIAAiACMAJAAlACYAJQAm
ACcAJwArACsAKwArACwALAArACsAKQApACcAJgAnACQAIwAiAB4AGwAZABgAFgAUABIA
EAAPAA0ADAAKAAkABwAHAAYABQAEAAMAAQABAAAAAAAAAAAAAAAAAP7//f/9//3//f/9
//7//v/+//3//f/9//3///////////////////8AAP7//v/+//7//v/+//7//v/+//7/
/v/+//z//f/9//7//v/+//7//f////7//v///////////wAAAAD///7//v//////////
///////+//7//v/+//7//v/8//z//P/8//z/+//7//v/+//7//v/+//8//z//P/8//3/
/f/9//3//P/7//v/+v/7//v/+//7//n/+f/5//n/+v/6//r/+v/7//v/+//6//j/+P/4
//j/+v/8//z/+v/6//r/+v/6//r/+v/6//r/+v/7//v//P/8//z//f/+//7///////7/
/v8AAAAAAAABAAIABAAEAAYABgAGAAYABwAHAAYABgAGAAcABwAGAAYABQAFAAQAAQAA
AP/////+//z//P/8//z/+v/6//v/+//6//n/9//2//X/9f/z//P/8v/y//X/9f/1//X/
9f/0//T/9P/0//T/9P/0//b/9v/2//X/9f/1//X/8//y//L/8v/3/wEADAAWACUAOQBS
AGcAfgCSAJwAogCiAJQAeABUACwADwD///b/7v/p/+X/4f/j/+X/5v/n/+n/6v/s/+7/
8f/x//L/8//0//T/8//z//P/9P/0//T/9P/0//T/9f/1//X/9f/1//X/9f/1//X/9f/1
//b/9v/2//b/9v/2//b/9//3//f/9//3//j/+P/4//j/+P/5//n/+f/5//n/+f/5//n/
+f/5//n/+v/6//r/+v/6//r/+v/6//v/+//7//v//P/8//z//P/8//7//v///wEAAQAB
AAEAAQACAAIAAwADAAQABQAGAAYABwAIAAgACQAJAAsADAAOABEAEgATABQAEwAUABUA
FwAYABoAGwAcABwAHQAeAB8AIgAjACQAJgAlACYAJwAoACsALAAtAC0ALQAtAC0ALQAu
AC4ALQAtAC0ALQArACoAKQAmACUAJAAiAB8AHQAcABoAGAAWABQAEwARABAADgANAAsA
CwAKAAkACAAHAAUABQAEAAQABAAEAAQABAACAAMAAwADAAMAAQACAAIAAgABAAEAAQAB
AAEAAQABAAEAAQABAAEAAgACAAIAAgACAAQABAAEAAQABAAEAAQABAACAAMAAwAEAAQA
BAAEAAMABQAEAAQABQADAAMAAwAEAAQAAwACAAIAAwADAAMAAwAFAAUABAAEAAQABAAE
AAQAAgACAAIAAgACAAEAAQABAAEAAQABAAEAAAAAAAAAAAABAAEAAQABAP////8AAAAA
/////////////////////wAAAAAAAAAA/////////v/+//7//v/+/wAAAAAAAAAAAAAA
AP////8AAP7//v/+//7//v/+//7//v/+//7//////wAAAAAAAAEAAgACAAMAAwAEAAQA
BgAGAAUABQAFAAYABAAGAAYABgAIAAkACQAIAAgACAAJAAkADAAMAAsACwAMAAkACAAH
AAUABAACAAIAAgACAAAAAAD//////v/9/////v/9//3/+//7//r/+v/7//v/+//7//v/
+v/6//r/+v/6//r/+v/6//r/+v/5//n/+//7//v/+P/2//b/+/8DAAwAFgAlADUASgBj
AHwAkACeAKYArACkAIwAagBEACMADwAGAP7/9//v/+v/6//t/+z/7f/x//T/9P/2//X/
9//4//f/+P/4//f/+f/5//r/+v/4//j/+P/4//n/+f/5//n/+//7//v/+//5//n/+f/6
//r/+v/6//r/+v/6//v/+//7//v/+//8//z//P/8//z/+//7//v/+//9//3//f/9//v/
+//7//z//P/8//z//P/8//z//P/9//3//f/9//7/AAAAAAAAAAD+//7///8BAAEAAQAB
AAEAAgACAAMAAwAEAAUABgAGAAcACAAIAAkACQALAAwADgANAA4ADwAQABEAEgATABUA
FgAYABkAGgAeAB8AIAAhACAAIQAiACQAJwAoACkAKgApACoAKwArAC0ALQAtAC0AMAAw
AC8ALwAtAC0AKwAqACsAKAAnACYAJAAhAB8AHgAcABoAGAAWABUAEwASABAADQALAAsA
CgALAAoACQAHAAcABgAGAAYABgAGAAYABAADAAMAAwADAAMABAAEAAQAAwADAAMAAwAD
AAMAAwADAAMAAwADAAQAAgACAAIAAgACAAIAAgACAAIAAgACAAIAAgADAAMABAAEAAQA
BAADAAUABAAEAAUABQAFAAUABgAEAAMAAgACAAUABQAFAAUABQAFAAQABAAEAAQABAAE
AAIAAgACAAIAAgABAAEAAQABAAEAAQABAAIAAgACAAIAAwADAAMAAwABAAEAAgACAP//
//////////////////8AAAAAAAAAAP////////7/AAAAAAAAAAD+//7//v/+/wAAAAD/
/////v/+//7//v/+///////+//7//v/+//7//v/+//7//v/+//7//////wAAAAAAAAEA
AgACAAMAAwAEAAQABgAGAAcABwAHAAgACAAKAAoACgAKAAsACwAKAAoACgALAAsADgAO
AA0ADQAMAAkACAAHAAcABgAEAAQABAAEAAIAAgADAAMAAgABAAEAAAD///////////7/
/v/9//3//f/9//3//P/8//z//P/8//z//P/8//z//P/7//3/+//7//v/+P/4//j//f8D
AAwAFAAfADMASgBfAHQAiACYAKAApACgAI4AbgBIACMADQACAPr/9f/v/+v/6//r/+z/
7f/v//L/9P/2//X/9//6//n/+v/6//n/+f/5//r/+v/8//z//P/8//3//f/9//3/+//7
//v/+//9//3//f/+//7//v/+//7//v/+//////////////8AAAAAAAAAAAAAAQABAAEA
AQABAAEAAQABAAMAAwADAAQABAAEAAQABAAEAAQABAAFAAMAAwADAAQABAAEAAQABAAG
AAYABwAJAAkACQAJAAkACgAKAAsACwAMAA0ADgAOAA0ADgAOAA8AEQATABQAFgAZABoA
GwAcABsAHAAdAB8AIgAkACUAJgAoACkAKgArACoAKwAsAC4ALwAwADEAMgA1ADYANwA3
ADkAOQA5ADkAOgA6ADkAOQA7ADsAOQA4ADcANAAzADIAMgAvAC0ALAAqACgAJgAkACMA
IQAgAB4AHQAbABsAGgAbABoAGQAXABUAFAAUABQAFAAUABQAEgARABEAEQARABEAEgAS
ABIAEwATABMAEwATABMAEwATABMAEwATABQAFAAUABQAFAAUABQAFAAUABQAFAAUABQA
FAAVABUAFgAWABYAFgAVABcAFgAWABcAFwAXABcAGAAWABUAFAAUABcAFwAXABcAFwAX
ABYAFgAWABYAFgAWABQAFAAUABQAFQAVABYAFwAVABUAFQAVABQAFAAUABQAFQAVABUA
FQAVABUAFgAWABMAEwATABMAEwATABMAEwAUABQAFAAUABMAEwATABIAFAAUABQAFAAS
ABIAEgASABIAEgATABQAFAAUABQAFAASABIAEgASABQAFAAVABUAFgAWABYAFwAYABgA
GQAZABoAGgAcABwAGwAbABsAHAAeACAAIAAgACAAIQAhACAAIgAiACMAIwAiACIAIQAh
ACAAHQAcABsAHQAcABoAGgAaABoAGAAYABUAFQAUABMAEwASABEAEQARABEAEAAQABEA
EQARABEAEQAQABAAEAAOAA4ADgAOABAAEAAQAA8ADwAPAA8ADQAMAA4AEAAXACEALAA4
AEkAXQB2AI0AogCyALoAwAC4AKYAhgBeADoAJQAbABIADAAFAAEAAQABAAEAAgAFAAcA
CgAMAAwADQAPABAAEQASABIAEQARABEAEgASABIAEgASABIAEwATABMAEwATABMAEwAT
ABMAEwATABQAFAAUABQAFAAWABYAFwAXABUAFQAVABYAGAAYABgAGAAXABcAFwAXABkA
GQAZABkAGQAZABkAGgAaABoAGgAaABwAHAAcAB0AGwAbABsAHAAeAB4AHgAeACAAIAAh
ACMAIQAhACEAIQAiACIAIwAjACYAJwAoACgAKQAqACoAKwArAC0ALgAwADMANAA1ADYA
NQA2ADcAOQA6ADwAPQA+AEIAQwBEAEUARgBHAEgASgBJAEoASwBMAE8AUABRAFEAUwBT
AFMAUwBUAFQAUwBTAFEAUQBPAE4ATwBMAEsASgBIAEUAQwBCAEAAPgA8ADoAOQA3ADYA
NAAzADEAMQAwADEAMAAvAC0ALQAsACwALAAqACoAKgAoACgAKQAqACsAKQAqACoAKgAr
ACsAKwArACsAKwArACsAKwArACsALAAsACwALAAsACwALAAsACwALgAuAC4ALgAsAC0A
LQAuADAAMAAwAC8AMQAwADAAMQAvAC8ALwAwADAALwAuAC4ALwAvAC8ALwAvAC8ALgAu
ADAAMAAwADAAMAAwADAAMAAwAC8ALwAvAC8ALwAvAC8AMAAwADAAMAAxADEAMQAxADAA
LwAvAC4ALwAvAC8ALwAvAC8ALwAvADAAMAAwADAAMQAxADEAMAAwADAAMAAwADAAMAAw
ADAAMgAyADEAMQAwADAAMAAwADIAMgAyADIAMgAyADIAMgAyADIAMgAyADMAMwA0ADQA
NAA1ADYANgA3ADcAOAA4ADoAOgA5ADkAOQA6ADoAPAA8ADwAQABBAEEAQABAAEAAQQBB
AEAAQAA/AD8APgA7ADoAOQA7ADoAOAA4ADgAOAA2ADYANQA1ADQAMwA1ADQAMwAzADMA
MwAyADIAMwAzADMAMwAzADIAMgAyADIAMgAyADIANAA0ADQAMwAzADMAMwAxADAAMAA0
ADsAQwBOAFgAZwB9AJQAqwDAANAA2gDgAN4AzACsAIYAYgBLAEEAOgA0ACsAJwAnACcA
JwAoACsALQAwADAAMgAzADMANAA1ADYANgA1ADUANQA2ADYAOAA4ADgAOAA7ADsAOwA7
ADkAOQA5ADkAOwA7ADsAPAA8ADwAPAA8ADwAPAA9AD0APQA9AD0APgA+AD4APgA+AD8A
PwA/AD8AQQBBAEEAQQA/AD8APwBAAEIAQgBCAEIAQgBCAEIAQwBFAEUARQBGAEYARgBG
AEYARgBGAEcASQBJAEkASQBJAEoASgBLAEsATgBPAFAAUABPAFAAUABRAFMAVQBWAFgA
WQBaAA==
         </WaveFormData>
      </LeadData>
      <LeadData>
         <LeadByteCountTotal>10000</LeadByteCountTotal>
         <LeadTimeOffset>0</LeadTimeOffset>
         <LeadSampleCountTotal>5000</LeadSampleCountTotal>
         <LeadAmplitudeUnitsPerBit>4.88</LeadAmplitudeUnitsPerBit>
         <LeadAmplitudeUnits>��V</LeadAmplitudeUnits>
         <LeadHighLimit>2147483647</LeadHighLimit>
         <LeadLowLimit>268435456</LeadLowLimit>
         <LeadID>V6</LeadID>
         <LeadOffsetFirstSample>0</LeadOffsetFirstSample>
         <FirstSampleBaseline>0</FirstSampleBaseline>
         <LeadSampleSize>2</LeadSampleSize>
         <LeadOff>FALSE</LeadOff>
         <BaselineSway>FALSE</BaselineSway>
         <ExcessiveACNoise>FALSE</ExcessiveACNoise>
         <MuscleNoise>FALSE</MuscleNoise>
         <LeadDataCRC32>3750834025</LeadDataCRC32>
         <WaveFormData>
9P/0//T/9P/y//L/8v/y//P/9P/1//b/9P/0//T/9P/1//b/9//4//j/+P/4//j/+P/4
//j/+P/6//r/+v/6//r/+v/6//r/+v/6//r/+v/8//z//P/8//z//P/8//z//P/8//z/
/P/8//z//P/8//3//v///wAAAAAAAAAAAAAAAAAAAAAAAAEAAgADAAQABgAGAAYABgAH
AAgACQAKAAsADAANAA4AEQASABMAFAAVABYAFwAYABkAGgAbABwAHwAgACEAIgAkACQA
JAAkACUAJgAnACgAKgAqACoAKgApACgAJwAmACQAJAAkACQAIQAgAB8AHgAcABoAGAAW
ABMAEgARABAADQAMAAsACgAIAAgACAAIAAYABgAGAAYABAAEAAQABAACAAIAAgACAAAA
AAAAAAAAAgACAAIAAgACAAIAAgACAAIAAgACAAIAAgACAAIAAgACAAIAAgACAAQABAAE
AAQAAgACAAIAAgACAAIAAgACAAIAAgACAAIAAgACAAIAAgAEAAQABAAEAAIAAgACAAIA
AgACAAIAAgAAAAAAAAAAAAAAAAAAAAAAAAAAAAAAAAAAAAAAAAAAAP7//v/+//7/AAAA
AAAAAAD+//7//v/+//7//v/+//7//v/+//7//v/+//7//v/+//7//v/+//7//P/8//z/
/P/8//z//P/8//z//P/8//z//P/8//z//P/8//z//P/8//z//P/8//z//P/8//z//P/6
//r/+v/6//z//P/7//v/+//7//v//P/6//r/+//7//7//v/+/////f/+//7//v//////
//////7//v///wAA//8AAAEAAgADAAQABAAFAAYABgAGAAYABAADAAIAAQD///7//f/8
//n/+f/4//j/+f/4//j/+P/1//X/9P/z//L/8v/y//L/9P/0//T/9P/y//L/8v/y//L/
8v/y//H/8f/x//H/8f/x//H/8f/x//H/8f/u/+7/7//x//b//v8GABEAIAAxAEMAUgBg
AGsAdwB+AHcAZQBRADgAIwAUAAoAAgD5//T/8f/v/+//7//v/+//8P/y//D/7v/u//D/
8P/w//D/8P/w//D/8P/w//D/8P/w//D/8P/w//D/8P/u/+7/7//v/+//7//v/+//7//w
//D/8P/w//D/8P/w//D/8P/w//D/7v/u/+7/7v/v/+//7//v/+//7//v//D/8P/w//D/
8P/y//L/8v/y//H/8f/x//H/8v/y//L/8v/x//H/8f/x//H/8//z//P/8//0//T/9P/0
//X/9f/2//b/+P/5//n/+P/4//n/+v/7//z//f/+////AAABAAIAAwAEAAUABgAHAAgA
CQALAAwADQAOAA8AEAARABIAEwAUABUAFgAXABgAGQAaABoAGwAcABwAHAAaABoAGgAY
ABkAGQAYABcAFAASABAAEAAPAA0ADAAKAAYABQADAAMAAAD+//7//f/7//r/+f/4//j/
9//2//b/9v/2//T/9P/0//T/9P/0//P/8//z//P/8//z//P/8//z//P/8//z//P/8//z
//P/8//z//P/8//z//P/8//z//P/8//z//P/8//z//P/8//z//P/8//z//T/9P/0//T/
8v/y//L/8v/0//T/9P/0//T/9P/z//P/8//z//P/8//1//X/9f/1//X/9f/1//X/9P/0
//T/9P/0//T/9P/0//T/8//z//P/8//z//P/8//x//H/8f/x//P/8//z//P/8P/w//D/
8P/y//L/8v/y//T/9P/0//T/8v/y//L/8v/y//L/8v/y//L/8v/y//L/9P/z//P/8//1
//P/8//x//L/8v/y//L/8v/z//P/8//z//H/8v/y//L/9f/1//b/9v/2//f/9//4//j/
+P/5//n/+f/5//r/+v/5//r/+//8////AAAAAAAA/f/9//7//v/+//7//v/9//7//f/7
//r/+f/4//f/9//2//b/9f/0//T/9P/z//P/8v/x//D/8P/w//D/8P/w/+7/7v/u/+7/
7v/u/+7/7v/v/+//8P/x/+//7//v/+//8f/x//H/7//s/+r/6//t//T//P8EAA8AHgAt
AD8ATgBcAGcAcQB2AHEAYwBNADQAHwAQAAgAAAD7//b/8//x//H/8f/v/+//7v/w//L/
8v/y//D/8v/y//L/8v/w//D/8P/w//D/8P/w//D/8v/y//L/8v/y//L/8//z//H/8f/x
//H/8f/y//L/8v/y//L/8v/y//L/8v/y//L/9P/0//T/9P/z//P/8//z//X/9f/1//b/
9v/2//b/9v/0//T/9P/0//X/9f/1//X/+P/4//j/+P/3//f/9//3//f/+f/5//n/+f/6
//r/+v/6//v/+//8//z//v//////AAAAAAEAAgADAAQABQAGAAcACAAJAAoACwAMAA0A
DgAPABAAEQATABQAFQAWABcAGAAZABoAGwAaABsAHAAdAB4AHwAgACAAIQAiACIAIgAi
ACIAIgAgACEAIQAgAB8AHAAaABgAGAAXABUAFAASABAADwANAA0ACgAIAAgABwAFAAQA
AwACAAIAAQAAAAAA/v/+//z//P/+//7//v/+//v/+//7//v//f/9//3//f/7//v/+//7
//3//f/9//3//f/9//3//f/9//3//f/9//3//f/9//3//f/9//3//f/9//3//f/9//7/
/v/+//7//v/+//7//v/+//7//v/+//7//v/9//3//f/9//3//f/9//3//f/9//3//f/9
//3//P/8//z//P/8//z//P/8//z/+//7//v/+//7//v/+//7//v/+//7//3//f/9//3/
/P/8//z//P/8//z//P/8//z//P/8//z//P/8//z//P/8//z//P/8//z//P/8//z//P/7
//v/+//9//v/+//7//r/+v/6//r/+v/7//v/+//7//v//P/8//z//f/9//7//v/8//3/
/f/+/wAAAAABAAEAAQABAAIAAgABAAIAAwAEAAcACAAIAAgABQAFAAYABgAGAAYABgAF
AAYABQADAAIAAQAAAP/////+//7//f/8//r/+v/5//n/+P/3//b/9v/2//b/9v/2//T/
9P/0//T/9v/2//b/9v/2//X/9f/1//X/9f/1//X/9//3//X/8//w//D/8f/z//r/AgAK
ABMAJAA1AEcAWgBmAHEAewCAAH0AbQBXADwAJwAYABAACAD///j/9f/1//P/8//1//X/
9P/0//b/9P/0//b/9v/2//b/9v/2//b/9v/2//b/9v/2//b/9P/0//T/9P/0//T/9f/1
//X/9f/1//X/9f/2//b/9v/2//b/9v/2//b/9v/2//b/9v/2//b/9v/3//f/9//3//n/
+f/5//r/+v/6//r/+v/4//j/+P/4//v/+//7//v//P/8//z//P/9//3//f/9//3/////
/////f/+//7//v8AAAEAAQACAAIABAAFAAUABgAGAAcACAAJAAoACwAMAA0ADgAPABAA
EQASABMAFAAXABgAGQAbABwAHQAeAB8AHgAfACAAIQAiACMAJAAlACgAKQAqACoAKQAq
ACoAKgAsACwALAAqACsAKwAqACkAJgAkACIAIgAdABsAGgAYABgAFwAVABUAEAAOAA4A
DQALAAoACQAIAAgABwAGAAYABgAGAAQABAACAAIAAgACAAEAAQABAAEAAQABAAEAAQAB
AAEAAQABAAEAAQABAAEAAwADAAMAAwABAAEAAQABAAMAAwADAAMAAwADAAMAAwADAAMA
AwADAAIAAgACAAIAAgACAAIAAgACAAIAAgACAAIAAgABAAEAAwADAAMAAwADAAMAAwAD
AAEAAQABAAEAAAAAAAAAAAAAAAAAAAAAAAAA///////////////////9//3//f/9//3/
/f/9//3//P/8//z//P/+//7//v/+//z//P/8//z//P/8//z//P/8//z//P/8//z//P/8
//z//v/9//3//f/7//v/+//7//v/+//7//v/+//8//r/+v/6//r/+f/5//n/+f/5//r/
+v/6//v/+//8//z//P/9//3//v/+//7///////////8AAAAA//8AAAEAAgADAAQABAAE
AAMAAwAEAAQABAAEAAQAAwACAAEA///+//3//P/7//v/+v/6//n/+P/4//j/9//3//j/
9//2//b/9P/0//T/9P/0//T/9P/0//T/9P/0//T/9P/z//P/8//z//P/8//z//P/8//z
/+//7v/u/+//8//6/wAABgAPAB4ALwBBAFIAXgBpAHMAegB1AGUATwA2ACEAEgAIAAAA
+f/y/+3/7//v/+3/7f/v//D/8P/w//D/8P/y//D/8P/w//D/8P/w//D/8P/w//D/8P/w
//L/8v/y//L/8P/w//H/8f/v/+//7//v/+//8P/w//D/8P/w//D/8P/y//L/8v/y//D/
8P/w//D/8//z//P/8//x//H/8f/y//D/8P/w//D/8f/y//P/9P/z//P/8//z//T/9P/0
//T/9f/1//X/9f/z//X/9f/1//X/9v/2//b/9v/3//f/+P/2//j/+f/5//r/+v/7//z/
+//8//3//v8BAAIAAwAEAAUABgAHAAgACQAKAAsADQAOAA8AEAARABIAEwAUABUAFgAX
ABgAGQAYABkAGgAaAB0AHgAeAB4AHgAeAB4AHAAbABsAGgAZABgAFgAUABQAEQAPAA4A
DAAKAAkABwAHAAYABAAEAAMA///+//3//P/+//3//P/8//z//P/6//r/+P/4//j/+P/5
//n/+f/5//n/+f/5//n/+f/5//n/+f/3//f/9//3//n/+f/5//n/+f/5//n/+f/5//n/
+f/5//n/+f/5//n/+f/5//n/+f/6//r/+v/6//j/+P/4//j/+P/4//j/+P/6//r/+f/5
//f/9//3//f/+f/5//n/+f/5//n/+f/5//r/+v/6//r/+P/4//j/+P/4//f/9//3//f/
9//3//f/9//3//f/9//1//X/9f/1//b/9v/2//b/9v/2//b/9v/2//b/9v/2//b/9v/2
//b/9v/2//b/9v/4//j/+P/4//f/9v/1//T/9f/1//X/9f/3//j/+P/4//f/9//4//j/
+v/7//v//P/6//r/+//7//3//f/+//7//f/+////AAABAAIAAgACAAMAAwAEAAQABAAE
AAQAAwACAAEA///+//3//P/7//v/+v/6//n/+P/4//j/9//3//T/8//y//L/9P/0//T/
9P/2//b/9v/2//T/9P/0//T/9P/z//P/8//z//P/8//z//X/9f/1//P/8v/w/+//8f/4
/wAACAARAB4ALwA/AFAAYABrAHMAegB3AGkAVwBAACkAGAAQAAgA///6//X/9f/3//X/
9f/1//b/9P/2//b/9v/4//j/+P/4//j/9v/2//b/9v/4//j/+P/4//j/+P/4//j/+P/4
//n/+f/3//f/9//3//f/+P/4//j/+P/4//j/+P/4//j/+P/4//j/+P/4//j/+f/5//n/
+f/5//n/+f/6//r/+v/6//r/+v/6//r/+v/7//v/+//7//z//P/8//z/+//7//v/+//9
//////////3//v/+//7/AAABAAEAAgAAAAIAAwADAAQABAAFAAYABwAIAAkACgALAAwA
DQAOAA8AEAARABIAEwAUABUAFwAYABkAGgAbABwAHQAeAB8AIAAhACIAIwAkACUAJgAm
ACcAKAAoACgAKAAoACgAJgAlACUAJAAjACIAIAAeAB4AGwAZABgAFgAUABMAEQARAA4A
DAAMAAsACQAIAAcABgAGAAUABAAEAAQABAACAAIAAgACAAIAAgABAAEAAQABAAEAAQAB
AAEAAQABAAEAAQD//////////wEAAQABAAEAAQABAAEAAQABAAEAAQABAAEAAQABAAEA
AQABAAEAAQACAAIAAgACAAIAAgACAAIAAgACAAIAAgACAAIAAQABAAMAAwADAAMAAQAB
AAEAAQABAAEAAQABAAAAAAAAAAAAAAAAAAAAAAAAAP///////wEAAQABAAEA////////
//////////////z//P/8//z//v/+//7//v/+//7//v/+//z//P/8//z//P/8//z//P/8
//z//P/8//z/+//7//v//f/+//z//P/8//z/+//7//v/+//9//7//v/+//////8AAAAA
AAABAAEAAgACAAIAAwADAAEAAQACAAIAAwAEAAUABgAHAAgACAAIAAcABwAIAAgACAAI
AAgABwAGAAUAAwACAAEAAAD//////v/+//3//P/8//z/+//7//r/+f/4//j/9v/2//b/
9v/2//b/9v/2//b/9v/2//b/9v/1//X/9f/3//f/9//3//f/9//3//X/8v/y//P/9//+
/wYADgAZACoAOwBLAFwAagBzAH0AgAB3AGMATQA0ACEAFgAOAAYA/f/2//X/9f/z//H/
8//1//b/9v/0//T/9P/0//T/9P/0//T/9P/0//T/9P/2//b/9v/2//b/9v/2//b/9v/2
//f/9//3//f/9//3//X/9v/2//b/+P/4//j/+P/4//j/+P/4//b/9v/2//b/9//3//f/
9//3//f/9//4//j/+P/4//j/+P/4//j/+P/5//n/+f/5//r/+v/6//r/+//7//v/+//7
//3//f/9//3//v/+//7//v//////AAAAAAIAAwADAAIAAgADAAQABQAGAAcACAAJAAoA
CwAMAA0ADgAPABAAEwAUABUAFwAYABkAGgAbABwAHQAeAB8AIAAhACIAIwAiACMAJAAk
ACcAKAAoACgAKAAoACgAJgAjACMAIgAhACAAHgAcABwAGwAZABgAFgAUABMAEQARAAwA
CgAKAAkABwAGAAUABAAGAAUABAAEAAIAAgAAAAAAAgACAAIAAgABAAEAAQABAP//////
///////////////////////////////////////////////9//3//f/9////////////
//////////8AAAAAAAAAAAAAAAAAAAAAAAAAAAAAAAAAAAAA////////////////////
//////////////////7//v/+//7//v/+//7//v/+//3//f/9//3//f/9//3//f/9//3/
/f/9//3//f/9//z//P/8//z/+v/6//r/+v/8//z//P/8//z//P/8//z/+v/6//r/+v/6
//r/+v/6//r/+f/5//n/+//7//n/+P/6//r/+v/6//f/9//3//f/+f/6//r/+v/7//v/
/P/8//z//f/9//7//v/+///////9//3//v/+/wEAAgADAAQAAwAEAAQABAAFAAUABgAG
AAYABgAGAAUAAgABAP///v/9//z/+//7//z//P/7//r/+P/4//f/9//2//X/9P/0//T/
9P/0//T/9P/0//T/9P/y//L/8v/y//T/8//z//P/8f/x//H/8f/x//H/8f/v/+7/8P/v
//H/9v/+/wQADQAcACsAOwBOAFoAZwBxAHgAcQBjAE0ANAAfABAABgAAAPn/8v/t/+3/
7f/r/+v/7f/u/+7/7P/u/+7/7v/u/+7/7v/u/+7/7v/u/+7/7v/u/+7/7v/w//D/8P/w
//D/8P/x//H/8f/x//H/8f/v//D/8P/w/+7/7v/u/+7/8P/w//D/8P/w//D/8P/w//H/
8f/x//H/7//v/+//8P/w//D/8P/w//L/8v/y//L/8//z//P/8//0//T/9P/0//P/8//z
//P/8//1//X/9f/1//b/9v/2//b/9//3//j/9v/4//n/+f/6//r/+//8//3//v///wAA
AwAEAAUABgAFAAYABwAIAAsADAANAA8ADgAPABAAEQASABMAFAAVABgAGQAaABsAGgAb
ABwAHAAbABwAHAAcAB4AHgAeABwAGQAZABgAFwAYABYAFAAUABEADwAOAAwACAAHAAUA
BQACAAAAAAD///3//P/7//r//P/7//r/+v/6//r/+P/4//j/+P/4//j/9//3//f/9//1
//X/9f/1//f/9//3//f/9f/1//X/9f/3//f/9//3//X/9f/1//X/9f/1//X/9f/1//X/
9f/1//X/9f/1//X/9v/2//b/9v/2//b/9v/2//j/+P/4//j/9v/2//X/9f/1//X/9f/1
//X/9f/1//X/9f/1//X/9f/0//T/9P/0//T/9P/0//T/8v/x//H/8f/z//P/8//z//P/
8//z//P/8f/x//H/8f/y//L/8v/y//D/8P/w//D/8P/w//D/8P/y//L/8v/y//L/8v/y
//L/9P/0//L/8v/y//L/8v/x//H/8f/x//H/8v/y//L/8//z//T/9P/2//f/9//4//b/
9v/3//f/+f/5//r/+v/7//z//f/+////AAAAAAAA/////wAAAAD+//7//v/9//z/+//5
//j/9//2//X/9f/0//T/8//y//L/8v/x//H/8P/v/+7/7v/s/+z/7P/s/+7/7v/u/+7/
7v/u/+7/7v/u/+3/7f/t/+3/7f/t/+3/7//t/+3/6//q/+r/6//t//T//P8CAA0AHAAt
AD8AUABcAGcAcQB0AG0AXQBHAC4AGQAMAAIA/P/1/+7/6//r/+3/7f/r/+3/7P/s/+z/
7v/s/+7/8P/w//D/8P/w//D/8P/w//D/8P/w//D/8P/w//D/8P/u/+7/7//v//H/8f/x
//H/8f/y//L/8v/y//L/8v/y//L/8v/y//L/8v/y//L/8v/1//X/9f/1//P/8//z//T/
9v/2//b/9v/0//T/9P/0//X/9f/1//X/9v/2//b/9v/5//n/+f/5//f/+f/5//n/+//8
//z//P/8//3//f/+//7/AAABAAEAAgACAAMABAAFAAYABwAIAAsADAANAA4ADQAOAA8A
EAATABQAFQAXABYAFwAYABkAGgAbABwAHQAeAB8AIAAhACAAIQAiACIAIwAkACQAJAAk
ACQAJAAiACMAIwAiACEAHgAcABoAGgAXABUAFAASABAADwANAA0ACgAIAAgABwAHAAYA
BQAEAAQAAwACAAIAAAAAAP7//v8AAAAAAAAAAP3//f/9//3////////////9//3//f/9
//3//f/9//3//f/9//3//f/9//3//f/9///////////////////////9//3//f/9/wAA
AAAAAAAAAAAAAAAAAAD+//7//v/+/wAAAAD//////f/9//3//f//////////////////
/////v/+//7//v/+//7//v/+//7//f/9//3//f/9//3//f/9//3//f/9//3//f/9//3/
/P/8//z//P/8//z//P/8//z//P/8//z/+v/6//r/+v/8//z//P/8//r/+v/6//r//P/7
//v/+//6//r/+v/6//r/+f/5//n/+f/5//r/+v/6//v/+//8//z//P/9//3//v8AAAAA
AQABAP////8AAAAAAQACAAMABAAFAAYABgAGAAUABQAGAAYABwAIAAkACQAGAAUAAwAC
AAEAAAD//////v/+//3//P/8//z/+//7//z/+//6//r/+P/4//j/+P/6//r/+v/6//j/
+P/4//j/+v/5//n/+f/3//f/9//3//f/9//3//X/9P/y//H/9f/6/wIACgATACAALwBB
AFQAYgBtAHkAggB/AHEAWwBEAC8AHgAUAAwAAwD8//X/9f/3//X/9f/3//j/+P/2//b/
9v/2//b/9v/2//b/9v/2//b/9v/2//b/9v/2//b/9v/2//b/9P/0//X/9f/3//f/9//3
//X/9v/2//b/9v/2//b/9v/2//b/9v/2//b/9v/2//b/9f/1//X/9f/2//f/+P/6//j/
+P/4//j/+P/4//j/+P/5//n/+f/5//j/+P/4//j/+f/5//n/+f/3//n/+f/5//n/+v/6
//r/+v/7//v//P/8//7//////wAAAAABAAIAAQACAAMABAAFAAYABwAIAAkACgALAAwA
DwAQABEAEwAUABUAFgAXABgAGQAaABsAHAAdAB4AHwAeAB8AIAAgACEAIgAiACIAJAAk
ACQAIgAhACEAIAAfACAAHgAcABwAGQAXABYAFAAQAA8ADQANAAwACgAKAAkABQAEAAMA
AgAEAAMAAgACAAIAAgAAAAAA/v/+//7//v/9//3//f/9//3//f/9//3/////////////
//////////3//f/9//3////////////9//3//f/9//3//f/9//3//f/9//3//f/8//z/
/P/8//7//v/+//7//v/+//7//v/8//z/+//7//3//f/9//3/+//7//v/+//9//3//f/9
//z//P/8//z/+v/6//r/+v/8//v/+//7//v/+//7//v/+//7//v/+//5//n/+f/5//r/
+v/6//r/+P/4//j/+P/4//j/+P/4//j/+P/4//j/+P/4//j/+P/4//j/+P/4//j/9//3
//f/9//3//f/9//3//f/9//2//b/9v/2//b/9f/1//X/9f/1//b/9v/2//f/9//4//j/
+v/7//v//P/6//r/+//7//3//f/+//7//f/+////AAABAAIAAgACAAEAAQACAAIAAgAC
AAIAAQACAAEA///+//3//P/7//v/+P/4//f/9v/4//j/9//3//b/9f/0//T/9P/0//T/
9P/0//T/9P/0//L/8v/y//L/9P/z//P/8//z//P/8//z//P/8//z//H/7v/s/+3/7//0
//z/AgAJABYAJwA3AEYAVgBhAGsAdAB1AGsAWQA+ACUAFAAKAAIA+//0/+//7f/t/+3/
7f/t/+7/7v/u/+z/7v/u/+7/7v/u/+7/7v/u/+7/7v/w//D/8P/w//D/8P/w//D/8P/w
//H/8f/x//H/8f/x//H/8v/y//L/8v/y//L/8v/y//L/8v/y//T/9P/0//T/9f/1//X/
9f/1//X/9f/2//b/9v/2//b/9v/2//b/9v/3//f/9//3//j/+P/4//j/9//3//f/9//5
//v/+//7//v//P/8//z//P/9//3//v/+/wAAAQABAAAAAAABAAIAAwAEAAUABgAHAAgA
CQAKAA0ADgAPABAAEQASABMAFQAUABUAFgAXABgAGQAaABsAHAAdAB4AHwAiACMAJAAk
ACMAJAAkACQAJgAmACYAJAAlACUAJAAjACIAIAAeAB4AGwAZABgAFgAUABMAEQARAA4A
DAAMAAsACQAIAAcABgAGAAUABAAEAAIAAgAAAAAAAAAAAAAAAAD//////////wEAAQAB
AAEAAQABAAEAAQABAAEAAQABAAEAAQABAAEAAQABAAEAAQABAAEAAQABAAEAAQABAAEA
AQABAAEAAQACAAIAAgACAAIAAgACAAIABAAEAAQABAACAAIAAQABAAMAAwADAAMAAwAD
AAMAAwABAAEAAQABAAIAAgACAAIAAgACAAIAAgACAAEAAQABAAEAAQABAAEAAQABAAEA
AQABAAEAAQABAAAAAAAAAAAAAgACAAIAAgACAAIAAgACAAAAAAAAAAAAAAAAAAAAAAAA
AAAAAAAAAP7///8BAAAAAAAAAAAAAAD//////////wEAAgACAAIAAwADAAQABAAEAAUA
BQAGAAgACAAJAAkABwAHAAgACAAJAAoACwAMAA0ADgAOAA4ADwAPABAAEAAOAA4ADgAN
AAwACwAJAAgABwAGAAUABQAEAAQAAwACAAIAAgABAAEAAAD///7//v/+//7//v/+//7/
/v/+//7/AAAAAAAAAAD+//3//f/9/////////////f////3/+//6//r/+/8BAAgAEAAY
ACUANABFAFcAaAB0AH8AhwCGAHsAZwBPADYAJwAcABQADAAFAAIA//////3//f//////
AAAAAP7//v8AAAAAAAAAAAAAAAAAAAAAAAAAAAAAAAAAAAAAAAAAAAAAAAAAAAAAAQAB
AAEAAQABAAEAAQACAAIAAgACAAIAAgACAAIAAgACAAIABAAEAAQABAADAAMAAwADAAMA
AwADAAQABAAEAAQABAAGAAYABgAGAAcABwAHAAcABgAGAAYABgAJAAkACQAJAAcACQAJ
AAkACQAKAAoACgAKAAsACwAMAAwADgAPAA8AEAAQABEAEgATABQAFQAWABcAGAAZABoA
GwAcAB0AHgAfACAAIQAjACYAJwAoACkAKAApACoAKwAsAC0ALgAvADAAMQAyADIAMwA0
ADQANAA0ADQANAAyADEAMQAwAC8ALgAsACoAKgApACcAJgAkACAAHwAdAB0AHAAaABoA
GQAVABQAEwASABQAEwASABIAEAAQAA4ADgAQABAAEAAQAA8ADwAPAA8ADwAPAA8ADwAP
AA8ADwAPAA0ADQANAA0ADwAPAA8ADwAPAA8ADwAPAA8ADwAPAA8AEQARABEAEQARABEA
EQARABAAEAAQABAAEgASABIAEgAQABAAEAAQABAAEAAPAA8AEQARABEAEQAPAA8ADwAP
AA8ADwAPAA8AEAAQABAAEAAOAA4ADgAOAA4ADQANAA0ADQANAA0ADQANAA0ADQANAA0A
DQANAA0ADgAOAA4ADgAOAA4ADgAOAAwADAAMAAwADgAOAA4ADgAMAAwADAAMAAwADAAM
AAwADAALAAsACwANAA0ADQANAA0ADAAOAA4ADgAOAA0ADQANAA0ADwAQABAAEAARABEA
EgASABIAEwATABQAFAAUABUAFQAVABUAFgAWABcAGAAZABoAGwAcABwAHAAbABsAHAAc
ABoAGgAaABkAGgAZABcAFgAVABQAEwATABIAEgARABAAEAAQAA8ADwAQAA8ADgAOAA4A
DgAOAA4ADAAMAAwADAAMAAwADAAMAAwACwALAAsADQANAA0ADQALAA0ACwAJAAgACAAJ
AA0AFAAaACIALwA+AE8AYQBwAH4AiQCTAJQAiwB3AF8ASAA1ACoAIgAaABMADgALAAsA
CwALAAsACwAMAAwACgAKAAwADAAMAAwADAAMAAwADAAMAAwADAAMAAwADAAOAA4ADgAO
AAwADAANAA0ADQANAA0ADQANAA4ADgAOAA4ADgAOAA4ADgAOAA4ADgAOAA4ADgAOAA0A
DQANAA0ADwAPAA8AEAAOAA4ADgAOABAAEAAQABAADwAPAA8ADwAQABAAEAAQABEAEQAR
ABEAEQATABMAEwATABQAFAAUABQAFQAVABYAFgAYABkAGQAYABgAGQAaABsAHAAdAB4A
HwAgAA==
         </WaveFormData>
      </LeadData>
   </Waveform>
</RestingECG>
