# Supplementary material for: Detection of Left Atrial Enlargement Using a Convolutional Neural Network-Enabled Electrocardiogram
Source: Front Cardiovasc Med. 2020 Dec 17;7:609976. doi: 10.3389/fcvm.2020.609976 (PMC7773668; doi:10.3389/fcvm.2020.609976)
Supplement: Supplementary file 4 [file Data_Sheet_4.ZIP › normal3/1802032432_2012_0000000E.XML]

<?xml version="1.0" encoding="Windows-1252"?>
<!DOCTYPE RestingECG SYSTEM "restecg.dtd">
<RestingECG>
   <PatientDemographics>
      <PatientID>1802032432</PatientID>
      <PatientAge>78</PatientAge>
      <AgeUnits>Years</AgeUnits>
      <Gender>Male</Gender>
      <PatientLastName>lianghanbiao</PatientLastName>
   </PatientDemographics>
   <TestDemographics>
      <DataType>Resting</DataType>
      <Site>1</Site>
      <AcquisitionDevice>MAC55</AcquisitionDevice>
      <Status>Unconfirmed</Status>
      <Priority>Normal</Priority>
      <AcquisitionTime>08:49:54</AcquisitionTime>
      <AcquisitionDate>08-23-2016</AcquisitionDate>
      <CartNumber>1</CartNumber>
      <AcquisitionSoftwareVersion>009C</AcquisitionSoftwareVersion>
      <XMLSourceVersion>MAC5000 v1.0</XMLSourceVersion>
   </TestDemographics>
   <RestingECGMeasurements>
      <VentricularRate>53</VentricularRate>
      <AtrialRate>53</AtrialRate>
      <PRInterval>168</PRInterval>
      <QRSDuration>70</QRSDuration>
      <QTInterval>414</QTInterval>
      <QTCorrected>388</QTCorrected>
      <PAxis>68</PAxis>
      <RAxis>64</RAxis>
      <TAxis>64</TAxis>
      <QRSCount>9</QRSCount>
      <QOnset>221</QOnset>
      <QOffset>256</QOffset>
      <POnset>137</POnset>
      <POffset>190</POffset>
      <TOffset>428</TOffset>
      <ECGSampleBase>500</ECGSampleBase>
      <ECGSampleExponent>0</ECGSampleExponent>
   </RestingECGMeasurements>
   <Diagnosis>
      <Modality>Resting</Modality>
         <StatementCount>2</StatementCount>
         <LabelText>12SL ��ϳ���</LabelText>
      <DiagnosisStatement>
         <StmtFlag>ENDSLINE</StmtFlag>
         <StmtText>����Ķ�����</StmtText>
      </DiagnosisStatement>
      <DiagnosisStatement>
         <StmtFlag>ENDSLINE</StmtFlag>
         <StmtText>�ٽ� ECG</StmtText>
      </DiagnosisStatement>
   </Diagnosis>
   <Waveform>
      <WaveformType>Rhythm</WaveformType>
      <WaveformStartTime>0</WaveformStartTime>
      <NumberofLeads>8</NumberofLeads>
      <SampleType>CONTINUOUS_SAMPLES</SampleType>
      <SampleBase>500</SampleBase>
      <SampleExponent>0</SampleExponent>
      <HighPassFilter>16</HighPassFilter>
      <LowPassFilter>150</LowPassFilter>
      <ACFilter>NONE</ACFilter>
      <LeadData>
         <LeadByteCountTotal>10000</LeadByteCountTotal>
         <LeadTimeOffset>0</LeadTimeOffset>
         <LeadSampleCountTotal>5000</LeadSampleCountTotal>
         <LeadAmplitudeUnitsPerBit>4.88</LeadAmplitudeUnitsPerBit>
         <LeadAmplitudeUnits>��V</LeadAmplitudeUnits>
         <LeadHighLimit>2147483647</LeadHighLimit>
         <LeadLowLimit>268435456</LeadLowLimit>
         <LeadID>I</LeadID>
         <LeadOffsetFirstSample>0</LeadOffsetFirstSample>
         <FirstSampleBaseline>0</FirstSampleBaseline>
         <LeadSampleSize>2</LeadSampleSize>
         <LeadOff>FALSE</LeadOff>
         <BaselineSway>FALSE</BaselineSway>
         <ExcessiveACNoise>FALSE</ExcessiveACNoise>
         <MuscleNoise>TRUE</MuscleNoise>
         <LeadDataCRC32>1664986893</LeadDataCRC32>
         <WaveFormData>
AgACAAIAAgD+//z/+v/4//j/+P/4//j/+//8//3//v/9//z/+//6//j/+P/4//j/+f/6
//v//P///wAAAQACAP3/+v/3//T/9//4//n/+v/7//z//f/+//z//P/8//z//P/8//z/
/P/6//r/+v/6//z//v8AAAIA///+//3//P/6//r/+v/6//z//P/8//z/+v/6//r/+v/9
//7///8AAPz/+v/4//b/+f/6//v//P/8//z//P/8//r/+v/6//r/+//8//3//v8AAAAA
AAAAAP3/+v/3//T/9f/2//f/+P/5//r/+//8/wAAAgAEAAYAAwAAAP3/+v/5//j/9//2
//f/+P/5//r/+v/6//r/+v/7//z//f/+//z/+v/4//b/+f/8////AgD///7//f/8//v/
+v/5//j/+P/4//j/+P/6//z//v8AAP3//P/7//r/+f/4//f/9v/4//r//P/+//v/+v/5
//j/+//8//3//v/+//7//v/+//3//P/7//r//P/8//z//P/9//7///8AAP///v/9//z/
+v/4//b/9P/3//j/+f/6//3//v///wAA/f/8//v/+v/7//z//f/+//v/+v/5//j/+P/4
//j/+P/7//z//f/+//7//v/+//7///8AAAEAAgD+//r/9v/y//T/9v/4//r/+//8//3/
/v/+//7//v/+//z//P/8//z//v/+//7//v8AAAAAAAAAAP7/+//2//b/+//8//z//P/8
//3/AAABAP//AAADAAMAAQAAAAAA//8AAAAAAAABAAIABAAEAAQAAwAFAAYABwAEAAMA
AgAAAP///f8BAAQAAgAAAPv/+//4//f/9f/y//P/9v/8//3//f/9//3//f/8//3//P/4
//b/9f/0//L/9P/4//j/+P/5//r/9v/z//b/+v/9////+//1//f//P/6//r/AQAJABAA
DwARABQAFwAhADEAQQBPAFoAZQBpAF4ASgA1ACAACgABAAIAAgADAP//+f/2//X/9//3
//n//v/9//r//f///wAAAAD+//v/AQAGAAMA/v/4//L/9v/6//3///8DAAcACQALAAUA
AQD+//v/+f/2//H/7v/1//n//P////z//P/8//z//f///////f/7//v/+//7//7/AQAA
AAAAAgACAP///////////////wIAAwADAAEA/P/8//r/+P/5//3//v/9/wIABQAGAAcA
BwAHAAcABQAAAPz/+v/4//z////+/wEAAQADAAMAAwAGAAcABwAJAAkACQAJAAoABwAI
AAgABgAHAAgACgALAA4ADgAPABMAFwAaABoAGgAZABkAGgAaABkAFwAXABUAHQAhACIA
IgAkACwALgAvACsAJgAjACAAIgAfAB8AHwAgAB8AHwAeABkAFAASABAADwAMAA0ADgAP
AAsACAAHAAQAAQD///r//v8BAAMAAQD8//7///////v/+//7//n/+f/8//z/9//4//n/
/f///wAA///8//v/+f/4//b/8v/3//r/+//+//3////8//b/9P/z//L/8P/0//n/+//7
//f/9//2//b/9v/4//v/+f/8//7/AAACAAAA///+//3///////z////8//f/9P/z//f/
+P/2//f/+P/4//j/9//7//3//P/+//7//P/6//j/+v/3//j/+f/4//j//P/9/wAAAQAB
AAAA/v/8//n/9//2//n/9f/x//X/+P8AAAMA/v/7//r/+P/2//b/9//4//f/9v/2//X/
9f/0//b/+v/4//j/+v/6//7//f/9/wEAAAD+//n/9//4//r/+v/4//f/9v/1//T/9P/3
//f/9//6//v/+//8//v/+P/0//b/9//2//b/9//3//f/9//4//j/+P/5//n/+f/5//v/
+//2//T/9v/2//X/9f/1//P/+f/9//7////7//j/+f/4//j/+P/4//j/+v/6//r/+v/5
//j/9//2//j/+P/4//j/9f/0//P/8v/1//b/9//4//n/+v/7//z/+v/4//b/9P/3//j/
+f/6//r/+v/6//r/+v/6//r/+v/9//7///8AAP7//P/6//j/9P/y//D/7v/z//b/+f/8
//n/+P/3//b/+P/4//j/+P/3//b/9f/0//b/9v/2//b/+f/6//v//P/5//j/9//2//T/
9P/0//T/9//4//n/+v/7//z//f/+//3//P/7//r//P/8//z/+//0//T/9v/0//X/9P/z
//P/+P/5//r//P8BAAEA///+//z/+//6//r/+v/7//z//v/9//z//P/9////AQACAAMA
AwACAP3/+f/6//r/+f/2//X/9//6//3//P/6//f/9v/2//P/8v/x//P/8//z//X/9f/y
//H/8f/z//L/8v/2//b/9v/4//r/+f/3//f/+P/2//X/8f/v//f/+P/4//r/+/8DAAwA
FQAbABoAHQApADkAPwBLAFwAYwBjAF4ATAAtABgADAABAPz//P///wUABQD+//v/9//v
//H/+v8BAAQAAQD///z/+P/3//X//P8CAAAA/v/7//j/+P/6//v/+//7//3//f/9//v/
+f/4//f/+//8//v//P/9//3//P/7//v//P/9//7/AAADAAQAAwABAP///f/7//7/AQAA
AAAAAAAAAP3//f/9//3//f/9/wEAAwAEAAMAAAACAAIAAgD9//3/+v/1//n//f///wEA
AgADAAQAAwAEAAQABgAIAAkACQAFAAUAAgADAAIAAQADAAUABgAJAAkACQAJAAoACgAM
AA0ADAAQABIAFQAXABUAEgAQABEAEAASABEAEAASABMAFQAWABkAGQAbABsAIAAjACMA
IgAjACoAKwArACsAKgArACwAKAAjACEAHwAeAB0AHQAcABsAGAAYABgAGQAWABcAGAAT
AAsABAD//wAAAQADAAIABgAJAAsACQAEAAQAAwABAPz/+f/2//H/9P/6//3/+//7//3/
AgAFAAQAAwAAAP///f/8//r/9v/8//7//v8AAAIABQADAP7//P/7//r/+P/8///////9
//3//f/8//z//f8AAAQAAwAAAAAAAAAAAP///f/7//n//f////7/AwABAP3/+//7//7/
AAD//wEAAQACAAMAAwADAAMAAAAAAP///v/9//z//v/7//z//f/+/wAABgAJAAcAAwD+
//j/+v/8//3///8AAAMA///7//r/+v///////f/7//v/+v/6//r/+//8//7//v//////
/v/8//3/AAD///7////+//3/+f/2//f/+//8//r/+//+/wAAAAD+//7//v/+//7//v8B
AAEAAQD9//v/+P/2//j/+P/3//z/+v/4//f/9//6//v//P/+//z//P/9//3//f/9////
///6//j/+v/6//z//f/+//3///8BAAAA///7/wAAAQD+//r/+P/2//T/+P/6//z//v/8
//r/+P/2//n/+v/7//z//P/8//z//P/+//7//v/+//z//P/8//z/+//6//n/+P/7//z/
/f/+//7//v/+//7/+//6//n/+P/6//z//v8AAPz/+v/4//b/+P/6//z//v/7//r/+f/4
//r/+v/6//r/+v/6//r/+v/8//z//P/8//7//v/+//7//f/8//v/+v/7//z//f/+//z/
+v/4//b/+P/6//z//v/8//z//P/8//z//P/8//z/+f/4//f/9v/6//z//v8AAP7//v/+
//3/9//4//v/+v/7//r/+f/5//v/+//7//z/AgADAAIAAgAAAP///v/+//7///8AAAIA
BAAEAAUABwAGAAcABwAHAAUAAgD7//X/+v/8//3//P/3//f/+P/5//v//P/8//7//P/1
//D/6//u//H/9P/5//r/+P/4//n/9//0//L/9P/2//b/+P/6//z//f8AAAQA/f/3/+7/
5//t//r//v/+/wEABQAMABUAGQAUABcAJQAzAEUAWQBqAHcAeQBuAFIAMQAaAAwAAQD8
//r/+//9////BAADAP//+f/z//j//f/6//z//f/9//z/+//3//z/AAACAAAA/f/6//r/
/P/9//3/+f/5//f/9f/4//n/+//9/wAAAAD+//7//f/9//z/+//4//j/+P/4//v//f/9
//v//P/9//7/////////+//4//n/+v/4//n/+v/7//z//f/8//3//f/7//r//v8AAAIA
BAAJAAsACwAHAAMA/f/3//n/+f/5//f/+v/8/wAABAAFAAUAAQABAAQACQAMAA8ADQAL
AAgABwACAP3/+P/0//n/AAAGAAoADAAMAA0ADQAPABAAEgAXABUAFgAUABIAFQAVABYA
FgAYABcAGAAXABwAHwAfAB4AHAAiACIAIQAjACIAIwAkACQAIQAhACEAIwAjACQAJAAe
ABgAFQASAA4ACAAGAAQABQADAAIAAwAEAAMAAwAAAAAAAQABAP3/9v/2//X/8//z//X/
9//3//v/AAACAP//+P/1//X/8//2//f/9v/3//j/+v/7//r/+//6//f/9v/0//X/8f/q
/+//8//3//r/+//9//z/+f/5//n/+P/4//b/+P/7//n/9v/2//b/9v/5//n/+f/5//n/
+f/2//n/+//5//n/+//5//j/9P/z//f/+P/5//n/+f/5//b/9v/6//z//v8AAP3/9//1
//P/8v/y//b/9//5//n/+P/2//f/+P/4//n//f8BAP7/+//1//L/9P/x//L/8f/y//L/
+P/8/wEABgAAAPz/+f/1//P/8P/w//L/9P/2//r//P/7//X/8P/v//P/9v/2//n/+v/8
//z/+v/5//j/9//2//T/9f/z//H/9P/1//X/9v/4//j/9//8//r/9v/z//H/8v/x//D/
8P/y//T/9//5//j/9//4//f/9v/0//b/9v/2//f/+P/3//z/////////9//u//X/+P/5
//r/+//8//n/+P/3//b/9P/0//T/9P/0//T/9P/0//L/8v/y//L/9P/0//T/9P/y//L/
8v/y//b/+P/6//z//P/8//z//P/4//b/9P/y//X/9v/3//j/+v/6//r/+v/8//z//P/8
//n/9v/z//D/8v/y//L/8v/y//L/8v/y//X/+P/7//7//P/6//j/9v/1//T/8//y//T/
9P/0//T/9P/0//T/9P/2//b/9v/2//f/+P/5//r/+//8//3//v/7//j/9f/y//L/8v/y
//L/8//0//X/9v/3//j/+P/2//v/AAABAAEA/f/7//r/+//3//X/9P/1//j/9//3//j/
+f/6//z//v8BAAIABAAEAAEAAQACAAIAAwADAAMAAwABAPv/9v/3//n/+v/5//X/9f/2
//f/9//z//D/7//x/+//7//v/+//8f/z//f/+f/0//P/8//z//P/9P/5//r/+P/4//j/
8//z//P/9P/0//b/8//y//n/+v/2//L/8//9/wQACQATACAAJwAnADMARwBRAF4AbwBv
AF4ASgA1ACIAEgABAPr/+P/3//f/+//8//n/+////wMAAgABAAIA//////7//P/5//X/
+v/+//z/+v/3//T/9P/2//f/9//5//v/+//7//r/+f/5//n//f/+//3//v/+//3/+//5
//f/9v/1//T/+f/9//////8BAAEAAQABAP7//f/4//T/+P/6//n/+/8AAAMABgAJAAYA
AwD///n/9P/2//b/9v/5//3//v/9/wEAAwADAAMAAQD///3/+f/6//r//P/+/wMABQAD
AAUABAAFAAQAAwAAAP///f/9/wAAAQACAAQABwAKAAwADAALAAoACgAJAAwADAANABEA
FAAYABkAGgAWABMAEQAOABUAFwAbAB0AIgAlACUAJAAiACYAJAAhACEAIAAhACIAIwAh
ACIAIwAiACEAIQAgABsAFgAUABIADwAKAAkACAAKAAcABQAFAAYABQAFAAIAAQABAAAA
+//9/wIABgAJAAMAAQD///v/9v/2//P/6//u//H/9//7//z/+//4//f/+P/6//v/+v/7
//r/9//2//f/+//6//b/9v/3//j/+P/7////AAD///r/+f/3//b/+P/6//3/+//4//j/
+P/4//n/+f/5//n/9//3//T/9//3//X/9f/3//n/+v/4//n//f/+///////9//3/+v/6
//r/+v/6//r/+//5//v//f/6//j/+v/5//3//f/8//r//P/8//v/+//7//3/+P/z//P/
9P/6//v//P/7//z//P/7//r/+v/6//r/+v/7//v/9v/y//H/8v/2//j//P/+//z/9//z
//P/9v/2//P/8//3//r/+//6//r/+v/6//r/+f/7//r/+f/7//v/+v/6//j/9P/v//D/
9P/0//X/9//8//3//v8AAP7//P/7//n/+f/5//v/+//4//b/+P/4//X/9f/1//P/+P/7
//v/+/8PAAYA8//s/+//8P/x//L/9f/2//f/+P/8//7/AAACAAAA/v/8//r/9f/y/+//
7P/x//T/9//6//f/9v/1//T/+P/6//z//v/6//j/9v/0//T/9P/0//T/9//4//n/+v/6
//r/+v/6//j/9v/0//L/9P/2//j/+v/+/wAAAgAEAP7/+P/y/+z/7v/u/+7/7v/y//T/
9v/4//f/9v/1//T/+P/6//z//v/7//r/+f/4//X/9P/z//L/9f/4//v//v/9//z/+//6
//f/9v/1//T/9f/2//f/+P/6//r/+v/6//r/+v/6//r//f/+////AAD6//T/8//0//b/
9//4//n/+v/9//7///8CAAUABQADAP7//P/5//b/9P/0//X/9v/7//z//f//////AAAB
AAEAAwADAAIA/f/5//v//P/8//j/8//z//T/9//3//b/9P/3//v/+v/7//n/9//1//P/
9P/z/+//7f/x//P/9P/2//z//P/8//7/+v/z/+3/6f/v//L/9P/z//P/+f8GAAAA8v/3
/wMABAAJABUAGgAbACcAOQBFAE0AXgBrAGkAXABMADUAGgAGAP//+v8AAAEA/f/7//T/
6f/r//X/+f/4//v/AAAAAAEAAQAAAPr/8//1//b/+f/4//b/9P/1//j/+v/7//v//f/9
//3/+f/1//L/7//z//T/8//0//j/+//9/////v/+//7//v/7//v/+f/1//j/+//+/wEA
AgADAAAA/v/7//j/8v/v//L/9f/4//v//f///wAA///6//z//P/8//v//f/8//n//v8B
AAIAAwACAAEAAAD9//7//v8AAAIAAAD///r/+f/7//3//f/9/wAAAwAFAAkABwAFAAMA
AgAFAAgACgAKAA0ADgAQABEAEAAOAA0ADwAOABAADwAOABEAEwAWABgAGgAZABoAGQAe
ACEAIQAgACMAKgArACsAKAAkACIAIAAfABsAGgAZABkAGQAaABoAFwAUABQAFAAQAAwA
DAAMAA4ACwAJAAkABgADAAEA/P/5//n/+P/z//H/9P/2//f/+f/7//3//f/8//7//f/3
//L/8f/z//P/+P/5//j/+f/2//b/9f/y//b/9v/0//T/9//7//r/9v/2//f/+P/4//n/
+//6//f/9//3//b/9v/2//j/+//5//b/9v/2//b/+f/5//n/+f/5//n/9v/5//3//f//
/wMAAQD+//j/9f/2//b/9v/1//n/+//6//z/+//6//n/+P/3//P/8//z//P/9P/5//v/
/v///////v/8//r/9//1//j//f/7//n/9f/y//T/8f/z//P/9f/2//j/+P/5//r/+v/6
//v/+//3//L/8P/w//L/8v/0//T/+f/3//b/+f/6//r/9//3//f/+P/3//T/9v/2//b/
9v/2//n/+f/5//v/+//6//r/+v/4//X/+P/2//L/7//t//D/8f/y//T/9v/2//f/9//3
//f/+f/5//f/9v/5//r/9v/1//T/8f/2//n/+f/5//n/9v/7//7/+v/4//b/9P/x//D/
7//u//P/9v/5//z/+P/2//T/8v/0//T/9P/0//b/9v/2//b/+P/4//j/+P/5//r/+//8
//n/9v/z//D/8f/y//P/9P/1//b/9//4//b/9v/2//b/8//y//H/8P/x//L/8//0//X/
9v/3//j/9v/2//b/9v/3//j/+f/6//j/+P/4//j/+P/4//j/+P/3//b/9f/0//T/9P/0
//T/9P/0//T/9P/2//b/9v/2//f/+P/5//r/9v/0//L/8P/0//b/+P/6//n/+P/3//b/
+P/4//f/9P/3//z//f/9//r/9//1//X/+P/5//v////+//v/+f/4//n/+P/4//j/+f/6
//z//P/8//3///8AAP7//f/8//v//v/7//n//f/7//r/9//x//P/9P/1//X/8v/w//D/
8//0//X/9v/3//f/9//5//n/9v/1//X/9f/z//L/9f/0//X/+P/7//n/8//x//D/7v/u
/+v/6v/x/+z/8v/4//3/AwAKAAcAAQAIABcAKQA5AEMATQBcAGcAXwBQAEYANQAeAAwA
AQD8//r/+f/7//n/9v/3//n//f/7//T/8f/y//P/9f/2//b/9v/1//3/BAABAP7/+v/2
//T/9P/z//H/8//1//X/9f/3//f/+P/5//v//P/7//z///8BAAIAAwAAAP7//P/6//j/
+f/4//X/9f/1//X/9f/6////AAACAAEAAAD8//v/+v/7//z//f/9//3//P/5//n//P/9
//7/AQAFAAYABQADAAEA/f/5//3///8BAAEAAQACAAUACAAFAAMA/f/7//v//f/9//3/
/v//////AQADAAUABwAKAAsADgAQABAADgAMAAsACQAHAAYABgAJAA4AEgATABQAGAAZ
ABsAHAAdABsAGwAZACAAIwAjACIAIQAmACUAIwAkACIAIgAiACQAIQAhACEAIQAhACIA
IgAcABgAFwAWABEADAALAAoACQAFAAIAAQABAAEAAgAAAAAAAQABAP3/+//+/wAAAQAB
AAEAAQD///r/+v/3/+//7//x//b/+f/5//n/9//3//r//P/9//z//v/+//z//P/3//f/
8v/q//L/9//8/wAAAAABAP//+//5//n/+P/4//n//P8AAP///f/8//v/+v/7//v/+//7
//r/+f/1//f/+v/5//r//f///wAA/v////7//v/+//3//P/7//f/9v/6//z//v8AAAAA
/f/+/////f/8///////+//3/+//4//r/+v/5//n/+P/7//f/8//2//j///8BAP7/+//6
//j/+v/6//v//P/6//r/+//7//r/+P/5//z/+//6//v/+v/+//v/+f/7//r/+v/3//f/
+P/6//r/+P/2//b/9v/2//j//f///wEA/v/9//v/+v/8//r/9//6//f/9P/y//H/9f/3
//n//P/7//r/+v/5//v/+//9//3//P/8/wAAAgD8//n/9v/x//b/+f/5//n/AQAGAAcA
+v/4//b/9P/y//b/+P/6//z//P/8//z//P/7//r/+f/4//b/9v/2//b/+f/6//v//P/8
//z//P/8//n/+P/3//b/9//4//n/+v/8//z//P/8//v/+v/5//j/+//8//3//v/8//r/
+P/2//b/9v/2//b/+P/4//j/+P/6//r/+v/6//j/+P/4//j/+f/6//v//P/9//7///8A
AP3//P/7//r/+f/4//f/9v/5//r/+//8//z//P/8//z/+P/2//T/8v/z//T/9f/2//n/
/P///wIAAAD+//z/+v/4//j/+P/4//r/+v/6//n/+P/6//7//v////7//f/9/wEAAwAF
AAgABwAFAAEA/v/7//n/9//2//n/+//9/wAAAAAAAAEAAwACAAMAAwADAAYABgACAP//
AwAEAAQAAgD8//v/+//7//n/9v/y//D/9P/z//T/9f/4//n/+v/9//3/+v/5//n/+v/6
//v/AAD9//r/+f/4//P/8f/x//L/9f/1//L/8f/1//r/9v/y//H/+f8EAAsAEwAaAB0A
IQAvAD0ASQBcAHUAdwBkAFgATQA6ACYAFQAKAAIA+f/v/+v/8v/3//f/+/8BAAIA+//4
//n/+//8//z//P/5////BAABAP7/+v/2//b/+P/5//n/+f/7//v/+//7//v//P/9//r/
+P/0//L/9//5//r/+//9//7///8AAAEAAwADAAEAAAD///7//f/+/////P/6//r/+v/3
//f/+f/7//3////+///////9//r//P/8//z//v8BAAEA//8DAAUABQAFAAQAAwACAP//
/v/+/wAAAgABAAEA/f/9////AwAFAAcABgAFAAMAAwAFAAUABQAGAAgADAAPABAAEAAQ
ABEAEQANAAoACAAJAA4AEgATABQAEwATABQAFAAaABsAHgAfACMAJQAkACIAIgAoACgA
JwAkACIAIgAiACIAHwAfAB8AHwAfACAAIAAeABoAGQAYABQAEAAQABAAEgAPAA0ADQAO
AA0ADQAKAAQAAQD9//X/9P/2//f/9//5//v//f/9////AgACAP3/+f/3//j/9//7//v/
+f/5//z//v////7//P/6//b/9P/3//3//v/8//z/+//6//j/+v/9//3/+//7//3//v8A
APz/+v/5//P/9P/2//j/+v///wEAAwAFAAIA///5//n/+f/3//f/+f/6//r/9//3//r/
/P/+////AgADAAEAAgADAAIAAQAAAPz/9f/y/+//8f/y//f/+f/7//v/+v/4//r/+v/5
//n//v8DAAEA///7//r//v/9//n/9//3//b/9P/y//H/8P/0//b/+f/7//r/+P/5//z/
+v/6//z//P/+//v/+f/7//3//v/8//3/+//6//f/8v/z//T/9f/2//j//f///wEAAAD/
//3//P/6//j/9f/4//n/+P/4//n/+P/3//b/9v/3//j/+v/7//r/+f/6//n/+f/4//v/
/P/6//n/+P/1//b/+f/5//n/8//w//f/AgD///z/+f/2//j/+P/4//j/+P/4//j/+P/6
//r/+v/6//3//v///wAA/P/4//T/8P/y//T/9v/4//n/+v/7//z/+v/6//r/+v/8//z/
/P/8//r/+v/6//r/9//0//H/7v/w//L/9P/2//f/+P/5//r//P/8//z//P///wAAAQAC
AP7/+v/2//L/9f/2//f/+P/3//b/9f/0//n//P///wIA/f/6//f/9P/y//L/8v/y//T/
9v/4//r//P/8//z//P/6//j/9v/0//X/9v/3//j/+P/4//j/+P/6//r/+f/2//v/AAAB
AAEAAAD/////AQD8//n/9//3//j/9//3//j/+//8//7/AAAAAAAAAQAAAP3//f/+//7/
AwAFAAcACQAHAAEA/P/9//3//P/5//P/9f/2//f/9//2//T/9P/3//P/8//z//P/9P/1
//j/+f/2//X/9f/1//H/8P/z//L/9P/4//z/+//5//n/+v/6//j/8//w//X/+P/6//7/
AQAJABAADwALAAwAEQAfADEAPQBJAFgAYwBhAFIAQgAzACIAEgALAAoABgD9/+//5//q
//H/8//5/////v/9//z///8BAAIAAgD7//X/+P/6//3//v/+//7/+P/2//P/7//1//v/
//8DAAAA/f/7//n/+v/6//j/+P/4//n/+f/5//r//P/+/wAA//8BAAEA///9//v/+f/3
//3/AQABAAIABAAEAAEAAQAAAP///v/9//7///////3//P/+//7//v/9/////v/7//3/
////////AgADAAQAAwABAAAAAQACAAMAAwD///////8BAAEAAQADAAUABgAJAAoACwAM
AA4ADwASABQAFAAPAAoABgABAAQABgAJAA8AEgAWABcAGAAXABcAGAAYAB0AHwAjACUA
JgAnACUAIgAkACoAKgApACcAJAAjACIAJAAjACUAJwAiAB8AHQAaABcAFAAUABQAFAAS
ABQAFgASAA0ACQAHAAMAAQAAAPz///8BAAIA///9/wAAAgADAP7//f/8//n/+v/+////
+//4//f/+f/5//z//f/8//3///8AAAAA/v/+//z/+P/2//T/9//1//D/9f/3//n/+v//
/wMABAADAP3/+//4//b/+v/+/wMAAwD///7//f/8//v/+//7//v//f/9//r//f/+//3/
/v8BAAEAAAD8//v///8AAAEAAQD///3/+P/2//z//v8AAAIA///7//v/+//3//b/+f/5
//3///8AAAAA///+//z/+//9/wEA/v/7//v//P8CAAMA///9//3//P/5//j/+P/4//r/
/P///wEAAQD+//7/AAD9//r/+f/2//3//f/+/wMAAwACAP7//f/8//z/+v/2//f/+P/5
//r/+P/7//v/+//9//3//P/8//r/+P/1//j/+//8//7/AQABAP///f/8//z//P/9//3/
/////wEAAQD7//b/9f/y//b/+f/8//3//f////7//f/9/wIAAQD4//n/+v/7//z//P/8
//z//P/6//r/+v/6//r/+v/6//r//v8CAAYACgAFAAIA///8//n/9v/z//D/9v/6//7/
AgD///z/+f/2//n//P///wIABQAGAAcACAACAPz/9v/w//X/+P/7//7//P/8//z//P/+
//7//v/+/wEAAgADAAQABwAIAAkACgAFAAIA///8//n/9v/z//D/8v/0//b/+P/8//7/
AAACAAAAAAAAAAAA/f/8//v/+v/8//z//P/8//z//P/8//z/AAACAAQABgAEAAIAAAD+
//z//P/8//z////+/wIACAAIAAcABgAFAAIAAQD+//v///8DAAQAAwADAAQABAAEAAIA
AAD///7/AwAEAAUABwAKAAwADgAPAA0ADQAMAAcAAgADAAMAAgD9//f/9v/2//v//f/+
//7/AAAFAAUABwACAP///P/5//z//f/7//v/+f/3//T/8v/4//r//P8AAAMAAQAAAAEA
/v/8//n/8//3////AAD8/wAABQAJAAoADwAVABwAIwAtAD0ATwBhAG4AcwBzAGYAVAA/
ACgAFAAPABAACAD9////AwD+//v/AQABAP3/AgAHAAwACQAJAAgABgD///n//P/+/wEA
AAD+//z//f8AAAIAAwAAAP///P/5//3///8CAAUABwAIAAcACAAGAAMA///7//z//P/8
//z///8DAAUABQAEAAMAAgABAAEAAwABAAAAAQACAAAAAQABAAEAAQABAAQABwAJAAkA
BgACAA==
         </WaveFormData>
      </LeadData>
      <LeadData>
         <LeadByteCountTotal>10000</LeadByteCountTotal>
         <LeadTimeOffset>0</LeadTimeOffset>
         <LeadSampleCountTotal>5000</LeadSampleCountTotal>
         <LeadAmplitudeUnitsPerBit>4.88</LeadAmplitudeUnitsPerBit>
         <LeadAmplitudeUnits>��V</LeadAmplitudeUnits>
         <LeadHighLimit>2147483647</LeadHighLimit>
         <LeadLowLimit>268435456</LeadLowLimit>
         <LeadID>II</LeadID>
         <LeadOffsetFirstSample>0</LeadOffsetFirstSample>
         <FirstSampleBaseline>0</FirstSampleBaseline>
         <LeadSampleSize>2</LeadSampleSize>
         <LeadOff>FALSE</LeadOff>
         <BaselineSway>FALSE</BaselineSway>
         <ExcessiveACNoise>FALSE</ExcessiveACNoise>
         <MuscleNoise>TRUE</MuscleNoise>
         <LeadDataCRC32>3653303310</LeadDataCRC32>
         <WaveFormData>
+P/4//j/+P/2//b/9v/2//j/+P/4//j/+f/6//v//P/7//r/+f/4//j/+P/4//j/+v/6
//r/+v/6//r/+v/6//j/+P/4//j/+f/6//v//P/7//r/+f/4//b/9v/2//b/+f/6//v/
/P/7//r/+f/4//j/+P/4//j/+P/4//j/+P/4//j/+P/4//j/+P/4//j/+P/4//j/+P/3
//b/9f/0//T/9P/0//T/9f/2//f/+P/3//b/9f/0//b/9v/2//b/9P/0//T/9P/1//b/
9//4//b/9v/2//b/8//y//H/8P/z//T/9f/2//b/9v/2//b/9P/0//T/9P/y//L/8v/y
//T/9P/0//T/9v/2//b/9v/0//T/9P/0//L/8v/y//L/9f/2//f/+P/1//T/8//y//H/
8P/v/+7/8f/y//P/9P/0//T/9P/0//b/9v/2//b/9f/0//P/8v/0//T/9P/0//L/8v/y
//L/9P/0//T/9P/y//L/8v/y//T/9P/0//T/8v/y//L/8v/y//L/8v/y//L/8v/y//L/
8P/w//D/8P/y//L/8v/y//T/9P/0//T/9P/0//T/9P/z//L/8f/w//H/8v/z//T/8v/y
//L/8v/y//L/8v/y//H/8P/v/+7/8P/w//D/8P/w//D/8P/w//H/8v/z//T/8v/y//L/
8v/y//L/8v/y//D/8P/w//D/8v/y//L/8v/y//P/9P/2//f/9//3//j//v8AAAIAAwAC
AAEAAQAAAAMAAwADAAQAAwACAAAA//////////8AAP///v/9//z//v/+/wAAAAAEAAAA
/v/9//j/+P/4//j/9v/y/+3/6//r/+r/6f/n/+X/5//n/+f/6P/o/+n/6f/r/+z/7P/q
/+j/6P/n/+b/5v/o/+j/5//m/+b/5f/j/+T/5//o/+f/6//p/+v/7P/p/+X/5f/m/+r/
9P8CABIAIgA7AFkAewCVAKQAsgC7AL4AwAC7AKQAeQBXAEMANQArACIAGQASAAoABgAC
AAEAAwADAP///f/8//r/+P/3//P/8//z//L/8P/u/+3/7v/u/+7/7f/t/+7/7//x/+7/
7f/s/+z/7//v/+3/7f/x//H/8f/w//D/8P/w//L/8P/w//D/8f/v/+//7v/u/+3/7f/s
/+z/8f/y//P/9P/w/+//7v/t//D/8f/y//b/9P/0//b/9P/z//P/8v/y//X/9f/1//X/
9P/3//n/+v/4//f/+f/3//n/+f/3//f/+f/7//3//f///wEAAgADAAQABQAFAAUABgAI
AAkACwAJAAoADAANAA8AEwAUABgAGgAeACEAIQAiACgALgAwADIAMgAxADMANQA4ADkA
OQA8AD0AQABAAEAAQABAAEAAPQA5ADgANwAwACwALAAoACMAIQAbABcAEwASABAAEQAP
AAoACQAGAP///v/6//P/9f/2//b/8//0//P/8//z//L/8//y/+7/7//v/+//7P/u//H/
8f/x/+7/7v/s/+z/7P/s/+z/7f/v/+//7v/u/+//7//t/+3/7//w//D/8P/v//D/8P/w
/+//7//v/+7/7v/x//H/8P/v//L/8//0//H/8P/w/+//8f/v/+//8f/z//L/8v/y//H/
8f/y//L/8P/w//H/8f/y//D/7//v//L/8f/u/+3/7v/x//D/8P/u/+7/7v/u//D/8f/x
/+7/8v/z//P/8P/u/+3/7v/u/+z/6//r/+3/7v/s/+z/6//r/+3/7f/t/+z/7P/s/+z/
7P/r/+z/7v/t/+v/6v/s/+3/6//s/+3/7v/u/+3/6//t/+//7f/s/+v/6//q/+n/6//t
/+3/7P/u/+//7//v/+z/6v/m/+f/6//s/+3/7v/s/+z/6//q/+j/6P/q/+r/6v/q/+v/
7v/s/+n/6f/p/+v/6//r/+n/6//r/+n/6//s/+v/7v/s/+v/6v/p/+j/6//s/+3/7v/t
/+z/6//q/+r/6v/q/+r/6f/o/+f/5v/p/+r/6//s/+z/7P/s/+z/6v/q/+r/6v/o/+j/
6P/o/+n/6v/r/+z/7P/s/+z/7P/q/+r/6v/q/+n/6P/n/+b/6P/o/+j/6P/q/+r/6v/q
/+j/6P/o/+j/6v/q/+r/6v/s/+z/7P/s/+r/6v/q/+r/6//s/+3/7v/s/+r/6P/m/+b/
5v/m/+b/6P/o/+j/6P/p/+r/6//s/+n/6P/n/+f/6f/s//D/8f/x//L/9f/2//f/9//3
//f/+P/4//n/+f/5//r/+v/6//f/9//2//X/9f/2//f/+P/3//b/9f/0//b/9v/4//T/
9P/z//D/8P/u/+7/7P/o/+T/4//k/+T/4f/f/9//4f/j/+P/4v/i/+H/4f/h/+L/4v/g
/+D/4P/d/9z/3P/e/97/3f/d/97/4P/f/9//4f/f/93/3f/d/9//3P/f/9//3f/g/+T/
7P/8/wwAIAA9AFkAdwCRAKAApgCtALIAtACtAJgAcwBTAD0AKwAfABgAEQAOAAwAAgD6
//n/+f/3//X/8//y//D/7v/t/+n/6f/p/+v/6v/p/+n/6P/o/+j/5//p/+r/6//t/+n/
5//l/+T/5v/n/+b/5//r/+v/6//q/+n/6P/n/+j/6f/q/+v/7f/t/+3/7P/s/+v/6//q
/+r/7v/u/+7/7v/r/+v/6//r/+3/7f/t//D/7v/u//D/7v/u/+//7//w//H/8f/x//H/
7//x//L/8v/y//P/9//3//f/9//1//X/9v/5//z//f/8//3//f/9/wAAAQABAAEAAwAG
AAgACwALAAwADgAPAA4AEQARABQAGgAeACEAIQAfACQAKQAqAC4AMAAxADUANwA6ADsA
OwA8AD0AQABAAEAAQABAAEAAOwA3ADYANQAyAC4ALgAqACQAIQAaABUAEQAQAA4ADwAK
AAQAAgD+//v//P/6//X/9f/2//b/8//w/+//7//v/+3/7//v/+z/7P/t/+7/7P/s/+//
7//v/+7/7v/s/+z/6v/q/+r/6//v/+//7v/u/+//7//t/+3/6//s/+z/7P/v//D/8P/w
/+//7//v/+7/7v/x//H/8P/u//D/8P/w//D/8P/x//H/8v/x//L/9f/z//D/7v/s/+7/
7//x//L/8v/y//P/8//y//D/7//v//H/8f/v/+//8f/z//H/8P/y//L/8v/y/+//7//u
/+r/7f/v//D/7v/t/+3/7//w//D/7//v//H/8f/u/+3/6//r/+3/7f/t/+7/7v/u/+7/
7v/t/+7/8P/v/+3/7P/u//D/7f/t/+3/8P/w/+//7f/t/+//7f/s/+z/7f/t/+3/7P/t
/+z/6v/r/+3/7v/v/+3/7P/p/+v/7v/u/+7/7v/u/+7/7f/s/+z/7P/u/+7/7f/s/+z/
7v/v/+3/7v/v/+3/7f/t/+v/7f/t/+v/7f/w//H/6v/k/+j/6v/s/+7/7v/u/+7/7v/s
/+z/7P/s/+7/7v/u/+7/7v/u/+7/7v/s/+z/7P/s/+7/7v/u/+7/7P/s/+z/7P/v//D/
8f/y//H/8P/v/+7/7f/s/+v/6v/s/+z/7P/s/+7/7v/u/+7/8P/w//D/8P/u/+7/7v/u
/+7/7v/u/+7/7P/s/+z/7P/u/+7/7v/u/+7/7v/u/+7/7v/u/+7/7v/u/+7/7v/u/+z/
7P/s/+z/7v/u/+7/7v/u/+7/7v/u//D/8P/w//D/7v/u/+7/7v/u/+7/7v/v//H/9P/4
//n/9//4//v//P///////////////v/+//3//f/+//7//v/+//////////3//P/7//r/
+v/6//r/+v/+//7/AAD8//v/+//5//r/+P/4//b/8v/r/+n/6f/o/+j/5//o/+v/6f/p
/+j/6P/o/+f/5v/m/+f/5v/n/+j/5f/k/+T/5v/o/+f/5//o/+r/6f/p/+v/6v/n/+b/
5f/l/+b/5//l/+P/5v/w/wAABgAOACYAQwBhAH8AlwCkALAAuwC6ALQArQCaAHcAVwA/
AC8AJQAcABUAEgASAA4ACAADAAUAAQD3//b/9v/1//T/8//v/+//7//w//D/8P/x//T/
9P/0//P/8f/w/+//7//x//H/8f/y//H/8f/v/+//8//z//P/8v/0//T/9P/2//T/9P/0
//X/8//z//L/8v/z//P/8v/y//b/9v/2//b/9//3//f/9//2//X/9P/2//b/9v/4//b/
9//5//r//P/6//n/+P/3//f/+f/6//r/+v/7//////8AAAEAAAABAP//AQADAAMAAgAD
AAMAAwAGAAcABwAHAAsADgAQABMAEQASABQAFQAXABsAHAAgACMAJgAoACcAKAAuADQA
NgA4ADgANwA5AD0AQABBAEEAQgBDAEYARgBIAEgASABIAEMAPwA+AD0AOgA2ADYAMgAv
AC0AJwAjAB0AGgAWABUADwAKAAkABgADAAQAAgD9////AAAAAP3/+v/5//n/+f/3//n/
+f/2//j/+f/6//j/9v/3//X/8//z//T/8//0//T/9P/0//X/9//3//b/9v/3//f/9f/1
//f/+P/4//j/9//4//j/+P/1//X/9f/0//X/+f/6//r/+P/6//r/+v/6//r/+//7//v/
+f/5//v//f/8//z//P/7//v//P/8//v/+v/6//n/+f/4//j/+f/7//v/+f/5//n/+//5
//j/9v/2//b/9v/3//n/+v/4//n/+f/4//T/9P/1//j/+v/3//X/9P/1//b/9P/0//P/
9//5//n/+f/5//j/9//2//X/8//z//T/9//3//j//P/6//X/8//x//X/9v/2//X/9v/3
//T/8v/0//X/9f/1//X/9//3//b/9v/3//f/9//3//b/8//1//j/+P/4//j/9f/0//L/
8P/z//T/9//4//f/9v/2//j/+P/1//X/9f/1//X/9f/z//j/+f/4//v/+P/t//T/+P/4
//j/+P/4//f/9v/1//T/9P/0//T/9P/2//b/9v/2//T/9P/0//T/9v/2//b/9v/z//L/
8f/w//L/9P/2//j/+P/4//j/+P/1//T/8//y//P/9P/1//b/9P/0//T/9P/0//T/9P/0
//b/9v/2//b/9P/0//T/9P/0//T/9P/0//X/9v/3//j/9//2//X/9P/0//T/9P/0//T/
9P/0//T/9P/0//T/9P/2//b/9v/2//b/9v/2//b/9v/2//b/9v/1//T/8//y//T/9P/0
//T/9f/2//j/+v/+/wEAAQABAAEAAwADAAMAAwADAAMABAAEAAUABQAFAAYABgAGAAUA
BQAEAAMAAgAEAAQABAAEAAQABAAEAAYABgAIAAQAAgD///z//P/8//z/+v/2//H/7//v
/+7/7f/r/+v/7f/t/+3/7P/s/+3/7f/t/+7/7v/s/+z/7P/r/+v/7P/v//D/7P/r/+v/
6v/p/+n/6//r/+v/6//r/+3/5v/l/+n/6//s//L//v8OAB4AMABFAGcAhwCbAKoAuAC/
ALwAugC1AKQAfwBbAEcANwApACAAHQAYABAADAAMAAsABwABAP//AAAAAP///v/5//X/
9f/1//f/9v/1//X/+P/4//j/9//0//L/8P/v//D/8f/y//T/9v/3//b/9//4//f/9v/0
//X/9v/3//r/+f/4//f/9//5//n/+P/4//n/+f/4//j//P/8//z//P/7//v/+//7//v/
+//7//7//P/8//7//P/8//3//f/+//7//f/8//v/+v/9////AAD+////AwADAAUABQAD
AAMAAQADAAUABQAHAAkACgALAAoACwALAAsADQAQABIAFQAUABQAFQAVABoAHwAhACYA
JwAqACwAKwArADAANQA2ADsAPAA8AD8AQQBEAEUARQBIAEkATABMAEsASgBJAEgARwBD
AEIAQQA6ADYANgAyAC8ALQAnACMAHAAaABcAFwATAA4ADQAKAAgACAAFAP///f/+//7/
+//8//v/+//7//v//f/9//r/9//3//f/9P/2//n/+f/5//b/9v/0//T/9f/2//f/+f/4
//f/9f/0//j/+f/4//n/9//4//j/+P/7//z//P/8//n/+f/5//j/+f/9//7//v/5//r/
+f/4//r/+v/7//v/+f/3//f/+f/5//j/+P/4//j/+f/7//z//P/8//3//f/6//j/9//3
//r/+f/2//X/9//7//v//P/5//j/9//2//b/9//3//T/+P/5//n/9v/z//P/9f/2//f/
9//4//v/+f/2//X/8//z//X/9f/1//j/+P/4//j/9f/z//P/9P/1//X/9v/6//n/9f/0
//P/9v/2//X/8//1//f/9f/0//L/8//z//P/9f/3//f/9v/4//n/+f/5//b/9P/w//H/
9P/0//T/9P/1//b/9v/2//T/9P/2//b/+P/4//n//P/4//X/9f/1//f/9//3//X/9v/1
//L/8/8CAAEA7v/q/+z/7v/w//L/8//0//X/9v/2//b/9v/2//b/9v/2//b/9v/2//b/
9v/4//j/+P/4//X/9P/z//L/9f/2//f/+P/3//b/9f/0//X/9v/3//j/9v/2//b/9v/2
//b/9v/2//T/9P/0//T/9P/0//T/9P/2//b/9v/2//b/9v/2//b/9P/0//T/9P/3//j/
+f/6//j/9v/0//L/8//0//X/9v/0//T/9P/0//X/9v/3//j/+P/4//j/+P/4//j/+P/4
//b/9v/2//b/9//4//n/+v/4//j/+P/4//j/+P/4//j/9//4//r//f//////AAADAAUA
BwAIAAkACAAIAAcABwAJAAkACgAKAAkABwAGAAQABQAEAAQABAAFAAYABwAIAAcACAAH
AAgABAACAAEA/v8AAAAAAAD+//j/8//x//H/8v/x/+//7//x//H/8f/w/+7/7//v/+//
8P/w/+7/7v/w/+//7v/u/+7/7v/t/+3/8P/w/+//7//z//P/8f/x/+v/6//w/+//6//v
//T/8P/6/xAAIgAwAEkAbQCJAJsArAC4AL0AwADEALsAngB7AGEASwA7AC8AIAAZABgA
EgAMAAwACwAHAAcABQADAAIAAAD+//v/9//3//f/+P/4//j/+f/5//j/9//1//T/9P/0
//X/9//3//f/+P/5//n/9//3//n/+f/5//j/9//2//X/9v/4//j/+P/5//r/+//7//z/
+v/5//f/9v/5//r/+//8//v/+//7//v//P/7//r//P/7//z////+//z//f/9//7/////
///////9////AAAAAAIAAwAHAAcABgAFAAIAAQADAAUABwAHAAkACwAMAA0ADAANAA0A
DQARABQAFgAZABkAGgAcAB0AHQAfAB4AIAAmACoALQAtAC0AMgA3ADgAOQA6ADoAPQBD
AEYARwBHAEoASwBOAE4ASwBKAEkASABHAEMAQgBBADoANgA2ADIALgAtACgAJQAeABwA
GQAZABMADgANAAoABwAIAAYAAQAAAAAA///7//v/+//8//3///8BAAEA/v/6//n/+P/0
//T/9//3//f/9//4//f/+P/3//b/9f/1//n/+f/4//j/+//7//n/+f/3//j/+P/4//n/
+v/6//r/+//7//v/+v/3//n/+P/2//b/+P/4//j/+v/6//v/+//7//n/+f/7//z//P/9
//7//P/7//v/+v/6//r/+//7//r/+P/3//f/+//7//n/+f/5//v/+f/4//j/+P/4//j/
+v/7//v/+P/4//n/+f/2//f/9//5//r/+P/3//f/+f/5//b/9f/z//X/9//3//f/+v/6
//r/+v/2//P/8v/y//T/8//z//b/9//1//b/9//4//j/9//1//b/9//0//L/8v/z//P/
8//z//X/9f/0//T/9f/1//X/9//2//P/9f/2//b/9v/2//T/9P/z//L/8//0//f/+P/2
//T/8//0//P/8f/y//P/9f/1//X/8//3//f/9f/3//b/7//0//r/9//2//X/9P/0//T/
9P/0//T/9P/0//T/9v/2//b/9v/1//T/8//y//P/9P/1//b/9v/2//b/9v/0//T/9P/0
//T/9P/0//T/9P/0//T/9P/2//b/9v/2//X/9P/z//L/9f/2//f/+P/3//b/9f/0//T/
9P/0//T/9P/0//T/9P/0//T/9P/0//T/9P/0//T/9P/0//T/9P/0//T/9P/0//T/9P/0
//T/8v/y//L/8v/w//D/8P/w//P/9P/1//b/9P/0//T/9P/0//T/9P/0//T/9P/1//b/
+f/9//7////9/////////wAAAQACAAQAAgADAAMAAwAFAAYABwAHAAUABAADAAIAAAAA
AAAAAAABAAIAAwAGAAUABgABAP7//f/6//r/+v/8//r/9v/x/+//7//u/+3/6f/p/+v/
6//r/+r/6v/r/+3/7f/u/+7/7P/s/+z/6//o/+j/6v/q/+r/6//t/+7/7P/r/+z/6//n
/+f/5//p/+r/5//n/+v/7v/0//j//v8MACQAQwBhAHsAkQCkALYAtwC2AL4AvwCqAIcA
YwBHADcALwAmABkAEgASABIADgAJAAMAAQD///7//v/9//z/+f/1//X/9f/1//T/8//z
//T/9P/0//P/8P/w//D/8f/x//H/8f/y//P/8//x//H/8//z//P/8v/0//T/9P/2//T/
9P/0//X/8//z//L/8v/2//f/9//4//n/+P/3//b/9//3//f/9//4//f/9v/4//f/+P/7
//r/+f/5//j/+P/5//n/+f/5//j/+//9//7//f/9/wAA//8BAAEA////////AQADAAMA
AQADAAQABQAHAAkACgALAAsADgAQABMAEwAUABYAFwAYABsAGwAeACIAJgApACkAKQAu
ADMANAA3ADgAOAA7AEEARABFAEUARABFAEgASABIAEgASABIAEUAQQBAAD8AOwA4ADkA
NgAvAC0AJwAjABwAGgAXABcAFQAQAA8ADAAIAAgABQD/////AAAAAP3/+v/5//n/+f/7
//3//f/6//n/+f/5//b/9P/3//f/9//2//b/9P/0//L/8v/y//P/9v/3//f/+P/4//f/
9P/z//b/+P/5//r/+P/4//f/9v/3//f/9//2//b/+f/5//j/9v/4//j/+P/6//r/+//7
//v/+f/5//v/+//6//r/+v/3//f/+P/4//j/+P/5//n/+v/4//f/9//7//v/+f/5//f/
+f/3//b/+P/4//j/+P/2//f/9//0//b/9//3//T/8//z//X/9v/3//f/+P/7//j/9P/y
/+//8v/1//b/9//4//j/+P/4//X/8//z//T/9v/1//X/+P/4//X/9f/1//T/9P/z//H/
8//1//P/8v/y//P/8//z//X/9//3//b/9P/1//X/9f/1//T/8f/z//T/9P/0//T/9P/0
//P/8v/0//T/9v/2//T/9P/1//j/9v/z//P/8//z//P/8//x//T/9f/0//f/9v/9/wQA
/P/3//T/8f/u//D/8P/w//D/8v/y//L/8v/0//T/9P/0//T/9P/0//T/9v/2//b/9v/0
//T/9P/0//L/8v/y//L/8//0//X/9v/2//b/9v/2//P/8v/x//D/8v/y//L/8v/z//T/
9f/2//X/9P/z//L/9P/0//T/9P/0//T/9P/0//T/9P/0//T/9v/2//b/9v/0//T/9P/0
//b/9v/2//b/9v/2//b/9v/1//T/8//y//T/9P/0//T/8v/y//L/8v/y//L/8v/y//T/
9P/0//T/9v/2//b/9v/0//T/9P/1//j/+v/9//3///8AAAMABAAEAAMAAgABAAMABAAG
AAcABgAGAAUABAAEAAUABQAFAAIAAgACAAIAAgACAAIAAgADAAIAAwD+///////9//7/
/P/8//r/9v/z//H/8f/w/+3/6//r/+3/7f/t/+z/7P/t/+3/7f/u/+7/7P/s/+z/6//q
/+r/7P/u/+3/7f/u/+z/6//r/+3/6//p/+n/6f/t/+z/6//p/+f/6P/u//b/AgASACQA
OQBTAHEAiwCcALAAuQC2ALQAtQCwAJUAcwBZAEMAMQAmAB8AGAASAA4ADAANAAkAAQD9
//3//v/+//7//f/5//n/+f/3//T/8f/v//H/8v/z//P/9P/0//T/9f/3//f/9//4//b/
9f/y//H/8//z//P/8v/0//T/9P/2//b/9v/2//f/+f/5//j/+P/4//f/9f/0//j/+P/4
//j/9f/1//X/9f/4//n/+v/+//r/+P/4//T/9f/3//j/+v/8//3//v////r/+//7//r/
+//9/wIAAwACAAEA/v/9////AQADAAMABQAHAAgACQAKAAsACwALAAsADgAQABMAFQAW
ABgAGQAYABkAFwAYAB0AIgAmACcAKAAuADQANgA3ADgAOAA7AD0AQABBAEEARABFAEgA
SABKAEoASgBKAEUAQQBAAD8AOwA4ADkANgAvAC0AJwAjABwAGgAXABcAFQAQAA8ADAAI
AAgABQD///3//v/+//v//P/7//v/+//7//3//f/6//f/9//3//T/9v/5//n/+f/4//j/
9v/2//j/+P/4//n/+P/3//X/9P/4//n/+P/5//j/+P/3//b/9f/2//b/9v/3//f/9//2
//j/+//7//r/+P/6//r/+v/8//z//f/9//r/9//2//f/+P/4//n/+v/5//n/+v/6//j/
+P/5//n/+v/4//f/9//6//n/9v/1//j/+//6//r/+v/6//r/+v/5//n/+P/0//f/+f/6
//j/9f/1//f/+P/4//f/9//5//j/9P/y/+//8//1//X/9f/4//j/+P/4//n/9//3//j/
9//1//T/9v/2//P/8//z//X/9v/2//X/9//5//f/9v/0//X/9f/1//X/9//3//b/9v/3
//f/9//3//b/8//1//b/9v/2//b/9v/2//X/9P/y//L/9P/0//f/+P/6//7/+v/3//f/
9//2//X/9P/x//P/8//x//P/8v/z//j//v/7//r/+f/4//f/9v/1//T/9P/0//T/9P/1
//b/9//4//j/+P/4//j/9v/2//b/9v/0//T/9P/0//b/9v/2//b/9v/2//b/9v/2//b/
9v/2//b/9v/2//b/9P/0//T/9P/0//T/9P/0//X/9v/3//j/9//2//X/9P/3//j/+f/6
//n/+P/3//b/9P/0//T/9P/2//b/9v/2//f/+P/5//r/9//2//X/9P/1//b/9//4//b/
9v/2//b/+P/4//j/+P/3//b/9f/0//b/9v/2//b/+P/4//n/+v/8//////////7/AQAC
AAMABAAFAAYACAAHAAcABgAFAAgACAAIAAcABwAGAAUABAAGAAYABgAGAAQABAAEAAYA
CQAMAAkACAAGAAIAAQAAAAEAAAD9//n/9P/z//H/7//v/+//8f/x/+//7v/u/+//8f/x
//L/8v/y//L/8v/x/+7/7v/w//D/7f/t/+7/7v/v/+//8f/x//H/8f/x//P/8v/t/+v/
6f/u//b//P8IABwAMgBJAGcAhQCdAK4AugC/AMAAxADDAKwAgwBlAFMAQQAzACgAHwAa
ABgAFAAQAA8ACwAFAAMAAwAEAAQABAD+//n/+P/3//n/+P/3//f/+P/4//j/9//3//j/
+f/7//n/+f/5//r/+//7//n/+f/5//n/+f/4//j/+P/4//r/+v/6//r/+//5//n/+P/4
//z//f/9//7//v/+//7//v/7//v/+//7//3//f/9/wAA/v/+/wAA/v/+//////8AAAMA
AwADAAMAAQADAAQABAACAAMABwAHAAcABwAFAAUABQAHAAkACQAJAAsADAANAA4ADwAP
AA8AEQAUABYAGQAYABgAGQAZABsAHwAgACQAKAAsAC8ALwAtADIANwA4AD0APgA+AEEA
RQBIAEkASQBKAEsATgBOAEwATABMAEwASgBHAEcARwBBADwAOwA2ADMAMQArACcAIgAg
AB0AHQAZABQAEwAQAAwADAAJAAMABQAGAAYAAwABAP///v/9//3///////z//P/9//7/
/P/7//3//P/7//z//P/6//r/+v/6//r/+////////v/+//7//f/6//n/+//8//z//P//
/wAAAAAAAP7//f/8//r//P///////v/6//z//P/8//7//v///////f/7//v//f/9//z/
/P/8//3//f/+//7//P/8//3//f/8//r/+f/5///////9//3//P/9//r/+P/5//r/+//8
//z//f/9//r/+v/7//v/+P/5//n/+//8//v/+f/4//n/+v/4//j/9//7//3//f/9//v/
+v/5//j/+f/3//f/+P/4//f/9//6//z/+f/5//n/+P/4//f/9f/3//n/9//2//j/+f/5
//n/+P/5//j/9v/3//n/+v/7//v/+v/3//n/+P/4//j/+P/2//b/9f/0//b/9v/4//j/
9v/2//f/+v/2//P/8//z//b/9//4//f/+P/3//T/9f/2//v/9v/2//b/9v/2//b/9P/0
//T/9P/2//b/9v/2//b/9v/2//b/9v/2//b/9v/0//T/9P/0//T/9P/0//T/9P/0//T/
9P/y//L/8v/y//P/9P/1//b/9v/2//b/9v/2//b/9v/2//b/9v/2//b/9P/0//T/9P/0
//T/9P/0//T/9P/0//T/9P/0//T/9P/0//T/9P/0//L/8v/y//L/8v/y//L/8v/0//T/
9P/0//L/8v/y//L/9P/0//T/9P/z//L/8f/w//L/8v/y//L/9P/0//T/9P/y//L/8v/y
//X/9v/4//v//f/9//7/AQABAAEAAAD//wEAAgACAAMAAQABAAIAAgAEAAMAAwACAP//
/v/+//7//v/+//7//v/+/wAAAAACAP///v/+//z/+//6//n/9v/y/+3/6//r/+z/6//p
/+n/6f/p/+n/6P/m/+f/5//n/+j/6P/m/+b/6P/n/+b/5v/o/+j/5//n/+f/5v/k/+P/
5//n/+X/5f/p/+n/5P/h/+H/4//i/+z/+P8CABIAKABBAF8AfQCTAKIAsAC3ALQAsACt
AJYAcwBZAEcALwAbABgAFwAQAAwACgACAP3//f/9//n/9v/2//X/9P/x/+3/7f/t/+//
7v/t/+3/7P/s/+z/6//q/+r/6v/r/+3/7f/t/+7/8f/x/+//7//w/+//7v/s/+z/7P/s
/+7/7P/s/+z/7f/v/+//7v/u/+3/7f/s/+z/8P/w//D/8P/t/+3/7f/t//L/8//0//j/
8P/o/w==
         </WaveFormData>
      </LeadData>
      <LeadData>
         <LeadByteCountTotal>10000</LeadByteCountTotal>
         <LeadTimeOffset>0</LeadTimeOffset>
         <LeadSampleCountTotal>5000</LeadSampleCountTotal>
         <LeadAmplitudeUnitsPerBit>4.88</LeadAmplitudeUnitsPerBit>
         <LeadAmplitudeUnits>��V</LeadAmplitudeUnits>
         <LeadHighLimit>2147483647</LeadHighLimit>
         <LeadLowLimit>268435456</LeadLowLimit>
         <LeadID>V1</LeadID>
         <LeadOffsetFirstSample>0</LeadOffsetFirstSample>
         <FirstSampleBaseline>0</FirstSampleBaseline>
         <LeadSampleSize>2</LeadSampleSize>
         <LeadOff>FALSE</LeadOff>
         <BaselineSway>FALSE</BaselineSway>
         <ExcessiveACNoise>FALSE</ExcessiveACNoise>
         <MuscleNoise>TRUE</MuscleNoise>
         <LeadDataCRC32>3495121857</LeadDataCRC32>
         <WaveFormData>
/P/8//z//P/9//7///8AAP///v/9//z//v/+//7//v/+//7//v/+////AAABAAIAAQAA
AP///v/9//z/+//6//v//P/9//7///8AAAEAAgD///7//f/8//z//P/8//z//f/+////
AAD+//7//v/+//7//v/+//7//v/+//7//v/+//7//v/+//z//P/8//z//v/+//7//v/8
//z//P/8//r/+v/6//r//P/8//z//P/8//z//P/8//z//P/8//z/+v/6//r/+v/8//z/
/P/8//7//v/+//7//v/+//7//v/8//z//P/8//r/+v/6//r//P/8//z//P/+//7//v/+
//v/+v/5//j/+P/4//j/+P/5//r/+//8//z//P/8//z/+f/4//f/9v/2//b/9v/2//n/
+v/7//z/+v/6//r/+v/4//j/+P/4//r/+v/6//r/+P/4//j/+P/2//b/9v/2//b/9v/2
//b/+P/4//j/+P/4//j/+P/4//j/+P/4//j/+P/4//j/+P/4//j/+P/4//f/9v/1//T/
9//6//3/AAD+//7//v/+//3//P/7//r/+//8//3//v/8//z//P/8//z//P/8//z//P/8
//z//P/6//r/+v/6//r/+v/6//r/+//8//3//v8AAAAAAAAAAP7//v/+//7//f/8//v/
+v/7//z//f/+/wAAAgAEAAYABQAEAAMAAgD/////AAD//wQABQAGAAgABwAGAAgABwAD
AP///f/7//3//P/6//f/9f/z//H/8f/v/+7/7v/u/+7/7v/t/+z/7f/s/+z/7P/s/+v/
6v/p/+z/7v/y//T/+P/5//r/+//4//f/9v/2//X/9f/0//T/8P/v/+//7//x//T/9v/4
//f/9v/1//P/8P/w//H/8f/y//X/9v/3//T/8//y//H/7//w//L/9v/5//r//f///wQA
CgATABoAGgAUAAwAAgDy/9j/vv+q/5b/gv97/4P/jv+a/6H/rP+4/8X/0f/b/+H/6P/t
//H/9f/0//L/8v/0//b/+f/4//n/+//8////AAABAAIAAAAAAAMAAwAEAAIAAQABAAEA
AwADAAQABwAHAAgACAAIAAgABwAEAAIAAgACAAQABgAFAAQABAAGAAYABwAHAAcABgAG
AAYABAADAAQAAwADAAMAAwADAAQABQAFAAcABQAEAAQABAAEAAQAAwADAAEAAQACAAIA
AQABAAMABAAGAAgACgALAAoACQAHAAYABQAEAAMAAgAEAAYABgAIAAgABgAEAAQABQAG
AAcACQAJAAkACQAKAAoACQAHAAYACAAJAAkACQALAA0ADgAPABAADQANAA8ADQANAA0A
DQAKAAkACAAGAAkACgAHAAgACAAFAAQABAAGAAQAAgACAAIAAgACAAIAAAAAAP7//v/+
//7///8BAAAAAQADAAQAAgACAAAA///+//7//v///wEAAgACAAMAAQABAAIAAgACAAMA
AgD+/////v/+//////8AAAEAAQABAAEAAgACAAIABAAEAAIABQAGAAYABgAEAAMAAgAB
AAEAAAD/////AgACAAIAAwACAAIAAQABAAAA//////7//v/9//7/////////AAABAAIA
AQACAAEAAAAAAP///v/9//z/+v/5//n/+v/8/////f/8//v/+v/8//z//f/9//v/+f/5
//v/+v/+/////v/7//v//f/9//z/+P/3//j/9//4//r/+//7//v/+//7//v/+//7//z/
/f////7//f/5//f/9f/1//f/9//3//n//f/7//n/+f/5//n/+f/5//f/9//4//j/+P/3
//X/9f/0//T/9P/1//f/9f/1//X/9f/3//f/9//1//P/8v/y//L/8v/z//X/9//1//X/
9f/1//X/9f/2//T/9P/z//P/9f/3//j/+P/9//z/+//6//z//P/8//z//P/8//z//P/7
//r/+f/4//b/9v/2//b/9//4//n/+v/6//r/+v/6//j/+P/4//j/9v/2//b/9v/2//b/
9v/2//T/9P/0//T/9v/2//b/9v/0//T/9P/0//X/9v/3//j/+v/6//r/+v/4//j/+P/4
//r/+v/6//r/9//2//X/9P/3//j/+f/6//z//P/8//z/+//6//n/+P/4//j/+P/4//v/
/P/9//7//v/+//7//v8AAAAAAAAAAAAAAAAAAAEAAwADAAUABQAFAAYABgAGAAsACwAL
AAkABwAHAAcABgACAP///f/7//n/+f/5//j/+v/6//r/+v/6//r/+v/6//j/+P/5//n/
+P/3//j/+P/9//7///////3//f/8//v/+P/4//n/+//+/wIAAgADAAEAAQABAAIAAAAA
AAAAAAACAAEAAAAAAAMAAwADAAUABQAFAAQAAwAEAAMAAwAEAAAAAAADAAgADQAPABIA
GAAdAB4AHAAYABAAAgDu/9T/tv+g/47/fv97/4n/mP+i/6n/tP/C/83/1//h/+n/7v/1
//f/+f/4//7/AAACAAQABwAHAAcACAAIAAgACAAIAAgACAAIAAsACwALAAoACgALAAoA
CwAKAAoACQAJAAoACgANAA4ADgAMAAsACgAJAAoACgAJAAgACAAKAAoACwALAAYABAAD
AAIABQAFAAcABwAFAAUABQAFAAYABwAHAAkACQAIAAgACAAKAAoACQAJAAcABwAIAAgA
CQAJAAsADAAKAAoACgAJAAkACQAIAAgACQAKAAsADAAMAA4ADgAQABIAEAAOAA4ADAAM
AAwADQAOAA0ADAAMABAAEQARABIAEgATABMAEwAUABUAFQAVABUAEwAUABcAFQAVABUA
FQAUABMAEgAQABAAEAAMAAwADQALAAsADAALAAgABQAEAAIAAgACAAIABAAEAAIAAgAC
AAIAAwAFAAQABQAHAAgABwAGAAMAAQABAAIAAwAFAAgACAAHAAcABQAFAAYABgAEAAUA
BAAAAAMAAgACAAMABQAGAAcABwAGAAUABQAEAAMABAADAAAAAwAEAAQABAADAAMAAwAD
AAMAAgABAAEABAAEAAQABQAFAAYABgAHAAUABQAGAAYAAwABAAEAAQD+//3//f/9/wEA
AQADAAMAAQACAAIAAgABAAAA/v/9//r/+v/7//3//P/6//j/9v/z//L/8v/x//T/9f/4
//3//P8AAAEAAAD8//v//P/7//3/+v/6//z/+P/4//n/+f/6//v//P/9//v/+//7//z/
/f////7//f/7//n/9//3//r/+//8////AAD9//r/+f/3//f/9//3//f/9//4//j/+//7
//r/+//+//7//v///wAA/f/8//v/+//9//3//f/5//f/9v/2//j/+v/9/wEAAAD9//z/
+//5//n/+f/6//z//P/7//v//f///wAAAAD9//z/+f/4//r//P/+/wAA///+//3//P/9
//7///8AAP7//v/+//7//P/8//z//P/8//z//P/8////AAABAAIAAgACAAIAAgAAAAAA
AAAAAAAAAAAAAAAAAgACAAIAAgABAAAA///+/wAAAgAEAAYABAAEAAQABAACAAIAAgAC
AAIAAgACAAIAAAAAAAAAAAAAAAAAAAAAAAAAAAAAAAAAAgACAAIAAgACAAIAAgACAAEA
AAD///7/AAAAAAAAAAAAAAAAAAAAAAAAAAAAAAAAAgACAAIAAgABAAAA/////wMAAwAF
AAUABwAKAAwADgARABEAEQAPAA8ADwAPAA4ADAAJAAcABQAEAAUABgAGAAYABgAGAAYA
AgAAAP7//P/+//7//////wIAAwAGAAgACQAKAAsACwALAAsACgAJAAcABgAGAAcACAAK
AAgABwAJAAkACQAKAAwADAAMAAwADAALAAoACgALAAsACwANAA0ADQAMAAsACwALAAwA
DgAKAAgACwASABUAGQAeACIAJQAmACYAIgAWAAYA8v/Y/77/pv+U/4b/hf+N/57/rP+3
/8D/zP/X/+H/6//1//7/AwAFAAkADAAKAAoADAAOABEAEAARABMAFAATABIAEQAQABIA
EgAVABUAFQAUABQAFQATABUAFQAWABYAFQAVABQAEgASABEADgAQABAAEAASABQAEwAS
ABIAEgASABMAEwASABIAEwAUABMAEwAVABUAFQAVABUAFQAUABUAFQAXABQAEgARABAA
DwAOAAwACwANAA8AEgAUABEAEQATABQAEgASABIAEQARABEAEAAQABAAEAAQABAADgAQ
ABAAEgAWABQAEgASABIAEgASABMAFwAXABcAGAAXABcAFgAWABQAFQAVABUAEwATABIA
EQASABEAEwAXABMAEwATABMAEQARABEAEAAPAA4ACQAIAAgABQAEAAQAAwAAAP3//P//
/wAAAQACAAQABAACAAIA/v/8//v/+//8//3///8AAAIAAgAAAP//AQACAAMABQAFAAQA
AgABAAMAAwAEAAQAAQD///v/9P/3//b/9v/3//T/9P/0//P/8//z//T/9P/3//r/+//6
//n/+P/2//T/9f/3//n/+//4//b/9P/z//L/8v/y//P/9v/4//n/+//6//n/+f/4//j/
9//4//n/+P/3//f/9//4//f/+P/3//b/9v/1//T/9//4//j/+f/2//b/9//5//j/+P/4
//j/9//2//b/9f/2//X/9v/5//f/+v/6//j/+P/5//z//f/7//j/+P/6//r/+v/7//v/
9//3//f/9//4//n/+v/8//v//f/8//v//P/7//r/+//6//n/+P/5//r/9//0//P/8f/x
//H/8f/y//P/9f/2//j/9//1//X/9P/0//T/9f/2//P/8v/x//P/9//5//v/9//1//T/
9P/0//T/9f/3//X/8//z//P/9f/1//X/9v/4//j/9//3//X/9//4//j/9//0//X/9v/1
//T/8//y//P/9P/1//b/9v/2//b/9v/0//T/9P/0//X/9v/3//j/9v/2//b/9v/2//b/
9v/2//T/9P/0//T/9P/0//T/9P/0//T/9P/0//T/9P/0//T/8v/y//L/8v/0//T/9P/0
//f/+P/5//r/+v/6//r/+v/4//j/+P/4//f/9v/1//T/9v/2//b/9v/5//r/+//8//r/
+v/6//r//P/8//z//P/6//r/+v/6//f/9v/1//T/9f/2//f/+P/5//r/+//8//7//v/+
//7//v/+////AQADAAUABQAFAAQABAAEAAcACQAJAAcABwAJAAsADAAMAAgABQACAP//
//////7//v8BAAIAAwADAAIAAQAAAAAAAgADAAMAAwADAAUABgAJAAkACQAIAAcABgAE
AAIAAAABAAMABgAIAAwACgAJAAkABwAHAAgACAAGAAYABgAGAAUABAAEAAUABgAHAAoA
CwANAAwACwAKAAcABwAIAAgACAALAA4AEQAVABwAIAAhACAAHAAWABIABgDw/9T/vv+q
/5b/hv+B/4n/mP+m/7H/vP/I/9X/3//n/+3/8v/3//n/+//8//r//f8AAAMABwAJAAsA
DgAQABAAEAAQABAAEAAQABMAEwAPAAwACgAJAAoADQAOABAADwAPABAAEAAQABAADwAM
AA0ADgAPABIAEAAPAA4ADgAOAA4ADwAPAA8ADgAOAA4ADQANAA8ADwAKAAkACAAHAAsA
DQAOABEAEQAQABAAEAAOAA4ADQANAAsACwAMAAwADAANABAAEgAQABAAEAAPAA8ADwAO
AA4ADAAMAAwADAAPABIAEwAWABUAEgAPAA4ADgAOAA4ADwATABMAEwAUABUAFQAUABQA
FAAVABUAFQAYABkAGQAZABYAEwATABUAFAAVABYAFwAZABkAGQAYABYAFAAOAAwACwAJ
AAkACgAMAAoACAAIAAoACgAKAAoADAAMAAoACgAKAAoACwANAAsACwAMAAwADAAMAAoA
CQAIAAgACAAJAAwADAALAAsADAANAA8AEAAPABEAEQAOAAwACgAJAAkACQAKAAsACwAN
AA0ADgAOAA8AEgATABIAEgASABEAEAAPAA8ADwAPABEAEAAPAA8AEgASABIAEwASABIA
EQARAA8ADwAQABAAEQAPAA8ADwAOAA0ADQANAAwACwAMAAsADAAOAA8AEAAPAA4ADAAL
AAsADAAOABEAEAAQABAAEAANAAwADAALAAoACQAKAA0ADAAQABEAEAANAA0ADwAPAA8A
DAAMAA4ADAAMAA0ADQAJAAkACQAJAAoACwAMAA4AEAATABMAEwAPAA0ACwALAAsACwAL
AA0ADQALAAkACQAJAAkACQAJAAkACQAKAAoACwALAAoACwAMAAwADAANAA0ACwALAAsA
CQALAAsACwALAAkACAAIAAoACgALAA0ADQALAAsACwAKAAkACAAIAAkACgAKAAsACgAL
AAsACgALAAgABQAIAAgACAAIAAgACgAKAAoACgAJAAgABwAGAAQABAAEAAQACAAKAAwA
DgANAAwACwAKAAgACAAIAAgABgAGAAYABgAHAAgACQAKAAwADAAMAAwACwAKAAkACAAG
AAYABgAGAAgACAAIAAgACAAIAAgACAAGAAQAAgAAAAQABgAIAAoACAAIAAgACAAIAAgA
CAAIAAgACAAIAAgACAAIAAgACAAGAAYABgAGAAYABgAGAAYACAAIAAgACAAGAAYABgAG
AAgACAAIAAgABwAGAAUABAAGAAYABgAGAAUABAADAAIAAgADAAIAAwAEAAUABwAIAAgA
CwALAAsACQAJAAkACQAGAAQAAQD//////f/9//3/+f/4//f/9v/1//P/8f/v//D/8P/w
//H/8f/x//H/8//y//X/9v/3//n/+f/5//j/9f/0//T/9f/4//r//f/8//n/+f/5//n/
+v/6//r/+v/6//r/+f/4//j/+f/5//n//f/9//3//P/4//b/9P/z/+z/6v/q/+//9v//
/wMABgAMABEAEgASAA4ABgD0/9z/wP+q/5j/hv96/3n/gf+Q/5r/o/+s/7b/wf/L/9X/
3//m/+v/7f/r/+r/6v/r/+z/7f/v//L/8//1//b/9v/2//b/9v/0//T/9//3//T/8v/x
//H/8v/1//b/+P/4//f/9//2//f/+P/4//b/9v/2//b/+P/4//f/9v/2//T/9P/1//X/
8//y//L/8v/0//X/+P/5//X/9f/1//X/8//z//L/8//1//T/9P/0//T/9P/z//P/8//z
//T/9P/y//H/8v/y//L/8v/y//H/8v/z//P/9P/x//D/7//u//P/+P/7/wAAAgAAAP7/
/v/8//z//P/9//7//f/8//z///////7//v///wEAAgADAAEAAQAAAP/////9//7/AQD+
//3//P/7//3//f/9//z///8AAP3//v/9//v/+//8//v/+P/1//T/8v/y//L/8v/1//b/
9f/2//P/8v/y//P/9v/3//n/+v/4//j/9v/1//b/9v/2//f/9v/2//X/9f/z//P/9P/0
//b/+f/6//j/9v/0//P/8//1//b/9//3//f/9//4//j/+P/6//r/+P/2//b/9f/0//b/
9//4//n/+f/4//f/9//4//j/+P/5//j/+v/7//3/+//7//z//P/9//v/+//7//j/9//3
//f/+f/5//v/+//8//7///8AAP7//P/5//f/+P/4//n/+//+//7//v/+//3//P/8//v/
+P/1//T/9f/2//z///8AAP3//f//////AQD+//7/AAD8//z//f/9//v/+//7//v/+//7
//v//P/+/wEAAQABAAEA///9//3//v///wAAAwACAP///P/7//7///8AAAEAAAD/////
/v/9//v/+P/3//n/+v/7//3//f/7//v/+//9//////////3/+//6//r/+P/4//n/+//8
//v//P/9//3//f/9//7//v/+//3//f/8//3//f/8//v/+v/9//7//P/8//z//P/8//z/
/P/8//v/+v/5//j/+f/6//v//P/8//z//P/8//z//P/8//z/+f/4//f/9v/3//j/+f/6
//r/+v/6//r//P/8//z//P/+//7//v/+//3//P/7//r//P/8//z//P/7//r/+f/4//n/
+v/7//z/+v/6//r/+v/6//r/+v/6//z//P/8//z//P/8//z//P/8//z//P/8//7//v/+
//7//v/+//7//v/9//z/+//6//z//P/8//z//f/+////AAD///7//f/8//r/+v/7//3/
/f/////////+//7//v8BAAIAAwACAAMAAQABAAAA/v/9//v/+f/3//X/9f/0//T/9v/2
//b/9f/z//H/7//u/+//8f/y//P/8f/z//T/9//4//n/+f/5//f/9v/1//T/9P/1//f/
+P/8//r/+f/5//f/9//4//j/+v/6//r/+v/5//j/+P/5//X/8//z//H/8//y//H/8P/t
/+3/7v/u//L/8//4//n/+/8AAAgADQAOAA4ACAAAAPT/5P/M/7L/mv+G/3b/cf93/4T/
kP+X/6D/rP+3/8H/y//R/9j/3//n/+v/7v/s/+z/7v/w//P/8f/x//L/8v/y//L/8v/y
//P/9P/4//n/+f/4//j/+f/9/wEAAwAGAAUABQAGAAYABAAEAAMAAAD///7//f/+//3/
+//5//j/9v/2//f/9//1//T/9P/0//X/9f/3//f/+P/5//r/+//9////AAADAAQABAAF
AAYABgAGAAUABQAGAAcACQAKAAYABQAGAAYABwAIAAkACQAKAAsACwAMAA4ADgAOAA4A
DQAOAA0ADgAOAAwACgAKAAwADAAMAA0ADwAPAA8AEAATABMAEgASABIAEwATABMAEQAR
ABAADwAQAA8AEQAVABEAEQARABEAFAAVABYAFgAVABQADwAOAAwACQAIAAgABgAEAAIA
AgACAAIAAgACAAIAAgAAAAAAAAAAAAEAAwACAAEAAQAAAP7//v/8//v//P/8//z//f8A
AAAA/////wEAAQACAAIAAQADAAMAAAACAAAA//////3//v///////f/9//7//v///wIA
AwACAAEAAAD+//z//f///wEAAwADAAIAAQABAAEAAAD//////f/+//7/////////AAAA
AAEAAQADAAUAAAD////////+//3//v/9//3//v/+//7////+//z/+//8//z//f////3/
/P/7//r/+f/4//j/9//4//f/+P/7//3/AgAEAAQAAQABAAMAAwAFAAIAAgAEAAQABAAF
AAUAAwADAAMAAwAFAAUABQAGAAUABwAGAAUABAADAAIAAwADAAMAAwAFAAkABwAFAAUA
AwADAAMAAwADAAMABAAEAAQAAwABAAEAAgACAAIAAwADAAEAAQABAAQABwAIAAkABwAF
AAQABAAGAAYABwAJAAgABQAEAAMAAwADAAMABAAEAAQAAwADAAMABQAGAAYAAwAGAAcA
BAADAAIAAQAAAAIAAgACAAIABQAIAAsADgAOAA4ADgAOAA4ADgAOAA4ADAAMAAwADAAM
AAwADAAMAAwADAAMAAwADAAMAAwADAAKAAoACgAKAAoACgAKAAoACAAIAAgACAAIAAgA
CAAIAAoACgAKAAoADAAMAAwADAAMAAwADAAMAAwADAAMAAwACgAKAAoACgAKAAoACgAK
AAgACAAIAAgACgAMAA4AEAAPAA4ADQAMAAwADAAMAAwADgAOAA4ADgAMAAwADAAMAAoA
CgAKAAoACwAMAA0ADgAMAAwADAANABEAEQATABMAEgASABEAEAAVABUAFQATABIAEQAQ
AA4ADQALAAoACQAKAAsADAAMAAsACgAJAAgACQAIAAcABgAFAAQABAADAAUABQAHAAgA
CAAIAAgABwAIAAkACQAJAAkACgAMAA8AEAASABAADwAMAAsACgAKAAwADAAMAAwADgAN
AAwADAAOAA8AEAATABAADwANAAsADAALAAsADAAOABAADwAOABEAFwAcACAAJQAoACgA
JAAcABAAAADq/9T/vP+m/5T/i/+L/5T/oP+t/7b/wv/T/+P/7f/x//T/+f8BAAUABgAI
AAgACgAMAA8ADwAPABAAEAARABIAEwAUABYAFgAZABkAFgAUABMAEwASABMAEgASABYA
FwAZABoAGQAYABYAEgAUABQAFAAWABYAFQAUABQAFgAWABcAFwAVABQAFAAUABMAEwAV
ABUAFQAVABUAFQAWABcAFwAZABgAFgAVABQAFwAYABgAGQAbABsAHAAcABoAGQAaABoA
HAAcABwAGwAZABkAGAAYABYAFgAWABYAFgAYABgAGgAeABwAGgAaABgAGAAYABkAHgAf
ACAAIgAjACMAIgAiACEAIQAgAB8AIAAhACEAIQAfABsAGgAbABcAFwAXABcAGQAZABkA
GAAaABoAFgAWABIADwAOAA4ADQAKAAcABgADAAIAAQAAAP7//P/4//b/9P/y//H/8f/0
//X/9//4//r/+v/4//f/9v/2//b/9//3//b/9P/z//P/8//0//T/9v/5//r/+P/4//b/
9f/1//f/+P/5//n/9//3//j/+P/2//j/+P/2//j/+P/3//b/9v/3//j/+f/4//b/9P/z
//X/9v/3//n/9//4//j/+f/5//n/+v/6//f/9f/1//X/8//z//T/9f/1//X/9//3//X/
9v/2//b/9P/y/+//7f/r/+r/6v/r//H/9P/3//r/+//6//r/+f/2//P/8v/z//D/9P/1
//T/8f/x//P/8//1//L/8v/0//L/8v/z//P/8v/z//T/9f/0//P/8v/y//P/9f/0//P/
7//t/+v/6//u//H/9P/5//v/+f/3//f/+f/5//n/+f/7//v//P/8//r/+f/3//f/+f/6
//v//f/+//v/+v/5//v//f/9//3//f/7//r/+v/6//r/+//9/////f/9//3/+v/5//j/
+P/2//b/9f/1//b/+f/7//z/+//+//3//P/6//r/+v/6//z//P/8//z/+v/6//r/+v/8
//z//P/8//n/+P/3//b/+P/6//z//v/9//z/+//6//j/+P/4//j/+v/6//r/+v/4//j/
+P/4//r//P/+/wAAAgACAAIAAgAAAAAAAAAAAP7//v/+//7//P/8//z//P/6//r/+v/6
//z//P/8//z//P/8//z//P/+//7//v/+//z//P/8//z//P/8//z//P/9//7///8AAP7/
/v/+//7///8AAAEAAgAAAAAAAAAAAAAAAAAAAAAAAgACAAMABQADAAUABQAFAAQABAAE
AAcACQAJAAcABwAJAAkACAAGAAMAAQD///3/+//5//b/9P/3//j/+f/5//r/+f/4//j/
9v/3//f/9//1//f/+P/7//3///8AAAEA///+//3//P/+////AQACAAMAAAD+//3/////
/wAAAAACAAIAAgACAAMAAgACAAMAAgABAAIAAQABAAAA///+//////8AAAAA/P/9/wIA
CQAPABIAFgAbACAAIgAeABgADAD4/+D/yP+w/5z/jP+D/4n/lv+k/6v/tv/E/8//2f/h
/+f/7v/1//f/+f/4//b/+P/6//z///8CAAMABQAGAAQABAAEAAQABQAGAAoACwAJAAYA
BAADAAUABwAHAAgACQAJAAoACgAIAAgABwAEAAIAAgACAAQABgAFAAQABAAEAAQABQAF
AAMAAgACAAIAAQABAAMAAwADAAMAAwADAAQABQAFAAcABwAGAAYABgAEAAQAAwADAAUA
BQAGAAYAAwADAAUABgAEAAQABAADAAUABQAEAAQABgAGAAYABgAEAAQAAgACAAYABAAC
AAIAAQAAAP////8FAAcACQAMAAwACwAJAAgABwAHAAYABQAGAAcABwAHAAYAAwADAAUA
BQAFAAUABQAEAAMAAgAAAAIAAgD+//7/+v/3//b/9v/3//b/9f/2//b/9v/2//b/9f/0
//H/8P/v/+7/7v/v//T/9//7//7//P/6//b/8//y//L/8v/z//b/9v/1//X/8//z//T/
9P/z//X/9f/y//P/8v/y//P/8v/y//L/8f/z//X/+P/6//n/+v/5//b/9v/2//X/9P/y
//P/9P/1//j/+P/4//n//P/8//z//f8AAAIAAwAFAAcABwAIAAgACAAHAAgACQAJAAkA
CgALAA0ADQAPAA8ADgAOAA0ADAAMAAwACwALAAoACgALAA0ADQAMAAsACgAMAAwADQAN
AAkABwAHAAkACwAQABIAEgAQAA8AEAAPAA0ACgAKAAwADAAMAA0ADQAMAA0ADgAPAAwA
CwAKAAoACwANAAwACwAKAAkACAAJAAkACQAJAAsADwANAAsACwALAAsACwALAAsACwAM
AAwADQANAAwADQAMAAwADAANAA0ACwALAAsACAAJAAgABwAIAAcABwAIAAoACgALAA0A
CwAJAAkACQAJAAkACQAKAAoACgAJAAkABgAHAAcABgANABAADQAMAA4ADgAOAA4ADQAM
AAsACgAKAAoACgAKAAoACgAKAAoABwAGAAUABAAFAAYABwAIAAkACgALAAwACwAKAAkA
CAAIAAgACAAIAAoACgAKAAoACgAKAAoACgAKAAoACgAKAAgACAAIAAgACQAKAAsADAAK
AAoACgAKAAgACAAIAAgABgAGAAYABgAHAAgACQAKAAsADAANAA4ACwAKAAkACAAKAAoA
CgAKAAgACAAIAAgACgAKAAoACgALAAwADQAOAA4ADgAOAA4ADAAKAAgABgAHAAgACQAK
AAwADwAQABMAEgARABEAEAAPABEAEAAPAA4ADwAQABEAEAAOAAsACQAJAAcABwAHAAgA
CAAIAAgABgAFAAQAAwACAAIAAgADAAEAAQABAAMAAgAFAAYABwAJAAsADQAOAAwACgAJ
AAkACQAKAAwACgAKAAsADAANAAwADAAMAAwADQAOAA4ADgANAA0ADAALAA0ADQANAAwA
DgAOAA4ADwASAA4ADgAPABAAFQAZAB4AIgAlACgAJgAgABYACAD0/9z/wv+u/5z/jv+L
/5P/ov+w/7n/wv/M/9v/5//z//v/AAABAAUACQAKAAgACAAKAAwADwASABMAFQAWABUA
FAATABIAFAAUABcAFwAXABYAFgAXABYAFwAWABYAFwAXABgAGAAZABoAGgAYABgAGAAY
ABoAGQAXABUAFAAXABgAGgAbABkAGAAYABgAGQAZABsAGwAXABcAFwAXABgAGQAZABsA
GwAYAA==
         </WaveFormData>
      </LeadData>
      <LeadData>
         <LeadByteCountTotal>10000</LeadByteCountTotal>
         <LeadTimeOffset>0</LeadTimeOffset>
         <LeadSampleCountTotal>5000</LeadSampleCountTotal>
         <LeadAmplitudeUnitsPerBit>4.88</LeadAmplitudeUnitsPerBit>
         <LeadAmplitudeUnits>��V</LeadAmplitudeUnits>
         <LeadHighLimit>2147483647</LeadHighLimit>
         <LeadLowLimit>268435456</LeadLowLimit>
         <LeadID>V2</LeadID>
         <LeadOffsetFirstSample>0</LeadOffsetFirstSample>
         <FirstSampleBaseline>0</FirstSampleBaseline>
         <LeadSampleSize>2</LeadSampleSize>
         <LeadOff>FALSE</LeadOff>
         <BaselineSway>FALSE</BaselineSway>
         <ExcessiveACNoise>FALSE</ExcessiveACNoise>
         <MuscleNoise>TRUE</MuscleNoise>
         <LeadDataCRC32>2359929846</LeadDataCRC32>
         <WaveFormData>
6v/q/+r/6v/s/+z/7P/s//D/8v/0//b/9f/0//P/8v/0//T/9P/0//b/9v/2//b/9f/0
//P/8v/1//b/9//4//j/+P/4//j/+v/6//r/+v/3//b/9f/0//T/9P/0//T/9v/2//b/
9v/4//j/+P/4//X/9P/z//L/8f/w/+//7v/v//D/8f/y//L/8v/y//L/8v/y//L/8v/w
/+7/7P/q/+v/7P/t/+7/8P/w//D/8P/u/+7/7v/u/+7/7v/u/+7/7f/s/+v/6v/q/+r/
6v/q/+3/7v/v//D/7//u/+3/7P/q/+r/6v/q/+v/7P/t/+7/7v/u/+7/7v/t/+z/6//q
/+v/7P/t/+7/7v/u/+7/7v/w//D/8P/w/+7/7v/u/+7/7P/s/+z/7P/q/+r/6v/q/+z/
7v/w//L/8P/w//D/8P/u/+z/6v/o/+z/7v/w//L/8P/w//D/8P/u/+7/7v/u/+7/7v/u
/+7/7f/s/+v/6v/r/+z/7f/u//D/8P/w//D/7//u/+3/7P/u/+7/7v/u//H/8v/z//T/
8//y//H/8P/y//L/8v/y//H/8P/v/+7/8f/y//P/9P/z//L/8f/w/+7/7v/u/+7/7//w
//H/8v/y//L/8v/y//L/8v/y//L/8f/w/+//7v/w//D/8P/w//H/8v/z//T/8//y//H/
8P/w//D/8P/w/+7/7v/u/+7/7v/u/+7/7v/v//H/8//0//T/9//3//j/9v/2//j/+P/4
//j/+f/5//j/+P/3//b/9P/z//P/9P/y//H/7//v//H/7v/s/+z/7f/t/+7/7v/x//H/
8f/y//L/8v/y//H/8f/w/+//7v/q/+n/5v/l/+b/6P/o/+j/6P/o/+n/7P/s/+z/6//r
/+r/6v/r/+z/6v/q/+r/6P/o/+j/6P/o/+f/5//o/+r/7f/w//D/7//v//T/AQAXADAA
SABbAGYAZQBoAGwAZgBdAFEANgALANH/k/9l/03/SP9I/0r/W/91/4z/o/+0/8L/0f/e
/+j/6v/r/+r/6//q/+z/7P/x//T/+P/7//3//v///wAA///+//3//P/6//r/+v/5//n/
/P////3///8AAAAAAAADAAMAAwADAAEAAAAAAP//AwAEAAUABwAFAAUACAAIAAcABAAF
AAQAAAACAAUABQAJAAoADAAOAA0ADQAOAA0ADgAOAA8AEwASABIAEQARABEAEAAPAA4A
EAAQABEAFQAaABwAHgAfACAAIAAfAB4AIAAkACYAJgAoACoAKgAsAC8AMAAxADIANgA6
AEAARABIAEwATgBSAFUAWQBeAGAAYwBmAGsAbgB0AHcAeQB+AIIAhQCHAIsAkACRAJEA
kgCPAI4AiwCKAIoAigCGAIMAgAB8AHgAdABqAGIAWwBUAE4ASgBEAD4ANAAvACoAJAAe
ABkAFwAUAA8ACwAIAAYACQAKAAsACwAIAAcABQAEAAEAAAD+//z//v/////////+//3/
/v/9//v/+P/4//j/+f/9//7////9////AQACAAAA////////AQAEAAUABAAFAAQAAgAB
AP//////////////////AAACAAMAAwADAAEAAQABAAEAAQABAAEAAQACAAEAAQABAAMA
AwAEAAQAAgABAAEAAQABAAAA/////wEAAQABAAAA/v/+//7//v/9//v/+f/4//r//P/6
//j/+//8//3//v/8//n/9//2//b/9v/2//T/9//4//n/+f/4//f/9v/3//b/9v/2//X/
+P/5//r//P/7//j/+f/4//b/8//x//D/8//z//T/9P/1//b/9//4//b/9v/1//X/9//2
//X/9f/1//T/8//y//P/8v/y//L/9P/0//X/9f/x//H/8f/v//D/8//2//f/9v/0//T/
9P/y//D/9P/0//L/8v/y//H/8f/w//D/8f/x//L/7//s/+3/7v/v//D/8P/w//D/8P/x
//L/8//0//L/8v/y//L/8v/y//L/8v/y//L/8v/y//T/9P/0//T/8//y//H/8P/w//D/
8P/w//L/8v/y//L/8v/y//L/8v/x//D/7//u/+7/7v/u/+7/8v/0//b/+P/2//T/8v/w
/+7/7v/u/+7/7P/s/+z/7P/w//L/9P/2//X/9P/z//L/8f/w/+//7v/v//D/8f/y//D/
8P/w//D/7//u/+3/7P/v//D/8f/y//L/8v/y//P/8v/y//L/9f/2//j/+f/6//z//P/8
//z/+v/5//n/+P/5//j/9f/z//L/8v/y//H/7//v/+//7P/o/+j/6v/r/+//8P/x//H/
8P/w//D/8P/y//P/8f/w/+z/6v/p/+n/5//n/+j/6v/s/+z/6//q/+z/7v/u/+7/7//v
/+7/7v/u/+7/7f/s/+z/6v/q/+r/6v/q/+v/6//q/+z/7f/u//L/9f/5//7/BwATACoA
RABVAFgAWwBiAGIAXABZAE0AKgD9/8n/j/9l/1H/UP9M/0j/V/9x/4z/pf++/9D/2f/i
/+j/6P/p/+7/8v/y//X/9v/3//j/+v/7//v//P/9//7//P/8//z//P/+//7//v/9//3/
AAADAAEAAQACAAIAAgADAAMAAwADAAIAAgADAAMAAgACAAIAAwAEAAUACQAKAAgABgAI
AAgABgAIAAsACwAJAAgACAAIAAYABwAJAAkACgAKAAsADwAPABAAEAARABAAEAAQABAA
DwAOAA4AEQAWABgAGgAbAB0AHgAeAB4AHgAiACQAJAAlACgAKQAsADEAMgAzADQAOQA8
AEEARABHAEoASwBOAFQAWQBfAGIAZwBqAG8AcgB0AHcAeQB+AIQAhwCJAI0AjwCPAI4A
jgCMAIwAigCKAIoAigCGAIMAewB2AHEAbABkAFwAVQBOAEgARAA+ADgAMgAtACgAIgAe
ABkAFwAUAA8ACwAIAAYABAACAAAA/f/9//3//P/8//3//v/+//7/+//7//r/+f/4//f/
+P/3//j/9v/3//j/9f/3//b/9f/4//v//v8AAP7//f/9//3/AAACAAIAAAAAAAAA////
////////////////////AAAAAAEAAQABAAEAAQABAAEAAQABAAEAAQD+//3//f/9//v/
+//8//z//P/7//v/+//5//j/9//3//n/+f/5//j/+P/4//j/+P/6//n/+P/4//b/+P/2
//T/9v/2//b/9v/2//X/9f/2//T/9P/0//L/8v/y//L/8f/x//H/8f/z//L/8v/y//H/
8f/x//H/8v/x/+7/7//u/+//7//w//L/8//z//T/9P/x//D/7//u/+//8P/w//H/8f/w
/+//7//0//T/9P/0//P/8v/y//L/8v/y//P/8//v/+//7//t/+3/7//x//H/7v/s/+z/
7P/v/+7/8//0//L/8v/y//H/7//u/+7/7//t/+z/6//u//H/8v/z//T/8//y//H/8P/w
//D/8P/w/+7/7v/u/+7/7//w//H/8v/u/+z/6v/o/+v/7P/t/+7/7//w//H/8v/v/+7/
7f/s/+r/6v/q/+r/6//s/+3/7v/s/+z/7P/s/+z/7P/s/+z/7v/u/+7/7v/w//D/8P/w
/+//7v/t/+z/7P/s/+z/7P/s/+z/7P/s/+z/7P/s/+z/7P/s/+z/7P/s/+z/7P/s/+7/
7v/u/+7/7f/s/+v/6v/q/+r/6v/q/+r/6v/q/+r/7f/u/+//8P/v/+7/7f/t/+7/7v/u
//H/8v/0//X/9v/3//b/9f/0//X/9f/2//b/8//y/+//7f/u/+7/7v/t/+v/6//r/+j/
5P/k/+b/5//p/+r/6//r/+z/7v/w//L/9f/1//L/8P/r/+j/5v/l/+P/4//k/+b/5//o
/+j/6P/m/+j/6P/o/+f/5//m/+b/5f/m/+b/5v/m/+T/5P/k/+T/5P/l/+X/6P/q/+v/
7P/u//H/+f/8/wEAEQAsAEYAVQBaAF0AYgBgAFoAVwBNACwA+f/B/43/Y/9P/07/Tv9O
/1//ef+O/6P/uP/G/9P/4P/m/+j/6//q/+z/7P/v//D/7//w//L/8//3//j/+f/6//r/
+v/6//r/+//8//3//f/8//7/AAD9//v//P/8//z/+//7//v/+//7//z//v///wAAAAAA
AAEA/////wIAAgAEAAIABAAEAAEAAgAEAAMABwAIAAoADAAJAAkACgAJAAgABgAFAAcA
BwAIAAgACQAMAA4AEAASABEAEAAQABMAFwAYABkAGQAdAB4AHgAeAB0AIAAhACAAIQAk
ACUAKAAvADIANQA4ADgAOgA+AEAARABIAEoATgBRAFUAWgBcAGIAZgBsAHAAdAB3AHkA
fgCCAIUAhwCLAI4AjwCPAJAAkACQAI4AjgCMAIoAhAB/AHcAcgBtAGgAYgBaAFMATABI
AEQAPgA4ADIALQAoACIAGwAVABIADgAJAAUAAgAAAAIAAgACAAEAAAD///3//P/8//z/
+//6//n/+f/4//f/9f/1//f/9//5//b/9v/2//T/9//3//f/+f/7//3//v/8//v/+//7
//z//v/+//z/AAAAAP////////////////7//f/8//z//f///wAAAQAAAP///v/9//7/
//8AAAEAAAD////////9//3//v/+//z/+//7//v/+//6//n/+f/6//v//P/8//r/+v/6
//r/+P/3//b/9v/2//j/9v/0//P/8v/x//D/8f/x//L/9P/0//T/9P/y//L/8v/y//H/
7//v/+//8f/z//T/9f/1//L/8f/w//D/8f/w//P/9P/1//P/8v/y//L/8f/x//D/7//u
/+3/7P/t/+7/7v/v//L/8v/y//P/9f/0//P/8v/v/+7/7v/u/+7/7v/v/+//8P/x//L/
8f/w//H/8v/x//L/8P/w//D/8P/u//L/8v/v/+7/7f/r/+7/7v/v//H/8f/s/+3/7v/u
/+7/7v/u/+3/7P/r/+r/7f/u/+//8P/x//L/8//0//P/8v/x//D/7//u/+3/7P/t/+7/
7//w/+7/7v/u/+7/7P/s/+z/7P/v//D/8f/y//H/8P/v/+7/7v/u/+7/7v/t/+z/6//q
/+3/7v/v//D/8f/y//P/9P/y//L/8v/y//H/8P/v/+7/7P/s/+z/7P/t/+7/7//w//L/
8v/y//L/7//u/+3/7P/t/+7/7//w/+7/7v/u/+7/7f/s/+v/6v/s/+7/8P/y//L/8v/y
//L/8P/w//H/8v/0//T/9//3//b/9v/2//j/+P/4//j/+f/6//z//f/9//r/9//1//T/
9P/0//P/8f/u/+3/6f/m/+j/7P/v//P/9v/3//f/9//3//f/9//3//X/8v/w/+7/7f/t
/+7/7f/v//D/8v/y//H/7//t/+z/7v/u/+7/7f/t/+z/7P/t//D/8P/w//D/7f/s/+v/
6v/s/+3/7f/u//D/8f/y//T/+f/7/wAACQAbADQAUABfAGQAYwBkAGYAYgBdAFMAOAAH
AM3/kf9h/0n/Sv9O/1b/af+D/5j/r//A/87/2//k/+z/7v/v//D/8//0//j/+v/6//r/
+//7//v//P/9//7///8AAAEAAgABAAAA///9//7/AgAGAAUAAwAEAAQABAAFAAUABQAF
AAUABgAIAAkACAAGAAQAAwAFAAUACAAIAAsACgANAA4ADAAOABEAEQAPAAwACgAIAAoA
CwANAA0ADgAOAA8AEwARABIAEgATABIAEgASABIAFQAWABgAHQAcABwAHAAbAB0AHgAe
AB4AIAAkACYAJgArADAAMwA4ADoAOgA6ADoAOwA+AEMARgBKAE4AUABUAFkAXQBiAGQA
aABqAG4AcAB2AHkAewCAAIYAiQCLAI8AkACRAJEAkgCVAJYAlQCWAJIAkACKAIUAfQB4
AHMAbgBmAF4AVwBQAEgARAA+ADgAMQAtACkAJAAiAB0AGwAYABMADwAMAAoACQAIAAcA
BQAAAP///f/8//z//P/7//r/+v/7//v/+//8//3/AAABAP7/+v/5//j/+P/7//v/+//7
//3///8AAP7//f/9//3//f/+//3/+v/9//7//v///wIAAwAEAAUABQAFAAUABgADAAMA
AgABAAMAAwADAAMAAQABAAEAAQAAAP///////wAAAQADAAQAAAD///////8AAAAAAAAB
AAAA///+//z//P/8//z//P/8//v/+v/6//j/+v/4//b/+P/6//z//v/9//v/+v/6//n/
+P/3//T/9f/2//f/9//0//P/8v/z//b/+P/6//v/+v/5//j/+P/3//T/9f/0//b/9f/1
//b/9v/1//X/9P/2//b/9v/2//T/9P/z//P/8f/w/+//7//1//b/9//4//X/9P/0//T/
8//y//L/8f/v/+//7//t/+3/7//x//H/8//y//P/9P/0//L/9v/2//T/9P/0//P/8f/w
//D/8f/1//L/7//y//D/8P/w//D/8v/y//L/8v/v/+7/7f/s/+//8P/x//L/9f/2//f/
+P/1//T/8//y//D/8P/w//D/8P/w//D/8P/y//L/8v/y//L/8v/y//L/8v/y//L/8v/x
//D/7//u//D/8P/w//D/8P/w//D/8P/t/+z/6//q/+7/8P/y//T/9P/0//T/9P/z//L/
8f/w/+7/7v/u/+7/7v/u/+7/7v/u/+7/7v/u/+z/7P/s/+z/7P/s/+z/7P/u/+7/7v/u
/+7/7v/u/+7/7//w//H/8v/y//L/8v/y//H/8P/v/+7/7v/u/+3/7P/z//X/+P/6//j/
+v/6//r/+f/5//j/+P/6//n/+P/1//P/8v/y//L/8P/t/+z/6//r/+r/6//u/+3/7//w
//H/7//v//D/8f/0//X/9f/y/+//7P/p/+f/6f/p/+v/7v/u/+7/7v/t/+z/7P/u/+7/
7v/t/+3/7P/r/+v/6//q/+r/6v/o/+j/6//s/+3/7//s/+z/7f/t/+j/7P/z//n/AAAN
AB0ANABQAGEAZgBlAGwAbABkAF0ATwAyAAMAx/+L/1//Sf9G/0j/UP9l/4P/mP+t/8T/
1v/j/+r/8P/w//H/8P/x//D/8v/y//T/9v/5//v///8AAAEAAgAAAAAAAAAAAP7//v/+
//3//v8CAAYABQAEAAQAAwACAAMAAwADAAMAAAAAAAEAAQAGAAgACgANAAoACQALAAoA
CAAGAAgACAAJAAwAEAARABAADgANAAwACwALAAwACwANAAwADAAPABIAFAAVABcAGAAY
ABgAGAAXABYAFgAZABsAHAAdAB0AIQAiACIAIgAiACYAKAAoAC0AMAAxADQANwA4ADkA
OgA7AD4AQwBGAEgATABOAFIAWQBdAGIAZABrAG4AcwB2AHoAfQB/AIQAigCNAI8AkwCT
AJMAkgCSAJQAlACSAJIAkQCQAIsAhwCBAHwAdwByAGkAYABYAFAASwBIAEMAPgA1AC8A
KQAiAB4AGQAXABQAEgARABEAEgARABAADwANAAcABQACAAAAAwAEAAQABAABAAEAAAD/
//////8BAAEAAwAAAAAAAAD+/wEAAQABAAAAAQACAAIABAADAAMAAwAEAAYABgAEAAYA
BgAFAAUABwAHAAcABwAFAAUABQAGAAYABwAHAAcABQAFAAUABQADAAMAAwADAAQAAwAD
AAMABQAFAAYABgAFAAUABgAHAAUAAgD///3//f/9//3//P///wAAAQACAAIAAQAAAAAA
/f/+//v/+P/4//j/+P/4//v/+//8//7//P/8//z/+v/3//b/9f/z//T/9f/2//n/+P/4
//j/9//6//v//P/+//z/+v/8//z/+v/3//X/9P/1//X/9v/2//n/+v/7//z/+f/4//b/
9f/z//L/8f/x//X/9v/3//j/9f/0//T/9P/2//b/9//3//f/9//3//X/9P/1//b/9f/y
//D/8P/w/+7/7P/w//D/8f/y//P/8//1//T/9P/1/+//8P/z//L/8P/w//D/8P/y//L/
8v/y//H/8P/v/+7/7//w//H/8v/y//L/8v/y//D/8P/w//D/7//u/+3/7P/u/+7/7v/u
/+//8P/x//L/8f/w/+//7v/r/+r/6f/o/+n/6v/r/+z/7v/w//L/9P/y//D/7v/s/+3/
7v/v//D/7v/u/+7/7v/s/+z/7P/s/+r/6v/q/+r/6//s/+3/7v/u/+7/7v/u/+7/7v/u
/+7/7v/u/+7/7v/s/+z/7P/s/+r/6v/q/+r/7f/u/+//8P/t/+z/6//q/+z/7P/t/+7/
8P/w//P/8//x//D/7//w//H/8v/z//X/9//4//j/9//2//P/8f/w/+7/7v/t/+v/6f/p
/+b/5P/l/+j/6v/t//D/8f/x//H/8P/x//L/8//1//L/8P/u/+r/6f/p/+f/5f/m/+j/
6P/m/+X/5P/k/+T/5P/k/+P/5P/k/+X/5//o/+j/6P/o/+T/5P/k/+T/5P/l/+X/5v/p
/+v/7f/w//X/9//4//v/BwAeAD4AVQBeAGEAZgBoAF4AVQBPADoADQDX/5//bf9P/0b/
RP9C/03/Zf+A/5n/rv/A/8//2v/i/+b/6f/s/+z/7P/v//D/7//w//L/8//z//T/9f/2
//n/+v/7//z/+//6//n/9//0//b/+P/1//n//P/+/wAA///////////+//7//////wIA
AgACAAMAAwADAAYABgAEAAIABAAEAAQABgAJAAkABwAGAAYABgAIAAkACwALAAkACAAI
AAsACwAMAAwADQAQABAAEAAQABAAEAARABUAFgAWABYAFQAcAB4AHwAgACIAJgAoACgA
KgAsACwALgAuAC4ALgAuADQAOAA+AEIARgBKAEwAUABVAFkAXgBgAGUAaABtAHAAcgB1
AHcAfACAAIMAhQCJAIwAjQCNAI4AkACQAI4AjgCOAI4AigCHAIEAfAB3AHIAaABgAFkA
UgBKAEYAQAA6ADMALwArACYAIgAdABsAGAAQAAsABwAEAAQABAAEAAMAAAD///3//P/8
//z/+//6//n/+f/4//f/9//3//n/+f/5//b/9v/2//T/9//3//f/9//5//v//P/+//3/
/f/9//v//P/7//j/+P/4//f/9//5//v//f///////////wAA/v/////////9//3//f/9
/////////////v/9//3//f/7//v//P/8//r/+f/5//n/+v/6//r/+//5//n/+f/4//b/
9v/2//b/9v/1//T/9P/1//j/9//2//f/+P/5//r/9//1//T/9P/2//b/9v/0//P/8v/x
/+//8P/x//L/9f/2//b/9v/1//T/8//y//L/9P/y//T/9P/z//H/8P/w//H/8f/y//L/
8f/w/+//7v/x//L/8v/z//P/8v/x//H/8//y//H/8P/x//D/8P/w//H/8v/0//X/8v/x
//D/7f/t/+//8f/x//D/7v/u/+7/7f/q/+3/7P/v//D/8f/x//H/8P/w//H/7//w//H/
8P/u/+7/7v/u/+7/7v/u/+7/7P/s/+z/7P/t/+7/7//w//H/8v/z//T/8v/y//L/8v/w
/+7/7P/q/+z/7v/w//L/8P/w//D/8P/w//D/8P/w//D/8P/w//D/7f/s/+v/6v/s/+7/
8P/y//D/8P/w//D/7v/u/+7/7v/u/+7/7v/u/+7/7v/u/+7/8P/w//D/8P/v/+7/7f/s
/+7/7v/u/+7/7v/u/+7/7v/t/+z/6//q/+v/7P/t/+7/7//w//H/8v/x//D/7//u/+3/
7P/r/+r/6//s/+3/7v/w//D/8P/x//L/8v/y//X/9P/0//P/8v/0//T/9P/0//P/8//0
//T/9f/0//H/7//x//L/8//z//H/8f/x/+7/6v/q/+z/7f/u/+7/7v/t/+//8P/x//L/
8P/v/+v/6P/p/+j/6P/p/+n/6f/q/+z/7v/u/+3/7P/r/+z/6//q/+f/5//m/+b/5f/m
/+b/5v/q/+r/7P/u/+z/7P/t/+3/6//s/+z/7P/s//H/9//4//v/BwAaADIASwBaAF0A
XgBiAGAAWQBTAEIAHwDr/7P/ff9T/0L/QP9E/0//Z/+E/53/sP+8/8v/2v/o/+z/7f/u
/+7/7v/x//L/8v/y//P/8//2//j/+v/8//v/+v/5//j/+v/6//r/+f/7//7/AQD/////
AAAAAAAA///////////+//7//////////v/9//3//v///wMABAAGAAQABgAGAAYACAAL
AAsACAAGAAUABAAHAAkADAANAAsACgAKAA0ACwAMAAwADQAPABAAEQASABAAEAARABUA
FwAYABkAGQAcABwAGwAaABsAIAAjACQAKQAsAC0AMAAzADQANQA2ADcAOAA7ADwAQgBI
AEwAUgBXAFsAYABiAGcAagBvAHIAeAB7AH0AggCEAIUAhQCHAI0AjwCQAJIAlACWAJYA
mACUAJIAjACHAIEAfAB3AHIAbABmAGEAXABVAFAASQBCADcAMQArACQAIAAbABkAFgAT
AA8ADAAKAAoACgAKAAkABAADAAEAAAD///7//P/6//n/+f/4//f/+f/5//v/+//7//j/
+P/4//j/+//7//v/+v/7//z//P/8//v/+//7////AgADAAIAAgACAAEAAQAAAP///v/9
/////////wAAAAABAAEAAQD//////////wAAAQACAAMAAgABAAEAAQD/////AAAAAAAA
/////////v/8//r/+f/4//f/9v/0//j/+v/8//7/AAD///7//v/7//z/+f/2//b/9v/2
//b/9v/1//X/9v/4//j/+P/2//b/9v/2//X/9f/1//X/9//4//j/+P/3//f/9//3//j/
+P/2//j/+P/3//X/9P/0//X/9f/2//b/9v/2//b/9v/2//b/9f/1//T/8v/w/+//8v/y
//L/8v/0//T/9f/2//b/9v/3//f/8//z//P/8f/w//H/8v/x//H/8P/x//L/8P/u//L/
8v/y//L/8v/x//H/8P/w//H/8//0//P/8v/y//L/8v/y//D/8P/w//D/7f/s/+v/6v/s
/+7/8P/y/+//7v/t/+z/7v/w//L/9P/0//T/9P/0//H/8P/v/+7/7P/s/+z/7P/u/+7/
7v/u/+z/7P/s/+z/7f/u/+//8P/w//D/8P/w//D/8P/w//D/7v/u/+7/7v/t/+z/6//q
/+3/7v/v//D/7//u/+3/7P/s/+z/7P/s/+z/7P/s/+z/7v/u/+7/7v/x//L/8//0//H/
8P/v/+7/8P/w//D/8P/u/+7/7v/u/+z/7P/s/+z/7P/s/+3/7v/v//D/9P/1//j/+P/4
//r/+v/6//r/+//5//r/+v/5//j/9f/z//L/8v/y//H/7//t/+3/6v/o/+j/6v/r/+3/
7v/v/+//7//y//P/9P/1//f/9P/y//D/7f/r/+r/5//q/+z/7//w/+3/6//p/+j/6//s
/+3/7f/t/+z/7P/t/+z/7P/s/+z/6v/q/+r/6v/s/+3/7f/u//L/8//0//b/9f/3//b/
//8PACgAQgBbAGYAZwBuAHAAaABdAFUAQAARANX/m/9t/1H/SP9I/0j/Vf9v/4r/pf+8
/8z/2f/k/+z/7v/v/+7/8P/w//P/9P/z//T/9v/3//f/+P/5//r/+//8//3//v8AAAAA
AAD/////AgAFAAMAAQACAAIAAgABAAEAAQABAAAAAAABAAEAAgACAAIAAwADAAMABgAG
AAUAAgADAAIAAgAEAAcABwAHAAYABgAGAAgACQALAAsACwAKAAoADQALAAwADAANABAA
EAAQABAAEAAQABEAFQAVABYAFwAXAB0AHgAeAB4AHgAiACQAJAAnACoAKwAuAC8AMAAx
ADIAMwA2ADsAPgBFAEoATQBSAFUAWQBeAGAAZABmAGoAbABwAHMAdQB6AH4AgQCDAIcA
jACNAI0AjgCOAI4AjACMAIsAigCFAIEAewB2AHEAbABlAF4AWABSAEsARgA/ADgAMgAt
ACgAIgAfABsAGgAYABEADQAKAAgACAAIAAgABwAEAAMAAQAAAP7//v/9//z/+//7//r/
+f/5//n/+//7//n/9v/2//b/9v/5//n/+f/7//3///8AAP///f/8//v//v8AAAAA/v/+
//7//f/9////////////////////AAACAAMAAwADAAMAAwADAAMAAQABAAEAAQAAAP//
/////wEAAQACAAIA/v/9//3//f////7//f/9//3//f/9//z/+//6//n/+P/5//n/+f/6
//j/+v/4//b/+P/4//j/+P/3//X/9P/0//b/9v/2//T/9f/2//f/9//1//X/9f/3//b/
9v/2//X/9//3//f/+P/2//T/9v/2//f/9f/0//T/9//3//j/+P/6//r/+v/6//n/+P/2
//X/9//2//X/9f/2//b/9v/2//X/9P/0//T/8//y//L/8f/y//P/9P/z//T/9//6//v/
9//0//P/8v/1//T/+f/6//r/+v/6//n/+P/2//X/9f/3//j/9//2//j/+P/4//j/9v/2
//b/9v/4//j/+P/4//j/+P/4//j/9f/y/+//7P/v//L/9f/4//v//P/9//7/+v/4//b/
9P/2//b/9v/2//b/9v/2//b/9P/0//T/9P/3//j/+f/6//n/+P/3//b/9P/0//T/9P/2
//b/9v/2//b/9v/2//b/9f/0//P/8v/z//T/9f/2//f/+P/5//r/9//2//X/9P/0//T/
9P/0//X/9v/3//j/+P/4//j/+P/2//b/9v/2//j/+P/4//j/9f/0//P/8v/0//T/9P/0
//j/+v/7//z//P/7//v/+v/8//7//v/+/wEAAwAEAAYAAwABAP//+//7//r/+v/6//v/
+f/5//n/9v/0//T/9v/2//f/9//3//n/+f/6//v//v///////P/8//r/+P/3//T/8f/w
//D/8v/y//L/8f/y//L/9P/0//T/8//z//L/8//1//f/+P/3//b/8//y//D/8P/w//H/
9P/2//n/+//+/wAA/////wQADwAlAD4AVABhAGYAZwBoAGYAZABjAFcANgALANX/m/9r
/1f/VP9S/1j/af+D/57/tf/K/9r/5//u//T/9v/1//b/+v/6//3//v8CAAQABwAJAAgA
CAAIAAgABgAGAAYABgAIAAoADAANAAsADAANAAkACQAKAAoACgANAA8AEQATABAAEAAR
ABEAFAAUABQAFQAUABMAFQAUABQAEgAUABQAFAAWABkAGQAXABYAFgAWABYAFwAZABkA
FwAWAA==
         </WaveFormData>
      </LeadData>
      <LeadData>
         <LeadByteCountTotal>10000</LeadByteCountTotal>
         <LeadTimeOffset>0</LeadTimeOffset>
         <LeadSampleCountTotal>5000</LeadSampleCountTotal>
         <LeadAmplitudeUnitsPerBit>4.88</LeadAmplitudeUnitsPerBit>
         <LeadAmplitudeUnits>��V</LeadAmplitudeUnits>
         <LeadHighLimit>2147483647</LeadHighLimit>
         <LeadLowLimit>268435456</LeadLowLimit>
         <LeadID>V3</LeadID>
         <LeadOffsetFirstSample>0</LeadOffsetFirstSample>
         <FirstSampleBaseline>0</FirstSampleBaseline>
         <LeadSampleSize>2</LeadSampleSize>
         <LeadOff>FALSE</LeadOff>
         <BaselineSway>FALSE</BaselineSway>
         <ExcessiveACNoise>FALSE</ExcessiveACNoise>
         <MuscleNoise>TRUE</MuscleNoise>
         <LeadDataCRC32>34129614</LeadDataCRC32>
         <WaveFormData>
9P/0//T/9P/1//b/9//4//r/+v/6//r/+v/6//r/+v/8//z//P/8//7//v/+//7//P/8
//z//P/+//7//v/+/wAAAAAAAAAAAgACAAIAAgD///7//f/8//z//P/8//z//v/+//7/
/v/8//z//P/8//r/+v/6//r/+f/4//f/9v/3//j/+f/6//n/+P/3//b/+P/4//j/+P/1
//T/8//y//T/9P/0//T/9v/2//b/9v/0//T/9P/0//L/8v/y//L/8P/w//D/8P/y//L/
8v/y//P/9P/1//b/8//y//H/8P/u/+7/7v/u//D/8P/w//D/8v/y//L/8v/w//D/8P/w
/+//7v/t/+z/7v/u/+7/7v/u/+7/7v/u/+7/7v/u/+7/7P/s/+z/7P/r/+r/6f/o/+v/
7P/t/+7/7v/u/+7/7v/t/+z/6//q/+v/7P/t/+7/7P/s/+z/7P/r/+r/6f/o/+r/6v/q
/+r/6v/q/+r/6v/q/+r/6v/q/+z/7P/s/+z/6v/q/+r/6v/q/+r/6v/q/+v/7P/t/+7/
7P/s/+z/7P/s/+z/7P/s/+r/6v/q/+r/6//s/+3/7v/t/+z/6//q/+v/7P/t/+7/7P/s
/+z/7P/q/+r/6v/q/+r/6v/q/+r/6P/o/+j/6P/q/+r/6v/q/+j/6P/o/+j/5//m/+X/
5P/m/+b/5v/m/+b/5v/m/+b/5P/k/+T/5P/l/+b/6f/r/+3/7//x//L/8f/x//P/8//x
//H/8f/z//X/9f/1//X/9f/z//H/8//z//H/8P/w/+7/7f/r/+v/6f/q/+v/7f/w//H/
8v/z//L/8v/y//H/8P/u/+v/6//n/+b/5f/l/+b/6P/o/+j/5//m/+b/5//p/+n/6f/p
/+f/6P/o/+j/5//n/+f/5//o/+n/6v/r/+n/6P/p/+j/6v/s/+3/6//p/+3/9P8EABwA
NwBTAGsAfwCYALgA0ADiAOcA3gDEAJQAXAAkAPD/v/+d/4n/i/+c/6//wf/R/9v/5P/v
//P/9f/z//L/8P/x//H/8v/z//T/9f/2//n/+f/6//z/+//6//n/9//3//f/9//3//f/
+v/6//r//P/+//7//f/9//7//v/+//3//P/8//v//f/+////AQABAAEAAgACAAAAAAAA
AAAA/////wIAAgAEAAMAAgACAAMABAAEAAUACAAIAAgACAAGAAcABwAKAAoACgAJAAkA
CQAKAAsADQATABQAFQAYABUAFgAWABUAGQAcAB4AHgAeACEAIwAmACgAKAApACoAMAAz
ADgAPgBAAEQARQBJAEsATwBRAFYAWwBfAGMAZwBrAHAAdgB8AH8AggCEAIgAjQCOAJEA
kgCSAJAAjgCMAI0AjACLAIkAhgCAAHwAeABvAGcAXQBWAE0ARwBAADkAMgAtACcAIAAa
ABYAEQAOAAgABAABAP7//f/9//3//P/7//n/9//2//P/8v/w/+//8P/w//D/7v/s/+z/
7f/t/+v/6//p/+n/7P/u//D/8f/w//H/8f/w//D/8P/x//H/8v/z//T/9f/z//P/9P/1
//T/8//y//H/8f/w//D/8f/1//X/9f/z//P/8f/z//P/8//z//P/8//0//T/9f/1//P/
9P/0//T/8f/x//H/7//v/+7/7f/t/+7/7//w//H/8P/w/+//7v/s/+r/6v/p/+n/6//o
/+j/7P/t/+3/7v/r/+j/5//n/+X/5f/l/+X/6P/o/+n/6v/o/+j/6P/o/+j/6P/o/+n/
6f/o/+j/6P/n/+X/5//n/+b/5P/j/+L/4//k/+T/5f/m/+b/5v/m/+f/5//n/+f/6f/p
/+j/5//m/+f/5v/l/+X/5f/l/+X/5f/l/+b/5v/k/+P/4//j/+P/4//k/+X/5f/k/+T/
5P/m/+T/5v/n/+f/5//m/+X/4f/h/+L/4v/k/+P/4f/g/+H/4v/j/+T/4v/i/+L/4v/k
/+T/5P/k/+T/5P/k/+T/5P/k/+T/5P/k/+T/5P/k/+L/4v/i/+L/4v/i/+L/4v/g/+D/
4P/g/+L/4v/i/+L/4v/i/+L/4v/h/+D/3//e/+D/4P/g/+D/4f/i/+P/5P/h/+D/3//e
/+D/4P/g/+D/3v/e/97/3v/h/+L/4//k/+P/4v/h/+D/3v/e/97/3v/g/+D/4P/g/+D/
4P/g/+D/3v/e/97/3v/g/+D/4P/g/+D/4P/g/+D/4v/j/+T/5f/n/+j/6v/r/+3/7f/t
/+3/7P/t/+z/6//r/+v/6f/n/+f/6f/p/+f/5v/m/+T/4//f/9//3//g/+P/5f/n/+f/
5f/l/+X/5v/p/+n/5//k/97/3f/b/9r/2f/Z/9r/3P/e/97/3f/c/9r/2//b/9v/3P/d
/97/4P/f/97/3P/b/9v/2//b/9v/3f/d/9z/3P/e/97/4P/g/9//4f/j/+n/7v/4/w4A
KwBDAFUAbQCMAKoAwgDWAN0AzgCwAIQAUAAYAOb/u/+V/33/f/+S/6X/t//J/9f/4P/n
/+v/6//n/+j/6v/r/+v/7P/q/+r/6v/q/+v/6//s/+7/7P/s/+z/6//s/+3/7v/v/+3/
8P/w//D/8P/y//L/8f/z//T/9P/0//L/8v/z//P/9P/0//T/9f/2//f/+f/6//j/+P/4
//j/+f/5//z//P/+//3//P/8//v//P/8//3/AAAAAAAAAAABAAMABAAIAAcABgAEAAMA
AwAEAAUABwALAAwADQAQABAAEgATABMAFQAYABoAGgAcAB8AIQAkACoAKgArACwALwAx
ADUAOgA8AEAAQQBFAEoATwBSAFgAXwBjAGcAawBsAHAAdQB6AIEAhACGAIoAiwCMAI8A
kACQAJAAkACQAJIAkACOAIsAhgCAAHwAeABuAGcAXgBYAFEASwBEAD0ANAAvACkAIgAf
ABwAGAAWABQAEAANAAoABQADAAEA/v/+//3//P/8//3//v/+/////f/8//v/+P/2//b/
9//3//j/+f/4//n/+P/4//j/9//5//v//P/8//r/+v/7//v//P/9//7////+//3//f/9
//3//f/9//3//f/8//z//f/////////9//7//f8AAAEA///////////9//z//P/7//v/
/P/8//z/+//7//v/+f/5//j/9//3//f/9//3//f/9v/2//X/9P/1//T/9f/1//X/9//0
//T/9f/1//T/9P/0//L/8v/z//X/9f/1//X/9P/y//H/8P/v//D/8f/y//H/8P/v/+//
8f/w//D/8P/v/+3/7//v//D/8P/x//L/8P/w/+//7//w//D/8P/w//H/8f/x//H/7//v
/+7/7f/v//H/8f/x/+//7//v/+//7//v//D/8P/u/+3/7f/t/+//7//w//H/8P/u/+3/
7P/v/+7/8f/z//L/8f/v/+3/7f/t/+7/7v/s/+v/6f/q/+3/7v/v//D/7v/u/+7/7v/w
//D/8P/w/+7/7v/u/+7/8P/w//D/8P/t/+z/6//q/+v/7P/t/+7/7v/u/+7/7v/s/+z/
7P/s/+7/7v/u/+7/7v/u/+7/7v/s/+z/7P/s/+7/7v/u/+7/7v/u/+7/7v/u/+7/7v/u
/+3/7P/r/+r/7P/s/+z/7P/s/+z/7P/s/+z/7P/s/+z/7P/s/+z/7P/q/+r/6v/q/+v/
7P/t/+7/7f/s/+v/6v/q/+r/6v/q/+r/6v/q/+r/7f/u/+//8P/v/+7/7f/s/+7/7//w
//H/9P/0//X/9f/3//f/9//3//X/9//3//f/9f/1//P/8f/x//P/8//x//D/8P/u/+3/
6//r/+v/7P/r/+3/7//v//D/8f/y//T/9f/1//P/8P/q/+n/5//m/+P/4//k/+b/5//o
/+j/6P/m/+f/5//n/+f/5//n/+j/6P/o/+f/5//l/+X/5f/l/+X/5f/k/+T/5//o/+v/
7P/r/+n/7f/v//T/AgAYADUATQBhAHkAmAC2AMwA3gDlANYAtACIAFYAIgDw/8X/of+L
/4//oP+x/8H/0f/b/+b/7//z//X/9f/0//L/8//z//T/9P/0//T/9P/1//X/9v/4//j/
+P/4//f/+f/5//n/+f/3//r/+v/6//j/+v/6//n/+f/6//r/+v/8//z//f/9//7//v/+
/////////wAAAAAAAAAAAAAAAAEAAQAEAAQABQAFAAUABgAGAAYABQAFAAQABAAEAAQA
BAAFAAUACAAMAA4ADwARAA8AEAARABMAFgAWABYAGAAYABoAGwAbABwAHgAfAB4AIAAj
ACUAKAAvADAAMgA0ADUANwA7AEAAQwBIAEoATwBRAFUAVwBcAGMAZwBrAG8AdAB4AH0A
ggCJAIwAjgCSAJUAlgCZAJoAmwCaAJkAmACWAJQAkgCPAIoAhACAAHwAcgBrAGIAXABX
AFEASgBDADwANwAxACoAJQAgABoAFgAQAAwACQAGAAUABQAFAAQAAgABAAAAAAD+//7/
/f/9//z//P/8//r/+f/4//j/9//4//n/+P/5//n/+v/7//v/+//9//7//v/+//7/////
//3//f/9//3//v///wEAAwACAAEAAAD//////v/+////AQABAAEA///9//v//f/9////
////////AQAAAAAA///9//7//v/+//v/+//7//n/+f/4//f/9//5//n/+f/5//n/+v/6
//r/+P/2//b/9f/3//n/9v/2//T/8//x//D/8f/w//H/8//z//P/8//z//X/9P/0//T/
8f/w/+//7v/y//L/8v/z//P/8v/y//L/8v/x//T/9f/z//L/8v/y//D/8P/v/+//7//u
/+3/7P/s/+3/7v/v//H/8f/w/+//7f/v/+//7//u/+3/7P/r/+z/7f/v//D/7v/t/+3/
7f/r/+v/7P/t/+//7v/u/+7/7v/s/+7/7//u/+3/6//p/+j/6f/r/+z/7v/p/+v/7P/q
/+r/6v/q/+r/6v/q/+r/6//s/+3/7v/w//D/8P/w/+//7v/t/+z/6v/q/+r/6v/s/+z/
7P/s/+z/7P/s/+z/6v/q/+r/6v/t/+7/7//w/+//7v/t/+z/6v/q/+r/6v/o/+j/6P/o
/+v/7P/t/+7/7v/u/+7/7v/u/+7/7v/u/+3/7P/r/+r/6v/q/+r/6v/s/+z/7P/s/+7/
7v/u/+7/7P/s/+z/7P/s/+z/7P/s/+r/6v/q/+r/6P/o/+j/6P/r/+z/7f/u/+7/7v/u
/+7/7v/u/+7/8P/z//T/9f/2//X/9f/0//X/9f/1//X/9f/4//n/+v/7//r/9//0//H/
8f/x/+//7v/s/+r/6f/n/+j/6f/r/+3/7//x//H/8f/z//P/9P/1//P/8f/u/+r/6f/n
/+b/5f/n/+j/6v/q/+j/5//m/+b/5//n/+f/5//l/+X/5v/m/+f/5//o/+n/6P/n/+b/
5f/l/+T/5P/m/+b/6P/o/+n/6//t/+//9v8EABwANwBPAGMAeQCUALIAygDaAOEA1gC2
AIgAVAAaAOb/u/+b/4n/jf+i/7X/x//T/9//5v/t//H/8//z//D/8v/z//P/9P/y//L/
8v/y//P/8//0//b/+P/4//j/9//1//X/9f/1//f/+v/6//r/+f/6//n/9//4//r/+//8
//7//v///////f/8//v/+//7//v//P/8//3//v///wAA/////wIAAgABAP///f/8//7/
AAABAAMABgAGAAYABgAGAAcABwAKAAsACgAIAAcACgAMAA4AEQATABIAEQASABAAEgAT
ABMAFQAYABoAGgAfACMAJgAqACwALAAtAC4ALwAxADUAOgA7AEAAQgBHAE0AUQBTAFgA
XABfAGIAZQBpAG4AdAB6AH0AgACCAIYAiQCKAI0AjgCRAJIAkwCUAJEAjgCLAIcAggB8
AHgAdABsAGUAXABWAFEASwBEAD0ANQAxACwAJgAiAB4AGQAWABAADAAJAAYABQAFAAUA
BAD///3/+//6//z//P/7//v/+//8//3//P/8//z//f/9//r/+f/2//X/9//4//n/+f/5
//v//P/8//z//P/9//3//f/9//3//f/9//3//v///wAAAQACAAMAAwACAAIAAwAEAAMA
AgD//wEA//8BAAEAAQABAAEAAQD///7//v/9////AAAAAAAA/////////f/9//z/+//7
//n/+f/5//n/+f/6//r/+v/4//b/9v/1//X/9//0//T/9v/3//f/+P/2//T/9P/1//X/
9f/1//X/9f/0//T/9P/w//D/8P/w//P/9P/1//f/9f/0//T/9P/x/+//8f/x//P/8v/y
//L/8v/y//H/8f/y//L/8v/y/+//7//v/+//8f/x//D/7//x//P/8//z//H/8f/x//H/
7//v//D/8P/u/+3/7f/t/+//7//w//H/8f/w//D/8P/w/+7/8P/x//H/8f/w/+//7f/t
/+7/7v/w/+3/6//u/+7/7v/u/+7/7v/u/+7/7v/s/+z/7P/s/+z/7P/s/+z/7//w//H/
8v/w//D/8P/w/+//7v/t/+z/7P/s/+z/7P/t/+7/7//w//D/8P/w//D/7v/u/+7/7v/s
/+z/7P/s/+7/7v/u/+7/7P/s/+z/7P/r/+r/6f/o/+z/7v/w//L/8P/w//D/8P/u/+7/
7v/u/+z/7P/s/+z/7P/s/+z/7P/q/+r/6v/q/+z/7P/s/+z/6v/q/+r/6v/s/+z/7P/s
/+z/7P/s/+z/7P/s/+z/7P/u/+7/7v/u/+z/7P/s/+z/6v/s/+3/7v/y//T/9f/3//X/
9//3//f/9v/1//b/9f/2//f/+P/3//X/8//1//X/8P/u/+3/6v/s/+v/7P/t/+7/7//x
//P/8f/x//H/8f/w//H/8f/v/+z/6P/n/+X/5f/l/+b/6P/o/+j/6P/n/+b/5v/n/+f/
6f/p/+n/6f/p/+j/5//l/+X/5f/l/+X/6P/p/+r/6v/n/+j/5//o/+T/5f/p/+//9f/8
/wgAHgA7AFUAawB/AJ4AvADSAOAA4wDWALQAhgBQABoA5P+5/5f/hf+N/6D/sf/B/9P/
4f/s//P/9f/1//H/8P/u/+//7//w//L/8v/y//L/9f/1//b/+P/2//b/9v/1//P/8//z
//P/9P/4//n/+v/5//r/+f/3//f/+P/4//j/+P/4//n/+f/7//z//f////7//f/9//z/
+v/6//r/+v/+////AwAEAAIAAQAAAAAAAAAAAP////8CAAIAAgACAAMABQAGAAoADAAM
AAsACwAJAAoACwANAA4ADgAOABAAEQAUABYAFwAXABoAHAAcACAAIwAlACgALAAsAC0A
LgAvADEANQA6ADsAQABCAEcATQBRAFMAWABfAGMAZwBrAGwAcAB1AHoAgACEAIcAjACN
AI4AkQCSAJIAkgCSAJIAlACSAJAAjQCKAIQAgAB8AHMAawBhAFoAUwBNAEYAPwA2ADEA
KwAkAB8AGgAUABAAEAAOAA0ADAAHAAcABwAGAAEA///9//z//P/8//v/+//6//r/+v/4
//r/+v/7//v/+f/5//f/9//3//j/+f/5//n/+//8//z//P/8//3//f/9//3//f/9//3/
/f/+//////////////////7//v///wEAAQABAP/////9///////9//3//f/9/////v/+
//3///8AAAAAAAAAAAEAAgABAAAA/v/8//v//f/9//3//f///wAAAAAAAP7//P/8//v/
+v/7//f/9v/4//n/+f/6//v/+v/7//3//f/9//3//f/6//j/9//2//b/9v/2//b/+P/4
//j/+f/6//r/+//8//v/+f/7//v/+v/4//f/9v/2//b/9f/1//f/+P/5//r/9//3//f/
9//1//X/9P/z//X/9//3//f/9f/1//X/9f/4//n/+//8//j/9//3//f/9f/1//b/9//1
//T/9P/0//L/8P/y//P/9f/1//T/8//y//P/9f/2//D/8f/z//T/8v/y//L/8v/0//T/
9P/0//L/8v/y//L/8v/y//L/8v/0//T/9P/0//T/9P/0//T/8f/w/+//7v/w//D/8P/w
//L/8v/y//L/8P/w//D/8P/u/+7/7v/u/+7/7v/u/+7/8P/y//T/9v/z//L/8f/w//L/
8v/y//L/8P/w//D/8P/w//D/8P/w//D/8P/w//D/8v/y//L/8v/y//L/8v/y//L/8v/y
//L/9P/0//T/9P/z//L/8f/w/+7/7v/u/+7/8f/y//P/9P/x//D/7//u//D/8P/w//L/
9f/2//f/+P/1//X/9P/1//b/9//4//n/+f/5//n/+f/7//n/9//1//X/9f/z//L/8P/u
/+3/6//t/+3/7v/v//P/9f/1//X/8//z//T/9f/1//P/8P/s/+v/6f/o/+f/5//o/+r/
6v/o/+f/5v/m/+X/5f/l/+X/5//n/+j/6P/o/+f/5//n/+f/5//n/+f/6f/o/+j/6v/q
/+z/7P/t//H/8f/x//L//P8UADMATwBjAHcAlACyAMYA2ADlAOQAxgCYAGgANAD6/8n/
of+H/4P/lP+p/73/zf/b/+T/7f/z//f/9//2//b/9//3//j/9//2//X/9P/z//P/9P/2
//n/+v/7//v/+v/5//j/9//1//j/+P/4//n//P/9//3/+//8//z//P/+//7//////wAA
AAAAAAEAAQABAAIAAgAAAAAAAAAAAAMAAwAGAAYABAADAAIAAgAEAAYABwAJAAkACAAH
AAYACAAJAAkADAAOAA4ADQANAA0ADgAPABEAEgASABIAFAAVABgAGgAbAB8AIgAkACQA
JQAnACgAKgAtACwALAAsADAAMwA4AD4APwBEAEYASwBRAFUAVwBcAGEAZQBpAG0AbgBy
AHcAfACBAIQAhgCKAI8AkACTAJQAlACUAJQAlACWAJQAkgCPAIoAhACAAHwAdABtAGQA
XgBVAE8ASABBADkANQAwACoAJgAiAB0AGgAVABAADAAIAAUABQAFAAQA///9//v/+v/6
//r/+f/5//r/+v/6//j/9v/2//f/9//5//n/9//3//b/9v/2//X/9//5//r/+v/8//z/
/f/9//v/+//7//v/+f/5//r/+//8//3//v///////v/+/////////////f/9//v//f/9
/////////////f/8//z/+//5//r/+v/6//n/+f/5//f/+f/4//f/9//3//f/9//3//b/
9v/1//T/9P/y//L/8f/y//X/8//0//P/8//y//L/8v/w//D/8f/x//H/8f/x/+//7v/u
/+7/7v/u/+7/7v/w//D/8P/x//D/7v/t/+z/7P/r/+7/7//t/+z/7P/s/+z/7P/r/+v/
7P/s/+z/7P/t/+3/7f/t/+3/7f/s/+v/6//t/+3/7f/s/+v/6v/p/+r/6//t/+7/7P/r
/+v/6//r/+v/7P/t/+3/7P/s/+z/6v/o/+r/6//t/+3/7P/r/+v/6//s/+z/6v/t/+//
7v/s/+z/7P/s/+r/6v/q/+r/6P/o/+j/6P/q/+r/6v/q/+z/7P/s/+z/6v/q/+r/6v/o
/+j/6P/o/+r/6v/q/+r/6v/q/+r/6v/q/+r/6v/q/+r/6v/q/+r/6f/o/+f/5v/p/+r/
6//s/+r/6v/q/+r/6v/q/+r/6v/o/+j/6P/o/+j/6P/o/+j/6P/o/+j/6P/o/+j/6P/o
/+j/6P/o/+j/6v/q/+r/6v/p/+j/5//m/+j/6P/o/+j/6v/q/+r/6v/o/+j/6P/o/+b/
5v/m/+b/6P/o/+j/6P/q/+r/6v/q/+z/7f/u/+//7v/u/+//7//x//H/8f/x//H/8//z
//P/9f/1//P/8f/w//P/9P/z//D/8P/u/+3/6//r/+v/7P/s/+3/7v/t/+//7//v//D/
8P/v/+z/6P/n/+f/5v/m/+f/5//o/+r/6P/o/+f/5v/l/+X/5P/j/+P/4//j/+T/4v/i
/+H/4f/j/+X/5//p/+f/5//m/+b/5//m/+f/5v/n/+v/7f/t/+7/9v8GAB0AOQBRAGcA
fgCeALgAzADZANwAyACiAHQAQgAKANX/q/+R/4f/lP+p/73/y//V/97/5//x//P/8f/y
//D/8f/x//L/8P/w//D/8P/y//P/9f/4//f/9v/1//P/9f/1//X/9f/1//j/+P/4//r/
/P/8//v/+v/6//n/+P/6//r/+//7//v/+v/5//n/+//7//z//P/+//7//v/+//////8C
AAIAAQD///3//P8AAAIAAwAFAAUABAADAAIAAgADAAMABgAKAAoACQAJAAkACgALAA0A
EAAQABAAEgAQABIAEwATABMAFgAYABgAHQAhACQAKAAqACoAKwAsACwALQAwADQAOAA+
AEEARwBNAFEAUwBYAF0AYQBlAGkAbABwAHUAegB8AH4AfwCCAIgAigCOAJAAkwCUAJUA
lgCWAJQAkgCPAIkAggB9AHgAcwBtAGUAYABbAFUATgBHAD0ANwAwACgAIgAeABkAFgAS
AA4ACwAIAAYABwAIAAgAAwABAP///v/8//z/+//7//j/+P/4//b/+P/4//n/+f/7//v/
+f/5//n/+v/7//v/+v/7//v/+v/8//z//f/9//7///8AAAEA/////wAAAQAAAP///v/9
//7//v///wEAAgABAAAA/f/9//v//f/9///////////////+//7//f/9//7//v/+//v/
+//7//n/9//2//X/9f/z//P/8//z//b/+P/5//r//P/6//r/+f/4//n/9f/0//X/9f/0
//T/9P/y//L/8//0//X/9v/3//b/9P/z//L/8v/y//L/8v/y//L/8v/z//P/8v/y//L/
8f/v//H/8f/v/+7/7v/u//D/8P/v/+//8v/y//L/8v/v/+//7//v/+3/7f/s/+v/7f/v
/+//7//v/+//7//v//H/8f/y//L/7v/t/+3/7f/r/+v/7P/t/+7/7v/v//D/7//s/+3/
7f/v/+//7v/t/+3/7f/u/+7/7P/t/+3/7v/s/+z/7P/s/+r/6v/q/+r/6v/q/+r/6v/s
/+z/7P/s/+v/6v/p/+j/6v/s/+7/8P/u/+7/7v/u/+v/6v/p/+j/6v/q/+r/6v/q/+r/
6v/q/+r/6v/q/+r/6//s/+3/7v/s/+z/7P/s/+z/7P/s/+z/6v/q/+r/6v/q/+r/6v/q
/+v/7P/t/+7/7f/s/+v/6v/q/+r/6v/q/+j/6P/o/+j/6v/q/+r/6v/s/+z/7P/s/+v/
6v/p/+j/6v/q/+r/6v/q/+r/6v/q/+j/6P/o/+j/6P/o/+j/6v/r/+z/7f/u/+7/7//v
//H/8//z//P/8//z//P/8//z//X/8//x/+//8P/v/+z/6v/s/+r/6f/n/+f/5//o/+n/
6//t/+3/7f/t/+3/7v/v//D/7//t/+r/6P/l/+P/4f/i/+T/5//o/+f/5f/j/+L/5f/l
/+X/5f/l/+X/5v/m/+b/5f/l/+X/4//j/+P/4//l/+T/5P/m/+j/6v/q/+v/6//r/+v/
8P/8/xIALwBNAGcAewCaALgAzADcAOUA4ADAAJAAXAAkAOz/uf+V/4H/g/+W/6n/u//N
/9n/5P/t//H/8//x/+7/7v/v/+//8P/u/+7/7v/u/+//7//w//L/8//0//X/9f/z//P/
8//z//X/+P/4//j/+P/6//r/+f/5//r/+v/6//j/+P/5//n/+v/6//r/+//7//v//P/8
//z//P/8//z/+//7//7//v8AAP///v/+////AAAAAAEAAgACAAIAAgACAAMAAwAGAAgA
CAAHAAcABwAIAAkACwAMAAwADAAOAA8AEgAUABUAFQAYABoAGgAaAB0AHwAiACQAJAAl
ACYAKwAtADEANgA6AEAAQwBJAEsATwBRAFYAWQBdAGEAZQBoAGwAcQB2AHkAfAB+AIIA
hwCIAIsAjACMAIwAjACMAI4AjACKAIcAggB8AHgAdABuAGcAXgBYAE8ASQBCADsAMgAt
ACcAIAAcABgAEwAQAA4ACgAHAAQA/////////v/9//v/+f/4//j/+P/3//f/9P/0//T/
8v/0//T/9f/1//P/8//x//H/8f/y//P/8//0//f/+f/6//j/+P/5//n/+f/5//n/+f/3
//f/+P/5//v/+//7//v/+//6//r/+//9//3//f/7//z/+//+/////f/9//3//f/9//z/
/P/7//v//P/8//z/+//7//v/+f/7//r/+f/5//n/+f/5//n/+P/4//f/9v/3//b/9//3
//X/9//0//T/9f/1//T/9P/0//L/8v/z//H/8f/x//H/8v/y//P/9P/0//T/9P/0//P/
8v/x//H/8v/y//P/9P/z//H/8//z//H/8P/w//D/8v/y//H/8f/0//T/9P/0//P/8//z
//P/8//z//L/8f/x//P/8//z//P/8//z//P/8v/x//H/8P/v/+//8P/x//L/8//1//f/
9P/y//H/8P/x//D/8//1//X/9f/0//P/8f/x//L/8v/0//X/8//y//T/9P/0//T/8v/y
//L/8v/0//T/9P/0//T/9P/0//T/8v/w/+7/7P/u//D/8v/0//X/9v/3//j/9v/0//L/
8P/x//L/8//0//L/8v/y//L/8P/w//D/8P/z//T/9f/2//b/9v/2//b/9P/0//T/9P/0
//T/9P/0//L/8v/y//L/8P/w//D/8P/z//T/9f/2//f/+P/5//r/9//2//X/9P/0//T/
9P/0//T/9P/0//T/9f/2//f/+P/2//b/9v/2//j/+P/4//j/9//2//X/9P/0//T/9P/0
//f/+v/8//7//v/+//3//f/9/////////wAAAQAEAAUABAADAAIA//////3///////3/
/P/8//r/+f/3//f/9//2//f/+f/7//v/+//7//v//v///////f/8//j/9//1//L/8f/x
//L/8//y//H/7//v//D/8v/z//P/8//z//P/9f/2//f/9//2//X/9P/z//H/8f/x//D/
8//2//f/+v/8//v/+//5//n/AgAUACwARQBfAHMAiQCkALwA1ADoAO8A4ADCAJoAZAAq
APj/y/+r/5n/nf+w/8P/1f/j//H/+P/9/wMAAwABAP7/AAABAAEAAgADAAQABQAGAAYA
BQAFAAYABAAEAAQAAwAGAAcACAAJAAgACgAJAAgACAAKAAoACQAKAAwADQAOAA4ADgAP
AA8AEAAQABAAEQAPAA8AEAAQABIAEgASABIAEwATABYAFgAWABUAFAAUABUAFgAWABcA
FgAUAA==
         </WaveFormData>
      </LeadData>
      <LeadData>
         <LeadByteCountTotal>10000</LeadByteCountTotal>
         <LeadTimeOffset>0</LeadTimeOffset>
         <LeadSampleCountTotal>5000</LeadSampleCountTotal>
         <LeadAmplitudeUnitsPerBit>4.88</LeadAmplitudeUnitsPerBit>
         <LeadAmplitudeUnits>��V</LeadAmplitudeUnits>
         <LeadHighLimit>2147483647</LeadHighLimit>
         <LeadLowLimit>268435456</LeadLowLimit>
         <LeadID>V4</LeadID>
         <LeadOffsetFirstSample>0</LeadOffsetFirstSample>
         <FirstSampleBaseline>0</FirstSampleBaseline>
         <LeadSampleSize>2</LeadSampleSize>
         <LeadOff>FALSE</LeadOff>
         <BaselineSway>FALSE</BaselineSway>
         <ExcessiveACNoise>FALSE</ExcessiveACNoise>
         <MuscleNoise>TRUE</MuscleNoise>
         <LeadDataCRC32>2992297134</LeadDataCRC32>
         <WaveFormData>
8v/y//L/8v/z//T/9f/2//b/9v/2//b/+P/4//j/+P/4//j/+P/4//r/+v/6//r/+P/4
//j/+P/4//j/+P/4//r/+v/6//r/+v/6//r/+v/3//b/9f/0//b/9v/2//b/+P/4//j/
+P/2//b/9v/2//T/9P/0//T/8v/y//L/8v/y//L/8v/y//D/8P/w//D/8f/y//P/9P/y
//D/7v/s/+7/7v/u/+7/8P/w//D/8P/u/+7/7v/u/+z/7P/s/+z/6//q/+n/6P/p/+r/
6//s/+7/7v/u/+7/7P/s/+z/7P/q/+r/6v/q/+r/6v/q/+r/7P/s/+z/7P/s/+z/7P/s
/+v/6v/p/+j/6P/o/+j/6P/p/+r/6//s/+z/7P/s/+z/6v/q/+r/6v/n/+b/5f/k/+f/
6P/p/+r/6v/q/+r/6v/o/+j/6P/o/+j/6P/o/+j/5v/m/+b/5v/k/+T/5P/k/+b/5v/m
/+b/6P/o/+j/6P/m/+b/5v/m/+T/5P/k/+T/5v/m/+b/5v/l/+T/4//i/+T/5v/o/+r/
6P/o/+j/6P/n/+b/5f/k/+T/5P/k/+T/5f/m/+f/6P/n/+b/5f/k/+b/5v/m/+b/5P/k
/+T/5P/k/+T/5P/k/+T/5P/k/+T/4v/i/+L/4v/l/+b/5//o/+f/5v/l/+T/4//i/+H/
4P/h/+L/4//k/+b/5v/m/+b/5f/k/+P/4v/i/+T/5f/m/+r/6v/q/+v/6//s/+7/7v/s
/+z/7P/u//D/8P/w/+//8P/v/+//7//v/+7/7f/s/+n/6P/m/+b/5//n/+j/6v/t/+7/
7//w/+3/7P/r/+n/5//m/+T/5P/g/97/3f/d/+D/4f/h/+H/3//f/9//3//h/+H/4f/h
/9//4P/g/97/3v/f/9//3f/f/+D/4P/g/97/3v/e/97/3//g/+L/3v/c/93/4f/p//n/
DQAmAEIAXwCFALQA3QD/ABMBHwEbAQUB5gDAAIUAPQACAOH/0//P/9T/3f/l/+n/7f/z
//P/8//y/+7/6//p/+n/6P/p/+n/6f/p/+v/6//t/+3/7f/s/+v/6f/m/+X/5f/l/+b/
6P/q/+z/7v/u/+7/7v/t/+3/7P/r/+v/6//r/+z/8P/x//L/8//y//H/8v/x//H/8P/w
//H/8f/x//T/9P/y//D/8P/w//P/9P/2//f/9//3//j/+f/4//f/9v/1//X/9//3//b/
9v/3//j/+v/9////AgAEAAIAAgABAAEAAwAFAAkACwAKAAsADAAOABAAEAARABEAFgAZ
ABwAHwAiACQAJQAnACwALgAvADAANgA6AD0AQABGAEsATwBUAFYAWQBbAF4AYgBjAGUA
ZwBlAGYAZgBlAGYAZwBlAGMAYABfAF4AXQBWAFEASQBEAD8AOQAzACsAJQAiAB0AGAAW
ABIADgAMAAcABAABAP7/+v/5//n/+f/6//j/9//4//j/+f/1//T/9P/0//T/8//v/+//
7//v/+//7v/t/+3/7v/v//H/8//y//L/8v/y//L/8//0//T/9f/2//f/9//1//X/9v/3
//f/9v/0//P/9f/1//X/9f/3//f/9//3//f/9//3//j/9v/2//X/9f/3//j/+P/5//j/
+P/4//j/9v/2//X/9P/z//P/9P/0//T/9f/1//b/9P/0//T/9P/y//L/8v/x//H/8P/v
/+//8v/z//T/9f/y//D/7//v/+3/7f/t/+z/7v/v//D/8f/v/+//7//v/+//7//v//D/
8v/y//L/8v/w/+7/7v/u/+7/7f/s/+z/7//v/+//8P/v/+7/7f/r/+7/8P/x//L/8v/x
//H/8f/w//D/8P/w/+//7//v/+//8P/w//H/8f/v/+//7//u/+7/7//v//D/7v/t/+3/
7f/t/+7/8P/y//L/8v/x//H/8P/v/+3/7P/w//D/7v/u//D/8P/w//D/8P/w//D/8P/w
//D/8P/w//D/8P/w//D/8v/y//L/8v/w//D/8P/w//L/8v/y//L/8v/y//L/8v/w//D/
8P/w//L/8v/y//L/8v/y//L/8v/x//D/7//u/+//8P/x//L/8//0//X/9v/z//L/8f/w
//L/8v/y//L/8v/y//L/8v/z//T/9f/2//X/9P/z//L/8P/w//D/8P/y//L/8v/y//T/
9P/0//T/8v/y//L/8v/0//T/9P/0//T/9P/0//b/9//4//r/+v/8//3//f/+/wAAAAAA
AAAA/v8AAAAAAAD+//3//P/7//v/+//7//r/+//6//n/+P/0//T/9f/1//b/+P/6//r/
+P/4//j/+P/5//n/9//2//H/8P/u/+z/6//r/+7/7//w//H/8P/x//D/7//u/+3/7v/v
//D/8v/w/+7/7v/v/+3/6//r/+z/7P/s/+z/7P/s/+z/7f/u/+7/7v/u/+//8f/z/wEA
FwAuAEgAZwCRAL4A5QAJAR8BJwEfAQsB8ADKAJEASwAOAOn/2//b/+D/6f/1//v//f8B
AAMA///6//j/+P/3//j/+P/2//X/9P/z//P/8//1//X/9P/0//T/8//z//P/9P/1//P/
9P/1//b/9P/0//T/9P/1//f/+P/5//j/9//2//b/9//3//f/9//5//n/+//7//v/+v/6
//v/+f/5//z//P/+//z//P/8//3//P/8//v//f/9//7///8AAAEAAgADAAQABQAEAAIA
AAABAAIABAAHAAcACAAIAAkACgAKAAsADAANABAAEQASABMAFAAWABoAGgAbABsAHwAh
ACMAJQAnACoALAAvADcAOgA8AD4AQgBGAEkATABPAFMAVgBaAF8AYwBmAGoAagBrAG0A
bwBvAHAAcABvAHEAcQBuAGsAaQBnAGUAYwBcAFcATwBKAEYAQQA8ADUALwAsACcAIgAg
ABwAGAAWABMAEAANAAoABwAFAAQAAwADAAAA/v/+/wEAAwAAAAAA///+//3/+//5//n/
+f/5//r/+v/6//v/+//7//z//f/+//7//v/+//z//f/+//7///8AAAEAAQAAAP//////
/wAAAAD//////////////////////////wEAAQABAAIAAAAAAP/////+//7//f/9//z/
/P/8//z//v/+//3//P/7//v//P/8//v/+//6//r/+P/4//j/+P/4//j/+P/3//n/+P/3
//f/+f/5//n/+f/4//b/9f/1//b/9//4//j/9f/1//X/9f/1//X/9f/1//T/8//y//L/
8v/y//L/8v/0//L/8v/y//P/8//z//T/8//z//P/9P/z//L/8f/v//H/8v/y//L/8P/v
/+//7//y//L/8v/y//H/8f/x//H/8v/y//P/8//v/+//7//u//D/8f/x//L/8f/v/+7/
7f/v//D/8v/0//P/8v/w/+//7//v/+7/7v/u/+7/7P/q/+3/7v/v//D/7//u/+3/7P/u
/+7/7v/u/+z/7P/s/+z/7v/u/+7/7v/t/+z/6//q/+z/7P/s/+z/7P/s/+z/7P/s/+z/
7P/s/+z/7P/s/+z/7P/s/+z/7P/q/+r/6v/q/+v/7P/t/+7/7v/u/+7/7v/s/+z/7P/s
/+r/6v/q/+r/6v/q/+r/6v/s/+z/7P/s/+z/7P/s/+z/7P/s/+z/7P/s/+z/7P/s/+7/
7v/u/+7/7f/s/+v/6v/q/+r/6v/q/+r/6v/q/+r/7f/u/+//8P/v/+7/7f/u/+//8P/y
//L/8//1//b/+P/5//j/9//2//b/+P/4//j/9v/1//T/8//0//X/9v/2//X/9P/z//L/
7v/u/+//7//w//L/9P/0//T/9P/0//T/9f/1//P/8v/v/+7/7P/q/+j/5//p/+n/6//r
/+n/6f/n/+f/5//n/+n/6f/p/+r/6P/m/+b/5//n/+X/5f/m/+T/5P/k/+T/5//o/+r/
7P/o/+T/5v/n/+n/7////xUAKABCAGUAjQC6AN8A/wARARcBDQH3AN4AvACDAD0ACADn
/9f/1//e/+X/6f/t//P/+f/5//f/9v/0//X/8//z//L/8P/v/+7/7f/r/+v/7f/t/+7/
7v/u/+3/7f/t/+7/7//t/+7/7//w/+7/7v/u/+7/7P/t/+3/7f/v/+//7//w//P/8//z
//P/8f/x//P/8//0//T/9f/3//X/9f/4//j/+f/4//n/+v/7//r/+v/5//j/9//3//f/
+f/5//n/+f/9/wEAAwAEAAMAAwADAAQABQAFAAYABgAHAAgACAAJAAkACQALAAsADAAN
AA4AEAAXABgAGgAbABsAHQAfACEAJwAqACwALwA0ADYANwA4AD4AQgBFAEgASQBNAFAA
VABaAF8AYwBoAGgAaQBrAG0AbABuAG8AbwBtAG0AagBnAGMAYQBfAF0AWABTAEsARgBC
AD0AOAAxACsAKAAjAB4AGAAUABAADgANAAoABwAEAAQAAwADAAMAAgAAAP//AAD+////
+//6//r/+v/6//n/9f/1//X/9f/3//b/9f/1//b/9//5//v//P/8//z//P/8//3//v/+
//3//P/7//n/+v/7//3////9//z/+v/5//v/+//7//v//f/9//3//f/9//3//f/+//7/
/v/9//3/AAAAAP/////+//7//v/+//z//P/7//r/+f/5//r/+v/7//v/+v/6//r/+v/6
//r/+v/6//r/+f/7//r/+f/5//b/9f/0//P/9f/0//T/9f/1//X/9f/0//X/9f/1//X/
9P/z//L/8f/y//P/9P/2//b/9v/2//b/9//2//f/+P/2//X/9P/0//P/8//z//T/8v/y
//L/8f/y//T/9f/2//b/9f/1//X/9P/0//T/9P/x//H/8f/x//P/9P/2//f/8//z//P/
8v/y//P/8//0//T/8//z//P/9P/0//X/9v/1//T/8v/x//L/8//z//T/9v/y//L/8v/y
//L/8v/y//L/8v/y//L/9P/0//T/9P/2//b/9v/2//T/9P/0//T/8v/y//L/8v/0//T/
9P/0//L/8v/y//L/8v/y//L/8v/z//T/9f/2//T/9P/0//T/8v/y//L/8v/w//D/8P/w
//H/8v/z//T/9P/0//T/9P/0//T/9P/0//P/8v/x//D/8v/y//L/8v/0//T/9P/0//T/
9P/0//T/8v/y//L/8v/y//L/8v/y//H/8P/v/+7/7v/u/+7/7v/v//D/8f/y//T/9P/0
//T/8v/y//T/9f/4//r/+v/6//j/9//3//j/+v/6//r/+v/9//7///8AAP7//P/6//n/
9//3//b/9f/2//X/9P/y//L/8//z//T/9v/4//j/+P/4//j/+P/4//f/9P/y/+//7P/q
/+j/5//p/+z/7f/t/+3/6//r/+v/6//r/+v/6//q/+n/6f/o/+f/6P/q/+v/5//n/+j/
6P/q/+r/6v/q/+j/6f/q/+r/6v/q/+v/7f/1/wUAGQAwAEgAZQCLALoA4QD9ABMBHQET
Af0A4gC6AH8APQAIAOn/2f/b/+T/6//x//X/+f/7//v/+//6//b/9//1//X/9P/y//H/
8P/v/+//7//x//H/8//0//X/9f/z//H/8P/v//H/8v/z//T/8v/y//L/8v/0//X/9f/1
//f/9//3//j/+P/3//b/9f/3//f/+f/5//n/+P/4//n/9//3//r/+v/4//b/9v/2//n/
+v/8//3//f/9//7//////////////wAAAQAAAP7///8BAAMABgAFAAUABgAGAAUABgAG
AAcACgALAA4ADwATABUAFwAaAB0AHAAcABsAHQAfACEAIwAnACoALAAvADUAOAA6ADwA
PwBCAEQARgBKAE8AUwBYAFsAXwBiAGYAZgBnAGkAawBuAHAAcQBxAG8AbwBsAGkAYwBh
AF8AXQBYAFMASwBGAEQAPwA6ADMALwAsACcAIgAeABoAFgAUAA8ADAAJAAYABgAFAAUA
BQACAP7/+//6//3////8//z//f/+///////9//3//f/9//z/+v/4//f/+f/5//r/+//8
//z//P/8//z//f/+//7//P/8//z/+//7//v//P/9/wAAAAD/////AQABAAEAAQD/////
/////////////wAAAAAAAP////8AAAAA//////7//v/+//7//v/+//3//P/7//v//P/8
//n/+f/4//j/+v/6//r/+v/5//j/9//1//f/9v/1//X/9//3//f/9//1//T/9P/1//X/
9f/1//T/8//z//P/8//x//H/8f/x//L/8//0//b/9P/0//T/9P/y//D/8P/w//H/8f/x
//L/8f/x//H/8v/y//L/8v/x//D/8P/v/+7/8P/v/+//7//y//L/8v/y//H/8f/x//H/
8P/w//H/8f/v/+//7//u/+7/7//v//D/8P/v/+//7//w//D/8f/y//L/8v/x//H/7//v
/+7/7v/w/+7/7P/w//D/8P/w//D/8P/w//D/8P/v/+7/7f/s/+3/7v/v//D/8f/y//P/
9P/z//L/8f/w/+7/7v/u/+7/7P/s/+z/7P/t/+7/7//w//D/8P/w//D/8P/w//D/8P/v
/+7/7f/s/+3/7v/v//D/7f/s/+v/6v/o/+j/6P/o/+z/7v/w//L/8P/w//D/8P/u/+7/
7v/u/+z/7P/s/+z/7P/s/+z/7P/q/+r/6v/q/+z/7P/s/+z/6v/q/+r/6v/s/+z/7P/s
/+z/7P/s/+z/7P/s/+z/7P/s/+z/7P/s/+r/6v/q/+r/6//r/+v/7P/u//D/8//1//X/
9v/1//T/8//y//P/8v/z//T/9P/0//X/9f/1//X/8//x/+//7f/u/+z/7P/t/+3/7v/w
//L/8v/y//L/8v/x//D/7v/q/+r/5//m/+T/5P/j/+P/5v/n/+f/5//l/+P/4//j/+P/
5f/l/+X/5f/k/+T/4v/i/+H/4f/f/9//4//k/+X/5v/j/+L/4f/h/+D/4v/i/+T/6f/t
//H//f8VAC4ASABlAI8AvgDjAP8AEQEZAQ8B+QDeALYAdQAxAP7/4f/T/9P/2P/d/+f/
8f/3//n/+f/3//T/8v/v/+3/7f/s/+3/7f/t/+3/7//v//H/8f/x//D/7//t/+r/6f/p
/+n/6v/s/+7/8P/u/+7/7v/u/+z/7f/t/+3/7f/t/+3/7v/y//P/9P/1//T/8//0//P/
8v/w/+//7//x//P/+P/6//n/9v/1//T/9P/0//X/9f/2//f/+f/7//v/+//7//v/+//9
//3//P/8//3//v8AAAAA//////7/AQAEAAYACQAKAAsADgAPAA4ADwAQABIAFgAWABcA
FwAZABsAHQAfACEAJAAmACkAMQA0ADYAOAA8AEAAQwBGAEcASwBOAFIAWABdAGEAZgBn
AGcAaABpAGoAbABtAG0AbwBvAGwAaQBlAGMAYQBfAFkAUwBKAEQAQAA7ADYALwArACgA
IwAeABkAFAAPAAwACwAKAAkACAAEAAMAAwADAP///P/6//r/+//9//r/+v/4//j/+P/3
//j/+f/6//v/+f/4//f/9//1//X/9v/3//j/+P/4//j/+P/5//r/+v/4//j/+P/3//j/
+f/7//3//v/+//3//f/7//v/+//7//3//f/9//3//f/9//3//v/9//z/+v/5//r/+v/5
//n/+f/6//v//P/+//7//f/8//j/9//3//b/9//3//b/9v/3//j/+f/6//n/+P/3//X/
9P/y//D/7//x//H/8f/x//L/8v/z//X/9f/1//X/9P/y//H/8P/v/+//7//v/+//8f/x
//H/8v/0//T/9P/0//T/8v/y//L/8P/v/+7/7v/v/+//7//w//H/8v/z//P/8v/y//H/
8P/y//H/8f/x//D/8P/w//D/7//v/+//7//x//L/9P/1//P/8//z//L/8P/x//H/8v/y
//H/8f/x/+7/7v/v//D/8v/y//H/8f/z//P/8v/y/+7/7v/w//D/8P/w//D/8P/x//L/
8//0//L/8v/y//L/8v/y//L/8v/0//T/9P/0//T/9P/0//T/8//y//H/8P/w//D/8P/w
//H/8v/z//T/8//y//H/8P/w//D/8P/w//D/8P/w//D/8//0//X/9v/1//T/8//y//D/
8P/w//D/8P/w//D/8P/w//D/8P/w//D/8P/w//D/8P/w//D/8P/y//L/8v/y//L/8v/y
//L/9P/0//T/9P/z//L/8f/w//D/8P/w//D/8//0//X/9v/z//L/8f/w//L/8v/0//X/
9v/4//j/+P/4//f/9//4//n/+v/7//z//P/8//z//P/9//z/+//7//n/+f/4//f/+P/3
//b/9P/0//X/9f/2//r//P/8//z/+v/6//r/+v/7//j/9v/z//D/7v/s/+v/6//u/+//
7//u/+v/6v/p/+v/6//r/+v/7f/t/+7/7v/s/+z/7f/t/+v/6//s/+z/7v/u/+7/7v/s
/+3/7v/u//D/7v/t/+3/8f///xUALgBGAGEAiQC0AN0A/wAbASkBJQERAfoA2AChAFkA
GADv/9v/1//e/+f/8f/3//v///8BAAMAAgAAAP3/+//7//r/+f/3//X/8//x//H/8//z
//b/9v/2//X/9P/z//P/8//z//T/9f/2//T/9P/0//T/8v/z//P/8//0//X/9v/4//n/
+f/5//n/9//3//n/+f/3//b/9v/3//j/+f/9//7//P/6//r/+v/+//7///////3//f/+
//////////////8DAAUABQAEAAIAAwAEAAYABQAFAAYABgAJAAoACgALAA4ADwASABMA
EgATABQAFgAZABgAGAAXABoAHQAgACMAJwAqACwALwA1ADgAOgA8AEAARABHAEoATABP
AFEAVABZAF0AYABkAGgAaQBrAG0AbgBwAHEAcQBxAHEAbgBrAGkAZwBlAGMAXgBZAFEA
TABGAEEAPAA1ADEALgApACQAIgAeABoAGAATABAADQAKAAgABwAHAAcAAwAAAP7//v//
/wEA/v/+//7//v/+//3/+//7//v/+//9//z/+//7//n/+f/6//v//P/8//z//P/+////
AAAAAP///v/9//v//f/9//7///8AAAAA///////////////////////////9//3//f/+
////AAAAAAEAAQAAAP7//f/6//r/+v/6//z//P/7//r/+f/5//r/+v/5//n/+P/4//j/
+P/4//j/9v/2//b/9f/3//b/9f/1//f/9//3//f/9f/0//T/9f/1//X/9f/0//P/8//z
//P/8//z//P/8//1//X/9f/2//X/9P/z//L/9P/y//L/8v/y//H/8P/w/+//7//v//D/
8P/w//D/7//x//L/8v/y//D/7//v/+//8v/y//L/8v/v/+//7//v//L/8v/z//P/7//v
/+//7v/u/+//7//w//D/7//v/+//7f/s/+z/7P/u/+7/7f/t/+//7//u/+7/7v/w//L/
8P/u/+7/7v/u/+z/7P/s/+z/7P/s/+z/7P/u/+7/7v/u//D/8P/w//D/8P/w//D/8P/v
/+7/7f/s/+7/7v/u/+7/7v/u/+7/7v/s/+z/7P/s/+7/7v/u/+7/7f/s/+v/6v/t/+7/
7//w/+7/7v/u/+7/8P/w//D/8P/u/+7/7v/u/+7/7v/u/+7/7P/s/+z/7P/s/+z/7P/s
/+7/7v/u/+7/7//w//H/8v/v/+7/7f/s/+7/7v/u/+7/7//w//H/8v/x//D/7//u/+z/
7P/s/+z/7f/u/+//8P/w//D/8P/y//P/9P/2//b/9P/1//X/9v/4//j/+P/4//b/+P/4
//j/+f/5//n/+f/7//v/+//6//f/9v/1//T/8v/y//P/8//y//T/9v/2//b/9v/2//b/
9P/z//D/7v/s/+z/6//q/+n/6f/s/+3/7f/t/+v/6//p/+n/6f/p/+f/5//n/+j/6P/m
/+b/5//q/+n/6v/s/+r/6v/q/+r/6P/o/+n/6v/q/+z/7P/p/+f/6//z/wMAGgAyAE0A
bwCYAMMA5QABARMBFwEFAe4A0gCnAGcAJgD5/+P/2f/e/+n/7//x//P/9//7//3/+v/4
//f/9f/1//T/8v/x//D/7//w//H/9P/1//X/9P/z//H/8P/v/+//7//x//L/8//0//T/
9P/0//T/8//z//L/8f/x//H/8f/y//L/8f/w/+//8P/x//T/9f/1//T/9P/1//f/9//6
//r/+P/2//b/9v/6//r/+//7//r/+f/5//n/+f/5//n/+f/9///////+//z//f/+/wAA
AwADAAQABAADAAQABAAFAAQABQAIAAkACwANAA8AEgAUABQAFQAVABYAFwAYABkAHwAi
ACQAJwAtADAAMgA0ADoAPgBBAEQARwBLAE4AUgBUAFcAWQBcAF4AXwBhAGMAZwBqAGwA
bQBtAG0AagBnAGIAXwBcAFkAVgBRAEkARABBAD0AOQAzACoAJgAgABoAFgASAA4ADAAJ
AAYAAwAAAP////8AAAEA/f/6//j/+P/4//n/9f/0//P/8v/x/+//7v/v//D/8f/z//L/
8f/x/+//7//w//H/8v/y//L/8v/z//X/9//4//r/+v/6//n/+P/3//f/9//3//b/9P/z
//T/9f/2//f/9v/1//T/8//z//P/8//0//X/9v/2//f/9v/2//X/9f/2//b/9v/2//b/
9v/1//T/8f/x//L/8v/v/+//7v/u//H/8v/z//T/9v/2//b/9f/0//L/8P/v/+//7//v
/+//7//u/+7/7//w//H/8v/y/+//7//v/+//7//v/+//7//t/+3/7f/u/+7/7v/u/+7/
7//u/+//8P/v/+3/6//q/+v/6//r/+z/7f/u/+//7//t/+7/7v/u/+7/7f/t/+3/7f/s
/+v/6v/r/+v/6//r/+3/7v/w//H/7f/t/+3/7P/q/+v/6//s/+3/7f/u/+//7f/s/+z/
7P/s/+z/6//r/+v/6//q/+r/6v/s/+z/7P/s/+z/7P/s/+r/6v/q/+r/6v/q/+r/6v/q
/+r/6v/q/+n/6P/n/+b/6P/q/+z/7v/u/+7/7v/u/+v/6v/p/+j/6v/q/+r/6v/q/+r/
6v/q/+r/6v/q/+r/7P/s/+z/7P/s/+z/7P/s/+r/6v/q/+r/6v/q/+r/6v/q/+r/6v/q
/+z/7P/s/+z/6v/q/+r/6v/q/+r/6v/q/+j/6P/o/+j/6f/q/+v/7P/s/+z/7P/s/+r/
6v/q/+r/6v/q/+r/6v/s/+z/7P/s/+r/6v/q/+r/6v/q/+z/7f/u//D/8P/w//H/8f/y
//T/9v/2//b/9v/2//b/9v/2//f/9v/1//X/9P/z//H/7//w/+//7v/s/+z/7f/t/+7/
8P/y//L/8v/y//L/8v/y//P/8P/u/+v/6P/m/+T/4//l/+j/6f/p/+j/5f/k/+P/5f/l
/+X/5f/j/+P/5P/k/+P/5P/m/+f/4//j/+T/5P/k/+T/5P/k/+b/5//o/+j/5v/i/+P/
4//p//f/DQAoAEQAZQCLALgA4QABARkBJQEfAQkB7ADIAI0AQQAGAOX/1f/V/9z/4//r
//H/9//5//v/+//2//L/8//x//H/8P/v/+3/6//p/+n/6f/r/+v/7//w//H/8f/v/+3/
7P/r/+3/7v/v//D/8P/w//D/8P/y//P/8//z//H/8f/x//L/8//z//P/8//z//P/9f/1
//X/9P/0//X/8//z//b/9v/4//b/9v/2//j/+P/5//n/+f/5//r/+//9//3//f/9//3/
//////7//v///wAAAgAFAAUABgAGAAcACAAIAAkACgALAA4ADwAOAA8AEAASABQAFAAV
ABUAGQAbAB0AHwAkACgAKwAvADMANgA4ADoAPABAAEMARgBJAE0AUABUAFUAWQBcAGAA
ZABlAGcAaQBoAGoAawBrAGwAbQBrAGkAYwBhAF8AXQBaAFUATQBIAEQAPwA6ADMAKwAo
ACMAHgAcABgAFAASABAADgAMAAoABQADAAIAAQD///z/+v/6//v//f/6//r/+P/4//j/
9//2//f/+P/5//n/+P/3//f/9f/1//b/9//5//r/+//8//r/+//8//z//P/8//z/+//5
//n/+v/7//7//v/9//3/+//7//v/+//9//3//f/9/////////wAA/v/+//3//f/+//7/
/f/9//z//P/8//z//P/8//v/+v/5//n/+v/6//v/+//6//r/+f/4//f/9v/3//j/+f/5
//f/9v/1//X/9f/1//X/9f/1//T/9P/1//P/8//z//L/8//z//P/8//1//X/9f/1//T/
8//y//L/8v/y//L/8v/0//L/8v/y//L/8f/w//D/8//z//P/9P/2//b/9v/1//P/9P/0
//T/9P/z//P/8//0//T/9P/0//X/9f/1//X/8//y//L/8f/w//H/8v/y//T/9f/1//b/
9f/z//L/8f/x//L/9P/2//b/9v/1//X/8//z//L/8v/0//b/9P/0//b/9v/2//b/9P/0
//T/9P/0//T/9P/0//b/9v/2//b/9P/y//D/7v/w//L/9P/2//j/+P/4//j/9//2//X/
9P/2//b/9v/2//T/9P/0//T/8v/y//L/8v/1//b/9//4//b/9v/2//b/9v/2//b/9v/0
//T/9P/0//L/8v/y//L/8v/y//L/8v/z//T/9f/2//n/+v/7//z/+f/4//f/9v/2//b/
9v/2//T/9P/0//T/9f/2//f/+P/4//j/+P/4//b/9v/2//b/9P/0//T/9P/0//T/9P/0
//f/+f/7//7//f/8//z/+//8//7//v/+////AAADAAQAAgACAAEAAAD//////////wAA
///+//3/+v/4//j/+f/3//j/+v/8//7//v/+//7//v/+//3/+v/6//f/9v/0//D/7//v
//L/8f/x//H/7//w//H/8v/z//H/8f/x//H/8//0//P/9P/0//P/8P/v/+7/7v/u/+7/
8f/y//P/9f/4//T/8v/w/+//8//7/wsAHwA4AFIAcQCXAL4A5QAFARkBHwEZAQMB6ADA
AIcARQAQAPH/5f/l/+z/8//7/wEAAwAFAAcABQACAP7//f/7//v/+v/9//3//f/9//z/
+//8//v/+//6//n/9//4//n/+//9//z//P/8//z//P/8//z//P/+/////////wEAAQAB
AAIAAgABAAAA//8BAAEAAwADAAMAAgACAAMAAwADAAYABgAGAAQABAAEAAYABgAHAAcA
BQADAA==
         </WaveFormData>
      </LeadData>
      <LeadData>
         <LeadByteCountTotal>10000</LeadByteCountTotal>
         <LeadTimeOffset>0</LeadTimeOffset>
         <LeadSampleCountTotal>5000</LeadSampleCountTotal>
         <LeadAmplitudeUnitsPerBit>4.88</LeadAmplitudeUnitsPerBit>
         <LeadAmplitudeUnits>��V</LeadAmplitudeUnits>
         <LeadHighLimit>2147483647</LeadHighLimit>
         <LeadLowLimit>268435456</LeadLowLimit>
         <LeadID>V5</LeadID>
         <LeadOffsetFirstSample>0</LeadOffsetFirstSample>
         <FirstSampleBaseline>0</FirstSampleBaseline>
         <LeadSampleSize>2</LeadSampleSize>
         <LeadOff>FALSE</LeadOff>
         <BaselineSway>FALSE</BaselineSway>
         <ExcessiveACNoise>FALSE</ExcessiveACNoise>
         <MuscleNoise>TRUE</MuscleNoise>
         <LeadDataCRC32>520519589</LeadDataCRC32>
         <WaveFormData>
CAAIAAgACAAJAAoACwAMAAwADAAMAAwACgAKAAoACgAKAAoACgAKAAwADAAMAAwACQAI
AAcABgAEAAQABAAEAAUABgAHAAgACgAKAAoACgAIAAYABAACAAQABAAEAAQABgAGAAYA
BgAEAAQABAAEAAIAAgACAAIAAQAAAP///v/+//7//v/+//7//v/+//7/AAAAAAAAAAD8
//r/+P/2//j/+P/4//j/+v/6//r/+v/4//j/+P/4//X/9P/z//L/8P/w//D/8P/y//L/
8v/y//P/9P/1//b/9f/0//P/8v/x//D/7//u//D/8P/w//D/7v/u/+7/7v/w//D/8P/w
/+//7v/t/+z/7v/u/+7/7v/v//D/8f/y//H/8P/v/+7/7P/q/+j/5v/l/+T/4//i/+P/
5P/l/+b/5v/m/+b/5v/l/+T/4//i/+P/5P/l/+b/5P/k/+T/5P/h/+D/3//e/9//4P/h
/+L/5P/k/+T/5P/i/+L/4v/i/+D/4P/g/+D/3v/e/97/3v/e/97/3v/e/9//4P/h/+L/
4P/g/+D/4P/e/97/3v/e/9z/3P/c/9z/3f/e/9//4P/f/97/3f/c/93/3v/f/+D/3v/e
/97/3v/c/9z/3P/c/97/3v/e/97/3v/e/97/3v/f/+D/4f/i/+H/4P/f/97/3f/c/9v/
2v/d/97/3//g/+D/4P/g/+D/4P/g/+D/4P/g/+D/4f/j/+P/4//j/+T/5f/l/+b/6P/m
/+b/5v/m/+r/6v/q/+r/6f/p/+n/6v/q/+j/5//n/+f/5v/l/+X/4//j/+P/4//o/+n/
6v/r/+r/6P/n/+b/4f/d/9v/2//Y/9X/0//S/9b/1//X/9f/0//S/9L/1P/U/9T/0//T
/9P/1P/U/9T/0v/S/9H/0f/T/9L/0v/S/8//z//O/83/zP/N/83/y//K/8r/zP/S/93/
7P8CABwANwBaAIEAqQDMAOYA+wADAfsA6ADPAKIAYwAtAAwA9v/q/+X/5f/l/+T/5P/l
/+X/4//g/93/2v/Z/9n/2P/Y/9f/1//Y/9j/2P/Y/9j/1v/V/9T/0v/R/9H/0f/S/9L/
0//U/9T/1P/U/9T/1P/U/9X/1f/W/9X/1P/T/9L/0v/S/9P/0//X/9j/2P/Y/9b/1f/V
/9b/1f/W/9j/2f/Z/9f/1v/W/9f/2f/b/9z/3P/b/9f/1//a/9r/2v/a/9n/2//b/97/
3f/a/9n/2P/c/97/4v/m/+b/5f/i/+H/5P/k/+X/5f/m/+r/6v/t/+v/6//r/+v/8P/y
//T/+P/5//v//f/+/wAAAQACAAQABwAKAA8AEwAXABoAHwAkACYAJgApACwALgAvADMA
NgA0ADQANAA2ADkAOgA4ADYAOQA3ADQANAAuACgAIwAiAB8AGwAVAA0ACAACAPz/9//z
//P/9P/0/+7/6v/p/+b/4//h/+H/4f/h/97/3v/d/93/3f/d/97/3P/c/9r/2P/W/9b/
1v/X/9n/2f/W/9b/2P/Z/9n/2f/X/9f/1//W/9j/2v/d/97/3//f/9//3v/b/9v/2//b
/9r/2v/Z/9n/2v/a/9r/2v/c/+D/4P/g/93/3f/d/93/2//a/9r/2//f/+H/4f/h/9//
3//e/93/3P/b/9v/2f/X/9f/2P/Z/9v/3v/e/97/3P/c/9v/2v/Z/9n/2P/W/9b/1v/X
/9j/2//d/97/3v/Z/9j/2P/Z/9v/2//b/9r/2v/a/93/3v/c/9z/2//Z/9v/3P/c/9v/
3f/f/+D/4P/e/9z/3P/b/9v/2P/W/9j/2//e/97/3v/c/9z/2v/a/9z/3P/c/93/3//f
/9//3//e/97/3v/d/9//3//f/+H/4f/h/+H/4f/g/9//3//g/+D/4f/h/+H/4P/f/9//
4P/i/+L/4//j/+X/5f/l/+T/4//i/+H/4P/k/+T/4P/g/+H/4v/j/+T/5v/m/+b/5v/m
/+b/5v/m/+b/5v/m/+b/6P/o/+j/6P/m/+b/5v/m/+j/6P/o/+j/5v/m/+b/5v/m/+b/
5v/m/+j/6P/o/+j/5v/m/+b/5v/k/+T/5P/k/+f/6P/p/+r/7P/s/+z/7P/r/+r/6f/o
/+r/6v/q/+r/7P/s/+z/7P/t/+7/7//w/+7/7v/u/+7/7v/u/+7/7v/w//D/8P/w//H/
8v/z//T/8//y//H/8P/x//L/8//0//T/9P/0//T/9f/3//f/9//4//r//P/9//7/AAD+
//7//P/8//7//v/+//7//f/9//3//v/+//z//P/9//7//v/9//3//v///wIAAwAFAAUA
BQAFAAUABAAGAAYAAwD///v/+//7//n/+v/6//z//f8AAAEAAAAAAP3//v/9//z//f/9
//3//v/+//7//v/+//v/+//7//r/+v/6//r/+//7//v//P/9//v/+//6//z//P/+/wcA
FgAqAEIAYQCGAK0A1QD8ABgBJwEtAScBFgH7ANIAlQBdADoAIgAYABMAFQAXABgAFgAX
ABkAFwASABEAEgARABEAEAAPAA0ADAAMAA4ADgAOAA4ACwALAAsACgAKAAsADAAOAAwA
DQAOAA4ADgAOAA4ADgAPABEAEgAUABMAEgARABAAEgASABMAEwAXABgAGAAYABYAFQAV
ABYAFwAYABoAGwAZABcAFgAWABQAFQAWABYAGQAZABYAFwAZABoAGwAcABsAHQAdACAA
HwAcABsAGgAdAB4AIQAkACMAIwAhACEAIwAkACYAJwAqAC4ALgAxADMAMwAzADMANQA2
ADcAOgA6AD0AQABCAEcASQBLAE4AUgBUAFgAWwBcAF4AYgBmAGsAbABwAHQAcwBzAHYA
eAB3AHgAeQB8AIAAgAB9AHoAewB5AHYAdgB0AG4AaQBoAGUAYQBbAFMATQBIAEMAPwA7
ADsAPAA8ADcAMgAwACwAJwAlACUAJQAnACQAJAAjACMAIwAjACQAIwAiAB8AHAAaABoA
GgAbABwAHQAbABwAHQAdABwAGwAbABsAGwAaABgAGgAdAB4AHwAfAB8AHgAdAB0AHQAd
ABwAHAAbABsAGgAaABoAGgAYABwAHAAcAB0AHQAdAB0AHQAcABwAHQAcAB0AHAAbABkA
GQAYABcAGQAZABoAGQAXABcAGAAZABgAGgAZABgAFgAWABUAFAAVABUAFAASABQAFAAV
ABYAFgAXABcAFgATABIAEgATABUAFQAVABQAEQAQABIAEgASABIAEQAPABAAEAAPAA0A
DQAPABAAEAAQAA4ADgANABAADgANABAAEAASABEAEAAOAA4ADAAMAA4ADgAOAA8ADgAN
AAwACwAOAA4ADgANAA0ADQANAA8AEQARABEAEQAOAA0ADQAOABAAEQARABEADgANAA0A
DgAPABAAEgATABIAEQAQAA4ADgAOAA4ADgAQABAADAAOAA8AEAARABIAEgASABIAEgAS
ABIAEgASABAAEAAQABAAEgASABIAEgARABAADwAOAA8AEAARABIAEgASABIAEgAQABAA
EAAQABIAEgASABIAEgASABIAEgAQABAAEAAQABEAEgATABQAFAAUABQAFAAUABQAFAAU
ABIAEgASABIAEgASABIAEgASABIAEgASABQAFAAUABQAFAAUABQAFAAUABQAFAAUABYA
FgAWABYAFQAUABMAEgAUABQAFAAUABQAFAAUABQAFgAWABYAFgAWABYAFgAWABcAGQAZ
ABkAGgAcAB4AHwAeACAAHgAeABwAHAAeAB4AHAAcABsAGwAdAB4AHgAcAB0AHQAdABwA
GgAZABkAGQAYABkAGwAbAB0AHQAdABwAHgAeABsAFwAXABcAFwAVABEAEAARABEAEgAT
ABIAEgAQABIAEgASABEAEQARABIAEAAQABAAEAAPAA8ADwAOAA4ADgAOAA8AEAARABMA
FQARAA0ADAAMAAwAEAAZACwAPgBWAHcAoADHAO0AEAEsAT0BQQE3ASoBEQHkAKcAcwBO
ADQAKAAlACUAIwAiACIAIwAjACEAIAAhAB4AHQAdABwAGgAXABUAFAATABIAEQAQABEA
EQARABAAEQARABEAEgASABMAFAAUABIAEgASABIAEgATABMAFAAUABQAFAAUABQAFAAV
ABUAFQAWABYAFgAVABUAFgAYABcAGAAaABsAHAAbABsAHAAbABsAGwAaABgAFwATABMA
FQAWABcAGAAbAB8AIQAmACUAIgAhACAAIAAgACIAJAAnACcAJQAlACUAJAAkACMAJAAo
ACgAKwAtAC8AMQAzADMANAA1ADgAPAA/AEIARABHAEcARwBIAEwATgBSAFUAVgBYAFwA
YABkAGYAawBwAHEAcQB0AHYAdQB2AHcAegB7AHoAdgByAHMAcQBuAG4AagBkAF8AXgBa
AFcAUgBLAEUAQAA7ADcAMAAvAC8ALgAqACYAJQAiACEAHwAfAB8AHwAcABwAGwAXABcA
FwAYABgAGAAWABQAEAAQABAAEQATABMAEAAQABIAEwATABMAEwATABMAEgAQABIAFQAW
ABYAFQAUABIAEgATABQAFQASABIAEQARABAAEAAQABAAEAAUABQAFAARABEAEQARABAA
EAARABMAFAAVABQAEwARABEAEAAPABAADwAPAA0ACwALAAwADQAMAA4ADQAMAA4ADgAN
AAwACwALAAoACAAKAAoACwAMAAkACQAIAAYABAAEAAUABwAHAAcABwAGAAQABAAHAAgA
BQAEAAIA//8CAAQABQAFAAMABQAGAAYACAAGAAYABQADAAAA/v8AAP//AgACAAIAAAAA
AP7//v///wAAAQADAAMAAwADAAMAAgACAAIAAQD///////8BAAMAAwADAAMAAgABAAEA
AgAAAAEAAQABAAIAAQABAAIAAgACAAMAAwABAAEAAQAAAAIAAgACAAIAAgD+/wAAAgAB
AAAA///+/wAAAAAAAAAAAgACAAIAAgACAAIAAgACAAAAAAAAAAAA/v/+//7//v8AAAAA
AAAAAAAAAAAAAAAA/v/+//7//v///wAAAQACAAAAAAAAAAAAAAAAAAAAAAD///7//f/8
//3//v///wAAAAAAAAAAAAD+//7//v/+//z//P/8//z//v/+//7//v/+//7//v/+//7/
/v/+//7//P/8//z//P/8//z//P/8//r/+v/6//r/+v/6//r/+v/7//z//f/+//z//P/8
//z//P/8//z//f8BAAEAAQABAAEAAQAAAAAAAgAAAAAAAAABAAQABQAGAAQAAwADAAMA
AwACAP///f/9//3//P/7//3//v///wAAAQADAAMAAwADAAMAAgACAAIA///7//n/9//3
//X/9P/2//j/+f/5//f/9f/0//T/9v/2//b/9f/0//P/8//y//P/9P/1//X/8//z//L/
8v/y//L/8//z//P/9P/1//X/9f/0//T/9P/4/wMAFAAoAD4AWwB+AKkA0QDwAAwBIwEn
AR0BDAHxAMIAiQBXADQAHAASAA8ADwANAAwADgANAAsACwAIAAUABgAFAAUABAABAP//
/v/+//z//P/8//z//P/9//7//v/8//v/+v/6//z//f/+//7//P/8//z//P/8//3//f/+
////AAABAAIAAQAAAAAA/////wAAAAAAAP////8AAAIAAAAAAAEAAQD///3//P/8//7/
//8AAAAAAQABAP7///8CAAIAAgACAAIAAwACAAQABQAEAAUABgAEAAQABgAIAAgABwAE
AAMABQAGAAgACQAOABIAEgAVABMAEwATABMAFQAWABcAGgAaAB0AIAAiACUAJwApACwA
LQAuADEAMwA3ADoAPwBEAEUARgBKAE4ATwBPAFIAVABXAFgAWQBcAF0AXABYAFQAVABR
AE0ATABIAEIAPQA8ADoANwAyACsAJgAiAB4AGwAUABMAEwASAA0ACAAGAAIAAQD/////
///8//j/9//1//T/9f/2//j/+f/6//n/+P/4//j/+P/5//b/9f/x//D/8v/z//P/8//1
//X/9f/0//P/9P/2//b/9v/1//T/8v/z//P/8//z//X/9v/2//f/9v/2//b/9v/1//j/
9//2//X/9f/1//X/9f/0//T/9f/1//f/9//3//f/9//2//X/9v/1//X/8//y//P/9f/3
//X/9v/0//L/9P/0//P/8v/z//P/8v/w//D/8P/x//L/8//1//b/9v/x//D/8P/x//H/
8f/x//D/8P/w//P/9P/z//L/8P/t//L/9P/1//X/9P/1//X/9P/y//D/8P/v//L/8P/v
//L/8v/0//P/8v/0//T/8v/y//D/8P/w//H/8//z//P/8//0//T/9P/z//H/8f/x//P/
8//z//P/8//w/+//7//w//D/8f/x//H/8P/v/+//8P/w//D/8f/x//P/8//z//L/8P/w
//D/8P/w/+z/7P/w//D/8P/w//D/7v/u/+7/7v/t/+z/6//q/+z/7P/s/+z/7//w//H/
8v/x//D/7//u/+3/7P/r/+r/6v/q/+r/6v/r/+z/7f/u/+7/7v/u/+7/7P/s/+z/7P/r
/+r/6f/o/+n/6v/r/+z/6//q/+n/6P/m/+T/4v/g/+P/5v/p/+z/6v/q/+r/6v/o/+j/
6P/o/+f/5v/l/+T/5v/m/+b/5v/k/+T/5P/k/+L/4v/i/+L/4v/i/+L/4v/k/+T/5P/k
/+L/4v/i/+L/4P/g/+D/4P/g/+D/4P/g/+D/4P/g/+D/3v/f/+H/4f/k/+X/5//p/+b/
5v/n/+T/4v/i/+L/5P/l/+b/5//n/+f/5//o/+j/5f/j/+L/4f/i/+H/4f/i/+X/5v/n
/+n/6P/n/+b/5f/j/+L/4f/d/9n/1//X/9f/1//W/9b/2P/Y/9f/1v/T/9D/0P/S/9L/
0//T/9T/1f/V/9T/0//S/9H/z//O/83/z//Q/9H/0v/S/9H/0P/Q/83/zf/N/8z/0P/S
/9T/3f/u/wQAHAA5AF4AiQCxANAA6gD9AP8A9QDiAMcAkgBVACUABADu/+L/3f/b/93/
4P/i/+P/4f/f/9j/1f/S/9H/0f/Q/9D/z//P/9D/0P/Q/9D/0P/N/83/zf/M/8r/yf/I
/8j/yv/L/8z/zP/K/8r/yv/K/8r/y//L/8z/yv/K/8r/yv/N/87/0P/R/9H/0P/O/8z/
yP/H/8f/yP/L/87/0v/V/9L/z//N/8z/yv/L/8z/zP/P/8//zP/N/9D/0P/Q/9D/z//R
/9H/1P/S/9D/0P/Q/9H/0v/V/9j/2v/b/9r/2//a/9r/2//b/+D/5P/k/+f/5//n/+f/
5//p/+r/6//u/+7/8f/0//b/+//9////AgAGAAgADAAPAA4AEAAUABgAHgAgACUAKgAq
ACkAKwAsAC0ALgAvADIANgA2ADMAMAAyAC8AKwAqACQAHgAZABgAFQARAAsAAwD9//j/
8//v/+n/5//m/+T/4//g/+D/3v/b/9n/2f/Z/9f/0v/Q/83/y//L/8v/zP/K/8r/yP/G
/8f/yP/J/8v/yf/J/8b/xv/H/8f/xv/F/8X/xf/F/8T/xv/I/8v/zP/L/8n/x//E/8T/
xf/G/8f/yf/K/8r/y//K/8r/yv/K/8z/0P/Q/9D/zP/L/8r/yf/J/8j/yP/J/8j/yf/I
/8f/yv/L/8v/y//M/83/z//P/8r/yf/J/8n/yP/K/8n/yP/J/8r/yv/K/8f/x//G/8T/
wv/C/8P/xP/D/8X/xv/G/8X/xv/I/8v/yv/J/8j/xv/D/8L/xP/E/8b/xv/F/8P/xf/G
/8b/xf/H/8n/yv/K/8r/yP/I/8f/x//E/8L/xP/D/8b/xv/G/8f/yP/H/8j/xv/G/8b/
x//H/8f/x//H/8b/xv/G/8X/x//H/8f/yf/L/8v/y//L/8z/y//L/8z/y//L/8r/yf/I
/8f/x//I/8j/yP/J/8n/y//L/8v/yv/N/87/z//Q/8z/zP/M/87/zP/M/8z/zP/P/9D/
0f/S/9H/0P/P/87/z//Q/9H/0v/S/9L/0v/S/9L/0v/S/9L/0P/Q/9D/0P/O/87/zv/O
/8//0P/R/9L/0v/S/9L/0v/S/9L/0v/S/9L/0v/S/9L/0//U/9X/1v/U/9T/1P/U/9T/
1P/U/9T/0v/S/9L/0v/S/9L/0v/S/9L/0v/S/9L/1P/U/9T/1P/X/9j/2f/a/9z/3P/c
/9z/3v/e/97/3v/b/9r/2f/Y/9b/1v/W/9b/2P/a/9z/3v/d/9z/2//a/9z/3P/c/93/
4f/h/+H/4f/h/+H/4P/g/+X/5P/l/+b/5P/m/+b/5v/m/+X/5f/l/+b/5v/k/+P/4//j
/+L/4f/j/+T/5f/m/+j/6//s/+3/6//r/+r/6v/q/+f/4//h/9//3//d/9z/3v/g/+H/
4f/f/93/3P/c/97/3v/e/93/3v/f/+H/4v/i/+L/4v/h/+L/4//j/+T/5P/k/+X/5f/n
/+j/6f/p/+v/6v/o/+b/5v/x/wQAGAAuAEkAagCTALcA2gD8ABUBHQEVAQoB9QDMAI8A
UwAqABAAAAD7//3//f/+/wAA//8BAAEAAAD///3/+//6//j/9v/z//H/8P/y//L/8v/y
//T/9f/2//b/8//z//P/9P/0//X/9v/2//T/9P/0//T/8v/z//P/9P/1//b/9//4//r/
+v/7//v/+//8//z//P/4//f/9//4//v//P/+///////9//z//P/+////AAAAAAIAAQD9
//3/AAAAAAAAAAADAAUABQAIAAYABAAEAAQABAAEAAYACAAKAAsACgALAA0ADgAQABEA
EQAUABMAFQAVABUAFQAVABcAGAAZABwAIAAjACYAKAAtAC8AMQA0ADYAOAA8AD8AQgBE
AEgATABPAFAAVABYAFoAWwBfAGIAYQBiAGMAZgBqAGoAZwBkAGYAYwBfAF4AWgBUAE8A
TgBKAEcAQgA7ADcAMgAtACkAJAAjACMAIgAbABYAFAAQAA8ADQANAA0ACwAIAAgABwAH
AAcABwAIAAgACAAGAAQAAgACAAIAAwADAAMAAAAAAAEAAQAAAP//AQABAAEAAAAAAAIA
BQAGAAQAAwACAAAAAQABAAEAAQABAAIAAgADAAIAAgACAAIAAQAEAAMAAgADAAMAAwAD
AAIAAgADAAUABAAFAAQAAwADAAMAAgABAAEAAQACAAEAAQABAAIAAwAAAAIAAQAAAAIA
AgABAAAAAQABAAAA/v8AAAAAAQACAAIAAwADAAIA///+//7///8BAAEAAQAAAP///v8A
AAAAAAAAAP///f///wAAAAD///7///////7////+//////8BAP7//P/+//3/AAAAAAAA
AAAAAP7//v8AAAAAAAABAAIAAQAAAP//AAAAAAAA///9//3//f///wAAAQACAAMAAAD/
////AAAAAAEAAQABAAAA/////wAA///+//7//f/+////AAAAAAAAAAAAAAAAAAAEAAQA
AgABAAAA///+//7//v/+//7/AAAAAAAAAAAAAAAAAAAAAAIAAgACAAIAAgACAAIAAgAB
AAAA///+/wAAAAAAAAAAAAAAAAAAAAAAAAAAAAAAAAAAAAAAAAAA///+//3//P///wAA
AQACAAEAAAD///7/AAAAAAAAAAD+//7//v/+//7//v/+//7//P/8//z//P/8//z//P/8
//7//v/+//7/AAAAAAAAAAD9//z/+//6//z//P/8//z//v/+//7//v/+//7//v/+//v/
+v/5//j/+f/6//v//P/8//z//P/8//3//////////f/+//////8AAAIAAAAAAP7//v8A
AAAAAAAAAP////8BAAIAAgAAAP////////7/+v/5//n/+f/8//3///////3//f/9//z/
+//6//b/8f/y//P/9P/z//T/9P/2//f//P///wAAAgAAAAIAAgACAAEAAQABAAIAAgAC
AAIAAgACAAMABAAEAAIAAgACAAMAAQABAAIAAwABAAMAAgD+//z//v8DAA4AIAA2AE8A
cACVAL8A5gAGASEBMQEtASABDwHwALkAfQBUADgAJAAdABsAGQAWABIAEwAXABcAFAAP
AAwACwALAAoABwAFAAQABAAFAAYABwAIAAYABQAEAAIAAwADAAMABAAGAAcACAAIAAgA
CAAIAAgABwAHAAYABgAEAAQABAAEAAIAAgADAAMABQAGAAYABgAGAAUABQAGAAkACgAM
AA0ADAAJAAcABgAHAAkACwAMAAsACQAEAAMABgAGAAYABgAHAAkACQAMAAoACAAIAAgA
CQAKAA0AEAARABEADwAPABAAEAARABEAFAAYABgAGwAZABkAGQAZABoAGgAaABwAIQAl
ACkALAAxADMANQA4ADoAPABAAEMARABGAEoATgBRAFIAVgBaAFkAWQBcAF4AYQBiAGMA
ZgBmAGYAYwBgAF0AWQBUAFIAUABMAEkASgBIAEUAQAA5ADAAKgAkAB8AGAAXABcAFgAQ
AAwACwAIAAgABwAIAAkABwAEAAQAAwAAAP///v/+//3//P/5//b/9f/2//f/+f/7//v/
+P/4//n/+f/4//f/9f/1//X/9P/2//j/+//8//r/+f/4//b/9f/1//X/9f/0//T/8//z
//T/9P/0//T/8//2//X/9P/x//H/8f/x//D/8P/x//P/8v/z//L/8f/y//P/8//z//L/
8f/x/+//7P/r/+v/6//o/+r/6f/o/+v/7P/s/+z/7P/t/+3/7P/p/+j/6P/o/+f/5//m
/+T/4v/i/+P/5f/m/+f/6P/o/+X/5P/m/+b/5P/k/+P/4f/i/+L/4f/f/+H/4//k/+T/
5v/k/+T/4//j/+D/3v/g/9//4v/i/+L/5P/k/+L/4v/k/+T/5P/l/+T/4//i/+H/4P/g
/+D/3//f/9//3//h/+P/4//j/+P/4v/h/+H/4v/h/+H/4P/f/9//3//g/+L/3//e/97/
3f/d/93/3f/c/9z/3P/c/9z/2v/a/9z/3P/e/97/3v/e/97/3v/e/97/3P/c/9z/3P/c
/9z/3P/c/9r/2v/a/9r/3f/e/9//4P/i/+L/4v/i/+D/3v/c/9r/2//c/93/3v/e/97/
3v/e/97/3v/e/97/4f/i/+P/5P/i/+L/4v/i/+T/5P/k/+T/5P/k/+T/5P/j/+L/4f/g
/+H/4v/j/+T/5P/k/+T/5P/k/+T/5P/k/+L/4v/i/+L/4//k/+X/5v/m/+b/5v/m/+X/
5P/j/+L/5P/k/+T/5P/i/+L/4v/i/+L/4v/i/+L/5P/k/+T/5f/l/+X/5f/l/+j/6f/p
/+r/7v/s/+z/7P/q/+z/7P/s/+3/7f/u/+//7v/u/+z/6//r/+v/6v/p/+n/6v/r/+z/
7//x//H/8f/x//H/8P/w//L/7//r/+n/5//n/+X/5P/l/+j/6v/r/+r/5//l/+T/6P/o
/+j/5//m/+X/5f/k/+f/6P/p/+n/6f/p/+j/6P/q/+r/6//r/+3/7v/v/+//6//o/+b/
5v/o//X/BAAaADQAUwB2AJ8AxQDmAAQBGwEhARUBBgHtAL4AfQBJACgAEgAIAAUAAwAD
AAQABgAHAAcABQACAP///v/9//3//P/5//f/9v/2//j/+P/4//j/+v/7//z//P/4//f/
9v/2//f/+f/7//z//P/8//z//P/9////AAACAAIAAgACAAIAAgACAAMAAwAHAAgACAAI
AAgABwAHAAgABwAIAAoACwAMAAsACwAMAAoACwAMAAwADwAPAAwADQAQABAAEAAQABEA
EwATABYAFAASABIAEgAUABQAFgAYABkAGQAXABcAGgAaABsAGwAdACAAHwAhACEAIQAh
ACEAIwAkACUAKAArAC8AMwA2ADoAOwA8AD4AQABCAEYASQBKAEwAUABUAFUAVgBaAF4A
YQBhAGQAZgBlAGYAZwBqAG0AbgBsAGoAagBnAGMAYgBfAFoAVgBWAFIATwBKAEMAPQA4
ADMALwAsACsAKwAqACgAJAAjACAAGwAZABkAGQAZABYAFgAVABUAFQAVABYAFgAWABQA
EgATABQAFQAXABcAFwAUABQAFgAXABcAFwAYABkAGgAaABoAHAAfACAAHwAfAB8AHgAd
AB0AHQAdAB4AIAAhACMAIwAiACEAIAAiACYAJgAmACYAJwAoACkAKQAoACgAKQArAC0A
LQAtAC0ALQAsACsALAArACsAKQAoACkAKwAtACwALgAtACwALAAsACsAKgAqACsAKwAq
ACoAKgArACwALAAtAC0ALAAqACoAKwAtAC0ALQAtACwALAAsAC8AMAAyADIAMQAvADAA
MAAvAC0ALQAvADAAMAAxADAAMQAxADMAMAAuADAAMQA0ADQANAA1ADYANQA2ADYANgA2
ADcANwA3ADcANwA4ADgAOAA3ADkAOQA5ADsAOgA5ADgANwA3ADcAOAA6ADwAPQA9AD0A
OgA5ADkAOgA7ADwAPgA/AD8APwA/AD4APAA8ADwAPABAAEIAQABAAEIAQgBCAEIAQABA
AEAAQABCAEIAQgBCAEIAQgBCAEIAQQBAAD8APgBBAEIAQwBEAEUARgBHAEgARQBEAEMA
QgBEAEQARABEAEIAQgBCAEIAQgBCAEIAQgBFAEYARwBIAEYARgBGAEYARgBGAEYARgBG
AEYARgBGAEQARABEAEQARABEAEQARABFAEYARwBIAEsATABNAE4ATQBMAEsASgBIAEgA
SABIAEoASgBKAEoASwBMAE0ATgBMAEwATABMAE4ATgBOAE4ASwBKAEkASABKAEoASgBK
AE0ATwBSAFMAUQBRAFIAUwBTAFQAVgBUAFYAVgBWAFgAWABYAFgAVwBVAFUAVgBWAFYA
VQBVAFUAUgBRAFEAUgBTAFQAVQBXAFcAVwBXAFcAVgBWAFYAUwBQAE8AUABRAE4ATABL
AEwASwBLAEsASQBKAEoATABMAEwASwBLAEsATgBOAE4ATgBMAEsASwBLAEkASABHAEYA
SgBLAEwATgBRAE8ASwBIAEYASABMAFkAaAB+AJgAswDWAP0AJQFKAWYBeQF9AXcBZgFL
ARwB4QCvAIwAdABoAGcAZwBnAGgAZgBlAGUAYwBeAF0AWgBZAFkAWABYAFcAVwBYAFYA
VgBWAFYAUwBTAFMAUgBSAFMAVABWAFUAVQBVAFQAVgBWAFYAVgBYAFkAWQBaAFoAWgBa
AFoAWgBaAFsAWwBdAF4AXgBeAF4AXQBdAF4AXwBgAGIAYwBjAGEAYABgAGAAYQBiAGIA
YgBfAA==
         </WaveFormData>
      </LeadData>
      <LeadData>
         <LeadByteCountTotal>10000</LeadByteCountTotal>
         <LeadTimeOffset>0</LeadTimeOffset>
         <LeadSampleCountTotal>5000</LeadSampleCountTotal>
         <LeadAmplitudeUnitsPerBit>4.88</LeadAmplitudeUnitsPerBit>
         <LeadAmplitudeUnits>��V</LeadAmplitudeUnits>
         <LeadHighLimit>2147483647</LeadHighLimit>
         <LeadLowLimit>268435456</LeadLowLimit>
         <LeadID>V6</LeadID>
         <LeadOffsetFirstSample>0</LeadOffsetFirstSample>
         <FirstSampleBaseline>0</FirstSampleBaseline>
         <LeadSampleSize>2</LeadSampleSize>
         <LeadOff>FALSE</LeadOff>
         <BaselineSway>FALSE</BaselineSway>
         <ExcessiveACNoise>FALSE</ExcessiveACNoise>
         <MuscleNoise>TRUE</MuscleNoise>
         <LeadDataCRC32>3526721213</LeadDataCRC32>
         <WaveFormData>
7P/s/+z/7P/u/+7/7v/u//D/8P/w//D/8P/w//D/8P/y//L/8v/y//T/9P/0//T/8v/y
//L/8v/w//D/8P/w//P/9P/1//b/9v/2//b/9v/1//T/8//y//T/9P/0//T/9f/2//f/
+P/2//b/9v/2//T/9P/0//T/8v/y//L/8v/y//L/8v/y//T/9P/0//T/9f/2//f/+P/2
//T/8v/w//D/8P/w//D/8f/y//P/9P/y//L/8v/y//L/8v/y//L/8P/w//D/8P/y//L/
8v/y//P/9P/1//b/9P/0//T/9P/y//L/8v/y//L/8v/y//L/8P/w//D/8P/x//L/8//0
//P/8v/x//D/8f/y//P/9P/2//b/9v/2//b/9v/2//b/8//y//H/8P/u/+7/7v/u//H/
8v/z//T/9v/2//b/9v/1//T/8//y//P/9P/1//b/9P/0//T/9P/z//L/8f/w//L/8v/y
//L/9P/0//T/9P/0//T/9P/0//T/9P/0//T/8v/y//L/8v/y//L/8v/y//P/9P/1//b/
9v/2//b/9v/0//T/9P/0//L/8v/y//L/8//0//X/9v/0//T/9P/0//X/9v/3//j/9v/2
//b/9v/1//T/8//y//T/9P/0//T/9P/0//T/9P/3//j/+f/6//n/+P/3//b/9f/0//P/
8v/z//T/9f/2//j/+P/4//j/9v/2//b/9v/4//j/+//7//v/+//8//z//P/8//3//v/8
//r/+v/7//7///////7//v/+//7//v/8//z//P/8//z/+//6//r/+f/7//z//f///wAA
AQACAAAA/v/+//3/+//5//f/9f/y//H/8f/x//P/9f/1//X/8//y//L/8v/y//L/8v/z
//P/8//z//P/8v/x//H/8f/z//T/9P/0//H/8P/v/+7/6//t/+3/7f/s/+v/7f/w//j/
BAAVACkAPQBWAHcAlQCvAMEA0wDeAOAA3ADRALYAhwBfAEQAMQAkABwAFQARAA4ADQAO
AAsABwABAPz//f/8//v/+//5//j/+P/5//j/+P/5//n/+P/3//b/9f/1//X/9f/1//P/
9f/1//X/9v/3//f/+P/3//f/+P/4//b/9f/1//b/9v/2//b/9v/5//n/+v/6//j/+P/5
//n/+f/5//r/+f/7//n/+f/4//r/+v/7//v/+f/4//j/+f/5//n/+f/5//j/+P/4//j/
+P/3//f/+P/8////AQADAAIAAgABAAAAAAAAAAIAAgACAAMABAAFAAQABAAEAAQABQAI
AAoADAAOABEAEgATABUAFQAWABUAGgAcAB4AIQAmACkALQAzADMANQA2ADoAOgA8AD4A
PgA+AD4APgA+AEAAQQBCAEMAQgA/AD4APAA5ADYAMgAvACoAKQAlACAAGwAWABIADQAM
AAoACAAGAAQAAgABAP///f/8//z/+f/5//j/9//2//j/9//3//b/9P/1//X/9P/x//H/
8f/x//P/8//y//L/9P/0//T/9P/x//D/8P/v//D/8v/z//T/9P/1//j/9//1//T/9P/0
//L/8v/y//L/8v/z//T/9f/1//f/9//3//b/9f/0//T/8v/y//L/8f/0//X/9v/4//f/
9v/1//T/8v/y//L/8f/x//D/8P/w//P/9P/1//b/9f/0//P/8v/w/+//7//v/+//8P/w
/+//8P/x//L/8//x//D/8P/w//D/8P/v/+//7v/v//D/8v/x//D/7//t/+//7//v/+//
8P/y//D/8P/w//D/8P/w/+//7P/r/+r/7P/u//H/8//y//L/8f/x//H/8f/x//L/8v/y
//H/8f/w//D/7//u//D/8P/w//D/8f/x//H/8f/u/+3/7f/u/+z/7f/t/+3/7//u/+7/
7v/u/+//7//w//L/8f/x//H/8P/v/+3/7P/v/+//7P/s/+7/7v/u/+7/7v/u/+7/7v/u
/+7/7v/u/+7/7v/u/+7/8P/w//D/8P/v/+7/7f/s/+3/7v/v//D/7v/u/+7/7v/u/+7/
7v/u//D/8P/w//D/7v/u/+7/7v/s/+z/7P/s/+3/7v/v//D/8v/y//L/8v/v/+7/7f/s
/+7/7v/u/+7/7v/u/+7/7v/w//D/8P/w/+3/7P/r/+r/6v/q/+r/6v/s/+z/7P/s/+z/
7P/s/+z/6v/q/+r/6v/r/+z/7f/u/+7/7v/u/+7/8f/x//H/8f/0//T/9P/0//f/+P/4
//b/9f/1//X/9f/1//T/9P/0//T/9P/0//T/9v/2//T/8//y//L/8//1//T/9f/2//b/
9v/2//b/9P/0//P/8f/v/+z/6f/n/+X/5//n/+f/6f/q/+v/6v/q/+n/6P/n/+b/5v/n
/+f/5//n/+f/5v/l/+X/5f/l/+b/5P/k/+T/5P/m/+b/5//n/+X/5f/k/+X/5f/k/+r/
9P8DABUAKwBIAGcAhwClALsAywDSANQA0ADHAK4AgQBVADYAIQASAAwABwAFAAQA///+
////+//1//b/9f/0//P/8//w/+7/7f/t/+7/7v/v/+//7f/t/+3/7f/t/+3/7f/t/+v/
7f/t/+3/7//v/+7/7v/x//H/8v/y//H/7//u/+7/7v/u/+7/7v/w//H/8//0//D/8P/x
//H/8v/z//X/9f/z//H/8f/w/+7/7v/v/+//8P/w//H/8//1//X/9f/1//T/9P/0//T/
8v/x//H/8v/0//X/9f/1//X/9v/2//b/9v/2//j/+P/6//v//P/9//7//v/+//7//v8A
AAEAAgACAAUABgAHAAwADQAPAA8AFQAWABcAGQAbAB0AIAAlACYAKQArADAALgAwADIA
MgAxADIAMwA0ADcANwA3ADcAOAA1ADQAMgAvACwAKAAlACAAHwAbABYAEgAOAAsABwAF
AAQAAwACAP7//P/7//n/9v/0//P/7//w//D/8P/w//H/8f/y//L/8f/x//D/7v/r/+v/
6//r/+z/7f/t/+7/7P/s/+z/7P/s/+z/7f/t/+3/7v/u/+7/7v/v//L/8f/u/+7/7//w
//D/8P/w//D/7f/t/+3/7f/t/+//7//v//H/8f/x//L/8v/y//L/8f/x//H/8f/y//L/
8v/y//L/8v/y//L/8f/z//L/8v/y//L/8v/y//L/8f/w/+//7v/w/+//7//v//H/8v/y
//H/8f/x//H/8f/v/+7/7v/u//L/8v/x//H/7f/t/+3/7v/w//D/8P/v/+3/7f/t/+3/
7v/w/+7/7v/u/+7/7v/u/+//7v/v//D/7v/u/+//7//u/+7/7f/t/+//7//v//D/7v/u
/+3/7f/w//D/7//u/+7/7v/u/+7/7//v/+//7//u/+3/7f/u//D/8f/x//H/8P/u/+3/
7P/t/+//8P/y//H/7//u/+3/7f/t/+z/7P/t/+//6v/q/+3/7v/v//D/7v/u/+7/7v/u
/+7/7v/u/+7/7v/u/+7/7v/u/+7/7v/t/+z/6//q/+v/7P/t/+7/7v/u/+7/7v/u/+7/
7v/u/+7/7v/u/+7/8P/w//D/8P/v/+7/7f/s/+3/7v/v//D/8P/w//D/8P/y//L/8v/y
//D/8P/w//D/8P/w//D/8P/w//D/8P/w//D/8P/w//D/8v/y//L/8v/y//L/8v/y//L/
8v/y//L/8f/w/+//7v/w//D/8P/w//D/8P/w//D/8f/y//P/9P/z//L/8f/w//X/9f/1
//X/9//4//n/+v/5//r/+v/4//b/9//4//n/9//2//b/9v/3//j/+f/6//z//P/6//n/
9v/2//f/+f/5//n/+f/4//r/+v/6//j/+v/5//f/9f/1//P/8v/x//D/7//u/+//8P/x
//D/8P/w//D/8P/w//D/8f/x//H/7//v/+7/7f/r/+v/6//s/+z/7P/s/+z/7f/u//D/
8f/v/+v/7P/r/+v/7P/0/wAADQAfADkAVgB1AJUAsQDHANcA3ADcANwA1QC4AIsAYwBC
ACsAHAAUAA8ACwAIAAcACAAHAAUAAwACAP///v/9//3/+P/2//X/9f/x//D/8P/v//D/
8f/y//P/8v/z//T/9f/1//f/9//3//X/9f/0//T/9f/1//b/9v/0//P/8//0//T/9P/0
//T/9f/1//b/9v/2//b/9//3//b/9//5//n/+v/5//r/+v/4//j/+f/5//X/9P/0//X/
8//z//P/8//2//j/+v/8//r/+f/5//r/+v/7//v/+//9//7//v/+//3//P/9//z//v//
/wAAAQAFAAYABwAIAAgACgALAAwADgARABIAEwAXABcAGAAXAB0AHgAfACEAIwAlACgA
LQAvADMANgA8ADoAPAA+AD4APQA+AD8AQAA/AD8APwA/AEAAPQA8ADoANwA0ADAALQAs
ACsAJwAiAB4AGgAXABMADwAMAAkABgAGAAQAAwABAP///v/+//v//f/8//v/+v/6//n/
+f/4//b/9//3//b/8//z//P/8//0//X/9f/2//b/9v/2//b/+P/4//n/+f/3//j/+P/4
//X/9f/3//X/9f/2//j/+v/5//j/9//2//X/9f/1//X/9//5//n/+f/3//f/9//4//j/
+P/4//f/+f/5//n/+v/8//z//P/8//r/+v/6//n/9//2//b/9v/4//j/+P/4//r/+v/6
//r/+P/3//f/9//3//j/+P/3//X/9f/1//X/9//2//b/9v/2//b/9f/1//X/9f/1//b/
9f/0//P/8f/0//X/9v/3//b/+P/2//b/+P/4//j/+P/2//T/9P/0//L/8v/z//P/8v/y
//H/8f/0//X/9v/4//r/+v/5//n/+f/4//b/9P/y//L/8v/y//T/9f/2//f/9v/1//X/
9v/0//X/9f/1//X/9P/0//T/9v/3//f/+P/2//X/9f/1//f/9//2//b/9//z//T/9v/0
//T/9P/0//b/9v/2//b/+P/4//j/+P/4//j/+P/4//b/9v/2//b/9f/0//P/8v/0//T/
9P/0//L/8v/y//L/9P/0//T/9P/2//b/9v/2//T/9P/0//T/8v/y//L/8v/y//L/8v/y
//X/9v/3//j/9v/2//b/9v/2//b/9v/2//X/9P/z//L/9P/0//T/9P/2//b/9v/2//j/
+P/4//j/9v/2//b/9v/2//b/9v/2//T/9P/0//T/9P/0//T/9P/1//b/9//4//j/+P/4
//j/+P/4//j/+//9//3//f/+//3//P/7//v//v/+//z//P/+/wAAAgADAAAAAAAAAAAA
/v/+//7//v/+//z/+//6//z//f///wAAAQACAAIAAgACAAIAAAAAAP///f/7//n/9//2
//X/9f/3//f/+f/5//f/9f/0//T/9P/0//T/9P/z//P/8//z//T/9P/0//X/8//z//T/
9P/0//T/9P/0//T/9f/1//X/8//0//P/8//0//z/CAAXACcAOwBYAHkAmQCxAMkA3QDk
AOQA4ADVALYAiwBlAEgAMQAkABwAFwATABAADwAMAAsACQAHAAQAAwACAAEAAQD+//z/
+//7//r/+v/7//v//f/9//3//f/6//n/+P/3//j/+//8//3/+//7//r/+v/9//3//v/+
/wAA/////wAA///+//3//P/9//3//v/+//3//v8AAAEAAQABAAIAAQAAAP3//P/6//3/
/v8AAAEAAgACAAMABQADAAMAAwADAAIAAgACAAIAAwADAAQABgAHAAcABgAFAAMABAAE
AAQABQAGAAkACgAOAA8AEAARABIAEgASABIAEgAUABUAFgAYABsAHAAdACIAIwAlACUA
KAAoACgAKQAuADEANQA7ADoAPQA/AEQARABGAEgASABKAEwATgBQAFAATwBOAE0ASgBH
AEYARABBAD4AOgA3ADYANQAxACwAKgAmACMAHwAaABgAFgAUABAADgANAAsACwAKAAoA
BwAGAAQAAgAAAAEAAQACAAIAAwAFAAYABgADAAMAAwADAAAA///9//z//f/+////AAAA
AAAAAQABAP//AAAAAAAA/////wEA///+//7///8AAAIAAgACAAIAAwADAAMAAwACAAMA
AgABAAEAAQABAAIABAAEAAQAAwADAAMAAwAEAAQABAAEAAQABAAEAAQAAwAFAAQABAAE
AAMAAgABAAAAAgACAAIAAgACAAEAAQABAP//AAAAAP//AAABAAIAAwABAAAAAAAAAAAA
AAD/////////////AAD+//7//v/9/wAAAQACAAMAAwAEAAEAAAD+//7//v/+/////v//
/wAA/v/+//////8AAAAA//////7//f/8//z//v/+//3//f/+//7//f/8//z//P/8//z/
/f/9//3//f/8//v/+//8//7//////////f/8//z//P/8//3//f/+/wAA/////////f/9
//z//P/9//v/+P/8//7//v/+//7//v/+//7//v/9//z/+//6//z//P/8//z///8AAAEA
AgD///7//f/8//r/+v/6//r/+P/4//j/+P/7//z//f/+/wAAAAAAAAAA/v/+//7//v/8
//z//P/8//7//v/+//7//f/8//v/+v/3//b/9f/0//f/+v/9/wAA/v/+//7//v/+//7/
/v/+//z//P/8//z//v/+//7//v/8//z//P/8//z//P/8//z//P/8//z//P/8//z//P/8
//z//P/8//z//P/8//z//P/+//7//v/+//7//v/+//7//P////////8BAAQABgAIAAUA
BQAFAAQAAgACAAMABAAHAAcABgAGAAYABgAGAAYABQAEAAMAAAAAAAAAAQADAAUABgAH
AAgABgAGAAYABgACAAIAAQD//////f/7//r/+f/5//n/+f/5//n/+f/3//T/9P/0//T/
9//4//r/+//6//n/+P/2//X/9f/1//X/+f/6//v//P/6//r/+v/7//f/9f/3//b/+f/7
//r/AgAOAB8AMQBHAGIAhQCjAL0A0QDjAOwA7ADoANkAuACLAGUASgAzACYAHAAVABUA
FgAVABQAEwARAA0ACgAIAAYABAADAAEAAAAAAAEAAAAAAAEAAQAAAP///v/9//v/+//7
//v//f/////////+//3/+//6//3//f/+//7//P/7//v//P///wAAAQACAAAA//////7/
+v/6//v/+/8AAAMABwAJAAYAAwACAAAA/v/+//////8BAAIABAAHAAUABQAFAAUABAAE
AAQABAAEAAMAAwAEAAYABwAHAAcACQAKAAoACgAIAAgACgAKAA4ADwAQABEAEgASABIA
EgASABQAFQAWABYAGQAaABsAIgAjACUAJQAnACgAKQArACwALQAvADMANwA7AD4ARABD
AEQARQBEAEUARgBHAEgASwBLAEsASwBMAEkASABGAEEAPgA6ADcAMgAxAC0AKAAkACAA
HQAZABMAEAANAAoADAAMAA0ADQALAAoACgAHAAYABAACAAAAAAD//////v/+///////+
//7///8AAAEAAAD///3//P/6//r/+v/6//r/+v/7//v//P/+////AAD+//3//v/7//r/
+v/7//z//P/8//z//P/7//v/+//7//z///8AAAEA/v/9//z//P/8//z//P/7//n/+f/5
//r/+//8//3//v///wAAAQABAP7//P/7//r/+P/4//j/+P/7//z//f/+//3/+//6//n/
+P/4//f/9f/4//n/+v/7//3//P/8//z//P/8//v/+//4//f/9v/2//j/+P/4//f/9//3
//f/9//6//z/+v/6//r/+v/6//r/+P/2//b/9v/1//T/9P/z//X/9v/2//f/9f/1//X/
9v/0//T/8//z//T/9P/z//L/8v/y//L/8v/2//f/+P/5//b/9f/1//b/9v/3//f/9//1
//T/9P/0//L/8//z//T/9f/1//b/9//5//n/+P/4//X/8//0//T/9P/0//T/9P/3//j/
+f/6//f/9v/1//T/9v/2//b/9v/2//b/9v/2//b/9v/2//b/9P/0//T/9P/y//L/8v/y
//P/9P/1//b/9v/2//b/9v/2//b/9v/2//T/9P/0//T/9f/2//f/+P/2//b/9v/2//b/
9v/2//b/9P/0//T/9P/0//T/9P/0//L/8v/y//L/9P/0//T/9P/2//b/9v/2//b/9v/2
//b/+P/4//j/+P/3//b/9f/0//L/8v/y//L/9f/2//f/+P/3//b/9f/0//b/9v/2//n/
+//7//v//P/5//j/9//3//v//P/7//z//P/8//z/+//7//z//f/+//3//P/7//r/+v/4
//f/9v/4//n/+//8////AAAAAAAA/v/+//z//P/7//n/9//1//H/8P/v/+//7//v//H/
8f/v/+3/7P/s/+z/7P/s/+z/7//v/+//7//v/+7/7f/t/+3/7f/u/+7/7v/u/+7/7v/u
/+//7//v//P/8v/v/+3/7P/0/wAADwAfADMATABpAIcAowC7ANEA2gDcANwA1wDAAJMA
YwBCAC0AHAASAA8ADQAKAAkACAAHAAcABQAEAAIAAAD+//3/+f/2//T/8//y//L/8//z
//T/9f/2//f/8//z//P/8//x//P/8//z//P/8//y//L/8v/x//H/8P/x//H/8v/0//b/
9v/2//b/9//3//j/+P/0//T/9f/1//b/9//5//n/+f/3//f/9v/4//j/+f/5//b/9v/3
//n/9//3//f/9//5//r/+//8//z/+//7//z//f/9//z/+//8//7///8AAAIAAgAEAAQA
BQAFAAUABQAGAAYABgAGAAYACAAJAAoADgARABIAEwAYABkAGwAbAB8AIAAhACMAIwAl
ACgALQAuADEAMwA4ADoAPAA+AD4APwBAAEEAQgBDAEMAQwBDAEIAPwA+ADwANwA0ADAA
LQAqACkAJQAgAB4AGgAXABMAEAAOAAwACgAHAAQAAgD///3//P/8//n/+f/4//f/9v/4
//f/9//2//b/9//3//b/8//z//P/8//1//X/9P/0//P/8v/x//D/8v/y//P/8//1//b/
9v/2//T/8//0//H/8v/y//P/9P/2//b/9v/2//X/9f/1//X/8//1//X/9f/1//X/9f/2
//j/+P/4//f/9f/1//X/9v/0//T/9P/0//X/9v/3//f/9//2//b/9v/0//T/9P/0//T/
9P/0//T/9P/z//P/8//z//T/9P/z//X/9f/1//X/8//y//L/8v/0//T/8//z//H/8f/x
//L/8P/w//D/7//w//H/8v/z//H/8v/v/+7/8P/w//D/8P/y//D/8P/w//D/8P/x//H/
8P/w/+//7//x//H/8f/y//L/8v/x//H/8v/y//H/8P/u/+7/7v/u//D/8f/y//P/8P/v
/+//8P/w//H/8f/x//H/8P/w//D/7//v/+7/7v/v/+//8P/x/+//7//u/+7/7//z//T/
8v/x//D/7//u/+z/7P/s/+z/7v/u/+7/7v/u/+7/7v/u/+//8P/x//L/8P/w//D/8P/u
/+7/7v/u//D/8P/w//D/7v/u/+7/7v/u/+7/7v/u/+7/7v/u/+7/7f/s/+v/6v/s/+7/
8P/y//H/8P/v/+7/8P/w//D/8P/v/+7/7f/s/+z/7P/s/+z/7P/s/+z/7P/q/+r/6v/q
/+z/7P/s/+z/7v/u/+7/7v/t/+z/6//q/+z/7P/s/+z/7v/u/+7/7v/s/+z/7P/s/+r/
6v/q/+r/6//s/+3/7v/u/+7/7v/u//P/8//z//P/8v/y//L/8v/z//T/9P/y//D/8f/y
//P/8//y//L/8v/z//T/9f/2//T/9P/y//H/8P/w//H/8//0//X/9v/2//b/9v/2//T/
8v/x/+//7f/t/+v/6v/p/+n/6f/p/+v/7f/t/+v/6v/o/+j/6P/o/+b/5//n/+f/5//n
/+b/5f/o/+n/6v/s/+r/6v/q/+r/6P/o/+n/6f/p/+v/6v/n/+X/5v/o//D//f8NACMA
PABZAHkAmQCxAMUA1gDaANgA1QDGAKEAdQBSADsAJgAcABcAEQAKAAcABgAFAAMAAQD+
//z/+v/4//f/8v/w/+//7//v//D/8v/z//L/8f/w/+//7//v/+//7//v//H/8f/x//P/
8//y//L/8v/x//H/8P/w/+//7//w/+7/7v/u/+7/8f/x//L/8v/y//L/8//z//b/9//5
//n/9//1//X/9P/1//b/+P/5//f/9v/2//f/9//3//f/9//6//r/+v/6//r/+f/5//r/
/v///////////wAAAAAAAP7//v8AAAAABAAFAAYABwAIAAgACAAIAAcACAAIAAgADAAP
ABAAEQAYABkAGwAbAB8AIAAhACMAIwAlACgALQAuADEAMwA4ADoAPAA+AD4AQQBCAEMA
RABFAEUARQBFAEIAPQA6ADYANQA0ADIAMQAxADEALgAqACUAIAAcABcAEwAQAA0ACgAI
AAYABQADAAQABAAFAAMAAQAAAP///v/8//v/+//6//j/+f/5//j/9//3//f/9//5//n/
+P/4//j/+P/4//j/9v/2//f/9//4//r/+//8//v/+//9//v/+v/6//v//P/6//r/+v/6
//n/+f/5//n/+f/7//v/+//9//3//f/+//z//P/8//v/+f/5//n/+v/7//z//f/+//7/
/v/+//3//P/6//n/+P/2//b/9v/2//j/+v/8//7/AAD////////9//z/+v/3//f/9//3
//f/+P/4//n/+v/+//7//f/9//n/+f/5//r/+v/6//r/+f/4//f/9v/1//j/+v/4//j/
+v/6//r/+v/4//b/9v/2//j/+P/5//n/+P/4//f/9//5//n/+f/6//j/+P/3//f/+P/4
//f/9v/2//b/9v/2//n/+f/5//n/+P/3//f/+P/2//f/9//3//j/+P/5//r/9//3//b/
9v/2//X/9f/1//f/9//2//b/9f/3//b/9v/2//b/9v/2//j/+P/4//j/9//2//X/9P/2
//b/9v/2//T/9P/0//T/9//4//n/+v/4//j/+P/4//b/9P/y//D/8f/y//P/9P/2//b/
9v/2//T/9P/0//T/9f/2//f/+P/2//b/9v/2//T/9P/0//T/8v/y//L/8v/0//T/9P/0
//T/9P/0//T/9P/0//T/9P/2//b/9v/2//X/9P/z//L/8//0//X/9v/2//b/9v/2//X/
9P/z//L/9P/0//T/9P/y//L/8v/y//T/9P/0//T/9v/2//b/+f/4//f/9v/2//j/+P/4
//n//P/8//r/+v/5//r/+//7//z//P/8//z/+v/6//r/+v/6//j/9//2//b/9//5//r/
+//8//z//P/8//z/+v/6//v/+f/3//X/8v/w/+7/7f/u/+//8v/z//L/7//t/+z/7P/s
/+z/7P/t/+3/7f/t/+7/7v/u/+//7f/t/+7/7v/u/+7/7v/u//D/8f/x//H/7f/q/+f/
5//o//D/+v8LACEAOQBUAHEAjwCpAL8A0wDcANoA2ADNALAAgwBZAD4AKwAeABYAEQAN
AAwACwAKAAcABQABAPz//f/8//v/+//4//b/9f/1//T/9P/1//X/9v/3//j/+f/2//X/
9P/z//X/9//3//f/+f/5//j/+P/7//v//P/8//v/+f/4//j/+v/6//r/+v/5//n/+v/6
//j/+P/5//n/+P/5//v/+//8//v//P/8//z//P/9//3/+v/6//v//f/9//3//f/9/wEA
AgADAAQAAgABAAEAAgACAAMAAwADAAQABgAHAAgACAAIAAoACgALAAsACwALAAwADAAM
AAwADAAOAA8AEAAVABkAGwAdACAAIQAjACMAJwAoACkAKwAtAC8AMgA3ADcAOQA6AD4A
PgBAAEIAQgBFAEYARwBIAEkASQBJAEkASABFAEQAQgBBAD4AOgA3ADQAMwAvACoAJgAi
AB8AGwAYABYAFAASABIAEAAPAA0ACgAIAAcAAwAFAAQAAwACAAIAAQABAAAAAAABAAEA
AAABAAEAAQABAP/////+//7//v/+//7//v///wAAAgADAAEAAgACAAIAAQABAAMAAQD+
//7///8AAAEAAgADAAQAAQABAAEAAQABAAMAAwADAAUABQAFAAYABAAEAAQAAwADAAMA
AwAEAAQABAAEAAQAAgACAAIAAQADAAIAAgACAAIAAgACAAIAAAAAAAAAAAACAAEAAQAB
AP//AAAAAP////////////////7//v/+//7//v/9//3//f/9//3//v8AAAAAAAD///7/
/f/8//v//P/+//z//P/+//7//v/+//z/+v/6//r/+//8//7///8AAAAA//////3//f/9
//7//v/+//3//f/+//7//f/8//7//v/+//7//P/7//r/+f/5//n/+v/8//z//f/9//3/
+//6//r/+v/8//3//f/+//7//f/9//3//P/7//n/+P/7//3//v/8//z//P/8//z//P/8
//z//P/8//z//P/8//z//P/8//z/+f/4//f/9v/4//r//P/+/wAAAAAAAAAA///+//3/
/P/9//7///8AAP7//v/+//7//P/8//z//P/9//7///8AAAAAAAAAAAAA/v/+//7//v/+
//7//v/+//z//P/8//z/+v/6//r/+v/7//z//f/+/wEAAgADAAQAAwACAAEAAAD+//7/
/v/+//7//v/+//7/AAAAAAAAAAAAAAAAAAAAAAAAAAAAAAAA/v/+//7//v/+//7//v/+
////AwAEAAUAAwAEAAQABAAEAAUABgAGAAUABgAIAAoACQAJAAgACAAIAAgACAAIAAgA
CAAIAAYABQAEAAQABQAHAAgACQAKAAoACgAKAAoACgAKAAkABwAHAAUAAwACAAAA///+
//3//f/9//3/+//9//7///8AAP7//v//////AAABAAIAAgAAAP///v/9//3//P/7//r/
/f/+////AQADAAEA///6//n/+f/+/wQADgAfADUASQBkAIEAoQC9ANUA5QDuAPAA7ADh
AMQAlwBvAFQAOwAuACYAIwAfAB4AGQAWABUAFQARAA4ACwAKAAkACQAHAAYABgAHAAQA
BAAFAAUABAADAAIAAQACAAMABAAFAAQABQAEAAMABQAFAAQABAAHAAcACAAIAAgABwAH
AAgABgAGAAYABgAHAAcACAAIAAYABgAHAAcACAAJAAsACwANAAsACwAKAAoACgALAAsA
CgAIAA==
         </WaveFormData>
      </LeadData>
   </Waveform>
</RestingECG>
