# Supplementary material for: Detection of Left Atrial Enlargement Using a Convolutional Neural Network-Enabled Electrocardiogram
Source: Front Cardiovasc Med. 2020 Dec 17;7:609976. doi: 10.3389/fcvm.2020.609976 (PMC7773668; doi:10.3389/fcvm.2020.609976)
Supplement: Supplementary file 4 [file Data_Sheet_4.ZIP › normal3/1802032434_2014_0000000H.XML]

<?xml version="1.0" encoding="Windows-1252"?>
<!DOCTYPE RestingECG SYSTEM "restecg.dtd">
<RestingECG>
   <PatientDemographics>
      <PatientID>1802032434</PatientID>
      <PatientAge>65</PatientAge>
      <AgeUnits>Years</AgeUnits>
      <Gender>Female</Gender>
      <PatientLastName>chenlifang</PatientLastName>
   </PatientDemographics>
   <TestDemographics>
      <DataType>Resting</DataType>
      <Site>1</Site>
      <AcquisitionDevice>MAC55</AcquisitionDevice>
      <Status>Unconfirmed</Status>
      <Priority>Normal</Priority>
      <AcquisitionTime>08:56:14</AcquisitionTime>
      <AcquisitionDate>08-23-2016</AcquisitionDate>
      <CartNumber>1</CartNumber>
      <AcquisitionSoftwareVersion>009C</AcquisitionSoftwareVersion>
      <XMLSourceVersion>MAC5000 v1.0</XMLSourceVersion>
   </TestDemographics>
   <RestingECGMeasurements>
      <VentricularRate>73</VentricularRate>
      <AtrialRate>73</AtrialRate>
      <PRInterval>152</PRInterval>
      <QRSDuration>130</QRSDuration>
      <QTInterval>410</QTInterval>
      <QTCorrected>451</QTCorrected>
      <PAxis>65</PAxis>
      <RAxis>37</RAxis>
      <TAxis>20</TAxis>
      <QRSCount>13</QRSCount>
      <QOnset>224</QOnset>
      <QOffset>289</QOffset>
      <POnset>148</POnset>
      <POffset>203</POffset>
      <TOffset>429</TOffset>
      <ECGSampleBase>500</ECGSampleBase>
      <ECGSampleExponent>0</ECGSampleExponent>
   </RestingECGMeasurements>
   <Diagnosis>
      <Modality>Resting</Modality>
         <StatementCount>3</StatementCount>
         <LabelText>12SL ��ϳ���</LabelText>
      <DiagnosisStatement>
         <StmtFlag>ENDSLINE</StmtFlag>
         <StmtText>�������</StmtText>
      </DiagnosisStatement>
      <DiagnosisStatement>
         <StmtFlag>ENDSLINE</StmtFlag>
         <StmtText>����֧��������</StmtText>
      </DiagnosisStatement>
      <DiagnosisStatement>
         <StmtFlag>ENDSLINE</StmtFlag>
         <StmtText>�쳣 ECG</StmtText>
      </DiagnosisStatement>
   </Diagnosis>
   <Waveform>
      <WaveformType>Rhythm</WaveformType>
      <WaveformStartTime>0</WaveformStartTime>
      <NumberofLeads>8</NumberofLeads>
      <SampleType>CONTINUOUS_SAMPLES</SampleType>
      <SampleBase>500</SampleBase>
      <SampleExponent>0</SampleExponent>
      <HighPassFilter>16</HighPassFilter>
      <LowPassFilter>150</LowPassFilter>
      <ACFilter>NONE</ACFilter>
      <LeadData>
         <LeadByteCountTotal>10000</LeadByteCountTotal>
         <LeadTimeOffset>0</LeadTimeOffset>
         <LeadSampleCountTotal>5000</LeadSampleCountTotal>
         <LeadAmplitudeUnitsPerBit>4.88</LeadAmplitudeUnitsPerBit>
         <LeadAmplitudeUnits>��V</LeadAmplitudeUnits>
         <LeadHighLimit>2147483647</LeadHighLimit>
         <LeadLowLimit>268435456</LeadLowLimit>
         <LeadID>I</LeadID>
         <LeadOffsetFirstSample>0</LeadOffsetFirstSample>
         <FirstSampleBaseline>0</FirstSampleBaseline>
         <LeadSampleSize>2</LeadSampleSize>
         <LeadOff>FALSE</LeadOff>
         <BaselineSway>FALSE</BaselineSway>
         <ExcessiveACNoise>FALSE</ExcessiveACNoise>
         <MuscleNoise>FALSE</MuscleNoise>
         <LeadDataCRC32>1513313695</LeadDataCRC32>
         <WaveFormData>
GwAbABcAGQAYABgAFQAVABkAGgAbAB4AGQAWABYAEwAQABAADQAKAAsADAALAA4ACAAB
AAEABgAKAAUA/v8HABIAGwAqADsATwB2AJkApACwAMMAygC1AJgAfwBkAEoAJQD0/9H/
zP/L/8f/w/+//8H/wf+4/7H/s/+v/6v/rf+x/6r/qf+n/53/o/+v/6b/pv+u/67/pv+g
/6T/qv+s/6//sv+z/7f/wP/B/7P/qv+2/8P/wP+9/7r/uP+1/7L/sv+v/67/rP+q/6r/
rv+y/7T/tf+2/7r/v//D/8X/yP/M/9L/1P/U/9T/1P/Y/9H/z//Q/8//zP/L/8z/y//M
/83/zv/O/8z/z//P/9P/0f/P/9H/0v/S/9L/0f/R/9f/1//Z/9v/3v/k/+X/5f/n/+v/
7P/t/+r/6//w//H/7v/x//T/9v/2//f/9//5//j/9v/y/+//8//z//H/9f/w/+3/6//q
/+n/5v/g/9//2//Z/9P/0P/Q/9D/zf/L/8b/xf/B/7//uv+//77/vP++/77/vP+8/7v/
u/+4/7f/tv+0/7L/sf+v/7D/tf+2/7T/rf+q/6P/p/+s/7P/sv+u/63/rP+r/63/r/+v
/67/r/+t/6z/r/+y/7f/uv+9/7//vv/D/8b/xP/G/8n/yf/I/8v/zf/Q/83/y//K/8r/
z//Q/83/zv/N/8v/yv/I/8T/wv+//73/vf+9/73/u/+5/7f/tv+1/7f/tv+0/7X/r/+r
/67/sf+0/7b/uP+3/7X/tf+1/7n/uP+0/7X/tv+2/7j/u/+//7z/t/+0/7H/tv+7/73/
uf++/8T/yf/O/8v/yv/K/8//0v/S/9H/0v/W/9f/2f/a/9z/3f/d/93/2P/X/9b/2f/b
/9z/3v/g/9z/3//e/9r/1//Z/9r/2f/c/93/3f/b/93/4P/e/97/3v/f/+D/3//p/+z/
6f/s/+n/6P/n/+b/6f/q/+n/6v/o/+f/5v/l/+X/4v/k/+T/5f/l/+X/5//n/+r/7P/t
/+j/5//m/+X/5//o/+r/7P/t/+//8P/0//T/8//w//H/+f/6//r/+f/6//z//v/+/wEA
AwABAAEA/v/5//T/9v/6//r/+v/8//b/8f/v/+7/8P/v/+r/6//q/+r/5//n/+r/7P/u
//L/7//s/+z/6f/o/+r/6f/o/+f/6P/n/+r/5v/h/+n/8P/m/9//4P/n/+z/9f8KABcA
HQA4AFsAbgCAAJsAsAC1AKQAiQBsAFAANQAcAPn/1v/D/8P/xf/F/8H/w//I/8X/u/+z
/7P/s/+3/77/vf+1/7v/u/+x/67/tv+4/7L/tv+6/7r/xP/E/7v/vv/F/8f/zv/Z/+H/
4v/i/+P/4v/k/+T/5f/l/+j/7P/t//D/8v/w//D/9P/z//L/8P/u//D/8//1//X/9P/0
//b/9P/2//b/9v/6//f/9//6//v/+v/5//r/+f/7//v/+//6//f/+f/4//v//v///wQA
CAAFAAQAAgABAAgACQAMAA8AEgAYABkAGQAbAB8AIAAhACAAIQAmACcAIAAjACYAKAAr
AC0ALgAxAC8ALgArACkALQAtACsALwAsACkAJwAmACYAJAAfAB8AGwAbABcAFgAUABQA
EQAPAA4ADwANAA0ABAAFAAAA+v/8//z/+v/6//v/+//4//f/9f/0//P/8//u/+7/8v/y
//L/7f/s/+f/5//q/+//7P/p/+n/6f/p/+j/6f/o/+b/5//l/+T/5//n/+n/6f/p/+f/
5P/n/+j/5v/o/+v/6//p/+n/6P/o/+j/6f/r/+7/8f/w/+v/6v/t/+3/7v/u//D/8P/v
/+//7P/r/+r/5//l/+P/4v/h/+b/6P/p/+3/6P/j/+X/5//m/+b/5v/j/+T/5f/m/+v/
6v/m/+f/6P/l/+T/5P/l/+r/6f/q/+v/7f/v/+7/5//p/+r/6v/q/+b/5P/j/+f/5v/k
/+H/4P/e/93/3f/c/93/3//g/+H/4f/j/+X/6//r/+r/6v/q/+X/6f/p/+b/8v/7//H/
7f/0//D/7v/s/+r/7v/w//D/8v/0//X/9v/3//X/8v/0//T/9f/1//X/9//2//r//f//
//r/9//0//H/8v/y//P/9P/2//f/9//6//3//f/7//3////+//z/+f/8//7/AAAAAAIA
BQAEAAUAAwD///v//v////z/+f/4//j/9f/1//b/9//1/+//7//y//L/7//v/+3/7P/r
/+z/7f/s/+7/7f/s/+7/7f/s/+z/7P/q/+z/6v/l/+P/5P/o/+v/7P/r/+7/9/8IABsA
LQBOAG8AggCWAK8AvACpAIYAawBUADwAGQD2/93/yv+9/7n/wf/H/8P/uf+8/7//uf+3
/7v/uf+x/67/qf+r/6//sf+3/7j/tP+s/6r/sv+8/77/uv+4/73/xP/D/8P/0P/d/9//
4P/m/+3/7P/o/+b/5f/j/+f/7P/u//L/8//y//P/+P/2//b/9f/0/+//7//u/+v/6//s
/+//7v/w//L/9P/6//X/9f/4//n/9v/1//b/9f/2//f/+P/4//r//f/9/wEAAgADAAgA
DAAKAAgABQADAAoACwAOABEAEwAaABwAHQAfACMAJAAlACQAJQAqACsAJQAnACkAKgAt
AC8AMAAzADEAMAAtACsALwAvAC0AMQAwAC0AKwAqACoAKAAjACMAHwAdABcAFAASABIA
DwANAAkACQAGAAUA/v8BAP7/+v/9//7//f/+//r/+f/1//P/8//y//H/8f/s/+z/8P/w
//b/8//0//H/7f/s/+3/5v/j/+P/4//j/+j/7f/w//L/7v/p/+X/5f/m/+n/6v/r/+f/
5P/n/+j/5P/m/+n/6f/n/+n/6v/s/+r/6f/p/+r/7v/u/+r/6v/v/+//8P/w/+7/7P/p
/+f/6f/p/+n/5//q/+v/7f/v/+//7P/o/+f/5P/j/+n/7//w//D/8P/t/+r/6f/o/+v/
6f/k/+T/5P/i/+T/5//r/+r/5//m/+X/6v/t/+3/5//l/+b/5v/m/+f/5v/m/+v/7f/s
/+r/6v/s/+v/6//q/+f/5//m/+X/5v/n/+j/7f/r/+j/5v/k/+T/6f/q/+j/5//p/+r/
6f/n/+f/5v/j/+f/6v/q/+b/5v/o/+j/6P/o/+v/7P/r/+z/6//r/+v/6//p/+b/6P/o
/+f/5//n/+n/6f/u//L/9f/v/+3/6//p/+v/7P/u//D/7v/v/+//8v/y//H/7v/v//X/
9v/2//X/+//+/wEAAgD/////+//5//r/9//0//j/9//y/+3/6v/p/+f/6P/q/+//7//r
/+3/7P/s/+n/6f/o/+j/6P/q/+n/5v/m/+P/5P/m/+X/5P/k/+T/4v/k//L/7f/f/9z/
4P/d/9r/5f/s//X/BAANABsAPABdAHYAkACrALgAsQCWAG8AVgBEACcABADh/8j/uf+5
/7v/uf+3/7v/uv+1/63/rf+x/7X/s/+q/6v/r/+t/6//rf+w/7D/rv+y/7j/tP+w/7T/
uP+7/77/v//D/8j/zf/V/9z/2v/b/+D/4//k/+b/5//m/+r/6//u/+3/6v/p/+z/7v/u
/+3/7P/u//H/8//z//T/9P/2//T/9v/2//b/+v/0//P/9f/1//j/+/8AAAMAAAD9//r/
9v/3//v//P8BAAMAAwAHAAoACgAKAAkACQAPAA8AEQATABMAGAAYABcAGQAfACIAJQAl
ACcALQAvACgAKwAuADAAMAAxADEAMwA1ADQAMQAvADMAMwAxADUAMwAxADAAMAAxADAA
LAAtACcAIwAbABYAFgAWABMAEQANAA0ACgAJAAQACQAIAAYABgAGAAQABAAFAAUAAgAB
APz/+P/0//H/8P/y//j/+v/+//n/+P/z//L/9P/4//T/8v/z//T/9f/0//X/9P/y//X/
8//y//X/8//z//H/7//x//D/9f/4//P/9P/2//X/8//z//L/8v/z//P/9P/2//n/+P/z
//L/9//3//j/+P/3//b/9P/z//T/9f/2//X/+P/5//v//f////7//P/9//f/8//2//n/
9//2//X/8f/x//H/8f/1//X/8v/0//b/8//0//b/+f/6//f/9v/1//X/9//2/+//8P/y
//P/9P/x//D/8P/1//j/+v/7//7/+v/3//X/8v/w//H/8f/x//P/9f/3//3//P/6//n/
+P/z//f/9//0//T/9//5//n/+P/3//X/8f/5//r/+v/6//n/+P/3//b/9P/0//L/8v/z
//X/9//5//f/9P/2//b/9f/1//X/9//2//j/+f/5//X/9f/1//X/9f/2//j/+v/6//v/
+//+/wMAAwABAAMACAAIAAcABQAHAAgACQAIAAkACwAJAAkABwABAPv//P/+//r/9v/0
//X/8//0//b/+f/5//X/9//4//j/9f/1//T/9P/0//b/8//w//D/7f/x//b/+P/6//T/
8P/q/+j/9P/x/+3/8v/2//X//P8HAAwAFwAwAFEAZwB6AI0AoACoAJkAfgBnAFYAQQAi
AAAA4//S/83/zv/N/8//0f/L/8P/xf/K/8X/v/+//7//w//H/8b/xf/F/8P/wf/D/8b/
wP+2/7j/vv/E/87/0v/S/9n/0v/J/9X/4v/n/+3/7v/q/+3/8P/x//L/9P/1//b/+v/7
//7/+//4//f/+v/6//r/+f/4//j/+//9//3//P/8//7//P/9//7///8EAAAA//8BAAEA
AQABAAMAAwAGAAcACAAIAAgACwALAA8ADwAPABMAFgATABIAEAAPABgAGQAcAB8AIAAm
ACcAJwAnACsALAAtADAANQA+AEMAOQA5ADkAOAA2ADUAMwAzADYANgA0ADMAOQA5ADcA
OwA6ADcANQA0AC8AKgAiAB8AIAAhAB4AHgAdABwAGAAVABIAEQANAAsACQAPAA8ADgAO
AA4ADAAMAAgABQD///v//v8AAAIABQD9//z////+/wEA/f/9//n/+P/6//7/+v/5//v/
/f////7////+//z//v/7//n/+//5//v/+//7//v/+v///wIA/P/8//3/+//6//v/+//8
//n/+f/6//z/AQACAP//AAAAAP3/+//4//r//P/9////AAD///7/+//5//n/+v/7//7/
/v/9////+//3//r//f/8//z//P/5//r/+//8/wEAAAD8//3//v/8//z//f///wEA////
/////f/9//r/8f/z//b/+P/6//v/+v/6/////f/8//r/+v/8//v/+//6//f/9//2//X/
9//3//n/+v/6//r/+v/6//v//P/7//z/+v/5//j/9//6//j/+//8//3//f/9////+v/8
//3//f/5//n/+f/5//n/+v/8//7//v//////AgAEAAMAAAABAAgACAAHAAUABgAGAAYA
BAAGAAkACAAJAAwACQAGAAoADQAKAAcABgD///n/9v/0//n/+f/1//f/+P/4//X/9f/4
//r//P8AAPr/9v/1//H/8//2//b/9v/2//b/9P/2//b/8//x//L/8v/5//7/9//w//H/
+v8HAA8AHgBBAGAAcAB7AIoAmwCYAIUAbABYAEUANAAVAPL/4f/Z/8f/wf/J/8f/xP/H
/8X/yf/P/8//y//I/8P/vf+//8P/xf/C/77/uv++/8L/wv/A/8L/yP/J/8r/0f/Z/9r/
3//t//T/7P/p/+z/7P/s/+3/7f/u//L/8//2//T/8v/y//b/+P/6//v//P/+/wEAAwAD
AP3/+v/5//T/9//6//3/BAD+//3//////wIAAwAGAAcABQAFAAUABAAEAAcABwALAAoA
CQAMAA4ADgAOAA0ADQAUABUAGAAbAB4AJgApACsAJQAlACIAHwAgACMAKgAtACoALwA0
ADgANwA3ADYANwA5ADgANQAzADkAOQA3ADsANgAzADEAMAAyADAAKwArACoAKwAoACgA
JQAkACAAHQAbABsAGAAXABIAFQASAA4ADgAOAAwADAAOAA8ADQANAAkABgADAAEA+v/6
//7//v8AAPv/+v/1//b/+v8AAP7//P/9//7////9///////+//z/+f/3//n/+P/5//j/
9//2//T/+P/6//n//P8AAAEA/v//////AAD8//v/+//8/////v/5//j/+//7//z//P/8
//z/+//7//3//f/9//v/+//7//z//f/+//7//f////v/9//6//3/AQACAAMAAQD+//3/
/P///////P/+/wAA+v/4//f/9//8//v//P/9//3////+//f/+f/6//r/+v/8//z//f8D
AP///P/4//b/9//3//j/+P/7//3//v////v/+f/3//n/+//6//r/+v/1//z/+//6//n/
+P/6//z//P/+//7///8AAAEA/v/6//v/+v/9////AQAFAP7//v/9//v//P/9//7////8
//z//f/+//z//f/9/wAABAAFAAQABwAKAAgABQABAAUACAALAAwADwARAA8ADwARAA8A
DQASABAACgAEAAAAAAD9//3//v//////+//9//7//v/7//v/+//6//n/+v/6//j/+f/3
//v//v/+//7//v/+//z//v8AAPn/8//y//T/+f/4//H/9v8FAA4AFwAhACwAQwBsAIwA
mQCkALMAsgCXAHwAZABJACwAEwD8/93/yf/L/9H/z//P/9T/1f/R/83/zf/N/8X/wv/H
/8v/yf/B/73/wv/C/8L/xv/I/8T/wv/I/9D/0f/W/93/3f/Y/9n/4//y//z/+f/2//j/
+P/5//n/+f/8//z//v8AAP7//v8CAAAAAAD///7//P///wEAAQABAAIABQAEAAIAAgAC
AAYABQAFAAgACQAHAAcACQAJAAkACQAJAAgACwAPABAAFQARAA8AEQASABMAFAAUABUA
HQAdAB8AIQAgACQAIwAhACQAKQArAC0AKwAtADMANQAxADUAOQA8AD4APwA/AEEAPwA+
ADsAOQA9AD0AOwA/ADoANwA1ADQANgA2ADMANQAyADEALAAqACcAJgAiAB8AHQAdABoA
GQAQABMAEAAMAAwADAAKAAoACwALAAgABwAHAAYABQAFAAIAAgAGAAYABgD///z/9f/5
//7/BQAEAAAA///+//3//P/9//z/+v/7//n/+P/7//v//f/9//3/+f/2//n/+v/5//z/
AAABAP3//f/8//z/+f/5//r//P/+//7/+v/6//////8AAAAAAAAAAP/////////////9
//z/+//7//v/AQACAAIABQAAAPv//f////3//P/7//f/+f/7//3/AwACAP7///8AAP3/
/P/8//3//f/7//v/+//9/////v/3//j/+v/7//z/+f/4//j//f/9//z/+v/6//z/+//7
//r/+v/7//v/+//3//f/9//7//n/+P/4//j/9v/7//z/+v/6//3/9//0//b/+P/6//z/
+v/6//j/+P/5//v//f////v/9v/2//T/9//5//v////6//z//f/9//7///8AAAEAAAAA
AAEAAgD+//3/+//8///////9////BgAGAAUAAwAHAAoADQAOAA8AEQAPAA8AEQANAAkA
DAALAAYAAQD+//7/+//7//z//P/7//b/9//5//r/+P/5//n/+P/3//j/9//0//T/8f/1
//j/+P/4//T/9P/y//T/+P/1/+//8P/w/+n/7v/1//T///8QAB8AKwBCAF8AfACOAJ0A
rgCzAJ4AewBkAFQAPQAeAP//3v/D/7//xf/H/8X/xf/G/8v/y//D/7//v/+//77/u/+5
/7f/uf+9/8D/vv+8/77/uv+4/77/xP/K/8//zP/J/9P/2v/f/+f/6v/q/+//8v/w//D/
8f/x//H/9P/0//b/+P/4//r/AAD9//z/+v/4//X/9//4//f/9v/2//j/9v/5//r/+/8A
APv/+//+////AAABAAQABQACAAEAAAD+/wEABQAGAAsACAAHAAoADAAOABAAEQATABcA
FQAVABUAFAAaABsAGwAcACEAIwAlACMAJQArAC0AKgAvADQAOAA6ADsAOwA9ADwAOgA2
ADMAOAA5ADgAPQA5ADUAMgAwAC4ALAAnACcAIwAjAB8AHgAZABgAFAARAA8ADwAMAAsA
BgALAAoACAAIAAgABgAGAAIAAQD9//v//f/8//v/+//2//b/+v/6//r/9f/0/+//8v/2
//z/+v/2//X/9P/z//P/9f/1//T/8v/v/+3/7//w//P/9P/1//f/9v/7//7/9//2//b/
8//x//H/8P/w//H/8f/y//T/+f/6//f/+P/3//X/9P/y//P/9P/0//X/9f/1//X/8//z
//P/9P/1//j/+P/3//n/8//v//L/9f/3//j/+f/3//b/9f/0//f/9v/y//P/9P/x//D/
8P/x//T/8//0//X/+f/9//7/+f/1//L/7v/q/+v/7P/u//X/8//y//D/8P/y//H/8f/w
//L/8//z//P/8f/x//H/9f/z//D/7v/s/+v/7//v/+z/7f/x//T/9f/4//n/+f/3/+3/
6v/u/+7/8P/w//D/8P/w//D/8P/u/+7/6//r/+v/6//v/+7/8v/0//P/8//z//X/8P/y
//P/8//z//P/8//z/+//7v/u/+7/8P/x//H/9P/5//v/+////wIAAgABAP//AgAEAAYA
BgAHAAkABwAHAAUAAQD9/wAA/f/4//P/8P/y//H/8//2//f/9f/v/+//8P/w/+3/7f/w
//D/8P/y//L/8P/x/+//7//w/+7/7P/o/+j/5v/o//L/9f/v/+j/5v/l/+z/9//6//n/
CAAfADcAWAB1AIoAoACvALoAsQCMAGkAVgA8ABkA+v/h/9D/xf+//8P/yf/P/9P/zP+9
/7H/r/+3/73/uf+2/7n/u/+5/7f/t/+2/7T/sv+0/7r/vv/C/8T/xP/J/9T/0//N/9L/
2//l/+7/8P/p/+j/6f/q/+z/7f/s//D/8f/0//P/8P/v//L/9f/2//b/9v/1//f/+P/3
//j/+v/+//7//P/6//j/+v/6//v///8BAP////8BAAEAAQABAAEAAAACAAUABQAJAAgA
BwAKAAwADgAQABEAEwAVABMAEwATABYAHAAdAB0AIAAlACcAKQAoACkALgAvACsALwAz
ADYAOQA7ADwAPwA8ADoANgAzADYANQAyADUAMgAvAC0ALAAsACoAJQAlACUAJwAlACYA
IAAeABkAFQARABEADgANAAgACwAIAAQABgAGAAQABAACAAEA/f/7//z//P/8//3/+f/6
////AAABAPv/+f/z//H/9P/5//b/9P/1//b/9//1//f/9//2//b/8//x//P/8f/z//P/
8//0//L/9v/4//b/+P/7//v/+P/5//n/+v/3//f/+P/6//z//P/4//j/+f/5//r/+v/6
//r/+f/5//n/+f/5//f/9//3//j/+f/7//z//P////v/9//6//3//P/8//z/+f/6//v/
/P8BAP///P/+/wAA/v/+////AQAAAPv/+P/1//j/+//7//X/9v/4//n/+v/7//r/+v//
//z/+v/3//b/+P/3//f/9v/4//n/+f/5//n/+f/5//3/+v/4//f/9v/2//v//P/6//j/
+f/5//f/+f/7//z/+f/4//f/9v/4//j/9v/2//T/9f/2//f/+P/2//n/+v/6//n/+P/5
//b/+P/5//n/+f/5//n/+f/7//z//v8AAP3/+//4//j//v////7/AQAHAAgACAAHAAcA
CAAJAAgABwAJAAcABwAHAAMA//8CAAAA/P/4//b/9P/x//H/8v/4//n/9v/5//r/+v/3
//f/9v/0//L/8v/v/+z/7P/p/+7/9P/3//r/9P/y/+7/7v/s/+X/6//0//L/6f/s//n/
BgAPAB4AOQBXAG4AgwCYAKwArwCcAIUAdABXADAAEAD1/9r/x//E/8X/y//P/8//yf/D
/8D/xf/H/8n/y//J/8n/xv+5/6n/rf/B/8n/wP+6/7r/vP/A/8j/zv/S/9T/1//W/9f/
2//e/+P/6f/k/97/6f/8//r/+v/7//v/+v/8//v//P/6//j/+P/8//z//P/7//r/+f/7
//z/+//6//r//P/6//7/AAACAAgABQAFAAgACQAHAAUABQADAAUABwAJAAoACQALAAoA
DQANAA0AEQAUABcAGAAYABkAHgAdAB4AHwAgACYAJwAnACkALQAuAC8ALAAtADIAMwAv
ADMANwA6ADsAOwA6ADsAOwA6ADcANQA5ADkANwA7ADgANQAzADIAMgAwACsAKwAnACUA
HwAcABsAGgAWABMAFAAVABMAEwAMAA8ADAAIAAkACgAJAAoABQADAP7/+////wAAAQAD
APv/+v/9//z////7//v/9//5//z/AQD+//v/+//7//v/+v/7//r/+P/4//X/8//1//j/
+//8//3/+//4//v//P/4//r//f/9//n/+f/4//j/+//9/wAABAAGAAQA/v/8//3//f/+
//7//P/8//v/+//8//3//v/9//3//f/+////AgACAAEAAwD9//n//P////7//v/+//v/
/P/9//7/AwACAP7///8AAPn/+P/4//n/+f/3//f/9//4//v/+//1//j/+v/7//z/+f/4
//j//f/7//r/+P/4//r/+f/5//j/+f/7//z//f/5//n/+f/9//3//P/8//z/9v/5//j/
9P/0//X///8CAP///v/9//z/+v/4//T/8v/0//f/+v/9//v/+P/6//r//f/9//3////6
//r/+f/3//j/+f/6//v/+v/6//v//P/6//v/+//+/wQABQAEAAcACAAGAAMA//8FAAgA
CwAMAA0ADwANAA0AEAANAAoADgAMAAYAAAD8//j/9f/1//b/+P/3//L/8//2//j/9//5
//n/+P/3//j/9v/0//X/8//3//r/+v/6//r/+v/4//r/7v/x/wEAAADy/+n/5v/l/+7/
/f8KABcAIQAwAE8AdACQAKEArAC3AKwAiwBwAFgAOQAcAAMA7v/X/8f/x//N/8X/w//I
/8X/v/+//8X/x//F/7r/s/+//8X/vf+9/77/wP/E/8z/zP+6/67/uv/G/83/0P/R/9X/
3P/j/+f/5P/i//H/+P/3//b/9v/1//b/+v/7//7/+v/2//T/9v/3//j/+P/4//j/+//9
//3//v/+/wAA/v/7//r/+f/8//v//f8CAAUAAwADAAUABQAFAAUABQAEAAUACQAKAA8A
DgANABAAEgAQABAADwAPABcAFwAZABsAGgAgACEAIQAjACcAKAApACoALQA0ADcAMQAz
ADUANgA4ADkAOQA7AD4APgA8ADsAPAA7ADgAOwA6ADkAOQA6ADgANgAxADEALQAtACkA
KAAkACIAHQAZABgAGQAXABcADgARAA4ACgAIAAgABgAGAAYABwAFAAUABQAEAAMAAwD8
//z/AAAAAP//+f/3//H/8//4/////v/4//f/9v/1//f/+f/5//j/9v/z//H/8//2//n/
+v/7//j/9v/6//z/+P/6//3//f/3//X/8v/w//L/8//1//j/+v/4//L/8P/2//f/+f/6
//z//P/7//v/+f/3//X/8f/0//X/9//5//7/AAABAAUA+//z//L/8f/z//T/9f/z//X/
9f/1//n/+f/2//j/+v/z//D/7v/t//L/8f/y//P/+P/7//v/9f/0//T/8//y//L/8v/z
//n/9//2//T/9P/x/+//7v/s/+//8f/y//P/7//v/+//8//1//T/9P/0/+//8//z//D/
8P/z//X/9f/z//P/8v/v//3/+P/w//H/8v/z//T/8f/w/+3/7P/p/+n/6f/p/+z/6v/t
/+7/7v/t/+z/7f/u//L/9f/3//T/8//y//H/7P/q/+n/6P/r/+//8v/4//n/+f/3//n/
AAAAAP///f8CAAQABgAGAAYABwAEAAMAAgD9//j/+v/8//r/+P/4//P/7//u/+7/8P/v
/+r/6//r/+r/5v/l/+j/6P/o/+r/6v/o/+n/5//m/+j/5//m/+P/4v/f/+D/5P/d/9n/
2P/U/9f/3P/f/+z/9//8/wcAHwA8AFkAcACCAJsAqgCnAIwAZQBKADoAHQD6/93/xP+z
/63/sf+z/7P/tf+w/6f/qf+x/6n/of+h/5z/mf+d/53/mf+Z/5z/nP+a/5r/nv+m/67/
rv+s/6//sv+1/7f/vv+//8P/yv/M/8v/1P/U/9T/1f/V/9T/1v/V/9b/1v/U/9T/2P/W
/9b/1f/U/9L/1f/X/9f/2P/Y/9r/2P/a/9r/2v/e/9n/1//Y/9f/2P/Z/9z/3f/g/+P/
5v/o/+X/5//m/+n/6P/n/+r/7P/t/+7/7v/v//b/9//6//3//P8AAP///f/9/wEAAgAD
AAAAAQAGAAcABQAJAA0AEAARABEAEAARABQAFAASABEAEgARAA4AEQAPAA0ADAAMAAsA
CAACAAEAAAABAP7//v/7//r/9v/z/+//7f/o/+X/4v/p/+r/6v/k/+D/2v/W/9f/1//U
/9P/0//S/9H/0f/M/8z/0P/Q/9D/y//K/8X/xf/I/83/yv/J/8n/yf/J/8n/y//L/8r/
zf/L/8r/zf/N/8//z//P/8z/yv/O/9D/zv/Q/9P/0//T/9X/1v/Y/9b/1f/V/9b/2P/W
/9D/zv/S/9P/1f/W/9X/1P/S/9H/1P/X/9r/2//Z/9n/2v/b/93/3v/e/+H/2f/T/9T/
1f/W/9b/1v/T/9b/1//Y/93/3P/Y/9n/2v/X/9b/1v/X/9n/1//X/9f/2f/b/9r/0//V
/9j/2v/c/9z/3P/d/+P/4P/e/9v/2v/c/93/3//g/9r/1//T/8//z//R/9P/2f/Z/9j/
2P/Y/9b/2//c/9r/2P/b/93/3f/f/9//1v/W/9b/1v/W/9r/3P/c/97/3f/d/93/3f/f
/9z/3v/e/93/3f/d/9//3P/e/9//3//e/9//4P/h/9//3v/e/97/3v/f/9//4v/l/+X/
4//l/+v/7P/s/+v/7f/u/+//7v/x//X/9f/3//T/7//q/+z/7f/q/+f/5v/k/+H/4f/i
/+j/6f/m/+n/6P/o/+X/5f/k/+T/5P/m/+H/3P/a/9X/2f/e/+D/4v/i/+L/4P/i/9z/
2//d/9z/3v/Z/9b/3f/m/+n/7v/z//3/GAA9AGAAdACBAJAAnQCSAHUAXABGADMAGgD7
/9z/x/+//73/uf+//8f/wv+1/7P/t/+7/7v/sf+s/7P/rf+j/6X/q/+o/6r/rv+y/7D/
sv+y/w==
         </WaveFormData>
      </LeadData>
      <LeadData>
         <LeadByteCountTotal>10000</LeadByteCountTotal>
         <LeadTimeOffset>0</LeadTimeOffset>
         <LeadSampleCountTotal>5000</LeadSampleCountTotal>
         <LeadAmplitudeUnitsPerBit>4.88</LeadAmplitudeUnitsPerBit>
         <LeadAmplitudeUnits>��V</LeadAmplitudeUnits>
         <LeadHighLimit>2147483647</LeadHighLimit>
         <LeadLowLimit>268435456</LeadLowLimit>
         <LeadID>II</LeadID>
         <LeadOffsetFirstSample>0</LeadOffsetFirstSample>
         <FirstSampleBaseline>0</FirstSampleBaseline>
         <LeadSampleSize>2</LeadSampleSize>
         <LeadOff>FALSE</LeadOff>
         <BaselineSway>FALSE</BaselineSway>
         <ExcessiveACNoise>FALSE</ExcessiveACNoise>
         <MuscleNoise>FALSE</MuscleNoise>
         <LeadDataCRC32>1692013018</LeadDataCRC32>
         <WaveFormData>
+P/3//T/8//z//P/8//z//H/8P/v/+7/7//w/+//8P/u/+//7//v/+//7//v/+7/7P/s
/+7/6//q/+7/8f/0//n/BAATACIAMQBEAFcAYQBtAHwAiACQAIYAXgBBAD0ANAAfABAA
CAACAAQABQD+//b/9P/0//P/8//y/+7/6f/n/+f/5f/f/9r/1//W/9j/2f/X/9b/1v/a
/9z/3P/c/97/3f/d/+L/6P/u//L/8v/w//L/9P/y//L/8v/y//D/8f/y//L/9P/0//T/
9P/y//L/8v/y//L/8v/0//T/9f/1//X/9f/0//X/9f/1//X/9f/1//X/9v/2//b/9//3
//f/9//3//f/+P/4//j/+f/5//v//P/+//7///////////8BAAIABAAFAAYABwAIAAgA
CAAKAAkACQALAA0ADgAOAA4ADgAQABIAEwAUABYAGAAZABkAGQAZABoAGQAaABoAGgAa
ABgAFwAWABUAFQAVABUAFQAUABQAEgARAA8ADwANAA0ADwAPABAAEQAQAA4ADgAOAA0A
CwAJAAkACQAJAAgABwADAAIAAgACAP////////3//f/9//7////////////9//3//v/+
//3//f/8//z//v8AAP///////wAAAAAAAAAAAAAAAAAAAAACAAMAAwADAAMAAwAEAAQA
BQAGAAcACAAHAAcABgAEAAQABQAFAAYABwAIAAgACQAJAAkACQAJAAgABwAGAAUABwAI
AAkACgAJAAkACAAGAAgACAAIAAcABwAHAAgACAAEAAQABgAGAAgABgAFAAUABQAEAAIA
//8EAAUABgAFAAQAAwACAAEAAwADAAQABAACAAIAAgACAAAAAgACAAIAAwABAAEAAgAC
AAEAAAD//wEAAQABAAAA/v/+////AAD+//7//f/8//3//v8AAAEAAQAAAP///v/+//z/
/v8AAAIAAgACAAIAAQAAAAAAAAABAAEAAQABAP////8BAAIAAwAFAAYABwAGAAYABwAI
AAgACAAKAAoACwALAAwADgAPABIAEwAWABgAGQAZABgAGQAZABkAGgAcABwAHAAcABsA
GQAZABYAEwAPAA0ADAANAAoABwAEAAUABAACAAEA/v/9//r/+f/7//v/+//7//r/+P/2
//T/9v/2//T/9P/0//X/9f/1//H/8f/x//D/8v/y//L/8f/w/+7/8//2//n//v8FABIA
IQAyAEMAUwBlAHQAhACQAJoAkABrAE0ARgA/ACgAFAAOAA4ADQAKAAQAAAD+//v/+f/2
//b/8//v/+3/7f/n/+T/4f/c/9r/3//h/+L/4P/e/9z/3v/a/9j/3//j/+L/6P/w//b/
9v/y//D/8v/y//L/8v/y//L/8//0//T/8v/y//L/8v/0//T/9P/0//T/9P/2//b/9//3
//f/9//4//n/+f/5//f/9//3//f/+P/4//j/+f/3//f/9//3//n/+v/6//r//f/9////
AAD+//7///////////8BAAIAAgADAAQABQAGAAYABgAIAAkACQALAA0ADgAOAA4ADgAQ
ABIAEwAUABMAFAAUABMAFAAVABcAFwAWABYAFgAWABcAFwAXABcAFwAXABcAFwAWABYA
FAATABEAEQAPAA8AEAAPAA8ADwAMAAoACgAKAAoACQAIAAkACQAJAAgABwAFAAQABAAE
AAEAAQABAP///v/9//3//f/////////9//v//P/8//v//f/8//z//v/+//3//f/9//7/
/v/+//7//P/8//z//P/8//3//f/9//v/+//8//z//f/+////AAD//////v/8//r/+//7
//z//v/+//3//f/7//v/+//7//3//f/9//3/+//6//n/+P/6//v/+//6//z//P/8//v/
+f/5//r/+v/3//b/9//2//f/9v/2//f/+v/6//n/9//2//X/9P/x//X/9f/1//X/9v/3
//n/+v/1//T/8//y//L/9P/0//T/9f/z//P/9P/z//P/8//z//P/8//z//L/8v/0//X/
9v/2//X/9P/z//L/8f/w//D/8P/z//P/8//z//X/9f/3//j/9//5//r/+//8//z//f/+
/wAAAAACAAIAAAD/////AAAEAAgACgAOAA0ADQAMAAoADAANAA4AEAAOAA4ADgAOAA4A
DQAOAAwACgAFAAIAAAAAAP7//P/6//j/9v/z//H/8v/x/+7/7f/v/+//7//v/+3/7P/r
/+r/7P/s/+r/6v/o/+n/6f/p/+n/6f/p/+j/6P/o/+b/5f/m/+j/6f/s//H/+v8HABYA
JQA4AEkAVwBnAHgAhACKAIYAaABJAEEAOAAjABAACAACAP7//f/8//b/7v/u/+3/7f/u
/+7/6f/l/+P/3//Z/9r/2f/U/9L/1f/T/9L/1v/W/9L/0P/S/9b/1//Z/9r/4P/m/+r/
6v/q/+r/6v/q/+r/6v/q/+r/6//s/+z/7v/u/+7/7v/u/+7/7v/u/+z/7P/u/+7/7//v
/+//7//y//P/8//z//H/8f/x//H/8P/w//D/8f/z//P/8//z//X/9v/2//b/9f/1//f/
+P/4//j/+f/5//3//f///wAAAAABAAIAAwACAAIAAgAEAAcABwAJAAsACgAKAAoACgAK
AAwADQAOABAAEgATABMAEgATABUAFQAUABQAFAAUABUAFQAVABUAFQAVABUAFQAUABQA
EgARAA8ADwANAA0ACgAJAAkACQAJAAgACQAKAAcABQADAAMAAwADAAIAAQABAAAAAAAA
AP////////3//P/7//v/+//7//v/+//5//n/+v/6//n/+//6//r//P/+//3//f/9//z/
+v/4//b/9//4//n/+v/4//n/+f/5//n/+f/6//r/+//8//3//v/8//3//f/8//v/+//6
//r//P/8//v/+//9//3//f/9//v/+//7//v//P/8//z//P/6//v/+//6//r/+v/6//n/
9//3//j/+P/4//j/+v/6//z/+v/5//n//P/8//v/+f/5//n/+f/3//v/+//7//v/+v/5
//n/+P/3//j/+f/6//b/+P/4//j/9//1//X/9v/3//f/9//3//f/9//3//b/9P/0//X/
9v/4//j/9//2//r/+P/1//X/9P/2//b/9v/2//j/+P/5//r/+P/3//b/9f/3//f/+f/6
//3///8AAAEAAgACAAMABAACAAIABAAEAAYABQAFAAYACAAMAA4AEgARABEAEAAOABAA
EQASABQAFAAUABQAFAATABEAEQAOAA0ACQAHAAYABQACAP///P/7//r/+P/3//j/9//0
//P/8//z//P/8//x//D/7//u//D/8P/u/+7/7P/t/+3/7f/r/+v/6//q//L/8P/u/+3/
7v/u/+//9P/1//j/BQAUACUANgBHAFUAZQB0AIQAjgCUAHwAUwBDAEIAMQAaAAwABgAC
AAMABAD+//j/9v/z//H/8P/w/+//6//p/+f/4//g/93/3P/c/9n/1//Y/9j/1v/W/9b/
2v/a/9v/3f/g/+T/6v/u//D/7P/q/+z/7f/u/+//8P/u/+//8P/w//L/8v/y//L/8P/w
//D/8P/y//L/9P/0//X/9f/1//X/9P/1//X/9f/z//P/8//z//b/9v/2//f/9//3//f/
9//3//j/+P/4//n/+f/7//z/+v/6//v/+//9//3///8AAAIAAwAEAAUABAAEAAQABgAH
AAcACQALAAsACgAJAAgACQAMAA4AEAAQABIAEwATABQAFQAXABcAFAAUABQAFAAVABUA
FQAVABMAEwATABMAFAAUABIAEQARABEADwAPAA4ADQANAA0ADAAKAAoACgAJAAcABQAF
AAcABwAGAAUAAwACAAIAAgAAAP///v/7//z/+//7//v/+//7//v/+f/7//z//P/7//n/
+P/4//r/+P/3//f/9//6//r/+v/6//r/+v/6//r//P/9//3//f/9//3//v/+//z//P/8
//z//P/9//3//P/8//3//f/+//z//P/7//v/+//7//v/+//7//v/+//7//r/+v/6//r/
+P/5//n/+P/4//j/+P/3//f/9//4//j/+P/4//r/+v/4//b/9f/1//j/+P/3//X/9//3
//f/9f/1//X/9f/1//X/9f/2//b/9v/2//b/9v/y//T/9P/0//T/8//0//b/9//3//f/
9//3//f/9//2//X/9P/0//T/9P/0//P/8v/0//T/8f/0//f/+P/5//r/9v/0//P/8v/z
//P/8//z//T/9f/4//r/+f/7//z//f///wAAAgAEAAMAAgADAAIABAADAAMABAAGAAoA
DAAQABAADwANAAoADwARABMAFgAUABIAEAAOAAsACQAJAAYABQABAP///v/7//j/9f/y
//L/8v/x//H/8P/v/+z/6//t/+3/7f/t/+//7v/t/+z/7P/s/+r/6v/o/+n/6f/p/+X/
5f/l/+T/5v/k/+T/5f/m/+j/7f/4/wUAEgAlADgASQBYAGkAeQCHAJIAjgBwAE4AQgA3
ACcAGAAPAAgABgAGAAAA+//2//D/7v/y//H/6f/k/+T/5f/n/+H/2//V/9T/0//U/9j/
1//R/9D/1P/S/9D/1P/a/9z/2//d/+T/6P/o/+r/6v/m/+L/4v/l/+b/5//o/+j/6f/q
/+r/7P/s/+z/7P/u/+7/7v/u/+3/7P/t/+z/7f/t/+3/7f/w//H/8f/x//H/8f/x//H/
8v/y//L/8//z//P/8//z//P/9P/0//T/8//z//X/9v/4//j/+f/5//n/+f/7//z///8B
AAMABQAFAAQAAwAEAAMAAwAFAAcACQAKAAsADAAKAAwADQAOAA4AEAARABEAEQARABIA
EQATABQAFQAWABQAEwASABEADwAPAA8ADwAOAA4ADAALAA0ADQALAAsACAAHAAcABwAI
AAYABgAGAAMAAQD///////////7//f/9//z//P/8//n/+f/5//f/+P/3//f/9//5//n/
+f/3//X/9v/2//X/9f/0//T/9v/2//X/9f/1//j/+P/4//j/9//2//X/9P/1//f/+P/5
//n/+f/6//r/+P/4//j/+P/4//n/+f/4//b/9//3//j/+f/6//r/+//5//f/9f/z//T/
9f/2//f/9v/2//b/9v/2//f/9//2//j/+P/4//f/9v/1//X/9P/0//T/9v/2//j/9v/1
//X/9f/0//L/7//y//P/9P/z//P/8//z//P/8//z//T/9P/0//T/9P/0//L/9P/0//T/
9f/x/+//8P/w//D/8P/w//H/8P/w//D/8//z//P/8//x//H/8//0//X/9//4//n/+P/4
//n/+v/8//z//v/+/wAA/////wAAAQAEAAUACAAKAAsACwAKAAsACwALAAwADQAOAA8A
EAARAA8ADwAMAAsABwAFAAQAAwAAAP3/+v/5//j/9v/1//L/8f/u/+3/6//r/+v/6//r
/+r/6f/o/+j/6P/m/+b/6P/p/+n/6f/n/+f/5//m/+b/4v/k/+X/4v/i/+H/4P/j/+b/
7f/8/wsAGgAxAEkAWQBkAHQAhgCUAJoAhQBdAEIAOwAsABQACgAEAPv//v8AAPj/8P/t
/+3/7v/u/+3/6//j/93/2f/W/9X/1P/U/9X/1//U/9L/1P/W/9T/0P/Q/9H/0//W/9b/
1v/c/+b/6v/q/+j/6P/o/+j/6P/m/+f/6P/o/+b/5v/m/+b/5//o/+n/6v/q/+r/7P/s
/+//7//v/+//7//v/+7/7f/v/+//7//v/+7/7v/u/+//7//v/+//7//w//L/8//0//X/
9f/3//j/9v/2//f/9//7//v//f/+//7///8AAAEAAgACAAIABAAFAAUABwAJAAwADAAM
AAwADAAOAA8AEAAOABAAEQARABIAEwAVABUAFgAWABYAFgAXABcAFwAXABYAFQAUABMA
EwAUABMAEwARABEADwAPAA4ADQANAA0ADAAKAAoACgAHAAUAAwADAAMAAwACAAEAAQAA
AAAAAAABAAEAAQD///7//f/9//3//P/7//r/9//1//b/9v/1//f/9v/2//j/+P/3//f/
9//4//j/+P/4//j/+P/4//j/+P/5//n/+f/3//f/+P/4//j/+P/4//j/+v/7//v/+v/4
//n/+f/6//j/+P/3//f/+P/5//r/+//7//v/+//7//r/+v/6//r//P/9//3//P/7//r/
+f/3//n/+f/6//r/+P/4//r/+v/8//r/+f/5//n/+P/2//P/9//3//f/9f/5//n/+f/5
//j/9//3//b/9f/2//f/+P/2//j/+P/4//f/9f/1//b/9v/1//T/8//3//b/+P/4//j/
+P/3//b/9v/2//f/9//3//f/9//3//n/+v/7//3//v///////v/+//7/AAAAAAIAAgAC
AAEAAQACAAMABgAHAAoADgAPAA8ADgAOAA8AEAASABQAFAAUABQAEQAPAA8ADAAMAAkA
CAAIAAcABAABAP7/+//6//j/9//4//f/9P/z//L/8f/w/+//8P/w//D/8P/w//D/7v/u
/+z/7f/t/+3/7P/t/+7/7v/s/+z/7P/p/+r/6P/l/+j/8//2//3/CAAVACQAOQBNAF0A
bAB6AIoAlACWAH0AVQA+ADkALAAYAAwABgABAAAAAAD8//T/7//t/+7/8P/v/+n/5//l
/+P/3v/Z/9T/1P/V/9f/1v/W/9b/1P/S/9T/1v/Z/9n/2v/c/+L/6P/u//D/8P/u/+z/
7P/s/+z/6v/r/+z/7P/u/+7/7v/u/+7/7v/u/+7/8P/w//L/8v/y//H/8P/v/+//7//u
/+3/8P/x//L/8//y//L/8v/z//P/8//z//P/9P/2//f/+P/4//f/+P/4//b/9v/3//f/
+v/7//7/AAD+////AAABAAQABAAEAAYABQAFAAcACQAMAAwADAAMAA4AEAARABIADwAQ
ABAADwASABMAFQAVABYAFgAWABYAFwAXABcAFwAVABUAFQAVABQAFAASABEAEwATABEA
EQANAAsACgAJAAkACAAJAAoACwAJAAcABwAGAAUAAwABAAEAAAAAAAAA/P/7//r/9//5
//n/+v/7//r/+f/4//X/9f/2//b/9f/1//T/9P/2//j/9//3//f/+P/4//j/+P/4//j/
+P/4//j/+f/5//n/+f/5//r/+v/4//j/+P/4//v//f/+//7//P/9//3//v/+//7//f/9
//3//f/9//3//v///wAAAQD+//7//v/+//z//f/9//z//P/8//z/+//7//v//P/8//z/
/P/+//7/+//4//b/9f/4//r/+//7//v/+//7//n/+f/5//n/+f/6//v//f/+//v/+v/5
//j/+P/6//r/+v/3//X/9f/2//n/+f/5//n/+P/3//b/9P/y//b/+f/+//3//P/7//r/
+P/2//X/9P/3//f/9//3//n/+f/7//z//f///wAAAQAAAAAAAQACAAQABAAGAAYACAAH
AAcACAAHAAoACwAOABAAEQARABAAEgATABQAFgAWABYAFgAWABUAEwATABAAEQANAAsA
CgAJAAYAAwAAAP3//P/6//n/+v/5//b/9f/3//f/9//3//f/9v/1//T/8//y/+//7v/u
/+//7//v/+//7//v/+7/6v/w//L/6//o/+r/8f/w//H/+v8JABYAIwA0AEkAWQBnAHYA
hACOAJQAhgBfAEMAQAAxABoADgAIAAAAAQAEAP7/9v/0//P/8f/w/+r/6//r/+n/5//l
/+D/2//Y/9j/2f/b/9z/2v/Y/9j/1v/Y/9r/1//X/+D/5v/q/+7/8P/w//D/8P/w//D/
8P/w//D/8f/y//L/9P/0//T/9P/y//L/8v/y//L/8v/0//T/9f/1//X/9f/2//f/9//3
//f/9//3//f/+v/6//r/+//5//n/+f/5//r//P/9//7//P/7//z//P/+//7//////wMA
AwAFAAYABgAHAAgACQAKAAoACgAMAAwACwAMAA0ADwAQABEAEgAUABYAFwAYABgAGgAb
ABsAHAAdAB8AHwAeAB4AHgAeABwAGwAaABkAGwAbABsAGwAaABoAGAAXABcAFwAVABUA
FAATABMAEwASABAAEAAQAA0ACwAJAAkACwALAAoACQAFAAQABAAEAAMAAwADAAEAAQAB
AAIAAwABAAEAAQD///3//v/+//3/+//6//r//P/9//3//v///wAAAAAAAAAA///+//3/
/P/9////AAABAP////8AAAAAAgACAAIAAgAAAAEAAQAAAAAAAQABAAIABAAEAAMAAwAD
AAMAAwADAAEAAQABAAEAAAAAAAAAAAAAAAEAAQAAAAIAAgACAAEAAQABAAIAAgD+//7/
AAAAAAIAAAD/////AAAAAP///f/////////9/////////////f/9//7//v/8//z//P/8
//z//v/+//7//P/5//j/+P/6//v//P/9//3//f/9//z//v/+////AAAAAAAA///+//j/
/P/9//v/+v/8//z//P/8//3//P/8//z/+//7//v/+//7//v//f/+/wAAAwAFAAcACgAK
AAsADAAJAAgACQAIAAgABwAHAAgACwAQABMAGAAXABcAFgAUABYAFwAYABoAGAAYABgA
GAAZABcAFwAUABMADwANAAwACQAGAAMAAAAAAAAA//////z/+//4//f/+f/5//n/+f/3
//b/9f/0//b/9v/0//T/9P/1//X/9f/z//P/8//y//L/8P/w/+//9P/4//v//v8BAAQA
CwAcADEARABTAGEAcQCAAI4AmACOAGoATQBFADwAJwAWAA4ACAAEAAUAAgAAAAIAAgD/
//n/9P/w/+3/6//t/+n/4//g/9//3v/c/93/3f/c/97/3v/e/9z/3v/m/+n/5//m/+r/
8P/0//T/8v/0//b/9f/0//P/8v/0//X/9v/2//T/9P/0//T/9v/2//b/9v/0//T/9v/2
//n/+f/5//n/+f/5//j/9//5//n/+f/5//r/+v/6//v/+//7//v/+//7//z//P/8////
//8BAAIABAAEAAUABQAGAAUABgAGAAYABwAIAAkACgAKAAoADAAPAA8AEQATABUAFgAX
ABgAFQAWABYAFgAYABoAGwAbABwAHQAfAB8AHQAcABsAGgAaABsAHAAdAB0AHQAdAB0A
GgAaABgAFwAXABcAFQAVABQAEwATABMAEgAQABAAEAARAA8ADQANAAwACwAJAAcABgAG
AAcACAAHAAcABwAFAAMAAQAAAP//AQABAAEA//8BAAIAAgABAAEAAAAAAAIAAQD///7/
/f/+//7//v/+////AAABAAIAAgADAAMAAwAFAAUABgAGAAQABAAEAAQAAgADAAMAAgAE
AAUABQAGAAQABAADAAMABQAFAAUABQADAAMAAwADAAIAAgACAAIAAgADAAMAAgAEAAQA
BAADAAEAAQACAAIAAgACAAQABAACAAAA/////wAAAAD///3//f/9//3/+///////////
/wEAAQACAAIA/v/+//7//v/6//z//P/8//3/+//7//z//f/9//3//f/7//v/+//6//j/
+P/5//r/+v/8/wAA///+//3//P/9//z//P/8//z/+//6//n/+//7//3//v8BAAMABAAF
AAgACAAJAAoACQAIAAkACAAGAAUABQAGAAkADgARABYAFgAVABMAEAATABUAFwAaABcA
FgAVABQAEQAPAA8ADAANAAkABwAGAAIA/v/6//b/9//2//T/8//z//P/8f/x/+//7//v
/+//7f/s/+v/6v/s/+z/6v/q/+3/7//w//H/7f/r/+n/5v/o/+j/6P/l/+T/6P/x//T/
+f8IABsALAA9AEwAWQBrAH8AigCSAIgAZABIAEcAPQAiAA8ADAAIAAQAAgD9//b/8v/w
//L/9f/x/+r/5v/h/9//3//d/93/3P/Z/9b/1v/V/9X/0v/S/9T/1v/Y/9r/3v/h/+X/
5v/o/+r/6v/o/+r/7v/w/+7/7v/u/+7/7v/v//D/8P/w//D/8P/w//D/8P/w//D/8P/w
//L/8v/z//P/8//z//X/9//4//n/+f/5//n/+f/5//j/9//3//j/+f/6//v/+f/6//r/
+v/5//n/+//8//3//v8AAAEAAgABAAIAAgAEAAUABgAHAAgACAAIAAoACwALAA0ADwAQ
ABAAEAAQAA4AEAARABIAFAAWABcAFwAaABsAHQAdABsAGgAZABgAFwAXABcAFwAXABcA
FwAXABYAFgAUABMAEwATABEAEQAOAA0ADQANAA0ADAANAA4ACwAJAAcABwAHAAcABgAF
AAMAAgACAAIAAgADAAQAAwAAAP///////wEAAQABAP///f/+//7//f////7//v8AAP7/
/f/9//3//v/+//7//v/+//7//v/+//7//////////////wAAAAACAAIAAgACAAAAAQAB
AAAAAAABAAEAAgAAAAAA/////wEAAQABAAEA//////////8AAAAAAAAAAP7///////7/
/v/+//7//f/9//3//v/+//z//P/+//7//v/8//v/+//9//7//v/9//3//f/9//v//P/7
//r/+f/7//v//P/8//z//P/8//z/+P/6//r/+v/6//n/+v/8//v/+//7//v/+v/5//j/
9v/6//r/+f/6//z//P/8//z/+f/4//j/+P/5//n/+f/5//n/+f/7//z///8BAAIAAwAD
AAIAAgACAAMABAAHAAgACgAJAAkACgAJAAwADQAQABMAEwASABAAEAARABIAFAAVABYA
FwAYABUAEwATABAADQAJAAcABgAGAAQAAgAAAP3//P/6//n/9v/1//L/8f/z//P/8//z
//P/8v/x//D/8P/w/+7/7v/u/+//7//v/+7/7//w//D/6v/s/+z/6f/o/+r/6//s/+3/
8v///w4AGwAuAEEAUQBfAG4AfACKAJQAjABnAEcAQgA7ACYAFgAMAAQAAwAEAP7/9P/y
//H/7f/u//D/7f/n/+f/5f/j/97/1//W/9j/2//b/97/3P/S/9D/1P/Y/9j/3f/f/97/
4P/m/+r/7P/s/+r/6v/s/+z/7P/s/+3/7//x//L/8P/w//D/8P/w//D/8P/w//D/8P/y
//L/9f/1//X/9f/1//X/9P/z//T/9f/2//f/9v/2//b/9//5//n/+f/5//n/+v/6//r/
+//7//3//v/7//r/+v/5//z//f8AAAIAAAABAAIAAwAGAAYABgAIAAcABwAJAAsADgAO
AA4ADgAOABAAEQASABIAFAAVABUAFgAXABkAGQAaABoAGgAaABcAFwAXABcAFwAXABcA
FwAYABgAFgAVABUAFQATABMAEAAPAA8ADwAQAA4ADgAOAA0ACwAJAAkACQAJAAgABwAD
AAIAAgACAAMAAwADAAEAAAD////////9//3//f/7//3//v/+//3/+//6//r//P/8//v/
+//7//7//v/+//7//P/8//z//P/8//3//f/9//3//f/+//7//v/+//7//v/+///////+
//7//////wAAAAAAAP/////9//3//f/9//3//f/9//3//P/8//z//P/8//3//f/8//z/
/P/8//v//f/9//7//v/6//r//P/8//z/+v/5//n/+v/6//n/9//7//v/+//5//n/+f/5
//n/+//7//z//P/5//j/9//2//f/+v/7//z/+f/3//f/+P/7//v/+//7//n/+f/5//j/
+P/4//n/+v/4//j/9//2//j/+P/6//r/+v/6//r/9//2//b/9v/3//f/9//3//n/+f/7
//z/+//9//7///8CAAIAAwAEAAQABAAGAAYAAwABAAAAAAAFAAoADQASABMAEwASABAA
EAARABIAFAAUABQAFAAUABEADwAPAAwACQAFAAMAAgADAAAA/f/6//n/+P/2//X/8v/x
/+7/7f/v/+//7//v/+//7v/t/+z/7P/s/+r/6v/q/+v/6//r/+v/6//r/+r/6P/q/+r/
5//k/+T/6f/u//P/+P8HABQAHwAuAEEAUwBjAHIAggCOAIwAbgBLAD8APAArABIACAAC
AAAAAQAAAPz/9v/0//H/7//u/+r/5//l/+P/3f/Z/9j/0//O/9L/1//V/9L/0P/U/9j/
1v/U/9j/2f/Z/9r/4P/m/+r/6v/q/+r/7P/s/+z/7P/s/+v/6//r/+r/6//s/+3/7v/t
/+z/6//q/+r/6v/s/+z/7f/t/+3/7f/w//H/8f/x//D/7//u/+3/8P/w//D/8f/x//H/
8f/x//H/8v/y//L/8//z//X/9v/3//j/+v/7//z/+//8//z/+v/7//z//f/+//7//v8A
AAIAAwAGAAkACQAIAAcABgAIAAoACwAMAAwADgAPAA8ADgAPABEAEQASABIAEgASAA8A
DwAPAA8AEQARABEAEQAOAA4ADAALAA0ADQALAAsACgAJAAkACQAKAAgACAAIAAUAAwAB
AAEAAAD///3/+//5//j/+P/4//j/+f/6//n/9v/1//X/9f/1//X/9f/z//X/9v/2//X/
8//y//L/9P/2//X/9f/1//T/9P/0//T/8v/y//L/8v/0//X/9f/1//X/9f/2//b/9P/0
//T/9P/2//f/9//2//b/9//3//j/+P/4//f/9//5//n/+f/5//j/9//2//X/9v/2//b/
9v/0//X/9f/0//X/9v/3//f/9//3//j/+P/z//L/8//y//T/8v/x//H/8//0//T/8//1
//X/9f/z//X/9f/1//X/8v/x//H/8P/v//D/8f/y//D/8v/y//L/8//x//H/8v/z//P/
8//z//P/8//z//L/8v/y//P/9P/2//L/8P/y//L/8v/y//T/9P/1//b/9v/1//T/8//x
//H/8//0//f/+f/6//v/+v/6//v//P///wAAAwAEAAEA///+//7/AgAGAAgADAANAA0A
DAAKAA4ADwAQABIAFAAUABQAFAARAA8ADwAMAAsABwAFAAQABQACAP///P/6//j/9f/z
//T/8//w/+//7f/t/+3/7f/t/+z/6//q/+z/7P/q/+r/6P/p/+n/6f/o/+n/6v/q/+j/
6P/o/+f/6P/k/+H/5P/r/+z/8/8AAA0AIAA1AEkAWQBkAHYAiACSAI4AdwBVAEQAPwAw
ABoAEgAMAAcABAAGAAIA+P/x/+3/6v/s/+3/6f/h/+H/4f/c/9f/1v/Y/9f/2f/a/9b/
1P/U/w==
         </WaveFormData>
      </LeadData>
      <LeadData>
         <LeadByteCountTotal>10000</LeadByteCountTotal>
         <LeadTimeOffset>0</LeadTimeOffset>
         <LeadSampleCountTotal>5000</LeadSampleCountTotal>
         <LeadAmplitudeUnitsPerBit>4.88</LeadAmplitudeUnitsPerBit>
         <LeadAmplitudeUnits>��V</LeadAmplitudeUnits>
         <LeadHighLimit>2147483647</LeadHighLimit>
         <LeadLowLimit>268435456</LeadLowLimit>
         <LeadID>V1</LeadID>
         <LeadOffsetFirstSample>0</LeadOffsetFirstSample>
         <FirstSampleBaseline>0</FirstSampleBaseline>
         <LeadSampleSize>2</LeadSampleSize>
         <LeadOff>FALSE</LeadOff>
         <BaselineSway>FALSE</BaselineSway>
         <ExcessiveACNoise>FALSE</ExcessiveACNoise>
         <MuscleNoise>FALSE</MuscleNoise>
         <LeadDataCRC32>4100207418</LeadDataCRC32>
         <WaveFormData>
8P/v/+//8P/u//D/8P/w/+7/7v/u/+7/7//w//L/9P/0//T/9P/0//b/9v/2//T/+P/8
/wEAAgACAAoAEAAMAAoACgAIAP//8f/e/9H/yf++/7P/rf+4/8v/3//r//L///8TACQA
KAApAC0AMwA4ADwARQBTAF4AZgBvAHcAegCAAIgAjgCPAI0AhQB+AHoAcgBvAHMAdwB3
AG8AZgBkAGAAXQBWAEwAOwAwAC0AKAAgABoAGQAYABUAFQAVABUAFQAUABMAFAATABIA
EgAOAA0ADQAOAAwACQAHAAUAAwADAAEAAAD8//z//P/9/wAAAAD///////////3//f/7
//r/+f/4//j/9//3//b/9//2//T/8//w/+3/8P/u/+v/6v/p/+X/5f/i/+H/3v/g/93/
2v/a/9X/1P/S/8//z//O/8v/yv/L/8v/yf/G/8j/yP/H/8f/yv/K/8v/y//L/87/0P/Q
/9H/0v/V/9f/2//e/+H/5P/m/+n/6//v//D/8f/z//X/+f/7//v///8BAAMABQAIAAkA
CgAMAA0ADwAQABMAFAATABIAEgASABUAFgAXABgAFwAYABgAGAAYABoAGgAZABkAGQAZ
ABkAFwAXABcAGAAWABYAFgAWABQAFAAVABUAFAAUABQAFAAQABAAEAAQABIAEgASABIA
EgASABMAEwAUABMAFAAVABcAFwAXABcAFwAWABYAFwAYABkAGgAbABgAGAAYABgAGQAa
ABsAHAAaABoAGgAbABsAGgAaABoAGgAbABsAGQAXABcAGAAYABoAGgAaABoAGQAYABcA
FgAVABQAFAATAA8ADwAQABAAEAAQABEAEQAOAA4ADgAPAA8ADwANAAsADQANAA4ADwAP
ABAADgAMAAwADAALAAoADAAMAAoACgAKAAoACgAKAAoADAAKAAoACwALAAoACgAHAAUA
BwAIAAoACgAKAAoACQAIAAcABgAJAAkACQAJAAcACAAIAAgACAAJAAsACwAJAAkACQAJ
AAwADAAMAAwACgALAAsADAAOAA4ACwAIAAYABAADAAEA/v/9//z/+P/5//r/+//8//r/
+v/5//n/+f/6//v/+//6//v//////wEAAgADAAQAAgABAAEAAgACAAQABAAEAAMAAgAB
AAAAAgACAAMABAAEAAQABAAEAAQABAAEAAIABAAIAAcACAAOABYAGAAYABYAFAAQAA0A
CQD6/+v/3//W/8v/vf+4/7//0//n//L/+f8DABIAIgApACsALQAuADQAOwBHAE4AWgBl
AGsAcgB2AHYAfACBAIMAgQCAAH4AdgBtAG8AcQBzAHEAZgBaAFYAVwBWAE4ARQA6AC0A
HgAWABIADwALAAcABgAFAAQAAwABAP///P/7//r/+v/6//n/+f/6//r/+f/5//n/+f/5
//f/9v/2//b/9v/3//f/9v/0//P/8//z//H/8f/v/+7/7f/s/+3/7f/u/+7/6//q/+j/
5//o/+X/6P/m/+H/4P/f/9v/2//Y/9f/1P/S/8//zP/M/8v/yv/I/8X/x//G/8P/wv+/
/7//vf+6/7j/uP+3/7f/uP+4/7n/uf+7/77/wP/A/8H/wv/F/8f/yv/M/87/0P/Q/9P/
1f/Z/9v/2//c/93/4v/l/+b/6//t/+//8f/0//P/9P/2//f/+//8////AAAAAAAAAQAC
AAQABAAEAAQABwAIAAgACAAIAAoACgAJAAkACQAJAAkACwALAAsADAAKAAoACgAKAAwA
DAANAA0ACgAKAAoACgAKAAoACgAKAAoACgAKAAoACgAKAAsACwAJAAcABwAHAAkACQAJ
AAkACwAKAAoACwANAA0ADQANAAwADAAMAAwADAAMAAwADAAMAAwADAANAA0ADAAMAAwA
DAANAA0ACwALAAsADAAMAAwADAAMAAwADAAMAAwADAALAAoACgAJAAoACwANAA4AEAAQ
ABEAEQAQABAAEAARAA8ADwANAAsACwALAAwADQAOABAADwAOAAwADAALAAoACAAGAAoA
DAAMAAwADAAMAAwACQAIAAcABgAHAAcABwAHAAgACgALAAwACwALAAwACwALAAsACwAL
AA0ADgAPABAAEAARABEAEgAQABAADQAKAAgABgAFAAMAAwADAAMAAAD+//7//v/+//7/
/v/9//3//f/+//////8CAAMABwAHAAYABgAGAAYABQAFAAYACAAIAAoACgAKAAoACgAK
AAoACAAIAAkACgAKAAoACgAKAAwADAAMAAoADAAOABEAFAAYABwAIAAgAB4AHAAcABUA
CQD4/+n/3//a/83/wf/G/9n/6//7/wIACwAZACgAMgA5ADkAOQA8AEQATQBVAF4AagB1
AHkAfACEAIwAkACRAJEAjQCGAH4AeAB3AHsAfwB5AG8AZgBiAGAAXwBcAFIARQA0ACkA
IgAcABYAEQAQAA0ADQANAAoACQAHAAUABAADAAIAAgAAAP////8AAAIAAQABAAEAAQAB
AP///v/8//z//P/9//v/+v/4//f/+f/5//f/9//5//j/9//2//T/8//z//L/7//u/+z/
6//q/+f/6v/o/+X/5P/j/9//3//c/9v/2P/Y/9X/0v/S/9H/0P/O/8v/zf/M/8n/yP/F
/8X/w//A/8H/wv/C/8P/wv/C/8P/w//B/8T/xv/G/8n/yv/N/8//0//W/9n/3P/c/9//
4f/l/+j/6f/r/+3/7f/v/+//8//z//X/9//6//7/AAADAAUABwAIAAsADAAMAAwADQAO
AA8ADgANAAwADgAQABEAEgAUABYAFgAVABIAEQAQAA8AEgATABQAFgAUABQAFAAUABIA
EgATABMAFAAUABQAFAAUABQAFAAUABQAFAAUABQAFgAWABcAFwAVABMAEwATABMAEwAT
ABMAEwASABIAEwARABEAEQARABEAEgATABQAEgASABIAEgAQABAAEAARABMAEgASABIA
EwAVABYAFQATABMAFAAUABQAFAAUABQAFAAUABQAFAAUABQAFQAVABMAEwAUABQAEgAS
ABMAEwARABIAEwAVABUAFQATABEAEgARABEAEQATABYAFgAWABQAFAATABIAEgASABAA
EAATABQAFQAWABgAFAASABAAEAASABIAEgASABIAEgASABIAEwATABMAEwARABIAEgAS
ABMAFQAYABkAFwAXABcAFwAYABgAGAAYABgAGQAZABoAGAAYABUAEgASABAADwANAA0A
DQANAAoACAAIAAgACAAJAAoACgALAAgACAAIAAcACQALABAAEQAQABAAEAAQAA4ADQAN
AA4ADgAQABAAEAASABIAEgASABAAEAARABIAFAAUABQAFAASABIAEgAQABAAEgAXAB4A
IAAmACoAKAAkACQAIgAfABcABgD1/+n/4P/V/8n/yP/Z/+///f8GAA8AGwAoADYAPQA9
AD8ARgBMAFEAWQBkAG4AdQB7AIAAiACQAJYAmQCZAJcAlACOAIIAewB7AH8AgQB7AHIA
bgBqAGcAZABgAFUASAA7ADAAKAAiAB8AHAAXABUAEwASABEADwANAA4ADQAMAAwACgAJ
AAkACgAJAAcABgAFAAcABwAFAAQAAgACAAIAAwADAAIAAAD///3//f/7//v//v/+//7/
/v/8//v/+//6//n/+P/2//X/8v/v//L/8P/r/+r/6f/l/+f/5P/j/+D/3//b/9f/1v/U
/9T/0//R/8//zv/L/8r/yf/J/8f/xP/G/8b/xf/F/8b/xv/H/8f/xf/I/8r/yv/J/8r/
zf/P/9X/2P/b/97/3v/h/+P/5//q/+v/7f/v//H/8//z//f/9//5//v//v///wAAAgAD
AAgACgAOABAADwAOAA4ADgAOAA4ADgAOABEAEgASABIAEAASABIAEQAUABUAFgAXABYA
FQAUABQAEgASABIAEgAUABQAFQAVABQAFAAUABQAEwAUABUAFgAUABQAFAAUABQAFAAV
ABUAFQATABMAEwATABMAEwATABMAEgASABMAEQARABEAEQARABIAEwAUABIAEgASABIA
EgASABIAEwATABIAEgASABQAFQAVABMAEQARABIAEgASABIAEgASABIAEgASABIAEAAQ
ABEAEQAPAA8AEAAQAA0ADAAMAAsADQAOAA8AEQARABEADwANAA4ADQANAA0ADgAQAA8A
DgAOAA4ADQAMAAwADAAKAAoADAAMAAwADAAMAAwACgAKAAwADAAMAAwACwAKAAkACAAH
AAcABwAHAAoADAANAA4AEAARABMAEwARABEAEQARABAAEAAQABAAEAARABEAEgARABAA
DAAIAAgABgAFAAMAAwADAAMAAAD+//7//v/+//7//v/9//3//v8AAAIAAwACAAMABwAH
AAYABgAGAAYABAADAAMABAAEAAYABgAGAAYABgAGAAYACAAIAAkACgAHAAYABQAEAAUA
BgAHAAYACAAMABMAFAAWABgAFgAUABQAEAAEAPP/5//c/9P/xf+6/8P/2f/s//P/9//7
/wgAGQAhACAAIAAnACsAMwA+AEgATwBZAGIAaABrAHEAeAB+AIQAggB7AHUAcwBsAGYA
bABvAG0AaQBjAFUAUABQAE4ASQBCADQAIwAYABMADgAKAAQAAwADAP///v/9//r/+f/3
//X/9v/1//T/9P/0//P/8//0//L/8f/x//H/8f/x/+//7v/r/+r/6f/p/+v/6v/o/+f/
5//n/+X/5f/l/+T/4//i/+H/3//e/9z/2//a/9j/1//Y/9X/2P/W/9L/0P/O/8n/x//E
/8P/wP/C/7//vP+8/7j/tv+z/6//sP+w/67/rv+t/63/q/+o/6j/qP+n/6f/qP+o/6n/
qf+p/6z/rv+u/7H/tP+5/73/vv/A/8L/xP/F/8f/yP/L/8//0f/U/9f/1//X/9X/1//b
/93/3//i/+P/5P/m/+f/6P/o/+r/6v/t/+7/8P/y//H/8P/v/+7/8f/y//L/8v/w//L/
8v/x//D/7//u/+3/7v/v//D/8v/x//D/7//u/+7/7v/v/+//7v/u/+7/7v/s/+z/7P/s
/+z/7P/s/+z/6//q/+r/6f/q/+n/6v/r/+n/6f/p/+n/6f/o/+j/6f/o/+f/5v/l/+b/
5v/m/+b/5v/m/+b/5v/m/+b/5v/n/+b/5P/j/+L/4v/j/+P/4f/j/+P/5P/k/+L/4v/i
/+L/5P/k/+T/5P/i/+L/4//j/+P/4//k/+T/4//i/+L/4f/h/+L/4//l/+X/5f/j/+H/
5P/j/+P/5P/k/+T/5P/k/+L/4v/i/+L/4//j/+P/4//j/+T/5P/k/+L/4//l/+X/5//n
/+f/5//m/+b/5v/m/+j/6f/p/+r/6v/q/+f/5P/l/+T/5P/j/+D/3//e/9r/3P/c/9z/
3P/a/9r/2f/Z/9f/2P/Z/9n/2f/Z/9z/2//f/+D/4f/i/+L/4f/h/+L/4P/i/+L/4v/g
/+D/4P/g/+D/4P/h/+L/4v/i/+L/4v/k/+T/5P/i/+T/5P/l/+j/7v/w//L/+P/8//r/
+v/5//X/7P/d/83/xP+5/6//pP+j/6//w//S/9n/3f/q//j/AQADAAcADgASABkAIQAo
ADIAPQBFAE4AVgBaAF4AZQBpAGsAaABmAGQAWwBNAEsAVQBZAFQATABEAD8AOgA6ADcA
KgAbAA4ABgD+//f/9P/v/+3/6//o/+f/5f/j/+L/4f/g/+D/3v/d/93/3v/c/9v/2//b
/93/3f/b/9r/2P/Y/9j/2f/b/9r/2P/X/9X/1f/T/9P/1f/U/9P/0v/S/9H/0f/Q/8//
zv/M/8v/yv/H/8r/yP/D/8L/wf+9/73/uv+5/7b/t/+1/7P/tP+v/67/rP+p/6f/pv+j
/6L/of+h/5//nP+a/5r/mf+Z/5r/mv+b/5v/m/+e/6D/oP+j/6T/p/+p/6r/rP+u/7D/
tP+3/7n/vf/A/8H/w//F/8f/yf/J/83/z//R/9P/1v/V/9b/2P/Z/9z/3v/i/+T/6P/o
/+n/6v/u/+7/7v/u/+//8P/w//D/7//w/+//7f/v/+//7//v//H/8f/x//L/8v/y//L/
8v/y//L/8//z//D/8P/w//D/7//w//H/8v/w//D/8P/w//H/8v/0//X/9f/z//P/8//1
//X/9f/1//P/8v/y//P/8//z//P/8//y//L/8v/y//L/8v/y//L/8P/w//D/8f/z//L/
8v/y//L/8//z//H/8f/x//L/8v/0//T/9P/0//T/9P/0//T/9P/0//X/9f/z//P/9P/0
//L/8v/z//P/8//0//X/9//1//X/8//x//L/8//1//f/9//4//b/9P/2//L/8//0//X/
9v/0//T/9P/0//f/9//3//f/9//4//j/+P/4//n/+//7//v/+//7//v//P/8//z//P/+
//////8AAAEAAgAAAP7//P/6//n/9//z//P/8//w/+//7v/t/+z/7v/u/+3/7f/r/+z/
7f/t//D/8f/1//X/9v/2//b/9v/2//X/9f/2//T/9v/2//b/9//4//n/+v/4//j/+f/6
//j/+P/4//j/+P/4//j/9v/4//z///8AAAQABgAIABAAFgASAA4ADQALAAQA9//j/9T/
z//F/7j/t//D/9f/6v/1//3/CAAWACMAKQApACoAMAA3ADsARABQAF0AZwBsAHYAfACC
AIUAiQCJAIYAggB8AHMAawBtAHcAdwBuAGQAXABZAFQAUgBNAEQANQAkABgAFAAPAAwA
BwAFAAMAAAD///3/+//6//n/+P/4//j/9//3//j/+P/3//f/9//0//P/8P/u/+3/7v/v
//H/8//y//D/7//v/+//7f/t/+3/7P/r/+r/6v/p/+n/6P/o/+j/5//n/+X/4f/j/+D/
3//e/93/2f/a/9j/2P/W/9T/0f/O/87/y//K/8j/xf/F/8T/wf/A/73/vf+7/7j/uP+4
/7f/t/+4/7j/uf+5/7n/vP++/77/vf++/8H/w//I/8r/zP/O/9D/0//V/9n/3P/d/9//
4f/j/+X/5f/p/+v/7f/v//L/9f/2//j/+f/5//r//f/+/wAAAAABAAIABAAEAAQABAAF
AAYABgAGAAQABgAGAAUABgAHAAgACQAJAAkACQAKAAoACgAKAAoADAAMAA0ADQALAAoA
CQAIAAgACAAIAAgACAAIAAgACAAGAAYABwAHAAUAAwADAAMAAwADAAMAAwAEAAQABQAH
AAUABQAFAAUABAAEAAQABAAEAAQABAAEAAQABAAEAAUAAwACAAIAAgACAAMAAwABAAMA
AwAEAAQAAQAAAP///v///wAAAQACAAIAAgADAAMA/////wAAAAABAAIABAAFAAQABAAE
AAUAAwADAAEA////////AAABAAEABAAEAAQAAgACAAEAAAACAAIABgAGAAQABAAEAAQA
AgACAAIAAgABAAEAAQABAAMABgAIAAoACQAJAAoACQAJAAkACQAJAAgACAAIAAgACgAL
AAsADAAKAAoABwAEAAQAAgABAP//+//7//v/+P/4//j/+P/4//b/9v/1//X/9v/4//r/
+//8//3/AQABAAAAAAAAAAAA/////wAAAgAAAAIAAgACAAQABAAEAAQAAwACAAIAAgAC
AAIAAgACAAQABAAEAAIAAgAGAAkACgAOABYAHAAaABgAFgAUABEABwD6/+v/3//Y/8//
w/+8/8f/3//v//j///8HABYAKAAzADMAMQA2ADoAQwBNAFYAXgBpAG8AdgB8AIIAiACP
AJEAiwCEAH4AdABvAHEAdwB5AG8AZgBgAFoAVQBUAE4AQQA0ACkAHgAYABYAEQAOAAkA
BwAFAAQAAwABAP///P/7//r/+v/6//n/+f/6//r/+f/5//n/+f/5//f/9v/0//T/9P/1
//P/8v/w/+//7//v/+3/7f/v/+7/7f/s/+r/6f/p/+j/5f/k/+L/4f/i/9//4v/g/93/
3P/b/9f/2f/W/9X/0v/S/8//zP/M/8f/xv/E/8H/wf/A/73/vP+7/7v/uf+2/7j/uP+3
/7f/tv+2/7f/t/+5/7z/vv++/7//wP/D/8X/x//I/8n/yv/N/9H/1P/Z/9z/3f/f/+H/
4//l/+X/6f/r/+3/7//y//P/9P/2//f/+f/6//3//v/+//7///8AAAQABAAEAAQAAwAE
AAQABAAEAAYABgAFAAUABQAFAAUABQAFAAUABgAGAAYABgAGAAQABAAFAAUABgAGAAYA
BgAGAAYABgAGAAQABAAEAAQABAAEAAUABQAHAAUABQAFAAMAAwADAAMAAwACAAIAAwAB
AAEAAQABAAIAAgACAAIAAAAAAAAAAAAAAAAAAAABAAMAAgACAAIABAAFAAUAAwABAAEA
AgACAAIAAgACAAIAAQAAAP///v8BAAIABAAFAAMAAwAEAAQABAAEAAUABQAFAAYABwAJ
AAcABwAFAAMABAADAAMAAwAFAAgACAAIAAgACAAHAAYABgAGAAQABAAEAAQABAAEAAQA
CAAIAAQABAAEAAQABAAEAAYABgAGAAYACQAJAAkACQAGAAYABQAEAAYABwAJAAkACgAL
AAwADQANAAwACwAKAAwADQANAA4ADAAMAAkABgAEAAIAAQD///7///8AAP7//P/8//z/
/P/8//z/+//7//3//v///////v///wMAAwAEAAQABAAEAAQAAwADAAQABAAGAAYABgAE
AAQABAAEAAQABAAFAAYACAAIAAgACAAKAAoACgAIAAYABgAJABAAGAAeAB4AHAAaABgA
FAANAAMA8v/j/9n/0P/F/73/wv/V/+v/9/8CAA0AGwAmAC4AMQAzADUAOgBCAEsAWQBk
AHAAdQB3AHgAgACIAIwAiwCJAIcAggB4AHIAdQB7AHsAdQBrAGIAXgBeAFkAUgBIADkA
KgAfABgAFAASAA0ACQAFAAQAAwAEAAMAAQD///7//f/8//z//P/7//v//P/6//n/+f/5
//n/+f/3//b/9v/2//b/9//2//T/8f/v//H/8f/v/+//8f/w/+//7v/s/+v/6//q/+v/
6v/o/+f/5P/h/+T/4v/h/+D/3//b/9v/2P/X/9T/0//P/8v/yv/I/8j/x//F/8X/xP/B
/8D/vP+7/7j/tP+1/7b/tv+3/7b/tv+3/7f/uf+8/77/vv/B/8L/xf/H/8j/yv/M/87/
0P/T/9X/2f/e/9//4f/j/+f/6f/p/+3/7f/v//H/9P/z//T/9v/3//n/+v/9//7/AAAA
AAEAAgACAAIAAgACAAMABAAEAAQABgAIAAgABwAHAAcABwAHAAkACQAJAAoACQAIAAcA
BgAGAAYABwAHAAYABgAGAAYABgAGAAYABgAGAAYABgAGAAUABAAEAAMABAADAAQABQAF
AAUABQAFAAQAAgABAAEAAgADAAQABQACAAIAAgACAAAAAAAAAAAAAgACAAIAAwADAAIA
AgACAAAAAQABAP//AQABAAIAAgACAAIAAgACAAIAAgACAAIAAAAAAAEAAQABAAEAAgAC
AAIAAgADAAMAAgACAAIAAwAFAAUAAwABAAIAAQABAAEAAgAEAAMAAgAAAAAA///+////
AAD//wAAAAACAAIAAAAAAAAAAAAAAAAAAAAAAAEAAQABAAEA//8AAAAAAAACAAMABQAF
AAcABwAHAAcABgAGAAYABgAEAAUABQAGAAYABgADAAAA/v/8//v/+f/3//f/9//0//T/
9P/0//T/9v/2//X/9f/1//b/9//3//b/9//7//v//v/+//7//v/8//v/+//8//r//P/8
//z//v/+//7//v/+//7///8AAP7//v/+//7//f/8//v/+P8AAAYACQAIAAoAEgAUAA4A
CAAKAAYA9//n/9z/0f/H/7z/tf+//9L/4f/t//f/AgALABUAHgAgAB8AIwAnADAAOgBF
AFEAWgBeAGEAZQBsAHIAegB+AIMAfwBzAGQAXgBkAGkAZwBjAFkAUQBMAEoASABDADwA
MAAhABQADQAIAAgABAD7//n/9f/0//P/8//z//L/8f/w/+//7v/u/+z/6//r/+z/7P/r
/+v/6//r/+v/6f/o/+f/6P/p/+v/6f/o/+b/5f/n/+f/5f/l/+T/4v/g/97/4P/f/9//
3v/b/9r/2P/X/9b/0//W/9T/z//O/83/yf/J/8b/xf/C/8L/v/+8/7z/u/+6/7j/tf+1
/7T/sf+w/6//r/+t/6r/q/+s/6z/rf+u/67/r/+v/6//sv+0/7T/tf+2/7n/u/++/8D/
wv/E/8j/y//N/9H/0//T/9T/1f/X/9n/2f/d/9//4f/j/+b/6P/q/+3/7//w//D/8v/y
//T/9P/1//b/+P/4//j/+P/3//j/+P/4//j/+v/6//n/+f/5//n/+f/6//v//P/+//3/
/P/7//r/+v/6//v/+//6//r/+v/6//r/+v/6//r//P/8//z//P/8//z//f/9//v/+f/5
//n/+v/7//z//f/7//r/+v/7//n/+f/5//n/+P/4//j/+P/4//j/+P/4//r/+v/6//v/
+//6//r/+v/6//v/+//5//v/+//8//z/+v/6//r/+v/8//z//P/8//r/+v/7//v/+//7
//z//P/8//z//f/9//z//P/8//3//f/9//v/+f/5//n/+v/7//z//v/9//z/+v/6//n/
+P/8//z/+P/6//z//P/8//z//P/8//z//P/7//v/+//7//v//P/8//z//v///wEAAQAB
AAEAAQABAAAAAAAAAAAAAQADAAQABgAGAAYAAwAAAP3/+v/4//X/9P/1//b/9P/0//T/
9P/0//L/8v/x//H/7//w//H/8f/z//X/+v/7//7//v/+//7//v/9//3//v/9//7//f/8
//7//v/+//7//v/+////AAD///7//f/8//7//v/+//z/AAAAAP//AAAKABIAGAAYABIA
DgAMAAsABwD+/+3/3f/S/8v/v/+0/7v/zf/h//D//f8FABAAHgAnACkAKwAuADQAOwBD
AEwAVABdAGcAbgByAHoAhACHAIcAhQCCAH4AeABtAGsAbwBzAHMAbABgAFgAWQBYAFAA
RQA4ACkAHgAYABAACQAHAAMAAgABAAIAAQD///3//v/9//z//P/6//n/+f/6//n/9//2
//X/9f/1//P/8v/x//L/8//1//P/8v/w/+//7//v/+3/7f/v/+7/7f/s/+r/6f/p/+j/
6P/o/+f/5//l/+H/4//g/93/3P/b/9f/1//U/9P/0P/Q/83/yv/K/8f/xv/E/8H/w//C
/7//vv+9/73/u/+4/7b/tv+1/7X/tv+2/7f/t/+1/7j/uv+6/7v/vP+//8H/wv/E/8b/
yP/L/8//0v/X/9j/2f/b/93/3//h/+H/5f/p/+v/7f/w/+//8P/y//P/9f/2//n/+v/8
//z//f/+/wEAAgADAAQAAwAEAAQABAAEAAYABgAFAAcABwAHAAcABwAHAAcACAAGAAYA
BgAGAAYABgAHAAcABgAGAAYABgAGAAgACgAMAAsACgAJAAgACAAIAAkACQAKAAkACgAL
AAkACQAJAAkACgAKAAsADQAMAAsACgAJAAYABgAGAAYABwAIAAkACgAKAAoACgALAAsA
CgAKAAoACgALAAsACQAJAAkACgAKAAoACgAKAAoADAAMAAwADAAMAAwADQANAAsACwAM
AAwADAAMAA0ADQALAAwADQAPAA8ADwANAAsACgAJAAkACQAJAAwADAAMAA4ADgANAAwA
DAAMAAoACgAMAAwADAAMAAoADAAOAA4ADgAOAA4ADAAMAAwADAAPAA8ADwAPAA8AEAAQ
ABAAEAARABMAEwASABEAEAAPABEAEgATABQAFAAVABUAFgAUABQAEQAOAAwACgAJAAcA
BQAFAAUAAgAEAAQABAAEAAQABAADAAMAAQACAAMAAwAEAAUACQAJAAwADAAMAAwACgAJ
AAkACgAKAAwADAAMAAwADAAMAAwADAAMAA0ADgAQABAAEAAQABAAEAAQAA4ADgASABcA
GgAeACQAJgAoACQAIAAgAB0ADQD8/+3/5f/e/8//xf/G/9X/6//9/wIACwAZACYALgA1
ADkAPQBCAEYATQBXAGIAagBxAHkAgACIAI4AkgCVAJUAkwCKAIYAgAB9AH0AgQB/AHkA
cABqAGgAZQBgAFgATQBAADMAJgAiAB4AFwAXABMAEgARABAADwANAAsACwALAAsADAAK
AAkACQAKAAkABwAGAAUABQAFAAMAAgABAAIAAwAFAAUABAACAAEAAwADAAEAAQAAAP7/
/P/6//j/9//3//b/9//2//T/8//y/+//8v/w/+v/6v/p/+X/5f/i/+H/3v/g/93/2v/a
/9n/2P/W/9P/0P/O/8r/yP/I/8n/yP/G/8T/xP/D/8P/xv/G/8f/x//H/8r/zP/M/8//
0P/T/9X/1v/Y/9r/3P/c/9//4f/l/+j/6f/r/+3/7//x//H/9f/6//3/AAAEAAUABgAI
AAkACgAKAAwADAAOAA4ADwAQABQAFAAUABQAEwAUABQAFAASABQAFAATABUAFQAVABUA
FAATABIAEgAUABQAFAAUABIAEgATABMAEgASABIAEgAQABAAEAAQABAAEAAQABAAEAAQ
ABEAEQAPAA0ADQANAA0ADQANAA0ADAAKAAkACQAKAAsADAANAAsACgAJAAgACgAKAAoA
CgAKAAoACgALAAkACAAIAAgACgALAAsACQAHAAcACAAIAAgACAAIAAgACAAIAAgACAAI
AAgACQAJAAUABQAGAAYABAAEAAUABQADAAQABQAHAAkACQAHAAUABgAFAAUABQAGAAgA
BwAGAAUABAACAAAAAgACAAAAAAAEAAIABAAEAAQABAAEAAMAAgABAAAAAQABAAEAAQAA
AAAA///+/wAAAQADAAMAAwADAAMAAwAGAAYABgAGAAYABwAHAAgACgAKAAcABAACAAAA
///9//n/+f/5//b/9v/2//b/9v/1//T/8v/x/+//8P/x//H/8P/x//X/9f/0//T/9P/0
//T/8//z//T/8v/0//T/9P/x//D/7//u/+//8P/y//T/9P/0//T/9P/z//L/8f/u//D/
8P/x//T/+P/+/wIABAAEAAIAAgADAP//8v/j/9H/xv+9/7P/qv+p/7f/z//c/9//5f/0
/wIACwAPAA0AEAAWABsAIwAuADYAPQBFAFAAWABcAGAAaQBvAG0AZgBkAGIAVwBPAE8A
UwBVAA==
         </WaveFormData>
      </LeadData>
      <LeadData>
         <LeadByteCountTotal>10000</LeadByteCountTotal>
         <LeadTimeOffset>0</LeadTimeOffset>
         <LeadSampleCountTotal>5000</LeadSampleCountTotal>
         <LeadAmplitudeUnitsPerBit>4.88</LeadAmplitudeUnitsPerBit>
         <LeadAmplitudeUnits>��V</LeadAmplitudeUnits>
         <LeadHighLimit>2147483647</LeadHighLimit>
         <LeadLowLimit>268435456</LeadLowLimit>
         <LeadID>V2</LeadID>
         <LeadOffsetFirstSample>0</LeadOffsetFirstSample>
         <FirstSampleBaseline>0</FirstSampleBaseline>
         <LeadSampleSize>2</LeadSampleSize>
         <LeadOff>FALSE</LeadOff>
         <BaselineSway>FALSE</BaselineSway>
         <ExcessiveACNoise>FALSE</ExcessiveACNoise>
         <MuscleNoise>FALSE</MuscleNoise>
         <LeadDataCRC32>2955923209</LeadDataCRC32>
         <WaveFormData>
5P/j/+P/4//l/+X/5f/m/+X/4//h/9//4P/i/+P/5P/m/+b/5v/m/+T/5P/k/+P/5f/q
/+7/8v/2/wEADgAXACMAMgBEAFgAcQCJAKAAtgDFAMkAygDMAM4AygC0AIgAWQA5ABwA
/P/x/wAAEAAVABcAHQAkACwAMwA5ADgANgA2ADUALwAnACEAFwAMAAUA+v/w/+3/8f/1
//H/7//u/+r/6v/v/+//6//q//D/8v/x//P/9//6//r/+v/7//3//f/9//3//f/8//v/
+//6//r/+v/7//j/9//2//X/8//z//P/8//z//L/8v/z//b/9v/0//b/9v/2//b/9//3
//f/9//3//f/9//4//j/+v/6//r/+//7//v/+//7//v//P/8//z//f/9//z//P/7//v/
+//6//z//P/8//z/+//7//v/+v/6//z//P/7//3///////////8BAAEAAQACAAIAAgAC
AAIAAgADAAMABQAFAAUABQAFAAUABgAGAAgACQAKAA0ADwAPAA8AEQATABQAFAAVABUA
FQAVABYAFwAYABgAGAAWABYAFgAWABgAGAAYABcAGQAXABcAGQAXABUAFQAVABMAEwAT
ABMAEwATABMAFQATABIAEgASABEAEAAPAA8ADwAPAA8AEAAQABAADwAOAA8AEAARABEA
EwATABQAFAAWABUAFQAVABYAGAAZABoAHAAaABoAGwAdAB0AGwAbABkAGQAZABkAGgAb
ABsAGwAYABcAFgAVABYAFgAXABgAFgAWABYAFAATABMAEgARABIAEQASABMAEgARAA8A
DgANAA0ADAAMAAoACQAJAAgABwAHAAcACAAGAAUABAAEAAQABAAEAAQABgAEAAQABAAE
AAMAAwACAAMAAQABAAIAAgACAAIAAQD/////////////////////AQABAAEAAQD7//v/
/f/8//7//v/+//7//f/8//v/+v/9//7///8AAP///v/+//3//f///wAAAQABAAAAAAD/
//////8AAAAAAAAAAAAAAQADAAMAAwADAAUAAwADAAIAAAD///7//f/9////AQABAAEA
AQABAAEAAQAAAAAA///+//3//P/5//z//v///wAA/P/7//v/+//9//3//f/+//z/+//6
//n/+f/6//r/+v/6//r/+v/6//r/+v/6//n/+//+//z//v8EAA8AFgAdACcANgBEAFIA
ZwB9AJQAsADFANEA2ADaANoA2gDYAMYAmQBlAEAAJAALAAAACgAXAB0AIwAqAC4AMwA9
AEQARABCAEEAPwA9ADUAKQAkAB8AEgAEAAEAAQD/////9//w//L/8v/z//X/9f/y/+7/
6v/p/+v/7//w//D/8P/x//H/8f/x//H/8f/w/+//7//w//D/8P/x//H/8f/x//H/8f/x
//H/8f/x//D/8P/x//D/8P/u//D/8v/y//L/8//z//P/8//z//P/8//0//T/9P/0//T/
9f/1//X/9f/1//X/9v/2//b/9f/1//T/9P/1//X/9f/0//b/9v/2//b/9f/1//X/9P/0
//b/9v/1//P/9f/1//X/9f/3//f/9//6//r/+v/6//j/+P/5//n/+//7//v/+//7//v/
/P/8//v/+//7//3/AAABAAIABQAFAAYABgAHAAkACQAJAAoACwAMAAwADAAKAAoACgAK
AAwADAAMAAsADQALAAsADQANAAsACwALAAsACwALAAsACwALAAsADQANAAwADAAMAA4A
DgAOAA8ADQANAA0ADgAPABAAEAAQABAAEAAQAA8AEQARABIAEgARAA8ADgANAA0ADgAO
AA4AEAAOAA4ADwARABEADwAPAA0ADQANAA0ADwAPAA4ADQANAA0ADQANAA0ADAAMAAwA
CgAKAAoACAAIAAkACQAJAAsACQAJAAkABwAHAAYABgAGAAUAAwACAAIAAwAFAAYABgAH
AAgACgAIAAcABgAGAAYABgAGAAYABgAEAAQABAADAAMABAAEAAUAAwADAAQAAAD+/wAA
AQAAAAIAAgACAAIA///+//3//P/8//z//P/8//3//v8AAAEA//8BAAIAAwACAAAA///9
/wAAAQADAAQAAgACAAIAAwAEAAUABgAHAAYAAwACAAAAAQABAAEAAQABAAMABQAFAAUA
BQAFAAUAAwACAAIAAQADAAMAAwABAAAAAAD///7//v/9//3//f/9//3//f/+/wAA///+
//3/+//8//z//P/8//z//P/8//z//P/8//v//f8AAAQABgAMABMAHAAnADUARgBWAGYA
ewCRAKwAwgDTANkA2ADcAN4A3gDOAKgAdwBPADAAFAAFAAwAGAAdACMAKwAwADIAOwBH
AEYARABGAEcAQQA7ADEAKQAeABMACAACAAEAAwD///n/9f/0//L/8v/1//f/7//s/+z/
7P/t/+3/7//x//L/8//1//T/8//y//H/8f/w/+//7//w//D/8P/x//P/8//z//P/8//z
//P/8//x//D/8P/x//L/8v/w//L/8P/w//D/8f/x//H/8f/x//H/8f/y//L/8f/w/+//
7//w//H/8v/z//H/8v/y//L/8//z//L/8v/y//H/8P/u//D/8P/w//D/7//v/+//7v/s
/+7/7v/t/+//8f/x//H/8P/x//D/7//w//D/8P/w//L/8v/z//P/9f/1//X/9f/1//X/
9v/2//f/9//3//n/+//7//v//f8BAAIAAgADAAUABQAFAAYACQAKAAoACgAKAAoACgAK
AAgACAAIAAcACQAHAAcACQALAAkACQAJAAgABwAGAAUABwAHAAcACQALAAoACgAKAAgA
CAAIAAkACQAJAAkACgAJAAoACgAKAAwADAAMAAsADQANAA4ADgAOAA0ADQANAAsADAAM
AAwADgAMAAwADQALAAsACQAJAAsACwALAAsACQAJAAgABwAHAAcABwAHAAcABgAGAAYA
BgAGAAYABAAEAAUABQAFAAcABQAFAAUABAADAAEAAAADAAMAAgACAAEAAQACAAIA////
////AAAAAP///v/+//7//v/+//7//v/8//z//P//////AAAAAP///f/9//7//v/+//7/
/f/9//3//f/9/////f/7//v/+v/8//z//P/8//z//P/8//z/+v/6//r/+v/8//z//f/9
//3///8AAAEA///+//7//f//////AAAAAAAAAAAAAAEAAQABAAEAAQADAAEAAQAAAP3/
/f/9//3/+//9//////8AAAEAAgADAAEAAAAAAP//AQABAAEA///9//7//v/+//z/+//7
//v/+//7//v//P/8//v/+v/5//n/+v/6//r//P/8//z//P/6//r/+v/5//n/+v8AAAQA
CgATABwAIwAvADwATABgAHUAiQCgALgAywDXANoA3ADgAOIA2gC6AIkAXQA8ACAACQAG
ABYAIQAlACkAMAA0ADsAQwBGAEQARgBJAEUAOwAzACsAKAAhABIABAABAAEAAQD///n/
9v/2//L/9f/3//X/8v/w/+z/7f/v//H/8v/y//L/8//x//H/8f/x//H/8P/v/+//8P/w
//D/8f/v/+//7//v//H/8f/x//H/8f/w//D/8f/y//L/8P/y//H/8P/v/+//8f/x//H/
8f/x//H/8v/y//L/8v/y//P/8//z//P/8//x//L/8v/y//X/9f/0//T/9P/z//L/8P/y
//L/8v/y//H/8f/x//D/8P/y//L/8f/z//X/9f/1//X/9//3//f/9//2//X/9P/y//L/
8//z//b/9//4//n/+f/5//r/+v/9//3//f////7//f/8//3/AQACAAIAAwAFAAUABQAG
AAgACgALAAwACgAKAAoACgAIAAgACAAHAAcABQAFAAcABQADAAMAAwAEAAUABgAHAAcA
BwAHAAkABwAGAAYABgAIAAgACAAJAAkACQAJAAoADQAOAA4ADgAMAAwADAALAAsACwAM
AAwACgAJAAkACQALAAwADAAMAAoACAAIAAkABwAHAAUABQAHAAcABwAHAAkACQAIAAcA
BgAFAAQAAwAFAAQABAAEAAYABgAGAAQAAgADAAMAAwABAP///////wAAAQABAAIAAQAB
AAAAAAD/////AAAAAP7//f/8//z//f/9//3//v8AAAAAAAAAAP7//P/8//z//f/9//7/
/v////3//f/+//3//P/7//n/+//7//v/+//7//v/+f/6//z//P/8//z/+//6//n/+P/2
//b/9v/2//f/+P/6//v/+//9//7///////7//v/9//3//f/+//7//v/+//7/////////
//////3/+//7//r/+v/7//z//f/7//3///////3//f/9//3////+//7//f/9//3//f/7
//v//P/8//z/+v/5//n/+f/5//n/+f/6//z/+//6//n/+f/6//r/+v/6//r/+v/6//z/
/P/8//v//f8CAAoAEAAYACMAMgBDAFUAaAB8AJQAqQC9AMwA1ADTANMA1gDWAMYAngBs
AEQAJQADAPD/+v8LABAAFAAdACUAJwAsADQANQAzADQAMgAuACcAHQARAAsABwD6//P/
9P/2//P/8f/v/+n/6f/q/+r/7P/v/+3/6//q/+r/7P/v//H/8f/y//L/8v/z//H/8f/x
//H/8f/w/+//7//w//D/8P/x//H/8f/x//H/8//z//P/8//x//D/8P/x//P/9P/z//b/
9P/0//T/9f/1//X/9f/1//f/9//4//j/9v/2//b/9//4//n/+v/7//n/+v/6//r//P/9
//3//v/////////+//3//P/7//r//v///wAAAAAAAAIAAgABAAMABQAFAAUAAgADAAIA
AQACAAIAAgACAAIAAgADAAMAAQABAAEAAQD/////AAAAAAMAAwADAAUABAADAAIAAwAD
AAQABAAFAAUABQAFAAYABwAIAAgACAAIAAgACAAIAAcABgAFAAMABAADAAQABwAGAAMA
AgABAP//////////AQABAAEAAwADAAIAAgACAAQABAAEAAUABAADAAIAAgADAAQABAAE
AAYABgAGAAUAAwADAAQABAAGAAUABQAFAAMABAAEAAQABQAEAAUABwAGAAUAAgABAAMA
AwADAAMAAQABAAAA//8BAAEAAQABAAAA/v/9//z/+v/6//r/+P/4//n/+f/5//n/9//3
//f/9//3//b/9v/3//f/9v/2//f/9//4//j/9f/1//X/9v/2//X/9P/0//b/9v/2//b/
9v/0//T/9P/2//b/9v/2//X/9P/z//L/8//0//X/9v/1//T/9P/z//P/9f/2//f/9//2
//b/9f/1//X/9v/2//b/9v/2//f/9f/1//X/9f/1//P/8//y/+//7//v/+//7//x//P/
8//1//X/9f/1//f/9v/2//X/8//z//P/8f/y//T/9f/2//T/8//z//P/8f/x//H/8v/w
/+//7v/t/+//8P/w//D/7v/u/+7/7v/w//D/8P/v/+3/6v/u//T/+P/7/wAACQAVACIA
MgBAAFEAYwB8AJYArQC9AMQAxgDGAMIAwAC6AJ8AbwBCACAAAQDk/+T/9/8BAAMACAAM
ABMAGQAeACIAIgAdABkAFQANAAMA+v/3//T/7P/f/93/4//j/+H/3v/c/9z/2//d/9//
3P/W/9b/2//d/93/3//g/+H/4//k/+X/5v/n/+X/5P/j/+P/5P/k/+T/5f/j/+P/4//j
/+b/5//o/+n/5//m/+b/5//q/+r/6P/q/+r/6v/q/+v/6f/p/+n/6f/q/+v/7f/u/+7/
7v/u/+//7//v/+//7//v//D/8P/w/+//7//u/+7/8P/x//L/8v/y//L/8v/y//P/8//z
//L/8f/0//X/9f/z//X/9f/1//X/9//3//f/+P/4//j/+P/2//b/9//3//X/9f/1//X/
9//3//j/+P/3//f/9//5//n/+f/5//v/+//8//z//f/8//v/+v/6//3//v/+//7/AAAA
AAAAAAAAAAAAAAD//////f/9/////v/7//r/+f/5//n/+f/5//v/+//7//3//f/8//z/
/P/8//z//P/9//v/+//7//z/+//8//z//P/8//z//P/7//z//f///wAA/v/9//3//f/9
//7//v/+//7//P/8//3//v////7////9//3//f/9//3//f/8//v/+//7//v/+//5//j/
+P/4//j/+P/4//b/+P/5//n/+f/5//f/9//3//X/9f/0//T/9f/1//T/9P/z//P/9P/0
//P/8//z//T/9v/1//T/9P/y//L/8v/y//T/8v/y//L/8v/x//H/8P/z//T/9P/0//T/
9P/z//L/8f/w//D/8P/w//D/8v/y//P/8//x//P/9P/1//P/8v/y//H/8f/x//L/8v/y
//L/8v/z//P/8//z//P/8//x//H/8P/v/+//7//v/+//8f/z//P/8f/x//H/8f/x//D/
8P/v//H/8f/x/+//7//w//D/8P/w/+//7//v/+7/7f/s/+z/7f/t/+3/7f/t/+7/7v/u
/+z/7P/s/+z/7v/u/+7/7f/r/+z/7v/w//T/+/8AAAsAFwAiADAAQgBRAGUAgACWAKkA
vQDIAMoAyADGAMIAvgCnAHcASAAmAAsA8v/w//3/CQANABAAEgAXAB8AKAAqACoAKwAn
ACEAGwATAAwABQD+//L/5//l/+n/6f/l/+D/3v/e/93/4f/j/+L/4P/e/93/4f/j/+L/
4v/i/+P/5f/l/+X/5f/j/+L/4f/h/+T/5P/k/+X/5f/l/+X/5f/j/+P/4//j/+X/5P/k
/+X/6P/o/+b/6P/o/+j/6P/p/+f/5//n/+f/6f/p/+r/6v/o/+j/6P/p/+f/5//n/+f/
6f/q/+r/6v/r/+v/6v/q/+v/6//r/+r/7P/s/+z/7P/t/+3/7f/s/+r/7P/s/+v/6f/r
/+v/6//r/+3/7f/t/+//8P/x//L/8f/w//D/7//x//H/8f/x/+//7//w//D/8v/z//T/
9//4//f/9v/3//n/+v/6//v//P/9//7/AAAAAAAA///+/wAAAAAAAAAA/v/+//7//f/9
//v/+//9/////f/9//3//f/9//3//f/7//v/+//9//3//P/8//z//f/+////AQAAAP//
/v/+////AAAAAAAAAgACAAIAAQD/////AAAAAAAA//////////8AAAAAAAACAAAAAAAB
AAMAAwABAAEA/////////////////v/9//3//f/9//3/+//6//r/+v/6//r/+v/4//r/
+//7//v/+v/3//b/9f/2//f/9//4//f/9//2//b/9//3//j/+P/3//f/9//4//b/9f/0
//T/9v/2//b/9v/2//T/9P/0//X/9f/2//b/9f/z//P/9P/y//L/9v/4//f/9v/1//T/
8//y//H/8P/y//L/8v/y//X/9v/4//n/9v/3//f/9//3//b/9v/1//X/9f/2//b/+P/4
//j/+f/5//n/+f/5//v/+f/5//j/9f/1//X/9f/z//X/9//3//n/+f/5//n/+f/4//j/
9//3//f/9//1//P/9P/0//T/9P/z//P/8//z//P/8//0//T/8//y//H/7//w//D/8P/w
//D/8P/w//D/8P/w/+//7f/y//b/+P/8/wcADgAVACEAMABAAFAAYwB7AJYArgDDANEA
1gDUANYA2gDUALoAiQBXADAAFAD7//b/BAARABMAFwAeACAAJQAvADAAMAAyADMALQAp
ACEAFQAMAAMA+P/u/+3/7//v/+v/5//k/+L/4P/j/+f/5f/i/+D/4P/h/+P/4//k/+T/
5P/l/+f/5//n/+f/5//m/+X/5f/m/+b/5v/n/+f/5//n/+f/5//n/+f/5//n/+b/5v/n
/+j/6P/m/+j/6P/o/+j/6f/p/+n/6f/p/+n/6f/q/+r/6P/o/+j/6f/p/+n/6f/p/+r/
7P/t/+7/7f/t/+z/7P/t/+3/7f/s/+r/6v/q/+r/6f/p/+n/6P/n/+r/6//r/+v/7f/t
/+3/7f/v/+//7//w//D/8P/w/+7/7v/v/+//7//v/+//7//v/+//8P/w//P/8//z//X/
9//3//f/+f/5//r/+v/7//z//f/+/wAA//8AAAAAAAAAAAAAAAAAAP7//v/+//3//f/7
//v//f////3//f/9/////////////v/9//z//f/+//7///8AAP7//v/+////////////
AAADAAQABAAEAAIAAgACAAEAAQABAAIAAgACAAEAAQABAAEAAgACAAIAAgAAAAAAAQAB
AAEA/////wEAAQABAAEA//////7//f/7//v/+//7//3//P/8//z//v/+//7//P/6//v/
+//7//v/+f/5//n/9//3//b/9v/4//n/+f/6//n/+f/6//r/+f/5//n/+v/4//f/9v/2
//j/+P/4//j/9//0//P/8v/0//X/9//4//f/9f/1//b/9P/0//T/8//1//X/9f/1//P/
9//5//X/9P/0//T/9P/0//b/9v/2//b/9v/2//b/9v/1//T/9P/z//X/9//4//n/+//6
//r/+f/4//f/9//2//f/+P/5//v//f/9//3//f/8//n/+P/2//f/9//3//f/9//5//v/
+//5//n/+f/5//n/+P/4//f/9//3//f/9f/1//b/9v/2//b/9f/1//X/8//z//P/9P/0
//P/8v/x/+//8P/w//D/8v/y//L/8v/z//T/9f/1//H/8P/0//r/BAANABYAHwAtADoA
RgBaAHMAjQCmAL4A0QDZANwA3ADeAN4AzACkAHMARwAkAAYA9/8AAA4AFQAZACEAKAAu
ADkAPQA2ADQANgA1AC0AIwAdABUAEAAFAPj/8v/1//P/7//r/+f/6P/o/+j/6f/p/+X/
4v/g/+D/4//n/+n/6f/o/+f/5//n/+f/5//n/+n/6P/n/+f/6P/o/+j/6f/n/+f/5//n
/+f/5//n/+f/6f/o/+j/6f/o/+j/5v/o/+j/6P/o/+n/6//r/+v/6//p/+n/6v/q/+z/
7P/s/+3/6//r/+v/6//t/+7/7v/u/+//7//u/+7/7f/t/+3/7P/u/+7/7v/u//H/8f/x
//D/6//s/+v/6f/q/+3/7v/v/+//8f/x//H/8v/y//L/8v/0//T/9f/1//T/8//y//H/
8//z//T/9P/3//f/9//5//v/+//7//3///8AAAAAAQABAAEAAQACAAIAAgABAAAAAgAC
AAIAAgACAAIAAgABAAEA/////wEA///9//3//f/+////AAABAAEAAQABAAMAAQAAAAAA
AAACAAIAAgADAAEAAQABAAIAAQACAAIAAgAEAAQABAADAAMAAwAEAAQABAADAAMAAwAB
AAIAAgACAAIAAAAAAAEAAwADAAEAAQABAAEAAQABAP/////+//3///////////////7/
/v/+//z//P/8//r/+v/7//v/+//9//v/+//7//v/+//6//r/+f/5//j/+P/3//f/+P/4
//n/+f/5//r/+v/5//j/+P/2//b/9v/2//j/9v/2//b/9//3//j/+P/2//P/8v/y//T/
9P/0//P/9f/3//j/9//2//X/9P/0//T/9P/0//T/9P/0//T/9P/0//X/9f/1//f/+P/5
//n/+P/4//f/9//3//j/+P/2//b/9v/3//j/+f/6//v/+f/3//f/9v/1//X/9f/1//X/
9//5//n/+f/5//n/+f/5//j/+P/3//X/9f/1//P/9f/2//b/9v/y//H/8f/x//H/8f/x
//L/9P/z//L/8f/x//L/8v/y//L/8v/y//L/8P/w//D/7//z//r//v8AAAYAEwAgACsA
OQBMAGIAeACRAKsAvgDMANEA0QDQANAAzAC2AI4AXgA1ABMA+v/w//3/CgAMABEAGQAh
ACgAMgA1ADMAMAAwACwAKQAnACMAGQAJAPr/8f/w//D/7//t/+n/5f/j/+D/4P/k/+X/
4//f/9z/3P/g/+X/5//j/+L/4v/i/+P/4//j/+P/4//l/+T/4//j/+L/4v/i/+P/5f/l
/+X/5f/l/+X/5f/l/+X/5P/k/+X/5v/m/+T/5v/m/+b/5v/n/+f/5//n/+f/6f/p/+r/
6v/o/+j/6P/p/+v/6//r/+v/6//s/+z/7P/t/+3/7P/s/+3/7f/t/+z/7P/s/+z/7P/r
/+v/6//q/+j/6v/q/+n/6//t/+3/7f/t/+//7//v/+7/7v/u/+7/7v/u/+//7//t/+3/
7f/t/+7/7//x//L/8f/x//H/8//z//P/8//1//f/+P/4//n/+v/7//z//v/8//z/+//6
//z//P/8//z//P/8//z/+//7//n/+f/7//v/+f/5//n/+f/5//n/+f/7//v/+//9//v/
+v/6//r//P/8//z//f////////8AAP//AAAAAAAAAAAAAAAA////////AAAAAAAA////
////AQACAAIAAgAAAP7//v/////////9//3/+//7//v/+//9//3//P/7//v/+//7//v/
+//6//r/+v/4//j/+P/2//j/+f/5//n/+f/3//f/9//5//n/+P/4//f/9//2//b/9f/1
//b/9v/1//X/9f/2//b/9f/0//T/8//y//H/8P/x//D/8f/y//H/8f/y//L/8f/v/+//
8P/0//T/8P/w//D/8P/w//D/8P/w//D/8P/w//D/8P/w//D/8P/x//H/8f/z//T/9f/1
//T/9P/z//H/8f/y//L/8//0//X/9//1//X/9f/1//P/8f/x//D/8P/x//L/8//z//X/
9//3//X/9f/1//X/8//y//L/8f/y//P/9P/z//P/9P/0//T/8P/v/+//7//v/+//7//w
//D/7//u/+3/7//w//D/8P/v/+7/7f/s/+z/7P/s/+v/6//s/+r/7P/4/wEACAAPABcA
JAA0AEQAWQBzAIwAogCzAMMAzgDOAM4AzgDKALoAlQBjADgAGgD9//L//P8LABEAFwAc
ACAAJQAtADQAMgAyADUAMwArACEAGQASAA0ABAD2/+3/7f/t/+3/6//k/+L/4v/l/+X/
4//g/97/3v/f/93/3f/f/+D/4f/j/+X/5f/l/+X/5f/k/+P/4//k/+T/5P/l/+X/5f/l
/+X/5f/l/+X/5f/l/+T/5P/l/+b/5v/k/+b/5P/k/+T/5f/n/+f/5//n/+X/5f/m/+b/
6P/o/+j/6f/n/+f/5//n/+f/6P/o/+j/6f/p/+j/6P/p/+n/6f/o/+b/5v/m/+b/5//n
/+f/5v/k/+b/5v/l/+P/5f/l/+X/5//p/+n/6f/o/+j/6P/o/+j/6P/p/+n/6//r/+v/
6//r/+v/7P/s/+//7//v//H/8//z//P/9f/3//j/+P/5//n/+f/5//r/+//8//z//P/+
//7//v/+/wAAAAAAAP/////9//3///////3//f/9//3//f/9//3//f/9//3////9//z/
/P/8//7//v/+////////////AAADAAQABAAEAAIAAgACAAEAAQABAAIAAgACAAEAAQAB
AP//AAAAAAAAAQAAAAEAAwADAAMAAQABAAAA///+//3//v////////////////////3/
/P/8//z//P/8//z/+v/8//3//f/9//z/+f/4//f/+f/5//j/+P/5//n/+P/4//f/9//4
//j/9//3//f/+P/4//f/9v/2//f/+P/5//r/+f/2//X/9P/3//f/+P/4//n/9//3//j/
+P/4//j/9//3//f/9//3//X/9f/2//j/+P/4//j/9v/2//b/9v/4//j/+P/4//j/+P/5
//n/+f/7//z//f/7//r/+v/5//v/+//8//z//P/8//z//f/9//3//f/9/////f/9//z/
+v/5//j/9//5//v//f/9//3//f/9//3//f/8//z/+//5//n/+f/3//n/+v/6//r/+v/5
//n/+f/7//v/+//8//z/+//6//n/9//4//j/+P/4//j/+P/4//r/+v/6//n/9//8/wAA
AgAIAA8AGgAjAC8APgBOAGAAcwCJAKYAwADRANkA2ADYANgA2gDQAKwAfQBTADAAEgAB
AAYAFgAhACMAKQAwADYAOwBBAEQARgBIAEcAQwA9ADUALQAiABsAEgAGAAMAAwABAP3/
+f/4//j/9P/1//f/9f/y//D/7v/x//P/8//0//T/9P/1//X/9f/1//X/9//2//X/9f/0
//T/9P/1//f/9//3//f/9f/1//X/9f/3//b/9v/3//r/+v/4//r/+P/4//j/+f/3//f/
9//3//f/9//4//j/+P/4//j/+f/6//v//P/9//z//P/7//r//P/9//3//v/9//3//f/8
////AAABAAIAAgABAAAA/v/+/wAAAAD///3///////////8BAAEAAQACAAIAAgACAAQA
BAAFAAUAAwADAAMAAwADAAMABAAEAAcABwAHAAkACAAHAAYABwALAA4AEAATABMAEwAT
ABQAFQAWABYAFgAUABQAFAAUABYAFgAWABUAFQATABMAFQATABEAEQARABMAEwATABMA
EQARABEAEwATABIAEgASABIAEgASABMAEQARABEAEgATABQAFAAUABYAFgAWABUAFQAV
ABYAFgAWABUAFQAVABUAFgAWABYAFAASABIAEwAVABUAEwATABAADwAOAA0AEAARABEA
EQAPAA8ADwAPAA8ADgAOAA4ADAAMAAwACgAIAAkACQAJAAsACQAJAAkACQAJAAgACAAH
AAcABgAGAAcABwAIAAgABgAFAAQABAAGAAUABAAEAAUABgAHAAgACAAGAAYABgAHAAcA
CAAIAAUAAwADAAQABAAEAAQAAwAFAAMABAAEAAQABAAEAAQABAAEAAQAAgACAAIAAgAA
AAAAAQABAAEAAwAEAAUABQAEAAQAAwAEAAUABwAIAAcABgAFAAUABgAHAAgACQAJAAcA
BwAGAAMAAwADAAMAAwAFAAcABwAHAAcABwAHAAcABgAGAAUABQAFAAUAAwABAAIAAgAC
AAEAAQACAAMAAQABAAEAAgABAP///f/7//7/AAABAAIA///+//3//P/+//7//v/9//3/
/P/+/wIACAANABQAGwAlADIAQgBSAGUAewCSAKoAwQDPANgA3ADaANgA2gDQAKkAdwBO
ACwADQD4//z/CQARABMAGgAkACcAKQAyADgAOAA1ADMAMwAtACMAGgAXAA4AAAD3//f/
9//1/w==
         </WaveFormData>
      </LeadData>
      <LeadData>
         <LeadByteCountTotal>10000</LeadByteCountTotal>
         <LeadTimeOffset>0</LeadTimeOffset>
         <LeadSampleCountTotal>5000</LeadSampleCountTotal>
         <LeadAmplitudeUnitsPerBit>4.88</LeadAmplitudeUnitsPerBit>
         <LeadAmplitudeUnits>��V</LeadAmplitudeUnits>
         <LeadHighLimit>2147483647</LeadHighLimit>
         <LeadLowLimit>268435456</LeadLowLimit>
         <LeadID>V3</LeadID>
         <LeadOffsetFirstSample>0</LeadOffsetFirstSample>
         <FirstSampleBaseline>0</FirstSampleBaseline>
         <LeadSampleSize>2</LeadSampleSize>
         <LeadOff>FALSE</LeadOff>
         <BaselineSway>FALSE</BaselineSway>
         <ExcessiveACNoise>FALSE</ExcessiveACNoise>
         <MuscleNoise>FALSE</MuscleNoise>
         <LeadDataCRC32>807295704</LeadDataCRC32>
         <WaveFormData>
4P/f/97/3v/g/97/4P/g/9//3f/b/9n/2v/d/97/3//h/+H/4P/g/+D/4P/g/9//3//j
/+X/5P/n//D//P8FABQAKABBAFwAfwCmAMoA6gADARUBIAEpASMBEQHtALkAewBFABMA
5P/U/+H/8P/x/+//9P/5////AwAGAAQA/f/7//z/+P/x/+7/6P/j/+D/2v/R/8//0//X
/9j/1//X/9b/1//b/97/3v/h/+j/7v/s/+3/8//1//X/9f/2//n/+f/6//r/+f/5//v/
+f/3//f/+P/5//j/9//2//X/8//z//L/8f/x//H/8f/y//b/9v/1//X/+P/4//n/+//5
//n/+v/6//z//P/+//7///8BAAEAAQABAAMABAAFAAUABwAIAAsADAANAA0ADgAOAA8A
EAARABEAEgATABUAFgAXABcAFwAZABkAGwAbAB4AHwAfAB8AHQAdAB0AHQAcABwAHAAZ
ABgAFgAWABYAGAAXABUAFAATABMAEQAQABIAEgARABAAEgASABIAEgASABIAEwATABEA
EQARABEAEwATABMAEwARABAAEAAQABAAEQARABIAEgAQAA8ADwANAAwADAAMAAsACwAM
AAwADAALAAsADgANAAsACQAIAAcABwAIAAcABwAHAAcABwAGAAcABwAHAAgACQAJAAoA
DQANAA0ADQAQABAAEAAQABAAEAARABEAEwATABIAEgATABMAFAAVABIAEgASABIAEwAU
ABUAFgATABEAEAAPABEAEAARABIAEgARABAADQALAAsADAAMAAwACwAMAA0ACgAJAAcA
BgAFAAUABAAEAAMAAQAAAP///f/9//3//f/8//z//f/9//r/+f/5//r//P/6//r/+v/5
//n/+f/5//n/+P/4//j/+P/4//j/+P/2//b/9v/1//f/9//3//f/9//3//f/9//z//H/
9P/0//b/9v/2//b/9P/z//L/8f/y//P/9P/2//X/9P/0//P/8//z//b/9v/1//X/9f/0
//b/9//4//j/+P/4//j/+P/4//n/+v/6//v/+//8//v/+v/5//n/+P/4//n/+//7//v/
+//6//n/+//7//v/+f/4//f/9v/z//b/9//3//f/9P/z//L/8v/0//L/9P/0//P/8f/v
/+3/7f/v/+//7//x//H/8P/w/+7/7v/u/+3/8f/z//H/8P/z//r/AAAHABIAIgAzAEgA
ZQCIAKwA0gD1AAsBHAErATEBLwEfAf8AxwCHAE0AGgDy/9//6v/z//X/9v/5//3///8G
AAoACQAFAAIAAAD9//b/7v/t/+r/4v/d/93/2//b/9r/1//T/9b/2f/Z/9r/3P/d/9z/
3P/e/9//4//n/+f/5//o/+n/6f/q/+r/6P/n/+j/5f/m/+f/6f/r/+n/6f/p/+n/6v/r
/+v/6//r/+v/6//s/+z/7P/r/+v/7v/u/+//8f/v/+//8P/w//L/8v/0//T/8//1//X/
9f/3//n/+v/7//v//f/+/wEAAAABAAEAAgACAAMABAAFAAYACAAKAA0ADQANAAwACwAN
AA0ADwAPAA4ADwAPAA8AEQARABEAEQAQABAAEAANAA4ADAAMAAwADAALAAkACAAHAAcA
BQAEAAIAAgABAAAAAQACAAMABAACAAIAAwADAAUABQAFAAUABQAFAAUABQADAAIAAgAC
AAMAAwACAAIABAACAAEAAQABAAAAAAAAAP////8AAAAAAAD/////AgACAAEAAAAAAAIA
AwAFAAUAAwADAAMAAwAEAAUABQAFAAUABQAEAAQABgAHAAgACQAHAAYABQAEAAYABgAH
AAcABwAHAAYABgAIAAcABwAHAAYABgAGAAYABAAEAAQABAAGAAUABQAFAAYABAAEAAQA
AwADAAMAAQD/////AAAAAAEA//////////////7//v/+//3/+//6//v/+//8//3/////
///////8//z//f/9//z/+//7//z//P/6//r/+v/5//n/+f/5//v/+v/6//r/9v/0//b/
+P/2//j/+P/4//j/9v/1//T/8//z//P/8//0//b/9v/3//f/9f/1//j/+P/1//X/9f/0
//X/9//5//r/+v/6//r/+v/+////AAAAAP///f/8//n/+//7//z//P/8//3/////////
///+//3/+//7//v/+f/7//v/+//5//f/9//2//X/9v/1//T/9P/0//L/9P/0//b/9f/0
//P/8v/z//L/8f/x//H/8P/w//D/8P/w/+//8f/z//X/9v/5//7/BgARACIANgBLAGIA
gwCmAMwA7AAJARsBKAExATMBJwEJAdkAmwBfACkA/P/k/+f/8v/1//f//P//////BQAM
AAoABQAFAAQAAgD7//b/8P/r/+T/3v/b/93/3f/b/9b/1//X/9b/1//b/97/3P/b/97/
4P/g/+P/5f/p/+n/6f/q/+r/6f/p/+j/5//n/+n/5//n/+f/6P/p/+v/6//r/+v/7P/t
/+3/7f/t/+3/7f/u/+7/7v/t/+3/7v/u/+//8f/x//H/8v/y//L/8v/0//T/8//1//X/
9f/3//n/+v/7//n/+//8/////v//////AAAAAAEAAgADAAUABgAHAAkACAAJAAkACQAH
AAcACQAJAAwADQANAA0ACwALAAsACwAKAAoACgAHAAYABAAEAAQABgAFAAMAAgABAAEA
///+//7//v/9//z//P/8//z//P/+//7/////////////////AQABAAEAAQADAAIAAgAC
AP/////+//7/AAD+//3//f////7//v/+//z/+//7//r/+//7//z/AAAAAP///v/+//z/
/f/////////////////+/////////wAAAQABAAIAAwADAAMAAwACAAIAAgACAAIAAgAD
AAMAAwADAAIAAgACAAEAAQABAAIAAgACAAIAAAAAAAAAAAD+//3//f/9//7//P/8//z/
/f/9//3/+//7//v//P/8//3/+//7//v/+v/5//f/9v/5//n/+P/4//j/9//3//f/9f/1
//X/9f/0//T/9f/1//T/8//z//T/9P/y//L/8v/1//X/9f/1//P/8v/y//L/8v/y//L/
8v/y//L/8v/x//f/8//v//H/8P/w//D/8P/w//H/8f/x//H/7//v/+//8P/w//D/8f/x
//P/8//2//b/8//z//P/8v/0//X/9v/2//b/9v/2//b/+P/5//r/+v/8//v/+//5//f/
9//4//j/9v/3//n/+f/6//v/+//7//n/+f/5//f/+f/5//n/9//2//X/8//x//L/8f/w
//D/8P/u//D/8P/w/+//7v/t/+3/7//v/+//8f/x//D/8P/v/+7/7f/r/+3/7f/x//L/
8//6/wIACQAWACgAOwBUAHUAlgC6ANwA+QAPASABKwExASsBEwHpAK8AcQA7AAoA5v/f
/+7/9//5//j/+////wMACAAIAAUAAwAEAAAA+f/0/+7/7f/q/+L/2//X/9f/1//W/9X/
1f/W/9X/1//a/9z/3f/e/97/3v/f/+P/5f/l/+X/5v/m/+X/5f/k/+X/5f/n/+X/5f/l
/+b/5//l/+X/5f/l/+b/5//n/+f/5//n/+f/6P/q/+r/6f/p/+j/6P/p/+v/7f/t/+7/
7v/u/+7/8P/w/+//8f/x//H/8f/z//T/9f/z//X/9v/5//z//f/9//7///////////8B
AAIAAwAFAAUABQAEAAMABQAFAAcABwAIAAkACQAJAAoACwAMAA0ACQAIAAcAAwAEAAIA
AgACAAUABQAEAAQAAQABAP///v8AAAAA///+//3//P/7//r//P/8//3//f/7//v/+//7
//7///8AAAEA///+//7//v/8//v/+f/4//n/+P/4//n/9//2//b/9v/2//f/+f/6//j/
9//3//r/+P/3//b/9v/4//n/+//7//v/+//7//v//v/////////9//3//P/8//3//f/9
//3//v/+//7//v8AAAAAAQABAP/////+//7//P/7//v/+//8//z//P/8//z//P/8//z/
/P/7//v/+//8//r/+v/6//v/+//7//n/9//3//j/+P/3//X/9f/1//b/9//3//j/9//3
//b/9v/2//X/9f/1//L/8f/w/+//7//w//L/8//y//H/8f/y//D/7v/u/+7/8f/x//H/
8f/x//D/8P/w/+7/7v/u/+7/8P/w//D/7//x/+//7f/u/+//8P/x//L/7//v/+//7//t
/+3/7f/u/+//8P/y//P/8//z//b/9v/1//X/9f/0//T/9f/2//b/9v/2//b/9v/4//n/
+v/6//j/9//3//X/9v/3//n/+v/5//n/+v/5//n/+f/4//f/9//3//f/9f/1//X/9f/z
//X/9f/0//P/8P/v/+7/7v/w/+7/8P/w//L/8f/w/+//7//x//H/8f/v/+//7v/u//D/
8P/w/+//7//x//f/+v8BAA4AHgAzAEwAZgCHAKwA0QDwAAoBHgErATMBMgEnAQcB1wCX
AFkAIQDv/9X/3P/s/+//7v/1//f/+P/9/wEAAQD6//r/+//3//L/6P/h/+D/3v/Z/9T/
1v/X/9f/1f/T/9D/0f/T/9T/1//d/9z/3v/d/97/4v/m/+f/5//p/+n/6f/q/+n/6f/q
/+r/6f/p/+v/6f/r/+v/7P/t/+3/7f/t/+3/7P/t/+3/7f/t/+3/7f/u//L/8v/x//H/
8v/y//P/9f/1//X/9v/2//f/+P/7//z//P/9//z/+//+/wEAAwAFAAMABQAGAAkACwAN
AA4AEAAQABEAEgATABIAEgASABMAFQAXABgAGQAbABsAHQAdACAAIQAhACEAHgAdABwA
GwAYABgAGAAVABYAFAAUABQAEwARAA4ADAALAAsACQAIAAoACgAJAAgABwAGAAUABAAC
AAIAAwADAAMAAwADAAMAAwADAAMAAwADAAIAAgACAP/////+//7////+//7////9//z/
/P/8//n/+f/6//r/+v/5//n//P/8//v/+v/6//z//f///////v/9//z/+//9////AAAB
AAEAAQAAAAAA//////////8AAAAAAAAAAAAAAAABAAEAAQABAAAAAAD+//3//f/9//3/
/v///wAA///+//3//P/8//v/+//7//z/+v/6//r/+v/5//j/9f/3//f/+P/4//f/9f/1
//X/9f/1//T/9P/z//P/8v/y//T/8//z//P/8f/x//H/8f/w//D/8f/x//L/8f/x//L/
8v/y//D/8v/y//L/8v/y/+//7//v/+//8f/x//H/8v/x//D/8P/v/+//7//y//L/8//z
//P/8v/y//P/9P/0//T/9P/0//T/9P/1//b/9v/4//f/9//1//T/8//z//L/9P/1//f/
9//5//n/+P/3//f/9//3//X/9P/z//L/7//y//P/8//z//L/8f/w//D/7v/s/+7/7v/u
/+3/7P/r/+v/7f/t/+3/7f/t/+z/7P/u/+7/7v/t/+v/6f/r/+7/7//w//L/+/8IABgA
KQA+AFcAdACYAL4A5QD/ABQBJQEvAS0BIwEPAecAqwBrADIA/P/T/87/4f/n/+b/5//n
/+3/8v/2//f/9f/w/+z/5//i/9z/1//W/9b/0//L/8v/z//Q/83/zf/O/8//z//Q/9L/
0f/Q/9L/2v/b/93/4P/h/+L/5P/n/+f/6P/o/+X/5f/n/+X/5//n/+j/6f/o/+f/5v/l
/+n/6//s/+3/7P/r/+r/6v/u/+7/7f/t/+7/7v/v//H/7//v//D/8P/x//L/9f/2//X/
9//3//f/+f/7//z//f/9////AAADAAIAAwADAAQACQALAA0ADwAPABAAEQATABQAFQAV
ABUAFgAXABoAGwAbABsAGgAZABsAGwAbABsAHAAcABwAGQAYABYAFgAWABUAEwAQAA4A
DQANAAsACgAIAAgABwAGAAQABAAEAAQAAgACAAMAAwAAAP///v/9////////////AQAA
AAAAAAD//////v/+//7//P/7//v/+f/4//j/+P/1//X/9v/2//j/9//3//r/+v/5//j/
+P/4//n/+//7//n/+f/5//n//P/9//3//f/9//3//P/8/////////////v/+//7//v8A
AAAAAQABAP/////+//7//////wAAAQD+//7//v/+//7//v/+//7//P/7//v/+//6//j/
+P/4//v/+//7//n/+f/5//r/+v/5//f/9//3//f/9//2//b/9//3//b/9v/0//P/8//z
//X/9f/1//X/9P/0//X/9f/y//H/8f/y//T/8v/y//L/8f/x//H/8f/1//T/9P/0//T/
9P/y//H/8P/v//H/8f/x//L/8P/w//H/8f/x//H/9P/0//P/8//z//L/8v/z//T/9P/0
//T/9P/0//b/9//4//j/+P/3//f/9f/3//f/+P/4//b/9//5//n/+f/5//j/9//3//f/
9//1//f/9//3//X/9f/1//T/8//0//P/8v/y/+//7P/t/+z/7f/t/+3/7f/r/+3/7f/t
/+v/6//q/+r/7P/s/+z/6//r/+3/7f/s/+//8v/0////DAAYACkAPgBVAHIAmgC+AN0A
+wAUASMBKwErASMBDQHpAK0AbQA0AAIA3//W/+H/6//s/+v/7f/v//T//P/7//n/+P/0
/+//6P/k/9//3v/a/9X/z//N/8//0P/N/8v/zP/N/8//0P/U/9f/2v/a/9r/3f/h/+H/
4f/h/+L/5f/l/+b/5v/j/+P/5f/j/+X/5f/m/+f/6f/p/+n/6f/p/+n/6P/n/+f/5//n
/+j/7P/s/+v/6//u/+7/7//x//D/7//v/+7/8P/w//L/8v/z//X/9f/1//P/9f/2//f/
+f/7//z///8AAAEAAQACAAQABQAGAAcABwAIAAkACwAOAA8ADwAPAA8ADwARABEAEAAR
ABEAEQATABMAEwATABMAFAAVABMAEAAOAA4ADgAMAAsACQAIAAcABwAFAAQABgAGAAUA
BAADAAIAAQAAAAIAAgADAAMAAwADAAMAAwACAAEAAAD//////v/+//7///////7//v/+
//z/+//7//v/+v/6//r/+f/5//r/+v/6//n/+f/8//r/+f/4//j/+f/7//7////+//3/
/P/7//z//f/9//3///////7//v/9//3//f/9//7//v/+//7/AAAAAAEAAQD//////v/+
//////8AAAEA/v/+//7//v/+//7//v/+/wAA/////////P/6//r/+v/7//v/+//5//n/
+f/6//r/9//1//X/9f/2//f/9//4//f/9//2//b/9v/1//X/9f/1//X/9f/1//L/8v/z
//P/9P/z//P/9P/0//L/8v/y//X/9f/1//X/8//y//L/8v/w//D/9P/4//f/9v/1//T/
8v/x//D/7//x//H/8f/y//P/9P/2//f/9v/1//f/9v/1//X/9f/0//T/9f/2//b/9v/2
//b/9v/4//n/+v/6//z/+//7//n/9//3//j/+P/2//f/+f/5//n/+f/4//f/+f/5//n/
9//3//f/9//1//P/8//y//H/8v/x//D/8P/w/+7/8P/w//L/8f/w/+//7v/v/+7/7f/v
/+//7v/u/+7/7v/u/+3/7f/v//P/8P/z//r/AAAFABIAJgA7AFAAbQCQALoA3gD9ABcB
KgExATcBNQEfAfcAvQB7AD0ACgDm/9n/5v/x//P/8v/1//f/+f8AAP7//f/9//z/+P/1
/+7/5v/h/97/2P/V/9X/1f/V/9L/0f/R/9D/z//T/9b/2v/b/9z/3v/g/9//4f/j/+P/
4//k/+f/5//o/+j/5f/l/+f/5f/l/+X/5v/n/+n/6f/p/+n/6P/p/+n/6f/p/+n/6f/q
/+z/7P/r/+v/7P/s/+3/7//v/+//8P/w//D/8P/y//L/8f/z//P/8//x//P/9P/1//j/
+//9/wEAAAABAAEAAgAEAAUABgAHAAcACAAJAAsACgALAAsACwANAA0ADwAPABAAEQAR
ABEAEQARABEAEQAQABAAEAANAAwACgAKAAoACgAJAAcABgAFAAUAAwACAAIAAgABAAAA
AAAAAAAAAAD+//7//////wEAAQABAAEAAQABAAEAAQD///7//v/+///////+//7//P/6
//n/+f/6//r/+//8//n/+f/6//r/+P/3//f/+v/7//v/+//8//v/+//8//v//f/9//3/
/f/+///////////////+//7//f/9//3//f8AAAAAAAAAAAAAAAABAAEAAQABAAAAAAAA
AP///////wAAAAAAAAAA///+//3//P/6//n/+f/5//v/+v/7//z/+//7//v/+f/5//n/
+v/6//n/9//3//f/9f/1//T/9P/2//f/9//4//j/9//3//f/9//3//f/9//0//T/9f/1
//b/9f/1//b/9f/y//H/8P/y//P/9P/1//X/9P/0//T/8v/y//L/8v/w//D/8P/v//H/
9f/1//H/8P/y//L/8v/y//P/8//z//P/8//z//P/9P/x//D/8P/v//D/8f/1//b/9//3
//f/9v/1//X/9f/0//b/9v/2//b/+v/7//z//P/7//n/+P/1//f/9//4//j/+P/5//v/
+//7//v/+v/5//n/+f/5//f/9//3//f/9f/1//X/9P/z//T/8//y//L/8P/u//D/8P/w
/+//7v/t/+v/7f/t/+3/7//v/+7/7v/w//D/8P/v/+v/6//t//L/+f8AAAQADwAeADAA
QwBcAIEAqADMAO4ACwEjATABNwE3ASkBCQHXAJkAWQAfAPL/2v/h/+z/8f/x//b/+///
/wcACgACAPv/+//8//T/6//o/+b/4//e/9j/1//X/9X/0//S/9H/0//U/9X/1//a/9r/
2f/a/9r/3v/j/+X/5v/l/+T/5P/j/+P/5P/k/+X/5f/n/+X/5//n/+j/6f/n/+f/5//n
/+b/5//n/+f/5//n/+f/6P/o/+j/5//n/+r/6v/r/+3/7f/t/+7/7v/u/+7/8P/w//H/
8//z//P/8//1//b/9//5//v//P////7//////wAAAAABAAIAAwAFAAYABwAJAAwADQAN
AA0ACwAJAAkABwAJAAsADAANAA0ADQANAA0ADAAMAAwACQAJAAgACQAKAAkABwAEAAIA
AQABAP///v8AAAAA///+/wAAAAAAAAAAAAAAAAEAAQD///////////3//f/9//3////+
//7//v/9//3//P/8//z/+v/5//n/+f/4//j/+P/5//n/+v/6//r/+f/5//z/+v/5//j/
+P/6//v//f/9//v/+//7//v/+v/7//v/+//8//3//f/+/////////////v/+//7//v/8
//z//f/9//3//f/8//z//v/9//3//f/8//z//P/8//r/+v/6//r/+v/5//n/+f/6//j/
+P/4//f/9//3//X/9f/1//b/9v/2//X/9v/3//X/9f/0//T/8//z//L/8v/y//H/8f/x
//P/8//z//P/8P/w//H/8f/w/+//7//w//L/8P/w//D/8f/x//H/8f/v/+7/7v/u/+7/
7v/u/+7/7v/w//D/7v/u/+7/7v/t/+3/7f/t/+3/7f/t/+7/7v/u/+//7//x//H/9P/0
//P/8//z//L/8P/x//L/8v/w//D/8P/w//T/9f/2//b/9v/1//X/8//z//P/9P/0//T/
9f/3//f/9//3//b/9f/1//X/9f/z//H/8f/x/+//7//v/+7/7f/u/+3/7P/s/+r/6P/q
/+r/7P/r/+r/6f/p/+v/6//r/+v/6//q/+r/6P/o/+j/5//p/+3/7//u//H//v8MABsA
LgBGAGUAiACvANYA9AAMASEBKwEwASkBFwH1AMMAgwBDAA0A4//W/+D/6f/q/+v/8f/0
//n/AQADAPz/+P/3//P/8P/w/+//6v/g/9X/0v/S/9H/0f/P/8//zv/N/83/zP/R/9X/
1v/W/9f/1v/a/+L/4//h/+L/4f/g/+D/4f/h/+L/4v/h/+H/4//h/+H/4f/i/+P/5f/l
/+X/5f/m/+f/5//n/+f/5//n/+j/6P/o/+f/5//q/+r/6//t/+3/7f/u/+7/7//w//P/
9P/z//X/9f/1//f/+f/6//v/+//9//7/AQACAAMAAwAEAAYABwAIAAkABwAIAAkACwAK
AAsACwALAAkACQALAAsADgAPAA8ADwARABEAEQARAA0ADAALAAcACAAGAAYABgAFAAMA
AAD+//7////+//7//P/8//v/+v/6//r/+v/6//r/+v/7//v//f/9//3//f/8//v/+v/5
//v/+v/6//r/+f/5//j/+P/4//b/9f/1//X/9P/0//T/9f/1//b/9v/4//f/9//6//j/
9//2//b/+P/5//v/+//7//v/+//7//z//f/9//3/+//7//r/+v/7//v/+//7//7//v/+
//7//v/+///////9//3//P/8//z/+//7//v/+P/4//j/+P/4//j/+P/4//r/+f/5//n/
+P/2//b/9v/1//X/9f/z//X/9f/2//b/9f/z//P/8//1//X/9P/0//P/8//y//L/8v/x
//H/8f/x//H/8f/x//L/8v/z//P/8P/v/+//8P/y//D/8P/w/+//7//v/+//7//u/+7/
7v/y//D/7v/u/+7/7v/u/+7/7//v/+//7//v/+//7//w/+7/7v/v/+//8f/x//T/9P/z
//P/8//y//D/8f/y//L/9P/0//T/9P/0//X/9v/2//b/9f/1//P/9f/1//b/9v/2//f/
+f/5//n/+f/4//f/9f/1//X/8//0//X/9v/1//X/9f/0//P/8P/v/+7/7v/u/+z/7v/u
/+7/7f/s/+v/6//t/+3/7f/r/+v/6v/q/+z/7P/s/+v/6//r/+f/6P/v//b//P8BAAgA
GAAtAEIAXwCEAKwAzgDrAAcBHAEnAS0BLQEdAf0AzQCNAE8AGgDu/9v/5P/x//P/8v/1
//n/+/8AAAYAAQD9/wAAAAD3/+7/6v/l/+T/4P/Z/9P/0//V/9b/1f/T/9L/1f/X/9b/
1v/X/9j/3P/e/9v/2//g/+H/4v/k/+X/5f/m/+b/5f/l/+f/5f/n/+f/6P/p/+n/6f/p
/+n/6P/p/+n/6f/r/+v/6//s/+z/7P/r/+v/6v/q/+v/7f/v/+//8P/w//D/8P/y//L/
8//1//X/9f/1//f/+P/5//n/+//8/////v//////AAACAAMABAAFAAMABAAFAAcACAAJ
AAkACQAJAAkACwALAAoACwALAAsADAANAA4ADwAOAA4ADgALAAoACAAIAAgACgAJAAcA
BgAFAAUAAwACAAIAAgABAAAAAAAAAAAAAAACAAIAAwADAAMAAwADAAMAAwADAAMAAwAD
AAIAAgACAAMAAwACAAIAAgAAAP////////7//v/+//3//f/+//7/AAD/////AgAAAP//
/v/+/wAAAQADAAMAAQABAAEAAQADAAUABgAHAAUABQAEAAQABwAHAAcABwAHAAYABQAE
AAQABAAFAAUABgAHAAcACAAGAAUABQAFAAIAAgACAAIABAAEAAQABAAEAAMAAwADAAQA
AgACAAIAAQABAAEA//8BAAEAAgACAP///f/9//3//f/9//z//P/9//3//P/8//z/+//7
//v/+//7//v/+//6//r/+//7//z/+//7//z/+v/4//j/+P/7//v/+//7//v/+v/6//r/
+v/6//r/+v/6//r/+v/5//f/9//4//r/+v/6//r/+f/5//n/+f/7//v/+//8//z//P/9
//3//f/9/wAAAAD9//3//f/8//7///8AAAAAAAAAAAAAAAACAAMABAAEAAYABQAFAAMA
AAD//////v///wEABAAFAAUABQAEAAMAAwADAAMAAQD////////9///////+//3//P/7
//r/+v/8//r//P/8//z/+//6//n/9//5//n/+f/5//n/+P/4//r/+v/6//n/+f/9////
AAADAAgAEAAbACgAOgBPAGgAhQCoANAA9AARASUBMgE5ATkBMQEXAecArwBzADkACADu
//H/AAAHAAUABgANAA8AEQAWABYAFQAVABQAEAAJAAYAAAD7//j/9P/t/+v/6f/p/+j/
5//p/+r/5//n/+r/7v/x//D/8P/0//f/9//5//n/+f/6//n/+f/6//r/+//7//3/+//7
//v//P/9//////////////////7//f/+////AAACAAQABAADAAMABAAEAAUABwAGAAUA
BQAEAAYABgAIAAgABwAJAAkACQAMAA8AEQATABAAEQARABMAFgAXABcAGAAaABsAHAAd
AB4AIAAiACUAJAAlACUAJQAlACUAJwAnACYAJwAnACcAKQApACkAKQAoACgAKAAlACYA
JAAkACQAIgAhAB8AHgAbABsAGQAYABkAGgAaABoAFwAWABUAFAAYABoAHQAfAB0AHQAd
AB0AGwAbABsAGwAZABgAGAAYABkAGQAYABgAGAAWABUAFQAVABQAFAAUABUAFQAWABYA
FQATABIAFAAWABUAFAAUABIAEwAVABUAEwATABMAEwAUABUAFQAVABcAFwAWABYAFwAX
ABcAFwAYABgAGAAYABoAGgAbABsAGgAZABcAFgAYABcAFwAXABMAEgARABAAEwAUABUA
FgAUABMAEwATABQAEgASABIAEQARABEADwAPAA8AEAAQAA8ADQANAA0ADQANAAwADAAL
AAsACgAKAAwACwALAAsACgAJAAgABwAGAAYABwAHAAkACQAKAAwACgAIAAgACAAJAAkA
CQAJAAcABgAGAAYACAAIAAgACAAIAAYABgAIAAgACAAIAAcABwAHAAcABQAFAAUABgAE
AAQABQAFAAcABwAKAAoACQAJAAkACAAKAAsADAAMAAoACgAKAAoADAANAA4ADgAQAA8A
DwANAA0ADQAOAA4ADgAPABEAEQARABEAEAAPAA8ADwAPAA0ADQANAA0ACwAJAAkACAAH
AAgABwAGAAYABgAEAAYABgAFAAMAAQD//wIABQAGAAcABgAFAAMAAgAEAAQABAADAAMA
AwADAAYABwAMABAAFwAgAC4AQwBYAHMAlAC4AN4AAQEdATQBRQFLAUkBQQEnAfcAuQB7
AEAADgDv/+7/+/8BAAAAAwAJAAkADAASABUAEwAOAAwADQAKAAAA+//6//b/7//r/+v/
6//o/w==
         </WaveFormData>
      </LeadData>
      <LeadData>
         <LeadByteCountTotal>10000</LeadByteCountTotal>
         <LeadTimeOffset>0</LeadTimeOffset>
         <LeadSampleCountTotal>5000</LeadSampleCountTotal>
         <LeadAmplitudeUnitsPerBit>4.88</LeadAmplitudeUnitsPerBit>
         <LeadAmplitudeUnits>��V</LeadAmplitudeUnits>
         <LeadHighLimit>2147483647</LeadHighLimit>
         <LeadLowLimit>268435456</LeadLowLimit>
         <LeadID>V4</LeadID>
         <LeadOffsetFirstSample>0</LeadOffsetFirstSample>
         <FirstSampleBaseline>0</FirstSampleBaseline>
         <LeadSampleSize>2</LeadSampleSize>
         <LeadOff>FALSE</LeadOff>
         <BaselineSway>FALSE</BaselineSway>
         <ExcessiveACNoise>FALSE</ExcessiveACNoise>
         <MuscleNoise>FALSE</MuscleNoise>
         <LeadDataCRC32>657905957</LeadDataCRC32>
         <WaveFormData>
4//i/+L/4f/i/+L/4v/i/+D/3//e/9z/3f/e/9//4P/h/+H/4P/g/+D/4f/h/9//4//j
/+L/3f/b/+H/7P/3/wgAHwA6AFwAhgCyAN4AAQEjAT8BUQFWAUQBEgHaAKMAZgArAPX/
x/+5/8X/z//P/8v/y//S/9b/2v/c/9j/0v/S/9L/z//K/8v/x//F/8n/y//F/8L/xv/N
/8//0P/S/9L/0v/X/9z/3//k/+3/8v/w//L/9//6//r/+//7//3//v///wEAAQABAAEA
AQABAAAAAAABAP7//f/9//z/+//7//r/+f/5//r/+v/8//7//v/+//7/AAACAAQABQAE
AAQABwAIAAgACAAJAAsADgAQABEAEQARABIAFQAXABcAGgAfACAAHwAfACEAJgApACoA
KwAuAC4AMAAyADIAMwA1ADcAOQA5ADoAOwA8AD8AQABCAEIAQABAAD8APwA+AD0APQA7
ADcANgA2ADUAMwAyADIAMAAsACwAKgAoACkAJwAlACQAJAAkACEAIQAgAB0AHQAdABsA
GgAaABoAFwAWABYAGAAUABMAEgAQABEAEgASABMAEQAQAA8ADgAOAA4ADQANAAwADAAM
AA0ADQALAA0ADgAMAAwACwALAAoACQAJAAkACQAJAAkACgAIAAkACQAJAAsACwALAAsA
DAAMAA4ADAANAA4AEAARABIAEgATABMAFQAVABMAFgAYABgAFwAXABUAFQATABMAFQAW
ABYAFgATABIAEQAQABIAEgARABEAEgASABIAEgAQAA8ADwAOAA4ADwAPAA8ADQAMAAsA
CwAKAAgABgAFAAQAAwADAAIAAAAAAAAA//////////////3//P/8//z//P/9//7//v/9
//3//f/8//7/+//7//z//f/9//r/+v/5//n/+f/5//n/+f/5//n/+//7//v/+//2//T/
9v/4//j/+P/4//j/9f/1//X/9v/4//j/+P/4//b/9//3//n/+f/5//v/+//5//j/+P/4
//r//P/8//z//P/8//z//P/7//7//v8AAAEAAgACAAIAAQACAAEA/////wAAAgACAAIA
AQABAAAAAQAAAAEAAQD9//z/+v/3//j/+f/5//j/9//2//b/9f/2//b/9v/2//T/8//y
//D/8v/y//L/8v/z//P/8v/y//L/8//z//H/8//1//D/7f/t//H/9P/5/wYAFwAoAEIA
ZACMALwA6QAPAS0BSQFcAWIBUgEkAe8AtgB5ADcA///X/8X/y//T/9P/0//U/9b/2v/g
/+L/3P/W/9T/0f/Q/8v/yf/L/83/y//L/8z/yv/J/8v/yP/I/8z/0v/T/9T/1//c/9//
4P/i/+T/5//q/+r/6//r/+z/7P/s/+3/6//r/+v/6//u/+7/7//x/+//7//w//D/8P/x
//H/8f/x//L/8v/0//L/8v/y//L/8//0//X/9f/2//b/+f/6//v//P/+/wEAAAACAAMA
AwAFAAYACQALAAkADAARABIAEQARABMAGAAZABoAGwAeACAAIgAkACQAJQAnACkAKwAr
ACwALQAuAC0ALgAwADAAMgAyADEAMQAwAC8ALwAtACsAKgAqACkAKAAmACUAIgAeAB4A
HAAaABcAFQATABIAEQASABAAEQAOAAsACwALAAsACgAKAAoABwAGAAYACAAEAAMAAgAA
AAIAAgABAAEAAQAAAP///v/+//7//f/9//7//v/+///////9////AAD+//7//f/9////
//8AAAEA////////AAAAAAEAAQABAAEAAQABAAEABAAEAAYABAACAAIAAwADAAAAAAAB
AAEAAwADAAEABAAGAAYABQAFAAMAAwABAAEABAAEAAMAAgACAAIAAgACAAIAAgABAAEA
AAAAAAAAAAD9//3//v/+///////+//3//P/8//z//f/8//r/+P/3//j/+f/7//z//v/+
//7//f/8//v/+v/5//v/+v/6//r/+f/5//n/+P/2//f/+P/4//j/9f/1//b/9f/x//T/
9v/0//b/9v/2//b/8v/x//D/8P/w//D/8P/w//L/8//z//X/9f/1//f/9//2//T/8//y
//X/+P/5//r/+P/4//j/+P/7//7//v8AAP7//v/9//z//P/+//7//f///wAAAgACAAIA
AQABAAAA///8//v/+f/5//r/+v/5//j/9//1//L/8//y//L/8f/y//L/8v/y//H/8f/x
//D/7v/u/+7/7v/v/+//7v/u/+7/7//v/+3/7//x/+7/6//r/+3/8v///xAAJQA+AFwA
ggCuANoA/wAjAT8BUQFeAVQBLgH4AMMAhgBDAAkA2f/D/8f/z//P/8//0f/S/9L/2P/e
/9r/1P/U/9T/0f/M/8v/yf/H/8f/x//H/8j/yv/H/8X/xv/K/8z/zv/R/9b/1//a/9//
4P/g/+D/5f/o/+j/6f/p/+j/6P/o/+n/6f/p/+n/6f/o/+j/6f/r/+3/7f/u/+7/8P/x
//H/8f/v//D/8P/y//D/8P/w//D/8//0//X/9f/0//T/9//4//j/+P/5//v/+v/8//3/
/f/+/wAABAAHAAUACAANAA4ADQANAA8AFAAWABYAFgAYABkAHAAfACAAHwAhACMAJQAj
ACQAJQAmACcAKAAqACoAKAAoACcAJwAmACUAJQAjACEAIAAgAB8AHQAcABwAGgAWABYA
FAASAA8ADQALAAoACAAIAAUABQAFAAMABAAFAAMAAgACAAIAAQAAAAAAAgAAAP///v/8
//v/+v/4//f/+P/4//j/+P/5//r/+v/7//f/9v/1//X/9v/1//j/+v/6//r/+f/5//f/
9//4//n/+//7//v//P/7//v/+v/5//v/+//7//v//P/8//7//P/8//z//f/9//z//P/9
//3//f/9//v//v/8//z/+//7//3//f/7//v/+v/6//n/+P/4//j/+P/4//j/+P/3//f/
+P/4//j/+P/2//X/9f/0//b/9//3//f/9f/0//P/8//z//L/8f/x//P/8//0//T/8v/y
//L/8f/x//H/8f/x//H/8P/w//D/7//v/+//7v/w//H/8v/y//D/7f/t/+7/7//v/+z/
7P/v/+//7//v//H/7//t/+3/7P/u/+7/7v/u/+3/7f/t/+7/7f/s/+v/6v/s/+3/7f/v
/+//7//x//H/8f/w//D/8P/y//T/9P/0//T/9P/0//T/9f/4//j/+v/8//z/+//6//j/
+v/6//n/9//4//r/+v/7//v//P/8//r/+P/4//f/+P/4//f/9f/z//P/8v/w/+3/7P/s
/+v/7P/s/+z/7P/r/+v/6//q/+r/6v/q/+r/7f/t/+z/7P/q/+v/6//p/+n/5//q/+n/
6f/r//D/9/8EABcALABKAHAAmgDEAO0ADQEtAUUBUgFUAToBBgHPAJoAWQAbAOf/xf+/
/8v/0f/R/8//0P/U/9b/2P/Y/9L/0P/U/9H/yv/H/8f/x//H/8X/w//C/8L/w//F/8b/
yv/K/8r/zf/Q/9P/1v/b/9z/3P/e/+P/4v/i/+P/4//k/+T/5P/l/+f/5//n/+f/5//m
/+b/5//l/+X/5v/m/+j/6f/p/+n/6f/q/+r/7P/s/+z/7P/s/+v/7P/t/+3/8P/w//P/
9P/0//T/9f/3//b/+P/5//n/+//8////AQAAAAIABgAGAAkACQALABAAEgASABIAFAAW
ABgAGgAaABoAGwAcAB0AHwAgACEAIgAjACQAJgAmACgAKAAnACcAJAAjACMAIQAdABwA
HAAbABsAGgAaABgAFgAWABQAEgAPAA0ACwAKAAYABgADAAMABAABAAEAAQD///7//v/+
//7//v///wIA///9//v/+P/2//b/9f/1//X/9P/z//L/8v/y//H/8f/x//L/8//1//T/
8f/y//L/8v/y//H/8f/z//P/9P/1//X/9f/1//b/+P/5//n/+f/4//f/9v/1//j/+P/6
//j/9v/2//f/9//3//j/+v/7//n/+f/3//r/+P/4//f/9//5//n/9//3//j/+P/3//b/
9v/2//b/9v/2//b/9f/1//T/9P/0//T/8//z//T/9P/z//P/8v/x//L/8v/y//P/8//y
//H/8f/v/+//8P/w/+//7v/t/+v/7P/t/+7/7//v/+7/7v/u/+3/7f/t/+z/7P/t/+7/
7v/u/+v/6//s/+v/6//o/+j/6v/r/+z/7f/t/+3/6f/q/+v/7P/t/+7/6//r/+v/7P/r
/+r/6f/o/+n/6//s/+//7//v//H/8f/x//D/8P/w//D/8v/y//L/8v/y//L/8v/z//b/
9v/4//f/9v/0//L/8//2//f/9//3//j/+v/6//j/9//3//b/9v/0//T/8//y//L/8f/v
/+//7//u/+z/7f/s/+z/6//q/+r/6v/q/+n/6f/p/+j/6v/q/+r/6v/q/+n/5//m/+f/
6f/q/+n/5f/j/+b/5//r//X/CAAhADwAXQCGALgA5AAKAS4BTQFjAW8BZQE6AQIBygCK
AEMAAgDP/7f/u//J/8n/x//L/8v/zf/Q/9T/0P/K/8r/yv/I/8T/v/+6/7v/vf+//8H/
w//D/8L/wv/D/8H/wv/G/8j/zP/T/9j/2f/a/9v/3v/i/+L/4//k/+T/5f/l/+T/5P/k
/+X/5v/n/+j/6f/q/+r/6//t/+v/6//s/+z/7P/t/+3/7f/t/+7/7v/w//H/8v/z//T/
9f/2//f/9//4//j/+//8//3//v8AAAMAAwAEAAQAAwAGAAgADAAPAA0AEAAVABYAGAAZ
ABwAIgAjACQAJQAoACUAJgAnACYAKgAtADAAMwA1ADYANwA4ADcAOAA6ADoAOQA4ADYA
NQAzADEAMAAtACoAKgArACsAJwAkACIAHgAaABoAGAAWABUAEwARABAADQAMAAgABwAI
AAUABQAFAAEAAAAAAAAA///+//7/AAAAAP///v/8//v/+v/4//f/+f/4//f/9v/2//b/
9f/1//L/8v/y//P/9f/z//X/9v/0//T/8//z//T/9f/3//n/+P/3//b/9v/4//n/+f/5
//v/+//7//v/+//6//v/+P/6//r/+//7//j/+P/5//n/+v/7//r//v/9//z/+v/5//v/
+//5//n/+P/4//f/9v/4//j/+P/4//f/9v/0//P/9P/0//T/9P/z//P/9P/0//P/8//y
//H/8v/y//L/8//x//D/7//v//H/8f/y//L/8P/w//D/7//v/+//7//v//H/8P/w//D/
8f/v/+3/7v/w//D/8P/w/+3/7f/t/+7/7//w//H/8v/x//H/8P/x//D/7//w/+//8f/w
//D/8P/w//L/8v/y//T/9P/0//T/9P/2//X/9v/4//j/9//2//X/9v/1//P/9P/2//n/
+v/8//v/+//6//z/+v/6//n/9//2//T/8f/0//X/9f/0//H/8P/w/+//7P/s/+z/7P/r
/+v/6//q/+r/6v/q/+r/7f/t/+z/7P/s/+3/7f/r/+v/6f/s/+v/6f/j/+L/5//y/wEA
GAAwAFAAdgCkANcABQEpAUkBZAF2AXQBWAElAeoAqwBjABsA3f+1/6//wf/H/8P/wv/E
/8b/yv/M/8r/yP/E/8H/wP+9/7n/t/+5/73/vf+6/7z/wf/D/8D/wP/E/8b/xf/I/8n/
yP/J/9D/2P/c/93/3//g/+L/4//l/+b/5//p/+f/5//n/+f/6P/o/+n/6//p/+n/6v/q
/+v/7f/u/+//7v/u/+3/7v/v//D/8f/y//H/8v/z//P/9P/0//f/+P/6//r/+//9/wAA
AgADAAMABQAGAAkACwAKAAwAEAAQABEAEQATABgAHAAeACAAJAAkACYAKAAoACsALQAv
ADEAMwA0ADUANgA1ADYAOAA4ADgAOAA3ADcAOAA3ADcANQAxADAAMAAvACsAKAAmACIA
IAAgAB4AHAAZABcAFQAUABIAEgAPAA8ADAAJAAkACQAEAAIAAQAAAAAAAAABAAQAAgAB
AAAA/v/8//z/+//7//v/+v/5//j/9v/2//X/9f/0//T/9P/1//X/8//1//b/9v/2//X/
9f/1//X/9v/3//f/9//3//j/+P/5//n/+f/7//v/+//7//z//P/+//z/+v/6//v/+//6
//r/+//7//3//f/7//7//v/+//3//f/9//3/+//7//z//P/7//r/+v/6//r/+v/4//j/
9//3//j/+P/4//j/9//3//j/+P/1//X/9P/z//L/8v/y//P/9f/0//P/8//y//H/8f/w
//L/8v/y//H/8//z//P/8//y//D/7//u/+7/7//w//D/7//v/+//7v/y//D/8v/y//L/
8v/w/+//7v/u/+7/7v/u/+7/7v/v/+//8f/v/+//8f/x//H/8P/w//D/8P/y//L/8v/0
//T/9P/0//P/9v/2//j/+P/4//f/9v/4//r/+v/5//f/+P/6//r/+v/5//n/+P/4//b/
9v/1//X/9v/2//X/8//z//L/8P/x//D/8P/v/+v/6v/p/+j/6v/r/+z/7P/q/+r/6v/q
/+n/6f/o/+j/6P/p/+n/5//n/+n/6v/n/+X/4//i/+v/9v8DABYALgBMAHQAogDRAPcA
HQE9AVgBZgFkAUYBEwHeAKMAWwAXAOH/v/+3/7//x//H/8T/wv/C/8b/zP/M/8j/yP/H
/8L/v/+9/7v/u/+//7//vP+8/73/v/++/77/wv/E/8P/yP/N/9L/1f/Y/9r/3P/f/+D/
4P/h/+H/5P/k/+T/5f/j/+P/4//j/+T/5P/l/+f/6f/p/+r/6v/p/+n/6P/n/+n/6v/q
/+z/7v/u/+7/7v/v//D/8f/x//D/8P/z//T/9P/0//X/9//6//z//f/9//v//P///wEA
AQAEAAkACgANAA0ADwAUABUAFgAXABoAHAAeACAAIAAjACUAJwApACcAKAApACoAKwAs
AC4ALgAwADAALwAvAC8ALwAwAC8AKQAoACgAJwAiACAAHwAcABgAGAAWABQAFQATABEA
EAANAAwACAAHAAgABQAFAAUAAwACAAIAAgD9//z//P/+//z/+//6//j/+P/4//f/9//1
//T/8//y//L/8v/x//H/8v/y//L/8//x/+//8f/y//L/8v/x//H/8//z//T/9f/z//P/
8//0//T/9f/1//X/9//3//f/9//2//b/+P/2//j/+P/5//n/+P/4//n/+f/5//n/9//6
//r/+v/5//n/+f/5//f/9//4//j/9//2//j/+P/4//j/9//2//T/8//0//T/9P/0//X/
9f/2//b/9P/z//H/7//v//D/8f/z//P/8v/x//H/8f/x//L/8v/y//L/8v/x//D/7//u
/+3/7v/u/+//8P/v/+//7//u/+7/7//w//D/8P/t/+3/7v/t/+3/8v/0//H/8P/v/+7/
7f/t/+3/7v/s/+z/7P/s/+//8f/y//X/9P/z//T/8//z//L/8v/y//L/9P/0//T/9P/0
//T/9P/z//b/9v/4//n/+v/6//r/+P/6//r/+f/5//r//P/8//z/+//7//r//P/6//r/
+f/3//b/9P/x//H/8f/w/+7/7//u/+7/7f/s/+z/7P/s/+z/7f/u/+7/7f/s/+v/6v/r
/+v/6v/q/+r/6//r/+n/5//r/+z/5//l/+v/7v/z/wIAFQAqAEQAaACUAMYA8QAVATkB
UwFgAWQBUAEcAeEAqABjAB8A6f/F/7v/w//L/8v/yf/K/8r/zP/S/9D/zv/O/8z/y//G
/8X/w//B/8H/wf/B/8L/wv/D/8P/xP/G/8b/yP/L/9D/0//W/9n/3P/e/+D/4f/k/+T/
5f/l/+j/6P/o/+n/5//n/+f/5//m/+b/5//p/+v/6//s/+z/7P/t/+3/7f/r/+z/7P/u
//D/8P/w//D/8f/y//P/8//0//T/9//4//b/9v/3//n/+v/8//3//f/9//7/AQADAAUA
CAANAA4AEQARABMAGAAZABoAGwAeABwAHgAgACAAIQAjACUAJwAnACgAKQAqAC0ALgAw
ADAALgAuAC0ALQAuAC0ALQArACcAJgAmACUAIgAgAB8AHAAaABoAGAAWABUAEwARABAA
DAAMAAkACQAKAAcABwAHAAUABAAEAAQAAQAAAAAAAgD+//3//P/6//r/+v/5//n/+f/4
//f/9v/4//j/9//3//T/9P/0//X/9f/z//X/9v/4//j/9//3//X/9f/2//f/9//3//f/
+P/6//v/+//7//n/+f/5//n/+P/4//r/+P/5//r//P/9//r/+v/7//v//f/9//v//v/8
//z/+//7//3//f/7//v/+v/6//n/+P/2//b/9v/2//f/+P/4//n/+P/4//j/+P/1//X/
9v/2//X/9f/0//P/8v/y//L/8//2//b/9v/3//b/9f/1//T/8v/y//L/8f/x//H/8f/x
//H/8P/w//D/7f/t/+3/7P/v//H/8//0//L/7//v//D/8f/x/+7/7v/t/+3/7f/t/+//
8//z/+//7v/u/+7/7v/u/+//7//v//D/8P/w//D/8P/t/+3/7P/t/+7/7//y//P/9P/0
//X/9v/z//T/8//y//P/9P/1//b/+f/8//z//v/9//z/+v/4//r//P/8//v/+//8//7/
/v/8//v/+//6//r/+P/4//f/9v/2//X/8//z//P/8v/w/+//7v/u/+3/7v/u/+7/7v/r
/+v/6//q/+r/6v/q/+r/7f/t/+z/7P/s/+3/7f/r/+n/5//o/+f/6//v//L/+/8MACEA
NgBWAIAArgDYAP8AIwFBAVUBXAFSASoB8gC9AIAAOwD9/8//u/+//8n/yf/J/83/0P/W
/9r/2v/S/8z/zP/M/8f/wP/B/8H/wf/D/8P/wf/E/8T/w//D/8T/yP/M/8z/zf/S/9X/
2P/Z/9r/3P/i/+X/5P/k/+X/5f/m/+b/5v/n/+f/5//n/+f/6P/o/+n/6//p/+n/6v/q
/+r/6//r/+v/7f/u/+7/8P/u/+7/7v/u/+//8P/x//H/8v/y//X/9v/2//b/9//5//r/
/P/9//3//f/+/wEAAwAFAAgADQAOAA0ADQAPABQAFQAWABcAGgAcAB4AIAAgACMAJQAn
ACkAJwAmACUAJAAmACgAKwAsACwALAArACsAKgApACkAJwAkACQAJQAlACAAHgAdABoA
FgAWABQAEgATABEADwAOAA4ADgALAAsACgAHAAcABwAFAAQABAAEAP///v/+/wAA/v/9
//z/+v/8//z/+//7//n/+P/3//b/9v/2//X/9f/2//b/9v/3//f/9f/3//j/+P/4//f/
9//3//f/+P/5//n/+f/5//r/+f/5//j/9//4//n/+v/7//z//P/+//z/+v/6//v/+//6
//r/+//7//n/+f/3//r//P/8//v/+//7//v/+f/5//r/+v/5//j/+v/6//r/+v/4//j/
9//3//b/9v/2//b/9f/1//b/9v/1//X/9P/z//T/9P/0//X/8//y//H/8f/x//H/8v/y
//T/9P/0//P/8f/x//H/8f/x//D/8P/w/+//7//v/+7/8P/x//L/8v/w/+3/7f/u/+//
7//s/+z/7f/v//L/8f/w/+//7v/t/+3/7f/u/+7/7v/u/+7/7v/v/+//8f/z//P/9f/1
//X/9P/0//T/8//0//P/8v/w//D/8P/w//T/+P/5//z/+v/6//n/+P/4//r/+v/5//n/
+v/8//z//P/7//v/+v/4//b/9v/1//T/9P/z//H/8f/x//D/7v/t/+z/7P/r/+r/6v/q
/+r/6f/p/+n/6P/q/+r/6v/q/+v/6//q/+r/6P/p/+n/5//p/+n/5v/h/+P/7//+/w0A
IgA/AGQAjgDAAO4AEgEzAVEBYwFnAVQBIgHsALgAeQAuAPH/yf+9/8X/y//J/8f/yf/N
/9L/1v/U/8z/yP/I/8b/xP/H/8r/yf/B/7v/v//D/8H/wP/A/8P/w//E/8T/xv/M/9H/
1P/X/9r/2//e/+T/5P/h/+L/4v/j/+P/5P/k/+T/5f/l/+X/5f/l/+b/5v/n/+n/6//r
/+z/7P/s/+3/7f/t/+3/7v/u//D/7v/u/+7/7v/x//L/8//z//b/9v/5//r//P/8//3/
///+/wAAAQABAAMABAAHAAkACQAMABEAEgATABMAFQAaABwAHAAcAB4AIAAiACQAJAAj
ACUAJwApACkAKgArACwALQAuADAAMAAwADAALwAvAC0AKwAqACcAIwAiACIAIQAeABwA
GwAYABYAFgAUABIADwANAAsACgAIAAgABQAFAAYAAwADAAMAAwACAAIAAgD+//z/+//8
//z/+//6//j/+v/6//n/+f/4//b/9P/y//T/9P/z//P/9P/0//T/9f/3//X/9//4//f/
9v/0//P/9P/1//f/+f/5//n/+f/6//r/+//7//v/+f/5//n/+f/6//r//P/6//r/+v/7
//v//P/8//3//f/8//v/+P/6//r/+v/5//n/+f/5//f/9//4//j/9//2//j/+P/4//j/
9v/2//X/9f/0//T/9P/0//P/8//0//T/8//z//L/8f/x//L/8//1//P/8v/x//H/7//v
//D/8P/y//L/8v/x/+//7//v/+//7f/s/+z/7P/s/+3/7v/u/+z/7f/u/+7/7v/r/+v/
7P/v/+//7P/q/+v/7P/t/+7/7//v/+//8P/v/+7/7f/s/+z/7f/t/+//7//v//H/8f/z
//L/8v/y//D/8v/y//L/9P/0//T/9P/z//b/9v/4//b/9v/1//T/9f/4//n/+f/5//r/
/P/8//r/+f/5//j/9v/0//T/8//1//b/9v/1//P/8//y//D/7//u/+7/7f/s/+z/7P/s
/+v/6//r/+r/6v/q/+r/6v/p/+n/6P/o/+j/6f/p/+f/5//p/+T/4f/l/+n/7v/x//j/
BwAeADgAWgCGALYA3wADASUBQwFWAV4BUAEkAe0AugB7ADUA+f/N/7n/wf/L/83/y//M
/87/0P/U/9b/0P/M/87/z//I/8P/wf/B/8P/xf/D/8D/vv/B/8X/xv/G/8j/yv/N/8z/
zf/S/9f/3P/e/9z/3f/f/+D/4v/j/+b/5v/m/+f/6f/p/+n/6f/o/+j/6f/r/+v/6//s
/+z/7P/t/+3/7f/v//D/8P/y//D/8P/w//D/7//w//H/8f/0//T/9//4//b/9v/3//n/
/P/+/////////wAAAwAFAAMABgALAAwADQANAA8AFAAVABYAFwAaABoAHAAeAB4AHwAh
ACMAJQAjACQAJQAmACcAKAAqACoALAAsACsAKwAqACkAKQAnACMAIgAiACEAHwAeAB4A
HAAaABoAGAAWABMAEQAPAA4ADgAOAAsACwAMAAkACQAJAAUABAAEAAQAAwACAAIABAAA
AP///v/8//3//v/+/////f/8//v/+v/6//r/+f/5//r/+v/6//v/+f/3//n/+v/6//r/
+f/5//v/+//8//3/+//7//v//P///wEAAgADAAIAAQAAAP//AAAAAAIAAAD+//7/////
//7//v//////AAABAAAABAACAAIAAQABAP/////9//3///8AAAAAAAD+//7//v/+/wAA
AAD//////P/8//z//P/9//3//v/+//v/+//6//n/+P/4//j/+f/6//r/+v/7//r/+f/5
//j/+P/4//j/9//5//n/+f/5//n/+P/4//j/9//3//f/9v/2//f/+P/4//r/9//3//j/
+f/5//b/9v/3//f/9//3//X/9f/2//b/9v/2//b/9f/1//X/9v/3//j/+f/6//j/+f/5
//v//f/9///////9//z//P/8//z//v/+//7//v/+//7//v///wIAAgAEAAYABgAFAAQA
AwAEAAMAAQADAAQABgAGAAYABQAFAAQABAACAAIAAQD+//7//f/7//3//f/8//r/+//6
//r/+f/6//r/+v/6//n/+f/5//j/9v/2//b/9v/3//f/9v/2//b/9//3//X/9f/7//z/
9//1//n//v8JABgAKwBEAGIAhACuAN4ABwErAUUBWwFmAWABPgEIAdEAmABZABkA5//P
/9P/3//j/9//3//i/+T/5v/o/+b/5v/m/+b/4f/c/9n/2f/X/9n/2//Z/9j/1v/X/9n/
2P/c/9z/3P/d/+L/5//s/+//8P/0//b/+f/6//r/+//7//z//P/8//3//f/9//3//f/+
//7///8BAAEAAQACAAIAAAABAAEAAQADAAQABAAGAAgACAAIAAgACQAKAAsACwALAAoA
DAAMAA4ADgAPABEAEgAUABUAFQAWABgAHAAfAB4AIAAkACQAJwAnACkALgAvADAAMQA0
ADUAOAA7ADwAOwA9AD8AQQBBAEIAQwBEAEMARABGAEYASABIAEcARwBGAEUARQBDAEEA
QABAAD8APAA6ADkANgAzADIALwAsACwAKwAqACoAJwAmACIAIQAiACEAIwAlACEAIAAg
ACAAGwAaABoAHAAaABkAGAAWABgAGAAXABcAFQAUABMAEgASABIAEQARABAAEAAQABEA
DwANAA8AEAASABIAEQARABEAEQASABMAEQARABEAEgASABMAEwATABMAEwATABMAFAAU
ABYAFAAUABQAFQAVABUAFgAYABkAGAAXABQAFgAWABYAFQAVABQAEwAQAA8AEQASABIA
EgASABIAEgASABIAEgARABEADgAOAA4ADgANAA0ADgAOAA0ADQAMAAsADAAMAAwADQAL
AAoACQAJAAkACQAKAAoACAAIAAgABwAFAAUABQAFAAgACAAJAAoABwAHAAcABgAGAAcA
CAAIAAgABQAFAAYACQAJAAYABgAJAAcABgAIAAgACAAIAAUABQAFAAYABgAGAAYABgAE
AAUABQAHAAcABwAJAAkACQAIAAgACAAJAAwADQAOAAwADAAMAAwACwAOAA4AEAARABIA
EgASABAAEgASABEAEwAUABYAFgAWABUAFQAUABQAEgASABEAEAAQAA8ADQALAAsACgAI
AAcABgAGAAUABgAGAAYABgAEAAMAAgAAAAMABAAFAAYABgAFAAMAAgAEAAUABQADAAUA
BQAEAAMAAQABAAAAAwAOAB8ANgBQAG4AmADGAPUAHwFDAWMBgAGKAYIBYAEpAe4AsQBt
ACsA9f/X/9f/4//n/+P/4v/k/+T/5P/m/+j/6P/k/+P/5P/h/93/2//d/93/3f/e/97/
3f/d/w==
         </WaveFormData>
      </LeadData>
      <LeadData>
         <LeadByteCountTotal>10000</LeadByteCountTotal>
         <LeadTimeOffset>0</LeadTimeOffset>
         <LeadSampleCountTotal>5000</LeadSampleCountTotal>
         <LeadAmplitudeUnitsPerBit>4.88</LeadAmplitudeUnitsPerBit>
         <LeadAmplitudeUnits>��V</LeadAmplitudeUnits>
         <LeadHighLimit>2147483647</LeadHighLimit>
         <LeadLowLimit>268435456</LeadLowLimit>
         <LeadID>V5</LeadID>
         <LeadOffsetFirstSample>0</LeadOffsetFirstSample>
         <FirstSampleBaseline>0</FirstSampleBaseline>
         <LeadSampleSize>2</LeadSampleSize>
         <LeadOff>FALSE</LeadOff>
         <BaselineSway>FALSE</BaselineSway>
         <ExcessiveACNoise>FALSE</ExcessiveACNoise>
         <MuscleNoise>FALSE</MuscleNoise>
         <LeadDataCRC32>253721888</LeadDataCRC32>
         <WaveFormData>
6//q/+j/5//p/+n/6f/r/+b/5f/k/+H/5P/m/+f/6P/q/+n/6f/p/+j/6f/p/+f/6f/p
/+f/4P/c/+H/6v/z/wAAEwApAEYAbQCXALwA3AD5ABEBJAEsARgB6gC4AI8AXwAsAPv/
1P/H/87/0v/R/8v/y//N/9H/0v/V/9P/z//N/8//zf/L/87/yv/I/8//0f/N/8v/z//W
/9f/2f/b/9v/3f/g/+b/6P/s//f//P/6//j//f/+/wEAAwAEAAcABwAHAAgACAAJAAkA
CAAGAAcACQAKAAcABwAGAAUABQAEAAMAAwAFAAUABQAFAAkACgAKAAoADQAOAA4AEAAQ
AA8ADwAQABEAEgATABQAFgAYABkAGgAdAB8AIAAgACEAJQAoACoALQAtAC4ALwAzADQA
NgA4ADgAOgA8AD4APwBAAEMARABHAEgASgBKAE0ATwBQAFAATgBPAE8ATABLAEsASgBJ
AEUAQwBBAD4APwA9AD0AOwA3ADQAMgAxAC8ALgArACsAKwAqACgAJgAmACUAJQAiAB8A
HgAeAB0AHAAbABkAGQAYABYAFAASABQAFQAWABYAEwATABEAEQATABMAEwATABEAEAAQ
AA8ADwAPABAAEgARAA4ADAALAAkACgAKAAsACwAMAAwADAAKAAoACgAKAAwADAANAA0A
DQANAA0ADQAPABAAEQATABUAFQAVABUAFQAVABUAFQAWABcAGAAZABcAFwAWABYAFwAY
ABgAGQAYABcAFgAVABUAFQAUABQAFgAWABUAFQAUABMAEgARABIAEgATABQAEAAPAA4A
DQANAA0ADQAMAAkABwAGAAUAAwAFAAcABQADAAMAAwAEAAIAAgABAAEAAgACAAMABAAC
AAIAAgACAAAA////////AAABAAAAAQABAAEAAAD+//7/AAAAAAAAAgABAAEAAQD7//n/
+//8//7//v/+//7//P/6//r//P/9//7//f8AAP///v/+//7//v//////AAD+//7//P/+
//////8AAAAAAAAAAP////8BAAIAAwAFAAgACQAJAAgABQAGAAYABQAHAAgACgAKAAcA
BwAHAAcABwAIAAcABQACAAAA///7//z//P/9//3/+//6//j/9//5//n/+f/7//f/9//3
//X/9f/2//b/9v/2//X/9f/1//T/9f/1//P/9//5//P/7v/s/+3/7v/x//r/CQAXACoA
SwBxAJwAxgDnAAMBHAEuATQBJgH6AMsAnwBsADEA/v/b/87/0P/T/9H/z//N/83/0P/T
/9P/0//P/8v/y//L/8j/xv/K/83/y//N/8//zf/M/8//z//R/9X/2f/a/9r/3P/i/+X/
6P/q/+r/7f/v//H/8v/y//P/8//z//T/8v/z//P/8v/0//X/9//4//b/9//3//f/+v/6
//r/+//7//v/+//7//v//P/8//z//f/+//7/AAABAAEAAgAEAAcACAAJAAoACAAKAAsA
DAAPABEAEgASABEAFQAYABoAHAAdAB8AIQAjACQAJgAoACwALgAwADIAMwA0ADcAOAA3
ADgAOgA6ADsAPQA+AD4AQABBAEEAPgA/AD8APgA9ADoAOQA4ADYANgAzADIALwArACgA
JgAlACIAIAAcABsAHQAcABoAGAAWABUAFQASAA8ADgAOAA0ADAALAAkACQAJAAgABwAG
AAUABQAFAAQABQAFAAMAAwADAAMAAwADAAEAAAAAAP//AQABAAIABAACAAAA/////wEA
AgACAAMAAQACAAIAAgAEAAQABAAEAAIAAgADAAMABQAFAAUABQAFAAQAAwADAAEAAQAB
AAEAAgADAAQABQAHAAcABwAHAAUABQAEAAQABgAGAAUABQAFAAUABQAFAAUABQAEAAQA
BAAEAAMAAwABAAEAAQABAAMAAgACAAIA///////////9//3//f/8//3//f/+//////8B
AAMAAQD///////8AAAAAAAD//////f/8//z//P/8//z//P/8//z/+//7//v/+f/3//n/
/f/8//z//P/8//z/+//4//f/+P/4//j/9v/4//r/+v/7//z/+v/7//v//P/6//r/+P/6
//z//f///wAAAAAAAP////8DAAQABQAHAAYABwAHAAYABAAGAAcABwAHAAgACgAKAAsA
CwALAAsACAAIAAYAAwADAAIAAgD///7//P/7//n/+P/4//f/9//5//n/+f/7//n/+f/5
//f/9f/2//b/9v/2//X/9f/1//b/9//3//X/+f/5//f/8v/u/+//8v/7/wgAGQAtAEgA
awCVALwA3gD9ABcBKgE0AS4BCgHYAK0AfQBCAAsA5P/T/9L/1P/R/8//0f/P/83/0v/V
/9X/0//T/9P/z//N/8z/zv/K/8v/z//R/9H/0f/Q/8//0f/V/9f/2f/c/+D/4v/k/+n/
6v/q/+r/7f/u//H/8//0//T/8//y//L/8v/z//P/8v/y//P/9f/2//j/+f/5//n//P/8
//z//f/9//3//f/9//3//v/+//7///8AAAAAAgADAAMABAAGAAUABgAHAAgABgAIAAkA
CgANAA8AEAAQABMAFwAaABwAHgAfACEAIwAjACQAJgAoACsALgAxADQAMwA0ADcAOAA3
ADgAOgA6AD0APwBAAEAAQABBAEEAPgA9AD0APAA7ADgANwA2ADQAMwAxADEALwArACgA
JgAlACIAIAAcABsAGQAYABYAFAAUABMAEwAQABEAEAAQAA8ADgANAAsACwALAAoACQAI
AAQAAwACAAAAAgADAAIAAwAFAAUABQAFAAIAAAD///3//v///wEABAAGAAQAAwADAAEA
AgACAAMAAwAEAAQABAACAAIAAgACAAQABAAFAAUABwAHAAcABwAGAAYABgAHAAUABQAF
AAUABwAHAAcABwAHAAcABwAHAAcABwAGAAYABAAEAAMAAwAFAAUABQAFAAUABQAEAAQA
BgAGAAUABQADAAMAAwADAAQABAAFAAYAAwADAAMAAwADAAMAAwACAAQAAwADAAMAAgAD
AAQAAQABAAEAAQACAAAAAAD////////+//7//v///wAAAQACAAAA////////AQABAP//
//8AAAEAAQAAAAQAAAD+//7/AAAAAAAAAAAAAAAA/v/+/wAA/v/+//z//v8AAAAAAQAC
AAQABQAFAAYABQAEAAEAAgADAAMABAAEAAQABAADAAMABwAIAAkACwAMAA0ADQAMAAoA
DAANAA0ACwAMAA4ADgAOAA8AEAARAA8ADgALAAcACAAIAAkABwAFAAQABAADAAEAAAD+
//3//f/9//3////9//3//f/7//v//P/8//z//v/9//3//f/8//3//f/7//v/+//7//r/
9v/3//j/+/8GABUAJwBAAGMAiwC0ANgA9QAPASYBNAE4AR4B7AC9AJUAXgAjAPb/2//U
/9r/3f/b/9f/1//X/9j/2f/Z/9f/1//Z/9f/0//Q/9D/0v/T/9P/0//T/9P/1P/X/9n/
3f/f/9//4v/m/+j/7v/x//L/9P/0//f/9f/3//j/+P/3//f/9//4//r/+//7//r/+P/5
//v//P/8//3//f/9//7//v/+////AQABAAEAAQABAAIAAgACAAIAAgABAAIABAAFAAcA
CgAJAAoACwAMAAwADgAPABAAEQATABQAFAAVABkAHAAeACAAIQAjACUAJQAmACgAKgAu
ADAAMgA0ADQANAA2ADYAOQA6ADwAPAA/AEEAQgBCAEIAQwBDAEAAPQA9ADwAOwA2ADUA
NAAyADIAMQAyADEALQAqACgAJwAkACIAHgAdABwAGgAXABQAEwATABQAEgAQAA4ADQAL
AA0ADQAMAA0ADAAKAAgABgAEAAMAAgAAAP/////9//3///////////8BAAAAAAD///7/
/f/9//7/AAD+//3//f/7//z//P/9//3//v/+//7/AQACAAMABAABAAAAAAD//wEAAQAB
AAEAAAAAAAAAAQADAAMAAwADAAEAAQABAAEA//////////8BAAEAAAAAAAAAAAD/////
//////////8BAAEAAAAAAP7//v/9//3//f/9//3//f/7//r/+v/6//v/+//7//v//f/9
//3//P/6//n/+f/5//b/9//4//X/9v/3//j/+v/6//r/+f/5//f/9v/2//b/9v/2//b/
9v/4//f/9//3//X/9f/z//P/9v/3//f/9v/2//b/9P/0//X/9v/3//j/9//0//P/9P/z
//L/7//w//H/8v/0//b/+P/5//n/+v/4//j/9v/4//n/+f/6//r/+v/6//n/+f/9//7/
//8BAAEAAQAAAP7//f8AAAIAAwABAAIABAAEAAEAAQABAAEAAAAAAP7/+//7//r/+v/3
//f/9v/2//X/9f/0//L/8f/v/+//7//x//H/8f/x/+//7//w//D/8P/u/+3/7f/t/+//
8f/y//H/6//p/+f/5v/o//H//v8PACgARQBrAJYAwQDhAAABHAEzAT8BNgEQAd4AsAB8
AD8ABQDc/8f/yv/P/8z/yv/L/8v/yf/L/83/zv/J/8f/yf/H/8P/v/+9/8D/xP/G/8n/
y//L/8v/zf/O/8v/zf/R/9H/1f/c/+D/5P/m/+f/6P/s/+z/6//t/+//8P/w//D/7//u
/+7/8P/x//H/8P/w//H/8//0//T/9f/1//X/9P/0//T/9f/1//X/9f/1//n/+v/6//r/
+//8//z//v//////AAACAAUABgAHAAgABwAIAAgACAAMAA8AEQASABMAFwAaABwAIAAh
ACMAJQApACoALAAuAC4ALgAuAC4AMgA0ADgAOgA7ADwAPgA+AD0APwBAAEAAPwA/AD4A
OgA3ADcANgA1ADIAMQAwAC4AKwAnACUAIQAhAB4AHAAbABkAGAAVABUAEwAQAAwACAAI
AAcABwAEAAMAAgACAAEAAAD///3//f////7//f/8//r/+f/4//b/9v/3//b/9//1//X/
9f/1//P/8v/y//H/8//z//T/9v/2//T/8//z//X/9v/2//f/9v/2//X/9P/2//b/9v/2
//j/+P/5//n/+P/3//b/9f/4//j/+P/5//f/9//3//f/+P/5//r/+//5//n/+f/5//n/
+f/4//j/9v/2//X/9f/3//f/9//3//X/9f/0//T/8v/y//H/8f/z//P/8//z//H/8P/w
//D/8f/x//H/8f/v/+//7//u/+//7//w//H/8P/x//L/7//t/+3/7f/u//D/8P/v/+//
8f/u/+7/7v/w//D/8P/w/+//7P/r/+z/7f/u/+3/8P/u/+7/7//w/+//7//u/+7/8P/w
/+7/8P/x//H/8v/y//T/9P/z//P/9P/0//T/9f/2//f/9//2//P/9P/0//P/9P/2//n/
+v/7//v/+//7//z//P/6//f/9v/0//P/7//w//D/8f/x/+//7v/s/+v/6//r/+v/7f/p
/+n/6f/n/+f/6P/o/+j/6v/p/+n/6f/q/+v/6//p/+f/5//p/+j/5P/f/9j/2f/k//H/
AQAWAC8AUQB8AKgA0QDvAAoBIgEyATIBGAHpALcAhgBNAA4A2/+8/7j/w//F/8H/v/+7
/7r/vf+9/73/vf+7/7f/t/+2/7L/sv+1/7n/u/+5/73/wP/B/8H/w//F/8X/xv/G/8j/
xv/H/9D/2P/c/93/3//h/+L/4v/l/+X/5f/m/+b/5//n/+b/5P/l/+f/6P/m/+f/5//n
/+n/6v/r/+3/6//r/+v/6//v//D/8P/w/+//8P/w//L/8//z//T/9v/3//j/+f/6//z/
/v///wAAAQADAAQABAAEAAcACQAKAAwADQAPABEAFQAYABwAIAAgACIAJAAmACcAKAAr
ACwALwAwADIAMgAzADUANgA2ADYANwA3ADQAMwAzADIAMQAwAC8ALgAsACkAJQAjAB8A
HwAcABoAGQAWABQAEAAPAA0ADAAKAAgABgAFAAUAAgD+//z/+//5//n/+f/4//n/+f/4
//f/9v/1//X/9f/0//P/8//x//H/8P/v/+7/7f/t/+z/7P/r/+v/6//s/+7/8P/u/+3/
7f/t/+7/7v/v/+3/7v/u/+7/7v/u/+7/7v/w//D/8f/x//H/8f/x//H/8P/w//D/8f/z
//P/8//z//P/8//z//P/9f/1//X/9f/z//P/8v/y//L/8v/x//H/8f/x//H/8f/v/+//
7v/u//D/8P/v/+//7//v/+//7//t/+z/7P/s/+v/6//r/+v/7P/t/+7/7v/t/+v/6v/p
/+n/6//t/+v/6v/r/+z/7v/t/+z/6v/p/+r/6v/r/+z/6//q/+n/6P/s/+r/7P/s/+z/
7P/r/+j/5//o/+j/6P/m/+j/6P/o/+n/6v/o/+n/6f/q/+z/7P/q/+z/6//r/+z/7P/u
/+7/7f/t/+3/7v/v//H/8v/z//P/8v/y//T/9f/1//P/9P/2//b/9f/1//X/9f/0//T/
8v/v//D/8P/x/+//7//u/+7/7f/r/+r/6P/n/+b/5f/k/+X/5v/n/+j/5//m/+b/5f/k
/+T/4//j/+P/4v/j/+P/4f/h/+P/4//g/9z/2f/W/9v/5P/t//3/EAApAEsAeACiAMUA
4wACARgBJgEmAQoB2QCtAIAASQAMAN3/wv+4/73/wf+//7n/tf+0/7f/uf+7/7v/u/+5
/7f/tP+0/7T/t/+5/7v/u/+7/77/v/+9/73/wf/D/8L/xv/M/9L/1//a/9r/3P/d/93/
3//g/+D/4//j/+P/5P/k/+X/5f/k/+b/5//p/+r/6P/p/+n/6f/p/+j/5//n/+j/6f/q
/+v/7f/u/+7/7v/v//D/8P/y//P/8//0//b/9f/2//f/+P/5//z//v8AAP//AQACAAIA
AwAHAAoADAAQABEAEwAVABcAGAAaABwAHgAgACIAJAAnACgAKwAsAC0ALgAwADAAMQAz
ADQANAA2ADcANwA0ADQANQA1ADUAMAAvAC4ALAAqACcAJgAjACEAHgAcABsAGgAYABQA
EwASABAADQAKAAoACQAJAAYABQAEAAQAAwAAAP///f/9//v/+v/5//j/+f/5//n/+P/3
//f/9f/1//P/8//z//P/9f/0//T/8//x//H/8v/0//b/9P/z//P/9f/2//b/9//2//b/
9f/0//b/9v/2//b/+P/4//n/+f/3//f/9//3//j/+P/4//n/+//7//v/+//7//v/+//7
//3//f/9//3//f/9//z//P/8//z/+//7//3//f/9//3/+//7//r/+v/4//j/9//3//n/
+f/5//n/9v/0//P/8v/0//X/9v/3//n/+f/5//j/9v/1//X/9f/1//f/+f/3//X/9f/1
//b/9v/2//X/9f/3//b/9v/2//b/9v/2//b/9v/1//X/9f/z//P/9//6//n/+P/3//b/
9P/y//L/9P/y//L/8P/y//T/9v/5//z/+f/5//j/+P/6//r/+P/6//r/+f/5//j/+v/6
//n/+f/7//z//f///wIAAwADAAIA/v8AAAEAAQABAAIABAAEAAMAAwADAAMABAAEAAIA
///9//z//P/5//n/+P/4//f/9//2//T/8//z//P/8//1//P/8//z//H/7//w//D/8P/y
//H/8f/x//L/8//z//H/7//x//H/6v/m/+n/7P/v//j/BwAZAC4ATwB5AKYAzADrAAcB
IgEwATIBIAHwAL8AkQBYABsA8P/V/8j/yv/P/83/y//J/8f/xv/J/8n/yf/L/8n/yf/H
/8b/xv/E/8X/yf/L/8v/y//K/8v/zf/R/9H/0//W/9r/3v/i/+X/6v/s/+z/7f/t/+//
8P/w//P/8//z//T/8v/z//P/8v/y//P/9f/2//j/+f/5//n/+v/6//r/+//5//n/+f/5
//3//v/+//7///8AAAAAAgABAAEAAgAEAAUABgAHAAgABgAIAAkACgALAA0ADgAOABEA
FQAYABoAHgAfACEAIwAnACgAKgAsAC0ALgAvADAAMQAyADUANgA5ADoAPAA8AD0APwBA
AEAAQABBAEEAPgA/AD8APgA9ADgANwA2ADQAMgAvAC4AKwArACgAJgAlACQAIgAeAB0A
HAAaABcAFAASABEAEQAOAA0ADAAMAAsADAALAAkACQAHAAYABQAEAAMAAwADAAIAAQAB
AP////8BAAEAAQABAAAA/v/9//v/+//7//z//v////7//v////3//v/+//////8AAAAA
AAACAAIAAgACAAIAAgADAAMAAQABAAEAAQAEAAQABAAFAAMAAwADAAMABQAFAAUABQAF
AAUABQAFAAMAAwACAAIAAgACAAEAAQD//////////wEAAQAAAAAAAgACAAEAAQD/////
/////////v/+//7/+//7//v/+//+////AAAAAP7//f/9//3/+//9/////f/9//3//f/+
//7//v/9//3/+//6//r/+v/9//7///8AAP7//f/9//3//f/9//v/+//6//v/+//6//r/
/v8AAPz//P/8//z//P/8//z/+v/6//z//P/8//r//P/5//j/+P/4//v//f/+/wAAAgAC
AAAAAgAAAP/////+////AAAAAAEABQAGAAcACQAHAAcABgAEAAQABgAHAAcABwAIAAoA
CgAJAAkACQAJAAgACAAGAAMAAwACAAIA///9//z//P/7//v/+v/4//f/+f/5//n/+//3
//f/9//1//P/9P/0//T/9v/1//X/9f/4//n/+f/3//X/8//v/+7/8P/z//T/+f8IABcA
KQBEAGsAlQC8ANwA+QAVASgBMAEoAQIB0ACnAHcAOgABANr/yf/K/9D/z//L/83/z//R
/9T/0//N/8n/y//N/8n/w//E/8b/yP/J/8v/zf/P/83/zv/P/9H/0//X/9f/2v/e/+L/
5P/n/+b/6P/u//H/8P/x//H/8P/z//P/8//0//L/8//z//L/8v/z//X/9v/0//X/9f/1
//b/9v/2//f/+f/5//n/+f/6//r/+f/4//v//P/8//7//f/9//7/AAABAAIAAwAEAAYA
CAAJAAoACwANAA4ADgAPABMAFgAYABsAGwAcAB0AHwAgACIAJAAnACoALQAwADEAMgA1
ADYANQA0ADQAMgA0ADcAOQA6ADsAPQA+ADwAOQA5ADgANwA0ADMAMgAwACwAKQAoACUA
JQAiACAAHwAdABwAGQAZABcAFgAUABIADgANAA0ACgAJAAgACAAHAAUAAwAAAP//AQAA
AP///v/////////+//v/+//5//n/+f/5//n/+f/7//r/+v/5//n/+f/6//z/+v/4//f/
9//5//r/+v/7//n/+v/6//r/+P/4//j/+P/5//r//P/9//3//f/9//3//P/8//z//f/7
//v/+//7//n/+f/5//n/+v/7//z//f/9//3//P/8//r/+v/5//n/+//7//v/+//5//n/
+P/4//j/+P/3//f/9//3//f/9//3//b/9v/2//f/9//3//f/9v/1//T/8v/0//P/8//z
//P/9f/3//X/8//z//P/9P/y//L/8f/x//H/8P/w//D/8f/y//P/9P/y//H/8f/x/+//
7//t/+3/7v/v//L/8P/w//D/8P/w/+7/7v/w//L/8v/w//L/8P/w//H/8v/y//P/8//0
//b/9v/0//b/9v/1//X/9P/z//L/8P/v//P/9v/5//3//f/9//z/+v/6//z//f/9//v/
/P/+//7//f/9//3//f/6//r/+P/1//P/8v/y/+//8f/w//D/7//t/+z/6v/p/+n/6f/p
/+v/6//r/+v/6f/p/+r/6v/q/+r/6f/p/+n/6P/p/+n/5//n/+f/4f/a/9r/4//w//3/
DAAjAEUAbACZAMMA4AD+ABkBKwEwAR4B7gDCAJwAaQAlAPD/z//E/8f/yv/G/8P/w//D
/8X/x//G/8H/v/+9/7v/u/+//8X/xP++/7r/wf/F/8P/wf/B/8T/xf/H/8n/y//P/9T/
2P/c/97/3//i/+j/6P/j/+P/5f/m/+b/5//n/+f/6P/o/+n/6f/o/+j/6f/r/+z/7v/v
/+//7//w//D/8P/x//P/8//z//P/9P/0//P/8v/1//b/9v/4//v/+//8//7///8AAAEA
AgAAAAIAAwAEAAcACQAKAAoACwAPABIAFAAWABcAGQAbAB0AHgAgACIAJgAoACoALAAr
ACwALwAwAC8AMAAyADIANQA3ADgAOAA2ADcANwA0ADMAMwAyADEALQArACkAJgAkACEA
IAAdAB0AGgAYABcAFAASAA4ADQANAAwACgAIAAYABQAFAAIAAwACAAIAAQD///3/+v/5
//r/+v/6//r/+f/5//n/+P/1//X/8//z//P/8//z//P/9f/0//T/8//1//X/9v/4//f/
9P/y//H/8//0//T/9f/3//j/+P/4//j/+P/4//j/9v/2//f/9//3//f/9//3//j/+P/4
//n/+v/7//z//f/8//v/+v/5//n/+f/5//n/9//3//b/9v/4//j/9//3//f/9//3//f/
9//3//b/9v/2//b/9f/1//X/9f/1//X/8//y//L/8v/y//P/9P/1//P/8//z//L/8v/x
//H/8f/x//P/9f/z//H/8f/x//L/8P/w/+//7//x//D/8P/w//D/8P/w//D/8P/v/+//
7//x//H/7f/s/+3/7v/v//D/8v/w//D/8v/w//D/7v/w//D/8P/x//L/8v/z//P/9P/2
//b/9P/2//X/9f/2//b/9v/2//X/9f/3//j/+f/7//v/+//6//j/+f/8//7//////wAA
AgACAP///////////P/8//r/9//6//r/+//5//f/9v/2//X/9f/0//L/8f/x//H/8f/z
/+//7//v/+3/7f/u/+7/7v/u/+3/7f/t//D/8f/x/+//8f/v/+n/5v/o/+n/7P/t//L/
/f8PACQAQwBvAJwAwADfAPsAFgEoATABJgH6AMsApQByADMA/P/X/8j/zP/R/9H/zf/J
/8n/yv/L/83/y//J/83/zf/H/8T/xP/G/8n/y//L/8n/yf/I/83/0f/R/9H/1f/Y/9j/
2P/e/+P/6P/s/+r/6f/r/+3/7v/u//H/8f/x//L/9P/1//X/9P/y//P/9f/2//j/+f/5
//n/+v/6//r/+//9//3//f/9//3//v/+//7//f/+//7/AAADAAMABAAGAAUABgAHAAgA
CQAMAA4AEAAPABEAEgASABMAFwAaABwAHgAfACEAIwAlACYAKAAqACoALAAuADAAMwA0
ADcAOAA3ADgAOgA6ADsAPQA+AD4APwBBAEIAQABBAEEAQAA/ADoAOQA4ADYANgAzADIA
LwAuACwAKwArACgAJgAiACEAHwAeABwAGgAaABkAGQAWABMAEgASABEAEAAPAA0ADQAN
AAwACwAKAAsACwALAAoACQAJAAcABwAHAAcABwAHAAkACAAIAAcABQAFAAYACAAIAAYA
BQAFAAcACAAIAAkACAAIAAcABgAJAAoACwAMAAoACgALAAsADQANAA0ADQANAAwACwAL
AAsACwALAAsADAANAA4ADwAOAA0ADAALAAoACQAHAAYACQAKAAoACwALAAsACwALAAsA
CwAKAAoACAAIAAcABwAJAAkACQAJAAgABgAFAAQABQAFAAUABQAHAAcABwAGAAQAAwAD
AAMAAQADAAUAAwACAAMABAAGAAYABgAFAAUAAwACAAIAAgAEAAQABAAEAAQAAwADAAMA
BQAFAAMAAwADAAMAAgAAAAAAAAACAAQABAAEAAQABAACAAIABAAFAAYABQAIAAcABgAG
AAYACAAJAAkACgAIAAgABgAIAAsACwAMAAwACgAKAAkACQALAAwADQAPABAAEQARABAA
DAAOAA8ADwARABIAFAAUABMAEwATABMAEAAQAA4ACwANAAwADAAJAAkACAAIAAcABQAE
AAIAAQACAAMABAAHAAUABQAFAAMAAQACAAIAAgAAAP///////wAAAQABAP////8DAAMA
/v/8//v//v8HABIAIQA1AFAAbwCXAMIA5gAFAR8BNAFAATwBHAHqALsAjwBYAB0A8v/d
/97/5v/n/+H/3f/f/9//4P/h/+H/4//j/+P/4f/d/9z/3P/a/9//4//j/+H/3//g/+H/
5f/n/+n/6f/q//D/9P/4//v//v8AAAIAAwADAAUABgAGAAcABwAHAAgACAAJAAkACAAI
AAkACwAMAAwADQANAA0ADAAMAAwADQAOAA8AEAARABMAFAAUABQAFQAWABYAGAAYABcA
FwAYABkAGgAbABwAHAAeAB8AIAAiACUAJwAoACgAKwAtAC4AMgAzADUANwA7ADwAPgBA
AEQARgBIAEoASQBKAE0ATgBRAFIAVABUAFMAVQBWAFYAVgBXAFcAVABTAFMAUgBRAFAA
TwBOAEwASgBHAEYAQwA/ADwAOgA5ADcANgAzADMAMAAuACsAKAAoACkAKwAqACcAJgAm
ACUAIgAhAB8AHwAdABwAGwAaABsAGwAbABoAFwAXABUAFQAVABUAFQAVABcAFgAWABUA
FAATABMAFAAWABQAEwATABEAEgASABMAEQASABIAEgAUABQAFAAUABYAFgAXABcAFwAX
ABcAFwAXABYAFQAVABYAFwAYABkAGAAXABYAFQAXABcAFwAXABYAFQATABIAFQAWABYA
FwAVABUAFQAVABUAFQAUABQAEgASABEAEQARABEAEQARABEAEAAQABAAEQARABEAEQAP
AA8ADwAOABAADwAPAA8ADgAPABAADQAJAAkACQAKAA0ADgAOAA8ADQAMAAwADAAOAA4A
DgAOAA4ADQANAA0ADQANAAsACwAMAAsADAAMAAwADAAMAAoACAAIAAoACgAKAAgACgAK
AAoACwAMAA4ADwAPABAADgAOAAwADgARABEAEgASABAAEAAPAA8AEwAUABUAFwAWABcA
FwAWABQAFgAXABcAGAAaAB0AHgAbABsAGwAbABwAHAAaABcAFwAWABYAEwARABAAEAAP
AA0ADAAKAAkACQAJAAkACwAIAAcABgADAAUACAAKAAwACwAJAAgABwAKAAsACwAJAAsA
CwAJAAgABAABAP7///8GABMAJQA8AFcAewCmANIA9QATATIBSgFWAVABMAEBAdEAogBn
ACoA/f/m/+L/6f/p/+X/4f/j/+D/3f/f/+P/4//h/+H/4//i/97/3v/h/+P/5f/l/+X/
5P/j/w==
         </WaveFormData>
      </LeadData>
      <LeadData>
         <LeadByteCountTotal>10000</LeadByteCountTotal>
         <LeadTimeOffset>0</LeadTimeOffset>
         <LeadSampleCountTotal>5000</LeadSampleCountTotal>
         <LeadAmplitudeUnitsPerBit>4.88</LeadAmplitudeUnitsPerBit>
         <LeadAmplitudeUnits>��V</LeadAmplitudeUnits>
         <LeadHighLimit>2147483647</LeadHighLimit>
         <LeadLowLimit>268435456</LeadLowLimit>
         <LeadID>V6</LeadID>
         <LeadOffsetFirstSample>0</LeadOffsetFirstSample>
         <FirstSampleBaseline>0</FirstSampleBaseline>
         <LeadSampleSize>2</LeadSampleSize>
         <LeadOff>FALSE</LeadOff>
         <BaselineSway>FALSE</BaselineSway>
         <ExcessiveACNoise>FALSE</ExcessiveACNoise>
         <MuscleNoise>FALSE</MuscleNoise>
         <LeadDataCRC32>4068697134</LeadDataCRC32>
         <WaveFormData>
6v/p/+f/5//p/+j/6P/o/+X/5P/i/+D/4//k/+X/5v/o/+j/6P/o/+b/5//n/+b/6P/n
/+T/3f/X/9v/4//q//L/AAARACoASQBoAIIAnAC0AMkA1wDeANAAqQCDAGoATAAkAPz/
4f/U/9b/2v/W/8//zv/Q/9H/0f/T/9P/z//L/83/zf/M/8//zf/L/9L/0//P/83/0f/Y
/9r/3P/d/+D/4f/j/+b/6f/w//n/AAD+//3/AgAEAAUABwAIAAoACgAKAAoACwALAAsA
CgAIAAkACQALAAkACAAHAAcABQAEAAMAAgAEAAQABQAHAAkACQAJAAkADQANAA4ADgAN
AA0AEAAQABMAFAAUABUAFwAZABoAGgAaABwAHgAgAB8AIQAkACYAKAApACkALAAtAC4A
MAAyADMANQA2ADYAOgA9AD4APwBCAEIARABFAEgASQBKAEoASABIAEgARwBFAEQARABC
AD0APAA8ADsAOQA6ADkAOAA1ADIALwAtAC4ALQAsACsAKQAoACYAJQAjACIAIQAfAB0A
HQAcABsAGwAaABkAGQAXABUAEgAQABMAFAAUABUAEgASABEAEQARABEAEQAQABAAEAAP
AA8ADQANAA4ADwANAAwACwALAAoACgAKAAkACQAJAAkACQAIAAcABwAGAAcACAAJAAoA
CgAKAAoACgAKAAsADAAOABAAEQARABEAEQARABEAEgAUABQAFAATABMAEwATABMAFAAV
ABYAFgATABIAEQAQABEAEQARABAAEAASABIAEQAOAA0ADAAKAA0ADgAOAA8ADAALAAoA
CQAIAAgACAAGAAUABAADAAEAAQABAAEAAQD///////////7//v/8//z//v/+////AQD/
/////v/9//v/+//7//r/+//7//z/+//8//z/+//4//n/+v/7//3//f/9//z//P/4//X/
9f/4//r/+v/6//r/9v/2//b/9v/5//r/+v/7//r/+f/5//n/+f/6//v/+//5//n/+P/4
//r//P/8//z/+v/6//r/+v/7//3//v8AAAQABAAEAAMA//8BAAIAAgADAAUABQAFAAMA
AgACAAIAAwAEAAMAAgAAAP7//P/3//j/+P/5//n/+P/3//X/9f/3//b/9v/2//X/9P/y
//D/8P/w//D/8P/y//L/8v/y//D/8f/x//D/9P/3//D/6//p/+n/6f/q//L/+v8BABAA
KwBKAG4AkACoAL0A0QDiAOgA3QC5AJIAeABWACgA///m/9z/3P/a/9f/0v/Q/8//z//R
/9H/0f/N/8n/yf/I/8X/xf/J/8r/y//N/9H/z//M/87/zv/R/9T/2f/Z/9r/3f/i/+f/
6P/q/+n/7v/u/+//8f/y//L/8v/y//L/8v/x//D/7v/w//H/8f/z//T/9P/0//X/9v/2
//b/9v/2//b/9//5//n/+f/5//n/+//7//z//P/9//3/AAAAAAMABAAEAAUAAwAFAAYA
BgAIAAoADAAOAA0ADwASABQAFAAVABUAGAAbABwAHgAgACMAJQAmACYAKgAtAC4ALwAu
AC4AMAAxADIAMwA0ADQANgA2ADYANQA3ADYANgA0ADEAMAAwAC8ALAAsACoAKAAkACIA
IAAfABsAGQAXABUAFgAWABUAFQASABAADgALAAsACwAKAAkABwAGAAUABQAEAAMAAQAA
AAAAAAD/////AAAAAP/////////////+//7//v/9//3//f/9//7////9//z/+//7//3/
/v///////f/9//3//f//////AAAAAP7//v/+//7/AAAAAAAAAAD9//3//f/+//z//f/9
//3//v///wAAAgAEAAQABAADAAEAAQABAAEAAQABAAEAAAACAAIAAgACAAMAAwADAAIA
AAACAAIAAQD////////+/wAAAAD//////f/9//3//f/8//z//P/6//7//v/+//3//v//
/wAAAQD///////////7//v/8//z/+//6//r/+//6//v/+//7//v/+//7//r/9v/1//n/
+//6//r/+v/6//r/9//2//X/9P/0//T/8//z//T/9f/3//n/9//4//n/+f/3//f/9v/2
//n//P/9//7//v/+//7//v///wEAAgAEAAYABgAGAAUAAwAFAAYABgAFAAcABwAHAAkA
CAAIAAgABgAGAAQAAgADAAIAAQD9//z/+v/5//f/9//3//b/9//3//b/9v/2//j/+P/3
//b/9P/0//T/9P/y//L/8v/y//T/9f/1//T/9v/3//T/7//r/+v/7f/y//z/CAAZACwA
SQBqAIgAogC6AM8A3wDqAOQAxQCfAIQAZAA4AAwA7//i/+D/3v/a/9f/1v/S/9H/0f/V
/9P/0//V/9P/0f/O/8//z//N/87/0//V/9X/1f/S/9T/1v/Z/9z/3f/f/+T/5f/o/+v/
7P/s/+3/8P/x//P/9v/4//f/9v/1//T/9f/1//X/9P/0//X/9f/3//r/+v/6//v//v/+
//7//v/8//z//f////3//f/9//3/AQABAAIAAgADAAMABgAGAAcACAAIAAkACAAJAAkA
CAAKAAwADgAQABEAEwAWABgAGAAZABkAHAAfACAAIgAkACcAKQAqACoALAAvADAAMQAw
ADAAMgAzADYANwA4ADgAOAA4ADgANwA1ADQANAAyAC8ALgAuAC0AKwAsACsAKgAnACQA
IQAfAB8AHQAbABkAFQAUABIAEQARABAADwANAA0ADQAMAAsACwAKAAkACQAIAAcABQAE
AAEAAAD+//3///8AAAAAAQACAAMABAAEAAEAAAD+//3//////wAAAQADAAIAAQABAAAA
AAAAAP//AAABAAIAAwACAAEAAQAAAAIAAgACAAIAAgACAAIAAgADAAMAAwAEAAIAAwAD
AAMAAwADAAMABAACAAIAAgABAAMAAwADAAMAAQABAAEAAAAAAAAAAAAAAP////////7/
AAACAAIAAQD////////+////AAAAAAEA/f/9//3//f/+//7//v/8//7//v/+//3//f/9
//3//f/9//3//f/9//7//v/8//z/+//6//r/+//8//3//f/9//v/+//7//r//P/7//v/
+f/7//z//P/6//7//P/6//v/+v/6//r/+v/6//r/+v/6//r/+f/4//b/9f/2//f/+f/7
//3//v///////f/9//z//P/+/wAAAAAAAP7//v/+//7/AQADAAQABgAIAAgACAAHAAUA
BwAIAAgACAAJAAgABwAIAAgACQAKAAgACAAGAAQABAAEAAQAAQD///7//v/9//r/+f/3
//f/9//2//b/9v/4//j/9//2//b/9v/2//b/9v/2//b/9v/0//X/9f/0//T/8//0//P/
7//t/+//8P/2/wIADwAiAEEAYACAAJoAsADFANcA5gDqANUAqwCKAHIASgAcAPn/5v/e
/+D/4v/d/9b/1P/V/9P/0//T/9P/0f/R/8//zP/L/83/zf/Q/8//z//P/8//0v/S/9T/
2f/c/93/3//k/+X/6v/t/+7/7v/v//L/8P/x//P/9P/y//L/8v/y//T/9f/2//b/9P/1
//X/9//2//b/9v/3//j/+P/4//j/+P/4//n/+//7//v/+//7//z/+//7//r//P/9/wEA
AgABAAIAAgADAAMABQAGAAYABgAIAAoADAALAA0AEAASABYAFwAXABoAGwAcAB4AIAAj
ACUAJgAmACcAKQApACkAKwAsAC8AMQAyADMANAA0ADQANAA0ADMAMgAwAC8ALAApACgA
KAAnACcAKAAnACYAIgAgAB4AHQAbABkAFwAVABIAEAANAAsACwAKAAkABwADAAMAAgAB
AAQABAAEAAUAAgABAP///v/9//z/+v/5//j/+P/3//f/9//3//f/9v/3//j/+P/5//j/
9//3//f/+f/4//f/9//2//b/9v/1//f/9//3//f/+P/5//v//P/7//r/+f/4//r/+v/6
//r/9//3//f/+P/4//n/+f/5//n/+f/5//r/+f/4//f/9f/3//f/9//3//f/9//3//b/
+P/4//j/+P/5//n/+f/4//b/+P/4//f/9f/1//X/9P/0//T/8//z//P/8//z//P/9v/2
//b/9P/1//T/8//x/+//7//v/+//8f/x//H/8f/0//T/8v/y/+//7v/u/+//7v/v/+//
7//x//H/8f/w//D/7//v/+3/8f/y//L/8P/w//D/7P/u/+//8P/x//L/7v/u/+7/7v/t
/+z/6v/p/+z/7f/v//H/8f/y//P/8//z//P/8v/y//L/9P/0//T/9P/0//T/9P/2//n/
+//+//7//P/6//f/9v/5//v//P/9//////////3//P/8//z/+v/6//j/9v/1//T/8//v
//H/8P/w/+//8P/v/+3/7f/r/+r/6v/q/+z/7P/r/+r/6v/q/+r/6v/o/+j/6P/o/+n/
6//s/+z/6P/j/+D/3f/f/+P/7f/4/woAIgA/AGQAhQCcALYAzgDgAO0A5wDIAKAAgQBd
ADAABADk/9T/1f/W/9L/0P/Q/8v/xv/G/8n/x//F/8X/xf/F/8H/vf+8/73/wf/F/8j/
yf/J/8n/y//O/8j/yP/N/87/0//b/97/4f/k/+P/5v/o/+f/6P/o/+n/6//s/+v/6v/p
/+j/6//r/+v/6v/s/+3/7f/v//D/8P/w//H/8P/w//D/8P/u/+7/7//x//L/8//0//X/
9f/1//b/9v/3//f/+v/6//3//v/+/////f///wAAAAADAAYACQAMAAwADQAPABAAFAAV
ABUAGAAbABwAHgAgAB4AHwAfAB4AIQAlACcAKQAsACwALgAvAC4ALwAwADAALwAuAC0A
KwAqACgAJwAkACIAIgAjACMAHQAcABkAFgAUABIAEAAPABAADwAOAA0ACAAGAAMAAQD/
//7//f/7//v/+//6//n/9//2//X/9f/1//X/9P/0//P/8v/w/+//7//w//D/8f/v/+//
7//u/+3/7P/q/+n/6v/r/+3/7//t/+z/6//r/+3/7v/v/+//7f/t/+3/7f/v/+//8P/w
//D/8P/w//D/7//u/+3/7P/s/+3/7v/w/+7/7//v/+//8P/x//L/9P/y//L/8v/x//H/
8f/x//H/8P/v/+7/7P/u/+7/7v/u/+3/7f/t/+z/6//s/+v/6f/r/+v/6//q/+r/6v/p
/+n/6P/p/+r/6//q/+r/6v/o/+r/6v/q/+n/5//n/+f/5//n/+f/5//n/+r/6v/o/+j/
6f/o/+j/6P/o/+j/6P/o/+b/5v/m/+b/6v/q/+n/6f/n/+f/6P/p/+j/6P/o/+f/6f/p
/+j/6P/q/+z/7P/s/+7/7v/u/+7/7v/v/+//8P/y//L/8v/x/+3/7//w//D/8v/1//b/
9//5//j/+P/4//j/+P/2//T/8v/w/+7/6f/s/+z/7f/t/+r/6f/n/+f/5//m/+b/5v/k
/+T/4//i/+L/4v/i/+L/5P/k/+T/5P/m/+f/5//m/+T/4//k/+P/3//X/9H/0v/Y/+T/
7//+/xMALABOAHIAkgCpAL0A0gDgAOEAyQCiAH4AYAA4AAkA5P/M/8r/0v/R/8r/xv/B
/7//v/+9/73/v/+9/7v/uv+3/7X/tf+4/73/v/+9/8H/xv/G/8b/yf/K/8v/y//M/8v/
yv/L/9L/3P/f/+D/4v/j/+X/5v/o/+j/6P/o/+f/5//n/+b/5v/n/+f/6f/p/+j/5//n
/+v/7P/t/+7/7P/s/+3/7//x//H/8f/x//L/8f/x//D/8f/x//T/9P/3//j/+P/5//v/
/f/+//7//v8AAAIABAAEAAUABwAIAAgACQAJAAwAEQAUABgAHAAbAB0AHgAeACAAIwAk
ACUAJwAoACsALQAsAC0ALgAuAC4ALgAuAC0ALwAuAC4ALAArACoAKgApACMAIgAfABwA
HAAaABgAFwATABEADwANAAsACgAIAAcABQAEAAMAAQD+//3/+//5//r/+v/6//v//P/7
//n/+P/2//b/9f/1//T/9P/z//P/8v/x//D/7v/w//D/7//v/+//7//w//H/8//y//H/
8f/x//L/8//z//H/8f/x//H/8f/x//L/8v/y//L/8v/y//T/9P/0//T/8//z//P/9P/2
//f/9//3//f/9//3//j/+P/4//j/9//1//X/9f/1//X/9f/1//T/9P/0//T/9P/z//P/
8//y//T/9v/2//X/9f/1//X/9P/y//L/8f/x//H/8f/x//H/9P/0//T/8v/z//L/8f/v
//H/8f/x//H/8//z//P/8//y//L/8P/w//D/8P/x//P/8f/x//D/7//x//D/8v/y//L/
8v/u/+7/7v/u//D/8P/v/+//7//v//D/8f/v//D/8f/x//P/8//y//L/8v/0//T/9P/0
//T/9P/0//P/9f/2//j/+v/6//r/+f/4//v//f/+//3////////////+//7//v/8//z/
+v/4//j/+P/4//X/9f/0//T/8//y//H/7//v/+3/7P/s/+z/7f/u/+7/7v/s/+z/7P/s
/+r/6v/q/+r/6v/r/+v/6v/o/+v/7P/p/+X/3//d/+D/6P/u//f/BgAZADYAWgB6AJQA
qwDDANYA4gDjAMsApACEAGgAQAARAO7/3P/U/9L/1f/S/8r/xf/D/8P/w//F/8X/x//F
/8L/v/+//8H/wv/H/8n/yf/J/8r/yv/K/8v/zv/P/8//0v/X/97/4//k/+b/5//q/+j/
6f/r/+z/7P/s/+z/7P/t/+3/7f/s/+7/7//v//H/8v/y//L/8//z//L/8f/w//L/8v/z
//X/9//3//f/9//5//n/+v/6//v/+//+//7//f/+//7///8BAAMABAAEAAMABAAFAAYA
CAALAA8AEgAWABcAFwAaABwAHAAdAB4AHwAhACIAIgAmACkAKgArAC4ALgAwADEAMAAx
ADIAMgA0ADQANAAzADQANAA1ADQALwAuAC4ALQAqACoAKAAmACIAIAAeAB0AGwAZABcA
FQATABIAEAAPAA8ADgANAAsABwAHAAYABQADAAIAAQABAAAA///9//z//P/8//v/+//6
//r/+f/5//n/+f/5//j/+v/6//n/+f/3//f/+P/5//f/9v/1//X/9v/4//r/+//5//n/
+f/5//n/+f/6//r//P/8//z//P/6//r/+v/6//v/+//7//z//P/9//3//f/9//3//f/+
//7//v/+//3//f/9//3//f/9//3//f/8//7//v/+//7//P/7//r/+P/4//r/+v/5//v/
+//7//r/+f/4//b/9f/2//f/+P/5//r/+v/6//j/+P/4//j/9//5//n/+f/5//f/9//3
//f/+v/6//j/+P/5//j/+P/5//n/+f/4//f/9f/1//X/9P/y//P/9//6//n/+P/3//b/
9P/0//T/9P/0//T/8//z//X/9//6//3/+v/6//r/+f/6//v/+//8//v//P/7//r/+v/6
//r/+v/7//3//v8AAAQABAAEAAMAAQADAAQABAADAAUABQAFAAUABAAEAAQABAAEAAIA
AAD///7//f/5//n/+P/4//f/+P/3//X/9f/1//T/9P/0//b/9v/1//T/8v/y//L/8v/y
//L/8v/y//L/8//z//L/8P/z//T/7f/n/+n/6//s//T//P8JABoAMQBUAHoAlgCsAMUA
2QDkAOgA2QCzAIwAcABIABgA9//m/9r/2P/a/9f/0v/Q/83/y//L/8v/zf/P/83/y//M
/8v/y//L/8z/z//R/9H/0f/S/9L/1P/V/9b/1//Z/97/4//m/+n/7P/u/+//7v/w//H/
8//0//b/9v/2//b/9v/1//T/8v/0//X/9f/3//j/+P/4//n/+v/6//r/+v/4//j/+f/7
//3//f/9//3//f/9//7//v8BAAEABAAEAAMABAAEAAUAAwAFAAYABgAGAAgACgAMAA8A
EQAUABYAGgAbABsAHgAhACIAJAAmACUAJwAoACgAKAArACwALQAwADAAMgAzADYANwA4
ADgANgA2ADYANQA3ADYANgA0AC8ALgAuAC0AKgAqACgAJgAmACQAIgAhAB8AHQAbABkA
FwAWABQAEwAPAA4ADQALAAsACwAKAAkACQAIAAcABwAEAAMAAQAAAAAAAAD//////v/+
//3//f/////////+//3//P/6//n/+//7//z//f////7//f/9//v//P/9//3//f/9//3/
/f//////AAAAAAAAAAAAAAAA///+//3//P/8//3//v8AAP7/////////AQABAAEAAgAA
AAAAAAD//wEAAQABAAEA/////////v/8//z//P/8//z//f/+//7//v8AAAAA///9//3/
/f/8//z//P/7//v/9//3//f/9//7//z//f/8//z//P/8//v/+f/5//n/+f/5//n/+f/5
//r/+v/4//j/9//2//b/9//5//v//P/9//v/+//7//r/+P/3//f/9f/1//b/9v/0//j/
/P/8//f/+P/4//j/+P/4//j/+P/4//j/+v/6//n/+f/2//X/9f/1//b/+P/6//v//P/9
//3//v/7//z/+//6//v//P/9//7/AQADAAQABgAHAAYABQADAAMABQAGAAYABwAJAAkA
CQAHAAYABgAGAAQABAACAAAAAQAAAP//+//5//j/+P/3//j/9//1//X/9//2//b/9v/0
//T/8//y//D/8P/w//D/8v/y//L/8v/y//P/8//y/+7/7f/s/+n/6//r/+v/8P/6/wQA
EQAkAEMAZACCAJoAsgDHANkA4gDcAL0AlwB8AFwALgACAOP/1v/U/9b/0v/P/87/zv/R
/9H/z//L/8f/x//J/8X/wP/B/8X/x//K/83/zf/P/8//zv/O/9D/0//W/9f/2f/e/+H/
5P/l/+T/5v/r//D/7f/t/+7/7v/w//D/8P/w/+//7//v/+7/8P/x//H/8//z//L/8f/x
//L/8v/y//L/9P/0//X/9//1//X/9f/1//f/9//4//j/9//3//r/+v/7//z//P/9////
AQACAAIAAgAEAAYACAAJAAsADgAQABAAEQARABQAFQAWABgAGgAeACEAIwAkACQAJwAo
ACkAJwAmACcAJwAqACsALAAsAC0ALgAvAC8ALQAsACwAKgApACgAKAAnACIAIgAgAB4A
HAAaABgAFwAVABMAEQAPAA8ADgAMAAsABwAGAAUAAwABAAEAAAD///3//P/7//v/+v/5
//f/9v/3//j/+P/5//b/9v/1//X/8//z//P/8v/z//T/9P/1//X/9f/2//f/9f/0//P/
8//z//T/9f/1//P/8//z//P/8f/x//L/8v/z//T/9f/2//b/9v/2//b/9f/1//X/9v/0
//X/9f/1//P/8//z//T/9f/2//f/9//3//f/9//3//X/9f/1//T/9v/2//b/9v/1//X/
9f/0//P/9P/z//H/8f/x//H/8P/x//L/8v/z//P/8//z//P/8f/w/+//7P/w//D/8P/v
//H/8f/x//H/8f/x//H/8f/w//D/7v/u/+3/7P/s/+3/8P/x//H/8f/w/+//7v/s/+7/
7f/t/+v/6//u//D/7v/u/+7/7v/s/+z/7P/s/+7/7v/t/+3/7f/t/+7/7//v//D/8f/x
//H/8f/w//D/7v/w//D/8P/u/+7/7v/u//L/9f/3//r/+v/6//r/+f/5//v//P/8//v/
/f/9//3//f/8//z//P/6//r/+P/2//T/8v/w/+v/7f/s/+z/6//s/+v/6f/p/+f/5v/m
/+b/6P/o/+f/5v/n/+j/6f/q/+j/6P/o/+j/5v/n/+f/5v/m/+P/3v/V/9X/3f/n/+7/
+P8MACcARgBpAIgAoAC2AM4A3QDjANQArACJAHcAUgAeAPT/3v/V/9b/1P/O/8j/x//G
/8b/x//F/7//vf+7/7n/uf+//8b/x/+//73/wv/F/8X/w//F/8b/yP/I/8n/yv/R/9X/
2P/b/97/3//g/+b/5//i/+L/4//l/+b/5v/m/+b/5v/n/+f/5//m/+b/5//n/+n/7P/s
/+z/7f/w//D/8P/w/+7/7v/v//H/7//v/+//7//x//H/8v/y//X/9f/4//j/+f/6//r/
+//7//3//v/+/wAAAgAEAAYABQAHAAoADAAQABEAEQAUABUAFgAYABoAHAAfACEAIgAi
ACUAJgAnACYAJgAoACkAKgArACwALAAuAC4ALgAtACwAKgApACYAIQAgACAAHwAcABwA
GgAYABgAFgAUABMADwANAAsACQAHAAYABAADAAEAAAD///3//P/9//3//f/6//j/9v/1
//X/9f/0//T/9v/2//X/9f/z//L/8P/v//H/8f/x//D/8P/w/+//7//w//H/8//1//T/
8v/w/+//8f/y//P/8//z//P/8//z//P/8//0//T/8v/y//L/8v/y//L/8v/y//P/8//z
//T/9f/3//j/+f/4//f/9v/2//T/9P/0//P/8//z//P/8//z//P/8//y//T/9P/0//T/
8f/x//H/8P/w//L/8v/x//P/8//z//L/8P/w/+//7//w//H/8v/z//P/8v/x/+7/7v/u
/+7/7f/u/+//8P/x/+//7//v/+//7//u/+v/6v/q/+r/6//t/+z/7f/t/+3/7f/t/+3/
7P/w/+//6//q/+z/7P/s/+z/7f/u/+//8P/v/+7/7P/r/+3/7f/u/+//7f/u/+//7//x
//H/8P/w//D/8v/y//L/8v/y//L/8v/z//X/9v/4//n/+P/3//X/9f/5//z//v/9////
//////3//P/8//z/+//6//f/9P/2//b/9v/z//P/8v/y//H/8P/v/+3/7f/t/+z/7P/s
/+r/6v/p/+j/6P/o/+j/6P/o/+j/6P/o/+j/6f/p/+j/6v/p/+L/3//h/+P/4//k/+T/
7P/5/woAIwBGAGgAhACaALEAyQDYAN4A1QCxAI4AeABWACYA+//e/9T/1P/W/9H/zP/I
/8f/xf/H/8f/xf/D/8X/x//C/73/v//B/8T/x//H/8P/w//E/8r/zv/P/9D/1f/X/9T/
0//W/9v/4v/m/+P/5P/m/+f/6f/q/+r/6v/q/+r/7f/t/+3/7P/q/+v/6//t/+7/7v/u
/+//8P/w//D/8P/y//L/8//1//X/9f/1//X/9v/1//X/9P/2//f/+//8//z//P/7//v/
/P///wEAAgAAAAIABAAGAAcACQAMAA4AEAARABEAFAAVABYAGAAaABsAHQAeAB4AIgAl
ACYAJwAmACYAKAApACoAKwAsACwALQAuAC8ALwAvAC4ALgAsACcAJgAmACUAJAAkACIA
IAAfAB4AHQAdABoAFwAUABEAEQAQAA4ADQANAAwACwAJAAcABwAGAAUABAACAAAA///8
//v/+f/4//n/+v/6//v/+P/4//f/9//5//n/+f/4//j/+P/3//f/9//3//j/+f/3//b/
9f/1//f/+P/5//n/+P/3//b/9f/3//n//P/+//3//P/7//r//P/8//z//P/5//n/+f/6
//n/+f/4//f/+v/7//z//v/8//z//P/7//j/9//2//X/+P/5//r/+v/6//r/+v/6//n/
+f/5//j/9v/4//j/9//5//n/+f/4//f/9v/0//P/8//z//P/8//1//b/9//2//f/9v/1
//P/8//z//P/8//1//X/9f/1//b/9v/0//T/8//y//L/8//y//P/8//z//P/8//z//L/
9P/z//P/8f/y//L/8f/u/+z/7P/w//L/8v/y//L/8v/y//L/8v/2//b/9f/1//P/8//0
//X/9f/2//f/9//3//f/9v/2//b/+P/4//j/9v/2//b/9v/1//f/+P/6//7//v/+//3/
+f/7//z//P///wEAAQABAAEAAAAAAAAA/v/+//z/+v/3//b/9f/x//P/8v/y//H/8P/v
/+3/7f/w//D/8f/y//D/8P/v/+7/7P/s/+z/7P/s/+z/7P/s/+z/7f/t/+z/6v/v/+7/
6f/l/+X/5//s//T//v8PACIAOQBYAHwAlgCuAMUA1wDkAOAAxQCfAH4AYgA4AAoA5//a
/9j/3P/a/9X/0P/O/83/y//J/8n/zf/P/83/y//I/8n/yf/H/8z/z//R/8//zf/O/9D/
0v/T/9j/1//X/9z/3//k/+f/6v/q/+3/7v/u/+//8f/y//D/8P/w//D/8//z//P/8v/y
//P/8//1//b/9v/2//f/9//2//X/9P/1//b/+P/7//v/+//7//v//f/9//7//v/+//3/
///+////AAAAAAEAAQADAAQABAAFAAgACwAOAA4ADwARABIAFgAXABcAGgAdAB4AIAAi
ACQAJwApACoAKwAtAC0ALQAwADAAMgAzADIAMwA0ADQANgA2ADYANQAzADIAMgAwAC0A
LAAsACsAKAAoACYAJAAhAB4AGwAZABoAGQAYABcAEgAQAA0ACwANAA4ADwAPAAsACwAK
AAkACAAGAAQAAwACAAEA///+/wAAAAD//////f/8//r/+f/7//v/+//6//r/+v/5//n/
9//3//j/+f/5//j/9//3//X/9v/3//f/9f/1//X/9f/1//X/9v/2//j/+P/4//j/+P/4
//j/+P/1//X/9f/2//f/+f/6//v/+P/3//b/9v/4//j/+P/3//T/8//y//H/8//1//f/
+P/2//b/9v/2//X/9f/1//T/8v/0//T/8//z//P/8//y//L/8v/x//H/8f/x//H/8f/w
//D/8P/u/+7/7v/u/+3/7f/t/+3/7f/s/+v/6v/p/+3/7v/t/+7/7f/s/+z/7f/s/+3/
7f/t/+3/7f/t/+z/7P/r/+v/6f/r/+r/6v/q/+r/6v/q/+b/5v/m/+b/6v/q/+n/6f/r
/+v/7P/t/+v/7P/t/+3/6//r/+r/6v/s/+7/7v/u/+z/7P/s/+z/7//x//L/9P/0//T/
9P/z//H/8//0//T/9v/5//r/+//5//j/+P/4//j/+P/2//T/8//y//H/7f/r/+r/6v/p
/+b/5f/j/+P/5f/k/+T/5P/h/+D/3v/c/97/4P/i/+T/4//i/+H/4P/h/+P/5P/k/+L/
4//i/9//2//X/9X/1v/a/+L/7//+/xMAMABSAHQAkACnAL8A1gDgAN0AwwCcAHwAXgAy
AAMA4v/Q/8r/zP/J/8T/wP+9/7v/t/+3/7v/vf+7/7n/vP+7/7f/tf+4/7v/vf/B/8H/
vv+8/w==
         </WaveFormData>
      </LeadData>
   </Waveform>
</RestingECG>
