# Supplementary material for: Detection of Left Atrial Enlargement Using a Convolutional Neural Network-Enabled Electrocardiogram
Source: Front Cardiovasc Med. 2020 Dec 17;7:609976. doi: 10.3389/fcvm.2020.609976 (PMC7773668; doi:10.3389/fcvm.2020.609976)
Supplement: Supplementary file 4 [file Data_Sheet_4.ZIP › normal3/1802032453_2034_00000013.XML]

<?xml version="1.0" encoding="Windows-1252"?>
<!DOCTYPE RestingECG SYSTEM "restecg.dtd">
<RestingECG>
   <PatientDemographics>
      <PatientID>1802032453</PatientID>
      <PatientAge>66</PatientAge>
      <AgeUnits>Years</AgeUnits>
      <Gender>Male</Gender>
      <PatientLastName>chenshutian</PatientLastName>
   </PatientDemographics>
   <TestDemographics>
      <DataType>Resting</DataType>
      <Site>1</Site>
      <AcquisitionDevice>MAC55</AcquisitionDevice>
      <Status>Unconfirmed</Status>
      <Priority>Normal</Priority>
      <AcquisitionTime>10:00:12</AcquisitionTime>
      <AcquisitionDate>08-23-2016</AcquisitionDate>
      <CartNumber>1</CartNumber>
      <AcquisitionSoftwareVersion>009C</AcquisitionSoftwareVersion>
      <XMLSourceVersion>MAC5000 v1.0</XMLSourceVersion>
   </TestDemographics>
   <RestingECGMeasurements>
      <VentricularRate>63</VentricularRate>
      <AtrialRate>63</AtrialRate>
      <PRInterval>160</PRInterval>
      <QRSDuration>86</QRSDuration>
      <QTInterval>436</QTInterval>
      <QTCorrected>446</QTCorrected>
      <PAxis>61</PAxis>
      <RAxis>33</RAxis>
      <TAxis>33</TAxis>
      <QRSCount>10</QRSCount>
      <QOnset>226</QOnset>
      <QOffset>269</QOffset>
      <POnset>146</POnset>
      <POffset>200</POffset>
      <TOffset>444</TOffset>
      <ECGSampleBase>500</ECGSampleBase>
      <ECGSampleExponent>0</ECGSampleExponent>
   </RestingECGMeasurements>
   <Diagnosis>
      <Modality>Resting</Modality>
         <StatementCount>2</StatementCount>
         <LabelText>12SL ��ϳ���</LabelText>
      <DiagnosisStatement>
         <StmtFlag>ENDSLINE</StmtFlag>
         <StmtText>�������</StmtText>
      </DiagnosisStatement>
      <DiagnosisStatement>
         <StmtFlag>ENDSLINE</StmtFlag>
         <StmtText>���� ECG</StmtText>
      </DiagnosisStatement>
   </Diagnosis>
   <Waveform>
      <WaveformType>Rhythm</WaveformType>
      <WaveformStartTime>0</WaveformStartTime>
      <NumberofLeads>8</NumberofLeads>
      <SampleType>CONTINUOUS_SAMPLES</SampleType>
      <SampleBase>500</SampleBase>
      <SampleExponent>0</SampleExponent>
      <HighPassFilter>16</HighPassFilter>
      <LowPassFilter>150</LowPassFilter>
      <ACFilter>NONE</ACFilter>
      <LeadData>
         <LeadByteCountTotal>10000</LeadByteCountTotal>
         <LeadTimeOffset>0</LeadTimeOffset>
         <LeadSampleCountTotal>5000</LeadSampleCountTotal>
         <LeadAmplitudeUnitsPerBit>4.88</LeadAmplitudeUnitsPerBit>
         <LeadAmplitudeUnits>��V</LeadAmplitudeUnits>
         <LeadHighLimit>2147483647</LeadHighLimit>
         <LeadLowLimit>268435456</LeadLowLimit>
         <LeadID>I</LeadID>
         <LeadOffsetFirstSample>0</LeadOffsetFirstSample>
         <FirstSampleBaseline>0</FirstSampleBaseline>
         <LeadSampleSize>2</LeadSampleSize>
         <LeadOff>FALSE</LeadOff>
         <BaselineSway>FALSE</BaselineSway>
         <ExcessiveACNoise>FALSE</ExcessiveACNoise>
         <MuscleNoise>FALSE</MuscleNoise>
         <LeadDataCRC32>2643456897</LeadDataCRC32>
         <WaveFormData>
+P/4//j/+P/2//b/9v/2//j/+P/4//j/9v/2//b/9v/0//T/9P/0//T/9P/0//T/9v/2
//b/9v/0//T/9P/0//L/8v/y//L/8v/y//L/8v/0//T/9P/0//T/9P/0//T/8v/y//L/
8v/w//D/8P/w//D/8P/w//D/8P/w//D/8P/y//L/8v/y//L/8v/y//L/8P/w//D/8P/y
//L/8v/y//D/8P/w//D/8P/w//D/8P/w//D/8P/w//D/8P/w//D/8P/w//D/8P/w//D/
8P/w//D/8P/w//D/8P/w//D/8P/y//L/8v/y//L/8v/y//L/8P/w//D/8P/w//D/8P/w
/+7/7v/u/+7/7//w//H/8v/y//L/8v/y//D/8P/w//D/8v/y//L/8v/w//D/8P/w//L/
8v/y//L/8v/y//P/8//x//H/8f/x//H/8v/z//P/9f/2//b/9v/3//j/+P/4//f/9//3
//j/9//3//n/+v/6//r/+v/6//z/+v/6//z//f8AAAAAAAD+///////9//z/+//3//b/
9v/z//L/8v/x//H/8f/x//H/8f/x//H/8//y//L/8v/w//D/8P/w//L/8f/x//H/7//v
/+//7//w//D/8P/v//H/7//t/+3/6//p/+n/7f/2//7/BgAVACkAPABMAGAAeACPAKkA
wQDCALAAjgBgADoAIwARAAAA8v/k/9//3//c/9j/2P/e/+D/5f/s//P/8v/0//j/9f/1
//T/9P/0//T/9f/1//b/9//1//P/9f/1//X/9f/1//X/9f/1//X/9v/4//j/9//3//f/
9//3//f/+P/5//n/+f/6//r/+v/6//j/+P/5//n/+f/5//n/+f/6//r//P/8//v/+//7
//v/+//7//z//f/9//3//f/9//3//v/+//7/AQABAAEAAQACAAMAAwADAAMABAAEAAQA
BQAFAAUABwAHAAcABwAIAAoACwAMAA0ADAALAAwADQAOAA8AEAARABAAEgASABIAEwAW
ABYAFwAYABgAGAAYABwAHAAcAB0AHgAeAB4AHwAhACEAIQAhACEAIQAhACEAIwAkACQA
IwAhACEAIQAhACEAIQAhACAAHgAdABwAGwAZABgAGAAXABUAEwAQAA4ADQALAAsACgAI
AAcABgAFAAIAAQABAAEAAQD+//3//f8AAAAAAAD///3//f/9//z//v/+///////8//z/
/P/8//7//f/9//7//v/+//3//f/+//7//v/+//z//P/8//z//f/9//z/+//9//3//P/8
//3//f/9//3//f/9//3/+//7//z//P/8//r/+v/6//r/+//8//3//v/9//z//P/8//r/
/P/8//z/+v/6//r/+v/6//r/+v/7//v/+//7//r/+f/5//n/+f/5//n/+f/4//r/+v/6
//r/+f/5//n/+P/4//j/+P/5//n/+f/5//n/+f/5//n/+f/7//v/+//7//r/+v/7//v/
+v/5//j/9v/3//j/+f/6//v/+//7//r/+v/6//r/+v/4//f/9//4//r/+v/6//r/+f/5
//j/+P/6//r/+f/5//r/+v/6//r/+v/6//r/+v/6//r/+v/6//r/+v/6//r/+P/4//r/
+v/6//r/+v/4//j/+P/4//j/+P/4//j/+v/6//r/+v/4//j/+P/4//r/+v/6//r/+P/4
//n/+f/5//n/+f/5//n/+v/7//v/+//8//z//P/9//7//v/+/////////wAA/////wEA
AgAEAAQABAAEAAIAAAAAAAIAAwAGAAYABgAIAAkACQAHAAQAAwD///7//P/5//j/+P/3
//f/9//3//n/+f/5//n/+f/4//j/+P/2//b/9v/2//j/9//3//f/9//3//f/9//4//j/
+P/3//n/9//3//X/9f/x/+//7//2/wQADAAXACUAOABMAF4AdACLAKUAwQDOAMAApACA
AFgANQAhABIABADy/+f/5//o/+L/3v/g/+j/7f/0//n/+v/6//r/+//7//r/+v/6//r/
+//7//z//f/8//n/+v/5//v/+//7//v/+//7//v//P/8//z/+//7//3//f/9//3//P/9
//3//f/8//z//P/8//z//P/9//3//f/9//3//f/+//7/AAAAAP3//f/9//3//////wAA
AQD/////////////AAAAAAAAAwADAAMAAwACAAMAAwADAAMABAAEAAQABQAFAAUABwAH
AAcABwAIAAgACQAKAAsACwALAA0ADwAPAA8ADwAPABIAFAAUABQAEwAWABYAFwAYABgA
GAAYABoAGgAaABsAHAAcABwAHQAfAB8AHwAfAB8AHwAfAB8AIQAiACIAIQAhACEAIQAh
ACMAIwAjACIAHwAdABsAGQAYABgAGQAZABUAEwAQAA4ADwANAA0ADAAKAAkACAAHAAYA
BQAFAAUABwAEAAMAAwACAAIAAgABAAMAAwADAAIAAAAAAAEAAQAAAAAAAAAAAAAA////
/wAAAAAAAP////8AAAAAAAAAAAAAAAAAAAAAAQABAAAA//8BAAEAAAAAAP//////////
/////////f/9//7//v/+/wAAAAAAAAAAAAAAAAAAAAD9//z//P/8//r//P/8//z//v/+
//7//v/8//z//P/9//3//f/9//z//f/9//3//f/9//3//f/8//z//P/8//z//f/9//3/
/P/8//z//P/9//v/+//7//v/+//7//v/+//7//v/+//7//r/+v/7//v/+//7//v/+v/6
//r/+v/6//v/+//7//r/+v/6//r/+v/6//n/+f/6//r/+v/6//r/+//7//r/+v/4//j/
9//3//r/+v/6//r/+P/4//j/+P/4//j/+P/4//r/+v/6//r/+v/8//z/+v/6//r/+v/6
//r/+v/6//j/+P/4//j/9v/2//b/9v/4//j/+P/4//r/+v/6//r/+f/4//f/9v/4//j/
+P/4//j/+P/4//j/+f/5//n/+f/5//n/+f/6//n/+f/5//r/+//8//7/AAD+//7//f/9
//3//v////////8AAAAAAAAAAAAAAAD+//7/AAABAAQABAAEAAQABQAFAAMAAgABAPv/
+v/4//X/8v/y//H/8f/z//P/8//z//P/8//z//L/8v/y//L/8v/y//L/8v/x//H/8f/x
//H/8f/x//L/8v/w//H/8f/x//P/8//r/+X/6f/x//r/BAAMABkALwBAAFIAaACCAJkA
swDHAMIApgB8AFAALAATAAEA9P/m/9r/2//b/9b/0P/S/9T/2P/h/+z/7//w//D/8P/v
/+3/7f/u/+//8P/t/+3/7v/v/+//7f/v/+//8f/x//H/8f/v/+//7//w//L/8v/x//H/
8f/x//H/8f/w//H/8f/x//L/8v/y//L/8v/y//P/8//z//P/8//z//L/8v/0//T/8//z
//P/8//z//P/9P/1//X/9f/1//X/9f/2//b/9v/3//f/9//3//j/+f/5//n/+//8//z/
/P/8//v/+v/7//3//f/9//7//v///wAAAQD/////AQADAAUABQAFAAUABAAGAAYABgAF
AAgACAAJAAoACgAKAAoADgAOAA4ADwAQABAAEAARABEAEQARABEAEgATABQAFQAVABYA
FgAVABUAFQAVABUAFQAVABUAFAAQAA8ADgANAA0ADAAMAAsACQAHAAQAAgABAP/////+
//z/+//6//n/+P/3//f/9//5//b/9f/1//b/9v/2//X/9f/1//X/9P/0//T/9f/1//L/
8v/y//L/9P/z//P/9P/2//b/9f/1//X/9P/z//L/9P/0//T/9P/z//P/8v/x//P/8//y
//L/8//z//P/8//z//P/8//x//P/9P/0//T/8v/y//L/8v/y//L/8v/y//H/8P/w//D/
7//y//P/9P/z//L/8f/w//D/8P/w//H/8f/x//H/8P/v/+//7//v//H/8f/x//D/8v/y
//L/8v/y//H/8P/u//D/8P/w//H/7//v/+//7//x//H/8f/x//H/8f/x//H/8P/w//H/
8f/x//H/8f/w//D/8P/w//D/7//v/+//7v/w//D/8P/w//D/7//v//D/7v/u/+7/7v/v
/+//7v/u//D/8P/v/+//7v/u/+7/7v/u//D/8P/w//D/8P/w/+7/7v/u/+7/7v/u/+7/
7v/x//H/8f/x/+//7//v//D/8f/x//H/8v/y//L/8//0//T/9P/z//P/8//0//X/9f/3
//j/+P/4//j/+P/4//b/9P/2//f/+v/8//z//P/9//3/+//6//n/9f/0//L/7//w//D/
7//v/+3/7f/t/+3/7f/t/+3/7P/s/+z/7P/s/+z/7P/s/+v/6//r/+v/6//t/+3/7v/u
/+7/6f/p/+v/6//p/+n/5//j/+X/8P/6/wIADwAhADQARgBaAG4AgwCfALkAwgCyAIwA
YgA+ACEADQD+//L/5v/b/9n/2P/U/9T/2v/e/+P/6P/r/+7/7v/u//H/8//w//D/8P/w
/+//7//w//H/8f/v//H/8f/x//H/8f/x//H/8f/x//L/9P/0//P/8//z//P/8//z//L/
8//z//P/9P/0//T/9P/0//T/9f/1//X/9f/1//X/9P/0//b/9v/3//f/9//3//f/9//4
//n/+f/5//n/+f/7//z//P/8//3//f/9//3//v/////////9//7//v/+/wEAAQABAAMA
AwADAAMABAAEAAUABgAHAAcABwAJAAsACwALAAsACwAMAA4ADgAOAA8AEgASABMAFAAU
ABQAFAAYABgAGAAZABoAGgAaABsAGwAbABsAGwAdAB0AHQAdAB0AHgAeAB0AHwAfAB8A
HwAdAB0AHQAcABoAGQAYABcAFAASABEADwAPAA0ACgAIAAcABQAFAAQAAgABAAAA///+
//3//f/9/////P/7//v//P/8//z/+//7//v/+//6//r/+v/7//v/+v/6//r/+v/6//n/
+f/6//r/+v/5//n//P/8//z//P/7//r/+f/4//n/+f/4//f/+P/5//n/+v/7//v/+//7
//v/+//7//n/9//4//j/+P/6//r/+v/6//r/+v/6//r/+//6//r/+v/4//r/+v/6//r/
+v/6//r/+P/4//j/+f/5//n/+f/4//f/9//3//f/+P/5//r/+v/4//j/+P/4//n/+f/5
//j/+P/4//j/+f/5//n/+f/5//j/9//2//X/9v/3//j/+f/2//b/9//3//f/9//3//b/
+P/4//j/+P/3//f/9//2//b/9v/2//b/+P/3//f/+P/4//j/+P/4//j/9//1//T/9f/2
//b/9//4//j/+P/4//j/+P/4//j/+P/4//j/+P/2//b/9v/2//j/+P/2//b/9v/2//b/
9v/2//b/9v/2//b/9v/2//T/9P/0//T/9f/2//f/+P/2//b/9//3//n/+f/5//n/9//4
//n/+f/5//r/+v/6//3//v/+//7/+//7//v//P//////AQACAAIAAgACAAIAAAD+//7/
AAADAAYABgAGAAYABwAHAAUABAADAP///v/8//n/+P/4//f/9//3//f/9//3//f/9//3
//b/9v/2//b/9v/2//b/9P/z//P/8//0//X/9v/3//b/9v/2//X/9//3//P/8f/x/+//
7f/z//7/CgAUACEAMQBGAFoAcACGAJ8AuQDNAM4AtgCOAGIAPgAnABcACAD2/+r/6f/n
/+L/4P/i/+b/7P/z//b/9//6//r/+v/7//v/+v/6//r/+v/5//n/+v/7//v/+f/7//v/
+//7//v/+//7//v/+//8//z//P/7//v//f/9//3//f/9//3//P/7//v//P/9//7//P/8
//3//f/9//3//f/9//7//v8AAAAA//////////8BAAEAAgADAAEAAQABAAEAAwAEAAQA
BAAFAAUABQAFAAUABQAEAAMABAAGAAcACAAHAAcABwAJAAsACwALAAwADAANAA4ADwAR
ABEAEwAVABMAEwATABMAFgAYABgAGAAYABoAGQAZABwAHAAcABwAHgAeAB4AHwAgACAA
IAAhACEAIQAhACEAIQAhACEAIQAjACQAJAAjACUAJQAlACUAIwAjACMAIgAeAB0AHAAb
ABsAGgAaABkAFwAVABIAEAANAAsACwAKAAgABwAGAAUABAADAAMAAwADAAAA/////wIA
AgACAAEA/////////v/+//7///////7//v/+//7/AAD/////AAD+//7//f/9//7//v/+
//7/AAAAAAAAAAABAAEAAAD///7//f/7//r//f/9//3//f/9//3//f/7//v//P/8//z/
+v/6//r/+v/6//r/+v/6//v/+v/6//r/+P/6//r/+v/6//r/+v/6//r/+v/6//v/+//7
//v/+v/3//f/9//3//n/+f/5//j/+P/4//j/+P/3//f/9//2//b/9v/2//f/9//3//f/
9//1//X/9f/1//X/9f/1//X/9v/2//f/9//1//X/9f/0//T/9P/0//T/9f/1//X/9P/0
//T/9P/0//b/9f/1//b/9v/2//b/9v/1//X/9P/0//T/9P/z//P/9P/0//T/9P/z//L/
8f/w//L/8v/y//L/8v/y//L/8v/w//L/9P/0//T/9P/0//P/8v/x//D/8P/w//D/8P/x
//L/8//0//P/8v/x//D/8P/w//H/8f/x//H/8f/x//L/9P/2//f/+f/6//r/+v/5//r/
+v/6//n/+f/5//r/+//7//3//v8AAAAAAAAAAP7//P/8//7///8CAAIAAgACAAMAAwAB
AAAA///7//r/9v/z//L/8v/y//P/9P/1//T/8//y//H/8//y//L/8v/y//L/8v/y//L/
8f/x//H/8f/x//H/8f/w//D/8P/v/+//7//x//H/7//r/+n/7f/2/wAACAARACMAOgBO
AF4AdACNAKMAuQDAAKoAggBYADQAGwAHAPT/6P/c/9f/2f/W/9D/1P/Y/9z/4f/o/+v/
7v/w//L/9f/1//P/8v/x//D/8P/x//P/9f/z//H/8//z//P/8//z//P/8f/x//H/8v/0
//T/8//z//H/8f/x//H/8v/z//P/8//0//T/9P/0//T/9P/1//X/9//3//f/9//3//b/
9//2//f/9//3//f/9f/1//b/9//5//n/+f/5//n/+v/6//r/+//7//v/+//8//3//f/9
//v//P/8//z/////////AQABAAEAAQACAAAAAQACAAMAAwADAAUABwAHAAcABwAHAAgA
CgAKAAoACQAMAAwADQAQABAAEAAQABQAFAAUABUAFAAUABQAFQAWABUAFAATABQAFQAW
ABcAFwAYABgAFwAZABkAGQAZABcAFwAXABYAFgAVABQAEwAPAA4ADgANAA0ACwAIAAYA
BQADAAMAAgD+//3//P/7//z/+//7//v/+//4//f/9//4//j/+P/3//X/9f/1//T/9P/0
//X/9f/2//b/9v/2//b/9f/1//b/+P/4//f/9//4//j/+P/4//b/9v/2//b/9f/1//T/
8//0//X/9f/2//X/9f/1//X/9//3//f/9f/z//T/9P/0//b/9v/2//b/9P/0//T/9P/1
//T/9P/0//L/9P/0//T/9P/0//T/9P/y//L/8v/z//P/8//z//L/8//z//P/8//1//X/
9f/0//L/8v/y//L/8//z//P/8v/y//L/8v/z//P/8//z//P/8//z//P/8//z//P/8//z
//T/9P/1//X/8//z//P/8v/w//D/8P/w//L/8//0//T/8v/y//L/8v/0//P/8//0//T/
9P/0//T/8//z//L/8v/y//L/8f/x//T/9P/0//T/9P/0//T/9P/0//T/9P/0//T/9P/0
//T/9P/0//T/9P/0//T/9f/1//X/9f/3//f/9//4//f/9//3//j/+P/4//n/+v/6//r/
+f/5//n/+v/7//v//f/+//7//v/+//7//v/8//z//v///wIAAgACAAIAAwADAAEAAAD/
//v/+v/4//X/8v/y//H/8f/x//H/8f/x//P/8//z//L/8v/y//L/8v/y//L/8v/x//H/
8f/x//H/8//z//T/9P/0//P/8//x//H/8f/v/+3/7f/v//b/AAAKABsAKwA6AEoAYAB4
AJMAqwC9AMIArgCMAGQAQgAjABEABAD0/+b/3//h/+D/2v/c/+D/5P/r//D/8//0//b/
+P/3//X/9v/2//b/9v/z//P/9P/1//f/9f/3//f/9f/1//X/9f/3//f/9//4//r/+v/5
//n/9//3//f/9//4//n/+f/5//j/+P/4//j/+P/4//n/+f/7//v/+//7//r/+v/8//z/
+//7//v/+//7//v//P/9//3//f/9//3//f/+//7//v///////////wAAAQABAAEAAQAC
AAIAAgAFAAUABQAHAAUABQAFAAYABgAHAAgACQAJAAkACwANAA8ADwAPAA8AEgAUABQA
FAATABYAFgAXABgAGAAYABgAGgAaABoAGwAcABwAHAAdAB8AHwAfAB8AIQAhACEAIQAi
ACIAIQAfAB8AHwAfAB8AHwAfAB8AHgAeAB0AHAAbABcAFgAWABUAEQAPAAwACgAJAAcA
BwAGAAQAAwACAAEAAAD///////8BAP7//f/9//7//v/+//3//f/9//3//P/6//r/+//7
//z//P/8//z//P/7//v//P/8//z/+//7//z//P/8//z/+v/6//r/+v/7//v/+v/5//v/
+//6//r/+//7//v/+//7//v/+//5//v//P/8//z/+v/6//r/+v/6//r/+v/6//v/+v/6
//r/+P/6//r/+v/4//j/+P/4//j/+P/4//n/+f/5//n/+P/3//f/9//3//f/9//3//b/
+P/4//j/+P/3//f/9//2//j/+P/4//n/+P/3//b/9f/3//f/9//3//X/9f/1//X/9v/2
//f/9//3//f/9//2//b/9v/2//b/9//3//f/9v/2//b/9v/2//j/9//3//j/9v/2//b/
9v/3//f/9v/2//b/9v/1//X/+P/4//j/+P/4//j/+P/4//j/+P/4//j/9v/2//b/9v/2
//r/+P/2//b/9v/2//b/9v/2//b/+P/4//j/+P/4//j/+P/4//b/9v/2//b/9v/2//b/
9v/4//j/+P/4//b/9v/2//b/9v/2//b/9v/2//b/9v/2//n/+f/5//n/9//3//f/+P/7
//v/+//8//z//P/9//7//P/8//v/+//7//z//f/9////AAAAAAAAAAAAAAAA/v/+/wAA
AQAEAAQABAAEAAUABwAFAAQAAwD9//z/+v/3//j/+P/3//f/9f/1//X/9f/z//P/8//y
//T/9P/0//T/9P/0//T/8//z//P/8//z//P/8//0//T/9P/x//H/8//1//P/7//t/+3/
7//y//z/DAAXACEANABKAFwAcACJAKUAwQDMAMIApgB8AFIAMwAbAAwA/v/s/+H/5f/m
/97/2v/c/+L/6//y//f/+P/4//j/+f/1//b/9v/2//b/9f/1//b/9//1//P/9f/1//X/
9f/1//X/9f/1//X/9v/2//b/9f/1//f/9//3//f/9v/3//f/9//2//b/9v/2//j/+P/5
//n/9//3//f/9//6//r//P/8//v/+//7//v/+f/5//r/+//7//v/+//7//3//v/+//7/
/f/9//3//f8AAAEAAQABAAEAAgACAAIAAwADAAMABQADAAMAAwAEAAQABQAGAAcABwAH
AAkACwALAAsACwALAAwADgAOAA4ADgAQAA8ADwARABIAEwAUABYAFgAWABcAGgAaABoA
GwAbABsAGwAbABsAGwAbABsAHQAeAB4AHQAfAB8AHwAfAB0AHQAdABwAHAAbABoAGQAX
ABYAFgAVABMAEQAOAAwACwAJAAkACAAGAAUABAADAAIAAQABAAEA///8//v/+//+//7/
/v/9//3//f/9//z/+v/6//v/+//6//r/+v/6//r/+f/5//r/+v/6//n/+f/6//r/+v/6
//r/+v/6//r/+//7//r/+f/7//v/+v/6//n/+f/5//n/+//7//v/+f/5//r/+v/6//r/
+v/6//r/+P/4//j/+P/5//j/+P/4//b/+P/4//j/9v/2//b/9v/4//j/+P/5//f/9//3
//b/9f/1//X/9f/1//X/9f/0//T/9P/0//T/9f/1//X/9P/2//b/9v/3//X/9f/1//X/
9f/1//X/9f/1//X/9f/1//T/9P/1//X/9f/1//X/9P/2//b/9v/2//X/9f/1//T/9P/0
//T/9P/0//P/8//0//L/8v/y//L/8//z//L/8v/0//T/8//z//L/8v/y//L/8v/y//L/
8v/y//L/8v/y//T/9P/0//T/9P/0//D/8v/y//L/8v/y//L/8v/y//L/8v/y//L/8v/y
//L/8v/y//L/8v/y//L/8v/y//L/8P/w//D/8P/w//D/8P/w//D/8P/w//D/8f/x//H/
8f/x//H/8f/y//H/8f/x//L/9P/0//X/9v/2//b/9f/1//P/9P/1//X/+f/6//r/+v/8
//z//P/6//j/+v/7//7//v/+//7////+//v/+f/3//X/9P/y/+//7v/u/+3/7f/v/+//
7//v/+3/7f/t/+z/7P/s/+z/7P/s/+z/7P/r/+v/6//r/+v/6//r/+z/7P/s/+v/6//t
/+3/6f/l/+X/4//n//L//P8GABUAKQA6AE4AZAB4AI8ApwC9ALwAoAB0AEgAJAANAP3/
8P/g/9T/0//V/9D/zP/Q/9b/2P/b/+T/6f/q/+z/7v/t/+v/7P/s/+z/7P/r/+v/7P/t
/+//7f/v/+//7f/t/+3/7f/t/+3/7f/u/+7/7v/t/+3/7f/t/+3/7f/u/+//7//v/+7/
7v/u/+7/7v/u/+//7//x//H/8f/x//D/8P/y//L/8//z//P/8//x//H/8v/z//P/8//z
//P/8//0//T/9P/3//f/9//3//b/9//3//f/+f/6//r/+v/6//n/+P/5//v/+//7//z/
/v///wAAAQAAAP//AAABAAMAAwADAAMABAAGAAYABgAGAAgABwAHAAgACAAIAAgADAAM
AAwADQAOAA4ADgAPABMAEwATABMAEwATABMAEwAVABYAFgAVABUAFQAVABUAFQAVABUA
FAAUABMAEgARAA0ADAAMAAsACQAHAAQAAgADAAEAAQAAAPz/+//6//n/9v/1//X/9f/3
//T/8//z//L/8v/y//H/8//z//P/8v/w//D/8f/x//D/8P/w//D/8v/x//H/8v/w//D/
7//v//L/8v/y//L/8P/w//D/8P/z//P/8v/x//H/8f/w//D/8f/x//H/8f/z//P/8//x
/+//8P/w//D/8P/w//D/8P/y//L/8v/y/+//7v/u/+7/7P/u/+7/7v/u/+7/7v/u/+7/
7v/u/+//7//v/+//7v/t/+3/7f/t/+//7//v/+7/7v/u/+7/7v/v/+//7//u/+z/7P/s
/+3/7f/t/+3/7f/t/+3/7f/t/+3/7f/t/+3/7v/u/+//7//t/+3/7f/s/+7/7v/u/+7/
7f/t/+3/7P/u/+7/7v/u/+7/7f/t/+7/7v/u/+7/7v/v/+//7v/u//D/8P/v/+//7v/u
/+7/7v/w//D/8P/w/+7/7v/u/+7/7v/s/+3/7v/v//D/7//u/+3/7P/t/+7/7//w//H/
8f/x//H/7//v/+//8P/z//P/8//0//L/8v/z//T/8v/y//H/8f/z//T/9f/1//X/9v/2
//b/+P/4//j/9v/2//j/+f/8//z//P/8//3//f/7//r/+f/z//L/8P/t/+3/7v/u/+//
7f/t/+3/7f/v/+//7//u/+z/7P/s/+z/7P/s/+z/6//r/+v/6//r/+v/6//s/+z/7P/r
/+3/7f/r/+n/5//j/+H/5f/w//z/BgARACEANgBIAFwAcACFAJ8AuQDAALAAjgBeADgA
HwAJAPr/7v/g/9n/2//c/9b/1P/Y/9z/4f/q/+//7v/u/+7/7//v/+7/7v/u/+7/7f/t
/+7/7//v/+3/7//v/+//7//v/+//7//v/+//8P/w//D/7//v/+3/7f/t/+3/8P/x//H/
8f/w//D/8P/w//D/8P/x//H/8f/x//H/8f/y//L/9P/0//P/8//z//P/8//z//T/9f/3
//f/9//3//X/9v/2//b/9//3//f/9//4//n/+f/5//v//P/8//z//f/9//3////9//3/
/f/+//7///8AAAEAAwADAAUABwAHAAcABwAHAAYACAAIAAgACQAMAAwADQAOAA4ADgAO
ABAAEAAQABEAFAAUABQAFQAXABcAFwAXABcAFwAXABcAFwAYABgAFwAZABkAGQAZABcA
FwAXABYAFAATABIAEQAPAA4ADgANAAsACQAGAAQAAwABAAEAAAD+//3//P/7//r/+f/5
//n/+f/2//X/9f/0//T/9P/z//X/9f/1//T/9P/0//X/9f/0//T/9P/0//T/8//z//T/
8v/y//H/8f/0//T/9P/0//T/9P/0//T/8//z//L/8f/x//H/8P/w//H/8f/x//H/7//v
/+//7f/t/+7/7v/u//D/8P/w//D/8P/w//D/8P/x//D/8P/w/+7/8P/w//D/8P/w//D/
8P/u/+7/7v/v/+3/7f/t/+z/7f/t/+3/7f/v/+//7//u/+7/7v/u/+7/7//v/+//7v/s
/+z/7P/t/+//7//v/+//7//v/+//7//v/+//7//v/+7/7v/v/+//7//v/+//7v/w//D/
8P/w/+//7//v/+7/7v/u/+7/7v/s/+v/6//s/+7/7v/u/+7/7//v/+7/7v/u/+7/7f/t
/+7/7v/u/+7/7v/u/+7/7v/u/+7/7v/u/+z/7P/s/+z/7v/q/+r/7P/s/+z/7P/s/+z/
7P/s/+z/7P/s/+z/7P/s/+z/7P/s/+z/7P/s/+z/7P/s/+z/7P/s/+z/7P/s/+z/7P/s
/+z/7P/s/+z/7v/u/+7/7v/w//D/8P/w//L/8v/y//L/8P/w//D/8P/y//L/8v/y//P/
9P/1//b/9P/0//T/9P/3//j/+f/6//j/+P/4//j/9f/0//P/8v/v/+7/7f/s/+r/6v/q
/+r/6v/q/+r/6v/o/+j/6P/o/+j/6P/o/+j/6P/o/+j/6P/n/+b/5f/k/+X/5v/n/+j/
5v/m/w==
         </WaveFormData>
      </LeadData>
      <LeadData>
         <LeadByteCountTotal>10000</LeadByteCountTotal>
         <LeadTimeOffset>0</LeadTimeOffset>
         <LeadSampleCountTotal>5000</LeadSampleCountTotal>
         <LeadAmplitudeUnitsPerBit>4.88</LeadAmplitudeUnitsPerBit>
         <LeadAmplitudeUnits>��V</LeadAmplitudeUnits>
         <LeadHighLimit>2147483647</LeadHighLimit>
         <LeadLowLimit>268435456</LeadLowLimit>
         <LeadID>II</LeadID>
         <LeadOffsetFirstSample>0</LeadOffsetFirstSample>
         <FirstSampleBaseline>0</FirstSampleBaseline>
         <LeadSampleSize>2</LeadSampleSize>
         <LeadOff>FALSE</LeadOff>
         <BaselineSway>FALSE</BaselineSway>
         <ExcessiveACNoise>FALSE</ExcessiveACNoise>
         <MuscleNoise>FALSE</MuscleNoise>
         <LeadDataCRC32>2331258714</LeadDataCRC32>
         <WaveFormData>
DgAOAA4ADgAOAA4ADgAOAA4ADgAOAA4ADgAOAA4ADgAMAAwADAAMAA4ADgAOAA4ADAAM
AAwADAAOAA4ADgAOAAwADAAMAAwACgAKAAoACgAMAAwADAAMAAwADAAMAAwACgAKAAoA
CgAKAAoACgAKAAgACAAIAAgACgAKAAoACgAIAAgACAAIAAoACgAKAAoACgAKAAoACgAK
AAoACgAKAAgACAAIAAgACAAIAAgACAAJAAoACwAMAAoACgAKAAoACAAIAAgACAAKAAoA
CgAKAAgACAAIAAgACgAKAAoACgAKAAoACgAKAAgACAAIAAgACQAKAAsADAAKAAoACgAK
AAoACgAKAAoADAAMAAwADAAKAAoACgAKAAwADAAMAAwACgAKAAoACgALAAwACwAMAA0A
DQANAA0ACwALAA4ADwAQABEAFAAZABcAGAAYABgAGwAdAB4AHwAeAB4AHgAfACAAIgAj
ACMAJAAlACYAJwAmACQAIgAfAB8AHQAcABwAGwAbABoAGAAWABcAFwAXABcAFgAVABQA
EAANAAwACgAIAAgABwAHAAYABgAFAAUABQAEAAQABAAEAAMAAwADAAMAAwADAAMAAwAD
AAMAAwADAAMAAwADAAMABQAKABEAGwAoADAAMgAtACkALgBAAFoAdQCOAKgAwgDcAPgA
/ADTAJkAcgBUAC0ADwADAPz/9//2//H/5//n/+//8f/t/+v/8P/1//n//f8CAAUABwAJ
AAYABgAHAAcABQAFAAUABgAJAAkACQAJAAkACAAHAAYACAAIAAkACQALAAsACwALAAoA
CQAJAAgACwALAAsACwALAAsADAAMAAwADAAMAAwADAALAAsADQALAAwADAAMAAsACwAL
AAkACwALAAsACwAMAAwADAALAAsADQALAAsACgAKAAsADAAOAA4ADgAPAA0ADQAOAA8A
DwAPAA8AEAASABMAEwAVABMAEwAVABUAFwAXABgAGgAZABoAGgAaABoAGwAcABwAHQAg
ACIAJAAiACIAIgAjACUAJgAmACYAJgAnACcAKAAoACgAKQApACoAKwArACwAKgArACwA
LAAuAC4ALgAuAC0ALQAtAC0ALQArACsAKwAqACkAJwAmACMAIQAfABwAGwAaABkAGAAY
ABYAFQATABEAEQAPAA4ADQANAAwADAAMAAwACwALAAoACgAKAAgACAAJAAkACQAHAAcA
BwAGAAgACAAJAAkABgAGAAYABwAJAAkACQAJAAkACQAJAAkACAAIAAcABwAJAAkACQAJ
AAgABwAGAAUABwAHAAcABwAGAAYABgAGAAMAAwADAAMABQAFAAUABQACAAIAAgACAAMA
AwADAAMAAQAAAAAAAAAAAAAAAAAAAAAA/////////f/9//z//P/8//z//P/8//z//P/8
//z//P/8//z/+//7//z//P/8//v/+//7//v/+//7//v/+//7//v/+//7//v/+//7//r/
+P/4//j/+P/4//j/+P/5//n/+P/4//j/+P/4//j/+P/2//b/9v/2//j/9//3//f/9v/0
//P/8v/0//X/9v/3//X/9f/1//X/9P/0//X/9f/1//P/9f/1//L/8v/y//L/8v/y//T/
9P/0//T/9P/z//L/8f/w//L/8v/y//L/8P/w//D/8P/w//D/7v/u//H/8f/x//H/7//v
//L/8//z//P/9f/5//n/+v/6//r/+//9//7///8BAAIAAwAFAAUABgAGAAUABQAFAAUA
BQAFAAQAAwABAP///f/8//z/+//7//r/+P/4//n/+f/5//X/9P/z//L/8P/t/+z/6v/q
/+r/6f/p/+j/6P/n/+f/5f/k/+T/5P/k/+P/4//j/+H/4f/h/+H/4f/h/+H/4f/h/+H/
4f/h/9//4f/k/+v/9f8CAAoADgAPAA0ACgAWAC4ASQBkAH4AmAC0ANAA5gDXAJkAXAA8
ABsA8//b/9b/zf/G/8P/vf+7/8X/yf/F/8f/zP/T/9n/2//e/+H/4f/h/+L/4v/j/+P/
4f/h/+H/4v/j/+P/4//j/+T/5P/k/+T/4v/i/+P/4//j/+P/4//j/+P/4//k/+T/5//n
/+f/5//l/+X/5v/m/+b/5v/m/+b/5v/l/+X/5//l/+b/5v/m/+f/5//n/+X/5//n/+f/
5//o/+j/6P/n/+f/6f/n/+f/5v/m/+f/6P/q/+r/6v/r/+n/6f/q/+v/6//r/+v/7P/s
/+3/7f/v/+3/7f/v/+//8f/x//L/9P/z//T/9P/0//T/9f/2//b/+P/6//v//P/8//z/
/P/9////AAAAAAAAAAABAAEAAgAAAAAAAQABAAMABQAGAAgABgAHAAgACAAJAAgABwAG
AAcABwAHAAcABQADAAMAAwAEAAMAAQAAAPz/+//6//j/+P/2//T/8v/y//D/7//t/+v/
6//p/+j/6P/p/+n/6v/p/+j/5v/l/+b/5v/m/+T/5P/l/+X/5f/l/+X/5f/k/+T/5P/l
/+X/4v/i/+L/4//l/+X/5f/l/+X/5f/l/+X/5P/k/+P/4//k/+X/5v/n/+b/5f/k/+P/
4//j/+P/4//i/+L/4v/i/+P/4//j/+P/5f/l/+X/5f/h/+D/3//e/9//3//f/9//4f/g
/+D/4P/e/97/3v/e/+D/3//f/9//3f/d/9z/3P/e/97/3v/e/97/3v/e/97/3P/c/9z/
2//d/97/3v/e/9v/2//b/9v/3f/d/93/3f/d/93/3f/d/9v/2//b/9r/3P/c/9z/3P/a
/9r/2v/b/9v/2v/a/9r/3P/c/9z/3P/b/9r/2f/Y/9n/2f/a/9v/2f/Y/9j/2P/b/9v/
2//b/9v/2//b/9v/2v/a/9v/2//b/9n/2//b/9r/2v/a/9r/2v/a/9z/2v/a/9r/2v/a
/9r/2v/a/9z/3P/c/9z/2f/Y/9f/1v/X/9j/2f/a/9z/3P/c/9z/2f/Y/9f/1v/V/9b/
2P/Z/9n/2f/Z/9n/2v/b/9v/2//d/+H/4f/i/+D/4P/j/+X/5//p/+v/7P/s/+3/7v/w
//D/7//u/+3/7//v/+//7v/r/+n/5//l/+X/5v/m/+f/5f/i/+H/4f/j/+P/4f/g/+H/
4P/e/9v/2f/W/9P/0v/T/9P/0v/S/8//z//P/87/0P/Q/9D/z//R/9H/0f/R/9D/z//O
/83/z//P/8//z//N/8//z//R/9j/4//p//D/+P/4//P/9f/+/xAAKgBBAFgAcACMAKYA
ugCsAH0ATQAyABQA7f/V/83/yP/H/8b/wf+9/7v/u/+7/7f/t/++/8P/x//L/87/zf/N
/83/zf/O/9D/0f/P/8//z//Q/9H/0f/R/9H/0v/S/9L/0v/S/9L/0//T/9X/1f/V/9X/
1P/T/9P/0v/V/9X/1f/V/9P/0//U/9T/1P/U/9T/1P/V/9X/1v/Z/9f/2P/Y/9j/1//X
/9f/1f/X/9f/1//X/9b/1v/W/9X/1v/Z/9j/2f/Y/9j/2f/a/9z/3P/c/93/3f/d/97/
3//f/9//3//g/+L/4//j/+X/5P/j/+T/4//k/+X/5//q/+n/6v/q/+r/7P/t/+7/7v/u
//D/8f/y//D/8P/w//H/9P/2//f/+P/6//v/+//8//r/+v/7//v//P/9//3//v/+////
AAAAAAIAAgACAAIAAQABAAEAAQABAP///////wAA///9//z/+P/3//b/9P/0//L/8P/u
/+z/6v/p/+f/5f/l/+P/4v/j/+P/4v/i/+L/4v/h/+H/4v/i/+L/4P/g/+H/4f/h/+D/
3//e/9z/3v/e/9//3//e/97/3v/f/9//3//f/9//4P/h/+L/4//j/+L/4P/f/+D/4f/i
/+P/4f/h/+H/4f/h/+H/4f/h/+L/4v/i/+L/3//f/9//3//f/9//3//f/97/3v/e/97/
3//f/9//3//d/9z/3P/c/9z/3P/c/9z/3v/d/93/3f/b/9v/2v/a/9r/2v/a/9r/3P/c
/9z/3P/a/9r/2v/Z/9v/3P/c/9z/2f/Z/9n/2f/Z/9n/2f/Z/9n/2f/Z/9n/2f/Z/9n/
2P/a/9r/2v/a/9r/2v/a/9v/2f/Y/9j/2P/a/9r/2v/a/9r/2v/a/9r/2v/Z/9n/2f/X
/9b/1v/W/9j/2f/a/9v/2//b/9v/2//Y/9r/3P/c/9z/3P/c/9r/2v/b/9v/2//b/9v/
2//e/9//3//f/+H/5f/l/+b/6P/o/+v/7f/s/+3/7v/u//D/8f/y//T/9f/1//X/9f/z
//P/8//y//P/8f/v/+3/7P/s/+v/6//q/+j/6P/p/+n/6f/n/+b/5f/k/+L/3//e/9z/
2v/a/9n/2f/Y/9j/2f/Z/9n/2P/W/9b/1v/V/9X/1f/V/9X/1v/X/9j/2f/Z/9n/2f/Z
/9f/1f/X/9n/3v/l//H//P8CAAQAAQABAAYAGAAuAEkAZAB+AJgAsgDOANoAvwCBAE4A
MAANAOn/1f/Q/8//zP/H/7//wf/H/8f/xf/F/8r/zf/T/9v/4P/h/+H/4//g/+D/4f/h
/+P/4//j/+T/5f/l/+X/5f/k/+T/5P/k/+b/5v/n/+f/5//n/+f/5//n/+f/6P/o/+n/
6f/p/+n/6//r/+z/7P/s/+z/7P/s/+z/6//r/+3/6//s/+z/7P/t/+3/7f/r/+3/7f/t
/+3/8P/w//D/7//v//H/7//v//D/8P/x//L/8v/y//L/8//z//P/9P/1//X/9f/1//b/
9v/3//f/+f/5//n/+//7//z//f///wIAAQACAAIAAgAGAAcACAAIAAgACgALAAwADgAO
AA4ADwAPABAAEAAQABIAEwATABQAFgAWABcAFwAWABcAFwAYABgAGQAaABoAHAAcABwA
HAAbABsAGwAbABsAGQAZABkAFgAVABMAEgAQAA8ADgAMAAwACgAIAAYABAACAAEA////
/////f/8//3//f/8//z//P/8//v/+//8//z//P/6//r/+//7//v/+//7//v/+v/6//r/
+//7//z//P/8//3//f/9//3//f/7//v/+//7//z//P/7//v/+//7//v/+//9//3//f/9
//3//f/9//3/+v/6//r/+v/6//v//P/9//z/+//6//n/+v/6//r/+v/5//n/+f/5//n/
+P/4//j/+v/6//r/+v/4//f/9//3//f/9//2//b/+P/4//j/+P/3//b/9f/0//b/9v/2
//X/9f/2//b/9v/1//X/9f/1//X/9f/1//X/9//3//f/9//3//f/9//2//b/9v/2//b/
9v/2//b/9//3//b/9v/2//T/9P/0//T/9f/2//f/+P/3//X/9P/z//P/8v/y//L/8//z
//P/8//z//P/8//z//T/9P/1//X/8//x//P/8//0//T/9P/0//b/9P/y//L/8v/y//L/
9P/0//T/9P/0//T/9P/0//T/9P/y//L/9f/1//X/9f/0//P/9f/1//b/9//6//////8A
AAAAAAADAAUABgAHAAgACAAIAAkACAAKAAsACwANAA0ADQANAAsACgAJAAcABQADAAIA
AgACAAMAAwACAAAAAQABAAEA///+//3//P/6//f/9v/0//L/8v/x//H/8v/y//H/8f/w
/+7/7f/s/+7/7f/t/+3/6//r/+v/6//s/+3/7v/v/+//7//v/+//8f/x//T//f8LABYA
HAAcABsAGQAiADQATABnAIIAngC6ANgA7gDsALsAewBSADIADQDx/+n/4v/Z/9b/0f/L
/8//1//V/9f/3//m/+n/7f/v//D/8f/z//P/8P/w//H/8f/z//P/8//0//X/9f/1//X/
9P/0//T/9P/2//b/9//3//n/+f/5//n/9//3//j/+P/5//n/+f/5//v/+//8//z/+v/6
//r/+v/8//v/+//9//3//v/+//7//f/9//3/+//7//v/+//7//r/+v/6//n/+//9//v/
+//8//z//f/+//3//P/7//v//P/9////AQABAAEAAQACAAIAAwADAAUABQAFAAcABwAF
AAUABgAIAAkACgAKAAoADgAPABAAEAAQABIAEwAUABIAEgASABMAFQAWABYAFgAaABsA
GwAcABoAGgAbABsAHgAfAB8AIAAiACMAJAAkACQAJAAkACQAIQAhACEAIQAjACEAIQAh
ACAAHwAdABwAGAAXABYAFAAUABIAEAAOAA4ADAALAAkACAAHAAQAAgAEAAUABQAGAAYA
BgAFAAUAAgACAAIAAAAAAAEAAQABAAMAAwADAAIAAgACAAMAAwABAAAA/////wEAAQAB
AAEAAwADAAMAAwACAAIAAQABAP//////////AQABAAEAAQABAAEAAQABAAIAAgACAAIA
AAD///7//f////////////7//v/+//7///////////////7//v/+//3//P/7//r/+//7
//z//f/9//3//P/8//z//P/8//z//P/8//z//P/8//z//P/7//v//P/8//z/+//7//v/
+//7//v/+//7//v/+//7//v/+f/5//n/+P/5//r/+//8//r/+v/6//v//f/8//z//P/8
//z//P/8//r/+v/6//r//P/7//v/+//7//r/+v/6//n/+f/5//n/+f/5//n/+f/3//b/
9v/1//b/9f/4//n/9v/2//b/9v/0//T/9v/4//j/+P/4//b/9v/2//b/9P/0//T/9P/1
//b/9f/2//X/9f/1//X/9//3//r/+//5//n/+////wEAAgACAAIABQAHAAgACQALAAwA
DQAPAA4AEAARABEAEQARABEAEQAUABQAFAATAA8ADQAMAAwACQAJAAgABgAGAAcABwAH
AAUABAADAAIAAgD///7//P/6//r/+f/5//X/9P/y//H/8v/y//P/9P/0//P/8//z//P/
8//z//P/8f/x//H/8f/x//H/8f/x//P/9f/6/wMADQAWABoAGAAVABMAGgAqAEAAWwBy
AIQAngC8ANQA0gCvAH8AXgBEAB0A///1//L/7f/s/+n/5f/h/9//3//f/9v/3v/j/+f/
6//y//X/9//1//P/8v/y//H/9P/1//b/+P/4//f/9v/1//b/9v/2//b/9v/2//f/9//1
//X/9f/1//f/9//4//j/+//7//v/+//7//v//P/8//r/+v/6//r/+v/5//n/+//7//z/
/P/8//v/+//7//n/+//7//v/+//8//z//P/7//v//f/7//v/+v/6//v//P/8//z//P/9
//3//f/+////AQABAAEAAgAAAAEAAQADAAMAAwAFAAUABQAFAAYACAAJAAoACgAKAAwA
DQAOAA4ADAAOAA8AEAARABIAEwAVABcAGAAYABgAGgAbABsAHAAcABwAHQAdAB4AHwAf
ACAAIgAjACQAJAAmACYAJgAmACUAJQAlACUAJwAlACUAJQAiACEAHwAeAB4AHQAcABoA
FwAUABEADgAOAAwACwAJAAkACQAHAAYAAwADAAIAAgACAAIAAQABAAAAAAAAAP7/AAAB
AAEAAQABAAEAAQAAAAAAAAABAAEAAgACAAIAAwABAAEAAQABAAEAAQABAAEAAgACAAEA
AQD//////////wEAAQABAAEA///////////+//7//v/+/////////////f/9//3//f/+
//7//v/+//3//f/9//3//f/8//z//P/8//z//P/8//r/+f/5//n/+//7//r/+v/6//r/
+v/6//r/+v/6//r/+P/4//j/9//3//j/+P/4//f/9//3//f/9//3//f/9//3//f/9//3
//f/9//3//b/9v/2//b/9v/4//j/+P/5//n/+P/4//j/9v/2//b/9v/4//j/+P/4//j/
9//3//f/9//2//b/9v/1//X/9f/1//f/9//3//f/9v/2//f/9//3//b/9v/2//b/9v/2
//b/9//3//X/9f/1//X/+f/7//z//f/9/wEAAQACAAIAAgAFAAcACgALAAwADAAKAAsA
DAAOABEAEQARABEAEQARABEAEAANAAsACQAHAAgACAAHAAcABgAEAAQABQAHAAcABQAE
AAEAAAD+//v/+v/4//b/9v/1//X/9P/0//P/8//z//L/8v/y//L/8f/x//H/8f/x/+//
7//v/+//8P/x//L/8//x//H/8f/z//j/AQANABgAHgAeABsAFwAeADIATABlAH4AmAC0
ANAA6gDsAMUAhwBeAEQAHQD5/+3/6P/f/9z/1f/P/9P/2f/Z/9X/1//g/+P/5//r//D/
9f/1//P/8v/y//P/8//x//H/8f/y//T/9f/2//f/9v/2//b/9v/4//j/+f/5//n/+f/5
//n/+f/5//r/+v/7//v/+//7//v/+//8//z//P/8//z//P/+//3//f////3//v/+//7/
/f/9//3/+//9//3//f/9//7//v/+//3///8BAP////////7//v/+////AAABAAMAAQAB
AAIAAwADAAMAAwAEAAIAAwADAAUAAwADAAUABQAHAAcACAAKAAsADAAMAAwAEAARABIA
EgASABQAFQAWABYAFgAWABcAGQAaABoAGgAaABsAGwAcAB4AHgAfAB8AIAAhACEAIgAh
ACEAIQAgACQAJAAkACQAIwAjACMAIwAlACMAIwAjACAAHwAdABwAGAAXABYAFAATABIA
EQAQABAADgANAAsACQAJAAcABgAHAAcABgAGAAYABgAFAAUABAAEAAQAAgACAAMAAwAD
AAMAAwADAAIABAAEAAUABQACAAIAAgADAAMAAwADAAMAAQABAAEAAQACAAIAAQABAAMA
AwADAAMAAQABAAEAAQADAAMAAwADAAIAAgACAAIAAQABAAEAAQADAAMAAwADAAAAAAAA
AAAAAQABAAEAAQD///7//v/+/wAAAAAAAAAAAgABAAEAAQD//////v/+/wAAAAAAAAAA
/v/+//7//v8AAAAAAAD/////AAAAAAAA/f/9//3//f////////////3//f/9//3/////
/////v/+//7//v/+//z//P/8//3////+//7//v/8//z//P/8//7//v/+//7//v/9//3/
/f/9//z//P/8//3//f/9//3//f/9//3//f/8//z//f/9//3/+//9//3//P/8//z//P/8
/wAAAAD///7//f/8//z//P/8//z//v/+//7//v/8//z//P/8//7//v/+//7//P/8//z/
/P/+//7//v/+//z//P/8//z//P/8//3//f///////////wAAAQABAAEAAQAFAAUABgAH
AAgADAAPAA4ADwAQABAAEAARABIAFAAVABUAFQAVABUAFQAVABQAEwARAA8ADQALAAoA
CAAHAAcABgAHAAkACQAJAAcABgADAAIAAAD9//7//P/6//r/9//3//b/9v/3//f/9//2
//b/9v/2//X/9f/1//X/9f/1//X/9f/1//P/8//z//P/9//1//P/9f/2//3/BwASAB4A
JAAhAB0AIgAuAEIAWwB0AI4AqADEAOIA9gDnAKsAcABQAC0ABwDv/+r/4//c/9n/0//T
/9v/3f/X/9n/4v/r/+//9f/4//v/+f/1//X/9v/4//n/+//7//v//P/8//v/+v/5//r/
+v/6//r//P/8//3//f/8//v/+v/5//r/+//9//7//v/9//z/+//8//3///8AAAAAAAAA
AAAA///9//z//f8AAAIAAwAEAAIAAQAAAP3///////////8AAAAAAAD/////AQD/////
/v/+////AAAAAAAAAAABAAEAAQACAAMAAwADAAMABAAEAAUABQAHAAkACQALAAsACQAJ
AAoADAAPABAAEAAQABAAEQASABIAEAASABMAFAAVABYAFwAZABoAGgAZABgAHAAdAB0A
HgAgACAAIQAhACEAIQAgACAAIQAjACUAJgAoACgAKAAoACcAJwAnACcAJwAlACUAJQAk
ACMAIQAgACAAHwAeABwAGQAWABMAEAASABAADwANAA0ADQALAAoABwAHAAYABgAGAAYA
BQAFAAQABAAEAAIAAAABAAEAAQABAAEAAQAAAAAAAAABAAEAAAAAAAAAAQD/////////
////////////AAAAAP////////////////////////////////////8AAAAAAAAAAP3/
/f/9//3//f/9//3//f/8//z//P/8//v/+//7//v/+//6//r/+v/6//r/+v/6//j/9//3
//f/+f/5//j/+P/4//j/+P/4//j/+P/4//j/+P/4//j/9//3//j/+P/4//f/9//3//f/
9f/1//X/9f/1//X/9f/1//b/9//4//j/9v/2//b/9v/2//b/9v/3//X/9P/0//T/9P/0
//T/9P/0//T/9P/0//T/8//z//P/9f/0//T/9P/z//P/8//z//X/9f/1//X/9P/0//X/
9f/0//H/8v/x//H/8v/z//T/9v/0//L/8P/w//D/8P/w//D/8P/w//D/8P/w//D/8P/w
//D/8P/w//D/8P/w/+7/7v/u/+7/7v/u/+7/7v/u/+7/7//v//H/8f/x//H/8//z//L/
8f/x//X/9f/2//j/+P/7//3//P/9//7//v/+////AAACAAMAAwADAAMABQAFAAUABAAD
AAEA///9//r/+v/5//n/+P/2//b/9//2//X/8v/w//D/8P/v/+3/6v/o/+b/5v/n/+f/
5v/m/+X/5f/l/+T/4v/i/+L/4f/j/+P/4//j/+X/5f/l/+X/5P/j/+L/4f/j/+P/4//n
/+7/8//9/wYACAAEAAMABQAOACAAOgBVAGoAgACYALQAxgC6AI8AYwBIACYA/f/l/+H/
3P/b/9z/2f/T/9H/z//P/8v/xf/K/9X/2f/b/97/4f/h/+H/4P/g/+H/4f/j/+P/4//k
/+P/4//j/+P/4v/i/+L/4v/k/+T/5f/l/+X/5f/l/+X/5f/l/+b/5v/m/+X/5P/j/+P/
4//k/+T/5v/m/+b/5v/m/+X/5f/n/+X/5v/m/+b/5//n/+f/5f/p/+n/6f/p/+r/6v/q
/+n/5//p/+f/5//q/+r/6//s/+z/7P/s/+3/7f/t/+7/7//v/+//7//w//D/8f/x//P/
9f/1//f/9//1//X/9v/4//n/+v/6//r//v///wAAAAD//wAAAAAAAAEAAgADAAUABQAG
AAYABgAGAAcABwAIAAoACgALAAsACgALAAsADAAMAA0ADgAOABAAEAAQABAAEQARABEA
EQATABEAEQARAA4ADQALAAoACAAHAAYABAAEAAIAAAD+//7//P/7//n/9//3//X/9P/x
//H/8P/w//L/8v/x//H/8P/w//D/7v/u/+//7//v/+//7//v/+7/7v/u/+//7//w//D/
8P/x//H/8f/x//H/8f/x//H/8f/0//T/8//z//L/8f/w/+//8f/x//H/8f/v/+//7//v
/+7/7v/u/+7/7//v/+//7//t/+3/7f/t/+7/7v/u/+7/6//r/+v/6//r/+r/6v/q/+r/
6v/q/+r/6P/n/+f/5//p/+n/6P/o/+j/6P/o/+j/6P/o/+j/6P/m/+b/5v/l/+X/5v/m
/+b/5//n/+f/5//l/+X/5f/l/+X/5f/l/+X/5f/l/+X/5P/k/+T/5P/k/+b/5v/m/+f/
5f/k/+T/5P/k/+T/5P/k/+b/5v/m/+b/5v/l/+X/5f/n/+b/5v/m/+b/5f/k/+P/5f/l
/+X/5f/m/+b/5//n/+b/4//k/+P/5P/k/+b/5v/m/+b/4//i/+L/4f/j/+P/4//j/+j/
6f/p/+n/6//v/+//8P/w//D/8//1//T/9f/2//b/+P/5//r//P/9//3//f/9//3//f/9
//z/+f/3//X/8//w//D/7//v/+//7v/v//H/7//v/+3/7P/r/+r/6P/l/+b/5P/i/+L/
3//f/97/3v/f/9//3//e/9z/3P/c/9v/2//b/9v/2//b/9v/2//b/9v/2//b/9v/2//d
/93/3//i/+f/8f/8/wYACAAHAAUADgAeADQATwBoAIAAnAC4ANQA3gC9AH8ATgAuAAcA
5f/T/87/yf/I/8P/u/+9/8X/w/+//8H/xv/P/9f/2//c/93/3//f/9z/3P/d/93/3//f
/9//4P/f/9//3//f/+D/4P/g/+D/4P/g/+H/4f/h/+H/4f/h/+H/4f/i/+L/5f/l/+X/
5f/l/+X/5v/m/+b/5v/m/+b/5P/j/+P/5f/l/+b/5v/m/+f/5//n/+X/6f/p/+n/6f/q
/+r/6v/p/+n/6//p/+n/6v/q/+v/7P/q/+r/6v/r/+z/7f/v//H/8f/x//H/8v/w//H/
8f/z//X/9f/3//f/9//3//j/+v/5//r/+v/6//z//f/+//7//v8AAAEAAgAEAAQABAAF
AAUABgAGAAYACgALAAsADAAMAAwADQANAAwADQANAA4AEAARABIAEgATABIAEQAQABAA
EQASABMAEwARABEAEQAQAA8ADQAMAAoACQAIAAYAAgAAAP7//P/+//z/+//5//v/+//5
//j/9f/1//T/9P/2//b/9f/1//L/8v/y//D/8v/z//P/8//x//H/8f/w//D/8P/x//H/
8v/y//L/8//z//P/8//z//P/8//z//P/9P/0//P/8//z//P/8//z//X/9f/1//X/8//z
//P/8//0//T/9P/0//P/8//z//P/8f/x//H/8f/y//L/8v/y/+//7//v/+//8f/w//D/
8P/w//D/8P/w/+7/7f/t/+3/7//v/+7/7v/s/+z/7P/s/+z/7P/s/+z/7v/u/+7/7f/r
/+z/7P/s/+3/7f/t/+3/7f/t/+3/7f/t/+3/7f/t/+3/7f/t/+z/7P/s/+z/7P/u/+7/
7v/v/+7/7P/r/+r/7P/s/+z/7P/q/+r/6v/q/+z/6//r/+v/7f/s/+z/7P/r/+v/6//r
/+3/7f/t/+3/7P/s/+3/7f/t/+v/7f/t/+7/7v/u/+7/7P/o/+r/7P/s/+z/7P/u/+7/
7v/u/+z/7P/s/+z/7P/s/+z/7P/s/+z/7P/s/+z/7P/s/+z/7P/s/+z/7P/s/+z/7P/s
/+7/8P/y//T/9f/2//f/+P/7//z//f/+/wEAAgADAAQABAAEAAQABAAGAAYABgAGAAUA
BAADAAIAAAD+//z/+v/6//r/+v/6//j/+P/4//j/9//2//X/9P/z//L/8f/w/+//7v/t
/+z/6v/q/+r/6v/p/+j/5//m/+b/5v/m/+b/5v/m/+b/5v/m/+b/5v/m/+f/6P/p/+r/
6P/o/w==
         </WaveFormData>
      </LeadData>
      <LeadData>
         <LeadByteCountTotal>10000</LeadByteCountTotal>
         <LeadTimeOffset>0</LeadTimeOffset>
         <LeadSampleCountTotal>5000</LeadSampleCountTotal>
         <LeadAmplitudeUnitsPerBit>4.88</LeadAmplitudeUnitsPerBit>
         <LeadAmplitudeUnits>��V</LeadAmplitudeUnits>
         <LeadHighLimit>2147483647</LeadHighLimit>
         <LeadLowLimit>268435456</LeadLowLimit>
         <LeadID>V1</LeadID>
         <LeadOffsetFirstSample>0</LeadOffsetFirstSample>
         <FirstSampleBaseline>0</FirstSampleBaseline>
         <LeadSampleSize>2</LeadSampleSize>
         <LeadOff>FALSE</LeadOff>
         <BaselineSway>FALSE</BaselineSway>
         <ExcessiveACNoise>FALSE</ExcessiveACNoise>
         <MuscleNoise>FALSE</MuscleNoise>
         <LeadDataCRC32>3118148199</LeadDataCRC32>
         <WaveFormData>
+v/6//r/+v/6//r/+v/6//r/+v/6//r/+v/6//r/+v/6//r/+v/6//j/+P/4//j/+P/4
//j/+P/2//b/9v/2//b/9v/2//b/9v/2//b/9v/2//b/9v/2//T/9P/0//T/9P/0//T/
9P/0//T/9P/0//T/9P/0//T/9P/0//T/9P/0//T/9P/0//L/8v/y//L/8v/y//L/8v/y
//L/8v/y//L/8v/y//L/8v/y//L/8v/w//D/8P/w//D/8P/w//D/8v/y//L/8v/w//D/
8P/w//D/8P/w//D/8v/y//L/8v/w//D/8P/w//D/8P/w//D/8P/w//D/8P/w//D/8P/w
//D/8P/w//D/8P/w//D/8P/w//D/8P/w//D/8P/w//D/8P/w//D/8P/y//L/8v/y/+//
7//v/+//7//w//D/8v/y//L/8v/0//T/9P/0//T/9P/1//X/9f/2//b/9v/2//f/9//3
//P/7//r/+r/6P/m/+b/5f/l/+X/5f/j/+L/4//j/+P/4//j/+P/5P/l/+b/5//o/+v/
7v/v/+//7//v/+//7//v/+3/7f/t/+3/7//w//D/8P/w//H/8f/x//H/8f/x//L/8v/y
//L/8v/y//L/8v/y//X/9f/z//T/+v8AAAoAEAAUABIAEAAWAB8AJgAvADUAMQAfAAEA
7P/r//T/9v/r/9f/xv+4/6f/n/+f/6L/pf+u/7n/wP/J/8//1f/b/+X/7v/z//b/+P/6
//j/+P/5//n/+//8//z//P/+//7//v/+//3//f/9//3//f/+//7//v8AAAAAAAABAAEA
AQACAAIAAgABAAEAAgACAAIAAgACAAIAAgACAAIAAgACAAEAAQACAAIAAgABAAEAAQAB
AAEAAQABAAEAAQABAAEAAAAAAAAAAAAAAAAAAAAAAAAAAAAAAP///////wAAAAAAAAAA
AAAAAAAAAAAAAP////////////////////////7//v/8//z//P/7//v/+//7//v/+//6
//r/+f/5//j/+P/4//f/9//3//f/9P/z//P/8//z//P/8v/x//D/8P/w//D/8P/w/+//
7//v/+7/7v/u/+7/7v/u/+7/8f/x//L/8v/y//P/8//z//X/9f/2//b/9v/3//f/+P/5
//n/+f/6//n/+f/5//n/+//7//v/+//7//v/+//6//r/+//7//v/+//7//v//P/8//z/
/P/8//z//P/8//z/+//7//v/+//9//3//P/8//r/+v/7//v/+//7//r/+v/7//v/+//6
//r/+v/6//r/+v/5//n/+f/5//n/+v/6//n/+f/5//n/+f/5//n/+f/5//n/+P/4//j/
+P/4//f/9//4//j/+P/4//j/+P/4//b/9v/3//f/+P/4//j/+P/5//n/+v/6//n/+f/5
//n/+f/5//n/+f/5//n/+f/5//v/+v/6//r/+v/6//r/+v/6//r/+v/6//r/+v/6//r/
+v/6//r/+v/6//r/+v/6//v/+//7//z/+v/6//n/+f/6//r/+f/5//n/+f/5//n/+f/5
//n/+f/5//n/+f/6//r/+v/6//r/+v/6//r/+v/8//z//P/8//z//P/8//z//P/6//r/
/P/8//z//P/6//r/+v/6//r/+v/6//r//P/8//z//P/6//r/+v/6//v/+//7//v/+//8
//z//v/8//z//P/+/wAAAAAAAAAAAAABAAEAAQACAAIAAgACAAMAAwADAP//+//3//b/
9P/w//D/7//v//H/8f/v/+7/7f/t/+3/7f/t/+3/7v/v/+7/7//w//P/+P/5//n/+f/5
//n/+f/5//n/+f/5//n/+f/6//r/+v/6//v/+//7//3//f/9//7//v/+//7//v/+//7/
/v/+//3//////wAAAgAIABAAGgAgACAAHgAiAC0ANgA/AEUAQQAvABEA9P/p/+7/9P/l
/83/vv+2/6P/l/+Z/6D/p/+y/73/xv/P/9n/3f/l//H/+v/9/wAAAgACAAQABAAFAAUA
BQAGAAYABgAIAAgACAAIAAkACQAJAAkACQAKAAoACgAKAAoACgALAAsACwAMAAwADAAL
AAsADAAMAAwADAAMAA4ADgAOAA4AEAAQAA8ADwAOAA4ADgANAA8ADwAPAA8ADQANAA0A
DQAPAA8ADgAOAA4ADgAOAA4ADAAMAAwADAAOAA0ADQANAA4ADgAOAA4ADAAMAAwADAAM
AAsACwALAA0ADQANAA0ADQANAAwADAAMAAwADAALAAsACwALAAsADQAMAAwACwALAAoA
CgAKAAoACQAIAAcACAAHAAcABwAHAAcABgAFAAQABAAEAAQAAgACAAEAAQADAAIAAgAC
AAIAAgACAAIAAQABAAIAAgAAAAEAAQABAAMAAwAEAAQABAAFAAUABgAFAAUABQAGAAcA
BwAHAAcABwAHAAcABwAJAAkACQAIAAgACQAJAAkACQAJAAkACgAKAAoACgAKAAgACAAI
AAgACAAJAAoACwALAAsACgAKAAoACgALAAsACwALAAoACgALAAsACwAKAAoACgAKAAoA
DAALAAsACwAJAAkACgAKAAsACwALAAsACQAJAAkACQALAAsACgAKAAoACgAKAAkACwAM
AAwADAAKAAoACgAKAAwADAANAA0ACgAKAAoACgALAAsADAAMAAsACwALAAsACwALAAsA
CwALAAsACwALAAsACgAKAAoACgAKAAoACgAMAAwADAAMAAwADAAMAAwADAAMAAwADAAO
AA4ADgAOAA0ADQANAA4ADAAMAAsACwALAAwADAANAA0ADQANAA0ACwALAAsACwANAA0A
DQAOAA4ADgAOAA4ADgAOAA4ADgAOAA4ADgAOAAwADAAMAAwADAAMAAoADAAMAAwADAAO
AA4ADgAOAA4ADgAOAA4ADAAMAAwADAAOAA4ADgAOAAwADAAMAAwADgAOAA4ADgAOAA4A
DQANAA0ADQANAA4ADgAQABAAEAAQABIAEgASABIAEgASABMAEwATABQAFAAUABQAFQAV
ABUAEQANAAkACAAGAAQABAADAAMAAwADAAEAAAD/////AQABAAEAAQAAAAEAAgADAAQA
BwAKAAsACwALAAsACwALAAsACwALAAsACwALAAwADAAMAAwADQANAA0ADQANAA8AEAAQ
ABAADgAOAA4ADgAOAA4ADQANABEAFAAWABwAJAAqACoAKgAqADAAOQBAAEcATQBHADEA
FQAKAA8AFgAWABEA///q/9r/y//D/8X/yP/L/9T/3f/k/+n/8f/3//v/AwAMABEAFAAW
ABYAFgAWABcAFwAXABgAGAAYABgAGAAYABgAGQAZABkAGQAZABoAGgAaABoAGgAaABsA
GwAbABwAHAAaABkAGQAaABwAHAAcABwAHAAcABwAHAAaABoAGQAZABoAGgAaABkAGwAb
ABsAGwAbABsAGwAbABsAGwAaABoAGAAYABgAGAAaABoAGgAaABoAGQAZABkAGAAYABgA
GAAYABgAGAAYABgAFwAXABcAFQAVABUAFQAVABUAFAAUABQAFAAUABMAEwATABMAEwAT
ABIAEgARAA8ADgAOAA4ADAALAAoACQAIAAcABwAHAAcABwAGAAUAAwACAAEAAAAAAAAA
//////3//P/8//z//P/8//z//P/+////AQACAAIAAwADAAMAAwADAAQABAAEAAUABQAG
AAcABwAHAAgACQAJAAkACQALAAsACwALAAsACwALAAoACgALAAsACwALAAsACwAMAAwA
DAAMAAwADAAMAAwADAANAA0ADQANAA0ADQAMAAwACgAKAAsACwALAAsACgAKAA0ADQAN
AAwADAAMAAwADAAMAAsACwALAAkACQAKAAoACQAJAAkACQAJAAkACQAJAAkACQAIAAgA
CAAIAAgABwAHAAgACAAIAAgACAAIAAgABgAGAAcABwAGAAYABgAGAAcABwAIAAgACQAJ
AAkACQAJAAkACQAJAAcABwAHAAcABwAGAAYABgAGAAYABgAGAAYABgAGAAYABgAGAAYA
BgAGAAYABgAGAAYABgAGAAYABQAFAAUABgAGAAYABQAFAAYABgAFAAUABQAFAAUABQAF
AAUABQAFAAUABQAFAAYABgAGAAYABgAGAAYABgAGAAYABgAGAAYABgAFAAUABwAHAAcA
CAAGAAgACAAIAAgACgAKAAoACgAKAAoACwAJAAkACgAKAAwADAANAA0ADQAJAAUAAQAA
AP7//P/8//v/+//7//v/9//2//X/9f/3//f/9//3//j/+f/6//v//P///wIAAwADAAMA
AwADAAEAAQABAAEAAwADAAMABAAEAAQABAAFAAUABQAFAAUABQAGAAYABgAGAAYABgAG
AAYACAAHAAcABwAGAAoAEAAaACIAKAAmACQAKAAxADoAQwBHAEMAMwAVAPz/9/8AAAAA
8//f/87/wP+x/6f/p/+q/7H/vP/H/87/1//f/+X/6//3/wAABQAIAAgACAAKAAoACwAL
AAsADAAMAAwADAAMAAwADAANAA0ADQANAA0ADgAOAA4ADgAOAA4ADwAPAA8AEAAQABAA
DwAPABAADgAOAA4ADgAQABAAEAAQABAAEAAPAA8ADgAOAA4ADQAPAA8ADwAPAA8ADwAP
AA8ADwAPAA4ADgAOAA4ADgAOAA4ADgAOAA4ADgANAA0ADQAMAAwADAAMAAwADAAMAAwA
DAALAAsACwALAAsACwALAAkACQAIAAgACgAKAAoACQAIAAcABgAFAAcABgAGAAUABQAE
AAQABAAEAAMAAgABAAIAAQABAAEA//////7//f/8//z//P/8//r/+v/5//n/+f/4//j/
+P/4//j/+P/4//n/+f/6//r/+v/7//v/+//7//v//P/8//7//////wAA////////AAD/
/////////////////////////////v8AAAEAAQABAAEAAQABAAIAAAAAAAAAAAACAAIA
AgACAAEAAQABAAEAAQABAAAAAAD+//7//////wEAAQAAAAAA/////////v/+//7//v/+
//7//f/9//3//f/9//7//v/9//3//f/9//v/+//7//v//f/9//z//P/8//z//P/7//v/
/P/8//z/+v/6//r/+v/6//r/+//7//r/+v/6//r/+//7//z//P/7//v/+//7//v/+//7
//v/+//7//v/+//7//r/+v/6//r/+v/6//r/+v/6//r/+v/6//r/+v/6//r/+v/6//r/
+v/6//r/+v/5//n/+f/6//z//P/7//v/+v/6//n/+f/7//v/+//7//v/+//7//v/+//7
//v//P/8//z//P/8//r/+v/6//r/+v/6//r/+v/6//r/+v/6//r/+v/4//j/+P/4//j/
+P/4//j/+P/4//j/+P/4//j/+P/4//j/+f/5//n/+f/5//r/+v/8//z//P/8//7//v/+
//7//v/8//3//f/9//7//v/+//7/////////+//1//H/8P/u/+z/7P/r/+v/6//r/+n/
6P/n/+f/5//n/+f/5//o/+n/7P/t/+7/8f/y//P/8//z//P/8//z//P/8//z//P/8//1
//b/9v/2//b/9//3//f/9//3//f/+P/2//b/9v/2//b/9v/2//b/9f/3//n/+v8AAAgA
EAAYABgAFgAYACAAKQA0AD0APQAvABMA8//g/+P/6v/g/8n/t/+u/57/jf+N/5P/nP+l
/7L/vf/E/83/0//Z/+X/7//0//f/+v/8//z//P/8//3//f/9//7//v/+/wAAAAAAAAAA
AwADAAMAAwADAAQABAAEAAQABAAEAAUABwAHAAgACAAIAAcABwAIAAgACAAIAAgACgAK
AAoACgAKAAoACQAJAAoACgAKAAkACQAJAAkACQALAAsACwALAAsACwAKAAoACgAKAAoA
CgAMAAwADAAMAAwACwALAAsACgAKAAoACgAKAAoACgAKAAoACQAJAAkACQAJAAkACQAJ
AAkACAAIAAoACgAKAAkACQAJAAkACQAJAAgACAAHAAcABgAGAAYABQAFAAUABQAGAAUA
BQAFAAMAAwACAAEAAAAAAAAAAAD+//7//f/9//3//P/8//z//P/8//z//P/9//3//v/+
//7/////////AQABAAIAAgAAAAEAAQACAAMAAwADAAQAAwADAAMAAwADAAMAAwADAAMA
AwADAAIABAAFAAUABQADAAMAAwAEAAQABAAEAAQAAgACAAIAAgADAAMAAwADAAUABQAE
AAQAAgACAAMAAwADAAMAAgACAAMAAwADAAIAAgACAAIAAgAEAAMAAwADAAEAAQACAAIA
AwADAAMAAwABAAEAAQABAAMAAwACAAIAAgACAAIAAQABAAIAAgACAAAAAAAAAAAAAAAA
AAEAAQACAAIAAgACAP////8AAAAA//////////8BAAEAAQABAAEAAQABAAEAAQAAAAAA
AAAAAAAAAAAAAAAAAAAAAAAAAAAAAAAAAAAAAAAAAAAAAAIAAgACAAIAAgABAAAAAAD+
//7//f/9//3//v/+////AQABAAEAAQD//////////////////wAA/v/+//7//v8AAAAA
AAAAAAAAAAAAAAAAAAAAAAAAAAAAAAAAAAD+//7//v/+/wAAAAAAAAAAAAAAAAAAAAD+
//7//v/+//////////////8AAAAAAgACAAIAAgAEAAQABAAEAAQABAAFAAUABQAGAAYA
BgAGAAcABwAHAAMAAAD9//3//P/4//j/9//3//X/9f/z//L/8//z//P/8//x//H/8v/z
//b/9//4//v//v/////////9//3//f/9/////////////f/+//7//v8AAAEAAQABAP//
/////wAAAAAAAAAAAAAAAAAAAAAAAAMAAQABAAIABAAMABQAHAAeABwAGgAeACcAMAA5
AD0AOwAvABUAAgADAAwAEgAPAAEA6P/W/8n/vf+7/77/v//G/8//1P/Z/+H/5//r//H/
/P8DAAQABAAIAAgACAAJAAkACwAMAAwADAAMAAwADAAMAA0ADQANAA0ACwAMAAwADAAO
AA4ADgAPAA8ADwAQABAADgANAA0ADgAQABAAEAAQAA4ADgAOAA4ADgAOAA0ADQAOAA4A
DgANAA0ADQANAA0ACwALAAsACwANAA0ADAAMAAwADAAMAAwADAAMAAwADAAMAAsACwAL
AAoACgAKAAoACgAKAAoACgAKAAkACQAJAAkACQAJAAkABwAHAAYABgAGAAYABgAFAAMA
AwADAAMAAwACAAIAAQABAAAAAAAAAAAA///+//3//P/7//v/+//5//n/+P/3//b/9v/2
//b/9f/0//L/8f/x//D/8P/w//L/8v/y//L/8//z//T/9P/2//f/9//3//j/+f/7//z/
/P/9//3//v////////8AAAEAAQABAAEAAQABAAEAAQABAAEAAQAAAAIAAwADAAMAAQAB
AAEAAgACAAIAAgACAAIAAgACAAIAAQABAAEAAQABAAEAAAAAAAAAAAABAAEAAQABAAAA
AAABAAEAAQAAAAAAAAAAAAAAAAD/////////////AAAAAP//////////////////////
/////v/+//7//v/+//3//f/+//7//v/+//7//v/+//7//v///////v/+//7//v/9//3/
/v/+//3//f/9//3//f/9//3//f/9//3//f/9//3//P/8//z//P/8//z//P/8//z//P/8
//z//P/8//z//P/8//z//P/8//z//P/8/////////wAA/v/+//3//f/8//z/+//7//3/
/f/9//3//f/9//3//f/9//3//f/+//7//v/+//7//P/8//z//P/+//z//P/8//z//P/8
//z/+//7//3//f/9//7//P/+//7//v/+/wAAAAAAAAAAAAAAAAEAAQABAAIAAgACAAIA
AwADAAEA/f/5//X/9v/0//L/8v/v/+//7//v/+3/7P/r/+v/6//r/+v/6//u/+//8P/x
//L/9f/4//n/9//3//f/9//3//f/9//3//n/+f/5//r/+v/6//r/+//5//n/+f/5//v/
/P/8//z/+v/6//r/+v/6//z//f/7//v//P8CAAgADgAYABwAGgAYACAAKQAyADsAPwA1
AB8AAQDs/+v/8v/u/93/yf+8/67/n/+X/5v/oP+p/7T/v//G/8//1//b/+P/7f/2//v/
/v/+//7//v/+/////////wAAAAAAAAIAAgACAAIAAwADAAMAAwABAAIAAgACAAQABAAE
AAUABQAFAAYABgAGAAUABQAGAAYABgAGAAYABgAGAAYABgAIAAgABwAHAAgACAAIAAcA
BwAHAAcABwAHAAcABwAHAAcABwAGAAYABgAGAAYABgAGAAYABgAGAAYABQAFAAUABAAE
AAQABAAEAAQABAAEAAQAAwADAAMAAwADAAMAAwADAAMAAgACAAIAAgACAAEAAwADAAMA
AwABAAAAAAD//////v/+//7//P/7//r/+f/6//n/+f/5//f/9//2//X/9v/2//b/9v/0
//T/8//z//P/8v/y//L/9P/0//T/9P/1//X/9v/2//b/9//3//f/9//3//j/+P/2//f/
9//4//n/+f/5//r/+f/5//n/+f/7//v/+//7//n/+f/5//j/+P/5//n/+f/7//v/+//8
//r/+v/6//r/+v/6//r/+v/7//v/+//7//v/+//6//r/+v/6//v/+//7//v/+v/6//v/
+//7//r/+v/6//r/+v/6//n/+f/5//n/+f/6//r/+f/5//n/+f/5//n/+f/5//n/+f/4
//j/+P/4//j/9//3//j/+P/4//j/+P/4//j/9v/2//f/9//4//j/+P/4//X/9f/2//b/
9//3//f/9//3//f/9//3//X/9f/1//X/9//2//b/9v/2//b/9v/2//T/9P/0//T/9P/0
//T/9P/0//T/9P/0//T/9P/0//T/8//z//P/9P/0//T/8//z//T/9P/z//P/8//z//P/
8//z//P/8//z//P/8//z//T/9P/0//T/9P/0//T/9P/0//T/9P/0//T/9P/0//T/9P/y
//L/8v/y//L/8v/y//L/8v/y//L/8v/y//L/8v/y//L/8v/y//L/8v/y//L/8P/w//D/
8P/y//L/8v/y//L/8v/y//L/8v/y//H/8f/x//H/8f/y//L/9P/0//T/8v/0//T/9P/2
//b/9v/3//f/9//4//j/+P/4//n/+f/7//f/8//v/+z/6v/o/+j/5//n/+f/5//l/+T/
4//j/+P/4//j/+P/4v/j/+T/5f/o/+v/7v/v//H/8f/x//H/7//v/+//7//v/+//7//w
//D/8P/w//H/8//z//P/8//x//L/8v/y//L/8v/y//L/9P/0//P/8//1//T/+P/+/wYA
EAAWABQAEgAUAB0AKAAxADcAMwAhAAUA6P/d/+T/5v/Z/8P/tv+s/53/j/+P/5T/nf+o
/7X/vP/F/83/0//b/+X/7v/z//T/9v/2//j/+P/5//n/+f/6//r/+v/8//z//P/8//3/
/f/9//3///8AAAAAAAAAAAAAAAABAAEAAQACAAIABAADAAMABAAEAAQABAAEAAQABAAE
AAQABAAEAAMAAwAEAAQABAADAAMAAwADAAMABQAFAAUABQAFAAUABAAEAAQABAAEAAQA
BgAGAAYABgAGAAUABQAFAAYABgAGAAYABAAEAAQABAAGAAUABQAFAAMAAwADAAMAAwAD
AAIAAgAEAAQABAADAAMAAwADAAMAAwACAAIAAQADAAIAAgACAAIAAQAAAP///v/9//3/
/f/9//3//P/7//r/+v/6//r/+f/4//b/9f/3//b/9v/2//j/+P/4//j/9//3//j/+P/4
//n/+f/5//n/+f/6//r/+v/7//v//P/7//v/+//8//3//f/9//3//f/9//3//f//////
///+//7/////////////////AAAAAAAAAAAAAAAAAAAAAAAAAQABAAEAAQABAAEAAAAA
AAAAAAABAAEA//////7//v8BAAEAAQAAAAAAAAAAAAAAAAD/////////////AAAAAP//
/////////////////////////v/+/wAAAAAAAP///f/+//7//v/+//7//v/+//7//v//
/////v/+//7//v/9//3//v/+//3//f/9//3//f/9//3//f/9//3//f/9/////v/+//7/
/v/+//7//v/8//z//P/8//z//P/8//z//v/+//7//v/9//z/+//6//3//f/9//7//P/8
//v/+//8//z/+//7//v/+//7//v/+//7//v/+//9//3//f/+//z//P/8//z//P/8//z/
/P/8//z//P/8//z//P/8//z//P/6//r//P/8//z//P/8//z//P/8//z//P/8//z//P/8
//z//P/8//z//P/8//z//P/8//z//v/+//7//v/+//7//f/9//3//f/9//7//v8AAAAA
AAAAAAIAAgACAAIAAgACAAMAAwADAAQABAAEAAQABQAFAAMA///7//f/+P/2//T/9P/z
//P/8//z//H/8P/v/+//8f/x//H/8f/w//H/8v/z//b/+f/8//3/+//7//v/+//9//3/
/f/9//3//f/9//7//P/8//z//f/9//3//f/9//3//v/+//7/AAAAAAAAAAAAAAAA////
/wEAAgAGABAAGAAeAB4AHAAYABwAJQAuADUAOQA3ACMACQD8/wMADAAOAAcA9f/g/9L/
w/+5/7n/vP+//8j/0f/W/9v/4//n/+v/8//8////AAAEAAYABgAGAAcABwAHAAgACAAI
AAoACgAKAAoACwALAAsACwALAAwADAAMAAoACgAKAAsADQANAA4ADgAQAA8ADwAQAA4A
DgAOAA4ADAAMAAwADAAOAA4ADQANAAwADAAMAAsACwALAAsACwALAAsACwALAAkACQAI
AAgACAAIAAgACAAKAAoACgAKAAoACQAJAAkACAAIAAgACAAIAAgACAAIAAgABwAHAAcA
BQAFAAUABQAFAAUABAAEAAIAAgACAAEAAQABAAEAAQABAAAAAAD//////v/+//7//P/7
//r/+f/4//f/9//3//f/9//2//X/8v/y//L/8v/w//D/7//v/+//7v/u/+7/7v/u/+7/
7v/x//H/8v/y//L/8//z//P/9f/1//b/9v/4//n/+f/6//v/+//7//z/+//7//v/+//9
//3//f/9//3//f/9//z//P/9//3//f/7//v/+//8//z//P/8//z//P/8//z//P/7//v/
+//7//v/+//6//r/+v/6//v/+//7//v/+v/6//v/+//7//r/+v/6//r/+v/6//n/+f/5
//n/+f/6//r/+f/5//n/+f/3//f/9//3//n/+f/4//j/+P/4//j/9//5//r/+v/6//j/
+P/4//j/+P/4//n/+f/2//b/9v/2//X/9f/2//b/9f/1//X/9f/1//X/9f/1//X/9f/1
//X/9f/0//T/9P/0//T/9P/0//T/9P/0//T/9P/0//T/9P/0//T/9P/0//T/9P/0//T/
9f/1//X/9v/0//T/8//z//T/9P/z//P/9f/1//X/9f/z//P/8//z//P/8//z//T/9P/0
//T/9P/y//L/8v/y//T/9P/0//T/9P/0//T/9P/0//T/9P/0//P/8//z//P/8//0//L/
9P/0//T/9P/2//b/9v/2//b/9v/3//f/9//4//j/+P/4//n/+f/5//X/8f/t/+z/6v/o
/+j/5//n/+f/5//l/+T/4//j/+P/4//j/+P/5P/l/+b/5//o/+v/7v/v/+3/7f/t/+3/
7//v/+//7//v/+//7//w//D/8P/w//H/7//v/+//7//v//D/8P/w//D/8P/w//D/8P/w
//H/8//z//L/9v/+/wYADAAQAA4ADgAUAB0AJgAtADMALQAZAPv/4v/f/+j/6v/d/8n/
uv+u/53/kf+T/5j/n/+q/7X/vP/D/8v/0f/Z/+H/7P/x//L/9P/0//T/9P/1//X/9f/2
//b/9v/4//j/+P/4//n/+f/5//n/+f/6//r/+v/4//j/+P/5//n/+f/6//r/+v/5//n/
+v/6//r/+v/6//r/+v/6//r/+v/6//n/+f/6//r/+v/5//n/+f/5//n/+f/5//n/+f/3
//f/9v/2//j/+P/4//j/9v/2//b/9v/2//X/9f/1//b/9v/2//b/9P/0//T/9P/0//P/
8//z//P/8//z//P/8//z//L/8v/y//L/8v/x//H/8f/x//H/8f/w//D/7//t/+z/7P/s
/+z/6//q/+n/6v/p/+n/6f/n/+f/5v/l/+L/4v/i/+L/4v/i/+H/4f/h/+D/4P/g/+D/
4P/g/+D/3//f/+D/4P/i/+P/4//j/+P/4//k/+T/5P/l/+X/5v/l/+X/5f/m/+f/5//n
/+f/5f/l/+X/5f/n/+f/5//m/+b/5//n/+f/5//n/+f/6P/m/+b/5v/m/+j/6P/o/+j/
5//n/+f/5//n/+f/5v/m/+b/5v/n/+f/5//n/+b/5v/l/+X/5f/k/+b/5v/m/+b/6P/n
/+f/5//l/+X/5v/m/+P/4//j/+P/4//j/+P/4//j/+P/4v/i/+T/5P/k/+P/4f/i/+L/
4v/i/+L/4v/i/+L/4v/j/+P/4v/i/+L/4v/h/+H/4v/i/+H/4f/h/+H/4f/h/+H/4f/h
/+H/4f/h/+H/4P/g/+D/3v/e/97/3v/e/97/3v/e/97/3v/e/97/3v/e/97/3v/e/97/
3v/e/93/3f/d/97/3v/e/93/3f/e/97/3f/d/93/3f/d/93/2//b/9v/2//d/93/3f/e
/9z/3P/c/9z/3P/c/9z/3P/c/9z/3P/c/9z/3P/c/9z/2v/a/9r/2v/a/9r/2v/a/9r/
2v/a/9r/2v/a/9r/2v/a/9r/2v/a/9r/2v/a/9r/2v/a/9r/2v/a/9r/2v/a/9r/2v/a
/9v/3P/d/97/3v/e/97/3v/e/97/3v/e/+D/4P/g/+D/3//e/93/3P/Z/9b/0//Q/8//
zv/N/8z/yv/K/8r/yv/I/8j/yP/I/8r/yv/K/8r/y//M/83/zv/R/9L/0//U/9T/1P/U
/9T/1P/U/9T/1P/W/9b/1v/W/9b/1v/W/9b/1v/W/9b/1v/Y/9j/2P/Y/9j/2P/Y/9j/
2P/Y/w==
         </WaveFormData>
      </LeadData>
      <LeadData>
         <LeadByteCountTotal>10000</LeadByteCountTotal>
         <LeadTimeOffset>0</LeadTimeOffset>
         <LeadSampleCountTotal>5000</LeadSampleCountTotal>
         <LeadAmplitudeUnitsPerBit>4.88</LeadAmplitudeUnitsPerBit>
         <LeadAmplitudeUnits>��V</LeadAmplitudeUnits>
         <LeadHighLimit>2147483647</LeadHighLimit>
         <LeadLowLimit>268435456</LeadLowLimit>
         <LeadID>V2</LeadID>
         <LeadOffsetFirstSample>0</LeadOffsetFirstSample>
         <FirstSampleBaseline>0</FirstSampleBaseline>
         <LeadSampleSize>2</LeadSampleSize>
         <LeadOff>FALSE</LeadOff>
         <BaselineSway>FALSE</BaselineSway>
         <ExcessiveACNoise>FALSE</ExcessiveACNoise>
         <MuscleNoise>FALSE</MuscleNoise>
         <LeadDataCRC32>3307063057</LeadDataCRC32>
         <WaveFormData>
+P/4//j/+P/2//b/9v/2//T/9P/0//T/9P/0//T/9P/y//L/8v/y//L/8v/y//L/8P/w
//D/8P/w//D/8P/w/+//7v/t/+z/7P/s/+z/7P/q/+r/6v/q/+n/6P/n/+b/6P/o/+j/
6P/m/+b/5v/m/+T/5P/k/+T/4v/i/+L/4v/i/+L/4v/i/+L/4v/i/+L/4P/g/+D/4P/e
/97/3v/e/97/3v/e/97/3P/c/9z/3P/e/97/3v/e/9z/3P/c/9z/3P/c/9z/3P/a/9r/
2v/a/9j/2P/Y/9j/2P/Y/9j/2P/Y/9j/2P/Y/9v/3P/d/97/3f/c/9v/2v/a/9r/2v/a
/9r/2v/a/9r/2v/a/9r/2v/Y/9j/2P/Y/9b/1v/W/9b/2P/Y/9j/2P/Y/9j/2P/Y/9j/
1//X/9f/1//X/9j/2v/a/9r/2v/a/9r/2v/Z/9n/2v/b/9v/3P/e/+D/4P/f/+H/4P/f
/97/2f/X/9b/1f/W/9b/1v/V/9T/0v/R/9H/0v/S/9T/1P/R/9H/0f/R/9H/0f/R/9P/
1f/V/9X/1f/U/9P/0//T/9L/0v/R/9H/0v/U/9X/1v/W/9b/1v/W/9b/1v/X/9f/1f/W
/9b/1v/Z/9n/1//X/9b/1v/V/9f/2//m//f/DAAhAC8ARQBxAKYA1wD5AAkBBQHpAM0A
vwCmAGwADACV/zH/9v7Q/rL+rf6+/tv+//4i/zz/Tv9h/3j/kP+q/8H/0P/Y/9z/3//h
/+P/5f/n/+n/6v/t//D/8v/x//H/8f/z//P/8//0//T/9f/2//b/9v/2//b/9//5//n/
+f/5//r//P/8//z//f/9//3//f/+//z//P/+////AgADAAQABAADAAMAAwADAAYABgAH
AAgABgAGAAcACAALAAwADQAOABEAEQARABEAEQASABMAFAAVABYAGAAZABoAGwAdAB4A
HQAeACAAIQAiACQAJwApACwALQAvADEAMwA1ADUANwA2ADgAOQA8AD8AQABBAEIARABH
AEkASQBKAEoASgBLAEsATQBNAE0ASwBMAEwASgBJAEkASABIAEcARgBGAEUARABDAEIA
QgBBAEAAPwA+AD4AOwA6ADgANQAyAC8ALAAnACQAIAAcABkAFgATABIADAAJAAUAAwAA
AP7//P/6//v/+v/3//b/9f/0//P/8//z//L/8v/y//H/8P/v/+3/7//w//H/8f/x/+//
7//v/+//7//x//H/8//z//T/9P/0//P/8//y//L/8v/y//L/8v/y//L/8f/v/+//7//t
/+7/8P/x//L/8P/w/+7/7v/v/+//7//t/+v/6//r/+z/7P/s/+n/6f/p/+n/6f/p/+n/
6P/n/+f/5//l/+X/5f/l/+X/5f/l/+T/5P/k/+T/4//j/+P/4//k/+T/4//j/+P/4v/i
/+L/4v/i/+L/4v/i/+L/4v/i/+H/4f/h/+H/3//f/9//3//f/9//3//f/+L/4//k/+X/
4//k/+T/4//h/+H/4P/g/+D/4P/f/9//4f/h/+H/4v/i/+L/4v/i/+D/3//f/9//4f/h
/+H/4f/h/+H/4f/h/+H/4f/h/+D/4P/g/+D/4f/g/+D/4P/g/+L/4v/i/+L/4f/j/+T/
5P/k/+T/5P/i/+L/4v/i/+T/5P/k/+T/4v/i/+L/4v/i/+L/4v/i/+T/4//j/+P/4f/h
/+L/5P/k/+T/5P/k/+b/5v/l/+X/5//p/+r/7P/s/+7/7v/t/+3/7P/r/+r/5f/j/+L/
4f/i/+L/4v/h/97/3P/b/9v/3v/e/+D/4P/f/9//3//f/9//3//f/+H/4f/h/+H/4f/g
/9//3//f/+L/4v/h/+H/4f/i/+L/4v/i/+L/4v/i/+L/4v/j/+P/4f/i/+L/4v/j/+P/
4f/h/+D/4P/h/+H/5//w//3/EgApAD0AUQB3AKoA2wD/ABUBFQH5ANcAwQCqAIIAOADD
/03/Bv/c/rr+q/6w/sv+8/4e/zz/UP9n/4D/mv+2/8//3v/m/+r/7f/v/+//8f/z//X/
9//5//v//P/9//3//f///wEAAQACAAIAAwAEAAQABAAEAAQABQAHAAkACQAJAAoACgAK
AAoACwANAA0ADQAOAA4ADgAQABEAEAARABIAEgATABMAEwATABYAFgAXABgAGgAaABsA
HAAcABwAHAAcAB0AHQAdAB0AIQAiACMAJAAlACYAKAApACoAKwAtAC4ALQAuADAAMQAy
ADQANwA5ADwAPQA/AEEAQQBDAEMARQBHAEoATABQAFIAVABWAFgAWABbAF0AXQBeAF4A
XgBfAGAAYwBkAGUAZQBmAGYAZABlAGUAZABkAGEAYABgAF8AXgBdAFwAXABZAFgAVwBW
AFQAUQBQAE4ASQBGAEMAQAA7ADgANAAwACwAKAAkACIAHAAZABUAEwAQAA4ADAAKAAkA
CAAFAAQABQAEAAMAAwADAAIAAgACAAIAAgACAAEA//8AAAEAAQADAAEAAQABAAEAAQAD
AAMAAwADAAQABAAEAAMAAwACAAIAAgACAAIAAgACAAIAAQADAAMAAwABAP//AAAAAAAA
AgACAAAAAAABAAEAAQD//////////wAA/v/+//v/+//7//v/+//7//3//P/7//v/+//5
//n/+f/5//n/+f/5//j/+P/4//j/9//3//f/9//2//b/9f/1//X/9P/0//T/8v/y//L/
8v/z//T/9f/2//X/9f/1//X/9//3//f/9//1//X/9f/1//P/8//z//P/9f/2//b/9f/3
//f/9v/2//b/9v/1//X/9//3//f/+P/2//b/9v/2//b/9f/1//X/8//z//P/8//1//X/
9f/1//f/9//3//b/9f/2//f/+f/4//b/9P/y//P/9P/1//b/+f/5//r/+P/4//j/+P/4
//j/+P/4//f/9v/1//T/9f/2//f/+P/4//j/+P/4//b/9v/2//b/9P/0//T/9P/0//T/
9P/z//X/9f/1//X/9v/4//j/+P/4//j/+v/6//v/+//8//3//P/8//3//v//////AAAA
AP///v/7//n/9v/1//T/9P/1//X/9f/0//H/8f/y//L/9P/0//P/8//x//H/8f/x//P/
9f/1//X/9f/1//T/8//y//H/8f/w//D/8f/y//T/9P/0//T/9P/0//T/9P/0//X/9f/1
//b/9v/2//f/9//1//f/9P/0//f/+f/9/wYAGwAyAEUAUwBrAJcA0gABARsBKwElAQkB
8wDrAMgAegAOAJ//R/8O/+j+1P7X/ur+C/8t/0z/Yv9y/4X/mv+y/8z/4//y//z/AAAD
AAUAAwAFAAcACQALAA0ADwAQAA8ADwAPABEAEgATABUAFgAWABYAFQAUABgAGAAZABsA
GQAZABkAGgAaABoAGgAbABkAGQAZABoAHAAcAB4AHwAeAB8AIAAgACEAIQAhACEAJAAk
ACUAJgAkACQAJQAmACcAKAApACoAKwArACsAKwArACwALQAuAC8AMAAyADMAMgAzADUA
NgA4ADoAPQA/AD0APgBAAEEAQgBDAEUARwBIAEkASABJAEoATABNAFAATwBQAFEAUgBW
AFkAWwBbAFwAXABcAF0AWwBdAF0AXQBcAFwAWwBYAFUAVQBUAFQAVgBWAFcAVwBVAFMA
UQBQAE0ATABLAEoASgBHAEYARABEAEIAQAA+ADsAOAA0ADAALAAoACQAIgAfAB0AGgAZ
ABQAEgAQAA4ADwAOAAsACgALAAoACQAJAAcABgAGAAYABAAEAAQAAwAFAAYABwAHAAcA
BQAFAAUABQAFAAcABwAHAAcACAAIAAgABwAHAAYABgAGAAYABgAGAAYABgAFAAUABQAF
AAMAAQACAAIAAgACAAIAAAAAAAAAAQACAAEA////////AAD+//7/+//7//3//f/9//3/
+//6//n/+f/3//X/9f/1//b/9//4//n/9v/2//b/9v/1//X/9f/1//b/9v/1//X/9f/0
//T/9P/0//T/9P/0//P/8v/x//D/7f/t/+3/7f/u/+//8P/x//H/8f/x//H/7//v/+//
7//x//L/8v/x//H/8f/w//D/8P/w/+//7//x//H/8f/y//H/8P/v/+7/7v/t/+3/7f/t
/+3/7f/t/+3/7f/t/+3/7f/t/+3/7P/u/+7/8P/u/+7/7v/u/+z/7P/s/+v/7P/t/+7/
7//u//D/8P/w//D/8P/y//L/8f/x//L/8//x//L/9P/2//b/9f/1//T/8//y/+//7f/q
/+n/6P/o/+r/6f/o/+b/5f/l/+b/5v/o/+j/5//n/+f/5//n/+f/5//p/+n/6f/p/+n/
6P/n/+f/5//o/+j/5//n/+f/6P/m/+b/5v/m/+j/6P/o/+j/5//n/+f/6P/o/+j/6f/p
/+n/6f/o/+b/5f/l/+v/9v8HAB4AMwBDAFkAgQC2AOcACQEXARMB9wDbAMsAuACCACQA
q/9B/wL/2v7A/rf+wv7d/gX/LP9I/1r/c/+K/6L/uP/P/+D/6P/s//H/8//x//P/9f/3
//n/+//9//7/////////AQABAAEAAgACAAMABAAEAAQABAAEAAUABwAHAAcABwAIAAoA
CgAKAAsACwALAAsADAAKAAoADAANAA4ADwAQABAAEQARABEAEQASABIAEwAUABQAFAAV
ABYAFQAWABcAGAAbABsAGwAbABsAHAAdAB4AIAAiACUAJwAmACcAKQAqACsALAAuAC8A
LwAwADIAMwA0ADUANwA5ADwAPwBAAEMAQgBEAEUASABHAEgASQBKAE0AUQBUAFUAVgBW
AFYAVwBXAFkAWQBZAFcAWABYAFYAVgBXAFcAWABVAFQAVABTAFIAUQBQAFAATQBMAEsA
SgBGAEMAQgBAAD8APAA5ADYAMQAuACoAJgAiAB4AGgAYABIADwALAAkABgAEAAIAAAD/
//7/+//6//n/+P/3//f/9f/0//T/9P/2//b/9v/1//X/9v/3//f/9//1//X/9f/z//P/
9f/1//X/9f/2//b/+P/3//f/9v/2//b/9v/2//T/9P/0//P/9f/1//X/8//x//L/8v/y
//L/8v/w//D/7//v/+//7f/t/+3/7f/u//D/8P/t/+3/7f/t/+3/7f/r/+r/6f/p/+n/
5//n/+f/5f/l/+X/5f/l/+b/5//o/+X/5f/l/+X/5v/m/+X/5f/l/+T/5P/k/+L/4v/i
/+L/5P/k/+T/5P/j/+P/4//j/+H/4f/h/+H/4f/h/+H/4f/j/+P/4//j/+H/4v/i/+H/
4f/h/+D/4P/g/+D/3//f/+H/4f/h/+L/4P/g/+D/4P/g/9//3//f/+H/4f/h/+H/4f/h
/+H/4f/h/+H/4f/g/+D/4P/g/+H/4f/g/9//3v/c/9z/3P/c/9//4f/g/+L/4v/i/+L/
3//e/93/3P/e/97/3v/e/+D/4P/g/+D/4P/f/9//3//d/93/3v/g/+D/4P/g/+D/4v/i
/+H/4f/g/+H/4f/i/+X/6P/p/+n/5//m/+X/5P/j/+H/4P/f/9z/3P/c/9v/2P/W/9X/
1f/Y/9j/2v/a/9v/2//b/9v/2f/Z/9n/2//d/93/3f/d/9z/2//b/9v/2v/a/9n/2f/Z
/9r/2v/a/9r/2v/a/9r/3P/c/93/3f/b/9z/3P/c/93/3f/b/9v/3v/c/9v/3f/j//D/
AwAcADEARQBlAJkAzAD1AAsBDwH3ANcAwQCvAJAATADc/1//C//c/rj+ov6j/rr+3/4J
/yz/Qv9W/3H/jP+o/8D/0//c/+L/5v/n/+f/6P/r/+7/8f/x//P/9f/2//f/9//3//n/
+f/5//r/+v/5//r/+v/6//z//P/9/////f/9//3//v8AAAIABAAHAAcABwAHAAgACAAI
AAoACwAKAAsADAAMAA0ADQANAA0AEAAQABEAEgAUABQAFQAWABkAGgAbABwAHQAdAB0A
HQAhACIAIwAkACQAJAAlACUAJwApACwALgAvADAAMgAzADMANAA2ADcAOgA7AD0APwBC
AEUARgBJAEoATABNAFAATwBQAFEAUgBWAFkAWwBbAF4AXgBeAF8AXwBhAGEAYQBfAGAA
YABeAF8AXwBeAF4AXwBeAF4AXQBeAF0AXABcAFoAWABWAFQAUABNAEwASgBGAEIAPgA6
ADcANAAwACwAKAAkACAAHgAcABkAFQATABAADgAMAAoABwAGAAMAAgD///7//f/9/wAA
AAABAAIAAQAAAP///f/9//7///////3/+//7//v//f/9///////9//3//v/+//7//f/9
//z/+v/6//r/+v/8//z//P/7//v/+//7//n/9//4//j/+P/4//j/9v/2//b/9//4//f/
9//3//f/+P/4//j/9f/1//P/8//z//P/8//y//H/8f/z//H/8f/x//H/8f/x//H/7v/u
/+7/7v/t/+3/7f/t/+z/7P/r/+v/6//q/+r/6v/q/+r/6v/q/+r/6v/q/+r/6f/p/+n/
6f/r/+v/6//r/+v/6//r/+v/6//r/+v/6//p/+r/6v/p/+n/6f/o/+j/6P/o/+f/5//p
/+n/6f/q/+r/6v/q/+r/6P/n/+f/5//l/+X/5f/l/+P/4//j/+P/5P/l/+b/5v/k/+T/
5P/l/+b/5v/m/+b/6P/o/+j/6P/n/+f/6P/m/+b/5v/m/+b/5v/m/+b/5P/k/+T/5P/m
/+b/5v/m/+b/5f/l/+X/5f/l/+b/6P/q/+r/6v/q/+7/7v/t/+3/7P/t/+3/7v/v//D/
7//t/+7/7v/u/+7/7f/r/+r/6f/m/+b/5v/l/+T/4v/h/+H/5P/k/+b/5v/l/+X/5f/l
/+X/5f/l/+f/5//n/+f/5//m/+X/5f/l/+j/6P/n/+f/5v/m/+X/5P/i/+L/4v/i/+T/
5v/p/+v/6f/q/+r/6v/p/+n/5//n/+j/5v/l/+n/8f/8/wsAIAAxAD0ATQB1AKwA4wAF
ARcBFwEDAekA3wDKAIgAIgC1/1n/GP/s/tL+z/7a/vP+Ff82/1D/Yv91/4r/oP+2/83/
3v/s//L/9f/5//f/+f/7//3//f///wEAAgACAAEAAAABAAQABQAHAAgABwAIAAgACAAI
AAgACQALAAkACQAJAAoACgAKAAoACwALAAsACwAMAAwADAAOAA8AEgATABQAFAATABMA
EwATABQAFAAVABYAFgAWABcAGAAZABoAGwAcAB0AHQAdAB0AHwAgACEAIgAiACIAIwAj
ACUAJwAqACwAKwAsAC4ALwAvADAAMgAzADQANQA3ADkAOwA9AD0APwA+AEAAQQBEAEUA
RgBHAEgASABLAE0ATQBOAE4ATgBPAE0ATwBPAE8ATQBOAE4ATABJAEkASABIAEcARgBG
AEUAQgBBAEAAQABBAEAAPwA+AD0AOwA7ADoAOgA4ADYANAAxAC4AKgAmACQAIAAcABoA
GAAVABEADwAMAAoACAAGAAUABAABAAAA///+//3//f////7//v/+//z//P/8//v//f/+
//////////3//f/9//3//f///////////wAAAAD+//3//f/8//z//P/8//z//P/8//z/
+//7//v/+//5//n/+v/6//r/+v/6//j/+P/1//X/9f/z//T/9f/2//j/9v/2//P/8//z
//P/8//z//P/8v/x//H/8f/v/+//7//v/+//7//v/+7/7v/u/+7/7f/t/+3/7f/s/+z/
6//r/+n/6P/o/+j/6P/o/+j/6P/q/+r/6v/q/+f/5//n/+f/6P/p/+r/6//r/+v/6//r
/+n/6f/p/+n/5//o/+j/5//p/+n/6P/o/+j/6P/n/+f/5f/l/+X/5v/o/+j/6P/o/+j/
5//n/+f/5//n/+f/5//n/+f/5//n/+X/5f/l/+T/4//k/+X/5//o/+b/5P/k/+T/5P/l
/+b/5//n/+X/5f/l/+X/5P/m/+b/5v/o/+j/6v/q/+n/6f/q/+v/6f/q/+z/7v/u/+3/
7f/s/+n/6P/l/+P/4v/h/+D/4P/g/9//3v/c/9n/2f/a/9r/3v/e/93/3f/d/93/3f/d
/9//4f/h/+H/4//j/+L/4f/f/9//4P/g/9//3//f/+D/3v/e/97/3v/e/97/3v/e/9//
3//f/+D/3v/e/9//3//f/93/3v/e/9//4f/n//L/AwAaADEAQwBdAIkAvgDrAAcBEwEJ
AesA0QC9AKIAaAAEAIn/Jf/w/sr+sP6t/r7+3f4H/yz/Qv9W/23/hv+g/7z/0f/e/+T/
6v/r/+3/7f/v//H/8//z//X/9//4//v/+//7//3/+//7//z//P///wAAAAAAAAAAAAAB
AAMAAwADAAMABAAEAAQABAAFAAcABwAHAAgACAAIAAoACwAMAA0ADgAOAA0ADQANAA0A
DgAOAA8AEAASABIAEwAUABUAFgAXABgAGwAbABsAGwAbABwAHQAeACEAIgAkACUAJAAl
ACcAKAArACwALgAvAC8AMAAyADMANgA3ADkAOwA/AEEAQQBDAEQARgBHAEoASwBMAE0A
TgBOAFEAUwBTAFQAVABUAFUAVwBZAFkAWQBaAFwAXQBcAFkAWQBYAFgAVwBWAFYAVQBU
AFMAUgBSAE8ATgBNAEwASABFAEQAQgA+ADoANgAyADAALgArACgAIwAeABkAFgASAA8A
CwAJAAYABAACAAAA///+//v/+v/7//r/+f/5//n/+P/4//j/9v/2//b/9f/1//b/9//3
//f/9f/1//X/8//z//X/9f/2//f/+f/6//j/9//3//b/+P/4//j/+P/4//j/+P/3//f/
9//3//X/9f/2//b/9v/0//T/8v/y//H/8f/x/+//8f/x//H/8v/w//D/7f/t/+//7//v
/+//7//u/+3/7f/r/+n/6f/p/+v/6//r/+v/6P/o/+j/6P/p/+n/6f/p/+b/5v/l/+X/
5//m/+b/5v/m/+b/5v/m/+T/5P/k/+T/5f/l/+X/5f/l/+X/5f/l/+P/4//j/+P/4//j
/+P/4//l/+b/5v/l/+X/5f/k/+T/4v/i/+H/4f/h/+H/4f/i/+L/4v/i/+L/5P/j/+P/
4//h/+H/4f/h/+P/4//j/+P/4f/h/+H/4P/g/+D/4P/h/+L/4v/i/+L/4P/g/+D/4P/h
/+P/4v/i/+L/4v/i/+L/4v/i/+L/4v/i/+L/4v/g/+D/4P/g/+D/4P/g/+D/4P/g/+D/
4P/g/+D/4P/g/+D/4P/g/+D/4P/g/+D/3//d/93/3f/d/+D/4v/i/+L/4v/i/+T/5P/l
/+X/5v/n/+f/6P/q/+z/6v/p/+n/6P/n/+b/4//h/+L/4f/g/+D/4P/f/97/3P/Z/9n/
2v/a/97/3v/d/93/3f/d/93/3f/c/93/3P/b/9z/3f/d/93/3f/d/97/3v/b/9v/2//c
/9z/3P/c/9z/2v/a/9r/2v/c/93/3v/g/+L/4v/j/+P/3//f/97/3P/d/9//4//s//n/
EAApADkATQB1AKoA2wD/ABMBEQH1ANUAvwCmAHoAKACx/z//+v7S/rL+pf6u/sn+8f4c
/zj/Tv9l/3z/lP+u/8X/1v/g/+b/6//r/+v/7f/v//H/7//x//P/9P/1//X/9f/3//n/
+f/6//r/+//8//z//P/8//z//f///wAAAQACAAQABAAEAAQABQADAAMAAwAEAAYABgAI
AAkACgALAAwADAANAA0ADQANAA4ADgAPABAAEgASABMAFAAVABYAFwAYABsAGwAbABsA
GwAcAB0AHgAgACIAJQAnACYAJwApACoALQAuADAAMQAvADAAMgAzADYANwA5ADsAPQA/
AD8AQQBCAEQARQBIAEsATABNAE4ATgBRAFMAUwBWAFYAVgBXAFUAVwBXAFcAWQBcAF4A
XgBdAF0AXABcAFsAWgBaAFkAWABXAFYAVgBTAFIAUQBQAFAATQBMAEoARQBCAD8APAA3
ADQAMAAsACoAJgAiACAAGgAXABMAEQAOAAwACgAIAAcABgADAAIAAwACAAEAAQD+//z/
+//6//v//P/9//3/+//8//3//f/9//v/+//7//v/+//9//3/+//7//z//P/9//3//v/+
//7//v/+//7//P/8//z/+//7//v/+//5//n/+v/6//r/+v/6//j/+P/3//f/9//1//X/
9f/1//b/9v/2//P/8//1//X/9f/1//P/8v/x//H/8v/x//L/8//x//H/8f/x//D/8P/w
//D/7f/t/+3/7f/s/+z/6//r/+v/6v/q/+r/7P/s/+z/7P/r/+r/6f/o/+j/6f/q/+v/
6f/p/+n/6f/r/+v/6//r/+v/6//r/+v/6//s/+z/6//p/+n/6P/o/+b/5v/l/+X/6P/p
/+r/7P/r/+r/6f/o/+r/6f/p/+n/6f/p/+n/6f/p/+n/6f/p/+n/6f/p/+j/5v/m/+b/
5//q/+r/6v/q/+j/6P/o/+j/6f/r/+z/6//q/+n/6P/o/+j/6P/o/+j/6P/o/+j/6v/q
/+r/6v/o/+j/6P/o/+r/6v/q/+r/6v/q/+r/6v/o/+j/6P/n/+j/6f/q/+v/6v/s/+z/
7P/u/+7/8P/w/+//7//w//H/7//w//L/9P/0//P/8//y//H/8P/t/+v/6P/n/+b/5v/o
/+f/5v/k/+b/5//p/+r/6//q/+j/5//n/+f/5//n/+n/6//r/+v/6//r/+r/6f/n/+f/
6P/o/+f/5//n/+j/6P/o/+j/6P/o/+j/6P/o/+n/6f/p/+r/7P/s/+3/7f/r/+v/6v/q
/+3/7//z//7/EQAmADcAQwBbAIsAwgDxAA8BHwEXAf0A5wDhAMIAdAAIAJn/Qf8I/+b+
0P7P/uL+Bf8n/0b/Wv9q/33/lP+o/8D/1//m//D/9P/3//v//f///wEAAwABAAMABQAG
AAcABwAHAAkACQAJAAoACgANAA4ADgAOAA8ADgAOAA8ADQANAA0ADgAQABAAEAARABEA
EQARABIAEAAQABIAEwASABMAFAAUABcAFwAXABcAGAAYABkAGgAaABoAGwAcABwAHAAc
ABwAHQAdAB0AHQAhACIAIwAkACMAJAAmACcAJgAnACkAKgAtAC4AMAAxAC8AMAAyADMA
OAA5ADsAPQA/AEEAQQBDAEMARABEAEYARwBIAEkASgBKAE0ATwBPAFAAUABQAFEATwBR
AFEAUQBRAFIAUgBQAE4ATQBLAEoASQBIAEgARwBHAEcARwBIAEgASABIAEgARgBDAEIA
QAA/ADwAOQA2ADUAMgAuACoAKAAkACAAHgAcABkAFQATAA4ADAAKAAgACQAIAAUABAAD
AAIAAQABAP///v/+//7//P/8//z/+//+/wAAAgADAAEA/////////f/9///////+//3/
/f/8//3//f/+//7//v/+//7//v/8//z//P/7//v/+//7//n/+//8//z//P/6//r/+P/4
//n/+f/5//f/9//3//f/+P/2//b/8//z//X/9f/1//X/8//y//H/8f/x/+//7//v/+//
7//v/+//8P/w//D/8P/t/+3/7f/t/+7/7v/t/+3/7f/s/+z/7P/q/+r/6v/q/+r/6v/q
/+r/6//r/+v/6//p/+n/6f/p/+v/6//r/+v/6f/p/+n/6f/r/+z/7P/r/+n/6f/o/+j/
6P/o/+f/5//n/+f/5//o/+j/6P/o/+j/5v/l/+X/5f/l/+X/5f/l/+b/5//o/+n/5//n
/+f/5v/m/+b/5v/n/+b/5v/m/+b/5v/o/+f/5v/l/+T/5P/k/+T/4//k/+X/5v/n/+b/
6P/o/+j/6v/q/+z/7P/p/+n/6v/r/+n/6v/s/+7/7v/t/+3/7P/p/+j/5f/j/+L/4f/g
/+D/4v/h/+D/3v/c/9v/2//a/9z/3P/b/9v/2//b/9v/2//Z/9v/2//b/9v/2//a/9n/
1//X/9j/2P/X/9f/1//Y/9j/2P/Y/9j/2v/a/9r/2v/b/9v/2//c/9v/2v/a/9n/2f/Z
/9r/2v/Z/9n/3//q//v/EAAjADMATQB3AK4A3QD9AAsBAwHlAMkAuQCeAGgACgCP/yn/
7v7K/q7+pf6y/tP++/4e/zj/TP9j/3r/kv+s/8X/0v/a/97/4//l/+P/5f/n/+n/6f/r
/+3/7v/x//H/8f/z//H/8f/y//L/8//0//T/9P/2//b/9//5//n/+f/5//r/+v/6//r/
+//7//v/+//8//7//v8AAAEAAAABAAIAAgADAAMAAwADAAIAAgADAAQABAAEAAUABgAJ
AAoACwAMAA8ADwAPAA8AEQASABMAFAATABQAFgAXABoAGwAdAB4AHQAeACAAIQAhACIA
JAAlACoAKwAtAC8AMQAzADMANQA2ADgAOQA8AD0APgA/AEAARABHAEkASQBKAEoASgBL
AEkASwBLAEsASwBMAEwASgBLAEsASgBKAEcARgBGAEUARgBFAEQARABDAEIAQQBAADwA
OQA4ADYAMQAuACsAKAAjACAAHAAYABMADgAJAAYAAwABAP7//f/4//b/9P/y//H/8P/t
/+z/6f/o/+f/5//n/+b/5v/m/+b/5v/m/+X/4//k/+X/5f/n/+X/5f/l/+f/5//p/+n/
5//n/+j/6P/m/+X/5f/k/+T/5P/k/+T/5P/k/+T/4//l/+X/5f/j/+P/5P/k/+T/4//i
/9//3v/e/9//4P/f/9//3//f/+D/3//e/9r/2f/b/9v/2//b/9v/2v/Z/9n/2f/X/9f/
1//V/9X/1f/V/9L/0v/S/9L/0f/R/9H/0f/S/9L/0f/R/9H/0P/Q/9D/0P/Q/9D/0P/O
/87/zv/O/8//z//P/8//zf/N/83/zf/L/8v/y//L/8v/y//L/8v/y//M/8z/y//N/83/
zP/M/8z/zP/L/8v/y//L/8v/zP/K/8r/yv/K/8z/y//L/8v/yf/J/8n/yf/J/8n/yf/J
/8v/y//L/8r/yP/I/8j/yf/K/8r/yv/K/8j/yP/I/8j/y//N/8z/yv/K/8r/yv/I/8j/
yP/I/8j/yP/I/8j/yP/I/8j/yP/I/8j/yP/I/8j/yP/I/8j/x//G/8X/xP/F/8b/x//I
/8n/yv/L/8z/zP/M/8z/zP/M/8z/zP/M/83/zv/P/9D/zf/M/8v/yv/J/8j/x//G/8T/
xP/E/8T/wf/A/7//vv/A/8D/wP/A/8D/wP/A/8D/wv/C/8L/wv/A/8D/wP/A/8L/wv/C
/8L/wP/A/8D/wP/A/8D/wP/A/8D/wP/A/8D/wv/C/8L/wv/B/8D/v/++/8H/wv/D/8T/
xv/G/w==
         </WaveFormData>
      </LeadData>
      <LeadData>
         <LeadByteCountTotal>10000</LeadByteCountTotal>
         <LeadTimeOffset>0</LeadTimeOffset>
         <LeadSampleCountTotal>5000</LeadSampleCountTotal>
         <LeadAmplitudeUnitsPerBit>4.88</LeadAmplitudeUnitsPerBit>
         <LeadAmplitudeUnits>��V</LeadAmplitudeUnits>
         <LeadHighLimit>2147483647</LeadHighLimit>
         <LeadLowLimit>268435456</LeadLowLimit>
         <LeadID>V3</LeadID>
         <LeadOffsetFirstSample>0</LeadOffsetFirstSample>
         <FirstSampleBaseline>0</FirstSampleBaseline>
         <LeadSampleSize>2</LeadSampleSize>
         <LeadOff>FALSE</LeadOff>
         <BaselineSway>FALSE</BaselineSway>
         <ExcessiveACNoise>FALSE</ExcessiveACNoise>
         <MuscleNoise>FALSE</MuscleNoise>
         <LeadDataCRC32>317870927</LeadDataCRC32>
         <WaveFormData>
FgAWABYAFgAWABYAFgAWABYAFgAWABYAFAAUABQAFAATABIAEQAQABAAEAAQABAAEAAQ
ABAAEAAOAA4ADgAOAA0ADAALAAoACAAIAAgACAAIAAgACAAIAAcABgAFAAQABAAEAAQA
BAADAAIAAQAAAP7//v/+//7//v/+//7//v/8//z//P/8//z//P/8//z/+v/6//r/+v/4
//j/+P/4//j/+P/4//j/9//2//X/9P/2//b/9v/2//T/9P/0//T/9P/0//T/9P/y//L/
8v/y//D/8P/w//D/8P/w//D/8P/u/+7/7v/u/+//8P/x//L/8P/w//D/8P/w//D/8P/w
/+//7v/t/+z/7v/u/+7/7v/s/+z/7P/s/+r/6v/q/+r/7P/s/+z/7P/s/+z/7P/s/+r/
6f/p/+r/6P/o/+j/6v/s/+z/7P/t/+z/7f/t/+3/7f/v/+//7//x//L/8v/y//L/8v/z
//P/7//u/+7/7P/r/+v/6//p/+b/5v/l/+T/5v/m/+f/5//l/+T/4//i/+T/5P/k/+X/
5f/k/+P/4//g/9//3v/e/9z/3P/d/93/4P/g/+D/4P/e/97/3f/d/93/3v/e/97/3//f
/9//3//g/+D/3//f/9//3f/e/+H/6f/1/wgAHQAuAD4AVwCEAMEA/QAuAVMBbgF7AYkB
nAGNAUcB2wBXAMv/Uf/9/sz+uf7D/uP+CP8s/0P/VP9n/3//lf+t/8L/0v/b/+D/4//j
/+H/4//k/+b/6f/r/+7/8P/x//H/8f/w//D/8f/y//L/9P/0//T/9f/1//X/9f/2//j/
+P/4//j/+P/4//n/+f/7//v//f/9//v//P/8//3/AAAAAAMABAADAAIAAQAAAAIAAgAD
AAQABQAFAAUABwAJAAkACgALAAwADAAMAAwADgAPABAAEAARABIAEwAVABUAFgAXABgA
GQAaABwAHQAfACAAIQAjACUAJwAnACoAKwAsAC0ALwAzADUANgA3ADkAOgA8AD0AQgBE
AEQARgBGAEgASgBLAEoASwBLAEsATgBOAE4ATQBLAEsASwBKAEkASQBHAEcARwBGAEYA
RgBFAEUARQBFAEcARgBGAEUAQwBBAD0AOQA1ADIALwAqACgAJAAgABwAGgAVABEADgAK
AAYAAgD///7//P/6//r/+v/4//f/9v/0//P/8v/x//H/8P/w//D/8P/w//D/8P/w//D/
7//v/+//7//w//D/8v/y//L/8v/y//L/8v/y//L/8f/x//L/8v/x//H/8f/z//P/8//x
//L/8v/y//L/8P/w/+7/7v/w/+//7//u/+z/7P/s/+z/6//r/+r/6v/o/+j/6P/o/+f/
5v/m/+T/5v/m/+X/5f/k/+T/5P/k/+H/4f/h/+D/3//f/9//3//h/+H/4f/h/+H/4P/g
/+D/3//e/97/3v/e/97/3v/c/9z/3P/c/9z/2v/b/9v/3P/c/9z/3P/b/9z/3f/d/97/
3v/e/93/3P/c/9z/3P/c/9r/2v/a/9r/2//b/9v/2//b/9v/2//b/9r/2v/a/9r/3P/c
/9v/2v/c/9z/3P/c/9r/2v/a/9n/2//a/9r/2v/Z/9r/2v/a/9r/2v/Z/9n/2//b/9z/
2v/a/9r/2v/a/9r/2v/a/9r/2v/a/9r/2P/Y/9j/2P/a/9r/2v/a/9z/2//b/9z/2v/a
/9r/3P/e/97/3v/f/9//3//e/93/4P/j/+T/5f/n/+j/6P/o/+j/6P/p/+n/5f/k/+T/
4v/h/+H/4f/f/9z/3P/b/9r/3P/c/93/3f/c/9z/3P/c/9z/3P/c/93/3f/c/9v/2//Y
/9f/1v/W/9X/1v/Y/9n/2P/Y/9j/2P/Y/9j/1//X/9f/2P/Y/9j/2f/Z/9n/2f/a/9r/
2f/Z/9v/2f/a/93/4f/t//z/DwAkADYATQB2AK8A5wAaAUMBXgFtAXkBigGJAV0B/wCF
APv/e/8Z/9j+uf6x/sf+9P4e/z3/Uv9l/3//l/+x/8r/2P/f/+L/5f/j/+X/5//o/+r/
6//t//D/8v/2//f/+P/4//j/+f/6//r//P/8//z//f/9//3//f/+//7//v/+//7/AgAC
AAMAAwADAAMABQAFAAcACAAIAAkACAAIAAsADAAMAAwADAAMAA4ADgAPABAAEwATABMA
FQAVABUAFgAXABgAGAAYABgAHAAdAB4AHgAhACIAIwAlACcAKAApACoAKwAsAC4ALwAx
ADIAMwA1ADUANwA3ADoAOwA8AD0APwBCAEUARwBJAEwATgBRAFMAVABWAFYAWABYAFoA
XABdAGAAYQBhAGEAZABkAGQAYwBlAGUAZQBkAGMAYwBhAGEAYwBiAGIAYgBiAGEAYABf
AF0AXABcAFsAVwBVAFEATQBJAEYAQwA+ADoANgAyAC4ALAAnACMAIAAdABoAFwAVABQA
EgAQABAAEgAQAA8ADgAMAAsACgAJAAkACAAIAAgACAAIAAgACAAIAAgABwAHAAcABwAI
AAgACAAIAAgACAAIAAgACAAIAAgABwAHAAgACgAJAAkACQAJAAkACQAHAAgACAAIAAgA
CgAKAAgACAAJAAkACgAKAAgACAAIAAgABQAFAAQABAAEAAQABAAEAAUABAAEAAIAAgAC
AAEAAQACAAIAAgACAAEAAQABAAAA//////////////////////3//P/8//z//f/8//z/
/P/9//7////+//z//P/8//z//v//////AAD+//7//v/9//3//f/8//z//v/+//3//P/9
//7///8AAP7//v/+//7//f/9//3//f////////////7//v/+//7//v/+//3//P/+//7/
/v/+/wAAAAAAAP//AQAAAAAAAAAAAAAA///+/wAAAAD//////////wIAAgACAAIAAgAA
AAAAAAAAAP7//v/+//7/AAAAAAAAAAACAAIAAgACAAIAAgACAAIAAAAAAAAAAAD///7/
/f/7//v//P/8//z/+v/8//z//P/6//v//P/9/////////wEA/////wEAAgADAAQABQAG
AAYABQACAAAAAAD+//3//f////3/+v/6//n/+P/4//j/+f/5//j/+P/2//b/9v/2//j/
+f/5//j/9f/1//T/8//y//L/8P/w//P/8//0//T/9P/0//T/9P/z//P/8//0//L/8v/z
//P/9f/1//b/9v/1//X/9f/3//r//f8DAA0AHAAzAEgAWABzAKIA4wAdAUoBawGEAZEB
owGyAZEBNwHDAEUAvf9L/wP/4P7X/un+Df80/1L/Zf92/4n/n/+1/83/4v/w//f//P//
//////8BAAIABAAEAAUABwAIAAgACQAKAAoADAANAA4ADgAOAA4ADgAPABAAEQASABQA
FAAUABQAFAAUABQAFQAVABMAEwAVABUAFwAYABgAGQAaABoAHQAeABwAHAAcABwAHQAe
ACAAIgAhACEAIQAjACMAIwAkACUAKAAoACgAKAAoACkAKgAqACsALAAtAC8AMwA0ADUA
NgA1ADYAOAA5ADsAPAA9AD8AQQBDAEMARgBFAEYARwBJAEsATQBOAE8AUQBSAFQAVQBa
AFwAXABeAFwAXgBgAGEAYABhAGEAYQBgAGAAYABfAF0AXQBdAFwAXQBfAF8AYQBfAF4A
XgBeAF0AXQBdAF0AXwBeAF4AXQBcAFsAWABVAFUAUgBPAEoARgBCAD4AOgA4ADMALwAs
ACkAJgAjACEAHwAcABkAGAAYABYAFQAUABQAEwASABEADwAOAA4ADgAQABAAEAAQABAA
EAAPAA8ADwAPABAAEAAQABAAEAAQAA4ADgAOAA4ADgANAA0ADgAOAA0ADQANAA0ADQAN
AAsACgAKAAoACgAMAAwACgAKAAoACQAJAAgACAAIAAgACAAFAAUABAAEAAQABAAEAAQA
AwACAAIAAAD+//7//f/9//7//v/+//7//f/9//3//P/9//3//f/9//v/+//7//v/+//6
//r/+v/5//j/+P/4//j/+P/4//b/9P/0//T/9P/0//X/9f/2//T/9P/0//P/8//z//L/
8v/z//T/9P/0//L/8v/y//L/8v/y//L/8v/z//P/8//z//H/8f/x//H/8v/y//L/8v/y
//L/8f/w//D/8P/w//D/8P/w//D/7//x//D/8v/w//D/8P/w//D/8P/w/+//7//w//D/
8P/w//L/8v/y//L/8//0//X/9f/1//X/9//3//f/+f/6//j/+P/4//j/9//3//X/9P/0
//L/8f/x//P/8f/u/+7/7f/s/+z/7P/r/+v/6v/q/+r/6v/q/+r/6P/p/+n/6P/p/+n/
6P/n/+b/5v/k/+T/4//j/+T/5P/k/+T/5P/k/+X/5f/l/+b/5P/k/+X/5f/l/+X/5v/m
/+f/5//l/+X/5P/n/+///f8OACMAOABIAF8AigDHAAMBNAFZAXIBfwGRAaYBnQFfAfMA
cQDj/2X/C//U/rv+vf7b/gT/LP9H/1r/b/+H/5//tf/K/9r/4//m/+v/7f/r/+3/7v/w
//D/8f/z//T/9P/1//b/9v/2//f/+P/4//r/+v/6//v/+//7//v//P/+//7//v/+/wAA
AAABAAEAAQABAAMAAwABAAIAAgADAAQABAAHAAgACAAIAAgACAAKAAoACwAMAAsACwAL
AA0ADQANAA4ADwASABIAEgASABIAEwAUABQAFwAYABkAGwAdAB4AHwAgACEAIgAkACUA
JwAoACkAKwArAC0ALQAwADMANAA1ADcAOQA7ADwAPQA/AEAAQgBDAEgASgBKAEwATgBQ
AFIAUwBUAFUAVQBVAFQAVABUAFMAVQBVAFUAVABTAFMAUQBRAFEAUABQAFAAUQBRAFEA
UQBPAE4ATgBNAEsASQBFAEEAPgA6ADYAMAAsACgAJAAgAB4AGQAVABIADwAMAAkABwAD
AAAA/f/8//z/+v/5//j/+P/3//b/9f/3//b/9v/2//b/9v/2//b/9v/2//X/9f/0//P/
8//y//T/9P/0//T/9v/2//b/9v/2//X/9f/2//b/9f/1//X/8//z//P/8f/w//D/8P/w
//D/8P/u/+7/7v/t/+3/7P/s/+z/7P/s/+v/6//q/+r/6P/o/+j/6P/n/+b/5v/k/+T/
5P/j/+P/4v/i/+L/4v/j/+P/4//i/9//3//f/9//3//f/9//3//f/97/3v/e/9//3v/e
/97/3P/c/9z/2v/c/9z/3P/c/9r/2//b/9z/3P/c/9z/2//b/9v/2v/a/9z/3P/b/9r/
2v/a/9r/2v/a/9r/2v/a/9n/2f/Z/9n/2f/Z/9n/2f/Y/9j/2P/Y/9r/2v/Z/9j/2P/Y
/9j/2P/a/9r/2v/Z/9n/2P/Y/9j/1//Y/9j/2P/Y/9j/1//X/9n/2f/Y/9j/2P/Y/9j/
1//W/9X/1P/V/9b/1//Y/9b/1v/W/9b/1v/V/9X/1v/W/9b/1v/Y/9j/2P/Y/9n/2v/b
/9v/2//Z/9v/2//b/9//4v/k/+b/5f/k/+T/4//f/97/3v/c/93/3f/d/9v/1//W/9T/
0v/U/9T/1f/V/9b/1v/W/9b/1P/U/9T/1f/X/9b/1f/V/9T/0//S/9L/zv/O/8//z//Q
/9D/0P/Q/9D/0P/P/8//z//Q/9D/0P/R/9H/0f/R/9L/0v/R/9H/0//R/9L/1//h/+//
AgAZACwAPgBfAJIAzQAHATIBUQFgAWsBfQGGAWcBEwGZAA8Ai/8f/9X+sP6h/rH+2f4G
/yj/O/9O/2n/hf+d/7P/xv/Q/9P/1v/X/9f/2f/b/9z/3v/e/9//4f/i/+L/4//k/+T/
5P/l/+b/5v/o/+j/6P/p/+n/6f/p/+r/7P/s/+z/7P/v//D/8v/z//P/8//1//X/9//4
//j/+f/4//j/+//8//z//P/8//z/+v/6//v//P/+////AAADAAMAAwAEAAUABgAGAAYA
BgAJAAsADQAOAA4ADgAOAA8AEwAUABUAFgAXABgAGgAbAB0AHgAfACEAJQAnACcAKgAt
AC4ALwAxADUANwA4ADkAOQA6ADwAPQBCAEQARABGAEYASABKAEsATgBPAE8ATwBSAFIA
UgBRAFEAUQBRAFAAUQBRAE8ATwBQAFAAUQBSAFEAUQBRAFEATwBOAE4ATQBLAEkARQBB
AD8APAA5ADQAMAAsACgAJAAiAB0AGQAWABUAEgAPAA0ACwAIAAUABAACAAAA///+/wEA
AQABAAEA///+//7//v/8//z//P/8//r/+v/5//n/+//7//z//P/8//z//P/8//z//P/8
//z/+v/5//n/+v/8//v/+//7//v/+//7//n/+P/4//j/+P/4//j/9v/2//j/9//3//b/
+P/4//j/+P/1//X/9P/0//T/9P/0//T/8//y//L/8P/y//L/8f/x//D/8P/w//D/8f/x
//H/8P/v/+//7//v/+3/7f/t/+3/7f/s/+z/7P/t/+z/7P/s/+z/7P/s/+r/7P/s/+z/
7P/u/+//7//w/+//7v/t/+v/7f/t/+z/7P/s/+z/6//q/+z/7P/s/+z/6v/q/+r/6v/q
/+v/7P/t/+v/6//r/+v/6v/q/+r/6v/o/+j/5//m/+j/6P/o/+j/6v/q/+r/6f/p/+j/
6P/o/+f/6P/o/+j/6v/q/+n/6f/p/+n/6P/q/+r/6v/q/+r/6v/q/+r/6P/o/+j/6P/o
/+j/6P/o/+r/6f/p/+r/6P/o/+j/6v/q/+r/6v/r/+//8f/y//P/8//1//X/9f/2//b/
9f/0//b/9v/3//f/9//2//b/9P/x//H/8f/v/+r/6v/p/+j/6f/q/+z/7f/s/+z/7P/s
/+z/7P/s/+3/7f/s/+v/6//q/+n/6P/o/+j/6P/p/+n/6P/o/+j/6P/o/+j/5//n/+j/
6v/r/+z/7f/t/+3/7f/s/+z/6//r/+v/6//q/+3/+/8JABYAKQA6AEYAWwCGAMUAAwE2
AVkBcgGDAZUBqAGbAVEB4wBlAN3/Y/8N/+D+z/7X/vP+Gv88/1P/Zv93/4n/of+5/87/
3v/r//L/9f/3//f/+f/6//z/+v/7//3//v/+////AAAAAAEAAwAFAAYACAAIAAgACQAJ
AAkACQAKAAoACgAKAAoACgAKAAsACwAJAAkACwALAAsADAAMAA0AEAAQABMAFAASABIA
EgASABQAFAAVABYAFQAVABUAFwAZABkAGgAbABwAHAAcABwAHgAfACAAIAAfACAAIQAj
ACcAKAApACoAKwAsAC4ALwAxADIAMwA1ADUANwA3ADoAOwA8AD0APwA/AEEAQgBDAEUA
RgBIAEkATABOAE4AUABOAFAAUgBTAFIAUwBTAFMAVgBWAFYAVQBTAFMAUwBSAFEAUQBP
AE8ATwBOAE4ATgBRAFEAUQBRAFIAUgBTAFMAUwBTAFEATwBNAEoARwBCAD4AOgA2ADIA
MgAtACkAJgAjACAAHQAbABcAFAARABAAEAAOAA0ADAAMAAsACgAJAAkACAAIAAgACAAI
AAgACAAIAAgABwAHAAcABwAIAAgACAAIAAgACAAIAAgACAAIAAYABQAFAAYABgAFAAUA
BQAFAAUABQADAAIAAgACAAIAAgACAAAAAAD+//3//f/8//7//v/+//7//f/9//z//P/6
//r/+v/6//n/+P/4//b/9v/2//X/9f/0//T/9P/0//P/8//z//L/8f/x//H/8f/v/+//
7//v/+3/7P/s/+z/7f/s/+z/7P/s/+z/7P/q/+r/6v/q/+r/7P/t/+3/7v/u/+7/7v/t
/+v/6//q/+r/6v/q/+n/6P/q/+r/6v/q/+r/6v/q/+r/5//n/+f/5//p/+n/6f/p/+j/
6P/o/+j/6P/o/+f/5v/o/+j/6P/o/+b/5v/m/+X/5//m/+b/5v/n/+b/5P/k/+T/5P/m
/+b/5v/l/+P/5P/k/+T/5P/m/+b/5v/o/+n/6v/r/+v/6//r/+3/7//v//H/8v/y//L/
8v/y//L/8f/u/+z/7P/q/+n/6f/p/+f/5P/k/+H/4P/g/+D/4//j/+L/4v/i/+L/4v/i
/+L/4//j/+L/4f/h/+D/3//e/97/3P/c/93/3f/e/97/3v/e/97/3v/d/93/3f/e/97/
3v/f/9//3//f/+D/4P/f/93/3f/f/+D/4//p//X/CAAfADYASgBlAJQA0QAJATgBWwFy
AX8BkQGeAYkBQQHRAEcAuf9D/+/+wv6t/rf+2f4E/yr/Q/9U/2v/hf+f/7f/yv/W/9//
4v/j/+X/5f/n/+j/6v/q/+v/7f/u//D/8f/y//L/8v/z//T/9P/2//b/9v/3//n/+f/5
//r/+v/6//r/+v/8//z//f/9//////8BAAEAAQACAAIAAwAEAAQABwAIAAgACAAIAAgA
CAAIAAkACgANAA0ADQAPAA8ADwAQABEAEgASABIAEgASABMAFAAUABYAGAAaAB0AHgAe
AB4AHgAhACIAJAAlACcAKAApACsALQAvAC8AMgA1ADYANwA5ADsAPQA+AD8AQwBEAEYA
RwBIAEoASgBMAE4AUABSAFMAUgBTAFMAUwBVAFYAVwBXAFUAVQBVAFQAVABVAFQAVQBV
AFQAVABUAFMAUwBTAFMAUQBQAFAATwBLAEkARQBBAD8APAA5ADQALgAqACYAIgAeABkA
FQASAA8ADAAJAAcABwAEAAEAAAAAAP7//f/8//z/+//6//n/+f/4//j/+P/4//j/+P/4
//b/9v/1//X/8//z//T/9P/3//j/+f/6//j/+P/4//j/+v/5//n/+v/4//f/9//3//f/
9//3//X/9v/2//b/9v/2//b/9P/0//T/8//z//L/8P/w//D/8P/v/+//7v/u/+7/7v/u
/+7/7f/s/+z/6v/q/+r/6f/p/+j/6P/o/+j/6f/p/+n/6P/l/+X/5f/l/+P/4//j/+P/
4//i/+L/4v/i/+L/4//k/+T/5P/k/+L/4v/i/+L/4v/i/+P/4//k/+L/4v/i/+H/4f/h
/+D/4P/i/+L/4f/g/97/3v/e/97/3v/e/97/3v/d/93/3f/d/9//3//f/9//4P/g/+D/
4P/g/+D/3//e/97/3v/e/97/3v/e/97/3f/b/9r/2v/a/93/3v/e/97/3v/e/93/3f/b
/93/3v/e/97/3v/e/97/3v/e/97/3v/e/97/3v/c/9z/3P/c/9z/3P/c/9z/3P/c/9z/
3P/c/9z/3P/c/9z/3P/c/9z/3v/e/97/3f/b/9z/3P/c/97/4P/g/+D/4P/h/+L/4//j
/+P/4//l/+f/5//p/+r/6P/o/+j/6P/p/+n/5//m/+j/5v/l/+X/4//h/97/3v/d/9z/
3P/c/93/3f/c/9z/3P/c/9z/3P/a/9v/2//a/9r/2//b/9v/2v/a/9j/2P/X/9f/2P/Y
/9j/2P/Y/9j/1f/V/9X/1v/X/9j/2v/b/9v/2//c/9z/2//Z/9n/2//c/93/4//t//z/
EwAqADwATwB4AK8A6wAeAUUBYAFtAXsBjAGHAVUB8wBzAOv/bf8N/9D+s/6t/sX+8P4c
/zn/Tv9h/3v/k/+r/77/zP/X/+D/4//h/+H/4//k/+b/5v/n/+n/6v/s/+3/7v/u/+7/
7//w//D/8v/y//L/8//z//P/8//0//b/9v/2//b/+P/4//n/+f/5//n/+//7//3//v/+
/////v/+/wEAAgAEAAQABAAEAAQABAAFAAYABQAFAAUABwALAAsADAANABAAEAAQABAA
EgATABQAFAAVABYAFwAZABkAGgAbABwAHwAgACIAIwAkACQAJAAlACgAKwAsADAAMQAy
ADMANQA3ADkAOgA7AD0APgBAAEEARABGAEYASABIAEoATABNAE4ATwBPAE8AUwBUAFUA
VQBVAFUAVQBUAFUAVQBTAFMAUwBSAFIAUgBRAFEAUQBRAFMAUgBSAFEATgBNAEoARwBF
AEIAPwA6ADcANAAxAC4AKgAlACEAHgAbABgAFQATABEADgALAAoACgAIAAcABgAEAAMA
AgABAAEAAAAAAAAAAAAAAAAAAAAAAAAA//////3//f/+//7//v/+//7//v8AAAAAAAAA
AAAA/////wAAAAD////////////////9//7//v/+//7//v/+//z//P/6//n/+f/4//j/
+P/4//j/9//3//b/9v/0//T/9P/0//P/8v/y//D/8f/y//L/8//y//L/8v/y//H/8f/x
//D/7f/t/+3/7f/t/+3/7f/t/+3/7P/s/+z/7f/s/+z/7P/q/+r/6v/o/+n/6v/r/+z/
6//r/+r/6v/q/+r/6v/p/+v/6//q/+r/7P/s/+v/6v/o/+j/6P/o/+j/6P/o/+j/6v/r
/+z/7f/r/+v/6//r/+r/6v/q/+r/6v/q/+n/6P/q/+r/6v/q/+j/6P/o/+f/6f/o/+j/
6P/p/+r/6v/q/+r/6v/p/+n/6f/r/+z/6v/q/+r/6v/q/+r/6v/q/+z/7P/s/+z/7v/u
/+7/7v/s/+z/7P/s/+r/6v/q/+r/6//s/+3/7v/t/+z/6//p/+v/7P/s/+z/7f/w//H/
8v/y//P/9P/1//X/9f/1//f/9//3//n/+v/6//r/+v/6//n/+f/3//b/9P/y//H/8f/y
//H/7//w//H/8P/w//D/8f/x//D/8P/w//D/8P/w//L/8//z//L/8f/x//D/7//u/+7/
7P/s/+3/7f/u/+7/7v/u/+7/7v/t/+3/7f/u/+7/7v/v/+//8f/x//L/8v/x//P/8f/x
//b/+f8BAA0AHgAxAEAATgBpAJwA2wAXAUQBZQF8AYkBmwGsAY8BOQHFAEEAuf9J/wH/
3P7T/uP+Cf8u/0r/X/9u/4H/l/+v/8f/3P/q//P/+P/9//////8BAAIABAAEAAUABwAI
AAkACQAJAAgACgALAAwADAAOAA4ADgAPAA0ADQANAA4AEgASABIAEgAUABQAFQAVABUA
FQAXABcAFQAWABYAFwAYABgAGwAcABwAHAAcABwAHAAcAB0AHgAfAB8AHwAhACIAIQAh
ACEAIgAiACIAIgAkACUAJgAmACkAKgArAC0ALQAuAC8AMAAxADIANAA1ADcAOAA5ADsA
PQA/AD8AQgBFAEYARwBJAEoASwBLAEsATwBQAFIAUwBVAFYAVQBWAFgAWgBcAF0AXQBd
AFwAWwBeAF4AXgBdAFsAWwBbAFoAWQBZAFcAVwBZAFgAWABYAFsAWwBbAFsAXQBcAFwA
WwBaAFkAVgBTAFEATgBLAEYARABAADwAOAA4ADMALwAsACkAJgAjACEAHwAcABkAGAAY
ABYAFQAUABQAEwASABEAEQAQABAAEAASABIAEgASABIAEgARABEADwAPABAAEAAOAA4A
DgAOABAAEAAQABAAEAAPAA8AEAAQAA8ADwAPAA8ADwAPAA0ADAAMAAwADAAMAAwACgAK
AAoACQAJAAgACAAIAAgACAAHAAcABgAGAAQABAAEAAQAAwACAAIAAAACAAIAAQABAAAA
AAAAAAAA/////////v/9//3//f/9//v/+//7//v/+//6//r/+v/7//r/+v/6//r/+v/6
//j/+P/4//j/+P/2//f/9//4//r/+v/6//n/+f/5//j/+P/6//r/+f/4//b/9v/2//b/
+P/4//j/+P/1//X/9f/1//X/9f/1//X/9P/0//T/9P/0//T/8//y//P/9P/1//b/9v/2
//b/9f/1//T/9P/0//P/9P/0//T/8v/y//T/9P/0//T/8v/y//L/8f/z//T/9P/0//T/
9v/2//b/9v/3//j/+f/5//n/+f/7//v/+//9//7//P/8//z//P/9//3/+//6//r/+P/3
//f/+f/3//T/9P/x//D/8P/w//H/8f/w//D/8v/y//L/8v/y//P/8//y/+//7//u/+3/
7P/s/+r/6v/p/+n/6v/q/+r/6v/q/+r/6//r/+v/7P/s/+z/7f/t/+v/6//s/+z/6//r
/+v/7//w//H/9/8FABYAKwA+AE4AaQCUANEADQE+AWMBegGHAZcBqAGZAVcB6wBnANn/
X/8J/9b+v/7D/uX+EP82/0//YP91/43/p//B/9b/4v/r/+7/8f/z//P/9f/2//j/+P/5
//v//P/+////AAAAAAAAAQACAAIABAAEAAQABQAFAAUABQAGAAgACAAIAAgACgAKAAsA
CwALAAsADQANAA0ADgAOAA8ADgAOABEAEgASABIAEgASABIAEgATABQAEwATABMAFQAZ
ABkAGgAbABwAHAAcABwAHgAfACAAIAAhACIAIwAlACUAJgAnACgAKwAsAC4ALwAxADIA
MwA1ADcAOQA5ADwAPwBAAEEAQwBDAEUARgBHAEwATgBRAFMAVABWAFYAWABYAFoAXABd
AF4AXwBfAF8AYABgAGAAXwBfAF8AXwBeAF0AXQBbAFsAWwBaAFoAWgBbAFsAWwBbAFsA
WgBaAFkAVwBVAFEATQBKAEYAQgA8ADYAMgAuACoAKAAjAB8AHAAZABYAEwARAA8ADAAJ
AAgABgAEAAMAAgACAAEAAAD//wEAAAAAAAAA/v/+//7//v/+//7//f/9//////8AAAAA
AAAAAAAAAAD+//7//v/+//7//f/9//7/AAD////////////////9//7//v/+//7//v/+
//z//P/+//3//f/8//7//v/+//7//P/7//n/+P/3//j/+f/6//f/9v/2//T/9P/0//P/
8//y//L/8v/y/+//7//v/+7/7f/t/+3/7f/r/+v/6//r/+3/7P/s/+z/7f/s/+z/7P/q
/+r/6v/o/+r/6v/q/+r/6P/p/+n/6v/o/+j/6P/n/+f/5//m/+b/6P/o/+f/5v/o/+j/
6P/o/+j/6P/o/+j/5//n/+f/5//n/+f/5//n/+j/6P/o/+j/6v/q/+n/6P/o/+j/6P/o
/+j/6P/o/+f/6f/o/+j/6P/n/+j/6P/o/+b/5v/l/+X/6f/p/+j/6P/o/+j/6P/m/+b/
5v/m/+T/5P/k/+T/5v/m/+b/5v/m/+b/5v/m/+b/5v/m/+b/5P/k/+T/5P/m/+b/5v/m
/+n/6v/r/+z/7v/u/+7/7v/w//D/8P/w//L/8v/y//L/8P/w//D/8P/u/+7/7v/u/+z/
7P/s/+z/6v/o/+b/5P/k/+T/5P/k/+X/5v/n/+j/5v/m/+b/5v/k/+T/5P/k/+L/4v/i
/+L/4v/i/+L/4v/i/+L/4v/i/+L/4v/i/+L/5P/k/+T/5P/k/+T/5P/k/+b/5v/m/+b/
6P/o/w==
         </WaveFormData>
      </LeadData>
      <LeadData>
         <LeadByteCountTotal>10000</LeadByteCountTotal>
         <LeadTimeOffset>0</LeadTimeOffset>
         <LeadSampleCountTotal>5000</LeadSampleCountTotal>
         <LeadAmplitudeUnitsPerBit>4.88</LeadAmplitudeUnitsPerBit>
         <LeadAmplitudeUnits>��V</LeadAmplitudeUnits>
         <LeadHighLimit>2147483647</LeadHighLimit>
         <LeadLowLimit>268435456</LeadLowLimit>
         <LeadID>V4</LeadID>
         <LeadOffsetFirstSample>0</LeadOffsetFirstSample>
         <FirstSampleBaseline>0</FirstSampleBaseline>
         <LeadSampleSize>2</LeadSampleSize>
         <LeadOff>FALSE</LeadOff>
         <BaselineSway>FALSE</BaselineSway>
         <ExcessiveACNoise>FALSE</ExcessiveACNoise>
         <MuscleNoise>FALSE</MuscleNoise>
         <LeadDataCRC32>846831454</LeadDataCRC32>
         <WaveFormData>
AAAAAAAAAAD+//7//v/+//v/+v/5//j/+P/4//j/+P/2//b/9v/2//j/+P/4//j/9//2
//X/9P/y//L/8v/y//D/8P/w//D/7v/u/+7/7v/s/+z/7P/s/+r/6v/q/+r/6P/o/+j/
6P/m/+b/5v/m/+T/5P/k/+T/5v/m/+b/5v/k/+T/5P/k/+L/4v/i/+L/4v/i/+L/4v/h
/+D/3//e/+D/4P/g/+D/3//e/93/3P/c/9z/3P/c/9z/3P/c/9z/2v/a/9r/2v/Y/9j/
2P/Y/9j/2P/Y/9j/1v/W/9b/1v/W/9b/1v/W/9b/1v/W/9b/1v/W/9b/1v/U/9T/1P/U
/9L/0v/S/9L/1P/U/9T/1P/S/9L/0v/S/9L/0v/S/9L/0v/S/9L/0v/S/9L/0v/S/9P/
0//T/9P/0f/R/9H/0f/T/9T/1f/V/9X/1v/W/9b/1f/W/9b/1v/a/9v/2//b/9n/2v/a
/9r/2//b/9v/2//Y/9j/1//V/9P/0v/R/87/z//R/9L/0//S/9H/0P/P/8//z//P/9D/
0P/O/83/zP/L/8r/yv/K/8j/yP/I/8j/yP/I/8j/yP/K/8r/yv/K/8j/yf/J/8n/yf/J
/8r/y//L/8v/yv/K/8r/zP/N/9D/2P/l//T/AwAOABsAMgBaAJMA0gARAUkBfgGyAeUB
CgL3AaIBMAGzACcAov9H/xb/+/77/g//Kf9A/1D/XP9r/37/kv+m/7b/wf/H/8r/zP/M
/8z/zf/O/8//0f/R/9L/0//S/9P/1P/U/9b/1v/X/9f/1f/X/9f/1//a/9v/2//b/9v/
3P/d/93/2//b/9z/3P/e/97/3v/g/+D/4f/h/+H/4//j/+T/5P/l/+X/5f/l/+P/5P/l
/+X/5f/l/+b/5v/n/+f/5//n/+r/6//r/+v/7P/t/+7/7v/u//D/8f/x//L/8//0//X/
9v/3//j/+f/7//3//v///wEAAwADAAQABQAGAAcACQALAA0ADwARABEAEwAUABUAGAAZ
ABoAGwAcAB0AHQAdAB4AHwAgACEAJAAkACQAJAAiACIAIgAjACMAIwAjACMAIwAjACMA
JAAkACUAJgAnACoAKgArACsAKQAoACcAJQAlACMAIQAfABgAFgATABAADQAKAAcABAAB
AP///P/5//b/9P/x/+//8f/u/+z/7P/s/+v/6v/p/+b/5v/l/+X/5//n/+f/5//m/+b/
5v/m/+j/6P/o/+j/6v/q/+r/6v/q/+r/6v/q/+r/6v/q/+r/6v/q/+r/6v/s/+z/7P/r
/+v/6//r/+r/6v/q/+n/6f/p/+n/6P/m/+b/5v/m/+f/5//m/+b/5P/i/+L/4v/i/+L/
4f/h/+H/4f/g/+D/3//f/97/3v/e/93/3f/d/93/3f/c/9z/3P/e/93/3f/d/93/3P/c
/9z/3P/c/9z/2//b/9v/2//b/9v/2//a/9r/2v/a/9r/2v/a/9r/2v/a/9r/2v/a/9r/
2//b/9v/2//b/9v/2//b/9v/2//b/9v/2//b/9v/2//b/9r/2v/a/93/3f/d/9z/3P/b
/9v/2//b/9v/2//b/9v/2//a/9r/3P/b/9v/3P/a/9r/2v/a/9z/3P/b/9r/3P/d/9z/
3v/e/97/3v/c/9z/3P/c/97/3v/e/97/3P/c/9z/3P/c/9z/3P/c/93/3f/d/93/3//f
/9//3//f/+D/4f/h/+P/5P/k/+T/5f/m/+b/5v/q/+v/6//r/+n/6v/q/+r/6f/p/+n/
6f/o/+j/5//l/+P/4v/h/97/4P/h/+H/4f/h/+H/4f/h/9//3//f/+D/4P/e/93/3P/b
/9r/2v/a/9r/2v/a/9r/2v/a/9r/2v/a/9r/2v/a/9r/2//b/9v/2//b/9z/3f/d/93/
3P/c/9z/3P/d/+D/5v/x//7/DwAeACkAPABeAJEAygAJAUMBeAGoAdkBBgIPAtABYgHr
AGkA4v93/zb/Ff8D/wn/J/9G/1z/av95/47/pP+4/8r/1f/b/9z/3v/e/+D/4f/i/+P/
4//j/+T/5f/m/+f/6P/o/+r/6v/r/+v/6f/r/+v/6//s/+3/7f/t/+//8P/x//H/8f/x
//L/8v/y//L/8v/0//b/9//3//f/9//3//j/+P/3//f/9//3//n/+v/7//v/+//7//z/
/P/7//v/+//7//7//////////v///wAAAAAAAAIAAwADAAQABQAGAAcACAAJAAoACwAL
AA0ADgAPABEAEwATABQAFwAYABkAGwAeAB8AIAAhACUAJwAoACkAKgArACwALQAvADEA
MgAzADQANQA2ADcAOAA4ADgAOAA4ADgAOAA5ADkAOQA5ADkAOwA7ADsAPAA8AD0APgA/
AEAAQABBAEEAPwA+AD0AOwA5ADcANQAzADAALgArACgAIwAgAB0AGgAZABcAFAARAA4A
DAAJAAcACAAGAAUABgAEAAMAAgABAAIAAgABAAEAAQABAAEAAQAAAAAAAAAAAAIAAgAC
AAIAAgACAAIAAgAAAAAAAAAAAAIAAgACAAIAAgACAAIAAgAEAAQABAADAAEAAQABAAAA
AgACAAEAAQADAAMAAgAAAAAAAAAAAAEAAQAAAAAA/v8AAAAAAAAAAP7//f/9//3////+
//7//f/7//r/+v/6//v/+//7//v/+//6//r/+v/6//n/+f/5//v/+v/6//r/+P/4//j/
9//4//n/+v/7//v/+//6//r/+v/6//r/+v/6//r/+v/6//r/+v/6//r/+//7//v/+//7
//v/+//7//n/+f/5//n/+f/5//n/+f/7//r/+v/6//v/+//7//r//P/7//v/+//7//v/
+//7//3//f/8//z//v/9//3//v/9//z/+//6//v//P/8//z//P/9//7//v/+//7//v/+
//7//v/+//7//v/+//7//v/+//7//v8AAAAAAAAAAAAAAAAAAAAA/v/+//7//v8AAAAA
AQABAAEAAQABAAEAAQABAAMABAAHAAcACQAKAAwADAANAA4ADAAMAA4ADwARABEAEQAS
ABIAEgARABEAEwATABIAEgARAA8ADQAMAAsACAAIAAkACQAJAAkACQAIAAcABgAFAAcA
CAAIAAYABQAEAAMAAgAEAAQAAgACAAIAAgACAAIAAgACAAIAAgAEAAQABAAFAAMAAwAD
AAMABAAFAAUABQAIAAgACAAKAA0AEgAaACUAMgBBAEwAWQByAJ4A2QAYAVEBhwG6AewB
GwIyAgcCpAE2Ab8AMwC2/2v/Rv83/z//Wf9z/4j/lP+g/6//wP/S/+b/9v///wUABgAI
AAoADAANAA4ADwAPAA8AEAARABEAEQARABAAEgASABMAEwASABMAEgARABQAFQAVABUA
FQAWABcAFwAVABUAFgAWABYAFgAWABgAGAAZABkAGQAXABcAGAAYABkAGQAZABkAGQAa
ABsAGwAbABsAHAAcABsAGwAbABsAHgAfAB8AHwAgACEAIgAiACAAIgAjACMAJgAnACgA
KQAqACsALAAtAC8AMQAyADMANQA3ADcAOAA3ADgAOQA7ADwAPQA+AD8APwBBAEIAQwBE
AEUARgBHAEcASQBKAEsATABNAE4ATwBPAE4ATQBMAEwATABMAE0ATwBPAE8ATwBPAE8A
TwBQAFAAUQBSAFMAVgBWAFcAVwBXAFYAVQBTAFMAUQBPAE0ARgBEAEEAPgA7ADgANQAy
AC0AKwAoACUAJAAiAB8AHQAdABoAGAAYABgAFwAWABUAEgASABEAEQARABEAEQARABAA
EAAQABAAEAAQABAAEAAQABAAEAAQAA4ADgAOAA4ADgAOAA4ADgAMAAwADAAMAA4ADgAO
AA0ADQANAA0ADAAKAAoACQAJAAcABwAGAAQAAgACAAIAAwABAAAAAAD+//7//v/+//7/
/P/7//v/+//5//j/+P/3//f/9v/2//b/9f/1//X/9f/z//L/8v/y//D/7//v/+//8f/w
//D/8P/u/+7/7v/t/+3/7f/t/+3/6//r/+r/6v/q/+r/6v/q/+j/6P/o/+j/6P/o/+j/
6P/p/+n/6f/p/+n/6f/p/+n/5//n/+f/5//p/+n/6f/p/+j/5v/l/+T/5//n/+f/5v/o
/+f/5//n/+X/5f/l/+X/5//n/+b/5v/m/+X/5v/k/+T/5P/k/+b/5v/n/+f/5f/l/+X/
5f/n/+f/6f/q/+r/6f/q/+r/7P/s/+3/7v/u/+7/8P/x/+//7//v//D/7v/u/+3/7f/t
/+3/7P/s/+v/6f/n/+b/5f/i/+L/4//h/+H/4f/h/+H/4f/h/+H/4f/i/+L/4P/f/97/
3f/c/9z/3P/a/9r/2v/a/9r/2v/a/9r/2v/a/9r/2v/a/9v/2//b/9v/2//c/93/3f/d
/9z/2v/a/9r/3f/g/+r/9/8EABMAIAAvAEQAagChAOAAHwFZAY4BwAH1AR4CFQLGAVQB
1wBPAMT/X/8o/wv/Af8R/y3/Sv9e/2r/ef+O/6L/tP/E/8//1f/a/9r/3P/c/93/3v/f
/9//3//g/+H/4P/h/+L/4v/i/+L/4//j/+P/5f/l/+X/6P/p/+n/6f/n/+j/6f/p/+r/
6//t/+7/7P/s/+z/7v/s/+3/7f/t/+//7//w//D/7//v/+//7//x//L/8//z//H/8f/y
//L/9f/1//X/9f/2//f/9//3//b/9//4//j/+P/6//v/+//8//3//v///wAAAQACAAMA
AwAFAAYABwAHAAkACQAKAA4AEAASABUAFAAVABYAFwAXABkAGgAbAB4AHwAgACEAIwAl
ACYAJwAoACkAKgArACoAKgAqACoAKgAqACoAKwArACsAKwArACsAKwArACwALgAvADAA
MQAxADAAMAAvAC0ALAArACkAJwAlACMAIQAaABgAFQASAA8ADAAJAAYAAQD///z/+f/2
//T/8f/v//H/7v/s/+z/7P/r/+r/6f/q/+r/6f/p/+f/5//n/+f/6P/o/+j/6P/o/+j/
6P/o/+j/6P/o/+j/6v/q/+r/6v/o/+j/6P/o/+j/6P/o/+j/6v/q/+r/6f/p/+n/6f/o
/+j/6P/n/+f/5//n/+b/5P/k/+T/5P/l/+P/4v/i/+D/4v/i/+L/4v/i/+H/4f/h/9//
3v/e/93/3//e/97/3v/d/93/3f/d/93/3P/c/9z/3P/b/9v/2//b/9r/2v/a/9z/3P/c
/9v/2f/Z/9n/2f/Z/9n/2P/Y/9r/2v/a/9r/2P/Y/9j/2P/Y/9j/2P/Y/9n/2f/Z/9n/
2f/Z/9n/2f/Z/9n/2f/Z/9f/1//X/9f/2f/Y/9j/2P/X/9f/1//W/9j/1//X/9f/1//X
/9f/1//X/9f/1v/W/9b/1f/V/9b/2P/Y/9j/2P/Y/9j/1//W/9j/1//W/9b/1v/W/9b/
1P/U/9T/1P/U/9T/1P/U/9T/1P/U/9T/1f/V/9X/1f/V/9X/1f/V/9f/2P/Z/9n/2//c
/9z/3P/d/97/3v/e/+L/4//j/+P/4//k/+T/5P/h/+H/4f/h/+D/4P/f/93/2f/Y/9f/
1P/V/9f/2P/Z/9n/2f/Z/9n/1//X/9f/2P/a/9j/1//W/9P/0v/S/9L/0P/Q/9D/0P/Q
/9D/0P/Q/9D/0P/Q/9D/0P/R/9H/0f/R/9H/0v/T/9P/0//S/9L/0v/S/9P/2v/k//H/
/v8PABwAKwBKAHgArwDuACkBXwGOAcAB7wEEAtcBbgH0AHcA8f96/zH/DP/3/vn+E/8z
/0z/Wv9m/3n/kv+o/7r/xv/N/8//0v/S/9L/0v/T/9T/1f/X/9f/2P/Z/9j/2f/a/9r/
2v/a/9v/2//b/93/3f/d/97/3//f/9//3//g/+H/4f/h/+H/4v/i/+T/5P/k/+b/5v/n
/+f/5//n/+f/6P/o/+n/6f/p/+n/6f/q/+v/6//t/+3/7v/u/+3/7f/t/+3/7v/v/+//
7//x//P/9f/2//X/9v/2//X/9v/3//j/+f/6//v//P/9//3///8AAAEAAwAFAAUABgAH
AAgACQALAA0ADwARABMAEwAVABYAFwAaABsAHAAdAB8AIQAiACMAJAAlACYAJwApACoA
KwAsACwALAAsAC0ALwAvAC8ALwAxADEAMQAyADIAMwA0ADUANgA2ADcANwA3ADYANQAz
ADEALwAtACsAJgAkACEAHgAbABgAFQASABAADwANAAsACAAGAAMAAQADAAAA/v/+/wAA
///+//3/+v/6//n/+f/5//n/+f/5//j/+P/4//j/+P/4//j/+P/2//b/9v/2//b/9v/2
//b/9v/2//b/9v/4//j/+P/4//b/9v/2//X/9//3//f/9v/2//b/9f/1//f/9//2//T/
9P/0//T/9f/1//T/9P/y//D/8P/w//D/8P/v/+//7//x//D/8P/v/+//7v/u/+7/7f/t
/+3/7f/t/+z/7P/s/+z/6//r/+v/6//q/+r/6v/o/+j/6P/n/+j/6f/q/+v/6//r/+r/
6v/q/+r/6v/q/+z/7P/s/+z/6v/q/+r/6v/p/+n/6f/p/+v/6//r/+v/6f/p/+n/6f/r
/+v/6//r/+3/7P/s/+z/6//r/+v/6v/q/+n/6f/p/+n/6f/p/+n/6//r/+r/6v/s/+v/
6//s/+z/7P/s/+z/7P/s/+v/6v/q/+v/6v/s/+z/7P/s/+z/7P/s/+z/6v/q/+r/6v/s
/+z/7P/s/+//7//v/+//7//v/+//7//v//D/8f/x//X/9v/2//b/+f/6//r/+v/6//v/
+//7//v//P/8//z//P/9//7////8//z/+//5//X/9P/z//D/8v/z//P/8//1//X/9f/1
//P/8//z//T/9P/y//H/8P/x//D/8P/w//D/8P/w//D/7v/u/+7/7v/s/+z/7P/s/+3/
7//w//H/8f/x//L/8//x//H/8P/w//L/8v/z//j/AgANABYAIwAuADkATgB4ALEA8AAv
AWUBlgHKAf0BIgIRArwBTgHXAE8AyP9p/zr/I/8h/zX/Uf9o/3b/gv+P/57/sv/E/9b/
4f/t//L/9P/0//L/8//0//X/8//z//T/9f/4//n/+v/6//r/+v/7//v//f/////////+
//////////3//v///////////wAAAAD+//7//v8AAP7/////////AAABAAMABAAEAAMA
AgABAAMABAAFAAUAAwADAAQABAAHAAcABwAHAAgACQAJAAkACgALAAwADAAMAA4ADwAP
AA4ADwAQABEAEgATABQAFQAVABcAGAAZABkAGwAbABwAHQAeAB8AIQAiACMAJAAlACUA
JwAoACkAKgArACwALQAtAC8AMAAxADIAMwA0ADUANAA0ADQANAA0ADQANAA1ADUANQA1
ADUANwA3ADcAOAA4ADkAOgA7AD4APgA/AD8AQABAAEAAPwA9ADsAOQA3ADQAMgAvACwA
KwAoACUAIgAfAB0AGgAXABYAFAARAA8ADQAKAAgACAAIAAcABgAFAAYABgAFAAUABAAD
AAIAAQACAAIAAgACAAAAAAAAAAAAAAAAAAAAAAAAAAAAAAAAAP7//v/+//7//v/+//7/
/v/+//7//v/9//v/+//7//r/+v/6//n/+f/5//n/+P/2//b/9v/2//f/9//2//b/9P/0
//T/9P/0//T/8//z//P/8f/w//D/7//v/+7/7v/u/+3/7f/t/+3/7f/s/+z/7P/s/+v/
6//r/+n/6P/o/+j/6P/o/+j/5//n/+f/5//n/+X/5f/k/+T/5v/m/+b/5v/m/+b/5v/m
/+T/5P/k/+T/4//j/+P/4//h/+H/4f/h/+H/4f/h/+H/4f/h/+H/4f/j/+L/4v/i/+P/
4//j/+L/5P/j/+P/4//l/+X/5f/l/+X/5f/k/+T/5v/l/+X/5v/m/+T/5P/k/+T/5P/k
/+T/5f/l/+X/5f/l/+X/5f/l/+f/6P/p/+n/6//s/+z/7P/t/+7/8P/w//L/8//z//P/
8//0//L/8v/x//H/8f/x//D/8P/v/+3/6//q/+n/5v/m/+f/5f/l/+X/5f/n/+f/5//n
/+f/6P/o/+b/4//i/+H/4P/g/+D/3v/e/97/3v/e/97/3P/c/9z/3P/a/9r/2v/b/9v/
2//b/9v/3P/d/93/3f/c/9r/2v/c/93/4v/s//f/BAAVACQAMwBMAHgArwDuAC0BZwGc
Ac4BAwImAg0CsgE6Ab0ALwCo/0//IP8F/wH/F/81/1D/YP9s/3//lP+q/7z/yv/T/9n/
3P/c/97/3v/f/+D/4f/f/9//4P/h/+L/4//k/+T/5v/m/+f/5//n/+n/6f/p/+r/6//r
/+v/6//s/+3/7f/t/+3/7v/u/+7/7v/u//D/8P/x//H/8f/x//H/8v/y//P/8//z//P/
8//0//X/9f/3//f/+P/4//n/+f/5//n//P/9//3//f/9//3//f/8//7/AAABAAEAAgAD
AAQABQAGAAcACAAJAAcACQAKAAsADQAPAA8AEAATABQAFQAXABgAGQAaABsAHwAhACIA
IwAkACUAJgAnACcAKQAqACsALgAvADAAMQAyADIAMgAyADIAMgAyADMANQA1ADUANQA1
ADUANQA2ADgAOQA6ADsAPAA8AD0APQA7ADoAOQA3ADUAMwAxAC8AKAAmACMAIAAdABoA
FwAUABEADwAMAAkACAAGAAMAAQABAP7//P/8//z/+//6//n/+v/6//n/+f/5//n/+f/5
//f/9v/1//T/9v/2//b/9v/2//b/9v/2//j/+P/4//j/+P/4//j/+P/4//j/+P/4//j/
+P/4//f/9f/1//X/9P/2//b/9f/1//X/9f/0//L/8v/y//L/8//1//T/9P/y//D/8P/w
//D/8v/x//H/8f/v/+7/7v/t/+3/7P/s/+z/7f/t/+3/7f/t/+z/7P/s/+z/6//r/+v/
6//q/+r/6v/q/+r/6v/p/+n/6f/p/+n/6f/p/+j/6P/o/+j/6P/o/+j/6P/o/+j/6P/o
/+j/6P/n/+f/5//n/+X/5f/l/+X/5f/l/+X/5f/l/+X/5f/l/+X/5P/k/+T/5f/l/+X/
5P/k/+P/4//j/+P/4//j/+P/4//j/+L/4v/i/+H/4f/i/+L/4v/i/+L/4v/i/+H/4P/g
/+P/5P/i/+L/4v/i/+L/4v/i/+L/4v/i/+L/4v/i/+L/4v/i/+L/4v/i/+L/5P/k/+T/
5P/k/+T/5P/k/+T/5P/k/+T/5P/k/+X/5f/l/+X/5f/l/+f/5//p/+r/6v/p/+r/6v/s
/+z/7f/u//D/8P/y//P/8//z//P/9P/0//T/8//z//P/8//y//L/8f/v/+3/7P/r/+j/
6P/p/+n/6f/p/+n/6f/p/+n/6f/n/+j/6P/m/+b/5v/m/+b/5P/k/+L/4v/i/+L/4v/i
/+T/5P/k/+T/5P/k/+T/5f/n/+f/5//n/+j/6f/p/+n/6P/o/+b/6P/p/+z/9P///wwA
GwAqADcASgBsAJ8A3AAXAVEBhgG2AeUBEgIVAtIBYAHlAGUA3v91/zr/G/8N/xf/Nf9U
/2z/eP+F/5j/rv/C/9L/3f/j/+j/6v/m/+T/5f/m/+f/5//n/+j/6f/q/+v/7P/s/+z/
7P/t/+3/7//x//H/8f/y//P/8//z//X/9v/3//f/9//3//j/+P/4//j/+P/6//z//f/9
//3//f/9//7//v8BAAEAAQABAP//AAABAAEAAQABAAIAAgAFAAUABQAFAAQABQAFAAUA
BgAHAAgACAAIAAoACwALAAwADQAOAA8AEAARABIAEwARABMAFAAVABcAGQAZABoAGwAc
AB0AHwAgACEAIgAjACUAJwAoACkAKgArACwALQAvADEAMgAzADIAMwA0ADUAOAA4ADgA
OAA6ADoAOgA7ADsAOwA7ADsAPQA9AD0APgA+AD8AQABBAEIAQgBDAEMARQBEAEMAQQBB
AD8APQA7ADgANgAzADAALQAqACcAJAAhAB8AHAAZABgAFgATABEAEQAOAAwADAAKAAkA
CAAHAAgACAAHAAcABwAHAAcABwAGAAYABgAGAAUABAADAAIAAgACAAIAAgAEAAQABAAE
AAIAAgACAAIAAgACAAIAAgACAAIAAgABAAMAAwADAAIAAAAAAP///////////v/8//7/
/v/+///////+//7//P/8//z//P/8//z/+//7//v/+//6//r/+f/7//r/+v/6//f/9//3
//f/9f/0//T/9P/1//X/9v/3//f/9v/2//b/+P/4//j/9//1//X/9f/1//f/9//2//b/
9v/2//b/9v/0//T/9P/0//b/9v/2//b/9f/1//X/9f/1//X/9f/1//X/9f/1//X/9f/1
//X/9f/1//T/9P/0//P/8//z//L/9P/z//P/8//1//X/9f/1//X/9f/0//T/9P/z//P/
9P/0//T/9P/0//b/9v/1//T/9v/1//b/9f/0//P/8v/0//T/9P/0//b/9v/2//b/9v/2
//b/9v/2//b/9v/2//b/9v/2//b/+P/4//j/+P/3//b/9v/1//P/8//z//P/9f/1//f/
+P/3//f/+f/6//v//P/+/wAAAAAAAAIAAwADAAMAAwAEAAQABAADAAMAAQABAAAAAAAA
AP///v/+/////P/8//3//P/7//r/+f/5//n/+f/5//n/+v/6//j/9//2//X/9P/2//b/
9P/0//T/9P/0//T/9P/0//T/9P/y//L/8v/z//P/8//z//P/9v/3//f/9//4//r/+P/6
//3/AgAKABUAIAAtADoARwBgAI4AywAKAUMBdwGqAd4BDwImAv8BoAE0AbUAKQCu/2H/
PP8r/zP/Tf9n/3j/hP+S/5//sP/E/9b/5v/z//n//P8AAAIAAAABAAIAAwAFAAUABgAH
AAYABwAIAAgACgAKAAsACwALAA0ADQANAA0ADQAMAAsACQAKAAsACwANAA0ADgAOAAwA
DAAMAA4ADAANAA0ADQAPAA8AEAAQABEAEQARABEAEQASABMAEwARABEAEgASABMAEwAT
ABMAEgATABMAEwAUABUAFgAWABcAGgAcAB0AHAAdAB4AHwAgACEAIgAjACMAJQAmACcA
KQArACsALAAtAC4ALwAxADEAMQAxADEANQA3ADgAOQA4ADkAOgA7AD0APwBAAEEAQABB
AEIAQwBEAEQARABEAEQARABEAEUARQBFAEUARQBFAEUARQBGAEoASwBMAE0ATgBOAE8A
TwBRAFAATwBNAEsASQBHAEUAQgBAAD0AOgA5ADYAMwAwACsAKQAmACMAIgAgAB0AGwAb
ABgAFgAWABYAFQAUABMAEgASABEAEQARABEAEQARABAAEAAQABAADgAOAA4ADgAOAA4A
DgAOABAAEAAQABAADgAOAA4ADgAOAA4ADgAOAAwADAAMAAsACwALAAsACgAKAAoACQAJ
AAcABwAGAAQABQAGAAcACQAIAAYABQACAAQABAAEAAQABAADAAMAAwADAAIAAgABAAEA
AAAAAAAA/f/9//3//f/9//z//P/8//7//f/9//3/+//6//r/+v/8//z//P/7//n/+f/5
//n/+f/5//j/+P/4//j/+P/4//j/+P/4//j/+P/4//j/+P/3//f/9//3//f/9//3//f/
9//3//f/9//1//X/9f/1//f/9v/2//b/9f/1//X/9P/0//P/8//z//P/8//z//P/8//z
//L/8v/0//P/8//0//T/9P/0//T/8v/y//T/9P/0//T/8//y//L/8f/x//H/8f/x//P/
8//1//b/9f/1//f/+P/6//r/+//8//z//P/+/////f/9//3//v/+//7//f/9//v/+//6
//r/+f/3//X/9P/1//L/8v/z//P/8//z//P/8//z//P/8//z//T/9P/y//H/8P/v/+7/
7P/s/+r/6v/q/+r/6v/q/+r/6v/q/+r/6v/q/+r/6//r/+v/6//r/+r/6//r/+v/6v/q
/+z/7v/v//L/+v8HABQAIwAwAD8AVgB+ALcA9gA1AW0BoAHSAQUCLAIfAsoBWAHfAFMA
yv9p/zT/F/8R/yX/Q/9e/3D/ev+L/57/tP/G/9j/4//p/+z/7v/u/+z/7f/u/+//8f/x
//L/8//0//X/9v/2//b/9v/3//f/9//5//n/+f/4//n/+f/5//v//P/9//3//f/9//7/
/v/+//7//v8AAAAAAQABAAEA/////wAAAAABAAEAAQABAAEAAgADAAMAAwADAAQABAAF
AAUABQAFAAYABwAHAAcACAAJAAoACgAMAA4ADwAPABAAEQASABMAFAAVABYAFwAXABkA
GgAbAB0AHwAfACAAIQAiACMAJQAmACcAKAApAC0ALwAwADEAMgAzADQANQA3ADkAOgA7
ADwAPQA+AD8AQABAAEAAQABAAEAAQABBAD8APwA/AD8APwA/AD8AQABCAEMARABFAEQA
RABFAEUAQwBCAEEAPwA7ADkANwA1ADAALgArACgAIwAgAB0AGgAZABcAFAARABAADgAL
AAkABwAEAAIAAgACAAEAAAD//wAAAAD//////v/9//z/+//8//z//P/8//z//P/8//z/
/v/+//7//v/8//z//P/8//z//P/8//z//v/+//7//v/8//z//P/7//3//f/9//z//P/8
//v/+//9//3//P/6//z//P/8//3/+//6//r/+P/6//r/+v/6//r/+f/5//n/9//2//b/
9f/3//b/9v/2//P/8//z//P/9f/0//T/9P/y//H/8f/x//H/8P/w//D/8P/w//D/7//v
/+//7//v/+//7//u/+7/7v/u/+7/7v/u/+7/7v/u/+7/7v/u/+7/7f/t/+3/7f/t/+3/
7f/t/+//7//v/+//7f/t/+3/7f/v/+7/7v/u/+7/7f/s/+r/7P/r/+v/6//r/+v/6//r
/+v/6//q/+r/6v/p/+n/6v/q/+r/6v/q/+r/6v/p/+j/6v/r/+r/6P/o/+j/6P/q/+r/
6v/q/+j/6P/o/+j/6P/o/+j/6P/o/+j/6P/o/+b/5v/m/+b/5v/m/+b/5v/o/+j/6P/o
/+r/6v/q/+r/6//s/+3/7v/w//D/8P/w//H/8v/z//T/8v/y//L/8v/w//D/8P/w/+7/
7v/u/+7/7P/q/+j/5v/o/+j/6P/o/+j/6P/o/+j/5v/m/+b/5v/k/+T/5P/k/+P/4v/h
/+D/4P/g/+D/4P/g/+D/4P/g/+D/4P/g/+D/4v/i/+L/4v/i/+L/4v/i/+T/5P/k/+T/
5v/m/w==
         </WaveFormData>
      </LeadData>
      <LeadData>
         <LeadByteCountTotal>10000</LeadByteCountTotal>
         <LeadTimeOffset>0</LeadTimeOffset>
         <LeadSampleCountTotal>5000</LeadSampleCountTotal>
         <LeadAmplitudeUnitsPerBit>4.88</LeadAmplitudeUnitsPerBit>
         <LeadAmplitudeUnits>��V</LeadAmplitudeUnits>
         <LeadHighLimit>2147483647</LeadHighLimit>
         <LeadLowLimit>268435456</LeadLowLimit>
         <LeadID>V5</LeadID>
         <LeadOffsetFirstSample>0</LeadOffsetFirstSample>
         <FirstSampleBaseline>0</FirstSampleBaseline>
         <LeadSampleSize>2</LeadSampleSize>
         <LeadOff>FALSE</LeadOff>
         <BaselineSway>FALSE</BaselineSway>
         <ExcessiveACNoise>FALSE</ExcessiveACNoise>
         <MuscleNoise>FALSE</MuscleNoise>
         <LeadDataCRC32>1821773063</LeadDataCRC32>
         <WaveFormData>
9P/0//T/9P/0//T/9P/0//T/9P/0//T/9P/0//T/9P/y//L/8v/y//L/8v/y//L/8v/y
//L/8v/w//D/8P/w//D/8P/w//D/7v/u/+7/7v/s/+z/7P/s/+r/6v/q/+r/6v/q/+r/
6v/q/+r/6v/q/+j/6P/o/+j/6P/o/+j/6P/q/+r/6v/q/+j/6P/o/+j/6P/o/+j/6P/o
/+j/6P/o/+j/6P/o/+j/6P/o/+j/6P/m/+b/5v/m/+j/6P/o/+j/5v/m/+b/5v/m/+b/
5v/m/+T/5P/k/+T/5v/m/+b/5v/m/+b/5v/m/+b/5v/m/+b/5v/m/+b/5v/m/+b/5v/m
/+b/5v/m/+b/5v/m/+b/5v/k/+T/5P/k/+b/5v/m/+b/5v/m/+b/5v/m/+b/5v/m/+b/
5v/m/+b/5//n/+f/5//o/+j/6v/r/+r/6//r/+v/7f/v/+//8P/w//D/8f/x//L/8v/y
//L/8v/y//T/9P/z//P/8//x//D/7//v/+//7f/v/+//7//t/+3/7f/t/+//7v/u/+7/
6v/o/+b/5v/l/+T/4//j/+P/4//i/+L/4v/i/+L/4v/k/+P/4//j/+P/5P/k/+T/4v/i
/+L/4v/i/+L/4v/i/+T/5P/l/+r/8f/6////AgAGAA4AHgA3AFoAhACvANwACAE0AWAB
dAFNAQEBvgCGAEEABADk/9D/vf+y/67/r/+x/7D/sv+4/8P/zf/X/97/4f/j/+X/5v/m
/+X/5f/l/+X/5f/l/+X/5f/m/+b/5v/n/+f/5//n/+f/5//n/+f/5//p/+n/6f/q/+j/
6P/o/+j/6P/o/+j/6P/q/+r/6//r/+v/6//r/+z/7P/s/+z/7P/s/+z/7P/s/+r/6//r
/+v/7f/t/+7/7v/u/+7/7v/u/+//7//v/+//8P/w//H/8v/y//L/8v/0//T/9P/1//X/
9f/1//f/9//6//r/+//8//3//////wAAAAAAAAIAAgADAAQABQAGAAUABQAFAAYACQAK
AAsADAANAA0ADgAPAA4ADgAPABAAEgATABQAFAAUABUAFQAVABUAFgAWABcAFwAYABgA
GQAaABsAGwAbAB0AHQAdAB0AHQAbABoAGgAZABgAFwAVABMAEQAPAA0ACwAJAAcABgAF
AAQAAgD+//3/+//6//n/+//6//n/+f/5//j/9//3//f/9v/2//b/9v/3//f/9//1//X/
9P/0//X/9v/2//b/9v/2//b/9v/1//T/9P/1//f/9//4//j/9v/1//T/9P/2//f/9//4
//f/9//2//X/9v/2//f/+P/4//j/+P/3//f/9//2//b/+P/3//f/9//1//X/9f/0//T/
9P/0//T/9P/z//P/8//z//P/8v/y//L/8v/y//L/8v/x//H/8f/x//H/8f/y//L/8v/y
//L/8f/w//D/8P/y//L/8v/y//L/8v/x//H/8f/x//H/8f/v/+//7//v/+7/7v/u/+7/
7v/u/+7/7v/u/+7/7v/u/+//7//u/+7/7v/v/+//7//u/+7/7v/v//H/8P/w//D/7v/v
//D/8P/v/+//7//u/+7/7//w//H/7//v/+//7//w//D/8P/w//D/8P/x//H/7//x//L/
8v/y//L/8v/w//D/8P/w//D/8P/w//D/8P/w//D/8P/w//D/8P/w//D/8P/w//D/8f/x
//H/8f/y//L/9P/1//b/9//3//f/9//5//n/+v/8//z//f/9//z//P/8//z//P/8//7/
/v/////////9//r/+f/5//n/+f/7//v/+//5//n/+f/5//n/+P/4//j/+P/2//T/9P/z
//L/8f/x//H/8f/w//D/8P/w//D/8P/w/+//7//v/+//8P/w//D/8P/w//D/8P/y//L/
8v/y/+7/8P/z//b/+/8EAAsAEgAWABwAJgA7AFoAgACrANgAAgEuAVwBfgF1AS8B2gCe
AGEAIAD0/+D/z/+6/7L/s/+7/8D/wP/E/8//2//j/+z/8f/z//P/9P/0//X/9f/1//X/
9f/1//X/9f/2//b/9v/3//f/9//3//f/9f/1//X/9f/3//f/9//4//j/+P/4//j/+P/4
//j/+P/4//j/+f/5//f/9//3//j/+P/4//j/+P/4//j/+P/4//j/+f/5//n/+f/5//r/
+v/4//j/+P/4//n/+f/5//n/+v/6//v//P/8//z//P/+/wAAAAABAAEA/////wEAAQAC
AAIAAwAEAAUABwAHAAgACgAKAAwADAANAA4ADwAQABEAEQARABIAFQAWABcAGAAZABkA
GgAbABsAGgAaABoAHAAdAB4AHgAcAB0AHQAdAB0AHgAeAB8AHwAgACAAIQAiACMAIwAj
ACUAJQAlACUAJQAjACIAIgAhACAAHwAdABsAGQAXABUAFQATABEAEAAQABAADwAMAAkA
BwAGAAUABwAGAAUABQAFAAQAAwADAAMAAgACAAIAAgADAAMAAwADAAMAAgACAAEAAgAC
AAIABAAEAAQABAAFAAQABAAFAAUABQAGAAYABgAFAAQABAAEAAUABQAGAAUABQAEAAMA
BQAEAAQABAAEAAQABAADAAUABQAEAAQABAADAAMAAwAFAAUABQAEAAIAAgACAAIAAgAB
AAEAAQD//////v/+/wAAAAAAAAAAAAD////////9//3//f/+//7//v/+//7//f/8//z/
/P/+//7//v/+//7//v/9//3//f/9//3//f/9//3//f/9//z//P/8//z//v/+//7//v/+
//7//v/+//3//f/8//z//P/9//3//f/8//z//P/9//3//P/8//z/+v/7//z//P/7//v/
+//6//r/+//8//3//f/9//3//f/8//z//P/8//7//v///////f/9//z//v/+//7//v/8
//z//P/8//z//P/8//z//v/+//7//v/8//z//P/8//z//P/8//z/+v/6//r/+v/8//z/
/P/8//z//P/9//3/+//7//z//P8AAAEAAgADAAMAAwADAAUAAwAEAAQABAAHAAcACAAI
AAYABgAGAAYACgAKAAkACQALAAkACAAHAAcABwAFAAcABwAHAAcABwAFAAUABQAEAAYA
BgAEAAIAAAAAAP///v/9//3//f/9//z//P/8//z//P/8//z/+//7//v/+//8//z//P/8
//z//P/8//z//P/+//7//v/+/wMACgAPABQAGQAaACAALAA8AFcAfgCoANEA/gAoAVQB
eAF2AT8B9QC8AIAAOwAGAOz/3P/P/8r/zP/N/8v/yv/O/9T/3f/n/+//9v/7//3////+
//z//P/9//7////9//3//f/9//7//v/+////AQABAAEAAQD//////////////////wAA
AAAAAAAAAAAAAAAAAAAAAAAAAAABAAEAAQABAAEAAgAAAAAAAAAAAAIAAgACAAIAAgAD
AAMAAwAFAAUABgAGAAYABgAGAAYABwAHAAcABwAIAAgACQAKAAgACAAIAAoADAAMAA0A
DQANAA0ADwAPABAAEAARABIAEQATABMAFAASABIAFAAUABUAFgAXABgAGQAZABkAGgAd
AB4AHwAgACEAIQAiACMAJAAkACUAJgAmACcAKAAoACkAKwAsAC0ALQAuAC4ALwAxADIA
MgAzADIAMwAzADMANwA3ADcANwA5ADcANgA2ADMAMgAxAC8ALQArACkAJwAlACMAIQAg
AB8AHgAcABgAFwAVABQAEwAVABQAEwATABEAEAAPAA8ADQAMAAwADAAMAA0ADQANAA0A
DQAMAAwADQAOAA4ADgAOAA4ADgAOAA0ADAAMAA0ADQANAA4ADgAOAA0ADAAMAAwADQAN
AA4ADwAPAA4ADQANAAwADAAMAAwADAAMAAsACQAJAAgACAAIAAcABwAHAAcABwAHAAYA
BgAGAAYABgAIAAcABwAHAAcABwAGAAYABAAEAAQABAAEAAMAAwADAAUABQAFAAYABgAG
AAYABgAFAAQABAAEAAQABAAEAAQABAAEAAMAAwADAAMAAwADAAMAAwADAAMAAgACAAIA
AgACAAIAAgACAAIAAgACAAIAAQABAAAAAAACAAMAAwADAAAAAAAAAAEAAQAAAAAAAAD+
////AAAAAP////////7/////////////////AAAAAAAAAAAAAAAAAAAAAAAA/v/+////
//8BAAEAAgACAAMAAwADAAMAAwADAAMABQAFAAYABgAGAAcABwAIAAgACAAIAAgACAAI
AAgABwAHAAcABQAEAAMAAwADAAEAAwADAAMAAwADAAMAAwADAAIAAgACAAAA/v/6//r/
+f/4//f/9//3//f/9v/2//b/9v/4//j/+P/3//f/9//3//j/+P/4//j/+P/6//r/+v/6
//j/+P/2//j/+/8CAAcADgAVABYAGgAgADAASQBsAJYAwQDuABgBRgFyAYwBbwEjAdoA
ogBhACAA+P/k/9P/wv+8/7//w//G/8b/zP/X/+H/6f/w//X/+f/7//r/+v/5//n/+f/5
//n/+f/5//n/+v/6//r/+//5//n/+f/5//n/+f/5//n/+f/5//n/+v/6//r/+v/6//z/
/P/8//z/+v/6//v/+//7//v/+//8//r/+v/6//r/+v/6//r/+v/6//v/+//7//v/+//8
//z//P/8//z//P/9//3//f/9//7//v///wAA/v/+//7/AAAAAAAAAQABAAMAAwAFAAUA
BgAGAAcACAAHAAkACQAKAAwADAAOAA4ADgAOAA4ADgARABEAEQASABMAFAAVABYAFwAX
ABgAGQAcABwAHQAeABwAHQAeAB4AHAAdAB0AHQAfACAAIAAhACEAIgAiACMAIgAjACMA
IwAlACUAJQAlACUAIwAiACIAHwAeAB0AGwAXABUAEwARAA8ADQALAAoACQAIAAYAAgAB
AP///v/9//3//P/7//v/+f/4//f/9//2//b/9//4//b/9//3//f/9//3//b/9v/1//b/
9v/2//b/9v/2//b/9v/2//f/+f/3//f/+P/4//r/+f/4//j/+P/5//n/+v/5//n/+P/3
//n/+P/4//j/9v/2//b/9f/1//X/9P/0//T/8//z//P/9f/1//X/9P/0//T/9P/0//L/
8f/x//H/8f/x//D/8P/y//L/8v/y//D/7//v/+//8f/x//H/8v/x//D/7//u/+//7v/u
/+7/7v/u/+7/7v/u/+7/7f/t/+3/7f/t/+3/7f/t/+3/7f/u/+7/7v/u/+7/7v/u/+7/
7P/s/+z/7P/t/+3/7P/s/+r/6//r/+v/7P/s/+z/7f/t/+z/7P/s/+r/6//s/+z/7f/t
/+3/7P/r/+v/6//r/+v/6//r/+v/7P/s/+z/7P/s/+z/7f/t/+3/7f/s/+z/7P/s/+z/
6v/q/+r/6v/s/+z/7P/s/+r/6v/q/+r/7P/s/+z/7P/r/+v/6//r/+z/7P/u/+//8P/x
//H/8f/x//P/8//0//T/9P/1//X/9v/2//b/9v/0//T/9v/2//f/9//3//X/8v/x//H/
8f/x//P/8//z//P/8//z//P/8f/w//D/8P/w/+7/7P/s/+n/6P/n/+f/6f/p/+j/6P/m
/+b/5v/m/+j/5//n/+f/5//o/+j/6P/o/+j/6P/o/+b/5v/m/+b/6P/q/+v/8P/3/wAA
BQAIAA4AGAAsAEkAbgCWAMEA7AAYAUYBbgFyATkB4wCgAGgAJwDw/9b/xv+1/6r/qv+t
/7X/tv+4/8D/z//Z/+H/5v/p/+v/6//s/+r/6//r/+v/6//t/+3/7f/t/+z/7P/s/+3/
7f/t/+3/7f/t/+3/7f/t/+3/7f/t/+7/7v/u/+7/7v/u/+7/7v/u//D/8P/x//H/7//v
/+//8P/w//D/8P/w//D/8P/w//D/7v/v/+//7//x//H/8v/y//D/8P/w//D/8//z//P/
8//0//T/9f/2//b/9v/2//j/9v/2//f/9//5//n/+//7//z//P/9//7///8BAAEAAgAC
AAIABAAEAAUABgAHAAgABwAHAAcACAAJAAoACwAMAA0ADQAOAA8AEAAQABEAEgAUABUA
FgAWABYAFwAXABcAFwAYABgAGQAZABoAGgAbABoAGwAbABsAHwAfAB8AHwAfAB0AHAAc
AB0AHAAbABkAFwAVABMAEQANAAsACQAIAAgACAAHAAQAAwABAAAA//////7//f/9//3/
/P/7//v/+v/6//v//P/8//3//f/9//v/+//6//r/+//8//z//P/6//r/+v/6//n/+P/4
//n/+//7//z//P/+//3//P/8//r/+//7//z//f/9//z/+//8//z//f/+//7//v/+//3/
+//7//r/+v/8//v/+//7//n/+f/5//j/+v/6//r/+v/8//v/+//7//n/+f/4//j/+P/4
//j/+P/4//f/9//3//n/+f/5//r/+P/4//j/+P/3//b/9v/2//b/9v/2//b/9v/2//X/
9f/z//P/8//z//X/9f/1//X/9P/0//T/9P/0//T/9P/0//T/9P/0//T/8//z//L/8v/w
//H/8f/x//L/8v/y//P/8//y//L/8v/w//H/8v/y//H/8f/x//D/8f/x//H/8f/v/+//
7//v/+//8P/x//L/8v/y//P/8//x//H/8v/y//L/8v/y//L/8v/y//L/8v/y//L/8v/w
//D/8P/w//L/8v/y//L/8//z//P/8//0//T/9v/3//r/+//7//v/+//9//3//v/8//z/
/f/9/wAAAAAAAAAAAAAAAAIAAgABAAEAAQD///z/+//7//v/+f/7//v/+//9//3//f/9
//3//P/8//z/+v/4//b/9v/1//T/8//z//P/8//y//L/9P/0//T/9P/y//H/8f/x//H/
8v/y//L/8v/y//L/8v/y//L/8v/y//T/9P/3//z/AwAIAAsADAAOABYAKABDAGYAkAC9
AOYADgE8AWgBdgFTAQ0B0ACYAFMAFADy/97/zf/C/8L/xf/F/8L/xv/M/9H/2f/j/+z/
8f/3//n/+v/6//f/9//3//f/9//3//f/9//6//r/+v/7//v/+//7//v/+//7//v/+//5
//n/+f/6//r/+v/6//r//P/8//z//P/6//r/+//7//3//f/9//7//v/+//7//v/8//z/
/P/8//7//////////////wAAAAAAAAAAAAAAAAEAAQABAAEABAAEAAUABgAGAAYABgAI
AAcABgAGAAUABwAHAAkACQAKAAoACwAMAA0ADwAPABAAEAAQABIAEgARABIAEwAUABcA
FwAXABgAGQAaABsAHAAdAB0AHgAfACIAIgAjACQAJAAlACYAJgAmACcAJwAnACcAKAAo
ACkAKwAsACwALQAuAC8ALwAvADEAMQAxADEAMgAxADEAMgAwAC4ALAApACcAJQAjACEA
IQAfAB0AHAAZABgAFgASABEADwAOAA0ADQAMAAsACwALAAoACQAJAAkACAAIAAgABwAH
AAYABQAHAAcABgAGAAUABgAGAAYABgAGAAYABgAHAAYABgAHAAcABwAIAAgACAAHAAYA
BgAGAAcABwAIAAcABwAGAAUABwAGAAYABgAEAAQABAADAAUABQAEAAQABAADAAMAAwAB
AAEAAQAAAAAAAAAAAAAA/v/9//3//f///////v/+//7//v/+//7/AAD////////9//3/
/f/+//z//P/8//z//f/8//z//P/6//r/+v/6//r/+v/5//n/+v/7//z//f/7//v/+//7
//z//P/8//z/+v/6//r/+v/6//r/+v/6//3//f/8//z/+v/7//v/+//8//z//P/9//v/
+v/6//r/+v/7//z//P/7//v/+//6//n/+f/5//n/+f/5//n/+f/6//r/+P/4//j/+P/4
//j/+P/4//j/+P/5//n/+f/5//r/+v/8//3//v////3//f/9//////8AAAAAAAABAAEA
AgACAAIAAgACAAIABAAEAAMAAwABAP///v/9//3//f/7//3//f/9//3//f/9//3//f/8
//z//P/6//j/9P/0//P/8v/z//P/8//z//L/8v/y//L/8P/w//D/7//x//H/8f/y//L/
8v/y//L/8v/y//L/8v/w//D/8P/w//P/+P///wYADQAQABQAHAAuAEcAbACWAMMA8AAe
AUoBdgGIAV8BEQHMAJQAUwAUAPD/3v/L/7z/uP+7/7//vv/A/8j/0//f/+f/7P/v//P/
8//0//T/8//z//P/8//z//P/8//z//T/9P/0//X/9f/1//X/9f/1//X/9f/1//f/9//3
//j/9v/2//b/9v/4//j/+P/4//j/+P/5//n/+f/5//n/+v/6//r/+v/6//r/+v/6//r/
+v/7//v/+//9//3//v/+//z//P/8//z////////////+//7///8AAAIAAgACAAQABAAE
AAUABQAFAAUABwAHAAgACAAJAAoACQALAAsADAAOAA4AEAAQABEAEgATABQAFQAVABUA
FgAXABgAGQAaABsAGwAcAB0AHgAeAB8AIAAeAB8AIAAgACAAIQAhACEAIwAkACQAJQAj
ACQAJAAlACYAJwAnACcAJwAnACcAJwAnACUAJAAkACMAIgAhAB8AGwAZABcAFQATABEA
DwAOAA0ADAAKAAYABQADAAIAAQADAAIAAQABAP///v/9//3//f/8//z//P/8//3//f/9
//v/+//6//r/+f/6//r/+v/6//r/+v/6//v/+v/6//v/+//7//z//P/8//v/+v/6//r/
+//7//z/+//7//r/+f/7//r/+v/6//r/+v/6//n/+f/5//j/+P/6//n/+f/5//f/9//3
//b/+P/4//j/+P/2//X/9f/1//f/9//2//b/9v/2//b/9v/2//X/9f/1//P/8//z//T/
9P/0//T/9P/z//L/8v/y//T/9P/0//T/9P/0//P/8//z//P/8//z//P/8//z//P/9P/0
//T/9P/0//T/9P/0//L/8v/y//L/8//z//L/8v/y//P/8//z//D/8P/w//H/8//y//L/
8v/w//H/8v/y//P/8//z//L/8f/x//H/8f/x//H/8f/x//H/8v/z//T/8v/y//P/8//x
//P/9P/y//L/8v/y//D/8P/w//D/8v/y//L/8v/y//L/8v/y//L/8v/y//L/8v/y//L/
8v/y//L/8v/y//L/8v/y//L/8v/y//L/8v/w//D/8f/x//L/8//1//b/9f/1//X/9f/3
//f/9//5//n/+v/6//r/+//7//z//P/+//7//v/+//7//v/9//3//f/7//r/+f/3//f/
9f/3//n/+f/5//n/+f/5//n/+P/2//b/9P/y//L/8v/x//D/7f/t/+3/7f/s/+z/7P/s
/+z/7P/s/+v/6//r/+v/7P/u/+7/7v/u/+7/7v/u/+7/7v/u/+7/7v/v//T/+f8CAAcA
DAAOABIAHgA1AFYAfgCpANQAAAEqAVYBeAFrASUB1ACYAF0AGgDs/9j/xf+0/6z/r/+1
/7r/vP++/8n/0//b/+T/6f/t/+//7v/u/+3/7f/t/+3/7//v/+//7//w//D/8P/x/+//
7//v/+//8f/x//H/8f/x//H/8f/y//L/8v/y//L/8v/y//L/8v/w//D/8f/x//P/8//z
//T/8v/y//L/8v/0//T/9P/0//T/9f/1//X/8//z//T/9P/2//b/9v/2//X/9f/1//X/
9v/2//f/+P/4//j/+P/6//r/+v/7//v//f/9///////+//7///8AAP//AQABAAIABAAE
AAYABgAFAAYABwAIAAsACwALAAwADAAMAAwADAAPAA8AEAARABAAEAARABIAEgATABQA
FAAUABUAFQAVABUAFgAWABcAFwAYABgAGQAaABsAGwAbAB0AHQAdAB0AHwAdABwAHAAb
ABoAGQAXABcAFQATABEADwANAAsACgAIAAgABwAEAAUAAwACAAEA///+//3//f/9//z/
+//7//r/+v/7//z/+v/7//v/+//7//v/+v/6//n/+v/6//r/+v/6//r/+v/6//r/+//9
//z/+//7//r//P/7//r/+v/6//v/+//8//v/+//6//n/+//6//r/+v/6//r/+v/5//v/
+//6//r/+v/5//n/+f/3//f/9//2//j/+P/4//j/9v/1//X/9f/3//f/9v/2//b/9v/2
//b/9v/1//X/9f/1//X/9f/2//T/9P/0//T/9P/0//X/9v/0//T/9P/0//b/9v/1//X/
9f/1//X/9f/0//P/8v/x//L/8v/y//L/8v/y//L/8v/0//T/9P/0//X/9f/0//T/9P/1
//X/9f/0//T/9P/1//X/9P/0//T/9P/1//b/9v/3//f/9//2//X/9f/1//X/9f/1//X/
9f/0//T/9P/0//T/9P/1//X/9f/1//T/8v/y//L/8v/z//T/9f/2//b/9v/2//b/9v/2
//b/9v/2//b/9v/2//b/9v/2//b/+P/4//j/+P/2//b/9v/2//T/9P/1//X/9v/3//n/
+v/7//v/+//7//z//f/+/wEAAwAEAAQABAADAAMABAAEAAYABgAGAAYACAAIAAcABwAJ
AAcABgAFAAcABwAFAAcABgAFAAQAAwADAAMAAwACAAIAAgAAAP7//v/+//3//P/7//v/
+//7//z//P/8//z//P/8//z/+//6//n/+P/4//r/+v/6//r//P/8//z//P/8//z//P/8
/wEABgANABIAFQAWABoAJgA6AFUAfACoANMA/gAoAVQBfAF6AUcBAQHGAIYAPwAKAPD/
3v/P/8r/zv/P/83/zP/Q/9b/3f/l/+//+P/7//3/AQACAAIAAQABAAEAAQABAAEAAQAB
AAAAAAAAAAEAAwADAAMAAwADAAMAAwADAAEAAQABAAIAAgACAAIAAgADAAQABQAGAAYA
BgAHAAcABQAFAAUABgAGAAYABgAGAAYABgAGAAYACAAJAAkACQAHAAcACAAIAAgACAAI
AAgACwALAAsACwAKAAoACwAMAA4ADgAOABAADgAOAA8ADwARABEAEwATABQAFAAVABYA
FQAXABcAGAAaABoAHAAcABwAHAAcABwAHwAfAB8AIAAhACIAIwAkACUAJQAmACcAKAAo
ACkAKgAsAC0ALgAuAC4ALwAvAC8ALwAwADAAMQAzADQANAA1ADgAOQA5ADkAOwA7ADsA
OwA7ADkAOAA4ADUANAAzADEAMQAvAC0AKwApACcAJQAkACIAIgAhAB4AHQAbABoAGQAX
ABYAFQAVABUAFAATABMAEQAQABAAEAAOAA8ADwAPABEAEQAQABAADwAQABAAEAAOAA4A
DgAOAA4ADgAPABEADwAPABAAEAASABEAEAAQAA4ADwAPABAAEQARABAADwAPAA4ADgAO
AA4ADgAOAA0ADwAPAA4ADgAOAA0ADQANAA0ADQANAAwADAAMAAwADAAMAAsACwALAA0A
DQAMAAwACgAKAAoACgAKAAkACQAJAAkACQAJAAoACAAIAAgACAAJAAgACAAIAAgACAAI
AAgACAAIAAcABwAHAAcABwAHAAcABwAHAAcACAAIAAgACAAIAAgACAAIAAYABgAGAAYA
BwAHAAYABgAEAAUABQAFAAYABgAGAAcABwAGAAYABgAEAAUABgAGAAcABwAHAAYABQAF
AAUABQAFAAUABQAFAAYABgAGAAYABgAGAAYABgAGAAYABgAGAAYABgAGAAYABwAHAAcA
BwAIAAgACAAJAAoACwANAA0ADQAPAA0ADgAOAA4ADwAPABAAEAASABIAEgASABQAFAAT
ABMAEwARABAADwAPAA8ADQAPAA8ADwAPAA8ADwAPAA8ADgAOAA4ADAAKAAgACAAHAAYA
BQAFAAUABQAEAAQABAAEAAQABAAEAAMAAQABAAEAAgAEAAQABAAEAAQABAAEAAQABAAE
AAQABgAHAAoAEQAYAB8AIgAmAC4APgBZAH4AqADTAAABLAFYAYYBngF9AS8B5gCsAGkA
KgAEAPD/3f/O/8z/z//T/9L/1P/Y/+H/7f/3//7/AwAHAAcACAAIAAcABwAHAAcABwAH
AAcABwAIAAgACAAJAAsACwALAAsACQAJAAkACQAJAAkACQAKAAgACAAIAAgACgAKAAoA
CgAIAAgACQAJAAsACwALAAwACgAKAAoACgAMAAwADAAMAAoACwALAAsACwALAAwADAAO
AA4ADgAOAA8ADwAPAA8AEAAQABEAEgASABIAEgAUABQAFAAVABUAFQAVABcAFwAWABYA
FwAYABkAGwAbABwAHAAcAB4AHgAdAB4AHwAgACMAIwAjACQAJQAmACcAKAApACkAKgAr
ACwALAAtAC4AMAAxADIAMgAyADMAMwAzADEAMgAyADMANQA2ADYANwA4ADkAOQA5ADkA
OQA5ADkAOwA5ADgAOAA1ADQAMwAxAC8ALQArACkAJQAjACEAIAAeAB4AHQAaABsAGQAY
ABcAFgAUABIAEQATABIAEQARABEAEAAQABAADwAPAA4ADQAPAA8ADgAOAA8AEAAQABAA
EAAQABAAEAAPAA4ADgAPAA8ADwAQABAAEgARABAAEAAOAA8ADwAQABEAEQAQAA8AEQAQ
ABAAEAASABIAEgARABEAEQAQABAADgANAA0ADQAPAA8ADwAOAA4ADgAOAA4ADAALAAsA
CwALAAsACgAKAAoACgAKAAoADAALAAsACwAJAAkACQAKAAgACAAIAAgACAAIAAkACgAK
AAoACgAKAAoACgAJAAkACQAJAAkACQAHAAcABwAHAAgACAAIAAgABgAGAAYABgAIAAgA
CAAIAAcABwAGAAYABgAHAAcABwAIAAgACAAJAAcABgAGAAYABgAHAAgACAAHAAcABwAG
AAcABwAHAAcABwAHAAcABwAGAAYABgAGAAYABgAHAAcABwAHAAYABgAGAAYABgAIAAgA
CAAIAAYABgAGAAYACAAIAAgACAAIAAgACAAIAAgACAAIAAgACAAIAAgACAAKAAoACgAK
AAsADAANAA4AEAAQABAAEAAQABAAEAAQABIAEgASABIAEgASABIAEgAUABQAFAAUABQA
FAAUABQAEQAQAA8ADgAQABAAEAAQABIAEgASABIAEQAQAA8ADgANAAwACwAKAAkACAAH
AAYABgAGAAYABgAEAAQABAAEAAQABAAEAAQABgAGAAYABgAGAAYABgAGAAYABgAGAAYA
CAAIAA==
         </WaveFormData>
      </LeadData>
      <LeadData>
         <LeadByteCountTotal>10000</LeadByteCountTotal>
         <LeadTimeOffset>0</LeadTimeOffset>
         <LeadSampleCountTotal>5000</LeadSampleCountTotal>
         <LeadAmplitudeUnitsPerBit>4.88</LeadAmplitudeUnitsPerBit>
         <LeadAmplitudeUnits>��V</LeadAmplitudeUnits>
         <LeadHighLimit>2147483647</LeadHighLimit>
         <LeadLowLimit>268435456</LeadLowLimit>
         <LeadID>V6</LeadID>
         <LeadOffsetFirstSample>0</LeadOffsetFirstSample>
         <FirstSampleBaseline>0</FirstSampleBaseline>
         <LeadSampleSize>2</LeadSampleSize>
         <LeadOff>FALSE</LeadOff>
         <BaselineSway>FALSE</BaselineSway>
         <ExcessiveACNoise>FALSE</ExcessiveACNoise>
         <MuscleNoise>FALSE</MuscleNoise>
         <LeadDataCRC32>2026906227</LeadDataCRC32>
         <WaveFormData>
+P/4//j/+P/4//j/+P/4//b/9v/2//b/9v/2//b/9v/0//T/9P/0//T/9P/0//T/9P/0
//T/9P/y//L/8v/y//T/9P/0//T/8v/y//L/8v/w//D/8P/w//D/8P/w//D/8P/w//D/
8P/y//L/8v/y//D/8P/w//D/8P/w//D/8P/w//D/8P/w//D/8P/w//D/8P/w//D/8P/u
/+7/7v/u//D/8P/w//D/7v/u/+7/7v/u/+7/7v/u/+7/7v/u/+7/8P/w//D/8P/w//D/
8P/w/+7/7v/u/+7/7v/u/+7/7v/w//D/8P/w//D/8P/w//D/7v/u/+7/7v/u/+7/7v/u
/+7/7v/u/+7/7v/u/+7/7v/u/+7/7v/u/+7/7v/u/+7/7v/u/+7/7v/u/+7/7v/u/+z/
7P/s/+z/7v/u/+7/8P/u/+//7//x//H/8f/x//H/8v/0//T/9P/3//f/9//3//j/+f/5
//n/9//3//n/+f/7//v/+//5//j/+P/4//n/+f/4//j/+P/2//f/9//3//b/9v/2//T/
8//w/+7/7v/v/+7/7v/u/+z/7P/r/+v/7f/t/+3/7f/s/+z/7P/s/+z/7P/s/+z/7P/s
/+z/7P/r/+v/6v/q/+z/7f/v//H/9////wIAAgADAAgAFAAoAEMAYACAAJ4AwADiAAUB
EgHwALcAjQBtAEIAGwAJAP7/8P/j/9z/2f/W/9H/0f/U/9r/3//m/+n/7P/u/+//8f/x
/+//7//v/+//7v/u/+7/7v/u/+7/7v/v/+3/7f/t/+3/7//v/+//7v/u/+//7//v/+//
7//v/+//7//v//D/8P/w//D/8P/x//P/8v/y//L/8v/y//L/8v/y//L/8v/y//D/8f/y
//L/9P/z//P/8//1//X/9f/1//T/9f/1//X/9f/2//b/9v/4//j/+f/5//r/+v/7//v/
+//7//3//f/9//3///8AAAEAAQACAAMAAwADAAMAAwAFAAUABQAHAAgACAAJAAoADQAN
AA4ADwAOAA4ADgAPAA8AEQARABIAEwAUABQAFAAVABUAFQAWABcAFwAYABgAGAAaABsA
GwAbABsAGwAcABwAHAAcABwAGwAaABkAGAAXABYAFAATABEADwAOAAwACgAJAAcABgAF
AAQAAgABAAEA///9//z//P/8//z//P/6//r/+P/4//j/+P/4//j/+v/6//r/+f/5//n/
+f/5//v/+//8//z//P/8//z/+//7//z//P/8//z//P/8//3//f/9//3//f/+//7//v/+
//3//f/9//3//f/9//z//P/8//3//f/9//3//P/8//z//P/8//z//P/6//r/+v/5//n/
+f/5//n/+v/6//n/+f/7//v/+//7//v/+//7//v/+v/6//r/+v/5//n/+v/6//n/+f/5
//n/+//7//v/+//7//v/+//7//n/+f/6//r/+//7//v/+//5//n/+f/5//v/+v/6//v/
+v/6//r/+v/6//r/+v/6//r/+v/6//r/+v/6//r/+f/7//v//P/8//r/+v/6//r/+v/6
//r/+v/6//r/+v/5//v/+v/6//r/+v/6//v/+//7//v/+//6//r/+v/6//r/+v/6//r/
/P/8//z//P/6//r/+v/6//z//P/8//z//P/8//z//P/8//z//P/8//z//P/8//z//P/8
//z//v/+//////8BAAEAAQABAAEAAgAEAAQABAAFAAUABQAFAAQABQAFAAUABQAFAAcA
BwAHAAcABwAFAAIAAgACAAMABQAEAAQABAAGAAcABwAHAAYABgAGAAQAAwAAAP7//v/9
//z//P/8//z//P/7//v/+f/5//n/+f/6//r/+v/6//r/+v/6//r/+v/6//r/+v/7//v/
+v/6//r/+//9/wEABQANABIAFgAVABgAIgAyAEkAZgCEAKYAxgDoAAsBKAEcAeMApQCB
AFwAMQAXAAwA/v/v/+b/4f/i/+P/4f/i/+r/8f/2//3/AAACAAMAAQABAAEAAQABAAEA
AAAAAAAAAAACAAIAAgADAAEAAQABAAEAAwADAAMAAgACAAMAAwADAAEAAQABAAEAAQAB
AAIAAgAAAAAAAAABAAEAAAAAAAAAAgACAAIAAgACAAIAAgACAAIAAwAEAAQAAgABAAEA
AQADAAMAAwADAAMAAwACAAEAAwAEAAQABAAEAAQABQAFAAYABgAHAAcABwAHAAkACQAL
AAsADQAOAA8ADwAQABEAEQARABEAEQATABMAEwAVABQAFAAVABYAGQAZABoAGwAeAB4A
HgAfAB0AHwAfACAAIQAiACIAIgAjACMAIwAkACUAJQAmACYAJAAmACcAJwApACkAKQAq
ACwALAAsACwAKwAqACkAKAAnACYAJAAjACEAHwAeABwAHAAbABkAGAAVABQAEgARAAsA
BwADAAAA/v/+//7//v/+//7//P/8//z//P/8//z/+v/6//r/+f/5//n/+f/5//v/+//8
//z//P/8//z/+//5//r/+v/6//r/+v/6//v//f/9//3//f/8//z//P/8//3//f/9//3/
/f/9//z//P/8//3//f/9//3//P/8//z//P/8//z//P/+//7//v/9//3//f/9//3//P/8
//v/+//5//n/+f/5//v/+//7//v/+v/6//r/+v/5//n/+v/6//n/+f/5//n/+//7//v/
+//7//v/+//7//n/+f/6//r/+f/5//n/+f/7//v/+//7//v/+v/6//v//P/8//z//P/8
//z//P/8//z//P/8//z//P/8//z/+//9//3//v/+//z//P/8//z//P/8//z//P/+//7/
/v/9/////v/+//7//v/+///////9//3//f/8//7//v/+//7//v/+//7//v/+//7//v/+
//7//v/+//3//P/7//r/+v/6//r/+v/4//j/+P/4//j/+P/4//j/+P/4//j/+P/2//b/
9v/2//j/+P/4//j/+P/6//r/+//7//3//f/9//3//f/+/wAA/v/+//////8BAAEAAgAD
AAEAAQABAAEABQAFAAUABQAHAAUABAAEAAQABQAFAAQABAAEAAQABQAFAAUABAAEAAQA
AgABAP7//v/+//3//P/6//r/+v/6//n/+f/5//n/+f/5//j/+P/4//j/+P/4//j/+P/4
//j/+P/4//n/+f/4//b/9v/5//3/AwAJAAsADgAOABEAGAAkADoAVQB0AJAAsgDSAPYA
EQEKAdwAqwCJAGUAOAAbAA0AAAD0/+3/6P/l/+D/3f/d/+L/5v/t//L/9//6//r/+//5
//n/+f/5//n/+f/4//j/+P/4//j/+P/4//n/+//7//v/+//5//n/+f/4//r/+//7//v/
+//7//v/+//8//3///8AAAAAAAAAAAEAAQAAAAAAAAD+//7//v/+/wAAAAAAAAAAAAAB
AAIAAgAEAAMAAwADAAMAAwADAAMAAgADAAMAAwADAAQABAAEAAQABAAFAAUABAAEAAUA
BQAHAAcACQAJAAcABwAJAAoACwALAAwADQANAA0ADQANAA8ADwAPABEAEgASABMAFAAV
ABUAFgAXABgAGAAYABkAGQAbABsAHAAdAB4AHgAeACEAIQAhACIAIwAjACQAJAAiACQA
JQAlACcAJwAnACgAKAAoACgAKAApACgAJwAmACUAJAAiACEAHwAdABwAGgAWABUAEwAS
ABEAEAAOAA0ADQALAAkACAAIAAgACAAIAAgACAAGAAYABAAEAAQABAAEAAQABAADAAMA
AwADAAMABQAFAAYABgAGAAYABgAFAAUABgAGAAYABgAGAAYABwAGAAUABAADAAQABAAE
AAQAAwADAAMAAwADAAMAAgACAAIAAwADAAMAAwACAAIAAgAAAAAAAAAAAAAAAAAAAP//
AQABAAEAAQAAAAAA///////////////////////////+//7//v/+//////8AAAAA////
///////9//3//f/9//3//f/9//3/+//7//z//P/9//3//f/9//v/+//7//v//f/8//z/
/f/8//z//P/8//z//P/8//z/+v/6//r/+v/8//z//P/7//n/+f/6//r/+v/6//r/+v/6
//r/+v/6//r/+v/6//n/+f/4//j/+P/4//j/+v/4//j/+P/4//b/9v/2//b/9v/2//b/
9v/4//r/+v/7//n/+//7//v//f/9//7/AAD///7//v/9//////8AAAEAAQABAAEAAQAD
AAMAAwADAAMAAQAAAAAA/v///////v/+//7//v///wEAAQAAAAAA/v/8//v/+P/2//b/
9f/0//L/8v/y//L/8f/x//H/8f/x//H/8P/w//D/8P/w//D/8P/w//D/8P/u/+7/7//v
/+7/7v/u/+//8//3//3/AQAGAAgABwAMABgAKgBDAGIAgACgAMIA5AAHARgB/gDDAJMA
dQBMACMADQACAPT/5f/e/9n/2P/V/9P/1v/c/+P/6P/t//D/8v/z//P/8//z//P/8//z
//L/8v/y//L/8v/y//L/8//x//H/8f/x//H/8f/x//D/8P/x//H/8f/x//H/8f/x/+//
7//w//D/8P/w//D/8f/x//D/8P/w//L/8v/y//L/8v/y//L/8v/y//P/9P/0//T/8//z
//P/8//z//P/8//0//X/9f/1//X/9v/2//b/9P/0//X/9f/4//j/+f/5//n/+f/7//v/
+//7//3//v//////AAABAAEAAQABAAEAAwADAAMABQAGAAYABwAIAAkACQAKAAsADAAM
AAwADQANAA8ADwAQAA8AEAAQABAAEwATABMAFAATABMAFAAUABQAFgAXABcAFwAXABcA
GAAYABgAGAAYABcAFgAVABQAEQAQAA4ADQALAAkACAAGAAQAAwABAAAA///+//z/+//6
//n/+P/4//b/9v/2//b/9v/2//T/9P/0//T/9P/0//T/9P/0//P/9f/1//X/9f/z//P/
9P/0//T/9P/0//P/9f/2//b/9v/0//T/9P/1//X/9f/1//X/9P/0//T/9P/1//X/9f/1
//X/9f/0//T/9P/1//X/9f/3//b/9v/2//T/9P/0//T/9v/2//b/9f/z//P/8//z//L/
8v/x//H/8//z//P/8//z//P/8//z//L/8v/y//L/8f/x//L/8v/x//H/8f/x//P/8//z
//P/8//z//P/8//x//H/8v/y//H/8f/x//H/8f/x//H/8f/z//L/8v/z//L/8v/y//L/
8v/y//L/8v/x//D/7//u/+z/7P/s/+v/6//r/+z/7P/s/+z/7P/s/+z/7P/s/+z/7P/s
/+z/6//t/+z/7P/s/+z/7P/t/+3/7f/t/+3/7P/s/+z/7P/s/+z/7P/s/+z/7P/s/+z/
7P/s/+z/7P/s/+z/7P/s/+z/7P/s/+z/7P/s/+z/7P/q/+r/6v/s/+z/7f/t/+//8f/x
//H/8f/w//L/8v/y//X/9f/1//X/9P/1//X/9f/3//f/+f/5//f/9//3//X/9P/0//T/
9f/1//T/9P/0//b/9//3//f/9P/0//T/8v/x/+7/7P/s/+v/6v/q/+r/6v/q/+n/6f/p
/+n/6f/p/+r/6v/q/+r/6v/q/+r/6v/q/+r/6v/q/+v/6//q/+r/7P/t//H/9f/7/wEA
BAAGAAcADgAcADIATQBsAIwAqgDMAPAAEQEQAeAAoQB3AFcALgALAP3/8v/k/9n/0v/R
/9L/0f/R/9b/4P/n/+z/7//w//L/8//z//H/8f/x//H/8f/y//L/8v/y//L/8v/y//P/
8f/x//H/8f/v/+//7//u//D/8f/x//H/8//z//P/8//x//H/8v/y//L/8v/y//P/8//y
//L/8v/w//D/8P/w//L/8v/y//L/8P/x//L/8v/0//P/8//z//P/8//z//P/9P/1//X/
9f/1//b/9v/2//j/+P/5//n/+P/4//n/+f/3//f/+f/5//n/+f/7//z//f/9//7///8A
AAEAAgADAAMAAwADAAUABgAGAAcACAAHAAcACAAJAAwADAAMAA0ADQAPAA8AEAAPABAA
EAAQABEAEQARABIAEwATABQAFAASABQAFQAVABcAFwAXABgAGAAYABgAGAAXABYAFQAU
ABMAEgAQAA8ADQALAAoACAAIAAcABQAEAAUABAACAAEA///9//v/+v/6//r/+v/6//r/
+v/4//j/+v/6//r/+v/6//r/+v/5//n/+f/5//n/+f/5//r/+v/8//z//P/7//v//P/8
//z//P/8//z//f/9//3//f/9//r/+v/6//r/+//7//v/+//8//3//f/+//7/////////
/f/8//z//P/+//7//v/+//z//P/8//v/+//7//v/+//8//z/+//7//v/+//7//v/+f/5
//n/+f/2//b/9v/2//b/9//5//r/+f/5//n/+f/3//f/9//3//f/9//3//f/9f/1//b/
9v/2//f/+P/5//f/9//3//f/9//2//b/9//2//b/9v/2//j/+P/4//j/9v/2//b/9v/0
//T/9P/z//T/9f/3//j/9v/2//b/9v/0//T/9P/0//X/9v/3//f/9//2//b/9v/1//T/
9P/z//X/9f/1//T/9v/2//b/9v/2//b/9v/2//b/9v/2//b/9v/2//b/9v/2//b/9v/0
//T/9P/0//b/9v/2//b/9P/0//T/9v/4//n/+f/7//z//f/+//////8AAP///v//////
/////wAAAQABAAEAAwADAAUABQADAAMAAwABAAAAAAAAAAEAAQAAAAAAAAAAAAEAAQAB
AAAAAAAAAP7//f/6//j/+P/1//T/9P/0//b/9v/1//X/9f/1//X/9f/z//L/8f/w//D/
8P/w//D/8P/w//D/8P/x//H/8P/w//T/9f/1//n///8DAAYABAAFAAoAFgAqAEEAXgB+
AJwAvADgAP8ACAHoALkAlQB1AEgAIQANAAQA9v/r/+b/4f/c/9X/1f/a/9z/4f/o/+3/
8P/y//P/8//z//H/8f/x//H/8P/w//D/8P/w//D/8P/x//P/8//z//P/8//z//P/8v/y
//P/8//z//H/8f/x//H/8f/x//L/8v/y//L/8v/z//P/8v/y//L/9P/0//T/9P/y//L/
8v/y//T/9f/2//b/9P/z//P/8//1//X/9f/1//b/9//3//f/9//4//j/+P/4//j/+f/5
//r/+v/7//v/+//7//3//f/9//3///8AAP////8AAAEAAQABAAEAAQADAAMAAwAFAAYA
BgAHAAgACQAJAAoACwAMAAwADAANAA8AEQARABIAEwAUABQAFAAVABUAFQAWABcAFwAY
ABgAGAAaABsAGwAdAB0AHQAeABwAHAAcABwAHAAcABwAHAAaABgAFQATABMAEQAQAA4A
DAALAAkACAAFAAQAAgABAAEA///9//z//P/8//z//P/8//z/+v/6//r/+v/6//r/+v/6
//r/+f/3//f/9//3//f/9//4//j/+v/6//r/+f/5//r/+v/6//r/+v/6//v/+//7//v/
+//8//z//P/8//n/+f/5//n/+//7//r/+v/6//v/+//7//v/+v/6//r/+P/4//j/+P/4
//j/+P/3//X/9f/1//X/9P/0//P/8//1//X/9f/1//X/9f/1//X/9v/2//b/9v/1//X/
9v/2//X/9f/1//X/8//z//P/8//z//P/8//z//P/8//0//T/9f/1//X/9f/z//P/8//z
//P/8v/y//P/8v/y//L/8v/0//T/9P/0//T/9P/0//T/9P/0//T/8//z//P/9P/0//T/
9P/0//T/9P/0//T/9P/0//T/9P/z//X/9P/0//T/8v/y//P/8//1//T/9P/0//T/9P/0
//T/9P/0//L/8v/y//L/9P/2//b/9//3//n/+f/5//n/+f/6//z//P/8//3//f/9//3/
/v////3//f/9//3///////////////3//P/8//z//f/9//z//P/8//z//f/9//3//P/8
//z/+v/5//b/9P/0//P/8v/y//L/8v/y//H/8f/x//H/7//v/+7/7v/w//D/8P/w//D/
8P/w//D/7v/u/+//7//u/+7/8P/x//P/9//9/wMABgAGAAcADgAaAC4ARwBkAIQApADG
AOwADQEYAfYAuwCPAHEASAAhAA8ABAD0/+f/3v/b/9r/1//V/9j/4P/n/+z/8f/0//T/
8//1//P/8//z//P/8//w//D/8P/w//L/8v/y//P/8//z//P/8//z//P/8//y//L/8//z
//P/8//z//P/8//x//H/8v/y//L/8v/y//P/9f/0//T/9P/0//T/9P/0//T/9P/0//T/
8v/z//T/9P/0//P/8//z//X/9f/1//X/9v/3//f/9//3//j/+P/4//j/+P/5//n/+P/4
//n/+f/7//v//f/9//3//f///wAAAQABAAIAAwAFAAUABQAFAAcABwAHAAkACgAKAAsA
DAALAAsADAANABAAEAAQABEAEQATABMAFAAVABYAFgAWABcAFwAXABgAFwAXABgAGAAY
ABoAGwAbABsAGwAbABwAHAAcABwAHAAZABgAFwAWABUAFAASABEADwANAAwACgAGAAUA
AwACAAMAAgAAAP/////9//v/+v/6//r/+v/6//r/+v/4//j/+P/4//j/+P/6//r/+v/5
//f/9//3//f/+f/5//r/+v/6//r/+v/5//n/+v/6//r/+v/6//r/+//7//v/+//7//z/
/P/8//z/+//7//v/+//7//v/+v/6//r/+//7//v/+//6//r/+v/6//r/+v/6//r/+v/6
//n/9//3//f/9//4//j/9//3//f/9//3//f/9//3//f/9//2//b/9v/2//X/9f/2//b/
9//3//f/9//3//f/9//3//X/9f/1//X/9f/1//b/9v/1//X/9f/1//P/8//z//P/9f/0
//T/9f/2//b/9v/2//T/9P/0//T/9P/0//T/9P/0//T/9P/z//P/8//0//T/9P/0//T/
9P/0//T/9P/0//T/9P/0//P/9f/0//T/9P/0//T/9f/1//X/9f/1//T/9v/2//b/9v/0
//T/9v/0//T/9P/0//T/9P/0//T/9P/0//T/9P/0//T/9P/0//T/9P/0//T/9P/0//T/
9P/0//T/9P/0//T/9P/0//T/9P/0//T/9P/0//T/9P/0//T/9v/2//f/9f/3//f/9//5
//n/+v/8//r/+v/7//v/+//7//z//f///////////wEAAQABAAEAAQD///7//v/8//3/
/f/8//7//v/+//////////7//v/+//z/+//4//j/+P/3//b/9P/0//T/9P/z//P/8//z
//P/8//y//L/8v/y//L/8v/y//L/8v/y//T/9P/1//X/9v/0//T/9f/3//v/AQAFAAwA
DgANAA4AGAAoAD8AXAB8AJoAugDeAAEBGgEMAdMAlwB1AFIAJwALAAAA9P/l/9z/2f/Y
/9n/1f/W/9z/4//o/+3/8P/y//X/8//x//H/8f/x//H/8v/y//L/8v/0//T/9P/1//T/
8//y//H/8//z//P/8v/y//P/8//z//P/8//z//P/8f/x//L/8v/y//L/8v/z//P/8v/y
//L/8v/y//L/8v/y//L/8v/y//L/8//0//T/9P/z//P/8//z//P/8//z//T/9f/1//X/
9f/2//b/9v/2//b/9//3//r/+v/7//v/+//7//3//f/7//v//f/+//////8AAAEAAQAB
AAEAAQADAAMAAwAFAAQABAAFAAYABwAHAAgACQAKAAoACgALAAsADQANAA4ADwAQABAA
EAAPAA8ADwAQABEAEQASABIAEAASABMAEwAVABUAFQAWABYAFgAWABYAFwAWABUAFAAT
ABIAEAAPAA4ADQANAAwACAAHAAUABAADAAIAAAD///7//f/8//z/+v/6//r/+v/6//r/
+P/4//j/+P/4//j/+P/4//j/9//3//f/9//3//f/9//4//j/+P/4//j/9//5//r/+v/6
//r/+v/6//v/+f/5//n/+f/4//j/+P/4//n/+f/5//n/+f/5//j/+P/4//n/+f/5//n/
+P/4//j/+P/4//j/+P/4//j/+P/3//f/9//3//f/9v/2//X/9f/1//X/9f/1//X/9f/1
//X/9P/0//T/9P/z//P/9P/0//P/8//z//P/8//z//P/8//z//P/8//z//P/8//0//T/
8//z//P/8//z//P/8//z//H/8P/w//H/8v/y//L/8v/y//L/8v/y//L/8v/y//L/8v/y
//L/8f/v/+//8P/w//D/8P/w//D/8v/y//L/8v/y//L/8v/x//H/8P/w//D/8P/w//H/
8f/x//H/8f/w//L/8v/y//L/8P/w//D/8P/w//D/8P/y//L/8v/y//L/8v/y//L/9P/0
//T/9P/y//L/8v/y//L/8v/y//L/9P/0//T/9P/y//L/8v/y//L/8v/y//L/9P/2//b/
9//1//f/9//3//j/+f/7//7//v/+///////9//3//v//////////////AQABAAEAAQAB
AP///v/+//7///////7//v/+//7////9//3//P/8//7//P/7//j/9v/2//X/9P/y//L/
8v/y//P/8//z//P/8//z//L/8v/w//D/8P/w//L/8v/y//L/8v/y//P/8//y//L/8P/x
//f/+////wUABgAEAAUAEAAeADIATQBuAIwAqgDKAO4ACwEGAdwAqwCLAGMAOAAZAAkA
/v/y/+v/5v/f/9r/1f/X/9r/3v/j/+r/7//y//L/9f/3//f/9f/1//X/9f/0//T/9P/0
//T/9P/0//X/9f/1//X/9f/z//P/8//y//L/8//z//P/8//z//P/8//1//X/9v/2//b/
9v/2//f/9f/0//T/9P/2//b/9v/2//b/9v/2//b/9v/3//j/+P/2//X/9f/1//f/9//3
//f/+P/5//n/+f/5//r/+v/6//r/+v/7//v//P/8//3//f/7//v//f/9//3//f///wAA
AQABAAIAAwADAAMAAwADAAUABQAFAAcACgAKAAsADAALAAsADAANAA4ADgAOAA8AEQAT
ABMAFAAVABYAFgAWABcAFwAXABgAGQAZABoAGgAcAB4AHwAfACEAIQAhACIAIgAiACIA
IgAhACAAHwAeABsAGgAYABcAFQATABIAEAAOAA0ACwAKAAkACAAGAAUAAwABAP///v/+
//7//v/+//7//v/8//z/+v/6//r/+v/6//r/+v/5//n/+f/5//n/+f/5//r/+v/6//r/
+v/5//n/+v/6//r/+v/6//r/+//7//v/+//7//r/+v/6//r/+f/5//n/+f/5//n/+P/4
//b/9//3//f/9f/0//T/9P/2//b/9v/2//b/9v/2//X/8//z//P/8//0//T/8//z//X/
9f/1//X/8//z//P/8//y//L/8v/y//H/8f/y//L/8f/x//H/8f/x//H/8f/x//H/8f/x
//H/8f/x//L/8v/v/+//7//v//H/8f/x//H/8f/w//D/8f/w//D/8P/w//D/8P/w//D/
8P/w//D/8P/u/+7/7v/t/+3/7f/u/+7/7v/u/+7/7v/u/+7/7v/u/+7/7v/u/+3/7//u
/+7/7v/u/+7/7//v/+//7//v/+7/8P/u/+7/7v/u/+7/7v/u/+7/7v/u/+7/7v/u/+7/
8P/w//H/8f/z//P/8//z//P/9P/2//T/9P/1//X/9f/1//b/9//5//n/+f/5//v/+//7
//v/+f/3//b/9v/2//f/9//2//b/9v/2//f/9//3//b/9v/2//T/8//w/+7/7v/t/+z/
7P/s/+z/7P/r/+v/6//r/+v/6//q/+r/6v/q/+r/6v/q/+r/6v/q/+r/6v/r/+v/6v/q
/+z/7f/v//H/9//9/wIABAADAAgAFgAqAEMAYgCCAKIAwgDmAAkBGgH6AL0AjwBtAEQA
HQAJAP7/8P/j/9r/1//W/9P/0f/S/9j/4f/m/+n/7P/u/+//7//v/+3/7f/t/+3/7v/u
/+7/7v/w//D/8P/x/+//7//v/+//7//v/+//7v/u/+//7//v/+3/7f/t/+3/7f/t/+7/
7v/u/+7/7v/v/+//7v/u/+7/8P/w//D/8P/w//D/8P/w//D/8f/y//L/8v/x//H/8f/x
//H/8f/x//L/8//z//P/8f/y//L/8v/y//L/8//z//b/9v/3//f/9f/1//f/9//3//f/
+f/6//v/+//8//3//f/9//3//f////////8BAAAAAAABAAIABQAFAAYABwAIAAgACAAJ
AAcACQAJAAoADQAOAA4ADgAPAA8ADwAQAA8ADwAQABAAEAASABMAEwATABMAEwAUABQA
FAAUABQAFQAUABMAEgAPAA4ADAALAAcABQAEAAIAAAD///3//P/9//z/+v/5//f/9f/z
//L/8v/y//L/8v/y//L/8P/w//D/8P/w//D/7v/u/+7/7f/t/+3/7f/t/+3/7f/u/+7/
7v/u/+7/7f/r/+z/7P/s/+z/7P/s/+3/7f/t/+3/7f/s/+z/7P/s/+3/7f/t/+3/7//v
/+7/7v/s/+3/7f/t/+3/7P/s/+z/7P/s/+z/7P/s/+z/7P/r/+v/6//r/+v/6v/q/+n/
6f/n/+f/5//n/+f/5//n/+f/5v/m/+b/5v/l/+X/5v/m/+X/5f/l/+X/5f/l/+X/5f/l
/+X/5f/l/+P/4//k/+T/5f/l/+X/5f/j/+P/4//j/+P/4v/i/+P/5P/k/+T/5P/k/+T/
5P/k/+T/5P/k/+T/5P/k/+T/4//h/+H/4v/i/+L/4v/i/+L/4v/i/+L/4v/i/+L/4v/h
/+P/4v/i/+L/4v/i/+P/4//h/+H/4f/g/+D/4P/g/+D/4P/g/+D/4P/g/+D/4P/g/+D/
4P/g/97/3v/e/97/3v/e/97/3v/e/97/3v/e/97/3v/e/97/4P/g/+D/4P/e/97/3v/e
/9//4P/h/+L/5P/k/+T/5P/k/+T/5P/k/+b/5v/m/+b/5P/k/+T/5P/l/+b/5//o/+j/
6P/o/+j/5//m/+X/5P/m/+b/5v/m/+b/5v/m/+b/4//i/+H/4P/f/97/3f/c/9r/2v/a
/9r/2v/a/9r/2v/Y/9j/2P/Y/9j/2P/Y/9j/1v/W/9b/1v/Y/9j/2P/Y/9j/2P/Y/9j/
2P/Y/w==
         </WaveFormData>
      </LeadData>
   </Waveform>
</RestingECG>
