# Supplementary material for: Detection of Left Atrial Enlargement Using a Convolutional Neural Network-Enabled Electrocardiogram
Source: Front Cardiovasc Med. 2020 Dec 17;7:609976. doi: 10.3389/fcvm.2020.609976 (PMC7773668; doi:10.3389/fcvm.2020.609976)
Supplement: Supplementary file 4 [file Data_Sheet_4.ZIP › normal3/1802032457_2044_0000001D.XML]

<?xml version="1.0" encoding="Windows-1252"?>
<!DOCTYPE RestingECG SYSTEM "restecg.dtd">
<RestingECG>
   <PatientDemographics>
      <PatientID>1802032457</PatientID>
      <PatientAge>76</PatientAge>
      <AgeUnits>Years</AgeUnits>
      <Gender>Female</Gender>
      <PatientLastName>fengchanxi</PatientLastName>
   </PatientDemographics>
   <TestDemographics>
      <DataType>Resting</DataType>
      <Site>1</Site>
      <AcquisitionDevice>MAC55</AcquisitionDevice>
      <Status>Unconfirmed</Status>
      <Priority>Normal</Priority>
      <AcquisitionTime>10:25:53</AcquisitionTime>
      <AcquisitionDate>08-23-2016</AcquisitionDate>
      <CartNumber>1</CartNumber>
      <AcquisitionSoftwareVersion>009C</AcquisitionSoftwareVersion>
      <XMLSourceVersion>MAC5000 v1.0</XMLSourceVersion>
   </TestDemographics>
   <RestingECGMeasurements>
      <VentricularRate>82</VentricularRate>
      <AtrialRate>82</AtrialRate>
      <PRInterval>176</PRInterval>
      <QRSDuration>90</QRSDuration>
      <QTInterval>382</QTInterval>
      <QTCorrected>446</QTCorrected>
      <PAxis>57</PAxis>
      <RAxis>-26</RAxis>
      <TAxis>35</TAxis>
      <QRSCount>13</QRSCount>
      <QOnset>227</QOnset>
      <QOffset>272</QOffset>
      <POnset>139</POnset>
      <POffset>198</POffset>
      <TOffset>418</TOffset>
      <ECGSampleBase>500</ECGSampleBase>
      <ECGSampleExponent>0</ECGSampleExponent>
   </RestingECGMeasurements>
   <Diagnosis>
      <Modality>Resting</Modality>
         <StatementCount>2</StatementCount>
         <LabelText>12SL ��ϳ���</LabelText>
      <DiagnosisStatement>
         <StmtFlag>ENDSLINE</StmtFlag>
         <StmtText>�������</StmtText>
      </DiagnosisStatement>
      <DiagnosisStatement>
         <StmtFlag>ENDSLINE</StmtFlag>
         <StmtText>���� ECG</StmtText>
      </DiagnosisStatement>
   </Diagnosis>
   <Waveform>
      <WaveformType>Rhythm</WaveformType>
      <WaveformStartTime>0</WaveformStartTime>
      <NumberofLeads>8</NumberofLeads>
      <SampleType>CONTINUOUS_SAMPLES</SampleType>
      <SampleBase>500</SampleBase>
      <SampleExponent>0</SampleExponent>
      <HighPassFilter>16</HighPassFilter>
      <LowPassFilter>150</LowPassFilter>
      <ACFilter>NONE</ACFilter>
      <LeadData>
         <LeadByteCountTotal>10000</LeadByteCountTotal>
         <LeadTimeOffset>0</LeadTimeOffset>
         <LeadSampleCountTotal>5000</LeadSampleCountTotal>
         <LeadAmplitudeUnitsPerBit>4.88</LeadAmplitudeUnitsPerBit>
         <LeadAmplitudeUnits>��V</LeadAmplitudeUnits>
         <LeadHighLimit>2147483647</LeadHighLimit>
         <LeadLowLimit>268435456</LeadLowLimit>
         <LeadID>I</LeadID>
         <LeadOffsetFirstSample>0</LeadOffsetFirstSample>
         <FirstSampleBaseline>0</FirstSampleBaseline>
         <LeadSampleSize>2</LeadSampleSize>
         <LeadOff>FALSE</LeadOff>
         <BaselineSway>FALSE</BaselineSway>
         <ExcessiveACNoise>FALSE</ExcessiveACNoise>
         <MuscleNoise>FALSE</MuscleNoise>
         <LeadDataCRC32>2289083249</LeadDataCRC32>
         <WaveFormData>
+v/6//r/+v/6//r/+v/6//z//P/8//z//P/8//z//P/6//r/+v/6//r/+v/6//r/+//8
//3//v8AAAAAAAAAAP3//P/7//r//f/+////AAD+//7//v/+//z//P/8//z//P/8//z/
/P/+//7//v/+//z//P/8//z//P/8//z//P/7//r/+f/4//v//P/9//7//f/8//z/+//8
//z//P/6//z///////3//f/9//3//f/7//v//P/9//3//f////////8AAAEAAQADAAcA
CQALAAwADAAMAAwADwAQABEAEQANAA0ACgAJAAcABQAFAAUABAABAP///P/7//r/+v/4
//b/9v/1//X/9f/1//T/9P/1//X/9f/z//P/8//y//L/9P/0//T/9P/2//b/9v/2//X/
8//y//H/8v/y//L/8f/w//D/8f/v/+7/7v/z//v/AgANACAANABEAFIAYQBtAHUAeAB2
AHIAbQBjAFMAOgAXAPv/7v/k/9f/zP/K/8n/yf/K/83/0f/Z/+H/3//c/9//5v/o/+3/
7//s/+z/7f/u//L/8//z//P/9f/1//P/8//1//X/9v/3//f/+P/3//f/9v/1//f/9//3
//f/9f/1//X/9f/2//f/+P/5//j/9//3//b/9//4//n/+//6//n/+P/3//n/+v/7//3/
/v/+//3//P/6//v//f/9//3//f/9//3/AAAAAAEAAgABAAEAAQACAAIAAgACAAMABwAI
AAgACgAKAAwADgAMAAoADAAOAA8AEgATABQAFwAYABgAGAAZABkAGQAZABkAHAAcABwA
HAAaABkAGQAZABUAFQAVABUAFAATABIAEAAMAAwACgAIAAkACgAHAAYABAAEAAQAAQAA
AP///f/9//z//P/8//r/+f/5//n/+f/7//v/+//6//j/+P/4//j/9//3//j/+P/5//j/
+P/4//j/+f/5//j/9v/2//b/9v/2//f/9//1//b/9//4//n/+f/4//f/9//3//f/9//3
//n/+//7//n/+P/4//j/9//5//r/+//8//v/+//7//r/+v/7//v/+//6//j/9v/1//f/
+v/5//r/+P/4//f/9P/2//n/+//9//v/+//7//z/+f/3//b/9f/2//f/+v/7//3/+//8
//v/+P/4//j/+P/4//r/+//7//z/+f/4//X/9P/5//n/9//3//r/+//8//3/+//8//3/
/f/7//3//f/9//z//f/9//7/AwAEAAUABwAJAAsADQAPAA4ADwAPAA0ACwAIAAcABQAD
AAMAAwACAP///f/6//n/+P/4//b/9v/5//n/+v/7//n/9v/0//P/9f/1//P/8f/v/+7/
7v/w/+7/7v/u/+7/8f/y//P/9P/z//P/8//y//D/8P/v/+7/8P/v/+v/7P/y//f//f8C
AA8AIgAwADoASgBZAGcAcwByAGwAZgBjAF8AVwBAAB8AAwD2/+b/0f/I/8T/w//F/8r/
z//T/9P/1//d/+D/4//q/+z/6f/p/+7/7v/s/+z/7//v/+//7//x//H/7v/t/+7/7f/x
//P/9P/2//j/+f/5//n/9v/1//T/8//1//X/9f/1//X/9f/1//X/8//z//T/9P/3//j/
+f/7//r/+f/4//f/+f/6//v//f/8//z/+//6//j/+f/7//v/+//7//v/+//+//7///8A
AAAA///+//7/AQACAAMABQAFAAYABgAIAAoADAAOAAwACgAMAA4ADwANAA0ADQAPABQA
FAAUABUAFQAVABUAFQAWABYAFgAWABQAEwATABMAEQARABEAEQARABEAEQAQAAwADAAK
AAgABgAGAAIAAAAAAAAAAAD9//7//f/7//v//P/8//z/+v/3//f/9//3//r/+//8//z/
+//6//n/+P/3//f/+P/4//f/9v/2//b/9v/3//f/9v/4//j/+P/4//f/9//2//P/9f/1
//X/9f/3//j/+f/7//n/+f/5//n/9//5//n/9//3//j/+f/5//j/+P/4//j/+//7//v/
+v/6//v/+//7//n/+P/3//f/+v/8//r/+v/7//z//P/6//n/+f/4//f/9v/3//j/+v/4
//f/9//3//n/+f/7//v///////7//v/7//r/+f/4//b/9//3//j/+f/6//n/+v/9//3/
+//7//n/+f/5//n/+//8//3//f/9/////////wAAAQABAAIAAwAEAAUABwAKAAsADAAN
AA4ADwAPAA0ADAAIAAYAAwAEAAUABgAGAAMAAQD+//3//P/8//r/+v/5//f/9v/1//b/
9v/3//n/+P/3//T/8f/0//T/9f/4//f/9v/1//T/9P/0//T/9P/0//X/9v/2//X/9P/y
//D/9v/x/+//7v/u//P/+/8IABMAHgAuADoARgBTAF0AZwBqAGYAZABhAFcASQA2AB0A
BwD4/+r/3f/W/9D/zf/P/87/0//X/93/3f/f/+T/6f/s/+z/7f/t/+z/7v/w//D/8//z
//P/8//1//X/9f/1//f/9//3//f/9v/2//b/9//3//f/9//3//f/9//3//f/9//3//j/
+f/6//v/+f/5//r/+v/6//r/+v/7//n/+f/5//n/+P/4//j/+f/7//z//P/8//z//f//
/////f/9//3//f8AAAAAAQACAAEAAQABAAIABAAEAAQABQAHAAgACAAKAAsADAANAAoA
CwAOABEAEwASABEAEAARABYAFgAWABcAFQAVABUAFQAUABQAFAAUABQAEwATABMAEwAT
ABMAEwAUABMAEgAQAA4ADgAMAAoACgAKAAYABAAGAAYABgADAAAA///9//3//v/+//7/
/P/9//3//f/9//v/+//7//r/+v/6//r/+v/4//f/9//2//f/+P/6//z/+v/7//v/+v/6
//r/+v/6//r/+//7//n/+//7//v/+//8//z//P/9//z/+//6//n/+v/9//7//f/7//z/
/f/9//z//P/8//z/+//7//v/+v/7//3//v///////v/9//3//P/+//z//P/9//7//v/8
//z//f/9//3/+//7//v//P/+//3//f/9//v/+//9//3//f/5//r/+v/6//r/+v/7//3/
/v8AAAAAAAD+//7///////3//f/7//v/+//7//3//v////////8BAAEAAQACAAMAAwAE
AAUABgAHAAkACgALAAwADQAQABEAEQAPAA8ADAALAAkABwAHAAcABgADAAEA/v/9//z/
/P/6//r/+v/5//n/+f/5//j/+P/5//n/+f/3//X/8//y//L/9P/0//T/9P/0//T/9P/0
//T/9f/1//X/9P/0//T/8//y//T/8f/v/+7/8v/5/wMAEAAfAC4APABKAFYAYwBvAHUA
dABwAGgAYQBZAEcALAARAP//8P/k/9n/0v/Q/8//zf/M/8//1f/b/9//5f/o/+X/5P/q
/+3/6//w//T/8v/y//X/9f/1//X/9//3//P/8//1//X/+P/5//n/+v/6//v/+//7//v/
+//7//v/+P/3//b/9f/4//n/+v/7//n/+f/6//r/+v/6//r/+//9//3//f/9//3//P/7
//v//f/+//7//v/8//3/////////////////AgACAAMABAAEAAMAAgACAAQABAAEAAUA
CQAKAAoADAANAA4ADwAMAA8AEgAVABcAFQAVABUAFwAZABgAFwAXABkAGQAZABkAHAAc
ABwAHAAbABkAGAAXABcAFwAXABcAFgAVABQAEgAOAA4ADAAKAAwADAAIAAYABAAEAAQA
AQAAAP///f/9//7//v/+//z//f/9//3//f/9//3//f/8//r/+v/6//r/+f/5//r/+v/5
//j/+P/4//j/+f/5//j/+v/6//r/+v/4//n/+f/3//n/+f/5//n/+P/4//j/+f/7//v/
+//7//v//f/9//v/+f/6//v/+//6//r/+v/6//3//f/9//z/+v/7//v/+//9//z/+//7
//r//P/6//r/+//8//z/+v/6//v/+//7//n/+f/5//r/+v/5//n/+f/7//v//f/9//v/
+f/6//r/+v/6//r/+v/7//v//P/6//r/+P/4//3//f/7//v/+//7//v/+//9//7/////
//3/////////AAABAAEAAgAFAAYABwAJAAoACwAMAA0ADwARABIAEQAQAAwACgAHAAUA
BQAFAAQAAwABAP7//f/+//7//P/8//z/+//7//v/+P/2//X/9f/3//f/9f/z//P/8v/y
//T/9v/2//b/9v/0//T/9P/0//H/8f/x//D/8v/y//H/8P/2//P/7//y/+7/6//3/wwA
HQAoADQARABUAGMAbwB1AHgAdgBwAGsAYwBRADYAGQAHAPb/5v/X/87/yv/J/8n/zv/R
/9X/0//X/93/4P/h/+T/5v/p/+3/8P/u/+3/7P/u/+3/7//v//H/8f/z//X/+f/7//r/
+f/3//b/9v/3//f/9//3//f/9//3//f/9//3//f/9//3//f/9//3//f/+P/4//b/9v/2
//f/+f/5//n/+f/4//j/+P/5//r/+v/5//j/+P/5//v/+//5//n/+f/5//v//P/+/wAA
AQABAAEAAgAAAAAAAAABAAUABgAGAAgACAAKAAwACgAMAA4AEAARABMAEwATABUAFgAW
ABYAFwAVABUAFQAVABYAFgAWABYAGAAXABcAFwATABMAEwATABIAEQAQAA4ADwAQAA8A
DgANAAwABwAEAAQABAAEAAEA/v/9//v/+//+//7//v/8//3//f/9//3//P/7//r/+P/5
//r/+//8//r/+f/5//j/+v/6//v//P/7//v/+v/4//b/9v/2//b/9v/3//f/9f/3//f/
9//3//j/+P/4//n/+f/5//n/+f/4//n/+P/1//f/+P/5//n/+f/6//v//P/8//v/+v/4
//r/+//7//v/+//6//n/+f/6//z/+v/6//n/+v/6//j/+v/7//v/+//7//v/+//8//v/
+f/4//f/9//3//n/+f/7//v/+v/5//j/9//2//n/+//8//7//P/8//r/+v/7//v/+f/5
//v/+//7//v/+f/6//v/+//7//3//f/9//7//////wAAAwAEAAUABwAJAAsADQAPAA4A
DwAPAA0ADQAKAAkABwAFAAUABQAEAAEA///8//v/+P/4//b/9v/0//P/8//z//T/9P/1
//f/9v/1//L/7//v/+7/7v/w//D/8P/w//D/8v/y//L/8v/w/+//7v/s/+r/6v/p/+j/
8P/z//H/6v/o/+3/9f8CABMAJgA4AEoAWABhAGcAbQB2AHgAdgBvAGMAVQA8ABkAAwD2
/+b/1f/M/8j/w//D/8j/zf/P/9X/1//Z/97/4f/k/+j/7f/p/+T/5P/m/+j/7f/v/+//
7//x//H/7//v//H/8f/y//P/8//0//T/9f/1//X/9//3//f/9//3//f/9//3//f/9//3
//f/+f/5//r/+v/5//j/9//3//n/+f/5//n/+v/6//r/+//6//r/+f/4//r/+//9//3/
/f/9//3//f/+//7///8AAP///////wAAAAAAAAAAAQAFAAYABgAIAAgACgAMAAoADAAO
ABAAEQARABEAEQATABgAGAAYABkAFwAXABcAFwAYABgAGAAYABgAFwAXABcAFQAVABUA
FQASABEAEAAOAA0ADgANAAwACQAIAAMAAAACAAIAAgD///7//f/7//v/+v/6//r/+P/5
//v//f////z/+//6//j/9v/2//b/9v/4//n/+//8//n/+P/4//j/+P/5//n/+P/4//j/
+P/4//b/9//3//X/+P/5//r/+//5//j/9//3//b/9f/0//P/9f/5//v/+//7//z//f/9
//z//P/8//z/+//7//v/+v/5//n/+P/3//j/+P/4//n/+P/6//j/+P/3//j/+P/2//j/
+f/5//n/9f/1//X/9v/5//n/+v/7//P/9//5//X/+P/5//r/+//8//z//f/9//7//P/8
//r/+v/9//3/+//7//v/+//7//v//f/+///////9///////////////+//7/AgAEAAYA
CQAKAAsADAANAA4ADwAPAA0ADAAIAAYAAwADAAMAAwACAP///f/6//n/+f/6//n/+v/4
//f/9//3//n/+P/4//n/+f/5//f/9f/z//L/8v/0//T/9P/0//T/8v/y//L/8v/z//P/
8//y//L/8v/x//D/7v/x//H/8v/0//X/+f8IABcAJAAyAEIAUgBfAGUAaQBsAGwAZgBd
AFUARwAsAA8A///2/+r/2f/K/8b/yf/R/9T/0f/T/9n/3//h/+T/5f/o/+z/7//r/+z/
7v/u/+7/8f/x//P/8//1//X/8f/x//P/8//0//X/9f/2//T/9f/1//X/9//3//f/9//1
//X/9f/1//f/9//3//f/+f/5//r/+v/5//j/9//3//f/9//3//f/9v/2//b/9//4//j/
9//2//f/+f/8//3////////////+//7///8AAAEAAQABAAIAAgACAAIAAwAEAAQAAwAE
AAcACgANAAwACgAMAA4ADwAQABEAEgAVABcAFgAVABUAEwATABMAEwASABIAEgASABMA
EwAUABUAEwATABMAEwAQAA8ADgAMAAwADAAKAAgABgAGAAIAAAAAAAAAAAD9//3//f/8
//3//f/8//v/+P/3//f/9//3//n/+f/5//j/+P/4//j/+P/1//X/9v/2//f/9v/2//b/
9f/1//T/8v/z//T/9f/2//j/+f/5//f/+f/5//n/+f/5//j/9//3//f/9//3//f/9f/3
//f/9f/3//j/+f/5//j/+P/4//j/+f/5//n/+P/5//v//P/9//3//P/7//v/+//8//n/
+P/7//z//P/6//r/+//7//v/+f/5//n/+v/6//n/+f/5//f/9f/5//r/+v/6//r/+v/3
//f/9v/2//j/+v/6//z//P/7//j/9//5//n/+f/5//f/+P/5//n/+//9//3//f/+////
//8AAAEAAgADAAUABgAHAAgACQAMAA0ADQALAAsACAAHAAUABQAFAAUABAD///3/+v/5
//b/9v/0//T/9v/1//X/9f/z//L/8v/z//P/8//x/+//8P/w//H/9P/y//L/8v/y//T/
9P/0//T/8//z//P/8v/y//L/8f/w/+z/6//r/+z/8P/x//X//P8LABYAJgA6AEgAUQBb
AGUAbABuAGgAYwBdAFMAQgAlAAsA+v/u/+H/0v/K/8n/y//K/83/1f/b/9v/2//e/+H/
4v/m/+f/6//u/+7/7P/s/+//7//v/+//8f/x//D/8f/0//X/9f/1//T/9P/2//f/9//3
//X/9f/1//X/8//z//P/8//0//X/9v/3//f/9//4//j/9v/2//b/9//1//X/9f/1//f/
+P/5//v/+v/6//n/+P/2//f/+f/5//r/+//8//3//P/8//3//v////////8AAP7//v/+
////AwAEAAQABgAKAAwADgAMAAwADgAQABEAEQARABEAEwAUABQAFAAVABMAEwATABMA
FgAWABYAFgAYABcAFwAXABUAFQAVABUAFAATABIAEAAOAA4ADAAKAAwADAAIAAYABAAE
AAQAAQD+//3/+//7//7//v/+//z/+//7//v/+//7//v/+//6//r/+v/6//r/+f/5//r/
+v/5//j/+P/4//r/+//7//r/+f/4//f/9v/4//n/+f/3//n/+f/5//n/+f/4//f/9//5
//n/+f/5//n/+//7//n/9//4//n/+f/4//j/+P/4//v/+//7//r/+v/7//v/+//6//j/
9v/1//n//P/7//z/+//8//z/+v/8//3//f/9//n/+f/5//r/+P/3//f/9//3//f/+f/5
//v/+//6//n/+f/6//r/+v/6//r/+f/5//j/+P/5//r/+f/6//r/+f/2//X/9//5//v/
/f/6//r/+v/5//z///8AAAEAAAABAAEAAgAEAAQABAAFAAcACQALAA0ADgAPAA8ADQAL
AAgABwAFAAUABQAFAAQA///9//r/+f/6//r/+P/4//j/9//3//f/9//2//b/9//1//X/
8//x/+//7v/u//D/8P/w//D/8P/z//T/9f/2//T/8//y//D/7v/u/+3/7P/0//H/6//q
/+z/8//3/wAADwAiADAAPgBMAFsAZQBvAHQAdgByAG0AYwBXAEQAKwANAPj/7P/f/9L/
zP/L/8n/yv/P/9H/0f/X/9//5P/j/+L/5P/p/+f/6P/s/+3/7v/y//P/8f/x//P/8//v
/+//8f/x//T/9f/1//b/8//z//L/8f/y//P/9P/1//f/9//3//f/9//3//f/9//1//X/
9v/2//j/+P/4//n/9//3//f/9//4//j/+P/5//r/+v/5//j/+f/7//7////8//v/+v/5
//v//P/+/wAAAAD///7//v8AAAIABAAHAAcABgAEAAQABwAKAA0ADAAMAA4AEAARABEA
EQARABMAFQAUABMAEwAUABUAFgAXABgAGAAYABgAGAAXABcAFwAVABUAFQAVABMAEQAP
AAwADAAOAA4ADgANAAwABwAEAAYABgAGAAMAAQD///z/+//+//7//v/8//v/+//7//v/
+//7//v/+v/4//j/+P/4//n/+f/6//r/+//6//r/+v/4//n/+f/4//j/+P/4//j/+v/7
//v/+f/3//f/9//3//r/+v/6//v/+f/5//n/+f/3//n/+f/3//f/+P/5//n/+P/4//j/
+P/5//n/+f/4//b/9//3//f/+P/4//j/+f/8//7//P/8//v//P/8//r/+P/5//n/+f/1
//X/9f/2//n/+f/6//v/+f/5//v/+//7//v/+v/5//X/9//7//r/9v/4//j/+P/4//r/
+//7//z//P/8//r/+v/9//3/+//7//v/+//7//v/+//8//3//f8AAAMABAAFAAQAAwAB
AAAABAAGAAgACwAMAA0ADgAPABAAEQARAA8ADwAMAAsACQAFAAUABQAEAAMAAQD+//3/
+f/4//X/9P/2//X/9f/1//X/9P/0//X/8//z//H/7//y//L/8//2//T/9P/0//T/9v/2
//b/9v/0//P/8v/w//H/8v/y//L/7v/t/+v/7P/s//P/+/8CAA8AIgA0AEYAVgBlAHEA
eQB8AHoAcgBtAGcAWQBAACMABQDy/+b/2f/O/8r/x//H/8r/z//R/9X/2//f/97/4f/m
/+j/6f/t/+r/6P/q/+r/7f/t/+//7//x//H/7f/t/+//7//x//P/9P/2//T/9f/1//X/
9f/1//X/9f/z//P/8//z//X/9f/1//X/9//3//j/+P/2//b/9v/3//n/+f/5//n/+v/6
//r/+//7//r/+P/2//f/+f/8//3/+//7//v/+//+//7///8AAAAA///+//7/AAAAAAAA
AQADAAQABAAGAAgACgAMAAoADAAOABAAEQARABEAEQATABQAFAAUABUAGAAZABoAGwAZ
ABgAFwAWABgAFwAXABcAFQAVABUAFQAUABMAEgAQAA4ADgAMAAoACgAKAAYABAACAAIA
AgD////////+///////+//3/+v/5//n/+f/5//f/9//3//b/9//4//n/+v/7//v//P/8
//r/+P/3//b/9//5//r/+v/5//j/9//2//j/+f/5//f/9f/1//X/9f/4//j/+P/5//n/
+f/5//n/9v/3//b/8//2//j/+v/7//n/+P/3//b/9//3//f/9v/2//f/9//3//f/9v/1
//X/+P/6//j/+P/3//j/+P/2//b/9//3//f/9f/1//X/9v/2//X/9f/1//f/9//5//n/
9//3//b/9f/1//X/9f/2//j/9//4//j/+P/4//j/+P/5//n/+v/5//j/9f/0//n/+f/3
//f/+f/5//n/+f/4//j/+P/3//j/+//8//3/AAABAAEAAgAFAAYABwAJAAgACQAKAAsA
CgALAAsACQALAAgABwAFAAEAAQABAAAA+//5//b/9f/0//T/8v/y//T/8//z//P/9f/0
//T/9f/3//f/9f/z//D/7v/t/+7/8P/y//T/9v/1//T/8//y//P/8//z//L/9P/0//P/
8v/u//H/7f/k/+j/8//5/wQAFQAiAC4APgBUAF8AZwBtAHAAbABoAGUAXQBNADIAFwD/
//L/6v/Z/8j/xP/H/8n/yv/N/8//2f/d/93/3v/l/+b/4P/l/+//7v/q/+v/7P/w//H/
7//v//H/8f/v/+//8f/x//D/8f/x//L/8//1//b/9//1//X/9f/1//X/9f/1//X/9f/1
//X/9f/z//P/9P/0//X/9v/3//n/9//3//f/9//4//j/+P/5//r/+v/5//j/+v/7//3/
/f/7//v/+//7//z//P/9//7/AQABAAEAAgABAAAA/////wMABAAEAAYACAAKAAwACgAK
AAwADgAPAA0ADQANAA8AFAAUABQAFQAXABcAFwAXABYAFgAWABYAFgAVABUAFQARABEA
EQARABIAEQAQAA4ADAAMAAoACAAIAAgABAACAAQABAAEAAEAAAD///3//f/9//z/+//4
//f/9//3//f/+f/5//n/+P/4//j/+P/4//f/9//4//j/+f/4//j/+P/3//f/9v/0//X/
9v/3//j/9v/3//f/9f/1//X/9f/1//b/9v/2//f/9//3//f/9//3//n/+f/3//n/+v/7
//v/+//8//3//v/8//v/+v/4//b/9//3//f/+P/4//j/+f/3//j/9f/0//j/+v/7//r/
/P///wEAAwD///3/+//6//z/+//7//v/+v/5//r/+f/4//f/9f/z//b/9//4//r//P/9
//3//P/6//j/+v/6//r/+v/6//j/+f/5//r//P/8//r/+v/7//v/+f/5//f/9//3//f/
+P/6//z//f/8//3//P/7////AQACAAQACQAKAAsADQALAAsACwALAA4ADwAPAA0ADQAK
AAkABwADAAMAAwACAP3/+//4//f/+P/4//b/9v/4//f/9//3//f/9v/2//f/+f/5//f/
9f/0//L/8f/y//T/9P/0//T/8v/y//L/8v/x//H/8f/w//L/8v/x//D/6v/x//H/7P/s
//H/+f8IABUAIAAuAEAATgBXAF0AZQBsAGwAagBlAF0AUwBAACEAAwD2//D/4//W/8r/
xf/F/8r/z//T/9n/3//h/+L/5//u/+7/6f/n/+r/7P/s/+z/7//v//H/8//3//n/9P/z
//T/8//z//P/8v/y//T/9f/1//X/9f/1//X/9f/5//v//f////r/9//0//H/9P/1//f/
+P/2//b/9v/3//r/+//8//3//f/8//v/+//7//r/+P/2//f/+f/8//3/+//7//v/+//6
//r/+//8/wAAAQACAAQAAwACAAEAAQAFAAYABgAIAAcACAAJAAYABwAKAA0ADwAPAA8A
DwARABUAFgAXABkAGAAXABYAFQAWABYAFgAWABYAFQAVABUAFAAVABYAFwAUABMAEgAQ
AA8AEAAPAA4ACgAIAAIA/v8BAAIAAwABAAAA///9//3//P/8//z/+v/6//v//P/9//r/
+f/4//b/9//4//n/+v/7//v//P/8//r/+P/3//b/+P/5//n/+P/3//b/9f/0//f/+f/6
//n/9//1//P/8f/1//b/9//5//n/+f/5//n/+f/7//v/+f/5//r/+//7//j/+P/4//j/
+f/5//n/+P/6//v/+//7//3//P/7//v/+//8//n/+P/7//z//P/6//j/+f/5//n/9f/1
//X/9v/3//f/+P/5//n/+f/7//v/+//7//r/+f/3//f/9//4//z///////j/8P/0//b/
+P/6//n/+f/4//j/+P/4//b/9v/7//v/+f/5//j/9//2//X/+P/6//z//f///wEAAQAB
AAAAAQABAAIAAwAEAAUABwAHAAcABwAHAAgACQAJAAcACgAIAAgABwADAAMAAwACAP//
/f/6//n/9//2//P/8v/0//P/8//z//X/9P/0//X/9f/1//P/8f/y//L/8//2//T/9P/0
//T/8f/w/+//7v/w//H/8v/y//L/8v/x//D/6v/p/+//8P/w//X/+f8AABEAHAAiADIA
SgBbAGUAbQBuAGoAagBrAGMAVQBEACsADwD2/+b/3f/W/8z/x//F/8j/zf/P/9H/1f/f
/+j/6f/m/+j/7f/t/+7/8P/t/+z/7v/t/+v/6//t/+3/7P/t//D/8f/0//X/9f/2//X/
9f/0//P/9f/1//X/9f/4//n/+v/7//j/9//2//X/8//z//T/9P/y//L/8v/z//X/9//5
//v/+//6//n/+f/8//z/+//6//n/+f/6//n/+v/7//z//f/7//j/9v/0//r//f8AAAQA
AwACAAEAAQADAAQABAAGAAgACgAMAAoACAAKAAwADQANAA0ADQAPABQAFgAYABsAGQAZ
ABkAGQAZABgAFwAWABYAFQAVABUAFQAVABUAFQASABEAEAAOAAoACgAIAAYACQAKAAcA
BgAFAAQAAwD///z/+//5//n//P/+/wAAAAD9//3//f/9//r/+f/4//b/9P/0//T/9P/0
//X/9//4//b/9P/z//L/9P/3//n/+v/5//j/9//2//T/9f/1//P/8//z//P/8//y//L/
8v/z//P/8//z//P/9P/3//j/9//1//b/9//3//j/+P/4//j/9//3//f/9v/3//n/+v/7
//v/+v/5//n/+v/8//r/+v/9//7//v/8//n/+f/4//f/9f/1//X/9v/1//P/8v/x//T/
9f/4//n/+f/5//j/9//1//X/9f/2//j/+f/5//j/+P/4//r/+v/5//b/9f/0//b/9v/3
//j/+f/6//v//P/6//j/9//1//j/+v/7//z/+//8//v/+v/7//7/AgACAAMABAAFAAYA
BwAHAAgACAAJAAoADAANAAkABgAKAAkACAAHAAYABQAEAAMAAgD+//z/+v/4//j/+P/4
//j/+P/4//j/+P/3//b/9f/0//b/9v/2//b/9f/0//P/8v/y//L/8v/y//H/8P/v/+7/
8P/w//D/8P/y//L/8v/y/+//7P/p/+b/7f/y//f//P8MABoAKAA2AEQAUgBgAG4AbgBu
AG4AbgBjAFgATQBCAC0AGAADAO7/5P/c/9T/zP/Q/9L/1P/W/9r/3v/i/+b/6f/q/+v/
7P/v/w==
         </WaveFormData>
      </LeadData>
      <LeadData>
         <LeadByteCountTotal>10000</LeadByteCountTotal>
         <LeadTimeOffset>0</LeadTimeOffset>
         <LeadSampleCountTotal>5000</LeadSampleCountTotal>
         <LeadAmplitudeUnitsPerBit>4.88</LeadAmplitudeUnitsPerBit>
         <LeadAmplitudeUnits>��V</LeadAmplitudeUnits>
         <LeadHighLimit>2147483647</LeadHighLimit>
         <LeadLowLimit>268435456</LeadLowLimit>
         <LeadID>II</LeadID>
         <LeadOffsetFirstSample>0</LeadOffsetFirstSample>
         <FirstSampleBaseline>0</FirstSampleBaseline>
         <LeadSampleSize>2</LeadSampleSize>
         <LeadOff>FALSE</LeadOff>
         <BaselineSway>FALSE</BaselineSway>
         <ExcessiveACNoise>FALSE</ExcessiveACNoise>
         <MuscleNoise>FALSE</MuscleNoise>
         <LeadDataCRC32>1559657527</LeadDataCRC32>
         <WaveFormData>
BAAEAAQABAAGAAYABgAGAAgACAAIAAgACAAIAAgACAAGAAYABgAGAAQABAAEAAQABwAI
AAkACgAKAAoACgAKAAcABgAFAAQABgAIAAoADAAJAAgABwAGAAQABAAEAAQABgAGAAYA
BgAEAAQABAAEAAQABAAEAAQAAgACAAIAAgABAAAA///+/wAAAgAEAAYABQAFAAYABgAI
AAkACQAJAAsADQAOAA4ADgAOAA8ADwAMAAwADAAMAAwADgARABIAEgASABQAFAAWABcA
GAAYABkAGQAYABcAFgASABEADwAMAAoACAAIAAsACwALAAoABQACAAAA///+//3/+//5
//n/+P/2//X/9f/1//X/9f/1//X/9P/z//L/8f/v/+//8v/y//P/8//0//T/9P/0//P/
8f/w/+//7v/t/+z/7P/v//H/8//3//n/+v///woADwANABMAJAAyADkAPwBHAEwAUABM
AEIANAAZAPb/1//A/6v/nP+V/5P/k/+a/6P/q/+z/7//y//X/+L/5//j/+b/6f/t//H/
8//z//H/9P/0//T/9P/y//L/8//z//T/9P/1//X/9P/1//X/9v/1//T/8//y//X/9v/4
//n/+P/3//b/9f/2//j/+f/6//n/9v/1//X/9v/3//j/+v/5//j/9//2//n/+f/5//n/
+f/6//r/+v/6//v/+//8//z//P/8//3/AAAAAAEAAQABAAEAAgAEAAQABAAFAAUAAwAF
AAYABwAGAAgACQAJAAkADAANAA0ADgAQABIAFgAXABYAFQAUABUAFQAVABYAGQAZABoA
HAAaABoAGgAZABcAFQATABEAEAARABEAEQAQABAADwAMAAkACQAIAAYACAAJAAkACAAD
AAAAAAD//wEAAQABAAAA/v/8//v/+v/7//r/+f/5//n/+f/4//j/+P/4//f/9//6//r/
+v/7//v/+//7//v/+v/5//j/+P/4//j/+P/5//n/+P/4//r/+//7//v/+//9//3//P/8
//v/+//7//r/+v/8//z/+v/6//r//P/+//7//v/+//z/+//7//v//f/7//v/+v/6//z/
/P/8//z/+//6//n/9//5//v///8BAPz/+//6//r/+P/3//f/+P/5//r/+//8//7//P/8
//v/+P/6//r/+v/6//3///8AAAIAAAD///7//f///wAAAAAAAAIABQAHAAgABwAGAAUA
BgAGAAkACgAKAAwADgAOAA4ADwAQABAAEgATABMAEwAQAAwACwAJAAgABAACAAIAAwAD
AAMAAgD///z/+v/5//b/8//x/+//7//y//L/8//1//P/8f/v/+3/7//u/+3/7P/r/+n/
6f/q/+n/6f/o/+b/6P/q/+z/7v/s/+v/6v/o/+X/5P/k/+X/6f/t/+3/8f/0//n/AAAD
AAUACwAYACQAMQA3ADkAPgBEAEIAOgAwAB0A+v/b/8b/tf+i/5H/i/+L/5D/l/+j/6//
u//F/8//1v/d/+P/5v/r/+//6//p/+n/6//q/+r/6v/q/+z/7P/t/+3/6//q/+r/6f/r
/+3/7v/w//L/8v/y//L/8v/y//P/8//y//H/8P/v//H/8v/y//L/8P/u/+7/7//w//H/
8v/0//T/9P/0//T/9//3//f/9//1//b/9v/2//j/+f/5//r/+f/4//f/9//4//j/+f/5
//f/9//4//r/+//8//7//////wEAAgADAAIABAAFAAUAAwAGAAcABwAHAAgACQAMAAwA
DAAMAAwAEAARABIAFAARAA8ADgAOAA4ADgAOAA0ADgAPABAAEQAOAA0ACwAJAAsADAAM
AAoACAAHAAUAAgACAAMAAwACAAEA/v/+//3//f/9//3//P/7//r/+v/6//v/+v/5//n/
+//7//r/+v/4//j/9//3//b/9v/2//f/+P/5//r/+//6//n/+P/4//r/+v/6//v//f/8
//z//v/9//3//f/9/wAAAQABAAIA/////////v8AAAIAAgAAAP7//v8AAAIABAAEAAQA
AgABAAEAAQADAAMAAwACAAIAAAAAAAAAAAABAAIAAwADAAEA//////3/+//9////AgAB
AP///v/+//7//v/+//7/AgACAAAAAAD///7//f/8////AQACAAQABQAFAAUABQAIAAoA
CwAMAAkACQAIAAYACQAKAAsADgASABUAFgAWABQAFgAWABYAFQAWABYAGAAcAB0AHgAc
ABYAFQATABIADgAMAAwADQAPAA8ADgALAAgABgAFAAIAAQD///3//f/5//b/9P/z//b/
9//4//n/9//0//H/7v/v/+//8f/0//L/8//z//L/8P/w//D/8P/y//P/9P/0//D/7v/t
/+3/9f/z//X/+f/8/wEACgATABEAEwAgADAAOwBFAE8AVgBWAFQAUABIAC0ABADh/9D/
xf+y/53/lf+V/5r/o/+t/7f/w//P/9v/5P/n/+v/8v/1//X/8//1//P/8//2//b/9v/2
//j/+P/5//n/+v/6//v/+//5//n/+P/4//n/+v/7//z//P/8//3//f/7//v/+//7//7/
AAABAAIAAQD+//3//f/9//3//f/+//7//v/+//7///////////8AAAIAAwAEAAIAAwAD
AAQAAwACAAEAAQACAAIAAwADAAUABQAGAAgACQAKAAwADQALAA0ADgAPAA8AEAAQAA8A
DwASABMAEwATABQAFQAYABwAHAAcABwAGwAbABsAHAAaABkAGQAaABoAGgAaABkAHAAd
AB4AHwAdAB0AHAAbABgAGAAXABQAFQAVABQAEgASABMAEwASAA0ACgAKAAkACwALAAsA
CgAJAAgACAAIAAcABgAFAAUABAADAAEAAAD+//7//f/9/wAAAgAEAAcABgAFAAQAAwAD
AAMAAwAEAAQABAAEAAUABwAGAAYACAAJAAkACQAJAAgABwAFAAQABwAJAAsADAALAAwA
CwAIAAgACAAKAAwACgAKAAoACAAHAAcABwAJAAoACwALAAwACgAKAAoACgAIAAgACAAH
AAkACQALAAsABQAFAAUABgAIAAcABwAIAAcABgAFAAQABAACAAYABgAGAAYABgAHAAkA
CgAMAA4ADwAQABEAEgASABEAEAANAA0ADAAKAAwADgAQABQAFAAXABgAGAAaABwAHAAc
ABwAHAAbABwAGwAbABsAGAAVABUAFAAUABIAEAAQABEAEQARABAADQAKAAgABwAEAAEA
///9//3//P/6//n/+f/5//n/+f/5//v/+v/5//j/9v/z//L/8v/0//X/9f/0//X/9v/3
//j/9v/1//T/8v/z//L/8v/z//X/9//3//n//v8JABIAFQAXACEAMAA8AEMASQBRAFYA
WABUAEgANAAVAOz/0f/A/63/mv+V/5f/m/+k/6v/s/+7/8X/0f/Z/+T/7f/1//L/7//v
//H/8f/x//X/+P/4//j/+P/2//b/9//3//b/9v/3//f/+v/7//v//P/8//z//P/8//z/
/P/9//3/+v/5//j/9//4//r/+//8//7//P/8//3/+//7//v//P/8//z//P/8//z/+//6
//n//P/+////AAAAAAEAAQACAAEAAAD/////AQACAAQABQADAAMABAAGAAQABAAFAAUA
BgAJAAsADQANAA4ADgANABAAFAAWABcAFQAWABcAGgAbABoAGQAYABsAGwAbABwAHgAd
AB0AHgAcABwAHAAbAB0AHQAdAB0AGQAZABgAFwAUABQAEwAQABEAEQAQAA4ADgAPAA8A
DgANAAoACgAJAAgABwAGAAQABAAEAAUABgAFAAQAAwADAAEAAQAAAAAAAAAAAP/////+
//7//v///wEAAQABAAEAAQABAAEAAgACAAIAAgADAAMAAgACAAQAAwADAAMAAwAEAAUA
BQAGAAQABQAGAAYABAAGAAYABAAEAAQABgAIAAcABgAFAAIAAgADAAQABwAGAAUAAwAC
AAMABAAFAAYABQAEAAMAAQABAAEAAwADAAAAAQACAAQAAwABAAAAAAABAAIAAwAEAAQA
AAD+/wAAAAAAAAAAAwAFAAYACAAIAAcABgAFAAoADAANAA4ADAANAA0ADAAMAAwADAAO
ABAAEwAUABQAEwAUABMAEgAVABYAFgAYABkAGQAZABYAEgARAA8ADgAMAAoACgALAAsA
CwAKAAcABgAEAAMAAAAAAP///v////z/+v/5//n/+P/3//b/9f/3//b/9f/0//P/8f/x
//L/8v/z//P/8v/w//D/8P/w/+//7//v/+7/7//u/+7/7//1//X/+f8BAP7/+/8GABUA
GQAZACQAMgA/AEkATQBQAFQAUgBIADgAHQD2/9f/yv+5/6L/lf+V/5v/oP+j/6v/u//H
/8//0//c/+P/6f/q/+3/7//z//X/9//1//P/8v/x//D/8v/y//P/8//0//b/+f/7//n/
+f/4//j/+P/4//j/+P/4//j/+f/5//f/9//3//f/9//4//j/+P/4//b/9v/3//X/9f/1
//b/+P/4//j/+P/3//f/9//3//f/+P/4//j/+P/5//n/+v/8//z//P/9/wAAAAABAAEA
AQABAAIABAADAAIAAgABAAIABQAHAAkADAAOAA8ADwAOABAAEAAPABAAEgAUABgAGgAa
ABoAGgAYABcAFgAWABcAFwAYABoAGAAYABgAFwAZABkAGQAZABUAFQAUABMAFAAUABMA
EAANAA0ADAAKAAgACQAJAAgABwAEAAQAAwADAAMAAwACAAEAAAAAAAAA///+//3//f/7
//v/+v/6//r/+v/5//n/+//8//3////8//v/+v/5//r/+//8//7//v/+//7////+//z/
+//8//7///8AAAEA//////7//v/8//3//v/+//z//v/+//z//f/+/wEABAAEAAQABAAC
AP///////wEAAwADAAIAAgACAAIAAgACAAAAAAAAAP///////wEAAQD+////AAACAAAA
/////wAA///+//3//P/+//7/AAD+//7//v/+////AQACAAQABQAFAAUABQAFAAYABgAG
AAgACQAJAAgABgAGAAYACAAJAAsACwAKAAsADgAPABAAEQASABIAFAAVABUAFQASAA8A
DwAOAA4ACwAIAAcABwAJAAkACAAFAAIAAAD///z/+//5//f/9//0//L/8f/x//H/8f/x
//H/8f/w/+//7v/t/+v/6//s/+z/7f/t/+z/7f/u/+//8P/s/+v/6v/o/+X/5P/k/+X/
7//x//X/8//y//n/AgAJAA0AEwAiADAAOQA9AD0AQgBKAEwASAA6AB8A/P/b/8b/t/+k
/5X/j/+T/5r/n/+n/7P/vf/H/9P/3P/h/+f/6v/r/+//8f/v/+v/6f/r/+z/7f/u/+7/
7v/v/+//7v/u/+//7//x//P/9P/2//T/9P/0//T/9v/2//f/9//3//f/9//3//X/9v/2
//b/+P/2//b/9//1//X/9f/2//b/9v/2//b/+f/5//n/+f/2//b/9f/0//X/9//4//r/
+v/6//r/+//6//r/+//7//v/+//8//7//f/8//z/+//+/wEAAwAFAAUABgAGAAUABwAK
AAsACwAJAAoACwAOABIAEgASABIAFQAVABUAFgAVABMAEgASABIAEgASABEADwAPAA8A
DwANAA0ADAALAA0ADgAOAAwACgAJAAcABAAGAAcABwAGAAMAAAAAAP///f/9//3//P/+
//7///8AAP7//P/6//n/+//7//r/+v/6//r/+f/5//j/+P/4//n/+f/5//n/+f/5//n/
+f/6//n/+P/3//f/+f/6//z/AAAAAP///v/9//r/+f/3//b/9//5//v//P/9/wAAAQAA
AP//AAADAAYAAwACAAEA/v/9//3//f/////////+//7//P/8//z//P/8//z//P/7//v/
+//9//3/+v/7//z//v/8//v/+//8//b/+v8AAP7//P/8//z//P/8//3///8AAAIAAwAD
AAMAAwAFAAYABgAGAAUABQAEAAIAAwAEAAUACAAIAAsADAAMAAwADgAOAA4AEQASABIA
FAAXABcAFwAUABAADwANAAwACAAGAAYABwAHAAcABgADAAIAAAD///z//f/7//n/+f/1
//L/8P/v//H/8f/x//H/8//y//H/8P/t/+v/6//s/+z/7f/t/+z/6//q/+n/6P/p/+n/
6f/o/+r/6v/r/+3/6f/n/+v/8f/2//f//v8HAAsADwAaACgANwA/AEMARgBMAE4ARgAw
ABMA8P/R/8D/t/+o/5n/kf+R/5T/n/+v/73/wf/F/9P/3v/j/+f/7P/r/+v/6//t/+3/
7f/s/+z/7P/s/+7/7v/v/+//7v/u/+//7//y//P/8//0//P/8v/x//D/8v/y//P/8//y
//H/8P/v//H/8v/y//L/8//y//P/9f/z//P/8//0//T/9P/0//T/9P/z//L/8f/x//L/
8v/y//T/9f/1//b/9//4//n/+//6//r/+//7//n/+f/6//z//v/+///////+////////
/wIABAAFAAUAAwAGAAcABwAJAAoACwAOAA4ADgAOAA4ADQANAA0ADgAMAAsACwAMAA4A
EAASABMAEAAPAA4ADQANAA0ADAALAAoACgAJAAYAAwADAAIAAAACAAMAAwACAAEA/v/+
//3//f/9//3//P/6//j/9//2//f/9v/1//X/9f/1//T/9P/y//L/8f/x//T/9P/0//X/
9f/1//X/9f/1//X/9f/2//j/+P/4//n/9//2//b/+P/5//n/+f/5//r/+//7//z/+f/5
//n/+P/6//z//P/6//r/+v/8//7//v/+//7//P/9//3//f/////////+//7//v/+//7/
/v/+//7//v/9//v/+//9//3/+f/5//n/+v/6//n/+f/6//r/+P/6//7//f/8//v/+v/4
//n/+f/6//7///8AAAEAAgACAAEAAAABAAMABAAEAAIAAgACAAQACAALAAwADAAMAA4A
DgAOAA0ADgAOABAAEgATABQAEgAOAA0ACwAKAAYABAAEAAUABwAHAAYAAwAAAP7//f/6
//f/9f/z//P/8v/w/+//7//v/+//7//v/+7/7P/q/+j/6P/n/+j/6v/q/+v/6//q/+r/
6v/q/+r/6//r/+v/6v/p/+j/6P/p/+X/5//t//H/9P/5/wAAAwAFAAkAFAAmADcAPwBF
AEYASgBMAEoAPgAnAAYA4//M/7//qv+X/4//j/+Q/5n/o/+t/7n/w//N/9T/2//f/+D/
4f/l/+v/7//v/+//7//u/+3/7P/s/+z/7f/t/+3/7v/w//H/7//v/+7/7v/v//D/8f/y
//D/8P/x//H/8P/v/+7/7f/w//L/8//0//T/8v/y//P/8f/x//H/8v/y//L/8v/y//X/
9f/1//X/9f/2//b/9v/0//X/9f/2//j/+P/4//n/+P/4//n/+f/5//n/+v/8//z//P/9
//3//f///wAAAQADAAYACAAJAAkADAANAA0ACwAMAA0AEAASABIAEgASABIAEQAQABAA
EwATABQAFgAWABYAFgAVABMAEwATABMAEwATABIAEQAOAA4ADQAKAAoACwALAAoACQAJ
AAgABgACAP7//f/7//z//f/+//7/+//6//r/+v/5//j/9//3//f/9//2//b/9v/2//X/
9f/2//b/9v/3//f/9//3//f/9//3//f/+P/3//b/9f/1//b/9v/3//r/+//7//v/+//5
//n/+P/4//n/+//9//7//f/+//3/+v/6//r//P/+/wAAAAAAAP7/+//7//v//f/7//v/
+v/6//3//v///wAA///+//3/+//8//3/AAABAPv/+//7//z//v/9//3//v/7//r/+f/4
//n/+v/7//v//f/+//z//P/8//z/+//9//7/AAACAAMABAAFAAYABgAFAAQABQAHAAgA
CAAHAAYABQAGAAkADQAPABAAEAASABIAEgAQABAADwAQABIAEwAUABIAEAAPAA0ADAAJ
AAYABQAFAAgACQAJAAcAAwAAAP7/+v/7//n/9//3//j/9v/1//X/8//z//P/8//1//T/
8//y//D/7f/s/+z/7P/t/+3/7P/t/+7/7//w/+z/6//q/+j/6f/o/+j/6f/v/+3/7//z
//j/+/8CAAsADwATAB4ALAA5AEEARQBKAE4AUABMAEAAIwD6/9v/yv+3/6D/k/+R/5H/
lP+X/5//rf+5/8H/y//Y/+P/5//o/+f/6f/p/+n/6//v//L/8v/y//L/8f/w//D/7//w
//D/8f/x//T/9f/1//b/9f/0//P/8v/0//T/9f/1//f/9//3//f/9//4//j/+P/3//T/
8//z//X/9f/1//b/9P/0//T/9P/1//X/9f/1//f/+P/4//j/+v/7//v//P/6//r/+v/7
//z//P/9//3/+//7//z//v///wAAAgADAAAAAQABAAEAAwAGAAgACQALAA4ADwAPAA8A
EAARABQAFgAWABYAFgAXABcAFwAYABgAFwAXABgAGgAaABoAGQAWABUAFAATABIAEwAT
ABMAFAAUABMAEAANAA0ADAAKAAoACwALAAoABgACAAEA//8AAAEAAgACAAEAAAAAAAAA
AQAAAP/////+//3/+//6//z//P/7//v//P/8//z//f/9//3//f/9//v/+//7//z//f/+
////AQD+//z/+//8//7///8AAAEAAAD///3//P/9////AQACAAAAAgACAAAA/v/+/wAA
AgAAAAAAAAD+//3//f/9/////f/9//z//P///wAAAQACAAAAAAAAAP///////wEAAQD7
//v/+//8//7//f/9//7//v/+//7//v/+//7//v/9//n//f8AAAEA/v/8//z//P/8//3/
//8AAAIABQAFAAUABQAHAAgACAAIAAYABwAHAAYACAAIAAgACgANABEAEwAUABAAEAAO
AAwADgAQABEAFAAVABUAFQASAA4ADQALAAoACQAIAAkACwAKAAkABwADAAIAAAD///z/
+f/3//X/9f/0//L/8f/x//H/8f/x//H/7//u/+3/7P/s/+v/7P/u//D/8f/x//D/8P/w
//D/8P/v/+//7//u/+v/6v/q/+v/6//t/+//8//6/wMACgAJAAkAEQAgAC4AOwBDAEsA
UABSAEwARAA2AB0A+P/X/8b/sf+c/5P/k/+T/5j/of+n/7H/vf/J/9P/3v/l/+P/5v/r
/+3/7//v/+3/6//u/+7/7v/u/+z/7P/t/+3/7v/u/+//7//x//P/9P/2//X/9P/z//L/
8v/y//P/8//x//H/8f/x//L/9P/1//b/9v/0//T/9f/z//P/8//0//T/9P/0//T/9f/1
//X/9f/3//j/+P/4//b/9//3//j/+v/6//r/+//+//7///////3//f/+/wAAAAAAAAEA
AQABAAMABAAFAAYACAAJAAkACQAMAA0ADQANAA4ADwASABQAFAAUABQAFwAXABcAGAAY
ABcAFwAYABYAFgAWABUAFQAVABUAFQAVABUAFAATABEAEAAOAAoACwALAAoACAAIAAkA
CQAIAAUAAgACAAEAAAD///7//P/7//r/+v/6//f/9v/1//X/9v/3//f/+P/6//r/+f/5
//n/+P/3//f/+f/5//n/+f/5//n/+f/6//r/+v/6//v/+v/4//f/+P/8//3//v////3/
/f/8//z/+//7//v/+v/7//7////+//v/+v/7//z//P/8//z/+v/7//v/+//9//3//f/8
//z//v/+//7//v/9//z/+//5//r/+//+////+//7//v//P/6//n/+f/6//z//P/8//z/
+f/4//f/9f/3//f/+P/5//r/+P/4//j/+P/4//j/+v/9////AgABAP///f/7//7/AAAB
AAIAAgADAAMAAgD///7//f/+/wMABwAJAAoACAAKAAoACgAOABAAEQAUABQAEwASAA4A
CQAHAAQAAgADAAIAAwAFAAIAAQD///v/+v/4//f/9P/x/+//7f/t/+3/7P/s/+3/6//r
/+v/6//t/+z/6//q/+f/5f/l/+b/6f/r/+z/7P/o/+b/5P/i/+X/5//p/+r/6P/m/+X/
5f/n/+v/6//n//D//f/+////BQALABQAIAAtADkAPQBCAEYARgBAADYAHQD4/9f/xP+1
/57/j/+H/4X/jv+d/6f/r/+3/7//zf/a/93/3f/i/+X/5f/n/+v/6f/p/+z/7P/s/+z/
6v/q/+v/6//s/+z/7f/t/+3/7f/s/+z/7v/u/+7/7v/u/+7/7//v//L/8//0//X/8f/w
/+7/7P/u/+z/7P/t/+7/7//w//L/9P/0//T/9P/0//P/8v/x//L/9P/1//b/9f/1//T/
9P/2//b/9v/3//b/9v/3//f/+f/5//r//P/7//r/+v/5//r//f///wEABAAGAAcABwAG
AAgACAAHAAUABgAHAAoADgAOAA4ADgAQABEAEgAUABMAEQAQABAAEAAQABAADwAPAA8A
DwAPAA0ADQAMAAsACgAKAAkABgAHAAcABgAEAAQABQAFAAQAAQD+//7//f/7//v/+//6
//n/+P/4//j/9//2//X/9f/1//X/9P/0//X/9v/2//f/+P/4//j/+f/2//X/9P/z//T/
9f/2//j/9v/2//b/9//3//b/9v/4//n/+f/5//n/+v/7//v//P/6//v//P/8//3/AAAB
AAAA//8AAAMABgACAAAA/v/6//n/+f/5//v//P/9//3//v/8//r/+P/2//n//P///wEA
AwADAAUABQD+//3//P/8//7//f/9//7//f/8//v/+v/3//b/9f/z//T/9f/3//n/+v/6
//r/+v/8//n//P/7//r/+f/4//n/+//8//7/AAABAAIAAwACAAIAAQAAAAAAAQABAAAA
AQACAAMABgAHAAkACQAIAAoADgAQABIAEwAUABQAFgAXABcAFwAUAA8ADQAKAAgABgAE
AAQABQADAAMAAgD///r/+P/3//T/9v/1//T/9f/y//D/7//v//H/8f/x//H/8f/w/+//
7v/r/+n/6f/q/+r/6//r/+r/6f/o/+f/5v/n/+f/5//m/+f/5v/m/+f/4f/p/+//8f/y
//f/AAAJAA8AEQAaACoANQA7AEEARgBMAE4ASgA+ACEA/P/Z/8b/uf+m/5P/i/+N/47/
k/+b/6n/tf+//8v/2P/f/+P/5v/p/+n/5f/j/+f/6//s/+z/7P/s/+7/7v/v/+//7f/s
/+z/6//r/+v/6v/q/+z/7P/s/+z/7P/s/+3/7f/w//H/8v/z//H/8P/u/+z/7f/s/+3/
7//v/+//7//w//H/8v/z//T/8v/x//D/7//t/+7/7v/u//D/8f/x//L/8//0//X/9//3
//b/9v/1//b/9//5//z/+v/6//v/+//9////AAABAAIABAAFAAUABQAIAAkACQAJAAoA
CwAOABEAEgATABQAFAATABIAEgAVABUAFgAYABkAGgAbABsAGwAbABsAGwAZABkAGAAX
ABgAGAAXABQAEgARAA8ADAAPABEAEgASAA0ACgAKAAkACgALAAwADAALAAoACgAKAAcA
BAABAP//AQADAAQABgAGAAYABQAFAAgACAAIAAkACQAJAAkACQAHAAcABwAIAAwADgAQ
ABMAEAAOAA0ADgARABEAEQARABQAFQAVABYAFgAXABgAGAAWABgAGAAWABMAEgATABQA
FwAYABkAGAAXABcAFwAZABsAGwAaABoAGQAYABcAFgAYABgAGAAXABkAGQAbABsAFAAT
ABIAEgATABMAFAAWABgAGAAYABgAFwAWABUAEwATABMAFAAVABwAHAAYABIADAAQABIA
FAAWABYAFwAXABgAFwAXABcAFwAcAB4AHwAgAB8AHwAeABwAHgAeAB4AIAAiACUAJgAm
ACYAKAAoACgAJwAoACgAKgApACcAJQAgAB0AHQAcABwAHAAaABoAGwAZABkAGAAVABQA
EgARAA4ADAAJAAYABQAGAAQAAwADAAMAAwADAAMABAAEAAQABAABAP////8AAP7/////
//7//P/8//z//P/7//v/+//6//v/+v/6//v/9//3//3/AwAIAA0AFAAZAB8AIwAoADYA
RQBTAFcAWgBcAFwAWABQADsAGAD3/+D/zf+2/6P/nf+h/6T/rf+1/73/xf/N/9X/4v/z
//v//P/7/////////wEAAQAAAP7//P/6//z//P/9//3//P/8//3//f///wEAAgAEAAIA
AgACAAIAAgACAAMAAwAGAAcACAAJAAYABgAFAAQAAgAAAAAAAQD+//3//P/8////AgAF
AAgACQAJAAkACQAHAAgACAAIAAYABwAHAAgACgAKAAoACwAHAAQAAgD//wQACQAPABYA
EgAQAA8ADQAOABEAEwAVABQAFgAXABcAFgAYABgAFwAXABgAGQAcACEAIgAjACQAJQAl
ACUAJgAkACMAIwAkACMAIgAhAB8AIQAhACEAIQAeAB0AGwAZABYAFgAVABIAEwAVABYA
FgATABMAEgAQAA8ADAAMAAsADAANAA4ADgAMAAoACQAIAAcABgAFAAUABAADAAEAAAAB
AAIAAgADAAIAAAD+//3/AAABAAIAAwADAAMAAwAEAAMAAgABAAEAAQAAAAAAAgACAAEA
AAD//wIAAwADAAQABgAHAAgACAAGAAgACAAGAAYABgAIAAoACAAGAAQAAAADAAUABwAL
AAoACQAHAAYACAAIAAgACAAKAAoACgAJAAYABQAGAAUAAgADAAQABgADAAEAAAAAAAEA
AgADAAQAAwACAAEA///9//v/+v/5//n/+P/3//b/9f/1//T/9v/1//T/8//y//D/8P/y
//T/9f/3//j/+f/2//X/9v/2//b/9//4//j/9//5//j/9v/5//v//f/+//7//P/9//7/
//8AAAAAAgD///////////b/8//0//T/9P/0//T/8//y//H/8P/s/+r/6P/m/+T/5P/k
/+T/4f/g/9//3v/c/9z/3P/c/97/3v/e/97/2//a/9n/2P/W/9b/1v/W/9X/1P/T/9L/
0//U/9X/1v/U/9T/1P/U/9b/1v/W/9b/3v/k/+r/8P/5/wAABwAOABkAIgArADQAMAAu
ACwAKgAQAPj/4P/I/7b/pP+S/4D/gv+E/4b/iP+S/5z/pv+w/7j/wP/I/9D/0//U/9X/
1v/X/w==
         </WaveFormData>
      </LeadData>
      <LeadData>
         <LeadByteCountTotal>10000</LeadByteCountTotal>
         <LeadTimeOffset>0</LeadTimeOffset>
         <LeadSampleCountTotal>5000</LeadSampleCountTotal>
         <LeadAmplitudeUnitsPerBit>4.88</LeadAmplitudeUnitsPerBit>
         <LeadAmplitudeUnits>��V</LeadAmplitudeUnits>
         <LeadHighLimit>2147483647</LeadHighLimit>
         <LeadLowLimit>268435456</LeadLowLimit>
         <LeadID>V1</LeadID>
         <LeadOffsetFirstSample>0</LeadOffsetFirstSample>
         <FirstSampleBaseline>0</FirstSampleBaseline>
         <LeadSampleSize>2</LeadSampleSize>
         <LeadOff>FALSE</LeadOff>
         <BaselineSway>FALSE</BaselineSway>
         <ExcessiveACNoise>FALSE</ExcessiveACNoise>
         <MuscleNoise>FALSE</MuscleNoise>
         <LeadDataCRC32>928649134</LeadDataCRC32>
         <WaveFormData>
/v/+//7//v8AAAAAAAAAAAAAAAAAAAAAAgACAAIAAgAAAAAAAAAAAP7//v/+//7/AAAA
AAAAAAD+//7//v/+/wAAAAAAAAAAAAAAAAAAAAD+//7//v/+/wAAAAAAAAAAAAAAAAAA
AAAAAAAAAAAAAAAAAAAAAAAA/v/+//7//v/+//7//v/+/wAAAAAAAAAAAgACAAIAAgAB
AAEAAgADAAQABQAHAAgACgALAAsACwAJAAkACAAHAAQAAwACAP/////9//r/+P/3//f/
+P/4//b/9P/z//L/8f/w/+7/8P/y//L/8//z//X/9//5//n/+f/5//z//P/9//3//f/9
//z//P/9//3//////wAAAAD+//7//f/9/wAAAAAAAAAAAgACAAIAAgD/////AAAAAAIA
AgACAAIAAAAAAAAAAAAAAAMABQAIAAkACQAEAAEA//////n/8P/f/87/vf+v/6f/pP+k
/6L/of+n/7X/yP/U/93/5v/v//L/9f/3//b/9P/z//X/9//2//f/+//5//v//f8AAAEA
BAAFAAMABAAEAAQABAAEAAMAAwADAAUABQAGAAYABAAEAAUABQAHAAcABwAHAAcABwAH
AAcABgAGAAUABAAGAAYABgAGAAYABgAFAAUABwAIAAgACQAHAAcABwAHAAkACQAJAAkA
CAAIAAkACQAHAAcABwAHAAkACQAJAAkACAAHAAcABwAGAAcABwAHAAUABQAFAAUABAAE
AAMAAwAFAAMAAgABAP7//v/8//z//f/8//z//P/8//v/+//6//n/+f/4//f/+f/4//f/
9//3//f/9//4//b/9v/2//b/9//3//f/+P/5//n/+f/6//3//v/+//7///8AAP///f//
////AAAAAAEAAgADAAYABAAFAAUABQAFAAQABAAEAAIAAgAEAAQABAAFAAYABwAHAAcA
BwAIAAcABwAGAAUABwAHAAYABgAIAAgABwAGAAQABQAFAAQABgAHAAgACAAHAAYABgAG
AAgACAAIAAcABQAFAAUABQAFAAUABQAFAAUABQAFAAQABAAFAAUABQAGAAYABwAIAAcA
BwAGAAUAAwADAAMAAwAGAAcACAAIAAYABQAFAAYABgAGAAYABwAFAAUABQAFAAMAAwAH
AAUABAAGAAYABgAGAAYABgAGAAcACQAKAAsACwAJAAoACgAMAA8ADwAPAA8ADQAMAAsA
CgAJAAgABQADAAEA/v/8//v/+f/6//r/+v/6//n/+P/3//b/9P/2//b/9P/1//X/9//5
//v/+//7//3/AAAAAAEAAwADAAMABAAEAAUABQAFAAMABAAEAAQABgAFAAUABgAEAAQA
BAAEAAQABAAEAAMAAwAEAAQABAACAAIAAgACAAQABAAEAAQABQAJAAwADwANAAoABwAH
AAUA/f/0/+X/1P/F/7X/q/+o/6r/qP+l/6f/tf/K/9z/5f/s//X//P///////v/6//n/
+f/7//z//f/7//3///8BAAIAAwAEAAUABwAKAAoACgAKAAgABwAHAAcABwAHAAgACAAG
AAYABwAHAAkACQAJAAkACQAJAAkACQAJAAoACgAKAAgACAAIAAgACAAIAAcABwAJAAoA
CgALAA0ADQANAA0ACwALAAsACwAIAAgACQAJAAkACQAJAAkACQAJAAkACQAKAAkACQAJ
AAkACQAIAAcABgAHAAgACQAGAAYABQAFAAUAAwACAAEAAAAAAP7//v////7//v/+//7/
/f/9//z//f/9//z/+//5//j/9//3//X/9f/1//b/+P/4//j/+P/7//v/+//8//3//f/9
//7///8AAAAAAAACAAQABAADAAMAAwAEAAQAAgACAAIABAAGAAcABwAHAAYABAADAAIA
BAAEAAYABgAFAAUABQAFAAcABwAHAAgABgAHAAcABwAFAAUABAAEAAgACAAHAAYABAAF
AAUABAAGAAcACAAIAAUABAAEAAQABAAEAAQAAwAFAAUABQAFAAMAAwADAAMAAwADAAMA
AgAEAAUABQAFAAMAAgACAAIABAAFAAUABQADAAMAAwADAAMAAwADAAIAAgABAAEAAgAE
AAQABAAFAAUABQAFAAUAAwADAAMABAAEAAQABAAEAAQABAAEAAUAAwAEAAUABQAHAAgA
CAAKAAkACQAJAAkACgAKAAoACgAJAAgABQADAAEA/v/8//v//f/+//7//v/7//n/9//1
//T/8v/0//T/9P/1//X/9//5//v/+//7//v//v/+////////////AAAAAAEAAQABAAEA
AgACAAIAAAD/////AAACAAIAAgACAAAAAAAAAP//AAACAAMABAACAAIAAgACAAAAAAAA
AAAAAwADAAgACwAJAAYABQADAP//+//w/+H/1P/F/7X/q/+m/6T/pP+n/6v/t//I/9z/
6f/w//X//P8BAAEA/v/6//X/8//z//T/9f/3//n/+//9//7////+/wEAAQACAAIAAgAC
AAMAAwAEAAUABAADAAMAAgACAAIAAwADAAMAAwADAAMABQAFAAUABQAFAAYABgAGAAQA
BAAEAAQABgAGAAUABQAFAAYABgAHAAUABQAFAAUAAwADAAMAAwAEAAQABQAFAAcABwAH
AAcABQAFAAUABQAEAAMAAwADAAQABQAFAAUAAwADAAMAAwAEAAQAAwADAAEA///+//3/
/v/+//z//P/7//r/+v/6//j/9//3//b/9f/1//T/8//1//T/8//z//P/8//z//T/9P/0
//T/9P/z//P/8//0//f/9//3//j/+//8//z//P/9//7//f/7//3//f/+//7//v/+//7/
AAAAAAEAAQABAAEAAAAAAAAA/v/+/wAAAAD//////////wEAAQABAAIAAgADAAMAAwAB
AAEAAAAAAAIAAgABAAAAAAABAAEAAAD+////AAAAAAAAAAABAAIAAAAAAAAA////////
/////////////////f/9//3//P/+/////////////v/+//7//P/9//3//f/9//3//f/9
//3//f/9//z//v/9//3//v/+//7//v////3//f/9//3//f/9//7//P/8//z//P/9//7/
//8BAAEAAgADAAMAAQACAAIABAAFAAUABQAFAAcABgAFAAQAAwACAP///f/7//j/9v/1
//P/9P/0//T/8v/x//D/7//u/+z/7v/u//D/8f/x//P/9f/3//f/9//3//r/+v/7//v/
+//7//z/+v/7//v/+//7//z//P/8//7//f/9//7//f/8//v/+v/7//z//f/9//3//v/+
//7//P/8//z//P/+//7//v/+//3/AQAEAAUAAwACAAEA/f/7//P/5P/V/8T/tf+p/6P/
ov+i/6D/n/+p/7v/zP/Y/+H/7P/z//b/9//1//L/7v/t/+//7//y//X/9//5//n/+f/6
//v//P///wEAAgACAAIAAgAAAP///////wEAAQACAAIAAAAAAAEAAQABAAEAAQABAAMA
AwADAAMAAQACAAIAAgACAAIAAgACAAIAAgABAAEAAQACAAIAAwADAAMAAwADAAMAAwAD
AAMAAwAEAAYABwAGAAUABAADAAMAAwADAAMAAwADAAQABQAFAAUABAADAAMAAwADAAMA
AgACAAEAAQABAP///v/9//7//v/8//z/+//6//r/+v/4//f/9//2//X/9f/0//P/9f/0
//P/8//x//H/8f/y//L/8v/y//L/9f/1//X/9v/1//X/9f/2//f/+P/4//j/+v/8//z/
+//7//v//P/8//7//v/+/wAA/v////////////7//v/+//7//v8AAAAA//////////8B
AAEAAQACAAAAAQABAAEAAQABAAAAAAACAAIAAQAAAAAAAQABAAAAAAABAAIAAgABAAAA
AAAAAAAAAAAAAP////////////////////////////////7//v////////////7//v/+
/wAAAQABAAEAAAD///7//f/////////+//7//f/9//7//v/+//7/////////////////
///+/wAAAAAAAAAAAAAAAAAAAQD//wAAAQABAAMABAAEAAYABwAHAAcABwAJAAgABwAG
AAMAAgD///3/+f/2//T/8//1//b/9v/2//T/8//y//H/8P/u//D/8P/w//H/8f/z//P/
9f/1//X/9//6//r/+//9//3//f/+//7//////////f/+//7//v/+//3//f/+//7//v/+
//7//v/+//7//f///wAAAAAAAAAAAAAAAAAAAAAAAAAAAAADAAMACAANAAcAAgABAAMA
AwD7/+z/3f/K/7n/q/+j/6D/ov+e/53/o/+z/8T/0v/f/+j/7f/u/+//8//0//L/8f/x
//H/8v/1//f/+f/7//3//v8BAAIAAwADAAIAAgACAAIABAADAAMAAwADAAMABAAEAAQA
BAAFAAUABQAFAAUABQAFAAUABQAFAAcACAAIAAgABgAGAAYABgAIAAgABwAHAAUABgAG
AAcABwAHAAcABwAHAAcABwAHAAYABgAHAAcABwAHAAcABwAHAAcABwAHAAcABwAIAAkA
CQAJAAgABwADAAMAAwADAAMABAAEAAUABQADAAIAAQAAAAAA/v/+/////v/+//7//f/7
//r/+P/5//n/+P/3//n/+P/3//f/9f/1//X/9v/4//j/+P/4//j/9//2//b/+f/5//n/
+v/9//7//v/+//7/AAAAAP///////wAAAAAAAAAAAAACAAIAAwADAAMAAwACAAIAAgAC
AAIABAAEAAUABQAFAAUAAwADAAMABAAEAAUABQAFAAcABwAGAAYABgAGAAUABAAEAAUA
BQAEAAQABQAGAAYABQAEAAQABAAEAAQABAADAAMAAwADAAMABQAFAAUABQADAAMAAwAC
AAIAAwADAAMAAwACAAIAAgACAAMAAwADAAMAAwADAAMAAwADAAMAAgADAAMABAAGAAQA
BAAEAAUAAwADAAMAAwADAAUABgAEAAQABAAEAAYABgAGAAcABwAIAAkACQAJAAoACgAM
AA0ADQANAA0ADQAMAAsACgAHAAYAAwABAAEA/v/8//v/+//8//z//P/6//n/+P/3//T/
8v/0//T/9P/1//X/9//7//3//f/9//v//v/+////AQABAAEAAgAEAAUABQAFAAQABAAD
AAIAAwADAAQABgAEAAQABAAEAAQABAAEAAMAAwAEAAQABAACAAIAAgACAAQABAAEAAQA
BQAJAAwADQALAAoACQAHAAUA///2/+X/1P/D/7X/q/+q/6j/qP+n/6v/tf/I/9b/4f/s
//X/+v/7//v/+P/2//f/9//3//j/+//7//3///8BAAIAAwAGAAcABwAIAAgACAAIAAoA
CQAJAAkACQAJAAoACgAIAAgACQAJAAsACwALAAsACwALAAsACwALAAwADAAMAAwADAAM
AAwACgAKAAkACQAJAAoACgALAAsACwALAAsADQANAA0ADQAKAAoACwALAAsACwALAAsA
DQANAA0ADQAMAAsACwALAAoACwALAAsACwALAAsACwAKAAoACQAJAAcABQAEAAMABAAE
AAIAAgD///7//v/+/wAA//////7//f/9//z/+//7//r/+f/5//n/+f/5//r/+P/4//j/
+P/7//v/+//8//3//f/9//7///8AAAAAAAAAAAIAAgABAAEAAQACAAIAAgACAAIABAAE
AAUABQAFAAcABgAGAAYABgAGAAgACAAFAAUABQAFAAUABQAFAAYACAAJAAkACQAHAAcA
BgAGAAgACAAHAAYACAAJAAkACAAIAAkACgAKAAcABgAGAAYACAAIAAgABwAHAAcABwAH
AAUABQAFAAUABgAHAAgACAAGAAcABwAHAAcABgAGAAYABgAHAAcABwAFAAUABQAFAAUA
BQAFAAQABgAFAAUABgAEAAQABAAFAAUABQAHAAcABgAGAAYABgAGAAYABgAGAAcACQAK
AAsACwALAAwADAAOABEAEQARABEADwAOAA0ADAANAAwACQAHAAMAAAD+//3//f/+//7/
/v/8//v/+v/5//j/9v/4//j/9v/3//f/+f/9/////////wEABAAEAAUABAADAAIAAgAC
AAMAAwADAAUABgAGAAYABgAFAAUABgAIAAgACAAIAAYABgAGAAUAAwAEAAQABAAGAAYA
BgAGAAYABgAGAAYABwAHAAwAEQAPAAoABwAFAAEA+//w/+X/1v/H/7f/rf+s/6z/rP+t
/7X/w//S/+L/8f/6/wEABgAFAAEA/v/+/////f/7//7/AwABAAEAAwAHAAgABwAGAAkA
BwAKAAoACgAKAAoACQAJAAkACwALAAwADAAKAAoACwALAAwADQAOAA8ADgANAAwACwAN
AA4ADgAOAAwADAAMAAwADgAOAA0ADQALAAwADAANAAsACwALAAsADQANAA0ADQAMAAwA
DQANAA8ADwAPAA8ADQANAA0ADQAMAAsACwALAA4ADwAPAA8ADQANAA0ADQAKAAoACQAJ
AAkABwAGAAUABgAGAAQABAADAAIAAgACAAEA///+//z/+//7//r/+f/7//r/+f/5//r/
+//8//7//P/8//z//P/7//v/+//8//3//f/9//7/AQACAAIAAgACAAQABAADAAUABQAG
AAYABgAGAAYACAAIAAkACQAJAAkACAAIAAgABgAGAAgACAAIAAkACgALAAkACQAJAAoA
CAAJAAkACQALAAsACgAKAAwADAALAAoADAANAA0ADAAKAAsADAAMAAsACgAKAAoACgAK
AAoACQAJAAkACQAJAAcABwAHAAcACQAJAAkACAAGAAcABwAHAAcABgAGAAYABgAHAAcA
BwAHAAcABwAHAAkACQAJAAgACAAHAAcACAAIAAgACAAJAAcABwAHAAgACAAIAAgACAAI
AAgACAAJAAsADAANAA0ADQAOAA4AEAARABEAEQARABMAEgARABAADwAOAAsACQAFAAIA
AAD/////AAAAAAAA/P/7//r/+f/6//j/+v/6//r/+//7//3//f////////8BAAQABAAF
AAMAAwADAAQABAAFAAUABQAHAAgACAAIAAYABQAFAAYACAAIAAgACAAGAAYABgAFAAcA
CAAIAAgACAAIAAgACAAGAAYABgAGAAcACQAOAA8ADwAOAAsABwAFAAEA+v/t/+D/z/+9
/6//qP+o/6r/q/+t/7n/yv/a/+X/7v/3//7/AQABAAAA/P/7//n/+f/6//3//////wEA
AwAGAAcABgAFAAcACAAIAAgACAAKAAkACQAJAAcABwAIAAgACgAKAAsACwANAA0ADQAN
AAsACwALAAsACwAMAAwADAAMAAwADAAMAA4ADgANAA0ACwAMAAwADQALAAsACwALAAsA
CwALAAsADAAMAA0ADQANAA0ADQANAA0ADQANAA0ADAALAAsACwAMAA0ADQANAAkACQAJ
AAkACgAKAAkACQALAAkACAAHAAQABAACAAIAAQAAAAAAAAD+//3//f/8//v/+//6//n/
+//6//n/+f/3//f/9//4//j/+P/4//j/9//3//f/+P/7//v/+//8////AAAAAAAAAAAC
AAIAAQADAAMABAAEAAQABAAEAAYABAAFAAUABQAHAAYABgAGAAYABgAIAAgABwAHAAcA
BwAHAAcABwAIAAoACwALAAsACQAJAAgACAAIAAgABwAGAAcACQAKAAoACAAJAAoACgAL
AAoACgAKAAoACgAKAAkABwAHAAcABwAHAAcABwAHAAkACQAJAAgABgAHAAcABwAFAAQA
BAAEAAUABwAIAAkACQAJAAkACQAHAAcABwAGAAYABQAFAAYACAAIAAgACQAIAAcABgAF
AAcABwAHAAcACQAIAAgACAAIAAgACgAKAAoACwAJAAoACwALAAsADAAMAA4ADwAPAA8A
DwANAAwACwAKAAsACgAHAAUAAwAAAP7//f/9//7//v/+//z/+//6//n/+P/2//j/+P/4
//n/+f/7//3///////////8CAAIAAwAFAAUABQAGAAQABQAFAAUABwAIAAgACAAGAAUA
BQAGAAYABgAGAAYABgAGAAYABQAFAAYABgAGAAYABgAGAAYACAAIAAgACAAJAAsADgAT
ABEADgANAAsACQAFAPr/6//a/8n/t/+t/6r/pv+m/6f/p/+x/8T/1v/f/+r/9f/4//n/
+f/6//r/+//5//n//P/9////AQADAAMABAAFAAgACwALAAwADAAMAAwADAALAAsACwAJ
AAkACgAKAAwADAANAA0ACwALAAsACwALAAsACwALAA0ADgAOAA4ADgAOAA4ADgAMAAwA
CwALAAwADgAPABEAEAAPAA4ADQAPAA8ADwAPAA4ADgAPAA8ADwAPAA8ADwAPAA8ADwAP
ABAADwAPAA8ADgAPAA8ADwAPAA8ADwAPAAwADAALAAsADQALAAoACQAIAAgABgAGAAUA
BAAEAAQABAADAAMAAgD//////v/9//3//P/7//v/+//7//v//P/8//z//P/8//3//f/9
//7/////////AAABAAIAAgACAAIABAAEAAMABQAFAAYABgAGAAYABgAIAAgACQAJAAkA
CwAKAAoACgAJAAgACQAIAAkACQAJAAkACQAJAAkACgAKAAsACwALAAsACwAKAAoADAAM
AAsACgAKAAsACwAKAAoACwAMAAwACwAKAAoACgAMAAwADAALAAkACQAJAAkACwALAAsA
CwALAAsACwAKAAgACQAJAAkACQAIAAgACAAKAAsACwALAAsACwALAAsACQAJAAkACAAI
AAcABwAIAAoACgAKAAsACQAJAAkACQAJAAkACQAJAAcABwAJAAkACAAIAAgACAAIAAoA
CgAKAAsACwAMAA0ADQAPABAAEAASABIAEQAQAA8ADwAOAA0ADAALAAoABwAFAAEA/v/8
//v//f/+//7//v/8//v/+v/5//r/+P/6//r/+v/7//v//f/9/////////wEABAAEAAUA
AwADAAMABAAEAAUABQAFAAUABgAGAAYABgAFAAUABgAIAAgACAAIAAgACAAIAAcABwAI
AAgACAAIAAgACAAIAAgACAAIAAgACQALAA4AEwATABIADwALAAkABQD6/+n/2P/F/7f/
r/+q/6b/pP+j/6X/s//G/9b/3//q//X/9v/3//n/+v/6//n/+f/7//z/////////AQAF
AAgACQAKAAkACwAMAAwADAAMAAwACwALAAsACwALAAwADAAOAA4ADwAPAA8ADwAPAA8A
DwAPAA8ADwANAA4ADgAOAA4ADgAOAA4ADgAOAA0ADQAPABAAEAARABAADwAOAA0ADgAP
ABAAEQAOAA4ADwAPAA0ADQANAA0ADgAPABAAEQAQAA8ADwAPAA8ADwAOAA0ADQANAA0A
DQAMAAwACwALAA0ACwAKAAkACAAIAAYABgAFAAQABAAEAAIAAQABAAAA//////7//f/9
//z/+//7//v/+//7//z/+v/6//r/+v/9//3//f/+//3//f/9//7/AQACAAIAAgACAAQA
BAADAAUABQAGAAYABAAEAAQABgAFAAUABAADAAQABAAFAAYABgAGAAgACAAHAAcABwAH
AAUABQAFAAYABgAHAAcABwAJAAkACAAIAAoACgAJAAgACAAJAAkACAAIAAkACgAKAAkA
CAAIAAgACAAIAAgABwAHAAcABwAHAAkACQAJAAkABwAHAAcABgAFAAUABAADAAQABAAF
AAYABgAHAAcABwAHAAcABwAHAAUABQAFAAQABgAFAAUABgAEAAQABAAFAAUABQAFAAUA
BwAHAAcABwAFAAUABQAFAAMAAwAEAAYABgAGAAYACAAIAAgACQAJAAoACwALAAkACgAK
AAwADwAPAA8ADwANAAwACwAKAAkACAAFAAMAAQD+//z/+//7//z//P/8//j/9//2//X/
9P/y//T/9P/2//f/9//5//v//f/9//3//f8AAAAAAQABAAEAAQACAAQABQAFAAUABAAE
AAMAAgACAAEAAQACAAQABAAEAAQAAgACAAIAAQACAAQABQAGAAQABAAEAAQABAAEAAQA
BAAFAAcACgAHAAkACgAFAAEA///7//D/4f/Q/7//s/+r/6b/pv+o/6n/rf+5/87/3P/n
/+7/+f8AAAMAAQD+//j/9f/1//X/9v/5//v//f///wEAAgABAAIAAwAFAAYABgAGAAYA
CAAHAAcABwAHAAcACAAIAAYABgAHAAcABwAHAAcABwAHAAcABwAHAAkACgAKAAoACQAI
AAcABgAGAAYABQAFAAUABgAGAAcACQAJAAkACQAJAAkACQAJAAYABgAHAAcABwAHAAcA
BwAHAAcABwAHAAgABwAHAAcABwAHAAYABQADAAMAAwADAAMABAAEAAUABQADAAIAAQAA
AAAA/v/+//v/+v/6//r/+v/5//n/+P/3//f/9v/1//X/9P/z//P/8//z//P/9P/0//T/
9P/0//P/8//z//T/9//3//f/+P/3//j/+P/4//v//v///////////wAAAAD+//7//v8A
AAIAAwADAAMAAgAAAP///v///wAAAwAEAAMAAwADAAMAAwADAAMABAACAAMAAwADAAUA
BQAEAAQABQAEAAIAAAABAAMABAAEAAMAAwADAAIABAAEAAUABgADAAIAAQD//wEAAQAB
AAEAAwADAAMAAwABAAEAAQAAAP/////+//3//v/+////AAD+/////////wAAAQACAAMA
AQABAAEAAAABAAEAAgAEAAMAAgABAAEAAQABAAEAAQABAAEAAQABAP//////////AAAB
AAIABAABAP//AAACAAIAAgACAAQABAAEAAUABQAGAAcABwAFAAYABgAIAAcABwAHAAcA
CAAIAAgACAAGAAQAAAD9//3/+v/4//f/+f/6//r/+v/4//f/9v/1//L/8P/y//L/8v/z
//P/9f/1//f/9//3//X/+P/4//n/+v/7//z//v/8//3//f/9////AAAAAAAA///9//z/
/P/+//7//v/+//z//P/8//v/+//8//z//P/+//7//v/+//7//v/+//7//f8BAAYABwAH
AAQAAwABAP//+f/w/+P/0v/D/7X/q/+k/6D/pP+j/6P/r//C/9L/3f/m/+3/8v/3//f/
9v/0//H/8f/x//L/8//3//f/9//5//r/+//8//////8AAAAAAAAAAAAA////////////
/wAAAAAAAAAAAQABAAEAAQABAAEAAQABAAEAAQADAAQABAAEAAMAAgABAAAAAAAAAP//
/////wAAAAABAP////////////////////8AAAAAAQABAAEAAQABAAEAAwADAAMAAwAB
AP///v/9/wAAAQABAAEA///////////+//7//f/9/////f/8//v/+v/6//j/+P/1//T/
9P/0//T/8//z//L/7//v/+7/7f/v/+7/7f/t/+v/6//r/+z/6v/q/+r/6v/r/+v/6//s
/+3/7f/t/+7/7//w//D/8P/y//T/9P/z//X/9f/2//b/9P/0//T/9v/4//n/+f/5//n/
+P/4//j/9v/2//j/+P/5//n/+f/5//j/9//2//b/9P/1//X/9f/1//X/9P/0//b/9v/1
//T/9P/1//X/9P/y//P/9P/0//T/9P/1//b/9v/2//b/9f/z//P/8//z//H/8f/x//H/
8v/z//T/9P/z//P/8v/x//P/8v/y//L/8P/x//H/8f/x//H/8f/x//P/8//z//L/8v/x
//H/8v/y//L/8v/z//H/8f/x//H/8//z//P/8//x//H/8f/x//P/9f/1//T/8v/y//L/
8v/y//T/9P/0//X/8//0//X/9f/3//j/+P/6//v/+//7//v/+//6//n/+P/5//j/9f/z
//H/7v/s/+v/6f/q/+r/6v/o/+f/5v/l/+T/4v/k/+T/5v/n/+f/6f/t/+//7//v/+3/
8P/w//H/8f/x//H/8v/w//H/8f/x//P/9P/0//T/9f/1//b/+P/3//b/9f/0//T/9P/0
//P/9f/2//b/9v/0//T/9P/0//T/9P/0//T/8//z//j//f/9//r/+f/3//P/8f/q/9n/
yP+5/6v/n/+a/5r/mv+Z/5n/of+w/8L/zf/W/+H/7P/x//H/7v/q/+n/5//l/+j/6//x
//P/8f/z//T/8//0//f/9//2//b/9v/2//b/9f/1//X/9//3//j/+P/4//j/+f/5//n/
+f/5//n/+f/5//n/+f/7//z//P/8//v/+v/5//j/+P/4//f/9//2//b/9f/1//j/+f/6
//v/+f/5//n/+f/6//r/+//7//n/+f/5//n/+f/5//n/+f/2//X/9f/1//f/+f/6//v/
9//3//f/9//4//j/9//3//X/8//y//H/8P/w/+7/7v/t/+z/7P/s/+7/7f/t/+z/6//r
/+r/6f/n/+b/5f/l/+f/5//n/+j/5//m/+X/5P/n/+f/5//o/+f/5//n/+j/6//s/+z/
7P/w//L/8v/x/+//7//w//D/8v/y//L/9P/0//X/9f/1//P/8v/y//L/9P/0//b/9v/1
//X/9f/1//X/9f/1//b/+P/5//n/+f/3//f/9v/2//j/+P/3//b/9v/3//f/9v/2//f/
+P/4//f/9v/2//b/9P/0//T/8//1//X/9f/1//X/9f/1//X/9f/1//X/9P/2//f/9//3
//X/9P/0//T/9v/3//f/9//1//X/9f/1//X/9f/1//T/9v/1//X/9v/z//L/8f/x//T/
9f/2//f/9f/1//X/9f/3//f/9//3//n/+f/5//r/+f/5//n/+f/9//3//f/9//3//f/8
//z///////z/+//9//3//v/+///////9//7///8AAP7//v/8//r/+P/3//P/8v/x//D/
8v/y//L/8v/x//D/7//u/+z/6v/s/+7/7v/u/+7/7//w//H/8v/z//T/9f/2//j/+P/4
//j/+v/6//r/+v/6//r/+v/6//r/+v/6//r/+v/6//r/+v/4//j/+P/4//r/+v/6//r/
+v/6//r/+v/6//r/+v/6//3//v///wAAAAAAAAAAAAD6//T/7v/o/9f/yP+5/6r/pf+g
/5v/lv+g/6j/sP+4/8X/0P/b/+b/6v/s/+7/8P/w//D/8P/w//H/8v/z//T/9v/4//r/
/P/8/w==
         </WaveFormData>
      </LeadData>
      <LeadData>
         <LeadByteCountTotal>10000</LeadByteCountTotal>
         <LeadTimeOffset>0</LeadTimeOffset>
         <LeadSampleCountTotal>5000</LeadSampleCountTotal>
         <LeadAmplitudeUnitsPerBit>4.88</LeadAmplitudeUnitsPerBit>
         <LeadAmplitudeUnits>��V</LeadAmplitudeUnits>
         <LeadHighLimit>2147483647</LeadHighLimit>
         <LeadLowLimit>268435456</LeadLowLimit>
         <LeadID>V2</LeadID>
         <LeadOffsetFirstSample>0</LeadOffsetFirstSample>
         <FirstSampleBaseline>0</FirstSampleBaseline>
         <LeadSampleSize>2</LeadSampleSize>
         <LeadOff>FALSE</LeadOff>
         <BaselineSway>FALSE</BaselineSway>
         <ExcessiveACNoise>FALSE</ExcessiveACNoise>
         <MuscleNoise>FALSE</MuscleNoise>
         <LeadDataCRC32>3180860541</LeadDataCRC32>
         <WaveFormData>
9P/0//T/9P/2//b/9v/2//b/9v/2//b/+P/4//j/+P/4//j/+P/4//b/9v/2//b/+P/4
//j/+P/4//j/+P/4//b/9v/2//b/9v/2//b/9v/2//b/9v/2//b/9v/2//b/9P/0//T/
9P/y//L/8v/y//L/8v/y//L/8P/w//D/8P/w//D/8P/w//D/8P/w//D/8P/w//D/8P/x
//H/8f/x//H/8f/y//L/8//z//T/9P/z//P/8//z//H/8f/x//H/8f/x//L/8v/y//P/
9f/1//P/9P/0//T/9P/0//T/9f/z//H/8f/x//P/9v/2//b/9P/y//H/8P/v/+3/7P/r
/+z/7P/r/+v/6//r/+v/6//q/+n/5//m/+f/5//n/+f/6f/o/+j/6P/m/+b/5v/m/+X/
5f/l/+X/5f/l/+T/5P/m/+b/5v/o/+v/7//3/w8ANgBrAJwArQCjAI8AewBuAGcAWQA+
ACAABwD7//D/1v+x/5X/hv9//3v/ef95/3j/ev+C/4//mv+k/7H/uf+9/8T/zf/S/9X/
2f/d/97/4P/i/+T/5f/l/+X/5//n/+j/6f/p/+n/6f/r/+v/6//s/+z/7f/t/+//7//w
//D/7//w//D/8f/x//H/8f/x//L/8v/z//T/9//3//f/+f/5//r/+//7//z//P/+////
AAAAAAEAAwAFAAYABwAJAAwADQAPABAAEQARABIAFQAZABsAHQAeACIAJAAmACoALAAu
ADEANQA4ADoAPQA+AEIARABHAEoATQBPAE8AUQBSAFIAUgBSAFIAUgBQAFAAUABPAE4A
TQBKAEkARwBFAEIAQAA9ADsANgAzAC8ALAApACYAIwAeABwAGQAWABMADgALAAoABgAE
AAMAAQD//////v/9//3/+v/5//n/+P/5//j/+P/4//b/9v/2//X/9//3//j/+P/3//f/
9//3//X/9f/1//b/9v/2//b/9v/4//f/9//3//f/9//3//j/+P/4//j/+f/5//r/+v/6
//z//P/8//z//P/8//z//P/6//r/+v/7//v/+//7//v//f/9//3//P/7//v/+//7//n/
+v/6//n/9f/3//f/9//5//n/+P/4//f/9v/2//b/9P/1//X/9f/3//b/9v/1//X/9f/3
//T/8v/0//T/9P/0//b/9v/2//f/9f/1//X/9f/z//T/9P/z//X/9v/2//f/9//3//f/
9//3//f/9//2//f/9//2//b/9//5//n/+f/6//r/+v/6//j/+P/5//n/9//3//f/9//6
//r/+v/6//j/9//2//X/9f/0//P/8v/y//H/8f/x/+//7//v/+//7//u/+7/7f/t/+3/
7f/t/+r/6v/q/+r/7P/s/+z/6//r/+v/6//r/+v/6v/q/+r/7P/s/+7/8//3////EwA6
AGsAmgCxAK8AmwCHAHYAbQBhAEwAMgAZAAsAAADo/8X/pf+W/43/if+H/4X/gv+C/4z/
l/+i/6z/tf+9/8X/zP/T/9j/2//d/9//4v/k/+b/6P/p/+n/6f/r/+v/6v/r/+v/6//t
/+//7//v//L/8v/z//P/8//z//T/9P/1//b/9v/3//X/9f/1//X/9v/2//f/+P/7//v/
+//9//3//v//////AAAAAAIAAwACAAIAAwAFAAUABgAHAAkADAANAA8AEAARABEAEgAV
ABUAFwAZABoAHQAgACMAKAAoACoALQAxADQANgA5ADoAPAA+AEEARABFAEcARwBJAEoA
SgBKAEoASgBKAEgASABIAEcARgBFAEIAQQA/AD0APgA8ADkANwAyAC8AKwAoACcAJAAh
ABwAGgAXABQAEQAQAA0ADAAIAAYABQADAAEA///+//3//f/8//v/+//6//n/+P/4//j/
+P/4//j/9//3//f/+P/4//f/9//3//f/9//3//f/+P/4//j/+P/4//j/9//3//f/+f/5
//n/+v/6//r/+v/7//v//P/8//z//P/8//z//P/8//z//P/8//r/+v/6//v/+f/5//n/
+f/7//v/+//6//f/9//3//f/+f/6//r/+f/3//n/+f/5//f/9//2//b/9f/0//T/9P/2
//f/9//3//X/9P/0//P/9f/1//X/9P/0//T/9P/0//L/8v/y//P/8f/x//H/8f/y//T/
9f/1//P/9P/0//X/8//z//P/8//1//X/9f/0//P/8//y//L/8//1//X/9f/2//b/9v/2
//b/9v/3//f/9f/1//X/9f/6//r/+v/6//j/9//2//X/8//y//H/8P/u/+3/7f/t/+3/
7f/t/+3/7f/s/+z/6//r/+v/6//r/+r/6v/q/+r/7P/s/+z/6//r/+v/6//r/+n/6P/o
/+j/7P/s/+z/8f/3//3/DQAsAFkAigCnAKcAlwCFAHgAbwBlAFQAOgAhABMADAD4/9n/
u/+q/6H/n/+d/5f/kP+O/5D/l/+i/6r/s/+7/8H/yv/R/9T/1//b/93/3v/g/+L/5P/l
/+f/5//p/+n/6P/p/+n/6f/p/+v/6//r/+7/7v/v/+//7f/t/+7/7v/t/+7/7v/v//H/
8f/x//H/8v/y//P/9P/1//X/9f/3//X/9v/3//f/+P/4//r/+//+//7///8BAP//AAAB
AAMABAAFAAcACAAJAAkACgANAA0ADwARABIAFAAWABgAHAAeACAAIwAnACgAKgAtAC4A
MAAyADUAOAA5ADsAOwA9AD4APgA+AD4APgA+ADwAPAA6ADkAOAA3ADYANQAzADEAMgAw
AC0AKwAqACcAIwAgAB8AHAAZABQAEwARAA8ADQAKAAcABgACAAAA///9//v/+v/6//r/
+//5//f/9v/0//T/9P/1//b/9P/0//T/8//x//H/8v/y//L/8//0//X/8//z//P/9P/0
//T/9P/0//b/9f/1//X/9f/1//X/9v/2//b/9v/3//f/+P/4//j/+P/4//j/+P/2//b/
9v/2//b/9v/2//f/+f/5//n/+f/3//f/9//2//f/9//3//f/9f/2//b/9f/x//P/8//z
//P/8//y//L/8//y//L/8v/y//P/8//z//P/8v/y//H/8f/x//D/8P/w//D/8P/w//D/
8P/x//P/8//z//P/8f/y//L/8f/x//L/8v/z//P/8//z//P/8f/x//H/8P/x//H/8P/w
/+//8f/x//H/9P/0//T/9P/0//T/9f/1//P/8//z//P/9v/2//b/9v/y//H/8P/v/+//
7v/t/+z/7P/r/+v/6//r/+v/6//r/+3/7P/s/+v/6v/p/+j/5//n/+j/6f/q/+j/6P/o
/+f/5//n/+f/5//n/+b/5v/m/+j/6v/s/+//9f8DAB8ASgB7AKIAqQCZAIUAdwBuAGkA
WQBAACIAEQAJAPz/3v+9/6f/nP+T/4//i/+J/4b/hv+M/5f/ov+s/7f/v//F/8r/z//U
/9f/2//f/+L/4v/k/+b/5//l/+X/5//n/+j/6f/p/+n/6//t/+3/7f/s/+z/7f/t/+//
7//w//D/7//w//D/8f/z//P/8//z//b/9v/3//j/9//3//f/+f/7//z//f/9//z//P/+
////AgACAAMABQAFAAYABwAJAAgACQALAAwAEAARABMAFwAXABkAGwAcACAAIgAkACgA
KgAsAC8AMwA0ADYAOQA6AD0AQABEAEgASQBLAEsATQBMAEwATABMAEwATABKAEoASgBJ
AEgARwBEAEMAQQA/AD4APAA5ADcANAAxAC0AKgAnACQAIQAcABgAFQASAA8ADAAJAAgA
BAACAAEA///9//3//P/7//v/+v/5//n/+P/3//b/9v/2//b/9v/2//X/8//z//T/9P/1
//X/9f/1//P/8//z//T/9P/0//T/9P/2//X/9f/1//X/9f/1//b/9v/2//b/9//3//j/
+P/4//j/+P/4//j/+v/6//r/+v/6//r/+v/7//n/+f/5//n/+f/5//n/+P/3//f/9//3
//f/+P/4//f/9f/3//f/9//1//X/9P/0//X/9P/0//T/8v/z//P/8//z//L/8v/x//P/
8//y//D/8P/w//D/8v/y//L/8//x//H/8f/x//L/9P/1//X/8//0//T/9f/3//f/9//3
//f/9//3//b/9P/z//H/8P/z//X/9f/1//b/9v/2//b/9P/0//X/9f/1//X/9f/1//b/
9v/2//b/9P/z//L/8f/x//D/7//u/+7/7f/t/+3/6//r/+v/6//r/+r/6v/p/+n/6f/p
/+n/6v/q/+r/6v/o/+j/6P/n/+n/6f/p/+n/6f/o/+j/6P/q/+r/7P/x//X//f8XAEQA
ewCoALMApwCVAIUAfgB3AGsAUAAwABkADwAEAOj/xf+r/5j/i/+D/4H/gf+A/4L/iv+V
/6D/qP+x/7v/wf/I/8//1P/Z/93/4f/k/+P/5P/l/+X/5//n/+n/6f/s/+3/7f/t/+v/
7f/t/+3/8P/w//H/8f/x//H/8v/y//P/9P/0//X/9f/1//X/9f/4//j/+f/6//n/+f/5
//v//f/+///////+//7/AAABAAQABAAFAAcABwAIAAkACwAOAA8AEQASABUAFQAWABkA
GwAdAB8AIAAiACQAJgAqAC0AMAA0ADkAPAA+AEEAQgBGAEgASwBOAE8AUQBRAFMAVABU
AFQAVABUAFQAUgBSAFIAUQBQAE8ATgBNAEsASQBIAEYAQwBBAD0AOQA0ADAAKwAoACUA
IAAeABsAGAAVABAADQAMAAgABgAFAAMAAQABAAAA//////z/+//7//r/+//6//r/+v/6
//r/+v/5//f/9//4//j/9//3//f/9//3//f/9//4//r/+v/6//r/+v/5//n/+f/3//f/
9//4//r/+v/6//v/+//8//z//P/6//r/+v/6//z//P/8//z//v/+//7////+//3//P/7
//3//f/9//z//f/9//3//f/7//z//P/7//f/+f/5//n/+//7//r/+v/5//j/+P/4//b/
9//3//f/+f/4//j/9//3//f/+P/2//b/9v/2//j/+P/4//n/9//3//f/9//5//r/+v/5
//f/+P/4//n/+f/5//n/+f/7//v/+//6//n/+f/4//j/+//9//3//f/8//z//P/8//z/
/P/9//3/+f/5//n/+f/+//7//v/+//z/+//6//n/9//2//X/9P/2//X/9f/1//T/8//y
//H/8//y//L/8f/v/+//7//v//D/8P/w//D/7v/u/+7/7f/r/+v/6//r/+3/7P/s/+z/
8P/y//T/9f/3/wEAFwA6AG0AoAC5ALMAnwCJAHoAbwBlAFAAMgAXAAUA/P/k/7//of+S
/4n/hf+F/4P/gP+C/4r/lf+g/6z/tf+9/8P/yv/R/9b/2f/b/93/3v/i/+T/5v/n/+f/
5//p/+n/6P/p/+n/6f/r/+3/7f/t/+7/7v/v/+//8f/x//L/8v/x//L/8v/z//P/8//z
//P/9v/2//f/+P/3//f/9//5//v//P/9//3//v/+/wAAAQAAAAAAAQADAAUABgAHAAkA
CgALAA0ADgARABEAEgAVABcAGQAbABwAIAAiACQAKAAqACwALwAzADQANgA5ADoAPQBA
AEQASABJAEsASwBNAE4ATgBOAE4ATgBOAEwATABMAEsASgBJAEgARwBFAEMAQAA+ADsA
OQA2ADMALwAsACkAJgAjAB4AGwAXABMADwAMAAkACAAEAAIAAQD///3/+//6//n/+f/6
//n/+f/4//X/9P/0//T/9P/0//T/8//z//P/9P/0//X/9f/1//X/9f/1//X/9v/2//b/
9v/2//b/9f/1//X/9//3//f/+P/2//b/9v/3//X/9v/2//b/9//4//n/+v/6//r/+v/6
//j/+P/4//n/+//7//v/+//5//n/+f/4//f/9//3//f/9//4//j/9//1//f/9//3//X/
9f/0//T/9P/0//X/9v/1//X/9P/z//H/8v/0//P/8v/0//T/9P/0//L/8v/y//P/8//z
//P/8//z//T/9P/z//X/9v/2//f/9f/1//X/9f/3//f/9//2//X/9f/0//T/8//1//X/
9f/4//j/+P/4//j/+P/5//n/9f/1//X/9f/4//j/+P/4//j/9//2//X/8//y//H/8P/u
/+3/7f/t/+//7//v/+//7f/s/+z/6//r/+v/6//r/+r/6v/q/+r/6v/q/+r/6f/p/+n/
6f/p/+v/6v/q/+r/7P/s/+7/8//7/wMAGQA+AG0AmACtAKkAlwCFAHgAbwBjAEwANAAd
ABEABADq/8n/sf+k/5//m/+V/5H/jP+O/5T/nf+m/7L/u//B/8f/zv/T/9j/3f/d/9//
4v/k/+b/6P/p/+f/5//p/+n/6v/r/+v/6//t/+//7//v//D/8P/x//H/8f/x//L/8v/x
//L/8v/z//X/9f/1//X/9v/2//f/+P/3//f/9//5//f/+P/5//n//P/8//7///8AAAAA
AQADAAMABAAFAAcACAAJAAsADAAPAA8AEAATABMAFQAXABgAHAAeACAAJAAkACYAKQAt
AC4AMAAzADQANgA4ADsAPgA/AEEAQQBDAEIAQgBCAEIAQABAAD4APgBAAD8APgA9AD4A
PQA7ADkAOAA2ADMAMQAsACkAJQAiACAAHgAcABgAFwAVABMAEQAOAAsACgAGAAQAAwAB
AP/////+//3//f/8//v/+//6//v/+v/6//r/+v/6//r/+f/3//f/+P/4//n/+f/5//n/
9//3//f/+P/4//j/+P/4//n/+f/6//v/+//7//v//P/6//r/+v/7//n/+v/6//r/+v/6
//r/+v/8//z//P/8//z//P/8//3/+//7//v/+//7//v/+//6//v/+//7//v/+f/6//r/
+f/3//n/+f/5//n/+f/4//j/+f/4//j/+P/2//f/9//3//X/9v/2//b/9v/2//b/9v/0
//T/9P/1//f/9//3//f/9//4//j/9//3//j/+P/5//f/9//3//f/9//3//f/9v/1//X/
9P/0//P/9f/1//X/9v/2//b/9v/4//j/+f/5//n/+f/5//n/+v/6//r/+v/4//f/9v/1
//X/9P/z//L/8P/v/+//7//v/+//7//v/+//7v/u/+3/7f/t/+3/7f/q/+r/6v/q/+z/
7P/s/+v/6//r/+v/6//r/+r/6v/q/+r/7P/u//H/9f/9/w0AKABRAIIApQCtAJ8AjQB+
AHMAaQBcAEQAKwAXABAAAgDh/7//rv+l/53/mf+T/47/iv+M/5P/nv+o/7P/u//B/8j/
z//S/9f/2f/d/+D/4v/k/+b/5//n/+f/6f/p/+r/6//r/+v/6//t/+3/7f/u/+7/7//v
/+//7//w//D/7//w//D/8f/y//P/9P/1//b/9v/3//j/+f/5//n/+//5//r/+//7//z/
/P/+////AgACAAMABQADAAQABQAHAAgACQALAAwADwAPABAAEwAVABcAGQAaABoAHAAe
ACIAJAAmACkALQAyADQANwA4ADoAPAA/AEIAQwBFAEUARwBKAEoASgBKAEkASABFAEQA
RQBFAEUARQBEAEMAQQA/AD4APAA5ADcANAAxAC0AKgAnACQAIQAcABwAGQAWABMAEAAN
AAwACAAEAAMAAQD//////v/9//3/+v/5//n/+P/5//j/+P/4//j/+P/4//f/9f/1//b/
9v/3//f/9//3//f/9//3//j/+P/4//j/+P/2//X/9f/1//f/9//3//j/+P/4//j/+f/3
//j/+P/4//r/+v/6//r/+P/4//j/+P/4//j/+P/5//v/+//7//v/+//7//v/+v/3//f/
9//3//n/+v/6//n/9//5//n/+f/3//f/9v/2//X/9P/0//T/9v/3//f/9//2//T/8//x
//P/8//z//L/8v/y//D/8P/w//D/8P/w//D/8f/y//P/9P/1//P/9P/0//P/8//0//T/
9f/z//P/8//z//X/9f/1//T/8//z//L/8v/x//P/8//z//T/9P/0//T/9P/0//X/9f/z
//P/8//z//b/9v/2//b/9P/z//L/8f/v/+7/7f/s/+7/7f/t/+3/6//r/+v/6//t/+z/
7P/r/+r/6f/o/+f/6P/o/+j/6P/o/+j/6P/n/+X/5f/l/+X/5//m/+b/5v/q/+r/6P/r
//H/+f8NADAAYQCUAK8ArQCdAI0AgAB7AHMAXgBCACkAGQAOAPz/2/+5/6L/l/+P/4f/
g/+A/4L/hv+P/5j/pP+v/7n/v//E/8n/0P/V/9n/3f/g/+L/5P/m/+f/5f/l/+f/5//m
/+f/5//n/+n/6//r/+v/7P/s/+3/7f/t/+3/7v/u/+//8P/w//H/8//z//P/8//y//L/
8//0//X/9f/1//f/9//4//n/+f/6//r//P/9//7//v///wEAAwAEAAUABwAGAAcACQAK
AA0ADQAOABEAFQAXABkAGgAcAB4AIAAkACQAJgApAC0AMQA0ADgAOgA+AEAAQwBGAEkA
SwBLAE0AUABQAFAAUABQAFAATgBOAE4ATQBMAEsATABLAEkARwBEAEIAPwA9ADgANQAx
AC4AKwAoACUAIAAcABkAFgATAA4ACwAKAAYAAgABAP///f/7//r/+f/5//j/9//3//b/
9//2//b/9v/0//T/9P/z//H/8f/y//L/8f/x//H/8f/x//H/8f/y//L/8v/y//L/8v/x
//H/8f/x//H/8f/y//T/9P/0//X/8//0//T/9P/2//b/9v/2//b/9v/2//b/9v/2//b/
9//1//X/9f/1//X/9f/1//T/9f/1//X/9f/1//b/9v/1//X/9//3//f/9f/1//T/9P/z
//L/8v/y//L/8//z//P/8//y//L/8f/x//H/8f/w//D/8P/w//D/8P/u/+7/7v/u/+//
8P/x//P/8f/x//H/8f/z//T/9P/z//H/8v/y//P/8//z//P/8//1//X/9f/0//H/8f/w
//D/8//1//X/9f/0//T/9P/0//T/9P/1//X/8//z//P/8//0//T/9P/0//T/8//y//H/
7f/s/+v/6v/q/+n/6f/p/+n/6f/p/+n/6f/o/+j/5//p/+n/6f/p/+j/6P/o/+j/5v/m
/+b/5f/l/+X/5f/l/+f/5v/m/+b/5P/k/+b/6//x////FwA6AHEApAC5ALEAnwCPAIYA
gQB1AFwAPAAhABMACADu/8n/qf+U/4f/f/95/3n/ev98/4L/jf+a/6T/r/+3/73/xP/L
/9L/1//b/9v/3v/g/+L/5P/l/+X/5f/n/+f/6P/p/+n/6f/r/+3/7f/t/+7/7v/v/+//
8f/x//L/8v/y//L/8f/x//L/8//0//X/9P/0//X/9v/3//f/9//5//n/+v/7//v//v/+
/wAAAQACAAIAAwAFAAMABAAFAAcACgALAA0ADgARABEAEgAVABcAGQAbABwAHwAiACUA
KgAqACwALwAzADYAOAA7ADwAPwBCAEYASgBNAE8ATwBRAFQAVABUAFQAVgBWAFQAVABU
AFMAUgBRAE4ATQBLAEkASABGAEMAQQA+ADsANwA0ADAALAAoACIAIAAdABoAFwASAA8A
DgAKAAYABQADAAEA///+//3//f/6//n/+f/4//f/9v/2//b/+P/4//j/9//1//X/9v/2
//X/9f/1//X/9f/1//X/9v/2//b/9v/2//b/9f/1//X/9f/1//X/9v/2//b/9v/3//X/
9v/2//b/+P/4//j/+P/4//j/+P/4//j/+P/4//n/+f/5//n/+f/3//f/9//2//f/9//3
//f/9//4//j/9//1//f/9//3//f/9//2//b/9f/0//T/9P/y//P/8//z//X/9P/0//P/
8//z//P/8v/y//L/8v/y//D/8P/y//L/8v/y//L/9P/0//T/9f/1//X/9f/1//X/9v/2
//X/9f/2//b/9//1//X/9f/1//b/9//4//j/9f/1//T/9P/3//n/+f/5//j/+P/4//j/
+P/4//n/+f/3//f/9//3//r/+v/6//r/9v/1//T/8//x//D/7//u/+//7//w//H/7//v
/+//7//v/+7/7v/t/+3/7f/t/+3/7P/s/+z/7P/s/+z/7P/r/+v/6//r/+v/6//q/+r/
6v/s/+7/7v/x//f/AQAVADoAawCcALUArwCdAIsAfgB1AGkAVgA8ACUAFQAKAPD/z/+x
/6L/mf+V/5H/i/+I/4r/jv+X/6L/rP+5/8H/xf/O/9X/2v/b/9v/3//i/+T/5v/o/+n/
6f/p/+v/6//s/+3/7f/t/+3/7//v/+//8P/w//H/8f/x//H/8v/y//X/9v/2//f/9v/1
//T/8//0//T/9f/2//f/9//3//n/+f/6//v/+//8//z//v///wAAAAABAAMAAQACAAMA
BQAGAAcACQAKAA8ADwAQABMAEwAVABcAGAAaABwAHgAiACIAJAAnACsALgAwADMANAA2
ADgAOwA+AD8AQQBBAEMARABEAEQARABGAEYARABEAEQAQwBCAEEAQAA/AD0AOwA6ADgA
NQAzADAALQApACYAJAAiACAAHAAYABUAEgAPAA0ACwALAAgABgAFAAMAAQD9//z/+//7
//z/+//7//r/9//2//b/9v/4//j/+P/3//f/9//4//j/9//3//f/9//3//f/9//4//r/
+v/6//r/+P/3//f/9//4//n/+v/8//v/+v/5//n/+//8//z//P/6//r/+v/6//r/+v/6
//r//P/8//z//f/7//v/+//7//n/+f/5//j/+f/5//n/+f/3//j/+P/3//b/+f/6//v/
+f/5//j/+P/5//j/+P/4//b/9//3//f/9//2//b/9f/z//P/8//y//T/9P/0//T/9v/2
//b/9//1//P/9P/y//L/8v/y//L/8v/y//P/9f/1//X/9f/z//T/9P/z//P/9P/0//X/
9//3//f/9//2//X/9P/y//L/8//z//T/9//5//n/+f/4//j/+P/4//b/9v/3//f/9//3
//f/9//6//r/+v/6//b/9f/0//P/8f/w/+//7v/u/+3/7f/t/+//7//v/+//7//u/+7/
7f/t/+3/7f/t/+z/7P/s/+z/7P/s/+z/6//r/+v/6//r/+n/6P/o/+j/6P/s//D/8//3
//3/DwAsAFcAiAClAKcAlwCDAHYAbQBhAE4AOAAfAA0ABAD2/9f/uf+o/5v/lf+T/4//
iP+I/4z/lf+e/6j/sf+9/8X/yv/R/9b/2f/b/93/4P/i/+T/5v/n/+n/6f/r/+v/7P/t
/+3/7f/r/+3/7f/t/+7/7v/v/+//7//v//D/8P/z//T/9P/1//P/8//z//P/9v/2//f/
+P/3//f/9//5//v//P/9//3//P/8//7////+//7///8BAAMABAAFAAcACAAJAAsADAAO
AA0ADQAPABMAFQAXABgAGgAcAB4AIgAiACQAJwArACwALgAxADIANgA4ADsAPgA/AEEA
QQBDAEUARgBHAEgARgBGAEQARABEAEMAQgBBAEAAPwA9ADsAOgA4ADUAMwAyAC8AKwAo
ACMAIAAdABgAFgATABAADQAMAAkACAAEAAIAAQD///3/+f/4//f/9//2//X/9f/0//P/
8v/y//L/9P/0//T/8//y//H/8f/w/+3/7f/t/+3/7f/t/+3/7v/u/+7/7v/u//D/7//v
/+//7f/t/+3/7v/w//D/8P/x//H/8v/y//L/8v/y//L/8v/y//L/8v/y//D/8P/w//H/
9P/1//b/9//0//P/8v/w//H/8f/x//H/7//w//D/7//t/+//7//v//H/8f/w//D/7//u
/+7/7v/s/+3/7f/t/+v/6v/q/+n/6//r/+v/6v/q/+r/6v/q/+z/7P/s/+v/6P/o/+j/
6P/o/+b/5v/m/+f/6f/p/+n/6f/q/+z/7f/t/+v/7P/s/+3/7f/t/+3/7f/v/+//7//u
/+v/6//q/+r/6//t/+3/7f/s/+z/7P/s/+7/7v/v/+//7//v/+//7//y//L/8v/y//D/
7//u/+3/6f/o/+f/5v/o/+f/5//n/+f/5//n/+f/5//m/+b/5f/n/+f/5//n/+T/5P/k
/+T/5P/k/+T/4//h/+H/4f/h/+H/4P/g/+D/5P/i/+T/6f/v//X/AwAeAEsAgACjAKUA
lwCDAHIAZwBdAEwAMAAVAP//9v/m/8n/qf+W/43/if+J/4f/hP+C/4T/i/+U/57/q/+3
/7//xP/L/9D/0//V/9n/2v/c/97/4P/h/+H/4f/j/+P/5v/n/+f/5//p/+v/6//r/+r/
6v/r/+v/6//r/+z/7P/v//D/8P/x//H/8f/x//H/8P/w//H/8v/x//H/8f/z//X/9v/3
//f/+v/6//z//f/8//z//f////3//v///wEAAwAFAAgACgAMAAsACwANABAAEwAWABgA
FwAYABkAHAAfACIAJgArACwALgAxADIANAA2ADkAPABAAEMARABHAEgASABIAEgASABI
AEYARgBGAEUARABDAEQAQwBBAD8APgA8ADkANwA0ADEALQAqACUAIgAfABoAGgAXABQA
EQAMAAkACAAEAAAA///9//v/+f/4//f/9//2//X/9f/0//H/8P/w//D/8P/w//D/7//v
/+//8P/w/+3/7f/t/+3/7//v/+//8P/u/+7/7v/u//D/7//v/+//7//v/+//8P/w//D/
8P/x//H/8v/y//L/8v/y//L/8v/0//T/9P/0//T/9P/0//X/8//z//P/8//0//X/9v/2
//P/8//z//P/9f/2//b/9f/x//P/8//z//P/8//y//L/8//y//L/8v/x//H/8P/v//H/
8P/w/+//7//v/+//7v/w//D/8P/w//L/8v/y//P/8f/x//H/8f/z//P/8//z//H/8f/y
//L/9P/0//T/8//1//b/9v/2//b/9v/2//b/9v/3//f/9//3//f/+P/4//f/9v/1//T/
9//4//n/+v/4//n/+v/7//r/+f/2//j/+P/4//j/+v/6//r/+v/5//j/9//2//X/9P/z
//L/8P/w//D/8P/w//D/8P/w/+7/7v/u/+7/7v/u/+7/7v/s/+z/7P/s/+z/7P/s/+z/
7v/u/+7/7v/s/+z/7P/s/+z/7P/s/+z/+/8IABUAIgBEAGYAiACqAKEAmACPAIYAdABi
AFAAPgApABYAAwDw/9j/wv+s/5b/kv+O/4r/hv+N/5T/m/+i/6v/tP+9/8b/zP/S/9j/
3v/h/w==
         </WaveFormData>
      </LeadData>
      <LeadData>
         <LeadByteCountTotal>10000</LeadByteCountTotal>
         <LeadTimeOffset>0</LeadTimeOffset>
         <LeadSampleCountTotal>5000</LeadSampleCountTotal>
         <LeadAmplitudeUnitsPerBit>4.88</LeadAmplitudeUnitsPerBit>
         <LeadAmplitudeUnits>��V</LeadAmplitudeUnits>
         <LeadHighLimit>2147483647</LeadHighLimit>
         <LeadLowLimit>268435456</LeadLowLimit>
         <LeadID>V3</LeadID>
         <LeadOffsetFirstSample>0</LeadOffsetFirstSample>
         <FirstSampleBaseline>0</FirstSampleBaseline>
         <LeadSampleSize>2</LeadSampleSize>
         <LeadOff>FALSE</LeadOff>
         <BaselineSway>FALSE</BaselineSway>
         <ExcessiveACNoise>FALSE</ExcessiveACNoise>
         <MuscleNoise>FALSE</MuscleNoise>
         <LeadDataCRC32>1859504342</LeadDataCRC32>
         <WaveFormData>
7P/s/+z/7P/s/+z/7P/s/+z/7P/s/+z/7f/u/+//8P/u/+7/7v/u/+7/7v/u/+7/7//w
//H/8v/w//D/8P/w//D/8P/w//D/8P/w//D/8P/w//D/8P/w//D/8P/w//D/7v/u/+7/
7v/s/+z/7P/s/+z/7P/s/+z/7P/s/+z/7P/q/+r/6v/q/+z/7P/s/+z/7//w//H/8//z
//P/8//1//X/9f/1//X/9f/1//X/9f/z//P/8//z//P/9P/1//X/9//3//f/9v/2//f/
+f/6//r/+v/6//r/+P/4//j/+P/2//T/9P/0//b/+P/4//j/+P/2//X/8v/x/+//7v/s
/+r/6f/p/+n/6v/q/+r/6f/o/+f/5f/k/+X/5f/m/+f/5//n/+f/5v/k/+T/5P/k/+b/
5f/l/+X/4v/i/+L/4v/k/+b/5f/n/+r/8f8BAB0ARwB4AKsAzgDgAO8A+AAFARQBGgEP
Af4A7gDaALoAhgBJAA0A2/+2/6H/lP+H/37/ev+A/47/m/+k/6//uf+9/8X/zf/S/9T/
2P/b/9v/2//b/93/3f/f/9//4P/g/+D/4f/h/+L/4v/i/+P/4//i/+L/4v/i/+P/5P/k
/+T/5P/l/+X/5v/p/+n/6f/p/+f/6f/q/+v/7f/t/+3/7v/s/+3/7f/v//L/8v/z//P/
9P/0//b/9//2//b/+P/5//z//v8AAAMAAgADAAQABwAKAAwADgAQABMAFgAaABwAIAAi
ACUAKAAtAC8AMwA2ADkAPABAAEMARwBJAEsATgBOAE4AUABQAFAAUABQAFAAUABPAE4A
TQBLAEoASABGAEQAQgBAAD0AOAA0ADAALQApACUAIQAdABwAGgAVABEADAAKAAcABAAC
AAEA//////3//P/6//r/9//2//b/9f/2//b/9v/0//T/9P/0//T/8//z//P/8//z//P/
8//y//D/8P/w//H/8f/x//H/8f/x//H/8f/x//P/8//z//T/9v/2//X/9f/0//T/9f/1
//f/9//4//j/+P/4//j/+P/4//j/+P/4//f/9//3//f/+f/5//n/+f/5//n/+P/4//b/
9v/1//X/8//0//T/8//0//X/9P/1//P/8//z//P/8//y//L/8v/x//H/8f/x//H/8f/z
//P/8P/u/+7/7v/u/+//8P/y//P/8f/x//P/8//x//H/8f/x//P/8//z//P/8//z//P/
8//0//X/9f/1//f/9//2//b/9f/3//j/+P/5//r/+//8//v/+v/5//j/9v/2//b/9v/4
//j/+P/4//b/9f/y//H/7//u/+z/7P/r/+v/6//q/+r/6v/p/+n/6f/o/+j/6P/n/+f/
5//n/+X/5f/k/+T/5P/k/+T/5P/l/+X/5f/k/+T/5P/k/+T/5P/l/+f/6v/x/wEAHwBH
AHYApwDMAOAA7QD4AAMBEgEcARUBBgH4AOQAwgCUAFcAHQDr/8b/rf+c/4//gv98/4L/
jv+b/6j/sf+3/7//x//N/9D/0v/U/9f/2//d/93/3//f/9//3//g/+D/4P/h/+H/4v/g
/+D/4f/h/+P/5P/l/+b/5f/m/+b/5v/k/+X/5f/m/+n/6f/p/+n/5//p/+r/6//t/+3/
7f/u//D/8f/x//P/8v/y//P/8//0//T/9v/3//b/9v/4//n/+//8//3///8CAAMABAAH
AAkACgALAAwAEAAUABkAHAAfACAAIgAkACsALQAxADQANQA4ADwAPwBBAEMARQBIAEoA
SgBMAEwASgBKAEoASgBKAEkASABHAEcARgBEAEIAQgBAAD4AOwA4ADQAMAAtACkAJQAh
AB0AGgAYABMADwAOAAwACQAGAAEA///8//v/+v/6//n/+v/3//b/9v/1//L/8v/y//D/
8v/y//L/8v/x//H/8f/x//P/8//z//L/8v/y//L/8//z//P/8//z//P/8//z//P/8//z
//P/9P/2//b/9f/1//b/9v/3//f/9//3//j/+P/4//j/+P/4//b/9v/2//b/+f/5//n/
+f/3//f/9//3//X/9f/0//T/9f/2//b/9//1//b/9v/1//P/8//x//H/8f/x//H/8f/z
//L/8v/y/+//7//v/+//7//v/+//8P/w//D/8P/w//D/8P/x//H/7//v//H/8f/z//P/
8//z//L/8f/w/+//8f/x//H/8f/y//P/8//z//P/8//y//L/8//1//b/9v/4//j/+P/4
//j/+P/4//j/9P/0//T/9P/4//j/+P/4//j/9//0//P/8P/u/+v/6v/p/+n/6f/o/+j/
6P/n/+f/5//m/+b/5v/l/+X/5f/l/+P/4//i/+L/5P/k/+T/5P/j/+P/4//i/+L/4v/i
/+L/5v/l/+X/5v/v//3/FwA/AG4AowDQAOYA9wAEAREBHgEqAScBGAEIAfYA3ACwAHMA
NQADANr/w/+y/6H/kP+E/4L/iv+X/6L/q/+z/73/xf/N/9D/0P/S/9P/1f/Z/9n/2//b
/93/3f/e/97/3f/d/9z/3P/e/97/3//f/+D/4P/g/+D/4f/i/+L/4v/i/+P/4//k/+P/
4//j/+P/5f/n/+j/6f/n/+f/5//o/+r/6//r/+3/7P/s/+3/7f/u/+7/8P/x//T/9P/2
//f/+P/4//j/+f/8//3//v8BAAQABgAIAAoACQAMABAAEgAWABgAGwAeACIAIwAmACgA
KwAuADIANQA5ADsAPQBAAEAAQABCAEIAQgBCAEIAQgBAAD8APgA9AD0APAA6ADgAOAA2
ADQAMQAwACwAKAAlACMAHwAbABcAFAASAA0ACQAGAAQAAQD+//3/+//4//f/9f/0//L/
8v/z//L/8v/x/+7/7v/u/+z/7P/s/+z/7P/r/+v/6//r/+v/6//r/+r/7P/s/+z/7f/r
/+v/6//r/+3/7f/t/+3/7f/t/+3/7v/u/+7/7f/t/+7/7v/v/+//7f/t/+7/7v/u/+7/
7v/u//D/8P/w//D/7//v/+//7//x//H/8f/x/+//7//u/+7/7v/u/+3/7f/t/+7/7v/t
/+3/7f/r/+v/6//r/+v/6//r/+r/6v/q/+v/6//r/+v/6//p/+j/5v/m/+b/5v/n/+j/
6v/r/+v/6//t/+3/6//r/+v/6//r/+v/6//r/+n/6f/p/+n/7P/t/+3/7f/t/+3/7P/s
/+v/7f/u/+7/8P/w//D/8P/u/+7/7v/u/+3/7v/v//D/8v/y//L/8v/v/+3/6f/n/+f/
5v/k/+T/4//j/+P/4v/i/+L/4f/h/+H/4P/g/+D/3f/d/93/3f/e/9//3//g/97/3v/e
/97/3f/d/93/3P/c/9z/3P/c/97/3//f/+T/7/8HACkAVQCGALUA0ADgAOsA+gAJARoB
HAEPAfwA7gDaALYAgABDAA0A4f/A/6v/nP+N/4D/ev+A/47/mf+k/6//uf+9/8H/xf/K
/87/0P/V/9n/2P/X/9j/1//Z/9n/2v/a/9r/2//b/9z/3P/c/93/3f/e/97/3v/e/9//
4P/g/+D/3v/f/9//4P/i/+P/5P/l/+T/5f/l/+X/5//n/+f/6P/q/+v/6//t/+3/7P/s
/+v/7f/u//H/8//y//L/9P/1//f/+P/5//v//v///wAAAwAGAAgACgAMAA8AEgAWABgA
GgAcAB8AIgAnACkALQAwADUAOAA8AD8AQQBDAEUASABIAEgASgBKAEgASABIAEgASgBJ
AEgARwBFAEQAQgBAAD4APAA6ADcANAAwACwAKQAjAB8AGwAXABYAFAAPAAsACAAGAAMA
AAD9//v/+P/3//f/9v/0//T/8//y//L/8f/w//D/8P/u/+7/7v/u/+7/6//r/+v/6//s
/+3/7v/u/+z/7P/s/+3/7f/t/+3/7f/v/+//7//v/+3/7f/t/+7/8P/w/+//7//u/+7/
7//v/+//7//w//D/8v/y//L/8v/y//L/8v/y//P/8//z//P/8f/x//H/8f/x//H/8P/w
//L/8v/x//H/8P/w/+//7f/v/+//7f/t/+3/7f/t/+3/7f/s/+z/7P/r/+v/6//r/+v/
6//q/+r/6v/q/+r/6v/q/+v/6//p/+n/6//r/+3/7f/t/+3/6//r/+v/6//s/+3/7v/v
/+7/7//v/+//7f/t/+z/7P/v//H/8v/y//L/8v/y//L/8v/y//L/8v/u/+7/7v/u//D/
8P/w//D/7v/t/+r/6f/p/+j/5v/m/+X/5f/l/+T/4v/i/+H/4f/h/+D/4P/g/+H/4f/h
/+H/3//f/97/3v/e/97/3v/e/93/3f/d/9z/3v/e/97/3v/i/9//3//k/+v/+/8bAEsA
gACvAM4A3ADrAPwACQEaASIBGQEKAfoA5gDEAI4AUQAXAOP/uv+j/5b/if9+/3r/gP+K
/5X/oP+r/7P/uf/B/8n/zP/Q/9L/1f/V/9f/1//Z/9n/2//b/9z/3P/c/93/3f/e/9z/
3P/d/93/3v/e/97/3v/f/+D/4P/g/+D/4f/h/+L/4//j/+P/4//l/+f/6P/p/+f/5//n
/+j/6v/r/+v/7f/u/+7/7//v/+7/7v/w//H/9P/0//b/9//3//j/+f/7//3///8BAAUA
CAAKAAwADgAOABAAEwAUABkAHAAgACQAKQArAC8AMgA1ADgAPAA/AEMARQBHAEoASgBK
AEwATABMAEwATABMAEwASwBKAEkARwBGAEQAQgBBAEAAPwA9ADcAMgAtACkAJgAjACAA
HQAYABYAEQANAAoACAAFAAIAAQD///z/+//5//j/9v/2//X/9P/0//P/8v/y//L/8P/w
//D/8P/w/+//7//v/+//7//v/+//7v/w//D/8P/x//H/8f/x//H/8f/x//H/8f/x//H/
8f/y//L/8v/x//H/8P/w//H/8f/x//H/8v/y//T/9P/0//T/9v/2//b/9v/2//X/9P/z
//X/9f/1//X/9f/1//T/9P/0//T/8//z//H/8v/y//H/8//z//H/8f/x//H/8f/x/+//
7v/u/+7/7//v/+//7//x/+//8P/u/+7/7v/u//D/8P/x//H/8f/x//P/8//x//H/8f/x
//P/8//z//P/8f/x//H/8f/0//X/9f/1//X/9f/0//T/9f/3//j/+P/6//r/+v/6//n/
+P/3//b/9P/0//T/9P/2//b/9v/2//T/8//w/+//7//u/+z/7P/p/+n/6f/o/+j/6P/n
/+f/5//m/+b/5v/j/+P/4//j/+T/5f/l/+b/5f/k/+P/4v/h/+H/4f/g/+D/4P/g/+D/
5P/n/+f/6P/v////GQA/AHAAoQDIANwA6QDyAP0ACgEUAQ0B/ADoANQAtACGAEkADwDh
/7r/of+U/4n/ev90/3z/iv+V/6L/r/+1/7v/w//L/87/0v/U/9f/1//b/9v/3f/d/93/
3f/e/97/3v/f/9//4P/e/97/3//f/+L/4v/i/+L/5f/m/+b/5v/k/+X/5f/m/+f/5//n
/+f/5f/n/+j/6f/r/+v/6//s/+z/7f/t/+//8P/w//H/8f/y//L/9P/1//b/9v/4//n/
/f/+////AQACAAMABAAHAAgACgAMAA4AEQAUABgAGgAcAB4AIQAkACkAKwAvADIANwA6
AD4AQQBDAEUARwBKAE4ATgBQAFAAUABQAFAAUABOAE0ATABLAEsASgBIAEYAQgBAAD4A
OwA6ADYAMgAvACsAJwAjAB8AGgAYABMADwAMAAoABwAEAAEA///8//v/+f/4//b/9v/3
//b/9v/1//L/8v/y//D/8P/w//D/8P/v/+//7//v//H/8f/x//D/8P/w//D/8f/x//H/
8f/x//H/8f/x//H/7//v/+//8P/y//L/8f/x//D/8P/x//H/8v/z//X/9v/0//T/9P/0
//T/9P/0//T/9//3//f/9//2//X/9P/z//X/9f/0//T/9P/0//P/8//x//L/8v/x//P/
8//x//H/8f/x//H/8f/v/+7/7v/u/+3/7//v/+3/7v/w//D/8P/w/+7/7v/v/+//7//v
//H/8f/v/+//7//v//H/8f/x//H/7//v/+//7//y//P/8//z//H/8f/w//D/8//1//b/
9v/4//j/+P/4//b/9v/2//b/8v/y//L/8v/0//T/9P/0//T/8//w/+//7f/s/+r/6v/n
/+f/5//m/+j/6P/n/+f/5f/k/+T/5P/l/+X/5f/l/+P/4//i/+L/4v/i/+L/4v/j/+P/
4//i/+L/4v/i/+L/5v/l/+X/7P/1/wUAIwBNAH4AsQDUAOoA+wAGAREBHgEkARkBCgH6
AOYAxgCUAFcAHwDx/87/tf+k/5X/iP+E/4j/kv+d/6r/s/+5/7//x//P/9L/1v/W/9f/
1//b/9v/3f/d/93/3f/e/97/3v/f/9//4P/i/+L/4//j/+T/5P/k/+T/5P/k/+P/4v/j
/+X/5v/o/+f/5//n/+f/6f/r/+z/7f/t/+3/7f/u/+3/7f/s/+3/8P/w//H/8f/y//L/
9P/1//b/9v/4//n//f/+////AQABAAEAAQADAAgACgAMAA4ADwASABYAGAAcAB4AIQAk
ACcAKQAtADAAMwA2ADoAPQBBAEMARQBIAEkASABJAEgASABIAEgASABIAEcARgBFAEcA
RgBEAEIAQAA+ADwAOQA0ADAALAApACcAIwAfABsAGgAYABMADwAMAAoABwAEAAMAAQD+
//3/+//6//j/+P/3//b/9v/1//T/9P/0//L/8P/w//D/8P/x//H/8f/x//H/8f/x//D/
8P/w//D/8f/x//H/8f/x//H/8f/x//H/8//z//P/9P/0//T/8//z//L/8v/z//P/8f/x
//L/8v/0//T/9P/0//b/9v/2//b/9v/1//T/8//1//X/9f/1//f/9//2//b/9f/0//L/
8f/z//T/9P/z//P/8//x//H/8f/x//H/8f/x//D/8P/w/+//7f/v//D/8P/w//D/8P/v
/+7/7v/t/+//7//x//H/8f/x//H/8f/x//H/8f/x//H/8f/x//H/8P/x//H/8f/x//H/
8P/w//H/8//0//T/9P/0//T/9P/2//b/9v/2//T/9P/0//T/9P/0//T/9P/0//P/8P/v
/+3/7P/q/+r/6f/p/+n/6P/m/+b/5f/l/+X/5P/k/+T/5f/l/+X/5f/j/+P/4v/i/+T/
5P/k/+T/4//j/+P/4v/g/+D/4P/g/+L/5f/l/+b/6//5/xEAMwBiAJMAwgDeAO0A+gAH
ARQBIAEhARgBBgH2AOAAugB/AEEADQDk/8f/sv+h/5D/hP+A/4b/kf+e/6n/s/+7/8H/
x//M/87/0P/T/9X/1//X/9n/2f/b/9v/3P/c/9r/2//b/9z/3v/e/9//3//g/+D/4P/g
/9//4P/g/+D/4P/h/+H/4v/l/+X/5f/l/+f/6f/q/+v/6f/p/+n/6v/q/+v/6//t/+7/
7v/v/+//8P/w//L/8//0//T/9v/3//f/+P/5//v//P/9//7/AQAEAAYACAAKAAkADAAQ
ABIAGAAaAB0AIAAnACkALQAwADEANAA4ADsAPwBBAEMARgBIAEgASgBKAEwATABMAEwA
TABLAEoASQBJAEgARgBEAEQAQgBAAD0AOAA0ADAALQApACUAIQAdABwAGgAVABEADAAK
AAcABAADAAEA/v/9//n/+P/2//b/9f/0//T/8//y//L/8v/w//D/8P/w//D/7//v/+//
7//v/+//7//u//D/8P/w//H/7//v/+//7//v/+//7//v/+//7//v//D/8P/w/+//7//w
//D/8f/x//H/8f/y//L/8v/y//L/8v/y//L/8v/y//P/8//z//P/9f/1//X/9f/0//P/
8f/w//H/8v/y//P/8//0//T/8//x//H/7//v/+//7//v/+//8f/w//D/8P/t/+3/7f/t
/+3/7f/t/+3/7f/s/+z/7P/s/+z/7P/s/+3/7f/r/+v/7f/t/+3/7f/t/+3/7f/t/+3/
7f/t/+3/7f/t//D/8f/x//H/8f/x//D/8P/v//H/8v/y//L/8v/y//L/8v/y//L/8v/y
//L/8v/y//L/8v/y//L/8P/v/+z/6//p/+j/5v/m/+X/5f/l/+T/5v/m/+X/5f/j/+L/
4v/i/+H/4f/h/+H/4f/h/+D/4P/g/+D/4P/g/9//3//f/97/3v/e/97/3v/i/+P/4//k
/+v/+f8TADkAagCfAMgA3gDvAP4ACwEcASoBJwEaAQoB+gDeALQAewA9AAMA1v+3/6T/
kf+E/3z/fv+I/5P/nP+n/7P/u//B/8X/yP/O/9L/1f/X/9f/1//Z/9n/2//b/9z/3P/a
/9v/2//c/9z/3P/d/93/4P/g/+D/4P/g/+D/3//e/+D/4f/h/+L/5f/l/+X/5f/k/+X/
5f/l/+f/5//n/+j/5v/n/+f/6f/s/+z/7f/t/+7/7v/w//H/8v/y//T/9f/3//j/+f/7
//z//f/+/wEABAAGAAgACgALAA4AEgAUABYAGAAbAB4AJAAnACwAMAAzADYAOgA9AEEA
QwBFAEgATABMAE4ATgBOAE4ATgBOAFAATwBOAE0ATQBMAEoASABGAEQAQgA/ADwAOAA0
ADEAKwAnACMAHwAcABoAFQARAA0ACgAGAAIA///9//r/+f/3//b/9P/0//P/8v/y//H/
8v/y//L/8P/u/+7/7v/u/+//7//v/+//7f/t/+3/7P/s/+z/7P/t/+3/7f/t/+3/6//r
/+v/6//r/+v/6//s/+7/7v/t/+3/7P/s/+3/7f/v/+//8P/w/+7/7v/u/+7/8P/w//D/
8P/v/+//7//v/+//7//v/+//8f/x//D/8P/w//D/7//v//H/8v/y//H/7//v/+3/7f/t
/+3/7f/t/+//7v/u/+7/6//r/+v/6//t/+3/7f/t/+v/6//s/+z/6v/q/+r/6v/q/+z/
7P/t/+3/6//r/+3/7f/v/+//7//v/+7/7f/s/+v/7f/t/+3/7f/w//H/8f/x/+//7//u
/+7/8f/z//T/9P/y//L/8v/y//L/8v/y//L/8v/y//L/8v/z//L/8f/w/+//7//t/+3/
6v/o/+X/5P/j/+P/4//i/+T/5P/j/+P/4f/g/+D/4P/h/+H/4f/h/9//3//e/97/4P/g
/+D/4P/f/9//3//e/97/3v/e/97/3v/f/9//4v/t////GwBDAHQAqQDOAOAA8QD+AA0B
HgEoASEBEAEAAe4AzgCcAF8AIQDp/8L/p/+U/4f/fv94/3z/iP+V/6D/q/+z/7n/v//H
/87/0v/U/9X/1//Z/9n/2//b/9v/2//c/9z/2v/b/9v/3P/e/97/3//f/+L/4v/i/+L/
4f/i/+L/4v/g/+H/4f/i/+X/5f/l/+X/5f/n/+j/6f/n/+f/5//o/+j/6f/p/+v/7v/u
/+//7//u/+7/8P/x//L/8v/0//X/9//4//n/+//8//3//v8BAAQABgAIAAoACwAOABIA
FAAaABwAHwAiACUAJwArAC4AMwA2ADoAPQBDAEUARwBKAEwATABOAE4AUABQAFAAUABQ
AE8ATgBNAE0ATABKAEgASABGAEQAQQA+ADoANgAzAC4AKQAkAB8AHAAaABUAEQAMAAoA
BwAEAAMAAQD+//3/+f/4//b/9v/1//T/9P/z//L/8v/y//D/8P/w//D/8P/x//H/8f/x
//D/7//u/+z/7v/u/+7/7//v/+//7//v/+3/7f/t/+3/7f/t/+3/7v/u/+7/7f/t/+7/
7v/v/+//7//v//D/8P/w//D/8P/w//L/8v/y//L/8f/x//H/8f/x//H/8f/x//P/8//y
//L/8v/y//H/8f/x//L/8v/x//H/8f/v/+//7//v/+//7//t/+z/7P/s/+z/7f/u/+//
7f/t/+3/7f/r/+v/7P/s/+r/6//u/+7/7v/u/+7/7v/u/+//7//v/+//8f/x/+//7//v
/+//7//v/+//7//x//H/8f/x//L/8//z//P/8//z//L/8v/z//X/9v/2//T/9P/0//T/
9v/2//b/9v/y//L/8v/y//b/9v/2//b/8v/x/+7/7f/t/+z/6v/q/+v/6//r/+r/6f/o
/+b/5f/n/+b/5v/m/+P/4//j/+P/5f/l/+T/5P/m/+b/5v/m/+T/4//i/+D/4v/i/+L/
4v/k/+X/4//i/+3/AQAfAEcAegCtANIA5gDzAAABDwEeASYBIQESAQQB8ADQAJwAXQAl
APP/zv+1/6T/lf+I/4D/gv+M/5f/pP+x/7n/v//J/8//0P/Q/9D/0//X/9r/2//e/9//
3f/d/97/3v/e/9//3//g/+L/4v/j/+P/4//i/+H/4P/j/+T/5P/k/+b/5//n/+j/6P/n
/+b/5f/l/+f/6P/p/+n/6f/p/+r/7P/t/+3/7//u/+7/7//v//L/8v/0//X/9P/0//b/
9//3//j/+f/7//3///8BAAUABwAIAAkACgALAA4AEgAUABgAGgAdACAAJQAnACsALgAx
ADQAOAA7AD8AQQBDAEYARgBGAEgASABJAEoASwBMAEwASwBKAEkASQBIAEYARABCAEAA
PgA7ADgANAAwAC0AKgAnACQAIQAdABoAFAAPAA0ADAAKAAgAAwABAP7//f/5//j/9v/2
//f/9v/2//X/8//y//H/7v/v//D/8f/y//H/8f/x//H/7//v/+//7v/u/+7/7v/v/+//
7//v/+//8f/x//H/8f/x//H/8f/y//D/8P/v/+//8f/y//T/9f/0//P/8//y//T/9P/0
//T/9P/0//T/9P/z//P/8//z//P/8//z//P/8//z//L/8v/y//L/8f/x//P/9P/0//P/
8//z//H/8f/x//H/8f/x/+//7v/u/+7/7f/t/+3/7f/r/+v/6//r/+v/6//s/+z/7v/v
/+//7//r/+r/6v/q/+r/6v/q/+z/7P/t/+3/7f/t/+//7//t/+3/7f/t/+v/6//r/+v/
7P/t/+7/7//u/+//7//v//H/8f/w//D/8//1//b/9v/0//T/9P/0//L/8v/y//L/8P/w
//D/8P/y//L/8v/y//D/7//s/+v/6//q/+j/6P/l/+X/5f/k/+X/5v/m/+f/5f/k/+T/
5P/l/+X/5f/l/+T/4//h/+D/4v/i/+L/4v/j/+P/4//i/+H/4P/f/97/4P/j/+f/6v/v
//v/EwA5AGYAmwDGAN4A6wD4AAUBEgEcARcBCgH8AOoA0gCsAHEANQADANj/uf+q/5v/
jP+C/4D/iv+T/57/p/+z/73/w//J/87/0v/U/9X/1//Z/9n/2//b/9z/3f/f/+D/3//f
/97/3v/e/97/3//f/+L/4v/i/+L/4f/i/+L/4v/j/+X/5v/o/+j/5//m/+X/5//p/+r/
6//r/+v/6//s/+r/6//r/+3/7v/u/+//7//u/+7/8P/x//T/9P/2//f/+f/6//v//f/9
//3//f///wQABgAIAAoACwAOABIAFAAYABoAHQAgACUAJwArAC4ALwAyADYAOQA/AEEA
QwBGAEkASgBNAE4ATABMAEwATABOAE0ATABLAEkASABGAEQARABCAEAAPQA6ADYAMgAv
ACkAJQAhAB0AGgAYABMADwAMAAoABwAEAP///f/6//n/9v/0//H/8P/w//D/8f/x/+//
7v/t/+r/7P/s/+z/7P/p/+n/6f/p/+f/5//n/+b/5v/m/+b/5//l/+X/5f/l/+X/5f/l
/+X/5//n/+f/6P/m/+b/5f/l/+j/6P/p/+n/6f/p/+r/6v/q/+r/6v/q/+j/6P/o/+j/
6v/r/+z/7f/r/+v/6//r/+3/7f/s/+z/6v/q/+n/6f/n/+j/6P/n/+f/5//l/+X/5f/l
/+X/5f/n/+b/5v/m/+P/4//j/+P/5f/l/+X/5f/h/+H/4v/i/+T/4//l/+X/4v/g/+D/
4P/g/97/3v/f/9//4P/h/+T/5f/l/+X/5f/l/+f/5//n/+f/5f/l/+X/5f/o/+n/6f/p
/+n/6f/o/+j/5//p/+r/6v/q/+r/6v/q/+z/7P/s/+z/7P/s/+z/7P/w//D/8P/w/+z/
6//o/+f/4//i/+D/4P/f/9//3//e/+D/4P/f/9//3//e/97/3v/d/93/3f/d/9//3//e
/97/3P/c/9z/3P/Z/9n/2f/Y/9r/2v/a/9r/2v/Z/9v/4P/n//P/CwAvAF4AlQDCANoA
6QD4AAUBFAEiASEBEgH+AOwA0gCqAHEAMwD7/9L/tf+i/5P/hP96/3j/fv+L/5j/o/+v
/7f/vf/F/8r/zP/Q/9H/0//V/9X/1//X/9f/1//Y/9j/2v/b/9v/3P/c/9z/3f/d/9z/
3P/c/9z/3//g/+D/4P/g/+H/4f/i/+X/5f/l/+X/5P/l/+X/5f/l/+X/5f/m/+n/6//s
/+//7//u/+7/7f/w//D/8v/z//L/8v/0//X/+f/6//v//f/8//3//v8BAAYACAAKAAwA
CwAOABIAFAAaABwAHwAiACUAJwArAC4AMwA2ADoAPQBCAEUASABMAFAAUABSAFIAUgBS
AFIAUgBUAFMAUgBRAFMAUgBQAE4ASgBIAEYAQwBCAD4AOgA3ADEALQApACUAIAAeABkA
FQASABAADQAKAAYAAwD///3/+//6//j/+P/1//T/9P/z//L/8v/y//D/8P/w//D/8P/t
/+3/7f/t/+3/7f/t/+z/7v/u/+7/7//t/+3/7f/t/+3/7f/t/+3/6//r/+v/7P/u/+7/
7f/t//D/8P/x//H/7//v//D/8P/x//L/8//0//L/8v/y//L/8//z//P/8//1//X/9f/1
//P/8//y//L/8//0//T/9f/0//T/8//x//P/8//x//H/8f/x//H/8f/v/+7/7v/u/+7/
7//w//H/7//v/+//7//u/+//8f/y//D/8f/x//H/8f/w//D/8f/0//T/9P/0//L/8v/y
//P/9f/1//X/9f/1//X/9v/2//b/9v/2//f/9//4//j/+P/5//n/+v/6//r/+v/5//n/
/P/9//7////9//3//P/7/wAA///8//r/+v/6//r/+//8//3//v/7//r/+f/4//b/9P/y
//D/8P/w//D/8P/u/+7/7v/u/+z/7P/s/+z/7P/s/+z/7P/q/+r/6v/q/+z/7P/s/+z/
7P/s/+z/7P/q/+r/6v/q/+r/6v/q/+r/+/8MAB0ALgBaAIQArgDYAOwA/gAQASIBIwEk
ASUBJgEJAewAzwCyAHwASAAUAOD/zP+4/6T/kP+U/5j/nP+g/6v/tP+9/8b/zP/S/9j/
3v/g/w==
         </WaveFormData>
      </LeadData>
      <LeadData>
         <LeadByteCountTotal>10000</LeadByteCountTotal>
         <LeadTimeOffset>0</LeadTimeOffset>
         <LeadSampleCountTotal>5000</LeadSampleCountTotal>
         <LeadAmplitudeUnitsPerBit>4.88</LeadAmplitudeUnitsPerBit>
         <LeadAmplitudeUnits>��V</LeadAmplitudeUnits>
         <LeadHighLimit>2147483647</LeadHighLimit>
         <LeadLowLimit>268435456</LeadLowLimit>
         <LeadID>V4</LeadID>
         <LeadOffsetFirstSample>0</LeadOffsetFirstSample>
         <FirstSampleBaseline>0</FirstSampleBaseline>
         <LeadSampleSize>2</LeadSampleSize>
         <LeadOff>FALSE</LeadOff>
         <BaselineSway>FALSE</BaselineSway>
         <ExcessiveACNoise>FALSE</ExcessiveACNoise>
         <MuscleNoise>FALSE</MuscleNoise>
         <LeadDataCRC32>2917228829</LeadDataCRC32>
         <WaveFormData>
9v/2//b/9v/4//j/+P/4//j/+P/4//j/+f/6//v//P/6//r/+v/6//r/+v/6//r/+//8
//3//v/8//z//P/8//7//v/+//7//P/8//z//P/6//r/+v/6//z//P/8//z/+v/6//r/
+v/6//r/+v/6//j/+P/4//j/+P/4//j/+P/2//b/9v/2//b/9v/2//b/+P/4//n/+v/4
//j/+P/4//v/+//8//z//v/9//3//f/8//v/+v/6//r//P/9//7/AAAAAAAAAAAAAAAA
AgACAAMABAAEAAQAAgAAAAAAAAAAAP7//v/+//z//v/+//3//v/9//z/+f/4//f/9f/z
//P/8v/x//H/8//z//P/8f/w/+//7v/s/+7/7f/t/+3/7//v/+//7//s/+z/7P/t/+3/
7P/s/+z/6//r/+r/6v/q/+7/7v/u//H/+P8GAB0AOwBdAIAAogC+ANUA6QD5AAgBEAEJ
AfcA4wC9AIMASQAVAOb/u/+c/47/i/+I/4b/iv+S/5//qv+y/73/x//K/9L/2f/e/+L/
5P/l/+X/5f/n/+j/6P/o/+n/6v/q/+r/6v/r/+v/6//s/+z/7f/t/+3/7v/v/+3/7f/t
/+3/7f/t/+7/7v/v/+//7//v/+//8P/x//H/9P/0//T/9P/y//L/8//z//f/9//3//j/
9v/2//f/+P/4//j/+f/6//z//f///wIAAQAAAP//AQAEAAYABwAIAAkACwAMAA4AEQAR
ABQAFgAYABsAHQAfAB8AIQAjACQAKAArACwALgAtAC4ALwAvAC8ALwAvADAAMAAvAC8A
LwArACsAKgAqACkAKAAnACQAIgAfABwAGwAaABgAFgAUABIAEAAOAAwACgAIAAcABQAG
AAQAAgABAP/////+//7//P/8//z/+//8//z/+//6//r/+v/5//n/+f/5//n/+f/5//n/
+f/3//f/+P/4//j/9v/3//f/9//4//f/9//4//n/+f/6//r/+v/6//r/+v/6//v//P/8
//7//v///////f/9//3//v/+//7//v/+//7//v/+/////f/9//3//f///////v/+//7/
//////7//f/8//v/+v/7//v//P/9//v/+//6//r/+v/6//n/+f/6//r/+v/6//r//P/8
//r/+P/4//j/+P/4//r/+//8//z/+v/6//r/+//5//r/+v/6//r/+//8//3/+//7//z/
/P/+////AAAAAAIAAgACAAIAAAACAAIAAwAGAAYABgAGAAQABAAEAAQAAAAAAAAAAAAC
AAIAAQAAAP///v/7//r/+f/3//X/9f/0//P/8//z//P/8//x//H/8f/x//D/8P/v/+//
7//v/+//7//v/+7/7P/s/+3/7f/u/+7/7v/t/+3/7P/s/+z/7v/u//D/8//4/wQAHQA/
AF8AfgCeALwA1QDpAPkACgEWAREBAwHxAMsAkwBXACMA9P/H/6j/lP+P/4r/iP+K/5T/
n/+s/7b/v//H/87/1P/Z/9z/3v/g/+P/5f/l/+f/6P/o/+j/6f/q/+r/6P/o/+n/6f/p
/+r/6v/r/+3/7f/u/+//7//v/+//7//t/+3/7v/u//H/8f/x//H/8P/w//D/7//x//L/
8//0//b/9v/3//f/9//3//f/+P/2//b/9//4//j/+P/5//r/+//7//z//v8AAAAAAAAD
AAMABAAEAAQABgAJAAsADgARABEAFAAWABYAGQAbAB0AHQAfACEAIgAkACcAKAAqACsA
LAAtAC0AKwArACsALAAqACkAKQApACcAJwAmACYAJwAmACUAIgAiAB8AHAAbABgAFgAU
ABIAEAAOAAwACgAKAAgABwAFAAQAAgAAAP///v//////AAD9//z/+//5//j/+P/3//b/
+P/4//f/9//1//X/9f/1//f/9//3//X/9f/2//b/9v/2//f/9//3//b/9f/1//b/9//3
//j/+P/4//j/+P/4//j/+f/6//r/+v/6//v/+//7//v/+//8//v/+v/5//j/+f/6//v/
/f/8//v/+v/5//n/+f/4//j/+f/7//z//P/6//r/+v/6//j/9//3//f/9f/1//T/9P/1
//b/9v/3//T/9P/0//T/9v/0//T/9P/2//b/9v/2//b/9//4//j/9v/2//b/9//5//r/
+v/6//j/9//2//X/9//3//j/+P/6//v//P/8//z//P/8//z/+v/8//z//f8AAAAAAAAA
AAAAAAAAAAAA/f/8//v/+v/+//7//f/8//3//P/5//j/9v/z//D/7//u/+3/7f/t/+3/
7f/r/+v/6//r/+r/6v/r/+v/6//r/+r/6f/o/+b/6P/o/+n/6f/q/+r/6v/p/+n/6P/o
/+j/7P/q/+j/6f/w//7/FQA1AFkAgACkAMQA4QD7AA8BIgEwATEBJwETAfMAuwB7AD8A
CADX/7D/nP+T/47/iP+I/4z/l/+g/6r/s/+7/8T/zv/V/9j/2P/W/9f/2f/a/93/3//g
/+L/4//k/+T/4v/i/+P/4//j/+T/5P/l/+P/4//k/+X/5f/l/+X/5f/n/+f/6P/o/+f/
5//n/+f/5//o/+n/6f/o/+j/6P/o/+r/6v/r/+v/7f/t/+3/7v/u/+7/7//w//L/8v/z
//T/9P/z//P/9P/1//b/9//7//z//v///wAA//8BAAIABAAHAAcACgAMAAwADwARABMA
FQAXABkAGgAcAB8AIAAiACMAJAAlACUAJQAlACUAJgAlACMAIgAhAB8AHwAeAB4AHQAc
ABsAGAAXABUAEwATABIAEAAOAAwACgAIAAYABAAAAP7//f/7//z/+v/4//f/9f/1//T/
9P/y//L/8v/x//D/8P/v/+7/7v/u/+3/7f/r/+v/6//r/+3/7f/t/+v/6//s/+z/7P/s
/+3/7f/t/+7/7f/t/+7/7//v//D/8P/w//D/8P/w/+7/7//w//D/8P/w//H/8f/x//H/
8f/y//L/8v/y//L/8v/y//L/8//z//P/8//z//P/8//y//L/8v/z//P/8v/y//L/8v/y
//D/7//v/+//8f/x//D/8P/w//D/7//v/+7/7v/u/+7/8P/w/+7/7P/s/+z/7P/u/+//
8P/w//L/8v/y//P/8f/y//L/8v/x//H/8f/x//H/8f/y//L/9P/1//b/9v/2//b/9v/2
//T/9v/2//f/+v/6//r/+v/2//b/9v/2//b/9v/2//b/+P/4//f/9v/z//L/7//u/+7/
7f/s/+3/6v/p/+n/6f/p/+n/5//n/+n/6f/o/+j/5v/l/+T/4//m/+f/6P/o/+b/5v/n
/+f/5P/k/+T/4//j/+L/4v/i/+T/5v/o/+v/9v8IACUARQBnAIwArADEAN0A8QAFARQB
GgERAf8A5QC5AH0AQQANAOD/t/+c/5D/i/+I/4b/hv+Q/53/qP+y/73/xf/K/8z/0f/U
/9b/2v/f/+P/4v/j/+P/4v/g/+H/4v/i/+T/5P/l/+X/4//k/+T/5f/l/+X/5v/n/+f/
5//n/+f/5//n/+j/6P/r/+v/6//r/+n/6v/r/+v/7v/u/+7/7v/u/+7/7//v/+//7//v
//D/8f/y//T/9v/0//T/9f/2//f/9//4//r//P/8//z////+/wAAAQACAAUABwAIAAoA
DQANABAAEgAUABcAGQAbAB0AHwAhACIAJAAnACgAKgApACoAKwArACkAKQApACoALAAr
ACsAKwApACkAKAAoACUAJAAjACAAHwAdABsAGwAZABYAEwAQABAADgAMAAoACAAGAAUA
AwACAAAA/v/9//v/+//6//r/+P/4//j/9//4//j/9//2//b/9v/1//X/8//z//P/8//1
//X/9f/z//P/9P/0//T/9P/1//X/9f/2//X/9f/2//X/9f/2//b/+P/4//j/+P/2//f/
+P/4//j/+P/5//n/+//7//v//P/6//r/+v/6//z//P/8//3/+//7//v/+//7//v/+v/6
//r/+//7//r/+P/4//j/+P/6//n/+f/5//n/+f/4//j/+P/4//f/9//4//j/+P/4//j/
9v/2//b/9v/2//b/9v/3//j/+P/2//b/9v/3//j/+v/7//z/+f/5//n/+f/7//v//P/8
//z//f/+//7//P/8//z//P/9/wAAAQADAAIAAgACAAIAAgACAAIAAgD+//7//v/+/wAA
AAD///7//f/8//n/+P/5//f/9f/1//T/8//z//P/8f/x/+//7//v/+//7v/u/+//7//v
/+//7//v/+//7v/u/+7/7//v/+z/7P/s/+v/7P/s/+3/7v/y/+7/8P/1//r/BgAhAEMA
ZwCIAKgAwgDXAO0A/QAOARgBEQEBAesAwQCHAE0AGwDs/8H/oP+U/5H/jv+M/5D/lv+h
/6z/tv/B/8n/0P/W/93/4P/k/+T/5f/n/+f/6f/q/+r/6v/r/+z/7P/s/+z/7f/t/+3/
7v/u/+//7f/t/+7/7//x//H/8f/x//P/8//0//T/8//z//P/8//1//b/9//3//b/9v/2
//b/+P/4//n/+f/5//n/+f/6//j/+P/5//r//P/8//3//v//////AAACAAQABAAEAAcA
CAAKAAsADAALAA0ADgAQABUAFQAYABoAHAAfACEAIwAjACUAJwAoACwALwAwADIAMgAy
ADIAMQAzADMAMwA0ADIAMQAxADEALwAvAC4ALgAvAC4ALQAqACcAIwAfAB0AHQAcABsA
GgAWABQAEgAQABAADgANAAsACgAIAAYABQADAAMAAgACAAIAAgACAAEA/v/+//3//P/+
//7//f/9//3//f/9//3//f/9//3/+//7//z//P/8//z//f/9//3//P/7//v//P/9//3/
/v/+//7//v/+//7//v///wAAAAD+//7//////////////wAAAgACAAIAAgAAAAAAAAAB
AAEAAQABAAEAAwADAAIAAgAAAAEAAQAAAAAAAAAAAAAAAAD//////////////v/+//z/
/P/7//v//P/8//z//P/8//7//v/9//z/+//6//z//f/+//7//P/8//z//f/9//7//v/+
/////////////f/9//7//v8AAAEAAgACAAQABAAEAAQABAAGAAYABwAKAAoACgAKAAcA
BgAFAAQAAgACAAIAAgAGAAYABQAEAAEAAAD9//z//f/7//n/+f/2//X/9f/1//X/9f/z
//P/8//z//L/8v/v/+//7//v//D/8f/y//L/8P/w//H/8f/u/+7/7v/t/+3/7P/s/+z/
8P/y//L/8//4/wYAHQA7AFkAfACeALoA0QDlAPMABAEOAQkB+QDlAL8AiQBPABkA7v/D
/6T/kv+N/4z/iP+K/5L/n/+q/7b/wf/H/87/1P/Z/97/4P/i/+P/5f/n/+n/6v/q/+j/
6f/q/+r/7P/s/+3/7f/r/+z/7P/t/+3/7f/u/+//8f/x//H/8f/x//H/8v/y//P/8//z
//P/8v/y//L/8f/0//T/9P/0//T/9P/1//X/9f/1//X/9v/2//b/9//4//j/+P/5//r/
/f/9//7/AAACAAIAAgAFAAQABgAHAAgACQALAAwADgAQAA8AEQASABYAGQAbAB0AIQAj
ACUAJgAmACkAKgAsAC0ALgAvAC8ALwAvAC8AMAAwAC8ALwAvACsAKwAqACoAJwAmACUA
IgAhAB8AHQAdABoAGAAWABQAEgAQAA4ADAAKAAgABwAFAAQAAgAAAP////////7//v/8
//z//P/7//j/+P/3//b/9v/2//X/9f/z//P/8//z//X/9f/1//P/8//0//T/9P/2//f/
9//3//b/9f/1//b/9f/1//b/9v/4//j/+P/4//f/9//3//b/9//4//r/+//7//v/+//8
//r/+v/6//r/+//8//3////8//v/+v/5//v/+//6//r/+v/7//v/+v/6//r/+v/6//r/
+f/5//n/9//3//b/9v/2//b/9f/1//T/9v/2//b/9v/2//b/9v/2//b/9//4//j/9v/2
//b/9//5//r/+v/6//n/+f/5//n/+f/5//r/+v/8//3//v/+//z//P/8//z//v8AAAAA
AQAEAAQABAAEAAAAAAAAAAAA/P/8//z//P/+//7//f/8//3//P/5//j/9f/z//H/8f/w
/+//7//v//D/8f/w//H/7//v/+7/7v/r/+v/6//r/+v/6//r/+r/6v/q/+v/6//s/+z/
7P/r/+n/6P/o/+j/7P/s/+z/8f/4/wgAIQBBAGMAiACsAMwA5wD9AA8BIAEoASEBEQH5
AM8AmQBdACcA9v/J/6r/mP+N/4j/iP+O/5b/n/+o/7b/v//F/8z/1P/b/97/4P/i/+H/
4f/h/+P/5P/k/+b/5//o/+j/5v/m/+f/5//p/+r/6v/r/+v/6//s/+3/6//r/+v/6//t
/+3/7v/u/+//7//v/+//7//w//H/8f/y//L/8v/y//H/8P/w/+//8//z//P/9P/2//b/
9//4//b/9v/3//j/+//7//z//v/8//z//P///wIABAAFAAYABwAJAAoADAANAA0AEAAS
ABYAGQAbAB0AHQAfACEAIgAkACcAKAAqACsALAAtAC0AKwArACsALAAsACsAKwArACoA
KwArACwAKQAoACcAJAAgAB0AGgAZABgAFgAUABIAEgAQAA4ADAAIAAYABQADAAQAAgAA
AP//+//7//r/+v/4//j/+P/3//j/+P/3//b/9P/0//P/8//z//P/8//z//P/8//z//H/
7//w//D/8P/y//P/8//z//T/8//z//T/9f/1//b/9v/2//b/9v/2//b/9//4//j/9//2
//b/9f/3//f/9//4//j/+P/4//j/9v/2//b/9//5//n/+f/5//v/+//6//r/+f/5//j/
9v/4//j/+P/4//j/9//3//f/9//3//b/9v/2//b/9f/1//T/9P/2//j/9v/2//b/9v/1
//X/9f/0//b/9v/2//f/+f/6//r/+v/3//f/9//3//f/9//4//j/+P/5//r/+v/6//r/
+v/6//z//v/+/////v/+//7//v/9//7///8AAP3//P/7//r//P/8//v/+v/7//r/9//2
//X/8//x//H/7v/t/+3/7f/t/+3/6//r/+v/6//q/+r/6//r/+v/6//q/+n/6P/m/+f/
6P/q/+v/6P/o/+j/5//n/+b/5v/m/+b/6P/q/+v/7v/6/w8ALQBPAHQAmAC6ANUA7QD/
ABABHgEjARsBCQHrAL0AgQBDAA4A3/+4/6D/lf+O/4r/iP+M/5P/nv+q/7X/vf/E/8z/
0f/W/9b/2v/b/93/3//h/+L/4v/i/+P/5P/k/+L/4v/j/+P/5f/m/+b/5//n/+f/6P/p
/+n/6f/p/+n/6f/p/+r/6v/r/+v/6//r/+3/7v/v/+//7//u/+3/7P/u/+7/7//v//H/
8f/x//L/8v/y//P/9P/0//T/9f/2//f/9//4//r/+v/6//r//f/+/wAAAQACAAEAAwAE
AAYACwALAA4AEAASABUAFwAZABsAHQAfACAAIgAlACYAKAApACoAKwArAC0ALQAtAC4A
LgAtAC0ALQArACsAKgAqACkAKAAnACQAIgAfABwAGwAaABgAFgAUABQAEgAQAA4ACgAI
AAcABQAEAAIAAAD///3//f/8//z/+v/6//r/+f/4//j/9//2//b/9v/1//X/9f/1//X/
9f/1//X/9f/z//P/9P/0//T/8v/z//P/8//y//H/8f/y//X/9f/2//b/9v/2//b/9v/2
//f/+P/4//j/+P/5//n/9//3//f/+P/4//j/+P/4//r/+v/6//v/+//7//v/+//5//n/
+P/4//r/+//7//r/+v/6//r/+v/6//n/+f/5//n/+f/4//j/+P/4//f/9//2//b/9v/2
//b/9v/2//b/9v/0//T/9P/0//T/9P/1//b/9v/2//b/9v/3//n/+v/6//r/9//3//f/
9//3//f/+P/4//z//f/+//7//P/8//z//P/8//7//v///wAAAAAAAAAAAAAAAAAAAAD8
//z//P/8//z//P/7//r/+//6//f/9v/1//P/8f/x//D/7//v/+//7//v/+3/7f/t/+3/
7P/s/+v/6//r/+v/6f/p/+n/6P/o/+j/6f/p/+b/5v/m/+X/5f/k/+T/5P/q/+r/6v/r
//D//P8RAC8AUQB2AJgAtgDRAOcA+QAMARoBFwELAfkA2wClAGcAMQD+/83/qv+W/4v/
hv+E/4T/iv+X/6D/qv+1/7//xv/M/9H/1P/Y/9z/3f/f/9//4f/i/+L/4v/j/+T/5P/k
/+T/5f/l/+X/5v/m/+f/5f/l/+b/5//l/+X/5f/l/+b/5//p/+r/6//r/+v/6//p/+r/
6//r/+z/7P/s/+z/7P/s/+3/7f/v/+//7//w//D/8P/x//L/8v/y//P/9P/1//X/9v/4
//j/+P/4//v//v8AAAEAAgABAAMABAAGAAcABwAKAAwADwATABYAGQAZABsAHQAeACIA
JQAmACgAKQAqACsAKwAtAC0ALQAuAC4ALQAtAC0AKwArACoAKgApACgAJwAkACIAHwAc
ABsAGgAYABYAFAASABAADgAMAAgABgAFAAMAAgAAAP7//f/7//v/+v/6//j/+P/4//f/
9//4//j/+P/3//b/9P/z//X/9f/1//X/8//z//P/8f/x//L/8v/y//L/8//z//P/9P/z
//P/9P/z//P/9P/0//T/9P/0//T/8v/z//T/9P/1//b/+P/5//j/9//2//b/+P/4//j/
+P/4//j/+P/5//f/9//3//f/+f/5//j/+P/4//n/+f/4//r/+v/6//r/+P/3//f/9//3
//f/9v/2//j/+P/3//f/9v/2//b/9v/2//b/9v/2//b/9v/1//X/9P/0//T/9P/0//b/
9//4//j/9v/2//b/9//4//r/+//8//r/+f/4//f/+f/5//r/+v/8//3//v/+//z//P/8
//z//f8AAAEAAwADAAIAAQAAAAAAAAAAAAAA/v/+//7//v/+//7//f/8//3//P/5//j/
9f/z//H/8f/w/+//7//v/+//7//t/+3/7f/t/+z/7P/t/+3/7f/t/+3/7f/t/+z/7P/s
/+3/7f/s/+z/7P/r/+n/6P/o/+j/7P/s/+z/7//2/wYAHQA5AFkAgACgALwA1QDnAPkA
CAESAQ0B/QDpAMcAjQBRAB0A8P/D/6T/lP+L/4j/iP+M/5L/nf+m/7L/vf/H/8z/0v/Z
/97/4v/k/+P/4//l/+f/6P/o/+j/6f/q/+r/6P/o/+n/6f/r/+z/7P/t/+3/7f/u/+//
7//v/+//7//t/+3/7v/u/+//7//v/+//7//w//H/8f/y//L/8v/y//D/8P/x//H/9f/1
//X/9v/0//T/9f/2//b/9v/3//j/+f/5//r//P/8//z//P///wAAAgADAAQAAwAFAAYA
CAANAA0AEAASABQAFwAZABsAGwAdAB8AIAAjACcAKQAsACsALAAtAC0ALwAvAC8AMAAw
AC8ALwAvAC0ALQAsACwAKwAqACkAJgAmACMAIAAfAB0AGgAXABQAFAASABAADgAMAAoA
CQAHAAYABAACAAEA//////7//v/6//r/+v/5//r/+v/5//j/+P/4//f/9//3//f/9//3
//b/9f/0//H/8v/0//X/9v/0//X/9f/1//T/8//z//T/9f/1//b/9v/2//b/9v/2//T/
9f/2//b/+P/4//n/+f/5//n/+f/6//r/+v/6//r/+v/6//r/+//7//v/+//7//v/+//6
//r/+P/5//n/+P/5//r/+//8//r/+f/5//n/+f/5//j/+P/2//b/9f/1//b/9v/2//b/
9v/2//b/9v/0//T/8//z//L/9P/2//b/9v/2//b/9v/3//j/+P/6//r/+v/7//n/+v/6
//r/+f/5//n/+f/5//n/+v/6//z//f/+//7///8AAAEAAgAAAAIAAgADAAIAAgACAAIA
AAAAAAAAAAD8//z//P/8////AAAAAAAA/v/8//j/9v/3//X/8//z//T/8//z//P/8v/x
/+7/7f/u/+//7//w/+7/7f/s/+v/7f/t/+3/7P/s/+z/7f/t/+z/7P/s/+v/6//q/+r/
6v/u/+7/7P/r//T/BgAfAD0AXwCEAKgAxADdAPMABQEYASIBHwETAf8A1wCbAF0AJQD2
/8n/qv+Y/5H/jP+K/4z/kv+b/6b/sv+//8f/zv/W/9v/3P/c/9z/3f/h/+L/5f/n/+j/
5//n/+f/5v/o/+j/6f/p/+v/7P/s/+3/7P/r/+v/6//t/+3/7f/t/+3/7f/u/+7/7f/t
/+3/7f/v//D/8f/x//L/8v/y//L/8P/w//H/8f/z//P/8//0//b/9v/3//j/9//2//b/
9v/3//f/+P/6//v//P/9/wEAAQACAAIAAgADAAUABgAIAA0ADQAQABIAEgAVABcAGQAd
AB8AIQAiACIAJQAmACgAKQAqACsAKwAsAC0ALgAwAC8ALQAsACsAKwArACoAKgAnACYA
JQAiACEAHwAdAB0AHAAaABgAFgATABAADQAKAAkACAAIAAcABAACAAAA///7//v/+v/6
//j/+P/4//f/9P/0//P/8v/z//T/9P/1//P/8//z//P/8//z//P/8f/x//L/8v/y//T/
9f/1//X/9P/z//P/9P/1//X/9v/2//T/9P/0//T/9f/3//n/+v/5//j/+P/3//n/+f/5
//r/+v/6//r/+v/4//j/+P/5//f/9//3//f/+f/5//j/+P/2//f/9//2//n/+v/7//z/
+//5//j/9//5//n/+P/4//b/9v/1//X/9v/2//b/9v/0//T/9P/0//T/9P/z//P/9f/2
//f/+//1//T/9P/0//T/9P/0//L/8//0//T/9v/2//b/9//1//b/9v/2//X/9f/1//X/
9v/3//n/+v/6//v//P/8//z//P/8//z//f8AAAEAAwACAAIAAgACAP7//v/+//7//P/8
//z//P/+//7//f/8//v/+v/3//b/9f/z//H/8f/w/+//7//v//H/8f/v/+//7f/t/+z/
7P/t/+3/7f/t/+v/6//r/+r/6v/q/+v/6//s/+z/7P/r/+v/6v/q/+r/6v/s//D/8f/0
/wAAFwA1AFkAfACiAMIA2wDzAAcBGAEkASMBGQEJAekAtwB7AD8ADADf/7b/nP+R/4z/
iv+K/5D/mf+k/67/t//D/8r/0v/X/9z/3v/g/+H/4//l/+f/6P/o/+r/6//s/+z/6//q
/+r/6f/p/+r/6v/r/+3/7f/u/+//7f/t/+3/7f/w//H/8//0//L/8f/w/+//8P/y//T/
9f/2//b/9v/2//b/9v/3//f/9//3//f/+P/4//j/+f/6//v//P/+/wAAAQABAAIABAAD
AAIAAQADAAUACAAKAAwADQAPABAAEgATABMAFgAYABwAHwAhACMAIwAlACcAKAArAC8A
MQA0ADcAOAA5ADkANwA3ADcAOAA4ADcANwA3ADcANwA2ADYANQA0ADMAMAAsACkAJgAl
ACQAIgAgAB4AGgAYABYAFAAUABIAEQAPAAwACgAIAAcAAwADAAIAAgACAAIAAgABAP7/
/v/9//z//v/+//3//f/7//v/+//7//n/+f/5//f/9//4//j/+P/2//f/9//3//f/9//4
//r/+f/5//r/+v/6//r/+v/6//z//f/+//7//P/8//3//f////////8AAP7//v/+//7/
//8AAAEAAwABAAEAAQABAAMAAwACAAIAAAABAAEAAAACAAIAAgACAAIAAQABAAEA////
//7//v8AAAAA//////7//v/+//7/AAAAAAAAAAAAAAAA/////wAAAAAAAAEAAAD+//7/
/v/+//z//f/+//7///8AAAEAAwADAAQABAAEAAQABQAGAAcABgAFAAUABAAIAAkACgAK
AAoACgAKAAoACgAMAAwADQAOAA4ADgAOAA4ADgAOAA4ADAAMAAwADAAQABAADwAOAA0A
DAAJAAgABQADAAEAAQAAAP///////wEAAQD/////AQABAAAAAAD9//3//f/9////////
//7//P/8//3//f/6//r/+v/5//v/+v/6//r//P/6//z///8GABAAJwBFAGcAjgCyANAA
7QAHAR0BMAFAAUUBOQEnAQkB1wCZAFsAJADz/8r/sP+l/6D/nP+a/57/p/+y/77/yf/X
/+D/5P/p/+7/8P/y//f/9//1//f/+P/4//j/+f/6//r/+//8//7//////wAAAAABAP//
//8AAAEAAQABAAEAAQADAAMABAAEAAUABQAFAAUAAwAEAAUABQAEAAQABAAEAAYACAAL
AA0ADQANAA0ADgAQABAAEQASABAAEAARABIAEwATABQAFgAWABYAFgAZABwAHgAfACAA
IQAjACQAJgApACkALAAuADAAMwA1ADcAOwA9AD8AQABEAEcASABKAE0ATgBPAE8AUQBR
AFEAUgBQAE8ATwBPAE4ATwBPAFAATgBMAEoARgBFAEMAQQBBAD8APAA5ADYANAAyADAA
LgAsACoAKQAnACQAIgAgAB8AHQAdABwAHAAaABoAGgAZABgAGAAXABYAFgAWABUAFQAV
ABUAFQAVABMAEwATABEAEwAUABQAFAASABMAEwATABMAEwAUABYAFAATABMAEgATABQA
FQAWABYAFwAYABgAGAAYABkAGQAbABsAGwAcABoAGgAaABoAHAAcABwAHQAfAB8AHwAf
AB0AHQAcABwAHQAfACAAIAAfAB4AHQAcAB4AHQAdAB0AHQAdABwAHAAbABoAGAAXABgA
GgAcAB4AHAAcABwAHAAeAB4AHQAdAB4AHgAeACEAHwAeAB4AHgAhACEAIAAgACAAIQAh
ACIAJAAkACMAIwAlACUAKAAoACgAJwAnACYAKAAnACcAKQAqACsAKwArAC0ALQAtACwA
LQAuAC8AMAAuAC4ALgAuADEALgAuACwALAAsACwALgAuAC4ALgAtACwAKwAqACgAJgAk
ACIAIAAgACAAIAAiACIAIgAiACIAIgAiACIAIQAgAB8AHgAcABwAHAAcAB4AHgAeAB4A
IAAgACAAIAAeAB4AHgAeACAAIAAgACAALgA8AEoAWAB7AJwAvQDeAPcADgElATwBQAFC
AUQBRgEbAfIAyQCgAHIARAAWAOj/3v/U/8r/wP/H/87/1f/c/+f/8P/5/wIACAAMABAA
FAAVAA==
         </WaveFormData>
      </LeadData>
      <LeadData>
         <LeadByteCountTotal>10000</LeadByteCountTotal>
         <LeadTimeOffset>0</LeadTimeOffset>
         <LeadSampleCountTotal>5000</LeadSampleCountTotal>
         <LeadAmplitudeUnitsPerBit>4.88</LeadAmplitudeUnitsPerBit>
         <LeadAmplitudeUnits>��V</LeadAmplitudeUnits>
         <LeadHighLimit>2147483647</LeadHighLimit>
         <LeadLowLimit>268435456</LeadLowLimit>
         <LeadID>V5</LeadID>
         <LeadOffsetFirstSample>0</LeadOffsetFirstSample>
         <FirstSampleBaseline>0</FirstSampleBaseline>
         <LeadSampleSize>2</LeadSampleSize>
         <LeadOff>FALSE</LeadOff>
         <BaselineSway>FALSE</BaselineSway>
         <ExcessiveACNoise>FALSE</ExcessiveACNoise>
         <MuscleNoise>FALSE</MuscleNoise>
         <LeadDataCRC32>1709784159</LeadDataCRC32>
         <WaveFormData>
9v/2//b/9v/2//b/9v/2//b/9v/2//b/9//4//n/+v/4//j/+P/4//r/+v/6//r//P/8
//z//P/6//r/+v/6//z//P/8//z/+v/6//r/+v/6//r/+v/6//z//P/8//z/+//6//n/
+P/4//j/+P/4//b/9v/2//b/9v/2//b/9v/2//b/9v/2//b/9v/2//b/+P/5//n/+f/4
//j/+P/4//v//P/8//z/+v/6//r/+v/6//r/+v/6//r//P/9//7///////////8BAAEA
AwADAAUABQAFAAUAAwADAAIAAgACAAAAAAAAAAAAAAAAAP///v/9//z/+v/4//j/9v/0
//T/8//z//P/9f/0//T/8//x//H/8P/w//D/8P/w//D/8P/w/+//7//v/+//7//v//D/
8P/v/+//7//v/+3/7f/t/+//7//v//D/9P/8/wsAIAA0AEsAZQB+AJMApQC0AL8AxAC9
ALAAngB/AFAAIQD7/9r/vv+o/57/m/+d/6D/o/+s/7T/vv/E/83/1f/X/9z/4//l/+f/
6P/r/+v/6//s/+3/7f/t/+7/7v/v/+//7//v//D/8P/x//L/8v/y//L/8v/z//P/8//z
//P/8f/y//L/8v/0//T/9P/0//L/8//z//P/9//1//X/9f/0//T/9P/1//f/9//4//j/
9v/2//b/9v/5//n/+v/8//7//v/+//7//v/9//z//f///wAAAQABAAMABAAFAAcABwAI
AAsADAAPABAAEQASABMAFQAXABkAGwAdAB4AHwAeAB4AIAAgACAAIAAgACAAIgAjACMA
IwAgAB8AHgAeABsAGgAaABgAFwAUABQAEQAQAA8ADQALAAoACAAHAAUAAwACAAEAAAD/
//z/+//7//z/+//6//n/9//3//f/9f/3//j/+P/2//T/9P/0//P/8//0//X/9v/2//f/
9//2//b/9v/2//b/9v/2//b/9//1//X/9f/1//j/+P/3//f/9v/2//b/9v/2//b/9//4
//r/+v/6//r/+f/5//n/+f/7//v/+//8//r/+v/6//r/+v/6//r/+v/8//z//P/8//r/
+v/6//r/+P/4//j/+P/4//n/+v/7//j/+P/4//j/+P/4//f/9v/2//f/9//3//n/+f/7
//r/9v/2//b/9v/2//n/+f/5//r/+v/6//r/+//7//r/+f/4//n/+v/7//z/+v/6//r/
+v/+////AAABAAEAAQABAAEA//8BAAEAAwAFAAUABQAFAAMAAgACAAIAAAAAAAAAAAAC
AAIAAQAAAP3//P/6//j/+v/4//b/9v/z//P/8//z//L/8v/x//H/8//y//L/8v/w//D/
8P/w//D/7//v/+//7//v/+//7v/u/+3/7f/t/+//7f/t/+//7f/t/+3/7v/w//j/CQAe
ADIARwBfAHYAjQCjALAAuwDEAMEAtACiAIUAVgAnAAEA4v/G/7D/ov+b/5n/nP+h/6j/
sv+8/8T/zf/T/9f/3P/f/+H/4//k/+f/6f/p/+r/6//r/+n/6v/q/+v/6//r/+v/7P/q
/+v/7P/s/+3/7v/v//H/8f/x//H/8f/v//D/8P/w//L/8v/y//L/8f/x//D/7//y//H/
8v/z//T/9P/0//X/8//z//T/9P/0//T/9P/0//P/8//0//b/+P/4//j/+P/5//n/+f/7
//v//P/9//3//v8AAAIABQAGAAYACAAIAAsADAANAA4ADwARABMAFQAWABcAFwAXABoA
GgAcABwAGgAaABoAGgAYABkAGQAZABoAGQAYABgAGQAYABgAFgATABAAEAANAAwACwAJ
AAcABgAEAAMAAQABAAAA///+//3/+v/5//n/+f/5//n/+f/4//f/9v/z//H/8v/y//D/
8v/y//L/8f/u/+7/7v/u//D/8f/x//D/8P/w//D/8P/w//D/8P/x//H/8f/x//H/8v/y
//H/8f/0//T/9P/0//T/9P/1//b/9P/0//T/9P/3//f/9//3//b/9f/0//T/9v/2//b/
9v/0//T/9P/0//b/9v/2//b/+P/4//j/+P/2//b/9v/2//P/8//z//P/8v/y//L/8v/0
//T/8//y//L/8//z//P/8f/x//H/8P/y//L/8v/y//P/8//z//T/8v/y//L/8//2//b/
9v/2//X/9P/z//L/8//0//X/9v/2//f/+P/5//v/+//7//v/+f/7//v//f//////////
/wEAAAAAAAAA/f/8//v/+v/8//z/+//6//v/+v/4//b/9P/y//D/8P/t/+3/7f/t/+z/
7P/r/+v/7f/s/+z/7P/s/+z/7P/s/+r/6f/p/+n/6//r/+v/6v/s/+v/6//r/+n/5//n
/+n/7f/r/+n/6P/s//T/BQAaAC4ARQBhAHgAkQClALYAxQDOAM0AwgC0AJkAbAA3AAsA
6P/M/7T/pv+f/5//nv+j/6j/sP+4/8D/yf/N/9X/3P/h/+P/4f/i/+H/4//n/+j/6f/p
/+v/7P/s/+3/6//r/+v/7P/s/+3/7v/u/+7/7v/u/+//7//v/+//7//v//D/8P/w//D/
8P/w//D/8v/z//P/8//1//P/8//z//L/8v/y//P/8//z//T/9P/2//b/9v/2//f/9//4
//r/+f/4//f/9v/5//n/+f/7//3//v////////8AAAEAAwAFAAYACQAKAAkACgALAAwA
DQAPABEAEwAVABcAGAAZABgAGAAaABoAHAAcABwAHAAbABsAGgAZABoAGQAYABgAGQAY
ABgAFgAXABQAFAARABAADwANAAsACgAIAAcABQADAAIAAQAAAAEA/v/9//3//P/7//r/
+f/5//n/+f/3//f/+P/4//b/9v/2//b/9f/0//T/9P/0//b/9//3//b/9v/2//b/9v/2
//b/9v/3//f/9//3//f/+P/4//f/9//4//j/+P/4//r/+v/7//z/+v/6//r/+v/7//v/
+//7//3//f/9//7//P/8//z//P/+//7//v/+//z//P/8//z//P/8//z//P/8//z//P/8
//v/+//7//v//P/8//z//P/6//r/+f/4//r/+//7//v//f/7//z/+//6//n/+P/7//v/
+//8//7//v/+/////v/+//7//v/+//7//v/+//7//v/+//7/AgADAAQABQAFAAUABQAF
AAMABQAFAAcABwAHAAcABwAFAAQABAAEAAMABAAFAAYABgAGAAUABAABAAAA/v/8//7/
/P/6//r/+f/5//n/+f/4//j/9//3//f/9v/2//b/9P/0//T/9P/1//X/9v/3//X/9f/1
//T/9P/z//P/8//1//P/8//1//P/8//1//b//P8IAB0AMABEAFsAdQCKAJ8AswDCAM8A
0ADJALgAogB9AEoAHQD7/9z/wv+w/6j/pf+n/6j/q/+y/7z/xv/O/9f/3f/h/+T/5f/n
/+n/7P/x//P/9P/0//T/8//x//L/8v/z//X/9f/1//b/9P/1//b/9v/2//b/9v/3//f/
9//3//f/9f/2//b/9v/3//j/+f/6//j/+f/5//n//f/7//v/+//6//r/+v/7//n/+f/6
//r/+//8//3//v/9//3//v8AAAAAAAAAAAAAAwADAAMABQAFAAYABwAHAAkACgALAA0A
DQAOABEAEgAVABYAFwAYABsAHQAfACEAIgAjACMAIwAkACQAJgAmACQAJAAkACQAJgAn
ACcAJwAmACUAJAAkACEAIAAgAB4AHwAcABwAGQAWABUAEwARABIAEAAPAA0ACQAIAAcA
BgAFAAIAAQABAAEAAQABAAEAAAD///7/+//9//7//v/8//r/+v/6//n/+P/4//j/+P/6
//v/+//6//r/+v/6//r//P/8//z//f/7//v/+//7//z//P/7//v//v/+//7//v/8//z/
/f/+/wAAAAAAAAAA//////////////////8AAAAAAAAAAAAA/v/+//7//v8AAAAAAAAA
AAAAAAAAAAAA/v/+//7//v////////////7//v/+//7//v/+//3//P/8//3//f/9//3/
/f/8//z//P/8//z//f/9//3//v/+//7//v///wAAAAAAAAAA/v/+//7//v///wAAAQAC
AAIAAwAEAAUAAwADAAMAAwAFAAcABwAJAAkACQAJAAkACQAIAAgACAAEAAQABAAEAAYA
BgAFAAQAAwACAAAA/v/+//z/+v/6//n/+f/5//n/9v/2//X/9f/3//b/9v/2//b/9v/2
//b/9v/1//X/9f/z//P/8//y//L/8f/x//H/8//x//H/8//1//P/8//2//j//v8PACgA
PgBVAGsAggCXAKkAuADDAMoAxQC4AKQAgQBSACMA///g/8T/rv+m/6X/o/+m/6v/sv+4
/8D/yv/R/9f/3f/k/+f/6f/r/+z/7f/v/+//8P/x//H/8f/y//L/8//z//P/8//0//T/
9f/2//b/9v/2//b/9//3//f/9//3//f/+P/4//j/+P/4//j/+P/4//n/+f/5//n/9//3
//f/+v/6//r/+//7//v//P/8//r/+v/6//r//f/9//7/AAAAAAAAAAAAAAEAAQABAAMA
BQAGAAcABwAHAAgACQALAA8AEAATABQAFQAWABcAGAAZABsAHQAfACEAIwAkACUAJAAk
ACYAJgAoACgAKAAoACYAJwAnACcAJgAlACQAJAAkACQAJQAkACAAHAAbABcAFwAXABYA
FQASABAADwANAAsACgAJAAgABwAEAAMAAwACAAEAAAD//wEAAQABAP///f/+//7//P/6
//r/+v/5//n/+v/7//z/+v/7//v/+v/8//z//P/8//z//P/8//3/+//7//v/+//8//z/
+//7//z//P/8//z//P/8//3//v/8//z//P/8//3//f/9//3//f/9//3//v/8//z//P/8
//7//v/+//7//v/+//7//v/8//z//P/8//z//P/8//z/+f/5//n/+f/5//r/+//8//r/
+v/5//j/+P/5//n/+f/5//n/+v/4//j/+P/4//n/+f/5//r/+v/6//r/+//8//z//P/8
//z//P/8//z/+v/6//r/+v/8//3//v///wEAAQABAAEAAQADAAMABQAHAAcABwAHAAYA
BAADAAIAAAAAAAAAAAACAAIAAQAAAP3//P/6//j/+v/4//b/9v/z//P/8//z//L/8v/x
//H/8f/w//D/8P/u/+7/7v/u//D/7//v/+//7f/t/+3/7P/u/+3/7f/t/+v/6f/p/+v/
7f/t/+3/7v/w//r/CQAcADAARQBfAHYAiwCfAKwAuQDCAL0AsACeAIEAVAAjAP3/3v/E
/67/oP+d/5v/mv+f/6j/sv+8/8T/zf/R/9X/2v/d/+H/4//k/+P/5f/n/+j/6f/p/+n/
6v/q/+v/6//r/+v/7P/s/+3/7v/u/+7/7v/u/+//8f/x//H/8f/v//D/8P/w//L/8v/y
//L/8P/x//H/8f/z//H/8f/x//L/8v/y//P/8//z//T/9P/0//T/9P/0//P/8//0//b/
9//4//n/+v/7//v/+//9//3//v//////AQACAAMABQAFAAYACQAKAAsADAANAA4AEQAT
ABUAFwAYABkAGQAZABwAHAAeAB4AIAAgACAAIAAgACEAIQAhAB4AHQAcABwAGwAaABoA
GAAZABYAFgATABIAEQAPAA0ACgAIAAcABQAFAAQAAwACAP///P/7//v//P/7//r/+f/3
//f/9//1//X/9v/2//T/9v/2//b/9f/0//T/9P/0//T/9f/1//T/9P/0//T/9P/0//T/
9P/1//X/9f/1//X/9P/0//P/8//1//b/9//4//f/9v/2//b/+P/4//j/+P/5//n/+f/5
//n/+f/5//r//P/8//z//P/7//r/+f/4//r/+v/6//r/+v/6//r/+v/4//j/+P/4//n/
+f/5//n/+P/4//j/+P/6//r/+f/4//j/9//5//n/+P/4//j/+P/4//f/9//3//j/+P/4
//j/+f/8//z//P/8//r/+v/6//r/+v/6//r/+v/8//3//v////3//f/9//3//v8BAAIA
BQAFAAUABQAFAAMAAgACAAIAAAAAAAAAAAACAAIAAQAAAP///v/8//r/+P/2//T/9P/x
//H/8f/x//H/8v/y//P/8f/w//D/8P/w//D/8P/w//D/7//v/+//7//v/+//7v/w/+//
7//v/+//7f/t/+//7//t/+3/8v/2//z/DQAiADYATwBrAIIAmQCtALwAxwDOAMcAuACk
AIMAVAAnAAEA4P/G/7D/ov+d/53/oP+n/7D/uP++/8b/z//T/9f/3P/h/+X/5//o/+n/
5//p/+r/6//r/+3/7v/u/+//7f/t/+3/7v/u/+//8P/w//L/8v/y//P/8f/x//H/8f/z
//T/9P/0//L/8v/y//L/9P/1//X/9f/3//X/9f/1//T/9P/0//X/9//3//j/+P/4//j/
+P/4//n/+f/6//z//v/+//7//v/9//3//f///wEAAgADAAMABQAGAAcACQAKAAoADAAM
AA8AEAARABIAEwAVABcAGQAbAB0AHgAfACAAIAAiACIAIAAgACAAIAAgACEAIQAhACIA
IQAgACAAIQAgACAAHgAcABgAFwATABQAEwARAA8AEAAOAA0ACwAIAAYABAACAAIAAAAA
AAEA/v/9//z/+//7//v/+//5//n/+v/6//j/9v/2//b/9f/2//b/9v/2//b/9//3//b/
9P/0//T/9P/2//b/9v/3//f/9//3//f/+v/6//n/+f/6//r/+v/6//r/+v/7//z/+v/6
//r/+v/7//v/+//7//3//f/9//7//P/8//z//P/+//7//v/+/wAAAAAAAAAA///+//3/
/P/+//7//v/+//v/+//7//v//P/8//z//P/8//z/+//6//r/+f/7//7//P/8//z//P/8
//v/+v/6//v//P/9/////v/+//7//v/+//7//v/+/wAAAAAAAAAAAAABAAIAAwABAAEA
AQABAAMABQAFAAcABwAHAAcABwAJAAgACAAIAAYABgAGAAYABgAGAAUABAADAAIAAAD+
//7//P/6//r/+f/5//n/+f/4//j/9//3//X/9P/0//T/9v/2//b/9v/0//P/8//z//T/
9f/2//b/9v/1//X/9f/1//P/8//1//P/8//1//T/9P/8/wsAHgAyAEkAYwB8AJUAqQC6
AMUAzADRAMoAugChAHgASQAbAPb/2v/A/7D/qf+l/6b/qf+u/7b/vv/G/83/1f/b/+D/
5//p/+n/7P/t/+3/7//w//H/8f/z//T/9P/1//P/8//z//T/9v/3//j/+P/4//j/+P/5
//n/+f/5//n/9//4//j/+P/4//j/+P/4//n/+//8//3//f/7//v/+//6//r/+v/7//3/
/f/+//7//v/+//7//v//////AAACAAIAAgACAAIAAwADAAMABQAHAAgACQAJAAcACAAJ
AAsADwAQABMAFAAVABYAFwAYABkAGwAdAB8AHwAhACIAIwAmACYAKAAoACgAKAAoACgA
KAApACkAKQAqACkAKAAoACcAJgAmACQAIwAgACAAHQAcABsAGQAXABYAFAATABEADwAO
AA0ADAALAAgABwAHAAYABQAEAAMAAwADAAMAAQD//wAAAAD+//7//v/+//3//v/+//7/
/v/8//3//f/8//7//v/+//7//v/+//7////9//3//f/9/wAAAAD//////v/+//7//v8A
AAAAAQACAAAAAAAAAAAAAQABAAEAAQABAAEAAQACAAIAAgACAAIABAAEAAQABAACAAIA
AgACAAQABAAEAAQABAAEAAQABAABAAEAAQABAAIAAgACAAIAAgACAAEAAAD+////////
/wEAAQABAAAAAAD+//7//v/+//7/////////AAAAAAAAAAABAAIAAgACAAIAAAAAAAAA
AAAAAAAAAAAAAAQABQAGAAcABwAHAAcABwAFAAcABwAJAAsACwALAAsACwAKAAoACgAG
AAYABgAGAAYABgAFAAQABQAEAAIAAAD+//z/+v/6//n/+f/5//n/+v/6//n/+f/3//b/
9v/2//b/9v/2//b/9v/1//X/9f/1//X/9f/0//T/8//z//P/8//x//H/8//3//X/9f/2
//j/AAANACAANgBLAGUAfgCVAKkAugDHAM4AzQDEALYAmQBsADsAEwDw/9D/uP+s/6X/
of+k/6n/rv+4/77/xv/N/9f/3f/i/+P/5//r/+7/7//v/+//8P/x//H/8//0//T/9f/z
//P/8//0//T/9f/2//b/9v/2//b/9//1//X/9f/1//f/+P/4//j/+P/4//j/+P/2//f/
9//3//v/+f/5//n/+P/4//j/+f/7//v//P/8//r/+v/6//r//f/9//7/AAAAAAAAAAAA
AP///////wEAAwAEAAUABQAHAAgACQALAAwADAAOAA4AEAASABQAFgAXABkAGwAdAB8A
IQAiACMAJAAkACYAJgAoACgAKAAoACgAKQApACkAKAAnACYAJgAlACQAJAAiACEAHgAe
ABsAGgAZABcAFQASABAADwANAAsACgAJAAgABwAEAAMAAwACAAEAAAD///////////3/
//8AAAAA/v/9//z/+//5//n/+v/7//z/+//7//r/+P/6//r/+v/6//r/+v/6//v/+f/5
//n/+f/6//r/+f/5//z//P/8//z/+v/6//v//P/+//7//v/+//7//f/8//v//P/9//7/
AAD+//7//v/+//z//P/8//z//P/8//z//P/8//z//P/8//7//v/+//7/+//7//v/+//8
//z//P/8//7//v/9//z/+v/7//v/+//9//3//f/8//r/+v/6//v/+v/6//r/+v/6//3/
/f/9//7//P/8//z//f8AAAAAAAAAAP7//v/+//7//v/+//7//v8CAAMABAAFAAQAAwAC
AAEAAgAFAAYACQAHAAcABwAHAAcABgAGAAYABAAEAAQABAACAAIAAQAAAAAAAAD///7/
/f/6//f/9v/1//X/9f/1//T/9P/z//P/8f/w//D/8P/y//L/8v/y//L/8f/x//H/8f/x
//H/8P/w/+//7//v/+//7f/t/+//8f/x//H/8v/2/wAADQAeADIASwBjAHwAkQClALQA
wQDGAMEAtACkAIcAWgArAAUA5P/G/7L/pP+f/5//ov+l/6z/tP+8/8L/zf/T/9f/3P/j
/+f/6f/q/+n/6f/r/+z/7f/t/+3/7v/u/+//7v/t/+z/7P/u/+//8P/w//L/8v/y//P/
8//z//P/8//x//L/8v/y//L/8v/y//L/8v/z//P/8//1//P/8//z//L/8v/y//P/9f/1
//b/9v/2//b/9v/2//f/9//4//r//P/8//z//P/7//v/+//9//3//v////////8AAAEA
AwAHAAgACwAMAA0ADgAPABAAEQATABUAFwAbAB0AHgAfAB4AHgAgACAAIgAiACIAIgAi
ACMAIwAjACAAHwAeAB4AHgAeAB8AHgAdABoAGgAXABQAEwARAA8ADgAMAAsACQAFAAQA
AwACAAMAAAD//////P/7//r/+f/5//n/+f/3//n/+v/6//j/9v/2//b/9f/2//b/9v/2
//T/9f/1//T/9v/2//b/9v/2//b/9v/3//X/9f/1//X/9v/2//X/9f/4//j/+P/4//b/
9v/3//j/+v/6//r/+v/6//n/+P/3//n/+f/5//r/+v/6//r/+v/6//r/+v/6//r/+v/6
//r/+P/4//j/+P/5//r/+//8//n/+f/5//n/+P/4//j/+P/4//j/9//2//j/+f/5//n/
9//3//f/9v/2//b/9v/3//X/9//4//j/+P/4//j/+f/5//n/+v/8//z//P/9//z//P/8
//z//P/8//z//P/8//z//P/8//7///8AAAEAAwADAAMAAwADAAUABQAHAAUABQAFAAUA
BQAEAAQABAAAAAAAAAAAAAIAAgABAAAA///+//z/+v/4//b/9P/0//T/9f/2//f/9f/0
//L/8f/z//L/8v/y//H/8P/v/+7/7//v//D/8f/x//H/8f/w//D/7//v/+//7//t/+3/
7//v/+//7f/q//L//v8NACAANgBNAGUAfgCTAKcAuADFAMwAywC+AKwAjQBcACkAAQDg
/8b/sP+k/5//n/+i/6f/qv+w/7j/xP/P/9X/2f/g/+X/5//l/+L/4//n/+v/7P/t/+3/
7P/s/+v/6//t/+3/7f/u//D/8f/y//L/8f/w/+//7//w//H/8v/z//H/8v/y//L/8f/w
/+//7v/w//H/8f/x//P/8f/x//H/8v/y//L/8//z//P/9P/0//b/9v/2//b/9f/1//b/
+P/2//b/9v/2//r/+//8////AAAAAAAA/////wAAAQADAAUABgAJAAoACwAMAA0ADgAP
ABEAEwAVABUAFwAYABkAGgAaABwAHAAdAB4AHwAgAB4AHwAfAB8AIAAfAB4AHgAbABoA
GgAYABkAFgAWABMAEwATABIAEQAPAAwACgAHAAcABgAFAAQAAwAAAP/////8//v/+v/5
//v/+//7//n/9v/2//X/8v/1//b/9//3//T/9P/0//T/9P/1//X/9P/0//T/9P/0//b/
9v/2//f/9//3//f/9//4//j/9//3//j/+P/4//j/+f/6//z//v/7//r/+f/4//r/+//8
//3//f/9//3//v/+//7//v/+//z//P/8//z//v/+//7//v/8//z//P/8//3//v///wAA
/f/9//3//f/+//7//v/+//7//v/9//z//P/9//3//f/7//v/+//6//z//P/8//3/////
/wAAAAD8//r/+v/8//z//P/8//3//f/9//7/AAAAAAAAAQABAAAA///+//7//v/+//7/
//8AAAEAAgACAAMABAAFAAUABQAFAAUABwAJAAkACwALAAsACwALAAkACAAIAAgACAAI
AAgACAAGAAYABQAEAAUABAACAAAA/v/8//r/+v/5//n/+f/5//n/+v/6//v/+v/4//f/
9v/3//j/+f/6//n/9//2//X/9//3//f/9v/4//f/9//3//X/8//z//X/9f/3//n/+P/6
/wIAEQAkADoAUQBpAIQAmwCvAMAAzQDUANEAyAC6AJ8AdgBFABkA9v/a/77/rP+n/6X/
pv+r/7L/uv/A/8j/z//Z/9//5P/n/+v/7f/u//H/8f/z//T/9f/1//X/9v/2//f/9f/1
//X/9v/0//X/9v/2//f/+P/5//v/+f/5//n/+f/6//z//f/+//v/+v/5//j/+f/7//z/
/f////3//f/9//z//P/8//3//////wAAAAD+//7//v/+/wEAAQACAAQABgAGAAYABgAE
AAMAAgADAAcACAAJAAkACQAKAAsADQAPABAAEwAUABUAFgAXABgAFwAZABsAHQAhACMA
JAAlACYAJgAoACgAKAAoACgAKAAoACkAKQApACgAJwAmACYAJwAmACYAJAAhAB4AHgAb
ABoAGQAXABUAEgAQAA8ADQANAAwACwAKAAkABgAFAAUAAgABAAAA//8BAAEAAQD///7/
/v/9//r//P/8//z/+//6//r/+v/6//f/9//2//T/9v/2//b/9v/2//b/9v/3//n/+f/5
//n/+P/4//f/9//2//b/9v/2//f/+P/6//z/+v/6//r/+v/7//v/+//7//v/+//7//z/
/v/+//7//v/8//z//P/8//7//v/+//7//f/8//v/+v/8//z//P/8//v/+//7//v/+P/4
//j/+P/6//r/+f/4//b/9//3//f/+f/5//n/+P/2//b/9v/3//f/+f/6//j/+P/2//b/
9v/2//X/9f/1//b/9//4//n/+//6//r/+v/6//z//P/8//z/+v/6//r/+v/+////AAAB
AAEAAQABAAEA//8BAAEAAwADAAMAAwADAAMAAgACAAIAAAAAAAAAAAABAAIAAgACAP//
/v/8//r/+P/2//T/9P/x//H/8f/x//L/8v/x//H/8//y//L/8v/w//D/8P/w//L/8f/x
//H/7//v/+//7v/u/+3/7f/t/+//7f/t/+//7f/r/+3/7v/y//r/BwAcADIASQBhAHgA
kQCpALwAywDWANcA0ADAAKUAfABJABsA9v/W/7z/qv+j/5//oP+j/6j/rv+0/77/yf/T
/9n/3v/h/+X/5//q/+3/7f/u/+7/7v/t/+v/7P/s/+3/7v/v//D/8v/y//P/9P/0//T/
9P/0//X/8//z//P/8//1//b/9v/2//b/9v/2//b/9P/1//X/9f/1//P/8//z//f/+P/5
//v/+v/5//n/+P/5//r/+//8//z/+//7//z//P/8//z//P/7//v/+//9/wEAAgADAAMA
AwAEAAUABwAJAAoADQAOAA8AEAARABIAEwAVABcAGQAbAB0AHgAfACIAIgAkACQAJgAm
ACYAJgAkACUAJQAlACUAJQAlACYAIwAiACIAIAAhAB4AHgAbABgAFwAVABMAEAAOAA0A
CwALAAoACQAIAAYAAgAAAP//AAD///7//f/7//v/+//5//n/+v/6//j/+v/6//r/+f/2
//b/9v/2//b/9//3//b/9v/2//b/9v/2//b/9v/3//n/+f/5//n/+f/4//b/9f/4//j/
+P/4//r/+v/7//z/+v/6//r/+v/8//3//v////3//f/9//7//v/+//7//v8AAAAAAAAA
AP7//v/+//7///8AAAEAAgABAAAA///+/////////////v/+//7//v/9//z/+v/4//v/
/f/+/////f/9//3//P/+//7//v////////8AAAAA/v/+//////8AAAEAAgADAAMABAAE
AAUABwAHAAcABwAFAAYACAAIAAgACAAIAAkACgAKAAoACwANAA4ADwAPAA8ADwAOAA4A
EQASABMAFAARABEAEQARABMAEQAQAA4ADgAOAA4ADgAOAA4ADgAMAAwADAAMAAoACAAG
AAQAAgACAAIAAgACAAIAAgACAAQABAAEAAQAAgACAAIAAgAAAAAAAAAAAAAAAAAAAAAA
AAAAAAAAAAAAAAAAAAAAAAAAAAAAAAAACgASABoAIgA6AFAAZgB8AJEApAC3AMoAzQDO
AM8A0ACtAIwAawBKACoACgDq/8r/w/++/7n/tP+8/8L/yP/O/9f/3v/l/+z/8f/0//f/
+v/8/w==
         </WaveFormData>
      </LeadData>
      <LeadData>
         <LeadByteCountTotal>10000</LeadByteCountTotal>
         <LeadTimeOffset>0</LeadTimeOffset>
         <LeadSampleCountTotal>5000</LeadSampleCountTotal>
         <LeadAmplitudeUnitsPerBit>4.88</LeadAmplitudeUnitsPerBit>
         <LeadAmplitudeUnits>��V</LeadAmplitudeUnits>
         <LeadHighLimit>2147483647</LeadHighLimit>
         <LeadLowLimit>268435456</LeadLowLimit>
         <LeadID>V6</LeadID>
         <LeadOffsetFirstSample>0</LeadOffsetFirstSample>
         <FirstSampleBaseline>0</FirstSampleBaseline>
         <LeadSampleSize>2</LeadSampleSize>
         <LeadOff>FALSE</LeadOff>
         <BaselineSway>FALSE</BaselineSway>
         <ExcessiveACNoise>FALSE</ExcessiveACNoise>
         <MuscleNoise>FALSE</MuscleNoise>
         <LeadDataCRC32>3907187725</LeadDataCRC32>
         <WaveFormData>
/P/8//z//P/8//z//P/8//z//P/8//z//v/+//7//v/+//7//v/+//z//P/8//z//f/+
////AAD+//7//v/+/wAAAAAAAAAA/v/+//7//v/+//7//v/+//7//v/+//7//v/+//7/
/v/+//7//v/+//z//P/8//z//P/8//z//P/8//z//P/8//z//P/8//z//v//////AAD/
//7//f/8//3//v///wAAAAAAAAAAAAD+//7//v//////AAACAAMAAwADAAQABAAEAAUA
BgAGAAgACAAIAAgACAAHAAcABwAHAAYABQAEAAQABAAEAAQAAgACAAEAAAD9//3//P/6
//n/+P/4//j/+v/6//r/+f/4//b/9f/0//b/9v/2//b/9f/1//X/9f/1//T/9P/1//f/
9v/2//X/8//z//P/8//z//X/9f/1//X/9v/9/wYAEwAhAC4AQgBUAGYAcwB9AIUAjACI
AH8AcQBYADYAEwD4/+L/zP++/7b/sv+0/7j/u//B/8j/0P/V/9z/4v/k/+f/6//u//D/
8//0//L/8v/y//L/8v/1//X/9f/1//b/9v/2//b/9P/1//X/9v/2//b/9v/2//b/9v/2
//b/9v/2//b/9v/4//j/+P/4//f/9//4//j/+v/6//r/+v/4//j/+f/5//z//P/8//z/
+//7//v/+//7//z//f/9//7/AAABAAIAAQABAAEAAwACAAIABQAFAAUABQAFAAcACgAL
AAwADgARABIAEwAUABUAFQAVABYAGAAbABwAHgAdAB4AHgAfAB8AHwAfACAAIQAhACAA
IAAfAB8AHwAdAB0AHAAbABoAGgAYABYAFQAUABEAEQAQABAAEAANAAoACAAIAAcABgAH
AAYABgAFAAQABAACAAIAAgACAAIAAAD///////////7//v/+//7////////////9//3/
/P/8//z//P/8//z//v/+//7//v/8//z//P/9///////////////////////9//3//v/+
/wEAAQABAAAA/v////////8BAAEAAQACAAAAAAAAAAAA/////wAAAAACAAIAAgACAAAA
AAAAAAAAAAAAAAAAAAABAAEAAQABAP////////7//v/+//7//v/9//3//f/+//7/AAAA
AP7//P/8//z//P/8//////8AAAAA/v/+//7//v/8//z//P/8//3//v///wAA/v/+////
//8CAAQABQAFAAUABgAGAAYABQAGAAYACAAKAAoACgAKAAcABwAHAAcACAAHAAYABgAG
AAYABgAEAAIAAQAAAP3////+//z/+//6//r/+v/6//j/+P/3//f/+P/4//j/+P/2//b/
9v/1//f/9//3//f/9v/2//f/9//0//T/8//z//P/8//z//P/8f/x//P/8//0//v/BgAT
AB8ALAA+AFAAYgBxAHsAhQCMAIoAgQB1AF4AOgAXAPz/6P/U/8L/uP+y/7D/tP+5/7//
yP/Q/9f/3P/g/+T/5//p/+z/7P/t//D/8v/y//L/8v/y//H/8f/x//H/9P/0//T/9P/y
//P/8//0//b/9v/2//b/9v/2//b/9v/0//T/9P/0//b/9v/2//b/9v/1//X/9P/1//b/
9//4//j/+P/5//n/+P/4//j/+P/7//v/+//7//n/+v/7//v/+//8//z//P/9//3//f//
//7//v8BAAEAAgADAAQABwAGAAcACAAKAAsADAANAA4AEAARABIAFAATABUAFQAWABkA
GgAaABsAGQAZABkAGgAZABkAGAAYABkAGQAZABcAGQAYABcAFgAWABQAEgARABAADQAN
AAwACwAKAAYAAgADAAQABAAEAAEAAAAAAP//AAAAAP7//v/9//z/+//4//n/+f/5//n/
+v/6//r/+v/3//f/9//3//n/+f/4//j/9v/2//b/9v/2//b/9v/2//j/+P/4//n/9//3
//f/9//5//n/+f/5//f/9//4//j/+f/5//n/+P/6//v/+//7//r/+f/4//j/+v/6//r/
+v/5//n/+v/6//r/+v/6//r/+v/6//r/+v/6//r/+v/6//f/9//3//f/9f/1//X/9P/1
//b/9//4//X/9f/1//b/9v/2//b/9v/4//j/+P/4//f/9//4//j/9v/2//b/9v/4//j/
+P/4//b/9v/2//b/+P/4//n/+f/4//r/+//7//3//v/+//7//f/+//7/AAAAAAAAAAAA
AAEAAQABAAEA/v/9//z//P/8//z//P/6//z/+//6//f/9f/0//L/8f/w//D/8P/w//D/
8P/v/+//7v/u/+7/7v/w//D/8P/v/+7/7f/s/+v/7P/s/+3/7f/s/+z/6//r/+n/6f/p
/+n/7f/t/+v/6//u//P//v8LABkAKAA6AEoAXABrAHcAgwCKAIoAhQB7AGQAQAAZAPr/
5P/Q/77/tP+u/67/sP+z/7n/vv/E/8v/0P/W/9z/4//l/+b/5v/l/+T/5v/q/+r/6v/q
/+v/6//r/+v/7P/s/+z/7P/q/+v/6//s/+z/7P/s/+z/7v/u/+7/7v/u/+7/7v/u/+z/
7P/s/+z/7//v//D/8P/w//D/8P/w//D/8P/x//H/8v/y//L/8v/z//P/8//z//X/9v/3
//f/9v/2//X/9P/3//f/9//5//j/+P/7//v/+//7//v//f8AAAEAAgAEAAQABAAEAAQA
CAAJAAoADAANAA8ADwAQABEAEgASABMAEwATABMAFAAUABMAEQAQABEAEQARAA8AEQAQ
AA8ADgAOAAwACgAJAAkABwAIAAgABgAGAAMAAAAAAAAA///+//v/+v/6//n/+v/6//j/
+P/4//j/+P/2//X/9f/1//X/8v/y//L/8v/x//H/8f/x//P/8//y//L/9P/0//T/9P/y
//L/8v/y//L/8v/y//P/9f/1//X/9f/z//P/8//z//X/9f/2//b/9f/1//X/9P/0//X/
9f/1//f/9//3//j/9v/2//b/9v/3//f/+P/4//b/9v/2//b/9v/2//b/9v/2//b/9v/2
//X/9f/1//X/9//3//f/9v/2//b/9v/2//X/9f/1//b/9P/0//b/9f/0//P/8v/1//X/
9v/2//j/+P/4//j/9v/2//b/9v/4//j/+P/4//b/9v/3//f/+v/8//3//f/7//z//P/8
//3//v/+/wAAAAAAAAAAAAD///////////7//f/8//z//v/+//7//P/6//n/+P/1//f/
9v/0//P/8v/y//L/8v/y//L/8f/x//D/8P/w//D/7//u/+3/6//s/+3/7v/v/+7/7v/v
/+//7v/u/+3/7f/t/+3/7f/t/+3/7f/t/+//9P/9/woAFwAhADIARABWAGQAdQB/AIcA
igCGAHsAZwBKACQAAwDs/9j/xP+4/7L/sP+w/7T/t/+9/8b/zP/T/9r/4P/k/+P/5f/m
/+j/6f/u//D/8f/w/+//7v/v/+//7//v//D/8P/w//D/8P/x//H/8v/y//L/8v/y//L/
8v/y//L/8P/w//D/8P/x//L/8//0//P/8//0//T/9v/2//b/9v/0//T/9f/1//b/9v/2
//b/+f/5//n/+f/5//r/+//7//v//P/8//z/////////AQABAAAAAgABAAMAAwADAAUA
BgAHAAgACgANAA4ADwAQABIAEwAUABYAFQAXABcAGAAbABwAHAAdABsAGwAbABwAHwAf
AB4AHgAeAB0AHAAZABkAGAAXABYAGAAWABQAEwASAA8ADwAOAA4ADgALAAgACAAIAAcA
BgAEAAIAAQD/////AAD//wAA/v/+//7//P/9//3//f/9//r/+v/6//r/+f/5//n/+f/7
//v/+v/6//j/+P/4//j/+v/6//r/+v/6//r/+v/7//n/+f/5//n/+//7//v/+//7//v/
/P/8//3//f/9//z//v/////////9//3//f/+//7//v/+//7//f/9//7//v/+//7//v/+
/wAAAAAAAAAA///+//3//P/8//3//v////3//f/9//z//P/8//z//P/7//v/+//8//z/
/P/6//r/+v/6//r/+//7//z//P/8//z//P/8//3//v///wAA/v/+//7//v8AAAAAAQAB
AAAAAgADAAMAAQACAAIAAgAFAAYABgAIAAgACAAIAAgACQAJAAkACQAGAAUABAAEAAQA
BAAEAAIAAgABAAAA/f/9//z/+v/5//r/+v/6//r/+f/4//b/9f/2//b/9v/2//b/9v/2
//X/9f/1//X/9f/0//T/9f/1//T/9P/z//P/8//z//P/8//3//X/9f/3//j/+/8IABcA
JwA0AEQAVgBmAHUAfQCHAI4AjACBAHMAWgA0ABEA+v/k/9D/vv+2/7b/uP+6/7//xf/K
/87/1f/c/+D/5v/p/+3/8P/w//H/8v/0//T/9P/0//T/9f/1//X/9f/2//b/9v/2//j/
+f/5//r/+P/4//j/+P/4//j/+P/4//r/+v/6//r/+P/4//j/+P/7//v//P/8//r/+v/6
//r//P/8//3//f/+//7//v/+//3//f/9//3///8AAAEAAQD//wAAAAAAAAMAAwADAAUA
BgAGAAkACQAHAAcABwAJAA0ADwARABQAEwAUABUAFgAWABcAGAAaAB0AHwAfACAAHwAg
ACAAIQAjACMAIwAkACMAIwAiACIAIQAhACEAHwAgACAAIAAgAB8AHAAZABcAFwAVABYA
FgAVABQAEAAMAAwADAALAAoACQAIAAgABwAEAAQAAgACAAQABAAEAAIAAQABAAEAAQAA
AAAAAAAAAAEAAQABAAEA//////7//v8AAAAAAAAAAAAAAAAAAAAA/v/+//7/////////
////////////////AQABAAIAAgACAAEAAAD+/wAAAQABAAEAAQABAAEAAgAAAAAAAAAA
AAEAAQACAAIAAAAAAAAAAAAAAAAAAAAAAAAAAAAAAAAA//////////8BAAEAAQAAAP7/
/v/+//7/////////AAD+/wAA/v/8//z//P/8//////8AAAAAAAAAAAAAAAD+//7//v/+
/wAAAAAAAAAA/v/+//////8CAAQABQAFAAUABgAGAAYABwAIAAgACgAMAAwADAAMAAoA
CQAIAAcACAAHAAYABgAGAAYABgAEAAIAAQAAAP3//f/8//r/+f/4//j/+P/4//j/+P/3
//f/9v/2//b/9v/0//T/9P/z//T/9f/2//f/9f/0//T/8//0//T/8//z//L/8f/w/+//
8f/z//P/8//2//v/BgATAB0ALAA+AFAAYABvAHsAgwCKAIoAfwBzAFwAOgAVAPr/5v/S
/8L/tv+y/7L/sv+1/73/xv/O/9P/2v/e/+L/5f/p/+r/7v/t/+7/7v/w//D/8P/w//H/
8f/x//H/8v/y//L/8v/y//P/8//0//T/9P/0//T/9P/0//T/9P/0//T/9P/0//b/9v/2
//b/9v/1//X/9P/2//b/9v/2//b/9v/3//f/+P/4//j/+P/3//f/9//3//f/+P/5//n/
+v/8//3//v////////8BAAEAAAACAAEAAgADAAQABwAGAAcACAAKAAsADAANAA4AEAAR
ABIAFAATABUAFQAWABkAGgAaABsAGwAbABsAHAAdAB0AHAAcABsAGwAbABkAGQAYABcA
FgAYABYAFAATABIADwAPAA4ADAAMAAkABgAGAAYABQAEAAIAAAD///3//v/+//z//P/8
//z//P/6//n/+f/5//n/+v/6//r/+v/3//f/9//3//n/+f/4//j/9v/2//b/9v/4//j/
+P/4//b/9v/2//f/9//3//f/9//5//n/+f/5//j/9//3//b/+f/5//n/+P/6//v/+//7
//n/+f/5//r/+//8//3//v/8//v/+//6//r/+v/6//r/+v/6//r/+v/4//j/+P/4//j/
+f/6//v/+f/5//n/+P/4//j/+P/4//f/9//5//r/+P/4//j/+P/4//n/+f/6//r/+v/6
//r/+v/8//z//P/8//r/+v/6//r/+v/6//v/+//8//7///////3//v/+//7/AQACAAIA
BAAEAAQABAAEAAMAAwADAAMABAADAAIAAgAAAAAAAAD+/wAA///+//v/+f/4//b/9f/y
//L/8v/y//T/9P/z//P/8v/y//L/8v/y//L/8v/x/+//7//v/+//7v/u/+//7//w//D/
7//v/+//7//v/+//8f/v/+3/8f/y//f/AAAPAB0ALgBAAFQAZgB1AH8AhwCMAIgAfwBv
AFQAMgAPAPb/4v/Q/8D/tP+s/6z/tP+7/8P/yP/K/9P/2v/c/97/4//p/+r/6v/r/+z/
6v/s/+z/7P/s/+//7//v/+//8P/w//D/8P/w//H/8f/y//L/8v/y//L/8P/w//D/8P/y
//L/8v/y//L/8v/y//L/9f/1//b/9v/0//T/9P/0//T/9P/1//X/9v/2//b/9v/3//f/
9//3//f/+P/5//n/+//8//z//P/7//v/+//9/wAAAAADAAMAAwADAAMABQAEAAUABgAI
AAkACgALAAwADgAPABAAEgATABUAFQAWABcAGAAYABkAGQAZABkAGgAbABsAGgAaABsA
GwAbABkAGwAaABkAGAAXABQAEQAPABAADQANAAwADAAMAAkABgAEAAQAAwACAAEAAAAA
AP///v/+//z//P/8//z//P/6//n/+f/5//n/9v/2//b/9v/3//f/9//3//X/9f/0//T/
9P/0//T/9P/2//b/9v/2//b/9v/2//f/9//3//f/9//3//f/9//3//n/+f/6//r/+f/5
//n/+P/4//n/+f/5//v/+//7//z/+v/6//r/+v/7//v//P/8//7//v/+//7//f/8//v/
+v/8//z//P/8//v/+//7//v/+//7//v/+v/6//r/+v/6//f/9f/3//r/+v/6//r/+v/6
//n/+f/4//r/+v/6//r//P/8//z//P/8//z//P/8//z//P/9//3//P/+/////////wAA
AAAAAAEAAgACAAQABAAEAAQABAAFAAUABQAFAAIAAQAAAAAAAgACAAIAAAAAAP///v/7
//n/+P/2//X/9v/2//b/9v/0//T/8//z//L/8v/y//L/9P/0//T/8//y//H/8P/v/+//
8P/y//P/8v/y//H/8f/x//H/8f/x//H/8f/x/+//8P/3/wAACwAZACgAOgBMAGAAbwB7
AIMAiACMAIkAfQBoAEoAJQAEAOz/2P/I/7r/tP+y/7T/t/+9/8L/yP/P/9b/3P/e/+P/
5//q/+r/6//s/+z/8P/w//D/8P/x//H/8f/x//D/8P/w//D/8v/z//P/9P/0//T/9P/0
//L/8v/y//L/8v/y//L/8v/0//T/9P/0//f/9//4//j/9//2//X/9P/2//b/9//3//j/
+P/4//j/9//3//f/9//5//r/+//7//v//P/8//z//f/9//3///8AAAAAAwADAAEAAQAB
AAMABgAHAAgACgANAA4ADwAQABAAEQASABQAFQAXABcAGAAZABoAGgAbAB0AHQAdAB4A
HwAfAB4AHgAdAB0AHQAbAB0AHAAbABoAGgAYABYAFQAWABMAEwASABAAEAANAAoACAAI
AAcABgAFAAQABAADAAIAAgAAAAAA/v/+//7//P/9//3//f/9//z//P/8//z/+//7//v/
+//7//v/+v/6//z//P/8//z/+v/6//r/+v/6//r/+v/7//v/+//7//v/+//7//v/+//9
//3//v/+//3//f/9//z//P/9//3//f/9//3//f/+//7//v/+//7//////wAAAAD///7/
/f/8//3//v///wAAAAAAAAAAAAD///////////////////7//v/+//7//v/7//v/+//8
//7//v/+//7//P/8//z//P/8//z//f/9//7//v/+//7//v/+/wAAAAAAAAAAAAAAAAAA
AAD///7//v/9////AgAEAAUAAwAEAAQABAADAAQABAAGAAgACAAIAAgABwAHAAcABwAG
AAUABAAEAAIAAgACAAAAAgABAAAA/f/7//r/+P/3//j/+P/4//j/+P/4//f/9//2//b/
9v/2//b/9v/2//X/9f/1//X/9f/0//T/9f/1//T/9P/z//P/8f/x//H/8f/1//X/9f/1
//b/+/8EABEAHQAsAD4AUgBkAHMAfQCHAI4AjACHAH8AaABEACEABADs/9T/xP+6/7T/
sP+0/7n/v//G/8r/0f/Y/+D/5v/n/+n/6v/u//H/8P/w//L/8v/y//L/8//z//P/8//y
//L/8v/y//T/9f/1//b/9v/2//b/9v/0//T/9P/0//X/9v/3//j/+P/4//j/+P/4//f/
9//2//j/+P/4//j/9v/2//f/9//6//r/+v/6//n/+f/5//n/+//8//3//f/9//7//v/+
//3//f/9////AgACAAUABQADAAMAAwAFAAQABQAGAAgACgAMAA4AEAASABMAFAAWABcA
GQAZABoAGwAcABwAHQAfAB8AHwAgACEAIQAgACAAHwAfAB8AHQAfAB4AHQAcABwAGgAY
ABcAFgATABMAEgAQABAADQAKAAgACAAHAAYABQAEAAQAAwACAAIAAAAAAAAAAAAAAP7/
///////////8//z//P/8//3//f/9//3/+//7//r/+v/6//r/+v/6//z//P/8//z/+v/6
//r/+//7//v/+//7//v/+//7//v/+f/5//r/+v/9//3//f/8//r/+//7//v//P/9//7/
AAD+//7//v/+//v/+//8//z//P/8//z//P/+//7//v/+/wAAAAAAAAAA/f/9//3//f/7
//v/+//6//v//P/9//7/+//7//v//P/8//z//P/8//z/+v/8//v//P/6//r/+v/6//3/
/f/+//7//v/+//7//v8AAAAAAAAAAP7//v/+//7//v/+//////8CAAQABQAFAAQABAAD
AAIABQAGAAYACAAIAAgACAAIAAcABwAHAAcABgAFAAQABAACAAIAAgAAAAIAAQAAAP3/
+//6//j/9//4//j/+P/4//b/9v/1//X/9P/0//T/9P/2//b/9v/1//P/8//z//P/9P/0
//X/9f/0//T/8//z//H/8f/x//H/9f/1//P/9f/4////CAATAB8ALgBAAFIAZABzAH0A
hwCMAIoAgQB1AF4APAAXAPz/5v/Q/8L/uP+y/7T/uP+7/7//xv/O/9P/3P/g/+T/5//r
/+7/8P/x//D/8P/y//L/8v/y//P/8//z//P/8//y//H/8P/x//P/9P/2//b/9v/2//b/
9v/2//b/9v/0//T/9P/0//T/9P/0//T/9f/1//b/9v/2//b/9v/2//b/9v/3//f/+v/6
//r/+v/5//n/+f/5//n/+v/7//v/+//8//z//P/7//v/+//9//z//P//////AQABAAEA
AwAGAAcACAAKAAkACgALAAwADgAPABAAEgAVABcAFwAYABcAGAAYABkAGwAbABsAHAAd
AB0AHAAcABsAGwAbABkAGwAaABkAGAAYABYAFAATABAADQANAAwADAAMAAkABgAEAAQA
AwACAAEAAAAAAP///P/8//r/+v/6//r/+v/4//n/+f/5//n/+P/4//j/+P/3//f/9//3
//X/9f/0//T/9v/2//b/9v/2//b/9v/2//T/9P/0//X/9//3//f/9//3//f/9//3//X/
9f/2//b/9//3//f/9v/2//f/9//3//f/9//3//j/9v/2//b/9v/3//f/+P/4//j/+P/4
//j/9v/2//b/9v/4//j/+P/4//f/9//3//f/9//3//f/9v/2//b/9v/2//X/9f/1//b/
9v/2//b/9v/0//T/9P/1//X/9v/2//b/9v/2//b/9//3//j/+P/4//j/+P/4//j/+P/4
//j/+P/4//j/+P/4//j/+f/5//r//P/9//3//f/+//7//v///wAAAAACAAIAAgACAAIA
AQABAAEAAQD+//3//P/8//7//v/+//z/+v/5//j/9f/z//L/8P/v/+//8P/x//L/8P/w
/+//7//u/+7/7v/u/+7/7v/u/+3/7//v/+//7//s/+z/7f/t/+z/7P/r/+v/6//r/+v/
6//r/+3/6//n/+z/9f8AAA0AGwAoADoASgBcAGsAdwCBAIYAhgCBAHMAWgAyAA0A8v/e
/8r/uv+y/67/rv+w/7X/uf+8/8L/y//W/9r/3P/h/+X/5v/k/+P/5P/m/+n/6v/r/+z/
7P/r/+r/6f/s/+z/7P/s/+z/7f/t/+7/7f/s/+v/6v/r/+z/7f/u/+7/7v/u/+7/7P/s
/+z/7P/t/+3/7v/u/+7/7v/u/+7/8P/w//H/8f/w//D/8P/w//H/8f/x//H/7//w//H/
8f/x//L/8v/y//T/9f/2//n/9//2//j/9//3//f/9//5//z//f/+/wAAAQACAAMABAAG
AAcACAAKAAkACwALAAwADQAOAA4ADwARABEAEQASABEAEQAQABAAEwATABMAEQARABAA
DwAOAA4ADAAKAAkACQAHAAgACAAFAAQAAAD8//3//v/+//7//P/6//n/9//0//T/8v/y
//T/9P/0//L/8P/v/+7/7f/t/+7/7//w/+//7//v/+//7//v/+7/7v/u/+7/7v/u/+7/
7v/u/+7/8P/w//D/8f/v/+//7//v/+//7//v/+//8P/x//P/9P/0//P/8v/w//H/8//0
//X/9f/1//X/9v/0//T/9P/0//P/8//0//T/8v/y//L/8v/y//L/8v/y//P/9P/1//b/
9f/1//X/9f/1//X/9f/0//T/9P/0//T/8//z//P/9P/z//L/8f/w//D/8P/w//H/8//0
//T/9P/z/+//8P/y//L/8v/y//P/8//0//T/9v/2//b/9v/0//T/9P/0//T/9P/0//T/
9v/2//f/9//2//j/+f/5//n/+v/6//r//f/+//7/AAAAAAAAAAAAAP3//f/9//3//P/7
//r/+v/6//r/+v/4//r/+f/4//X/8//y//D/7//u/+7/7v/u/+//8P/w//H/7//u/+3/
7P/t/+7/7//v/+7/7f/s/+v/6v/q/+v/6//s/+z/6//r/+n/6f/p/+n/6//t/+3/7f/s
//H//P8LABkAJgA4AEoAXABrAHcAgQCGAIQAgQB1AGAAQAAbAPz/5v/S/77/sP+s/6r/
rv+z/7n/vv/E/8n/0P/Y/97/4f/j/+b/6P/n/+j/6v/s/+z/7P/s/+3/7f/t/+3/7P/s
/+z/7P/s/+3/7f/u//D/8P/w//D/8P/w//D/8P/x//L/8//0//P/8v/x//D/8//z//T/
9P/0//T/9P/0//T/9P/1//X/9v/2//b/9v/3//f/9//3//f/+P/5//n/+//8//z//P/8
//v/+v/7//7//v8BAAEAAQABAAEAAwAEAAUABgAIAAkACgALAAwADAANAA4AEAATABUA
FQAWABcAGAAYABkAGQAZABkAGgAbABsAGgAaABkAGQAZABcAGQAYABcAFgAVABIADwAN
AA4ACwALAAoACQAIAAQAAAD//wAAAAAAAP///v/+//3/+v/6//j/+P/6//r/+v/4//X/
9f/1//X/9v/2//b/9v/1//X/9f/1//T/8//x//D/8P/w//D/8P/w//D/8P/w//L/8v/y
//P/8//z//P/8//y//H/8P/v//D/8f/z//T/8//z//P/8v/0//X/9f/1//P/8//z//T/
9v/2//b/9v/1//X/9v/2//b/9v/2//b/9P/0//T/9P/2//b/9v/2//X/9f/1//X/8//z
//P/8v/y//L/8v/y//H/8f/x//L/8v/y//L/8v/w//D/8P/x//H/9P/0//L/8v/w//D/
8P/w//H/8f/y//L/9P/0//T/9P/0//T/9P/0//b/9v/2//b/9f/0//T/8//1//j/+v/7
//v//P/8//z/+//8//z//v/+//7//v/+//3//f/9//3//v/9//z//P/+//7//v/8//v/
+f/3//P/9f/0//L/8f/u/+7/7v/u/+7/7v/t/+3/7f/u/+//8P/u/+7/7v/t/+3/7f/t
/+3/7P/s/+3/7f/q/+r/6f/p/+v/6//r/+v/6//p/+n/6//u//P//P8JABcAJAA2AEQA
VgBrAHsAhQCMAJAAiwB/AGoASgAlAAQA6v/U/8L/uP+w/67/rv+x/7X/uP/A/8f/0v/a
/+D/4f/j/+b/6P/p/+r/6v/q/+r/6v/q/+n/6f/p/+n/6//s/+3/7v/u/+//7//w/+7/
7v/u/+7/8P/w//D/8P/w//D/8P/w//L/8v/y//L/8v/x//H/8P/u/+7/7v/u//H/8v/0
//X/9P/0//T/9P/1//X/9f/1//P/9P/1//X/9f/2//b/9v/1//X/9f/3//r/+v/9//3/
/f/9//3///8AAAEAAgAEAAUABgAHAAgACgALAAwADgAPABEAEQASABQAFgAXABkAFwAX
ABcAGAAZABkAGAAYABsAGwAbABkAFwAWABUAFAAWABQAEgARAA4ACwALAAoACAAIAAUA
AgACAAIAAQAAAP7//P/7//n/+f/6//n/+v/5//j/9//0//X/9f/1//X/9P/0//T/9P/z
//P/8//z//H/8f/w//D/8v/y//L/8v/w//D/8P/w//L/8v/y//P/8v/x//D/7//x//H/
8f/x//H/8f/y//L/8//z//P/8v/0//X/9f/1//P/8//z//T/9P/0//T/9P/1//X/9v/2
//T/9P/0//T/9v/2//b/9v/1//T/8//y//P/8//z//P/8//z//P/8v/w//D/8P/w//D/
8f/y//T/8v/y//L/8v/x//L/8//1//X/9v/2//b/9f/1//X/9v/3//f/+P/5//f/9//4
//j/+f/6//v//P/8//v//P/7//v/+//7//r//P/8//3//f//////AAACAAIAAgACAAIA
AwAEAAUABgAGAAYABgAGAAgABgAEAAMAAgABAAAAAAAAAAAAAAD///7//f/8//n/+P/3
//b/9P/0//T/9P/y//L/8v/y//P/9P/1//b/9f/0//P/8v/w//D/8P/w//L/8v/y//L/
8v/y//L/8v/w//D/8P/w/+7/7v/u/+7/9v/8/wIACAAYACYANABCAFIAYABuAHwAfwCA
AIEAggBpAFAANwAeAAcA8P/Z/8L/vf+6/7f/tP+7/8D/xf/K/9D/1v/c/+L/5v/o/+r/
7P/q/w==
         </WaveFormData>
      </LeadData>
   </Waveform>
</RestingECG>
