# Supplementary material for: Detection of Left Atrial Enlargement Using a Convolutional Neural Network-Enabled Electrocardiogram
Source: Front Cardiovasc Med. 2020 Dec 17;7:609976. doi: 10.3389/fcvm.2020.609976 (PMC7773668; doi:10.3389/fcvm.2020.609976)
Supplement: Supplementary file 5 [file Data_Sheet_5.ZIP]

Archive with 623 entries (622 files):
- normal4/
- normal4/1802035655_4232_0000001O.XML
- normal4/1802035659_4199_0000000P.XML
- normal4/1802035660_4198_0000000O.XML
- normal4/1802035662_4205_0000000W.XML
- normal4/1802035671_4201_0000000R.XML
- normal4/1802035675_4202_0000000S.XML
- normal4/1802035681_4220_0000001C.XML
- normal4/1802035683_4212_00000013.XML
- normal4/1802035685_4216_00000018.XML
- normal4/1802035687_4219_0000001B.XML
- normal4/1802035688_4244_00000021.XML
- normal4/1802035690_4243_00000020.XML
- normal4/1802035702_4245_00000022.XML
- normal4/1802035703_4272_0000002U.XML
- normal4/1802035704_4248_00000025.XML
- normal4/1802035706_4268_0000002Q.XML
- normal4/1802035707_4263_0000002K.XML
- normal4/1802035708_4246_00000023.XML
- normal4/1802035710_4267_0000002P.XML
- normal4/1802035711_4254_0000002B.XML
- normal4/1802035713_4256_0000002D.XML
- normal4/1802035714_4253_0000002A.XML
- normal4/1802035719_4261_0000002I.XML
- normal4/1802035720_4260_0000002H.XML
- normal4/1802035724_4262_0000002J.XML
- normal4/1802035726_4279_00000033.XML
- normal4/1802035728_4273_0000002V.XML
- normal4/1802035739_4288_00000030.XML
- normal4/1802035752_4299_0000003I.XML
- normal4/1802035767_4312_0000003W.XML
- normal4/1802035777_4336_0000000E.XML
- normal4/1802035779_4324_00000002.XML
- normal4/1802035780_4353_00000010.XML
- normal4/1802035781_4347_0000000R.XML
- normal4/1802035782_4332_0000000A.XML
- normal4/1802035785_4341_0000000J.XML
- normal4/1802035787_4340_0000000I.XML
- normal4/1802035791_4335_0000000D.XML
- normal4/1802035792_4342_0000000M.XML
- normal4/1802035802_4352_0000000Z.XML
- normal4/1802035810_4370_0000001C.XML
- normal4/1802035813_4372_0000001E.XML
- normal4/1802035815_4376_0000001I.XML
- normal4/1802035816_4373_0000001F.XML
- normal4/1802035819_4369_0000001B.XML
- normal4/1802035821_4390_0000001W.XML
- normal4/1802035826_4384_0000001Q.XML
- normal4/1802035828_4391_0000001Y.XML
- normal4/1802035839_4404_0000000C.XML
- normal4/1802035840_4400_00000008.XML
- normal4/1802035841_4399_00000007.XML
- normal4/1802035842_4398_00000006.XML
- normal4/1802035843_4396_00000004.XML
- normal4/1802035844_4431_00000025.XML
- normal4/1802035845_4408_0000000G.XML
- normal4/1802035846_4397_00000005.XML
- normal4/1802035850_4418_0000000T.XML
- normal4/1802035857_4410_0000000I.XML
- normal4/1802035861_4412_0000000M.XML
- normal4/1802035862_4417_0000000R.XML
- normal4/1802035871_4421_0000000Y.XML
- normal4/1802035873_4392_00000000.XML
- normal4/1802035880_4427_00000021.XML
- normal4/1802035885_4441_0000002F.XML
- normal4/1802035892_4456_0000002Y.XML
- normal4/1802035896_4447_0000002O.XML
- normal4/1802035916_4508_0000001K.XML
- normal4/1802035917_4516_0000001S.XML
- normal4/1802035936_4536_0000003F.XML
- normal4/1802035948_4546_0000003P.XML
- normal4/1802035949_4543_0000003M.XML
- normal4/1802035962_4470_0000000B.XML
- normal4/1802035965_4460_00000001.XML
- normal4/1802035976_4483_0000000P.XML
- normal4/1802035985_4489_0000000W.XML
- normal4/1802035989_4559_00000020.XML
- normal4/1802036002_4571_0000002C.XML
- normal4/1802036003_4573_0000002G.XML
- normal4/1802036012_4583_0000002V.XML
- normal4/1802036013_4580_0000002Q.XML
- normal4/1802036019_4591_00000007.XML
- normal4/1802036050_4623_00000018.XML
- normal4/1802036053_4630_0000001A.XML
- normal4/1802036067_4643_0000001R.XML
- normal4/1802036086_7611_0000001F.XML
- normal4/1802036093_7619_0000001N.XML
- normal4/1802036099_7613_0000001H.XML
- normal4/1802036105_7626_0000001U.XML
- normal4/1802036106_7627_0000001V.XML
- normal4/1802036108_7633_00000027.XML
- normal4/1802036110_7649_0000002N.XML
- normal4/1802036116_7635_00000029.XML
- normal4/1802036117_7632_00000024.XML
- normal4/1802036119_7642_0000002G.XML
- normal4/1802036120_7641_0000002F.XML
- normal4/1802036121_7639_0000002D.XML
- normal4/1802036131_7653_0000002S.XML
- normal4/1802036134_7654_00000000.XML
- normal4/1802036135_7658_00000006.XML
- normal4/1802036140_7672_0000001W.XML
- normal4/1802036142_7675_00000025.XML
- normal4/1802036143_7664_0000000C.XML
- normal4/1802036145_7682_0000002X.XML
- normal4/1802036152_7669_0000000W.XML
- normal4/1802036153_7679_0000002U.XML
- normal4/1802036174_7696_0000003B.XML
- normal4/1802036177_7702_0000003H.XML
- normal4/1802036195_7716_0000003V.XML
- normal4/1802036215_7742_0000000I.XML
- normal4/1802036221_7745_0000000L.XML
- normal4/1802036226_7756_00000010.XML
- normal4/1802036229_7751_0000000R.XML
- normal4/1802036247_7777_0000001R.XML
- normal4/1802036259_7795_00000006.XML
- normal4/1802036260_7796_00000007.XML
- normal4/1802036261_7833_0000002W.XML
- normal4/1802036262_7799_0000000A.XML
- normal4/1802036263_7818_00000026.XML
- normal4/1802036265_7807_0000000Z.XML
- normal4/1802036266_7808_00000014.XML
- normal4/1802036275_7816_00000021.XML
- normal4/1802036276_7829_0000002Q.XML
- normal4/1802036279_7895_0000001R.XML
- normal4/1802036295_7859_0000000Q.XML
- normal4/1802036296_7881_0000001C.XML
- normal4/1802036299_7910_00000027.XML
- normal4/1802036301_7857_0000000O.XML
- normal4/1802036302_7853_0000000K.XML
- normal4/1802036305_7866_0000000X.XML
- normal4/1802036309_7883_0000001E.XML
- normal4/1802036318_7898_0000001U.XML
- normal4/1802036319_7897_0000001T.XML
- normal4/1802036321_7914_0000002B.XML
- normal4/1802036322_7907_00000023.XML
- normal4/1802036327_7939_00000034.XML
- normal4/1802036328_7906_00000022.XML
- normal4/1802036334_7943_00000039.XML
- normal4/1802036348_7840_00000007.XML
- normal4/1802036349_7841_00000008.XML
- normal4/1802036358_7874_00000015.XML
- normal4/1802036359_7891_0000001N.XML
- normal4/1802036370_7922_0000002K.XML
- normal4/1802036371_7924_0000002M.XML
- normal4/1802037003_5916_0000000A.XML
- normal4/1802037006_5906_00000000.XML
- normal4/1802037008_5909_00000003.XML
- normal4/1802037009_5918_0000000C.XML
- normal4/1802037015_5930_00000015.XML
- normal4/1802037019_5921_0000000F.XML
- normal4/1802037020_5920_0000000E.XML
- normal4/1802037021_5922_0000000G.XML
- normal4/1802037026_5935_0000000L.XML
- normal4/1802037027_5934_0000000K.XML
- normal4/1802037028_5933_0000000J.XML
- normal4/1802037030_5960_0000001I.XML
- normal4/1802037032_5943_0000000T.XML
- normal4/1802037036_5936_0000000M.XML
- normal4/1802037037_5937_0000000N.XML
- normal4/1802037046_5952_0000001A.XML
- normal4/1802037050_5955_0000001D.XML
- normal4/1802037051_5951_00000019.XML
- normal4/1802037052_5953_0000001B.XML
- normal4/1802037059_5972_00000008.XML
- normal4/1802037060_5984_0000000K.XML
- normal4/1802037061_5985_0000000L.XML
- normal4/1802037062_5965_00000001.XML
- normal4/1802037063_5990_0000000Q.XML
- normal4/1802037064_5991_0000000R.XML
- normal4/1802037066_5964_00000000.XML
- normal4/1802037070_5967_00000003.XML
- normal4/1802037071_5973_00000009.XML
- normal4/1802037072_5974_0000000A.XML
- normal4/1802037074_5976_0000000C.XML
- normal4/1802037076_5987_0000000N.XML
- normal4/1802037080_5981_0000000H.XML
- normal4/1802037081_5995_0000000V.XML
- normal4/1802037082_5983_0000000J.XML
- normal4/1802037088_5986_0000000M.XML
- normal4/1802037092_6009_00000016.XML
- normal4/1802037094_6010_00000017.XML
- normal4/1802037103_6017_0000001E.XML
- normal4/1802037108_6024_0000001L.XML
- normal4/1802037109_6019_0000001G.XML
- normal4/1802037111_6013_0000001A.XML
- normal4/1802037113_6022_0000001J.XML
- normal4/1802037120_5997_00000000.XML
- normal4/1802037129_5999_00000002.XML
- normal4/1802037131_6059_0000000S.XML
- normal4/1802037134_6046_0000000D.XML
- normal4/1802037140_6043_0000000A.XML
- normal4/1802037148_6060_0000000T.XML
- normal4/1802037151_6051_0000000I.XML
- normal4/1802037156_6093_0000000V.XML
- normal4/1802037157_6062_00000000.XML
- normal4/1802037160_6096_0000000Y.XML
- normal4/1802037161_6089_0000000R.XML
- normal4/1802037166_6106_00000018.XML
- normal4/1802037179_6121_0000001N.XML
- normal4/1802037180_6120_0000001M.XML
- normal4/1802037183_6127_0000001T.XML
- normal4/1802037195_6126_0000001S.XML
- normal4/1802037199_6134_00000020.XML
- normal4/1802037204_6065_00000003.XML
- normal4/1802037212_6076_0000000E.XML
- normal4/1802037220_6081_0000000J.XML
- normal4/1802037227_6094_0000000W.XML
- normal4/1802037228_6085_0000000N.XML
- normal4/1802037230_6104_00000016.XML
- normal4/1802037231_6087_0000000P.XML
- normal4/1802037233_6139_00000025.XML
- normal4/1802037234_6140_00000026.XML
- normal4/1802037235_6146_0000002C.XML
- normal4/1802037236_6152_0000002I.XML
- normal4/1802037237_6147_0000002D.XML
- normal4/1802037238_6144_0000002A.XML
- normal4/1802037245_6151_0000002H.XML
- normal4/1802037248_6156_0000002M.XML
- normal4/1802037249_6155_0000002L.XML
- normal4/1802037250_6157_0000002N.XML
- normal4/1802037251_6161_0000002R.XML
- normal4/1802037254_6171_00000031.XML
- normal4/1802037255_6165_0000002V.XML
- normal4/1802037267_6180_0000003A.XML
- normal4/1802037268_6181_0000003B.XML
- normal4/1802037270_6173_00000033.XML
- normal4/1802037271_6178_00000038.XML
- normal4/1802037272_6186_0000003G.XML
- normal4/1802037273_6187_0000003H.XML
- normal4/1802037284_6220_00000005.XML
- normal4/1802037285_6219_00000004.XML
- normal4/1802037290_6221_00000006.XML
- normal4/1802037291_6225_0000000A.XML
- normal4/1802037292_6234_0000000J.XML
- normal4/1802037296_6224_00000009.XML
- normal4/1802037298_6230_0000000F.XML
- normal4/1802037299_6228_0000000D.XML
- normal4/1802037301_6233_0000000I.XML
- normal4/1802037312_6247_0000000W.XML
- normal4/1802037313_6251_00000010.XML
- normal4/1802037314_6248_0000000X.XML
- normal4/1802037315_6245_0000000U.XML
- normal4/1802037316_6246_0000000V.XML
- normal4/1802037317_6257_00000016.XML
- normal4/1802037318_6250_0000000Z.XML
- normal4/1802037319_6256_00000015.XML
- normal4/1802037320_6263_0000001C.XML
- normal4/1802037322_6253_00000012.XML
- normal4/1802037325_6258_00000017.XML
- normal4/1802037326_6264_0000001D.XML
- normal4/1802037328_6252_00000011.XML
- normal4/1802037329_6261_0000001A.XML
- normal4/1802037331_6266_0000001F.XML
- normal4/1802037332_6265_0000001E.XML
- normal4/1802037333_6262_0000001B.XML
- normal4/1802037337_6270_0000001J.XML
- normal4/1802037339_6275_0000001O.XML
- normal4/1802037343_6282_0000001V.XML
- normal4/1802037346_6283_0000001W.XML
- normal4/1802037349_6285_0000001Y.XML
- normal4/1802037350_6277_0000001Q.XML
- normal4/1802037356_6292_00000025.XML
- normal4/1802037357_6289_00000022.XML
- normal4/1802037366_6306_0000002K.XML
- normal4/1802037370_6305_0000002J.XML
- normal4/1802037372_6311_0000002P.XML
- normal4/1802037375_6309_0000002N.XML
- normal4/1802037378_6318_0000002W.XML
- normal4/1802037385_6314_0000002S.XML
- normal4/1802037389_6319_0000002X.XML
- normal4/1802037407_6385_0000003L.XML
- normal4/1802037408_6392_0000003S.XML
- normal4/1802037410_6383_0000003J.XML
- normal4/1802037412_6389_0000003P.XML
- normal4/1802037413_6388_0000003O.XML
- normal4/1802037428_6341_00000001.XML
- normal4/1802037429_6401_00000041.XML
- normal4/1802037433_6349_00000009.XML
- normal4/1802037435_6347_00000007.XML
- normal4/1802037437_6350_0000000A.XML
- normal4/1802037444_6356_0000000G.XML
- normal4/1802037445_6342_00000002.XML
- normal4/1802037447_6367_0000000R.XML
- normal4/1802037448_6357_0000000H.XML
- normal4/1802037451_6363_0000000N.XML
- normal4/1802037452_6360_0000000K.XML
- normal4/1802037463_6375_00000011.XML
- normal4/1802037464_6373_0000000Z.XML
- normal4/1802037466_6377_00000013.XML
- normal4/1802037467_6378_00000014.XML
- normal4/1802037469_6379_00000015.XML
- normal4/1802037470_6405_00000017.XML
- normal4/1802037475_6404_0000000V.XML
- normal4/1802037485_6415_0000001H.XML
- normal4/1802037491_6423_00000001.XML
- normal4/1802037601_6450_0000000S.XML
- normal4/1802037602_6460_00000012.XML
- normal4/1802037607_6451_0000000T.XML
- normal4/1802037611_6458_00000010.XML
- normal4/1802037614_6464_00000016.XML
[truncated: 323 more entries]
