# Supplementary material for: Detection of Left Atrial Enlargement Using a Convolutional Neural Network-Enabled Electrocardiogram
Source: Front Cardiovasc Med. 2020 Dec 17;7:609976. doi: 10.3389/fcvm.2020.609976 (PMC7773668; doi:10.3389/fcvm.2020.609976)
Supplement: Supplementary file 5 [file Data_Sheet_5.ZIP › normal4/1802035655_4232_0000001O.XML]

<?xml version="1.0" encoding="Windows-1252"?>
<!DOCTYPE RestingECG SYSTEM "restecg.dtd">
<RestingECG>
   <PatientDemographics>
      <PatientID>1802035655</PatientID>
      <PatientAge>69</PatientAge>
      <AgeUnits>Years</AgeUnits>
      <Gender>Male</Gender>
      <PatientLastName>lishufa</PatientLastName>
   </PatientDemographics>
   <TestDemographics>
      <DataType>Resting</DataType>
      <Site>1</Site>
      <AcquisitionDevice>MAC55</AcquisitionDevice>
      <Status>Unconfirmed</Status>
      <Priority>Normal</Priority>
      <AcquisitionTime>10:58:09</AcquisitionTime>
      <AcquisitionDate>12-08-2016</AcquisitionDate>
      <CartNumber>1</CartNumber>
      <AcquisitionSoftwareVersion>009C</AcquisitionSoftwareVersion>
      <XMLSourceVersion>MAC5000 v1.0</XMLSourceVersion>
   </TestDemographics>
   <RestingECGMeasurements>
      <VentricularRate>86</VentricularRate>
      <AtrialRate>86</AtrialRate>
      <PRInterval>164</PRInterval>
      <QRSDuration>90</QRSDuration>
      <QTInterval>336</QTInterval>
      <QTCorrected>402</QTCorrected>
      <PAxis>86</PAxis>
      <RAxis>82</RAxis>
      <TAxis>74</TAxis>
      <QRSCount>14</QRSCount>
      <QOnset>216</QOnset>
      <QOffset>261</QOffset>
      <POnset>134</POnset>
      <POffset>181</POffset>
      <TOffset>384</TOffset>
      <ECGSampleBase>500</ECGSampleBase>
      <ECGSampleExponent>0</ECGSampleExponent>
   </RestingECGMeasurements>
   <Diagnosis>
      <Modality>Resting</Modality>
         <StatementCount>2</StatementCount>
         <LabelText>12SL ��ϳ���</LabelText>
      <DiagnosisStatement>
         <StmtFlag>ENDSLINE</StmtFlag>
         <StmtText>�������</StmtText>
      </DiagnosisStatement>
      <DiagnosisStatement>
         <StmtFlag>ENDSLINE</StmtFlag>
         <StmtText>���� ECG</StmtText>
      </DiagnosisStatement>
   </Diagnosis>
   <Waveform>
      <WaveformType>Rhythm</WaveformType>
      <WaveformStartTime>0</WaveformStartTime>
      <NumberofLeads>8</NumberofLeads>
      <SampleType>CONTINUOUS_SAMPLES</SampleType>
      <SampleBase>500</SampleBase>
      <SampleExponent>0</SampleExponent>
      <HighPassFilter>16</HighPassFilter>
      <LowPassFilter>150</LowPassFilter>
      <ACFilter>NONE</ACFilter>
      <LeadData>
         <LeadByteCountTotal>10000</LeadByteCountTotal>
         <LeadTimeOffset>0</LeadTimeOffset>
         <LeadSampleCountTotal>5000</LeadSampleCountTotal>
         <LeadAmplitudeUnitsPerBit>4.88</LeadAmplitudeUnitsPerBit>
         <LeadAmplitudeUnits>��V</LeadAmplitudeUnits>
         <LeadHighLimit>2147483647</LeadHighLimit>
         <LeadLowLimit>268435456</LeadLowLimit>
         <LeadID>I</LeadID>
         <LeadOffsetFirstSample>0</LeadOffsetFirstSample>
         <FirstSampleBaseline>0</FirstSampleBaseline>
         <LeadSampleSize>2</LeadSampleSize>
         <LeadOff>FALSE</LeadOff>
         <BaselineSway>FALSE</BaselineSway>
         <ExcessiveACNoise>FALSE</ExcessiveACNoise>
         <MuscleNoise>TRUE</MuscleNoise>
         <LeadDataCRC32>1836564264</LeadDataCRC32>
         <WaveFormData>
CgAKAAoACgAKAAoACgAKAAsADAANAA4ADgAOAA4ADgAOAA4ADgAOAAwADAAMAAwACgAK
AAoACgALAAwADQAOAA0ADAALAAoACwAMAA0ADgARABIAEwAUABEAEAAPAA4ADgAOAA4A
DgAPABAAEQASABAAEAAQABAAEgASABIAEgARABAADwAOAAsACgAJAAgACAAIAAgACAAL
AAwADQAOABAAEAAQABAAEAAQABAAEAAOAAwACgAIAAkACgALAAwACgAKAAoACgALAAwA
DQAOABIAFAAWABgAFQAUABMAEgASABIAEgASAA0ABQAGAAQABQAMAA0ADAAOAA4ADgAO
AA4AEAANAA0AEAAVABQAFwAVABYAFQARAA0ADwAQAA8AEgAVABcAGQAeABkAFQAUABAA
DQANABAADQAMAAsACgAKAAoADgALAA0ADQAMAAwACwAKAAgABwALAAoAEAAXAA8ACQAL
AAkABgAIAAgABQAGAA0ADgANAAoACAAIAAkADAD9/wsAEQADAP7//v/4//7/DgAMAAUA
DAAUABoAHAAYABYAGgApADwAQQBCAEAALwAdABgAGgAVAAYA9f/s/+3/8f/v/+//9v/4
//3//f/8/wAABAAFAAIA/P/6//j//v8DAAUAAwAFAAUAAgAEAAkABAAAAAYABwAEAAQA
CAAGAAAAAAAAAP7//v/+//z///8DAAYACQAKAAgABQACAAQABwAJAAkACwAJAA4ADgAK
AAoADgAKAAwADAAMAAkADgAQABIAEgASABIAFAAUABQAEwASABQADwAPAA8ADwATABwA
GwAaABsAGQAWABgAHQAYABwAIAAXABEAEgARABIAEwAVABcAFQAUABQAFAAUABMADQAQ
AAoACQAHAAYAAQD8//7//f8CAAcACwAFAAMABAD9//v//f/9//z//P/9//7/AAADAAEA
///8//T/9//1//r/+//9/wAA/P/9//3//v/5//X/9//z//T/9f/z//f/9//2//X/9P/3
//j//P8BAAEAAwD///z/9f/1//T/8P/w//D/8v/0//X/9f/0//n//v////j/+P/2//H/
8f/x/+7/7v/z//L/9f/5//v/9//1//z/+//3//T/8P/0//T/+f/8//j/9P/y//P/9f/y
//H/8P/w/+3/9P/2//n//P/9//3/+v/7//X/8//v/+z/6v/m/+n/5f/s//L/8P/t//D/
9P/4//r//P/7//r/+f/2//X/9v/0/+7/7P/u/+7/7v/t/+n/7P/s/+j/8//2//b/8P/k
/+b/6P/q/+z/6f/t/+7/7v/x//D/7f/s/+r/6v/q/+z/8f/v//D/8f/x/+v/6f/o/+j/
6P/l/+L/6f/v//P/9//2//b/9v/6//L/7f/r/+j/5f/l/+j/6P/p/+r/6//q/+f/6v/m
/+X/5v/m/+f/6P/q/+n/6f/p/+X/6P/s/+f/4f/j/+H/2v/g/+T/5f/p/+v/6f/l/+L/
5P/o/+3/7P/z/+3/7//n/9L/zv/c/+b/6P/q/+P/4P/w/wAAAgD+/wgAEgARAB4ALQAi
ABAACQD3/+r/8P/t/+L/3//a/8//0f/Z/8//wv/K/9f/2f/c/9r/1v/f/+b/5P/m/+T/
5f/n/+b/4f/n/+f/5P/m/+T/3P/V/9j/4P/i/+f/8P/w/+r/6v/q/+n/6v/r/+r/6f/p
/+j/5//s/+z/6//q/+n/6f/o/+X/4//f/+L/4P/k/+r/9P/2//X/9P/z/+//8f/y//P/
8v/1//b/+f/6//r/+f/4//r/8f/v/+3/6//w//r/+v/6//3/+//4//r/+//0//b/+P/3
//f//v8DAP3/+//6//n/9f/0//T/9P/y/+//5//o/+f/6f/q/+z/6v/o/+3/7//u/+//
7//l/+T/5v/g/9//4f/h/+D/4P/e/97/3//h/+D/4f/h/9z/3//d/+L/4//i/+T/3//f
/93/3v/Z/9X/2//Z/9z/3//b/9//3//e/9//3v/h/+L/4f/j/+D/3//e/97/2v/d/9z/
2v/c/97/3v/e/93/2//X/9v/3//f/9n/3P/d/9v/3P/f/9//4v/k/+D/4P/h/+L/3//e
/+b/6P/n/+f/5v/i/9z/2//Y/9j/2P/a/9//4v/g/+D/4P/b/9f/3f/e/+H/5P/l/+X/
4//j/9z/2f/X/9j/2v/a/9z/1//d/+L/4v/f/+L/5v/j/+L/4f/d/93/3//f/+H/4v/i
/97/3v/o/+z/5v/i/97/2v/W/9v/3f/e/+X/5v/l/+b/4P/c/9j/1v/e/9//4//n/+T/
3f/a/9j/3v/i/+P/5P/l/+X/4//h/+L/4v/i/+b/5P/h/+H/4P/f/9//4v/i/9//3v/d
/9r/3P/i/+H/4//g/9z/2f/W/9n/2f/a/9v/1v/a/9//2//Z/9//4f/e/9z/2v/V/9P/
2P/X/9T/0v/X/9z/4v/i/83/yf/T/9f/3P/e/9r/2v/Y/9L/0//W/9j/4P/s//L/+P8E
AAkABAAFAAIA9v/v//n//P/s/+H/4v/f/9L/z//N/8f/w//C/8D/vf/B/9L/2v/S/9H/
0P/I/8j/0P/U/9f/1//T/9T/0//P/9D/0//O/8r/0P/U/9L/0//Y/9f/0P/P/87/z//S
/9X/1v/Y/9v/3f/f/97/2v/V/9D/0//V/9b/1f/V/9P/2P/Y/9f/2v/h/+D/3f/a/9f/
0f/X/9z/4f/k/+D/3v/e/9z/3//h/+P/6P/j/+P/4//j/+T/6v/m/+L/6//t/+7/9P/x
/+j/6P/o/+b/5f/r/+//6f/n/+b/5f/g/97/3f/c/93/3f/Y/9z/2//b/9r/2v/U/9D/
0//T/9f/2f/a/9H/0f/U/8//z//R/9H/0P/Q/8z/zP/N/8//0f/T/9T/0P/N/8n/zP/L
/87/0P/L/8v/zf/Q/83/y//O/8v/zf/P/8n/zf/N/8z/zP/K/8z/zP/T/9n/2v/d/9f/
0P/F/8H/w//E/8n/zv/P/9D/0P/P/8z/z//S/9H/yf/K/8n/xf/K/8//0f/W/9X/0P/P
/8//0f/N/8v/0v/V/9X/1v/W/9H/zP/M/8r/y//K/8v/z//T/9L/0//U/8//yf/N/8z/
zP/O/87/zf/Q/9X/0//V/9T/1P/V/9T/0v/L/8//0v/b/9P/zv/M/8z/zP/M/8j/zf/P
/9D/1//Y/9f/2P/U/9D/zP/K/9D/0f/V/9n/2P/T/9L/0v/T/9L/zv/K/87/0f/S/9P/
0//U/9X/2v/X/9P/0v/Q/9H/0//Y/9r/1//W/9X/0v/O/9D/y//J/8r/yv/L/8z/zf/N
/87/z//O/9L/1//T/8v/zf/L/8T/yP/I/8X/xf/M/83/zP/M/8r/zP/P/8z/0f/R/9X/
z//G/8j/zv/K/8r/0v/Z/+D/3P/M/8r/3v/o/+j/9f8IAAsACgAKAP3/7f/q/+7/5f/Q
/8H/vv+9/7P/qf+v/8L/xP+3/7//1v/S/8L/w//G/8D/xP/Q/9T/1//X/9P/1//X/9T/
1v/U/8r/wf/C/8v/zP/Q/9j/1v/O/8z/yv/I/8r/zP/M/9H/1f/Y/9v/2f/W/9L/zv/N
/83/zP/J/83/zf/U/9b/0v/U/9r/2P/b/9z/3f/b/9v/3P/d/9z/3f/e/+H/4v/i/+H/
4P/i/+D/4f/i/+P/5P/s/+r/6P/p/+f/5P/m/+n/5P/o/+z/6v/n/+v/7f/n/+X/5P/j
/+D/4P/h/+L/4//j/97/4v/h/+H/4P/g/9//3P/g/+H/4v/j/+P/2f/W/9j/0v/R/9b/
1//X/9j/1f/U/9T/1f/Z/93/4P/e/9z/1//Z/9f/1f/U/8z/yf/Q/9b/1v/X/97/2//d
/9//2f/d/93/3P/Y/9T/1P/S/9b/2f/X/9f/2//c/9n/3f/c/9j/2P/Y/9v/3P/c/9v/
1f/X/9n/1//T/9j/2//b/9f/1//U/9T/1//U/9X/1//a/9f/1v/e/97/3f/d/9z/2//Y
/9r/2v/Y/9b/1v/Z/97/3P/c/9z/2//X/93/3v/b/9r/1//T/9f/2//Y/9n/1v/W/9f/
1v/Z/9X/3P/i/+H/3f/f/+L/2P/Y/9r/3f/e/9//4P/Z/9v/2v/Y/9//4P/f/+D/3//e
/93/3v/j/+H/4v/j/+P/3//f/+D/4//k/+L/4P/h/+P/4//j/+f/6v/t//T/7P/n/+X/
4v/k/+n/8f/2//H/7v/r/+b/5v/q/+f/5//r/+z/7v/w/+v/5//k/+H/4v/o/+//7f/o
/+v/6v/k/+j/6P/l/+X/6f/p/+f/5v/p/+z/8P/u/+//6f/r/+v/6P/g/9z/5P/0//z/
9//u//L//v8EAAwAEAAUACMANgA1ACwAKgAhABMACAACAPf/8v/z/+z/4//l/+v/7//s
/+D/4//v/+j/4v/y/wMA/v/6//r/9P/2//n/+f/1//v/+//4//r////8//r/AgADAAAA
AAAEAAIA/P/8//z//v8AAAIAAgADAAUABgAHAAkACAAGAAQAAgADAAMAAQAEAAMACQAK
AAYACAAOAAwACwAKAAkABQAGAAgACgAKAA4AEgAYABwAGQAXABUAFgAUABUAFgAXABcA
HgAbABgAHgAdABsAHgAjAB4AIgAmAB4AGQAbABsAHAAdAB8AIQAdABwAHAAcABgAFQAN
AA4ADwARABIAFAAOAAoADQANAAsACwAKAP//BQAMAAsADwAQAA0ACQAGAAQABAAFAAcA
CQALAAwACAALAAkADgAPAA8AEAAKAAkABgAEAPz/9f8AAAMACwATAAsACwAHAAIAAQAA
AAMABAAJAA0ADAANAAwADAAIAAsABwACAAEAAAAFAAoADgARAAsADQAPAA0ACgAOABAA
DwANAA0ACgAKAA0ACgALAA0ADAAHAAQACgANAA0ADgAOAAwACAAJAAgABAACAAIABQAK
AAoADAAOAAgAAwAIAAgACQAMAA0ADQAPABEADAALAAkACAAIAAYABwABAAYACgAKAAcA
CgAOAAsACgAJAAUACQALAAsADQAKAAQABQAGAAcACAABAAMAAgAAAAcACAAHAAgADAAO
ABAAFAATAA8ADgANAA0ABwAFAAQACwAOAA4ADgAPAA8ADQALAA8AEAARABYAFAARABEA
EAAIAAUABQACAAQABgAIAAgABgAIAAMAAQAEAAYACQAMAAoACQAJAAkABgAKAA8ACwAH
AAsACwAGAAYABgADAAMACgALAAoACgAMAA4AEQAOAPv/9//7//f/AAAOABYAEgAIAP7/
9//4/woAHAAYABYAIAAoADEAOgA/AEAAQAA7ACkAGgASAA0ADgAJAPj/7f/t/+3/8f/4
//r/8//v//j/AgAGAAMAAgAIAAwABgAFAAcABgABAAUABQACAAQACgAIAAcAEAAQAAoA
BwAIAAkABAAFAAYABwAKAA0ADgAMAA0ADQANABAAEAAPAA4AEgAVABcAFwARAAsADAAI
AAUABgALAAgADAAOABAADwAUABgAHAAeABsAGAAXABQAFwAZABsAIAAdAB0AHQAdAB4A
JAAgABwAIAAfAB0AIAAiABwAHwAiACEAHwAkACcAJgAlACUAJQAdABoAGAAWABcAFwAS
ABYAFQAXABgAGgAVABAAEgARAA8ADwAOAAMABAAIAAQABQALAAsACgAKAAcABgAGAAcA
BwAHAAYAAAADAAEABgAHAAsADgAKAAsACQAKAAUAAQADAP//AAABAAAABwAKAAwABwAE
AAUABAAHAAsACgALAAkACAADAAUAAQD8//v/+v///wIABAAFAAUACQANAA0ACgAOABAA
DwAKAAkABQAEAAcABAAFAAcABQABAP//BgAMAA0ADwAQAA4ACgALAAoABgAEAAQABwAO
AA4AEAASAA0ACQAPABAADQAOAA0ACwAKAAsABQADAAYACAALAAwACAABAAUACAAIAAUA
CAAMAAwADAAIAAoACgAKAAoACwATABgAHAAbABYADwAKAA0ADgAPABIAEgANAAsACQAN
AAsADQAQABEAEAAMAAgACAAJAAgABwAMABAAFAAcABQADQAJAAQAAwAFAAoADAAOABAA
EgASABAAEgANAAsACwAKAAoACgAMAAsACwALAAYACgAPAAsACgAPABAADAAKAAgAAwAB
AAkACwALAAwACAAIAAkABAD//wkADwAHAAQAAAD8/wIACgAKAAcACAAOABgAHgAiACgA
NgBDAEQARQBGADoAJwAhACYAIAATAAYA+f/0//f/+//7//n/+v/8/wMA+//0//r/AAD/
/wYACgAIAAoACgANAA0ACQAMAAsABwAIAAwACAAFAAwADQAKAAoADgAQAAoACgAKAAoA
DAAOAA4ADgAPAA8ADwAQAA4ACwAIAAoADQAPAA8AEgARABcAGAASABIAFgASABMAFAAV
ABMAFgAYABoAGgAWABQAFAASABYAFwAYABwAGgAdACAAIwAiACgAJAAgACEAHwAcAB4A
IgAcAB8AIgAfAB0AIgAlAB8AGwAYABUAFgAYABsAHgAbABcADgAOAAkACQAIAAgACQAI
AA4AEQAQAA8ADQABAAIABgACAAMABAADAAEAAAADAAYACgAPAA0ADQAMAAYABAABAAUA
BQAEAAQA/f/7/wEABgAFAAUACQAFAAYABwAEAAkACgAKAAYAAgACAAAAAAADAAEAAQAH
AAoACQAPAAgAAgAAAP7//f/8//r/9//4////BgAJAAQABgAGAAMABAAHAAcACgAFAP7/
+//5//////8BAAwACwAJAAgABgAJAAgADAAOAAoACAAIAAsADAAIAAYABAADAP//BQAG
AAcACgALAAsACwANAAgABwALAAoABgAIAAYACAAIAAgACAAAAAMAAwACAAoADAAMAA4A
EQASABMAFgAVABEAEAAPABIADwAQABIAEwASAA4ACgAPABEAEQARABAADgAMAA4ACwAJ
AAoACgAJAAsAEAASAA8ADgANAAoABQAGAAAA/f8DAAgADgAUABEADwAOAA0ACQAMABAA
CwAKAA8AEAAMAA4ADgALAAsAEQARAA8ADgAKAAgABwAAAAsAAwAFABMAGAAWAA4ACAAG
AAQAAwAQAB4AIAAaAB4ALAA6AEkAUABLAEwASgA/ADkANAAkABkAGgAPAPz/AwATAA0A
AwAEAAAA//8FAAQA/P8EABEAGAAcABoAFAAUABcAFwATABkAGwAaAB4AHQAWABAAFAAY
ABYAFwAcAB8AHAAfACIAHwAeAB0AGgAbAB0AHgAfACAAIAAfAB4AIQAjACQAIwAnACcA
LgAwACoAKgAuACoAKAAmACQAHwAkACgALAAuACsAKAAnACQAKwAvADMAOgAzADMAMwAz
ADQAOgA2ADIAMwAvACoAKgArACQAJgAoACcAJQAqAC0AKgApACkAKQAjACIAIgAiACEA
HwAYABoAGgAbABsAHAAbABgAHAAdABwAGwAZAA0ADgASAA4ADwASABEADwAOAA8AEgAW
ABsAFwAVABIACgALAAkADgAPABQAGAAVABcAFQAWABEADQASAA8AEQATABAAFQAWABYA
FAASABQAFAAYABsAGQAZABsAHAAZAB0AGgAWABYAFgAXABgAGAAXABcAGwAfAB8AGAAa
ABoAFwAaAB8AIQAmACEAGgAXABUAGQAXABcAIAAjACMAJAAkACEAHAAcABoAGgAaABwA
IQAiACAAIAAgABsAFQAZABgAGgAcABwAGwAfACMAIAAhACQAJgApACoAIwAXABYAFAAn
AC4AKgAmACIAHgAWABkAGQAYACIAJAAkACYAKAAoACgAKgArACcAJgAlACMAHQAbABoA
IAAkACUAJgAmACcAJgAlACQAJAAkACgAJAAhACEAIAAeAB8AIwAkACEAIAAfABwAHgAi
AB8AHwAgACAAIQAiACUAJQAmACcAHgAeAB8AFwATABcAFwASABgAHAAdACEAJAAjACAA
HgAbABwAHgAaACkAJwAdABsAHAAWABYAHgAkACYAJQAkACIAJgAsADIAPgBSAGEAZgBl
AFwATgBDADcALAAwADEAJgAdABwADwADAAcADQAKAAYADQAXABoAGgAeACUAJAAcABoA
IAAiACUAJQAhACQAIwAfACAAIwAeABoAIAAlACQAJgAsACcAHgAbABgAHQAkACsAMAAr
ACkAJgAjACgAKAAnACYAJAAlACUAIwAkACMAKQAqACoALAAyADAALQAqACcAIQAnACoA
LQAuADEANAA5ADwAOAA1ADIAMgArACsAKwArADAAOgA6ADoAPQA7ADgAOgA8ADYAOQA8
ADMALQAuAC0ALwAxADQANwA2ADYANwA4ADUAMQAoACgAJQAlACQAJAAiACAAJQAnACQA
IQAdAA8AFQAeAB8AJQAmACUAIwAiAB8AHgAeAB8AIgAjACMAHgAeABsAHwAfACMAJgAi
ACMAIAAgABoAFQAcABkAGwAdABkAHQAdABwAHAAaABwAHAAaABsAFwAVABoAHAAaAB8A
IQAgACMAJgAgABwAFwARABEAFwAdAB8AHgAkACgAKQAlACUAIgAiACIAHgAeAB8AGwAV
ABEAFgAbABsAHAAcABwAGgAdAB4AGgAYABgAGwAgACAAIgAkACAAGwAgACAAHQAeAB0A
GwAfACUAJAAnACMAIAAeABoAKwAtACYAIgAcABwAHAAcABwAFwAbABwAHAAfAB4AGwAa
AB0AIAAjACgAJwAjACIAIQAhAB0AHQAeACQAJgAlACQAJwApACkAKQAoACgAKAAsACsA
KQAqACoAJQAjACQAIgAkACQAJAAiAB8AIgAeAB0AGwAaABoAGgAdAB0AHgAfABoAHgAj
AB8AHQAjACUAIgAjACIAHgAdACMAIwAhACAAHgAeAB8AGgAdACMAJwAfABwAKAAsAB4A
GgAcABEADAAcACoAMAA6AEQATABTAFgAVQBQAEoAQQA9ADgALAAjAB4AFQAIAAkAGwAp
AB0ADAAIAP///f8MABQAGgAlACIAGgAiACYAJwApACgAIwAkACEAGwAaACEAHgAcACQA
JAAgAB8AIgAkACAAIgAkACAAIAAgAB4AIAAhACEAIQAlACYAJgAmACgAKQApACcAJgAj
ACcAJgAnACoAMQAwAC0ALAArACcAKQAqACsAKgArACwALwAwADEAMQAxADQALwAvAC8A
LwAwADgANgA0ADoAOQA3ADoAOQAwADAAMAAwADEAOQA/ADkANQAyAC8AKwAqACoAKgAo
ACcAIQAkACMAIwAiACIAIQAeACIAIwAlACcAKAAfAB0AHgAXABUAFgAVABMAEgAQABAA
EQATABcAGQAaABYAFAARABUAFQATABIACgAHAAwAEAAOAA0AEAANAA8AEQAOABMAFAAU
ABAADAAMAAoADAAPAA0ADQAPABAADQARABEADgAPABAAEgAUABUAFQAPAA8ADwALAAcA
DAAPAA8AEQATABIAFAASAAwACgAJAAsACQAJABIAEwATABQAFAAQAAwADQAMAAsACgAL
AA8ADgAKAAgABgAHAAUADQAQABAAEgASABEADgANAAUAAQAJABAAGAAYABEACgADAPz/
/f8FAAoADgAPAAwABwAEAAUABgAHAAoADwANAA4ADwAOAAkACAAIAAgACAAFAAIABQAH
AAcABwAIAAgACAAMAAoABwAHAAYAAAD//wEAAAACAAQABgAGAAQABgABAP//+//4//b/
9P/4//v///8DAP7/AAADAP3//P8BAAIA/v////7/+v/5//v/+f/1//L/9v/6/////v/1
//v/9//7/wQA/P/6//j/6v/u//n/+v8EABAAEgAWABQAFAAhADQANwAoABgADwALAAYA
AgD///r/9f/4//f/6//f/9n/2v/g/+X/5//u//b/9P/t//D/9v/4//j/+P/5//f/8f/3
//f/9P/2//r/9v/z//r//f/6//r//v/8//T/8v/w//P/+P/9/wAA/f/7//j/9f/8//7/
//8AAP7//f/7//f/9//1//r/+v/5//z/AwACAAAA/v/8//f///8EAAkADAAHAAQAAwAA
AAQABQAGAAoABgAHAAgACQAHAAwABwACAAcABQACAAQABwACAAYACgAJAAcADAAPAA8A
DwAQABEACQAGAAQAAgAFAAUAAAAEAP///f/6//j/+P/2//v//f/+///////1//P/9v/x
//H/9//3//b/9v/z//L/8v/z//T/9f/1//D/9P/z//n/+//2//T/6//n/+7/9P/0//X/
+P/z//P/8//s/+//7v/s/+7/7v/y//T/9f/3//T/8//1//b/8//3//L/7v/u/+7/7P/s
/+v/6f/s//P/+v/9//f/+P/3//P/8f/x/+7/7v/w/+7/8P/z//D/6//o/+7/8v/z//X/
9v/z/+7/7v/s/+z/7P/u//P/9v/0//T/9P/1/+3/7f/0//b/8//y//H/8P/r/+//8P/w
//P/8v/v/+7/8v/0//b/+v/4//P/8f/v/+//6//r/+z/7v/u/+v/6P/t/+//7//v//T/
9v/4//7/9//z//L/8P/n/+P/4v/e/+L/5P/m/+b/6P/s/+n/6f/p/+j/6P/o/+X/4//i
/+H/4//q//L/8f/o/+n/5v/e/+D/4P/d/93/5f/n/+f/6P/q/+z/7//s/+3/6f/j/+X/
7P/s/+r/4v/e/+T/6//q/+z/8P/0/wQADgAKAA8AHgAjACIAFgD9//P/+v/4//P/9P/r
/9T/x//R/9X/1f/c/97/3//l/+L/1v/S/9n/3P/a/+L/7v/y//X/9f/x//D/7f/n/+b/
7P/o/+X/7P/t/+j/5v/o/+j/4v/i/+L/4v/k/+b/5v/o/+n/6f/p//D/8v/z//T/8f/x
//D/7f/v/+3/8v/y//H/9P/7//r/9v/0//L/7f/w//L/9P/0//b/+P/8//7//v/9//z/
/v/5//n/+f/5//3/BgAFAAQABAABAP3//v8CAP7/AwAIAAAA+//9//3/+//7//z//f/7
//r/+v/6////AQD+/wQAAQABAAAAAAD4//L/8//x//L/8//z/+n/7P/w/+z/7f/y//P/
8//0//H/8P/w//H/8f/x//D/6v/t/+v/8P/x//T/9v/x//H/8v/0//D/7f/1//P/9v/5
//H/8//x/+7/7P/q/+z/7P/x//f/+P/7//f/9P/t/+3/7f/q/+v/7P/u//D/8f/x/+v/
7f/v/+3/7f/y//X/9f/3//n/+P/6//n/9P/z//P/8//v/+3/9P/0//P/8//y//H/7v/w
//D/8v/y//T/+f/5//T/8f/u/+z/6f/w//L/8v/0//T/8//5////8v/1//b/9//4//P/
9//4//j//v/+//z//P/7//r/+f/6//j/8//x/+//8//x//P/9v/2//b/8//w//X/9//3
//f/9//4//n//v/3//P/8v/w/+v/6//u/+7/7//w//H/8P/z//j/9v/3//b/9P/z//L/
7//t/+z/6//q/+7/8//v/+7/8//0//D/8v/y/+//7//w/+3/6P/k/+b/6P/r/+j/4//v
//H/6//q/+j/4P/k/+r/5v/p//j/AAD+//7/DAAYACIAIQAcACMALAAkABMACwAAAPr/
///+/+v/1P/V/93/3f/f/+b/3v/d/+v/7v/i/+T/7f/s/+z/8P/y//P/9f/0/+//9f/3
//b/+v/8//b/8f/2//n/9v/2//r//P/4//r//P/5//r/+//6//r/+//7//v/AAAAAP//
/v/6//f/8//t//D/8f/5//z/+//+/wUABAAGAAYABgADAAMABAAFAAQABgAGAAgACAAH
AAUAAwAEAP//////////BQAQABEAEgARAA0ACAAIAAwABgAJAAwABgABAAMAAwABAAEA
AgADAP///v/+//7///////r//v/6//n/9//2//X/8v/2//f/+f/7//z/8//u/+7/5v/j
/+b/5f/j/+L/5P/m/+n/7f/x//P/9P/w/+//6//u/+3/7v/w/+v/6//t//D/7f/r//P/
8f/0//f/7v/v/+z/6P/k/+L/5P/k/+j/6//p/+n/6//s/+n/7f/s/+j/6P/o/+n/6v/q
/+n/5v/p/+z/6//r//L/9//5//X/8//u/+z/7f/q/+v/7f/t/+n/5//u//L/8//1//b/
9P/w//H/8P/r/+j/5//p/+n/5v/l/+T/5v/l/+7/8v/v//D/7//t/+v/6//k/+H/5v/q
/+//8v/l/+f/9v/2//P/8P/t/+r/6P/v//P/9v/2//L/7P/o/+r/7P/u//L/8v/v/+//
7//0//H/8v/0//P/8v/u/+r/7v/x//L/8//1//b/9//8//X/8f/w/+7/6f/p/+z/7P/u
/+7/7v/s/+7/9P/z//X/9f/0//T/9P/x/+//7v/t/+r/7v/z/+//6//v/+//6v/u//D/
7//x//T/8f/s/+j/6v/u//P/8v/f/+f/8//5//j/9v/y//b/8v/k/+f/9P/0//L//P8K
ABIAGAApADoAPQA2ADQALwAfAAoA/P/x/+z/7//w/+//6f/n/+v/8v/w/+X/3//q//b/
8P/t/+z/4P/a/+T/7f/1//r/+/8CAAMAAQAEAAIA+v/z//b/9//0//T/+P/+//z/AAAE
AAIABAAGAAYAAgABAP///f8CAAIAAQAAAAEAAwAEAAMAAgD//wMAAgD//wAABQACAAIA
AgACAP//BAAGAAgACAAMAA4AEgAUABUAFQAVABgAEQAPAA0ACwAMABQAEgAQABkAGwAc
ACIAIQAaABwAHgAWABEAEwATABIAEwAVABcAFwAYABoAHAAZABcAEAASAA0ADQAMAAwA
BwAEAAgACQAMAA0ADQADAAYADAAKAA0ADAAJAAUAAgD+//7///8BAAIAAwADAP7/AAD/
/wUABwAHAAgAAgABAAIABAAAAP3/AAD9////AQD+/wMABAAEAAIAAAACAAIAAgADAP//
/f/8//z/+P/7//r/+P/6//z/AgAGAAkACwAIAAsADgANAAgACgAKAAcAAwADAAAAAAAB
AP7///8BAAMA///9/wQABAADAAMAAgAEAAIABQAGAAQAAgACAAUACAAGAAYABgADAP//
BQAGAAQABgAGAAUACAALAAcABwAGAAYABwAGAAcAAwAKABAACwAFAAUABgADAAIAAQD9
/wIABQAGAAkADwAQAA0ADgAOAAwACgAHAAcACgAKAAYAAgAGAAUABAAJAA8ADgAPABEA
DgAFAA==
         </WaveFormData>
      </LeadData>
      <LeadData>
         <LeadByteCountTotal>10000</LeadByteCountTotal>
         <LeadTimeOffset>0</LeadTimeOffset>
         <LeadSampleCountTotal>5000</LeadSampleCountTotal>
         <LeadAmplitudeUnitsPerBit>4.88</LeadAmplitudeUnitsPerBit>
         <LeadAmplitudeUnits>��V</LeadAmplitudeUnits>
         <LeadHighLimit>2147483647</LeadHighLimit>
         <LeadLowLimit>268435456</LeadLowLimit>
         <LeadID>II</LeadID>
         <LeadOffsetFirstSample>0</LeadOffsetFirstSample>
         <FirstSampleBaseline>0</FirstSampleBaseline>
         <LeadSampleSize>2</LeadSampleSize>
         <LeadOff>FALSE</LeadOff>
         <BaselineSway>FALSE</BaselineSway>
         <ExcessiveACNoise>FALSE</ExcessiveACNoise>
         <MuscleNoise>TRUE</MuscleNoise>
         <LeadDataCRC32>1995207985</LeadDataCRC32>
         <WaveFormData>
+v/6//r/+v/4//j/+P/4//j/+P/4//j/+f/6//v//P/7//r/+f/4//b/9v/2//b/9//4
//n/+v/6//r/+v/6//r/+v/6//r/+f/4//f/9v/6//z//v8AAP3//P/7//r//P/8//z/
/P/+//7//v/+//v/+v/5//j/+P/4//j/+P/5//r/+//8//n/+P/3//b/9v/2//b/9v/2
//b/9v/2//f/+P/5//r/9//2//X/9P/2//b/9v/2//b/9v/2//b/8//y//H/8P/y//L/
8v/y//P/9P/1//b/9P/0//T/9P/y//L/8v/y//T/9P/1//j//f8AAAMAAwAJAAsACwAL
AA0ADwAOAA0AEwAWABkAGwAYABcAGgAXABUAFQAXABQAEgAQAAkAAwACAAIAAgAAAAAA
/f/5//n/9v/y//D/7P/q/+r/6f/n/+f/5//k/+T/5v/l/+T/5P/k/+T/5P/m/+D/3v/d
/9v/1//X/9j/2P/b/93/3v/e/97/3f/b/9r/2f/X/93/4f/b/9X/z//M/9L/2v/X/9T/
2P/a/+H/7v/4////FAAzAFgAfwCjALsAzQDRAL8AjQBYAD4ANAAjAA4ABwAEAAIA/v//
/wUABQAFAAUAAgD1/+j/5f/l/+D/4P/f/9//4P/e/97/3P/b/9v/2//Y/9v/2v/a/9r/
2//b/9z/3f/d/9z/3P/e/97/4P/f/9//4P/e/97/3f/f/+L/4v/k/+T/5f/m/+r/6//r
/+7/8f/x/+//8f/0//b/9f/1//f/+P/4//v///8DAAUABgALAA8AEgAUABUAGAAbAB0A
HgAeAB0AHQAdAB8AIQAgAB8AHwAeAB0AHAAaABoAGgAbABsAFgAVABQAEgASABAADwAQ
AAsABgADAAIA+//3//b/9P/0//L/8f/x/+3/6f/m/+X/5P/k/+H/4f/k/+T/5P/l/+H/
3v/c/9r/2v/b/9z/2//c/9//4P/h/9//3//b/9n/2//Z/9f/2v/a/9n/2f/a/9j/1//X
/9n/2f/Z/9n/2//Z/9f/1//a/97/3v/b/9v/2v/a/9v/2//b/9z/3v/c/97/3//f/93/
4P/f/9z/2//d/93/3P/c/97/3P/e/+D/3f/c/9v/2P/Z/9r/2//d/9v/2v/a/9r/3f/e
/9//4P/e/93/3//e/9v/2//d/9n/1//a/9z/3P/Z/9j/2P/Y/9n/2f/Z/9r/2f/X/9b/
1P/W/9j/2//d/9r/3f/f/97/2P/W/9P/0f/U/9b/1v/X/9X/1v/Z/9P/0//R/9X/1f/S
/9P/1P/V/9b/1P/V/9j/3f/g/+P/4//n/+j/5//m/+j/6//r/+v/8P/0//b/9//3//f/
+//5//X/+P/7//n/+P/1/+3/5v/k/+T/5P/i/+D/2//X/9f/1f/S/9H/zv/M/87/zf/L
/8v/zf/K/8r/yv/I/8b/xf/E/8f/yP/L/8n/xv/G/8X/w//G/8j/yf/L/8n/xv/C/8P/
xP/E/8X/xf/N/8X/w//F/8H/w//E/8D/vv/D/8b/xP/G/9P/4P/m//H/BAAhAFIAfwCZ
AKsAsQClAI0AcQBUADwALAAbAAoAAQD8//D/6P/t//P/9//1/+3/5v/l/97/2f/V/9L/
0P/P/8//0P/Q/9D/zv/N/83/zf/K/83/zv/O/87/z//P/9D/0f/R/9D/0P/S/9L/0//T
/9T/1v/U/9T/0//V/9r/3P/g/+L/4P/e/9//3f/g/+T/6P/p/+j/6f/r/+z/6f/p/+v/
7P/v//P/+P/9//z//P8AAAMAAgAEAAUACAAOABEAEwAUABMAEwATABUAFQAUABMAEwAV
ABUAFQAUABQAFAAVABUADwANAAsACAAKAAgABwAIAAIA/P/4//b/8v/v/+//7v/v/+z/
6v/p/+j/5f/j/+P/4v/i/9//3//i/+L/4v/j/97/3P/b/9r/2f/Z/9n/1//X/9n/2f/Z
/9j/2f/W/9X/1f/T/9H/1P/W/9X/1f/W/9j/1//X/9n/1f/V/9X/1//a/9n/2v/e/9z/
2v/V/9P/1//Y/9r/2//b/9z/3v/c/9r/2//b/9n/3v/f/97/3//f/9//3v/e/97/3P/e
/+D/4P/g/+D/3v/c/9z/3P/d/97/3v/f/+D/4v/i/+L/4v/g/9//4f/g/9//3//h/93/
2//e/+D/4P/c/9r/2f/Y/9z/3f/e/+D/4P/f/9//3v/c/9z/3f/d/9v/3f/e/9z/2P/a
/9v/3f/e/+T/4P/e/9z/2v/a/9v/3v/j/+T/5//n/+v/6//r/+v/7v/y//P/9P/6//7/
AAABAAEA//8DAAEA/f///wEA/v/8//j/8f/r/+r/7f/u/+3/7P/n/+P/4//h/9//3//d
/9z/2//Z/9b/1f/V/9L/0v/S/9P/0v/S/9L/0P/Q/9L/z//O/87/zf/L/8v/zP/M/83/
y//K/8j/y//M/8z/zf/N/8f/x//J/8f/x//H/8T/xv/M/83/yP/I/87/0//e/+r/8f8A
ABsANABXAH0AmQCpALUAtQCbAHIAVgBIADUAJAATAAYABAAAAPf/8//5//3/+f/u/+X/
3v/d/9n/1P/S/9H/0f/S/8//zv/L/8n/zP/N/8v/z//N/8z/y//L/8n/yv/L/8v/y//M
/8//0P/Q/8//z//Q/8//0P/Q/9P/1v/W/9j/2P/W/9b/2f/Z/9z/4P/k/+X/4v/j/+X/
5v/o/+n/7P/u/+v/7f/w//P/9f/2//v////+/wAAAQAEAAcACQAKAAoADgAPABAAEwAR
ABAADwAPAA0ADQANAAwADAAMAA0ADQAKAAkACAAGAAUAAgAAAAAA///6//f/9v/v/+v/
6v/o/+j/5v/l/+X/4f/d/9r/2f/b/9z/2v/b/9n/2P/X/9f/1P/S/9H/0P/Q/9H/0v/R
/8//0f/R/9H/z//R/8//z//P/83/y//O/9D/z//P/9D/0v/R/9H/0//P/8//z//R/9P/
0f/R/9T/1P/U/9H/0f/Q/9D/0f/R/9D/0P/R/87/z//R/9L/0f/W/9f/1v/X/9j/1//V
/9T/0v/Q/9L/1P/W/9b/1v/U/9b/1v/W/9f/1f/U/9T/1P/S/9L/0v/S/9H/0f/U/9T/
0v/T/9b/0//S/9T/1f/U/9T/1P/V/9b/1v/V/9T/1P/R/8//0P/T/9T/1f/W/9L/0f/S
/9X/2f/d/97/4//n/+f/5//q/+3/7f/t//L/9P/2//f/9//5//3/+//3//X/9//0//L/
8v/r/+X/5P/i/+L/4P/e/9z/2f/a/9n/1P/R/8z/yP/J/8n/yP/J/8f/xP/E/8T/xf/E
/8T/xP/C/8L/xP/B/73/vP+6/7f/uP+6/7v/vf/A/8D/v//D/8L/wP+//73/vf+//8X/
w/+3/7H/tP+y/67/sf+8/8L/xP/F/8r/2v/j/+b/+f8iAEkAawCPAKkAtQCzAJ0AcAA+
ACIAFQAEAPX/6P/k/+b/5f/l/+3/9f/t/+L/3f/Y/8//yf/I/8f/xf/E/8T/xv/G/8T/
w//C/8H/vf+//8L/xP/G/8n/xf/E/8P/wf/C/8L/xP/E/8b/xf/F/8b/x//I/8j/y//M
/8z/zv/O/87/zv/R/9H/1P/Y/9z/3f/a/9v/3f/e/+D/4f/k/+b/6P/r/+//8//x//D/
8//1//j/+v/7//7/AgAFAAcACAAKAAsADAAPABEAEAAPAA8ADQANAA0ADAANAAwADAAL
AAkACQAJAAgABgACAP///v/8//j/9v/2//H/7f/s/+r/5//k/+L/4f/g/93/2//b/9z/
3P/Z/9n/1//W/9X/1f/V/9T/1P/U/9X/1f/V/9P/0//V/9X/1f/V/9f/1f/V/9X/0//R
/9T/0//R/9D/0P/Q/8//z//R/9H/0f/R/9P/0f/P/8//0v/W/9b/0//T/9T/1P/V/9X/
0//U/9b/1P/W/9f/1//V/9f/1f/R/8//0v/T/9P/1P/X/9b/2f/c/9v/2v/Z/9b/1//Y
/9n/2//a/9j/1//W/9f/2P/Z/9r/1//X/9r/2v/X/9f/2f/V/9f/2v/c/9z/2P/W/9X/
1P/X/9f/1//Y/9j/1//X/9b/0P/S/9b/1//Y/9n/2v/Z/9n/2//f/+P/5//o/+3/7//v
/+//8v/3//f/9//8/wAAAgADAAMABQAJAAcAAwABAAMAAAD+//3/9//y//L/8v/y//D/
7v/t/+n/6f/n/+b/5f/i/+D/4P/f/93/3f/e/9z/3f/e/9r/2P/X/9b/2P/a/97/3f/Z
/9j/1v/T/9b/2P/Z/9v/2//a/9j/2//a/9j/1//V/9//3f/b/9v/1//T/9D/zv/S/93/
4P/e/+D/5//y/wIADQAWADMAXAB7AJkAuwDRANUAyQCnAHIATgBEADcAIgAVABAAEAAU
ABUAEQARABUAEwASAA8ABAD5//X/9P/x/+//7v/u//D/8P/u/+3/7//v/+z/7//v/+7/
7f/t/+3/7v/v/+//7//w//P/9P/3//f/+P/6//j/+P/3//n/+//8////AAAAAAAAAwAD
AAEABAAHAAcACQALAA4AEAAOAA8AEgAUABcAGwAgACUAJAAkACgAKwAsAC4ALwAyADcA
OQA6ADoAOgA7ADwAPwBBAEIAQwBFAEQAQwBCAEAAQQBAAEAAPwA+AD0APAA6ADcANAAy
ADIALwAqACcAJgAgAB0AHQAcABoAFgATABEAEQAPAA4ADwANAAwACAAHAAkACAAHAAcA
BQAEAAQABAADAAMAAwABAAMABQAFAAUAAgADAAAA//8BAAEAAQAGAAUAAwACAAIAAgAB
AAEAAwAEAAUABgAJAAgABQAEAAYACgAKAAcABwAGAAYABwAHAAYABgAHAAQABwAJAAoA
CQAKAAkABgAFAAcABwAGAAYACQAIAAsADgALAAoACQAGAAcACAAJAAsACgAIAAcABgAI
AAgACAAIAAUABQAIAAgABQAFAAcAAwADAAYACAAIAAUABAAEAAQAAwADAAMABAAHAAcA
CAAIAAYABgAHAAcABQAHAAgABgAAAAAA/v/+//7//v8CAAUACgARABAAEQAPABEAFQAV
ABUAGAAdAB0AHQAiACUAKAAqACsALAAxADAALQAqACkAIwAeACEAHQAaABwAGgAaABgA
FgAPAAkABwADAAIAAwACAAIAAgABAP////////z//P/8//n/+P/4//j/+P/4//r/9//4
//j/9//1//L/8v/x//H/8//y//D/8//0//T/9f/1/+//9f/5//P/7//x//L/7P/q/+v/
6v/s//b///8GABQAHQAkADsAXAB9AKEAwQDXAOEA3wDFAJAAbABaAEkAOAAvACYAHgAc
ABsAGQAVABcAGwAYABMADAAHAAkACgADAP///P/6//z//P/6//n/9//3//T/9//7//z/
/f//////AAABAAEA/v/8//z/+v/9//3//v8AAP//AAAAAAMAAgACAAQABAAHAAgADAAN
AAsADAANAAsADgARABUAGAAaABsAHgAgAB8AIQAkACcAJgAmACoALQAvADIANAA4ADgA
OQA5ADgAOwA9AD8AQwBAAD4APAA7AD4APwBAAEAAPwA+AD4APQA8ADsAOgA4ADkANgA0
ADQAMAAqACYAJAAiAB8AHwAeABoAFgATABEADwANAAwADQANAA4ADAANAAwACgAIAAcA
BQAEAAQABAADAAMAAwABAAMABQAFAAUABQAHAAUABQADAAEA//8CAAIAAQABAAIAAQD/
//7////+////AAADAAUAAwADAAYABQAEAAAA//8DAAQABgAHAAkACgAMAAoACAAJAAkA
BwANAA0ACwALAA0ADQAMAAwADgAMAA4AEAAPAA4ADQAKAAgACAAIAAkACwAKAAoACgAL
AAwADQAOAAsACwAOAA4ACAAHAAgAAwAGAAoADQAOAAoACAAHAAYABgAFAAQABAAJAAsA
DgAQAAwACAACAAQABAAEAAQABgAJAA4AFQAVABcAFgAZABkAGQAZABwAIQAhACEAJgAn
ACgAKAAnACgALQAsACkAJgAnACMAIAAgABkAEwASABAAEAAOAAwACwAHAAcABQADAAMA
AQAAAP///f/6//n/+f/2//b/9v/1//T/9P/0//L/8v/0//H/8f/y//L/8f/v//D/8P/x
/+//7v/s/+//7//u/+7/7f/l/+n/7//n/+X/6f/m/+L/4P/f/+L/6P/y//n/BgASABkA
KgBLAGwAiQCtAMsA2QDbAM0ApQB2AFgASgA5ACgAHwAeAB4AGgATABMAFQAVABEACgAD
AP7//f/9//j/8//x//D/8P/x//L/8f/x//H/8f/u//H/8f/w/+//7//y//T/9v/3//P/
8v/z//L/9P/z//P/9P/2//j/+f/9//3//P/9//z//P/8///////9/wAAAwADAAEAAwAG
AAgACwANABEAFAATABUAGAAbABwAHAAgACMAIgAkACUAKAAtAC8AMAAwADEAMQAxADMA
MgAwAC4ALQAwADEAMgAyADEAMAAwAC8ALAArACoAKAAmACIAHwAeABsAFgATABIAEAAN
AA0ADAAKAAYAAwABAP///f/8//3/+f/4//T/8//1//b/9//5//n/+P/4//j/9v/1//T/
8f/v//H/8f/x/+//8f/v/+//8f/v/+3/8P/u/+3/7f/u/+3/6//q/+v/6//r/+v/7f/u
/+3/7v/y//H/8P/s/+v/7v/u/+//7//x//L/9P/y//T/9f/1//P/+f/5//f/9//3//X/
8v/w//P/8v/1//j/9//2//X/8v/0//T/9P/1//b/9v/3//j/9v/0//L/8P/x//P/+P/6
//b/9f/2//H/7//y//T/9P/5//b/8v/y/+7/7v/u/+7/7v/v//H/9f/7/wEABQAGAAsA
CwALAAsADgAPAA8ADwAUABgAGgAbABsAHQAhAB8AGwAYABkAFQASAA4ABwABAAAAAgAC
AAAA/v/9//n/+f/3//X/9f/z//L/7v/r/+f/5f/p/+j/6v/s/+n/6P/o/+j/5//m/+f/
4//k/+b/5//n/+T/5P/j/+P/5v/m/+X/6f/n/+T/4v/f/+H/3//d/9//5//h/9b/1v/c
/93/2v/g/+r/7//y//7/CwAeADsAXAB7AJsAvQDTAOEA2wC3AIIAWgBEADEAIgAZABAA
FAAcABkAGQAdABkAEQAOAAsACAAHAAMA/P/3//X/9P/0//b/+P/4//n/9v/z/+3/7f/x
//L/8//1//f/+P/5//n/9v/0//T/8v/0//X/9//6//3//v/+/wEAAAAAAAIAAgAFAAYA
CgALAAgACgAMAAsADAAPABMAFgAYABkAHAAeABwAHQAfACEAJAAmACwAMQAvADAAMAAy
ADUANwA4ADgAOAA5ADoAPQA5ADYAMwAxADQANQA2ADYANAAyADEALwAtAC0ALQAsACkA
JgAkACQAHwAaABcAFgATABEAEgASABAADAAJAAcABQADAAIAAwACAAIA//////3/+v/3
//X/9//4//r//P/5//n/+f/3//X/9//3//f/9//5//f/9//6//n/+P/8//7//f/9//7/
/f/7//r/+//7//v/+//9/////f/9/wAAAAAAAP3//f8BAAIABAAFAAIAAgADAAAAAAAB
AAEA//8EAAUABAAFAAYABQADAAIABQAEAAcACgAKAAoACgAIAAYABgAGAAcACgAKAAsA
DAAKAAgABgAEAAUABQAIAAgABwAHAAkABQADAAYACAAIAAMAAgACAAIAAgABAAAAAAAF
AAoACQAIAAcABgAIAAkADAARABYAGQAZAB0AHQAdAB0AIAAhACEAIQAmACoALAAtAC0A
LAAvACwAJwApACsAKAAmACQAHQAXABYAFAAUABIAEAAPAAsACwAJAAMAAQD9//r//f/9
//z//f/8//j/9//2//f/9v/2//b/+P/4//r/9//2//b/9f/z//T/9v/3//n/9v/0//H/
8//z//L/8v/x//X/8//x//H/7//t/+z/7v/u/+//8P/y//D/9f8CABIAGwAqAEkAcgCT
AK0AyQDlAOsA2QC1AIQAXgBSAEcAMAAdAB4AJAAiAB0AHwAjACEAHwAcABUADAAFAAcA
CAAEAAEA///+//z//P/6//n//P/9//v////+//7//v////z//P/8//v/+//8////AAD+
//3//f/+////AAAAAAMABQAGAAkACgAHAAYACAAHAAgADAAQABEAEQATABYAGAAYABkA
HAAeACAAIwAnACsAKwAqAC0ALwAzADYAOAA8ADwAPQA9ADwAPAA9AD4AQQBEAEQARABF
AEMAQwBDAEIARABEAEUARQA/AD0AOwA4ADYAMgAvAC4AKwAmACMAIgAeABsAGwAaABwA
GgAZABkAFAAPAAsACQAJAAoACAAJAAkACAAHAAcABQAEAAQABAADAAMAAwABAP//AQAB
AAEA//8BAP////////3/+//+//////8AAAIAAAD/////AQD///////8BAP///f/9/wAA
AwAEAAIAAwABAAAAAAD//wEAAgAEAAIABAAFAAUAAwAFAAUAAwADAAYABwAHAAgABQAC
AAMABAAGAAYABgAEAAYACAAKAA0ACAAEAAEA/v///wAAAQACAAMAAwAGAAYABAAFAAgA
BQACAAQABQAEAP///v/+//7/CQALAAcAAAD8////AAABAAIABAAFAAgADQAOABEAEQAV
ABcAFwAXABoAHwAfAB8AJAAkACYAJwAnACgALQAsACkAJwApACYAJAAgABkAEwASABAA
EAAOAAwADAAJAAoACQAIAAcABAACAP///f/6//n//P/6//v//P/9//z//P/8//r/+P/4
//P/9P/2//f/9//1//T/8v/x//P/9P/0//n/+P/2//X/8//3//3/+f/x/+//8f/s/+j/
6v/v/+7/7P/y/wEADgAaACcAPgBhAIYApQDFAN8A7QDpANMApQByAFoAUgBBACwAJwAq
ACgAIgAfAB8AIQAhAB0AGgAdABYADQANAAwACAAFAAMAAgAAAAAA/v/9////AQAAAAUA
BQAEAAMAAwAFAAYABwAHAAQABAAGAAYABwAHAAgACgALAAwADAAPAA4ADgAQABAAEwAU
ABgAGQAYABoAHAAbABsAHQAgACIAJAAlACgAKgAnACkALAAvADMANAA5AD0APAA+AD8A
QgBEAEUARQBEAEYARwBIAEsASwBKAEkASQBLAEsASwBKAEgARgBFAEMAPgA9ADwAOgA8
ADoAOQA6ADUAMAAtACwAKQAnACgAKAAkACAAHQAbABkAFwAWABcAFQAUABAADwARABAA
DwAPAA0ADAAMAAwACwALAAsACQAHAAkACQAJAAsADQALAAsACQAHAAUACAAIAAcABwAI
AAcABQAEAAUABAAFAAYACQAHAAUABQAIAAgACAAFAAUACQAKAAwADQAJAAgACAAEAAYA
BwAHAAUACwALAAkACQALAAsACgAKAAoACAAKAAwACgAKAAoACAAIAAgACAAJAAwADAAN
AA4ACwAKAAkACAAHAAcACgAKAAkACQALAAcABwAKAAwADAAFAAQAAAAAAAIAAgACAAIA
BQAHAAsAEQATABUAFAAXABgAFwAWABgAHgAfACAAJgAnACgAKAAnACkALQArACcAJwAp
ACYAJAAgABkAEwASABMAFAATABIADAAHAAYAAwACAAMAAgACAAAA/f/5//f/+P/2//f/
+P/4//j/+f/6//f/9v/3//P/9P/2//f/9//2//b/9f/1//P/8v/w//P/9P/0//X/9f/x
/+v/6f/z//f/7//s/+z/6P/p//D/7v/s//X/BAAQABsALgBLAGwAjwCvAMcA1wDbAM8A
rQCEAGYAWABLADwALwAmACAAHAAdAB8AGwAZAB0AFgALAAYACQALAAoABgADAAEAAAD8
//r/9v/z//X/9f/y//X/9P/0//T/9f/3//r//f////7//v8AAAAA///9//z//P/9//7/
/v8BAAAAAAACAAIABAAEAAcABwAHAAoADQANAAsADQAQABIAEgATABYAGAAWABkAHQAh
ACQAJAAoACsALQAwADIANgA1ADUANAAyADUANwA5AD0APQA8ADsAOwA7ADsAOwA6ADkA
OAA4ADcAMwAxAC8ALAAsACoAKQAqACYAIAAcABoAGAAXABkAGgAZABYAFAATAA4ACwAJ
AAkACAAIAAUABQADAAIAAQABAAAAAAABAAIAAQABAAEA///+/////v/9//7/AQAAAAEA
///9//v//v/8//v/+//8//7///8BAAUAAQD///3//f/+//3//v8CAAYABgADAAMAAgAC
AAMAAwAGAAgACwAKAAcABwAGAAMACQAJAAcABwAIAAcABQAEAAQAAgAEAAYABwAIAAkA
CAAGAAYABgAHAAcABgAGAAYABQAEAAMAAgAFAAkACgAKAAoACQAIAAcABgAJAAsADwAV
ABcAGQAYABsAHwAfAB8AIgAlACUAJQAqACkAKgAqACkAJwArACkAJQAoACsAKQAoACMA
GQAQAAwADwAQAA8ADgAKAAUABAABAP7//f/6//j/+f/5//j/+f/5//b/9v/2//X/9P/0
//T/9P/0//b/8//x//D/7v/r/+v/7P/s/+3/7//u/+z/7//x//L/9P/1/+//5//n/+n/
5f/j/+b/5P/i/+n/8v/0//L/9/8GABYAHQAsAFMAfACbAL0A3QDnAOEAywCdAGoAUgBG
AC8AGgAVABIAEAAWABcAGwAhAB8AFQAKAAMA/P/3//v//v/5//f/9v/2//j/+P/2//X/
8v/x/+3/7//w//D/8P/x/+//8P/x//H/8//0//f/+P/2//X/9f/2//n/+v/6//3/AAAA
AAIAAgAAAAAAAwADAAQACAAMAA0ADAANAA8AEAASABMAFgAYABoAHwAlACsAKgAoACoA
KwAtADAAMgA2ADgAOQA5ADgAOwA9AD8AQwBDAEIAQQBBAD4APQA8ADoAOgA6ADsAOwA3
ADUAMwAwADAALgAtAC4AKwAmACMAIgAgAB0AHQAcABkAFgAUABMADgALAAkACQAJAAoA
CAAJAAcABgAFAAUABAAEAAUABgADAAMAAwABAAAAAQAAAP//AQADAAEAAQAFAAUABQAK
AAcABQAEAAQABAADAAMABQAFAAUABQAHAAcABQAFAAgACgAKAAcABwAEAAIAAQD//wEA
BAAIAAgABQAFAAQAAQAGAAcABgAHAAsACwAKAAoACQAGAAcACAAKAAoACgAIAAoACgAK
AAsACQAIAAgACAAJAAoACwAMAAgABwAJAAgACAAJAAwACQANABAACgAIAAgACAAIAAsA
DQARABcAFwAZABgAGwAdAB0AHQAgACYAJwAoAC4ALQAuAC4ALQAtADEALwArACoAKwAn
ACQAIwAdABgAGAAVABQAEQAOAA0ACQAJAAcAAgABAP7//P/8//v/+f/5//r/+P/5//r/
9//2//b/9v/1//T/9f/x//L/8v/x/+//8f/y//L/8//w/+7/6//t/+3/7P/s/+v/5//n
/+v/6//r/+n/4v/g/+D/3f/k/+z/7v/5/w4AHAAjADYAVQB2AJ0AwwDdAOcA5wDLAJEA
YgBSAEYALwAgABsAGAAeACAAFQARAB0AHQATAAwABwACAP3///8AAP3/+//6//r//P/8
//r/+f/6//v/+f/9//z/+v/4//f/+P/6//z//f/8//z//v/+//z/+//7//z///8AAAAA
AwABAAAAAQAAAAMABAAIAAkABwAIAAkABwALAA8AFAAYABUAFQAXABgAFgAZAB0AIQAl
ACYAKwAvAC4ALgAtAC4AMgA1ADcAOAA3ADcANwA5ADkAOAA3ADcANwA3ADcANgAzADIA
MgAxACwAKwAqACgAJgAiAB8AHgAdABgAFQAUABIAEQATABQAEQAMAAgABQAEAAEA////
//v/+v/2//X/9//2//X/9f/2//b/9//4//P/8f/v/+v/7//z//X/9//1//f/9f/1//P/
8f/v//L/8//z//T/9v/z//H/8P/x/+//7//v//H/8//x//H/9P/2//b/8//z//f/+P/6
//v/+f/4//j/9P/2//f/9//1//X/8//v/+3/8v/z//P/9P/0//L/9P/2//j/+P/4//b/
9P/0//T/9f/z//L/8v/y//L/8v/y//L/7//v//L/8v/t/+3/7//r/+v/7v/w//D/7v/u
/+//8P/p/+3/9f/w/+7/7v/u/+7/7v/v//L/9//8//////8DAAcABwAHAAoACgAJAAgA
DAAQABQAFwAZABgAGwAYABMAFQAXABQAEgAQAAkAAwACAAAAAAD+//z/+v/3//j/9//0
//P/8P/u//D/7//t/+3/6v/m/+X/5P/l/+T/5P/k/+T/5P/m/+P/5P/k/+P/4f/j/+T/
5P/l/+T/4v/f/+H/5P/k/+X/5f/l/+X/6//p/9//2f/W/9b/2v/d/+D/6P/u/+v/8P/8
/wcAFgAzAFwAhwCpAMUA2QDbAM0ApQBwAFAATABBAC4AIQAUABAAEAANAAsADwATABcA
FgAHAPz/+f/1/+7/7//v//D/8v/y//L/8P/v//H/8f/u//H/8P/w//D/8f/z//T/9f/1
//X/9v/5//r/+P/3//f/+P/4//j/9//5//z//v8CAAQAAwACAAQAAwABAAQABwAHAAkA
DQASABYAEgARABIAEgAVABkAHgAjACUAJgArAC8ALgAwADEANAA3ADkAOgA6ADwAPQA+
AEEAQQBAAD8APwBBAEEAQQBAAD8APgA+AD0APAA7ADoAOAA1ADIAMAAwAC8AKgAnACYA
JQAjACQAJAAhAB4AHAAbABoAFwAVABUAEQAQAAwACwANAA4ADwARAA0ACgAIAAYACAAJ
AAoACQAKAA0ADgAPAAsACwAHAAUABwAHAAcADAAKAAkACQAKAAgABwAHAAkABQAFAAUA
BwAHAAUABQAIAAwADAAJAAkACAAIAAkACQALAAwADgAMAA0ADwAQAA8AEQAPAAsACQAN
AA0ADAAMAA0ADAAPABIAEAAQABAADgARABIAEwAVABIAEAAPAA4ADwAQABEAEgAOAA0A
DwAOAA0ADQAPAAsACwAOABAAEAANAAwADAAMAA8ADwAPABAAEAAPAA8ADgAQABIAFQAX
ABoAHwAjACQAIAAiACMAJQAsAC4ALgAvAC8AMgA3ADMAMwAzADMAMwA0ADUAMwAyAC4A
JAAeAA==
         </WaveFormData>
      </LeadData>
      <LeadData>
         <LeadByteCountTotal>10000</LeadByteCountTotal>
         <LeadTimeOffset>0</LeadTimeOffset>
         <LeadSampleCountTotal>5000</LeadSampleCountTotal>
         <LeadAmplitudeUnitsPerBit>4.88</LeadAmplitudeUnitsPerBit>
         <LeadAmplitudeUnits>��V</LeadAmplitudeUnits>
         <LeadHighLimit>2147483647</LeadHighLimit>
         <LeadLowLimit>268435456</LeadLowLimit>
         <LeadID>V1</LeadID>
         <LeadOffsetFirstSample>0</LeadOffsetFirstSample>
         <FirstSampleBaseline>0</FirstSampleBaseline>
         <LeadSampleSize>2</LeadSampleSize>
         <LeadOff>FALSE</LeadOff>
         <BaselineSway>FALSE</BaselineSway>
         <ExcessiveACNoise>FALSE</ExcessiveACNoise>
         <MuscleNoise>TRUE</MuscleNoise>
         <LeadDataCRC32>1602271149</LeadDataCRC32>
         <WaveFormData>
CgAKAAoACgAKAAoACgAKAAgACAAIAAgACAAIAAgACAAIAAgACAAIAAgACAAIAAgACQAK
AAsADAAMAAwADAAMAAwADAAMAAwACwAKAAkACAAJAAoACwAMAAoACgAKAAoADAAMAAwA
DAAKAAoACgAKAAgACAAIAAgACAAIAAgACAAKAAoACgAKAAgACAAIAAgACgAKAAoACgAI
AAgACAAIAAgACAAIAAgACAAIAAgACAAIAAgACAAIAAgACAAIAAgACAAIAAgACAAGAAYA
BgAGAAQABAAEAAQABgAGAAYABgAEAAQABAAEAAUABwAKAAkACQAKAAsACwANAA0ADQAM
AAwADAAMAAoABgAEAAMAAQD8//z//////wEAAQD//////P/8//v/+//7//7///8AAAMA
BAAFAAUABQADAAMAAwAEAAQABAAEAAIAAgACAAIAAwADAAMABAAHAAcABwAHAAcABwAH
AAYAAwADAAQABAAGAAYABAAGAAYABwAHAAcACAALAAkACQAOABAAFAAeACQAKAAqACoA
IwAXAA8ABwAAAPv/8v/e/7//ov+H/3D/Y/9g/2D/bv+B/5D/mf+k/6v/qf+r/7D/t//B
/9D/2//j/+r/8P/0//f//P8BAAEAAQABAAEAAwAGAAYABgAGAAYABwAHAAcABwAHAAcA
BwAHAAkACgAKAAsACgAKAAoABgAIAAgACQALAAsADAANAAsACwALAAsACwALAAsACwAN
AA0ADAAMAAsACgAKAAkACQAIAAcACAAJAAkACgALAA0ADQAMAAsACQAKAAsACwAJAAgA
BwAHAAQABAAEAAQABAAEAAQAAgADAAYABwAFAAMABAAEAAMAAgABAAAA/f/+//7//v/9
/wAAAAABAAIAAwADAAMAAwABAAEAAQABAP////8AAAAAAgD/////AQAAAP///v/9//7/
/v/+//7//P////3/+//7//z//v8AAP7//v/+//3////9//3//v/+//7//v/+//7//v8A
AAAA/P/7//r/+f/7//z/+//+//3//f/8//z/////////AAD///7/+v/5//z//v////7/
/P/8//3//f/+//3//P/6//r/+//7//r//P/8//z/+//7//v/+//9//v/+f/4//j/+v/7
//z//v/8//v/+v/5//v/+v/6//r/+v/7//z//v/+//7//v8AAAAA///+//r/+P/7//v/
+P/4//j/+f/5//z//v/7//v//f/8//v/+//6//n/+f/4//j/+f/5//r//P/8//r//f/+
//z//P/8//z///8BAP/////+//////8BAP/////+//7/AAAAAP7//P/9//3//P/6//j/
+//7//v/+f/3//f/9v/0//P/8//z//f/+f/7//3//v/////////7//v/+//8//7//v/+
//7//f/8//v/+//9//3//v///wEAAQABAAIABQAGAAYABQADAAQABAAEAAIAAAACAAIA
AwADAAMABAADAAUABQAMABIAGAAaABoAHgAkACYAHQARAAkABQD6/+3/4P/Q/7X/kv93
/27/af9k/3D/iv+f/6j/tf++/8P/xf/B/77/yf/X/9r/3//p//D/8P/y//f/+v/7////
AQABAAEAAwAEAAQABAAEAAQABQAFAAUAAgABAAAA//8BAAMABAAEAAMAAgACAAIAAQAE
AAUABwAGAAUABQAFAAMAAwADAAMABQAFAAUABQAEAAMAAQAAAP///v/+//3//v/8//r/
+v/5//n/+v/7//j/9//1//P/9v/4//r/+//5//j/9//3//b/9v/2//b/9v/2//b/9P/z
//T/8//v//H/8v/y//H/7//v/+//7f/y//T/9v/3//f/9v/2//b/9//3//f/9//5//n/
+f/5//n/+f/6//r//P/5//n/+//9//3//f/9/////v/9//z/+v/9//v/+f/2//b/9//4
//j/+v/8//3//f/7//v//P/7//r/+f/4//r/+v/8//z/+f/5//n/+f/8//z/+v/8//z/
+//5//j/+//7//v//P/+//7/+//7//3//v/+//z/+v/6//v/+//7//v/+//6//j/+f/5
//j/+f/6//v/+//9//3//f////v/+f/4//j/+v/7//z//v/+//3//P/7//v/+v/6//r/
+//7//v//P/8//z//P/+/wEAAQABAP7//f////7/+v/+//7///////3//v/6//n/+v/6
//r/+////wIAAQAAAP///v///wEA//////7//////wEAAwADAAIAAgAAAAAA/v/8//v/
+//6//j/9f/3//b/9f/z//H/8f/w//H/8f/y//P/9v/3//j/+f/5//n/+P/3//b/9//4
//r/+f/4//f/9v/3//j/+f/7//n/+f/6//v/+//7//v//P/9//7//v/9//3//v/+//7/
///+/wEAAgAAAP///v/+/wEAAwADAAIAAgAGAA4AFgAeACIAIAAbABkAEQAFAPz/8f/k
/9j/xf+s/4v/dP9n/2D/Wv9i/3X/hv+T/6L/rf+x/7X/uv/B/8f/zv/Z/+H/5v/o/+r/
8f/6//3/+f/7//v/+//9//3//P/7//r/+//9//7////9//3//f/9//3///8AAAAA///+
//7//v/6//z//P/9//////8AAAEA///////////+//3//P/7//3//f/8//z//P/8//3/
/f/6//j/9v/2//n/+f/6//v/+f/5//j/9//2//b/9v/1//b/9v/2//f/9P/0//T/9P/2
//b/9v/0//L/9P/0//H/8//0//T/8//1//X/9f/z//P/9P/1//X/9//2//b/9v/2//X/
9P/z//P/8//z//P/8f/x//L/8v/z//H/8v/1//P/8//z//P/8f/w/+//7v/v//P/8v/x
/+//8P/y//T/8P/w//D/7//v/+3/7f/u/+//8P/x//L/8v/y//T/9P/w/+//7v/t//L/
9P/0//j/9v/1//P/8v/z//P/8//0//T/9P/x//H/8//0//T/8v/w//D/8f/x//P/8//z
//L/8P/x//H/8P/u/+7/7v/t/+7/7//w//P/8v/x//H/8v/w/+//7v/u//D/8f/y//P/
8f/w//D/8P/t/+3/7f/u//D/8P/w//L/8f/x//H/7v/s/+//8v/y//L/8v/y//H/8//x
//H/8v/z//P/9f/4//n/+f/6//f/9v/z//D/7P/r/+n/5v/o/+v/6//r/+v/6f/p/+j/
6P/n/+f/5//s/+3/7v/v/+3/7f/s/+v/6//r/+v/7P/v//D/8f/y//D/8P/w//H/7//v
//D/8f/x//H/8f/y//P/9P/0//P/8//0//T/9P/1//T/9//4//n/+f/5//r/9f/3//v/
/v/8//r/AAAKAA4AEAAWABMADwALAAMA9v/t/+j/3v/H/6b/g/9o/1f/Tv9G/0b/Vf9s
/3v/hP+R/5v/n/+e/5//p/+2/8H/yf/S/9z/5P/r//L/8f/v//H/8f/x//P/9v/2//b/
9v/5//v//P/9//v/+//7//v/+v/7//v/+v/6//r/+//8//f/+P/3//f/+P/5//v//f8A
AAEAAgADAAIAAQAAAP//AQABAAAAAAD+//7//////wEAAAD//wAA/////wAAAQABAAEA
AAD/////AAABAAEAAQAAAP/////+//7//v/+//7//v/+//z/+v/8//z/+f/5//r/+v/5
//n/+f/5//f/9//4//n/+f/5//j/+P/4//f/9//3//f/9P/z//L/8f/y//P/9f/2//b/
8//z//X/9f/1//X/9f/0//L/8P/u//H/9f/0//P/9f/2//j/+v/1//T/8//x//P/8f/x
//L/8v/y//L/8v/0//T/9v/2//X/9f/1//X/9P/0//L/9P/1//X/9P/0//X/9f/1//b/
+P/4//X/9f/1//b/9v/0//L/8v/z//P/9//3//f/9v/2//f/9//2//T/9P/0//P/9P/1
//b/+f/3//X/9P/0//X/9f/1//b/9v/1//T/8//0//T/9f/2//T/8//y//L/9P/0//T/
9v/3//f/9//0//L/9f/1//L/9v/2//T/9P/0//T/9P/3//n/9//3//b/9//3//n/+v/7
//v//P/6//r/+P/2//T/8//x/+7/8P/z//P/8//x/+//7//u//D/7//v/+//8v/z//T/
9f/1//X/9P/z//T/9f/2//j/9v/2//b/9v/4//j/+P/5//v/+//8//3//f/9//3//v//
/wAAAAD/////AAAAAAAA/v/8//7//v/9//3//f/+/wEAAwAFAAgACgAQABYAGAAaABwA
IAAfABcACwADAPz/9f/s/97/w/+k/4X/bv9d/1T/Uv9e/3P/hv+N/5j/o/+n/6P/pP+t
/7//zv/X/+H/6v/s//D/9//8////AwABAAEAAQADAAYABgAGAAYABAAFAAUABQAFAAUA
BQAFAAUABwAIAAgABwAGAAYABgAGAAgACAAJAAsACwAMAA0ACwALAAsACwANAA0ADQAN
AA0ADQAMAAwADQAOABAAEQARABAADwAQAA4ADQANAA0ADgAPAA8ADwANAA4ADwAPAA8A
DgANAA0ACgAKAAoACgAKAAoACgAIAAgACgAKAAcABQAGAAYABQAFAAUABQADAAcACAAJ
AAkACAAGAAUABAADAAMAAwADAAQABQAGAAcABAADAAMAAgADAAEAAgAFAAMAAwADAAMA
AQAAAP///v/+/wEA///9//3//v8AAAIAAQACAAMAAwACAP///v/+/wAAAAAAAAAAAgAC
AAQABAABAAEAAQABAAIAAgAAAAIABQAFAAQABAAEAAMAAgACAAQABAABAAEAAwAEAAQA
AgAEAAQABQAFAAYABQAEAAIABAAFAAUABAADAAIAAQD//wEAAQABAAMAAgABAAEAAgAB
AAEAAQACAAEAAQABAAEAAQAAAAAAAAABAAEAAQACAAIAAgACAAQABAADAAIA/v/+/wEA
AQD+/wAAAAABAAEAAAACAP///////wQAAwACAAEAAAABAAMAAQABAAAAAQABAAMABAAF
AAUABgAGAAYABAACAAIAAQD///z/+//9//z/+//9//v/+//6//z/+//7//v/+//7//v/
+////wEAAgADAP///////wAAAgACAAIAAgAAAAAAAAABAP////8AAAEAAwADAAMABAAH
AAgACAAHAAcACAAIAAgABgAEAAYABgAFAAUABQAGAA0AEQAPABAAEgASABQAHAAkACoA
LAApACMAGQAPAAoAAwD0/+T/1f+8/5n/fP93/3j/dv+A/5P/oP+p/7b/v//D/8H/vv+/
/8v/1v/b/+H/7P/0//j//f8CAAkACwAIAAcABgAHAAkACgALAAwACQAJAAgABwAKAAsA
DAANAA8AEQASABIADgAMAAsACgAKAAwADAANAA0ADQAOAA8ADAALAAoACQALAA0ADwAR
ABAADwANAAwACwAKAAoACQAIAAYABAAEAAUABQAGAAcABQAFAAQAAwADAAQABQAFAAUA
BAADAAMAAAAAAAAAAAACAAIAAgAAAAAAAgACAP////8AAAAA//8AAAEAAgABAAEAAgAD
AAMAAQAAAAAAAAABAAEAAQABAAIAAwAEAAUABwAHAAgACAAGAAMAAwAFAAUABQAFAAUA
BwAGAAUABAADAAUAAgD//wEAAgAEAAYABAAEAAQAAwAGAAUABgAIAAYABAACAAAAAgAC
AAQABAABAAEAAQABAAMABAADAAYABwAHAAYABgAFAAUABQAGAAUABAAAAP//AgAEAAUA
BAAFAAYACAAJAAoACQAIAAYABgAHAAcABgAEAAQABAADAAEAAQABAAMABAADAAMABAAE
AAMAAgACAAMAAwADAAMAAQAAAAAAAAACAAMABAAGAAUABAADAAQAAwADAAMAAAABAAUA
BgAEAAIAAAAAAAIAAgACAAIAAQADAAEAAQAEAAUABQAHAAUABQAEAAQABQAGAAUABAAB
AP///P/4//r//f/9//3//f/7//v/+v/5//f/9v/1//n/+//9/////v/////////7//v/
+//8//7//v/+//7//v/+//7/////////AAABAAMAAwADAAQABAAEAAMAAQACAAQABQAG
AAQAAgAEAAQACAAJAAoADAALAAkACQAMAAwAEgAaAB4AIgAmACQAIwAdABUADQAGAPv/
7P/c/8P/oP+B/3b/cf9m/2T/eP+N/5r/pf+u/7H/s/+z/7j/v//J/9L/3//p/+r/7v/2
//3/AAADAAMABQAFAAUABwAKAAoACgAKAAoACwALAAsACgAJAAgABwAJAAsADAAMAAsA
CgAKAAoABgAIAAgACQALAAsADAANAAwACwAKAAkACwALAAsACwAMAA0ADQAOAAwADAAN
AA0ADgAMAAoACgALAAsADAANAA0ADQAMAAsACgAKAAoACQAIAAgACAAJAAoACgAKAAoA
CAAIAAgABgAGAAgACAAFAAUABgAGAAUAAwADAAMAAQAFAAYABwAHAAcABgAGAAYABgAF
AAQAAwADAAMAAwADAAUABQAGAAYABQABAAAAAQADAAMAAwADAAUABAADAAIAAgAFAAMA
AQADAAQABgAIAAIAAAD+//v//v/9//7/AAD+//7//v/+//7//v8AAAAAAQABAAEAAQD/
//7/+//8///////+//7/////////AAACAAIA/////wEAAgACAAAA/v/+//////8DAAMA
AwACAAEAAQAAAP7/AAAAAAAA///+//3//P/9//z/+//7//z/////////AAABAAEAAQAB
AAAA/v/9//z/+//7//v//P/+/wAAAAD+//z//v/+//7//v///wEA/////wIAAwADAAUA
AwADAAIAAgAAAAAA/v/8//z/+//5//b/9v/5//n/+f/5//f/9//2//f/9//4//n/+f/5
//n/+f/4//n/+f/5//r/+//8//7//v/+//7//v/8//z//P/9//3//f/+////////////
AAD//wAAAAD/////AAAAAAAAAQAAAAMABAAFAAUABQAGAAUABwAHAAgADAAQABIAGAAg
ACYAJgAfABcAEwALAAAA+f/y/+T/y/+q/4n/dP9p/2D/Wv9m/3v/jv+V/57/pf+l/6H/
qP+1/8P/0v/b/+H/6P/u//b/+/8AAAMAAwADAAMAAwAFAAgACAAIAAgACgALAAsACwAL
AAsACwALAAkACwAMAAwACwAKAAoACgAJAAwADQAPAA0ADQAOAA8ADwAPAA8ADwAPAA8A
DwAPAA8ADwAOAA4ADwAQABIAEwASABAADgAOAA8ADwAQABEADwAPAA4ADQAMAAwADAAL
AAsADAANAA8ADAAMAAwADAALAAoACQAGAAQABgAGAAMAAQACAAIAAQADAAMAAwABAAMA
BAAFAAUAAwACAAIAAgADAAMAAwADAAUABQAFAAUABAADAAMAAgAFAAMABAAHAAQAAwAC
AAEAAgACAAIAAgACAAUAAwABAP//AAACAAQAAgACAAIAAQACAAEAAgAEAAIAAgACAAIA
AgACAAQABAAFAAUABQAFAAYABgAEAAYABwAHAAYABgAHAAcABwAIAAkACgAIAAkACwAM
AAwACgAJAAgACAAHAAsACwALAAoACAAJAAkACAAKAAoACgAJAAkACQAJAAsACwAJAAgA
CAAHAAcABwAIAAsACwALAAsACQAIAAgACAAFAAUABQAGAAYABgAGAAgACgALAAwACgAI
AAgACQAKAAsADAALAA0ACwALAAoACwALAA0ADQANAAwADAAOAA4ADAAKAAgABwAFAAIA
//8BAAAA//8AAP//AAAAAAIAAQABAAEAAwADAAMAAwAFAAcACAAJAAcABwAHAAgABgAG
AAYABgAEAAQABAAFAAUABQAGAAcACgALAAwADgANAA4ADgANAA0ADgAOAA4ADAAKAAwA
DAANAA0ADQAOAA0ADwARABIAFgAcACIAJAAoAC4ALgApACEAGwATAAoA///0/+T/z/+w
/4//fv91/27/bP9+/5X/oP+j/6z/t/+5/7X/uP/D/8//2P/f/+n/8P/4/wAABQAIAAsA
DQAMAAsACgALAA0ADgAPABAAEAARABEAEQARABEAEQARABMAFQAWABYAEgAQAA8ADgAN
ABAAEQATABEAEQASABMAFAAVABYAFwAWABUAFAATABQAFQAVABYAGAAYABkAGQAXABQA
EQAQABEAEQASABMAFAAVABUAFQAXABgAGQAZABQAEgAQAA8ADgAOAA4ADgAOAA4ADgAM
AA4AEAAQAA0ACwAMAAwACwAJAAkACQAHAAsADAANAA0ADwAOAA4ADgAOAA0ADAALAA0A
DwARABMAEAANAAsACAAKAAcABwAJAAsACwALAAsACQAIAAcABgAIAAsACQAHAAUABgAI
AAoACgAKAAoACQAHAAUABQAGAAgACAAIAAgACAAIAAoACgAKAAsADAANAAwACgAGAAYA
BQAFAAQABAAHAAkACwAOAA0ADAAIAAcABwAIAAgABgAGAAYABwAHAAcABwAHAAYABwAJ
AAoACgAKAAoACgAJAAsACwALAA0ACgAHAAUABAAFAAUABQAGAAkACQAJAAkACwAKAAoA
CgAHAAUAAwACAAQABgAIAAwADQANAAsACAAIAAoACgAKAAoADQAPAA0ADQAOAA8ADwAR
ABAADwANAAwADAAMAAoACAAIAAcABQACAAIABQAFAAUABQADAAMAAgACAAEAAQABAAMA
AwADAAMABQAHAAgACQAJAAkACQAKAAgACAAIAAgACQAKAAsADQANAA0ADgAPAA4ADQAM
AAwADwAQABAADwAOAA4ADQAMAA4ADAAOAA4ADwAPAA8AEAAVABcAFQAYABwAGgAcACYA
MAAyADAALQAnAB0AEQAGAPv/8P/g/8f/pv+L/4D/ff92/4D/mP+r/7D/u//I/8v/xf/B
/8b/0//f/+r/9f/5//j/+P8AAAsADgAPABEAEAAPAA4ADwASABIAEgASABIAEwATABMA
EQARABEAEQARABMAFAAUABMAEgASABIAEQAUABUAFwAXABcAGAAZABgAFwAWABUAFwAX
ABcAFwAVABUAFAAUABIAEgATABMAEgAQAA4ADgAPAA8AEAARABEAEQAQAA8ADQAOAA8A
DwANAAwACwALAAwADAAMAAwADAAMAAwACgAIAAoACgAHAAkACgAKAAkACQAJAAkABwAM
AA4AEAARABAADgANAAwADwAPAA8ADwANAA0ADQANAA8ADwAQABAAEAANAA0ADwAPAA8A
DwAPABEAEAAPAA4ADgARAA8ADQAPABAAEgAUABAAEAAQAA8AEAAPABAAEgAQABAAEAAQ
ABIAEgAUABQAEgARABAADwASABIAEAASABMAEwASABIAEwATABMAFAAWABYAEwATABEA
EgASABAADgAOAA8ADwASABMAFAAUABQAFQAVABQAEgASABIAEQAPAA8ADwARABIAEQAR
ABIAFQAVABUAFgAWABUAFAATABMAEgASABIAFAAVABYAGAAWABIADgAOABAAEgAUABYA
FgAXABQAEwAWABcAFwAZABcAFwAWABYAFgAWABQAEgASABEADwAMAA4AEQARABEADwAN
AA0ADAAKAAkACQAJAA4ADwAQABEAEgATABMAEwARABEAEQASABIAEgASABIAEwAUABUA
FwAUABMAEwATABUAFQAVABYAFwAYABgAFwAVABYAFgAWABkAGAAbABwAGwAbABsAHAAd
ABsAHQAgACAAJAAuADgAPgA8ADwANQApACEAGwASAAsABADy/9X/tP+X/4j/gf9+/4D/
jv+f/6z/u//G/8n/zf/P/9T/2//n/+7/8f/3//7/BAAIAA0AEgAXAB0AGwAbABsAHQAb
ABoAGQAYABkAGwAcAB0AGwAZABcAFQAZAB0AIAAiAB8AHgAeAB4AHAAeAB4AHwAfAB8A
IAAhACMAIwAjACMAIQAhACEAIQAfAB8AHgAeACAAIAAhACEAHgAcABoAGgAcAB0AHwAh
ACAAHwAdABsAHAAeACAAIQAhACAAHwAfAB4AHgAeAB4AIAAgACAAHgAbABwAGwAXABgA
GgAbABsAHQAdAB0AGwAcABwAHAAbABwAHAAdAB4AHgAdABwAGwAdAB0AHQAdAB8AHwAg
ACAAHgAbABsAHQAfAB8AHwAfAB0AHAAbABoAHAAfAB0AGwAbABwAHgAgAB0AHAAbABkA
GgAZABoAHAAeAB4AHgAeACAAIAAiACIAIAAfAB4AHQAeAB4AHAAeACEAIQAgACAAIwAj
ACMAJAAjACIAHgAdAB4AIAAhACAAIgAiACMAIwAiACEAIAAeACAAIQAhACAAIAAgACAA
HwAfAB8AHwAhACEAHwAeAB4AHwAfAB8AIAAjACUAJQAjACIAIAAgACAAIAAiACUAJAAl
ACYAJwAnACkAKAAnACUAJAAlACYAJQAkACIAIQAfABwAGgAdAB0AHQAdABsAGwAaABkA
FwAWABUAGQAbAB0AHwAhACMAJAAlACEAIQAhACIAJAAkACQAJAAiACIAIgAjACQAJQAn
ACkAJgAlACQAJAAlACYAJgAlACYAKAApACoAKAAmACgAKAArACsAKwAsACsAKQAvADAA
LgAyAD4ARABIAE4ATgBHAD0AMQAlABwAFQAKAPb/1/+4/53/jP9//3j/ev+M/6P/sP+5
/8T/zf/N/83/0P/b/+f/+P8FAAsAEgAcACIAJQAmACUAJQAlACUAJQAnACoAKgAqACoA
KQApACgAJwAqACsALAAtACsALQAuAC4ALwAuAC4ALgAqACwALAAtACsAKwAsAC0ALgAv
ADAAMQAxADEAMQAxAC8ALwAuAC4AMAAwADEAMQAzADIAMQAyADEAMQAyADMAMQAxADAA
LwAxADIAMwAzADAALgAsACsAKwAsAC0ALgAsACwALAAqACgAKgAqACcAKQAqACoAKQAo
ACcAJgAjACMAJAAlACUAJwAmACYAJgApACkAKQApACcAJwAnACcAJQAlACYAJgAoACUA
JQAnACUAJQAlACUAJwAmACUAJAAiACUAIwAhAB8AIAAiACQAIgAiACIAIQAjACEAIQAi
ACMAJAAlACYAJQAkACUAJAAiACEAIAAfACMAJAAjACYAKQApACgAKAAmACUAJAAkACcA
KAAmACcAJQAmACYAJAAkACQAJQAlACYAJQAkACIAIwAlACYAJgAkACQAJAAjACUAJQAl
ACcAJAAhAB8AHgAgACEAIgAkACMAIwAjACMAJQAkACQAJAAjACEAIgAgACAAIAAgACIA
JQAkACUAJAAlACUAJwApACkAKAAoACoAKgAoACYAIwAhAB4AGgAcAB8AHwAfAB0AGwAb
ABoAGwAbABwAHQAfAB8AHwAfACIAIwAjACMAIQAhACEAIgAhACAAHwAeAB8AIAAhACMA
IwAjACQAJQAlACUAJQAmACcAKAAoACcAJwAoACgAKAAoACYAKAAoACkAKQApACoAKwAp
AC0AMgA2ADwARABIAEgARgBGAEEANQAtACkAHgATAAoA9v/Z/7j/nf+M/4H/fv+I/5j/
qf+0/7//zP/T/83/y//U/+H/6//2/wEABwAMABQAHAAdAB4AIQAjACYAJwAoACsAKgAq
ACoAKgAoACkAKQApACcAJwAnACcAJQAnACgAKAAoACgAKQAqACoALAAsAC0ALAArACsA
KwAuAC8AMAAxADAALwAuAC0AKwArACoAKgAtAC4AMAAxAC8ALAApACgAKQApACoAKwAu
AC8ALwAvACwALAAsACsAJwAmACUAJQAmACYAJgAmACQAJAAkACIAIgAkACQAIQAfACAA
IAAfAB4AHQAcABkAGwAcAB0AHQAdABwAHAAcAB8AHwAfAB8AHQAbABkAFwAYABkAGwAc
ABwAGQAZABsAGgAZABgAFwAVABQAEwASABEAEwAQAA0ADwASABYAGgAVABQAEwARABAA
DQAMAAwADgAOAA4ADgANAAwADQAMAAsACwALAAsACgAKAAgACgAKAAkABwAGAAoACwAM
AA4ADAAMAAkACQAHAAYABAAAAAMABAAGAAcABwAHAAcABgAEAAUABQAEAAQABAAEAAMA
AwADAAMABQAFAAMAAgACAAMAAwADAAQAAwABAP///f/9//z//P/8//7///8AAAIA///+
//3//v/9/////f/6//3//v///wAAAAABAP7//f///wEAAgAFAAMAAwACAAIAAAAAAP7/
/P/6//n/9//0//b/+f/5//n/+f/3//f/9v/0//P/8//z//j/+f/6//v//v/////////8
//v/+v/6//r/+v/6//r/+v/6//r/+//7//v//P/9//3//f/9//7//f/+//7//f/9//7/
/v/+/wAA/v8AAAAAAwADAAMABAAJAAcACQAKAAgACgAUABoAIAAmACYAIQAbABMABQD8
//X/7P/a/8P/qP+J/3T/a/9k/2L/cv+L/5r/o/+q/7P/t/+x/7D/tf+9/8r/2f/f/+b/
8v/2//X//P8BAP3//f/9//3////+//7//v/+////AQACAAMABQAFAAUABQADAAMAAgAA
AP///v/+//7///8CAAMABQAFAAUABgAHAAUABQAFAAUAAwADAAMAAwAFAAUABAAEAAYA
BgAHAAcABAACAAAAAAABAAEAAgADAAEAAQAAAP////8AAAEAAQABAAAA//////3//P/7
//r/+//8//3//P/+/wAAAAD9//3//v/+//3/+//7//v/+f/9//7//////wEAAAAAAAAA
AQABAAEAAQACAAMABAAFAAQAAwADAAIABAABAAEAAwAFAAUABQAFAAUABAADAAIABAAH
AAUAAwAFAAYACAAKAAUABAADAAEAAwADAAUACAAGAAYABgAGAAQABAAGAAYACAAJAAoA
CwAOAA4ADAAOAA0ADQAMAAwACwAJAAcABgAIAAoACQALAAsADAAMAAoACAAIAAkACQAL
AAsACwAKAAoACwALAAoACgAKAAoACQAMAA0ADgARABEADwAOAA4ADAALAAoACgANAA0A
DQANAA8ADgAOAA4ADQANAA0ADgAOAA4ADgAQABAADwAOAAoACwAPABAADgAQABAAEQAR
ABIAFAARABEAEQAQAA8ADwAPAA8AEAAQAAwACwAJAAgACQAMAA0ACwAIAAcABwAHAAoA
CgALAA==
         </WaveFormData>
      </LeadData>
      <LeadData>
         <LeadByteCountTotal>10000</LeadByteCountTotal>
         <LeadTimeOffset>0</LeadTimeOffset>
         <LeadSampleCountTotal>5000</LeadSampleCountTotal>
         <LeadAmplitudeUnitsPerBit>4.88</LeadAmplitudeUnitsPerBit>
         <LeadAmplitudeUnits>��V</LeadAmplitudeUnits>
         <LeadHighLimit>2147483647</LeadHighLimit>
         <LeadLowLimit>268435456</LeadLowLimit>
         <LeadID>V2</LeadID>
         <LeadOffsetFirstSample>0</LeadOffsetFirstSample>
         <FirstSampleBaseline>0</FirstSampleBaseline>
         <LeadSampleSize>2</LeadSampleSize>
         <LeadOff>FALSE</LeadOff>
         <BaselineSway>FALSE</BaselineSway>
         <ExcessiveACNoise>FALSE</ExcessiveACNoise>
         <MuscleNoise>TRUE</MuscleNoise>
         <LeadDataCRC32>3097370028</LeadDataCRC32>
         <WaveFormData>
BgAGAAYABgAGAAYABgAGAAQABAAEAAQABgAGAAYABgAIAAgACAAIAAgACAAIAAgACgAK
AAoACgAKAAoACgAKAAwADAAMAAwACwAKAAkACAAKAAoACgAKAAoACgAKAAoACgAKAAoA
CgAKAAoACgAKAAgACAAIAAgABgAGAAYABgAHAAgACQAKAAgACAAIAAgACgAKAAoACgAJ
AAgABwAGAAYABgAGAAYABAAEAAQABAAGAAYABgAGAAQABAAEAAQAAgACAAIAAgAEAAQA
BAAEAAIAAgACAAIAAgACAAIAAgABAAAA///+/wEAAwAEAAUABwAHAAcACAAKAAoACgAI
AAYABwAHAAcAAgD9//z//P/5//f/+f/5//v/+//6//r/+v/7//z//v/8//7//v/+//7/
/v/+//7////+////AQABAAAAAAAAAP7//////////v/+//7//v8BAAEAAQABAP//AQAC
AAIA//////////8CAAIAAAAAAAIAAgABAAEA//8CAAQABAAIAAsADgAWACAAKQAwADUA
NQAxACwALAAtADEANgAtAA0A3P+e/1z/Mf8d/xX/IP80/z//R/9O/1P/V/9d/2P/b/+D
/5z/s//E/9H/3//r//H/+P/9//////8CAAMABQAJAAkACQAKAA4ADwAQABAADgAOABEA
EgATABYAGQAaABwAHQAeAB4AHwAfACAAIQAjACMAIwAmACYAJgAoACkAKgAqACkAKQAr
ACwALgAwADQANgA4ADsAPgA+AD4AQABCAEMARwBMAE8AUQBTAFMAVQBWAFkAWQBbAFsA
WwBbAFkAWABXAFYAVQBSAFIAUQBSAFIAUgBPAEoASgBGAEIAQQA9ADkANAA0ADEALwAr
ACsAKAAoACkAJQAjAB8AHwAcABkAFwAUAA8ADQAMAAwADAAJAAgACAAEAAMAAwADAAMA
AwACAAIAAQABAAAA/////////////wEA/v/+/wAA/v/+//7//v/+//7//v////3//f/9
//3/+v/6//z//P/9////AAAAAAIABAAFAAUABQAEAAMAAgAAAAAAAAAAAAMABQAGAAUA
BAAEAAMAAgABAAEAAQABAAEAAgACAAIABAADAAIAAgAAAAAAAQACAAQAAQABAAEAAwAD
AAQABgAEAAIAAAD9//3//f/+//3//v8AAAEAAgABAAAA/////wAAAAD9//v/+f/8//z/
/P/7//3//P/7//z//f/7//z//P/9//3//f/8//z//P/8//j/+P/5//n/+P/4//j/+//+
//3//P/7//r//f/9//3//f/9//3//v8AAP///v/7//r//f/9//3/+v/2//b/9//1//P/
9f/1//X/8f/u/+z/6v/u//D/8//0//f/+P/5//r/+P/4//j/+P/1//T/9P/z//T/9P/0
//T/8//z//P/9P/2//b/9v/3//f/9//3//f/9//4//j/9//5//n/+f/6//j/9v/2//j/
+P/3//f/9//4//r//P8EAAsAEAASABQAHQAqADEALQAlACIAIgAhABkAEgALAOv/sP9y
/0T/J/8T/xH/KP9E/0//Uf9Y/1//Y/9l/2n/d/+J/5b/p/+8/8v/1f/d/+f/7v/x//f/
+f/8//3///////////8AAAIAAwAEAAQAAwACAAQABAAGAAgACgAKAAoACwAMAAwADgAP
ABEAEwASABEAEAASABIAEgAUABUAFQAWABYAFwAWABYAFwAYABsAHAAdAB8AIQAgAB8A
IAAjACUAKgAwADAAMQAyADEANAA2ADoAOwA4ADcANgA1ADUANAAzADIAMgAwADEAMQAu
ACwAKgAlACQAJgAkACIAIgAfABwAGAAbABkAGAAVABQAEAAPAA8ACgAHAAIAAQAAAP//
///+//3/+//6//r/+//5//n/+v/4//f/9//3//b/9f/z//L/8v/z//P/8//y//H/8P/v
//L/8P/x//T/8v/y//L/8v/w/+7/7P/r/+7/7//w//H/8P/w//L/8v/w//H/8f/w/+7/
8P/x//H/8v/y//L/8v/0//T/9P/0//P/8//y/+//7//w//D/8P/x//H/8f/x/+//8P/w
//D/8f/x//H/8v/w//D/8f/y//L/7//v/+//8v/z//X/+P/0//L/8P/t/+//7//w/+//
7//w//D/8P/w//D/8P/x//T/9P/x/+//7v/w/+//7v/u//H/8f/x//D/7//r/+r/7P/t
/+3/7f/w//D/7v/u/+7/7v/x//H/8f/x/+//7//w//L/8//0//P/9P/z//P/8//w/+3/
7P/s/+n/5P/j/+D/3f/e/97/3//g/+H/4v/k/+T/6P/o/+j/6P/o/+j/6P/o/+b/5v/n
/+f/5f/k/+P/4v/k/+X/5v/o/+j/6P/o/+n/6f/p/+n/6f/r/+z/7P/r/+v/6//r/+z/
6//o/+f/6P/q/+n/6f/p/+7/8P/u//D/8f/0//r/BAAPABgAGwAbAB8AIAAYABMADQAG
AP//8f/O/5b/Vv8j/wf/9/72/gr/H/8r/zb/P/9H/03/V/9h/2//fv+N/57/sf+9/8X/
0f/e/+P/4//j/+b/5//p/+v/6//r/+z/8P/x//L/8v/y//L/9f/2//j/+v/8//z/+v/7
//z//P/7//v//P/9/////////wIAAQAAAAEAAQABAAIAAgADAAYABgAHAAgADAAOABAA
EwAUABQAFAAWABgAGQAdACIAJQAnACkAKQApACoALQAtAC8ALwAvAC8ALQAsACsAKgAq
ACgAKQApACYAJgAmACMAIQAiAB8AHAAdABsAGQAWABQAEQAPAAsACgAGAAUABQABAP//
+//7//n/9//2//T/7//t/+z/7P/r/+n/6f/q/+r/6f/p/+n/6P/n/+X/5P/k/+X/5f/l
/+X/5f/l/+X/5f/i/+L/5P/k/+T/5P/k/+L/4v/i/+P/5f/l/+X/5f/h/+D/4f/g/+L/
5f/n/+j/5v/m/+X/4//k/+T/5P/k/+b/5v/m/+b/6P/p/+n/5//n/+j/6P/o/+n/6f/p
/+n/5v/m/+X/5P/l/+X/5f/m/+f/6P/q/+z/7P/p/+n/6f/o/+f/5//o/+r/6v/q/+n/
6v/p/+n/5//m/+b/5f/k/+T/5P/k/+X/6P/o/+X/4//l/+b/5v/m/+b/5v/m/+f/5//n
/+f/5f/l/+b/6P/r/+z/6//s/+r/6f/o/+T/3//e/97/2//b/93/3f/d/93/3P/c/9z/
3f/e/+D/4P/k/+T/5P/k/+P/4v/h/+D/3P/c/93/3f/e/+D/4v/k/+T/4//i/+L/4P/g
/+D/4f/j/+P/4//j/+f/6P/o/+f/5f/l/+X/5v/p/+j/6f/s/+r/6f/p/+n/6P/o/+r/
8P/v/+7/9v8CAAcADAAVABcAGQAeABwAEQAPABQAGQAJAOL/rP9s/zP/Df/5/vb+Bv8d
/yn/Lv81/0H/S/9N/1H/Xf90/4n/nP+v/7//zf/b/+T/5f/h/+T/6P/q/+3/8P/x//L/
9P/4//n/+v/6//j/+P/7//z/+//8//3//P///wEAAwAEAAMAAwAEAAUABgAHAAgADAAN
AA4AEQATABQAFAATABMAFgAWABcAGAAaABwAHgAhACUAJgAnACoAKgArAC8ANAA3ADkA
OwA7ADwAPgBCAEMARQBFAEUARQBFAEQAQwBCAEIAQABBAEEAPwA+AD0AOQA0ADQAMAAs
AC0AKwApACYAJgAjACEAHQAaABYAFQAVAA8ADQAJAAkABAABAP///P/8//v/+//8//j/
9f/0//T/8//z//T/9f/z//H/7v/s/+3/7//w//H/7//v/+//7//t/+r/6v/s/+z/7P/s
/+z/7P/s/+z/7f/u/+//8P/x/+7/7v/w//D/7//v/+7/7P/t//D/8v/z//P/8v/x//D/
8v/y//L/8v/y//P/8//x//H/8v/y//L/9P/1//b/9//3//j/+P/4//X/8//x//D/8v/0
//f/+v/4//X/9f/1//P/8//0//b/9f/0//P/8f/z//P/9P/z//H/8v/y//L/8v/y//L/
8//y//L/7//t/+3/8P/w//D/8v/z//L/8v/y//L/8v/x//H/8f/x//H/8f/y//T/9f/2
//X/9v/3//f/9//0/+3/7P/s/+n/6f/r/+v/6//r/+r/6v/q/+3/7v/w//D/8P/w//D/
8P/u/+7/7v/u/+//8P/y//P/7//u/+3/7P/u/+//8P/y//L/8v/y//P/8//z//P/8//1
//b/9v/1//X/9f/1//b/+P/2//b/+P/3//X/9P/z//r/+v/8//7//f8CAAoAFAAZABwA
IwAlACcAKAAmACEAJQAoACMADQDg/6b/aP8z/xP/Cf8U/yz/Of87/z7/R/9R/1P/V/9l
/3//lP+l/7r/zf/Z/+X/7f/y//X/+//8//7//v///wIAAwAEAAYABgAHAAgACAAKAAoA
DQAOAA4AEAASABIAEQARABEAEAATABUAGAAbAB0AHQAdACAAIAAgACIAIwAlACYAJgAn
ACoAKgArACwAMAAyADQANwA6ADoAOgA8AD4APwBDAEgASwBNAE8ATwBQAFIAVgBXAFkA
WQBZAFkAWABYAFgAWABXAFQAVABTAFEAUABPAEsASABIAEQAQABBAD8APQA6ADgANQAz
AC8ALQAoACYAJQAhAB8AGwAbABkAFwAWABQAEAANAAsACgAJAAcABwAIAAYABQAFAAUA
AgABAP///v///////v/9//v/+//7//v//v/8//3/AAD///7//f/8//z//P/8//3//f/9
//3//f/8//z//v/+//7///////7/AAACAAMAAwADAAIAAQAAAAIAAgACAAIAAgADAAMA
AQABAAIAAgACAAUABQAFAAUABQAGAAYABgAEAAMAAgACAAIAAgADAAQABgADAAMAAwAB
AAEAAgAEAAQABAAEAAMAAgABAAEA/////wAAAAAAAAIAAgACAAMABAAEAAEA///9/wAA
AAAAAP//AQAAAP//AQABAP7//v/+/wIA///+//3//P/+////AAABAAEAAQACAAQABAAE
AAIAAgAFAAUABQACAPv/+v/6//f/9f/3//f/9//3//b/9v/2//n/+v/8//z/+//6//n/
+P/5//r/+//8//r/+v/7//v/+v/6//r/+v/5//n/+f/6//r/+v/6//v/+//7//v/+///
/wAAAAD//////////wAA/v/8//z//v/8//v/+//7/wAABgAIAAgACQAKAAwAFAAhACoA
LwAvADEAMgAuACsAJwAeABsAEwDy/7j/eP9H/y//I/8k/zb/Qf9B/0j/Wf9j/2f/Zf9p
/3n/jP+d/67/xf/V/9//6f/u//P/+f/9/wAAAQADAAUABQAFAAYABwAHAAcABgAJAAoA
DgAQABAAEgAUABQAEgARABAADgASABUAGQAdABsAGwAbAB4AGQAWABUAEwAYABwAHwAj
ACIAIgAjACQAJwAoACkAKwAtACwAKwAsADAAMQA1ADoAPAA9AD4APQA/AEAAQwBDAEMA
QwBDAEMAQgBCAEIAQgBAAD4APwA/AD4APgA+ADsAOgA6ADYAMgA0ADEALgAqACoAJwAl
ACEAHgAaABkAGQAXABUAEQARABEADwAOAAwACQAHAAYABgAGAAMAAgACAAAA////////
//////7//v/7//v/+v/5//f/9//3//f/+v/4//n//P/8//z//P/8//n/+P/3//f/9v/1
//T/8//x//L/9f/2//f/+f/6//r/+v/8//3//f/+//7//v/+//z//P/8//z//P/9//3/
+//+/wAAAQACAAEA///9//v//v8AAAEAAgD///3/+//6//v//P/+/wAAAgD////////8
//v/+//8//z//P/8//v/+v/5//n/9//6//z//f/+//z/+v/4//f/+//8//r/+f/7//7/
/v/+//j/9//4//r/+v/6//r/+P/3//b/9f/2//f/+f/8//z//P/6//r//f/9//3/+v/y
//D/7//r/+z/7//w//H/7//u/+7/7v/t/+7/8P/w//P/9P/1//b/9v/2//b/9v/y//L/
8//z//T/9P/0//T/8//z//P/9P/y//L/8v/z//T/9f/2//f/+P/4//f/9f/2//f/+P/6
//j/9v/2//j/+//7//z//f/2//T/+v8CAAMABgAOABgAHwAkACcAKwAvACoAKAAtACsA
JAAbAAMA1P+W/1z/N/8d/xH/IP86/0X/Sf9O/1P/V/9b/2P/bf97/47/p/+8/8n/1f/j
/+v/7v/z//X/+f/8//3///8DAAMAAwAEAAUABQAFAAQABgAGAAkACgAMAA4AEAAQABIA
EwAUABQAFAAVABcAGQAZABkAGQAcABkAGAAZABkAHQAeAB4AHwAhACIAJAAmACkAKgAr
AC0AMgAyADIANAA3ADkAPgBEAEYARwBIAEcARwBIAEsASwBNAE0ATQBNAE4ATgBOAE4A
SQBGAEYARQBEAEQARABBAEEAQgA/ADwAOQA1ADEALAAtACsAKgAnACYAIgAhACEAHAAZ
ABQAEwAPAA0ADAAKAAgABwAHAAgABQABAP///v/+//3//f/9///////+//7//f/9//z/
+//7//v/+//7//j/9P/z//T/9//4//n/+v/3//b/9f/1//f/9//3//f/9v/2//j/+P/2
//f/9//2//j/+v/7//v//P/8//z//P/8//z//P/8//7///////3//P/8//v/+v/9//3/
/f/9//v//P/8//z/+v/5//j/+P/4//j/+f/6//z/+f/5//n/+//7//z//v8AAAAAAAD/
//3/+//6//f/+f/6//r/+v/6//z//P/7//r/+f/4//f/9v/4//n/+v/7//v/+//8//7/
/v/+//z//P/6//n/+P/0//D/8P/x/+//7f/v/+//7//v/+7/7v/u//D/8v/1//b/9//2
//X/9P/0//T/9P/0//P/9P/2//f/+P/4//j/+P/4//f/9v/2//b/9v/2//f/9f/1//X/
9f/3//j/+P/3//n/+f/5//r//P/6//r//P/+//3//f/9//r//P/8//z/AQAEAAgAEAAb
ACYAKQAnACkALAAoACEAIQAqACsAFQDs/7L/dP8//x//Ef8a/y7/O/87/zz/Rf9L/03/
Vf9l/3n/kv+p/7z/yf/V/+P/7f/0//f/+f/7//7///8BAAUABQAFAAYACQALAA0ADgAO
AA4AEQASABEAEgATABIAEgATABQAFAAZABsAHgAhAB8AHwAfACIAIAAgACIAIwAnACgA
KAApACoAKgArACwAMQA0ADcAOwA9ADwAOwA8AD8AQQBGAEwATgBPAFAATwBPAFAAUwBT
AFQAVQBWAFcAVwBWAFUAVABRAE4ATgBNAEwATABMAEkARABCADwANgA4ADcANgA0ADQA
MQAvACsAKQAkACIAIQAdABsAFwAXABUAEwASABAADQALAAoACgAKAAcABgAGAAMAAQAA
AP//AQABAAAAAAABAAEAAAD///z/+//6//n/+v/4//n//P/8//z//P/8//z//P/8//3/
/f/9//3//f/8//z//v/+/wAAAQABAAAAAAACAAMAAwAEAAQABAAEAAIAAgACAAIABQAH
AAgABwAGAAYABQAEAAcABwAHAAcABAAEAAMAAgAEAAUABgAIAAgACAAJAAoACQAFAAQA
AwAFAAUABgAIAAoACgAKAAkABwAFAAQAAQABAAIAAgACAAIAAgACAAMABQAGAAQAAwAB
AP7///8AAAEAAgAFAAUABQAFAAMAAwAEAAYABAAEAAIAAgAEAAUABgAEAAAAAAABAP//
+//7//n/9//4//j/+f/6//z//v8BAAIAAgACAAIAAgAAAAAAAAAAAP7//v///////v/+
//7//v/+//3//P/8//z//P/8//3///8BAAMABQAGAAYABQADAAMAAwADAAQAAgAAAAAA
AgAEAAMAAwADAAQABAAGAAgADQAUABgAHAAlACoAKwAvADMANAAwAC8ALwAwAC0AGQDu
/7D/dP9F/yn/Hf8s/0L/R/9F/0r/Vf9Z/1v/X/9v/4P/lv+r/8D/0f/d/+n/8//4////
AwACAAQABAAFAAgACQAKAAwAEAARABIAEgASABIAFQAWABcAGgAdAB4AHAAbABoAGAAc
AB0AHwAhAB8AHwAfACIAJAAkACYAJwApACoAKgArAC4ALgAvADAANAA2ADgAOwA+AD4A
PgBAAEIAQwBHAEwATwBRAFMAUwBXAFoAXwBhAF8AXQBbAFkAWABYAFgAWABXAFQAVABT
AFQAVABUAFEATgBOAEoARgBFAEEAPQA4ADsAOQA4ADUANAAwAC8ALwApACUAHwAdAB8A
HwAgACAAGQAVABIAEAAQAA0ADAAMAAsACwAMAA0ADAALAAkACAAFAAUABAADAAMAAwAD
AAMABAACAAMABgAFAAQAAwACAAIAAgACAAMABQAFAAUABQADAAQABwAIAAUABQAEAAIA
AAACAAMAAwAHAAgACQAKAAkACAAHAAYABQAFAAQAAQACAAQABQAGAAcABwAHAAcACQAK
AAoACgAMAAsACgAKAAgACAAJAAoACQAFAAQAAwAFAAUABgAIAAgACAAIAAcABwAHAAgA
BwAFAAQAAgAAAAMABAAFAAcACAAIAAUAAQAAAAEAAgADAAQABgAHAAgACQAHAAcACAAK
AAoACgAIAAgABwAHAAcABAABAAAAAAD9//n/+//7//v//f/8//z//P///wAAAgACAAEA
AAD///7/AQACAAMABAAAAAAAAQABAAAAAAAAAAAAAwADAAMABAACAAIAAgADAAMAAwAD
AAMABQAGAAYABQAFAAUABQAGAAYABAAEAAYABAADAAMAAwAKAA4ADAAOABMAFAAYACAA
LQA2ADkAOwA7ADgAMAApACUAKAAjAAcA0v+S/1z/O/8n/yH/Nv9K/1H/Vf9e/2H/X/9f
/2n/ef+N/6D/uf/M/9X/3f/r//n//P8BAAcABQAGAAUABQAKAAsADAAOAA4ADwAQABAA
EgASABUAFgAWABgAGgAaABkAGQAZABgAHAAdAB8AIQAhACEAIQAkACMAIgAjACMAJgAo
ACkAKwAqACgAJwAmACwALgAwADMANgA2ADYAOAA3ADcAOgA+AEIARQBIAEkARgBGAEgA
RwBKAEsATABNAEsASgBJAEgARgBEAEUARQBBAEAAPwA7ADkAOgA3ADQANAAxAC4AKgAt
ACsAKgAnACUAIAAeAB0AGwAZABUAFQARAA8ADgAMAAoACQAJAAoACQAHAAcACAAGAAUA
BQAFAAMAAwACAAIAAQABAAAA///9//3//f/9/wAA/v///wIAAAAAAAAAAAAAAAAAAAAB
AAEAAQABAAEA/v/+/wAAAAD+///////+/wAAAgADAAMAAgACAAIAAgADAAQABQAGAAQA
AwABAP3//v8AAAEAAgAEAAUABgAHAAUABgAGAAYABAADAAIAAgADAAQABgAIAAgABQAF
AAUABwAHAAgACgAHAAYABQADAAQAAwADAAEAAQACAAIAAgD+/wAA/v/8//7/AAACAAQA
AwADAAMAAwAFAAUABgAIAAUABAABAAAAAgADAAQAAgD9//z//P/5//f/+f/5//n/+f/4
//j/+P/5//r//P/8/wAAAAAAAAAA/v/+//7//v/7//r/+v/5//r/+v/6//r//P/9//7/
AAD///7//f/9//3//f/9//3//f/+//7//f/+////AAACAAIAAAAAAAIA///9//z/+/8E
AAIAAgAKAA0AEAAaACQAKwAuADEAMQArACoAKAAnACcAJAAZAAEA0v+W/1r/M/8h/xn/
Iv84/0f/T/9Y/1v/Yf9p/3H/ff+J/5b/of+0/8n/2f/l/+3/9v/9/wMABAAGAAYABwAI
AAcABgAGAAgACQAKAAoACQAIAAoACgAOABIAFgAYABgAGQAaABoAGgAbAB0AHwAeAB0A
HAAeACAAIAAiACMAIwAkACQAJQAmACYAJwAoACwALgAwADMANQA0ADMANAA4ADsAQQBI
AEoASwBMAEsASwBMAE8ATwBRAFEAUQBRAFQAVABUAFQAUQBOAE4ATQBKAEoASgBHAEUA
RgBDAEAAQQA/AD0AOgA3ADMAMAArACsAKAAoACkAIwAhAB0AHQAbABkAGAAWABUAEwAS
ABIAEAANAAwADAALAAsADAANAA0ADQAMAAwACwALAAoACQAKAAsADAANAAwACAAHAAgA
CAAIAAgACAAKAAoACgALAAsACwALAAsABgAGAAgACAAIAAkACQAIAAkADAAOAA8ADgAO
AA4ADgAMAAwADAAMAA0ADwAQAA8AEQASABIAEgASABEAEAAPABEAEgASABIAEAAPAA4A
DgAPABAAEgAUABIADwAPAA8AEQARABIAFAASABQAEgANAA4AEAAQABAAEAASABMAFAAV
ABMAEwAUABYAFgAWABQAFAAVABUAFQASAA0ADAAMAAkABwAJAAkACQALAAoACgAKAAgA
CAAJAAgADAAMAAwADAAPABAAEQASAA4ADAALAAkACgAMAA4AEAAQAA8ADgAOAA8AEAAR
ABMAEAAPAA4ADQAPABAAEAAPABAAEQASABQAEgAQABAAEgASABEAEQARABAAEgAWABgA
FwAcACgAMgA5AD4AQQA/AD0APAA6ADkAOwA+ADMADwDY/5b/XP8z/x//If80/0b/S/9R
/17/af9r/23/df+F/5n/tP/N/97/6//5/wMACQAMAA0ADQAPABIAEwAVABkAGQAZABoA
GgAbABwAHAAdAB4AIgAkACIAJAAmACYAJwApACsALAAtAC0ALgAvAC8ALwAvADIAMwA0
ADcAOQA5ADoAOgA7AD4APgA/AEAAQgBEAEYASQBNAE4ATwBSAFYAVwBbAGAAYgBjAGQA
YwBjAGQAZwBnAGcAZwBnAGcAaABoAGgAaABlAGIAYgBhAF4AXgBeAFsAWABYAFQAUABQ
AE0ASgBGAEUAQQA+ADkANgAyADEAMQAwAC8ALAAtACsAKQAoACYAIQAfAB4AHgAcABkA
GAAYABYAFQAVABUAFwAXABYAFgATABMAEgARAA8ADwAPAA8AEQAOAA4AEAAOAA4ADgAO
ABAAEAAQABEAEwATABMAEwANAAwADQAMAA4AEQATABQAEgAUABUAFQAUABQAFAAUABUA
FgAXABgAFwAXABYAEwATABQAFAAUABUAFQAVABUAFwAYABgAGAAWABUAFAAUABQAFAAV
ABYAFgATABMAEwATABMAFAAWABQAFAAUABMAEAAPAA8ADQAPABAAFAASABIAEgASABEA
EQARABEAEQARABIAFAAWABYAFAAUABcAFwAXABQADAAKAAkABQAGAAkACgALAAoACAAH
AAYACAAKAA0ADgAPAA4ADQAMAAwADAAMAAwACAAIAAkACQAIAAgACAAIAAcABwAHAAgA
CwAMAA0ADwANAA0ADQANAA8AEAAQAA8ADgANAAwADAAPAA4ADwASABAADwAPAA8ADgAM
ABAAFgAZACAAKAAwADMANgA7ADsANwA4ADgANwA5ADwAMQANANT/kv9a/zX/I/8n/zr/
SP9N/1H/Xv9l/2f/af93/4f/lf+q/8P/1P/f/+///f8DAAQABwALAA4AEgAUABcAFwAX
ABcAGAAaABsAHAAcABsAGgAcABwAGgAcAB4AHgAhACMAJQAmACgAKQArAC0AKgApACgA
KgAtAC4AMQAzADYAOAA5ADsAOQA4ADgAOAA9AEAAQwBHAEkASABHAEgASgBLAE8AVABX
AFkAWwBbAFsAXABfAF8AXQBdAF0AXQBfAGAAYQBiAF4AWgBZAFcAVgBWAFYAUwBOAE4A
SgBGAEUAQQA9ADgAOQA3ADYAMwAxACwAKgApACUAIwAfAB8AGwAXABQAEAARABEAEgAU
ABAADQAMAAwACgAJAAkACQAGAAUAAwACAAEAAQAAAP//AQADAAUABwAHAAQABAAGAAMA
AgABAAAAAQACAAMABQAHAAcABwAHAAQABAAGAAYACAAJAAkACAAGAAgACQAJAAwADAAM
AAwACQAIAAcABgAGAAcABwAFAAYACAAJAAoADQANAA0ADQAMAAwACwAKAAwACwAKAAoA
BwAGAAYABgAIAAcACQALAAgABwAHAAgABgAGAAYABQAGAAUABQADAAQABgAHAAgABgAE
AAIAAQAGAAYA///8//7/AAACAAQAAgABAAAA//8BAAMABgAKAAgACAAGAAYACQAJAAkA
BgAAAP7//f/5//r//f/+/////f/8//z//P/7//z//v/+/wEAAgADAAQAAgACAAIAAgAA
AAAAAQABAP7//v/+//7/////////AAACAAIAAgADAAIAAQAAAP//AwAEAAQAAwADAAMA
AwAEAAYABAAEAAYABgAFAAUABQAMAAoACgAMAAsADgAYACAAKQA0ADkAOwA5ADYAMAAt
AC8AMgArABMA6v+u/27/Q/8r/x//Jv9C/1P/U/9U/1n/Xf9d/2P/c/+F/5j/sf/E/9X/
4//r//P//P8DAAMAAwAGAAcACQALAAsACwAMAA4ADwAQABAAEAAQABMAFAASABQAFgAW
ABYAFwAYABgAHAAdAB8AIQAjACMAIwAmACQAJAAmACcAKAAoACcAJwAoACgAKQAqADAA
MgA0ADcAOQA4ADcAOAA9AD8ARABKAEoASwBMAEsASQBKAE0ATQBPAFEAUwBVAFMAUABN
AEoASQBIAEoASwBKAEoASgBHAEQARABAADwAOgA3ADQAMAAxAC8ALgArACwAKAAnACcA
IwAhAB0AHQAeAB0AHQAcABcAFQAUABQAEgAPAA4ADgAMAAsACwALAA0ADQAMAAwACgAJ
AAcABQAHAAkACwANAAoABgAFAAYABwAIAAkACgAJAAgABwAHAAcABwAHAAcABwAIAAsA
DAAMAA0ADQAMAAsADAAMAAsACwAKAAkACAALAAwADQAOAA4ADwAPAA0ADAAMAAsACgAO
AA8AEAARABAAEAAPAA4ADwAPAA8AEAATABQAFgAYABYAEwATABMAFQAVABYAGAAYABgA
GAAXABYAFQAVABMAFQAWABYAFgAUABQAFAAVABYAFgATABEAEQAUABQAFAAWABkAGQAZ
ABsAGwAYABgAGgAbABsAGwAYABgAGAAYABMAEgASABEAEQAQABEADwANAA4ADgARABAA
EwAZAA==
         </WaveFormData>
      </LeadData>
      <LeadData>
         <LeadByteCountTotal>10000</LeadByteCountTotal>
         <LeadTimeOffset>0</LeadTimeOffset>
         <LeadSampleCountTotal>5000</LeadSampleCountTotal>
         <LeadAmplitudeUnitsPerBit>4.88</LeadAmplitudeUnitsPerBit>
         <LeadAmplitudeUnits>��V</LeadAmplitudeUnits>
         <LeadHighLimit>2147483647</LeadHighLimit>
         <LeadLowLimit>268435456</LeadLowLimit>
         <LeadID>V3</LeadID>
         <LeadOffsetFirstSample>0</LeadOffsetFirstSample>
         <FirstSampleBaseline>0</FirstSampleBaseline>
         <LeadSampleSize>2</LeadSampleSize>
         <LeadOff>FALSE</LeadOff>
         <BaselineSway>FALSE</BaselineSway>
         <ExcessiveACNoise>FALSE</ExcessiveACNoise>
         <MuscleNoise>TRUE</MuscleNoise>
         <LeadDataCRC32>4226674438</LeadDataCRC32>
         <WaveFormData>
+P/4//j/+P/6//r/+v/6//n/+P/3//b/9//4//n/+v/4//j/+P/4//r/+v/6//r//P/8
//z//P/6//r/+v/6//v//P/9//7//f/8//v/+v/8//z//P/8//z//P/8//z//P/8//z/
/P/+//7//v/+//z//P/8//z//P/8//z//P/9//7///8AAP///v/9//z//v/+//7//v/7
//r/+f/4//r/+v/6//r/+P/4//j/+P/4//j/+P/4//b/9v/2//b/9v/2//b/9v/2//b/
9v/2//b/9v/2//b/9v/2//b/9v/1//T/8//y//P/9v/4//n/+v/6//v//P////////8A
AP///v/+//3/+//5//j/9//2//b/9v/2//b/9v/0//T/9//3//f/9f/2//f/9v/1//X/
9f/1//T/8//x//H/8f/v/+3/7f/t/+v/6//r/+z/7f/t/+v/7f/v/+//7//v/+7/7//v
/+//7f/s/+v/6v/r/+v/6//s/+3/7f/s/+z/6f/t/+//7//y//T/9v/7/wIACwAQABgA
HAAcACEAKwA3AEgAXABqAGkAVAAkAN3/ov99/2L/VP9N/0T/OP8y/zL/Nf8+/0r/XP91
/43/pP+2/8P/0P/c/+L/5v/p/+z/7v/x//L/9P/4//v//P/9//3///8AAAAAAgADAAQA
BQAHAAoACwALAA0ADQAPAA8ADgAPAA8AEAASABIAFQAYABgAGgAdAB4AHwAhACMAJAAn
ACgAKgAtADIANwA7AD0AQQBDAEYASgBMAE8AVABaAGAAYgBlAGUAaABtAG8AcQBzAHMA
dAB1AHIAcQBwAGwAbgBuAGwAagBrAGsAaQBkAF4AXQBaAFUATwBLAEcAQwA+ADoANQAz
ADEALQAqACkAIwAfAB0AGgAUABEAEAANAAkABQAEAAIAAwAAAP7//f/8//r/9//0//b/
9f/0//T/8//z//H/8f/v/+//7//v/+//7v/u/+//7f/s/+z/7P/u/+7/7v/v/+//8P/w
//D/7f/t/+3/6//u/+//8P/z//P/8//z//T/8//0//H/8P/x//H/8f/x//L/9P/1//T/
8v/z//P/9P/z//P/8//0//T/9P/0//T/8v/y//L/8v/y//P/9P/0//L/8f/w//D/8f/v
//P/9v/x//D/8P/w/+3/7f/u/+7/7//w//H/8v/x/+//7//x//P/8v/w/+7/7f/t/+z/
6//p/+n/6v/q/+z/7P/u/+7/7P/r/+v/6v/r/+v/6v/q/+z/6//r/+v/6v/m/+j/7f/w
/+3/7P/r/+r/7P/t/+3/7v/w//H/8v/z//H/8f/y//L/8v/z//P/8f/w//D/8P/w/+7/
7v/u/+z/6v/o/+j/6f/n/+f/5f/n/+r/6//s/+3/6//r/+r/5//j/+P/4//j/+L/4//k
/+X/5P/j/+P/4//l/+P/5f/l/+X/5f/l/+b/5//n/+f/5v/m/+b/5v/m/+P/4v/i/+P/
5f/k/+T/5f/j/+P/5f/s//L/+P/7//7/BQAQABYAFAASABMAHQAlACgANABCADkAEADS
/4//YP9D/y7/LP81/y7/Jv8o/y7/L/8y/zr/Tv9p/3//kv+m/7P/vv/I/9L/2P/d/+L/
5f/p/+v/7v/v//H/8f/x//P/9f/2//b/9P/1//b/9//5//z//f/9//v/+//9//3///8B
AAIABAACAAIABQAIAAgACgANAA4ADwARABMAFAAXABgAGgAdAB8AIwAmACcAKQArAC4A
MgA2ADkAPgBEAEUARgBIAEcASwBRAFQAVwBUAFMAUwBTAFIAUQBQAEwATQBOAE0ATABI
AEcARAA+AD0APQA7ADcANQAxAC0AKQAnACQAIAAfABoAFQARAA8ACgAFAAIA/v/9//v/
+//5//f/8//y//D/8P/u/+3/7f/t/+z/6v/o/+j/5//m/+b/5//n/+X/5f/k/+P/4v/h
/+T/5P/l/+f/5v/k/+P/4v/h/+D/3//f/+D/4v/j/+T/4//j/+P/4f/h/+H/4f/j/+L/
4f/g/+D/4v/k/+L/4v/l/+X/5f/l/+P/5P/k/+L/4v/j/+P/5P/n/+f/5//o/+f/5v/l
/+T/5f/m/+f/6P/m/+f/6P/o/+j/5//m/+b/6f/n/+v/7v/o/+b/5f/k/+P/4//k/+T/
4v/i/+L/4v/h/9//3//h/+b/5v/l/+T/4f/h/+D/3//h/+H/4v/i/+H/4P/h/+D/3//f
/+D/4P/h/+T/4//i/+H/4P/i/+P/4//k/+L/4//k/+X/5v/n/+n/6v/o/+n/6f/n/+b/
5v/m/+b/5P/i/+D/3P/c/9r/2v/b/93/3f/b/93/4f/h/+H/4f/f/9//3v/b/9n/2f/Z
/9n/1f/V/9X/1f/W/9f/2f/b/9n/1//Z/9n/2f/Z/9n/2v/Z/9n/2f/Y/9r/2v/a/9r/
2f/Y/9j/2f/Z/9j/2P/Z/93/3//d/9z/3v/e/+X/8P/7/wQACAAKABAAEwATABUAGAAe
ACoAMQAgAPD/pf9e/zX/Gv8G/wX/Cv8G/wT/Cv8P/xb/Jv82/0f/Yf96/4r/mf+m/7D/
vv/M/9H/0v/S/9X/1v/Y/9r/3f/e/9//4//l/+b/5v/m/+f/6P/p/+v/7v/v/+//7f/t
/+//7//u/+//7//w//H/8v/2//r/+f/6//z//P/+////AAAAAAUABgAIAAsADgATABcA
GQAdAB8AIgAmACoALQAyADgAOQA6ADwAOwA8AEEAQwBFAEcARwBIAEkASABHAEYAQgBD
AEQAQwBCAD4APQA6ADQAMQAxAC8AKwAoACUAIgAfABsAFgAQAA0ACgAFAAEA///5//X/
8//w/+7/6//q/+f/4//f/97/3P/d/9r/2P/X/9n/2P/W/9T/0f/P/83/zP/M/83/zP/N
/83/zf/N/83/zf/M/8z/zf/N/8z/zP/M/8r/yv/K/8v/zf/O/87/zv/K/8n/yP/F/8r/
zf/Q/9X/0//R/8//zv/O/9D/zv/O/8//z//P/8//0v/U/9X/1P/T/9P/0v/S/9T/1f/W
/9j/1f/U/9P/0v/T/9T/1f/W/9b/1//Y/9j/2v/Z/9j/2P/X/9P/1f/W/9T/1P/V/9b/
1f/V/9b/1v/T/9L/0f/Q/9H/z//P/9H/0//S/9D/zv/K/8v/zP/O/87/zv/O/83/zf/M
/8z/zP/N/87/z//S/9P/1f/W/9P/0//S/8//z//O/83/zP/K/8r/yv/I/8b/xP/E/8X/
x//H/8X/x//J/8n/yf/J/8j/x//F/8H/wf/B/8H/wf/B/8P/xf/H/8j/yf/L/83/y//J
/8v/y//M/83/zv/Q/9L/0//U/9T/1P/U/9T/1P/U/9T/1f/X/9f/1v/W/9f/1//X/93/
4P/e/9z/4//s//H/+P8CAAgADgAXABsAHQAkADYATgBXAEwAKgDv/6r/c/9Q/zr/Mf8y
/yr/Hv8a/yP/Lv80/z7/Uf9t/4b/mP+p/7r/yP/W/97/4f/g/+L/5f/m/+j/7P/v//D/
8f/1//f/+P/4//j/+f/6//v//P/+//7//f/+////AgADAAIAAwADAAQABQAGAAoADgAP
ABIAFgAYABgAGQAaABoAHwAgACIAJQAoAC0AMQAzADcAOQA8AEAARABHAEwAUgBUAFYA
WQBZAFsAYQBkAGcAaQBpAGoAawBtAG0AbQBqAGsAbABrAGoAZwBnAGUAYABaAFkAVgBR
AE4ASwBIAEUAQAA8ADcANQAuACkAJQAjAB4AGQAWABIACwAHAAUAAQACAP/////+//z/
+P/1//P/9f/0//L/8P/u/+3/7P/s/+7/7//u/+//7f/t/+3/7f/r/+r/6v/r/+3/7P/s
/+z/6v/q/+r/6//t/+7/7v/u/+//7//v/+3/7P/r/+r/6//t/+3/7f/u/+7/8P/u/+7/
8f/x//H/8f/w//D/7//s/+z/7f/t/+7/8f/x//H/8v/y//L/8v/y/+//7v/t/+z/7//x
//P/9P/y//H/8P/w//L/7//y//T/8f/w//D/8P/w//H/8//0//H/8P/v/+7/7//t/+3/
7//w//D/7//u/+z/7f/t/+3/7f/r/+j/6f/q/+v/7P/u/+//7//w//D/8f/y//P/9v/3
//n/+v/5//n/+P/1//X/9P/z//L/8v/y//L/8P/w/+7/7v/v//H/8f/v//H/8v/x//D/
7//t/+3/7P/p/+r/6//s/+3/6f/p/+n/6f/q/+v/7f/v/+//7f/v/+//7//v/+//8P/v
/+//7//u/+7/7v/u/+7/7//u/+7/7//s/+r/6f/p/+//7//v//L/8v/2//3/AAAFAAoA
EgAYABwAIwApADMAQgBWAGYAbQBaAC4A8f+0/4P/ZP9Y/1P/SP84/zD/MP83/zz/RP9Y
/3X/jf+g/7b/yf/S/9z/5v/q/+//9P/1//f/9//4//z///8AAAEAAgADAAMAAgAEAAUA
BgAHAAkADAANAA0ACwALAA0ADQAOABEAEwAWABgAGAAbAB4AHgAgACMAJAAnACkAKwAs
AC0ALgAwADMANwA9AEIARQBJAEsATgBSAFIAVQBaAGAAZgBoAGsAawBuAHMAdQB3AHgA
eQB7AH0AewB7AHsAeAB6AHoAeAB2AHUAdQBzAG4AaABnAGQAXwBcAFkAVgBTAE4ASgBF
AEMAPAA3ADMAMQArACcAJQAiAB4AGwAaABcAEwAPAA4ADAALAAgABgAFAAUABAACAAAA
///9//v/+v/5//n/9//3//n/+f/5//n/+v/6//v//f/8//r/+f/4//n/+v/7//3/+//8
//z//P/7//v/+//5//v/+//7//3//v///wAAAgD//wAA/f/8//3//f/9//3///8AAAAA
/v8AAAEAAQACAAIAAQAAAAAAAgACAAIAAgABAAAA///+////AQADAAQABAADAAIAAgAA
AP3/AAACAAAAAAABAAIAAAD//////v/+//7//v/+/////f/9////AQAAAP7//P/6//v/
+//7//n/+f/6//r/+v/6//z//P/5//z/+f/4//f/9v/5//v//P/+//7///8AAAEAAQAB
AAIAAgAEAAUABQADAP///v/9//z//v/+//7//P/6//j/+P/5//v/+//5//v/+//7//v/
+//9//3//P/5//n/+f/5//n/9//3//f/9//2//X/9f/1//X/8//1//X/9f/1//X/9v/3
//f/9//2//b/9v/2//b/9f/0//T/9f/z//L/8v/z//X/+//7//7//v/+////BgARABwA
IgAkACgALQAxADcAPgBEAFQAYwBcADQA8f+u/4X/av9U/0v/Rv88/zj/QP9D/0T/SP9S
/2f/g/+a/6r/u//K/9b/4v/q//H/+P/4//v//P/+/wAAAwAEAAUABQAHAAgACAAKAAsA
DAANABEAFAAVABUAEwATABUAFQAVABcAGAAaABwAHAAfACIAHgAeAB8AHgAlACkALQAw
ADIAMgAzADUANgA7AD8AQQBEAEUARwBKAE4AUQBWAFwAXwBgAGIAYQBkAGkAawBtAG0A
bQBuAG8AbQBtAG0AagBqAGoAaABmAGcAZwBlAGAAXgBdAFoAVQBTAE8ASwBHAEQAQAA7
ADkAMgAtACkAJwAkACEAIAAeABoAFwAWABMAEwAPAA4ADAALAAgABgAFAAQAAgD///z/
/f/9//3//v/8//v/+P/3//f/9//3//f/+f/4//j/+f/7//r/+v/6//n/+P/3//f/9//4
//j/+P/3//f/9//1//n/+f/5//v/+f/5//n/+v/8//7//P/8//v/+//7//v/+//8//z/
+v/9////AAACAAAA///+//7///8AAAEAAgABAAAA///+//7///8AAAAAAQABAAEAAgD/
//v//f/+//z//P/9//7/+v/5//n/+P/5//r/+//8//n/9//3//n/+v/6//n/+P/4//n/
+f/5//X/9f/2//b/9v/2//b/9//3//b/9v/4//n/+v/7//v/+//8//z//v///////f/4
//b/9P/y//X/9v/3//b/9P/y//L/8//x//H/7//x//X/9f/1//X/9f/1//T/8f/v/+//
7//v/+3/7f/t/+3/7f/t/+7/7//v/+3/7//v/+//7//v//D/7//v/+//7v/u/+7/7v/u
/+//7v/u/+//8f/w//D/8f/t/+v/7//y//T/+P///wYADQASABQAGgAiACcALwA9AEQA
UABeAGMATAAWANP/nv93/1j/Tv9P/0j/Ov80/zT/N/9A/07/Xv9z/4v/ov+0/7//yv/a
/+L/5v/r//D/8v/1//b/+P/6//3//v///wEAAwAEAAQAAgADAAQABQAJAAwADQANAA0A
DQAPAA8ADQAPABAAEgAUABQAFwAaABcAGAAaABoAHwAhACMAJAApACoALAAvADEANQA4
ADkAPgBBAEUASgBMAE8AVABaAFwAXgBhAGEAYABlAGcAaQBqAGsAbQBvAHEAcQBxAG4A
awBqAGcAZABkAGUAZABgAF4AXQBaAFUAUABLAEYAQQA/ADwAOAA3ADIALQApACcAIgAd
ABoAFgASAA8ADgALAAsABwAGAAQAAgD+//v/+f/5//j/9v/0//b/9f/0//T/9f/1//P/
8//z//P/8//z//L/8P/v/+//7//u/+7/7v/w//D/8P/x/+//8P/w//D/7//v/+//7f/t
/+3/7f/v/+//7//v//D/8v/0//L/8v/x//H/8f/x//L/9P/1//T/8v/z//P/9P/1//X/
9f/2//T/9P/0//T/9v/2//b/9v/1//X/9f/0//b/9f/0//T/9v/z//b/+P/2//b/9//4
//T/8//z//L/8v/y//L/8v/z//X/9f/1//L/8P/w//D/8P/0//X/9f/2//b/9//4//n/
+f/5//r/+v/5//n/+P/1//X/9P/z//L/8v/y//L/8P/w/+7/7v/v//D/8f/w//P/9P/z
//L/8f/w/+//7f/p/+r/6//s/+3/7f/t/+3/7f/s/+v/6//r/+3/6//t/+3/7P/r/+r/
6v/t/+3/7f/s/+r/6v/q/+r/6//q/+r/6//t/+z/7P/t/+n/6//p/+j/7P/w//P/+v8D
AAwAEgASABgAHwAlAC8APABQAGIAaQBaADIA9/+6/4n/aP9a/1X/TP86/y7/Kv8r/y7/
Ov9S/2//i/+g/7D/v//M/9j/4v/q/+//8P/w//P/9P/2//b/+f/6//v//v8BAAMABAAG
AAcACAAJAAgACgAKAAkACwALAA0ADQAOABEAEwAWABYAFgAZABwAGgAcAB8AIAAjACUA
JwAoAC0ALgAwADMAOAA9AEEAQwBFAEcASgBOAFAAUwBYAF4AYgBkAGcAZwBnAGsAbABt
AHAAcQBzAHUAdQB1AHUAcgBwAHAAbgBsAGkAaQBnAGIAXABbAFgAUwBQAE0ASgBHAEQA
QAA7ADkAMwAtACgAJQAjAB8AHQAaABYAEwASAA8ACwAHAAYABAAEAAIAAQABAP7//P/5
//b/9//3//f/+P/5//n/9//3//T/8//y//H/8v/y//P/9f/1//T/9P/0//L/8v/y//P/
8//0//T/9P/2//f/+P/3//n/+f/5//v/+//7//v//P/8//7//P/8//z/+//6//n//P/+
/////v/9//3//P/8//3//f/9//7//v/+//7//v///wAAAQACAAAAAQACAAIAAgABAAAA
AAD+//v//v8AAP//AAACAAQAAgABAAEAAAD9//z/+//6//r/+f/6//3//v/+//3//P/6
//j/+f/6//v//P/+//////8AAP7///8AAAEA/////wAAAAACAAMAAwABAAAAAAAAAAAA
/P/6//j/9P/2//b/+P/7//3//f/7//3//v/9//z/+//9//3//P/5//X/9f/1//X/9f/1
//X/9f/y//H/8f/x//H/7//x//H/8//1//f/+v/6//n/+P/2//b/9v/2//b/9P/y//H/
8f/y//L/8//1//P/8//1//b/+v8AAAMABgALABQAGgAgACQAKQAvADcARABYAGwAdQBm
ADoA+//C/5X/dv9o/2X/WP9G/z7/Pv8//0L/Tv9i/3v/kf+k/7j/x//S/+D/6v/w//f/
/P/8//3//P/8/wAAAwAEAAUABwAJAAoACgAMAA0ADgAPABEAFAAVABUAEgARABIAEQAT
ABUAFgAYABgAGAAbAB4AIAAiACUAJgAnACkAKwAsADAAMgA1ADkAPABBAEUARwBKAEsA
TQBQAFQAVwBcAGIAaABqAG0AbQBxAHcAegB9AHwAewB7AHsAegB5AHgAdAB2AHYAdABy
AHMAcwBxAGwAagBpAGYAYQBcAFcAUgBNAEsASABEAEMAQAA7ADcANQAuACkAJgAiACIA
IQAiACEAHAAVABEADAALAAgABgAFAAgACAAHAAYABQADAAEAAAD//////f/9//3//f/9
//3////+//7////+//z/+//6//z//P/8//3//f/+//7//v/+////AAD///7//f/8//3/
/f/9//3//v8BAAQAAwAEAAQAAwACAAEA//8AAAAA/v8AAAEAAQACAAEAAQABAAIAAwAE
AAUABgAEAAQABAAEAAQABQAGAAYABQADAAEAAAAAAP3/AAACAAAAAAABAAIAAwADAAQA
BAAAAP7//P/6//v/+//9/wEAAgAEAAEA/P/8//7//v/+//7/AgADAAMABAAEAAUABgAH
AAUABQAGAAYACAAJAAkABwAFAAQAAwACAAIAAgACAAAA/v/8//z//f///////f///wAA
///+//3//v///////f/7//v/+//7//f/9//3//f/+P/5//v//f////3///////7//f/8
//z//////////v/+//7//v/+//3//P/8//3//P/6//n/+f///wEA///+/wQABgAHABAA
HQAkACgALAAwADMANwA/AEoAWgBoAGUARgAMAMf/lP9z/1z/VP9T/0r/Qv9E/0L/Pf9C
/1D/Zv9//5n/sv/C/8v/1P/i//D/8v/3//z/+//9//3//v8BAAUABwAJAAsADQAOAA4A
DgAPABAAEQARABQAFQAVABcAFwAZABkAFwAZABoAHAAdAB4AIgAmACMAJAAmACYAKgAt
ADAAMgA0ADQANQA3ADoAPwBDAEUARwBJAEwAUABRAFMAVwBcAGIAZABnAGcAZgBrAG0A
bwBvAG8AcABxAG8AbwBvAGwAbABsAGoAaABmAGUAYgBcAFkAWQBXAFMATwBLAEcAQwBB
AD4AOgA5ADIALQApACcAJQAhAB8AHAAWABMAEgAPAA4ACwALAAoACwAIAAYABQADAAIA
AAD+/wAA///+//7//f/9//v/+//7//v/+//7//3//P/8//3/+//6//r/+v/6//r/+v/7
//v//P/8//z/+//7//v/+f/7//v/+//9//z/+//6//r/+//+//3//v8BAAEAAQABAAAA
AAD///z//P/9//3//v8AAAEAAgAEAAIAAgACAAIAAgACAAIAAgACAAMABAAEAAUABQAF
AAYABAABAAQABgAFAAQABAAEAAIAAQABAAAA//8AAAEAAgABAP//+//6//z//v8AAAIA
AwADAAIAAgAEAAUABgAHAAYABQAFAAQABQAHAAgABwADAAIAAQAAAAEAAgADAAIAAAD+
//7//////////f///wMAAwADAAMAAgABAP//+//7//v/+//7//n/+f/5//n/+v/7//3/
///+//v//P/7//v/+//7//z/+//7//v/+v/8//z//P/8//v/+v/6//v/+f/4//j/+f/9
//n/+f8AAAQABgANABgAHwAiACgALAAoACsAMwA5AEQAUgBcAFcAQAAMAMX/jP9r/1L/
RP9F/0T/Pv88/z7/P/9I/1b/Zv99/5P/pP+2/8f/1P/e/+j/8P/3//7/AAADAAQABgAF
AAcABwAHAAsADQAOAA4ADgAPABAAEQAWABoAHAAdABwAGwAcABsAGwAdAB4AIAAeAB4A
IQAkACQAJgApACoALQAvADEAMgAzADQANgA5ADoAPwBDAEUARwBJAEwAUABTAFcAXQBk
AGcAaABqAGkAawBxAHQAdwB1AHUAdgB3AHkAeQB5AHYAdgB2AHQAcgBwAG8AbABmAGQA
YwBgAFsAWABVAFIATwBLAEYAQAA9ADsANwA0ADMALgApACYAIgAgAB0AHAAZABkAFQAU
ABIAEQAOAAwACwANAAwACgAIAAYABQAEAAQABQAFAAMAAwAFAAUABQAFAAMAAgACAAMA
AQAAAAAAAAACAAIAAgADAAMABAAEAAQAAQABAAEA//////////8BAAMAAwADAAQABAAG
AAQABAAHAAcABwAHAAkACgAKAAgACgALAAsADAAMAAsACgAKAAwADAAMAAwACgAKAAoA
CgAMAA0ADgAOAA4ADQAMAAwADAAJAAwADgANABAADgAKAAwADAAMAAwADAAQABEAEQAS
ABIAEwAUABUAFAATABMAEgATABUAFgAVABMAEgARABAADwAOAA0ACgAMAAoACgALAAoA
CQAGAAcACwALAAsACwANAA0ADAAJAAUABQAFAAUABAAFAAYABwAGAAUABQAFAAYABQAI
AAkABgAFAAQABAAHAAcABwAGAAgACAAIAAgABgAEAAMAAwAFAAQABAAFAAUAAQAFAAgA
BAAGABEAGgAjACwAMgA0ADYAOQA/AE0AXAByAIAAewBYABwA2f+i/3v/Zv9i/13/UP9C
/0D/Rv9L/1T/Yv94/5H/rf/G/9b/4//w//j//v8CAAMABAAEAAcACAAKAA4AEQASABMA
FAAVABUAFAAXABkAGwAdAB0AIAAhACEAIgAjACYAJwAmACcAJwAoACgAKAArAC4ALwAy
ADYAOAA5ADsAPQA+AEMARABGAEkATABRAFUAVwBcAF8AYwBoAGoAbQByAHgAewB8AH4A
fQB/AIUAiACLAIoAiQCJAIkAigCLAIwAigCKAIoAiACGAIQAgwCAAHoAeAB3AHQAbwBp
AGUAYQBdAFkAVABOAEsASABDAD8APQA7ADcANQAyADAALQAsACkAJgAhAB8AHAAZABYA
FAATABUAFAASABAAEgARABAAEAANAA0ACwALAAkACQAJAAkACwAKAAoACwANAAwADAAM
AA4ADgAOAA8ADwAQABAAEAAMAAsACgAHAAwADQAOABEAEQARABEAEgAPABAADQAMABAA
EQASABMAEgASABEADgAOAA8ADwAQAA8ADwAPABAAEAAQABAAEAASABIAEgASABIAEwAU
ABQAEgARABAAEAASAA8AEgAUABEAEAAQABAADwAPABAAEAAOAAwADAAMAAwADAAMABAA
EQARABIAEAARABIAEwAVABUAFgAWABcAGQAaABkAFAASABAADgAPABAAEQAQAA8ADAAL
AAsADgAPAA4AEQASABEAEAAPAA0ADQAMAAkABwAHAAcABwADAAMAAwADAAUABQAGAAcA
CAAHAAoACwAJAAkACQAKAAkACQAJAAgABgAGAAYABgAGAAYABwAJAAkACAAIAAkABwAF
AAcACgAOABQAGwAgACMAJgAuADIAMgA7AEkAVQBkAHwAjACDAGAAJADl/7L/kf9+/3b/
a/9a/07/TP9Q/1P/Wv9u/4b/mf+t/8T/1P/h//D/+v/+/wAAAwAIAAwADwAQABIAFAAX
ABgAGQAZABsAHAAcABsAGwAbABsAGwAeAB8AHwAgACEAJAAlACcAKQAqACwAKgAqAC0A
MAAxADQAOAA6AD8AQQBDAEQARgBGAEcASQBNAFMAWABbAF4AXwBhAGQAZgBpAG4AdAB5
AHwAgACBAIAAhQCHAIkAhwCHAIgAiQCLAIsAiwCIAIYAhgCEAIIAgQCBAH8AegB0AHMA
cABrAGUAYQBdAFkAVgBSAE0ASwBGAEEAPQA7ADkANQAzADAAKgAlACIAHQAdABsAHAAc
ABsAGAAWABUAEgAQAA0ACgAKAAkACAAIAAUABQADAAMABwAJAAsADQALAAoACgALAAgA
BgAFAAQABwAIAAkACwANAA4ADgAOAA0ADQANAAsADQANAA0ADwANAA0ADQAOABAAEgAQ
ABAAEAAPAA4ADQALAAwADAAKAAsADQAOABAAEwATABMAFAASABIAEgASABIAEgASABIA
EAARABIAEgAVABUAFQAWABMADwARABIAEQAQABAAEAANAA0ADgAOAA0ADgAPABAADQAL
AAsADQAMAAwACQAIAAkACgALAAwADQANAAwADAANAA8AEQATABMAEwAUABQAFAAVABUA
EwARABAADwAOABAAEAAQAA4AEAAOAA4ADwAPAA8ADQAPABMAEwATABMAEwATABIADwAM
AAsACgAJAAcABwAHAAcACQAJAAoACwAJAAcACQAJAAsACwALAAwACwALAAsACgAKAAoA
CgAKAAsACgAKAAsACwAKAAoACwARAA8ADwAQAAwAEAAXAB4AKQA0ADoAPAA+AEEARQBP
AFgAaAB2AH0AdABKAAMAwv+Z/3z/av9r/2b/WP9Q/1T/V/9Y/2D/cv+J/6P/vP/O/9//
8P/4/wAACgANAAwADgARABIAFAAWABkAGgAbAB0AHwAgACAAIgAjACQAJQAkACYAJgAl
ACcAJwApACkALAAvADEANAA0ADQANwA6ADoAPAA/AEAAQgBDAEQARABHAEgASgBNAFIA
VwBbAF0AYABhAGMAZgBrAG8AdQB8AH0AfgCAAH8AgACFAIcAiQCMAI0AjwCRAI0AiwCJ
AIQAhwCIAIcAhgCHAIcAhQCAAHwAewB4AHMAbQBpAGUAYQBgAFwAVwBVAFEATQBKAEkA
RQBBAD8APAA7ADkAOQA3ADMALwAuACwAKQAmACQAIwAmACYAJQAkACIAIQAgACAAHQAd
ABsAGwAeAB8AIAAhAB4AHAAbABsAHAAcAB0AHgAcABwAHAAdAB0AHgAeAB4AHgAfACAA
HwAfAB8AHwAhACEAIQAhACIAHwAgAB0AHAAgACEAIgAjACMAJAAkACIAIgAjACMAJAAm
ACcAKAAqACgAKAAoACgAKAAoACgAKAApACsALQAuACwAKwAqACoAKwApAC0AMAAvAC4A
LgAuACwAKwArACoAKgAqACoAKgApACcAJwApACsAKgAoACYAKAApACkAKQAqACsALQAu
ADAAMAAyADIALwAvADAAMAAwADEAMQAyADAALwAvAC8AMAAwADAALwAsACwALAAsAC4A
LgAwAA==
         </WaveFormData>
      </LeadData>
      <LeadData>
         <LeadByteCountTotal>10000</LeadByteCountTotal>
         <LeadTimeOffset>0</LeadTimeOffset>
         <LeadSampleCountTotal>5000</LeadSampleCountTotal>
         <LeadAmplitudeUnitsPerBit>4.88</LeadAmplitudeUnitsPerBit>
         <LeadAmplitudeUnits>��V</LeadAmplitudeUnits>
         <LeadHighLimit>2147483647</LeadHighLimit>
         <LeadLowLimit>268435456</LeadLowLimit>
         <LeadID>V4</LeadID>
         <LeadOffsetFirstSample>0</LeadOffsetFirstSample>
         <FirstSampleBaseline>0</FirstSampleBaseline>
         <LeadSampleSize>2</LeadSampleSize>
         <LeadOff>FALSE</LeadOff>
         <BaselineSway>FALSE</BaselineSway>
         <ExcessiveACNoise>FALSE</ExcessiveACNoise>
         <MuscleNoise>TRUE</MuscleNoise>
         <LeadDataCRC32>364733445</LeadDataCRC32>
         <WaveFormData>
8v/y//L/8v/0//T/9P/0//L/8v/y//L/8//0//X/9v/0//T/9P/0//T/9P/0//T/9v/2
//b/9v/1//T/8//y//P/9P/1//b/9f/0//P/8v/z//T/9f/2//b/9v/2//b/9v/2//b/
9v/3//j/+f/6//f/9v/1//T/9v/2//b/9v/5//r/+//8//r/+P/2//T/9P/0//T/9P/z
//L/8f/w//D/8P/w//D/8v/y//L/8v/w//D/8P/w//D/8P/w//D/7v/u/+7/7v/u/+7/
7v/u/+z/7P/s/+z/7P/s/+z/7P/r/+r/6f/o/+r/7f/v//X/8//0//b/9v/5//r/+v/6
//r/+f/6//r/+P/4//n/+f/4//j/+f/5//n/+P/3//f/9//2//X/9f/z//L/8f/w//L/
8f/x/+//7P/q/+j/6P/m/+X/5f/l/+T/5P/k/+T/5P/k/+P/4//k/+T/5P/k/+T/5P/k
/+T/4f/h/+H/4v/j/+P/4v/l/+P/4//i/+L/4P/k/+b/5f/l/+f/5f/m/+n/7v/z//v/
AAAGABIAKABBAF0AgACkAMIA2ADVALQAiwBjADgACADb/7f/mf+B/3b/dP94/37/i/+a
/6z/u//G/8//2P/e/+H/4f/k/+X/5f/l/+b/6P/r/+7/7//w//H/8//z//X/9f/1//b/
9v/2//n/+v/6//r/+//+/////f8AAAEAAgADAAQABQAIAAcACAAKAA0AEAARABQAFQAa
ABwAHwAhACUAKgAtADEANQA3ADkAPQBAAEMARwBNAFMAVwBXAFkAXQBgAGQAZgBnAGgA
agBsAGsAaQBnAGUAZwBnAGUAZQBkAGMAYwBhAF0AWwBYAFQATQBLAEgARQBBADwANgAx
AC4AKwAoACUAIQAdABoAGAAUAA8ADAAJAAgABQADAAEA/f/7//r/+P/4//f/9v/1//X/
9f/0//T/8P/w//D/7v/u/+7/7v/u/+z/7P/s/+3/7//u/+7/7v/t/+3/7f/u/+3/7v/v
/+//7f/s/+z/6//u/+//8P/y//L/8v/z//P/8f/x//H/8f/v/+//7v/u//T/9f/2//b/
8//y//H/8//1//T/9P/1//X/9v/2//f/9v/1//T/8//x//H/8//z//P/8f/w/+//8v/z
//b/9//0//T/9P/0//H/8f/y//L/8f/z//X/9//1//T/9P/0//T/8//w/+7/7P/u/+7/
7f/q/+z/7P/r/+v/7//x/+//7P/s/+v/6P/n/+r/6//s/+7/7//u/+7/6P/n/+v/7f/w
/+//7v/t/+z/6//r/+//7//x//T/9f/3//X/9P/z//P/9f/3//j/+P/4//n/+f/2//b/
9//3//X/9v/1//X/9f/x/+//7v/s/+7/8P/y//T/8f/x/+//7P/o/+b/5v/m/+X/5f/l
/+T/5P/k/+T/5P/m/+X/5f/m/+j/6P/o/+j/5v/m/+b/5f/j/+P/5P/k/+P/4f/j/+P/
5P/k/+X/5v/m/+T/5f/p/+3/7f/s/+v/8P/7/wUACAAKABIAJgA9AFMAcgCWAKwArgCX
AHAARQAfAPr/2P+7/5n/ff93/3T/bv9s/3L/g/+Y/6z/u//E/8v/1P/a/+H/5f/o/+v/
7P/t/+//8v/z//b/9//4//n/+//7//3//f/9//7//v///wEAAQAAAAEAAQADAAMAAQAE
AAUABgAHAAgACQAMAA4AEAATABcAGAAZABwAHQAhACQAKAArAC4AMgA0ADcAOQA7AD0A
QQBEAEcASwBRAFMAVwBXAFkAXgBiAGcAagBpAGgAaABoAGgAZwBmAGUAZgBnAGYAZwBi
AF8AXQBZAFYAVQBTAFAARwBFAEIAPwA8ADgAMwAvACkAJQAhAB0AFwATABAADgANAAkA
BwAFAAQAAQD///3//P/7//v/+v/8//v/+v/5//X/9f/0//T/9P/0//T/8v/v/+7/7f/s
/+7/8P/y//X/8v/w/+//7v/t/+3/7f/u//H/8v/z//P/8f/w//D/7//v/+//7//w/+7/
7v/v/+//8f/x//H/8f/y//P/8//0//v/+//7//r/+f/4//f/+f/7//r/+v/7//r/+v/5
//n/+f/5//n/+f/7//v//f/9//3/+//6//n/+v/7//7////7//r/+f/4//f/9//4//j/
9f/1//X/9f/1//T/9P/0//n/+f/3//b/8//0//P/8f/x//T/9f/1//P/9f/1//H/8f/y
//L/8P/0//r/9//2//X/9P/z//P/9//3//X/9v/1//X/+f/6//v//f/7//3//v/+//7/
//////z/+v/7//v/+f/4//f/9//3//j/9//3//b/+P/4//j/+P/1//X/8//w//D/7v/u
/+7/7P/r/+r/6P/p/+r/6//s/+v/6f/o/+j/6P/o/+j/6P/m/+b/5v/l/+b/5//p/+r/
6f/n/+n/6f/o/+b/5f/k/+j/6v/n/+X/4//j/+j/7f/2////AwAGAA4AFgAgAC8APwBY
AHoAmACsAKMAegBHACEAAADY/7f/m/97/2P/XP9Y/1r/Zv9z/37/kv+p/7b/vf/G/8z/
1f/f/+L/4f/i/+P/5f/o/+j/6v/q/+r/7P/v//D/8//x//H/8v/y//L/9f/2//b/9//3
//n/+f/2//j/+P/4//z//v8AAAQAAwAEAAYACQALAAsADQANABEAFAAYABsAHwAkACcA
KwAuAC8AMAAzADcAOwBAAEcASgBNAEwATQBPAFIAVgBYAFkAWgBcAF4AXgBdAFwAWwBd
AF0AWwBbAFgAVQBTAE8ATgBNAEsASABDAEEAPgA7ADUAMAAqACUAIQAdABkAFQARAA0A
CgAIAAMA///9//v/9//z//D/7f/t/+v/6v/o/+r/6f/o/+f/4//h/97/3P/d/97/3//e
/+D/4P/g/+D/3//e/93/3f/b/9r/2v/a/9r/2//c/97/3//g/+H/4f/f/9z/2v/X/9r/
3f/g/+T/4P/e/93/2//b/9v/2//b/9z/3f/d/97/5f/l/+X/5P/h/+D/3//h/+T/5P/l
/+f/5P/k/+P/4//k/+X/5v/n/+f/5//p/+n/6f/n/+b/5f/k/+P/5P/j/+T/5P/k/+T/
5f/l/+b/5v/i/+H/4P/f/+H/4P/g/+D/4f/h/9//3v/a/9z/3v/g/+D/4P/g/9//3f/f
/93/4P/i/+L/4//n/+j/6f/r/+j/6f/p/+j/6v/r/+v/6P/o/+n/6f/n/+T/4//j/+P/
4v/h/+H/4P/i/+L/4v/i/+D/3//c/9j/1v/U/9T/1P/U/9X/1v/W/9T/1P/U/9T/0//R
/9D/0P/S/9L/0v/S/9T/1P/U/9P/0v/R/9H/0P/Q/8//0v/T/9P/0v/S/9L/0P/Q/9X/
1//R/8v/zv/T/9L/1//h/+j/8v8CABAAHQAzAFIAdACUAK4AtwCqAIcAXQAyAAYA3f+7
/5n/df9c/1b/Wv9c/2P/cv+G/5n/pv+x/77/yP/P/9P/1P/R/9H/0f/S/9T/1f/Y/9n/
2v/d/9//3//h/+P/4//k/+T/5P/n/+j/6P/o/+n/7P/t/+r/7P/s/+z/7f/u/+//8v/0
//b/+f/9//3//f//////BAAGAAkACwANABIAFQAZAB0AHwAhACUAJgApAC0AMwA3ADsA
OwA9AEEARABIAEoATABMAE0ATgBRAFEAUQBRAFMAUwBRAFEAUQBPAE4ASwBFAEMAQAA8
ADYANQAzADEAKwAmACAAGwAXABMADwALAAUAAQD+//z/9v/x/+7/6//q/+n/6f/p/+X/
4//i/+D/3v/d/9z/2//X/9f/1v/W/9f/2P/Z/9j/2P/Y/9j/2P/X/9b/1f/V/9f/1v/W
/9b/1//X/9f/2P/Z/9r/2//b/93/3P/c/9v/2v/Z/9j/2P/a/9r/2//b/93/3f/d/93/
3f/d/9z/3P/e/93/3P/a/9r/2v/a/93/3//e/97/3//f/+D/4P/h/+D/3//e/93/4P/h
/+T/5f/j/+H/4P/f/+H/4f/j/+P/4f/g/9//3v/g/+H/4//k/9//3//f/9//3//e/97/
3v/h/+H/3//e/9r/3P/c/9v/2//Y/9j/2f/a/9v/3P/d/93/4f/h/+L/5P/k/+X/6f/q
/+v/7f/s/+3/7f/s/+z/7f/t/+r/6//t/+7/7f/r/+n/6P/n/+j/5//n/+b/5v/m/+b/
5v/k/+P/4P/c/9z/3P/e/+D/3v/d/9z/2v/c/9z/3P/c/9z/2//b/9z/3P/c/9z/3P/c
/9z/3P/b/9n/2f/a/9r/2//Z/9v/2//a/9j/1//W/9z/2v/Z/9n/2f/d/9z/2//c/+P/
6//y//r/BgAYAC8ASwBqAI4AsADGAMkAtgCTAGkAPAASAOn/wf+b/3v/bP9q/2z/cP99
/5L/pP+v/8D/zf/S/9b/2//d/97/4f/h/+H/4v/k/+f/6v/r/+z/7P/t/+z/7f/t/+3/
7v/u//L/9f/2//b/9P/z//T/8//0//j/+v/8//3//v///wIAAwAEAAYACQAMAA0AEAAR
ABQAFgAZABsAIAAmACoALwAxADMANQA5ADwAPwBDAEkATgBTAFQAVwBaAFwAXwBgAGMA
ZABmAGgAaQBpAGkAaQBrAGsAaQBpAGcAZQBkAGEAXQBbAFgAVABOAE0ASwBJAEUAQAA6
ADUALwArACcAIwAfABsAGAAWABMADwANAAsABwADAAAA/f/7//n/+P/2//b/9f/0//P/
8P/v/+3/7P/s/+z/7P/q/+r/6v/q/+r/6//s/+3/7//u/+z/6//q/+r/6//s/+7/7f/u
/+//7//v/+7/7v/t/+//7//v//D/8f/y//T/9f/y//H/8P/v//H/8f/w//D/8//z//P/
8v/0//T/9P/3//b/9P/z//P/9f/2//b/9//1//X/9f/1//f/9//5//n/+f/3//b/9f/1
//X/9//3//j/+P/4//j/9v/1//X/9P/y//P/9P/1//X/9P/0//T/9//3//X/9P/y//T/
9P/z//L/9P/0//P/8v/1//b/8//z//j/9P/y//D/7v/w//H/9v/3//b/+P/4//n/+v/6
//r/+//9////AAAAAAAAAQABAP7/AAABAAEA///9//v/+v/5//n/+f/6//r/+f/4//f/
9v/2//f/9v/0//P/8v/z//T/8f/x//H/8P/t/+z/6//q/+r/6f/p/+r/6v/q/+r/6v/s
/+z/7P/r/+v/6//s/+z/6f/n/+n/6f/p/+j/6P/o/+j/7v/v/+//7f/t/+z/7f/0//3/
AwAGAA4AGAAmADkATQBiAIYArADEAMkArgCDAF8APgAUAOn/w/+f/4n/gv9+/3j/ev+D
/5L/pv+1/77/yf/U/97/5f/r//L/9f/0//P/8//0//f/+v/7//z//P/9//z//f/+////
AQACAAYACQAKAAoACAAHAAgABwAHAAoACwAMAA8AEAARABQAFAAUABUAFwAeACEAJgAp
ACoALAAvADEANAA4ADoAPQA/AEEAQwBHAEwATwBTAFkAWgBdAFwAXQBhAGQAaABqAGsA
bABuAHAAbwBvAG8AbwBtAG0AawBrAGsAaQBoAGUAYgBhAF8AXABVAFMAUABNAEgARAA/
ADsANQAxAC0AKQAnACMAIAAeABkAFQATABEAEAANAAsACQAHAAUABAACAAEA///9//v/
+//7//r/+v/3//b/9f/y//L/8v/y//L/8//0//X/9//3//b/9v/2//T/8//y//L/8f/y
//P/8//z//L/8v/x//L/8//0//b/9v/2//f/9//3//f/9//3//X/9f/0//T/9//3//f/
9v/5//r/+/////3//P/8//3/AAACAAMABQADAAEA///9//////8BAAEAAwABAAAA///+
//3//v/9//7//v/+//7//P/7//v/+v/4//n/+v/7//n/+P/4//j/+f/5//f/9v/1//j/
+f/5//X/8v/y//L/8v/y//L/8f/x//X/9f/2//j/+P/5//z//P/8//3//f///wAAAAD+
//3/+//2//n/+//8//v/+P/3//f/9//0//P/8//y//P/9P/1//b/9P/z//D/7P/s/+r/
6v/q/+n/6f/p/+j/5v/m/+b/5v/m/+X/5f/m/+b/5v/m/+b/5v/m/+b/5f/j/+P/5P/k
/+P/4f/j/+P/5P/k/+X/5v/g/+D/4f/j/+P/5//o/+v/7v/v//H//P8IABQAJgBDAFsA
dgCaALoAygDFAKgAgQBXACoA/v/b/7f/lf97/3D/bP9y/37/i/+W/6T/t//C/8X/zv/Y
/93/3//k/+f/5f/l/+b/6P/r/+7/7//w/+//8f/x//P/8v/x//H/8P/z//f/+f/6//n/
+f/7//v/+v/8//z//P/+/wAAAgAGAAYABgAHAAkADgAPABIAEwAYABoAHQAfACIAJgAo
ACsALwAxADMANwA6AD0AQQBHAEkATQBNAE8AUQBUAFgAWgBbAFwAXgBgAGMAYwBjAGMA
YgBhAF4AXQBdAFsAWgBXAFUAUwBQAEwAQwBBAD4AOwA6ADYAMQAtACcAIwAfABsAFgAR
AA0ACgAFAAEA///9//v/+f/4//f/8//x//D/7v/s/+v/6v/p/+j/6f/p/+r/6P/o/+j/
5v/o/+j/6P/o/+X/5P/j/+P/5f/k/+T/5P/j/+P/4//k/+X/5v/n/+f/5f/k/+T/4//h
/+H/4f/i/+T/5P/l/+X/5//n/+f/5//l/+X/5P/k/+j/5//m/+T/5f/m/+f/6//r/+r/
6v/r/+v/7P/s/+3/7f/t/+3/7f/r/+v/7f/t/+//7f/s/+v/7P/t//D/8f/w//D/8P/w
/+3/6//q/+j/5//n/+f/5//p/+r/6v/o/+b/5v/m/+b/5v/n/+f/6//r/+7/8P/w//H/
8v/y//L/8//y//P/8//y//L/8//z//D/8f/z//T/8//w/+//7//v/+//7//w//D/7//u
/+3/7P/q/+n/5v/i/+L/4v/k/+b/4//j/+P/4v/g/+D/4P/g/+H/4f/i/+T/4f/g/9//
3v/f/+D/4f/h/+D/3//f/97/3v/d/+D/4f/h/+D/4P/g/97/4v/d/9n/2//d/9z/3f/k
/+v/8f/0//7/DAAeADMASwBoAIwAsADIAM8AvgCbAHEASAAgAPX/zf+l/4H/bP9k/2T/
bv+B/5j/qv+1/8D/y//U/9j/3f/h/+b/4//l/+X/5v/o/+f/6v/r/+z/7//x//H/8//z
//P/9P/0//T/9//4//j/9//3//n/+f/5//z//f/+////AAABAAQAAwAEAAYACQAOAA8A
EgATABYAGAAbAB0AIgAoACwAMQAzADUANwA7AD4AQQBFAEsATQBRAFEAUwBWAFgAWwBc
AF4AYABjAGYAaQBpAGkAaQBmAGUAYgBhAF8AXQBcAFkAVABRAE0ASABEAEMAQQA/AD4A
OgA1ADEAKgAlACAAGwAYABUAEwASAA0ACQAHAAUAAAD9//v/+f/4//f/9//2//P/8f/v
/+3/7v/v/+//8P/u/+7/7v/s/+v/6v/p/+j/6f/q/+v/7f/r/+r/6v/q/+n/6f/p/+r/
6f/q/+v/6//s/+z/7f/t/+3/7f/t/+7/7v/u/+//7//v/+//7//v/+3/7f/s/+z/8//z
//P/8v/x//D/7//x//P/8v/y//P/8//0//T/9f/3//f/9//3//f/9//5//n/+f/3//b/
9f/z//P/9f/1//X/9v/3//j/9v/1//X/9P/v/+//7//v//H/8P/w//D/8//z//H/8P/u
/+7/8P/w//D/8P/x//H/9f/1//T/9v/2//f/9v/2//b/9//5//v//P/8//7///////z/
+P/3//X/8f/y//P/9f/3//j/9//3//b/9P/0//T/9P/0//X/9P/y/+//7P/r/+r/6//r
/+v/6v/p/+j/5//m/+T/4//j/+T/6P/q/+z/7v/r/+r/6f/n/+f/5//o/+j/5f/j/+X/
5f/n/+b/5v/m/+b/5P/l/+X/5//p/+j/5f/o/+//9//+/wgAFAAkADsAVQB0AJoAwgDc
AN0AygClAHkASgAgAPf/zf+n/43/fv94/3b/fv+P/6D/rP+5/8b/0f/a/+L/5f/n/+z/
7//s/+v/6//s/+//8v/z//T/9f/3//f/+f/7//v//P/8//7/AQACAAIAAAD//wAA////
/wIAAwAEAAQABAAEAAYACgAMAA8AEwAVABUAFwAXABwAHgAhACMAJwAsAC8AMwA2ADcA
OAA7AEAAQwBHAE0AUwBXAFcAWQBgAGQAaQBsAGkAaABoAGgAZwBnAGcAZwBpAGkAZwBn
AGcAZQBkAGEAXwBdAFoAVgBNAEsASABFAEIAPgA5ADUAMwAvACsAJwAhAB0AGgAYABcA
FQAVABUADgAJAAUAAQD///3//P/6//v/+//7//v/+P/3//X/9P/0//T/9P/y//L/8v/y
//L/9P/0//T/9f/0//L/8f/w//H/8f/x//L/9f/2//f/9//5//j/+P/3//b/9f/0//T/
8//y//L/8f/0//X/9v/3//X/9f/0//T/+P/3//b/9P/2//b/9v/5//v/+v/6//v/+//8
//z//f/9//3//f/9//3//f///////v/7//n/9//5//n/+//7//r/+v/6//r/+//7//z/
/P/4//f/9v/1//b/9v/3//j/+//7//n/9v/0//b/9v/2//b/+f/5//3//f8AAAIAAgAD
AAMAAgABAAEAAwAFAAYABgAEAAUABQACAAQABQAFAAMAAAD///////8AAP/////+//7/
/v/+//7/+//7//n/9v/2//T/9P/0//H/8f/x//D/8f/y//P/9P/2//X/9f/2//P/8v/x
//D/8f/y//P/8//x//H/8v/y//H/7//x//H/8f/w//D/8P/0//b/9f/z//X/9f/y//f/
AAAFAAsAEgAcACoAOgBRAGsAjACuAMwA2ADJAKQAewBTACoAAADZ/7X/mf+L/4D/eP94
/4T/lf+o/77/z//W/9v/4P/q//P/9f/4//v/+v/5//n/+v/9/wAAAQACAAUABwAHAAkA
BwAHAAgACAAMAA8AEAAQAA8ADwARABEAEAASABIAEgAWABgAGgAeABwAHAAdAB8AJQAn
ACsALQAuADAAMwA1ADkAPgBBAEUARwBJAEsATwBRAFMAVgBbAGAAZQBmAGkAbABuAHEA
cgB0AHQAdQB2AHUAdQB1AHUAdwB3AHUAdQBwAG0AawBnAGQAYwBhAF4AWQBXAFQAUQBQ
AEwARwBDADwANwAyAC0AKgAnACUAJAAfABsAGQAXABUAEwASABEAEAAPAA8ADgANAAsA
CQAHAAUABQAEAAQABAAEAAQAAgACAAIAAgACAAIAAgACAAMAAQAAAAAAAAD///////8A
AAMABAAFAAUABAACAAEA//8BAAEAAQACAAAAAAABAAEAAgADAAQABQAHAAcABgAGAAgA
BwAGAAQABgAGAAYACQAKAAoACwANAAsADAAMAA0ADQANAA0ADQANAA0ADwAPABAADwAP
AA8ADQANAA8ADwANAAwACwAKAAcABwAIAAgACAAJAAoACwAJAAYAAgAEAAUABgAHAAgA
BwAHAAsACwAMAA4ADgAPAA4ADgAOAA8AEQATABQAFAASABMAEwAQABEAEwAUABMAEAAP
AA8ADwAMAAsACwAKAAsADAANAA4ADAALAAgABAACAAAAAAAAAP////////7/AAAAAAAA
AAD///3//P/8//r/+v/6//r//P/8//z/+//9//3//v/+//3/+//9//3//f/8//z//P/8
//b/9//7//v/+/8AAAUACgANABEAFgAYACIANABJAGEAggCgALgAxgC/AJoAcQBPACgA
/v/Z/7v/nf+H/3z/eP98/4j/k/+k/7b/w//M/9f/4P/m/+3/8//4//v//f/9//7/AAD/
/wAA///+/wIABQAGAAkABgAFAAUABAAIAA0AEAASABAADwAQAA8ADwASABMAFAAVABYA
FwAaABsAHAAeACEAJgAnACoAKwAsAC4AMQAzADUAOgA9AEEARABFAEYASQBPAFMAWABf
AGIAZQBkAGUAawBuAHIAdAByAHIAcwB0AHcAdwB3AHcAdQB1AHMAcwBwAG0AawBnAGUA
YwBgAFwAVwBVAFIATwBKAEYAQQA9ADsANwAzAC8AKwAnACQAIgAfABsAGQAXABYAEwAR
AA8ACwAJAAgABgAIAAcABgAFAAEAAQAAAAAA//8AAAEAAAAAAAAAAAAAAAAAAAAAAAEA
AQAAAAAAAAABAAEAAQACAAMABAAFAAUAAwACAAIAAQABAAEAAQACAAQABAAFAAUABgAH
AAgACQAJAAkACAAIAAwACwAKAAgACwAMAA0AEQAQAA4ADQANAA0ADgAOAA8ADwAPAA8A
DwARABEAEwATABMAEQAQAA8ADwAPABEAEQAQABQAFAASABIAEQAQAA8ADgAQABEAFgAX
ABgAGgAaABsAGwAaABkAGQAaAB0AHwAgAB4AHwAfABwAGgAbABsAGQAaABkAGQAZABUA
EwASABAAEQASABMAFAAUABUAFAASAA4ADAAMAAwADQANAA0ADAALAAoACQAIAAkACQAK
AAwACQAIAAcABgAHAAgACQAJAAsACwAMAAwACQAHAAkACQAJAAgACAAIAAgABgAJAAkA
AwABAAYACwAUAB0AIwAoADAAPABQAGsAhwCqANIA8AD6AOsAzAChAHMASgAgAPn/0/+x
/5n/kv+S/5b/oP+x/8T/2P/r//b//f8GAAgACwANAAwACwANAA0ADgAQABEAFAAVABYA
FgAXABYAFwAaABsAHQAeAB8AIQAhACAAIgAjACYAJwAmACgAKAAoACcAKAApACwALgAw
ADMANwA5ADkAOwA7AD8AQgBGAEkASwBQAFMAVwBcAF8AYgBnAGwAbwBzAHkAfAB/AH4A
fwCEAIgAjQCQAI8AjgCOAI4AkACRAJIAkwCTAJMAkQCRAI0AiwCKAIcAhACDAIEAfgB1
AHMAcABtAGcAYgBcAFcAVABRAE4ASwBJAEUAQgBAADsANwA1ADMALgArACkAJwAnACUA
JAAiACQAIwAiACEAHwAfAB4AHgAaABoAGgAYABgAGAAYABgAGAAYABgAGQAbABoAGgAa
ABsAGwAbABwAHQAeAB8AHwAdABoAGAAVABcAGQAbAB4AHgAeAB8AHwAcABsAGgAZABsA
HQAeACAAIQAfAB0AGgAcABwAHAAfAB8AHgAeAB8AHwAgACAAIQAfAB8AHwAfACEAIQAj
ACMAIwAhACAAHwAgACEAJAAlACMAIgAhACAAIQAhACIAIgAhACEAIAAeAB4AHgAeACAA
IQAmACcAJQAmACUAJQAnACgAKQArACwALwAxADIALgAtACsAJgAoACsALQAtACsAKQAo
ACcAJwAnACgAKAAnACYAJQAkACMAIwAhAB4AHAAaABoAGgAYABcAFgAUABYAFgAWABYA
FwAXABgAGgAYABgAGAAYABoAGgAaABkAGAAXABcAFgAXABUAFwAXABkAGAAYABgAFgAS
ABUAFwAZABsAHAAbABwAHwApADAAOABKAGQAfwCXALwA5AACAQwBAQHgALcAkQBoADoA
DQDl/8X/r/+o/6j/rP+8/83/2P/m//f/AgALABIAFgAVABUAGAAdAB4AHwAhACQAIwAm
ACcAKAApACsAKwAtACwAKwArACoALAAvADAAMAAwADEANAA1ADMANgA3ADgANwA4ADkA
PAA+AEAAQwBHAEwATQBQAFEAUQBSAFQAVQBaAGAAZABpAGwAbQBuAHEAcgB1AHkAfwCG
AIsAjACPAJEAlACYAJoAmACYAJkAmgCdAJ0AnQCdAJsAmwCZAJkAmQCXAJYAkwCPAI0A
igCGAH8AfQB6AHcAcgBuAGkAZQBhAF0AWQBVAFMAUQBQAFAASgBDAD4AOQA6ADkAOQA5
ADcANQA0ADIAMQAvAC0AKwApACkAKAAoACQAJAAkACIAJgAoACoALAAqACoAKgArACgA
JgAlACQAJgAnACgAKgArACwALQAtAC0ALAAsACsALQAtAC0ALgAsACwALQAtAC8ALwAv
AC8ALQAtACwALAAuAC0ALAAqACsALAAtADEAMwAyADIAMwAzADQANAA1ADUANQA1ADUA
MwAzADUANQA4ADcANwA3ADUANQA3ADcANQA0ADMAMgAxADEAMgAyADAAMQAyADMAMwAy
ADIAMgAzADEALQAuAC8AMAAxADIAMQAxADUANQA5ADwAPQA/AD4APgA+AD8APQA/AEAA
QABCAEMAQwBAAEIAQwBDAEEAQgBBAEEAQQBAAD8APwA+AEAAQABAAEAAQQBBAD8APAA4
ADYANgA2ADMAMwAzADIANAA0ADQANAA2ADUANQA2ADgAOAA4ADgAOgA6ADoAOQA3ADcA
OAA4ADkANwA5ADkAOQA4ADgAOAA+AD4APwA9ADkAOwA+AD8ARABNAFMAWABeAGgAdgCL
AKMAwgDmAAgBJgEnAQoB3QC1AIwAXgA1ABMA8f/Z/9L/zv/M/9D/2//q//7/EQAeACsA
OAA+AD8ARQBIAEUAQwBDAEQARgBHAEoASwBMAE8AUQBRAFMAVABVAFcAWABZAFsAWwBa
AFsAWwBdAF0AYABkAGYAaABnAGgAaQBsAG4AcABzAHcAdwB3AHkAeQB+AIAAgwCFAIoA
kACUAJkAnACdAJ4AoQCnAKsAsAC3ALoAvQC8AL0AvwDCAMYAyADLAMwAzgDQAM8AzQDL
AMkAzADNAMwAzQDOAM0AzQDLAMUAwwDAALwAtQCzALAArQCsAKgAowCfAJwAmQCWAJMA
kQCNAIoAiACGAIMAggCBAHwAeQB3AHUAcQBvAG4AbABvAG8AbwBvAGsAawBqAGoAaABo
AGgAZgBoAGoAbABuAGsAagBpAGkAagBqAGsAbABrAGsAawBsAGsAbABtAG0AcABwAHEA
cQBzAHMAcwB0AHQAdAB1AHUAdABzAHIAcQBzAHUAdgB4AH0AfQB9AHwAegB6AHoAfQB/
AIAAggCFAIQAhACDAIMAhQCFAIUAhQCGAIcAigCLAI0AiwCKAIkAiwCLAI0AjQCMAIwA
jACMAIkAiQCKAIoAigCLAIwAjQCLAIoAigCKAIwAiwCIAIYAhgCKAIwAjQCOAJIAlACV
AJUAmQCbAJkAmQCaAJoAmACaAJ4AoACiAKQApQCkAKQApACjAKEAoQCjAKIAoQChAKEA
ogCkAA==
         </WaveFormData>
      </LeadData>
      <LeadData>
         <LeadByteCountTotal>10000</LeadByteCountTotal>
         <LeadTimeOffset>0</LeadTimeOffset>
         <LeadSampleCountTotal>5000</LeadSampleCountTotal>
         <LeadAmplitudeUnitsPerBit>4.88</LeadAmplitudeUnitsPerBit>
         <LeadAmplitudeUnits>��V</LeadAmplitudeUnits>
         <LeadHighLimit>2147483647</LeadHighLimit>
         <LeadLowLimit>268435456</LeadLowLimit>
         <LeadID>V5</LeadID>
         <LeadOffsetFirstSample>0</LeadOffsetFirstSample>
         <FirstSampleBaseline>0</FirstSampleBaseline>
         <LeadSampleSize>2</LeadSampleSize>
         <LeadOff>FALSE</LeadOff>
         <BaselineSway>FALSE</BaselineSway>
         <ExcessiveACNoise>FALSE</ExcessiveACNoise>
         <MuscleNoise>TRUE</MuscleNoise>
         <LeadDataCRC32>3160937262</LeadDataCRC32>
         <WaveFormData>
4P/g/+D/4P/h/+L/4//k/+H/4P/f/97/4f/i/+P/5P/j/+L/4f/g/97/3v/e/97/4f/i
/+P/5P/i/+L/4v/i/+P/5P/l/+b/4v/g/97/3P/e/97/3v/e/+D/4P/g/+D/4P/g/+D/
4P/h/+L/4//k/+P/4v/h/+D/4P/g/+D/4P/i/+T/5v/o/+b/5P/i/+D/4v/i/+L/4v/h
/+D/3//e/9z/3P/c/9z/3P/c/9z/3P/c/9z/3P/c/9r/2v/a/9r/2v/a/9r/2v/a/9r/
2v/a/9r/2v/a/9r/2P/Y/9j/2P/X/9b/1f/U/9f/2f/a/93/3v/e/97/3v/i/+P/5f/l
/+T/4//i/+L/5P/k/+T/5P/i/+L/5f/l/+T/4v/h/9//4//j/+H/4P/f/97/3f/b/9v/
2//a/9r/1v/U/9H/0P/R/9D/0P/O/8z/zP/M/8z/zP/L/8j/x//I/8r/y//L/8n/yf/J
/8n/x//G/8X/xP/G/8f/xv/H/8X/xf/F/8X/w//G/8f/xP/E/8L/v/++/77/wv/F/8v/
z//X/+P/9/8MACcASABrAJEAtQDHALsApACJAGIAKgD1/9L/vf+p/5j/lP+W/5T/lv+c
/6X/rP+2/7z/wf/A/8H/wf/B/8H/v/++/77/wP/A/8H/wf/C/8H/wv/B/8D/w//E/8X/
xf/F/8r/yv/L/8v/y//L/8n/x//J/8v/y//J/8j/yP/M/8r/zP/M/87/zv/P/9T/1f/V
/9b/2f/Z/9z/4f/l/+j/6P/n/+f/6//s/+3/8P/0//f/+v/8//7//f///wEABQAHAAgA
CAAIAAYABAACAP//AAAAAAAA///8//z/+//4//b/9P/w/+z/6//o/+T/4v/e/9n/0//O
/87/y//I/8X/w//A/73/uv+0/7D/r/+s/6r/p/+n/6f/of+g/5z/m/+a/5n/l/+X/5f/
lv+U/5P/kv+T/5L/j/+O/47/kf+R/47/jf+N/47/j/+P/5D/kf+O/47/jv+O/4z/jv+O
/43/iv+K/4r/iv+L/4z/jf+P/5H/lP+U/5T/kP+Q/47/kP+P/43/jP+M/47/j/+R/5L/
kP+P/43/jv+R/5L/kv+R/4//j/+P/47/jv+P/5H/kf+Q/5D/kv+S/5L/kf+P/43/j/+Q
/5L/k/+Q/4//j/+P/4//j/+Q/5D/kv+U/5b/l/+V/5L/kv+V/5T/kf+P/43/i/+L/4z/
jv+O/4//j/+O/5D/kv+V/5f/lv+W/5b/lf+Y/5j/mP+Z/5z/nv+f/6L/pP+q/67/r/+w
/63/rP+r/6r/q/+r/63/rv+y/7T/tv+6/7j/uf+4/7f/uP+5/7v/vv/C/8T/xv/I/8j/
y//L/8r/y//L/8r/zf/L/8f/xP/C/8T/xv/H/8j/yv/J/8n/yf/H/8T/w//B/8H/wv/B
/8L/wf/A/7//v//A/7//wP/B/8P/xP/E/8X/w//D/8P/wv/F/8b/x//J/8n/x//H/8f/
yv/L/8z/zf/O/8//zv/Q/9L/0f/O/8r/zP/X/9//5f/r//f/DQAmAD0AYACHAKkAvwDB
AK0AjABrAEgAIAD//+D/xf+5/7T/rv+o/6b/rv+6/8f/0P/W/9j/3f/i/+X/5f/l/+n/
7P/s/+3/8P/w//H/8f/y//T/9v/2//b/+v/8//7////9/wIAAgADAAQABQAGAAUABQAH
AAkACQAJAAgACAAMAA4AEAAQABIAEwATABcAFwAZABoAHQAdAB8AIwAmACgAKQApACoA
LwAzADUAOQA+AD8AQgBEAEYASwBPAFMAWQBYAFgAVwBWAFcAWABZAFkAWgBcAF4AXwBb
AFoAWABUAFQAVABSAFAASgBGAEEAPgA+ADsANwA0ADMALwArACcAJAAgABwAGAAYABYA
FwAWABMADwAOAA0ACwAMAAoACwALAAsACgALAAkACAAGAAUAAwAFAAUAAwAAAAAAAwAD
AAUABQAGAAgABQADAAIAAQD///7//f/8//3/AAABAAEAAAAAAAAAAAAAAAAAAAABAAEA
BAAEAAQAAgACAAAAAgAEAAMAAwAEAAUABQAGAAYABAAFAAUACAAJAAoACgAJAAYABQAE
AAIAAwAFAAgACQAGAAYACAAIAAcABwAGAAUABwAIAAoACwAIAAcABwAHAAUABQAGAAYA
BAAEAAQAAwAFAAIAAgAFAAoACQAJAAkABgAFAAUABgAFAAcACAAIAAYABAADAAEA//8A
AAEAAQAGAAoACAAIAAgACAAHAAcACQAKAAkACAAHAAgACgANAA4ADwARABEAEgAUABQA
FAAUABQAEgAVABUAFAAUABMAEQATABUAEwASABIAEgASABEAEAANAAsACgAJAAgABgAG
AAUAAgACAAAAAAACAAIAAgADAAEA/////////v/+//3//f/9//3//f/8////AAABAAMA
AwABAAEAAQABAAEAAQABAAAAAQD+//r/+P/1//j/+v/+/wMABQAJABMAGwAlADQASQBk
AIcAqQDHANkAzQCwAJMAdgBSAC0ACgDp/83/vv+2/7L/tv+8/8D/y//Y/97/4P/j/+T/
6f/v//H/7//w//D/8f/0//T/8//x//D/8v/2//j/+v/5//r/+//7//v/AAAAAAEAAQAB
AAEA///8//3//v/9/wAAAAABAAYABgAIAAgACgAKAAkADAALAA4AEAAUABUAGAAdACEA
JAAjACMAJAApAC0ALwAzADgAOwA+AEAAQgBEAEcASgBPAFEAUgBSAFIAVABUAFQAUwBT
AFQAVQBVAFMAUgBQAEwATABMAEoASABGAEQAQQBAADwAOQA1ADIAMQAtACkAJQAhAB4A
GwAYABUAEgASABAADAAHAAUAAwADAAQAAgADAAMAAwACAAMAAQD+//r/9//5//3/////
//3//P/+//3//P/7//v//P/8//v/+//7//r/+v/6//r//P/+//7//f/5//j/9//2//n/
/P///wMAAQACAAAA/v/+//7//P/+//7//f/9//7/AQABAAIAAgACAAMAAwAGAAUABgAG
AAUAAgABAAAA/v8BAAMABgAHAAQABAAGAAYACQAJAAgABwAEAAQABQAFAAYABQAFAAUA
BwAHAAgACAAFAAQAAwABAAQAAgADAAcABwAFAAQAAwD//wEABAAFAAYABwAIAAgABwAI
AAgACAAIAAgACgAOABEAEgATABEADwAOAA4ADwAQABEAEgAQABMAEwASABAADwANAA8A
EAAPAA8AEAAQABAADwAOAAsACQAIAAcABAACAAIAAQABAAIAAQACAAIAAgACAAMAAgD/
//7//f8AAAAA/////wEAAQABAAAA/v/+//7///8BAP////////3//f/9//3/+P/5/wAA
AgD6//P/9P/2//L/8f/3////CwAbACkAOABLAGYAhQCpAM0A5wDzAOYAzQCqAIAAUQAm
AAUA6f/Q/8j/yP/G/8T/yv/V/+D/5v/u//f//P/////////7//r/+P/3//j/+//9//7/
AAABAAQABQAGAAUABgAHAAcABQAKAAoACwANAA0ADQALAAsADQAPAA8ADwAOAA4AEgAV
ABgAGQAcABwAGwAeAB0AGwAcAB8AHwAkACkALQAwADMAMwA0ADkAPAA9AEAARABHAEoA
TABOAFEAUwBVAFkAXQBeAF4AXgBfAGAAYQBhAGIAYgBiAGEAYQBiAGIAYABfAF4AWwBY
AFUAUgBOAEwASABFAEEAPgA9ADkANQAxAC8ALAApACYAIQAcABoAFgAVABMAFAAVABEA
EAAMAAsADAALAAkACQAHAAYABAADAAQABwAIAAcACAAIAAsACwAHAAUABAAEAAYABQAF
AAUABAAEAAQABAAEAAYABgAFAAUABgAHAAgABQAEAAMAAwAFAAgACAAIAAgACAAGAAgA
BgAFAAUABgAIAAcABwAGAAUABQAEAAYABQAGAAYABQAFAAUABQAEAAMAAwAEAAMABQAG
AAkACgAIAAcABQADAAMABAAGAAcABgAFAAUABQAHAAcACAAIAAYABgAGAAUABQACAAIA
BQAHAAUABAADAAIAAQABAAIA//////7/AAAAAAAAAAADAAMABQAGAAQABAAEAAYACgAN
AA4ADwAOAA0ADQAOABAAEAAQABAADgARABEAEAAOAA0ACwANAA8ADQAMAAwACgAKAAkA
CAAFAAMAAgABAAEAAAABAAEA/v/+//z//P/+//7//v////3/+//7//v//f/+//7////9
//3//f/8//r/+v/6//v//f/7//v/+//6//n/+P/3//z/+//4//r/+P/3//T/8P/u//H/
9/8BAAsAFwAnADoAUwBuAI8AtQDXAO0A8wDiAMUAoAB0AEEAFgD1/9v/zP/I/8b/xP/K
/9b/3f/k/+7/+v/7//r//f/9//v/+f/5//j/+P/6//3///8AAAIAAQACAAEAAAD//wAA
AQABAAMACAAIAAkABwAHAAcABQAIAAsADgAPAA0ADAAMABAAEAASABIAFAAWABcAHAAd
AB0AHgAhACEAKAAtADEANAA0ADMAMwA3ADwAPQBAAEQASABMAE8AUgBSAFMAVABXAFoA
XABdAF4AYABgAGAAXwBfAGAAYQBhAGIAYgBhAF4AXABaAFYAUgBRAFAATgBOAEsARwBC
AD4AOgA1ADAAKwApACYAIwAgAB0AGgAaABgAFAAPAA0ACwAHAAYAAgABAAEAAQAAAAEA
///+//z/+//6//v/+v/3//j/+P/7//v//P/7//v//P/6//n/+f/5//n/+v/7//z/+//8
//v/+f/5//r/+//8//r/+v/6//v//P8AAAEAAgD///7/+//8//7//f/9//7/AAD/////
/v/8//3//f8AAP//AAAAAP//AAABAAIAAgABAAEAAgABAAIAAgAEAAQABAADAAEA//8A
AAAAAQABAAEAAQACAAMAAQD///7//P/9//7///////3/+v/6//3////9//z/+//5//n/
+v/8//z//f/9//z/+v/6//v/+//5//7//P/6//j/9v/6//v//v8AAP7//v/+/wAA//8B
AAEAAQACAAMABQAIAAgACAAIAAgACAALAAsACgAHAAUAAgADAAYABQAFAAYABQAEAAIA
AAABAP///v/9//3//P/9//3/+v/6//j/+P/2//b/9v/3//b/8//y//H/8v/y//H/8f/y
//P/9P/0//P/8v/x//H/8f/v/+//7//t/+3/7f/t/+z/8f/0//T/8v/x/+z/6P/o/+3/
8f/1/wEAEQAfADIARQBcAH0ApwDJAN8A3QDIALEAmABuADkACgDn/9H/xv/C/77/vP++
/8T/z//W/9r/3v/l/+z/7//x//X/+f/4//b/9f/2//j/+f/5//r/+f/6//n/+P/6//z/
/v///wAABgAHAAkABgAFAAQAAQACAAUACAAJAAoACgALABAADAAMAAoACgAQABMAGgAd
ABsAHAAfAB8AIQAlACgAKgAtAC0ALgAzADYANwA6AD4AQABCAEMARABHAEkASwBPAFMA
VABUAFQAVwBYAFkAWQBWAFYAVgBVAFQAVABTAFAATwBOAEsASABHAEQAQAA+AD4AOwA3
ADQAMAArACYAIQAhAB4AGwAYABMAEAAQAA4ADAAJAAkACQAGAAYAAwADAAAA///9//3/
AAAAAP/////8//3//P/5//b/9v/5//n/+f/5//r//P/8//v/+//7//r/+v/6//r/+P/6
//r/+f/4//j/+P/4//v//P/9/////f8AAAAAAAD//wAA//8CAAAA/f/7//r/+//7//z/
/P/+/wEAAwAIAAYABgAFAAMABwAJAAsADAAJAAkACgAJAAgACAAKAAoACwALAAoACQAH
AAYABgAFAAUABQAGAAcABgAFAAUABAAGAAYABgAFAAcABAAEAAcACAAFAAMAAQAEAAUA
BwAKAAEA///+/wAAAAAAAAAA/////wEAAgAEAAQABAAGAAcACQAJAAkACQAJAAoADAAJ
AAgABwAGAAkADQAOAA4ADAALAAkACwALAAkACAAIAAoACgAJAAgABQABAP7/+//7//r/
+//7//j/+P/2//b/+P/4//j/+f/5//f/9//3//f/9v/0//P/9f/1//X/9P/y//L/8v/z
//X/8//z//P/9f/1//X/9f/y/+//8P/y//L/8//0//D/8P/v/+//+/8JABcAKQBAAFcA
cgCXALsA1wDnAOMAzgCtAIYAWgArAAYA6f/R/8D/uv++/8L/yP/M/9X/4P/k/+T/6f/w
/+//7//z//X/9f/0//T/9v/4//n/+f/6//n/+v/5//j/9//4//n/+f/6/wAAAQADAAMA
AwADAAEA//8BAAMAAwAFAAQABAAIAAYABgAEAAQABwAJAA8AEQAUABYAGgAbAB0AIQAk
ACYAKgArAC0AMwAzADMANQA4AD0AQABCAEQAQwBFAEcASwBPAFAAUABQAFQAVgBYAFkA
VQBUAFMAUQBSAFIAUQBOAE8ATgBLAEgAQwBAADwAOgA6ADcAMwAwAC0AKQAlACEAHQAa
ABcAFAAQAAwACwAIAAgABQAFAAUAAQAAAPz/+//3//X/8v/x//P/9P/0//X/8//1//X/
8//0//T/9//3//P/8f/w//D/8P/v/+//7//v//D/8f/y//L/9P/0//P/8P/w//D/8P/u
/+7/7v/v/+//8v/y//L/8f/y//H/9P/z//H/8P/w//L/8f/x//D/8f/z//T/+P/4//j/
9//1//f/9//3//b/9P/1//f/9//2//b/+P/4//n/+f/4//f/9v/2//f/9//5//n/+v/7
//f/9f/0//L/8v/y//L/8f/1//T/9v/z//D/8P/w//D/8P/z//P/9f/2//j/+P/4//r/
+//9//3//f/7//v//P/+//z//P/8//z//f8BAAIAAgD///3/+v/7//z/+//7//z/+//6
//j/9v/z//H/8P/v/+//7v/v/+//7v/u/+z/7P/q/+r/6v/r/+v/6f/p/+n/6P/o/+f/
5//o/+n/6v/q/+f/5v/l/+X/5v/l/+b/5//p/+n/6f/p/+L/5f/i/97/4P/f/9z/3P/e
/+H/5f/p//P/AQATACoAQQBaAHkAnQDDANkA4QDSALcAmABuADsADADr/83/tv+s/6r/
rv+6/8j/0f/W/9z/4v/n/+j/6f/r/+//7f/r/+r/6v/s/+z/7f/t/+7/7//y//P/9P/1
//b/9//3//X/+v/6//v/+//7//v/+f/7//3//////////v/+/wIAAQACAAEAAgAGAAcA
DAANAAsADAAPAA8AFAAZAB0AIAAjACMAJAApACoAKwAuADIANQA4ADoAPAA7AD0APwBD
AEgASgBLAEwATwBQAFEAUQBPAE4ATQBLAEwATABLAEgARgBEAEAAPAA7ADgANAAyADEA
LwAsACoAJAAfABoAFQAUABIAEAAOAAkABgAGAAQAAQD9//z/+//7//z/+v/7//j/9f/x
/+//8f/y//L/8//x//P/8//x/+//7v/w/+//7//v//D/8v/y//H/8f/x/+//7v/t/+z/
7P/u/+7/7f/t/+7/7//w//L/8v/y//P/8P/y//H/8P/x//L/8f/0//L/8f/x//L/8//z
//T/9P/z//P/8v/0//T/9P/z//H/8v/z//T/9P/2//f/+f/5//j/+P/6//r/+f/5//j/
9//1//T/9P/z//b/9//5//v/+P/3//f/9v/0//T/9P/z//P/8P/w//P/9f/z//L/8f/v
/+7/8f/y//P/9P/1//X/9//4//r/+v/6//z/+v/7//r/+f/7//v//P/+////AAABAAIA
//////z/+P/6//v/+/////3/+//6//r/+P/4//f/9v/4//f/9//3//P/8P/v/+3/7//w
/+//8P/t/+z/6//r/+v/6f/p/+n/7P/u/+//8f/v/+3/6//o/+n/6v/r/+3/6v/n/+b/
5f/m/+f/6P/p/+j/5//m/+b/5P/l/+L/3v/e/+H/5//x//v/BwAXACwARQBgAIUAsQDX
AOsA6wDaALkAkABkADMACADr/9P/wv+6/7j/uv/A/8r/0f/W/97/5P/p/+7/8f/v//H/
8f/u/+z/6//s/+7/7//v//D/8P/y//L/8v/1//b/9//3//f//P/8//3//P/7//r/9//3
//n/+//7//n/+P/4//z///8CAAMABgAFAAUACQAJAAwADgASABMAFgAbAB8AIgAjACMA
JAApAC4ALwAyADYANgA4ADkAOgA/AEMARwBNAEwATABLAEoATABMAEwASwBLAEwATQBN
AEwATABLAEgASQBIAEUAQgA+ADoANQAyADEALwAsACoAKQAlACEAHQAYABQAEAAMAA0A
DAAOAA4ABwABAP7/+//4//j/9f/1//X/9f/0//X/9P/y/+//7f/v//H/8f/v/+7/7v/x
//H/8v/x//H/8v/x/+//7v/t/+z/7P/s/+z/7v/w//D/7//v//D/8f/y/+//7v/t/+3/
6//u/+7/7v/u/+7/7P/u/+7/7f/t/+7/7P/r/+v/6v/s/+3/7f/w//H/8v/y//H/8v/z
//T/9P/0//X/9//3//j/+P/6//r/+f/3//T/8f/y//L/8//z//L/8f/x//H/8//z//T/
9P/x//D/7//t/+7/7P/t//H/8//z//D/7f/s/+7/7v/u/+7/8f/x//P/9P/1//b/9//6
//j/+f/4//f/+f/5//r//P/8//z//P/8//7/AQABAAAA/P/7//n/+//7//n/+P/4//j/
+P/3//b/9f/z//L/8f/w/+7/7v/t/+r/6v/o/+j/6f/q/+v/7f/u/+3/7v/v/+z/6v/n
/+X/5v/n/+j/6P/m/+b/5v/n/+X/4//j/+P/5f/l/+X/5f/m/+f/5v/k/+b/5f/e/97/
4v/n/+v/8////w0AHwA4AFMAcgCXALsA1wDhANMAtgCZAHIAQAAPAOz/1f/D/7T/qv+o
/7D/uP/C/8//2v/c/9r/2f/e/+X/5//p/+3/6//o/+b/5v/o/+n/6f/q/+3/8P/x//L/
8f/y//P/8//0//r/+//9//3//f/9//v/+//9//////8AAAAAAQAGAAIAAgAAAAAABAAH
AA4AEQARABIAFQAVABkAHQAgACIAJQAlACYAKwAsACsALAAuADIANgA5ADwAPQA/AEEA
RQBFAEYARgBGAEkASgBLAEsASABIAEgARwBFAEQAQgA+AD8APgA7ADgANQAyAC4ALAAr
ACkAJgAkAB4AGQAUAA8ACwAIAAUAAgABAP7//v/8//v/9//2//X/8//0//L/8//v/+3/
6v/p/+v/6v/o/+f/5//p/+n/5//m/+b/6f/p/+j/5//n/+j/5//l/+T/4//k/+T/5P/k
/+X/6P/p/+n/5v/m/+b/5v/o/+j/6P/p/+f/6v/q/+r/6f/q/+n/7P/u/+3/7f/u/+z/
6//r/+r/7P/t/+3/8P/x//L/8v/x//P/8//z//L/8v/z//X/9f/y//L/9P/0//b/9//3
//f/+P/4//n/+f/2//X/9f/1//T/8//z//L/9P/0//T/8//z//L/7v/u/+//8P/x//L/
8//z//X/9v/3//j/+f/8//r/+//6//n/+//7//z//v/+//7//v/+////AwAEAAQAAgAB
AP//AQD///3//P/8//3//v/+//7//P/5//f/9f/2//T/9P/z//L/8v/w//D/8f/y//P/
9f/z//H/8f/x/+//7v/s/+v/7v/v//D/8P/x//L/8//1//b/9f/2//f/9f/1//X/9f/2
//P/8v/0//T/8//0//j/+v/5//3/AwAHABMAJQA8AFcAegCbALkA0wDhANcAvgCjAIIA
WAApAAYA6f/R/8L/vv++/8L/yP/Q/9n/3v/k/+r/7//y//X/9//7//3////+//7/AAAA
AP///f/8////AgADAAQABAAEAAQAAwAFAAwADgARAA8ADwAPAA0ACwANAA8ADwARABAA
EAAUABQAFgAWABgAHAAdACIAIwAlACYAKQApAC0AMQA0ADYANQA1ADYAOwBAAEEARABI
AE0AUABSAFQAVgBZAFwAYQBgAGAAXwBeAGIAZABmAGcAZQBkAGMAYQBeAF4AXQBaAFcA
VgBTAFAATwBMAEgARgBEAEEAPQA6ADkANQAxAC0ALQAqACcAJAAhAB4AHgAcABkAFQAU
ABMAEwAUABIAEwAQAA8ADQANAA0ADAAKAAkABwAJAAkABwAGAAYACQAJAAgABwAHAAgA
BgAFAAUABQAFAAYABwAIAAoADAAMAAsABwAGAAUABAAGAAYABgAHAAcACgAKAAoACwAM
AAsADgAMAAsACwAMAAwACwALAAoACwANAA4AEgAQABAADwANAA4ADwAQABAADgAPABEA
EQASABIAFAAUABMAEwASABEADgAOAA8ADwAQABUAFQATABIAEAAQABAAEAASABMAFgAY
ABoAGgAaABwAGgAbABoAGQAcAB0AHwAiACIAIgAiACIAIQAjACIAIAAgAB8AHQAfABsA
FwAUABIAEwAUABQAFAAUABMAEwATABEADgANAAsACwAMAAsADAALAAoACQAJAAwACwAM
AA0ACwAKAAgABwAJAAkACQAIAAkACgALAA0ACgAHAAYABQAHAAcABwAHAAYAAQAEAAIA
/P/5//z//v8CAAkADwATABkAJwA7AFQAbQCOALUA3QD1AP8A9wDcALkAkgBmADcAEgD3
/9//0v/Q/87/0P/Y/+D/6//4/wAABAAHAAoACQAHAAcABQAGAAYABwAKAAwADQANAA4A
DQAOAA0ADAAPABIAFQAXABMAFgAUABMAFgAXABgAFwAVABcAGQAZABkAGAAYABwAHgAg
ACAAIgAhACEAJQAlACgAKgAuAC8AMwA3ADoAPAA/AD8AQABFAEkASwBPAFQAVgBYAFkA
WgBeAGEAZABpAGgAaABnAGYAawBsAG0AbQBuAG4AbgBtAGsAagBoAGQAZQBkAGEAXgBZ
AFYAUgBQAEsARwBCAD4APAA5ADYAMwAzADAALQAqACgAJgAnACYAIgAdABsAGQAYABgA
FQAVABYAFQATABMAEQAQAA4ADQAPABEAEQAPAAsACgAMAAsACwALAAwADgAPAA8AEAAR
AA4ADgAOAA4ADgAQABAADwALAAoACQAIAAsADAANAA8ADwASABIAEgAPAA4ACwAMAA8A
DwAQABIADwANAAwACgAKAAsACwAOABEAEgASABEADwAPAA8ADgAOAA8AEQARABAAEAAS
ABIAEQARABAADwAQABIAFQAXABUAEwASABEAEwATABQAFAASABAAEAAPAA4ADQAMABAA
EQAUABYAFAAUABQAFgAZABsAGwAbABwAHQAfACIAHgAcABoAGAAZAB0AHgAeABoAGQAX
ABkAGgAZABkAGgAYABgAFwAWABMAEQAQAA8AEAAOAA4ADQAJAAgABQAEAAYABgAGAAcA
CAAHAAgACQAIAAgABwAHAAkACQAJAAgABwAGAAUABQAHAAUABQAFAAUABQAFAAUAAgD/
/wAAAgAEAAUAAgD+//r/+/8DAA0AFQAnAEEAWABxAJAAuQDfAPcAAwH3AOIAxQCeAGgA
MQAOAPX/4f/W/9T/1P/c/+b/6P/v//r/AAAEAAcACgAHAAcABQAHAAkACAAIAAoADAAN
AA0ADgAOABAAEAAQABAAEAAQAA8ADwAUABQAFQAVABUAFQATABUAFwAZABkAFwAWABYA
GgAbAB4AHwAiACQAJQAqACsAKgAqACwAKwAyADcAOwA+AD4APQA9AEEAQgBDAEYASgBP
AFQAWABcAFsAXQBfAGMAZABkAGMAYgBnAGgAaQBpAGYAZgBmAGUAZQBmAGYAZABiAGAA
XABYAFQAUABLAEgASABFAEEAPgA5ADUAMQAtAC0ALAArACoAJQAgAB4AGgAaABcAFwAX
ABYAFgATABMAEQAPAAwACwALAAoACAAHAAQABQAEAAEABAAGAAsADQAKAAkACQAKAAcA
BQAEAAMABQAGAAcACAAHAAgABwAFAAYABgAGAAYACAAIAAgACQAIAAoACQAIAAcACAAH
AAoACQAHAAYABgAEAAMAAwACAAQABQAFAAgACwAMAAwACwAMAA0ADgAOAA0ADQAOAA0A
DAAMAA4ADgAQABEAEQARAA0ADAAMAAsADAALAAsACwAJAAkACgAKAAwADAAMAAsACwAI
AAgACwAJAAcABgAGAAkACgALAAwACwALAA0ADgARABIAEwAWABUAFwAXABcAFQAVABYA
GAAaABoAGgAaABgAGwAbABoAGQAZABgAGwAdABsAGgAaABgAGAAXABYAFgAVABUAFQAS
ABAAEAAPAAwADAAKAAoACgAKAAoACwAJAAcABwAHAAkACgAKAAsADQANAA0ADAAKAAoA
CgALAAsACQAJAAkACQAJAAkACQAQAA8ADgAMAAYABQAGAAYACAANABEAFwAhACsAOQBM
AGUAhACnAM0A9QANAQcB7gDPAKwAfABJACIABQDt/+L/3v/Y/9b/3P/g/+v/+P8AAAgA
EwAWABUAFwAVAA8ADgAMAAsADAAOAA8ADwAQABAAEgASABIAFQAYABsAHQAaAB4AHQAd
AB0AHQAdABsAHwAjACcAKQAnACYAJgAqACgAKgAqACwALQAtADEAMQAzADQANwA3ADwA
QQBFAEgARwBHAEgATQBTAFUAWQBeAGAAYgBjAGQAZQBnAGkAbQByAHQAdQB2AHQAcgBw
AG0AcAByAHQAdQB1AHYAdgB0AHEAcABtAGoAZgBiAF0AWgBYAFUAUQBOAEwASQBGAEMA
QQA+ADsAOAA3ADQANAAyAC8AKwAqACkAJAAkACEAIQAiACMAIwAlACMAIgAgAB8AHgAf
AB4AGwAdAB4AIgAjAB4AGwAZABgAGgAbAB0AHwAcABwAHAAcABoAHAAcABsAHgAgACIA
JAAiACIAIgAjACMAJgAmACYAIwAiAB8AIAAjACMAJAAmACgAJwAnACYAIwAjACIAJAAn
ACoALAAtAC0ALQAtACwALAAtAC8ALwAvADAAMwA0ADMAMwAyADEAMgAyADMAMwAzADMA
NAA1ADMAMQAwAC4AMQAyADMAMwAyAC4ALQAvADEALwAuAC0AMAAxADMANgA0ADUANQA0
ADUANgA4ADkANwA4ADkAOQA7ADwAPQA/AEEAQgBCAEQAQwBCAD8APQA/AD8APwBBAEEA
PwA/AA==
         </WaveFormData>
      </LeadData>
      <LeadData>
         <LeadByteCountTotal>10000</LeadByteCountTotal>
         <LeadTimeOffset>0</LeadTimeOffset>
         <LeadSampleCountTotal>5000</LeadSampleCountTotal>
         <LeadAmplitudeUnitsPerBit>4.88</LeadAmplitudeUnitsPerBit>
         <LeadAmplitudeUnits>��V</LeadAmplitudeUnits>
         <LeadHighLimit>2147483647</LeadHighLimit>
         <LeadLowLimit>268435456</LeadLowLimit>
         <LeadID>V6</LeadID>
         <LeadOffsetFirstSample>0</LeadOffsetFirstSample>
         <FirstSampleBaseline>0</FirstSampleBaseline>
         <LeadSampleSize>2</LeadSampleSize>
         <LeadOff>FALSE</LeadOff>
         <BaselineSway>FALSE</BaselineSway>
         <ExcessiveACNoise>FALSE</ExcessiveACNoise>
         <MuscleNoise>TRUE</MuscleNoise>
         <LeadDataCRC32>2947834000</LeadDataCRC32>
         <WaveFormData>
/P/8//z//P/+//7//v/+//v/+v/5//j/+f/6//v//P/6//r/+v/6//j/+P/4//j/+//8
//3//v/+//7//v/+//7//v/+//7//P/8//z//P/6//r/+v/6//z//P/8//z//P/8//z/
/P/+//7//v/+//z//P/8//z//v/+//7//v8BAAIAAwAEAAEAAAD///7///8AAAEAAgAB
AAAA///+//7//v/+//7/+//6//n/+P/6//r/+v/6//r/+v/6//r/+P/4//j/+P/2//b/
9v/2//b/9v/2//b/9P/0//T/9P/1//b/9//4//v//v////7/AAAAAP///f///wEAAwAF
AAYABQAEAAMAAwAGAAYABgADAAMABAAEAAMAAwAEAAUACAAJAAkABQADAAIAAQD///z/
/P/8//z//P/7//r/+P/0//T/9P/0//T/9P/0//T/9P/y//H/8f/0//T/9P/z//H/8P/v
/+7/7P/r/+v/6//t/+7/7v/v/+3/7P/r/+r/6P/n/+T/5P/o/+f/4//h/93/3f/f/+T/
7P/2/wAADgAjADYATQBsAI0ArQC/ALsAqwCbAIEAWgAxABoACgD5/+n/5P/h/+D/4P/h
/+b/6f/v//X/9//1//T/8v/y/+3/6P/q/+z/7P/s/+3/7f/v/+3/8P/x//L/9P/0//T/
9f/4//z//f/5//X/9//6//z/+v/6//j/9v/0//X/9f/1//X/9v/6//v/+f/8/////v8A
AAEAAgACAAMACQAMAA0AEAAQABMAFQAYABoAHgAiACYAKQAsADAAMQAyADYAPAA/AD4A
QQA8ADsANgA4ADgAPQA6ADgAOAA4ADkAOAA4ADQAMgAvAC0AKwAoACUAIwAfABwAFQAR
ABMAEgARAA8ADgAJAAcACQAGAAUAAwAAAPv/9//2//T/8//z//T/9f/2//b/+P/1//T/
9P/1//X/8f/x//D/8P/y//P/9P/1//L/8f/y//L/8f/v/+7/7//v/+//7v/u/+//8P/w
/+z/6//r/+3/7P/u/+7/7f/t/+7/7//w//D/7v/u/+//7//t/+z/6P/n/+v/7v/x//L/
8f/w//H/8v/y//D/7v/r/+z/7f/u/+//7f/t/+3/7f/t/+3/7v/u/+3/7P/r/+r/6//t
/+//8P/u/+3/7f/s/+n/6f/q/+r/6P/s/+7/8P/t/+v/5//l/+f/5//o/+f/5f/l/+X/
5f/i/+X/5v/j/+L/5v/o/+j/5f/k/+T/4//k/+f/6P/o/+f/5P/k/+f/4f/f/+H/5v/s
/+v/6v/p/+j/6P/o/+b/6f/s/+z/6//r/+j/5//m/+f/6f/p/+n/6f/v//D/8f/x/+7/
7v/t/+r/6//r/+v/7P/s/+v/5v/k/+b/6P/p/+r/5//m/+X/4//g/93/2f/W/9n/2v/b
/9z/2v/a/9r/2v/b/9v/3P/e/97/3v/d/9z/2v/a/9r/2v/c/9//4v/m/+P/4f/g/9//
3v/d/9z/3P/h/+D/3P/a/9n/0//P/8v/zf/V/+D/6P/s//j/CgAdADQATwBwAIsAnQCn
AJ8AiQBxAFkAOgAfAAYA7v/j/93/2P/R/8r/yv/R/9b/2//f/+H/4f/f/+L/5P/k/+P/
4f/k/+f/6P/q/+v/6//t/+3/8P/x//L/9P/0//T/9f/3//r/+v/1//T/9//7//7/+//6
//f/9P/z//P/8v/x//D/8P/z//P/8//2//n/+P/6//v//P/8/wEABwAKAAsADQAOABIA
FQAYABoAHgAiACMAJQAnACoALQAwADYAPgA9ADoAOwA0ADIALgAxADIAOAA2ADUANgAy
ADEALgAsAC0ALgAuAC8ALQAqACcAJQAkACQAIAAfAB8AHgAdABsAFQAPAAwADQAQABEA
EQAQAAsABwAGAAQABAADAAMAAwACAAIABAABAP3//P/8//v//P/9//3//v/+//3//P/7
//v/+//9//7//P/7//v//f/8//v/+f/4//v//v8AAP7//f/9/////v8AAAAA/////wEA
AQABAAAA///+//7//f8AAAAA/f/9//7//v/+//z/+//6//v//P8AAAAAAAD///7//f/8
//v//v///wAAAQADAAMABAAEAAQABAAEAAQABgAHAAgACAAHAAUABAACAAMAAwAEAAQA
//8CAAMABAAEAAMAAAD//wIAAwAFAAUAAgABAAAA//8AAAUACAAHAAEAAgABAP7//v/+
//////8GAAgABgAGAAYABgAGAAQAAAABAAQABgAHAAkACwALAAsADQANAA0ADQANABIA
EgASABEADwAQABAADgANAA0ADQAOAA0ADQAJAAgACwAMAAwADAALAAoACQAHAAYABQAD
AAIAAAAAAAAAAAACAAIAAgACAAEAAQACAAQABgAGAAUABAACAAIAAgACAAQABQAGAAgA
BgAFAAUABQADAAEA///+////BAAEAPz/9//1//X/9//7//3//P/+/wYADgAYACUANABL
AGgAiQClALcAtQCjAI8AfQBmAEkAMAAWAAEA8//o/+X/6P/q/+v/8P/1//X/9f/1//X/
+v8UADYARQA3ADAAKQAgABEAAwD0/+f/5v/o/+j/6P/r/+z/7f/v//L/9v/3//P/8//3
//z/AAD9//z/+f/2//j/+f/5//n/9v/2//n/+f/0//T/9P/w//L/8//0//T/8//1//T/
8f/q/+T/4f/d/+D/5P/q//D/8v/1//j//P/4//T/8//0/+//5v/h/9T/y//A/7z/tv+y
/6b/m/+S/5H/kf+P/47/l/+g/6j/sf++/8j/0v/d/+H/5v/n/+v/7P/s/+z/6//l/9//
3P/d/9v/2//a/9j/0P/L/8n/xv/G/8f/yf/L/9D/0v/W/9X/0f/Q/9D/z//Q/9H/0f/S
/87/y//I/8X/wv+//77/vP+6/7n/uf+7/7v/u/+6/7r/vf/A/8L/wP+7/7f/tf+w/63/
rP+q/6n/q/+t/6//sP+3/7z/wv/H/8z/zv/N/8//0//W/9n/2v/V/9L/0f/Q/9T/1P/U
/9P/0v/R/9D/z//S/9P/1P/V/9T/0//T/9L/zv/M/8r/yP/D/8H/v/+8/7z/u/+7/7r/
u/+9/8D/wv+8/7z/uv+4/7b/tf+y/7H/rv+t/63/q/+j/6H/ov+k/6T/pP+k/6T/ov+e
/5//nv+e/53/nf+e/5//oP+j/6D/nf+a/5f/mv+a/5r/mf+Z/5r/mv+Y/5b/lf+U/5T/
l/+X/5P/kv+Q/5D/j/+O/43/jP+L/4n/hf+D/4D/fv9+/37/fv9+/3//gP+B/4L/f/99
/3z/fP96/3r/ef94/3r/ev96/3r/eP93/3b/dv92/3X/df91/3H/b/9t/2z/Z/9s/3L/
cP9p/2H/Xf9d/1n/V/9e/2T/bP98/4j/kf+g/7P/zv/r/wcAHQAtADMALQAlABAA8//a
/8z/vf+v/6r/rf+s/6z/r/+4/73/wf/H/83/0f/Q/9L/0P/N/8z/zv/Q/9D/0f/T/9T/
1//Z/9z/3f/e/97/3v/e/9//4//m/+b/4f/g/+P/5//q/+r/6v/o/+b/5P/l/+X/5f/m
/+r/8f/1//P/9P/1//L/9P/1//b/9v/5////AgADAAcACAAMAA8AEAASABYAGgAcAB8A
IgAmACcAKAAsADIANgA2ADoANgA0ADAAMwA0ADsAOAA2ADYANQA1ADMAMgAuACwAKQAn
ACgAJgAkACMAIAAeABgAFQASABAADgALAAgAAwABAAMAAQD///z/+P/3//X/9v/2//L/
8f/x//H/9P/0//b/8//z//L/8v/x//D/8f/x//L/8//z//P/8//w/+//8P/w//L/8f/x
//P/8//z//L/8v/0//b/9//0//b/9//6//r/+P/4//f/9//4//n/+v/6//z//P/9//3/
//8AAP7///8CAAIAAgAAAP3//P/9//7/AgACAAIAAQADAAMAAwADAAEAAQABAAEABAAF
AAcACAAIAAgACAAIAAoACwAMAAwADAALAAsACgAKAAsADQAOAAsADgAPABAADwAPAA0A
DQANAA0ADgANAAoACQAIAAcABwAJAAwADwAQABEAEgASABIAEAATABIAEgARABEAFQAX
ABkAHQAaABkAGAAXABoAGgAaABkAGwAcABwAGgAXABcAFwAYABsAGwAXABYAFAAUABMA
EgARABAADwANAA4ADQALAAoACgAKAAoACgALAAwADQAOAAwACwALAAwADgAOAA0ADAAJ
AAgABwAGAAYABwAIAAoACAAHAAcABwADAAEA///+/wEABAAGAAQA///9//3/9//z//X/
/P8EAA4AGAAkADUARgBbAHgAlwC1AM8A2wDTAMEApwCEAFkANgAgAA8AAwD+//n/9v/2
//v//P/9/wMACQAJAAsADAAIAAQAAwAAAAIABAAEAAcACQAKAA0ACgAMAAwADAAOAA4A
DgAPABMAFgAWABEADQAPABIAFAAWABYAFAASABAAEQARABEAEAASABcAGQAYABwAIAAg
ACAAIQAiACIAJAApACsAKwAuAC4AMQAzADQANgA6AD4AQQBDAEUASABGAEYASQBOAE4A
TABOAEgASABEAEcASABKAEYAQwBCAEMARQBFAEYARQBEAEIAQQBCAEAAPgA9ADoAOAAy
AC8AKwAoACUAIQAgABsAGQAbABoAGQAXABQADgAJAAcABAAFAAcACgANABAAEgAWABUA
EQAOAAwACQADAAEA/v/8//v/+//7//v//P/9/wAAAgAAAP////8BAP/////+//7/AQAC
AAIA/v8AAAEABAAEAAIAAgABAAEABAAHAAoADAAMAAwADQANAAwADAAJAAkADAAMAAwA
CgAMAAwADgAQABAAEAAQAA8AEAARABIAEwASABEAEAAPAA8ADwAQABAAEgASABIAEgAS
ABMAFAAUABUAFQAWABYAFQAVABYAFgAWABwAIAAkACUAJQAjACMAIAAdABsAFwAXABcA
FwAXABQAFQAUAA8ADAAOAA4ADAAKAAwACAAGAAQAAgAFAAYABQAJAAcABgAEAAMABQAF
AAUABwALAA0ADwARABEAEAAPAA0ADQAOAA4ADAAJAAkACQAKAA0ADQAJAAgABQAEAAIA
AAABAAIAAwADAAIAAQD///7//f/8//v/+v/3//b/9f/0//P/8//0//b/9P/0//P/8v/1
//b/9//4//n/+f/5//r//P/7//v/+//6//n/+P/4//n//P/+//z/9f/z//H/7//x//P/
8v/4/wQADgAaAC0AQABRAGwAjwCrAMEAwwC1AKcAmQB4AEsAJgASAAUA+f/0/+//7P/o
/+f/7P/x//P/9f/7/////v/+/wAAAwD9//7////+//7//////wEAAwAGAAcACAAHAAYA
BQAFAAsAEAASAA8ACgALAA0ADgANAAwACQAGAAcACQAKAAsABgAEAAUAAwAHAAwAEQAS
ABQAFQAWABYAGgAhACUAJwAtADAANgA7ADkAOgA9AEAAQwBFAEcASgBKAEoATQBSAFMA
UABRAEoARQBAAEIAQgBEAD4AOQA2ADYANwA2ADYANAAyAC8ALQAqACgAJgAlACQAJAAg
AB8AHAAYABQADwAPAAsACgANAAsACwAKAAgABQABAAAA/v/8//v/+//7//v/+v/7//f/
+P/4//n/+f/2//X/8//y//P/8//z//P/9P/1//j/+v/6//n/+f/7//n/+f/4//j/+v/8
//3/+v/8//3/AAAAAAMABAAEAAUAAwADAAMAAgACAAIAAwADAAMAAgD+//3/AQACAAMA
AgAEAAYACgAOABIAFAAWABcAGwAdAB8AIQAeAB0AHAAbABkAGQAaABoAHAAeACAAIgAf
AB8AHwAeAB8AHwAgACAAHQAdAB4AHgAcACAAIgAkACIAIQAeAB0AIgAlACkAKwAtAC0A
LQAtAB8AFwAQAAsACAAFAAIAAQD+//n/+f/6//r/+f/5//j/9//2//f/9//3//f/9//4
//b/9P/x//P/9v/4//j/9//3//f/+P/4//f/8v/w//H/8v/y//L/7//u/+3/6//p/+f/
5P/i/9//3v/d/9z/2v/a/9r/2v/Y/9f/1//Y/9f/1v/U/9L/1P/U/9T/1P/S/9H/0P/Q
/9L/0f/R/9H/0//V/9f/2v/T/9T/2P/a/9v/3//b/9X/0//T/9r/6P/0/wAAEgArADwA
TwBuAI0ApQC3AL0AsQCdAIMAYgA9ACAADAD3/+f/5P/l/+j/6v/r//D/9f/1//P/8//3
//j/+P/6//n/9P/2//j/+P/4//n/+f/7//v//v///wAA/v/+//7///8CAAYABwADAP//
AQAEAAYABAACAP7/+v/9////AAABAPz/+v/7//n//P8AAAQABAAGAAcACAAIAAgADQAP
AA8AEAAQABMAFQAXABoAHwAkACYAKQAsADAAMAAwADMAOAA7ADoAPQA4ADoAOAA9AEAA
QgA8ADcANAA3ADkAOQA6ADsAOgA4ADcAMwAwAC0AKwAoACgAJAAjACAAHgAcABkAFQAP
AAwADQANAA0ADAAKAAcAAwACAAAA/P/7//v/+//5//j/+f/1//f/+P/6//v/+//7//r/
+v/5//n/+f/5//j/9//4//j/9//1//T/9f/2//f/9//4//f/+P/4//T/9f/3//v//P/+
//7//f/9//v/+//7//r//P/8//3//f/9//z/+P/3//j/+P/4//b/9P/0//b/+P/5//j/
9//1//f/9//3//f/9f/1//X/9f/0//P/8//y//D/8P/w//D/8f/z//X/9v/3//f/+P/4
//X/8//y//D/7f/w//H/8v/z//X/8//v/+z/7P/s/+z/7P/v//D/7//z//P/8v/w/+//
8P/x//L/9f/z//P/8//z//j/+P/4//f/+f/6//r/+P/1//X/9f/2//r/+//4//j/9//2
//T/8v/x//D/7//t/+3/7f/s/+z/6v/q/+r/6v/p/+j/5//m/+T/4//j/+T/4f/g/97/
3P/f/+D/4f/i/+D/3//e/97/3v/d/93/3f/d/93/3f/e/9f/1v/W/9T/1f/V/8//y//L
/8//0P/S/9j/5P/0/wcAGgAvAEoAZwCFAJ0ApwCjAJUAfwBgADUADgD0/+H/z//G/8X/
zP/U/9v/3v/f/+H/5//p/+n/6v/w//D/7f/o/+r/7P/s/+3/7//w//P/9f/4//n/+v/6
//r/+v/7////AgACAP3//f///wIABAAEAAQAAgAAAAIAAwADAAMA///+/wAA/////wIA
BQAEAAQABQAGAAYABwANABAAEQASABIAFQAXABcAGAAbAB4AIwAnACsAMAAxADIANgA8
AEIAQgBGAEIARABCAEcASgBMAEgARQBEAEQARQBEAEQAQAA+ADsAOQA3ADQAMQAvAC8A
MAAtAC0AKAAkACAAGwAbABcAFgAZABYAFQATABAADQAJAAgABgAGAAcACQALAAcABAAD
AP3///8AAAIAAwD//////v/+//7//f/8//v/+f/5//v//P/7//n/+P/5//n/+f/4//j/
+f/6//r/9v/4//n//P/8//v/+v/4//f/+f/5//n/+P/4//j/+f/5//n/+P/0//P/9f/2
//f/9v/1//T/9f/2//X/9P/z//H/8//z//P/8//x//H/8f/x//H/8f/y//L/8v/y//L/
8v/w//H/8v/y//X/9f/2//b/8v/x//H/8P/s/+7/7v/u/+3/7f/r/+v/7P/r/+v/6f/n
/+b/6P/o/+j/6P/q/+r/6P/r/+r/6v/p/+n/5//n/+f/6f/s/+3/7v/v//H/8P/v/+3/
6v/q/+n/5v/n/+n/6//u/+3/7f/p/+j/5//m/+T/4v/k/+T/5P/j/9//2//W/9L/1f/W
/9f/2P/W/9T/0v/Q/9D/z//P/9D/0f/S/9L/0v/R/9D/z//O/83/zf/N/87/zP/J/8f/
xf/F/8X/xf/G/8f/xv/E/8D/v/+//73/uf+3/7n/vv/E/8r/1P/i//X/CAAbADoAXwB/
AJEAlQCNAHkAYQBAABMA8P/a/8n/vf+4/7X/sv+y/7X/tP+1/73/w//H/8f/xP/C/8D/
wf+9/77/v/++/7z/vf+9/7//vv/A/8D/wP/B/8L/w//F/8n/zP/M/8f/wv/D/8X/xv/G
/8b/xP/C/8D/v/+9/7v/uv+8/8H/w//C/8T/xv/E/8b/x//I/8j/y//R/9T/1f/V/9T/
1v/X/9b/2P/c/+D/5v/p/+z/8P/z//b//P8EAAMAAAABAPr/+f/2//r//P8FAAQABAAG
AAoADQAOABAAEQASABIAEwAQAA4ADAALAA0ADgALAAsACgAIAAYAAwD+//n/9//5//3/
//8AAAAA9//x/+7/6v/o/+f/5//n/+r/6v/s/+n/5f/k/+T/4//j/+P/4v/i/+P/4//j
/+P/5f/l/+f/6P/o/+f/5//p/+r/6//r/+z/8P/y//P/8P/z//X/+f/6//f/9v/0//P/
9f/3//n/+v/6//r/+//7//z//P/5//n/+v/6//r/+P/4//j/+v/8//v/+v/5//f/+f/7
//3////9//3//f/9//7///8BAAIA///+//3//P/+/wEABAAGAAMA///8//j/+v/9/wEA
BAAEAAgACgAMAA8AEQARABMAHAAdABUACQAEAAEAAAD///7/AgACAAAAAwADAAIAAAD/
//7//f/8//3//P/7//r/+f/6//r/+v/5//v//P/8//r/9//3//f/+P/3//f/8//y//T/
9P/z//L/8//0//X/9f/3//f/9v/2//X/9P/z//L/7//u/+3/7P/o/+f/5//o/+f/5v/k
/+L/4P/g/+D/4P/d/93/3f/e/97/3f/d/93/3P/b/9r/2v/Z/9r/2v/Y/9n/1//R/8//
1f/Z/97/5v/w//r/CAAdADgAVQB0AJEAqwC3ALMAoQCLAHEASgAhAAYA9v/n/9n/0v/P
/9L/1v/b/+D/5f/j/+H/4f/l/+r/6P/o/+X/4f/i/+P/4v/l/+f/6P/r/+z/8P/y//T/
8//y//H/8f/2//r/+//3//X/9//6//z/+f/4//X/8v/0//X/9f/1//H/8P/y//H/9P/6
/wAAAgABAAEAAQAAAAUACwAOAA8ADgAOABEAEwATABQAFwAaACAAIwAmACoAKgAqAC0A
MgAyADAAMgAsAC4ALAAxADQANwAyAC4ALAApACkAJwAmACYAJgAlACUAIgAeABoAFwAY
ABoAGAAZABQAEAAMAAcABwADAAIABQADAAMAAgAAAP3/+f/4//b/+P/5//v//f/6//j/
+P/z/+//7v/u/+3/7f/t/+z/7P/t/+3/7f/t/+z/6//s/+z/7P/r/+v/7f/v/+//7v/u
//D/8v/z//D/7v/v//L/8v/y//L/8f/x/+//7//v/+7/7//w//L/8//2//b/8//z//H/
8P/v/+z/6v/q/+z/7v/y//L/8v/x/+//7//v/+//8P/x//L/8//y//H/8f/w//P/9P/1
//b/9v/3//j/+P/2//X/9f/0//H/8f/y//L/7//y//P/9P/1//P/7f/q/+v/7P/t/+7/
8v/y//D/8//2//b/9f/1//f/9//3//n/+v/7//z//f8CAAIAAgABAAIABAAFAAQAAwAD
AAMABAAFAAUAAQAAAAEAAgACAAIA///+//3/+//6//n/9//2//f/+P/5//r//P/8//z/
/P/4//X/8//y//X/9v/2//b/9//4//n/+v/7//v/+//8//r/+f/5//n/+v/5//j/+P/7
//b/9P/0//H/7//t/+//7//t//D/8v/2/wIAEgAjADoAVwByAIkAowCzAK8AnwCLAHUA
VgA1ABgABADv/+H/2v/b/97/4P/l/+j/6f/r/+3/7f/r/+r/6v/u//P/8P/y//T/9P/v
/+3/6v/p/+3/8v/1//j/9v/2//b/9//7/wAAAgD///r/+//9//7//P/8//r/+P/6//v/
+//7//n/+v/+//////8CAAUABAAGAAcACAAIAAoADwARABEAEgASABUAFwAbACAAJwAu
ADAAMwA2ADoAPgBAAEUATABSAFIAVgBSAFMAUgBYAFwAYQBeAFwAXABdAF0AWwBaAFcA
VgBUAFMAUABOAEwASwBIAEgARABDAEIAQAA+ADsAOgA1ADMANQA1ADUANAAyADEALwAw
ADAALwAvADAAMQAxADAAMQAtACwALAAtAC0ALQAtACwALAArACsAKwArACkAKQArACwA
KgAnACUAJQAlACUAJAAkACcAKAAoACQAIwAjACUAJAAmACYAJQAlACYAJwAoACgAKAAo
ACkAKQAsACwAKQApACkAKAAnACQAJQAmACkALAArACoAKQAnACgAKQAqACsALAAtAC4A
LwAuAC0ALQAsAC4ALgAuAC4ALgAvADAAMAAyADcANQAyADAAMAAwADAAMAA0ADYANgA7
ADwAPAA7ADsAOQA3ADUANQA4ADkAOgA7AD4APgA+AD0AOwA8ADwAOgA5ADkAOQA6ADkA
NwAxAC4AMgA0ADUANgA0ADQANAAzAC8ALQAqACgAKgAsAC4AMAAvAC4ALQAsACsAKwAs
AC4ALAAsACsAKgAqACoAKgAqACcAJwAnACgAJQAjACIAIQAkACUAJgAoACUAIgAiACAA
GQAXABcAFwAXABsAIAAoADIAPgBMAF8AdACLAKwAzwDlAPEA7wDfAMsArwCMAGUASgA2
ACUAGwAUAA8ADAAQABUAHgAnAC0ALwAxAC8AKgAqACoAKQAkACYAKAAoACoAKwArAC0A
KgAsACwALAAtAC4ALwAxADAAMgAxACsALQAxADYAOgA2ADQAMAAsACoAKwArACsAKQAq
AC4ALwAtADAAMwAyADMANQA3ADgAOQA9AD4APQA/AEAARABHAEoATgBUAFoAXQBfAGEA
ZABpAGwAcgB6AIIAhACKAIgAjwCUAKAAqgCyALIAswC2ALcAtwC1ALQAsgCwAK0AqwCo
AKQAoACdAJgAlACMAIcAhACCAIAAfQB6AHUAcwB1AHQAcwBxAG4AaABjAGEAXgBcAFsA
WwBbAFsAWgBbAFcAVQBUAFQAUwBPAE8ATgBOAE0ATQBNAE0ASwBLAE0ATgBNAEsASgBL
AEkASQBIAEgASgBMAE0ASgBGAEUARgBEAEUARgBGAEcASQBJAEkASABHAEYARgBFAEcA
SABGAEcARQBEAEMAQAA+AD4AQABCAEQARABEAEMAQQBBAEEAQQBBAEEAQQBBAEEAQQBC
AEIAQQBAAD8APgBAAEEAQgBCAEEAPwA+ADwAPgA/AEEAQgBBAEAAPgA9ADwAOwA6AD4A
QABAAEUARABCAD8APQBAAEEAQgBFAEYARwBIAEkASgBIAEYAQwBEAEYARwBGAEMAQwBD
AEQARgBHAEQARABBAEAAPgA8AD4APgA+AD0AOQA3ADQAMgAvAC4ALQAsAC4AMAAyADQA
MgAxADEAMgAwADAALwAuAC4ALgAuAC4ALQAtAC0ALgAsACsAKwArACsAKwArACwAKQAk
ACYAKAArACkAJwAjAB0AGwAgACYALgA+AFYAawB8AJUAtgDVAOsA9wDzAOcA1wC/AJQA
ZwBOADwAKwAjACAAHwAkACgAJwAoAC0ALwAxADMANQAyAC4ALAAvAC4AMAAyADIAMgAz
ADMANQA0ADYANgA2ADMAMgAxADEANAA4ADkANQA1ADcAOgA8ADwAPAA6ADgANwA3ADYA
NQA1ADYAOgA7ADoAPgBCAEIAQABBAEIAQgBDAEkATABNAE4ATgBRAFMAVABWAFoAXgBk
AGkAbgB0AHkAfgCGAJAAlgCYAJ4AnACXAJIAlACUAJAAhgB9AHYAcgBxAG4AbABlAGAA
WgBVAFEATABHAEMAQQBAADsAOQA0ADAALAAnACYAIwAjACcAIgAfABsAFgATABEAEgAS
ABEAEQASABMAEAAOAA4ACQAKAAoACwALAAgABwAFAAQABwAJAAsADQAJAAcABwAGAAIA
///9//3///////7//v8BAAIAAgD+//z//f8AAAAAAAAAAP/////+//3//P/6//3//v8A
AAEA///+//r/+f/6//r/+v/4//n/+v/9/wAAAAAAAAAA///+//3//P/7//z//f/+////
/////wAAAAABAAIAAwAEAAQABQAGAAYABwAHAAgACAAGAAUABQAEAAEABAAFAAYABgAF
AAIAAQAAAP3//f/8////AAABAAIAAQAAAP3///8EAAYABwAJAAsACwALAA0ACwAJAAcA
BQALAAwADQANAA4AEAARABAAEAARABIAFAAUABMADgAMAA0ADgAOAA4AEAAQABAADwAM
AAkABQACAAIAAgACAAIAAgACAAIAAgACAAEAAQACAAIAAgABAAAAAQACAAMABAAAAP//
/v/+//////8AAAEA///9//v/+v8BAAAA/v/6//X/8//z//H/8f/z//b/+v8CAAoAGAAp
AEAAWQB2AJUAtQDPANMAxQCxAJkAeABNAC4AGAAFAPv/+P/x/+z/7v/v//T//f///wMA
CwALAAgACAAGAP3//P/+/wAAAAACAAMAAwAFAAcACgALAAwADwAQABEAEwARABIAEAAJ
AAgACwAPABIAFAAWABYAFgATABMAEgARAA4ADgARABEAEQAUABcAFgAUABUAFgAWABwA
IwAnACkAKgAqAC0ALwAyADYAPABCAEUARwBJAEwATABOAFMAWgBdAFwAXwBaAFYAUABR
AFAAWABWAFUAVgBXAFcAVQBUAFIAUABNAEsASABGAEQAQwBAAEAAPAA7ADwAOgA4ADUA
MgAtACsALQAuAC8ALwAuACoAJQAjACAAIAAfAB8AHwAhACIAJQAjAB8AHgAeAB0AGwAb
ABoAGgAdAB0AHQAdABkAFwAXABYAGQAZABoAHQAcABsAGQAYABsAHAAcABgAGgAdACIA
JAAiACAAHQAbAB8AIQAjACQAIAAeAB0AGwAdAB4AHAAdABwAHAAcABoAGgAaABwAHgAj
ACQAJQAlACUAJQAlACUAJwAnACcAJwApACsALgAwAC8ALgAtACwALwAxADMANAAyADEA
MQAwAC0AKwAqACgAJgAqACwALgAtACsAJwAlACgAKQArACsALQAtAC0ALQAtADEAMwAx
AC4AMgA0ADQAMwAyADIAMQA0ADkAPAA+AD8APAA8AD8AQAA/ADwAOgA8AD8AQgBFAEQA
QAA/AA==
         </WaveFormData>
      </LeadData>
   </Waveform>
</RestingECG>
