# Supplementary material for: Detection of Left Atrial Enlargement Using a Convolutional Neural Network-Enabled Electrocardiogram
Source: Front Cardiovasc Med. 2020 Dec 17;7:609976. doi: 10.3389/fcvm.2020.609976 (PMC7773668; doi:10.3389/fcvm.2020.609976)
Supplement: Supplementary file 5 [file Data_Sheet_5.ZIP › normal4/1802035659_4199_0000000P.XML]

<?xml version="1.0" encoding="Windows-1252"?>
<!DOCTYPE RestingECG SYSTEM "restecg.dtd">
<RestingECG>
   <PatientDemographics>
      <PatientID>1802035659</PatientID>
      <PatientAge>78</PatientAge>
      <AgeUnits>Years</AgeUnits>
      <Gender>Male</Gender>
      <PatientLastName>liruiwei</PatientLastName>
   </PatientDemographics>
   <TestDemographics>
      <DataType>Resting</DataType>
      <Site>1</Site>
      <AcquisitionDevice>MAC55</AcquisitionDevice>
      <Status>Unconfirmed</Status>
      <Priority>Normal</Priority>
      <AcquisitionTime>10:11:57</AcquisitionTime>
      <AcquisitionDate>12-08-2016</AcquisitionDate>
      <CartNumber>1</CartNumber>
      <AcquisitionSoftwareVersion>009C</AcquisitionSoftwareVersion>
      <XMLSourceVersion>MAC5000 v1.0</XMLSourceVersion>
   </TestDemographics>
   <RestingECGMeasurements>
      <VentricularRate>54</VentricularRate>
      <AtrialRate>54</AtrialRate>
      <PRInterval>116</PRInterval>
      <QRSDuration>78</QRSDuration>
      <QTInterval>436</QTInterval>
      <QTCorrected>413</QTCorrected>
      <PAxis>19</PAxis>
      <RAxis>9</RAxis>
      <TAxis>62</TAxis>
      <QRSCount>8</QRSCount>
      <QOnset>212</QOnset>
      <QOffset>251</QOffset>
      <POnset>154</POnset>
      <POffset>192</POffset>
      <TOffset>430</TOffset>
      <ECGSampleBase>500</ECGSampleBase>
      <ECGSampleExponent>0</ECGSampleExponent>
   </RestingECGMeasurements>
   <Diagnosis>
      <Modality>Resting</Modality>
         <StatementCount>2</StatementCount>
         <LabelText>12SL ��ϳ���</LabelText>
      <DiagnosisStatement>
         <StmtFlag>ENDSLINE</StmtFlag>
         <StmtText>����Ķ�����</StmtText>
      </DiagnosisStatement>
      <DiagnosisStatement>
         <StmtFlag>ENDSLINE</StmtFlag>
         <StmtText>�ٽ� ECG</StmtText>
      </DiagnosisStatement>
   </Diagnosis>
   <Waveform>
      <WaveformType>Rhythm</WaveformType>
      <WaveformStartTime>0</WaveformStartTime>
      <NumberofLeads>8</NumberofLeads>
      <SampleType>CONTINUOUS_SAMPLES</SampleType>
      <SampleBase>500</SampleBase>
      <SampleExponent>0</SampleExponent>
      <HighPassFilter>16</HighPassFilter>
      <LowPassFilter>150</LowPassFilter>
      <ACFilter>NONE</ACFilter>
      <LeadData>
         <LeadByteCountTotal>10000</LeadByteCountTotal>
         <LeadTimeOffset>0</LeadTimeOffset>
         <LeadSampleCountTotal>5000</LeadSampleCountTotal>
         <LeadAmplitudeUnitsPerBit>4.88</LeadAmplitudeUnitsPerBit>
         <LeadAmplitudeUnits>��V</LeadAmplitudeUnits>
         <LeadHighLimit>2147483647</LeadHighLimit>
         <LeadLowLimit>268435456</LeadLowLimit>
         <LeadID>I</LeadID>
         <LeadOffsetFirstSample>0</LeadOffsetFirstSample>
         <FirstSampleBaseline>0</FirstSampleBaseline>
         <LeadSampleSize>2</LeadSampleSize>
         <LeadOff>FALSE</LeadOff>
         <BaselineSway>FALSE</BaselineSway>
         <ExcessiveACNoise>FALSE</ExcessiveACNoise>
         <MuscleNoise>TRUE</MuscleNoise>
         <LeadDataCRC32>2110772481</LeadDataCRC32>
         <WaveFormData>
+v/6//r/+v/3//b/9f/0/wMAEAAdACoAMQA4AD8ARgBNAFIAVwBcAFgAVgBUAFIATQBI
AEMAPgAxACQAFwAKAAAA+P/w/+j/7f/y//f//P8CAAYACgAOAAcAAgD9//j/9f/y/+//
7P/t/+7/7//w//b//P8CAAgABwAGAAUABAD+//r/9v/y//T/9v/4//r/+v/6//r/+v/8
//7/AAACAP7//P/6//j/+v/6//r/+v///wIABQAIAAUAAgD///z//P/8//z//P/+//7/
/v/+/wEABAAHAAoACAAIAAgACAACAP7/+v/2//n//P///wIACAAMABAAFAAPAAwACQAG
AAgACAAIAAgABAACAAAA/v8AAAIABAAGAAgACAAIAAgADgASABYAGgAcABwAHAAcABsA
GgAZABgAGQAaABsAHAAYABYAFAASABgAHAAgACQAHgAaABYAEgAPAA4ADQAMAAsACgAJ
AAgADwAUABkAHgAeAB4AHgAeABgAEgAMAAYAAAD8//j/9P/5//z///8CAAAAAAAAAAAA
/v/8//r/+P/9/wAAAwAGAAIAAAD+//z//v/+//7//v8CAAYACgAOAAgAAgD8//b/9v/2
//b/9v/0//T/9P/0//n//P///wIA///8//n/9v/5//z///8CAAMABAAFAAYACAAKAAwA
DgAFAPz/8//q//H/9v/7/wAA/v/+//7//v/7//r/+f/4//z//v8AAAIABAAEAAQABAAA
AP7//P/6////AgAFAAgACgAKAAoACgAIAAYABAACAP7//P/6//j//P/+/wAAAgAAAAAA
AAAAAAIAAgACAAIAAQAAAP///v8AAAAAAAAAAAEAAgADAAQAAAD+//z/+v/8//7/AAAC
AP///v/9//z/+v/6//r/+v/+/wIABgAKAAEA+P/v/+b/7P/y//j//v/+//7//v/+/wIA
BgAKAA4ACAACAPz/9v/y//D/7v/s//H/9v/7/wAABQAIAAsADgAIAAQAAAD8//r/+v/6
//r//v8AAAIABAAAAP7//P/6//7/AAACAAQAAAD8//j/9P/4//r//P/+////AAABAAIA
+//0/+3/5v/t//T/+/8CAAMABAAFAAYAAgAAAP7//P8DAAgADQASAAkAAgD7//T/9v/2
//b/9v/4//j/+P/4//z//v8AAAIAAwAEAAUABgAEAAIAAAD+//f/8v/t/+j/8f/4////
BgACAAAA/v/8//r/+v/6//r//v8AAAIABAAAAP7//P/6//z//v8AAAIA/v/8//r/+P/+
/wIAAwAGAAIACAACAP//AAAHAAgABAD7//n/+//6/wMA/P///w0ADgAHAAAAAgAAAAEA
/////wMAAwANAA8ABAD+//v/+/8CAAwAFgARABMAGgAaABUAFAALAAkADgAEAPn/8P/r
//D/+f////3/9v/1//n/+/8AAAkADwAJAAAAAwAGAAIA/P/y/+//7P8GAAAA+P8AAAcA
/f/v/+f/4f/v/woAGgAWABMAEgAkAD0ARgBLAG0AhAB2AHIAeABpAF0AaQBrAFUAOQAv
ACIADAAIAAoAAQD6//L/6P/w//r/+P/2//n/+v/9/wAAAQABAAYADQADAAEAAwD///r/
9//1//L/7v/t//T/+P/8/wAACAANAAoACQAIAAkA+//3//D/9f/7//3/+v/9/wEAAwD/
/wAA/f/8//n/9v/7//7//P8BAP//BAAGAAIAAgD//wAA+/8CAAAAAgAMABAADgAKAAoA
AwD8//X/8P/8/wcABwAJAAkABwAFAAQABwAAAP3//P/+/wEABwANAA4AEQASABEADwAR
ABEAGAARAAoAAAD7//7///8BAAEACQASABsAJAAbABcAGwAbABoAGQASAAgAEgAVABEA
EAAUABYAGgAmADAAMwAvACkAKQAsACYAFwAUABQAEQAQAA4ACAABAAMAEAAcAB4AJgAk
ACIAHgAVAA4AEQATAAYA/v/9//r//v8DAAIAAwAJAAsACwATABYABQD5//3/+//1//T/
+f/9/////f8AAAAABQAJAAYA+f/7//7/AgD8/wEAAwAGAAcABQD9//v//P/7//H/8f/2
///////1//f/+v/6//T/9f/3//v//f8DAAQAAQD+//r/+//5//r/9//7//z///8CAAUA
BAACAAMAAQD+//n/9P/4//P/+////wIABwAKABQACwAEAAgACgABAPf/6P/f/+n/+v/8
//3/+v/6/wIABQAMABAAFwAiABgABgD1/9//6P/t//P/+v/7//z/AAAFAPz////1//n/
+f/7//r/+v/+/wIA+//6//v///8CAAMABwAMAAwACgAAAPL/7f/o/+//8//7/wAABQAC
AP7//f/3//b/8v/1//n//f/8//7/+f/5//b/8//3//3/AgAGAAUABQAHAPz/9v/0//T/
7f/y//P/+f8DAAEA/P/3//T/8v/z//T/+v/2//T/8v/w//P//P///wIACQAMAA4AFAAC
AOj/4f/l/+z/7//y//X/+P/2//b/9v/2//f/+P/5//r/+v/6//r/+v/4//b/9P/y//b/
+P/6//z/AQAEAAcACgAJAAgABwAGAPz/9P/s/+T/5v/m/+b/5v/t//T/+/8CAP///v/9
//z/+f/4//f/9v/1//T/8//y//f//P8BAAYABAAEAAQABAAAAP7//P/6//b/9P/y//D/
8f/y//P/9P/2//b/9v/2//j/+v/8//7//v/+//7//v/4//L/7P/m/+3/9P/7/wIAAAAA
AAEACgAAAPv/9//5//j/8v/u//H/+P/8//v/6v/n/+//+f/5//v/BAAHAA0ACQAJAAcA
AwAHAAMA+f/y//v/BQANABoAGwAPAAwADgAJAAEAAwD7//j//P/2/+3/6//t//D/9//7
//f/7//v//L/8//2////AwD7//H/8//4//b/9v/w/+3/6v/t/+r/+P/+//3//f//////
/f/1/+r/7v/4/wcAHgAwADEAPABXAGEAVABYAGYAZABhAGkAXwBHADUALQAbAAAA9v/+
/wIABwACAPr//v8CAPT/4P/o/+//8v/3//z/+P/1//f/+//y/+//8P/r//D/9f/7/wAA
9//x//P/8v/v/+7/8f/x//T/9//6////9P/z/+//9//6//v/9//5//3////7//z/9//2
//P/8P/z//T/8P/z//j/AgAJAAoABwABAP//9//3//D/7f/y//f/+P/3//r/9v/0//L/
8v/7/wMAAAD//wQABQAGAAgACgACAP7//P/6//n/+//9//r/+//6//f/+/8BAAUAEAAP
AAwABgAFAAEA/f/6//X/+v8AAAYADAALAA8AGwAjAB4AGQAOAAAACAALAAcABgABAP7/
/f8EABMAGQAYABUAFgAcABkADQAVABwAIAAmACAAFAAHAAMABAAGAP7//P8GAAwAEAAP
ABQAIQAtACoAEgADAPL/6P/p/+T/4f/j/+v/8f///wgAAQD9/wkADwAEAAAAAgADAPn/
6//i/9b/6v/5/wEA//8DAAYACgAEAAAA/f/7//f/8v/n/+L/4P/r/+n/8f/+/wUABQD7
//3/+//4/+//7f/x//X/9//9/wEAAQABAAAA/P/1//H/6f/u/+7/8P/y//T/9P/z//X/
/f8EAAkADgADAPH/7P/j/+r/8f/2/wIA/v/6/wEABgAEAAEA+f/3//n/AgD8//X/8//0
//3/AQD7//b/9P/2/wMACAAOAA8ABwD9//T/7P/w//L/9//9//T/9//t//H/9P/3//f/
+P/8/wIA/f/+//n/+f/4//X/8//2//T/8P/v/+r/7v/y//X/9f/5//r/BgAKAA0AEwAG
AP7/8//v/+7/7//r/+r/7P/z//f/+//8////AQACAP////8BAPb/8//y//P/7f/x//H/
9v////7/+v/2//T/9f/5//3/BgD7//T/7f/m/+v/9v/7/wAAAwAEAAQACAAWAAoA6//b
/+L/5v/o/+r/7P/w//L/9P/2//n//P///wIAAQAAAP///v/4//L/7P/m/+j/6v/s/+7/
9v/8/wIACAAFAAQAAwACAP7//P/6//j/8v/u/+r/5v/s//D/9P/4//v//v8BAAQA/v/6
//b/8v/y//L/8v/y//X/+P/7//7//P/8//z//P/8//z//P/8//f/9P/x/+7/8f/0//f/
+v/5//j/9//2//r//P/+/wAA+f/x/+v/5v/y//L/9f/5/wIABQADAAMACgATABkAGgAA
APL/7//u/+7/7P/z//T/+//9/wEAAwAGABEAFAARAAoABgAFAAIABgAKAP///f8HAAgA
BAAKAAQABQANAAsAAAD5//b/9P/3//n/8//p/+n/7v/x//b/AwANAAsABwAEAAEA9//v
/+z/8P/0//7/9v/y/+7/7//3//n/+/8PABkAAgDw//j/AwAQACAAJwAqADkAVQBqAHYA
fgB4AGUAXQBhAGEATQAvACcAIAAGAPb/AgAHAAAA/P/+//7//P/+/wQA///4//P/7v/w
//P/+/8FAPv/+f/7//f/9//5//z//v/3//P/9//4//j/+P/8//3//f/9//3////y//H/
7f/1//7/AQD//wMABgAJAAYACAABAPz/9f/u//X/+P/2//v/+P/6//n/8v/5//v/AQAB
AAMA/v/9/wQAAwAAAPv/+v/3//b/9f/2////BwAEAAMACQANABEAFgAWAAwABgACAPz/
+f/5//n//f8BAAMAAwD+/////v8EAAkACgAIAAsAEQATABYAFwASABAADgAMAAIA//8E
AAUADgAVABYAFAAXABUADAAGAAsADgATACAAJwAnACAAFwAdACQAIgAXABIAEAALAAgA
CwAIAAQACQARABgAFQAYABsAHAAbABUADgATABcADAADAAEA/f8AAAAA/P/6//3/AAAB
AAoADgAEAP3/BgAJAP7//P8AAAMAAwD9//z/+P/4//X/6//X/+P/7v/6//z//v///wEA
AQADAP3//f8AAAAA9//4//7/BQADAPf/9//1//L/6f/n/+//9//9/wcACwAJAAcABAAA
APv/+f/z//j/+P/6//z//P/6//f/9//9/wAAAQACAAUA//8GAAkAAgD///r//P/5//T/
+v/+//3/+//0//P/+f8GAAQAAQAAAAIADAARAAYA/P/1//L/+f/2//T/7f/x//H/8v/0
//T/9P/3//v/+f8DAAAACwAHAAcABAACAAEAAgD4//T/9f/7/wAAAwAEAAgABwAEAP//
9v/2//b/9//3//v//P/8//b/7//r//D/9v/5/wMABwAJAAYABgAAAAEA///9//v/+//6
//j/+v/9/wIA+v/9/wAABQADAP//+//8/wEAAAD8//j/9v/0//f/+v8CAP3/+v/3//T/
+P8CAAYACgAIAAYAAwAEAOj/6v/1/wEACgAFAAAA+//2//v//v8BAAQACAAKAAwADgAG
AP7/9v/u/+//8P/x//L/9//8/wEABgAEAAQABAAEAAIAAAD+//z/+v/4//b/9P/8/wIA
CAAOAAkABgADAAAA/P/4//T/8P/x//L/8//0//n//P///wIAAwAEAAUABgADAAIAAQAA
AP7//P/6//j/+v/8//7/AAADAAQABQAGAAcACAAJAAoAAwD8//X/7v/0//r/AAAGAAEA
/P/3//L/9v/6//7/AgAFAAYABwAIAAMA/f/5//b//P/4//f/9/8EAAkACQALAAsADwAQ
AAwA/v/6/wEACgAIAAYADQAOAA4ADQAOAA0ABgAJAAQA+f/9/wIACgAQABIAFgALAAkA
DwAOAAgADAADAAEABgABAAAAAQAGAAwACwAHAPv/6//t//L/9f/6/wMACQADAPv//f8B
AP7//f/6//z//v8GAAwADgAAAPX//f8DAPv/9f/1//j/9v/4/xcAPgBKAEsAYgBzAGcA
YABqAGgAXgBnAGsAWQBBAD8ARQAtAAoACgAeABYA///+/w4AEgAKAPj/6v/s//D/8v/2
//r/+f/5//7/BQABAAEABQADAAcADQAUABoADAADAAIA/v/6//r//v////z/+//6//v/
7v/t/+n/8f/9/wUACAARAAwACQAAAPz//P/+//7//v8EAAYAAwAHAAUACgAMAAgADwAR
ABcAFwASAAYA/v/+/wIAAAD8//z/AAACAAQACAALAA8ACAADAAgACQAKAAwADwAIAAUA
BAABAAEABAAHAAoADwASABMAEAARABAAFgAYABYAEQARABYAFwAZABkAGQAcAB8AIgAa
ABcAHAAdABoAGQASAAgAEgAVABEAEAATABYAGwAoAC0ALQAmAB0AIgAoACUAGQAeACIA
IwAmACkAJgAiACcAJgAkABgAEgAbACAAIwAhABwAIQAlABoADQAHAP///v8DAAAA//8D
AAIAAQAIAAoABQABAA0AEwAIAAYACgANAAsABQAEAAAABwALAAgA+/8CAAYACwAGAAQA
AQD///v//v/5//r//v8FAAEABwASABAACQD4//P/+v/+//z/AQABAAMAAwAHAAYAAQD8
//b/AQAHABAAFQASAAwACAAEAAMAAAD8//v///8CAAMABAAHAP//BAAFAAQABQAEAAoA
CAAEAAsAEAANAAkAAAD9/wMADgAKAAUAAgACAAoADQAIAAQAAwAGAAwACgAJAAMAAQD/
//7//v/+//7/AQAFAAEACwAIABMADgALAAUAAAAFAAwACAAKAAAA/f/5//P/9//+/wAA
AAAEAAIACQAQAA8ADQAPAA4ADAAEAPv/9f/1//b/9P/5//7/AQD//wAABgARABkAIQAX
AA8ABgD8//r/+//+//T/9v/4//z/+f/+////BQAPAA0ACAADAAAA/f///wEACAAKAAwA
DgAQAAgACAACAPz//f/8//r//P/w/+7/9f8DAAYACQAKAAsADAAJAAYAAwAAAAIABAAG
AAgABgAEAAIAAAD6//b/8v/u//b//v8GAA4ADAAKAAgABgD///r/9f/w//X/+P/7//7/
/v/+//7//v/9//z/+//6////BAAJAA4ACAACAPz/9v/6//7/AgAGAAkACgALAAwAAgD6
//L/6v/y//r/AgAKAAkACAAHAAYABAACAAAA/v/9//z/+//6//X/8v/v/+z/8v/4//7/
BAAGAAYABgADAAQABAAMAAgAAgD9//7/+f/5//v/BAARABQAEgAAAPj/+P/6//L/6v/2
//z/BQALAAkABwADAAkADQAJAAgACgAQABIAGQAgABAACwALAAQA//8CAPv/+/8IAAkA
BwAHAAYABgAKAAsABwD9//v//v/9//7/BQAJAAAA9//6//3/9//1/+3/7P/w//r//v8C
ABYACQDv/+f/6f/n/+f/8P/0//T//f8MAB4ALwA+AEMATwBoAHgAfACCAIkAhQBtAEsA
NQAzADkAPAAkAAIA+v/9//b/8P/6/wQABgAKABIACgACAPz/9v/4//n///8HAPz/9//2
/+//7v/v//H/8v/v/+//9//8////BAANABMACAD///b/7//s//H/8/8BAAQABQABAAMA
AAD///j/9v/9/wQACQAOAAsABgD8//n/9v/6//v/9v/5//n//f/7/wEAAAADAA4ADQAK
AAUABAD///r/9f/y//r/AwABAAEAAwADAAMABAAMAAoADAAQAAsACQAKAAsABQABAPv/
8//1//v///8KAAYAAAD3//P//f8DAAoADwAPABIAFQAYAAwABwAKAAkAFAAdACAAIAAg
AB0AEwAMAAoACgAMABYAIQAlACIAHQAcACAAGwANABIAGAAbACAAHwAYABAAEQAQABAA
BgACAAkADgARAA8ACwARABYADAAFAAUAAwAIAAgAAgD+/////////wcACgACAPv/BAAH
APz/+v/+/wEA/P/1//P/7v/6/wEAAQD3/wEACgAUABQACwABAPj/7f/p/+H/3//g/+z/
6//0/wIACwALAAEAAwABAP7/9f/z//n//f///wUAAAD5//L/6v/x//P/+P/5/wEABgAN
ABQADAACAPf/7//z//b/9//4//3/9//+/wEA//8BAAEACAAAAPr///8CAP7/+//z//H/
9f8AAPz/9//3//r/BQALAAgABAADAAYACwAIAAYA///8//n/9//2//n/+v/+/wMA+v//
//f//f/7//3//P/8//v//v/2//T/+P///wUACQAHAAgABAD+//r/9P/3//r/+f/5//3/
/v8CAAAA/f/9//3/AAAAAAcAAgD///f/8v/w//P/8//z//n/AQAIAA4ACQAHAAcA+v/6
//r//P/3//r/+/8BAAsAAgD6//L/7P/y//n/AAAMAAQAAAD8//j/+P/+//7//v////7/
/P/+/wQACgAFAP3/9P/4//z/AAAEAAIAAgACAAIAAAD+//z/+v/8//7/AAACAAAA/v/8
//r//v8AAAIABAAAAP7//P/6//7/AgAGAAoABQAAAPv/9v/z//D/7f/q//H/9v/7/wAA
BAAIAAwAEAANAAoABwAEAAAA/v/8//r/+v/6//r/+v/8//z//P/8//7//v/+//7/+//6
//n/+P/9/wIABwAMAAcABAABAP7/AQACAAMABAAEAAQABAAEAAIAAAD+//z/+//6//n/
9f/3//r/BQAEAAUABQALAAsAAwD9//7/AwAIAAgA+P/y//v/BgAHAAgADQAMAA4ADQAM
AAkABAAJAAsABQACAAIACQAMABQAHAAVABUAGgAYAAkABgD5//P//v////3//f8AAAIA
CAALAAgA///+/wIA+//4//v/+//4//P/+v8BAAMABwAFAAoABgAIAAQAAAD6//3/8//t
//v/AwABAP7/+P/6/xsAQABAADkAUgBzAH0AfAB0AGoAdAB5AGkAXQBXAEUALQAjABwA
DgAGAAYA/f/4/wIABgD6//L/+P8KAAoACAAIAAgAAgD9//3////7//3/AwADAAUACQAO
ABIADAAJAA4AEAADAPr/9f/t//L/9//8/wMA+P/3//P/+/8EAAkACQAPAA0ADQAHAAYA
AwACAP///P8AAAIA//8DAAYADgATABIAEQAPABEADQAIAPz/9P/0//n/+v/5//z/AwAI
AA0AFAAVABkAEgANAAsACQAHAAYADAAIAAgACgAKAAsADwATABEAEQAPAAsABgAHAAYA
DAAKAAgAAwADAAwAEwAbACEAHQAcABsAGgAVABMAGQAbACAAIwAgABoAJAAnACMAIgAc
ABYAEgAWACQAKQAnACMAJAAqACcAGwAcAB4AHQAeACIAIAAdACMAJAAkABoAFgAYABgA
FgAPABEAHQAoACQAFwATAA0ADgAOAAoACAALAAsACwATABYACwADAAsADQACAP7/AAAB
AAAA+f/3//L/AQANABIADQANAAwADAACAAcACQAMAA0ACgADAAIABAAGAP//AgAKABIA
EQAGAAcACgAKAAQABQAGAAcABgAJAAwACwAKAAgACwAJAAoABwAHAAQAAwACAAQAAgD/
////CQAQABUAGgATAAMAAAD5//z/AQAEAA4ACgAGAA0AEgAPAAsAAgD//wIADAAHAAEA
AQACAAsADwALAAYABAAGAA4ADAALAAUACQAJAAoADAAUABoAIwAtABkAEwAAAPv//P//
////AAADAAgAAgACAAIABQAHAAcABgAIAAUAAAACAP7/AwAIAAsACwAPABAAEgAOAAkA
BwADAAIA/v8BAAcACwAKAAwABwAJAAgABwAFAAcACAAIAAoADQASAAoABQAEAAUA//8E
AAUACwAVABAACgAEAAAAAAADAAYADgANAAwACwAKAAEAAgD9//j/AwAKABAAGgAWAPz/
6f/n/97/6v/2/wIADgASABQAFgAYABQAEgAQAA4ADAAKAAgABgAIAAgACAAIAAQAAgAA
AP7/AwAGAAkADAAJAAgABwAGAAcACAAJAAoACgAKAAoACgAIAAYABAACAAQABgAIAAoA
BgAEAAIAAAAGAAwAEgAYABUAFAATABIACgAEAP7/+P/9/wIABwAMAAoACAAGAAQABAAE
AAQABAAEAAQABAAEAAcACgANABAAEgASABIAEgANAAgAAwD+/wAAAAAAAAAABQAKAA8A
FAAWABUAFgAYABkADgAGAP//CQANAAwADQARABkAHgAeAAwABAAHAAwACAAEAAkACAAQ
ABUAHAAhAB0AIwAhABkAEgAOAA0ACgASABoAEwAVABwAHAAXABwAEwATABoAFwATAA8A
DwAQABMAFQAPAAUABgAKAAwAEAAWABkAEAAFAAsADwAMAAsABwAKAA0AFgAMAAwAEAAR
APv/3//p/wcAFQAYACIAJAAdACgASABfAGAAVwBRAGAAeACGAI4AkQCPAIkAbQBVAFUA
TQA0ABwAFAAQAAcABgAMAAwACgAQABgAGAAVABIAEQAQAAkAAwACAAMABAAJABIAFQAS
ABMAFQAWABEADwAVABgAFAASABQAEwANAAcAAQD9//v/AwAIABkAGwAZABIAEQAPAA0A
BQACAAoAEgAYAB4AGgAWAA0ACwANABIAFAAQABUAFwAdAB0AGwASAA0AEAAQAA4ACgAK
ABIAGAAeACYAJAAjABcADQALAAkABwAGABMAFAAZACAAIAAhACUAKQAlACMAHwAZABoA
HQAeACYALAAuAC0AMQAqACMAHQAVABgAHAAgACQAIQAhACkALQAyADcANgAyADIALwAl
AB4AHAAcAB4AKAA3AD8AQAA/AD4AQAA5ACkALwA0ADYAOgA2ACwAIQAfACcALgArAC4A
OAA+AEIAQQAxAC0AKAAUABQAGQAcACYAJQAgAB0AHwAdABsAIQAiABYADwAYABsAFgAW
ABwAIQAiAB0AHQAaACEAJQAiABUAFQAUABQACgAOAA8AEQARABgAFwAcACQAJQAdAB8A
JgApACUAFwAVABEADAABAP3/BQANABMAHQAlACcAKQAqACQAGwAVAAsADgAOABAAEgAV
ABQAEgATABgAHAAeACAAIgAbACEAIwAeABsAFgAYABUAEAAWABoAHgAfABsAHQAkADAA
LQApABwAFAAUAA8AEwAUABgAIAAoACYAJQAfACIAIwAlACgAJwAkACQAJQAUABMABQAF
ABEAHQAmADAAKgAmABcADgAPABMAFgAXABUAFgASAAwAEQAQABgAIAAgAB8AIgAiACIA
HgAZABcAFwAYABYAGwAcAB0AGQAYABoAHwAhACMAHgAbABcAEgAVABkAHwAYABMAEgAT
AA0AEwAXACAALQAjABoAEQAKAAwADwASABoAHQAiACcALAAkACYAIgAeACMAJAAkACgA
JAAYABcAHwAYABkAGgAbABwAGAAWABQAEgAPAA4ADQAMABMAGAAdACIAIwAkACUAJgAi
ACAAHgAcABcAFAARAA4AEwAWABkAHAAdAB4AHwAgAB4AHAAaABgAFAAQAAwACAAQABgA
IAAoACQAIgAgAB4AIAAgACAAIAAeABwAGgAYABoAGgAaABoAFwAWABUAFAAVABYAFwAY
AB4AIgAmACoAJgAiAB4AGgAcABwAHAAcACAAJAAoACwAJQAgABsAFgAaABwAHgAgABwA
GAARAAwAEAAcABwAHwAbAB8AHQAWABkAIwAxADwANwAkABsAHQAiAB8AHAAiACAAIQAf
AB8AJQApADcAPQAxACgAIgAfACMAKgAxACkAKAAsACkAIQAsACsAMQA+ADcALQAlACEA
HwAjACQAHQAQAA0ADwAPABYAIQApACUAJAAtADYAOAAvACAAGAAQABQAFAAYABgAHQAr
ACsAIQAbABUAEAAaACwAOQBGAEwARwBMAGcAfwCKAJoArACqAJ8AkQCDAHsAawBVAE0A
TgA6AC4ANgA5ACoAGgASAAwAEAAiACgAJQAiACEAIAAeAB0AIQAnACYAKQAwADEALQAr
ACoAKAAdABUAFQASABIAFAAaAB0AIwAnACsAMQApACsAKgA1ADUAMwAsACsAJwAjABkA
FAAcACYALgA2ADUAMgAqACkAJAAmACUAHgAoAC8AOgA/ADkALAAjACIAIAAaABIADgAT
ABgAHQAkAC8AOQA4ADkAPAA9AD4AQAA9ADAAJwAgACYAKwAzADsAOAA3ADQALwAtAC8A
LwA2ADkAOgA4ADsAPAA9AD8APwA6ADoAOgA6ADEALwA1ADcAPgBFAEYARABGAEUAPQA4
ADsAPAA/AEoAUQBRAEoAQQBHAE4ATABBAEUASABIAEoATABIAEMARwBLAE4ARwBGAEcA
SABHAEEAOAA7AD0AMAAxADcAOwBGAEUAPgA5ADkANwAzADcANgAuACkANAA5ADIAMgA4
AD0ANgArACUAHAAqADMANQAtADEANAA4ADIAMAAtACsAJwArACcAKQAuADEAKwAvADgA
OQA1ACcAJQArADAALwA1ADgAOwA8AEEAPwA5ADMALAAuACsAKwAnAC4AMAA0ADgANQAy
AC4ALQAxADQANQA2ADkAMwA6AD0APQA/AD8ARgA9ADYAOgA8ADgANQAtACsANABCAEEA
PwA1ADAAMwAxADcAOgBAAEoATABGAEEANwA1ADEALgAsADUAOgBCAEsAQABDADkAPQA5
ADcAMgAuADUAPAA4ADoAOwA/AEIAQwBBAEIAPgA4ADoAOAA/AEYASQBJAE0ATgBLAEQA
PAA3ADcAOAA2ADsAOgA7ADcANgA2ADkAOQA5ADsAPwBCAEQAQQA/AD8AMgA0ADgAPgA9
AD0APQBCAEsARQA+ADcAMgA1ADsAQQBMAEkASABHAEYARgBMAEwATABLAEgARABEAD4A
QgBHAEEAOgA8AD4AQABCAEMARABFAEYASgBMAE4AUABMAEoASABGAEQAQgBAAD4AOwA6
ADkAOAA9AEIARwBMAEwATABMAEwATwBQAFEAUgBJAEIAOwA0ADsAQgBJAFAAUwBUAFUA
VgBUAFQAVABUAFIAUABOAEwASgBKAEoASgBKAEoASgBKAE4AUABSAFQATwBMAEkARgBL
AE4AUQBUAE4ASgBGAEIARgBIAEoATABUAFoAYABmAF8AWABRAEoATQBQAFMAVgBZAFoA
WwBcAFkAWABXAFYAWABYAFgAWABeAGIAZgBqAGMAXgBZAFQAUgBQAE4ATABXAGIAbQB4
AHQAcABsAGgAYQBaAFMATABUAFoAYABmAGgAagBsAG4AawBoAGUAYgBeAFoAVgBSAFEA
UABPAA==
         </WaveFormData>
      </LeadData>
      <LeadData>
         <LeadByteCountTotal>10000</LeadByteCountTotal>
         <LeadTimeOffset>0</LeadTimeOffset>
         <LeadSampleCountTotal>5000</LeadSampleCountTotal>
         <LeadAmplitudeUnitsPerBit>4.88</LeadAmplitudeUnitsPerBit>
         <LeadAmplitudeUnits>��V</LeadAmplitudeUnits>
         <LeadHighLimit>2147483647</LeadHighLimit>
         <LeadLowLimit>268435456</LeadLowLimit>
         <LeadID>II</LeadID>
         <LeadOffsetFirstSample>0</LeadOffsetFirstSample>
         <FirstSampleBaseline>0</FirstSampleBaseline>
         <LeadSampleSize>2</LeadSampleSize>
         <LeadOff>FALSE</LeadOff>
         <BaselineSway>FALSE</BaselineSway>
         <ExcessiveACNoise>FALSE</ExcessiveACNoise>
         <MuscleNoise>TRUE</MuscleNoise>
         <LeadDataCRC32>1454654247</LeadDataCRC32>
         <WaveFormData>
9P/0//T/9P/6/wAABgAMABAAFAAYABwAJQAuADcAQAA7ADYAMQAsACAAFAAIAPz/+f/2
//P/8P/z//b/+f/8//P/7P/l/97/3P/c/9z/3P/l/+z/8//6//X/8v/v/+z/7v/w//L/
9P/3//j/+f/6//f/9v/1//T/+P/6//z//v/8//z//P/8//v/+v/5//j/9P/y//D/7v/y
//T/9v/4//r//P/+/wAA///+//3//P/+//7//v/+//7//v/+//7/+//6//n/+P/6//z/
/v8AAAAAAAAAAAAAAgACAAIAAgAEAAQABAAEAAYACAAKAAwACwAKAAkACAAKAAwADgAQ
AA4ADgAOAA4ACwAKAAkACAANABAAEwAWABYAFgAWABYAGQAcAB8AIgAlACYAJwAoACcA
JgAlACQAJQAmACcAKAAlACQAIwAiACUAJgAnACgAKwAsAC0ALgArACgAJQAiAB4AHAAa
ABgAGgAcAB4AIAAdABwAGwAaABQAEAAMAAgABQAEAAMAAgAEAAYACAAKAAYAAgD+//r/
+P/4//j/+P/8//7/AAACAP7//P/6//j/+v/6//r/+v/7//z//f/+//j/9P/w/+z/8P/0
//j//P/5//j/9//2//r//v8CAAYAAAD8//j/9P/2//j/+v/8//z//P/8//z///8AAAEA
AgAAAAAAAAAAAP7//P/6//j/+//8//3//v///wAAAQACAAAAAAAAAAAA/v/+//7//v/9
//z/+//6//3/AAADAAYABAAEAAQABAACAAAA/v/8/wAAAgAEAAYABAACAAAA/v8AAAIA
BAAGAAEA/v/7//j//P/+/wAAAgABAAAA///+////AAABAAIA+//0/+3/5v/u//b//v8G
AAQABAAEAAQAAgAAAP7//P/6//r/+v/6//n/+P/3//b/+f/8////AgD+//z/+v/4//r/
/P/+/wAA+//4//X/8v/0//T/9P/0//b/+P/6//z//v/+//7//v8DAAYACQAMAAcABAAB
AP7//P/6//j/9v/z//L/8f/w//T/+P/8/wAA/v/+//7//v8AAAAAAAAAAP3//P/7//r/
9f/w/+v/5v/u//b//v8GAAgACAAIAAgAAQD8//f/8v/0//T/9P/0//f/+v/9/wAA/v/+
//7//v/7//r/+f/4//v//P/9//7//f/8//v/+v/5//j/9//2//T/8v/w/+7/8v/2//r/
/v/7//r/+f/4//v//P/9//7/AAACAAQABgABAP7/+//4//j/+P/4//j/+v/6//r/+v/4
//j/9f/6////BQAGAAoACQAIAAUAAwD//wEABAALAA0ADwARABMAEQAMAAoADAAPAA8A
DwASABAADQANAAoAAwD8//z/AAAFAAsAEgANAAMAAQAAAP//AwADAAEABgADAPr/9P/v
//L/9P/2//X/7//w//X/+P/3//3/+f/4//X/8f/v//H/8f/w/+3/7//9//3/7f/w//j/
8f/x//n//P8FABgAJgAnACkALwAxADYANQA3AFEAXwBEACwAIgASAAgADQAMAPr/6f/u
//j/9//6//r/7v/l/+T/4v/j/+7/7f/h/+v/8f/3//3/+//5//v/+f/2//n//v/+//z/
+//6//r/+P/2//j/+P/5//z//v////3//f/8//j/+P/6//v/AgACAAEA+//6//3/+//5
//3///8DAAAA/v8DAAYAAwAEAAUABwAEAAAAAgAGAAIAAAAEAAQAAwAHAAgACAAHAAcA
BAADAAIAAgAHAAsACwAMAAkABgABAP7/BAAHAAUACAANABQAEQAPABAAEgARAAsACAAE
AAkACQANABMAEgASABQAFwAbABwAIgApACgAIwAhACEAJwArACgAJgAkACIAJAAnACkA
KwAsADAAMQA4ADgANAAqACUAKAAuAC0ALAAxADYANwA3ACwAIwAdABkAIAAfACIAKgAo
ACYAIwAfABwAGAAVABAADgAQAA4ACAAMAAkADgAUABQAEQATABYADQAHAAMA/f/9////
AQAFAAkABwAFAAkABQAAAP7/+f/5//f/9v/2//3/AQAEAAQA/v/3//X/9v////n/+f/5
//z/+f/5//7/AAD9//r/+v/9/wIABgAIAAUAAwD9//3/AQD/////AQD+//r/+P/1//f/
9v/2//b//P8BAAgADgALAAYABQAEAP7///8AAAIA+//5//3//f/7//v//P/8////BgAJ
AAUA//8AAAQAAQAAAAEAAgABAPv/+P/3//H/+P/+/wMACgAIAAYAAgD+//n/9//0//L/
8v/x//H/8f/6///////+/wAAAAD///3/+//7//v/+//1//L/8v/v//L/9f/7////AQAC
AP3/+//6//f/9f/3//X/8f/0//v/+P/1//L/8f/z//n///8EAP3/9v/x/+j/5//s//P/
+P/2//j/+//7//n/+f/7//T/8f/y//T/9v/0//L/7f/n/+v/8P/0//r///8AAP7//v/w
/+7/+f////j/9v/0//L/8P/y//L/8v/y//b/+P/6//z/+f/2//P/8P/t/+z/6//q/+7/
8v/2//r/9v/0//L/8P/z//T/9f/2//T/8v/w/+7/6//q/+n/6P/t//L/9//8//n/9v/z
//D/7//u/+3/7P/s/+z/7P/s/+//8v/1//j/+v/6//r/+v/4//b/9P/y//D/7v/s/+r/
6//s/+3/7v/w//D/8P/w//H/8v/z//T/9P/0//T/9P/x/+7/6//o/+n/6v/r/+z/7v/2
//v/AwD//wAAAAD+//v/+f/0//X/9v/7//n/9//7//3/AQAAAAMACAAMAA0ACwAOAA4A
CwAIAAQA/v/2//r/AAACAAcABwD9//T/8f/x//H/8//z/+//9P/0/+7/6//p/+j/6P/q
/+f/4P/g/+X/6P/p//H/8P/w/+//7f/q/+3/6v/m/9//3f/h/+H/8f/2//T/8//z//f/
AgAFAAQAEAAZABcAGwAlACwALwA1ADsAMQAiABYACgACAAQACQAAAOr/3f/g/+j/7//y
//D/7v/l/9z/3v/p/+T/0f/R/9r/4f/o/+//7f/r/+3/6//l/+f/6//q/+3/7//x//T/
8P/u//D/8P/v//D/8P/v//H/8//0//L/7//w//D/9v/5//n/9P/0//T/8f/u//H/8//1
//D/7P/w//L/7v/u//H/9f/0//L/9v/8//r/+v/8//r/9//5//r/+v/5//n/9f/z//H/
8P/2//3/AAAEAAcACAAHAAgABQADAPz/+v/9/wQAAQD//wIABAADAP3/AQAEABAAFwAT
ABMADAAGAAIAAQABAP7/CAATABYAFQATABMAGQAdAB8AIAAhACIAIAAfAB0AGwAaABwA
GwAgACkALAApACsAJwAoACIAHAAhACYAJwAnACAAGwAZABkAFgAPAAwADgAUABgAGwAd
ABkAFAAQAAoACAAMAAwACAABAPX/8f/u//L/8//5/wAA/f/9///////4//f/9v/3//H/
5//d/9n/5P/s//f////+//v/+f/4//f/9//2//L/7//p/+j/6v/z/+//8f/z//n/9//4
//7/+//1/+//7P/r//D/9P/2//T/8//u/+//7v/p/+b/5f/p/+z/8f/1//b/9v/3//j/
+P/5//z//v/4//D/7P/o/+v/8//7/wQA/v/7//7//f/3//X/9P/y/+7/8P/u/+X/5//w
//z/AQD+//3//P/5//T/8v/y/+3/8P/y//P/9v/7//z/+//6//b/9f/z//L/8P/v/+//
7//2//n/9//0//D/7v/r/+f/7P/v//L/9f/z//L/9P/z//H/8f/0//X/9f/0/+3/6f/u
/+//8f/3//P/7f/u//P/9v/3//j/+//2//f/+P/4//b/9P/0//D/5//m/+f/5v/n/+r/
7v/v//D/8f/0/+7/7f/w//T/+P/1//L/7P/l/+z/8v/3//7//f/8//j/9v/+//r/6//l
/+r/6P/o/+j/6P/r/+7/8f/0//L/8P/u/+z/7//w//H/8v/v/+7/7f/s/+z/7P/s/+z/
7//y//X/+P/3//b/9f/0//L/8v/y//L/7//s/+n/5v/p/+z/7//y//D/7v/s/+r/8P/0
//j//P/5//j/9//2//T/9P/0//T/8f/u/+v/6P/s/+7/8P/y//P/9P/1//b/9P/0//T/
9P/y//D/7v/s/+7/8P/y//T/8P/r/+7/7v/3//n//v8CAAQABAAFAAMA/v/8//7/+f/+
/wEABAAJAAQAAgAEAAUABgAHAAsADAANAA8ADgALAAIAAAACAAAAAQAFAP3/9v/z//P/
8//1//j/9//9//7/9//z//D/7v/u/+7/6//k/+L/5v/o/+j/8f/w//L/8//u/+3/8P/t
/+z/5//n/+3/5//r/+z/7P/z////BQAIAAkABAAEAA8AGwAjACkALAAxADsARwBJAD4A
LAAUAAAA/v8DAP7/9v/z//D/8v/x//D/9P/y/+f/5P/m/+H/2v/Z/9//4v/j/+T/5f/q
/+3/9P/3//L/9f/6//r/+P/3//b/9v/2//T/9v/2//T/9v/3//f/9f/1//T/8P/u/+7/
7f/y//n//f/8/wAA/f/5//X/9//3//n/9P/w//X/+v/5//z/+//9//r/9v/4//z/+P/2
//j/+P/3//v//P/8//v/+//8//3//v8AAAMABwAHAAgACgAKAAgACAAHAAUA/v/8//3/
BAABAP//BwAMAA4ACwAHAAIABgAFAAkADwAOAA4AEAAVABsAHgAgACMAHgAVABAADwAU
ABcAGAAYABgAGAAeACMAJwArACkAKgAoACwALgAsACQAIQAmACwAKwAqACwALgAsACkA
JAAhACEAIwAlAB8AHQAgAB4AHAAZABUAFwAYABoAGgAWABYAEgAKAAcA/////wAAAgD/
/wEABAACAAEAAgABAP///////wEA///7//f/+f/z/+7/7P/n//D/8//3//z//v//////
/P/8//n/+/8AAAAA9f/w/+v/8f/x//T//P/7//f/8//y//b//P8BAAQA///9//f/9//2
//H/7v/t//H/9P/5//3/AQACAAQABgADAAEAAQAAAAEA/v///wAA+P/3//b/9v/3//n/
AQAFAAEAAQACAAIAAAACAAAA9//2//r/AQABAPz/+//6//f/+P/6//7//f/5//j/9v/2
//j/+P/2//T/+P/9/wEABgAFAAMAAgABAAQABQABAPz//v/+//3/+//5//f/9f/z//X/
9v/6//v/+f/5//z//f/9//z/9f/x//P/8//0//n/+f/3//z/BQADAAEA//////f/9//3
//b/+v/6//z/+v/4//r//v8AAPv/+P/2//H/8f/z//f/8v/z//j//v8EAAIAAgD///v/
+f/6//r//P/7//r/9v/0//L/9v/5//n//P/7//r/+f/4//v//P/9//7//f/8//v/+v/3
//b/9f/0//T/9P/0//T/+f/8////AgAAAAAAAAAAAP///v/9//z/+f/4//f/9v/4//r/
/P/+//z/+v/4//b/+f/6//v//P/5//b/8//w//P/9v/5//z//v/+//7//v/+//7//v/+
//v/+v/5//j/+v/6//r/+v/7//z//f/+//z//P/8//z/+f/4//f/9v/3//j/+f/6//b/
9P/y//D/9//8/wEABgAEAAQABAAEAP7/9f/0//D/9f/1//j/+v8CAAgADwATABIAEgAW
ABMADgALAAgABwAHAAgADQARABEAEQAUABQADwANAAgAAQD+/wAABgAIAAgACwACAPr/
/P/9//7/AQD///3/AgACAPz/+f/3//b/8//w/+r/4P/m/+7/9P/4//7/+v/5//f/9f/1
//n/9//y/+3/7f/z////BQD8//b//f8DAP//CAAVABIABgAJABsALwA9AEoAVQBVAEkA
NwAkABAACgAKAAgABQD8//T/9f/2//T/AwASAAgA7v/n/+r/4P/f/+b/5f/l/+z/8f/2
//v//P/9/wIAAwD6//v//v/8//3//f/9//7/+v/4//r/+v/7//7/AAABAP/////+//r/
8//w/+z/7v/3////AgAKAAYAAQD8//3/AAADAP///P8BAAQAAQACAAYACQAHAAQABgAK
AAYABAAGAAQAAQADAAQABAADAAMABAAFAAYACAAIAAsACgAKAAwADAAKAAoACQAJAAQA
BAAEAAoABgADAAoAEAATABEADgAKAA8ADwAWAB0AHQAeAB0AHwAiACIAJgArACgAIQAd
AB0AIwAnACQAIgAgAB4AIgAlACcAKQArAC4ALgA0ADUANAAtACsALAAwAC0AKgAqACwA
KgAnACgAKQAtADMAMAAnACIAIgAhACAAHgAbABsAGAAWABIADwASABEADAAOAAcACAAK
AAgABQAHAAoABgAFAAYABQD///////8BAAEA/f/5//v///8AAAQABQAEAAEA///+//7/
/f/7//b/9v/z//X/+v8DAP3//f/9//3/+f/4//z/+v/3//T/9P/2//z/AQAEAAAA/f/2
//X//P/9/wAABQAEAAQABgAHAAQAAgABAAAA/v///wIABAADAP7//f/8//z///8CAAYA
AQD//wMAAwABAAEAAgACAAIABgAGAP//+f/8/wIAAQABAAEAAQD/////AAADAAEA/f/8
//r/+v/8//z/+v/4//r//f///wIAAAD9//v/+f/7//3/+v/2//f/+P/4//f//P///wIA
BQAAAP7////9//r/+f/7//v//P/8//b/8//3//f/+P/9//n/8//0//n//P///wIABwD/
///////+/wAA/v/+//r/8f/w//H/8P/u//D/8//z//P/9f/5//T/8v/0//f/+v/9/wAA
AAD///z/+v/3//b/+P/4//X/9P/0/+7/9f/7//T/9//4//n/+v/6//r/+v/6//j/9v/0
//L/9f/2//f/+P/1//L/7//s/+7/8P/y//T/9v/4//r//P/2//L/7v/q/+//8v/1//j/
9//2//X/9P/x/+7/6//o/+z/8P/0//j/9//2//X/9P/0//T/9P/0//b/9v/2//b/8//y
//H/8P/1//j/+//+//n/9v/z//D/8P/w//D/8P/x//L/8//0//D/7P/o/+T/6f/u//P/
+P/2//b/9v/z//b/+P/9//3/+//6//f/8v/0//P/+P/+/wMAAwADAAMAAQADAAAAAAAG
AAsADQAPAA0ACgAEAAEAAwABAP3/AAAGAAYACQANAAEA+P/1//P/8//1//X/8//7//z/
9//1//X/9P/0//T/7//o/+j/7P/q/+j/7f/o/+r/6f/n/+f/7f/r/+j/4//m/+3/8P/x
//L/7v/n//H/+f/2//v/BgAGAP//BQATAB8AKgA1ADkAQQBNAEgALgAcABYAEAAFAPr/
8v/n/+j/8v/1//b//P/6/+n/3v/m/+//5P/X/9n/3v/h/+T/5//r/+//9//7//P/8//1
//L/7//r/+f/5P/o/+z/9P/6//j/+v/7//v/9//1//L/7P/v//L/9P/8//z/+//1//T/
9P/x/+7/8f/3//3//P/8//n/+P/x/+7/8v/3//f/9v/6/wAA/v/+//7//P/5//v//v/+
//3//f/8//v/+v/6////AwADAAQAAwACAP///v8CAAMA//8AAAQADAAKAAkACAAIAAUA
/f8AAAAACQANAAgABwD///j//f8FAA4AFAAcACMAIgAdABgAFQAYABkAHgAiACYAKgAm
ACUAIwAhAB4AHgAbAB4AKQAuAC0AMQAvADAAKgAkACUAKAAnACUAIAAdAB0AHwAhABsA
GQAcAB8AIAAgAB8AGgAUAA8ACAAHAAoACQAEAAcAAwAHAAwACgAHAAkADAAEAAEAAAD9
//j/9//2//f/9f/x/+3/7//u/+7/8f/x//f/9//4//r/+//7//r/9v/x/+n/5v/m//D/
6//s/+3/9P/z//X//P////3/+//8//r//v8BAAIA+v/1/+z/6f/v/+//8f/1//j/+P/6
//v/+v/4//f/9v/1//X/9//4//z/+v/8//7/+//9////AgD7//f/+f/3//f/9//4//j/
+P/8//z/9f/2//z/BQAHAAMAAQD///v/9//2//f/8//z//T/9P/2//r//P/8//z/9v/z
/+//7P/v/+//8P/x//n//f/8//r/+//8//z/+//4//f/9v/1//T/9P/3//f/+f/5//z/
/f/9//z/9f/x//P/8//0//n/8//t/+7/8//u/+v/6P/n/+3/9/8BAAoABAD+//r/8v/u
/+7/8P/w//H/9P/4//n/8//x//H/6P/t//T//P8EAP7/+v/z/+v/7//y//T/+P/4//b/
8f/u//z/AgD7//f/9P/1//b/9//4//X/9P/z//L/8v/y//L/8v/z//T/9f/2//X/9P/z
//L/9f/2//f/+P/1//L/7//s//D/9P/4//z/+//6//n/+P/0//D/7P/o/+r/7P/u//D/
9P/2//j/+v/8//z//P/8//r/+P/2//T/8v/y//L/8v/0//b/+P/6//j/9v/0//L/7//u
/+3/7P/s/+z/7P/s//D/8v/0//b/+P/6//z//v/6//j/9v/0//H/8P/v/+7/8f/y//P/
8f/3//r/AAABAAQABgAGAAQAAAD7//z//v8HAAcABwAHAAYABwADAAIACQANAA4ADwAU
ABQAEQARAAsABQD9//z/AgACAAUACQACAPz//P/9//v/+//5//X/+v/6//T/8f/w//D/
8f/y//H/7P/u//T/8v/u//H/6v/u/+//7//x//j/+f/5//f/9P/3//b/8//w//7//f/3
////BgADAPz/9v8BACEAOwA3ADYASQBXAFUATQA6ABoAEAAUAAoABQAEAPb/6//2/wQA
///4//L/5P/l/+7/6P/b/9r/5//z//j/+//+/wEA/P/3//b/8f/y//n/AgAGAAMA///7
//j/9//2//n/+v/6//z//f/9//z/+//5//T/9P/2//f//v8BAAMAAAACAAUAAwABAAUA
BgAHAAEA/P8AAAIA/v/+/wAAAwABAP7/AwAKAAkACgAGAAIA/f/9/wEAAgACAAMABgAH
AAgACgAKAAsACAAGAAgACgAKAAwADQANAAgACAAJAA4ACQAFAAwAEAARAA0ADAAKABEA
EwAUABcAEwAQABIAFwAdACAAIwAnACMAGwAeACEAKgAxAC8ALgAtACwAKQApACgAJwAp
ACwALAAyADgAOAAyADEAMQA0ADAALAAtADAALwAtACwALQAxADcANAArACYAJgAjACIA
IAAdABsAGAAWABIAEwAYABkAFgAWAA8AEAASABAACwALAAwACQAHAAcABQACAAMABAAH
AAIA+//0//P/+/8AAAgADQALAAcABAACAAYABwAHAAQABAD/////AgAIAAEAAAD//wEA
/f/8/wAABAADAAIABAADAAYACAAIAAUAAwD9//3/AAD//wAAAwAGAAYACAAJAAgABgAF
AAQABgAHAAoADAAKAAYABgAGAAMABQAHAAoABQADAAcABwADAAEAAAD+/wMACgANAAkA
BAAGAAsACQAJAAsADQANAAoACgAMAAkABwAIAAgACgAKAAgABAAAAAEAAwAEAAYACAAH
AAcABwAJAAsACAAEAAIAAAD9//n//P/9//7///8CAAQACQALAAgABwAJAAkABgACAPj/
8f/3//n//P8DAAcABwAOABkAEwAPAAsACQACAAMABAAEAAIAAAAAAPz/+//+/wMABgAD
AAQABgAFAAEAAQADAPz//v8CAAcADAALAAoABgABAP7//v/9//7/BAAGAAUABgAGAPz/
8f/n/+D/6//0//3/BgALAA4AEQAUABEAEAAPAA4ACQAGAAMAAAAAAAAAAAAAAP///v/9
//z/AQAEAAcACgAJAAgABwAGAAgACAAIAAgABAACAAAA/v8AAAAAAAAAAAMABAAFAAYA
BAAEAAQABAAHAAoADQAQAA0ACgAHAAQABAAEAAQABAAFAAYABwAIAAQAAgAAAP7/AAAC
AAQABgAEAAQABAAEAAIAAgACAAIABAAEAAQABAD///z/+f/2//v//v8BAAQACQAOABMA
GAAUAA0ADgAMAA4ADQAPABAAEAAOAA0ACQANABIAGwAdABkAFwAVABUAEgASABYAGQAc
AB8AJQAoACIAIQAdABcADQAMAA8ADgASABcAEAAKAAsADQAPABMADwALAA4ADAAHAAUA
BAAEAAYACAAHAAIA//8CAAMAAgAHAAIAAAD9//3//f8BAP/////7//z/AwD7//3/BAAK
AAMA+/8FABYAIQAiACQAIwAlADMATQBiAF0ATQBNAFkAWABEAC4AKAAkABkACAD+//v/
/P/+////CAAMAAIA+f/8//z/9//6//3/+f/8//3//v////z/+//+//3//f8FAA8AFAAS
ABEAEAAQAA0ACgALAAoACAAKAAsACwAKAAkABwACAAcADAAQABoAFQARAAgABAAHAAUA
AwAHAA8AFQAUABQAFAAUAA4ADAALAA0ACgAGAAwAFAAUABYAEwAOAAgABwALAA4AEAAT
ABEAEQARABIAEQATABEAEAASABIAEAAQABYAGQAXABoAHQAkACEAHwAjACYAJgAhAB0A
GgAgACEAJQApACYAJAAhACMAJgAmACoALwAsACUAJwApADEANwA3ADYANQA0ADIAMwAz
ADMALwAwAC4AMgA9AEIAQQBFAEEAQgA8ADYAOwBAAEEAQQA7ADcANgA3ADoANQA0ADgA
OgA8AD0APQA0ACwAJQAcAB8AJgApACgAJQAdAB0AHgAbABcAGAAaABUAEwATABEACwAL
AAsADQASABEAEAAVABgAGAAbABsAGQATAA4ACgANAA8AEAAOAA0ACQAKAA4AGAATABQA
FQAVABEAEAAUABEACwAFAAIABAAKAA8AEgARABEADQAPABQAEwAUABcAFQAUABUAFQAT
ABAADgAMAAwADQAQABIAFgAUABYAGAAXABkAGwAeABYAEQASAA8AEAATABcAGgAZABwA
GwATAA0AEAAWABUAFQAXABkAGQAXABgAGwAZABYAFgAVABYAFwAWABMAEAAPAA8ADgAO
ABIAEwAVABcAGAAZABUAEAARABIAEgARAA4ADQAMAAsACwAMABAAEQATABUAGgAdAB0A
HAAVABEADwANAAwADwAOAAkACwARABMAEwATABUADwARABMAFAAWABQAFAAQAAcABgAH
AAYACgAQABcAGwAWABMAEgAIAAUACAAMABAAFQAYABgAFwAVABQAEgASABcAGAAWABYA
DAD4////DQAMAA8AEAARABIAEgASABIAEgAQAA4ADAAKAAwADAAMAAwAEQAUABcAGgAY
ABYAFAASAA8ADAAJAAYACAAKAAwADgAPABAAEQASABAADgAMAAoACQAIAAcABgAMABAA
FAAYABYAFAASABAAEQASABMAFAASABAADgAMAA0ADgAPABAADgAMAAoACAALAAwADQAO
ABIAFAAWABgAFAASABAADgAKAAgABgAEAAsAEAAVABoAFgAUABIAEAASABQAFgAYABUA
EgAMAA4AEgAXABcAGgAaABgAFAARABAAFQAbACUAIwAjACMAIwAjACAAIAAkACMAIQAf
ACAAJQAlACgAKAAiABoAGQAcABkAGwAeABUAEwAVABgAGwAfAB8AHQAiABwAEgALAAUA
CAAKAAwACwAAAP7/AAAAAAYAEQASABYAFAARABAAEwAOAAgAAAD9/wMAEQARAAoADAAV
ABcAFwAcAB0AHAAmADEANQA9AEcARgBBAE0AXQBfAFgATAA8ADAALAAnAB4AEgAHAAwA
FAARABgAJAAWAAUAAgAGAP3/+P/7////BAAHAAoADQAQABEAFgAXABEAEwAXABYAFQAT
ABEAEAAKAAYABgAEAAUACAAKAAsAEAATABUAFAAYABwAHwAoACMAHwAWABIAEgAPAAwA
DwAXAB0AHAAcABsAGgATABAAFAAXABUAEgAYACAAIAAiAB8AHAAYABkAFwAUABAADQAQ
ABMAFgAaACEAJwApACwAKwAqACcAJgAjACEAGgAYAB0AJgAlACUAKAAqACkAIwAiACAA
JwApAC0AMQAuACwALwAzADgAOgA6AD0AOAAvAC0ALQAzADcAOwA+AEEARABCAEEAPwA9
AEAARgBJAFIAUgBOAEQAPwA/AEIAPgA6AEQATABQAFMATQBJAEgASQBJAEMAQQBEAEAA
PgA7ADcANQAyADAALAAxADoAPwBAADoALQAoACQAIgAfACEAJAAhAB8AHwAdABgAFwAW
ABcAHAAbABoAHwAfAB4AIAAfAB4AGwAZABgAGgAbABsAGAAXABMAFAAYAB4AFwAWABUA
FQARABAAFAAXABcAFwAaAB0AIgAmACgAJQAjAB0AHQAdABkAFwAXABgAGAAaABsAHgAg
ACMAJgAjACMAJQAmACMAHgAdABwAGgAdACAAJAAiACEAJgAnACcAJwAoACgAJQAoACcA
HwAaAB4AJQAlACUAJQAlACMAIQAiACUAIwAiACIAIQAiACYAJgAkACIAIQAhACAAIAAf
AB0AHAAbACMAJwAmACQAJwAoACgAJwAmACUAJAAjACMAJAAoACkAJgAjACMAIQAjACQA
HwAdACAAIQAjACkAJgAhACMAKQAmACMAIAAfABoAGwAcABwAIAAiACYAJgAjACQAJwAo
ACUAJAAkACEAHQAbABsAEgAWABwAIwAqACwALgAtACsAKgAqACkAKgApACgAJAAiABwA
GgAhACkAJgAmACYAJgAmACgAKgAsAC4ALAAsACwALAAoACYAJAAiACIAIgAiACIAIgAi
ACIAIgAlACgAKwAuACwALAAsACwAKQAoACcAJgAlACQAIwAiACYAKgAuADIAMAAuACwA
KgAsACwALAAsACoAKAAmACQAJwAqAC0AMAAuACwAKgAoACsALAAtAC4ALwAwADEAMgAx
ADAALwAuACwAKgAoACYAKAAqACwALgAwADIANAA2ADQAMgAwAC4AMAAyADQANgA2ADYA
NgA2ADkAOgA7ADwAQABCAEQARgBFAEQAQwBCAEEAQAA/AD4AQgBGAEoATgBMAEwATABM
AEoASABGAEQAPwA8ADkANgA4ADgAOAA4ADkAOgA7ADwAOgA6ADoAOgA3ADQAMQAuACsA
KgApAA==
         </WaveFormData>
      </LeadData>
      <LeadData>
         <LeadByteCountTotal>10000</LeadByteCountTotal>
         <LeadTimeOffset>0</LeadTimeOffset>
         <LeadSampleCountTotal>5000</LeadSampleCountTotal>
         <LeadAmplitudeUnitsPerBit>4.88</LeadAmplitudeUnitsPerBit>
         <LeadAmplitudeUnits>��V</LeadAmplitudeUnits>
         <LeadHighLimit>2147483647</LeadHighLimit>
         <LeadLowLimit>268435456</LeadLowLimit>
         <LeadID>V1</LeadID>
         <LeadOffsetFirstSample>0</LeadOffsetFirstSample>
         <FirstSampleBaseline>0</FirstSampleBaseline>
         <LeadSampleSize>2</LeadSampleSize>
         <LeadOff>FALSE</LeadOff>
         <BaselineSway>FALSE</BaselineSway>
         <ExcessiveACNoise>FALSE</ExcessiveACNoise>
         <MuscleNoise>TRUE</MuscleNoise>
         <LeadDataCRC32>199471780</LeadDataCRC32>
         <WaveFormData>
/v/+//7//v8AAAIABAAGAPr/8P/m/9z/0v/K/8L/uv+v/6b/nf+U/4X/dv9n/1j/Wv9c
/17/YP9w/37/jP+a/6j/tv/E/9L/2v/i/+r/8v/1//b/9//4//v//P/9//7/AQACAAMA
BAAGAAYABgAGAAMAAgABAAAAAwAEAAUABgAIAAoADAAOAAoACAAGAAQABgAGAAYABgAE
AAQABAAEAAYACAAKAAwADQAOAA8AEAAMAAoACAAGAAkACgALAAwADAAMAAwADAAMAAwA
DAAMAAoACgAKAAoACgAKAAoACgAOABAAEgAUABMAEgARABAADQAMAAsACgAPABIAFQAY
ABcAFgAVABQAFQAWABcAGAAbABwAHQAeACAAIAAgACAAIgAiACIAIgAgACAAIAAgACMA
JAAlACYAJgAmACYAJgAmACYAJgAmACMAIgAhACAAIwAkACUAJgAjACIAIQAgABwAGgAY
ABYAFAAUABQAFAASABAADgAMAAoACgAKAAoACAAIAAgACAAJAAoACwAMAAoACAAGAAQA
AgACAAIAAgACAAIAAgACAAEAAAD///7//v/+//7//v/+//7//v/+/wAAAAAAAAAAAgAC
AAIAAgAAAAAAAAAAAAEAAgADAAQAAQAAAP///v/+//7//v/+//7//v/+//7/AAAAAAAA
AAABAAIAAwAEAAAA/v/8//r/+//8//3//v8BAAIAAwAEAAMAAgABAAAA/v/+//7//v/8
//z//P/8//3//v///wAA///+//3//P/6//r/+v/6//z//v8AAAIAAQAAAP///v8AAAAA
AAAAAP3//P/7//r//f/+////AAD9//z/+//6//z//P/8//z/+v/4//b/9P/3//r//f8A
AAIAAgACAAIA///+//3//P/6//r/+v/6//3//v///wAA/v/+//7//v/7//r/+f/4//r/
+v/6//r/+v/6//r/+v/8//z//P/8//n/+P/3//b/9v/2//b/9v/7//7/AQAEAAEAAAD/
//7/+//6//n/+P/2//b/9v/2//n/+v/7//z//v/+//7//v/8//z//P/8//v/+v/5//j/
9v/2//b/9v/6//z//v8AAP3//P/7//r/+P/4//j/+P/1//T/8//y//X/+P/7//7//v/+
//7//v/7//r/+f/4//r/+v/6//r/+P/4//j/+P/4//j/+P/4//n/+v/7//z/+f/4//f/
9v/2//b/9v/2//j/+v/8//7//P/8//z//P/6//j/9v/0//f/+P/5//r/+v/6//r/+v/5
//j/9//2//n/+//+//7////+//////8DAAQAAQADAAQABwAHAAMA//////7/+v/7//r/
+v/7//n/8//x/+//7v/r/+v/6//t/+r/7v/w/+3/7P/s/+v/6//t/+3/7f/t/+3/7//v
/+3/7P/s/+3/7v/v/+//7//s/+r/6P/n/+j/6P/p/+v/7f/v//H/8//y//T/7//t/+//
9P/1//z////7//f/+f/3//D/4v/O/7v/t/+0/67/pf+f/5f/hv9s/1r/U/9O/07/VP9h
/2//gP+Q/5f/n/+u/8T/2P/j/+v/9P/2//P/8v/1//f/9//5//z//f8CAAUAAwADAAUA
BgAHAAkADQANAA0ADgARAA0ADAAMAA8ADwAPAA8AEwAWABYAFgAVABIAEAAPABAAEAAL
ABEAEgAQAA4ADwAUABUAFQAYABoAGAAVABQAFQAXABgAFwAXABYAFQAaABgAFAAUABMA
FwAZABwAHgAdABwAGwAZABgAGAAZABYAFwAYABkAHAAfACAAHwAdACEAJQAlACIAHgAe
ABwAGQAeACUAKwAuAC4ALgAxADIAMQAwAC8ALgAtAC0ALgAwADAANAA0AC8ALQAyADcA
OAA6ADkAOQA4ADUAMwAyADEANgA3ADYANQA3ADoAPAA9ADgANQAxAC0ALgAtACkAKAAn
ACUAIwAhACIAIQAhACMAIgAgAB0AGQAaABsAGgAbABsAFwAXABkAGwAbABgAFgAbABwA
GgAbABsAGgAaABoAGgAWABUAFwAVABQAEgASABUAFwAXABUAFwAXABYAFgAYABkAGgAb
ABkAFgAYABsAGgAZABgAFwAYABkAFwAWABcAGAAbABwAHgAbABkAGAAWABUAFAAUABMA
EgARABAAEgATABcAHwAdABsAGQAYABYAFQASABEAEwATABEADwASABYAGgAYABgAGAAZ
ABkAFwAXABgAGAAUABAADAAJAA0ADwARABMAFQAVABQAFAATABIAEQARABAAEwASAA8A
DQANAAgACAAOAA8AEQATABEAEAAQAA4ACQAIAAgACAAMABAAEgARABAADwAPAA4AEQAS
ABMAEgAQABAAEwAUABMAEQAQAA8AEQARABIAFQAVABMAFQAVABEADwAOAA0AEQATABYA
GAAYABgAGAAXABcAFwAYABkAFwAXABgAFQAYABcAGAAZABkAGQAZABkAFAAUABQAFAAQ
ABgAIAAdABoAFwAWABUAFAASABIAEgASABUAFgAXABgAFgAUABIAEAAPAA4ADQAMAA0A
DgAPABAADgAMAAoACAAKAAoACgAKAA0ADgAPABAADQAMAAsACgAJAAgABwAGAAYABgAG
AAYABgAGAAYABgAEAAQABAAEAAYABgAGAAYABQAEAAMAAgAEAAQABAAEAAUABgAHAAgA
CgAKAAoACgAKAAoACgAKAAgACAAIAAgACgAKAAoACgANAA4ADwAQAAwACgAIAAYACgAM
AA8AEwAXABgAGwAcABwAHQAdABwAFQAVABgAHQAfAB0AGwAbABoAFgAUABIAFAAVABUA
EQARABEAEQAPAA4ADQAMAAgACgAMAAoACgAOAA8AEgAVABUAFQAVABUAFwAXABMAEgAR
ABEAEQARABMAEwAUABQAFAAVABUAFAARABEAEQARABQAFQAWABYAFwAZABkAGAAZABYA
FwAbACEAIwAZAAIA7P/e/9v/1f/E/7j/t/+1/6n/kP90/2L/Zf9s/2r/cP+B/5X/ov+q
/7X/uf/C/9b/6P/1////AgD+//z//P8AAAMAAgADAAUABQAIAAsACQAJAAoACgAKAAsA
DwAPAA8AEAATAA8ADgAOABAAEQASABMAFwAaABoAGgAbABoAGgAbABwAHAAXAB0AHwAc
ABkAGQAgACEAIQAkACMAIAAcABoAHQAhACQAJQAlACQAIwAoACUAIAAfAB0AHgAfACEA
IgAjACQAJQAlACIAIgAjACAAIAAgACAAIgAlACYAJQAjACYAKQAoACQAJgAoACgAJwAl
ACcAKAAmACYAJgApACoALQAwADMANgA0ADEALwAuADEANgA3ADMALgAwADIAMAAzADMA
NAA0ADIAMQAxADEAMgAxAC4AKwApACgAJgAjACQAJQAlACUAJAAjAB8AHgAcABsAGgAZ
ABMADQAIAAUADAAQABMAFQASABEADgANAAsABwAHAAkACQAHAAIA/v8BAAIAAAABAP//
/v/+//7/AQD+//7/AQD///7//P/8/wAAAwAEAAMAAQABAAAAAAD//////////wAA/v8B
AAUAAgABAAAA//8BAAEA/v/8//r/+v/8//z////9//z//P/9//3//f/+//7//v/+//7/
+v/1//P/9f/3//f/9//4//z//f/8//3//f/9//v/+f/1//b/9//y//L/8v/z//P/9v/3
//n/+v/5//j/9//3//T/8f/u/+v/8f/1//j//P/6//r/+v/7//r//f/8//n/+//7//b/
9v/2//X/9f/1//f/9v/2//T/9f/2//j/+v/5//r/+f/1//b/9//5//r/9f/y/+//6v/u
//L/+f/+//7//f/9//3/+//5//j/+f/4//X/9v/1//b/9f/1//X/9f/1//b/9v/0//T/
9P/z//X/9f/2//f/9v/3//n/9//5//f/9//3//X/9f/1//X/8v/y//L/8v/u//T/+v/7
//7/+v/4//b/9P/2//b/9v/2//P/8v/x//D/8//0//X/9v/4//j/+P/4//f/9v/1//T/
8v/w/+7/7P/u//D/8v/0//b/9v/2//b/9P/0//T/9P/0//T/9P/0//H/7v/r/+j/7v/y
//b/+v/4//b/9P/y//D/8P/w//D/7//u/+3/7P/u/+7/7v/u//H/8v/z//T/8v/w/+7/
7P/s/+z/7P/s/+r/6v/q/+r/7P/s/+z/7f/u//D/7//w//L/9P/1//X/8P/n/+P/4v/q
/+//8P/x//D/7v/p/+b/5P/j/+P/4v/c/9r/2P/W/9X/1f/V/9X/0P/U/9b/1P/S/9P/
0//V/9r/2//c/93/3f/f/9//2//b/9z/3v/g/97/3f/c/9z/3v/e/9//3//h/+L/5P/m
/+f/6P/p/+r/7P/t/+//7//w//H/9P/v/+3/8//5//X/7v/k/9D/v/+9/77/sP+f/5P/
if94/2L/UP9F/0D/RP9U/2H/Z/90/4T/kf+X/6D/tv/K/9P/1f/g/+r/6v/q/+7/8f/w
//H/8//z//j//f/9/////f/8//v/+/////////8AAAQAAQABAAIABQAFAAUABQAGAAgA
BwAGAAoACgALAA0ADAAKAAMABwAKAAoACgANAA8ADwAOABAAEgASABEAEgAQABEAEQAP
ABIAEgASABgAFgASABIAEQATABMAFAAUABYAFgAWABUAEwAUABYAFAAUABQAFAAWABkA
GgAZABcAHAAfAB4AGgAaABwAHAAbABsAHwAiACIAIQAiACYAKAArACwALQAuACwAKwAr
ACwAKQAsACsAJQAnADAAOQA+ADwAOQA3ADQAMgAxADEAMQA1ADUAMwAxADQANgA3ADcA
NAAzADEALwAwAC8AKwAqACcAJQAjACEAJAAjACMAJQAjACIAIAAdABsAGwAZABkAGQAV
ABUAFwAaABsAGQAYABoAGgAXABcAFwAWABYAFgAXABQAFAAXABkAGAAWABYAFgAXABYA
EwAVABUAFAAUABIAEQAQAA8AEQAQABQAGQAYABcAFgAVABYAFwAVABQAEgASABQAFAAV
ABMAEgASABUAFQAVABYAGQAaABsAHAAYABUAFQAZABgAFwAWABYAGQAZABcAFwAZABsA
GwAbABcAGAAZABQAEAAQABEAEQAPAA8AEAAQABAAEAAQABEAEgATABQAFQAUABMAEQAQ
AA4ADgAOAA8ADQARABEADwAQABEADQAOABEAEQASABMAEgAQAA8ADAAKAAoACwAMAA4A
EAAQAA0ACgAJAAkACAAKAAoACgAIAAUABAAGAAYABgAFAAUABQAGAAUABQAHAAYAAwAE
AAMAAAD/////////////AAAAAP7//v/+//3/+//7//z//f/7//v//P/5//v/+//9////
/P/7//r/+f/2//b/9v/2//z//v/8//f/9v/2//b/9v/2//X/9P/z//L/8f/w/+//7v/w
//L/9P/2//X/9P/z//L/9P/0//T/9P/y//L/8v/y//T/9P/0//T/9v/2//b/9v/z//D/
7f/q/+7/8P/y//T/8//y//H/8P/u/+7/7v/u/+z/7P/s/+z/7v/u/+7/7v/u/+7/7v/u
/+v/6v/p/+j/6v/q/+r/6v/o/+j/6P/o/+X/5P/j/+L/5P/m/+j/6v/p/+j/5//m/+T/
5P/k/+T/5v/m/+b/5v/l/+T/4//i/+H/4P/f/9//4f/k/+T/5v/p/+z/7v/v/+7/6f/p
/+z/7//v/+v/5//p/+j/5P/i/+D/3//f/97/2v/a/9r/2v/W/9X/1P/T/9H/1v/Z/9j/
1//X/9b/1//b/9v/2//b/9n/2f/X/9H/0//W/9r/3v/g/+H/4v/k/+b/5v/n/+f/5v/m
/+f/6P/n/+j/6f/q//D/7f/t//P/9v/3//j/+//7//f/8//p/9j/yv/C/73/uf+y/6j/
o/+Z/4X/bP9a/07/S/9O/1L/XP9n/3X/hP+S/5n/of+u/77/yv/T/+X/8P/w/+z/7P/w
//P/8//1//j/+f/6//3/+//7//n/+P/3//f//v///wAAAgAHAAUABgAIAAkACQAJAAkA
CAAKAAkACAAKAAoACwANABAAEAALABEAEQAOAAsACwASABMAEwAWABQAEgAPAA4ADgAP
AA8ADQASABQAFgAeABwAGAAYABcAFwAXABgAGAAYABgAGAAXABkAGgAcABoAGQAYABcA
GAAcABwAGgAXABsAHQAbABYAFAAWABYAFQAZAB8AJAAmACEAIAAiACIAIQAgAB8AHgAh
ACEAIgAkACQAKAAoACMAHwAiACUAJAAmACUAJQAkACUAJQAmACcAKAAnACQAIQAgACAA
HwAdAB8AHwAeAB0AHgAfAB0AHgAcABkAFgATABQAEQAPAA8AEQASABIAEQAPAA8ADQAN
AA4ACwAMAA8ADwAPAAwACgAKAAoABwAHAAcABgAGAAYADAAKAAsADwAMAAoABwAGAAkA
CwALAAkACQAJAAgACAAGAAUABAADAAIAAAADAAcAAwABAP///f8AAAEA///+//7//v8A
AAAA///7//j/9v/5//v//f8AAAAAAAAAAAAA/v/7//v////+//3//P/8//7////+////
/f/9//v/+f/7//7/AQD+//7//v///////P/7//v/+v/6//r/+v/7//z//f/+////////
//7//v/+//7//v////7/AQAAAP3///////r/+v/6//n/+f/5//3//v8AAAAA/f/8//z/
/P/7//z/+//3//j/+f/7//z//f/+/////v/9//z//v/+//7//f/9//3/+v/5//n/+//+
//3/AAABAAEAAQACAAMAAAD//////v/8//z//P/7//n/+f/6//v/+v/7//3/+//9//v/
+//7//7///8AAAEA/v/+//7//v8AAAIAAAD9//j/+P/4//j/+P/6//z//v8AAP3//P/7
//r/+f/4//f/9v/3//j/+f/6//n/+P/3//b/+f/6//v//P/6//r/+v/6//j/+P/4//j/
+v/6//r/+v/3//b/9f/0//X/9v/3//j/+f/6//v//P/4//b/9P/y//P/9P/1//b/+f/6
//v//P/8//z//P/8//z//P/8//z//P/8//z//P/+//7//v/+//z//P/8//z///8AAAEA
AgACAAIAAgACAAIAAwAFAAgACAAKAAoADAAMAAsACQADAAQACAAOABEADwANAA0ADAAI
AAYABAADAAMAAgD9//z/+//6//f/9//2//X/8f/0//j/9v/2//f/9f/3//n/+f/7//v/
+//9//z/9//1//T/9P/0//T/8//0//b/9//4//n/+f/4//j/+f/6//v//P/6//r/+f/3
//H/9//+/wcADAALAAkACQAHAAEA+v/w/+D/zf/B/77/vv+1/6n/o/+Y/4L/bP9l/2j/
av9k/2X/b/+A/5b/pf+t/7b/wv/Y/+f/6//u//L/8v/0//r///8CAAUACQALABAAEwAR
ABEADwAMAAkABwAOAA8AEAASABIADQALAAoADgAPABAAEQARABQAFAAUABYAFAATABMA
EQAQAAoADwARAA4ACwALABIAEwATABYAFAASAA8ADgAOAA8ADwANAA4ADgAOABQAFAAQ
ABAADwAQABEAEwAUABQAFAAUABMAEwAUABYAFAATABIAEQASABUAFgAVABMAGAAbABoA
FgAYABoAGgAZABkAHQAgACAAHgAeACEAIgAkACQAJAAkACQAIwAjACQAJQAqACsAJwAk
ACgALAAsACkAJwAmACQAJgAnACkAKwArACsAKQAnACYAJgAlACMAIQAhACAAHwAgAB8A
GwAaABoAGQAYABcAFQARAA4ADQAOAA4ADQALAA0ADwAPABEADQAJAAkACwAKAAkABQAC
AAUABgAEAAUABQAEAAQABAAGAAIAAQADAAEA/v/6//j//P8BAAQABQADAAMAAgACAP//
////////AQAAAAQACQAHAAcABwAHAAUABQACAAAAAQACAAUABgAHAAMAAAD+//z/+//6
//r//v8AAAIABAAEAAEAAQAFAAQAAwACAAIABAAFAAQABQAEAAMAAAD9/wAABAAIAAYA
AgAAAP///f/+////AQACAAEAAAD//////f/9//3//f///////v/+/wAAAAAAAAEA//8B
AP//+//9//3/+P/4//z//f///wEAAQAAAAAA/v/+//7///8AAP7/AAAAAP3//////wAA
AAAAAAAAAAD+//3//P/+//7//v/9//3//f/7//n/+P/5//v/+////wEAAAD////////+
//3//f/8//z//P/8//v/+//7//z//f/8//3////9//3/+//7//v//f/9//3//f/6//r/
+v/6/wAAAgAAAP//AgD///7//f/8//v/+v/5//j/+f/6//v//P/7//r/+f/4//v//P/9
//7//f/8//v/+v/4//j/+P/4//n/+v/7//z///8AAAEAAgABAAAA///+//v/+v/5//j/
+v/6//r/+v/8//7/AAACAAEAAAD///7//P/8//z//P///wAAAQACAP///v/9//z//v/+
//7//v/8//r/+P/2//n//P///wIAAAAAAAAAAAD9//z/+//6//3//v///wAA/v/+//7/
/v8AAAEAAwAGAAMABAADAAQABwAHAAYAAQACAAYADAAPAAsABwAFAAIAAQAAAP////8A
AAAA/P/8//j/9v/y//H/8f/x/+7/8v/2//T/9P/1//b/+f/8//3/+v/5//j/+f/5//X/
9P/0//b/+P/6//v/+v/6//n/+P/7//v/+v/6//v//P/9//7//f/+//7//f8BAAcADAAL
AAoABwADAP3/9//1/+7/4P/U/83/xf+6/67/p/+l/5P/dP9e/1r/Wf9U/1b/Yv9x/4X/
lP+c/6P/rf/A/9T/4P/n//P//P/+//r/+v/+/wEA//8BAAQABQAKAA0ACwALAAkABgAD
AAEABQAFAAUABgAOAA0ADwASAA8ADQALAAkADAAQABEAEgARAA4ADAALAA8AEAAMABMA
EQAOAAsACwAPAA8ADgAQABIAEAANAAwADwARABIAEQATABIAEQAWABgAFAAUABMAEgAR
ABEAEAAOAA4ADgANABAAEgAVABQAFgAWABYAGAAXABYAEwAPABUAGQAZABYAGAAaABoA
GQAaAB8AIwAkACAAHgAfAB4AIQAiACMAJAAnACcAKAAqACcAKgApACMAHwAiACUAJAAo
ACkAKwAsACkAKQAqACsALQAtACsAKQAoACgAJwAlACMAIwAiACEAIAAfABsAGgAbABsA
GwAbABYAEQANAAsADQAOAA4ADQAPAA8ADQANAAoABQAEAAUACgALAAkACAAKAAoABwAH
AAUABAAEAAQABwAEAAQABwAHAAYABAAEAAUABwAHAAUABQAFAAQABAAEAAUABgAHAAUA
AgAEAAcABwAHAAcABwAJAAkABgAEAAQABAAGAAYACAAFAAMAAgAEAAUABgAIAAgACAAI
AAgACAAFAAUACQAJAAkACQAKAAoACQAGAAUAAwADAAEA/////wIABQACAAIABAAHAAkA
BgAFAAUABAAGAAYABgAHAAUABQAFAAUAAwADAAIAAgAAAAAAAAABAAIABwAIAAcABwAH
AAIAAgAFAAUABgAHAAQAAgABAP7//f/+/wAAAgAEAAYABgADAAMAAwAEAAQAAQAAAP//
/P/9//7/AgAEAAYABwAJAAsACQAHAAYABwAGAAMABAADAAAA////////AQADAAYACAAF
AAQAAwABAP////8AAAEAAwAFAAgABwAFAAMAAwADAAUABQAFAAUAAAAAAAAAAAAAAAYA
BgD///z//f/+////AAABAAIAAwAEAAQABAAEAAQAAQAAAP///v8AAAAAAAAAAAIAAgAC
AAIAAgACAAIAAgACAAIAAgACAAIAAgACAAIAAgACAAIAAgABAAAA///+////AAABAAIA
BAAEAAQABAADAAIAAQAAAAAAAAAAAAAAAwAEAAUABgAEAAIAAAD+/wAAAAAAAAAAAgAC
AAIAAgAEAAQABAAEAAEAAAD///7/AAAAAAAAAAACAAIAAgACAAMABAAFAAYABgAGAAYA
BgADAAIAAQABAAQACAAJAAwACQAKAAoACQAKAAUABQAIAA0ADwANAAsADQAMAAgABgAE
AAMAAwACAPv/+v/5//j/9//3//f/9//1//r//f/8//r/+f/3//f/+f/5//n/+f/8////
AAD9//r/+v/7//z/+//7//v//P/8//z//f/9//z//P/9//7/AQACAAMABAAAAP//AQAB
AAIACwAQAA8ADwANAAcAAQD8//D/4v/Z/9H/zP/G/73/tf+t/5j/fP9q/1//WP9Y/2D/
bf97/4r/mv+j/6v/tv/I/9r/6f/x//T/9P/1//b/+////wEAAwAGAAcACAALAAkACQAK
AAoACgALAA4ADQAMAAwADgALAAsADAAQABEAEgATABQAFgAVABQAEQAOAAwACwAPABAA
DAATABQAEgAQABEAFQAVABQAFgAWABQAEQAQABEAEwAUABMAEwASABEAFgAZABYAFwAX
ABYAFQAVABQAFAAUABQAEwAVABYAGAAWABQAFAAUABYAFgAWABQAEQAZAB8AIQAgAB0A
HgAdABsAGQAdACAAIAAgACIAJwAqACkAKAAnACYAKQApACoALAAqACwAKgAjACIAKAAu
ADAALgAtAC0ALAAtAC0ALgAvADAALwAsACkAKQAqACoAKQArACsAKgApACYAJQAhACAA
HwAdABsAGQAbABkAGAAZABgAGAAXABUAFAATABAADwAOAAsADAAPABEAEQAOAAwADQAM
AAgABwAIAAgACQAKAA8ADAAMAA8ADwAOAAwADAALAA0ADQALAAsACwAKAAoACQAJAAkA
CQAGAAQABwALAAwADQAOAA8ADgANAAkABgAIAAgACgAKAA8ADwAQABIAEQARABEAEgAQ
AA4ADAAKAAkABwAIAA0ADQANAA0ADgARABEADwAPAA4ADQAKAAcACQAMAA8ADAAKAAoA
CwALAA0ADQAOAA4ADAAKAAgABwAFAAUABQAFAAcABwAGAAYACAAIAAgACQAKAA8AEAAP
AA0ACwAEAAIABwAJAAwADwAOAAwACwAIAAYABgAHAAgACAAKAAoABwAJAAkACgAKAAoA
CgAKAAgABgAGAAkACgAIAAcABwAHAAgABwAHAAkACgAJAAwADQAMAAsACwALAAkABwAG
AAQABwAIAAkACQAMAA0ADwARABAADwAPAAsADQALAAsACwAKAAkACAAHAAUABgAHAAgA
CgAGAAgACwAKAAoACgAKAAoACgAKAAoACgAIAAgACAAIAAcABgAFAAQABgAIAAoADAAM
AAwADAAMAAsACgAJAAgACAAIAAgACAAIAAgACAAIAAkACgALAAwACgAKAAoACgAKAAoA
CgAKAAgACAAIAAgACgAKAAoACgALAAwADQAOAA4ADgAOAA4ACwAKAAkACAAJAAoACwAM
AAkACAAHAAYACAAIAAgACAAJAAoACwAMAAwADAAMAAwADAAMAAwADAAKAAoACgAKAAsA
DAANAA4ADgAPABEAEAAUABQAFgAXABYAFAAOAA0AEQAXABoAGQAZABkAGAAUABAADgAN
AA0ACgAFAAQAAwAEAAMABQAHAAUAAAACAAIABAAGAAkACwALAAsACQAHAAcABwAJAAkA
BwAIAAoADQAKAAkABwAFAAgACgAMAA8ADgAMAAsACwANAA8AEQATABQAFgARABEAEQAQ
ABUAHAAdAB0AHQAZABMACgD6/+j/3f/X/87/wv+9/7n/tf+i/4r/ev93/3L/bv92/4P/
j/+c/6r/s/+3/8L/2v/0/wEAAwAIAA4ACQAIAAsADQAOABEAFQAXABYAFwATABEAEgAS
ABIAEwAXABcAFwAYABwAGQAZABoAGQAXABUAEwAWABoAGwAcABsAGAAWABUAGQAaABYA
HQAeABwAGgAbAB8AHwAeACAAIAAeABsAGgAYABkAGQAXABwAHgAgACgAJgAiACIAIQAh
ACEAIgAiACIAIgAiACEAIQAiACQAIgAkACQAJAAmACYAJAAgABsAIwApACsAKgAsAC4A
LgAtACwALwAxADAAMAAwADMANAA0ADQANAA0ADUANQA2ADgANwA6ADkAMwAyADYAOgA6
ADsAOwA8ADwAOAA3ADcANwA3ADUAMQAtAC8AMgA0ADUAMwAxAC4AKwAsACsAJwAmACQA
IQAeABsAHQAbABoAGwAfACAAIAAfABoAFwASAA8AEAANAA4AEQAQAA8ACwAIAAYABAD/
//3/AwAGAAoADgAPAAoACAAJAAcABgAEAAQABwAJAAkABwAFAAUABAAEAAIAAQAAAP//
AAD+/wEABQAEAAMAAgABAAIAAwABAAAAAAAAAAIAAgACAP///f/8//3//f/9//7///8A
AAEAAgD+//v/+/////7//f/8//z//P/7//j/9//6//v/+v/5//v//v8BAP7/+v/4//f/
9f/4//n/+//8//j/9v/0//P/9f/1//X/9f/2//f/9//4//b/9P/y//H/8//3//f/9f/1
//X/8P/w//T/9f/3//n/9//2//b/9P/0//T/9f/2//X/9v/1//H/8f/x//L/8v/z//T/
9f/0//T/9P/3//j/+P/3//f/9//1//P/8v/z//P/8f/z//P/9v/3//n/+//5//n/+v/6
//f/9v/1//P/9f/1//b/9//4//n/+//5//z/+//8//3//P/7//r/+f/3//j/+f/6//j/
9v/4/////v/9//z/+//6//z//P/8//z/+//6//n/+P/4//j/+P/4//v//P/9//7//P/8
//z//P/8//z//P/8//z//P/8//z/+v/6//r/+v/8//7/AAACAAEAAAD///7/+//6//n/
+P/7//z//f/+//7//v/+//7/AAAAAAAAAAACAAIAAgACAAIAAgACAAIABQAGAAcACAAG
AAQAAgAAAAAAAAAAAAAAAgACAAIAAgAAAAAAAAAAAAEAAgADAAQAAgACAAIAAgAEAAQA
BAAEAAcACAAJAAoADAAMAAwADAALAAoACQAIAAcABgAFAAQABgAGAAYABgABAP7/+//4
//r/+v/6//r/+//8//3//v/8//r/+P/2//f/+P/5//r//P/8//z//P/+//7//v/+//z/
/P/8/w==
         </WaveFormData>
      </LeadData>
      <LeadData>
         <LeadByteCountTotal>10000</LeadByteCountTotal>
         <LeadTimeOffset>0</LeadTimeOffset>
         <LeadSampleCountTotal>5000</LeadSampleCountTotal>
         <LeadAmplitudeUnitsPerBit>4.88</LeadAmplitudeUnitsPerBit>
         <LeadAmplitudeUnits>��V</LeadAmplitudeUnits>
         <LeadHighLimit>2147483647</LeadHighLimit>
         <LeadLowLimit>268435456</LeadLowLimit>
         <LeadID>V2</LeadID>
         <LeadOffsetFirstSample>0</LeadOffsetFirstSample>
         <FirstSampleBaseline>0</FirstSampleBaseline>
         <LeadSampleSize>2</LeadSampleSize>
         <LeadOff>FALSE</LeadOff>
         <BaselineSway>FALSE</BaselineSway>
         <ExcessiveACNoise>FALSE</ExcessiveACNoise>
         <MuscleNoise>TRUE</MuscleNoise>
         <LeadDataCRC32>1777608350</LeadDataCRC32>
         <WaveFormData>
2v/a/9r/2v/h/+j/7//2//X/9P/z//L/6v/k/97/2P/O/8T/uv+w/4X/XP8z/wr/Af/4
/u/+5v78/hD/JP84/0z/YP90/4j/l/+k/7H/vv/D/8j/zf/S/9f/2v/d/+D/4v/k/+b/
6P/p/+r/6//s/+n/6P/n/+b/6P/q/+z/7v/y//T/9v/4//b/9v/2//b/9f/0//P/8v/0
//b/+P/6//z//P/8//z//v/+//7//v/6//j/9v/0//f/+v/9/wAAAgACAAIAAgAFAAYA
BwAIAAoACgAKAAoACwAMAA0ADgARABQAFwAaABgAGAAYABgAGAAYABgAGAAdACAAIwAm
ACgAKAAoACgALAAuADAAMgA1ADgAOwA+AEIARABGAEgASQBKAEsATABPAFAAUQBSAFUA
VgBXAFgAWgBaAFoAWgBYAFgAWABYAFUAVABTAFIAUwBUAFUAVgBRAE4ASwBIAEIAPgA6
ADYAMgAwAC4ALAAnACQAIQAeABkAFgATABAADgAMAAoACAAHAAYABQAEAAAA/v/8//r/
9//2//X/9P/0//T/9P/0//L/8P/u/+z/7P/s/+z/7P/s/+z/7P/s/+z/7P/s/+z/7//w
//H/8v/w//D/8P/w//P/9P/1//b/9f/0//P/8v/w//D/8P/w//D/8P/w//D/7v/u/+7/
7v/y//T/9v/4//X/8v/v/+z/8P/y//T/9v/5//r/+//8//v/+v/5//j/9//2//X/9P/2
//b/9v/2//b/9v/2//b/9P/0//T/9P/y//D/7v/s/+//8v/1//j/9f/0//P/8v/0//T/
9P/0//P/8v/x//D/8v/y//L/8v/v/+7/7f/s/+z/7P/s/+z/6P/m/+T/4v/m/+r/7v/y
//L/8v/y//L/8f/w/+//7v/s/+z/7P/s/+3/7v/v//D/8P/w//D/8P/u/+z/6v/o/+j/
6P/o/+j/6v/q/+r/6v/s/+z/7P/s/+v/6v/p/+j/5v/m/+b/5v/r/+7/8f/0//P/8v/x
//D/7f/s/+v/6v/p/+j/5//m/+j/6P/o/+j/7P/u//D/8v/x//D/7//u/+v/6v/p/+j/
6P/o/+j/6P/q/+z/7v/w/+//7v/t/+z/6//q/+n/6P/m/+T/4v/g/+T/6P/s//D/8P/w
//D/8P/t/+z/6//q/+v/7P/t/+7/7P/s/+z/7P/q/+r/6v/q/+z/7P/s/+z/6//q/+n/
6P/o/+j/6P/o/+v/7P/t/+7/7v/u/+7/7v/s/+r/6P/m/+n/6v/r/+z/7v/u/+7/7v/q
/+j/5//l/+f/6v/w//L/8f/w//D/7//z//L/8f/z//X/+P/3//X/8v/y//L/8P/w//D/
8f/z//H/7P/p/+f/5f/k/+X/5v/m/+b/6P/o/+X/4//j/9//4f/i/+P/5P/m/+T/5P/j
/+H/3f/d/9//4P/g/+D/4v/h/+D/3//c/9r/2v/b/9z/3v/h/+L/4f/h/+P/3//f/+T/
6P/p/+//9f/7////CgAWABYADwD8/+3/5//i/9//2//M/7D/hf9P/x3/8f7S/sj+1f7r
/gX/I/85/0X/Uv9m/4L/nf+x/8P/0P/Y/9n/3P/g/+f/5//p/+7/8f/y//T/9P/0//b/
+P/7//////8BAAEAAwADAAIAAQACAAUABwAHAAcACgAOABAAEgARABAADgANAA8ADgAO
AA8ADwAOAA0ADQAOABAAEAAQABAADwAPAA8AEAARABEAEwASABQAGAAYABgAGgAdAB8A
IgAkACYAJwAlACYAJwAnACYAJQAkACMAJgAnACgALAAtAC8ALwAwADMANAA0ADMAMgAy
ADYAOwBAAEMASwBNAE8AUwBXAFgAWABbAFsAXABdAF0AYABjAGUAZgBnAGcAaQBrAGwA
bwBzAHAAcABvAG4AbABrAGcAaQBsAG4AbwByAHMAcgBtAGcAYwBgAFoAVQBQAE4ATgBK
AEQAPwA/AD4AOgA3ADQALgArACcAIwAkACIAIAAhAB8AHAAYABYAFgATABEADwAQAA8A
DwAQAA8AEQAOAA0ACQAJAAkACQADAAMAAwADAAUABwAHAAcABQAEAAIAAQAEAAcADAAP
AAwACwAMABEADAAIAAkABwAIAAkACgALAAkACgANAAwACwAKAAcACQAHAAcAAgAAAAIA
AQABAAAABAAIAA0AFQASABEAEAARABMAEQAMAAkACgALAAwADAAOAA8AEgATABMAEQAR
ABMAEAAQABEAEAAMAAUAAgD//wQABQAHAAoADAAMAAoACQAIAAcABwAHAAcACAAGAAQA
BAACAPv/+/8BAAcABgAGAAgABwADAAAA/v/9//3/+////wEAAwACAP////8BAAQABwAF
AAIA//8BAAMABQAIAAcABgAEAAMAAwADAAMABQAHAAcABgAFAAMAAAD+//3/AQADAAUA
CAAJAAoACgAIAAQABAAKAAwACAAGAAYABgAIAAYAAgACAAUABgAHAAgABwAGAAQA////
/wgAEAAQAAwACAAGAAQAAgAEAAQABAAEAAYABgAGAAYABAACAAAA/v/8//z//P/8//3/
/v///wAA/v/8//r/+P/6//r/+v/6//z//v8AAAIA///+//3//P/8//z//P/8//r/+v/6
//r/+P/4//j/+P/4//j/+P/4//j/+P/4//j/+P/4//j/+P/2//b/9v/2//n/+v/7//z/
/v/+//7//v/+//7//v/+//7//v/+//7/AAAAAAAAAAD+//7//v/+//7//v/+//7/AgAD
AAQABgALAAwADQAOAA0ADQAPAAwACQAJAA0AEgARABEADgAOAA4ADAAJAAgACQALAAwA
CgALAAsACAAGAAYABgAGAAYABgAGAAUABQAKAAkACgAMAA0ADgAOAAwACgAJAAcAAwAC
AAMAAwACAAUACAAJAAoACAAGAAYABgAEAAQABAAFAAUAAwAFAAUACQANAA4ADgANAAsA
EQAhADMAPgA8ADAAIQAWAA8ABQD6//X/8f/g/8D/lf9d/yf/A//2/vb+Af8X/zX/Tf9f
/2v/eP+I/6D/t//P/9//5P/k/+r/7v/z//v//f///wQABwAIAAoACgAKAAwADAANAA8A
EQATABMAFQAWABQAEgASABQAFwAYABkAHAAgACIAJAAkACQAIwAjACMAIgAiACMAJQAk
ACMAIwAkACYAJgAmACYAJQAlACUAKgAtAC8AMwAyADQAOAA4ADYAOAA7AD0APAA8ADwA
OwA9AD4APwA/AD8APwA/AD8APQA9AD0AQABDAEUARQBGAEcASABIAEcASgBMAFIAWQBY
AFcAWwBZAFcAWwBfAGAAZwBtAHAAdAByAHEAcwB1AHoAfAB+AH8AewB7AHoAewCBAH4A
fgB9AH0AfAB8AHkAeQB6AHoAeQB0AHEAbABjAGMAYwBkAGIAXQBYAFYAVgBRAEwASABJ
AEAAOAAxACoALAAvADEAMwAuACgAIgAfAB0AGgAWABQAFgATABEADwALAAkACAAIAAgA
CQAFAAMABAAFAAYABwABAAEAAQABAAIABQAGAAcABwAGAAQAAwABAAEAAwADAAEAAQAD
AAkAAwAAAAIAAQABAAEAAQABAPz//P/+//z/+//6//f/+f/7//3/+v/6//v/+//8//z/
+f/2//T/9f/4//n/+v/9/wMAAwAAAP///////////v/5//f/9//1//P/8f/x//P/9f/2
//j/+P/3//P/8//z//D/6//n/+T/6//u/+//8f/y//H/8f/x//H/8v/w/+7/8P/u/+f/
5//r/+//7P/q/+r/6f/l/+L/4//l/+j/6f/p/+n/6f/m/+T/5f/o/+z/6P/j/93/1//c
/+H/5v/s/+v/6v/o/+f/4//j/+P/5f/l/+P/4P/d/97/3v/f/+H/4P/f/97/3v/d/97/
3v/c/9r/2v/g/+L/3//e/9//4P/k/+L/3v/e/97/3v/e/97/3v/e/93/2f/d/+L/4v/i
/+T/4v/g/97/3P/e/97/3v/e/9v/2v/Z/9j/2f/a/9v/3P/f/+D/4f/i/+D/3v/c/9r/
2P/Y/9j/2P/a/9r/2v/a/9z/3P/c/9z/3v/e/97/3v/c/9z/3P/c/9f/1P/R/87/0//Y
/93/4v/g/97/3P/a/9r/2v/a/9r/1//W/9X/1P/W/9b/1v/W/9n/2v/b/9z/2//a/9n/
2P/X/9b/1f/U/9P/0v/R/9D/0v/V/9f/2f/Z/9z/2//a/9z/3f/d/9//1//R/87/z//Z
/93/4P/g/9//3v/b/9f/1P/U/9X/1f/Q/8//z//M/8z/zP/M/8z/yv/M/8z/y//K/8v/
yP/H/8v/z//T/9b/0//S/9D/zf/M/83/0P/S/8//zv/P/87/zv/O/8z/zP/N/8//0f/T
/9X/1f/T/9X/1f/X/9X/2P/Y/93/4//j/+P/7/8AAAoADgALAP7/6//n/+j/4f/b/9D/
uv+T/2X/Nf8B/9j+zP7d/u3+//4Z/zH/Pf9I/1j/bv+J/5//rf+6/8b/yf/M/9D/1//b
/93/4v/l/+j/7P/u//D/7//u/+7/7//v//H/8f/z//X/9P/z//T/+P/7//z//f/9//7/
/f/8//7/AAABAAMAAgAAAP////8CAAIAAgADAAIABAAEAAQABgAFAAUABQAFAAUABAAF
AAcACgAPABAAEAASABUAFwAVABYAFwAXABgAGgAcAB0AHAAbABoAGQAaABsAHAAgACMA
JQAlACYAKAAqACsAKwApACoALwA1ADQANQA7ADsAPABBAEYASABNAFEAUgBUAFMAUwBW
AFkAWABYAFgAVwBdAGMAaABvAHEAbABqAGcAZABiAGEAXQBgAGIAYwBjAGUAZQBjAF0A
WgBZAFkAVgBRAEwASgBKAEIAPAA3ADcAOAA2ADUANAAvACsAJgAhAB4AGgAWABUAEwAQ
AAwACgANAAsACgAJAAkABwAGAAYABgAHAAMAAQD///////////z//f/+/////f//////
//////7//P/7//j/9//4//f/9//5//3/BQAAAP7/AQABAAMAAwADAAMA///+/////P/5
//j/9f/3//n//f/8//7/AgADAAUABgAEAAIAAQADAAEAAQABAAMABwAHAAQAAwAGAAcA
CAAIAAcABwAJAAkABQADAAMABQACAAIAAwACAAQAAQACAAMABAADAAMABAAEAAIA/v/7
//v/+//8//3///8AAP7//P////7/+P/5//3/AQD+//z//v/9//n/9v/0//X/9//3//f/
9//3//T/9P/1//j//P/+//v/9//z//D/8f/y//T/8v/y//H/8f/x//H/8f/z//L/8f/v
/+3/7f/s/+z/7f/u/+//8P/y/+//7v/s/+j/5v/m/+z/7v/r/+r/6//s/+//7v/r/+z/
6//q/+n/6P/m/+b/5f/h/+3/8v/u/+b/4v/j/+T/5f/m/+X/5P/j/+L/4f/g/9//3v/i
/+T/5v/o/+f/5v/l/+T/5v/m/+b/5v/k/+T/5P/k/+X/5v/n/+j/5v/m/+b/5v/k/+L/
4P/e/+H/4v/j/+T/5P/k/+T/5P/j/+L/4f/g/+L/4v/i/+L/4P/g/+D/4P/i/+L/4v/i
/+D/4P/g/+D/4P/g/+D/4P/f/97/3f/c/9r/2v/a/9r/3v/g/+L/5P/i/+D/3v/c/9z/
3P/c/9z/3f/e/9//4P/f/97/3f/c/9v/2//a/9n/2v/e/97/3v/g/+P/5f/p/+b/4//j
/+f/6//r/+r/5v/k/+T/4v/f/97/3v/f/9//3v/f/+H/4P/b/9r/2f/Y/9j/2v/a/9n/
1//Z/9f/1//Z/9v/3f/e/9r/2P/V/9H/z//R/9X/2P/b/9z/3//g/+L/4v/g/+D/3v/f
/+D/4f/j/+P/4f/j/+f/6f/p/+r/8P/1//3/AwAJAA0AFAAUAAwAAwD6//P/7//q/+P/
1/+8/5D/X/8x/wX/4f7U/tz+6f75/hP/Mf9F/1P/YP92/4z/of+1/8v/2v/g/+D/4v/l
/+v/6//t//L/9f/1//b/9f/0//L/8v/z//X/+P/7//z///8CAAIAAgAEAAYACQAKAAsA
CgAMAAwADAAQABIAEwAVABUAFAAUABUAEgAQAA4ADQAQABIAEgASABAADwAPAA8AEQAR
ABAAEQAUABgAHgAgAB8AIAAiACMAJgAoACoAKwApACoAKwArACsAKwArACsAKwArACsA
LgAuAC8ALgAuADEAMgAyADEALwAwADUAOwA/AEEASABJAEgASwBOAE4ATwBTAFQAVgBX
AFcAWgBdAGEAYgBjAGMAYgBjAGMAZQBpAGYAZgBlAGcAZgBmAGMAYwBkAGQAYwBgAF8A
XABVAFMAUwBUAFIAUABMAEsATABDADwANgA1ADQAMAAtACoAKQApACgAJwAiAB4AGgAZ
ABsAGAAUABIAEwARABAADwAMAAkABwAGAAUABwAEAAMABAAFAAYABwADAAMAAwADAAIA
AwACAAEAAgACAAEAAQAAAP//AAD///7///8CAAkAAgD+/////f8AAAEAAgADAAIAAgAE
AAIA///8//f/9//5//3//P/+/wEAAQACAAIA///+//7/AQD///////8BAAYABwAFAAUA
AwADAAMAAgAEAAUACAAJAAUAAwADAAUAAwACAAIAAAABAP3//f/9//////8AAAIAAgAC
AAAA///8//v/+//7//z//v/9//z//f/8//b/9//5//3/+v/4//z//f/7//r/+P/5//v/
+//5//n/+f/2//X/9f/3//r//P/7//n/9//2//f/+P/6//n/+P/2//X/8//z//P/9f/6
//v/+//7//v/+v/6//v/+v/5//j/+P/4//j/9//0//D/8P/2//j/9//2//f/+P/8//r/
9v/2//j/+P/4//j/+f/6//r/9//9//z/+v/2//T/9v/2//b/9v/3//j/+f/6//j/9v/0
//L/8v/y//L/8v/z//T/9f/2//T/9P/0//T/9f/2//f/+P/3//b/9f/0//b/9v/2//b/
+P/4//j/+P/2//T/8v/w//P/9P/1//b/+P/4//j/+P/2//T/8v/w//L/8v/y//L/9f/2
//f/+P/4//j/+P/4//j/+P/4//j/+v/6//r/+v/6//r/+v/6//j/+P/4//j/+v/6//r/
+v/9//7///8BAAEAAQACAAYABgAGAAYABwAEAAUAAQD9/wAABQALAA0ACwAIAAgACAAG
AAMAAgACAAEAAQD+//3/+//4//b/9v/4//j/+P/6//v/+//8////+v/5//n/+f/8//z/
+v/6//j/9f/w/+//7//w//D/8P/y//L/8v/y//P/9P/1//f/9v/3//n/+f/2//f/9v/1
/+//8v/8/wcADQANAA8AFwAgACQAKAAjABYABQD7//j/9f/t/+L/1P+3/4n/W/8x/w7/
+v7x/vf+Cf8r/03/Y/9w/3r/jP+l/73/yf/U/97/5f/q//D/+f/9/wEACAANAA8AEgAT
ABQAEQAQABAAEQAUABcAGAAbABsAGAAVABQAFwAbAB0AHwAfACIAIwAkACYAJgAlACUA
IgAgAB8AHwAdABwAGwAbAB4AIAAgACAAIQAhACIAIwAkACUAJQAnACYAKAAsACwALAAu
ADEAMwA1ADYANwA3ADUANgA3ADcANwA3ADcANwA2ADUANAA2ADoAPQA+AEAARABGAEcA
RwBFAEYASwBRAFIAUwBZAFkAVwBbAF8AYABlAGkAagBsAGwAawBtAG8AcwB2AHkAewB7
AH0AfgCBAIIAfAB5AHUAeAB6AH0AfQB9AH4AfgB9AHwAewB4AHEAbwBvAHAAbgBrAGYA
ZABkAF8AWgBWAFcATwBIAEIAPAA6ADkANwA1ADUAMgAvAC8ALgAqACUAIgAgAB0AGwAZ
ABkAFwAWABYAFgAXABMAEQAPAA8ADwAPAAgABwAGAAUACQANAA8AEQAOAAwACQAHAAcA
BwAJAAkACAAJAAwAEwAQAA4AEQARABAADwAOAA0ADAAMAA4ADAAJAAYAAQABAP7////7
//r///8BAAQABgAHAAYABgAJAAcABwAHAAkACwALAAgABwAHAAcABwAGAAcABwAJAAkA
BQABAP/////9//7/AAAAAP//+//7//v//f/7//r/+v/8//z/+v/5//r/+f/5//n/+v/6
//f/9P/1//T/7v/v//T/+f/3//b/9P/z/+//7P/u//H/9f/3//T/8//y/+7/8P/x//T/
+P/2//P/7//r/+n/6//t//D/7//u/+z/6//o/+f/5v/n/+r/6//r/+v/7f/s/+z/7f/q
/+n/6P/o/+j/6P/n/+T/4f/i/+n/7P/r/+r/6//s/+3/6v/l/+T/5v/m/+b/5v/m/+b/
5f/h/+n/6v/o/+r/7P/p/+j/5//m/+X/5P/j/+L/5P/k/+T/5P/k/+T/5P/k/+T/5P/k
/+T/5P/k/+T/5P/i/+L/4v/i/+P/5P/l/+b/5//o/+n/6v/p/+j/5//m/+T/5P/k/+T/
5P/k/+T/5P/m/+b/5v/m/+T/5P/k/+T/4v/i/+L/4v/l/+b/5//o/+X/5P/j/+L/4v/i
/+L/4v/g/97/3P/a/93/4P/j/+b/5//o/+n/6v/m/+T/4v/g/+H/4v/j/+T/5P/k/+T/
5f/n/+f/6P/s/+v/6v/p/+n/6//t/+r/5//p/+3/8v/z//D/7P/r/+r/6f/n/+f/6P/s
/+3/6//r/+j/5P/h/+D/4P/g/+D/4v/k/+P/4//l/+X/5f/m/+f/5f/k/+H/4P/g/9//
3P/d/93/3v/e/97/3v/e/97/3v/e/97/3v/f/+D/4f/j/+P/3//h/+H/4f/j/+r/8P/x
//P/9//5//v/AgAMABAACwD+//H/6//o/+X/3//S/67/d/9D/xn/8f7c/t7+8f4J/yX/
Of9D/0v/XP94/5T/pf+1/8f/1P/Y/9v/3v/i/+n/6P/p/+3/7//x//T/9f/2//L/8P/v
/+//8f/z//P/9f/7//z//f8AAP7////+//3/AgAGAAgACgAHAAYABAADAAQABAAFAAcA
BQAEAAMAAwADAAQAAwACAAQAAwADAAMACAAJAAkACwAMAA4AEgASABQAFgAZABsAGAAY
ABgAFwAVABYAFwAXABsAHQAfACEAHwAfAB8AIgAiACMAIgAiACgAKgArACsAKwAsADEA
NwA4ADkAPwA/AD8AQwBHAEgASQBNAE4AUABSAFMAVwBbAFwAXABcAFsAWABZAFkAWwBh
AGAAYgBjAGMAYgBiAF8AYQBiAGIAYQBdAFsAVwBPAFAAUQBTAFIATQBIAEYARgBCADwA
NwA3AC8AKAAiABwAHAAdAB0AHQAaABYAEgARABAADAAHAAQABQADAAIAAQAAAP////8A
AP/////6//f/9v/3//j/+f/3//f/9//3//X/9//3//f/+P/4//f/9//3//f/+f/5//X/
9f/3//3//P/6//3//f/9//3//f/9//r/+v/8//r/9//2//P/9f/2//n/9//4//v/+//8
//z/+f/4//j/+//+////AAADAAQAAwD///3//f/9//3//P/9//3///////7//f/+/wEA
AAAAAAEAAAACAP//AAABAAAA/f/7//r//P/8//r/+f/2//X/9f/1//n//P/8//z//v/8
//X/9f/5//3/+v/4//b/9f/x/+7/8P/x//P/8//0//X/9v/0//L/8//2//r/+f/1//D/
6//s/+//8v/2//n/+v/6//v/+f/5//n/+//5//f/9P/x//L/8P/v/+//8f/z//X/+P/3
//b/9P/w/+z/7P/y//T/9P/0//b/+P/4//b/8v/y//X/9v/3//j/9f/0//L/7f/v//b/
9P/u/+z/7v/u/+7/7v/w//L/9P/2//b/9v/2//b/9f/0//P/8v/w//D/8P/w//L/8v/y
//L/8//0//X/9v/1//T/8//y//P/9P/1//b/9f/0//P/8v/w//D/8P/w//L/8v/y//L/
8//0//X/9v/z//L/8f/w//L/8v/y//L/8//0//X/9v/z//L/8f/w//D/8P/w//D/8f/y
//P/9P/0//T/9P/0//P/8v/x//D/8P/w//D/8P/y//L/8v/y//T/9P/0//T/9v/2//b/
9v/1//X/9P/z//X/+v/7//z/+f/5//j/+f/4//X/9f/5//7///////z//v/+//z/+f/4
//j/+f/5//T/8//z//D/8P/w//D/8P/y//T/9P/z//D/8f/u/+3/7P/t/+7/7v/v//D/
8P/v/+n/6f/r/+z/7P/s/+7/7v/s/+z/6v/q/+r/6//s/+3/7//v/+3/7//r/+v/8f/0
//b//f8DAAUACQARABQAGgAeAB0AFAANAAMA/P/5//H/5P/K/53/af83/wf/4v7W/uH+
8/4L/yf/P/9P/1r/av+E/53/tf/H/87/0v/Z/97/5P/t/+//8f/2//n/+v/8//z//P/9
//7/AAADAAIAAwACAAMABAAEAAQABgAKAA0ADgAPAA8AEgATABQAEwASABAADwARABAA
EAARABIAEgASABMAEQASABEAEAAOAA0ADQANABAAEQARABMAEwAUABcAFgAYABwAIQAl
ACIAIgAiACEAIQAiACMAIwAkACUAJgAnACUAJQAlACgAKAApACgAKAAwADQANwA5ADcA
NgA5AD0APQA9AEIAQQBFAEsAUQBUAFUAVwBWAFYAWABZAF0AYQBgAGAAYABfAGAAYwBl
AGkAbQBqAGoAaQBqAGoAawBpAGcAaABoAGcAZwBnAGUAXwBdAF0AXgBcAFgAUgBPAE4A
SABCAD0APQA6ADYAMwAwACwAKwApACcAJAAgABwAGwAZABYAEgAQABMAEQAQAA8ACgAH
AAUABAAFAAcABAADAAIAAwAEAAUAAQABAAEAAQABAAMAAwADAAIAAAD9//v//P/9/wAA
AQD9//3///8FAAUABAAIAAkABgAFAAQAAwD+//7/AAD+/wAAAgACAAcABgAHAAMAAgAF
AAUABgAGAAQAAgABAAMABAAFAAYACQAPAA8ADAALAAkACQAJAAgACQAJAAsACwAJAAcA
BwAJAAsADAAOAA4ACwAHAAcABwAHAAUABAAEAAYABgAEAAMAAgABAAEAAQAHAAoACgAK
AAkABgD+//3/BQALAAoACgAIAAcAAwAAAAAAAQADAAMAAQABAAEA/v/+////AgAGAAcA
BQACAP///f///wEABAACAAIAAQABAP///////wEABQAFAAQAAwAFAAQABAAFAAMAAQD/
//7/AQACAAIAAAD//wIACwAQAAwACgAKAAoACQAGAAEAAAACAAIAAgACAAQABAADAP//
AwD+/wAABAAGAAYABgAGAAYABQAEAAMAAgAAAAAAAAAAAP///v/9//z/AAACAAQABgAF
AAQAAwACAAIAAgACAAIAAgACAAIAAgACAAIAAgACAAIAAgACAAIAAAAAAAAAAAADAAQA
BQAGAAMAAgABAAAAAgACAAIAAgAEAAQABAAEAAQABAAEAAQAAwACAAEAAAACAAIAAgAC
AAEAAAD///7/AAAAAAAAAAAAAAAAAAAAAAEAAgADAAQAAgACAAIAAgACAAIAAgACAAMA
BAAGAAcABQAGAAoACgAKAAoACwALAAwACAAEAAMACgAQABIAEwASABIAEgAQAAsACgAK
AAsACQAGAAUABQAFAAQABQAGAAMAAgADAAIABAAHAAwADQALAAoACQAIAAcABAADAAEA
AQD//wEABQAFAAQAAwAEAAUABgAHAAYABAAEAAUABgAIAAsADAALAA0ADQALAAsACgAK
AA8AFwAfACcALQAyADgAPAAzACQAFQALAAQA/f/5//T/5P+//43/W/8x/wj/9v4F/x3/
M/9J/2H/cf94/4b/pP/D/9n/5f/w//j/+f/8/wAABwAKAA0AEwAXABUAFgAVABQAFQAW
ABgAGwAbAB0AHQAfACAAIAAgACIAIQAhAB8AHQAhACYAKQAsACoAKAAlACMAJgAmACcA
KQArACoAKQApACoALAAsACwALAArACsAKwAsAC0ALQAvADMANgA7ADwAPAA+AEEAQwBC
AEIAQgBBAEMARABFAEUARABDAEIAQQBDAEMAQwBGAEYARwBGAEYATQBQAFIAUwBUAFYA
XABjAGMAYwBoAGcAaQBtAHEAcgBzAHcAeAB6AH0AfQCAAIMAgwCEAIUAhQCFAIcAiACL
AJIAkACRAJEAjgCMAIsAhwCGAIYAhQCDAIcAiQCJAIUAgQB/AH4AegB1AHAAbgBuAGcA
YABaAFkAWABUAFEATgBPAE8ATgBNAEYAQAA6ADcANwA0ADAALgAuACsAKQAnACIAHwAd
ABwAIgAnACcAKQAkACMAIgAhAB8AHwAfAB8AHwAhACEAIQAfAB4AHAAbABkAGQAbABsA
GQAZABsAIQAgAB4AIQAhAB8AHwAfAB8AHgAeACAAHgAdABwAGQAbABoAGwAXABYAGgAb
AB0AHgAdABwAHAAfABwAGwAaABsAHQAdABoAGQAaABsAHAAcAB0AHQAfAB8AGQAVABMA
EwAUABYAGQAaABUADwANAAsADgANAA0ADgASABIAEAAPAA0ACwAKAAkACgAMAAsACgAM
AAoAAwADAAgADQALAAoADAALAAcABAAEAAUABwAHAAYABQAEAAAA/v///wIABgAJAAcA
BAABAAEAAwAFAAgABwAGAAQAAwD///3/+//7//3//f/8//v//f/+/wAAAwACAAEAAAAA
AP7//P/5//T/8//0//v//v/8//z//v8AAAIAAAD8//z/+v/6//r/+v/6//r/+f/1//f/
9v/2//z//P/7//r/+f/4//r/+v/6//r/9//2//X/9P/2//b/9v/2//j/+P/4//j/+v/6
//r/+v/6//r/+v/6//n/+P/3//b/9P/0//T/9P/1//b/9//4//b/9v/2//b/8//y//H/
8P/x//L/8//0//T/9P/0//T/9v/2//b/9v/4//j/+P/4//r/+v/6//r/+//8//3//v/7
//r/+f/4//f/9v/1//T/9v/2//b/9v/0//T/9P/0//X/9v/3//j/9v/2//b/9v/4//j/
+P/4//n/+v/7//z//v/+//7//v/7//r/+f/4//j/+P/4//j/+f/6//v//P/4//b/9P/y
//P/9P/1//b/9P/0//T/9P/y//L/8v/y//D/8P/w//D/8P/w//D/8P/y//L/8v/y//H/
8P/v/w==
         </WaveFormData>
      </LeadData>
      <LeadData>
         <LeadByteCountTotal>10000</LeadByteCountTotal>
         <LeadTimeOffset>0</LeadTimeOffset>
         <LeadSampleCountTotal>5000</LeadSampleCountTotal>
         <LeadAmplitudeUnitsPerBit>4.88</LeadAmplitudeUnitsPerBit>
         <LeadAmplitudeUnits>��V</LeadAmplitudeUnits>
         <LeadHighLimit>2147483647</LeadHighLimit>
         <LeadLowLimit>268435456</LeadLowLimit>
         <LeadID>V3</LeadID>
         <LeadOffsetFirstSample>0</LeadOffsetFirstSample>
         <FirstSampleBaseline>0</FirstSampleBaseline>
         <LeadSampleSize>2</LeadSampleSize>
         <LeadOff>FALSE</LeadOff>
         <BaselineSway>FALSE</BaselineSway>
         <ExcessiveACNoise>FALSE</ExcessiveACNoise>
         <MuscleNoise>TRUE</MuscleNoise>
         <LeadDataCRC32>2911973848</LeadDataCRC32>
         <WaveFormData>
7v/u/+7/7v/3/wAACQASAB8ALAA5AEYAVgBmAHYAhgB7AHIAaQBgACcA8P+5/4L/a/9W
/0H/LP89/0z/W/9q/3n/hv+T/6D/qv+0/77/yP/O/9L/1v/a/9z/3v/g/+L/5v/o/+r/
7P/v//D/8f/y/+//7v/t/+z/7v/w//L/9P/2//j/+v/8//v/+v/5//j/9f/0//P/8v/0
//b/+P/6//3//v///wAAAgACAAIAAgAAAP7//P/6//3//v///wAAAQACAAMABAAFAAYA
BwAIAAgACAAIAAgACgAMAA4AEAATABYAGQAcABoAGgAaABoAGAAYABgAGAAcAB4AIAAi
ACMAJAAlACYAJwAoACkAKgAuADAAMgA0ADgAOgA8AD4APwBAAEEAQgBGAEgASgBMAE4A
TgBOAE4ATwBQAFEAUgBQAFAAUABQAEwASgBIAEYASABKAEwATgBJAEYAQwBAADsAOAA1
ADIALwAuAC0ALAAoACQAIAAcABgAFgAUABIAEQAQAA8ADgANAAwACwAKAAYABAACAAAA
/f/8//v/+v/6//r/+v/6//b/9P/y//D/8P/w//D/8P/w//D/8P/w/+//7v/t/+z/7//y
//X/+P/3//b/9f/0//X/9v/3//j/9v/2//b/9v/0//T/9P/0//X/9v/3//j/9v/2//b/
9v/4//r//P/+//n/9v/z//D/8v/0//b/+P/5//r/+//8//r/+v/6//r/+P/4//j/+P/6
//r/+v/6//z//P/8//z//P/8//z//P/6//j/9v/0//n//P///wIA///+//3//P/6//r/
+v/6//f/9v/1//T/9//4//n/+v/3//b/9f/0//b/9v/2//b/8f/u/+v/6P/u//L/9v/6
//j/+P/4//j/9//2//X/9P/z//L/8f/w//P/9P/1//b/9v/2//b/9v/0//L/8P/u//D/
8P/w//D/8v/y//L/8v/y//L/8v/y//L/8v/y//L/8f/w/+//7v/z//b/+f/8//v/+v/5
//j/9v/0//L/8P/w//D/8P/w//L/8v/y//L/9P/2//j/+v/4//j/+P/4//b/9P/y//D/
8P/w//D/8P/z//T/9f/2//X/9P/z//L/8P/w//D/8P/u/+z/6v/o/+7/8v/2//r/+P/4
//j/+P/3//b/9f/0//T/9P/0//T/9P/0//T/9P/0//T/9P/0//T/9P/0//T/8v/y//L/
8v/y//L/8v/y//P/9P/1//b/9v/2//b/9v/z//L/8f/w//H/8v/z//T/9f/2//f/+P/2
//T/8v/x//X/9//6//3/+//6//n/+f/9//3//P/+//7/AgAEAAEA///+//7//v/+//3/
AAACAAAA+//3//X/8//y//P/9v/2//b/+P/4//P/8v/x/+7/8v/z//P/8//1//P/8v/y
/+//6//r/+3/6//r/+3/7v/u/+3/6//p/+f/5//n/+j/7f/v//L/8P/s/+r/6P/o/+3/
8P/y//n/AwAKABMAJQA8AFAAYABnAG0AegCJAJMAjwByAEIACgDL/5D/XP8y/xz/Hv8s
/0H/XP9t/3P/d/+F/5j/rv++/83/1//a/9v/4P/j/+n/5//p/+v/7v/w//P/9v/5//3/
/v///wAABAAEAAQABgAEAAUABgAIAAoACgAJAAUACgAMAA4AEAAPAA0ACwAKAAwACgAK
AA4AEAAQAA4ADgASABMAEwATABMAEQARABEAFAAVABUAFQATABMAFAAYABoAGgAbAB4A
IAAiACIAIAAgACIAJQAlACUAJAAiACAAJAAnACgAKQAqAC4ALwAwADAAMQAwAC0AKgAq
AC8AMgA1ADoAPwBEAEQARQBIAEgASwBNAE8ATgBOAFAAVABWAFcAWABZAFoAXABfAGQA
ZABkAGYAZgBjAGAAXgBcAFsAYABhAGIAXgBgAGIAYwBhAF0AWQBVAFAATABIAEUARABB
AD4APgA7ADkAMQAuAC8ALQArACcAIgAiACEAIAAfABoAFwAUABQAFAAUABIAEQAPAA8A
DwAPABAADAAKAAsACAAHAAgACAAHAAUAAQD+/wQABgAHAAgABwADAAIAAQAFAAcACQAL
AAQAAwAHAAwABgAAAAEA//8BAAMABQAFAAQABQAIAAoACAAGAAUABQAEAAQAAgD///z/
/P/9//3/AQAGAAwAEwATABEADQAKAAoACQAEAAEAAgADAAUABgAHAAgADAAQABEAEQAR
AA4ACwAKAAsADgAJAAEA+//8/wQABgAIAAoACgAJAAkACQALAAcABgAGAAQABwAFAAMA
AQD9//v//f8BAAMABAAGAAYABAACAP7//f/8//3//P8BAAQABAAAAPz//v///wEAAAAB
AAAAAAD8//7/AAADAAQABgAEAAIAAQD9/wAA/v8AAAAAAAACAP7/+//6//n//P8AAAUA
CAAJAAcABgAFAAIAAgAGAAgABgAEAAIABAACAAIAAAACAAgACAAFAAIAAQABAAEAAQD7
/wMACwAKAAYABAACAAAA/v8AAAAAAAAAAAEAAgADAAQAAgAAAP7//P/7//r/+f/4//v/
/P/9//7/+v/4//b/9P/2//b/9v/2//r//P/+/wAA/v/8//r/+P/6//r/+v/6//n/+P/3
//b/9P/0//T/9P/2//b/9v/2//X/9P/z//L/9P/0//T/9P/z//L/8f/w//P/9P/1//b/
9//4//n/+v/5//j/9//2//b/9v/2//b/9v/2//b/9v/2//b/9v/2//b/9v/2//b/+f/7
//3///8BAAMABAAEAAQABQAFAAMAAAAAAAMACAALAAkABwAGAAUABAACAP//AgAEAAUA
AwADAAMAAAD+//3//v/7//r//P/8//r/+v/8//r//P/9//////////3/+v/6//f/8//y
//P/8v/x//T/9v/4//n/+P/3//f/9//0//T/9f/1//f/9P/0//T/+v/8//v/+v/8/wEA
CwAcADEAQQBQAFoAZgB3AIcAkACXAJsAkwBuADwABADD/4L/UP80/yb/Jv84/1H/ZP9t
/3X/f/+N/5z/rv/C/8//0//U/9n/3v/h/+f/5f/n/+n/7P/r/+3/7//x//f/+P/5//r/
/P/8//z//v/8//3//v8AAAMABAAEAAEABQAGAAcACAAKAAkACAAIAAkABgAFAAgACgAK
AAgACAAMAA0ADQANAAwACQAIAAcADgARABMAFQAVABUAFgAaABkAGAAYABoAGQAaABkA
FgAXABoAHgAfACEAIgAiACIAIgAjACIAIQAkACgAKQAqACoAKwAqACcAKQAqADAANAA0
ADYAOAA6ADcANwA5ADgAPwBFAEsATgBNAE4AUQBSAFUAVgBXAFgAVgBXAFoAWABYAFoA
WgBXAFgAWABYAFkAWgBZAFgAUgBOAEwASQBDAEYARwBIAEgARABAAD0APAA5ADYANgAz
ACsAHQAUAA8AFQAZABsAHAAXABEACwAFAAQAAQD+//7//P/8//r/+f/2//X/9P/z//P/
7v/r/+v/7P/t//D/8v/v/+3/6f/m/+3/8P/y//T/8//v/+7/7f/t/+3/7f/t/+v/6//w
//b/8P/q/+v/6f/r/+v/6//p/+f/5//p/+r/6P/m/+X/5f/p/+z/7f/t/+r/6v/r/+v/
5//m/+b/5//p/+v/6//s//D/8f/u/+3/8P/x//P/9P/u/+z/7f/u/+3/7f/t/+r/7f/u
//H/9v/1/+//6//u/+7/6v/m/+L/5P/n/+v/7//w/+3/7f/u/+3/8f/w/+//7f/p/+f/
6f/r/+v/6v/q/+z/6v/o/+T/5//o/+v/7P/s/+7/7f/o/+b/6P/p/+v/5f/j/9//3P/f
/+T/6f/v/+//8P/t/+r/6f/l/+j/5v/k/+L/4P/g/+H/4f/j/+X/4//k/+b/5v/m/+P/
4f/f/93/3v/j/+b/5v/k/+L/5P/n/+j/5//q/+z/6v/l/+D/4f/h/+H/4f/j/+n/6f/q
/+z/6v/o/+b/5P/m/+b/5v/m/+T/4v/g/97/4P/i/+T/5v/o/+j/6P/o/+X/5P/j/+L/
5P/k/+T/5P/k/+T/5P/k/+X/5v/n/+j/6P/o/+j/6P/m/+b/5v/m/+L/4P/e/9z/4P/k
/+j/7P/p/+j/5//m/+T/5P/k/+T/4//i/+H/4P/j/+T/5f/m/+j/6P/o/+j/5v/m/+b/
5v/j/+L/4f/g/97/3v/e/97/4P/i/+X/6P/o/+n/6v/q/+z/7P/t/+3/5//g/9z/2//k
/+v/7f/v/+7/7v/u/+3/6P/p/+n/6P/l/+P/4//g/97/3v/g/97/3v/g/+D/3v/c/9z/
2v/c/+D/4f/i/+P/4f/g/+D/3f/c/93/4P/h/93/3f/c/9v/3f/c/9v/2//d/93/3v/g
/+P/5f/i/+L/5v/k/+T/5f/m/+j/7f/x//b/AwAZACwAQgBUAF8AaQB8AJEAnQCbAIoA
XgAkAOn/sP9w/zz/JP8m/y7/Pf9Q/2H/Z/9t/3X/hv+c/67/t//B/8z/zv/S/9T/2f/b
/93/3//i/+T/6f/u//P/9P/y//D/7v/y//L/8v/0//P/8//z//T/+f/6//r/9//3//b/
9f/0//j/+f/6//z/+//4//f/+v/9//7//f/+/wAAAQABAAEABAADAAQABQAGAAUAAwAB
AAMABQAIAA4ADQAMAAwADgAOABAAEAAOABAAEgAVABUAFgAWABUAFAAXABkAGQAZABoA
HgAfACAAIQAjACMAIQAeAB4AIwAmACUAKAArAC4ALwAxADUANgA6AD0AQABAAEAAQgBG
AEgARwBGAEUARABIAE8AWABcAFsAXABbAFcAUwBQAE0ASwBOAE8AUABMAE4AUABRAE8A
SwBJAEcARAA+ADoANwA2ADAALAArACcAKQAjACIAJQAjACEAHQAYABQAEQAOAAsACgAH
AAQABAADAAQAAwADAAIAAQAAAP/////6//f/9//1//X/9//4//n/+f/3//b/+P/4//f/
9v/4//X/9f/1//L/8f/w/+//7f/v//b//v/8//j/+//7//n/+f/5//f/8//z//X/9v/1
//L/8P/v//X/+P/5//n/+v/8////AQD7//r/+v/7//v/+//5//j/+v/7//j/9//5//v/
/v8AAP7//v8BAAQAAwABAP//+v/4//j/+v/+//3/+f/3//z//v/+//7//v/6//n/+f/5
//n/9f/0//T/9P/5//n/+f/6//f/9v/5//n/+f/4//j/+f/4//f/9P/y//D/8P/u//L/
9v/3//T/9P/2//f/+f/4//f/9P/y/+//8P/x//P/8//2//X/9P/1//H/9P/y//L/8P/u
/+7/7v/t/+7/7//w//L/9f/2//T/7//r/+f/5f/m/+v/7v/t/+z/6//u//D/8P/u//D/
8f/w/+z/6P/n/+f/5//n/+//8//x/+z/7P/s/+z/7P/s/+v/6v/p/+j/5//m/+X/5P/m
/+j/6v/s/+z/7P/s/+z/7P/s/+z/7P/q/+r/6v/q/+v/7P/t/+7/7P/s/+z/7P/p/+j/
5//m/+n/6v/r/+z/7v/u/+7/7v/t/+z/6//q/+r/6v/q/+r/7P/s/+z/7P/s/+z/7P/s
/+r/6v/q/+r/6v/q/+r/6v/o/+j/6P/o/+b/5v/m/+b/6P/q/+z/7v/r/+r/6f/o/+r/
6v/q/+r/6//s/+3/7v/s/+z/7P/s/+n/6P/o/+j/5//p/+v/7P/w//L/9f/3//X/8v/y
//X/+f/7//j/9f/y//L/8v/x//H/8//0//T/8//z//X/9P/u/+z/7P/o/+f/6P/n/+T/
5P/k/+L/5P/m/+f/6P/p/+b/5P/j/9//3P/d/+D/4f/j/+f/6v/t/+3/7P/r/+v/6//r
/+z/7v/t/+//7P/s//L/8P/u//P/+P/+/wcAEQAYACEAMQBCAFAAYABzAH8AjACXAJcA
gQBUABgA3v+n/3D/RP8u/yj/LP86/03/ZP9z/3n/gf+R/6L/sP/A/9P/4f/k/+T/6P/q
/+//7v/v//D/8v/w//P/9v/5//n/+P/3//b/+v/8//7/AgAEAAUABgAIAAsADAAMAAkA
CQAIAAcABgAJAAsADQAQABIAEAAQABQAEwASAA8ADgARABMAFAAVABMAEQARABEAEwAT
ABIAEQAVABcAGgAgAB0AHAAcAB4AIAAkACYAJgAlACYAKAAnACsALAAsACwAKwAtAC0A
LQArAC4ALgAuADAAMQAwAC0AKgAqAC8AMgA2ADoAPgBCAD8APwBBAEAAQwBFAEcARgBJ
AEwAUQBUAFYAVgBWAFYAVABXAFwAXABcAF4AXgBbAF0AXABbAFsAWwBbAFsAVgBTAFIA
UABLAE0ATQBNAEwASQBGAEQARAA/ADoAOAAzADMAKwAoACkAKwArACkAJgAkACEAHgAb
ABsAGQAXABgAFAAUABIAEQAPAA0ACwAJAAsABgADAAMAAwAFAAkADAAJAAcAAwAAAAMA
BAAEAAQABQADAAQABQACAAEAAAD///7///8FAAwABgAAAAEA//8DAAUABwAHAAUABQAH
AAgABAAAAP3/+/8BAAQABQAFAAUABgAIAAkABQAEAAQABQAHAAcABQAEAAgACQAGAAUA
BQAFAAYABgAFAAYACgAOAA4ADQAMAAgABwAGAAcACgAKAAUAAgAGAAsADAANAA4ACwAJ
AAgABwAHAAMAAgACAAMABwAGAAUABQABAP//AQABAAEAAAAAAAQABAAEAAIAAAAAAAIA
AgACAAQAAwD+//v//P/8//3//f//////AAD9//7///8BAAAAAgAAAP7//f/5//z/+v/8
//z//P/+//////8BAAMA///+//7//P/8//n/9//1//T/9P/4//r/+P/2//T/9v/5//r/
+f/8//7//v/7//j/+f/5//n/+f/9//3/+//4//T/9P/0//T/9P/2//j/+v/8//r/+P/2
//T/8v/y//L/8v/z//T/9f/2//X/9P/z//L/8//0//X/9v/1//T/8//y//T/9P/0//T/
9v/2//b/9v/0//L/8P/u//H/8v/z//T/9v/2//b/9v/z//L/8f/w//L/8v/y//L/8//0
//X/9v/4//j/+P/4//f/9v/1//T/9P/0//T/9P/1//b/9//4//b/9P/y//D/8//0//X/
9v/4//j/+P/4//n/+v/7//3//f/+//7//v/9//3/+//4//n//f8DAAcAAwABAAAAAAAA
AP///f////7//v/7//n/9//0//L/8v/2//T/9P/2//f/9v/3//j/8//0//T/8//z//P/
8f/w/+7/6//n/+f/6f/p/+n/6//q/+v/6//q/+z/7f/u/+//7v/w//H/8//v/+7/7f/s
/+j/7//4//7/AQADAAgAFQAhADAAQABSAF8AawB2AIUAlQCbAI4AcAA+AAMAyv+S/2D/
Ov8k/yD/Lf9K/2f/ef9//4X/jv+i/7L/vf/H/9D/1f/c/+H/6f/s/+//8v/2//j/+//+
/wEAAAD+//z/+v/+/wAAAgAGAAMAAwADAAQABwAIAAgABQAJAAoACwAMAAwACwAKAAoA
CgAGAAQABgAGAAYABAAEAAYABwAHAAcACAAHAAgACQALAAsACgAJAAgABwAHAAoACwAM
AA4AEgATABYAFwAWABYAGAAbABsAHAAcABsAGgAZABkAFwAVABgAHgAhACQAJAAlACQA
IQAhACIAKAAsACwALgAwADIAMgAzADYANgA9AEEARQBGAEUARgBJAEoATABOAFAAUgBQ
AFMAWABYAFUAVABRAEsAUABSAFQAVwBYAFcAVgBQAFAAUABPAEsATQBNAE0ATABGAEIA
PwA+ADwAOgA7ADkAMwAnACAAHQAdAB0AGwAYABkAFwAVABMADwALAAcABgABAAAA/f/7
//r/+f/4//f/+f/0//H/8f/w//H/9P/2//L/7//q/+b/7P/w//P/9v/z/+//7v/t/+3/
7f/t/+3/6//t//T//P/5//T/9v/1//X/9f/1//P/8f/x//P/9P/x/+7/7P/r/+v/7P/r
/+n/6f/s//D/8//y//L/8//1//b/9//2//b/+f/5//X/8//1//X/9v/2//b/9v/5//z/
+v/5//j/9P/2//b/+P/8//v/9f/x//T/9f/0//P/8v/x//H/8v/z//b/8//z//T/8//1
//L/7//x/+3/6//t//H/8//0//b/9f/y/+//6v/t/+7/8f/y//P/9P/y/+z/7P/u/+//
8f/v/+//7f/s/+n/6v/r/+3/7v/w/+7/7P/o/+P/5f/i/+f/6P/p/+z/7f/r/+v/6//q
/+r/6//q/+z/6f/n/+X/5P/k/+j/6v/p/+j/5//q/+j/6P/m/+j/6//q/+b/4v/k/+X/
5v/n/+v/6//p/+r/7P/r/+r/6f/o/+f/5v/l/+T/5v/m/+b/5v/m/+b/5v/m/+b/5v/m
/+b/5v/m/+b/5v/k/+T/5P/k/+f/6P/p/+r/6//s/+3/7v/r/+r/6f/o/+b/5v/m/+b/
5v/m/+b/5v/n/+j/6f/q/+j/6P/o/+j/5//m/+X/5P/m/+j/6v/s/+n/6P/n/+b/5v/m
/+b/5v/j/+L/4f/g/+P/5v/p/+z/7P/s/+z/7P/q/+j/5v/k/+X/5v/n/+j/6f/q/+v/
7P/s/+z/7P/t/+3/7v/u/+7/8f/x/+//7P/u//H/9v/5//X/8//y//L/9P/z//H/8//3
//j/9v/1//L/7v/r/+r/6//o/+f/6P/r/+r/6//s/+z/7v/v/+//7P/r/+j/5v/o/+X/
4f/h/+P/4//j/+X/5v/n/+f/5v/l/+X/5f/l/+T/5v/n/+n/6P/o/+j/6P/o/+3/8v/2
//v/AwAGAA0AHQA2AE4AYgBxAH0AigCZAJ8AlQByADoA9v+7/4L/UP8w/yj/MP9A/1X/
Yv9n/2v/d/+J/6D/sP+8/8v/0//Y/9r/3v/g/+X/5P/l/+b/6P/p/+3/8f/1//X/8v/v
/+z/7v/u/+7/8P/0//f/+v/+//3//P/6//X/+//8//3//v/+//3//P/8/wAA/v/+/wIA
AwACAP///v/+/////////////f/9//3/AwAFAAYABwAFAAUABgAKAAwADAANABAADwAQ
AA8ADAAKAAwADwAPABMAFgAYABoAGQAbABsAGwAaABwAGwAaAB4AIQAiACEAHgAeACMA
JgApACwALwAyADAAMQA0ADQAOAA7AD4APgBAAEQASgBOAE0ATABLAEoARwBJAE0ATABO
AFIAVABTAFEAUABPAE8AUwBTAFMATgBJAEgARgBBAEQARQBGAEYAQgA+ADsAOgA3ADQA
NAAxACoAHwAZABcAGAAZABgAFgAUABEADgALAAgABQACAAIAAgACAAAA////////////
//7/+P/0//P/9P/1//j/+v/4//f/9P/y//X/9v/2//b/+P/1//X/9f/z//P/8//z/+//
7//0//r/+P/0//f/9//1//X/9f/z//L/8//2//j/9//0//L/8f/1//j/+f/5//j/+P/5
//n/8//y//L/8//4//v//P/+//7//f/4//X/9//3//j/+P/2//b/+f/8//3//f/9//r/
+v/6//z/AAD///v/+f/+/wAA/v/8//r/+P/3//f/9//1//H/8P/w//P/+f/6//v/+f/1
//P/9f/3//f/9v/2//b/9P/y/+7/7v/u//D/8P/1//j/+P/0//D/8v/z//X/8P/v/+z/
6v/p/+z/7//z//b/+v/6//r/+f/1//j/9v/1//L/7//u/+//7f/t/+3/7//y//b/+P/1
//H/7v/r/+r/6v/u//D/7f/q/+f/6P/q/+r/6P/q//D/8P/t/+r/6f/p/+n/6f/r//H/
7f/m/+T/5f/m/+f/6P/s/+7/8P/y//D/8P/w//D/7v/s/+r/6P/q/+r/6v/q/+z/7P/s
/+z/7v/u/+7/7v/u/+7/7v/u/+7/7v/u/+7/7f/s/+v/6v/o/+j/6P/o/+v/7P/t/+7/
7//w//H/8v/v/+7/7f/s/+z/7P/s/+z/7f/u/+//8P/v/+7/7f/s/+r/6v/q/+r/6//s
/+3/7v/w//D/8P/w/+3/7P/r/+r/7P/s/+z/7P/s/+z/7P/s/+v/6v/p/+j/6v/s/+7/
8P/s/+r/6f/o/+3/8f/1//j/9v/0//P/8f/w/+7/7//z//j/+//5//f/+P/4//j/9//1
//f/+P/4//P/8f/x/+7/7v/u//D/7v/v//L/8//y//H/8P/t/+7/7f/t/+3/7f/u/+7/
7//t/+f/5//p/+n/5//p/+r/6//p/+j/5//n/+n/6f/q/+z/7f/v/+z/7P/o/+r/8P/z
//T/+v///wMADAAVABsAKgBCAFYAawB7AIYAkQCdAJsAhABWABgA3f+k/2r/Ov8k/yL/
Kv87/1D/Y/9v/3X/gf+U/6b/uP/F/8v/0P/W/9z/4P/n/+f/6f/r/+7/7v/x//T/9//8
//z//P/8//3//P/7//z//P/9//7/AAAFAAYABgADAAYABgAGAAYABAADAAIAAgAFAAQA
BQAKAA4ADgAMAAwADAANAA0ADQANAAsACwALAA4ADwAPAA8ADQANAA4AEgAVABYAGAAc
ABoAGgAYABQAFgAYABsAGwAeACAAIQAiACIAIwAiACEAIwAmACYAJgAsAC8AMAAvACwA
LAAxADQAMwA0ADUANgA4ADsAQABCAEMARQBHAEYASQBMAFEAVABTAFIAUQBQAFMAVwBd
AF4AXABeAF4AWwBcAFwAXABdAF4AXQBcAFYAVgBWAFUAUQBTAFMAUwBSAEwASABFAEQA
PwA8ADwAOQA3AC8ALAAtACsAKwApACYAJAAhAB4AGwAaABcAFAAUABQAFAASABEADQAL
AAkABwAIAAQAAgADAAQABQAIAAoACQAHAAMAAAADAAQABAAEAAMA///+//3/////////
///7//v/AAAGAAYAAgAFAAUABAADAAIA///9//3///8AAAQABAAFAAcACAAKAAoACQAE
AAQABQAFAAAAAAABAAMABgAHAAYABgAJAAsACQAJAAgABwAHAAYABgAGAAkADAALAAsA
CwAIAAsADAAPABQADwAJAAUACAALAAoACQAIAAYABQAFAAUABwADAAIAAgAFAAsADAAN
AAsABQABAAEABgAJAAsADgAMAAoACAAEAAYABgAIAAgACQAKAAgAAgABAAQABgAJAAkA
CQAHAAYAAwAEAAUABwAGAAgABgAEAAUAAQAEAAIABQAEAAMABAAGAAUABgAHAAMAAgAC
AAAAAgABAAEAAQABAAQACwAQAAsACAAFAAYACAAIAAYACAAKAAgAAwD+////AQADAAUA
AwD9//3/AAACAAMABAAFAAYABAAEAAQABAABAAAA///+//7//v/+//7/AAACAAQABgAD
AAIAAQAAAAAAAAAAAAAA/v/+//7//v/+//7//v/+//z//P/8//z//v/+//7//v///wAA
AQACAAAA/v/8//r//P/8//z//P/8//z//P/8//7//v/+//7//f/8//v/+v/8//z//P/8
//r/+v/6//r/+P/4//j/+P/4//j/+P/4//n/+v/7//z/+v/6//r/+v/8//z//P/8////
AAABAAMAAgABAAEAAQAEAAQABAAFAAIA///7//r///8GAAsACwAHAAYABgAGAAQAAQAC
AAIAAAD9//v/+//5//j/+f/8//j/+P/6//r/+v/8//7//v/+//3/+//5//j/9f/z//L/
8f/v//H/9f/0//P/9P/0//b/9//3//f/9P/z//L/8v/3//n//P/6//r/+v/4//j/9//2
//r/AwAPABgAHwApADwAUABiAHEAfQCGAI8AmQCZAIgAYAAsAO//tv9+/0r/Kv8s/zj/
Sf9c/2//ef97/4P/nP+0/8b/0f/Z/+D/4v/m/+j/7f/v//H/8//2//T/9f/2//f/+//8
//3//v////7//f/+/wAAAQACAAQABAACAP//+f///wIABQAIAAYAAwAAAP7/AQAAAAEA
BgAIAAgABgAGAAoACwALAAsACQAHAAcABwAJAAkACAAHAAoACwANABIAEgASABMAFgAV
ABYAFQASABQAFgAZABkAGQAYABYAFAAWABkAGgAbABkAHAAcABwAIgAlACYAJQAlACYA
LAAwAC8AMgA1ADgANgA3ADoAOgBAAEMARgBGAEUASABNAFAATgBOAE4ATgBMAE8AVABU
AFcAWgBbAFkAWABWAFQAUwBTAFEATwBIAEoATgBRAFEATwBNAEsASABEAEAAPQA8ADcA
MgAwACsAKwAjACAAIQAiACMAIgAgABsAFQAPAAkABwAFAAMABAABAAAA/f/7//j/9f/y
/+//9f/0//X/+f/0//P/9P/0//H/7//r/+j/7P/u/+//8P/u/+v/6//r/+j/5//m/+X/
4f/h/+b/7P/q/+b/6f/p/+v/6//r/+n/6f/p/+v/7P/q/+j/5//n/+f/6P/n/+X/5P/m
/+n/6//q/+r/6//t/+7/7f/q/+j/6f/p/+X/4//l/+f/6v/s/+v/7P/w//T/8v/v/+z/
5v/p/+r/7f/y/+z/5f/g/+L/5//o/+n/6v/q/+n/6f/p/+j/4//h/+D/4P/l/+X/5f/l
/+H/3//h/+X/5f/k/+T/5v/k/+L/3v/f/+D/4//k/+P/5P/i/9z/2P/a/9v/3f/e/9//
3v/e/9z/3v/g/+P/5P/m/+T/4v/d/9f/2P/U/9f/1v/V/9b/2v/b/97/4f/e/97/3//e
/9v/1//U/9H/0P/S/9j/3P/b/9r/2f/c/97/3v/c/97/4P/e/9n/1P/U/9X/1v/X/9f/
0//T/9j/2v/Y/9j/2P/Y/9n/2v/b/9z/2v/Y/9b/1P/W/9b/1v/W/9j/2P/Y/9j/2v/a
/9r/2v/a/9r/2v/a/9j/2P/Y/9j/1//W/9X/1P/V/9b/1//Y/9b/1v/W/9b/1f/U/9P/
0v/U/9T/1P/U/9b/1v/W/9b/2P/Y/9j/2P/Y/9j/2P/Y/9r/2v/a/9r/3f/e/9//4P/d
/9z/2//a/9n/2P/X/9b/1v/W/9b/1v/W/9b/1v/W/9j/2P/Y/9j/2P/Y/9j/2P/Y/9j/
2P/Y/9n/2v/b/9z/3f/e/9//4P/e/9z/2v/Y/9n/2v/b/9z/3//g/+H/4v/d/9r/1//U
/9b/1v/W/9b/1//Y/9n/2v/X/9b/1f/U/9P/0v/R/9D/0P/Q/9D/0P/S/9L/0v/S/9H/
0P/P/w==
         </WaveFormData>
      </LeadData>
      <LeadData>
         <LeadByteCountTotal>10000</LeadByteCountTotal>
         <LeadTimeOffset>0</LeadTimeOffset>
         <LeadSampleCountTotal>5000</LeadSampleCountTotal>
         <LeadAmplitudeUnitsPerBit>4.88</LeadAmplitudeUnitsPerBit>
         <LeadAmplitudeUnits>��V</LeadAmplitudeUnits>
         <LeadHighLimit>2147483647</LeadHighLimit>
         <LeadLowLimit>268435456</LeadLowLimit>
         <LeadID>V4</LeadID>
         <LeadOffsetFirstSample>0</LeadOffsetFirstSample>
         <FirstSampleBaseline>0</FirstSampleBaseline>
         <LeadSampleSize>2</LeadSampleSize>
         <LeadOff>FALSE</LeadOff>
         <BaselineSway>FALSE</BaselineSway>
         <ExcessiveACNoise>FALSE</ExcessiveACNoise>
         <MuscleNoise>TRUE</MuscleNoise>
         <LeadDataCRC32>3710345272</LeadDataCRC32>
         <WaveFormData>
8v/y//L/8v/7/wQADQAWACUANABDAFIAZAB2AIgAmgCJAHoAawBcADUADgDn/8D/r/+g
/5H/gv+M/5T/nP+k/6r/sP+2/7z/xP/K/9D/1v/c/+D/5P/o/+v/7P/t/+7/8v/0//b/
+P/6//r/+v/6//b/9P/y//D/8//0//X/9v/5//r/+//8//v/+v/5//j/9f/0//P/8v/0
//b/+P/6//3/AAADAAYABgAGAAYABgADAAIAAQAAAAIAAgACAAIAAAAAAAAAAAACAAIA
AgACAP///v/9//z//v8AAAIABAAHAAoADQAQABAAEAAQABAADgAOAA4ADgASABQAFgAY
ABkAGgAbABwAHAAcABwAHAAfACAAIQAiACQAJgAoACoAKgAqACoAKgAuADAAMgA0ADYA
NgA2ADYANwA4ADkAOgA6ADoAOgA6ADgANgA0ADIANQA4ADsAPgA7ADgANQAyADAALgAs
ACoAKQAoACcAJgAhAB4AGwAYABcAFgAVABQAEQAQAA8ADgAMAAwADAAMAAgABgAEAAIA
///+//3//P/9//7///8AAP7//P/6//j/+P/4//j/+P/4//j/+P/4//f/9v/1//T/9v/4
//r//P/5//j/9//2//n/+v/7//z/+v/6//r/+v/6//r/+v/6//3//v///wAAAAAAAAAA
AAAEAAYACAAKAAYABAACAAAAAAAAAAAAAAACAAQABgAIAAUABAADAAIAAAAAAAAAAAAA
AAAAAAAAAAAAAAAAAAAAAgACAAIAAgAAAP7//P/6//3/AAADAAYABQAEAAMAAgABAAAA
///+//z//P/8//z//f/+////AAD///7//f/8//7//v/+//7/+f/2//P/8P/2//r//v8C
AAIAAgACAAIAAQAAAP///v/7//r/+f/4//v//P/9//7/AAAAAAAAAAD8//r/+P/2//j/
+P/4//j/+v/6//r/+v/6//r/+v/6//r/+v/6//r/9//2//X/9P/4//z/AAAEAAMAAgAB
AAAA/f/6//f/9P/2//b/9v/2//f/+P/5//r//P/+/wAAAgABAAAA///+//r/+P/2//T/
9f/2//f/+P/5//r/+//8//z//P/8//z/+v/6//r/+v/3//T/8f/u//P/+P/9/wIAAQAA
AP///v/7//r/+f/4//r/+v/6//r/+f/4//f/9v/3//j/+f/6//r/+v/6//r/+P/4//j/
+P/6//r/+v/6//v//P/9//7/AAAAAAAAAAD8//r/+P/2//f/+P/5//r/+//8//3//v/8
//r/+P/1//n//P8CAAcAAwABAAAA/v8BAAMAAQADAAIACAALAAcAAwACAAIAAQADAAUA
CAAMAAgABAAAAP3//P/7//z/////////AQABAPr/+P/3//b/+P/6//v//P/7//j/9v/1
//H/8P/v//L/8//z//X/9f/z//H/7v/s/+7/7//w//P/9f/3//X/9f/x//P/8f/z//T/
9P/2//7/CQARABkAKwBBAFcAawB5AIEAjACVAJgAjABpADkADgDr/8n/qv+Q/3//fP+B
/47/n/+o/6n/p/+v/7v/x//U/9//5v/r/+z/7v/x//T/8v/y//f/+P/6//z//v8BAAIA
AgACAAIAAgACAAIABgAHAAYABAADAAIAAgD9//3/AwAGAAcACAAJAAYAAwAFAAUABQAD
AAYACwAPAA0ADQAQABEAEgASABMAEwAUABUAFgAWABQAFAASABAADwAPABEAEQARABEA
FAAUABQAEwAPABMAFQAXABUAFQAUABEAEwAaABwAIAAjACcAKQAqACkAKgAmACEAIQAh
ACUAJQAqAC0AMgA0ADUANQA1ADYANgA8ADsAOwA5ADkAOwA6AD0AQgBEAEUARwBIAEsA
TgBOAE4ATQBMAEoASQBIAEcARwBIAEkASQBLAE4ATgBRAEwASABEAEIAPwA5ADYANgA1
ADIAMwA1ADcALgAqACkAKAAoACcAJAAjACMAIAAdAB0AGQAWABgAGgAaABoAFgAVABMA
EwASABMAEgASABMAEQAPABAAEAAPAAkABQAEAAkACwANABAADgAMAAcABgAIAAoAEAAS
AA0ACwAMAAwACAAEAAQABAAGAA0AEQAPAA8ADwANABAAFQARABEAEwARABEAEQASAAwA
CQAJAAkADgARABgAHgAZABUAEgAQAA8ADwAOAA0AEQAPAA0ACwAOAA8AFAAVABQAFQAY
ABkAFQATABEAEAAOAAoACAAHAAwADwASABMAEgARAA0ADAAMAA0ADgAPAAwACQAHAAUA
BQACAAIAAgAFAAcACQALAAkACgAJAAYABAACAAEAAgAHAAcABQAEAAEAAQACAAQABQAF
AAUABgAEAAIAAQABAAMABAAFAAYABQADAAMAAwADAAgACgAMAAoABwADAP7///8BAAQA
BwAJAAoACwAMAAsADAALAAgABgAFAAYABgAGAAUAAgAEAAUABQAGAAQABAAEAAYACQD/
/wcADQALAAYABQAEAAMAAgAEAAQABAAEAAUABgAHAAgABAACAAAA/v/9//z/+//6//3/
/v///wAA/f/6//f/9P/1//b/9//4//z//v8AAAIAAAD+//z/+v/8//z//P/8//j/9v/0
//L/9P/0//T/9P/2//b/9v/2//P/8v/x//D/8f/y//P/9P/0//T/9P/0//T/9P/0//T/
9v/4//r//P/7//r/+f/4//r/+v/6//r/+P/4//j/+P/6//r/+v/6//j/+P/4//j/+//7
//z//v8EAAcABwAHAAcABgAEAAMAAQABAAMACgAQAA0ACwAKAAgABwAHAAcACwAOAA8A
DgAOAA0ACQAHAAYABwAGAAUABwAHAAMAAgAEAAQABQAGAAYABgAGAAQAAQABAPz/+v/4
//r/+//7/////////////P/8//3//f/7//3///8BAP3//f/9//3/AQAFAAYABgAGAAgA
EQAfADEAQwBTAGEAcwCLAJ8AqgCtAKoAmABpADMADgDp/8P/qv+a/4n/gP+J/5j/o/+m
/6n/rf+1/73/x//S/93/4P/h/+X/6P/s//D/7v/u//P/9P/x//L/8//1//f/+P/5//r/
+//8//3/AgABAAAA/v/9/wAAAAD7//v///8CAAMABAAHAAYABQAJAAgABwAEAAYADQAR
AA8ADwATABMAEwASABAADQALAAkADwASABMAFgATABIAEgATABAADwAOAA0AEAAQABAA
DwAQABUAGAAbAB4AHwAfAB0AHAAgAB8AIAAgACMAJAAkACYAKAAlACEAIgAjACgAKQAr
ACsALQAsACcAJQAjACIAKAAyADUAOQA3ADcAOQA4ADsAQABCAEMAQABAAEIARABEAEQA
QwBCAEMAQwBDAEMAQABAAEAAPwA6ADgAMwAxADUANgA3ADoANQAvACwALAArACgAKQAr
ACUAGAAQAAsAEAAWABsAHgAYABMACwADAAIA///9/wAA/v/+//7/+v/4//f/+P/4//T/
8v/x//H/8//z//b/+P/3//H/7f/s//H/8//1//j/9v/0/+//7v/r/+r/7f/s/+v/6//u
//D/7P/o/+j/6P/q/+//8f/t/+//7//t//D/8f/t/+3/7//0//f/+v/+//n/9f/0//P/
8P/t/+7/7v/v/+//8P/y//T/9f/1//X/+f/3//X/8//x/+//8f/v/+//7//x//H/8v/z
//T/9v/0//L/8v/z/+//7f/r/+f/6v/t/+3/8P/w//H/8v/z//H/8f/y//P/8P/s/+v/
6v/s/+3/7v/v/+//8P/v/+z/7v/u/+//8v/z//H/7f/q/+n/6f/q/+z/6//p/+f/5v/r
/+z/7v/x//L/8v/y//L/8//x//H/8f/u//D/7//u//H/8f/w/+7/7f/r/+r/6f/q/+r/
6v/q/+r/7P/s/+r/6f/p/+v/7P/x//H/7//y/+//7f/s/+j/6P/o/+r/7f/r/+//8f/x
//L/7//u/+3/7P/t/+7/7//w/+z/6v/o/+b/6v/s/+7/8P/w//D/8P/w/+//7v/t/+z/
6v/q/+r/6v/q/+r/6v/q/+3/7v/v//D/8P/w//D/8P/u/+7/7v/u/+r/6P/m/+T/6f/s
/+//8v/w//D/8P/w/+3/7P/r/+r/6f/o/+f/5v/o/+r/7P/u/+7/7v/u/+7/8P/w//D/
8P/t/+z/6//q/+n/6P/n/+b/6v/s/+3/7//t//D/8v/x//L/9P/1//X/8f/p/+X/4//u
//b/9//5//j/+P/3//f/9f/0//T/8v/y//D/7//r/+v/6//t/+3/7P/t/+z/5//m/+b/
5v/n/+j/6P/o/+j/5//n/+j/5P/j/+L/5f/n/+X/5f/j/+H/5P/k/+X/5//l/+X/5//p
/+7/7f/u/+//7//v/+//7v/u//D/9v/5/wEAEQAjADUARwBdAG0AfQCUAKcAqgCiAIUA
UQAaAPP/0/+u/5D/hf+G/4f/jP+X/57/of+f/6P/rf+9/8b/y//S/9f/2f/c/+D/5P/l
/+b/7P/u//H/9P/3//v/+P/2//T/8v/1//b/9//8//r/+P/1//P/9v/4//X/9//4//j/
9v/0//n/+P/3//v/+f/5//f/+v///wMAAQABAAQABQAGAAYACQAJAAoACwAMAAoABgAE
AAUABgAIAAsACAAHAAYABQAHAAgACQAJAAcACwANAA8ADwAPAA4ACwAMABIAEwAWABcA
GQAZABgAHAAgAB8AHQAZABkAHQAdACAAIQAkACQAJAAlACYAKAApADAAMAAxADEAMQAz
ADIAMgA0ADMAMQA1ADoAQQBIAEYARgBFAEQAPwA9ADsAOQA8AD4AQABBAEMARABCAEMA
QgBAAD4APgA9ADcANAA0AC8AKgApACkALgAoACcAKQAmACYAJQAiAB0AGwAWABEAEgAP
AA0AEAAOAA4ADgAKAAgABwAIAAgABQAEAAQABQACAAEAAwAEAAcAAwABAAIABAADAAIA
AgADAAIA/v/+//n/+P/7//r/+v/7////AgABAP7///8AAP//AwAEAP//AQABAP//AgAD
AP////8BAAIABQAIAAwACwALAA4AEQAMAAkACgAKAAoACQAJAAoACAAJAAkACQAOAA0A
DAALAAsACwAPAA8ACwAJAAkABwAGAAUABAAEAAcABgAHAAkACgALAAwACwAKAAkABQAE
AAEAAQABAAEAAgADAAUABwAJAAYABgAGAAUABQAFAAUABAAGAAYABAD///z/+v/6/wEA
AQD///7//v///wEABAAEAAMAAgACAAEA/v/8//v//P/8//z//P/+//3//v////v//v/+
//7//v/9//v/+P/5//n/+v/7//f/9v/1//T/9v/4//j/9v/2//f/+v/8//7//f/6//z/
+//5//j/9P/x//D/8f/z//f/+//7//f/+P/2//b/9v/2//X/9P/z//L/8P/w//D/8P/z
//T/9f/2//b/9v/2//b/9P/0//T/9P/0//T/9P/0//f/+P/5//r/9//2//X/9P/z//L/
8f/w//H/8v/z//T/9f/2//f/+P/3//b/9f/0//L/8v/y//L/9f/2//f/+P/3//b/9f/0
//L/8v/y//L/9P/0//T/9P/x//D/7//u//D/8P/w//D/8//0//X/9v/z//L/8f/w//L/
8v/y//L/9P/0//T/9P/y//L/8v/y//H/8P/u/+3/7P/w//P/8//3//r//P/9//v/9//3
//n///8CAP7/+//6//r/+f/5//n/+v/8//z//P/8//3/+//2//X/9v/1//f/+f/5//X/
8//y//H/8f/z//T/9f/2//P/8f/w/+r/6f/o/+v/7f/x//X/9//5//f/9v/2//f/9//3
//n/+//7//n/+f/5//v/+//7//7/BAAIABAAGwAjAC0AOwBLAFkAbQCHAJsApACnAKIA
hgBRABsA9v/Z/7n/ov+U/4v/iP+N/5r/p/+s/63/r/+5/8P/yf/U/+P/7P/v//D/8v/1
//j/+f/6/wAAAgAAAAAAAAABAP///v/9//z//v8AAAIACAAKAAoACQAJAA0ADgAKAAsA
CwAKAAcABAAJAAoACwARABEAEQAPABIAFQAXABMAEQAVABcAGQAaABgAFwAXABcAGAAY
ABYAFgAYABgAGQAbABgAFwAWABUAFwAYABkAGQAVABkAGwAdAB8AIQAiACEAHwAkACQA
JgAmACkAKgAqACsALgAsACkAJQAlACkAKQAvADEANQA2ADIAMQAwADAALgA0ADMAMwA1
ADcAOwA8AD0AQABAAD8APQA+AEEARABGAEYARQBEAEUARQBFAEUARgBGAEYARQBCAEAA
OwA5ADwAPAA8AD4APgA5ADcAOAA0AC4ALAArAC0AJgAkACUAIwAkACQAIgAhACEAHgAb
ABoAFwAVABgAFwAWABUAEAAPAA0ADQAMAAkACAAIAAkADAANABEAFAARAAsABwAGAAsA
CwALAAwADgAMAAcABgABAAAAAwACAAEAAQAEAAYAAgD8//r/+P/6/wEABQADAAUABQAD
AAYABQD///3//f8DAAcACwAQAAwACQAJAAkABwAFAAcACAAHAAUABAAEAAYABwAHAAcA
BwAFAAMAAQACAAMACAAJAAUABQAHAAcABQADAAEAAAABAAAAAQADAAUABwAJAAkABgAF
AAEAAAD///////////////8AAAEA///8//z//P/8//v/+v/5//z/AAACAAIAAAD+//3/
/v////3/+f/2//f/9//4//r/////////AAD+//z/+//7//j/+P/4//j/+f/3//f/9//5
//7/AAACAAMAAwACAAAA/P/5//f/9f/2//b/9v/2//b/+P/4//b/8//z//X/9v/6//v/
+v/+//7//f/9//r/9v/2//j/+//9//3/+//3//L/9P/0//T/9P/2//j/+v/8//j/9v/0
//L/9P/0//T/9P/2//b/9v/2//X/9P/z//L/9P/2//j/+v/2//T/8v/w//H/8v/z//T/
9v/2//b/9v/0//L/8P/u/+//8P/x//L/9P/0//T/9P/y//D/7v/s/+7/7v/u/+7/7//w
//H/8v/1//b/9//4//X/9P/z//L/9P/0//T/9P/1//b/9//4//T/8v/w/+7/8v/0//b/
+P/3//b/9f/0//T/9f/3//z//f/9//3//v/9//v/+v/1//b/+f8BAAYAAgD///3//P/8
//3//v8AAAAAAAD+//z/+v/1//L/8f/2//f/+P/7//n/9f/0//T/8v/z//T/9P/0//T/
8v/x//H/7P/q/+j/6P/p/+n/6//q/+n/6P/m/+j/6//t/+//8P/x//L/7//u/+3/7P/p
/+f/6v/0//z//v8BAAcAEwAfAC0AQQBTAGcAewCMAJsApgCmAJEAZwA0AAkA5//I/6z/
lf+A/3f/fv+P/6T/rf+t/63/sf+5/8T/x//O/9f/3f/i/+j/7v/w//D/9f/2//n//P//
/wMAAQD+//v/+P/5//r/+/8AAP///v/8//v//v/+//n/+f/8//7//v/+/wIAAAD+/wEA
AAD///z//v8FAAkABwAHAAgABwAGAAQABQAFAAYABwAHAAYAAwACAP///v/+////AQAB
AAEAAQAFAAYABwAHAAUACQALAA0ADQANAAwACQAHAAoACAAIAA0AEwAXABoAGgAcABkA
FQAUABUAGgAbABwAGwAcABoAGwAbABsAHAAfACgAKgAtACsAKwAtACwAMQA2ADgAOQA5
ADoAPQBAAD0AOgA2ADIANQA3ADkAOwA6ADoAOgA5ADgAOAA1ADUAOAA4ADgAOgA1AC8A
LAAsACsAKAApACsAKAAcABUAEQARABIAEgAQABAAEQAPAA0ACgAFAAEAAgABAAAA///6
//n/9//3//b/9f/0//T/9f/y//H/8//0//H/6//n/+b/7v/x//T/+P/1//L/7P/q/+b/
5v/q/+r/6f/p/+z/7v/v/+z/7f/u/+7/8//1//H/8f/x/+//8v/1//H/8f/z//L/8//0
//b/9P/z//X/9//3//X/9//4//f/9f/0//T/9v/3//f/9//5//f/9f/z//P/8//3//f/
9//3//n/+f/6//n/+P/4//r/+P/4//n/9v/1//T/8f/x//H/7v/u/+//8f/z//X/8v/v
/+3/6//s/+r/6//s/+//8f/z//X/9P/0//L/7v/w//D/8f/0//b/8//u/+r/7P/t/+//
8v/0//P/8v/y/+//7P/q/+n/6v/s/+7/8P/s/+n/6P/n/+j/7v/x//T/9P/z//H/7v/r
/+n/6P/n/+j/6v/s/+7/6//s/+v/6P/o/+n/7P/u/+7/7f/q/+z/7P/r/+v/6P/n/+j/
6//v/+//7//t/+3/7v/s/+z/7P/s/+v/6v/p/+j/6v/q/+r/6v/q/+r/6v/q/+r/6v/q
/+r/7P/s/+z/7P/r/+r/6f/o/+n/6v/r/+z/7f/u/+//8P/t/+z/6//q/+r/6v/q/+r/
6v/q/+r/6v/r/+z/7f/u/+7/7v/u/+7/6//q/+n/6P/s/+7/8P/y/+//7v/t/+z/7P/s
/+z/7P/p/+j/5//m/+r/7P/u//D/8v/y//L/8v/w/+7/7P/q/+z/7P/s/+z/7//w//H/
8v/w/+//7//y//P/8//z//T/9f/1//b/8//z//X//P8AAPv/+f/4//j/+f/5//n/+v//
/wAA///+//r/9f/y//H/8P/v/+7/7//x/+//8P/y//L/8//0//T/8//y/+//7f/v/+r/
6P/m/+b/5//n/+n/6v/r/+z/7P/q/+v/6//r/+3/7//x/+//7//v/+//7f/v//T/+v/+
/wQADQARABcAIwA7AFUAbwCFAJUAngCnAKYAkgBlAC8AAADd/7//pv+Q/4X/hP+N/5r/
of+i/6H/pf+x/7//x//Q/9n/4P/j/+X/6P/s//D/8v/y//f/+P/4//r//P////3/+v/3
//T/9P/0//T/+P/9//7//v///////v/4//f//P/+//7//v/+//z/+v/9/wAAAQAAAAQA
BwAJAAUAAwAHAAcABwAGAAUAAwACAAEABgAIAAgACgAIAAYABQAFAAUABQAFAAUABAAE
AAQAAwD//wMABQAHAAoADQAPAA8AEQAWABYAGAAWABcAFgAUABkAHgAeAB0AGgAZABwA
GwAgACEAJAAkACEAIQAhACIAIwAqACoAKwAuADEANgA4ADgAOgA5ADcANgA2ADgAOgA8
AD4APwBAAD0APQA9AD0APQA+AD8APwA7ADoANgA1ADgAOAA4ADoAOQAzADAAMAAuACoA
KgArACkAHgAYABUAFgAYABkAGAAYABcAEwAPAA0ACQAGAAgACAAIAAgABAADAAMABQAG
AAMAAAD+//3//f/9/wAAAgACAP3/+v/6//v/+//7//z//v/+//v//P/4//j//P/8//r/
+f/7//z/+//4//n/+v/5//3//v/5//r/+//6//7////7//v//f8BAAUACQAOAAgABQAF
AAUAAgD//wAAAAAEAAUABwAKAAgABwAFAAMABQADAAEA////////AwADAAIAAwAGAAcA
CAAHAAYABgAHAAYABwAJAAkACQAJAAcABAADAP///v/7//v/+//7////AQAEAAcABgAC
AAEAAAADAAMAAwADAAEAAgABAP7//f/8//z//v8DAAMAAQAAAP3//f/+/wAAAQD///3/
/P/+//z/+//7//7/AAACAAQABQADAAMAAwAAAAIAAQAAAAAA///9//r//P/9////AQD+
//7//v/+//z//v/+//z//f/9////AAABAAEA//8CAAQAAwADAAAA+//6//v//f/9/wUA
AwD7//j/+v/6//r/+v/+/wAAAgAEAAMAAgABAAAA///+//3//P/8//z//P/8//z//P/8
//z///8AAAEAAgAAAAAAAAAAAAAAAAAAAAAAAAAAAAAAAAD9//z/+//6//z//v8AAAIA
AgACAAIAAgABAAAA///+/wAAAAAAAAAAAQACAAMABAACAAIAAgACAAEAAAD///7///8A
AAEAAgAEAAQABAAEAAIAAAD+//z//f/+////AAAAAAAAAAAAAAIAAgACAAIABAAGAAgA
CgAGAAQAAQD//wIACAANAA8ADQAMAAoABwAJAAUABQAHAA4AEgAPAA0ADAAMAAsACwAN
AA4AEAAQAA0ACgAIAAMAAwADAAUABQAHAAkACQAFAAMAAgABAAEAAAAAAAAAAAD/////
AAD8//r/+P/6//v/+//9//3//f/8//r/+f/5//r/+//+/wEAAgD///7//f/5//n///8C
AAQADAAQABMAGwAjACkAOQBTAGkAgQCXAKYAqwCuAKgAiwBXACAA+//d/7z/nv+P/4j/
if+U/6P/sP+z/7P/uf/D/8v/1v/f/+L/5f/s//D/9f/6//z//P8BAAIAAgAEAAYACQAL
AAoACQAIAAcABgAFAAgACAAIAAcABwAJAAoABgAHAAgACgAKAAoACwAIAAUABwAIAAkA
CAAMABMAFwAVABUAFQAVABUAFAAWABUAFQAVABgAGAAWABYAEgAQAA8ADwASABMAFAAV
ABQAEgAQAA0ADQARABMAFQAZABsAHAAbABoAHgAdAB4AIAAjACQAJAAqAC4ALQArACkA
KQAtAC0ALgAtAC4ALAAtAC8AMQA0ADQAOgA5ADkAOAA5ADwAPAA9AEAAQAA/AEEARABJ
AE4ATQBMAEoASABKAEsATABNAEsASgBJAEcASABIAEUARQBGAEYARgBIAEMAPQA6ADoA
OgA2ADYANwA6ADIALwAvAC0ALgAuACwAKAAnACMAHwAbABcAFAAWABcAGAAZABYAEgAP
AA4ADAAMAAwADQAPAA8ADwASABQAEgANAAoACgAPAA8ADwAQAA8ADAAGAAQAAwAEAAkA
CgAHAAcACgAMAA0ACgALAAwACwAPABAACwAKAAkABgAIABAADwASABcAFwAZABsAHgAY
ABMAEQAPAA4ADQAQABIAEgARABEAEgATABUAFgAXABYAEwAQAA0ADQANABEAEQARABEA
EwATABUAFQAVABYAFAASABIAEwAUABUAFgAVABMAEQAMAAoACgALAAwADQAQABEAEwAV
ABEADAAKAAgADQAPABEAEwASABIAEAAMAAwADAANABAAEgAPAAoABgAHAAkADAAQABEA
EQARABIADwAMAAoACQAJAAoACwAMAA0ACwALAAsACQAOABAAEgASABEADwAMAAcABQAE
AAMABQAIAAsADgAQABIAEgAQAAwACwAMAAwADQANAAsADgANAAsACgAGAAYABgAIAAsA
BwD/////AwAEAAcACAAJAAoACgAKAAoACgAIAAYABAACAAQABAAEAAQABgAGAAYABgAG
AAYABgAGAAYABgAGAAYABQAEAAMAAgADAAQABQAGAAUABAADAAIAAwAEAAUABgAHAAgA
CQAKAAcABgAFAAQABQAGAAcACAAHAAYABQAEAAYABgAGAAYABQAEAAMAAgADAAQABQAG
AAYABgAGAAYABQAEAAMAAgACAAIAAgACAAQABAAEAAQAAgACAAIAAgAEAAQABAAEAAIA
AgACAAEAAQACAAYACQAJAAkACgAKAAgABwACAAEABQAOABQAEwARABAAEAAPAA4ADQAN
AA4ADgAMAAoACQAGAAUABgAJAAgABwAIAAcABwAIAAoADAALAAoACAAGAAUAAgAAAP//
/f/8//v//v/+//3//v/9/wAAAQABAAIAAQD///3//f8CAAUABAAFAAUABQADAAMABAAE
AAoAFAAfACcAKwA1AEcAXQBzAIkAnQCqAK8AtACsAI0AXQAuAAsA6//K/6r/lf+Q/5X/
nP+n/7L/t/+z/7f/x//X/+D/5f/q/+//8//2//r//v8AAAAABQAGAAQABAAEAAUACAAI
AAgACAAFAAQAAwAGAAgACAAHAAcABgAGAAEAAQAHAAoACwAMAAsACAAFAAcACQAJAAcA
CgAPABMAEQARABMAEwATABIAEgARABEAEQARABAADQAMAA0ADAAMAA0ADwARABMAFQAV
ABQAEwARABEAFQAXABkAGQAZABgAFQAWABwAHQAgACEAIwAjACIAIwAmACQAIQAiACMA
KAApACoAKwAuAC4ALwAvAC8AMAAxADgAOAA5ADwAPQBAAEAAQQBEAEQAQwBFAEYASQBM
AE4ATgBNAEwASQBJAEkASQBFAEQAQwBBAEQARgBFAEcARQBEAEMARAA/ADkANgA2ADIA
LgAuAC8AMQAqACgAKQApACoAKgAoACIAHwAZABMAEQANAAoADAAMAAwADAAIAAMA///9
//r///8CAAYACwAHAAUABgAGAAQA/f/4//b/+//9////AgAAAP7/+f/4//P/8v/1//T/
8f/x//T/9v/1//L/8//0//T/+f/7//f/+P/5//j//P/+//n/+P/5//v//f///wIA///9
//7///////3///8AAP3/+//6//r/+f/5//j/9//9//3//f/9//3//f8BAAEA/v/9//7/
/f/9//3//f/+//r/9v/0//P/9//5//v/+//6//n/9f/0//H/8f/x//H/8//z//T/9f/1
//L/8v/y//T/9f/2//f/9//4//f/9P/0//T/9f/4//r/9//y/+7/6//r/+z/7v/y//P/
9P/2//b/9P/z//P/8//0//X/9v/y/+//7v/t/+z/8P/x//L/9v/3//f/9v/z//H/8P/v
/+z/7P/s/+z/7v/w//D/7v/v/+//8f/y//f/9//1//j/9f/z//L/7v/t/+7/8f/1//H/
7//v//P/9P/y//L/8v/y//P/9P/1//b/8v/w/+7/7P/t/+7/7//w//D/8P/w//D/8v/y
//L/8v/0//T/9P/0//P/8v/x//D/8v/y//L/8v/y//L/8v/y//L/8v/y//L/8f/w/+//
7v/w//D/8P/w//L/8v/y//L/8v/y//L/8v/y//L/8v/y//P/9P/1//b/9//4//n/+v/4
//j/+P/4//X/9P/z//L/8v/y//L/8v/y//L/8v/y//T/9P/0//T/9v/2//b/9v/0//T/
9P/0//f/+P/5//r/+//8//3//v/8//r/+P/2//j/+v/8//7/AQACAAMABAABAP7/+//4
//r/+v/6//r/+v/6//r/+v/5//j/9//2//T/8v/w/+7/8P/w//D/8P/y//L/8v/y/+//
7v/t/w==
         </WaveFormData>
      </LeadData>
      <LeadData>
         <LeadByteCountTotal>10000</LeadByteCountTotal>
         <LeadTimeOffset>0</LeadTimeOffset>
         <LeadSampleCountTotal>5000</LeadSampleCountTotal>
         <LeadAmplitudeUnitsPerBit>4.88</LeadAmplitudeUnitsPerBit>
         <LeadAmplitudeUnits>��V</LeadAmplitudeUnits>
         <LeadHighLimit>2147483647</LeadHighLimit>
         <LeadLowLimit>268435456</LeadLowLimit>
         <LeadID>V5</LeadID>
         <LeadOffsetFirstSample>0</LeadOffsetFirstSample>
         <FirstSampleBaseline>0</FirstSampleBaseline>
         <LeadSampleSize>2</LeadSampleSize>
         <LeadOff>FALSE</LeadOff>
         <BaselineSway>FALSE</BaselineSway>
         <ExcessiveACNoise>FALSE</ExcessiveACNoise>
         <MuscleNoise>TRUE</MuscleNoise>
         <LeadDataCRC32>2987635749</LeadDataCRC32>
         <WaveFormData>
AAAAAAAAAAAIAA4AFAAaACgANABAAEwAXQBsAHsAigCFAIAAewB2AGAASgA0AB4ADwAC
APX/6P/p/+r/6//s/+n/6P/n/+b/6v/s/+7/8P/0//b/+P/6//r/+v/6//r///8CAAUA
CAAHAAYABQAEAAAA/v/8//r//P/+/wAAAgADAAQABQAGAAYABgAGAAYAAgAAAP7//P/+
/wAAAgAEAAcACgANABAADgAOAA4ADgAMAAwADAAMAA4ADgAOAA4ADgAOAA4ADgAPABAA
EQASABAADgAMAAoADQAOAA8AEAARABIAEwAUABQAFAAUABQAEQAQAA8ADgARABIAEwAU
ABYAGAAaABwAGwAaABkAGAAcAB4AIAAiACQAJgAoACoAKAAoACgAKAArAC4AMQA0ADIA
MgAyADIANQA2ADcAOAA4ADgAOAA4ADQAMgAwAC4ANAA4ADwAQAA9ADoANwA0ADIAMAAu
ACwAKgAqACoAKgAlACIAHwAcAB4AHgAeAB4AHAAaABgAFgAWABYAFgAWABMAEgARABAA
DAAKAAgABgAJAAoACwAMAAkABgADAAAAAgACAAIAAgACAAIAAgACAAEAAAD///7/AQAE
AAcACgAIAAYABAACAAUABgAHAAgACAAIAAgACAAHAAYABQAEAAYACAAKAAwACwAKAAkA
CAALAA4AEQAUABAADgAMAAoACgAKAAoACgANABAAEwAWABQAEgAQAA4ADAAMAAwADAAK
AAoACgAKAAkACAAHAAYABwAIAAkACgAGAAQAAgAAAAMABgAJAAwACgAKAAoACgAJAAgA
BwAGAAYABgAGAAYABgAGAAYABgAFAAQAAwACAAMABAAFAAYAAgD+//r/9v/7/wAABQAK
AAgACAAIAAgABgAGAAYABgADAAIAAQAAAAEAAgADAAQABQAGAAcACAAFAAIA///8//z/
/P/8//z//v/+//7//v/8//z//P/8//7//v/+//7/+//6//n/+P/+/wIABgAKAAgACAAI
AAgAAwAAAP3/+v/9//7///8AAAIAAgACAAIABAAGAAgACgAJAAgABwAGAAIAAAD+//z/
/v8AAAIABAAEAAQABAAEAAQABAAEAAQAAgACAAIAAgD9//r/9//0//n//v8DAAgABQAE
AAMAAgABAAAA///+////AAABAAIA///+//3//P///wAAAQACAAAAAAAAAAAAAAAAAAAA
AAACAAIAAgACAAIAAgACAAIABQAGAAcACAAFAAIA///8//3//v///wAAAwAEAAUABgAD
AAAA/f/5//z/AAAEAAkACAAFAAMAAgAEAAMAAwAFAAcACwAMAAoABgADAAIAAAAEAAcA
CwAQAA0ACgAGAP//AAD+/wAABAAEAAQACAAIAAAA/v/8//r//f///wAAAgABAP7/+//6
//j/8//z//b/9P/3//j/+P/1//L/7f/r/+7/8P/z//n/9//2//T/8v/u//H/8f/y//L/
8v/y//b//v8EAAsAGQAuAEEAVQBkAGoAcQB3AIAAgQBtAE8ANgAiABAA/f/o/9v/1f/V
/9n/3//f/9j/0v/S/9T/1//d/+T/6v/s/+3/7v/x//D/7f/s/+//7//y//P/9P/1//r/
+v/3//f/+P/3//b/9f/4//r/+//7//v/9//z//H/9P/4//v//P/6//n/9//2//b/9P/y
//T/+f/9////AgAEAAMABAADAAEAAwAGAAoADQAMAAoACQAGAAYABgAIAAkACgANAA8A
DQAMAAwACwALAAsADQANAAsACQAGAAMABAAEAAUACQAKAA4ADwARAA8ADgAKAAQABQAE
AAgADAAPABQAGgAdAB8AGwAdAB0AHwAjACUAJQAiACEAIQAgACQAJwArAC8ALwAwADMA
MwAyADIAMQAxADIAMgAvACwALAAvAC8AMwA2ADYAOAA7ADYAMwAwAC0AJwAkACEAIQAg
AB8AIAAkACQAGwAVABIAFwAXABYAFAAVABMAEAAPAAsABwAFAAUACAAJAAoACQAEAAIA
AQAAAAMAAwAEAAYABAACAAAA/v/7//f/9f/1//r/AQADAAQAAAD9//r/9f/3//v///8D
AAAA/v/+//v/9v/z//P/9f/3//3///8AAP///P/4//X/+v/7//z///////z/+f/3//X/
8v/x//H/+v///wQADAAJAAUAAAD9//7//v/9//3//f/+//7//P////7/AQACAAQABQAI
AAkABAABAP7/+v/1//L/8f/w//P/+f/8//7//P/8//z/+//9//3//f/9//j/9v/z/+7/
7v/s/+3/7//y//T/9f/1//L/8f/t/+r/6v/r/+//8f/x//H/7//s/+z/7P/s/+//7//v
/+//7//t/+z/7P/s/+//8P/z//T/8//v/+z/6v/s/+7/8f/2//T/8f/u/+n/6v/q/+3/
8P/y//P/9f/5//j/9v/z//H/8v/w//P/9//2//T/8f/u/+//7f/t/+3/8P/y//P/9v/s
//P/9//1//L/8P/w//D/8P/w//D/8P/w//L/8v/y//L/8P/u/+z/6v/n/+b/5f/k/+j/
6v/s/+7/6f/m/+P/4P/j/+T/5f/m/+n/7P/v//L/7v/s/+r/6P/q/+z/7v/w/+z/6v/o
/+b/6P/o/+j/6P/q/+r/6v/q/+b/5P/i/+D/4v/k/+b/6P/m/+b/5v/m/+b/5v/m/+b/
6P/q/+z/7v/r/+r/6f/o/+n/6v/r/+z/6v/q/+r/6v/t/+7/7//w/+//7v/t/+z/7//v
//D/8v/3//v///8BAP//AAD9//n/+f/5//3/AwAGAAYAAwABAP7//P/7//v///8EAAYA
CAAJAAUABAAAAAAAAgACAAIABgAGAAAAAAACAAIAAgADAAUABgAIAAYAAgACAP7/+f/5
//z//P///wIAAgABAAAA+//7//z//P/9/wEAAgACAAEAAAAAAP//AQAGAAgACAAIAAoA
EgAcACcANQBCAE8AYwB6AI4AlwCbAKIAmwB3AFMAQAAwABoADwAIAPf/6f/p/+3/6//p
/+j/6P/o/+b/6f/v//T/9P/y//b/+P/8//z//P/8/wAAAQD///3/+//5/wAAAgABAAMA
BwAHAAcABwAHAAgACAAHAAsACQAHAAcACQAKAAoACAANAA8AEAASABEADgALAAwAEgAV
ABYAGAAZABkAGwAbABUAEwASABIAGgAeACEAJQAiACIAIgAkACEAIAAhACEAIQAgACAA
HwAfAB8AIQAhACQAJQAlACUAIQAgACAAIwAkACgAKQArACwALgAtACoAKQAoACwAMAAx
ADQAOAA5ADcAMQAxAC8ANwA9AEEAQwBCAEEAQQBAAEMARQBIAEsASgBKAEwASwBIAEgA
RwBHAEsATABKAEgARwBJAEgASwBHAEAAOwA3ADoAPQBAAEMAPwA8ADkAOQA5ADcANwA6
ADQAJwAdABYAIgAnACsALgApACUAIAAdABcAEwARABEAEwATABMAEQAQAA4ADQAMAAoA
BwAFAAQABgAIAAoADAAHAAMAAQABAAcADQAOAA4ADwANAAsABwACAAEAAAD//wAAAgAG
AAcAAQD9//z//f/+/wMABAAEAAYABAABAP//////////AQAHAAgACQALAAoABgAEAAMA
AgABAAAAAgAFAAUABAAFAAYABgAFAAUACQAKAAoACAAFAAAA///8//v/+//9//3//v//
/wAAAAD8//r/+v/6//b/9//1//L/9v/4//r/+//+////AAABAP//AAAAAP7/+v/2//X/
9f/4//r/+//7//r/+f/1//L/9//5//7/AQABAAEA///8//j/+P/4//v/+f/3//X/8//2
//j/+//+//z//P/+//7/AAD9//v/+v/4//b/9f/2//j/+f/6//n/9f/y//L/8v/0//P/
8//1//b/9v/1//X/8//w//L/9f/5//r/+v/6//f/8//x/+//8f/y//L/9P/0//f/+f/5
//j/9//2//X/9P/3//j/+f/6//X/8v/v/+z/7//y//X/+P/4//j/+P/4//f/9v/1//T/
9v/2//b/9v/1//T/8//y//X/+P/7//7//f/8//v/+v/6//r/+v/6//j/9v/0//L/9v/4
//r//P/+//7//v/+//v/+v/5//j/9f/0//P/8v/2//j/+v/8//r/+v/6//r//P/8//z/
/P/6//j/9v/0//L/8v/y//L/9//6//z////+//3//f/9/wAAAgAFAAQA/f/3//P/8//+
/wQABwAHAAYABwAHAAgABgAFAAUAAgADAAMAAAAAAP7//v8AAAAA/f8AAP//+P/5//r/
+//8//v/+//8//7////+/////P/6//v///8AAP7//P/5//X/9v/1//f/+v/5//n//P/8
/////////wAAAQD///7//v/8//z/AgAGAA4AGwArADgARQBVAGYAdgCJAJsApAClAJUA
bwBKADQAJAAPAP7/+//9//n/9//3//P/7P/k/+D/5v/v//P/9P/2//b/9//4//v/+v/7
//z/AQADAAUABwAJAAsADAAKAAUAAwAIAAkACgALAAgACAAHAAUACgAJAAgACQAGAAYA
BQACAAYABwAHAAgACAAGAAQABgAHAAkACQAKAA4ADwASABMAEgATABUAGAAZABYAEgAP
ABEAFAAXABwAGgAYABgAFwAYABgAGQAZABcAFwAZABkAGAAXABUAEwATABQAFgAbABgA
GgAZABkAHAAgACEAIAAcABoAHQAgAB4AIAAjACMAJgAlACoALQAwADMANAAzADMAMwA0
ADQAMQAxADIAMwA5ADwAQQBDAEMARABEAEUAQgA+ADcAMAA1ADsAPgBFAEcARABDAEMA
QQA/AD0AOwA5ADgANwA5ADQALwAsACwALwArACoALAAwAC8ALQAqACcAIwAeABsAGQAX
ABcAGQAYABcAFgATABIAEgATABQAEwARABAAEAAPAA4ADQAMAAwACwAMAA8ADgARAA8A
DAAPAA8ADwANAAoACQAIAAcABwAIAAsACwALAAsADgATAA8AEQAPAAwADgAMAAkABwAH
AAcABwAJAAoACgAKAAsADwAQABMAFwAUABEADgAOABAADwANAA0ADwAQABAAEQAUABYA
FwAWABcAFgAZABoAFAARABAADQAOAA0ADAAKAAoACgAMAA4ADQAPAA4ADAAMAAwADAAL
AAkABwAFAAMABAAGAAcABgAIAAYABwAJAAcACAAIAAcACQAJAAYABAABAP//AAD//wIA
BQAGAAYABgAGAAYACQAIAAcABgAFAAQABAAFAAYAAwACAAMAAgAGAAUABQAGAAMAAgAC
AAQAAgABAAAA/f/+//7/AQAEAAEA/f/6//n//P/8//v/+//7//r//v8DAAMAAgAAAP7/
AAD9//z/+//3//b/9P/0//j///////3//P/7//r/+f/4//f/9v/1//T/9P/0//T/9P/2
//b/9v/2//n/+v/7//z/+f/4//f/9v/2//b/9v/2//j/+v/8//7//P/6//j/9v/0//T/
9P/0//T/9P/0//T/9f/2//f/+P/2//b/9v/2//X/9P/z//L/9P/2//j/+v/5//j/9//2
//T/9P/0//T/9v/2//b/9v/z//L/8f/w//H/8v/z//T/9v/2//b/9v/1//T/8//y//P/
9P/1//b/9f/0//P/8v/z//T/9f/2//T/8v/v/+3/7v/v//H/8//3//r//v/+//r/9//2
//n//v8AAP//+//5//n/+P/4//n/+//+//7/AAABAP//AAD6//j/+P/2//f//P/9//j/
9//2//X/9P/3//f/+P/6//f/9P/z/+7/6//r/+7/7v/1//j/+v/7//r/9//3//j/9v/3
//v//P/+//3//P/8//n/9//4//z/AgAIAA4AGAAcACEAKwA4AEcAWwB0AIYAjwCXAJoA
iQBjAD0ALAAeAAwAAQD6//H/5//j/+P/4//h/97/3P/g/+L/4f/l/+z/8v/0//X/9v/5
//j/+f/6////AQD9//v/+f/3//j/+P/1//X/+P/5//r/+//9/wAAAgADAAcABQADAAMA
///+//z/+P/9/wEABAAIAAoACAAGAAgACAAJAAgACAAOAA8AEgATAA0ADQAOABAAFAAU
ABMAEwAVABYAFwAaABkAGAAZABkAGgAaABsAGwAYABcAGAAXABoAGwAbABsAFgAUABMA
FQAUABYAFQAVABUAGAAYABYAEQAOABAAEgAXABwAIgAlACEAGwAbABkAGgAdAB4AHQAf
ACEAJAAmACUAJQAmACcAKAAoACoAKQAoACgAJwAnACoAKgAnACQAJQApACoALwAqACQA
IAAdAB8AIQAjACUAIgAgAB4AHwAbABcAFQAWABcAEQAOAA4AEAAPAA0ACgAMAAsACQAJ
AAcAAwABAAEAAgABAAAA/f/8//r/+f/4//X/8//y//L/9f/4//v//v/5//X/8//z//b/
+//7//r/+v/5//j/9f/x/+//7f/r/+7/8P/0//X/7f/p/+j/6f/r//H/8//0//f/9v/0
//P/8P/t/+r/6f/w//L/9P/3//X/8v/x//H/8//z//P/9v/2//X/8//z//b/9v/1//X/
+f/6//r/+P/4//b/+P/4//X/9f/3//f/9f/z//H/7v/s/+r/6v/q/+7/8//1//b/8//y
//H/7//t/+3/7f/t/+//8P/w/+7/7f/q/+r/6//r/+z/7P/r/+z/7f/r/+r/6v/r/+//
8f/v/+//7f/q/+b/5v/m/+n/7f/v//H/8//x//D/8P/w/+//7v/v/+7/8P/t/+v/6v/t
/+7/8P/0//b/9//4//f/8v/u/+3/7P/r/+n/6P/p/+r/6v/p/+n/5//k/+b/6f/t/+7/
7v/u/+7/6//q/+n/6//s/+z/7v/0//P/8f/r/+T/5v/m/+b/5v/q/+z/7v/w/+3/6v/n
/+T/5f/m/+f/6P/q/+r/6v/q/+f/5v/l/+T/6P/q/+z/7v/s/+r/6P/m/+n/6v/r/+z/
7v/u/+7/7v/q/+j/5v/k/+j/6v/s/+7/7v/u/+7/7v/r/+r/6f/o/+n/6v/r/+z/7v/u
/+7/7v/x//L/8//0//D/7v/s/+r/6//s/+3/7v/v//D/8f/y//D/7v/s/+r/7v/w//L/
9P/z//L/8f/w//L/8//1//f/+f/7//v//P/7//j/9P/x//P/+f8BAAYAAwD///z/+//7
//z//v8BAAEAAAD///3/9//2//L/8v/2//j/+v8AAP//+P/3//b/9v/2//f/9//4//r/
+P/2//T/8P/r/+v/7v/u//H/8v/w/+3/6v/l/+j/7P/v//P/9//4//j/9//1//T/8v/x
//D/9v/+/wYABgAEAAgAEQAdACgAOQBLAFwAbgB9AIcAkgCbAJMAeQBWAD4AMAAfABIA
AwDx/+P/4f/n//H/9P/w/+r/5P/j/+X/5P/m/+z/8v/2//z//v8AAAAABAAFAAkACwAN
AA8AEAAOAAkABwALAAsACwALAAoADAANAA0ADgALAAgABwAIAAoACwAKAAoACwALAAwA
CwAIAAUABgAKAA0ADgAQABEADwAPAA0ADAANAA8AEgATABIAEAAPAA0ADAALAAwADgAO
ABAAEQATABIAEgARABAAEQAUABUAFAATABEADwALAAgABgAHAA0AFAAYAB0AGwAcABoA
FgAXABYAGgAeAB4AIAAjACMAIQAdAB8AHwAmAC0AMgA1ADEALwAuACwAMAAzADcAOwA7
ADwAPwA/ADsAOAA0ADEANwA6ADoAOgA4ADsAOwA/AD8APAA7ADsAPgA/AEAAQQA9ADoA
NwA3ADgANwA4ADwANgArACMAHgAiACMAIwAiACMAIwAiACMAHgAZABYAFQAVABUAFQAT
AA4ADAALAAoADAALAAsADAALAAoACQAIAAIA/f/6//n/AAAJAA0AEAALAAcAAwD9//3/
/f/9//3///8AAAMAAwD///3//v8BAAIABwAIAAgABwAEAAAA/f////////8BAAIAAAD+
//3/AAD+//7///8CAAMABAAIAAcABQACAAEAAwAEAAQABQAFAAYABgAEAAMAAAABAAAA
AAABAAQABQACAAEAAAD+/////v///wAA/f////7//P/8//z//P/7//3///8BAAMA/v/8
//n/9P/1//T/9v/5//3/AAACAAMAAAD9//f/8v/2//n///8DAAAA///8//j/+v/8//7/
AwABAAEAAQABAP7//P/7//r//f/+/wEAAgD+//n/9f/y//X/+P/8/wIAAgABAAAA/f/6
//b/9f/0//b/9//5//3//P/6//f/9f/1//T/+P/9//z//P/7//r/+v/3//b/9f/2//j/
+f/8//7/+//3//n//P/6//r/+v/6//f/9v/1//T/9v/2//b/9v/3//j/+f/6//j/+P/4
//j/+//8//3//v/9//z/+//6//v//P/9//7/AAACAAQABgADAAAA/f/6//z//P/8//z/
+v/6//r/+v/8//z//P/8//7//v/+//7/+//6//n/+P/8//7/AAACAP///v/9//z/+v/6
//r/+v/4//j/+P/4//v//P/9//7/AQACAAMABAAAAP7//P/6//z//P/8//z/AAACAAQA
BgACAAEAAQABAAUABwAHAAgADAAKAAcABQAFAAkADwASABIADwANAA0ADAAMAA0ADwAV
ABYAFwAXABIAEAALAAoACgAIAAYACAAKAAYACAAKAAoACgALAAsACgAMAAoACAAKAAYA
AQABAAIAAAABAAAAAgADAAQAAwAAAAAA/////wMABAAEAAMABAAEAAMAAwACAAQACgAQ
ABYAHAAgACEAKwA8AFEAaQB+AI4AlwChAKgAnwCBAF0AQAAuACAAFQAKAP//+f/3//f/
8//p/+L/4v/q//D/8f/z//b/+P/2//r//P8AAAAAAgACAAYABwAFAAUABQAFAAUABAAA
AP////////////8EAAgACwANAAwACQAGAAUABwAIAAgABgAGAAcABwAIAAsACgAJAAwA
DQANAAsACgAPAA8AEQARAAwACwALAAwAEgAUABUAFwAWABYAFgAYABcAFgAXABcAFQAU
ABQAEwAPAA0ADQALAA4AEQATABUAFQAUABQAFwATABQAEgARABYAGgAbABoAFwAUABYA
GAAbAB4AIgAjACEAHQAfAB8AIQAlACcAJwAsAC8AMwA2ADQAMwAzADMAMgAyADQAMwA2
ADgAOQA7ADsAOgA2ADIANAA5ADsAQQA9ADgANQAzADYANwA4ADkANgA0ADIAMwAvAC0A
LQAwAC0AIwAcABgAHQAdABwAGgAbABkAFgAVABMADwANAA0ADQANAA0ACwAMAAwADQAO
AAsABwAEAAIABQAGAAcACAAGAAMAAgADAAQABwAFAAIABQAFAAUAAwD/////////////
AAADAAMAAQD//wAAAwAAAAMAAgAAAAMAAgAAAP///v/9//z//f8CAAQABgAJAAkABgAF
AAUAAwABAP//AAAFAAcACAALAAoACAAFAAMABQAGAAYABAAGAAQABgAGAAcABwAJAAkA
CgAJAAgABgAHAAYABwAIAAUABwAGAAQAAgACAAIAAQD+//3//P/7////BAAIAAoABgAC
AAEAAQACAAQABQAFAAQAAwD///z//f/9/wAAAQADAAUABQAEAAEAAAD//wEAAAD///7/
/f/8//z//f/+////AAADAAQABwAFAAQABAABAP7//P/8//z/+//6//f/+P/4//v//v/7
//n/+P/5//r/+v/5//n/+P/2//n//f/+//7//f/8/////f/9//3/+f/4//b/9v/6/wMA
AQD5//L/8v/y//L/8v/3//r//f8AAP3//P/7//r/+f/4//f/9v/3//j/+f/6//n/+P/3
//b/+P/6//z//v/7//r/+f/4//j/+P/4//j/+P/4//j/+P/1//T/8//y//b/+P/6//z/
/P/8//z//P/5//j/9//2//f/+P/5//r//P/8//z//P/8//z//P/8//n/+P/3//b/+P/4
//j/+P/5//r/+//8//j/9v/0//L/9f/2//f/+P/2//b/9v/2//j/+P/4//j/+v/8//7/
AAD7//j/9P/x//f/+/8AAAUAAgAAAP//+v/4//f/+P/9/wMABgAGAAMA//////7//v8B
AAMABgAGAAMAAQD8//r/+f/6//3//v/+/wIAAgD8//r/+P/2//T/9f/1//b/+P/4//b/
9v/y/+3/7f/w//D/8f/y//L/8f/v/+v/6v/q/+3/7//0//b/8//x/+//7v/n/+n/7v/y
//T//P/+//z/AAAHAA0AGgAxAEUAWgBwAHsAgQCIAIkAeQBXADQAHgASAP3/6v/f/9X/
0f/T/9f/2//Y/9T/1P/U/9X/1//a/9r/3P/h/+T/6f/q/+j/6P/s/+3/7//v/+//7//z
//T/8v/z//H/7//t/+v/7f/w//L/8//3//X/8//z//P/9P/0//L/8f/x//D/8P/w/+7/
7P/u//T/9//4//r/+v/5//r/+f/3//f/+P/6/wAAAAD/////+//6//n/+v/8//7/AgAF
AAEA/v/8//n/+f/5//v/+//9////AAABAPz/+v/5//v/+//+//7///8DAAYABgAEAAAA
/v8BAAQAAgAEAAcABwAKAAcACgALAA0AEQATABMAEwATABQAFAATABMAFAAVABgAGgAe
AB8AGwAaABgAFwAdAB4AHAAaABcAGQAYABsAGwAYABcAFwAaABsAHAAdABYAEgAOAA0A
DAALAAwAEAARAAkABAACAAcABwAGAAQAAwABAP7//f/4//P/8P/v//P/9f/3//f/8v/u
/+v/6P/q/+n/6f/q/+3/7v/v//D/7f/p/+f/5//p/+//8P/w/+z/6f/m/+H/4f/j/+X/
5//n/+j/6//r/+n/5//o/+v/6v/t/+z/6v/n/+T/4P/d/+L/5f/o/+3/8P/w//D/8f/u
/+j/5P/h/+T/5f/m/+r/6P/n/+X/5f/o/+r/6//t/+z/7P/r/+j/5//k/+X/5P/m/+f/
6v/r/+z/6//q/+j/5P/i/+L/4v/k/+f/5//m/+P/4v/h/9//4f/j/+X/5//q/+z/7f/s
/+n/5P/i/+H/5P/o/+v/7f/p/+f/4v/e/+L/4//n/+n/5v/l/+L/3v/d/97/3//j/+b/
5//o/+n/5v/k/+P/4v/k/+T/5v/m/+T/4f/f/97/3//g/+L/5v/p/+n/6f/n/+P/3v/c
/9r/3f/f/+L/5//o/+j/5//n/+X/4v/k/+f/6P/o/+f/5v/l/+H/3//d/97/4P/h/+T/
4P/Z/9X/1f/W/9r/3P/e/+D/4v/i/+L/4v/e/9z/2v/Y/9n/2v/b/9z/2v/a/9r/2v/c
/9z/3P/c/9r/2v/a/9r/1//W/9X/1P/X/9j/2f/a/9f/1v/V/9T/1//Y/9n/2v/c/9z/
3P/c/9r/2P/W/9T/1//Y/9n/2v/Z/9j/1//W/9j/2P/Y/9j/1v/W/9b/1v/W/9b/1v/W
/9n/2v/b/9z/2f/Y/9f/1v/X/9j/2f/a/9z/3P/c/9z/2//a/9n/2P/b/9z/3f/e/93/
3P/b/9n/2//c/93/3//h/+H/4v/k/+H/3f/a/9n/4P/n/+v/7P/n/+X/5f/k/+L/4//l
/+j/5v/m/+X/4f/j/+D/4f/k/+L/4v/m/+b/4//k/+X/5v/l/+X/5P/k/+X/4v/f/97/
3f/Z/9r/3v/e/+H/4v/i/+L/4v/g/+H/4f/g/+D/4//o/+r/6//s/+b/5//l/+j/6v/q
//D/9v/8//7/AwALABoALQBDAFoAbgB5AH0AhACFAHUAUwA4ACgAGgAJAPb/4//b/9n/
2f/X/9n/2P/Q/8z/1P/d/93/3P/e/+L/5v/o/+z/7P/u/+7/8v/z//H/7//t/+v/8P/y
//H/8//x/+//7f/r/+3/8P/y//P/8v/v/+z/6//t//D/8v/y//L/8//z//T/9P/y//D/
8v/1//f/9//4//n/+f/7//v/+P/5//v//v////7//P/7//j/+P/4//r//v8AAAQABwAF
AAIAAAD9//n/+f/7//v/+//7//r/+f/5//j/+P/7//n//P/8//3/AQAEAAQAAgADAAIA
BgAKAAsADgASABMAEwAPABEAEQAXABsAHQAdAB0AHQAeAB4AHAAdAB8AIQAjACQAJwAn
ACcAKAAoACkAKgAqACcAJAAhACMAIgAlACkAKAApACsAKwArACsAKwAmACIAHgAdAB0A
GwAbAB4AIAAZABUAFAAaABsAGwAaABcAEwAOAAsABQABAP////8BAAEAAQD///n/9v/0
//L/9v/5//3/AgAAAAAAAAAAAPr/9f/y//H/9//9//7//v/7//n/9//z//D/7//u/+3/
7//w//P/8//w/+3/7f/v//D/9f/2//b/+P/2//P/8f/w/+//7v/v//L/8v/y//P/9f/y
//H/8f/1//X/9f/4//b/8//v/+3/7P/s/+v/6//w//L/8//y//H/7v/v/+7/7f/t/+//
7//w/+//7v/s/+f/5P/j/+L/5P/p/+v/7P/p/+j/5//l/+P/4//j/+P/4//k/+T/4v/j
/+D/4P/h/+T/5v/n/+f/5P/j/9//3P/f/+H/5v/p/+f/5f/h/9z/2v/a/9r/3f/f/+H/
4//l/+H/4P/g/+D/4v/i/+T/5P/i/93/2f/W/9T/1P/V/9j/3f/f/+H/4f/c/9j/1//W
/9b/1f/V/9f/2P/Y/9f/1//Y/9b/2f/d/9//4P/g/+D/3f/Z/9f/1f/Y/9r/2//e/9r/
2f/X/9v/2v/a/9r/2v/a/9v/3P/d/97/2//Y/9X/0v/V/9b/1//Y/9j/2P/Y/9j/2v/a
/9r/2v/a/9r/2v/a/9n/2P/X/9b/2P/Y/9j/2P/W/9b/1v/W/9b/1v/W/9b/1P/U/9T/
1P/U/9T/1P/U/9f/2P/Z/9r/2f/Y/9f/1v/Y/9j/2P/Y/9v/3P/d/97/4P/g/+D/4P/g
/+D/4P/g/97/3P/a/9j/2v/a/9r/2v/a/9r/2v/a/9r/2v/a/9r/2//c/93/3v/d/9z/
2//a/9z/3v/g/+L/5P/k/+T/5P/g/97/3P/a/97/4P/i/+T/5f/m/+f/6P/k/+L/4P/e
/+H/4v/j/+T/5P/k/+T/5P/k/+T/5P/k/+H/3v/b/9j/2f/a/9v/3P/e/97/3v/e/9r/
2P/W/w==
         </WaveFormData>
      </LeadData>
      <LeadData>
         <LeadByteCountTotal>10000</LeadByteCountTotal>
         <LeadTimeOffset>0</LeadTimeOffset>
         <LeadSampleCountTotal>5000</LeadSampleCountTotal>
         <LeadAmplitudeUnitsPerBit>4.88</LeadAmplitudeUnitsPerBit>
         <LeadAmplitudeUnits>��V</LeadAmplitudeUnits>
         <LeadHighLimit>2147483647</LeadHighLimit>
         <LeadLowLimit>268435456</LeadLowLimit>
         <LeadID>V6</LeadID>
         <LeadOffsetFirstSample>0</LeadOffsetFirstSample>
         <FirstSampleBaseline>0</FirstSampleBaseline>
         <LeadSampleSize>2</LeadSampleSize>
         <LeadOff>FALSE</LeadOff>
         <BaselineSway>FALSE</BaselineSway>
         <ExcessiveACNoise>FALSE</ExcessiveACNoise>
         <MuscleNoise>TRUE</MuscleNoise>
         <LeadDataCRC32>600081195</LeadDataCRC32>
         <WaveFormData>
/P/8//z//P8BAAYACwAQABkAIgArADQAQQBOAFsAaABqAGoAagBqAFoATAA+ADAAJQAa
AA8ABAACAAAA/v/8//j/9P/w/+z/7f/u/+//8P/z//T/9f/2//b/9v/2//b/+f/8////
AgACAAIAAgACAAAA/v/8//r//f/+////AAAAAAAAAAAAAAAAAAAAAAAA/f/8//v/+v/8
//7/AAACAAQABgAIAAoACAAIAAgACAAGAAYABgAGAAYABgAGAAYACAAIAAgACAAIAAgA
CAAIAAYABAACAAAAAwAEAAUABgAJAAoACwAMAAoACgAKAAoACQAIAAcABgAIAAoADAAO
ABEAEgATABQAEgASABIAEgAVABYAFwAYABsAHAAdAB4AHQAcABsAGgAdACAAIwAmACQA
JAAkACQAJwAoACkAKgAsACwALAAsACgAJgAkACIAKAAsADAANAAxAC4AKwAoACcAJgAl
ACQAIwAiACEAIAAbABgAFQASABMAFAAVABYAFAASABAADgAOAA4ADgAOAAsACgAJAAgA
BgAEAAIAAAADAAQABQAGAAIAAAD+//z//f/+////AAAAAAAAAAAAAP///v/9//z/AAAC
AAQABgACAAAA/v/8//7/AAACAAQAAgACAAIAAgD///7//f/8//7/AAACAAQAAgACAAIA
AgAFAAgACwAOAAoACAAGAAQABAAEAAQABAAHAAoADQAQAA4ADAAKAAgABwAGAAUABAAC
AAIAAgACAAAAAAAAAAAAAwAEAAUABgABAP7/+//4//z/AAAEAAgABwAGAAUABAADAAIA
AQAAAAAAAAAAAAAAAAAAAAAAAAD+//7//v/+/wAAAAAAAAAA+//4//X/8v/4//z/AAAE
AAMAAgABAAAAAAAAAAAAAAD///7//f/8//3//v///wAAAQACAAMABAAAAP7//P/6//r/
+v/6//r/+//8//3//v/8//z//P/8//3//v///wAA/f/8//v/+v/+/wIABgAKAAkACAAH
AAYAAwAAAP3/+v/8//z//P/8//z//P/8//z/AAACAAQABgAFAAQAAwACAP7//P/6//j/
+v/8//7/AAD+//7//v/+/wAAAAAAAAAA/v/+//7//v/7//j/9f/y//f//P8BAAYABAAC
AAAA/v/+//7//v/+//7//v/+//7//f/8//v/+v/9//7///8AAP7//v/+//7//v/+//7/
/v8AAAAAAAAAAAAAAAAAAAAAAwAEAAUABgADAAAA/f/6//3//v///wAAAwAEAAUABgAD
AAAA+//3//v/AQAGAAsACQAFAAIA//8CAAMABQAGAAkADQAOAAwACQAGAAYABAAJAAwA
DwASABEADAAHAAIAAwABAAUACgAJAAoACgAJAAEAAAD///7/AQADAAUABwAEAAEA///+
//v/+f/6//z//P/////////+//v/9//0//n/+v/7//7////+//z/+f/1//j/+P/4//r/
+//5//z/AwAIAA4AGgArAD0ATgBZAFwAYQBnAHIAdgBqAFYASAA9AC8AIgAUAAkAAwAA
AAEABAABAPj/8P/r/+v/7P/v//X/+v/7//n/+//+//3/+f/3//X/8//2//f/+f/8////
///////////////////9//////////z/+v/3//X/+f/9/wAABgAEAAIA///9//3//f/7
//3/AwAGAAgACwAKAAoACQAJAAoACgALAA4ADgANAAoACQAHAAYABAAGAAcACAAKAA0A
CwAKAAoACQAJAAkADAAMAAkABwAFAAMABQAEAAUABgALAA8AEAASABAADQAMAAYABQAG
AAsADgAUABYAGQAaABkAFwAcABwAIAAhACAAHQAcABoAGQAYABoAHQAjACUAJQAmACcA
JgAnACcAJwAnACYAJQAkACMAJAAkACQAJAAsADEALwA1ACwAKQAmACMAHwAdABoAGQAY
ABkAGwAeABwAFQASABAAEAAQABIAEgASABEADwAMAAgABQAEAAQACQAJAAkABQACAP//
/f/9////AAAEAAUAAgD///z/+v/6//b/9P/2//z/AAACAAMAAQAAAPr/9f/3//r//v8B
AP7//v/8//3/+P/1//b/9v/5//v//f/+//7/+//6//r//P/9////AwADAP3/+v/3//X/
8//z//T/+f/+/wQADQAKAAYA///8//3//f/9//7//v/+//7/+//9//7/AgAFAAcABwAH
AAoAAwD///z/+v/4//P/8f/v//P/+f/7//r/+v/7//z//v8AAAAA//////r/9//0//D/
8f/w//H/9P/5//v/+//8//r/9v/1//P/9P/0//T/9v/3//b/9f/y//T/9P/3//n/+//6
//n/9P/v/+//8v/0//f/+P/5//r/+P/1//T/8//1//j//f8AAPv/+P/1//L/8//z//X/
9//6//7///8AAP3/+//5//f/+P/4//r////9//j/9P/y//P/8v/y//P/9P/1//j/+f/y
//f////8//r/+v/6//r/+v/6//r/+v/6//z//P/8//z/+f/4//f/9v/0//L/8P/u//L/
9P/2//j/9f/y/+//7P/v//D/8f/y//b/+P/6//z/+P/2//T/8v/2//j/+v/8//n/9v/z
//D/8v/y//L/8v/0//T/9P/0//L/8P/u/+z/8P/y//T/9v/0//T/9P/0//T/9P/0//T/
9v/4//r//P/4//b/9P/y//T/9P/0//T/9P/0//T/9P/3//j/+f/6//f/9v/1//T/8//z
//T/+f/9/wEABAADAAEA///+//v//P/6////BQAIAAgABQACAP///P/9//7/AwAGAAkA
CAAHAAYABgADAAQABgAGAAYABgAFAAAAAAACAAIAAwADAAMAAwADAAEA/v/+//r/9//1
//b/9v/5//v/+//7//n/9f/y//P/8v/0//b/+P/4//f/9f/1//T/9P/4//r/+//7//z/
AQAKABIAIAArADUARgBZAGgAbQBzAHwAegBiAEgAPAAzACMAHgAcAA0A///8//3/+v/3
//b/9P/v/+v/6v/v//P/8v/v/+7/8f/1//X/8f/x//H/8f/v/+3/7P/s//H/8//1//f/
+P/5//r/+//4//n/+P/3//n/+P/2//X/9//5//r//v///wAAAAABAP7//f/6//v/AAAC
AAMABQAFAAQAAgABAP3/+v/4//j///8DAAUACQAHAAYABAAGAAMAAgACAAMAAQAAAAAA
//8AAAEABQAGAAgACQAKAAsACAAGAAYABgAIAAsACwAMAAwACwAMAAgACAAIAAwADgAT
ABQAFgAWABAACwANAAoAFQAZABsAGwAaABgAFwAWABkAGwAgACEAIAAiACQAJAAiACEA
IAAfACQAJQAmACcAJQAkACMAIgAiACEAGQAZABoAHQAgACMAHwAdABoAGQAXABcAGAAa
ABYACwAEAP7/BQAKABEAFgAQAA0ACQAEAP//+//5//j/+//7//v/9//4//X/8//z//L/
8P/x/+//8v/z//T/9v/y/+7/7P/u//X/+P/5//n/9v/2//H/7f/r/+r/6v/p/+r/7v/w
//X/8P/t/+7/7v/w//H/8v/y//T/8f/w//D/7v/t/+3/7//2//X/9//5//j/9f/0//T/
8f/w//D/8//0//T/8f/y//X/9f/1//b/+f/6//v/+f/0//L/8//z//P/8//z//b/9v/3
//n//P/7//f/9v/1//P/9f/z/+7/8P/z//b/+v/7//z//P/9//z/+//6//j/9f/y//H/
8v/z//X/9f/2//b/8v/x/+//9P/2//j//P/8//r/+P/0//P/8v/0//X/9//0//H/6v/r
/+//9v/8//3//P/7//r/+f/3//f/9//z//L/8//y//X/9v/3//j/9P/x//D/7//v//L/
8v/y//T/9f/2//f/8//y//P/9//8//r/+f/6//f/9P/y//H/8v/z//b/9//2//v//f/+
//z/+//6//n/+P/5//r/+//8//f/9P/x/+7/8v/0//b/+P/4//j/+P/4//f/9v/1//T/
9v/2//b/9v/z//L/8f/w//P/9v/5//z/+v/6//r/+v/6//r/+v/6//b/9P/y//D/9f/4
//v//v8AAAAAAAAAAP3//P/7//r/9//2//X/9P/2//j/+v/8//7//v/+//7/AAAAAAAA
AAD+//z/+v/4//f/9v/1//T/+f/6//z///8AAAAAAAD/////AAABAAMA/f/4//L/8//+
/wQABwAHAAcACAAHAAoABwAGAAUABAAEAAQABAAFAP//AQAEAAUABQAEAAIA/P/9//7/
//8BAAAA///+//3//v/+/////P/6//v//f/+//7/+//4//X/9f/0//T/+P/2//b/+P/6
//3//f/8//3//v/8//r/+P/3//f//P/9/wIADgAaACMALwA8AEkAVgBnAHcAggCIAHwA
YABGADsAMwAkABoAGQAbABYAEQAMAAcA/P/y/+//8f/4//f/9f/2//f/9v/3//n/9//2
//f/+P/5//z//f///wIAAAD///7//f8AAAEAAgADAP/////9//v//v/+//3//f/6//v/
+//+/wAAAAD/////AQABAP//AQAFAAYABgAHAAkACgAKAAsACgAKAAsADgAOAAsABgAD
AAUABgAGAAoACAAGAAUABQAGAAYABwAHAAUABQAIAAgABgAFAAQAAwAEAAQABgAIAAkA
CwAKAAoADgAPABIAEAAMAAwAEAASABMAEgASABAAEAARABkAHAAhACEAHwAbABwAHAAd
AB4AHAAbAB0AGwAgACQAKAAqACsAKwArACsAKQAlACEAHQAgACQAKAAsAC4AMQAtADEA
LAArACoAKQAoACcAJQAlACAAHQAbABoAHwAbABsAHAAZABgAGQAYABQAEQANAAgABgAF
AAYACAAIAAcABgABAAQAAwADAAUABAACAAMAAQD+//3//P/8//3//P/9/wIABAAEAAIA
//8CAAQAAQD///z/+v/5//f/9//6//v///8AAP//AgAEAAMAAQD///z//f/7//v//P/7
//n/+P/5/wAA/f/9//3/AQADAAcADAAHAAQAAgADAAMAAgD+//7/AQABAAEAAgAFAAYA
BwAFAAUABgAKAA0ACQAFAAEAAAD+//3//f/+/////f/+//////8DAAMAAAABAAEAAQAC
AAAA/v/7//n//P/9//7//v////7///8CAAQABQAEAAQABgACAAEA///+//z/+v/6////
AAABAAAAAAAAAAMABQAGAAQAAgD8//r/+////wIAAgAAAP7//P/9//3///8BAP7//v8A
AAAA///+//3//P/9//3///8BAP7//v/7//j/+P/5//r/+//6//r//P8BAAEA/v/8//z/
+//6//r/+//3//X/9f/z//r/AQADAAAA/v/9//z/+//6//j/+P/4//j/9v/2//b/9v/3
//j/+f/6//3//v///wAA/v/8//r/+P/6//r/+v/6//3//v///wAA/f/8//v/+v/5//j/
9//2//j/+P/4//j/+//8//3//v/9//z/+//6//n/+P/3//b/+f/6//v//P/7//r/+f/4
//r/+v/6//r//P/8//z//P/5//j/9//2//n/+v/7//z//v/+//7//v/7//r/+f/4//n/
+v/7//z/+v/6//r/+v/7//z//f/+//v/+P/2//X/+P/6//z//f/+/wAAAgAFAAMAAgAA
AAUACgAMAAsABwAEAAQAAgAEAAYACAAKAAwADAAMAAwADQAGAAUABQADAAYABgAFAAAA
/v/+//7///8AAAEAAgADAAAA/v/9//j/9//3//j/+P///wEAAwAFAAIA/v/7//z/+v/6
//z//v/+//3/+//7//r/+P/4//7/AwAFAAwAEwAWABoAIgAtADcASgBfAG4AcwB7AIQA
egBeAEIAOgAxACkAIgAeABMABwACAP//+P/1//D/7P/r/+n/5v/n/+//9P/1//X/9//6
//n/+v/7//z//f/6//n/+f/6//n/+f/5//n/+v/7//z//f///wEAAQABAAMAAgAAAP//
/P/7//n/+v/9/wAAAgAFAAYABwAGAAkACwAKAAgABwALAAwADAANAAoACAAHAAgACwAL
AAkACQAMAAwACwAOAAsACgAKAAsACwAKAAoACQAGAAUABwAGAAoACwAMAA0ACQAGAAUA
BAAGAAkACQAKAAsACwANAAoABQAEAAcACAAPABIAFgAYABIADwATABIAFwAXABUAEQAT
ABQAFgAYABgAGQAdAB0AHAAeACAAIAAfAB8AHwAfAB8AHwAfAB8AIAAiACQAJgAmACUA
HQAdABsAHQAfACEAIQAfABwAGwAVABMAEgASABQADwAOAA4ACwAKAAsACgAKAAkABwAE
AAEA/////wAAAAD///7/+f/4//X/8//z//H/8P/y//H/9P/3//r//v/6//b/9P/2//j/
+v/6//n/+f/6//b/8//u/+z/6//p/+r/7v/w//X/8f/t/+3/7P/x//P/9f/2//n/9//3
//j/9f/x/+7/7f/2//X/9//5//f/9f/1//b/9P/0//X/+f/5//j/9P/0//X/9f/1//b/
+v/6//r/9//2//b/+f/7//n/+f/5//z/+P/1//P/8v/0//H/8f/x//P/+f/7//r/+P/3
//b/9v/0//T/8//z//X/9f/1//T/8v/w//D/8v/0//X/9P/0//X/8v/y//H/8f/y//P/
9v/2//T/8v/u/+z/7P/v//H/9//4//n/9v/x//H/9P/2//b/9P/y//D/7//t/+3/7f/v
//D/8//0//X/9v/3//j/8v/v/+7/7f/r/+7/7v/u/+3/7f/t/+3/6//q/+v/7//y//D/
7//w/+//7v/u/+//7//v//H/8f/6//f/9f/w/+r/7P/s/+z/7P/w//L/9P/2//L/8P/u
/+z/7f/u/+//8P/x//L/8//0//H/8P/v/+7/8v/0//b/+P/0//L/8P/u//H/8v/z//T/
9P/0//T/9P/x/+7/6//o/+v/7v/x//T/8v/y//L/8v/v/+7/7f/s/+7/7v/u/+7/7//w
//H/8v/1//b/9//4//T/8v/w/+7/7//w//H/8v/z//T/9f/2//L/8P/u/+z/7//y//X/
+P/3//b/9f/y//L/8//4//z//v////z/+v/3//X/8f/u//D/9////wQAAgD9//j/9v/3
//r//f8AAP//AAD9//r/9v/1//H/8//4//n/+v/6//n/9P/0//T/9P/1//X/9f/1//X/
8//y//L/7v/r/+v/7P/s/+//7//t/+v/5//i/+P/6P/r/+7/7v/w//D/7//r/+v/6v/q
/+j/7v/3//v/+v/5//z/AgAKABMAIQAuAD0ATABXAF8AagB0AHIAYABIADkAMQAoACAA
FwAJAPz/9f/4/////v/6//H/6//o/+f/4//m/+n/7f/x//b/9//3//f/9//3//r/+//9
/wAA/v/7//j/9f/4//n/+v/7//n/+//7//v/+f/4//b/9f/1//f/+P/8//7//v/9//3/
+v/5//b/9//7//z//P/9//z//P/7//v/+v/6//v//v/+//3/+v/5//f/9v/0//b/+P/4
//n/+//6//r/+//7//7///8DAAQAAgABAAAA///6//b/9P/y//j///8DAAgABwAFAAUA
AAD//wAABQAIAAoACgALAAoABgADAAcABgAPABMAFQAVABMAEAAOAAwAEAATABkAGwAc
AB4AIAAgABoAFwAUABEAFwAbAB8AIwAiACIAIgAiACMAJQAgACMAIAAhACIAIwAfAB0A
GgAZABoAGwAdACAAGwARAAsABgAIAAgACgAKAAoACwALAAoABAABAAAAAAACAAEAAAD7
//j/9f/z//P/9v/2//n/+f/2//X/9P/0/+//6v/n/+j/8P/2//r//f/4//b/7//p/+r/
6v/r/+v/7f/w//H/9f/x/+//8f/y//T/9f/2//b/9P/x//D/8P/w/+//7//x//P/7//u
/+3/8f/x//P/9v/4//j/+f/9//r/+P/z//L/9P/1//b/+P/4//j/+P/1//P/8v/0//X/
9f/1//X/+P/2//X/9f/2//n/9//4//n/9f/3//X/8P/v/+//7//w//L/9P/1//f/9P/x
/+7/6v/q/+r/7P/w//T/9//4//r/9v/w/+3/6f/u//D/8v/2//T/8v/w/+z/7//w//T/
9//6//j/9v/w/+n/6f/s/+7/8f/y//P/9P/w/+v/6P/l/+r/7v/0//j/9v/2//b/9v/w
/+3/7P/r/+7/8v/z//T/8P/v/+7/7f/t/+7/8f/3//n/9v/0//T/8v/w/+//7//w//H/
9P/1//b/8//x//T/9v/2//b/9v/2//P/8v/x//D/8v/y//L/8v/0//T/9P/0//L/8v/y
//L/8//0//X/9v/1//T/8//y//T/9P/0//T/9v/4//r//P/5//b/8//w//L/8v/y//L/
8v/y//L/8v/z//T/9f/2//f/+P/5//r/+P/2//T/8v/1//j/+//+//v/+v/5//j/9v/2
//b/9v/1//T/8//y//T/9v/4//r//P/+/wAAAgD+//z/+v/4//n/+v/7//z//v8AAAIA
AgD9//v//f/+/wMABQADAAIAAwADAAEAAAD+/wMACQAMAAwACQAGAAYAAwAEAAUABgAK
AA4ADgAOAAkABwACAAMAAwADAAMAAgAFAAIABAAGAAYABwAHAAcABQAFAAMAAgACAP7/
+//7//r/+v/9//3/AAABAAAA/v/5//r/+f/4//v//v///////f/9//z//P/8/wAAAwAH
AAwAEQAQABAAGAAlADcATABfAGwAcwB/AIgAhgByAFYAQgA3ADEALAAkABsAEwAQAA0A
BAD5//D/7v/z//f/9v/1//n/+v/5//r//f8BAAEAAAABAAIAAwAFAAUABgAIAAYABQAE
AAMAAQABAAEAAQADAAcACQALAAgABgADAAEAAwAFAAYACgAIAAgABwAHAAoACwAKAA0A
DwAOAAwACwANAA4ADgAPAAwACgAJAAoADwARABEAEwASABAADQAOAAwADAANAA8ACwAK
AAoACQAGAAUABwAGAAsADQAPABEAEAAOAA4ADgANAA8ADgAOABEAEwAXABYAEQAQABMA
FAAYABoAHQAeABoAFwAbABoAIAAhACAAHQAhACQAKAAsACgAJwApACcAJQAmACcAJgAo
ACsALgAxADAALwAuAC0ALgAwADIANAA1ADUALgAvAC0ALwAxADMAMQAvACwAKwAoACcA
JwAoACUAHQAZABYAFgAWABgAGAAXABcAFgAUABAADQAMAAwADQANAA0ACQALAAsADAAP
AAsACAAIAAUABQAFAAUABgAGAAIAAAACAAUABgAFAAMABgAIAAUAAwACAAIAAwADAAIA
BAAEAAcABQADAAUABgAFAAUABQAEAAcABQAFAAYAAwABAAAAAQAIAAcACQALAAsACQAJ
AAoABgAEAAMABQAIAAoACQAMAAsACQAHAAYACAAIAAgABQAEAAQABwAJAAkACQAJAAwA
CgAJAAkACgALAAkACgALAAoADQAMAAgABQAFAAUABgAEAAIA///9/wIABwAMABAACwAI
AAcACAAJAAsACwAMAAoABgAFAAMAAwAEAAUACAAMAAwADAAKAAcABgAIAAkADAAKAAgA
AgD+////AwAGAAoACgAKAAoADAALAAwADQAIAAYABgAEAAIAAgACAAIAAgADAAYACQAG
AAgABwAGAAcABwAHAAcABAAEAAYACwANAAoACAAIAAgACAAJAAsABwAFAAUAAwAIABEA
DQAEAP7//v/+//7//v8CAAYACgAOAAsACgAJAAgABQAEAAMAAgAEAAQABAAEAAMAAgAB
AAAABAAGAAgACgAHAAYABQAEAAYABgAGAAYACAAIAAgACAAFAAQAAwACAAQABgAIAAoA
CAAIAAgACAAHAAYABQAEAAUABgAHAAgACAAIAAgACAAIAAgACAAIAAUABAADAAIAAwAE
AAUABgAHAAgACQAKAAYABAACAAAAAwAEAAUABgAEAAQABAAEAAYABgAGAAYACAAKAAwA
DgAKAAYAAwABAAcADAARABUAEQAOAAsACQAJAAgABgALABEAFAAUABEADgAOAAwADgAS
ABQAFgAYABMAEAANAAsACAALAA8AEQASABIAEQAMAAsACgAJAAkACwALAAsACwAJAAgA
CAAEAAEAAQACAAIABQAFAAUABQABAP7//P/+////AAADAAYABQADAAAA///6//z/AgAG
AAkADwASABEAFAAYABoAJwA5AEoAXQBwAHkAfQCGAIwAhABqAFIARQA9AC4AIgAbABEA
DAALAAwACQAGAAAA/f/5//j/9//3//b/+f/8/wEABwAJAAYABQAEAAMABQAFAAYACAAK
AAsADAANAAsACQAHAAUABgAJAAoACwALAAoACAAHAAcACQAKAA4ADQAMAAoACQAKAAsA
CgANABQAFgAXABkAGAAYABcAFwATABIAEgAUABkAGQAXABcAFAASAA8AEAASABQAFwAb
ABUAEgAQAA0ADwAPABIAEgAWABcAGAAZABYAEgAQAA4AEgAVABUAFgAYABkAHAAaABYA
FgAaABwAHQAeACAAIAAgAB8AJQAmACoAKwAqACcAKQAoACgAKAAlACUAKAAnACsALgAx
ADIAMAAvAC4ALQAyADMANAA1ADMAMgAxADAAMgA1ADEANQAzADUANwA5ADQAMQAtACsA
KQApACoALAAuACcAJAAiACAAIAAiACIAIAAfAB0AGgAVABEADwAOABMAFQAXABUAEgAN
AAkABwAIAAgACwALAA0ADQANAA4ADgAKAAgACgANABAAEQARAA0ADAAGAAEAAwAEAAYA
BwAGAAgACAALAAkABwAJAAoACQAJAAkACAAFAAEA///+/wMABQAIAA0AEgAPAA8ADwAM
AAcABAACAAQABAAFAAkABwAGAAIAAgAGAAkADAAQABAADgAMAAcAAwACAAQABQAGAAcA
CAAMAAwACwALAAwACgAHAAcABwAHAAsACwAIAAQAAwACAAIABQAGAAYABwAKAAsADAAM
AAgABAACAAIACAALAAwADgANAAgABgADAAcACAAJAAwACwAIAAUAAAACAAIABQAHAAwA
DAAMAAgAAQABAAQABgAIAAgACAAIAAYAAwACAAEAAgAEAAgACgAKAAoACgAKAAUAAQD/
//3/AQAGAAgACgAJAAkACQAJAAUABAAFAAkADQAKAAgACAAFAAIAAAD//wAAAQAEAAUA
BAD9//v//P/8/wAAAgAEAAYABgAGAAYABgAEAAIAAAD+////AAABAAIAAgACAAIAAgAE
AAQABAAEAAMAAgABAAAA///+//3//P/9//7///8AAP///v/9//z///8AAAEAAgACAAIA
AgACAP///v/9//z///8AAAEAAgACAAIAAgACAAUABgAHAAgABwAGAAUABAADAAIAAQAA
AAEAAgADAAQAAgACAAIAAgAFAAYABwAIAAoACgAKAAoABwAGAAUABAAFAAYABwAIAAUA
BAABAP////8DAAYACQANAAsACgAJAAYAAwABAP7/BgANABEAEgAPAAwADAAKAAwADgAQ
ABIAEgAQAA4ADAANAAkACwAOAA8AEAAQAA8ACwAMAA0ADgAOAA0ADAALAAkABwAGAAYA
BAABAAEAAgACAAUABQAFAAcABQACAAAAAAAAAAAAAgAHAAgACAAHAAMABAACAAQABgAF
AAkADgARABQAFgAcACcAOQBKAF0AbgB1AHkAgACGAHoAZABSAEkAQwA6AC4AHwAZABYA
EQAMAAkABAD8//X/+f/+//3/+f/6//3/AAADAAcABwADAAMAAwADAAEA///+//7/AwAF
AAcACQAHAAcABwAHAAgACwAMAA0ACgAGAAEA/f///wMABgAMAAwADAALAAsACwALAAkA
CwANAA4ADgAPAA8ADgAMAAsACwAKAAoADAAOAA0ACgAJAAsACgAIAAoADQAQABQAGQAV
ABQAFAATABIAEQATABIAFQAVABUAFQAWABQAFAAUABMAFQAUABQAFgAXABoAGAAZABoA
HwAiACIAIgAjACIAHwAdACIAIgArAC0ALQArACwALAAtAC4ALQAtADAALwAwADIANAA0
ADUANQA1ADUANQA1ADUANQAxADAALwAuADYAOwA5AD8AOwA7ADsAOwA2ADMALwAtACwA
KwArACwALwApACcAJgAnACgAKwAsACgAJQAhABwAGAAVABQAFAAWABUAFAAPAA0ACQAG
AAUACQAMABIAFQAUABMAEgASAA0ACAAFAAYADAAQABIAEwARABAACgAFAAIAAgADAAMA
BQAIAAkADQAKAAcACAAIAAoACwAMAAwADgALAAoACgAHAAUABAAFAAwACQAJAAkACgAJ
AAoADAAOAA4ADwATAA8ADAAGAAQABQAFAAUABgAJAAoACwAJAAgACAALAA0ACwALAAsA
DgAMAAsACwAMAAoABQADAAEAAwAJAAsACgAHAAcABwAIAAcABgAEAAMABQAFAAUABAAE
AAIAAgAEAAUABwAHAAgACAAEAAMAAQAEAAYACAAMAAkABgADAP7//v/+/wEAAwAJAAoA
CwAIAAUABQAIAAoADgAOAA4ADgAKAAUAAgD///3//v8BAAIABQAIAAsADgAJAAcABwAH
AAQABgAFAAQAAwADAAMAAwAEAAQABgALAA4ADAALAAwACAAGAAUABQAGAAcACgALAAoA
BwAHAAoACgAMAAwADAAMAA0ADgAPABAADAAKAAgABgAJAAoACwAMAAwADAAMAAwADgAO
AA4ADgAMAAwADAAMAAoACgAKAAoADAAMAAwADAAOAA4ADgAOABAAEAAQABAADwAOAA0A
DAAKAAoACgAKAA0ADgAPABAADgAOAA4ADgAPABAAEQASABMAFAAVABYAFgAWABYAFgAU
ABQAFAAUABEAEAAPAA4ADwAQABEAEgASABIAEgASABQAFAAUABQAFgAWABYAFgAVABQA
EwASABYAGAAaABwAHwAgACEAIgAeABwAGgAYABwAHgAgACIAIwAkACUAJgAkACIAIAAe
ACAAIAAgACAAIgAiACIAIgAgACAAIAAgABwAGgAYABYAGQAaABsAHAAeAB4AHgAeABwA
GgAYAA==
         </WaveFormData>
      </LeadData>
   </Waveform>
</RestingECG>
