# Supplementary material for: Detection of Left Atrial Enlargement Using a Convolutional Neural Network-Enabled Electrocardiogram
Source: Front Cardiovasc Med. 2020 Dec 17;7:609976. doi: 10.3389/fcvm.2020.609976 (PMC7773668; doi:10.3389/fcvm.2020.609976)
Supplement: Supplementary file 5 [file Data_Sheet_5.ZIP › normal4/1802035660_4198_0000000O.XML]

<?xml version="1.0" encoding="Windows-1252"?>
<!DOCTYPE RestingECG SYSTEM "restecg.dtd">
<RestingECG>
   <PatientDemographics>
      <PatientID>1802035660</PatientID>
      <PatientAge>67</PatientAge>
      <AgeUnits>Years</AgeUnits>
      <Gender>Female</Gender>
      <PatientLastName>yehuici</PatientLastName>
   </PatientDemographics>
   <TestDemographics>
      <DataType>Resting</DataType>
      <Site>1</Site>
      <AcquisitionDevice>MAC55</AcquisitionDevice>
      <Status>Unconfirmed</Status>
      <Priority>Normal</Priority>
      <AcquisitionTime>10:08:34</AcquisitionTime>
      <AcquisitionDate>12-08-2016</AcquisitionDate>
      <CartNumber>1</CartNumber>
      <AcquisitionSoftwareVersion>009C</AcquisitionSoftwareVersion>
      <XMLSourceVersion>MAC5000 v1.0</XMLSourceVersion>
   </TestDemographics>
   <RestingECGMeasurements>
      <VentricularRate>54</VentricularRate>
      <AtrialRate>54</AtrialRate>
      <PRInterval>174</PRInterval>
      <QRSDuration>88</QRSDuration>
      <QTInterval>430</QTInterval>
      <QTCorrected>407</QTCorrected>
      <PAxis>58</PAxis>
      <RAxis>47</RAxis>
      <TAxis>65</TAxis>
      <QRSCount>9</QRSCount>
      <QOnset>221</QOnset>
      <QOffset>265</QOffset>
      <POnset>134</POnset>
      <POffset>183</POffset>
      <TOffset>436</TOffset>
      <ECGSampleBase>500</ECGSampleBase>
      <ECGSampleExponent>0</ECGSampleExponent>
   </RestingECGMeasurements>
   <Diagnosis>
      <Modality>Resting</Modality>
         <StatementCount>3</StatementCount>
         <LabelText>12SL ��ϳ���</LabelText>
      <DiagnosisStatement>
         <StmtFlag>ENDSLINE</StmtFlag>
         <StmtText>����Ķ�����</StmtText>
      </DiagnosisStatement>
      <DiagnosisStatement>
         <StmtFlag>ENDSLINE</StmtFlag>
         <StmtText>��������ST����T���쳣</StmtText>
      </DiagnosisStatement>
      <DiagnosisStatement>
         <StmtFlag>ENDSLINE</StmtFlag>
         <StmtText>�쳣 ECG</StmtText>
      </DiagnosisStatement>
   </Diagnosis>
   <Waveform>
      <WaveformType>Rhythm</WaveformType>
      <WaveformStartTime>0</WaveformStartTime>
      <NumberofLeads>8</NumberofLeads>
      <SampleType>CONTINUOUS_SAMPLES</SampleType>
      <SampleBase>500</SampleBase>
      <SampleExponent>0</SampleExponent>
      <HighPassFilter>16</HighPassFilter>
      <LowPassFilter>150</LowPassFilter>
      <ACFilter>NONE</ACFilter>
      <LeadData>
         <LeadByteCountTotal>10000</LeadByteCountTotal>
         <LeadTimeOffset>0</LeadTimeOffset>
         <LeadSampleCountTotal>5000</LeadSampleCountTotal>
         <LeadAmplitudeUnitsPerBit>4.88</LeadAmplitudeUnitsPerBit>
         <LeadAmplitudeUnits>��V</LeadAmplitudeUnits>
         <LeadHighLimit>2147483647</LeadHighLimit>
         <LeadLowLimit>268435456</LeadLowLimit>
         <LeadID>I</LeadID>
         <LeadOffsetFirstSample>0</LeadOffsetFirstSample>
         <FirstSampleBaseline>0</FirstSampleBaseline>
         <LeadSampleSize>2</LeadSampleSize>
         <LeadOff>FALSE</LeadOff>
         <BaselineSway>FALSE</BaselineSway>
         <ExcessiveACNoise>FALSE</ExcessiveACNoise>
         <MuscleNoise>FALSE</MuscleNoise>
         <LeadDataCRC32>368813160</LeadDataCRC32>
         <WaveFormData>
GAAYABgAGAAWABYAFgAWABcAGAAXABgAGwAbABsAHAAaABkAFwAWABoAHAAcAB4AGQAY
ABkAGAAbAB4AIAAeAB8AIAAhACUAIwAjACIAIQAlACMAJAAmACIAIAAfAB0AHQAdAB0A
HQAcAB0AGwAaABgAFgAVABMAFQAVABUAEwARABAAEQASABIAEwATABIAEQARABEAEQAO
AA4ADQAMAA4ADgAQABQAEQAPAA4ADgAQABIAEgASABUAEgASABAADAATABsAIgAtAD8A
TwBbAGQAagB2AIMAjACQAJQAkwCGAHIAXgBFACwAGQAOAAIAAQABAPn/9P/4//j/8v/1
//z//v8DAA0ADAAKAA0ACgACAAcACAAJAAkADAAOAA8AEAAMAAsACgAIAAoACwALAAsA
CwALAAsADAAMAAsACgAJAAwACwAMAA0ADAALAAsACwAOAA4ADgAOABAADgAOAA4ADgAN
AAsACQALAA0ADwARAA0ADAAMAA0ADgAPAA4ADwAMAAwADAANAAwADAALAAoADQAOAA8A
DwAKAAkACgAJAAsADAAMAA0ADwANAA0ADgANAAsACQAHAAsADQAPABEADgAMAA0ADAAM
AAsACwAMAAwADAALAAsADQANAAwACwANAA8AEQAVABMAEQARABIAFAAWABgAGgAYABgA
GAAbABoAGwAbABsAHQAdABsAGwAbABsAGgAZABsAHQAeABwAHQAdAB4AHwAdABwAGgAW
ABgAFwAZABoAFwAVABQAEgAUABQAEwAUABMAEwATABMAEAAPAA4ADQAQABEAEwATABEA
DwAMAAoADwAPAA0ADQANAA0ADQAOAAsACgAJAAgACgANAA4AEQANAAwADAAKAAoACQAJ
AAcACAAJAAkACgAKAAkACAAHAAsADAAOAA8ACwAKAAoACQAMAAsADgAPAA8ADwAOAA8A
DwAPAA4ADQAOABAAEgAUABEAEQAQAA8AEQARABEAEAAQABAAEAAQAA4ADwAPAA4AEQAP
ABEAFQARAA8ADQANABAAEQASABMAEgAUABQAEwAQABEAEAAPABAAEAARABEADgANAA0A
DgAQABEAEgARAA8ADgAOAA8ADwAPABEAEQARABIAFAATAA4AEAAPAA4AEgAUABUAEwAS
ABAADgANAA4ADQANAAwAEAARABAAEgARABEADwANAA8AEAAQABEADwAPABAAEAAQAA8A
DgAOABEAEQARABEAEAAQABAADwAMAAwAGAAVABQAEwASABEAEAAPAA4AEQASABMAFAAT
ABIAEQAQABIAEgASABIAEgASABIAEgASABIAEgASABAAEAAQABAAEAAQABAAEAASABIA
EgASABQAFAAUABQAEQAQAA8ADgAQABIAFAAWABMAEgARABAAEgASABIAEgATABQAFQAW
ABUAFAATABIAEAAQABAAEAAQABAAEAAQABAAEAAQABAAEQASABMAFAASABAADgAMABAA
EgAUABYAEwASABEAEAARABIAEwAUABMAEgARABAADgAOAA4ADgAPABAAEQASAA8ADgAN
AAwADQAOAA8AEAARABIAFAAVABMAEgAQAA8AEAASABUAFgAUABQAEgASABIAEgATABYA
GAAWABQAFAATABUAFgAXABoAHQAfAB0AGgAaABgAGAAXABcAFQAVABYAFwAWABcAEQAO
AA0ADAAPABEAEgATABEADQALAAoACgAMAAwADQAPAA4ACwALAAgABwAGAAYACQAKAAsA
CgAJAAoACQAHAAcACAAIAAoAEAAQABEADAAIAAQABAALABkAJgAxADcAOwBHAFQAXgBs
AHkAiACSAJQAiwCAAHAAXgBNADoAIwAWABIABwD9//v/+P/y//L/+P/7//z/AgADAAMA
BAAAAP3/AgAEAAUABgAHAAcACAAIAAcABgADAAMAAwACAAUABwAIAAkABwAFAAMAAgAE
AAUABgAHAAUAAwADAAMAAQABAAIAAwAFAAYABwAIAAUAAgABAAAABQAHAAgACQAFAAUA
BQAFAAIAAgADAAUACAAJAAgACQAHAAYABQAFAAUABgAGAAYABQAEAAMAAQD9//3/////
/wIABAAFAAcAAwD///3//P/+////AAABAP///////////P/8////AAABAAEAAgAEAAIA
AgABAAEABgAHAAcABwAFAAUABQAHAAUABQAHAAoADAAMAAwADAALAAoACQALAA4ADwAP
AA8AEQARAA8ADwAPAA8ADgANABEAEwAUABIADgANAA0ADQAQABIAEwASAA8ACwAKAAgA
BwAHAAgACAAKAAoACQAKAAUAAwABAP//AAABAAIAAwACAAEAAQD///3//f/8//z/AAAB
AAAAAQAAAP///v/+//7//v/+//7///////3//f/8//z//f/8//////8AAP///v/9//v/
+v/+////AAABAAAA/v/9//v/+//8//7///8BAP//AQABAP7/+//3//X/+f/7//z//f/6
//r/+v/6//j/+f/5//n/+//9////AAD+//z/+v/4//z///8BAAIA/v/5//j/+f/7//v/
+//9/wAAAQACAAMA/f/+//3/+//9/////////////v/+//3//P/7//v//P///wEAAwAD
AAEA/v/8//v//v///wIAAwD///7//v/7//f/+v/6//r//v8AAAEA///8//r/+P/3//r/
+//9//7//P/7//j/+P/5//v/+//7//7//v/9//3/+v/5//n/+P/8//3//v8AAP7//f/8
//v/+v/6//r/+f8AAAYABgACAAAA/v/8//r/+v/6//r//P/+/wAAAgD///7//f/8//7/
/v/+//7//v/+//7//v8AAAAAAAAAAAAAAAAAAAAA///+//3//P/+/wAAAgAEAAMAAgAB
AAAAAgACAAIAAgAEAAQABAAEAAIAAAD+//z//v8AAAIABAABAAAA///+/wAAAAAAAAAA
AgACAAIAAgABAAAA///+/wIABAAGAAYAAwADAAIAAQADAAQABgAHAAsADgAPAA4ACQAE
AAEAAAACAAUACgAOAAoACAAIAAgACwANAA8AEAATABMADwAOAA0ACgAJAAkACwAJAAkA
CQAHAAUABQACAAIAAgACAAMAAwACAAEAAAD7//r/+v/8////AAACAAMAAAD9//3//f/9
//3//v/+////AAD//wAAAQAAAP7//f8AAAIABgAIAAIA/f/6//j//v8CAAcAEwAeACkA
NwBDAEsAWABoAHYAgwCQAJQAjgCBAGwAUgA6ACUAFAAJAP7/8v/r/+v/5f/e/97/4P/i
/+f/7v/y//X/+//4//b/9//6//r/AAACAAQABQACAAAA/f/6//v//f///wAAAQABAAAA
///+//3//P/8////AQADAAUAAgD///7//f//////AAABAAMABAAFAAYABAAAAP7//P8A
AAMABQAHAAMAAQD///3//v/+////AQACAAMAAgADAAEAAAD/////AgAEAAUABgAFAAQA
AwABAAAAAQAEAAUABAAEAAMAAwABAP////8AAAQABQAGAAcABQAFAAUABQADAAIABAAE
AAUABQAGAAgABwAGAAQAAwAJAAsADAANAAoACQAIAAkACQAJAAsADgAQABAAEAAQAA8A
DgANAA8AEwAVABYAFwAVABMADwANABEAEwAUABUAFgAXABcAFAASABEAEQARABIAFAAV
ABQAEQANAAwACgALAAsADAAMAA0ADAAKAAoACAAHAAYABQAIAAkACgALAAkABwAGAAMA
AQABAAAAAAAGAAcABgAHAAYABQAEAAQABQAGAAcACAAGAAUAAgABAAEAAgAEAAQABQAF
AAYABQACAAEA///+/wIAAwAEAAUABAACAAEA//8BAAIABAAFAAYABQAIAAkABQADAAAA
//8FAAcACAAJAAcABgAFAAQABQAHAAgACQAIAAcABgAEAAMAAgABAAAABAAHAAkACgAG
AAEAAAABAAIAAwAEAAcACQAJAAkACQAFAAYABQADAAUABwAHAAcABAACAAEA//8AAAEA
AwAGAAgACQAKAAkABgAEAAMAAwAGAAcACgALAAgABgAFAAEAAQAEAAQABAAHAAgACAAF
AAIAAAD+//3/AgADAAUABgADAAEA/f/8////AQABAAEAAwAEAAQABQABAP///v/8////
AQADAAYABQADAAEA/////wAAAQABAAgABgAGAAMAAgABAAAAAAAAAAAAAAAAAAAAAAAA
AP7//v/+//7/AQACAAMABAADAAIAAQAAAAEAAgADAAQAAgAAAP7//P/+//7//v/+/wAA
AgAEAAYAAwAAAP3/+v/+/wAAAgAEAAIAAAD+//z/+v/6//r/+v/8//7/AAACAAAA/v/8
//r//f/+////AAAAAAAAAAAAAP3//P/7//r//f/+////AAD9//z/+//6//z//v8AAAIA
///+//3//P/8//z//P/8//7/AAACAAQAAQD+//v/+P/7//7///8CAAEAAQABAAIAAQAB
AAAAAAAFAAYABQAGAAMAAgADAAIAAwAGAAgABgAFAAYABwALAAwADQANAA0AEAANAA0A
DgALAAoACgAJAAcABwAHAAcABQAFAAIAAAAAAAAAAQABAAMAAwADAAEA/P/6//r/+v/9
////AAAAAP3//f/9//3/+//8//z//P////7///8CAAAA/f/7//r//P/+//7//v8DAAYA
AgD6//j/+/8BABIAHwAjAC8AQQBMAFIAXgBvAHgAgACKAIcAegBsAFgAPQAoAB0ADgAA
APf/7f/p/+r/5v/k/+b/5//o//L/+//7//b/8v/z//D/8P/0//b/+P/5//n/+v/6//r/
+P/3//b/9P/3//n/+v/7//r/+f/4//j/9//3//f/9//5//n/+//9//v/+f/4//f/+v/8
//7/AAD9//r/+f/4//z//f/9//3//P/9//7////6//j/9//3//n/+//7//3/+f/4//f/
9//5//r/+v/6//v//P/9//3/9//1//X/8//2//j/+f/7//r/9//2//b/9f/1//X/9f/4
//n/+v/7//f/9v/4//j/+v/7//3/AAD///7//P/7//z//f/9//3//v///wAAAwABAP//
//8AAAQABgAIAAoACQAIAAcACQAIAAkACQAJAAwADQAMAA0ACwALAAoACQANAA8AEAAO
AAwACwALAAsACwAMAAwACgANAAsADAAMAAkABwAGAAQABQAGAAYACAAEAAMAAgABAAEA
AQABAAEAAwADAAQAAwABAP///P/6/wAAAQAAAAEAAAD///7//v/8//z//P/8//3/////
/wEA///+//7//P//////AAD///3//f/8//z///////////8CAAIAAwADAP///v/+//3/
/////wMABQADAAEA/v/9//7/////////AQACAAMABAAAAP///f/7//3///8BAAIAAgAC
AAIAAgACAAMAAwACAAMAAQADAAcABQADAAEAAQADAAMAAwADAAIABAAEAAMAAQADAAMA
AwAEAAQABQAFAAMAAQAAAAAAAwAFAAcABwAGAAQAAwADAAUABQAHAAcACAAIAAkABwAD
AAQAAgAAAAQABgAHAAUABQAEAAMAAwADAAMABAAEAAUABQADAAQAAwADAAEA//8CAAQA
BQAHAAQAAwADAAIAAQABAAEAAgAFAAUABQAFAAIAAgACAAEABgAKAAoACAAGAAQAAgAA
AAAAAAAAAAIABAAGAAgABgAEAAIAAAABAAIAAwAEAAQABAAEAAQAAwACAAEAAAACAAQA
BgAIAAQAAgAAAP7/AQACAAMABAACAAIAAgACAAAAAAAAAAAAAwAEAAUABgADAAIAAQAA
AAAAAAAAAAAAAwAEAAUABgACAAAA/v/8/wAAAgAEAAYAAwACAAEAAAABAAIAAwAEAAMA
AgABAAAA///+//3//P/+/wAAAgAEAAEAAAD9//z/AAABAAIABAACAAMAAwAEAAQABAAC
AAIAAwAEAAcACAAGAAgACQAGAAcACAAJAA0ADgAPAA8ADwAOAAkABwAGAAgACgANAA8A
CQAHAAUAAwAEAAUAAwACAAEAAAAAAP///P/7//r/9//5//r//f8AAPz/+//5//b/9v/5
//z////9//z/+v/4//b/9P/0//b/+P/5//v//v/8//z/+v/4//f//v8EAAAAAAAFAAcA
CgAVACMANQBHAFoAaAB0AIEAiACCAHoAdQBmAFIAQAApABAAAQD0/+L/2f/b/9n/2P/i
/+b/4P/j/+b/6P/n/+X/6P/y//f/9v/2//b/9v/2//X/9v/2//X/9P/1//f/+f/6//n/
9//0//H/8//1//f/+v/4//f/9v/1//X/8//z//P/9P/1//f/+f/5//j/9//2//n/+P/5
//r/+v/5//f/9f/2//f/+P/5//b/9v/3//n/9v/1//L/8f/z//b/+f/9//r/+v/5//j/
+P/4//j/9//2//f/+v/7//r/+P/1//P/9f/1//f/+v/5//n/+f/5//f/9//3//f/9//4
//z//v/8//n/9//2//f/+P/4//n/+v/7//v/+//9//3//f///wEAAQADAAYAAwACAAEA
AAACAAQABgALAAoACQAHAAUABgAHAAYABwAKAAsACwALAAkACQAIAAQABQAHAAoADQAJ
AAgABgACAAMAAQACAAIAAwADAAQABAAAAP7/+//6//v//f///wEA/v/9//z/+//8//v/
+//5//z//f/9//7//v/9//r/+f/7//3///8CAAAA/v/8//r/+//7//n/+f/6//z///8A
AP3/+//6//f/+f/7//z//v8AAP///v/9/////v/+//3///8AAAIAAwABAP3//f/7//3/
//8AAAMAAwADAAIAAQACAAIAAgACAAMABQAGAAcABQADAAEA/v8AAAIABAAGAAQABQAF
AAQABQABAAEAAwAGAAcACAALAAYAAwAAAP3//f8CAAUABwAEAAUABAADAAQABAAFAAUA
BgAHAAkADAAJAAcABQABAAMABAAGAAkACgAJAAoACQAHAAYABgADAAIABgAHAAgABwAG
AAQA//8BAAIAAwAFAAUAAwACAAAAAgABAP7//v8AAAMABAAFAAQAAgD///3//f///wIA
BAACAAEAAAAAAAEAAQABAAEAAQACAAMAAwD+//z/AAABAAIAAwAEAAIAAgACAAIAAQAA
AP///v///wAAAQACAP///v/9//z//f/+////AAD+//7//v/+//3//P/7//r//P/+/wAA
AgD///7//f/8//7//v/+//7/AAAAAAAAAAD9//z/+//6//3//v///wAA/v/+//7//v/8
//z//P/8//r/+v/6//r/+P/4//j/+P/6//z//v8AAP7//P/6//j/+f/6//v//P/8//z/
+v/6//v/+//7//z//f///wAAAgACAAAA/P/6//z//v8CAAQAAwAEAAQAAAD8//z//P//
/wQABwAJAAsACAADAAEAAAD//wAAAgADAAEAAQABAAEA/v/9//n/9v/5//r//P/9//r/
9//0/+//8f/y//X/+P/3//f/9v/0//P/8//z//P/9v/4//n/+v/4//T/8v/y//X/9f/2
//j/9//4//f/9v/v//L/8v/0//r/AQAHABAAFQAbACkAOQBGAFYAbAB3AHoAfAB4AGcA
XABOADoAKQAcAAsA+v/u/+X/3//Z/9j/2P/e/+T/6f/q//D/7//l/+L/7P/x//D/9P/1
//b/9//3//T/8v/v/+z/7//x//P/9P/z//P/8v/x//L/8//0//b/9//3//f/9//0//H/
8P/v//L/8//1//f/9v/2//b/9v/2//T/9P/0//j/+f/5//n/9P/z//L/8f/0//b/+f/9
//v/+f/1//P/9P/0//T/9f/2//j/+f/6//f/9v/1//P/8v/z//b/9//3//b/9P/z//X/
8//z//T/9v/3//j/+f/3//X/8//x//P/9P/4//r/+P/3//f/+P/6//r/+f/5//7/////
/////v/9//z//f/+////AgAGAAMAAgABAAAAAgACAAIABQAIAAkACQAJAAcABwAFAAUA
BwAJAAoACwAJAAkACAAEAAUABQAGAAcACAAKAAsACgAIAAUABQAEAAQABQAHAAgABAAC
AP///v///////////wEAAQABAAEA///9//z/+f/6//v/+//8//7//f/6//n/+//7//v/
/P///wAAAQACAP3/+//3//X/9//6//7/AAD///3//P/5//v/+//6//r//f/9//3//f/8
//r/+f/3//n//P8AAAMAAQD9//3/+//6//n/9//3//v//f/+////+//6//n/+P/5//v/
/P/9//v/+//7//r//P/8//z//P/9////AAAAAP3/+f/5//v//f/9//3////8//v/+v/5
//j/+v/6//n/+v/9//7////+//z/+//5//r/+//9/wAA/v/9//z/+f/7//r/+v/7//7/
//8CAAMA/f/6//j/8//z//j/+v/8//z//P/7//f/+P/4//j/+f/7//v//P/8//v/+f/1
//T/9v/5//r/+//7//r/+P/3//b/9//5//r/+f/5//n/+v/3//X/8//x//X/+P/7//3/
/P/8//j/9//2//X/9P/2//j/+v/8//r/+P/2//T/+P/6//z//v/8//z//P/8//r/+P/2
//T/9v/4//r//P/5//j/9//2//f/+P/5//r//P/8//z//P/5//j/9//2//n/+v/7//z/
+f/4//f/9v/3//j/+f/6//z//P/8//z/+v/4//b/9P/2//j/+v/8//r/+P/2//T/9//4
//n/+v/7//z//f/+//r/+P/2//T/+P/6//z//v/6//j/9v/0//f/+P/5//r/+v/6//r/
+v/5//j/9//2//j/+v/8//7//P/6//j/9v/5//r/+//8//r/+v/6//j/9v/3//f/9//6
//z///8BAP//AAD///z//v/8//z//v/8//3/AAACAP7//P/8//z/AgAFAAgACgAJAAcA
AQD+/wAAAAACAAUABAABAAAA//////3//f/6//n/+v/7//3/+v/4//b/9P/z//T/9v/6
//n/+P/4//f/8//v/+7/7f/x//P/9v/4//b/9P/w/+7/8f/y//L/8//0//T/9v/2/+z/
7//w//D/+P/8//n//f8KAA0AEwAhADMARABUAGQAbwByAHYAeABxAGYAWgBOAD8ALAAV
AAQA9v/j/9n/2//c/97/5v/s/+X/3v/m/+f/5f/m/+j/5//s//L/8//y//H/7//t/+z/
6v/o/+v/7f/v//D/7//t/+r/5//q/+v/7P/u/+3/7f/t/+3/7f/r/+v/6//s/+3/7//x
//D/7v/s/+r/7P/q/+r/6v/s/+3/7f/t/+n/6f/p/+n/6v/s/+//8//v/+3/6f/n/+f/
6P/p/+v/6f/q/+r/6v/o/+j/6P/n/+b/5//q/+v/6f/o/+b/5f/o/+f/6P/q/+n/6f/p
/+n/6P/n/+b/5f/n/+r/8P/0/+//6//o/+b/6P/q/+v/7f/v/+//7v/t/+z/6//q/+v/
7f/v//P/+P/2//T/8v/w//L/9P/2//v/+v/7//v/+//4//f/9P/z//b/+f/7//3/+//7
//r/9v/4//n/+//9//v//P/8//r/+f/1//T/8v/0//X/9//4//X/8v/u/+z/7v/v//D/
8f/x//H/8f/x/+7/6//p/+X/5//p/+r/7P/s/+v/6P/n/+n/6f/p/+r/6//s/+3/7v/q
/+n/5v/l/+f/6v/u//D/7v/r/+n/5f/p/+v/7P/u/+//7//v/+//7P/q/+n/5//q/+z/
7//x/+//6//r/+n/6v/p/+f/5//q/+v/6//r/+f/5v/l/+T/6P/r/+3/7//r/+n/5//k
/+X/5v/n/+j/6f/r/+z/7P/p/+X/5f/n/+n/6//t//H/8P/v/+7/7f/r/+7/7//v/+7/
7//u/+3/7P/q/+n/5//q/+v/7f/w/+//7f/r/+f/6v/q/+v/7f/u/+3/7v/t/+n/6P/o
/+X/5P/o/+n/6v/q/+r/6f/l/+b/5v/m/+f/6//r/+z/7P/q/+f/4v/g/+P/5//p/+v/
6v/o/+X/4//k/+X/5//o/+n/6f/p/+r/6f/n/+X/4//l/+b/5//n/+z/6v/m/+b/5v/m
/+b/5//o/+n/6v/p/+j/5//m/+n/6v/r/+z/6f/o/+f/5v/o/+j/6P/o/+j/6P/o/+j/
5//m/+X/5P/o/+r/7P/u/+z/6v/o/+b/5v/m/+b/5v/o/+r/7P/u/+r/6P/m/+T/6P/q
/+z/7v/r/+r/6f/o/+b/5v/m/+b/6f/q/+v/7P/q/+j/5v/k/+b/6P/q/+z/6//o/+f/
5//p/+n/6v/q/+3/7f/u//D/7f/q/+n/5v/o/+z/7v/x//P/9P/x/+7/8P/w//P/9f/6
//z//v////b/8v/v/+r/7f/v//D/7//v/+//7//t/+v/6P/m/+b/6f/r/+z/7P/p/+b/
4f/e/+D/5P/o/+r/6f/p/+j/5f/l/+X/5f/l/+f/6P/p/+r/5f/k/+X/5P/k/+X/5//o
/+r/6v/o/+f/5v/m/+j/8v/9//3//v8LABkAIQAzAEIAUABgAHEAdAB2AHAAXQBGADQA
HgAJAP7/8//g/9b/1f/P/8v/yP/I/8r/1P/d/97/3v/h/+P/4P/i/+H/4v/q/+3/7v/v
/+//7P/q/+f/5P/n/+n/6//s/+v/6//q/+n/6//r/+v/7P/t/+3/7f/t/+v/6f/p/+n/
6v/r/+3/7//u/+7/7v/u/+7/7P/s/+z/7v/v/+//7//s/+v/6v/p/+v/7P/u//H/7//v
/+3/7f/u/+7/7v/v/+//8P/w//D/7f/s/+v/6f/p/+v/7//x//D/8P/v/+//7//t/+3/
7v/y//P/9P/1//L/8f/w/+//8P/w//P/9P/0//P/8//0//T/9P/z//P/+P/5//n/+f/4
//f/9v/3//j/+f/8/wAA/v/+//7//v/+//7//v8BAAUABwAIAAkABwAFAAEA//8DAAUA
BgAHAAYABwAHAAQAAgABAAEAAQAEAAYABwAGAAMA///+//z//v///wEAAgAAAP7/+//6
//n/+f/5//n/+v/7//z//f/6//f/9f/x//P/9f/2//j/+v/5//b/9f/z//P/8//0//f/
+P/5//r/9f/z/+//7f/v//L/9v/4//b/9f/1//P/8//z//L/8v/3//f/9//3//b/9P/z
//H/9P/2//n/+//6//f/+P/3//j/9//1//X/+v/7//v/+//5//j/9//2//f/+f/6//v/
+P/3//b/9P/1//b/9//4//n/+//8//z/+f/1//X/9//5//n/+f/7//r/+f/4//f/9f/4
//n/+f/7//3//f/9//v/+v/6//n/+//7//z//v/+//3//P/5//v/+v/6//v//////wEA
AQD8//r/+f/1//X/+v/8//7//v/+//3/+f/5//j/9//3//r/+//9//7//f/7//f/9v/5
//3///8BAP7//P/5//f/9v/3//n/+v/8//3//v8AAP3/+//5//f/+v/8//7////8/wAA
/P/7//r/+f/4//n/+v/7//z/+v/6//r/+v/8//z//P/8//7//v/+//7//f/8//v/+v/7
//z//f/+//z//P/8//z//v/+//7//P///wEAAgADAAEAAAAAAP//AwAGAAcABgAEAAIA
AgAEAAUABwALAA4ADgAMAAwADAALAAsACwAKAA0ADwANAA4ADAAKAAoACwAJAAcABwAH
AAgABwAIAAYAAwACAAEAAQAEAAQABAAEAP///v/+/wAAAgACAAMAAwACAP////////3/
/f/+//7/AAACAAIABAADAAIAAAD//wAAAAACAAIAAgAFAAYAAgAAAAIABwATACAAKQAv
AD0ATwBYAF4AZABtAHYAeAB0AGcAVABCACwAFwAKAAEA9P/u//H/7//p/+j/6v/o/+r/
7//y//r////9//7/BAADAPr//P8AAAIABAAFAAUABgAGAAYABAADAAIAAAAEAAUABQAF
AAMAAwADAAQAAwADAAMAAwAGAAUABgAHAAQAAwADAAMABQAGAAcACAAGAAQABAAEAAYA
BwAHAAcABwAHAAcABwAFAAQABAAFAAYABwAGAAcABAAEAAQABQAFAAYABgAGAAcACAAJ
AAkABwAHAAkACQAMAAwACwALAAkABwAHAAgACQAJAAkACQAMAA0ADgAPAAsACgAMAAwA
DQANAA4AEAAQABAADwAPABAAEQARABEAEgATABQAFwAUABMAFAAWABgAGgAcAB4AGwAa
ABkAGwAeAB8AHwAfACAAIQAgACEAHwAfAB4AHQAhACMAJAAiACAAHwAfAB8AIQAiACIA
IAAhAB8AIAAgABwAGwAbABoAHAAcABsAHAAZABkAGQAZABcAFwAXABcAGAAXABcAFQAT
ABMAEgASABgAGQAYABkAGAAXABYAFgAUABQAFAAUABYAFwAWABcAFQAUABQAEgAVABUA
FgAVABIAEQAPAA4AEQARABEAEQAUABQAFQAVABIAEgATABMAFAATABYAFwAUABMAEQAR
ABUAFwAYABkAGAAYABgAGAAVABUAFAATABUAFwAZABoAGQAYABcAFgAZABsAHAAcABwA
GQAaAB0AGgAZABgAGQAbAB0AHwAhABwAHAAaABcAGQAbABsAGwAcABwAHQAdABsAGwAc
AB4AIgAjACQAIwAiACAAHwAfACEAIQAjACMAIgAiACMAIQAeACAAHwAeACAAIgAjACEA
IAAeABwAGwAbABsAHAAcAB0AHQAbABwAGgAbABoAGQAdAB4AHgAfABsAGwAcABwAHQAd
AB0AHgAfAB8AHwAfAB4AHgAeAB0AIAAkACYAJQAkACMAIgAhACAAHwAeACAAIgAkACYA
IgAgAB4AHAAeACAAIgAkACMAIgAhACAAHwAeAB0AHAAfACAAIQAiAB8AHgAdABwAHwAg
ACEAIgAhACAAHwAeAB0AHAAbABoAHQAeAB8AIAAdABwAGwAaABwAHAAcABwAGgAaABoA
GgAYABgAGAAYABkAGgAbABwAGgAYABYAFAAXABgAGQAaABoAGgAaABoAGAAYABgAGAAa
ABwAHgAgAB8AHgAdABwAHgAgACIAJAAiACIAIgAiACAAIAAgACAAIwAkACUAJgAiACAA
HgAcAA==
         </WaveFormData>
      </LeadData>
      <LeadData>
         <LeadByteCountTotal>10000</LeadByteCountTotal>
         <LeadTimeOffset>0</LeadTimeOffset>
         <LeadSampleCountTotal>5000</LeadSampleCountTotal>
         <LeadAmplitudeUnitsPerBit>4.88</LeadAmplitudeUnitsPerBit>
         <LeadAmplitudeUnits>��V</LeadAmplitudeUnits>
         <LeadHighLimit>2147483647</LeadHighLimit>
         <LeadLowLimit>268435456</LeadLowLimit>
         <LeadID>II</LeadID>
         <LeadOffsetFirstSample>0</LeadOffsetFirstSample>
         <FirstSampleBaseline>0</FirstSampleBaseline>
         <LeadSampleSize>2</LeadSampleSize>
         <LeadOff>FALSE</LeadOff>
         <BaselineSway>FALSE</BaselineSway>
         <ExcessiveACNoise>FALSE</ExcessiveACNoise>
         <MuscleNoise>FALSE</MuscleNoise>
         <LeadDataCRC32>3590170931</LeadDataCRC32>
         <WaveFormData>
FgAWABYAFgAVABQAEwASABMAFAAWABgAHAAeAB8AIQAfAB0AGwAYABsAHQAfAB8AHAAc
ABwAHAAcAB8AIgAgACMAJAAmACgAJAAiACIAIAAhACIAIQAhAB8AGwAYABcAFgAWABMA
EgASABQAFQAVABIAEQAOAAoADQAMAA0ADQALAAoACwAKAAkACQAJAAkACwALAAsADQAL
AAsACQAHAAkACwANAA8ACgAJAAsACwALAAwADAAJABEADQAMAAcAAAD+/wEABgAOAB8A
NgBLAF4AcQCBAJYApwCwALoAwgC9AKgAigBtAFYASwBEADUAJQAVAAkA///7//v/9//5
////AAAEAAoACwAJAAoACAADAAIABAAFAAYACgAJAAoADAAKAAkABwAFAAcACAAIAAYA
BwAHAAcACAAFAAUABQAEAAYABgAIAAoACAAGAAUAAwAHAAgACQAKAAgABgAGAAYABgAG
AAUABAAGAAcACAAKAAgABgAFAAUABgAHAAYABgAGAAYABgAGAAMAAwADAAIAAwAFAAUA
BwAEAAMABAADAAUABQAFAAQABQAFAAYABgAEAAMAAwACAAUABwAJAAsACQAIAAcABQAG
AAYABwAHAAgACQAKAAsACwALAAwACwAPABIAFQAZABcAFQAUABQAGAAaABsAHAAdAB0A
IAAgACAAHwAgAB8AIgAlACYAJwAkACMAIwAiACYAJwAnACUAJwAnACYAJQAjACEAHgAc
AB8AHwAfACAAGwAZABcAFAAXABcAFgAWABYAFQAUABMAEgASABEADwAQABEAEgASABAA
DgAMAAsADAANAA0ADgAOAA4ADgAOAAwACgAIAAcACwALAA0AEAANAAsACgAKAAwADQAN
AAwACgAKAAwADAAMAAsACgAJAA0ADQAPABIADgAMAAwACgALAAwADQAOABAADwAOAA4A
DQANAAwACwAPABEAFAAWABMADwAPAA4ADwARABIAEwATABIAEgASAA8ADwAOAA0ADgAQ
ABEAEwAPABEADQALABAADwAOAA8ADwAQABEAEwATABEAEQAPABAADwATABcAEAAQAA4A
DAAPABIAEAATABEADwAPABEADwAOAA0ADgAOABAAEgAUABEADwANAAsADgARABIAEwAP
AA4ADgAOAA4ADAAKAAcACQAMAAsADgAPAA8ADgANAA4ADgANAAsADwAPAA4ADgAPAA4A
DAALAA0ADQAPABEADwANAAwACwAMAAwAFAASABIAEgASABAADgAMAAoADAAOABAAEgAQ
AA4ADAAKAAsADAANAA4AEAAQABAAEAANAAwACwAKAA4AEAASABQAEQAQAA8ADgAOAA4A
DgAOAA8AEAARABIAEAAOAAwACgAMAA4AEAASAA8ADgANAAwADgAOAA4ADgAPABAAEQAS
ABAADgAMAAoACwAMAA0ADgANAAwACwAKAAwADAAMAAwADQAOAA8AEAAOAAwACgAIAAwA
DgAQABIAEAAOAAwACgAMAAwADAAMAA0ADgAPABAADgAMAAoACAALAAwADQAOAAsACgAJ
AAgACgAKAAoACgANABAAEwAWABUAFQAVABUAFwAYABoAGwAZABcAFgAWABYAFgAWABkA
HQAcAB0AHgAcABwAGwAaAB8AIAAgACAAGwAZABgAFQARABEAEgASABAAEAAPABAADQAJ
AAcABwAKAAoACgAIAAUAAwACAAIAAgACAAMAAwAFAAUABQADAP7//f/+////AAABAAIA
AwABAAEA/////wAAAQABAAIACgAFAAMAAQD6//n/+v/6//3/CAAOABUAJgA5AEwAYQB1
AI4ApQCyALgAuAC3AKYAhABhAEwAQQA6AC0AGwALAAMA+f/x/+//8f/1//v//P/6//7/
AQD///r/+v/9/wAAAgADAAQAAgD///7//v/8//3//f/9/wAAAgADAAIA/v/9//z//P/+
////AAAAAAAA/v/+//7//f/8//z/+////wAAAQACAAAA/P/6//j/+v/8//3//v/+//3/
/P/8//r/+v/7//3/AAABAAAAAAD9//z/+//6//z//f/+//7//f/9//v/+//4//f/+P/3
//n/+//9//7/+f/3//b/9P/4//n/+//8//n/+f/5//n/+P/4//j/9//6//z///8BAAAA
///+//3/AAABAAMAAwABAAIAAwAFAAUABQAGAAgACwAOABAAEgARAA8AEAAOABAAEQAU
ABUAFQAXABcAFwAUABMAEwASABYAGQAbABsAFwAVABIADwASABMAEwAUABMAEQAPAA4A
CwALAAsACgANAA0ADAAMAAgABQACAP//AAACAAMAAwAAAP///v/8//v/+v/5//n//P/9
//3//v/8//r/+P/2//n/+v/7//3////9//3//v/7//n/+P/4//v//f/+//7/+v/4//j/
9v/4//n/+v/7//n/9//3//j/9v/2//j/+P/5//r/+//8//r/9//0//L/9f/3//j/+f/5
//n/+v/6//b/8//0//T/+P/7//3////8//j/9f/y//X/9//4//n/+P/4//f/9//0//f/
9P/z//j/+f/6//3/+f/4//f/9//5//n/+//7//r/9//5//v/9f/2//X/9P/3//r/+P/7
//j/9f/0//X/9//4//n//P/2//b/9v/2//T/8//y//H/8//3//n/+//3//T/8v/w//P/
9P/1//X/9v/2//L/8v/y//P/8//z//X/9v/2//X/9v/1//P/8v/4//j/9//3//X/8//z
//P/8f/x//L/8//6//z/+v/3//b/9f/0//b/9v/2//b/9//4//n/+v/3//b/9f/0//b/
+P/6//z/+//6//n/+P/4//j/+P/4//v//P/9//7/+//4//X/8v/2//j/+v/8//r/+v/6
//r/+v/6//r/+v/8//z//P/8//n/+P/3//b/+f/6//v//P/6//r/+v/6//j/+P/4//j/
+v/6//r/+v/5//j/9//2//v//v8BAAUABQAFAAUABAAEAAQABAAEAAYACQALAA0ACQAG
AAQAAgAFAAYACgAOAAwADAAMAA0ADAAMAAwADgAPAA8ADwANAAkABgABAP3/AAACAAMA
AQD///z/+//5//f/9//5//n/+f/5//f/9//0//L/8f/y//P/9f/2//f/9f/1//P/8f/x
//P/9f/1//b/9//4//n/+P/1//T/9v/4//n/+//8//f/8f/v/+7/7f/s/+z/8f/6/wIA
DQAeAC8ARgBhAHMAhACbAK4AsACsAJ8AggBoAFcASgBBADgAKwAXAAUA9//n/+H/4//n
/+3/9f/6//z//P/5//X/9v/2//X/+f/8//7/AAD9//n/9//2//j/+f/5//n/+//8//z/
+v/2//X/9P/0//b/+f/8//7//f/6//n/+P/4//j/+f/5//v//P/9//7/+//4//f/9v/6
//z//f/+//3/+//5//j/+P/4//n/+//8//3//P/8//n/+P/3//b/+P/7//7/AAD+//3/
+v/5//v/+//9//3//f/9//3//P/5//n/+v/6//7///8BAAIAAAD///7//f/9//7/////
/wEAAgAEAAUAAwABAP///f8DAAUACAAJAAcABgAFAAUABwAHAAgACgAMAA4ADwAQAA8A
DQAOAAwADwARABUAFwAUABUAFAATABQAFQAXABgAGgAbABsAGQAXABUAEgAPABEAEwAU
ABYAFAARAA4ADAANAA0ADQAMAA0ADQAMAAwACQAHAAUAAwAGAAgACQAJAAcABQADAAAA
AgACAAIAAwAFAAUABAAEAAMAAgABAAAAAwAEAAUABwAGAAMAAgACAAIAAQABAAIABAAF
AAUABAD///7////+/wIAAwAEAAUABAABAAAAAAAAAAAAAgACAAQABAAEAAQAAwABAP//
/v8AAAMABQAHAAQAAwADAAIAAwABAAMABAAEAAUABQAFAAIAAAD///7/AAADAAUABwAE
AAIA///9//7/AwACAAMABwAFAAMAAwD///7//f/9/wAAAQAEAAUAAAD9////AQAAAAIA
AgACAAMABgAEAAcABQABAP////8BAAIAAwAGAAAAAAAAAAAA//////////8AAAMABAAF
AAEA/v/8//r///8AAAEAAQD+//7/+v/6//7/////////AgACAAEA///+//3/+//6/wEA
AgACAAMAAQD////////9//3//v///wIAAAAEAAEAAAD///7//v/+//7//v8AAAAAAAAA
AP///v/9//z///8AAAEAAgAAAP7//P/6//3//v///wAA///+//3//P/8//z//P/8////
AAABAAIA/v/8//r/+P/7//z//f/+//7//v/+//7/+//6//n/+P/6//z//v8AAP7//P/6
//j/+f/6//v//P/8//z//P/8//n/+P/3//b/+v/8//7/AAD+//z/+v/4//v//P/9//7/
/f/8//v/+v/6//r/+v/6//3//v///wAA/P/6//j/9v/4//r//f8AAAIABAAFAAcABwAH
AAcABgAKAAsADAALAAkACAAHAAYABgAJAAwACgALAAwADgAQAA0ADAANAAwADwAQAA8A
DwANAAkABgAFAAQABAABAAAAAAAAAP///f/6//v/+v/4//r/+P/4//f/8//y//P/8v/1
//X/9f/1//f/9f/z//P/8v/z//L/8f/z//X/9//5//X/8//0//P/9v/4//n/9//5//n/
9v/t/+r/6v/p//T//v8FABIAKwA+AE8AYwB8AIsAmACoAKwAqQCgAIQAXQBAADkAMgAj
ABEA///x/+v/6f/l/+H/4//p//D/9P/2//P/8//w/+7/7f/w//L/8//0//X/8//z//T/
8v/x/+//7f/v//L/9P/0//L/8f/w//D/8P/x//L/8v/1//T/9f/2//P/8v/y//H/8//0
//X/9v/2//T/9P/0//X/9v/2//b/+f/5//n/+v/2//T/8//z//b/9//2//b/9P/0//T/
9P/y//P/9P/0//b/9//2//f/8//x//H/7//x//P/9f/2//T/8//z//L/8//z//T/9P/0
//X/9v/3//b/9v/2//X/+f/6//z//f/7//v/+//7//7///8BAAEAAgAEAAYACQAGAAUA
BQAGAAoADAANAA4ADgANAA8ADgANAA0ADwAPABIAFQAWABcAFgAVABUAFAAXABkAGgAZ
ABcAFwAWABUAFQAVABQAFAAUABMAEgASAA4ADQAMAAoADQANAAwADAAJAAcABQADAAMA
BAAEAAMABQAFAAUABAAAAP7//P/7////AQACAAQAAQAAAP///v/8//z//P/9/wAA//8A
AAIAAAD9//v/+v/+/wEAAwAEAAAA/v/+//z///////////8CAAEAAgAEAAAA/v/+//z/
/v8AAAIABAADAAEA///+//z//f/9//3/AAABAAMABAABAP3//f/8//7/AQADAAUAAwAC
AAIAAgAAAAEAAQABAAMABAAEAAUAAwAFAAEA//8EAAMAAgADAAAAAAAAAAEAAQABAAMA
AwADAAEABAAHAAAAAAD+//z//v8CAAEABQADAAEAAQADAAIAAgACAAQAAQACAAMABAAB
AP///f/7//3/AQADAAUAAQAAAAAAAAAAAAAAAAD//wEAAgD//wAAAAD///3/+////wAA
AAD//wAA///9//z/AAAAAP////8CAAEAAgADAAEA///+//3//v8EAAYAAwACAAEAAAD9
//z/+//6//7/AAACAAQAAgAAAP7//P/+//7//v/+/wAAAAAAAAAA///+//3//P/+/wAA
AgAEAAIAAAD+//z///8AAAEAAgABAAAA///+//v/+v/5//j//P/+/wAAAgD+//z/+v/4
//v//P/9//7/AAAAAAAAAAD+//z/+v/4//r//P/+/wAA/f/8//v/+v/7//z//f/+//7/
/v/+//7/+//6//n/+P/8//7/AAACAAEAAAAAAAAABQAIAAoADQAMAAsACgAIAAcABwAH
AAUABwAIAAkACgAHAAkACwAIAAwADgARABQAEQAQABEAEAAOAAwACAAFAAYABQAFAAcA
BgAEAP///P/9//7//v/9//z//f/8//r/9v/y//D/7f/u//D/9P/2//P/8f/v/+3/8f/x
//H/8//0//X/9P/z//H/7//t/+v/7v/x//f/+//4//b/8//t/+3/8f/2//P/7v/q/+f/
6P/w//3/EAApAEYAXwBxAIIAkwCaAJoAngCTAHwAagBZAEgAPQAwAB0ACwD5/+n/4//j
/+X/6f/v/+n/5v/q/+r/6f/v//T/9P/x/+//8P/w//D/8P/t/+z/7P/u//H/8//1//H/
8P/u/+r/7f/v//H/9P/y//H/8P/u/+7/7P/s/+z/7v/u/+//7//t/+z/6//q/+7/7v/w
//L/8f/w/+7/7P/t/+3/7f/u//D/8P/x//P/7//t/+n/5v/q/+z/7v/w/+//7//v/+7/
7//v/+3/7f/w//H/9P/1//L/7//s/+j/6v/t//H/9P/y//H/8f/w/+3/7f/t/+3/7//w
//H/8f/v/+7/7v/t//D/8f/y//P/8//z//T/8//1//b/9//5//v/+//8//7//P/8//v/
+v/9////BAAGAAQAAwAEAAMABQAHAAcABwAIAAkACwAMAAoACQAHAAMABwAJAAoACwAK
AAkABwAGAAUAAwABAAAAAAABAAIAAgD///3/+v/4//z//f/+/////P/8//v/+f/6//n/
+P/2//n/+v/7//3/+//5//b/9P/2//j/+v/8//v/+v/5//n/+f/3//f/+P/7//v//P/+
//z/+//5//b/9//4//v//P/8//v/+v/5//v/+f/5//r/+//8////AAD+//z/+v/4//r/
+//8//7//P/9//3//f/9//3//v/+/wAA//8CAAQAAAD///3/+//+//7///8AAP7/////
/////v/+//3//f/+/wMAAgADAAMA///7//n//P/+/wAAAwADAAEAAQD///7/+//9////
//8CAAMABAACAAIA/f/9//////8BAAUAAwACAAEAAgAAAAAAAAAAAAIAAwAEAAUAAQAB
AP///f/9//7/AAACAAIAAAD+//v/+//8//n/+v/9////AAABAAAA/v/7//f//P/9//3/
/v////7//P/7//3/+//7//v//P/9////AQD4//b/+v/8//z//P/8//7//v/+//7/+//6
//n/+P/6//z//v8AAP7//P/6//j/+v/6//r/+v/6//r/+v/6//n/+P/3//b/+P/6//z/
/v/8//r/+P/2//n/+v/7//z/+v/6//r/+v/5//j/9//2//n/+v/7//z/+f/4//f/9v/4
//j/+P/4//r/+v/6//r/9//2//X/9P/4//r//P/+//r/+P/2//T/9//4//n/+v/8//z/
/f/+//3//v/+////AwAFAAcACAAHAAUAAwD/////AAABAAIAAgAFAAgABgAFAAQABAAE
AAYACAAMAA4ACwAIAAMA//////3//P/9//z//P/5//j/9f/0//L/7//y//X/9v/2//T/
8P/u/+v/7P/s/+7/7v/v/+//7//v/+3/6//p/+n/7v/x//L/8//x/+//7f/r/+z/7f/x
//P/8f/y//L/7//p/+n/6P/p/+7/7v/t//L/+P///wwAJQA+AFsAdwCKAJcAngCgAJwA
lQCCAGYATwBEADsALgAdAAcA8f/j/9v/1//d/+f/7f/t/+7/7v/o/+X/6f/s/+7/8//y
//T/9f/2//P/7//t/+z/7//x//L/8//y//L/8f/u/+//7//v//D/8f/z//X/9v/z//D/
7//u//H/8v/0//X/9f/0//P/8v/y//D/8P/w//L/9P/1//b/8//x/+//7v/x//L/9P/3
//b/9f/y//D/8P/w//D/8P/x//P/9f/2//P/8f/t/+v/7v/v//L/8//x//H/8f/w/+//
7//w//D/8//z//T/9P/y//H/8P/v//L/9P/2//f/9//2//b/9f/3//f/9//3//z//f//
/////P/8//z//f8AAAEAAwAGAAYABgAFAAQABQAFAAgACAAKAAsADgAPAAwADQAMAAsA
DgAPABEAEgASABMAEwARAA8ADwAOAA0AEAARABEAEgAQAA0ACgAIAAkACwANAA4ACgAH
AAMAAAACAAEAAAD//wAAAgADAAMA///9//v/+P/7//z//f////7//f/7//r//P/8//z/
/P/9//7///8BAP3/+f/3//b/+P/5//v//v/9//3//P/6//j/+P/6//r//f/9//3//f/8
//n/+P/4//v//P///wAA/f/8//v/+v/6//n/+P/4//v//f/+////+//5//j/9v/3//f/
+//+//v/+//6//n/+//6//r/+v/7//3//v////z/+v/3//X/9v/7//r/+//7//n/9//3
//b/9v/2//f/+v/7//7////5//X/9v/3//f/+v/7//z/+f/6//b/9//5//f/9//5//z/
/P/8//7/9//2//X/9P/1//f/+f/7//n/+f/3//X/9P/0//X/9v/6//r/+v/5//f/9v/x
//D/8//1//b/9//4//j/9//1//f/9//2//b/+v/6//n/+f/4//X/9P/z//b/9//5//v/
+v/6//L/8P/w//D/8P/y//T/9v/4//X/9P/z//L/8//0//X/9v/3//j/+f/6//j/9v/0
//L/9v/4//r//P/6//j/9v/0//X/9v/3//j/+v/6//r/+v/3//b/9f/0//b/+P/6//z/
+v/4//b/9P/2//b/9v/2//j/+P/4//j/9f/0//P/8v/0//b/+P/6//f/9v/1//T/9v/2
//b/9v/4//j/+P/4//X/9P/z//L/9P/2//j/+v/5//j/9//2//j/+P/4//j/+v/6//r/
+v/3//b/9f/0//b/+P/6//z/+f/4//f/9v/2//b/9v/2//f/+P/5//v//P/9//7//v8D
AAYACQAMAAoACQAHAAUABQAGAAgACgAJAAgACgAMAAcABgAFAAUACAAKAAwAEAAOAAsA
CAADAAMABAADAAMAAgACAAEA/f/6//j/+P/3//j/+f/8//3/+f/3//P/8f/w//D/8f/0
//P/8//y//H/7v/t/+r/5//r/+//8//1//H/7//t/+v/7v/t/+7/8v/x//H/8v/y/+f/
5//p/+z/7//w/+z/7f/w//D/9/8KACEAOABXAHEAggCRAJYAlgCaAJkAigBwAFEAQAA1
ACgAEwD9/+v/4//f/93/4//t/+//6//o/+b/5v/p/+f/5P/s//H/7//w//D/8P/t/+n/
5//m/+j/6//t/+//7f/s/+r/5v/o/+n/6v/s/+r/6//s/+z/6f/m/+X/5P/m/+j/6//t
/+v/6v/p/+j/6//q/+v/7P/s/+z/6//q/+n/5//l/+T/5v/o/+v/7//t/+v/5//k/+X/
5v/n/+j/5v/n/+j/6P/m/+X/4v/h/+T/5f/o/+n/5v/l/+T/4v/k/+X/5//o/+n/6f/q
/+r/5v/l/+T/4//n/+r/7f/v/+7/7P/r/+n/6v/r/+z/7f/y//P/9f/1//P/8v/x//H/
9f/3//r//v/9//z/+v/4//z//f8BAAIAAQABAAMAAwAAAAEAAAD//wMABQAIAAoACgAJ
AAcAAwAFAAUABAADAAUABQAEAAQAAgD///z/+v/8//3//v/+//z/+f/1//L/9f/1//X/
9f/z//T/9P/z/+//7f/r/+j/6v/s/+7/8f/t/+v/6P/m/+f/6P/p/+r/6//s/+3/7//s
/+n/6P/o/+n/6f/q/+z/6//r/+r/6P/p/+r/7f/u/+//7//v/+//7P/p/+j/6P/q/+z/
8P/y/+7/7P/q/+j/6f/p/+n/6v/q/+v/6//r/+j/5//n/+b/5//n/+v/7v/r/+v/6v/p
/+v/6v/q/+r/6v/r/+v/6//o/+j/5//n/+j/7f/s/+3/7v/r/+j/5//p/+r/6//t/+7/
7f/u/+3/5//j/+T/5f/k/+j/6v/s/+r/6v/l/+X/6P/n/+j/6//r/+r/6f/q/+T/5P/k
/+T/5v/n/+j/6f/n/+f/5f/j/+L/4v/j/+T/5v/m/+b/5f/j/+L/3f/c/+D/4//l/+f/
5v/k/+H/3f/g/+H/4f/i/+T/5P/j/+P/4v/f/97/3f/g/+H/4//l/+b/5P/g/+D/4P/g
/+D/4f/i/+P/5P/h/+D/3//e/+D/4v/k/+b/4//i/+H/4P/g/+D/4P/g/+P/5P/l/+b/
4v/g/97/3P/e/+D/4v/k/+H/4P/f/97/4P/g/+D/4P/h/+L/4//k/+H/4P/f/97/4f/i
/+P/5P/j/+L/4f/g/97/3v/e/97/4f/i/+P/5P/i/+D/3v/c/97/4P/i/+T/5P/l/+b/
5//m/+b/5//o/+v/7v/w//P/8P/t/+j/5P/n/+j/6f/q/+v/7v/s/+z/7P/t/+7/7v/x
//T/9f/1//D/6//n/+T/5P/j/+T/5v/l/+H/3//c/9//3//e/9//4//j/+L/4f/b/9n/
1v/U/9f/2v/b/93/2//b/9v/2//Z/9f/1//Z/97/3//g/+H/3v/d/9z/2f/a/97/4P/h
/+L/3v/b/9n/2f/W/9X/2P/c/9v/3P/o//P/AAAXADQATQBnAH4AiwCUAJgAkgCDAG4A
VABDAD4AMwAgAA8A///t/+H/2f/R/8//2f/f/+H/5P/k/+L/3//f/97/4P/n/+j/6v/r
/+z/6f/j/9//3P/f/+H/4v/j/+L/4v/h/97/3//f/9//4P/h/+P/5f/m/+X/4v/h/+D/
4//k/+b/5//l/+T/4//i/+T/4v/i/+L/5P/m/+f/6P/k/+H/3v/c/9//4P/i/+X/5f/l
/+P/4v/h/+D/3//e/+H/4//l/+b/4v/h/97/3f/f/+H/5f/n/+b/5f/k/+L/4//j/+T/
5P/j/+P/5P/k/+L/4f/g/9//4v/k/+b/5//n/+b/5v/l/+f/5//n/+f/7P/t/+//7//s
/+z/7P/t//D/8f/z//b/9v/2//X/9P/z//P/9v/2//n/+////wEA/f/9//v/+f/9////
AgAEAAUABQAEAAEAAAD///3/+////wEAAgAEAAAA+//2//L/9P/3//r//P/5//f/9P/y
//P/8//z//P/9f/2//b/9f/z//H/7//s/+//8P/x//P/8v/x/+//7v/s/+z/7P/s/+7/
8P/y//X/8f/t/+v/6v/s/+3/7//y//D/7//t/+r/6f/q/+3/7v/w//H/8v/z//H/7f/r
/+r/6//s/+//8P/y//L/8v/y//H/7//t/+z/7v/x//P/9f/x/+//7v/s/+7/7f/w//L/
8f/x//D/7//t/+z/7P/s/+7/8f/z//X/8f/w/+7/7f/t//H/7//v//L/8f/w//H/7//u
/+3/7f/x//P/9//5//L/7f/t/+3/7P/w//L/9P/y//T/8f/z//H/7//v//H/9P/0//T/
9v/w//D/8P/w//H/8f/x//H/8//1//X/9f/w/+7/7f/s//D/8v/0//X/8//y/+3/7P/x
//P/9P/1//L/8P/t/+n/7v/v/+//8P/y//L/8f/x//H/7//v/+//8P/x//P/9f/6//T/
6P/p/+r/6//s/+3/7v/v//D/7v/u/+7/7v/u/+7/7v/u//H/8v/z//T/8P/u/+z/6v/u
//D/8v/0//L/8v/y//L/9P/0//T/9f/3//n/+//8//z//P/8//z//v8BAAMABQACAAAA
///+//z//P///wIAAAAAAAAAAQACAAIAAgAEAAUABQAFAAMA/v/8//j/9f/z//T/9P/x
//T/9P/2//f/9P/z//T/8//z//P/8f/x//H/8P/w//L/9P/1//X/9f/1//X/8//x/+//
8f/z//P/9P/1//b/9//1//P/8//2//f/9//4//j/9//3//X/8v/v/+z/7P/v//r/CAAX
AC4ASQBeAG8AhQCgAK8AugDCALwApwCKAGwAVQBKAD0ALgAfAA8A///1/+3/6//t/+//
8f/1//z//v/+////AQD+//b/9f/4//r/+//8/////f/9//7/+//7//r/+f/8//7////+
//v/+//7//z//P/9//7//v////7///8AAP7//P/7//n//f/+////AAD+//z//P/8//7/
AAABAAIAAgABAAAAAAD9//z//P/9////AQABAAIAAQAAAP///v/8//3//v/+/wAAAQAA
AAEA/v/9//7//f8AAAEAAgACAAAA//////7//////wAAAAACAAMABAAFAAIAAgACAAEA
BAAEAAUABQADAAMAAwADAAYABwAJAAkACgAMAA4AEQAPAA0ADAAMAA4AEAARABIAEwAT
ABYAFgAVABUAFwAXABgAGwAcAB0AGwAZABgAFgAcAB8AIQAhAB8AHQAaABcAGQAZABgA
GAAYABcAFgAWABIAEQAQAA4AEQARABAAEAAPAA0ACwAJAAkACgAKAAkACQAJAAkACAAG
AAQAAgABAAUABwAIAAoACAAGAAQAAgAEAAQABAAFAAcABQAFAAYAAwABAAAAAAADAAUA
BgAGAAMAAgADAAIAAQABAAEAAQAEAAMABAAGAAQAAgACAAAAAgAEAAYACAAHAAUAAwAC
AAIAAwADAAMABAAFAAcACAAGAAMABAAEAAYABwAHAAcABQAEAAQABAAEAAUABQAFAAcA
CAAIAAkABgAHAAIA//8FAAUABQAHAAUABAADAAMAAwADAAUABQAFAAMABgAJAAMABAAD
AAIABQAIAAYACQAIAAUABAAFAAQABAAEAAYAAwAEAAUABgACAAEAAAD//wAAAwAEAAUA
AQAAAAAAAAABAAAA///9//7/AAD+/wAAAAD///3/+//+/wAAAQABAAIAAQD///7/AAAA
AP////8CAAEAAgADAAEA///+//3/BAAIAAgABQAEAAMAAgABAAAA///+/wAAAgAEAAYA
AgAAAP7//P///wAAAQACAAAAAAAAAAAA///+//3//P/+/wAAAgAEAAIAAAD+//z//v8A
AAIABAADAAIAAQAAAP///v/9//z///8AAAEAAgD///7//f/8//3//v///wAA///+//3/
/P/6//r/+v/6//3//v///wAA/f/8//v/+v/8//7/AAACAAMABAAFAAYABgAGAAYABgAH
AAgACQAKAAgABgAEAAIABAAEAAQABAAFAAYABwAIAAcABgAFAAQABQAGAAcACAACAP7/
+v/2/w==
         </WaveFormData>
      </LeadData>
      <LeadData>
         <LeadByteCountTotal>10000</LeadByteCountTotal>
         <LeadTimeOffset>0</LeadTimeOffset>
         <LeadSampleCountTotal>5000</LeadSampleCountTotal>
         <LeadAmplitudeUnitsPerBit>4.88</LeadAmplitudeUnitsPerBit>
         <LeadAmplitudeUnits>��V</LeadAmplitudeUnits>
         <LeadHighLimit>2147483647</LeadHighLimit>
         <LeadLowLimit>268435456</LeadLowLimit>
         <LeadID>V1</LeadID>
         <LeadOffsetFirstSample>0</LeadOffsetFirstSample>
         <FirstSampleBaseline>0</FirstSampleBaseline>
         <LeadSampleSize>2</LeadSampleSize>
         <LeadOff>FALSE</LeadOff>
         <BaselineSway>FALSE</BaselineSway>
         <ExcessiveACNoise>FALSE</ExcessiveACNoise>
         <MuscleNoise>FALSE</MuscleNoise>
         <LeadDataCRC32>1578254941</LeadDataCRC32>
         <WaveFormData>
9v/2//b/9v/2//b/9v/2//b/9v/4//n//f///wAAAQD+//7//f/8////AAABAAMAAwAD
AAEAAQD////////+/////f/5//b/9P/y//D/7//x//H/8f/y//L/8v/x//H/8f/y//L/
8v/0//T/9P/0//P/8//z//P/9f/2//f/+P/1//X/9f/1//P/9P/0//T/9f/2//f/+P/4
//f/9v/2//f/9//4//n/9//3//j/+f/5//n/+f/5//7/AQACAAcABwAEAAEA+//w/+X/
2//M/77/uf+0/7D/rv+u/67/qv+p/6n/rv+z/7L/s//C/9L/1//e/+j/7v/y//T/7f/n
/+n/8P/y//b/+v/8//7/AAD///3//f/9//7/AAABAAIAAwABAAEAAQABAAMAAwADAAMA
BQADAAMABAADAAMABAAEAAYABgAGAAYABAACAAQABAAEAAQABQAFAAQABAAEAAUAAwAD
AAQABAAGAAYABgAFAAQABAAFAAUAAwAEAAQAAwAFAAYABgAFAAMAAwADAAMABAAEAAUA
BgAEAAUABQAFAAUABgAGAAYABQAFAAYABgAFAAUABgAGAAYABgAHAAcABwAHAAYABgAG
AAYABgAFAAcABwAHAAcABQAFAAYABgAIAAgABwAHAAcABgAGAAYABAAEAAQABAAGAAYA
BgAEAAQABAAEAAQABwAHAAYABQADAAIAAQABAAMAAwADAAQABQAFAAMAAwABAAEAAgAC
AAUABQAFAAUAAwADAAQABAAEAAUABQAFAAUABQADAAMABAAEAAUABQAHAAYABgAGAAUA
BAAFAAQABQAFAAUABAAGAAYABQAFAAQABAAEAAQABAAEAAQABAAEAAQABAAEAAQABQAF
AAUABQAFAAMAAwACAAIAAgACAAUABQAEAAQAAwADAAMABAAEAAQABAAEAAQABAADAAMA
AgACAAIAAgAEAAQABAADAAEAAQACAAIAAgACAAIAAgACAAIAAgABAP//////////AQAB
AAEAAQABAAAAAAAAAAAAAAAAAAAAAAAAAP/////+//7//v/+////AAABAAEA/v/+////
//8AAAAAAAAAAAIAAQABAAIAAAAAAAAAAAACAAIAAgACAAAAAAAAAAAAAAAAAAAAAAAC
AAIAAgACAAEAAAD///7///8AAAEAAQD/////AAAAAAAAAAAAAAAAAAAAAAAAAAD/////
//8AAAEAAQACAAIAAAABAAEAAQABAAEAAgAEAAQABAAEAAMAAgABAAAAAgACAAIAAgAA
AAAAAAAAAAAAAAAAAAAAAgACAAIAAgABAAAA///+////AAABAAIAAAAAAAAAAAAAAAAA
AAAAAAIAAgACAAIAAAAAAAAAAAAAAAAAAAAAAAAAAAAAAAAA/v/+//7//v8AAAAAAAAA
AP7//v/+//7/AAAAAAAAAAAAAAAAAAAAAP7//v/+//7/AAAAAAAAAAD+//7//v/+/wAA
AAAAAAAAAAAAAAAAAAD+//7//v/+////AAABAAIAAQAAAP///v8AAAAAAAAAAP7//v/+
//7//v/+//7//v8CAAMABAAFAAcABwAHAAgABgAGAAgACAAKAAsACwALAAkACQAJAAkA
CwAKAAkABwABAP7//v/8//r/+f/5//n/9//4//j/+P/3//f/9//4//r/+v/6//r/+f/4
//j/9//3//f/+P/4//r/+v/5//n/9//3//f/+P/6//r/+v/6//j/+P/5//n/+//8//z/
+//7//v/+//7//r/+//7//v////9//7///8CAAcACwAIAAUA///0/+v/4//W/8b/v/+8
/7j/tv+y/6r/oP+b/5n/mP+X/5r/pf+y/7z/xf/O/9T/2v/e/97/2//f/+n/7v/w//L/
9v/6//z//P/9//7///8AAAIABQAFAAUABQADAAMAAwADAAcABwAHAAcABQADAAMABAAD
AAMABAAEAAYABgAGAAYABAACAAQABAAFAAYACAAJAAcABgAFAAUABQAFAAYABgAIAAgA
CAAHAAYABgAHAAcABwAIAAgABwAFAAYABgAFAAcABwAHAAcACQAIAAgACAAGAAcABwAH
AAkACgAKAAoABwAHAAgACAAIAAkACwAMAAoACgALAAsACQAJAAgACAAJAAoACwALAAkA
CQAJAAkACQAJAAoACgAKAAoACQAJAAkACAAIAAgACgAKAAoACgAMAAwADAAKAAwADAAM
AAwACwALAAoACQAHAAYABQAFAAYABwAIAAoACQAJAAcABwAHAAcACAAIAAsACwALAAsA
CgAJAAkACAAIAAkACQAJAAkACQAHAAcACgAKAAsACwALAAoACgAKAAgACAAKAAoACwAL
AAsACgAIAAgABwAHAAoACgAKAAoACAAIAAgACAAIAAgACAAIAAgACQAJAAkACQAJAAcA
BwAGAAYABgAGAAcABwAGAAYABQAFAAUABgAGAAYABgAGAAYABgAFAAUABgAGAAYABgAI
AAgACAAHAAUABQAGAAYACAAIAAgACAAGAAYABgAFAAUABQAFAAUABwAHAAcABwAFAAQA
BAAEAAYABgAGAAYABgAGAAUABQAEAAQABAAEAAQABAAEAAMAAAAAAAEAAQACAAIAAgAC
AAIAAQABAAIABAAEAAQABAAEAAQABAAEAAIAAgACAAIABAAEAAQABAAEAAQABAAEAAIA
AgACAAIABAAEAAQAAwABAAEAAgACAAUABgAHAAgABwAGAAUABAAHAAcABwAIAAoACQAJ
AAgABgAHAAcABwALAAkACgAKAAoACgAKAAgACAAIAAgACQAKAAsADAALAAoACQAIAAkA
CgALAAwACgAKAAoACgAMAAwADAAMAA4ADgAOAA4ADgAOAA4ADgAOAA4ADgAOABAAEAAQ
ABAADgAOAA4ADgAQABAAEAAQABAAEAAQABAAEgASABIAEgAQABAAEAAQABAAEAAQABAA
EQASABMAFAATABIAEQAQABIAEgASABQAFQAWABcAFwAVABUAFgAWABgAGgAaABoAGwAb
ABsAGQAZABkAGQAZABcAFQASAA0ACgAKAAgABgAGAAcACAAJAAkACAAHAAUABwAHAAgA
CAAIAAgACAAIAAgACQAJAAkACwAMAAwADAALAAkACAAHAAkACQAKAAoACAAIAAgACAAI
AAkACQAJAAoACgAJAAkABwAHAAcACAALAAsACwALAAsACgANABAAEwATABIADwAHAPz/
7//j/9L/xv+//77/vP+8/8D/xP/I/8n/zf/S/9n/2v/b/+r//P8FAAgADAAUABQAFAAP
AAkABQAIAAwADAAOAA4ADgAOAA0ADwAPAA8AEAAPAA8ADwAPAA8ADwAPAA8AEQARABEA
EQARAA8ADwAQABEAEQASABIAEAAQABAAEAAQAA4AEAAQABAAEAARABEAEAAQABAAEQAR
ABEAEgASABIAEgASABEAEAAQABEAEQARABIAEgARAA8AEAAQAA8ADwAPAA8ADwAPAA4A
DgAOAA4ADwAPAA8AEQASABIAEgAPAA8AEAAQAA8ADwAQABAADgAOAA8ADwANAA0ADAAM
AA0ADgAPAA8ADgANAAwACwANAA0ADgAOAAwADAALAAsACQAIAAgACAAKAAoACgAKAAgA
CAAIAAYACAAIAAgACAAHAAcABgAFAAcABgAFAAUABQAFAAUABgAFAAUAAwADAAQABQAH
AAgACQAJAAkACQAHAAcACAAIAAkACwAMAA0ADAALAAgABwAKAAoACwALAAsACgAKAAoA
CAAIAAoACgALAAsACwAKAAgACAAHAAcACgAKAAoACgAIAAgACAAIAAgACAAIAAgACAAJ
AAkACQAJAAkABwAHAAgACAAIAAgACQAJAAgACAAHAAcABwAIAAoACgAKAAoACAAIAAcA
BwAIAAgACAAIAAgACAAIAAcABQAFAAYABgAIAAgACAAIAAYABgAGAAUABwAHAAcABwAF
AAUABQAFAAUABAAEAAQABgAGAAYABgAFAAQAAgABAAMABAAFAAYABgAGAAYABQACAAIA
AwADAAQABAAEAAQABAADAAMABAAEAAQABAAEAAQABAAEAAQAAgACAAIAAgAEAAQABAAE
AAIAAgACAAIABAAEAAQABAAEAAQABAADAAEAAQACAAIABAAEAAQABAACAAIAAgACAAMA
AwADAAQABAADAAMAAgACAAMAAwADAAMAAwAEAAIAAgACAAIABAAEAAQABAAEAAQABAAE
AAMAAgABAAAAAQACAAMABAADAAIAAQAAAAIAAgACAAIABAAEAAQABAACAAIAAgACAAQA
BAAEAAQAAgACAAIAAgACAAIAAgACAAQABAAEAAQAAwACAAEAAAABAAIAAwAEAAIAAgAC
AAIAAgACAAIAAgAEAAQABAAEAAIAAgACAAIABAAEAAQABAACAAIAAgACAAIAAgACAAIA
BAAEAAQABAACAAIAAgACAAIAAgACAAIABAAEAAQABAAEAAQABgAHAAgACQAJAAkACQAK
AAoACgAMAAwADAANAA8ADwANAA0ACwALAAsACgALAAkABQACAAEA/v/7//n/+v/7//z/
/v/8//z/+//7//3//v/+//7//v/+//7//v/+//3//P/7//z//P/8//z//P/9//7////9
//7//v/+/wAAAAAAAAAAAAD///7//v//////AAABAP////8AAAEAAQABAAEAAQACAAUA
CAALAAsADAAJAAUA/P/x/+f/3P/O/8P/vv+6/7j/tv+0/67/p/+j/6b/p/+m/63/uv/E
/8//2P/g/+T/6P/q/+X/4//p//D/9P/2//z//v8AAAIAAQADAAMAAwAEAAcABwAHAAcA
BQAFAAUABQAJAAkACQAJAAkABwAHAAgABwAHAAgACAAKAAoACgAKAAgABgAIAAgACgAK
AAsACwAKAAoACgALAAoACQAJAAgACQAKAAsACwAIAAgACQAJAAkACgAKAAkACQAKAAoA
CQAJAAkACQAJAAsACgAKAAoACQAJAAgABwAJAAoACgAKAAkACQAKAAoACwALAAwADAAM
AAwADQANAAsACwAKAAoACgAKAAoACQALAAsACwALAAkACQAKAAoADAAMAAsACwAJAAgA
CAAIAAoACgAKAAoACAAIAAgABgAGAAYABgAGAAcABwAGAAUABQAEAAMAAwAFAAUABQAG
AAUABQADAAMAAwADAAQABAAFAAUABQAFAAQAAwADAAIABAAFAAUABQAFAAUAAwADAAMA
AgACAAEAAgACAAMABAADAAIAAwACAAEAAQABAAAAAgACAAEAAQAAAAAAAAAAAAEAAgAD
AAQAAwACAAEAAAAAAAEAAQABAAEAAQD//////v/+//7//v8BAAEAAAAAAP3//f/9//7/
/v/+//7//v/+//7//f/9//7//v/+//7//v/+//7//f/9//3//v/+//7//v/+//7//P/8
//z/+//9//3//f/9/////////////f/8//z//P/+//7//v/+//7//v/9//3//P/8//z/
/P/9//7///////z//P/9//3//v/+//7//v/+//3//f/+//z//P/8//z//f/+////AAD+
//7//v/+/wAAAAAAAAAA/v/+//7//v/+//7//v/+//7//v/+//3/+//7//z//P/+//7/
/v/+//7//v/+//7//f/9//3//v/+//3//f/8//r/+//7//v/+//7//z//P/8//z//P/5
//j/9//2//f/+P/5//r/+v/6//r/+v/6//r/+v/6//r/+v/6//r/+P/4//j/+P/6//r/
+v/6//j/+P/4//j/9v/2//b/9v/3//j/+f/6//j/+P/4//j/+P/4//j/+P/2//b/9v/2
//b/9v/2//b/+P/4//j/+P/2//b/9v/2//f/+P/5//r/+f/4//f/9v/0//T/9P/0//b/
9v/2//b/9v/2//b/9v/4//j/+P/4//b/9v/4//n//P/9//3//f///wAAAAAAAAEAAAD/
////AAABAAAAAQABAAEAAQAAAPz/+f/0//D/8f/w/+//7//t/+3/7f/u/+//8P/w//H/
7v/u/+3/7P/u/+7/7v/u//H/8f/x//H/8P/w//D/8P/x//H/8f/x/+//8P/w//D/8v/y
//L/8v/z//P/8//0//L/8f/x//H/8//z//T/9f/z//P/8//z//D/8//4//v//f/+//n/
7//i/9f/y/++/7T/rf+o/6T/pP+o/6z/rv+x/7f/vv/J/87/zf/U/+T/7f/u//T//v8E
AAQAAwD7//H/8v/y//T/+P/4//j/+v/9//z/+//6//r/+f/5//n/+f/5//n/+f/5//v/
+//7//v/+//5//n/+v/5//n/+v/6//z//P/8//z//P/6//z//P/6//r/+//7//z//P/8
//3//f/9//7//v/8//z//P/7//v//P/+/////v/+//3/+//9//7//v/9//3//f/9//3/
/f/8//z//P/8//3//f/9//v//P/8//z//f/9//7//v/7//v//P/8//7//v//////////
//7//v/8//z//P/7//3//f/9//3//P/7//v/+v/4//j/9//3//j/+P/5//r/+f/4//f/
9v/4//j/+P/2//b/9v/2//b/9f/1//T/8//1//T/8//z//H/8f/x//L/9f/1//P/8//1
//X/9v/2//f/9//3//f/+P/5//v//P/7//v/+v/5//r/+//6//v//P/8//3//f/9//z/
/P/8//7//v8AAAAA/v/9//z/+v/8//z/+//7//z//P/8//z//P/8//z//P/+//7//v/+
//z//f/9//3///////3//f/+//7//v/+//3//f/8//z//P/9//7/AAD+//7//v/+/wAA
AAD//////v/+//7//v8AAAAAAAD//wEAAQACAAIAAQAAAP///v///wAAAQABAP//////
//////////////8BAAAAAAAAAP7//v/+//7/AAAAAP////8AAAAAAAAAAAAAAAAAAP//
//8AAAIAAwADAAIAAQAAAAEAAQACAAQAAwACAAEAAAAAAAAAAAAAAAEAAgADAAQAAwAC
AAEAAAACAAIAAgACAAIAAgACAAIAAgACAAIAAQADAAMABAAEAAIAAgACAAIABAAEAAQA
BAAFAAUABQAGAAYABQAFAAQABgAHAAcABwADAAMAAgAEAAQABAAEAAYABgAGAAYABQAE
AAMAAgADAAQABQAGAAQABAAEAAQABAAEAAQABAAEAAQABAAEAAIAAgACAAIABAAEAAQA
BAACAAIAAgACAAQABAAEAAQABAAEAAQABAAEAAQABAAEAAYABgAGAAYABQAEAAMAAgAE
AAQABAAEAAYABgAGAAYABQAEAAMAAgAEAAQABAAEAAIAAgACAAIABAAEAAQABAAGAAYA
CAAJAAgACQAJAAkACwAMAAwADAAQABAAEAARAA8ADwANAA0ADQANAA0ADAALAAkABQAC
AAIAAAD+//3//f/9//3//v/+//7//f/9//3//v/+//7//v/+//7//v8BAAEAAQABAAAA
AAAAAAAA//////////8BAAIAAgACAAEAAAD///7/AAABAAIABAACAAEAAQABAAEAAQAC
AAMABQAFAAUABQAEAAUADAAPABEAEAALAAMA+P/t/+H/0v/G/7//vv+8/7z/vP+4/7T/
r/+v/7T/t/+6/8H/0P/e/+H/5P/q//D/9v/4//P/8f/1//j//P8AAAIAAgAEAAgACwAJ
AAkACQAKAAsACwALAAsADQANAA0ADQANAA0ADQANAA8ADQANAA4AEQARABIAEgARABAA
DwAOABAADgAQABAADgAOAA8ADwAOAA4ADgAPABEAEQASABIAEAAQABAADwAQABAAEQAR
ABEAEgASABEADwAQABAADwARABEAEQARAA8ADgAOAA4ADwARABIAEwARABIAEgASAA8A
DwAQABAAEQARABIAEgAQABAAEQARABEAEQAQABAAEAAQABAADwAPAA8ADwAPABEAEQAS
ABIAEAAQAA8ADwARABAAEAAQAA4ADgAOAA4ADgAOAA4ADAANAA4ADwAQAA4ADQALAAkA
CgAKAAoACwALAAsACwAMAAsACwAJAAkACgALAA0ADgAOAA0ADAALAA0ADQAOAA4ADAAN
AA0ADQANAA0ACwALAA4ADgAPAA8ADgAMAAsACgAMAAwADgAOAA0ADQANAAwADAAMAAsA
CwAMAAwADAAMAAwADAAMAAwADAAMAAwADAAMAA0ADQANAA0ADQALAAsADgAOAA4ADgAN
AA0ADAAMAA0ADQANAA4ADAAMAAwADAAOAA4ADQANAA4ADgAOAA4ADQAMAAsACQAKAAsA
DQAOAAwADAAMAAwACgAKAAoACQAKAAsADAANAAwACwAKAAkACwAKAAoACgAKAAoACgAK
AAoACgAJAAkACgAKAAoACgAIAAgACAAHAAcACAAKAAsACgAKAAoACgAIAAcABwAIAAoA
CgAKAAoACgAKAAoACgAIAAgACAAIAAgACAAIAAgACAAIAAgACAAIAAgACAAIAAYABgAG
AAUABwAHAAgACAAGAAYABgAGAAYABgAGAAYACQAJAAkACgAIAAcABwAGAAgACQAJAAkA
CQAJAAgABgAGAAYABgAIAAgACAAIAAYABgAGAAYABgAGAAYABgAIAAgACAAIAAYABgAG
AAYACAAIAAgACAAGAAYABgAGAAgACAAIAAgACgAKAAoACgAJAAgABwAGAAgACAAIAAgA
BgAGAAYABgAGAAYABgAGAAYABgAGAAYABAAEAAQABAAGAAYABgAGAAQABAAEAAQABAAE
AAQABAAEAAQABAAEAAIAAgACAAIABAAEAAQABAAEAAQABAAEAAQABAAEAAQABAAEAAQA
BAACAAIAAgACAAQABAAEAAQAAgACAAIAAgACAAIAAgACAAQABAAEAAYABQAGAAcABwAI
AAkACwAMAAoADAAMAAwADgAPABAADwAPAA8ADwAPAAwACwAJAAUAAgACAAAA/v/8//v/
+v/5//v//P/9//3//f/9//7//v/9//z/+//6//v//f/+/////P/8//v/+v/9//3//v//
//////8AAAAA/v/+//7//v/+//////////7//v/9//3//f/9//3//v8BAAEAAQABAP//
AAADAAYACwAPABAADQAFAPj/7f/j/9T/yP/F/8L/vv++/7j/rv+i/53/mf+c/6H/pv+v
/7r/wP/J/9L/2P/c/+T/5P/h/+X/7//0//T/9v/4//z//v8AAAMAAwADAAMABAADAAMA
AwADAAUABQAFAAUABwAHAAcABwAHAAUABQAGAAkACQAKAAoACQAIAAcABgAHAAYACQAK
AAgACAAJAAkACAAIAAgACQALAAsADAAMAAsACgAJAAcACQAKAAwADQALAAwADAALAA0A
DgAOAA0ADQANAA0ADQALAAoACgAKAAwADQANAA0ADQAOAA4ADgALAAsADAAMAAsACwAM
AAwADAAMAA0ADQAPAA8ADgAOABAAEAAQAA8ADwAPAA8ADwARABEAEgASABEAEAAOAA0A
DgAOAA8AEAAOAA4ADgAOAAwADAAMAAoACwAMAA0ADgANAA0ADAALAA0ADAALAAsACQAJ
AAkACgALAAsACQAJAAkACQAKAAoACQAJAAkACQAJAAkACgAKAAkACQAIAAcABwAHAAUA
BQAGAAYABwAHAAUABAAEAAQABQAGAAkACgAHAAcABwAGAAYABgAFAAUABgAGAAYABgAE
AAQABAAEAAYABgAGAAYABAAFAAUABQADAAMAAQABAAQABAAEAAQAAwADAAIAAgADAAMA
AwAEAAIAAgACAAIABAAEAAMAAwAEAAQABAAEAAIAAgACAAEAAwADAAQABAAEAAQABAAE
AAIAAgACAAEAAwADAAMAAwABAAEAAQABAAIAAgADAAQAAQAAAP///v///wAAAAABAAAA
AAAAAAAAAAAAAAAA//8AAAAAAQABAAAAAAAAAAAA/v/9//3//v/+//7//v/+//z//P/8
//z//f/+////AAD+//7//v/+//z//P/8//z//v/+//7//v/+//7//v/9//v/+//8//z/
+v/6//r/+v/8//z//P/8//3//f/9//7//f/7//r/+P/7//3//v////3/+f/4//r/+v/6
//r//P/8//z//P/7//r/+f/4//j/+P/4//j/+v/6//r/+v/4//j/+P/4//n/+v/7//z/
+v/6//r/+v/4//j/+P/4//r/+v/6//r/+f/4//f/9v/3//j/+f/6//n/+P/3//b/+P/4
//j/+P/2//b/9v/2//b/9v/2//b/9//4//n/+v/5//j/9//2//f/+P/5//r//P/+////
AAAAAP///v/9////AAABAAQAAgACAAMAAwACAP///v/9///////+//3/+f/1//L/8v/y
//D/7//v/+//7//w//D/8v/x//H/8f/w//D/8P/w/+7/7v/u/+//8P/x//L/9P/y//L/
8v/x//H/8f/x//H/8v/y//L/8v/w//D/8P/x//P/8//0//T/8//z//P/8//z//T/9f/1
//X/9f/1//b/+f/8//3//f/8//n/8f/i/9f/y/+8/7D/q/+o/6T/pv+u/7T/tP+3/73/
xv/P/9D/0f/c/+7/9f/y//b/AAAGAAgABQD7//X/9v/8//z//P/8//r/+v/7//n/+f/5
//r/+f/5//n/+f/5//n/+f/5//v/+//7//v/+//5//n/+v/9//3//v/+//3//P/7//r/
/f/8////AAD+//7///////z//P/8//3//////wAAAAAAAAAAAAD///z//P/9//3/+//8
//z/+//7//z//P/7//z//f/+/////v/8//v/+v/8//3//f/9//v//P/8//z/+v/5//n/
+P/6//v//f/+//v/+v/6//n/+v/7//v//P/7//r/+f/3//f/9//3//f/9//3//j/+P/2
//b/9f/1//X/9P/0//T/9P/0//T/9P/y//L/8v/w//L/8v/y//L/8//z//L/8f/x//D/
7//v/+//7//v//D/8f/x/+//7//w//H/8//0//T/8//y//H/8v/z//X/9v/4//n/+f/5
//f/9//1//X/9//4//r/+//6//j/9//2//j/+P/6//r/+//7//v/+v/4//j/9//3//j/
+P/4//j/+P/4//j/+P/6//r/+v/6//r/+//7//v/+//7//n/+f/6//r/+v/6//r/+f/3
//b/9//3//f/+P/2//b/9v/2//b/9v/1//X/+P/4//j/+P/6//r/+v/5//j/9//3//b/
+P/4//j/+P/4//j/+P/3//n/+f/5//n/9//3//f/9//5//j/+P/4//f/9v/1//T/9v/2
//X/9f/2//b/9v/2//T/9P/0//P/9P/0//X/9f/2//b/9v/2//T/8//z//T/9P/0//T/
9P/2//b/9v/2//f/+P/5//r/9//2//X/9P/0//T/9P/0//b/9v/2//b/9P/0//T/8//z
//P/9P/0//f/+P/5//r/9//2//X/9P/4//n/+v/8//v/+f/4//b/9v/3//f/9//7//3/
+v/5//j/9//2//f/+P/5//r/+v/6//r/+v/6//r/+v/6//j/+P/4//j/+P/4//j/+P/6
//r/+v/6//j/+P/4//j/+P/4//j/+v/7//z//f/9//3//f/+//7//v8AAAAAAAABAAEA
AQD///////////////////7/+//4//j/9v/0//P/8//z//P/8//y//H/7//x//H/8v/y
//P/9P/1//b/9P/1//X/9f/3//j/+P/4//j/9//3//f/9f/1//b/9v/5//r/+//8//v/
+//6//n//P/8//v/+//7//v/+//8//z/+//6//n///8AAAMACAAHAAEAAAD9//H/6P/d
/8//wP+0/7H/sP+u/67/tP+6/7z/wf/H/8z/z//O/9P/5v/0//f//v8GAAwADgAKAAEA
+f/3//z/AAACAAIAAgACAAAA//8BAAEAAQACAAMAAwADAAMAAQABAAEAAQADAAMAAwAD
AAUAAwADAAQABQAFAAYABgAHAAgACQAKAAkABgAHAAYABwAIAAoACwAIAAgACAAJAAkA
CQAKAAoADAAMAAwACwAIAAgACQAJAAsADAAMAAsACQAKAAoACQAJAAkACQAJAAsACgAK
AAoACAAJAAkACQAJAAoACgAKAAkACQAKAAoACQAJAAoACgAKAAoACwALAAkACQAIAAgA
CgAKAAoACQAJAAkACQAJAAkACQAKAAoACAAIAAcABwAHAAYABgAGAAgACAAIAAgACAAI
AAgABgAGAAYABgAGAAkACQAIAAcABQAEAAMAAwAFAAUABQAGAAcABwAFAAUABQAFAAYA
BgAIAAkACgALAAkACQAKAAoADAANAA0ADQANAA0ACwALAAwADAANAA0ADgAOAA8AEAAP
AA4ADwAOAA8ADwAPAA4AEAAQAA8ADwAOAA4ADgAOABAAEAAQABAADgAOAA4ADgAQABEA
EQARABEAEQAPAA8AEgASABIAEgATABMAEgASAA8ADwAPABAAEgASABIAEgASABIAEQAR
ABAAEAAQABAAEQASABMAEwATABMAFAAUABQAFAAUABQAFAAUABQAEwARABEAEQARABMA
EwATABMAEwASABIAEgAUABQAFAAUABYAFgAVABUAFQAUABMAEgAUABQAFAATABIAEgAT
ABMAFAAUABQAFAAUABMAEwAUABQAFAAUABQAFgAWABYAFgAUABQAFAAUABYAFgAWABYA
FgAWABYAFgAUABQAFAAUABUAFgAXABcAFQAVABYAFgAXABgAGQAaABgAGAAYABgAFwAX
ABcAGAAaABkAGQAYABgAGQAZABkAFwAZABoAGgAaABoAGgAYABgAGAAYABoAGgAaABoA
GgAaABoAGgAaABoAGgAaABwAHAAcABwAGwAaABkAGAAbABwAHQAeABwAHAAcABwAHAAc
ABwAHAAeAB4AHgAeABwAHAAcABwAHgAeAB4AHgAeAB4AHgAeAB4AHgAeAB4AIAAgACAA
IAAeAB4AHgAeAB8AIAAhACIAIAAgACAAIAAhACIAIwAkACUAJgAnACgAKgAqACoAKgAr
ACwALQAuACwALAAsACwALAAsACwALAAsACwALAAsACcAJAAhAB4AHgAeAB4AHgAeAB4A
HgAeAA==
         </WaveFormData>
      </LeadData>
      <LeadData>
         <LeadByteCountTotal>10000</LeadByteCountTotal>
         <LeadTimeOffset>0</LeadTimeOffset>
         <LeadSampleCountTotal>5000</LeadSampleCountTotal>
         <LeadAmplitudeUnitsPerBit>4.88</LeadAmplitudeUnitsPerBit>
         <LeadAmplitudeUnits>��V</LeadAmplitudeUnits>
         <LeadHighLimit>2147483647</LeadHighLimit>
         <LeadLowLimit>268435456</LeadLowLimit>
         <LeadID>V2</LeadID>
         <LeadOffsetFirstSample>0</LeadOffsetFirstSample>
         <FirstSampleBaseline>0</FirstSampleBaseline>
         <LeadSampleSize>2</LeadSampleSize>
         <LeadOff>FALSE</LeadOff>
         <BaselineSway>FALSE</BaselineSway>
         <ExcessiveACNoise>FALSE</ExcessiveACNoise>
         <MuscleNoise>FALSE</MuscleNoise>
         <LeadDataCRC32>294764965</LeadDataCRC32>
         <WaveFormData>
qP+o/6j/qP+o/6j/qP+o/6j/qP+q/6r/rf+u/7D/sf+x/7D/r/+v/7T/tf+2/7j/uP+5
/7n/u/+7/7z/vP+8/73/u/+5/7j/tv+2/7f/t/+5/7n/uP+2/7f/tP+y/7L/sP+w/6//
rv+v/6//sP+x/6//rf+t/67/r/+w/6//r/+t/63/rf+u/6z/rP+s/6z/r/+w/7H/sv+y
/7H/sP+v/7L/s/+0/7X/tP+0/7T/tf+z/7X/tv+3/77/xP/J/9L/2//p//n/BQAIAAoA
CgD7/+L/1P/P/8H/rP+X/4H/Zf9J/zD/Gv8B/+r+3f7d/ub+9f4I/xn/Kf88/07/Wv9j
/3L/gf+M/5j/ov+r/7T/t/+6/7v/vf/A/8H/w//F/8f/yf/H/8f/x//J/8n/yf/K/8r/
yv/K/8v/y//K/8r/zP/M/83/zv/P/9D/zv/O/87/zv/Q/9H/0f/R/8//z//Q/9D/zv/O
/87/z//R/9H/0f/R/87/zv/P/9D/0v/S/9L/0v/U/9T/1P/U/9L/0//T/9P/1f/W/9b/
1v/U/9X/1f/W/9j/2f/Z/9r/2v/a/9r/2//Z/9z/3f/d/97/4P/i/+T/4v/j/+T/5f/m
/+j/6f/p/+v/7P/u//D/8P/x//L/8//4//r/+//9//z//f/+/wAAAQACAAIAAgAFAAYA
CAAJAAgACAAJAAoACwAMAAwADQALAAkACAAHAAcABgAGAAUABgAEAAEA///9//v/+P/3
//b/9v/1//T/8P/v/+7/7P/s/+v/6v/o/+n/5//m/+T/5P/k/+T/4//l/+P/4//i/+H/
4P/f/97/3//f/97/3v/f/97/3v/e/93/3f/c/9z/3v/e/93/3f/d/97/3v/e/97/3//f
/9//4f/g/+D/4P/f/9//3//f/+L/4v/j/+P/4v/h/+H/4P/g/+H/4f/g/+L/4v/i/+L/
4P/h/+H/4f/i/+P/5P/k/+L/4//j/+T/5P/l/+X/5f/m/+b/5//n/+b/5f/k/+P/5v/n
/+j/6P/n/+b/5f/k/+b/5v/m/+X/5f/l/+T/5P/i/+L/4//j/+T/5f/m/+X/4//j/+T/
5P/k/+T/5P/k/+b/5f/l/+X/4//j/+P/4//k/+X/5v/n/+X/4//l/+X/5f/l/+X/5f/m
/+b/5//o/+f/5v/l/+X/6P/o/+j/6f/o/+f/5v/m/+b/5v/m/+b/6P/o/+b/5v/m/+b/
5v/n/+j/5//o/+n/5//n/+j/6P/m/+j/6v/s/+z/7P/s/+v/6v/p/+j/6f/q/+v/7P/q
/+r/6v/q/+r/6v/q/+r/7P/s/+z/7P/r/+r/6f/o/+v/7P/t/+7/7P/s/+z/7P/s/+z/
7P/s/+3/7v/v//D/7//u/+3/7P/t/+7/7//w/+7/7v/u/+7/7v/u/+7/7v/v//D/8f/y
//H/8P/v/+7/7//w//H/8v/w//D/8P/w//L/8v/y//L/9P/0//T/9P/z//L/8f/w//H/
8v/z//T/8v/y//L/8v/0//T/9P/0//b/9v/2//b/9P/0//T/9P/2//b/9v/2//b/9v/2
//b/9v/2//b/9v/5//r/+//8//3//f/+//7//v///wEAAQABAAIAAgADAAMABQAFAAYA
CAAIAAcABQACAAAA///+/wEAAQABAAEAAAD+//3/+v/6//r/+v/6//v/+v/6//n/+P/3
//b/8//z//T/9P/0//T/8//z//P/8f/y//L/8v/0//T/9P/0//L/8v/z//P/9f/1//f/
9//1//X/9P/0//T/9f/1//f//P/9//7/AAAHABIAHwAtAD0ASwBOAE4ATAA9ACQAFgAN
AP3/6P/V/73/n/+B/2z/VP87/yj/H/8d/yL/K/84/0v/X/90/4b/lP+j/7L/v//K/9L/
3P/j/+j/6//w//X/9//6//v//v///wAAAQABAAEAAQADAAUABQAGAAYABAAEAAUABQAG
AAYACAAIAAoACgAKAAoACQAIAAcABgAHAAkACgALAAcABwAIAAgACgAKAAoACwANAA0A
DQANAAoACgALAAwADgAOAA4ADgANAAwACwAKAAsADQAOAA8ADwAQABAAEAAQABEAEQAS
ABQAFQAVABYAFAAUABQAFQAXABoAGwAbABsAHAAdAB4AHgAfACAAIQAjACYAKAApACcA
KAAqACwALgAvADAAMQAzADQANAA1ADQANQA2ADgAOgA8AD0APgA/AD4APgA9AEAAQABB
AEIAQABAAD8APwA8ADsAOwA7ADsAOgA6ADkANgA0ADEALwAsACsAKQApACkAKAAmACQA
IQAfAB0AGgAaABkAGAAWABQAEQAPAAwADAAMAAwACwALAAkACQAIAAUABAADAAIAAwAD
AAIAAgD///7//v/+//3//f/8//z//v/+//3//f/8//z/+//6//z//f/9//3//P/6//n/
+P/5//n/+f/5//v/+v/6//n/+P/3//f/9v/4//n/+f/4//f/9v/1//T/9P/1//X/9f/3
//f/9//2//X/9f/0//T/9P/1//X/9f/y//L/8//z//P/8//z//P/8//z//P/8v/w//D/
8P/w//H/8v/z//P/8f/x//D/8P/w//D/8f/x/+//7//v/+3/6//r/+z/7P/t/+7/7//w
/+7/7f/t/+3/7f/t/+3/7f/t/+3/7f/t/+z/6f/q/+n/6v/r/+z/7f/t/+z/7P/s/+r/
6v/q/+v/7f/s/+v/6//p/+n/6f/q/+v/7P/t/+7/7f/s/+n/6P/s/+z/7P/t/+//7f/t
/+3/7P/r/+v/6v/q/+z/7v/s/+z/7P/s/+r/6v/q/+r/6//s/+3/7v/t/+z/6//q/+v/
7P/t/+7/7f/s/+v/6v/s/+z/7P/s/+7/7v/u/+7/7P/s/+z/7P/u/+7/7v/u/+z/7P/s
/+z/7P/s/+z/7P/s/+z/7P/s/+r/6v/q/+r/6//s/+3/7v/s/+z/7P/s/+z/7P/s/+z/
7f/u/+//8P/v/+7/7f/s/+3/7v/v//L/8v/y//L/8//z//T/9P/0//X/9//3//f/+P/4
//n/+f/7//v//P/8//z/+//5//f/9v/2//b/9//5//n/+f/4//X/8//v/+z/7f/u/+//
7//s/+z/6//r/+v/6//p/+n/7P/s/+z/6v/n/+f/5//n/+r/6v/q/+r/6v/q/+r/6v/q
/+v/6//r/+3/7//v/+//7v/s/+v/6v/s/+3/8P/y//P/8v/2//3/BAAPAB0AKwA1ADwA
QABAADMAHAAOAAkA/f/q/9n/xf+r/43/bP9Q/zf/IP8T/xn/JP83/0r/V/9l/3L/fv+K
/5n/pv+1/8L/zP/S/9n/4P/l/+j/7f/v//L/8//0//X/9v/3//X/9f/1//f/+f/5//r/
+v/4//j/+f/5//z//P/+//7//P/8//z//P/8//z//P/8//7/////////+//7//z//P/+
//7//v////3//f/9//3//P/8//3//v8AAAAAAAAAAP7//v/+//7/AAABAAEAAQD//wAA
AAAAAAAAAQABAAIAAwAFAAYACAAHAAYABQAFAAcACgALAAsACgAKAAoACgAKAAsADAAN
ABAAEgATABMAEQASABQAFgAaABsAHAAdAB0AHgAeAB8AIAAhACIAJAAmACgAKQAqACsA
KgAqACkALAAsAC0ALgAuAC4ALQAtACwAKwArACsAKwAqACoAKQAnACQAIAAdAB0AHQAc
AB0AGwAaABgAFgASABEAEAAOAA8ADwAPAA4ADAAJAAcABAAGAAYABgAFAAUAAwADAAIA
AgACAAIAAgADAAMAAgACAP///v/+//7/AQABAAAAAAD+//7//f/9//3//v/+//7/AAAB
AAEAAQAAAP7//f/8///////////////+//7//f/9//3//v/+/wAAAQABAAAA/v/+//7/
/v/+/////////wEAAQABAAAA/v//////AAABAAMABAAFAAMAAgACAAEAAwADAAMAAwAB
AAEAAQAAAAAAAAAAAAAAAgACAAIAAQD+//3/+//6//3//v8AAAEA/////////f/9//3/
/v/+//7//v/+//7//P/7//v/+//8//3//v////3//f/9//3//f/7//3//f/9//3//f/9
//v/+v/6//r//P/8//z//f/9//z/+//7//v/+//7//z//P/8//z//P/8//z/+v/6//z/
/P/8//3//f/7//v/+//5//n/+v/6//z//P/8//r/+v/6//r//P/8//z//P/8//z//P/8
//v/+v/5//j/+f/6//v//P/7//r/+f/4//j/+P/4//j/+v/6//r/+v/5//j/9//2//f/
+P/5//r/+P/4//j/+P/4//j/+P/4//r/+v/6//r/+f/4//f/9v/4//j/+P/4//b/9v/2
//b/9v/2//b/9v/4//j/+P/4//b/9v/2//b/+P/4//j/+P/2//b/9v/2//b/9v/2//b/
+P/4//j/+P/2//b/9v/2//j/+P/4//j/9v/2//b/9v/4//j/+v/6//z//P/9//3//P/8
//z//f////////8AAAIAAwADAAUABQAGAAYABgAFAAMAAQAAAP///v/+//3/AAABAAEA
AAD///z/+v/6//z//P/7//r/+P/3//f/9//0//H/8P/w//L/8v/w/+//8f/x//H/8v/w
//D/8P/w//L/8v/y//L/8f/x//H/8f/1//X/9f/1//L/8v/y//P/8//1//b/9//8//7/
BQAKABUAIwAzAEMASgBIAEYAPQAmABAABwD9/+r/0/+//6P/hf9u/1j/P/8m/xn/Ff8Y
/yX/NP9F/1f/av96/4j/l/+k/7P/wP/K/9T/3f/i/+f/6v/t/+//8v/z//X/9//5//v/
+f/5//n/+//9//3//v/+//7//v///////v/+/wAAAAACAAIAAgACAAAAAAAAAAAAAgAD
AAMAAwABAAEAAgACAAAAAAAAAAEAAgADAAQABQADAAIAAgACAAQABAAEAAQABAAEAAQA
BAACAAMAAwADAAUABgAGAAYABQAFAAQABAAFAAcACAAKAAoACgAKAAsACQAMAA0ADQAO
ABAAEgAUABIAEwAUABUAGAAaABsAGwAdAB4AIAAiACIAIwAkACUAKQAqACoAKwAqACsA
LAAuADEAMgAyADIANAA0ADUANQA2ADYANwA4ADgAOAA3ADcANAAzADMAMwAzADIAMgAx
ADAALgArACkAKAAnACUAJQAjACIAIAAeABoAGQAYABYAGAAXABYAFAARAA8ADgAMAAwA
DAAMAAsADQALAAsACgAJAAgABwAGAAcABwAGAAYABwAGAAYABgAFAAUABAAEAAUABgAG
AAcABgAGAAUABAAGAAcABwAHAAkACAAIAAgABwAHAAcABwAIAAgACQAJAAgABwAHAAYA
CAAJAAkACAAIAAgACAAIAAgACQAJAAkACwALAAsACgAIAAkACQAKAAoACwALAAsACgAK
AAsACwANAA0ADQANAA8ADwAPAA4ADAAMAAwADAANAA4ADwAPAA8ADwAOAA4ADAAMAA0A
DQAPAA8ADwANAAsACwAMAAwADgAOAA4ADgAMAAsACwALAAkACQAJAAkACgALAAwADQAL
AAkACwALAA0ADQANAA0ADQAMAAwADAAMAAwADAANAA0ADAALAAsACQAJAAkACgAMAAwA
DAAMAAwADAAKAAoACwAKAAkACQAKAAkACgALAAoACQAJAAgACgAMAAwADAAMAAwADAAL
AAoACQAIAAkACgALAAwACwAKAAkACAAKAAoACgAKAAoACgAKAAoACAAIAAgACAAKAAoA
CgAKAAgACAAIAAgACAAIAAgACAAKAAoACgAKAAgACAAIAAgACQAKAAsADAALAAoACQAI
AAgACAAIAAgACAAIAAgACAAGAAYABgAGAAcACAAJAAoACQAIAAcABgAIAAgACAAIAAgA
CAAIAAgABgAGAAYABgAHAAgACQAKAAgACAAKAAoADAAMAA0ADQAQABAAEAARABAADwAO
AA4ADwARABIAFQAUABQAEwASABEADwANAAwADQAOABAAEQAQAA8ADQAKAAwACgAJAAoA
BwAGAAQAAgACAAEAAQABAAMAAQABAAIAAQAAAP3/+//8//3//v8AAP3//P/7//r//P/8
//z//P///////////wAA///+//3//f/+////AQAAAAEAAQABAAIACAARABoAIwAtADkA
QwBIAEoATgBHADIAJAAfAA8A+v/p/9X/u/+f/4L/aP9N/zb/Kf8p/zL/Qf9S/2H/cf+A
/5D/nv+p/7L/u//I/9T/3v/n/+7/9f/6//z//f///////v///wAAAQADAAMAAwAFAAMA
AwAEAAQABgAGAAcABwAHAAYABwAGAAgACAAIAAgACgAKAAoACgAJAAkACAAHAAcABwAI
AAgACAAIAAgACQAGAAUABAADAAUABgAIAAoABwAGAAUABAAFAAYABwAIAAYABwAHAAcA
BQAGAAYABgAHAAkACgAMAAsACwAKAAoADAAMAAwADQAMAA4ADgANAA0ADgAPABAAEAAR
ABIAEwATABQAFAATABQAFgAZABwAHQAdAB0AHQAdAB4AHgAfACEAIwAlACgAKAAoACcA
JgApACoALAAtAC0ALAAsACwALAAsACsAKwAsACsAKwArACgAJgAlACMAIwAiACAAHwAe
AB0AGwAbABkAGAAWABQAFAATABIAEAAOAA0ADAAKAAoACQAJAAgABgAGAAYABQAFAAMA
AwACAAMABAAFAAYABAADAAEAAAABAAAAAAAAAAEAAQAAAAAAAAAAAP////8BAAIAAgAC
AAEAAQAAAP//AQAAAAAAAAD//////////wEAAAAAAP//AAABAAMABAADAAMAAgAAAAIA
AgACAAIAAAABAAEAAQADAAMAAwACAAQABQAFAAYABQAFAAQAAwADAAQABgAHAAUABQAF
AAUABQAFAAUABAAGAAYABgAGAAQABAAEAAMABQAFAAQABAACAAIAAwADAAMAAwADAAEA
AgADAAUABgAFAAQAAwACAAMAAwAEAAUABQAFAAUABQAFAAUABQAFAAcABQAHAAcABgAF
AAQAAwAFAAQABAAEAAQABAAEAAUAAwACAAEAAQACAAMABAAGAAUABAADAAIAAwAEAAMA
BAAEAAQABAAFAAUAAwADAAMABQAFAAYABgAEAAIAAgAEAAQABAAEAAYABgAGAAYABQAE
AAMAAgADAAQABQAGAAQABAAEAAQABAAEAAQABAAEAAQABAAEAAIAAgACAAIABAAEAAQA
BAACAAIAAgACAAQABAAEAAQABAAEAAQABAADAAIAAQAAAAEAAgADAAQAAwACAAEAAAAC
AAIAAgACAAQABAAEAAQAAgACAAIAAgAEAAQABAAEAAIAAgACAAIABAAEAAQABAAGAAYA
CAAIAAYABgAHAAcACgAKAAoACwALAAsACwAMAAwADQANAA8AEQASABIAEgAPAA0ACwAK
AAwADAANAA0ACwALAAoACAAHAAQAAgACAAIAAgABAAAA/v/9//3//f/+//3//v8AAP7/
/v/8//v/+f/5//n/+v/8//z//P/8//v/+v/5//j/+v/7//z//f/+//3//P/7//z//P/8
//3//f///wAAAQAAAAYADQAWACMAMQBBAE0ATABIAEQAMwAcAA4ADQADAOz/1/+//6H/
g/9q/1T/Pf8q/yP/I/8q/zf/RP9R/2P/eP+I/5j/p/+2/8H/yv/U/9z/4//q/+//+P/5
//v//v////7///8AAAEAAwADAAMABQADAAMABAAEAAYABgAHAAcACgAKAAwADAALAAoA
CQAIAAkACgALAAwACwALAAoACQAHAAcACAAIAAoACgAKAAsACQAJAAkACQAIAAgACQAK
AAoACgAKAAoACgAKAAoACgAKAAsACwALAAkACgAKAAoADAANAA0ADgAOAA8ADwAQAA4A
DgAOAA8AEQAUABUAFQATABQAFQAWABgAGQAaABsAHAAeAB8AHwAfACAAIgAkACYAJwAo
ACkAKQAqACoAKwAtAC8AMQA0ADMANAA0ADQANgA2ADcANwA5ADoAPAA+ADsAOgA4ADcA
NwA3ADgAOQA1ADQANAAzADIAMAAtACsALAArACkAKQAmACQAIQAeAB0AHQAdABwAGgAZ
ABgAFgATABEAEAAOAA8AEAARABEADgALAAoACAAJAAoACwAMAAkACQAIAAgABwAGAAYA
BgAHAAcABgAGAAQABAADAAMABAAGAAcACAAIAAkACQAJAAkACAAIAAgACwALAAsACwAK
AAgABwAFAAYABwAJAAoACAAJAAkACAAIAAgACAAIAAoACwALAAsACQAJAAkACAAJAAsA
DAAOAA0ADQAMAAsACgAKAAsACwANAA0ADQANAAsACwALAAoADAAMAAwADAAKAAoACgAJ
AAkACQAIAAgACgAKAAsACwAKAAkACAAFAAcABwAIAAgACAAIAAgACAAGAAUABQAFAAcA
BwAHAAcABQAFAAUABQAHAAUABwAHAAcABwAHAAcABwAGAAYABgAIAAgACAAJAAgABgAE
AAMABQAFAAUABgAGAAYABgAGAAQABAACAAIABQAGAAcACQAIAAUABAADAAUABQAGAAYA
CAAGAAQAAgACAAIAAgADAAQABQAGAAQABAAEAAQABAAEAAQABAAGAAYABgAGAAUABAAD
AAIAAwAEAAUABgAEAAQABAAEAAQABAAEAAQABgAGAAYABgAFAAQAAwACAAMABAAFAAYA
BAAEAAQABAAEAAQABAAEAAYABgAGAAYABAAEAAQABAAGAAYABgAGAAQABAAEAAQABAAE
AAQABAAEAAQABAAEAAQABAAEAAQABgAGAAYABgAEAAQABAAEAAQABAAEAAQABgAGAAYA
BgAEAAQABAAEAAYABgAGAAYABAAEAAQABAAEAAQABAAEAAUABgAHAAoACAAIAAgACQAK
AAwADQAOAA4ADwAOAA0ADwAQABIAEwAVABUAFgAWABUAEwAQAA0ADgAOAA4ADwAOAA0A
DAAKAAkACQAHAAYACAAIAAgABwAFAAQAAgABAAIAAwACAAMAAQAAAP///P/9//3//f/9
/wAAAAAAAAAA///+//3//P/9////AAABAAAAAQAAAP/////+//7//v8BAAEAAwAEAAEA
BAAIABEAHAApADkASQBVAFYAUgBSAEMALAAgABkACwD0/9//w/+h/4X/bv9c/0X/NP8p
/yX/Jv8v/z7/T/9h/3j/jP+a/6v/uv/H/9D/2P/e/+f/7v/1//z//f///wIAAwACAAMA
BAAFAAYABwAIAAsACQAJAAoACgAMAAwADQANAA4ADgAQABAADwAOAA0ADAAPABAAEQAS
ABEAEQAQAA8ADgAPABEAEgASABIAEgATABIAEQAQAA8ADwAQABIAFAATABIAEQAQABIA
EgASABIAFAAVABUAFQATABQAFAAUABUAFwAYABoAGAAZABkAGgAaABoAGgAbAB0AIAAh
ACEAIQAiACMAJAAmACcAKAApACoALAAtAC0ALwAwADIANAA2ADcAOAA5ADkAOgA6ADsA
PgA/AEAAQgBBAEIAQgBCAEQARABFAEUASABIAEkASgBIAEgARwBHAEcARwBIAEkARABC
AEEAPwBAAD4AOwA5ADgANwA1ADUAMgAwAC0AKgAqACkAKAAmACMAIQAfABwAGwAZABgA
FgAWABYAFgAVABQAEQAQAA4ADwAQABEAEgAQAA8ADQAMAA0ADAAMAAwADQANAAwADAAK
AAoACQAJAAoADAANAA4ADAANAA0ADQALAAoACgAKAAsACwALAAsACgAIAAcABQAGAAcA
CQAKAAcABwAGAAQABQAGAAcACAAIAAkACQAJAAYABQAEAAIABAAFAAUABgAGAAcABwAH
AAYABgAHAAcABwAHAAcABwAHAAcABwAGAAcACAAJAAoACQAIAAcABQAHAAcABgAGAAYA
BgAHAAcABQAFAAUAAwAFAAUABgAGAAUABAADAAIABAADAAMAAwADAAMAAwADAAIAAQAA
AP//AAD//wIAAwABAAEAAQABAAEAAAAAAAAAAAAAAAAAAQD///7//f/9/////////wAA
/v/+//7//v/+//7//P/8//7//v/+/////f/7//v/+//8//3///8AAP7/+v/4//r/+v/6
//r/+//8//3//v/9//z/+//6//z//P/8//z/+v/6//r/+v/4//j/+P/4//v//P/9//7/
/f/8//v/+v/6//r/+v/6//z//P/8//z/+//6//n/+P/6//r/+v/6//n/+P/3//b/+P/4
//j/+P/4//j/+P/4//b/9v/2//b/9//4//n/+v/3//b/9f/0//X/9v/3//j/+v/8//z/
/P/6//v/+//8//3//v8AAAMAAgABAAEAAAABAAEAAwADAAQABAAEAAMAAQD///7//v8A
AAEAAQABAAAA/v/7//n/9v/0//T/9P/0//P/8v/y//H/8f/x//H/8f/x//L/8v/w/+7/
7f/t/+3/7f/u/+7/7v/u/+7/7v/u/+7/7v/v/+//7//v//H/8f/x//H/8P/w//D/8f/x
//X/9P/z//b//P8DAAgAEQAfAC0ANwA8AD4APgA1ACAAEAANAAMA7v/f/83/s/+T/3b/
XP9F/y7/H/8h/y7/P/9M/1v/a/96/4j/lP+f/6r/t//E/8z/0v/Z/+D/5f/q/+//8f/0
//X/9f/1//X/9f/3//f/9//5//n/+f/6//r/+P/4//n/+f/7//z///8AAP///v/9//z/
/v/+//7//v/8//3//f/9//v/+//8//z//P/8//z//f/9//3//f/9//z//P/9//7//v/+
//7//v/+//7//v/+////AQACAAMAAQACAAIAAgACAAMAAwAEAAIAAwADAAQABAAEAAQA
BQAHAAoACwALAAgACAAIAAgACQALAA0ADwAPABAAEAAPAA8AEAASABQAFgAXABgAGQAZ
ABoAGgAbAB4AHwAgACIAIQAiACIAIgAkACQAJQAlACgAKAApACoAKAAoACcAJwAoACcA
JwAnACUAJAAkACMAIAAeABsAGQAbABsAGgAbABcAFgAUABIAEQARABEAEAAQAA8ADgAM
AAsACQAIAAYABwAIAAkACQAIAAUABAACAAQABAAEAAQABQAFAAQABAABAAAAAAAAAAEA
AQAAAAAAAAAAAP////8BAAIAAgACAAAAAQABAAEAAQAAAAAAAAABAAEAAQABAP///v/+
//3//////wAAAAD+///////+//7//v/+//7/AAABAAEAAQD////////+/wAAAQABAAIA
AgADAAMAAwAAAAAAAQABAAMAAwADAAMAAQABAAEAAAACAAIAAgACAAAAAAAAAP//AQAB
AAAAAAAAAAAAAQABAP////////3//v///wEAAgAAAAAAAAAAAP7//f/9//3//v///wAA
AQAAAP///v/9//7//f8AAAEAAAD///7//f/9//z//P/8//7//v/+/////f/8//v/+//9
//3//f/+/wAAAAAAAAAA/v/+//z//P8AAAAAAAABAAAA/f/8//v//f/9//7//v8AAAAA
/v/9//z/+//6//v//P/9//7//P/8//z//P/+//7//v/+//7//v/+//7//P/8//z//P/9
//7///8AAP7//v/+//7//P/8//z//v///wAAAQADAAIAAgABAAAAAgAFAAYABwAGAAYA
BwAHAAcABwAIAAgACgALAAsACwAIAAgACAAJAAYABQAEAAIAAAD///z/+v/4//j/+P/3
//n/+v/6//v/+P/3//T/8//2//b/9v/0//P/8//z//P/9P/0//T/9P/1//b/9//4//f/
9//2//X/9//5//n/+f/5//j/+P/4//f/9//5//r/AQAEAAoADwAUAB0AKQA3AD0APAA+
ADYAHwAIAAAA/f/v/+D/0/+9/6P/h/9s/1L/O/8o/yP/K/86/0//YP9v/3//jP+W/6D/
qf+2/8P/0P/a/+L/6f/u//H/8v/3//n//P/9//7///8AAAEA////////AQABAAEAAgAC
AAIAAgADAAMABAAEAAYABgAIAAgACAAIAAcABgAFAAQABgAHAAcABwADAAMABAAEAAIA
AgACAAMABQAFAAUABQADAAIAAgACAAMABAAFAAYABgAGAAYABgAGAAcABwAHAAkACgAK
AAoACQAJAAgACAAJAAsADAAOAAwADAAMAA0ACwAOAA8ADwARABIAEwAUABMAEwATABMA
FQAYABoAGwAZABoAHAAeAB4AHwAgACEAJQAmACYAJwAnACcAJwAoACoALAAtAC4ALgAu
AC8ALwAwADAAMQAyADQANAAzADMAMQAvAC4ALQAsACwALQAtACoAKAAlACMAIgAhAB8A
HwAfAB4AHAAaABgAFwAWABQAFgAVABQAEgARAA8ADgAMAAwADAAMAAsADAALAAwADAAK
AAoACgAKAAsACwAKAAoACQAIAAgACAAHAAcABgAGAAcACAAIAAkACAAIAAcABgAHAAkA
CgALAAsACgAKAAoACQAJAAkACQAKAAoACwALAAoACQAJAAgACgALAAsACgAKAAoACgAK
AAgACQAJAAkACgALAAwADAAKAAsACwAMAA0ADwAQABEADgAOAA8ADwANAA0ADQANAA8A
DwAPAA4ADAAMAAwADAAMAAwADAALAAsACwAKAAoACgAKAAsACwANAA0ADQALAAoACQAJ
AAgACQAKAAsADAAKAAkACQAJAAkACQAJAAkACwALAAsACwAKAAcACAAHAAkACQAJAAkA
CQAIAAgACAAGAAYABgAHAAgACAAIAAkACAAHAAYABgAHAAgACQAKAAoACgAIAAgACAAI
AAgACQALAAkACQAJAAcABwAIAAgACAAKAAwACgAKAAoACgAIAAgACAAIAAoACgAKAAoA
CAAIAAgACAAIAAgACAAIAAgACAAIAAgABgAGAAYABgAHAAgACQAKAAgACAAIAAgACAAI
AAgACAAKAAoACgAKAAgACAAIAAgACgAKAAoACgAIAAgACAAIAAoACgAKAAoACgAKAAoA
CgAIAAgACAAIAAoACgAKAAoACAAIAAgACAAJAAoACwAMAA0ADgAPABAAEAAQABAAEAAR
ABIAEwAUABYAFgAWABYAFwAYABkAGgAcABwAHAAcABkAFgATABAADgAOAA4ADgAMAAoA
CAAGAA==
         </WaveFormData>
      </LeadData>
      <LeadData>
         <LeadByteCountTotal>10000</LeadByteCountTotal>
         <LeadTimeOffset>0</LeadTimeOffset>
         <LeadSampleCountTotal>5000</LeadSampleCountTotal>
         <LeadAmplitudeUnitsPerBit>4.88</LeadAmplitudeUnitsPerBit>
         <LeadAmplitudeUnits>��V</LeadAmplitudeUnits>
         <LeadHighLimit>2147483647</LeadHighLimit>
         <LeadLowLimit>268435456</LeadLowLimit>
         <LeadID>V3</LeadID>
         <LeadOffsetFirstSample>0</LeadOffsetFirstSample>
         <FirstSampleBaseline>0</FirstSampleBaseline>
         <LeadSampleSize>2</LeadSampleSize>
         <LeadOff>FALSE</LeadOff>
         <BaselineSway>FALSE</BaselineSway>
         <ExcessiveACNoise>FALSE</ExcessiveACNoise>
         <MuscleNoise>FALSE</MuscleNoise>
         <LeadDataCRC32>1232036542</LeadDataCRC32>
         <WaveFormData>
9P/0//T/9P/0//T/9P/0//L/8v/y//P/9//4//r//P/6//j/9//2//j/+f/6//z//P/8
//z//f/7//7//v/+//7//////wAA///+//3//P/9//z/+//7//f/9v/z//L/8P/v/+//
7v/u/+7/7//v/+3/7P/r/+r/7P/t/+z/7P/p/+j/5//n/+f/5v/l/+T/5v/m/+f/6f/m
/+b/5f/k/+f/6P/o/+n/6P/o/+n/6f/n/+n/6v/q/+7/8P/z//X//P8FABgAKwA8AFEA
awB7AIQAjgCXAJcAkwCQAIoAeQBfADgABgDL/5f/cf9Y/0j/Rf9O/1j/Zf9z/4D/iv+S
/6D/q/+2/7//xv/O/9X/1//X/9j/2f/b/9z/3v/g/+L/4//i/+L/4//l/+X/5f/m/+b/
6P/o/+j/6P/n/+n/6f/p/+r/6//s/+3/6f/o/+f/5//o/+n/6f/q/+n/6P/o/+j/5v/m
/+b/5v/o/+j/6P/n/+X/5P/j/+L/5P/k/+T/5P/m/+b/5v/k/+P/4//i/+H/4v/j/+T/
5f/j/+T/5P/l/+X/5v/m/+b/5v/m/+b/5v/k/+b/5//n/+r/6//s/+3/7f/t/+3/7f/t
/+//7//v/+//7//x//L/8v/y//P/9P/2//f/+f/6//v/+v/7//v//f/+//////8BAAMA
AwAFAAQAAwADAAQABwAIAAkACgAJAAgABwAHAAcABwAHAAcABgAHAAcABwAEAAMAAgAB
AAIAAgABAAEA///+//3/+//6//r/+f/3//j/9//1//X/9P/z//L/8f/w//D/8f/x//D/
7//v/+7/8P/w/+//7//v/+7/7v/u/+7/7f/s/+v/7f/s/+z/7P/s/+z/6//p/+r/6//s
/+3/7P/r/+v/7P/s/+v/6v/o/+v/7P/t/+3/7P/r/+v/6v/p/+r/6//s/+z/7P/r/+v/
6f/p/+n/6v/s/+7/7v/s/+v/6v/p/+j/6f/r/+v/6//t/+3/7f/s/+r/6v/q/+v/7P/t
/+7/7f/s/+v/6//q/+z/7P/r/+v/6//r/+n/6f/p/+n/6v/q/+3/7f/s/+v/6v/p/+j/
5//p/+n/6P/o/+f/5//o/+n/6P/n/+f/5v/n/+j/6f/q/+j/5//o/+f/5//o/+n/6v/q
/+r/6v/q/+n/6P/l/+b/6f/o/+n/6v/l/+X/5f/p/+n/5//m/+X/5//n/+b/5v/n/+b/
5f/k/+X/5f/m/+b/4v/i/+X/5v/k/+X/5v/o/+j/6P/o/+X/5P/j/+L/4//k/+X/5v/k
/+T/5P/k/+T/5P/k/+T/5v/m/+b/5v/j/+L/4f/g/+P/5P/l/+b/5P/k/+T/5P/k/+T/
5P/k/+T/5P/k/+T/4//i/+H/4P/h/+L/4//k/+P/4v/h/+D/4v/i/+L/4v/k/+T/5P/k
/+P/4v/h/+D/4v/i/+L/4v/g/+D/4P/g/+D/4P/g/+D/4v/i/+L/4v/h/+D/3//e/9//
4P/h/+L/4P/g/+D/4P/g/+D/4P/g/+L/4v/i/+L/4f/g/9//3v/f/+D/4f/i/+D/4P/g
/+D/4P/g/+D/4P/h/+P/5f/m/+f/6P/o/+j/6f/q/+v/6//p/+r/6v/q/+r/6//r/+7/
8P/w/+//7//t/+z/6//q/+z/7P/s/+r/6v/p/+f/5v/j/+L/4v/h/+P/4v/h/+D/3//d
/9v/2v/a/9r/2f/Z/9n/2P/W/9b/1P/V/9b/1v/Y/9j/1//W/9X/1f/U/9T/1f/W/9n/
2v/X/9f/1v/W/9f/1//X/9n/3P/c/9r/2v/d/+P/7v/5/wwAHwAwAEMAXQBrAHQAfgCJ
AI0AiwCOAIoAeQBjAEIADADP/5n/c/9U/z7/Nf84/0T/Uf9h/27/fP+I/5b/of+o/6//
tP+6/7//w//F/8n/y//O/9D/0P/Q/9D/z//O/87/z//R/9L/0//V/9b/1f/U/9P/0v/V
/9f/1//X/9f/1//X/9f/1P/U/9T/1f/W/9f/1//Y/9b/1P/T/9L/0//U/9X/1v/W/9b/
1v/V/9L/0v/S/9L/1P/U/9T/1P/S/9L/0v/Q/9T/1f/V/9X/0//T/9P/0//R/9L/0v/T
/9X/1v/W/9b/1P/U/9T/1P/V/9j/2v/b/9v/2//b/9v/2v/b/9z/3f/g/+P/5P/l/+P/
4//l/+b/6P/o/+n/6v/t/+3/7v/u/+//7v/v/+//8v/0//b/9//1//f/9//5//r/+//9
/wAAAAAAAAAAAAAAAAAAAAABAAMAAwADAAMAAQABAAAA//8BAAEAAQABAAMAAgAAAP//
+//6//n/9//3//j/+P/3//T/8//x//H/8f/x//H/8f/w//D/8f/x//H/8f/y//L/9v/4
//n/+//5//j/+P/4//r/+//8//3/AAACAAUACAANABAAEgATABcAGwAfACMAJQAlACYA
KAArAC0ALwAwADMANAA1ADUANgA3ADkAOgA+AEIARgBKAEwATABLAEsATgBPAFAAUgBT
AFYAVwBWAFgAWABYAFgAVwBZAFkAWQBWAFUAVABSAFQAVABUAFUAVQBVAFUAUwBSAFEA
UQBQAFEAUgBSAFMAVABTAFAATwBRAFEAUgBSAFUAVQBUAFMAUQBRAFEAUQBUAFUAVQBW
AFQAUwBTAFMAUQBRAFIAUgBRAFAATwBOAEoASQBKAEkASQBKAEsATABLAEoASQBIAEcA
RgBDAEQARABCAEIAQgA9AD0APQBBAEEAPwA+AD0AOgA5ADcANgA6ADoAOgA6ADoAOQA5
ADgANQA0ADYANgA4ADcANgA0ADQANAA0ADIAMgAyADIANAA0ADQANAAzADIAMQAwADIA
MgAyADIALwAuAC0ALAAsACwALAAsACwALAAsACwAKQAoACcAJgAmACYAJgAmACQAJAAk
ACQAIwAiACEAIAAgACAAIAAgAB4AHgAeAB4AHgAeAB4AHgAdABwAGwAaABgAGAAYABgA
GgAaABoAGgAZABgAFwAWABcAGAAZABoAGQAaABoAGwAaABoAGgAbAB4AHwAfAB8AHwAe
AB0AHAAfAB8AIgAiACEAHwAeABwAHAAcABwAHAAeAB4AHAAaABYAEwARAA0ADQAOAA4A
DwANAAsACQAIAAcABgAGAAYABgAFAAUAAwAAAP7//v/+/wEAAgACAAIAAAD///7//v8B
AAEAAgACAAIABAAEAAMAAQAAAAAAAQADAAMABQAGAAYAAgAEAAkADQAWACMANABFAFYA
awCDAJUAmgCgAKkApwChAJwAlACBAF0ALgD8/8v/n/99/2z/Zv9p/3L/eP+B/4v/lv+i
/7D/vv/L/9b/3//k/+r/7//x//X/+v/7//3//v///wAAAQABAAQABAAFAAcACQAJAAoA
CgAIAAgACAAIAAkACwALAAsACQAJAAkACQAIAAgACAAJAAsACwAKAAoABwAGAAYABgAH
AAgACQAKAAkACAAHAAUABgAGAAYABgAGAAYABgAGAAYABgAGAAQACAAJAAkACQAHAAcA
BwAHAAcACAAIAAkACwAMAAwADAAKAAoACgAKAAwADgAPAA8ADgANAAwACwAMAA0ADgAP
ABEAEwATABMAEgARABIAEgAWABYAFwAYABkAGQAaABoAGgAaABwAHQAhACIAIwAjACIA
IwAiACMAJAAlACcAKgAoACgAKAAoACgAKAAoACkAKQApACkAKQAmACUAIwAhACIAIwAk
ACUAIwAiACAAHwAgACAAIAAfACAAIAAfAB0AGwAZABYAFQAXABcAFwAXABUAFAAUABMA
EwATABQAFAAUABQAEwATABIAEAAPAA4AEQARABEAEQAQAA4ADQAMAAsADAAMAAsADQAN
AA0ADQAKAAkACQAKAA0ADQANAAwACgAKAAoACQAJAAkACgAKAAkACgALAAwACwAKAAgA
BwAIAAkACgAMAAsADAALAAgACgAKAAoACgALAA0ADQANAAwACwAKAAgACQAKAAsADQAM
AAsACgAHAAcABwAIAAgACgAKAAkACQAJAAcAAwABAAQABQAHAAgABwAHAAYABQADAAMA
AwADAAcABwAGAAYABAADAAMAAwAFAAUABgAGAAUABAADAAIAAQABAAMAAwAEAAQABAAE
AAEAAAD///7///8AAP//AgAAAP7//v/+//3//f/9/wEAAwABAAAA///9//3//P/8/wAA
AAAAAAAAAAD//////v/8//z///8AAAAA///+//z//P/8//z//v/+//7//v/+//7//v/+
//z//P/8//z//v/+//7//v/9//z/+//6//z//P/8//z//P/8//z//P/6//r/+v/6//z/
/P/8//z/+v/6//r/+v/8//z//P/8//z//P/8//z/+//6//n/+P/5//r/+//8//v/+v/5
//j/+v/6//r/+v/6//r/+v/6//j/+P/4//j/+f/6//v//P/7//r/+f/4//r/+v/6//r/
+v/6//r/+v/4//j/+P/4//r/+v/6//r/+P/4//j/+P/6//r/+v/7//3//v8AAAIAAQAA
AAAAAAADAAMAAwAEAAQABAAEAAUABQAIAAgACAAHAAcABgAGAAUABAADAAIABQAEAAMA
AwD///7/+//6//v/+//8//z/+//6//r/+f/1//T/8//y//P/8//x//D/8P/w//D/8f/w
//D/8P/w//H/8P/w//H/8P/w/+//7v/x//L/8v/z//D/8P/x//H/8f/z//T/9P/4//j/
+f/7/wAADQAeADMARABVAG0AgQCKAJAAmwCjAKEAoACgAJMAewBgADIA8/+7/5H/cv9c
/1H/VP9e/2v/ef+G/5L/oP+q/7X/wP/J/9D/1v/b/93/4f/k/+X/5//o/+v/7P/t/+3/
7f/s/+z/7f/u/+//8f/y//D/8P/w//D/8f/z//P/8//1//X/9f/1//L/8v/y//P/9f/1
//T/9P/z//L/8v/y//D/8P/w//D/8f/y//P/8//x//D/7//u/+//8P/x//L/8P/w//D/
7v/u/+//7//v//H/8f/x//H/8P/w/+//7//w//L/8//0//L/8v/y//L/8v/0//X/9f/3
//f/9//3//f/9//3//f/+f/7//v/+//7//v//f/+/wAAAAABAAIABQAFAAYABgAHAAYA
BwAHAAsADAANAA0ADQAPAA8AEQARABEAEgAUABQAFAAUABQAEgASABIAEwAVABUAFQAV
ABMAEwASABEADwAPAA8ADwARABAADgANAAsACgAJAAcABwAIAAgABwAEAAMAAQABAP//
///////////+//7//f/8//v/+//6//z//P/7//v/+//6//r/+v/6//n/+P/3//j/+P/5
//r/+v/6//n/9//4//n/+v/7//r/+f/5//r/+v/5//j/9v/5//r/+//7//j/9//3//b/
9//4//n/+v/4//j/9//3//f/9//3//j/+P/6//r/+P/4//j/+P/4//n/+//7//v/+//7
//v/+v/8//z//P/9//////////3//P/7//v/+v/9//7//v/////////9//3//f/9//7/
/v8BAAEAAAD///3//f/9//3/AQABAAAAAAD+//3//f/9//v/+//8//z//v/+//7//v/7
//v//f/9//7//v/+//7//P/8//z//P/+//7//P/+//7//P/8//z/9//3//f/+//9//v/
+v/5//v/+//6//r/+//6//n/+P/5//n/+v/6//f/9v/4//j/+v/7//7//f/8//v/+v/5
//j/9//2//f/+P/5//r/+f/4//f/9v/4//j/+P/4//j/+P/4//j/9//2//X/9P/2//b/
9v/2//X/9P/z//L/9P/0//T/9P/2//b/9v/2//X/9P/z//L/8//0//X/9v/z//L/8f/w
//D/8P/w//D/8P/w//D/8P/u/+7/7v/u//H/8v/z//T/8f/w/+//7v/w//D/8P/w//D/
8P/w//D/7//u/+3/7P/v//D/8f/y//H/8P/v/+//8//0//b/+P/3//b/9v/2//b/9f/0
//T/9//4//n/+//4//r/+f/4//n/+f/4//j/+v/6//r/+v/5//b/8//x//L/8v/w//D/
7f/r/+r/6P/p/+j/6P/n/+b/5v/m/+b/5f/l/+P/4v/i/+L/4v/j/+L/4P/e/9z/3f/e
/+D/4//j/+T/5P/k/+X/5P/i/+H/4f/i/+T/5f/i/+P/4//i/+L/6P/v//X/+v8BAA4A
HwAuAEEAWwBxAHoAgACHAIUAewByAGgAVwA7ABIA4v+v/4P/Yf9K/0L/Qf9G/1D/Xf9p
/3T/gv+O/5b/of+q/7X/vv/G/83/0//Z/9r/2f/Z/9j/2f/a/9v/2//d/97/4P/j/+H/
4f/i/+L/5P/k/+T/5P/i/+P/4v/h/+L/4//k/+X/5v/m/+b/5//l/+P/4P/e/+D/4P/h
/+L/4P/g/+D/4P/d/9z/2//Z/9v/3P/d/97/3f/c/9v/2v/b/9z/3f/c/9z/3f/d/93/
3f/d/93/3f/e/+D/4f/j/+L/4v/h/+D/4f/i/+P/5P/j/+T/5P/j/+P/4//j/+P/5P/l
/+b/5//m/+f/5v/l/+j/6f/s/+7/7f/s/+z/7P/t/+3/7v/u//H/8v/1//f/9v/2//b/
9f/4//v//P////7//f/9//7//v/+//7//v///wAAAQADAAIAAQAAAP///v//////////
/////////////v/8//v//P/8//z/+//4//j/9//1//f/9//2//f/9f/1//X/9f/z//L/
8v/x//L/8//1//b/8//y//D/7//w//D/8f/y//P/8//z//P/8//y//L/8v/0//b/9//3
//b/9f/0//P/9f/1//b/+P/3//f/9//2//b/9v/2//X/9v/3//n/+v/2//b/9v/2//j/
+P/3//f/9//3//f/+P/4//r/+v/4//n/+v/7//z//P/9//z/+//9//3//f/8//z//P/8
//3/+//7//v/+f/6//v//f/+//3//P/6//n//P/9//z//f/7//v//P/8//v/+//6//n/
/P/9//7////+//3/+//6//r/+//9/////f/9//7//v/8//z//P/8//3//f///////f/8
//v/+v/7//z//f/+//z//P/6//z//P/6//r/+v/6//v//P8BAAAA/f/7//n/+v/7//v/
/P/8//z//P/8//z/+//7//r/+//8/wAAAgD8//n/+v/8//z//P/8//7//v/+//7//f/8
//v/+v/7//z//f/+//z//P/8//z//P/8//z//P/8//z//P/8//r/+v/6//r/+//8//3/
/v/9//z/+//6//z//P/8//z//P/8//z//P/6//r/+v/6//v//P/9//7//f/8//v/+v/6
//r/+v/6//z//P/8//z/+//6//n/+P/5//r/+//8//r/+v/6//r//P/8//z//P/+//7/
/v////7//v///wAAAQACAAQABgAGAAUABAAEAAYABgAGAAcACQAMAAwADAAJAAkACAAI
AAkACgALAAwACwAIAAUAAwABAAAA/f/8//z/+//7//r/+f/4//j/9//4//j/+P/4//X/
9f/z//L/8P/w//D/8f/0//T/9P/0//H/8P/w//H/8v/0//X/9v/1//T/8v/x//H/8v/0
//X/9f/3//j/+P/2//j//f8DAA4AGwAqAD0ASgBbAHEAgwCMAJYApQCpAKMAoACYAIMA
aQBCAA4A1/+p/4X/av9a/1P/Vv9g/23/ff+M/5z/qP+0/7v/xP/N/9T/2P/f/+X/6//s
/+3/7//w//D/8P/w/+//8f/y//T/9//1//X/9v/2//j/+P/4//j/+//9//3//f/6//n/
+P/3//n/+v/7//3//P/7//n/+P/5//j/+P/4//r/+v/6//r/+f/4//f/9f/1//b/9//4
//b/9v/2//b/9v/2//b/9P/4//n/+f/5//j/9//2//X/9v/4//n/+//5//r/+v/6//j/
+P/4//j/+f/8//7////9//3//f/9/wAAAQACAAMAAQADAAMAAwADAAMABQAGAAkACgAM
AA4ADQANAA4ADgASABIAFAAVABUAFgAXABcAFwAZABkAGwAcAB0AHwAiACEAIAAfAB4A
HwAgACEAIwAiACEAIAAfAB0AHQAcABsAHAAdAB4AHwAcABoAFwAVABUAFgAXABcAFAAU
ABMAEQAOAA0ACwALAAwADQAOAA8ADAAKAAkABwAJAAkACgAKAAgACAAHAAcABwAGAAYA
BgAHAAcABwAHAAUABAAEAAQABwAIAAgABwAHAAcABwAHAAYABQAFAAYACQAJAAkACAAH
AAYABQADAAQABQAHAAgABAAEAAQABAAEAAQAAwADAAQABQAGAAgABQAGAAUAAgAFAAYA
BwAIAAgACQAIAAcABwAHAAcABgAHAAgACQALAAgABwAGAAMABAAFAAcACAAGAAYABQAF
AAcABwAFAAUABwAHAAgACAAGAAUAAwABAAIAAwAEAAUABQAFAAQABAACAAEAAQABAAMA
AwAEAAQAAgACAAIAAgADAAMABQAFAAIAAgACAAIAAgACAAIAAgAEAAQAAgAEAAMAAAD/
//7//v///wAABQAEAAEA///9///////+//7/AgACAAIAAgABAP///v/8//3//v8CAAQA
BAADAAAA/v/+//7//v///wAAAQACAAEAAAD///7/AAAAAAAAAAAAAAAAAAAAAP7//v/+
//7///8AAAEAAgAAAAAAAAAAAAAAAAAAAAAAAgACAAIAAgABAAAA///+////AAABAAIA
AQAAAP///v/+//7//v/+/wAAAAAAAAAA/v/+//7//v8AAAAAAAAAAP7//v/+//7//v/+
//7//v8AAAAAAAAAAP///v/9//z//f/+////AAD+//7//v/+/wAAAAAAAAAAAAAAAAAA
AAD+//7//v/+/wAAAAAAAAAA/v/+//7//v/+//7//v/+////AAABAAIAAwAEAAQABQAH
AAgACQALAAsACwAKAAkACwAMAA0ADgANAA0AEAAQAA8ADQAMAAoACwAMAA0ADgANAAwA
CQAGAAYABQAFAAMAAgACAAEAAQD+//3//P/8//z//P/9//7/+//5//j/9f/3//b/9//4
//f/+P/4//j/9v/1//T/9P/2//f/+f/6//f/+P/3//X/9//2//b/9//5//n/+//8//b/
+P/8////BwASAB0ALgA/AEwAXQB1AIUAkACeAKkAqwCnAKYAnACLAHUAVAAmAO3/uf+T
/3T/Wv9N/1T/YP9r/33/kP+e/6r/uP/B/8j/zf/U/9r/3//n/+3/7v/v//H/8v/y//L/
8v/x//T/9P/1//f/9f/1//b/9v/2//b/9v/2//n/+//7//v/+v/5//j/9//5//r/+//9
//z/+//5//j/+P/4//n/+v/6//r/+v/6//n/+P/3//X/9f/2//f/+P/2//b/9v/2//f/
+P/5//j/+v/7//v/+//5//n/+f/5//z//v///wEAAAAAAP///v8AAAAAAAAAAAAAAgAD
AAMAAwADAAMAAwAFAAcACQALAAkACwALAAsADQANAA8AEAAUABQAFQAWABUAFQAWABYA
GgAaABwAHQAeAB4AHgAdAB4AIQAiACUAJwAnACgAKgAoACgAKAAoACkAKgArAC0ALAAr
ACoAKQAoACkAKQApACkAKQApACkAKAAmACMAIQAiACIAIgAhAB8AHgAcABkAGAAXABUA
FQATABMAEwATABAADgANAAsADQAPABIAFAASABAADQALAA0ADAAMAAwADQANAA0ADQAM
AAoACQAIAAkACgAKAAkABwAHAAcABwAIAAcABwAIAAkACQAJAAgABwAGAAUAAwAEAAUA
BwAIAAMAAgABAAAAAQACAAIAAwADAAMAAwAEAAIAAgAAAPz//f/+////AAD//wEAAQAB
AAEAAQABAAAAAgACAAIAAwACAAEAAAD9/wAAAQADAAQAAwACAAAA//8BAAEA////////
//8AAAAA//////7//f///////////wAA///9//z//P/7//v/+//5//n/+v/6//j/+P/4
//j/+f/5//v/+//5//j/9//2//j/+P/4//j/+v/6//j/+v/5//b/9f/0//T/9f/2//v/
+v/3//X/8//0//X/9f/2//f/9v/1//T/9P/z//P/8v/z//T/+P/6//b/8//w//L/8v/y
//L/8v/y//L/8v/y//L/8v/y//L/8v/y//L/8v/y//L/8v/y//L/8v/y//P/9P/1//b/
8//y//H/8P/x//L/8//0//T/9P/0//T/8//y//H/8P/x//L/8//0//P/8v/x//D/8v/y
//L/8v/y//L/8v/y//D/8P/w//D/8f/y//P/9P/z//L/8f/w//H/8v/z//T/9f/2//j/
+v/5//n/+f/4//v//f///wEA/v/9//3//P/+//7//////wQABAAEAAMAAQAAAAAAAAAB
AAIAAwAEAAEA/v/8//n/+P/1//T/9P/x//H/8P/v//D/8P/v/+7/7//w//H/8f/w/+3/
6//o/+n/6v/s/+7/7v/u/+7/7f/s/+z/7f/t/+7/7v/u//D/7v/t/+3/7P/u/+//7//v
//P/9P/y//L/9P/3//3/BAARACIAMwBEAFcAcQCDAIoAkACZAJkAjQCGAH4AaQBFABgA
5v+3/43/a/9U/07/U/9Y/2D/bf95/4b/lP+g/6r/tf/C/8v/0P/U/9n/3f/j/+f/6f/s
/+7/7v/u/+7/7f/v//D/8v/1//P/8//0//T/8v/y//L/8v/0//f/+P/5//j/9//2//X/
9f/2//f/+f/4//f/9f/0//X/9P/0//T/9P/0//T/9P/z//L/8f/v//D/8P/w//D/8P/w
//D/8P/u/+7/7v/s/+//8f/y//P/8v/x//D/7//x//L/8v/z//L/8v/x//D/8P/w//D/
8P/x//T/9v/3//T/8//y//H/9f/3//n/+//6//v/+v/5//n/+f/7//z/AAAAAAEAAgAA
AP/////+/wEAAgAFAAcACQAKAAsACwAJAAsACwANAA8ADwAQABIAEAAQABAAEAAQABAA
EAARAA8ADwAPAA8ADQANAAwACwAMAA0ADgAPAA0ADAAKAAkACQAKAAsACwAIAAgABwAF
AAQAAwABAAEAAwADAAMAAwD///7//v/9//////8AAAAAAAAAAP/////9//z//P/8////
/////////v/8//v/+v/7//z//P/7//v/+//7//v//P/7//v//P/////////+//3//P/7
//n/+f/5//r/+v/4//j/+P/4//j/+P/3//f/+f/5//n/+v/5//r/+f/2//f/+P/5//r/
+f/7//v/+//7//v/+//6//v//P/9/////v/9//z/+f/6//v//f/+//3//P/6//n//f/9
//v/+//9//3//v/+//7//f/7//n/+//7//v/+//7//v/+v/6//r/+f/5//n/+//7//z/
/P/7//r/+f/4//j/+f/8//3/+//6//n/+P/6//r/+v/6//r/+v/4//r/+P/2//b/9v/0
//X/9v/7//v/+f/4//f/9//3//b/9v/6//r/+v/6//n/9//2//T/8//0//j/+v/4//f/
9v/0//T/9P/0//X/9v/3//j/9v/2//b/9v/4//j/+P/4//b/9v/2//b/9P/0//T/9P/1
//b/9//4//b/9v/2//b/9v/2//b/9v/5//r/+v/7//r/+v/6//v//v8BAAMABQAEAAQA
BAAEAAUABQAIAAgACQAJAAoACgAKAAoACgAKAAgACAAGAAQAAgD///3/+f/6//r/+f/5
//n/+f/5//r/+P/2//X/9P/1//X/9v/1//T/8v/y//L/8f/y//L/8v/z//P/8//0//P/
8//0//T/9v/4//j/9//3//b/9v/3//X/9f/3//j//P/+/wAABQAJABAAHwAyAEMAVgBt
AIMAiwCKAJIAlwCVAI8AigB+AGUAPwAOANj/pf97/13/Tv9O/1f/YP9s/3n/h/+O/5r/
pv+0/8H/zP/T/9r/4P/l/+f/5//s/+3/7//w//L/9P/2//f/9//2//b/9//4//n/+//8
//r/+v/6//r/+f/7//v/+//9//3//f/9//v/+v/5//n//P/9//3//v/8//r/+f/4//j/
+P/4//j/+P/4//j/9//1//T/8//y//P/9P/1//b/9v/2//b/9P/2//f/9//3//n/+f/5
//n/+P/4//f/9//4//r/+//8//r/+v/6//r/+v/8//3//f////////////3//f/9//3/
/v8BAAIAAwABAAEAAwAEAAYABgAHAAgACwALAAwADAANAAwADQANABEAEgATABMAEwAV
ABUAFwAXABcAGAAaABwAHAAcABwAGQAYABcAFwAZABkAGQAZABcAFwAWABUAEwATABMA
EwAVABQAEgARAA4ADgAOAA0ADgAOAA0ACwAIAAcABQAFAAUABQAFAAUABAAEAAUABQAE
AAMAAwACAAQABAADAAMAAQAAAAAAAAABAAEAAQABAAMAAgACAAIAAAAAAP///f/+////
AAABAAAA/////wAA/////////v///wAAAQABAP7//f/9//z//f/+////AAD+//7//f/9
//3//f/9//7/AAACAAIAAAAAAAAAAAAAAAEAAwADAAMAAwADAAMAAgAAAAAAAAABAAMA
AwADAAEAAAD//////v///wAAAAABAAEAAQD//////////wAAAAABAAEAAAD///7//f/8
//v//v//////AAD+//3//f/9//v/+//8//z//v/+//7//v/8//v//P/7//z//P/8//z/
+//6//n/+P/4//j/9v/4//n/+P/5//r/9//3//f/+//9//v/+v/5//n/+f/4//j/+P/4
//j/+P/5//n/+v/6//b/9v/5//r/+P/7//z/+v/6//r/+v/5//j/9//2//f/+P/5//r/
+f/4//f/9v/4//j/+P/4//j/+P/4//j/9//2//X/9P/1//b/9//4//f/9v/1//T/9v/2
//b/9v/2//b/9v/2//T/9P/0//T/9f/2//f/+P/3//b/9f/0//b/9v/2//b/9v/2//b/
9v/1//T/8//y//X/9v/3//j/9f/0//P/8v/z//T/9f/2//n/+v/7//z//v/+//7//v//
/wAAAQACAAAAAAAAAAAAAQACAAMABAAFAAYABwAIAAQAAgAAAP7//f/8//v/+v/2//T/
8v/w/w==
         </WaveFormData>
      </LeadData>
      <LeadData>
         <LeadByteCountTotal>10000</LeadByteCountTotal>
         <LeadTimeOffset>0</LeadTimeOffset>
         <LeadSampleCountTotal>5000</LeadSampleCountTotal>
         <LeadAmplitudeUnitsPerBit>4.88</LeadAmplitudeUnitsPerBit>
         <LeadAmplitudeUnits>��V</LeadAmplitudeUnits>
         <LeadHighLimit>2147483647</LeadHighLimit>
         <LeadLowLimit>268435456</LeadLowLimit>
         <LeadID>V4</LeadID>
         <LeadOffsetFirstSample>0</LeadOffsetFirstSample>
         <FirstSampleBaseline>0</FirstSampleBaseline>
         <LeadSampleSize>2</LeadSampleSize>
         <LeadOff>FALSE</LeadOff>
         <BaselineSway>FALSE</BaselineSway>
         <ExcessiveACNoise>FALSE</ExcessiveACNoise>
         <MuscleNoise>FALSE</MuscleNoise>
         <LeadDataCRC32>3629510794</LeadDataCRC32>
         <WaveFormData>
/v/+//7//v/8//z//P/8//7//v//////AgADAAQABQACAAIAAQABAAMABAAFAAYABAAE
AAQABAAFAAYACAAJAAsACgAJAAkACQAJAAgABwAIAAgABwAHAAQAAQD9//3/+//7//v/
+v/7//r/+v/5//b/9f/1//X/9v/3//X/9f/y//L/8v/y//D/8P/w//D/8v/y//P/9f/0
//L/8P/v//H/8v/y//L/8v/y//P/8//x//P/8//z//b/9v/2//T/9//+/w0AIQA4AFUA
eQCgAMMA5AAAARkBKwE6AUIBOwEgAekApABWABQA4v+7/5z/i/+K/4//k/+a/6P/p/+v
/7n/wf/I/9D/1f/b/+H/4//h/+P/5f/m/+f/6f/q/+z/7v/s/+z/7P/s/+7/7//v/+//
7v/u/+7/7v/u/+3/7f/s/+3/7f/t/+7/7P/r/+v/6v/t/+3/7P/s/+z/7f/t/+3/7P/r
/+r/6f/r/+z/7P/s/+v/6v/q/+n/7P/s/+z/6v/s/+7/7P/s/+v/6//q/+n/6f/p/+r/
6//q/+r/6v/q/+r/6v/r/+v/6v/q/+r/6v/o/+n/6f/p/+r/6//s/+3/7f/t/+3/7f/u
/+7/7v/u/+7/7v/v//H/8P/w//L/8//2//f/+P/6//j/+f/6//z//v8AAAAAAAADAAQA
BQAGAAUABQAFAAYABwAJAAoACwAKAAoACwAKAAoACgALAAsADQAMAAsACwAJAAgABwAH
AAoACQAJAAkACAAGAAUAAgACAAIAAQD//wEAAAD+//7/+//7//v/+v/7//v/+//8//v/
+v/5//j/+P/4//f/9//5//f/9v/2//T/9f/1//T/9f/1//X/9v/z//P/8//z//T/9P/0
//T/9f/0//T/9f/0//P/8v/x//T/9f/1//X/8//z//T/9P/2//b/9v/2//b/9v/2//b/
9f/1//T/8//0//X/9f/2//T/9P/z//L/8//1//b/9//4//j/+P/5//j/9//2//b/+f/5
//n/+v/5//n/+P/3//f/+P/4//f/+f/4//j/+f/3//f/9//3//j/+f/5//n/+P/3//b/
9f/3//j/+P/4//r/+f/5//j/9//2//b/9f/3//f/9//3//f/9v/2//X/9//4//j/9//3
//j/+P/3//b/9f/0//P/9//4//f/+P/3//b/9f/1//b/9v/1//X/9//3//b/9v/0//T/
9f/1//f/+P/5//n/+P/3//b/9P/0//b/+P/6//r/+v/6//f/9v/1//T/9f/2//f/+P/3
//b/9f/0//T/9P/0//T/9v/2//b/9v/1//T/8//y//X/9v/3//j/9v/2//b/9v/2//b/
9v/2//j/+P/4//j/9//2//X/9P/1//b/9//4//f/9v/1//T/9P/0//T/9P/2//b/9v/2
//X/9P/z//L/8//0//X/9v/0//T/9P/0//T/9P/0//T/9v/2//b/9v/1//T/8//y//P/
9P/1//b/9P/0//T/9P/0//T/9P/0//b/9v/2//b/9f/0//P/8v/0//T/9P/0//L/8v/y
//L/8v/y//L/8v/2//f/+v/7//n/+f/5//r//P/9//7//v/8//z//P/8//z//P/9//7/
AgADAAMAAgAAAP///////wEAAQABAAAAAAD///7/+//3//f/9//3//n/+P/3//b/9f/z
//H/7//x//H/8f/x/+7/7f/s/+z/6v/q/+r/6v/r/+z/7P/s/+n/6f/p/+j/6f/r/+3/
7v/r/+r/6v/q/+v/6//r/+3/8f/x//D/7P/q/+z/8//6/wkAHQA0AE8AbwCSALUA1gD2
ABEBJwE6AUYBQwEwAQMBugBoACIA8P/H/6L/jf+I/4v/kf+a/6P/qf+z/73/xf/K/87/
0//X/9n/3f/f/+P/5f/m/+f/5v/m/+f/6P/m/+b/5v/m/+n/6//s/+3/6v/q/+r/6v/r
/+v/7P/s/+z/6//q/+r/5//n/+j/6P/s/+3/7f/u/+v/6//q/+n/6v/r/+z/7f/w//D/
7//u/+v/6v/q/+n/6//s/+3/7P/q/+z/6v/q/+z/7f/t/+3/7v/t/+3/7f/s/+z/7P/s
/+7/7v/v/+//7P/s/+z/7P/u/+//7//v/+//7//v/+//7v/v//D/8f/z//T/9f/2//b/
9v/3//n/+P/4//r/+/////////8AAP7///8AAAIABwAKAAsADAALAAwADQAOABEAEQAR
ABIAEgATABMAEwATABQAFgAWABkAGgAcAB0AHAAaABgAFwAYABgAGAAZABsAGQAYABcA
FgAUABMAEAARABIAEgARABAADgALAAoACwALAAsACgAMAAsACgAKAAcABgAFAAQABgAI
AAkACwAJAAcABgAGAAQABQAFAAQABgAFAAQABAADAAMAAwADAAUABgAHAAgABgAEAAMA
AwAFAAUABQAFAAUABQAEAAMAAQABAAIAAgADAAQABQAGAAUABAADAAIAAAABAAEAAQAC
AAMAAwAEAAMABAAEAAQABgAHAAcABwAEAAQABAAFAAcABwAHAAgACgAJAAgACAAHAAcA
BgAFAAYACAAJAAkACQAIAAgACQALAAsACwALAAkACQAIAAcABQAFAAUABQAIAAoACwAM
AAwACwALAAoACAAIAAkACQALAAsACwALAAoACAAHAAUACAAKAAsACwAJAAoACgAJAAcA
BwAHAAcACgAKAAgACAAIAAgACAAJAAoACgAJAAkACAAHAAUABAAGAAgACwANAA0ADAAL
AAkABwAHAAcABgAMAAoACgAKAAoACgAKAAoACgAKAAoADAAMAAwADAALAAoACQAIAAoA
DAAOABAADQAMAAsACgAMAAwADAAMAA4ADgAOAA4ADQAMAAsACgAMAAwADAAMAA4ADgAO
AA4ADAAMAAwADAAOAA4ADgAOAAwADAAMAAwADgAOAA4ADgAMAAwADAAMAAwADAAMAAwA
DQAOAA8AEAAPAA4ADQAMAA8AEAARABMAEQATABMAEwATABMAFAAUABcAGAAYABgAFgAW
ABYAFgAXABkAGwAeAB0AHQAcABsAGwAcAB0AHQAdAB0AHAAaABgAFgASAA0ADgAPABAA
EQAOAA0ADAAMAAsACgAJAAkACwALAAsACAAFAAQABAAEAAYABgAGAAYABAADAAIAAgAF
AAYABgAGAAcACAAIAAcABAAEAAQABQAGAAcACgALAAkABAAEAAQABgALABYAJwA7AFAA
bwCTALgA2QD2ABQBJwE3AUIBRAE3ARABzwCIAEYADADg/7//qv+h/6D/n/+h/6b/rf+1
/8H/zf/X/97/5P/p/+v/7//z//X/+f/7//z//f/8//z//f/+//7//v/+//7/AAABAAEA
AQD+//7//v/+//////8AAAAA/v/9//z//P/7//v//P/8///////+//7//f/9//z/+//9
//3//f/9//7//v/9//z//P/8//3//f/+//7//v/8//v//P/5//j/+f/7//z//f/6//n/
+f/5//r/+v/6//r//P/8//3//f/7//r/+f/4//r/+//7//v/+f/5//n/+f/4//n/+v/7
//7//v/+//7//P/8//3///8AAAAAAgADAAMAAwADAAQABgAHAAgACgAMAA4ADgAOAAwA
DAAMAAwADgAPABAAEgAQABEAEQARABEAEgAUABQAFAAUABUAFQATABIAEQARABQAFAAU
ABUAEwARABAADwARABAAEAAOABAAEAAPAA0ADAAKAAcABgAGAAcACAAIAAgABwAGAAYA
BAAEAAQABAAGAAYABQAFAAQAAQD///7///8BAAIAAgAAAP///v/+////////////AAAA
AAAAAAD9//z//P/9/////////////f/9//z/+//7//v//P/8//7//v/+//7//f/8//v/
+v/7//3//v/////////+//7//v/+//3//P///wEAAgADAAEAAAD/////AQABAAEAAgAA
AP///v/+//7/////////AQACAAIAAQD+//z/+//7//7///8AAAEA//////7//f/7//v/
+//7//3//v/+//7//P/7//v/+v/8//z//f/9//v/+//7//v/+//6//r/+f/6//z//f/9
//z//P/7//n/+//7//v/+//6//r/+P/4//j/+P/4//n//P/8//v/+//5//n/+P/4//r/
+v/7//v/+v/6//r/+f/5//n/+f/4//z/+v/6//j/+P/4//j/+v/6//r/+v/6//r/+v/6
//n/+P/3//b/9//4//n/+v/3//b/9f/0//b/9v/2//b/+P/4//j/+P/2//b/9v/2//j/
+P/4//j/9v/2//b/9v/2//b/9v/2//j/+P/4//j/9//2//X/9P/1//b/9//4//f/9v/1
//T/9v/2//b/9v/2//b/9v/2//T/9P/0//T/9v/2//b/9v/1//T/8//y//P/9P/1//b/
9v/2//b/9v/0//T/9P/0//b/9v/2//b/9P/0//T/9P/2//b/9//3//r/+//8//3//P/8
//v/+//9//7///8AAP7//v/+//7///8AAAIAAwADAAIAAQABAAEAAQAAAP//AgACAAEA
AQAAAP3/+f/5//v/+//7//r/+f/4//j/9//1//P/8v/x//P/8//w/+//7v/u/+7/7v/u
/+7/7v/u/+//7v/u/+//7//u/+3/7f/w//D/7//u/+z/7P/t/+3/7//x//H/8f/y//L/
8P/s/+//+P8FABcAMABHAGUAigCtAMwA6gAJAR8BMAFAAUEBMAEJAcgAdgAqAPj/zf+m
/5H/iv+L/5H/mP+d/6X/rf+1/7//xv/M/9P/1//Z/9v/3f/f/+H/4v/j/+X/5v/o/+r/
6P/o/+j/6P/p/+v/7P/t/+r/6v/q/+r/6f/p/+r/6v/s/+v/6v/q/+f/5//o/+j/6//r
/+r/6v/o/+n/6f/p/+f/5//n/+f/6f/q/+r/6v/o/+j/6f/p/+z/7P/s/+r/6P/q/+j/
6P/o/+n/6f/p/+n/6f/q/+v/6f/o/+f/5v/o/+j/6f/p/+b/5v/m/+b/5v/n/+f/5//p
/+n/6f/p/+n/6f/p/+n/6//s/+3/7v/u/+7/7//x//L/8v/0//X/+f/5//n/+v/5//n/
+f/6//7/AAAAAAAAAQACAAMABAAFAAUABQAGAAgACQAJAAkACAAIAAkACAAJAAoADAAN
AA0ADAALAAsACgAKAAoACwAMAAsACwALAAoACAAHAAQABQAGAAYABQADAAIAAAAAAP//
//////7//v/9//z//P/7//r/+f/4//n/+v/6//v/+//5//j/+P/4//n/+f/4//n/+f/5
//r/+P/3//b/9f/3//j/+f/6//f/9v/2//f/9f/1//X/9f/3//n/+v/7//j/9//3//b/
9//4//n/+v/4//j/+P/4//b/9//3//f/+P/5//n/+v/5//r/+v/6//r/+//7//v//P/8
//z//f/9//3//f/+/wAA///+//7//f/9//z/+//8//7//////////v/+////////////
//8AAAEAAQABAP//////////AQACAAIAAgAAAP/////+//z//P/9//3/////////////
//7//v/9//7/AAABAAEA//8AAAAA//8BAAEAAQABAAIAAgAAAAAA///+//3//f///wAA
AAABAAMAAwACAAIAAQAAAAAA//8CAAIAAgABAP7//f/8//r/AAAEAAgABwAGAAUABAAB
AAAA///+/wEAAgADAAQAAwACAAEAAAABAAIAAwAEAAQABAAEAAQAAwACAAEAAAABAAIA
AwAEAAMAAgABAAAAAQACAAMABAAEAAQABAAEAAQABAAEAAQABgAGAAYABgAEAAQABAAE
AAIAAgACAAIABAAEAAQABAADAAIAAQAAAAIABAAGAAgABgAGAAYABgAGAAYABgAGAAgA
CAAIAAgABgAGAAYABgAIAAgACAAIAAgACAAJAAkADgAPABAAEQAPABAAEAARAA8ADgAN
AAwADgAQABIAFAATABIAEgARABQAFAAUABUAGAAZABkAGQAYABYAEwARABIAEQAPABEA
DgANAAwACgAJAAgACAAHAAYABQAFAAUABQAFAAIAAQABAAIAAwAEAAIAAAD+//z//v/+
////AQAEAAQABAAFAAMAAgAAAP7/AAACAAUABwAFAAUAAwABAAAABAAKAA4ADwASAB8A
MwBIAGEAhwCuAM8A8AAOASEBLQE0ATQBKwEKAdEAjgBMABAA5P/D/6r/m/+W/5v/o/+o
/63/uf/D/8n/0f/a/+D/5f/r//P/+f////7////////////+//7//v8AAAAAAAAAAP7/
////////AQACAAMABAADAAEAAAD+/wEAAQABAAIAAwADAAQABAADAAEA/v/8////AQAC
AAMAAwADAAMAAwADAAIAAAD+/wEAAgAEAAUABQAEAAMAAAACAAQAAgACAAAAAQABAAEA
/v/9//3//f8BAAIAAwAEAAMAAgACAAEAAQACAAMABAADAAMAAgABAAEAAQABAAEAAgAD
AAQABQAEAAQABAAEAAUABgAIAAsACwAKAAsACwANAA0ADQAOABAAEQASABQAEwAUABMA
EgAUABYAGAAaABoAGQAYABgAGAAZABkAGQAaABwAHwAgAB0AHAAcABsAHAAcABwAHQAe
AB4AHgAfAB0AGwAaABkAGgAaABsAGgAZABgAFgATABQAFAATABQAEgARABAADgAOAA0A
DAAMAA8AEAARABIAEAAOAAsACQALAAkACAAIAAgACQAJAAgACAAHAAYABgAGAAcACAAJ
AAgABgAEAAIAAgACAAMABQADAAMAAwADAAEAAQAAAP//AAABAAMABAADAAIAAQAAAAIA
AgACAAIAAAABAAEAAQADAAMAAgACAAUABgAGAAYABQAFAAQAAwADAAQABQAHAAYABQAE
AAQAAgABAAAAAAABAAMABAAFAAIAAgABAP//AAAAAAEAAwABAAEAAQABAP/////+//3/
AAABAAIAAwAAAAAA///+//////8AAAAA/v/+///////9//3//f/9//7//v///////P/8
//v/+f/6//z//f/9//v/+//7//v//P/8//r/+v/8//z//P/9//3//P/6//n/+//7//r/
+v/6//r/+//7//r/+v/6//n/+//7//v/+v/4//b/9v/4//j/+P/4//r/+v/6//r/+f/4
//f/9v/3//j/+f/6//n/+P/3//b/+P/4//j/+P/4//j/+P/4//f/9v/1//T/9f/2//f/
+P/1//T/8//y//T/9P/0//T/9P/0//T/9P/y//L/8v/y//P/9P/1//b/9f/0//P/8v/y
//L/8v/y//T/9P/0//T/8//y//H/8P/x//L/8//0//P/8v/x//D/8v/y//L/8v/0//T/
9f/1//X/9f/1//X/+P/6//v//f/9//z/+//6//r/+v/6//r//f/+/wAAAQAAAP7//P/7
//3///8AAAEAAAD+//v/+f/6//f/8//z//P/8//z//L/7//u/+7/7f/t/+3/7v/v/+3/
7f/q/+n/5v/m/+b/5v/n/+j/6f/q/+j/5v/l/+X/5//o/+n/6//r/+r/6P/m/+j/6P/p
/+n/6//t/+3/7f/o/+j/6v/q//H//P8LAB0AMgBLAG8AlAC5ANwA/gAZASsBOgFCATkB
GgHjAJoAUAASAOT/uf+Y/4X/gP+B/4f/kP+b/6f/sf+5/73/xP/K/8//0//X/9v/4f/h
/+P/5P/l/+X/5P/k/+T/5f/m/+f/6P/o/+n/6f/p/+j/6P/o/+j/6//r/+z/7P/p/+f/
5f/k/+T/5f/n/+j/5//n/+b/5v/m/+f/5//n/+n/6f/p/+n/6f/o/+b/5P/l/+b/6P/p
/+j/6P/o/+b/5v/o/+b/5v/o/+n/6f/p/+f/5f/k/+P/5f/m/+f/6P/m/+b/5//n/+T/
5P/k/+T/5f/n/+j/6f/n/+f/5//n/+j/6f/q/+v/6v/q/+r/6v/s/+z/7f/v//L/8v/0
//X/9v/1//T/9P/1//f/+f/8//z//v/+//7///8AAAEAAgAFAAUABQAGAAUABQAEAAMA
BAAGAAkACgAJAAgACAAHAAcABgAFAAUABwAIAAkACwAIAAUAAwABAAQABAAFAAQAAgAC
AAEA///9//z/+v/6//v/+//7//r/+f/3//X/9P/1//b/9//4//b/9v/1//X/9//1//T/
9P/0//X/9f/0//T/8//y//L/8//z//P/8//y//L/8v/y//H/8P/w//H/8//z//P/8//y
//H/7//t/+7/7//x//L/8P/w//D/8P/w//D/8P/w//L/8//z//P/8v/x/+//7v/x//L/
8v/y//D/8f/x//H/8P/w//D/8f/z//P/8//0//L/8f/w//D/8v/z//P/8//x//L/8v/x
//H/8P/w//H/8//z//P/8//y//H/7//t//D/8f/y//P/8f/y//L/8v/w/+//7//u//D/
8P/x//H/7//v/+//7//x//D/8P/v/+//8P/w/+//7//w//D/7//x//H/8f/x//H/8P/t
/+z/7f/u/+//8f/x//D/7v/t/+3/7f/s/+z/7f/u//D/8f/x//D/7//t/+7/7//w//D/
8P/w/+7/7P/s/+z/7P/t/+7/7//w/+7/7v/u/+7/7v/u/+7/7v/w//D/8P/w/+7/7v/u
/+7/8P/w//D/8P/u/+7/7v/u/+7/7v/u/+7/8P/w//D/8P/v/+7/7f/s/+//8P/x//L/
8f/w/+//7v/u/+7/7v/u//D/8P/w//D/7//u/+3/7P/v//D/8f/y//H/8P/v/+7/7v/u
/+7/7v/w//D/8P/w/+7/7v/u/+7/7//w//H/8v/x//D/7//u/+7/7v/u/+7/8P/w//D/
8P/v/+7/7f/s/+3/7v/v//D/7v/u/+7/7v/u/+7/7v/u/+//8P/x//P/8//1//X/9f/2
//f/+f/6//j/+P/3//b/9//4//n/+v/6//v//P/+//z/+//5//f/+P/6//z//f/7//v/
+v/4//j/+P/2//P/9f/1//X/9f/y//H/8P/w//D/8P/w//H/7//t/+v/5v/o/+j/6f/q
/+r/6v/q/+r/6f/n/+X/5P/o/+r/6//s/+r/6v/p/+f/5//o/+n/6//t/+3/7//v/+f/
6P/q/+z/8P/1//r/BwAZACoARQBnAIwArwDSAPIADQEhATIBOgEzASAB9QCyAGQAIADw
/8X/mv+D/37/gf+F/5D/nf+n/7H/uf+//8T/yP/N/9P/1//d/+P/5P/l/+X/5f/k/+T/
5f/m/+j/6P/o/+j/5v/n/+f/5//o/+j/6P/o/+v/6//s/+z/6v/p/+j/6P/o/+n/6//s
/+r/6f/n/+b/5//p/+r/6//t/+3/7f/t/+z/7P/r/+r/6//s/+7/7//v/+7/7f/q/+z/
7v/s/+z/7f/v//D/8f/v/+3/7P/r/+//8P/x//L/8f/w//D/7//w//D/8P/w//D/8f/x
//H/8f/x//H/8f/z//X/9//5//j/+P/4//j/+v/6//v//f8AAAAAAgADAAMAAwADAAQA
BQAHAAkADAANAA4ADQAMABAAEgAUABYAFwAXABcAGAAWABcAFwAXABgAGgAdAB4AHQAc
ABwAGwAcABwAHAAdABwAHAAcAB0AHQAbABoAGQAbABoAGgAYABUAFAASAA8AEAAQAA8A
EAANAA0ADQAMAAsACQAHAAYACAAKAAwADgANAAwACgAJAAkABwAGAAYABgAHAAcABgAF
AAMAAQAAAAIAAwAEAAUABQAEAAMAAgADAAIAAgADAAMAAwADAAMAAgABAP///f8AAAEA
AwAEAAEAAAD///7//v/+//7//v8AAAEAAQABAP7//f/7//r//f/+//7//v/+////////
//7//v/+////////////AAD+//3//P/8//3///8AAAEA//8AAAAA//8BAAAAAAABAAEA
AQABAAEAAAD///3/+//8//3//v////3//v/+//7//P/7//v/+v/8//z//f/9//v/+//7
//v//f/8//z/+//6//r/+f/3//f/+P/4//f/+P/5//r/+//5//j/9f/0//b/+P/6//3/
/f/8//r/+f/5//n/+P/4//b/9v/3//f/9v/2//b/9f/2//f/+P/4//j/+P/0//T/9P/0
//T/9P/0//T/9P/0//T/9P/0//T/9P/0//T/9P/0//T/9P/y//L/8v/y//P/9P/1//b/
9f/0//P/8v/0//T/9P/0//T/9P/0//T/8//y//H/8P/x//L/8//0//P/8v/x//D/8v/y
//L/8v/w//D/8P/w/+7/7v/u/+7/7//w//H/8v/x//D/7//u/+//8P/x//L/9P/1//X/
9//2//X/9P/z//f/+P/6//z/+f/4//f/9v/0//T/9P/1//n//P/+/////f/7//r/+v/9
//3//f/9//v/+P/2//T/8f/t/+3/7f/r/+v/6v/p/+r/6v/p/+j/6P/p/+r/6//o/+T/
4v/g/+H/4v/j/+T/5P/k/+T/4//i/+L/4//k/+T/5P/l/+b/6P/n/+b/5v/k/+X/5f/l
/+f/6f/p/+b/5v/k/+b/6//4/wcAGwAyAE0AcQCeAMMA4gAAAREBHQEmASgBGQHuAK8A
aAAkAO7/vv+Z/4T/e/94/3n/f/+G/4//mf+j/6n/sf+8/8b/yf/J/83/0//X/9v/3f/e
/9//3f/c/9z/3P/d/97/3//g/97/3//f/9//3v/e/97/3v/g/+H/4//k/+H/3//d/9z/
3P/d/9//4P/f/9//3v/e/+D/4f/h/+H/4//j/+P/4//j/+L/4P/e/+D/4P/h/+H/4v/i
/+L/4P/g/+L/4P/g/+L/4//j/+P/4v/h/+H/4f/i/+L/4v/i/+H/4P/g/9//4P/g/+D/
4P/j/+X/5v/n/+X/4//h/9//4v/l/+j/6//r/+r/6f/o/+n/6v/s/+//7v/u//D/8f/w
/+//7v/u//H/8//1//j/+v/8//z//P/9//7///8AAAEAAQABAAIAAAABAAEAAQABAAIA
BAAEAAIAAgADAAMABQAEAAMAAwAHAAgACQALAAkABQACAP//AAAAAAEAAAAAAAAA///9
/////v/8//z//f/9//3//P/7//n/9//2//f/+P/5//r/+P/4//f/9//5//f/9v/2//j/
+f/5//j/9//1//P/8v/z//P/8//z//L/8v/y//L/8//y//L/8//z//P/8//z//H/8f/w
/+//7//v//D/8P/u/+7/7v/u//H/8v/z//T/9f/3//j/+f/4//f/9f/0//b/+P/5//r/
+P/5//n/+f/4//j/+P/5//v/+//7//z/+v/5//j/+P/4//n/+f/5//n/+v/6//n/+f/4
//j/+f/5//n/+f/5//f/9//2//X/9f/1//X/9f/1//b/9v/2//b/9f/1//T/9v/2//f/
9//1//X/9f/1//b/9v/3//f/9f/2//b/9f/1//b/9v/1//X/9f/1//X/9v/2//T/9P/0
//T/9P/1//j/+P/3//f/9f/1//T/9P/0//T/9f/1//T/9P/0//P/9P/1//b/9v/4//T/
9P/0//T/9P/0//b/9v/2//b/9f/0//P/8v/0//T/9P/0//T/9P/0//T/8//y//H/8P/x
//L/8//0//L/8v/y//L/8v/y//L/8//1//f/9//3//T/8//z//L/9//6//z//v/9//z/
+//6//j/+f/6//z///////7//f/7//z//f/9//3//f/8//r/+P/2//L/7f/v/+//7//v
/+//7//v//D/7P/q/+j/5//p/+n/6f/m/+X/5P/k/+T/5P/k/+T/5P/m/+X/5P/k/+T/
5P/j/+L/4//k/+T/4//i/+L/4v/j/+H/4f/j/+P/6f/o/+b/5P/m/+n/+P8LACMAQABl
AJEAvADbAPoAGAEtAT0BSAFGAS8B/gC3AGQAGADc/6z/h/92/3H/dP95/4H/iP+P/5X/
n/+p/7X/vP/C/8n/z//T/9P/0//V/9f/2P/Z/9z/3P/d/97/3f/c/9v/2v/a/9v/2//b
/9r/2v/a/9r/2f/Z/9r/2v/c/9v/2v/a/9f/1//Y/9j/2v/b/9v/3P/a/9v/2//b/9n/
2f/Z/9n/3P/c/9v/2v/Z/9j/2P/X/9n/2v/b/9r/2P/a/9j/2P/W/9f/1//X/9j/1//X
/9f/1//W/9X/1P/W/9b/1//X/9b/1v/W/9b/1P/V/9X/1f/W/9f/2P/Z/9f/1//X/9f/
2f/a/9v/3P/a/9r/2//d/9z/3P/e/9//4//j/+P/5P/j/+P/4//k/+j/6v/q/+r/6//s
/+3/7v/v/+//7//w//L/8//z//P/8P/w//H/8P/x//L/9P/1//T/8v/w/+//7v/u/+7/
7//w/+//7//v/+7/7P/r/+j/6v/q/+n/5//m/+T/4f/g/+H/4f/h/+D/4v/h/+D/4P/f
/97/3f/c/97/3v/d/93/3f/b/9r/2v/Y/9n/2f/Y/9r/2f/Y/9j/1v/V/9T/0//W/9b/
1v/W/9P/0v/S/9P/0f/R/9H/0f/S/9P/0//T/9D/z//P/87/0f/S/9P/1P/S/9L/0v/S
/9D/0f/R/9H/0v/T/9P/1P/U/9T/0//S/9T/1f/V/9X/0v/S/9L/0//R/9H/0f/S/9P/
0//T/9T/0f/R/9D/z//R/9L/0v/R/9H/0P/Q/9H/0P/P/87/zf/O/8//z//P/8z/y//K
/8n/y//M/8z/zP/K/8n/yf/I/8b/xv/H/8f/yf/J/8n/yf/I/8b/xf/D/8T/xv/H/8f/
xv/G/8X/w//D/8P/w//D/8b/xv/E/8T/wv/C/8L/w//G/8b/xf/F/8P/w//C/8L/wP/A
/8H/wf/E/8T/xP/D/8L/wf/A/77/vv/C/8L/wP/A/8D/wP+//77/vf+8/73/vv+//8D/
v/++/73/vP++/77/vv++/7z/vP+8/7z/uv+6/7r/uv+8/7z/vP+8/7r/uv+6/7r/uP+4
/7j/uP+6/7r/uv+6/7n/uP+3/7b/t/+4/7n/uv+4/7j/uP+4/7j/uP+4/7j/uP+4/7j/
uP+3/7b/tf+0/7X/tv+3/7j/tf+0/7P/sv+z/7T/tf+2/7f/uP+5/7r/uv+6/7r/uv+7
/7z/vf++/7z/vP+8/7z/vv++/77/vv/A/8D/wP/A/73/vP+7/7r/uP+4/7j/uP+0/7L/
sP+u/w==
         </WaveFormData>
      </LeadData>
      <LeadData>
         <LeadByteCountTotal>10000</LeadByteCountTotal>
         <LeadTimeOffset>0</LeadTimeOffset>
         <LeadSampleCountTotal>5000</LeadSampleCountTotal>
         <LeadAmplitudeUnitsPerBit>4.88</LeadAmplitudeUnitsPerBit>
         <LeadAmplitudeUnits>��V</LeadAmplitudeUnits>
         <LeadHighLimit>2147483647</LeadHighLimit>
         <LeadLowLimit>268435456</LeadLowLimit>
         <LeadID>V5</LeadID>
         <LeadOffsetFirstSample>0</LeadOffsetFirstSample>
         <FirstSampleBaseline>0</FirstSampleBaseline>
         <LeadSampleSize>2</LeadSampleSize>
         <LeadOff>FALSE</LeadOff>
         <BaselineSway>FALSE</BaselineSway>
         <ExcessiveACNoise>FALSE</ExcessiveACNoise>
         <MuscleNoise>FALSE</MuscleNoise>
         <LeadDataCRC32>1984828441</LeadDataCRC32>
         <WaveFormData>
DAAMAAwADAAKAAoACgAKAAwADAAMAAwADQAPABAAEQAPAA8ADgAOABAAEQASABMAEQAR
ABEAEQASABQAFAAUABUAFwAYABkAFgAWABYAFQAWABcAFgAWABMAEQAPAA8ADQANAAwA
DAANAAwADAALAAkABwAGAAUACAAIAAgACAAGAAUABQAEAAIAAgACAAEAAQACAAMABQAC
AAIAAQACAAMABAAFAAQAAgADAAMABAACAAIAAgACAAcABAACAP7///8CAA4AIQA4AFQA
dwCbAMEA5QAHASQBPQFQAV0BXAFDARABywCFAEsAJQAEAOf/1f/P/83/y//N/9H/0v/W
/93/4v/p/+7/8f/0//j/9//2//n/+f/5//r//P/9//7/AAD///7//f/8//////////7/
AAAAAAAAAQAAAP/////+//////8AAAEA///+//7//v8AAAAA///+//3//f/+//7//P/8
//z//f///////v/9//v/+v/6//n/+v/8//3//f/9//3//P/8//v/+f/4//j/+f/5//n/
+v/6//n/+P/2//T/+P/5//r/9//3//f/+P/4//j/+P/4//n/+v/7//r/+P/6//r/+v/9
//7//v/+//7//v/+/wAA/v///wAAAAAEAAUABwAIAAcACAAJAAkACgANAA0ADQAPABEA
EgATABIAEgATABMAFQAXABkAGwAYABgAGQAYABoAGgAbABsAGwAbABsAHAAaABkAGAAW
ABkAGQAYABcAFAAUABMAEQARABEAEAAOAA4ADQALAAsACQAJAAkACAAJAAoACQAJAAYA
BgAHAAgACgAKAAoACQAJAAgABwAHAAcACAAHAAQABgAHAAUABAACAAQABQAFAAcACAAI
AAcACAAFAAUABwAEAAUABAAFAAYABQAEAAMAAwADAAMABgAHAAcABgAEAAYABQAEAAQA
BAAFAAUABQAGAAYABgAGAAUABAAEAAQABQAGAAgACAAFAAYABwAIAAYABwAHAAYACQAK
AAgABwAFAAYABwAIAAoADAAKAAgACAAHAAgACgAKAAoACQAIAAkACgALAAoACQAIAAcA
CAAJAAkACAAHAAgABwAHAAYABQAFAAYACAAKAAkACQAJAAgABwAHAAcABgAJAAwACgAJ
AAgACAAJAAgACAAHAAYACAAKAAsADAAIAAYABgAHAAkACgALAAsACwALAAkABwAGAAYA
CAALAAwADAANAAsABwAFAAUABgAHAAsADAAMAAwADAAMAAsACgAJAAgACQAKAAsADAAL
AAoACQAIAAoACgAKAAoADAAMAAwADAAJAAgABwAGAAkACgALAAwACgAKAAoACgAKAAoA
CgAKAAwADAAMAAwACwAKAAkACAAJAAoACwAMAAsACgAJAAgACAAIAAgACAAKAAoACgAK
AAkACAAHAAYACQAKAAsADAALAAoACQAIAAgACAAIAAgACQAKAAsADAAJAAgABwAGAAcA
CAAJAAoACQAIAAcABgAIAAgACAAIAAoACgAKAAoABwAGAAUABAAHAAgACQAKAAkACAAH
AAYACAAIAAgACAALAAwADQAPAA0ADQAOAA8ADwAQABEAEQARABEAEQARAA8ADwAQABIA
EwAUABUAFwAUABMAEgASABYAFwAYABkAFQAUABMAEQAPAA8ADwAPABAAEAAPAA4ACwAJ
AAcABQAGAAcACAAIAAUABAADAAMAAgACAAIAAgAEAAMAAgACAP/////+//7///8CAAMA
BAADAAAA/////wEAAgACAAIABgAEAAMAAAD8//z///8EAA4AHwA0AEoAawCNAK8A0wD1
ABYBMQFIAVkBWgFJASIB3wCXAFsAMQAOAO//1//N/8n/yf/L/8//1P/a/+P/5v/n/+r/
7f/u/+7/7//y//b/9//4//r/+f/5//n/+v/5//j/9//2//r/+//8//z/+//6//n/+f/5
//n/+v/6//r/+f/5//n/9v/2//f/+P/6//r/+f/4//T/8//z//L/8//0//X/9//5//n/
+P/3//P/8v/y//H/8v/0//X/9f/y//H/7//u/+//7//w//L/8f/v/+3/7P/t/+3/7f/s
/+v/7v/u/+7/7P/r/+r/6v/s/+z/7P/s/+r/6v/q/+j/5v/o/+j/6P/r/+z/7P/s/+r/
6v/q/+z/6v/r/+z/7P/t/+3/7v/u/+3/7v/v/+//8v/1//X/9f/y//P/8//z//b/9v/3
//f/9//3//f/9//2//b/9//2//j/+P/5//n/9//1//P/8v/x//H/8f/w//L/8f/v/+3/
6f/o/+b/4//l/+X/5P/i/93/2//Y/9f/1//X/9f/1v/W/9b/1P/T/8//zv/O/87/0P/Q
/9D/z//M/8r/yP/H/8n/yv/J/8b/xf/F/8L/wP++/8D/wf/B/8H/wv/C/8H/v/+7/7r/
u/+7/73/vf+//77/u/+4/7X/tP+z/7L/tP+4/7n/uf+4/7f/tf+z/7L/sf+z/7T/tf+3
/7b/tf+0/7L/sv+z/7T/t/+4/7r/uv+0/7T/tP+0/7f/uf+6/7r/vP+8/7n/t/+4/7r/
vP++/8H/xP/D/8L/xP/D/8T/xv/I/8r/y//M/8r/yv/K/8j/yf/K/8v/zv/T/9X/1v/X
/9n/2f/a/9r/3P/d/9//4v/j/+P/5P/l/+f/5//o/+n/8v/9/wgADgAOAA4ADwARAA4A
CgAFAAAA/P/4//P/7v/p/+b/5f/l/+X/5v/n/+f/5v/l/+L/3//j/+b/6//x//D/7v/t
/+n/5//n/+n/7P/1//f/9v/0//T/9P/0//b/9v/2//b/9//4//n/+v/3//b/9f/0//j/
+v/8//7//f/8//v/+v/7//z//f/+////AAABAAIAAAAAAAAAAAABAAIAAwAEAAQABAAE
AAQAAgACAAIAAgAEAAQABAAEAAIAAgACAAIAAwAEAAUABgAEAAQABAAEAAYABgAGAAYA
CAAIAAgACAAHAAYABQAEAAcACAAJAAoACgAKAAsACwALAAwADQANABAAEQARABEADwAP
AA8ADwASABQAFwAYABYAFgAXABcAFwAXABgAGQAbABsAGwAZABYAFQATABEAFAAVABYA
FgAUABMAEgASABMAEgARABEAEQARABAADwAOAA0ADQAOAA8AEAARABIAEQAQABAAEAAT
ABMAFAAUABgAGAAYABgAFAAUABUAFQAZABoAGwAcABoAFwAUABIAEgAXACAALgBBAFgA
cgCVALsA4QADAScBQgFZAWgBawFgATkB9gCxAHMAPwAZAPz/4//V/8//yf/D/8P/x//M
/9T/3f/k/+n/7P/t/+z/8P/x//T/9v/3//j/+v/5//n/+f/6//j/+P/4//j/+//7//v/
+v/4//j/+P/5//v/+//8//z/+v/5//n/+f/6//r/+//8//3//v/+//7/+//7//z//P/+
//7//v///wEAAQAAAP//AAAAAAEAAQADAAQABAADAAIAAQD///7/AQABAAIABAADAAEA
///+//////////7//f8AAAAAAAD+//3//P/8//7//v/+//7//f/8//v/+P/4//r/+v/6
//n/+v/6//r/+f/4//f/+P/5//v//f/+//3//f/+//7/AAACAAQABQAHAAsADAANAAoA
CwALAAsADwAQABIAEwATABMAEwATABMAFAAWABYAFgAWABcAFwAUABMAEgASABUAFQAV
ABQAFAATABEADwAQABAADwANAA4ADwAPAA4ACgAJAAcABwAIAAkACgAKAAgACAAGAAUA
BgAGAAcACAAKAAoACgAJAAUABAADAAMACAAKAAoACAAFAAUAAgAAAAIABAAFAAUABwAI
AAgABwAEAAEAAQADAAUABwAHAAkABwAFAAMAAQADAAMAAwAGAAYABwAHAAYABgAFAAQA
BAAHAAkACgALAAkACAAHAAYACAAIAAkACgALAAwADgAOAAgACAAIAAgACwANAA4ADgAM
AAwACQAHAAkACgALAAwADAAOAAwACgAJAAcABwAIAAwADgAPABAADgAOAA4ADAAMAAwA
DAAOAA8ADwAOAA0ADAALAAsACgAMAA0ADwASAA8ADQAMAAsADAALAAsACwAMAA8AEgAQ
AAwACgAJAAkADQAOAA4ADgAOAA4ADQAMAAsACgALAA0ADQAOAA8ADwAPAA8ADQALAAsA
DAAPABMAEQAQABAADQAMAAsADAAOABEAEQASABEAEAAPAA4ADwAQABEAEgAQABAAEAAQ
AA4ADgAOAA4ADwAQABEAEgAPAA4ADQAMAA0ADgAPABAADgAOAA4ADgAOAA4ADgAOAA8A
EAARABIAEQAQAA8ADgAQABAAEAAQABAAEAAQABAADwAOAA0ADAAPABAAEQASABEAEAAP
AA4AEAAQABAAEAAQABAAEAAQAA4ADgAOAA4ADwAQABEAEgAPAA4ADQAMAA0ADgAPABAA
EAAQABAAEAAOAA4ADgAOABAAEAAQABAADgAOAA4ADgAQABAAEAAQABEAEwAUABUAFQAV
ABQAFAAXABcAFwAXABcAFwAXABcAGAAaABoAGgAaABsAGwAbABoAGgAaABkAHAAdABwA
HAAZABcAFQAVABYAFwAXABgAFQAUABQAEwARAA8ADgANAA8ADgANAAwACwALAAwADAAM
AAwADAALAAwADAAMAA0ADAAMAAsADAANAA4ADwAOAA0ADQAMAAwADgAOAA4ADgARABAA
DAAIAAcADAAYACcAPABSAG8AkwC3ANkA+QAeATkBUAFlAWwBXQE4Af0AswBxAEUAJAAD
AOv/4f/d/9v/2//d/+L/6P/t//L/+f/8////AgACAAMABAAHAAcABwAIAAoACwAMAA4A
DQAMAAsACgAMAA0ADgAOAAwADAAMAA0ADQANAA4ADgAQAA8ADwAPAAwADAANAA4ADwAQ
ABAAEAAPAA8AEAAQAA4ADgAOAA8AEAARABEAEQAPAA4ADgANAA4AEAARABEAEAAPAA0A
DAAOAA0ADQAOAA8ADwAPABAADgANAAwACgAKAA4ADwAQAA0ADQANAA4ADgAOAA4ADgAP
ABAAEQAQAA8AEAAPAA4AEQASABIAEgASABIAEgAUABYAFwAYABgAGwAbABwAHAAbABwA
HQAdAB8AIwAkACUAIwAlACYAJwAqACoAKwArACsAKwArACsAKQAqACwALAAvADAAMgAz
ADIAMQAwADAAMQAxADEAMAAxADEAMAAvACsAKgAoACUAKAApACkAKAAlACMAIAAfAB8A
HwAfAB4AHwAgAB8AHwAdABwAHAAcAB4AHgAeAB0AGwAaABkAGQAbABwAGwAYABoAGwAZ
ABgAFQAWABYAFQAYABoAGwAbABgAFQAVABcAFAAVABQAFQAYABcAFgAVABQAEwASABQA
FgAXABcAFgAVABMAEQAQABAAEQARABEAEwASABEAEAAQABAAEQASABEAEgAUABQAEAAQ
ABAAEAAPABEAEgASABQAFAARAA8ADQAOAA8AEAASABQAEgAQAA8ADQANAA4ADwAQABAA
EAASABIAEgAQAA8ADgANAA4AEQARABAADwANAAsACgAIAAcABwAIAAoACgAJAAkACQAG
AAUABQAFAAYACQAMAAoACAAGAAUABQAHAAgACAAIAAoACgAJAAgABAACAAIAAwAFAAYA
BwAHAAcABwAFAAMABAAEAAYACQAHAAYABgADAP///f/9//7/BQAJAAwACwAKAAkACAAE
AAIAAAD+/wEAAgADAAQAAQAAAP///v8AAAAAAAAAAAAAAAAAAAAA///+//3//P/9//7/
//8AAP3//P/7//r/+//8//3//v/8//z//P/8//z//P/8//z//f/+////AAD9//z/+//6
//j/+P/4//j/+P/4//j/+P/1//T/8//y//b/+P/6//z/+f/4//f/9v/4//j/+P/4//j/
+P/4//j/9//2//X/9P/1//b/9//4//f/9v/1//T/9v/5//v//f/9//3//P/8//z/+//6
//n//P/9//7////8//z/+v/4//v//f/+////AAACAAQABQACAAEA/v/8//3//f/9////
/f/7//j/9v/1//T/9P/z//D/7//v/+//7f/s/+v/6v/r/+3/8P/y/+//7P/p/+X/5//o
/+n/6//r/+z/7P/u/+v/6v/p/+b/6f/r/+z/7v/r/+r/6f/o/+X/5v/s/+z/6//w//j/
BwAcADgAXwCHAK8A1QD1ABABIQEyATkBNAETAdoAmQBZACUA///e/8H/sf+p/6f/q/+t
/63/tP+6/7//xP/J/87/0f/U/9z/4f/k/+L/4f/g/+D/3//f/9//4P/h/+L/4//k/+T/
4//i/+D/4//k/+X/5//l/+P/4v/g/+L/4//l/+f/6P/o/+n/6v/m/+T/4f/e/+D/4f/j
/+T/4v/i/+L/4//h/+H/4P/f/+D/4v/l/+f/5f/k/+L/3//g/+H/4f/i/+H/3//e/97/
3v/d/9z/3P/g/+H/4v/i/97/4P/f/97/4P/h/+L/5P/h/+D/3//e/97/3v/e/9z/3f/g
/+H/4v/i/+L/4f/g/+L/5P/m/+r/5//n/+f/5v/p/+n/6v/q/+v/7v/x//P/8f/z//L/
8f/z//f/+v/9//v/+v/6//n/+f/5//n/+f/8//7/AQACAAEAAAAAAP//AQABAAEAAgAC
AAEAAAD+/wAA///9//v/+//8//z/+//6//n/9//0//X/9f/0//X/8//z//P/8v/y//L/
8P/v//H/8v/0//b/9P/y//D/7f/t/+7/7//x//P/9P/z//D/8P/x/+//7v/v//L/9P/1
//X/9P/y/+//8P/v//H/9f/y//P/8v/z//P/8f/v/+3/8P/x//L/9v/2//X/8//w//L/
8//0//b/9v/3//f/9//5//j/9//2//f/+P/6//z/+v/6//v/+v/4//r//P/+//3//f/8
//r//P/8//n/9//6//z//v8AAAAAAAD8//j/+//7//3/AAAAAAAA///+//z//P/8//r/
/f/+////AgABAP///P/5//r/+//9//7/+//7//z//v/+//3//f/9//3//f/+/////P/9
//7/+v/6//r/+//9//7//v/9//z//P/8//v/+v/6//r//P////z//P/8//v///////3/
+//6//r//P////3//P/8//n/+P/5//z/AAD7//n/+v/8//z//P/8//7//v/+//7//f/8
//v/+v/7//z//f/+//3//P/7//r/+v/6//r/+v/8//z//P/8//v/+v/5//j/+f/6//v/
/P/7//r/+f/4//n/+v/7//z//P/8//z//P/6//r/+v/6//v//P/9//7//f/8//v/+v/8
//z//P/8//z//P/8//z/+v/6//r/+v/7//z//f/+//3//P/7//r//P/8//z//P/9//7/
//8AAP7/////////AQADAAQABgAGAAUABAADAAUABQAFAAUABAAGAAYABgAGAAcABwAH
AAgACgAMAA0ACgAJAAYABAAFAAMAAQABAAEAAQAAAAAA/f/8//z/+//7//v//P/9//v/
+v/5//j/+f/5//r/+v/8//z//P/7//n/+P/3//f/+P/6//v//v/9//z/+//4//n/+//8
//7//v/+//7//v/5//j/+P/4//3/BAAQAB8AMgBKAGsAkwC5AN8ABwEoAT8BVAFfAVoB
PQEIAccAgwBNACcABADj/8//xf+//8H/xf/L/9L/2v/f/+D/4//m/+n/7P/u//P/+v/5
//n/+f/6//n/+f/5//r/+//8//3//v/9//3//f/8//z//P/8//3//v///wEAAgD///3/
/P/7//v//P/+/wAA/v/+//3//P/9//3//v/+//7//v/+/////f/9//z/+//7//z//v//
//3//v/+//3///////7//v8AAP////8AAP///f/7//r//P/9//7//v/7//7//v/+//v/
+//7//z//f/+////AAD+//7//v/8//3/AAABAAIAAQACAAIAAgACAAIAAgAEAAYABwAI
AAgABwAHAAgACAAJAAwADwARABEAEwASABEAEwAVABYAFwAaABoAGwAbABoAGQAYABcA
GgAcAB8AIAAfAB4AHgAdAB4AHQAcABwAHgAfACAAIAAdABsAGAAVABYAGAAZABkAFwAX
ABYAFAASABEADwAPABAAEQASABIADwAOAAsACQALAAwADgAQAA8ADgANAAsACgAKAAoA
CwAMAA4ADgAMAAsACwAIAAYABwAKAAwADQAMAAwACwAJAAkABwAIAAsACwANAA0ADwAO
AAsACAAFAAgACQAKAA4ADgANAAsACAAJAAkACQAKAAkACwAMAA0ADAAKAAgABgAJAAoA
DAAOAAwADAANAAwACQAKAAsADAANAA8AEAAQAA4ADgALAAkADAAOABAAEgARABIADwAM
AAwACwAMAA4ADgAQABEAEgAPAA4ADQAKAA0ADgAPABIAEQARABAADwAOAA0ADQAMAA4A
DwARABQAEQAPAA4ADQAPAA8AEAARAA8AEQATABAADwAOAA4ADwARABIAEgASABEAEAAO
AAwADgAOABAAEwASABIAEgARABEAEQAPAA0ADQAOABEAFQAUABIAEQANAA0ADQAPABIA
EwATABAADgAOAA4ADgAPABAAEQASABAAEAAQABAAEgASABIAEgASABIAEgASABAAEAAQ
ABAAEQASABMAFAASABIAEgASABQAFAAUABQAFAAUABQAFAATABIAEQAQABEAEgATABQA
EwASABEAEAASABIAEgASABIAEgASABIAEAAQABAAEAARABIAEwAUABIAEgASABIAFAAU
ABQAFAAUABQAFAAUABIAEgASABIAEwAUABUAFgAVABQAEwASABQAFAAUABQAFAAUABQA
FAASABIAEgASABMAFAAVABYAFQAUABMAEgAUABQAFAAUABUAFgAXABgAFgAWABcAFwAa
ABwAHgAfAB0AHQAcABsAHAAdAB4AHwAfACAAIgAiACEAIAAgAB8AIAAhACMAJQAiACEA
IAAdAB4AHwAfAB8AHQAdAB0AHAAaABkAGAAYABoAGgAaABsAFwAVABIADwARABEAEgAU
ABIAEgASABIADwAOAA4ADgAQABEAEwAUABMAEgARABAAEQASABQAFQAUABQAFAAUAA4A
DwASABIAEgAVABoAIgAvAD4AVgB3AJ0AwwDnAAsBKgFDAVYBYwFkAVMBLAHvAKsAbwBF
ACAA+//h/9n/1f/V/9n/3//k/+z/8//2//f/+v/9/wIABgAJAAwACwALAAsADAAMAAsA
CgAKAAwADAAMAAwACgAJAAgABgAIAAgACAAJAAsACwAMAAwACwAJAAgABwAIAAgACQAK
AAcABgAEAAIAAwADAAQABAAGAAYABgAHAAQAAwABAP//AQACAAQABQACAAIAAQD//wEA
AQAAAAAAAAD/////AAD///3/+//6//7///8AAAAA+v/8//v/+v/3//f/9//4//b/9v/2
//b/9f/0//P/8P/z//b/9//4//b/9v/1//T/9P/0//T/9v/2//f/+P/4//f/9//4//j/
+P/6//z//f/6//v/+f/3//r//f///wEAAAAAAAEAAQAAAP///v/9//7/AAADAAQAAQAA
AAAA///+//3//P/8//z/+//6//j/9v/1//P/8f/x//L/8v/x/+7/6//n/+L/4f/h/+D/
4f/e/93/3P/a/9n/2P/V/9P/1f/W/9j/2v/Y/9b/1P/R/8//zv/N/83/z//Q/8//zP/J
/8n/xv/E/8X/yP/K/8v/yf/I/8b/w//E/8H/wf/D/8L/w//C/8P/wP+9/7r/t/+6/7v/
vP/A/7//vf+6/7b/uf+5/7n/uv+6/7v/u/+7/7j/tv+0/7L/s/+0/7b/uP+2/7b/t/+2
/7T/tP+0/7T/tf+3/7j/uP+2/7b/s/+x/7T/tv+4/7r/uf+6/7f/tP+2/7X/tv+4/7n/
uv+6/7r/t/+2/7X/sv+0/7T/tP+2/7X/tf+0/7P/tP+z/7P/sv+z/7P/tP+2/7b/tf+1
/7X/tv+1/7X/tf+z/7X/t/+0/7P/sv+y/7P/t/+4/7j/uP+1/7T/sv+w/7H/sv+1/7n/
t/+4/7n/uf+5/7n/t/+1/7b/tv+4/7v/uf+4/7j/tf+1/7X/t/+6/7v/t/+2/7f/uP+5
/7r/vP+8/7z/vP+6/7r/uv+6/7v/vP+9/77/vP+8/7z/vP++/77/vv++/8H/wv/D/8T/
w//C/8H/wP/B/8L/w//E/8P/wv/B/8D/vv++/77/vv/B/8L/w//E/8L/wv/C/8L/w//E
/8X/xv/E/8T/xP/E/8T/xP/E/8T/xf/G/8f/yP/H/8b/xf/E/8X/xv/H/8j/yf/K/8v/
zP/L/8v/y//M/9D/0f/T/9X/0v/R/9D/z//P/8//z//Q/9X/1v/X/9j/1//X/9f/1//a
/9v/2//b/9r/1//V/9P/0//R/9H/0f/P/87/zv/N/87/zv/N/8z/zP/N/87/z//L/8n/
x//F/8b/yP/J/8r/yv/K/8n/yP/I/8j/yf/J/8z/zP/O/87/0P/Q/87/zv/P/8//0P/Q
/9D/0P/Q/8//zv/K/8j/z//Y/+b/+f8MACgATQB7AKcAzwDxAAwBHwEwATUBKAH/AL4A
dwA1AAUA4f/C/6n/m/+T/43/j/+T/5n/ov+m/6n/rv+3/7r/u/+8/8T/x//M/8//z//P
/9D/zv/N/8z/zP/N/87/z//Q/9H/0f/R/9D/0v/S/9L/0//W/9f/2f/a/9j/1f/T/9H/
0f/S/9T/1v/U/9T/0//S/9P/0//U/9T/1v/W/9b/1//W/9X/0//R/9L/0v/T/9P/1f/W
/9b/1f/U/9P/0f/Q/9L/0//V/9j/1v/V/9T/1P/V/9X/1f/U/8//0v/S/9L/0//T/9P/
1P/X/9j/2f/a/9j/1v/U/9D/1P/Y/9r/3P/c/9z/2//a/9v/3P/d/+D/3v/f/+D/4P/f
/9//4P/g/+H/5P/n/+n/7P/v/+//7//v//H/8v/z//T/9P/1//X/8//z//P/8//0//b/
+f/6//n/+P/4//f/+P/3//b/9v/5//v//f/+//r/9//z/+//7//w//D/7//v/+//7v/s
/+v/6//q/+v/7f/t/+3/7P/q/+j/5P/h/+H/4v/k/+b/5v/m/+b/5f/l/+T/4//j/+T/
5v/m/+T/4//j/+D/3v/g/+L/4//j/+L/4v/h/9//3//d/97/4f/f/+H/4f/j/+P/4f/f
/93/3//f/9//4v/g/9//3f/a/9z/3f/e/+D/4//l/+b/5//k/+L/4P/e/+D/4v/l/+j/
5v/m/+f/5v/k/+T/5P/k/+X/5//o/+j/5v/m/+P/4f/j/+T/5f/m/+f/6P/l/+L/5P/j
/+T/5v/m/+b/5f/k/+L/4v/i/+D/4v/i/+L/5P/k/+P/4f/f/9//3//g/+D/4f/h/+L/
5P/j/+H/4P/f/+H/4f/i/+P/4v/j/+T/4P/f/97/3v/f/+H/4v/i/+L/4P/g/9//3v/f
/97/3//h/9//4P/h/+H/4f/h/9//3f/d/97/4f/l/+T/4v/h/93/3f/d/9//4v/n/+P/
4P/e/97/3v/e/9//4P/h/+L/4f/g/9//3v/g/+D/4P/g/97/3v/e/97/3P/c/9z/3P/f
/+D/4f/i/9//3v/d/9z/3f/e/9//4P/i/+L/4//j/+H/4P/f/93/4f/l/+j/6//q/+n/
6P/n/+X/5v/o/+j/6f/q/+z/7f/q/+n/6f/p/+r/6//s/+v/5//l/+L/3//h/+H/4f/g
/+H/4f/h/+L/3v/c/9r/2f/c/93/3f/d/9v/2f/Y/9j/2P/Y/9j/2P/Y/9j/2f/a/9r/
2f/Z/9j/2//c/93/3v/b/9r/2v/Z/9j/2P/Y/9j/3v/d/9r/1v/S/9X/4P/y/wsAJgBK
AHcAowDLAO8AFQEyAUcBWgFfAUoBFwHOAH8ANwADAN3/vP+p/6H/nf+b/53/n/+h/6b/
rP+x/7r/wf/G/8n/zP/O/83/zv/R/9H/0f/S/9X/1f/V/9b/1P/U/9T/1P/V/9X/1f/U
/9L/0v/S/9P/1f/V/9b/1v/W/9X/1f/V/9L/0v/T/9T/1f/W/9b/1v/T/9P/1P/U/9L/
0v/S/9P/0//T/9L/0f/O/87/z//P/9L/1P/V/9X/0v/R/8//zv/Q/8//z//Q/9D/z//O
/87/zv/N/8z/yv/K/87/z//Q/83/zf/N/87/zP/M/8z/zP/O/87/zv/M/8v/zP/L/8r/
zP/O/8//0P/P/87/zf/O/87/z//Q/9D/0//T/9T/1P/T/9T/1f/V/9f/2//c/93/3P/d
/93/3f/g/+D/4f/h/+P/4//j/+P/4P/g/+H/4P/h/+L/5P/l/+L/4f/g/+D/4P/f/97/
3P/d/93/3P/b/9n/2P/W/9P/1P/V/9X/1P/R/8//zP/L/83/zf/N/8z/zv/O/8z/y//J
/8j/yP/I/8j/yP/I/8f/xf/E/8P/w//F/8b/xf/C/8P/w//A/77/vf++/77/vf+//8D/
wP+//7z/uf+5/7v/uv+7/7r/u/+9/7v/uf+3/7b/tf+0/7b/uP+5/7n/uP+2/7X/tP+0
/7P/tf+2/7f/uf+4/7f/tv+1/7T/tP+0/7X/tv+4/7j/tP+0/7T/tP+0/7X/tf+0/7X/
tv+0/7P/sP+w/7D/sP+y/7T/sv+w/6//rf+t/67/rf+u/67/rv+u/67/rv+s/6n/qP+n
/6j/q/+r/6r/qf+m/6X/pf+k/6X/pf+m/6j/pv+l/6X/pf+i/6H/of+h/6L/pf+o/6b/
o/+g/57/nf+d/57/nv+e/5//oP+g/6D/nv+c/5z/nf+f/6D/of+h/6D/n/+c/5n/mv+a
/5z/n/+f/57/nv+b/5n/l/+X/5j/mf+b/57/nf+c/5v/mv+Z/5j/l/+W/5j/mP+Y/5j/
l/+W/5X/lP+W/5b/lv+W/5X/lP+T/5L/kv+S/5L/kv+U/5T/lP+U/5P/kv+R/5D/kP+Q
/5D/kP+Q/5D/kP+Q/4//jv+N/4z/jf+O/4//kP+P/47/jf+M/4z/jP+M/4z/jP+M/4z/
jP+L/4r/if+I/4n/iv+L/4z/if+I/4f/hv+H/4j/if+K/4z/jP+M/4z/iv+K/4r/iv+L
/4z/jf+O/43/jP+L/4r/jP+M/4z/jP+N/47/j/+Q/43/jP+L/4r/iv+K/4r/iv+H/4T/
gf9+/w==
         </WaveFormData>
      </LeadData>
      <LeadData>
         <LeadByteCountTotal>10000</LeadByteCountTotal>
         <LeadTimeOffset>0</LeadTimeOffset>
         <LeadSampleCountTotal>5000</LeadSampleCountTotal>
         <LeadAmplitudeUnitsPerBit>4.88</LeadAmplitudeUnitsPerBit>
         <LeadAmplitudeUnits>��V</LeadAmplitudeUnits>
         <LeadHighLimit>2147483647</LeadHighLimit>
         <LeadLowLimit>268435456</LeadLowLimit>
         <LeadID>V6</LeadID>
         <LeadOffsetFirstSample>0</LeadOffsetFirstSample>
         <FirstSampleBaseline>0</FirstSampleBaseline>
         <LeadSampleSize>2</LeadSampleSize>
         <LeadOff>FALSE</LeadOff>
         <BaselineSway>FALSE</BaselineSway>
         <ExcessiveACNoise>FALSE</ExcessiveACNoise>
         <MuscleNoise>FALSE</MuscleNoise>
         <LeadDataCRC32>3797171985</LeadDataCRC32>
         <WaveFormData>
AgACAAIAAgABAAAA///+/wAAAAABAAEAAwAFAAYABwAGAAQAAgACAAQABgAGAAgABwAG
AAYABgAJAAkACgAKAA0ADQANAA0ACwAKAAoACQAMAAwADAAMAAkACAAGAAYABQAFAAMA
AgACAAMAAwAEAAEA/v////7/////////AAD9//z/+//7//v/+//7//r/+//7//z//v/8
//v/+//6//3//v///wAA/v/9//3//f/9//3//f/9/wEA///7//f/9f/2//3/CgAcADIA
TABnAIQAoAC7ANIA6QD6AAgBCgH5ANUApAByAEsAMgAbAAYA9//v/+r/5P/g/+H/3//h
/+f/6v/u//L/9f/2//j/9v/z//X/9f/1//b/+f/6//v//P/5//j/9//2//f/+P/5//r/
9//3//f/+P/5//j/9//2//f/+P/6//z/+v/4//f/9//4//f/9//4//j/+P/5//n/+P/4
//f/9f/4//n/+v/6//f/9v/2//b/+f/5//r/+v/6//r/+f/5//j/+P/3//X/9//4//j/
+f/3//b/9v/1//f/+P/5//r/9//3//f/+P/2//f/9//3//f/+P/5//r/+f/4//j/+P/5
//n/+v/8//r/+//7//z//P/8//v/+v/+/wAAAQACAAIAAgACAAMABAAFAAYACQAIAAkA
CgAMAAoACwALAAsADgARABIAEwARABEAEQAQABMAEwAUABUAEwATABIAEgAQAA8ADQAL
AA0ADgAOAA8ADAALAAoACQAKAAoACQAHAAUABQACAAIAAQABAAEA//8AAAEAAgACAP7/
/f/9//z////+////AAD+//3//f/9//z//P/8//j//P/9//z//f/8//z/+//7//3//P/8
//z//f/8//z//v/9//z/+//6//3//v/+//7//f/9//z/+//+//7//f/9//3//P/8//3/
/f/8//v/+v/+/////v////3//f/8//v//f///wAAAQD//wEAAQABAAEAAAD///7/AQAC
AAIAAwABAAAA///+/wIAAgAAAAAAAAAAAAAAAAD+//7//v/+/wEAAgADAAIAAAD///3/
+//8//7///////7//f/9//3//P/8//3//f/+/////v////7//f/9//3/////////////
////AAABAP7//f/9//z///8AAAAAAAD9//z//P/9//7//v/+/////v/+//3//f/7//z/
/f/9/wAAAAAAAAAA/f/9//3//P/+////AgACAAIAAgACAP///v/9//z///8AAAEAAgD/
//7//f/8//7//v/+//7/AAAAAAAAAAD9//z/+//6//z//v8AAAIAAQAAAP///v/+//7/
/v/+/wAAAAAAAAAA///+//3//P///wAAAQACAAEAAAD///7//v/+//7//v8AAAAAAAAA
AP///v/9//z///8AAAEAAgD///7//f/8//7//v/+//7/AAAAAAAAAAD///7//f/8//3/
/v///wAA///+//3//P/+//7//v/+////AAABAAIA///+//3//P/9//7///8AAP///v/9
//z//f/+////AAADAAMABAAFAAMAAwAEAAQABgAIAAgACAAEAAQABAAEAAUABgAHAAcA
CQAKAAwADQAKAAkACQAIAAoACwAMAAwACQAIAAcABgAEAAQABQAFAAUABAADAAMAAQAA
AP///P8AAAAA///9//n/+P/4//j/+P/5//n/+f/7//r/+v/5//b/9v/2//X/+f/6//v/
/P/7//r/+P/3//j/+f/5//n//f/9//v/9//z//P/9f/2//3/CAAWACgAQABZAHQAjgCr
AMYA3QDwAAABBAH7AN0AsAB8AFMAOAAjAAwA+f/t/+T/4P/e/9//4//n/+3/8P/w//D/
8//y//D/8P/z//b/9//4//r/+f/4//f/9v/2//b/9v/2//f/+P/5//r/9v/1//T/9P/4
//j/+P/4//f/9v/2//b/9P/0//X/9//4//f/9//4//b/9P/z//H/8v/0//X/9f/3//f/
9//2//P/8v/y//L/9f/1//b/9v/1//T/8v/x//P/9P/0//P/8v/y//H/8f/y//L/8//z
//P/9P/1//b/8v/x//D/8P/z//X/9v/3//X/9P/z//L/8P/w//H/8v/z//P/9P/2//X/
9f/0//T/9//4//j/+P/4//j/9//2//b/9v/2//f/+//9////AwACAAEAAAAAAAEAAwAE
AAUABQAHAAcABwAHAAkACwAMAA0ADQAOAA8ADgANAAsACgANAA0ADAALAAwADAALAAsA
CAAHAAYABQAFAAYABgAFAAIAAQD9//z//f/9//3/+//9//3//f/8//j/9//3//b/+f/4
//n/+v/5//f/9v/1//b/9v/2//L/9f/1//P/8//y//L/8f/x//L/8v/z//T/8v/w/+//
8P/y//L/8v/y//T/9P/z//L/7//v/+7/7f/x//L/8v/z//L/8P/v/+//8P/w//D/8P/x
//H/7//v/+//7//u/+3/7//x//L/8//w//H/8P/v//L/8v/y//L/9P/0//P/8//z//L/
8f/w//P/9P/z//T/8//y//H/8P/x//L/8//0//T/9P/0//L/8f/x//D/7//y//T/9f/1
//L/8f/x//H/9P/0//X/9f/z//P/8f/x/+//7//w//H/9P/1//b/9//z//P/9P/1//X/
9f/2//b/9v/2//X/9P/y//L/8//1//b/9v/2//f/9v/0//H/7//x//T/9//5//f/9v/1
//T/8//z//P/8v/4//n/+P/3//b/9f/0//T/9P/0//T/9v/2//b/9v/z//L/8f/w//T/
9v/4//r/9//2//X/9P/2//b/9v/2//b/9v/2//b/9f/0//P/8v/z//T/9f/2//T/9P/0
//T/9P/0//T/9P/0//T/9P/0//P/8v/x//D/8//0//X/9v/1//T/8//y//T/9P/0//T/
9v/2//b/9v/z//L/8f/w//P/9P/1//f/9f/2//f/9//3//j/+P/4//r/+v/6//j/+P/4
//j/+f/7//3//v8AAP7///////////8AAAAAAQABAAEAAAD///v/+f/3//T/9//5//r/
+f/3//X/9P/y//T/9P/y//T/9P/z//H/7//t/+z/6//q/+z/7f/u/+//7f/s/+r/6f/s
/+3/7f/u/+7/7v/u/+7/7f/r/+r/6v/u/+//8P/x/+//6f/n/+X/4//l/+r/9f8EABQA
KABCAGEAgACeALsA1ADrAPoAAAH6AN8ArwB+AFQAMQAaAAkA9v/n/9v/0v/M/8r/y//N
/9X/2//g/+L/5P/j/+L/5P/k/+f/6//r/+v/7P/s/+z/7P/s/+z/7P/s/+z/7f/u/+//
8P/u/+3/7P/s/+7/7v/u/+7/7f/s/+z/7P/u/+7/7//x//P/8f/w//D/7v/u/+//7//w
//L/8//z//H/8f/x//D/8v/y//P/9P/0//P/8//y//H/8P/u/+3/8P/y//P/8//x//D/
7v/t//D/8P/x//H/8f/y//P/9P/y//H/8P/w//H/8//0//X/8//y//H/8P/y//L/8//0
//X/9f/2//j/9//3//b/9v/4//r/+//8//v//P/8//z///8AAAEAAwAEAAUABgAJAAcA
BwAHAAgACQALAAwADQALAA0ADQANAA0ADwARABIAFAATABMAEwASABEADwAOABAAEQAR
ABEAEAAOAAsACQAIAAkACgALAAwADAALAAkABgAFAAEAAAAEAAUABgAFAAMAAwADAAIA
AwADAAQABAAGAAQABAAEAAEA///+//3/AQACAAMAAAABAAEA////////AAAAAAEAAwAC
AAIAAgAAAP7//f/+/wEAAgADAAQAAwACAAAA/v/+/////////wIAAgABAAEA///+//7/
//8CAAIAAgACAAEAAQD/////AAABAAEAAQAEAAUABQAFAAIAAwACAAEAAwAEAAUABgAE
AAQAAwADAAQABAAEAAQABgAGAAQABAABAAAA///+/wAAAgAEAAYABAAEAAQAAgAAAAEA
AQABAAMABAAEAAMAAAD///////8CAAIAAwADAAIAAQD+//3//////wAAAQADAAMAAwAD
AAAA////////AQABAAIAAgAAAAAA///+//7//v///wEAAwACAAEAAQAAAAAA/////wAA
AgAEAAUABAACAAAA/v8AAAEAAgACAAQAAwACAAEAAAD///7///8AAAEAAgAAAAAAAAAA
AP7//v/+//7/AQACAAMABAACAAAA/v/8//3//v///wAAAAAAAAAAAAD+//7//v/+////
AAABAAIAAQAAAP///v8AAAAAAAAAAAAAAAAAAAAA/v/+//7//v///wAAAQACAP///v/9
//z//f/+////AAAAAAAAAAAAAP7//v/+//7///8AAAEAAgD///7//f/8//3//v///wAA
AAAAAAAAAAD+//7//v/+/wAAAAAAAAAA///+//3//P///wAAAgADAAQABQAFAAUABQAE
AAMABAAFAAYABQAGAAQABAAFAAYACQAJAAoACgALAAsACwALAAoACgALAAsADgAOAA4A
DgAKAAgABQAEAAYABwAGAAYABQAFAAQABAADAAAAAQAAAAEA///9//z/+v/6//r/+//9
//3//f/8//z/+//7//z/+v/5//n/+P/7//z//f/+//z/+//7//v//f/9//3//f////3/
+f/z//H/9v/9/wgAFgAmADwAVQBwAIoApQDAANkA7AAAAQYB/wDlALwAiABZADwAJwAQ
AP//8//s/+b/4v/f/+H/5f/n/+z/8P/y//X/9P/0//L/8//3//f/9//4//r/+v/6//r/
+f/4//f/9v/3//j/+f/6//f/9//3//j/+P/4//j/+P/4//j/+f/6//f/9v/2//f/+v/5
//n/+v/5//j/+P/3//f/+P/4//f/+P/5//r/+v/5//j/+P/4//n/+f/6//r/+f/4//b/
9f/3//j/+P/3//f/+P/4//n/9//2//b/9f/3//j/+f/6//j/9//2//b/9v/3//f/9//3
//j/+f/6//f/9v/2//b/9//3//j/+v/4//n/+f/6//v//P/8//z///8AAAAAAAAAAAAA
AAABAAQABQAGAAkACQAJAAkACgAKAAsACwALAA0ADwAPAA8ADgAPABAAEAATABMAFAAV
ABMAEwASABIAEwATABIAEQASABIAEQARAAwACwAKAAkACwAMAAwACwAIAAcAAwACAAMA
AwADAAEAAwADAAMAAgD+//3//f/8//3//P/9//7//P/7//v/+//8//z//P/4//v/+//5
//n/9v/2//X/9f/3//j/+v/8//n/+P/4//r/+f/4//f/9v/5//r/+v/6//f/9//2//X/
9//4//j/+f/4//b/9f/1//b/9v/2//b/+f/5//f/9//3//f/9v/1//f/+f/6//v/+P/5
//j/9//6//r/+v/6//z//P/7//v/+f/4//f/9v/5//r/+f/6//n/+P/3//b/+P/4//j/
+P/6//r/+v/4//f/9//2//X/9v/4//n/+f/3//X/9P/z//T/9P/1//X/9//3//X/9f/0
//P/8//z//X/9//5//v/9v/1//X/9f/1//X/9v/2//f/+P/4//j/9f/0//T/9f/2//b/
9v/3//b/9v/1//X/9f/2//f/9//5//j/9//2//T/8//y//D/9P/5//z/+//6//n/+P/0
//L/8P/u//D/8v/0//b/8//y//H/8P/x//L/8//0//L/8v/y//L/8P/w//D/8P/x//L/
8//0//H/8P/v/+7/8f/y//P/9P/y//L/8v/y//L/8v/y//L/9f/2//f/+P/1//T/8//y
//L/8v/y//L/8P/w//D/8P/v/+7/7f/s//D/8v/0//b/8//y//H/8P/x//L/8//0//b/
9v/2//b/9f/0//P/8v/z//T/9f/2//P/8v/y//H/9P/3//n/+//6//r/+v/8//n/+P/1
//T/9//4//r//P/7//n/+P/2//n/+//9////AAAAAAEAAQAAAP7//P/6//v//P/8//7/
+//5//X/8v/y//P/8//0//P/8P/x//D/7f/r/+n/6P/s/+7/8P/z/+//7f/r/+j/6//r
/+z/7v/v/+//8P/w/+3/7P/r/+r/7f/v//L/9f/x/+//7f/r/+n/6//v/+//7f/u//P/
/P8MACIAPgBfAIAAngC5ANAA4wDwAPoA9gDhALkAigBeADkAIAAHAPD/4f/V/87/zv/O
/83/0f/V/9X/1v/a/97/4f/k/+j/7P/t/+z/6//q/+r/6v/q/+r/6v/s/+z/7P/s/+v/
6v/p/+j/6v/r/+z/7v/t/+z/6//q/+z/7P/t/+7/8P/w//H/8//w/+3/6//q/+3/7v/w
//H/8P/w/+//7f/v/+//7//u/+//8P/y//T/8v/v/+3/6v/t/+7/7v/v/+//7v/s/+n/
6P/o/+f/5//p/+r/7P/t/+v/6v/p/+j/6v/r/+z/7v/r/+v/6v/p/+r/6v/q/+r/7P/s
/+3/7v/s/+v/6//s/+//8f/y//T/8v/y//H/8P/z//T/9P/0//f/+P/5//v/+v/5//j/
+f/7//3///8CAAEAAQAAAP///f////////8BAAMABQAGAAMAAQAAAP//AgADAAMABAAE
AAMAAQD//////v/8//v/+//7//v/+//3//b/9P/x//H/8//y//T/9P/z//L/7//x//H/
8f/w//D/8f/z//T/8f/u/+3/7P/v/+//8P/x//D/8P/w/+z/8f/x/+//7//x//L/8v/z
//D/7v/t/+z/7v/u/+//8v/x//D/7//u/+7/7v/t/+z/7f/v//D/8f/x//D/7v/t/+//
8P/y//X/8//y//H/8P/y//P/8v/z//X/9//4//n/9//3//b/9f/1//n/+//9//v/+v/5
//j/+v/6//n/+f/7//z//f/+//3//P/5//j/+//8//3//v/9//z/+//6//z//P/8//r/
+//9//7////8//z/+//5//r/+//9/////f/8//z/+//9//3/+//7//3//f/+/////P/7
//r/+f/5//v//v8BAP7//f/9//z//v/+//3//P/9//7/AAADAAAA/v/8//v//f/+//7/
///9//7//////////v/9//z//f///wEAAgD8//v//P/+//7//v/+//7//v/+//7//f/8
//v/+v/9//7///8AAP3//P/7//r//P/8//z//P/8//z//P/8//r/+v/6//r/+//8//3/
/v/7//r/+f/4//n/+v/7//z/+v/6//r/+v/4//j/+P/4//v//P/9//7/+//6//n/+P/5
//r/+//8//z//P/8//z/+//6//n/+P/5//r/+//8//v/+v/5//j/+f/6//v//P/8//z/
/f/9//z//f/9//3///8AAAEABAADAAIA///+/wAAAAABAAIAAwADAAQABAADAAMAAwAD
AAUABgAIAAkACAAGAAQAAgADAAIAAAAAAP/////9//z/+//7//r/+v/8//r//P/8//n/
9//1//T/9v/2//b/9//5//n/+f/4//f/9f/0//T/9v/3//n/+v/5//j/9//2//b/9//5
//v/+//7//v/+//1//P/8//z//f/+v///woAGAAoAEAAXwB8AJ4AvQDYAO0A/AAGAQQB
8QDNAKAAcABNADYAHQAEAPH/4//c/9j/2v/d/+H/5//p/+j/6v/q/+v/6v/s//L/9//4
//f/9v/2//X/9P/z//L/8//0//X/9v/0//T/9P/0//P/8//z//T/+P/4//j/+P/2//T/
8//y//P/9P/2//n/9//1//T/9P/0//T/9f/1//f/+P/4//f/9v/1//T/8v/0//T/9f/2
//T/8//z//L/8//0//T/9f/3//j/+P/3//X/9P/y//H/9f/2//j/+f/3//b/9f/0//P/
8//z//T/9v/3//f/9//1//T/8//y//X/9v/4//r/9//1//T/9P/0//X/9f/2//n/+v/6
//r/+v/6//n/+P/6//z//v8BAAEAAQABAAMABAAFAAYACAAKAAsACwALAAgACQAIAAcA
CgANABAAEgARAA8ADgANAA8ADwAOAA4AEQARABAADwAMAAoABwAFAAUABwAJAAsABwAG
AAQAAQABAAEA/v/+/wEAAQABAP///P/7//r/+P/6//v//f/+//3/+v/5//j/+v/5//n/
+f/8//z//P/4//r/+f/2//X/+P/6//v//f/8//r/+f/4//n/+P/4//r//P/8//z//P/5
//j/9v/0//f/+f/6//v/+f/4//b/9f/3//b/9v/3//j/+P/4//j/+P/3//T/8//3//n/
+v/7//n/+f/4//f/9//5//n/+f/8//z//P/8//v/+v/4//f/+f/6//v//P/9//z/+f/4
//r/+v/6//r//P/8//z//P/5//j/9//0//f/+f/6//v/+f/6//r/+f/4//f/9//3//j/
+P/5//n/9//3//X/9f/4//n/+//9//z/+//6//n/9//3//j/+f/5//n/+v/6//f/9v/0
//L/9P/2//n//f/6//j/9v/1//b/9v/1//X/9v/4//r/+//6//j/9v/0//X/9//5//r/
+v/7//b/9v/2//b/9v/3//j/+f/6//n/+P/3//b/+P/4//j/+P/6//r/+v/6//j/+P/4
//j/+//8//3//v/9//z/+//6//z//P/8//z/+v/6//r/+v/5//j/9//2//n/+v/7//z/
+f/4//f/9v/3//j/+f/6//r/+v/6//r/+f/4//f/9v/5//r/+//8//v/+v/5//j/+v/6
//r/+v/6//r/+v/6//j/+P/4//j/+f/6//v//P/7//r/+f/4//n/+v/7//z//P/8//z/
/P/7//r/+f/4//v//P/9//7/+//6//n/+P/6//r/+v/6//z//P/8//3/+//8//3//f8A
AAIAAwAEAAMAAgABAP7///8AAAEAAwACAAMAAwAEAAIAAwADAAMABAAGAAcACQAGAAUA
AwABAAIAAwAEAAQAAgADAAMAAQD+//3//f/8////AAD//wIA/v/7//f/8//1//b/9//4
//n/+f/5//n/9v/2//X/9f/3//n/+v/8//r/+P/2//T/9f/1//b/+P/3//f/9//3//H/
8//1//P/9f/3//j//f8EAA4AHgA4AFUAcgCQAK0AyADbAOwA9gD6AO8A1QCsAHwAUwA2
ACEABADt/+H/2v/W/9j/3f/f/+P/6f/q/+j/6v/r/+7/8v/2//f/+P/3//b/9v/1//T/
8//y//P/9P/1//b/8//y//H/8P/v/+//7//w//T/9P/0//T/8v/w/+//7v/v//D/8v/1
//L/7//t/+z/7v/u/+//7//x//L/8v/x//D/7//u/+z/7//w//L/9P/z//H/8P/u/+//
8P/w//H/8//0//T/8//w//D/7//v//P/9P/2//f/8//y//H/8P/x//H/8f/y//H/8f/w
/+//7f/s/+v/6v/t/+7/8P/y//H/7//u/+7/7v/v/+//8P/x//L/8v/y//H/8v/y//L/
9v/4//r//f/7//n/9//3//v//f///wIAAgADAAMAAwABAAMAAwADAAYACQAMAA4ACwAJ
AAgABwAIAAkACQAKAAoACQAHAAUABQAEAAIAAQAAAAEAAgADAP7//P/5//X/9f/3//b/
+P/2//X/9P/x/+//7//v/+7/7//x//T/9v/1//L/8f/w//D/7//v/+//8P/w//D/7P/u
/+3/6v/p/+z/7v/v//H/7v/s/+v/6v/s/+z/7f/w/+7/7v/u/+7/6//q/+j/5v/p/+v/
7P/t/+z/6v/n/+X/5//o/+r/7f/t/+z/6//q/+r/6f/m/+X/6f/r/+z/7f/r/+v/6v/p
/+j/6//s/+3/7v/u/+7/7v/s/+z/6//r/+3/7v/v//D/8f/w/+3/7P/t/+7/7//w//D/
8P/w//D/7//u/+3/6v/r/+3/7v/v/+7/7v/t/+v/6//r/+z/7f/u/+7/7//v/+//7//t
/+3/7v/v//H/8//y//H/8P/v/+7/7//x//P/8f/x//L/8v/w//D/7//u//H/8v/0//f/
9v/0//L/8f/0//T/8//z//H/8v/z//P/8f/w/+//7v/x//P/9f/2//T/7//s/+3/7v/v
//D/8f/y//P/9P/y//L/8v/y//P/9P/1//b/9P/0//T/9P/0//T/9P/0//f/+P/5//r/
+f/4//f/9v/3//j/+f/6//n/+P/3//b/9v/2//b/9v/5//r/+//8//v/+v/5//j/+//8
//3//v/8//z//P/8//v/+v/5//j/+v/8//7/AAD9//z/+//6//v//P/9//7/AAABAAEA
AgADAAMAAwAEAAcACAALAAwACQAGAAUABAAGAAcACAAJAAsADAAMAA0ADQANAA0ADgAQ
ABEAEQARAA8ADQALAAkACQAIAAkACwAKAAcABQADAAUABAAEAAQAAwAGAAcABwAEAAEA
///+////AAACAAMAAQABAAAAAAABAAEAAgADAAUABgAGAAYABgAGAAYABQAFAAYABwAH
AAcABwAFAAMAAQD///3/AwAKABMAHgAsAEAAXAB/AKQAxgDlAP4ADwEcASQBHAH9AM8A
mgBuAE8AOAAhAAwA/f/x/+j/5v/m/+f/7f/z//X/9P/2//j/9//6//7/AgAHAAkACQAJ
AAoACAAGAAQAAgAEAAYACAAKAAgACAAIAAgACQAJAAkACgAOABAAEgAUABEADgAMAAoA
CwAMAA4AEQARAA8ADgAOAA4ADgAPAA8AEAASABMAEwASABEAEAAOABAAEAARABIAEgAR
ABEAEAAOAA4ADQANABAAEgATABMAEAAQAA8ADwAQABAAEQARAA4ADgAOAA4ADwAPAA8A
EAARABMAFAAVABEAEAAPAA4AEAASABUAGAAWABUAFQAWABgAGQAZABoAGwAcABwAHAAb
ABwAHAAcAB8AIAAhACMAJQAlACUAJwAoACkAKgAsACwALQAtAC0ALAAtACwAKwAtAC8A
MQAyADEALwAuAC0ALwAvAC4ALgAyADMAMwAzADEALgAqACcAJwAnACcAJwAmACYAJQAj
ACMAIwAgACAAIwAjACMAIQAfAB0AGwAYABkAGQAaABoAGwAaABsAHAAaABkAGQAZABoA
GgAaABYAFwAXABUAFQAXABgAGAAZABcAFgAWABYAFQAUABQAFgAUABQAFAAUABIAEgAR
ABAAEwAVABYAFwAVABQAEgARABMAEgASABMAFQAWABcAGAAYABcAFAATABcAGQAaABsA
GgAbABsAGwAXABkAGQAZABsAHAAdAB4AHQAcABoAGQAbABwAHQAeAB8AHgAbABoAHAAc
ABwAHAAaABoAGgAaABgAGAAYABYAFwAZABoAGwAZABoAGgAZABgAFwAXABcAGgAaABsA
GwAZABkAFwAXABgAGQAbAB0AGgAZABgAFwAVABUAFgAXABkAGQAaABoAGAAYABcAFgAW
ABYAFwAZABkAGAAXABcAGAAYABcAFwAZABoAGwAbABoAGAAWABQAFgAZABwAHgAgABsA
FgAUABQAFAAUABcAGAAZABoAGAAYABgAGAAYABgAGAAYABgAGAAYABgAFwAWABUAFAAW
ABgAGgAcABoAGAAWABQAFwAYABkAGwAbABwAHQAdABoAGgAZABgAHQAgACMAJAAjACIA
IQAhACEAIQAgACAAIgAjACMAIwAgACAAHwAfACIAIwAjACMAIAAdABoAFgAXABkAGgAZ
ABkAGQAaABoAGAAWABIAEgAWABcAFwAXABUAFAATABIAEwATABMAEwAVABYAFgAXABUA
FQAUABQAFgAYABoAHAAbABkAGAAYABkAGQAZABkAHQAbABkAEwAPAA8AFgAlADgATgBq
AIoArQDMAOoACwEkATkBSgFQAUQBHwHrALAAfABZAD4AJwAYAA0AAwD+//z/+v/5//3/
//8FAAoAEAASABMAFAAUABIAEwAXABcAFwAYABoAGgAaABoAGQAYABcAFgAXABgAGQAa
ABcAFwAXABgAGgAaABoAGgAaABoAGwAcABsAGgAaABsAHQAdAB4AIAAdABwAHAAbABsA
HAAcABsAHQAdAB0AHAAbABoAGgAaAB0AHQAeAB4AGwAaABgAFwAbABwAHAAbABoAGgAZ
ABkAFwAWABYAFQAXABgAGQAaABgAFwAWABYAFgAXABcAFwAXABgAGQAaABcAFgAWABYA
GAAZABsAHgAbABsAGgAaAB0AHgAeAB4AIQAiACIAIgAgACAAIAAhACMAJQAnACsAKQAp
ACkAKgAsAC0ALQAtAC8AMQAxADEAMAAxADIAMgAzADMANAA1ADQAMwAxADAALwAvAC4A
LQAwADAALwAvACwAKwAqACkAKQAqACoAKQAmACUAIQAgACQAJQAmACUAJwAnACcAJgAk
ACMAIwAiACMAIgAjACQAIwAhACAAHwAiACIAIgAeACEAIQAfAB8AHgAeAB0AHQAgACAA
IQAiAB4AHAAbABwAHAAcABwAHAAdAB4AHgAeAB0AHQAcABsAHwAgACAAIQAgAB4AHQAd
AB4AHgAeAB4AIAAhACAAIQAhACEAIAAfACEAIwAkACUAIQAjACMAIwAiACIAIgAiACMA
JAAkACUAIwAiACEAIAAjACQAIwAkACIAIgAiACIAIgAiACIAIgAkACQAJAAiACEAIQAg
AB8AIQAiACIAIQAeAB0AHQAdAB4AHgAfAB8AIAAhACAAIQAeAB0AHQAdAB4AHwAgACEA
HQAdAB4AHwAhACEAIgAiACQAJAAjACIAIAAgACEAIwAkACQAJAAlACQAJAAjACMAIwAk
ACUAJQAmACYAJgAmACUAJQAlACQAJAAnACoAKQAoACcAJgAkACQAJAAkACUAJgAnACgA
JwAmACUAJAAlACYAJwAoACYAJgAmACYAJAAkACQAJAAnACgAKQAqACkAKAAnACYAKAAo
ACgAKAAqACoAKgAqACgAKAAoACgAKQAqACsALAArACoAKQAoACkAKgArACwALAAsACwA
LAArACoAKQAoACoALAAuADAALQAsACsAKgAtAC4ALwAwADIAMgAyADIAMgAyADIAMgA1
ADYANwA4ADUANAAzADIANQA2ADcAOAA5ADoAOwA8ADsAOgA5ADgAOgA6ADoAOgA2ADQA
MgAwAA==
         </WaveFormData>
      </LeadData>
   </Waveform>
</RestingECG>
