# Supplementary material for: Detection of Left Atrial Enlargement Using a Convolutional Neural Network-Enabled Electrocardiogram
Source: Front Cardiovasc Med. 2020 Dec 17;7:609976. doi: 10.3389/fcvm.2020.609976 (PMC7773668; doi:10.3389/fcvm.2020.609976)
Supplement: Supplementary file 5 [file Data_Sheet_5.ZIP › normal4/1802035662_4205_0000000W.XML]

<?xml version="1.0" encoding="Windows-1252"?>
<!DOCTYPE RestingECG SYSTEM "restecg.dtd">
<RestingECG>
   <PatientDemographics>
      <PatientID>1802035662</PatientID>
      <PatientAge>67</PatientAge>
      <AgeUnits>Years</AgeUnits>
      <Gender>Male</Gender>
      <PatientLastName>hezhanhong</PatientLastName>
   </PatientDemographics>
   <TestDemographics>
      <DataType>Resting</DataType>
      <Site>1</Site>
      <AcquisitionDevice>MAC55</AcquisitionDevice>
      <Status>Unconfirmed</Status>
      <Priority>Normal</Priority>
      <AcquisitionTime>10:22:32</AcquisitionTime>
      <AcquisitionDate>12-08-2016</AcquisitionDate>
      <CartNumber>1</CartNumber>
      <AcquisitionSoftwareVersion>009C</AcquisitionSoftwareVersion>
      <XMLSourceVersion>MAC5000 v1.0</XMLSourceVersion>
   </TestDemographics>
   <RestingECGMeasurements>
      <VentricularRate>58</VentricularRate>
      <AtrialRate>58</AtrialRate>
      <PRInterval>142</PRInterval>
      <QRSDuration>94</QRSDuration>
      <QTInterval>394</QTInterval>
      <QTCorrected>386</QTCorrected>
      <PAxis>13</PAxis>
      <RAxis>-4</RAxis>
      <TAxis>11</TAxis>
      <QRSCount>9</QRSCount>
      <QOnset>225</QOnset>
      <QOffset>272</QOffset>
      <POnset>154</POnset>
      <POffset>203</POffset>
      <TOffset>422</TOffset>
      <ECGSampleBase>500</ECGSampleBase>
      <ECGSampleExponent>0</ECGSampleExponent>
   </RestingECGMeasurements>
   <Diagnosis>
      <Modality>Resting</Modality>
         <StatementCount>2</StatementCount>
         <LabelText>12SL ��ϳ���</LabelText>
      <DiagnosisStatement>
         <StmtFlag>ENDSLINE</StmtFlag>
         <StmtText>����Ķ�����</StmtText>
      </DiagnosisStatement>
      <DiagnosisStatement>
         <StmtFlag>ENDSLINE</StmtFlag>
         <StmtText>�ٽ� ECG</StmtText>
      </DiagnosisStatement>
   </Diagnosis>
   <Waveform>
      <WaveformType>Rhythm</WaveformType>
      <WaveformStartTime>0</WaveformStartTime>
      <NumberofLeads>8</NumberofLeads>
      <SampleType>CONTINUOUS_SAMPLES</SampleType>
      <SampleBase>500</SampleBase>
      <SampleExponent>0</SampleExponent>
      <HighPassFilter>16</HighPassFilter>
      <LowPassFilter>150</LowPassFilter>
      <ACFilter>NONE</ACFilter>
      <LeadData>
         <LeadByteCountTotal>10000</LeadByteCountTotal>
         <LeadTimeOffset>0</LeadTimeOffset>
         <LeadSampleCountTotal>5000</LeadSampleCountTotal>
         <LeadAmplitudeUnitsPerBit>4.88</LeadAmplitudeUnitsPerBit>
         <LeadAmplitudeUnits>��V</LeadAmplitudeUnits>
         <LeadHighLimit>2147483647</LeadHighLimit>
         <LeadLowLimit>268435456</LeadLowLimit>
         <LeadID>I</LeadID>
         <LeadOffsetFirstSample>0</LeadOffsetFirstSample>
         <FirstSampleBaseline>0</FirstSampleBaseline>
         <LeadSampleSize>2</LeadSampleSize>
         <LeadOff>FALSE</LeadOff>
         <BaselineSway>FALSE</BaselineSway>
         <ExcessiveACNoise>FALSE</ExcessiveACNoise>
         <MuscleNoise>FALSE</MuscleNoise>
         <LeadDataCRC32>3417736</LeadDataCRC32>
         <WaveFormData>
8v/y//L/8v/w//D/8P/w//D/8P/w//D/8v/y//L/8v/y//L/8v/y/+//7v/t/+z/7f/u
/+//8P/u/+7/7v/u//D/8P/w//D/7v/u/+7/7v/u/+7/7v/u/+3/7P/r/+r/6//s/+3/
7v/v//D/8f/y/+//7P/p/+b/6f/q/+v/7P/v//L/9f/4//X/9P/z//L/9P/0//T/9P/y
//L/8v/y//H/8P/v/+7/7P/s/+z/7P/v//L/9f/4//T/8v/w/+7/7P/s/+z/7P/v//D/
8f/y/+3/6v/n/+T/6f/s/+//8v/w//D/8P/w/+//7v/t/+z/8P/y//T/9v/z//L/8f/w
//H/8v/z//T/8f/u/+v/6P/q/+r/6v/q/+v/7P/t/+7/8//2//n//P/5//b/8//w//P/
9P/1//b/9f/0//P/8v/y//L/8v/y//H/8P/v/+7/8P/y//T/9v/z//L/8f/w//D/8P/w
//D/8v/0//b/+P/1//L/7//s/+//8P/x//L/8v/y//L/8v/z//T/9f/2//T/8v/w/+7/
7//w//H/8v/x//D/7//u//H/8v/z//T/8f/w/+//7v/v//D/8f/y/+//7v/t/+z/7v/w
//L/9P/0//T/9P/0//L/8v/y//L/9P/0//T/9P/y//D/7v/s/+3/7v/v//D/7v/v/+//
7P/q/+//8f/t/+z/7f/v//D/7f/t/+3/7v/w//P/9f/z//X/9//4//r/+//+//v/9//z
//H/7//q/+//+f/+/wIABQAGAAgACQADAPz//P/9//v/+//7//3//v/+////AAD///r/
+f/3//b/8//0//H/7v/u/+7/7f/r/+v/6P/o/+3/7v/t/+7/6//q/+n/5//q/+v/6//s
/+j/6P/o/+f/4//m/+z/5v/Y/9f/3P/W/9j/4f/o//b/CQAUAB4ANgBdAH4AlQCxANYA
6wDqAOAA1QC8AJAAYAA3AA0A6//f/9f/1P/T/9b/2v/Y/9T/2v/j/+f/6f/s/+n/6//x
//L/7v/q/+r/7v/w//H/8//z//H/8P/s/+v/6//r//D/8v/2//P/8f/x//L/8v/w//P/
9P/0//b/+P/7//3/+v/5//r//P/7//r/+//7//n//f/+//7/+v/6//z////+//3/+v/5
//z//v8BAAUABQAEAAQABQAIAAkACgAKAAgACQANAA8AEgATABMAEgASABYAGQAcAB0A
HgAdAB0AIQAiACMAKQArAC4ALgAuADAAMQAyADEANQA3ADgAPABAAD8AQABBAD0APQBB
AEMAPwA6ADoAOwA7ADgANwA1ADEALAAuAC4ALgAqACcAJgAiAB8AGAAUABIADgALAAgA
CAAJAAkACgAGAAAA/P/5//b/9f/1//X/8//x//L/9v/1//P/8P/v//P/9f/z//H/8P/u
/+7/8P/w/+3/6//r/+3/7v/w//H/8P/v/+3/6P/p/+7/7//y//T/9f/z//T/9v/2//n/
+f/z//L/9P/z/+7/7//y//H/8v/v/+//8P/u/+z/7P/w//H/8P/x//L/8v/y//H/8f/v
/+3/6v/o/+z/7//z//b/8v/w/+z/7v/w//H/8f/y/+//7//t/+3/7//x//P/8//3//H/
8f/1//L/7//u/+7/8f/1//j/+v/3//b/9P/z//L/8v/y//L/9P/0//b/+//2//L/7//t
//H/8v/y//H/8v/y/+7/6v/u//L/7//v//P/8//w//D/8v/z//T/9P/0//L/8v/w//L/
8f/w/+7/6//u//H/8P/0//b/9f/3//P/8v/x//L/8//1//X/7//p/+n/7v/u//P/9f/3
//j/9f/1//T/8v/u/+z/6//t/+//7//y//X/8v/u/+z/7P/v//H/8f/x//L/9v/4//b/
8//y//H/8P/w//D/8P/w//H/8v/z//T/9P/0//T/9P/0//T/9P/0//P/8v/x//D/8v/y
//L/8v/y//L/8v/y//D/8P/w//D/8v/y//L/8v/x//D/7//u//D/8v/0//b/8//y//H/
8P/x//L/8//0//T/9P/0//T/8v/y//L/8v/y//L/8v/y//L/8v/y//P/8v/u/+3/8f/0
//H/8P/x//L/8v/x//H/8f/y//T/9//2//P/8v/z//T/9v/4//z//P/7//v//f/7//b/
9//9/wIABAAGAAYACgALAAgAAgAAAAEAAQABAAIABQAGAAYAAwAAAP//+P/6//v/+//5
//j/8//v/+7/8P/v/+//7//t/+7/8f/y/+7/7P/r/+r/7v/v//D/8f/u/+7/6v/q/+j/
5//n/+r/5v/u//D/6f/k/+L/5P/j/+r//P8JABIAJgA+AFkAfgChALsA1gDvAPQA7ADV
AKwAiABaAB8A+f/p/9n/z//S/9P/0v/S/9L/0P/W/+H/5f/n//L/9f/v/+//8P/o/+L/
6P/u//L/9f/5//n/9//2//T/8//z//P/9v/4//z/+f/3//f/+P/4//X/9//3//b/+P/4
//n/+f/3//f/+f/8//v/+v/7//v/+////wAAAAABAAIABQAJAAcABQABAP//AQACAAQA
BwAJAAgACAAJAAkACQAJAAgACQALABAAEwAUABUAFQAUABIAFgAZABwAIgAmACgAKwAu
AC4ALgAzADUANgA0ADIANQA3ADkAOQA8AD0APQBAAEMAQQBBAEEAPwA/AEMARQBDAD4A
PgA/AD8APAA7ADkAMwAuADAAMAAvACoAJgAkAB8AHQAXABQAGAAWABUAFAAMAAcAAQD8
/////v///wEAAAD////////6//f/9//6//v/+//6//v/+v/5//T/7//v//D/8//4//n/
9//2//f/9P/0//X/9f/3//f/9v/y//L/9v/2//j/9P/x/+v/6P/r/+7/9P/3//L/8v/1
//X/9P/3//z//f/7//f/9v/2//b/9P/0//j/9//0//P/8v/y//L/8f/x//b/9//3//j/
9//3//j/+P/3//b/8//2//n/+f/4//j/9f/1//P/8//0//f/+v/7//3/9//3//v/+f/1
//P/8v/0//f/+f/6//n/+P/2//X/9//4//n/+v/2//T/9P/3//f/9v/2//f/+f/6//r/
+f/7//r/9f/w//b/+v/3//f/9//3//T/9P/0//X/9v/2//r/+P/4//b/9v/1//T/8v/z
//j//f/+//r/+P/z//H/8f/y//P/9v/5//v/+//1/+//7f/w/+7/8P/x//L/8v/0//X/
9f/0//L/8P/v//H/8//1//r////6//T/8P/u//L/9//6//3/AAD6//b/8v/0//T/9P/0
//b/9v/2//b/9P/y//D/7v/z//b/+f/8//j/9v/0//L/8v/y//L/8v/2//j/+v/8//n/
9v/z//D/8//0//X/9v/1//T/8//y//H/8f/w/+z/7v/z//X/8f/v/+//8P/w//H/8f/x
//L/8v/1//f/9f/z//X/9v/4//z/AAD+//v/+f/5//n/9v/7/wMABgAIAAwADAANAA0A
BQD8//r/+f/5//n/+f/7////AAACAAQABAAAAAAA///9//n/+f/1//L/8v/y//H/8P/v
/+v/6v/u/+7/7P/s/+r/6v/q/+n/7P/t/+3/7v/s/+7/8P/x/+//7v/q/+b/5P/h/9r/
2v/k/+X/6P/6/wcACAAcADwAVQB0AJkAuwDYAOsA6gDgAMsApgB6AFgANQAPAPX/6//d
/9D/zf/M/8r/zv/W/9r/4f/x//n/7v/h/+X/6//u//D/7v/u//D/8P/v/+//7//t/+z/
7v/x//X/+f/4//b/9v/v/+v/6//s/+z/7v/x//L/8v/z//T/9v/3//j/+f/8/wAA/f/6
//n/9//6////AQACAP7//P/8//3///////3//f8BAAIABAAHAAMAAAD+//3/AQAFAAkA
DAAKAAsADwARABEAEQAQAA4ADgASABUAGAAaABwAHAAdAB4AHgAeACMAJwAqACoAKgAu
ADEANAA1ADoAOwA7AD4APwA7ADkANwA3ADcAOwA9AD0AOAA4ADkAOQA2ADUAMwAxACwA
LgAuACgAIgAdABoAFwAVAA8ADAAOAAoABwAEAAMAAwACAAIAAgD+//z/+//4//X/8//x
//D/7f/t//D/7v/t/+v/6//t/+3/6f/l/+j/6v/u//T/9P/x/+//7//w//D/8f/x/+//
7f/q/+T/5P/o/+j/6v/s/+3/6//s/+z/7P/v/+//6v/q/+3/7f/m/+f/6v/p/+j/5f/l
/+b/5//m/+f/7P/q/+b/5P/i/+X/6P/q/+3/7v/t/+v/6v/r/+v/7P/s/+v/6v/n/+r/
7P/t/+3/7v/t/+3/6//r/+3/8f/1//f/8//p/+X/5f/p/+v/7//0/+7/6//n/+L/5v/o
/+n/6//u//D/8v/0//D/7P/q/+v/7P/s/+3/7//v/+7/7P/p/+//8P/t/+r/7P/w/+3/
7f/s/+v/5//m/+X/5f/l/+T/6//s/+//8P/v/+3/6//o/+b/6v/u/+7/8P/w/+3/7f/u
/+7/7v/w//H/8//z/+3/6P/n/+v/6v/r/+v/6//q/+v/7f/u/+7/8P/w//H/9f/z//H/
8v/z//L/7v/s/+z/7P/t/+z/6//4//L/6v/s/+3/7v/v//D/7//u/+3/7P/s/+z/7P/s
/+//8P/x//L/7f/q/+f/5P/n/+r/7f/w/+//7v/t/+z/7P/s/+z/7P/v//D/8f/y/+//
7P/p/+b/6v/s/+7/8P/w//D/8P/w//L/8//z//D/7f/x//L/7f/q/+n/6f/o/+r/6//s
/+7/7v/x//P/8f/x//P/9P/2//n//v/9//v/9//1//P/7v/z//v//v8AAAAAAAABAAEA
AQD+/wIABwAFAAMAAQABAP///P/6//j//f/6//v/+//5//X/9f/x/+7/7v/u/+3/6//r
/+j/6P/o/+j/5v/m/+r/7P/u/+//7P/r/+n/6P/k/+T/5P/j/+n/7P/q/+T/3v/d/97/
3v/c/+P/7v/y//X/BAAWACwATQB2AJsAuQDaAPcA/gDqANUAuACQAGwASwAdAP3/6f/P
/8r/0//I/8D/zP/U/9b/3//j/+H/5P/t/+X/2f/i//L/7P/q/+z/7P/r//D/8f/w//D/
7f/t/+7/7//y//T/+P/1//L/8f/x//D/8v/1//b/9v/1//T/9P/z//T/9f/4//z/+f/2
//X/8//y//X/9f/0//b/+P/8/wEA/v/9//r/+f/9/wAABAAJAAUAAgAAAP///v///wAA
AAADAAUACgANAAwADQANAAwADwAWABwAIgAjACIAHwAdAB8AIAAhACcALgAyADMANAA0
ADMAMgAvADUANwA4ADwAPQA7ADsAOwA8AD0AQgBFAEEAPAA8AD0AOwA4ADcANQAxACwA
LgAuACoAJAAfABwAHAAdABoAGgAXABAACgAEAAIAAQD///7//f/6//n/+f/3//X/9P/z
//L/7//v//L/7//t/+r/6f/s/+3/6v/n/+z/7v/y//j/9v/z//H/8f/t/+z/7P/r/+n/
6f/o/+T/4//m/+X/5v/t//H/8v/2//D/7P/r/+f/5P/k/+f/5//l/+f/6//r/+r/5//n
/+j/6f/o/+n/7v/w/+7/7v/u/+v/6v/o/+f/5//n/+b/5v/q/+v/7f/u/+z/7P/q/+7/
7f/r/+j/5v/n/+f/5f/l/+P/5f/n/+f/7P/n/+j/7f/v/+//8f/0//P/8//y//D/7f/q
/+b/4//m/+j/6v/s/+j/5v/m/+n/7P/s/+3/7//t/+z/6v/n/+z/7P/o/+T/5//q/+b/
5f/p/+n/5v/m/+n/6//t/+7/7//s/+v/6P/q/+n/6P/m/+P/5v/p/+j/6P/o/+X/5f/m
/+b/5v/o/+n/6//r/+X/4f/h/+b/5v/o/+n/6v/q/+b/5f/j/+D/4f/i/+T/6f/n/+X/
5v/n/+f/5P/j/+T/4v/j/+L/4f/s/+j/4v/m/+f/6P/p/+r/6P/o/+j/6P/n/+b/5f/k
/+X/5v/n/+j/5//m/+X/5P/k/+T/5P/k/+b/5v/m/+b/5v/m/+b/5v/m/+b/5v/m/+X/
5P/j/+L/5f/m/+f/6P/l/+T/4//i/+H/4P/f/97/4//m/+n/7P/o/+b/5P/i/+T/5v/o
/+r/5//m/+X/5P/n/+n/6P/q//H/9f/z//P/8f/w/+7/6//p/+n/6v/s//D/8//y//P/
8//0//b/+P/9//z/+v/5//n/+f/2//n///8CAAQABgADAAMAAgD9//r//P///wEA/v/9
//7//f/+/wAAAgAGAP///v/8//n/9//3//P/8P/w//D/7//v//H/7v/u//D/7//s/+v/
6//s/+3/7f/t/+3/7P/s/+j/6//s/+z/7f/s/+j/5v/k/+H/3P/e/+z/8f/m/+b///8S
ABYAKABJAGoAjQCrAMQA4wDyAOAAyQCwAIYAWgAxAAcA6f/f/9v/0P/L/87/yP/C/9D/
3v/f/+X/6//q/+3/8//t/+r/7P/o/+z/8P/y//P/9P/z//D/7v/w//H/8//1//T/8v/y
/+v/7f/x//b/+v/5//v/+//6//n/+P/4//f/+f/5//v//v/8//r/+v/5//r///8BAAIA
/f/8//3////9//3/+//7//7/AAADAAcACQAIAAgACQAKAAsADAAMAA4ADwATABUAFAAT
ABEADgAPABQAGAAcAB4AIAAgACEAIQAgAB8AIwAqADAAMwA2ADQAMQAuACkALwAxADIA
NgA8ADsAPAA9ADkAOQA9AD8APwA6ADoAOwA6ADYANAAxADAALAAvADAAKwAmACIAIAAc
ABkAEgAOABEADgAMAAoACAAHAAUABAACAP7//P/7//n/9//2//X/8f/t/+z/7v/y//P/
8//1//X/8//t/+f/7P/u//L/+P/4//X/8//z/+//7v/u/+3/8P/x//H/7v/r/+7/7f/u
//D/8f/v//D/7f/s/+7/7f/p/+r/7v/v/+z/7//0//X/8f/t/+z/7P/u/+z/7P/w/+7/
7P/s/+z/7//w//D/8f/0//X/9f/2//X/8//y//D/8v/y//D/9P/1//X/9P/0//H/8f/v
/+//7f/v//H/8f/2//H/8v/3//b/8//y//L/8//1//b/9v/0//T/8//z//T/9P/0//T/
7//s/+v/7f/y//T/9//7//v/+v/4//X/9v/2//L/7v/y//b/8//z//X/9f/y//L/9v/3
//j/+P/5//b/9f/y//T/8//y//D/7f/w//P/8v/z//T/8v/z//L/8v/y//T/8//1//X/
7//u/+//9f/2//T/8//y//D/8v/z//P/8v/w/+7/7f/v//L/8//3//v/+f/2//X/9v/3
//n/+f/5//L/8v/s/+r/7v/w//L/9P/1//b/9//4//X/9P/z//L/9f/2//f/+P/1//L/
7//s//D/8v/0//b/9//4//n/+v/3//b/9f/0//X/9v/3//j/9P/y//D/7v/x//L/8//0
//b/9v/2//b/9P/0//X/9f/x//D/9P/1//P/8f/x//L/8P/v/+//7//u//D/8//1//f/
+f/9/wAAAAACAAYABAAAAP3//P/7//r//f8FAAgACQAKAAkACQAKAAcAAQACAAQABQAG
AAcABgAFAAMAAgAFAAgABQAGAAMA///5//f/8f/u/+7/7v/x//X/+f/6//b/9v/0//D/
8f/z//X/9//1//P/8f/u/+7/6v/q/+r/5//v//z/9v/u/+r/5f/k/+b/7P/v//L/AAAL
ABIAIgA8AFkAegCfAMMA3ADpAOYA3gDLAKgAhABkADsAFwD//+3/3//Y/9P/0P/W/97/
3v/g/+3/8f/v//T/9f/r/+f/7v/w/+7/8P/0//b/9//3//f/9f/0//b/9//5//v//P/8
//7/+f/5//n/+v/6//v///8BAAIA/v/6//f/8//5//3/AwAKAAUAAAD9//n//P8BAAMA
BAAAAAAAAgAFAAMAAwABAAEABQAGAAgACwALAAoACgALABAAEwAWABgAEwARABIAEQAU
ABUAFQAUABUAGgAeACIAJQAmACUAJQAoACgAKAAtADEANAA0ADQAOAA7AD4APwBAAEEA
QQBEAEYAQwBCAEEAQQBBAEUARwBHAEIAQgBDAEIAPgA8ADkAOAA0ADcAOAA0AC4AKQAm
ACYAJQAgAB4AHAAYABUAEgAPAA0ACgAIAAQAAAD+//3//////wAAAQD+//v/+//+/wAA
///9//3//P/7//b/8f/0//b/+v8AAPv/9//0//P/9f/2//j/+f/6//v/+//4//X/+P/3
//j/+//7//j/+P/2//T/9f/z//D/8v/3//n/9f/3//v/+//4//X/9f/2//T/8v/y//b/
9P/y//L/8v/0//T/8//z//j/+f/5//r/+P/3//f/9v/4//r/+v8AAP3/+//4//b/9v/3
//b/9//3//n/+//7//v/9f/1//n/+//5//n/+v/2//X/8//w//L/9P/1//f//P/+/wAA
AgD8//j/9v/3//j/+P/5//v/+v/4//X/8f/3//j/9f/y//n//v/8//3/+//5//T/8v/3
//n/+//8//v/+P/3//T/9v/1//T/8v/z//j//f/+//z//P/5//n/9v/0//L/8v/y//P/
8v/r/+n/6//y//T/9//5//v//P/4//f/9f/y//L/8v/z//f/9f/1//j/+//6//b/9P/0
//P/9f/1//X/8v/y//b//P/5//j/9//2//j/+P/4//j/+P/4//j/+P/6//r/+v/6//n/
+P/3//b/9v/2//b/9v/z//L/8f/w//L/9P/2//j/9v/2//b/9v/z//L/8f/w//T/9v/4
//r/+v/6//r/+v/3//b/9f/0//X/9v/3//j/+P/4//j/+P/2//b/9v/2//f/+f/6//j/
9f/5//r/9f/z//P/9P/0//P/8//z//T/+P/7//3/+//7//3//v8AAAEABAABAP3//v//
/wAA/v8BAAkADAAOABIAEgATABMACwACAAAA//8CAAMABAAHAAYABAADAAIABQACAAMA
AwABAP3//f/5//X/9P/z//H/8//z//D/8P/1//b/9f/2//b/9v/2//X/9v/3//f/+P/x
/+7/6//n/+v/8v/y/+7/7P/n/+T/4v/e/+P/6v/y/wMAHAA0AEgAZwCKAKkAvQDgAAEB
/gDqANsAwgCYAG4ARQAXAPP/6f/j/9r/1//W/9T/3v/k/9j/1f/n//H/8P/z//f/9f/6
//7/+P/2//j/+P/3//n/+f/3//b/9P/z//P/8//3//r////9//n/+f/6//r/+v/9//7/
/v8AAAAAAQABAP3/+//7//z//v/+/wAAAQAAAAMAAwACAAAAAAACAAUACAAJAAgACQAK
AAoACwANAA0ADAAMAA0ACwALAAsACgALAA0AEgAVABoAHQAfACAAHAAcABsAGgAjACgA
KwAvAC4ALAAqAC0AMgA2ADcAOAA9AD8AQQBBAEMAQwBCAEQASQBHAEcARwBHAEcASwBN
AEkARABEAEUARQBCAEEAPwA6ADQANQA0ADQAMAAtACwAJgAjABwAGAAaABYAEwAQABAA
DwANAAwACgAGAAQAAwACAAEAAQABAP7/+//7//7/AAD///3//f/8//v/9v/x//T/9v/6
/wAA/P/5//f/9//1//T/9P/z//b/9//3//T/9P/4//j/+v/6//n/9f/0//b/+P/9////
+P/2//f/9f/y//X/+v/7//j/9f/1//b/+f/4//n//v/+//z//P/8//j/9v/z//H/9f/1
//T/9P/3//f/+P/4//r/+v/4//z//v//////AAD+//3/+v/5//f/+f/7//v//v/5//r/
///+//v/+v/6//z//f/9//z/+v/6//n/+f/6//r/+v/6//r/+P/4//v/+//6//r/+//6
//r/+f/3//f/9v/x/+z/8v/4//f/+f/8//3/+//8//z/+//6//j/+v/4//j/9v/3//f/
9//2//b/+v/+//7/+v/4//P/8f/y//L/8v/0//f/+//9//n/8v/x//X/9P/0//P/8v/w
//T/9//5//r/+P/2//X/9//1//X/+P/7//n/9v/1//b/9f/3//f/9//2//j/+P/0//P/
8v/x//D/8//2//n//P/4//b/9P/y//T/9v/4//r/9v/0//L/8P/x//L/8//0//b/9v/2
//b/9f/0//P/8v/y//L/8v/y//b/+P/6//z/+P/2//T/8v/z//T/9f/2//P/8//y/+7/
7//1//j/9f/x//H/8v/y//H/8f/x//L/9f/5//z/+//4//n/+f/6//z/AAD+//v/+//9
/////v///wcACgAMAAwADAANAA0ABgD+//3//f8AAAEAAgAFAAMAAAD+//z////8//3/
/f/8//n/+v/3//P/8v/x/+//7//v/+z/7P/v//D/7//w//H/8v/z//P/9f/1//T/9P/v
/+7/7f/r/+//8P/w/+7/8P/t/9z/1v/g/+v/9P/6/wMAEgAkADgAUwB2AJkAtQDSAOkA
5gDYAMcAqAB6AFQALwABAOP/3f/d/9j/0f/O/87/0P/Q/9L/2f/l/+v/7v/x/+3/7f/y
//D/6P/t//L/9f/3//f/9//1//T/8//z//T/9f/1//b/+f/1/+//7f/s/+r/7//3//3/
AgD///7//v/9//n/9//3//j/+f/4//n/+f/5//3//v/+//n/+P/5//v///8DAAUACQAG
AAQAAwADAAQABAAFAAcACgALAAwADAAMAA0AEQATABIAEwATABIAEQAUABYAGAAfACIA
IwAlACUAJAAjACcAKgAsACsAKgAvADMANwA5ADgANwA1ADYAPQA9AD8AQQA8ADsAPgA/
ADsANgA2ADcAOwA6ADsAOwAzACwALAAqACsAKAAmACYAIAAbABIADAAKAAYAAwAAAAAA
AQABAAIAAAD8//r/+f/5//n/+v/7//b/8f/v//D/9P/1//X/9//4//f/8v/t/+3/7v/x
//b/8v/v/+3/7f/t/+7/8P/x//P/8//y/+7/7P/w//D/8v/y//H/7f/s/+3/7v/y//P/
7P/s/+//7//r/+3/8f/x//L/8f/z//b/8f/s/+n/6v/u/+7/8P/y//D/7v/r/+n/7v/v
/+//8P/u/+3/7f/s/+3/7v/t//L/9P/1//X/9v/z//P/8f/x//H/8//1//X/+f/z//P/
9//1//P/8//0//X/9//4//j/9v/0//H/7//w//D/8P/w/+//7v/v//P/8P/u/+3/7f/w
//L/8//z//X/9P/v/+r/7P/w/+3/7f/y//P/8f/y//L/8//0//T/9P/w/+7/6v/r/+v/
6//q/+v/8P/1//b/9P/y/+3/6//s/+7/8P/0//P/9f/1/+//6//r//D/8P/w/+//7v/s
/+3/7//w//D/7//u/+7/8f/x//H/9P/3//P/7v/r/+r/7f/v/+//7//w/+7/7P/o/+v/
7P/t/+7/7//w//H/8v/x//D/7//u//D/8P/w//D/7v/u/+7/7v/s/+z/7P/s/+3/7v/v
//D/7v/u/+7/7v/t/+z/6//q/+3/7//w/+7/7f/x//L/7f/t/+3/7v/u/+//7//v//D/
8P/z//X/8//z//X/9v/4//b/+P/0/+//9P/5//7/AAD+/wMAAwACAAQABAAFAAUAAgD8
//3////+//3//P/9/////v/+//7////6//n/9//4//X/9v/z/+7/7v/u/+3/7//v/+z/
7P/s/+r/5v/k/+f/6v/t/+//7f/t/+z/7P/o/+j/6P/n/9//5P/y/wAA/P/j/9T/2P/Y
/9v/5v/w/wEAFAAiADQATQBkAIkArwDMAN0A4gDcAM0AsACGAF4AOwARAOf/1//X/9T/
z//Q/9L/0P/S/9j/2//f/+f/5v/n//H/9//s/+T/6P/s//D/8v/z//b/9//2//b/8f/v
/+7/7f/w//L/9v/z//L/8//1//b/8//z//H/7v/y//T/9//5//j/9//4//r/+f/4//n/
+f/5//3//v/+//r/+v/8////AAABAAAAAQD///7//v///wEAAgAEAAcACAAJAAoACgAI
AAcACQAJAA0AEQAUABYAFQAYABoAHAAeAB4AHAAbAB4AIAAiACkAKwAsACoAKAAuADMA
OAA7AD0APQA8AD4AQAA9ADwAOwA7ADsAPwBBAD4AOAA3ADcAOAA2ADYANQAyAC4AMQAy
ACwAJgAhAB4AHgAdABgAFgATAA4ACgAGAAcABwAGAAYAAgD8//j/9f/3//f/+P/5//b/
8//z//b/9f/z//D/7//z//X/8//x//H/8P/x//T/8//x//D/8f/w//D/8f/x//D/7//t
/+j/7P/y//T/+P/1//P/7v/s/+//8P/0//X/8v/y//X/9f/v/+//8f/v/+7/6//r/+z/
7f/s/+3/8v/x/+7/7f/s/+7/7v/t/+3/8f/x//D/8P/y//P/9f/2//P/8v/v//L/9f/1
//T/9P/1//X/8//z//L/8//0//P/8v/r/+r/7f/x//H/8//2//T/9f/1//T/9v/2//X/
9f/z//D/7f/q/+z/7P/u//P/8v/w/+//7//z//T/9P/z//j/+P/0//D/8P/y/+3/6//u
/+//7f/u//D/8f/y//L/9f/0//X/9P/z//H/7//s/+r/7v/y//L/8//0//L/8//x//D/
7//w//P/9f/1/+//6//r//D/8P/w/+//7v/s/+7/7//v/+7/7v/u/+//8//y//H/8//1
//D/7P/q/+r/6//t/+3/7f/s//L/9P/y//D/8P/w//D/8f/y//P/9P/x//D/7//u/+//
8P/x//L/8//0//X/9v/0//L/8P/u//H/8v/z//T/8v/y//L/8v/w//D/8P/w//P/9P/1
//b/8f/u/+v/6P/q/+z/7v/w//L/8v/y//L/9P/0//T/9P/y//D/7v/s//D/8v/0//b/
8//y//H/8P/z//T/9f/2//r//P/+/wAAAAAAAAAAAAABAAIAAwAEAAcACAAJAAoABAAA
APz/+P/6//z//v8AAAIAAgACAAIA/v/6//b/8v/1//b/9//4//P/8P/t/+r/6v/q/+r/
6v/r/+z/7f/u/+z/7P/s/+z/7f/u/+//8P/y//L/8v/y/+3/6v/n/+T/4//i/+H/4P/p
//D/9//+/xIAJgA6AE4AbwCQALEA0gDWANgA2gDcALkAlgBzAFAAMQAUAPf/2v/X/9T/
0f/O/w==
         </WaveFormData>
      </LeadData>
      <LeadData>
         <LeadByteCountTotal>10000</LeadByteCountTotal>
         <LeadTimeOffset>0</LeadTimeOffset>
         <LeadSampleCountTotal>5000</LeadSampleCountTotal>
         <LeadAmplitudeUnitsPerBit>4.88</LeadAmplitudeUnitsPerBit>
         <LeadAmplitudeUnits>��V</LeadAmplitudeUnits>
         <LeadHighLimit>2147483647</LeadHighLimit>
         <LeadLowLimit>268435456</LeadLowLimit>
         <LeadID>II</LeadID>
         <LeadOffsetFirstSample>0</LeadOffsetFirstSample>
         <FirstSampleBaseline>0</FirstSampleBaseline>
         <LeadSampleSize>2</LeadSampleSize>
         <LeadOff>FALSE</LeadOff>
         <BaselineSway>FALSE</BaselineSway>
         <ExcessiveACNoise>FALSE</ExcessiveACNoise>
         <MuscleNoise>FALSE</MuscleNoise>
         <LeadDataCRC32>2906159041</LeadDataCRC32>
         <WaveFormData>
9v/2//b/9v/2//b/9v/2//j/+P/4//j/+v/6//r/+v/6//r/+v/6//j/+P/4//j/9f/0
//P/8v/z//T/9f/2//b/9v/2//b/9f/0//P/8v/z//T/9f/2//T/9P/0//T/9v/2//b/
9v/3//j/+f/6//f/9P/x/+7/8f/y//P/9P/5//z///8CAAAA/v/8//r//P/8//z//P/7
//r/+f/4//b/9v/2//b/9f/0//P/8v/2//r//v8CAP7//P/6//j/9v/0//L/8P/0//b/
+P/6//X/8v/v/+z/8f/0//f/+v/4//j/+P/4//X/9P/z//L/9P/2//j/+v/3//b/9f/0
//X/9v/3//j/9v/0//L/8P/x//L/8//0//T/9P/0//T/+f/8////AgD///z/+f/2//f/
+P/5//r/+v/6//r/+v/4//j/+P/4//f/9v/1//T/9v/4//r//P/6//r/+v/6//j/+P/4
//j/+v/8//7/AAD7//j/9f/y//X/9v/3//j/+f/6//v//P/8//z//P/8//r/+v/6//r/
+v/6//r/+v/3//b/9f/0//j/+v/8//7//P/6//j/9v/4//j/+P/4//r/+v/6//r//P/+
/wAAAgD///7//f/8//v/+v/5//j/+f/6//v//P/6//j/9v/0//f/+P/5//r/+P/5//n/
9//2//n/+//3//f/+P/5//r/+P/2//b/+f/6//7/AQACAAQABwAHAAcACAAJAAkABQD/
//z/9v/v//b/AAAHAA0AEQAMAAwACwAGAAEA///9//3//f/+//7////9//v/+v/4//j/
+v/6//r//f/9//3/+v/6//n/9//2//T/8v/x//X/9//3//n/9v/0//X/9P/1//b/9//4
//X/8//y//L/9P/2//r/+v/u//H/AAANABYAIAAeAB4AJAAoAC0APwBaAGsAdQCAAIMA
cgBZAEQAMAAdAAcA9v/o/9r/z//R/9P/2v/l/+r/8P/z//L/9v/9////AAACAAMABQAG
AAQA///5//r//P/+//////////v/+v/4//f/9//5//v/AAABAP///////wAAAAD9//7/
/v/9/wAAAgAGAAYAAAABAAIAAwAFAAQABAADAAMABQAHAAUABAADAAIABQAIAAgABwAH
AAYACAAIAAkACwALAAsACwANAA8ADwAPAA0ADgAQABMAFAAUABQAFgAUABUAGQAbABsA
HQAdAB0AIQAiACMAJwAnACoAKQApACkAKQApACwALwAwADEAOAA6ADgANwA3ADYAOAA6
ADkANQAyADAAMgAyADEAMAAwACkAJQAnACoAKQAlACMAIQAfAB0AHAAbABkAFAARABAA
EAAQAA4ADgAMAAYAAwAEAAIAAQAAAP7/AAABAAAAAwACAAEAAQAAAAMABAADAP7/+v/3
//n/+f/4//j/+P/5//r/+//9/wAA/v/7//n/9//5//n/+v/7//z/+//8//7//////wEA
///8//z/AAD+//n/+P/7//3////6//z//v/7//n/+//7//3//P/8//z//v/+//7//v/+
//z/+P/2//n//P///wUAAgD//wAAAQD///7//v/9//3//f/7//n//v//////AQACAAEA
AgAGAAAA+//3//n//f///wQABAABAAAAAAAAAAIAAgABAP7/AAAAAAIABAACAAAA/v/7
//7////+////AgACAP7/+////wEA/P/6//r/+f/5//r//f/9//3//f/8//3//v/6//r/
+v/6//f/9//6//3//f///wAAAQADAP//+//8//3//v8AAAAA+//4//f/+P/3//z//v//
/wEAAgACAAEA/v/8//z//v8AAP3//P/+/wAAAAD9//v//P/9//7//f/8//7/AgAAAPr/
+v/6//r/+v/6//r/+v/6//3//v///wAAAAAAAAAAAAD+//7//v/+//z//P/8//z/+v/6
//r/+v/8//z//P/8//7//v/+//7//v/+//7//v/9//z/+//6//7/AAACAAQAAwACAAEA
AAACAAIAAgACAAAAAAAAAAAA/v/+//7//v8AAAAAAAAAAP7//v/+/////v/7//r//f8D
AAEAAQACAAEAAAD///z//v8BAAIABgAGAAYABQAHAAYABQAHAAcACgAHAAQABAD///n/
/f8EAAsADwATAA4AEAARAA4ACwAHAAMA///9////AAAAAP//+v/4//f/9v/5//r/+///
/wEAAQD8//z/+v/3//b/9P/2//f/+v/7//f/9f/0//L/9v/4//n/+v/5//j/9v/z//L/
8v/0//b/8P/6/wAAAQAKABMAFgAYABoAGgAaACAALQA9AFAAaQB1AHoAfQBwAFsARgAq
AA8ABQD2/+D/3v/d/9H/0f/k/+3/7P/s/+n/6v/0/////f8AAAoACQAFAAYAAgD3//H/
9v/6//7/AQAFAAUAAQAAAP3/+//6//v//v8EAAYABQABAP///v/8//n/+v/6//n/+f/6
//3//P/7//3///8BAAEAAAAAAP///f///wEA//8CAAMABAAJAAYABAABAP//AQAEAAUA
BwAFAAUABQAFAAcACQAJAAkACQAKAAwADwANAAwACwAMAA0ADwAUABcAHAAfACAAIQAf
AB4AHQAfACAAJAAkACUAJwAnACcAKgAsACwALAAyADIAMAAvAC8ALgAwADIAMQAtACoA
KAAqACwAKwAqACoAJQAhACMAJgAlACEAHwAdABgAFQATABEAEgAQABAAEgAOAAoABAAA
AAEA/v/+/wIABAADAAIAAAD//////f///wEAAQACAAIAAAD+//r/8v/x//H/9v/5//n/
+v/7//3/+f/3//b/9v/4//f/9//3//n/+f/6//v/9v/x/+7/7P/y//X/+v/7//b/9v/6
//j/+P/4//z////9//j/+v/8//n/9//5//n/+//6//r/+v/3//b/9f/0//v//P/7//z/
/v/+//7/AQD+//v//P/9//3//P/8//v//P/9//z/+/8AAAEAAQADAAMAAQABAAQAAAD7
//f/+f/7//3/AgACAPz/+v/5//j//v8AAAEAAAD///z/+//6//n/+v/7//v//P/9//z/
/f/+//7/+v/3////AwAAAAAA///9//z//P/7//v/+//7//v//f////z//P/8//z/+f/7
//7/AQABAP///v/9//3//P/5//v//f///wIAAwD///r/+f/6//n//P/8//v/+////wAA
AAD+//j/9v/2//b/+P/8/wMACgADAP3/+P/2//v/AAADAAYACgACAAAA/v/+//7//v/+
/wAAAAAAAAAA/v/8//r/+P/7//7/AQAEAAIAAAD+//z//P/8//z//P/9//7///8AAP3/
/P/7//r//P/8//z//P/5//j/9//2//T/9f/1//P/8//3//r/9//2//b/9v/2//n/+P/5
//3//P8AAAMABAADAAUABAADAAcACQAKAAcAAQAAAPz/9//9/wYADAARABUAEAAQAA8A
CAABAP3/+f/3//f/+P/4//r/+f/4//j/+P/4//r/+v/4//v/+//7//f/+P/4//f/9P/y
//D/7//w/+//7P/r/+7/7v/x//L/9f/2//f/+P/5//f/9v/2//T/+P/6//T/8v/1//z/
BQAMABYAGgAeABwAGAAjADcASgBhAHcAggCDAHgAYQBIACwADwD5//D/6v/g/9n/2f/X
/9b/3f/g/97/4f/q//L/9/8FAAoA/P/z//n//P/2//X/9//2//b/9v/1//X/9f/x//D/
8v/z//X/+f/3//r/+f/1//H/8f/y//L/8v/0//X/9f/1//b/+f/4//f/+f/7//3/+//6
//r/+f/6//3/AAD///3/+//5//v/+//6//j/9//4//z//v8BAP///f/7//n//f8BAAMA
BQADAAQABgAJAAcABgAFAAYACQALABAAEwAVABcAFwAXABUAFAATABUAGAAcABwAHQAf
AB8AHwAiACQAJgAoADAALQAqACgAJwAmACgAKgApACgAJgAlACgAJwAlACMAIgAeABsA
HgAiAB4AGQAWABMADgALAAkABwAHAAQAAwAEAAUABAABAAAA///6//j/+v/4//f/9v/0
//P/8//x//P/8P/v/+//7v/u/+7/7P/m/+n/6//y//f/9f/0//P/8//x/+//7v/u/+3/
6//q/+n/6//r/+z/7f/u/+3/7v/w//H/8f/z//H/7P/s//D/7v/q/+r/7v/x/+7/6P/p
/+r/6f/p/+3/7//t/+r/6P/m/+n/7P/v//L/9f/0//H/8P/w//D/8P/z//H/7//x//P/
8//y//L/8f/z//P/8f/v//X/9//4//v/9//x/+3/7P/t/+3/7v/1//L/7//v/+r/6f/q
/+z/7v/z//b/+P/4//X/8v/x//D/8//0//X/9f/0//P/8P/v//T/9v/0//P/9v/5//X/
9P/z//H/8P/w/+7/7f/s/+v/8P/1//r/+v/1//T/8//v//H/9P/3//f/+P/4//j/+f/3
//P/9P/1//b/+P/4//P/8//z//X/9f/2//b/9f/1//b/9v/1//L/8v/0//j//P/3//b/
+P/6//f/8//w//D/8P/y//L/8v/+//r/8v/y//X/9v/3//j/9//2//X/9P/2//b/9v/2
//j/+P/4//j/9v/0//L/8P/0//b/+P/6//f/9v/1//T/8v/y//L/8v/2//j/+v/8//f/
9P/x/+7/8v/0//b/+P/4//j/+P/4//b/9//3//X/8//3//r/9//z//L/8f/w//P/8v/z
//f/+v/+/wEAAgAAAAMAAwADAAkACwAMAAkAAAD8//X/7f/z//z/AgAHAA0ACAAIAAcA
BgADAAMAAwD+//3//f/8//j/9f/y//D/8f/y//X/9v/0//f/9//3//T/9P/z//H/8f/w
/+//7//u/+3/6v/p/+v/7P/w//L/9P/0//T/9P/x/+//7v/u//L/8v/w/+r/7P/z//7/
BQAOABoAIgAcABIAFgAhAC8ARgBhAHEAegCDAH4AZQBCACQACwD3/+7/6v/e/9X/z//B
/8r/2//Y/9T/3//m/+z/+f/9//b/+P////f/6v/u//3/+f/4//j/+P/3//v/+//3//b/
8//x//D/8f/2//z//v/9//r/+f/5//j/9v/4//n/+f/4//j/+v/4//f/+f/7//3//P/6
//n/9//2//f/+P/1//n/+//9/wMAAAD+//v/+f/7/wAAAwAHAAYABQAEAAMAAAABAAAA
//8DAAYACgAPAA0ADAALAAwAEAATABkAHQAcABsAGAAVABgAGAAYABsAIAAmACgAKwAn
ACUAIwAkACUAJgAnAC4AMAAuAC0ALQArAC4AMQAxAC0AKgAoACoAKAAnACYAJgAjAB8A
IQAkAB8AGwAZABcAFQAVABYAFwAUAA4ACgAIAAUABAABAAAAAgD+//3/AAD9//v/+f/2
//j/+f/4//v/+f/3//b/9P/2//j/+P/0//X/9f/6//3/+f/4//f/9//z//H/8P/w//L/
8f/x//H/7//v//D/8f/1//f/+/8AAPz/9//0/+3/7P/s//D/7v/u/+7/8v/1//b/8v/1
//j/9//1//f/9//4//j/+f/6//j/9v/0//L/9P/0//L/8v/z//T/9f/5//v/+f/7//3/
+//4//b/8//x//H/7//t//L/8//z//X/8//x//H/9P/2//X/9f/7//v/+//+//z/9f/y
//D/7v/y//T/9f/0//L/8P/w//D/8//2//n/+//5//f/8//x//b/9v/y/+//8v/1//H/
8P/w/+//7//w//L/8//0//X/9f/3//n/9v/0//T/9P/x/+//8P/x/+//7//u/+3/7f/v
/+3/8P/z//L/9P/0/+//7f/t/+//7//x//L/8v/z//P/8v/w/+z/7f/u//H/9P/w/+7/
7//w/+7/6//p/+r/6v/s/+z/7P/2//L/6v/q/+z/7v/w//L/9P/0//T/9P/x//D/7//u
//D/8P/w//D/7f/s/+v/6v/r/+z/7f/u//D/8P/w//D/8P/w//D/8P/u/+7/7v/u/+v/
6v/p/+j/7P/u//D/8v/x//D/7//u/+v/6v/p/+j/6//u//H/9P/x//D/7//u/+//8P/x
//L/8f/w/+//7v/x//H/7//v//j//v/+/wAA/P/6//j/9v/z//L/9P/0//v///8BAAIA
AwADAAMABgAIAAkABgADAAAA/P/3//z/AgAHAAsADwAIAAgABwACAP///////////P/8
//v/+f/5//n/+v/8//r/+v/4//b/+f/5//n/9P/2//X/8//z//L/8f/x//P/8P/t/+z/
7P/u//H/8v/y//T/9P/0//P/8f/w//D/8v/2//b/8v/w//X//P8HABYAIgAUAAQACgAa
ABkAIQA6AFUAbQB8AH0AcgBfAEYAKAATAAMA9v/u/+b/3f/Z/93/4P/j/+j/5P/f/+b/
8P/1////BAACAP//AQD+//j/8//r//D/8v/0//X/+f/5//X/9P/1//X/9v/5//j/+v/4
//P/9P/3//v//v/8//7///////v/+v/7//j/9v/5//z////9//z//P/7//7/AQAEAAMA
AQD///3///////7//P/7//3/AAABAAMABAAFAAYABwAFAAcABwAHAAcACAAKAA0ADQAM
AAsADAANAA8AFAAXABgAGQAYABcAFwAWABUAFwAfACYAKQAtACcAIwAfAB4AIAAgACAA
JgAoACgAKQArACoALAAuAC0ALAAqACkALAApACcAJQAkACAAHQAgACQAHwAbABkAFwAR
AA8ADgANAA8ADAALAAwACgAIAAQAAgADAP7//P/+//z/+//6//j/9f/z/+//7//y//X/
+f/8//j/9v/y/+r/7P/t//P/9//3//b/9f/1//P/8f/w//D/8v/z//X/9//1//P/8v/x
//P/8f/x//L/8//z//X/8//y//L/9v/0//L/8v/2//n/9v/w//H/8v/y//H/9P/1//T/
8v/x//D/8v/y//L/8v/3//j/9//4//X/9P/z//X/9//1//f/+f/5//j/+P/3//b/9f/y
/+//9P/1//X/9//5//f/9//6//b/8//x//X/+P/5//3//P/4//b/9f/0//n/+v/6//j/
9f/y//H/8P/z//b/+f/7//v/+//5//n//P/8//j/9f/4//n/8//w//H/8f/y//T/9//3
//f/9//1//f/+f/2//T/9P/0//H/7//y//X/9f/3//b/9f/1//L/7//x//P/9f/4//n/
9f/2//f/+v/7//r/+P/1//P/8//0//T/8v/x//L/9f/4//T/9P/3//r/+f/1//L/8v/1
//j/+f/6//b/8v/o/+j/7f/w//P/9v/4//j/+P/4//X/9P/z//L/9f/4//v//v/5//b/
8//w//L/9P/2//j/+P/4//j/+P/2//b/9v/2//f/+P/5//r/9//2//X/9P/3//j/+f/6
//j/+P/4//j/9//2//b/9f/z//P/9//6//b/9P/z//L/9P/0//L/8v/1//b/+v/9/wAA
AgAHAAkABwAKAAsACwAGAAEA///6//f//P8EAAkACwAPAAoACgAJAAQA///9//z/+//8
//7/+//5//b/8//1//b/9//6//n/+P/6//n/+P/y//H/7//y//X/9//5//f/9//1//H/
8f/y//L/9f/2//b/9v/2//P/8f/u/+z/7P/0/wIA/P/0//j/+/8AAAsAGAAeAB4AHgAe
ACAAKQA3AEoAYQB5AI4AkwB6AFsARAAsAA8A/f/0//D/6v/h/9f/1//e/+P/4v/k/+n/
7v/0//3/BQAKAAgA+//z//b//P/3//H/9//6//3///8AAP//+v/4//v/+//8/////P/+
//z/9//3//f/+P/4//r//v8BAAMA/f/6//n/9P/1//v/AQAHAAMAAAD+//v//v8BAAQA
AwACAAEAAAADAAIAAAD9//v//f8CAAUACQAIAAcABgAFAAcACwANAA8ADQAMAAwADQAO
AA4ADgAQABIAEwAXABkAHQAfAB8AHwAgACAAIAAjACYAKgAqACsAKgApACgAKgAtAC4A
LwA2ADQAMAAtACsALAAwADQANQAyADAALwAyADAALQAqACgAJQAjACcALAAmACEAHgAb
ABkAGQAaABsAGQAUABEAEAAOAAwACAAGAAcAAgAAAAIAAgABAAAA/v///////f///wAA
AQADAAQAAgAAAPz/9P/1//f//v8DAP///P/5//f/+f/5//r//P/8//v/+//7//n/+f/6
//v//f/7//v//P/7//n/+f/1//X/9v/7//r/+P/4//z////9//j/+v/8//r/+f/8//3/
+v/4//f/9v/4//j/+P/4//3//v/9//7//P/6//j/+f/7//v///8DAAAA/v/9//v//P/9
//z/+/8AAAEAAQADAAEA/f/7//z//v/9//3/AwD+//v/+//2//f/+P/6//z/AAACAAMA
AgABAP7//f/8////AAABAAEA/f/7//f/9f/6//z/+v/5/wEABQACAAIA/v/7//n/+P/8
//3//v////z//f/+//r/+P/4//j/9f/2//r//v////z/+v/4//f/9//1//j/+//5//r/
+f/z//P/9f/5//v//f/+//7////+//7//f/6//j/+P/6//z/+P/4//v//v/7//f/9P/0
//b/+P/4//j/9P/y//T/+v/7//z//f/+//v/+v/5//j/+P/4//j/+P/6//r/+v/6//j/
+P/4//j/+f/6//v//P/5//j/9//2//j/+P/4//j/+P/4//j/+P/1//T/8//y//b/+P/6
//z/+//6//n/+P/4//j/+P/4//r/+v/6//r/+P/4//j/+P/2//b/9v/2//f/+f/6//n/
9f/3//j/8//0//T/9P/0//T/8v/y//X/+f/+/wIABAACAAUABQAFAAUABQAEAP///v/+
//v/9//9/wYADAARABMADgAOAA0ABQD///z/+f/5//n/+v/6//n/9//1//T/9P/0//b/
9v/3//v//P/9//f/9v/0//H/8P/u/+z/6//x//P/8//1//X/9P/2//b/+f/6//v//P/2
//H/7f/q//T/+v/4//L/9P/3/wAABwAMABIAFAASABoAKAA1AEMAUgBlAHcAfgB9AHIA
WwA8ACYAEwADAPb/7P/a/8n/y//R/9T/2//e/+D/7//4/+z/5//1//7//P/7//v//P8A
AP3/9//5//r/+//7//v/+//3//b/9f/z//L/8//2//z//v/9//n/+f/6//r/+P/6//v/
+//8//z//v/8//b/9//4//n//P/8//3//f/8//3//v/7//v/+//7////AgACAAEAAQD+
/wAAAAABAAIAAwAEAAUAAwADAAEA//8AAAIABQAJAA0AEAATABgAEwARABIAEQAXABsA
HQAfAB0AHAAbAB0AIgAmACYAJwApACkAKQAsACsAKgApAC4ALwAuAC4ALwAtADAAMwAz
AC0AKgAoACoALAArACoAKgAlACEAIwAmACUAIQAfAB0AFgATABEADwAOAAoACAAIAAkA
CgAJAAoABgAAAP3//v8CAAMABAAEAAAA///8//3//P/7//v/+v/6//r/+P/y//P/8//4
//v/9//2//X/9f/0//P/8//0//L/8f/x//H/9P/1//f/+f/4//X/9P/0//j/+f/8//v/
9//2//n/9v/2//b/+v/9//v/9v/4//r/+f/3//n/+f/6//r/+//8//n/+P/3//b//P/8
//r/+v/4//j/+P/7//z/+//+/wEAAQAAAAAA///9//3/+//5//z//f/9///////9//3/
AAD8//n/9//7//7///8DAAIA/f/8//z//P/+//7//f/6//j/9v/2//b/+f/8////AQD+
//3/+v/5//v/+v/1//H/+v////3//v//////AAACAAEA///9//v/+//9/////P/7//z/
/f/7//n//P///////f/8//v/+//6//f/+f/7//3/AAABAP3/+v/5//r/+f/3//b/9P/z
//f/+v/8//z/+P/4//r//P/4//j/+//+//z/+f/3//j/+P/6//r/+v/6//7/AAD8//r/
+P/2//T/9v/4//r//P/7//r/+f/4//n/+v/7//z/+//6//n/+P/2//b/9v/2//T/9P/0
//T/9P/0//T/9P/0//T/9P/0//b/+P/6//z/+v/4//b/9P/3//j/+f/6//f/9//2//P/
9P/5//3/+//5//j/9//2//j/9v/2//n/+v/+/wEAAgAAAAMAAwADAAgACQAJAAUAAwAC
AP7/+f/8/wQACQANAA8ACgAKAAkAAgD9//v/+f/5//n/+v/6//j/9f/y//D/8v/y//T/
9P/2//n/+f/5//L/8v/x/+//7v/s/+r/6f/v//H/8f/z//L/8v/1//b/9v/2//b/9v/z
//H/8P/w//T/9P/y//T/+P/7//j///8MABgAGgAQAAwAFAAhAC0APgBZAGsAeAB7AHAA
VwA+ACYAEQABAPL/5P/W/9H/z//V/+D/5//m/+L/4f/o//D/8//3//j//v////n/9P/2
//P/6//v//L/9f/3//v/+//3//b/9f/z//L/8//2//r/+v/3//P/8f/w/+7/8v/4//3/
AQD+//7/AAD+//f/9//3//f/+P/4//n/+f/3//n/+//5//b/9f/0//f/+//+/wAAAwAA
AAIAAgADAAEAAQABAAEAAwAFAAUABQAHAAgACgANAA0ADAALAAwACwALAA4ADwATABcA
GQAbABsAGgAZABsAHgAiACIAIwAkACUAJgAqACYAJAAiACYAKgAqACsALQAsAC4AMAAv
ACsAKAAmACgAKwArACsALAAkAB0AHAAcAB0AGwAbABsAFgATABEADwANAAgABQAEAAUA
BgAFAAYABAD+//v//P/9//3//f/8//j/9//0//X/+P/5//v//P/8//z/+v/0//P/8//4
//v/9v/0//L/8f/x//H/8v/0//T/8//z//P/8//z//T/9f/0//H/8P/w//L/8//2//X/
8f/w//P/8P/w//D/9P/3//n/9v/6//7/9//z//P/8f/0//T/9f/2//L/8P/u/+z/9P/2
//b/+P/1//T/8//1//f/9f/3//n/+//8//7////8//v/+P/1//r/+//7//3//f/7//v/
/v/6//f/9f/5//v/+//+//z/9//2//b/9v/5//r/+v/4//r/+P/4//j/9v/2//b/9f/3
//n/+f/7//v/+v/1//H/9v/5//X/9P/1//X/9v/4//v/+//7//v/9//3//f/8v/z//T/
9f/z//X/+P/7//v/+P/2//T/8//1//P/9v/5//r//P/8//f/8//z//X/9f/0//T/8//z
//f/+P/4//b/8v/y//T/9v/3//j//P8AAPr/9f/x//D/8//2//f/+P/8//r/9v/u//L/
9P/2//j/+v/6//r/+v/4//j/+P/4//b/9v/2//b/+P/4//j/+P/2//b/9v/2//f/+P/5
//r/+P/4//j/+P/2//b/9v/2//f/+f/6//n/9v/5//v/9//3//j/+f/6//z/+v/6//3/
+//+/wAAAAABAAUABgAHAAcABwAGAAEAAwAGAAYABQAGAAoACwALABEADAAMAAsABwAD
AAIAAQD+//3//f/8//7//f/8//z/+f/4//n/+P/7////AAABAPr/+v/5//f/9f/0//P/
8//z//P/8f/x//P/9P/4//r/+f/4//f/9v/4//f/9//4//L/8v/6/woADAD7//b/BwAU
ABwAHgAWABoAJAArADkAUgBlAHUAhACLAHwAYwBQADoAIQALAPz/9P/o/9f/zf/T/+D/
5//s/+7/7//w//b/+/8BAAQAAgABAAkAEAAEAPX/+f/8//7/AAABAAYABwAEAAQAAAD9
//v/+//9/wIAAwABAP////8AAAAA//8AAAAA//8BAAIABQAEAAAAAQACAAMABQAEAAQA
AwADAAUABwAFAAMAAwADAAcACAAIAAcABwAFAAYABQAFAAgACQAKAAsACwANAA0ADQAK
AAoACwANABEAFAAXABwAGQAZABwAHQAdAB0AGwAZAB4AIAAiACcAKAAqACgAJwArAC0A
LwA0ADMAMgAxADYANAAyADEAMQAyADYAOgA7ADUAMAAsACwALQAtAC0ALgAqACcAKgAu
ACgAIwAgAB0AHAAbABsAGwAZABQAEQAQABAAEAAOAA4ACgAEAAEAAgADAAMAAwACAAEA
AQD//wEAAAD//////v8CAAQABAAAAPv/+f/8//3//P/8//z//f/8//v/+//8//z/+//7
//v//f/9//7////+//v/+v/6//7///8CAAEAAAAAAAQAAgD8//r//P/9////+v/8//7/
+f/3//n/+f/5//j/+P/4//n/+v/7//z/AAAAAP7//v8AAAAAAAADAAIA//8AAAEAAgAC
AAMAAwADAAMAAQD//wAA///9//3////9//3/AAABAP///v8DAAAA//8BAP7//v/+////
AAABAAAA/v/6//v/+v/7//z/+//8//3//f8AAAEAAAABAAQABAAAAP3//v////n/9v/4
//n/+//+//3//f/9//3/AAADAAYABAD///7//f/5//f/+v/9//3///8AAAEAAwAAAPv/
+//7//7/AAAAAPv/+f/5//v/+//7//r/+P/3//z//v////7//P/8//7/AAD9//z//v8A
AP3/+f/2//b/9v/4//j/+P/6/wAAAgD8//r/+v/6//r//f/+////AAD9//z/+//6//v/
/P/9//7///8AAAEAAgAAAP7//P/6//3//v///wAA/v/+//7//v/9//z/+//6//v//P/9
//7//f/8//v/+v/7//z//f/+//z//P/8//z//P/8//z//P/6//r/+v/6//7/AAACAAQA
BwAIAAkACgAKAAoACgAKAAwADAAMAAwACwAKAAkACAAKAAwADgAQABIAEgASABIADAAG
AAAA+v/9/wAAAwAGAAMAAgABAAAA/v/8//r/+P/7//7/AQAEAAAA/P/4//T/9v/2//b/
9v/4//j/+P/4//r/+v/6//r//f/+////AAAAAAAAAAAAAP7//v/+//7/BAAKABAAFgAb
AB4AIQAkAC8AOgBFAFAAXABoAHQAgABuAFwASgA4ACYAFgAGAPb/7v/m/97/1v/c/+D/
5P/o/w==
         </WaveFormData>
      </LeadData>
      <LeadData>
         <LeadByteCountTotal>10000</LeadByteCountTotal>
         <LeadTimeOffset>0</LeadTimeOffset>
         <LeadSampleCountTotal>5000</LeadSampleCountTotal>
         <LeadAmplitudeUnitsPerBit>4.88</LeadAmplitudeUnitsPerBit>
         <LeadAmplitudeUnits>��V</LeadAmplitudeUnits>
         <LeadHighLimit>2147483647</LeadHighLimit>
         <LeadLowLimit>268435456</LeadLowLimit>
         <LeadID>V1</LeadID>
         <LeadOffsetFirstSample>0</LeadOffsetFirstSample>
         <FirstSampleBaseline>0</FirstSampleBaseline>
         <LeadSampleSize>2</LeadSampleSize>
         <LeadOff>FALSE</LeadOff>
         <BaselineSway>FALSE</BaselineSway>
         <ExcessiveACNoise>FALSE</ExcessiveACNoise>
         <MuscleNoise>FALSE</MuscleNoise>
         <LeadDataCRC32>57360042</LeadDataCRC32>
         <WaveFormData>
CgAKAAoACgAMAAwADAAMAA4ADgAOAA4AEAAQABAAEAAQABAAEAAQABAAEAAQABAADwAO
AA0ADAAOAA4ADgAOAA4ADgAOAA4ADAAMAAwADAAOAA4ADgAOABAAEAAQABAAEAAQABAA
EAAOAA4ADgAOAAwADAAMAAwADAAMAAwADAANAA4ADwAQAA8ADgANAAwADAAMAAwADAAM
AAwADAAMAAoACgAKAAoACAAIAAgACAAJAAoACwAMAAwADAAMAAwACwAKAAkACAAIAAgA
CAAIAAgACAAIAAgACgAKAAoACgAIAAgACAAIAAYABgAGAAYACAAIAAgACAAIAAgACAAI
AAgACAAIAAgACAAIAAgACAAIAAgACAAIAAYABgAGAAYACQAKAAsADAAJAAgABwAGAAgA
CAAIAAgACgAKAAoACgAJAAgABwAGAAYABgAGAAYACAAIAAgACAAKAAoACgAKAAgACAAI
AAgACgAKAAoACgAJAAgABwAGAAYABgAGAAYACAAIAAgACAAIAAgACAAIAAgACAAIAAgA
CAAIAAgACAAHAAYABQAEAAUABgAHAAgABwAGAAUABAAEAAQABAAEAAUABgAHAAgACAAI
AAgACAAGAAYABgAGAAYABgAGAAYABgAGAAYABgAEAAQABAAEAAYABgAGAAYABgAGAAYA
BgAEAAQABAAEAAQABAAEAAQABgAGAAcABwAFAAUABQAHAAgACAAIAAsADgAPAA8ADwAO
ABAADAAIAAoACgAKAAgABQAEAAEA///+//z/+v/5//v/+//8//3/+//7//r/+f/6//v/
/f////3/AAADAAMAAwACAAEAAQAAAAAA/////wAAAQABAAEAAQABAAIAAgADAAMABAAE
AAIAAgACAAEABQAHAAcACQAJAAwAGQAkACgAKQAqADIANwA6ADsAQQBCADUAHQAGAO7/
2//X/9n/2//c/9z/y/+1/67/rv+t/7D/uP+6/7H/sv++/8r/1f/g/+n/7P/x//j/+v/6
////AAACAAUABwAHAAkACQAJAAgABwAJAAkACQAJAAkACgAKAAoACgALAAwADgAMAAwA
DQANAA8ADwAQABAADgAOAA8ADwAPAA8ADwAPAA8AEAAQAA4ADgAPAA8ADwARABEAEQAR
ABAADwAOAA0ADwAPAA8ADwAPAA8ADwANAA4ADwAQABEADwAOAA4ADwAPAA8ADwAPAA8A
DQANAAwADAAMAAwACwALAAsACwAKAAsACQAJAAkACQAIAAgACAAIAAgABgAGAAQABAAE
AAQABAACAAIAAwADAAMAAwACAAIAAwAEAAQABAAEAAUABQAHAAcACQAJAAcABwAHAAgA
CAAIAAkACQALAAsACgAKAAoACgAKAAoADAAMAAwADAAMAAwADQANAA0ADQANAAwACAAI
AAkACgAMAAwADAAMAA0ADgAPABAADgAMAAwADgAOAAwADgAOAA4ADgAOAA4ADAAMAAwA
DAAOAA4ADgAOAAsACwAMAAwACwALAAsACwAOAA8ADwAQABEAEQARABEAEQARABAAEAAQ
AA8ADgANAA0ADQANAA0ADwAQABEAEQAQAA8ADgANAA0ADAAMAA0AEAAQAA4ADgAQABAA
EAARAA8ADQANAA0ADgAOAA4ADgAOAA0ADQANAA0ADQAMAAwADgAOAA0ADQAMAA0ADQAN
AAwADAAMAAwADgAOAA4ADgAOAA4ADgAOAAsACwALAAsADQANAA0ADQALAAwADAAMAA4A
DgAOAA0ADwAPAA8AEAAQABAAEAAQAA0ADQANAA0ADQAOAA4ADQANAA0ADQANAA8ADgAO
AA4ADAAOAA4ADgANAA4AEAARAA4ADQANAAwADgAOAAwADAAOAA4ADgAOAA4AEAAPAAwA
DgAOAA4ADgAOAA4ADgAOABAAEAAQABAADgAOAA4ADgAOAA4ADgAOAAwADAAMAAwADAAM
AAwADAAOAA4ADgAOAA4ADgAOAA4ADAAMAAwADAAMAAwADAAMAA0ADgAPABAADgAOAA4A
DgAOAA4ADgAOAAwADAAMAAwADgAOAA4ADgAMAAwADAAMAAwADAAMAAwACgAKAAoACgAM
AAwADAAMAAwADAAMAAwADQANAA0ADQAPABEAEgASABEAEwATABMAFQAVABUAGAAVABIA
EgASABIAEAAPAA4ADQALAAoACAAEAAMAAwADAAIAAwADAAMAAgABAAEAAQACAAMAAwAG
AAsACwALAAoACQAJAAgACAAHAAcACAAJAAkACQAJAAkACAAIAAkACQAIAAgACAAIAAoA
CQAJAAsACwANABMAGgAlACwALgAvADAANAA3ADoAPQBBAEAANwAdAAQA7v/d/9v/3//d
/97/3v/P/7v/uv+8/7X/uP/G/8b/u/+6/8L/zv/b/+j/7//y//f//P/+/wAAAwAEAAQA
BwAJAAkACwANAA8AEAARAA8ADwAPAA8AEQASABIAEgAPAA8ADwAQAA4ADgAPAA8AEQAR
ABIAEgASABIAEwATABMAEwATABMAEwAUABQAEgASABMAEwATABEAEQARABEAEQARABEA
EQARABEAEQARABIAEwAUABMAEgARABAADwANAAwADAANAA4ADwAQABEAEQAPAA8ADgAO
AA4ADgANAAsACwALAAoACwAJAAkACQAJAAgACAAIAAgACAAGAAYABgAGAAYABgAGAAQA
BAAFAAMAAwADAAIAAgADAAQABAAGAAYABwAHAAUABQAHAAcACQAJAAkACgALAAoACgAJ
AAsACwAKAAoADgAOAA4ADgAOAA4ADgAOABAAEAARABEAEAAPAA4ADAAMAAwADQAOAA4A
DgAOAA4ADAAMAAwADAAMAAoACgAMAA4ADAAOAA4ADQAMAAsACgALAAwADQAOAA4ADgAO
AA4ACwALAAwADAANAA0ADQANAAsACwAKAAoACwALAAsACwAJAAkACAAIAAkACQAJAAkA
CwALAAsACwALAAoACQAHAAUABQAFAAUABgAGAAcACQAIAAgABgAGAAYABgAGAAcACQAH
AAcABwAIAAgACAAIAAYABQAFAAUABQAFAAQABAAEAAQAAwADAAYABwAHAAcABAAEAAQA
BAAEAAQABAAEAAYABgAGAAYABQAFAAUABQAFAAUABQAFAAMABAAEAAQABgAGAAYABQAD
AAMAAwAEAAQABAAEAAQABQAFAAUABQAFAAYABgAFAAMAAwADAAMAAwACAAIAAgACAAQA
BAAEAAAAAAABAAEAAgADAAUABgAEAAQAAgACAAIAAgACAAIABgAEAAMABAAEAAQABAAE
AAQABAAEAAQAAgACAAIAAgAEAAQABAAEAAIAAgACAAIABAAEAAQABAACAAIAAgACAAQA
BAAEAAQABAAEAAQABAAEAAQABAAEAAIAAgACAAIAAgACAAIAAgAEAAQABAAEAAQABAAF
AAUABQAFAAUABwAHAAYABQAHAAkACwAMAA0ACwAOAAsACAAKAAoACgAIAAcABgADAAEA
/v/8//r/+f/5//n/+v/7//3//f/8//v/+//7//z//f/7//7/AQABAAMAAgABAAEA/v/+
//3//f/+//////////////8AAAAAAwADAAQABAAEAAQABAADAAEABQAHAAcABwAOABkA
IAAkACUAKgAwADUANgA5AD0APgAzAB0ABADs/9v/2//d/93/3P/c/8//u/+2/7T/r/+0
/77/vP+z/7L/vv/I/9P/4P/r/+7/7//0//r//P/7//7/AgADAAUABQAHAAgACQAJAAkA
CQAJAAkACQALAAwADAAMAAkACQAJAAoADAAMAA0ADQAPAA8AEAAQAAwADAANAA0ADwAP
AA8ADwAPABAAEAAOAA0ADQAMAAsADQANAA0ADQANAA0ADQANAAsACwALAAsADAANAA4A
DQALAAsACwALAAsACgAKAAsACwALAAsACwANAAsACwAKAAkACAAHAAUABQAFAAUABAAD
AAEAAQABAAIAAgADAAQAAgACAAAAAAD+//7//v/+/wAA/v/+/////////////v/8//3/
/v/+/wAAAAABAAEA/////wEAAQACAAMABAAGAAYABgAHAAcABwAHAAYABgAKAAoACgAK
AAgACAAIAAgABgAGAAcABwAJAAkACQAIAAYABgAHAAgACAAIAAgACAAGAAYABgAGAAgA
BgAGAAgACgAIAAoACgAJAAgABwAGAAgACAAIAAgABgAGAAYABgAGAAcACQAKAAoACQAI
AAcABwAHAAYABgAFAAUABQAFAAYABwAHAAgABwAHAAcABwAHAAcABwAHAAgACAAIAAcA
BwAHAAcABwAHAAYABgAHAAgACAAGAAYABAAEAAQABQAFAAMAAwADAAQABAAEAAQABAAD
AAMAAwAFAAUABAAEAAIAAgABAAEAAgADAAMAAwAAAAAAAAAAAAIAAgACAAIAAgACAAIA
AgD///////////3//f/9//3/AAACAAMABAADAAIAAQD//wEAAQABAAIABAAEAAQABAAC
AAEAAAD/////AAAAAP//AQABAAEAAQABAAAAAAAAAP7/AAAAAAAAAAAAAAEAAQABAAEA
AgACAAIAAgAAAAAA/v/+//7//v8EAAIAAQAAAAIAAgACAAIAAgACAAIAAgACAAIAAgAC
AAAAAAAAAAAAAgACAAIAAgACAAIAAgACAAAAAAAAAAAAAAAAAAAAAAACAAIAAgACAAEA
AAD///7/AAAAAAAAAAAAAAAAAAAAAAIAAgACAAIAAgACAAIAAgAAAAAAAAAAAP7//v//
////AAABAAIABQAEAAQABAAHAAkACwAMAA0ACgAMAAgABAAGAAYABgAEAAUABAABAP//
AAD+//z/+//6//n/+f/5//n/+f/4//f/9//3//j/+f/5//z//////////v/9//3//P/8
//v/+//8//3//f/9//v/+//8//z//v///wEAAgAAAAAAAAD//wEAAQD/////AwAMABUA
HAAiACUAJgAqAC8AMgAzADcAPAAzABsAAgDu/9v/1f/X/9P/1P/U/8n/tf+s/67/q/+q
/7T/uP+v/67/uP/C/83/3P/l/+b/6//y//T/8v/3//z//v8BAAMAAwAFAAUABQAEAAMA
AQABAAEAAQAEAAYABwAIAAcABwAHAAgABgAGAAcABwAHAAcACAAIAAYABgAHAAcABwAH
AAcABwAFAAYABgAEAAYABwAHAAcABwAHAAcABwAJAAkACQAJAAcABwAHAAcABQAFAAUA
AwAFAAUABQAFAAUABAAEAAUABwAHAAcABwAFAAMAAwACAAIAAgACAAEAAwADAAMAAgD/
//3//f/9//3//P/8//z//P/8//r/+v/4//j/+P/4//j/9v/2//f/+f/5//n/+P/2//f/
+P/4//r/+v/7//v//f/9///////+//3//P/8//7//v////////////7//v8AAAAAAAAA
AAIAAgACAAIAAQAAAAAA//8AAAEAAgACAP7//v///wAAAAAAAAAAAAD///7//f/8//3/
/P/9/wAAAAD+/wAAAAACAAIAAgACAAEAAAD///7//P/8//z//P/9//3//v/+/wEAAQAB
AAEA//////7//v////////////3//f/8//z//f/9//3//f///////////wAAAAAAAP//
///////////9//z//P/9//7//v/8//z//P/8//z//f////3//f/9/wAAAAAAAAAA///9
//z/+//7//v/+v/6//v//P/8//3//v/////////9//z/+//6//r/+v/6//r/+v/6//r/
+v/5//n/+f/5//v/+//7//v/+//8//z//P/+//7//v/9//z/+//6//r/+v/6//r/+v/7
//v/+//7//v//P/8//v/+f/5//n/+f/7//r/+v/6//j/+v/6//r/+P/4//n/+f/5//n/
+v/6//j/+P/2//b/+P/4//j/+P/+//7/+f/4//j/+P/4//j/+f/6//v//P/6//r/+v/6
//j/+P/4//j/+P/4//j/+P/4//j/+P/4//j/+P/4//j/+P/4//j/+P/4//j/+P/4//b/
9v/2//b/+P/4//j/+P/2//b/9v/2//b/9v/2//b/9v/2//b/9v/3//j/+f/6//n/+P/3
//b/9v/2//b/9v/4//j/+P/4//v//P/9//7//f/8//v/+v/4//n/+f/5//v/+//9//7/
/v/+/wEAAgAFAAUABQAFAAYAAwAAAAAAAgACAAAA///8//n/9//2//b/9P/z//P/8f/y
//P/8//1//T/8//z//H/8v/z//P/9P/3//f/9//3//f/+P/4//j/9//3//j/+f/5//n/
+f/3//j/+P/5//v//P/8//z/+v/6//n/+f/7//3//f///wYAEwAaABwAHwAeAB4AIwAq
AC0AKwAwACkAFQACAOr/0f/J/8//z//Q/9L/zf+//7b/tP+v/7D/uv/A/7n/sv+2/77/
x//S/9//6P/p/+z/7v/y//X/9P/0//f/+f/5//v//v//////////////////////AAAA
AAAAAgADAAQABgAEAAQABQAFAAQAAwADAAIAAgACAAMAAwABAAEAAQABAAMABAAEAAIA
AgADAAMAAwADAAMAAwADAAIAAQAAAP//AQABAAEAAQABAAEAAQD/////////////AQAA
AAAAAQD//////////////f/9//z/+v/6//r/+f/6//v//P/8//r/9//2//X/9f/0//T/
9P/1//b/9f/2//b/9v/2//b/9v/0//T/9f/1//X/9f/0//b/9//4//j/+P/4//n/+f/3
//f/+f/5//r/+//8//7//v/+/////////////v/+/wAAAAAAAAAA///+//3//P/9//7/
AAABAP////////7//v/+////AAAAAAAAAAAAAAAAAAAAAAAAAgAAAAAAAgAAAP7/AAAA
AP7//v/+//7///8AAAEAAgACAAIAAgACAP////8AAAAAAQABAAEAAQADAAMAAgACAAEA
AQABAAEAAQABAAAAAAABAAEAAQABAAEAAQABAAEAAgACAAIAAQABAAEAAQABAAEAAAAA
AAEAAgACAAAAAAACAAIAAgADAAEA////////AgACAAIAAgACAAEAAQABAAEAAQAAAAAA
AAAAAP////8AAAEAAQABAAAAAAAAAAAAAgACAAIAAgABAAAA///+//7///8AAAEA////
//////8BAAIAAgACAAAAAAAAAP//////////AAACAAIAAgACAP//////////AAACAAMA
AwAFAAUABQAFAAQAAgABAAAAAAACAAIAAgACAAIAAwADAAEAAQACAAIAAgACAAAAAAAC
AAIAAgACAAIAAgD///7/AAAAAAAAAAACAAIAAgACAAAAAAAAAAAAAQACAAMABAADAAIA
AQAAAAIAAgACAAIAAgACAAIAAgAAAAAAAAAAAAAAAAAAAAAAAgACAAIAAgACAAIAAgAC
AAAAAAAAAAAAAgACAAIAAgACAAIAAgACAAAAAAAAAAAAAAAAAAAAAQADAAMAAwADAAcA
CAAIAAgACQAKAAsACwANAA0AEAANAAkACAAHAAYABgAFAAQAAQD9//z/+v/4//j/+f/6
//z/+//7//v/+v/5//n/+f/6//3//f8AAAMAAQABAAAA//8AAAAAAQABAAEAAgADAAMA
AQABAAEAAgAEAAUABQAGAAUABAADAAIAAQABAAcABwAHAAsAEAAZACIAJgAlACYALgA3
ADoAOwA9ADwAMQAbAAgA9P/d/9X/2f/Z/9j/1v/H/7f/sv+w/6v/sP+4/7r/sf+w/7r/
xv/T/+D/6//w//P/8v/y//j//f/+//7/AwAFAAUABwAIAAkACQAJAAsACwALAAsACwAM
AAwADAALAAsACwAMAA4ADgAPAA8ADgANAA0ADAALAAwADgAPAA8ADwAPAA8ADwAQABAA
DgAMAA0ADQANAAsACwALAAsADQANAA0ADQANAA0ADQANAA0ADQANAAsADQANAA0ADQAN
AAwADAANAAsACwALAAsADQALAAsACgAKAAoACgAJAAkACQAJAAgABgADAAIAAQABAAAA
AAAAAP7//v/8//z//f/+////AAACAAAAAAABAP////////7//v///wAAAAAAAAAAAQAB
AAMAAwAFAAUABQAFAAUABgAIAAgACQAJAAcABwAGAAYABgAGAAYABgAGAAYABgAGAAgA
CAAJAAkACAAHAAYABAADAAQABgAIAAYABgAGAAYACAAIAAgACAAGAAQABAAGAAgABgAI
AAgACAAIAAgACAAGAAYABgAGAAYABgAGAAYABQAFAAYABgAHAAcABwAHAAkACQAIAAgA
BQAFAAUABQAHAAcABgAGAAcABwAHAAcABQAFAAUABQAIAAgACAAHAAcABwAHAAcABQAE
AAQABQAGAAYABAAEAAQABAAEAAUABwAFAAUABQAFAAQAAwACAAQAAwADAAMAAwADAAIA
AgAEAAQAAwADAAIAAwADAAMAAAAAAAAAAAACAAIAAgACAAQABAAEAAQAAQABAAEAAQAB
AAEAAQABAAEAAgACAAIAAAAAAAAA//////////8AAP7//v/+//7//v///wAAAQD//wAA
AAD////////////////+//7//v/+/wAAAAAAAP7//v///////////wAAAAD+//7//P/8
//7//v/+//7//v/+////AAACAAIAAgACAAEAAAD///7/AAAAAAAAAAD+//7//v/+/wAA
AAAAAAAAAAAAAAAAAAAAAAAAAAAAAP7//v/+//7/AAAAAAAAAAAAAAAAAAAAAAAAAAAA
AAAAAAAAAAAAAAAAAAAAAAAAAAAAAAAAAAAA/v/+//7//v/+//7//v/+////AAABAAIA
AQAAAP///v8AAAAAAAAAAAAAAAABAAEAAQABAAEAAwAGAAYABgAJAAgACQAJAAkACQAM
AAkABgAIAAgACAAGAAMAAgD///3//P/6//j/9//3//f/+P/5//n/+f/4//f/9//3//j/
+f/5//z//////////v/9//3/+v/6//n/+f/8//3//f/9//3//f/+//7/AQABAAIAAgAB
AAAA///9/wEABQADAAEABQAMABUAIAAiACEAJAAqADEANgA5AD0AOAApABUAAADo/9X/
1f/X/9f/2v/W/8X/s/+s/6j/qf+w/7j/tP+t/7D/wP/O/9f/3v/l/+r/7//y//T/+P/9
//z//v///wEAAQADAAQABQAFAAUAAwADAAMAAwAHAAgACAAIAAcABwAHAAgACAAIAAkA
CQAJAAkACgAKAAgACAAJAAkACQAJAAkACQAJAAoACgAIAAoACwALAAsACQAJAAkACQAH
AAcABwAHAAkACQAJAAkABwAHAAcABQAFAAUABQAFAAgACAAJAAsACAAHAAYABQAHAAUA
BQAEAAQABAAEAAMAAwADAAMAAgABAP///////////v/+//7//v/+//z//P/8//z//P/8
//r/+P/4//n/+//7//v/+v/6//v//P/8//z//P/9//3/+//7//3//f/7//v/+//8/wAA
AAABAAEAAQABAAAAAAADAAQABQAGAAUABAADAAIAAgACAAMAAwADAAMAAwACAAAAAAAB
AAIAAAAAAAAAAAACAAIAAgACAAAA/v/+/wAAAgAAAAIAAgAAAAAAAAAAAAIAAgACAAIA
AgACAAIAAgABAAEAAgACAAIAAQAAAP////////7//v///////////wEAAQAAAAAA////
///////9//3//f/9////AAABAAEAAAD///7//f////7//v////7//v/8//z//P/8//z/
/f/9//v/+//7//7//v/+//7//P/7//v/+//7//v/+v/6//j/+P/3//f/+v/7//v/+//4
//j/+P/4//j/+P/4//j/+v/6//r/+v/7//v/+//7//n/+f/5//n/9//4//j/+P/6//r/
+v/5//n/+f/5//r/+v/6//r/+v/3//f/9//3//n/+v/6//n/+f/5//n/+f/3//b/9v/2
//j/+v/6//r/+P/4//n/+f/3//f/+P/4//j/+P/2//b/9v/2//b/9v/2//r//f/6//f/
9v/1//T/9v/2//b/9v/2//b/9v/2//j/+P/4//j/+P/4//j/+P/4//j/+P/4//f/9v/1
//T/9v/2//b/9v/2//b/9v/2//b/9v/2//b/9P/0//T/9P/0//T/9P/0//T/9P/0//T/
9v/2//b/9v/2//b/9v/2//b/9v/3//f/9f/1//X/9//5//r/+/////7///////////8C
AP///P/8//z//P/6//f/9v/z//H/8v/w/+7/7f/t/+3/7v/v/+//7//u/+3/7//v//D/
8f/v//L/9f/1//X/9P/z//P/8P/w/+//7//y//P/8//z//P/8//0//T/9f/1//b/9v/2
//b/9v/1//f/9f/1//f/+/8CAAsAFAAYABkAGgAeACMAJgApACkAKgAjAA8A+v/i/8//
y//P/8//0P/U/8n/s/+s/6z/p/+o/7T/uv+x/6r/sP++/8n/0v/b/+D/4//o/+z/7P/t
//D/8P/z//X/9f/3//r/+//7//v/+f/5//n/+f/5//r/+v/6//v/+//7//z//P/8//3/
/f//////AAAAAPz//P/9//3//f/9//3//f/9//7//v/8//r/+//7//v//f/9//3//f/9
//3//f/9//v/+//7//v//f/9//3/+//5//n/+f/5//v/+v/6//v/+f/5//n/+f/7//n/
+f/4//j/+P/4//f/9f/1//X/9P/1//P/8//z//H/8P/w//D/8P/w/+7/7v/w//D/8P/w
/+7/7P/s/+3/7v/v//D/8P/u/+//8P/w//D/8P/x//H/8//z//X/9f/z//P/8//0//j/
+P/5//n/9//3//b/9v/6//r/+v/6//r/+v/6//r/+v/6//v/+//9//3//f/8//r/+v/7
//z/+//6//n/+P/5//r/+//8//z/+v/6//z//P/6//z//P/6//r/+v/6//z//P/8//z/
/P/8//z//P/7//v//P/8//3//f/9//3/+//7//r/+v/5//n/+f/5//f/9//2//b/+P/5
//r/+//5//n/+f/5//r/+v/6//n/+v/7//z//f/7//r/+v/7//z//P/6//r//P/8//z/
/f/9//v/+//7//r/+v/6//r//P/7//v/+//7//v/+v/6//z//P/7//v/+v/7//v/+//6
//r/+v/6//r/+v/6//r/+v/6//r/+v/5//n/+f/5//v/+//7//v/+v/6//n/+P/5//r/
+//7//n/+f/5//r/+v/6//r/+v/5//n/+f/5//v//P/8//v/+//7//v/+//7//r/+v/6
//r//P/8//z/+P/4//n/+f/7//v//P/8//r/+v/4//j/+v/6//r/+v/8//7/+//4//r/
+v/6//r//P/8//z//P/+//7//v/+//3//P/7//r//P/8//z//P/8//z//P/8//z//P/8
//z//P/8//z//P/8//z//P/8//7//v/+//7//P/8//z//P/8//z//P/8//7//v//////
/f/9//3///8AAAAAAAADAAQABQAFAAUABwAKAAcABAACAAIAAgAAAP///v/7//n/+v/4
//b/9f/z//P/9P/1//X/9f/0//P/9f/1//b/9//3//r//f/9//3//P/7//v/+v/6//n/
+f/4//n/+f/5//v/+//8//z/+//7//z//P///wAAAQABAAEAAQABAAcACQAKAA8AGgAi
ACMAJAAmAC0AMAAxADUAPAAzABsAAgDu/9n/0f/T/9P/1P/W/8n/tf+w/7D/qf+q/7T/
tv+t/6r/tv/A/8v/2v/l/+j/6f/u//T/+P/5//j/+v/9//////8BAAQABQAFAAUABQAF
AAUABQAHAAgACAAIAAUABQAFAAYACAAIAAkACQAHAAcACAAIAAgACAAJAAkACQAJAAkA
CQALAAwADAAKAAgACQAJAAkACwALAAsACwAJAAkACQAJAAkACQAJAAkACwALAAsACQAH
AAcABwAHAAkACAAIAAkABwAHAAcABwAFAAMAAwACAAUABgAHAAcABgAFAAQAAgADAAEA
AQABAP///v/+//7//v/+//z//P/+//7//v/+//z/+v/6//v/+//7//v/+v/6//v//P/8
//z//P/9//3//f/9///////9//3//f/+/wAAAAABAAEAAQABAAAAAAACAAIAAgACAAQA
BAAEAAQAAgACAAMAAwAFAAUABQAEAAAAAAABAAIAAgACAAIAAgACAAIAAgACAAQAAgAC
AAQAAwAAAAEAAAAAAAAAAAAAAAIAAgACAAIABAAEAAQABAABAAEAAgACAAUABQAFAAUA
AwADAAIAAgABAAEAAQABAAIAAwADAAQABQAFAAUABQADAAMAAwADAAQABAAEAAMAAwAD
AAMAAwADAAIAAgADAAIAAgAAAAAAAgACAAIAAwAFAAMAAwADAAEAAAD///7/AAD/////
//8BAAEAAAAAAP7//v/9//3//P/9//3//f/9//7///8AAP7//v/+//7//v/+//7//v//
//////////3//f/9//3///8AAAAAAAD///7//f/7//3//f/9//7//v/+//7//v/9//3/
/f/9//3//v/+//3//f/9//3//f/9//z//P/8//7/AAAAAAAA/v/+///////+//3//f/8
//7//v/8//z//P/8//z//P/+//7////8//z//P/8//z//v/+//7//v/8//z//P/8//7/
/v/+//7//v/+//7//v/+//7//v/+//7//v/+//7//v/+//7//v/8//z//P/8//r/+v/6
//r/+//8//3//v/8//z//P/8//r/+v/6//r/+v/6//r/+v/4//j/+P/4//n/+v/7//z/
/v/+//7//v///wAAAQACAAQABAAEAAQAAwACAAEAAAD///7//f/8//n/+P/3//b/9P/y
//D/7v/x//L/8//0//P/8v/x//D/8v/y//L/8v/1//b/9//4//f/9v/1//T/9v/2//b/
9v/0//T/9P/0//X/9v/3//j/+P/4//j/+P/4//j/+P/4//v//P/9//7/BAAKABAAFgAa
AB4AIgAmACgAKgAsAC4AHAAKAPj/5v/e/9j/0v/M/8X/vv+3/7D/rf+q/6f/pP+m/6b/
pv+m/w==
         </WaveFormData>
      </LeadData>
      <LeadData>
         <LeadByteCountTotal>10000</LeadByteCountTotal>
         <LeadTimeOffset>0</LeadTimeOffset>
         <LeadSampleCountTotal>5000</LeadSampleCountTotal>
         <LeadAmplitudeUnitsPerBit>4.88</LeadAmplitudeUnitsPerBit>
         <LeadAmplitudeUnits>��V</LeadAmplitudeUnits>
         <LeadHighLimit>2147483647</LeadHighLimit>
         <LeadLowLimit>268435456</LeadLowLimit>
         <LeadID>V2</LeadID>
         <LeadOffsetFirstSample>0</LeadOffsetFirstSample>
         <FirstSampleBaseline>0</FirstSampleBaseline>
         <LeadSampleSize>2</LeadSampleSize>
         <LeadOff>FALSE</LeadOff>
         <BaselineSway>FALSE</BaselineSway>
         <ExcessiveACNoise>FALSE</ExcessiveACNoise>
         <MuscleNoise>FALSE</MuscleNoise>
         <LeadDataCRC32>757251664</LeadDataCRC32>
         <WaveFormData>
8P/w//D/8P/w//D/8P/w/+7/7v/u/+7/7v/u/+7/7v/s/+z/7P/s/+z/7P/s/+z/6//q
/+n/6P/q/+r/6v/q/+z/7P/s/+z/7P/s/+z/7P/u/+7/7v/u/+7/7v/u/+7/7P/s/+z/
7P/s/+z/7P/s/+z/7P/s/+z/7P/s/+z/7P/t/+7/7//w/+//7v/t/+z/7v/u/+7/7v/s
/+z/7P/s/+z/7P/s/+z/6v/q/+r/6v/s/+z/7P/s/+r/6v/q/+r/6f/o/+f/5v/o/+j/
6P/o/+f/5v/l/+T/5v/m/+b/5v/m/+b/5v/m/+X/5P/j/+L/5P/k/+T/5P/k/+T/5P/k
/+T/5P/k/+T/5P/k/+T/5P/i/+L/4v/i/+L/4v/i/+L/5f/m/+f/6P/l/+T/4//i/+T/
5P/k/+T/5P/k/+T/5P/i/+L/4v/i/+D/4P/g/+D/4f/i/+P/5P/k/+T/5P/k/+T/5P/k
/+T/5v/m/+b/5v/j/+L/4f/g/+L/4v/i/+L/5P/k/+T/5P/k/+T/5P/k/+T/5P/k/+T/
4v/i/+L/4v/g/+D/4P/g/+P/5P/l/+b/5f/k/+P/4v/i/+L/4v/i/+P/5P/l/+b/5P/k
/+T/5P/i/+L/4v/i/+L/4v/i/+L/4v/i/+L/4v/i/+L/4v/i/+L/4v/i/+L/5P/j/+P/
4v/g/+H/4f/h/+H/4f/h/+H/4//j/+P/4//h/+T/5f/m/+n/6v/r/+z/8P/w//H/8f/v
//H/7//s//H/9v/5//r/+v/5//j/9P/v/+j/4//g/+L/4//l/+X/4//i/+D/3v/e/97/
3//h/9//4P/h/+H/3//e/9z/2v/a/9n/2f/a/9r/2//b/9v/2//c/9z/3v/e/97/3v/e
/93/3f/c/9z/4P/h/+H/4//j/+j/9/8HABAAFwAoAEcAYgB4AJMAwADxAA8BHwEsATEB
JgEMAd4AogBgABAAq/9F///+3/7Z/t7+6v4A/xT/I/82/1P/cv+O/6T/tf/D/8//1P/W
/9v/4P/i/+T/6P/s/+7/7//w//D/8f/0//X/9f/3//b/+P/4//f/+P/5//v//P/6//z/
/f/+/wEAAQADAAMAAQAEAAcACAAIAAoACwALAA0ADgAPAA8ADwARABIAFAAXABcAFwAZ
ABgAGgAbABsAHAAeAB8AIgAjACUAJwAoACsALQAxADQANQA4ADwAPgBBAEQARwBLAE4A
UQBUAFcAWQBcAF8AYgBlAGYAaQBrAG4AcAByAHIAcgB0AHQAdwB3AHcAdwB3AHcAdwB3
AHcAcwBxAHAAbgBsAGoAZQBiAFwAWQBWAFIATQBIAEMAPgA5ADUAMAAsACYAIAAZABYA
FQARAA0ACgAHAAMAAQAAAP7/+v/4//f/+P/2//b/9f/y//L/8v/y//L/8v/x/+7/7f/s
/+z/6//s/+z/7P/s/+7/7v/v//H/7//t/+3/7v/s/+z/7P/s/+3/7f/t/+7/7v/u/+//
7//x//H/8v/y//D/8P/w//H/7//v//D/8P/x//H/8f/x//H/8//z//L/8v/y//L/8v/y
//H/7//u/+//8P/y//P/9f/1//b/9v/1//P/8v/x//P/8//z//P/8//z//P/8//1//T/
9P/0//P/8f/v/+7/8P/w//H/8f/w/+//7//v/+//7//v/+//7//u/+7/7f/r/+v/6//r
/+r/6v/q/+r/7P/s/+v/6//p/+n/6f/p/+f/5v/m/+b/6P/o/+f/5//l/+b/5v/m/+b/
5//n/+T/5v/n/+j/6P/o/+j/6P/o/+b/5v/l/+X/5f/m/+b/5f/l/+X/5f/l/+f/5v/m
/+b/5P/k/+b/5P/k/+X/5//o/+X/5P/l/+T/4//k/+T/5f/k/+T/5P/k/+X/5//m/+T/
5P/k/+T/5P/k/+T/5P/k/+b/5v/m/+b/5v/m/+b/5v/k/+T/5P/k/+L/4v/i/+L/5P/k
/+T/5P/m/+b/5v/m/+T/5P/k/+T/4v/i/+L/4v/g/+D/4P/g/+P/5P/l/+b/5P/k/+T/
5P/k/+T/5P/k/+T/5P/k/+T/5P/k/+T/5P/k/+T/5P/k/+T/5P/k/+P/4f/g/+D/4f/i
/+P/5P/l/+X/5f/l/+X/5//n/+f/6v/r/+z/7f/u/+3/7v/y//L/9P/1//b/+f/1//L/
9f/6//3//v/+//3//v/6//f/8P/p/+b/5v/n/+n/6f/n/+b/5P/i/+L/4v/j/+X/5f/m
/+f/5//l/+T/5P/i/+L/4f/h/+L/4v/j/+P/4//j/+T/4v/k/+T/5P/k/+T/5f/l/+T/
5P/k/+X/5//r//H/+P8FAA8AFgAfADIATwBoAHwAmwDEAPEAEQEfASYBKQEcAQAB0ACU
AFIAAgCZ/zf//f7n/uH+5v76/g7/Iv8t/zz/V/94/5b/rP+9/8n/0//Y/9z/3//i/+T/
6v/u//L/9P/5//r/+v/7//r/+//7//3//v8AAAAA///9//3//v/+//z//v///wAAAwAD
AAUABQAFAAgACwAMAA4AEAARABEAEQASABMAEwATABUAFgAYABkAGQAZABsAHAAeAB8A
HwAgACIAIwAmACkAKwAtAC4ALQAvADMANgA1ADgAPAA+AEMARgBJAE0AUABTAFYAWQBb
AF4AYQBkAGUAZgBpAGsAbgBwAHIAcgByAHQAdAB3AHcAdwB3AHcAdwB3AHcAdwBzAHEA
cABuAG4AbABnAGQAXgBbAFgAVABQAEwASABEADwANwAxACwAKAAkAB8AHgAZABUAEQAO
AAsABwAFAAQABgACAAAA///+//z//P/7//r/+v/6//r/+f/4//b/8v/0//T/9f/1//b/
9v/2//b/9f/0//T/9f/z//H/8f/y//L/8v/y//L/8P/v/+7/7v/w//D/8f/x//H/8f/y
//L/8v/y//L/8//z//P/9P/0//H/8f/x//H/8P/z//T/9P/z//L/8f/w//P/8//y//L/
9P/0//X/9f/0//P/8//y//L/8f/x//H/8//z//P/8//x//H/8f/x//P/8v/y//L/8v/x
//D/8P/y//L/8//z//H/7//u/+3/7f/t/+3/7f/v/+7/7v/t/+3/7f/t/+3/7P/s/+z/
7P/s/+z/6//r/+3/7f/t/+3/6//q/+r/6v/s/+z/6//r/+n/6v/q/+r/6v/r/+v/6P/o
/+n/6v/q/+r/6v/q/+r/6v/q/+n/6f/p/+r/6v/p/+n/6f/p/+n/6f/o/+j/6P/o/+j/
6v/o/+X/5f/m/+b/5//o/+v/7P/p/+j/5v/l/+j/6P/o/+j/6f/n/+j/6P/m/+b/5v/m
/+b/5v/m/+b/5P/k/+T/5P/m/+b/5v/m/+T/5P/k/+T/5v/m/+b/5v/m/+b/5v/m/+T/
5P/k/+T/5v/m/+b/5v/m/+b/5v/m/+T/4//j/+L/4v/j/+P/4//l/+X/5f/l/+X/5f/l
/+X/5f/o/+n/6v/p/+r/6//s//L/8v/z//P/8f/z//H/7v/x//b/+f/6//z/+//6//b/
8f/q/+X/4v/i/+P/5f/l/+T/5P/j/+L/4P/g/+H/4//j/+T/5f/l/+X/5P/i/+D/3v/d
/93/3v/e/9//3//f/9//4P/g/+L/5P/k/+T/5P/l/+X/5P/k/+L/5//p/+n/6f/w//v/
BwAOABkALgBLAGYAegCXAMAA7wAPASEBKgErASABCAHYAJoAVAAEAJ//P////uP+3f7k
/vD+BP8W/yX/Nv9R/3D/kP+q/7n/w//L/9T/1v/Z/97/5P/n/+r/7f/u//P/9P/0//X/
+P/5//n/+//6//z//P/7//n/+f/6//r/+v/8//3//v8AAAEABAAFAAMABgAJAAoADAAO
AA8ADwAPABAAEQARABEAEwAUABYAFwAXABcAGQAYABoAGwAbABwAHgAfACIAJQAnACkA
KgArAC0AMQA0ADMANgA6ADwAQQBEAEcASwBQAFMAVgBZAFkAXABfAGIAZQBmAGkAawBq
AGwAbgBuAHEAdAB1AHkAdwB3AHcAdwB1AHUAdQB1AHUAcwByAHAAbABqAGUAYgBcAFkA
VgBSAE0ASABDAD4ANQAxACwAKAAlACAAGgAYABUAEQANAAoABwADAAEAAAACAP7//P/7
//j/9v/2//X/8v/y//L/8v/y//L/8f/u//D/8P/x//H/8P/w//D/8P/t/+z/7P/t/+3/
6//r/+z/7P/s/+z/7P/t/+3/7f/u/+7/7v/v/+//7//v//D/8P/w//D/8P/x/+//7//w
//D/8f/x//H/8f/t/+//7//u/+//8P/x//L/8//z//L/8v/w//D/8f/x//H/8f/y//L/
8v/x//H/8f/x//H/8f/x//H/8f/x//H/7//u/+7/7v/w/+//7v/u/+7/7v/v/+//7v/t
/+3/7f/v/+//7//v/+3/7P/s/+v/7f/t/+3/7f/q/+r/6v/q/+z/7P/r/+v/6//r/+v/
6//p/+j/6P/o/+b/5v/l/+X/6P/q/+v/7P/r/+v/6v/m/+j/6f/q/+r/7P/s/+z/7P/r
/+r/6P/n/+n/6v/q/+n/6f/p/+n/6f/r/+r/6v/q/+j/6P/q/+j/6P/p/+v/7P/q/+r/
7P/s/+z/7P/r/+v/6v/q/+r/6v/r/+v/6P/o/+r/6v/q/+r/6v/q/+r/6v/q/+r/6v/q
/+r/6v/q/+r/6v/q/+r/6v/q/+r/6v/q/+r/6v/q/+r/6P/o/+j/6P/p/+r/6//s/+v/
6v/p/+j/6v/q/+r/6v/q/+r/6v/q/+r/6f/p/+j/6v/r/+v/6//p/+n/6f/p/+n/6f/p
/+n/6//u/+//8P/v//D/8f/y//f/+P/6//v/+P/5//b/8v/1//r//f/+//////////z/
+//0/+//7P/q/+v/7f/t/+n/6P/m/+T/5P/k/+X/5//n/+j/6f/p/+n/6P/m/+T/5P/j
/+P/5P/i/+P/4//j/+P/5P/k/+b/6P/o/+j/6P/n/+f/5v/m/+j/5//n/+f/6//0////
CQAUAB0ALABHAGIAegCTALoA6wANAR8BKgEzATABGAHuALIAcAAkAMH/Wf8L/+f+2/7e
/ur+AP8S/yP/Nv9P/3D/lP+s/7n/xf/T/9j/2P/d/+T/6P/s//D/9P/2//j/+P/3//f/
9v/3//f/+f/9/wAAAQABAAEAAQACAAIAAgAEAAUABgAHAAcACQAJAAcACgANAA4ADgAQ
ABEAEQASABIAEgARABIAFQAXABoAGQAZABkAGwAeACAAIQAhACQAJgAnACoAKgArACwA
LAAuADEANgA6ADkAPABAAEIARwBKAE0AUQBTAFUAVwBZAF0AYABjAGYAagBsAHAAcwBz
AHQAdQB0AHYAeAB4AHsAfQB9AH0AfQB7AHsAewB7AHkAdwB2AHQAdAByAG0AagBkAGEA
XgBaAFUAUABLAEYAQQA9ADgANAAtACgAIgAgABsAFwATABAADQAJAAcABgAGAAIAAAD/
//7//P/8//v/+P/4//j/+P/6//r/+f/2//b/9v/3//f/9P/0//T/9P/x//D/8P/x//L/
8f/y//T/9P/0//T/9P/1//X/9f/2//T/8v/x/+//7//v//D/8P/y//L/8v/z//X/9f/2
//b/9f/1//X/9f/1//f/9//2//X/9P/z//L/9f/1//T/9P/0//T/9f/1//X/9f/2//b/
9v/1//X/9f/0//P/8v/x//L/8//0//X/9f/0//T/9P/0//P/8v/y//T/9P/1//X/8//x
//D/7//x//H/8f/x//H/8P/w/+//8P/x//L/8//x//D/7//u/+7/7v/t/+3/7//v/+//
7//u/+z/6//q/+z/7P/r/+v/7f/u/+7/7v/u/+//7//s/+r/6//s/+z/7P/s/+z/7P/s
/+z/6//r/+3/7v/u/+3/7P/r/+r/6f/r/+r/6v/q/+r/6v/s/+r/5//n/+j/6P/o/+j/
6v/q/+j/6P/n/+f/6P/o/+j/6P/t/+3/6P/m/+b/5v/m/+b/6P/o/+j/6P/m/+b/5v/m
/+j/6P/o/+j/5v/m/+b/5v/o/+j/6P/o/+j/6P/o/+j/5v/m/+b/5v/m/+b/5v/m/+b/
5v/m/+b/5v/m/+b/5v/m/+b/5v/m/+T/5P/k/+T/5v/m/+b/5v/n/+j/6f/q/+n/6P/n
/+b/5v/m/+b/5v/n/+f/5v/m/+r/6//s/+3/7P/r/+r/6f/p/+n/6f/p/+7/7//w//H/
8v/z//T/+P/4//n/+f/5//v/+f/2//n//v8BAAIAAgABAAAA/P/5//T/7//s/+z/6//t
/+3/6//s/+r/6P/o/+f/5//o/+f/6v/r/+v/6f/o/+b/5P/k/+P/4//k/+T/4//j/+P/
4//k/+T/5v/m/+j/6P/o/+n/5//m/+b/5v/n/+n/6f/r//T/AQALABQAHQAoAD8AXAB2
AI0AsADdAAMBGQEoASsBHgEEAd4ApABkAB4Awf9d/xX/9f7r/vD+/P4O/yD/L/88/1H/
bP+M/6j/u//H/8//1v/a/93/4P/i/+b/6v/u//D/9P/2//f/+f/6//v/+//9//z//v/+
//3//v///wEAAgAAAAIAAwAEAAQAAwAEAAMABQAIAAsADAAKAAwADQANABEAEgATABMA
EgATABMAFAAXABcAFwAZABgAGgAbABsAHgAgACEAJAAjACUAJwAoACkAKwAvADIANQA4
ADwAPgBBAEQARwBLAEwATwBSAFUAVQBYAFsAXgBiAGQAaABrAGkAagBrAGoAagBsAGwA
bwByAHMAdAB1AHQAcwByAHEAcQBvAG4AbABoAGYAYQBeAFoAVwBUAFAATQBIAEMAPgA3
ADMALgAqACYAIgAdABwAGQAVABEADgAJAAUAAwACAAQAAAD+//3/+f/2//X/8//z//T/
9f/2//X/9P/y/+7/8P/w//H/8f/w//D/8P/w//H/8P/w//H/8//x//H/8v/x//D/7//u
/+3/7f/t/+7/8P/w//H/8f/x//H/8v/y//L/8v/y//P/8v/x//H/8P/w//H/8v/z/+//
8f/x//D/8P/w//D/8P/x//H/8P/w//D/8P/x//H/8f/x//L/8v/y//H/8f/x/+//7//v
/+//8f/x//H/8f/v/+7/7v/u/+7/7f/s/+z/7f/u//D/8f/u/+3/7f/t/+3/7f/t/+3/
7f/s/+z/6//r/+v/6//r/+z/7P/s/+z/7P/s/+v/6//q/+n/6P/n/+n/6P/o/+j/6P/o
/+f/5//p/+r/6v/q/+n/6f/o/+T/5v/n/+j/6P/o/+j/6P/o/+b/5v/l/+X/5v/o/+n/
6f/p/+n/6f/p/+j/5v/l/+T/5P/k/+b/5P/k/+X/5//o/+b/5v/o/+j/5v/m/+X/5f/o
/+j/6P/o/+f/5f/i/+L/4//k/+X/5v/o/+j/6P/o/+f/5v/l/+T/5//o/+n/6v/n/+b/
5f/k/+b/5v/m/+b/5v/m/+b/5v/k/+T/5P/k/+b/5v/m/+b/5v/m/+b/5v/m/+b/5v/m
/+b/5v/m/+b/5v/m/+X/5f/m/+b/5//n/+b/5f/k/+P/4//j/+P/4//l/+X/6P/p/+r/
6//s/+3/7v/y//L/8//z//P/9f/z//D/8//4//v//P/8//v/+v/z/+//5//h/+H/4v/k
/+f/5f/j/+L/4P/e/97/3v/f/+P/4//k/+X/5P/h/9//3P/d/97/3v/f/97/3v/f/9//
3//f/+D/4P/i/+L/4v/i/+D/4f/h/+D/3v/g/+X/4//j/+n/8P/5/wUADgAXACYARwBm
AHwAlwDAAOsACwEdAS4BMwEkAQQB1gCYAFIAAgCf/0H/A//j/tv+4v7w/gL/GP8l/zb/
Uf9y/5D/qP+9/8f/y//Q/9b/3f/g/+L/6P/s//D/8v/z//T/9P/1//j/+f/5//v/+//8
//v/+f/5//n/+v/6//v//v8AAAIAAgABAAIAAQADAAYACQAKAAoADAANAA0ADwAQABEA
EQATABUAFgAYABcAFwAXABkAHAAeAB8AHwAeACAAIQAkACUAJwApACoAKwAtADEANAA1
ADgAPAA+AEMARgBJAE0AUgBVAFgAWwBdAGAAYwBmAGkAagBtAG8AbwBwAHEAcAB0AHYA
dgB5AHcAdwB3AHcAeQB5AHkAeQB5AHcAdgB0AHAAbgBpAGYAYgBfAFwAWABRAEwARwBC
ADsANwAyAC4AKwAmACAAHgAZABUAEQAOAAkABQADAAIAAgD+//z/+//4//b/9v/1//P/
9P/1//b/9f/0//L/7v/w//D/8f/x/+7/7v/u/+7/7//u/+7/7//t/+v/6//s/+z/7P/s
/+z/7f/t/+3/7v/s/+z/7f/t/+//7//w//D/8P/w//D/8f/x//H/8v/y//P/8//z//P/
7//x//H/8P/w//D/8P/w//P/8//y//L/8P/w//H/8f/z//P/9P/0//T/8//z//P/8f/x
//H/8f/z//P/8//z//L/8P/v/+7/7//v/+//8P/u/+7/7//v//D/7//v/+//7//v/+//
7//t/+z/7P/r/+3/7f/t/+3/6//q/+n/6P/p/+r/6v/r/+v/6//r/+v/6f/o/+j/6P/q
/+r/6f/p/+n/6v/q/+r/6P/p/+n/5v/o/+n/6v/q/+j/6P/o/+j/6f/q/+r/6//p/+r/
6v/p/+n/6f/p/+n/6f/o/+j/6P/o/+j/6v/o/+f/5//o/+j/5v/m/+j/6P/o/+j/5//n
/+r/6v/q/+r/6f/p/+j/6P/p/+r/6//s/+v/6v/p/+j/6v/q/+r/6v/q/+r/6v/q/+j/
6P/o/+j/6v/q/+r/6v/q/+r/6v/q/+j/6P/o/+j/6v/q/+r/6v/q/+r/6v/q/+r/6v/q
/+r/6v/q/+r/6v/q/+r/6v/q/+z/7P/s/+z/6v/q/+r/6v/s/+z/7P/s/+7/7f/t/+z/
6//r/+r/6f/r/+v/6//r/+v/6//r/+v/6//u/+//8P/z//T/9f/2//n/+P/4//f/+f/7
//n/9v/6/wAABAAGAAMAAQD///r/9f/u/+n/5v/o/+n/6//r/+n/6P/m/+T/5P/k/+X/
5//p/+r/6//r/+f/5v/k/+L/4P/f/9//4P/h/+P/5P/l/+X/5v/m/+j/6v/q/+r/6v/q
/+n/5//m/+r/7f/r/+n/7//2/wEADQAUAB0AMABPAGoAggChAMoA9QARASUBMgE1ASgB
DgHcAKAAXgAMAKX/P//7/t3+2/7k/vL+Bv8a/yv/Qv9h/3z/lv+s/7//zf/V/9j/4P/l
/+b/6v/s//D/9P/2//n/+v/6//v/+v/7//v//f///wIAAwADAAUABQAGAAYABAAGAAcA
CAAJAAkACwALAAkADAAPABAAEAASABMAEwAVABYAFwAXABkAGwAcAB4AHwAfAB8AIQAg
ACIAIwAjACYAKAApACwAKwAtAC8AMAAvADEANQA4ADwAQABFAEgASgBMAE4AUQBUAFcA
WgBdAF8AYgBlAGgAbQBuAHEAcwB0AHYAeAB4AHoAfAB8AH8AfwB/AH8AfwB/AH8AfwB/
AHsAeQB4AHYAdgB0AG8AbABmAGMAYABcAFcAUgBNAEgAQQA9ADgANAAuACgAIQAeABwA
GQAWABQADwALAAkACAAJAAYABQAFAAMAAAD///3/+v/6//r/+v/6//r/+f/2//T/9P/1
//X/9P/0//T/9P/0//T/9f/3//b/8//y//L/9P/0//T/9P/z//P/8//0//T/9P/1//X/
9f/1//b/9v/0//T/9P/1//X/9f/2//b/9f/1//X/9f/1//f/9//2//b/9v/2//b/9f/1
//T/9P/0//T/9f/1//f/9//4//j/9v/1//X/9f/3//f/9//3//X/9f/1//X/9f/0//T/
9P/0//P/8v/y//L/8v/z//P/8v/x//H/8f/v/+//7//v/+3/7P/s/+v/7P/t/+7/7//s
/+z/7P/s/+z/7P/r/+v/7f/t/+3/7f/t/+z/7P/s/+z/7P/r/+v/6f/q/+r/6v/q/+v/
6//o/+r/6//s/+z/7P/s/+z/7P/q/+r/6f/p/+n/6v/q/+n/6f/p/+n/6f/p/+j/6P/o
/+r/6v/s/+r/6f/p/+r/6v/o/+j/6v/q/+r/6v/p/+n/6v/q/+r/6v/r/+3/8P/s/+n/
6P/n/+b/5//o/+n/6v/o/+j/6P/o/+r/6v/q/+r/7P/s/+z/7P/q/+r/6v/q/+j/6P/o
/+j/6v/q/+r/6v/q/+r/6v/q/+r/6v/q/+r/6P/o/+j/6P/q/+r/6v/q/+j/5//n/+b/
5//p/+r/6//p/+n/6f/p/+n/6f/p/+n/5//q/+v/7P/v//D/8f/y//b/9v/3//f/9//5
//f/9P/3//z///8AAP7//f/8//j/9f/u/+n/5v/m/+f/6f/p/+f/5v/k/+L/5P/k/+X/
5//l/+b/5//n/+f/5v/k/+L/4P/f/9//4P/h/+P/5P/l/+T/5P/j/+T/5v/m/+b/5v/n
/+f/5v/m/+b/5f/l/+f/7f/0////CwAUABsALABHAGIAeACRALgA4wAHARsBJgEnARwB
AAHWAJoAWgAQAK//Sf8F/+v+5f7s/vr+Dv8g/yv/Ov9T/3L/jv+m/7n/xf/P/9b/2P/b
/+D/4v/m/+r/7v/w//X/9v/2//f/+P/5//n/+//6//z//P/7//n/+f/6//r/+v/8//3/
/v8BAAEAAwADAAIABAAGAAYACAAKAAsACwANAA4ADwAPAA0ADwAQABIAFAAVABYAGQAY
ABoAGwAbABwAHgAfACIAIwAlACcAKAAnACkALQAwADMANgA6ADwAPQBAAEMARwBKAE0A
UABTAFUAWABbAF4AYQBiAGUAZwBqAGwAbgBuAG8AcABvAHEAcwBzAHMAcwB1AHUAdQB1
AHEAbwBuAGwAawBqAGYAZABcAFkAVgBSAE0ASABDAD4AOAA1ADEALgAnACIAHAAaABkA
FQARAA4ACgAFAAIAAAABAP7//f/9//z/+v/6//n/9v/2//b/9v/4//j/9//0//L/8v/z
//P/8v/y//L/8v/x//D/8P/x//H/7//v//D/8P/w//D/8P/v/+//7//w//L/8v/z//P/
8f/x//L/8v/y//L/8v/z//P/8//0//T/8f/x//H/8f/v//H/8f/w/+7/7v/u/+7/8f/x
//D/8P/w//D/8f/x//H/8f/y//L/9P/z//P/8//x//H/8f/x/+//7//v/+//8f/w//D/
8P/u/+3/7P/s/+z/7P/t/+3/7v/t/+3/7f/r/+v/6//r/+3/7P/s/+v/6v/p/+j/5//o
/+j/6P/o/+j/6P/n/+f/5//n/+f/5//n/+b/5v/m/+j/6P/n/+f/5f/m/+b/5v/m/+f/
5//k/+T/5f/m/+b/5v/m/+b/5v/m/+b/5f/l/+f/6P/o/+f/5//n/+f/5//n/+b/5v/m
/+b/5v/o/+b/4//j/+T/5P/m/+b/6P/o/+T/5P/j/+P/5P/k/+T/5P/n/+f/5v/i/+T/
5P/k/+T/5v/m/+b/5v/k/+T/5P/k/+L/4v/i/+L/5P/k/+T/5P/i/+L/4v/i/+L/4v/i
/+L/4v/i/+L/4v/i/+L/4v/i/+T/4//j/+L/4P/h/+H/4f/h/+H/4f/h/+P/4//j/+P/
4v/k/+T/5P/l/+b/5//o/+z/7P/t/+3/7v/x//D/7v/w//T/9v/2//j/9//2//L/8P/q
/+b/5P/j/+P/5P/j/+H/4P/e/9z/3P/c/93/3//h/+L/4//j/+H/4P/e/9z/2v/Z/9n/
2v/a/9v/2//b/9v/3P/c/97/3P/c/9z/3P/e/9//3//g/+D/3//f/+P/6f/s//P/AQAO
ABcAJgBBAF4AdgCPALgA6wANAR0BKAEtASABBAHWAJoAVgAKAKf/Rf8F/+X+2/7e/uz+
AP8U/yP/NP9N/2z/jP+m/7f/wf/J/9L/2P/b/9z/4P/k/+j/7P/u//P/9P/0//X/9P/1
//X/9//4//r/+v/5//n/+f/6//r//P/+////AAABAAEAAwADAAEABAAHAAgACAAKAAsA
CwAPABAAEQARAA8AEQASABQAFwAXABcAGQAYABoAGwAbABwAHgAfACIAJQAnACkAKgAp
ACsALwAyADQAOAA9AEAAQQBEAEcASwBMAE8AUgBVAFgAXABgAGQAZwBoAGsAbQBwAHIA
dAB0AHQAdgB2AHkAeQB5AHkAeQB6AHsAfAB9AHoAdwB1AHIAcABuAGkAZgBiAF8AXABY
AFIATABGAEAAOwA3ADIALgAnACIAHAAaABcAEwAPAAwACQAFAAMAAgAAAPz/+v/5//r/
+P/4//f/9P/0//T/9P/2//b/9f/y//H/8P/w/+//8P/w//D/8P/v/+7/7v/v//H/7//v
//D/7//u/+3/7P/t/+3/7f/u//D/8P/x//H/8f/x//L/8v/w//D/8P/x//P/8//0//T/
8f/x//H/8f/v//H/8f/w//H/8v/z//T/8//z//L/8v/y//L/8//z//P/8//0//T/9P/z
//P/8//z//P/8//z//H/8f/x//H/8//y//L/8v/0//P/8v/y//H/8P/w/+//7v/t/+3/
7f/t/+3/7f/t/+3/7P/s/+v/6//r/+v/6//s/+z/7P/s/+z/7P/r/+v/6f/p/+n/6f/r
/+r/6v/q/+j/6P/n/+f/6P/q/+v/7P/r/+v/6v/m/+b/5//o/+j/6v/q/+r/6v/o/+j/
5//n/+f/6P/o/+f/5//n/+f/5//n/+b/5v/m/+f/6P/r/+r/6f/p/+r/6v/p/+j/6f/o
/+f/6P/o/+n/6P/o/+j/6P/p/+v/6v/o/+j/6P/o/+j/6v/q/+r/6v/o/+j/6P/o/+r/
6v/q/+r/7P/s/+z/7P/q/+r/6v/q/+z/7P/s/+z/7P/s/+z/7P/q/+r/6v/q/+j/6P/o
/+j/6f/q/+v/7P/s/+z/7P/s/+r/6v/q/+r/6P/o/+j/6P/q/+r/6v/q/+v/7P/t/+7/
7//w//H/8v/1//b/9//4//n/+v/7//z//P/8//z//P/+/wAAAgAEAAIAAAD+//z/9v/y
/+7/6v/t/+7/7//w/+3/7P/r/+r/6v/q/+r/6v/r/+z/7f/u/+z/6v/o/+b/5v/m/+b/
5v/m/+b/5v/m/+j/6P/o/+j/6f/q/+v/7P/s/+z/7P/s/+3/7v/v//D/+f8CAAsAFAAp
ADwATwBiAIMApADFAOYA+gAMAR4BMAESAfQA1gC4AGYAFgDG/3b/Uv8u/wr/5v73/gb/
Ff8k/w==
         </WaveFormData>
      </LeadData>
      <LeadData>
         <LeadByteCountTotal>10000</LeadByteCountTotal>
         <LeadTimeOffset>0</LeadTimeOffset>
         <LeadSampleCountTotal>5000</LeadSampleCountTotal>
         <LeadAmplitudeUnitsPerBit>4.88</LeadAmplitudeUnitsPerBit>
         <LeadAmplitudeUnits>��V</LeadAmplitudeUnits>
         <LeadHighLimit>2147483647</LeadHighLimit>
         <LeadLowLimit>268435456</LeadLowLimit>
         <LeadID>V3</LeadID>
         <LeadOffsetFirstSample>0</LeadOffsetFirstSample>
         <FirstSampleBaseline>0</FirstSampleBaseline>
         <LeadSampleSize>2</LeadSampleSize>
         <LeadOff>FALSE</LeadOff>
         <BaselineSway>FALSE</BaselineSway>
         <ExcessiveACNoise>FALSE</ExcessiveACNoise>
         <MuscleNoise>FALSE</MuscleNoise>
         <LeadDataCRC32>2318767728</LeadDataCRC32>
         <WaveFormData>
9v/2//b/9v/1//T/8//y//L/8v/y//L/9P/0//T/9P/y//L/8v/y//L/8v/y//L/7//u
/+3/7P/t/+7/7//w//L/8v/y//L/8P/w//D/8P/w//D/8P/w//L/8v/y//L/8P/w//D/
8P/y//L/8v/y//D/8P/w//D/8P/w//D/8P/z//T/9f/2//X/9P/z//L/9P/0//T/9P/y
//L/8v/y//L/8v/y//L/8v/y//L/8v/0//T/9P/0//L/8v/y//L/8f/w/+//7v/w//D/
8P/w/+//7v/t/+z/7v/u/+7/7v/u/+7/7v/u/+z/7P/s/+z/7P/s/+z/7P/s/+z/7P/s
/+r/6v/q/+r/7P/s/+z/7P/q/+r/6v/q/+r/6v/q/+r/7f/u/+//8P/t/+z/6//q/+z/
7P/s/+z/7P/s/+z/7P/s/+z/7P/s/+r/6v/q/+r/7P/s/+z/7P/u/+7/7v/u/+z/7P/s
/+z/7v/u/+7/7v/t/+z/6//q/+r/6v/q/+r/6//s/+3/7v/s/+z/7P/s/+z/7P/s/+z/
7P/s/+z/7P/r/+r/6f/o/+v/7P/t/+7/6//q/+n/6P/q/+r/6v/q/+v/7P/t/+7/7v/u
/+7/7v/t/+z/6//q/+j/6P/o/+j/6v/q/+r/6v/q/+r/6v/q/+r/6v/q/+r/6v/q/+r/
6f/n/+j/6P/p/+v/6//r/+v/6//r/+n/6//r/+z/7f/u//L/8v/y//X/9//4//n/+f/3
//f/9f/y//b//f8BAAUAAwADAAEA///6//T/7//r/+v/7f/v/+//7f/r/+n/5//n/+f/
6P/p/+f/6f/q/+r/6v/o/+b/5f/j/+L/4v/i/+L/4v/k/+T/5f/l/+X/5//l/+X/5v/m
/+f/5//l/+X/6f/o/+j/6//q/+3/+/8HABMAHwAwAEYAXQB0AJMAwgD5ACgBVQGDAagB
rQGLAUIB5wCOADQA0f9x/yf///73/gD/D/8l/zb/Rf9X/2//h/+f/7H/v//K/9X/2//d
/9//4v/i/+T/6P/q/+z/7f/u/+3/7P/u/+//8f/z//T/9v/1//P/9v/4//n/+//4//n/
+f/4//n//P/9//7//f/9////AAAAAAIABAAEAAUABQAFAAYABAAGAAcACAALAAwADQAQ
ABAAEAAQABAAEgATABQAFwAZABsAHgAeACEAIgAlACgAKAAqAC0ALwAxADQANgA5ADsA
PwBBAEQARgBKAE0ATgBQAFMAVgBYAFwAXQBfAGEAZABlAGYAaQBpAGkAaQBpAGsAbABs
AGwAaQBoAGYAZQBlAGIAYABcAFkAVgBUAFEATgBJAEQAQAA9ADgANAAwACkAJAAgAB0A
HAAXABMAEAANAAgABgAEAAIAAAD+//z/+//7//r/+v/3//f/9//3//n/+f/3//X/8f/x
//H/8//x//H/8v/y//L/8//z//T/8v/x//H/8//x//H/8f/x//L/8v/y//P/8f/x//H/
8P/y//P/8//x/+//8P/w//L/8P/w//D/8P/w//H/8//0//T/9P/0//L/9P/1//X/9f/1
//T/8//y//T/9P/1//X/9//3//j/+P/3//X/9P/0//b/9f/0//T/9P/0//L/9P/1//T/
9f/3//b/8//y//L/9P/0//X/9f/2//T/9P/0//L/8//z//P/8//y//H/8f/v/+//7//v
//H/8f/x//D/8P/w/+//7//t/+7/7v/t/+z/7P/s/+z/7v/t/+3/7v/s/+z/7P/s/+3/
7f/t/+z/7P/t/+7/7v/u/+7/7v/u/+3/7f/s/+z/6//s/+z/6//r/+v/6v/q/+r/6v/q
/+r/7P/t/+3/7f/t/+3/7v/u/+v/6v/q/+n/6f/q/+r/6P/p/+r/6f/o/+v/7f/r/+r/
6v/q/+r/6v/o/+j/6P/o/+n/6v/r/+z/6v/q/+r/6v/q/+r/6v/q/+r/6v/q/+r/6P/o
/+j/6P/p/+r/6//s/+v/6v/p/+j/6P/o/+j/6P/m/+b/5v/m/+f/6P/p/+r/6v/q/+r/
6v/q/+r/6v/q/+j/6P/o/+j/6P/o/+j/6P/m/+b/5v/m/+j/6P/o/+j/5v/l/+X/5v/m
/+f/5//n/+f/5//n/+f/5f/n/+n/6v/t/+7/8P/w/+//8f/y//L/9f/1//X/9f/1//L/
9f/7//z//////////v/9//n/9P/u/+n/6P/p/+n/6f/n/+X/4//h/+H/4f/k/+X/5f/n
/+r/6v/o/+b/4v/h/+H/4P/g/+D/4P/g/+L/4v/h/+H/4f/j/+P/4//i/+L/4//j/+H/
4f/h/+L/4P/l/+z/8//7/wUADwAbAC4ARABZAG4AkwDAAPMAIgFPAXkBmgGZAW0BIAHF
AHAAGgC1/1f/Gf/7/vH+/P4P/yf/OP9B/0//Zf+B/5n/q/+7/8j/z//T/9X/1//Y/9j/
3P/g/+L/5P/n/+r/6//s/+v/6//s/+3/8f/0//T/8//x//L/8v/z//L/8//z//L/8//2
//f/+P/3//f/+f/6//z//v8AAAAA////////AAAAAAIAAwAEAAYABgAGAAgACQAKAAsA
DAAOAA8AEAATABUAFwAaABoAGQAaAB0AIAAgACIAJQAnACsALgAwADMANwA7AD0AQABA
AEQARwBIAEwATwBSAFQAWABZAFsAXQBgAGEAYgBlAGUAZQBlAGUAZwBoAGgAaABlAGQA
YgBhAGEAXgBcAFgAVQBSAFAATQBMAEcAQgA+ADcAMgAuACoAJgAiAB8AHQAbABUAEAAM
AAsABgAEAAIAAgAAAP7//P/8//v/+f/4//f/9//3//f/9v/1//L/7//v/+//7//x//H/
8f/y//L/7//v/+7/7v/u/+3/7f/v/+//7//v/+//7f/s/+v/6//u/+//8P/w//D/8f/x
/+//7f/u/+7/8P/w//D/8P/w/+3/7f/u/+7/7//w//H/8P/v/+//7v/t//D/8P/w//D/
8v/y//P/8//y//H/8f/w//D/7//v//D/8v/x//D/8P/y//L/8P/y//T/8v/y//P/8v/v
/+7/7v/w//D/8f/x/+7/7P/s/+z/7v/v/+//7//v/+7/7f/t/+3/7f/t/+3/7f/t/+3/
7P/s/+z/6//r/+3/7v/u/+3/7P/s/+z/7P/q/+n/6f/q/+r/6v/q/+r/6//r/+v/6v/o
/+n/6v/q/+r/6v/q/+r/6f/p/+j/6P/r/+z/7P/r/+r/6f/n/+b/6P/o/+j/6P/o/+n/
6f/p/+b/5f/l/+T/5//o/+r/6//p/+j/5v/i/+b/6P/o/+j/6f/n/+f/5v/m/+b/5v/m
/+j/6P/o/+j/5v/m/+b/5v/m/+b/5v/m/+T/5P/k/+T/5v/m/+b/5v/o/+j/6P/o/+b/
5v/m/+b/6P/o/+j/6P/o/+j/6P/o/+f/5v/l/+P/5f/m/+b/5//l/+X/5f/l/+f/5//l
/+f/6f/q/+v/7P/s/+z/7P/v//P/9P/1//X/8//z//H/7v/z//n//P///wEAAQD///3/
9//w/+r/5f/n/+n/6//r/+v/6f/n/+X/4//j/+T/5f/l/+f/6P/o/+j/5v/k/+P/4f/g
/+D/4P/e/97/4P/g/9//3//f/+H/4v/j/+X/5v/l/+X/4//j/+P/5v/o/+n/6v/t//f/
AQALABkALgBGAF0AcACRAMIA9QAmAVcBhQGmAbEBjwFEAeUAiAAqAMP/Y/8d//n+8/78
/g3/If8y/z3/Tf9l/3//mf+x/8H/yP/P/9X/1//X/9r/4P/j/+b/5//o/+r/7P/s/+z/
7//v//D/8f/z//b/9v/1//P/9P/0//X/9//5//r/+v/6//z//P/8//v/+//9//7//v8A
AAIAAgADAAMAAwAEAAQABgAHAAgACgAKAAoADAANAA4ADwAQABIAEwAUABcAGQAbAB4A
HgAfACAAIwAmACcAKAAqACsALwAyADQANwA6AD8AQgBGAEcASgBMAEwAUABTAFYAWABa
AFsAXQBfAGQAZQBmAGkAaQBpAGkAaQBnAGgAaABoAGkAaABmAGUAZABgAF0AWABXAFQA
UgBPAEwARwBCAD4ANwAyAC4AKgAnACIAHgAbABwAFwATABAADQAIAAYABAAEAAIAAAD+
//r/+f/3//b/9f/1//X/9f/1//X/8//x//H/8f/x//P/8//z//T/9P/y//H/7//u//D/
7//v//H/8f/x//H/8f/w//D/8P/x//H/8f/x//D/8P/x//H/7//x//L/8v/0//P/8v/x
//D/8f/x//L/8v/w//D/8P/u//D/8f/x//H/8v/y//L/8v/y//L/8//z//P/8//0//T/
9P/z//P/9P/0//P/8v/y//b/9v/0//b/9f/y//H/8f/z//H/8f/y//D/8P/x//H/8v/w
//D/8P/y//P/8//z//H/8P/v/+//7//v/+//7//v/+//7//u/+7/7v/t/+3/7f/u/+7/
7f/s/+z/7P/s/+r/6f/p/+r/6//s/+3/7v/r/+v/6//q/+z/7f/u/+7/7v/u/+7/7v/r
/+v/6v/q/+v/7P/s/+v/7f/t/+z/7P/s/+z/7P/s/+r/6//r/+v/6//r/+z/7P/s/+z/
7f/t/+z/7P/r/+j/6v/s/+z/7P/v/+3/6//q/+z/7P/s/+z/7v/u/+7/7v/s/+z/7P/s
/+z/7P/s/+z/7P/s/+z/7P/s/+z/7P/s/+z/7P/s/+z/6v/q/+r/6v/r/+z/7f/u/+v/
6v/p/+j/6f/q/+v/7P/s/+z/7P/s/+z/7P/s/+v/6//s/+z/7f/t/+3/7f/t/+v/6//p
/+v/7v/w//L/9P/0//T/9P/3//r//P/+/////P/7//j/9P/3//3/AAADAAQABQAEAAMA
AAD6//X/8f/w//H/8v/x//H/7//t/+v/6f/p/+r/6//t/+//8P/w/+7/7P/q/+n/6f/o
/+j/6P/m/+b/6P/o/+n/6f/p/+v/7f/t/+7/7v/u/+3/6v/p/+v/7P/q/+n/7P/1//3/
BwARAB8AMABIAFsAbgCLALgA6wAaAUUBcQGYAacBiQFCAekAlABAAOP/g/81/wv//f4A
/w//Jf84/0X/Vf9p/4P/of+3/8P/zv/X/9v/2f/d/+T/5v/q/+7/8P/y//P/9P/z//L/
8f/x//L/8//4//z//f/9//v//P/8//3//f///wAAAAD+/wAAAAAAAAEAAQADAAQAAgAE
AAYABgAFAAUABQAGAAcACgAMAA4ADwAOAA0ADgAQABIAFAAWABgAGQAaAB0AGgAbAB0A
HAAgACIAJgAqACsALAAuAC8AMgA2ADkAPQA9AEEAQwBGAEYASgBNAE4AUwBXAFsAXgBf
AF8AYABhAGQAZQBmAGkAawBrAGsAawBpAGoAagBqAGoAagBpAGkAaQBmAGQAYABdAFoA
WABVAFIATQBIAEQAPwA6ADYAMgAtACgAJAAhAB8AGQAUABAADwAKAAgABgAGAAQAAgAA
AP7//f/7//r/+f/5//n/+f/7//v/+f/3//f/9//3//n/9f/1//b/9v/y//H/7//u//H/
8f/y//X/9P/z//L/8f/x//L/8//1//L/8f/w/+7/7v/v/+//7f/v//D/8P/y//T/9P/0
//T/8f/x//L/8v/z//T/9f/0//P/8//y//H/8v/y//L/8v/y//L/8//z//P/8//0//T/
9P/z//P/9P/y//H/8P/w//P/9P/z//b/9P/y//L/8//1//P/8//0//b/9v/3//f/9f/y
//H/8P/y//P/8//z//P/8v/x//H/8//z//P/8//y//H/8P/u/+7/7v/t/+3/7//w//D/
7//s/+z/7P/s/+z/6//r/+z/7f/u/+//8P/u/+3/7P/q/+j/6f/q/+r/6v/q/+r/6v/r
/+v/6v/q/+3/7v/u/+3/7P/r/+n/6P/q/+r/6v/q/+j/6f/p/+n/5//n/+j/6P/q/+r/
6//r/+j/6P/n/+T/6P/q/+r/6v/t/+v/5//m/+j/6P/o/+j/6v/q/+r/6v/p/+j/5//m
/+j/6P/o/+j/5v/m/+b/5v/o/+j/6P/o/+j/6P/o/+j/5v/m/+b/5v/m/+b/5v/m/+T/
5P/k/+T/5v/m/+b/5v/m/+b/5v/m/+T/5P/k/+T/5v/m/+b/5v/o/+j/6P/o/+b/5v/m
/+b/5P/k/+T/5P/m/+b/5f/l/+f/6P/q/+v/6v/p/+j/5//l/+P/5f/n/+n/6//t//D/
8P/w//P/9f/2//f/9//3//f/9f/y//X/+//+/wEAAQADAAEA///6//T/7//r/+v/7f/v
/+//7f/r/+n/5//n/+b/5v/m/+X/6f/q/+r/6P/o/+b/5f/l/+L/4v/i/+L/4v/k/+T/
4//j/+P/5f/l/+X/5v/m/+f/5//l/+X/5f/o/+j/5//o/+//+/8DAA0AGwAqADgATwBo
AIUArADfABIBQwFzAZYBnwGDAT4B5QCQADwA3f99/zP/Cf/7/gT/E/8l/zb/Q/9R/2P/
ef+R/6n/vf/I/8//1f/X/9f/2v/c/+D/5P/m/+j/7P/u/+7/7v/v/+//8P/x//H/9P/0
//P/9P/2//f/+f/5//v//P/8//v//P/7//r/+//7//3//v/8//7/AAAAAAMAAwADAAQA
AgAEAAUABgAIAAgACAAKAAkACgALAAwADwARABMAFwAVABcAGgAaABsAHAAfACIAJAAm
ACkAKwAtADAAMgA1ADcAOwA9AEAAQABEAEcASABNAFEAVQBYAFcAVwBYAFkAXgBfAGAA
YwBmAGcAaABpAGcAaABoAGgAaQBoAGYAZQBjAGAAXgBaAFkAVgBUAFEATgBJAEQAQAA7
ADYAMgAuACsAJgAiAB8AHAAXABMAEAAPAAoACAAGAAYABAACAAAA/f/7//j/9v/2//f/
+P/5//j/9//0//H/8f/x//H/8//x//H/8v/y//H/8f/w//D/8f/x//L/9f/0//P/8v/x
//D/8P/w//H/8//z//P/8v/w//H/8f/v/+//8P/w//L/8v/y//L/8v/z//P/9P/0//L/
8v/y//D/8P/x//H/8f/0//T/9P/0//L/8v/z//P/8//z//T/9P/0//P/8//0//T/8//y
//L/9P/0//L/9P/0//L/8v/z//H/7//v//D/8f/y//T/9f/y//D/8P/w//L/8//z//P/
8f/w/+//7//v/+//7//v//H/8f/x//D/8P/w/+//7//u/+7/7f/r/+z/7P/s/+z/7P/r
/+v/7P/u/+7/7v/u/+3/7f/t/+z/6v/r/+z/7P/s/+z/7P/s/+n/6f/o/+j/6v/s/+3/
7f/v/+//7v/u/+3/7P/r/+r/6v/r/+v/6//r/+v/7P/s/+r/6v/r/+v/6P/o/+f/5P/n
/+r/6//s/+3/6f/n/+b/5//o/+n/6v/q/+r/6v/q/+j/6P/o/+j/6//s/+3/7v/r/+r/
6f/o/+r/6v/q/+r/6v/q/+r/6v/o/+j/6P/o/+r/6v/q/+r/6v/q/+r/6v/q/+r/6v/q
/+r/6v/q/+r/6P/o/+j/6P/p/+n/6v/q/+r/6f/o/+f/6f/p/+n/5//r/+3/7v/v//D/
8v/y//L/9f/3//j/+f/3//f/9//1//T/9//9/wAAAwADAAMAAQD8//b/7//p/+j/6f/s
/+//7v/r/+j/5f/l/+X/5f/m/+n/6f/r/+z/6v/o/+b/5P/k/+X/5f/m/+T/5P/k/+b/
5P/j/+P/4//n/+f/5//o/+f/5//m/+P/4//n/+z/6v/p/+z/8f/5/wMADwAdAC4ARgBf
AHYAlQDCAPMAJgFZAY0BsgG3AZEBRgHpAIoAKADD/2f/I//9/vP+/v4P/yP/NP9B/0//
Z/+D/53/s//F/87/z//R/9f/2//e/+D/5v/q/+z/7v/u//D/8P/w//P/8//0//X/9v/4
//f/9f/1//b/9v/3//j/+//9//7/+//8//v/+v/8//3/AAACAAAAAgAEAAQABwAHAAcA
CAAIAAoACwAMAA0ADAALAAwADgAQABIAFAAWABcAGAAbABkAGwAeAB4AIQAiACUAKAAo
ACoALQAvADMANgA4ADsAPwBDAEUASABKAE4AUQBSAFYAWQBcAF4AXwBfAGAAYQBlAGcA
aQBtAG0AbQBtAG0AbwBwAHAAcABxAHAAbgBtAGwAaABlAGAAXwBcAFoAVwBSAE0ASABE
AD8AOgA2ADIALwAqACYAIwAgABsAFwAUABEADAAKAAgABgAEAAIAAAD+//3/+//6//v/
+//7//v/+v/5//b/8//y//P/9P/3//P/8//0//T/9f/1//T/9P/0//P/8//1//P/8//z
//P/8v/y//L/8//x//H/8f/w//L/8//z//H/8//0//T/9v/0//T/9P/0//T/9f/3//j/
9//2//X/8v/0//X/9f/1//j/+P/4//j/9//2//b/9f/3//f/+P/4//j/9//3//j/9v/1
//T/9P/3//j/9//6//n/9v/1//X/9v/1//b/+P/3//b/9v/1//b/9P/0//T/9P/1//X/
9f/1//T/8//z//P/8//z//P/8v/x//D/7v/v//D/8P/x//P/9P/0//P/8P/w//D/8P/w
/+//7//w//D/8P/w//D/7//v/+//7v/w//H/8v/y//H/8P/v/+7/8P/x//H/8v/x//L/
8v/x/+//7//u/+7/7v/u/+7/7v/u/+//7//v/+//7//w//D/7v/u/+//7//u/+7/7f/q
/+7/8P/w//D/8f/v/+//7v/v//D/8f/y//H/8P/v/+7/7v/u/+7/7v/w//D/8P/w/+7/
7v/u/+7/8P/w//D/8P/w//D/8P/w/+7/7v/u/+7/8P/w//D/8P/u/+7/7v/u//D/8P/w
//D/8P/w//D/8P/u/+7/7v/u//D/8P/w//D/8P/w//D/8P/w//D/8P/w//D/8P/w/+//
7f/u/+7/7//x//H/8f/x/+//7//t/+//8//0//X/9v/6//r/+v/9//z//P/8//v//P/9
//z/+v/+/wUACQANAAoACQAGAAMA/P/2//H/7f/v//H/8//z//H/7//t/+v/6//r/+z/
7f/v//H/8v/y/+7/7P/q/+n/5//m/+b/5v/n/+j/6//s/+n/6f/p/+v/7f/t/+7/7v/u
/+3/6v/p/+3/8P/u/+3/8P/3/wEACwAVACEAMgBKAGEAegCbAMoA+QAkAVMBgwGgAZ8B
cwEmAc8AfgAoAMf/af8l///+/f4I/xn/Lf8+/03/Yf97/5H/o/+3/8f/1P/X/9v/4f/l
/+b/5v/q/+7/8P/y//L/9P/0//T/9f/1//b/9//7//7//v/9//3//v/+/////f///wAA
AAACAAQABAAEAAEAAQADAAQABAAGAAgACAAJAAkACQAKAAoADAANAA4AEgASABIAFAAT
ABQAFQAWABoAGwAcAB8AHQAfACIAIgAjACQAJwAqAC0AMAA0ADcANgA4ADkAOwA+AEMA
RgBKAEoATgBRAFIAVgBZAFwAXgBiAGMAZQBnAGgAaQBqAG0AbwBvAG8AbwBvAHAAcABw
AG0AbABqAGkAawBoAGYAYgBfAFwAWgBXAFQATwBKAEYAQQA8ADgANAAtACgAJAAhACIA
HQAZABYAEQAMAAoACAALAAoACQAIAAQAAwABAAAA/v/9//z/+//9//3/+//5//X/9f/1
//f/9//3//j/+P/5//n/+P/4//f/9f/0//X/9//3//f/9//0//T/9P/1//f/9//3//b/
9P/1//X/8//z//T/9P/2//b/9v/2//b/8//z//T/9P/2//b/9v/0//b/9//3//f/9v/2
//b/9v/0//T/9f/1//f/9//4//j/9v/1//X/9v/4//f/9v/2//b/9v/0//b/+P/2//b/
9//1//P/8//0//b/9v/3//f/9v/0//T/9P/z//P/8v/x//H/8P/v/+//8f/x//H/8f/w
/+//7v/s/+7/7v/t/+3/7f/u/+7/7f/u/+7/7v/u/+z/6//r/+z/7P/s/+z/7P/r/+v/
6//q/+j/6f/q/+r/7P/s/+z/7P/p/+n/6P/o/+n/6v/q/+n/6//r/+r/6v/o/+j/6P/o
/+r/6//r/+v/6f/p/+r/6v/q/+r/6//r/+z/7P/r/+j/6P/q/+r/6v/r/+//7//s/+n/
6P/n/+b/5//o/+n/6v/q/+r/6v/q/+r/6v/q/+r/7P/s/+z/7P/r/+r/6f/o/+b/5v/m
/+b/5//o/+n/6v/p/+j/5//m/+f/6P/p/+r/5//m/+X/5P/l/+b/5//o/+b/5v/m/+X/
5//o/+j/6f/p/+n/6f/p/+n/6f/n/+n/6f/q/+v/7P/w//D/8P/z//P/9P/1//X/9f/1
//P/8P/z//n//P/////////9//v/9v/w/+v/5//n/+n/6//r/+n/5//l/+P/4//j/+T/
5f/l/+f/6P/o/+b/5P/i/+H/3//e/97/3v/f/+D/4//k/+H/4f/h/+P/4//j/+T/5P/l
/+X/4//j/+P/4v/i/+X/6v/x//n/AQANABkAKgA+AFMAaACJALgA5wAYAUcBdQGYAZ8B
fQEyAdcAggAwAM3/Z/8f//3+9f7+/g//Jf82/0H/T/9l/3//lf+p/7n/xP/N/9H/0//X
/9r/2v/e/+L/5P/m/+j/6v/q/+r/6//r/+z/7f/t//D/8P/v/+//8P/w//H/8//1//b/
9v/2//j/+P/4//X/9f/3//j/+P/6//z//P/9//3//f/+//z//v///wAAAwAEAAUACAAH
AAgACQAKAAwADQAOABEAEQATABYAFgAXABgAGwAeACIAJAAnACkAKQAsAC4AMQAzADcA
OQA8AEAARABHAEgASgBNAFAAUgBWAFcAWQBbAFwAXQBeAGEAZQBlAGUAZQBlAGYAZgBm
AGUAZABiAGEAYgBgAF8AXABWAFIATwBLAEoARQBAADwAOQA0ADAALAAlACAAHAAZABkA
FQASABAACgAEAAEA/v/+//z/+v/4//j/9//1//T/8//z//P/8//0//X/9P/z/+//7//v
//H/7f/t/+7/7v/v/+//7v/u/+7/7f/t/+//7//v/+//7//s/+z/7P/t/+//7//v/+7/
7v/v/+//7f/r/+z/7P/u/+//8P/x//L/8P/v/+//7v/u/+7/7v/s/+r/6//r/+v/7f/u
/+//8P/u/+7/7//v/+//7//w//D/8f/x//L/9P/z//H/7//u//D/8P/u//D/8v/w//D/
8f/v/+3/7f/u/+7/7v/v/+//7v/s/+z/7P/s/+3/7f/t/+3/7P/r/+v/6f/p/+n/6f/r
/+v/6//q/+r/6v/p/+n/6f/q/+r/6f/o/+j/6P/o/+r/6f/p/+r/6P/o/+j/6P/p/+n/
6f/o/+b/5//o/+j/5v/m/+b/5v/n/+f/5v/m/+n/6v/q/+n/6f/p/+j/6P/m/+b/5v/m
/+b/5//n/+f/5f/l/+b/5v/o/+j/6f/p/+b/5v/l/+L/5P/m/+b/5v/n/+n/5//k/+T/
5P/k/+T/5f/m/+f/6P/m/+b/5v/m/+X/5P/j/+L/4//k/+X/5v/k/+T/5P/k/+b/5v/m
/+b/5v/m/+b/5v/k/+T/5P/k/+b/5v/m/+X/4//k/+T/5f/l/+X/5f/l/+f/5//l/+f/
6P/o/+j/6P/s/+z/7P/v//H/8v/z//P/9f/1//P/8P/y//f/+f/7//3//f/7//n/9f/w
/+z/6f/o/+n/6v/p/+f/5f/j/+H/4f/h/+L/4//l/+f/6P/o/+b/5P/i/+H/3//e/97/
3v/e/97/4P/g/9//3//f/+H/3//f/+D/4P/i/+P/4v/j/+P/4v/g/+X/6v/r//H//f8L
ABkAKgA+AFUAbACLALoA8QAkAVMBgwGqAbMBkQFKAe0AkAAyAMv/af8j//v+7f72/gf/
G/8u/z3/S/9h/33/l/+r/7n/xP/L/9P/2f/b/9r/3P/g/+T/5v/o/+r/7P/s/+z/7f/t
/+7/7//x//T/9P/z//P/9P/0//X/9f/3//j/+P/4//r/+v/6//n/+f/7//z//P/+/wAA
AAACAAMABAAGAAUABgAGAAYACgAKAAoADAANAA4ADwAQABIAEwAUABcAGQAbAB4AHgAd
AB4AIQAkACgAKgAtAC8ALwAyADQANwA3ADsAPQBAAEUASgBOAFAAUwBVAFcAWABbAF0A
YABjAGQAZQBmAGkAawBrAGsAawBuAHAAcQByAG4AbABpAGcAZwBkAGIAXgBdAFoAWABV
AFEASwBFAEAAPQA4ADQAMAApACQAIAAdAB4AGQAVABIADwAKAAgABgAEAAIAAAD+//3/
/f/8//z/+v/5//j/9//5//n/9//1//H/8f/x//P/8//z//T/9P/z//P/8v/y//L/8f/x
//P/8f/x//H/8f/w//D/8P/x//P/8//z//L/9P/1//X/8//x//L/8v/0//T/9P/0//T/
8//z//T/9P/y//L/8v/w//P/9f/2//f/9v/2//b/9v/2//b/9//3//f/9//4//j/+P/3
//f/+P/6//n/+P/4//f/9v/z//T/9//2//f/+f/5//f/9//4//f/9v/2//X/9v/0//T/
9P/y//P/8//z//P/8v/x//H/8f/x//H/8f/z//P/8//y//L/8v/x//H/7//w//D/7//v
//D/8f/y//D/7//v//D/8v/y//L/8v/v/+//7//u/+7/7//w//D/8v/y//L/8v/x//H/
8P/w/+//8P/w/+//8f/x//D/8P/u/+7/7v/u/+//8f/y//P/8f/x//L/8v/w//D/8f/x
//L/8v/x/+7/7v/w//D/8P/x//P/8//w//D/8P/w//D/8v/y//L/8v/y//L/8v/y//L/
8v/y//L/9P/0//T/9P/z//L/8f/w//L/8v/y//L/9P/0//T/9P/z//L/8f/w//L/8v/y
//L/9P/0//T/9P/y//L/8v/y//L/8v/y//L/8P/w//D/8P/w//D/8P/w//H/8v/z//T/
9//4//n/+v/7//z//f/+/wAAAAAAAAAAAAAAAAAAAAACAAQABgAIAAcABgAFAAQA///6
//X/8P/z//T/9f/2//P/8v/x//D/8P/w//D/8P/y//L/8v/y//D/7v/s/+r/6v/q/+r/
6v/q/+r/6v/q/+z/7P/s/+z/7v/u/+7/7v/w//D/8P/w//H/8v/z//T//P8EAAwAFAAm
ADgASgBcAH8AogDFAOgAEQE6AWMBjAFlAUABGwH2AJ8ASADx/5r/dP9Q/yz/CP8X/yb/
Nf9E/w==
         </WaveFormData>
      </LeadData>
      <LeadData>
         <LeadByteCountTotal>10000</LeadByteCountTotal>
         <LeadTimeOffset>0</LeadTimeOffset>
         <LeadSampleCountTotal>5000</LeadSampleCountTotal>
         <LeadAmplitudeUnitsPerBit>4.88</LeadAmplitudeUnitsPerBit>
         <LeadAmplitudeUnits>��V</LeadAmplitudeUnits>
         <LeadHighLimit>2147483647</LeadHighLimit>
         <LeadLowLimit>268435456</LeadLowLimit>
         <LeadID>V4</LeadID>
         <LeadOffsetFirstSample>0</LeadOffsetFirstSample>
         <FirstSampleBaseline>0</FirstSampleBaseline>
         <LeadSampleSize>2</LeadSampleSize>
         <LeadOff>FALSE</LeadOff>
         <BaselineSway>FALSE</BaselineSway>
         <ExcessiveACNoise>FALSE</ExcessiveACNoise>
         <MuscleNoise>FALSE</MuscleNoise>
         <LeadDataCRC32>1579746425</LeadDataCRC32>
         <WaveFormData>
9P/0//T/9P/y//L/8v/y//L/8v/y//L/9P/0//T/9P/y//L/8v/y//D/8P/w//D/7//u
/+3/7P/u/+7/7v/u//D/8P/w//D/7v/u/+7/7v/u/+7/7v/u//D/8P/w//D/7v/u/+7/
7v/w//D/8P/w/+7/7v/u/+7/8P/w//D/8P/z//T/9f/2//X/9P/z//L/8//0//X/9v/1
//T/8//y//T/9P/0//T/8v/y//L/8v/0//T/9P/0//T/9P/0//T/8f/w/+//7v/v//D/
8f/y//H/8P/v/+7/8P/w//D/8P/y//L/8v/y//H/8P/v/+7/8P/w//D/8P/u/+7/7v/u
/+7/7v/u/+7/7v/u/+7/7v/u/+7/7v/u/+7/7v/u/+7/8f/y//P/9P/z//L/8f/w//L/
8v/y//L/8P/w//D/8P/w//D/8P/w/+7/7v/u/+7/7//w//H/8v/0//T/9P/0//P/8v/x
//D/8f/y//P/9P/z//L/8f/w/+7/7v/u/+7/7//w//H/8v/w//D/8P/w//L/8v/y//L/
8P/w//D/8P/u/+7/7v/u//H/8v/z//T/8f/w/+//7v/w//D/8P/w//L/8v/y//L/8v/y
//L/8v/w//D/8P/w//D/8P/w//D/8P/w//D/8P/u/+7/7v/u//D/8P/w//D/8P/w//D/
7//t/+7/7v/u/+7/7//v/+//8f/v/+//8P/w//H/8//0//f/+P/4//n/+f/6//v/+//5
//n/9//1//j//v8DAAUABAAEAAMAAgD+//j/8//w//L/9P/1//X/8v/w/+7/7P/t/+3/
7//v/+7/8P/x//H/7//s/+v/6v/m/+b/5v/n/+n/6f/q/+r/6v/o/+r/7P/s/+z/7f/t
/+//7//t/+3/7//u/+3/7//v//H//f8IABMAIgAxAEEAUwBnAIMAsADhABABQAFwAZMB
kwFlAQ4BqABPAAQAwv+L/17/Q/89/0L/S/9Z/2b/cP9+/4//ov+z/7//y//V/93/4v/k
/+b/5//o/+j/6//t/+//7//v/+//7//w//L/8//2//b/9//3//b/9//4//r/+//6//r/
+//7//3//v///////f/9////AAAAAAAAAAABAAMABAAEAAQAAgAEAAYABwAJAAoACwAM
AAwADQAOABAADwAQABIAEwAXABcAGAAZABkAGwAdACAAIQAiACUAJgAnACoALAAuAC4A
MQAyADUAOQA7AD4AQABDAEUARwBIAEkATQBPAFMAVgBWAFgAWwBaAFsAWwBbAF0AXQBe
AF4AXQBcAFsAWwBYAFcAVQBTAE8ATABLAEkARgBDAD8AOwA3ADMANAAwACwAJwAiAB8A
HQAbABcAFAATAA4ADAALAAkABwAFAAQABQADAAEAAAD+//7//v/9//7///////3/+//6
//r/+v/6//r/+v/6//v/+v/7//z/+v/6//r/+v/6//n/+f/5//j/+P/4//n/9//3//f/
9//4//j/+P/3//f/9//5//n/9//3//j/+P/4//j/+f/5//n/+v/6//r//P/8//v/+//7
//v/+v/4//r/+//7//z//f/8////AAD9//z/+//6//z//P/8//z//P/8//z//P/+//7/
/v/+//3/+//6//n/+v/7//3//v////7//f/9//z//P/8//z//P/7//r/+v/5//n/+P/2
//j/+P/4//j/+f/5//f/9//1//b/9v/1//T/8//z//T/9v/1//X/9f/1//X/9P/z//P/
8//y//L/9P/0//b/9v/2//b/9v/0//T/9P/0//X/9P/0//P/8f/x//H/8P/w//L/8v/y
//L/8v/z//P/8//z//P/9P/0//L/8f/x//H/8v/y//L/8f/y//H/7v/t//H/9P/0//L/
8v/y//L/8v/x//D/7//u//H/8v/z//T/8v/y//L/8v/w//D/8P/w//D/8P/w//D/7v/u
/+7/7v/w//D/8P/w/+7/7v/u/+7/7P/s/+z/7P/u/+7/7v/u//D/8P/w//D/8P/w//D/
8P/w//D/8P/w/+7/7v/u/+7/7v/u/+7/7v/u/+7/7v/u/+7/7v/u/+7/7P/r/+v/7P/u
/+7/7v/v/+3/7f/t/+v/7f/u//D/8f/z//T/9f/2//X/9f/2//b/+f/5//n/+f/3//X/
9//8/wIAAwAEAAQAAwACAP7/+P/y/+7/7f/u//H/8f/w/+7/6v/o/+f/5//p/+n/6v/s
/+//7//t/+r/5//m/+T/5P/m/+f/5//n/+j/6P/o/+b/5v/o/+j/6P/n/+f/5//n/+X/
5f/l/+b/5f/p/+//9f/7/wQADwAcAC0AOwBJAGEAgwCsANsADAE8AWYBhwGBAUsB7gCI
ADMA8P+w/3f/Uv89/zX/Ov9L/1v/ZP9s/3b/hf+Y/6v/uf/H/9P/2f/a/9z/2v/b/9z/
3v/h/+P/5f/o/+n/6v/r/+n/6v/q/+z/7v/x//P/9P/x//D/8P/v/+3/7v/w//H/8//0
//X/9f/z//P/9f/2//j/+P/4//n/+f/6//r/+v/6//z//v///wAAAAAAAAAAAAABAAIA
BAADAAQABgAHAAoACwANAA8ADQAPABEAFAAVABYAGQAaAB0AIAAiACQAJgApACoALQAv
ADEANAA2ADgAOwA+AEAAQgBFAEYASQBMAEwATgBRAFIAUwBTAFMAUwBTAFQAVABRAFAA
TwBPAE4ATQBLAEkARQBCAEEAPwA+ADsANwAzACwAJwAnACIAIQAdABkAFwATABEADQAK
AAkABAACAAEAAQD///3//P/7//n/9//2//j/+P/4//f/9P/z//H/7f/u/+7/7//w//L/
8v/y//L/8P/u/+7/7v/u/+7/7v/u//D/7//v/+//7f/s/+v/6//s/+3/7v/v/+z/7P/s
/+v/6//r/+3/7f/t/+3/7v/u/+r/6v/r/+v/7P/u/+//8P/u/+7/7f/t/+7/7//v/+7/
8P/x//H/8v/x/+7/7//u/+7/7v/u/+7/8P/w//D/8P/w//D/8P/w//D/8P/w//D/7v/t
/+3/7f/u/+//8f/y//D/7v/s/+v/7v/u/+7/7v/u/+3/7P/s/+r/6//r/+r/7P/s/+z/
7P/t/+3/6//r/+3/7v/u/+3/6v/p/+n/6v/q/+n/6f/p/+j/6f/p/+n/6f/p/+j/6P/o
/+j/6v/q/+r/6v/q/+j/6P/o/+j/6f/p/+r/6v/p/+f/5//m/+b/5v/m/+b/5v/o/+n/
6f/p/+b/5f/l/+T/5v/n/+n/6//q/+j/5v/j/+b/5//m/+f/6//q/+j/6P/m/+b/5v/m
/+j/6P/o/+j/5//m/+X/5P/m/+b/5v/m/+T/5P/k/+T/5v/m/+b/5v/m/+b/5v/m/+b/
5v/m/+b/6P/o/+j/6P/o/+j/6P/o/+b/5v/m/+X/5f/m/+b/5v/k/+X/5f/l/+b/5f/m
/+j/6v/r/+3/7v/u/+7/7f/t//D/8v/0//X/8//z//H/7//x//b/+v/7//3//v/+//7/
+f/y/+z/6P/o/+r/6//r/+z/6v/o/+b/5f/l/+f/5//o/+r/6//r/+n/5v/l/+T/4v/i
/+L/4//i/+H/4f/g/+L/4P/i/+T/5f/m/+j/6f/o/+f/5P/j/+P/6P/p/+n/6f/r//P/
/P8FABYAKQA7AEsAXwB/AKoA2wAOAUIBcgGVAZkBbQEUAaoASQD6/7b/f/9W/z3/Nf88
/0f/U/9e/2b/cv+D/5b/q/+9/8n/z//T/9r/3P/a/9v/4P/g/+P/5f/n/+n/6f/p/+n/
6//s/+z/7v/v//H/8v/y//D/8P/x//H/8//0//b/9//4//j/+P/3//f/9//5//r/+v/6
//r/+//7//z//P/8//r//P/+////AAAAAAAAAAAEAAUABgAIAAcACAAKAAsADwAPABAA
EQARABMAFQAYABgAGAAaABoAHAAgACMAJgAqAC0ALgAxADIAMwA1ADYAOgA9AEAAQgBC
AEUARgBJAE0ATgBRAFUAVABVAFUAVQBTAFMAVABUAFUAVABTAFMAUQBPAEwASQBHAEQA
QwBBADwAOQA1ADEALAAnACcAIgAhAB0AGQAXABUAEwAPAAwACwAGAAQAAwAFAAMAAQAA
AP3/+//5//j/9v/2//b/9f/3//f/9v/z//T/9P/1//b/9v/2//b/9v/0//L/8v/y//L/
8v/y//L/9P/z//P/8//y//L/8v/z//X/9f/1//X/8v/y//L/8f/z//P/9f/1//T/8//z
//L/8v/y//P/8//y//L/8f/w//H/8v/y//P/9v/3//f/9v/0//X/9f/2//b/9P/2//b/
9v/2//b/9v/2//b/9v/2//j/+P/4//j/9//2//X/9P/2//X/9f/1//X/9f/2//b/9f/0
//P/8//2//b/9v/2//X/8//x//D/8v/z//P/8v/y//L/8v/y//P/8//x//H/8//0//T/
8//w/+//7//w/+7/7f/t/+3/7//x//L/8//v/+//7v/u//D/8P/y//L/9P/0//T/8v/x
//D/7//v/+//8P/w/+//7//v/+7/7v/w//D/8P/w/+7/7//v/+//7//v//D/8P/x//H/
8v/z//H/8P/v/+3/8f/x/+//7//1//L/7v/u/+//8P/x//L/8v/y//L/8v/w//D/8P/w
//L/8v/y//L/8P/w//D/8P/y//L/8v/y//L/8v/y//L/8f/w/+//7v/x//L/8//0//H/
8P/v/+7/7//w//H/8v/y//L/8v/y//L/8v/y//H/8f/y//L/8v/w//H/8f/x//H/7//v
//D/8//1//j/+v/5//r/+v/7//7/AAACAAMAAQD///v/9//7/wAABAAFAAcACAAIAAgA
BAD+//n/9v/0//b/9//3//j/9v/0//L/7//v//H/8f/0//b/9//3//X/8v/x//D/8P/w
//D/8f/w/+//7//u//D/7v/w//L/9P/0//X/9f/z//P/8f/x//H/8v/x//H/9f/7/wEA
CAAVACQANQBDAFEAYwB/AKYA1QAEATIBXgGBAYsBZQEOAaoAUwAOAND/l/9q/0//Rf9E
/03/Xf9o/3D/fP+L/57/t//H/9H/2//j/+T/4v/k/+v/7v/w//P/9f/3//j/9//2//X/
8//0//T/9v/6//3///8AAP7//v////////8AAAIAAwACAAIAAgABAAEAAQADAAQABAAE
AAQABQADAAQABAAEAAUACAALAA0ADAAMAAwADAAQABEAEgAUABUAFgAYABkAGAAXABcA
FwAaAB0AIAAkACMAJAAnACgAKgAuADEANAA1ADcANwA5ADsAPQBAAEIASABLAE4AUABO
AFEAUgBVAFgAWABaAF0AXgBfAF8AXwBdAF0AXgBeAF8AXgBdAF0AWgBZAFcAVQBSAFAA
UABPAEoARwBDAD8APAA3ADcAMgAvACsAJwAlACIAHwAaABYAEwAOAAwACwALAAkABwAG
AAcABQADAAIAAgACAAIAAQABAAEAAAD9//7//v///wAA///+//3//P/6//j/+P/4//n/
+v/7//z/+v/5//n/+f/5//r/+//9//v/+f/3//X/9P/0//T/8//1//X/9//3//j/+f/7
//z/+P/4//n/+f/7//z//P/8//n/+P/2//X/9//5//r/+v/6//v/+//8//z/+v/8//z/
+v/6//r/+v/4//j/+P/4//n/+v/7//z/+v/6//r/+v/8//v/+//7//3//f/+//7//P/6
//j/9//4//j/+P/4//r/+f/4//j/+v/7//v/+v/5//j/9//2//X/9f/z//P/9P/2//f/
9//0//P/8//0//T/8//z//P/9f/3//j/+f/2//X/8//y//L/8v/0//T/9P/0//T/8v/y
//L/8v/z//P/9P/0//P/8v/x/+//7v/w//D/8P/w//D/8f/x//H/8f/x//L/8v/v/+//
8P/x/+//7v/t/+v/7v/v/+7/7//z//D/7P/s/+3/7v/v//D/8v/y//L/8v/v/+7/7f/s
/+7/7v/u/+7/7v/u/+7/7v/w//D/8P/w//D/8P/w//D/7//u/+3/7P/s/+z/7P/s/+z/
7P/s/+z/7v/u/+7/7v/u/+7/7v/u/+3/7P/r/+r/6//s/+3/7v/s/+z/7P/s/+7/7v/u
/+7/7f/s/+v/6v/s/+z/6//r/+7/8P/y//T/8//x/+//7f/t/+3/7v/w//H/8//0//X/
9v/2//f/+f/6//v/+//7//3/+//5//v///8CAAIAAgADAAMAAwAAAPr/9f/y//L/8v/z
//P/8v/y//D/7v/t/+z/7f/s/+z/7v/v/+//7f/t/+3/7f/s/+r/6v/r/+v/6v/q/+n/
6P/n/+r/7f/u/+z/7f/t/+3/7f/r/+v/6//u/+//7f/t//P//f8EAA8AHgArADEAQQBZ
AHUAmgDLAP4AMgFmAYsBjQFnARgBsABTAAoAyP+R/2j/S/9B/0b/T/9b/2j/cP94/4P/
lP+l/7n/yf/T/9n/3P/e/97/3//g/+L/5f/n/+n/7f/t/+3/7f/t/+7/7v/w//D/8f/x
//D/8//0//b/9//3//j/+v/7//v/+v/5//f/+f/5//v//P/8//z//P/9////AAAAAAAA
//8AAAEAAQACAAIAAgACAAQABQAGAAgACwAMAA4ADwAPAA8AEAARABEAEwAVABgAGQAa
AB0AHgAhACQAJgAoACgAKwAsAC8ALwAxADQANgA7AD8AQwBGAEUARwBHAEkATABMAE4A
UQBUAFUAVQBVAFUAVQBWAFYAVwBWAFUAVQBSAFEATwBNAEkARgBFAEMAQgA/ADsANwAw
ACsAKwAmACUAIQAdABsAFwAVABEADgANAAgABgAFAAUAAwABAAAA/P/5//b/9P/3//j/
+f/5//j/9//1//H/8f/y//T/9v/0//T/9P/0//L/8P/w//D/8f/y//P/9P/y//H/8f/x
//D/8P/w//H/8f/x//H/8f/w//D/8P/v/+//7//x//H/8f/x//L/8v/y//L/8//z//L/
8v/x//D/8P/w/+//7//y//P/8//y//L/8//z//T/8v/w//L/8v/y//L/8v/y//L/8v/y
//L/9P/0//T/9P/0//T/9P/0//P/8f/w/+//8P/x//P/9P/z//L/8f/x//L/8v/y//L/
8P/v/+7/7v/u/+//7//u/+//8P/x//L/8//z//H/8f/w//D/7//t/+7/7f/t/+7/7v/t
/+3/7f/u/+//7//v/+3/7f/s/+z/7P/s/+7/7v/s/+z/7P/q/+r/6v/q/+v/7P/u/+//
7//v/+//7v/u/+z/7P/s/+z/6v/r/+v/6//r/+v/7P/s/+v/6//s/+3/6//q/+n/5//q
/+v/6v/r/+3/6v/o/+b/5//o/+n/6v/s/+z/7P/s/+v/6v/p/+j/6v/s/+7/8P/t/+z/
6//q/+r/6v/q/+r/6v/q/+r/6v/o/+j/6P/o/+n/6v/r/+z/7P/s/+z/7P/s/+z/7P/s
/+r/6v/q/+r/6v/q/+r/6v/r/+v/7P/s/+r/6v/r/+v/6//r/+n/6f/s/+7/7//x//L/
8//0//T/9f/3//j/+f/3//f/9//1//X/9//8/wAAAwAEAAQAAwD///r/8//t/+3/7v/x
//P/8P/u/+v/6P/n/+f/6P/r/+3/7v/w//H/8P/t/+n/5//n/+b/5//o/+n/6f/p/+r/
6P/o/+b/6P/s/+z/7P/t/+z/6//q/+f/5//n/+7/7f/r/+3/8//3/wAADQAcACsAPQBP
AGUAgwCsANsADAFEAXoBnwGfAW8BGAGuAEsA+v+4/4P/XP9B/zn/Pv9J/1X/YP9o/3L/
g/+a/63/v//P/9f/1f/W/9z/4P/h/+L/5v/p/+v/7f/t/+3/7f/t/+7/8P/x//T/8//1
//b/9v/0//T/9f/1//j/+v/9/////v/8//r/9//6//v//v8AAP7//v/+////AQACAAIA
AgACAAQABgAHAAcABgAFAAQABwAJAAsADgANAA4AEAARABMAEwAUABUAFwAZABsAHgAf
ACAAIwAkACUAKAAqACwAMAAzADQANwA5ADsAPgBAAEQARwBKAEwASwBNAE0ATwBTAFQA
VwBbAFsAWwBaAFkAWgBbAF0AXgBdAFwAWwBbAFkAVwBUAFEATgBMAEwASwBGAEMAPwA7
ADYAMQAxACwAKQAlACEAHwAbABkAFQASABEADAAKAAkABwAFAAMAAgD///3/+//6//v/
/P/9//3//P/7//n/9f/1//b/+P/6//n/+P/3//b/9//2//f/+P/2//b/9v/2//j/9//3
//f/9v/2//b/9//1//X/9f/1//T/9P/0//P/9f/1//f/9//1//X/9v/2//X/9v/4//n/
+P/4//f/9v/4//j/9//3//r/+//7//r/+f/5//j/+P/5//j/+//8//z//P/8//z/+v/6
//r/+v/8//z//P/8//v/+v/5//j/+//7//z//f/8//v/+//6//v/+v/5//n/+v/6//r/
+v/6//n/+P/4//j/+f/5//j/9//2//X/9P/2//f/9v/3//n/+v/6//n/9v/1//X/9v/4
//f/9//3//b/9//3//f/9f/1//T/9P/2//b/+P/4//f/9v/1//L/9f/2//f/+f/3//j/
+P/3//f/9//2//b/9v/2//b/9v/0//X/9f/1//X/9f/2//b/9f/1//b/9//1//T/8//x
//T/9f/0//X/9f/2//b/9v/3//j/+f/6//n/+P/3//b/9v/2//b/9v/2//b/9v/2//b/
9v/2//b/+P/4//j/+P/2//b/9v/2//T/9P/0//T/9f/2//f/+P/3//b/9f/0//X/9v/3
//j/9v/2//b/9v/0//T/9P/0//X/9v/3//j/9v/2//b/9v/4//j/+P/4//j/+P/4//f/
9v/2//X/9P/1//f/+P/5//n/9//3//j/+v/7//3//v///wAAAAABAAEAAgADAAMAAwAD
AAEA//8CAAgADQAPAA8ADgAMAAoABAD+//n/9v/4//r/+//7//r/+P/2//T/8//z//X/
9f/4//r/+//7//f/9P/z//L/7v/u/+7/7//x//H/8v/y//L/8P/y//T/9v/2//f/9//2
//X/8v/x//f/+v/3//X/+f///wUADgAXACYANQBDAFcAbwCPALgA4wAOAUIBcAGJAX8B
SwHuAI4APwD+/8L/i/9g/0f/Qf9K/1P/Yf9u/3j/iP+b/6r/t//H/9X/3//j/+b/6v/s
/+v/7P/u//H/8//1//f/9//3//f/9//4//j/+v/9////AAAAAAAAAAABAAEAAAAAAAEA
AQAEAAQABAADAAEAAQADAAQABgAGAAYABwAHAAgACAAIAAgACgAMAA0ADgAOAA4ADgAO
AA8AEAASABUAFgAYABkAGQAZABoAGwAZABsAHQAgACQAJgAqACwAKgAsAC0ALgAxADUA
NwA7AD0APwBCAEQARgBJAEwATgBQAFMAVABXAFgAWABaAF0AXgBfAF8AXwBfAF8AYABg
AF0AXABbAFsAXABbAFkAVwBTAFAATwBNAEoARwBDAD8AOgA1ADUAMAArACcAIwAhACEA
HwAbABgAEwAOAAwACwAOAA0ADAAMAAoABwAEAAIAAAAAAAAA//8BAAEAAAD9//r/+v/7
//z//v/+//7//v/+//z//P/8//r/+v/6//r//P/7//v/+//4//j/+P/5//v/+//7//v/
+v/6//r/+f/3//f/+f/5//n/+f/6//r/9v/2//f/9//5//r/+v/6//z//P/7//v/+//7
//r/+P/4//n/+f/6//z/+v/8//z//P/8//z//P/8//z//P/8//z//P/8//z//P/8//z/
/P/7//n/+P/3//j/+f/7//z/+f/4//f/9//2//b/9v/2//b/9f/0//T/9v/3//f/9v/0
//T/9P/0//X/9f/z//P/9f/2//b/9f/2//X/9f/2//T/8//z//P/8v/z//P/8//z//P/
8v/y//H/8P/x//D/8f/y//P/8v/w//D/8P/x//H/8v/y//H/8f/x//D/8P/u/+7/7v/u
/+//8f/y//P/7//v//D/8P/v/+//8P/x//P/8v/x/+//8f/x/+//7//v//T/9v/0//L/
8P/u/+z/7v/u/+7/7v/w//D/8P/w//D/8P/w//D/8v/y//L/8v/x//D/7//u/+z/7P/s
/+z/7f/u/+//8P/t/+z/6//q/+3/7v/v//D/7f/s/+v/6v/r/+z/7f/u/+z/7P/s/+v/
7f/u/+7/7v/u/+//7//v/+//7f/t/+7/7//v//D/8P/y//T/9f/3//f/+P/5//n/+f/5
//f/9f/3//z/AAABAAIAAgABAAAA/P/2//H/7v/u//D/8f/x//D/7v/s/+r/5//n/+n/
6f/q/+z/7f/t/+v/6P/n/+b/5P/k/+T/5f/m/+f/6f/q/+n/5v/n/+j/6v/q/+v/6//r
/+v/6f/p/+n/6P/p/+n/7f/z//f/AAALABoAKQA1AEMAWQB7AKYA0wAEATYBZgGJAY0B
XwEIAaAARwACAL7/gf9W/z//Of8+/0v/W/9o/27/dv+F/5r/qf+3/8X/zf/V/9j/2v/c
/9//3v/e/+H/4//l/+f/5//n/+f/6f/q/+r/7P/r/+3/7v/u/+7/7v/v/+//8f/y//T/
9f/4//j/+P/3//b/9f/2//b/+P/4//j/+f/3//j/+P/4//b/+P/6//v//f/+////AAAB
AAEAAQACAAUABgAIAAkACwALAAwADQANAA8AEQAUABUAFgAZABoAGwAeACAAIgAkACcA
KAArAC8AMQA0ADYAOAA7AD4AQABCAEUARgBJAEsASgBLAE0ATwBRAFIAUwBTAFMAVABU
AFEAUABPAE8AUQBRAFAATwBJAEQAQQA9ADsAOQA2ADMALgApACkAJAAfABsAFwAVABQA
EwAQAA4ACQACAP7/+//9//v/+f/4//n/9//1//T/9P/0//T/8//0//X/9f/z//H/8P/w
//D/7v/u/+7/7v/w/+7/7v/u/+z/7P/s/+z/7v/t/+3/7f/q/+r/6v/r/+3/7f/t/+3/
6v/q/+r/6f/p/+n/6//r/+z/7f/v//D/7P/s/+3/7f/r/+z/7P/s/+r/6v/p/+n/6//t
/+7/7v/s/+3/7f/u/+7/7P/u/+7/7//w//H/8v/x//D/7//u//D/8P/w//D/8P/w//D/
8P/w/+//7//v/+3/7f/u/+7/7f/s/+v/6//s/+z/7P/s/+7/7f/s/+z/6v/r/+v/6v/s
/+z/7P/s/+v/6//p/+n/6f/q/+r/6f/q/+n/6f/q/+r/6f/p/+n/6P/p/+n/6f/o/+n/
6f/q/+j/6P/q/+r/6P/o/+j/5v/o/+j/6P/p/+n/6v/q/+n/6//r/+r/6v/o/+j/6P/o
/+j/6f/p/+n/5f/l/+b/5v/m/+f/6f/r/+r/6P/m/+P/5v/n/+b/5//r/+z/6v/k/+b/
5v/m/+b/5//o/+n/6v/o/+j/6P/o/+b/5v/m/+b/6P/o/+j/6P/m/+b/5v/m/+j/6P/o
/+j/6P/o/+j/6P/o/+j/6P/o/+r/6v/q/+n/5//o/+j/6P/m/+f/5//n/+n/5//n/+j/
6P/p/+v/7P/v//D/8P/x//H/8v/z//P/9P/1//T/8//0//j/+//7//7//v/9//z/+v/0
/+//7P/r/+z/7P/r/+v/6v/p/+j/5f/l/+f/5//o/+r/6//r/+v/6P/n/+b/4v/i/+L/
4//l/+X/5v/m/+b/5P/m/+j/5v/m/+f/5//q/+v/6v/r/+n/6P/n/+3/7//t//H//P8N
ABwAKQA3AEcAXwB9AKgA2wAOAUIBdAGbAaEBdwEiAbgAVwAGAMD/hf9c/z//M/84/0P/
Uf9e/2j/cv+D/5b/q/+7/8f/z//V/9r/4P/g/93/3v/i/+X/5//p/+3/7f/t/+3/7f/u
/+7/8P/v//H/8v/y//L/8v/z//P/9f/2//j/+f/6//r/+v/5//f/9//5//r/+v/6//r/
+//8//7///8AAP//AAABAAEAAwAEAAUABgAHAAcABwAIAAsADAAOAA8AEwATABQAFQAT
ABUAFwAaAB0AHgAhACIAIQAkACYAKAAoACsALAAvADQANwA7AD4AQQBDAEUARgBHAEsA
TQBRAFIAUgBUAFcAWABZAFkAWQBcAF0AXwBgAFwAWgBYAFcAWABXAFUAUwBRAE4ATQBL
AEcAQwA+ADkANgAxADEALAAnACMAHwAdAB0AGwAXABQAEQAMAAoACQAHAAUAAwACAAMA
AQD///7//P/8//z/+//8//3//f/7//n/+P/4//j/+P/4//j/+P/6//j/+P/4//j/+P/4
//j/+P/3//f/9//2//b/9v/3//n/+f/5//n/+v/6//r/+f/4//f/+P/3//n/+f/6//r/
9v/2//f/9//1//b/9v/2//n/+v/6//v/+v/7//v/+v/8//3//f/+//z/+v/8//z//P/8
//z//P/+//7//v/+//3//P/7//r/+//8//3//v/+//3//f/9//z/+//7//r/+v/6//r/
+//6//r/+v/6//z/+//6//r/+P/5//n/+P/6//r/+v/6//v/+//5//n/9//4//j/9//3
//f/+P/6//j/9//3//f/+v/7//v/+//5//n/+P/4//b/9v/4//j/+f/6//v/+v/4//j/
+P/5//f/+P/4//f/+f/5//j/+P/2//b/9v/2//f/+f/6//v/+f/5//r/+v/3//f/+P/5
//v/+v/5//f/+f/5//f/9//5//z//P/6//j/+P/4//j/+v/6//r/+v/6//r/+v/6//j/
+P/4//j/+f/6//v//P/6//r/+v/6//z//P/8//z//P/8//z//P/6//r/+v/6//r/+v/6
//r//P/8//z//P/8//z//P/8//r/+v/6//r/+P/4//j/+P/4//j/+P/4//v//P/9//7/
//8AAAEAAgADAAQABQAGAAgACAAIAAgACAAIAAgACAAKAAwADgAQAA4ADgAOAA4ACAAE
AAAA/P/9//7///8AAP3//P/7//r/+v/6//r/+v/7//z//f/+//z/+v/4//b/9v/2//b/
9v/4//j/+P/4//r/+v/6//r/+v/6//r/+v/8//z//P/8//7//v/+//7/BwAOABUAHAAr
ADoASQBYAHgAmAC4ANgAAAEoAVABeAFKARwB7gDAAHsANgDx/6z/k/98/2X/Tv9Y/2L/
bP92/w==
         </WaveFormData>
      </LeadData>
      <LeadData>
         <LeadByteCountTotal>10000</LeadByteCountTotal>
         <LeadTimeOffset>0</LeadTimeOffset>
         <LeadSampleCountTotal>5000</LeadSampleCountTotal>
         <LeadAmplitudeUnitsPerBit>4.88</LeadAmplitudeUnitsPerBit>
         <LeadAmplitudeUnits>��V</LeadAmplitudeUnits>
         <LeadHighLimit>2147483647</LeadHighLimit>
         <LeadLowLimit>268435456</LeadLowLimit>
         <LeadID>V5</LeadID>
         <LeadOffsetFirstSample>0</LeadOffsetFirstSample>
         <FirstSampleBaseline>0</FirstSampleBaseline>
         <LeadSampleSize>2</LeadSampleSize>
         <LeadOff>FALSE</LeadOff>
         <BaselineSway>FALSE</BaselineSway>
         <ExcessiveACNoise>FALSE</ExcessiveACNoise>
         <MuscleNoise>FALSE</MuscleNoise>
         <LeadDataCRC32>1438803043</LeadDataCRC32>
         <WaveFormData>
IgAiACIAIgAhACAAHwAeAB4AHgAeAB4AHgAeAB4AHgAdABwAGwAaABoAGgAaABoAGAAW
ABQAEgAUABQAFAAUABYAFgAWABYAFQAUABMAEgAUABQAFAAUABIAEgASABIAEAAQABAA
EAASABIAEgASABEAEAAPAA4AEAAQABAAEAARABIAEwAUABMAEgARABAAEgASABIAEgAQ
ABAAEAAQABAAEAAQABAAEAAQABAAEAARABIAEwAUABIAEgASABIADwAOAA0ADAANAA4A
DwAQAA4ADAAKAAgACQAKAAsADAAKAAoACgAKAAcABgAFAAQABQAGAAcACAAIAAgACAAI
AAgACAAIAAgACgAKAAoACgAIAAgACAAIAAgACAAIAAgACwAMAA0ADgANAAwACwAKAAsA
DAANAA4ADgAOAA4ADgAOAA4ADgAOAAwADAAMAAwADQAOAA8AEAAQABAAEAAQAA4ADgAO
AA4ADwAQABEAEgARABAADwAOAA4ADgAOAA4ADwAQABEAEgASABIAEgASABQAFAAUABQA
EgASABIAEgAQABAAEAAQABMAFAAVABYAEwASABEAEAASABIAEgASABMAFAAVABYAFgAW
ABYAFgAUABQAFAAUABIAEgASABIAFAAUABQAFAASABIAEgASABIAEgASABIAFAAUABMA
EgARABMAFAATABMAEwARABAAEQARABEAEgATABQAFAAUABUAFwAYABsAGwAdAB0AHAAZ
ABkAFwAUABcAHQAjACUAJAAkACQAIgAfABoAFgATABEAEgAUABQAFAATABEAEAAOAA4A
DgAQABAAEQARABEADwANAAwACwAIAAcABwAJAAsACwALAAsACwAJAAsADQANAA0ADQAN
AA0ADQALAAoADAAMAAwADgALAA0AFAAdACgANAA+AEkAWABqAIQArADaAAcBNQFgAX8B
fQFVAQsBswBfAB8A8f/M/63/l/+Q/5L/mf+j/6v/sv+8/8b/0//f/+n/8f/6/wIABAAF
AAUABgAGAAYACQALAA0ACwALAAsACwALAAwADQAOAA0ADgAPAA8ADwAQABEAEwATABQA
FAATABQAFQAWABcAFAAVABgAFwAZABkAGAAYABkAGQAaABoAGQAaABoAGwAcAB0AHwAg
AB8AHgAfACAAIgAjACMAIwAkACYAJwAqACgAKgAtAC8AMQAxADMANQA3ADcAOgA7AD0A
PgA/AEAARABGAEkATABMAE8AUgBRAFQAVQBXAFoAXQBdAF8AYwBkAGQAYwBhAGIAYwBl
AGYAZQBlAGQAYgBiAGAAXQBbAFUAVQBVAFQAUABNAEoARQBAAD0APAA9ADgAMwAuACsA
KgAmACUAJgAkAB4AGwAaABgAGAAVABEAEgARABEAEgASABEADwALAAwADQAOAA8ADQAL
AAoACAAKAAoABwAGAAgACgALAA0ACgAKAAsADAAMAAoACgAKAAoACQAJAAoACQAJAAgA
BgAHAAgACQAJAAYABwAHAAYABQAGAAgACgAIAAgACQAJAAkACAAHAAcABwAIAAkACwAJ
AAkACAAIAAoACgAJAAkACwAMAAwADAAKAAoACgALAAsACQAJAAsADAAKAAkACQAKAAsA
CwALAAoACAAHAAcADAAMAAsACwALAAoACgALAAkACQAJAAgACQAHAAgACQAGAAUABQAE
AAUABQAFAAUABgAIAAYABAAGAAYABgAFAAQABAAEAAUABwAFAAUABwAIAAkABgAEAAQA
BQAGAAgABgAGAAgACAAKAAkACAAHAAcABwAGAAYABwAJAAgABgAEAAQABQAHAAkABgAF
AAUABgAGAAYABgAIAAgACwALAAYABQAKAAkACAAIAAkACgAJAAkABwAFAAcACgALAAoA
CAAIAAgACAAIAAgACAAIAAkACgALAAwACgAKAAoACgAMAAwADAAMAAoACgAKAAoACgAK
AAoACgAMAAwADAAMAAwADAAMAAwACgAKAAoACgAMAAwADAAMAA0ADgAPABAAEAAQABAA
EAASABIAEgASABIAEgASABIAEAAQABAAEAAQABAAEAAQABAAEAAQABAADwAOAA4AEQAT
ABMAEwATABMAEgARABEAEwAUABYAGAAbABwAHAAdABsAGwAbABsAHgAeAB4AHwAfABwA
HgAjACgAKQAqACoALAAqACcAIgAcABkAGQAaABwAHAAaABkAFQAUABQAFAAUABYAFgAX
ABgAGQAYABcAFAATABIAEQATABUAFQAVABUAFQAVABMAFQAXABcAFwAVABUAFQAVABMA
EgASABQAFAAYAB0AHwAiACcAMAA8AEoAVQBiAHYAlgC+AOgAGwFHAXABjQGHAVcBCQGr
AFsAIQDx/8z/tf+l/5z/nv+p/7X/vf/C/8b/0P/f/+3/9/8BAAwAEAASABMAEwASABAA
FAAXABkAGwAcAB0AHgAfAB0AHgAfACAAIgAkACYAJwAjACIAIQAhACAAIgAjACMAJAAl
ACYAJwAlACcAKwArAC0ALQAsACwALQAtAC4ALgAxADIAMgAzADEAMQAyADIANAA0ADYA
OAA4ADkAOQA5ADwAPgA/AEIAQABCAEUARwBHAEcASQBLAE4ATwBTAFUAWABaAFwAXgBg
AGIAZQBoAGkAbQBxAHEAcgBzAHUAeAB7AHsAfQCBAIMAhACEAIMAgwCDAIQAhACCAIMA
gwCCAIIAgAB9AHsAdQB1AHUAdABzAHEAbwBrAGUAYQBfAF8AXQBZAFUAUwBPAEoASABI
AEUAQAA+AD4APwBAAD4AOwA6ADkAOQA6ADoAOwA7ADkANgA1ADQAMwAxADEAMgAyADcA
OAA2ADYANAA0ADMAMwAzADQANgA4ADgANgA2ADYANQAzADIAMgA2ADcANwA2ADYANgA2
ADUAMwA1ADYANgA1ADYAOAA6ADcANgA2ADUAOAA4ADgAOQA2ADYANgA3ADgAOQA5ADoA
PAA8ADsAOwA6ADoAOQA4ADoAOgA6ADsAPQA7ADsAPQBAAD4APQA9AD8APwA+AD0AOwA6
ADoAOwBAAEAAPwA/ADsAOgA6ADsAPAA9AD4APgA+ADsAOwA7ADkAOQA6ADoAOwA7ADsA
OwA6ADwAOgA4ADkAOgA7ADsAOgA6ADoAOwA7ADkAOQA7ADwAPQA6ADgANgA3ADgAOgA5
ADgAOQA4ADoAOQA4ADcANwA3ADYANgA4ADsAOwA6ADcANgA2ADcAOQA2ADUANQA2ADYA
NgA2ADUANAA2ADUAMwA1AD0APwA4ADYANQA0ADcAOQA5ADkAOwA4ADcAOAA2ADYANgA2
ADcAOAA5ADoAOQA4ADcANgA4ADgAOAA4ADYANgA2ADYANgA2ADYANgA4ADgAOAA4ADYA
NgA2ADYAOAA4ADgAOAA4ADgAOAA4ADYANgA1ADQANAA3ADkAOQA3ADcANQA0ADQANQA2
ADgAOAA6ADsAPAA7ADsAOgA7AD4AQQBCAEIAPwA/AD0AOgA+AEMASABJAEoASgBKAEgA
RAA+ADkANQA1ADYAOAA4ADgANwA1ADQAMgAyADIANAA0ADUANQA1ADUAMwAyADEALwAt
ACwALQAsACsAKgApACoAKQAsAC8ALwAvAC8ALwAvAC8ALQAsACoAMAAyADAALQAtADIA
NwBAAFAAYABrAHgAigCmAM4A/AAtAV8BigGrAa8BiQE9AdsAgwA9AAsA6P/L/7f/sP+0
/7v/w//J/87/1v/i//H///8NABUAGgAcACAAIQAfACAAJAAlACcAKAApACkAKQApACkA
KwAsAC0ALgAvADAAMQAxAC8ALgAtAC0AMAAyADMAMwAzADMAMwAzAC8AMQA1ADUANQA1
ADQANAA1ADUANgA2ADUANgA2ADcANwA3ADgAOAA6ADoAPAA+AD8APwA+AD0AQABCAEMA
RgBEAEYASQBLAEkASQBLAE0AUABRAFUAVwBbAFwAXQBeAF8AYABiAGQAZQBpAG0AbQBv
AG8AcAByAHgAeQB8AIEAggCCAIEAfwB9AH0AfgB+AH4AfwB/AH4AegB4AHUAcwBxAHEA
cQBwAG0AaQBlAF8AVwBTAFEAUQBPAEsARwBFAEMAPgA8ADwAOwA2ADQANAA0ADQAMQAt
ACsAKQAoACgAKQApACgAJQAmACUAJAAjACMAIwAkACQAJgAmACMAIgAgACAAHwAfAB0A
HgAgACIAIAAeAB4AHgAeAB0AHQAeAB8AHwAeABwAHAAcABwAGwAdAB8AIAAgAB0AHAAc
ABwAHAAcAB0AHQAcABoAGAAXABcAGAAZABsAHgAfAB8AIAAfAB4AHAAbAB0AHgAeAB4A
HgAeAB4AHwAfAB0AHQAfACIAIAAfAB8AHgAdABsAGQAaABoAGwAdAB4AHgAdAB0AGwAa
ABoAGwAcAB0AHgAeABoAFwAXABcAGQAZABoAGgAZABkAGQAZABgAGgAYABYAFwAYABkA
GQAXABYAFQAVABMAEQARABMAFwAZABcAFgATABMAEwAUABQAFAAWABYAGAAXABYAFQAT
ABMAEgASABIAFQAVABQAEgASABMAFQAXABQAEwATABMAEgARABAAEgASABUAFQARABEA
FwAXABMAEgASABIAEgATABIAEQAVABQAEQAQABEAEgATABQAEgASABIAEgAQABAAEAAQ
ABAAEAAQABAAEAAQABAAEAASABIAEgASABAAEAAQABAADwAOAA0ADAAPABAAEQASAA8A
DgANAAwADQAOAA8AEAAQABAAEAAQAA4ADgANAAwADAAPABEAEQAPAA8ADQAMAA0ADQAN
AA4AEgAUABUAFgAUABUAFQAXABkAGwAbABoAFgAVABIADgARABcAHQAfACIAIgAiACAA
HQAYABQAEQAPABAAEgASAA4ADQALAAoACgAKAAoADAAMAA0ADQANAA0ACwAKAAkACAAH
AAcACQAIAAcABgAFAAcABQAHAAkACwALAAsACwAJAAkABwAGAAgACAAIAAYABwALABAA
FQAgAC4APABHAFIAYAB4AJwAyADzAB8BSgFrAXMBTwEFAakAVwAZAO3/yv+r/5f/jv+K
/5H/nf+l/6r/tP++/8v/3f/r//H/9v/+//7/+//9/wIABAAEAAcACQALAAkACQAJAAkA
BwAIAAkACgAOABAAEgATABAAEAAQABEAEAASABMAEwATABMAEwATAA8AEQAVABUAFQAV
ABQAFAATABMAFAAUABYAGAAZABsAGQAZABoAGgAcABwAHgAgACIAIwAjACMAIgAiACEA
IgAjACYAKgAtACsAKwAtAC8ANAA1ADkAOwA7ADwAPQA+AEAAQgBFAEgASwBPAFMAUwBR
AFEAUgBUAFkAWQBbAF8AXwBgAGAAXwBdAF0AXgBeAGAAYQBhAGAAXgBcAFkAVwBVAFUA
VQBUAFEATQBJAEMAPgA7ADoAOwA3ADMALwAtACkAJAAiACIAHwAaABgAGAAYABgAFQAR
ABAADwAPABAAEQARABAADQAOAA0ADAALAAsACwAMAAwADAAMAAkACAAGAAYABQAFAAcA
CAAKAAwACgAIAAgACAAJAAkACgAMAAsACQAGAAIABAAEAAQAAwAFAAcACAAIAAcACAAK
AAwACwAKAAoACQAKAAoACgALAAkACAAHAAcACAAJAAkACgAKAAoACQAJAAoADAANAA4A
DAAMAAwADQALAAkACQALABAADgANAA0ACwALAAoACQAKAAoACwANAA4ADgANAA0ACgAI
AAcABwAIAAkACgAKAAoABwAHAAcACAAJAAsADAAKAAkACAAHAAcACAAFAAIAAwAEAAUA
BQACAAIAAgADAAUAAwADAAUABwAJAAcABgADAAMAAwAEAAIAAgAEAAQABAADAAIAAQAD
AAMAAgACAAIABQAFAAQAAQAAAAAAAQACAAAAAAABAAMAAgABAAAAAAAAAAMAAwD9//3/
AwADAP///v/+//7///8BAAEAAQADAAIA/f/8//3//v///wAAAgACAAIAAgABAAAA///+
//7//v/+//7//v/+//7//v8AAAAAAAAAAAAAAAAAAAAA/v/+//7//v/+//7//v/+//z/
/P/8//z//v/+//7//v/+//7//v/+//3//P/7//r//P/8//z//P/8//z//P/8//7//v/+
//7//f/8//v/+v/6//n/+P/4//7/AQACAAMAAgD///3/+//5//n/+v/8////AQADAAQA
BQAFAAcACQALAAsACgAJAAkABwAEAAYACQAOAA8AEAASABIAEAANAAoABgADAAMAAgAE
AAQAAgADAAEAAAAAAP///v////7//////////f/+//7//v/+//z/+//8//v/+f/5//n/
+f/5//v//f/9//v/+//7//v//f/7//r/+v/+//7/+v/7////BAALABQAIAAqAC0AOgBQ
AGwAjgC6AOsAHQFOAXEBdQFTAREBswBZABUA4/++/6P/j/+G/4j/j/+V/5//pP+o/7D/
vf/L/9n/5f/u//D/8v/z//P/8v/y//T/9//5//v//P/9//7////9//7///8AAAAAAAAA
AP////8AAAEAAwAEAAYABwAHAAMAAwADAAMAAQADAAcABwAHAAcABgAGAAkACQAKAAoA
CQAKAAoACwALAAsADAAMAA4ADgAQABIAFAAVABUAFQAVABYAFgAYABgAGgAdAB8AHwAf
ACEAIwAmACcAKwAtAC8AMAAxADIANAA2ADkAPABBAEUASQBJAEcARwBIAEoATQBNAE8A
UwBXAFgAWABXAFcAVwBYAFgAWABZAFkAWABUAFIATwBNAEsASwBLAEoARgBDAEAAOwA1
ADEALwAvAC0AKQAlACMAHQAYABYAFgAXABIAEAAQAA4ADgALAAcAAwABAAAAAAADAAUA
BgAFAAIAAQAAAP///////wAAAAACAAIA///+//7//v/9//3///8AAAIABAAAAP7//v/+
//7//f/9//7///////7//P/8//z//P/7//v//f/+//7//P/8//3//v8AAAAAAQABAP//
/v/9//3//P/8//z//f8AAAEAAQACAAAAAAD///////8AAAAAAAACAAIAAgADAAEA////
/wEABAACAAEAAQABAAEAAAD//////v/+////BAAEAAMAAwABAAAAAAABAAAAAQACAAIA
AAD9//3//f/9//3//v/+/wEAAQABAAEAAgAEAAIAAAD+//7//v/9//z//P/8//3////9
//3//////wEA///+//3//f/9//7//P/8//7//v/+//3//P/7//v/+//6//r//v8BAAEA
AAD+//7///8BAP///P/7//v//f/8//v/+v/8//z///////v/+/8BAAEA+//6//r/+v//
/wEAAQABAAEA/v/5//j/+f/6//v//P/+//7//v/+//3//P/7//r//P/+/wAAAgD///7/
/f/8//7//v/+//7//P/8//z//P/8//z//P/8//7//v/+//7//v/+//7//v/+//7//v/+
//7//v/+//7//P/8//z/+//8//z///8BAP7//f/8//n/+//7//z//f/+/wAAAgADAAYA
BgAHAAcACQALAA0ADQAKAAkACQAHAAYACAANABIAEwAUABQAFAAPAAsABQAAAAAAAQAD
AAYABQACAAAA/f/+//7//v/+/wAAAAABAAEA///9//v/+v/8//z//P/9//7//f/8//v/
+//7//n/+/////////////z/+//6//f/+P/6/wAAAAD8//////8CAAkAFAAiAC4AOQBI
AFoAdgCcAMQA9wAtAV4BgQF/AVUBCwGtAFEACwDZ/7r/n/+L/4D/hP+L/5P/mf+e/6b/
sv/B/8//3f/p/+7/7P/s//H/8//0//T/+P/7//3////9//3//f/9//7/AAACAAQAAgAC
AAIAAQAAAAAAAAABAAMABgAIAAkABgAFAAQAAwACAAUACgALAAkACQAIAAgACQAJAAoA
CgALAAwADAANAAwACwALAAoADQAOABEAFAAVABUAFAATABUAFgAWABgAGAAaAB0AHwAf
AB8AIQAjACQAJQApACsALwAwADEAMgA2ADgAOwA+AEAAQwBGAEUAQwBDAEQARgBMAE0A
UABVAFUAVABSAE8AUgBTAFUAVgBWAFcAVwBWAFMAUABMAEkARgBHAEgASABDAD8AOwA1
ADAALQAsAC0AKQAlACEAHwAbABYAFAAUABEADAAKAAoACQAIAAQA///+//3//f/+/wAA
AQABAP///f/7//n/9//4//n/+//8//3//P/4//b/9//4//j/+f/4//j/+f/6//r/+P/4
//j/+P/3//f/+P/3//f/9v/0//b/9v/2//X/9f/3//j/+P/2//b/9//4//j/+P/5//n/
9//2//X/9f/1//b/9//5//j/+f/5//r/+P/4//f/9//4//r/+//8//r/+v/6//v/+f/3
//f/+f/+//z/+//7//r/+f/3//X/9//4//r//f/9//z/+v/5//j/+P/5//v/+v/7//z/
/P/8//n/+f/5//n/+f/6//r/+P/3//b/9f/4//r/+P/2//f/+P/5//n/9v/2//b/9//5
//f/9//5//r/+//4//b/9f/1//X/9v/2//b/+P/4//f/9f/z//H/8//1//b/+P/3//n/
+P/2//b/9v/3//n/+f/2//X/9f/3//b/9f/0//T/9P/3//f/8f/x//f/9//z//L/8v/y
//P/9f/1//X/9f/0//P/9P/1//b/9//4//f/9v/1//T/8v/y//L/8v/0//T/9P/0//P/
8v/x//D/8v/y//L/8v/w//D/8P/w//D/8P/w//D/8v/y//L/8v/x//D/7//u//D/8P/w
//D/7v/u/+7/7v/s/+z/7P/s/+7/7v/u/+7/7P/s/+z/7P/s/+z/7P/s/+z/7P/r/+r/
5//p/+r/6f/r/+v/6f/o/+f/5//n/+j/6v/s/+3/7v/u/+//7//x//D/8f/w/+7/7//v
/+3/6v/t//P/+f/7//v/+v/5//b/8v/s/+f/4//j/+T/5v/m/+T/4//h/+D/3v/e/97/
4P/h/+P/5P/l/+L/3//d/9v/2P/X/9f/2f/b/9v/2//b/9r/1//Y/9n/2f/Z/9n/2f/W
/9X/0v/Q/9b/1v/U/9L/1f/X/9z/4f/q//b/AgANAB4ANABQAHYAmgDDAPMAHAEzASsB
/QCvAFcAEQDb/7P/kv9z/1//Wv9i/2n/c/97/4L/jv+c/6X/rf+5/8X/zP/Q/9D/1f/V
/9T/0v/U/9f/2f/b/93/3f/d/93/2//c/93/3v/h/+L/4//j/+L/4v/i/+P/4//k/+T/
4//j/+P/4//j/9//4f/l/+X/5//n/+b/5v/n/+f/6P/o/+n/6v/q/+v/7P/t/+//8P/v
/+7/7//w//L/8//z//P/8//0//T/9v/0//b/+f/7//7///8CAAUABAADAAUABQAKAAwA
DgAQABEAEgAUABYAFwAbAB8AHwAgACEAIwAmACcAJwApAC0ALwAwADAALwAxADEAMgAy
AC8ALwAuACwALQAsACoAKQAjACMAIwAiAB4AGwAYABMADwALAAkACQAEAP//+v/3//X/
8v/y//T/8P/q/+f/5v/p/+r/6P/l/+P/4f/g/+D/3//f/97/2//b/9v/2//b/9r/2f/Z
/9j/3P/c/9n/2P/a/9r/2f/Z/9j/2P/Z/9r/2v/Y/9j/2P/W/9X/1f/W/9j/2f/Z/9j/
2P/Y/9j/1//W/9f/1//W/9b/1v/X/9j/1v/W/9f/1//Y/9j/2P/Z/9r/2v/a/9v/2//b
/9r/2v/a/9r/2f/Z/9r/3P/d/97/3P/c/9z/3f/f/93/3f/f/+D/3v/d/93/3//f/97/
3f/d/9z/3P/d/+L/4v/h/+H/3f/c/9z/3f/d/93/3f/c/9v/2f/a/9v/3f/d/97/3v/e
/93/3P/b/9r/3P/a/9j/2f/a/9v/2//b/9z/3f/f/97/2//a/9v/2//d/9v/2v/a/9v/
3P/e/9v/2v/b/9r/2//b/9v/2//b/9v/2v/a/9z/3//f/97/3f/c/9z/3f/d/9r/2f/Z
/9z/3P/c/9z/2v/a/93/3f/Z/9n/3//f/93/3P/c/9z/3P/d/9z/2//d/+D/4f/g/97/
3P/a/9j/2f/a/9v/3P/c/9z/3P/c/9z/3P/c/9z/3v/e/97/3v/d/9z/2//a/9z/3P/c
/9z/3v/e/97/3v/d/9z/2//a/93/3v/f/+D/3v/c/9r/2P/Z/9r/2//c/9r/2v/Z/9j/
2v/d/9//3//f/9//3f/c/9v/2//b/9z/3P/e/9//4P/i/+P/4//l/+X/5//n/+b/5f/l
/+P/4P/i/+f/7P/t//D/8P/w/+7/6f/k/+D/3f/f/+D/4v/i/+D/3//d/9z/2v/a/9r/
3P/e/9//3//f/93/2//a/9n/1v/V/9X/1//Y/9n/2v/b/9n/1//Z/9v/3f/d/93/3f/d
/93/2//a/9z/2v/c/9z/3f/f/+L/6f/y/wAADAATAB4ANABUAHoApgDVAAcBNAFTAVcB
MQHlAIcAMQDx/7//lP93/2f/YP9k/2//e/+D/4j/jP+W/6X/sf+7/8X/zP/S/9b/1f/X
/9b/1v/W/9n/2//d/9//3//f/9//3//g/+H/4v/l/+b/5//n/+f/6P/p/+v/7v/w//H/
8f/y//P/9P/1//D/8f/0//P/9v/3//f/+P/3//f/+P/4//j/+P/3//f/+P/5//v//P/7
//r/+//8//7///////////8AAAAAAgAAAAIABQAHAAgACQAMAA8AEQARABQAFQAZABoA
GwAcAB4AIAAjACYAKQAtADEAMQAyADMANQA4ADoAOQA6AD0AQQBCAEIAQQBDAEMARABE
AEMAQwBCAEAAQABAAD8APwA5ADcANQAyADAALQAqACUAIAAdABwAHQAYABMADgALAAkA
BgAGAAgAAwD8//j/9v/4//j/9f/x//L/8f/x//L/8//z//L/7//v/+//7//v/+7/7f/t
/+z/7P/s/+n/6P/p/+r/6v/r/+r/6v/r/+z/6//q/+v/7P/q/+n/6f/q/+3/7f/s/+r/
6v/q/+r/6f/n/+n/6v/q/+v/7P/u//D/7//u/+7/7f/v/+7/7f/t/+r/6v/q/+v/7v/v
/+//8P/w//D/7//v/+//8P/w//D/8//0//X/9//2//P/8v/z//b/9P/z//P/9P/1//X/
9f/z//L/8v/z//T/9P/z//P/8//y//L/8//y//P/9P/0//P/8f/y//P/8f/x//L/8v/z
//P/8//z//P/9P/x/+7/7//w//H/8f/y//L/8v/z//X/8//z//X/9v/3//T/8v/y//P/
9P/2//T/9P/2//b/9v/1//T/8//0//X/9f/2//j/+//7//r/+P/4//n/+//9//r/+f/5
//z//P/8//z/+v/6//3//f/8//3/BAAFAP///v/+//7///8BAAEAAQAFAAYABQAAAAEA
AgADAAQABQAGAAcACAAIAAgACAAIAAYABgAGAAYACQAKAAsADAAMAAwADAAMAA4ADgAO
AA4ADgAOAA4ADgAQABAAEAAQABEAEgASABIAEAATABUAFQAXABcAFQAUABQAFQAWABgA
GAAaABsAHAAdAB8AIAAjACMAJQAlACQAJQAnACcAJgAmACsAMAAxADQANAA0ADIAMgAu
ACsAKQAoACgAKQAoACkAKQAoACgAJgAmACYAKAApACsALAAtACsAKQAoACcAJgAlACUA
JwApACkAKQApACkAJwApACsAKwArACsAKwAuAC8ALgAuAC4ALAAsADIANQAxADAAOwBI
AFQAXgBpAHYAigCmANAA/gAxAWEBjgGzAbkBkwFNAfEAlQBPABkA9P/X/8H/tv+4/8H/
y//V/9z/4v/u//v/CQAVAB0AJAAqAC4AMwAzAC4ALgAyADUANwA5ADoAOwA8AD0AOwA8
AD0APgBBAEIAQwBDAEIAQgBCAEMARABGAEcARwBGAEcASABJAEYARwBKAEkASQBJAEgA
SABKAEsATQBOAE0ATgBOAE8AUABRAFMAVABSAFIAVABWAFgAWQBZAFkAWgBcAF0AYABf
AGAAYgBjAGQAZQBoAGsAbQBtAHAAcQBzAHQAdQB2AHoAfgCDAIgAiQCLAI0AiwCNAI8A
kgCWAJcAlwCZAJ0AnQCeAJ4AnQCgAKEAowCkAKIAoQCfAJwAmwCaAJgAlwCTAJMAkwCS
AI0AiQCFAH8AegB3AHYAdwBwAGsAZgBjAGIAXgBdAF4AXABWAFMAUgBSAFIATwBLAEoA
SQBJAEoASQBJAEgARQBHAEcARwBHAEQAQwBDAEIARABEAEEAQABBAEIAQgBDAEIAQgBD
AEQAQgBAAEAAQAA+AD0APQA+AEAAQQBBAEAAQQBCAEMAQwBAAEEAQQBAAD8AQABCAEQA
QwBCAEIAQQBBAEAAPwA/AD8AQABBAEMAQgBDAEMARABEAEQAQwBDAEMARABEAEQARgBG
AEYARwBJAEcARwBJAEsASABGAEUARwBJAEoASwBMAEwATQBPAFAATgBLAEkASABIAEkA
SwBLAEsASwBKAEoASQBLAE0ATQBNAE4ATgBRAFEAUQBRAFEAUgBPAEwASgBKAEoASQBK
AEoASgBLAEoARwBGAEcASwBNAEsASgBIAEkASgBMAEwATABOAE4AUQBRAFEAUQBRAFEA
UABQAFEAUwBSAFAAUgBSAFMAVQBTAFAATwBPAFEAUgBTAFQAUgBSAFUAVQBPAE8AVQBV
AFMAUgBSAFIAUwBTAFEATwBPAFIAUQBOAEwATABMAEwATABMAEwATABKAEoASgBKAEgA
SABIAEgASABIAEgASABHAEYARQBEAEQARABEAEQARgBGAEYARgBDAEIAQQBAAEAAQABA
AEAAQABAAEAAQAA+AD4APgA+ADwAPAA8ADwAOQA4ADcANgA0ADQANAA0ADQANAA0ADQA
MQAwAC8ALgAqACgAJgAkACAAHgAcABoAGAAWABQAEgARABAADwAOAAoACAAGAAQA/P/2
//D/6v/p/+j/5//m/+L/4P/e/9z/2v/Y/9b/1P/T/9L/0f/Q/8z/yP/E/8D/vv+8/7r/
uP+1/7T/s/+y/7D/sP+w/7D/rv+u/67/rv+u/67/rv+u/67/rv+u/67/tf+6/7//xP/R
/97/6//4/xYANABSAHAAmAC+AOQACgHhALoAkwBsADQA/v/I/5L/gP9w/2D/UP9Z/2D/
Z/9u/w==
         </WaveFormData>
      </LeadData>
      <LeadData>
         <LeadByteCountTotal>10000</LeadByteCountTotal>
         <LeadTimeOffset>0</LeadTimeOffset>
         <LeadSampleCountTotal>5000</LeadSampleCountTotal>
         <LeadAmplitudeUnitsPerBit>4.88</LeadAmplitudeUnitsPerBit>
         <LeadAmplitudeUnits>��V</LeadAmplitudeUnits>
         <LeadHighLimit>2147483647</LeadHighLimit>
         <LeadLowLimit>268435456</LeadLowLimit>
         <LeadID>V6</LeadID>
         <LeadOffsetFirstSample>0</LeadOffsetFirstSample>
         <FirstSampleBaseline>0</FirstSampleBaseline>
         <LeadSampleSize>2</LeadSampleSize>
         <LeadOff>FALSE</LeadOff>
         <BaselineSway>FALSE</BaselineSway>
         <ExcessiveACNoise>FALSE</ExcessiveACNoise>
         <MuscleNoise>FALSE</MuscleNoise>
         <LeadDataCRC32>3660376849</LeadDataCRC32>
         <WaveFormData>
8v/y//L/8v/w//D/8P/w/+7/7v/u/+7/7//w//H/8v/x//D/7//u/+//8P/x//L/8P/u
/+z/6v/s/+z/7P/s/+3/7v/v//D/7v/s/+r/6P/r/+z/7f/u/+7/7v/u/+7/7P/s/+z/
7P/t/+7/7//w/+//7v/t/+z/7//w//H/8v/0//T/9P/0//H/8P/v/+7/7//w//H/8v/x
//D/7//u/+//8P/x//L/8f/w/+//7v/v//D/8f/y//T/9P/0//T/8v/w/+7/7P/v//D/
8f/y/+//7v/t/+z/7v/u/+7/7v/v//D/8f/y/+7/7P/q/+j/6//s/+3/7v/s/+z/7P/s
/+r/6v/q/+r/7P/s/+z/7P/r/+r/6f/o/+r/6v/q/+r/6//s/+3/7v/t/+z/6//q/+3/
7v/v//D/7//u/+3/7P/v//D/8f/y//H/8P/v/+7/7v/u/+7/7v/v//D/8f/y/+//7v/t
/+z/7v/w//L/9P/x//D/7//u/+z/7P/s/+z/7f/u/+//8P/v/+7/7f/s/+//8P/x//L/
8f/w/+//7v/s/+z/7P/s/+//8P/x//L/8P/u/+z/6v/t/+7/7//w/+7/7v/u/+7/7v/u
/+7/7v/u/+7/7v/u/+v/6v/p/+j/6//s/+3/7v/s/+z/7P/s/+z/7P/s/+z/7f/t/+7/
7//t/+3/7P/q/+3/7f/t/+7/7f/t/+3/7v/w//H/8f/x//T/9//6//3//f/+//7//v//
//3//f/+/wAABAAHAAkACQAKAAoACQAIAAQAAAD+//v//f/+//3//f/+//z//P/8//z/
/f/9//7//v/9//z//P/8//v/+//4//f/9v/2//f/+P/5//r/+P/4//n/+f/5//r/+v/6
//z//P/8//3/+//4//j/+f/5//v/AAAIAA4AFQAZAB0AKAA3AEwAawCOALMA1wD6ABAB
FAH+ANYAoQBrAD8AHQABAOb/0P/F/8L/xP/J/8z/z//T/9j/2//g/+P/6P/v//f//P/8
//3//f/7//v//f/+/wAAAQABAAEAAQABAAEAAQACAAIABAAEAAMABAAFAAYABwAFAAQA
AgAAAAQABQAFAAUAAgACAAQABgAGAAYABgAFAAYABwAIAAkABgAHAAgACQANAA4ADwAQ
AA4ADgAPABEAEAARABIAEgATABQAFQAWABMAFAAVABUAGAAYABoAGgAaABwAHwAhACEA
IgAkACUAKgArAC4AMAAxADEANQA2ADwAPQBAAEMAQgBEAEUASABJAEsATABMAE0ATgBO
AE4ASwBKAEkASQBKAEsASwBJAEQAQQBBAD8APAA6ADYANAAxADAALgAuACoAJQAfABsA
HAAaABkAFwAUABEADwARAA8ADQALAAoACwAKAAoACgAIAAcABgAEAAcACAAIAAYABAAD
AAIAAQAAAAAAAwADAAUABQAFAAYABQADAAIAAAABAAEAAQACAP///////wAA////////
/v///wAAAQABAP///v/9//z//v///wAAAQD///////8BAAEAAQADAAMABAAFAAQABQAF
AAMAAQD//wIAAgADAAQABgAFAAUABgAFAAQABAADAAIAAwADAAQAAgABAP///v8CAAMA
BAAFAAIAAQABAAIABAAFAAUABQAFAAMABAAFAAQABAACAAAABAAFAAQABAABAAEAAAD9
////AgACAAIABAADAAIAAQD///7//f/8//7//v/+//7/+//7//v/+//6//v/+//3//r/
+//7//v/9//3//n/+f/7//z//f/9//r/+v/6//f/+v/7//r/9v/3//j/+P/5//n/+P/3
//f/+P/4//n/+v/7//v//P/8//f/+P/5//j/+f/6//r/+P/5//n/9//1//r//v/+//r/
+f/4//f/9v/4//j/+P/4//n/+v/7//z/+f/4//f/9v/3//j/+f/6//n/+P/3//b/9v/2
//b/9v/3//j/+f/6//n/+P/3//b/+P/4//j/+P/1//T/8//y//P/9P/1//b/9//4//n/
+v/5//j/9//2//f/+P/5//r/+f/4//f/9v/2//b/9v/2//f/+P/3//f/9f/z//H/8f/z
//T/9f/1//L/8v/x//H/8f/y//X/9//4//n/+f/5//b/9f/1//b/+v/8//3/+//5//j/
9//6//v//f///wAAAQABAP///P/2//L/7v/v//P/8//y//L/7v/s/+n/6P/p/+n/6//s
/+3/7v/s/+z/5//l/+T/4//k/+b/5//o/+b/5v/k/+T/5f/l/+f/6P/m/+b/5f/k/+L/
4f/g/+D/4v/l/+n/6f/q/+z/8P/5/wEABwASACMAOgBXAHoAnwDFAOQA/gAAAegAvgCD
AEsAHQD3/9n/xP+0/6n/qv+u/7H/tP+z/7H/tP+7/8L/x//Q/9n/2//c/9z/2//Z/9f/
2v/d/9//4v/m/+f/6P/p/+j/5//m/+b/6v/s/+z/6//o/+f/5v/l/+X/5v/m/+b/6P/p
/+n/6f/k/+T/5v/o/+r/7P/u/+//7f/t/+3/7f/r/+3/7//x//D/8P/w//D/7//u/+7/
7//y//P/9P/0//b/9v/2//b/9P/2//j/+f/8//z//v/+//7/AAADAAUACgAMAA8AEQAT
ABMAFQAWABgAGQAeACAAIwAjACUAJwAmACgAKQAsAC4AMQAzADQAMgAyADEAMAAxADAA
LwAvAC0ALQAsACkAJQAhACAAHQAdABwAGQAYABEADgAKAAgACAAFAAEA///9//r/+P/1
//D/7f/r/+3/7v/t/+z/7P/q/+j/5//m/+j/6f/q/+r/6P/o/+f/5P/h/+H/4f/h/+H/
4v/m/+f/5f/j/+H/4P/h/+H/4v/i/+P/4//j/+T/3v/d/9z/3P/g/+H/4v/i/97/3v/e
/93/3//g/+H/4v/j/+P/4//j/+D/3//e/9//4f/j/+f/6f/n/+X/4f/f/+P/4//j/+P/
5P/k/+X/5v/j/+H/4P/g/+L/4v/j/+P/4//j/+L/4v/h/+H/4P/g/+L/4//k/+X/4f/f
/97/3v/j/+X/5v/n/+X/4f/g/9//4P/i/+L/4v/l/+X/4//i/+D/4f/h/9//4f/k/+T/
5P/j/+H/3//d/9//4P/h/+L/5P/k/+T/5P/i/+H/4P/f/+D/4f/h/93/3//f/97/3f/c
/93/4P/h/+P/5P/l/+X/4f/g/9//2//g/+P/5P/i/+H/4P/e/93/4P/g/+D/4f/j/+L/
4v/i/97/3f/d/9z/3v/i/+b/6P/j/+L/4P/c/9//4f/h/+H/5v/i/+D/3v/d/9z/2//a
/9z/3v/g/+L/3//e/93/3P/d/97/3//g/+L/4v/i/+L/4f/g/9//3v/h/+L/4//k/+L/
4v/i/+L/5P/k/+T/5P/l/+b/5//o/+X/4//i/+H/4//l/+b/5v/l/+P/4f/g/+D/4f/i
/+T/5f/n/+j/6f/o/+f/5v/l/+j/7P/v//L/7//r/+n/6P/p/+7/8v/1//n/+v/6//n/
9f/w/+v/6P/n/+v/7v/v/+3/7P/o/+b/5f/m/+j/6f/t/+7/7v/u/+r/6P/l/+P/5f/l
/+X/5v/l/+T/4//i/+H/4v/k/+X/5//o/+j/6P/m/+T/4v/h/+P/6P/s/+v/5//j/+b/
6P/u//v/BwAPABYAIQA0AFEAcgCbAMUA6gAIARIBAgHWAJsAXQApAAMA5//Q/77/t/+0
/7T/tf+0/7P/tf+6/8H/zP/T/9r/3//f/+D/3v/d/9//4//k/+f/6f/s/+v/6//r/+v/
7P/t/+7/8P/y//T/9P/z/+//7//v/+//8f/y//L/8v/x//H/8P/v/+3/7v/x//T/8//0
//X/9f/z//P/8//z//T/9//6//3/+//6//n/+P/5//r//P///wAAAQACAAIAAgACAAIA
AgAFAAgACwANAAoACAAIAAYACgAMAA8AEQAUABYAGQAbAB0AHQAfACAAJAAnAC4AMgA0
ADMANAA1ADgAPAA/AEQARQBHAEgASABGAEYARQBEAEcASABJAEsASABHAEUAQQBAAD0A
PQA7ADgANgAyADAAKgAmACEAHgAeAB0AGwAbABoAFgATAA8ADwANAAwADwANAAsACQAI
AAUAAgAAAP7/AAABAAIAAgAAAAAA///8//z//f/+//////8AAAQABQABAP///f/8//7/
//8BAAIAAQD///3//P/7//v/+//8//////////7/+v/6//r/+f/6//z//v8AAP///f/7
//n/+v/7//z////9//3//////wEAAQD/////BAAFAAYABwAEAAIAAQAAAAIAAQABAAIA
AAAAAAEAAQD9//3//P/8////AQACAAQAAgABAAAA//8AAP////8AAAIAAwADAAMAAAD9
//3//f8BAAQABQAGAAQAAwAAAP7///8BAAIAAQABAAQABAAEAAQAAwACAAEAAwAEAAUA
BgADAAIAAQAAAP//////////AgADAAMA//8AAP///f/7//v//f8BAAMAAgACAAIAAQAA
AAAAAAD9/wEAAwADAAAA/v/+//3//f///wAAAQADAAIAAAD///7//v///wEAAgACAAQA
BgAGAAIAAgABAP7/AQADAAMAAwAEAAIA/v/8////AAABAAIABAAEAAQABAABAAAA///+
////AAABAAIAAAAAAAAAAAACAAIAAgACAAIAAgACAAIA///+//3//P8AAAIABAAGAAMA
AgABAAAAAQACAAMABAAGAAYABgAGAAIAAQABAAEAAwAFAAYABgAFAAMAAQAAAAAAAQAC
AAQABwAJAAoACwAKAAkACAAHAAsADgAQABIAEAALAAgABgAHAAwAEAATABcAGAAYABcA
FAAQAAwACgAJAA0AEAARAA0ADAAIAAYABgAGAAcABwAJAAoACgAKAAUABAACAAEABAAF
AAYACAAGAAQAAgAAAP//AAACAAMABQAGAAYABgAEAAIAAAD//wMABAACAAEAAwADAAIA
BgAOABkAJQAtADQAPQBOAGUAhgCpAM8A9AAQAR4BDAHgAKUAaQA9ABsAAwDw/97/0f/K
/8j/y//M/83/z//W/9//6v/z//j/+/////z/+P/5//3/AQAEAAcACQAMAAoACQAIAAcA
CQAJAAkACgAOABAAEAAPAAsACwALAAsADQAOAA4ADgAMAAsACQAHAAYABgAIAAoACQAK
AAsACwAKAAkACAAHAAoADQAQABMAEQAQAA8ADgARABIAFAAXABYAFwAYABgAFQAUABMA
EgAVABgAGwAdABsAGgAbABoAHgAgACMAJQAlACYAKAApACsAKwAtAC4AMgA1ADwAQABB
AD8APwA/AEMARgBIAEwATQBPAFAAUABQAFAATwBOAE8AUABRAFMAUABPAE0ASQBHAEUA
RgBFAEIAQAA8ADoAMwAwACwAKgApACcAJAAjACEAHAAYABMAEwARABAAEwARAA8ADQAM
AAoACAAHAAYACAAJAAoACgAIAAgABwAEAAYABwAIAAkABgAGAAkACQAGAAMAAAD+/wIA
AwAFAAYABQADAAEAAAD//wEAAwAGAAUAAwABAP7/+v/6//r/+f/8//7/AAACAAEAAQAB
AAEAAwADAAMABQAHAAcACQAJAAYABQACAAEABAAFAAYABwAFAAQABAAEAAYABQAFAAYA
BAAEAAUABQABAAEAAAAAAAMABQAGAAgABgAFAAQAAwADAAMABAAGAAgACQAJAAkABgAB
AP///f///wIAAwAEAAMAAwABAAAAAwAFAAYABQACAAQAAwACAAEA///9//v//v8AAAIA
BAACAAAA/v/8//z//f/+////AgADAAMA///+//3/+//5//j/+f/8//3//P/8//z/+//8
//z//P/5//3///////z/+//6//j/9//7//z//f////z/+v/5//j/+f/5//r/+v/3//j/
+f/4//P/8v/w/+z/8P/z//T/9f/0//D/7P/s/+3/7v/v//D/8v/y//L/8v/v/+7/7f/s
/+//8P/x//L/7//u/+3/7P/u/+7/7v/u/+z/7P/s/+z/6//q/+n/6P/p/+r/6//s/+r/
6P/m/+T/5f/m/+f/6P/q/+r/6v/q/+f/5v/l/+T/5//o/+n/6v/o/+j/6P/o/+r/6v/q
/+r/6f/o/+f/5P/l/+X/5f/l/+n/7P/u//D/7P/q/+n/5//p/+n/6v/t//H/8v/z//P/
8//z//P/9P/2//f/+P/4//P/8v/y//L/9v/5//v//f/+//7//f/6//T/8P/u/+z/8f/z
//P/8v/x/+3/6//o/+b/5//n/+n/7P/s/+z/6f/p/+j/6P/p/+f/5//o/+j/5//m/+X/
4v/j/+X/5v/p/+r/6v/q/+n/6P/n/+f/5//s/+z/6//p/+n/6v/s//L/+/8DAAUADgAf
ADIASwBqAJEAuwDkAAQBDAH+ANoAnwBhAC0ABQDp/9T/wv+3/7b/tv+3/7b/t/+3/7r/
wf/K/9H/2v/h/+H/4P/e/9//3f/d/9//4//m/+r/6//r/+v/6//r/+v/6//s/+3/7v/t
/+v/6f/p/+n/6f/q/+z/7f/u/+z/6//p/+f/5f/m/+n/7P/t/+7/7//v/+//7//v/+//
7//x//P/9f/1//T/8//y//D/8P/x//P/9f/3//n/+v/5//j/9//2//n//P///wEAAQAA
AAEAAAADAAYACgANABEAEgAUABUAFgAVABYAFgAaAB0AJAAoACcAJQAlACUAKAAqACsA
LgAyADUANwA4ADYANgA1ADQANgA2ADYANwA1ADMAMAArACoAJwAnACUAJgAkACAAHgAY
ABQADwAMAA0ACwAIAAcABAAAAP3/+f/3//X/9P/3//X/8//x//D/6//o/+b/5P/m/+n/
7P/u/+v/6v/o/+T/5P/l/+b/5//o/+j/6//r/+n/5//l/+T/6P/p/+v/7P/q/+f/5P/i
/+H/4f/h/+L/5P/l/+b/5v/j/+L/4f/f/+D/4v/k/+b/5v/l/+T/4//m/+f/6P/r/+v/
6//t/+3/6//r/+n/6f/u/+//8P/x/+//7v/u/+7/7P/r/+v/7P/u/+7/7//v/+z/6//p
/+j/6v/r/+v/7P/s/+v/6v/p/+j/5//n/+j/7P/t/+3/7f/q/+f/5//n/+n/7P/t/+7/
7v/t/+r/6P/q/+v/6//p/+r/7v/v//D/7v/t/+z/6//q/+r/6v/q/+j/6P/o/+j/6P/p
/+r/6//u/+//7//r/+r/6f/n/+X/5v/n/+r/6//q/+r/6v/p/+b/5v/m/+P/6v/t/+7/
7P/q/+r/6f/p/+z/7P/s/+3/6v/o/+f/5v/m/+f/6f/q/+r/7P/u/+7/6//q/+j/5P/q
/+3/7v/v//D/7P/m/+T/5//o/+n/6v/r/+z/7f/u/+z/6v/o/+b/6v/s/+7/8P/t/+z/
6//q/+z/7P/s/+z/7P/s/+z/7P/r/+r/6f/o/+v/7P/t/+7/7P/s/+z/7P/s/+z/7P/s
/+7/7v/u/+7/7P/q/+n/6f/s/+3/8P/y/+//7v/s/+r/6//r/+z/7f/w//P/9f/2//X/
9f/1//X/9v/4//v//f/9//z/+P/2//j/+P/8////AwAFAAYABgADAP7/+P/y//T/9P/5
//3/+//4//b/8f/x//D/8f/z//T/9//5//r/+P/z//D/7P/t/+//8f/z//P/8v/x//D/
8P/u/+7/7//w//P/9f/2//T/8f/u/+v/7f/x//T/9P/z//H/7//u//L//P8HAA8AFwAg
AC0AQABZAHgAoQDLAPYAFgEeAQYB2gCfAGEALQAJAPP/3v/K/7//vP+8/7v/uv+7/73/
xP/N/9b/3f/m/+n/4//i/+b/6f/p/+v/7f/x//T/+P/2//X/9P/z//b/9//4//r/+//8
//v/+f/1//X/9f/1//j/+v/7//z/+v/3//P/7//v//L/9//8//r/+v/6//n/+//7//v/
+//+/wEABAAHAAUABAADAAIABAAGAAkADQAPABEAEwAUABQAFAAUABQAFwAaAB0AHwAd
ABwAHQAcACAAIgAlACcAJwAoACoAKwAuAC8AMgA0ADkAOwBBAEQAQwBBAEEAQQBFAEgA
SgBOAE4ATwBPAE4ATwBQAFAAUABRAFIAUwBVAFMAUQBOAEkASQBHAEgARwBFAEIAPQA6
ADcANAAwAC4ALQArACgAJwAkACAAHQAZABcAFQAUABcAFgATABAADgAMAAoACQAIAAkA
CwANAA4ACgAIAAUAAAABAAMABQAHAAQABAAHAAcABgAFAAQABAAGAAcACQAKAAgABwAG
AAYABAAFAAYACAAIAAcABgAEAAIAAgACAAEABAAGAAgACgAJAAcABQADAAUABwAJAA0A
CgAJAAoACQAJAAkABwAHAAoACwAMAA0ACgAIAAcABgAJAAkACgAMAAoACgALAAsABwAH
AAYABgAKAAsACwAMAAkABwAFAAMABAAFAAcACgAJAAkACAAHAAgABQAFAAUACAAKAAoA
CgAIAAcABAACAAUABwAIAAcABAAGAAUABAAFAAUABQAFAAYACAAKAAwACAAGAAQAAgAE
AAUABgAHAAYABwAHAAMAAwADAAIAAQACAAMABgAHAAUABAADAAEAAgAEAAYABQAIAAkA
CAAEAAQABAADAAMABgAGAAYABwAGAAQAAwACAAIAAwAFAAYAAgAEAAYABgAEAAQAAwAA
AAUABwAHAAcABgACAAIAAgAFAAYABwAIAAcABgAFAAQAAgACAAIAAgADAAQABQAGAAQA
AgAAAP7/AAACAAQABgAEAAQABAAEAAIAAgACAAIABQAGAAcACAAFAAQAAwACAAMABAAF
AAYABAAEAAQABAAEAAQABAAEAAUABgAHAAgABwAGAAUABAAGAAYABgAGAAUABQAGAAcA
BAAFAAUABAAHAAcABwAIAAYABQAEAAQABwAJAAoACwALAAsACwALAAsADAAMAAwADgAL
AAoACgAKAA4AEQATABMAFAAUABMAEAAMAAgABgAEAAcACQAJAAkACgAIAAgABQAEAAQA
AwAGAAgACQAKAAUABAACAAEAAAD///7//v8BAAIAAwAEAAEAAAAAAP//AgAEAAUABgAD
AAIAAQABAAEAAgACAAMABwAHAAgACgAOABcAHQAlADAAQQBaAHUAkgCxANkA+gAQARAB
+ADKAJMAXwA3ABkA///k/87/xf/G/8r/zf/Q/9P/1//e/9//4P/n//D/9//7//7/AAAB
AP3/+//+/wEAAwAGAAkACQAJAAkABgAFAAQABAAHAAoACwALAAsACwALAAsACgAKAAkA
CAALAAsACgAJAAUABAAFAAYACQAKAAsACwALAAsACwALAAkACwANAA8AEwAUABUAFgAT
ABIAEgATABUAFwAZABoAGAAYABgAGAAXABgAGQAZAB0AHgAhACIAIgAiACMAIwAmACgA
KwAtAC4ALwAyADQANgA3ADwAPgBCAEMARgBJAEcASABIAEoATQBPAFAAUABPAFAAUABQ
AE8ATgBNAE0ATgBPAE8ATQBJAEUARABBAEIAQAA8ADoAMwAwACwAKgAnACMAHgAbAB0A
HAAcABsAFQARAA4ADwASABEAEAAQAAwACgAJAAgABQAFAAUABAAHAAgACAAGAAQAAwAC
AAEAAgACAAUABQAGAAUABAAEAAIAAQABAAAAAwADAAMABAD+//3//P/8//7///8AAAAA
/P/8//z/+//6//r/+v/6//3//f/9//3//P/7//r/+//+////AgADAAEAAQD/////AAD/
//7//f////7//v/+//z/+//7//z//P/8//3//f/9//3//P/8//3//f/8//z//f/9//3/
/f/5//f/9v/2//n/+//8//3//P/5//n/+f/4//r/+v/6//3//f/7//r/+P/5//n/9//3
//r/+v/6//j/9//2//X/9P/0//T/9P/3//j/+f/6//f/9f/z//H/9P/1//X/8f/x//H/
8P/v/+3/7f/v/+//8v/0//b/9//z//L/8f/t//H/8//z//D/8P/w/+//7//u/+7/7v/v
//D/8P/x//L/7//t/+z/6v/q/+z/7v/u/+7/7v/t/+r/6//t/+3/7f/w//T/9v/y/+//
7P/p/+b/6f/q/+v/7P/q/+r/6v/q/+r/6v/q/+r/7P/s/+z/7P/p/+j/5//m/+n/6v/r
/+z/6//q/+n/6P/m/+b/5v/m/+n/6v/r/+z/6P/m/+T/4v/k/+b/6P/q/+b/5f/l/+X/
4//l/+b/5v/o/+f/5v/m/+T/4//i/+L/5f/n/+j/6f/r/+v/6//r/+r/7P/t/+7/7//t
/+3/7v/t//D/8v/z//X/9v/2//X/8v/u/+r/6P/k/+f/6f/p/+n/6v/o/+j/5P/k/+X/
5f/n/+j/6P/o/+X/5P/i/+H/4P/f/97/3v/g/+L/5P/m/+H/4P/g/9//4v/k/+X/5v/j
/+L/4f/h/+H/4P/i/+P/5f/l/+b/6P/q//P/+f/9/wgAGQAwAE8AbgCTALsA4AD6AAQB
8ADIAI8AVwAlAPv/2f/A/67/p/+o/6z/r/+y/7P/sf+y/7f/vP/D/8z/1f/Z/9z/3P/b
/9n/2f/a/93/3//i/+T/5f/m/+f/5v/l/+T/5P/o/+r/6v/p/+f/5//n/+f/5//o/+j/
6P/q/+v/6//r/+b/5v/o/+r/7f/u/+//7//t/+3/7f/t/+v/7f/v//H/8//0//X/9v/z
//L/8v/z//b/9//4//j/9//2//X/9P/y//T/9v/3//r//P8AAAIAAQACAAQABQAJAAoA
DAANABIAEwAWABgAHAAdACIAJAAnACcAKQArACoAKgApACoALgAxADMANAA0ADQAMwAy
ADEAMAAvAC8AMgAzADMAMQAsACcAJQAhACEAIAAdABwAGQAWABIAEAAMAAkABQADAAQA
AgABAP//+v/1//H/8f/y//H/8P/w/+7/7P/r/+r/6f/p/+n/6P/r/+z/7P/q/+b/5f/k
/+P/5P/k/+f/5//m/+X/5P/k/+T/4//j/+L/4//j/+P/5P/g/9//3v/e/+D/4f/i/+L/
3//e/93/2//b/9z/3f/e/+H/4f/h/+H/4P/f/97/3//h/+H/4//j/+L/4f/e/93/4P/h
/+L/4//j/+L/4v/i/+H/3//e/97/4f/i/+T/5f/h/+H/4P/g/+H/4f/g/+D/5P/l/+b/
5//j/+H/4P/g/+T/5f/l/+X/5P/h/+H/4f/i/+T/5P/k/+f/5//l/+T/4//j/+L/3//g
/+T/5f/m/+T/4//i/+H/4P/g/+D/4P/g/+D/4P/g/93/3f/d/93/4P/h/+H/3f/h/+H/
4P/f/9v/2//d/93/3f/e/9//3//e/97/3v/b/+H/4//j/+D/4P/g/9//3//g/+D/4P/h
/+L/4v/j/+T/4P/f/9//3v/d/+D/4//k/+H/4P/e/9r/3f/f/9//3//k/+b/5P/e/9z/
3P/c/9z/3v/g/+L/5P/j/+L/4f/g/9//3v/d/9z/3f/e/9//4P/e/97/3v/e/9//4P/h
/+L/4P/g/+D/4P/e/97/3v/e/9//3//g/+H/3v/f/9//3v/h/+H/4f/i/9//3//f/+D/
4v/j/+P/4//m/+f/6P/p/+f/6P/o/+j/6//p/+n/6v/p/+z/7v/v//H/8v/y//H/8f/u
/+v/6v/l/+f/6P/n/+n/6v/o/+j/5P/k/+X/5f/n/+j/6P/o/+f/5v/k/+P/4P/f/97/
3v/f/+D/4f/i/+D/4P/h/+H/4v/i/+H/4P/j/+T/5f/n/+X/4v/g/+X/5//l/+b/7P/0
//v///8DAAoAGwAyAE8AdgCfAMMA5gAGAQ4B/ADUAJ8AZQAxAAsA7f/W/77/r/+s/67/
s/+2/7n/u//A/8P/yP/P/9T/1//d/+L/5v/l/+H/3//f/+H/4v/k/+j/6f/q/+v/6f/p
/+n/6v/q/+z/7P/r/+r/6//s/+3/6//s/+z/7P/u/+//7//v/+v/6v/r/+z/6//s/+3/
7f/v//H/8//1//P/9f/3//n//f/+////AAD+//7///8BAAAAAQACAAIABAAEAAQABAAB
AAIAAwADAAkADAARABQAFQAWABgAGQAdAB4AIAAhACYAKQAuADIAMQAxADUANgA6ADsA
PgBBAEAAQgBDAEYARwBJAEoASgBOAFAAUQBSAE4ATABKAEkASgBLAEsASQBFAEEAQAA9
ADoAOAA0ADIALgAsACkAKAAjAB8AGgAXABgAFgAVABMADwALAAgACQAHAAUAAwACAAMA
AgACAAIA/////////v8AAAIAAwACAAAA///+//3//P/8//////8AAP///v/+//7//f/9
//z//f/9//3//v/5//n/+f/6//v/+//7//r/+//8//3//f/7//r/+f/4//z//f/+////
/v/9//z//f/9//3//////wEAAwADAAUABAADAAIAAQAEAAQABQAGAAUAAwACAAIAAAAA
AAEAAQAAAAEAAQACAAAA///9//z///8BAAMABQAEAAMAAwAEAAMAAwACAAEAAwABAAIA
AwABAAIAAQAAAAIAAwACAAIAAgADAAMAAQABAAQABAAEAAYABQAEAAMAAAAAAAAAAAAD
AAQABQAGAAQAAwACAAEABAAFAAUAAQAFAAUABAADAAAA//8AAP//AgAEAAYABwAFAAQA
AwD//wEAAwADAAAAAQACAAIAAwABAAAA/////wEAAgAEAAYABAADAAMAAgD+/wAAAgAC
AAEAAgACAAAAAAABAAAA//8CAAQABAAEAAMAAgABAAAAAgACAAIAAgAEAAQABAAEAAMA
AgABAAAAAwAEAAUABgAEAAIAAAD+////AAABAAIAAwAEAAUABgADAAIAAQAAAAMABAAF
AAYABAAEAAQABAAGAAYABgAGAAYABgAGAAYAAwACAAEAAAADAAQABQAGAAYABgAGAAYA
CAAKAAwADgAQABAAEAAQAA8ADgANAAwADQAOAA8AEAARABIAEwAUABYAFgAWABYAEwAQ
AA0ACgAKAAoACgAKAAoACgAKAAoACQAIAAcABgAHAAgACQAKAAkACAAHAAYABQAEAAMA
AgAEAAQABAAEAAIAAgACAAIABAAEAAQABAAEAAQABAAEAAMAAgABAAAABgAKAA4AEgAZ
ACAAJwAuAEQAWgBwAIYApQDEAOMAAgHpANIAuwCkAH4AWAAyAAwA+//q/9n/yP/L/8z/
zf/O/w==
         </WaveFormData>
      </LeadData>
   </Waveform>
</RestingECG>
