# Supplementary material for: Detection of Left Atrial Enlargement Using a Convolutional Neural Network-Enabled Electrocardiogram
Source: Front Cardiovasc Med. 2020 Dec 17;7:609976. doi: 10.3389/fcvm.2020.609976 (PMC7773668; doi:10.3389/fcvm.2020.609976)
Supplement: Supplementary file 5 [file Data_Sheet_5.ZIP › normal4/1802035671_4201_0000000R.XML]

<?xml version="1.0" encoding="Windows-1252"?>
<!DOCTYPE RestingECG SYSTEM "restecg.dtd">
<RestingECG>
   <PatientDemographics>
      <PatientID>1802035671</PatientID>
      <PatientAge>68</PatientAge>
      <AgeUnits>Years</AgeUnits>
      <Gender>Female</Gender>
      <PatientLastName>gannv</PatientLastName>
   </PatientDemographics>
   <TestDemographics>
      <DataType>Resting</DataType>
      <Site>1</Site>
      <AcquisitionDevice>MAC55</AcquisitionDevice>
      <Status>Unconfirmed</Status>
      <Priority>Normal</Priority>
      <AcquisitionTime>08:46:56</AcquisitionTime>
      <AcquisitionDate>12-09-2016</AcquisitionDate>
      <CartNumber>1</CartNumber>
      <AcquisitionSoftwareVersion>009C</AcquisitionSoftwareVersion>
      <XMLSourceVersion>MAC5000 v1.0</XMLSourceVersion>
   </TestDemographics>
   <RestingECGMeasurements>
      <VentricularRate>77</VentricularRate>
      <AtrialRate>77</AtrialRate>
      <PRInterval>182</PRInterval>
      <QRSDuration>84</QRSDuration>
      <QTInterval>386</QTInterval>
      <QTCorrected>436</QTCorrected>
      <PAxis>36</PAxis>
      <RAxis>20</RAxis>
      <TAxis>49</TAxis>
      <QRSCount>12</QRSCount>
      <QOnset>225</QOnset>
      <QOffset>267</QOffset>
      <POnset>134</POnset>
      <POffset>191</POffset>
      <TOffset>418</TOffset>
      <ECGSampleBase>500</ECGSampleBase>
      <ECGSampleExponent>0</ECGSampleExponent>
   </RestingECGMeasurements>
   <Diagnosis>
      <Modality>Resting</Modality>
         <StatementCount>2</StatementCount>
         <LabelText>12SL ��ϳ���</LabelText>
      <DiagnosisStatement>
         <StmtFlag>ENDSLINE</StmtFlag>
         <StmtText>�������</StmtText>
      </DiagnosisStatement>
      <DiagnosisStatement>
         <StmtFlag>ENDSLINE</StmtFlag>
         <StmtText>���� ECG</StmtText>
      </DiagnosisStatement>
   </Diagnosis>
   <Waveform>
      <WaveformType>Rhythm</WaveformType>
      <WaveformStartTime>0</WaveformStartTime>
      <NumberofLeads>8</NumberofLeads>
      <SampleType>CONTINUOUS_SAMPLES</SampleType>
      <SampleBase>500</SampleBase>
      <SampleExponent>0</SampleExponent>
      <HighPassFilter>16</HighPassFilter>
      <LowPassFilter>150</LowPassFilter>
      <ACFilter>NONE</ACFilter>
      <LeadData>
         <LeadByteCountTotal>10000</LeadByteCountTotal>
         <LeadTimeOffset>0</LeadTimeOffset>
         <LeadSampleCountTotal>5000</LeadSampleCountTotal>
         <LeadAmplitudeUnitsPerBit>4.88</LeadAmplitudeUnitsPerBit>
         <LeadAmplitudeUnits>��V</LeadAmplitudeUnits>
         <LeadHighLimit>2147483647</LeadHighLimit>
         <LeadLowLimit>268435456</LeadLowLimit>
         <LeadID>I</LeadID>
         <LeadOffsetFirstSample>0</LeadOffsetFirstSample>
         <FirstSampleBaseline>0</FirstSampleBaseline>
         <LeadSampleSize>2</LeadSampleSize>
         <LeadOff>FALSE</LeadOff>
         <BaselineSway>FALSE</BaselineSway>
         <ExcessiveACNoise>FALSE</ExcessiveACNoise>
         <MuscleNoise>FALSE</MuscleNoise>
         <LeadDataCRC32>1705678944</LeadDataCRC32>
         <WaveFormData>
ZgBmAGYAZgBNADYAHwAIAAIA/v/6//b/8//w/+3/6v/t//D/8//2//P/8P/t/+r/7f/w
//P/9v/0//T/9P/0//L/8P/u/+z/7//y//X/+P/2//T/8v/w//L/9P/2//j/9v/2//b/
9v/1//T/8//y//X/+P/7//7/+f/2//P/8P/1//j/+//+//z/+v/4//b/9f/0//P/8v/2
//j/+v/8//n/9v/z//D/8//2//n//P/6//r/+v/6//n/+P/3//b/+f/8////AgD///z/
+f/2//v//v8BAAQAAgAAAP7//P/9//7///8AAAQABgAIAAoABwAEAAEA/v8BAAQABwAK
AAkACAAHAAYABQAEAAMAAgAGAAgACgAMAAkABgADAAAAAgAEAAYACAAHAAYABQAEAAIA
AAD+//z/AAACAAQABgAAAPz/+P/0//b/+P/6//z/+v/6//r/+v/4//b/9P/y//X/+P/7
//7/+f/2//P/8P/y//T/9v/4//b/9v/2//b/8//y//H/8P/1//j/+//+//n/9v/z//D/
9P/2//j/+v/5//j/9//2//T/9P/0//T/9v/4//r//P/3//T/8f/u//L/9P/2//j/+P/4
//j/+P/1//T/8//y//X/+P/7//7/+//4//X/8v/2//j/+v/8//r/+v/6//r/9v/0//L/
8P/1//j/+//+//r/9v/y/+7/8P/y//T/9v/2//b/9v/2//T/8v/w/+7/8f/0//f/+v/3
//P/7//s//H/8//3//r/+f/6//v/9//x//H/8f/1//r//v8BAAcAAAD7//j/9f/3//n/
/P8AAAEAAwAAAPz/9//1//L/9P/3//j/9//4//D/7f/r/+X/5//p/+z/8f/x//L/8f/r
/+f/5f/j/93/5P/r/+3/7//r/+f/3//c/9//4f/l/+f/5//m/+P/4v/f/97/3v/d/9//
4f/m/+j/4//g/93/2P/c/+D/4//h/9v/1//P/8f/y//Z/+H/7P8GACQAPwBWAGsAegCH
AJgAqQCsAJwAgwBcADQAGQAAAOj/3//g/+T/6v/s/+r/3//V/87/zf/P/9L/1v/d/+H/
4f/d/9v/2P/Y/9f/1//Z/97/3//j/+L/3//c/9n/1//b/93/3//i/9//3v/b/9n/2f/Z
/9n/2f/c/93/4P/h/93/2P/T/9H/1//b/97/4P/f/97/3v/d/9r/2f/Y/9f/2//e/+P/
4v/e/9r/2P/W/9n/2f/f/+f/4//i/+P/4P/d/9z/3P/d/+D/5P/o/+f/5P/g/9z/2P/c
/9//5v/o/+r/5f/k/+P/4P/f/9//4P/k/+n/7f/y/+3/6f/k/+T/5P/m/+z/8v/x/+//
7f/s/+v/6v/p/+v/7//x//T/9v/y/+7/6f/p/+3/7//z//j/9f/2//L/7f/s/+//7//t
//H/8//1//j/9P/t/+j/4//n/+n/7f/x/+7/7P/r/+j/5v/j/+T/5P/n/+3/7P/s/+X/
4f/d/9v/4v/k/+j/6//r/+v/6P/o/+b/4//h/+D/5P/n/+z/7//q/+b/4f/f/+L/5v/n
/+j/5//n/+n/6f/k/+P/5f/k/+n/6f/r/+3/6v/m/+H/4v/n/+r/6//s/+r/6f/p/+j/
5f/k/+b/4//m/+//8v/w/+z/6P/k/+D/4//q/+3/8P/y/+//6//q/+f/5//p/+z/7v/w
//T/8//v/+3/6//p/+n/6//s/+z/7v/u//D/8P/t/+n/6P/r/+3/8f/y//L/6//n/+P/
5v/s/+z/8v/y//L/8v/y//D/7v/r/+j/7f/x//T/+f/3//T/8//y//D/7f/u/+//9v/5
//3/AAACAPz/9v/y//T/9//6//7//P/8//3/+f/3//X/9P/y//T/9P/0//L/8P/q/+f/
5f/l/+j/6//v/+7/7P/r/+j/5f/j/+P/4//h/+b/7f/v/+r/5v/i/9r/3v/j/+f/7f/p
/+j/5v/i/+T/4v/i/+P/5v/n/+j/7P/p/+T/4f/e/+r/6v/m/+f/5//Z/8v/y//L/9P/
5//1/wIAGAAwAEcAWgBtAIQAnQCwAL0AtgCcAH8AWgAsAA8AAAD2//H/8P/w//L/8P/o
/9//2//Y/9n/3//q/+7/6//l/+X/4f/f/9z/3v/f/+H/5f/l/+X/6P/m/+T/4v/g/9//
5f/n/+n/7P/p/+b/4f/d/+H/4//l/+f/5//n/+n/6f/l/+D/2//Z/+H/5//s//D/7P/o
/+X/4f/h/+P/5f/n/+n/6v/t/+r/6f/m/+X/5P/o/+f/7P/z/+v/6P/n/+L/4//m/+r/
7//u/+7/7v/p/+n/6P/n/+b/6P/r//L/9P/y/+v/6P/l/+f/6f/s//D/8P/x//H/8v/w
/+3/6f/q/+3/8P/3//7/+v/3//T/8v/1//b/9//7//v/+//8//z/9v/y/+3/7f/y//X/
+v8AAPn/9v/u/+X/5//t//D/8f/w/+//7v/u/+z/6f/o/+f/6f/p/+v/7f/p/+b/5P/g
/+H/4f/l/+j/5//r/+j/5v/h/9//3f/d/+L/5P/o/+v/5//l/+D/3v/i/+P/5f/o/+j/
5//o/+f/5f/i/97/3f/i/+j/6//u/+j/5f/k/+H/3//h/+b/6P/q/+f/5v/l/+P/4P/c
/97/5f/o/+n/6v/o/+X/4//g/+L/5P/p/+n/5//r/+n/4v/i/+L/4v/i/+X/7P/v//L/
8f/r/+T/4P/i/+X/6v/w/+3/7P/t/+n/5v/l/+T/4//m/+v/7//y/+7/6v/o/+T/5f/j
/+T/6f/o/+v/6//q/+P/4f/f/+T/5v/q/+//8f/p/+j/5f/k/+P/4v/o/+z/7//y/+3/
6//o/+f/6f/q/+3/8P/v/+v/6//r/+z/7f/v//D/+v/6//r//P/4//X/8v/w//T/9v/5
//f/9//1//T/8v/x/+7/6//m/+r/6P/p/+v/5v/k/+L/4f/j/+T/5v/m/+T/4//k/+X/
3v/e/+D/3f/i/+T/5v/k/+H/4f/g/+H/3//g/+D/3v/g/+D/4v/l/+H/3//d/97/4f/i
/+X/6P/m/+L/2v/X/9f/0//R/9X/3//h/9//4f/u/wQAJABFAGYAfwCSAKcAsgCzAKoA
lgB1AE4AOAAtABIA9P/t/+r/3v/e/+T/5P/l/+f/4P/f/+H/3P/Y/9v/2//i/+P/5v/o
/+X/4//i/+P/5P/j/+X/4v/j/+T/5f/n/+b/4//g/97/4v/k/+T/5f/k/+P/4v/h/+L/
4f/i/+H/5P/k/+T/5//m/+X/4//g/+P/5P/m/+f/5P/j/+L/4f/h/+L/5f/i/+T/5P/m
/+j/5P/f/+D/4//i/+T/6P/o/+X/5P/k/+X/5P/m/+j/5f/o/+r/7P/u/+r/5//o/+T/
6//p/+v/7f/r/+n/6P/o/+j/6f/p/+r/7f/v//D/9v/v/+z/7f/u//L/8//0//b/9f/0
//P/9f/z//P/9P/0//b/+P/5////+f/1//P/8v/2//r/+f/3//P/9f/0//H/7//v/+//
8P/z//P/9f/3//L/7f/q/+f/6v/s/+//8P/u/+v/7P/s/+v/7//s/+r/6f/p/+n/6//q
/+j/6P/n/+n/6//q/+z/6//p/+j/6P/m/+X/5v/l/+n/6v/q/+3/7P/s/+n/5v/m/+f/
6v/r/+f/5//q/+r/7P/p/+j/5//p/+j/5v/q/+r/6v/o/+b/6P/p/+v/7P/p/+j/6v/n
/+b/6//q/+T/6P/s//D/9P/u/+7/6v/m/+z/7f/t//D/7P/r/+z/7v/r/+r/6//n/+j/
6//u//H/7v/t/+v/6P/s/+z/7v/u/+3/6f/o/+v/6//t/+z/6v/o/+n/6v/y/+b/4v/n
/+r/7P/s/+z/7P/t/+7/7v/u/+3/7f/s/+3/8f/y//X/+P/z/+3/6//p/+//8//4//z/
/v/6//b/9P/1//X/9f/2//n//P8AAP//+v/1//H/7P/v//D/8f/w/+//6v/o/+f/4//i
/+H/4f/l/+j/7P/u/+X/4f/f/93/2//g/+f/6f/m/+T/4v/c/97/3//f/+H/4v/k/+X/
5P/i/97/3P/b/97/3//g/+T/4//g/9//3v/c/9z/2v/h/+H/2//V/9H/zf/N/9n/5f/0
/xQAOABTAGYAewCOAJsAsAC9ALAAmACBAFwANAAVAPb/4v/h/+L/4v/k/+b/6P/n/9//
1P/R/9X/3P/e/+H/5f/k/+H/4P/e/9v/2f/Y/9n/3//h/+b/5v/j/+D/3f/b/+D/4f/i
/+T/5v/m/+T/4//f/93/2//Z/9//4f/l/+f/5P/g/9z/2//e/+H/4//k/+b/5v/n/+f/
4//h/9//3f/i/+b/7P/s/+n/5P/h/97/3//d/+H/5//k/+T/5v/k/+H/4P/g/+H/5v/q
/+7/7f/r/+j/5f/i/+P/5f/r/+z/8f/t/+3/7f/q/+f/5f/k/+j/7f/x//b/8v/v/+v/
7P/t/+7/8//4//n/+f/5//r/9v/0//L/8//1//f/+v/8//j/9v/z//X/9//3//n//P/8
//7/+//3//L/9f/1//P/9f/3//n//P/6//X/8v/v//D/7//w//H/9P/0//X/9P/w/+v/
6v/o/+r/8f/x//L/7f/r/+n/6f/u/+7/8P/x/+//7//s/+z/6//p/+j/6P/s/+//9P/3
//P/7v/o/+X/6P/s/+3/7v/t/+3/7//v/+j/5//p/+j/7f/t/+//8f/u/+r/5f/m/+z/
7v/u/+7/7//v//D/8P/s/+r/6//n/+v/8//1//L/8P/u/+z/6v/q/+7/7v/u//T/8//x
//L/7P/r/+z/7v/v//D/8//x/+z/6//q/+n/6f/r/+z/7P/t/+z/7f/s/+r/5f/j/+X/
6f/v//L/9P/s/+n/5v/q/+b/6P/t//T/8//y//H/8P/u/+z/6f/m/+n/7f/w//X/8f/u
/+3/7P/t/+v/7f/v//X/9//6//z////6//X/8v/1//f/+f/8//r/+v/7//f/+P/3//f/
9v/3//b/9f/y/+//6v/o/+f/6P/q/+z/7//s/+r/6f/m/+X/5f/n/+n/5f/o/+3/7f/p
/+b/4//c/+H/5f/o/+3/6v/o/+X/4P/j/+L/4//l/+b/5//o/+z/6v/m/+T/4v/q/+z/
7v/n/+H/2f/T/9H/0//d/+v/+f8EABgANABNAGAAdwCMAKEAtAC/ALYAmgBzAEgAIAAF
APD/6P/t//L/8P/u/+j/4v/d/9f/1v/d/+f/6P/k/+f/6f/n/+P/4f/e/9//4f/k/+n/
6f/n/+j/5P/h/+D/3//f/+X/5//p/+z/6P/m/+L/3//j/+X/5//p/+n/5//n/+X/4//g
/93/3f/i/+f/6//u/+j/5P/h/93/4P/j/+b/6f/o/+j/6v/m/+b/5P/k/+T/5//n/+3/
9f/u/+r/6P/i/+X/6P/s//H/8P/w//D/6//p/+j/5//m/+n/7f/1//j/9//v/+v/5//r
/+3/8P/0//P/8//y//L/8f/v/+z/7v/v//L/+f8AAP3/+f/1//L/9v/4//r////9//v/
+v/4//f/9v/0//f/+f/7////BAD///7/+P/x//H/9//6//v/+v/5//j/+P/2//P/8v/x
//X/9f/3//n/9v/y/+//6v/t/+3/8f/0//H/9f/y//D/7P/p/+b/5f/q/+z/8P/z/+//
7f/o/+b/6f/p/+r/7P/t/+3/7//v/+v/6P/k/+P/6P/u//H/9P/s/+n/6P/l/+X/5//s
/+7/7v/r/+r/6f/q/+j/5f/o/+3/8P/x//L/8P/t/+v/6P/o/+r/7//v/+z/8f/w/+r/
6v/q/+r/6v/s//L/9P/2//b/8f/r/+j/6f/r/+//9P/x//D/8f/t/+v/6//r/+v/7f/x
//T/9v/z/+7/6//m/+r/6f/r//H/8P/v/+//6v/m/+n/6v/r/+z/8P/y//P/9P/v/+3/
6v/p/+7/8P/0//j/8//v/+//7//1//f/+v/8/wEA/v/7//r/9v/1//T/9P/5//z/AAD/
//r/9//1//L/9P/0//T/8v/z//D/8P/x/+v/6P/l/+P/6f/s//D/8v/q/+f/5v/l/9//
4v/n/+f/6v/q/+r/5v/k/+P/4f/h/+T/6P/r/+z/6P/k/+L/4f/j/+P/4//m/+n/6P/p
/+r/3v/e/+L/4//h/93/3f/f/93/1//Z/+X/8P/+/xwAQQBiAHcAhgCVAKIArwCyAKAA
iQBsAEYAJwASAPr/5//i/+b/5v/q/+7/7f/p/+T/2f/X/97/3v/d/+X/6f/p/+v/7P/m
/+P/4f/h/+b/5//r/+r/5//m/+X/5f/m/+X/5P/k/+f/6v/r/+3/6P/l/+L/3//j/+X/
6f/r/+v/6P/l/+X/5v/n/+f/5v/q/+z/7//x/+r/5//k/+H/5v/o/+z/6v/q/+j/6P/o
/+f/4//l/+n/6v/s//D/8P/r/+j/5v/l/+n/7P/v/+3/7//u/+3/7P/q/+n/7P/q//H/
7//x//P/8P/t/+v/6v/u//H/8//2//f/9//2//r/9P/y//T/9v/6//v//P/+//r/+P/2
//f/+f/7//7/AAD9//z/+v/9//v/+//9/wAAAQAEAAIA///6//v/+f/1//j/+//+/wIA
AAD9//z/+//4//X/9P/z//f/+P/6//r/9v/x//D/7v/v//X/9P/0//T/8//y//P/8v/w
//D/7//y//X/9f/4//b/8//x//D/8v/z//b/9//3//b/9P/1//T/9v/1//T/9P/1//j/
+f/z//H/8v/w//T/8//0//X/9//0//D/8v/0//T/8v/w//T/9f/3//j/8//y//T/8f/y
//n/+v/2//b/9v/2//b/8//2//X/9P/7//v/+v/8//b/8//y//L/9f/4//3//f/5//n/
+f/5//f/9//2//T/9//4//v//P/6//X/8//1//j/+//7//r//f/7//P/8P/w//T/9v/4
//r/+//8//z//P/5//n/+P/5//v//P///wIA/v/5//j/9//8////AwAGAAsACAAFAAQA
AgABAAAAAAAFAAgADAALAAUAAQD+//r//v/+//7//P/8//j/9//3//D/7v/s/+v/8P/y
//X/9v/z//H/8f/x/+v/7v/z//P/9f/0//P/7v/r/+v/6v/r/+3/8P/y//L/8P/u/+7/
7//t/+3/7f/w//H/8P/x//L/6P/o/+r/6f/r/+3/6//j/9//5f/r//H/AAAYADgAXQB6
AIsAngCvALgAvQC2AKAAhQBmAEgALwAWAAAA8//u/+r/7P/0//r/9f/x//D/6//h/+L/
5v/p/+//9P/z//T/9P/u/+v/6f/p/+3/7//0//T/8f/w/+//7//w/+//7v/u//L/9P/0
//X/8//x/+//7f/w//H/9P/1//f/9P/x//H/8f/x//D/7v/w//L/9f/3//L/8f/w/+//
8f/y//X/8v/1//T/9f/2//L/7f/u//H/8f/0//n/+v/0//L/8f/x//T/9v/4//X/9v/2
//b/9v/z//P/9//2//3/+//9/////P/5//f/9v/4//v//f8AAP7//f/7//7/+f/4//v/
/v8DAAUABwAKAAUAAgD/////AgADAAUABgAIAAgABwALAAgABQAEAAQACAAMAAsACQAD
AAUABAABAAQABQAGAAgACgAHAAYABQACAP3/+v/3//z//v8BAAIA/f/5//n/+P/7/wEA
AAAAAP///f/7//v/+v/4//j/9//6//3//f8AAPz/+f/3//b/+//9/wEAAwABAP7/+v/5
//n/+v/4//b/+f/9/wMABwD///v/+v/2//v/+//9///////8//j/+v/8//z/+v/4//r/
+//9//7/+f/4//r/9//4////AAD8//z//P/8//z/+f/8//v/+v///////v8AAPr/+f/6
//z///8AAAMAAQD///////////3//f/8//r//f/+/wEAAgD+//n/9//5//3/AQACAAIA
AwAAAP7//P/6//j/+//+/wAAAgACAAMAAwAFAAIAAAAAAAAAAQABAAUACQAJAAcABgAE
AAsACgAJAAoACgALAAwADgANAAwADAAHAAgACQALAAwACQAGAAMA/v8CAAAAAQADAAEA
AAD//////P/6//n/9v/1//f/+/////n/+v/9//v//f/8//v/9v/5//v//P////z/+v/3
//L/9v/2//j/+//3//X/8//0//f/9v/3//j//v/4//L/7f/t/+f/4f/n/+//8f/3////
CgAcADQAUQBwAI0AqAC/AM4A0wDIAKwAiwBkAEAAKwAcAAwAAwAAAPz/9v/y//D/6//t
//T/9//3//j/8P/n/+f/7v/v//L/9P/0//X/9//7//r/9//3//L/9P/2//j/+//5//f/
9f/0//X/9v/1//X/9v/3//j/+f/4//X/9P/x//b/9v/2//n/+f/5//j/9v/2//b/9//3
//n/+//9/////v/8//z/9v/6//r//P/+//3/+f/7/////P/8//7//P/+/wAAAwAHAAMA
AgABAPv//f/+////AAD/////AwACAAUAAQABAAEABAAFAAcACgAHAAcABgAGAAgACQAJ
AA4ACwAKAA0AEAAOAA0ADAAMAA0ADgAPABMADwANAAwACgAOABAAEQAXABQAEwAUABYA
FgAYABUAEQARABcAGgAbABcAEwAPAAwAEAAPABAAEQAQAA0ADAALAAoACAAHAAQABwAH
AAsADgAKAAsABQAAAAEAAwAFAAkACQAIAAkACQAJAAkABgAGAAkACQAKAAwACQAFAAMA
//8CAAQABQAJAAgACAAFAAIAAQABAAMAAwACAAMABwAIAAgAAwAAAP3/AQAAAP7/AgAF
AAYABQAEAAEA///+//z//v8AAAUABQABAAUAAwD8/wAAAgAEAAYAAgAEAAIAAAADAAEA
/v/+//3///8DAAgABQACAAEA+//+/wEABAAHAAUABQAEAAIAAAD+//7//P//////AgAJ
APz/+//6//3//v///wAAAQACAAIAAgD//////v///wIABAAIAAwACAADAAIAAQAHAAkA
DAAOABMAEAANAAwACgAJAAgACAANABAAFAATAA0ACQAGAAIABwAIAAkACAAGAAIAAQAB
APv/+v/5//n///8CAAYACAAAAPv/+P/1//T/+P/+///////+//3/+P/1//X/9P/1//n/
/P/+//7//P/4//b/9f/4//n/+v/+//7//P/8//z/7v/w//b/9//5//f/8//v/+3/6//r
//P/BgAeAEQAZQB6AI0AogCvAL4AywDGAK4AjQBoAEoALwASAPz/7//q/+z/9P/+/wAA
+f/z//D/6f/h/+b/8P/z//P/+P/3//j/+P/z/+//7P/r//H/8//4//j/9f/0//P/8//y
//H/8P/w//T/9v/2//f/9P/z//L/8f/1//X/9//3//f/9P/x//H/8f/z//T/9P/3//j/
+v/7//f/9f/z//H/9P/2//r/+P/3//T/8//y//T/8f/0//n/+v/8/wAAAAD6//b/8//x
//T/+P/8//v/+v/4//b/9P/2//f//P/8/wAA/f/+////+//3//T/8v/4//3/AQAGAAUA
AwAAAAIA///+/wEABAAHAAcABwAIAAUABAADAAUACAAJAAsADAAKAAgABQAHAAUAAwAD
AAQACQAOAA4ADQAFAAUAAgD9/wEAAwAFAAgABQABAP///f/9//v/+//7//7//v////7/
+P/z//L/8P/z//n/+P/4//X/8//x//H/8v/w//D/7//y//X/9f/4//X/8f/u/+z/8P/x
//T/9f/0//L/7//v//D/8v/x//D/8P/z//j/+//y/+//7//s//L/8f/y//P/9f/y/+7/
8P/x//L/8f/w//L/8//1//b/8v/w//H/7f/v//f/+f/2//b/9v/2//b/8//2//X/9P/7
//v/+v/8//b/8//y//L/9f/2//n/9//z//P/8//z//D/8f/x//D/9P/0//b/9v/0/+//
7f/v/+7/9f/7//r/9//2//X/9P/y//L/8f/w//T/9//5//3/+P/0//L/8P/z//P/9//7
//v/+//8//z////8//n/+P/9/wEABQAKAAUAAgAAAPn//P/9////AAABAAAA///8//r/
9v/1//X/9P/2//j/+//3//T/8v/u/+7/7//y//X/7f/u//H/7//v/+7/7f/o/+v/7//y
//f/8v/w/+3/6P/s/+z/7v/x/+//7//v//L/8f/u/+3/7P/4//T/8v/v/+n/4f/b/9v/
4f/p//H/+/8EAAgAGAAzAFAAawCGAJ0AsAC9AMAArACHAGAAQAAlABAAAAD7//7/+P/s
/+T/4v/p/+n/5P/r//P/7v/w//f/7//u/+n/5v/i/+X/6f/u//X/8v/v/+//6v/s/+z/
7P/t//D/8f/y//T/8P/u/+r/5//r/+//8//3//X/8//z//H/8f/u/+v/6//u//H/8//0
//D/7v/t/+v/7v/x//T/9//0//L/8v/s/+//7v/v//D/8f/v//P/+f/x/+7/7f/o/+r/
7v/z//n/9v/2//b/8f/0//T/9P/0//X/9//9//7//P/1//L/7//0//f/+/8AAPz/+//5
//j/+v/7//v/AAD+//7/AgAGAAIA///8//r///8CAAUACwAGAAMAAQD+////AAAAAAUA
BwAHAAkADAAJAAgAAgD7//7/BQAJAAsABQABAP3/+v/8//v//P/9/wAA//8AAAEA/P/4
//X/8P/0//X/+v/+//v//f/4//T/9P/z//L/8//4//j/+v/7//f/9f/w/+7/8v/1//n/
/v/6//f/9v/z//X/9P/y//P/9v/6//v//P/2//P/8v/v//D/8//5//z/+//3//X/8//0
//L/7//y//T/9v/2//b/9P/z//P/8v/z//b//P/9//j/+//4//D/8v/0//b/+P/5//7/
//8AAAAA+//1//L/8//3//3/BAABAP7//f/3//f/+f/7//3//P/9//3//P/6//b/9P/w
//X/9f/4/////P/x/+//9v/y//T/9v/4//r/+v/6//n/+P/2//f/9//5//v//P///wIA
/P/3//b/9f/7////BAAIAAoABgACAAAA/f/9//3//v8DAAYACgAJAAQA///7//b/+f/6
//v/+v/5//T/8v/x/+3/7P/r/+v/8P/y//X/9v/v/+v/6f/n/+X/6v/x//P/8v/w/+7/
6P/l/+X/5P/l/+n/7P/u/+7/7P/o/+b/5f/o/+n/6v/u/+3/6v/p/+j/6P/k/+D/4//r
/+n/3//b/9v/2f/d/+f/+P8UADIATwBoAH0AjACZAK4AvQC2AKQAjQBqAEAAKQAUAPL/
3//k/+z/9v/4//L/6//r/+b/2f/Z/97/5P/r//H/8P/t/+z/6v/m/+P/4f/h/+f/6f/u
/+7/6f/m/+P/4f/k/+X/5v/o/+v/7P/r/+v/6f/n/+X/4//o/+n/7P/t/+r/5v/i/+H/
5f/n/+j/6P/r/+z/7v/v/+r/5//k/+H/5//q/+//7v/s/+j/5v/k/+b/4//m/+v/6v/q
/+z/6v/l/+T/5P/l/+n/7P/v/+3/7P/q/+j/5v/o/+n/7v/u//P/7//v/+//7f/r/+r/
6v/u//H/8//2//P/8f/u//D/7//w//X/+v/6//n/+P/4//X/9P/z//X/9//5//z//v/8
//r/9//5//v/+//9/wAAAgAEAAEA/f/2//f/9f/x//T/9//6//7/+//3//X/8//1//P/
8//z//X/9P/0//L/7v/r/+z/7P/v//X/9P/0//D/7f/q/+n/6v/q/+z/7f/x//P/8v/0
//H/7f/q/+j/6//t//H/8//w/+7/6//r/+v/7v/u/+7/7f/v//P/9f/u/+v/6//o/+//
7//x//P/8v/u/+n/6v/s/+z/6v/o/+v/7f/w//L/7P/q/+v/5//r//P/9f/y/+//7P/p
/+b/6f/u/+//8P/0//P/8f/y/+3/6//r/+z/7v/w//T/8//w/+//7v/t/+z/7f/t/+z/
8P/w//L/8v/u/+f/4//j/+j/7//z//b/9f/s/+v/6v/p/+j/6v/s/+3/7v/s/+3/7f/v
//L/8v/0//b/9//1//f/+f/4//f/9//2//7//v/+/wAA+//5//f/9v/6//z////9//v/
+f/4//b/9v/0//L/7v/w/+7/7//x/+r/6P/m/+X/5//o/+r/6v/n/+f/6f/r/+P/5P/n
/+X/5//o/+n/5v/k/+P/4f/h/+P/5P/k/+L/5P/k/+b/6f/l/+H/3f/c/9//4P/j/+b/
5v/i/9z/1f/P/8//1f/X/9X/1//l/+//+P8OACoAQQBaAHsAlgClALQAuwCqAIwAcwBS
AC4AGQAGAPD/5f/k/+D/2v/Y/9r/2f/b/+D/4f/d/9r/2P/R/8//1//Z/93/4P/e/93/
3f/f/97/2//b/9b/2f/c/9//4//g/93/2v/Y/9n/2v/Z/9n/2v/b/9z/3f/d/9v/2//Z
/93/3P/b/93/2//b/9r/2P/b/9z/3v/f/9//3//f/9//3f/c/93/2P/b/9z/3//i/93/
1//X/9n/2v/c/+D/4P/e/97/3//h/+D/4P/g/9v/3v/g/+L/5P/e/9v/3P/Y/9//3f/f
/+H/4f/h/+L/5P/h/+H/4P/g/+X/5//o/+7/6f/m/+f/6P/r/+v/6//s/+z/7P/s/+//
7f/r/+r/6P/s/+7/7//1//D/7f/s/+z/7f/w/+7/6//r/+//8P/v/+z/6f/m/+T/6f/p
/+v/7f/p/+X/4//h/+L/4v/j/+L/3//d/9//4P/c/9//2//Y/9n/2//d/+H/4f/e/93/
2//c/93/2//c/93/3f/e/+D/3//d/93/2//d/97/3v/h/97/3v/b/9j/1//Z/93/3//a
/9n/2//a/9n/1f/T/9H/1v/W/9X/2v/Z/9j/1f/S/9T/1f/X/9j/2P/Y/9v/2f/W/9n/
1v/O/9P/1v/Z/9z/2f/a/9f/1P/Y/9f/1f/W/9H/0f/T/9b/0//S/9P/z//Q/9P/1v/Z
/9b/1f/T/9D/0//S/9P/0v/U/9H/0f/V/9T/1f/T/9D/0f/T/9X/3v/Z/9b/1P/P/9H/
0//V/9b/1P/U/9b/1//Z/9b/0v/P/9b/1//Y/9v/2P/b/9v/3//e/97/3v/e/93/3f/f
/+T/4f/b/9j/0//V/9f/2f/d/9j/0//N/8f/xv/H/8n/zf/P/83/y/+//7r/vf/A/8P/
xv/I/w==
         </WaveFormData>
      </LeadData>
      <LeadData>
         <LeadByteCountTotal>10000</LeadByteCountTotal>
         <LeadTimeOffset>0</LeadTimeOffset>
         <LeadSampleCountTotal>5000</LeadSampleCountTotal>
         <LeadAmplitudeUnitsPerBit>4.88</LeadAmplitudeUnitsPerBit>
         <LeadAmplitudeUnits>��V</LeadAmplitudeUnits>
         <LeadHighLimit>2147483647</LeadHighLimit>
         <LeadLowLimit>268435456</LeadLowLimit>
         <LeadID>II</LeadID>
         <LeadOffsetFirstSample>0</LeadOffsetFirstSample>
         <FirstSampleBaseline>0</FirstSampleBaseline>
         <LeadSampleSize>2</LeadSampleSize>
         <LeadOff>FALSE</LeadOff>
         <BaselineSway>FALSE</BaselineSway>
         <ExcessiveACNoise>FALSE</ExcessiveACNoise>
         <MuscleNoise>FALSE</MuscleNoise>
         <LeadDataCRC32>2880296175</LeadDataCRC32>
         <WaveFormData>
YgBiAGIAYgBcAFgAVABQAEkAQgA7ADQALgAoACIAHAAYABYAFAASAA0ACAADAP7/+v/4
//b/9P/0//T/9P/0//L/8P/u/+z/7f/u/+//8P/y//L/8v/y//L/8v/y//L/8f/w/+//
7v/u/+7/7v/u//D/8P/w//D/7v/u/+7/7v/x//L/8//0//H/8P/v/+7/8P/w//D/8P/y
//L/8v/y//L/8v/y//L/8v/y//L/8v/z//T/9f/2//b/9v/2//b/+f/6//v//P/6//r/
+v/6//3//v///wAA/v/+//7//v///wAAAQACAAMABAAFAAYABgAGAAYABgAIAAgACAAI
AAoACgAKAAoADAAMAAwADAAMAAwADAAMAAwADAAMAAwACgAIAAYABAAGAAYABgAGAAMA
AgABAAAAAAAAAAAAAAD///7//f/8//v/+v/5//j/+v/6//r/+v/4//j/+P/4//j/+P/4
//j/+P/4//j/+P/2//b/9v/2//f/+P/5//r/9//2//X/9P/3//j/+f/6//r/+v/6//r/
+v/6//r/+v/8//z//P/8//7//v/+//7//f/8//v/+v/6//r/+v/6//j/+P/4//j/+f/6
//v//P/7//r/+f/4//n/+v/7//z/+v/6//r/+v/6//r/+v/6//z//P/8//z/+f/4//f/
9v/5//r/+//8//v/+v/5//j/9v/2//b/9v/4//j/+P/4//f/9v/1//T/9v/4//r//P/8
//3//f/+/wIAAwADAAMABQAFAAUABQACAAEAAQADAAUABQAFAAUAAQABAAEAAQD//wEA
AwADAAIAAQD+//3//f/8//v/+v/6//r/+P/4//f/9v/z//L/8P/w/+7/7v/w//D/7//t
/+v/6v/s/+f/6P/s/+3/7v/s/+z/6v/q/+r/6v/m/+b/6v/q/+r/6v/m/+b/5//n/+j/
6P/q/+r/6v/o/+j/6f/n/+X/6P/o/+P/4//j/93/4f/n/+j/6f/x//z/DQAhADAAQQBR
AF8AZQBkAGAAYABSAEUASABGAD0ANQAtACMAJAAkAB8AEwAMAAsACQAFAAIA/v/4//X/
9P/z//H/8P/q/+j/6P/o/+j/6P/q/+j/6v/q/+n/6f/p/+j/5v/m/+b/5//n/+j/6P/n
/+f/5//n/+f/5//n/+b/5v/m/+b/6P/p/+n/6f/n/+f/6P/q/+X/5//n/+f/6f/p/+n/
6f/q/+r/6v/r/+v/6//r/+v/6//r/+3/7v/s/+r/7f/t/+//7//v/+//7//w/+//7P/u
//D/8v/y//T/9f/3//j/9//0//P/9P/2//f/+//9//v/+//7//3/+//7//v//v8AAAEA
AQADAAEA/f///wIAAQACAAMABQAEAAMAAgABAAIAAQABAAEA//8BAAEA/v/6//r/+f/5
//n/+f/5//n/9//1//P/8v/z//L/8v/z//H/8P/w//D/7//u/+3/6//r/+v/6//r/+3/
6//p/+n/7f/t/+3/7f/v/+//7f/t/+3/7P/p/+j/6v/q/+3/7f/r/+v/6f/r/+v/6f/p
/+b/5//r/+//8P/s/+z/7P/s/+z/7P/q/+r/7v/u/+v/6//v/+//8P/w/+7/7v/v//D/
7v/t/+v/6//s/+//8P/x/+//7//t/+v/7v/t/+7/7v/u/+//7//u//D/7//u/+7/7v/w
//L/8v/v/+z/7//w/+//7P/r/+z/7P/s//D/9P/z//D/7//u/+3/7P/t/+r/6//r/+3/
7//v/+3/8P/y//L/8v/y//L/9P/1//X/9v/4//n/+f/5//n/+f/5//f/9v/1//X/+P/7
//z//f/8//n/+P/3//f/9f/3//n/+f/4//f/9P/x//H/8P/v/+7/7v/u/+z/7P/r/+r/
5//m/+T/5P/i/+P/5v/n/+f/5P/i/+H/4//g/+H/5f/m/+T/5P/k/+L/5P/m/+b/4v/i
/+T/5P/k/+L/4P/g/+H/4//i/+L/5P/k/+T/4v/i/+P/4f/d/+D/5P/d/9n/2f/X/9f/
3f/k/+v/8//4/wsAHQAmADsAUwBdAGMAYABaAFoAUAA/ADoAOgA3ADEAJwAdABwAHAAX
AAsABgADAP///f8AAP7/9P/r/+r/6f/n/+b/5P/i/+L/4v/k/+T/5v/k/+T/5P/j/+P/
4f/g/97/3v/i/+P/4//k/+T/4//j/+P/5P/l/+b/5//k/+L/4P/e/+D/4//l/+f/5f/l
/+b/6P/j/+X/5f/l/+b/5//o/+n/6P/o/+j/6f/p/+n/6f/p/+n/6f/r/+z/7P/q/+3/
7f/r/+v/6//r/+3/8P/x//D/7//w//H/8P/w//H/8//0//b/9P/0//b/9//3//r/+//6
//n/+P/5//v/+//7//7/AAABAAEAAwABAP3///8CAAEAAgADAAUAAQD///3/+//9////
AgAFAAAAAQAAAPz/+//8//z//f/7//v/+//7//r/+f/4//j/9v/0//P/8//z//L/8v/y
//D/8P/w/+//8f/x//H/8f/x/+//7f/t/+//7//v/+//8f/x/+//7//w//D/7v/u/+7/
7v/x//H/7v/t/+r/6//w/+//8P/u/+z/7//y//L/8P/w//D/8P/w//D/7v/u/+7/7v/r
/+v/7//v//D/8P/w//D/8f/y//T/8//x//H/7//x//H/8f/x//P/8//z//f/9f/1//T/
8v/z//P/8v/y//H/8P/w//D/8v/0//T/8//w//P/9P/0//L/8v/0//T/8v/0//b/8//w
/+//7v/v//D/8//y/+//7//x//P/8//x//H/8//1//j/9f/0//P/8v/z//b/+P/5//r/
/P/9//3//P/7//r/+f/5//j/9//3//n/+//7//v//P/7//z//f/7//n/+//9//z/+v/4
//T/9P/1//X/9f/y//L/8v/w//D/7//u/+v/7P/q/+r/6P/m/+j/6P/n/+j/6P/p/+3/
5v/l/+f/5v/m/+b/5v/k/+X/6P/p/+b/4//k/+P/4v/l/+T/5f/n/+b/5P/j/+T/5v/m
/+T/5P/t/+v/4//i/+D/2f/V/9f/3//h/9//4P/p//H/+P8HABsAKgA9AFUAYwBjAGAA
XgBWAEgARQBKAEIANwA3AC0AGwAaABwAEQAJAAYAAQADAAcAAgD6//b/7f/u/+3/6//q
/+j/5v/m/+b/5f/k/+X/4v/j/+T/5P/l/+X/5P/i/+L/4v/j/+P/5P/l/+X/5v/n/+X/
5f/l/+X/5v/m/+b/5v/m/+f/5//n/+P/4//k/+b/4//l/+X/5f/l/+X/5f/l/+j/6P/o
/+n/5//n/+f/5//n/+f/6f/q/+z/6v/t/+3/7f/t/+3/7f/u//D/8P/u/+7/8P/y//L/
8v/z//X/9v/4//b/9v/4//j/9//5//n/+v/7//z////9//3//f8AAAAAAQABAAMABQAB
AAMABgADAAIAAQABAAIAAwAEAAUAAwABAAAA/////wEAAQD+//r/+v/5//n/9f/1//X/
9f/1//X/9f/2//L/8P/v/+//7f/s/+z/7P/u/+7/7v/t/+3/7f/t/+3/6//p/+f/5//q
/+v/7P/t/+7/7f/q/+n/7P/s/+r/6v/p/+j/6v/p/+z/7f/s/+//7//t/+3/6v/m/+n/
7P/s/+v/7P/t/+7/7v/u/+z/7P/s/+z/6f/p/+z/7f/v//D/7v/u/+//8P/w/+//7f/t
/+3/7//v/+//8P/z//T/9f/1//H/7//s/+3/7//w//D/8v/x//D/8P/t/+7/7//u/+7/
7P/w//L/8P/u/+7/8P/s/+r/7P/u/+7/7P/s/+z/7P/s/+7/7P/r/+v/7f/v/+3/6//v
/+7/7f/s/+v/6v/u//L/9f/3//X/9v/2//X/9v/3//j/+f/3//b/9f/1//X/9//3//f/
+f/3//f/9//5//f/+f/7//n/+P/3//T/8//z//L/8f/u/+7/7v/s/+z/6//q/+f/5v/k
/+T/4v/l/+j/6f/p/+X/5P/k/+f/4f/h/+T/5P/m/+b/5v/k/+L/5P/k/+D/4v/k/+T/
5P/k/+L/4v/j/+D/3v/d/97/4f/i/+H/4v/l/+X/3f/c/97/3f/d/9//2//X/93/4P/l
/+3//P8NABsALAA/AEsAWQBdAFIATgBSAEwARQBGAD4ANwA5ADEAHwAUABYAGwAVAA4A
CQAFAAcABAD4//D/8//x/+//7P/q/+T/4v/i/+L/4//k/+f/5v/m/+b/5f/l/+X/5P/i
/+L/5P/l/+X/5v/j/+H/4P/f/+L/4//k/+X/5P/k/+T/5P/m/+f/5//n/+X/5f/m/+j/
5P/l/+T/4//m/+f/6P/p/+j/6P/o/+n/6P/n/+b/5f/m/+f/6v/s/+v/6P/q/+n/6//r
/+v/6//s/+7/7v/s/+z/7v/w//D/8f/z//b/+P/1//L/8f/y//T/9f/5//v/+f/5//n/
+//7//v/+//+////AQACAAUABAD//wAAAgAAAAAAAAABAAMAAwADAAMAAAD////////9
///////8//j/+P/3//f/9f/1//X/9f/2//X/9P/0//L/8P/v/+//8v/y//P/9P/x//D/
7//t/+3/7f/t/+3/7v/t/+z/7f/v/+//7//v//D/7//s/+v/7v/u/+z/7P/t/+7/8v/z
//L/8f/u/+//8//x//H/7v/s/+//8v/y//D/8P/w//D/9P/0//L/8v/0//T/8f/x//H/
8f/y//L/9P/0//X/9v/0//P/8f/x//L/9f/2//f/9v/3//b/9f/1//P/8//y//X/9//4
//j/9v/1//T/9P/z//T/9f/0//L/8P/0//b/9P/y//L/9P/y//D/8v/0//P/8P/v/+7/
8f/y//X/9P/y//H/8v/z//P/7f/v//L/9P/0//T/9P/0//b/9//3//r//P/9//3//f/9
//3//f/7//r/+f/5//z///8AAAEA///9//3//f/7//n/+//9//7//v/+//z/+f/5//j/
9//2//b/9v/0//T/8//y/+//7P/q/+r/6P/o/+r/6v/p/+f/5v/m/+n/5//n/+r/6v/p
/+j/5//k/+X/6P/p/+b/5v/o/+j/6P/m/+T/5P/l/+j/6P/p/+z/6f/o/+X/5P/l/+f/
5//k/+b/5f/d/9v/2//d/+P/6P/n/+//AgAVACcANgBJAFkAYQBpAGoAZgBeAFQATwBK
AEQAQQBBADkAKwAkACIAHwAVABAADwAPAAsABAD+//7//f/6//f/8//w/+z/6v/q/+r/
6P/o/+r/6P/m/+b/5f/l/+b/5v/l/+b/5v/n/+f/6P/m/+X/5f/l/+f/5//n/+f/5v/m
/+b/5v/n/+n/6v/r/+j/5//n/+j/5//p/+n/6f/r/+v/6//r/+v/6v/p/+n/6v/r/+z/
7f/r/+v/7f/u//D/7v/x//H/8//z//P/8//x//L/8f/u//H/9P/3//j/9//3//j/+P/5
//j/+f/8//z/+//9//3/+//7//v//f////////8CAAQABQAFAAcABwADAAUACAAGAAYA
BgAHAAYABQAEAAMABAADAAMAAwABAAMAAwAAAPz//P/7//v/+//7//v/+//6//n/+P/4
//f/9v/2//f/9//2//b/9v/0//T/9P/z//P/8//z//P/8v/v/+z/6//u/+//8P/x//H/
8f/v/+//7v/u/+z/7P/v//D/9P/1//L/8f/u/+//8//z//X/9P/w//P/9v/2//L/8v/y
//L/9v/2//T/9P/2//b/8//z//f/9//4//j/+P/4//n/+v/5//f/9P/z//X/9//3//f/
9f/3//f/9//5//f/9//2//b/9//3//b/9v/1//T/9P/0//b/+P/4//P/8P/z//T/9v/0
//T/9v/2//T/9v/4//f/9P/z//L/8v/2//j/8v/y//T/9P/0//T/9//6//z//f/7//z/
/P/7//z//f/+///////+//3//f/9/////////wEA/////////f/7//3///8BAAAA///8
//v/+//6//n/9v/2//b/9P/2//X/9P/x/+7/7P/s/+r/6v/s/+z/6//r/+r/6v/t/+j/
5//p/+j/6v/q/+r/6P/o/+r/6v/m/+j/6v/q/+r/6P/m/+b/5//n/+b/5v/o/+n/6v/p
/+r/5//p/+v/6P/i/+H/4f/j/+P/4f/j/+r/7f/v//T/BwAdADAAQQBRAF8AawBsAGYA
YgBeAE8ASgBKAEcAPQA1ACsAIgAeAB8AGQAUABEACwALAAwABAD8//n/+P/3//X/9P/w
/+7/7v/u/+z/7P/u/+z/7P/s/+v/6//t/+z/6v/q/+z/7f/t/+7/6//p/+j/5//o/+n/
6v/r/+7/7v/u/+7/7P/t/+3/7f/t/+3/7v/w/+z/7f/s/+v/6//r/+v/6//u/+7/7v/v
/+3/7f/t/+3/8P/x//T/9v/z//D/8v/x//H/8f/x//H/8//2//f/9v/1//b/9//2//j/
+f/7//z//P/6//r//P/9//3/AAABAAIAAwAEAAcABAADAAIABAAGAAcABwAJAAsABwAJ
AAwADAAMAAwADQAMAAsACgAJAAkACQAKAAsACAAJAAgABAAAAAAA//////7///8AAAEA
AgABAAAAAAD9//r/+P/3//n/+P/4//j/9v/2//b/9f/z//P/8//z//X/9f/1//f/9//1
//P/8f/0//X/9P/1//b/9v/0//T/8v/y//X/9f/3//f/9f/3//n/9//3//T/8P/z//b/
9v/0//T/9P/0//b/9v/0//T/+P/4//X/9f/3//f/+P/4//b/9v/3//j/+v/5//f/9//5
//v/+//7//j/+f/4//f/+f/3//f/9v/3//n/+v/6//n/9//1//T/9//6//3//v/7//j/
+//8//n/9v/1//b/9f/0//f/+v/4//b/9v/2//b/9v/4//b/9//5//X/8//2//j/+P/4
//j/+f/8//7///8AAAIAAwADAAEAAQABAAEAAQAAAP////8BAAMAAwADAAMAAQABAAEA
AwABAAMABQAFAAQAAwAAAP3//f/8//v//P/8//z/+v/6//n/+P/1//L/8P/w/+7/7P/u
/+7/7f/s/+z/7f/x/+3/7f/w//D/7//u/+3/6v/r/+7/7//s/+n/6v/p/+j/6v/q/+z/
7//u/+z/6//s/+7/7v/s/+z/6f/p/+v/6v/o/+v/6f/h/9//5f/p/+z/8f/3/wAAFQAr
ADYARwBdAGcAaQBoAGQAYABUAE0ATABGAEMAPQAvACUAIgAkACEAFQAOABEADwAHAAIA
AgD8//X/9v/1//P/8v/w/+7/7v/u/+7/7v/w/+7/7f/s/+r/6f/q/+r/6f/q/+z/7f/t
/+7/8P/v/+//7//u/+3/7P/r/+7/7v/u/+7/7v/v/+//7//r/+v/7P/u/+z/7//w//H/
8P/v/+7/7f/v//D/8f/z//L/8f/w/+//8f/x//P/9P/y//D/8//z//H/8f/x//H/8//2
//f/9v/0//b/+P/4//r/+//9//7//v/8//z//v/9//3/AAABAAEAAQABAAMAAwADAAMA
BgAHAAkACgANAAsABwAJAAwACAAIAAgACQAMAA0ADgAPAAsACQAIAAcABQAHAAcABAAD
AAQABAAFAAIAAQAAAP//////////AAD9//r/+P/3//n/+P/4//j/+P/4//j/9//1//X/
9f/1//f/9f/z//P/9P/z//L/8f/0//X/9P/1//b/9v/0//T/9P/0//f/9//3//f/9f/3
//b/8//y/+7/7//z//f/+P/1//T/8//y//b/9v/0//T/+P/4//X/9f/1//X/9v/2//b/
9v/3//j/+v/5//f/9//3//n/+f/5//f/+f/5//n/+f/3//f/9v/4//n/+f/4//j/9//2
//b/+P/6//z//P/3//T/9//4//j/9v/2//j/+P/2//j/+v/4//b/9v/2//b/9v/4//b/
8//0//X/9v/3//j/+P/6//v/+//+/wAAAQABAAAA///+//3//v/+//7//////wEAAQAB
AAEA////////AQD//wEAAwABAAAA///8//n/+f/4//f/+f/6//v/+v/4//f/9v/z//T/
8v/y//D/7f/u/+3/6//q/+r/6//v/+z/7f/x//L/7//u/+3/6v/t//D/8f/u/+3/7v/t
/+z/7P/q/+r/6//t/+z/7P/u/+z/7P/q/+r/7f/r/+v/7P/q/+f/4f/j/+f/5//p/+z/
8//3/wAAEwAlADQARQBbAGUAaQBoAGYAYABWAEkASABIAEMAOQAxACsAJgAiAB0AEQAK
AA0ADwAJAAgAAgD2//P/9f/1//T/9P/y//D/8P/w/+7/7v/w/+7/7P/s/+v/6//t/+z/
6v/q/+7/7//v//D/7//t/+z/6//r/+v/6//r/+z/7P/s/+z/7P/t/+3/7f/r/+v/7P/u
/+z/7//w//H/7//v/+//7//u/+7/7v/v//H/8f/x//H/7//v//H/8v/1//T/+P/5//f/
9//3//f/9//4//f/9P/2//j/+v/6//r/+//9//7/AAD+//7/AAABAAEABAAFAAQAAwAC
AAMABgAHAAgADAALAAsACgALAAsABwAJAAwADAAMAAwADQALAAsACwALAAwACwALAAsA
CQALAAsACAAIAAgABwAHAAQAAwACAAEAAAD///7//v/9//z//P/9//v/+P/2//T/9//4
//n/+f/3//f/9//3//f/9f/z//P/9//3//f/9//3//f/9f/1//j/+P/2//b/9v/2//n/
+f/5//n/9//5//r/9//2//L/8v/1//j/+P/2//b/9v/2//n/+v/5//r/+//6//b/9f/6
//v//f/+//v/+v/6//r/+//7//r/+//9//////////7////+//3////9//3//P/8//3/
/f/8//z/+//6//r/+P/6//z//P/8//r//v8AAP7//P/8//7//P/6//z//v8AAP7//v/+
//7//v/6//z//P/8//z//f8AAAIAAwACAAQABQAFAAUABQAFAAUABgAGAAYABwAIAAkA
CAAHAAkABwAHAAcABgADAAQABQAGAAYABgAEAAEAAQAAAP//AAAAAAAA/v8AAP///v/7
//j/9v/2//T/9f/4//n/+f/2//T/8//1//H/8f/0//T/9f/2//f/9v/1//b/9f/w//H/
9P/1//b/+P/2//b/9//1//T/9P/2//b/9v/0//T/7//z//f/8v/u//H/7//t//H/7//r
/+7/9//9/wgAHQArADoATwBhAG8AdQByAGgAWgBSAFcAXABYAFEASQA/ADcALgAsACkA
IwAeAB8AGwARABAAEgAKAP////////7//v/4//b/9v/2//b/9v/4//b/+P/4//f/9//2
//T/8f/w//T/9f/1//b/+P/3//f/9//2//X/9P/z//b/9v/2//b/9P/1//X/9f/0//X/
9//6//X/9//3//f/9f/1//X/9f/2//b/9v/3//n/+f/5//n/+v/7//7/AAD9//r//P/7
//v/+//7//v//P/+//7//P/8//7/AAAAAAIAAwAFAAYAAwAAAP//AAAEAAUACQALAA0A
DQANAA8ADQANAA0AEAAOAA8ADwARABEADQAPABIAEQASABMAFQAVABUAFQAVABMAEQAQ
AA8ADgARABIAEAANAAwACgAJAAkACQAJAAkACAAHAAYABgAGAAQAAwADAAMAAgACAAIA
AAAAAAAA/////////////wEA///9//3//v/9//z/+/8AAAEAAAABAAEAAAD9//z//P/8
//////8BAAEA//8BAAEA//////z//f8BAAUABgACAAIAAgACAAQABAACAAIABgAGAAMA
AwADAAMABAAEAAQABAAFAAYABgAFAAMAAwADAAUABQAFAAUABwAHAAcABwAFAAUABAAF
AAcACAAIAAcABQADAAIABAAGAAgACAAFAAIABQAGAAQAAgACAAQABAACAAQABgAGAAQA
BAAEAAAAAgAGAAQABgAGAAYABgAGAAgACQAJAAoADAANAA0ACwALAAsACwAMAAwADAAN
AA0ADwAPAA8ADwANAA0ADQAPAA0ADwARABEAEAAPAAwACwALAAoACQAKAAoACgAIAAgA
BwAGAAMABAACAAIAAAD//wAA///9//3//P/8////+v/5//v/+v/8//z//P/6//z//v/+
//r/+P/6//r/+v/6//j/+P/5//r/+v/7//7//f/8//n/+P/7//v/9//4//j/9f/x/+//
7//x//X/+P/7//v/AAARACcAPABNAGEAcQB5AIAAfgB0AGgAYQBcAFgAUwBTAFEAQwA2
AC4AKQAtACgAGwAfACEAFgAUABoADwALAAcAAgD+//v/+v/7//z/+//6//v/+P/4//j/
9//3//j/+P/3//j/+f/5//j/+P/6//n/+f/5//v/+//7//v/+f/4//f/9v/4//n/+f/5
//X/9f/2//j/9v/5//r/+//6//n/+P/3//j/+P/4//n/+//7//v/+//6//n/+v/6//r/
+P/7//v//v///wAAAQABAAIAAQD+/wAAAgAEAAQAAQABAAIAAgAFAAQABQAIAAgABwAJ
AAkACQAJAAkACwAMAA0ADgASABEAEQAQABEAEwAPABEAFAASABIAEgATABMAEwATABMA
EwATABQAFQAQABEAEAAMAAsADAAMAA0ACgAJAAgABwAGAAUABAAEAAMAAgACAAMAAAD+
//3//P/+//7//v/9/////////////v/7//j/9//8//3//v///wAA///8//v//v/+//z/
/P/6//r//f/9//3//f/7//3/AQD//////P/5//v//f/8//v//P/9//7/AgACAAAAAAAB
AAAA/P/7//3//f/+//7/AQACAAQABgAEAAMAAQABAP//AQABAAEAAQADAAMAAwAFAAMA
AwACAAAAAQABAAAAAgABAAAAAAAAAAIABAAEAAMAAAADAAQAAwAAAP//AAAAAP7/AAAC
AAAA/v/+//7/AAD+//z/BAD+/wAAAAAAAAAAAgAEAAUABQAEAAYABwAHAAgACQAKAAsA
CQAIAAcABwAHAAkACQAJAAkABwAHAAcABQADAAUABwAIAAgACAAGAAUABQAEAAMAAAAA
AAAA/v/8//v/+v/3//j/9v/2//T/9P/2//b/9f/x//D/8P/z//H/8f/0//T/9P/0//T/
8v/v//D/7//q/+3/8P/x//L/8v/w//D/8f/x//D/8P/y//D/8P/u/+7/9f/t/+n/6v/u
/+3/5//p/+v/6f/p/+z/7//7/wgAFwAnADgASwBbAGkAdwBwAGYAZgBcAE8AUABSAEMA
OQA1ADEALgAsACMAGQAaABkAEQANAA4ACAAAAP///P/7//n/+P/y//D/8P/w//L/8v/0
//L/8f/w/+7/7f/v/+7/7P/s//D/8f/x//L/8P/v/+//7//v/+//7//v//D/8P/w//D/
7v/v/+//7//w//H/8//2//D/8f/w/+//8f/x//H/8f/y//L/8v/z//L/8f/w/+//8P/x
//T/9v/1//L/9P/z//P/8//z//P/9v/4//j/9v/0//b/+P/4//r/+//9//7/AAD+//7/
AAD/////AgADAAUABQAFAAcABQAFAAUACAAIAAkACQALAAsABwAJAAwACgAKAAoACwAN
AA0ADQANAAwACwALAAsACwANAA0ACgAFAAQAAgABAAEAAQABAAEA/v/9//z//P/6//j/
9//3//X/9P/0//T/9v/2//b/9f/0//P/8v/x//L/8f/w//H/8f/x//H/8f/2//f/9v/3
//T/8v/u/+z/7v/u//H/8f/y//P/8v/1//X/8//z//D/7//z//f/+P/1//T/8//y//T/
9P/y//L/9P/0//H/8f/y//H/8f/w//L/9P/3//r/+f/3//T/8//z//X/9f/1//P/9f/1
//X/9f/z//P/8v/0//f/+f/6//n/9//1//T/8v/0//b/9v/0//L/9v/4//X/8v/x//L/
8//y//X/+P/0//D/7v/s/+7/8P/0//T/9//2//b/9v/2//b/8//0//T/8//2//r//f//
///////////////+//3//f/9/////////////f/9//3//f/7//3///////7//f/6//f/
9//2//X/9f/2//f/9v/1//P/8f/t/+z/6v/q/+j/6P/q/+r/6f/o/+j/6f/t/+f/5//q
/+r/6P/o/+j/5v/m/+j/6P/k/+T/5v/m/+b/5//m/+f/6f/m/+T/4//k/+b/5v/k/+T/
5//p/+f/4P/c/9//3//f/9f/1//j/+7/7f/x//7/DQAVACgAQQBPAF0AaQBiAFYAVABO
AEEAPgA+ADcAMQArACUAHAAUAA8ABwACAAkABwD///7//P/w/+v/7f/t/+z/7P/m/+T/
5P/k/+P/4v/j/+D/4//k/+T/5f/j/+L/4P/g/+H/4f/g/+D/4f/h/+L/4//j/+P/4//j
/+L/4v/i/+L/4v/j/+P/4//f/9//4P/i/+H/5f/n/+n/6P/n/+b/5f/m/+b/5v/n/+X/
5f/l/+X/5f/l/+f/6P/q/+j/6//r/+n/6f/p/+n/7P/u/+7/7P/p/+r/6//q/+z/7f/v
//D/8f/w//H/9P/y//H/8//z//b/9//4//v/+//7//v//v/9//3//P/9////+//9/wAA
/P/8//z//f////////////3/+//6//n/9f/3//f/9P/1//b/9v/3//H/7//t/+v/7P/t
/+7/8P/u/+z/6//r/+r/6P/n/+b/5v/m/+b/5f/j/+P/4//j/+T/4//i/+P/5f/l/+X/
5f/m/+X/4v/h/+P/5P/j/+T/4v/i/+X/5f/j/+P/4f/j/+f/5f/l/+L/4P/j/+b/5v/i
/+L/4v/i/+P/4v/f/97/4v/i/9//3//h/+H/4v/i/+L/4v/j/+T/5v/l/+P/4//i/+P/
4v/h/+H/4//j/+P/5f/j/+P/4v/i/+P/4//i/+T/4//i/+L/4f/i/+P/4v/h/97/4f/i
/+T/4v/i/+T/4f/e/9//4P/e/9z/3P/c/93/3v/h/+D/4P/h/+T/5//m/+P/4v/j/+P/
5P/n/+X/5//o/+v/7f/q/+j/5//m/+r/6v/q/+r/6//r/+z/7P/p/+j/5//p/+z/7f/t
/+z/6f/m/+P/4P/h/+L/4v/h/9//3f/b/9n/2v/Y/9j/2P/U/9b/2P/Q/8z/0P/S/9T/
1v/U/w==
         </WaveFormData>
      </LeadData>
      <LeadData>
         <LeadByteCountTotal>10000</LeadByteCountTotal>
         <LeadTimeOffset>0</LeadTimeOffset>
         <LeadSampleCountTotal>5000</LeadSampleCountTotal>
         <LeadAmplitudeUnitsPerBit>4.88</LeadAmplitudeUnitsPerBit>
         <LeadAmplitudeUnits>��V</LeadAmplitudeUnits>
         <LeadHighLimit>2147483647</LeadHighLimit>
         <LeadLowLimit>268435456</LeadLowLimit>
         <LeadID>V1</LeadID>
         <LeadOffsetFirstSample>0</LeadOffsetFirstSample>
         <FirstSampleBaseline>0</FirstSampleBaseline>
         <LeadSampleSize>2</LeadSampleSize>
         <LeadOff>FALSE</LeadOff>
         <BaselineSway>FALSE</BaselineSway>
         <ExcessiveACNoise>FALSE</ExcessiveACNoise>
         <MuscleNoise>FALSE</MuscleNoise>
         <LeadDataCRC32>569966213</LeadDataCRC32>
         <WaveFormData>
2P/Y/9j/2P/M/8L/uP+u/7L/tP+2/7j/wP/I/9D/2P/d/+D/4//m/+v/7v/x//T/9v/2
//b/9v/3//j/+f/6//z//P/8//z/+v/6//r/+v/7//z//f/+//z//P/8//z/+//6//n/
+P/6//r/+v/6//n/+P/3//b/9v/2//b/9v/2//b/9v/2//b/9v/2//b/9//4//n/+v/4
//j/+P/4//n/+v/7//z//P/8//z//P/6//r/+v/6//z//P/8//z/+//6//n/+P/6//r/
+v/6//r/+v/6//r/+P/4//j/+P/5//r/+//8//v/+v/5//j/+f/6//v//P/6//r/+v/6
//r/+v/6//r/+v/6//r/+v/3//b/9f/0//b/9v/2//b/9P/0//T/9P/2//b/9v/2//f/
+P/5//r/+v/6//r/+v/7//z//f/+//z//P/8//z//v/+//7//v8AAAAAAAAAAAAAAAAA
AAAAAQACAAMABAACAAIAAgACAAIAAgACAAIABAAEAAQABAADAAIAAQAAAAEAAgADAAQA
AgACAAIAAgACAAIAAgACAAMABAAFAAYABQAEAAMAAgAEAAQABAAEAAIAAgACAAIAAgAC
AAIAAgACAAIAAgACAAAAAAAAAAAAAgACAAIAAgAAAAAAAAAAAAAAAAAAAAAAAAAAAAAA
AAD+//7//v/+/wAAAAAAAAAAAAAAAAAAAAAAAAAAAAAAAAIAAgACAAIAAgACAAIAAgAE
AAcACAAJAAkACwALAAoACQAJAAkACgAMAAwADAAKAAYABAABAP7////+//7//f/6//r/
+v/6//r/+P/3//f/+v/7//v/+//7//z//f/+////AAABAAMAAQABAAEAAQABAAAAAAAA
AAAAAQABAAEAAAD///7/+//////////////////////////+//7///8BAAEAAgACAP//
////////AAABAAIAAwAEAAQABQAIAA4AFgAaAB0AHQAjACsAMwA+AEkATgBOAEcAPgAy
ABoA+v/k/9v/0f/G/7j/p/+d/5n/mf+k/7P/vv/G/8v/0f/X/+D/5f/o/+v/7P/v//L/
9P/2//b/+P/5//r/+//8//r/+v/7//v//f/+//7//v/8//z//P/8//r/+v/7//v//f/9
//3//f/7//r/+v/6//z//P/8//z/+//7//v/+//7//n/+//7//v/+//8//z/+v/5//n/
+f/7//z//v////3//f/9//3//f/9//3//f/+//7///8AAP///f/8//r//P/9//3//f/9
//3//f/9/////////wEAAQABAAEAAgACAAIAAQABAAMAAwACAAIAAwADAAMAAwADAAMA
AwADAAMAAgACAAMAAQD///7//v8AAAAAAAAAAP///v/9//z//P/7//v//P/+//7/////
//3//f/9//3/////////AAABAAEAAQAAAAIAAgADAAQAAwAEAAQABAABAAEAAQACAAMA
BAAFAAcABwAHAAcABwAHAAcABwAHAAcABwAHAAcABQAFAAUABQAIAAgACAAIAAYABgAG
AAYABQAFAAYABwAHAAcABwAHAAUABQAFAAUABwAHAAgACAAIAAcABwAHAAUABQAFAAYA
CAAIAAgABwAGAAUABAADAAQABQAGAAcABwAHAAYABgAGAAYABgAGAAYABgAFAAQAAgAD
AAMAAwADAAMAAwAFAAMAAgACAAIAAgADAAMAAwAEAAQABAADAAIAAQD///7/AAAAAAIA
AwADAAIAAgACAAIAAgACAAQABAAHAAgABwAHAAkACQAKAAkACQAJAAkACAAHAAYAAgAA
AP7/+//6//n/+P/4//f/9v/2//b/+P/4//b/9f/1//b/9//3//f/+f/6//v//f/+////
AAAAAP///v/9///////+//7//v/+///////9//3//f/9//3//////////f/9//3//f/9
//3//P/8//3//f/9//7//f/7//r/+f/6//v//P/9//3/+v/6////BAAMABQAGAAZABkA
HQAlADEAPABDAEgASAA/ADYAKgAMAO7/3v/V/83/xP+0/6H/l/+T/5X/oP+t/7b/vv/H
/8//1f/c/9//4v/l/+j/6f/s//D/8v/y//T/8//0//X/9v/4//j/+f/5//n/+v/6//r/
+f/4//f/9v/4//j/+f/5//n/+f/5//n/+f/4//j/+P/4//j/+P/4//f/9//3//f/+f/3
//n/+f/3//f/+P/4//b/9f/1//X/+P/4//n/+f/4//f/9v/1//f/9//3//f/9v/2//f/
+P/4//f/9//2//f/+f/6//v/+v/5//j/9//5//n/+f/7//v/+//7//z//P/8//v/+///
/////v/+//3//f/9//3////////////9//z//P/9//3/+//6//r//P/8//z//P/8//z/
/P/8//7//f/9//7//P/8//3//f/9//3//f/9/wEAAQABAAIAAQABAAEAAAABAAIABAAG
AAYABgAFAAQAAwADAAMABAAFAAYABwAJAAYABQAEAAMABAAFAAYABwAFAAUABQAFAAUA
BQAFAAUABgAGAAYABgAEAAQABAAEAAUABQAGAAcABQAFAAUABQAHAAcABwAHAAcABwAI
AAgABgAFAAUABQAHAAcABwAIAAgACAAIAAcABwAHAAcABwAJAAkACQAJAAgABwAFAAQA
BgAGAAYABgAEAAQAAwACAAIAAwADAAMABQAFAAUABwADAAIAAgACAAQABQAFAAUAAgAC
AAIAAQABAAEAAAAAAAIAAgAEAAUAAwACAAIAAwAFAAYACAAIAAgACAAHAAYACAAIAAsA
CwANAA0ACgAJAAkACQAKAAoACgAKAAoACAAGAAMA/v/9//z//P/8//z//f/+//7//v/8
//v/+f/6//v/+//8////AQADAAIAAgACAAIABQAFAAUABQADAAMAAgACAAIAAgADAAMA
AwADAAMAAwD//wEAAQABAAMAAwADAAMAAQABAAAAAAABAAEAAQACAAQAAwADAAMAAgAB
AAAA//8DAAQABAAHAA4AEgAWABgAGQAbACEAKQA1AEAARwBKAEYAPQAyACYAEAD0/+b/
4f/X/87/vv+t/5//m/+d/6j/tf/A/8j/zf/R/9f/2v/h/+j/6//u//H/8v/y//T/9P/2
//f/+P/5//r/+v/6//v/+//5//r/+v/6//z//P/8//z//P/8//3//f//////////////
/v/+//7//P/8//z//P/9//3//f/9//v/+f/7//v/+//7//z//P/+//3//f/9//z//P/9
//3////////////+//3//P/7//z//P/9//7//v/9//3//P/6//v/+//7//3//f/9//3/
+//7//v//f/9//3//f/+/wAAAAD///////////7//v8BAAEAAQABAP/////////////+
//7///////3//P/8//r/+v/6//r/+v/6//r/+v/6//n/+f/6//r/+v/7//v//f/9//3/
/f/9//3//f/+/wAAAQACAAIAAAAAAAEAAgAFAAYABgAGAAcABwAHAAgABwAGAAUABQAH
AAcABwAHAAcABwAHAAcABQAFAAUABQAFAAUABQAFAAQABAAEAAQABQAGAAcACAAGAAUA
BQAFAAUABQAFAAUABwAHAAcABwAFAAUABgAGAAcABwAIAAkACQAJAAkACgAIAAgACAAH
AAkACQAJAAkABwAHAAcABwAHAAcABgAGAAYABgAGAAYABgAGAAUABAAEAAUABQAFAAUA
BQAFAAcABgAGAAcACAAGAAcABwAHAAYABgAGAAUABwAHAAYABgAFAAQABQAFAAkACgAK
AAwACwAKAAkACAAJAAoADgAQAA8ADwARABEAEAAPAA8ADwAQABAAEAAQAAwACgAIAAUA
BAADAAIAAgACAAIAAwAEAAIAAgAAAP//AAACAAQABQADAAUABgAHAAYABgAGAAYABwAH
AAcABwAFAAUABAAEAAUABgAIAAkACAAHAAYABQAFAAcABwAHAAkACQAJAAkABwAHAAYA
BgAJAAkACQAKAAkABwAGAAUABgAHAAgACQANAA4ADAALABIAHAAiACQAIwAlACsANQA9
AEQASQBOAEoAQwA2ACQADgD4/+r/4//d/9j/zv+9/6//qf+p/7T/v//E/8z/0//Z/9//
5v/r/+7/8f/y//P/9v/4//r/+v/8//7/AAACAAQAAgACAAMAAwAFAAYABgAGAAYABgAG
AAYABgAGAAcABwAHAAcABwAHAAUABAAEAAQAAgACAAIAAgADAAMAAwADAAMAAQADAAMA
AwADAAQABAACAAEAAQABAAQABAAFAAUABQAFAAUABQAFAAUABQAFAAYABgAHAAgABgAF
AAUABAAGAAcABwAHAAUABQAFAAUABQAFAAUABwAHAAcABwAIAAYABgAFAAUACQAJAAgA
CAAJAAkACQAJAAgABwAGAAUABgAGAAcACQAHAAUABAAEAAYABgAGAAYABAAEAAQABAAE
AAMAAwAEAAQABAAFAAUAAwADAAMAAwAHAAcABwAIAAcABwAHAAYACAAIAAkACgALAAwA
DAAMAAkACQAJAAoADAAMAAwADQALAAsACwALAAsACwALAAsADAANAA4ADwAOAA0ADAAL
AAwADAAMAAwADgAOAA4ADgALAAsADAANAA0ADQANAA0ACwALAAsACwANAA0ADgAOAA4A
DQANAA0ACwALAAsADAAOAA4ADgANAAsACwALAAsADAANAA4ADwANAA0ADAAMAAwADAAM
AAwADgAOAA0ADAAKAAsACwALAAsACwALAA0ADQAMAAwADAALAAsACgAJAAoACgAKAAkA
CQAJAAgACAAKAAoADAANAA8ADAAMAAwADAAMAAwADAANAA4AEgAUABQAEwAUABMAEwAT
ABQAFQAUABQAFAAUABQAEgAQAA0ADAALAAoACgAIAAYABQAEAAUABgAFAAUAAwAEAAUA
BQADAAUABgAHAAkACgALAAwADAALAAoACQAJAAkACAAIAAgACAAJAAkACQAJAAkACQAJ
AAsACwALAAoACQAIAAcACQAJAAgACAAHAAcABwAIAAoACQAJAAkACQAJAAkACQAHAAgA
CAANABQAHAAiACIAIwAlACsAMwA5AEIATQBQAEwARQA6ACYADAD0/+r/5f/d/9r/0v/B
/7X/r/+r/7L/vf/G/8z/1//d/+H/5v/r/+z/7f/w//P/9P/4//r/+v/8//v//P/9//7/
AAAAAAEAAQABAAIAAgACAAAAAAAAAAAAAgACAAMAAwACAAEAAAD//////v/+//7//v/+
//7//v/7//v/+//7//3/+//9//3//f/9//7//v8AAP///////wAAAAABAAEAAAD///7/
/f////////////7//v///wAAAAD//////v/+//////////3//f/9//3/////////AQD/
//////8AAAAAAAD/////AwADAAIAAgACAAEAAAD//wEAAQABAAEA///+//7///8BAP//
/v/+//z//P/8//z/+v/6//r/+v/8//v/+//8//r/+v/7//v//f/9//3//f////////8A
AP////////7///8AAAIABAADAAQABAAEAAMAAwADAAQABgAGAAYABwAFAAUABQAFAAYA
BwAIAAkABwAHAAcABwAJAAkACQAJAAoACgAKAAoACAAIAAgACAAJAAkACgALAAkACQAJ
AAkACQAJAAkACQALAAsADAAMAAsACQAIAAcACQAJAAkACgAJAAgABwAFAAUABQAFAAUA
BwAHAAcABwAGAAUAAwACAAMABAAFAAYABgAGAAUABAAEAAUABQAFAAUABQAFAAcABQAE
AAQABAAGAAcABwAHAAYABgAGAAUABQAHAAgABgAIAAoACgAKAAoACgAKAA0ADgARABEA
EwATABAADwAPAA8AEAAQABAAEAAOAAwACgAHAAQAAwACAAIAAQAAAAAAAAD+//7//P/7
//v//P/9//3/+//9//7////+//7//v/+/wEAAQABAAEAAAD///3//P/+//7/////////
////////+//9//3//f/////////////////+//7/AQABAAEAAgACAAEAAQABAAEAAQAB
AAEABQAGAAYABwAKABAAFgAaABsAHQAjACsANQA+AEUASgBKAEUAOgAuABwAAgDs/+H/
2//Q/8T/s/+j/5v/m/+i/6//uv/A/8X/zf/T/9r/3//k/+n/7P/t/+7/7//w/+//8P/z
//T/9f/2//b/9v/3//f/9//4//j/+P/6//r/+v/6//r/+v/7//v/+//7//v/+//5//j/
+P/4//j/+P/4//j/+f/5//n/+f/3//X/9//3//n/+f/6//r/+P/3//f/9//4//j/+f/5
//v/+//7//v/+f/5//n/+f/6//r/+//8//r/+f/5//j/+v/7//v/+//7//v/+//7//n/
+f/5//v//f/9//3//v/8//z/+//7//3//f/8//z//f/9//3//f/8//v/+v/5//v/+v/6
//v/+//5//j/+P/2//b/9v/2//j/+P/4//j/9v/1//X/9v/2//b/9//3//n/+f/5//n/
+//7//v//P/////////+//z//P/9//7///8AAAAAAAD///////8AAAAAAAAAAAEAAQAB
AAEAAQD//////////wEAAQABAAEA///////////+//7//v/+////AAABAAIAAAD/////
//8BAAEAAQABAP///////////////wAAAAABAAEAAgADAAIAAQAAAAAAAgACAAIAAQAB
AAEAAQABAP//////////AQABAAAAAAD+//7//v/+//7//v/9//z//P/9//3//f/9//3/
/f////3//P/8//z/+v/7//v/+//7//z//f/9//3//f/8//z//P/+//7//f8AAAAAAAAA
AAAAAAAAAAMABAAHAAcACQAJAAYABQAFAAUABgAGAAYABgAEAAIAAAD9//n/9//1//T/
9P/0//X/9v/0//T/8v/x//H/8v/z//P/9f/3//j/+f/6//r/+v/6//v/+//7//v/+f/5
//j/+P/6//r/+//7//v/+//7//v/9//5//n/+f/8//3//v////z/+//5//j/+//7//v/
/P/8//v/+//7//v/+//7//v/+//8//7/AQAEAAwAEgASABMAFwAdACUALwA6AEEAQAA+
ADUALAAeAAYA6v/a/9X/y/++/67/n/+V/5H/lf+g/63/uP/A/8P/yf/P/9b/3f/g/+P/
6P/r/+r/6v/s/+z/7v/x//L/8//0//L/8v/z//P/8f/y//L/8v/0//T/9P/0//P/8v/y
//H/9P/1//b/9//1//T/9P/0//L/8v/y//L/8v/z//T/9f/0//H/8v/x//P/8//0//T/
8v/x//H/8f/y//L/8//z//X/9f/1//X/9P/z//L/8f/x//L/9P/2//b/9f/1//T/9P/1
//X/9f/1//X/9f/1//X/9f/1//f/9//3//f/+P/6//r/+f/5//n/+f/4//j/+//7//v/
+//5//n/+f/5//v/+v/6//v/+f/3//b/9v/2//b/9v/2//b/9v/2//b/9P/z//P/9P/1
//b/+P/5//f/9//3//f/+f/5//n/+v/9//3//f/8//v/+v/6//r//f/+//7//v/9//3/
/f/+//z//P/8//3//f/9//3//f/7//v/+//7//3//f/9//3/+//7//v/+//8//z//P/8
//z//P/8//z/+//7//z//f////////////3//f/9//3//////wAAAAACAAEAAQABAP//
/////wAAAgACAAIAAQADAAMAAwADAAIAAQAAAP//AQABAAAAAAD+//7//v/+/wAAAAD/
//7//v/////////+//3//P/9//7//v///wAA//////7//f/+//7//v/9///////+//7/
/P/8//3//v///wAAAAAAAAMABAAFAAUABwAHAAcABwAIAAkABwAGAAUABAADAAIAAQD/
//r/+f/4//j/9f/0//T/9P/1//b/9f/1//L/8v/y//H/8v/1//f/+f/6//r/+v/6//n/
+f/5//n/+//7//r/+v/4//j/+f/5//v/+//7//v/9//5//n/+f/5//n/+f/5//v/+//6
//r/+f/5//n/+v/8//v/+//7//v/+//7//v/+f/8//7/AQAEAAwAFAAUABUAFQAZACMA
LQA4AEEARABCADcALAAeAAQA6P/a/9f/z//I/7r/p/+Z/5P/lf+g/6//uP++/8X/y//R
/9b/2//e/+H/5P/p/+r/6v/s/+z/7v/t/+7/7//w//L/8v/z//P/8f/y//L/8v/y//L/
8v/y//P/9P/2//f/9f/1//X/9f/2//b/9//4//f/9v/1//T/9f/1//X/9f/1//P/9f/1
//P/8//0//T/9v/1//X/9f/0//T/9f/1//X/9f/1//X/9//3//f/9//0//T/9f/2//j/
9//3//b/9f/1//T/8//1//X/9f/1//f/9//3//n/9//3//f/+P/5//r/+v/7//z/+//5
//j/+//7//v/+//7//v/+//7//n/+P/4//n//P/7//v//P/7//r/+f/4//j/+P/4//j/
+v/5//n/+v/4//j/+f/5//v/+//7//v/+//7//v//P/////////+//z//P/9//7//f/+
//7//v/+////AAACAAAAAAAAAAEAAQABAAEAAQABAAEAAQABAP//////////AgADAAQA
BQAFAAQAAwACAAQABAAEAAQAAwADAAQABQADAAMAAwADAAYABwAIAAkABgAFAAUABAAH
AAcACAAJAAkACQAJAAoACQAIAAcABQAGAAcACAAJAAgABwAGAAUABwAHAAYABgAIAAgA
CAAIAAcABgAEAAIAAwAFAAYABwAGAAUABAAFAAUABAAEAAQABAAFAAUABQAEAAQABAAD
AAUABwAEAAYABgAGAAYACAAIAAsADAAPAA8AEQARAA4ADQANAA0ADgAOAA4ADgAOAAwA
CgAHAAIAAQAAAAAAAQAAAAAAAAD+//7//P/7//v//P/9//3//f///wAAAQACAAIAAgAC
AAMAAwADAAMAAwADAAIAAgACAAIAAwADAAMAAwADAAMAAQADAAMAAwADAAMAAwADAAMA
AwACAAIABQAFAAUABgAEAAMAAwADAAMAAwADAAMABQAIAAoACQAKABIAGAAcAB8AIwAn
AC0ANQA8AEMARgBEAD8ANAAkABAA+v/s/+X/2//W/9L/x/+5/7H/rf+u/7v/xP/I/8//
1f/b/+L/5//s/+//9P/1//T/9P/2//b/+P/6//z//v8AAP7//v//////AQACAAIAAgAE
AAQABAAEAAIAAgADAAMABQAFAAUABQAEAAIAAQAAAAAAAAAAAAAA///////////9//v/
/f/9//7///8BAAIAAgABAAEAAQAAAAAAAQABAAIAAwAEAAUAAwADAAMAAwAEAAQABQAG
AAQAAwADAAIABAAFAAUABQAEAAMAAgABAP///////wEAAwADAAMABAADAAIAAAD//wMA
AwACAAIAAwADAAMAAwABAAEAAQABAAMAAgACAAMAAQD///7//v8AAAAAAAAAAAAAAAAA
AAAAAAD/////AAACAAIAAwADAAMAAwADAAMABQAFAAUABgAHAAcABwAGAAYABgAHAAgA
CwAMAAwADAALAAsACwAMAAwADAAMAA0ADQANAA0ADQALAAsACwALAA0ADQANAA0ACwAL
AAsACwAMAAwADAAMAAwADAAMAAwACwALAAwADQAPAA8ADwAPAA0ADQANAA0ADQANAA4A
DgAQAA8ADwAPAA0ADQANAA4AEAAQABAADwANAA0ADQANAA0ADQANAA0ADwAPAA4ADgAM
AAwADAAMAA4ADgANAAwADAANAA0ADQALAAsACwANAA0ADAAMAAwACgALAAsACwAMAAwA
DAALAAsACwAKAAoACgAKAAoACgAMAAwADwAQABAADwAQAA8AEQARABIAEwATABIAEQAQ
AA8ADgANAAsACgAJAAgACAAEAAIAAQAAAAEAAgABAAEAAAAAAAAA/////wEAAgADAAYA
BgAGAAYABgAFAAQAAwAGAAcABwAIAAYABgAHAAcABQAFAAUABQAEAAcACAAJAAgABwAG
AAUABgAHAAcACAAIAAcABgAGAAYABQAFAAUABQAFAAUABQAFAAYABgAJAA4AFAAcACAA
HwAfACMAKQAxADwARwBOAFAATQBEADYAIgAKAPT/7f/l/97/2P/L/7n/rf+p/6j/sf++
/8b/zf/X/93/3v/j/+j/6f/s//H/9P/2//j/+P/6//n/+v/7//z//P/8//3//f/9//7/
/v/+//7//v/+//7//v/+///////9//3//f/9/////v/+//7//P/8//z//P/7//v/+//7
//3/+//9//3//f/9//7//v/+//3//f/9/wAAAAABAAEA//////////8BAAEAAQABAP7/
/v///wAAAgABAAEAAAAAAAEAAQABAP//////////////////AQD///////8AAAIAAgAB
AAEAAQABAAAAAAABAAEAAQABAAMAAwADAAMAAQAAAAAAAQACAAEAAQACAAAAAAAAAAAA
/v/+//7//v//////AAACAAEAAAAAAP//AAABAAIAAwAFAAUABQAGAAUABQAFAAQABQAG
AAgACgAKAAoACQAIAAkACQAJAAoACgAKAAoACwAJAAkACQAJAAoACwAMAA0ADAALAAoA
CQALAAsACwALAAwADAAMAAwADAAMAAwADAANAA0ADgAPAA0ADQANAA0ADwAPAA8ADwAP
AA8AEAAQAA4ADQANAA0ADgAPABAAEgARABAADwANAA8ADwAPAA8ADwAPAA8ADwANAA0A
DAAMAA0ADgAPABAADwAOAAwACgAMAA0ADQANAAsACwALAA0ACQAIAAgACAAJAAsADAAN
AAoACgAKAAkACwALAA4AEAAOAA4ADgAOAA4AEAAQABMAFAAVABUAFwAXABgAFwAXABcA
GAAYABgAGAAWABQAEgAPAAwACwAKAAoACQAIAAgACAAIAAgABgAFAAcACAAJAAkABwAJ
AAoACwAMAAwADAAMAA0ADQANAA0ADQANAAwADAAMAAwADQANAA0ADQANAA0ACwANAA0A
DQAPAA8ADwAPAA0ADQAMAAwADwAPAA8AEAAQAA8ADwAPAA8ADwAPAA8AEwAQABIAFQAY
AB4AJAAqACsALQAzADkAQwBOAFcAXABYAFEASAA8ACQACAD0/+v/4f/Y/8r/uf+t/6f/
qf+0/8P/zv/S/9f/3f/l/+z/8//4//3//v/9/wAAAgAEAAQABgAJAAoACwAMAAsACgAK
AAkACwAMAAwADAAMAAwADAAMAAwADAANAA0ADwAPAA8ADwANAAwADAAMAAwADAAMAAwA
CwALAAsACwANAAsADQANAA0ADQAOAA4ADgANAA0ADQAOAA4ADwAPAA8ADwAPAA8ADwAP
AA8ADwAQABAAEQASABAADwAPAA4AEAARABEAEQARABEAEQARAA8ADwAPABEAEwATABMA
FAASABIAEQARABUAFQAUABQAEwATABMAEwATABMAEwATABUAFAAUABUAEwARABAAEAAQ
ABAAEAAQAA4ADgAOAA4ADgANAA0ADgAQABAAEQARABEAEQARABEAFQAVABUAFgAXABcA
FwAWABQAFAAVABYAGQAaABoAGgAXABcAFwAYABoAGgAaABsAGQAZABkAGQAZABkAGQAZ
ABcAFwAXABcAFwAXABcAFwAaABoAGgAaABoAGgAaABoAGQAZABoAGwAdAB0AHQAdABwA
GwAaABkAGwAbABwAHAAcABsAGwAbAB0AHQAdAB4AHgAeAB4AHQAdAB0AHQAdAB8AHwAf
AB8AHQAdABwAHAAcABwAHAAcAB4AHgAdABwAGgAbABsAGwAbABsAGwAdAB0AHAAcABwA
GgAbABsAGwAbABwAHQAdABsAGwAaABoAHgAeACAAIAAgACAAHwAeACAAIAAiACMAJgAn
ACgAJwAnACcAJwAmACUAJAAjACIAIQAfABoAGQAYABgAFwAWABYAFgAWABYAFAATABEA
EgATABMAFAAXABkAGwAaABoAGgAaABsAGwAbABsAHQAdABwAHAAeAB4AHwAfAB8AHwAf
AB8AGwAdAB0AHQAfAB8AHwAfAB8AHwAeAB4AHQAdAB0AHgAgAB8AHwAfAB0AHQAdAB0A
HwAgACIAJQAsADIAOAA6ADcANwBBAEsAVQBgAGkAbABkAFsAUgBCACgAEAAEAPn/8//q
/9j/xf+7/7n/u//K/9v/5P/m/+3/8//5/wAABQAGAAsAEAATABYAFgAYABgAGgAZABoA
GwAcAB4AHgAfAB8AHQAeAB4AHgAgACAAIAAgACAAIAAhACEAIQAhACEAIQAiACIAIwAk
ACMAIgAhACAAIAAhACIAIwAhAB8AIQAhAB8AHwAgACAAIQAhACIAIwAiACIAIwAjACUA
JQAlACUAIwAjACMAIwAiACIAIwAkACYAJQAlACQAIgAjACMAIwAlACUAJQAlACUAJQAl
ACcAJwAnACcAKAAoACgAJwAnACkAKQAoACgAKwArACsAKwApACkAKQApACcAJgAmACcA
KAAnACcAKAAnACYAJQAkACYAJgAmACYAJgAlACUAJgAoACgAKQApACkAKQApACkAKwAr
ACsALAAvAC8ALwAuAC4ALgAvADAALwAwADAAMAAwADEAMgA0ADMAMgAxADEAMwAzADMA
MwAxADEAMQAxADEAMQAxADEAMwAzADMAMwAzADIAMQAwADEAMgAzADQAMwAzADQANQAz
ADMAMwAzADQANQA2ADcANQA1ADYANgA4ADcANwA3ADkAOQA5ADoAOAA4ADgANwA4ADkA
OgA7ADkAOQA5ADkAOwA7ADoAOgA4ADgAOAA4ADoAOgA5ADgAOgA7ADsAOwA4ADcANgA3
ADYANgA3ADgANgA3ADcANwA2ADYANgA1ADgAOQA5ADoAOwA6ADsAOwA+AD4APwBBAD8A
PwBBAEIARQBGAEcARwBFAEQARABEAEIARABCAEAAQAA+ADwAOwA3ADYAMwAyADMANAA0
ADQANAAzADMANAA0ADQANAA0ADgAOQA6ADsAOwA7AD0APgA7ADwAPQA+AD4APgA+AD4A
PgA8AA==
         </WaveFormData>
      </LeadData>
      <LeadData>
         <LeadByteCountTotal>10000</LeadByteCountTotal>
         <LeadTimeOffset>0</LeadTimeOffset>
         <LeadSampleCountTotal>5000</LeadSampleCountTotal>
         <LeadAmplitudeUnitsPerBit>4.88</LeadAmplitudeUnitsPerBit>
         <LeadAmplitudeUnits>��V</LeadAmplitudeUnits>
         <LeadHighLimit>2147483647</LeadHighLimit>
         <LeadLowLimit>268435456</LeadLowLimit>
         <LeadID>V2</LeadID>
         <LeadOffsetFirstSample>0</LeadOffsetFirstSample>
         <FirstSampleBaseline>0</FirstSampleBaseline>
         <LeadSampleSize>2</LeadSampleSize>
         <LeadOff>FALSE</LeadOff>
         <BaselineSway>FALSE</BaselineSway>
         <ExcessiveACNoise>FALSE</ExcessiveACNoise>
         <MuscleNoise>FALSE</MuscleNoise>
         <LeadDataCRC32>1321038086</LeadDataCRC32>
         <WaveFormData>
AAAAAAAAAADW/6z/gv9Y/2X/cP97/4b/kf+c/6f/sv+3/7z/wf/G/8z/0v/Y/97/3//g
/+H/4v/k/+b/6P/q/+z/7P/s/+z/6v/q/+r/6v/s/+7/8P/y//D/8P/w//D/7v/u/+7/
7v/w//D/8P/w/+7/7v/u/+7/7//w//H/8v/y//L/8v/y//L/8v/y//L/9P/0//T/9P/z
//L/8f/w//P/9P/1//b/9v/2//b/9v/4//j/+P/4//r/+v/6//r/+v/6//r/+v/9//7/
//8AAAIAAgACAAIABAAEAAQABAAFAAYABwAIAAgACAAIAAgACQAKAAsADAAKAAoACgAK
AAoACgAKAAoADAAMAAwADAAJAAgABwAGAAkACgALAAwACgAIAAYABAAGAAYABgAGAAYA
BgAGAAYAAwACAAEAAAACAAIAAgACAAEAAAD///7//v/+//7//v/+//7//v/+//3//P/7
//r//f/+////AAD9//z/+//6//v//P/9//7//v/+//7//v/9//z/+//6//3//v///wAA
/v/+//7//v8AAAAAAAAAAAIAAgACAAIAAQAAAP///v8BAAIAAwAEAAMAAgABAAAAAgAC
AAIAAgAEAAQABAAEAAMAAgABAAAAAQACAAMABAADAAIAAQAAAAIAAgACAAIAAgACAAIA
AgAAAAAAAAAAAAIAAgACAAIAAQAAAP///v8AAAAAAAAAAAAAAAAAAAAAAAAAAAAAAAAC
AAUABgAGAAUABgAGAAUABAAEAAQABQAIAAkACQAJAAcABQAFAAUABwAFAAUABAAAAP7/
/f/6//v/+f/5//n/+v/6//r/+v/6//r/+f/4//r/+//8//3/+v/6//f/9//4//j/+f/6
//n/+f/5//n/+f/4//f/9//5//r/+v/6//j/+P/2//b/+P/4//j/+f/5//n/+f/5//n/
+P/4//j/+v/6//r/+//7//n/+P/8/wAABwANAA8AFwApAD8AWAB5AKUAzgDoAPYA+gDw
ANMAqgCEAFoAKgDu/7X/iv9k/0f/TP9s/4b/lf+i/6z/sf+6/8X/yv/T/9n/3P/e/+P/
5v/o/+z/7f/x//L/8//0//P/8//y//L/9f/2//f/9//1//X/9f/1//X/9f/1//f/+f/5
//r/+v/5//f/9v/1//j/+f/7//z/+v/6//r/+v/5//n/+v/7//v/+v/6//v/+v/4//f/
9v/5//z//f////7//P/7//r//P/8//3//v/+//7/AAABAP//////////AQAEAAQABAAC
AAIABAAFAAcABwAJAAoACwAMAA0ADgAOAA4ADgAPABMAEwATABUAFgAVABQAEwAUABUA
FgAYABgAGAAYABgAFwAVABQAEwAUABUAFgAXABYAFQATABIAEwASABIAEQASABIAEgAS
ABAADgAMAAsADQANAAwADAAKAAkACQAHAAYABQAFAAUABQAFAAUABQACAAEAAQACAAMA
AwADAAQAAwADAAMAAwAFAAUABAAEAAQABAAEAAQAAgACAAIAAwAEAAUABgAHAAcABgAE
AAIABAAEAAUABQAEAAQABgAGAAUABAADAAIAAwAEAAUABwAGAAYABgAGAAcABwAHAAYA
CAAIAAgACQAIAAcABAADAAYABgAGAAYABAAFAAUABQAFAAUABAAEAAYABgAGAAYAAwAD
AAQABAAFAAUABgAGAAUAAgABAAAAAgADAAMAAwAEAAQABAAEAAMAAQD///7/AAABAAIA
BQAFAAMAAAACAAIAAgACAAMABAAIAAoABwAHAAcABgAIAAgACQAKAAoACgAKAAkACQAJ
AAcABwAJAAkABwAHAAUAAQD///7///////7////+//z/+//6//r/+//8//z//f///wAA
AQD///z/+v/1//j/+f/5//r/+P/5//n/+f/5//n/+P/3//j/+f/7//z/+//6//n/9v/4
//j/+P/4//f/9//3//f/9f/1//T/9P/1//b/9//4//f/8//z//b//P8CAAsADwARABkA
KQA/AFwAgQCnAM4A5gDuAO4A4gC/AJYAcgBMABoA4v+t/4D/WP9B/0z/av+C/5H/nv+q
/7X/vP/B/8j/z//V/9r/3v/h/+T/5v/q/+v/6//s/+3/7v/w//H/8f/y//P/9P/1//X/
8v/x//D/7//y//P/9P/3//b/9f/1//T/9v/1//X/9f/3//f/+P/4//f/9v/1//T/9P/1
//f/+f/3//b/9v/3//f/9v/2//b/+P/6//r/+//6//j/9//2//f/+P/6//z/+v/6//z/
/f/9//3//f/9////AgACAAIAAQAAAAEAAQACAAMABgAIAAcACAAJAAoADAAMAAwADQAR
ABEAEQATABIAEQAQAA8AEgATABQAFgAVABQAEwASABQAEwATABMAEwATABMAEwATABMA
EgASABQAFAAVABUAEwASABEAEAAPAA4ADQANAA8ADwAOAA4ACwAJAAgABQAHAAcACAAJ
AAgABwAGAAUABgAFAAUABgAIAAcABgAGAAYABQAEAAMABAAFAAUABgAEAAQABAAEAAYA
BgAGAAcABwAHAAcABwAHAAYABAACAAMABAAGAAcABAAEAAYABgAGAAYABgAGAAYABgAG
AAcABwAGAAUABAAGAAcACAAIAAYABgAGAAcABwAHAAUABQAIAAgACAAIAAcABwAGAAUA
BgAHAAcACAAGAAYABgAGAAcABwAIAAgACQAJAAoACgAJAAYABQAEAAUABwAIAAkABwAG
AAUABAAEAAMAAgACAAUABQAFAAcABAADAAIAAQAFAAgACAAIAAgACAAHAAYACAAIAAkA
CwANAA4ACwAKAAoACgAJAAoACwALAAwADQAMAA0ADAALAAgABwAIAAUABAAEAAIAAQD/
///////+//7//v8AAAEAAgACAAEAAQAAAP//AQAAAAAA/f/7//v/+v/6//z//f/9//3/
/f/9//z/+//5//n/+v/6//v//P/9//z/+//6//n/+P/5//n/+f/5//v/+//6//r/+f/4
//f/9v/9//3/+//+/wIABAAJAAsADwAbACsARQBiAIUAqwDMAOAA5gDkANgAvQCYAHYA
UAAcAOL/rf+A/1j/Qf9S/3D/hv+X/6T/rP+x/7j/v//I/9P/2f/g/+T/5f/k/+b/6v/r
/+3/7v/v//D/8P/x//H/8v/x//L/8//z//T/9f/2//f/9v/1//T/9f/2//f/+f/6//r/
+f/5//n/9v/1//X/9P/3//j/+f/6//j/9//3//f/+f/4//j/+f/7//r/+v/6//n/+v/5
//n/+v/6//v//P/7//r/+v/6//v//P///wEAAQABAAEAAQAAAAIAAQAAAAEAAgAFAAcA
BQAFAAcACAAJAAoACwAMAAwADAAMAA0ADQANAA0ADwASABMAFAAVABQAEwASABIAFAAU
ABQAFAAUABMAEwATABMAEwATABMAEwATABIAEgARABAAEAAPAA4ADgAOAA4ADwAOAA0A
DQALAAsACgAKAAsACwAMAAsACQAHAAYABQAGAAcACAAJAAgABwAHAAgABwAFAAMAAgAG
AAcACAAJAAYABQADAAIAAwAEAAUABgAEAAQABAAFAAUABQAFAAUACAAIAAcABgAFAAQA
BAADAAMABAAHAAgABgAGAAYABgAEAAQABAAFAAcACAAJAAoACQAJAAkACAAIAAgACAAJ
AAsACwAJAAkACAAIAAgACAAIAAkACQAJAAcABwAGAAYABwAIAAkACgAHAAcACAAIAAUA
BQAGAAYACQAIAAkACgAJAAkACAAHAAYABgAGAAYACAAHAAYABgAGAAUABAAFAAkACQAJ
AAgABwAGAAUABAAHAAgADAAOAAwADQAOAA4ACwAKAAoACgANAA4ADwAPAA0ADQALAAsA
CwALAAkACQAIAAUABAAEAAIAAQD/////AAAAAAEAAgABAAEAAQAAAAAAAQABAAEAAQAA
AAAA/f/9//3//P/8//7//////////v/9//v/+f/7//v//P/8//7//v/+//z/+v/6//r/
+v/8//3//v////z/+//5//j/+f/6//v//P//////+//6//7/BgANABEAFQAfADEARwBk
AIUAqwDMAOAA7ADoANYAtwCSAGoAQAAUAOD/r/+E/1z/Sf9c/3r/iv+T/6D/rv+3/77/
x//O/9X/2//c/97/4//m/+j/7P/t/+//8P/x//L/8v/z//P/9P/1//b/9//3//X/9f/1
//X/9//3//f/+f/5//n/+v/6//n/9//2//X/9v/3//n/+v/4//j/+P/4//n/+f/6//v/
+//6//r/+//6//j/9//2//f/+v/7//3/+//6//r/+v/6//r/+//8//7//v8AAAEAAAD/
//7//f/+/wIAAwAEAAIAAgAEAAUABQAFAAcACAAJAAoACwAMAAwADAAMAA0ADwAPAA8A
EQARABEAEQARABEAEQARABIAFAAUABQAFAATABEAEAAPABEAEQARABEADwAPAA4ADgAP
AA4ADgANAA4ADgAOAA4ADAAKAAgABwAJAAkACAAIAAYABQAFAAMABAADAAMAAwAEAAUA
BgAHAAMAAQAAAAAAAQABAAEAAgABAAEAAQABAP/////+//7///8AAAEAAgABAAAA////
/wEAAQABAAEAAgACAAEAAAD+//7/////////AAADAAQAAwACAAEAAAABAAIAAwAFAAQA
BAAEAAQABQAFAAUABAAGAAYABgAHAAYABQACAAEAAwAEAAUABgAFAAUABAADAAUABQAE
AAQABgAGAAYABgADAAMABAAEAAUABQAGAAYABgAEAAQABAACAAMAAwADAAQABAAEAAQA
AgABAAAAAAADAAMAAwAFAAUAAQABAAAAAgACAAIAAgAEAAQABwAIAAUABQAFAAQABgAG
AAcACAAIAAgACAAHAAkACQAHAAcACQAJAAcABwAEAP///P/6//r/+//7//3//P/6//n/
+P/6//v//P/8//3///8AAAEA/v/8//v/9//4//n/+f/6//j/+f/5//n/+f/5//j/9//5
//n/+v/6//n/+P/3//T/9f/2//f/+P/3//f/9//3//f/9//2//b/9v/2//b/9v/z//P/
9f/2//z/BAALAAsADwAZACsAQwBeAIUAsQDWAOgA8gDuANoAswCOAGoAQAASAOD/r/+A
/1j/Rf9U/3D/hP+R/6D/rv+3/7r/wf/G/8n/zf/U/9z/4f/k/+b/6v/r/+z/7P/s/+z/
7v/v/+//8P/x//L/8//z//H/8f/x//H/8v/z//T/9//0//P/8//y//P/8//0//X/9f/1
//b/9v/1//T/8//y//T/9f/3//n/9//2//b/9//5//j/+P/4//b/+P/4//n/9//2//b/
9v/3//j/+v/8//v/+v/7//v//P/9//7//////wIAAgACAAAAAAACAAMABQAFAAcACAAH
AAgACQAKAAoACgAKAAsADQANAA0ADwAQAA8ADgANAA4ADwAQABIAEQAQAA8ADgAQAA8A
DwAPAA8ADwAPAA8ADgANAAsACgAMAAwADQANAAkACAAHAAYABgAGAAYABwAHAAcABgAG
AAUAAwACAP//AQABAAIAAwABAAEAAQABAAIAAQABAAIAAAD///7//v///////////wEA
AQAAAAAA///+//3//P/+//7//v///////////////v/+//3//P///wAAAgADAAEAAAAB
AAAAAgACAAIAAgACAAIAAgADAAIAAgACAAIABAAFAAYABgAFAAQAAwADAAUABQADAAMA
BgAGAAYABgAFAAUABAADAAQABQAFAAYABQAEAAMAAgADAAMABAAEAAMAAwAEAAQAAgAA
AAAAAAACAAMAAwADAAAAAAAAAAAA/v///wIAAAACAAAAAAAAAAAAAgACAAUABgAGAAcA
CAAIAAUABAAEAAQABwAIAAkACQAJAAkABwAHAAUABQADAAMABAABAAAAAAD8//v/+f/5
//r/+v/7//z/+//7//v/+v/6//v/+//7//3//P/8//n/9//3//b/9v/4//n/+f/5//f/
9//2//X/9f/1//b/9v/4//j/+P/2//T/9P/0//T/9//3//f/9//1//X/9P/0//T/9P/0
//T/+f/5//v/+v/6//z/AwAJAAsAEwAjADsAVABzAJkAvgDaAOgA7ADkAM0AqgCCAFwA
MAD4/7//kP9o/0f/Rv9g/3z/i/+Y/6L/q/+y/7v/wv/N/9X/2P/c/9//4P/i/+b/5//r
/+z/7f/u/+z/7f/t/+7/7//w//H/8f/z//P/8//z//H/8f/x//P/8//z//T/9P/y//H/
8f/x//P/8//0//T/9P/0//T/9P/z//P/9P/1//f/9v/2//f/9f/0//T/9P/0//b/9v/3
//f/9v/2//b/9v/2//f/+P/6//r//P/9//r/+f/4//f/+P/8//3//v8AAAAAAgADAAEA
AQADAAQABwAIAAkACgAIAAgACAAJAA0ADQANAA8ADwAPAA8ADwAPAA8ADwAQABEAEgAT
ABQAEgARABEAEQAPAA8ADwAPABAAEQARABIADgAMAAsACQAJAAoACwAMAAoACAAGAAUA
BwAHAAYABgAGAAUABQADAAIAAQABAAEAAwADAAMAAwABAP///v/+/wAA///+//7/////
///////9//3//P/8//3//v///wAA///+//3//f///////////wAAAAD///7//f/8//z/
+//7//z///8AAP7//v/+//7//v/+//7///8CAAIAAgACAAAA///+//z///8AAAEAAwAB
AAEA/////wAAAAAAAAAAAgADAAMAAwACAAEA///+////AAABAAIAAQABAAIAAgABAAEA
AgACAAIAAAAAAAAA//////7//f/9//7///8AAP7//f/8//z/+/////////8CAAAAAAAA
AAAAAAAAAAMABAAGAAcACAAIAAUABAAEAAQABQAGAAcABwAJAAkABwAHAAYABQACAAEA
AQD/////AAD8//v/+f/5//n/+P/4//j/+v/7//z//P/7//v/+v/5//r/+v/7//n/+P/3
//X/9P/2//f/9//3//f/9//2//X/8//z//T/9P/3//j/+f/4//b/9P/y//D/8v/z//T/
9f/1//X/9P/0//T/9P/0//T/9f/1//n/+P/6/wAABQAHAAsAFwArAEMAXgCBAKcAyADc
AOQA4gDWALcAkABuAEgAEgDW/6P/ev9Q/z3/Tv9u/4T/kf+e/6T/q/+0/73/yP/P/9X/
2v/e/9//3v/g/+T/5f/p/+r/6//s/+z/7f/t/+7/7v/u/+7/7f/w//H/8v/z//D/7//u
/+//8P/x//P/9P/z//H/8P/v//H/8f/y//L/9P/0//T/9P/y//H/8f/x//L/8v/z//X/
9P/y//H/8P/y//T/9P/1//f/9v/2//b/9f/0//T/9P/1//b/+f/7//r/+f/4//f/+f/8
//z//P/+//7/AAABAAAA//8AAAAAAwAEAAUABgAGAAYABgAHAAsACwALAA0ADwAPAA8A
DwANAA0ADQAOABAAEAAQABAADgANAA0ADQAPAA8ADwAPAA0ADQAMAAwACQAIAAgABwAJ
AAoACwAMAAoACAAGAAUABQAFAAQABAAGAAUABQADAAEA///+//3//v///wAAAQD+//3/
/f/+//7//f/8//z//f/9//3//f/7//v/+v/6//v//P/9//7//P/8//z//f//////////
/wAAAAD///7//f/8//z/+//8//z//v/+//z//P/8//z//v/+//7///8AAAAAAAAAAAAA
///+//z///8AAAEAAwABAAEA/////wAAAAAAAAAAAgADAAMAAwACAAEA///+/wAAAAAA
AAAAAQABAAIAAgD/////AAAAAAEAAAABAAIA//////7//f/9//7///8AAAAA///+//7/
+f/6//3//v///wAA/v/+/wEAAgAEAAUABgAGAAcABgAGAAYABgAGAAYABQAGAAcABgAH
AAUABQADAAMAAAD9//z//P/7//v/+v/7//n/9v/0//L/9P/3//r//P/7//v/+v/5//f/
9v/2//P/9f/1//T/9P/z//P/8v/x//L/8//z//P/8v/x//H/8P/y//L/8v/w//H/8v/z
//T/8v/x//D/7//w//H/8f/y//D/8P/w//D/7//x//X/+P/8/wAABQAHAAkAEQAjADsA
WAB7AKUAxgDaAOAA3ADMAK0AhgBoAEQAFADc/6n/ev9S/zn/RP9m/37/j/+c/6b/rf+w
/7n/wP/H/8//1v/c/9//4P/i/+b/5//o/+j/6P/o/+n/6//s/+7/7P/s/+z/6//s/+3/
7v/v//H/8f/x//P/8v/x//H/8P/y//H/8f/x/+//7//w//D/8v/y//L/8v/v/+//8P/x
/+//7v/u/+//8P/w//H/8v/x//L/8f/x//P/8v/y//L/8v/y//P/9P/y//L/9P/1//b/
9//4//n/9v/4//f/9v/3//j/+//9//3//f///wAAAAAAAAAAAAABAAIAAwAFAAUABQAF
AAcACwALAAsACwALAAsACwAMAAoACgAKAAoACwALAAwADQAKAAkACAAHAAkACQAIAAgA
CQAIAAgABwAEAAQABAAEAAUABAADAAMAAgABAP///v//////AAD///7//f/9//3/+//7
//v/+//7//v//P/+//3/+//5//j/+//7//v/+//7//v/+v/6//j/+P/4//j/+f/6//v/
/f/8//v/+v/5//r/+v/5//j/+v/6//v/+//4//j/+v/6//3//v///wAA/f/8//v/+//9
//7///8AAP////////7//v/+//7///8CAAMAAgADAAEAAAD///7//v////////8BAAEA
AAAAAP///v/9//z//v///wEAAgAAAP/////+/wAA/v/+//7//v/////////+//7//v/+
/wAAAQD+//z//P/8//z//P/8////AAACAAMABAAEAAEAAAAAAAAAAgAEAAYABwAGAAUA
AgABAAEAAQD/////AAD9//z//P/4//f/9f/1//f/9v/2//b/9P/1//b/9v/2//f/9//3
//n/+P/4//X/8//z//L/8v/0//X/9f/1//P/8//y//H/8//z//T/9P/0//T/9P/y//D/
8P/w//D/8//z//P/8//x//H/8P/w//L/8v/y//L/8//1//f/9P/0//r/AQAFAAsAEwAj
ADkAVABzAJkAvgDUAOAA4gDWALkAlABuAEQAFADk/7f/jP9i/0n/Tv9o/37/i/+Y/6T/
rf+0/7v/wv/J/9H/2P/a/9n/3P/e/+L/4//m/+j/6v/s/+r/6//r/+z/7//w//H/8f/v
/+//7//v/+//7//v//H/8v/z//X/9v/1//P/8v/x//P/8//0//T/9P/0//T/9P/x//H/
8v/z//X/9P/0//X/8//y//L/8v/w//L/8v/z//T/9P/1//b/9P/0//X/9v/3//j/+//9
//z/+//6//n/+//+//7//v/+//7/AAABAP////8BAAIABQAGAAcACAAGAAYABgAHAAsA
CwALAA0ADQANAA0ADQALAAsACwAMAA4ADgAOAA4ADQALAAoACQALAAsACwALAAsACwAK
AAoACQAIAAgABwAIAAgACAAIAAUABAADAAMABQAFAAQABAAEAAMAAwABAAAA////////
AAABAAIAAwABAP///v/+/////////wAA///////////9//3//P/8//3//v///wAA///+
//3//f///////////wAAAAD///7//v/+/////////wAAAwAEAAMAAgABAAAAAgACAAIA
AwAEAAQABAAEAAQAAwACAAAAAwAEAAUABwAEAAMAAAD//wIAAgACAAIABAAFAAUABQAE
AAMAAQAAAAEAAgADAAQAAQABAAIAAgABAAEAAgACAAQAAgACAAIAAQABAAAA/////wAA
AQACAAIAAQAAAAAAAgACAAIAAgACAAIABQAGAAUABQAFAAQABAAEAAUABgAGAAYABgAF
AAcABwAFAAUABwAHAAUABQACAP///v/+//3//f/8//3//P/6//n/+P/6//v//P/8//7/
/////////v/8//v/9//6//v/+//8//v/+//6//n/9//3//b/9f/2//f/+f/6//n/+P/3
//T/9//4//n/+v/4//f/9v/1//b/9//3//j/9v/2//b/9v/1//X/8//2//z/AgAHAAsA
CwAPAB0AMQBIAGkAkwC8ANwA7gDyAOoA0wCwAIwAaAA+AAwA1f+k/3T/Tf9E/1r/dP+J
/5r/pv+x/7j/uf++/8X/y//S/9r/4f/i/+T/6P/p/+r/6v/q/+r/7f/v//D/8v/y//L/
8v/x//P/8//z//P/9f/1//X/9//0//P/8//y//X/9f/2//f/9f/1//b/9v/2//b/9v/2
//f/9//4//n/+P/2//X/9f/2//b/9//4//b/+P/4//n/+f/4//j/+P/6//r/+//8//v/
+v/7//v//v///wAAAQAAAAIAAQAAAAAAAAACAAMABQAFAAcACAAIAAgACAAIAAoACgAK
AAsADQANAA0ADwARABEAEQARABIAEwAUABYAEwASABEAEAARABEAEgATABMAEwATABMA
EgARAA8ADgAOAA4ADwAPAA0ADAALAAoACwAKAAkACQAHAAcABgAGAAYABQAFAAMABAAD
AAMAAwACAAEAAAD//wEAAQACAAQAAwABAP///v///////////wAAAQABAAIAAQAAAP//
/v8AAAAAAAABAP//////////AAAAAP///v8AAAAAAQABAP7//v8AAAAAAgACAAIAAgAA
AAAAAAABAAAAAAAAAAAABAAFAAYABgAFAAQAAwADAAUABQADAAMABgAGAAYABgAEAAUA
BQAFAAcABwAGAAYABQAEAAMAAgACAAMABQAGAAMAAwAEAAQABAACAAIAAgAEAAUABQAF
AAMAAgABAAAAAgADAAQABgAEAAIAAgACAAIAAgACAAUABgAGAAcACAAIAAcABgAGAAYA
CQAKAAsACwAJAAkABwAHAAcABwAFAAUABAABAAAAAAD+//3/+//7//z//P/9//7//P/9
//7//v/+/////////////v/+//v/+//7//r/+v/6//v/+//7//n/+f/4//f/+P/5//v/
/P/6//r/+v/4//b/9v/2//b/+P/5//r/+//5//n/+P/4//r/+v/6//r////7//v//P/8
/wIACQAPABMAGwAtAEMAXAB/AKkAzADkAPAA8gDmAMsApgCAAFYAJADs/7f/iv9k/0f/
TP9s/4b/lf+g/6j/r/+6/8P/yv/T/9n/3P/e/+H/5P/m/+r/6//v//D/8f/y//D/8f/x
//L/9f/2//f/9//1//X/9f/1//X/9f/1//f/+f/5//r/+v/5//f/9v/1//b/9//5//r/
+P/4//j/+P/3//f/+P/5//v/+v/6//v/+v/4//f/9v/3//r/+//9//v/+v/6//r//P/8
//3//v/+//7/AAABAAAA///+//3//v8CAAMABAAEAAQABgAHAAcABwAJAAoADQAOAA8A
EAAPAA4ADQANABAAEQASABUAFQAVABUAFQAVABUAFQAWABgAGAAYABgAFwAVABQAEwAU
ABUAFgAXABUAFQAUABQAEwASABIAEQASABIAEgASABAADgAMAAsADQANAAwADAAKAAkA
CQAHAAQAAwADAAMABAAFAAYABwAFAAMAAgACAAMAAwADAAQAAwADAAMAAwADAAMAAgAC
AAIAAgACAAIAAAAAAAAAAQACAAMABAAFAAQABAADAAIAAgACAAMAAwAEAAQABgAGAAMA
AgABAAAAAQACAAMABQAEAAQABAAEAAcABwAHAAYACAAIAAgACQAIAAcABAADAAUABgAH
AAgABwAHAAYABQAFAAUABAAEAAUABgAHAAgABgAFAAUABAAFAAUABgAGAAQAAgACAAIA
AgADAAMAAwAEAAQABAAEAAIAAQAAAAAAAwAEAAYABgAGAAYAAwACAAQABAAHAAkACwAM
AAsACgAKAAoACgAKAAoACQAMAA0ADAANAAoACQAGAAUABgADAAIAAgAAAP///f/9//v/
+v/6//r//f///wEAAgD//////v/9/////v/+//v/+//7//r/+v/6//v/+//7//3//f/8
//v/+v/5//n/+P/5//r/+//6//j/+P/4//j/9//3//f/9//4//n/+f/6//n/+P/3//b/
+f/7//3//v8CAAgADQANAA0AFwAtAEkAZgCJALMA1ADiAOgA5gDWALcAlgB0AEoAGADe
/6f/ev9U/z//UP90/47/mf+i/67/s/+6/8P/yv/P/9n/4P/k/+f/5v/o/+z/7f/t/+7/
7//w//L/8//z//T/8//0//X/9f/3//f/9//3//X/9f/1//f/9//3//j/+P/6//n/+f/5
//b/9f/1//T/9//4//n/+v/4//f/9//3//n/+P/4//n/+//6//r/+v/5//r/+f/5//r/
+v/7//z/+//6//r/+v/8//z//v///wEAAQABAAEAAAACAAEAAAABAAIABQAHAAUABQAH
AAgACQAKAAsADAAOAA4ADgAPAA8ADwAPABEAFAAVABYAFwAVABUAFQAWABQAFAAUABQA
FQAVABYAFwAWABUAFAATABUAFQAUABQAEQAQABAADwAQABAAEAAQAA0ADAALAAsACQAJ
AAgACAALAAsADAALAAgABwAHAAcABwAHAAcABwAIAAcABwAIAAcABQADAAIABAAFAAYA
BwAGAAUAAwACAAQABAAEAAQABgAGAAYABwAGAAUABAADAAUABgAGAAYABAAEAAUABQAE
AAQABgAGAAgACAAIAAgABwAGAAUABQAIAAgACAAIAAcABwAHAAYABgAGAAYABwAIAAkA
CAAJAAkACAAHAAYABwAJAAoACwAKAAkABwAGAAgACAAIAAgACQAJAAoACgAGAAUABQAE
AAcABgAHAAgABwAHAAYABQAEAAQABAAEAAcABwAHAAgACAAHAAYABwAIAAkACgALAAkA
CQALAA0ADgAOAA4ADgAOAA0ADQAOAA0ADQANAA0ADQAOAA8AEAALAAoABgAFAAUABQAE
AAMAAwABAAAAAAD+//7//v/+/wAAAQACAAMA/////wAAAAD+//7/AAAAAAAAAAAAAAAA
AAD//w==
         </WaveFormData>
      </LeadData>
      <LeadData>
         <LeadByteCountTotal>10000</LeadByteCountTotal>
         <LeadTimeOffset>0</LeadTimeOffset>
         <LeadSampleCountTotal>5000</LeadSampleCountTotal>
         <LeadAmplitudeUnitsPerBit>4.88</LeadAmplitudeUnitsPerBit>
         <LeadAmplitudeUnits>��V</LeadAmplitudeUnits>
         <LeadHighLimit>2147483647</LeadHighLimit>
         <LeadLowLimit>268435456</LeadLowLimit>
         <LeadID>V3</LeadID>
         <LeadOffsetFirstSample>0</LeadOffsetFirstSample>
         <FirstSampleBaseline>0</FirstSampleBaseline>
         <LeadSampleSize>2</LeadSampleSize>
         <LeadOff>FALSE</LeadOff>
         <BaselineSway>FALSE</BaselineSway>
         <ExcessiveACNoise>FALSE</ExcessiveACNoise>
         <MuscleNoise>FALSE</MuscleNoise>
         <LeadDataCRC32>2358792728</LeadDataCRC32>
         <WaveFormData>
MAAwADAAMAAJAOT/v/+a/57/ov+m/6r/s/+6/8H/yP/M/9D/1P/Y/9z/4P/k/+j/6f/q
/+v/7P/v//D/8f/y//L/8v/y//L/8P/w//D/8P/y//L/8v/y//D/8P/w//D/7v/u/+7/
7v/u/+7/7v/u/+z/7P/s/+z/7f/u/+//8P/u/+7/7v/u/+3/7P/r/+r/6v/q/+r/6v/p
/+j/5//m/+n/6v/r/+z/7v/u/+7/7v/v//D/8f/y//P/9P/1//b/9v/2//b/9v/3//j/
+f/6//r/+v/6//r//P/8//z//P///wAAAQACAAIAAgACAAIAAwAEAAUABgAGAAYABgAG
AAYABgAGAAYACAAIAAgACAAFAAQAAwACAAUABgAHAAgABgAEAAIAAAAAAAAAAAAAAAAA
AAAAAAAA/f/8//v/+v/6//r/+v/6//n/+P/3//b/9v/2//b/9v/2//b/9v/2//T/9P/0
//T/9v/2//b/9v/0//T/9P/0//T/9P/0//T/9P/0//T/9P/y//L/8v/y//P/9P/1//b/
+P/4//j/+P/4//j/+P/4//r/+v/6//r/+f/4//f/9v/3//j/+f/6//j/+P/4//j/+v/6
//r/+v/8//z//P/8//r/+v/6//r/+v/6//r/+v/4//j/+P/4//r/+v/6//r/+v/6//r/
+v/4//j/+P/4//r/+v/6//r/+P/4//j/+P/4//j/+P/4//r/+v/6//r/+v/6//r/+v/8
//3//////wAAAQABAAEAAAAAAAAAAAABAAEAAgADAAEAAAAAAP//AQAAAP7//v/7//r/
+f/4//f/9v/0//P/9f/1//X/9f/0//T/9P/z//X/9f/1//X/9f/z//P/8v/y//L/8v/y
//P/8//0//T/8v/x//H/8f/1//X/9f/1//X/9f/0//T/9v/2//b/9v/2//b/9v/2//b/
9v/1//X/9//3//f/9//3//T/9v/2//X/+f/8/wAABgATACQANgBQAHMAlgCyAMgA2ADe
ANQAvwClAIIAVgAjAPL/yf+l/4v/iv+d/6z/tf+9/8T/x//M/9X/2f/f/+X/5//p/+v/
7f/v//H/8//0//T/9f/2//T/9P/0//T/9//4//j/+P/2//b/9f/1//f/9v/2//b/+P/4
//n/+f/1//X/9f/1//f/9//4//n/9//4//r/+P/5//n/+v/6//n/+f/4//f/9v/1//P/
8v/0//X/9f/1//P/8v/y//L/8v/y//T/9f/2//b/9//4//j/+f/5//n/+v/9//3//f/9
//3//////wEAAQAEAAUABgAHAAcACQAJAAkACQAKAA4ADgAPABAAEQAQAA8ADgARABEA
EwATABQAFAAWABYAFQAVABUAFQAWABYAGAAYABYAFQAVABQAFAATABIAEgATABIAEgAR
AA8ADQALAAkACwAKAAkACQAGAAQABAADAAIAAQABAAEAAQABAAEAAAD+//3//f/9////
//////////8AAAAAAAAAAAAAAAAAAAEAAgADAAMAAQABAAEAAQADAAMAAwADAAEAAgAC
AAIAAwADAAQABQAFAAUABQAFAAQABAAEAAMABQAFAAQABAAEAAQABAAEAAIAAgADAAMA
AwADAAMAAwACAAEAAAD//wAAAgADAAQAAgABAAEAAQACAAIAAQABAAMAAwADAAMAAQAB
AAEAAQADAAMAAwAEAAIAAAAAAAEA//////////8BAAAAAAAAAP///v/9//z//f/+////
AgABAAMAAgACAAIAAgACAAMABAAGAAkABwAIAAkACQALAAoACgAKAAgACQAJAAoACQAJ
AAgACAAIAAkACQAIAAcABQADAAEAAgABAAAA/v/7//v/+//7//v//P/8//z//f/9//3/
/f/6//n/9v/1//X/9v/3//j/+P/3//f/+P/4//j/9//3//f/+f/5//n/9//3//f/9v/4
//j/+P/4//j/+P/4//j/9v/2//b/9f/2//f/+P/5//f/9f/2//j/+v/7/wEABAAGAAwA
FwAmADwAVgB3AJgAtADEANAA1ADGALEAlwB2AEoAGwDu/8f/of+L/5D/of+u/7f/vf/G
/8v/0v/X/9v/4f/l/+n/6//t/+//8f/z//X/9v/2//f/+P/4//j/+P/4//n/+v/6//r/
+f/4//b/9f/2//b/9//4//j/+P/5//n/9//3//f/9//5//n/+v/7//r/+v/7//j/+f/5
//r/+v/5//n/+P/3//b/9f/z//L/9P/1//X/9f/0//L/8f/w//L/8v/0//X/9v/2//f/
+P/2//f/9//3//r//f/9//3//P/7//z/+//8//3/AQADAAIAAwADAAUABwAHAAcACAAM
AAwADQAOAA8ADgANAAwADgAPABIAEwASABIAFAAUABUAFQAVABUAFAAUABYAFgAWABUA
FQAUABUAFQAVABYAFAASABEADwAOAA0ADAALAAsACgAJAAkABgAEAAQAAwAEAAMAAwAD
AAEAAQABAAAAAAD///////8BAAEAAQABAAAAAAD///7///8AAAEAAgAAAAAAAAD//wEA
AQABAAEAAQABAAEAAQD//wAAAAAAAP////8AAAEAAQABAAEAAQABAAIAAwADAAMAAwAC
AAIAAAAAAAAAAAACAAIAAwADAAEAAQABAAEAAQABAAEAAQADAAQABAAEAAIAAQABAAEA
AwAEAAQABQAFAAUABQAFAAMAAwADAAMABQAFAAUABgAEAAIAAgADAAUABQAFAAUAAwAC
AAIAAgACAAIAAgACAAIAAgACAAQABAADAAIAAQAFAAYACAAIAAgACAAGAAYABwAJAAsA
DAANAA0ACwAKAAoACgAIAAkACQAKAA0ADQAMAAwACQAJAAgABgAGAAUABAADAAAA///+
//z//f/9//3//f///wAAAAAAAP3//f/9//3///////3//f/6//r/+v/6//z/+//7//z/
/P/8//v/+//5//v/+//7//3//f/9//z/+v/6//r/+v/6//r/+v/6//z//P/8//v/+f/5
//n/+f/9//3//P/+//7///8BAAIABgAOABsALABCAF4AewCYALAAvgDKAM4AxgCxAJkA
eABMAB0A8v/L/6X/kf+Y/6v/tP+9/8f/zP/P/9L/1//d/+X/6//v//P/8//x//P/9f/3
//r/+v/7//z/+v/6//r/+v/5//r/+v/6//v//P/8//3/+//6//r/+v/8//z//f/9//3/
/f/9//3/+//7//z//f///wAAAgAAAP3//f/+//7///////7//f/8//v/+f/4//b/9//3
//f/+f/4//j/+P/3//b/9//3//j/+P/5//r//P/9//3//f/8/////////wEAAQADAAMA
AQABAAQABQAEAAUABQAHAAkACQAJAAoACgAKAAsADAAQABAAEAAQAA8ADwARABEAEgAS
ABQAFAATABMAEwATABIAEgAUABQAFAATABMAEgASABEAEAAQAA8ADgAOAA0ADAALAAoA
CQAIAAYABAADAAMAAgADAAMAAAD///////8AAAEAAgACAAQAAwADAAMAAQABAAEAAQAC
AAQABQAGAAUABAADAAIABAAEAAQAAwABAAEAAQABAAEAAQABAAEAAwAEAAQABAABAAEA
AgADAAMAAwADAAMAAQACAAMAAwABAAEAAAAAAAMABAAFAAYABAAEAAUABQAFAAUABQAF
AAcABwAHAAcABQAGAAYABgAIAAcABwAHAAYABgAFAAUABwAHAAcABwAHAAcABwAHAAcA
BwAHAAgACgAIAAgACQAIAAcABgAFAAUABAAEAAQABgAGAAYABgAFAAQAAwAEAAcACQAJ
AAgABgAGAAYABgAHAAgACgANAA0ADgAPAA8ADQAMAAwADAAOAA8ADwAQABAADwANAAwA
DQANAAwACgAKAAkACAAHAAYABQAEAAIAAgADAAQABQAFAAYABgAGAAcABwAHAAcABQAF
AAMAAwACAAIAAgACAAQAAwADAAQAAwACAAAA//8BAAMAAwADAAMAAwADAAIAAAAAAAAA
AAABAAIAAwAEAAMAAgABAP//AAABAAIAAwAFAAUAAgAAAAIABQAHAAoAEAAWACUANgBK
AGIAgQCgALYAyADSANAAxgCvAI8AbABGAB0A9P/P/6//nf+o/7n/vv/D/8v/1P/Z/97/
4//p/+//8//1//X/+f/7//3///8BAAIAAgADAAQABAAEAAQABAADAAQABAAEAAQABAAD
AAMABQAEAAQABAAEAAQABQAFAAEAAQABAAEAAwADAAQABQADAAQABgAEAAMAAwAEAAQA
BQAFAAQAAwAAAP///f/8//z//f/9//3/+//6//r/+v/8//z//v///wAAAAABAAIAAgAD
AAMAAwAEAAcABwAHAAcABwAJAAkACQAJAAwADQAOAA8ADwARABEAEQARABIAFAAUABUA
FgAWABYAFgAWABUAFQAXABcAGAAYABoAGgAaABkAGAAXABgAGAAaABoAGAAXABcAFgAW
ABUAFAAUABUAFAAUABMAEQAPAA0ACwAMAAwADAANAAoACAAIAAcACAAHAAcABwAJAAkA
CQAIAAYABQAFAAUABwAHAAcABwAFAAYABgAGAAQABAAEAAQABgAGAAYABQAEAAMAAgAB
AAEAAQABAAEAAwAEAAQABAADAAMABAAFAAUABQAFAAUAAwAEAAUABQAHAAcABgAGAAYA
BgAGAAYABgAGAAcABwAJAAkACQAJAAgABwAGAAUABwAIAAgACAAGAAUABQAFAAQABAAD
AAMABAAFAAYABwAFAAUABQAFAAUABQAFAAYACAAGAAYABwAFAAUABQAFAAcABgAGAAYA
BAAEAAQABAAGAAYABgAIAAcABQAFAAQABgAGAAYABgAIAAgACQALAAoACgAKAAkACwAK
AAoACgAIAAkACQAKAAkACQAIAAgACAAJAAkACAAFAAMAAQD//wEAAQABAAAA/f/9//3/
/f/9//7//v/+//7///8AAAEAAAD///z/+//8//z//P/8//7//f/9//7//P/8//v/+//9
//////////3//f/9//z//v/+//7//v/8//z//P/8//z//P/8//v/+//7//v/+//5//n/
+P/4//z///8BAAIABgAOAB0ALgBCAF4AgwCmAL4A0ADaANYAyACxAJEAbABCABcA7P/D
/5//j/+Y/6n/sv+5/8H/yv/P/9T/1//b/9//4//p/+3/7//x//P/9f/3//b/9v/3//j/
+P/4//j/+P/5//r/+v/6//j/+P/3//f/+f/4//j/+P/3//b/9v/1//X/9f/1//X/9f/1
//b/9//2//b/9//0//X/9f/2//b/8//z//L/8f/y//H/7//u/+7/7//v/+//7//u/+7/
7v/v//D/8//1//X/9P/0//T/9f/3//j/+f/4//v/+//7//r/+f/6//n/+//7//7/////
/////v///wEAAQABAAIABQAGAAgACgALAAoACQAIAAsACwANAA0ACwAKAAsACgALAAsA
CwALAAoACgAMAAwACwAJAAgABgAIAAcABgAGAAUABAAEAAMABAADAAIAAQABAAAA////
//z/+v/6//n/+f/5//r/+//5//n/+f/4//r/+f/5//n/+f/5//n/+f/4//j/9//2//j/
+P/4//j/9v/2//b/9f/1//X/9f/1//X/9f/1//X/8//0//T/9P/2//f/+f/7//v/+//7
//v/+f/6//v/+//9//3//P/8//z//P/8//z//v/+///////9//3//f/9////////////
//8AAAAAAAD+//3//f/9/wAAAAD//////f/9//3//f/9//3//f/9//3//f/9//7//P/6
//r/+//9//3//f/9//v/+v/6//r/+P/6//r/+v/8//z//P/8//z//P/8//3//////wAA
AQABAAEAAAAAAAAAAgADAAMABAADAAMAAgACAAMAAwACAAAAAAD///7//f/8//v/+v/4
//n/+f/5//n/9//4//j/+P/3//f/9//3//n/+f/3//f/9f/0//P/8v/0//P/8//0//L/
8v/x//H/7//x//H/8f/z//P/8//y//L/8v/y//L/9P/0//T/9P/y//L/8v/x//P/8//z
//P/8//1//b/9P/y//P/9//6//z/AgANAB4AMgBKAGcAhgCkALgAxgDOAMgAuQChAIIA
WAApAPj/z/+p/4v/hv+X/6b/rf+z/7z/w//I/83/0f/Z/9//4//l/+n/5//p/+v/7f/w
//D/8f/y//L/8v/y//L/8//0//T/9P/2//b/9f/1//P/8v/y//L/8v/y//P/8//v/+//
7//v//H/8f/y//P/8//0//b/9P/x//H/8v/y//L/8//z//P/8v/x/+//7v/u/+//7//v
/+//7v/u/+7/7P/s/+7/7//w//D/8f/y//D/8f/x//H/9P/3//f/9//5//n/+//7//r/
+f/7//v//v//////AQABAAEAAQACAAQABAAFAAYACAAIAAgACAAHAAcACQAJAAkACgAN
AA4ADwAPAA8ADwAMAAwADgAOAA8ADwAQABAADwANAAsACgALAAoACgAJAAgABwAGAAUA
AwACAAEAAQACAAAAAAD///z/+//7//v/+//7//v/+v/4//f/9//3//n/+f/5//n/+f/6
//r/+v/4//j/+P/4//r/+v/6//n/9//3//f/9//3//f/9//3//f/+P/4//j/9//3//j/
+f/7//v/+//7//r/+v/6//n/+//7//r/+v/8//z//P/8//r/+v/7//v//P/9//7////9
//3//f/9//v//P/8//z//f/9//7///////7//P/7//3//f/9//3//f/9//3//f/9//3/
/f/+//7//P/8//3/+//7//v/+//9//z//P/8//r/+v/6//r/+P/6//z//P/8//z//P/8
//z//v/+////AQADAAQABQAFAAMAAgACAAIABAAFAAUABgAHAAcABgAGAAMAAwACAAAA
AgABAAAA///8//v/+v/4//f/9//3//f/9//4//j/+P/3//f/9//3//n/+f/3//f/9f/0
//P/8v/0//P/8//0//b/9v/1//X/9P/1//T/8//0//X/9v/2//X/9P/z//L/9P/0//T/
9P/0//T/9P/z//P/8//z//P/8//z//b/9v/2//n/+//8/wAACAAXACgAPABWAHcAlACs
ALwAyADKAMAAqwCTAHIARAARAOb/wf+b/4n/kP+j/67/t/+//8L/x//M/9H/2f/f/+P/
5//r/+v/6f/r/+3/7//y//L/8//0//T/9P/0//T/9P/0//P/8v/z//T/9P/1//P/8v/y
//L/8//0//b/9//0//P/8v/x//P/8//0//X/9//4//r/+P/1//X/9v/2//X/9f/0//P/
8v/x/+//7v/u/+//7//v//H/8P/w//D/7//u/+//7//y//L/8//0//T/9f/1//X/9P/3
//f/9//5//n/+//7//v/+//+////AAABAAEAAwADAAMAAwAEAAYABgAHAAgACgAKAAoA
CgALAAsADQANAA4ADgAQABAAEAAPAA4ADQAOAA4AEAAQABAADwAPAA4ADAALAAoACgAL
AAoACgAJAAYABQAEAAMAAwACAAEAAQACAAAAAAD///3/+//6//n/+//7//v/+v/6//n/
+f/5//n/+f/5//n/+f/6//r/+v/6//r/+v/6//z//P/8//v/+f/5//n/+f/7//v/+//7
//n/+v/6//r/+f/5//r/+//7//v/+//7//n/+v/7//v/+//7//r/+v/7//z//f/+//3/
/P/8//v//f/9//3//f/9//3//f/9//v//P/8//z//f/9//7///////7//P/7//3//f/9
//3////////////+//3//P/8//7//P/8//3/+//7//v/+//9//z//P/8//r/+v/6//r/
+P/6//v//P/9//7//v/+////AQABAAIAAwADAAQABAAFAAYABAAFAAUABgAJAAkACAAI
AAcABwAGAAQAAgABAAAA//8AAP///v/8//j/9//2//X/9v/4//n/+v/3//f/9//3//X/
9f/z//P/9P/0//T/9P/y//H/8f/y//P/9P/0//X/9P/1//T/8//1//X/9f/0//b/9v/2
//b/9f/0//P/8v/z//T/9f/1//P/8//z//P/8//1//b/+P/4//n//f/+//7/BgATACQA
OABSAHMAkgCqALYAwADAALQAoQCLAGwAQgAVAOr/w/+h/4n/jv+f/67/tf+//8b/yf/M
/9P/2f/f/+P/5//p/+3/7f/v//H/8//y//L/8//0//X/9v/3//j/+P/4//f/9v/4//j/
9//3//n/+P/4//j/9v/2//f/9//3//f/9//3//X/9f/2//f/9//4//r/+P/3//f/+P/4
//X/9f/0//P/9P/z//H/8P/v/+//7v/t/+//7v/u/+7/8P/w//L/8//y//L/8//0//X/
9//4//n/+f/7//r/+f/7//v//f/9//////8CAAMAAwADAAIAAwAFAAUABQAGAAcABgAG
AAYACgAKAAoACgALAAsADQANAAoACgAMAAwADwAPAA8ADwAMAAwADgAOAA4ADQANAAwA
DgANAAwADAALAAoACgAJAAoACQAIAAcABQAEAAMAAwAEAAIAAgABAAAA/////////f/9
//3//P/9//3//v////3//f/9//3//f/+//7//v/+//7//v/+//z//P/8//v//P/9//7/
///+//3//P/7//v//P/8//z//f/9//7////9//3//f/9//7/AAACAAMAAgABAP///v//
/wAAAQACAAIAAgADAAMAAQABAAEAAQACAAMABAAFAAQABAADAAIABAADAAMAAwAEAAQA
AwADAAEAAQABAAEAAwADAAMAAwADAAMAAwAEAAQAAgACAAMAAwADAAMAAwADAAIAAgAC
AAIABAACAAIAAgACAAIAAgACAAMABQAGAAgACgALAAkACAAIAAgACgALAAsADAALAAsA
CgAKAAkACQAIAAYACAAHAAYABQACAAEAAAD+/////////////f/+//7//v/9//3//f/9
//3//f/7//v/+P/4//j/+P/6//n/+f/6//r/+v/5//n/+f/7//v/+//7//v/+//6//j/
+P/4//j/+v/6//r/+v/4//j/+P/3//f/9//3//f/9//5//r/+P/2//n//f/+/wIACgAX
ACYAOgBSAHEAkACoALwAygDMAMQArwCTAG4ARAAbAPT/0f+t/5f/mP+n/7L/t/+9/8T/
y//Q/9f/3f/j/+n/7f/v/+//8f/z//X/9//6//r/+//8//z//P/8//z/+//8//z//P/8
//z/+//7//n/+P/4//j/+v/6//v/+//3//f/9//3//f/9//4//n/9//4//r/+P/3//f/
+P/4//f/9//2//X/9P/z//H/8P/w//H/8f/x//P/8v/y//L/9P/0//b/9//6//r/+//8
//z//f/9//3//v8BAAEAAQADAAMABQAFAAMAAwAGAAcACgALAAsADQALAAsACwAMABAA
EAARABIAEgASABIAEgARABEAEwATABQAFAAWABYAFgAVABQAEwAUABQAFgAWABYAFQAV
ABQAFAATABIAEgATABIAEgARABAADwAOAA0ADQAMAAsACwAMAAoACgAJAAgABwAHAAcA
CQAJAAkACAAGAAUABQAFAAUABQAFAAUAAwAEAAQABAACAAIAAgACAAQABAAEAAMAAQAB
AAEAAQADAAMAAwADAAMABAAEAAQAAwADAAQABQAHAAcABwAHAAUABgAHAAcABQAFAAQA
BAAGAAYABgAGAAQABAAFAAUABgAHAAgACQAHAAcABwAHAAcACAAIAAgACAAHAAcABwAH
AAYABAADAAUABQAFAAUAAwADAAMAAwAFAAUABQAGAAYABAAEAAUABQAFAAUABQAGAAYA
BwAIAAgABgAGAAQABgAGAAYABgAGAAYABwAJAAgACAAIAAcACQAIAAgACAAGAAcABwAI
AAcABwAGAAYABgAHAAcABgAEAAMAAgABAAIAAQAAAP7/+//7//v/+//7//z//P/8//z/
/f/+/////v/9//r/+f/6//r/+v/6//j/9//3//j/+P/4//f/9//3//n/+f/5//f/9//3
//b/9//4//n/+v/4//j/+P/4//j/+P/4//f/9f/1//X/9f/1//P/8v/y//b/+f/7//z/
/P8AAAsAGgAuAEYAZQCMAKwAwgDSANoA2ADHALEAlABsAD8ADgDh/7X/k/+I/5P/pP+v
/7f/wP/H/8z/zf/T/9n/3//j/+n/7f/v//H/8//1//X/9P/0//T/9f/2//f/+P/3//j/
+P/4//b/9v/1//X/9f/0//T/9P/z//L/8v/x//D/8f/y//P/8f/x//L/8//x//L/9P/y
//P/8//0//T/8f/x//D/7//v/+//7v/u/+7/7//v/+//7f/s/+z/7P/u/+7/8P/x//L/
8v/z//T/9f/3//j/+f/4//v/+//7//v/+//9//3//////wIAAwADAAMAAgADAAUABQAF
AAYACAAIAAkACgAMAAwADAAMAA8ADwARABEAEAAQABIAEgAVABUAFQAVABQAFAAWABYA
FAATABMAEgAUABMAEgASABAADgANAAsADAALAAoACQAJAAgABwAHAAYABAAEAAMABAAD
AAMAAwACAAEAAAD+/wAA/////////f/9//3//f/9//7//v/+/wAAAAAAAAAA/v/+//7/
/f///////////////////////v/+//3//P/8//3///8BAAEAAQABAAEAAwAEAAUABQAD
AAMAAgACAAAAAAAAAAAAAQACAAQABQADAAMAAwADAAMAAwADAAMAAwAEAAQABAAEAAMA
AwADAAYABgAFAAUAAwADAAMAAwAFAAUABQAFAAUABQAFAAYABAACAAIAAwAFAAUABQAF
AAMAAgACAAIAAgAEAAQABgAGAAQABAAEAAQABgAGAAcACQAJAAoACwALAA0ADAAMAAwA
DAANAA0ADgANAA0ADAAMAA0ADQAMAAoACgAJAAgABwAGAAUABAACAAIAAwAEAAUABAAE
AAMAAgABAAEAAQABAAEAAQD//////P/8//z//P/8//v/+//8//z//P/7//v/+//9//3/
/f/////////+//z//P/8//z//v/+//7//v/+//7//v/9//3//f/9//3/AQD//wAAAAD+
/wEABQAIAAoAEgAfADAAQgBcAH8AngC4AMwA2gDeANYAxQCtAIgAXAAtAPz/0/+v/5X/
lP+n/7b/v//H/8z/z//W/93/4//p/+//8f/z//X/9//5//v//f/+//7///8AAAAAAAAA
AAAAAQACAAIAAgACAAIAAQABAAEAAAAAAAAAAgACAAMAAwAAAP///v/9//////8AAAEA
//8AAAIAAAD/////AAAAAAEAAQAAAP///v/9//v/+v/8//3//f/9//v/+v/6//r/+v/6
//z//f8AAAAAAQACAAAAAQABAAEAAwAHAAgACQAJAAkACwALAAsACwAOAA8AEAARABEA
EwATABMAEwAUABgAGAAZABoAGgAaABoAGgAbABsAHQAdAB0AHgAhACIAIgAhACAAHwAg
ACAAIgAiACAAHwAfAB4AHgAdABwAHAAdABwAHAAbABgAFwAWABUAFQAUABMAEwASABAA
EAAPAAwACwALAAsADQANAA0ADAALAAkACAAHAAoACwAMAA0ACwAMAAwADAAMAAwADAAM
AAwADAAMAAsACQAJAAkACQALAAsACwALAAsADAAMAAwACwALAAwADQAPAA8ADwAPAA4A
DgAOAA0ADwAPAA4ADgAOAA4ADgAOAA4ADgAPAA8ADwAPAA8ADwANAA0ADQANAA8AEAAQ
ABAAEAAPAA8ADwAOAA4ADQANAA8ADwAPAA8ADQANAA0ADQAPAA8ADwAQABAADgAOAA8A
DQANAA0ADQAPAA4ADgAOAAwADAAMAAwADgAQABIAEgASABIAEAAQABEAEwAUABYAGAAZ
ABkAGAAYABgAFgAXABcAGAAbABsAGgAaABcAFwAWABQAFAATABIAEQAQAA8ADgAMAAkA
CQAJAAkACwAMAAwADAAKAAkACAAHAAkACQAHAAcABgAGAAYABgAGAAUABQAGAAcACAAI
AAkABwAJAAkACQALAAsACwAKAAoACgAKAAoACgAKAAoACgAMAAwADAALAAkACQAJAAkA
CwALAAwADAAOABEAEwAUABQAGgArAEAAVABuAI8AsADEANAA3gDeANIAwQCnAIIAWAAp
APr/0/+x/53/pP+5/8b/zf/V/9z/3//i/+n/7//1//v///8DAAcABQAHAAkACwAKAAoA
CwAMAA4ADgAOAA4ADQAOAA4ADgAQABAADwAPAA8ADgAOAA4ADAAMAA0ADQANAA0ADQAN
AAsACwAMAA0ADwAQABIAEAANAA0ADgAOAA0ADQAMAAsACwALAAoACgAIAAkACQAJAAsA
CgAKAAoACAAIAAoACwAOAA4ADwAQABIAEwATABMAEgAVABUAFQAXABcAGQAZABkAGQAc
AB0AHAAdAB0AHwAhACEAIQAiACIAIgAjACQAKAAoACgAKAApACkAKwArACoAKgAsACwA
LQAtAC0ALQAsACwALgAuAC4ALQAtACwAKgApACgAKAApACgAKAAnACYAJQAkACMAIQAg
AB8AHwAgAB4AHgAdABwAGwAbABsAGwAbABsAGgAcABsAGwAbABkAGQAZABkAGwAcABwA
HAAcABwAHAAcABwAHAAcABsAGwAbABsAGwAZABkAGQAZABsAHAAcABwAGQAZABoAGwAb
ABsAGwAbAB0AHgAfAB8AHQAdABwAHAAdAB4AHwAgAB4AHgAfAB8AHwAfAB8AHwAhACEA
IQAhAB8AIAAgACAAIQAhACIAIwAjACIAIAAfACEAIQAhACEAIwAjACMAIwAiACEAIAAg
ACIAIAAgACEAIAAfAB4AHQAfAB4AHgAeACAAIAAgACAAHgAeAB4AIAAiACMAJAAlACUA
JQAnACgAKQAqACsALQAsACwALAAsACwALQAtAC0ALQAtAC0ALQAqACkAJwAlACcAJgAk
ACMAIQAgACAAIAAdAB0AHQAcAB8AHwAgAB8AHQAdAB8AHwAcAB0AHgAdABwAHgAeAB4A
HgAcAA==
         </WaveFormData>
      </LeadData>
      <LeadData>
         <LeadByteCountTotal>10000</LeadByteCountTotal>
         <LeadTimeOffset>0</LeadTimeOffset>
         <LeadSampleCountTotal>5000</LeadSampleCountTotal>
         <LeadAmplitudeUnitsPerBit>4.88</LeadAmplitudeUnitsPerBit>
         <LeadAmplitudeUnits>��V</LeadAmplitudeUnits>
         <LeadHighLimit>2147483647</LeadHighLimit>
         <LeadLowLimit>268435456</LeadLowLimit>
         <LeadID>V4</LeadID>
         <LeadOffsetFirstSample>0</LeadOffsetFirstSample>
         <FirstSampleBaseline>0</FirstSampleBaseline>
         <LeadSampleSize>2</LeadSampleSize>
         <LeadOff>FALSE</LeadOff>
         <BaselineSway>FALSE</BaselineSway>
         <ExcessiveACNoise>FALSE</ExcessiveACNoise>
         <MuscleNoise>FALSE</MuscleNoise>
         <LeadDataCRC32>3975925209</LeadDataCRC32>
         <WaveFormData>
OgA6ADoAOgAeAAIA5v/K/83/zv/P/9D/0f/S/9P/1P/V/9b/1//Y/9r/3P/e/+D/3//e
/93/3P/d/97/3//g/+D/4P/g/+D/3v/e/97/3v/h/+L/4//k/+L/4v/i/+L/4P/g/+D/
4P/i/+L/4v/i/+D/4P/g/+D/4f/i/+P/5P/k/+T/5P/k/+T/5P/k/+T/5f/m/+f/6P/n
/+b/5f/k/+f/6P/p/+r/6P/o/+j/6P/q/+r/6v/q/+v/7P/t/+7/7P/s/+z/7P/v//D/
8f/y//L/8v/y//L/8//0//X/9v/3//j/+f/6//r/+v/6//r//f/+////AAD+//7//v/+
/wAAAAAAAAAAAAAAAAAAAAD///7//f/8//3//v///wAA/v/8//r/+P/6//r/+v/6//r/
+v/6//r/9//2//X/9P/1//b/9//4//b/9P/y//D/8v/y//L/8v/y//L/8v/y//H/8P/v
/+7/8P/y//T/9v/0//L/8P/u/+//8P/x//L/8v/y//L/8v/x//D/7//u//D/8v/0//b/
9f/0//P/8v/0//T/9P/0//f/+P/5//r/9//2//X/9P/2//j/+v/8//v/+v/5//j/+v/6
//r/+v/8//z//P/8//r/+v/6//r//P/8//z//P/6//r/+v/6//z//P/8//z//P/8//z/
/P/7//r/+f/4//n/+v/7//z/+//6//n/+P/6//r/+v/6//r/+v/6//r/+v/6//r/+v/+
////AAABAP//AAAAAP//AQABAAEAAQABAAEAAQABAAEAAQABAAEAAgACAAMAAwD///3/
/P/6//r/+f/6//v//P/8//z//P/7//r/+P/3//r/+//6//v/+f/4//b/9P/2//X/9f/1
//b/9v/2//b/9P/y//L/8v/z//f/9v/3//f/9v/y//H/8v/z//T/9v/2//b/9v/2//T/
8//z//P/9P/1//b/9//3//P/8v/x/+//7//1//j///8MABgAJAA3AFIAdgCVAK0AwgDU
ANYAzACyAIwAYgA0AAsA9P/h/9L/0P/Z/9v/3v/j/+P/4v/m/+v/7v/x//P/8//w//D/
8f/y//P/9f/1//X/9f/3//b/9P/z//L/9f/3//j/+f/3//b/9f/0//X/9f/1//f/9//3
//f/+P/2//T/9P/0//X/9v/5//r/+P/4//j/9//5//j/+P/6//v/+//7//z/+v/4//j/
+f/6//z//v////7//f/8//v//f/9//3//v/+//7/AAAAAP7//v/+//7///8CAAQABQAE
AAMABAADAAQABQAGAAoACQAJAAoADQANAA0ADQANABEAEgATABQAFAAUABMAEQASABQA
FQAXABcAFwAYABkAFwAVABQAFAAXABcAFwAXABcAFgATABEAEwATABIAEAASABIAEgAQ
AA8ADgALAAkACgALAAsADAALAAkACAAFAAYABgAFAAUABQAGAAYABgADAAEAAAAAAAEA
AgADAAQABQAEAAEAAAABAAIAAwAEAAQABAAFAAUAAgACAAEAAQACAAQABQAHAAUABAAC
AAAAAAABAAMABAAEAAQABQAGAAUAAwACAAAAAQACAAUACAAGAAUABQAFAAUABQAGAAcA
BwAIAAgABwAFAAUABQAEAAUABwAIAAsACgAIAAcABgAHAAcABQAHAAcABwAHAAcABgAF
AAQAAwADAAQACQAKAAYAAwACAAEAAQACAAQABQAFAAYABgAGAAMAAQAAAP3/AAABAAMA
BgAFAAEAAAACAAIAAgACAAMABgAIAAoACQAHAAYABAAGAAcACAAJAAcACQAJAAkACwAL
AAsACwANAA0ADAAMAAgABgAEAAMAAwADAAIAAwABAAAAAAAAAAAAAAAAAP//AAABAAIA
AQD///z/+v/3//j/+v/7//3//P/8//v/+v/6//r/+P/4//n/+v/+//3/+v/6//n/9f/4
//n/+v/7//n/+P/3//b/9v/2//X/9f/2//f/+P/5//f/8//x//T/9f/1//f/+//8/wEA
CgAWACgAPQBYAHoAlwCpAL4AzADIALwApACAAFgALgALAPL/3f/Q/9D/1//b/97/4//n
/+b/6P/r/+z/7f/x//H/8P/w//H/8v/z//X/9P/z//L/8//0//T/9f/2//b/9//3//f/
9f/0//P/8v/0//X/9v/5//b/9f/0//T/9f/0//X/9v/2//b/+P/4//b/9v/2//X/9v/2
//f/+v/6//n/+P/4//r/+P/4//n/+//8//3//f/6//n/+P/3//r/+//8//7//P/8//7/
/v/+//7//v/+/wAAAgADAAMAAAD//wAA//8CAAMABAAIAAgABwAHAAkACwALAAsACwAP
ABAAEQASABAAEAAPAA0ADwASABQAFwAUABMAEwATABQAEwATABQAEwATABMAEwAUABQA
EgARABIAEwATABIAEAAQABAADgAOAA4ADAALAAwADQANAA4ACwAJAAgABQAHAAgACAAJ
AAgACAAHAAYABwAFAAQABAAGAAYABgAGAAUABAABAAAAAwAEAAUABgAFAAQABAADAAQA
BAADAAMAAwAEAAQABQAFAAQAAgAAAAIAAwAFAAYABQAEAAQABAAGAAUABQAEAAQABAAG
AAgABwAFAAQAAwAGAAcACQALAAoACgAJAAcACQAJAAkACAAKAAsACwANAAwACgAJAAgA
CgALAAoADQAKAAkACAAHAAkACQAJAAkACAAIAAwADAAKAAcABgAFAAcACAAKAAsACQAI
AAYABAAGAAUABQADAAUABQAGAAgABgAFAAQAAQAHAAoACAAIAAgACAAHAAgACAAIAAwA
DQAPABAADgANAAwACwALAA0ADQANAA4ADwAQABEAEAAPAA0ADAAMAAwADAANAAsACQAG
AAUABQAEAAQABAAGAAYABgAFAAQAAwACAP//AAAAAAEAAQD///7//P/7//z//v///wAA
AAAAAP7//v/9//z//v/7//7/AAABAP///P/7//r/+f/6//r/+v/6//v//P/8//3//P/7
//r/+f///wEA///+//v/9//1//f//P8FABAAHgAwAEUAXAB4AI8AoQC0AMYAygDAAKgA
hABaAC4ACwD0/9//1P/a/+X/5f/o/+3/6//m/+T/5//u//f/+f/7//r/+P/2//b/9v/3
//n/+f/5//v/+f/4//j/+P/2//f/9//3//n/+v/7//z/+f/5//n/+//9//3//f/+/wAA
/v/+//7/+//6//v/+v/9//7///////7//P/7//z//f/9//3//v8AAP7//v////3//v//
////AAABAAIAAwACAAEAAAAAAAIAAgAEAAQABAAEAAQABAADAAQABAADAAYABwAKAAsA
CgAJAAgACgANAA0ADgARAA8ADwAPAA8ADwAQABEAEgAUABYAFwAXABYAFgAVABUAFwAX
ABgAGQAZABcAFgAWABcAFwAXABcAGgAaABgAFwAVABUAFAASABQAFAAUABIAEgASABAA
DwANAA0ADAAMAA0ADQAOAA0ACwAKAAgABwAIAAoACwAMAAsACQAIAAgABwAGAAUABAAJ
AAoACQAKAAcABgAFAAQABgAGAAcABwAIAAgABwAHAAUABgAGAAcACgAKAAkACAAGAAUA
BQAEAAUABgAIAAoACgAJAAkACAAHAAYABwAIAAsACwAMAA0ADAALAAsACwALAAwADAAL
AA0ADQANAAwACgALAAsADQAPAA4ADgAOAAsACwAJAAsADQANAA0ADQALAAsACwALAAgA
CAAMAAwADAALAAwADQALAAoACgAJAAkACgAKAAoACgAJAAkABwAGAAUABQAGAAkACwAL
AAoACQAIAAcABgAJAAwADgAQAA8ADwAQABAADQANAA0ADQAPABEAEQARABAADwAOAA0A
DwAPAA4ADgANAAwACwALAAgABwAFAAUABgAGAAcACAAHAAYABQADAAUABQAFAAMAAwAC
AAIAAQD+//7//f/9//7/AAABAAIA///+//v/+v/7//z/AAD/////AAAAAP3/+//7//v/
+//9//7///8AAP3//P/6//n//P/9//7///8BAAEA+//4//f/9//5//3/AgALABYAIgAw
AEMAXAB6AJEApwC6AMQAwgCyAJAAagBKACYACQD2/+X/3v/m/+v/5//k/+f/6//s/+z/
8f/y//f/+f/1//L/8v/z//T/9f/3//f/9//3//n/9//2//b/9v/4//n/+f/5//n/+P/3
//b/9//3//f/+f/5//n/+f/6//j/9v/2//b/9//4//v//P/7//r/+f/3//n/+P/4//r/
+//7//v//P/7//j/9//3//j/+v/8//3/+//7//v/+//7//v/+//8//7//v8AAAAA///+
//3//P/9/wAAAgADAAIAAQACAAEAAwADAAMABgAHAAcACAALAAkACQAJAAkADQAOAA8A
EAAQABAADwANAA8AEAAQABEAEQARABIAEwASAA8ADQAMAA4ADwAQABEAEQAQAA0ACwAL
AAsACgAIAAoACgAKAAgABQAEAAEA//8CAAMAAwAEAAMAAQAAAP3//v/+//3//f///wAA
AAAAAP7/+//5//j/+//8//3//v/9//z/+f/4//j/+P/4//j/+f/6//z//f/7//r/+P/3
//n/+v/6//v//P/8//v/+v/5//n/+v/6//z//P/9//7//f/7//r/+P/7//z///8CAAEA
///+//3//////wAAAQABAAIAAgABAAAA///+//z//f///wAAAwACAAAA///+///////9
////AQABAAEAAQD+//3//P/7//v//P8BAAIA///9//3//f/8//z//f/9//3//v/+//7/
/f/7//r/9//4//n/+//+//3/+//5//j/+f/6//v//P/+/wAAAQACAAAA//////7//v//
/wAAAQD//wEAAQABAAEAAQABAAEAAwADAAIAAgD+//z/+v/5//r/+//7//3/+v/4//f/
9v/4//j/+P/3//j/+f/6//n/9v/0//P/8f/x//L/8v/z//H/8v/y//L/8v/y//D/8P/y
//L/9f/z//L/8v/x/+3/7v/v//D/8f/x//D/7//u//D/8P/v/+//7//v/+//7//r/+v/
6//q/+3/7f/t/+//8v/5/wYAFAAiADkAXAB+AJsArwDAAMoAxAC0AJYAbABEACAAAQDq
/9X/zP/S/9f/1//Y/93/4f/e/97/4f/k/+P/4//l/+j/6v/q/+r/6v/r/+r/6f/o/+n/
6//q/+r/6v/s/+3/7f/t/+3/7P/r/+r/6v/r/+z/7//s/+v/6v/q/+v/6v/r/+z/7v/u
//D/8P/v/+7/7f/r/+z/7P/t//D/8P/v/+7/7v/v/+7/7//x/+//8P/x//H/7//v/+//
7//w//H/8v/0//P/8v/z//L/8//0//X/9v/0//b/9//3//X/9f/3//f/+P/5//r//v/+
//3//f//////////////AwAEAAUABgAGAAYABQADAAUACAAKAA0ACgAJAAkACQAKAAkA
CQAKAAkACQAJAAkACQAIAAUAAwAGAAcABwAGAAMAAgABAP7///8AAP///////////v/+
//3/+//6//f/+P/6//v//f/6//r/+f/4//j/9//3//j/+P/4//j/+P/5//j/9f/0//X/
9v/3//j/9//2//b/9f/1//b/9v/3//f/+P/4//n/+f/4//b/9P/1//f/+v/8//n/+P/4
//j/+f/5//r/+v/6//r//P/+//z/+//7//v//P/9////AQD+//7//f/7//z//f/+//7/
/v//////AQAAAP7//f/8//7////+/wEAAAD///7//f////////////z//P8AAAAA/f/7
//v/+//9//7/AAABAP///v/8//r/+P/7/////f/+//z//P/8//z//P/+////AAABAAEA
AgACAP//////////AAADAAQABQADAAMAAwADAAMAAwACAAIAAwACAAEAAQD+//3/+//7
//3//P/8//z/+v/6//r/+f/3//f/9//1//b/9v/3//f/9f/0//L/8f/y//T/9f/2//T/
9P/y//L/8P/w//P/8f/y//T/9f/z//L/8f/w/+//8v/y//L/8v/y//L/8f/x//H/8f/x
//H/9f/1//X/8v/t/+v/7f/v//L/+f8GABQAJAAzAEgAZgCFAJ8AsgDEAMwAyAC0AJAA
aAA8AA8A8v/f/87/zP/V/9n/2P/Z/93/3v/e/+P/5v/r/+//7//s/+z/6v/q/+r/6//s
/+3/7v/x//D/7v/t/+z/7f/v//D/8f/w//D/8P/w/+//7//v//H/8f/x//H/8v/w/+7/
7v/u//D/8P/y//L/8v/y//L/8f/x//D/8P/y//X/9f/1//b/9P/y//L/8//1//b/9//3
//f/9//3//f/9//3//f/+P/4//j/+v/6//j/+P/4//j/+v/8//3//f/9//3///////3/
/f/9/wAAAwADAAQABwAHAAcABwAHAAsADAANAA4ADQAOAA4ADQALAAwADAANAA4ADwAR
ABMAEQAPAA4ADgAPAA8ADwAPABIAEgAQAA8ADAALAAkABgAHAAgACQAIAAYABgAEAAMA
BQAFAAQABAACAAEAAQD///7//v/9//3///8AAAAAAAD+//v/+f/4//n/+v/7//z//P/8
//r/+v/6//r/+v/6//z//P/9//3/+//6//j/9//5//r/+v/7//7//v/9//z/+v/5//n/
+P/5//r//P/+//3/+//6//j/+v/6//z//v8AAP////////z/+//7//v//v8AAAEAAQD/
///////+//z//f/9////AQAAAAAAAAD9//3/+//9/////////////f/9//3//f/8//z/
AAAAAP///f/9//3/+v/6//v/+//8//7///8AAP///f/8//n/+//9//z//v8AAP///v/9
//z//P/+////AAACAAMABQAGAAQAAwACAAEAAwAFAAUABQAFAAUABQAFAAMAAwACAAIA
AgACAAIAAwABAP///P/7//v/+v/6//r//P/8//z/+//5//n/+f/3//j/+P/5//n/9f/0
//L/8f/y//T/9f/2//b/9v/0//T/8//y//T/8f/z//b/+P/3//X/8//x/+//8f/y//P/
9P/y//L/8f/x//H/8f/x//H/8//z//X/9P/x//H/8f/v//T//f8MABoAKAA9AFQAcgCL
AJ8AsgDCAMIAuACgAHwAUAAiAP//6v/V/8z/0v/Z/9v/4P/j/9//3P/e/+P/6v/t/+//
8f/w/+z/6v/q/+r/6//s/+3/7v/x/+//7v/u/+7/7v/v/+//7//y//L/8v/y//D/7//u
/+//8v/z//T/9v/z//D/7//u//D/8P/y//L/9P/0//T/8//x//D/8P/y//T/9f/2//j/
9f/y//H/8f/z//T/9f/1//f/9//3//f/9v/1//T/9P/3//j/+//8//v/+v/5//j/+v/8
//3//f/9//3///////3//f/9/wAAAgADAAUACQAIAAcABgAFAAkACgALAAwADQAOAA4A
DQALAAwADAANAA8ADwAQABEADwANAAwADAAPAA8ADwAPAA4ADgAMAAsACQAJAAgABgAJ
AAoACwAKAAkACAAFAAMABQAFAAQABAAEAAMAAwABAP///v/8//v//P/+////AAD9//v/
+v/6//r/+v/6//r//P/8//r/+v/6//r/+v/6//z//P/9//3/+v/6//n/+f/6//z//f//
/////v/8//r/+f/5//r/+v/8//z//f/+//z/+//7//r//P/8//7/AAAAAP////////3/
/f/+////AAACAAMAAwABAAEAAQAAAAAAAQABAAMAAwACAAIAAgD//////f///wEAAQAB
AAEAAQABAAEAAQD+//7/AgACAAMAAQABAAEA/v/+//////8BAAIAAgACAAAA//////3/
+//8////AAABAAIAAQACAAIAAgAFAAUABgAGAAcABwAHAAcABAAFAAQAAwAGAAcACAAJ
AAcABwAGAAYABQAEAAMAAwAEAAMAAQABAP///P/6//j/+v/8//7////9//3//f/7//n/
+P/4//f/+P/4//f/9//0//T/8//y//X/9v/1//b/8//y//T/8f/z//T/9P/x//L/8//0
//X/8//y//H/8P/z//T/9P/1//P/8//z//P/8f/z//X/9v/1//X/8//1//b/+/8GABQA
JgA7AFYAcgCLAJsAqgC4ALYArACYAHYAUAAoAAUA7v/Z/8z/zv/X/93/4v/n/+X/4P/g
/+P/5v/p/+3/7//w//D/8P/w//D/8f/v/+//7//x//L/8v/z//T/8f/x//D/7//y//L/
8v/y//P/8//z//X/9P/z//L/8v/z//L/8//0//P/8v/z//L/9P/0//T/8//z//L/8v/0
//T/8//y//L/8//y//P/9f/0//T/9P/z//X/9f/1//X/9f/1//X/9v/0//T/9v/2//f/
+P/5//r/9//4//j/9//4//n//P/9//3//f/9/wAAAAD/////AQACAAMABAAFAAQABAAE
AAQACAAKAAsACwALAAwADAANAAwACwALAAsADQANAA4AEAAPAA0ACwAJAAwADAAKAAkA
CQAJAAgABgAEAAQABAACAAQABAACAAEAAAD///3//P/9//3//v/9//r/+v/5//n/9//4
//j/+P/6//n/+f/6//f/9v/1//T/+P/4//b/9v/4//j/+P/4//f/9v/2//X/9//4//j/
+f/2//b/9f/1//b/9v/1//T/9P/1//f/+P/3//b/9v/2//j/+f/7//z/+v/4//j/+P/7
//v//P/9//v/+//8//3//P/8//v/+f/7//3///8AAP3//f/8//3//f/8//z//P/8//3/
/P////z/+//6//n/+v/7//z//f/4//j//P/8//3/+//7//v/+v/6//v/+//5//r/+v/6
//z//f/8//r/+v/6//r/+v/8//3//v8BAAEAAgACAP7//f/8//v//v8BAAIAAwACAAEA
AAD//wEAAQAAAAAA///+//3//f/6//n/9//3//n/+P/4//j/9v/2//b/9f/3//f/9//1
//X/9P/0//P/8P/w/+//7//x//L/8v/y//D/8P/u/+7/8P/w//P/8f/x//L/8v/v/+3/
7f/t/+3/7//w//H/8v/x//D/7v/t/+3/7f/t/+3/7f/v/+//7P/n/+f/6f/r//D/+f8C
ABAAHgAvAEgAZgCBAJcArAC+AMAAtACWAG4AQgAcAAMA8P/d/9L/1v/b/9v/3P/d/93/
3P/c/9//5P/l/+v/7//q/+b/6P/o/+j/6f/r/+v/6//t/+z/6v/p/+j/6f/r/+z/7f/t
/+z/6//q/+n/6f/p/+v/7P/t/+7/8P/v/+z/6//q/+z/7P/u/+7/7v/u/+7/7f/r/+r/
6v/s/+//7//v//D/7//s/+v/6//t/+7/7//v/+//7//v/+//7//v/+//8P/y//L/9P/0
//P/8v/x//D/8f/0//b/9//1//X/9//3//X/9f/1//j/+//7//z////+//3//P/7//7/
AAACAAQAAwAEAAQAAwABAAIAAgADAAUABQAGAAcABQADAAIAAgAFAAUABQAFAAYABgAE
AAMAAQABAAAA/v8AAAAAAAD+//z//P/6//n/+f/5//j/+P/4//f/9//1//T/9P/z//P/
9f/2//b/9v/z//H/8P/w//H/8v/z//T/9f/0//H/8P/w//D/8P/w//H/8v/0//X/8//y
//D/7//x//L/8v/z//L/8v/x//D/7//v//D/8P/x//L/9P/2//T/8//z//L/9P/0//b/
+P/2//X/9f/1//P/8//0//X/9v/4//n/+f/4//f/9v/0//b/9//3//n/+f/4//j/+P/1
//X/8//1//b/9//4//n/9v/1//T/8//x//L/9//4//f/9f/1//X/8v/y//P/8//1//b/
9v/2//T/8//x//L/9P/0//T/9P/0//b/9//4//j/9//3//b/+P/5//r/+//6//v/+v/5
//v/+//7//v/+//7//r/+v/3//b/9f/1//X/9f/0//X/8v/w/+//7v/v//D/8f/x//P/
8//z//H/8P/u/+3/6//r/+z/7P/t/+z/7P/r/+r/7P/s/+r/6v/q/+r/7f/r/+n/6v/q
/+f/6v/r/+z/7f/r/+r/6f/o/+n/6v/q/+v/6f/p/+n/6f/p/+f/5//o/+v/6//r/+n/
6v/t//j/BAAUACcAQgBmAIcAoQC2AMYAzgDKALwAnAByAEYAGwD6/9//yP/C/8v/0f/S
/9f/2f/e/9z/2f/a/9//4f/j/+j/6v/p/+j/5//n/+b/5f/k/+X/6P/o/+n/6v/o/+n/
6f/p/+r/6v/q/+r/6//r/+v/7f/q/+n/6P/o/+r/6v/s/+7/7f/s/+3/7P/s/+z/7P/r
/+z/7P/t//D/8P/v/+7/7v/w/+7/7v/v/+3/7v/v/+//7//v/+//7//x//H/8f/y//H/
8P/x//D/8//0//X/9v/0//b/9//3//f/9//5//n/+v/7//z/AAAAAP////8BAAMAAwAD
AAMAAwAEAAUABgAJAAoACgAJAAsADAAMAA0ADAALAAsACwAMAAsACwAMAAsACwALAAsA
DAAMAAoACQALAAsACgAIAAcABgAFAAIABAAEAAIAAQD//////v/+//7//f/9//v/+//8
//z//f/6//r/+f/4//r/+f/5//r/+f/4//f/9v/6//r/+P/4//r/+v/6//r/9//2//b/
9f/3//j/+P/5//f/+P/4//n/+P/4//f/9v/2//f/+f/6//n/+P/4//j/+//7//z//P/7
//r/+//8//z/+//7//v//v///wEAAwAAAAAA///9//7///8AAAAA/v//////AQD///7/
/v/+/wAAAQAAAAMAAAD///7//f/+////AAABAP7//v8CAAIA///9//3//f/9//7/AAAB
AP7//v/9//z//v///wEAAwD+//z//P/8//z//v8AAAEAAgADAAMABAAEAAMAAwADAAMA
BQAHAAcABwAFAAUABQAFAAcABwAGAAYAAwACAAEAAQAAAP///f/9//7//v///wAA///+
//3/+//7//v/+//5//v/+v/6//n/9v/2//X/9f/3//j/+P/4//b/9v/0//T/9v/2//n/
9//1//b/9v/z//P/8//z//P/9v/2//b/9v/0//T/8//z//X/9f/1//X/+//3//X/8v/x
/+//8f/1//r/AQAMABoAJgA7AFYAdgCPAKcAvgDOANAAygCyAIgAXgA0AAsA8v/f/9D/
0P/Z/93/4P/h/9//3v/i/+f/7P/v//P/8f/u/+7/8P/w//D/8f/z//P/8//1//T/8v/x
//D/8f/z//T/9f/0//T/9P/0//P/8//z//X/9//3//f/+P/3//T/8//y//P/9P/3//j/
9v/2//b/9f/3//b/9v/4//n/+f/5//r/+P/2//b/9//4//r//P/9//z/+//6//n/+f/5
//n/+v/8//z//v/+//3//P/7//r//f8AAAIAAwABAAEAAwADAAMAAwADAAYACQAJAAoA
DQAMAAsACgAJAAwADgAQABIAEQASABIAEQARABIAEgATABUAFQAWABcAFgATABEAEAAU
ABUAFgAXABcAFgATABEAEQARABAADgAQABAAEAAOAA0ADAAJAAcACQAJAAgACAAHAAUA
BAABAAAAAAD/////AAACAAMABAAAAP3/+//6//3//v///wAAAQAAAP3//P/+//7//v/+
//7//v///////P/8//v/+//8//7///8BAAEAAAD+//z//f/9//7//v8AAAAAAQACAP//
/f/8//r/+//8////AgABAP///v/9//7///8BAAMAAwAEAAQAAwACAAEAAAD+////AQAC
AAUABAACAAEAAAAAAAEAAAADAAMAAwADAAMAAgABAAAA///9//7/AwAEAAEA////////
AAAAAAEAAQABAAIAAgACAAEA///+//v/AQACAAQABAAEAAQAAgACAAEAAAAEAAUABwAI
AAcABwAHAAcABgAHAAYABQAIAAkACgALAAgABwAFAAQABQAEAAMAAwACAAEA//////3/
/P/8//z///8AAAEAAQD+//3//P/5//r/+v/7//v/+P/4//f/9//3//j/+P/4//r/+v/4
//j/9//2//j/9f/2//j/+f/3//X/9f/1//X/9P/0//T/9P/1//b/9v/3//b/9f/0//P/
9f/3//n/9v/1//X/9f/1//T/+/8MAB4ALgBDAF4AfACRAKEAtgDCAMIAvACiAHoAUgAo
AAEA6P/V/8z/0P/b/+H/5P/l/+P/4P/g/+f/6v/t//P/9f/0//L/8v/y//L/8//x//H/
8f/z//P/8v/y//L/8P/x//H/8f/z//T/9f/2//P/8//z//X/9f/1//X/9v/4//b/9v/2
//X/9P/1//T/9f/2//f/9//2//T/8//0//f/9//3//j/+v/4//j/+f/4//j/+P/3//j/
+f/6//v/+v/5//j/+P/6//r//P/8//z//P/8//z/+v/8//3//f//////AQABAAEAAQAB
AAQABwAHAAgACwANAA0ADQANAA4ADgAOAA4AEAASABMAEwARABIAEgATABMAEwAUABUA
FwAVABQAFAAUABMAEgARABMAFAATABMAEgARAA8ADAAOAA4ADgAMAAoACgAIAAcABQAF
AAQABAAFAAUABgAFAAMAAgAAAP////8AAAAAAAAAAP////8AAP///v/9//z///8AAP//
AAD///7//f/8//7//v//////AAAAAP/////+//7//f/9////AAAAAAAA/f/9//7//v/+
//7///8AAAAA//////7//P/8//7/AAACAAEAAQABAP////8AAAEAAQACAAIAAQADAAMA
AwACAAAAAQABAAMABQAEAAQABAABAAEA//8BAAMAAwADAAMABQAFAAUABQD///7/AQAA
AAIAAQACAAMAAQAAAAAA///9//7//v/+/wEAAQACAAEAAAD/////AAACAAMABAADAAEA
AgADAAQACAAIAAkACgAIAAcABgAGAAYABgAHAAgACQALAAwADQALAAcABAAAAAQABAAE
AAMAAwACAAEA///8//z//f/+/wAAAAD///7/+//7//v/+//3//n/+//7//r/+v/6//r/
+v/5/w==
         </WaveFormData>
      </LeadData>
      <LeadData>
         <LeadByteCountTotal>10000</LeadByteCountTotal>
         <LeadTimeOffset>0</LeadTimeOffset>
         <LeadSampleCountTotal>5000</LeadSampleCountTotal>
         <LeadAmplitudeUnitsPerBit>4.88</LeadAmplitudeUnitsPerBit>
         <LeadAmplitudeUnits>��V</LeadAmplitudeUnits>
         <LeadHighLimit>2147483647</LeadHighLimit>
         <LeadLowLimit>268435456</LeadLowLimit>
         <LeadID>V5</LeadID>
         <LeadOffsetFirstSample>0</LeadOffsetFirstSample>
         <FirstSampleBaseline>0</FirstSampleBaseline>
         <LeadSampleSize>2</LeadSampleSize>
         <LeadOff>FALSE</LeadOff>
         <BaselineSway>FALSE</BaselineSway>
         <ExcessiveACNoise>FALSE</ExcessiveACNoise>
         <MuscleNoise>FALSE</MuscleNoise>
         <LeadDataCRC32>2146539660</LeadDataCRC32>
         <WaveFormData>
UABQAFAAUAA3AB4ABQDs/+r/6v/q/+r/6f/o/+f/5v/m/+b/5v/m/+n/6v/r/+z/6f/o
/+f/5v/n/+j/6f/q/+j/6P/o/+j/5v/m/+b/5v/n/+j/6f/q/+r/6v/q/+r/6P/o/+j/
6P/q/+r/6v/q/+j/6P/o/+j/6f/q/+v/7P/q/+r/6v/q/+z/7P/s/+z/7v/u/+7/7v/s
/+z/7P/s/+3/7v/v//D/7v/u/+7/7v/v//D/8f/y//T/9P/0//T/8v/y//L/8v/0//b/
+P/6//r/+v/6//r/+//8//3//v8AAAAAAAAAAAAAAAAAAAAAAgAEAAYACAAHAAYABQAE
AAYABgAGAAYACAAIAAgACAAFAAQAAwACAAUABgAHAAgABgAEAAIAAAACAAIAAgACAAEA
AAD///7/+//6//n/+P/5//r/+//8//r/+P/2//T/9v/2//b/9v/2//b/9v/2//X/9P/z
//L/9f/2//f/+P/1//T/8//y//P/9P/1//b/9v/2//b/9v/0//T/9P/0//f/+P/5//r/
+f/4//f/9v/3//j/+f/6//z//P/8//z/+f/4//f/9v/5//r/+//8//r/+v/6//r//P/8
//z//P/+//7//v/+//3//P/7//r/+//8//3//v/9//z/+//6//v//P/9//7//P/8//z/
/P/7//r/+f/4//v//P/9//7/+//6//n/+P/6//r/+v/6//z//P/8//z/+v/6//r/+v/9
//7/AQADAAIAAQAAAP//AAAAAAAAAQABAAEAAgACAAIAAgACAAMABQAFAAUABAABAAAA
/v/8//3//P/9//7//v/+//7//v/6//n/+f/3//v/+//7//r/9//1//X/9f/3//X/9f/1
//b/9v/2//X/8//z//L/8v/z//f/9v/3//b/9v/0//P/9f/1//X/9//3//T/9v/2//X/
9P/0//T/9v/3//j/+f/3//P/8v/w/+z/7P/u//T/+f8DAAsAFgAnAEEAYAB+AJUArgDD
AMsAyAC1AJMAbgBFACEADwABAPH/7f/w/+7/7v/z//H/7P/u//T/9v/3//r/9v/0//T/
9v/2//b/9v/1//X/9v/2//X/9P/z//L/9f/4//f/+P/3//f/9v/2//b/9v/3//f/+v/6
//r/+v/5//j/9//2//n/+v/8//3/+//7//v/+v/8//z//P/+//7//v/+//7/+v/6//r/
+//9////AAAAAP7//f/8//z//P/8//3///8BAAEAAgACAAAAAAAAAP7/AQAFAAYABwAF
AAUABQAFAAgACQAKAA0ADQANAA8ADwAPAA8ADwARABUAFgAWABgAFwAWABUAFQAXABcA
GAAaABoAGgAaABsAGQAYABgAFwAYABoAGwAcABsAGgAYABYAFwAWABYAFQAUABQAFAAR
AA8ADgANAA0ADwAPAA4ADgALAAkACAAHAAgABwAHAAgACAAIAAgABwACAAIAAgADAAQA
BQAGAAcABQAEAAMAAwAGAAYABgAGAAYABgAFAAUAAwADAAQABAAFAAYABwAIAAkABgAF
AAMABQAFAAcABwAJAAkACQAIAAcABgAGAAYABwAHAAgACwAJAAkACQAJAAkACgAKAAoA
CwALAAsACgAJAAgABwAGAAcACQAKAAwACgAKAAkACQALAAsACwALAAsACwALAAsACQAJ
AAkACQAJAAoADQAOAA0ACgAIAAcACAAJAAoADAAMAAsACwALAAcABgAEAAMABQAGAAcA
CgAKAAgABgAIAAgACAAIAAoADAAMAA4ADAALAAoACQAMAAwADQAOAA0ADQANAA4ADgAO
AA4ADgARABEAEQARAA8ADAALAAkACwAMAAsADAALAAoACQAIAAYABAADAAMAAgAFAAYA
BwADAAEA/v/9/wAAAQAAAAEA//8AAAAAAAD9//3//f/8//3//v8CAAEAAAAAAP///P/8
//3//v///wAA///7//z//P/7//r/+v/7//3//v////v/+f/3//j/+P/2//j/+v/8////
BwARACAAMwBJAGgAhgCXAK4AwQDDALwAqwCLAGgAQwAlAA8A///x/+3/8P/w//L/9f/3
//T/9P/2//j/9//6//j/+P/4//r/+v/6//r/9//3//j/+P/6//r/+v/6//r//P/6//r/
+v/5//f/9v/5//r//P/9//v/+v/5//j/+f/6//v//P/8//z//f/9//z/+//6//j/+f/6
//v//v/7//r/+f/4//n/+v/7//3//f///wAAAAD///3/+//6//v//P/+/wEAAAD/////
/v8AAAAAAAD+/wIABQAFAAUABAADAAIAAQADAAUABwALAAoACQAKAAkACgALAAwADwAP
ABAAEAASABEAEAAPAA8AEgATABUAGAAXABYAFQAVABcAFgAWABUAFQAWABYAFgAWABYA
FQAUABQAFAAVABUAEgASABIADwAPAA4ADQANAA8ADwAOAA4ADAAJAAcABQAHAAcACAAK
AAcABgAFAAMAAQACAAMABQAFAAUABQAFAAQAAgAAAP//AQACAAMABAACAAIAAQABAAMA
AwAEAAQAAgACAAIAAgACAAAAAAD//wAAAQAEAAUABAADAAIAAAACAAIAAwAEAAQAAwAD
AAUABAADAAIAAQACAAQABQAGAAYABQAEAAIABAAEAAQABAAGAAcABwAIAAcABgAEAAMA
BAAFAAYABwAGAAUABAADAAMAAwADAAMAAwAEAAcACAAFAAIAAAD//wIAAwAEAAYABQAD
AAIAAQACAAIAAQABAAIAAgACAAQAAQAAAP///v8CAAYABAAEAAQABAADAAQAAwAEAAYA
BwAIAAkACAAGAAUABAAFAAUABQAGAAcACAAJAAoACAAHAAYABQAFAAQABQAFAAIAAgAA
AAAA/v/+//7//v8AAP7//f/9//r/+//6//n/+f/5//j/+f/4//f/9P/z//T/9v/3//j/
9//3//f/9v/1//T/9v/z//T/9v/3//b/9P/z//L/8f/z//P/8P/y//P/8//z//T/8f/x
//D/7//1//f/9f/0//D/6v/m/+j/7P/z//3/CQAaACsAQQBaAHQAhwCeALcAwQC+AK0A
jQBoAEEAIQAPAP3/8f/1//r/+P/6//3/+f/y//D/8v/4////AgACAAIA/v/9//z/+//6
//r/+//9//7//f/8//v/+v/6//z/+v/6//z//f/9//7//f/8//z/+//9//7///8AAP7/
/v/+//7//f/8//z/+//8//3//v/+//3//P/7//z//v/+//7//v/+//7//v////7/////
//7/AQABAAEAAgD///7//v///wEAAQACAAIABAAEAAQAAgADAAUABAADAAQABQAGAAcA
BwAHAAcACQALAAsADQANAA0ADQANAA8AEAAQAA8AEAATABQAFQAXABQAEwATABQAFgAW
ABYAFwAXABYAFgAVABUAFgAWABYAGAAYABcAFgAVABQAFAATABIAEgASAA8ADwAOAA0A
DQALAAsACgAKAAoACQAJAAkABwAFAAQABAAFAAYABwAHAAQABAAEAAUAAgABAAAA//8B
AAIAAwAFAAQAAgAAAP7///8AAAAAAQABAAEAAgACAAAAAAAAAAAAAwACAAMAAwAAAP//
AAD//wAAAQACAAIAAgACAAMABAADAAEAAAABAAQABQAGAAcABgAGAAUABAAHAAcABwAG
AAYABgAGAAYABAAFAAUABgAIAAgABwAHAAUABQAFAAUABwAHAAcABwAFAAUABQAFAAIA
AgAEAAQABwAGAAYABwAEAAMAAgACAAQAAwADAAMABAAEAAMAAwABAAAA//8AAAYABgAG
AAQAAwACAAEAAAADAAYABwAKAAkACQAJAAkABwAGAAYABgAKAAsADAAOAA0ADAALAAoA
DQANAA0ADQAMAAoACgAJAAYABgAEAAQABQAGAAcACAAFAAIAAAD/////AQABAAEAAAD/
//3//f/9//3/+//7//3//v/+//7//P/7//r/+P/5//r//v/9//v//P/8//r/+f/5//n/
+f/8//3/+//+//v/+f/3//b/+f/7//z//f8BAP//+f/2//T/9P/y//b/+v8BAAsAFQAi
ADEASwBmAHwAkwCoALUAuwCwAJMAcQBWADUAGwANAP//9//9//7/9v/y//X/9//2//b/
+P/6//3//v/4//T/9v/4//j/+P/4//n/+f/6//r/+f/4//f/9v/3//r/+f/6//r/+f/3
//b/+P/4//n/+f/6//r/+v/6//j/+P/4//j/+f/6//z//f/7//v/+//6//z//P/8//7/
/P/8//z//P/4//j/+P/5//r//f///wAA///9//v/+v/8//z//f////////8AAAAA/v/+
//7//P///wMABAAFAAQAAwACAAEABAAFAAYACQAJAAkACwALAAkACQAJAAsADwAQABAA
EgAQABAAEAARABEAEQASABQAFAAUABQAFQATABIAEgARABIAFAAVABYAFQAUABIAEAAP
AA4ADgANAA4ADgAOAAsACAAGAAQAAwAGAAcABwAIAAUAAwACAAEAAAD/////AAACAAIA
AgABAP3//P/7//v//v///wAAAQAAAP7//P/7//r/+v/6//r//f/+//7////+//3//f/8
//7//v/+//7/AAD+//7//f/7//v//f/9//7///8AAAAA///+//7//v//////AAADAAEA
AQABAAEAAwAEAAQABAAHAAcABwAGAAUABAADAAIAAwAFAAYACAAHAAYABAADAAUABQAF
AAUABwAHAAcABwAEAAMAAgABAAEAAgAFAAYABAACAAEAAQABAAEAAQACAAQAAwADAAMA
AAAAAP////8CAAIAAgAEAAQAAAD+//7/AAAAAAAAAAACAAQABAAGAAQAAwACAAEABAAE
AAUABgAGAAUABAAEAAYABgAGAAYACQAJAAkACQAGAAIAAAD9/wAAAgACAAQAAQAAAP//
/v8AAP7//f/9//3//////////f/7//j/9//5//n/9//3//X/9v/2//b/9//3//f/9v/4
//j/+//5//j/+P/3//T/9v/3//j/+f/6//n/9f/2//j/9//2//b/9v/3//f/9//z//P/
8f/w//D/8P/u/+7/8v/5/wEADQAaADEATwBwAIoAoQC0AMEAwwC6AKEAfwBaADkAHQAJ
APf/7f/x//L/8P/u//H/8//y//D/8v/y/+//8P/w//L/8v/0//T/9P/0//L/8f/x//D/
8v/y//L/8v/0//b/9P/0//P/8//y//L/8//0//b/9//1//T/8//y//P/9P/1//b/9v/2
//f/9//2//X/9P/y//X/9v/3//r/9//2//X/9P/1//b/9//5//j/+f/5//j/9v/1//T/
9P/3//j/+v/9//z/+//7//r//P/8//z/+v/6//3//f/9//3//f/9//3///8BAAMABwAG
AAUABgAFAAcABwAHAAkACQAKAAoADAAKAAoACgALAA4ADwARABQAEwASABEAEQATABIA
EgARAA8AEAAQABAADgAOAA0ADAAOAA4ADwAPAAsACgAJAAUABgAGAAYABwAHAAcABgAG
AAQAAQD///3//v///wEABAACAAAA/v/7//v//P/9/////f/9//3//f/9//z/+//7//7/
/v/+//7//f/8//r/+f/6//v//f/+//7//v/+//7//v/8//z/+//8//3/AAABAAAA///+
//z//f/+/wAAAgACAAEAAQADAAIAAQAAAP//AgAEAAUABgAEAAMAAgAAAAEAAgADAAQA
BAAFAAUABgAFAAQAAgABAAIAAwAEAAUABAADAAIAAQADAAMAAwADAAIAAgAEAAQAAgAA
AP////8AAAEAAgAEAAEA///+//3//v8AAAMAAQACAAAAAAAAAAAAAAACAAIABAAFAAUA
BQAFAAUABAAEAAQABwAHAAcACAAGAAYABgAGAAcABwAHAAcACAAGAAYABQACAAIAAAAA
AAIAAgACAAIAAAD+//3//f/7//3//f/9//7//f/7//v/+v/5//b/9f/2//j/+f/6//f/
9//3//b/9v/2//n/9//5//r/+v/4//X/9f/1//X/9//3//T/9v/2//X/9P/0//T/9f/1
//X/+f/5//n/9v/w/+z/7P/u//D/9/8BAA8AGgApAD0AWAB0AI0AogC3AMUAyAC7AJ0A
eABPACkADwD///H/7f/y//L/7P/t/+3/7P/s/+7/8v/1//j/+P/2//T/8//y//H/8P/y
//P/9f/2//X/9P/z//L/9P/2//T/9P/3//f/9v/2//T/9P/1//X/+P/4//j/+P/3//b/
9f/0//X/9v/4//n/9//3//f/9v/2//b/9v/4//r/+v/6//r/9v/2//b/9//3//n/+v/6
//z/+//6//r/+P/4//n/+//9//3//v/+//3//P/7//j//P////////8BAAEAAQABAAEA
AQABAAMABAAFAAgACQAHAAcABwAJAA0ADgAOABAADgAOAA4ADwAPAA8AEAASABMAFAAV
ABcAFQAUABQAEwARABIAEgASABMAFAAUABQAEAAOAA0ACwALAAwADQALAAoACAAGAAUA
BwAHAAYABgAHAAUABAADAAAA/////wAAAgACAAIAAQD8//z//P/9/////////////f/8
//v/+//6//r/+v/6//v//P/8//3//P/7//v/+v/8//z//P/8//7//P/8//v/+v/5//r/
+f/6//v//P/8//r/+v/7//z//P/7//v//f////////////z//P/7//r//v///wAAAAD/
//7//f/8//z//f/9//7/AAAAAP/////9//3//f/9/////////////f/9//3//f/8//z/
/v/+//7//P/7//v/+f/5//n/+v/7//v//P/9//r/+v/5//n/+v/8//z//P/+//z//P/8
//z//P/+//7/AAADAAMAAwADAAIAAAD///7/AQABAAEAAgAEAAQABAAEAAQAAwACAAEA
AQAAAAEAAQD+//7//P/8//z//P/8//z//P/6//n/+f/1//f/9//3//f/9//2//f/9P/z
//D/7//w//L/8//0//P/8//z//L/8f/w//L/7//y//T/9f/0//D/7//u/+3/8P/x/+//
8v/y//H/8P/w/+7/7//v/+//7//x//P/8P/s/+r/6P/o/+z/9f8BAAsAGAApAD8AWgB0
AIcAngCvALcAtACfAH8AWgAvABEA///v/+f/6//s/+j/6v/r/+f/4v/i/+j/7P/v//D/
8P/w/+z/6v/q/+r/6v/q/+v/7f/u/+z/7P/s/+z/6v/s/+r/6v/s/+3/7f/u/+3/7P/s
/+v/7f/u/+//8P/v/+7/7f/s/+7/7v/v/+//8f/x//H/8P/v/+7/7f/u/+//8P/x//L/
7//u/+3/7f/v//H/8v/y//T/8//y//L/8f/w//D/8f/y//P/9f/2//X/9P/z//D/9P/3
//f/9//5//n/+f/5//n/+f/5//v//P/9/wAAAQD///////8BAAMABAAEAAYABgAGAAYA
BwAFAAUABgAIAAkACgALAA0ADAAKAAkABwAJAAoACgAKAAoACgAJAAgABQAEAAQAAwAD
AAQABQADAAIAAAD+//3//f/9//z//P/8//v/+//7//f/9f/0//T/9f/2//f/9//y//L/
8v/z//P/8//z//P/9f/0//P/8//z//L/8f/w//H/8v/y//P/8v/x//H/8P/x//L/8//0
//T/8v/y//H/7//v//H/8f/z//P/8//y//D/8P/x//L/9P/z//P/9f/3//f/9//3//b/
9v/1//T/9//3//f/9v/2//b/9v/2//T/9f/1//b/+P/4//f/9//1//X/9f/1//f/9//3
//f/9//3//f/9//0//T/9v/2//f/9v/2//f/9f/1//X/9v/3//f/+P/5//b/9v/1//X/
9P/0//f/+P/5//r/+f/6//n/+v/7//v/+//7//3//P/8//z//P/7//r/+v/7//z//f/+
//3//f/9//3//P/6//r/+f/6//r/+P/4//X/9P/z//L/9P/0//X/9//0//X/9P/z//D/
7//t/+3/7//v/+3/7f/s/+z/6//q/+z/7f/u/+7/6//q/+z/6f/r/+z/7P/q/+v/6//r
/+v/7P/r/+f/6P/r/+v/6//s/+v/6//q/+n/5//p/+v/7P/q/+b/5P/k/+b/6//1////
EAAjADkAVgBuAH0AkACfAKUAoACRAHUAVAAvAA8A+//r/9//3f/i/+b/6P/r/+n/4v/g
/+L/5P/l/+r/7P/q/+z/6v/q/+r/6v/n/+f/6P/o/+n/6v/r/+z/6f/q/+f/5v/p/+n/
6P/o/+r/6v/r/+v/6//q/+n/6P/p/+r/6//s/+v/6v/q/+n/6//r/+v/6v/o/+j/6P/q
/+j/6P/o/+j/6f/q/+v/7f/q/+v/6//q/+v/6//r/+z/7P/s/+3/7//u/+3/7f/s/+//
8P/x//D/7//x//D/7//w//H/8v/z//T/9f/2//n/9//3//n/+f/6//v//P////7//v/9
//7/AQACAAMABQADAAMABAAGAAUABAADAAMABQAGAAgACQAHAAYABAACAAMABAAEAAQA
AwACAAIAAQD+//7//v/7//z//P/8//3/+v/5//f/9v/4//f/9//3//T/8//z//T/8//y
//H/7//u//D/8v/1//L/8f/w/+//8P/w//D/8f/w//D/8P/w/+7/7v/t/+3/8P/x//P/
9P/x//D/7//u//L/8P/w/+//8f/x//P/8//x//H/8f/w//L/9P/3//r/+P/1//P/8//2
//f/+P/5//f/+P/4//j/9//3//f/9v/5//r/+//8//n/+f/4//j/+v/6//n/+f/7//v/
+//7//r/+f/4//f/+P/5//r/+//4//j/+v/6//z/+v/5//n/+f/5//n/+v/4//f/9//3
//r//P/6//j/+P/4//j/+P/6//r//P////////////7//P/7//r//v///wAAAgABAAAA
///+////////////AAD+//7//f/6//r/+P/4//r/+v/6//r/+P/2//X/9f/1//f/9//3
//b/9f/z//P/8f/x/+//7//x//L/8v/y/+//7//v/+7/7//w//T/8//x//L/8v/w/+3/
7f/t/+3/8P/x/+//8v/w/+//7v/u/+7/7//v/+//7//x//H/7P/o/+b/5P/m/+z/8//7
/wcAFAAjADkAVgBwAIcAngCxALsAtACdAHkAUgAvABcACQD7//H/8f/0//L/7v/t/+v/
6v/q/+z/8P/x//T/9v/y/+z/7v/u/+7/7v/v/+//8P/w/+//7v/t/+z/7f/w/+//8P/v
/+//7v/u/+7/7v/v/+//8f/y//P/9P/x//D/7//u//D/8P/x//H/8f/x//H/8P/u/+7/
7v/w//H/8v/z//T/8P/w//D/8f/x//P/9P/0//T/8//y//L/8v/y//P/9f/2//f/+f/6
//n/+P/3//T/+P/7//v/+//7//v/+//7//r/+//8////AQABAAMAAwABAAEAAQADAAcA
CAAIAAoACgAKAAoACwAKAAkACQAKAAsADAANAA8ADQAMAAwACwANAA4ADgAOAAwADAAL
AAoACQAIAAgABwAIAAgACAAFAAMAAgABAAEAAQABAAAAAAABAP///v/9//r/+f/5//r/
+//8//3//f/4//j/+P/5//v/+//7//v/+f/4//f/9//4//j/+P/4//r/+v/5//n/+P/3
//f/9v/3//j/+f/6//r/+P/4//f/9//3//n/+f/6//v//P/8//r/+v/7//z//P/7//v/
/f/9//3//f/9//v//P/8//z//v///wAAAAD///7//f/8//7//////wAAAAAAAP/////9
//3//f/9/////////////f/9//3//f/8//z//v/+/wAA/v/9//3//P/7//r/+v/7//v/
/P/9//r/+v/5//j/+f/6//v//P/8//7//v8AAAAA///+//3/AAAAAAEAAgACAAEAAAAA
AAIAAgACAAIAAwADAAMAAwABAP7//f/7//3//v/9//7/+//6//n/+P/5//j/+P/5//j/
+//8//3/+f/3//T/8//0//X/9P/1//T/9P/z//L/8//z//P/8v/y//L/9f/z//H/8v/y
//D/8v/z//T/9f/0//P/7//w//P/8//z//T/8//z//L/8f/v/+//7//w//D/7v/s/+r/
6v/t//f/AQAOAB8ANwBWAHgAkQCmALsAxwDMAMMAqQCEAF0ANQAVAP//6//l/+z/7P/q
/+3/7//w/+7/6P/q/+3/7P/u//L/9P/z//L/8f/w/+3/7f/u/+7/7//w//H/8v/w//L/
8P/w//H/8f/w//D/8v/y//P/8//z//L/8f/w//P/9P/1//b/8//y//L/8f/z//P/8//y
//T/9P/0//b/9f/0//P/8v/z//T/9f/3//b/9//3//b/9v/1//T/9P/1//b/+P/7//j/
9//3//b/+f/6//v/+v/7//3//P/7//3//f/9//3/AAABAAIABQACAAEAAgABAAQABQAG
AAkACQAKAAoADAAOAA4ADgAPABEAEQASABQAEQAQAA8ADwASABIAEwATABIAEgARABAA
EAAQAA8ADgAOAA4ADwAPAA0ADAALAAcACAAIAAgACQAIAAcABQAEAAMAAQAAAP//AAD/
////AAD///7//f/7//v//P/9/////v/9//z/+//9//z/+//7//z//P/8//z/+//6//j/
9//4//n/+//8//r/+v/6//r/+v/4//j/9//4//n//P/9//z/+//6//j/+//8//7/AAD/
//3//P/9//v/+//7//v//f8AAAIABAACAAEAAAD+////AAABAAIAAAABAAEAAgACAAIA
AQABAAMAAwADAAMAAgABAAAA//8AAAEAAgADAAAAAAACAAIAAAD+//3//f8AAAEAAgAE
AAEA///+//3/AAAAAAEABQACAAEAAAD///7/AAACAAIABAAFAAUABQAFAAUABAAEAAQA
BgAHAAgACgAJAAgABwAGAAcABwAHAAcABgAEAAQAAwACAAIAAAAAAAEAAgADAAQAAwAA
AP7//f/9//////////7//f/7//v/+f/5//f/9//5//r/+v/6//f/9//3//b/+P/4//v/
+f/3//j/+P/2//X/9f/1//X/+P/5//f/+v/5//f/9f/0//b/9//3//f//f/5//X/9P/w
/+7/7v/w//b/+/8HABEAHAAtAEUAYgB8AJMArAC/AMcAyAC1AI8AagBFACEADQD9/+//
6//w//D/8P/x/+3/6v/u//D/9P/3//j/9v/y//L/9P/0//T/9P/1//X/9v/2//X/9P/z
//L/8//2//X/9v/3//f/9v/2//b/9v/3//f/+v/6//r/+v/5//j/9//2//f/+P/6//v/
+f/5//n/+P/4//j/+P/6//r/+v/6//r/9v/2//b/9//5//v//P/8//r/+f/4//j/+P/4
//n/+//9//3//v/+//3//P/7//j/+////wAAAQABAAEAAQABAAAAAQACAAUABgAHAAoA
CwAKAAkACAAJAAwADgAPABIAEAAQABAAEQARABEAEgAUABYAFgAWABcAFgAUABMAEQAS
ABQAFQAWABQAFAATABIAEQAQABAADwAQABAAEAANAAwACgAIAAcACQAJAAgACAAFAAMA
AgABAP7//f/9//7///8AAAEAAQD9//z/+//7//z//f/+/////v/8//r/+f/8//z//P/8
//z//P/7//v/+v/5//n/+P/5//r/+//8//7//P/8//v/+f/5//v/+//9//3//f/8//v/
+v/6//r//P/7//v//f/7//v/+//7//3//v/+//7//////////v/9//z/+//6//v//f/+
/wAA///+//z/+//9//3//f/9/////////////v/9//z/+//7//z///8AAP///P/6//n/
+//7//v//P/+//3//f/9//r/+v/5//n//P/+//7//v/+//7//P/8//r/+v/9////AQAD
AAMAAgACAAIAAgABAAAAAAADAAQABQAGAAUAAwABAP/////+///////+//7//P/8//v/
+v/5//j/+v/6//v//f/4//n/+P/3//j/9//1//X/8//z//H/8f/x//L/8v/y//P/8//z
//L/8f/w//L/7//w//L/8//y/+//7//v/+//7//v/+z/7v/x//H/8f/y//H/8f/w/+//
8f/z//P/8P/u/+z/7P/q/+r/7//9/w8AHAAtAEcAYgB0AIcAngCtALUAtACfAHsAWAAx
AA8A+f/r/+H/4//q/+7/7P/r/+n/5P/i/+j/6v/r//D/8v/w//D/7//u/+3/7P/r/+v/
7P/s/+7/7v/u/+7/7P/u/+z/7P/u/+//7//w/+//7v/u/+3/7v/u/+7/7v/w//D/8P/w
/+//7v/u/+3/7v/v//D/8P/v/+7/7f/u//D/8P/w//D/7//w//H/8//x//H/8P/u//H/
8f/x//L/8f/w//D/8f/z//P/9P/0//T/9P/0//L/8v/1//X/9f/3//f/9//3//b/9//4
//v//f/9//////8BAAEAAQADAAQABAADAAQABwAIAAkACwAKAAkACQAKAAoACgAKAAsA
DQAMAAwACwAKAAoACQAIAAkACgAKAAoACAAGAAUAAwAEAAQABAABAP///v/9//3/+//7
//r/+v/8//v/+//7//n/9//2//b/9v/2//b/9f/0//T/9P/1//T/8//y//H/9P/0//T/
9f/z//L/8f/w//H/8v/y//P/9f/1//b/9v/z//L/8f/w//X/9P/1//X/9P/z//T/8//z
//P/8//y//T/9P/1//b/9f/z//L/8//0//X/9v/3//b/9v/1//T/9f/1//X/9P/1//b/
9//4//f/9//2//b/9//4//j/+f/4//f/9v/1//f/9//3//f/9//3//f/9//z//L/8//y
//T/9P/1//f/9P/z//L/8v/y//H/8f/x//P/9P/0//X/9f/0//P/9P/1//b/9//4//f/
9v/1//j/+v/6//r/+v/6//r/+v/6//j/+f/5//n/+v/7//z//f/7//f/9f/z//f/9v/1
//b/9P/z//P/8//y//H/8P/v//H/8P/w//H/7v/t/+z/7P/o/+r/7P/s/+r/6v/q/+r/
6v/p/w==
         </WaveFormData>
      </LeadData>
      <LeadData>
         <LeadByteCountTotal>10000</LeadByteCountTotal>
         <LeadTimeOffset>0</LeadTimeOffset>
         <LeadSampleCountTotal>5000</LeadSampleCountTotal>
         <LeadAmplitudeUnitsPerBit>4.88</LeadAmplitudeUnitsPerBit>
         <LeadAmplitudeUnits>��V</LeadAmplitudeUnits>
         <LeadHighLimit>2147483647</LeadHighLimit>
         <LeadLowLimit>268435456</LeadLowLimit>
         <LeadID>V6</LeadID>
         <LeadOffsetFirstSample>0</LeadOffsetFirstSample>
         <FirstSampleBaseline>0</FirstSampleBaseline>
         <LeadSampleSize>2</LeadSampleSize>
         <LeadOff>FALSE</LeadOff>
         <BaselineSway>FALSE</BaselineSway>
         <ExcessiveACNoise>FALSE</ExcessiveACNoise>
         <MuscleNoise>FALSE</MuscleNoise>
         <LeadDataCRC32>1796539837</LeadDataCRC32>
         <WaveFormData>
XABcAFwAXABIADYAJAASAA4ACgAGAAIA/f/6//f/9P/x//D/7//u//D/8P/w//D/7//u
/+3/7P/q/+r/6v/q/+r/6v/q/+r/6f/o/+f/5v/p/+r/6//s/+r/6v/q/+r/6P/o/+j/
6P/q/+r/6v/q/+j/6P/o/+j/6f/q/+v/7P/s/+z/7P/s/+z/7P/s/+z/7v/u/+7/7v/t
/+z/6//q/+3/7v/v//D/7v/u/+7/7v/v//D/8f/y//T/9P/0//T/8v/y//L/8v/1//b/
9//4//r/+v/6//r//P/8//z//P/9//7///8AAP7//v/+//7/AAACAAQABgAFAAQAAwAC
AAQABAAEAAQABgAGAAYABgAFAAQAAwACAAUABgAHAAgABgAEAAIAAAACAAIAAgACAAEA
AAD///7/+//6//n/+P/5//r/+//8//r/+P/2//T/9v/2//b/9v/2//b/9v/2//X/9P/z
//L/8//0//X/9v/z//L/8f/w//H/8v/z//T/9P/0//T/9P/y//L/8v/y//X/9v/3//j/
9//2//X/9P/2//b/9v/2//f/+P/5//r/+f/4//f/9v/3//j/+f/6//j/+P/4//j/+f/6
//v//P/8//z//P/8//r/+v/6//r/+//8//3//v/9//z/+//6//z//P/8//z/+v/6//r/
+v/4//j/+P/4//n/+v/7//z/+//6//n/+P/6//r/+v/6//j/+P/4//j/+P/4//j/+P/8
//3//f/+//z//f/9//3//v/+//////////////8AAP7//v//////AAABAAIAAwACAAEA
/v/9/////f/8//z//v///////v/9//r/+P/2//f/+f/6//r/9v/1//T/9P/1//X/9v/3
//b/9v/2//X/9f/1//T/9P/2//f/9//3//X/9f/z//P/9P/1//b/9//1//X/9v/2//P/
8v/y//L/9P/1//b/+P/2//L/8f/v/+r/6f/r/+3/8f/4//7/BAAOACEAOwBVAGoAgACV
AKIApgCcAIcAcQBWAD0ALgAlABoAFAAPAAgABQAGAAMA/v/+/wAAAAAAAAEA/f/5//j/
+v/6//r/+v/4//f/9//3//b/9f/0//P/9v/3//j/+f/4//f/9v/1//f/9//3//j/+P/4
//j/+P/4//f/9//3//j/+f/7//z//P/7//r/+P/6//r/+//7//v/+//8//z/+v/4//f/
9//4//v//P/9//3//P/6//n//P/8//3//f/+//7/AAAAAP3//f/+//7///8BAAIABAAC
AAIAAwADAAUABgAGAAkACQAJAAsACwALAAsACwAMABAAEQASABIAEwASABAADwARABEA
EQATABMAFAAVABUAFAATABIAEAARABMAFAAWABUAEwAQAA8AEQARABAADwARABAAEAAP
AA4ACgAIAAcACQAJAAgACAAGAAUABAACAAMAAgACAAIAAgADAAMAAwAAAP7//f/8////
AAABAAIAAAAAAP////8BAAEAAAAAAAEAAQABAAEA///+//7//v///wEAAgAEAAIAAQD/
//z//f/+/wAAAQABAAEAAgADAAIA///+//3///8AAAEAAwADAAIAAAD//////////wAA
AQABAAEAAQD//////f/9////AgADAAQAAwACAAEAAAACAAIAAgABAAMABAAEAAQAAwAC
AAEAAAAAAAEABAAFAAMAAgAAAP//AQABAAEAAQABAAEAAQABAP7//P/6//f//P/9//7/
AQD///3//P/+//7//v/+/wAAAgADAAMAAQAAAAAA//8CAAIAAwAFAAMAAwADAAMABAAE
AAQABQAGAAcACAAJAAYABQAEAAEAAgADAAIAAgABAAAAAAD///7//v/8//v/+//8//7/
///7//j/9v/0//f/+P/4//n/+P/4//f/9v/1//X/9f/0//X/9v/4//n/+P/3//b/8//0
//X/9v/3//b/9f/0//T/9P/z//L/8v/z//X/9v/3//T/8P/w/+//7//u/+3/7//v//H/
9v/8/wYAFAAlAD8AVwBoAHwAjwCYAJgAkAB9AGcATgA3ACoAHwAUAAwACQAEAAMABAAD
AP7//v/+//z//P/7//v/9//4//j/+P/4//j/9v/1//X/9f/1//X/9f/1//f/9//3//f/
9v/1//T/8//0//X/9v/4//f/9v/1//T/9v/1//X/9f/3//f/+P/4//j/9//2//T/9//4
//r/+//6//n/+f/4//n/+P/4//n/+f/7//v/+//7//r/+P/3//n/+v/8//3//f/8//3/
/P/9//3//v/+////AQACAAQAAgAAAP///f///wIABAAJAAgABwAIAAcACQAJAAkACgAM
AA0ADgAOAA8ADgAMAAsADgAPABAAEwAQABAAEAAPABEAEQARABAAEgATABMAFAAUABMA
EQARABQAFQAVABUAFAASABEADwAPAAwACwALAA0ADQAMAAwACwAJAAcABAAGAAYABwAI
AAUABQAEAAMAAwACAAIAAgAEAAQABAAEAAMAAgAAAP//AgADAAMABAAEAAMAAgABAAEA
AAAAAAAAAgADAAMABAAEAAMAAQD+/wEAAgAEAAUABAADAAMAAwAFAAMAAwADAAQABAAE
AAUABQAEAAIAAQAEAAUABgAIAAYABQAEAAMABAAFAAQABQAIAAoACgAKAAcABgAFAAQA
BwAIAAkACQAIAAgABwAGAAYABgAGAAYABwAHAAkACQAFAAQAAgABAAQABQAGAAcABgAF
AAQAAwAFAAQAAwABAAUABQAFAAcABAADAAIAAAAEAAgABgAGAAYABgADAAQABAADAAcA
CAAKAAsACQAIAAgACQAJAAkACQAJAAsADAANAA8ADgANAAwACwANAA0ADQALAAkACQAH
AAYABgAGAAcABwAIAAgABgAFAAMAAgACAAEAAgAAAP///v/8//z/+//7//3//v/+//7/
/////////v/7//r/+v/5//z//f/+//3/+v/5//j/9//5//n/+f/6//v/+//7//z/+f/5
//j/9//+/wAA/P/7//n/8v/t/+3/8f/3//z/BgASAB4AKwBBAFUAZAB4AI8AngCiAJgA
hQBrAE4AOQAuACEAFgAWABUADgANAAwABQD+//r/+v/+/wQABQAFAAMA/v/8//z//P/8
//z/+//7//v/+f/5//n/+f/5//n/+f/5//r/+//8//3//P/7//r/+v/7//z//f/+//7/
/f/9//3//P/7//v/+v/8//3//v/+//3//P/8//v//f/9//7//v////7//v////7////+
//3/AQACAAIAAwABAAAAAAD//wIAAgAEAAQAAwADAAQABAACAAMAAwAEAAUABgAIAAkA
CAAIAAcACQALAAsADQANAA0ADQANAA4ADwAPAA8ADgARABIAEgATABIAEQAQABEAEwAU
ABUAFQAVABUAFQAUABQAFQAVABYAGAAXABUAFQATABMAEgARABEAEAAQAA8AEQAOAA0A
DQALAAsACgAKAAsACwALAAoACAAGAAUABAAFAAcACAAJAAcABgAGAAYAAwACAAEAAAAC
AAQABQAHAAQAAwABAAAAAwADAAMAAwADAAIAAgACAAAAAQABAAIABAAFAAUABAABAAAA
AAD//wAAAQADAAUABQADAAMAAwADAAIAAQABAAUABgAGAAcABgAFAAQABAAHAAcABwAH
AAcABwAFAAUABAAGAAYABgAHAAgACQAKAAkACAAHAAUABgAIAAkACgAIAAgACAAIAAcA
BwAJAAkACgAKAAkACQAIAAcABgAFAAUABQAFAAUABwAGAAUAAwAEAAMAAgADAAcABwAH
AAYAAwACAAEAAAADAAYACAAJAAgACAAJAAkACQAIAAgACQAKAAsADAANAAsACgAJAAkA
CgALAAwADQALAAsACwAJAAcABwAFAAQABQAGAAgACQAHAAYAAwABAAIAAgADAAMAAgAA
AP///v/8//z/+//7//z//v///wAA/v/9//z/+v/7//z//v////3//f/9//v/+f/5//n/
+f/8//3//v8AAP7/+//4//b/+P/7//3///8AAP7/+v/1//H/8P/v//P/9f/5/wAACAAQ
ABwALQBDAFcAagCAAJEAmgCYAIgAcwBfAEgANQAsACMAHAAcABkADgAHAAYABQACAAIA
BAAEAAYABQD///v/+v/8//z//P/8//z/+//7//v/+f/5//n/+f/7//v/+//7//r/+f/4
//f/9//3//f/+P/6//r/+v/6//j/9//3//f/+P/5//v//P/7//v/+//6//r/+v/7//v/
+//7//z//P/5//j/+P/5//v//f/9//3//f/8//r/+f/8//z//f/9/wAAAAACAAIAAAD/
/////v///wEAAgAEAAMAAgACAAEAAwAEAAQABwAJAAkACwALAAoACQAIAAgADAANAA4A
DgAOAA4ADQANAA8ADwAPABEAEQASABMAEwASABEAEAAOAA8AEQASABQAEwARAA4ADQAP
AA8ADgANAA8ADgAOAA0ADAAIAAYABQAGAAcABwAIAAcABQADAAAAAQAAAAAAAAACAAMA
AwADAAAA/v/9//z///8AAAEAAgABAAAA/v/9//3//f/8//z////////////+//z/+//6
//v//f/+/wAA//////7//P/8//z//f/9//////8AAAEA///9//3//f8AAAAAAAABAAIA
AgABAAEAAQABAAEAAgADAAMAAwADAAEAAQD/////AQAEAAUABgAFAAQAAwACAAIAAgAC
AAEAAgAEAAUABgAFAAQAAwACAAMAAwAFAAUAAgACAAEAAQD//////////wEAAQABAAEA
///+//3/+/////////8BAAEA///9//7/AAAAAAAAAAACAAQABQAFAAMAAgACAAEAAgAC
AAMABQADAAMAAwADAAQABAAEAAUABwAHAAcABwAEAAMAAgD//wEAAwADAAQAAQAAAAAA
///+//7//P/7//3//v8AAAEA/f/6//j/9v/4//j/9//3//X/9v/2//b/9//3//f/9v/4
//j/+f/5//j/9//2//P/9P/1//b/9//2//X/9P/0//b/9f/0//T/8v/z//P/8//w//D/
8P/v/+//7v/r/+n/6//v//b//v8GABQALQBLAGEAdACIAJcAoACgAJIAfQBnAE4AOQAs
AB8AFAASAA0ABgADAAIAAwD+//z//P/8//j/9f/3//n/+P/4//j/+P/4//X/8//y//H/
8//z//P/8//z//P/8//z//H/8f/x//H/8v/z//T/9v/z//L/8f/w//H/8f/y//P/8//z
//T/9P/z//P/8//y//P/9P/2//f/9v/1//X/9P/0//T/9f/3//X/9//3//f/9v/2//X/
9f/3//j/+v/7//v/+v/7//r/+//7//z//P/8//3//f/+//z//P/9//3//v8AAAEABQAE
AAMABAADAAMAAwADAAQABgAHAAgACAAIAAgABwAHAAoACwAMAA8ADgAOAA4ADQANAA0A
DQAMAAwADQANAA4ADAALAAkACQAMAA0ADQANAAoACAAHAAUABgAEAAQABQAFAAUABAAE
AAMAAQD///z//v/+////AAD9//3//P/7//r/+v/7//z/+v/6//r/+v/4//j/9//3//j/
+f/5//r/+P/3//b/9f/2//b/9//4//j/+f/5//r/+f/5//j/9v/5//r//P/9//r/+f/5
//n/+v/5//r/+//8//z//P/9//3//P/6//n//P/9//7/AAD+//3//P/7//3//f/7//v/
/v8AAAAAAAD///7//f/8//3//v///////v/+//3//P/+//7//v/+//3//f///////P/8
//v/+//8//3//v////7//f/8//v/+f/8/////f/+//z//P/8//z//P/+//////8AAAAA
AQABAP///v/+////AAABAAIAAwACAAIAAgADAAMAAwADAAMABQAFAAUAAwACAAEA/v/8
//3//v8AAAEA/v/+//z/+//4//j/+f/5//n/+P/4//j/9//2//T/8//0//b/9//4//X/
9f/1//T/8v/y//P/8//1//X/9f/z//H/8f/x//H/8//z//P/9P/y//H/8P/w//D/8f/x
//H/9P/2//T/8f/r/+b/5f/l/+f/7f/0//z/BAAOABsALwBJAGAAdACHAJgAogCcAIsA
cwBYADsAKAAfABQADgAPAAgAAQD+//3/+P/2//b/+P/6//3/+//5//b/9f/0//P/8v/z
//P/9P/1//L/8f/w/+//8f/x//H/8f/z//P/8//z//H/8f/x//L/9P/0//T/9P/y//H/
8f/x//P/8//0//T/9f/1//X/9P/y//L/8//z//X/9f/2//b/8//y//L/8//1//f/9//3
//j/+P/3//f/9v/2//f/9//6//r//P/8//r/+f/5//j/+f/7//z//v/+//7///////3/
/v/+/wEAAwADAAUABQAFAAUABQAGAAgACQAKAAoADAAMAAsACwAJAAkACQALAAwADgAQ
ABEADwAPAA8ADgAOAA8ADwAQABEAEQAQABEADgANAAsACQAKAAoACwALAAoABgAEAAMA
BQAFAAQABAACAAEAAAD+//3//P/8//z//v/////////8//r/+f/4//n/+v/7//z/+v/6
//n/+f/3//f/9v/2//j/+f/6//v/+v/4//f/9v/4//n/+f/6//3//f/8//r/+f/4//j/
9//5//n/+v/7//n/9//3//f/+P/4//j/+f/8//z/+//7//r/+f/4//j/+v/7//z//f/9
//3/+//7//r//P/8//z//v/+//7//v/8//z//P/7//3//v/+//7//P/8//z//P/7//v/
/f/9//z//P/7//v/+f/5//n/+f/6//v//P/9//v/+v/5//f/9//7//v/+//8//r/+v/6
//r/+v/8//3//f8AAAAAAQABAAAA/v/9//3//v///wAAAQACAAIAAgADAAIAAQAAAP//
AgADAAQAAwACAAEA/v/8//7//v///////P/8//r/+f/4//j/+f/5//r/+P/3//b/9f/0
//L/8f/y//T/9f/2//X/9f/1//T/8//y//L/8f/0//X/9v/1//P/8f/v/+3/8P/x//L/
9P/0//P/8v/y//D/8f/x//H/8v/y//T/8f/t/+r/5//l/+n/8f/4/wAACAAUACUAOQBP
AGAAdACLAJgAmgCQAH0AYwBEAC8AJAAXABAAEAALAAQAAwACAP3/9v/0//b/+P/6//v/
+//5//T/8//y//H/8P/x//H/8v/z//L/8f/w/+//7//v/+//7//w//H/8v/z//D/7//u
/+7/8f/y//P/9P/x/+//7v/t/+7/7//x//L/8//z//P/8v/w//D/8f/x//T/9f/3//j/
9P/y//H/8f/z//X/9f/1//j/+P/3//f/9//2//b/9f/3//j/+//8//r/+f/5//j/+v/7
//v//P/8//z//f/9//v//P/8////AQABAAMAAwADAAMAAwAEAAYABwAIAAgACgAKAAkA
CQAJAAkACQALAA0ADgAPAA8ADgANAAwACgAMAA0ADQAOAA4ADQALAAsACQAJAAgABwAI
AAgACQAJAAgABAACAAEAAwADAAIAAgACAAEAAAD+//v/+v/6//r//P/9//3//f/5//j/
+P/4//j/+P/4//j/+v/6//n/+f/3//f/9v/2//n/+f/5//n/9//2//b/9v/4//n/+f/6
//v/+//6//j/9v/2//f/9//5//n/+v/7//v/+f/5//n/+v/6//r/+//+//7//f/9//z/
+//6//r//P/9//7////9//3/+//7//z//v/+//7/AAAAAAAAAAD///7//f/7//3//v/+
//7//P/8//z//P/7//v//f/9//3//v/+/////v/9//z/+//8//3//v////3//P/7//n/
9//6//v//P/9//7//f/+//7//f8AAAAAAQABAAMAAgACAAMAAgABAAAA//8BAAIAAwAF
AAQAAwACAAEAAwADAAMAAQADAAMAAQAAAP3//P/8//v//f/+//3//f/7//r/+v/5//j/
9v/1//T/9v/2//X/9f/0//T/8//y//T/9f/2//b/8//y//L/8f/z//P/8//x//P/8//z
//P/8P/v/+7/7v/w//H/8v/0//H/8f/w/+//8P/w//L/8//v/+z/6f/n/+f/6//y//r/
BAASACUAOwBPAF4AbgCBAIwAjgCIAHcAYQBIADMAJAAXAAwACAAHAAYABQAEAAEA+v/0
//T/9P/2//n/+f/5//j/9//2//X/9P/y//H/8f/x//L/8//0//X/8v/x//D/7//w//H/
8v/z//P/8//z//T/8//y//H/8P/x//H/8v/z//L/8f/x//D/8//z//P/8v/y//L/8//z
//L/8f/x//D/8v/y//P/9f/y//P/8v/x//P/9P/0//X/9v/2//f/9//3//b/9//2//j/
+f/7//z/+f/5//j/+P/5//r//P/9//3//v/+/wEAAAD//wAA//8AAAEAAgAEAAMAAwAD
AAIABQAGAAYABwAHAAcABwAJAAYABgAGAAUABwAJAAsADAAJAAkACAAIAAkACQAIAAkA
BwAHAAYABQADAAIAAgABAAIAAAAAAAEA/v/9//v/+v/7//v/+//6//n/+P/4//j/9v/3
//f/9//2//b/9//4//X/9P/z//L/8//0//T/9f/1//X/9P/0//P/8//z//P/9v/2//f/
+P/1//X/9P/0//f/9//2//T/9v/2//f/9//2//X/9f/1//j/9//4//n/9//2//X/9f/3
//j/+P/5//n/+f/5//r/+v/5//j/9//6//v/+v/7//r/+v/4//b/9//4//n/+v/6//r/
+v/5//f/+P/4//j/+f/6//v//P/6//n/+v/5//r/+v/5//n/+f/5//n/+f/3//f/9//3
//v//P/6//j/+P/4//j/+P/6//v/+//8//z//f/9//z/+v/5//n//P/9//7///////7/
/f/9/////////////////////f/7//v/+f/4//r/+v/7//v/+P/4//b/9f/2//b/9//3
//b/9P/z//L/8P/w/+//7//x//L/8v/y/+//7//v/+7/7//w//L/8//z//P/8//x//D/
7//u/+3/7v/v//D/8v/x/+//7f/s/+z/7f/t/+3/7v/w//D/6//l/+L/4f/h/+X/6//w
//b/AgAMABsAMQBJAFwAcgCHAJYAmACMAHUAWQBAAC8AKAAfABQAEgAPAAgAAQD+//n/
9v/0//b/+P/4//n/+//3//L/8P/w//D/8P/v/+//8P/x/+//7//v/+//8f/x//H/8f/v
/+//7//v/+3/7f/t/+7/8P/w//D/8P/v/+3/7P/r/+z/7f/v//D/8f/x//H/8P/u/+7/
7//v//D/8f/z//T/8v/w/+//7//v//H/8f/x//T/9P/z//P/8v/y//P/8//1//b/+f/6
//b/9f/1//T/9f/3//j/+v/6//r/+//7//n/+v/6//3//////wEAAQD///////8AAAQA
BQAGAAYABgAGAAUABQADAAMAAwAFAAgACgAMAA0ADAALAAoACAAKAAsACwAMAAwACwAJ
AAkABwAHAAYABQAHAAYABgAFAAMAAAD///////////7//v/+//3//P/6//n/+P/4//j/
+v/7//v/+//3//b/9v/2//j/+P/4//j/9v/2//X/9f/1//X/9P/0//f/9//3//f/9v/0
//P/8v/z//X/9v/4//n/+f/4//b/9v/2//f/9//4//n/+//9//z/+f/4//f/+v/6//r/
+//8//z/+//7//n/+f/5//r//P/9//7////9//3/+//7//z//v/+//7/AAAAAAAAAAD+
//7//v/9////AAAAAAAA/v/+//7//v//////AQABAAAAAAD//////f/9//3//f/+////
AAABAP///v/9//z//v/+//7//v/+/wAAAQABAAEAAAAAAP//AAAAAAEAAwACAAEAAAD/
/wIAAgACAAMAAwADAAMAAwABAAEAAQD//wIAAwACAAIAAQAAAAAA//8AAAAA/v/9//7/
/v///////f/6//j/9v/3//j/+P/5//j/+P/3//b/9f/1//X/9P/2//b/9//3//b/9f/0
//H/9P/1//b/9//0//P/8v/y//P/8//z//T/8v/z//P/8//y//L/8P/x//P/8P/t/+v/
6f/r//L/+P8AAAwAHwA5AFMAagB8AI8AoACqAKoAnQCHAGwATwA2ACcAGAAQAA8ADAAH
AAYABQAEAAAA+P/4//r/+f/5//3//P/7//r/+f/4//X/8//y//H/8v/z//T/9f/0//P/
8v/x//P/8//z//P/9f/1//X/9v/z//L/8f/w//L/8//1//f/9v/1//X/9P/z//P/8//y
//P/9P/2//f/9f/1//b/9v/3//b/9v/3//X/9//3//f/+P/4//f/9//6//r/+//7//v/
+v/7//r//P/9////AAD+//////8AAAAAAAABAAEAAwAEAAQABwAGAAUABgAFAAYABwAI
AAoACwALAAsACgAOAA4ADQANAA8ADwAPABEAEAAQABAADwAQABEAEgASABEAEQAQABAA
EgARAA8ADwAQABEAEQARAA4ADAALAAkACgAIAAgACQAIAAcABQAEAAQAAwACAAAAAQAA
AAAAAAD//////v/9//7//v///wAA/f/8//v/+v/8//z/+//7//z//f/9//7//P/7//r/
+f/6//r/+//8//z//f/9//7//f/9//z/+v/8//z//f/9//v/+//8//3/AAD//wAAAQD/
//7//f/9//7//v/9//3/AAABAAIABAACAAEAAAD//wAAAQAAAAEAAAACAAIAAgAAAAAA
AAAAAAEAAgADAAMAAgACAAEAAAABAAIAAwAEAAEAAQADAAMAAgACAAEAAQACAAMABAAF
AAIAAQAAAP//AQACAAUABwAEAAMAAgABAAAAAgAEAAUABQAEAAQABQAFAAUABAAEAAUA
BgAHAAgACQAJAAgABwAHAAcABwAHAAcABwAHAAcABQAFAAUAAwACAAMABAAGAAcABQAE
AAEA//8AAAAAAQABAAIAAAD///7//P/8//v/+//9//7//v/+//z/+//6//j/+v/6//v/
+//7//v/+//5//f/9//3//f/+v/7//z//v/9//v/+f/4//j/+f/5//n/AAD6//j/9f/x
/+7/7f/v//P/+f/+/wQADAAYACsAQQBXAGwAhACXAKIAqgCgAIkAcwBaAD8AMAAnABwA
FAATAA4ACwAIAAMAAAAAAAIAAgAEAAUAAwD9//z//P/8//z//P/8//v/+//7//n/+f/5
//n/+v/7//z//f/7//v/+//7//v/+//7//z//v/+//7//v/9//v/+v/5//r/+//9//7/
/v/9//z/+v/8//z//f/9//////8AAAAA/v/8//v/+//8////AAABAAAAAAD/////AAAA
AAEAAQAEAAQABgAGAAQAAwADAAIABQAHAAgACgAIAAgACQAJAAkACgAKAA0ADwAPABEA
EQAQAA8ADgAOABEAEwAVABYAFgAWABUAFQAVABUAFQAXABkAGgAbABsAGAAXABYAFAAX
ABkAGgAcABoAGQAXABcAFwAXABYAFQAXABYAFgAVABQAEAAOAA0ADQANAAwADAAKAAkA
CAAGAAUABAAEAAQABQAHAAgACQAGAAQAAwACAAUABgAHAAgABwAGAAQAAwAFAAUABAAE
AAMAAwADAAMAAQAAAAAAAAADAAUABgAIAAgABwAFAAIABAAEAAUABQAFAAUABgAHAAYA
AwACAAEABAAEAAQABQAEAAQAAwADAAUABQAFAAYABwAHAAcABwAGAAUAAgABAAMABgAH
AAgABgAGAAYABgAIAAgACAAHAAcACAAIAAgABwAGAAUABAAGAAcACgALAAkACAAGAAUA
BwAHAAcABwAHAAcABwAHAAUABAADAAEABwAIAAoACgAKAAoACAAIAAcABQAIAAoADQAP
AA4ADAALAAsACQAJAAkACQANAA4ADwARAA8ADQALAAkACgALAAwACwANAA0ACwAKAAkA
CAAIAAcACQAKAAkACQAFAAQABAADAAMAAgACAAIAAgACAAEAAQD//wAAAAAAAAAAAQAC
AAIAAQAAAAAA//8BAAEAAQD/////////////////////AAACAAEAAAAAAP/////+//3/
AAACAAIA///9//r/9//z//P/9/8CAA4AGAAkADcATQBdAG4AhACVAKIAqACeAIcAcQBW
AD0ALgAjABoAGAAXABYAEwAQAAsABAAAAAIABAAEAAkACQAHAAQAAgACAAIAAgAAAP//
/////////////////f/9//3//f/+////AAABAP///////wAAAAAAAAAAAAACAAEAAQAB
AAAA//////7/AAABAAIAAgABAAAAAAD//wAAAQADAAQABQAEAAQABQAEAAUABAADAAUA
BgAGAAcABwAGAAYABQAGAAYACAAIAAkACQAKAAoACAAJAAkACgAMAAwADQANAAsADAAM
AA8AEQARABMAEwAVABUAFQAWABcAFwAXABYAGwAcABwAHQAbABsAGwAdABsAHAAdAB0A
HgAfACAAIAAfAB8AHgAeAB8AHwAeAB8AHgAdABsAGQAaABoAGwAbABkAFgAVABUAEwAT
ABIAEgATABMAEwASAA8ADgAOAA4ADAANAA0ADQAMAAwADQAOAA0ADAALAAoACwAMAAwA
DQAMAAsACQAIAAsACwALAAsADQAMAAwADAALAAsACgAKAA4ADwAPAA4ADQAMAAwACwAL
AAsADAANAA8ADQANAA0ADQAMAAsACwANAA4ADgAPAA0ADQANAA4ADwAPAA8ADwAQABEA
EAARAA8AEAAPAA4ADwAQABEAEgARABAADwANAA4AEAARABIAFAAUABQAFAAQAA8AEAAP
ABEAEgASABMAEAAPAA4ADQANAA0ADQANABAAEAAQAA8AEAAPAA4ADwAQABEAEgASABAA
EAASABMAFQAVABUAFAAWABUAFQAWABUAFQAUABUAFgAXABgAGAAXABUAFAATABYAFgAX
ABcAFQAUABIAEgAQABAAEAAQABEAEQARABEADgANAA0ADQAJAAoADQAMAAoADAAMAAwA
DAALAA==
         </WaveFormData>
      </LeadData>
   </Waveform>
</RestingECG>
