# Supplementary material for: Detection of Left Atrial Enlargement Using a Convolutional Neural Network-Enabled Electrocardiogram
Source: Front Cardiovasc Med. 2020 Dec 17;7:609976. doi: 10.3389/fcvm.2020.609976 (PMC7773668; doi:10.3389/fcvm.2020.609976)
Supplement: Supplementary file 5 [file Data_Sheet_5.ZIP › normal4/1802035675_4202_0000000S.XML]

<?xml version="1.0" encoding="Windows-1252"?>
<!DOCTYPE RestingECG SYSTEM "restecg.dtd">
<RestingECG>
   <PatientDemographics>
      <PatientID>1802035675</PatientID>
      <PatientAge>71</PatientAge>
      <AgeUnits>Years</AgeUnits>
      <Gender>Female</Gender>
      <PatientLastName>pengmei</PatientLastName>
   </PatientDemographics>
   <TestDemographics>
      <DataType>Resting</DataType>
      <Site>1</Site>
      <AcquisitionDevice>MAC55</AcquisitionDevice>
      <Status>Unconfirmed</Status>
      <Priority>Normal</Priority>
      <AcquisitionTime>08:52:48</AcquisitionTime>
      <AcquisitionDate>12-09-2016</AcquisitionDate>
      <CartNumber>1</CartNumber>
      <AcquisitionSoftwareVersion>009C</AcquisitionSoftwareVersion>
      <XMLSourceVersion>MAC5000 v1.0</XMLSourceVersion>
   </TestDemographics>
   <RestingECGMeasurements>
      <VentricularRate>70</VentricularRate>
      <AtrialRate>70</AtrialRate>
      <PRInterval>164</PRInterval>
      <QRSDuration>124</QRSDuration>
      <QTInterval>452</QTInterval>
      <QTCorrected>488</QTCorrected>
      <PAxis>85</PAxis>
      <RAxis>71</RAxis>
      <TAxis>28</TAxis>
      <QRSCount>12</QRSCount>
      <QOnset>224</QOnset>
      <QOffset>286</QOffset>
      <POnset>142</POnset>
      <POffset>179</POffset>
      <TOffset>450</TOffset>
      <ECGSampleBase>500</ECGSampleBase>
      <ECGSampleExponent>0</ECGSampleExponent>
   </RestingECGMeasurements>
   <Diagnosis>
      <Modality>Resting</Modality>
         <StatementCount>3</StatementCount>
         <LabelText>12SL ��ϳ���</LabelText>
      <DiagnosisStatement>
         <StmtFlag>ENDSLINE</StmtFlag>
         <StmtText>�������</StmtText>
      </DiagnosisStatement>
      <DiagnosisStatement>
         <StmtFlag>ENDSLINE</StmtFlag>
         <StmtText>����֧��������</StmtText>
      </DiagnosisStatement>
      <DiagnosisStatement>
         <StmtFlag>ENDSLINE</StmtFlag>
         <StmtText>�쳣 ECG</StmtText>
      </DiagnosisStatement>
   </Diagnosis>
   <Waveform>
      <WaveformType>Rhythm</WaveformType>
      <WaveformStartTime>0</WaveformStartTime>
      <NumberofLeads>8</NumberofLeads>
      <SampleType>CONTINUOUS_SAMPLES</SampleType>
      <SampleBase>500</SampleBase>
      <SampleExponent>0</SampleExponent>
      <HighPassFilter>16</HighPassFilter>
      <LowPassFilter>150</LowPassFilter>
      <ACFilter>NONE</ACFilter>
      <LeadData>
         <LeadByteCountTotal>10000</LeadByteCountTotal>
         <LeadTimeOffset>0</LeadTimeOffset>
         <LeadSampleCountTotal>5000</LeadSampleCountTotal>
         <LeadAmplitudeUnitsPerBit>4.88</LeadAmplitudeUnitsPerBit>
         <LeadAmplitudeUnits>��V</LeadAmplitudeUnits>
         <LeadHighLimit>2147483647</LeadHighLimit>
         <LeadLowLimit>268435456</LeadLowLimit>
         <LeadID>I</LeadID>
         <LeadOffsetFirstSample>0</LeadOffsetFirstSample>
         <FirstSampleBaseline>0</FirstSampleBaseline>
         <LeadSampleSize>2</LeadSampleSize>
         <LeadOff>FALSE</LeadOff>
         <BaselineSway>FALSE</BaselineSway>
         <ExcessiveACNoise>FALSE</ExcessiveACNoise>
         <MuscleNoise>TRUE</MuscleNoise>
         <LeadDataCRC32>3605789081</LeadDataCRC32>
         <WaveFormData>
5v/m/+b/5v/m/+b/5v/m/+b/5v/m/+b/5P/k/+T/5P/m/+j/6v/s/+r/6v/q/+r/6//s
/+3/7v/t/+z/6//q/+j/6P/o/+j/6f/q/+v/7P/q/+j/5v/k/+f/6P/p/+r/6f/o/+f/
5v/m/+b/5v/m/+T/5P/k/+T/4f/g/9//3v/f/+D/4f/i/+P/4//l/+X/5v/o/+n/6P/m
/+n/6f/o/+b/6P/o/+r/6P/m/+b/5//r/+v/6v/q/+//7//y//T/9v/2//j/+P/v/+//
7//s/+z/7f/u/+7/7v/w/+r/7f/v/+r/6v/q/+v/6P/n/+j/5f/j/+H/3v/f/+L/5f/n
/+T/4//k/+P/4v/i/+T/5P/g/+D/4P/i/93/3f/f/9//3//g/+H/4P/i/+L/5P/k/+P/
3//Z/9v/3//d/9v/4f/n/+j/8P/7/wcAEgAjADAAMQAwADIALAAeABgACwDw/9j/zf/H
/8f/x//A/8H/wf+8/8D/vv+x/7L/vf+9/7T/rP+m/6z/tv+z/7P/uv+7/7T/s/+0/7X/
t//C/87/yv/H/9L/2//d/9n/2f/h/+v/6f/o/+j/6//p/+r/6v/s/+v/6v/r/+3/6//o
/+T/5P/o/+v/7f/x/+3/6//u/+7/7v/v/+//7v/v//D/8P/w//D/7//u/+3/7v/v//D/
8f/t/+3/8P/w/+7/8P/x//L/8f/w/+//7v/s/+3/7f/t/+3/7//t/+3/8//1//b/9//1
//X/+f/5//r/+//8//z/9//5//r//v/+//z//P///wAAAAAAAAAAAgADAAQABgAFAAUA
BAAEAAIA///7//j//v8EAAkADQAIAAcABwAGAAUABAAFAAgACQAFAAQAAwAEAAQABAAF
AAMAAgD///3///8DAAMABAACAAAA/v/9//z/+v/5//X/8v/x//H/8P/x//D/8P/x//D/
7P/r/+r/6P/s/+//7v/s/+3/7v/v/+v/6//q/+r/6v/s/+3/7f/s/+z/7P/q/+r/6v/q
/+r/6//t/+7/7P/s/+z/6//q/+r/6//s/+z/7//x//L/8v/w//D/8P/y//L/7v/w//L/
7v/r/+r/6v/s/+3/7f/q/+3/8P/x//D/8P/y//D/8P/x//H/8//0//H/8P/x//D/7f/u
//P/9P/0//T/9P/1//j/+f/6//3////7//v//f/8//n/+P/6//v//P/7//z/+P/3//b/
8//1//b/9//5//r/+f/3//z//f/7//n//P/6//j/9f/z//P/8v/y//L/9P/1//f/+P/2
//X/9P/y//X/9f/6////+v/3//H/7f/z//L/8P/w//D/8P/w//H/9P/1//f/+P/4//b/
9v/5//n/+P/3//j/9//4//b/9P/0//X/+P/5//n/+v/+////AwAGAAQAAgACAAAA/P//
/wIAAgAAAAEAAgACAAQABgAAAAMAAgD8//v/+v/8//j/9v/2//n/+f/5//j/8//y//H/
7//x//P/9//5//b/9P/0//L/8v/y//L/9P/x//H/8//z//H/8P/v/+z/7v/u//D/8P/r
/+n/7f/v/+3/6//t/+v/7//6/wIA/f8DABoAKQAuAD8ASgBOAFIATAA2ACEACgDw/9v/
0f/N/9X/2v/J/7v/wP/E/8L/y//M/7n/s/+6/77/wP++/7T/r/+5/8D/uf+6/8P/yv/J
/8f/zP/Q/9T/0//a/+X/6f/l/+X/6//v//H/8P/w//P/9P/2//f/+v/4//b/9v/3//f/
9v/0//b/9//5//r//f/7//n//P/8//v/+//6//j//P/+////AAD+//3//P/7//z//f/+
////+P/3//n/+P/5//z//v8AAP7//v/+//7/AQADAAQABQAGAAcABAADAAcACQAKAAsA
CQAJAA0ADQAOAA8AEAAQAA0ADwAQABQAEQAOAA0ADwAQABAAEAAQABEAEQARABIAEQAR
ABAAEAAUABUAFQAWABoAHAAdAB0AGQAXABYAFAAVABQAFQAYABwAGQAZABkAFQAUABMA
EwAWABYAFAATABEAEQANAAoACwAKAAkACQAKAAoACwAJAAgABwAHAAYABQACAAAA//8B
AP7//v/+//v//v8AAP7//P/9//7////6//n/9//2//T/9v/3//f/+v/8//7//v/7//r/
+f/4//b/9//3//T/+P/4//f/9v/4//n/+v/6//r/+//7//r//f/+////AgAAAPr/+v/6
//r/+f/6//z//f/9//z/+P/8//7//v/8////AgABAAIA///9//3//P///wAAAwAEAAAA
AAAEAAQABAAEAAQABQAGAAUABAAFAAcAAwADAAUABwAFAAUACAAFAAQAAQAAAAAAAQAC
AAEAAwAEAAUABwAEAP//+f/6/wAAAQACAAgABgAEAAEA//8BAAAAAAAAAP3/+//6//j/
+v/9/wAAAgABAP3//v////7//f/5//f/8f/w//T/+f/8////AgABAAEAAwADAAIAAgAB
AP7///8DAAQABAACAAQABAAGAAQAAgACAAMAAgABAP///v8DAAMABgAIAAsADAAPABAA
DgARABQAFAARABEAEQAQAA8AEAAJAAsADgAKAAsADAAIAAIA/v/8/wAAAQACAAIA/f/8
//v/+f/3//f/+f/5//n/+v/9//7/+v/6//r//P/8//3/AAABAP///v/9//r/+//8////
AAD1//v/BQD//+3/6f/z//n//f8AAAQACQATACIAMwA4AD8AUgBcAFYAUABIADEAGAAG
APP/3//T/9H/zv/L/9P/0v/K/9L/1f/I/8P/x//G/77/vv/I/8b/t/+x/7b/v//G/8P/
xP/L/8v/yv/U/97/4f/e/93/5//v/+//7f/3//f/9v/2//n/+v/8//3/AAABAAAAAQAD
AAEA/v/6//r/+//9//7/AQD8//n/+//6//f/9//2//T/+f/6//r/+v/7//v/+//7//n/
+f/5//n/9f/1//j/+P/4//r/+//8////AAABAAIABAAFAAUABQAGAAcABAADAAUABQAE
AAMABgAHAAwADQALAAsACwAKAAcACQAKAA4AEAAOAA4AEQAQABAAEAAQABEAEQARABIA
FQAVABQAFAAUABMAEQAQABMAFgAYABkAGQAZABoAGgAWABIAEAAQABQAEQARABEAEgAS
ABIAEwAVABQAEQAPAA0ADQAJAAYACAAIAAgACQALAAoACgAHAAQAAwADAAIABgAGAAcA
CQAFAAAA/v/8//j/+v/7//j/9//5//v//f/4//f/9f/0//T/9v/3//f/+P/4//j/9v/0
//T/9P/0//T/9f/1//L/9f/2//b/9v/3//n/+//8//7///////7/+//4//X/9P/5//b/
+f/8//v/+f/5//r//v///////P/9//7//f/6//v//P/5//j/+f/7////AgAAAP7//v/8
//n/+v///wAA/v/+//7///////////8BAAQAAQACAAUAAwABAAEABAAGAAYABAAEAAMA
AwADAAEAAQACAAMABQAHAAUAAgAGAAUAAQD9//7/AAACAAMABQACAP7/+//4//j/+f/7
//z//v///wAAAAD8/wUA/f/3/wYABAACAAAA/v/9//3///////3//P/6//b/+f/9//7/
/v8AAAIAAgAEAAAA/v/+////AQABAAAAAAABAAEABAAGAAcACAALAAwABgAJAAwADAAM
AA0ADgAOAAwADAAEAAUABwACAAIAAgABAPz/+f/4//r/+//8//z//f/+///////7//n/
+f/3//j/+P/6//r/9v/2//b/+P/z//P/9f/1//X/9v/3//b/9v/2//j/+P/x//P/8f/t
/+3/+//9//H/8//+/wIADQAdACgALwBAAE8ASgBCAEAAOgAsABMA9v/i/9X/0//d/9f/
xP/B/83/1P/K/8L/y//G/73/xf/A/7L/vP/E/77/w//N/8z/wf/A/8f/yv/H/8n/zP/U
/+D/4f/e/9//4f/p//X/9//z//P/8v/y//X/8//y//D/8P/y//T/+P/9//r/+P/1//b/
+P/5//n/+//5//f/+v/6//f/9//2//T/9f/2//b/9v/6//v//P/9//r/+f/4//f/9v/3
//v//P/5//r/+v/6//3//v///wAA/v////////8BAAMAAQABAAIAAwADAAMAAQABAAUA
BQAIAAkACgAKAAQABQAFAAgACQAIAAkADQAPABAAEQASABIAEQAQABAAEwATABIAEgAT
ABMAEgASABAAEAAPAA0ADwARABQAFgATABAADwAQABMAEQASABMAEQAQAA8ADwAMAAoA
BgADAAYACQAIAAgABwAGAAUABQAHAAYABgADAAIAAQABAAAAAAD+//3//f/+//z//f/+
//n//P/+//z/9v/1//T/8//z//X/9v/4//j/+v/7//v/+f/4//f/9P/0//T/9P/0//b/
+f/7//r/+//6//j/9v/2//f/+P/4//b/9//3//b/+P/4//j/+v/6//b/+P/6//X/8//z
//T/+f/7//z/+v/8//7//v/8//7/AAD+//7/+//7//3//v8AAAIABgAIAAEAAAADAAIA
AwAEAAUABwAIAAcABgAHAAgABQAGAAkABwAFAAUACAAKAAoACAAIAAYABQAEAAEAAwAE
AAUABwAEAAEA/f8AAAAA/f/6//z//P/8//v/+//8//z//f/+//////8AAAAAAgADAAQA
BAACAP//CwASAAwACAAEAAAAAAABAAQABQAHAAgACAAGAAgACwALAAoACAAIAAYABgAF
AAQABQAHAAsACwAKAAoACwAJAAoACgANABAAFQAYABMAFQAXABYAEQARABEAEAAQABIA
DAAPAA4ACAAHAAYACQAGAAUABgAHAAcABwAGAAUABgAHAAcAAwADAAUABQADAAIAAwAC
AAIABAAGAAoABAADAAQAAwAFAAYABwAGAAYABgAIAAgABQD//wMACwAFAPv/AQALAA0A
CAAOACcAMQAwAD8AUABTAFYAVABKADoAKAATAAQA8v/d/9n/3//b/9b/1//V/87/0P/Y
/9f/0v/P/8f/wv/E/8b/zv/U/8v/x//S/9n/2P/V/9j/2f/Z/+L/6v/q/+f/7v///wkA
AQD9/wMAAwAEAAQABQAJAAoADAANABAADQAKAAkACQAMAAwACwAOAAsACwAKAAsACQAH
AAoACgAJAAkACAAGAAcACAAIAAgACgALAAwADQALAAsACwALAAkACwAQABIAEQASABIA
EgARABAADwAOAA4ADwAPAA8AEgAVABQAFQAYABkAGQAZABYAFQAYABcAGgAbABwAHAAX
ABkAGgAeABwAGgAaAB0AIQAiACMAJAAhAB8AHQAcAB8AIQAiACQAJAAjACEAIAAiACQA
JQAlACUAJQAmACYAJwAmACcAKgApACUAJAAjAB8AHgAdAB0AHwAeABsAGQAcAB8AHgAe
ABoAGAAWABUAFgAWABcAFQAUABMAEwASABAADgANAA0ADgAMAA0ADgAJAAwADgAMAAYA
BQAEAAMABQAHAAgACgAHAAgACAAHAAYABgAGAAQABgAGAAYABgAEAAUABQACAAIAAgAB
AAAA/////////v8CAAUABwAIAAYABgAGAAgADAAIAAoADAALAAsADQAQAA0ACwAIAAIA
BgAIAAgABgAKAAwACgAKAAcABwAJAAoACgAKAAwADAAJAAoADwAQAA8ADgANAA0ADQAN
AA0ADwAOAAkACAAJAAsACwANABIAEAAQAA4ADgANAA0ADQALAAsADAANAA8ADwANAAoA
DgAOAAsACAAKAAgACAAHAAcABwAGAAYABgAHAAcACAAIAAkACwANAA4ADAAJAAsADQAR
AA0ABAAHAAgACQAKAAgABwAIAAcACAAKAAsACgAJAAsACgAIAAoADAAMAA4ADQAMAA0A
DwAOAA0ACwAKAA4ADwATABYAFgAWABgAGAAWABkAHAAcABkAGQAZABgAFgAYABIAFQAX
ABIAEgASABIADgAMAAwACgAJAAgABgAGAAgACgALAAgABwAIAAcABgAGAAgACAAGAAYA
BgAIAAcABwAJAAkACgAKAAoACAAFAAQABQAEAP////8FAAEA//8HAAkABQADAAoAEAAT
ABsALABBAFAAVwBcAGYAbgBgAEYAOQAuABIA8//n/+P/4//k/93/0//Q/9T/1P/V/9T/
z//P/8z/xP/G/8r/zv/R/83/xv/J/8j/xf/W/+H/1f/S/97/5P/n//D/8//z//n/+//9
/wMAAgAAAP//AQAEAAYABwAKAAYABAAEAAUABwAGAAQABgAFAAUABAAFAAcABwAMAA4A
DAALAAkABgAIAAgABwAGAAoACwAMAA0ACwALAAsACwAIAAkADQAOAAwADAALAAoACwAM
AA0ADgAMAA0ADQANABEAEwARABEAEgATABMAEwAUABUAGgAbABkAFwAVABIAEwAXABoA
IAAeABwAHAAfACAAIAAgACAAHwAfAB8AIAAfAB8AHgAeACIAIwAjACQAIgAiACEAHwAg
ACEAIwAkACIAIAAgACIAJAAhACEAIQAgACAAIAAhACMAIgAfAB0AHAAdABoAGAAZABgA
FwAXABgAGAAZABcAFAATABMAEgAQAAwACQAHAAoACgANABAACgAMAA0ACgAFAAUABQAF
AAEAAQAAAAAAAAACAAMAAwADAAQABQAEAAMAAgABAAAAAwAFAAYABAAFAAQAAgAAAP7/
//8AAAAA//////7//P///wAAAQAEAAUAAAABAAIAAgABAAIABAAFAAUABAAAAAQABgAG
AAQABQAGAAMAAgADAAMABQAGAAYABgAIAAgAAgAAAAIAAAADAAYACQANAAwACwAKAAsA
DQALAA0AEQAOAAsACgAMAAwADAAKAAoADAANAA4ADQAJAAgABwAHAAsACwAKABAADQAH
AAEAAAACAAIAAQABAAIAAgADAAQAAQABAAIAAgAEAAUABgAGAAcABQAIAAsACQAJAAYA
BQAJAAoACQAIAAcABgAJAAsADwARAA0ACgAGAAAABAAJAAsADAAMAA4ADgAQAA0ACgAJ
AAkACwALAAoACgAQABEAFQAYABQAEgASABAADwATABcAGAATABMAEwASABUAGAATABcA
FAAMAAkABgAHAAQAAwAEAAUABQAFAAQAAAAAAAAA//8AAAEABAAFAAQABAAGAAYAAwAC
AAEAAgD/////AQABAAEAAgADAAIAAgACAAQABAADAAEA///5//v////9////BwAOAAwA
EwAtAEAARwBQAFMAVABcAF4AUgBGAC8AEgD8/+n/2f/Z/9//2v/V/9P/1v/a/9b/z//Q
/9H/x//C/8z/0P/E/8D/w//D/8T/yf/O/9P/0v/R/9X/3P/g/+L/5//u//H/8f/x//n/
AQABAP///v/+/wEAAQACAAIABAAEAAIAAgADAAQABAADAAYABgAHAAcACQAGAAMABQAE
AAUABQAEAAIABgAIAAkACgAKAAkACAAHAAUABQAFAAUABAAFAAkACgAHAAgACAAIAAYA
BgAGAAYACQANABAAEwASABEADAAJAA8AEQASABMAEwATABcAFwAWABUAFAASABEAEwAU
ABgAGAAWABYAGQAZABgAFwAWABkAGQAZABoAHQAdABwAHAAcABsAGQAYABsAHgAgACEA
HQAbABoAGAAYABYAFgAYABwAGwAdAB8AHQAcABsAGwAdABwAGQAXABUAFwAVABQAFQAU
ABMAEwATABIAEgAPAAwACwALAAoACgAIAAcABwAEAAAA///+//z/AAADAAIA////////
///9//3//P/8//7/AAABAAEA/v/+//7//P/7//r/+f/4//v//f/+//z//f/8//r/+P/4
//n/+v/6//r/+//7//r/+P/4//j/+v/9//r//f8AAPz/+f/4//j/+//9//7//P8AAAIA
AgAAAAIABAACAAIAAQABAAMABAACAAIABAAEAAAAAAAEAAQABQAGAAcACQALAAsACwAN
AAwABwAGAAcABwAFAAUACAAKAAoACAAIAAcABwAHAAUAAwAEAAUABwAKAAkABwAMAAkA
BQABAAIAAwAEAAQABQAEAAIAAQAAAAIAAwAFAAYABQAFAAUABAADAP//AAABAP3/DAAJ
AAgABwAGAAMAAwAFAAUABwAIAAgABgADAAUABAACAAQABgAGAAgABgAEAAQABQAIAAkA
CQAKAAwACwANAA4ADAAMAA4ADgAMAA8AEgASAA0ADQANAAwADAAOAAgACwANAAgACAAI
AAUAAAD9//z/AQAFAAkADAAEAAAA/P/3//n/+////wEAAAAAAAIAAgD8//r/+P/4//n/
+////wEA///+//3/+v/3//b/9//2//n/9f/3//f/9f/x//P/+/8BAAYACgAPABkAKAA3
AEAARwBMAFAATgBCADoALwAIAOL/2f/f/93/2//S/8f/yf/U/9j/2P/Z/9D/w/+//8D/
vv/C/8T/wv/F/8n/yv/R/8r/wf/K/9X/0//S/9T/2P/f/+b/6f/p/+n/7////wUA///6
//b/9f/5//z//v8CAP7//P/8//3///8AAAAABAABAAEAAAABAP///f8AAAAA//////7/
/P8AAAIAAwAEAAMAAQD///3////////////9//3/AAAAAP7/AAABAAIAAgACAAIAAgAA
AAEAAQABAAMABQADAAMABgAHAAcABwAJAAkADQANAA0ADQANAAwACAAJAAkADAAOAAwA
DAAPAA0ADAALAAoADQAPABEAFAAVABUAFAAUABcAFwAWABYAFgAYABkAGQAWABUAFQAU
ABQAEgASABQAEwAPAA4ADQAOAA4ADgAPABIAEgAQAA8AEAATABIAEgARABAADwAPAAwA
CgAJAAUABAADAAMAAgAAAP7//f/9/wAA/v///wAA/v8CAAUABAAAAP///v/9//r/+f/3
//b/+P/8////AQD+//7//v/8//z//P/8//z/+v/7//v/+P/7//z//P/8//z//f/+//7/
/f/9//z/+v/8//z//P/+/wIA/v8AAAIA/P/5//j/+P/+/wEAAwACAAMABAADAAAAAQAC
AP///v/7//n/+f/4//z//v8CAAQAAgACAAYABgACAAAA/v/9/wIAAwAEAAcABQABAAEA
AwAFAAMAAwAGAAUABAABAAAAAAABAAIAAQABAAIAAwAFAAUAAwAAAAQABAABAP7/AAAD
AAQABAAFAAQAAgABAAAA/f/9//7//v/8//3//v/+//T/+/8LAAQABAAEAAQABAABAAEA
AwADAAQABgAHAAYABAAFAAMAAAACAAYACAAMAAcABAADAAMABgAHAAcACAAJAAkADAAO
AA0ADAANAAwACAALAA4ADgAOAA8AEAAQAA4AEAAKAA0ADwAKAAoACgAKAAYABAAEAAUA
BQAFAAQAAwAEAAUABQABAP/////9//7//v8AAAAAAAAAAAAAAgD/////AQABAAIAAgAC
AAAA///+/////v8HAAUAAwAHAAEA+f///wUABQAIABQAIQApADYARwBMAE8AVABQAE4A
TAA4AB8AAADo/9//3f/Z/9n/2P/R/9H/2P/Y/9L/1//Y/8//x//M/87/yv/K/9D/1f/P
/87/1f/c/9v/1v/X/93/5P/m/+T/6//4//3/+f/9/wMAAQAFAAcABgAGAAkACQAKAAoA
DAAIAAYABgAHAAcABgAEAAYABgAHAAcACQAGAAMABQAEAAYACQALAAwADgAOAA0ADAAM
AAsACgAJAAoACwAMAA0ABwAHAAoACgAKAAwADQAOABAAEAAQABAADwAPAA4ADQARABMA
EQARABYAFwAXABcAFQATABUAEwAWABcAGAAYABcAGQAaAB4AHQAaABkAGwAcABwAHAAc
ACAAIQAiACQAIwAjACIAIgAjACMAIgAiACIAJAAlACUAIwAjACQAJAAkACIAIgAkACUA
IQAgAB8AIAAgACAAIQAgAB4AGgAXABkAGwAZABgAGQAYABcAFwAWABQAEwAPAAwACwAL
AAoADQAMAAwADQAKAAYABQAEAAIABgAJAAgABAADAAIAAQAAAAEAAQACAAIABAAFAAUA
AwACAAEA/v8BAAIAAwAEAAIAAQD///r//v/+//3//P/+////AAAAAAAAAQABAAAA/f/8
//v//P8BAP7/AQAEAP///f/9//7/AAABAAEA/v///wAA///8//7/AAD+//7/AQADAAcA
CgAHAAQAAwAAAP//AAAFAAYABAAEAAQABQAIAAkACgANAA0ACQAJAAsACAAFAAQABgAH
AAgABwAIAAYABQAEAAEAAgAEAAYACQAGAAMA//8CAAQAAQD+/wAAAQACAAIAAwAAAP7/
/f/8////AQAEAAYABAAFAAYABgAEAP///////wEA+f/8//7/AAACAAQAAQABAAMAAwAB
AAIAAgAAAAIABQAFAAQAAwAEAAMABAADAAIAAwAFAAUABQAEAAQACAAJAA0AEAAQABAA
EgASAA0ADwARABAADgAPABAAEAAPABAACQALAA0ACAAIAAgABgACAAAAAAACAAMABAAE
AAAAAAAAAP///v///wIAAwAAAP7//v/8//3//v///wIA/v/9//7//f/8//z//P/6//z/
/P/+//7//f//////9//z//X/9//5/wEACgAOABMAHwAoADMARgBTAFYAVgBaAFwASAAr
ABAA+P/l/93/2//b/9z/2f/T/9T/1v/S/9H/zP/D/8X/yv/I/8D/wP++/73/wf/G/8v/
zv/V/9L/yf/H/9D/3P/i/+X/6P/t//H/7//1////AQD+//z/+//9//7/AAABAAQAAQD+
//3//f/+//7//f8AAAAAAQABAAMAAQD//wIAAgABAAEAAAD+/wEAAgACAAIAAwADAAMA
AwAFAAUABQAFAP///f/+//z///8CAAQABgAEAAQABAAEAAQABQAFAAUACAALAAoACwAL
AAsACgAJAAsACwAPAA8ADwAPAA8ADgANAA8AEAAUABYAFAAUABcAFwAWABUAFAAXABcA
FwAYABcAFwAWABYAFwAXABYAFgAaABwAHQAdAB0AHQAeAB4AGQAWABUAFgAbABkAGgAb
ABgAGAAYABkAGwAaABcAFQAUABUAEgAQAA0ADAALAAsACwAKAAoABwAHAAcACAAIAAcA
BAACAAEAAQD+//7//v/9/wAAAgAAAPz/+//6//n/+v/7//v//P/8//7///////v/+v/5
//b/9v/2//b/9v/4//v//f/8//v/+v/4//b/9//5//v//P/6//n/9//0//j/+v/8/wAA
AAD6//r/+v/6//n/+v/8//7///////z//f/+//3/+v/+/wAA/v/+//3//f///wAA/v/+
/wAAAAD+//7/AgACAAAAAAAAAAEABAAFAAYACQAGAAEAAAABAAMAAwAFAAoABwAGAAMA
AgAAAP///v/7//7/AAACAAUABAABAP3/AAADAAEA//8CAP7//P/5//f/+f/6//z//v/7
//v//P/8//r/+//8//z//v/7//3////5/////v/6//j/+P/4//j/+v/7//7//////wAA
AAD+//7/AQABAAAAAAACAAIABAAAAP7//v///wMAAwACAAIAAQD//wAAAAACAAQACAAK
AAYACQAMAAwACAAHAAYABAAEAAYAAAADAAMA/v/+//7////8//v//P/7//v/+//6//j/
+P/4//f/9P/z//T/8//1//b/+f/6//b/9v/2//j/8//z//X/9f/y//L/8v/w//L/8v/0
//T/+f/1//f/+//v/+X/6//x//P/+v8GABEAGQAgACsAPABHAEwATABMAEQALAAVAAIA
6P/P/83/1f/V/8z/wf+7/8T/zv/I/8P/yP/L/8P/uv+0/7T/uv++/7v/tf+4/8H/xv/F
/8T/w//H/87/0v/Y/+H/4v/j/+n/6//r/+v/6//r/+r/6v/t/+//8v/0//j/9P/y//L/
8//1//T/8v/0//T/9f/1//f/9v/1//n/+v/4//f/9f/y//P/9P/0//T/9//3//f/9//1
//X/9f/1//P/8//2//b/9f/2//b/9v/4//j/+P/4//b/9//3//f/+v/9//z//f/+////
//////3//f8BAAEAAQABAAEAAAD+/wEAAwAIAAcABAADAAUABgAGAAYABgAJAAkACQAK
AAoACQAHAAYACAAJAAkACgAKAAwADQANAAsACwAMAAwACgAIAAgACgAMAAkACQAJAAoA
DAAOABEADQAKAAUAAQADAAUAAwACAAMAAgABAAEA///+//7/+//9//3//v/+//3/+v/4
//f/9v/y//H/8P/u//L/9f/0/+//7//v/+//7f/t/+z/7P/q/+z/7f/t/+z/7P/s/+r/
7P/s/+z/7P/o/+f/5f/g/+b/6v/t//D/7f/t/+3/7P/p/+n/6P/m/+f/6P/p/+z/7v/q
/+z/7v/r/+n/6f/q/+z/7f/t/+r/6//s/+v/6P/t//D/7//w/+7/7f/u/+7/8f/y//X/
9v/v/+z/7f/q/+v/7P/t/+//8f/x//H/8//y/+3/7P/t/+//7//x//b/9f/0//H/8P/u
/+3/7P/p/+r/7P/u//H/7v/r/+f/6v/s/+n/5v/o/+j/6P/n/+f/6v/q/+v/7P/o/+f/
5//m/+P/4//j/+L/4v/j/+n/7v/s/+r/6P/m/+X/5f/n/+f/5//o/+j/5v/l/+f/5v/k
/+X/6P/p/+z/7P/q/+r/6//q/+n/5//m/+v/6//u//D/7f/s/+3/7P/q/+//9P/2//H/
7//t/+r/7P/w/+z/8f/v/+j/5v/k/+b/4v/g/+D/4f/h/+H/4P/c/9z/3P/b/9r/2//e
/9//3v/e/+D/4P/c/9r/2P/Y/9j/2//g/+P/4P/g/+D/3v/c/9r/2v/Y/+X/3f/Z/9v/
3f/Z/9H/1//l/+7/7P/1/wkAEgAZACQAKwAuACoAIAASAAAA6f/S/7z/t/+7/7f/sf+s
/63/t/+6/6z/pP+p/6z/qf+p/6T/mv+c/6b/qP+h/53/pP+r/6r/qf+q/7H/tf+y/7b/
wP/D/8T/zf/R/83/zf/R/9X/0//S/9L/1f/Y/9r/2//e/97/3P/c/93/2v/Y/9X/1v/U
/9X/1f/X/9X/0//W/9b/1v/X/9f/1v/W/9b/1f/U/9X/1f/V/9X/0//T/9P/0//L/9X/
1v/U/w==
         </WaveFormData>
      </LeadData>
      <LeadData>
         <LeadByteCountTotal>10000</LeadByteCountTotal>
         <LeadTimeOffset>0</LeadTimeOffset>
         <LeadSampleCountTotal>5000</LeadSampleCountTotal>
         <LeadAmplitudeUnitsPerBit>4.88</LeadAmplitudeUnitsPerBit>
         <LeadAmplitudeUnits>��V</LeadAmplitudeUnits>
         <LeadHighLimit>2147483647</LeadHighLimit>
         <LeadLowLimit>268435456</LeadLowLimit>
         <LeadID>II</LeadID>
         <LeadOffsetFirstSample>0</LeadOffsetFirstSample>
         <FirstSampleBaseline>0</FirstSampleBaseline>
         <LeadSampleSize>2</LeadSampleSize>
         <LeadOff>FALSE</LeadOff>
         <BaselineSway>FALSE</BaselineSway>
         <ExcessiveACNoise>FALSE</ExcessiveACNoise>
         <MuscleNoise>TRUE</MuscleNoise>
         <LeadDataCRC32>2116135838</LeadDataCRC32>
         <WaveFormData>
5P/k/+T/5P/k/+T/5P/k/+T/5P/k/+T/5P/k/+T/5P/m/+b/5v/m/+b/5v/m/+b/6f/q
/+v/7P/r/+r/6f/o/+f/5v/l/+T/5//o/+n/6v/n/+b/5f/k/+X/5v/n/+j/5f/k/+P/
4v/g/+D/4P/g/97/3v/e/97/3//g/+H/4v/i/+L/4v/i/+D/4P/g/+L/5P/l/+X/5f/l
/+j/7P/s/+3/7//x//T/8//y//L/8v/1//T/9f/2//b/9v/2//f/+f/4//j/+P/z//L/
8f/v//H/8f/x/+r/5v/p/+n/6f/s/+z/7f/u/+7/6f/p/+r/6P/k/+L/3//h/+D/3v/e
/9//3//f/+D/4P/g/+D/4P/e/97/3v/d/9z/2//a/9n/3f/f/+D/4f/g/9//3f/c/9v/
1//X/9f/1P/S/9H/0//a/+P/7/8EABwAMgBHAFwAbAByAHIAbwBpAGIATAAnAAYA7//j
/93/3//j/+b/4v/f/+H/2f/S/9T/2//d/+D/4P/W/9b/3v/b/9v/3v/e/9n/0//N/9D/
2P/c/9z/1//Y/9v/3P/e/+P/5v/k/+b/6P/o/+n/7P/s/+r/6P/m/+j/6P/o/+f/4//h
/+D/4f/k/+b/6P/q/+j/6P/o/+j/6f/q/+r/6P/p/+v/7P/t/+3/6//n/+X/5v/m/+f/
5//l/+b/6f/q/+n/6P/o/+r/6f/n/+X/5P/m/+f/6P/o/+j/6v/q/+r/6v/r/+z/7P/s
/+z/7v/w//L/8v/w/+//7//v//L/9f/y/+7/7f/u//D/8f/x//H/8f/w//D/8//x//D/
8P/x/+7/7f/r/+r/8f/2//z/AAD8//v/+f/3//f/9//3//n/+v/7//z//v8AAAAAAAAA
AP///v/8//j//P///wEABAACAAIAAQAAAP3//P/7//n/9f/1//X/9v/5//f/9//4//f/
8//w/+//8f/y//P/8//w/+//8P/x/+7/7v/u/+//7//v/+//7v/t/+z/6v/o/+v/7f/u
//D/7v/u/+7/7v/t/+3/7f/t/+7/7v/u/+7/7//w//X/9P/x//H/8f/y//D/7//v//H/
7f/v//H/8f/u/+7/7//v/+3/7f/v//D/8v/y//D/8P/y//P/8//z//P/8//0//X/9P/z
//L/8f/z//X/9v/3//X/9v/3//n/+v/5//r/+//5//f/9v/4//n/+f/5//r/9//3//f/
9//2//T/9v/3//r/+v/7//z//P/5//n/+P/3//f/9v/1//H/8f/x//D/7v/y//L/8f/x
//H/9P/y//L/8//2//n/9v/0//L/8f/0//D/8v/y//L/8v/w//D/8P/y//P/9f/2//f/
+f/8/wAAAAD9//3//f/+/wAAAAABAAIABQAEAAUABgAEAAQABAAFAAIAAAD///7///8A
AAEAAQADAAMAAwD8//j/+//7//v/+f/4//j/+P/7//f/+P/6//r/+P/4//f/9f/y/+7/
7P/w//H/8v/0//H/8P/v/+7/8P/w//D/7//t/+3/7f/t/+7/7f/r/+n/6//r/+r/6v/p
/+f/6f/n/+T/4v/f/93/4v/p//P/AAAUACoAOQBKAGAAdAB8AH0AdwBuAGQASwAoAAkA
+f/r/+H/4//i/9z/3f/f/9//4v/i/9n/2//g/+b/7P/q/+L/3f/j/+r/6P/l/+X/4//i
/+D/3v/g/9//4v/p/+7/7v/t/+r/7P/w/+3/7P/s/+7/8f/y//P/9P/z//L/8f/v/+7/
7f/t/+//8v/y//L/8v/w//D/8P/w//H/8v/y//D/8v/1//f/+f/6//n/9v/1//b/9v/3
//f/8v/y//T/9P/2//b/9//6//j/9//2//b/+f/7//3//v/8//z/+v/4//v//f///wAA
/P/8//7/AAADAAQAAwADAAEAAQAEAAcAAwAAAAAAAgAAAAEAAQABAAEAAAAAAAMAAwAC
AAIAAwADAAMAAgACAAUABgAIAAgABgAHAAcABwAJAAkACQALAAwADQAOABAADgAMAAoA
CAAMAA4ADwAOAA0ADQAMAAwADgAOAA0ADAAMAAwADAALAAcABwAHAAgACAAFAAQABAAF
AAMAAgADAAIAAgACAAEA/v/9//7////7//r/+f/5//v/+//7//r//P/+////AAD9//3/
/P/8//v/+v/5//j/+v/7//z//f/8//z//P/8//r/+v/+//z//v///wAAAgD+//v/+f/5
//j/+//+////+v/6//v/+//7//v//f/+/wEAAgABAAIAAAD///3/+//+////AQADAAEA
AQABAAEAAgADAAMAAwABAAIAAwAFAAUAAwADAAMABAADAAMABgAFAAMAAQAAAAAAAQAC
AAMAAgAAAAIAAwD///z/+v/4//3//f8AAAIAAAD///3/+//7//v/+//6//b/+v/6//n/
+v/7/////v/5//n/+//9//r/+P/2//X/9v/4//r/+//8//3//v/8//z//P/+//z//f/9
//3///8CAAYABgAJAAsADQAQAA8ADgAOAA4ADQAKAAkACAAKAAoACgALAA4ADgAPABAA
DgAOAA4ADQANAA0ADQAGAAIABQAFAAUABwAGAAYABgADAP3//P/8//z/+v/6//n/+//8
//z//v/8//n/9v/0//X/9v/3//j/+P/4//j/9//5//n/+f/5//n/+f/4//f/+f/5//j/
+P/v//H/+//1/+j/6P/p/+X/6v/x//X/AAAUACwAPQBIAFgAdgCEAH0AdwB2AHAAXQA8
AB8ACQD1/+f/5f/m/+r/5//j/+f/6P/i/+H/5f/s//D/8P/y/+z/2//X/+L/7P/t/+f/
5//o/+L/3v/k/+n/7P/p/+j/7P/1//T/8v/4//b/9P/z//T/9P/0//T/9P/2//j/+v/7
//j/9f/z//P/9v/2//b/9v/y//L/8v/y//D/8P/v/+z/7P/t/+3/7f/v/+//7f/t/+3/
7v/w//H/7P/s/+7/7v/r/+r/6v/s/+7/7//w//L/8v/z//T/9P/0//b/9v/2//j/+f/6
//r/+f/6//3/AAD///7/+//5//n/+f/8/////f/6//r//P///wEAAgADAP///P/6//v/
/f/8//z//f///////v/+/wIABAAHAAgABwAHAAYABQADAAMAAwAFAAcABwAHAAgABgAG
AAYABgAFAAYABgAEAAMAAwACAAIABQAIAAoADAALAAoACQAHAAUABQAFAAYACAAHAAgA
CgAIAAMA///9//z//P/8//v/+v/5//r/+//5//j/9//3//f/9//3//b/+P/4//f/9v/0
//X/9f/2//j/+P/4//j/9//3//f/9//5//r/+//8//r/+v/+//z/+v/5//j/+P/7//v/
/P////r/+//8//v/+v/6//v/+//7//v//f/+//v/+v/3//b/+f/7//z//f/7//v//P/9
//3//f/9//3//v/////////+//7//v///wAA//8AAAEA/v/9//3/AAACAAEAAAAAAAAA
AQACAAMAAAD+/wAAAQAEAAQABQAGAAMA///+//z///8BAAIAAwD9//v/+f/2//X/+v/7
//v/+f/5//z/+v/3//v/+//9/wYAAgAAAP7//P/8//z//P/+//v/+//6//n/+v/+/wMA
BAAGAAcACAAKAAoACgALAAwADAAKAAoACgAMAAwADAANAAsACgAKAAoACgAKAAoACQAJ
AAkACQACAAAAAwADAAMAAQAAAAAAAAAAAPv/+//8//7//P/8//v/+//6//j/+P/3//X/
8//y//P/9P/1//b/9P/0//T/8//x//H/8f/x//X/9f/0//P/9f/1//T/9P/z//P/9f/v
/+T/5v/r/+H/4v/1/wUAGAAyAEIATwBmAH4AhgCAAH0AfQB2AFgALwAUAAMA8//t//H/
7f/s//T/9f/r/+X/6v/k/+P/7f/s/+j/7v/s/+L/5f/v/+7/6P/l/+n/5f/g/+D/4v/k
/+v/7v/v/+z/7P/1//r/9P/y//H/8P/w//L/9P/0//T/9P/1//b/9//3//T/8//z//X/
+P/4//j/+P/4//j/+P/4//f/+P/4//b/9v/3//f/9//7//v/+f/5//X/9P/0//P/8v/0
//j/+v/5//j/+P/6//r/+f/4//j/+v/7//z//P/8//7//v/+//7///8AAAAA/v/+/wAA
AgAFAAYABQAFAAMAAQACAAMABAACAAMABgAGAAcABwAHAAcABgAGAAkACwAKAAoACwAJ
AAkACAAIAAgACAAJAAgADAAPABEAEwAPAA0ACwALAAwADQAOABAAEgASABIAEgAQABAA
DwAMAAwADQANAA4AEAAQAA8ADgAOAA4ADgANAA0ADQANAA4ADgALAAoACgAKAAcABQAF
AAUABgAHAAcAAQD///////8AAAAAAAABAAMAAwADAAIAAQAAAP7//P/+//////8AAAIA
AgACAAIA//////////8AAAAAAAAAAAAAAAAEAAIAAQABAAEAAgAAAP////8BAP3///8B
AAEAAAAAAAEAAQADAAMABQAGAAQABAACAAIABAAFAAUABQAHAAcACAAJAAkACQAJAAkA
CgALAAsACwALAAwADQAPABEADwAPAA8ADgANAA0AEAAQAA8ADgAOAAwACwAKAAkACgAI
AAoACwAKAAgABwAGAAgABQAFAAQABAAFAAUABQAFAAUABQAEAAQACAAIAAcACQAJAAwA
CgALAAkADQAMAAkACAAHAAYABwAIAAkADAAOAA8ADwAPAA8AEgAWABYAEwATABMAFAAX
ABgAGgAcABwAGgAaABoAFwAWABUAFQAZABoAHAAeABoAGAAWABMAFQAVABUADgAOABEA
EQARABAADgANAAwADgAJAAkACgAMAAoACgAJAAcABgAEAAQABgAFAAQABAACAAIAAgAC
AAMABAAFAAUABQAFAAUABQAFAAUABAADAAMAAwACAAIABQD9//3/AwD+//T/8//9/wIA
BQATADIARgBOAGMAfgCKAJAAkACHAH8AdgBeADsAHAAFAPP/7//1//v//v/8//P/8f/z
//T/9P/5//f/9v/6//j/9v/4//f/8//4//7/+f/z//H/9P/4//r//P/3//T/+/8GAAgA
BQAGAAgACAAHAAYABgAIAAoACgAKAAoACQAIAAcABQAFAAUABgAJAAkACAAHAAYABgAG
AAYABgAFAAYABgAEAAQABQAFAAUABwAHAAUABQAEAAQABQAFAAMABAAHAAgABgAGAAcA
CgAHAAUAAwACAAMABQAHAAgACgAMAAwADAAOAA8AEAAQAAsACgALAAwADQAOAA0ADQAN
AA0AEAATAA8ADAAMAA4AEAARABEAEQAOAAwACwANAA8ADgAOAA8ADwAPAA4ADgARABIA
FAAUABYAFwAXABcAFwAXABcAGQAXABcAFwAYABYAFgAWABYAGQAaABoAGAAWABcAFwAY
ABgAGAAXABYAFgAWABYAFQATABMAEwAUABIADwAOAA4AEAANAAsACwALAAwADQANAAkA
BwAHAAcACAAIAAgACQAHAAcABwAGAAYABgAFAAQABAAFAAUABgAGAAYABgAGAAMAAwAD
AAMABAAEAAQABAAFAAYACwAKAAYABQAEAAQABAADAAMABQAEAAcACgALAAUABAAEAAMA
AwADAAUABgAGAAYABAAEAAMAAwACAAEABAAFAAcACQAHAAcABwAHAAgACQAJAAkACAAI
AAgACQAJAAcABwAHAAgABwAHAAoACgAJAAgACAAHAAcABwAHAAgABgAIAAkABwAGAAYA
BgAGAAMAAwACAAAAAQABAAEAAQABAAEAAAAAAAQABAADAAIAAQADAAAA/v///wIABQAH
AAoABAAEAAQABAAEAAMAAgABAAIABAAFAAUABQAEAAYACQAIAAoACwAMAA4AEAAQABEA
EgAUABIAEgASABIAEgASABMAEgAQAA8ADgAPABAAEQARABEAEQARAAoABgAJAAkACQAJ
AAgACAAIAAgAAwADAAQAAgAAAAAA//8BAAAA/v/+//z/+//6//r/+P/4//j/+P/5//r/
+//7//v/+//7//v/+//7//r/+f/5//n/+P/4//X/9f/3//H/7v/y//f/8//s//H///8M
ABwALAA9AFQAagCAAIoAiwCDAHQAcABnAEIAGQABAPH/5//r/+7/6v/l/+f/5//k/+b/
6f/t/+z/7v/0//T/8P/v/+//7P/s/+v/6f/t/+7/5v/k/+r/7f/w//P/8P/w//X/9v/6
//z/+v/4//f/+P/6//r/+v/6//r/+v/6//n/+//7//z////+//z/+v/4//f/+P/5//r/
+//8//z/+v/4//n/+f/5//v/+//5//n/+f/6//z//f/6//r//P/8//n/+P/4//r/+//7
//v//P/6//v//P/8//7/AAAAAAAAAAABAAIAAgACAAIABAAGAAYABgAEAAMABQAFAAgA
CwAHAAQABAAGAAYABwAHAAcABwAGAAYACQAIAAYABQAFAAYABwAHAAgACAAIAAkACAAJ
AAsADAANAA0ADQANAA8ADwAPAA8AEAAOAA4ADgAOABIAFAAVABQAEQARABAAEAAQABAA
DwAOABEAEgATABMADwAPAA8AEAAPAAsACQAIAAoABwAFAAUAAwAEAAUABQACAAEAAgAD
AP///v/9//3//f/9//3//P/9//7//v/+//z//f/9//7/AAAAAAAAAAD9//3//f/9//r/
+v/6//r/+f/4//v/+P/6//v//P/+//3/+//6//v/+f/7//3//f/6//r/+//7//n/+f/7
//z//P/8//r/+v/4//n/+f/5//z//f///wEA///9//v/+f/8////AQADAAIAAgACAAMA
BQADAAMAAwAAAP////8CAAIAAQAAAAAAAQABAAEAAQD///z//f/9/wAAAAABAAIA///5
//b/8v/0//X/9f/1//X/9//5//r/9v/6//r/+f/7//v//v/8//v/+//9/////f/8//v/
+//8/wAA/f/8//v/+v/8//7/AAAEAAAA///9//v//v8CAAcACAAIAAkACgAMAA4ADgAP
ABAADwAMAAsACgAKAAoACgALAAkACAAIAAgACAAIAAgABwAJAAkACQACAAEABQAGAAcA
BAAAAP3/+v/9//n/+v/8//r/+P/4//f/9//2//T/9P/1//X/9f/2//T/9P/0//T/9f/2
//f/9//1//X/9f/1//f/9//2//X/8//z//L/8v/x//X/8//r/+T/5v/p/+f/7P/z//v/
CgAkAD4ASwBUAGQAcgB4AHcAcQByAGgASQAkAAcA8//n/+P/6f/s/+z/7f/v/+f/3v/g
/+f/6f/s//D/7v/m/+T/5//n/+b/6P/n/+X/5f/k/+D/4P/i/+X/6v/v//D/7P/t//b/
+v/4//T/8v/x//L/9P/0//T/9P/1//b/9//3//T/8//z//X/9v/2//b/9v/z//L/8f/w
//L/9P/1//T/9v/3//f/9//4//f/9P/z//D/8P/x//H/8f/y//X/9v/1//T/9P/2//b/
9f/0//T/9v/3//j/+P/3//j/9//2//r/+//8//z/+//8////AgAAAP7/+v/3//j/+f/9
/wEA///8//z//v/9//3//P/7//z//P/9/wEAAAD+//3//f/7//v/+v/6//7/AAADAAQA
AQABAAAA//8AAAEAAgAFAAYABwAIAAoABwAGAAUABAAHAAgACAAGAAgACQAJAAoACQAI
AAYABAAGAAYABgAFAAUABQAFAAYABQABAP///v/8//n/9//3//r//P/+////+f/3//f/
9//2//b/9v/3//j/+f/6//r/+P/4//f/9v/1//X/9P/0//b/9v/2//b/9P/z//L/8f/w
//D/8P/w//L/8v/2//T/8//z//P/9P/y//H/8f/z//H/8//1//X/9P/0//X/9f/3//f/
+f/6//r/+v/4//j/+v/7//v/+//6//n/+f/5//v/+//7//v//f///wAAAQAAAAAAAAAB
AAEA////////AAD/////AgABAP///f/8//v/+//7//v/+//6//3///8AAAAAAQACAP//
+//6//j/+f/7//z//f/6//n/+P/2//b/+v/6//n/9//3//r/+P/1//X/9//5//f//P/6
//r/+v/6//r/+v/6//z//v/////////+/wAAAwACAAMABQAHAAoACwAKAAoACgAKAAgA
CAAIAAgACAAIAAkACQAIAAgACAAIAAgACAAHAAYABQAEAPz/+////wAAAQABAAAAAAAA
AP7/+f/5//r//P/8//7////6//b/8f/u//H/8f/x//L/8v/y//L/8v/x//D/7//t//D/
8f/y//P/9P/z//H/7//s/+v/6f/o/+v/7f/t/+v/5v/g/+H/4//m//H//f8GABYALgBF
AFwAcAB8AIAAewB1AHAAZgBDABYAAQD5/+//6f/p/+z/8P/r/+X/6//u/97/2f/l/+j/
5v/s//D/6v/n/+f/6v/u/+n/3f/j/+r/5P/i/+T/4//m/+3/7v/s/+//8v/2//b/9P/y
//H/8v/0//T/9P/0//T/9P/0//P/9P/1//f/+//7//r/+f/4//P/8v/x//D/8v/0//X/
9P/2//f/9//3//j/9//0//P/8v/y//P/8//w//D/8v/y//P/9P/2//r/+f/3//X/9P/y
//P/9P/0//b/+P/4//j//P/9//7//v/6//r//P/+//z//P/6//n/+//7//7/AQABAP7/
/v8AAP/////+//3//f/8//z///8AAAAAAQADAAEAAQAAAAAAAwAEAAYABgAGAAcABwAH
AAcABwAHAAkABgAFAAQABAAGAAYABgAGAAoADAANAAwADgAPAA8AEAAPAA4ADAAKAAwA
DAAMAAsACQAJAAkACgAJAAUAAwACAAUAAwACAAMAAQACAAMAAwABAP////////z//P/8
//3//v///wAAAAD+//7//f/8//z//f/9//7/AAAAAAAAAAABAAEAAQABAP7//v/+//7/
/v/+/wIAAAD///////8AAAAA/////wEA/f///wEAAQAAAAAAAQABAAMAAwAFAAYAAwAC
AP///v/8//3//f/9/wAAAQADAAUAAwADAAMAAwADAAMAAgABAAQABgAIAAsACAAFAAQA
AwAEAAMAAwAGAAcABwAHAAgABgAFAAQAAwADAAIABQAHAAYABAADAAIAAwABAAIAAgAF
AAcACAAJAAUAAwABAP7//v8CAAIAAQD/////AgAAAP3/AQAJAAgABwAGAAUABAAEAAQA
BAAGAAcACQAKAAsACgAMAA8ADgAQABEAEgAUABQAFAAVABYAGAAWABYAFgAWABYAFgAX
ABUAFAAUABQAEAAQABAADwAQABEAEgAMAAwADwAPAA8ADwAOAA4ADgAMAAcABwAIAAgA
BgAGAAUABwAGAAQABAABAP///f/8//3//v///wAAAAAAAAAA/////////////wMAAwAC
AAEA//////7//v8BAAEAAQD///j/8P/z//n//P8HABcAKgA6AFAAYwByAIIAigCIAIcA
iwB+AF4ANwAeAA8A+//r/+//9//2//j/+//3//P/8v/2//f/+f/6//7//P/6//z////7
//b/+v/9//n/+f/4//b/+v/6//X/+P8HAA4ACAADAAgACgAOAAoACAAHAAgACQAIAAcA
BgAGAAYABgAFAAYABQAFAAcABgAGAAYABgAGAAYABgAGAAgACgALAAoACQAJAAgABwAJ
AAkABwAHAAcACAAKAAsABgAGAAgACAAGAAYABwAKAAwACwAKAAoACAAJAAoACgAKAAwA
DAAMABAAEQASABIADQAMAA0ADgAQABAADgANAA8ADwASABUAEgAOAA0ADgAQABEAEQAR
ABEAEAAQABMAEwASABIAEwAVABUAFAAUABYAFgAXABYAGAAZABkAGQAbABsAGwAdABoA
GQAYABgAGgAaABoAGgAdAB4AHgAcABwAHQAdAB4AHAAcABsAGgAYABgAGAAXABUAFQAV
ABYAGAAVABQAFAATAA8ADAALAA4AEAASABMADAAJAAgABwAHAAgACQALAAsACwALAAoA
CAAIAAcABgAHAAkACgAMAAkACAAHAAYABwAHAAcABwAEAAQABAAEAAYABgAKAAgABQAF
AAUABgAIAAcABwAJAAQABQAGAAUABAAEAAUABQADAAMABQAGAAQABAACAAIABAAHAAkA
CwAIAAcABwAHAAcABwAHAAcABgAHAAcABwAKAAwADgARAA8ADQANAA0ACwAJAAgACgAM
AAsACgAKAAkACQAJAAkACAAGAAgACQAHAAYABgAGAAYAAwADAAIAAwAFAAYABwADAAMA
AwACAAIABgAGAAUAAwADAAYABAD/////AQADAAEAAAACAAMABAAFAAYABQAEAAMABAAG
AAcABwAHAAkADAAQABAADwAPAA8AEAASABIAEwAUABQAEgASABIAFAAWABgAGwAYABYA
FQAUABIAEgASABEAEwATABMADAAIAAsACwALAAkACAAIAAgACgAFAAUABgAIAAYABgAF
AAUABAACAAIAAgABAAAAAAD///7//f/8//3//v///////f/9//3//f/9//3//P/7//3/
/f/8//z//f8BAAEA9//y//D/7f/v//b/+/8DABYALAA+AE0AYgB0AH4AhACHAIkAggB0
AFkAMgATAAMA8//t//X/+v/0//f/+f/z//L/7v/r//P//P/4//T/+P/4//X/9//8//z/
+//5//H/6v/q//D/8v/z//L/+f/8//z//f8AAAQAAAD9//z//P/+/wIAAgACAAIAAAAA
AAAA///8//v/+//9/wAAAAAAAAAAAAAAAAAAAAD//wAAAAD+//7///////////////3/
/f/9//7/AAABAPv/+v/7//r/+//8//7/AgACAAEAAAAAAAAAAQACAAIAAgAEAAQABAAE
AAUABgAGAAYABgAIAAoACAAIAAYABQAHAAcACgANAAsACAAIAAoACgALAAsACwAHAAYA
BgAJAAcABgAGAAcACAAJAAkACgANAA4AEAAQAA8ADwAOAA0ADwAPAA8AEQATABMAEwAU
ABQAFAAUABQAFQAWABYAFAAUABUAFQAWABUAFAASABAAEgASABIAEQAOAA0ADAAMAA4A
CwAKAAoACgAHAAUABQAFAAYABwAHAAUAAwADAAMAAAAAAAAAAQADAAMAAwACAAIAAgAB
AAAA/v//////AAACAAIAAgACAAAA///+//3//v8AAAIABAACAAAAAgD+/wAAAQACAAQA
BAADAAMABQAAAAEAAgABAAAAAAABAAEAAQABAAMABAACAAIAAAAAAAAAAQABAAEAAQAB
AAIAAwADAAMAAwADAAIAAwADAAMABQAGAAcACQAIAAUABAADAAQAAwADAAYABgAFAAQA
BAACAAEAAAD//////v8BAAMAAQAAAAAAAAABAP//AAAAAP3//f/8//v/+v/7//z//P/4
//z//P/7//v/+//+//z/+//7//3////9//7/+//2//f/+P/5//r/+v/6//r//P/+////
////////AgAGAAYABAAFAAYACAAKAAoACwAMAA4ADAAMAAwACQAIAAcABwAJAAgACAAI
AAgACAAIAAcABgAFAAQA/P/6//3//f/9/////v/+//7//v/5//n/+v/6//j/+P/3//n/
+P/2//b/8//x/+//7v/w//L/9P/2//X/9P/z//H/8f/x//H/8f/z//P/8v/x/+//7//u
/+7/9f/z/+//7f/m/+D/4f/j/+L/7f///w4AIAA0AEMAUgBkAHYAfAB9AHcAbgBeAEMA
HgABAPP/6f/l/+n/5v/i/+X/5f/h/+L/6P/p/+f/5v/m/+b/6v/q/+H/4f/k/+j/5//h
/93/3v/i/+b/5v/p/+z/7//w//D/8f/w//D/8P/v/+7/7v/w//T/9P/0//T/8v/y//L/
8f/y//H/8f/z//T/9P/0//T/8P/w//D/8P/x//L/8v/w//D/8f/x//H/9f/1//P/8//0
//T/9f/1//H/8P/x//D/7v/u/+//8v/0//P/8v/y//H/8f/x//D/8//2//f/+P/4//n/
+v/6//b/9v/4//r/+v/6//j/9//3//f/+v/9//v/+P/4//r/+P/5//n/+f/5//j/+P/7
//v/+v/6//v//P/9//3//v8AAAAAAQAAAAAAAQABAAEAAwADAAMABQAEAAMAAgACAAQA
BgAIAAoACAAIAAcABAAGAAcABwAIAAgACAAHAAYABAAEAAQAAwAEAAUABgAIAAUAAQD/
//7/AQD///7////8//z//P/7//n/9//3//f/+P/4//j/+f/5//n/+f/4//X/9P/y//D/
8v/z//P/9P/y//L/8v/y//P/8//z//P/8v/y//L/8v/y//L/9v/0//H/8f/x//L/9P/z
//P/9f/x//P/9f/1//D/8P/x//H/8//z//X/9v/4//j/9v/2//P/8//y//H/8//1//j/
+//5//f/9f/z//L/8//z//P/9v/4//r//f/7//n/+f/5//f/9f/0//b/+P/3//b/9v/3
//f/9//3//T/8v/0//X/9P/y//H/8P/y/+//7//u/+7/7//v/+//8P/x//L/8v/u//D/
7v/r/+n/6f/s/+r/6//r/+v/8P/u/+7/7v/u/+z/7P/s/+7/7v/v/+//7//u//D/8//y
//T/9//6//7//v/+////AAD+//z//P/8//z//P/8//3//P/6//n/+P/5//r/+//7//n/
9//1/+z/7v/z//X/9//1//L/8P/u//D/6//r/+z/7P/q/+r/6f/p/+j/5v/m/+X/4//h
/+D/4f/i/+P/5P/h/+D/3//d/+H/4//l/+f/6f/p/+j/5//k/+H/3f/a/+H/4f/f/9//
3v/Y/8//0f/i/+//+f8QACgAOgBLAGAAbgB2AHIAaQBfAFQAPgAZAPr/6f/d/9X/2f/f
/+D/4P/d/9P/z//Q/9D/1//d/9j/2P/a/9j/1P/L/83/1P/W/9P/0f/N/9D/1P/S/9D/
1f/a/9n/3P/e/93/2v/a/9z/3v/e/9//4v/j/+L/4f/g/+D/4P/g/9//3v/d/93/3//e
/97/3v/e/9z/3P/c/9z/3f/e/97/3P/b/9v/2v/Z/9v/2//Z/9n/2v/a/9v/2//W/9T/
0v/U/w==
         </WaveFormData>
      </LeadData>
      <LeadData>
         <LeadByteCountTotal>10000</LeadByteCountTotal>
         <LeadTimeOffset>0</LeadTimeOffset>
         <LeadSampleCountTotal>5000</LeadSampleCountTotal>
         <LeadAmplitudeUnitsPerBit>4.88</LeadAmplitudeUnitsPerBit>
         <LeadAmplitudeUnits>��V</LeadAmplitudeUnits>
         <LeadHighLimit>2147483647</LeadHighLimit>
         <LeadLowLimit>268435456</LeadLowLimit>
         <LeadID>V1</LeadID>
         <LeadOffsetFirstSample>0</LeadOffsetFirstSample>
         <FirstSampleBaseline>0</FirstSampleBaseline>
         <LeadSampleSize>2</LeadSampleSize>
         <LeadOff>FALSE</LeadOff>
         <BaselineSway>FALSE</BaselineSway>
         <ExcessiveACNoise>FALSE</ExcessiveACNoise>
         <MuscleNoise>TRUE</MuscleNoise>
         <LeadDataCRC32>1291398508</LeadDataCRC32>
         <WaveFormData>
7P/s/+z/7P/q/+r/6v/q/+r/6v/q/+r/6v/q/+r/6v/q/+r/6v/q/+r/6v/q/+r/7P/s
/+z/7P/s/+z/7P/s/+r/6v/q/+r/7P/s/+z/7P/s/+z/7P/s/+r/6v/q/+r/7P/s/+z/
7P/s/+z/7P/s/+v/6v/p/+j/6f/q/+v/7P/s/+z/7P/s/+z/7P/s/+z/6//r/+v/6//u
//D/8f/x//P/8//z//L/8f/v/+7/6//t/+3/7f/s/+v/6v/o/+f/5v/l/+X/4//j/+P/
5P/k/+X/5f/l/+X/5f/m/+b/6P/p/+r/6//s/+7/7//w//H/8P/v/+7/7f/v/+//7//w
//D/8P/w//D/7v/u/+7/7v/w//D/8P/w//D/8P/w//D/8//z//L/8v/w//D/8P/w//D/
9P/3//7/AgAJAA8ADwAJAP//9//p/9z/0f/K/8P/vv+2/7H/sP+y/7L/tv/A/8n/yf/N
/9X/3v/q//f/AQALABcAIwAuADsARQBPAFkAXABdAFwAXgBdAFgAUgBKAEMAOwA1ADEA
LwAqAB8AEwALAAQA/v/9/wAAAQD6//j/+v/5//j/+P/4//b/9P/0//T/9P/0//T/9v/2
//X/9f/3//j/+P/4//b/9f/1//X/9//3//f/9//4//j/9v/2//T/8//y//L/8f/x//H/
8f/x//H/8v/z//H/7//v//D/8P/v/+//7//v/+//8P/w//H/8f/w//D/8P/w//D/7//v
/+3/7f/u/+7/7P/r/+r/6v/p/+n/6f/l/+P/4//i/+H/4f/g/9//3v/e/97/3v/e/93/
3f/d/9z/2//b/9v/3P/d/9//4P/h/+D/3//e/97/3v/e/9//4P/i/+T/5v/o/+n/6f/r
/+v/7P/s/+z/7f/u//H/8//1//b/+P/5//j/+//7//v/+//7//v//f//////AAAAAAAA
AAD///3////////////9//3//P/8//7//v/+//7///////7//v/9//7//v/+/wAAAQAB
AAEA/v/+////AAAAAP7/AAACAAIAAgACAAIABAAEAAYABAAEAAQABAAEAAIAAwADAAMA
AwADAAMAAwABAP////8BAP///////////////////////////////wAAAAABAAEAAAD/
//7//f/+//////8AAP7//v/+//7//v/+//7//v/8//z//P/8//////////////////7/
/v/+//7//v///wEAAAAAAAEAAwAAAAAAAAD////////+//7//v/////////+//7//f//
///////+//z//P/8//3///////3//f////7//v/+//7//v/8//z//P/8////////////
AgAEAAUABQADAAMAAwACAAIAAQABAP//AAD///7//P/5//j/9v/1//T/8//z//H/8//z
//T/9P/1//X/9f/1//X/9v/2//j/+f/6//v//P///////////////////////f/9//3/
/v8AAAAAAAAAAAAAAAAAAAAAAAAAAAAAAAAAAAAAAAAAAAEAAQAAAAAAAAAAAAAAAAAC
AAIABQAKABAAFQAbAB8AHQAVAAsAAwD6/+v/4P/Z/9L/yv/D/8D/vv/C/8T/yv/V/9v/
4//r//L/+P8JABkAIwArADUAQABLAFUAXwBnAGoAbQBuAHAAbwBuAGgAYABZAFEASQBD
AD8AOgAzACsAIQAaABQADwAOAA0ADAAOAA0ACwAJAAgACgAIAAYABgAGAAYABgAGAAQA
BAADAAMABQAGAAYABgAEAAMAAwADAAUABQAFAAUACAAIAAYABgAGAAUABAAEAAEAAQAB
AAEAAgABAAEAAQABAP////8AAAAA/////////////wAAAAD9//3//P/8//z//P/8//v/
+//5//n/+v/8//r/+f/4//j/9//3//f/9f/z//P/8v/v/+//7v/t/+r/6v/q/+r/6v/p
/+n/6f/o/+f/5//n/+f/5//o/+j/6P/o/+j/6P/q/+r/6v/r/+3/7v/v//D/8f/x//D/
8f/0//b/9//4//r/+v/8//3///8AAAIAAwAEAAcABwAHAAkACQAJAAsACwALAAwADAAL
AAwADAALAAsACwALAAsACQAJAAgACAAIAAgACAAIAAsACwAKAAoACwAMAAwADAAKAAsA
CwALAAoACgALAAwADAAKAAwADgAMAAwADAAMAA4ADgAQAA4AEAAQABAAEAAPAA8ADgAN
AA0ADQANAA0ADQALAAsADQANAA0ADQANAAwADQAOAA8ADgANAAwACwAKAAoACwALAAsA
CwALAAsACwALAAoACgAMAAwADAAMAAwADAAMAAwACgAKAAoACgALAAsACwALAA0ADQAM
AAwADAAMAAwADQAMAAoACQAJAAoACAAJAAoACgAJAAgABgAIAAgACQAJAAgACAAJAAkA
CwALAAsACgAKAAoACgALAAkACQAHAAcACwAMAAwACwAKAAkACAAKAAoACgAKAAkACQAJ
AAkADAAOAA8ADwAQABEAEgASABEADwAOAAsACgAJAAgABgAFAAQAAgABAAAA//////3/
+//7//z//P8BAAEAAQABAAEAAgACAAQAAwAEAAUABgAHAAcABwAHAAUABQAFAAUABwAJ
AAsADgANAAwACwAKAAoACgAKAAoACgAKAAoACgAIAAgACAAIAAkACQAIAAgACgAKAAoA
CgAGAAYACQAMABAAGQAfACEAIwAfABMACQAAAPX/6P/b/9T/0P/L/8L/wP/E/8j/zP/R
/9n/3//l//D//P8FABMAHwAnAC8APABJAFUAXQBnAHAAcQBwAHAAbQBqAGwAaABfAFcA
UQBLAEMAPgA5ADEAJwAcABIADwAQABEAEAAOAA0ACwAJAAgABgAEAAIAAgAEAAQABAAE
AAIAAgABAAEAAQACAAIAAgACAAEAAQABAP///////////v/+//z//P/+//3//P/8//v/
+//7//v/+v/5//n/+f/3//X/9f/2//j/9//3//f/9f/1//b/9v/3//f/9v/2//b/9v/2
//X/9f/z//P/9P/0//L/8f/w//D/7//v/+//7f/r/+v/6v/p/+n/6P/n/+P/4v/h/+D/
4P/f/9//3//g/9//3//f/+H/4f/i/+L/4//i/+H/4P/g/+D/4P/h/+H/4v/j/+T/5v/n
/+f/6f/o/+r/6//s/+z/7P/u/+//8//0//b/9//3//n/+P/3//n/+f/5//v//f/9//7/
/v/+//7//f/7//v/+//7//v/+//7//r/+v/6//r/+v/6//n/+f/4//j/+f/6//r/+v/6
//v/+//7//z//P/9//7//P/6//z//v/+//7//v/+/wAAAAACAAAA/v/+//7//v/+////
//////7//f/8//v/+//5//n/+//7//v/+//7//f/9//3//f/+P/5//r/+//6//r/+//7
//v/+//7//v/+//7//r/+v/4//j/+P/4//r/+v/6//r/9v/2//b/9v/1//X/9f/1//b/
9//3//j/9v/2//b/9//3//b/9v/3//f/9P/0//T/9v/3//j/+P/3//b/9v/1//T/9P/1
//X/8//z//P/8v/0//L/9P/1//b/9f/0//P/8v/0//T/9P/0//T/8//y//H/8v/0//X/
9f/3//f/9//2//b/9f/1//P/8v/x//D/7v/t/+z/6v/p/+j/5//n/+X/5f/l/+b/5v/n
/+f/5//n/+n/6v/q/+z/7f/u/+//8P/x//H/8f/x//H/8f/x//H/8f/x//H/8v/w//D/
8P/w/+7/7v/u/+7/7P/s/+z/7P/u/+7/7v/u/+//7//u/+7/8P/w//D/8P/w//L/9//8
//z/AwANAAsAAwD9//X/6f/c/9H/yP/B/7r/sv+r/6z/sP+y/7L/tv+//8X/yf/P/9j/
5P/z////BwARAB8AKgAzAD8ASwBPAFAAUwBUAFIAUwBQAEoARAA/ADkAMQApACUAIgAb
ABEABwAAAPj/9f/4//f/9P/y//D/7//u/+7/7//u/+3/7v/s/+z/7P/s/+z/7P/r/+v/
6//s/+z/7P/s/+v/6//r/+v/6//r/+v/7P/s/+r/6v/s/+v/6v/q/+f/5//n/+f/6P/n
/+f/5//n/+X/5f/m/+T/4//j/+P/5f/l/+b/5v/l/+X/5P/k/+T/5P/k/+P/5f/j/+P/
5P/k/+L/4f/g/97/3f/d/93/3f/b/9v/2v/X/9f/1v/V/9P/1P/V/9b/1P/T/9P/0//U
/9P/0//T/9P/0//U/9T/2P/Y/9j/2P/X/9b/1f/V/9f/2P/Z/9r/3v/f/9//4f/g/+L/
4//k/+L/4v/k/+X/6f/q/+z/7f/u//H/8f/x//P/8//z//X/8//z//T/9P/1//b/9v/1
//b/9//4//n/9//3//b/9v/2//b/9v/2//f/9//2//b/9//4//j/+P/4//n/+f/5//j/
+P/5//r/+v/4//r//P/6//r/+v/6//r/+v/8//r//P/8//z//P/6//v/+//7//v/+//7
//v/+f/3//f/+f/7//v/+//7//v/+//7//v/+//7//v/+//6//r/+//7//v/+//7//v/
/f/9//z//P/8//z//P/8//z//P/8//z/+//8//3//v/+//3//P/7//n/+f/4//j/+v/6
//r/+//5//j/+P/5//r/+P/5//r/+//7//v/+v/4//j/+f/5//r/+v/7//v//f/9//3/
/P/8//7//P/4//r/+v/6//r//P/8//z//P/9//3//f/9/wAAAgADAAMAAQABAAEAAAAA
AP/////9//z/+//6//j/9//2//T/8//z//P/9P/z//L/8f/x//D/9f/1//X/9f/1//b/
9v/4//n/+v/7//z//f/9//3//f/9//3//f/9//3//f/9//7//v/+//7//v8AAAAAAAAA
AAAAAAAAAAAAAAAAAAAAAAABAAEAAAAAAP7//v/+//7/AgACAAcADgAWABsAHQAbABMA
BwD9//X/6v/d/9T/z//G/8D/vf++/8D/xP/K/9L/1//Z/93/5f/y/wIADwAZAB8AJwA1
AEQATwBbAGUAZwBoAGsAaABoAGkAYgBaAFQATQBHAD8APQA7ADYAKQAdABUAEAAOAA0A
DAANAAwACgAIAAcABgAGAAYABAACAAIAAgACAAIAAgACAAIAAQABAAEAAgACAAIAAgAB
AAEAAQABAAEAAQABAAIAAgAAAAAAAgABAAAAAAD9//3//f/9//7//f/9//3//f/7//v/
/P/8//v/+//7//v/+//8//z/+//7//r/+v/8//z//P/7//r/9//2//b/9v/0//P/8v/y
//H/8f/x//H/7//v/+7/7f/t/+z/6//o/+j/6P/o/+b/5f/l/+X/5v/l/+X/5f/n/+f/
6P/o/+j/6P/o/+j/6v/q/+r/6//r/+z/7f/u//D/8f/x//P/9P/2//f/+P/4//j/+v/7
//3//v8AAAEAAAADAAMAAwAFAAUABQAHAAcABwAIAAgABwAIAAgABwAHAAcABwAHAAkA
CQAIAAgABgAGAAYABgAHAAcABgAGAAUABgAGAAYABgAHAAcABwAHAAgACgAMAAoACAAK
AAwADAAMAAwADAAOAA4AEAAOAAwADAAMAAwACwALAAoACQALAAsACwALAAsACQAJAAsA
CQAJAAkACQAJAAkACQAJAAkACQAJAAkACgAKAAsACwAJAAkACQAJAAsACwAKAAoACAAI
AAgACAAIAAgACAAIAAYABgAGAAYABwAHAAcABwAJAAkACAAIAAgACAAIAAkABwAGAAYA
BwAJAAYABgAGAAcABwAHAAYABgAGAAcABwAGAAYABwAHAAUABQAFAAQABgAGAAYABwAH
AAkACAAGAAYABgAGAAYABgAGAAYABwAHAAcABwAIAAoACwALAAsACwALAAoADAALAAsA
CQAKAAkACAAGAAMAAgAAAP///P/7//v/+f/7//v//P/8//////////////8AAAAAAgAD
AAQABQAGAAcABwAHAAcABwAHAAcABwAFAAUABQAGAAgACAAIAAgACAAIAAgACAAKAAoA
CgAKAAgACAAIAAgACQAJAAgACAAKAAoACgAKAAoACgALAA4AEgAZACUAKQAlAB0AFwAR
AAQA9f/m/+H/3P/Y/8//yv/I/8j/yv/S/9v/4f/j/+n/9P8AAA0AGQAlAC0ANQA+AE0A
WwBlAG0AcgB3AHgAdABzAHIAcABoAGEAWwBTAEsAQwBCAD0ANwAtACIAGAAVABYAFQAU
ABQAEgARABAAEAAPAAwACQAIAAoACgAKAAoADAAMAAsACwAJAAoACgAKAAgABwAHAAcA
CQAJAAkACQAKAAoACAAIAAgABwAGAAYABwAHAAcABwAGAAUABQAFAAUAAwADAAQABAAD
AAMAAwADAAMABAAEAAUABQAEAAQAAgACAAIAAQABAP////8AAAIAAAD///7//P/7//v/
+//5//f/9//2//X/9f/0//P/8v/y//L/8v/x/+//7v/t/+7/7f/t/+3/7f/t/+7/7v/u
/+7/7v/u//D/8P/w//H/8f/y//P/9P/1//X/9P/1//j/+v/7//z//P/8//7///8BAAIA
BAAFAAYACQAJAAkACgALAAwADwAPAA8AEAAQABAAEAAPAA0ADwAPAA8ADwAPAA8ADgAO
AAwADAAMAAwADQANAAwADAANAA4ADgAOABAAEQARABEADgAOAA8AEAAOAAwADgAQABAA
EAAQABAAEAAQABIAEAASABIAEgASABEAEQAQAA8ADwAPAA8ADwAPAA0ADQAPAA0ADQAN
AA0ADQANAA0ADQALAAsACwALAAwADAANAA0ADQANAA0ADQANAA0ADAAMAAwADAAMAAwA
DAAMAAwADAAMAAwADAAMAAsACwALAAsACwALAAoACgAKAAoACgALAA0ADAAMAA0ADAAI
AAcABgAJAAkACQAIAAoACgALAAsACgAKAAsACwALAAsACwAKAAoACgAKAAsACwALAAkA
CQAJAAoACAAIAAgACAAKAAoACgAKAAsACwALAAsADAAOAA8ADwAPAA8ADwAOAAwACwAL
AAkACAAHAAYABAABAAAA/v/9//7//f/9//v//f/9//7//v8BAAEAAQABAAEAAgACAAQA
BAAEAAQABAAHAAcABwAHAAcABwAHAAcABwAHAAcACAAIAAgACAAIAAgACAAIAAgACgAK
AAoACgAKAAoACgAKAAkACQAIAAgACgAKAAoACgAIAAwAEQASABYAHQAjACUAIQAZAA8A
BQD8//P/6P/d/9b/0P/J/8T/xP/K/87/1P/b/9//5f/t//b/AgATACMALQAzADsARgBR
AF0AaQBxAG4AbwByAHIAcQBwAGoAYgBbAFUATwBJAEEAOgA3AC8AJQAcABgAEwAQABEA
EAAOAA0ACwAJAAgACgAIAAYABgAGAAYABgAGAAQABAADAAMAAwAEAAQABAACAAEAAQAB
AAIAAwAEAAUABAAEAAIAAgAAAP///v/+//3//f/9//3//v/9//3//f////3//f/+//7/
/f/9//3//P/7//v/+v/5//n/+P/4//j/+P/4//f/+P/3//j/+v/5//b/9P/y//T/8//z
//P/8f/v/+//7v/r/+v/6v/p/+j/6P/o/+j/5//l/+T/4//k/+P/4//j/+H/4f/i/+L/
5P/k/+T/5P/k/+T/5P/l/+f/6P/p/+r/6v/r/+v/7f/u//D/8f/y//T/9P/2//f/9//4
//r/+//8/////////wEAAQABAAMAAQABAAIAAgABAAIAAgABAAMAAwADAAMAAQABAAAA
AAAAAAAAAAAAAAEAAQAAAAAAAQACAAIAAgAAAAEAAQABAAAAAAABAAIAAAD+/wAAAgAC
AAIAAgACAAIAAgAEAAIABAAEAAQABAABAAEAAAD//wEAAQABAAEAAQD/////AQABAAEA
AQABAAEAAQABAAEA///////////+//7///////////////////////7//v/+//7//v/+
/wAAAAAAAAAA/v/+//7//v/9//3//f/9//3//f/8//z//P/8//z//f/9//z//P/9////
/P/8//z//f/9//3//P/6//r/+//7//r/+v/7//v/+//7//v/+v/6//r/+v/7//v/+P/6
//r/+v/6//r/+v/6//r//f/9//3//f/8//7//////wEAAQABAAAA/v/9//3/+//4//f/
9v/0//X/9P/y//H/8P/v/+//7f/t/+3/7v/u/+//7//v/+//8f/y//L/9P/1//b/9//4
//n/+f/5//n/9//3//f/9//3//f/9//4//j/+P/4//j/+P/4//j/+P/4//j/+P/4//r/
+v/6//r/+f/5//j/+P/2//b/9v/2//b/+v/9/wAABAALABEAEwAPAAkAAQD1/+j/3//W
/8//yP/A/7f/tP+2/7r/vP/C/8f/y//P/9X/3v/q//n/BwAPABUAIwAwADUAPwBRAFkA
WgBdAGAAYABfAF4AWABUAE0ARQA/ADsAMwAuACkAHwAXABAACAADAAIAAQD+//r/+v/5
//j/+P/6//j/9v/2//b/9v/2//b/9v/2//X/9f/1//b/9v/2//T/8//z//P/9f/1//X/
9f/1//T/8f/w//H/8f/x//L/7//v/+//7//u/+3/7f/t/+3/6//r/+z/7v/t/+3/7f/r
/+v/7P/s/+v/6//q/+r/6v/q/+r/6f/o/+X/5P/k/+b/5P/j/+L/4v/h/+H/4f/h/9//
3//e/93/3f/c/9v/1v/W/9b/1v/Y/9f/1//X/9T/0//T/9P/1f/V/9b/1v/W/9b/1v/W
/9b/1v/W/9f/1//Y/9n/2v/a/9v/2//d/+D/4v/j/+T/5P/k/+b/5//p/+r/7P/t/+7/
8f/x//H/8//z//P/9f/1//X/9v/2//f/+P/4//f/9//3//f/9//5//n/+P/4//r/+v/6
//r/+//7//r/+v/5//r/+v/6//r/+//7//v//P/8//3//v/+//z//v8AAP7//v/+//7/
/v/+/wAA/v/+//7//v/+//7////////////////////9//v/+//9//3//f/9//3/+f/5
//n/+f/6//v//P/9//z//P/9//3/+//7//v/+//7//v/+v/6//r/+v/6//r//P/8//z/
/P/6//r/+v/6//z//f/+/////v/9//v/+v/8//z//P/9//v/+v/6//v//P/6//v//P/9
//3//f/8//v/+v/6//n//P/8//3//f/7//v/+//6//z/+v/6//7//P/8//z//P/+//7/
/v/+////////////AAACAAMAAwABAAEAAQAAAAAA//////3//P/7//r/+P/3//b/9P/z
//L/8f/x/+//7//v//D/8P/1//X/9f/1//X/9v/2//j/+f/6//v//P/9//3//f/9//3/
/f/9//3/////////AAD///7//f/8//7//v/+//7/AAAAAAAAAAD+//7//v/+///////+
//7//v/+//7//v/+/wIABwAMABIAFwAdAB0AFQALAAEA9f/o/9//1v/N/8b/wP+9/77/
xP/E/8L/zv/b/93/3//n//L//v8NABsAIwApADcAQgBNAFkAYQBlAGYAawBsAGwAawBo
AF4AVgBRAEsARwBBADsAOAAvACEAGQAWABQADwAMAAkADAAOAAsACQAHAAYABgAEAAIA
AgACAAIAAgACAAQABAADAAMAAQACAAIAAgAEAAMAAwADAAMAAwADAAMAAgACAAAAAAAC
AAEAAAAAAP//////////AAD////////9//v/+//8//7//f/9//3/+//7//z//P/9//3/
/P/8//z//P/8//v/+f/3//f/+P/4//b/9f/0//T/8//z//P/8f/v/+//7v/v/+//7v/t
/+j/6P/o/+j/6P/n/+f/5//m/+X/5f/l/+X/5f/m/+b/6P/o/+j/6P/q/+r/6v/r/+v/
7P/t/+7/7v/v/+//8f/0//b/9//4//j/+P/6//v/+//8//7////+/wEAAQABAAIAAwAE
AAcABQAFAAYABgAFAAYABgAFAAYABwAIAAkABgAFAAMAAgADAAQABQAGAAcABwAGAAYA
BQAGAAYABgAIAAkACQAJAAYABgAHAAgACgAIAAoADAAIAAgACAAIAAoACgAMAAoACgAK
AAoACgAIAAkACQAJAAcABwAHAAcABwAFAAUABwAHAAcABwAHAAcABwAHAAcABwAHAAcA
BwAGAAYABwAHAAUABQAFAAUABQAFAAQABAAFAAYABwAIAAkACAAHAAYABgAGAAYABgAF
AAUABQAFAAUABQAEAAQAAgACAAIAAwAFAAQABAAFAAUAAgACAAIABQAFAAUABAAEAAQA
BQAFAAUABAAEAAMABQAFAAUABAACAAIAAgADAAMABQAGAAQABAAEAAQAAgACAAIAAgAF
AAUABQAFAAgACgALAAsACQAJAAkACAAIAAcABwAFAAQAAwACAAAAAQAAAP7//f/6//n/
+f/3//n/+f/6//r/+//7//v/+//7//z//P/+//3//v///wAAAwADAAMAAwADAAMAAwAD
AAUABQAFAAYABAAEAAQABAAEAAQABAAEAAYABgAGAAYABAAEAAQABAAFAAUABAAEAAQA
BAAEAAQABgAIAA0ADgASABkAHQAhAB8AEwAJAAEA+P/t/+L/2//S/8r/w//C/8b/xv/K
/9L/2f/d/+P/6//0/wIADwAdACcALwA3AEQAUQBZAGcAbwBsAG0AcgB0AHEAcABsAGIA
WwBTAEkARQBBAD4ANwArACEAGgAWABMAEgARABIADgANAAsACQAIAAkACAAHAAgACAAI
AAgACAAHAAYABAADAAUABgAGAAYACAAHAAcABwAHAAcABwAHAAYABgAEAAQABgAFAAQA
BAADAAMAAwADAAAA////////AQD/////AAAAAP////////////8AAAAA/f/9//z//P/+
//7//v/9/////f/9//7//P/6//n/+P/4//f/9//3//X/8//z//L/8f/x//D/7//q/+r/
6v/q/+j/5//n/+f/6P/n/+f/5//n/+f/6P/o/+j/6P/o/+j/6v/q/+r/6//r/+z/7f/u
/+7/7//v//H/8v/0//X/9v/4//j/+v/7//3//v8AAAEAAgAFAAUABQADAAMAAwAFAAcA
BwAIAAgABwAIAAgABwAHAAcABwAHAAcABwAGAAYABAAEAAQABAAFAAUABAAEAAcACAAI
AAgACAAJAAkACQAIAAgACQAKAAgABgAIAAoACgAKAAoACgAKAAoADAAKAAgACAAIAAgA
CgALAAsACwAKAAkACAAHAAYABQAGAAkACQAJAAkACQAHAAcABwAHAAcABwAHAAcABAAE
AAUABQAFAAUABQAFAAUABQAEAAQABAAEAAQABAAIAAgACAAIAAUABAADAAIABQAFAAUA
BQADAAMAAgACAAIAAgACAAMAAwACAAIAAwADAAAAAAAAAAEAAQABAAAAAAAAAAEAAQAA
AAAAAQABAP////////7//v/+//7///8BAAEAAQD+/wAAAAAAAAAA/v/+//7//v8BAAEA
AQABAAAAAgADAAMAAQABAAEAAAAAAP/////9//z/+//6//j/9f/0//L/8f/y//H/8f/v
/+3/7f/u/+7/8f/x//H/8f/x//L/8v/0//X/9v/3//j/9//3//f/9//5//n/+f/5//v/
+//7//z/+//6//n/+P/5//r/+//8//r/+v/6//r/+v/6//r/+v/5//n/+P/4//b/9v/2
//b/+v/8//3/AAAGAA0AEwAVAA0ABQD///X/6v/h/9b/yf/C/77/uf+2/7b/uP+6/8T/
y//N/9H/1//i/+7//f8LABUAGQAlADQAQQBJAFMAWwBcAF0AYgBkAGEAXgBcAFQATQBH
AD8AOQA1ADAAKQAfABMACgAEAAEA/v/9//z//P/6//n/+P/4//j/9v/0//T/9P/0//T/
9P/0//T/8//z//H/8v/y//L/8v/x//H/8f/z//P/8//z//L/8v/w//D/8P/v/+7/7v/v
/+//7//v/+z/6//r/+v/6//p/+n/6v/q/+n/6f/p/+f/5//o/+j/6f/p/+j/6P/o/+j/
6P/n/+X/4//j/+T/5P/i/+H/4P/g/9//3//f/93/2//b/9r/1//X/9b/1f/U/9T/1P/U
/9T/0//T/9P/0P/P/8//z//P/8//0P/Q/9D/0P/Q/9D/0v/S/9L/0//T/9T/1f/W/9j/
2f/Z/9v/3P/e/9//4P/i/+L/5P/l/+X/5v/o/+n/6P/r/+v/6//r/+v/6//t/+3/7f/u
/+7/8f/y//L/8f/x//H/8f/x/+//7//u/+7/8P/w//D/8P/v/+//7v/u/+//8P/w//D/
7v/v/+//7//w//D/8f/y/+//7P/t/+7/7f/u/+//8P/y//L/9P/y//H/8P/v/+7/8P/x
//H/8f/x//H/8f/x/+3/6//r/+3/7f/t/+3/7f/r/+v/6//r/+3/7f/t/+3/6v/q/+v/
6//r/+v/6//r/+v/6//q/+r/6v/q/+r/6v/r/+r/6f/o/+j/6P/o/+j/6f/p/+n/6f/p
/+n/6P/o/+X/5P/j/+P/5P/k/+X/5//n/+T/5P/k/+X/5f/l/+T/5f/m/+j/6f/o/+b/
5f/j/+P/4//j/+L/5P/k/+L/5P/i/+L/4v/i/+T/5P/k/+T/4//j/+P/4//i/+T/5f/l
/+f/5//n/+b/5P/j/+P/4f/g/9//3v/c/9n/2P/W/9X/1v/V/9X/0//U/9X/1//Y/9r/
2f/Y/9f/2f/a/9r/3P/b/9z/3f/e/93/3f/d/93/3f/d/93/3f/d/93/3f/e/97/3v/e
/97/3v/e/97/3v/c/9z/3P/c/97/3v/e/97/4f/h/+D/4P/f/97/3f/c/97/4v/p/+7/
9P/5//f/8//v/+n/3//V/8j/vf+0/63/pP+g/53/nP+a/5z/pP+u/7P/s/+1/73/yv/a
/+f/8f/3/wEADwAcACUAMwA7AD8AQgBJAEgARABDAD4AOAAyACsAJQAfABsAGQASAAkA
AQD5//D/6v/p/+r/5//m/+T/5v/l/+T/5P/i/+D/3v/e/97/3v/e/97/3v/e/93/3f/f
/+D/4P/g/+D/3//f/9//3f/d/93/3f/e/97/3P/c/9z/2//a/9r/2//b/9v/2//a/9X/
1f/Z/w==
         </WaveFormData>
      </LeadData>
      <LeadData>
         <LeadByteCountTotal>10000</LeadByteCountTotal>
         <LeadTimeOffset>0</LeadTimeOffset>
         <LeadSampleCountTotal>5000</LeadSampleCountTotal>
         <LeadAmplitudeUnitsPerBit>4.88</LeadAmplitudeUnitsPerBit>
         <LeadAmplitudeUnits>��V</LeadAmplitudeUnits>
         <LeadHighLimit>2147483647</LeadHighLimit>
         <LeadLowLimit>268435456</LeadLowLimit>
         <LeadID>V2</LeadID>
         <LeadOffsetFirstSample>0</LeadOffsetFirstSample>
         <FirstSampleBaseline>0</FirstSampleBaseline>
         <LeadSampleSize>2</LeadSampleSize>
         <LeadOff>FALSE</LeadOff>
         <BaselineSway>FALSE</BaselineSway>
         <ExcessiveACNoise>FALSE</ExcessiveACNoise>
         <MuscleNoise>TRUE</MuscleNoise>
         <LeadDataCRC32>4071253550</LeadDataCRC32>
         <WaveFormData>
/P/8//z//P/8//z//P/8//r/+v/6//r/+v/6//r/+v/4//j/+P/4//b/9v/2//b/+P/4
//j/+P/2//b/9v/2//T/9P/0//T/9v/2//b/9v/2//b/9v/2//T/9P/0//T/9P/0//T/
9P/0//T/9P/0//P/8v/x//D/8v/y//L/8v/y//L/8v/y//H/8f/x//H/8f/x//H/8f/y
//T/9f/1//f/9v/2//X/8//x//H/8P/x//L/8//y/+//7//w//D/8v/w/+7/7f/s/+z/
7f/v/+//8P/w/+//7f/u/+7/7v/u/+//7//w//H/8v/0//X/8//y//L/8v/y//H/8f/x
//L/8v/w//D/8f/x//H/8f/x//H/8P/w//L/8//z//P/9f/1//X/9f/0//T/9P/0//T/
+f8AAAcADQAVAB4AIwAfABkAEQAKAAMAAgACAAEA/v/2/+3/5v/b/8j/tf+j/5L/hP+L
/5n/pv+y/8L/0f/c/+b/8v/8/wYADAATABYAFAAPAAsADAALAAoABAD8//X/7v/r/+v/
7P/u/+3/7f/w//D/8P/z//j//P/7//r/+//8//z//f////3//P/8//3///////7/AAAB
AAMAAwAGAAYABgAGAAYABgAFAAUABgAHAAcABwAHAAcABQAFAAUABAABAP7//v/+//7/
//8BAP7//v///////v/+/////v/+//7//v8AAAEAAgACAAIAAwADAAMABAAEAAQABQAF
AAQABAAEAAUABQADAAMAAwACAAIAAgD///7//f/9//////////3//P/8//3//f/9//z/
/P/9//3//P/8//z//f///wEAAgABAAEAAQABAP//AAAAAAEAAwAEAAYABwAJAAoADAAN
AAwADAANAA0ADwAQABEAEgATABQAFAAUABIAEwATABMAEAAQABAAEAAQAA4ADgAOAAwA
CgAJAAgACAAIAAgABwAFAAMAAwADAAQAAgACAAMAAwABAAEAAQD//////f/9/wEAAQAA
AP///f/9//3//f//////AAABAAMAAwAEAAUABwAHAAgACAAIAAgACAAIAAQABAAFAAUA
BQAGAAcABwAFAAUABQAFAAMAAwAEAAYABgAEAAQABAAFAAUABwAHAAcACQAJAAcABQAG
AAcABwAGAAcACQAKAAkACQAIAAcABwAHAAUABQAHAAcABgAGAAYABgAGAAcABwAGAAUA
BQAEAAQABQAFAAUABgAHAAgABgAFAAUABQADAAMAAwAFAAIAAgACAAEAAQABAAIAAgAF
AAUABAAEAAIAAQABAAEAAwADAAMAAwAEAAIAAgACAAIAAgABAAEAAQABAAMAAwADAAMA
BgAIAAkACQAHAAYABgAFAAUAAwADAAIAAgACAAIAAAD/////AAAAAAAA/v/8//v/+v/6
//v//f/9//7//v/9//3//v/+//7//v//////AAACAAIAAwADAAMAAgACAAIAAAD/////
//8CAAIAAAAAAP//////////AQABAAAAAAD+//////////3//f/9//3//v/+//7//v8A
AAEABAALABMAGQAgACcAKwAlAB8AGgAVABAADgARABAADAADAPr/8f/m/9P/v/+s/5z/
mf+n/7T/vP/O/+P/8P/2//z/CgASABYAGQAcABwAFwAVABIAEQASAA4ACAABAPj/8//x
//D/8P/z//X/+v/6//r//f8CAAQABQAIAAcACAAIAAkACQAHAAYABgAFAAcABwAGAAYA
BwAJAAkACgAKAAoACgAKAAoACQAJAAwADQANAA0ADwAPAA0ADQAOAA4ADAAKAAoACgAK
AAsACwAIAAgACQALAAoACgALAAwADAAMAAwADAANAA4ADgANAA0ADAALAA4ADgAOAA8A
DQAMAAwADAAOAA8ADgAPAA0ADAAMAAwACwAKAAkACQAJAAkACQAHAAYABgAHAAcACQAI
AAgACQAHAAYABgAGAAQABQAGAAYABwAHAAcABwAHAAgACAAJAAwADAANAA0ADgAOAA8A
DwARABIAFAAVABUAFgAXABgAGwAcABwAHAAcAB0AHQAdABoAGgAaABoAGgAYABgAGAAW
ABQAEwASABAAEAAQAA8ADQALAAsACwAKAAgACAAJAAkABwAHAAcACQAJAAcABwAJAAkA
CAAHAAcABwAHAAcABwAHAAgACQAHAAcACAAJAAkACQAKAAoADAAMAAwADAAIAAgACQAJ
AAkACgALAAsACwALAAsACwALAAsADAAOAA8ADgAPABAAEAAPABAADwANAA8ADwANAA0A
DgAPAA8ADQANAA4ADgAMAA0ADQANAA0ADQALAAsACwALAAoACgAKAAoACgALAAsACgAJ
AAkACgAKAAsACwAIAAgACAAIAAoACQAJAAkACAAHAAYABwAFAAYABwAHAAcABwAIAAgA
CQAJAAgACAAGAAUABQAFAAUABQAFAAUABgAHAAgABwAGAAUABAAFAAUABQAFAAUABQAF
AAUABwAKAAwADQAPAA4ADgANAAsACQAJAAgABgAGAAYABAAFAAUABgAGAAYABAACAAEA
///+//7///8BAAIAAgABAAEAAgACAAIAAAABAAEAAgAAAAAAAQABAP///v/+//7/AAAB
AAMABQADAAIA///+//////////////////7//v/+//////////3//f/9//3//v/+//7/
/v/6//v/AAADAAsAFQAcACEAJwAlAB0AFgARAA4ADAALAAoACgADAPj/7f/k/9P/vf+o
/5j/j/+Z/6z/uv/G/9n/6v/y//j/AgAOABQAFwAcAB4AFwATABAACwAIAAoACAD///b/
8f/v/+j/5v/r/+//8P/w/+7/8f/2//r/+//+//z//P/7//v/+//5//j/+P/7//3//f/8
//v/+//8//v//P/8//z//P/8//z/+//7//r/+//7//v/+f/5//f/9//6//r/+P/2//j/
+P/4//n/+f/2//b/9//2//T/8//z//X/9v/3//j/+P/5//r/+v/6//v/+//7//z//P/8
//3////+//7//v///////f/9//3//P/8//z/+f/4//f/9//4//n/+v/5//f/9v/2//X/
9//2//b/9//3//b/9v/2//b/9//4//j/9//3//f/9//3//j/+P/5//j/+P/5//n/+//8
//7////9//7/AAABAAEAAgADAAQABwAIAAgACAAIAAkACQAJAAgACAAIAAgACAAGAAYA
BgAEAAIAAQAAAP7//v/+//3/+//5//n/+f/4//b/9v/3//f/9f/1//X/9f/1//P/8//z
//P/8v/x//P/8//z//P/8//z//T/9f/1//X/9v/3//n/+f/6//r/+f/4//f/9v/1//b/
+P/5//f/+P/5//n/+f/5//n/+f/5//n/+v/8//v/+P/3//b/+f/5//v/+//5//v/+//5
//n/+v/7//v/+//7//z//P/6//v/+//7//3//f/7//v/+f/5//j/+P/6//r/+v/7//3/
/P/7//v/+P/4//n/+f/6//r/+v/6//j/9//3//f/9//3//f/+f/2//b/9v/1//P/8//0
//T/9f/1//T/9P/0//P/8//1//b/9P/0//T/9P/0//X/9v/3//b/9f/0//P/9P/2//f/
9//5//j/+P/3//n/9//3//b/9v/2//b/9P/z//P/9P/0//T/8v/w/+//7v/u/+//8f/v
//D/8P/v//D/8v/z//T/9P/1//X/9v/0//T/9f/1//X/9P/0//T/9P/z//P/8//0//T/
8v/y//H/8f/x//H/8f/x//D/8P/w//H/8f/x//P/8//z//P/9P/0//T/9P/2//f//v8F
AAkADwAcAB8AGQAVAA8ACAADAAAAAAD///z/8v/n/+D/1//G/6//mf+G/37/hf+T/6L/
rv+8/83/2P/i//D//P8CAAgADwAOAAgABwAFAAQAAwAEAP7/+P/x/+7/6f/j/+L/5P/n
/+v/7P/s/+r/7f/y//b/9f/0//T/9P/z//P/9v/1//X/9v/1//f/9//2//b/9//5//n/
/P/8//z//P/8//z/+//7//z//f/9//3/+//7//n/+f/8//z/+v/4//f/9v/1//X/9//0
//T/9f/1//T/9P/1//T/9P/0//T/9f/3//n/+v/4//n/+f/5//z//P/8//3//f/8//z/
/P/9//3/+//7//n/+P/4//j/+f/4//f/9//1//X/9f/z//T/9P/1//X/8//y//L/8//1
//T/9P/0//T/9f/2//b/+f/5//n/+f/4//j/9//3//r/+v/7//v//f/+/wAAAQABAAIA
BAAFAAQABAAEAAQABwAIAAgACAAIAAkACQAJAAgACAAIAAgACAAGAAYABgAGAAQAAwAC
AAQABAAEAAMA///9//3//f/8//r/+v/7//v/+f/5//n/+f/5//f/9//5//n/+P/3//f/
9//3//f/+f/5//r/+//7//v//P/9//3//f/+//7//v/+//7//v/8//z//f/9//3//v//
/////P/7//r/+f/6//v//f8AAP7//P/8//z//f/9///////9///////9////AAABAAEA
AQABAAIAAgAAAAEAAQABAAEAAQD/////AQABAAAAAAD+//7//v////3//P/7//v/+v/6
//v/+//6//r/+v/6//z/+//7//v/+//7//v//f/6//r/+v/5//v/+//8//z//f/9//z/
/P/+//3/+//4//j/+P/4//j/+P/5//r/+////////////wAAAgADAAMAAQAAAAAA////
//3//f/8//z//P/8//r/+f/5//r/+v/7//r/+f/5//f/9v/2//f/+f/6//r/+f/5//r/
+v/6//z//f/9//7//v/+///////9//z//P/8//z/+//7//v//v/+//z//P/9//3//f/9
///////+//7//v/////////9//3//f/9//z//P/8//z/AAABAAgAEwAbAB8AJgApACcA
HQAVABIADwAMAAwACwAGAPz/9f/s/+H/0P+7/6f/lv+Q/5n/p/+0/8T/1v/j/+r/8v8A
AAoAEAAWAB0AGgAWABMADwAMAA0ACAACAP7/9//w/+3/7f/w//T/9f/1//T/9v/6////
AgAEAAUABAADAAQABAAFAAcABQAEAAQAAwAFAAUABAAEAAUABwAHAAoACgAKAAoACgAK
AAkACQAKAAsACwALAAsACwAJAAkADAAMAAoACAAIAAgACAAJAAkABgAGAAcACQAIAAgA
CQAIAAgACAAIAAoACwAMAAwADAANAA0ADQAQABAAEAARABAADgANAAwADQANAAsACwAN
AAwADAAMAAsACgAJAAkACwALAAsACQAIAAgACQAJAAcABgAGAAcACQAIAAgACAAIAAkA
CgAKAAsACwALAAsACwAMAAwADQAOAA4ADwAPABEAEgAUABUAFQAWABgAGQAZABoAGwAc
AB0AHgAeAB4AHgAfAB8AHwAeAB4AHgAeABwAGgAaABoAGAAWABUAFAASABIAEgARABEA
DwAPAA8ADgAMAAwADQALAAkACQAJAAkACQAHAAcACQAJAAgABwAJAAkACQAJAAkACQAK
AAsADQANAA4ADwANAA0ADgAOAAwADAAMAAwACgAKAAsACwALAAwADQANAA0ADQANAA0A
DQANAA4AEAAQAA4ADgAOAA0ADQAPAA8ADwARABEADwANAA4ADwAPAA8ADwAQABAADwAP
AA4ADQAPAA8ADQANAA0ADQAMAAwADAAMAAwADQANAAwACwALAAoACgALAAsACgAKAAoA
CgAKAAkACQAJAAcABwAHAAkACAAIAAgABwAHAAcACAAIAAgABwAFAAQABQAFAAYABwAF
AAkACAAGAAYABgAGAAcABwAHAAcABwAHAAcABwAIAAoACwALAAsACgAKAAkACwAJAAkA
CAAKAAoACgAIAAUABQAGAAYABAACAAAA///+//7///8BAAEAAgACAAEAAQACAAIAAgAC
AAMAAwAEAAYABgAHAAcABwAGAAYABgAEAAMAAwADAAYABgAEAAQAAwADAAMAAwAFAAUA
BAAEAAQABQAFAAUAAwADAAMAAwADAAQABQAGAAQABQAIAA0AEwAdACYALwAvACsAJwAk
ABsAFAAQABMAGAAWAA0ABAD7/+7/3f/L/7j/pv+b/6P/tP/E/9T/5f/0//z/AgAMABgA
IAAjACQAJAAhAB0AGAAVABYAFAAMAAcAAAD3//H/8P/w//X/+f/+//z/+P/5/wAAAgAH
AAoACQAKAAoACwALAAkACAAIAAcACQAJAAgACAAJAAsACwAKAAoACgAKAAoACgAJAAkA
DAANAA0ADQANAA0ACwALAAwADAAKAAgACgAKAAoACwAJAAYABgAHAAkACAAIAAkACgAK
AAoACgAIAAkACgAKAAwADQANAA0ADAAMAAwADQALAAoACgAKAAwADQAMAA0ADAAKAAkA
CAAJAAgABwAHAAUABQAFAAMABAAEAAUABQAEAAIAAQABAAMAAgACAAIAAgADAAQABAAD
AAMAAwADAAUABgAGAAcACAAIAAkACQAJAAoADAANAA8AEAASABMAEQASABMAFAAXABgA
GAAYABgAGQAZABkAGgAaABoAGgAaABgAGAAYABQAEgARABAADgAOAA4ADQANAAsACwAL
AAgABgAGAAcABwAFAAUABQAFAAUAAwADAAUABQAEAAMAAwADAAMAAwAFAAUABgAHAAUA
BQAGAAcABQAFAAYABgAIAAgACAAIAAYABgAHAAcABwAIAAkACQAJAAkACQAJAAcABwAI
AAoADAAKAAoACgAKAAkACgAJAAgACwAMAAsACQAKAAsACwAJAAkACgAKAAgACQAJAAkA
CwALAAkACQAJAAkACAAIAAgACAAIAAkACQAIAAcABwAGAAYABwAHAAgACAAIAAgABQAD
AAIAAQABAAEAAQADAAEAAgADAAMAAwADAAQABAAFAAUABAAEAAQAAwADAAMAAwADAAMA
AwACAAQAAgACAAIAAgADAAMAAwADAAMAAwADAAMABAAGAAcABwAHAAYABgAFAAcABQAF
AAQAAgACAAIAAAD/////AAAAAAIAAAD+//3/+v/6//v//f///wAAAAD/////AAAAAAAA
//////7//v8AAAAAAQABAP///v/+//7//v/9//3//f/+//7//P/8//3//f/9//3/////
//7//v/8//3//f/9//v/+//7//v/+v/6//r/+v/6////BAAHAA0AFQAgACUAJQAhABkA
EgARABIAEgANAAoABgD7//D/5//a/8n/tf+e/47/kf+h/7T/xP/W/+3//P8AAAQADgAU
ABgAHwAgABgAEQARABAADwAMAAYAAAD5//D/7f/p/+T/5v/r//H/8P/w//L/8//4//z/
/f/+//7//v/9//3//f/7//r/+v/9///////+//3//f/+//3//v/+//7//v/+//7//f/9
/wAAAQABAAEA//////3//f/8//z/+v/4//j/+P/4//n/+//4//j/+f/5//j/+P/5//z/
/P/8//z/+v/7//z//P/8//3//f/9//z//P/8//3//v/+////AAD+//3/+v/5//v/+v/6
//r/+//6//n/+f/4//f/9v/z//T/9P/1//X/8//y//L/8//1//T/9P/0//T/9f/2//b/
9//3//f/9//3//j/+P/5//z//P/9//3//f/+/wAAAQADAAQABgAHAAkACgALAAwACwAM
AAwADAAOAA8ADwAPAA4ADgAOAA4ADAAKAAoACgAIAAYABQAEAAQABAAEAAMA///9//3/
/f/8//r/+v/7//3/+//7//v/+//7//n/+f/6//n/9//1//f/9//3//f/9//3//j/+f/5
//n/+v/7//n/+f/6//r//P/8//z//P/6//r/+//7//v//P/9//3/+//7//v/+//9//3/
/v8AAP7//P/8//z//f/9///////9///////9//3//v///////////wAAAAD+////////
/wEAAQD//////f/9//z//P/8//z//P/9//3//P/7//v/+P/4//n/+f/6//r/+v/6//r/
+f/5//n/+f/5//n/+//2//b/9v/1//X/9f/2//b/9//3//b/9v/2//X/9f/1//f/9P/2
//b/9v/2//X/9f/1//X/9//3//f/9//4//r/+//7//v/+v/6//n/+f/3//f/9v/0//T/
9P/y//P/8//0//T/9P/y//D/7//u/+7/7//x/+//8P/w/+//8f/y//L/8v/y//P/8//0
//L/8v/z//P/8//y//L/8v/y//H/8f/x//L/8v/w//D/8f/x//H/8f/x//H/8P/w//L/
8//z//P/8//z//P/8//w//D/8P/w//D/8//4//3/AwALABQAGQAbABcAEQAKAAMAAgAC
AAMAAgD4/+//5v/b/87/uf+n/5L/gP+B/4//oP+u/8D/0//e/+L/8P/8/wAABgARABYA
EgAPAA8ACgAJAAgABgAAAPn/8P/r/+v/5P/i/+X/5//s/+z/7P/r/+7/8v/x//D/8f/y
//L/8//0//P/8//0//X/9//3//b/9v/3//n/+f/6//r/+v/6//r/+v/5//n//P/9//3/
/f/7//v/+f/5//r/+v/4//b/9v/2//b/9//3//T/9P/1//P/8v/y//P/9v/2//b/9v/0
//X/9v/2//j/+f/5//n/+v/6//r/+//5//j/+P/4//n/+f/3//f/+f/4//j/+P/3//b/
9f/1//X/9f/1//P/8P/w//H/8f/x//D/8P/x/+//7v/u/+7/8P/x//L/8v/1//X/9f/1
//P/9P/0//X/9P/0//X/9f/1//b/+P/5//r//P///wEAAAAAAAAAAAABAAIAAgACAAQA
BQAFAAUABAAEAAQABAACAAAAAAAAAAAA/v/9//z/+v/6//r/+f/4//f/+P/5//j/9v/2
//f/9//1//X/9f/1//X/8//z//P/8//y//H/8//z//P/8//1//X/9v/3//X/9f/2//f/
+f/5//r/+v/4//j/+P/4//j/+P/5//n/+f/6//v/+//3//f/9//3//n/+f/6//z/+//4
//f/9v/5//n/+//7//n/+//7//n/+f/6//v/+//5//n/+v/6//r/+//7//v/+//7//n/
+f/7//v/+v/6//z//P/8//3//P/6//j/9//4//j/+f/5//j/+P/4//j/+v/5//n/+f/5
//n/+f/7//b/9v/2//X/9//3//j/+P/3//f/9v/2//b/9f/3//r/+P/4//j/+P/5//n/
+f/5//n/+f/5//n//P/+///////9//z//P/7//v/+f/5//j/+v/6//r/+P/3//f/+P/4
//j/9v/0//P/8v/y//P/9f/3//j/+P/3//f/+P/4//j/+P/5//n/+v/4//j/+f/5//n/
+P/4//j/+v/5//n/+f/4//j/9v/2//n/+f/5//n/+f/5//j/+P/2//f/9//3//n/+f/5
//n/+v/6//r/+v/6////BgANABMAGwAkACcAIwAdABcAEAALAAwADAAJAAQA/P/z/+z/
4f/O/7X/pf+a/5T/mf+n/7T/xP/W/+f/7v/0/wAACgAQABYAGwAYABQAEwARABAADwAM
AAQA/v/3//L/8f/t/+r/8P/1//X/9P/2//r//f/8//7/AwAGAAUABAACAAEAAwABAAAA
AAD//wEAAQAAAAIAAwAFAAUABAAEAAQABAAGAAYABQAFAAQABQAFAAUABQAFAAMAAwAE
AAQAAgAAAAIAAgACAAMAAwAAAAAAAQABAAAAAAABAAQABAAEAAQAAgADAAQABAAEAAUA
BQAFAAYABgAGAAcABQAEAAQABAAHAAcABQAFAAUABAAEAAQAAQAAAP////8BAAEAAQD/
//7//v/////////+//7///8BAAAAAAAAAP7///8AAAAAAwADAAMAAwADAAQABAAFAAQA
BAAFAAUABQAGAAgACQALAAwADgAPAA8AEAARABIAEQASABIAEgASABMAEwATABIAEgAS
ABIAEgAQABAAEAAOAAwACwAKAAwADAAMAAsACAAFAAQAAwAEAAIAAgADAAUAAwADAAMA
AgABAP7//f///////v/9//3//f/9//3//////wAAAQD/////AAABAAEAAQACAAIAAgAC
AAIAAgAAAAAAAQABAP//AAABAAEAAQABAAEAAQADAAMABAAGAAQAAgACAAIAAwADAAUA
BQADAAUABQADAAMABAAFAAUAAQABAAIAAgACAAMAAwADAAMAAwABAAEAAwADAAIAAgAC
AAIAAgADAAMAAgABAAEAAAAAAAEAAQAAAAAAAAAAAP7//f/9//3/////////AQAAAAAA
AAD///3//f/+//7//f/9//z//P/8//v/+//7//v////+//7//v/+//7/+//7//v/+///
/////////wAAAgADAAMAAwACAAIAAQABAP/////+//z//P/8//r/+v/7//3//v/8//r/
+P/3//b/9v/3//n/+f/6//r/+f/7//z//P/8//r/+//7//z//v/+///////9//z//P/8
//7//f/9//3//v/+//z//P/7//v/+//7//z//f/9//7//P/9//3//f/9//3//f/9//z/
/P/8//z//v8DAAgACwARABkAIAApACkAHwAZABQAEQAQABAAEQAOAAYA/f/4//H/4P/P
/73/qP+Y/5f/p/+2/8b/2P/p//j/AAAEABAAGAAaACEAJAAcABcAGQAWABMAFAAQAAgA
AQD4/+//7f/u//D/8//1//b/9v/4//v/AAAEAAcABAADAAQABAAFAAYABQAFAAYABwAJ
AAkACAAFAAUABgAFAAgACAAIAAgACgAKAAkACQAIAAkACQAJAAkACQAHAAcACAAIAAYA
BAAGAAYABgAHAAcABAAEAAUABQAEAAQABQAIAAgACAAIAAoACwAMAAwACwALAAoACQAK
AAoACgALAA0ADAAMAAwADQANAAsACwALAAoACgAKAAkACAAHAAcACQAJAAkABwAEAAQA
BQAFAAMAAgACAAMABQAEAAQABAAEAAUABgAGAAUABQAFAAUABwAIAAgACQAKAAoACwAL
AAsADAAOAA8AEQASABQAFQAVABYAFwAYABkAGgAaABoAHAAdAB0AHQAbABoAGQAYABoA
GAAYABgAFgAUABMAEgAQABAAEAAPAA8ADQANAA0ACgAIAAgACQAJAAcABwAHAAkACQAH
AAcABwAHAAYABQAHAAcABwAHAAUABQAGAAcACQAJAAoACwAKAAkACQAIAAgACAAIAAgA
BwAIAAoACwAKAAoACgAJAAkACQAJAAkACQAJAAoADAAKAAgACAAIAAkACQALAAsABwAJ
AAkABwAJAAoACwALAAcABwAIAAgACAAJAAkACQAJAAkABwAHAAUABQAEAAQABAAEAAQA
BQAHAAYABQAFAAIAAgADAAMABAAEAAQABAAEAAMAAwADAAEAAQABAAMAAAAAAAAA////
////AAAAAAEAAQAAAAAA/v/9//3//f/////////+//7//v/+//7//f/9//3//f//////
/////wAAAgADAAMAAQAAAAAA//////3//f/8//z//P/8//r/+f/5//r/+v/6//j/9v/1
//P/8v/y//P/9f/2//b/9f/z//T/9P/0//b/9//3//j/9v/2//f/9//5//j/+P/4//r/
+f/5//n/+f/4//X/9P/2//f/+P/5//j/9//1//T/9P/1//X/9f/1//X/9f/1//L/8v/y
//L/9v/3//r/AQAJAA8AGAAfABsAFwATAAwABwAIAAgAAQD+//z/8//q/+H/0P+7/6f/
lP+G/4X/lf+o/7j/yP/b/+r/7P/2/wYADAAQABUAGAAUAA8ADwAQAAsACgAIAAAA+f/w
/+v/6f/m/+j/6//t/+7/7P/s/+//8P/y//X/9v/1//b/9v/3//n/9//2//b/9f/3//f/
9v/2//f/+f/5//r/+v/6//r/+v/6//n/+f/6//v/+//7//v/+//5//n//P/8//r/+P/4
//j/+P/5//f/9P/0//X/9//2//b/9//4//j/+P/4//j/+f/6//r//P/9//3//f/+//7/
/v///////v/+//7//f/9//v/+//7//r/+v/6//v/+v/5//n/+f/5//n/9//4//j/+f/5
//n/+P/4//n/+f/4//j/+P/4//n/+v/6//n/+f/5//n/+v/8//3////+//7//////wMA
BAAGAAcABwAIAAoACwALAAwADQAOAA8AEAAQABAAEAARABEAEQAQABAAEAAQABAADgAO
AA4ADQAMAAwADAAKAAoACgAJAAkABwAHAAcABgAEAAQABQAFAAMAAwADAAMAAwABAAEA
AQABAAAA//8BAAEAAQABAP////8AAAEAAwADAAQABQAGAAcACQAKAAkACAAHAAYABQAG
AAgACQAHAAgACQAJAAcABwAHAAcABQAFAAYACAAIAAYABgAGAAcABwAJAAkABwAJAAkA
BwAFAAYABwAHAAcABwAIAAgACAAJAAkACQAJAAkABwAHAAkACQAIAAgACAAIAAgACQAJ
AAgABwAHAAUABAAEAAMAAwAEAAUABgAEAAMAAwADAAEAAQABAAMAAQACAAMAAwACAAEA
AQAAAAEAAQAAAAAAAAABAP//AAAAAAAAAAAAAP//////////AQABAAEAAQACAAQABQAF
AAcABgAGAAUABAABAAAA/v/+//7//v/8//v/+//8//z//P/6//j/9//3//j/+v/9//z/
/P/7//n/+//8//z//P/8//3//f/+//7//v///////f/8//z//P/6//n/+f/5//z//P/6
//r//f/9//3//f/7//v/+v/6//z//f/9//3//f/9//3//f/8//z//P/8//7/AwAKABEA
GQAfACIAIwAjAB0AFwAQAAsADAAKAAUA/v/0/+3/5P/T/8L/sf+f/4z/hv+P/53/rP+8
/87/2//k/+7//P8IAA4AFAAZABgAFgAXABUAEAANAAoABgAAAPn/9P/x/+//8P/y//P/
9//4//b/9v/5//z//v/9//7/AQACAAIAAwABAP///v/+////AQABAAAAAgADAAUABQAG
AAYABgAGAAgACAAHAAcABgAHAAcABwAHAAcABQAFAAQABAACAAAAAAAAAAAAAQABAP7/
/P8BAA==
         </WaveFormData>
      </LeadData>
      <LeadData>
         <LeadByteCountTotal>10000</LeadByteCountTotal>
         <LeadTimeOffset>0</LeadTimeOffset>
         <LeadSampleCountTotal>5000</LeadSampleCountTotal>
         <LeadAmplitudeUnitsPerBit>4.88</LeadAmplitudeUnitsPerBit>
         <LeadAmplitudeUnits>��V</LeadAmplitudeUnits>
         <LeadHighLimit>2147483647</LeadHighLimit>
         <LeadLowLimit>268435456</LeadLowLimit>
         <LeadID>V3</LeadID>
         <LeadOffsetFirstSample>0</LeadOffsetFirstSample>
         <FirstSampleBaseline>0</FirstSampleBaseline>
         <LeadSampleSize>2</LeadSampleSize>
         <LeadOff>FALSE</LeadOff>
         <BaselineSway>FALSE</BaselineSway>
         <ExcessiveACNoise>FALSE</ExcessiveACNoise>
         <MuscleNoise>TRUE</MuscleNoise>
         <LeadDataCRC32>3006136949</LeadDataCRC32>
         <WaveFormData>
+P/4//j/+P/2//b/9v/2//j/+P/4//j/+P/4//j/+P/3//b/9f/0//L/8v/y//L/8//0
//X/9v/0//T/9P/0//L/8v/y//L/8v/y//L/8v/w//D/8P/w//D/8P/w//D/7v/u/+7/
7v/u/+7/7v/u/+z/7P/s/+z/7v/u/+7/7v/u/+7/7v/u/+7/7v/u/+7/7f/t/+3/7f/x
//L/9P/1//X/9f/0//T/8v/y//P/8//z//T/9P/1//P/8//z//P/9f/0//P/8v/v/+//
7//x//L/8v/y//D/7v/v/+//7v/u/+//7//v//L/8v/y//L/7//u/+7/7v/u/+7/7v/u
/+3/7f/s/+z/7P/s/+z/7P/s/+z/6v/q/+n/6f/o/+j/6f/q/+v/7f/r/+v/6//r/+v/
7f/0//n//P8DAA4AFgAbAB8AJAApADQARwBbAGkAdABxAGgAWwBEAB8A7v+3/4H/Xf9Z
/2X/cf+E/5n/rP+2/7f/v//G/8n/zf/U/9z/3P/W/9b/2P/Z/9f/1f/S/8z/x//D/8L/
xv/K/8v/0f/Y/9z/3v/h/+j/7v/t/+z/7v/w//H/8v/0//T/9P/0//T/9P/1//X/9v/2
//b/9v/4//n/+f/5//n/+f/4//j/+P/6//r/+f/7//v/+//6//n/+P/2//X/9f/1//b/
9v/4//f/9//5//f/9v/2//j/+P/4//j/+P/5//n/+v/6//z//f/9//3//P/8//z//f/9
//3//f/9/////////////v/+///////7//r/+v/7//v/+f/5//j/+v/5//n/+f/5//j/
+P/5//n/+P/4//j/+f/7//3//v/8//z//P/8//r/+v/6//v//f/+/wAAAgAGAAYABgAI
AAYABwAIAAcACgALAAwADQAQABEAEQARABEAEQARABEAEQARABEAEQARAA8ADgANAAwA
CwAJAAcABwAHAAYABAACAAIAAAD/////AAAAAAAA/v/9//z//P/6//r/+v/5//v//P/8
//z/+f/5//r/+v/7//v/+//8//z//P/8//z//v///wAAAAAAAAAAAAAAAP7//v//////
//8AAAAAAQABAAAAAAABAP////8AAAEAAQAAAAAAAAACAAMAAwADAAMAAwADAAMAAQAB
AAEAAQACAAMABAAFAAQAAwACAAEAAwADAAMAAQABAAEAAQABAAMAAwACAAIAAAAAAAAA
AAD///7//v/+////AAABAAIAAQAAAAAAAAD+//7//v/+//3//f/9//z/+v/7//v/+//9
//3//f/8//r/+v/6//r/+v/6//r/+v/8//z//P/8//z//P/6//r/+v/6//3//f/9//3/
//8AAAIAAwABAAEAAAAAAAIAAgADAAMAAgACAAEAAQD//////////////v/9//z/+f/5
//n/+//+//7//v/8//r/+//7//r/+v/7//v/+//+//7//v/+/////v/+//7/+v/6//r/
+v/7//v/+v/6//j/+P/4//j/+P/4//b/9v/3//f/9v/2//T/9P/0//X/9f/1//X/9f/3
//f/+v///wYACwAQABgAIQAlACgALwA6AEcAWwBtAHwAgwCAAHUAZABLACYA9//B/4//
ef99/4X/kP+l/8D/0P/P/8//2P/d/9v/4P/k/+b/5v/m/+T/4//j/+X/4v/c/9X/0f/O
/87/zv/T/9n/4v/o/+r/7//y//T/9//8//v//P/8//z//v/+//7//v/+//7///////7/
/v/+//7/AAABAAEAAQD//////v/+/wAAAgACAAEAAgADAAQABAAEAAQAAwADAAEAAQAC
AAIAAgABAAEAAwADAAIAAgAEAAQABAAEAAQABQAFAAYABgAEAAUABQAFAAgACAAIAAkA
BwAHAAcABwAIAAkACgALAAgACAAJAAkABwAGAAYABwAHAAUABQAEAAQAAwADAAMABQAE
AAQABQADAAIAAgACAAIAAwAEAAQABAAEAAQABAAEAAQABAAFAAcACAAKAAwADQAMAAsA
DAAPABEAEwATABQAFQAWABcAGgAbABsAGwAdAB0AHQAdABsAGwAbABsAHQAbABoAGQAa
ABkAFwAVABQAEwARAA4ADAAMAAoACQAIAAgABwAGAAYABQAEAAQABgAGAAYABQAFAAYA
BgAGAAUABQAGAAYABwAHAAcACAAGAAYABgAGAAYABwAIAAgACgAKAAoACgAIAAgACQAJ
AAkACgAKAAsACwAKAAoACwANAA0ADgAPABEAEAAQABAADgAPAA8ADwANAA0ADQANAA8A
DwAPAA8ADwAPAA8ADwAPAA8ADwAPAA0ADQANAAsACwALAAsACwALAAsACgAKAAoACgAK
AAoACwAKAAoACgAJAAgABwAGAAYABgAHAAgABwAGAAUABAAFAAUABQAEAAYABwAHAAcA
BwAHAAcABgAEAAQABAAEAAQABAAEAAQABgAIAAgABwAGAAUABAAEAAQABAAEAAUABQAF
AAUACQAKAAwADQAPAA8ADgAOAAwADAANAA0ACgAKAAkACQALAAsACwALAAsACgAJAAgA
BAADAAIAAwAGAAYABgAEAAYABwAHAAYABAAFAAUABQAEAAQABAAEAAMAAgACAAIAAwAE
AAUABgADAAMAAgACAAAAAAAAAAAAAgACAAAAAAD//////v/+/wAAAAAAAAEA////////
///9//3/AgADAAoAEQAYABwAJQArACwAMQA6AEkAWwBrAHgAhQCIAHsAagBVADQABQDP
/5v/f/9//4v/mv+r/8T/2P/d/9v/4v/p/+v/6v/y//b/8v/u/+z/6f/n/+v/7P/o/+H/
3f/a/9T/0v/Z/9//5P/o/+r/7//0//b/+//8//v//P/8//z//P/8//z//P/9//7/AAAB
AAEAAAD///7/AAABAAEAAQABAAEAAAAAAP7/AAAAAP///f/9//3//P/+//7//f/9//3/
/f/+//7//v/9//3////+//z/+//8//3//v///wAA/////wAAAAACAAMAAwADAAIAAgAC
AAMABQAFAAUABQAFAAUABQAFAAQABAAFAAUAAQAAAAAAAQACAAEAAgACAAEA///+//3/
///+//7///8BAAAAAAAAAAAAAQACAAIAAAAAAAAAAAD+//7//v///wAAAAABAAIABgAG
AAYACAAIAAkACgAJAAoACwAMAA0AEgATABMAEwATABMAEwATABUAFQAVABUAFwAVABQA
EwAQAA8ADQALAAkACQAIAAYABAAEAAIAAQACAAIAAQAAAAAA///+//7//P/8//z/+//5
//r/+v/6//v/+//8//z/+//7//v//P/8//z//P/8//z//f/+//7//v/+//7//v8AAAAA
AQABAP//AAAAAAEAAwACAAIAAwADAAMABAAFAAQAAgABAAAAAgADAAMAAwADAAMAAwAD
AAMAAwADAAMAAwADAAMAAwABAAEAAQABAAMAAwADAAEA//////////8BAAEAAAAAAAIA
AgACAAIAAQAAAAAAAAAAAAAAAAAAAP3//P/8//z//v/+//7//v/9//3//f/8//r/+//7
//v/+//7//v/+v/6//r/+v/6//r/+v/6//r/+v/6//r/+v/6//n/+f/5//n/+//8//7/
//8BAAEAAAAAAAIAAgADAAMAAAAAAP///////////////////v/9//z/9//3//f/+f/4
//j/+P/2//f/+f/6//r/+v/7//v/+//6//r/+v/6//f/9v/2//b/9P/0//T/9P/z//P/
8v/y//L/8v/y//L/8v/y//D/8P/x//H/8P/w//L/8v/y//P/8//z//P/8//1//f//P//
/wAABwASABoAHwAlACoAMQA+AE8AXwBvAHoAeQBqAFsARgAlAPL/tf9//2P/X/9p/3f/
iP+d/7D/uv+9/8X/zv/R/9P/3P/e/9r/2v/a/9j/2f/b/9n/1v/S/8//yf/E/8T/yP/P
/9X/2v/c/97/4//q/+7/7f/u/+3/7v/u/+7/8v/y//L/8v/y//L/8//z//T/9P/0//T/
9P/1//X/9f/1//X/9P/0//T/9v/2//X/9f/1//X/9P/2//b/9f/1//L/8f/x//D/8f/x
//L/9f/1//T/9P/2//T/9P/0//T/9v/3//n/+v/4//n/+f/5//r/+v/6//v/+//7//v/
+//7//v/+//7//n/+P/4//f/9v/2//f/+f/5//f/9//2//b/9f/1//X/9f/0//T/9f/3
//b/9v/2//T/9f/2//b/9//4//n/+v/5//j/9//3//r/+v/7//z//v/+//7/AAD//wEA
AwADAAMAAwADAAMACAAJAAkACQALAAsACwALAAsACwALAAsACQAHAAYABQAFAAUABAAD
AAMAAwACAAAA/P/8//r/+f/4//j/9//2//j/9//2//b/9v/2//b/9f/3//j/+P/4//X/
9f/2//b/9//3//f/+P/2//b/9v/2//b/9//4//j/+P/4//j/+P/4//j/+f/5//v//P/8
//3//P/6//n/+f/6//v//f////3//P/8//z//v/////////9//3//f/9////////////
//////////////////////////////3//f/9//3//f/7//v/+v/6//j/+P/4//j/+f/4
//j/+P/4//j/+P/4//n/+P/4//j/+P/4//j/+P/3//f/9//2//j/+f/5//n/+f/5//n/
+P/6//j/+P/0//b/9v/2//b/+P/4//j/+P/7//v/+//7//3//v8AAAEA//////7//v8A
AAAAAQABAAAAAAD//////f/9//3//f////7//f/8//f/9//3//n//P/8//z/+v/6//v/
+//6//z//f/9//3//P/8//z//P/7//r/+v/6//b/9v/2//b/9//3//b/9v/2//b/9v/2
//j/+P/2//b/9//3//b/9v/4//j/+P/5//j/9//2//X/+f/5//7/CQAOABMAGgAiACcA
KQAuADsASgBbAG0AewCAAHsAcgBhAEYAIwDy/7n/hf9t/23/d/+H/57/tf/I/8b/x//R
/9j/2f/f/+j/5v/k/+L/4P/g/+H/3//f/9z/1v/P/8v/zP/S/9b/2f/d/+L/6P/u//H/
9v/6//3//P/7//z//P/8//7//v/+//7/AAAAAAEAAQACAAIAAgACAAIAAwADAAMAAwAD
AAIAAgAAAAIAAgABAAMAAwADAAIABAAEAAMAAwABAAEAAgACAAIAAQABAAMABQAEAAQA
BgAEAAQABAAEAAcABwAIAAgACAAJAAkACQAKAAoACgALAAkACQAJAAkACQAJAAkACQAI
AAgACQAJAAcABgAGAAcACQAHAAcABgAGAAUABQAFAAMAAgACAAMAAwACAAIAAgAEAAUA
BgAGAAYABgAGAAYABgAGAAYABwAIAAgACQAKAAwADAAMAA4ADwARABMAEwASABMAFAAV
ABoAGwAbABsAGwAbABsAGwAbABsAGwAbABsAGQAYABcAFgAVABMAEQARABEAEAAOAAwA
DAAKAAkACAAIAAcABgAGAAUABAAEAAQABAAEAAMAAwAEAAQABAAFAAUABgAGAAUABQAF
AAYACAAIAAgACAAIAAkACgAKAAgACAAIAAgABgAGAAcABwAJAAoACgALAAsACgAKAAsA
CwALAAwADQANAAwADAAMAAoACwALAAsADQANAA0ADQANAA0ADQANAA8ADwAPAA8ADQAN
AA0ADQANAA0ADQALAAkACQAJAAkACwALAAoACgAKAAoACgAKAAkACAAIAAgACAAIAAgA
CAAJAAgACAAIAAYABgAGAAYABwAHAAcABgAGAAcABwAHAAYABQAEAAIABAAEAAQABAAG
AAgACAAHAAYABQAEAAYABgAGAAYABwAHAAcABwAHAAgACgALAAsACwAKAAoADAAMAA0A
DQAOAA4ADQANAAsACwALAAsACQAIAAcABgADAAMAAwAFAAgACAAIAAYABgAHAAcABgAG
AAcABwAHAAgACAAIAAgABwAGAAYABgACAAIAAgACAAMAAwACAAIAAAAAAAAAAAABAAIA
AQACAAMAAwACAAIAAAAAAAAAAQADAAMAAwADAAEAAQAEAAcACgARABwAJAAnACsAMgA5
AEAASQBZAG0AggCNAIoAfwBwAFkANgALANf/of+B/3//jf+c/6//xv/a/9//3f/i/+v/
7//u//T/+P/2//L/7v/t/+//7//q/+j/4//b/9b/1P/W/9v/4f/q/+z/7P/x//j/+v//
/wIAAQACAAIAAgACAAIAAgACAAQABAAFAAUACAAIAAgACAAGAAcABwAHAAUABQAEAAQA
BgAIAAgABwAHAAcABwAGAAYABgAFAAUABwAHAAgACAAGAAUABQAHAAcABgAGAAgACAAI
AAgACAAJAAkACgAKAAwADQANAA0ADQAMAAsACwALAAsACwALAA0ADQANAA0ACgAKAAsA
CwAJAAgACAAJAAkABwAHAAYACAAHAAcABwAGAAQAAwADAAMAAgACAAIAAgADAAQABAAE
AAQABAAEAAQABAAEAAUABgAGAAcACAAKAAoACgAMAA0ADwARABEAEAARABIAEwAYABkA
GQAZAB0AHQAdAB0AHQAdAB0AHQAfAB0AHAAbABgAFwAVABMAEwATABIAEAAQABAADgAN
AAoACgAJAAgACAAHAAYABgAEAAQABAADAAUABgAGAAYAAwADAAQABAADAAMAAwAEAAYA
BgAGAAYABAAFAAYABgAIAAgACAAIAAgACAAJAAkACQAKAAoACwALAAoACgALAAsACwAM
AA0ADQAMAAwADAAKAAsACwALAA0ADQANAA0ADQANAA0ADQANAA0ADQANAA0ADQANAA0A
CwALAAsACQALAAsACwALAAsACwAKAAoACgAKAAoACgAHAAYABgAGAAgACAAIAAgABgAE
AAMAAgACAAIAAgACAAIAAwAEAAQAAgADAAMAAwADAAMAAwACAAQABAAEAAQAAgACAAIA
AgAAAAIAAgACAAIAAgAEAAQABAAEAAUABQAFAAUABQAGAAgACQALAAsACgAKAAwADAAN
AA0ACwAKAAgABwAHAAcABwAHAAcABgAFAAQAAQABAAEAAwAGAAYABgAEAAIAAwADAAIA
AAABAAEAAQAEAAQABAAEAAEAAAAAAAAA/v/+//7//v///////v/+//z//P/8//z//f/+
//3//v/9//3//P/8//z//P/8//3/+//7//v/+//7//3/AgAFAAgADwAYACAAJQApADAA
NQBCAFUAZwBzAH4AgwB6AGkAVgA7ABYA4/+t/4P/d/9//5H/pv+//9r/6P/l/+X/6P/r
/+v/8v/4//L/7P/u/+z/6//r/+v/6P/i/9v/1//U/9L/0v/Z/+H/6P/q/+7/7//0//j/
+//8//z//P/7//r//P/8//z//P/9//7/AAABAAEAAAD///7/AAABAAEAAQD//////v/+
/wAAAgACAAEAAQABAAEAAAD+//7//f/9//3//f/+//7//v/9//3///////7//v8AAAIA
AgACAAIAAQABAAIAAgAAAAEAAQABAAIAAgACAAMABQAFAAUABQADAAMAAwADAAIAAgAD
AAMAAwACAAIAAwABAP/////+//7//f/9//3/+//6//r/+//7//r/+v/6//r/+//8//z/
/P/8//z//P/8//z//P/9/wAAAAABAAIABAAEAAQABgAHAAkACwALAA0ADwARABMAFQAV
ABQAEwAXABcAFwAXABcAFwAXABcAFQATABIAEQAQAA8ADQALAAsACwAKAAgABgAGAAQA
AwACAAIAAQAAAAIAAQAAAAAA/v/+//7//f/7//z//P/8//3//f/+//7/+//7//v//P/8
//z//P/8//z//f/+//7/AAAAAAAAAAAAAAAAAQABAAMABAAEAAUAAwACAAIAAwAFAAUA
BgAHAAcABgAGAAYABgAHAAcABwAFAAUABQAFAAUABQAFAAUABwAHAAcABwAGAAUABAAD
AAQABQAGAAUAAwADAAMAAwADAAMAAgACAAAAAAAAAAAA///+//7//v///wAAAQACAP//
/v/+//7//v/+//7//v/9//3//f/8//z//f/9//3/+//7//v/+v/6//r/+v/6//r/+P/5
//r/+//8//r/+v/6//r//f/9//3//f///wAAAgADAAMAAwACAAIAAgACAAMAAwAAAAAA
////////////////AQAAAP///v/5//n/+f/7//r/+v/6//j/+v/7//v/+v/6//v/+//7
//z//P/8//z/+//6//r/+v/2//b/9v/2//X/9f/0//T/9P/0//T/9P/0//T/8v/y//X/
9f/0//T/9P/0//T/9f/0//P/8v/x//H/8//2//v/AgAHABAAGAAdACEAJgArADYARwBb
AGsAdgB5AHQAZQBQADMACgDX/5//cf9j/2v/d/+I/5//uv/I/8f/y//U/9X/1//g/+b/
5P/k/+T/4v/f/9//4f/g/9z/0//P/87/yP/G/8v/0f/a/+D/4v/j/+j/7P/t/+7/7//w
//D/8P/0//T/9P/0//T/9P/1//X/9v/2//b/9v/2//f/9//3//X/9f/0//T/9v/4//j/
9//1//X/9f/0//b/9v/1//X/8//z//T/9P/0//P/8//1//X/9P/0//b/9v/2//b/9v/1
//X/9v/2//j/+f/5//n//P/8//z//f/8//v/+v/5//n/+f/5//n/+P/4//n/+f/5//j/
+P/5//n/9//3//b/9P/z//P/8//1//T/9P/1//P/8v/y//L/9P/1//b/9v/2//b/9v/2
//T/9P/0//X/9v/2//f/+P/4//j/+P/6//z///8CAAMAAwADAAMAAwAGAAcABwAHAAkA
CQAJAAkABwAHAAcABwAJAAcABgAFAAYABQADAAEA//////7//P/8//z/+v/5//r/+v/5
//j/+P/3//b/9v/0//T/9P/z//P/9P/0//T/9f/1//b/9v/3//f/9//4//b/9v/2//b/
9v/3//j/+P/4//j/+P/4//j/+P/5//n/+//8//z//f/8//r/+f/5//r/+//9/////v/8
//v/+v/8//3//f/9//3//f/9//3//f/9//3//f/9//3//f/9//3//f/9//3//f/9//3/
+//7//v/+//7//3//f/8//z/+//6//n/+P/4//j/+f/6//j/+P/4//j/+f/4//j/+P/4
//j/+P/4//X/9f/1//T/9v/3//f/9//3//f/9//2//T/9P/2//j/9v/2//b/9v/2//b/
9v/2//f/9//3//f/+f/6//z//f/9//3//P/8//z//P/9//3//P/8//v/+//7//v/+//7
//v/+v/5//j/9f/1//X/9//6//r/+v/4//r/+//7//r/+P/5//n/+f/6//r/+v/6//v/
+v/6//r/9v/2//b/9v/1//X/9P/0//b/9v/2//b/9P/0//L/8v/z//P/8v/y//L/8v/y
//P/8//z//P/8//x//f//v8DAAgADQAYAB4AIwAnAC4ANQBCAFUAZwBzAHoAeQBuAF0A
RgAhAOz/t/+L/3P/b/95/4f/mv+z/8r/zP/L/9H/1v/X/93/5v/m/+T/5P/k/+L/4//h
/9//3P/W/9H/0f/O/8z/0v/Z/93/4v/o/+7/7//w//L/9//8//r/+v/5//j/+v/6//r/
+v/6//r/+//7//7//v/+//7//P/9//3//f///////v/+//z//v/+//3//////////v/+
//7//f/9//////8AAAAA/v/9//3////9//z//P/+////AAABAAIAAQABAAIAAgACAAMA
AwADAAYABgAGAAcABQAFAAUABQAHAAcABwAHAAgACAAJAAkABgAEAAMAAwAEAAMABAAE
AAIAAQABAAEAAwACAAIAAwADAAIAAgACAAAAAQACAAIAAgACAAIAAgAEAAQABAAFAAQA
BAAFAAYABgAGAAYACAAKAA0AEAARABIAEwAUABUAFwAXABYAFQAXABcAFwAXABkAGQAZ
ABkAFwAVABQAEwASABEADwANAA8ADwAOAAwACQAIAAUAAwAEAAQAAwACAAQAAwACAAIA
AQAAAP///f///wAAAAAAAP////8AAAAAAQABAAEAAgABAAAA///+/wAAAQACAAIAAgAC
AAIAAgACAAIAAwADAAEAAgACAAMAAwACAAIAAwAFAAUABgAHAAcABgAGAAYABgAHAAcA
BwAHAAcABwAHAAcABwAHAAcABwAHAAcABwAHAAcABwAHAAcABwAHAAUABQAFAAUABQAF
AAUABAAEAAQABAAEAAQAAQAAAAAAAAACAAIAAgACAP///v/+//7//v/+//7//v//////
///+//z//f/9//3//f/9//3//P/8//z//P/8//z//v/+//7//v/+//7//P/8//z//P//
/////////wEAAgAEAAUABQAFAAQABAAEAAQABQAFAAIAAgABAAEAAgADAAQABQADAAIA
AQAAAP3//f/9////AAAAAAAA/v/+///////+//7/////////AAAAAAAAAAD///7//v/+
//7//v/+//7/+//7//r/+v/6//r/+v/6//z//P/6//r/+f/5//j/+P/6//r/+v/7//n/
+f/5//n/+////wIABQAIAA0AFAAeACMAJQAoADEAPABPAGEAcQB8AH8AeABvAF4AQQAc
AO3/tf+H/3n/gf+P/6D/t//O/+D/3f/d/+T/5//l/+z/9P/u/+r/7P/s/+n/6//r/+b/
4P/Z/9P/zv/Q/9T/2f/d/+L/6P/s//H/9P/4//v/+v/5//r/+v/6//7//v/+//7/AAAA
AAEAAQABAAAA///+/wAAAQABAAEAAwADAAIAAgAAAAIAAgABAAMAAwADAAIAAgACAAEA
AQABAAEAAgACAAAA/////wEAAQAAAAAAAgAEAAQABAAEAAUABQAGAAYABAAFAAUABQAG
AAYABgAHAAkACQAJAAkACQAJAAkACQAIAAgACQAJAAcABgAGAAcABwAFAAUABAACAAEA
AQABAAEAAAAAAAEAAwACAAIAAgACAAMABAAEAAIAAgACAAIAAwAEAAUABwAGAAYABwAI
AAoACgAKAAwADQAPABEAEQASABMAFAAVABoAGwAbABsAHQAdAB0AHQAbABsAGwAbAB0A
GwAaABkAGAAXABUAEwATABMAEgAQABAAEAAOAA0ACgAKAAkACAAIAAcABgAGAAYABgAG
AAUABwAIAAgACAAFAAUABgAGAAUABQAFAAYACAAIAAgACAAGAAcACAAIAAYABgAGAAYA
CAAIAAkACQAHAAgACAAJAAsACgAKAAsADQANAA4ADwANAAwADAAMAAwADQANAA0ACwAL
AAsACwANAA0ADQANAAsACwALAAsACwALAAsACwANAA0ADQALAAoACQAIAAcACQAJAAgA
CAAIAAgACAAIAAcABgAGAAYABgAGAAYABgAFAAQABAAEAAIAAgACAAIAAQABAAEAAAAC
AAMAAwADAAMAAwADAAIAAAAAAAAAAAACAAQAAgACAAIAAgACAAIAAAAAAAAAAAADAAMA
AwADAAUABgAIAAkABwAHAAYABgAIAAgACQAJAAYABgAFAAUABQAFAAUABQADAAIAAQAA
APv/+//7//3/AAAAAAAA/v/8//3//f/8//7//////////v/+//7//v////7//v/+//7/
/v/+//7//P/7//n/+P/5//r/+//8//r/+v/4//j/+f/5//j/+P/4//j/+P/5//f/9//3
//f/+f/7//7/AwAIAA0AFgAcAB8AJQAuADMAPgBTAGUAbwB6AIEAfABtAFYANwAMANn/
o/97/2//d/+J/5z/s//M/9j/1f/Z/+T/5f/j/+j/8P/u/+z/7v/u/+n/6f/r/+j/4v/b
/9X/0v/S/9T/2f/d/+L/5v/o/+v/8P/y//X/9v/3//j/+P/4//r/+v/6//r/+v/6//v/
+//8//z//P/8//z//f/9//3//f/9//z//P/8//7//v/9//3//f/9//z//v/+//3//f/9
//3//v/+//z/+//7//3//f/8//z//v/+//7//v/+//3//f/+//7/AAABAAEAAQACAAIA
AgADAAEAAQABAAEAAQABAAEAAQAAAAAAAQABAP///v/+///////9//3//P/+//3//f/9
/////v/+/////v/8//v/+v/8//3//v/+//3//P/7//r//P/8//z//f/+//7///8AAAIA
AgACAAQABwAJAAsACwAMAA0ADgAPABIAEwATABMAEwATABMAEwATABMAEwATABEADwAO
AA0ADwAPAA4ADQAMAAsACQAGAAQABAACAAEAAAAAAP///v/+//3//P/8//z//P/8//v/
+f/6//r/+v/5//n/+v/6//f/9//3//j/+v/6//r/+v/8//3//v/+//3//P/7//r//P/8
//3//f/9//7//v////3//P/8//3//f/9//7///////7//v/+/wAAAQABAAEA////////
////////////////////////AQABAAEAAQAAAP///v/7//3//f/9//3//f/9//z//P/8
//z//P/8//r/+P/3//b/9//4//n/+v/3//b/9v/2//j/+P/4//j/9//3//f/9v/0//X/
9f/1//X/9f/1//T/9P/2//T/9v/1//T/8//y//L/8v/y//L/9f/1//X/9f/1//b/+P/5
//v/+//6//r/+P/4//n/+f/4//j/9//3//X/9f/1//X/9f/0//P/8v/w//H/8v/1//T/
9P/0//L/8v/z//P/8v/y//P/8//z//L/8v/y//L/8//y//L/8v/u/+7/7v/u/+//7//u
/+7/7v/u/+7/7v/s/+z/6v/q/+v/6//q/+r/7P/s/+z/7f/s/+v/6v/p/+v/7//2//v/
AAAHAAwAEAAbACEAJgAvAD4AUQBhAGsAbgBrAF4ASwAuAAkA2P+f/2v/U/9X/2P/cf+I
/5//sP+2/7f/wf/I/8f/zf/W/9j/2P/c/9r/1v/V/9X/1f/Q/8z/x//D/8L/xP/I/83/
0//a/9z/3v/h/+b/6P/p/+r/7P/u/+//8P/x//D/7//u/+7/7v/v/+//8P/w//D/8P/w
//H/8f/x//H/8f/w//D/8P/y//L/8f/v/+//7//u/+7/7v/t/+3/7f/t/+7/7v/u/+v/
6//t/w==
         </WaveFormData>
      </LeadData>
      <LeadData>
         <LeadByteCountTotal>10000</LeadByteCountTotal>
         <LeadTimeOffset>0</LeadTimeOffset>
         <LeadSampleCountTotal>5000</LeadSampleCountTotal>
         <LeadAmplitudeUnitsPerBit>4.88</LeadAmplitudeUnitsPerBit>
         <LeadAmplitudeUnits>��V</LeadAmplitudeUnits>
         <LeadHighLimit>2147483647</LeadHighLimit>
         <LeadLowLimit>268435456</LeadLowLimit>
         <LeadID>V4</LeadID>
         <LeadOffsetFirstSample>0</LeadOffsetFirstSample>
         <FirstSampleBaseline>0</FirstSampleBaseline>
         <LeadSampleSize>2</LeadSampleSize>
         <LeadOff>FALSE</LeadOff>
         <BaselineSway>FALSE</BaselineSway>
         <ExcessiveACNoise>FALSE</ExcessiveACNoise>
         <MuscleNoise>TRUE</MuscleNoise>
         <LeadDataCRC32>2247268920</LeadDataCRC32>
         <WaveFormData>
+P/4//j/+P/2//b/9v/2//j/+P/4//j/+P/4//j/+P/2//b/9v/2//T/9P/0//T/9f/2
//f/+P/2//b/9v/2//X/9P/z//L/8//0//X/9v/1//T/8//y//L/8v/y//L/8P/w//D/
8P/u/+7/7v/u//D/8P/w//D/7v/u/+7/7v/w//D/8P/w//D/7//v/+//7//v/+7/7v/v
//H/8//0//T/9P/0//T/8//z//T/9P/1//b/9//3//X/9//3//f/+v/6//j/9//1//X/
9v/2//b/9//3//X/8//z//P/8//z//P/8v/y//P/9P/1//b/9P/y//H/8P/u/+3/7P/s
/+z/7P/r/+v/6//r/+v/6//p/+n/6P/n/+n/6f/p/+n/7P/s/+v/6//r/+v/6v/q/+j/
6f/q/+r/6P/r//H//v8OACQAOwBbAIYAuQDlAAsBJwEtASAB/wDMAIEAJwDA/2D/Jv8Z
/yH/MP9G/13/bv9z/3P/ef+B/4T/if+Q/5r/n/+d/6D/o/+p/67/sv+1/7P/rv+u/7D/
tv+9/8H/x//P/9T/1//b/+P/6P/m/+f/6//t/+3/7f/u/+7/7f/t/+7/7v/v/+//7//u
/+7/7//z//P/8//z//P/8//z//P/8//0//T/9P/2//f/9//3//f/9v/1//T/8//z//T/
9f/2//b/9//4//j/9v/4//j/+P/4//j/+P/5//n/+v/6//z//v/+//7//f/+//7///8B
AAEAAQACAAMAAwADAAMABAAEAAUABgAGAAUABQAFAAQABAAEAAMABQAFAAUABQAFAAUA
BQAGAAYABAAEAAQABAAEAAQABAAEAAQAAwACAAAA/////wAAAgACAAIAAgAEAAUABQAG
AAUABgAFAAQABgAHAAcACQAIAAkACQAJAAkACQAKAAoACQAIAAYABQAGAAUABQAGAAMA
AgAAAP7//v/+//7//f/9//v/+v/6//v/+v/5//n/+P/4//f/9v/0//T/9P/z//X/9f/1
//X/8v/y//L/8v/z//P/8//0//b/9v/2//f/9//3//r/+v/5//n/+f/6//r/+v/7//v/
+//9//7//v/+//7//v////3//v/+//////////////8AAAAAAAAAAAIAAwAEAAQAAgAB
AAEAAAABAAMABAAFAAMAAgACAAIAAgACAAIAAgAAAAAAAQABAAMAAwACAAIAAQABAAIA
AgAAAAAAAAAAAAIAAgACAAIAAQAAAAAAAAD+//7///////7//v/+//3/+//8//z//P/+
//7//v/9//v/+//7//v/+//7//v//P/+//z//P/8//z//P/6//n/+f/5//3//f/8//z/
//8BAAMABAACAAIAAgACAAMAAwAEAAQABAAEAAQAAwADAAUABQAFAAYABgAEAAMAAQAB
AAIAAgACAAMAAwABAP////////////////7//v8AAAAAAAAAAAIAAAD///7//P/7//r/
+v/8//z/+//7//n/+f/5//n/+f/5//j/9//3//f/9//3//b/9v/1//X/9//3//b/9v/4
//f/+v/6//r/+f/7/wIADgAeADEASwBwAJsAyQDzABUBKQEsARkB9AC/AHsAIgDC/3D/
Sf9D/0b/Uv9p/4D/jf+L/43/l/+c/53/pP+q/63/r/+y/7X/t/+8/8L/x//H/8L/wP/A
/8D/w//J/9H/2//i/+X/6f/v//D/8v/3//f/+f/5//n//P/8//v/+//8//z//f/9////
/v/+///////////////9//3//f/9////AAAAAAAAAQADAAQABQAFAAQAAwACAAEAAQAC
AAMAAwACAAIAAgABAAAAAwAEAAQABAAEAAQABQAFAAYABgAFAAYABQAEAAYACAAJAAsA
CwALAAsADAAPAA8ADwAPAA4ADgAPABAAEAAPAA8ADwAQABAAEAAPAA8ADwAPAA8AEQAR
ABEAEgAQAA4ADgAOAA4ADgAOAA4AEAAQAA8ADgAOAA0ADQAOABAAEAAQABAADgAPAA8A
EAASABQAFAAUABQAFQAVABcAGgAbABsAGwAbABsAHAAcABoAGgAZABkAGQAXABYAFgAX
ABYAFAASABAAEAAQAA8ADQALAAoACgAHAAYABQAFAAYABgAFAAQABAAEAAQAAwADAAMA
AwADAAAAAAAAAAAAAQABAAEAAgAAAAAAAAABAAEAAQAEAAQABQAFAAUABgAEAAQABQAF
AAMABQAGAAYABgAGAAYABwAJAAoACgALAA0ADQANAA0ADAAMAAwADAAMAA0ADgAOAA0A
DQAOAA4ADgAPAA8ADwAQABAAEQASABEAEAAPAA4ADAAMAA0ADQANAA0ADAAMAA0ADQAO
AA4ADAAMAAwADAAKAAoACgAKAAoACgALAAwACwAKAAoACQAIAAgACAAHAAkACgAKAAoA
DAAMAAwACwAJAAkACQAJAAcABwAHAAgACgAMAAwACwAKAAkACAAKAAkACQAJAAkACQAI
AAgACgANABAAEgAUABQAFAAUABQAEwATABIAEAAQABAADwARABMAEwATABQAFAASABEA
DgANAA0ADAAOAA8ADwANAAsACwALAAsACwALAAoACgAIAAgACAAIAAgABgAFAAQABwAH
AAcACAAHAAYABAADAAMAAwADAAMABQAFAAQAAwABAAEAAQABAAIAAgABAAEAAwADAAIA
AgAAAP//AgAAAAAAAwADAAYAEgAgADEARwBoAJMAvwDlAAUBIQEoARkB9gDLAI0AOgDc
/4j/Wf9L/1D/YP9x/4b/l/+Z/5f/n/+o/6n/rP+2/7v/u/+8/7v/t/+6/8T/zf/N/8r/
yP/K/8b/x//N/9X/3f/i/+P/5//v//T/9v/5//r/+//6//n//P/8//v/+//9//7/AAAB
AAAA/v/9//3////////////9//3//f/9//3//v/+//7//P/9//3//f/+//7//v/+////
//8AAAEA///+//7//v/8//r//P/8//3//v///wAAAQABAAIAAgACAAQABAAEAAMABAAE
AAUABgAHAAgACgAKAAkACAAHAAoACgALAAwACgAJAAkACQAMAAwADAALAAoACQAIAAcA
CAAJAAoADAAOAAwADAAMAAwADAAMAAwACwAKAAgABgAGAAUABQAGAAYABgAGAAYACAAJ
AAkACgAJAAoACQAIAAgACQAJAAsADgAPAA8ADwARABEAEgASABAAEAAPAA8AEAAPAA8A
EAAOAAwACQAGAAYABgAGAAUAAQD///7//v////7//f/9//r/+v/5//j/+P/4//j/9//1
//X/9f/1//b/9v/2//b/9f/1//X/9v/2//b/9v/3//f/9//6//r/+f/5//n/+v/7//z/
/v////3///8AAAAAAAAAAAAAAQABAAIAAgADAAEAAQABAAEAAgACAAIAAgACAAMABAAE
AAUABQAGAAYABAAFAAUABQACAAIAAwAEAAYABgAGAAYAAgACAAMAAwADAAMAAgACAAMA
AwAEAAQAAgACAAIAAgACAAIAAgACAAAA/v/9//z//v/+//////8AAAAAAAD///7//v/9
//z//P/8//z/+//9//v/+//7//r/+//8//3//v/+//3//f/9//7//f/7//r/+f/7//3/
/v///wAAAQACAAMAAwAEAAQABAAEAAQAAwADAAUABQAFAAYABgAEAAMAAQABAAIAAgAA
AAEAAQD//wAAAQACAAMAAwADAAIAAgAAAAAAAAAAAP7//P/7//r/+v/5//j/+P/4//j/
9//3//X/9f/1//X/8//z//L/8f/x//H/8f/x//T/9P/z//P/9f/1//T/9P/y//X/9v/0
//D/7//3/wIAEAAmAEEAYwCQAL8A6QARAS0BMwEgAf0AygCDACkAvv9i/zL/Jf8r/zr/
UP9j/3L/ef97/4X/jf+O/5P/nv+i/53/n/+k/6f/q/+y/7T/tf+3/7j/tv+0/7T/uf/B
/8n/z//U/9f/3f/j/+b/5v/n/+j/6f/o/+f/7P/s/+v/6//q/+r/6//r/+3/7P/s/+3/
7f/t/+3/7f/r/+v/6//r/+v/7P/s/+z/7P/t/+3/7f/u/+7/7v/u/+v/6//s/+3/7//u
/+7/7v/v/+7/8f/y//H/8P/v/+7/8v/z//X/9v/1//b/9f/0//f/+P/4//n/+f/5//n/
+v/7//v/+//7//v/+v/6//r/+//7//z//f/+//7//v/9//3//f/9//3//f/9//3//v8A
AP7//v/+//z//P/8//z//v/+//3//P/6//n/+f/6//z//P/8//z/+v/7//v//P/8//7/
/v/+//3//f/8//3/AAABAAEAAQABAAEAAgACAAIAAgABAAEAAAD9//v/+v/6//r/+f/4
//j/+P/4//f/8//x//D/8P/v/+7/7f/t/+7/7v/t/+z/6v/q/+r/6f/r/+v/6//r/+j/
6P/o/+j/6f/p/+n/6v/q/+r/6v/r/+v/6//u/+7/7//v/+//8P/u/+7/7//v//H/8//0
//T/8//y//H/8f/y//T/9f/3//f/9//3//f/+v/6//r/+v/4//n/+v/6//v/+//8//z/
+v/7//v/+//8//z//f/+//7//v/+//7//v/+///////+//3/+//6//n/+f/6//r/+P/4
//j/+P/4//j/+P/4//n/+P/4//j/+P/4//n/+f/4//j/+P/3//n/+v/6//r/+v/6//r/
+f/7//n/+f/2//b/9v/2//b/9//3//j/+f/9//3//P/8//3///8BAAIAAAAAAAAAAAAD
AAMABAAEAAQABAAEAAMAAwAFAAUABQAGAAYABAADAP////8AAAAAAgADAAMAAQADAAMA
AwADAAMAAwACAAIAAgACAAIAAgAAAP7//f/8//z/+//6//r//P/8//v/+//5//n/+f/5
//v/+//6//n/+//7//v/+//6//r/+f/5//n/+f/4//j/+v/5//r//v/+////BQAUACQA
NgBRAHcApgDVAP8AIQE1ATUBIgH9AMQAfQAjALz/ZP86/zH/Of9O/2T/e/+K/4f/h/+T
/5v/nv+l/67/rv+v/7H/sv+1/7n/vP/C/8f/xf/C/8D/xv/M/9H/1f/b/+H/6P/t//H/
9//8//7//f/9/////////wIAAgABAAEAAgACAAMAAwADAAIAAgADAAMAAwADAAMABQAF
AAUABQAFAAYABgAGAAYABwAHAAcACgAKAAoACgAJAAkACgALAAsACgAKAAoACQAIAAsA
DAAKAAoACgAKAAwADQAPABAADgAQABAAEAATABQAFAAVABMAEwATABQAFQAVABUAFQAW
ABYAFwAYABgAFwAXABcAGgAaABoAGQAXABcAFwAXABUAFQAVABYAGAAWABYAFgAWABYA
FgAWABYAFgAVABQAFAATABMAFAASABIAEgASABQAFQAVABYAFgAYABgAGAAWABcAFwAZ
ABoAGwAbABsAGwAbABwAHAAcABwAGwAbABsAGQAYABgAFwAWABQAEgASABIAEgARAA8A
DQAMAAwACwAKAAkACQAIAAgABwAGAAYABgAGAAUABQAFAAUABQAGAAYABgAGAAUABQAF
AAYACAAIAAgACQAHAAcACgAKAAkACQAJAAoACAAIAAkACQALAA0ADgAOAA4ADgAOAA8A
DwAQABAAEQARABEAEQARABAAEAAQABAAEgATABQAFAATABMAFAAUABQAFQAVABUAFAAU
ABUAFgAUABQAFAAUABIAEgATABMAEwATABIAEgATABMAFAAUABAAEAAQABAAEAAQABAA
EAARABAAEAAQAA4ADgAPAA8ADgAOAA4ADQANAA4ADgAOAAwADAAMAAsADAANAA4ADwAN
ABEAEAAOAA4ADgAOAA4ADQANAA0ADwAPAA4ADgAPABEAEwAUABIAEgASABIAFAAVABcA
GAAYABgAGAAXABcAGQAZABkAGAAYABYAFQATABMAFAAUABUAFwAYABcAFQAVABUAFQAV
ABUAFAAUABQAFAAUABQAFgAUABMAEgAQAA8ADgAOABAAEAAPAA8ADQANAA0ADQAPAA8A
DgANAA0ADQANAA0ADAAMAAsACwANAA0ADAAMAAwACwAMAAwACgANABEAFgAcACwAQQBZ
AHgAnQDHAPEAGQEzATgBKwEKAdcAlwBIAOr/kv9f/1P/WP9m/33/kv+f/6P/of+n/7D/
tf+4/77/w//H/8b/x//H/8z/0P/T/9X/1v/S/9D/0P/T/9n/4f/r/+7/7//1//v//v8C
AAUABQAHAAcABwAIAAgABwAHAAoACgALAAsADQAMAAwADQAMAAsACgAJAAkACQAJAAkA
CgAMAA0ADgAMAA0ADQANAAwADAAMAAwADQANAA4ADwAPAA4ADgAOAA4ADAAOAA4ADgAO
AA4ADgAPAA8AEAAQABIAFAAUABQAFAAUABMAEwATABMAEwAUABcAFwAXABcAFgAWABcA
GAAWABUAFQAVABYAFgAWABUAFwAXABcAFwAWABUAFAAUABQAEgASABIAEgASABIAEgAS
ABIAEQAQABIAEQARABIAEAAQABAAEAAOAA8ADwAQABIAFAAUABQAEgATABMAFQAWABcA
FwAXABgAGQAbABwAHAAcABsAGwAdABsAGgAaABcAFgAUABIAEAAQABAADwAPAA0ADAAM
AAkACAAHAAcACAAIAAcABgAEAAQABAADAAUABQAFAAUAAgACAAIAAgABAAEAAQACAAAA
AAAAAAEA/////wIAAgADAAMAAwAEAAIAAgADAAMAAwAFAAYABgAGAAYABgAHAAcACAAI
AAkACQAJAAkACQAJAAgABwAGAAcACQALAAwACwALAAwADAAKAAsACwALAAoACgALAAwA
CgAKAAoACgAKAAoACwALAAkACQAIAAgACQAJAAoACgAIAAgACAAIAAgACAAIAAgABgAE
AAMAAgACAAIAAwADAAQABAAEAAMAAwAEAAQABAAEAAQABAADAAUABQAFAAUAAwADAAMA
BAACAAQAAgACAAIAAgADAAMABAAFAAUABQAEAAQABQAHAAkACgAKAAoACgAKAA0ADQAO
AA4ADAAMAAwACwAJAAsACwALAA4ADgAMAAsABwAHAAgACAAKAAsACwAJAAcABwAHAAcA
BgAFAAMAAgAEAAQABAAEAAQAAgABAAAAAAD///7//v8AAAAA//////3//f/9//3/////
//7//f/9//3//f/9//7//v/9//3//f/9//z//P/6//3//v/8//r/+/8BAAgAFAAmADsA
VQB8AKsA0wDzAA0BHQEWAfkA0ACbAFUA/P+g/17/R/9H/1T/aP+B/5j/o/+f/5//o/+o
/6v/sv+4/7n/t/+6/73/vf/A/8T/x//H/8b/xv/E/8L/xf/N/9f/3f/k/+f/6f/t//L/
9P/1//X/9//3//f/+v/6//n/+f/8//z//f/9//v/+v/6//v//f/9//3//f/8//v/+v/5
//r//P/9//7//v////////////7//f/8//v/+//8//3//f/8//z//P/9//z///8AAAIA
AgACAAIAAQABAAIAAgAAAAIAAgACAAEAAgACAAMABAAFAAYACAAIAAcABgAFAAgACAAJ
AAoACgAJAAkACQAIAAgACAAHAAcABwAHAAcABQAFAAUABgAGAAQABAAEAAYABgAGAAYA
BAAEAAMAAgAEAAMAAwAEAAQABAAEAAQABAAFAAUABgAGAAgACAAIAAkACwAMAA8ADwAP
AA4ADQAPAA8AEAAQABIAEgARABEADwANAAwADAALAAoACAAGAAYABgAGAAUAAQD///7/
/v/9//z/+//7//z//P/7//r/+v/6//r/+f/4//f/9v/1//T/9P/0//T/8//z//P/9P/0
//T/9P/1//X/9f/4//j/+f/5//n/+v/6//r/+//7//v//f/+//7//P/8//z//f///wAA
AAABAAEAAQABAAEAAgACAAIAAgAAAAEAAgACAAEAAQACAAIAAgADAAMAAwAAAAAAAQAC
AAQABAAEAAQAAAAAAAEAAQABAAEAAAAAAP3//f/+//7//v/+//7//v8AAAAAAAAAAP//
/v/+//7//P/8//3//f/6//r/+v/5//v//P/8//z/+v/6//r/+f/5//n/+f/5//v/+P/6
//r/+v/6//r/+f/5//n//f/9//z//P/9////AQACAAIAAgACAAIAAwADAAQABAADAAIA
AQD//wEAAwADAAMABgAGAAQAAwD/////AAAAAP7///////3//////////////////v/+
/wAAAAAAAAAA/v/8//v/+v/4//f/9v/2//j/+P/3//f/9//3//f/9//1//X/9P/z//X/
9f/1//X/9P/0//P/8//z//P/8v/y//L/8//y//T/9P/1//v/AgAMAB4AMwBLAHQApwDT
AP0AGQEpASQBCwHeAKMAVQD6/5T/TP8x/zP/Ov9M/2P/fP+H/4X/i/+T/5L/k/+i/6j/
p/+p/67/r/+v/7L/tv+9/7//uv+6/7z/vP+7/7//x//R/9r/3f/f/+P/6P/q/+n/6//t
/+3/7f/x//L/8v/z//T/9P/1//X/8//y//L/8//1//X/9f/1//P/8//z//P/9f/2//b/
9v/2//f/9//3//b/9v/2//b/8//z//T/9f/2//b/9//4//b/9P/2//b/+P/4//j/+P/4
//f/9//2//j/+v/6//r//f/+//7////+//3//P/8//3//f/9//3/AAAAAAEAAgACAAEA
AQABAAIAAgACAAEAAQABAAEAAQABAAEAAQACAAIAAAAAAAAAAgACAAIAAgACAAIAAQAA
AP///f/8//z//P/8//z//P/6//v/+//8////AgADAAQAAwADAAIAAwACAAMAAwADAAQA
BQAHAAgABwAGAAQAAwAFAAMAAgACAAEAAAD+//z/+v/6//r/+f/4//f/9//4//X/9P/z
//P/9P/0//P/8v/w//D/8P/v/+//7//v/+//8P/w//D/8P/v/+//7//w//D/8P/w//H/
8f/x//T/9P/z//P/8//0//T/9P/1//X/9//5//r/+v/6//r/+v/7//3//v/+/////f/9
//3//f8AAAAAAAAAAP7///8AAAAA/////wAAAAAAAAEAAQABAAIAAgADAAQAAwACAAEA
AAAAAAAAAQABAAMAAwACAAIAAAD//////v/9//7///8AAP7//v/+//7////+//7//v8A
AAAAAQABAP///v/9//v//f/+//7//v/+//7//v/9//3//f/9/wAA/v/+//7//v8AAP//
/////wEAAQAAAAAAAQADAAUABgAEAAQABAAEAAcABwAIAAgABgAGAAYABQAHAAkACQAJ
AAgACAAGAAUAAQABAAIAAgAEAAUABQADAAUABQAFAAUABQAFAAQABAACAAIAAgACAAQA
AgABAAAAAAD///7//v/8//z/+//7//3//f/9//3//f/9//z/+//7//v/+//7//r/+v/5
//n/+//7//r/+v/4//v//v8AAP7///8HABIAIgA4AE8AcQCeAM0A9wAXAS0BMQEeAfkA
yAB/ACMAwP9y/0j/Pf9B/1L/Zv9//5D/k/+R/5n/nf+e/6f/rv+y/7X/t/+8/73/wf/C
/8b/yf/J/8j/yv/I/8j/z//Z/9//4//s//P/9f/1//b//P8BAAAAAQAAAP//AgACAAEA
AQACAAIAAwADAAUABAAEAAUABgAFAAQAAwAEAAUABgAHAAcACAAIAAgABgAHAAcABwAK
AAoACgAKAAkACQAKAAsACwAKAAoACgAKAAgACgAKAAwADAAMAAwACwALAAwADAAMAA4A
DgAOABEAEgASABMAEQARABEAEgATABMAEwATABYAFgAXABgAFgAVABUAFQAYABgAGAAX
ABUAFQAVABUAFwAXABcAGAAYABYAFgAWABYAFgAWABYAFgAWABUAFAAUABMAEwAUABIA
EgASABIAEgATABMAFAAWABgAGAAYABgAGQAZABsAGgAbABsAGwAbABsAHAAcABwAHAAb
ABsAGwAZABgAGAAXABYAFAASABMAFAAVABUAEAANAAsACgALAAoACQAJAAoACgAJAAgA
BgAGAAYABQAHAAcABwAHAAQABAAEAAQABQAFAAUABgAFAAQAAwADAAUABQAIAAgABwAH
AAcACAAIAAgACQAJAAcACQAKAAoACgAKAAoACwANAA4ADgAPAA0ADQANAA0AEAAQABAA
EAAOAA8AEAAQABEAEQASABIAEgATABMAEwAUABQAFQAWABYAFgAWABYAFAAUABUAFQAV
ABUAFAAUABMAEwAUABQAEgASABIAEgAUABQAFAAUABMAEgASABIAEgASABMAEwAUABQA
FAATABEAEgASABIAEgASABIAEQARABEAEQARAA8AEwASABIAEgASABIAEAAPAA8ADwAS
ABMAEwAUABUAFwAZABoAGgAaABoAGgAZABkAGgAaABgAGAAYABcAGgAdAB4AHwAdABwA
GQAXABcAFwAYABgAGAAZABkAFwAXABcAFwAXABUAFQAUABQAFgAWABYAFgAWABQAEwAS
ABQAEwASABIAEAAQAA8ADwANAA0ADQANAA8ADwAOAA0ACwALAAsACwAMAAwACwALAA0A
DQAMAAwADgAPABAADgAOAA0AEQAaACYANABHAGMAigC3AOEABwElATMBLgEZAfYAvwB3
ACAAwv96/13/W/9k/3r/j/+i/6//rf+t/7f/uv+7/8T/zP/L/8v/0P/T/9P/2P/e/9//
3f/c/9j/1v/a/9//5f/r//P/+v///wMABwAKAA4ADQAOAA8ADgANABIAEgARABEAEgAS
ABMAEwARABAAEAARABUAFQAVABUAFQAVABUAFQAVABYAFgAWABYAFwAXABcAFgAWABYA
FgAXABcAGAAZABcAFgAWABYAFQAUABcAGAAYABgAGAAYABkAGQAaABoAGAAaABoAGgAb
ABwAHAAdAB8AHwAfACAAIQAhACEAIQAiACIAIwAkACIAIQAhACEAJAAkACQAIwAhACEA
IQAhACEAIQAhACIAJAAiACIAIgAiACIAIgAiACAAIAAfAB4AIQAhACIAJAAkACQAJAAk
ACQAJQAlACYAJgAoACgAKAAmACcAJwApACoAKwArACsALQAtAC4ALgAsACwAKwArAC0A
KwAqACoAKwAqACgAJgAmACYAJgAlACUAIwAiACIAHwAeAB0AHQAcABwAGwAaABoAGgAa
ABkAGwAbABsAGwAaABoAGgAaABcAFwAXABgAGgAaABoAGwAZABkAHAAcABsAGwAbABwA
HgAeAB8AHwAdAB8AIAAgACIAIgAiACMAIwAkACQAJQAlACUAJQAlACgAKAAoACgAJgAn
ACgAKAAnACcAKAAoACgAKQApACkAKgAqACsALAAsACwALAAsACgAKAApACkAKwArACoA
KgAnACcAKAAoACgAKAAoACgAKAAoACgAKAAnACYAJgAmACYAJgAnACcAJgAmACYAJQAl
ACYAJgAmACYAJgAmACUAJQAlACUAJQAnACcAJwAmACgAKAAoACgAJgAlACUAJQApACkA
KAAoACsALQAvADAALwAuAC0ALAAvAC8AMAAwADAAMAAwAC8ALwAxADEAMQAwADAALgAt
ACsAKwAsACwALAAtAC0AKwApACkAKQApACsAKwAqACoAKAAoACgAKAAoACYAJQAkACUA
JQAlACYAJQAkACIAIQAjACMAIwAjACEAIQAgAB8AHwAfAB8AHwAiACIAIQAhAB8AHwAe
AB4AIAAhACIAIAAiACEAJQAsADgASgBjAH0ApADVAAEBHwE9AU0BSAErAQABwwB1ABwA
vv9+/2f/Z/92/4j/nf+y/7v/t/+9/8n/zP/L/9L/2P/b/93/4v/j/9//5v/u//H/7//s
/+z/7P/w//P/+f///wUADAAPABMAFwAYABoAHQAdAB8AHwAfACIAIgAhACEAJAAkACUA
JQAlACQAJAAlACUAJQAlACUAJQAlACUAJQAlACYAJgAmACgAKQApACkAKgAqACoAKgAr
ACsALAAtACwAKgApACgAJwAmACkAKgAsACwALAAsACsAKwAsACwALgAwADAAMAAxADIA
MgAzADMAMwAzADQANQA1ADUANQA2ADYANwA4ADYANQA1ADUAOAA4ADgANwA3ADcANwA3
ADgAOQA6ADwAOwA4ADcANgA2ADYANgA2ADYANgA1ADQANQA1ADYAOAA2ADYANgA2ADgA
OQA5ADoAOgA8ADwAPAA8AD0APQA/AD4APwA/AD8APQA9AD4APgBAAEAAPwA/AD0AOwA6
ADoAPAA8ADsAOgA5ADgANwA1ADUAMwAyADIAMQAwAC8ALwAsACwAKwAqACoAKgAqACkA
KQApACkAKQAoACgAKAAoACYAJQAkACQAJQAmACcAKQArACsALgAuACwAKwAqACoALAAs
AC0ALQAtAC8AMAAwADAAMAAwADEALwAwADAAMQAzADMAMwAzADYANgA2ADYANAA1ADYA
NgA1ADUANgA2ADYANwA3ADcANwA4ADoAPAA5ADgANwA2ADYANgA3ADcANwA3ADYANgA3
ADcAOAA4ADQANAA0ADQANAA0ADQANAAzADIAMgAyADQANAA1ADUAMgAyADIAMQAxADIA
MgAyADQANAA0ADMAMQAzADMANAAyADIAMgAyADQAMwAzADMANQA1ADQANAA1ADcAOQA6
ADwAPAA8ADwAOwA7ADwAPAA+AD4APgA9AD0APwA/AD8AQABAAD4APQA7ADsAPAA8ADwA
PQA9ADsAOwA7ADsAOwA7ADsAOgA6ADoAOgA6ADoAOgA4ADcANgA0ADMAMgAyADQANAAz
ADMANQA1ADUANQAzADMAMgAxADMAMwAzADMANgA2ADUANQAzADMAMgAyADQANwA4ADoA
OAA5ADsASABiAHwAlQC9AOwAHwFHAWcBeQF3AWIBNwH6ALEAVQDo/5L/bP9n/3H/hP+a
/7P/xP/H/8n/0f/V/9b/3f/m/+j/7f/1//b/9//5//7/BAAFAAUABAAEAAYACgAPABUA
HwApACwALQAvADMAOAA6ADsAPgBBAEIAQwBFAEQAQgBBAEIAQgBDAEMARQBEAEQARQBH
AEcARwBHAEkASQBJAEkASQBKAEoASgBKAEsASwBLAEwATABMAEwATQBNAE4ATwBPAEoA
SgBOAA==
         </WaveFormData>
      </LeadData>
      <LeadData>
         <LeadByteCountTotal>10000</LeadByteCountTotal>
         <LeadTimeOffset>0</LeadTimeOffset>
         <LeadSampleCountTotal>5000</LeadSampleCountTotal>
         <LeadAmplitudeUnitsPerBit>4.88</LeadAmplitudeUnitsPerBit>
         <LeadAmplitudeUnits>��V</LeadAmplitudeUnits>
         <LeadHighLimit>2147483647</LeadHighLimit>
         <LeadLowLimit>268435456</LeadLowLimit>
         <LeadID>V5</LeadID>
         <LeadOffsetFirstSample>0</LeadOffsetFirstSample>
         <FirstSampleBaseline>0</FirstSampleBaseline>
         <LeadSampleSize>2</LeadSampleSize>
         <LeadOff>FALSE</LeadOff>
         <BaselineSway>FALSE</BaselineSway>
         <ExcessiveACNoise>FALSE</ExcessiveACNoise>
         <MuscleNoise>TRUE</MuscleNoise>
         <LeadDataCRC32>3409821198</LeadDataCRC32>
         <WaveFormData>
+v/6//r/+v/6//r/+v/6//r/+v/6//r//P/8//z//P/8//z//P/8//r/+v/6//r/+//8
//3//v/8//z//P/8//v/+v/5//j/+v/6//r/+v/4//j/+P/4//j/+P/4//j/9v/2//b/
9v/0//T/9P/0//b/9v/2//b/9v/2//b/9v/4//j/+P/4//j/+P/4//n/+P/3//b/9f/5
//r//P/9/////////////v////////8AAAEAAgADAAIABAAEAAQABAADAAMAAwABAAAA
AAABAAEAAQD///7//v///////v/+//7//f/9/////v/+//7//f/8//v/+//4//f/9v/2
//j/+P/2//b/9v/2//b/9v/0//T/8//z//P/8//z//P/9f/1//X/9P/0//T/9P/0//T/
8v/z/+7/6f/o/+r/8f8CABkANgBaAI4AwwDxABcBNwE/ATABCgHRAIUALQDO/33/Uv9H
/0j/Uf9g/27/eP99/4H/hv+K/4z/kv+a/6L/qP+n/6v/sf+3/73/wf/E/8T/wv/A/8T/
yv/Q/9T/2f/g/+T/5v/s//P/9v/2//X/+P/4//j/+P/7//v/+//7//r/+//8//z/+//7
//z//v///wAAAAAAAAAAAAD///////////7//f8BAAEAAAAAAAAA///9//z/+v/6//r/
+//8//3//v////3//P/8//3//v/+//7//v8AAAEAAgACAAAAAgACAAIAAQACAAIAAgAD
AAMABQAFAAcABwAHAAgACAAIAAkACgAKAAoACgAKAAkACQAJAAgACgAKAAsADAAKAAoA
CwALAAsACgAKAAoACwAMAA0ADgAMAAwACwAKAAgACAAHAAcACAAJAAoACwANAA0ADQAN
AA0ADQAMAAsADQANAA0ADQAQABAAEAAQAA4ADgAOAA0ACgAKAAoACgALAAoACQAIAAYA
BAACAAIAAgACAAIAAQD+//3/+v/5//z//f/9//7//P/7//r/+v/3//f/9//2//j/+P/4
//j/9v/2//f/9//3//f/9v/2//f/9//3//f/+f/5//v/+//9//3//f/9//v/+//8//z/
/v/+/wAAAAAAAAAAAAABAP//AAACAAIAAQAAAAAAAQADAAQABAAEAAIABAAEAAQAAwAD
AAUABQAHAAgACAAIAAcABgAFAAQABgAGAAcABwAFAAUABQAGAAgACAAHAAcABAAEAAUA
BQAEAAQABAAEAAYABgAGAAYABwAGAAYABgAEAAQABAAEAAMAAwADAAMAAQACAAIAAgAD
AAQABQAFAAMAAwADAAMABQAFAAUABQAIAAgACAAIAAgACAAGAAYABgAHAAkACQAJAAkA
DQAOABAAEQAQAA8ADgANAA4ADwAPAA8AEQARABEAEQAQABIAEgASABIAEQARABEAEAAQ
ABEAEwATABMAEQAQAA4ADwAPAA4AEAAQAA8ADwARABAAEAAQAA8ADgANAA0ACgAJAAgA
CAAKAAoACAAIAAgACAAIAAgACAAIAAcABwAHAAcABwAHAAcABwAHAAYABgAGAAYABgAI
AAgABwAEAAEAAAD8////CgAbAC4ATAB2AKcA1QD/ACEBNwE8ASgB/wDLAIUAMADX/5T/
d/9w/2v/cv+C/47/lf+Z/57/pP+o/6r/sP+2/7r/wf/F/8f/y//R/9f/3v/e/9z/2v/c
/97/4P/m/+v/9P/6//z/AgAFAAYACgANAAwADAAMAAwAEQARABEAEQAQABEAEgASABIA
EQARABIAEQASABIAEgAQABAADwAPABIAEwATABMAFwAXABYAFgAVABUAFAAUABYAFgAW
ABcAFwAXABcAFwAZABgAGAAZABoAGgAaABoAGgAbABwAHAAbABwAGwAaABsAHAAcABwA
HQAdAB8AHwAhACEAIQAiACIAIgAjACQAJAAkACQAJAAlACUAJQAkACQAJAAlACYAJgAm
ACcAJwAnACYAJgAmACYAJgAmACYAJgAmACUAJAAkACQAIwAjACMAIwAjACMAIQAhACEA
IQAiACMAIwAjACMAIwAjACMAJgAmACYAJgAkACQAJAAjACIAIgAiACIAIwAiACEAIAAi
ACAAHgAeABoAGgAaABkAFgAVABIAEQARABEAEAAQABAADwAOAA4ADQANAA0ADAAKAAoA
CgAKAAYABgAHAAcABwAHAAYABgAHAAcABwAHAAcABwAJAAkACwALAAsACwAKAAkACQAI
AAoACgAMAAwADAAMAAwADQANAA4AEAAQABAAEAARABMAEgASABEAEAAQABIAEgASABEA
EQATABMAEQASABIAEgASABIAEgASABAAEAARABEADwAPAA8AEAAQABAADwAPABAAEAAR
ABEAEAAQABAAEAAOAA4ADgAOAA4ADgAPABAADwAOAA0ADAANAA0ADQANAA0ADgAOAA4A
DgAOAA4ADQAPAA8ADwAPAA8ADwAPAA8AEAAQABAADgAOAA4ADgAMAAwADAANAA0ADQAN
AA0AEQASABQAFQAWABcAGAAZABkAGQAYABcAFQAVABUAFQAWABgAGAAYABoAGQAZABkA
FgAUABMAEwATABMAEQAQAA4ADwAPAA4ADQAMAAoACQAJAAgACAAIAAUABAADAAMABQAF
AAUABgAFAAQAAQAAAAAAAAAAAAAAAAAAAP////////////////3//f/9//z//v/+//7/
/v/8//r//f/6//X/9P/y//H/+v8JABoANABaAIkAtwDdAP0AGQEkARQB8QDDAIUANgDd
/5b/b/9k/2H/aP90/4D/if+L/47/lP+a/57/oP+o/67/s/+1/7X/s/+1/8H/yv/M/8r/
zP/O/8z/zP/S/9n/3v/i/+L/6P/t//D/8v/1//b/9v/2//b/9//3//f/9//6//v//P/8
//n/9//2//b/9//4//j/+P/2//b/9f/1//T/9f/1//X/9v/1//P/8v/1//X/9P/0//b/
9v/2//f/9f/1//X/9f/z//L/8v/z//b/9v/2//b/9P/1//b/9v/2//j/+P/4//n/+v/6
//r/+//7//3//f/7//v/+//8//7//v///wAA/v/+//7//v8BAAEAAQAAAP3//P/8//z/
/v/+//////8BAAAAAAAAAAAAAAAAAAAA/v/+//3//P/8//z/+//7//v/+//7//v/+//7
//v/+//7//v/+v/5//v/+//7//v//v/+//7//v/+//7//v/9//z//P/8//z//f/8//v/
+v/5//b/8//y//D/8P/w/+//7v/t/+r/6f/r/+v/6v/q/+j/5//m/+b/5f/l/+X/5P/i
/+L/4v/i/+L/4v/j/+P/5f/l/+T/5P/j/+P/4//j/+P/4//l/+X/4//j/+P/4//k/+X/
5//o/+b/5v/o/+j/6v/q/+r/6//r/+z/7v/u/+v/6v/q/+v/6//s/+z/7P/s/+7/7v/u
/+3/7f/v/+//7//w//D/8P/w//D/8P/w//L/8v/z//P/7//v/+//8P/w//D/7//v//D/
8P/x//H/8P/w//D/8P/x//L/8//0//H/8P/w//D/8P/w//D/8P/w//H/8v/z//L/8v/x
//D/8P/w//D/7//v/+3/7f/t/+z/7v/u/+7/7v/u/+7/7v/v/+3/7f/t/+3/7f/u//D/
8f/0//X/9v/3//j/+f/5//n/+f/5//n/+f/4//r/+v/6//r/+f/5//n/9//2//b/9//1
//X/8//y//P/9f/2//b/9P/0//P/8//z//L/8v/y//H/8P/v/+//7P/r/+r/6v/q/+r/
6P/o/+j/6P/o/+j/5v/m/+X/5f/l/+X/5f/l/+f/5//n/+b/6P/o/+j/6P/q/+j/6f/m
/93/2P/c/+P/8v8JACQATACCALMA3wAHAScBLQEcAfIAuwBzABsAuP9p/0b/Pf88/0f/
Vv9e/2j/bf9x/3j/fv+A/4T/jP+Q/5L/l/+b/53/o/+p/6//sv+w/7L/sv+w/7L/tv+6
/8H/yP/M/9D/1P/Z/9z/3P/d/97/3v/e/97/4//j/+P/4//h/+H/4f/g/9//3//g/+L/
4f/i/+L/4v/g/+D/3//f/+D/4f/h/+H/4//j/+L/4v/l/+X/5P/k/+P/4v/h/+H/4//j
/+P/4//l/+T/5P/l/+X/5P/j/+L/5f/n/+n/6v/o/+j/5v/k/+b/6P/p/+r/6//r/+3/
7f/v/+//7//w/+//7v/u/+7/8f/y//P/9P/1//X/9f/0//b/9v/3//j/9v/2//f/9//5
//j/+P/4//b/9v/2//b/9v/2//X/9P/0//T/8//z//X/9f/1//X/9f/1//X/9f/2//f/
9//3//T/8//y//H/8//0//X/9v/4//j/+P/3//b/9v/2//b/8//y//H/8P/w/+7/7P/s
/+v/7P/t/+3/6v/p/+b/5f/l/+X/5P/k/+T/4//i/+L/4f/h/+H/4P/h/+L/4//k/+D/
4P/h/+H/4//j/+L/4v/l/+X/5f/l/+X/5f/n/+f/6f/p/+n/6f/n/+f/6P/o/+n/6v/t
/+7/7P/s/+z/7f/u//D/8//0//H/8P/w//H/8//0//T/9P/y//T/9P/0//P/8//1//X/
9f/2//b/9v/2//b/9v/2//j/+P/5//n/+f/5//n/+v/5//j/9v/1//T/9P/1//X/9P/0
//T/9P/y//L/8v/y//P/8v/y//L/8v/y//L/8v/x//H/8f/x//P/9P/0//T/8v/y//L/
8f/1//X/8//w//D/8P/w//D/8v/y//L/8//1//X/9f/1//X/9v/4//n/+//7//v/+//8
//3//f/9//3//f/9//3//P/+//7//v//////AAABAP3//P/8//3///////3//P/8//3/
/f/8//z//P/7//v/+//6//r/+v/5//j/9//3//b/9f/0//T/9v/2//T/9P/0//T/9P/0
//b/9v/1//X/9//3//f/9//3//f/9//2//T/9P/0//T/9P/y//P/8v/v/+z/7v/5/woA
HwA8AGgAnADNAPcAGwEvATEBHgH0ALcAbwAXALj/c/9S/0n/SP9X/2r/dv9+/3//gf+K
/5D/lP+c/6D/ov+m/6v/rf+x/7X/t/+//8T/xP/C/8L/xv/M/9D/1P/Z/97/5P/q/+7/
8f/0//b/9//4//j/+P/4//3//f/9//3//P/9//7//v/9//3//v8AAP//AAAAAAAAAgAC
AAEAAQACAAMAAwADAAUABQAEAAQABQAFAAQABAAEAAQABAAFAAcABwAHAAcABwAGAAYA
BwAGAAYABgAGAAgACQAKAAoACgAMAAwADAAPABAAEAAQABAADwAQAA8ADwAPAA8AEAAQ
ABAAEQASABIAEgASABIAFQAVABUAFAAUABQAFQAWABYAFgAXABcAFwAWABYAFgAWABYA
FgAWABQAFAATABIAEgASABEAEQARABEAEQARABMAEwATABMAFAAVABUAFQATABMAEwAT
ABYAFgAWABYAFgAWABYAFQAUABQAFAAUABEAEAAPAA4ADgAMAAoACgAKAAoACgAJAAgA
BwAEAAMAAwADAAIAAgAEAAMAAgACAP////////7/AAAAAAAAAAAAAAAAAQABAAEAAQAA
AAAAAwADAAMAAwADAAMABQAFAAMAAwADAAMAAwADAAQABAAGAAYACAAIAAgACAAIAAkA
CQAKAAwADAANAAwADAANAAsADAAMAAwADAAOAA4ADgANAA0ADwAPAA8AEAAQABAADgAO
AA4ADgAOAA4ADwAPAA0ADQANAA4ADgAOAA0ADQAMAAwADQANAAwADAAMAAwADAAMAAwA
DAALAAoACgAKAAoACgAKAAoACQAJAAkACQAJAAoACgAKAAkACAAHAAUACAAJAAoACwAJ
AA0ADAALAAoACQAIAAgACAAIAAkACQAJAAkACQALAAwADgAPAA8ADwAPAA8AEgATABMA
EwAVABUAFQAVABQAFgAWABYAFgAVABUAFQATABIAEgATABQAFQAUABQAFAAVABUAFAAU
ABQAEwATABMAEgASABIAEQAQAA8ADwAOAA0ADAAMAA4ADgAMAAwACgAKAAoACgAMAAwA
CwALAAsACwALAAsACQAJAAkACAAKAAoACgAKAAoACAAHAAQAAQAAAAIAAwAGABMAKgBE
AGgAkwC9AOkAEQEtATIBJAEDAc8AjwBCAOv/nv93/2r/af9y/4D/jP+R/5f/mv+c/6T/
qv+u/7L/uv+9/7//v//D/8f/zf/Q/9T/1v/U/9D/0v/U/9r/4//q/+7/7v/y//f/+v/+
////AgACAAIAAgAEAAMAAgABAAIAAwAEAAQABQAFAAYACAAIAAgABwAGAAQABAADAAMA
BgAHAAcABwAHAAcABgAGAAcABwAGAAYACAAIAAgACQAJAAkACQAJAAsACgAKAAsACgAK
AAoACgALAA0ADwAQABMAFgAXABgAFwAYABgAGAAZABkAGwAbAB4AHwAgACIAIAAgACEA
IgAiACIAIgAiACMAIwAjACIAJAAkACUAJgAkACQAJQAlACUAJAAkACQAJAAkACQAJAAm
ACYAJQAkACIAIgAhACEAHwAfAB8AHwAfAB8AHwAfACAAIQAhACEAIAAfAB4AHQAeAB4A
HgAeACAAIAAgAB8AHgAeAB4AHgAdABwAGwAaABgAFgAUABQAFAAUABQAEwAUABMAEAAP
AA0ADQAMAAwADAALAAoACgAHAAcABwAGAAYABgAGAAYABAAEAAUABQAFAAUABAAEAAQA
AwACAAEA/////wEAAQADAAMAAwADAAMAAwAEAAQABAAEAAYABgAGAAYABgAHAAUABgAI
AAgACQAIAAgACQAIAAgABwAGAAcACgALAAwACQAJAAsACwALAAwADAAMAAwADAAMAAwA
DAAMAA0ADQANAA0ADQAOAAwADAALAAsACgAKAAsACwAKAAoACgAKAAoACgAKAAoACAAG
AAUABAAGAAYABgAGAAYABwAIAAkACQAKAAoACgAKAAoACgAJAAkACQAJAAkABwAHAAcA
BwAGAAgABgAGAAYABgAIAAgACAAJAAcABwAHAAcACQAKAAwADQANAA0ADQANABAAEQAR
ABEADwAPAA8ADwAOABAAEAAQABAADwAPAA8ACwAKAAoACwANAA0ACwAKAAoACwALAAoA
BwAGAAQAAwAEAAQABQAGAAMAAgABAAEAAAD///7//v/+//7//P/8//z//P/8//z//v/+
//3//f/7//v/+//7//v/+//7//r/+v/6//r/+v/2//j/+f/0/+3/7P/u//H//P8PACYA
QgBuAKEAywDrAAcBFwEQAfgAywCTAE8A/P+p/3T/Yf9a/1//bv9+/4r/k/+V/5T/lv+a
/6D/qP+u/67/rf+x/7X/t/+7/8H/xv/E/8T/xv/G/8b/yP/O/9f/3v/k/+j/6v/r/+7/
8v/x//T/9P/0//T/9f/1//X/9f/4//n/+v/6//b/9f/1//b/9//4//j/+P/2//b/9f/1
//f/+f/6//v/+//7//r/+v/5//n/+P/4//j/+P/4//n/+f/5//n/+f/7//r/+v/7//7/
/v/+//7//P/9//7//v/8//7//v/+////AAAAAAAAAwADAAUABQADAAMAAwAEAAQABAAF
AAYABgAGAAYABgAGAAUABAACAAQABAAFAAYABQAEAAQAAwABAAAAAAAAAAIAAgACAAIA
AgACAAEAAAAAAAAA/////wEAAQABAAEAAQABAAEAAQACAAMAAwADAAQABQAGAAcABgAG
AAYABgAIAAgACAAHAAgACAAIAAgABQAEAAMAAgACAAAA/v/+//z//P/8//v/+v/5//b/
9f/1//X/9P/0//T/8//y//L/8//z//P/8v/x//D/7//u/+7/7v/v/+//7f/t/+z/7P/v
/+//7//v/+//7//x//H/8//z//P/8//x//H/8v/y//P/9P/3//j/9//2//X/9f/1//b/
+P/4//n/+P/4//n/9//4//j/+P/4//r/+v/6//n/+f/7//v//f/+//7//v/9//z/+//6
//v//P/+////+//7//v//P/8//z/+//7//j/+P/5//n/+P/4//j/+P/6//r/+v/6//n/
+P/4//j/9v/2//b/9v/1//X/9f/1//X/9v/2//b/9v/2//b/9f/z//P/8//z//f/9P/2
//b/9v/2//b/9v/2//f/+f/5//n/+f/5//r//P/9//v/+//7//v//P/9//3//f/8//v/
+v/5//r//P/8//z//f/9//7////7//r/+v/7//v/+//5//j/+P/5//n/+P/2//b/9f/1
//f/9v/2//b/8//y//H/8f/u/+3/7P/s/+7/7v/s/+z/7v/u/+7/7v/s/+z/6//r/+v/
6//r/+v/6//r/+v/6v/q/+r/6v/q/+r/6v/p/+b/4//i/+T/5f/w/wEAGgA2AGIAmQDN
APUAEwEjASIBCAHZAJkATQD2/5v/YP9N/0r/Tf9a/2r/ev9//3//iP+O/4z/kP+a/6D/
oP+l/6n/q/+t/7H/uf/A/8L/vv++/8D/wP/A/8b/y//S/9z/3v/g/+X/6P/o/+f/6v/q
/+r/6v/u/+//8P/x//D/8f/y//L/8v/x//H/8v/x//L/8v/y//H/8P/u/+3/7//x//L/
8//z//P/8v/y//P/8//y//L/8v/y//L/8//1//X/9f/1//X/9P/0//X/9P/0//T/9P/y
//P/9P/0//b/+P/4//j/+//8//z//P/8//v//P/7//v/+//7//z//P/8//3//v8AAAAA
AAAAAAMAAwADAAIAAgACAAMABAACAAIAAwADAAMAAgACAAIABAAEAAQABAAGAAYABQAE
AAIAAgABAAEA/////////////////////wEAAwAEAAUAAwADAAMAAwAEAAQABAAEAAYA
BgAGAAUAAgACAAIAAgADAAIAAQAAAAAA/v/8//z/+v/6//r/+f/5//n/9//3//X/9f/0
//T/9v/1//T/9P/x//H/8f/w//L/8v/y//L/8f/y//T/9f/1//X/9P/0//X/9f/1//X/
9v/3//r/+//5//n/+f/5//v/+//8//z//v/+/wAAAAAAAAAAAAABAAMABAAGAAYAAwAC
AAIAAwAEAAYABwAIAAgACgAKAAoABwAHAAkACQAJAAoACgAKAAoACgAKAAoACAAIAAkA
CQAJAAkACQAKAAoACgAJAAkABgAGAAcABwAIAAgACAAIAAcABgAFAAQABAAEAAUABgAI
AAgACAAIAAYABQAEAAMAAwAEAAQABAAEAAQABAADAAMAAwAFAAYABAAEAAQABAAEAAQA
BAAFAAcABwAHAAcABwAIAAoACwALAAsACwALAAwADQANAA0ADQANAA0ADQAOABAAEAAQ
ABAADwAPAA8ADQAMAAwADQAOAA8ADgAOAA4ADwAPAA4ADgAOAA0ADQANAAwADAAMAA0A
DAALAAsACgAJAAgACAAIAAgABgAGAAgACAAIAAgACAAIAAcABwAFAAUABQAFAAcABwAH
AAYACAAIAAgACAAEAAYABwAEAAEAAAAEAA8AIAA3AFIAegCqAN8ACQErAUEBRwE0AQwB
1wCNADMA2P+Z/3r/bf9s/3f/hv+S/57/o/+l/6z/rv+y/7r/wP/E/8j/zf/R/9X/2f/b
/9//5P/k/+T/6P/o/+j/7v/2//n//v8GAAwADgANAA4AFAAXABcAFgAVABQAFQAVABUA
FQAYABkAGgAaABoAGQAZABoAGgAaABkAGAAaABoAGQAZABgAGQAZABkAGQAZABgAGAAb
ABsAGgAaABoAGgAaABsAGwAbABsAGwAZABgAGAAZABsAHAAdAB4AHAAdAB4AHgAeACAA
IAAgACEAIgAiACIAIwAjACUAJQAlACUAJQAmACgAKAApACoAKAAoACgAKAArACsAKwAq
ACgAKAApACoAKgAqACsAKwArACoAKgAqACgAKAAoACgAKgAqACkAKAAqACoAKQApACcA
JwAnACcAJwAnACcAJwAqACsAKwArACsAKwArACsAKgAqACoAKgAoACgAKAAnACgAKAAo
ACgAJwAmACUAJAAiACAAHgAeAB4AHgAeAB0AGwAZABUAEwAVABUAFAAUABYAFQAUABQA
EQARABEAEAAQABAAEAAQAA4ADgAPAA8ADwAPAA4ADgAOAA0ADAALAA0ADQAPAA8ADQAN
AA0ADQANAA0ADgAOAA4ADgAQABAAEAAQABAAEQAPABAAEgASABMAEgASABMAFQAWABYA
FgAUABYAFgAWABUAFQAXABcAFwAYABgAGAAaABoAGgAaABgAGAAZABkAGQAZABkAGgAa
ABoAGQAZABgAGAAZABkAFgAWABYAFgAYABgAGAAYABUAFAAUABQAFgAWABYAFgAWABcA
GAAZABgAGAAXABYAFgAWABYAFQAVABUAFQAVABMAFwAWABgAGAAYABgAFgAWABYAFwAZ
ABkAGQAZABsAHAAeAB8AHwAfAB8AHwAgACEAIQAhAB8AHwAfAB8AIgAkACQAJAAiACEA
IQAhACEAIAAgACEAIQAhAB8AHgAcAB0AHQAcABwAHAAbABsAHQAcABwAHAAbABoAGQAZ
ABgAFwAWABYAFAAUABIAEgASABIAEgASABQAFAATABMAEwATABMAEwATABMAEwASABIA
EgASABIAEgAUABMADgALAAgABgANABgAJwA8AFwAhgC3AOUACQEpATcBNAEgAfcAvwB7
ACgA0f+W/3//eP97/4z/mP+i/6v/rf+w/7b/uP+6/8L/yP/I/8v/0//X/9n/3f/j/+b/
5v/k/+D/4P/k/+r/7v/z//r/AAAEAAYACwAOABIADwAOAA4ADgAOABIAEwAUABUAFAAV
ABYAFgAUABMAEwAUABUAFgAWABYAGAAYABcAFwAWABcAFwAXABkAGQAYABgAGQAZABgA
GAAYABgAGAAZABcAFwAXABcAGQAYABgAGQAaABoAGgAaABwAHQAeAB4AHQAeAB0AHAAd
AB4AHgAeAB8AHwAhACEAIQAhACEAIgAiACIAIwAkACIAIgAiACIAJQAlACUAJAAjACIA
IgAiACIAIgAjACMAIwAiACIAIgAiACIAIgAiACAAIAAfAB4AHwAgACAAIQAfAB8AHwAf
ACEAIQAhACEAIgAjACMAIwAjACMAIwAjACQAJAAkACQAJgAmACYAJQAjACIAIQAgACEA
IAAfAB4AHgAcABoAGgAYABgAGAAXABcAFwAVABUAEwATABIAEgASABEAEAAQABAAEQAS
ABIAEgASABIAEgAQABAAEQARABAADwANAAwADQANAA0ADQALAAsADQANAAsACwALAAsA
DQANAA4ADgANAAwADQAMAA4ADgAOAA8ADwAQABIAEgAPAA4ADgAPABEAEgASABIAEgAU
ABQAFAAVABUAFwAXABcAGAAYABgAGgAaABoAGgAcABwAHQAdABkAGQAZABoAGgAaABkA
GQAYABgAGQAZABgAGAAYABgAGgAaABoAGgAXABYAFgAWABYAFgAWABYAFQAVABUAFQAV
ABYAFgAWABYAFgAWABUAEwATABMAEwAVABUAFwAWABYAFgAWABYAFQAUABMAEwAVABUA
FQAVABkAGgAcAB0AGwAbABsAGwAaABsAGwAbAB0AHQAdAB0AHgAgACAAIAAgAB8AHwAf
AB0AHAAcAB0AHQAdABsAGgAYABkAGQAYABoAGgAZABkAFwAWABYAFgAVABQAEwATABQA
EwASABIAEQAQAA0ADAAOAA4ADgAOAA4ADgANAA0ADQANAA0ADQAPAA8ADwAOAAwADAAM
AAwADgAOAA0ACgAFAAIABAAHABAAJQA+AF4AigC/AOsACwEnATkBNgEYAesAqwBhAAwA
uf+G/3P/bv9z/4L/jv+a/5//n/+k/67/tP+2/7r/vv/C/8X/y//P/83/0f/b/97/3v/c
/9z/3v/i/+T/6P/t//L/9v/6//7/AQACAAQABwAIAAgACAAIAAkACQAJAAkACgALAAwA
DAALAAsADAAOAA0ADgAOAA4ADAAMAAsACwAMAA0ADQANAA0ADQAMAAwADwAPAA4ADgAO
AA4ADgAPAA0ADQANAA0ADQAMAAwADQAQABAAEAAQABAAEQASABIAEwAWABcAGAAZABoA
GgAaABsAGwAdAB0AGwAbABsAHAAcABwAHQAeAB4AHgAeAB4AIQAhACEAIAAeAB4AHwAg
ACEAIgAkACUAJAAiACEAIAAiACIAIgAiACAAIAAfAB4AIAAgAB8AHwAeAB0AHAAbABwA
HQAeAB8AHgAfAB8AHwAdAB0AHQAdAB4AHgAeAB4AHAAcABwAGwAcABwAHAAcABoAGAAW
ABQAFQAUABMAFAARABAADwANAAwACwAIAAcABgAFAAMAAgAAAP///v/+//v/+//7//r/
+v/6//r/+v/6//r/+//7//n/9//0//L/9P/1//b/9//5//n/+//7//j/9//2//X/9v/3
//n/+v/4//j/+v/6//j/+P/4//n/+f/6//z//P/7//r/+v/7//3//v/+//7//f/+//3/
/P/7//v//f/9////AAAAAAAAAQACAAMABAABAAAAAAD///3//f/9//7//v/+//3//f/+
//7///////z//P/8//z//P/8//z//P/5//j/+P/4//r/+v/6//r/+f/5//n/+f/3//j/
+P/4//r/+v/6//n/9//3//f/+v/5//j/9//2//b/9v/2//f/+f/5//n/+f/5//r//P/9
/////////////v////////8BAAEAAQABAAEAAgABAAAAAgABAAEAAQABAAAAAAABAP//
///9//z/+v/7//v/+v/6//r/+f/5//f/9v/2//b/8//y//H/8f/u/+3/7P/s/+7/7v/s
/+z/7P/s/+z/7P/q/+r/6f/p/+f/5//n/+f/6f/p/+n/6P/l/+T/4//i/+L/5P/j/+D/
3f/Y/9b/3//6/xUAMgBgAJgAywD1ABcBKQErARQB5gChAFMA+f+Y/1H/NP8v/zL/Qf9Q
/1z/Zv9t/3H/dv94/3r/gv+I/4r/kP+Z/53/nf+f/6X/q/+u/67/rv+u/7D/tv+6/8D/
x//Q/9L/1P/W/9n/3P/e/9//4//k/+X/5v/o/+f/5v/l/+b/5//o/+j/5//n/+j/6v/p
/+r/6v/q/+z/7P/r/+v/7P/t/+3/7f/y//P/8//0//f/9//2//b/+P/4//j/+f/5//X/
9f/1/w==
         </WaveFormData>
      </LeadData>
      <LeadData>
         <LeadByteCountTotal>10000</LeadByteCountTotal>
         <LeadTimeOffset>0</LeadTimeOffset>
         <LeadSampleCountTotal>5000</LeadSampleCountTotal>
         <LeadAmplitudeUnitsPerBit>4.88</LeadAmplitudeUnitsPerBit>
         <LeadAmplitudeUnits>��V</LeadAmplitudeUnits>
         <LeadHighLimit>2147483647</LeadHighLimit>
         <LeadLowLimit>268435456</LeadLowLimit>
         <LeadID>V6</LeadID>
         <LeadOffsetFirstSample>0</LeadOffsetFirstSample>
         <FirstSampleBaseline>0</FirstSampleBaseline>
         <LeadSampleSize>2</LeadSampleSize>
         <LeadOff>FALSE</LeadOff>
         <BaselineSway>FALSE</BaselineSway>
         <ExcessiveACNoise>FALSE</ExcessiveACNoise>
         <MuscleNoise>TRUE</MuscleNoise>
         <LeadDataCRC32>4075121645</LeadDataCRC32>
         <WaveFormData>
vP+8/7z/vP+8/7z/vP+8/7r/uv+6/7r/vP+8/7z/vP+8/7z/vP+8/7z/vP+8/7z/vv++
/77/vv++/77/vv++/73/vP+7/7r/vP+8/7z/vP+6/7r/uv+6/7r/uv+6/7r/uP+4/7j/
uP+4/7j/uP+4/7f/tv+1/7T/tf+2/7f/uP+6/7r/uv+6/7j/t/+3/7j/t/+3/7f/t/+7
/73/vf++/8D/wP/B/8P/wf/B/8H/wv/D/8T/xf/G/8b/xv/G/8b/x//I/8n/yv/I/8j/
yP/I/8r/yv/K/8j/xv/H/8f/xv/G/8b/xP/E/8X/xf/F/8b/xf/E/8P/w//D/8H/wf/B
/8H/wf/A/8D/wP+//7//wP/A/8D/vv+9/7//v/+//7//wf/B/8H/wP/A/8D/wP/A/7//
vP+9/7r/sv+w/6//s//A/9H/5/8HADQAZQCNAK4AyQDVAM8AtwCPAFoAGADR/5P/cP9l
/1//X/9n/2r/a/9w/3L/cv9x/3T/d/97/4H/h/+G/4f/jv+S/5X/mv+e/53/m/+a/5//
pP+n/6r/rv+0/7j/uv++/8X/yf/K/8r/y//M/83/zv/P/8//z//P/9L/0v/U/9T/1P/U
/9T/1P/V/9b/1//Y/9j/2P/X/9f/1//Z/9n/2f/b/9z/3f/e/97/3f/b/9r/2P/Y/9j/
2P/Z/9r/2//d/9//3v/e/+D/4P/g/+D/4P/g/+H/4v/i/+L/4//j/+P/5v/n/+f/6P/q
/+r/6//t/+//7//v/+//8P/w//L/9P/0//T/9f/2//X/9v/2//b/+P/4//n/+//7//v/
+//9////////////AAABAAMABAADAAIAAAD+//7//v/9//3//////////v8AAAAAAAAA
APz/+//5//f/+f/5//r/+//7//v/+f/5//j/9//0//H/8P/w/+//7//w/+//7f/u/+v/
6v/p/+n/5v/m/+b/5f/l/+L/4v/i/+P/5P/l/+X/4//i/+L/4v/g/9//3//e/+H/4f/i
/+P/4f/g/9//3//f/97/3v/e/+H/4f/h/+H/4f/h/+L/4v/i/+L/4//j/+L/4v/j/+P/
4//k/+X/5f/n/+b/5v/n/+X/5f/o/+j/6P/o/+j/6P/q/+v/6//r/+v/7P/s/+z/6v/q
/+3/7v/w//H/8f/x/+7/7f/t/+//8f/x//H/8f/u/+7/7v/v//H/8f/x//H/8f/x//H/
8f/w/+7/8P/w//P/8//z//P/9f/z//P/8//z//P/9P/0//H/8f/x//H/8f/x//H/8f/y
//P/9P/0//L/8//z//P/9f/1//P/8v/4//b/9v/2//b/9v/0//P/8//0//f/9//3//f/
+//9//3//v/8//z//f///////////wAAAgACAAIAAgABAAIAAwAEAAQABAAEAAQABAAE
AAQABAAEAAQABAACAAIAAwADAAIAAgACAAAAAAACAAEAAAAAAP///v/9//3//P/5//j/
9//5//n/+P/4//j/9//3//j/+v/6//j/9//3//f/9//3//f/9//3//b/9v/2//b/9v/3
//b/9f/y/+7/6v/j/+P/7P/5/wkAIwBKAHMAmwC+AN0A8wD9APMA1wCyAIAAPwD3/8L/
qf+h/5X/lf+c/6H/ov+k/6j/qf+q/6v/rf+v/7P/uv+9/8D/xP/H/87/0v/T/9P/0v/V
/9T/1f/a/+D/6P/u//D/9P/1//f/+P/8//v//P/9//7///////////8AAAAAAgACAAAA
AAAAAAAAAgACAAIAAgAAAAAA/////wEAAwADAAMABAAEAAQABAADAAMAAgACAAQABAAE
AAQAAgACAAIAAwABAAAAAAACAAIAAgACAAIABAAFAAYABgAFAAUABAADAAQABQAFAAYA
BAAEAAUABwAIAAkACgALAAwADAAOABAADgAOAA8AEAAPABAAEAAQABAAEAARABMAEwAT
ABMAFQATABMAEwATABUAFQAWABYAFgAWABUAFAAUABQAEwATABMAEwATABIAEAAQABAA
EAARABEAEAAPAA4ADQANAA0ACwALAAkACQAJAAkABwAFAAQABAADAAMABQADAAAAAAD/
//7//f/9//r/+v/6//n/9//0//T/9P/y//L/8v/x//P/8v/y//L/8v/x//H/8P/w/+//
7//v/+7/7v/u/+//7//u/+7/7v/v/+//7//v/+//7//w//D/8v/y//P/8//x//D/8P/v
/+//8P/x//H/8f/w//D/8f/x//H/9P/0//T/9P/0//T/8v/z//P/8//z//T/9P/0//T/
9P/3//j/9v/3//f/9//4//f/9//5//j/9//2//X/9P/0//T/9f/1//X/9f/1//f/9//3
//f/9v/0//b/9v/2//X/9P/z//T/8//0//X/9P/z//P/8v/x//H/8f/x//P/8//z//P/
8//z//P/8v/y//P/8//z//P/8//x//D/8v/z//T/8//y//H/8P/w/+//7//w/+//7//v
/+//8//1//X/9v/5//r//P////7//f/8//z/+v/6//r/+v/9//7///8AAAIAAgACAAIA
AAAAAAAAAAAAAAAAAAD+//z//f/9//z//P/8//r/+v/4//f/9v/2//P/8v/x//H/9P/z
//T/9f/z//P/8v/y//D/7//v//D/8P/w/+7/7f/v/+//7//v/+//7//v/+7/7v/u/+7/
7v/t/+r/7f/o/+T/4P/b/9f/3v/r//n/DwAwAFsAgwCkAMEA3wDvAO0A1QC0AIwAUQAL
ANL/s/+n/5//n/+k/6f/qP+q/6z/r/+y/7P/s/+5/7//wv/D/8b/xv/J/9T/3P/d/93/
4P/h/97/3//m/+r/8P/0//b/+v///wEAAgAEAAUABgAHAAgACwALAAsACwAOAA4AEAAQ
AA8ADgANAAwADgAOAA4ADgAOAA4ADQANAAsADQANAA0ADgAOAA4ADgAPAA8ADgAOAA4A
DgAOAA4ADgAOAA4ADwAOAAwACwAMAA8AEAARABIAEgATABQAFAAUABUAFQAVABQAFQAV
ABYAGAAYABkAGwAZABkAGQAZABwAHAAeACAAHgAeAB8AIAAjACQAJAAkACEAIAAgACEA
IwAjACMAJQAnACcAJwAnACkAKQAqACoAKAAoACcAJgAkACQAIwAjACUAJQAlACQAJAAk
ACQAJAAhACEAIAAfABwAGwAbABsAHQAdABsAGwAdAB0AGwAZABoAGgAZABkAGQAXABQA
FAARABAADwAPAA4ADgAOAA0ACwAIAAgACAAGAAYABgAFAAUABAAEAAQABAADAAMAAgAA
AP//////////AAABAAMAAwACAAIAAgABAAEAAQABAAIAAwAFAAYABQAEAAQAAwADAAQA
BgAHAAcACAAJAAkACgAKAAsADQANAA0AEAAQAA0ADAALAAoADAANAA0ADQANAA4ADgAO
AAwADAAPABAAEAARABEAEQARABEAEgAVABcAFwAXABcAFQAUABMAEwATABMAEwATABMA
EwATABMAFAASABQAFAAXABcAFwAXABYAEwASABEAEgATABUAFgATABMAEwATABMAEwAT
ABMAEwATABMAEgAQAA0ADwATABQAFgAWABYAFgAWABUAFQAWABUAEwARAA8AEQATABMA
FAAVABYAGAAbABsAGwAbABwAGgAaABoAGgAbABwAHQAeABwAHAAcABwAGgAaABoAGgAZ
ABgAFwAUABcAGQAaABoAGAAYABYAFgAUABMAEgASAA4ADAAKAAkABwAFAAUABQAHAAcA
BgAGAAYABQAFAAYABQAEAAEA/////////////wEAAQABAAAAAgACAAIAAgADAP7//f/4
/+7/6P/p/+3/+P8LACEAQwBwAJ0AwwDkAP8ACQH/AOcAwQCSAE4A///D/6b/m/+V/5f/
m/+c/5//ov+k/6b/pf+k/6X/p/+n/6v/rv+x/7T/uP+7/8D/wP/D/8X/xv/F/8b/yf/M
/9L/2P/c/+D/4v/n/+v/6v/q/+n/6v/r/+z/7v/v//D/8f/x//D/8f/w//D/8P/w//D/
8P/w//D/8P/y//L/8f/x//H/8//z//P/8v/y//L/8v/y//H/7//u/+z/7P/s/+z/7v/u
/+7/7//x//D/8P/y//H/8P/v/+7/7//x//P/9P/z//P/8v/x//P/9f/2//j/+P/4//n/
+//5//n/+f/5//j/+P/6//z///8AAAIABAADAAQABAAEAAYABgAHAAkACwALAAsADQAN
AA0ADQANAAsACwAMAAwADgAOAA0ADAAMAAwACwALAAsACwALAAoACAAIAAgACAAHAAcA
BgAFAAMAAQAAAP//AQABAP////8AAAEAAAD///z//P/7//v/+//5//b/9v/2//b/9v/3
//b/9v/2//X/8//w//D/8P/u/+7/7v/t/+//7v/u/+7/7v/t/+3/7P/s/+v/6//r/+r/
6v/q/+v/7f/s/+z/7P/r/+v/6//r/+v/6//s/+z/7f/u//D/8f/w//D/8f/x//P/9P/1
//X/9P/y//H/8f/y//P/9//4//j/+P/4//j/+v/7//v/+//7//z//P/8//r/+v/9//7/
AAABAAEAAQAAAP////8BAAEAAQABAAEAAAAAAAAAAQD///////////3//f/9//3//v/8
//7//v/+//3//P/7//z/+//8//3/+//7//z//P/9//3//f/9////////////////////
/v8CAAMAAQD+//7//v/+//7/AAD/////AAABAAEAAQABAAUABwAHAAgABgAGAAcACQAK
AAsADAAOAA4ADgAOAA4ADwAQABEAEgAUABQAFAAUABEAEAAPAA4ADwAQABEAEAAOAA8A
DwAOAA4ADgAMAAwADAALAAoACgAJAAgABwAHAAkABwAHAAcABwAHAAYABgAEAAMAAwAE
AAYABgAEAAMABQAFAAUABQAFAAUABQAEAAMAAgABAAAAAwAAAP///P/4//T/8//7/woA
GQAxAFcAhACtANMA8gAHAQ0BAwHlAL0AiABGAP3/xf+s/5//mf+f/6f/qv+r/6z/rP+u
/7H/tP+5/7v/u/+//8L/w//G/8z/zf/S/9j/2f/X/9j/2f/g/+P/5v/o/+z/8v/4//j/
+////wAAAAABAAIAAwAEAAUABQAFAAUABQAEAAUABAACAAIAAgACAAQABAAEAAQABAAE
AAMAAwADAAUABQAFAAQABAAEAAQABQAFAAQABAAGAAYABgAGAAYABgAGAAcABwAGAAYA
CAAIAAgACAAIAAoACwAMAAwACgALAAsACwAOAA8ADwAQAA4ADgAPABEAEQARABEAEQAS
ABIAFAAWABYAFgAXABgAGQAaABoAGgAaABoAGwAdABsAGwAbAB0AHQAdAB0AHQAdAB0A
HgAeAB4AHgAdABwAHAAcABsAGwAZABkAGQAYABoAGgAaABoAGwAbABoAGQAYABcAFwAX
ABcAFwAVABUAEwATABEADwAQABAADwAPAA8ADQAKAAoACQAIAAcABwAIAAgACAAHAAcA
BAAEAAQAAgACAAIAAQABAAAAAAAAAAAA//////7/AAD///////8AAAAAAAABAAEAAAAA
AAAAAQABAAEAAQABAAEAAgACAAAAAAABAAEAAAAAAAEAAQADAAQABQAFAAUABAAEAAUA
AwADAAYABgAGAAYABgAGAAYABwAHAAcACQAKAAoACgAGAAYACQAKAAoACwALAAsACAAH
AAcACQAJAAkACQAJAAoACgAKAAsACQAJAAkACQAJAAkACQAJAAoACAAKAAoACgAJAAgA
BwAJAAcABwAHAAcABwAIAAgABwAHAAcABwAHAAcABwAHAAYABQAEAAIAAwAFAAYABwAH
AAkABgAGAAYABgAGAAYABQAFAAYABwAHAAcABwAHAAkACQAKAAwADAANAA8ADwAPAA8A
EAASABIAEgASABIAEgASABIAEgASABIAEgASABIAEgASABIAEgASABAADgAPAA8ADgAQ
ABAADgAOAA4ADQAMAAwADQAMAAsACwAKAAcABgAFAAcABwAGAAYABAADAAMABAAGAAYA
BAADAAUABQAFAAUABgAFAAQAAgADAAQABQAGAAMAAgABAP7/+v/4//f/9f/0////FQAt
AEwAcQCXAL4A4QD7AAUB/wDnAMIAlABbABUA2P+3/6f/n/+h/6r/q/+q/67/sv+x/7T/
uf+7/7v/wf/G/8f/yP/K/8//1P/Y/9n/2//a/9n/2v/d/+D/6P/w//L/8v/2//v//f8A
AAIAAQACAAMABAADAAMAAwADAAQABAAGAAYACAAIAAgACAAGAAYABgAGAAYABgAFAAUA
BQAHAAcABwAIAAgACAAIAAkACQAIAAgACgAKAAoACgAIAAgACAAJAAkACAAIAAoACgAK
AAoACgAMAA0ADgAOAA4ADwAPAA8ADgAPAA8AEAAOAA4ADwARABMAEwATABMAEgASABQA
FgAVABQAFAAUABUAFgAWABYAGAAYABkAGwAaABkAGAAZABkAGQAZABkAFwAXABgAGAAa
ABoAGQAYABgAGAAXABcAFQAVABUAFAAUABQAFAAUABMAEwASABEAEAAPAA8ADwAPAA8A
DQANAA8ADwANAAsADAAMAAsACwALAAkABgAGAAMAAgABAAEA/v/+//7//f/9//r/+v/6
//j/+P/4//f/9f/0//T/9P/0//P/8//y//T/8//z//P/8P/w//D/8f/v/+7/7v/u/+3/
7f/t/+3/6//r/+z/7P/u/+7/7//v/+7/7v/v/+//7//w//H/8f/v/+7/7v/v/+//7//y
//L/8P/w//D/8P/u/+//7//v//D/8v/z//T/8v/y//X/9v/0//X/9f/1//b/9f/1//f/
9f/1//X/9f/0//T/9P/1//X/9f/1//X/9f/1//X/9f/0//L/9P/0//X/9f/1//X/8v/v
/+7/7f/v/+//8P/w//H/8f/x//H/8f/x//H/8f/x//H/8f/w//D/8f/x//H/8//z//H/
8P/y//L/8P/w//D/8P/x//H/8v/0//T/8//y//H/8//1//X/9v/2//b/9//5//n/+f/5
//r/+P/4//j/+P/3//j/+f/6//z//P/8//z/+P/4//j/+P/4//j/+P/2//b/9//3//b/
9f/0//H/8P/y//H/8P/w/+3/7P/r/+v/6//p/+n/6f/r/+v/6v/q/+r/6f/p/+r/7P/s
/+r/6f/p/+n/6f/p/+n/6f/p/+j/6P/o/+j/6P/l/+j/5//i/9r/2P/X/9f/3v/t/wEA
HQBEAHEAlQCwAMsA3QDdAM0ArwCIAFYAEwDP/6T/k/+H/4P/i/+S/5P/lv+Y/5j/l/+W
/5n/nf+h/6H/ov+l/6r/rv+z/7b/uv+5/7n/vP+9/7r/u//E/8z/0P/S/9b/1v/Z/9//
4P/i/+H/4v/j/+T/4//j/+P/4//m/+b/6P/o/+b/5v/m/+b/5v/m/+b/5v/k/+T/4//j
/+X/5//n/+f/6P/o/+j/6P/o/+f/5f/k/+b/5v/m/+b/5//o/+n/6//r/+r/6v/s/+r/
6v/q/+r/6v/r/+z/7P/s/+3/7f/t/+z/7f/t/+7/7//w//L/9f/z//P/8//z//T/9P/2
//j/+P/4//n/+v/5//r/+v/6//z//P/9/////f/9//3//////////////wEAAQACAAIA
AgACAAEAAAD+//7//f/9//7///8AAAAA/v/+//7//v/9//3//P/7//v/+//8//3/+//7
//n/+f/7//v/+f/3//j/+P/3//f/9f/z//D/8P/t/+z/6//r/+z/7P/s/+v/6//o/+j/
6P/m/+b/5v/l/+f/5v/m/+b/5v/l/+X/5P/k/+P/4//j/+L/4v/i/+P/4//i/+L/4v/h
/+H/4f/h/+P/4//k/+T/5v/m/+f/5//m/+b/5//n/+f/6P/p/+n/5//m/+b/5//p/+n/
7P/s/+z/7P/s/+z/6v/r/+v/6//r/+z/7P/s/+v/7P/w//L/8P/x//H/8f/u/+3/7f/v
//D/8f/y//P/8P/w//D/8f/x//H/8f/x//H/8f/x//H/8P/u//D/8P/z//P/8//z//T/
8//0//X/8//z//T/9P/x//H/8f/x//P/8//z//P/8f/x//H/8P/w//H/8f/x//P/8P/x
//L/8//0//b/9f/1//b/9//3//f/9//3//n/+f/6//r/+v/7//3//f/9//3//v/8//z/
/P/8////AAABAAIABAAEAAQABAACAAIAAgACAAAAAAAAAP7/AAABAAEAAAD+//7//P/8
//z/+//6//r/+f/4//f/9//5//f/9//3//f/9//2//b/9v/1//X/9v/2//b/9P/z//P/
8//z//P/9f/1//X/9P/0//T/9P/0//H/8v/x/+7/7P/o/+X/4//q//v/DwApAFAAfQCp
AM4A6wD7AP8A7wDPAKQAagAlAN3/rP+Z/5H/j/+V/57/o/+k/6T/qv+r/6T/pf+t/6//
q/+w/7f/uv++/8P/yP/O/9H/zf/O/8//zv/P/9L/1v/c/+L/5v/o/+3/8f/u/+7/8f/y
//P/9P/2//f/+P/5//j/+P/6//r/+v/6//r/+v/8//z//P/8//n/+P/2//X/+P/7//z/
/f/+//7//v/+///////+//7//v/+//7//v/+//7//v///////v/+/wAAAgACAAIAAgAB
AAEAAQAAAAEAAwAEAAUABgAHAAcACAAGAAYABwAJAAkACQAJAAkACgAKAAwADgAQABAA
EQASABMAFAAUABQAEgASABMAFQAXABcAFwAZABcAFwAXABcAFwAXABgAGAAaABoAGQAY
ABYAFgAVABUAEwATABMAEgASABIAEgASABIAEwATABMAEQAPAA4ADQANAA0ACwALAA0A
DQALAAkABgAGAAUABQAFAAMAAAAAAAEAAAD//////P/8//z/+//7//j/+P/4//j/+P/4
//f/9//2//b/9v/0//P/8//y//L/8f/x//H/8f/y//P/9f/z//L/8v/y//P/8//z//P/
9P/1//f/+P/2//b/9//3//T/9P/1//X/9v/4//r/+//5//j/+P/5//r/+////wAA///+
//3//P/9////AAABAAEAAgACAAIAAAAAAAMABAACAAMAAwADAAQAAwADAAUABQAFAAUA
BQAEAAQABAAFAAcABwAHAAcABgAFAAQAAwAFAAQABwAIAAYABQAEAAMABQADAAMAAwAF
AAUABgAGAAMAAwADAAMAAwADAAMAAwADAAMAAwACAAQAAwAFAAgABgAGAAYABgAGAAUA
BQAGAAUABQAFAAUACQALAAsADAAKAAoACwANAA0ADQANAA4ADgAOAA4ADgANAA4ADwAQ
ABIAEgASABIAEAAQABAAEAAQABAAEAAOAA4ADwAPAA4AEAAQAA4ADgAOAA0ADAAMAAsA
CgAJAAkACQAHAAcABwAFAAUABAAEAAYABQAFAAYABgAGAAQAAwADAAMAAwADAAUABQAF
AAQABAAEAAQABAABAAIAAQD8//b/8v/x//n/CAAZADEAUwB+AKsAzwDsAAMBDQEDAecA
wwCMAEYA///N/7T/p/+f/6H/p/+q/7H/tP+0/7T/tf+2/7v/vf+//8P/yP/L/9D/0v/V
/9b/3P/d/93/4P/h/+D/5//s//D/9P/6/wIAAgABAAMABgAKAAgACAAIAAgABwAHAAcA
BwAKAAoADAAMAAwADAAMAAwACgAKAAoACgAMAAwACwALAAsADQANAA0ADAAMAAwADAAN
AA0ADAAMAA0ADgAPABAAEAAQABAAEQAPAA4ADgAQABAAEAAQABAAEAARABIAEgASABMA
EwATABYAFwAXABgAFgAWABcAGQAbABsAGwAbABwAHAAeACAAHwAeAB4AHgAhACIAIgAi
ACIAIgAjACUAJQAlACUAJwAnACcAJwAnACcAJwAoACgAKAAoACcAJgAmACYAJQAlACMA
IwAjACIAIgAiACIAIgAjACMAIgAhACAAHwAfAB8AHQAdABsAGwAbABsAGQAXABYAFgAV
ABUAFQATABAAEAANAAwACwALAAsADAANAA0ACgAGAAUABAAGAAYABgAFAAMAAgACAAIA
AgABAAEAAAACAAEAAQABAAAAAAAAAAEAAQAAAAAAAAAAAP///v/9//3//f/+//7//P/8
//3//f/8//z//f/9//v//P/9//3////+//7/////////AgACAAAAAAAAAAAAAgADAAMA
AwADAAQABAAEAAIAAgAFAAYABgAHAAcABwAIAAcABwAJAAcABwAHAAcABgAGAAYABwAH
AAcABwAHAAUABQAFAAUABAACAAQABAAHAAcABwAHAAUAAwADAAMAAwADAAQABAAFAAUA
BQAFAAUABQAFAAUABQAFAAUABAACAAMAAwADAAEABQAEAAYABgAGAAYABAADAAMABAAH
AAcABwAHAAkACwALAAwACgAKAAsADQAPAA8ADwAQAA4ADgAOAA4AEAASABQAFgAVABQA
EwASABIAEgASABIAEgASABIAEAAQABEAEQAQABAAEAAOAA4ADgANAAwADAANAAwACwAL
AAsACQAJAAkABwAHAAYABgAEAAMAAwAEAAYABgAEAAMABQAFAAUABQAFAAUABQAEAAQA
BAAEAAQABQAIAAcAAAD6//b/8f/z//z/BwAbADcAYACLAK8A0gDtAP0AAQH1ANkAsAB+
AD0A9//G/7P/p/+j/6v/sP+x/7T/uP+4/7n/uP+5/7//wf/B/8T/zf/Q/9D/1f/c/97/
3f/d/9r/2//e/+X/6P/s//L/9v/6//7/AQADAAYABgAGAAYABgAGAAkACQAJAAkACgAK
AAwADAALAAoACQAIAAkACgALAAwADAAMAAsACwALAA0ADQANAA4ADgAOAA4ADQANAAwA
DAAMAAwADAAMAAoACgAKAAsACwAKAAoADAAMAAwADAAMAAwADQAOAA4ADAANAA0ADQAO
AA8ADwAQABAAEAARABMAEwATABMAEwAUABQAFgAYABYAFgAXABgAGwAcABwAHAAaABoA
GwAdAB0AHQAdAB8AHwAfAB8AHwAhACEAIgAiACAAIAAfAB4AIAAgAB8AHwAfAB8AHwAe
AB4AHgAeAB4AHQAdABwAGwAaABkAGQAZABcAFwAVABUAFwAXABUAEwARABAADgANAA8A
DQAKAAoACwAKAAkACQAGAAYABgAFAAQAAgADAAQAAwACAAEA//////7//v/+//7//f/9
//z//P/7//v/+//4//j/+P/5//f/9v/2//b/+f/5//n/+f/3//f/+P/4//b/9v/3//f/
9//4//r/+//4//j/+P/3//f/9v/2//f/+f/5//z//P/6//r/+v/6//r/+//7//v/+f/6
//r/+v/4//j/+//8//z//f/9//3//v/9//3////9//3//f/9//r/+v/6//v/+//7//v/
+//7//v/+//7//r/+P/6//r/+//7//v/+//7//n/+f/5//f/9//4//j/9//3//f/9//3
//f/9//3//f/9//3//b/9P/1//X/9f/5//n/+f/4//b/9v/2//b/9P/z//P/9P/3//f/
9//3//n/+//7//z/+v/6//v//f/9//3//f/+//7//v/+//7//v/+//7//v/+//7//v/+
//7//v/+//7//v/+//7//P/6//v/+//6//z//P/6//r/+v/5//j/+P/3//b/9f/1//f/
9f/1//X/9P/z//H/8P/y//H/8f/y//L/8v/w/+//7f/t/+3/7f/v/+//7//u/+7/7v/u
/+7/8f/y/+3/6v/k/97/3f/d/+T/9f8NACsAUgB/AKUAwgDbAPEA8wDjAMMAlgBeAB0A
2f+s/5v/k/+R/5X/mv+d/57/nv+g/6X/pv+n/6n/qf+r/67/s/+4/7j/vf/E/8b/x//H
/8j/yf/M/83/0P/U/9r/3v/i/+b/6f/p/+z/7v/v//D/8f/y//P/8//z//P/9P/0//b/
9v/0//T/9P/0//b/9v/2//b/9P/0//P/8//1//f/9//3//j/+P/4//j/+f/5//j/+P/6
//r/+v/6//j/+P/4//n/+f/4//j/+v/6//r/+v/6//j/+f/6//r/+//9//7///8AAAEA
AQACAAIAAgADAAUABQAFAAUABQAGAAYACAAKAAwADAANAA4ADQAOAA4ADgAQABAAEQAT
ABUAFQAVABcAFQAVABUAFQAXABcAGAAYABYAFgAVABQAFAAUABMAEwATABMAEwASABMA
FAAVABYAFwAXABYAFQATABEAEAAPAA8ADwANAA0ADwAPAA0ACwAKAAoACQAJAAcABQAC
AAIAAgACAAIAAwAAAAAAAAD///3/+v/6//r/+P/4//j/9//3//b/9v/2//j/9//3//b/
+P/3//f/9//1//T/8//z//H/7v/s/+r/7f/t/+3/7f/u/+//8f/y//D/8P/x//H/8P/w
//H/8f/x//L/8//z//H/8P/w//H/8f/x//T/9P/2//b/9v/2//b/9//3//f/9v/2//X/
9P/z//T/+P/6//r/+//7//v/+v/5//n/+//5//n/+f/5//r/+v/6//v/+//7//v/+//7
//v/+//7//r/+P/6//r/+f/5//n/+f/7//n/+f/5//n/+f/6//r/+f/5//n/+f/3//f/
9//3//n/+f/5//j/+P/5//f/+P/3//b/9f/0//L/8f/x//L/9P/1//b/9//2//f/9v/2
//j/+P/5//v/+v/5//j/+P/2//b/9v/2//X/9v/3//j/9v/2//b/9v/2//b/9v/2//P/
8v/x/+7/7v/v/+//7v/w//D/7v/u/+3/6//p/+j/5//m/+X/5f/l/+P/4//j/+T/5f/l
/+b/5P/j/+P/5P/j/+L/3//d/9//3//f/9//4f/h/+H/4P/e/97/3v/e/9//3v/d/9b/
0P/K/8f/z//k//n/EwA7AGoAlQC7ANgA7wD1AOkAyQCZAGAAHADP/5n/gv95/3f/ff+F
/4j/jf+O/47/kP+P/47/kf+V/5X/m/+k/6f/qP+o/63/sv+2/7X/tf+2/7f/uv+//8L/
yv/S/9T/1P/Y/9v/2//e/97/3//g/+H/4v/h/+H/4f/h/+T/5P/m/+b/5v/m/+b/5v/k
/+T/5P/k/+b/5v/l/+X/4//l/+X/5f/m/+b/5v/m/+f/5//m/+b/5v/m/+b/5v/o/+b/
6P/r/w==
         </WaveFormData>
      </LeadData>
   </Waveform>
</RestingECG>
