# Supplementary material for: Detection of Left Atrial Enlargement Using a Convolutional Neural Network-Enabled Electrocardiogram
Source: Front Cardiovasc Med. 2020 Dec 17;7:609976. doi: 10.3389/fcvm.2020.609976 (PMC7773668; doi:10.3389/fcvm.2020.609976)
Supplement: Supplementary file 5 [file Data_Sheet_5.ZIP › normal4/1802035681_4220_0000001C.XML]

<?xml version="1.0" encoding="Windows-1252"?>
<!DOCTYPE RestingECG SYSTEM "restecg.dtd">
<RestingECG>
   <PatientDemographics>
      <PatientID>1802035681</PatientID>
      <PatientAge>71</PatientAge>
      <AgeUnits>Years</AgeUnits>
      <Gender>Male</Gender>
      <PatientLastName>lijinzhao</PatientLastName>
   </PatientDemographics>
   <TestDemographics>
      <DataType>Resting</DataType>
      <Site>1</Site>
      <AcquisitionDevice>MAC55</AcquisitionDevice>
      <Status>Unconfirmed</Status>
      <Priority>Normal</Priority>
      <AcquisitionTime>09:49:39</AcquisitionTime>
      <AcquisitionDate>12-09-2016</AcquisitionDate>
      <CartNumber>1</CartNumber>
      <AcquisitionSoftwareVersion>009C</AcquisitionSoftwareVersion>
      <XMLSourceVersion>MAC5000 v1.0</XMLSourceVersion>
   </TestDemographics>
   <RestingECGMeasurements>
      <VentricularRate>64</VentricularRate>
      <AtrialRate>64</AtrialRate>
      <PRInterval>154</PRInterval>
      <QRSDuration>88</QRSDuration>
      <QTInterval>424</QTInterval>
      <QTCorrected>437</QTCorrected>
      <PAxis>34</PAxis>
      <RAxis>44</RAxis>
      <TAxis>41</TAxis>
      <QRSCount>11</QRSCount>
      <QOnset>205</QOnset>
      <QOffset>249</QOffset>
      <POnset>128</POnset>
      <POffset>170</POffset>
      <TOffset>417</TOffset>
      <ECGSampleBase>500</ECGSampleBase>
      <ECGSampleExponent>0</ECGSampleExponent>
   </RestingECGMeasurements>
   <Diagnosis>
      <Modality>Resting</Modality>
         <StatementCount>3</StatementCount>
         <LabelText>12SL ��ϳ���</LabelText>
      <DiagnosisStatement>
         <StmtFlag>ENDSLINE</StmtFlag>
         <StmtText>�������</StmtText>
      </DiagnosisStatement>
      <DiagnosisStatement>
         <StmtFlag>ENDSLINE</StmtFlag>
         <StmtText>V1 �е� RSR` �� QR �ͱ��������Ҵ����ӳ�</StmtText>
      </DiagnosisStatement>
      <DiagnosisStatement>
         <StmtFlag>ENDSLINE</StmtFlag>
         <StmtText>�ٽ� ECG</StmtText>
      </DiagnosisStatement>
   </Diagnosis>
   <Waveform>
      <WaveformType>Rhythm</WaveformType>
      <WaveformStartTime>0</WaveformStartTime>
      <NumberofLeads>8</NumberofLeads>
      <SampleType>CONTINUOUS_SAMPLES</SampleType>
      <SampleBase>500</SampleBase>
      <SampleExponent>0</SampleExponent>
      <HighPassFilter>16</HighPassFilter>
      <LowPassFilter>150</LowPassFilter>
      <ACFilter>NONE</ACFilter>
      <LeadData>
         <LeadByteCountTotal>10000</LeadByteCountTotal>
         <LeadTimeOffset>0</LeadTimeOffset>
         <LeadSampleCountTotal>5000</LeadSampleCountTotal>
         <LeadAmplitudeUnitsPerBit>4.88</LeadAmplitudeUnitsPerBit>
         <LeadAmplitudeUnits>��V</LeadAmplitudeUnits>
         <LeadHighLimit>2147483647</LeadHighLimit>
         <LeadLowLimit>268435456</LeadLowLimit>
         <LeadID>I</LeadID>
         <LeadOffsetFirstSample>0</LeadOffsetFirstSample>
         <FirstSampleBaseline>0</FirstSampleBaseline>
         <LeadSampleSize>2</LeadSampleSize>
         <LeadOff>FALSE</LeadOff>
         <BaselineSway>FALSE</BaselineSway>
         <ExcessiveACNoise>FALSE</ExcessiveACNoise>
         <MuscleNoise>TRUE</MuscleNoise>
         <LeadDataCRC32>1636799175</LeadDataCRC32>
         <WaveFormData>
6P/o/9P/zP/f/93/z//c//L/7f/6/y4AUwBbAGoAgwCVAJsAjgB4AGgAUQAvAA0A9f/b
/8H/tv+w/6z/vf/J/7r/uf/M/8r/xv/Q/9n/4f/r/+P/0//W/9v/2//e/9n/1f/V/9v/
2v/S/8v/x//K/8v/zf/R/9f/2//e/+L/2v/Z/9X/0//V/9X/0//Q/9b/1f/W/9n/2f/Z
/9j/1f/Z/9z/3P/a/93/3f/d/97/3f/c/9n/3P/e/9v/3f/d/93/3P/l/+7/5v/g/+P/
3P/e/+D/4v/m/+n/5v/i/9//6f/t//P/+f/0//D/8//1//X/9f/1//X/9v/7//X/9P/6
//7/AgACAP3/AgARABYAEAAOABAADwASABgAHgAhAB8AHgAdACAAIwAjAB4AIQAmACkA
LQAvAC4ALgAuAC4AMAA1ADYANgA5ADcANwA4ADcAMQAuACsALQAnACgALAAsACwAKAAk
ACUAJwAmACIAJAAeACAAIgAfABsAGAAUABAADgATABQAFQAVABkAFAASAA8AEgATABIA
DgAMAAsABwACAP3/AAANAA4AEAAUABEADAAKAAkADAAMAAwACgAFAP///P/5////AwAC
AAEABwAJAAsADQAKAAkACAAJAAUAAgAAAPr//f8GAAcACgAJAAIA+//9/wMAAwACAAcA
BgADAAUABQAEAAQABQAEAAUABgAGAAcAAwACAAAA//8AAAAAAQACAAQABgAIAAoACwAK
AAYABQAIAAsADQAQAAoABgAEAAMABgAHAAYABgACAAIABgAGAAEABQAFAAMAAAD+//r/
+////wAAAwAEAAcABgAHAAMA/v/+//v/+P/+/wIABgAKAAoACQAHAAMABAAEAAUAAgAD
AAQABQAJAAUAAQACAAMABQAFAAYABgABAP3/+P/2//3/AAACAAEABgAHAAUACQAFAAIA
AwD+///////9////BwAJAAQAAgAGAAQAAAAAAAIAAgAFAAYABAABAP7//v8EAAcABgAE
ABoADAAAAAIADgAKAAgABgAEAAIAAwAHAAgABgADAAkADgARABQADwALAAgABgAEAAEA
BAAGAAoACwAJAAgABwD+////BgADAPv/+//7//j/+f/8//f/9v/4//r/+////wAA/P/6
//n/9P/z//L/8f/w//H/9v/6//j/9//3//f/+P/6//n/9v/2//v//f8AAAMA/f/r/+//
9//w//T/9//g/9f/3f/l//T/BgAfADoAVgBvAHcAhACVAJEAhwCGAHIATgA9ADsAIwD9
/+n/4f/c/9z/2P/Z/+//+P/v/+r/7v/4/wIAAQABAAkADwATABEAEQAMAAoACQAHAAkA
EQASAA4ACwALAAoACQAJAAsADgAPAA8AEAANAA8ADgAPAA8ADwANAAoAEwAVABkAHwAf
AB0AGgAVABQAFgAVABIAFAATABIAEgAXABgAFwAcAB4AGwAdAB0AGAAUABoAIAAXABIA
FgAQABUAGgAfACYAKQAmACIAHwAhAB8AHwAfABsAFgAYABkAHAAfACIAJQAlACsAJgAm
ACcAKAApACYAIAAiAC4AMAArACoALQAtAC8AMgA1ADUANAA0ADQAOAA5ADcAMAAxADQA
NQA3ADcANQA0ADMAMgA1ADsAPQA+ADwAOQA4ADgAOQA1ADQAMwAxACkAKAAqACYAJAAe
ABgAGwAfACAAHgAbABIAEQAQABIADwANAAoABQACAAYABgAAAP3//v/2//r/+/8CAAcA
BwAEAAMAAwAAAPr/9P/2/wEAAAAAAAIA///6//j/9//6//r/+v/4//b/8//z//P/+P/9
//3//f/8//n/9v/z//X/9//5//3//P/6//n/9P/3//7//f/+//7/+v/2//v////9//r/
/f/8//n/+//7//n/+v/8//z/+v/4//X/8//1//b/9v/3//v//P/+/wAA/v/+//7//v/8
//j/8f/t//P/+f/+/wQAAgAAAAAAAQADAAMAAQAAAAAAAAAEAAQA/P/9//r/9f/3//j/
9//7//n/+P/5//j/+v/4//j/8//1//j/+P/4//X/9P/z//L/+f/9/wAAAQD6//b/8//s
//D/8v/0//n/+f/3//r//f8AAP/////+//z/+f/1//T/9f/2//b/8//2//f/9f/5//b/
8v/y/+z/6P/n/+T/5f/v//X/9P/2//v/+v/3//j/9f/0//b/9v/0//P/8v/0//X/9f/x
/+z/6v/8//r/+v/6//r/+f/5//z//P/3//P/+P/8//3//v/3//H/9P/2//j/+f/7//z/
//////7//v/+//b/9v/8//j/7//w//H/7//x//H/6//p/+r/6v/p/+v/6v/q/+r/6//o
/+n/6v/r/+z/7f/y//b/9P/x//H/8f/y/+//7f/p/+j/6v/p/+n/6f/h/+n/5//r//r/
+v/n/9z/2//Z/9X/0v/W/9//7P/+/xcAMwBMAGUAdwCHAI4AlACUAH0AUwA5AC0AGQD9
/+D/xv+8/8f/0f/O/9H/4P/i/9b/2v/v//X/8f/t/+//7f/v/+z/7P/q/+n/7P/1//r/
+P/3//n/+//7//z////6//f/8//w//H/9f/2//n/9//1//H/7P/0//X/+P/9//7//f/7
//f/+//+//7//P/6//n/+P/4//z//P/6//7//f/5//r/+f/3//T/+/8CAPn/9P/4//L/
9f/2//f/+v/+//7//f/9/wEA////////AAD+/wMABwACAP3/+P/z//j/AQD//wIAAgAE
AAYABAD//wIADwASAAkABgAHAAUABAAGAAgABwAIAAgACAAMABIAEwAPABMAGAAZABsA
GwAYABYAFAASABAAEwASABAAEwATABUAGAAcABkAGQAZABkAEwAUABgAFAAQAAgAAAAB
AAMAAgD+//v/9P/1//b/9//1//T/8v/r/+j/7P/s/+r/6f/s/+b/5P/f/+D/3//h/+D/
4f/j/+D/3P/Y/9z/3v/Y/9P/0P/U/9b/2//h/+D/3v/c/9j/3P/b/93/3//d/93/2P/T
/9j/2f/a/9v/2f/Z/9n/2//Z/9j/2P/U/9T/2v/Y/9j/2v/W/9L/1//V/8//yP/H/8z/
z//X/93/2P/U/9H/zP/Q/9L/0//V/9b/2P/Z/9v/2f/W/9T/0v/U/9T/1P/U/9T/0v/N
/8v/z//T/9b/2v/U/9D/zv/N/9P/1f/V/9b/0v/Q/9L/0P/N/9H/0f/P/8//0P/P/9P/
0v/Q/9D/zv/R/9D/0f/N/8r/zP/L/8r/y//M/83/zv/O/8//z//N/8v/yv/K/8b/yP/K
/8z/0f/Q/83/z//R/8//zf/M/8r/zP/L/8n/yv/M/8z/y//H/8v/y//I/8v/y//K/83/
yv/J/8n/x//J/8v/y//E/8D/x//I/8f/yv/L/8z/0P/S/9D/zf/K/8r/y//J/8P/vP/B
/8j/zf/O/9P/0f/N/8v/zf+//7r/wP/E/8j/zP/K/8j/xv/E/8j/yv/M/87/0P/Q/9D/
0P/P/87/zf/M/8v/yv/J/8j/zf/Q/9P/1v/Y/9X/1f/Y/9b/0//P/9T/2f/b/93/1//V
/9b/2P/a/9b/0//R/9H/1P/T/9P/0//J/8r/0f/O/8T/wP++/7n/uv+//7z/vf++/7//
v//C/8L/v/++/77/uP+4/7j/uP+5/7j/vf/B/7//v//A/8H/wf/A/77/uv+7/7//wP/C
/8H/x//N/8X/wf/E/8b/wf+6/7f/s/+z/7j/wP/X//T/CAAdAEEAWgBdAGUAcwB2AG4A
YABDACsAFQDz/9H/v/+2/7D/tv+//73/vP/H/8z/xv/M/97/6//z//H/5f/f/+P/5//m
/+j/5v/l/+j/8f/y/+7/6//r/+n/6f/q/+3/7P/r/+n/6P/n/+v/7P/v//T/9f/0//L/
9P/x//D/8f/z//P/8v/v//L/9v/3//b/9//3//f/+P/3//b/8//2//n/9//6//v/+v/2
//z/AgAAAP7/BQACAP///v/9//7////8//j/9f///wEABQAJAAYAAgAFAAcAAwABAP//
/f8DAA0ADAAQAA8AEAARAA4AAgACAAwADAAIAAgADAANABEAFgAbAB0AGAAUABAAEAAb
AB8AHgAlACUAJQAmACUAJQAmACcAKAAnACsAKwAqAC0AKwArACwAMAAtAC0ALQAnAB0A
GgAaACAAJAAkACQAIwAlACQAIAAdABYAFwAYABQADwALAAYABAAEAAsADgAKAAkADAAG
AAYAAwAGAAcACQAIAAkACwAKAAYAAgAGAA4ADAALAAwACAAEAAMAAwACAAIAAgAAAAIA
AQADAAUABgAJAAcABQAKAAsADAANAAsACwALAA0ADAAKAAkABAAHAA4ADQAOAA8ACgAF
AAkADgANAAsADwAKAAcACQAJAAkACgAMAAwACgAKAAkACQALAAwADAANAA8AEAASABQA
EgAQAA4ADAAQABAADQANAA0ADwAQABIAEgASABQAFwAXABcAFQAUABEAEAATABIAEAAV
ABYAFQAPAAoAAwABAAcADAATABgAGgAYABgAEwAWABoAGwAcABsAGgAZABgAFgAVABMA
DwAKAAYAAwD8/wIACAAOABcAGAAXABsAHwAdABsAGgAYABkAFwAUABQAFAASAA8ACQAF
AAEA+v/5/wMACgAVABoAGgAbABoAHQAdABsAEgAMABAAEAAOABAAEgASABUAFgATABEA
DwAQABAADwAKAAQABQAIAAkABgALAAsACQAJABEACQASABEAEAAPAA4ADAAMAAwADAAP
ABAAEQASABAAEAAQABAAEwAWABkAHAAaABUAEwAUABMAEQAOABQAHgAlACwAKwAkACIA
IQAgAB4AHQAdAB8AGwAXABQAEQAKAA4AGAAYABQAEgASAA8ADwATAA8ADwAQABEAEQAU
ABMADwANAAwABgAEAAIAAAD9//j/+f/5//7/AwAJAA8AFQAYABoAGgAXABcAFAASAAUA
DQAVAAUA/f8AAPb/6//q/+n/6f/x//j/AAAVADgAXgB3AIsAlgCbALEAyQC6AJYAfgBt
AF0ARQAVAOP/0f/Q/9L/1v/Z//P/DAAFAPj/+v/8/wYADwANABEAGwAXABIAEQALAAgA
BQADAAUADQAOAAoABwAHAAcABwAIAAsADAANAA0ADgANABEAEgAVABUAFQATABAADwAL
AAkACQANAA0ADAAJAA8AFAAWABYAEgAPAAwACgAOAA4ADAAQABAADQAPAA8ADgAKABAA
FgASAA4AEwAOAAoACAAGAAYAEgAWABkAHQAgAB0AHAAbABcAEgAUABUAFwAZABsAHQAd
ACEAGgAYABsAHgAhACAAFgAYACQAJgAjACQAKQArACkALAAvAC8ALQAsACsALgA0ADUA
MQA1ADkAOwA+AD8APQA8ADsAOgA8AEEAQgBCAEEAPQA7ADoAQAA9AD0APQA5ADEAMAAy
ADcAOgA5ADgAMgAxAC0AJgAjABwAHQAeAB4AGwAZABYAEwASABgAGgAXABcAGwAWABEA
CwALAAkABgACAAAA//8GAAgACgAUAB4AHAAbABwAGAASAA8ADQASABQAFgAWABMADQAK
AAcADgATABMAEwAUABMAEgARABIAEwAUABcAFAASABEADAANABQAEwAUABUAEAALAA8A
EwARAA4AEQAPAA0AEAARABAAEAARABAAEQASABIAEwAWABgAGQAbABcAFAASABAADgAO
AA4ADgARABIAEAARABAAEQARABIAEgAQABAAEQARABEADwAOAAwADAAQABAAEAAXABoA
GwAWABQAEAARABAAEAASABIAEAAOAA4ACQAKAA4ADwAQABAAEAAQABAAEgATABMAEQAS
ABIAEwAQAAwACgAIAAkACwAJAAwADwASABEAEQAQABAADwANAA4AEAAQAA8ACwAJAAcA
AgADAAgACgAQABAADgANAAoACwAMAAsAAwD+/wIAAAD8//z///8AAAQABgAKAA0AEAAW
ABcAFwATAA4AEAAUAA4ABgAGAAgACgAMAA4ACgAJAAsACgALAAkAEAAWABsAHgAZABUA
EQAOAAsABwANABIAGQAdABgAFgAUAAoACQAQAA0ABQACAAEA/f/9////+f/3//j///8F
AA4AFAAOAAwACwAGAAQABAAEAAQAAAAEAAcABAAAAP3/+v/4//T/8f/s/+r/9P/5////
BQATAA8A///1//z//v/1//D/6f/l/+//9P/0/wMAKgBMAF0AcQCMAJ0AqwCrAJQAdgBe
AFUAQQAhAAMA7//p/+L/0P/E/83/2//g/+n/7P/u//j//v/1//P/+//9//3/AQAHAAgA
DAAEAP///v8DAAUAAAD8//v//f/9//7/AQAFAAcACAAKAAMAAwAAAP//BQAHAAcABgAI
AAUABAAFAAUABQAEAAEABQAIAAgABgAEAAEA/v/8/wIABgAIABAADgALAA0ADQAIAAIA
BgAKAAgABgANAAoACAAGAAQABAANAA4ADgAPABEADwAPAA8ADAAIAAsADQARABMAFQAX
ABcAGwAUABIAGAAcACAAIAAUABQAHgAeABgAGAAcAB0AHwAiACUAJQAnACgAKQAuAC8A
LQAmACcALQAxADYAOQA0ADIAMAAuACwAMQAyADIAMQAtACsAKgAyADEAMwA1ADQALQAt
ADAAMAAwACwAKAAjACEAHAAUABUAEAATABYAGAAVABMAEAANAAoADgAOAAoACQAMAAYA
CQAHAAsADQALAAgABwAHAAUAAgD//wQADQAMAAwADgAJAAQAAgABAAEAAAD///z/////
/wIABQAHAAkABgADAAUABQAFAAUAAgD///z/+//+/wAAAwACAAYADgAOABAADgAIAAIA
BQALAAkABgAJAAIA+//5//X//f8EAAwAEgAQAA4ACwAJAAwADgAPABEADgAKAAcABAAA
AP7//P/6/wIACAALABEADgANAAsACgAKAAoADAAPAA4ADQAKAAgABQAEAAcABgABAAUA
BQADAAIAAgAAAAMABgAIAAwADgARABAAEQANAAcABgACAP7//P/8//z//P8AAAMABQAF
AAcACAAKAAgACgAKAAoADQAJAAUABgAHAAkABwAGAAQABAADAAEAAgAEAAQAAwD//wMA
BQAEAAkABgAEAAYAAgAEAAcACAANAA8ADwAIAAQACAAGAAIAAgAAAAAAAwAEAAMADAAQ
ABIAFAAWABAADQANAAoABgABAAUACAAPABQAEQAPABAAEAAQAA8AEQAUABkAGwAWABQA
EgAIAA0AFgAVAA8ACQAHAAIAAQADAP////8CAAQABQAJAAoACgAKAAsACAAGAAYABgAG
AAAAAgADAP7/////////AAACAAMAAgAEAAcABwAIAAkAAwD5//n/9//6/wAA+f/m/9f/
1//j//L//P8NACYAPABPAG0AgACDAIUAjQCUAI4AegBlAFEANwAbAAkA9//i/9j/3P/d
/+n/8P/n/+D/7v/4//j/9/8BAAkA///r/+7/8//z//b/9v/1//j/AQAHAAQAAgADAAAA
/////wEAAwADAAIAAgD8//3/+//7/wEAAwADAAIAAgD///7///8DAAUABgAFAAQABgAF
AAIA///9//v/+v///wIAAwAKAAgABQAHAAcAAQD6//3/AAD+//z/AwAAAAMABAAFAAgA
DQAMAAoACQAKAAUAAgD//wAA/v8DAAcABwAHAAcABwALABMAEAASABMAFAAVABIACAAK
ABYAGAARABAAEwATABcAHAAhACMAIQAgAB8AIgApACkAJAAnACcAJwAoACcAJQAkACMA
IgAlAC0AMQA0ADEAKwAnACQALAAtADEANQAyACsAKwAuAC0ALAAnACIAHwAfABwAFgAT
AAwADQAOAA8ADQAMAAoAAgD+/wEAAAADAAUACwAIAAYAAQACAAEABAACAAIAAwADAAAA
/f8CAAgABAABAAAAAAD+////AQD///7//f/6//3//f8AAAMAAwAFAAIA//8CAAMABAAF
AAMAAQD/////AQAAAAAA/P/+/wQAAgACAAUAAgD//wUACQAHAAQABwABAP3//v/9/wEA
BAAIAAoACwAMAAwADQAKAAgABQADAAQABAAFAAYABwAIAAkACgAMAAwACQAJAAYABwAH
AAgABgAEAAQABQAKAAsACgAKAAUABAAHAAYA//8DAAMAAQABAAIAAQAFAAMAAgADAAIA
BwAIAAsACQAJAAwADAAMAAkACAAHAAYABgAFAAMA//8BAAQACAAIAAgACAAIAAsACQAH
AAoADQAPAA0ADAAKAAYAAwD///7/AAAAAP//+/8DAAcACAAPAA4ADgASABAADAALAAgA
CQALAAsABAAAAAgACAAGAAgACgAKAA0ADgAOAA0ADAAOABEAEQANAAgABwAKAAsACAAL
AAcAAQD9//f/9/8OABAAEgAUABYAFgAWABYAFgASABAADgAMAAoACwAPABAAEAAPABcA
HgAdAB4AFwARABUAGgAfACMAHgAcABwAGQAWABQAEgAIAAwAFAASAAsACwANAAwADwAR
AA0ADQAQABAADwARABAADwAOAA4ACgAMAA4AEAASAA4AEAARAAwACwALAAsADAAPAA8A
DQAOAA4ACwAJAAcACQANABUAEQACAPT/7f/y////+//3/wQAFgAlADYAUgBrAH0AlgCv
ALkAvQC0AJgAcgBTAEEAJQABAOf/4f/s//b/9v/x/+3/8P/5/wAAAgAGABIAHQAXAAsA
DQARABEAEwAQABAADAAJAAoAEQARAAwACAAHAAoACwANABEAEQARABAAEAASABcAGQAd
ABoAFwASAAwADQALAAsADQASABMAEwARABIAFAATABAAFAAXABoAHgAdABoAFQAWABMA
DwAQAA8ADgAMABQAHAAZABYAHAAYABUAEgAPAA4AGAAaABsAHQAhAB8AHwAfAB8AHAAg
ACMAHwAdABsAGQAdACMAHgAeACAAIgAkACIAHQAgAC0AMAAuAC4AMgAzAC8AMAAxAC8A
MQA0ADcAPgBAAD8AOQA7ADoAOQA5ADcAOwA+AEEARABAAEEAPgA6AD0APQA/AEIAQwA/
AD4APQA+ADkAOwBAAD4APgA6ADYAMQAxAC4AKAAnACAAIQAiACQAIQAfABwAGQAYAB4A
IAAdAB0AIQAcABoAFwAaABsAHQAaABkAGQAZABYAEwAYAB4AGgAXABYAFwAUABQAFQAU
ABQAFAASABUAEwAUABUAFgAZABcAFQAUABMAEgARABYAGQAcACEAHQAaABgAEgAUABoA
GAAYABUADgAHAAkAFAAXABkAIQAbABUAFAARABMAFAAWABYAEwAQAAwACQAOABIAFQAZ
ABoAGgAbABwAGgAYABYAFAAZABoAGAAZABcAGQAaABwAFwAUABMAEwAYABkAGAAYABgA
GAAcABwAEwATAA8ACQANABAAEQAXABYAFgAYABgAFwAUABMADQATABoAHgAiAB0AGgAX
ABQAFwAZABoAGQAXABYAFgASABIAEgASABUAFwAVABgAGwAXABMAEAAMAA0ADQAMAA4A
FAAYABsAGwAbABsAGAAbABoAGgAeABwAFgATAA4ADQAXABsAGAAYAB4AHgAcAB4AHAAa
ABsAGgAdAB8AIQAmACYAIwAcABQAEgAUABQAEAAZABsAGwAdABMADwASABMAFAAVABYA
GQAcAB8AIgAiACIAIgAiACAAIAAgACAAHwAeABoAGQAfACAAIAAfACcALgAyADYALwAr
ACoAKgAoACcAJwAoACoAKQAmACQAJwAgACQALgAsACUAIgAhAB4AHwAkACEAHgAgACAA
HwAgAB4AGQAWABsAGgAdACAAHQAaABUAFgAbABoAGwAdABsAGgAYABUAEgASABUAFQAY
ABsAHwAhABkADQAEAAQA///8/wkAEwAPABYAKAAvADgAVgB5AJUAqgC5AMsAzQC8AKwA
kgBzAF8ARQAfAP//7//u//r/AgADAAMADAARAAoADAAaACIAHQAXABUAFQATABAAEQAN
AAwADgARABgAJQAoACQAIQAhAB4AHQAdAB8AHAAbABkAGAAYAB0AHwAjACMAIwAhAB4A
HwAdAB0AHwAhACEAIAAdACEAJAAkACIAJAAjACIAIgAeABoAFAAUABEADQAOAA0ACAAC
AAYACgD///b/9v/s/+r/6P/m/+b/7f/u/+7/7//y/+//7v/t/+7/7v/1//v/+//7//v/
+//7/wEA/P/8/wEABAAHAAYA/P/+/woADAALAAwAEQATABEAFAAXABcAGQAaABsAIAAo
ACkAJQApACsAKwAsACsAKgAqACoAKgAsADEAMgAyADUAMwAzADQAOwA5ADoAOwA4AC8A
LQAuAC4ALgAqACYAIQAfABoAEgAVABIAFwAcAB4AGwAZABYADwAKAAwACgALAAsADwAK
AAoABwAKAAsACwAIAAcABwAKAAgABgAMAA4ACAADAAAABQAGAAoADwAOAA4ADgAMAAsA
BwAGAAUABgAJAAcABQAEAAMAAgABAP///////wEAAgACAAMAAAADAAoACQAKAAkABAD/
/wMABAABAP3////+//v//f/9//z//P/9//z//v/+//3//f/8//z/+//7//r/+P/3//b/
+P/6//z//v/8//r/9f/z//H/8//0//b/9f/0//X/9//2//X/8v/w/+7/7v/y//L/7//z
//P/8f/z//b/9//9//z//P/+//7/+//2//P/6//r/+7/7v/u/+z/6v/o/+b/6v/t/+//
7//u/+7/7//s/+n/6P/n/+n/5//l/+j/6//s/+v/6//q/+v/6f/m/+b/5//o/+j/5f/l
/+X/4v/l/+r/7P/y//L/7f/r/+f/5//t/+3/5v/i/+j/6P/m/+j/5P/i/+P/4v/j/+P/
4//m/+v/6//n/+L/3//g/9//2v/l/+n/6//v/+v/5//o/+n/6v/r/+z/6f/m/+P/3f/f
/+T/5v/n/+j/8P/3//v/+f/v/+b/4P/k/+j/6//v/+3/7//u/+v/7f/t/+X/6P/u/+r/
4f/c/9n/1f/V/9n/2f/b/+D/4//g/+L/4f/d/97/3v/a/9r/2v/a/9r/2P/Z/9v/1//V
/9f/2f/c/97/2v/W/9X/1//W/9b/1v/X/9P/0//L/8j/yv/N/8b/uf+7/8//4P/o//H/
BgAmAEEASwBWAG0AfwCBAHAAWABIADUADQDl/9n/0f+3/6r/uP+6/6v/rf+8/8H/xv/M
/9L/1v/Z/9n/0//X/+H/3P/b/9X/0v/Q/8//0v/b/9v/1v/S/9H/0//V/9j/3f/c/9v/
2f/Y/9j/3f/f/+P/5P/j/+D/3P/e/9v/2v/b/9r/2f/X/9P/1//a/9r/2P/V/9P/0f/Q
/9T/1v/W/9z/4P/f/+P/5f/f/9j/2//e/9v/2P/e/9r/1//W/9X/1v/e/97/3f/d/9//
3f/d/93/3f/a/97/4f/j/+P/4//j/+T/6f/j/+L/4f/i/+P/4P/b/97/6//u/+v/7P/x
//P/7//u/+3/6f/q/+z/7v/0//3////8/wEAAgABAAEA///8//z//P/8////BQAHAAgA
CAAFAAQABAAGAAMAAwADAAIA+//7//7//P/6//T/7v/t/+3/6v/k/+b/4P/i/+T/5f/j
/+L/4P/d/9r/3v/e/9v/2//f/9r/3f/b/9//4f/c/9b/0v/P/9L/0P/O/9T/2f/W/9T/
1P/X/9b/2P/b/9v/2v/Z/9b/1v/T/9P/0//U/9f/1f/T/9X/1f/V/9X/0v/R/9D/0f/X
/9r/3v/e/9r/3P/W/9L/1v/S/87/0//Y/9f/1f/Z/9j/1//b/93/2v/a/9v/2v/Y/9b/
0//R/9P/1P/U/9X/1v/W/9f/2P/Z/9r/2//c/97/3v/b/9v/2//d/97/4P/c/9j/1v/V
/9n/2f/X/9b/1v/Y/97/4P/c/+H/4v/h/9//3v/b/93/3f/c/93/3P/a/9j/2P/T/9H/
1P/U/9T/2P/a/9z/3v/b/9n/1v/R/9L/0v/T/9D/1P/Y/9z/4//l/+P/5v/p/+X/4f/e
/9r/1//V/9L/0v/X/9r/3P/b/9v/2//Y/9v/2f/Y/9v/2P/d/+H/4//p/+n/5f/a/9L/
2f/a/9n/3P/e/97/4f/i/+P/3v/g/+L/5P/m/+P/4//m/+b/5P/h/+f/7P/s/+7/6P/j
/+X/5v/n/+f/6v/s//D/8f/w//D/8P/o/+f/7v/r/+P/3//d/9j/1//c/9n/2v/e/9z/
2//d/9z/3P/e/+H/4P/f/97/3f/c/9z/4P/j/+D/3P/b/9r/2v/Y/9f/1P/U/9b/1f/V
/9X/5//n/+n/6f/k/9r/0f/M/8f/xf/B/8T/3v/7/wAACgAnAEEAUgBhAG8AdwB4AHIA
WgAxABcADwD9/9v/v/+2/7r/vv+//7v/uv+5/8L/yv/O/9T/4f/p/+X/5//n/+b/5//j
/+L/2//X/9f/3f/j/+D/3v/f/9//3//g/+P/4f/h/+D/4P/b/9v/2P/X/9z/3//g/+D/
5f/j/+P/5f/n/+f/5v/j/+L/5P/j/+D/4f/h/+H/4v/k/+T/4v/m/+j/5f/n/+f/5P/g
/+b/7P/k/+D/5f/g/+T/5v/o/+z/8f/w/+7/7f/v/+v/6f/n/+f/5P/o/+v/7f/v//H/
8//z//f/8P/u//D/8v/0//L/6v/s//j/+v/5//r///8BAAAAAgAEAAMAAQAAAP//AgAJ
AAkABAAHAAgABwAHAAUACAAKAAwADgAMABEAEgASABUAEwATABQAFwATABIAEQAOAAUA
AwAEAAYABgACAP7/+f/3//L/6v/u/+z/8v/4//r/9//1//L/6f/k/+b/5P/k/+X/6v/m
/+f/5f/p/+v/6v/m/+T/4//l/+L/3//k/+n/5P/g/97/4f/g/+L/5f/n/+j/6f/o/+j/
5f/l/+X/4//j/97/2f/f/+H/4//l/+P/4//j/+X/4//i/+L/3v/b/97/2f/W/+L/5v/q
//f/9v/v/+f/5f/k/+P/5//p/+f/5v/m/+T/5f/m/+b/5//l/+b/5v/n/+f/5v/m/+b/
5P/k/+T/5P/p/+r/6P/p/+b/5//n/+j/6f/o/+n/6//p/+f/4//g/+L/5P/q/+z/6v/v
//D/7//s/+r/5v/n/+v/7P/v//D/6//m/+P/2//b/97/3v/e/+L/5v/q/+7/7//v/+7/
6//t/w==
         </WaveFormData>
      </LeadData>
      <LeadData>
         <LeadByteCountTotal>10000</LeadByteCountTotal>
         <LeadTimeOffset>0</LeadTimeOffset>
         <LeadSampleCountTotal>5000</LeadSampleCountTotal>
         <LeadAmplitudeUnitsPerBit>4.88</LeadAmplitudeUnitsPerBit>
         <LeadAmplitudeUnits>��V</LeadAmplitudeUnits>
         <LeadHighLimit>2147483647</LeadHighLimit>
         <LeadLowLimit>268435456</LeadLowLimit>
         <LeadID>II</LeadID>
         <LeadOffsetFirstSample>0</LeadOffsetFirstSample>
         <FirstSampleBaseline>0</FirstSampleBaseline>
         <LeadSampleSize>2</LeadSampleSize>
         <LeadOff>FALSE</LeadOff>
         <BaselineSway>FALSE</BaselineSway>
         <ExcessiveACNoise>FALSE</ExcessiveACNoise>
         <MuscleNoise>TRUE</MuscleNoise>
         <LeadDataCRC32>4143354821</LeadDataCRC32>
         <WaveFormData>
3P/g/97/3v/n/+b/4//n/+3/8f/+/xcALgBBAFUAYgBcAFUAXgBjAFkATgA0ABcADwAP
AAcABQADAPD/4//Y/8L/tv+6/7r/vP/D/8X/x//L/8v/y//N/8v/y//L/8v/y//J/8n/
yv/J/8b/xf/F/8X/xf/F/8j/yf/K/8v/y//M/8z/zf/N/8z/yv/J/8r/yv/K/8r/y//M
/8z/zf/O/9D/0v/U/9b/1v/W/9b/1v/T/9P/1v/X/9f/1P/X/9b/2v/e/+D/3v/e/9//
3//g/+D/4f/j/+T/5P/k/+X/6f/q/+r/6//r/+z/8P/y//P/9P/0//X/9v/4//j/9v/7
//z//v8CAAYABQALABAADwATABIAEwAUABkAGgAcACAAIgAiACUAJgAmACcAKgAtAC4A
LgAwADMANQA4ADkANwA6ADoAOgA7ADsAPAA8ADsAOgA2ADUANgAyADEAMgAyADEALAAn
ACYAJwAkACIAIAAdABwAGgAYABcAFAARAA0ADQANAA0ADQANAA0ADQAIAAYABgAHAAoA
CQAJAAoABgADAAEAAQADAAQABQAHAAYABQAEAAUABwAGAAYABAAEAAQAAQABAAQABAAC
AAIAAAAAAAAAAwABAAAAAAAAAAMABgAFAAMABQAIAAMAAgABAAEAAQACAAQAAQABAAQA
BAAEAAQABAACAAQABAABAP//AwADAAMABAAFAAYABwAGAAQABAAHAAcABQAFAAUABAAE
AAMA/v8BAAQABwAIAAQAAQADAAUABwAHAAcABQACAAIAAQAAAAAAAAAAAAAAAAAAAAAA
AQABAAEAAQACAAIAAQAAAP7/AQACAAMABgAFAAQAAwACAAAAAAD+//z/AAABAAEA//8F
AAMA/v8AAAAAAAAEAAIABAADAAIA//8BAAQA///+/wAAAwD+//v//P///wEAAgABAP//
AgACAAIAAgACAAIA///+//z/+/8AAP//AAABAAQA/////wMAAQAAAAAAAAAFAAQAAgAD
AAoABwAHAAcA/v///wAAAQACAAQABAAEAAAA/v///wEAAwAGAAcACAAHAAYABgAFAAMA
AQD///z//P/8//z/+//7//3/AAD9//r/9P/x//H/9P/y//H/8P/w/+7/7v/v/+//7f/v
/+//7f/v//H/8//3//T/8f/v/+7/8f/y//T/9P/x/+3/8P/w//H/8//2//j/9v/n/+3/
+f/8/wAAAADy//H//P8DAA8AFwAdADAAUQBqAHcAgwCGAIYAkwCgAJMAewBgAEoAOwA3
ADcANQA3ADUAHAD///b/+P/2/+7/6P/w////AwAFAAUAAQABAAQAAwAEAAUABwAHAAUA
BQAKAAsACgALAAgABwAGAAUABwAJAAsADQALAAwADAANAA8AEAAQABEAFAAUABQAFAAU
ABQAEwATABIAEgASABIAEwAUABUAFgAYABUAFQAYABkAGQAWABkAGAAaABwAHAAcABwA
HQAdAB8AHgAeAB8AIQAgAB8AHwAjACQAJAAlACIAIAAhACAAJAAmACcAKQApACoAKQAm
ACgAKAApACwALQArADAANAAyADcANwA5ADcAOwA7ADwAPAA+AD4AQQBEAEQARQBIAEcA
SABIAEoASQBJAEoASQBHAEoASgBKAEkASQBKAEoASgBKAEcARwBCADoANQAyADMAMwAv
ACsALAAtACoAKAAjAB0AGQAUABMAEwARAA8ADQANAA0ADQAJAAcABQADAAMAAgADAAUA
BwAFAAQABAADAAEAAAABAAEAAAD//////v/9//z//f/+//7////+/////v/6//n//f/+
//3//v/9//z/+//9//7//v///wAAAAACAAAA/f///wIA/f/8/wEAAwAFAAgABQABAAAA
AgAAAAAAAAAAAAAAAgACAP//AAAFAAYABwAGAAUABAADAAAA/v/+/wEAAgABAAIAAwAD
AAQABAAAAP7/AAACAAIAAwABAAQABwAHAAcABwAFAAMABAAEAAQAAwACAAEAAAAAAAAA
AAABAAMAAwADAAQAAwABAP///P/9//7///8CAAEAAAD///7/AAAAAP7//P/9//3//P/5
/wAA///7//7//v/+/wIAAAACAAEAAAD9////AgD9//z/AAADAP7/+//7//3//v/+//z/
+f/7//r/+v/6//r/+v/4//j/9//3//z/+//8//3//v/5//n//f/6//j/9//2//3//P/6
//v/+P8EAAQABAAEAAQABQAGAAcABAABAAEAAgADAAUABQAFAAMABAAGAAcABwAJAAcA
BAAEAAAAAAD///////8CAP///P/6//f/9//6//X/8//x//D/8v/y//P/8//v//H/8f/v
/+3/7f/t/+//8P/v/+//8P/x//L/9P/0//P/7//y//L/8//z//T/9P/o/+//7f/v//z/
AgD6//T/9f/6//v/+//9////DAAbACoAPQBZAG4AfgCLAIgAgwCZAJgAeABnAF0ARQA7
ADsAMQAoACUAGAAGAPr/9P/u/+T/4//t//f/+f/5//v//f/7//v/+//9//3/+//7/wEA
AQD/////AAABAAIAAwABAAEAAQABAAEAAgACAAMAAwACAAAA//8BAAIAAwAEAAIAAgAB
AAEAAwAEAAUABgAGAAYABgAGAAoABwAHAAoACgAJAAUABwAEAAYACAAIAAcABgAGAAUA
CAAIAAkACwAOAA4ADgAPABEAEgASABMAEQASABYAGAAWABQAEQAPABQAFgAWABQAGgAa
ABsAHgAgAB0AIQAkACAAIwAhACEAIwAnACcAKAAsAC4ALgAxADAAMAAxADQANgA4ADkA
PAA7ADsAPAA7AD0AQABAAEAAQQBBAEIAQgBBAEAAPAA7ADwAOAA3ADgANQAzAC0AJwAo
ACkAJgAkAB8AGwAZABYAEwARAA0ACQAHAAcABwAHAAIAAQAAAP///P/6//r/+//9//v/
+v/6//r/+f/5//v/+v/4//b/9f/1//X/9f/3//X/9P/0//L/9f/2//T/9f/1//T/8f/w
//P/9P/1//n/+P/2//X/9P/0//b/9P/x//L/9v/y//L/8f/x//H/8v/w/+3/7f/w//T/
9v/4//r/9f/2//X/8f/v//P/8//z//T/9f/2//f/9v/0//T/9//1//P/8//z//L/8v/x
/+z/7//y//X/9v/y/+//8f/z//X/9f/1//P/8v/y//H/8P/w//D/8P/w/+//8P/x//P/
8v/x//D/8P/z//P/8//y//H/8P/v//D/7f/s/+v/6v/s/+7/7v/u/+//7//u/+v/7f/r
/+b/6P/o/+j/7P/q/+v/6//r/+n/6//u/+n/6P/q/+3/6P/l/+X/5//o/+j/5//l/+j/
6P/p/+r/6//s/+v/6v/o/+f/6f/n/+f/5//s/+f/5//r/+n/6P/o/+j/6v/o/+X/5f/n
/+n/6v/r/+r/6v/p/+v/5//q/+z/6f/o/+f/5v/m/+b/5v/m/+f/6P/p/+r/6f/o/+f/
5v/p/+r/6//s/+3/7v/v//D/8//0//X/9v/1//T/8//y/+7/7v/v//H/8//1//X/9f/1
//X/9v/2//P/8//x/+7/7//u/+//7//u/+3/7//r/+n/5v/k/+X/5v/k/+P/4v/k/+T/
5P/l/+X/4//l/+X/4//j/+P/4//j/+P/4f/g/+H/4//l/+j/5v/l/+H/5P/k/+P/4//k
/+T/5v/l/+H/4//o/+7/8P/s/+f/6v/v//f///8JABYAIQA2AFEAaQB0AHAAZwBsAHcA
bQBaAEoANQAlACUAIwAbAA8AAADt/9j/0P/U/9T/0v/a/+X/5//n/+n/5//j/+X/4//j
/+P/5v/n/+b/5//p/+n/5//n/+n/6f/p/+n/5//n/+f/5//n/+j/6P/p/+j/6P/n/+f/
6P/o/+j/6P/p/+r/6v/r/+n/6v/r/+z/6v/q/+r/6v/u/+v/6//u//H/8f/u//H/6//s
/+3/7P/v//D/8v/z//D/7v/t/+3/8f/y//P/9f/1//T/8v/x//P/9P/4//r/+v/6//n/
+f/+/wAAAAD+/////v/+/wAAAgD//wMABgAEAAkACQALAA4AEwAUABYAFAAUABIAEwAY
ABoAHQAiACAAIAAfACAAIgAjACUAJQAlACgAKAAoACUAJQAmACYAKAAoACUAJQAjAB4A
HAAcABsAGQATAA0ADQAPAA0ADAAIAAMAAAD8//j/9//0//H/8v/1//j/+//1//H/7f/p
/+r/6v/s/+//7f/r/+r/6v/q/+n/6f/r/+v/6v/p/+n/5//n/+f/6f/r/+r/6v/o/+j/
6P/l/+X/6v/q/+j/6P/o/+j/6P/r/+r/6P/n/+b/6f/s/+v/6f/u//L/7v/u/+3/6//p
/+j/6v/p/+v/8P/v/+7/7f/s/+r/7P/s/+n/6//v/+//7//t/+3/7f/t/+z/6v/q/+3/
7f/r/+v/6//v//D/8P/s/+z/7v/w//D/7f/p/+r/6//t/+3/7f/r/+n/6v/q/+r/7f/w
//P/9v/w/+z/6P/l/+f/6f/r/+7/7P/r/+r/6P/q/+r/6v/s/+3/7v/v//D/7v/s/+j/
5P/o/+n/6f/n/+3/6//m/+j/6f/o/+v/6P/q/+n/6P/l/+r/7v/q/+r/7v/x/+z/6f/m
/+f/5//m/+b/5f/p/+r/6P/o/+j/6P/p/+r/6v/r/+//7f/t/+3/7//p/+j/6//p/+j/
6P/o/+z/6v/n/+f/5v/n/+f/5//n/+j/6P/r/+f/6P/s/+z/7P/s/+z/7v/u/+7/7v/v
//D/8f/y//D/8P/w//D/8//0//X/9v/0//T/9P/0/+7/7v/v//H/9P/3//j/+f/1//X/
9v/2//X/9f/z//D/8P/u/+7/7f/v//H/9v/1//D/6v/l/+P/6P/m/+X/5P/m/+b/5v/n
/+X/4//l/+X/5P/l/+b/5//r/+v/6f/o/+b/5//o/+r/7f/t/+r/7v/t/+v/6v/q/+L/
7P/3/+X/3//q/+z/6P/u/+//7v/3/wMABwANACAAOQBQAFkAYQBuAHIAbwBwAG0AXQBO
AEIAMwAjABcAFQARAAUA9P/l/97/2v/W/9D/1P/c/9//4//n/+v/7//r/+r/5//m/+X/
6f/p/+f/5//q/+n/5v/l/+X/5f/l/+X/5v/n/+j/6f/p/+r/6v/r/+z/7P/r/+v/6//q
/+n/6P/q/+r/6f/p/+n/6v/r/+z/6v/q/+r/6v/v/+3/7v/y//L/8f/t/+//6//s/+3/
7P/v//D/8v/z//H/8P/w//H/9v/2//b/9//2//b/9f/1//X/9v/6//z//P/8//v/+//8
//7//v/8/wMABAAGAAoACAAFAAkADAAMABEAEQATABIAFQAUABQAFgAYABgAGwAfACAA
IgAmACUAJgAmACgAJwAnACgAJwAoACwALQAuACoAKQApACgAKgAsACsALQAoACIAHwAe
ACAAHwAaABUAEQARAA0ACgAJAAcABwAGAAYABQACAP//+v/5//j/9//4//n/+v/7//f/
9P/z//P/9f/z//L/8v/z//P/9P/3//f/9v/1//X/8//z//P/9f/2//b/9//2//X/9P/w
/+//9P/2//b/+P/2//b/9v/5//j/9v/1//T/9v/4//b/8//2//r/9v/2//n/+f/5//r/
+v/3//f/+v/4//j/+P/4//j/+v/6//f/+P/9//7////9//3//f/9//v/+P/3//n/+v/5
//r/+//9//7//v/6//n/+v/7//r/+f/3//r//f/7//v/+//5//v//P/8//z//P/8//z/
/P/5//j/9//3//n/+f/5//r//P/7//r/+P/2//b/9v/4//n/+v/7//z//P/8//r/+P/4
//n/+f/3//n/9f/u/+7/8f/y//f/9v/2//X/9P/x//T/+P/0//T/9//7//f/9f/z//X/
9v/2//f/9f/4//j/9v/0//L/8P/y//L/8f/x//b/9f/2//f/+v/1//X/+f/3//b/9v/2
//z/+v/3//f//P8BAAMA///6//v//P/9//7//v/+//7/+v/6//v//f///wIAAwAEAAMA
AAAAAP///f////3/+v/6//b/9v/1//X/8//2//P/8P/u/+v/6//u/+7/7f/s/+z/6v/q
/+v/6//q/+3/7v/t/+z/6//q/+v/7f/r/+r/6v/p/+r/7P/s/+z/6f/t/+7/6v/p/+n/
6P/u//P/8f/p//D/9P/w/+7/8f/y//n/AQAHAA8AGgAxAEgAWwBxAHwAegB5AIIAgwBv
AFwASAAzAC0ALwArACcAHwAQAP3/7v/i/+D/3v/a/+D/6f/n/+X/6f/p/+v/8P/v//D/
8f/x//H/7//v//H/8f/v/+//7//v/+//7//w//H/8v/z//D/8P/v/+//8f/y//L/8//1
//b/9//4//b/9P/x/+//8P/y//T/9v/0//T/9P/0//f/9f/2//r/+f/5//b/+f/1//b/
9//2//f/+P/6//v/+f/4//j/+f/+//7//v///////v/8//v/+//8/wAAAgADAAQABAAF
AAcACAAHAAQACwAOABIAGAAVAA8AEAAQAA4AEwATABUAFgAbABwAHgAgACIAIgAlACYA
JgAnACoALQAuAC4AMAAvAC8AMAAvAC8AMgAyADIAMQAxADIAMgA0ADQAMQAxADEALAAq
ACoAKgApACQAHwAaABkAFAAQABEADwAPAA4ADQANAAsACQACAAEAAAD///3//f/9//3/
+//6//v//f////3//P/8//z/+//7//3//f/8//v/+//4//f/9v/3//j/+P/5//j/+v/6
//f/9//8//z/+v/6//n/+P/3//n/+f/4//j/+P/6//z/+v/3//v/AAD9//7//f/7//n/
+P/5//f/+P/8//r/+v/6//r/+v/+/wAA///8/////v/9////////////+//4//f/+f/5
//f/9//3//v//v8AAP7//P/8//z/+v/7//n//P////7//f/8//n/+f/6//r/+v/4//j/
+P/4//n/+v/7//3//P/7//r/+v/8//v/+v/4//b/9P/y//L/9v/4//r//P/6//r/+P/2
//b/9//3//X/+v/5//X/+P/5//j/+//4//r/+f/4//X/9v/6//b/9v/3//n/8//v//L/
9f/3//j/9f/z//b/9v/4//j/+P/4//j/+P/3//f/+f/3//f/9//7//f/+P/9////AgAD
AAQABQAGAAYABgAGAAIAAQABAAIAAwAGAAcACAAHAAcACAAIAAcACAAHAAUABgABAAAA
/v/9//3/AAD9//r/9P/x//H/9P/1//X/9f/2//X/9P/0//P/8f/z//P/8f/x//H/8f/z
//P/8f/w//D/7v/u/+//7v/u/+v/7//w/+3/7f/u/+7/7P/t/+3/6//0//z/9P/s/+3/
8P/z//n/AQALABwAKQA2AFEAbQB+AH4AdwB8AI0AiwB2AGIATwA5ADEALwAnACEAHAAT
AAYA9P/g/9j/2v/c/+H/6f/r//H/8f/l/+j/5//o/+n/7f/t/+v/6//v/+//7f/t/+3/
7f/t/+3/8P/x//L/8//w/+7/6//p/+7/8P/x//P/8v/w/+7/7P/t/+7/7v/v//H/8v/z
//T/8f/w/+//7v/y/+//7//y//T/9f/z//f/8f/y//P/8v/z//T/9v/3//n/+P/4//n/
+v/6//r/+//5//j/9v/1//j/+v///wIAAQAAAP7//f8BAAQABQAEAAYABgAHAAoACwAJ
AA4AEgARABUAFAAVABcAGwAbABwAHgAgACAAIwAlACYAKAAsACwALAArACwAKwArACwA
KwAvADQANgA4ADQAMwAzADIANAA0ADEAMQAtACgAJgAmACgAJwAiAB0AGQAZABUAEgAP
AAsACQAGAAgACQAIAAcAAAD///7//f/9//3//f/9//r/+P/4//n/+f/3//b/9v/2//X/
9f/3//f/9v/1//X/9v/3//j/+//6//j/9//0//T/9P/x//H/9v/2//T/9P/2//b/9v/5
//v/+v/6//r/+P/4//T/7//y//b/8v/y//X/9//5//z//P/5//n//P/6//r/+v/6//j/
+v/6//f/9//7//v/+//5//n/+f/5//r/+P/4//v//f/7//v/+//7//z//P/4//j/+v/8
//z/+P/1//f/+f/7//v/+//5//f/+P/4//j/+v/6//r/+v/4//j/+P/5//j/9//2//b/
9//3//f/9v/1//T/8//0//f/+P/5//r/+f/4//X/8v/1//f/+P/3//r/9//x//L/9v/2
//r/+P/4//f/9v/z//X/+P/z//L/9P/3//L/7//y//X/9//4//T/8f/z//L/9f/2//f/
+P/3//b/9P/z//n/9//3//f/+P/z//P/9//3//b/9v/2//j/9v/z//P/8v/z//P/8//3
//j/+P/7//X/9P/0//X/9v/3//j//P/+/wAAAgABAAAA///+////AAABAP7/AAADAAcA
CwAIAAUAAgD9/wAABAAHAAkACAAFAAEAAAD8//z/+//7//v//v/7//j/9f/z//T/+P/0
//P/8v/y//D/8P/x//H/8f/z//P/8f/x//H/8f/z//H/7//u/+7/8P/y//X/9v/z/+//
8v/y//H/8f/y//L/8v/1//X/9f/y/+7/8P/6////+v8BAA8AEQAVACoAQQBSAGcAfwCG
AH4AfwCKAIUAbwBcAEYALwAtADEAJwAfABkABgDx/+T/4v/i/+D/6P/0//X/8f/x//P/
9f/1//f/9f/1//X/9f/1//P/8//1//X/8//z//T/9f/2//f/9//3//f/9//4//r/+//9
//r/+P/1//P/9v/2//b/9v/4//r/+//9//n/+P/3//b/+v/8//7/AAAAAPv/+f/6//r/
+f/1//f/9v/6//7/AAD+//7///////3//P/8//3/AgACAAIAAwACAAIAAQABAAIABAAJ
AAwACwAKAAgABwALAA4ADwAOABAAEAARABQAFAARABUAGAAZAB8AIAAjACAAIwAiACIA
JQAoACkALQAtACwALAAuADEAMgAyADQANQA3ADoAOwA3ADgANgA0ADUANQA2ADYANAA0
ADEAMQAyAC4ALQAuACwAKwAmACEAHQAdABkAFgASAA8ADgAMAAkABwADAP///f///wEA
AwABAAEAAQABAPz/+v/6//v//f/7//r/+v/5//f/9v/3//n/+P/3//f/9//3//f/+f/3
//b/9v/0//j/+P/1//X/9//2//P/8v/0//T/9P/3//j/+P/5//r/+f/6//f/8//4//z/
+P/4//f/9//3//j/9v/z//P/9v/2//b/9v/2//X/+P/5//f/9v/5//j/9//5//n/+f/5
//j/9v/2//n/+P/1//T/8//3//j/+P/0//X/+P/7//z/9//z//T/9f/2//f/+P/3//r/
/P/9//7/+v/2//L/7v/w//L/9P/3//f/9//3//j/9v/1//T/8v/z//T/9f/4//b/9P/y
//D/8//0//P/8v/y//P/8//x//X/8//u//D/8v/y//b/9P/y//H/8P/t//P/+P/1//b/
9f/3//H/7f/v//H/8v/y//H/7//y//L/8P/w//D/8P/y//L/8f/x//f/9f/1//X/9//x
//D/8//1//T/9P/0//b/9P/x//H/8f/x//D/7//z//T/9P/3//P/8P/w//L/9P/2//j/
9//2//X/9P/4//r//P/+//z//P/8//z/+v/6//r/+v/9//r/+//9////AQADAAMAAQD/
////AAACAAEAAQD///r/+v/4//j/+f/5//n//P/3//T/8P/t/+7/8v/x//H/7v/u/+7/
7v/v/+//7f/v/+//7f/t/+3/6//t/+3/6//r/+z/7v/w/+//7v/s/+f/6v/q/+n/6f/s
/+7/8P/z//f/6//i/+z/8v/0//v/AAD9/wUAEwATABYAKwBEAF0AcQB8AHYAbQBwAHMA
ZQBWAEQALQAlACkAJQAdABEA/v/v/+j/4v/c/9b/2P/m/+v/6//t/+//6//p/+v/6f/p
/+n/7f/t/+v/6//t/+3/6//r/+3/7f/t/+3/7f/t/+3/7f/v//D/8P/x//D/8P/v/+//
8f/y//P/9P/y//D/7f/r/+7/8P/y//T/8v/y//L/8v/x/+3/7P/u//H/8//y//f/8//0
//X/9P/0//T/9f/1//X/9P/0//X/+P/4//j/+f/4//j/9//3//j/+v///wIAAAAAAP//
//8AAAIAAgAAAAUABgAIAAwADAAJAA0AEAAOABMAEwAVABQAFwAWABYAGwAeAB8AIwAj
ACIAIgAkACUAJgAmACgAKAApACsAKwArAC4ALgAuACsAKwAsACwALQAuACwALQApACQA
IgAiACIAIQAcABcAEwATAA8ADAALAAkACQAIAAQAAwAAAP3/+f/5//n/+f/4//n/+v/7
//b/8v/w/+//8f/x//L/9P/z//H/8P/x//H/8P/v/+//7//v/+//8f/y//L/8//y//H/
8P/s/+v/7//w/+//8P/w//D/8P/z//L/8P/v/+7/7v/w/+7/6//w//T/8P/w//L/8//0
//b/9P/x//H/9P/y//L/8v/y//D/8v/y/+//7//z//P/8//1//X/9f/1//b/9P/0//f/
9f/z//P/8//z//T/9P/w//L/9P/2//b/9P/x//P/9f/1//X/9f/z//T/9v/3//j/9//2
//X/9P/0//T/9P/1//f/9//3//j/9f/z//H/7v/x//L/8//2//P/8v/x//D/8f/y//H/
8P/0//X/9f/z//X/8//u//D/9P/0//j/9v/0//P/8v/v//T/+P/0//T/9v/5//T/8f/u
/+//7//u/+7/7f/x//L/8v/y//L/8v/z//T/9P/1//b/8//y//H/9v/x//H/9f/3//b/
9v/2//f/9P/w/+//7v/v/+//7//z//b/+P/9//3/+P/4//v//P/9//7/+//6//n/+P/6
//r/9v/2//j/+//+/wEA/v/7//b/8//4//r/+//9//r/9v/1//L/9P/z//P/8//4//X/
8v/u/+n/6f/s/+r/6//q/+r/6v/q/+v/6//p/+n/6f/n/+f/6P/p/+z/7f/p/+j/6P/p
/+v/7v/v/+//6P/q/+n/5//p/+r/6v/q/+//7//r/+z/7P/q/+7/7//w//v/AwAHAA0A
GAArAEgAXQBrAHYAcABvAIAAfwBpAFoASAAxAC8AMwAnABkAGQAQAPX/5v/k/9z/2P/c
/+b/6f/r/+v/5//n//H/8f/t/+v/6f/s/+3/7P/t//D/7//s/+v/7P/t/+7/7//u/+3/
7P/r/+7/8P/x//P/8v/y//H/8f/w//D/8P/w/+//7v/s/+v/7f/u/+//8P/u/+7/7v/u
//H/7//w//T/9f/1//L/9f/w//L/9P/0//T/9P/1//X/9f/0//T/9f/2//b/9v/3//r/
+v/5//n/+f/6//7/AAACAAIAAQABAAIABAAEAAIABQAEAAQABgAGAAMABwAKAA0AEwAU
ABcAFgAZABgAGAAcAB4AHgAhACIAIgAjACYAJAAkACMAJAAlACcAKgArACsALgAuAC4A
LQAtAC4ALgAuAC4AKwArACcAIgAgACAAHgAdABgAEwATABMADwAMAAsACQAJAAgABgAF
AAIA///5//n/+f/5//j/+f/6//v/+P/2//b/9//1//P/8v/y//D/7//v//H/8v/y//L/
8//x//H/8f/z//H/8P/w/+7/8//0//L/8//z//L/7//u/+//8P/x//X/8v/w/+//7v/w
//T/9P/z//X/+P/z//L/8//z//P/9P/0//H/8f/0//X/9v/3//j/9P/0//L/7f/v//P/
8//z//T/9f/2//f/9f/y//H/8//2//X/9v/3//j/+P/3//L/8//2//n/+v/0/+//7//v
//D/8f/y//H/8f/y//L/8v/0//T/9P/0//H/8P/v/+//8P/x//L/9P/2//X/9P/y//D/
8P/w//L/7//u/+3/7P/v//D/7//u/+7/7//v/+3/7//t/+j/6v/v//D/9f/0//H/7//t
/+n/6v/u/+r/6v/s/+//6v/n/+r/7f/v//D/7//t//D/8P/w//D/8P/w/+7/7v/t/+3/
7//t/+3/7f/x/+3/7v/z//f//P/6//r/+v/6//z//P/8//j/+P/5//v//f/+//3//P/5
//r//P/9//3/+//5//b/9v/2//b/9f/1//P/9v/z//D/6v/n/+f/6v/q/+n/6P/o/+f/
5v/m/+X/5f/n/+f/5f/l/+X/5f/n/+f/5f/k/+T/5P/k/+X/5P/k/+H/5f/m/+T/4//j
/+L/7v/n/+X/6//q/+j/6v/o/+f/7P/t/+3/9/8DAAoAFwAuAEkAZQByAHIAbwB6AIsA
gwBmAFAAPwAvACkAKQAlAB8AGAAHAPL/5v/g/9r/0P/M/9f/4//n/+X/4f/n/+v/6f/p
/+n/6f/n/+P/4f/o/+n/6P/p/+j/5//m/+X/5//n/+f/5//m/+b/5f/l/+f/6P/o/+n/
6f/o/+f/5v/p/+r/6v/r/+v/7P/t/+7/6//q/+n/6P/s/+n/6f/s/+3/7f/q/+3/7P/u
//D/8P/t/+z/7P/r/+3/7v/w//P/8//y//H/8f/0//T/8//z//L/8v/1//b/9v/2//X/
9f/6//z//P/6//7//v///wIAAgD//wMABgAIAA0ADQAPAA4AEQAQABAAFAAWABYAGQAa
ABoAGwAeAB4AHgAdAB4AHwAhACQAJQAjACYAJgAmACYAJwApACoAJgAkAB8AHQAdABoA
GgAcABoAGQAUAA8ADAALAAYAAgADAAMABQAGAAIA///6//X/8//z//P/8//v/+//7//v
/+3/7P/t/+//7P/p/+f/5v/p/+n/6v/t/+v/6v/p/+n/6f/p/+n/6//r/+r/6v/o/+z/
7P/p/+n/6f/o/+X/5P/l/+b/5//r/+n/6P/o/+j/6v/s/+r/5//q/+7/6v/q/+v/6//r
/+z/6f/l/+T/5v/o/+r/7P/u/+n/6v/p/+X/6P/t/+7/7//v/+//7//v/+z/6v/q/+3/
6//p/+n/6f/t/+7/7v/q/+z/7v/w//D/7v/r/+3/7//t/+3/7f/r/+v/7P/s/+z/7P/s
/+z/7P/q/+r/6v/r/+3/7f/t/+7/7P/r/+r/6P/o/+j/6P/q/+z/7P/s/+z/7P/s/+r/
6P/w/w==
         </WaveFormData>
      </LeadData>
      <LeadData>
         <LeadByteCountTotal>10000</LeadByteCountTotal>
         <LeadTimeOffset>0</LeadTimeOffset>
         <LeadSampleCountTotal>5000</LeadSampleCountTotal>
         <LeadAmplitudeUnitsPerBit>4.88</LeadAmplitudeUnitsPerBit>
         <LeadAmplitudeUnits>��V</LeadAmplitudeUnits>
         <LeadHighLimit>2147483647</LeadHighLimit>
         <LeadLowLimit>268435456</LeadLowLimit>
         <LeadID>V1</LeadID>
         <LeadOffsetFirstSample>0</LeadOffsetFirstSample>
         <FirstSampleBaseline>0</FirstSampleBaseline>
         <LeadSampleSize>2</LeadSampleSize>
         <LeadOff>FALSE</LeadOff>
         <BaselineSway>FALSE</BaselineSway>
         <ExcessiveACNoise>FALSE</ExcessiveACNoise>
         <MuscleNoise>TRUE</MuscleNoise>
         <LeadDataCRC32>1478248005</LeadDataCRC32>
         <WaveFormData>
AgAIABkALQA7AEYATgBKAEAAPQA0ABgA+P/h/9T/yv/H/9L/4f/r//v/CgAPABkALgBA
AEUAOwArAB0AFgARABYAGAARAA0ADAAEAP7//f/8//7////7//r/+P/3//j/+f/5//n/
+//7//v/+//2//T/8//y//L/8v/z//P/9f/2//b/9//1//T/9P/1//T/9P/2//T/9f/1
//T/9P/0//X/9f/1//f/9//3//f/9v/1//T/8//2//f/9//3//f/+f/5//n/+f/6//r/
+v/8//r/+v/5//n/+f/5//j/9//2//X/8//1//X/9P/0//T/9P/z//P/9P/0//T/9f/z
//H/8P/w//H/8f/x//H/8P/w//D/7v/s/+n/5v/l/+b/5f/l/+T/4v/h/+D/4P/f/9z/
3P/a/9z/3P/c/9z/2f/Y/9f/1v/X/9f/2f/b/93/3v/e/97/4v/j/+b/5//p/+v/6//u
/+//7//w//L/9P/2//b/+P/7//z//P/8//3/AAAAAAAAAQAFAAMABAADAAMABAAFAAcA
CAAJAAkACAAHAAcABgAGAAgACAAIAAYABgAGAAYACAAKAAsACwAOAA8ADwAQAA0ADAAK
AAkABwAHAAgACAAKAAgACAAJAAwADQAOAA4ADQAMAAwACwAJAAwADAAKAAoACAAIAAoA
CgAKAAoACgALAAsACgAJAAcACQAJAAkACwALAAsACwALAAoACgALAAgABgAFAAUABQAG
AAYABgAHAAcABwAGAAYABwAKAAsACQAJAAkACAAHAAYABAADAAMABAAEAAQABwAIAAkA
CgAJAAgABwAGAAYABgAGAAYABwAGAAcACQAGAAUABAADAAQABQAGAAYABgAGAAYABgAI
AAgACAAIAAYABgAGAAYABQAFAAUABQAHAAoACgAKAAcABwAHAAUAAwADAAQABAAEAAUA
BQAGAAQABgAGAAYAAwADAAQABAAFAAYABgAGAAYABQAFAAUABQAFAAUABQADAAQABAAF
AAMACAAMAA8ABAAFAAYABwAIAAoACgAKAAoABwAFAAMA/v/9//z/+f/2//b/+f/5//r/
+v/6//r/+//6//v/+//9//7//v/+//7//////wEAAgACAAIAAgAAAPz/+//6//r//P/8
//z//f8AAAMABQAGAAMAAQAAAP//AAACAAQABQACAAIAAgABAAEAAQACAAMABgAEAAYA
DgAYACYANwBLAFkAXgBcAFoAUgA/ACYACgDw/93/1P/Y/+n/8v/3/w0AIQAgACMANwBK
AFQATQA/ADUALwAiAB8AKgAuACcAHwAcABgAFAATABAADAAJAAwADgAPABEADwAPAA4A
DQANAA0ADQANAAoACAAHAAYABwAIAAoACwAKAAoACQAJAAwADAANAA8ADAAKAAoABgAG
AAcABwAIAAoACwALAAsADQANAA0ADQAKAAkACAAHAAcABwAGAAUABgAJAAoACwAKAAoA
CQAIAAYABAAEAAMABQAFAAUABAAFAAYABwAHAAQAAwABAAAAAgACAAEAAQAAAP7//P/7
//3/+//6//r/+//7//v/+//5//j/9//0//H/7//t/+3/7P/p/+f/5P/k/+X/5v/o/+b/
4v/h/97/3v/e/97/3v/b/9r/2f/Y/9n/2f/b/93/3//g/+D/4P/h/+H/4//j/+j/6//s
//D/9P/1//f/+v/7//z/+//8//v//P/8//z/+//+//7//v8BAAUAAwAEAAQAAwADAAMA
BAAEAAQAAwADAAMABAAEAAEAAgABAAAAAAAAAAAAAAABAAQABgAHAAcABwAGAAYABQAE
AAIAAQADAAMABAAEAAkACAAJAAsACgAJAAgABgAEAAQABQAFAAcACgAKAAgABAACAAIA
BAAEAAQABAAEAAEAAQAAAP//AQAFAAcACQAIAAcABgAFAAIAAAD/////AQAAAAAAAQAC
AAQABQAGAAIAAQAAAP7//////wEAAQABAAEAAQAAAAIAAgABAAEAAQACAAIAAgAAAAAA
AAAAAAIAAgACAAIAAgACAAIAAgACAAAAAAABAAEAAQABAAEA/////////v///wAAAQAC
AAIAAgACAAIAAAAAAAAAAAD9//3//f/9//z//v/9//z//f///wEAAQABAAEAAgACAAMA
AwACAAIAAgAEAAQABAD9//v/+v/4//z//v///wAA/v/9//3//f///////////wEAAgAC
AAMA/f/8////AAABAAIAAwAEAAUABgAGAAUABAAAAAAAAAD+//z/+v/7//n/+P/2//b/
9v/3//f/9//2//f/+v/6//r/+v/7//v//f/+//7//v/+//z//f/9//3//v/+//7//v//
//7///////7//v/9//3//f/9//7//////wAAAAAAAP////8BAAQABwD+//7//v8CAAgA
DAAPABUAJQA8AE4AWgBcAFkAVgBSAEAAIQAEAO7/3f/a/+X/8f/7/wQADwAbACQAMABB
AE8ATQA9ACoAHwAaABwAIQAjACAAGAAUABEAEAAUABcAFAAUABMAEwAPAA8ADgANAAoA
CQAIAAcABgAGAAcACAAJAAoADAANAAwADAALAAsACwAKAAoACwALAAoACwAIAAUABQAE
AAQABQAHAAgACQAJAAkACQAJAAkACQAJAAkACwALAAoACQAIAAkACAAHAAkACgAKAAoA
CAAGAAYABQAHAAcABwAGAAgACAAIAAcABQAFAAQABAAEAAQAAwADAAMAAgABAAEAAwAB
AAAAAAD///3/+//5//n/+v/7//r/+//5//f/9//0//H/7//s/+z/6//q/+r/6//o/+j/
5v/k/+T/5P/k/+T/5P/k/+T/4P/f/+D/4f/g/+D/3//e/+L/4//m/+f/6//t/+3/8P/w
//H/8//2//j/+v/6//z//f/+//7//v8BAAQABAAEAAIABQACAAIABQAFAAYABwAIAAgA
CAAHAAgACQALAAwACAAKAAoACgAJAAgABwAGAAQABgAHAAcACQAJAAgACAAKAAoACQAJ
AAkACQAKAAoADAAKAAoACwAJAAkACQAIAAoACgALAAsACgAMAAsACAAIAAgACgAOAA4A
DgAOAA4ADQANAAwACwAJAAkABwAFAAYABwAIAAkACAAIAAkACwAJAAgACAAJAAcACAAI
AAgABQAFAAUABAAGAAcACgALAAoACQAIAAYACAAIAAcABwAHAAgACAAIAAYABgAGAAYA
BAAEAAQABAAFAAYABwAIAAoACAAIAAkACAAHAAYABQAFAAUABQAEAAYABgAGAAYABAAE
AAQABAAEAAQABAAEAAUABQAFAAUAAwAGAAYABgAFAAUABQADAAMAAwAEAAQAAQABAAAA
AAADAAYABwAIAAMAAwAEAAQAAwAEAAQABAAEAAMAAwADAAMAAwADAAMABQAGAAYABwAE
AAQAAwABAAMABQAFAAUAAQAGAAoABwAGAAUABAAGAAYABgAGAAUABAADAAIAAAAAAAAA
AAADAAQABQAGAAcACAAJAAoACwAMAA0ADgANAAwACwAKAAwACgAJAAgAAgAAAP7/+v/4
//j/+//7//3//v///wAA//8AAAEAAQADAAQABAAEAAUABQAGAAkACAAIAAgACAAIAAcA
BwAHAAYABgAGAAYACAAJAAwADgALAAoACAAHAAgACQALAA0ADQAMAAwADAALAAkACQAK
AAsACgAGAAgADAASABoAIwAzAEMAVABeAGAAXgBTAEYAMgAUAPf/6v/k/+n/+v8FAAcA
DQAYAB8AJQA2AEoASQA5ACsAHwASABEAGgAeABsAFwAUABIACgAHAAgADAALAAkACAAG
AAUABQAFAAQAAwADAAMAAwADAAMAAgACAAIAAAAAAAEAAQAAAAAA//////3//P/8//3/
AAAAAAIAAAD//////v/+//z//f/9//3//f/9//3//f////////////3//f/8//v/+v/7
//r/+f/5//r/+v/6//r/+P/4//f/+f/7//3//v/6//j/9v/z//T/9f/1//b/9//4//j/
+f/2//T/8v/x/+//7f/s/+z/7//v/+//7//u/+7/7v/s/+v/6f/n/+f/5//l/+T/4v/g
/9//3v/e/9z/2P/X/9T/1P/U/9T/1P/T/9L/0f/Q/8//z//R/9P/0//U/9T/1P/X/9n/
3f/f/93/3f/b/9z/3//h/+T/6P/p/+r/6f/q/+z/7v/v//D/8v/2//f/+P/1//f/8//y
//T/9f/3//n/+f/4//f/9f/1//X/9v/2//T/9v/2//b/+P/4//j/+P/2//j/+f/5//v/
+//6//r/+v/6//n/+f/4//f/9//2//j/9v/2//f/+P/5//r/+v/6//r/+//7//r//P/7
//j/+f/4//n//P/6//r/+v/6//v/+//6//n/+//9//3//f/7//v/+//7//j/9v/1//X/
9f/0//T/9f/2//j/+f/6//n/+f/5//j/9P/z//T/8//z//P/8//y//X/9v/2//f/+f/6
//r/+v/3//b/9f/0//b/9v/2//b/9f/0//P/8v/0//L/8v/z//X/9f/1//X/8//z//P/
8v/0//b/+P/6//b/9P/y//D/7v/u/+7/7v/v/+//7//v/+//8v/y//L/8//1//f/9//5
//n/+v/6//f/9f/y//D/7v/w//D/8P/w//H/8//0//X/9v/2//b/9f/z//L/8f/z//P/
8//z//H/8v/y//P/8//0//T/8//1//f/9//3//H/9P/0//L/8v/y//L/9f/2//f/+P/4
//j/+P/4//n/+v/7//z//P/8//z//P/+//7//v/+//3/+v/4//b/8f/u/+v/5v/k/+b/
6//t//D/8P/w//D/8//0//X/9f/3//j/+P/4//X/8//y//P/8v/y//L/8v/w/+//7//v
//H/8v/z//T/+P/5//z//v///wAAAAABAP3/+//6//n/+P/2//X/9P/1//P/8//0//X/
+v/+//r/+v8CABAAIQA1AEUATgBSAFIASgA/AC4AFgD2/9n/zP/W/+f/8P/3/wEADQAQ
ABUAJQA6AEYAQQAxACEAEwAOAA8AEAASABEADwAKAAQAAgAFAAYABgADAAAAAAD/////
/v////////////////////v/+v/6//r/+v/6//v/+//6//r/+f/5//n/+P/4//n/+v/6
//z/+v/7//v/+v/6//j/+f/5//n/+//7//v/+//7//v/+//7//n/+f/4//f/9f/3//f/
9//4//r/+//8//7//P/8//v/+v/5//j/9v/1//T/8//x//L/8//z//T/9P/0//P/8//z
//L/8f/x//H/7//u/+7/7v/t/+z/6//q/+r/6v/o/+n/5//l/+X/5f/j/+L/4P/e/93/
3P/c/9v/2P/Y/9b/1P/U/9T/1P/V/9T/0//S/9H/0f/T/9X/1v/Y/9n/2v/Z/9n/2//b
/9v/3f/d/+D/4v/j/+X/6P/t//D/8f/0//f/+P/4//j/9v/4//f/9v/3//v/+f/6//v/
+//8//3///8AAAEAAQAAAP/////+//v//P/7//r//P/8//z//P/8//7//////wEAAQAA
AAAAAAAAAP////8AAAEAAwAEAAQAAAD+//3//v///wAAAAAAAAAAAQABAAMABgAGAAQA
BAACAAIABAACAAIAAgACAAEAAQAAAP///f////////8BAAEAAQABAP///v/+////AQAA
AAAAAQD//wAAAAAAAAAAAQACAAIAAQABAAMAAwACAAEAAAD+/wAAAAD//////f/+//7/
/v/8//z//P/8//7//v/+//7/AAAAAAAAAAD+//z//P/9/////////////v/9//z/+v/4
//j/+P/4//v//P/9//7//P/8//z//P/7//v/+//7//v//v/+//7//////////f//////
AAAAAP7//f/7//r/+f/6//n/+P/2//f/+f/6//z//v///wAAAAD////////9//v/+f/3
//f/+P/4//n//f8AAAIAAQAAAAIAAgACAAIAAwAEAAUABgACAAEAAAD8//r/+P/0//D/
8P/z//P/9P/z//L/8f/x//L/8//z//X/+f/6//v//P/7//v//f/+/wAAAAAAAP7/+f/3
//X/9P/1//b/9//5//n/+//8//z//v/9//3//f/+/wAAAgADAAMABAAFAAUAAAD9//v/
+f/0//r/BAAGAAwAGAAjADMARwBSAFYAVABUAEsANAAYAPj/4f/S/8z/0//g/+v/+f8J
ABAAFwAnADwAUABTAEUANQArACQAHQAeACQAHwAXABIAEAAOAAsACAAGAAUABAAEAAMA
AwADAAMAAgABAAIAAwAEAAUAAwACAAIAAgAAAP7//f/7//v//P/8//3//f/8//z//f8A
AAAAAgAAAP7//f/7//r/+//9//7///////////////z/+//6//n/+v/7//v/+//7//3/
/f/9//3//v/+//7//v/8//z/+//6//n/+P/2//b/9v/2//X/9//3//b/9v/0//T/8//z
//P/8v/x//H/8//x//D/8P/u/+3/7P/r/+r/6v/q/+j/5//l/+P/4//j/+H/4P/e/97/
3f/c/9z/2f/W/9b/1P/U/9T/1P/U/9X/1P/T/9L/z//P/9H/0//V/9b/1v/W/9j/2f/c
/93/4f/j/+P/5v/o/+n/6//u//D/8v/y//T/9f/2//b/9v/5//z//P/8//z////8//z/
+//7//z//f8AAAAAAAD//wEAAQACAAIA//8AAP///v8AAAAAAAAAAAIABAAFAAUAAgAB
AP///v8AAAAA/////wAAAQADAAQABgAEAAQABQADAAMAAwACAAEAAAAAAP////8CAAIA
AAD///7///8CAAQABAAEAAQAAQABAAAA///+/////v/9//3//f/9//3//f/8//z//f//
//7//v////3//v/+//7/+//7//v/+v/7//v//f/9//v/+//7//r//P/8//v/+//7//z/
/P/8//7//v/+//7//P/8//z//P/7//r/+f/4//n/+P/5//v//f/9//3//f/8//v/+v/4
//b/9v/2//b/+f/6//v//P/6//r/+v/6//n/+f/5//n/+f/8//z//P/5//n/+f/3//f/
9//4//j/+P/5//n/+v/5//r/+f/4//b/9//5//r/+f/6//r/+v/8//v/+//7//3//P/8
//z//P/8////AAABAAIAAwADAAMAAAD+//z/+P/0//P/9f/0//T/8//y//H/8f/y//P/
8//1//T/9P/0//T/9f/1//f/+P/5//r/+//6//f/9f/z//L/9f/2//f/+f/3//n/+v/6
//z/+//7//v/+//8//3//f/7//r/+f/3//f/9//4//n/+v/+//z//P8EAA4AFQAlAD8A
UABWAFQATgBJAEIALgAMAO//3v/U/9H/3P/n/+v/9/8IABMAHQAsAD4ARwBDAC8AHwAc
ABkAEgAWABsAFwAQAA4ADAAHAAgACgAJAAYABgAFAAUAAgABAP///f/9//3//f/9//3/
/P/8//z//f/+/wAAAQD9//z/+v/5//v/+v/6//v//P/8//7//P/5//n/+P/4//j/+f/5
//n/+//7//v/+//5//n/+f/5//v/+//6//n/+f/7//v/+//7//z//P/8//r/+P/4//f/
9//3//f/9v/2//b/9v/1//X/9f/0//T/9P/0//P/8//z//L/8f/x//H/7//u/+7/7v/t
/+z/6//q/+r/6v/o/+f/5f/j/+P/5f/j/+L/4P/e/93/3P/c/93/2v/a/9j/1//W/9X/
1P/V/9T/0//S/9H/0f/T/9X/0//U/9T/1P/W/9f/2v/b/9//4f/h/+T/5v/n/+n/7P/w
//L/8v/0//X/9v/2//b/9f/4//j/+P/4//v/+P/4//v/+//8//3//v/+//7//f/9//3/
/v/+//7/AAAAAAAAAAAAAAAAAAD+/wAAAQABAP7//f/7//r//P/+////AQD/////AAAA
AAQAAgACAAMAAgABAAAA/v/+//7//////wEABAAEAAIAAAD+//7/AAACAAIAAgACAAEA
AQAAAP///v////7//f////////////7//v///wEAAAD+//3//f/9//7//v/+//3//f/9
//z/+//7//3//f/7//v/+//6//v//P/8//3//f/+//7//v/8//z//P/8//r/+v/6//r/
+P/4//j/+P/4//b/9v/3//n/+//9/////f/9//3//P/6//r/+v/6//r/+v/6//r//P/8
//z//P/5//n/+f/5//n//P/8//z/+//7//v/+f/5//n/+v/6//j/9//1//T/9f/4//n/
+v/1//X/9v/2//n/+v/6//r/+v/5//n/+f/5//n/+f/5//j/+P/3//f/9//4//j/9//6
//3//v///wEA/v/2//j/+P/4//j/+v/6//r/+v/9//7///8AAAIAAgACAAIAAQABAAEA
/v/5//b/8f/s/+r/7f/t/+7/7//w//H/8//0//X/9f/3//j/+P/4//j/+f/5//v//P/7
//r/+f/2//X/9f/1//b/9//4//n/+//6//v/+//6//r/+f/5//n/+//8//3//f/6//r/
+v/5//j/+f/7//3//P/+//7/AgAIABQAJQA9AEsAUABWAFQASAA9ADIAGAD2/9//1v/a
/+v//P8BAAcAFQAeABsAJQBAAEwAOQAhABcADwAKABEAGAAUAAsACQAOAA4ACAAHAAgA
CAAHAAYABgAFAAUABQAFAAQAAwAFAAUABQAFAAEAAAAAAAAA/v/+///////+//7//f/9
//v/+v/6//v//v/+/wAA/v/+//////8AAP/////+//3//f/9//3//f/9//3//f/9////
///+//3//f/////////9//7//v/+//z/+v/6//n/+f/5//n/+P/6//r/+v/5//f/9//2
//b/+P/4//f/9//3//b/9f/1//f/9f/0//T/8//x/+//7f/t/+7/7//u/+3/6//p/+n/
5//l/+T/4v/e/93/3P/c/9z/2v/b/9r/2v/a/9r/2v/Z/9j/1//W/9X/1f/X/9n/1//Y
/9j/2P/a/9v/3v/f/+H/4//j/+b/6P/p/+v/7v/w//L/8v/0//T/9P/z//L/9v/6//v/
/P/8/////P/8//v/+//8//3//P/8//z/+//7//v//P/8//z//v/+//7//v/+//7//v/8
//7////////////+//7//v/+//3//f/+////AQACAAEA/v/9//3//f/9//3//P/9//7/
AAABAAMABgAGAAQAAAD8//r/+v/7//z//f/+//7///////////8BAAEAAQD+//3//P/7
//v/+v/6//v/+//6//r/+//7//z//P/8//v/+//7//r/+f/5//v/+//5//n/+f/4//n/
+v/6//v/+f/6//r/+v/4//j/+P/4//n/+v/7//z/+v/6//r/+v/4//b/9v/3//f/9//3
//f/9//3//f/9v/2//b/9v/2//f/+P/5//r/+f/4//f/9v/2//f/+P/5//v//v/+//7/
+//5//f/8//z//P/9P/0//X/9f/0//T/9//6//v//P/2//X/9f/0//f/+P/4//j/9v/1
//X/9f/z//P/8//z//X/9v/2//f/9//4//j/9//1//f/9//3//f/+v/6//j/+P/4//j/
9//2//X/9P/2//j/+v/8//r/+v/6//r//P/+/wAAAgAAAAAA/v/9//v/9v/z//D/7P/o
/+j/6//s/+7/7//w//D/8f/y//P/8v/z//P/8v/y//L/8f/x//X/9v/2//b/9P/y//H/
8f/y//T/9f/2//P/8//y//P/9f/2//f/9//3//f/9//4//f/9//2//b/9v/1//P/8//2
//f/+P/6/wIAAgAAAA4AIwAxAD8ASgBMAEgARAA/AC4AEADw/93/0v/Q/9v/7v/1//v/
CQAYAB0AIwA2AEIAOwArABsACwAGAA8AFAAQAAsABwAGAAIABAAHAAYAAgD//wAAAAD/
////+//7//r/+f/4//f/9v/1//X/9P/0//T/9//4//r/+//4//j/9//3//X/9P/0//X/
9//4//v/+v/3//X/8v/w//P/9f/2//f/9v/1//T/8//2//f/+P/5//r/+//7//v//f//
//////8AAAIAAwAEAAYABAAEAAMAAwADAAMAAgACAAIAAgABAP/////+//7/AAAAAP//
//////7//f/9//3/+//6//r//P/7//r/+f/1//T/8//w/+3/6//p/+n/6//p/+j/5v/j
/+H/3//e/9//3P/c/9r/3P/c/9z/3P/Z/9j/1//W/9T/0//U/9X/1f/W/9b/1v/Z/9v/
3//h/+H/4//j/+b/5v/n/+n/7P/y//T/9P/2//b/9v/1//T/9v/6//v//P/8/////P/8
//z/+//7//v//v/+//7//f/9//3//v/+//7/AAAAAAAA/f/8//v/+v/8//7///////3/
/f/8//z//f/+//7///8AAAEAAwAEAAUAAgABAAEA/////////v8AAAAAAQABAAEABAAE
AAIAAQAAAAEABAAEAAQABAAEAAUABQAEAAMAAQADAAMAAwAFAAUABQAFAAMAAgACAAMA
AwACAAIAAwABAAIAAgACAAQABQAGAAYAAwADAAUABQAHAAcABwAGAAgACAAHAAcABwAI
AAgACAAGAAQAAgAAAAMABAAFAAYABgAGAAYABgAIAAYABgAHAAkACQAJAAkACAAHAAYA
BAAFAAYABwAIAAYABgAGAAYACAAIAAgACAAHAAcABwAHAAUACAAIAAgACQAJAAkABwAF
AAUABgAGAAUABQAEAAQABQAIAAkACgAJAAkACgAKAAgACAAHAAYABwAHAAgACQALAAsA
CwALAAoACgAJAAkABgAGAAUAAwAEAAcACAAJAAsADAAMAA0ADgAPABAAEgASABIAEgAP
AA4ADQAKAAcABgACAAAAAQD+//v//P8AAAEAAwAEAAIAAgADAAQAAwADAAUABgAHAAgA
CQAJAAcACQAKAAoACQAIAAUAAwAGAAcACQAKAAkACAAIAAcACwAMAAwADAALAAsACwAL
AAoACwALAAoADAAMAAsACQAJAAoACwAMABAAEAAUABwAJAAxAEMAVQBeAGAAXABWAFEA
QAAiAAQA8f/k/+L/5f/w//3/CwAZACAAKwA/AFIAYABjAE0ANwAxACwAJwAqACoAJQAj
ACQAIAAcABsAGAAUABcAFAAUABMAEwATABMAEgARABMAEwATABMAEAAOAA0ADAAKAAoA
CwALAAwADAALAAsADQAMAAwADQAMAAwADgAMAAsACwAKAAoADAANAA0ADQAPAA8ADwAP
AA4ADQAMAAsACQAJAAgABwAIAAsADAANAAwADAALAAoADAAKAAoACQAHAAcABwAGAAYA
BgAGAAUABwAHAAYABgAIAAgABwAHAAUABAADAAMAAQD///7//v/8//v/+v/5//r/+v/6
//j/+f/3//X/9f/3//X/9P/y/+3/6//p/+j/5f/i/+L/4P/h/+L/4//k/+P/4v/h/+D/
3//f/+H/4//j/+T/5P/k/+b/5//q/+v/7f/v/+//8v/1//f/+v/+/wEAAgABAAIABQAG
AAYABgAFAAgACAAIAAoADQAKAAoACwALAAwADQAQABAAEAAPAA4ADQANAAwACwAOAA8A
EAAOAA4ADgAOAAwADgAPAA8AEAARABEAEgARABAADgANAA8ADwAQABAAEQAOAA0ADQAN
AA0ADQAMAA0ADgAQABEAEQAUABQAEgAQAA4ADgAQAA8ADgANAAwACwALAAoACQALAA0A
DQANAA0ADQANAA0ACwAKAAoACwALAAoACgALAAkACgAKAAoACwALAAsACgAHAAcACQAJ
AAsACwALAAoACAAIAAcABwAHAAgACAAIAAYABgAGAAYABwAIAAkACgAKAAoACgAKAAoA
CAAIAAkABgAFAAQAAwAGAAcACAAIAAgACAAIAAgABQAEAAMAAgADAAQABQAGAAcABwAH
AAcABwAKAAoACgAIAAcABgADAAQABQAHAAgACQAJAAgACAAGAAYABAACAAMABQAIAAoA
CAAIAAcABgAGAAUABQAFAAcACgAKAAoACgAKAAwADAAMAAwADAALAAoABgAHAAYAAwAA
AP7////9//z/+//6//n/+f/7//3//v8BAAIAAgACAAIAAQABAAMABAAEAAQABAACAAMA
AwADAAQAAgACAAIAAwACAAMAAwACAAQAAwADAAMAAQACAAMAAwAFAAYABwAHAAUABQAG
AAcACgAIAAQABgAMABQAIQAzAEcAVgBcAFwAWABRAEoAOAAYAPf/5v/Y/9P/4v/x//n/
BQAUABsAJQA2AEoAWQBXAD8AKQAiACMAJAAsACsAHwAYABgAFAAPABAADAANAA4ADgAN
AA0ACwALAAoACQAJAAkACQAJAAUABAAEAAQABAAEAAUABQAGAAYABQAFAAUABAAEAAUA
BgAGAAgABgAFAAUABAAEAAQABQAFAAUABAADAAIAAQADAAMAAwADAAMAAwACAAEA//8B
AAEAAQADAAQABAAEAAMAAAD///3/+//7//v/+v/9//7///////7//f/7//r/+P/4//f/
9//4//j/+P/5//v/+f/4//j/9v/1//T/8//w//D/8P/u/+v/6f/n/+f/6P/n/+f/5v/k
/+P/4v/i/+H/3v/e/9z/2v/a/9r/2v/Z/9j/1//W/9X/1f/X/9n/1//Y/9j/2P/c/9//
5P/n/+j/6f/o/+r/7v/v//H/9P/2//j/+P/6//r/+v/5//j//P8AAAEAAgAAAAMAAAAA
AP////8AAAEAAgACAAIAAQADAAMABAAEAAMABgAHAAgABQAEAAMAAgAAAAIAAwADAAQA
BQAFAAYABwAIAAgACQAIAAcABwAGAAoACAAIAAkACQAJAAkACAAJAAoADAANAAgACAAF
AAAAAAAAAAIABgAIAAgACAAIAAUABQAEAAMABQAHAAcABwAFAAUABQAFAAUABAAEAAUA
AwACAAIAAwADAAQABAAEAAQABQAGAAYAAwADAAUABQAHAAcABwAGAAUABAACAAEAAAAA
AP///v8BAAIAAwAEAAIAAgACAAIABAAEAAQABAAGAAQABAAFAAQAAwACAAEAAwADAAMA
AgAEAA==
         </WaveFormData>
      </LeadData>
      <LeadData>
         <LeadByteCountTotal>10000</LeadByteCountTotal>
         <LeadTimeOffset>0</LeadTimeOffset>
         <LeadSampleCountTotal>5000</LeadSampleCountTotal>
         <LeadAmplitudeUnitsPerBit>4.88</LeadAmplitudeUnitsPerBit>
         <LeadAmplitudeUnits>��V</LeadAmplitudeUnits>
         <LeadHighLimit>2147483647</LeadHighLimit>
         <LeadLowLimit>268435456</LeadLowLimit>
         <LeadID>V2</LeadID>
         <LeadOffsetFirstSample>0</LeadOffsetFirstSample>
         <FirstSampleBaseline>0</FirstSampleBaseline>
         <LeadSampleSize>2</LeadSampleSize>
         <LeadOff>FALSE</LeadOff>
         <BaselineSway>FALSE</BaselineSway>
         <ExcessiveACNoise>FALSE</ExcessiveACNoise>
         <MuscleNoise>TRUE</MuscleNoise>
         <LeadDataCRC32>167191072</LeadDataCRC32>
         <WaveFormData>
5//t/wAAGwAzAEgAWwBpAG8AgwCSAI4AfABzAHgAhgCeAMAA0ADCAL4AuACQAF4AOQAZ
AO7/wP+l/57/o/+u/7z/yP/Q/9v/6P/r/+v/7f/u/+7/7//s/+n/6P/n/+j/5v/l/+X/
5P/n/+j/6P/n/+T/4//k/+L/4f/h/+H/5P/l/+b/5//l/+X/5f/m/+b/5f/l/+T/5P/l
/+X/5v/n/+n/6v/s/+r/6v/q/+r/6//q/+r/7P/u/+7/7v/u/+//8P/w//D/8v/z//T/
9P/0//X/9f/1//b/9//5//r/+f/6//n/+P/5//r/+v/7//3//v///wAAAQABAAIAAgAC
AAIAAgADAAgACAAIAAkADAANAA0ADQANAAwACwAKAA0ADgAPABAADwAPAA8ADwAOAA0A
DQAMAA0ADQAOAA4ACwAKAAkACQALAAsADAAMAA4ADwAQABAAEgASABIAEgASABIAEAAP
AA0ADQAMAAwADQAKAAoACAAIAAcABwAGAAIAAgACAAIAAwADAAIAAQD//////v/+////
AQAEAAMAAAAAAAEAAQD///////////////8BAAIAAgADAAQABgAIAAgACQALAAgABwAG
AAUAAwADAAUABQAFAAUABQAHAAoACwALAAwACwAKAAkACAAJAAsACwALAAkABwAHAAkA
CQAJAAkACQALAAsACwAJAAcACAAIAAkACgAKAAoACwAKAAcABwAHAAYABAADAAIAAAAA
AAAA//////////////3//v8AAAEAAAAAAAAAAAD+//7//f/9//v/+//7//r/+//8//3/
/f/7//r/+v/7//v/+v/5//n/+//7//3/AQD9//v/+f/3//f/9//3//b/+P/4//j/+P/5
//j/9//1//n/+f/5//j/9f/1//b/9v/5//r/+v/5//f/9//2//T/9P/1//X/9f/3//f/
9//3//n/+v/6//n/9P/0//P/8f/y//P/9P/1//T/9P/1//b/9v/1//X/9v/0//T/9v/2
//n/+/8AAAAA9v/4//r//P/+/wEAAwADAAMABAAEAAQAAgAAAP7/+P/x/+//7//w//D/
8f/w/+//7//v/+//8P/x//P/8v/y//D/7f/q/+z/7f/t/+3/6//p/+f/5//o/+j/6v/q
/+r/6//s/+3/7v/x//D/7v/r/+r/7f/t/+//7//u/+z/6//q/+r/6//s/+3/8f/u/+7/
9f///w8AKABFAF8AcgB/AI0AmQCfAJwAjgCAAH8AigCkAMYAygC6ALwAuACQAGQASgA1
ABMA6P/I/8H/yP/P/9b/6P/6/wAAAwAIAAsADwALAAYAAgD///7//f/+/////v/8//v/
+//7//3//f/8//r/+P/4//r//P/7//v/+//9//3//f/9/////////wAA///9//z/+v/6
//v/+//8//3///8AAAIAAgACAAIAAgAAAP7//f/+/wAAAAAAAAAAAwAEAAQABAAGAAcA
CAAIAAYABwAHAAcABQAFAAYABgAJAAwADQAOAAwADAALAAsADgAOAA4ADgANAA0ADgAO
ABAAEAAQABEAFAAUABQAFQAWABcAFwAXABYAFgAWABYAFgAWABYAFgAWABcAGAAZABcA
FQAUABIAEQARABIAEgAQAA4ADAALAA0ADQAOAA4AEAARABIAEgAPAA4ADQAMAA4AEAAQ
ABEAEAAPAA0ADAAJAAYABgAEAAQAAwADAAIAAgACAAIAAgD//////v/9//3//f/8//z/
/P/9/////f/+//7///////7//f/8//v/+//7//3//v8AAAEAAgAEAAQAAgABAAEA////
////////////AQABAAMAAwADAAUABQAFAAQABAACAAIAAgACAAQABwAIAAkABgADAAIA
AwADAAMAAwADAAUABQAFAAMABgAIAAkACwAIAAYABAADAAAA/f/9//3//v/+////AAAC
AAIAAgABAP///f/7//n/9//4//r/+//8//z//P/8//r/+v/5//n/+f/5//n/+P/4//j/
+P/3//n/+P/4//n/+f/4//f/9//5//f/9//5//f/9//3//f/9P/z//L/8P/x//L/8//0
//T/9P/0//P/8//z//P/8v/v/+//8P/w/+//8P/w/+//8f/x//D/7v/w//H/8f/x//H/
8f/x//H/8//0//T/8//t/+7/7v/t/+//7//v/+//7v/u/+//8P/u/+3/7f/u//D/8P/y
//L/8f/y//T/9P/0//T/9f/3//f/9//6//r/+v/4//v//P/5//X/9f/1//b/9v/0//L/
8P/v/+7/7f/t/+3/7v/u/+//7v/r/+j/6v/r/+3/7f/r/+n/6//r/+z/7P/r/+r/6f/p
/+f/5//n/+n/6f/o/+b/5v/p/+n/6//r/+v/6v/q/+r/6v/r/+z/7f/p/+r/6v/r//H/
9//2//3/DwAsAEsAYQBvAHkAiACaAKIAmwCOAIgAjACeAMAA3gDaAMQAvgCuAIUAWwA8
ABgA5f/A/6//sP+8/87/3P/p//L/9//7/wEABgAGAAcABQADAAMAAwAAAP7//f/9//r/
+//6//j/+v/4//j/+v/4//f/9//3//j/+f/6//v/+f/5//n/+v/5//n/+v/6//j/+f/5
//r/+f/7//z//v/+//7//v/+/////v/+/wAAAAAAAAAAAAD//wAAAAAAAAAAAQACAAIA
BAAFAAUABQAHAAcACAAIAAgACgAKAAoACwAMAAwADQAMAAwADAAMAA0ADQAOAA4AEgAS
ABIAEwAVABQAEwATABYAFwAXABcAGQAaABsAHAAcABwAHAAcABkAGQAZABkAGgAZABkA
GAAZABkAGgAaABsAGgAZABkAGAAXABcAFgAUABUAFgAWABYAFgAWABYAFwAYABcAFwAV
ABUAFAAUABUAEgASABAADQALAAoACAAGAAYABgAGAAMAAwACAAEAAQABAAAAAAAAAAEA
AwABAAIAAgADAAMAAwADAAMAAwAAAP//AAAAAAAAAQACAAQABgAEAAMAAwADAAMAAwAD
AAUABQAHAAcABwAHAAcACQAHAAcABgAGAAgACAAIAAgACAAJAAgABwAHAAcACQANAAsA
CwALAAsACwALAAsACQAIAAgABwAHAAkACAAHAAcABwAFAAYABwAHAAYABgAGAAUABAAD
AAEAAwADAAMAAwACAAIAAwADAAEAAAD///7/AAAAAP/////9//3//f/8//7//v/+//3/
+//6//r/+//9//z/+//7//3/+//7//3/+v/5//j/9//2//f/+P/4//r/+v/6//r/9//2
//X/8//1//X/9f/0//X/9f/2//b/9f/2//b/9f/3//f/9v/0//L/8//z//P/8//z//P/
8//1//b/9v/1//D/8v/z//P/8//z//P/8//y//L/8//0//T/8//z//T/9P/0//b/9v/2
//X/8//y//L/8//z//L/7v/z//j/9f/0//P/8v/0//T/9P/0//L/8v/y//L/8P/w//D/
8P/x//L/8//0//b/+P/6//z//f/+////AAD/////AAD//wIABAAFAAYAAgABAAAA+//z
//P/8//0//b/9f/0//P/9f/1//X/9v/3//f/9v/2//X/9f/z//b/9f/1//X/8//x//H/
8f/y//L/8v/y//L/9f/1//X/9f/2//X/8//w//L/8//z//X/8//z//L/8v/y//H/8f/x
//H/8f/u//D/8//3//3/CgAfADkAUgBnAHcAgwCPAJwAoACUAIsAjgCiAMQA8AD+AOYA
0ADCAJoAZAA5AA8A2v+w/6P/pP+p/7T/yv/a/+T/7f/4////AQD///z//P/7//b/8//y
//H/8f/w//D/8f/v//H/8f/w//L/8P/w//L/8v/x//H/8f/x//H/8f/x//D/7//u/+7/
7//v//D/8P/w//H/8f/y//L/8//z//T/8v/y//L/8v/y//L/8//2//T/9P/0//T/9P/0
//P/8v/2//f/+P/4//b/9//3//f/+v/7//3//v/8//z/+v/4//z//v///wEABAAEAAQA
BAAEAAMAAwACAAIAAgACAAMABwAIAAkACwAMAA0ADQANABAAEAAQABAAEgASABIAEgAP
AA8ADwAPAA4ADQANAAwACwALAAwADAANAAwACwALAAkACQAKAAoADAANAA4ADgAPABAA
EQASAA4ADAAIAAUABwAHAAYABgAEAAAA///8//r/+f/5//j/+f/6//v//P/5//f/9P/x
//P/8//y//L/8P/x//P/8f/y//L/8//z//H/8f/x//H/8//z//X/9v/0//X/9v/4//j/
9v/1//X/9v/3//j/+f/2//X/9v/1//f/9//3//n/+//7//r/+v/6//r/+v/6//r/+//6
//n/+P/3//j/+//7//v/+//7//r/+f/4//X/9v/4//n/+//6//j/9v/1//T/8f/x//H/
8//y//L/8v/0//T/9P/z//P/8//z//P/7f/s/+z/6//s/+z/7P/s/+z/7P/r/+v/7P/t
/+7/7v/s/+z/7P/r/+n/6P/o/+n/5//m/+X/5f/l/+P/4//l/+f/5//n/+f/5//n/+f/
5v/n/+j/6f/q/+b/5P/i/9//3//f/9//3v/d/93/3v/e/+H/4v/i/+H/5P/l/+X/5P/l
/+f/6P/p/+X/4//h/9//3f/e/97/3f/d/+D/4v/j/+X/5f/l/+X/4//i/+L/4v/g/9//
3//g/+D/4P/i/+L/4//j/+L/4v/i/+P/4//i/+D/4f/i/+L/4v/i/+L/5P/k/+T/5P/l
/+b/5//o/+n/6v/r/+z/7v/u/+7/7v/x//P/9v/3//f/+P/4//j/8//v/+v/4//f/9//
3//g/+H/4f/h/+H/5P/l/+b/6P/n/+f/5v/m/+H/3//b/9z/3f/d/93/2//Z/9n/2f/a
/9z/3P/c/9z/4P/h/+L/4//m/+f/5//m/+L/4f/f/9//3P/b/9n/2P/b/9v/3P/d/9v/
4f/k/+D/3//p//H/BAAjAD0ATgBhAG8AewCJAJIAjACCAHkAggCiANIA8ADoANYAzgCw
AHoARgAbAO3/vv+g/5f/mv+l/7L/vv/K/9j/4//s//P/9f/3//b/8v/t/+3/6//r/+v/
7P/q/+n/6f/p/+v/6//q/+j/5v/m/+j/6P/n/+f/5//p/+n/6f/p/+n/6f/p/+r/6//r
/+z/7P/r/+v/6v/q/+r/6//r/+z/7v/u/+7/7v/u/+7/7//y//D/8P/w//D/7//w//D/
8P/0//X/9v/2//j/+f/5//n/+P/3//f/9v/2//j/+P/4//r//P/9///////+//3//P/+
////AQACAAYABgAGAAcACQAIAAcABwAKAAsACwALAAwADAAMAAwADgAOAA4ADgAPAA8A
DwAPAA4ADQANAAwACQAJAAoACgALAAoACQAJAAcABwAIAAgACgANABAAEgAPAA4ADQAM
AAoACgAIAAcABwAHAAYABgAGAAQABQAEAAQAAwADAAIA/f/8//v/+v/7//v/+v/5//n/
+f/4//j/+v/7//3/+//5//j/+P/3//X/9f/1//X/9//3//n/+v/6//v//P/+/wAA/v/9
//3//f/9//3//f//////AQABAP7//f/8//3//v//////AAAAAAAAAAAAAAEAAwADAAMA
AQD/////AQD///////////////////3//f/+//7////9//z/+//7//z/+f/5//n/+v/6
//v//P/6//r/+v/5//n/+f/5//n/9v/2//f/9//2//b/9v/2//b/9v/1//X/8//z//P/
8v/y//L/8v/x//H/8P/w//H/8//y//H/8f/v/+3/7f/v//H/8f/x//H/7//v/+//7v/s
/+z/7P/s/+z/7P/s/+v/7//v/+//7v/r/+v/7P/s/+v/7P/s/+v/7v/v/+//7v/w//H/
8f/x/+7/7f/s/+v/6f/q/+r/6f/o/+r/6//r/+7/7//w//H/7//u/+7/7v/s/+n/5//m
/+f/6P/r/+z/7//z//T/8v/y//P/9P/1//b/+P/7//z//f/9//z/+//4//j/+P/0/+//
7//v//D/8P/t/+r/5//l/+b/5//p/+v/6//q/+r/6P/p/+b/6P/p/+r/6//q/+n/5//l
/+T/4v/k/+T/5P/l/+P/4//j/+X/5v/m/+X/5v/p/+n/6//r/+z/7P/t/+7/6f/n/+X/
4//f/+T/7P/v//P///8QACkARwBeAG8AfQCNAJsAnACSAIAAdQB4AIgApgDEAMQAvAC4
AKQAgABeAEcAKwAAAND/t/+4/8H/yP/W/+T/6v/x//j//f///////v/6//n/9//1//X/
9f/0//L/8f/x//D/8//0//T/8v/w//D/8v/x/+//7v/t/+//7//v/+//7//v/+//8P/z
//P/9P/0/+//7//u/+7/8f/z//T/9v/2//b/9v/2//T/8v/x//L/9P/0//T/9P/1//b/
9v/2//b/9//4//j/+v/7//v/+//5//n/+v/6//j/+v/6//r/+//8//z//f/8//z//P/8
//////8AAAAABAAEAAQABQAGAAYABgAHAAYABwAHAAcACgAKAAoACgAKAAoACgAKAAsA
CwALAAsACAAHAAcABgADAAMABAAEAAQABAAEAAUABQAFAAYABgAEAAUABgAGAAYABgAG
AAYACAAIAAYABQAFAAUABAAEAAUAAgACAAAA/v/9//3//P/6//r/+v/6//v/+//6//n/
9//3//b/9v/4//n/+//5//r/+v/7//v/+v/5//j/9//5//n/+//8//7///8AAAIAAQD+
//z/+//9//3//f/9//3//f//////AAABAAIABQAEAAMAAQAAAP7//v/+//7//f//////
///+//3//v8BAAIAAwAEAAUAAgABAAAA/f/7//z//P/9//3//P/7//v/+//5//r/+//7
//r/+v/6//r/+v/6//n/9//3//f/9//0//T/9f/1//T/9P/0//T/9P/0//P/8//z//P/
8//y//T/9P/0//P/8v/w/+//7//v/+7/7f/t/+//7f/t/+//8v/z//T/9f/y//H/8P/u
/+v/6v/p/+j/6f/q/+v/6//r/+v/6//q/+v/6//s/+z/6//s/+z/6//r/+v/6v/o/+r/
6//r/+v/6//r/+v/6//p/+r/6v/p/+b/6P/p/+n/6//r/+v/6//r/+z/7v/w//D/7P/s
/+z/7P/s//D/8//0//X/+P/4//j/9v/3//b/8f/r/+3/7f/u/+7/7f/s/+v/6//r/+v/
7P/t/+v/6v/q/+j/5//k/+b/5//o/+n/6P/n/+T/4//j/+L/4v/i/+L/4//j/+P/4//l
/+b/5v/l/+b/5v/l/+b/5f/l/+T/5P/k/+P/4//j/+P/4//o/+b/5f/t//X//P8RADMA
UABfAGsAdwCDAJQAmACKAHkAdgB+AJAAsADGALwArgCsAJgAcgBRADMADADe/7n/qP+v
/7z/xv/S/+D/5//s//X/+f/5//r//P/5//X/8//z//P/8P/u/+3/7f/r/+3/7f/s/+z/
6v/q/+z/7v/t/+3/7f/r/+v/6//r/+3/7f/t/+7/7v/t/+3/7P/r/+v/6v/q/+v/7f/u
//D/8P/w//D/8P/t/+z/7P/u//D/8P/w//D/8f/y//L/8v/0//X/9v/2//X/9f/0//P/
8//z//T/9P/2//j/+P/4//n/+v/6//v/+v/6//r/+v/7//v//P/8//7//v/+////AwAE
AAUABwAGAAcABwAHAAgACAAIAAgACgAKAAoACgAJAAkACQAJAAoACQAJAAgABQAFAAYA
BgAHAAYABQAFAAcABwAIAAgABQAFAAUABAAEAAQABAAEAAYABgAEAAMAAwADAAIAAgAB
AP7//v/8//v/+//8//z/+P/4//j/+P/1//X/9P/z//P/8//y//L/8v/z//X/8//y//L/
8//z//X/9f/1//X/9//3//n/+v/4//n/+v/8//n/9v/0//P/9v/3//j/+f/5//n/+//7
//3//f/9/////P/7//n/+P/5//r/+//8//3////////////9//3///////////////3/
/f/9//v/+f/6//r/+//9//z/+//7//v/+f/6//v/+f/4//j/+P/4//j/+P/3//X/9f/1
//X/8v/y//P/8//y//L/8v/y//L/8v/x//H/8//z//P/8v/w//D/8P/v/+//7v/u/+//
7//u/+3/7f/s/+n/6P/p/+r/6//s/+3/6//r/+v/6v/q/+r/6v/q/+n/6P/n/+X/6f/p
/+n/6P/n/+f/6P/o/+v/7P/s/+v/6f/p/+j/5v/m/+f/5//n/+b/5f/k/+P/5v/o/+n/
6f/m/+j/6f/p/+f/5//n/+f/5P/k/+X/5v/o/+f/5//o/+f/5v/n/+b/6P/n/+X/5P/n
/+n/6v/q/+z/6//k/+T/5P/k/+T/5//o/+n/6v/r/+z/7f/u//D/8//0//X/+P/4//j/
9v/y//D/6v/j/+b/5//p/+r/6//q/+n/6f/n/+f/6P/p/+n/6P/o/+b/4//g/+L/4//j
/+P/4f/f/+H/4f/i/+L/5P/k/+T/5f/k/+P/4v/j/+P/4v/g/+D/4//j/+X/5f/j/+L/
4v/i/+P/4//j/+P/4//k/+b/5//t//f/DAApAEEAUgBnAHcAfwCNAJwAlgCEAIMAkACq
ANgA9ADkAM4AxACmAGwAOgAVAOf/tv+a/5v/oP+r/77/0v/c/+D/6//4//v/+f/3//j/
9v/1//P/8f/x//H/8v/w/+//7//t/+//7//u/+7/7P/s/+7/7v/t/+3/7f/t/+3/7f/t
/+3/7f/t/+7/7//v//D/8P/u/+//7//w/+7/7//v//D/8P/w//D/8P/x//D/8P/y//L/
8v/y//L/9f/2//b/9v/2//f/+P/4//j/+f/5//n/+f/5//r/+v/6//z//P/8////AAAA
AAEABAAEAAQABAAFAAUABgAGAAgACAAIAAkACwAKAAkACQALAA0ADgAPABAAEAAQABAA
EAAQABAAEAANAA0ADQANAA8ADwAQABAADwAPABAAEAANAAwACwALAA0ADQAOAA4ADgAP
ABAAEAAOAA4ADgAOAAwADAAKAAkACwALAAoACgAHAAQABAACAP///f/8//r/+v/6//r/
+v/3//f/9v/1//X/9f/0//T/9P/1//f/9f/0//T/9f/1//X/9f/1//X/9//3//n/+v/4
//n/+v/8//r/+P/3//f/+f/5//n/+f/6//v//v////7//f/8//3//f/9//z//P/8//z/
/P/8//7/AQACAAMA/f/5//f/9//6//v//P/9//////////3/+//8//z//f/7//r/+f/5
//j/9f/1//X/9f/0//T/9P/0//T/9P/z//P/8//z//P/8v/y//P/8//x//D/7//u//H/
8v/y//P/8v/x//D/7v/s/+z/7P/r/+z/7P/t/+//7v/s/+r/6f/p/+f/5//p/+n/6f/p
/+n/5//n/+f/5v/o/+j/6P/o/+n/6P/n/+X/5//n/+f/5v/n/+f/6P/o/+v/7P/s/+v/
6f/n/+T/4P/h/+P/5P/l/+P/4//j/+P/5v/o/+n/6f/j/+T/5P/j/+T/5f/m/+f/5f/k
/+T/5P/i/+H/4f/i/+T/5P/m/+b/6P/n/+X/5P/k/+X/5f/k/+T/5f/k/+T/5P/k/+T/
5P/k/+T/5P/m/+j/6v/s/+3/7v/v//D/8f/y//T/9//1//X/9v/2//b/9P/z//L/7P/l
/+T/4//m/+b/5f/k/+X/5f/l/+X/5f/l/+T/4v/g/97/3f/a/97/3//f/9//3//d/93/
3f/e/97/3v/e/9v/2//a/9n/3P/f/+D/4P/c/9z/3f/d/9//3//f/97/3v/e/93/3f/d
/93/3f/e/+b/4//h/+3/BAAdADMASABVAGMAdQCFAIwAhgB8AHkAhACcAMgA7gDsANQA
ygC0AHwARAAbAO3/vP+e/5H/kP+b/7D/wP/K/9L/3//o/+//9//5//T/8P/t/+3/6//r
/+v/6P/m/+X/5f/i/+P/4v/g/+P/4v/j/+b/5v/l/+X/5f/l/+X/5f/l/+P/4//j/+T/
5//n/+j/6P/l/+X/5P/k/+X/5//o/+r/6P/o/+j/6P/q/+r/6//u//H/8v/z//T/9f/2
//b/9v/5//v//f/+////AQACAAMABQAFAAYABgAEAAYABgAGAAcACAAIAAkACgAKAAoA
CgAJAAkACgAKAA4ADgAOAA8AEgASABIAEwASABMAEwATABIAEgASABIAFAAUABQAFAAS
ABEAEAAPABAADwAPAA4ADgAPABEAEgAPAA4ADQANAAsACwAMAAwADAANAA4ADgAOAA4A
DgAOABAAEAAOAA0ADQANAAwADAAKAAYABQACAP7//f/9//z//P/8//z//P/9//3//P/7
//j/9//1//T/9v/3//n/9//2//b/9//3//n/+f/5//n/9v/1//b/9v/4//n/+v/8//z/
+v/5//n//P/9//7/////////AQABAP///////wEA//////7//v/+//7//v/+/wEAAwAD
AAMAAQD/////AQABAAEAAQABAAEAAQABAP////8AAAAAAQACAAIAAgADAAQAAQABAAEA
///+//7//v/+//7//v/9/////////////P/8//3//f/+//7//v/+//7//v/9//3//f/9
//3//P/5//j/9//1//b/9v/3//n/+f/4//f/9//4//f/+P/7//v/+//7//v/9//3//f/
9v/4//j/+P/4//n/+P/3//X/+P/5//r/+v/3//f/+P/4//f/+P/4//f/+P/5//n/+P/2
//f/9//3//X/9f/1//X/9//4//j/9//2//j/+f/5//f/9//3//f/+P/4//n/+v/6//n/
+f/6//f/9v/3//b/9//3//b/9v/4//n/+f/4//z//f8AAAEAAgADAAQABwAIAAkACwAM
AAsACgAKAAwADAAKAAkABgD///f/9f/2//j/+f/5//r/+f/5//n/+P/4//j/9//3//j/
9//3//T/9v/3//f/9v/z//D/7//x//L/8v/y//D/8P/x//H/8//z//X/9f/2//T/9P/1
//P/9f/1//X/9P/0//T/8//1//X/9f/1//r/+v/9/wMACQAaADcAUwBoAHkAgwCPAJ8A
qACcAI4AhwCOAKIAwADcAN4A1ADOALoAlgByAFUANQAIANT/t/+8/8f/0v/i/+z/8v/9
/wgACwALAA8ADAAGAAcABQADAAMAAwAEAAIAAQABAAEAAwADAAIAAQD+//3//v/8//v/
+//7//3//f/9//3/////////AAD/////AAAAAP3//f/8//z///8BAAIABAAEAAQABAAE
AAMAAgACAAQAAgACAAIAAgADAAQABAAEAAQABQAGAAYACAAJAAkACQAHAAcACAAIAAgA
CgAKAAoACwAMAAwADQAOAA4ADgAOABEAEQASABIAFAAUABQAFQAXABYAFQAVABgAGQAZ
ABkAHAAcABwAHAAeAB4AHgAeABoAGQAYABcAFgAVABUAFAAVABUAFgAWABMAEgARABEA
DwAPABAAEAARABMAFQAWABQAFAAUABQAFAAUABIAEQASABMAEwAUABMAEAAQAA4ADAAL
AAsACgAIAAgACAAIAAkACQAIAAcACQAJAAgACAAIAAkACwAJAAYABgAHAAcACQAJAAkA
CQAHAAcACQAKAAgACQAKAAwADQAMAAwADQALAAsACwALAAsACwANAA0ADQANAA0ADwAO
AA0ACwAKAAwADgAQABIAEQATABMAEwAPAA0ADQAPAA8ADwAPAA8ADgANAAwACQAKAAwA
DQAPAA0ADAALAAsACgAHAAcABwAHAAYABgAGAAYABgAGAAUABwAHAAcABwACAAIAAwAD
AAQABAAEAAQAAwACAAAA//8BAAEAAQAAAP7//v/+//3////+//7///8BAAAA////////
/f/9/////P/7//r/+f/5//v//f/+//7//v/+//7/+v/4//b/8//2//f/+P/4//f/9//4
//j/+f/6//r/+f/3//f/9v/0//X/9//4//n/+f/5//n/+f/2//b/9f/z//P/9v/4//n/
+P/3//b/9f/2//b/9//4//r/AAD+//7//v/+////AQABAAEABAAEAAQAAgAEAAQAAAD7
//n/+f/6//r/9v/0//L/8f/z//P/9P/1//f/9v/2//T/8//w//L/8//z//P/8f/v/+//
7//w//D/7//u/+3/7f/t/+3/7f/v/+//7v/s/+z/7f/t/+//7//y//L/8//0//L/8f/w
/+//7//u/+7/8f/1//v/CAAfAD0AWABrAHkAhQCTAKIApgCWAIUAhACIAJYAtgDKAL4A
tAC2AJ4AegBbAEMAJAD2/8n/tP+7/8r/2v/s//T/9f/4/wEABQAFAAYAAgADAAEA////
/////P/6//n/+f/3//n/+f/4//f/9P/z//T/9v/1//X/9f/1//X/9f/1//X/9f/1//b/
9v/1//X/9P/y//P/8//0//X/9//4//r/+f/4//f/9v/3//b/9v/4//j/+P/4//j/+f/6
//r/+v/6//v//P/8//r/+//7//v/+f/5//r/+v/7//7///8AAP//AAAAAAEAAQAAAP//
/v8AAAEAAwAEAAgACAAIAAkACgAKAAoACwAKAAsACwALAAwADAAMAAwAEAAQABAAEAAP
AA8ADwAPAA4ADQANAAwACgAJAAkACAAJAAgABwAHAAcABwAIAAgABwAHAAcABgAJAAoA
CwAMAAoACgAIAAcABwAHAAYABgAHAAQABAACAP///f/8//r/+f/6//v//P/5//n/+P/3
//n/+f/4//j/9//3//j/9f/1//b/+P/5//v/+//7//v/+v/5//r/+v/4//n/+v/8//7/
/P/7//v//P/9//7////9//3//////////////wEAAwADAAIAAgAEAAQABAAEAAIAAQD+
//v//P/7//z///8AAAEAAgADAAIAAQAAAP3///8AAAAAAQABAAAA//////7/+//7//v/
+//6//r/+v/6//r/+v/5//n/+f/5//n/9v/2//f/9//4//j/+P/4//X/9P/y//H/8f/x
//H/8P/y//L/8v/x//H/8P/w//H/8//y//H/8f/x/+//7//x/+//7//v/+//7//v/+//
7v/u/w==
         </WaveFormData>
      </LeadData>
      <LeadData>
         <LeadByteCountTotal>10000</LeadByteCountTotal>
         <LeadTimeOffset>0</LeadTimeOffset>
         <LeadSampleCountTotal>5000</LeadSampleCountTotal>
         <LeadAmplitudeUnitsPerBit>4.88</LeadAmplitudeUnitsPerBit>
         <LeadAmplitudeUnits>��V</LeadAmplitudeUnits>
         <LeadHighLimit>2147483647</LeadHighLimit>
         <LeadLowLimit>268435456</LeadLowLimit>
         <LeadID>V3</LeadID>
         <LeadOffsetFirstSample>0</LeadOffsetFirstSample>
         <FirstSampleBaseline>0</FirstSampleBaseline>
         <LeadSampleSize>2</LeadSampleSize>
         <LeadOff>FALSE</LeadOff>
         <BaselineSway>FALSE</BaselineSway>
         <ExcessiveACNoise>FALSE</ExcessiveACNoise>
         <MuscleNoise>TRUE</MuscleNoise>
         <LeadDataCRC32>1048250827</LeadDataCRC32>
         <WaveFormData>
4P/h/+z/+v8CAAoAGQAoADkAVQBxAIAAigCbALcA2gAEATcBZgF6AW8BSAH7AI4ALADm
/7b/mP+M/4L/fv+I/5X/m/+e/6r/uf/D/8v/0v/T/9b/2f/W/9X/1P/U/9X/1//a/9n/
2v/d/9//4P/f/97/3f/c/93/3f/d/97/4//h/+L/5P/j/+L/4f/g/+L/4v/g/+D/4P/h
/+H/3//g/+P/5f/n/+f/5//n/+j/6P/o/+j/6v/u/+7/7f/t/+7/7v/u/+//8f/z//P/
9P/2//b/9v/1//f/+P/6//r/+P/4//r/+//6//z//f/+/wAAAgADAAQABwAKAAwADAAN
AA4ADwAPABMAFQAVABYAGQAaABwAHAAeAB8AIAAfACQAKAArAC0AKwAtAC4ALwAvAC8A
MAAwADIAMwA0ADUAMwAzADQANQA1ADUANQA1ADYANwA4ADgAOAA5ADkANwA2ADQAMAAv
ACsAKQAnACUAIwAfAB0AGQAVABQAEwAQAA0ADAALAAoACAAIAAYABgAEAAMAAQABAAIA
AwAEAAMAAAAAAAIAAgAAAAEABAACAAAAAAACAAIABAAEAAYABgAHAAYABwAIAAcABgAH
AAcABgAFAAQAAwADAAMAAwADAAUACAAKAAwACwAJAAgABwAIAAgACwAMAAwACgAHAAoA
CgAKAAoACwALAAsACgAJAAcACQAHAAcACQAKAAwADQAMAAkACQAKAAkABQAEAAMAAQAC
AAIAAQABAAAAAAD+////AAABAAIAAQABAAAAAAD+//7//P/7//v/+//8//z//f/8//3/
/P/6//v/+//7//r/+v/6//r//P/7//z//v/7//r/+P/2//b/9v/1//T/9P/0//X/9v/3
//j/+P/2//b/9//3//X/9f/1//X/9f/4//r/+v/4//f/9v/2//X/9f/1//X/9f/3//b/
9v/1//f/+f/5//j/8//y//H/8P/z//X/9f/1//X/9f/0//T/8v/x//H/8f/1//X/9P/0
//j/+//9//3/9P/2//j/+v/8////AQABAAEAAgACAAIAAgAAAP///P/2//X/9P/z//L/
9P/y//L/8f/x//H/8f/y//L/8v/x/+7/6//o/+j/6f/r/+v/6f/o/+f/5v/m/+X/5v/m
/+f/6P/p/+r/7P/v/+z/6P/n/+b/5//o/+n/6v/n/+b/5v/l/+b/5//o/+n/7P/p/+n/
7//0//v/BgAUACIAMABBAFgAbwCDAJUApACyAMsA7wAeAVQBfwGMAYQBXwEKAZcAOAD4
/8r/rv+e/5j/lv+a/6L/sf+//8T/zP/X/+P/7f/u/+//7P/r/+z/7f/u//D/7v/v//H/
7//w//P/9f/2//X/9P/z//L/9P/1//b/+P/6//f/9//4//n/+v/7//z/+//6//f/9v/4
//n/+f/3//j/+//9////////////AAD///7//f/+/wAAAAD/////AgACAAIAAwAFAAcA
BwAIAAYABgAGAAUAAwAEAAYABgAIAAoADgARAA8AEAAQABAAEwAUABQAFAAUABYAFwAW
ABgAGgAcAB0AIAAjACQAJgAnACgAKgAqAC0ALwAxADEAMgA0ADUANQA2ADkAOwA9ADsA
OwA8ADwAOgA7ADwAPQA7ADsAPAA9AD0APQA9AD0APQA9AD0APAA4ADcANQAxADEAMAAt
AC0AKgAnACQAIQAdABkAFwATAA0ADAALAAgABwAGAAUABAACAAIAAAAAAP7//f/7//v/
+//7//v/+f/6//r//P/8//v/+//9//r/+P/4//r/+v/7//z///8AAAAA/v/+//7/+//6
//v/+//9//3//f/9////////////AQACAAIAAgAAAP///////wEAAgAGAAgABwAEAAAA
AgACAAIAAgADAAUABQAEAAMABgAJAAgACQAHAAYABgAFAAIA/////wAAAQD//wAAAQAD
AAQABAADAAEA/v/8//j/+f/6//v//P///////v/+//3//P/5//f/+P/5//v//P/6//j/
+P/2//j/+f/5//n/+P/4//j/+P/3//X/9f/2//j/+P/3//b/9f/0//L/8P/w//D/8f/y
//P/9P/0//L/8v/z//P/8f/x//H/8f/x//D/8v/y//D/8P/w//H/8f/x//H/8f/x//P/
8v/y//H/8//1//X/9P/v/+7/7f/s/+3/7//v/+//8f/x//D/8P/w/+//7//v//L/8//z
//T/8v/y//T/9P/0//T/9//5//n/+f/6//r/+v/6//z//f/8//j/+v/6//r/+v/5//b/
9f/z//L/8f/w//D/8//0//T/8v/v/+z/7P/t/+//7//t/+z/6v/q/+v/6//r/+r/6v/q
/+n/6P/o/+n/6f/m/+b/5v/n/+j/6f/q/+j/6P/p/+n/6f/r/+3/7//o/+n/6f/r/+7/
8//y//L//P8KABcAIgAvAEEAWQB0AIwAnwCxAMQA4AANAUQBeAGdAaQBjQFaAfgAhAAm
AOL/rv+U/47/iv+P/6H/rv+2/73/x//T/97/6f/u//H/8//z//P/9P/z//P/9P/x/+//
8f/y//L/8//0//X/9v/3//f/9//4//v/+f/6//z/+//6//n/+P/6//r/+P/4//j/+f/5
//f/9f/3//j/+f/6//v//P/+//7//v/+/wAAAgACAAEAAQACAAIAAgADAAMABQAFAAYA
CAAIAAgABwAJAAoADAAMAAwADAAOAA8ADgAQABEAEgATABQAFAAUABUAGAAaABoAGgAc
AB4AHwAhACMAIwAkACcAKAAqACoALgAxADQANQA4ADoAOwA7ADkAOwA8AD0APgA/AEEA
QgBEAEUARgBHAEcARwBIAEkASQBJAEkASQBIAEcARgBEAEUARQBEAEEAQQBAAD0APQA6
ADcANAAxAC8AKwApACUAHgAcABoAFgATABIAEQAQAAwADAAKAAoACQAHAAQAAwAFAAUA
BQADAAIAAgAEAAQAAgADAAYABAAAAAAAAgACAAAAAAACAAIAAwACAAMABAACAAIABAAF
AAUABQAFAAUABwAHAAcABwAFAAYABgAGAAgABwAHAAcABQAEAAYABgAJAAgABgAKAAoA
CgAKAAsACQAJAAgABwAHAAkABwAHAAYABgAHAAcABwAFAAYACAAIAAUABQAFAAQABAAD
AAEAAgACAAMAAgACAAIAAgACAAIAAQD///7/AAAAAP7//f/7//v//P/8//7//P/8//r/
+P/5//n/+f/8//z//P/8//3/+//7//z/+f/4//b/9P/3//j/+P/4//n/+P/4//j/9//2
//T/8P/y//P/8//x//P/8//z//P/9P/2//b/9P/y//L/8//z//H/8f/x//H/8//y//L/
8f/x//P/8//y/+//8P/x//L/8v/z//L/8f/x//H/8P/w//L/8f/x//H/8f/x//D/8P/x
//H/8P/x//D/8P/w//H/7f/z//b/8//y//H/8P/w//D/8P/w//D/8P/w//D/7//u/+3/
7P/t/+7/7//w//T/9v/4//r//P/8//z//P/6//v//f/9//7/AAABAAIAAAAAAP///P/2
//b/9v/2//T/9P/y//L/8v/z//T/9f/0//T/9P/z//H/8f/v//D/8f/x//H/7//s/+z/
7P/t/+//7//u/+7/8P/w//D/8f/w/+//6//q/+v/7P/t/+7/7v/u/+7/7//t/+v/6//r
/+3/7P/p/+f/6//u//H/9v/8/wYAEgAfADQARwBbAHEAigCeAK8AywD2ACoBZQGSAaAB
kQFoARUBpAA6AOj/rP+I/4L/gP9+/4r/m/+n/7D/vP/L/9n/3//e/9//4v/j/+L/4f/g
/+D/3v/f/+H/3//h/+P/5P/k/+b/5v/m/+b/5//n/+f/6P/q/+f/5//o/+f/5v/l/+T/
5v/m/+T/5P/m/+f/5//l/+P/5f/m/+f/5//n/+f/6P/o/+j/6P/q/+z/7P/r/+v/6v/q
/+r/6//t/+//7//w//L/8v/y//H/8v/0//f/+P/1//T/9f/1//b/+P/5//r//P/+////
AAAAAAIAAwACAAIABAAGAAcADAAPABAAEgATABQAFgAWABkAGwAdAB0AIAAiACMAIwAj
ACUAJgAnACcAJwAoACgAKAApACoAKwArACsALAAtAC0ALQAtAC0ALwAvAC8ALgAwADEA
MQAvACwAKAAiAB8AHwAdABsAGQAUAA8ADAAHAAMAAgABAP7//P/8//z//P/2//T/8P/u
//D/7//t/+3/7f/t/+3/6//q/+r/7P/s/+r/6//u/+z/7P/s/+7/7v/s/+z/7v/u/+7/
7P/s/+z/7P/s/+7/7//u/+3/7P/r/+3/7f/t/+3/7//w//D/8P/y//H/8f/x/+//7v/w
//D/8v/w/+3/8P/w//D/8P/x/+//7//u/+3/7//x/+//7//v/+7/7v/t/+r/5//n/+j/
6//p/+r/6//p/+r/6v/p/+v/6v/q/+j/5v/k/+L/4P/j/+P/4v/i/+P/5P/j/+P/5f/l
/+b/5v/m/+T/5P/i/+H/4f/g/9//3v/e/97/3v/d/9v/2//c/93/3v/e/97/3v/e/93/
3P/e/97/3//g/93/3P/a/9b/1v/X/9f/1f/V/9X/1f/V/9j/2v/a/9j/2f/a/9z/3f/f
/9//3//f/9z/2v/Z/9f/1v/X/9b/1P/U/9b/2P/a/9n/2//b/9v/2v/Z/9f/1v/Y/9f/
1//X/9n/2f/Y/9j/2P/Z/9n/2//a/9r/2v/b/9f/2f/a/9r/2v/a/9r/2v/a/9r/2v/d
/97/3//g/+L/4v/i/+L/4//k/+X/5v/p/+v/7v/v/+3/7v/u/+7/6v/o/+X/4P/c/9z/
3P/c/97/3v/c/9z/3v/f/+D/4f/g/+D/4P/f/9n/1//T/9L/0//T/9P/0f/S/9L/0v/T
/9X/1f/U/9T/1f/W/9f/2f/c/93/2//c/9j/1v/U/9L/0P/Q/9D/0f/S/9H/0v/T/8//
1P/Z/9X/1f/a/+H/6P/0//7/BgAXACwAQQBXAG8AggCSAKEAvwD2ADABYQGAAYYBbwEy
AcsAWgAAAL7/kv+C/37/eP+A/4z/kf+X/6L/sv/B/8v/0//Y/9n/2P/V/9P/0//T/9T/
1v/X/9n/1//Z/9v/3P/c/9r/2v/a/9r/2//b/9v/3P/c/9n/2f/a/9z/3P/c/9z/4P/g
/97/3v/c/93/3f/b/9v/3f/e/9//4f/h/+H/4v/i/+L/4v/k/+b/5v/l/+X/5P/k/+T/
5f/p/+v/6//s/+7/7v/u/+3/7P/s/+3/7P/s/+z/7v/v//L/9P/1//b/9f/2//b/9v/3
//r//P/8//7/AAACAAMABQAHAAcACAALAAwADgAOABEAEwAVABUAGAAaABsAGwAdAB8A
IAAhACEAIQAiACIAIAAhACIAIwAlACUAJgAnACUAJQAlACUAKAApACoAKgAoACcAJQAh
AB4AHAAYABcAFQATABEADwAMAAkACAAFAAMAAgABAP7/+f/2//P/8P/t/+7/7f/u//D/
7//t/+3/7//v/+//7f/r/+r/6//q/+n/6f/r/+j/6P/o/+r/6v/s/+z/7v/u//D/7v/u
/+7/7v/u//D/8f/v/+//7//v/+7/7f/s/+v/7P/u/+//8P/w/+//7//v//D/8P/z//T/
9P/y/+//8v/x//D/7//v//D/8f/x//H/8f/z//H/8f/x//D/8P/v/+7/6//r/+z/7f/r
/+z/7f/t/+7/7v/t/+3/7P/s/+r/6v/q/+r/6v/r/+v/6v/q/+j/6P/m/+X/5//n/+j/
6P/m/+T/5P/i/+T/5f/l/+X/5v/m/+b/5v/k/+H/4P/g/+P/5P/k/+T/4v/i/+H/4P/h
/+D/4P/g/+L/4v/h/97/4P/h/+H/3//f/9//3//f/97/4P/g/97/3//g/+L/4//j/+P/
4//j/+D/3v/d/9v/2//d/93/3P/Z/9r/2//c/97/4f/i/+P/4f/h/+D/4P/d/9v/2v/Z
/9z/3f/d/97/4P/l/+X/5f/k/+X/5v/n/+j/6v/t/+7/7//u/+7/7v/u//D/7//s/+b/
6P/o/+j/6P/m/+L/4P/d/9//3//f/+D/4v/i/+H/3v/d/9r/2v/b/9z/3f/c/9z/2v/Y
/9f/1f/W/9b/1//Y/9b/1v/X/9n/2//Y/9j/2P/a/9r/2v/a/93/3v/g/+H/2//Z/9f/
1f/S/9f/3f/f/+T/6f/u//j/CAAWACUAOgBVAGsAfQCKAJYAowC/AOYAFgFLAXIBfgFl
AS4B1QBuABoA4P+0/5r/jv+I/4r/kv+d/6X/qv+w/73/yf/T/9j/2//c/9v/2f/Z/9n/
2v/c/93/3//d/9//4f/i/+L/4v/i/+L/4v/h/+H/4f/i/+b/4//j/+T/4v/i/+L/4v/l
/+b/5f/m/+X/5f/k/+H/4v/l/+f/6f/p/+n/6f/q/+n/6P/n/+j/7P/s/+v/6//q/+r/
6v/r/+//8f/x//L/8v/y//L/8f/x//L/9P/0//L/8v/0//X/9v/4//n/+v/9//7//v/+
////AgAEAAQABAAGAAgACQALAA0ADQAOABEAEgAUABQAGQAbAB0AHQAfACAAIAAfACAA
IwAlACcAJwAnACgAKAAnACcAJwAnACkAKQAqACsAKwArACsAKwApACkAKQAoACcAJwAm
ACMAJAAiAB4AHQAdABsAGQAXABMADwANAAkABwAGAAUAAgD///7//f/8//j/+P/2//b/
9P/z//H/8f/y//P/9P/z//P/9P/3//j/9f/1//f/9P/0//T/9v/2//f/+P/7//z/+//4
//f/9v/2//b/+P/5//f/9//3//f/+v/7//z//f/9//7//v/+//3/+//6//n/+P/4//v/
/P/+//z/+f/8//3//v///wEAAAD///3/+//6//v/+P/3//j/+P/5//n/+f/3//j/+v/6
//f/9//3//f/+P/4//f/9f/0//T/8v/y//L/8v/y//P/8//y//L/8v/y//D/7//x//H/
8v/y//L/8P/w/+7/7P/t/+3/7f/s/+z/7P/s/+v/6f/p/+r/7v/w//H/8v/w/+7/6//o
/+f/5v/m/+b/6f/q/+r/6P/o/+n/6f/n/+j/6f/q/+v/6//s/+v/6P/m/+b/5//n/+n/
6f/p/+n/5//m/+b/5f/l/+f/5//m/+T/5P/k/+T/5//p/+n/6f/s/+3/7f/u/+z/6v/s
/+z/7P/s/+7/8f/y//P/9v/2//b/9v/4//f/9P/u//D/8P/w//D/8P/u/+7/7f/t/+3/
7f/u/+z/7P/r/+j/5//k/+T/5f/m/+f/5v/m/+P/4v/i/+H/4//i/+L/4v/i/+L/4//l
/+b/5P/l/+b/5f/k/+P/4v/i/+L/4//j/+H/4f/h/+H/4v/l/+P/4//q/+//8P/6/wwA
GgAhADAAQQBZAHUAjACYAKMAtwDaAAQBOQFsAYoBjQF0ATUB1ABoAA4AzP+i/47/hP+G
/47/mf+j/6r/sP+5/8n/1//e/+P/6P/n/+X/5f/l/+b/5f/l/+b/4//l/+f/6P/o/+j/
6P/o/+j/6v/r/+z/7v/v/+v/6v/q/+z/7P/s/+z/7v/u/+z/7P/r/+v/6v/n/+j/6//t
/+//8f/x//H/8v/y//D/7v/u//H/8v/y//P/9P/0//T/9f/3//n/+f/6//n/+P/3//X/
9//4//r/+v/8//z//v///wAAAgADAAQAAwAEAAQABAAFAAgACgAKAAwADgAQABEAFAAX
ABgAGgAbABwAHgAeAB8AIQAjACMAKAAqACsAKwArAC0ALgAvADEAMQAyADIAMgAzADQA
NQA1ADUANgA3ADkAOQA5ADkAOAA3ADYANAAzADMAMgAvAC4ALAAoACcAIwAhAB8AHQAb
ABcAFQARAA0ADAALAAgABQAEAAMAAgD8//z/+v/6//z/+//5//n/+f/5//n/9//0//T/
9v/2//j/+f/8//r/+v/6//z//P/6//r//P/8//v/+P/3//b/+P/4//r/+//7//v/+//7
//3//f/9//3/+//8//z//P/+//3//f/9//7//v8BAAIAAgAAAP3/AAACAAIAAgADAAIA
AQD///3//f////3//f/+//7//////wAA/f/9//7//P/5//n/+f/7//z//P/7//n/+P/4
//b/9v/2//b/9v/1//X/9P/0//b/9v/0//P/9f/1//b/9v/2//T/9P/y//D/8f/x//H/
8P/w//D/8P/u/+v/6v/q/+3/7v/u/+7/7v/u/+3/7P/t/+z/7P/s/+r/6v/p/+b/6P/p
/+n/5//p/+n/6f/p/+r/7P/s/+r/6P/o/+n/6f/p/+n/6f/p/+b/5P/j/+H/5P/n/+j/
6P/m/+b/5v/m/+X/5//n/+f/5//n/+b/5v/o/+f/5//n/+j/5//l/+T/5P/l/+X/5//p
/+r/6//t/+3/6//k/+T/5P/k/+T/5//o/+n/6v/t/+7/7//w//P/9f/1//X/9//4//n/
+v/4//X/8P/o/+v/7P/t/+7/7v/s/+z/6//p/+n/6f/q/+z/7P/r/+j/5f/i/+L/4//h
/+H/3//e/+D/4P/h/+H/4//i/+L/4v/g/+D/4f/j/+H/3v/e/97/3//g/+H/4v/g/+D/
4f/h/+H/4f/h/+H/4v/j/+P/4//m/+n/8P/+/woAFAAnADwATwBpAIUAmgCmAL0A4wAU
AVABhwGiAZwBfQE2AccAUAD6/7z/jv9+/37/fv+E/5b/pf+r/7L/wv/V/93/3//g/+P/
4v/h/+H/4f/h/+L/5P/l/+f/5f/j/+X/5v/m/+b/5v/m/+b/5//n/+f/6P/q/+f/5//o
/+r/6v/q/+r/6v/q/+j/6P/p/+v/7P/r/+j/6f/p/+n/6//r/+v/7P/u/+7/7v/w//D/
8P/v/+//8f/y//P/9f/2//f/9v/2//j/+P/4//f/9//4//r/+v/4//j/+v/7//7/AAAB
AAIABQAGAAYABgAHAAoADAAMAAwADgAQABEAEQATABMAFAAYABoAHQAeACEAIwAlACUA
JgAoACkAKQArAC0ALgAvADEAMQAyADIANAA1ADYANwA2ADUANQA1ADUANQA1ADUANwA3
ADcANgAzADMAMgAvAC4ALAAoACcAJQAjACEAHwAZABUAEwAPAAkACAAHAAQAAQAAAP//
/v/8//z/+v/6//j/9//1//X/9f/1//X/8//y//L/9P/0//L/8//2//T/8//0//f/+P/2
//b/+P/4//j/9v/2//b/9P/0//b/9//5//n/+f/5//n/+f/5//n/9//4//j/+P/6//n/
+f/5//v//P8AAAIA///6//T/9P/3//j/+f/7//v/+//6//n/+f/7//n/+f/4//j/+f/5
//b/8//z//T/9f/z//T/9f/z//T/9P/z//X/9P/0//L/8v/y//L/8v/y//H/7//u//H/
8v/x//H/7//v//D/8P/u/+z/7P/q/+v/7f/u/+//7f/s/+v/6v/r/+n/6f/q/+r/6v/p
/+j/6P/o/+f/5v/m/+b/5//o/+j/6P/n/+T/5v/n/+f/5f/m/+f/6P/p/+z/7v/u/+z/
6v/o/+f/5f/l/+X/5f/l/+X/5P/k/+P/5v/p/+r/6v/l/+T/4//i/+X/5//n/+f/5v/l
/+P/4v/i/+H/4f/h/+X/5f/k/+T/5f/l/+T/5f/j/+T/5f/n/+X/5f/i/+P/5P/l/+b/
5P/k/+T/5P/m/+j/6v/s/+3/7v/v//D/8f/y//T/9//3//f/+P/4//b/9v/2//X/8f/q
/+n/6P/q/+r/6v/o/+j/5//n/+f/5f/m/+b/5v/j/+D/3//c/9z/3f/d/93/3f/c/9z/
3P/d/93/3f/c/9r/2v/a/9r/3f/f/9//3P/a/9r/2v/a/9z/3P/c/9z/2//b/9n/2f/b
/9v/3P/d/+X/4f/e/+P/7v/4/wAACgAXACoAQwBbAHEAgACQAKUAxwD4ADIBaQGMAZAB
dwFAAd0AZgAKAMj/mv+G/4D/dv98/47/mf+f/6b/tv/F/9H/2//g/9//3P/b/93/3f/d
/97/3f/d/97/2//a/9v/2//a/93/3v/f/+D/4f/h/+H/4v/i/9//3//g/+D/4P/g/+D/
5P/k/+L/4v/h/+H/4P/d/97/4f/j/+X/4//j/+P/5P/n/+j/6f/s//D/8P/v/+//8f/y
//P/9f/4//v//P/+////AAABAAEAAwAEAAYABgAEAAQABgAHAAgACgALAAwACwAMAAwA
DAALAA4AEAAQABQAFgAYABkAGwAdAB0AHgAfACAAIgAiACMAJQAnACcAKgAsAC0ALQAs
AC0ALQAtAC0ALQAuAC4ALwAxADMANQA0ADMAMwAzADEAMQAxADEAMwAzADMAMgAxADEA
MAAtAC4ALAAoACcAJQAjACEAHwAZABUAEwAPAAkACAAHAAQAAQAAAP///v/7//z/+//8
//r/9//z//H/8v/z//T/8//y//L/9P/0//L/8//2//T/8v/y//T/9P/0//T/9v/2//b/
9P/0//T/9//4//v//f/6//n/+P/3//f/9//3//f/9//4//j/+P/2//X/9f/1//f/+P/8
//7//f/6//b/+P/6//r/+v/7//v/+//6//n/9//5//f/9//5//r//P/9//r/9//3//j/
+v/3//f/9//3//j/+P/3//n/+P/4//b/9v/2//b/9v/3//f/9v/2//j/+P/2//X/9f/1
//b/9v/z//D/7//s/+//8f/y//P/8//y//H/8P/y//H/8v/0//T/9P/z//L/8P/w/+//
7v/w//D/8f/y//L/8v/x/+7/8f/z//T/8//x//H/8f/x//D/8v/y//D/8v/y//P/8//y
//H/8P/v/+//7v/u/+3/7//x//H/8P/v//D/8f/y//L/8//y//H/8//z//L/8v/0//P/
8//z//L/8f/v/+7/7v/v/+//8f/v//D/8f/z//X/9f/4//v//P/9//7///8AAAEAAwAE
AAMAAgACAAMABAAFAAYAAwD+//b/9P/2//b/9v/2//b/9v/1//X/9P/z//P/8v/z//P/
8f/x/+7/7v/v/+//7v/r/+n/6P/q/+v/6//r/+j/6P/o/+j/6f/r/+7/7//s/+z/7P/s
/+r/6v/q/+r/6v/r/+v/6f/r/+v/6//s//H/8f/1//j/+f/8/woAGAAkADMARABZAHUA
iwCWAKIAtQDXAAABLgFjAY4BlgF7AUQB7wCIAC4A8v/I/6r/mv+U/5b/oP+v/7X/tv/C
/9P/3f/n/+z/7f/q/+3/7f/t/+3/7v/w//H/8//x//H/8//0//T/8v/y//L/8v/z//P/
8//0//b/8//z//T/9v/2//b/9v/2//b/9P/0//T/9f/1//P/9P/3//n/+//7//v/+//8
//3//P/7//z//P/8//v/+//+//7//v//////AQABAAIABAAEAAQAAwADAAQABgAGAAYA
BgAIAAkACAAKAAsADAAPABAAEAAQABEAFAAWABYAGAAaABwAHQAeAB8AHgAeACIAJAAn
ACgAKwAtAC8ALwAyADQANQA1ADQANQA1ADUAMwAzADQANAA2ADcAOAA5ADcANwA4ADkA
NwA3ADcANwA6ADsAPAA8ADkAOQA4ADUANAAyAC4ALQAtACsAKQAnACUAIQAfABsAGQAY
ABcAFAAPAA4ADQAMAAkACgAJAAoACAAHAAUABQAHAAcABwAFAAYABgAIAAgABwAHAAkA
BgAEAAQABgAGAAYABgAIAAgACQAIAAkACgAJAAgACQAJAAkACQAJAAkACQAJAAkACQAH
AAgACAAIAAsACwAMAA0AEAAQABMAFAARAA4ACgAMAA4ADgAOAA8ADgANAAsACQAKAA0A
DAANAA4ADgAPAA8ADQAJAAgACAAKAAcABwAHAAcACAAIAAcACQAIAAgABgAEAAQABAAE
AAMAAwACAAIAAgACAAAA//8BAAEAAgACAAAA/v/+//z//f///wAAAQAAAAAAAAAAAAEA
/////wAA///+//z/+v/7//z//P/8//z//P/9//7/+//6//j/9P/3//n/+v/5//v/+//7
//v/+//8//v/+P/4//j/+f/5//v/+//7//v/+//6//r/+f/4//n/+P/2//X/9v/3//j/
9//5//n/+f/7//v/+v/6//7/AgAAAAAAAAAAAAEAAwADAAMABgAGAAYABgAJAAkABwAC
AAAAAAAAAAAA/f/6//n/9//5//n/+f/6//z//P/7//j/+f/2//b/9//1//X/8//y//L/
8v/z//P/8f/w//D/8P/w//D/8f/z//H/7v/u/+7/7v/u/+7/7v/w//L/9f/3//T/8//y
//H/9P/x//H/9f/2//n/AAAKABYAJgAzAEIAVwBtAIcAngCqALMAywDqABABRQF6AZgB
lwF8ATsB1gBsABoA4v+8/6T/mP+U/57/rf+7/8D/wP/J/9n/5//u//H/8v/1//P/8//z
//T/9P/1//f/9f/3//n/+v/6//j/+P/4//j/+//7//v//P/+//v/+//8//7//v/+//7/
///+//v/+v/8//3//f/7//3///8AAAEAAAD///7//v8CAAIAAgAEAAQABAADAAMABAAE
AAQABQAHAAkACQAKAAgACAAIAAcABwAIAAoACgALAAwADwARABAAEgATABQAEwAUABQA
FAAWABoAHQAeACAAIgAkACUAJwApACkAKgArACwALgAuADEAMwA1ADUAOgA8AD0APQA/
AEEAQgBDAEEAQQBCAEIAQABBAEIAQwBDAEMARABFAEMAQwBDAEMAQwBDAEMAQgBCAEMA
QwBBAD4APAA4ADcANQAzADEALwArACcAJQAhABwAGgAYABQAEgASABIAEgAOAA4ADAAM
AAwACwAJAAkACAAHAAYAAwAFAAYACQAKAAoACwAOAAwACAAIAAoACgAKAAoADAAMAAwA
CgAKAAoADAAMAA4ADwANAA0ADQANAA8ADwAPAA8AEQASABIAEgAUABMAEwATABIAEAAR
ABAAEgAQAA0AEAARABIAEwAVABMAEwASABEAEQATABEAEQASABIAEwATABIADwAPABAA
EAANAA0ADQAPABAAEAAPAA8ADgAOAAwADAAMAAwADAAPAA8ADgAOAA0ADAAJAAcABwAH
AAgACAAKAAgACAAGAAYABwAHAAcACAAIAAgACAAHAAUABQAGAAQABAADAAIABAAEAAMA
AgAFAA==
         </WaveFormData>
      </LeadData>
      <LeadData>
         <LeadByteCountTotal>10000</LeadByteCountTotal>
         <LeadTimeOffset>0</LeadTimeOffset>
         <LeadSampleCountTotal>5000</LeadSampleCountTotal>
         <LeadAmplitudeUnitsPerBit>4.88</LeadAmplitudeUnitsPerBit>
         <LeadAmplitudeUnits>��V</LeadAmplitudeUnits>
         <LeadHighLimit>2147483647</LeadHighLimit>
         <LeadLowLimit>268435456</LeadLowLimit>
         <LeadID>V4</LeadID>
         <LeadOffsetFirstSample>0</LeadOffsetFirstSample>
         <FirstSampleBaseline>0</FirstSampleBaseline>
         <LeadSampleSize>2</LeadSampleSize>
         <LeadOff>FALSE</LeadOff>
         <BaselineSway>FALSE</BaselineSway>
         <ExcessiveACNoise>FALSE</ExcessiveACNoise>
         <MuscleNoise>TRUE</MuscleNoise>
         <LeadDataCRC32>2090806031</LeadDataCRC32>
         <WaveFormData>
3v/e/+L/4f/d/9z/6P/3/wkAKABKAGUAhgCoAMwA8QARATMBXwFuAUkBCgG+AGMAEwDb
/7j/qf+n/6D/mv+c/6b/qf+k/6j/tf+8/8L/yv/O/9L/1P/S/9D/zv/P/9H/0f/S/9L/
1P/W/9j/2f/W/9X/1P/T/9T/1P/V/9X/2P/Y/9n/2v/Y/9f/1v/X/9r/2P/Y/9n/2f/Z
/9n/2f/c/9z/3//f/9//3//f/+H/4f/h/+L/5P/n/+f/5//n/+j/6P/o/+n/6v/r/+v/
7f/t/+3/7f/t/+7/7v/v/+//7//w//D/8v/x//L/8//2//f/+f/8//3/AQACAAIAAwAF
AAUABgAGAAoADAAPABEAEgAUABYAFwAYABsAHQAgACMAJgAnACkAKwAsADAAMgA0ADQA
NgA3ADgAOAA6ADwAPAA9AD0APgA+AD4APgA+AD4APwA/AD0AQABAAD4APAA4ADUAMAAu
ACwAKgAnACUAIwAfABsAFwASABEADgAKAAkABwAGAAQAAwABAAAA/f/7//r/+f/5//r/
+v/7//z/+f/4//n/+P/6//r/+f/4//X/9f/2//n/+f/5//r/+v/8//v/+//7//j/+P/3
//j/9v/2//b/9v/0//T/9P/0//n/+v/6//r/+P/4//j/+P/3//r/+v/8//v/+f/5//r/
+P/5//r/+v/7//v/+//7//r/+f/4//j/+//8//z//f/8//z//P/7//r/+f/4//f/9//3
//f/9//4//j/+P/3//j/+P/5//r/+v/6//r/+f/4//f/9P/z//X/9f/1//X/9f/1//b/
9//2//X/9v/1//f/9v/2//X/9f/1//b/+f/3//b/9P/w/+//7//v/+//7//v/+//8P/x
//L/8f/y//P/8//z//H/8f/y//L/8v/z//X/9f/z//H/8f/x//D/8P/x//H/7//w//D/
8f/x//L/9P/2//T/7v/t/+7/7f/w//D/8P/w//L/8v/y//L/8P/v/+//7//w//L/8v/y
//T/9v/5//j/8P/y//T/9v/4//r/+//7//z//P/7//v/+//9//3/+v/1//T/9P/z//L/
8P/s/+z/7P/t/+//8f/y/+//7//t/+z/6v/n/+f/5//p/+n/5//m/+X/5f/k/+T/5f/k
/+T/5f/o/+n/6//s/+v/6P/l/+T/5v/n/+j/6//o/+T/5f/k/+P/5P/l/+b/6P/j/+X/
6f/o/+b/5P/j/+f/9P8EABkANQBSAHIAmwDAAOYAEAE9AWsBmQGlAYABOwHiAHoAIQDn
/8P/sv+v/63/qP+o/67/uP+9/77/wv/L/9j/4v/k/+T/4v/g/+P/5P/l/+n/5//n/+j/
6P/q/+z/7v/v/+z/6//q/+n/7P/s/+3/7f/v/+7/7v/u//H/8f/x//P/8//w/+//7//v
/+//7//v//H/8v/2//f/9//3//f/+f/4//f/9//4//v/+//7//v//P/8//z//f/+////
//8BAP3//f/9//3//P/8//3//f///wIABAAIAAgACAAIAAoADAANAA8ADwAPABAAEAAR
ABQAFQAXABgAHgAgACMAJQAmACgAKgArACwALwAxADQANAA2ADYANwA6ADwAQQBEAEIA
QgBEAEUARQBEAEUARgBGAEcARwBIAEoASgBKAEoASgBLAEsASQBHAEQAPwA6ADkANwAz
ADIALwAsACgAJQAgABsAFgARAA4ADQAKAAYABAADAAMAAgD///3//P/5//v/+v/5//n/
9//2//b/9v/0//T/9v/2//b/9v/1//T/8f/x//L/9f/0//X/9//4//X/8//y//H/7//w
//D/8v/y//L/8v/y//T/9P/0//T/+P/4//f/9v/1//T/8//y//T/+P/5//z/9//1//X/
9v/0//X/9v/2//b/9//4//n/+//7//v//P/7//r/+P/3//T/9P/0//P/9f/1//X/9f/4
//n/+v/7//b/9P/y/+//7//w//L/9P/2//b/9v/1//T/8//w/+//8f/x//H/8f/w/+//
7//v//H/8f/z//P/8//y//L/8f/w/+//7//x//P/9P/0//L/7v/t/+z/6//r/+v/6//s
/+//8P/v//D/7v/t/+z/6f/r/+z/7P/s/+z/7f/s/+n/6v/r/+z/7P/s/+3/7f/r/+z/
7P/t/+3/7v/w//L/8P/o/+f/6P/n/+r/6v/q/+r/7P/s/+z/7P/r/+n/6P/n/+n/7P/t
/+7/7P/u/+7/7v/u/+7/8v/z//P/9P/z//P/9P/1//j/+f/3//P/9P/2//f/+P/3//L/
8f/w/+//7//v/+7/7v/v/+7/7v/s/+n/6f/p/+v/6//p/+j/5v/n/+f/6P/q/+j/5//n
/+X/5f/m/+b/5v/k/+L/4v/k/+X/5v/p/+f/5P/m/+b/5//o/+n/6v/k/+X/4//j/+j/
6v/q/+X/4//k/+b/5//v/wIAHAA9AFwAgACqANEA+QApAVcBggGtAbABfAExAdcAbwAc
AOP/uf+q/6b/oP+i/63/tP+4/7v/vv/G/9L/3P/g/+T/5f/m/+f/6//o/+f/5//m/+X/
5v/n/+f/6v/r/+z/7f/s/+z/7f/t//D/8P/x//L/8v/x//D/8f/x/+7/7f/t/+//7//v
/+//7v/u//H/8f/y//P/9P/3//X/9f/2//j/+f/5//n/+f/6//r/+v/7//3//f/8//3/
/P/9//7///8AAAAAAQABAAMABAAEAAYABQAGAAcACgAJAAkACgAJAA0ADgAOAA8AEgAT
ABUAFgAZABoAHAAdACEAJAAnACkAKAArAC0AMAAzADYANwA5ADoAOgA9AD4AQQBCAEUA
RwBKAEoATABOAFAAUQBRAFIAVABUAFQAVABTAFMAUgBPAFEAUABNAEoASQBHAEMAQgA9
ADoANgAzADAALQAqACcAIQAfABsAFgATABEAEAAOAA0ACwAKAAcABgAEAAIAAQADAAIA
AgACAAAAAAACAAIAAgACAAEAAAD9//3//v8BAP3//f/+//7////9//z/+//5//r/+v/8
//z//P/8//z//v/+//7//v////7//P/6//v//P/9//7//f/+//z//P/9//3///8CAAAA
AQACAAIA//////////////////8AAAAAAAD///////8AAAEAAQABAAEAAQABAAAA///+
//3//f/+///////+//7///8AAP///v/9//v//P/9//z//f/8//v/+v/5//n/+f/6//v/
+P/3//j/9//4//j/+f/5//n/+f/6//3/+//6//j/9P/1//f/+f/7//r/+f/4//j/9v/2
//T/9P/3//f/9//1//X/9v/2//b/9//5//n/9//1//X/9f/0//b/9//3//X/9v/2//f/
9//3//j/+f/2//L/8//2//f/9//2//X/9P/0//T/9P/0//b/9f/1//X/9f/2//X/9P/0
//T/9f/4//X/8v/2//X/8f/3//r/+f/4//f/9v/0//T/9P/0//b/9v/2//b/9f/0//P/
8v/z//T/9f/2//j/+v/8//7//v/+//7//v/+///////+////AQACAAQAAwADAAMAAAD8
//3///8AAP7//v/6//r//P/8//3//v/+//3//f/7//z/+v/3//f/+f/5//n/9//0//T/
9f/1//j/+P/2//X/9f/2//f/+f/5//j/9f/y//P/9f/2//f/+P/3//P/9P/2//T/9P/0
//b/9P/v/+//8f/y//L/8v/t/+v/7P/0/wcAHQAyAEwAbwCWALwA5AARATsBYwGNAZ4B
ewE4AegAiwA1APf/yP+x/6v/pv+g/6T/sv+5/7z/xP/P/9j/3v/e/+D/4v/m/+P/4v/h
/+P/4//j/+T/5P/l/+b/5//n/+n/6f/p/+n/6P/o/+n/6f/r/+r/6v/q/+r/6f/o/+n/
6//o/+f/5//p/+n/6f/p/+n/6P/q/+n/6f/p/+n/6//r/+v/7P/u//H/8f/x//H/7//u
/+3/7f/w//H/8f/z//L/8//0//X/+P/4//n/+f/2//b/9f/2//f/+P/5//z//v///wEA
AQABAAIAAgADAAQABQAHAAgADgAQABMAFQAWABgAGgAbABwAHwAhACQAKAAqACoAKwAr
ACwAMAAyADIAMgA0ADUANgA2ADgAOgA6ADsAOwA8AD4APgA+AD4APAA9AD0AOwA9AD4A
PQA8ADcAMwAtACoAKAAmACMAIQAdABkAFQARAAwACwAIAAQABAADAAMAAgD9//n/9v/x
//L/8v/y//P/8//y//L/8v/u/+7/8P/w//D/8P/v/+7/7//v//D/8//v/+//8P/w//H/
7//u/+3/7f/u/+7/8P/v/+7/7f/s/+z/7P/s/+z/7v/u/+3/7P/t/+7/7//w/+//8P/u
/+7/7v/t/+7/8P/u/+//8P/w/+3/7f/t/+3/8P/x//L/9P/x//D/7v/t/+7/7v/u/+3/
7//v/+//7//t/+3/7f/t/+7/7v/u/+3/6v/o/+f/5v/n/+j/6f/p/+v/6//p/+n/6//r
/+v/6//q/+n/6f/p/+b/5f/m/+X/5f/k/+T/4//i/+H/4f/j/+X/5v/m/+T/5f/l/+X/
5f/l/+X/5f/m/+X/5P/h/+D/3//f/9//3f/b/9z/3P/c/97/4f/i/+H/4//j/+P/4v/l
/+f/6P/n/+T/4v/h/9//3f/e/9//3P/b/93/4f/j/+L/4v/i/+L/4P/g/+D/4P/g/9//
3//f/97/4P/g/+D/4v/i/+P/5v/j/+D/5P/j/93/4f/i/+L/4v/i/+L/4v/i/+L/4v/l
/+b/5//o/+j/6P/o/+j/6f/q/+v/7P/t/+//8P/w//D/8f/x//L/8f/v/+3/6P/j/+P/
5P/k/+b/5v/i/+L/5f/m/+j/6v/o/+f/5//l/+P/4P/c/9v/2//b/9v/2f/Y/9j/2f/Z
/9z/3P/a/9n/2v/c/97/4f/j/+T/4//i/97/3f/b/9n/2f/Z/9b/2P/a/9j/2P/Y/9b/
2v/f/9n/2f/c/97/3v/f/93/3P/q/wEAFwAwAE4AcQCWALIA1AADAS8BTQFrAWgBNQHs
AJgAPQD3/8n/rv+l/5//mv+e/6T/pP+l/6r/tP/B/8j/zv/U/9j/2P/U/9L/0v/S/9X/
1v/X/9n/2v/b/9z/3f/d/9z/2//a/9n/3P/c/93/3f/d/9z/3P/c/93/3f/d/9//4//g
/9//3//d/93/3f/d/9z/3P/f/9//4f/h/+H/4//k/+X/5//q/+n/6f/p/+n/6f/o/+f/
5//s/+3/7f/v/+//7//v/+//7v/u/+//7//v//D/8P/y//P/9P/1//j/9v/3//n/+f/7
//z//P/9/wIAAwAFAAYACwAMAA4ADwAPABIAFQAXABoAHQAfACIAIgAkACQAJQApACoA
LgAwAC4ALgAwADEAMgAyADQANgA4ADkAOQA6ADkAOAA3ADYAOAA7AD0APQA8ADoANgAy
AC8AKwAlACIAIQAgAB4AHQAbABcAEwAPAA4ADQAKAAYAAQD///7//P/7//n/+P/1//b/
9v/2//f/9//2//b/9v/y//L/9P/0//L/8v/x//D/7//v//D/8//z//P/9P/0//P/8f/w
/+//8f/y//L/9P/y//L/8v/y//H/8P/v/+7/8f/y//L/8v/y//L/8v/y//P/9v/2//j/
9//1//X/9v/z//P/8//y//L/8//0//X/8//z//P/9P/0//T/8//z//L/8v/y//H/8//z
//P/8//z//P/8//z//L/8v/y//H/8v/y//P/9P/y//L/8v/x//H/8f/v/+//7//v/+//
7//s/+v/6//r/+v/6//t/+3/7v/u/+//7//t/+v/6v/r/+3/7v/u/+z/6//r/+v/6//q
/+n/6P/o/+n/6v/p/+r/6//r/+v/6f/p/+r/6v/q/+n/6//r/+n/6v/r/+z/7P/s/+3/
7f/r/+n/6P/o/+f/5v/o/+r/6P/k/+X/6P/p/+v/7P/t/+7/7P/s/+z/7P/p/+f/5v/l
/+j/6v/q/+r/7P/w//H/8P/w//L/8v/y//L/9P/1//X/9v/1//X/9v/3//r/+//5//X/
8//0//T/9P/x/+z/6//q/+r/6//s/+z/6//r/+n/6P/o/+X/5f/l/+f/5//l/+T/4v/h
/9//3v/f/97/3v/f/97/3//h/+L/4//i/+H/4v/j/+P/4//l/+f/5v/q/+z/5v/k/+L/
4P/c/9//5//p/+r/6v/k/9//4f/m//T/CwAnAEIAXAB9AKAAwgDmABEBOQFlAY8BkgFZ
AQgBtABZAA0A3f+8/63/r/+u/6r/rv+0/7f/tP+2/7//yv/W/9z/3P/c/9z/2v/a/9r/
3f/f/9//4P/g/+P/5P/l/+X/5f/l/+X/5f/k/+T/5f/l/+X/5P/k/+T/4//j/+P/5f/q
/+j/6P/p/+b/5f/k/+P/5//o/+z/7f/r/+v/6//t/+z/6//r/+z/7//v/+//7//w//D/
8P/x//L/8//z//X/8//z//P/8//0//T/9f/1//X/9v/2//j/9//4//n//P/9////AgAD
AAMABAAEAAUACAAJAAsADAAPABAAEgATABMAFgAZABsAHgAhACMAJgAmACgAKAApAC0A
LgAyADQANAA0ADYANwA3ADYANwA4ADoAOwA7ADwAPgA+AD4APgA8AD0APQA7ADkAOAA1
ADIAMAAtACgAJgAmACQAIQAfABsAFwATAA8ADgANAAoABgADAAEAAAD+//z/+f/3//P/
9f/0//P/8//1//T/9P/0//T/9P/2//b/9f/0//L/8P/v/+//8P/z//T/9f/3//j/9P/x
/+//7f/v//D/8P/y//D/8P/w//D/8v/y//L/8v/0//T/8//y//D/8P/w//D/8P/y//H/
8v/w/+//8P/y//T/9f/2//b/8//z//P/8//y//H/8P/w//L/8v/x//H/8//0//X/9f/0
//P/8v/x//P/8//z//P/8f/w/+//7f/s/+z/7f/u/+7/7v/u/+3/7//v/+3/7f/t/+3/
7f/t/+z/6//r/+v/6f/p/+v/6//p/+j/6P/n/+j/5//n/+n/6//u//D/8P/t/+v/6f/n
/+T/4//i/+L/5P/m/+b/6P/n/+f/5//l/+b/6P/p/+r/6P/p/+j/5f/l/+X/5f/k/+b/
5//n/+X/5P/k/+X/5f/k/+b/6P/m/+H/4f/j/+P/5v/m/+b/5v/n/+j/6f/q/+j/5v/o
/+j/6P/o/+z/7f/t/+7/8f/x//L/8//1//X/8v/t/+3/7v/u/+7/8P/s/+z/7P/s/+3/
7v/u/+z/6//o/+b/5v/j/+P/4//l/+X/4//i/9//3//e/97/4P/e/93/3f/c/93/3//g
/+P/4v/h/+L/4P/f/97/3//h/97/4P/g/97/3v/e/97/3P/f/93/2//i/+T/4P/d/9//
4P/g/+v///8aADoAXQCAAKQAzAD5ACcBUwGBAagBoQFkARQBtQBRAP3/xv+n/53/mv+c
/57/ov+p/6r/qv+v/7z/yP/O/9b/3P/c/9v/2v/Z/9v/2v/Z/9n/2P/b/9z/3f/d/93/
3f/d/93/3//g/+L/4//i/+D/3//e/9//3//f/+H/4//g/9//3//d/93/3f/d/9//4P/k
/+X/5f/l/+X/5//m/+X/5f/m/+j/6f/q/+v/6//q/+n/6f/u/+//7//x/+3/7f/t/+3/
7v/u/+//7//w//L/8//2//X/9v/3//r/+v/7//3//f///wAAAAABAAIAAwAFAAYADAAO
ABEAEwAUABYAGAAZABoAHQAfACIAJgAoACgAKQArACwAMAAyADMANAA3ADkAOQA4ADkA
OgA8AD0APQA+AD8AQABBAEIAQAA/AD0AOQA5ADgANQAyADAALQAoACYAJAAiAB8AHQAb
ABcAEwAPAA4ADQAKAAYAAwABAAAA/v/8//n/9//z//T/9P/0//X/8//y//L/8v/u/+7/
8P/w//L/8v/x//D/7//v//D/8//x//H/8v/y//D/7f/r/+n/6//s/+z/7v/w//D/8P/w
//D/8P/w//D/8f/w/+7/7P/t/+7/7//w/+//8v/y//T/8v/x//L/9P/y//P/9P/0//P/
8//z//P/8f/x//H/8v/0//T/8//z//P/9P/1//X/9P/z//L/8f/z//P/8//z//L/8v/y
//H/7v/u/+//8P/w//D/8P/v/+//7//t/+3/7v/v//D/8f/u/+3/7f/t/+v/6//t/+3/
7f/s/+z/6//n/+X/5P/l/+j/6v/r/+r/6//r/+v/6//q/+n/6P/o/+j/6P/m/+b/5//n
/+f/5f/n/+j/6P/o/+n/6//r/+n/5//n/+f/5v/o/+n/6f/n/+P/4v/i/+H/4//m/+n/
6P/k/+X/6P/p/+j/6P/o/+j/5v/m/+b/5v/m/+X/5f/l/+T/5v/m/+b/5P/k/+X/6P/o
/+b/6//r/+3/7f/m/+T/5P/k/+T/5v/o/+r/7P/t/+7/7//w//P/8//y//L/9P/1//f/
+f/2//X/8f/r/+7/8P/x//L/9P/w//D/8P/t/+3/7f/s/+z/7f/s/+z/6f/l/+T/4//j
/+P/4f/g/+L/4//j/+T/5P/i/+H/4f/i/+P/5f/m/+X/4v/f/97/4P/h/+L/5f/j/+D/
4v/i/+D/4P/g/+D/4v/j/+P/4//i/+D/3v/d/93/4P/y/wsAIQA6AGAAhQCmAMwA+AAl
AVEBfQGdAY4BUQECAaAAPQD3/8n/qP+d/5v/mP+a/6L/rP+t/7D/vP/P/9j/1v/W/9z/
2v/Y/9r/2v/a/93/3v/f/+H/4v/h/+L/4//j/+X/5f/l/+X/5P/k/+X/5f/j/+L/4v/i
/+X/5f/l/+f/6P/k/+L/4f/k/+X/5v/n/+X/5P/m/+X/5f/l/+X/5//p/+n/6v/s/+v/
6//r/+v/7f/u/+//8f/z//P/8v/z//P/8//z//P/9P/0//X/9f/z//T/9P/2//j/+v/8
/wAAAAABAAMAAwADAAQABAAFAAoACwANAA4ADgAOAA8ADwAUABgAHAAfACAAIwAlACgA
KAAqACoAKwAtAC4AMgA0ADYANgA4ADkAPAA8AD4AQAA+AD8APwBAAEAAQABAAEAAQgBD
AEMAQQBAAD4AOgA2ADYAMwAuACwAKAAmACMAIQAdABkAFQARAAwACwAIAAQAAwABAAAA
/v/9//v/+v/3//f/9v/1//X/8//y//L/8v/y//L/9P/0//L/8v/x//D/8P/x//P/9//z
//P/9P/0//P/8f/w/+//7//w//D/8v/y//L/8v/y//D/8P/w//D/8P/w/+//7v/w//D/
8P/w//L/9v/3//r/8//v/+3/7P/v//H/8//0//X/9f/1//X/8//z//P/9P/y//L/8f/x
/+7/7v/u/+3/7v/v//D/8f/v/+//7//v/+7/7v/u/+3/7v/u/+//8P/v/+7/7f/r/+3/
7//v//H/7v/t/+z/6//q/+n/6f/p/+r/6//u/+//7P/q/+n/5//o/+f/5//p/+f/6P/o
/+b/5f/l/+X/5f/n/+f/5//o/+b/5v/k/+T/5//n/+f/5f/n/+j/6P/o/+n/6//r/+n/
6P/n/+b/5P/k/+X/5f/j/+T/5P/l/+X/6P/q/+z/6v/k/+P/5P/j/+X/5v/n/+j/5//m
/+X/5P/k/+P/4//j/+T/5v/m/+b/5P/k/+X/6P/m/+T/6f/p/+f/5f/k/+X/5v/n/+j/
5v/m/+b/5v/p/+r/6//s/+3/7v/v//D/8v/y//P/8//y//L/8//z//T/9f/1//X/8f/r
/+r/6v/r/+z/7f/q/+r/6v/q/+v/6v/q/+n/6f/n/+b/5P/h/+H/4f/h/+H/4P/g/+H/
4//h/+L/4v/g/93/3f/e/9//4//k/+T/4v/e/97/3//f/+H/4//j/+D/4P/g/97/3v/e
/97/3v/f/+f/4//e/+D/4v/f/9v/4P/q//3/FwAyAEwAawCOALIA2AAFAS0BUwF1AXAB
PwH4AKQARwABANH/sv+n/5//lP+W/6L/qP+n/6r/tv/D/87/2P/c/9z/2P/W/9j/2P/Y
/9v/2f/Z/9r/2v/Y/9j/2P/X/9r/2//c/93/3P/c/93/3f/f/97/3v/e/9//3//f/+H/
4f/e/93/3f/d/93/3f/d/97/3v/h/+H/3//f/9//4f/k/+X/5//q/+3/7f/t/+3/7//w
//H/8//3//n/+v/9//z//f/+////AAAAAAEAAQAAAAAA//8AAAEAAgADAAYABAAFAAcA
BwAHAAgACAAJAA4ADwARABIAEwAUABYAFwAZABwAHwAhACEAIwAkACYAKAAqACoAKwAr
ACwAMAAyADAAMAAyADMANQA2ADkAPAA7ADsAOgA6ADoAOgA6ADoAPAA9AD0AOwA5ADgA
NQAyADEALwArACoAKAAmACMAIQAdABkAFQARAAwACwAIAAQAAwABAAAA/v8AAP/////9
//v/+P/1//P/9f/0//T/9P/0//T/9v/2//b/9v/1//T/8f/x//L/9f/z//P/9P/0//H/
7//u/+3/7//y//T/+P/1//T/8//y//L/8v/y//L/8v/y//H/8P/y//L/8v/y//T/+P/5
//z/+f/3//f/+P/6//v//P/8//v/+//7//v/+f/5//n/+v/7//z//P/9//r/+v/6//n/
+//7//v/+//7//v/+//7//v//P/9//3//P/8//3//v/8//z//P/7//z//f/8//3//f/9
//3//f/5//f/9v/1//b/9//6//v/+v/4//f/9f/2//f/+f/9//v//P/8//r/+f/5//n/
+f/5//n/+f/6//r/+v/4//j/+v/7//z/+//5//r/+v/6//r/+//6//f/+v/7//z//P/5
//n/+P/1//X/9v/4//n/+P/6//z/+v/4//n//P/9//3//P/7//r/+v/6//r/+v/7//v/
/P/9//z//P/6//j/9v/2//f/+v/6//j//f/9//3//f8AAAMABAAFAAYACAAIAAgACQAI
AAYABQAFAAgACgAMAA0ACwAGAP///f///wAAAQACAAAAAAAAAAAA/v/+//3/+//+//3/
/f/8//n/+f/5//n/+P/1//P/8v/1//X/9v/2//L/8f/x//L/9f/3//j/+P/4//b/9v/3
//f/9//5//n/9v/4//j/9v/0//T/9P/0//n/+//7//r/+P/y//H/8//4/wQAFQAtAEwA
agCHAKwA0gD4ACEBRQFvAZ0BmgFfARQBxABtACEA7//S/8H/vf+6/7b/uv/C/8X/wv/I
/9f/4v/q/+7/7v/s/+7/7v/u/+7/8f/y//P/9f/2//X/9v/3//f/9f/1//X/9f/2//b/
9//3//n/+P/4//j/+//7//v//f/+//r/+P/3//n/+f/5//n//P/8//////////////8B
AAEAAQACAAQABAADAAIAAQADAAQABQAHAAcABwAGAAcABwAHAAcABwAIAAgACQAJAAcA
CAAIAAoADQAOAA8AEgAUABUAFwAXABgAGAAXABcAGwAdACAAIgAkACQAJQAlACkALAAv
ADEANAA3ADkAPAA8AD4APgA/AEAAQABDAEQAQgBCAEQARQBHAEgASwBOAE4ATwBPAFAA
TwBOAE0ATABNAE8AUABPAE4ATABIAEQARABBADwAOgA6ADgANQAzAC8AKwAnACMAIgAh
AB4AGgAWABMAEQAOAA4ADQANAAsACQAIAAcABwAHAAYABgAGAAQABAAGAAYABgAGAAUA
BAADAAMABAAHAAUABQAGAAYABgAFAAUABQADAAQABAAGAAYABgAGAAYABAAEAAQABAAF
AAQAAgAAAAMABAAFAAYABwAKAAoADAAHAAUABQAGAAgACQAKAAoACAAHAAYABQAHAAcA
BwAIAAoACgAJAAkABwAGAAUAAwAFAAUABQAFAAUABQAFAAUABAAEAAQAAwAAAAAAAQAC
AAAAAAAAAP//AQABAP////////////////3/+//6//n/+v/7//7///////7//v/9//7/
/f/9/////P/8//v/+P/6//v//P/9//7//f/8//z/+f/4//X/9P/2//f/+P/3//n/+v/6
//r/+v/7//r/9//5//n/+f/4//j/+f/5//f/+P/4//n/+f/3//j/+f/2//T/9f/4//n/
+P/4//j/+P/4//j/+P/4//r/AAAAAAAAAAAAAAEAAQAAAAAAAwADAAQABQAGAAcABQAB
AAEAAgACAAIA///6//n/+P/2//f/+P/4//r/+//6//r/9v/z//P/8//x//H/7//u/+//
8f/y//T/8//w/+7/7f/u/+//8f/y//T/8v/w//D/8P/v/+7/7//y//D/8//0//H/8P/v
/+7/8v/v/+3/8f/y//D/8P/t/+n/7P/y/wEAFwAwAFAAcwCUALgA4gALATUBYwGXAbwB
rQFuARoBtwBRAAcA2P+9/7P/rv+q/6z/tv+//77/uP+9/8z/2P/g/+L/5P/o/+j/6P/o
/+v/6f/p/+r/6v/r/+z/7f/t/+z/6//q/+n/6//s/+7/7//t/+z/7P/s/+//7//v//H/
8v/u/+z/6//s/+3/7v/v//L/8v/1//X/8v/x//D/8f/y//P/9f/4//f/9//3//f/+P/4
//j/+f/6//v/+//9//r/+f/4//f/+v/6//v/+//8//7///8CAAEAAgADAAYABAAFAAcA
BwALAAwADAANABIAEwAVABYAGQAaABwAHQAdACAAIwAlACYAKQArAC4AMgA0ADQANQA5
ADoAPgBAAD4APgBAAEEAQABAAEIARABFAEcASABKAEgASABIAEgARgBHAEcARQBGAEYA
RABCAD4AOwA2ADQAMgAwAC0AKwAlACEAHQAZABUAEwAPAAoACgAJAAkACAAFAAMAAgD/
/wEAAAD//////P/6//n/+P/5//r//f/+//7//v/9//z/+v/5//n/+//5//n/+v/6//n/
9//2//X/9v/4//n//P/7//r/+f/4//r/+v/6//r//v/+//3//P/+//7//v/+//v//P/6
//r/+P/3//j/+v/7//3///8AAP///////////f/9//3//v8AAAAA//////7//v/+//3/
/f/9//3//f/9//3//f/9//z//P/8//v//P/8//3//v/+//7//v/9//z/+//4//f/9//3
//f/9//4//f/9//3//f/9//5//n/+f/4//j/9//4//f/9//5//n/+v/6//j/9f/1//X/
9f/2/w==
         </WaveFormData>
      </LeadData>
      <LeadData>
         <LeadByteCountTotal>10000</LeadByteCountTotal>
         <LeadTimeOffset>0</LeadTimeOffset>
         <LeadSampleCountTotal>5000</LeadSampleCountTotal>
         <LeadAmplitudeUnitsPerBit>4.88</LeadAmplitudeUnitsPerBit>
         <LeadAmplitudeUnits>��V</LeadAmplitudeUnits>
         <LeadHighLimit>2147483647</LeadHighLimit>
         <LeadLowLimit>268435456</LeadLowLimit>
         <LeadID>V5</LeadID>
         <LeadOffsetFirstSample>0</LeadOffsetFirstSample>
         <FirstSampleBaseline>0</FirstSampleBaseline>
         <LeadSampleSize>2</LeadSampleSize>
         <LeadOff>FALSE</LeadOff>
         <BaselineSway>FALSE</BaselineSway>
         <ExcessiveACNoise>FALSE</ExcessiveACNoise>
         <MuscleNoise>TRUE</MuscleNoise>
         <LeadDataCRC32>3137476978</LeadDataCRC32>
         <WaveFormData>
3//c/9r/0//K/8b/zv/c//D/DwAzAFcAggCvANoA/gAZATABTgFYATcB/gC4AGsAJADt
/8T/rf+o/6j/pP+m/63/r/+u/7P/vf/D/8j/zv/Q/9H/1f/U/9L/0P/P/9D/0v/T/9T/
1f/X/9f/1//V/9X/1f/W/9X/1f/V/9X/1//Y/9n/3P/b/9n/2P/Z/9v/2//Z/9n/2f/a
/9r/2v/b/97/3//h/9//3//f/9//4f/h/+L/5P/l/+X/5f/j/+X/5v/m/+b/6P/p/+z/
7P/t/+3/7v/u/+7/7//w//D/7//v//H/8v/x//L/9P/0//j/+v/7//7/AQACAAMABAAE
AAUABQAGAAkADAAOABAAEQAUABYAGQAbABwAHgAiACkALAAsAC4ALgAvADMANgA4ADkA
PAA+AEAAQQBDAEYARABFAEYARgBGAEYARwBHAEgASABHAEUARgBFAEIAPwA7ADgAMwAv
ACwAKQAnACMAHAAYABUAEQANAAoABwAEAAIA//////3/+//5//f/9f/0//T/8//z//X/
9f/1//T/8f/x//H/8f/x//H/8f/w/+3/7f/t/+7/7v/u/+//7//w/+//8P/y//H/7//u
/+3/7f/t/+v/7f/s/+v/6v/p/+3/7//x//P/8P/v/+7/7f/u/+7/8P/w/+3/7P/s/+7/
7v/u/+//7//v//D/8P/u/+z/7v/u/+7/7//w//H/9P/y//L/8v/y//H/8P/u/+3/6//s
/+z/7P/t/+3/7f/t/+z/7f/v//H/7//v/+7/7v/t/+z/6v/p/+n/6f/p/+n/7P/t/+7/
7//s/+v/6f/o/+v/6//q/+n/7P/s/+3/8P/u/+z/6v/o/+b/5v/m/+b/6P/o/+j/5//p
/+n/6P/n/+f/6P/o/+j/6P/o/+j/6P/q/+r/6v/q/+r/6f/o/+X/5f/m/+j/5v/m/+b/
5v/m/+f/6//r/+j/5P/j/+T/4//m/+b/5v/m/+j/6P/o/+j/5v/l/+X/5v/k/+X/5//l
/+f/6f/s/+7/5P/n/+j/6f/q/+3/7v/v//D/7//w//D/8P/y//L/7v/r/+n/6//r/+v/
6f/p/+b/5v/o/+j/6P/p/+n/6f/m/+T/4f/d/93/3v/g/+D/4P/e/9z/3P/c/9z/3v/c
/9z/3f/f/9//4P/i/+H/3v/b/9r/2//c/97/4P/d/9z/2//a/9r/2//e/9//3//b/9n/
2//Z/9D/xv+//77/yP/Y//D/CgApAFUAiQC4AOMADAEyAVEBcgF4AVYBGwHMAHQAJwDy
/8n/rv+n/6r/qP+m/6r/s/+7/7z/v//H/9H/2v/c/9r/1//V/9f/2P/Z/9v/2//c/9z/
3P/e/+H/4v/j/+L/4f/g/+D/4//j/+P/4//k/+T/5P/m/+f/5//o/+v/6f/p/+f/5//n
/+j/6P/o/+r/7P/s/+3/6//r/+v/6//p/+n/6v/s/+//7//v/+3/7//w//D/8P/y//P/
9v/2//T/8//z//L/8v/z//T/9P/4//n//P/+//z//P/9//z///8AAAAAAgABAAIAAwAE
AAcACQAKAAwAEQAUABYAGAAaABwAHQAfAB8AIAAiACYAKQAsACwALgAwADMAOQA+AD8A
PwBBAEIAQABBAEMARgBEAEUARgBGAEYARgBHAEcARgBGAEUAQwA+ADsANgAxADEALgAp
ACUAIAAdABsAFwAQAAwACQAFAAEA/v/7//j/+P/1//X/8//x/+//7f/r/+r/6v/p/+n/
5//n/+f/5v/l/+X/5f/l/+P/4//j/+L/4//j/+P/5P/m/+b/5//n/+X/4//j/+T/4v/h
/+H/4f/j/+P/4f/j/+P/4//j/+P/5f/l/+X/5f/i/+H/4P/f/+L/5P/o/+r/5f/k/+T/
5v/k/+T/5f/l/+f/6P/o/+b/5//q/+v/7P/r/+r/6f/q/+f/5v/l/+T/5v/m/+X/5f/m
/+j/6f/q/+f/5f/j/+H/4P/h/+P/5f/n/+f/5v/m/+T/5P/j/+P/5f/l/+X/5f/j/+P/
4//j/+P/4//i/+L/5f/l/+T/4//j/+L/4v/k/+T/5P/k/+T/4f/g/9//3v/g/+D/4P/f
/+D/4f/h/+H/3//g/+D/4P/e/97/3v/e/97/3v/e/97/4f/h/+H/3//f/+D/4v/g/+D/
4P/g/+D/4//n/+f/5P/f/93/3f/b/9z/3P/c/9z/3f/e/9//4P/e/93/3f/e/9//4f/k
/+P/4f/i/+T/5P/k/+T/5v/m/+b/5v/n/+j/6P/o/+v/7P/p/+f/6v/t/+7/7//u/+3/
6f/o/+b/5v/m/+f/6P/p/+f/5v/l/+H/4f/i/+L/4v/i/+D/3v/e/97/3v/g/97/3v/f
/97/3f/d/97/3v/c/9r/2v/c/9z/3f/e/9z/3P/c/9z/2//d/+H/4//b/93/2//b/9//
4P/c/9f/zv/I/8T/xP/K/9n/9f8VADgAZQCYAMgA7wAeAUIBXgF5AXgBTAEPAcYAcQAo
APP/yP+w/6j/pv+p/7H/tv+5/73/wf/I/9D/1v/b/93/3//g/+H/4//i/+L/4f/g/9//
4f/h/+H/4v/j/+T/5v/n/+f/5//n/+r/6v/q/+z/6v/p/+n/6//t/+3/6//r/+v/7P/s
/+z/6v/s/+z/7f/v/+//7//v/+//7//w//L/8//z//P/8f/z//T/9P/0//X/9f/3//b/
9v/3//n/+v/6//v//P/8//////8BAAIAAQACAAQABAAFAAYABgAIAAkACgALAAwADQAP
ABAAEgAWABgAGQAaABsAHgAgACMAJwAoACoALgAzADYANgA4ADYANwA7AD4AQgBDAEYA
SABLAE0AUABUAFQAVQBWAFYAWABYAFkAWQBWAFYAVQBTAFIAUQBOAEsATABKAEYAQwA9
ADkANgAxAC0AKgAoACUAHgAaABYAEgAQAA0ADQALAAcABQADAAEA/v/+//3//f//////
///+//3//f/9//3//f/9//3//P/7//v/+//8//r/+v/7//v/+//5//n/+v/4//f/9//3
//j/+f/4//v/+//7//v/+//5//n/+f/5//v/+//7//v/+f/4//n/+P/3//j/+v/+//7/
/v///////f/+//7//P/6//z//P/8//z//P/8//7//f/+////AAAAAAAA//////7//v/9
//z//P/9//7////9//3//v////3//f/8//z//v/+//3//f/7//v/+//7//3//f/9//3/
+//7//r/+v/9//3//P/7//3//P/8//7/+//6//n/+P/5//r/+//8//z//P/8//v/+f/5
//j/9//3//j/+P/4//j/+P/4//j/+v/6//r/+v/5//n/+f/3//f/+P/6//j/9//4//n/
+v/6//3//P/4//b/9//6//v/+//6//n/+P/4//j/+P/4//r/+f/5//r/+P/5//v/+f/5
//n/+v/8//n/+P/6//v/9f/7/wAA/f/8//v/+v/6//r/+v/6//z//P/8//z/+//6//n/
+P/5//r/+//8//7/AAACAAQABAAEAAQABAACAAQABAAEAAYABwAIAAgACAAKAAoABgAF
AAUABwAHAAcABwAHAAQABgAGAAYABgAFAAUABQACAAEAAQD+////AAAAAAAAAAD8//z/
/P/8//3//v/9//7/////////AAABAAAA/f/6//v//P/9///////+//3//P/+//v/+//9
//3/+//3//f/+f/5//b/8P/l/97/3P/i//L/CAAfADsAYwCSAMEA7gAaAT0BWAFyAXwB
YQEoAeYAmQBSABkA6v/L/8D/vP+4/7z/xf/N/9D/1f/f/+f/6v/q/+r/7f/x/+//7v/t
/+3/7f/u/+7/7v/v//H/8f/x//P/8//z//T/9f/1//X/9f/2//b/9v/4//X/8//y//P/
9P/1//T/9f/1//b/9v/2//T/9v/2//f/9//3//f/9//5//n/+v/8//v/+//7//n/+v/6
//n/+P/6//v//v/+//3//f/+//7///8BAAMABAACAAEAAgACAAUABgAIAAgACwAMAAwA
DgANAA4ADwAQABIAEwATABQAGQAcAB4AIAAiACQAJQAnACkAKgAsADAANQA4ADgAOgA6
ADsAPwBCAEIAQwBGAEgASABJAEsATgBQAFEAUgBSAFIAUgBTAFMAUgBSAFEATwBRAFEA
TwBNAEkARAA9ADcANgAzADEALQAmACIAHwAbABcAFAARAA4ADwANAA4ADQAJAAUAAQD9
//7//v/9//3/+//7//v/+v/5//n/+f/5//n/+f/5//j/+f/5//n/+v/6//r/+//7//v/
+f/5//r/+v/5//n/+f/3//f/9f/3//f/9//3//f/9//3//f/9//5//n/+f/5//f/9v/3
//b/9v/2//f/+v/6//r/+//7//r/+v/5//b/9//6//v//P/7//r/+f/6//j/+P/4//j/
+v/6//n/+f/7//z//P/8//v/+//7//v/9//1//T/8//0//X/9f/2//j/+P/3//f/+f/5
//n/+f/5//n/+f/5//b/9f/z//L/8//z//L/8f/x//D/8P/y//T/9P/0//T/9P/0//T/
9P/1//b/9//3//b/9f/z//H/8P/w/+//7v/u/+7/7v/u/+//8P/x//L/9P/1//b/9f/3
//j/+v/4//P/8v/x//D/7v/x//D/7P/t/+//8//1//b/9v/2//b/9f/0//P/8v/0//P/
8//0//T/9f/3//X/9f/1//b/+P/3//b/+P/5//P/9//4//j/+P/4//j/+P/4//j/+P/5
//r/+//8//z//P/8//z//v/+//7//v8BAAQABQAGAAUABQAFAAQAAwAEAAMA/v/7//v/
/f/9//3//f/9//r//f/+////AAD////////8//n/9//y//H/8v/y//L/8v/w//D/8P/w
//H/8v/x//L/9f/1//X/9v/7//z/+//6//b/9P/y//H/8f/w/+//7v/v/+3/7v/x/+v/
7//1/+//7f/v/+7/6P/h/9r/2v/k//r/EAArAE0AdwCmAMkA7AAaATsBTAFeAVwBLwHy
AKoAXwAgAO//0P/D/7z/uv++/8D/v//D/8j/0f/b/9//5P/o/+z/6//p/+n/6P/n/+f/
6P/q/+v/7P/t/+//7//v/+7/7f/s/+z/7f/t/+3/7f/u/+7/7v/w//D/7//v//H/8f/x
/+//7//v//D/8P/w/+//8P/v/+//8f/x//H/8f/z//P/9P/2//X/9f/1//P/8//0//T/
9P/4//n//P/8//3//f/+//7//f/9//3//P/7//v//f/+/wEAAgAEAAQABQAGAAYACAAJ
AAoACwAMAA8AEQASABQAFAAWABcAGAAZABwAHgAhACUAJgAoACwAMAAyADEAMgA1ADcA
PABAAEEAQQBDAEQAQgBDAEUASABJAEsATQBOAE0ATABMAEsATABOAE8ATwBMAEkARAA/
ADsAOAAzAC8ALgArACkAJQAhAB4AHAAZABUAEgAPAAwACQAFAAQAAQAAAP///v/9//z/
/P/7//v//f/9//3//P/5//n/+f/5//f/9//3//b/9//3//f/+P/4//j/+f/5//n/9//3
//j/+P/3//f/9//3//f/9f/3//b/9f/0//P/9P/1//b/9//2//X/9P/z//b/9v/4//j/
9f/0//T/9v/1//T/9P/z//T/9v/3//b/9P/2//b/9v/0//T/9P/2//T/9P/0//T/9f/2
//b/9//1//b/9v/2//X/9f/1//X/9f/1//b/9//1//X/9P/0//T/9P/z//P/8f/x//H/
8f/v/+//7//v/+//7//u/+7/8P/x//H/8f/w/+7/7f/u//D/8P/w//D/7v/u/+7/7v/s
/+z/7P/r/+3/7f/s/+v/6//s/+z/7P/s/+z/7P/s/+r/6v/q/+r/7P/t/+7/7f/v//D/
8v/w/+v/6v/p/+j/6P/r/+r/5v/k/+X/6P/p/+v/7P/t/+7/7v/u/+7/7v/r/+n/6P/o
/+j/6f/r/+n/6//v//D/8P/u/+//8P/x//L/9v/2//b/9v/2//b/9f/0//f/+P/1//P/
8//1//X/9f/y//H/7f/s/+7/7v/u/+//7f/t/+r/6P/p/+X/5f/m/+f/6P/p/+j/5P/i
/+D/3v/h/+D/4f/j/+L/4f/h/+L/5P/i/+D/4P/h/+L/5P/m/+n/6v/r/+z/5f/j/+P/
4f/b/9//5f/l/+X/4v/W/8n/xP/G/9L/6P8EACEAQQBrAJoAxwDwABoBOQFWAXQBdAFB
AfgArABdABoA6f/C/63/rv+w/7D/sP+3/7v/uv+7/8P/y//U/9j/2v/b/9v/2v/a/9r/
2//d/97/3v/e/+H/4//j/+P/4//j/+P/5P/k/+P/4v/h/+L/4v/i/+T/5P/j/+P/5f/m
/+f/5v/n/+b/5v/l/+T/5v/o/+j/6f/p/+n/6f/p/+j/5//n/+j/6v/r/+z/6//r/+z/
7P/s/+z/7f/w//D/7//v//D/8P/w//H/8v/y//H/8f/z//T/9f/2//j/+P/6//z//f8A
AP//AAABAAIABQAHAAgACgAKAAwADQAOAA8AEgAUABcAGgAcAB8AJAAoACoAKQAqACsA
LQAyADYANwA3ADkAOgA5ADkAOgA8AD0APwBBAEIARABEAEUARQBDAEIAQAA9ADsAOQA1
ADEALQAqACUAIQAgAB0AGwAXABIADgALAAcABQACAP///P/4//X/9f/z//H/7//t/+v/
6v/q/+n/6f/r/+v/6//q/+v/6//r/+v/6P/n/+b/5P/l/+X/5f/m/+f/6P/q/+v/6v/n
/+b/5v/m/+X/5f/l/+X/5f/j/+X/5//n/+f/5//n/+f/5//n/+b/5f/k/+P/4v/i/+T/
5P/i/+L/4//m/+j/6P/p/+n/6P/o/+f/5P/j/+T/4//i/+T/5P/k/+b/5f/m/+f/6P/m
/+b/5f/l/+P/5P/k/+T/4//j/+P/4//h/+H/4v/j/+H/4f/g/+D/4v/i/+H/4f/h/+H/
4f/h/+H/4f/h/+H/3//f/97/3v/d/93/3P/b/9v/2v/a/9z/4P/i/+T/5v/i/+D/3v/c
/9v/2v/Z/9f/2f/b/9z/3f/c/9z/2//a/9z/3P/c/9z/2v/a/9r/2v/b/9v/2//Z/9n/
2v/c/9r/2P/Y/9j/2P/X/9v/2//Y/9X/1f/X/9f/2v/a/9r/2v/b/9z/3f/e/97/3P/e
/97/3v/e/+L/4v/i/+L/5f/m/+b/5v/o/+j/5P/h/+H/4//j/+P/5f/l/+L/4v/i/+L/
4v/j/+L/4f/d/9r/2//X/9f/2P/a/9r/2v/Y/9f/1v/V/9T/1P/S/9L/0//T/9P/1P/W
/9f/1v/V/9b/1f/U/9T/1P/U/9T/1P/U/9H/0f/T/9P/0//V/9P/z//T/9b/zP/D/77/
uP+2/8D/1P/t/xEANwBiAJMAxADwABsBPAFYAXIBZwE0Ae4AoQBOAAUA0P+r/5r/lv+a
/57/of+l/6j/qf+t/7f/wv/G/8z/z//P/87/zv/O/8//zf/O/87/zv/N/8//z//P/9H/
0f/R/9L/1P/V/9b/1//V/9T/0//U/9b/1f/V/9f/2f/Z/9f/1//W/9b/1f/U/9b/2P/Y
/9n/2//b/9v/2//Y/9f/1//Y/9r/2//c/9v/2//c/9z/3P/g/+H/5P/k/+L/4f/h/+D/
4v/j/+T/5P/l/+X/5//o/+v/7P/u/+7/7//w//D/8v/z//T/9f/2//j/+f/5//r///8C
AAQABgAHAAoADAAPABEAEgAUABgAHQAgACAAIgAiACMAJwAqAC4ALwAyADQAMgAzADUA
OAA5ADsAPQA+AEAAQABBAEEAPQA8ADoANwA3ADUAMQAtACsAKAAjAB8AGgAXABUAEQAN
AAoACAAFAAMAAAD9//r/9v/z//P/8f/t/+v/6f/n/+f/6P/o/+n/5//n/+f/5v/l/+X/
5f/l/+f/5//n/+b/5f/l/+X/5v/m/+b/5//n/+b/4//i/+L/5P/j/+P/4//l/+X/4//l
/+X/5f/l/+X/4//j/+P/4//l/+X/5f/l/+b/5v/o/+j/5//m/+b/6P/m/+b/5//n/+n/
6v/q/+j/5//o/+f/5v/n/+j/6f/s/+z/7P/s/+z/6//q/+j/5//p/+r/6v/q/+n/6f/p
/+n/5//n/+j/6f/p/+n/6P/o/+j/6P/n/+f/6f/p/+n/6f/n/+f/5//n/+n/6f/o/+j/
5//n/+b/5f/k/+L/4f/i/+X/5v/n/+j/5P/k/+T/5P/k/+T/5P/j/+X/5f/k/+P/5f/m
/+b/5v/k/+T/5P/k/+b/5v/m/+b/5f/l/+X/4//l/+b/6P/m/+H/4P/f/97/4P/l/+b/
5P/j/+P/5f/l/+T/5P/k/+T/5P/k/+T/5P/k/+P/4//k/+L/4//l/+P/4//j/+T/5v/o
/+j/6//t/+3/6//k/+T/5P/k/+T/5//o/+n/6v/r/+z/7f/u//D/8P/w//D/8v/0//X/
9v/1//T/7//r/+7/8f/y//P/8//z//D/8P/w//D/8P/x//H/8f/u/+z/6f/l/+X/5v/k
/+T/5P/i/+P/5P/l/+b/6P/m/+b/5//l/+X/5v/o/+f/5P/h/+D/4f/i/+T/5v/k/+T/
5P/k/+P/4//l/+X/5f/l/+X/4//h/9z/1P/P/8b/xv/Y//D/BAAhAEsAdwCiAM8A+gAi
AUMBXgFyAWYBNQHyAKIATwASAOf/wv+v/6z/rP+q/7D/u/+//8D/yf/Z/9//3P/e/+D/
3//f/+D/4P/g/+H/4v/k/+X/5v/l/+f/5//n/+f/5//n/+j/6f/p/+n/6f/o/+j/6P/q
/+r/6f/p/+v/6//r/+n/6f/s/+7/7//w/+7/7v/s/+v/7f/t/+3/7f/v/+//8P/y//H/
8f/x/+//8//0//T/9P/0//X/+P/4//f/9//4//j/+P/5//r/+v/5//n/+//8//7/AAAD
AAQABQAGAAYACAAJAAoACwAMAA0ADwAQABIAEgAUABUAFgAaAB4AIQAlACcAKAAqAC4A
MAAyADEAMgAzADUAOgA+AEAAQQBEAEYARwBJAEwAUABPAE8ATwBOAFAAUABRAFEAUABQ
AE8ATQBJAEcAQwA/AD8APAA3ADMAMAAtACsAJwAiAB4AGwAXABEADgALAAgACAAFAAUA
AwADAAEA///9//z//P/7//v/+f/5//n/+P/3//f/9//3//f/9//3//b/9v/3//j/+v/4
//j/+f/5//n/9//3//j/9v/1//X/9f/2//f/9v/5//f/9//3//f/9//3//f/9//3//f/
9//3//n/+v/9//7/+f/2//T/9P/1//b/+P/5//n/+v/6//j/+v/8//z//P/6//r/+v/8
//j/+P/4//j/+v/6//n/+f/3//j/+P/4//f/9//3//f/9//3//j/+f/3//f/9v/2//n/
+v/6//v/+v/5//j/9//1//X/9f/1//b/9//3//j/+P/3//X/8//1//T/9P/2//T/9P/0
//T/9P/0//T/9P/2//b/9v/1//X/9f/0//P/8//0//T/9P/2//b/9v/2//f/+P/5//r/
+f/3//X/8f/x//L/9P/y//H/8v/z//T/9f/5//n/9v/x//H/8//z//X/9v/3//j/9//2
//X/9P/0//P/8//0//T/9f/3//X/8//z//T/9v/0//T/9//5//X/8//0//X/9v/3//j/
9v/2//b/9v/5//r/+//8//7//v/+//7/AAAAAAIAAgACAAIAAwAEAAQABAAGAAYAAAD9
//3///////////////z//P/8//z/+v/7//v/+//4//b/9f/x//P/9P/0//T/9v/0//T/
9P/0//T/9P/y//D/8f/x//H/9P/2//b/9P/w//D/8P/w//P/9P/0//T/8v/y/+//7//x
//H/8f/x//f/8//r/+r/6P/f/9b/2P/e//L/DAAnAEUAbwCcAMcA7gAYATUBTgFkAV4B
NQH6ALIAYwAkAPf/1v/D/7r/sv+2/77/w//F/8b/z//b/+X/7P/w//D/6//r/+7/7v/u
/+//7v/u/+3/7P/q/+v/6v/p/+z/7f/u//D/8f/x//H/8f/w//D/8P/y//L/8f/x//P/
9P/1//T/9f/z//T/9P/0//T/9v/2//f/9f/1//X/9f/4//n/+//+/wEAAQABAP//AwAE
AAQABAAHAAkADQAOAA4ADwARABIAFAAVABYAFgAWABUAFgAWABkAGgAcABwAHAAcABsA
HAAdAB4AHwAgACMAJQAmACgAKgAsAC0ALgAvADIANAA3ADcAOAA6AD4AQQBEAEQARgBE
AEUASQBMAEwATQBQAFIAUwBVAFgAXABbAFsAWwBaAFoAWgBbAFsAWgBaAFkAVwBVAFMA
TwBLAEoASABEAEEAPgA7ADkANQAuACoAJwAjAB8AHAAZABYAFAARABEADwAQAA8ADgAN
AAkACAAGAAUABQAFAAUABAAFAAUABQAFAAUABQAFAAQAAQABAAEAAgACAAIAAwADAAEA
/////wAAAwADAAQABQADAAMAAQADAAEAAQABAAEA/////////////////////wEAAgAF
AAYAAwACAAIABAAGAAYABwAHAAUABgAGAAQABAAGAAYABgAIAAgACAAKAAYABgAGAAYA
BgAGAAUABQAHAAgACAAIAAkACQAJAAkABwAHAAgACQAHAAcABgAGAAcACAAIAAkACQAJ
AAkACQAGAAUABAADAAQABQAFAAYABgAFAAMAAQAEAAQABQAIAAgACAAIAAgABAAEAAQA
BAAFAAYABwAHAAUABQAEAAMABAAGAAcACAAGAAYABgAGAAQABAAEAAQABgAHAAgABwAE
AAQABQACAAEAAgADAAQAAwAHAAcABAACAAMABgAHAAcABgAFAAQABAAEAAQABAAGAAUA
BQAGAAMAAwAEAAEAAQABAAIABAACAAIABQAHAAUABQAIAAsADAANAA4AEAAQABAAEgAR
ABAADwAPABEAEgATABYAEwAOAAoACQALAAsACwALAAsACAAIAAgABwAGAAYABQAIAAYA
BQAFAAEAAQACAAIAAQAAAP3//P/+//7//v/+//r/+v/7//v//f/+/wAAAAD+//z//P/8
//7///8AAAAA/v/+//7/+//7//3//f/9/wEAAQD///3/+P/u/+X/4v/i/+z//P8UADEA
VQB/ALAA3QAIATABTQFoAYgBhAFPAQwByAB9ADYAAwDe/8n/wv/G/8T/xv/N/8//zv/X
/+X/7f/y//b/9v/z//X/9v/2//b/9//4//r/+//8//v//f/9//3/+//7//v//P/9//3/
/f/9//7//v/+/wAAAgABAAEAAwABAAEA////////AAAAAAAAAgAEAAQABQAFAAUABQAF
AAMAAwAEAAYABQAFAAUAAwAGAAgACQAKAAsACwANAAwACwALAAwADAAMAA0ADgAOAA8A
DwARABIAFQAWABgAGAAbABwAHAAeAB4AHgAeAB4AIwAlACYAKAApACoAKgAqAC4AMgA1
ADkAPQA+AEAARABHAEoASgBMAEoASwBPAFIAUwBTAFUAVgBXAFkAXABgAGAAYQBiAGIA
YQBgAGAAXwBfAGAAYABfAFsAWQBVAFEATwBMAEcAQwBCAD8APQA5ADIALgArACcAJAAi
ACAAHgAZABUAFAARABIAEQAQAA8ADAAMAAsACwALAAsACwAKAAkACQAJAAkABwAHAAcA
BgAHAAcABwAIAAYABgAHAAcACAAHAAgACgAJAAcABgAFAAcABwAFAAcABwAHAAcABwAG
AAUABAADAAQABQAGAAcACAAIAAoACgAHAAYABgAIAAoACgALAAsACgAKAAkABgAGAAgA
CAAIAAgACAAIAAoABgAGAAYABgAHAAgACAAJAAcACAAIAAgABwAHAAcABwADAAMABAAF
AAUABQAEAAQABAAEAAMAAwAFAAUABQAFAAQAAwACAAEAAgADAAMABAAFAAUABAADAAMA
AgACAAQAAwACAAEAAAABAAIAAwAEAAIAAgACAAEAAAD///3/+//8//7///8AAP7//v/+
//7//v/+//7//v/9//3//f/7//3//v8AAP7//v/+//7//v/8/////v/6//r/+//+////
/v/+//7//v/+//7//v/+/wIABgAEAAQABAAEAAQABAAEAAQABgAIAAkACgAOAA4ACgAH
AAcACQAJAAkABgAFAAEAAAACAAIAAgADAAUABQACAAAA///7//v//P/7//r/+f/2//f/
+P/5//r/+P/2//b/9//1//X/9v/4//r/+P/2//b/9P/0//X/9v/5//r/+//8//f/9//5
//n/+f/3//X/9//3//T/8P/n/9z/2v/c/+j//P8VADcAYQCOAL0A8AAYAT8BYgGEAZwB
jQFUAQwBuwBmACMA9P/T/8D/vP+8/8D/x//P/9D/y//P/93/5v/s/+7/7f/x//L/8v/y
//P/8//0//T/9P/1//f/9//3//X/9f/1//b/+f/5//n/+f/4//j/+P/6//z/+//7//3/
/P/7//j/9//4//r/+//8//z//v/+/////v/9//z/+//+////AQAEAAQAAwACAP//AwAE
AAQABAAGAAcACgAKAAgABwAHAAYABgAHAAgACAALAAsADQAOAA8AEAASABIAEQASABIA
FAAWABgAGgAcAB8AIQAiACQAJgAoACkAKgArAC4AMAAzADcAOAA6AD4AQwBGAEYASABJ
AEsAUABUAFUAVQBXAFgAWABZAFsAXgBgAGEAYgBiAGAAYABhAGEAXgBeAF0AWwBcAFsA
WABVAFIATgBIAEMAQgA/AD0AOQA0ADAALQApACQAIAAcABgAFwAVABYAFQARAA8ADQAL
AAsADAAMAA0ACgAJAAgABgAIAAkACgALAA0ADQANAAwACgAJAAgACAAIAAgACQAJAAcA
BQAFAAYABwAHAAgACQAJAAkABwAJAAsACwALAAsADQANAA0ADQAPAA8ADwAPAA4ADAAM
AAoACQAIAAgACgALAAwADgAPAA8AEAAQAA4ADgAQABAAEAASABIAEgAUABIAEgASABIA
EgASABEAEQARABIAEgASABEAEQARABEAEQARABIAEwATABMAEgASABAAEAAPAA8ADwAP
AA8ADwARABEAEQARABEAEQAQABAAEwATABIAEQARABAAEAASABIAEgASABIADgAOAA4A
DgASAA==
         </WaveFormData>
      </LeadData>
      <LeadData>
         <LeadByteCountTotal>10000</LeadByteCountTotal>
         <LeadTimeOffset>0</LeadTimeOffset>
         <LeadSampleCountTotal>5000</LeadSampleCountTotal>
         <LeadAmplitudeUnitsPerBit>4.88</LeadAmplitudeUnitsPerBit>
         <LeadAmplitudeUnits>��V</LeadAmplitudeUnits>
         <LeadHighLimit>2147483647</LeadHighLimit>
         <LeadLowLimit>268435456</LeadLowLimit>
         <LeadID>V6</LeadID>
         <LeadOffsetFirstSample>0</LeadOffsetFirstSample>
         <FirstSampleBaseline>0</FirstSampleBaseline>
         <LeadSampleSize>2</LeadSampleSize>
         <LeadOff>FALSE</LeadOff>
         <BaselineSway>FALSE</BaselineSway>
         <ExcessiveACNoise>FALSE</ExcessiveACNoise>
         <MuscleNoise>TRUE</MuscleNoise>
         <LeadDataCRC32>658214636</LeadDataCRC32>
         <WaveFormData>
DwANAAoABAD2//H/9v8BAA8AJwBHAGcAjgC2ANkA8wAEARMBJgExAR4B9wDEAIoAUwAk
AAAA6f/f/9z/1//X/9v/2v/W/9n/3v/j/+X/6v/s//D/8v/v/+7/7P/r/+v/7f/w/+7/
7//y//T/9f/w/+//7v/v/+7/7f/s/+v/7v/v/+7/7//t/+3/7f/w//D/8P/w//D/8f/x
/+//7f/w//L/9P/4//n/9v/1//T/9P/0//X/9v/5//r/+v/3//n/+f/5//n/+v/9////
/////////////wAAAwAFAAUAAwADAAMAAwABAAQABgAGAAgACwANAA8AEAAQABAAEgAS
ABEAEQAUABcAHAAgACEAIAAiACMAJAAmACgAKgAuADIANQA4ADsAOQA7AD4AQgBDAEQA
SQBNAE0ATABMAE8AUABQAFUAVQBTAFIAUgBRAFEAUQBSAFEAUgBRAE4ASQBEAD8AOwA5
ADQAMgAvAC0AKAAjAB8AGwAWABQAEQAPAAsACQAIAAYAAgABAP///f/9//3//P/7//z/
/f/9//7/+v/5//n/+P/4//j/+P/3//X/9P/z//L/8v/y//P/8//0//H/8v/y/+//7v/u
/+3/6//q/+r/6v/p/+f/5v/l/+j/6v/s/+3/7P/r/+r/5//l/+f/6f/p/+f/5f/l/+f/
5v/l/+X/5P/m/+f/5//l/+P/4//j/+P/4//l/+X/5f/k/+P/4v/i/9//3//e/93/3f/d
/93/3P/c/9z/3P/c/93/3f/d/97/3v/e/93/3f/a/9n/1v/V/9b/1v/W/9b/1v/X/9j/
2f/Y/9f/1v/V/9f/1//W/9X/1f/W/9f/2f/X/9b/1P/T/9D/z//P/8//z//P/8//zv/R
/9L/z//O/8//0P/P/8//z//Q/9D/0f/Q/9H/0P/P/8z/zP/N/8z/y//L/8v/yP/G/8b/
yf/H/8b/yf/M/8v/x//F/8P/w//F/8T/xP/D/8P/xP/D/8T/wv/D/8T/w//C/8D/wP/B
/8D/w//F/8X/vP+//8D/wf/C/8T/xf/F/8j/xv/F/8X/xf/G/8b/xP/B/8D/wv/B/7//
v/+//73/vf++/77/vf+9/7v/u/+5/7j/tP+x/7H/sf+x/7H/sP+v/63/rf+t/63/rP+s
/6z/rP+u/67/r/+w/7D/rP+r/6v/q/+r/6z/rv+p/6j/qf+o/6n/qP+p/6z/qv+n/6j/
qP+l/53/kv+K/4j/jf+Y/6v/wf/b/wEAMQBcAH4AnwC5AM4A5QDqANUArgB5ADYA/P/P
/6z/kv+J/4f/hP9//3//hf+M/4z/jf+Q/5n/n/+i/6L/nv+c/5//oP+g/6H/n/+h/6T/
ov+j/6b/qP+p/6T/o/+i/6P/pP+l/6b/p/+n/6f/pf+l/6b/p/+o/6z/qv+q/6r/qv+s
/6v/qP+l/6r/rP+u/7L/s/+w/6//rv+s/6z/rf+u/7D/sv+z/7H/r/+v/6//r/+0/7f/
uf+5/7b/tf+0/7P/sf+z/7T/s/+1/7f/uf+7/7j/uv+7/7r/vf+//8D/wf/B/8D/v//A
/8P/w//E/8j/zf/S/9b/1//W/9j/2f/a/9r/3P/e/+L/5f/n/+n/6//u//H/9f/6//v/
+v/9/////f/8//z///8BAAAABAADAAEAAAAAAP//AAD//////f/6//f/8v/r/+r/5f/h
/9//3P/a/9f/1f/R/8v/xv/B/8D/vv+7/7n/uf+3/7b/tP+x/6//rP+p/6n/qf+o/6f/
pf+l/6T/pP+j/6P/pP+k/6D/oP+g/5//nP+c/5z/nP+f/6D/ov+j/6H/nf+d/5z/m/+a
/5r/mf+b/5r/mv+a/5z/m/+b/5v/nP+c/5z/m/+a/5n/mP+V/5f/m/+f/6H/nf+b/5v/
nf+c/5v/m/+a/5z/nf+d/5v/nf+d/53/nf+a/5v/mv+Z/5j/l/+W/5b/lv+X/5f/l/+Y
/5n/mv+a/5b/lP+S/5D/kP+R/5L/lP+X/5j/mP+Z/5b/lf+S/5H/k/+U/5X/lv+T/5P/
k/+T/5P/k/+T/5P/lf+V/5T/k/+Q/5D/kP+R/5T/lP+T/5P/kf+P/47/jf+P/4//j/+O
/5D/kv+Q/5D/kv+S/5D/j/+P/5D/kP+R/5D/kf+Q/4//j/+Q/5L/kv+S/5P/lP+S/5D/
kP+T/5H/kv+V/5j/l/+T/5H/j/+P/5H/kP+Q/4//kf+S/5H/kv+Q/5H/kv+R/5P/kv+T
/5X/lv+W/5T/lP+U/5T/l/+Z/5r/nv+c/5v/m/+b/53/nv+d/5v/nv+i/6P/o/+h/6H/
n/+f/57/nv+d/53/nv+f/57/nv+a/5f/l/+X/5j/mf+Z/5n/l/+X/5f/l/+Y/5j/mP+Y
/5f/lv+W/5b/mP+U/5P/k/+U/5X/l/+a/5b/lv+Y/5j/mP+Y/5r/nv+a/5v/mv+Y/5n/
nf+a/5T/jP+H/4T/g/+H/5H/p//B/97/BgA1AF0AfgChALwAzQDgAOEAxACcAGsALgD4
/8//qf+S/4f/gf+D/4j/iv+N/47/j/+T/5r/nv+i/6b/qf+q/6r/q/+q/6v/rf+q/6j/
qv+r/6v/q/+t/6//s/+y/7H/sP+v/7H/s/+z/7X/tP+z/7L/tP+2/7b/tv+2/7n/uf+3
/7X/t/+4/7n/vP/B/8D/wf/C/8L/wv/D/8T/xv/I/8n/x//I/8n/yv/L/8v/zf/O/83/
0P/R/9L/0//T/9X/1v/V/9b/1//Y/9n/2//e/+D/4P/g/+H/4f/h/+T/5P/k/+b/6P/n
/+f/6v/r//D/9P/1//X/+P/6//z//v8AAAIABgALAA0ADwARAA8AEQAUABgAHQAeACMA
JwAqACoAKwAvADIAMgA3ADcAOQA4ADgANwA0ADMAMwAxADIAMQAuACkAKAAlACMAIwAe
ABoAFQARABEADQAKAAcAAQD+//r/9//1//P/8v/w//D/7//t/+v/6f/p/+j/5//p/+n/
6P/o/+f/5//o/+j/5//o/+n/6f/o/+j/6P/o/+f/5v/m/+X/5v/j/+T/5P/i/+L/4//j
/+X/5P/k/+T/5v/l/+X/5f/k/+T/5P/j/+T/5f/m/+X/4v/j/+T/4//l/+X/5//r/+v/
6//s/+z/6v/r/+v/6f/r/+v/6//r/+n/6//r/+v/7f/t/+3/7v/u/+//7//v/+7/7f/s
/+r/6//s/+3/7v/t/+3/7f/u/+z/7P/r/+v/7P/t/+z/7f/t/+z/6//q/+z/7f/u/+//
7v/t/+z/6//u/+//7//v/+//8P/x//P/8f/w/+7/7f/v/+//8P/x/+//7//v/+7/7//w
/+3/7P/t/+7/7f/t/+3/7v/u/+//8f/z//P/8//y//L/8//y//D/8f/y//D/8f/y//b/
9f/x//P/9f/z//P/8//z//X/8//y//L/8f/x//L/8f/y//P/9f/3//f/9//0//P/8//z
//P/9P/3//f/9v/0//P/8f/5//z/+//6//n/+P/2//b/9v/2//f/+P/5//r/+f/4//f/
9v/3//j/+f/6//7/AAACAAQAAgACAAIAAgAEAAQABQAFAAgACAAHAAcACQAKAAoACAAH
AAcACgAKAAsACwALAAkACgAMAA0ADQANAA0ADQALAAsACgAIAAkACwALAAsACgAIAAcA
BgAFAAYABgAHAAgACAAIAAgACQAIAAoABgAFAAYABwAIAAoACgAIAAgACgAKAAgABgAG
AAoACAADAAIABAADAAMAAAD0/+z/6//u//n/CwAdADMAVwCCAKwA0QDzAA4BHwEsATUB
JAEBAdQAngBpADwAGAD7/+v/5P/f/9//5f/s/+7/8f/4//3//f/8//7/AgAGAAUABAAC
AAEAAQADAAYABAAEAAYABwAHAAcABwAHAAkABwAHAAcABwAJAAkABwAHAAQAAwACAAQA
BQAGAAcACAANAA0ACwAJAAkACgALAA4AEgAQABAAEAAQABAAEQASABMAFAAUABEAEQAR
ABEAEQASABUAFwAXABkAGQAZABkAHAAfACEAIQAgAB8AHgAdAB8AIgAkACQAJQAnACgA
KQAqACoAKgAsACoAKQApACwAMAA2ADsAPQA7AD4AQABCAEIARABGAEoATwBRAFMAVQBT
AFUAWABcAF4AXgBiAGUAZQBkAGQAZwBqAGoAbwBvAHEAcABwAG8AbgBtAG0AawBsAG0A
bABpAGMAXQBYAFUAUgBQAE0ASwBIAEMAPwA7ADYANAAxAC8AMAAvAC8ALgApACcAJAAh
ACIAIwAjACMAIwAjACIAIgAgAB8AHwAeAB0AHgAfAB8AIAAgACAAIAAeAB4AHwAfACAA
HQAeAB4AHAAcAB0AHQAdABwAHAAcABoAGQAZABkAHAAcABwAGwAcAB0AHgAdABwAHQAe
AB0AHgAdAB4AIQAgAB8AHwAeABwAHQAdABsAHgAfACAAIQAeAB8AHgAdAB4AHQAcABwA
HAAdAB0AHQAfAB8AHwAeACAAIAAgACAAHQAbABkAGAAaABoAGQAZABsAGwAZABkAGwAc
AB0AHgAfAB8AHwAfABwAGwAaABkAGwAbABoAGQAYABgAGAAZABoAGgAZABkAGQAZABoA
GwAdAB0AHQAcABwAHAAYABYAFgAWABQAEwAVABYAFgAXABkAGwAbABsAGwAcAB4AHgAd
AB8AIQAgAB4AHAAdABkAFQAXABkAFwAaABsAHAAfAB0AHAAcABsAGwAcABsAHAAcAB0A
HgAdABwAGgAaABsAHQAdAB4AIQAgACAAHwAfAB0AIwAkACIAIgAiACIAIgAiACIAIgAl
ACYAJwAoACYAJgAmACYAJwAoACkAKgAtAC4AMAAxADEAMAAuAC0ALQAuAC4ALAAnACcA
KgAqACoAKwAsACsALAAuAC8ALwAtAC0ALQArACkAJgAiACEAIQAhACEAIAAhACEAIQAh
ACMAIgAiACIAIwAkACUAJwArAC4AKwArACcAJQAjACIAIwAgAB8AIAAhACAAHwAgAB4A
IAAlACIAIAAjACEAGgAUAAwACQASACMANwBNAGkAjwC4ANgA8wAXASwBNQFCAUMBKAH7
AMoAkgBhADoAHgAPAAUAAgAFAAEA/f8AAAQACQAQABUAFwAcACAAHgAcABwAHAAbABsA
HAAfACMAIgAiACQAJQAlACIAIQAgACEAIwAjACMAIwAhACEAHwAfACEAIQAhACQAJgAm
ACYAJgAnACcAJQAjACUAJgAnACoAKgAoACgAKAApACoALAAuAC4ALgAtACkAKQApACkA
KQAuADEAMwAzADMAMwAzADMAMwA1ADYANQA1ADUANQA1ADcAOgA8ADwAOwA9AD4APwA+
AD4APgBAAEMAQwBEAEgASABMAE8ATwBNAFAAUgBUAFgAWgBcAGAAYQBjAGUAZwBoAGsA
bwB0AHQAdAB4AHsAeQB4AHgAewCAAIAAhQCFAIIAgAB/AH0AfgB/AIEAgQB9AHsAdwBx
AGwAZwBjAGEAYABeAFsAWQBWAFEATQBJAEgARgBDAEEAPgA7ADkANgA2ADUAMwAxADMA
MwAyADEAMQAxADAAMAAtAC0ALgAuACoAKgAqACkAKAAoACgAKAAqACoAKwArACoAJQAk
ACIAIgAiACMAIwAjACIAIgAiACEAHwAeAB0AHwAgACEAIQAgAB8AHgAbAB0AHwAhACEA
HwAdAB0AHwAcABsAGwAaABsAHQAeAB0AGwAbABsAGwAZABsAGwAbABwAGwAaABoAGgAb
ABsAGwAbABsAGwAaABkAGAAXABYAFgAXABgAGgAZABgAFgAVABUAFQATABMAFgAWABYA
FgASABEAEAAPABEAEQARABEAEgATABMAEwAPAA4ADQANAA8AEAAQABEADwANAAwACwAL
AAsACwAKAAwADAAIAAYACAAIAAYABQAFAAYABgAHAAgACQAIAAcABwAIAAoACgAIAAkA
CgAIAAYABAAFAAEAAQADAAUAAwACAAEAAAABAAQABAAFAAUABgAGAAQABAADAAMAAwAB
AAAA/v/+////AAADAAUABQAEAAUABgAHAAgACAAJAAkADAALAAkACAAHAAsADAALAAkA
CAAKAAkABwAGAAUAAgABAAQABAADAAMAAgABAP7//P/7//n/+v/7//v/+//6//n/9//1
//P/8f/x//L/8//0//P/8v/y//L/9f/y//L/8//z//P/9P/2//f/+P/7//z/9v/y//D/
8P/s/+//9P/2//X/8f/m/9j/0P/T/9r/6/8DABsANQBbAIYAqgDLAO0AAgEXASwBLwEK
AdcAogBoADMACgDm/9H/z//S/8//y//P/9D/zv/L/9D/1//f/+T/5P/m/+j/5v/m/+X/
5f/m/+n/7f/s/+z/7v/v/+//6//r/+v/7f/s/+v/6v/p/+f/5//l/+X/5v/n/+j/7P/t
/+7/7//w//H/7//r/+f/7P/u//D/9P/z//D/7//u/+z/7P/t/+7/8P/y//P/8f/x//H/
8f/x//L/9f/3//f/9f/1//X/9f/0//f/+f/5//f/9//3//f/9//6//z//P///wEAAgAD
AAIAAgACAAQABwAHAAgADAANABAAEgARAA8AEgAUABYAGwAeACEAJgAmACcAKAApACoA
LQAxADYANwA2ADkAOwA5ADgAOAA7AD4APgBDAEMAQQBAAEAAPwA8ADsAOwA5ADYANQAy
AC0AKAAjAB8AHQAcABoAFwAVABEACwAGAAEA///+//z/+//4//X/8//w/+z/6//p/+f/
6f/p/+j/5//n/+f/5v/m/+X/5f/m/+b/4f/g/9//3f/c/9z/3P/c/93/3v/g/+H/3//b
/9v/2v/a/9r/2//b/9n/2P/Y/9j/2P/X/9f/1//Y/9j/2P/X/9b/1f/U/9H/0f/T/9X/
1f/T/9H/0f/T/9P/0//U/9T/0v/T/9P/0f/P/83/y//J/8v/zf/N/83/zf/N/83/zv/N
/83/zP/L/8v/y//L/8r/yP/I/8j/yP/F/8X/xf/G/8b/xv/F/8X/xf/F/8P/w//G/8b/
xv/G/8P/w//D/8P/wv/B/8D/v/+9/73/vP+7/7j/uP+4/7n/vv/A/8H/w/++/7v/uf+3
/7b/tf+0/7L/tf+2/7P/sv+y/7L/sP+v/7D/sv+z/7X/tf+1/7P/sf+w/7D/sf+w/63/
rf+t/6r/qv+q/63/q/+r/63/r/+t/6v/qf+n/6f/qf+o/6j/p/+p/6r/qf+q/6n/pv+m
/6b/pv+m/6j/qf+p/6z/qv+p/6n/qf+s/6z/qv+n/6X/qP+o/6f/p/+n/6X/pf+o/6j/
p/+n/6T/o/+g/57/nv+b/5v/m/+Z/5n/mP+X/5X/lf+V/5X/lP+U/5T/lP+S/5L/k/+U
/5f/lP+U/5X/kv+R/5H/kv+S/5L/lP+U/5L/kP+Q/5L/kP+T/5D/jv+T/5P/jP+A/3r/
df9w/3f/hf+b/7f/2f/+/ygAUwB3AJYArQDAANEAzACpAHwARgAJAND/pP+D/3H/av9t
/23/bf9u/3D/b/9w/3f/gf+E/4z/kP+O/4z/jP+L/4v/if+L/47/jP+M/47/j/+P/43/
jf+N/4//kP+R/5L/k/+R/5H/j/+P/4//j/+P/5L/lP+U/5T/lP+U/5P/kP+N/5L/lP+W
/5r/mv+Y/5j/mP+X/5b/lv+W/5r/nP+d/5v/m/+b/5v/m/+g/6P/pf+l/6T/o/+i/6H/
oP+j/6X/pf+m/6f/qP+p/6f/qv+s/6z/rf+v/7D/sf+y/7L/sv+0/7b/tf+1/7j/vf/C
/8b/x//G/8j/yf/K/83/0P/T/9j/2//d/9//4f/h/+P/5v/q/+3/7v/z//f/9f/0//T/
9//8//z/AQABAAEAAAAAAP///P/7//v/+f/4//f/9P/v/+z/5//j/+H/4P/e/9v/2f/Y
/9P/z//L/8n/yP/G/8X/w//B/8D/vv+7/7n/tv+z/7b/t/+3/7f/t/+3/7b/tv+z/7P/
tP+0/7X/tv+3/7f/tP+0/7T/tP+2/7b/t/+3/7b/sf+w/67/sP+w/7H/sf+y/7L/s/+0
/7T/s/+z/7P/tP+0/7T/s/+0/7X/tv+1/7P/tf+3/7f/tv+1/7b/uf+3/7f/uP+4/7n/
u/+8/7v/uv+5/7j/t/+4/7v/vP+9/73/vf+9/77/vf+9/7z/u/+8/73/vv++/7z/vP+8
/7z/uf+5/7n/uv+7/7z/vP+9/73/vf+7/7v/vv++/77/vv+//7//v/+//73/vf+9/73/
v/+//77/vf+5/7j/t/+3/7r/vP+9/7//vv+9/73/vf+9/73/vf+8/73/vv+7/7r/vf++
/73/vf+//8D/wP/B/8H/w//D/8P/wv/C/8P/wv/C/8P/xP/C/8D/vv+//7v/vf/B/8X/
xf/D/8P/w//F/8X/xP/E/8P/w//E/8P/xP/C/8P/xP/D/8T/wv/C/8P/xP/D/8P/xf/H
/8j/yP/J/83/zf/G/8T/xP/E/8T/xv/I/8r/zP/N/87/z//Q/9D/0f/R/9T/1f/V/9b/
1//V/9T/0f/N/9D/1P/V/9X/1//X/9X/1f/U/9T/0//T/9T/1f/U/9T/0f/N/8z/y//L
/8v/yv/J/8r/y//M/83/zP/M/8z/zP/O/87/z//Q/8//yv/I/8f/yv/L/83/0P/M/8z/
zv/O/87/zP/M/87/0P/R/9L/0P/P/8f/wP+8/7b/tf/C/9f/6f/9/x8ARwBsAJIAtwDT
AOoA+wAKAQMB5AC3AHwAQAATAPL/0v+9/7f/tv+x/7H/t/+6/7j/v//O/9P/z//Q/9L/
0v/S/9P/1P/U/9X/2P/b/9//3v/d/97/3v/d/93/3f/d/9//3//f/9//3//f/9//3f/d
/97/3//g/+T/4v/i/+L/4v/o/+n/6P/n/+j/6P/o/+r/7P/q/+r/6v/r/+z/7v/w/+//
8P/w/+3/8P/x//L/8//z//X/9v/1//f/9//3//f/+P/7//3//f/9//3//f/9//7/AgAF
AAYABwAJAAoACwAMAAwADAAOAA8ADwAQABQAFQAYABoAGQAcACAAIwAmACYAKAAqAC4A
MQAzADUANwA5ADsAPgBCAEQARABIAEsATABMAE0AUQBTAFIAVgBVAFMAUgBSAFEAUQBR
AFIAUQBPAE0ASQBDAEEAPQA6ADkANgA0ADEALwAsACcAIwAfABwAGgAXABUAEQAPAA4A
DAANAA0ADAALAAsACwAKAAkACQAJAAgACAAHAAcACAAIAAYABgAGAAUABQAGAAcACAAG
AAYABwAHAAkABQAFAAQABAAEAAUABQAFAAQABAAEAAYABQAFAAUABAAEAAQAAwADAAMA
AwABAAQABwAKAAsABQABAP////8CAAMABQAGAAgACQAJAAcACQAJAAkACQAHAAkACQAJ
AAcABQADAAIAAwAFAAYABwAJAAkACQAIAAgACAAIAAgACQAJAAkACgAJAAgABgAFAAcA
CQAJAAsACwAKAAkACAAFAAUABQAFAAgACQAKAAsACgAJAAcABQAGAAYABgAHAAYABgAF
AAUABAADAAMAAwAEAAUABgAGAAgACAAEAAIABQAGAAUABQAHAAgACAAJAAsADQANAA0A
CQAIAAgABgAEAAUABgAEAAYABgAJAAcABgAJAAwACwAIAAcABgAHAAoACgALAAsACAAI
AAYABgAFAAcACQAJAAoACAAIAAkACgAJAAkACwAMAAwACwALAAsACwAKAAsADAANAA4A
DAAMAAwADAANAA4ADwAQABMAFAAVABYAFgAWABYAFwAXABoAGgAZABsAGwAcABwAGAAV
ABUAGAAaABkAGQAZABUAFQAWABYAFQAVABUAFQARABAADgALAAwADQAOAA8ADwAPABAA
EQARABEAEAAQABAAEAAQABAAEgAUABcAFAARABEAEQARABMAFgAVABYAFgAWABQAEgAT
ABYAFwAXAB4AGgARABEADgAEAP7//f8CABEAKQA/AFcAeQCiAMgA6QAJAR4BLQE8ATsB
HgH3AMQAiABbADYAGgAJAP3/9P/z//f/+f/6//z/AwAKABEAFwAcABwAGAAWABcAGAAY
ABkAGQAbAB4AHAAaABoAGQAXABcAGQAbAB8AHQAdAB0AHQAfAB8AHQAdAB0AHQAdACAA
IgAiACIAIgAjACMAIQAfACEAIgAjACYAKAAmACYAJgAqACwALwAyADEAMgAyAC8AMwA1
ADcAOQA8AD8AQQBBAEQARQBGAEcASABLAE0ATQBMAEsASgBJAEsATgBQAFAATgBPAE8A
TwBQAFAAUABSAFUAVQBWAFoAWwBeAGAAXwBfAGIAZABmAGYAaABqAG4AcQBzAHUAdwB1
AHcAegB+AH8AfgCBAIMAhgCGAIcAiwCLAIoAjgCNAIsAigCKAIkAiQCJAIoAiQCFAIMA
fwB5AHgAdQBzAHMAbwBsAGgAZQBgAFsAVwBTAFAATgBLAEkARQBDAEIAQABBAEEAQAA/
ADwAOwA5ADcANwA3ADYANgA3ADcAOAA4ADYANgA2ADUAMgAyADIAMgAyADIAMwAzADEA
LQAtACwALgAwADMANQAyADAALwAuADAALwAvAC8ALwAuAC0AKwArACsAKwApACwALwAy
ADMAMAAtACwALQAuAC8AMQAyADAAMQAxAC8ALwAvAC8ALwAwADMANAA1ADIAMQAwADAA
LgAvAC8ALwAvAC8ALwAuADAAMAAwADAAMQAxADEAMgAwADAALwAvADAAMQAwADEAMAAw
ADAAMAAuAC0ALAArAC0ALQAtAC0ALAArACkAJwAoACoALAAvAC8ALgAsACsAKgApACkA
KQAqACsALAAsACoAKgAmACQAKAAqACoAKwAqACoAKQApACgAKQAoACcAKQAqACwALAAm
ACUAJAAgACEAIgAmACUAIwAlACcAJQAlACUAJQAnACUAJAAkACMAIgAiACAAIAAjACUA
JwAnACQAIAAeAB0AHgAdAB0AHwAgACAAHwAfACEAIQAiACUAJgAnACgAKgAqACoAKgAo
ACcAKQAoACoAKwAsAC4AKwAoACQAIwAmACYAJQAlACUAIwAjACQAIwAhACAAHwAgAB8A
HwAeABsAGwAbABsAGQAYABcAFwAXABcAFwAWABUAFAATABIAEwAVABcAGgAUABMAEwAT
ABUAFgAYABYAFAAWABYAFAAUABQAFgAWABkAGAAYABUADQAEAPz/+P/3//7/CwAfADcA
UwB3AKIAygDtAA0BIAEzAUwBSwEmAfkAyACSAFkALgAOAPX/7f/u/+v/6f/t/+z/6v/x
//z/AwAHAAoACgAIAAgACgAKAAkACQAKAA0AEQAQAA4AEAARABEADQANAA0ADwANAA0A
DQANAA0ADQALAAsADgAPABAAFAATABIAEQAQABUAFQATABEAFAAWABgAHAAdABoAGQAY
ABgAGAAZABoAGgAaABkAFQAXABkAGwAdAB0AHwAgAB8AHwAfAB8AHwAeACEAIwAjACMA
IwAjACMAJQAoACoAKgApACsALAAtAC0ALAArACwAMAAxADMAOAA4ADoAOwA5ADoAPgBB
AEQASABKAEwAUABRAFMAVQBXAFUAVwBaAF4AXQBcAF8AYQBkAGQAZQBpAGoAagBvAG8A
bQBqAGgAZQBnAGcAaABnAGMAYQBdAFcAVgBRAE0ASwBIAEYAQwBBADwANwAzAC8ALgAs
ACkAJwAkACEAHwAcABsAGwAaABkAFwAXABYAFQAVABUAFAAUABMAEwAUABQAEQAQAA8A
DQAKAAoACgAKAAoACgALAAsADQAJAAkACAAGAAYABwAHAAUABAAEAAQABgAFAAUABQAD
AAIAAQD//wAAAQACAAEAAQADAAUABQABAP////8BAAEAAQACAAIAAQABAAAA/f/9//3/
/f/9////AQABAAEA///9//v/+v/8//3//f/9//v/+//7//r/+v/6//r/+v/3//f/9//4
//b/9v/1//X/9f/1//P/8//0//T/9P/0//L/8f/w/+//8P/x//L/8//y//H/7//t/+z/
7P/s/+3/7f/s/+r/6f/q/+n/6f/p/+f/5//n/+b/5f/k/9//3P/e/+D/4P/h/+H/4v/i
/+P/4//j/+H/3//e/97/3//e/93/3f/d/9r/2v/a/93/2//Y/9n/2v/X/9n/2f/Z/9v/
2f/Y/9j/1//W/9b/1P/U/9f/3P/a/9r/2v/a/9f/1//W/9j/2f/Z/9r/2//d/97/3f/b
/9n/3P/c/9v/2P/X/9T/0//S/9L/0f/R/9L/0//S/9L/0P/N/83/zf/K/8n/x//F/8b/
x//I/8n/x//G/8X/xP/C/8L/w//E/8b/wv/B/8H/v/+//8D/wv/D/8T/x//I/8P/wP+/
/8D/wP+//7z/vv+//7v/tv+s/6D/nf+e/6f/tf/J/+X/BwAuAFoAhQCnAMIA2wDyAAMB
+gDVAKIAZgAnAPT/zv+v/5v/kv+R/5H/lf+Y/5b/kf+U/53/pf+o/6r/qv+s/67/rv+t
/63/rf+v/7L/sP+u/7D/sf+x/63/rf+t/6//sf+x/7H/sf+w/6//rP+r/67/r/+w/7T/
sv+w/67/rP+x/7H/r/+t/7H/sv+z/7b/tv+y/7D/rv+x/7L/tP+2/7T/tP+z/6//sP+x
/7L/s/+0/7f/uf+5/7b/tf+0/7P/sv+1/7f/t/+5/7n/uf+5/7f/uv+8/7z/u/+9/77/
v//A/8D/wP/C/8T/xf/H/8z/zP/Q/9P/0//S/9T/1f/W/9r/3P/e/+L/5f/n/+n/6//s
/+//8//4//n/+P/7//3/+//6//r//f8CAAIABwAHAAYABAADAAEAAAD//////f/9//3/
+//3//L/7f/p/+f/5P/i/9//3f/Y/9P/z//L/8j/xv/D/8H/wf+//77/vP+6/7n/t/+1
/7f/t/+2/7X/tP+z/7H/sP+y/7P/tf+2/7b/tv+2/7X/sv+y/7L/sv+y/7L/s/+z/7H/
rf+t/6z/r/+w/7L/s/+z/7L/sv+y/7T/s/+z/7P/tv+2/7b/tf+3/7f/t/+1/7L/s/+0
/7P/s/+x/7H/s/+0/7X/t/+4/7r/u/+7/7n/uf+5/7n/uf+7/73/vf+9/7z/u/+6/7r/
uv+7/7v/u/+7/7v/u/+6/7r/uv+6/7r/uv+7/7z/vv/A/8D/v/+//77/vf+6/7n/uv+6
/7r/uv+7/7v/u/+7/73/vf+9/73/v/+//77/vf++/77/vv+//8D/wP+//7//vv+9/73/
vf+//w==
         </WaveFormData>
      </LeadData>
   </Waveform>
</RestingECG>
