# Supplementary material for: Detection of Left Atrial Enlargement Using a Convolutional Neural Network-Enabled Electrocardiogram
Source: Front Cardiovasc Med. 2020 Dec 17;7:609976. doi: 10.3389/fcvm.2020.609976 (PMC7773668; doi:10.3389/fcvm.2020.609976)
Supplement: Supplementary file 5 [file Data_Sheet_5.ZIP › normal4/1802035683_4212_00000013.XML]

<?xml version="1.0" encoding="Windows-1252"?>
<!DOCTYPE RestingECG SYSTEM "restecg.dtd">
<RestingECG>
   <PatientDemographics>
      <PatientID>1802035683</PatientID>
      <PatientAge>66</PatientAge>
      <AgeUnits>Years</AgeUnits>
      <Gender>Female</Gender>
      <PatientLastName>chenshaoxing</PatientLastName>
   </PatientDemographics>
   <TestDemographics>
      <DataType>Resting</DataType>
      <Site>1</Site>
      <AcquisitionDevice>MAC55</AcquisitionDevice>
      <Status>Unconfirmed</Status>
      <Priority>Normal</Priority>
      <AcquisitionTime>09:25:47</AcquisitionTime>
      <AcquisitionDate>12-09-2016</AcquisitionDate>
      <CartNumber>1</CartNumber>
      <AcquisitionSoftwareVersion>009C</AcquisitionSoftwareVersion>
      <XMLSourceVersion>MAC5000 v1.0</XMLSourceVersion>
   </TestDemographics>
   <RestingECGMeasurements>
      <VentricularRate>56</VentricularRate>
      <AtrialRate>56</AtrialRate>
      <PRInterval>122</PRInterval>
      <QRSDuration>80</QRSDuration>
      <QTInterval>466</QTInterval>
      <QTCorrected>449</QTCorrected>
      <PAxis>75</PAxis>
      <RAxis>64</RAxis>
      <TAxis>63</TAxis>
      <QRSCount>9</QRSCount>
      <QOnset>218</QOnset>
      <QOffset>258</QOffset>
      <POnset>157</POnset>
      <POffset>205</POffset>
      <TOffset>451</TOffset>
      <ECGSampleBase>500</ECGSampleBase>
      <ECGSampleExponent>0</ECGSampleExponent>
   </RestingECGMeasurements>
   <Diagnosis>
      <Modality>Resting</Modality>
         <StatementCount>2</StatementCount>
         <LabelText>12SL ��ϳ���</LabelText>
      <DiagnosisStatement>
         <StmtFlag>ENDSLINE</StmtFlag>
         <StmtText>����Ķ�����</StmtText>
      </DiagnosisStatement>
      <DiagnosisStatement>
         <StmtFlag>ENDSLINE</StmtFlag>
         <StmtText>�ٽ� ECG</StmtText>
      </DiagnosisStatement>
   </Diagnosis>
   <Waveform>
      <WaveformType>Rhythm</WaveformType>
      <WaveformStartTime>0</WaveformStartTime>
      <NumberofLeads>8</NumberofLeads>
      <SampleType>CONTINUOUS_SAMPLES</SampleType>
      <SampleBase>500</SampleBase>
      <SampleExponent>0</SampleExponent>
      <HighPassFilter>16</HighPassFilter>
      <LowPassFilter>150</LowPassFilter>
      <ACFilter>NONE</ACFilter>
      <LeadData>
         <LeadByteCountTotal>10000</LeadByteCountTotal>
         <LeadTimeOffset>0</LeadTimeOffset>
         <LeadSampleCountTotal>5000</LeadSampleCountTotal>
         <LeadAmplitudeUnitsPerBit>4.88</LeadAmplitudeUnitsPerBit>
         <LeadAmplitudeUnits>��V</LeadAmplitudeUnits>
         <LeadHighLimit>2147483647</LeadHighLimit>
         <LeadLowLimit>268435456</LeadLowLimit>
         <LeadID>I</LeadID>
         <LeadOffsetFirstSample>0</LeadOffsetFirstSample>
         <FirstSampleBaseline>0</FirstSampleBaseline>
         <LeadSampleSize>2</LeadSampleSize>
         <LeadOff>FALSE</LeadOff>
         <BaselineSway>FALSE</BaselineSway>
         <ExcessiveACNoise>FALSE</ExcessiveACNoise>
         <MuscleNoise>FALSE</MuscleNoise>
         <LeadDataCRC32>3481289075</LeadDataCRC32>
         <WaveFormData>
AAAAAAAAAAD9//z/+//6//v//P/9//7//v/+//7//v///wAAAQACAAAA/v/8//r/+//8
//3//v8AAAAAAAAAAP7//v/+//7//v/+//7//v/8//z//P/8//7/AAACAAQAAwACAAEA
AAD+//7//v/+//z//P/8//z//P/8//z//P/9//7///8AAAAAAAAAAAAA/f/8//v/+v/6
//r/+v/6//3//v///wAA///+//3//P/+//7//v/+//z//P/8//z//P/8//z//P/8//z/
/P/8////AAABAAIAAAD+//z/+v/6//r/+v/6//v//P/9//7/+//6//n/+P/6//r/+v/6
//v//P/9//7//v/+//7//v/8//z//P/8//z//P/8//z//v/+//7//v/9//z/+//6//z/
/P/8//z//v/+//7//v/7//r/+f/4//v//P/9//7/AAAAAAAAAAD8//r/+P/2//n/+v/7
//z//f/+////AAD///7//f/8//v/+v/5//f/9f/3//f/9//6//z/+v/8//3//f/+/wAA
//8AAAEAAQD+/////v/8//7/AQABAAEA////////AQADAAMAAwAFAAcABwAHAAkABwAH
AAYABAAGAAYABAAEAAUAAQAAAAAAAwABAAAABAAIAAgACAAGAP///f/8//r/9v/2//b/
9//7//z/+//7//r/+v/6//n/+v/4//j/+P8AAPr/9//2//b/9P/0//b/+f/5//r/AgAQ
AB8AKwAxADsATQBbAGQAXwBUAE4ARAAzACgAIQAWAA4ACgADAP7/AgADAPr//f8HAAIA
+P/5//3/+f/3//b/9f/1//X/9//2//b/9//3//f/9//3//T/9P/0//X/9v/0//X/+P/4
//j/+//8//3//v/9//v/+P/2//X/9P/4//n/+P/7//3//f/9//3/+P/0//f/9f/3//n/
+f/3//n/+f/5//n/+//7//r/+v/7//v//f/9//r/+v/8//z//////////v/6//r/+P/3
//v//P/7//v/+v/5//n/+P/4//j/+P/5//r//f/7//z/+//5//j/+f/4//j/+P/4//v/
/P/9//7/AAAAAAIABAACAAEA///8//3//P/6//j/+v/6//r//f/9//7/AwAEAAAA///+
//3/AQAFAAcACgAGAAYABAABAAMABAAFAAYABAAEAAIAAgACAAcACgAMAAgABwAEAAEA
BAAHAAQABgAHAAgACQAJAAcABAADAAIAAgABAAEAAQABAAEAAAD//wAAAAABAAIAAgAA
AAAAAQAAAPz/+//5//n//P/8//r//P8AAP7//P/7//v//f///wEA//8BAAEA+//2//n/
+P/2//X/9f/2//n/+v/6//f/9//3//b/9v/7//v/+//7//j/9//3//b/9v/3//n/9//4
//n/+v/7//f/+v/6//r/+v/6//v//f////v/+v/6//r/+/8BAAIAAAAAAAAA/f/5//X/
9v/0//r/+//6//v//v/////////9///////+//3////+//r//P/8//z//P/9//r/+v/8
/wEA+v/6//z//P/9/////P/8//3//f/9////AAD8//3//f/5//n//P8BAAAAAAABAPz/
/f/8//n//P/+//v/+v/7//j/9v/4//z//f8AAAMAAwAAAAAA///9//3/+//5//z//P/6
//v//f/+//7//v/9//z/+//7//3/+//7//z////6//r/+v/6//r/+//8//3//v/8//z/
/P/8//3//v///wAA/P/6//j/9v/5//r/+//8//3//v///wAA/f/8//v/+v/5//j/9//2
//f/+P/5//n/+//9//3//f/8//z/+P/4//n/+f/6//z//P/8//z/+//9///////+//7/
AQABAAEA////////AQABAAEAAQADAAQABQAGAAkABwAHAAYABAAGAAYABAAEAAQAAQAB
AAIABQADAAIABgAGAAQAAgD+//v/+//8//z/+v/6//r/+//9//z/+f/3//f/+P/5//n/
+P/2//b/9v/2//j/+f/4//j/+v/2//L/9f/5//r/AgAOABUAHQAtAD0ATQBdAGAAWwBW
AEoAPAA3ACwAHQAQAAwADAAFAAIABAD///7/AwAFAP7//P/9//v/+f/5//n/+f/6//v/
+f/4//j/+f/5//n/+f/5//j/+P/4//n/+v/4//n//P/6//r//f/+//v/+v/3//P/9f/4
//z/AAD9//v/9//3//n/+f/5//n/+P/2//v/+//9///////9//z/+//6//n//P/9//3/
/v/8//v//P/7//z//P/+//7//f/7//n/9v/3//r/+//9//7//v/8//v/+//7//z//P/6
//r/+v/7//z////9//7//f/7//r/+////wAAAQACAP///v/9//z/+v/6//z//v//////
/v/8/wAAAgADAAQAAQAAAP//AQD+//7/AgACAAIAAwAEAAUAAwAFAAUABgAEAAYABgAF
AAgACgAMAA4ACwAKAAcABgAGAAkACgAKAAsACwAJAAcACQALAAcACAALAAwADQANAAgA
BAACAAAAAQABAAIAAwAEAAUABQAFAAIAAAD///7/AgAAAAAAAQABAP7//v/9//n//P/8
//r/+v/+//z/+v/6//v//v8BAP7/+//8//v/+v/4//7/AAD///3//P/8//3//v/+//v/
+v/5//f/9v/7//v/+//7//v/+//8//z/+v/7//3/+//5//n/+f/5//f/+v/6//r//v/+
////AQD///v/+v/6//v/+/8AAAAAAgACAAIA///+//v//f/8/wMAAwABAAEAAwADAAIA
AQD6//v/+v/4//r//f/9//r///8AAAEAAgADAAAAAAACAAIA+v/5//r/+//9/wAA/v8A
AAEAAQABAAAAAAD7//v////7//v//v8CAAAA////////AQABAP////8AAPz/+v/5//b/
9P/2//r/+//+/wEAAQD+//7//f/+/wEAAgADAAAA/v/6//n/+//8//z//P///wAAAQAD
AAAA/f/8//z/9f/6//j/+P/4//j/+v/8//7/AAD+//7//v/+//7//v/+//7//P/8//z/
/P/+//7//v/+/wAAAAAAAAAA///+//3//P/8//z//P/8//7//v/+//7/AAACAAQABgAB
AP7/+//4//v//P/9//7//P/8//z//P/8//z//P/8//z//P/8//z///8AAAEAAgD/////
AQABAAAAAAD///r//P/9//3//v/+//z//P/8//z//f8AAAEA/v/+/wEAAQABAAEAAQAB
AAEAAQABAAEABAAFAAYABwAJAAoACwALAAsADAANAAwACgAKAAUAAwAEAAQAAQD//wMA
BgAHAAgABgACAAEAAQD+//r/+v/6//v//v/+//z/+//7//z//f/+//7//f/+//b/+v/6
//f/9v/6//j/8P/w//n///8EAAoAFAAfACkAMwBFAFcAYQBoAGkAZABYAEgAPwA0ACUA
GAAUABIADQAIAAoACQACAPv/+f/+/wIAAQD9////AQD///3//P/7//v/+v/6//v/+//5
//f/9f/2//j/+v/9//z/+P/3//j/+v/8/wEABAAAAP7/+v/1//T/9P/1//b/+f/5//f/
+f/5//n/+f/5//T/8v/3//f/+v/9//7//f/7//v/+//7//3//f/8//z/+//7//3//f/6
//r//P/8//7//f/8//r/+P/6//r/+//+//7//P/7//v/+//8//z/+//6//n/+f/7//3/
+v/6//r/+f/5//v/+v/6//r/+v/7//z//f/+//z//P/+/wAAAgABAP///P/+//7//f/8
//7//v/+/wEA/P/8/wAAAAABAAEAAQABAP//AQABAAIABAAGAAYABQAFAAYABwAIAAYA
BgAEAAQABQAJAAsADAAIAAcABAABAAIABQACAAQABgAGAAYABQAGAAQABAAEAAQAAwAD
AAMAAwADAAIAAQD///7//v/+/wIAAAAAAAEA///8//z/+//7//7//v/8//r//v/8//r/
+//7//3////+//v//P/7//n/9v/7//z//v/9//3//v/9//7//v/7//j/9//1//T/+P/5
//r/+//4//f/9//2//b/9//5//f/+f/5//n/+f/0//b/9f/0//n/+v/8/////f/5//j/
+P/5//n//v/+//7//v/+//v/+//5//z//P8DAAMAAQABAP7//f/7//n/9f/3//f/9v/3
//v//P/6//z//P/8//z//f/6//r//P8BAPr/+v/8//v/+//8//j/+//9//7///8AAAAA
+//7//3/+f/5//z//v/6//f/9f/3//v//f/9/wAAAgD///7//P/4//X/9v/4//f/+P/5
//v/+P/4//f/+f/7//v/+//7//r/9//3//j/+v/7//z//f/8//v/+//9//v/+//8//f/
8P/y//T/9v/4//f/9v/1//T/9f/2//f/+P/5//r/+//8//v/+v/5//j/+P/4//j/+P/6
//r/+v/6//r/+v/6//r/+v/6//r/+v/5//j/9//2//n/+v/7//z/+//6//n/+P/6//r/
+v/6//j/+P/4//j/9v/2//b/9v/4//r//P/+//3//P/7//r/+P/4//j/+P/2//b/9v/2
//j/+P/3//f/+v/7//z//v/9//j/9//3//X/9v/4//b/+P/4//f/9//5//n/+P/4//3/
/f/9//3//////wEAAQD+//3//v/9//7///8CAAQABAADAAEAAAACAAAAAAACAAEAAQAC
AAIA/v/7//3//v/+//7//P/4//j/+f/5//b/9v/2//f/+v/5//b/9P/z//X/9//4//j/
9P/0//T/9P/w//H/7P/u//T/+P/2//P/7//y//r/BAARACEAKwAtAD0AWQBgAFsAWABM
ADgALQAmABkACgAIAAwACQAGAAYA+//y//f/+f/4//j/9//3//n/+//5//f/9v/1//L/
8P/v/+//8v/z//T/9f/0//T/9P/1//X/8v/y//T/9v/2//n/+v/5//j/9f/x//L/8v/z
//T/9f/1//P/9f/3//f/9//3//T/8v/3//f/9//5//n/9//2//X/9P/z//b/9//3//j/
9f/1//f/9//2//b/+P/4//j/9//2//T/9P/2//b/9//4//j/9v/1//X/9f/2//b/+P/4
//j/+f/3//n/9v/2//f/9//4//v/+//6//n/+P/6//r/+v/6//n/+P/5//r/+v/5//f/
9P/4//r/+//8//z//P/8////+v/6//7//v/8//v/+v/5//v//f/9//7/AQAEAAUABQAE
AAQABAAEAAQABAACAAIA/v8BAAIAAgABAAEA///9/wIABQACAAQABgAGAAYABQABAP7/
/f/8//z/+//7//v//P/9//3//f/9//z//P/8/wAA/v/+/////f/6//r/+f/2//j/9//0
//X/+v/5//j/9f/1//f/+f/8//v//v////v/9v/5//j/9//1//T/9P/2//j/+f/3//f/
9//2//b/9//3//f/9//2//X/9f/0//T/9f/3//X/+P/5//r/+//2//j/9//2//n/+v/8
///////7//r/+v/3//f//P/8//n/+P/3//P/9P/z//f/+P///////f/9//v/+//6//n/
+P/7//z//P/7//3//P/4//j/+P/4//j//P/6//v//v8BAPr/+v/8//z//f////z//f/9
//z/+//9//7/+v/7//z/9//2//j/+//4//b/9f/2//n/+v/5//7/AAD9//z/+P/0//H/
8v/4//n//P////3/+P/2//P/9f/3//f/9//6//r/+P/5//n/+v/6//r/+v/6//r/+//6
//f/9v/2//n/9v/4//j/+P/4//j/+P/4//j/+P/4//j/+P/6//r/+v/6//n/+P/3//b/
9//4//n/+v/8//z//P/8//r/+P/2//T/9//4//n/+v/7//z//f/+//z/+v/4//b/+P/4
//j/+P/3//b/9f/0//f/+P/5//r/+P/4//j/+P/5//r/+//8//z//P/8//z/+//6//n/
+P/6//r/+v/6//j/+P/4//j/+f/6//v//P/6//n/+f/7//j/9//3//b/9P/2//n/+//7
//z/+f/4//v/+//8/////v/8//v//f/7//v/+//7//n/+//7//v//f////////8CAAUA
BwAJAAYABAADAAIAAgACAAQAAQACAAQABQADAP7/AAABAAAAAgAAAPz/+//5//j/9P/0
//f/+f/9//7/+//5//j/+P/3//f/9v/0//b/9v/2//b/+//6//T/8P/u/+7/9f/3//b/
AAAIAA8AGwAlAC8APwBTAF4AXwBYAEwAQgA/ADQAFwAIAAgABgADAAIABAAFAAIA+f/1
//r/+P/3//v//f/5//j/9//3//f/9f/0//T/9f/5//n/+f/5//b/9v/2//f/+f/2//b/
+P/4//j/+//8//v/+v/3//P/8P/w//H/8v/1//f/9//7//j/9//2//X/9P/y//f/9//3
//n/+f/3//n/+f/5//n/+f/5//j/+P/5//n/+//7//r/+v/8//z/+v/5//j/9v/2//j/
+P/5//z//P/6//n/+f/5//r/+v/4//j/+P/5//n/+//4//j/+v/5//n/+//7//r/+f/4
//r/+v/6//r//P/8//7/AAD+//3/+//4//3//v/+//7//f/8//v//f/9//7/AwAEAAIA
AQAAAP////8BAAEAAgAAAAIAAgABAAMABAAFAAYABwAIAAcACAADAAUABQAEAAMAAwAB
AP//AgAFAAIABAAGAAYABgAFAAYABAAEAAQABgAFAAUABQAFAAUABAADAAAA/v/9//z/
/P/6//r/+//9//z//v////3/AAAAAP7//v8CAAAA/v/8//v//P/9/////f//////+v/2
//r/+v/6//n/+f/6//7/AAABAP///f/9//z//P/9//3//f/9//z/+//7//r/+P/5//v/
+f/7//3///8BAPz//v/9//z//P/8//3///8AAP3//f/+//z/+/////7//v/+//7/+//+
//3/AQACAAUAAwD///3/AAABAAEAAQD8//3//P/6//v///8AAP7/AQACAAMABAADAP7/
/P/8/wEA/P/+/wIAAQABAAIA/v/+/////////wEAAgD+////AAD7//r//P8BAAAAAAAB
AP7////+//v/AAACAP///v8AAP7//f8AAAEA////////AAD+///////+/////v/9////
AAD//wEA//8AAAAAAAABAAAA/////wEA/////wAA/f/8//r/+v/6//r//v8AAAIABAAC
AAAA/v/8//3//v///wAA///+//3//P///wAAAQACAAIAAgACAAIAAQAAAP///v8AAAAA
AAAAAP///v/9//z//f/+////AAACAAIAAgACAAEAAAD///7//v/+//7//v/+//7//v/+
////AAABAAIA///+//3//P/9//7///8AAP///v/9//z//P/8//z//P/8//z//P/8//3/
//8DAAUAAwAEAAQAAAD//////v/+/wAA/v/+//7//f/9//////8AAAAAAwADAAIAAQAA
AP//AwADAAMAAwAHAAcABwAHAAgACAAIAAcACQAKAAsACgAIAAoABwAHAAYABgADAAEA
BAAGAAYABgAEAAAA/////////P/9//7//v8AAP///P/4//f/9//3//n/+v/6//z/+v/6
//r//f/8//7//v/4//b/9//1//j/CAAaACUAKwA1AEkAXQBjAGgAZwBgAFYASgBBADgA
HwAIAAwAFAATAA4ACAABAAIABQD7//j/AgADAAEAAQABAP3/+//6//n/+P/2//X/9f/6
//v//P/9//7//v/+/////f/6//r//P/9//7/AgAEAAEAAAD9//n/+//8//7/AAAAAP//
/P/9//3//f/9//3//P/6///////7//v/+f/1//f/+f/7//3/AQABAAAAAAD9//3/////
////AAADAAQAAgD///z/+P/7//7///8BAAEAAAD9//v//f/9//7//v///wAAAQADAAEA
AQD8//r/+//7//z///8CAAIAAgACAP///v/9//z///8AAAMABgADAAEA/v/6////AAAA
AAAAAwAEAAUACQAEAAIABAACAAIAAwAEAAUABQAHAAcACAAIAAoACgAJAAcACAAJAAoA
DAAMAAoACgAGAAkACgAKAAcABwAFAAMACAANAAwAEAANAAoABwADAAQABAAGAAgACAAH
AAcABwAGAAUAAwABAAIAAgADAAQABgAEAAQABQAFAAIAAgABAAEABAAEAAIAAQAEAAEA
/v/7//v//f////3/+//9//3/+//4//3//v8AAP////8AAP//AAAAAP3///////7//v8B
AAEAAQABAAIAAQABAAAA/////wAA/f/8//v/+v/5//n//v8AAAIAAwACAAIAAwABAP3/
/P/8//3//f8CAAIAAgACAAIA//8AAP//AwAEAAgABwAEAAMAAQABAAAA///9///////+
/wAAAwADAAAAAAAAAAAAAAAFAAIAAgAEAAUA/v/+/wAAAAABAAMAAAAEAAUABQAFAAQA
BAD/////AQD9//3/AAAFAAQABAAFAAEAAwADAAEAAQACAP7//P/9//z//P8AAAEAAQAD
AAUAAgD+//3/+//9/wEAAwAFAAIAAAD8//v//f/+//7//v8AAAAAAAABAAEA/////wAA
BQAAAAIAAgACAAIAAAAAAAAAAAAAAAAAAAAAAP7//P/6//j//f8AAAMABgADAAIAAQAA
AP///v/9//z///8AAAEAAgAAAAAAAAAAAAEAAgADAAQAAwACAAEAAAAAAAAAAAAAAAIA
AgACAAIA///+//3//P/+//7//v/+/wEAAgADAAQAAgACAAIAAgAAAAAAAAAAAP///v/9
//z//f/+////AAACAAIAAgACAAQAAwADAAUAAwADAAQABAD///7//v/9//7/AAD+//7/
AQABAAIABQAEAAIAAQADAAEAAQABAAEAAgAFAAYABwAFAAcABwAHAAcACQAKAAsADQAM
AAwADAAKAAoADAAJAAkACgAKAAcABQAIAAoACgALAAoABwAHAAYABAD///7//P/9/wAA
AAAAAP////8AAP/////+//z/+v/6//r/+v/7//b/+v/+//j/8P/t/+//9P8GABYAHQAn
ADUAQwBVAG0AdgBvAGQAXgBQAEEAMgAhABYADgAQABMAGAAWABMADAAHAAUAAAD8//n/
9//7/////f/7//r/+f/6//r/+//9/////////////P/8//z//f/7//j/+P/6//j/+P/7
//z///8AAP///f/+//7///8AAAAA///8//3////////////6//j//f/9////AQABAP//
/P/7//r/+f/9//3//P/8//7///8CAAMA///+/////v/////////+//v//P/7//v//f/+
//3//f/7//v//P/8//7//v/+//////8BAP7//v/9//v/+v/7////AAABAAIAAQAAAP//
/v8AAAAAAgAEAAIAAQD///z///8AAAAAAAACAAIAAgAFAAAAAAAEAAQABQAFAAUABQAD
AAUABQAGAAQABgAGAAUABgAIAAoADAANAA4ADQAOAAkACwALAAoADAANAAwACwANAA8A
CwAMAAwADAAMAAsACAAEAAIAAAABAAEAAgADAAQABQAFAAUABAACAAEAAAADAAIAAwAF
AAUAAgACAAEA//8CAAIAAAAAAAQAAgAAAP7//f/+////AQD//wEAAQD+//r//v/+//3/
+//6//r//P/+/////f/9//3//P/8//7//f/8//v/+//7//z//P/8//3////9//3//f/9
//3/+f/8//z//P8AAAAAAQADAAUAAQAAAAAA/P/7/////v8BAAIAAwABAAEA//8CAAIA
BgAFAAIAAQD//////v/9//r//f/+//7//v8BAAEA/v8AAAAAAAAAAAEA/v/+/wAAAwD8
//z//v/8//3////8//z//f/9//3/AQACAP7///////v/+//+/wAA/v/9//3//f//////
/f/+/wAA/f/8//3//P/8/wAAAQD////////9//r/+v/5//n/+//7//v//f/+//3////8
//z/+//6//z//P/8//3/AAD//wAAAgD//wAA///+//3//P/8//z//P/8//r/+v/6//r/
/P/8//z//P/8//z//P/8//7//v/+//7//P/8//z//P/8//z//P/8//3//v///wAAAAAA
AAAAAAD9//z/+//6//n/+P/3//b/+P/6//z//v8BAAIAAwAEAAAA/v/8//r/+v/6//r/
+v/6//r/+v/6//z//P/8//z//P/8//z//P/+//7//f/9//z/+//6//r//P/6//z////+
//7////8//r/+v/5//n/+//7//r/+v/9//3//f/9/wAAAQAEAAUABAADAAQAAwACAAEA
AgACAAQABQAFAAYABgAEAAQABgADAAMABAAEAP///f8AAAIAAgACAAAA/P/5//n/+P/0
//b/9v/3//r/+//6//r/+//6//v/+//6//j/+P/4//j/9P/3//T/9P/2//j/9v/1//P/
9P/4/wAADQAbACcAMQBDAFMAWgBVAEoAQAA2AC0AJAATAAIA/v/+//n/9v/6/wEABgAD
AP3//P/+//3/+//3//f/+P/3//f/9//3//b/9v/3//n/+f/5//n/+//8//3////6//T/
8f/w//D/8P/z//T/+P/6//r/+f/2//b/9//4//f/9//1//f/9//3//f/9//2//T/+f/5
//n/+//7//n/+f/5//n/+f/5//n/+P/4//X/9f/3//f/9v/2//j/+P/7//v/+//6//n/
+v/5//n/+v/6//j/9//3//f/+P/4//b/9v/2//f/+P/7//n/+v/5//f/9v/3//r/+v/6
//r/+f/4//f/9v/3//j/+//+//7//f/7//j//f/+//7//v/+//7//v8BAAAAAAAEAAQA
AQD///3/+//9//////8AAAMABgAHAAcABQAGAAcACAAFAAQAAQAAAP//AwAFAAYAAwAD
AAEA//8CAAUAAgAEAAQABAAEAAMABQAEAAUABgADAAEAAAD///7//f/7//n//P/8//3/
/v////z/+//7//3/+v/6//n/9//6//r/+P/3//r/9//0//X/9f/3//n/+//5//v/+//3
//L/9f/0//b/9f/1//b/9f/2//b/8//1//X/9P/0//n/+f/5//n/9v/1//X/9P/0//X/
9//1//P/8//z//P/9P/4//n/+v/7//r/+v/7//n/9f/0//T/9f/1//r/+v/4//j/+P/1
//f/9f/4//j//f/9//v/+//6//n/9//1//L/9f/2//b/+P/7//v/+P/6//r/+v/6//r/
9v/1//b/+f/y//L/9P/2//f/+f/2//r/+//7//v/+v/6//X/9f/5//X/9f/4//n/9v/0
//P/8//3//n/+f/6//r/9f/y//L/8P/v//L/8//z//X/9//5//b/9v/1//X/9//3//f/
+f/4//X/9f/1//b/9v/2//f/9v/1//X/9//1//X/9v/z//j/9v/2//b/9v/3//j/+f/6
//f/9v/1//T/8v/y//L/8v/z//T/9f/2//T/9P/0//T/9P/0//T/9P/2//b/9v/2//T/
9P/0//T/9P/0//T/9P/1//b/9//4//b/9v/2//b/9P/0//T/9P/2//b/9v/2//X/9P/z
//L/8v/y//L/8v/1//b/9//4//X/9P/z//L/9P/0//T/9P/y//L/8v/y//T/9P/0//T/
9P/0//P/8//3//f/9//4//j/9P/0//X/8//0//b/9P/z//L/8P/v//P/8//y//L/9v/3
//j/+f/4//f/+P/3//r/+//+/////P/7//z//P/7//v/+v/6//r/+P/4//r/+f/5//r/
+v/5//f/+v/8//7//v/8//j/9v/1//P/7v/u/+7/7//y//L/8P/v/+//8f/z//T/9P/0
//T/9P/0//L/7f/s/+b/5v/u//D/7f/z//j/+v8IABkAHQAhAC8AOQBFAFIAVQBMAEIA
OgArAB4AFQAMAAIAAgAFAAIA/v/9/wAA/f/z//D/+P////v/7//p/+r/6//t/+//8f/w
//D/8f/z//P/8//z//H/8P/v/+//8P/u/+//8v/x//D/8v/y//P/9P/z//H/8P/w//H/
8v/1//X/8//1//T/8//y//H/8P/u//P/8//y//P/8v/v//H/8f/x//H/8f/x//D/8P/x
//H/8//z//T/9P/2//b/9P/z//L/8P/y//T/9P/1//T/9P/y//H/8v/z//X/9v/0//T/
9P/1//P/9f/y//L/9P/z//P/9f/2//b/9v/2//n/+v/7//z/+f/2//X/9P/4//n/+f/4
//v//P/8//z/+f/4//f/+f/3//j//f/+//7///8AAAEAAQADAAMABAAGAAgACAAHAAYA
BgAGAAYABAAEAAIAAgABAAUABwAIAAkACwALAAsADQAPAAsADAALAAoACQAHAAgACAAK
AAwACgAJAAkACQAJAAkACAAHAAcABgAGAAYACgAIAAgACQAMAAoACwALAAcACAAGAAIA
AwAIAAcABgAHAAcACQALAAwACwAOAA8ACwAGAAkACAAHAAUABAAEAAcACAAIAAUABgAH
AAcACAAJAAkACQAJAAkACQAKAAoADAANAA8ADQAKAAkACAAHAAcACgAKAAoADQAOABAA
EwAVABEAEAAQAA4ADQARABAAEwAUABUAEwAVABMAFgAWABcAFQARAA8AEwAVABYAFwAV
ABcAFwAWABgAGwAbABgAGQAYABcAFgAaABgAGQAcACEAGgAaABwAGQAZABoAFgAZABsA
HAAdABwAHAAXABcAGwAXABcAGgAbABgAFgAVABYAGQAaABkAHAAeABsAGgAWABIADwAQ
ABMAEwAVABcAFwAUABQAEwARABMAEwATABEAEAANAA0ACgAKAAkACAAMAAwADAANAA0A
CwALAAwABwACAAIAAgACAAIABQAGAAcACAAEAAIAAAD+//z/+v/4//b/+P/4//j/+P/3
//b/9f/0//b/9v/2//b/9f/0//P/8v/y//L/8v/y/+//7v/t/+z/7P/s/+z/7P/v//D/
8f/y/w==
         </WaveFormData>
      </LeadData>
      <LeadData>
         <LeadByteCountTotal>10000</LeadByteCountTotal>
         <LeadTimeOffset>0</LeadTimeOffset>
         <LeadSampleCountTotal>5000</LeadSampleCountTotal>
         <LeadAmplitudeUnitsPerBit>4.88</LeadAmplitudeUnitsPerBit>
         <LeadAmplitudeUnits>��V</LeadAmplitudeUnits>
         <LeadHighLimit>2147483647</LeadHighLimit>
         <LeadLowLimit>268435456</LeadLowLimit>
         <LeadID>II</LeadID>
         <LeadOffsetFirstSample>0</LeadOffsetFirstSample>
         <FirstSampleBaseline>0</FirstSampleBaseline>
         <LeadSampleSize>2</LeadSampleSize>
         <LeadOff>FALSE</LeadOff>
         <BaselineSway>FALSE</BaselineSway>
         <ExcessiveACNoise>FALSE</ExcessiveACNoise>
         <MuscleNoise>FALSE</MuscleNoise>
         <LeadDataCRC32>3519113095</LeadDataCRC32>
         <WaveFormData>
AAAAAAAAAAABAAIAAwAEAAYABgAGAAYACAAIAAgACAAIAAgACAAIAAYABAACAAAAAwAE
AAUABgAEAAIAAAD+/wAAAAAAAAAAAgACAAIAAgAAAAAAAAAAAAIAAgACAAIAAQAAAP//
/v8BAAIAAwAEAAIAAAD+//z//P/8//z//P///wAAAQACAAEAAAD///7///8AAAEAAgD/
//7//f/8//7//v/+//7//P/8//z//P/8//z//P/8//z//P/8//z//P/8//z//P/6//r/
+v/6//r/+v/6//r/+P/4//j/+P/4//j/+P/4//j/+P/4//j/9//2//X/9P/2//j/+v/8
//7//v/+//7//f/8//v/+v/5//j/9//2//j/+P/4//j/+v/8//7/AAD8//r/+P/2//f/
+P/5//r//P/8//z//P/5//j/9//2//f/+P/5//r//P/8//z//P/7//r/+f/4//j/+P/4
//j/+v/6//r/+v/5//j/9//2//T/9P/0//T/9v/5//r//P/8//n/9v/2//j/+P/3//f/
+P/9//7//v/9//z//f/+/wAAAwAHAAkACgAMAAwACwALAAsACwAQAA8AEAAVABUAFQAV
ABMAEwAZABwAHgAfAB4AGQAUABMAEwATABMAFgARAAwACgAEAAAA///9//3/////////
///8//n/9P/y//L/8//1//f/+P/5//v//P/+//v/9f/v/+z/7f/q/+T/6f/w//b/BAAP
ABYAJQBCAGYAlgDLAPAA+wDxANwAtwCPAHkAZgBMADcAKwAaAAoACAALAAcABgAMAAgA
+//3//z//P/4//b/9P/0//T/8f/w//D/8f/0//T/9P/1//P/8f/v/+//7v/s/+z/7//y
//P/8//z//X/9f/0//H/8P/x//D/7//0//L/8v/y//T/9P/0//T/7//x//P/8//y//L/
8f/x//P/9v/z//T/9f/1//X/9//z//H/8//1//f/9v/1//X/+f/5//j/9v/0//P/8f/v
//L/9v/3//b/8//y//H/8v/y//L/8v/x//L/9P/2//f/9f/y/+7/7P/z//X/9v/5//r/
+v/6//r/+v/6//v//f/////////+//v//P/7//z/AAADAAYACQALAAsADgAOAAsACwAO
AA4AEQAVABUAFQAVABMAEQARABUAGAAaABsAHQAdAB0AHQAZABsAHAAcABwAGwAZABcA
GwAeABwAHQAcABsAGQAVABMADgAQAAwACgALAAwADQALAAsACAACAAUABgAIAAkABwAE
AAAA/v/+//7////+//7/AQABAP3//P/9//z/+v/4//j/+P/5//v/+P/4//j/9v/0//f/
9//3//f/+f/7//n/+P/1//T/9f/0//P/9v/5//v/+P/2//T/9P/1//X/9v/3//v//f/+
/wAA/f/7//r/+f/4//n//f/9//3//v/8//j/+P/4//n//P/+////+v/7//v/+v/5//n/
+f/5//z//f/9//z//P/9//3/+//5//3//v/+//z//f/7//j/+P/6//j/9v/5//r/+f/8
////+f/6/wAA/P/4//j/9v/5//v//P/8//n/9v/1//T/9f/2//f/+f/7//v/+v/7//f/
+f/4//b/+P/4//f/9v/0//T/8v/y//b/8v/0//f/+f/3//X/9f/1//b/9v/3//j/9P/x
//D/8v/y//H/7//v/+//7//x//T/9P/1//b/+P/y//D/8P/w//D/8//2//n//P/5//b/
8//w//H/8v/z//T/8f/w/+//7v/x//L/8//0//L/8v/y//L/8f/w/+//7v/w//D/8P/w
//L/8v/y//L/9f/3//f/+P/4//X/8v/y//H/8P/u/+3/7f/x//H/8P/w//D/8v/0//f/
+/8AAAMABAAGAAYABQABAAEAAQAGAAsADgAVABcAFAARAAwACQAKAAwADQANAA8ACwAH
AAcABwAHAAcACgAIAAQAAwD+//r/+f/3//f/9v/1//T/8//z//H/7f/s/+7/7//x//P/
8v/x//H/8P/w//H/8//x/+7/6f/e/9b/1//e/+L/7v///woAFwAyAFgAhACvAMwA2QDZ
AMoApQCBAG0AXABEAC8AJQAcABAABgABAAEABAAGAAAA/f/9//b/8P/0//H/8P/x//L/
8//y//L/8//w/+7/7P/r/+3/7f/t/+//7P/q/+r/7f/w//H/8f/x//D/7//t/+n/6v/t
/+7/7//x/+7/7f/s/+z/7P/s/+z/6P/r/+7/7//u/+7/7f/t/+z/7v/q/+r/7f/t/+3/
7//v/+//8//3//X/8v/v/+3/7f/t/+z/6v/t//H/9P/3//P/9P/y/+7/7f/u/+//8v/v
/+7/7f/r/+//8v/1//f/9f/y/+7/7P/u/+//7//x//T/9v/4//r/+P/4//n/+//9//3/
/f/8//7/AAAAAAIABQAHAAkACwAJAAcACAAGAAcACQAOABAAEAATABIAEQAUABUAFgAZ
ABoAHAAdAB0AGwAbABsAGwAaAB0AHwAgAB8AHQAaABcAGQAaABYAFQAWABcAFwAVABEA
DAAOAAoABwAHAAcABwAJAAkABgAAAP///v/+//3//v/+//3//v/7//r/+v/4//j/+//7
//f/9f/3//f/9v/4//j/+P/5//n/9v/2//b/8//y//b/9//0//P/9P/1//j/+P/2//b/
9v/0//L/9P/0//X/8f/u/+//8P/y//P/8//z//b/9//2//j/9f/z//b/9//4//v/////
////AAD///r/+f/4//b/+P/5//n/+P/7//3//v/6//n/+P/3//z//f/9//z//v//////
/f/2//n/+f/4//r//f/9//z/+v/8//r/+P/4//j/9v/4//n/8f/w//T/9f/0//f/+P/4
//n/+f/4//b/9P/0//T/9v/2//b/9//5//f/9P/z//P/9//4//j/9v/2//X/9P/0//T/
8v/y//f/9P/3//v/9//z/+//7f/w//T/9//7//r/9v/z//L/8//y//D/7f/y//P/9P/3
//n/+P/4//j/9v/w//D/8P/w//D/8P/w//D/8P/w//D/8P/w//H/8v/z//T/8v/y//L/
8v/0//T/9P/0//L/8v/y//L/8P/w//D/8P/y//L/8v/y//D/8P/w//D/9f/4//v//v/5
//T/7//q/+z/7v/w//L/9P/0//T/9P/x//D/7//u//D/8v/0//b/8//y//H/8P/y//P/
9f/1//T/9v/z//D/8v/y//L/8f/x//H/9f/1//T/9P/0//b/+P/4//v//////wEABAAF
AAUAAwADAAMACAAJAAoADwANAA0ADQALAA4AEgAVABcAFQAVABEADQALAAsACwALABAA
DQAIAAYA///6//j/9f/4//n/+v/7//j/9//0/+//7P/r/+v/7P/x//P/9f/4//D/9v/1
/+3/5f/m/+X/2P/U/+H/5v/q//b/DwAgACkAPgBqAJgAwwDgAOsA5wDMAKUAjwCDAGoA
SAA5AC8AHAASAA4ACQAFAPz/+v/+///////+//r/9v/y//D/8P/w//D/8P/x//P/8f/w
/+//7//y//P/9P/3//H/7v/t/+//8//1//b/9//z/+//6v/j/+b/6f/q/+v/7//u/+//
8P/y//L/8v/y/+r/6//s/+v/7f/u/+7/7//y//T/8P/w//D/7//u/+//7//t/+//8f/y
//L/8v/z//H/7//s/+j/6P/p/+n/6f/r//D/8v/y//H/8v/z//b/9P/y//D/7f/t/+7/
7//v//D/8P/v//D/9P/1//X/9//4//j/+P/4//f/9v/2//f/+//7//v/+v/6//z//P/+
/wEAAwAFAAcACQAJAAwADAAIAAcACQAIAAoADwAQABEAFQAVABUAFwAYABoAGwAbABkA
FwAVABMAEgAVABcAGAAYABcAFQATABUAFgASABEAEgATABMAEQASAA4AEQAOAAgABwAG
AAUABgAHAAUAAAAAAAAAAQABAAAA/v/7//r/+v/6//v/+v/6//3//f/5//n/+//7//r/
+//8//3////8//b/8//w/+7/7v/z//X/9v/3//r//f/+//7//P/8//n/9v/z//T/9v/3
//P/8P/y//T/9//5//j/9//5//n/+P/6//f/9f/z//P/8//1//v//f///wIA/v/4//b/
9P/1//j/+v/7//r//f///wAA/v/9//z/+////////v/8//7///////3/9//5//j/9v/5
//3//v/+//z//v/8//r/+v/6//j/+v/8//X/9f/6//n/9v/3//b/+f/7//z//P/+//z/
/P/8//v/+v/5//n/+f/3//T/8//y//X/9f/0//b/9v/1//T/9f/2//X/9v/1//D/8f/z
//b/9f/0//X/9P/0//P/8//3//T/8v/y//b/9v/1//P/9P/z//L/8//2//b/9//4//b/
8P/w//D/8P/w//D/8P/w//D/9P/2//j/+v/3//T/8f/u//H/8v/z//T/9P/0//T/9P/0
//T/9P/0//L/8v/y//L/8v/y//L/8v/0//T/9P/0//T/9P/0//T/9P/0//T/9P/x//D/
7//u//D/8v/0//b/9f/0//P/8v/0//T/9P/0//H/8P/v/+7/7//w//H/8v/0//T/9P/0
//P/8v/x//H/8//z//T/9v/z//D/8P/w/+7/7f/t/+3/8//z//L/8v/0//b/+P/4//j/
+//8//3//v///////f/+////BQAHAAoAEQATABUAEgANAAoACgAPABEAEgATAA8ACwAL
AAsADAANABEADwAHAAQA/f/4//X/8//z//P/9f/3//n/+//2//H/7//t/+//8P/x//H/
8//0//T/8v/r/+n/5f/k/+X/4P/a/9v/3v/k//T/BQAWACkAOABIAHAAqwDQAOMA8QDm
ALsAiwBxAFoARAAxACMAGgAOAAIA+f/z//T/9P/0//n/+//4//j/9v/w/+7/7v/u/+v/
6v/q/+v/6v/o/+b/5f/l/+X/5f/n/+f/5v/n/+v/7v/v/+//7//t/+3/7P/p/+j/6f/o
/+f/7f/s/+3/7v/r/+r/6f/o/+X/5//p/+n/7P/s/+v/6//q/+r/5P/i/+f/6f/r/+//
7P/p/+r/6//t/+z/6//r/+v/6//q/+j/5v/n/+f/5//p/+7/8P/w/+3/7P/r/+z/7f/u
/+//7//u/+7/7v/t/+3/7P/q/+r/7v/v/+//8f/y//L/8v/y//D/8P/x//P/9f/1//X/
9P/1//j/+f/8//3///8BAAMAAAD//wEAAAACAAMABwAIAAYACQAIAAcACgALAAwADwAQ
ABIAEwATABEAEQARABEADwARABIAEgATABMAEgARABIAFAARABEAEwATABIADwANAAgA
CgAGAAEAAQABAAEABAAFAAMA/v/8//z//f/9/wAAAAD//wAA/f/8//z/+v/2//n/+f/1
//L/8//y//D/8P/w//D/8f/1//T/9v/4//L/7v/v/+3/6//r/+3/7//x//L/8f/y//P/
8v/x//T/+f/7//j/9v/1//T/9P/z//L/8f/z//P/+P/8//v/+//5//f/9f/1//n/+f/5
//r/+P/0//T/9P/1//j/+v/7//r//f///wAA//////////8AAP///f/6//r/+//7//n/
9//7//z//P/6//v/+f/2//j/+v/4//b/+P/4//b/+P/7//X/9v/8//7//P/+//7/+//7
//r/+P/4//b/9v/2//j/+P/4//n/+//5//b/9f/1//n/+v/6//r/+v/5//j/9P/y/+7/
7P/w/+7/8v/3//r/+f/4//n/9f/0//L/8f/2//T/8//0//j/+P/3//X/+f/5//n/+//4
//T/8f/u//D/8P/z//T/9f/2//T/9P/0//T/9P/0//T/9P/2//b/9v/2//X/9P/z//L/
9f/2//f/+P/2//b/9v/2//P/8v/x//D/9P/2//j/+v/5//j/9//2//T/9P/0//T/9v/2
//b/9v/4//j/+P/4//b/9v/2//b/9//4//n/+v/5//j/9//2//f/+P/5//r/+f/4//f/
9v/2//b/9v/2//T/9P/0//T/9//4//n/+v/5//j/+P/5//f/9v/2//H/8P/y//T/9v/z
//P/8//3//n/+P/4//j/+P/6//r//f8DAAUABwAKAA0ADQALAAsACgAOAA4ADgAVABUA
FQAVABEAEQAUABYAGQAZABkAFQASABMAFAAVABcAGgAXABIADwAIAAMAAQD/////////
//3//f/9//v/9//2//X/9f/3//n/+v/7//z//P/6//n/+f/z/+z/3//Y/9z/4f/k/+z/
/v8TACAAKwA6AFYAiAC/AOIA8wD/APIAyQCfAHsAWABAADEAJwAaABIAEgARAAUA/v/+
/wIA///9//7//v/6//b/9P/0//T/9f/0//T/9f/3//b/9f/1//T/8//y//P/8P/u/+7/
8f/y//P/8//z//b/9//3//X/8v/z//L/8f/1//T/9f/2//X/9P/z//L/7//x//P/8//2
//b/9f/1//b/+P/0//T/9f/1//X/9//1//P/9f/3//n/+P/3//f/9//3//b/9P/2//f/
9//3//T/9v/1//L/8f/y//P/9v/0//T/9P/z//X/9v/3//f/+P/4//f/+P/6//n/9//3
//n/+v/7//z//f/+/wAAAwAEAAMAAgAAAAEABAAFAAgACAAJAAoACwAOAA8AEwAUABEA
EQAUABQAFAAXABYAFQAYABkAGgAdAB0AHgAeAB0AHwAfAB8AHwAbAB0AHgAeACAAHwAd
ABsAHAAeABsAGwAdAB0AHAAZABoAFgAZABYAEwATABMAEwARABEADgAIAAYABgAHAAcA
CQAIAAYABgAHAAYABgAEAAAAAwADAP//AQADAAMAAgAEAAQABAAFAAMAAAAAAAAA/P/6
//3//f/8//v//P/9////AAD//wAA/f/6//f/+P///wMAAgACAAEAAAAAAP///////wIA
AwAGAAgABQADAAEAAQABAAMABQAFAAUABgAHAAQABQAGAAQABgAHAAcABAAFAAUABAAF
AAUABQAFAAcABwAGAAQACQALAAwACwADAAUABAACAAMABwAIAAgABQAGAAMAAAD+//7/
/P/+/wEA+//8/wIABAACAAQABAADAAMAAgAAAAIAAAAAAAAAAAAAAAAAAQABAP///P/7
//n//f/+//7//v/+//3//P/9//7//f/+//3/+P/5//v//P/7//r/+//9//7//v///wIA
AAD//wAA///+//z/+f/9////AQAFAAMAAAD+//z/+P/8//z//P/8//z//f/+////AAD+
//z/+v/4//n/+v/7//z//f/+////AAD+//z/+v/4//n/+v/7//z//P/8//z//P/7//r/
+f/4//r/+v/6//r/+P/4//j/+P/5//r/+//8//n/+P/3//b/+f/6//v//P/8//z//P/8
//r/+v/6//r//P/8//z//P/6//r/+v/6//f/9v/1//T/9//4//n/+v/4//j/+P/4//j/
+f/7//v//v8AAP3/+v/5//j/9//1//T/8//2//X/9//4//n//P/+//7/AQAFAAYABwAJ
AAkACgAJAAoACwAPAA8ADwATABMAEwATABEAEwAWABgAGQAXABcAEwAPAA0ADQANAA0A
DwALAAUAAgD9//r/+v/5//r/+//8//3/+//7//n/9f/y//H/8f/y//P/8//z//T/9v/y
//P/9f/v/+r/5//c/9j/3//o//L/AgAVACAAJwBAAHAApADLAOAA7QDrAM4ApwCLAHsA
XAA6AC8ALQAcABAACgAHAAUAAgD+//7/AwABAP7//v/6//P/8P/v/+7/7P/q/+n/6f/q
/+r/6v/r/+z/7f/u//H/7v/s/+z/7//v/+//7v/t/+3/7f/s/+n/7f/x//P/9f/1//D/
7f/q/+3/7v/v//D/6//t/+//7//u/+z/6f/n/+v/7v/r/+z/7//v/+//8f/v/+3/7//x
//L/8v/y//P/8v/x/+//7P/u/+//7//v/+3/8P/w/+7/7f/u/+//8v/y//L/8v/x/+7/
7v/u/+3/8P/w/+//8P/z//P/8v/z//P/8v/x//D/8//0//b/+f/6//n/+P/2//j/+v/6
//z//f///wEAAwABAAEABAAEAAQABQAJAAoACQANAA0ADQAOAA0ADAANABEAFAAWABcA
FwAXABcAFwAVABcAGAAYABYAEwAPAAsAEgAWABUAFwATABEADgAJAAoABgAJAAYABAAF
AAYABwAGAAUAAQD6//z//v8BAAMAAgAAAP3//P/7//r/+v/4//j/+//7//f/9f/3//f/
9v/2//b/9v/3//X/8v/y//L/7//u//L/8//z//P/9f/3//X/9P/x//D/8P/u/+z/7v/0
//f/9f/0//L/8v/z//P/8f/x//T/9f/0//b/8//x//L/8//0//f/+//7//v//P/7//b/
9f/0//b/+P/5//n/9f/3//j/+P/5//n/+f/5//v/+//6//j/+f/5//j/9f/y//X/9f/0
//T/9//3//b/9v/4//b/9P/2//b/9P/2//j/8f/x//b/+P/2//j/+P/3//f/9v/0//T/
8v/y//L/8P/w//D/8f/y//H/7//v/+7/8f/x//D/8P/w/+//7v/v//D/7//w//T/8P/y
//X/9P/x/+7/7f/u//D/8f/z//H/7P/o/+b/7P/u/+//7//u/+3/7P/t/+7/7v/v//D/
7v/u/+z/7P/s/+z/7f/u/+//8P/v/+7/7f/s/+z/7P/s/+z/7v/u/+7/7v/s/+z/7P/s
/+3/7v/v//D/8P/w//D/8P/u/+7/7v/u/+z/7P/s/+z/7v/u/+7/7v/u/+7/7v/u/+7/
7v/u/+7/8P/w//D/8P/t/+z/6//q/+z/7v/w//L/8f/w/+//7v/w//D/8P/w/+3/7P/r
/+r/7f/u/+//8P/u/+7/7v/u/+7/7v/v//H/8f/y//T/8f/t/+z/6//q/+r/6//s//H/
7//u/+7/7v/w//L/8v/1//v//f///wIAAQABAP////8BAAYABwAIAA0ADQANAA0ACwAL
AA4AEAAPAA8ADwALAAUABQAFAAUABwAKAAcAAgADAP7/+//7//j/9//2//X/8//z//P/
8f/u/+7/7v/v/+7/7//v/+//7f/s/+n/5//p/+n/7v/n/9j/zv/T/9z/5v/0/wEACAAZ
ADIAUACAALEA0gDdAN0A1gC5AJsAgwBoAEYAMwAvACYAFgAKAAcABQD+//z/AAADAPv/
8P/y//D/7v/s/+z/7P/t/+z/7P/t/+7/7v/u/+//7v/t/+z/7f/q/+j/6P/r/+n/6f/o
/+f/6f/r/+z/6//p/+v/6//r/+z/6v/q/+r/7P/s/+z/7P/n/+n/6//r/+7/7v/t/+3/
6//s/+f/5v/q/+v/7P/v/+//7f/v//H/7v/s/+r/6f/u/+//7//u/+z/7f/t/+3/7v/y
//P/8v/u/+z/6v/q/+z/7v/w//H/7v/u/+7/7f/v/+7/7P/s//H/8//0//f/9v/2//b/
9v/1//T/9P/1//n/+f/5//j/9v/4//j/+v/+/wEABAAHAAUABQAIAAgABwAHAAoACgAM
ABEAEgATABIAEQAQABEAFAAWABcAFwAYABkAGgAbABYAFwAXABYAFwAXABYAFQAYABoA
FwAXABQAEwARAA0ADwAMABAADgALAAsACwALAAkACQAGAAAA/v/+//////8AAAAA//8A
AP3//P/8//r/+P/7//v/9//6//3//v/+//v/+v/5//n/+v/4//n/+v/1//L/9P/z//X/
9f/3//n/+v/6//j/+P/5//j/9//6//r/+//3//T/9//4//r/+//6//n/+//7//7/AAD9
//v/+//7//v//f8AAP///v/+/////P/9//7//P/+/////////wEAAgACAAAA///+//3/
/f/9//z/+v///wEAAgABAPz///////7/AAADAAMAAgD//wAA/f/6//z//P/6//z//v/3
//f//P/8//r//P/8//3///8AAAAA/v/6//j/9v/4//j/+P/5//f/9f/y//H/9P/5//v/
/P/8//z/+//6//z//P/6//r//v/6//z////7//f/8//x//L/9P/1//f/+//4//b/9v/4
//j/9//1//f/9//3//n/+v/6//v//P/2//j/9v/2//b/9v/2//b/9v/2//j/+P/4//j/
9v/2//b/9v/3//j/+f/6//r/+v/6//r/+f/4//f/9v/0//T/9P/0//b/9v/2//b/9//4
//n/+v/5//j/9//2//T/9P/0//T/9f/2//f/+P/5//r/+//8//r/+P/2//T/9f/2//f/
+P/2//b/9v/2//b/9v/2//b/9v/2//b/9v/4//j/+P/5//f/9f/0//T/9P/y//P/9P/3
//f/+P/5//z/+//5//j/9f/2//f/9v/7////AQADAAcACQAKAAkABwAHAAwADQAMAA8A
DQALAA4ADQAOABIAFgAZABsAHQAYABMAEgARABAADwARAA0ACAAGAAAA/P/9//v/+//7
//3//f/9//3/+//3//b/9f/0//T/9P/z//H/8v/y//D/8f/z/+//7P/n/+D/3P/d/+L/
6P/0/wEAEAAfADAATAB4AKUAwgDTAN0A1gC1AIkAaQBQADgAKQAfABYACgAAAPv//f8A
AAAAAgAFAP///P/6//j/9v/0//T/9P/x//D/8P/x//P/8v/x//H/8f/x//H/8//v/+z/
6//t/+7/7//v/+//8P/x//H/7//v//H/8f/x//P/8P/v/+7/7v/u/+7/7v/q/+3/8P/x
//T/9P/z//P/8//0/+//7v/v/+//7//x//H/7//x//P/8v/w/+7/7f/y//P/8//y//L/
8//z//P/8//2//b/9P/y//L/8v/0//b/9v/2//X/9P/0//T/8//1//T/8v/y//f/+f/6
//3//f/8//v/+v/7//z//v8BAAAA///+//z/+//8//v//P8BAAUACQANAA0ADQAQABAA
DQANABAAEAAPABMAEwATABcAGQAbAB8AHwAgACAAHwAcABsAGgAZABgAGwAdAB4AIAAf
AB0AGwAbABwAGAAXABoAGwAbABkAFgASABUAEgAPAA8ADwAPAA4ADQAJAAIABAAEAAUA
BQAHAAYABAAEAAIAAAD///z//P//////+//5//v/+//6//r/+v/6//v/+//4//j/+P/y
//D/8//z//T/9f/4//v/+v/6//j/+P/6//j/9v/4//v//f/6//j/9//2//b/9f/1//X/
+P/5//z//v/7//n/+v/7//z///8BAP///f/8//7//P/+/wAA//8AAAAA///9////AAAA
AP//////////AwADAAIAAAACAAMAAwABAPz///////7//f////7//P/9/wAA///+//7/
/v/8//7////3//b/+v/6//j/+v/6//z//f/9//z//P/6//r/+v/6//r/+v/7//n/9//0
//P/9P/5//v//P/7//r/+P/2//b/9v/0//T/9P/w//L/9f/2//X/9P/1//X/9v/2//f/
+f/2//T/9P/2//b/9f/z//T/8//y//P/9f/0//T/9P/2//r/9//2//X/9P/z//L/8f/w
//T/9v/4//r/+P/2//T/8v/z//T/9f/2//X/9P/z//L/8P/w//D/8P/x//L/8//0//L/
8v/y//L/8P/w//D/8P/x//L/8//0//T/9P/0//T/8v/y//L/8v/v/+7/7f/s/+//8P/x
//L/8v/y//L/8v/y//L/8v/y/+//7v/t/+z/7//w//H/8v/x//D/7//u//H/8v/z//T/
8v/w/+7/7f/y//P/9f/4//T/8P/v/+7/7v/t/+3/7f/w/+//7f/s/+7/8P/y//L/9v/7
//7/AQABAAEAAAD9//7///8FAAcACQAPABAAEQAPAA0ADQAQABEAEQAQAA8ACQAFAAUA
BQAGAAcACwAJAAYABAD+//r/+P/1//T/8//x//H/8f/x//L/7//v/+//7f/u/+//7//t
/+7/7v/s/+n/5f/p/+b/2//U/9L/0f/c/+z/+P8LAB4AJQA2AFwAhgCxANgA8QDxAN4A
tQCBAF8ATAA0ACEAGQASAAIA+v/9////+v/2//j//f8BAPz/7v/s/+r/6P/o/+j/6P/o
/+n/6//n/+T/4f/f/+D/4f/i/+X/4//i/+P/5//m/+f/5//n/+f/5//m/+P/4v/j/+L/
4f/m/+T/5P/k/+f/6P/p/+r/5P/l/+b/5f/k/+T/4//j/+b/6P/k/+T/5v/l/+T/5f/l
/+P/5f/n/+r/6v/q/+v/7P/r/+n/5v/m/+f/5//n/+n/7P/s/+r/5f/k/+P/5P/n/+j/
6f/p/+v/7P/t/+3/7P/q/+f/5v/o/+n/6f/r/+3/7v/v//D/7v/u/+//8f/1//X/9f/0
//L/9P/0//b/9//5//v//f8AAAEABQAGAAMAAwAGAAYACAANAA4ADwAQAA8ADgAPABAA
EgATABMAFgAXABgAGQAXABkAGgAaAB0AHQAcABsAHQAeABoAGQAYABcAFQARABIADgAR
AA4ADAANAA4ADwASABMAEQAMAAkACAAIAAcACQAIAAYABgAEAAIAAQD+//z///////v/
/P///wAAAAABAAIAAwAFAAQAAAD///7//P/6//3//f/6//n/+v/7//3//v/9//7//f/6
//f/+P/9/////P/6//v//P/+////AQABAAQABQADAAQAAAD9/////////wEACAAJAAoA
DAAKAAYABgAGAAcACgAMAA0ACwANAA4ADgAPAA8ADwAPABAADwANAAoADAANAA0ACwAG
AAkACQAIAAkADQAOAA4AEAASABAADgAMAAwACgAMABAACwANABQAEQAMAAsACAAMAA8A
EQASAA8ADAALAAoADAAMAAwADQAKAAcAAwABAAIABwAJAAoACwAMAAwADAAJAAgABQAE
AAgABAAGAAkACAAFAAIAAQD+//7//f/9/wAA/v/9//7////+//z/+f/4//f/9v/3//X/
9P/0//T/8v/0//P/8v/x//D/8v/y//L/8v/u/+z/6v/o/+r/6v/q/+r/5//m/+X/5P/k
/+T/5P/k/+L/4v/i/+L/3//e/93/3P/d/97/3//g/9z/2v/Y/9b/1//Y/9n/2v/Y/9j/
2P/Y/w==
         </WaveFormData>
      </LeadData>
      <LeadData>
         <LeadByteCountTotal>10000</LeadByteCountTotal>
         <LeadTimeOffset>0</LeadTimeOffset>
         <LeadSampleCountTotal>5000</LeadSampleCountTotal>
         <LeadAmplitudeUnitsPerBit>4.88</LeadAmplitudeUnitsPerBit>
         <LeadAmplitudeUnits>��V</LeadAmplitudeUnits>
         <LeadHighLimit>2147483647</LeadHighLimit>
         <LeadLowLimit>268435456</LeadLowLimit>
         <LeadID>V1</LeadID>
         <LeadOffsetFirstSample>0</LeadOffsetFirstSample>
         <FirstSampleBaseline>0</FirstSampleBaseline>
         <LeadSampleSize>2</LeadSampleSize>
         <LeadOff>FALSE</LeadOff>
         <BaselineSway>FALSE</BaselineSway>
         <ExcessiveACNoise>FALSE</ExcessiveACNoise>
         <MuscleNoise>FALSE</MuscleNoise>
         <LeadDataCRC32>2374521287</LeadDataCRC32>
         <WaveFormData>
AAAAAAAAAAACAAIAAgACAAIAAgACAAIAAAAAAAAAAAACAAIAAgACAAIAAgACAAIAAAAA
AAAAAAAAAAAAAAAAAAIAAgACAAIAAAAAAAAAAAD+//7//v/+//7//v/+//7//v/+//7/
/v/+//7//v/+//z//P/8//z//v/+//7//v/8//z//P/8//3//v///wAAAAAAAAAAAAD+
//7//v/+//7//v/+//7/AAAAAAAAAAD+//7//v/+/wAAAAAAAAAA/v/+//7//v/+//7/
/v/+////AAABAAIAAQAAAP///v8AAAAAAAAAAP7//v/+//7/AAAAAAAAAAAAAAAAAAAA
AP3//P/7//r//P/+/wAAAgABAAAA///+/wAAAAAAAAAA/v/+//7//v/+//7//v/+//7/
/v/+//7//v/+//7//v8AAAAAAAAAAAAAAAAAAAAA/v/+//7//v///wAAAQACAAEAAAD/
//7//v/+//7//v8AAAAAAAAAAP7//v/+//7//v/+//7//v/9//z//P/9//3/AAAAAAAA
/f/8//z/+//7//3/AAACAAQABQAGAAcACAAJAAkACQAKAAwADwAQABAADQAIAAMA/v/8
//v/+//+//3//f/9//z/+f/5//b/9P/2//j/+P/6//v/+//7//v/+//7//z//P/8//3/
/f/9//z//P/8//r/+v/6//r//P/8//z//P/7//3///8CAAkAEQAdACgAMAA8AE4AYgB1
AHkAbABVADMA///F/6L/hv9d/zb/I/8f/x3/Jv86/0j/WP9t/4b/mv+t/77/yv/V/9//
5f/p//D/8//1//f/+//9/////f/9////AAAAAAMABAAFAAgACAAIAAgACQAJAAoACgAI
AAgACQAKAAoACQAJAAkACwAKAAoACwANAA0ADQANAAkACQAKAAsACwAMAA4ADgAMAAwA
DAAMAAsACgAKAAoACwAMAAwADQANAAwACwAKAAwADQANAA0ADQALAAsACwALAAwADQAO
ABAAEAAQAA8ADgANAAoACwANAA4ADgAOAA0ADAAMAAsACwAMAA0ADQANAA0ADQALAAkA
CQAJAAkACgAKAAoACgAMAAoACQAJAAcABwAHAAUABwAHAAYABAABAAEAAAD///7//f/7
//j/+f/5//b/9f/2//b/9v/1//T/9P/z//L/8v/v/+7/7v/s/+z/6//r/+3/7P/r/+v/
6f/r/+3/7v/v/+//8P/w//H/8//2//j/+f/6//z//P/8//z//P/9//v//P/+////AAAB
AAAAAQAAAAAAAAAAAAEAAQACAAIAAQAAAAAAAAD+//7///8AAAIAAwADAAIAAAAAAAEA
AQABAAEAAgADAAUAAwADAAQAAgACAAQABAAEAAQABAACAAIAAwADAAMABQAFAAYABgAD
AAEAAAAAAAAAAQACAAIAAwAEAAUABQAEAAMAAgABAAEAAgADAAMABQADAAMAAwADAAMA
BAAEAAMAAwABAAEAAQABAAAAAAABAAEAAgACAAEAAQAAAP////8AAAAAAAADAAMAAwAC
AAAA////////AwADAAMABAAEAAMAAQABAP////8AAAAAAQADAAEAAAD///7//f/8//3/
/v8AAAEAAAAAAAAAAAD///////8AAAAAAQABAP//+//7//v//P/8//7//v/9/wAAAQAB
AAIAAQAAAAAAAAACAAIAAgACAP///v/9//z/AAACAAAAAAAAAAAA///+//3//P/8//z/
/P/8//3//v///wAA///+//3//P/+//7//v/+//z//P/8//z//f/+////AAD+//7//v/+
//z//P/8//z//v/+//7//v/9//z//P/9////AgACAAIA///+//7//f///wEABAAGAAYA
BwAIAAkADAANAA0ADQAQABIAFQAWABMADwAJAAMA///+//7///8AAP////////7/+//7
//j/+v/8//7//v/+/////////////////wAAAAAAAAEAAQD///7//v/+//z//P/8//z/
/v/+//7//v/7//n//f8CAAcADwAZACIAKgA4AEoAYAB7AIcAegBlAEcAEwDX/7L/lv9v
/0b/K/8d/xX/Gv8m/zT/RP9f/37/lv+n/7j/yP/V/93/4f/l/+r/7//z//f/+//9////
/f/9////AAACAAUABgAHAAgACAAIAAgABwAHAAgACAAKAAoACwAMAAwACwALAAsACwAK
AAoACwANAA0ADQANAAsACwAMAA0ADwAQABIAEgAOAA4ADgAOABAAEAARABIAEAAQAA8A
DwAPAA4ADQAMAA0ADwAQABEAEAANAAwACwALAAwADQAOABAAEAAQAA8AEQARAA8AEQAR
ABIAEgASAA8ADgAOAA0ADgAQABIAEwASABEAEAANAAsACwALAAsADQAOAA8AEAAOAAwA
CwALAAsACwALAAkACwALAAoACAAFAAUABAADAAUABQAEAAIAAQABAP7//f/6//r/+v/5
//r/+v/5//j/9v/z//L/8v/z//T/9P/1//f/9v/1//X/9f/3//n/+v/5//n/+v/6//z/
/f///wAAAQACAAQABAACAAIAAgADAAMABAAGAAcABwAHAAUABQAEAAQABAAEAAcABwAI
AAgABwAGAAYABgAEAAQABQAGAAYABwAHAAYABgAGAAcABwAFAAUABgAHAAcABQAFAAYA
BAAEAAYABgAHAAgACQAIAAgACQAJAAkACQAJAAoACgAHAAUABAAEAAYABwAIAAgACAAI
AAgABwAFAAUABQAFAAgACgAMAA0ADAAJAAgABwAJAAkACgAKAAsACwAJAAkABwAHAAYA
BgAJAAkACgAKAAcABwAGAAUABwAIAAgACAAJAAkACQAIAAYABQAFAAUABwAHAAcACAAG
AAUAAwADAAMAAwAEAAQABwAJAAcABgAEAAQABAAEAAYABgAHAAcABgAGAAYABgADAAMA
AwAEAAQABQAFAAMAAwADAAMABAADAAQAAwABAAMAAwACAAIAAgACAAMABAACAAIAAgAC
AAAAAAAAAAAAAAACAAQABAAEAAQAAwACAAEAAAABAAIAAwAEAAMAAgABAAAAAgACAAIA
AgAEAAQABAAEAAIAAgACAAIAAwAEAAUABgAEAAQABAAEAAIAAgACAAIAAwAEAAUABgAF
AAQAAwACAAIAAgACAAIAAgACAAIAAgAEAAQABAAEAAQABAAEAAQAAgACAAIAAgAEAAQA
BAAEAAQAAwACAAIAAwADAAYABgAEAAMAAgACAAEAAQADAAYACgAMAA0ADgARABIAEwAT
ABEAEgAUABcAGAAYABUAEAAKAAUAAwACAAMAAwABAAAA/f/8//n/+f/4//j/+v/8//r/
+v/7//v//f////////8CAAIAAgADAAIA///9//z//f/+////AAD+//7//v/+//7//f//
/wEACAARABsAIwAsADQARABWAGoAeQB3AGoAVQAtAPH/vf+a/3j/S/8o/x//G/8b/yT/
Mv9A/1b/cf+K/6L/t//G/9T/3f/l/+f/6//u//P/9//7////AQADAAEAAQADAAQABAAH
AAgACQAJAAgABwAGAAkACQAKAAoACgAKAAsADAAOAA0ADQANAA0ADAAMAA0ADQANAA0A
DQALAAsADAANAA0ADgAQABAADAAMAAwADAAMAAwADQAOABAAEAAPAA8ADgAOAA4ADgAO
AA8ADwAPABAADwAQABEAEQASABMAFAASABIAEgARABEAEQAPABEAEQASABIAEgATABIA
EgARAA8AEAARABEAEQARABEADwALAAsACwALAA0ADgAPABAADwAMAAoACQALAAsACwAJ
AAsACwAKAAgABQAFAAQAAwAFAAUABAACAP/////8//v//P/8//z/+//4//j/9//2//f/
9f/1//b/9//4//j/+f/4//b/9P/z//T/9//6//z//////wAAAAD9//3//v/+/wEAAgAE
AAQABAAEAAQABQAFAAYACAAJAAsACwAJAAkABwAGAAUABAAHAAcACAAIAAcABgAGAAYA
BwAIAAoADAAMAA0ADQAMAAkACAAIAAcACQAJAAoACwALAAkACQAKAAoACgAMAAwACgAK
AAoACAAIAAkACQAJAAoACwANAA4ACwAJAAgACAAJAAsADQAOAAsACgAJAAcACAAJAAoA
CwANAA4ADwAPAA0ACwALAAsACwALAAwADAANAA0ACwALAAkACQAIAAgACwALAAwADAAJ
AAkACAAHAAcACAAIAAgACQAJAAkACAAIAAcABwAHAAsACwALAAwACgAJAAcABwAHAAcA
CAAIAAcACQAHAAYABgAGAAYABgAIAAgACQAJAAYABgAGAAYABwAHAAcACAAIAAkACQAH
AAUABQAFAAYACAAKAAoACQAIAAcABQAEAAYABgAHAAgACgAKAAoACgAGAAYABgAGAAYA
CAAGAAYABgAGAAYABgAGAAYACAAIAAgACAAGAAYABgAGAAYABgAGAAYABwAIAAkACgAH
AAYABQAEAAUABgAHAAgABgAGAAYABgAGAAYABgAGAAYABgAGAAYABgAGAAYABgAIAAgA
CAAIAAYABgAGAAYABgAGAAYABgAEAAQABAAEAAYABgAGAAYACAAIAAgACAAHAAYABQAE
AAUABgAHAAgACAAIAAgABwAEAAQABQAFAAoACgAKAAkACAAIAAcABwAHAAoADAAOABEA
EgATABQAEwATABMAFAAWABkAGgAaABcAEgANAAkACAAIAAkACQAFAAQAAwACAAEAAQD+
//7/AgAEAAQABAADAAMAAwAFAAcABwAIAAgACAAJAAkABwAEAAQABAAEAAUABgAHAAgA
BwAGAAUABQAHAAkADgARABkAJQAuADQAPABKAFoAbwCDAH4AawBXADMA+//G/6j/jf9k
/0X/N/8x/zL/PP9O/1z/a/+C/5j/q/++/9D/2//j/+v/7//y//X/+////wMABQAHAAkA
CQALAAwADQARABMAFQAUABQAFAAUABUAFQAWABYAFAAUABUAFgAUABMAEwATABEAEAAQ
ABEAEQARABEAEQARABEAEgATABMAFAAWABYAFgAWABYAFgAWABYAFwAYABYAFgAVABUA
GAAYABgAGAAaABsAGwAbABkAFwAXABcAGQAaABsAHAAaABoAGgAZABkAGQAXABkAGQAa
ABoAGgAZABgAGAAXABcAGAAZABkAFwAXABcAFQATABMAEwATABQAFAAUABQAFAASABEA
EQAPAA8ADwANAA8ADwAOAAwACQAJAAgABwAHAAcABgAEAAUABQACAAEA/v/+//7//f/6
//r/+f/4//j/9f/0//T/9v/2//X/9f/z//L/8f/x//H/8//1//b/9//3//j/+P/4//n/
+//8//7/AAADAAQAAgACAAIAAwADAAQABgAHAAcABwAFAAUABgAGAAYABgAIAAkACwAM
AAkACAAIAAgACgAKAAsADAAKAAsACwAKAAgACAAJAAkACgALAA0ADwANAAsACwAMAAoA
CgAMAAwACgAKAAoACAAIAAkACQAJAAsACwAMAAwACgAHAAUABAAGAAcACAAIAAgACAAI
AAcABQAFAAUABQAHAAgACQAJAAgABQAEAAMABQAFAAYABgAHAAcABQAFAAUABQAEAAQA
BQAFAAYABgADAAMAAgABAAMABAAEAAQAAwADAAMAAgAAAP///////wMAAwADAAQAAgAB
AP////8BAAEAAgACAAUABwAFAAQAAwACAAEAAAACAAIAAwADAAAAAAAAAAAAAQABAAEA
AgAAAAEAAQD///3//f/9//7///8CAAMAAwABAAEAAAAAAAAAAAABAAIAAAAAAAAAAAAA
AAAAAAAAAAIAAgABAAAA///+//z//P/8//z//f/+////AAD+//7//v/+//7//v/+//7/
/v/+//7//v/8//z//P/8//3//v///wAA///+//3//P/8//z//P/8//3//v///wAA/v/+
//7//v/+//7//v/+//z//P/8//z//P/8//z//P/+//7//v/+//3//P/7//r/+//8//3/
/v/9//z/+//6//v//P/9//7//P/8//z//P/8//z//P/8//3//v/+//7//f/9//z//v/8
//z/+//6//v/+//8////AQACAAMAAwAGAAcACAAJAAcABwAIAAoADQAOAA4ACwAIAAMA
///+//z//f/9//v//P/7//r/9//3//T/9P/2//b/9v/2//f/+P/5//z//f/8//z/+//6
//3//f/7//r/+P/4//j/+P/6//r/+v/6//z//P/9//3//f8AAAUADwAbACYALgA4AEgA
WABtAHsAcABdAEkAGwDX/6b/iv9n/zr/If8X/xP/GP8q/z7/Tv9h/3r/jv+f/7L/wv/R
/9v/4f/l/+r/7f/x//P/9//5//v//P/9/wAAAgAAAAMABAAFAAgACAAIAAgACQAJAAoA
CgAIAAgACQAKAAwACwALAAsACQAIAAgACQAKAAsADAANAAkACQAKAAsACQAKAAwADAAM
AAwADAAMAAoACgALAAwACgAKAAkACQAMAAwADAAMAAoACwALAAsACwAJAAkACQAHAAgA
CQAKAAsADAANAA0ADQANAAsADQAPABAAEAAQAA0ADAAMAAsACQAKAAsACwANAA0ADQAL
AAkACQAJAAkACQAIAAcABgAIAAYABQAFAAUABQAFAAMABQAFAAQAAgABAAEAAAD/////
///+//z//P/9//v/+//5//j/9//1//T/9P/z//L/8v/v/+7/7v/w//D/7//v//H/8P/v
/+//7f/v//H/8v/z//P/9P/0//L/8//1//b/+f/6//z//P/8//z//P/9//v//P/+////
//////3//f/+//7//v/+//////8AAAAAAQAAAAAAAAD///7//v/+////AQACAAIAAAAA
AAEAAQABAAEAAgADAAUAAwADAAQAAgACAAQABAACAAIAAgAAAAAAAQABAAEAAQABAAIA
AgADAAEAAAAAAAAAAQACAAIAAgACAAIAAQADAAMAAwADAAEAAgADAAMABQADAAMAAwAC
AAEAAQAAAAMAAwABAAEAAQABAAAAAAD/////AAAAAAEAAQAAAP///f/+//7//v8AAAEA
AgACAAAA////////////////AAACAAEA//////3//f/+//7/AQADAAEAAAACAAIAAgAC
AAEAAAAAAP///v/+//7//v/7//v/+//8//3///8AAP///f/9//3//v/8//7//v/9//3/
/f/8//z//P/8//3//v/8//z//P/8//v//P/9//7//P/8//3//v///wAA/v/+//7//v/+
//7//v/+//z//P/8//z/+v/6//r/+v/9//7///8AAP7//v/+//7//f/8//v/+v/7//z/
/f/+//3//P/7//r/+//8//3//v/8//z//P/8//r/+v/6//r//P/8//z//P/7//r/+f/4
//v//P/9//7//f/8//v/+v/8//z//P/8//7//v/+//7//P/8//z//P/9//7///8AAP7/
/v/+//7//v/9//z//P/9//3/AAAAAP7//f/8//z//v///wIABgAHAAgACAAIAAsADAAN
AA0ADwAQABIAFQATABIADgAIAAUAAQAAAAAAAQABAP///v////7/+//7//r/+v/8//7/
+//6//r/+f/6//3//v////7//v/+////AQD///7//v/+//7//v/+//z//P/8//z//v8B
AAMABQAIAA8AGQAlAC4AOABIAFwAdACFAH0AaABNAB0A2/+r/5L/bv89/yL/F/8T/xf/
JP8y/0T/YP+B/5b/qP+5/8j/0v/d/+X/6f/v//b/+//9//7/AQACAAMABQAFAAcACAAG
AAkACgALAAsACgAJAAgACgALAA0ADgAMAAwADQAOAA4ADQANAA0ADwAOAA4ADwAOAA0A
DAALAAwADQAPABEAEAAQABEAEAAPABAAEQASABAAEAARABIAEQAQAA4ADQAPABAAEQAS
ABAAEQARABEAEQAPAA8ADwAQABIAFAAWABUAFAATABEAEwATABEAEwARABIAEgASABEA
EAAQAA8AEQASABMAEwASABEAEAANAA0ADwARABMAEgASABIAEgASABAADwAPAA8ADwAP
AA0ADAALAAkABgAHAAkACgALAAgABwAFAAIAAQABAP7//f/9//7///////3//P/6//j/
+f/3//f/+P/2//b/9f/1//f/9v/1//X/9v/5//z//v/+//3//f/8//7///8BAAIAAgAC
AAMAAgAEAAQABAAFAAMABAAGAAcABgAFAAIAAQADAAQABQAGAAcABwAIAAgABQAEAAQA
BAAFAAYACAAKAAkACQAIAAYABgAGAAcABwAJAAkACgALAAkABwAHAAgACgAKAAwADAAK
AAoACgAIAAkACwAMAA0ADAALAAsACgAKAAkACQAKAAgACQAKAAoACgAKAAoACQALAAsA
CwALAAoACgAKAAkACwAJAAkACQAKAAsADQAOAAwACwAIAAcACAAJAAkACgAJAAkACgAK
AAsACwAKAAkACwAMAAwADAAKAAkACAAGAAkACQAKAAsADAALAAoACgAKAAkABwAHAAkA
CQAKAAoACgALAAgABgAHAAgACQAKAAoACgALAAsACgAKAAoACgAJAAkACQAKAAgACQAJ
AAcABwAHAAcACAAGAAgACAAHAAcABwAGAAYACAAIAAkACgAHAAYABQAEAAUABgAHAAgA
BgAEAAQABAAEAAQABgAGAAYABgAGAAYABgAGAAcACAAJAAoACAAIAAgACAAGAAYABgAG
AAYABgAGAAYABgAGAAYABgAIAAgACAAIAAYABgAGAAYABAAEAAQABAAGAAYABgAGAAgA
CAAIAAgABwAGAAUABAAFAAYABwAIAAUABAADAAIAAwAEAAUABgAEAAQABAAEAAYABgAG
AAYABAAEAAQABAACAAIAAgACAAIAAgACAAIAAgACAAEAAAABAAMABAAIAAYABgAFAAQA
BAADAAMABQAGAAgACgALAA0ADwARABMAEQARABIAFAAXABgAGAAVABAACwAHAAYABgAH
AAcABQAEAAMAAgD//////P/8//7/AAAAAAAAAQD/////AQABAAIABAAFAAYABQAFAAMA
AgACAAIAAgACAAAAAAAAAAAAAAAAAAEAAQAFAAgADQAXACMAKgAyAEAATABcAHEAfwB0
AF8ARQATANX/rP+S/2f/PP8n/x3/Gf8g/zD/QP9Q/2f/gv+Y/63/wP/O/9f/3//n/+3/
8P/z//f/+////wEAAwABAAEAAwAEAAQABwAIAAkACAAIAAgACAAHAAcACAAIAAkACgAM
AA4ADAALAAsACwANAAwADAANAAsACwALAAsACwALAAwADQAPABAAEgASABAAEAAQABAA
DgAOAA8AEAAQABAADwAPAA4ADgAOAA4AEAARABEAEQARAA8ADwAPABEAEgATABQAEgAS
ABIAEQATABMAEQATABEAEgASABIAEwASABIAEQAPABAAEQARABMAEwATABEADQANAA0A
DQAOAA4ADgAOABAADgANAA0ADwAPAA8ADQALAAsACgAIAAcABwAGAAUABwAHAAYABAAC
AAEA/f/7//z//P/8//v/+v/6//n/+P/4//X/9P/0//T/9P/z//P/8f/w/+//7//x//P/
9f/2//f/9//4//j/+P/5//v//P/7//z//v/+/wAAAAAAAAEAAwAEAAYABwAHAAcABQAF
AAQABAAEAAQAAwADAAQABAAFAAQABAAEAAYABgAHAAgABgAHAAcABgAEAAQABQAFAAYA
BwAJAAsACQAHAAcACAAIAAgACgAKAAwADAAMAAoACAAJAAkACQAHAAcACAAIAAkABwAG
AAYABwAJAAsADAAKAAoACgAJAAcABwAHAAcACAAKAAwADQALAAkACQAJAAcABwAIAAgA
CwALAAkACQAJAAkACAAIAAoACwANAA4ADAALAAkABwAJAAoACgAKAAsACwALAAoACgAJ
AAkACQALAAsACwAMAA4ADQALAAsACgAJAAkACAAJAAsACQAIAAoACgAKAAoACgAKAAsA
CwAHAAYABQAEAAQABQAGAAgABgAHAAcABQAFAAUABQAGAAgACgAKAAkACAAHAAUABAAF
AAYACAAKAAgACAAIAAgABAAEAAQABAAKAA4ADAAMAAwADAALAAoACQAIAAoACgAKAAoA
CAAIAAgACAAIAAgACAAIAAgACAAIAAgACAAIAAgACAAIAAgACAAIAAgACAAIAAgACAAI
AAgACAAIAAgACAAIAAYABgAGAAYACAAIAAgACAAGAAYABgAGAAgACAAIAAgACgAKAAoA
CgAJAAgABwAGAAgACAAIAAgABgAGAAYABgAIAAgACAAIAAgACAAIAAcABgAGAAcABwAK
AAoACgAJAAYABgAFAAUABwAKAAwADgARABIAEwAUABUAFQAVABYAGAAbABwAHAAaABYA
EgAPAAwADAANAA0ACQAIAAcABgAFAAUAAgACAAYACAAIAAgABwAHAAcACQAJAAkACgAK
AAoACwALAAkACAAIAAgACAAIAAgACAAIAAoACgAKAAsACQALAAwADwAZACMALgA0ADwA
SABaAHEAiwCOAH0AZwBLABsA6v/Q/7v/kv9l/0n/Pf86/0L/UP9e/23/hP+a/6v/uv/M
/9X/3//r//P/9v/1//f//v8DAAYACQALAAsADQAOAA4AEQASABMAFgAWABYAFgAVABUA
FgAWABgAGAAZABoAGAAXABcAFwAXABYAFgAXABUAFQAVABUAEQARABIAEwAUABYAGQAa
ABYAFgAWABYAGAAYABkAGgAcABwAGwAbABoAGgAaABoAHAAdAB0AHQAbABkAGQAZABkA
GgAbABwAGgAaABoAGQAbABsAGQAbABsAHAAcABwAHQAcABwAGwAZABoAGwAbABkAGQAZ
ABcAFwAXABcAFwAWABYAFgAWABQAEgARABEAEwATABMAEQATABMAEgAQAA4ADQALAAkA
CQAJAAgABgAFAAUAAgABAAAAAAAAAP///f/8//r/+P/6//f/9v/2//b/9v/1//X/8//y
//H/8f/x//P/9f/2//X/9f/2//b/9v/3//n/+v/8//7/AQACAAQABAAEAAUABQAGAAgA
CQAJAAkABwAHAAgACAAIAAgACwALAAwADAANAAwADAAMAAwADAANAA4ADgAPAA8ADgAO
AA4ADwAPABEAEQASABMAEQAPAA8AEAAQABAAEgASABQAFAAUABIAEgATABMAEwARABEA
EgASABEADwAOAA4ADAANAA4ADgAOAA4ADgANAAwACwAKAAkACwAMAA0ADQANAAsACwAL
AAsACwAMAAwACwALAAkACQAJAAkACAAIAAsACwAMAAwACwALAAoACQAJAAoACgAKAAsA
CwALAAoACgAJAAkACQANAA0ADQAOAA4ADQALAAsADQANAA4ADgANAA8ADQAMAAwADAAM
AAwADgAOAA8ADwANAAwACwAKAAsACwALAAwADgAPAA8ADQAKAAkACAAIAAkADAANAA0A
DAALAAkACAAIAAgACQAKAAoACgAKAAoACAAIAAgACAAOAA4ACwAKAAkACAAGAAYABgAG
AAgACAAIAAgACgAKAAoACgAIAAgACAAIAAoACgAKAAoACgAKAAoACgAKAAoACgAKAAgA
CAAIAAgACgAKAAoACgAKAAoACgAKAAgACAAIAAgACgAKAAoACgAIAAgACAAIAAgACAAI
AAgACgAKAAoACgAJAAgABwAGAAcACAAJAAoACAAIAAgACAAKAAoACgAKAAoACgAKAAoA
CAAIAAgACAAKAAoACgAJAAoACgALAAsADQAMAAsACQAJAAoACgALAAwADgAPABAAEQAS
ABMAFAAXABcAFwAYABkAGwAbABoAGAAUABAADQAKAAoACwALAAoACgAKAAoABgAFAAEA
AAACAAQABAAEAAcABwAHAAkABwAHAAgACAAKAAsACwAJAAYABgAGAAYACAAIAAgACAAI
AAgACAAJAAkACwAOABUAIQAtADYAPgBIAFYAaAB9AIkAgABvAFcAKQDl/7D/kv9x/0b/
K/8l/yP/KP86/07/XP9v/4j/oP+v/8D/0v/d/+P/6//x//b/+////wUACQALAA0ADwAP
ABEAEgASABUAFgAXABgAGAAYABgAGQAZABoAGgAaABoAGwAcABwAGwAbABsAGgAYABcA
FwAZABkAGQAZABUAFQAWABcAFwAYABoAGgAaABoAGgAaABgAGAAZABoAHAAcABsAGwAc
ABwAHAAcABwAHQAdAB0AHQAbABsAGwAZABoAGwAcAB0AHgAfAB8AHQAdABsAHQAdAB4A
HgAeAB0AHAAcABsAGwAcAB0AHQAfAB8AHwAdABkAGQAZABkAGAAYABgAGAAZABgAGAAZ
ABgAFwAWABMAFQAVABQAEgARABEAEAAPAA4ADQALAAgACAAJAAcABwAFAAQAAwABAAIA
AgABAAAA/v/7//r/+v/4//j/9//3//f/9v/1//X/9P/1//b/9v/6//v//f/+//3//f/+
//7//f/+/wAAAAACAAIAAgADAAEAAgAEAAUABQAFAAMAAwAEAAQABAAEAAMAAwAEAAQA
BQAEAAQABAADAAIAAgACAAUABwAIAAgABgAGAAcABwAJAAkACgALAAsACQAJAAoADAAM
AA4ADgAQABAAEAAOAA4ADwAPAA8ADwAPABAAEAAPAA0ADAAMAAsACwALAAoADAAMAAwA
CwAJAAkACQAJAAsADAANAA0ADQALAAsACwAJAAkACgAKAAwADQAMAA0ACwALAAoACgAN
AA0ADgAOAA8ADwAOAA0ACgAKAAkACAAKAAsADAAMAAoACQAJAAkADQANAA0ADgAOAA0A
CwALAAkACQAKAAoADgARABAAEAAPAA4ADQAMAA4ADgAPAA8ADgAOAA4ADgAOAA8AEAAS
ABQAFQAVABMADwAPAA8AEAASABQAFAATABUAFQAUABQAFAAUABUAFgAXABgAGQAaABgA
GAAYABgAGgAaABwAHAAcABwAHAAcABwAHAAdAB4AHwAgACIAIgAiACIAIAAgACAAIAAh
ACIAIwAkACIAIgAiACIAIwAkACUAJgAmACYAJgAmACgAKAAoACgAKgAqACoAKgApACgA
JwAmAA==
         </WaveFormData>
      </LeadData>
      <LeadData>
         <LeadByteCountTotal>10000</LeadByteCountTotal>
         <LeadTimeOffset>0</LeadTimeOffset>
         <LeadSampleCountTotal>5000</LeadSampleCountTotal>
         <LeadAmplitudeUnitsPerBit>4.88</LeadAmplitudeUnitsPerBit>
         <LeadAmplitudeUnits>��V</LeadAmplitudeUnits>
         <LeadHighLimit>2147483647</LeadHighLimit>
         <LeadLowLimit>268435456</LeadLowLimit>
         <LeadID>V2</LeadID>
         <LeadOffsetFirstSample>0</LeadOffsetFirstSample>
         <FirstSampleBaseline>0</FirstSampleBaseline>
         <LeadSampleSize>2</LeadSampleSize>
         <LeadOff>FALSE</LeadOff>
         <BaselineSway>FALSE</BaselineSway>
         <ExcessiveACNoise>FALSE</ExcessiveACNoise>
         <MuscleNoise>FALSE</MuscleNoise>
         <LeadDataCRC32>3277198876</LeadDataCRC32>
         <WaveFormData>
DAAMAAwADAAMAAwADAAMAAwADAAMAAwACgAKAAoACgAMAAwADAAMAA4ADgAOAA4ADAAM
AAwADAAOAA4ADgAOABAAEAAQABAADgAOAA4ADgAMAAwADAAMAAwADAAMAAwADAAMAAwA
DAAKAAoACgAKAAoACgAKAAoACAAIAAgACAAIAAgACAAIAAoACgAKAAoACgAKAAoACgAI
AAgACAAIAAcABgAFAAQABgAGAAYABgADAAIAAQAAAAAAAAAAAAAA/v/+//7//v/+//7/
/v/+/wAAAAAAAAAA///+//3//P/+//7//v/+//z//P/8//z//v/+//7//v8AAAAAAAAA
AP3//P/7//r//P/+/wAAAgAAAAAAAAAAAAIAAgACAAIAAAAAAAAAAAAAAAAAAAAAAAAA
AAAAAAAA/v/+//7//v/+//7//v/+//7//v/+//7//P/8//z//P/+//7//v/+//3//P/7
//r/+v/6//r/+v/7//z//f/+//z//P/8//z//P/8//3//f/8//z//P/8//7/////////
//////7//v8BAAEAAwAFAAYABwAHAAkACQAJAAkACgAKAA0ADwARABMAEQAPAA4ADQAN
AA4ADwAPAA0ADAAJAAMAAAAAAAAA/v////////8AAAEAAQABAAAA///8//v/+//6//n/
+P/5//j/+P/2//T/9P/0//T/9//4//j/+P/1//X/+P/6//3/BAAOABoAIQAxAFgAjAC3
AMMAtgCsALAAtACvAKIAjABhACMA2/+O/0n/GP8M/yD/P/9V/2z/if+d/6//vf/H/9L/
2//g/+X/5//q/+z/8P/y//T/9P/0//T/9P/y//L/8//z//X/9P/0//T/9P/1//X/9f/z
//T/9//5//v//P/+/wAAAwADAAUABgAHAAgACwALAAkACQAKAAoACgAKAAoACgAIAAcA
BwAHAAMAAwADAAMAAwAEAAUABgAFAAUABQAFAAcABwAIAAgACAAGAAYABwAHAAcABwAI
AAkACgAKAAkABwAGAAYABwAJAAoACgAKAAoACgAKAAsADAAMAAwADAAMAAwADAALAAsA
CwALAAsADAANAA0ADgAOAA4ADgAPAA8ADwAPAA8ADwAPAA8ADQALAAoACgAJAAcABwAF
AAUABwAGAAUABAAFAAQAAwACAAIAAQABAAAA/v/7//r/+v/5//j/9P/2//j/9v/2//f/
9//5//r/+v/6//v/+//7//7///8BAAIAAQACAAMAAwADAAMAAwADAAMAAwAEAAQABwAH
AAcABwAGAAYABwAHAAYABgAGAAcABwAHAAcABwAHAAcABwAHAAoACwALAAkACQAJAAkA
CQAHAAgACAAIAAoACQAJAAkABwAHAAcABwAGAAYABgAFAAUABQAEAAMAAQACAAIAAgAA
AP7//f/9//7//v/+//7///8AAAEAAgABAAAA///+//7/////////AgACAAEAAAACAAMA
AwADAAMAAgABAP//AQABAAAAAAACAAMAAwADAAMAAgACAAMAAwADAAMAAwAGAAYABQAF
AAMAAwADAAMABQAGAAYABgAGAAUABAADAAEAAQABAAIAAgADAAMAAgABAAAA/f/8////
////////AQABAAIAAwAAAAAAAQABAAQABAACAAIA///+//7//v8AAAEAAQAAAAIAAgAB
AAEAAAD9//7//f/9//3//f/8//r/+f/5//n/+//8//r/+v/6//r/+P/4//j/+P/2//b/
9v/2//n/+v/7//z/+//6//n/+P/4//j/+P/4//r/+v/6//r/+//8//3//v/8//z//P/8
//r/+v/6//r//P/8//3//f/8//z//P/8//7//////////f/9//z//P//////AQADAAIA
AwADAAUABQAFAAUABgAIAAsADQAPAA8ACwAHAAQAAwADAAQABQAHAAUABAABAP3/+v/6
//r/+v/7//v/+//8//3//f/9//3//f/7//v/+//6//n/+P/5//j/+P/2//b/9v/2//b/
+f/6//r/+v/5//f/+P/8////BgAOABQAGwArAEwAgAC1AMsAwgC2ALYAvAC3AKoAlABr
ADMA6/+a/1H/GP/6/v7+Hf8//1z/d/+L/53/r/+//8j/z//U/9n/3//i/+b/6v/s/+7/
7v/u/+7/7v/w//D/8f/x//H/8P/w//D/7v/v/+//7//w//L/9v/5//v//P/+/wAAAQAB
AAMABAAFAAYACQAJAAkACQAKAAoACgAKAAoACgAGAAUABQAFAAQABQAGAAcABgAGAAYA
BgAGAAUABAADAAUABQAGAAYABgAEAAQABQAEAAMAAgACAAUABgAGAAUABwAGAAYABwAH
AAgACAAIAAYABgAGAAcACQAKAAsADAANAAwACwAJAAkACQAJAAkADAANAA0ADgAOAA4A
DgAPAA8ADwAPAA8AEQARABEADwANAAwADAALAAwADQAMAA0ADQAMAAsACgAHAAYABQAE
AAMAAwAEAAQABAABAAAAAAACAAIA//8CAAMAAgADAAUAAwAFAAYABgAGAAcABwAHAAkA
CQAKAAoACgAKAAoACQAHAAcABwAHAAUABQAGAAYABQAFAAUABQAEAAQABQAFAAgACAAI
AAkABwAHAAcABwAFAAUABQAFAAQABQAFAAMABQAFAAUABQAEAAQAAwACAAIAAQABAAEA
AQABAAEAAQACAAIAAgABAAEAAQAAAP////8AAAAAAAD+//z/+//7//7//v/+//7/AAAA
AAAAAAAAAAAAAAAAAAIAAwADAAMABAAEAAMAAgAEAAUABQAFAAQABAAEAAMAAwADAAIA
AgAEAAUABQAFAAMAAgACAAMABQAFAAUABQAIAAgABwAHAAUABQAFAAUABQAGAAYABgAE
AAMAAgABAAEAAQABAAIAAgADAAMAAgAAAAAA/v/+////////////AAD////////8//z/
/f/9//7//v/8//z/+//6//r/+v/4//n/+f/4//r/+v/5//n/+f/3//n/+f/5//n/+f/4
//j/9//3//f/9f/4//n/+v/7//z/+f/4//f/9v/3//j/+f/6//j/+P/4//j/+P/4//j/
+P/6//r/+v/6//j/+P/4//j/+f/6//v//P/6//r/+v/6//j/+P/4//j/+v/6//r/+v/4
//j/+P/4//b/9v/2//b/+P/4//j/+P/6//r/+v/6//j/+P/4//j/+v/6//r/+v/6//r/
+v/7//v/+v/6//r/+v/6//v/+//5//n/+f/4//j/+f/5//v///8AAAEAAQADAAMAAwAD
AAIAAgAFAAcACwANAAsACQAHAAUABAAEAAQAAwAAAP7/+//3//T/9P/2//b/9//3//f/
+P/5//n/+f/5//n/9//5//n/+P/3//T/8//y//L/8f/y//P/9P/y//P/9P/0//T/8//x
//L/9v/9/wIACgAQABcAKwBWAIoAqwCrAKgAqgCwALoAtwCuAJYAZwAlANv/jv9H/xL/
AP8U/zX/Tf9q/4f/nf+r/7v/x//O/9H/1v/b/9//4v/m/+r/7P/u/+//7v/t/+z/7P/s
/+3/7f/r/+r/6v/q/+v/7f/u/+//7f/u//H/8//3//j/+v/8//3//f///wAAAQACAAUA
BQABAAEAAgACAAIAAgACAAIA///9//z/+//5//n/+f/5//n/+v/7//z//P/7//r/+f/5
//n/+v/6//3//P/9/////f/9//3//v/9//7//v/9//3//P/8//3///8AAAAAAAD+//7/
/v////7//v/+//7/AgACAAIAAQAAAP///v/9////AQACAAQAAwACAAEAAQABAAEAAQAB
AAEAAQABAP/////+//7//f/9//3/+//7//n/+P/3//b/9f/0//P/8v/w/+//7//u//D/
7f/s/+z/7f/u/+z/8P/u/+z/7P/t/+7/8f/z//T/+P/5//n/+f/4//f/9//2//n/+v/7
//v/+//7//v/+//5//n/+v/6//3//f/9//3/+//6//r/+f/8//z//P/9//v/+//7//v/
/f/9//3//f8AAAEAAQD///7//f/8//v/+//8//z//P/8//v/+//7//3//f/9//3/+v/6
//r/+f/3//f/9v/1//f/+P/4//j/+P/2//X/9f/4//j/+P/4//f/9v/1//T/9v/2//b/
9v/2//f/9//3//b/9v/1//T/9v/3//f/9//2//b/9v/1//X/9f/0//T/+P/5//n/+f/3
//b/9v/3//X/9f/1//X/+P/4//f/9//1//X/9f/1//b/+P/5//r/+P/3//b/9f/1//X/
9f/2//T/9f/1//T/9P/0//L/8v/z//P/8//z//L/8f/x//H/8v/y//P/8//0//T/8v/y
//D/7v/t/+z/7f/v//D/8P/v/+7/7P/r/+3/6//t/+3/7v/v//D/8P/u/+3/7f/t/+3/
8P/u/+7/7v/u/+7/7v/u/+7/7v/u/+7/7v/u/+7/7v/u/+7/7v/u/+7/8P/w//D/8P/v
/+7/7f/s/+7/7v/u/+7/7v/u/+7/7v/s/+z/7P/s/+z/7P/s/+z/7P/s/+z/7P/u/+7/
7v/u/+z/7P/s/+z/7v/u/+7/7v/t/+z/6//q/+z/7P/s/+z/7v/u/+7/7v/s/+z/7P/s
/+z/7P/s/+z/7P/t/+3/7P/r/+r/6f/o/+r/6//s/+3/6//q/+r/6//r/+3/7//w//H/
8f/z//P/8//z//T/9P/3//n/+//9//v/+f/4//f/+f/6//v/+//4//b/8v/t/+r/6v/q
/+r/7f/t/+3/7v/t/+3/7f/t/+//7f/t/+3/7P/r/+r/6f/o/+j/5v/m/+j/6P/o/+n/
6P/o/+j/5//p/+j/7P/v//T//v8IAAsAFQAuAFgAjwC1ALQAogCcAKAAnQCSAH4AWQAf
ANv/kv9J/wz/8P76/hn/Mf9I/2H/e/+P/5//rf+6/8P/yv/L/83/1P/a/97/4P/i/+T/
5P/k/+T/5f/m/+j/6f/o/+b/5f/k/+b/5//n/+f/5//o/+v/7f/v//D/8v/0//X/9f/3
//j/9//4//v/+//7//v//P/8//z//P/8//z//P/7//v/+//5//n/+f/5//b/9v/2//b/
+f/5//n/+f/3//f/+P/4//j/9v/2//f/+f/5//n/+v/6//r/+f/3//n/+P/4//n/+f/6
//r/+v/6//r/+v/7//z//P/8//z//v/+//7//f///////////wAAAQABAAIAAAAAAAAA
AQD//////////wEAAQABAP/////+//7//f/9//3/+//7//3//P/7//r/+f/4//f/9v/0
//P/8//y//L/7//u/+7/7v/u/+v/7v/u/+z/7P/t/+3/7//w//D/8v/z//P/8//z//P/
9P/0//f/+P/5//n/9//3//f/9//5//n/+v/6//n/+f/5//n/+P/4//n/+f/7//z//f//
/wEAAQABAAEA//////////8AAAEAAQD///3//f/9//3//v8AAAEAAgAAAP////////3/
/f/9//3/+v/6//r/+f/7//v/+v/5//r//P/9//7//f/6//j/9//6//r/+v/6//r/+v/6
//r/+P/4//j/+P/6//v/+//7//v/+v/4//b/9v/3//f/9//4//j/+P/3//n/+f/4//j/
+P/5//n/+f/7//r/+v/7//v/+//7//v//P/8//v/+//7//v/+//7//3//v/+//7//v/9
//z/+//9//3//f/+/wAAAQABAAAA/v/+//z//P/9//3//f/9//z/+//7//v/+v/6//v/
+//6//r/+P/4//X/9P/0//T/9v/3//f/9v/0//T/8//z//H/7//x//H/8f/x//H/8P/y
//H/8f/x//P/8v/w//D/8P/w//D/8P/w//D/8f/y//P/9P/2//b/9v/2//T/9P/0//T/
9f/2//f/+P/4//j/+P/4//r/+v/6//r/+v/6//r/+v/4//j/+P/4//n/+v/7//z/+v/6
//r/+v/6//r/+v/6//j/+P/4//j/9v/2//b/9v/4//j/+P/4//X/9P/z//L/8//0//X/
9v/0//T/9P/0//b/9v/2//b/9v/2//b/9v/0//T/9P/0//b/9//3//j/9v/2//b/9//1
//X/9f/1//b/9v/3//f/+f/7//z//f/9////////////AAAAAAMAAwAFAAcABQAFAAQA
AwADAAQABQAFAAMAAgD///v/+P/4//j/+P/5//f/9//4//n/+v/7//z//f/6//n/+P/2
//f/9v/1//T/8v/w//D/8P/w//D/8f/y//T/9P/z//P/9P/2//n/AAAKABYAHQApAEIA
bgChALsAtgCmAKQApgCfAJQAhgBhACkA6f+g/1X/Hv8E/w7/K/9F/1z/d/+L/53/r/+/
/8r/0f/W/93/4f/k/+b/6v/s/+7/8f/y//P/9P/y//L/8//z//P/8v/y//L/8v/z//P/
8//z//T/9//5//v//P/+/wAAAQABAAMABAAFAAYACQAJAAcABwAIAAgABgAGAAYABgAG
AAUABQAFAAEAAQABAAEAAAAAAAAAAAADAAMAAwADAAMAAwAEAAQABgAEAAQABQADAAMA
AwAEAAcACAAIAAcABwAGAAYABwAHAAgACAAIAAgACAAIAAkACAAIAAgACAAMAAwADAAL
AAsACwALAAsACwALAAoACgAMAAwADAANAAwACwAKAAkACwALAAsACQALAAoACgAJAAkA
CQAHAAcACAAIAAgACAAGAAQAAgAAAP7//f/9//z//v/7//r/+v/6//r/9//6//z/+v/6
//v/+f/7//z//P/+/////////wEAAQACAAIAAwAEAAUABQAFAAUABQAFAAcABwAIAAgA
CAAHAAYABQAGAAYABwAHAAYABgAGAAcACQAJAAkACQAHAAcABwAHAAgACQAJAAcABwAH
AAcABwAHAAgACAAIAAgABwAHAAcABwAHAAcABwAEAAQABAADAAUABQAEAAMAAQACAAIA
AgADAAIAAgADAAQABAAEAAQABAAEAAQABAAGAAYABgAGAAQABQAFAAUACAAIAAcABgAE
AAUABQAFAAYABgAGAAUABwAHAAYABgAHAAcABgAFAAcABgAGAAcABQAFAAUABQAIAAgA
BwAHAAUABQAFAAUAAwAEAAQABAAFAAUABQAFAAMAAwADAAQABAAFAAUABAAGAAYABAAE
AAMAAwADAAMAAgABAAEAAQD+//7//////wIAAgAAAAAAAQAAAAAAAAD+///////+/wAA
AAD////////9///////9//3//f/8//3//f/+/////f/+/wAAAAAAAAAAAAAAAAAAAAD+
//7//v/+//z//P/8//z/+v/6//r/+v/9//7///8AAAAAAAAAAAAA/f/8//v/+v/9//7/
//8AAP7//v/+//7/AAAAAAAAAAAAAAAAAAAAAP7//v/+//7//v/+//7//v/8//z//P/8
////AAABAAIAAAAAAAAAAAACAAIAAgACAAIAAgACAAIAAAAAAAAAAAACAAIAAgACAAAA
AAAAAAEA///+//7//v/+//7///////////////7/AAABAAEAAwADAAQABQAFAAcABwAH
AAcACgAKAA0ADwAQABEADgALAAwACwALAAwADQANAAsACgAIAAUAAwAEAAQABAAFAAUA
AwAEAAUABQAFAAUABQADAAUABQAEAAMAAgABAAAAAAAAAAAAAAAAAP7///8AAAAA/v//
/wEAAgAEAAkAEAAYAB4AKQBBAG4ApADDAL8AtgC2AL4AvgC5ALAAmABlAB8A0/+I/0f/
HP8Q/yj/S/9p/4T/m/+v/73/yf/V/9z/4f/o/+//8//2//n//P/9//7/AgACAAIAAgAB
AAAAAAD///3//P/8//z//v///////////wAAAwAFAAUABgAIAAoADQANAA8AEAAQABAA
EgARABAAEQATABQAEwASABEAEAAQAA8ADwAPAA0ADQANAA0ADAAMAAwADAANAA0ADQAN
AA8ADwAQABAADgAMAAwADQAOAA8AEAASABIAEgARAA8AEQAQABAAEQAPABAAEAAQABAA
EAAQABEAFAAUABQAFAAUABQAFAATABYAFwAYABkAGgAbABsAHAAaABoAGgAbABsAGwAb
ABsAGQAZABkAFwAYABgAGQAZABcAFwAVABUAFAASABAADgAOAA4ADgAOAAoACQAJAAgA
CAAFAAQABAAGAAYAAwAGAAYABAAEAAUABgAJAAsADAAMAA0ADQANAA4ADwARABIAEQAS
ABMAEwAVABUAFQAVABMAEwAUABQAEwATABMAEwATABQAFgAXABoAGgAaABsAGAAXABYA
FQAWABcAGAAZABgAGQAZABcAFwAXABcAFwAXABgAGAAYABYAFQAVABUAFwAXABcAFwAU
ABQAFAATABUAFQAUABMAEwAUABQAFAAWABQAEwATABQAFAAUABQAFAAUABQAFAAUABQA
FAAUABQAFQAVABUAFgAWABUAFAAWABcAFwAXABcAFgAVABMAFQAVABQAFAAUABUAFQAV
ABcAFgAWABcAFwAXABcAFwAXABYAFAATABUAFQAVABUAEwAUABQAFAASABEAEAAPABEA
EQARABIAEAARABEAEAASABIAEAAQABEAEQARABEAEAAPAA8ADwAOAA4ADwAPABAAEAAO
AA4ADwAOAA4ADgAOAA8ADwAOAA4ADgANAA0ADwANAA8ADwAOAA0ADAAKAAwACwALAAsA
CQAIAAgACAAIAAgACAAIAAgACAAKAAoACgAKAAwADAAMAAwACgAKAAoACgAKAAoACgAK
AAoACgAKAAoACgAKAAoACgAMAAwADAAMAAoACgAKAAoACAAIAAgACAAKAAoACgAKAAsA
DAANAA4ADAAMAAwADAAOAA4ADgAOAAsACgAJAAgACQAKAAsADAAKAAoACgAKAAoACgAK
AAoACAAIAAgACAAGAAYABgAGAAYABgAGAAYABQAFAAQABAAGAAYABgAHAAcABwAHAAcA
BAAEAAUABQAHAAkACgALAA0ADwAPAA8ADwAQABAAEwAVABcAGQAXABcAFgAVABUAFgAX
ABcAFQAWABMADwAMAAoACgAKAAsADQANAA4ADwANAA0ADQANAA0ADQANAAwACQAIAAcA
BgAGAAQABAAEAAIAAgADAAQABAAEAAMAAwAGAAgACQAQABgAIAAlADMAUAB+AK8AxwDA
ALYAvgDIAMkAwgCyAI0ATwAFALj/bf8w/xD/GP85/1H/aP+F/6H/s//D/83/2P/f/+j/
6//v//L/9P/4//r//P/8//z//P/8//z//P/9//3//f/8//z//P/8//3//f/9//7/AAAE
AAcABwAIAAoADAANAA0ADwAQAA8AEAATABMAEwATABQAFAAUABQAFAAUABIAEQARABEA
DgANAAwACwAMAAwADAAMAAsACwALAAsADQANAA4ADgAOAAwADAANAA8ADwAPABAAEAAQ
AA8ADQAPAA4ADgAPAA0ADgAOAA4ADgAOAA4ADwAOAA4ADgAOABIAEgASABEAEAAPAA4A
DQAOAA8ADwAQABEAEgATABUAFQAVABUAFQATABMAEwARAA8ADgAOAA0ADwAPAA0ADQAM
AAoACAAGAAUABAADAAIAAAD//////v/8//n/+P/4//b/9v/z//b/9P/y//L/8//z//X/
9v/2//b/9//3//f/+P/5//v//P/7//z//f/9////////////AQABAAIAAgADAAMAAwAD
AAIAAgADAAMAAwACAAEAAQADAAMAAwADAAUABQAFAAUABAAFAAUAAwADAAMAAwADAAQA
BgAHAAgACAAHAAcABwAFAAUABQAFAAUABgAHAAcABQAFAAQAAwABAAIAAgACAAQAAgAB
AAEABAAEAAQABAADAAIAAQAAAAAAAAAAAAAAAgADAAMAAwACAAIAAQAAAP7/////////
AgACAAIAAQADAAMAAgACAAYABwAHAAcABQAEAAQABQAFAAUABQAFAAYABgAFAAUABQAF
AAUABQAFAAYABgAGAAgABwAGAAUABAADAAIAAgACAAMAAwACAAQABAACAAIAAwADAAMA
AwABAP///v/9//r/+v/7//v//P/8//r/+v/5//j/+P/4//r/+//7//r/+P/4//f/9//5
//f/+f/5//f/9//3//b/9P/z//P/8//5//r/+v/6//r/+v/4//j/+P/4//r/+v/6//r/
+f/4//f/9v/2//b/9v/2//j/+P/4//j/9v/2//b/9v/4//j/+P/4//b/9v/2//b/9v/2
//b/9v/4//j/+P/4//j/+P/4//j/+P/4//j/+P/2//b/9v/2//f/+P/5//r/+v/6//r/
+v/5//j/9//2//j/+P/4//j/+P/4//j/+P/4//j/+P/4//r/+//7//r/9//2//X/9P/2
//f/+P/5//f/9v/2//f/9//5//v//P/9//3///////////8AAAAABQAHAAkACwALAAkA
CAAHAAcACAAJAAkABwAGAAMA///8//z//P/8//7///8AAAIAAwADAAMAAwADAAEAAQAB
AP7//f/8//v/+P/4//b/9v/0//T/9P/1//b/9v/2//X/9f/0//b/+f8AAAgAFAAZACMA
OgBiAJkAywDWAMIAtAC0ALMAqACYAHEALwDj/5j/T/8S//D+9v4V/zH/TP9l/3n/jf+f
/63/uv/H/9D/1f/X/9r/3//k/+f/6v/u/+7/7v/u//D/8P/x//H/8//y//L/8v/y//P/
8//z//P/9P/3//n/+f/6//z//v//////AQACAAEAAgAFAAUABQAFAAYABgAIAAgACAAI
AAQAAwADAAMAAQABAAEAAQAAAAAAAAAAAP///////////////wAAAAAAAP7//v////3/
/f/9//7///8AAAAA//////7//v///wEAAgACAAIABAAEAAQABQAGAAYABgAGAAgACAAI
AAcABwAHAAcABwAIAAkACQAKAAoACgAKAAsADQANAA0ADQANAA0ADQALAAkACAAIAAcA
CQAJAAcABwAHAAYABQAEAAMAAgABAAAA/P/7//v/+v/6//f/9v/2//T/9P/x//T/8v/w
//D/8f/v//H/8v/y//L/8//z//P/8f/x//L/8v/0//b/+P/5//f/9//3//f/9//3//j/
+P/5//n/+f/5//j/+P/5//n//P/8//z//f/9//3//f/9////////////AAABAAEA///9
//3//f/9//3//v/+//7//P/7//v/+//7//v/+//7//z//P/8//v//f/9//z/+//5//r/
+v/6//z/+v/5//n/+P/4//j/+P/6//r/+v/6//n/+P/3//b/+P/5//n/+f/6//r/+f/4
//b/9//3//f/9v/2//b/9f/3//f/9v/2//j/+f/5//n/+f/4//j/+f/5//n/+f/5//r/
+v/5//n/+f/5//n/+f/7//z//P/8//z/+//6//n/+v/7//z//v/8//3//f/8//r/+v/4
//j/+v/7//z//f/6//n/+f/5//r/+v/7//v//P/8//r/+v/3//b/9v/2//j/+f/5//j/
9//2//T/8//z//H/8//z//P/8//z//L/8P/v/+//7//z//L/8P/w//D/8P/u/+7/7v/u
/+7/7v/u/+7/8P/w//D/8P/w//D/8P/w//L/8v/y//L/8v/y//L/8v/y//L/8v/y//L/
8v/y//L/9P/0//T/9P/0//T/9P/0//L/8v/y//L/9P/0//T/9P/0//T/9P/0//L/8v/y
//L/8v/y//L/8v/x//D/7//u/+//8P/x//L/8v/y//L/8v/y//L/8v/y//L/8v/y//L/
8v/y//L/8v/w//H/8f/w//L/8v/y//L/8//z//P/8//1//T/9P/1//P/9f/3//j/+f/5
//v/+//9//3//v/+//7///8AAAEAAgABAAEAAQD//wAAAQABAAEAAAD9//n/9P/0//T/
9P/1//X/9f/2//n/+f/5//n/+f/3//f/9//4//f/9v/1//L/8v/w//D/8v/y//L/8//0
//T/9P/z//P/9P/2//v/BAAQABoAIQAtAEoAdgClAL0AuACsAKoArACjAJQAfgBZAB0A
2f+S/0//GP8E/xT/Mf9J/2L/ff+P/6H/s/+//8j/0f/Y/9//4//m/+z/8P/y//T/9//4
//n/+v/4//j/+f/5//n/+P/4//j/+P/5//n/+f/5//r//f//////AAACAAQABQAFAAcA
CAAHAAgACwALAAsACwAMAAwACgAKAAoACgAJAAkACgALAAkACQAJAAkACQAKAAsADAAM
AAsACgAJAAkACQAKAAoACgAIAAgACQAHAAcABwAIAAsADAAMAAsACQAIAAgACQALAAwA
DAAMAAwADAAMAA0ADgAOAA4ADgARABIAEwATABMAEwATABMAFAAVABUAFgAYABgAGAAZ
ABcAFwAXABcAGQAZABkAFwAXABYAFgAVABMAEwARABEAEgASABIAEgAPAA4ADQAMAAsA
CwAMAAwACwAHAAUABAAEAAQAAQAEAAIAAAAAAAEAAAABAAEAAAADAAUABgAHAAUABQAG
AAYABQAGAAcABwAJAAkACQAJAAcABwAIAAgACQAJAAkACQAKAAoACwALAAwADAAMAA0A
DwAPAA8ADwAOAA0ADAALAA8AEQASABEAEQARABEAEQARABIAEgASABQAEwATABMAEwAT
ABMAEwASABIAEgARABEAEQAQAA8ADwAQABAAEAAOAAwACwALAAsACgAJAAgACgAKAAoA
CgAKAAoACgAKAAoACwALAAsADgAOAA0ADAAKAAsACwALAA0ADgAPAA8ADwAPAA4ADgAQ
ABEAEQARABEAEAAQABEADwAPAA8ADwASABIAEQARAA8ADwAPAA8AEQASABIAEgASABEA
EAAPAA0ADQANAA4ADwARABIAEgAQABAADgAOAA8ADwAPAA8ADgANAA0ADQANAA4AEAAR
ABAAEAAOAA4ACwAKAAoACgAMAA0ADQAMAA4ADgANAA0ADQALAA0ADQAOAA8AEAAQABAA
DwAPAA8ADwAOABAAEAAQABAAEAAQABAAEAAOAA4ADgAOABAAEAAQABAADgAOAA4ADgAP
ABAAEQASABAAEAAQABAAEgASABIAEgAUABQAFAAUABYAFgAWABYAFAAUABQAFAAUABQA
FAAUAA==
         </WaveFormData>
      </LeadData>
      <LeadData>
         <LeadByteCountTotal>10000</LeadByteCountTotal>
         <LeadTimeOffset>0</LeadTimeOffset>
         <LeadSampleCountTotal>5000</LeadSampleCountTotal>
         <LeadAmplitudeUnitsPerBit>4.88</LeadAmplitudeUnitsPerBit>
         <LeadAmplitudeUnits>��V</LeadAmplitudeUnits>
         <LeadHighLimit>2147483647</LeadHighLimit>
         <LeadLowLimit>268435456</LeadLowLimit>
         <LeadID>V3</LeadID>
         <LeadOffsetFirstSample>0</LeadOffsetFirstSample>
         <FirstSampleBaseline>0</FirstSampleBaseline>
         <LeadSampleSize>2</LeadSampleSize>
         <LeadOff>FALSE</LeadOff>
         <BaselineSway>FALSE</BaselineSway>
         <ExcessiveACNoise>FALSE</ExcessiveACNoise>
         <MuscleNoise>FALSE</MuscleNoise>
         <LeadDataCRC32>3451799087</LeadDataCRC32>
         <WaveFormData>
7v/u/+7/7v/u/+7/7v/u/+//8P/x//L/8P/w//D/8P/x//L/8//0//b/9v/2//b/9f/0
//P/8v/z//T/9f/2//T/9P/0//T/8v/y//L/8v/y//L/8v/y//H/8P/v/+7/7//w//H/
8v/x//D/7//u/+7/7v/u/+7/7v/u/+7/7v/s/+z/7P/s/+3/7v/v//D/7v/u/+7/7v/s
/+z/7P/s/+z/7P/s/+z/7v/u/+7/7v/s/+z/7P/s/+z/7P/s/+z/6v/q/+r/6v/s/+z/
7P/s/+z/7P/s/+z/6v/q/+r/6v/q/+r/6v/q/+r/6v/q/+r/6//s/+3/7v/u/+7/7v/u
/+3/7P/r/+r/7f/u/+//8P/u/+7/7v/u/+7/7v/u/+7/7f/s/+v/6v/s/+z/7P/s/+r/
6v/q/+r/6//s/+3/7v/u/+7/7v/u/+7/7v/u/+7/7v/u/+7/7v/w//D/8P/w/+7/7v/u
/+7/7v/u/+7/7v/w//D/8P/w//D/8P/w/+//7//v/+//7//x//H/8f/x//L/8v/y//H/
7//v/+//7//y//T/9f/3//f/9//3//n/+P/5//r/+v/6//z//f8AAAAAAAAAAAAAAAAC
AAMAAwADAAEAAAD9//n/+P/4//f/9f/2//b/9v/4//j/9v/2//P/8//x//H/8P/v/+//
7f/v/+//7//u/+3/7f/t/+3/7f/u/+7/7v/w//D/7v/r/+n/4f/e/+D/5f/0/xkASwB6
AJ4AuwDhAB8BbQGtAcgBwgGTAUEBywBJANL/df9H/1X/bv92/4H/mf+o/7H/uf/E/87/
0f/X/93/3f/c/97/4P/h/+L/4v/i/+P/4v/k/+X/5f/l/+X/5f/l/+b/5//o/+j/6P/l
/+X/5f/n/+r/6v/s/+z/7v/u/+7/7v/s/+3/7v/w/+7/7v/v/+//7//v/+//7//t/+3/
7v/u/+z/7P/s/+v/7f/t/+3/7f/v/+//7//v/+//7v/u/+7/7v/u/+7/7v/y//L/8v/y
//L/8v/y//L/7//u/+3/7P/u/+7/7v/u/+3/7f/u/+7/7//v/+//7//t/+3/7f/t/+3/
7f/r/+v/7f/s/+v/6//q/+r/6v/s/+z/6//p/+j/6P/o/+j/5//m/+b/5v/m/+L/4v/i
/+L/4v/j/+P/4//k/+b/5//m/+X/5f/n/+r/6P/o/+f/5//m/+b/5P/n/+r/6//s/+7/
8f/0//b/9//4//j/+P/4//v//f///wEA////////AAD+//7//v/+//7//v/+//7//v/8
//z//P////////////7//v/9//3//f/9//v//f/9//v/+//7//v/+v/6//r//P/8//v/
+//4//f/9//3//X/9f/1//X/9//2//b/9f/y//L/8f/x//L/8//z//H/8f/x//L/8v/x
/+7/7f/t//D/8P/x//H/8v/y//P/9P/z//P/8v/y//L/8v/z//T/9P/1//X/9f/2//j/
+f/6//r/+f/4//f/+f/6//r/+v/6//r/+v/6//n/+f/6//r//P/8//v/+//7//v/+//7
//n/9//3//f/+f/5//n/+f/3//f/9f/0//b/9v/1//T/8v/0//T/9P/y//L/8P/w//L/
8v/y//L/8//z//P/8//x//D/8P/x/+//7//u/+7/7v/u/+7/7v/v/+//7//v//H/8f/x
//H/7//v/+//7//v/+//7//v/+3/7f/t/+3/8f/w/+7/7v/u/+7/7v/u/+7/7v/s/+z/
7P/s/+3/7v/v//D/7v/u/+7/7v/s/+z/7P/s/+7/7v/u/+7/8P/w//D/8P/u/+7/7v/u
/+7/7v/u/+3/7f/t/+3/7f/r/+v/6//r/+7/7v/u/+3/6//r/+v/6//s/+7/7//x/+//
7//v//H/9P/1//b/9v/4//r/+//+//3//P/7//r/+v/8//3//f////3//P/5//f/9v/2
//X/8//0//T/9P/0//T/8v/y/+//7//t/+3/6v/p/+n/5//p/+n/6f/o/+X/5f/l/+X/
5//o/+j/6P/o/+b/6P/p/+f/4//e/9j/2//q/wcANQBmAIoAowDHAAMBSwGLAaoBpgGD
AUEB2wBdAOj/g/89/zX/Uv9o/3X/if+Y/6P/r/+6/8D/xf/L/83/0f/S/9T/1v/X/9j/
1//Y/9r/2v/c/93/3f/d/93/3f/d/97/3//g/+D/4P/f/9//3//h/+L/4v/k/+T/4v/i
/+L/4v/i/+P/5P/m/+b/5v/n/+f/5f/l/+X/5f/j/+P/5P/k/+T/5P/k/+P/4//j/+P/
4//j/+P/4//j/+X/5P/k/+T/4v/i/+L/4v/i/+L/4v/i/+L/4v/i/+L/4//k/+X/5v/k
/+T/5P/k/+P/4//k/+T/5f/l/+X/5f/k/+P/4v/h/+P/4//h/+H/4//i/+H/4f/g/+D/
4P/i/+L/4f/f/97/3v/e/97/3f/e/97/3v/e/97/3v/e/97/4P/h/+H/4f/g/+D/3//c
/9z/3f/g/+T/5P/k/+P/4//k/+T/4v/l/+f/6f/r/+7/7f/w//L/8//z//T/9f/2//b/
9//4//n/9//3//f/+P/2//b/9v/2//T/9P/0//T/8v/w//D/8P/x//H/8f/x//D/8P/v
/+//7f/t/+v/7f/t/+v/6//r/+n/6P/o/+j/6f/q/+r/6//n/+X/5P/j/+L/4//k/+X/
5P/i/+H/3//f/+D/4P/h/+L/4//j/+H/4f/h/+L/4v/g/97/3v/f/+D/4P/h/+H/4P/g
/+H/4v/k/+X/5f/m/+b/5v/n/+j/6P/p/+n/6f/r/+z/7P/s/+v/6//r/+v/6//s/+z/
7P/q/+r/6v/q/+v/6//s/+z/7P/s/+v/6//r/+v/6//r/+3/6//r/+v/6f/p/+n/6f/p
/+n/5//m/+j/6P/n/+b/6P/q/+r/6v/o/+j/5v/m/+b/5v/m/+b/5//n/+f/5//l/+T/
5P/l/+X/5f/k/+T/4//k/+X/5v/m/+X/5P/j/+X/5f/l/+X/5f/l/+X/5f/l/+X/5f/l
/+X/5f/l/+X/4f/i/+P/5P/l/+b/5P/k/+T/5P/m/+b/5v/m/+T/5P/k/+T/5P/k/+T/
5P/m/+b/5v/m/+b/5v/m/+b/5v/m/+b/5v/k/+T/5P/k/+L/4v/i/+L/4//k/+X/5v/k
/+T/5P/k/+L/4v/i/+L/4//k/+X/5v/m/+b/5v/m/+T/5P/k/+T/5v/m/+b/5v/l/+X/
5f/l/+X/5f/l/+X/5f/m/+b/5v/j/+P/4//j/+X/5v/o/+n/6//r/+v/6//v//D/8f/y
//D/8P/y//P/+P/4//j/+P/2//b/+P/5//j/9//0//L/8f/t/+z/7P/t/+3/7v/u/+z/
7P/s/+r/7P/r/+v/6f/r/+j/5//n/+T/4//i/+H/4v/h/+H/4f/h/+H/4v/i/+L/4v/g
/+D/3//f/9n/0v/Q/9f/6v8PAD8AZACAAKMA0wAXAWMBnQG0AaYBdQEdAa0ANwDK/2v/
P/9P/2j/bv99/5f/qP+r/7X/wP/E/8f/y//N/9H/0v/T/9T/1P/U/9X/1v/Y/9j/1v/X
/9f/1//X/9f/1//Y/9r/3P/d/97/2//b/9v/3f/g/+D/4v/i/+D/4P/g/+D/4P/h/+L/
5P/i/+L/4//j/+P/4//j/+P/3//f/+D/4P/i/+L/4v/h/+P/4//j/+P/4//j/+P/4//h
/+D/4P/g/+P/5P/l/+b/5//m/+X/5P/k/+T/5P/k/+T/5P/k/+T/5P/k/+T/5P/l/+X/
5v/m/+P/4//j/+P/5f/l/+X/5f/j/+P/4f/h/+L/4v/i/+P/4//i/+H/4v/i/+H/3//e
/97/3v/e/93/3v/e/97/3v/c/9z/3P/c/9z/3f/d/93/3f/e/97/3P/Z/9n/2//e/9//
4P/g/+H/5P/k/+L/5f/l/+X/5f/m/+j/7P/v//H/9f/2//f/+P/5//n/+f/5//v/+//7
//z//v/+//7//v/8//z//P/8//3//P/9//7//v/9//z/+//8//z/+//7//v/+//5//v/
/P/7//z//f/9//z//P/8//r/+v/5//n/9v/1//X/9f/0//X/9v/3//f/9v/2//X/8v/y
//H/8f/y//P/8//x//H/8f/y//L/8v/w//D/8f/0//T/9f/1//H/8P/w//D/8f/z//T/
9v/2//b/9//4//j/+f/5//n/+f/6//r/+v/7//v/+//7//v//P/8//z//v/+//7//v/9
//3//v/+//7//v/9//3//f/9//3//f////3//f/9//3//f/9//3//f/9//v/+v/4//j/
9//2//b/+P/4//j/+v/6//j/+P/2//b/9v/2//f/9//3//f/+f/4//j/+f/5//n/+P/4
//b/9v/2//b/9//3//f/9//1//X/9f/1//f/9//3//f/+f/5//n/+f/5//n/+f/5//f/
+P/2//b/9v/2//f/+P/5//r/+f/4//f/9v/4//j/+P/4//j/+P/4//j/+P/4//j/+P/3
//b/9f/0//b/9v/2//b/+P/4//j/+P/2//b/9v/2//T/9P/0//T/9v/2//b/9v/0//T/
9P/0//b/9v/2//b/+P/4//j/+P/3//b/9f/0//X/9v/3//j/+P/4//j/+P/4//j/+P/4
//j/+P/3//f/9//3//f/9//1//X/9f/2//b/9v/1//X/9//3//f/+P/4//n/+//7//3/
/f///wAA//8AAAAAAAACAAMABgAGAAgACAAIAAgACgALAAsACwAHAAYAAwD///7//v/9
//3/AAAAAAAAAAD+//z//P/7//3/+//7//j/9//3//X/9f/z//P/8v/x//P/8//z//P/
9P/0//T/9P/2//T/8//x/+//7P/o/+n/9P8NADkAbgCcAL0A2QALAVUBnwHOAdIBrwFn
AfsAdQD2/4f/Qf89/17/cP93/4n/mv+p/7f/wv/K/9P/2f/b/9v/3v/g/+L/4//k/+f/
6P/q/+r/7P/t/+3/7f/s/+v/6v/q/+3/7v/u/+7/7f/t/+3/7//y//L/9P/0//L/8v/y
//L/8v/z//T/9v/2//b/9//3//f/9//3//f/9//3//j/+P/2//b/9v/1//P/8//z//P/
9//3//f/9//3//b/9v/2//b/9v/2//b/+P/4//j/+P/2//b/9v/2//j/+P/4//j/9v/2
//b/9v/1//X/9v/2//f/9//3//f/9f/1//X/9f/3//f/9f/1//X/9P/z//P/9P/0//T/
9v/1//P/8P/u//D/8P/w/+//7v/u/+7/7v/s/+z/7P/s/+7/7//v/+//7f/u/+7/7P/p
/+n/6//u/+7/7v/t/+3/7v/u/+z/7//w//H/8v/0//X/+P/6//v//f/+////AAACAAMA
BAAFAAUABQAFAAYABgAGAAYABgAGAAYABgAGAAYABAAEAAQAAwADAAMAAwAEAAQAAwAD
AAUABQADAAUAAwABAAEAAQD///7//v/+//7//v/9//3//v/9//3//f/9//3//f/9//v/
+v/6//n/9v/2//X/9f/4//n/+f/3//n/+f/6//r/+P/2//b/9//6//r/+//7//z//P/9
//7//P/9//3//v/+//7///8AAAAAAQABAAEAAQACAAIAAgADAAMAAwADAAMABAAEAAQA
AgACAAIAAgABAAEAAgACAAIAAgABAAEAAQABAAEAAQABAP//////////////////////
//3//P/+//7//f/8//7/AAAAAAAA/v/+//z//P/8//z//P/8//v/+//7//v/+//6//r/
+//5//n/+P/4//j/+P/4//j/+f/5//n/+f/5//n/+f/5//f/9//3//f/9//3//f/9//4
//n/+v/7//3/+v/4//j/+P/4//j/+P/4//j/+f/6//v//P/8//z//P/8//v/+v/5//j/
+v/6//r/+v/6//r/+v/6//r/+v/6//r/+P/4//j/+P/2//b/9v/2//f/+P/5//r/+P/4
//j/+P/4//j/+P/4//b/9v/2//b/9v/2//b/9v/2//b/9v/2//b/9v/2//b/+P/4//j/
+P/2//b/9v/2//j/+P/4//j/+P/4//j/+P/4//f/9//3//n/+f/5//n/9//3//j/+P/2
//X/9f/1//f/9//4//r//f/////////9////AAABAAIAAgACAAQABQAIAAgACAAIAAgA
CAAKAA0ADQANAAsACAAFAAEAAAACAAEAAQACAAEAAAD///7//f/+//7////7//v/+P/3
//f/9f/1//X/8//y//H/8f/z//P/8//0//T/9P/0//T/9v/1//P/8f/u/+r/7f/2/w8A
PwB0AJ4AuQDZAA8BVwGZAcoB2AG7AXkBEwGPAAoAl/9L/z//Xv9w/3n/jf+i/6v/t//E
/87/0f/T/9n/3f/g/+L/5P/l/+b/5f/m/+j/6P/o/+n/6f/p/+v/6//r/+z/6//s/+z/
7P/t/+3/7f/v//D/8P/y//L/8P/w//D/8P/x//P/9f/4//T/9P/1//X/9f/1//X/9f/z
//P/9P/0//b/9v/2//X/8//z//P/8//1//X/9f/1//f/9v/2//b/9P/0//T/9P/2//b/
9v/2//b/9v/2//b/9P/0//T/9P/2//b/9v/2//T/8//z//L/8//z//P/8//z//P/8//z
//P/8//x//H/8f/w/+//7//u/+7/7v/w//D/7//t/+z/6v/q/+r/6f/q/+r/6v/q/+j/
6P/o/+j/6P/p/+n/6f/n/+j/6P/m/+P/4//l/+j/6P/o/+f/5//q/+r/6P/r/+r/6//s
/+7/8f/0//b/9//5//r/+//8//z//f/+////AgADAAQABgAFAAQAAwACAAMABAAFAAYA
BAACAAIAAgADAAMAAwADAAIAAgABAAEAAQABAP//AQABAP///////////v/+//7//v/+
//3//f/+//3//f/9//n/+f/5//n/+v/6//v/+//4//j/9//3//j/+f/5//f/9//3//j/
+P/4//b/9v/3//r/+v/7//v/+P/4//n/+v/8//3//f/+//z//P/9//7//v//////////
/wAAAAAAAAEAAQABAAEAAQACAAIAAgAAAAAAAAAAAP3//f/+//7//v/+//3//f//////
/////////f/9//3//f/9//3//f/9//3/+//6//r/+v/5//j/+P/6//r/+v/6//r/+P/4
//j/+P/4//j/9f/1//X/9f/1//T/9P/1//f/9//2//b/9v/2//b/9v/1//X/9f/1//X/
9f/1//X/9f/1//X/9f/z//P/8//z//X/9f/1//X/9f/2//b/9v/2//b/9v/2//b/9v/2
//b/9v/2//X/9P/z//L/8v/y//L/8v/z//T/9f/2//b/9v/2//b/9f/0//P/8v/0//T/
9P/0//T/9P/0//T/9P/0//T/9P/0//T/9P/0//L/8v/y//L/8P/w//D/8P/w//D/8P/w
//L/8v/y//L/8f/w/+//7v/v//D/8f/y//D/8P/w//D/8P/w//D/8P/w//D/8P/w/+//
7//v/+//7//v/+//7//t/+7/7v/u/+//7//v/+//8f/y//T/9f/3//f/9//3//n/+v/7
//z//P/8//7///8CAAIAAgACAAAAAAACAAMAAwADAAEAAAD///v/+v/6//f/9//4//j/
+P/4//j/9v/0//P/8//x//P/8P/v/+//7f/t/+3/7f/q/+n/6f/p/+n/6f/q/+r/6v/q
/+r/6v/p/+P/4f/e/97/4//4/yEAUwB8AJgAuQDpADMBeQGrAcABsAF1ARcBowArAMD/
af9D/1f/cv9+/43/n/+q/7X/vf/G/87/z//T/9f/2f/Y/9j/2v/b/9z/3//g/+L/4v/g
/+H/4f/h/+H/4f/h/+L/4f/i/+L/4v/j/+P/4//l/+T/5P/m/+b/5v/m/+b/5v/k/+X/
5v/o/+b/5v/n/+f/5//n/+f/5//m/+f/6f/q/+n/6P/n/+X/5//n/+f/5//n/+f/5//n
/+f/5v/m/+b/5v/m/+b/5v/o/+j/6P/o/+r/6v/q/+r/6P/o/+j/6P/m/+b/5v/m/+X/
5f/m/+b/5//n/+f/5//n/+f/5//n/+f/5//l/+X/5//m/+X/5f/k/+T/5P/m/+T/4//h
/+D/4P/g/+D/3//g/+D/4P/g/9z/3P/c/9z/2v/b/9v/2//d/97/3v/c/9v/2//d/+D/
3v/e/93/3f/g/+D/3v/h/+L/4//k/+b/5//q/+z/7f/v//D/8f/y//T/9f/2//f/+f/5
//n/+v/8//z//P/8//r/+v/6//r/+v/4//j/+P/5//n/+f/5//n/+v/6//v/+v/5//b/
9//5//f/9//3//n/+P/4//j/9//2//T/8//0//P/8//z//H/8f/x//H/7//u/+7/7f/u
/+7/7f/t/+7/7//v/+3/6//r/+z/7P/t/+z/7f/v/+7/7v/v/+//8P/w//H/8v/x//H/
8P/w//D/8P/x//L/8v/z//P/8//1//b/9v/2//X/9f/1//X/8//0//T/9P/0//T/9P/0
//T/9f/3//j/9//2//T/8//z//P/8//z//P/8f/x//H/7//v/+//7//x//H/7//u/+7/
7v/t/+z/7P/u/+7/7v/u/+7/7P/s/+7/7v/u/+7/7f/t/+3/7f/s/+r/6f/p/+v/6//q
/+r/6v/q/+r/6v/r/+v/6//r/+v/6//r/+v/6f/p/+n/6f/p/+n/6f/p/+v/6//r/+v/
5//m/+f/6P/p/+r/6v/q/+r/6v/s/+z/7P/s/+7/7v/u/+7/7f/s/+v/6v/q/+r/6v/q
/+r/6v/q/+r/7P/s/+z/7P/u/+7/7v/u/+3/7P/r/+r/6v/q/+r/6v/o/+j/6P/o/+n/
6v/r/+z/6v/q/+r/6v/s/+z/7P/s/+v/6v/p/+j/6P/o/+j/6P/o/+j/6P/o/+r/6v/q
/+r/6P/o/+j/6P/o/+j/6P/o/+j/5//n/+f/6f/p/+n/6f/r/+v/7P/s/+r/6f/p/+n/
6f/p/+r/7P/r/+3/7f/t/+7/8f/z//X/9P/0//T/9v/3//r/+v/6//z//P/8//7//f/9
//3/+//8//n/9f/0//L/8f/x//L/8v/y//L/8v/w//D/7//v/+//7//s/+v/6f/n/+f/
5//n/+b/5f/l/+P/4//j/+T/5v/m/+b/5v/m/+X/4//h/9z/2P/b/+r/AwAtAFoAfgCZ
AL0A+QBFAYcBrAGuAYsBQQHZAF8A7P+L/0v/Sf9m/3L/ef+L/6D/q/+z/7r/wv/J/8//
0f/T/9T/1P/W/9f/2P/Z/9r/3P/c/9r/2//b/9v/2//b/9v/3P/d/97/3v/e/9//3//f
/+H/4P/g/+L/4v/g/+D/4P/g/97/3//g/+L/4f/i/+T/5f/l/+X/5f/l/+X/5f/m/+b/
5f/k/+P/4f/j/+P/4//j/+X/5f/l/+X/5f/k/+T/5P/k/+T/5P/k/+j/6P/o/+j/5v/m
/+b/5v/n/+j/6f/q/+n/6P/n/+b/5//n/+j/6P/n/+f/5//n/+n/6f/p/+n/5//n/+X/
5f/j/+L/4f/h/+P/5P/l/+j/6P/n/+X/5P/i/+L/4v/h/+D/4P/g/+D/3v/e/97/3v/c
/93/3f/d/9//4P/g/97/3f/d/9//4v/g/+D/3//f/97/3v/c/9//4v/j/+T/5v/p/+z/
7v/v//H/8v/z//T/+P/5//r/+//7//v/+//8//7//v/+//7/AAAAAAAAAAACAAAAAAAA
AAEAAQABAAEA/f/8//r/+f/8//3//P///////f/9//3/+//6//r/+v/8//z/+//7//z/
+//7//v/9//3//f/9//3//b/9v/1//X/9v/2//f/9//3//b/8//x//H/8v/y//P/8v/z
//X/9v/2//f/9//0//T/9f/2//j/+f/5//r//P/8//3//v/+//////////3//v/+//7/
AQABAAEAAQABAAIAAgACAAQABAAEAAQAAQABAAIAAgAAAAAA/////wEAAQABAAEAAQD/
///////9//3//f/9/wAAAQAAAAAA/f/8//r/+P/4//r/+v/6//v//P/7//z//P/8//z/
/P/6//n/+P/3//n/+P/4//n/+f/5//j/+P/2//b/9v/2//f/9//3//f/+f/5//n/+f/5
//n/+f/5//f/9//3//f/9f/1//X/9f/3//r/+v/6//r/+v/4//j/+P/4//j/+P/4//j/
+P/4//j/+P/4//j/+P/4//j/+P/4//j/+v/6//r/+v/4//j/+P/4//j/+P/4//j/+P/4
//j/+P/2//b/9v/2//j/+P/4//j/9v/2//b/9v/2//b/9v/2//b/9v/2//b/9v/2//b/
9v/0//T/9P/0//T/9P/0//T/9P/0//T/9P/2//b/9f/1//X/9f/1//X/8//z//P/9P/2
//b/9f/1//P/8//z//T/9P/1//f/9//5//n/+//8//3//v/+//7/AAABAAQABAAGAAYA
BgAGAAgACQAJAAkABwAGAAMA//8AAAAA//////7//v/+//7/AAD+//7//f/7//n/+f/2
//X/9f/z//P/8//z//L/8f/v/+//7//v//H/8v/z//T/9P/2//P/8f/x/+7/7P/t//b/
DQA3AGoAnAC/ANkAAwFLAZUBwgHMAakBWwHxAG8A7v+B/zX/J/9K/2L/b/9//47/m/+r
/7b/wv/P/9f/2f/Z/9r/3f/g/+L/5P/n/+j/6v/q/+r/6//r/+v/6//r/+v/7P/t/+7/
7v/u/+3/7f/t/+//8P/w//L/8v/y//L/8v/y//L/8//0//b/9v/2//f/9//3//f/9//3
//P/8//0//T/9P/0//T/8//1//X/9f/1//f/9//3//f/9//2//b/9v/4//j/+P/4//n/
+P/3//b/+P/4//j/+P/4//j/+P/4//j/+P/4//j/+f/5//r/+v/3//f/9//3//X/9f/1
//X/9//3//X/9f/1//T/8//z//T/9P/0//b/+P/3//X/9P/0//T/9P/z//L/8v/y//L/
8P/w//D/8P/w//H/8f/x//P/9P/0//L/8P/v//D/8v/y//L/8f/x//L/8v/w//P/9P/1
//b/+P/3//r//P/9//3//v///wAAAgADAAQABQAHAAcABwAIAAcABgAFAAQABgAGAAYA
BgAEAAIAAgACAAEAAQABAAEAAAAAAP///////////f////3/+//7//v/+//6//r/+v/4
//j/9//3//b/9f/1//X/8//z//P/8//x//D/8P/v/+//8P/w//H/9P/1//X/8//y//H/
8f/w//H/8P/x//P/8v/y//P/8//z//T/9v/4//b/9//3//j/+P/4//n/+v/7//3//v//
//7//v/9//z//f/9//3//f/9//7//v/+//7//v/+//7//f/9//7//v/+//7//f/9//z/
+//6//n/+//5//n/+f/3//f/9//3//n/+f/3//b/+P/4//f/9v/z//T/8//y//T/9P/y
//L/8v/y//L/8v/v/+//7//v//H/8P/w//H/8f/x//D/8P/u/+7/7v/u/+//7//v/+//
7f/t/+3/7f/t/+3/7f/t/+3/7f/t/+3/7f/t/+3/7f/v/+7/7f/s/+v/6v/s/+z/7P/s
/+z/7P/s/+z/7f/u/+//8P/v/+7/7f/s/+z/7P/s/+z/7v/u/+7/7v/s/+z/7P/s/+7/
7v/u/+7/7P/s/+z/7P/u/+7/7v/u/+7/7v/u/+7/7P/s/+z/7P/u/+7/7v/u/+z/7P/s
/+z/7P/s/+z/7P/q/+r/6v/q/+z/7P/s/+z/7P/s/+z/7P/s/+z/7P/s/+z/7P/s/+z/
7v/u/+3/7f/r/+v/6//r/+z/7f/u//D/7v/u/+3/7f/t/+3/7f/u/+7/7//x//H/8f/x
//P/9P/1//b/9v/2//b/9//6//r/+//8//3//v8CAAMAAwADAP///v/7//f/9v/2//X/
9f/2//b/9v/2//b/9P/0//P/9f/z//P/8P/v/+//7f/t/+3/7f/s/+v/6//r/+v/6//s
/+z/7P/s/+z/7P/t/+3/6f/m/+b/5//0/xMAQQB2AKAAvQDfABcBYwGlAc4B1AGxAWcB
9wBzAO7/e/83/zf/WP9o/3P/h/+a/6f/s/+6/8D/x//P/9X/1//a/9z/3v/f/+D/4//k
/+b/5v/m/+f/5//n/+X/5f/l/+b/5//o/+j/6P/n/+f/5//p/+r/6v/s/+z/7P/s/+z/
7P/s/+3/7v/w/+7/7v/v/+//7//v/+//7//t/+3/7v/u//D/8P/w/+//7//v/+//7//v
/+//7//v/+//7v/u/+7/7v/u/+7/7v/w//D/8P/w//L/8v/y//L/8P/w//D/8P/y//L/
8v/y/+//7//w//D/8P/x//L/8//x//H/8f/x//P/8//x//H/8f/w/+//7//u/+7/7v/w
//D/7//t/+z/7P/s/+z/6//q/+r/6v/q/+b/5v/m/+b/5//p/+r/6//q/+r/6f/m/+f/
5//p/+z/7P/s/+v/6//u/+7/7P/v/+7/7//w//L/8//2//j/+f/8//7/AAACAAQABQAG
AAcABwAHAAcACAAIAAgACAAIAAgACAAIAAgABgAEAAQABAAFAAUABQAFAAQABAADAAMA
BQAFAAMABQAEAAEAAAD//wAAAAABAAIAAgACAAEAAQACAAEAAQABAP3//f/9//3////+
//7//f/6//r/+f/5//r/+//7//n/+f/5//r/+v/4//b/9v/3//b/9v/3//f/9v/2//f/
+P/4//n/+f/6//r/+v/7//z//P/9//3//f/9//7//v/+/wEAAQABAAEAAQACAAIAAgAE
AAQABAAEAAEAAQACAAIAAAAAAP///////////////wEA////////////////////////
/f/8//z//P/7//r//P/+//7//v/8//z/+v/6//j/+P/4//j/9f/1//X/9f/2//b/9//5
//f/9//2//b/8v/y//L/8v/z//P/8//z//H/8f/x//H/8f/x//H/8f/x//H/8f/x/+//
7//v/+//8f/u/+z/7P/s/+z/7v/u/+7/7v/t/+z/6//q/+r/6v/q/+r/6v/q/+r/6v/o
/+j/6P/o/+b/5v/m/+b/5P/k/+T/5P/i/+L/4v/i/+P/5P/l/+b/5f/k/+P/4v/g/+D/
4P/g/w==
         </WaveFormData>
      </LeadData>
      <LeadData>
         <LeadByteCountTotal>10000</LeadByteCountTotal>
         <LeadTimeOffset>0</LeadTimeOffset>
         <LeadSampleCountTotal>5000</LeadSampleCountTotal>
         <LeadAmplitudeUnitsPerBit>4.88</LeadAmplitudeUnitsPerBit>
         <LeadAmplitudeUnits>��V</LeadAmplitudeUnits>
         <LeadHighLimit>2147483647</LeadHighLimit>
         <LeadLowLimit>268435456</LeadLowLimit>
         <LeadID>V4</LeadID>
         <LeadOffsetFirstSample>0</LeadOffsetFirstSample>
         <FirstSampleBaseline>0</FirstSampleBaseline>
         <LeadSampleSize>2</LeadSampleSize>
         <LeadOff>FALSE</LeadOff>
         <BaselineSway>FALSE</BaselineSway>
         <ExcessiveACNoise>FALSE</ExcessiveACNoise>
         <MuscleNoise>FALSE</MuscleNoise>
         <LeadDataCRC32>2576989249</LeadDataCRC32>
         <WaveFormData>
AAAAAAAAAAAAAAAAAAAAAAIAAgACAAIAAQAAAP///v///wAAAQACAAAAAAAAAAAA///+
//3//P/+//7//v/+//z//P/8//z//P/8//z//P/6//r/+v/6//j/+P/4//j/+//8//3/
/v/9//z/+//6//v//P/9//7//P/8//z//P/8//z//P/8//3//v///wAA/v/+//7//v8A
AAAAAAAAAP7//v/+//7/AAAAAAAAAAABAAIAAwAEAAQABAAEAAQABgAGAAYABgAGAAYA
BgAGAAgACAAIAAgABwAGAAUABAACAAIAAgACAAIAAgACAAIAAgACAAIAAgAAAAAAAAAA
AP///v/9//z//v/+//7//v/+//7//v/+//7//v/+//7//P/8//z//P/+//7//v/+//z/
/P/8//z//f/+////AAAAAAAAAAAAAP7//v/+//7/AAAAAAAAAAAAAAAAAAAAAP7//v/+
//7//v/+//7//v/+//7//v/+//z//P/8//r/+f/5//j/9//1//f/9//3//b/9v/2//X/
9P/z//L/8f/y//P/9P/1//X/9f/2//j/+f/6//v/+//7//z//v///wIAAgADAAUABAAF
AAYABwAIAAcABwAGAAYABgAFAAUAAwAEAAQAAwAFAAQAAwACAAEAAAD+//7//P/8//v/
+v/7//v/+//5//f/9v/2//X/9f/3//f/9//3//f/9P/z/+z/4v/b/9r/3P/n/wMAJQBH
AGYAiACvAOsAOQF7AZkBmQF6ATkB2gB6ACsA6f+//7z/wf+5/7f/wf/G/8n/y//R/9n/
2//e/+P/4//j/+T/5f/l/+f/6P/q/+3/7v/x//L/8//0//f/9//3//j/9//3//b/9f/x
/+7/7P/r/+z/6f/p/+n/6P/k/+T/4v/h/+H/4v/i/+L/4//l/+X/5f/m/+n/6v/r/+z/
7//x//H/8f/0//X/9P/1//b/+P/4//n/+f/5//f/9//3//f/9P/0//T/9P/2//X/9P/z
//P/8v/y//H/7v/t/+z/7P/t/+v/6v/q/+z/7P/s/+v/7f/s/+z/6//p/+n/6P/n/+f/
5//m/+b/5f/k/+T/5f/l/+X/5P/k/+X/5f/l/+T/5P/l/+b/5v/m/+j/6v/q/+j/6P/p
/+r/7P/u/+//8P/z//X/9//4//j/+v/8////AQABAAEAAgAAAAAAAAABAAQABgAHAAoA
CwAMAA0ADQAMAA0ADAALAA4ADwAQABEADQAMAAsACwAKAAkABwAFAAQAAwACAAEA/v/8
//v/+//9//z/+//6//n/+P/3//b/9f/0//T/9P/2//T/8//z//L/8v/y//P/9f/0//T/
9P/x//H/8f/x//L/8v/y//T/9v/2//b/9v/2//f/9//5//r/+//7//v/+v/6//v//f/8
//r/+f/6//7//v///////f/9/wAAAQD//wEAAQABAAEAAQACAAMAAwADAAQABAAGAAYA
BQAEAAIAAgABAAAAAAABAAAAAAAAAAAAAAD///7//P/8//z//f/8//r/+f/5//n/+f/5
//f/9//2//b/9//3//f/+P/4//r/+P/2//f/+P/5//r/+f/7//v/+//7//z//P/7//v/
/P/9//7//v/9//3//P/6//r/+v/7//r/+f/4//f/+f/5//n/+f/4//j/+P/2//n/+//9
//7//P/8//v/+v/6//n/+f/4//n/+f/4//j/+v/6//j/+P/4//j/+v/6//r/+v/5//j/
9//2//f/+P/5//r/+P/4//j/+P/3//b/9f/0//b/9v/2//b/9v/2//b/9v/0//T/9P/0
//T/9P/0//L/8v/z//P/8//x//P/8//z//P/9P/1//X/8//z//P/8//2//f/+P/5//f/
9//4//r//f/+//////8AAAIABQAHAAYABgAHAAkACwANAA8AEQATABEAEAAOAA4ADgAN
AA0ACwAMAAwACwANAAwACwAKAAYABAABAAAA/P/8//v/+v/7//v/+//5//b/9P/z//H/
8v/1//b/9//1//P/8v/z//D/6v/j/9r/2v/l//v/GQA7AFgAdACbANUAHQFdAYEBgwFu
AT8B8gCWAEkABwDR/8D/yf/N/8v/z//W/9f/2f/h/+f/6f/s/+3/7//v//D/8f/x//P/
8//0//b/9v/3//j/+f/6//v/+//7//z//P/7//n/9//2//T/8//z//L/7//v/+//7P/o
/+j/5v/l/+X/5v/m/+b/5//p/+n/6f/q/+3/7v/t/+7/8f/z//P/8//2//f/+P/5//r/
/P/9//3//P/7//3//f/9//3//v/+//7//v/8//v/+v/5//v/+v/6//n/+f/5//n/+v/5
//f/9v/2//b/9v/2//X/9v/2//f/9//2//X/8//x//L/8//z//T/8//y//L/8//z//P/
8v/y//P/8//z//L/8v/z//T/9P/0//b/+P/4//j/+P/5//r//P/+////AAABAAEAAQAA
AAIABAAGAAkACQAJAAkACgAKAAoACgALAA8AEAAQABIAEwAUABUAFQATABUAFQAVABcA
FwAXABcAEgASABIAEwARABEAEAAPAA4ADQAMAAsACgAIAAcABwAJAAgABwAGAAcABgAF
AAQAAwACAAIAAgACAAAA//////7//v/+///////+//7//v/8//v/+v/5//z//P/8//7/
/f/8//v/+v/7//3//v8BAAIAAwADAAMAAAAAAAEAAwABAAAAAAACAAIAAgADAAMAAwAD
AAYABwAHAAkACQAJAAsACwAMAA0ADQANAA4ADgAQABAADwAOABAAEAAPAA4ADwAPAA0A
DAAKAAoACgAJAAoACAAIAAgABwAGAAQAAwADAAMAAwADAAMAAwACAAIAAgABAAAAAAAA
AAIAAAD+/wAAAAAAAAAAAQADAAMAAwADAAQABAADAAEAAgADAAQABAADAAMAAgAAAAAA
AAABAAMAAwADAAMAAwADAAMAAwADAAIAAQD+/wIAAwAEAAQABAAEAAMAAgACAAEAAQAA
AAEAAQAAAAAA/P/+////AAABAAIAAAAAAAAAAAAAAAAAAAAAAP7//v/+//7//v/+//7/
/v8AAAAAAAAAAAAAAAAAAAAAAAAAAAAAAAAAAAAAAAAAAP7//v/+//7/AAAAAAAAAAAA
AAAAAAAAAP7//v/+//7/AAAAAAAAAAACAAIAAgACAAEAAAD///7//v/+//7//v/8//z/
/f/9/////f/////////+//7//v/9//3//f/9////AAABAAIABQAFAAUABgAIAAkACgAL
AAsACwAMAA4AEAASABMAFQAUABQAFAAUABMAEwARABAADgAMAAwACwALAAsADAAMAAkA
CQAIAAcABgAFAAQAAgACAAAAAAD///z/+//7//v/+//7//r/+v/5//n/+//7//v/+//5
//j/9//2/+7/5f/i/+b/8/8NAC0ARwBiAIYAtQDzAD0BeQGRAY0BbAErAdYAhgA/AAEA
2//Y/9v/1f/T/93/5P/j/+f/7f/v/+//8P/z//P/8//y//P/8//1//T/9v/5//r/+v/6
//r/+v/7//v/+//8//3//f/8//v/9v/0//P/8//1//P/9P/1//L/7v/u/+z/7P/t/+//
8P/w//H/8//z//P/9P/3//j/9//4//v//f/9//3/AAABAAIAAwAEAAYABgAHAAcABwAG
AAUABAADAAUABgAHAAgABwAFAAMAAQD///7//v/9//7//f/8//z/+//5//j/+P/4//j/
+P/3//b/9P/z//H/8//z//L/8f/v/+//7v/u/+//7v/u/+//7f/t/+z/7P/t/+3/7f/s
/+7/7//w//D/8P/y//T/9P/0//T/9f/2//j/+v/7//z//v///wAAAAD//wAAAQADAAYA
BwAIAAoACgAKAAoACwAMAAwACwAMAA8AEAARABEAEwAVABUAFQATABMAEwATABIAEgAS
ABMAEwATABIAEQAQAA8ADgANAA0ADAAMAA0ADAAKAAgABgAFAAQAAwACAAEAAAAAAAAA
AQAAAAAAAQD+//7//v////7//P/7//r/+f/5//n/+f/8//z//P/+//7//v/+//7//v//
////AQACAAMAAwADAAAAAAABAAMAAwACAAIABAAGAAYABwAHAAYABQAHAAcACQALAAsA
CwALAAsADAANAAsACwAMAAwADAAMAAsACgAKAAoACQAIAAcABwAFAAQABgAGAAYABQAE
AAIAAgACAP///v/8//v//f/9//3//f/9//3//P/8//z/+//6//r/+v/8//r/+P/4//j/
+P/4//f/+f/5//n/+v/8//3//f/8//z//P/8//7//f/9//z//v/+//7////9//3//f/9
//v/+//7//v//v/+//7//P/9//3//f/8//z//P/7//r//P/7//v/+v/6//v/+//8//j/
+v/4//j/+P/4//n/+v/7//z/+//6//n/+P/4//j/+P/4//b/9v/2//b/+P/4//j/+P/2
//b/9v/2//b/9v/2//b/+P/4//j/+P/2//b/9v/2//b/9v/2//b/+P/4//j/+P/3//b/
9f/0//X/9v/3//j/9v/2//b/9v/1//T/8//y//P/9P/1//b/9v/2//b/9v/2//b/9v/2
//j/+P/2//b/9//3//f/9f/2//X/9P/y//T/9P/z//P/9f/1//X/9v/3//j/+f/5//n/
+v/8//3//P/9//3//f/+/wAAAQACAAIAAwAFAAYABwAIAAkACQAFAAQAAgAAAAAA////
////AgACAAEAAQAAAP///v/9//z/+v/6//j/+P/3//b/9f/z//P/8f/x//H/8v/y//P/
9f/1//X/9f/1//T/8//w/+j/4f/c/9r/4//3/xcAOwBgAIIAqQDdACkBdQGnAbMBmgFh
AQYBngBBAPX/vf+w/7n/uf+z/7X/vP/B/8f/zf/V/9n/3P/b/9v/3f/e/9//3//h/+T/
5v/p/+r/7P/u//D/8v/x//H/8f/y//X/9f/0//P/7v/s/+v/6//q/+f/5//n/+P/3v/d
/9r/1//X/9j/2P/a/9v/3f/d/93/3v/h/+L/5f/m/+n/6//r/+v/7v/v/+7/7//w//L/
9//5//r/+//5//n/+f/5//j/+P/4//j/+P/3//b/9f/z//L/8v/x//L/8f/w//D/7f/r
/+r/6v/q/+r/6v/p/+n/6P/o/+f/5f/l/+T/4//l/+X/5P/k/+H/4P/g/+H/4f/h/+D/
4P/g/9//3v/c/93/3//h/+L/4v/k/+b/5v/k/+T/5f/m/+n/7P/u//D/8f/x//H/8P/u
//D/8v/1//n/+f/5//r/+v/6//r/+//9//7//v8AAAEAAgADAAMAAwAFAAUABQAFAAUA
BQAFAAAAAAAAAAEA//////7//f/6//n/+P/3//T/8v/x//H/8f/w/+//7v/v/+7/7f/s
/+3/7P/s/+z/6//o/+b/5f/i/+L/4v/j/+P/4v/i/+L/4v/j/+T/5f/m/+b/5v/o/+b/
5v/m/+b/5f/l/+T/5f/o/+n/6f/p/+v/7P/u//H/7//u/+7/8P/z//T/9v/3//j/+f/9
/////f////////8AAAEAAwAFAAMAAwAEAAQABAAEAAMAAgAAAAAA///+//3//f/7//r/
9//2//X/8//y//D/8P/w/+//7v/s/+v/6//r/+v/6//q/+n/5//m/+f/5//n/+j/6P/q
/+j/5v/m/+b/5v/m/+n/6//r/+v/6f/q/+r/6f/n/+j/6f/q/+z/6//r/+r/7P/s/+z/
7f/t/+3/7f/t/+//7//v/+//8v/y//L/8P/0//X/9v/2//T/9P/z//L/8//z//T/9P/0
//X/9f/2//b/9P/y//L/8v/y//H/8P/v/+7/7P/s/+z/7P/q/+r/6v/q/+j/5v/k/+L/
5P/k/+T/5P/k/+T/5P/k/+L/4v/i/+L/4v/i/+L/4v/i/+L/4v/i/+X/5v/n/+j/6v/q
/+r/6v/q/+r/6v/q/+z/7P/s/+z/7P/s/+z/7P/u/+7/7v/u/+7/7v/u/+7/7v/u/+7/
7v/u/+7/7v/u/+7/7v/u/+7/7v/u/+7/7v/u/+z/7P/t/+//7//t/+//7f/t/+z/7P/q
/+n/6f/p/+n/6f/q/+v/7v/v/+//7//u//D/8f/y//X/9f/1//b/9v/3//j/+P/5//v/
/P/9////AQACAAEAAAD+//z//P/7//v/+//8//r/+f/5//j/+P/4//j/+P/0//T/8v/y
//H/8P/v/+//7//t/+3/7P/s/+v/6//t/+3/7f/t/+3/7v/t/+r/4v/b/9b/1v/b/+//
EQA5AFwAfAChANcAIQFrAZ8BsQGeAWsBFgGuAE0A/f+//6z/s/+1/6//tf++/8H/xf/P
/9P/1f/W/9n/3f/f/+D/4f/h/+P/4v/k/+f/6P/q/+z/7v/w//P/8//z//T/9f/1//T/
8//w/+7/7f/t/+v/5//m/+X/4v/e/97/3P/b/9v/3P/c/9r/2//d/93/3f/e/+H/4v/i
/+L/5P/l/+b/5//r/+3/7P/t/+7/8P/y//P/8//z//X/9f/1//X/8v/y//L/8v/0//P/
8v/x//H/8P/w/+//7v/t/+z/7P/s/+v/6//s/+r/6v/q/+n/6//q/+r/6f/r/+v/6v/p
/+n/6f/o/+j/5f/k/+T/5f/j/+P/4v/i/+X/5f/l/+T/4v/j/+T/5P/k/+b/6P/o/+j/
6P/p/+r/6v/s/+3/7v/w//H/8v/y//H/8v/z//X/9//3//f/+P/5//r/+//9//3//v/+
/wAAAwAEAAUABQAFAAcABwAHAAcABwAHAAcABwAIAAkACwAIAAcABQADAAUABQAFAAUA
AgAAAP////////7//f/8//3//P/7//r/+f/4//j/+P/4//b/9f/1//b/9v/2//f/+f/4
//j/+P/3//f/9//3//b/9v/2//j/+f/6//v//P/5//n/+P/5//r/+//7//v/+v/6//v/
/f/9//z//P/+/wIAAgADAAMAAgABAAMAAwAFAAcABwAHAAcABwAIAAkACAAHAAcABgAH
AAgACAAIAAgACAAHAAYABwAHAAUABAACAAIAAgABAAAA/v/+//7//v/+//3//f//////
///////////+//7//v/9//z//P/+/wAA/v/8//7//v/+//7//f///////////wAAAAD/
//7//v/+//7//v/9//3//P/8//z//P/9//3//f/9//3//f/9//3//f/+//7//v/8//3/
/f/9//z//f/+//7//v/8//v/+//6//z//f/9//7/AgAAAP7//v/+//7/AAAAAAAAAAAA
AAAAAAAAAP///v/9//z//P/8//z//P/9//7///8AAAAAAAAAAAAA/f/8//v/+v/7//z/
/f/+//7//v/+//7/AAAAAAAAAAAAAAAAAAAAAP7//v/+//7//v/+//7//v/+//7//v/+
/wAAAAAAAAAA/v/+//7//v8AAAAAAAAAAAAAAAAAAAAAAgACAAIAAgACAAIAAgACAAIA
AgADAAMAAwABAAMAAwADAAIAAgACAAQABQAGAAcABwAIAAkACgALAAsACwAMAA4ADwAQ
ABEADwAPABAAEgATABQAFAAVABQAFAAUABQAFwAXABUAFAASABAAEAAPAA4ADQANAAwA
DQANAAwACwAJAAcABQACAAQAAgACAAEAAAD////////9//3//P/8//3//f///////f/9
//3//P/5//T/7v/n/+b/6v/3/xMANQBXAHQAlADFAAkBTwGDAZsBkwFsASUBzAB6ADUA
9//R/9L/2f/V/9P/2f/e/9//4//p/+3/6//s//H/8f/x//D/8f/x//P/9P/2//n/+v/6
//r/+v/6//v/+//7//z/+//7//r/+f/3//b/9v/3//X/8f/w/+//7f/q/+v/6v/r/+v/
7P/s/+z/7f/v/+//7//w//P/9P/1//b/+f/7//r/+f/7//v//v///wAAAgADAAMAAgAB
AAMAAwADAAMAAAAAAAAAAAAAAP///v/9/////v/+//3/+v/5//j/+P/5//f/9v/2//b/
9v/2//X/9v/2//f/9//3//f/9v/1//f/9//2//b/9//2//b/9//2//X/8//y//P/8//z
//L/8v/z//T/9P/2//j/+v/6//r/+v/7//z//f/+//7//v8CAAMABAAEAAIABAAGAAkA
CQAJAAkACgAMAAwADAANAA0ADgAOABAAEQASABMAEwATABUAFQAVABUAFQAVABUAFAAU
ABQAFQAXABcAFgAVABMAEQAPAA0ADgAMAAsACwANAAwACwAKAAoACgAKAAoACAAGAAUA
BAAFAAQABAAFAAYABgAGAAcABgAEAAMAAgACAAMABAAFAAYABgAGAAgACAAIAAgACAAI
AAkACQALAAoACwALAAsACAAIAAkACwANAAwADAAOAA8ADgAOAA0ADwAPABIAEwATABUA
FQAVABMAEwAUABUAEwATABQAFAAUABQAEwASABIAEgARABAADwAPAA0ADAAOAA4ADgAN
AA4ADAAMAAwACwAKAAgABwAJAAkACQAJAAkACQAIAAgACgAJAAgACAAIAAoACAAGAAgA
CAAIAAgACQALAAsACwAKAAoACQAHAAkACgALAAwADAALAAsACgAIAAgACAAJAAoACwAM
AA0ADAALAAoACQAMAAwADAAKAAsACwALAAoADAAMAAsACgAMAAsACwAKAAsACwAKAAoA
CAAIAAoACgAKAAoACAAIAAgACAAJAAoACwAMAA4ADgAOAA4ADQAMAAsACgAKAAoACgAK
AAkACAAHAAYACAAIAAgACAAIAAgACAAIAAcABgAFAAQABAAEAAQABAACAAIAAgACAAMA
BAAFAAYABAAEAAQABAAFAAYABwAIAAYABgAGAAYABgAGAAYABgAIAAgACAAIAAoACgAK
AAoACAAIAAgACAAKAAoACgAKAAoACAAIAAkACwALAAkACwANAA0ADAAMAAwACwALAAsA
CwALAAwADQAMAA0ADQANABAAEgATABQAEwATABMAFAAUABUAFgAWABcAGQAaABsAGwAb
ABoAFwAWABQAEgASAA8ADwAPABAAEAAPAA8ADgANAAwACwAKAAkACgAJAAoACQAIAAcA
BwAHAAUABQAEAAQAAwADAAUABwAHAAcABwAIAAUAAgD+//f/7v/w//v/CwAlAEUAYgCA
AKUA2wAjAWcBjQGVAYABTQH+AKYAWQAdAO//4v/n/+P/2//h/+r/7f/t//H/9f/7//z/
+//7//3//P/9//3//////wAAAgACAAEAAgADAAQABQAFAAUABgAFAAUABAADAAIAAAD/
////AAD9//3//f/6//b/9v/0//P/8//0//T/9v/3//n/+f/5//r//f/+////AAADAAUA
BQAFAAgACQAKAAsADAAOAA4ADwAPAA8ADwAPAA8ADwAQABAAEAAQABAADwAOAA0ADQAM
AAwACwAMAAsACgAKAAgABQADAAIABAAEAAQAAwADAAIAAgABAAEAAQAAAP////////7/
/v/7//r/+v/7//z//f/9//7//f/9//3//P/6//v//P/8//z//v8AAAAAAAAAAAEAAgAE
AAYABwAIAAgACQAKAAoACgAMAA4AEQARABEAEQASABAAEAAQABEAEwAUABQAFgAZABoA
GwAbABsAHQAdAB0AHgAfACAAIQAeAB4AHgAfACEAIQAgAB8AHgAdABwAGwAcABoAGQAZ
ABcAFgAVABQAEAAOAAwACgAMAAwADQAOAAwACgAJAAkABgAGAAYABwAFAAQABAAEAAUA
BQAFAAUABAAEAAQABgAIAAgACAAIAAkACwAMAA8ADwAPAA4ADQAKAAoACwANAA4ADgAP
ABIAFAAUABUAFQAVABUAGAAZABcAGQAZABkAGwAbABwAHQAdAB0AHgAeAB0AHAAaABgA
GgAaABkAGAAXABcAFQAUABIAEgASABEADgAMAAwADAALAAoACAAHAAcABwAHAAcABwAH
AAYABgAEAAMAAgACAAUACAAHAAYABQAEAAMAAgADAAUABQAFAAcACAAIAAcACQAKAAsA
DAAKAAkACQAIAAoACgAKAAsACwALAAsACwAJAAkACQAJAAoACgAKAAgADAANAA4ADgAM
AAwACwAKAAoACQAJAAgABwAHAAYABgAGAAoACgAKAAoACgAIAAgACAAIAAcABgAFAAQA
AgACAAIAAgACAAIAAgACAAIAAgACAAIAAgACAAIAAgACAAIAAgACAAIAAgACAAIAAgAC
AAIAAgACAAIAAgACAAQABAAEAAQAAgACAAIAAgACAAIAAgACAAIAAgACAAIABAAEAAQA
BAACAAIAAgACAAIAAgACAAIABAAEAAQABAAGAAYABAAEAAUABQAFAAMAAwADAAMAAgAD
AAQABAAFAAMAAwADAAQAAwAEAAUABQAFAAYACAAJAAgACQAJAAkADAAOAA8AEAAQABEA
EwAUABUAFgAXABcAFQAUABIAEAASABEAEQARABAAEAAPAA8AEAAPAA4ADQAMAAoACgAI
AAoACQAIAAcACQAJAAcABwAFAAQAAgABAAYABwAIAAkACQAKAAkABgACAP3/9v/y//n/
CwApAEsAcACUALcA6wAzAX8BswG/AaYBawESAawATQADAMn/tv/B/8f/xf/F/8j/zf/V
/9v/4f/n/+z/7f/t/+v/7f/v//D/8//2//j/+//8//v//P/9//7/AQABAAEAAgAFAAUA
BAADAAAA/v/9//3/+v/3//f/9//y/+7/7v/s/+v/6//s/+z/6v/r/+3/7f/v//D/8//0
//P/9P/3//n/+v/7////AQAEAAUABgAIAAwADQANAA0ADwAPAA8ADwAQABAAEAAQAA0A
CwAJAAcABwAGAAYABQACAAEAAAAAAP3/+//6//r/+v/6//r/+f/4//b/9f/z//P/8//y
//H/8f/x//D/8P/t/+z/7P/t/+//7//u/+7/8P/x//L/8v/y//P/9P/0//T/9v/4//j/
+v/6//v//P/+/wAAAQACAAYABwAIAAgACAAKAAwADwARABEAEQASABIAEgASABMAFQAW
ABYAGAAYABgAGAAXABcAGQAZABkAFwAXABcAFwAWABYAFgAXABQAEwARAA8ADAALAAoA
CQAGAAQAAwADAAIAAAD+//z/+f/4//f/9v/3//b/9v/2//P/8P/u/+3/7P/s/+z/7f/r
/+r/6v/q/+n/6f/p/+n/6v/q/+r/7P/q/+r/6v/q/+v/7f/u//H/9P/1//X/9f/y//L/
8//1//j/+P/5//z//f/8//z/+//8//3/AQADAAMABQAFAAUABQAFAAYABwAKAAsADQAO
AAsACgAIAAYACAAIAAcABgAFAAUAAwACAAEAAAD///3//P/6//r/+v/3//b/9P/z//H/
8f/x//H/8f/x//D/8P/u/+3/7P/s/+z/7v/s/+r/6//s/+3/7v/s/+3/7P/r/+3/7v/u
/+3/7//w//H/8v/x/+//7v/s/+3/7v/v//H/8//z//P/8//z//P/8//z//b/9v/2//T/
9v/3//j/+P/4//j/9//2//n/+f/6//r/+v/7//v//P/+//7//P/8//z//P/8//z//P/8
//v/+v/5//j/+f/6//v//P/5//j/9//2//T/9P/0//T/9P/0//T/9P/y//L/8v/y//T/
9P/0//T/8//y//H/8P/w//D/8P/w//L/8v/y//L/8P/w//D/8P/z//T/9f/2//b/9v/2
//b/+P/4//j/+P/4//j/+P/4//j/+P/4//j/+f/6//v//P/8//z//P/8//r/+v/6//r/
/P/8//r/+v/5//n/+f/3//v/+//7//r/+P/4//f/9//3//f/9//4//n/+v/7//v/+//8
//7///8CAAMAAwADAAIABAAFAAYABwAJAAwADgAPABAAEQARABEAEAAOAAwACgAJAAkA
CQAKAAoACQAJAAYABQAEAAMAAgAAAAAA/v/8//v/+v/5//n/+f/3//f/+P/4//f/9//3
//f/9//3//n/+P/3//T/7v/n/+L/4v/r/wEAIwBHAGwAkgC7APcARQGRAb8BxwGwAXcB
GgGuAE0A+//B/7T/vf+9/7v/wf/I/83/0f/V/9f/3f/i/+X/5//n/+r/6//r/+3/8P/y
//X/9v/4//r//P/+/////////wAAAwADAAIAAQD+//z/+//7//r/9//3//f/9P/w//D/
7v/r/+v/7P/s/+7/7//x//H/7//w//P/9P/1//b/+f/7//z//f8BAAMABgAHAAgACgAO
AA8ADwAPAA8ADwAPAA8ADgAOAA4ADgAOAA0ADAALAAsACgAKAAkABgAFAAQABAAFAAMA
AgACAAEAAAD///3////+//7//f/7//v/+v/5//n/+f/4//j/9f/0//T/9f/3//f/9v/2
//f/9//3//b/9P/1//b/9v/4//r//P/8//z//P/9//7/AwAGAAgACgAMAA0ADgAOABAA
EgAUABcAGwAbABsAHAAfACAAIQAjACMAJAAkACYAKQAqACsAKwAuADEAMgAzADUANQA1
ADUAMgAyADIAMwAxADEAMAAvACwAKwAqACkAJgAkACMAIwAjACIAIQAgAB0AHAAbABoA
GQAYABgAGAAWABQAEwATABMAFAAVABcAGQAYABgAGAAZABkAGQAZABoAGgAaABwAHgAe
AB4AHgAcAB0AHQAfACIAIwAjACMAIwAkACYAKQAoACYAJQAmACgAKAApACkAKQApACwA
LQAvADEAMQAxADEAMQAyADMAMwAzADQANAA0ADQAMwAyADMANAA0ADQANQA1ADMAMgA0
ADQANAAzADIAMAAwADAAMQAwAC4ALQArACsAKwArAC0ALQAsACwALgAtACwALAAsAC4A
LAAqACsALAAtAC4ALwAxADEAMQAxADIAMgAxAC8AMAAxADIAMgAxADEAMAAxADIAMwA1
ADMAMwAzADMAMgAxADAALwAyADIAMgAwADAAMQAyADIANAA0ADMAMgAzADMANAA0ADMA
MwAyADIAMgAyADAAMAAwADAAMgAyADIAMgAxADAALwAuAC4ALgAuAC4ALAAsACwALAAq
ACoAKgAqACgAKAAoACgAJgAmACYAJgAkACQAJAAkACUAJgAnACgAJwAmACUAJAAmACYA
JgAmAA==
         </WaveFormData>
      </LeadData>
      <LeadData>
         <LeadByteCountTotal>10000</LeadByteCountTotal>
         <LeadTimeOffset>0</LeadTimeOffset>
         <LeadSampleCountTotal>5000</LeadSampleCountTotal>
         <LeadAmplitudeUnitsPerBit>4.88</LeadAmplitudeUnitsPerBit>
         <LeadAmplitudeUnits>��V</LeadAmplitudeUnits>
         <LeadHighLimit>2147483647</LeadHighLimit>
         <LeadLowLimit>268435456</LeadLowLimit>
         <LeadID>V5</LeadID>
         <LeadOffsetFirstSample>0</LeadOffsetFirstSample>
         <FirstSampleBaseline>0</FirstSampleBaseline>
         <LeadSampleSize>2</LeadSampleSize>
         <LeadOff>FALSE</LeadOff>
         <BaselineSway>FALSE</BaselineSway>
         <ExcessiveACNoise>FALSE</ExcessiveACNoise>
         <MuscleNoise>FALSE</MuscleNoise>
         <LeadDataCRC32>987747450</LeadDataCRC32>
         <WaveFormData>
+v/6//r/+v/6//r/+v/6//v//P/9//7//f/8//v/+v/9//7///8AAAAAAAAAAAAA///+
//3//P/9//7///8AAP///v/9//z//v/+//7//v/8//z//P/8//r/+v/6//r/+//8//3/
/v/9//z/+//6//z//P/8//z/+v/6//r/+v/4//j/+P/4//n/+v/7//z/+//6//n/+P/5
//r/+//8//v/+v/5//j/+v/6//r/+v/6//r/+v/6//j/+P/4//j/+v/6//r/+v/6//r/
+v/6//z//P/8//z/+v/6//r/+v/5//j/9//2//j/+P/4//j/+v/6//r/+v/6//r/+v/6
//n/+P/3//b/9//4//n/+v/4//j/+P/4//j/+P/4//j/9v/2//b/9v/4//j/+P/4//b/
9v/2//b/+P/4//j/+P/4//j/+P/4//j/+P/4//j/+v/6//r/+v/4//j/+P/4//j/+P/4
//j/9v/2//b/9v/4//j/+P/4//j/+P/4//f/9P/0//X/9f/2//b/9v/2//b/9v/1//X/
8//0//T/9P/2//f/+f/6//r/+v/6//z//v///wAAAAAAAAAAAAACAAMABAAFAAYABwAI
AAoACgAKAAoACgAIAAYABgAGAAUAAwADAAMAAwACAAEAAQD+//7//f/8//r/+f/4//b/
9P/1//b/9//3//T/8v/y//L/8v/z//P/9P/2//X/8v/v/+r/3//X/9b/1v/d//T/DgAn
AEUAYQCDALYA9wAwAU8BVgFIAR8B3QCZAGAALQAHAP///P/x/+n/6//t/+r/6P/r//D/
8f/z//b/9P/x/+//7f/t/+3/7f/t/+7/7v/u/+7/7v/s/+7/7//w//H/8v/y//L/8f/v
/+7/7f/s/+//7//x//H/8//x//D/8P/v/+//8P/x//H/8f/y//L/8P/w//H/8f/x//H/
8v/y//H/8f/w//D/8P/x//H/8//z//P/8//y//L/8v/y//L/8P/w//D/8f/y//P/8//0
//L/8v/z//P/8v/w/+//7v/u/+3/7f/u/+//7//v//D/8v/y//L/8f/v//D/8P/w//H/
8f/x//H/8//z//P/9P/1//X/9f/2//f/9//2//b/9v/2//j/+P/4//r/+//7//n/9//3
//f/+f/5//n/+//+/wAAAQABAP//AAACAAQABAAEAAQABQAGAAIAAAD//wIAAwAGAAgA
CAAJAAoACgAIAAgACAAJAAsADAANAA4ADAAKAAkACAAHAAcABgAGAAQAAwADAAMAAgAC
AAAAAAACAAIAAAD//////v/9//3//f/+//7//v/+//z/+//6//z//P/8//z//P/8//z/
/P/5//j/+P/4//j/+P/4//n/+f/4//j/9v/2//b/9//3//j/+P/4//f/9//3//f/+f/4
//f/9v/3//n/+f/5//n/+f/7//z//P/8//z//P/6//j/+f/7//z//P/9/////f///wAA
AAD///7//v/+//7/AgACAAEAAAD+//7//v/+//3//f/9//7///////3//P/8//z//P/8
//3//f/6//r/+//7//z//P/6//z//P/5//r/+//7//z//f/9//z/+//8//v/+f/5//n/
+v/7//z//P/8//z//P/8//n/+f/5//f/+P/5//n/+f/4//j/+P/3//f/9v/2//n/+//8
//z/+//6//r/+v/4//j/+P/4//j/+P/4//f/+f/6//n/+P/3//b/+P/4//j/+P/3//b/
9f/0//f/+P/5//r/+P/4//j/+P/3//b/9f/0//X/9v/3//j/+P/4//j/+P/2//b/9v/2
//b/9v/2//X/9v/2//f/9//2//b/9v/2//j/+P/3//f/9f/2//b/9v/4//n/+//8//r/
+v/6//z//v///wAAAAACAAIAAgAEAAQABAAEAAQABwAIAAoACgAKAAoACgAIAAgACAAI
AAcABwAHAAcABwAIAAcABwAEAAEA///9//r/+v/6//n/+P/6//r/+v/5//b/9P/0//T/
9f/3//j/+v/6//X/9v/1//T/7f/j/9r/2P/h//D/BAAdADMASwBvAKAA2wASATUBOgEy
ARkB5wClAG4APwATAP///v/5//P/8f/x/+7/7P/x//T/9f/z//T/9P/1//P/8f/x//H/
8f/x//L/8v/y//L/8v/w//D/8f/y//P/9P/0//T/8//0//T/9P/0//X/9f/3//f/9f/z
//L/8v/z//P/9P/1//X/9f/2//b/9P/0//X/9f/1//X/9v/2//f/9//2//b/9v/3//f/
+f/3//f/9//2//b/9v/2//b/9v/2//b/9//1//X/9P/0//b/9v/3//f/+P/4//n/+v/4
//f/9//4//f/9//3//j/+v/6//r/+f/3//j/+P/4//n/+f/5//n/+//7//v//P/9//3/
/f/+//3//f/8//z//v/+/wAAAAAAAAIAAwADAAQAAwAEAAUACQAJAAkACwAMAAwACwAJ
AAoADAAPABIAEAAQABAAEQATABAADwAPABMAEwAVABYAFAAVABYAFgAVABQAEwATABYA
FgAWABYAFAASABEAEAAPAA8ADgAOAAwACwALAAsACAAIAAYABgAKAAoACAAHAAcABgAF
AAUAAwAEAAQABAAEAAIAAQAAAAAAAAAAAAAAAgACAAIAAgAAAP7//f/8//7//v/+////
/f/8//z/+v/7//z//v///wIAAgACAAEAAAD///7////9//3//f////////////////8B
AAIAAgAEAAQABAACAAIAAwAFAAYABAAFAAcABQAHAAgACAAHAAgACAAIAAgACAAIAAcA
BgAGAAYABgAGAAcABwAHAAgABwAHAAUABAAGAAYABgAGAAcABwAEAAQAAwADAAQABAAC
AAQABAABAAEAAQAAAAAAAgADAAMAAwADAAMAAgADAAIAAgACAAIAAgACAAIAAgACAP//
/////wEAAgADAAMAAwACAAIAAgAAAP///f/8/wAAAQABAAAAAQAAAAAAAAD+//7//v/+
/wAAAAAAAP//+f/8//3//v///wAA/v/+//7//v/+//7//v/+//7//v/+//7//P/8//z/
/P/+//7//v/+/wAAAAAAAAAA/v/+//7//v/+//7//v/+//z//P/8//z//f/+////AAD+
//7//v/+//z//P/8//z//v/+//7//v8AAAAAAAAAAP7//v/+//7//v/+//7//v/9//z/
/P/9//3//v/+//7//v/+//7//f/9//3//v/+//7//v///wEAAgACAAIAAgAGAAgACQAK
AAgACAAIAAgACwANAA8AEQARABEAEQASABAAEAAQABAADgAMAAwADAANAA0ADQANAAsA
CgAJAAkACAAGAAUABAACAAIAAgABAP7//v/+//7////+//z//P/8//z//f/9//7//v/7
//r/+f/2/+3/4//e/+L/6//8/xQAKQA/AGEAhwC6APsAMgFLAU4BQAEXAdsAowBwAD0A
GQARAAwAAQD7//3////6//r//f/+//3/+//8//z/+//5//f/9//3//f/9//4//j/9v/2
//b/9P/0//X/9v/3//r/+v/6//n/9//2//X/9P/2//f/+v/7//n/9//2//b/9//3//j/
+f/5//n/+v/6//j/+P/5//n/9//3//j/+P/3//f/9v/2//j/+f/5//v/+f/5//n/+P/3
//b/9f/0//f/+P/5//v/+f/5//j/+P/2//b/9//3//n/+P/4//j/+P/3//f/+P/3//f/
9//4//f/9v/1//P/9P/2//f/+P/3//f/9//3//n/+f/5//r/+f/5//n/+v/7//v/+v/6
//r/+v/8//z//P/+//////////3//f/9/wEAAQABAAMAAwAEAAQAAwACAAIAAwAEAAUA
BgAHAAkADQAKAAkACQAJAAkACwAMAAoACwAMAAwADQAOAA8AEQARABAADwAOAAsACgAK
AAoACgALAAsADAAIAAcABwAHAAcACAAHAAgACQAIAAUAAwADAAIAAQABAP//AAAAAAAA
AQAAAAAAAAACAAIAAgACAAEAAAD///7/+//6//r/+v/8//z//P/9//3//P/8//r/+v/6
//v/+//+//7//v/9//v/+//7//3//f/9//3///////////////z//f/9//z///8AAAEA
AAD+////AQACAAEAAQACAP//AQACAAIAAQAAAAAAAAAAAAIAAgABAAAAAAAAAAAAAAD/
//////8AAP/////9//z//v/+//7//v///////P/8//////8AAAAA/v8AAAAA/f/8//v/
+f/4//j/+f/5//n/+//7//r/+//6//r/+v/6//r/+v/6//r//P/5//n/+f/5//r/+//7
//f/9v/2//b/+f/5//j/+P/5//n/+P/2//f/9v/2//b/9//4//n/+v/4//j/+P/3//f/
9v/2//b/9v/2//f/+P/5//r/9//2//X/9P/2//b/9v/2//T/9P/0//T/9v/2//b/9v/0
//T/9P/0//T/9P/0//T/9v/2//b/9v/0//T/9P/0//T/9P/0//T/9v/2//b/9v/0//T/
9P/0//b/9v/2//b/9P/0//T/9P/z//L/8f/w//P/9P/1//b/9P/0//T/9P/0//T/9P/0
//T/9P/z//L/8v/z//P/9P/z//L/8f/w//L/8f/x//H/9P/0//T/9P/z//X/9v/2//j/
+P/6//z/+//8//z//P/6//r//P/9////AQADAAUABAAGAAYABgAEAAQAAgAAAAAAAAD/
////AQABAAEAAAD//////P/6//n/+P/2//b/9v/1//T/9P/z//L/8P/u/+7/7v/u/+7/
7//v//D/8P/v/+7/6//o/+H/2f/S/9L/1//m//z/GQA3AFMAcwCeAN0AIAFPAVwBUAEv
AfEAqQBoAC8A///t/+z/5//d/9v/3f/g/+L/4//o/+n/6f/o/+b/5//n/+X/5f/l/+f/
5//o/+j/6v/q/+r/6P/m/+f/6P/p/+z/7P/s/+v/6f/o/+f/5v/p/+n/6//r/+n/5//m
/+b/5f/l/+b/5//n/+f/6P/o/+b/5v/n/+f/5//n/+j/6P/n/+f/5v/m/+T/5f/l/+f/
6v/r/+z/7P/r/+r/6f/o/+j/6P/o/+n/6//r/+r/6v/p/+j/6P/n/+n/6P/o/+j/5v/l
/+X/5v/n/+f/5//o/+b/5v/m/+X/5//o/+j/6P/r/+v/6//r/+n/6f/p/+r/6//r/+v/
7P/s/+v/6f/o/+r/6v/s/+z/6v/s/+3/7f/r/+n/6f/p/+7/7//w//P/8v/y//H/7//t
/+7/8P/y//T/9P/0//X/+f/2//X/9f/5//n/+//8//r/+//8//z//P/8//z//f/8//z/
/P/8//v/+v/6//r/+f/5//j/+P/4//f/9//3//T/9P/y//L/8v/y//D/7//x//D/7//v
//H/8v/y//L/8f/u/+z/6v/q/+r/6v/q/+r/6v/q/+r/6//q/+r/6v/q/+r/6v/r/+n/
6P/o/+b/5P/k/+X/5f/o/+j/6P/n/+j/6f/q/+3/6//r/+v/7f/v/+//7//v/+//8f/y
//L/8v/y//L/8P/w//H/8//0//L/8//1//P/8f/y//L/8f/y//L/8v/y//T/9P/z//L/
8P/w//D/8P/w//H/8v/0//P/8//x//D/8P/w//D/8P/v/+//7P/s/+3/7f/u/+7/7v/w
//D/7f/r/+v/6v/q/+7/7//v/+//8P/v/+3/7f/s/+z/7P/s/+z/7P/s/+z/7P/p/+n/
6f/p/+r/6//r/+n/6P/o/+j/6f/p/+j/6P/q/+v/6//q/+n/6P/o/+j/6P/o/+j/6P/p
/+r/6//r/+v/6P/o/+j/6P/o/+j/6P/o/+j/6v/q/+r/6v/s/+z/7P/s/+n/6P/n/+b/
6P/o/+j/6P/q/+r/6v/q/+j/6P/o/+j/6v/q/+r/6v/o/+j/6P/o/+r/6v/q/+r/6v/q
/+r/6v/o/+j/6P/o/+r/6v/q/+r/6P/o/+j/6P/q/+r/6v/q/+r/6v/q/+r/6v/q/+r/
6v/q/+r/6v/q/+z/7P/s/+z/6v/q/+r/6v/s/+v/6v/q/+v/6//s/+z/7P/s/+z/7P/p
/+n/6f/q/+r/6v/q/+v/7//w//D/8P/v//D/8f/x//P/9P/1//b/9v/4//n/+v/5//r/
+//8////AAABAAIAAAD+//z//P/+//3//f/9//z/+//5//f/+P/2//X/9f/0//L/8v/y
/+//7v/u/+7/8P/v/+7/7P/s/+z/7P/t/+3/7v/u/+3/7v/t/+j/4f/Z/9L/0P/V/+L/
/P8ZADUAUQBxAJ4A2QAYAUcBWgFUATcBAQG5AHQANwAHAO//7v/p/+H/3//h/+L/4v/l
/+j/5//n/+r/7P/t/+v/6f/p/+n/5//n/+j/6P/q/+r/6v/o/+j/6f/q/+v/7P/s/+z/
6//q/+r/6v/q/+v/6//t/+3/7f/r/+r/6v/r/+v/7P/t/+v/6//s/+z/6v/q/+v/6//p
/+n/6v/q/+z/7f/t/+7/7f/t/+z/7f/v/+//7//u/+7/7v/u/+7/7P/s/+z/7f/v/+//
7v/u/+7/7v/v/+//7//u/+7/7v/v/+//8P/y//H/7//t/+z/7v/u/+7/7f/v//D/8P/w
//H/8f/x//H/7//v/+//8P/x//H/8f/y//X/9f/0//T/8v/y//T/9P/2//j/+f/5//v/
+f/5//n/+f/5//n/+//9//7//v/9//z//P/9//7//v/+//7///8CAAAAAAABAAEAAQAD
AAQABQAHAAkACgAIAAgACAAJAAoACgAKAAoACgAKAAsADAAKAAkABwAGAAcABwAIAAkA
BwAGAAMAAgAEAAQAAgABAAIAAgACAAMAAgACAAEAAAACAAAA///+//7//v/+//7//v/+
//7//v////7//v/+//z//P/8//3//v/+/////v/9//z//P/7//7//v/+//3//f/9//3/
//////////8BAAMAAwADAAMA//8BAAIAAgADAAQABQAEAAIAAwAFAAYABQAFAAYAAwAF
AAYABgAFAAQABAAEAAQACAAIAAcABgAEAAQABAAEAAMAAwADAAQABQAFAAMAAgAEAAQA
BAAEAAcABwAEAAQAAwADAAQABAAEAAYABgADAAMAAwACAAIAAgADAAMAAwAFAAUABAAF
AAQABAAEAAQAAwACAAEAAAABAP//AAABAAEAAgADAAMAAwACAAIAAgABAAEAAAAAAAAA
AQABAAAAAgACAAMABAABAAAA///+////AAABAAEABQACAAAAAAAAAAAAAgACAAIAAgAC
AAIAAgACAAEAAAD///7/AAAAAAAAAAACAAIAAgACAAIAAgACAAIAAAAAAAAAAAACAAIA
AgACAAIAAgACAAIABAAEAAQABAAEAAQABAAEAAQABAAEAAQAAgACAAIAAgACAAIAAgAC
AAQABAAEAAQAAgACAAIAAgAEAAQABAAEAAIAAgACAAIABAAEAAQABAACAAIAAgACAAIA
AgADAAUAAwAEAAQABAACAAIAAgABAAIAAwAFAAYABgAGAAcACQAKAAoACgAKAAoADAAN
AA4ADgAOAA4ADgAQABEAEgATABIAEwAUABYAGAAYABgAGAAWABQAFAAUABMAEwATABMA
EwASABEAEQAMAAoACQAIAAcACAAJAAkABwAGAAUABAADAAIAAAAAAAIAAgADAAMAAAAA
AP///v/7//b/7//p/+b/5v/v/wIAHAA3AFEAbQCXAM4ADQE6AVMBVgFAAREB1wCfAG4A
OwAXAA8ADAAFAP///f////z//P8BAAIA///9/wAA/v////3/+//7//v//f/9//7//v/8
//z//P/6//r/+//8//3//P/8//z/+//8//z//P/8//v/+//9//3//f/7//r/+v/7//v/
/P/9//z/+//7//r/+v/6//v/+//7//v//P/8//n/+f/4//j/+v/7//v//f/8//v/+v/4
//n/+v/7//z/+//6//n/+f/7//v/+v/6//r/+v/7//v/+f/4//j/+P/4//f/9//4//f/
9//3//j/+v/6//r/+f/5//r/+v/6//v/+//7//v//P/9//7/AAAAAP///v/+///////+
//7//v/+/wAAAAACAAQABQAFAAUAAwADAAMAAwADAAMABQAHAAgACAAHAAcACAAKAAwA
CgAKAAoACwAPAAwACwALAAsACwANAA4ADgAPABAAEAASABIAEgATABMAEgARABAAEQAQ
ABAAEAARABEAEAAQAAwACwALAAsADAAMAAoACgAMAAwACgAJAAwADAAMAA0ACgAKAAkA
CAAKAAgABwAGAAcACAAJAAoABwAGAAUABAAEAAQABQAGAAYABgAGAAcABwAGAAYABAAG
AAYABwAHAAYABgAGAAUABQAFAAUABwAHAAcABwAJAAcABwAHAAcABwAJAAoACgAKAAoA
CgAIAAgACQALAAwACwALAAwACQALAAwADAALAAwADAAMAAwADQAMAAoACAAJAAoACwAM
AAsACwALAAwACwALAAkACAAKAAoACgAKAAsACwAIAAgACQAJAAoACgAIAAoACgAHAAkA
CQAIAAgADAANAA0ADQAKAAkABwAHAAkACgALAAwACgAKAAoACgAIAAUABQAFAAYACAAK
AAsABwAGAAYABgAJAAkACAAIAAkACQAIAAYABwAGAAYABgAGAAYABgAGAAQABAAEAAMA
AwACAAQABAAEAAQAAgACAAIAAgAFAAYABwAIAAgACAAIAAgABwAGAAUABAAGAAYABgAG
AAQABAAEAAQABgAGAAYABgAIAAgACAAIAAcABgAFAAQABgAGAAYABgAEAAQABAAEAAUA
BgAHAAgABgAGAAYABgAIAAgACAAIAAYABgAGAAYABgAGAAYABgAGAAYABgAGAAgACAAI
AAgABwAGAAUABAAGAAYABgAGAAYABQAEAAQABQAFAAYABgAIAAgACAAIAAcABwAHAAgA
CAAIAAgACQAKAAoACQAIAAsADgARABMAEwASABEAEAAQABIAEwAUABcAGAAZABoAGgAa
ABoAGgAcABoAGAAYABYAFQAVABUAFQAVABQAEwATABAADgANAA4ADAAMAAwACwAKAAoA
CgAIAAcABgAEAAQABAAEAAUABQAGAAYABQAEAAMA/v/5//P/7P/s//H//v8QACcAPwBb
AHsAqADlACABRwFUAUwBLwH5ALsAhgBVAC8AHwAcABEAAwABAAUABAACAAEABAAJAAkA
BgAGAAMAAwABAAEAAQABAAEAAgACAAAAAAAAAP7//v///wAAAQACAAIAAgABAAAAAAAA
AAAAAQABAAMAAwABAP///v/+//3//f/+////AQABAAIAAgAAAAAAAQABAAMAAwAEAAQA
AgABAP///v8AAAEAAQADAAMAAwADAAIAAgACAAIAAgACAAIAAgADAAMAAwACAAIAAAAA
AAEAAQADAAIAAgACAP7//f/9//7/AQABAAEAAgABAAAA///9////AAAAAAAAAQABAAEA
AQD///////8AAAIAAwAEAAYABwAHAAYABgAEAAQABgAGAAYACAAJAAkACwAJAAkACQAL
AAsACwANAA0ADgAOAA0ADQAOABAAEgASABIAEgATABMAEAAPAA8AEwATABUAFgAUABUA
FgAWABYAFgAWABcAGgAaABoAGgAZABgAGAAYABcAFwAWABYAFgAVABUAFQAUABQAEgAS
ABIAEgAQAA8ADgAMAAoACQAMAA4ADwAQABAADgANAAwACgAKAAoACgAKAAoACgAKAAkA
CAAIAAgACAAIAAgACQAJAAgACAAGAAcACAAKAAsACgAKAAoACQAHAAcABwAJAAsACwAL
AA0ADQANAA0ADQAJAAsADAAMAA4ADgAOAAwADAANAA8AEAAQABEAEwARABAAEAAPAA0A
DgAOAA4ADgAQABAADwAOAA4ADgAOAA4ADQANAA0ADgANAA0ACwAKAAwADAAMAAwADwAP
AAwADAAMAAsACwAKAAsADgAPAA0ADAALAAkACAAJAAkACAAHAAkACQAIAAkABwAIAAkA
CgAJAAgABwAGAAcABQAGAAcABQAGAAcABwAHAAYABgAGAAUABQAEAAQACAAJAAkACAAH
AAYABgAGAAYABgAGAAYABAAEAAQAAwADAAYACAAIAAgACAAGAAYABgAGAAQABAAEAAQA
BAAEAAQABAACAAIAAgACAAQABAAEAAQABAAEAAQABAACAAIAAgACAAMABAAFAAYABQAE
AAMAAgACAAIAAgACAAMABAAFAAYABQAEAAMAAgACAAIAAgACAAIAAgACAAIABAAEAAQA
BAACAAIAAgACAAAAAAAAAAAAAQACAAMABAACAAIAAQAAAAIAAwADAAQAAwACAAEAAAAB
AAEAAgADAAIAAgACAAIAAQADAAQABAAEAAQABgAIAAkACgAKAAoADAAMAA4ADwAQABEA
EgATABQAFgAWABYAFAAUABIAEAASABIAEQARABEAEQARABAAEQARAA4ADAAJAAgABgAG
AAYABQAEAAQABAAEAAMAAgD+//7//v/+/wAAAQADAAQAAwACAP///P/3//H/6P/m/+v/
+P8KACUAQQBdAH0AqADlACYBUwFiAVQBMQH3AK8AbgA5AAsA9f/0//P/7f/n/+X/6P/q
/+v/8P/3//v/+v/4//X/9//1//X/9f/2//f/+f/6//j/+P/4//b/9v/3//j/+f/8//z/
/P/7//r/+v/6//r/+f/5//v/+//7//n/+P/4//n/+f/6//v/+f/5//r/+v/4//j/+f/5
//f/9//4//j/9//3//b/9v/2//f/9//5//v/+//7//r/+v/6//r/+v/8//z//P/9//z/
+//5//j/+v/6//v/+//7//r/+v/6//j/9//3//j/+//7//v//P/7//r/+f/3//f/+P/4
//j/+//7//v/+//5//n/+f/6//v/+//7//z///////7//v/+//7/AAAAAP7/AAABAAEA
AwABAAEAAQADAAMAAwAFAAcACAAIAAcABQAGAAgACgAMAAwADAANAA0ACgAJAAkADQAN
AA8AEAAPAA8ADwAOAA4ADgAOAA8ADgAOAA4ADgAPAA4ADgAOAAsACwAKAAoABgAFAAUA
BQAEAAQAAgACAAIAAgAAAP/////+//3//f/9//7//v/+//3/+v/4//b/9v/2//b/9v/0
//T/9P/0//P/8v/y//L/8v/y//L/8//y//D/7//s/+//8P/y//P/9v/2//b/9f/z//P/
8//1//f/9//3//n/9//3//f/9//3//n/+v/6//z//P/8//r/+v/7//3//v8AAAEAAwAB
AAAAAAD///3//v/+//7//v/+//7//f/8//r/+v/6//r/+//7//v//P/7//v/+f/4//j/
+P/4//j/+//7//j/+P/3//f/+P/4//j/+v/6//f/+f/5//j/+P/3//f/9v/1//b/9f/z
//P/8//0//X/9v/0//T/9P/0//b/8//z//P/9f/2//f/9//1//T/9P/0//X/9f/0//T/
9P/1//X/9P/z//L/8v/y//T/9P/0//T/9P/0//T/8//z//T/8//y//H/8P/y//L/8v/y
//D/8P/w//D/8//0//X/9v/1//T/8//y//L/8v/y//L/9P/0//T/9P/y//L/8v/y//T/
9P/0//T/8v/y//L/8v/y//L/8v/y//L/8v/y//L/8P/w//D/8P/x//L/8//0//L/8v/y
//L/9P/0//T/9P/y//L/8v/y//L/8v/y//L/9P/0//T/9P/0//T/9P/0//T/9P/0//T/
9v/2//X/9P/y//P/8//0//X/9v/3//j/9//1//T/8//2//b/9v/2//f/+f/6//r/+P/4
//r//P///wAAAAAAAP///v//////AQADAAUABwAIAAoACgAKAAoACgAIAAYABgAGAAUA
BQAHAAcABwAGAAMAAwAAAP7////+//z//P/6//n/+P/4//j/+P/3//b/9v/2//b/9v/3
//f/+P/4//n/9v/1//L/6f/h/97/3P/h//L/CgAlAEMAYQCDALQA8wA0AVsBaAFeATsB
/wC1AHIANwAHAPX/9P/v/+n/6f/p/+r/6v/r/+z/7//z//b/9v/1//X/8//z//P/9f/1
//b/9v/4//j/+P/2//T/9f/2//f/+v/6//r/+f/4//j/+P/4//n/+f/7//v/+//5//j/
+P/3//f/+P/5//n/+f/6//r/9v/2//f/9//3//f/+P/4//j/+f/5//r/+P/5//n/+//9
//3//f/8//z//P/8//z//P/8//z//f/9//3//P/8//7//v///////f/8//z//P/8//v/
+//8//v/+//7//z//v/+//7//f/9//7//v/+/wEAAQABAAEAAQABAAEAAgAFAAUABQAG
AAcABwAGAAYABgAGAAgACAAIAAoACwALAAkABwAHAAcADAANAA4AEQARABIAEgARABEA
EgAUABYAGAAYABgAGQAdABoAGQAZABkAGQAbABwAHgAfACAAIAAhACIAIwAlACQAJAAk
ACQAIwAiACIAIgAhACEAIAAgACAAHwAfAB8AHAAcABoAGgAeAB4AHAAbABsAGgAZABkA
GwAcABwAHAAaABgAFwAWABgAGAAYABgAGgAaABoAGgAbABoAGgAaABgAGAAYABkAGwAa
ABoAGAAXABYAFgAVABcAGAAZABkAGwAbABsAHQAcABsAGgAbABsAGwAbABsAGQAbABwA
HAAdAB4AHwAeACAAIQAjACQAIwAjACQAIQAjACQAJAAjACMAJAAlACYAKgAqACkAKAAo
ACgAKAAoACkAKQApACoAKQApACcAJgAmACYAJgAmACkAKQAmACYAJwAnACgAKAAmACgA
KAAlACcAJwAmACYAKAApACkAKQAqACkAJwAnACUAJgAnACgAJgAmACYAJgApACcAKAAp
ACgAKAAoACcAJQAkACQAJAAlACUAJAAkACUAJQAkACIAJAAkACUAJgAmACYAJgAmACQA
JAAkACMAIwAiACAAIAAgACAAIQAiACMAJAAiACIAIgAiACIAIgAiACIAIAAgACAAIAAe
AB4AHgAeACAAIAAgACAAHgAeAB4AHgAeAB4AHgAeAB8AIAAhACIAIQAgAB8AHgAgACAA
IAAgAA==
         </WaveFormData>
      </LeadData>
      <LeadData>
         <LeadByteCountTotal>10000</LeadByteCountTotal>
         <LeadTimeOffset>0</LeadTimeOffset>
         <LeadSampleCountTotal>5000</LeadSampleCountTotal>
         <LeadAmplitudeUnitsPerBit>4.88</LeadAmplitudeUnitsPerBit>
         <LeadAmplitudeUnits>��V</LeadAmplitudeUnits>
         <LeadHighLimit>2147483647</LeadHighLimit>
         <LeadLowLimit>268435456</LeadLowLimit>
         <LeadID>V6</LeadID>
         <LeadOffsetFirstSample>0</LeadOffsetFirstSample>
         <FirstSampleBaseline>0</FirstSampleBaseline>
         <LeadSampleSize>2</LeadSampleSize>
         <LeadOff>FALSE</LeadOff>
         <BaselineSway>FALSE</BaselineSway>
         <ExcessiveACNoise>FALSE</ExcessiveACNoise>
         <MuscleNoise>FALSE</MuscleNoise>
         <LeadDataCRC32>4120400193</LeadDataCRC32>
         <WaveFormData>
GAAYABgAGAAYABgAGAAYABkAGgAbABwAGwAaABkAGAAbABwAHQAeABwAHAAcABwAGgAa
ABoAGgAcABwAHAAcABoAGgAaABoAGgAaABoAGgAYABgAGAAYABgAGAAYABgAGgAaABoA
GgAZABgAFwAWABgAGAAYABgAFgAWABYAFgAVABQAEwASABUAFgAXABgAFwAWABUAFAAW
ABYAFgAWABQAFAAUABQAFAAUABQAFAAUABQAFAAUABIAEgASABIAFAAUABQAFAAUABQA
FAAUABYAFgAWABYAFAAUABQAFAASABIAEgASABIAEgASABIAFAAUABQAFAAUABQAFAAU
ABMAEgARABAAEQASABMAFAASABIAEgASABIAEgASABIAEAAQABAAEAAQABAAEAAQAA4A
DgAOAA4ADwAQABEAEgAQABAAEAAQAA4ADgAOAA4AEAAQABAAEAAQABAAEAAQABAAEAAQ
ABAADgAOAA4ADgAQABAAEAAQABAAEAAQAA4ADAAMAA0ADQAPAA8ADwAPAA0ADgAOAAwA
DAANAA0ADQAOAA4AEAARABEAEQASABQAFQAVABYAFgAWABYAFwAXABkAGQAaABwAHQAf
ACAAIQAhACEAIQAgAB8AHwAfAB4AHAAcABwAHAAbABsAGgAXABEAEQARABAADAAMAAsA
CgAMAA0ADwAQAA0ADAAKAAgACgALAAsADAAMAAoACgAFAP//9v/v/+3/7f/0/wQAFwAn
AD0AUwBrAJIAyAD3ABMBHQEbAQcB2wCuAIsAaABKAD8AOAApAB8AHgAbABYAEQARABUA
EwASABQAEgAOAAwACQAIAAgABgAGAAYABgAHAAYABQAFAAcABwAHAAgACgAKAAgABwAF
AAQAAwACAAUABgAHAAcACAAHAAcABgAEAAQABwAHAAYABgAGAAYABQAFAAYABgAIAAgA
CQAJAAgACAAIAAgABgAHAAkACQALAAsACQAIAAgABwAHAAcABgAGAAYABwAJAAgABwAH
AAcABwAIAAgABwAGAAUABAAFAAQABAAFAAUABgAGAAYACAAIAAgABwAFAAYABgAHAAcA
CAAIAAgACAAIAAgACAAKAAoACwANAA8ADwAPAA4ADAAOAA8ADwARABIAEwATABEAEQAR
ABIAFAAVABcAFwAaABwAHQAdABsAHAAeACAAIAAgACAAIQAgAB8AHAAdAB8AIAAhACIA
IgAjACMAIQAfAB8AHwAfACAAIAAhACEAHwAcABsAGQAZABgAGAAXABYAFQAVABQAEwAS
ABEAEQAUABQAEgASAA8ADwAOAA4ADgAPAA8ADwAOAAwADAALAA0ADQANAA0ADgAOAA0A
DQAKAAkACQAKAAoACgAKAAoADAAMAAwACgAIAAgACQAJAAoACgAKAAkACQAJAAoADAAL
AAkACAAIAAkACgALAAwADAAMAA4ADgAOAA8ADwAOAAwADQANAA0AEAAQABAAEAASABMA
EgATABMAEgARABEAEwATABMAEQAPAA8ADwAPABAAEAARABEAEwASABEAEQAPABAAEAAQ
ABAAEAAPAA8ADwAOAA4ADwAPABAAEAAOAA0ADQAMAAwACgALAAwADAAMAAwADAALAA0A
DQANAAwADgAPAA8ADwAMAAsACwAMAAoACgAKAAoADAAMAAwACwAJAAkACQAJAAsADAAN
AA4ADAAKAAoACgAKAAoACgALAAsACwALAAsADAAMAAoACgAKAAoADAAMAAwADAALAAoA
CQAIAAkACgALAAwACgAKAAoACgAIAAgACAAIAAkACgALAAwADAAMAAwADAAKAAoACgAK
AAoACgAKAAgACAAIAAkACQALAAsACwALAAsADAAMAAoACAAJAAkACQAMAAwADgAPAA0A
DQAOABAAEQARABIAEgATABQAFgAXABYAFQAVABYAGQAbABwAHQAdAB0AHQAcAB0AHQAd
ABwAHAAcABwAHAAbABsAGgAXABEAEQARABAADAAMAAsACgAKAAsADQAOAAsACgAIAAYA
BwAJAAoADAAMAAoACgAJAAcAAgD5//H/7//0/wAADQAdAC8APwBbAIAAsADfAPsABQEF
Af0A3wC2AJcAdgBUAD8AOgAzACcAIgAfABoAFwAZABkAFwAUABQAEgAQABAADQAMAAwA
CgAKAAoACgALAAoACQAJAAkACQAJAAoADAAMAAoACQAKAAoACgAKAAsADAANAA0ADAAL
AAsACgAKAAoADQANAAwADAAMAAwADQANAA4ADgAMAAwADQANAA4ADgAOAA4ADgAPABEA
EQAPAA8ADQAMAA0ADQAOAA8AEAAQABAAEQAQAA4ADAALAAwADQAPABAAEgASABIAEgAP
AA4ADgAPAA8AEAAQABAAEgASABIAEQARABIAEgATABEAEgASABIAFAAUABQAFAAUABQA
FQAXABUAFQAVABQAFQAYABoAGwAdAB4AHwAfACEAIQAhACIAJAAlACcAJwAlACYAJgAl
ACYAKAArAC4ALAAsACwALQAtAC0AKwAtAC8AMAAxADIAMQAxADAALQAtAC0ALQAtAC0A
LAAsACsAKAAmACYAJQAlACQAJAAjACIAIQAhACAAHwAeAB0AHQAeAB4AHAAcAB0AHQAc
ABwAGgAbABsAGwAaABgAGAAXABcAFwAXABcAGgAaABkAGQAXABUAFAAUABYAFgAWABYA
FAAUABQAEgAUABQAFQAVABgAGAAYABcAFQAVABYAGAAWABUAFQAWABYAFgAWABYAFgAW
ABgAGAAYABkAGQAYABgAGQAZABkAHAAcABwAHAAdAB0AGwAbABwAHAAcAB0AHQAdAB0A
GwAbABsAGwAbABwAHAAdAB0AGwAaABkAGQAbABwAHAAcABwAHAAbABsAGwAaABoAGwAZ
ABoAGgAYABcAFwAWABYAGAAZABoAGgAaABoAGgAZABcAFwAXABYAGAAZABkAGQAWABUA
FQAWABgAGAAYABgAGgAaABoAGQAYABcAFgAVABcAGAAZABoAGgAYABgAGAAWABYAFgAX
ABcAFwAXABcAEAAUABcAGAAZABoAGQAYABcAFgAWABYAFgAWABYAFgAWABYAFgAWABYA
FgAYABgAGAAYABgAGAAYABgAFgAWABYAFgAWABYAFgAWABQAFAAUABQAFQAWABcAGAAY
ABgAGAAYABcAFgAVABQAFQAWABcAGAAYABgAGAAYABYAFgAWABYAGAAYABgAGAAWABYA
FgAXABcAFwAXABcAFwAXABgAGAAUABQAFQAVABcAGAAYABoAGwAbABsAHAAgACEAIQAi
ACAAIAAgACEAIgAlACYAKAApACkAKgAqACkAKQApACkAKAAnACcAJwAoACgAKAAoACYA
JQAlACQAIQAdAB0AHQAdABwAHQAdABoAGQAZABoAGgAYABgAFwAWABYAFwAXABgAGAAU
ABIAEQAPAAgA/f/5//v/AgAQAB8AKwA9AFcAdwCgANQAAQEZASMBHwELAeUAwgCjAHwA
XgBTAEwAPQAzADIALwAoACUAJQAlACEAHgAeAB4AHAAYABUAFAAUABQAFAAUABQAEwAS
ABEAEQAPAA8ADwAQABQAFAASABEAEAAQABAAEAATABQAFQAVABIAEQARABAAEAAQABMA
EwASABIAEgASABEAEQASABIAEgASABMAEwASABIAEgASABQAFQAXABcAFQAVABMAEgAQ
AA8ADwAPABEAEgATABUAEwASABEAEQAPAA8AEAAQABIAEgASABIAEQAQABAAEQARABIA
EgASABEAEAAPAA0ADgAQABEAEwASABIAEQAQABIAEgASABIAEgASABMAFQAXABcAFwAW
ABYAGAAZABkAGwAcAB0AHQAdAB0AHQAeAB4AHwAhACEAIwAkACQAIwAiACIAIwAkACUA
JgAnACkAKwArACkAKwApACgAJwAmACYAJwAnACUAKAApACoAKwAoACYAJQAjACIAIAAg
AB8AIAAgACEAIQAeAB0AHQAcABwAHAAcAB0AHQAcABkAGAAXABcAFgAWABQAFQAVABUA
FQAUABUAFQAXABcAFwAXABcAFgAUABMAEAAPAA8AEAASABIAEgASABQAFAAUABIAEAAQ
ABEAEQASABIAEgARABEAEQASABQAFAATABMAFAAUABQAFAAUABEAEAARABAAEwAVABYA
FgAVABUAFAATABQAFAAUABQAFQAVABMAEwASABIAEgATABMAEwATABEAEQARABEAEQAS
ABIAEwATABIAEAAOAA0ADwAQABAAEAAQABAADwAPAA8ADgAOAA8ADQAOAA4ADAAJAAkA
CAAIAAYABwAIAAgACQAKAAsACwAJAAkACQAIAAgACQAJAAkACgAJAAkACgAIAAgACAAI
AAYABgAGAAUABwAHAAcABwAHAAYABQAEAAYABAAEAAQABQAGAAcACQAHAAcABwAHAAQA
BAAEAAQABAAEAAYABgAGAAYABQAEAAMAAgAEAAQABAAEAAIAAgACAAIABAAEAAQABAAC
AAIAAgACAAAAAAAAAAAAAgACAAIAAgAAAAAAAAAAAAAAAAAAAAAAAAAAAAAAAAD+//7/
/v/+/wAAAAAAAAAA/v/+//7//v/9//z/+//6//3//v///wAA/v/+//7//v/+//7//v/+
/wAAAAD+//7//P/9//3//f/7//v/+//7//z//P/6//r//f/9//3//v/8//7/////////
AAACAAMAAwAEAAQABAACAAMAAwAFAAcACAAKAAsADQAOAA8ADwANAA0ADAALAAkACQAI
AAgACQAKAAsACwAJAAgABQABAP/////+//z//v/9//z/+//5//r/+v/4//j/9//2//b/
9//3//j/+P/4//b/8//x/+r/4//d/9v/3v/o//f/CwAfADcAUQByAKIA2QD/AA0BCwH9
ANcAqAB/AFgANgAhABoAEQAHAAAA///+//v/+//7//3//P/4//b/9v/2//P/8v/y//T/
9P/0//T/9f/0//P/8//x//H/8f/y//T/9P/y//H/7//u/+3/7P/v//D/8f/x/+//7f/s
/+r/6v/q/+3/7f/u/+7/7v/u/+v/6//s/+z/7f/u//D/8f/v/+7/7f/s/+v/6//s/+v/
7v/v/+7/7v/t/+v/6v/p/+z/7P/s/+3/7f/s/+v/6//p/+n/6v/q/+z/7P/s/+z/6f/o
/+j/6f/p/+r/6v/q/+r/6v/q/+n/6f/q/+r/6//t/+7/7v/u/+z/7P/s/+z/7v/u/+//
8f/w/+//7v/s/+7/8P/x//H/8//0//X/9f/z//P/8//0//j/+f/7//v/+v/6//n/9//1
//b/+P/6//z//P/8//3//f/9//v//f8AAAAAAAAAAP7///////3//f/9//3//f/9//z/
/P/7//z/+v/6//n/+P/2//X/8//0//P/8//y//H/8P/v/+//7//u/+v/6v/q/+v/6//s
/+z/7f/t/+3/6//o/+f/5f/l/+X/5f/l/+j/6P/n/+f/5v/l/+X/5v/m/+b/5v/m/+T/
5P/k/+L/4v/i/+P/4//k/+T/5P/j/+T/5f/n/+r/6P/n/+f/6P/q/+r/6v/q/+z/7P/u
/+7/7P/t/+3/7P/q/+v/6//r/+7/7v/u/+7/7f/t/+v/6//u/+7/7v/v/+3/7f/t/+v/
6//r/+v/6//s/+z/7f/t/+3/7P/r/+v/6f/q/+r/6v/q/+r/6f/p/+v/6v/q/+v/6//s
/+z/6v/n/+f/5v/m/+j/6f/q/+r/6v/q/+r/6f/n/+f/5//m/+b/5//n/+f/5v/l/+X/
5v/m/+b/5v/m/+b/5v/m/+X/5//n/+f/5//o/+j/6P/o/+b/5P/k/+T/5P/k/+T/5f/n
/+f/5//n/+j/5v/m/+b/5v/m/+b/5v/m/+b/5v/m/+b/5v/o/+j/6P/o/+X/5P/j/+L/
4//k/+X/5v/o/+j/6P/o/+f/5v/l/+T/5v/m/+b/5v/k/+T/5P/k/+X/5v/n/+j/6v/q
/+r/6v/p/+j/5//m/+f/6P/p/+r/6P/o/+j/6P/q/+r/6v/q/+j/6P/o/+j/6P/o/+j/
6P/q/+r/6v/q/+r/6v/q/+r/7P/s/+z/7P/s/+r/6v/q/+v/6//r/+v/7f/t/+3/7v/t
/+r/6f/p/+v/6//s/+z/7v/v/+//7//v//D/8P/v//P/9P/1//b/9//3//n/+f/4//r/
+//9////AQACAAMAAgAAAP7//f/+//7///8AAP///v/8//v/+//5//b/9//3//b/9P/0
//P/8v/x//H/8P/w/+7/7v/t/+z/7P/t/+//8P/w/+7/8P/v/+v/5P/d/9X/0//W/+D/
8/8HABsAMQBJAGoAlgDJAPEABQEHAfsA2QCsAIEAWgA0AB8AFgAPAAMA/P/7//j/9//3
//n/9f/y//T/9v/0//L/7//u/+7/7v/u/+7/7v/v/+7/7f/t/+3/7f/t/+7/8P/w/+7/
7f/s/+z/7P/s/+v/7P/t/+3/7f/t/+7/7v/u/+7/8f/x/+7/7v/u/+7/7//v//D/8P/w
//D/8f/x//L/8v/y//L/8f/x//L/8f/y//P/8v/y//T/8//z//P/8f/w/+//7//w//D/
8P/x//H/8f/y//L/9P/0//T/9P/0//T/9f/3//b/9v/1//T/9v/2//b/9f/1//b/9v/3
//f/+P/4//j/9v/2//b/9v/4//j/+f/7//3//f/9//z/+v/8//3//f8BAAIAAwADAAMA
AwADAAQABgAHAAkACQALAAwADAALAAoACgALAAwADgAOAA4ADwARABEADwARABAAEAAQ
ABAAEQATABQAEwARABEAEQARABEAEAAQAA8ADwAOAA8ADwANAAwADAALAAsACwAMAAwA
CQAIAAcABwAIAAgABgAGAAcABwAGAAYABAAFAAUABQAGAAQABAADAAEAAQABAAEABAAE
AAMAAwAEAAMAAwAEAAIAAgACAAIAAwAEAAUABAABAAAAAAD//wEAAgADAAMABQAFAAYA
CAAGAAUABQAGAAcACAAJAAoACQAIAAkACAAJAAsADAAMAAoACwALAAsADAAMAAwADAAP
AA8ADQANAAwADAAMAA0ADwAPAA8ADQANAA0ADQANAAoACgALAAsADQAMAAsACwALAAwA
DAAMAA4ADgANAA0ADQAMAAwADQANAA4ADgAMAA0ADQAMAAwADAANAA4ADgAOAA4ADgAN
AAsACwALAAoACgALAAsACwAMAAsACwAMAAwADAAMAAwADAAMAAwACwALAAsACwALAAoA
CgAKAAoACwAKAAsADAALAAoACQAJAAoACwAMAA0ADgAMAAwADAAMAAwADgAOAA4ADgAM
AAwADAAMAAsACgAJAAgACgAKAAoACgALAAwADQAOABAAEAAQABAADwAOAA0ADAAOAA4A
DgAOABAAEAAQABAAEAAQABAAEAAQABAAEAAQABAAEAAQABAADgAOAA4ADgAQABAAEAAQ
ABIAEgASABIAEAAQABAAEAASABIAEgASABAAEAAQABAAEgASABIAEgASABIAEgASABEA
EgATABUAEwATABMAEwARABEAEgASABEAEgAUABUAEwAUABQAFgAZABkAGQAaABwAHQAd
AB4AHgAeAB4AHwAfACEAIQAiACIAIwAlACYAKQApACkAKQAoACcAJwAnACQAJAAkACQA
JgAlACUAJAAfABsAGwAbABsAGgAbABsAGAAXABcAGAAYABYAFgAVABYAFgAXABcAFAAU
ABIAEgAPAAsABgABAPv/+/8CAA4AIQA1AEcAXwB9AKoA3AABARsBIwEbAQEB3QC8AJ0A
eABYAEsARgA7AC8AKgApACQAIQAjACMAHwAcABwAHAAaABgAFQAUABQAFgAWABYAFgAT
ABIAEQARABMAEwATABQAFAAUABIAEQARABIAEwAUABQAFAAUABMAEgARABEAEAAQABAA
EwATABIAEgASABIAEgATABUAFgAWABYAFwAXABQAFAAUABQAFAAVABcAFwAVABUAEwAS
ABMAEwAUABUAFQAUABMAEwAVABQAEwATABUAFQAWABYAFQAUABMAEgATABIAEgATABMA
FAAUABQAFgAWABYAFQAVABYAFgAXABcAGAAYABgAGQAaABsAHAAdABwAHAAdAB0AHQAd
ABwAHgAgACEAIQAjACQAJQAlACUAJQAlACYAJwAnACgAJwAoACoAKwArACsALAAuADAA
LgAuAC4ALwAvAC8ALQAvADAAMAAwADAAMgAzADMAMQAxADEAMQAxAC8ALgAuAC0ALgAs
ACwAKwAtACwALAArACgAJwAnACYAJwAmACUAJQAmACYAJAAkACYAJwAnACgAJgAlACMA
IQAhACAAIQAhACIAIwAkACUAJQAkACIAIQAhACEAIgAkACIAIgAiACIAIgAiACIAIAAh
ACIAJAAlACUAJAAjACEAIQAhACIAJAAmACUAJQAmACQAJAAkACQAJgAmACgAKAAoACkA
KQAoACgAKQApACkAKAAoACgAKAArACsAKQApACgAKAAoACkAJwAnACcAJQAoACkAKgAr
ACoAKgArACsAKQAoACcAJwApACoAKgAqACoAKgApACkAKQAoACgAKQApACoAKgAoACkA
KQAoACgAKAApACoAKgAoACgAKAAnACgAKQAqACoAKgArACsAKwApACcAJgAmACcAKAAp
ACoAKAAoACgAJwApACkAKQApACoAKgAqACoAKgAoACgAKAAoACgAKAApACkAKQApACkA
JgAmACgAKAAoACgAJgAmACYAJgApACoAKwAsACwALAAsACwAKwAqACkAKAAqACoAKgAq
ACgAKAAoACgAKgAqACoAKgAsACwALAAsACoAKgAqACoALAAsACwALAAqACoAKgAqACsA
LAAtAC4ALAAsACwALAAuAC4ALgAuACwALAAsACwALAAsACwALAAuAC4ALgAuADAAMAAw
ADAALwAuAC0ALAAuAC4ALgAuAC4ALAAsACwALwAvAC8ALwAxADEAMQAyADAALgAuAC8A
MQAxADIAMgAzADMAMgAxADMANgA4ADkAOAA4ADgAOAA5ADkAOwA7AD4AQABBAEMARABF
AEUARQBFAEQAQwBDAEMAQgBCAEIAQgBCAEEAQQBAAD0AOQA5ADsAOgA4ADgAOQA4ADcA
NwA3ADYAMwAyADMAMgAyADMAMwA0ADQAMgAyAC8AKwAoACEAGwAbACAAJgAzAEMAUwBp
AIMApgDWAAcBKwE5AT0BLwEPAegAxwCoAIoAeQBwAGMAUwBMAEsASgBDAD8AQQBDAEAA
PAA6ADoAOAA1ADQANAAyADIAMgAyADEAMAAvAC8AMQAxADEAMgAyADIAMAAvADAAMAAw
ADAALwAwADEAMQAuAC0ALQAsACwALAAvAC8AMAAwADAAMAAxADEAMgAyADIAMgAzADMA
MQAwAC8ALgAuAC8AMQAxADMAMwAxADAAMAAvAC8ALwAuAC4ALgAvAC8ALgAtAC0ALQAt
AC4ALgAwADAAMAAwAC4ALAArACsALQAuAC4ALgAtACwAKwApACoALAAtAC8ALQAuAC4A
LgAsACwALAAsAC8AMAAyADUANQA1ADUANAAyADQANQA1ADUANgA3ADcAOQA5ADkAOgA6
ADsAPQA9ADsAPAA8ADsAPQA+AEAAQgBAAEAAQABBAD8APwA9AD8AQABAAEAAQABAAEEA
QQA/AD0APQA9AD0APwA+AD4APQA6ADgAOAA3ADkAOAA4ADcANgA1ADUANAAzADIAMQAx
ADIAMgAwADAALgAtACsAKgArAC0ALgAvAC4ALAAsACsAKgApACgAJwAoACgAJwAnACgA
JwAnACgAJgAmACYAJgAmACYAJgAkACYAJgAnACcAJgAmACYAJQAkACMAIwAkACYAJQAl
ACYAJAAkACQAJAAiACIAJAAkACIAIwAjACIAJAAlACUAJQAkACQAJAAkACMAIwAhACEA
IgAiACIAIwAjACMAIwAhAB8AHwAfAB8AHgAeAB8AHwAdABwAGwAbABsAHAAcABwAHAAc
ABsAGwAaABgAFwAXABkAHAAeAB4AGgAZABcAFgAUABUAFgAWABYAFgAWABUAFQAVABUA
FAASABMAEwATABIAEQARABIAEgASABIAEgAQABAAEAAPAA8ADwAPAA8AEAAQABAAEAAQ
AA4ADgAOAAwADAAMAA0ADAALAAoACQAMAA4ADgAOAA4ADgAMAAwADAAMAAoACgAKAAoA
CgAKAAoACgAIAAgACAAIAAgACAAIAAgACgAKAAoACgAJAAgABwAGAAgACAAIAAgABgAG
AAYABgAEAAQABAAEAAUABgAHAAgABwAGAAUABAAEAAQABAAEAAQABAAEAAQABgAGAAYA
BgAEAAQABAAEAAIAAgACAAIABAAEAAQABAACAAIAAAAAAAIAAwADAAMAAgABAAAA//8C
AAIAAAAAAP///////wAAAAACAAMAAwADAAQABgAHAAcACAAIAAgACAAJAAkACwALAAwA
DgAPAA8AEAARABEAEQARABAADwANAA0ADAAMAA0ADgAPAA8AEQAQAA0ACQAIAAcABQAC
AAAA///+//3//f/+//7//P/7//n/9//2//r/+//9//7//v/6//X/8//y/+v/5f/f/+L/
6v/3/wkAHQAzAEkAagCYAM0A8wADAf0A6wDHAJoAcwBSADIAHQAWAA8ABQD8//f/9v/1
//P/8//5//r/+P/2//L/8f/v/+//8P/y//L/8v/y//D/7v/s/+v/7f/t/+3/7v/w//D/
7v/t/+r/6v/q/+r/6f/q/+v/6//q/+n/6f/o/+b/5v/p/+n/6P/o/+j/6P/n/+f/6P/o
/+b/5v/n/+f/5P/k/+T/5P/k/+X/5//n/+n/6f/n/+b/5v/l/+X/5f/o/+j/6P/p/+j/
5v/k/+P/4//j/+T/5P/i/+L/4v/i/+P/4v/i/+P/5f/m/+b/5v/l/+T/4//h/9//4P/g
/+H/4//k/+T/5P/i/+L/4v/i/+b/5v/n/+n/6f/p/+n/6P/q/+z/7f/t/+7/7v/u/+3/
7//v/+//8P/w//H/8//z//P/9P/0//P/8f/y//T/9v/4//j/+P/5//f/9//1//f/+P/4
//j/+P/3//f/9v/z//H/8f/x//H/7//u/+7/7f/u/+z/7P/r/+v/6v/q/+n/5//l/+T/
4v/h/+D/3//f/97/3v/c/9z/2f/Z/9j/2P/a/9v/2//b/9n/1v/V/9P/0//T/9P/0//U
/9T/0//T/9H/z//O/87/z//Q/9H/0v/R/9D/z//M/87/zv/P/8//0f/S/9P/0//S/9H/
0f/S/9T/0//T/9T/0v/S/9L/0v/T/9T/1//Y/9b/1//X/9b/1v/X/9f/1//a/9r/2v/a
/9r/2f/W/9X/1P/U/9T/1f/V/9X/1f/T/9H/0f/R/9H/0P/Q/9H/0f/R/9D/z//P/83/
zv/O/87/0P/Q/8//z//N/8z/zP/N/8//0P/Q/87/z//P/87/zv/N/83/zf/M/8z/zP/M
/8v/zf/N/83/zP/K/8v/y//L/8z/y//L/8z/zP/M/8z/zP/M/8z/zP/L/8v/y//L/8v/
zP/M/8z/zP/M/8r/yv/K/8z/zP/M/83/zf/N/83/zf/O/8z/yv/K/8r/yv/M/8z/zP/M
/8v/yv/J/8j/y//M/83/zv/M/8z/zP/M/8r/yv/K/8r/y//M/83/zv/N/8z/y//K/8z/
zP/M/8z/zP/M/8z/zP/M/8z/zP/M/8z/zP/M/8z/yv/K/8r/yv/N/87/z//Q/8//zv/N
/8z/zv/O/87/zv/M/8z/zP/M/87/zv/O/87/0P/Q/9D/0P/Q/9D/0P/Q/87/zv/O/87/
0P/Q/87/zv/O/8//z//P/9D/0f/S/9P/0v/S/9D/0P/R/9H/0f/S/9L/1P/V/9X/0//U
/9b/1//Y/9r/2//c/9v/2//a/9v/3P/e/+H/4//n/+j/6f/p/+n/6f/o/+f/5f/l/+T/
5P/m/+b/5v/l/+P/4v/f/9v/3P/d/93/3P/a/9n/2P/X/9f/2P/Y/9b/2P/X/9b/1v/V
/9X/1v/W/9b/1v/T/8//yv/F/7//v//C/8z/2//v/wMAGwA1AFwAjAC9AN8A7QDvAN0A
twCIAF8AOAAWAAMA/P/z/+v/5v/j/+L/3//d/93/3f/e/+D/4P/e/9z/2f/Y/9j/2v/a
/9r/2v/a/9r/2v/b/9n/2f/Z/9r/3v/e/9z/2//a/9r/2v/a/9v/3P/d/93/3P/b/9v/
2v/a/9r/3f/d/97/3v/e/97/2//b/9z/3P/e/97/3//f/+D/4P/g/+D/3v/f/+H/4f/j
/+P/4f/g/+L/4f/h/+H/4P/g/+D/4f/h/+D/3//f/+D/4f/j/+T/4v/i/+L/4v/j/+L/
4v/j/+H/4v/i/+L/5P/k/+T/4//l/+b/5v/n/+f/6P/o/+j/6P/o/+j/6P/s/+z/7f/v
//H/8f/x//D/7v/w//H/8f/z//T/9f/1//X/9f/1//b/+f/7//7//////wAAAAD/////
AAACAAQABgAGAAYABwAHAAcABQAHAAgACAAIAAgACgALAAsACQAKAAsADAANAA8ADgAO
AA0ACgAIAAgABwAHAAYABgAFAAYABQAFAAQAAwACAAEAAQADAAQAAwAEAAEAAQAAAAAA
AAABAAEAAQAAAP7//v/9//7///8AAAEAAgACAAEAAQACAAEAAQACAAEAAAD///7///8A
AAEAAAD///7//v/9////AAABAAEAAQABAAIABAACAAEAAQACAAQABAAEAAQAAgACAAQA
BAAFAAcACAAIAAgACQAJAAkACgAKAAoACgANAA0ACwALAA0ADgAPABEAEwATABMAEQAR
ABEAEQARABAAEAARABEAEQAQAA8ADwANAA4ADgAOABAAEAAPAA8AEQAQABAAEQAPABAA
EAAOAA8ADwAOAA4AEAARABIAEgASABIAEgARAA8ADwAPAA4ADgAPAA8ADwARABEAEgAU
ABMAEgARABAADgAOAA4ADQANAA0ADQANAA4ADgAOAA4AEAAOAA4ADgAOAA4ADgAPAA8A
DwAPAA8ADgAMAAwADAAMAAwADgAOAA4ADgAMAAwADAAMAA4ADgAOAA4ADAAMAAwADAAK
AAoACgAKAAoACgAKAAoACgAKAAoACgAIAAgACAAIAAkACgALAAwACgAKAAoACgAMAAwA
DAAMAA==
         </WaveFormData>
      </LeadData>
   </Waveform>
</RestingECG>
