# Supplementary material for: Detection of Left Atrial Enlargement Using a Convolutional Neural Network-Enabled Electrocardiogram
Source: Front Cardiovasc Med. 2020 Dec 17;7:609976. doi: 10.3389/fcvm.2020.609976 (PMC7773668; doi:10.3389/fcvm.2020.609976)
Supplement: Supplementary file 5 [file Data_Sheet_5.ZIP › normal4/1802035685_4216_00000018.XML]

<?xml version="1.0" encoding="Windows-1252"?>
<!DOCTYPE RestingECG SYSTEM "restecg.dtd">
<RestingECG>
   <PatientDemographics>
      <PatientID>1802035685</PatientID>
      <PatientAge>79</PatientAge>
      <AgeUnits>Years</AgeUnits>
      <Gender>Female</Gender>
      <PatientLastName>yaoyuling</PatientLastName>
   </PatientDemographics>
   <TestDemographics>
      <DataType>Resting</DataType>
      <Site>1</Site>
      <AcquisitionDevice>MAC55</AcquisitionDevice>
      <Status>Unconfirmed</Status>
      <Priority>Normal</Priority>
      <AcquisitionTime>09:39:44</AcquisitionTime>
      <AcquisitionDate>12-09-2016</AcquisitionDate>
      <CartNumber>1</CartNumber>
      <AcquisitionSoftwareVersion>009C</AcquisitionSoftwareVersion>
      <XMLSourceVersion>MAC5000 v1.0</XMLSourceVersion>
   </TestDemographics>
   <RestingECGMeasurements>
      <VentricularRate>61</VentricularRate>
      <AtrialRate>61</AtrialRate>
      <PRInterval>148</PRInterval>
      <QRSDuration>82</QRSDuration>
      <QTInterval>392</QTInterval>
      <QTCorrected>394</QTCorrected>
      <PAxis>56</PAxis>
      <RAxis>55</RAxis>
      <TAxis>51</TAxis>
      <QRSCount>10</QRSCount>
      <QOnset>222</QOnset>
      <QOffset>263</QOffset>
      <POnset>148</POnset>
      <POffset>199</POffset>
      <TOffset>418</TOffset>
      <ECGSampleBase>500</ECGSampleBase>
      <ECGSampleExponent>0</ECGSampleExponent>
   </RestingECGMeasurements>
   <Diagnosis>
      <Modality>Resting</Modality>
         <StatementCount>4</StatementCount>
         <LabelText>12SL ��ϳ���</LabelText>
      <DiagnosisStatement>
         <StmtFlag>ENDSLINE</StmtFlag>
         <StmtText>�������</StmtText>
      </DiagnosisStatement>
      <DiagnosisStatement>
         <StmtFlag>ENDSLINE</StmtFlag>
         <StmtText>�����ҷʴ�ĵ�ѹ��׼</StmtText>
      </DiagnosisStatement>
      <DiagnosisStatement>
         <StmtFlag>ENDSLINE</StmtFlag>
         <StmtText>ST ���쳣����������ػ�����</StmtText>
      </DiagnosisStatement>
      <DiagnosisStatement>
         <StmtFlag>ENDSLINE</StmtFlag>
         <StmtText>�쳣 ECG</StmtText>
      </DiagnosisStatement>
   </Diagnosis>
   <Waveform>
      <WaveformType>Rhythm</WaveformType>
      <WaveformStartTime>0</WaveformStartTime>
      <NumberofLeads>8</NumberofLeads>
      <SampleType>CONTINUOUS_SAMPLES</SampleType>
      <SampleBase>500</SampleBase>
      <SampleExponent>0</SampleExponent>
      <HighPassFilter>16</HighPassFilter>
      <LowPassFilter>150</LowPassFilter>
      <ACFilter>NONE</ACFilter>
      <LeadData>
         <LeadByteCountTotal>10000</LeadByteCountTotal>
         <LeadTimeOffset>0</LeadTimeOffset>
         <LeadSampleCountTotal>5000</LeadSampleCountTotal>
         <LeadAmplitudeUnitsPerBit>4.88</LeadAmplitudeUnitsPerBit>
         <LeadAmplitudeUnits>��V</LeadAmplitudeUnits>
         <LeadHighLimit>2147483647</LeadHighLimit>
         <LeadLowLimit>268435456</LeadLowLimit>
         <LeadID>I</LeadID>
         <LeadOffsetFirstSample>0</LeadOffsetFirstSample>
         <FirstSampleBaseline>0</FirstSampleBaseline>
         <LeadSampleSize>2</LeadSampleSize>
         <LeadOff>FALSE</LeadOff>
         <BaselineSway>FALSE</BaselineSway>
         <ExcessiveACNoise>FALSE</ExcessiveACNoise>
         <MuscleNoise>FALSE</MuscleNoise>
         <LeadDataCRC32>3295997835</LeadDataCRC32>
         <WaveFormData>
wADAAMAAwADFAMoAzwDUALgAngCEAGoAVAA+ACgAEgAMAAYAAAD6//j/+P/4//j/9f/0
//P/8v/y//L/8v/y//H/8P/v/+7/8P/w//D/8P/v/+7/7f/s/+7/7v/u/+7/8P/w//D/
8P/t/+z/6//q/+z/7v/w//L/8v/y//L/8v/w//D/8P/w/+7/7v/u/+7/7//w//H/8v/0
//T/9P/0//T/9P/0//T/9P/0//T/9P/1//b/9//4//b/9v/2//b/9v/2//b/9v/4//j/
+P/4//n/+v/7//z//f/+////AAD///7//f/8/wEABAAHAAoACwAMAA0ADgAQABAAEAAQ
ABMAFAAVABYAFgAWABYAFgAXABgAGQAaAB0AHgAfACAAHwAeAB0AHAAaABoAGgAaABgA
FgAUABIAEAAQABAAEAAOAAwACgAIAAcABgAFAAQABwAIAAkACgAIAAYABAACAAUABgAH
AAgABwAGAAUABAACAAIAAgACAAMABAAFAAYAAwACAAEAAAAAAAAAAAAAAAEAAgADAAQA
AwACAAEAAAD+//7//v/+/wAAAAAAAAAAAgACAAIAAgABAAAA///+//z//P/8//z//f/+
////AAD9//z/+//6//v//P/9//7//P/8//z//P/+//7//v/+/wAAAAAAAAAA///+//3/
/P/9//7///8AAP7//v/+//7//v/+//7//v///wAAAQACAAAAAAAAAAAAAgACAAIAAgAB
AAAA///+//7//v/+//7/AAAAAAAAAAAAAAAAAAAAAAIAAgACAAIAAAAAAAAAAAD///7/
/f/8//3//v///wAA/v/+//7//v8AAAAAAAAAAAAAAAAAAAAA/v/+//7//v/+//7//v/+
/wAAAAAAAAAAAAAAAAAAAAD///7//f/8////AAABAAIAAgACAAIAAgABAAAA///+/wAA
AAAAAAAA/f/8//v/+v/8//z//P/8//7/AAACAAQAAQAAAP///v8AAAAAAAAAAP7//v/+
//7//f/8//v/+v/8//7/AAACAAEAAAD///7//v/+//7//v/+//7//f/8////AAABAAMA
AgAAAP/////+//7//f/8//7/AQACAAIAAAABAAEAAAD+//7//v///wMABQAGAAgACAAJ
AAgABwAJAAsACwALAAoACQAIAAcADAAPAA4ADQANAA4ADgAKAAkACQAJAAYAAgABAP7/
+//9//z//P/8//v/+P/3//f/+v/5//n/+v/3//b/9v/1//j/+f/5//r/+v/3//T/8//1
//n/+f/z//L/8P/o/+b/6v/r/+z/+P8PADIAWQB/AKcAzQDkAO4A6gDiANYAwACgAIEA
WQAxABkAFAANAAQA/v///wEA/f/5//b/9//3//T/8v/0//T/8//z//T/9P/y//L/8v/z
//H/8//0//b/+P/4//f/9P/0//L/8v/1//b/9f/0//b/9f/2//f/9f/y//L/9f/2//f/
+P/3//T/8//y//L/8f/x//D/8P/w//D/8P/w//H/8f/1//f/9//4//v/+P/1//b/9f/y
//T/9//3//f/9//1//f/+f/7//v//P/+//v/+//8//7//f/6//n/+////wEABAAGAAQA
AAD+////AgADAAYACQAKAA0AEgATABEAEQASABQAFAAUABIAFAASABIAFQAXABoAGQAd
ABwAGwAaABsAGgAaABgAFgAWABoAGgAXABUAFAAQAA0ADAAKAAkABwAHAAgACAAIAAYA
BQAEAAMA/f/+////AQACAP///f/8//z//f/6////AAAAAAAAAAD////////8//z//f8A
AAAA///+//z/+v/8//7///8BAAEA/v/5//f/9v/5//z//P/8///////8//z/+//3//b/
+P/8//3/AAABAP7//f/8//v/+//5//f/9//6//r/+v/8//7//f/8//r/+P/4//v//P/8
//z//P/6//r//P/8//z/+v/7//3//f/7//n/+f/5//z//f///wAA/f////z/+//8//r/
+v/6//r/+//8//7/AAD///7//f/7//v//P/8//3//f/9//z/+P/8//z//P///////v/+
//z/+//7//v//P/+/wEAAAD///3//P/7//v//P/8//3////+//7////+//v/+v/6//z/
/P/9//3//f/9//v/+v/5//r/+f/4//n/+f/6//v/+f/4//f/9//5//n/+v/6//v/+//7
//r/+v/7//v/+f/7//z//v/+//v/9v/2//f/9//4//r/+/////n/9//2//D/8//0//X/
9v/4//j/+P/4//j/+P/4//j/+v/6//r/+v/5//j/9//2//f/+P/5//r/+P/4//j/+P/6
//r/+v/6//j/+P/4//j/9v/1//T/9P/2//j/+//9//v/+v/6//r/+P/3//b/9v/7//z/
/P/8//v/+//6//r/+v/6//v//f////7//v8BAAEAAQABAAEABQAFAAUABQAGAAcACAAN
AAwACQAGAAUACAAIAAQAAQABAAEA/v/7//v/+f/3//f/9P/0//T/9P/y//L/8//z//P/
8v/y//L/8P/x//H/8f/z//L/8v/1//H/7//v/+//5//p/+//8P/q/+T/4P/i/+H/4v/y
/xEAPABhAIMAqQDJANwA4ADSAMYAugCaAHYAVwA1ABcACwACAPf/7v/w//X/8//x//P/
8v/x//H/7v/q/+r/7f/t/+7/8P/x/+7/7f/s/+v/6f/r/+z/7P/u/+7/7f/q/+r/6P/o
/+v/7P/r/+r/7P/r/+z/7f/t/+r/6v/t/+7/7//w/+//7v/t/+z/7P/u/+//7//w//H/
8P/v/+7/7f/r/+3/7f/v//D/8//w/+//8P/v/+z/7//z//T/9f/0//H/8v/z//P/8//0
//b/9f/1//b/+P/3//T/8//1//n/+//+/wAAAAD+//7/AQD/////AQADAAUABwALAAsA
CgAJAAkACgAOABAAEAAUABEAEAASABMAEgAPABEADgARABIAFQAWABMAEAANAAwADgAO
AAsACQAJAAYABAAEAAQAAwABAAEA///+//3/+v/7//z//f/5//f/9//4//j/9P/z//P/
9P/2//L/9v/2//X/9P/z//H/8f/x/+7/7v/x//T/9P/z//T/8v/w//L/8v/x//H/7//v
/+3/7v/w//P/9v/2//b/9P/z/+//7v/v/+3/7v/y//H/7//v/+3/7v/v//D/8f/z//H/
7//v//T/9P/0//b/9f/z//H/7v/u/+7/8f/y//f/+P/5//j/8//0//P/8v/z//X/+P/5
//n/9//3//f/9v/1//X/9P/2//n/9//3//T/8v/y//L/9f/3//n//P/6//n/+P/3//f/
9//4//j/9//3//f/9v/x//T/8//y//f/+f/6//z/+//5//j/9//2//b/9//0//f/9//4
//n/+P/4//f/9//4//j/+f/7//v/+f/5//r/+P/4//n/+f/6//v/+v/6//j/+v/6//r/
+v/5//n/+f/4//j/+P/5//n/+f/6//r/+//7//v/+v/4//n/+f/3//n/+v/8//z/+v/2
//f/+f/2//b/9//3//n//f/7//j/+v/4//j/+P/4//j/+P/4//j/+P/4//j/+P/6//r/
+f/4//j/+P/4//n/+f/4//j/+f/8//z/+//6//j/+//8//z/+v/7//v/+v/7//z//f//
//7//f/7//r//v8BAAIAAwABAAMAAwADAAMAAwADAAMACQALAAkABwAGAAYABQAAAP//
//////z/+//7//n/9//1//T/9P/0//T/8v/y//P/8//x//D/8P/x//L/9P/1//P/8//y
//L/9f/z//H/8f/1/+3/5//l/+b/5v/m/+T/4v/n//L//v8TADgAXQB/AJ8AtQDEAMgA
vACsAJ4AhABeADcAHQANAP///P/9//T/8P/3//n/8//x/+7/7f/x//L/8v/2//H/7f/q
/+j/7P/s/+7/8P/v/+3/7//w/+7/8P/w/+//7v/u/+z/7P/s/+z/6v/o/+z/7f/w//P/
7//s/+z/7//u/+3/7P/p/+v/7f/v//L/8P/v/+3/7P/x//L/8//0//D/7f/u/+3/7//w
//P/8P/w//L/8v/w/+7/8f/x//H/8//x//P/9f/0//P/8//0//P/8//0//b/9//2//f/
+//7//v//P/8/wAA/v/+/wEAAQABAAMABQAFAAcACwALAAsACwAMAA4ADwAOAAsADAAO
AA4AEQATABQAEwAXABYAEwASABMAEgASABAADgAOAA8ADgAKAAcACAAGAAUABgADAAEA
/v/9//3//v////7//v/+//7/+f/4//f/9//2//X/9f/2//j/+P/0//j/+P/1//T/8//x
//L/8//x//L/8//2//b/9f/0//L/8P/y//L/8//1//X/9f/x//D/8P/x//T/9P/0//T/
8//v/+7/7//t/+7/8v/x//H/8//z//H/8f/x//H/8v/x//D/8f/x//D/7//w//L/8f/w
/+7/7P/s/+//8P/y//L/8v/w/+7/8P/w//D/7v/v//H/8f/y//H/8v/z//H/8f/y//L/
8v/1//P/8//z//L/8//0//L/8//0//b/9P/z//L/8f/x//H/8v/y//X/9f/1//T/8v/2
//b/9v/2//X/8//y//P/8//0//X/9P/0//X/8v/y//H/8f/x//T/9v/3//n/9//0//L/
8f/0//P/9P/2//X/9P/0//P/9f/1//P/8v/0//b/9v/2//X/8//y//H/8v/y//L/8//x
//H/8v/y//H/8f/x//D/8v/z//P/8f/x//L/9P/0//T/8v/1//n/9f/0//T/8//p/+3/
8f/w//T/9v/2//b/9v/1//T/8//y//T/9P/0//T/8P/u/+z/6v/s/+7/8P/y//L/8f/w
//D/8v/y//P/8//0//T/9f/2//T/8//y//L/9P/0//P/8v/0//X/9f/2//b/9v/3//n/
+f/4//j/+//7//v/+//7//3//f/9//3//v///wAABQAGAAMAAAD//wMABAABAP///v/9
//n/9f/3//X/8//z//L/8v/y//L/8P/w//H/8f/w//D/8f/y/+//7//u/+3/7f/s/+z/
7//t/+v/6//r/+3/6//r/+j/4v/g/9z/2v/d/+b/9P8JACIARQBzAJcAtQDSAOIA3ADO
AL4AqgCSAG8ASQApABUACgAFAAAA9v/x//H/9f/z/+7/7//z//L/6v/o/+j/5//n/+j/
7P/s/+7/8P/u/+v/7P/s/+r/7P/s/+v/7P/s/+r/6v/u/+7/7P/q/+//7//x//P/7v/q
/+n/6//t/+3/7f/r/+v/6//r/+z/6//r/+r/6v/v//D/8f/y/+3/6f/p/+f/6f/s//H/
8P/v//D/7//s/+z/7//v/+//7//t/+//8f/v/+//8P/y//H/8f/y//T/8//w/+//8f/1
//f/+v/8//7//P/8/////v/9//7///8AAAMACAAJAAcABwAIAAoACgAKAAgACgAMAAwA
DwARAA8ADQAQAA4ADAAMAA4ADgANAAwACwAMAA8AEAAOAA0ACgAGAAMAAgD+//3/+//7
//3//v////7//P/8//z/9//3//f/+P/4//T/8//z//T/8//u//H/8P/y//T/9v/3//b/
9f/x//D/8//2//b/9f/z//D/7f/u/+7/7//x//H/9P/z//X/+P/2//j/9//2//f/9//0
//T/9v/z//P/9v/1//X/9//3//f/9//3//f/9//1//P/8//1//T/8//0//f/9//3//b/
8P/u/+//7v/y//T/9v/2//T/9v/2//b/9P/1//f/9//5//f/9//3//X/9f/2//b/+f/9
//z//f/6//j/+P/4//j/+f/6//z//v/9//z/+//4//f/9//2//r/+//8//z/9//6//n/
+P/6//v/+//8//v/+f/4//f/9//4//r/+P/4//f/9//3//n/+v/6//v/+f/4//j/+f/6
//n/+v/8//v/+v/6//n/+//7//n/+P/3//j/9//2//f/9//4//n/9v/2//b/9//6//v/
/f/+//r/+f/4//b/9v/3//f/9f/z//T/9v/2//f/9P/2//n/+P/4//n/+f/7//n/+f/4
//j/9v/2//b/9v/0//T/9P/0//X/9v/3//j/9//2//X/9P/3//j/+f/6//f/9v/1//T/
9v/2//b/9v/0//T/9P/0//b/9v/2//X/9f/2//f/+P/4//f/9f/0//f/+P/4//f/9v/2
//n/+v/6//r/+//7//n/+P/3//b/+P/7//z//P/6//3//////wEAAQADAAMAAQABAAEA
AQACAAcACgAJAAQAAwADAAIAAAD9//3//f/4//X/9f/z//P/8//y//L/9f/2//X/9v/z
//H/7f/q/+v/7P/t/+//7v/t/+z/6v/s/+//7f/r//H/7f/l/+f/7f/o/+L/4P/W/9T/
3f/g/+b/9/8QADEAXwCNAKkAwgDeAOQA1ADGALgAmgB3AFkAOwAdAAwABQD8//j/9f/t
/+v/7f/u/+//7//s/+j/7P/q/+n/6f/q/+r/6P/o/+j/5//l/+f/6P/o/+r/6v/p/+j/
6P/m/+b/5//m/+P/4P/m/+f/6v/t/+v/6P/o/+v/6f/p/+n/5//q/+v/7P/u/+7/7f/r
/+r/7//w//H/8v/x/+//8f/x//H/8v/1//L/8P/y//L/8P/w//P/8//z//X/9f/5//3/
/P/7//v//P/3//f/+P/6//v/+v/7/////f/9//7//v8BAAAAAQAFAAcABwAJAAsADQAP
ABMAEwARABEAEgAUABMAEgAPABAAEQASABYAGQAaABkAHQAcAB4AHgAgACAAHwAeAB0A
HgAeAB4AGwAZABsAGgAaABwAGAAXABUAFQAVABYAFwAWABYAFgAWABEAEwATABQAFAAV
ABcAGgAeABwAFgAYABYAGAAYABgAFwAWABUAEQAQABQAGAAZABkAGgAaABoAHgAeAB0A
HQAbABkAFQAUABQAFQAYABgAGAAWABUAEQAQABIAEQATABgAFwAVABUAEwAUABUAFgAX
ABcAFQATABMAFAAUABQAFgAYABcAFgAUABQAFAAXABgAFwAWABUAEgASABQAFAAUABMA
EwAUABMAFQATABMAEwARABEAEgASABAAEwARABEAEwASABMAFAATABMAEwAUABIAEQAQ
AA8AEAARABMAFAATABMAEwASAAwAEAAQABAADwAPAA4ADgAPAA8AEAARABAAEAARAA4A
DQALAAoACQALAA4AEAATABIAEAAPAA8ADwANAA0ADgAOAA4ADwAPAA4ADQAKAAgACQAM
AA0ADgAMAAsACwALAAsADAANAA8ADgANAA0ADAALAAsACwAKAAsADQAOAA0ADAAMAA0A
DAALAAgACgANAAkACAAIAAcACQANAA8ADgAQAA4ADAAKAAgACAAIAAgACAAIAAgACAAI
AAcABgAFAAQABQAGAAcACAAKAAoACgAKAAgACAAIAAgACQAKAAsADAAKAAoACgAKAAoA
CgAKAAoABwAGAAUABAAGAAYABgAFAAUABgAHAAgACQAJAAgACAAHAAgACAAHAAgACAAL
AAwACgAKAAsACwANAA4ADwAQAA4ADwAOAAwADAAPABEAEQATABMAFQAVABMAEwATABMA
FQAZABsAGQAWABUAFQAUABAADQANAA0ACgAHAAcABQAFAAUABAAEAAQABAACAAIAAgAB
AP7//P/9//7///8BAAEAAQABAAAA/f////z/+f/9/////f/1//P/9P/q/+b/6P/m/+3/
/v8OACUASgBzAJcAtwDZAPIA+gDyAOYA0gCwAJAAbQBHAC8AJQAaABEADAAIAAUABQAD
AP///P/3//n//P/+//z/+//5//j/+P/6//j/+P/4//f/9f/3//j/9v/4//j/9//4//j/
9v/2//f/9v/z//D/9f/1//f/+f/4//b/9//7//r/+f/4//X/9f/1//X/9v/1//X/9P/0
//f/+P/5//r/9v/z//T/8//z//T/9//0//b/+P/4//b/9f/3//b/9f/2//X/+P/7//3/
/f/+/wAA/P/7//v//P/+//z//P////7//f/9//z////+////AwAFAAUABwAJAAgACQAM
AAsADQAPABIAFgAUABIADgAOABAAEgAXABsAGwAZABwAGgAZABgAGQAYABcAFgAVABYA
FQAUABAADQAOAAwACwAMAAgABwAFAAUAAgACAAIAAAACAAIAAgD9//3//f/+//7/+v/5
//n/+v/8//j//P/8//n/+P/3//X/+f/7//r//P/6//r/9//z//T/9P/0//j/+f/5//r/
+f/3//P/8v/y//P/9v/2//b/9//3//T/9P/2//P/8//2//b/9f/2//X/8v/x//D/7//y
//H/8P/x//H/8P/v//D/8f/x//H/8P/w//D/8//0//X/9P/z//D/8P/y//L/8v/x//H/
8v/x//T/8//0//X/8//x//D/7v/x//X/9P/1//b/9P/0//T/8P/v/+7/7v/x//H/8f/x
//P/8//0//T/9P/z//L/8P/t//L/8//0//T/8//x//D/8f/x//L/8//y//L/8//w//D/
7//v/+//7//w//D/8f/u/+z/6//r/+z/6//s/+7/7//w//L/8//x//H/7//u//D/8v/y
//L/8f/v/+7/7f/u//D/8v/1//L/8f/x//D/7v/t/+z/6v/t/+//8P/v/+z/7P/t/+z/
7f/s//D/9f/x//D/8P/v/+v/7//1//L/8P/w//D/8P/w/+//7v/t/+z/7v/w//L/9P/x
//D/7//u/+7/7v/u/+7/8P/w//D/8P/w/+//7v/u/+z/7P/t/+3/6v/q/+v/7P/v/+//
7//w//H/8v/y//L/8v/x/+//7v/x//L/9P/3//b/9P/z//X/9//3//f/9//8//3//v//
//z/+//6//3/AAD///7///8AAAAA/P/5//j/9//z/+//8P/v/+7/7//t/+z/6//q/+v/
7P/u/+//7f/s/+z/7P/s/+3/7f/t/+v/6v/q/+3/7f/r/+v/6//n/+n/7f/q/+T/4P/a
/9j/4//w//r/FQA8AF0AewCdALsAxADGAMgAvgCiAIAAYgA9ABkABQD5//D/7f/s/+r/
7f/z/+//6//q/+n/6f/u/+7/6v/s/+v/6//s/+z/6v/q/+r/6v/p/+z/7v/r/+z/6//p
/+n/6v/p/+r/7P/s/+r/6P/o/+f/6P/p/+n/6P/q/+//7v/t/+z/6f/r/+v/6//s/+v/
6//q/+r/6v/q/+r/6v/s/+v/7v/v/+z/7P/u/+r/7P/w//L/8v/x//P/8v/x//D/7f/u
/+//8v/z//X/+P/z//P/9P/2//T/8v/y//X/+P/5//v//P8AAP7//v8BAAMAAwAFAAcA
BgAHAAoACQAJAAkACgAMAA8AEAAPABIAEQAQABIAEwAWABUAGQAYABUAEgARAA4ADwAO
AA0ADgAQABAADQALAAwACgAJAAoABwAFAAIAAQD///7//f/6//3//v////v/+v/5//n/
+P/4//f/9//4//b/8v/2//b/9f/0//P/8f/0//X/8//0//P/9v/2//X/8v/w/+7/8P/1
//f/+v/7//f/8//y//L/8P/y//H/8P/0//X/8//0//T/8f/x//T/9P/z//T/8//z//P/
8//z//P/8f/v/+//9P/0//T/9v/1//P/8f/u/+7/8P/1//j/9//2//X/8v/y//b/+P/6
//j/9//3//X/9v/1//b/9//2//X/9f/0//T/9//1//X/9v/0//T/9P/y//P/9P/2//b/
9f/0//P/9f/1//b/9v/2//X/9P/y//H/9v/3//j/+f/5//j/+P/3//X/9P/z//X/9v/4
//b/9P/z//P/8//z//T/9P/1//b/9v/3//n/9//z//H/8P/x//L/9P/1//f/9//1//T/
9P/2//b/9v/0//P/8//z//T/9P/0//X/9//3//j/+P/2//X/9P/y//T/9f/1//P/8//0
//b/9v/1//L/9P/3//T/9P/1//X/9f/z//H/8v/2//b/9v/2//b/9v/2//b/9f/y//L/
8v/y//P/8//y//L/8//0//T/8//z//T/+P/6//n/+P/4//f/+P/4//j/+P/7//3//f/8
//n/+//8//v///8BAAUABwAFAAMAAQD//wEABQAHAAUABQAFAAYABgAAAPv/+f/3//j/
9//5//n/9f/1//T/9P/2//b/9P/0//f/9//1//T/8v/w/+7/7f/v/+//7//u//D/8//x
/+//7f/r//H/9//x/+z/6v/i/9j/1v/d/+7//v8VADQAVwB9AJ8AvQDQANQA0ADGALIA
mAB6AFUALwAPAP3//P8DAAIA9P/v//P/8//z//b/8//r/+r/8P/s/+7/7f/t/+7/7v/s
/+z/7P/t/+v/7f/u/+z/7v/u/+3/7P/s/+r/6v/v//D/7//u//D/7//w//H/7//s/+z/
7//t/+3/7f/r/+n/6f/p/+r/7v/v/+//8P/x//D/7//u/+7/7f/w//H/7//u/+//6v/r
/+7/7//u/+7/8f/x//H/8P/t/+7/7//w//H/8//2//H/8f/y//T/9f/0//X/+f/5//n/
+v/6//r/+P/4//v//v///wIABQAEAAUACAAHAAcABwAIAAoADwAQAA8AEgAPAA4AEAAR
AA8ADQAQAA4ADwAQABMAFAASABAADgAOAA4ADgALAAkACQAGAAQABAADAAMAAgADAAEA
AAD///z/+v/6//r/9f/3//f/+P/4//T/8//z//T/9f/y//f/+P/3//b/9f/z//H/8f/u
/+7/8v/2//f/9//0//L/8P/y//b/9//5//n/9f/x//D/8P/z//b/9v/2//f/9//0//T/
8v/v/+//8v/z//P/9f/1//L/8f/w/+//8f/v/+3/7f/y//L/8v/0//L/8f/w/+7/7//w
//T/9v/1//T/8//w/+7/8P/w//D/8//1//j/+f/2//P/8v/x//L/8//1//b/9P/3//X/
9f/y//D/8P/w//L/8//0//b/9v/1//T/8//x//H/8v/y//T/9f/2//b/8v/2//b/9v/1
//X/9P/0//P/8f/w/+//8v/0//f/9v/0//P/8//z//H/8v/y//P/9v/2//f/+f/3//P/
8f/w//P/9P/2//f/9f/1//P/8v/0//b/9v/2//X/8//y//H/7//u/+3/7f/v//H/9P/2
//X/9f/1//T/8v/z//P/8f/y//T/9//4//T/8P/x//P/8f/y//T/9f/v//H/9f/w/+r/
7v/w//L/9P/y//L/8v/y//L/8v/y//L/8//0//X/9v/z//L/8f/w//D/8P/w//D/8v/y
//L/8v/y//L/8v/y//L/8v/y//H/7//u/+3/7P/v//H/8v/0//T/9P/z//H/7v/u//H/
8v/z//T/9v/3//b/9v/2//b/9f/3//f/9v/5//3/AAABAAAA//8AAP/////////////9
/wEAAwABAP////8AAAAA/v/7//v/+//4//X/9f/z/+//7//u/+7/7P/s/+r/6v/r/+v/
6f/o/+n/6v/r/+3/7//v/+//7v/s/+//7f/r/+//6//j/+P/4//c/9j/2v/c/9r/2//g
/+r/CQA0AF0AgQCjAMEA1gDiANwAyACyAJ4AhABfADkAGwALAAYAAwD8//T/7//t/+v/
6f/s/+n/5//m/+T/5P/l/+X/5v/o/+r/6P/o/+j/5v/j/+T/5P/m/+j/6P/n/+T/5P/i
/+L/5P/k/+L/4P/l/+X/5//p/+X/4v/i/+X/5//n/+f/5f/j/+P/4//k/+X/5f/k/+T/
6P/o/+j/6P/m/+P/5P/j/+P/5P/n/+T/5v/o/+j/5v/m/+n/6f/p/+n/5//p/+v/6P/n
/+f/6P/o/+n/6//u/+z/6v/q/+3/7//x//T/9v/3//T/8//1//P/8//1//f/+f/7////
///9//3//v8AAAUABgAFAAgACQAKAA4AEQAMAAcABwACAAUABgAJAAoACgAIAAYABgAI
AAgABQADAAUAAgAAAAAA/v/9//v/+//4//j/+P/2//b/9v/2//H/8f/x//L/8v/x//H/
8v/0//H/7P/v/+7/7//w//H/8f/w/+//6//q/+v/7v/u/+3/7f/s/+v/7v/w//H/8//z
/+//6//q/+r/6f/s/+z/7P/t/+3/6v/q/+z/6f/p/+z/7f/t/+//7//r/+v/6//r/+v/
6f/n/+f/5//m/+X/5v/p/+n/6f/o/+T/5P/n/+j/7P/s/+z/6v/l/+b/5f/k/+X/5//q
/+v/6//p/+n/6f/o/+f/5//m/+n/7f/s/+3/6//o/+f/5v/n/+n/6//u/+3/6//p/+f/
5//n/+j/6P/r/+v/6//q/+X/6P/n/+b/6f/p/+j/6P/q/+n/6f/p/+b/5v/n/+T/5f/l
/+b/5//l/+b/5v/n/+n/6P/o/+n/6//p/+n/6v/p/+j/6P/n/+X/5f/j/+L/5P/m/+b/
5v/n/+f/6P/p/+f/5v/l/+X/5P/j/+P/4v/i/+P/5P/k/+L/4//j/+H/5P/m/+n/6v/o
/+T/5f/n/+L/4v/j/+P/5//n/+X/5v/o/+X/5P/j/+L/4P/g/+D/4P/h/+L/4//k/+L/
4v/i/+L/4P/g/+D/4P/g/+D/4P/g/97/3v/e/97/3v/e/97/3v/g/+D/4P/g/+L/4v/i
/+L/4P/g/+D/4P/h/+H/4f/i/+H/4P/g/9//3v/e/9//4P/i/+H/4P/g/+L/4v/h/+D/
5P/l/+X/5v/j/+L/4v/j/+b/5v/n/+v/7v/v//D/8f/w/+3/6v/n/+r/6//s//H/8v/v
/+z/6//t/+7/6//p/+v/6//o/+X/4v/f/9z/2//b/9z/3f/e/9v/2v/a/9n/1//W/9b/
1v/X/9n/2v/b/9n/1v/U/9X/1v/V/9b/1//Z/9H/0f/K/8D/xP/K/8r/w//I/9r/7f8M
ADMAXQCBAKEAvADOAM4AwAC0AKAAeABTADcAFwD3//D/9//s/97/2f/V/8//0//W/9f/
3f/a/9L/0P/N/8v/yv/K/83/zP/N/87/zf/L/83/zv/O/9D/0P/P/9D/0P/O/87/0f/S
/9H/0P/R/8//z//P/8v/yP/I/8v/zf/P/9H/0f/Q/8//zv/O/83/zf/M/8z/0f/S/9P/
1P/R/w==
         </WaveFormData>
      </LeadData>
      <LeadData>
         <LeadByteCountTotal>10000</LeadByteCountTotal>
         <LeadTimeOffset>0</LeadTimeOffset>
         <LeadSampleCountTotal>5000</LeadSampleCountTotal>
         <LeadAmplitudeUnitsPerBit>4.88</LeadAmplitudeUnitsPerBit>
         <LeadAmplitudeUnits>��V</LeadAmplitudeUnits>
         <LeadHighLimit>2147483647</LeadHighLimit>
         <LeadLowLimit>268435456</LeadLowLimit>
         <LeadID>II</LeadID>
         <LeadOffsetFirstSample>0</LeadOffsetFirstSample>
         <FirstSampleBaseline>0</FirstSampleBaseline>
         <LeadSampleSize>2</LeadSampleSize>
         <LeadOff>FALSE</LeadOff>
         <BaselineSway>FALSE</BaselineSway>
         <ExcessiveACNoise>FALSE</ExcessiveACNoise>
         <MuscleNoise>FALSE</MuscleNoise>
         <LeadDataCRC32>656514848</LeadDataCRC32>
         <WaveFormData>
HAEcARwBHAEkASoBMAE2AQ0B5gC/AJgAhQByAF8ATAA9AC4AHwAQAAkAAgD7//T/7//s
/+n/5v/l/+T/4//i/+H/4P/f/97/4P/g/+D/4P/e/97/3v/e/9z/3P/c/9z/3f/e/9//
4P/d/9z/2//a/9z/3v/g/+L/4v/i/+L/4v/i/+L/4v/i/+D/4P/g/+D/4P/g/+D/4P/h
/+L/4//k/+T/5P/k/+T/5P/k/+T/5P/m/+b/5v/m/+b/5v/m/+b/5//o/+n/6v/s/+z/
7P/s/+7/8P/y//T/9//4//n/+v/8//z//P/8/wAABAAIAAwADgAQABIAFAAVABYAFwAY
ABoAHAAeACAAIgAiACIAIgAkACYAKAAqACoAKgAqACoAKAAmACQAIgAhACAAHwAeABkA
FgATABAADwAOAA0ADAAKAAgABgAEAAIAAAD+//z//v/+//7//v/7//r/+f/4//r/+v/6
//r/+P/4//j/+P/2//b/9v/2//b/9v/2//b/9P/0//T/9P/2//b/9v/2//b/9v/2//b/
9f/0//P/8v/y//L/8v/y//L/8v/y//L/9f/2//f/+P/2//b/9v/2//T/9P/0//T/9v/2
//b/9v/0//T/9P/0//b/9v/2//b/+P/4//j/+P/4//j/+P/4//r/+v/6//r/+P/4//j/
+P/6//r/+v/6//j/+P/4//j/9v/2//b/9v/4//j/+P/4//j/+P/4//j/+P/4//j/+P/2
//b/9v/2//T/9P/0//T/9P/0//T/9P/0//T/9P/0//X/9v/3//j/9//2//X/9P/z//L/
8f/w//L/8v/y//L/8v/y//L/8v/0//T/9P/0//L/8v/y//L/8P/w//D/8P/u/+7/7v/u
/+//8P/x//L/8v/y//L/8v/w//D/8P/w//H/8v/z//T/9P/0//T/9P/y//L/8v/y//D/
8P/w//D/7//u/+3/7P/t/+7/7//w//H/8v/z//T/8//y//H/8P/w//D/8P/w/+7/7v/u
/+7/7P/s/+z/7P/u//D/8v/0//P/8v/x//D/7v/u/+7/7v/w//D/7//v//D/8f/y//P/
8v/x//D/8P/y//L/8//0//n//v8AAAAAAQACAAIAAgACAAAA/f/9//7///8AAAMAAQAB
AAEAAAD//wAA///8//r/9//1//T/9v/3//b/9//6//r//f/9//z//P/7//T/8P/u/+z/
6//p/+f/5//n/+b/5f/k/+X/5v/l/+X/5v/l/+X/5f/l/+j/6P/o/+j/6f/o/+b/5f/l
/+f/6f/r//H/7//r//P/BgASABkAKgBFAGEAfgChANEADgFGAXQBeAFEAf4A1QDBAKkA
kAB3AGMAVABJAEEALwAeABIABwD4//X/+P/z/+z/6v/s/+7/7P/s/+z/6P/n/+b/5P/k
/+P/5v/n/+f/6P/o/+f/5//n/+X/5f/p/+n/5//n/+n/5//l/+L/5P/i/+X/5//n/+f/
5//n/+b/5f/k/+P/5P/k/+T/5f/j/+L/4v/i/+T/5f/n/+j/6P/p/+n/6P/l/+b/5f/k
/+f/5//n/+f/5//o/+n/6v/s/+z/7f/v/+//7//x//P/8f/x//L/9f/4//n//P8AAP3/
/P/9/wAAAwAGAAoADQARABMAFwAYABcAGAAaAB0AHgAfAB8AIAAgACEAIwAkACcAKAAo
ACgAJQAlACYAJgAkACEAHQAcAB4AHgAZABgAFAAQAA8ADgALAAgABwAEAAMAAQD///7/
+//7//v/9v/3//f/9//3//P/8v/y//H/8f/y//T/9f/y//L/8//z//L/8f/w//D/8P/x
//H/8P/u/+7/7v/u/+3/7v/x//L/7//u/+3/7P/v//D/8P/u//D/8P/w//D/7v/s/+z/
7f/x//L/9v/3//X/9P/z//L/8P/v/+7/7v/u/+7/7//x//L/8//0//X/8//z//X/9v/0
//b/9v/1//P/8//z//P/8v/y//T/9//1//P/8//1//X/9//5//v/+P/2//P/7//w//H/
8f/y//H/8P/v/+7/8P/w//D/7//w//D/8f/x//L/8v/x//D/7//v/+//7//x//H/7//v
/+//7v/u/+//8f/x//H/8P/t/+3/7f/t/+z/7P/s/+z/7f/u/+//8P/v/+z/6//r/+v/
6//r/+v/7f/t/+z/6v/p/+r/6f/o/+n/6f/q/+r/6P/o/+n/6v/q/+r/6v/q/+v/6//r
/+v/6//r/+v/6//s/+z/7P/s/+j/5P/l/+T/5P/m/+v/7f/t/+3/6//n/+T/5f/m/+f/
6P/o/+j/6P/o/+j/6P/o/+j/6f/q/+v/7P/r/+r/6f/o/+j/6P/o/+j/6P/o/+j/6P/q
/+r/6v/q/+r/6v/q/+r/5//l/+T/4//l/+f/6f/r/+n/6f/q/+7/7v/v//D/8//6//z/
/P/9//3//P/7//r/+P/1//X/9f/3//f/+f/6//r/+v/5//b/9//2//P/8//x//D/8P/x
/+//7f/t//D/8f/1//b/9v/0//P/7P/o/+b/5P/j/+H/3f/d/93/3f/d/93/3//f/97/
3v/f/+H/3//f/9//4P/g/+D/4P/i/+H/3//e/93/1//b/+n/7//p/+X/6f/2/wIADwAi
AEMAZwCGAKsA3QAWAVABeAFuATYBBAHhAL8AnQB+AF8ASQA2ACMAGwAXAA4ABAD///j/
7//s/+n/5v/g/97/3//e/9//4P/e/93/3P/a/9v/2f/b/9v/3f/e/97/3f/d/93/2//b
/93/3f/b/9v/3v/d/9z/2v/b/9j/2v/b/93/3f/d/93/2//b/9v/2//d/97/3//h/+D/
3v/d/9z/2//b/9z/3P/c/93/3f/c/9z/3v/e/97/4P/h/+L/4//h/+L/4//k/+b/5v/n
/+n/6f/p/+v/7f/s/+v/6//t/+//8f/1//r/+P/4//r//v8AAAIABQAHAAkACwAPABAA
DwAQABIAFQAbAB0AHgAgAB8AHwAgACAAIAAgAB8AHgAgACEAIwAkAB8AGwAWABQAFgAW
ABEAEAAOAAoACQAIAAcABAADAAAA/v/7//j/9v/2//f/+P/0//H/8f/x//H/7v/u/+//
7//s/+z/7f/t/+z/7P/t/+3/7P/r/+r/6v/q/+v/6//q/+z/7P/s/+z/6f/o/+n/6P/q
/+r/6v/q/+v/7P/s/+r/6v/q/+r/6v/q/+j/6P/p/+r/6v/t/+3/7P/s/+z/7P/u/+3/
7P/s/+3/7v/w//P/8f/v/+3/6//p/+n/6//s/+7/8v/0//X/8v/x//D/7//x//L/9f/5
//X/8f/v/+//7//v/+//7//v//D/8P/v/+3/7f/s/+z/7//w//H/8v/y//L/8v/x/+7/
7v/v/+//8P/w/+//7v/s/+v/6v/p/+z/7f/s/+3/7f/s/+z/7f/t/+3/7f/s/+v/6//r
/+v/6v/q/+r/6v/r/+z/7f/u/+7/7P/s/+3/6//r/+v/6//s/+3/7f/s/+z/7v/u/+7/
7v/t/+3/7P/r/+r/6v/q/+r/6v/q/+r/6v/r/+z/7f/r/+v/6//r/+7/7v/u/+7/7P/o
/+n/6P/n/+j/7P/t/+v/7//r/+f/6P/p/+r/6//s/+r/6v/q/+r/6//s/+3/7v/u/+7/
7f/t/+v/6//r/+v/6//r/+v/7P/w//D/8f/y//f//P/+//7///8AAAAAAAACAAAA/f/9
//v/+//7//3//v///wAAAAD+//7//P/4//n/9//2//b/9//3//X/9f/4//j/+//7//r/
+v/5//L/7v/s/+r/6f/l/+P/4//j/+X/5f/l/+f/5f/j/+L/4v/l/+X/5f/l/+b/5v/m
/+b/6P/o/+f/5//n/+P/3//h/+n/6f/n//H/AAAQACEANgBVAHkAngDNAAUBOgF0AZwB
igFIAQwB5QC5AIkAYgBHADEAJgAjAB0AEwAOAAYA+//0//P/7v/t/+r/6P/o/+b/4v/g
/97/3//h/+P/5P/j/+H/4//j/+P/5P/k/+P/4f/h/9//3//f/9//3f/d/+T/5f/m/+b/
5f/i/+T/5f/k/+P/4v/h/+P/4//j/+P/4v/i/+L/4//m/+b/5//o/+T/4//j/+L/4v/j
/+P/4v/k/+b/5v/m/+X/5f/l/+X/5v/o/+r/7P/p/+j/6P/p/+r/6//u//H/8v/z//X/
+f/4//n//P8AAAIAAgAEAAgACAAKAA0ADwATABUAGQAaAB0AHgAgACMAJQAlACQAJAAm
ACcAKQAqACsALAAsACwAKQApACoAKgAoACUAIQAgAB4AHgAZABgAGAAUABMAEgAMAAgA
BgACAAIAAQAAAAAAAQABAAEA/P/6//n/+P/3//b/9v/3//f/8v/y//P/8//0//T/9f/1
//T/8//y//L/8v/z//P/8v/w//D/8P/w//D/8P/y//L/8P/w//D/8P/v//D/8P/u/+7/
7v/u/+7/7//u/+//8f/w//D/8//z//L/8v/y//L/9P/z//L/8v/w//D/8f/z//H/8f/x
//H/8f/x//P/9P/2//j/+P/3//f/9//3//f/9P/0//b/+f/4//f/+P/7//f/9//3//f/
+f/6//r/+f/5//n/+P/4//b/9v/2//b/9v/2//b/9f/y//L/8//z//X/9v/2//b/9f/1
//X/9f/3//f/9f/1//f/9v/2//f/9f/1//X/9P/x//H/8f/x//X/9v/3//j/9f/0//P/
8v/1//T/9f/3//b/9f/0//P/8//z//L/8P/y//T/9P/0//P/8f/w/+7/7//w//L/9P/z
//L/8f/w//H/8f/x//H/8f/x//H/8f/y//L/8v/y//T/8v/1//b/8f/w//L/8f/p/+3/
7//x//T/8v/y//L/8v/w//D/8P/w//L/8v/y//L/8P/u/+z/6v/s/+7/8P/y//L/8f/x
//H/8f/x//H/8f/x//H/8v/2//T/9f/2//n//P/+//7///8DAAQABQAGAAQAAQABAAEA
/////wEAAgABAAIAAgAAAAAA/v/6//n/+P/4//n/+//4//X/9P/2//j//f///wAA///9
//X/8P/w/+7/7f/r/+r/6//s/+3/6//p/+n/5//m/+b/5//p/+j/5//m/+b/5v/m/+b/
6P/m/+X/5f/l/+P/5f/t/+//6//r//P/+v8IABkAMABLAGMAfgCtANsADAFIAYABiAFU
AQwB3wDJAK0AjgB1AF8ATABBADkAKQAWAAoAAwD8//X/8v/v/+z/6P/m/+T/4v/i/+L/
4//l/+f/6P/m/+P/5P/j/+H/4v/i/+H/4//j/+H/4f/l/+X/4//j/+f/5//n/+b/5P/g
/+H/4f/k/+X/5v/n/+X/5f/l/+X/5f/k/+P/4//k/+T/5f/m/+T/4//j/+L/4//l/+b/
5v/l/+b/5f/k/+X/5f/l/+X/5//o/+n/6v/q/+r/6//t/+3/7f/v//H/8P/v/+//8f/1
//f/+/8AAP7//v8AAAQABAAGAAkACwAPABEAFQAWABcAGAAaAB0AHgAfAB8AIAAiACMA
JQAmACYAJgAlACQAJQAlACYAJgAmACMAHwAeACAAIAAbABoAFQAQAA4ADAAHAAQAAwAA
AAIAAQAAAAAA/f/9//3/+P/1//X/9f/1//D/8P/x//H/7v/u/+//7//x//L/9P/1//P/
8f/v/+7/7//x//L/8v/v/+7/7f/s/+z/7P/u/+7/8P/y//T/9v/2//b/9f/y//T/9P/0
//T/8v/w//D/8f/w//D/8//z//P/9P/1//b/9v/1//T/9P/0//T/9f/3//f/9//3//f/
8v/x//L/8v/1//j/+f/5//n/+f/5//n/9v/2//j/+//6//n/+v/9//r/+f/4//f/+v/8
//3//f/8//v/+f/4//j/+P/4//j/+//8//3//f/5//j/+P/3//v//P/8//z/+P/3//b/
9f/4//n/+P/5//f/9v/2//f/+f/5//n/+P/3//f/9//3//b/9v/2//b/9v/2//b/9v/5
//j/+f/7//r/+f/4//f/+f/5//j/9v/1//b/9f/0//b/9f/1//T/9P/0//X/9v/4//j/
+P/4//b/9f/0//P/8//z//P/8//y//L/8v/y//L/8P/z//T/8P/w//P/8//1//P/9f/x
//L/8v/y//L/8v/w//D/8P/w//H/8v/z//T/8//y//H/8P/x//L/8//0//P/8v/x//D/
8v/y//L/8v/x//D/7//u//D/8P/w/+//8P/x//L/8//x//H/8f/x/+//8v/x//H/8//3
//3/AAACAAMABAAEAAMAAgD///v//P/9//7///8AAAAAAAAAAAEAAAABAAAA/P/7//n/
+P/6//v/+//5//f/+P/2//f/+f/4//j/9//y/+7/7P/q/+f/5f/j/+P/5P/l/+b/5//o
/+f/5P/i/+T/5f/l/+X/5P/k/+P/4v/k/+b/5v/l/+f/5f/j/+X/6//p/+f/5//r//T/
AgAPAB4ANwBRAGYAiQC5AOYAHgFcAX4BZgEoAfMA0QC3AJoAgwBvAF4ATQBDADsAKAAQ
AAEA/v/7//j/8//q/+b/7P/r/+j/5//m/+P/4//j/+L/4f/f/+H/4f/f/+D/4P/f/+H/
4f/f/9//3v/d/9r/2f/g/+H/4v/i/9//3P/e/9//3//f/9//3//i/+P/5P/l/+T/5P/k
/+X/5v/m/+f/6P/n/+f/6P/o/+r/6//r/+r/6f/q/+n/6P/r/+v/6//r/+7/8P/y//T/
8//y//L/8//z//P/9f/3//n/+f/6//3//P/9/wAABAAEAAQABgAKAAsADAAOAA8AEwAV
ABkAGgAcAB4AIQAlACUAJQAkACQAJQAnACoALAAvADAAMAAwADAAMQAzADQAMwAxAC4A
LgAtACwAJgAkACQAIgAjACQAIAAcABoAFgAXABcAFwAYABUAFQAVABAAEAARABIAEwAS
ABQAFwAZABUAFAAUABMAFAAUABUAFQATABEADwAOABAAEwAVABYAGAAYABgAGAAWABYA
GAAYABcAFgAVABQAFQAWABYAFAASABIAEgASABMAEgATABUAEwASABQAEwAVABYAFwAY
ABcAFQATABIAEgASABMAFQAVABUAFQAVABQAFQAYABoAGAAYABYAEwAUABUAFgAXABUA
FAAVABcAFQATABMAFQATABMAEwATABMAFAAUABMAFQAVABQAFAASABIAEgASABIAEgAS
ABEAEAAQABEAEQARABAADgAMAAwADQAOAA8AEAAPAAwACwAMAAwADQAPAA0ADQANAAwA
CQAJAAkACQAMAAwADAAMAAsACgAJAAgACgAIAAgACQALAAsACwALAAoACQAHAAQABAAG
AAYABgAHAAcACAAIAAgACAAJAAoACAAIAAgACAAHAAcABwAHAAkACQAJAAkACQAIAAcA
BgAHAAQABgAGAAMAAgAEAAMABQALAAkABwAIAAUABAADAAIAAAAAAAAAAAACAAIAAgAC
AAEAAAD///7///8AAAEAAgAAAAAAAAAAAAIAAgACAAIABAAEAAQABAADAAIAAQAAAAAA
AAAAAAAA///+//3//P/+//7//v/9//3//f/9//3//f/9//3//f8AAAQABAAFAAcACwAR
ABQAEwATABMAEgAUABQAEgAPAA4ADQAMAAsADwAQABEAEgARAA4ADQAKAAgABwAFAAQA
BAAFAAUAAwACAAQAAwAFAAcABgAGAAUA/P/4//b/9P/1//X/9f/3//b/9f/0//P/8//z
//H/8P/x//P/9P/1//P/9P/0//T/8f/y//H/7//x//P/8f/t//P/9//x//P///8KABoA
MQBEAFUAbQCOALcA5QAaAVQBfgFyATQB9gDXAMUAqQCOAHsAawBUAEkARQAxABwAEgAJ
AAIAAQD8//X/8v/0//L/8P/u/+7/7v/t/+3/7f/s/+v/6f/r/+v/6v/q/+n/5//o/+n/
6P/p/+j/5//k/+P/5//n/+f/5v/o/+b/6f/r/+r/6f/o/+f/5//n/+f/5//n/+b/5f/l
/+f/5v/m/+b/4//j/+T/5P/k/+X/5f/k/+b/6P/o/+j/5v/l/+T/4//m/+j/6v/s/+z/
7P/t/+//7f/t/+//8f/x//H/8v/1//T/8//0//b/+P/6//7/BAAEAAYACQALAAwADQAQ
ABAAFAAWABkAHQAfAB8AHgAeAB4AHwAhACIAJQAmACYAJgAkACMAIwAiACIAHwAbABoA
GQAYABIAEAARAA4ADgAOAAkABgAFAAIAAAD9//r/+P/5//n/+f/0//X/9f/1//X/8f/w
//D/7//u/+7/7//v/+v/6v/q/+n/6//r/+v/7P/s/+3/7f/s/+z/7P/s/+z/6v/q/+z/
7P/r/+r/6f/o/+v/7P/s/+r/7P/s/+z/7P/s/+r/6v/r/+r/6v/t/+3/6f/o/+f/5v/n
/+f/5//o/+b/5v/n/+n/6v/r/+z/7f/s/+3/8P/y/+//8P/v/+3/7f/t/+3/7f/r/+r/
6//t/+7/7f/u//H/7P/r/+r/6f/q/+z/7f/t/+//7//u/+7/7P/q/+j/5v/n/+j/6f/p
/+r/6v/r/+v/6v/q/+n/6P/p/+n/6f/p/+v/6//p/+n/6f/o/+j/6f/n/+f/5//m/+X/
5f/l/+X/6P/o/+j/6P/l/+T/4//i/+P/4v/j/+X/5//n/+f/5//m/+X/4//g/+H/5P/l
/+b/5v/l/+X/5P/l/+b/6P/q/+n/6P/n/+b/5P/j/+L/4f/i/+P/5P/l/+T/5P/k/+T/
5v/k/+f/6P/j/+L/5P/j/+P/5f/p/+X/4v/j/+T/5f/m/+X/5P/j/+L/5f/m/+f/6P/l
/+T/4//i/+T/5P/k/+T/5P/k/+T/5P/m/+X/5f/l/+X/5f/l/+X/4//j/+T/6P/p/+v/
7f/x//T/9v/2//f/9v/2//b/9v/3//X/9v/3//T/8//0//T/9//4//j/9v/3//b/8//z
/+7/7P/r/+v/7P/r/+z/8P/y//X/9f/0//P/8f/p/+T/5P/i/+H/3//c/9v/2v/Z/9z/
3f/g/+H/3//e/97/3//d/93/3f/e/+D/4P/g/+L/4P/f/9//3//b/9//5f/l/9//3//n
//T/BgAVACgASwBrAIoAswDpACQBWgF8AXgBQgEGAeUAxwCZAG4AUQA9ACgAGQAXAA8A
BgAGAP//8v/v/+z/5//m/+T/4P/h/+D/4f/i/9//3//f/97/3f/b/93/3f/c/9z/2//Z
/9r/2//a/9v/3//f/93/3f/g/9//3v/c/97/3P/f/+H/4P/f/97/3f/f/9//3//f/97/
3v/e/9//4f/g/+D/4P/h/+H/4v/i/9//3//e/9z/4P/k/+b/6P/o/+f/5v/l/+L/4v/i
/+L/5f/m/+j/6//q/+n/6v/r/+3/7f/u//H/8v/z//b/+v/8//z//v8CAAUACAAMAA8A
DgAPABIAEgAVABYAGAAbACAAIQAhACIAIQAhACIAIgAlACgAKgAsACcAJQAkACIAIwAh
AB4AHgAeAB4AGQAYABYAEgARABAACwAIAAcABAABAP///f/8//z//f/+//r/9//3//f/
9//y//L/8//z//D/8P/x//H/7//u/+7/7f/u/+//8P/y//L/8//z//L/7//u/+3/7P/s
/+7/8v/0//H/8P/v/+7/7f/u/+7/7P/t/+7/7//w//L/8P/w//H/8f/w//L/8f/y//L/
8v/y//L/8f/w//D/8P/w//H/8//x//H/8f/x//H/8//3//r/9//4//f/9f/2//f/+P/5
//f/9v/3//n/+f/3//f/+f/5//n/+f/5//b/9v/1//P/9P/1//X/9v/0//T/9P/0//L/
8v/y//H/8f/y//T/9f/1//T/8v/w//D/8f/y//P/9//3//X/9f/y//D/7//v//H/8f/x
//D/8f/x//H/8f/w//D/8P/w//L/8v/y//L/7//s/+v/6//u/+//8P/x//P/8//y//D/
7v/w//D/8P/w/+//7//u//D/8P/x//L/8v/y//L/8v/v/+//7//v/+//7//v/+//8v/y
//L/8v/v/+z/7v/u/+3/7v/y//P/7f/v/+//7//0//L/8v/y//L/8P/w//D/7//v/+//
7//v/+7/7f/s/+v/7f/y//P/9f/3//v/AQAEAAMAAwADAAIAAgACAAAA/f//////////
////AAABAAIABAAEAAYABgD///3/+v/4//b/9//3//X/9//6//r//f/6//j/9//1//D/
7v/u/+7/6//p/+f/5//p/+n/6f/p/+v/6//p/+j/5f/l/+T/4//k/+b/5//o/+b/6P/o
/+f/5//n/+v/7//t/+3/7//n/+n/+P8MAB8ANgBTAG8AkgC/APMAKAFgAYwBigFWARYB
7QDNAKMAegBZAD8ALAAtADEAHwAMAAYAAwD6//f/8v/p/+T/6P/m/+j/5v/m/+b/4v/h
/+D/3v/f/9//4//l/+T/5P/j/+H/4f/h/9//3//k/+X/5P/l/+f/5f/j/+D/4P/e/+H/
4//h/+H/4f/h/+D/3//e/93/4f/i/+P/5f/i/+D/3//e/97/3//h/+L/4P/h/+H/4P/g
/+L/4v/i/+X/5f/l/+X/4v/i/+L/4v/j/+T/5v/p/+f/5//p/+v/7f/t/+7/8f/y//P/
9v/6//j/+P/6//7/AwAGAAoADQAMAA0AEAAQABMAFAAWABkAHgAfAB8AIAAeAB8AIQAi
ACMAJAAkACQAJQAlACYAJgAiAB8AGwAaABoAGgAVABQAEgAOAA0ADAAKAAgACAAGAAMA
///7//j/+f/5//n/9P/z//P/8//z/+7/7v/v/+//7f/u//D/8f/v/+7/7v/t/+z/6//q
/+r/6//t/+7/7v/r/+r/6f/o/+j/6v/u//D/7v/s/+r/6P/p/+r/6v/o/+r/6v/q/+r/
6v/o/+j/6f/q/+r/7f/t/+v/6v/p/+j/6f/p/+n/6v/q/+r/6//t/+3/7f/t/+3/7P/t
//D/8v/v//D/7//t/+3/7f/t/+3/7f/u//H/9f/y/+//7v/v/+//7//v/+//7f/u/+7/
7f/v/+//7v/u/+7/7v/u/+7/7P/s/+z/6//q/+r/6//r/+7/7v/t/+z/6f/p/+n/6f/t
/+3/6//r/+r/6P/n/+f/6P/p/+r/6v/n/+f/5//n/+b/5v/m/+b/6P/q/+z/7v/s/+j/
5v/l/+f/5//n/+f/6f/p/+j/5v/m/+j/6P/o/+f/5f/k/+L/4f/g/+D/4P/i/+T/5v/o
/+n/6f/p/+n/6P/n/+b/5f/o/+j/6P/o/+b/4v/j/+L/4//k/+j/6f/l/+f/6f/h/97/
4P/i/+T/5v/k/+T/5P/k/+T/5P/k/+T/5P/k/+T/5P/i/+L/4v/i/+L/4v/i/+L/4v/i
/+L/4v/k/+T/5P/k/+X/5v/n/+f/5f/j/+H/3//g/+H/4v/j/+T/6P/o/+n/6v/t//L/
9P/0//X/9v/2//b/9v/0//H/7//v/+//7//0//b/+P/6//f/9P/z//D/7v/t/+v/6v/p
/+n/6P/l/+f/6v/q/+3/7//u/+7/7f/m/+L/4P/e/9//3f/b/9v/2v/Z/9j/1//Z/9n/
1//W/9j/2f/Z/9n/2//c/9z/3P/a/9z/3P/b/9v/3f/b/9n/2f/b/9n/2//p//j/AgAN
ACIAPwBfAIIAqwDbABABTgF6AXABLgHsAM0AuQCdAHoAXwBLAD4ANwAvABkABAD6//H/
7P/p/+L/3f/a/9b/2v/c/9r/2v/a/9f/1//X/9b/0//R/9P/0//U/9b/1//X/9X/1f/T
/9P/1//X/9X/1f/Z/9n/2f/Y/9b/0v/T/9P/1f/V/9X/1f/V/9X/1f/V/9b/1v/W/9f/
1//W/9b/1v/U/9P/0//S/9P/1f/W/9b/1P/W/9b/1v/V/9X/1f/V/9f/2P/Z/9r/2P/Y
/9n/2//d/93/3//h/+H/4f/i/+X/5v/n/+r/7v/u/+7/8P/0//X/9v/4//n//f///wMA
BAADAAQABgAJAA0ADwAQABIAEwAVABgAGgAYABYAEwAQABIAEwAVABYAFAARAA0ADAAM
AAwABwAGAAQAAAD///7/+//4//f/9P/z//H/7//u/+z/6//q/+T/5f/l/+X/5f/j/+T/
5v/n/+L/4P/f/93/3//g/+L/4//g/9//3v/e/97/3//f/97/3v/e/97/3v/d/97/4f/i
/+H/4P/f/97/3f/e/97/3P/c/9z/3P/c/9z/2v/a/9v/3v/e/+H/4f/e/97/3v/e/9z/
2//a/9r/2v/a/9v/3f/e/9//4P/h/93/3f/f/+D/4P/i/+L/4f/e/93/3P/b/93/3v/h
/+X/4f/f/9//4f/d/93/3f/d/97/4P/h/+H/4P/f/93/3P/d/97/3//g/97/3v/e/93/
3P/c/93/3f/e/97/3f/c/9r/2f/Y/9f/2//b/9n/2f/a/9r/2//d/9r/2f/Y/9b/1//X
/9f/1//Y/9j/2P/Y/9j/2P/Y/9j/1v/U/9T/1f/V/9X/1f/V/9P/0//S/9D/0v/U/9T/
1P/W/9X/1f/U/9P/0v/S/9L/0P/Q/9D/0P/R/9H/0f/R/9H/0f/R/9H/1P/U/9T/1P/T
/9D/0v/S/8//zv/Q/8//0f/R/83/zf/Q/9D/0P/Q/9D/zv/O/87/zv/Q/9D/0P/Q/87/
zv/O/87/zP/M/8z/zP/M/8z/zP/M/8z/zP/M/8z/zP/M/8z/zP/M/8z/zP/M/8r/yv/K
/8r/zP/M/8z/zP/M/8v/y//L/8n/yf/J/8n/y//L/8z/0P/O/8//0P/T/9b/2P/Y/9n/
3f/e/9//4P/a/9X/0//R/9P/1f/Z/9z/3v/g/+H/4P/b/9b/z//L/8v/zP/O/9H/zv/L
/8r/zP/P/9P/1P/U/9X/1f/P/8z/yP/E/8H/vf+8/73/vv+//73/vf+//7//vf+8/7z/
vf+//7//v//A/73/vP+7/7z/vf+9/77/v/+9/7v/v//B/7//v//H/9D/3v/x/wQAFwAt
AEoAbwCbAMwACAFAAVIBJgHkALcAnQCBAGgAUQA5ACoAJQAXAAUA8v/g/9H/zP/J/8r/
yf/E/7z/uP+2/7T/tP+0/7P/s/+z/7L/s/+x/7P/s/+1/7b/tv+1/7P/s/+x/7H/tf+1
/7P/s/+2/7X/tP+y/7H/rv+w/7H/s/+z/7P/s/+x/7H/sf+x/7L/sv+y/7P/tf+0/7T/
tP+z/w==
         </WaveFormData>
      </LeadData>
      <LeadData>
         <LeadByteCountTotal>10000</LeadByteCountTotal>
         <LeadTimeOffset>0</LeadTimeOffset>
         <LeadSampleCountTotal>5000</LeadSampleCountTotal>
         <LeadAmplitudeUnitsPerBit>4.88</LeadAmplitudeUnitsPerBit>
         <LeadAmplitudeUnits>��V</LeadAmplitudeUnits>
         <LeadHighLimit>2147483647</LeadHighLimit>
         <LeadLowLimit>268435456</LeadLowLimit>
         <LeadID>V1</LeadID>
         <LeadOffsetFirstSample>0</LeadOffsetFirstSample>
         <FirstSampleBaseline>0</FirstSampleBaseline>
         <LeadSampleSize>2</LeadSampleSize>
         <LeadOff>FALSE</LeadOff>
         <BaselineSway>FALSE</BaselineSway>
         <ExcessiveACNoise>FALSE</ExcessiveACNoise>
         <MuscleNoise>FALSE</MuscleNoise>
         <LeadDataCRC32>1381439465</LeadDataCRC32>
         <WaveFormData>
aP9o/2j/aP9C/x7/+v7W/tj+2v7c/t7+//4e/z3/XP90/4z/pP+8/8n/1P/f/+r/7//0
//n//v///wAAAQACAAUABgAHAAgACgAKAAoACgAKAAoACgAKAAwADAAMAAwADgAOAA4A
DgAMAAwADAAMAAwADAAMAAwADAAMAAwADAAOAA4ADgAOAAwADAAMAAwADQAOAA8AEAAQ
ABAAEAAQABAAEAAQABAAEgASABIAEgASABIAEgASABIAEgASABIAFAAUABQAFAAWABYA
FgAWABgAGAAYABgAFQAUABMAEgASABIAEgASABIAEgASABIAEgASABIAEgARABAADwAO
AA0ADAALAAoACQAIAAcABgAGAAYABgAGAAYABgAGAAYABgAGAAYABgAIAAgACAAIAAoA
CgAKAAoACAAIAAgACAAGAAYABgAGAAYABgAGAAYABgAGAAYABgAIAAgACAAIAAcABgAF
AAQABgAGAAYABgAEAAQABAAEAAQABAAEAAQABQAGAAcACAAGAAYABgAGAAYABgAGAAYA
BgAGAAYABgAIAAgACAAIAAgACAAIAAgACgAKAAoACgAMAAwADAAMAAwADAAMAAwADAAM
AAwADAAMAAwADAAMAAwADAAMAAwADgAOAA4ADgAMAAwADAAMAAoACgAKAAoADAAMAAwA
DAAKAAoACgAKAAoACgAKAAoACgAKAAoACgAIAAgACAAIAAoACgAKAAoACQAIAAcABgAI
AAgACAAIAAgACAAIAAgABwAGAAUABAAGAAYABgAGAAgACAAIAAgABgAGAAYABgAEAAQA
BAAEAAYABgAGAAYACAAIAAgACAAGAAYABgAGAAYABgAGAAYABAAEAAQABAACAAIAAgAC
AAMABAAFAAYABAAEAAQABAAEAAQABAAEAAYABgAGAAYABAAEAAQABAAGAAYABgAGAAUA
BAADAAIABAAEAAQABAAEAAQABAAEAAQABAAEAAQABgAGAAYABgAEAAQABAAEAAQABAAE
AAQABAAEAAQABAAGAAYABgAGAAYABgAGAAYABAAEAAQABAACAAIAAgADAAYACAAJAAgA
BQAFAAQAAwAFAAcABwAIAAYACgAMAA4AEAASABQAFAATABEADwAPAA8ADgAMAAsABwAF
AAMA///8//n/9v/1//X/9f/1//X/9f/1//f/+P/6//3///8AAAMAAwADAAEA/v/+//7/
////////AAACAAMAAwACAAIAAQABAAAAAAACAAQABAAEAAQABQAFAAUABQAFAAUABQAI
AAcACQAOABUAHwAxAEcAXQBwAH0AegBqAFQAKQDn/7D/gP9G/xj/9/7f/tH+zP7P/tr+
9P4W/zz/XP96/5X/rP/E/9b/3//k/+v/9f/7/wAABAAFAAYABwAIAAkACgALAAwADAAM
AA0ADQANAA8ADwAQABAADwAPABAAEAAQAA8ADwAPABMAEwASABIAEgASABIAEgASABIA
EgASABUAFQAVABUAEwATABMAEwATABQAFQAVABUAFAATABMAFQAVABQAFAASABMAEwAT
ABMAEwATABMAFAAVABYAFwAVABUAFQAVABUAFQAVABUAFQAVABYAFgAWABYAFwAXABQA
FAAUABQAFAAUABQAEwASABIAEgASABAADAAMAAsACQAJAAkACQAJAAgACAAIAAgABwAG
AAUABQAFAAUABQAGAAYABgAHAAUABQAFAAUABwAHAAcABwAGAAYABgAGAAgACAAIAAcA
BwAHAAcABwACAAQABAAEAAUABQAGAAgABgAGAAYABgAFAAMAAgABAAIAAwAEAAYABAAE
AAQAAwADAAMAAwADAAMABAAEAAQABAAEAAQABQAHAAcABgAGAAYABwAHAAUABwAHAAcA
CAAIAAgACAAIAAoACwALAA0ACwALAAoACgAIAAgACQAJAAwADAAMAAwACgAKAAoACgAM
AAwADAAMAAwADAAMAAsACAAIAAoACgAMAAwADAAMAAoACgAJAAkACwALAAoACgAKAAsA
CwALAAcABwAHAAgACAAIAAgABwAGAAYABgAGAAUABQADAAMABQAGAAcACAAIAAcABQAE
AAYABgAGAAYACQAJAAcABwAHAAcABwAHAAUABgAGAAUABQAFAAQABAAGAAcABwAHAAYA
BQAEAAMABQAFAAUABQAEAAQABAAEAAcABwAHAAcABwAHAAcABwAFAAUABQAFAAYABgAG
AAcABQAFAAUABQAFAAUABQAFAAMAAwADAAEAAwAEAAQABAAGAAUABwAEAAQABgAGAAYA
BgAGAAYABgAGAAYABgAGAAYABAAEAAQABAAEAAQABAAEAAYABgAGAAYABAAEAAQABAAE
AAQABAAEAAQABAAEAAQABAAEAAUABQAEAAQAAgACAAMAAwADAAMABwAHAAgACAAMAA4A
EAAQABIAFAAUABMAEQAPAA8ADwAOAAwACwAJAAcABQABAP7/+//4//f/9//1//X/9f/1
//f/+f/6//z///8BAAIAAwADAAMAAQAAAAAAAAABAAEA//8AAAIAAwAFAAQABAAFAAUA
BAAEAAQABAAEAAQABAAFAAUABQAFAAMAAwADAAQABwALABAAGQAnADkATQBdAG4AfQB6
AGwAWAA1APv/wv+O/1b/MP8V//n+6f7m/un+8v4I/yj/Sv9q/4T/nf+0/8b/0v/d/+b/
7f/z//n//v8CAAMABAAFAAYABwAKAAsADAAMAAoACwALAAsADQANAA4ADgARABEAEgAS
ABAADwAPAA8AEQARABAAEAASABIAEgASABAAEAAQABAADwAPAA8ADwAPAA8ADwAPABEA
EgATABMAEwASABEAEQAPAA8ADgAOABAAEQARABEADwAPAA8ADwARABEAEQARAA8ADwAP
AA8ADQANAA0ADQAPAA8AEAAQAAwADAANAA0ADAAMAAwADAAIAAgACAAHAAgACAAIAAgA
CAAEAAQAAwADAAMAAwADAAMAAgACAAIAAAD///7//f/9//3//f/9//7//v/+////////
//////8DAAMAAwADAAQABAAEAAQAAgACAAIAAQACAAMABAAFAAEAAgABAAAAAAABAAMA
BgACAAIAAgACAAIAAQABAAEAAQABAAEAAgAAAAAAAAD//wEAAQABAAEAAQACAAIAAgAC
AAIAAgADAAcABwAGAAYABAAFAAUAAwAHAAcABwAIAAoACgAKAAoACQAJAAgACQAJAAkA
CAAIAAYABgAHAAcACAAIAAgACAAIAAgACAAIAAYABgAGAAYACAAIAAgABwAIAAgACgAK
AAkACAAHAAYABAAEAAMAAwAEAAUABQAGAAYABwAHAAcABQAFAAUABgAGAAYABgAFAAIA
AgACAAIABQAFAAMAAwACAAIAAgACAAQABQAFAAYABAAEAAQABAAHAAcABQAFAAQAAwAC
AAEAAwAEAAQAAwADAAMAAgACAAIAAwADAAMAAQABAAEAAQADAAMAAwADAAAAAAAAAAAA
AwADAAMAAwABAAEAAQABAAEAAQABAAEAAgACAAIAAwAFAAUABQAFAAQAAwACAAEAAQAB
AAEA//8BAAIAAgACAAIA/////wAAAgADAAQABQAGAAMAAgABAAAAAAAAAAAAAAAAAAAA
AAABAAEAAgACAAAAAAABAAEAAQADAAUABQAGAAYACgAMAA4ADAAOABAAEAAPAA0ACwAL
AAsACgAIAAcABwAFAAMA///8//n/9v/1//X/9f/1//X/9P/z//T/9P/5//3/AAACAAIA
AQAAAP3/+v/6//r/+//8//3///8CAAEAAQAAAAAAAgADAAMABAADAAQAAwACAAQABQAF
AAUAAwADAAMAAwAEAAcACQAQABsAKwA9AEsAWQBqAHUAcABkAFIAJwDv/7z/gv9K/yT/
Cf/z/un+7P7z/gL/HP8+/2D/ev+O/6X/uP/K/9b/3f/k/+v/8//7//7/AgADAAQABQAG
AAcACgALAAwADAAMAA0ADQANAA0ADQAOAA4ADQANAA4ADgAMAAsACwALAA0ADQAMAAwA
DAAMAAwADAAOAA4ADgAOAA0ADQANAA0ADQANAA0ADQANAA4ADwAPAA8ADgANAA0ADQAN
AAwADAAMAA0ADQANAA0ADQANAA0ADQANAA0ADQAMAAsACgAJAAoACwAMAA0ACwALAAwA
DAAMAAwADQANAAwADAAMAAwACAAIAAgABwAIAAgACAAIAAgABAAEAAMAAwADAAMAAwD/
//7//v/+//7//f/8//v//f/9//3//f8AAAAAAAABAAEAAQABAAEAAQABAAEAAQACAAIA
AgACAAQABAAEAAMAAQABAAEAAQAAAAIAAgACAAAA/////wAA/v/+//7//v8AAP//////
//3//f/9//7/AAAAAAAA///9//3//f/9//3//v/+//7//v/+//7///8BAAEAAAAAAAEA
AwAEAAMABAADAAIAAgACAAIAAgACAAIAAwADAAUABQAFAAQABAAEAAQABQAFAAUABAAD
AAIABAAEAAQABAAGAAYABgAGAAQABAAEAAMAAAAAAAIAAgACAAIAAgACAAIAAgABAAEA
AQABAAAAAAAAAAEAAQABAAAAAQACAAQAAwACAAEA///+//7//v/+/wEAAQD//////v/+
//7//v///////v/+/wAAAAAAAAAA//////3//f/9//3//f/9////AAAAAP///f/9//z/
/P/8//3//f/9//v/+//7//v//f/9//3//f/8//z//P/8//v/+//7//v/+//7//v/+//7
//v/+//7//z//P/8//3/+//7//v/+//9//3//f/9//3//f/9//v/+f/6//r/+v/6//v/
+f/8//z//P/8//z//P/8//z//P/8//r/+v/6//r//P/8//z//P/8//z//P/8//r/+v/7
//v/+v/6//j/+P/6//v//P/9//3//f/+//7/AAACAAQABAAHAAoACwALAAkABwAHAAcA
BAACAAEA///9//v/9//0/+//7P/r/+v/7f/t/+3/7f/t/+//8P/y//X/9//4//n/+//7
//n/+P/2//b/9//3//f/+P/6//v/+f/4//j/+f/7//r/+v/6//7//v/+//7//v/9//z/
+//9//3//f/+////AQAGAA0AGQArAEEAVQBoAHcAdgBqAFIAJQDl/6z/dP88/xD/7/7T
/sX+wv7H/tL+6P4M/zT/WP9y/43/ov+4/8j/0f/Y/9//5//x//j//P/9//z//f/+////
AQADAAUABgAGAAcABwAHAAUABQAGAAYACQAJAAoACgAIAAcABwAHAAsACwAKAAoACgAK
AAoACgAKAAoACgAKAA0ADQANAA0ADAALAAoACQAJAAoACwALAA0ADAALAAsADQANAAwA
DAAMAA0ADQANAAsACwALAAsADQANAA0ADQANAA0ADQANAA0ADQANAA0ADQANAA4ADgAO
AA4ADwAPABAAEAAQABAADgAOAA4ADQALAAoACQAIAAoABgAGAAUABwAHAAcABwAEAAIA
AQAAAAIAAQAAAP////////////8AAAAAAAABAAEAAQABAAEAAgABAAAA//8AAAAAAAAA
AAIAAgACAAEAAwADAAMAAwD//wAA///+//v/+//8//7//v/+//7//v8AAP////////3/
/f/9//7//v/+//7//f/7//v/+//7//v//P/8//z//v/+//7///8BAAEAAAAAAAAAAQAB
AP//AQABAAEAAgACAAIAAgACAAQABQAFAAcABQAFAAQABAACAAIAAwADAAQABAAEAAQA
BAAEAAQABAAEAAQABAAEAAUABgAHAAcABAAEAAYABgAEAAQABAAEAAQABAADAAMAAwAD
AAIAAgAEAAUABQAFAAMAAwADAAQABgAGAAYABQACAAIAAgACAAMAAwABAAEAAgACAAIA
AgADAAMAAgACAAAAAAAAAAAAAwADAAEAAQABAAEAAQABAP//AAAAAP//AQABAAAAAAAA
AAEAAQABAAEAAQABAAEA/////////////wAAAQACAAEAAQABAAEAAQABAAEAAQABAAEA
AQABAP7//v/+//////////////8BAAEAAQABAAEAAQABAP////8AAAAAAAAAAP////8A
AAIAAgACAAIAAgABAAAA///+////AAABAAIAAAAAAAAAAAAAAAAAAAAAAAAAAAAAAAAA
/v/+//7//v/+//7//v/+//7//v/+//7//////wAAAAAAAAAAAQABAP7//f/+//3/AQAC
AAcACgAKAAoADAAOAAwACwAJAAcACQAJAAgABgAFAAMAAQD///3/+v/3//T/8f/x//H/
8f/x//H/8f/z//L/9P/3//n/+P/5//n/+f/4//j/+f/6//n/+f/5//r//P/9//3//P/+
///////+//7//v8AAAAAAAAAAAEAAQD/////////////AgADAAMACAANABUAIwA3AEkA
WgBvAHYAcABgAEMACwDM/5b/Yv8s/wP/5/7X/sz+zf7S/uD+/P4k/0j/Zv+D/5z/sv/E
/9H/2v/h/+n/7f/0//r/AQAAAAEAAgADAAQABQAGAAYABgAHAAcABwAHAAcACAAIAAkA
CQAKAAoADAALAAsACwALAAsACgAKAAoACgAKAAoACgAKAAoACgALAAsACwALAAwADQAO
AA8ADgAOAA4ADQAOAA4ADgAPABEAEQAQABAADgAPAA8ADwAQABEAEgATABEAEQARABEA
EQARABEAEQATABMAEwATABEAEQASABIAEQASABQAFQATABIAEQAQABAAEAAQAA8ADAAM
AAwADAANAAoACwALAAkACQAJAAkABQAEAAQABAAGAAUABAADAAMAAwADAAMABAAEAAQA
BQAFAAUABQAFAAgACQAKAAsACgAKAAoACgAMAAwADAALAAkACQAJAAkACAAKAAoACgAL
AAsADAAOAAwADAAMAAwACgAJAAkACQAJAAkACQAKAAwADAAMAAsACwALAAsACwALAAwA
DAAMAA4ADgAOAA8ADwAPAA4ADgAOAA8ADwANAA8ADwAPABAAEAAQABAAEAASABMAEwAV
ABMAEwASABIAEgASABMAEwASABIAEgASABQAFAAUABQAEwASABEAEAASABIAEgARABIA
EgAUABQAEgASABIAEgASABIAEQARABMAEwASABIAEAARABEAEQARABEAEQASABIAEgAS
ABEAEAAQABAAEAAPAA8ADQANABAAEAAQABAADwAPAA4ADgAMAAwADAAMAA0ADQALAAsA
DQANAA0ADQALAAwADAALAAsACwAKAAoACgALAAsACwAMAA0ADgAPAA0ADQANAA0ACwAK
AAkACAAKAAsADAANAAwACwAKAAkACgALAAwADQAKAAoACgALAAsACwALAAsACwALAAsA
CwALAAsACwAJAAsADAAMAAwADgAPAA8ADAAKAAoACgAKAAoACgAKAAoACgAKAAoACgAK
AAwADAAMAAwACgAKAAoACgAIAAgACAAIAAkACgALAAwADAAMAAwADAAKAAoACgAKAAoA
CgAKAAoACgAKAAoACgAKAAoACgAKAAkACQAKAAoACgAKAAsACwAJAAkACwALAA4ADgAS
ABQAFAAUABYAGAAYABcAFQATABMAEwASABAADwANAAsACQAFAAIA///8//v/+//7//v/
+//7//v//f/+/wAAAwAFAAYABwAHAAcAAwACAAIAAgAEAAUABgAIAAkACQAIAAYABgAH
AAcABgAIAAgACgAKAAoACgALAAsACwALAAsACwALAAoACwANABQAHQArAD8AUQBhAHYA
hQB8AGoAUAAjAOn/sv94/0D/HP///uX+1f7W/t/+8P4K/y7/Uv9w/4r/o/+6/8z/1v/d
/+j/9f/5//3/AAAEAAcACgALAAwADQAMAA0ADgAOABAAEQARABEAEQARABIAEgARABEA
EgASABIAEQARABEAEwATABIAEgAUABQAFAAUABQAFAAUABQAFQAVABUAFQATABMAEwAT
ABEAEgATABMAFAAUABQAFQAVABUAFAAUABQAFQAVABUAEwATABMAEwATABMAEwATABMA
EwATABMAFQAVABUAFQAVABUAFgAWABIAEgATABMAFAAUABQAFAASABIAEgARAA4ADgAO
AA4ADAAIAAgABwAJAAkACQAJAAcABgAGAAYABgAFAAQAAwABAAEAAQABAAIAAgACAAMA
BQAFAAUABQAFAAUABQAFAAYABgAGAAYABgAGAAYABQADAAMAAwADAAEABAAFAAYAAwAD
AAQABgAGAAYABgAGAAYABQAFAAUABAADAAIAAgADAAQABQAFAAUABQAFAAUAAwAEAAQA
BAAEAAQABAAFAAUABQAEAAQABQAHAAgABwAHAAcABwAIAAgACAAIAAgACAAJAAkACwAL
AAsACgAKAAgACAAJAAkACgAKAAoACgAKAAoACgAKAAoACgAKAAoADAAMAAwACwAJAAgA
CQAIAAkACgALAAwACgAKAAkACQAHAAcABgAGAAYABwAHAAcAAwADAAMABAAGAAYABgAF
AAIAAgACAAIABAAFAAQABQAEAAQABAAEAAUABQAEAAQABAAEAAQABAAFAAUAAwADAAMA
AwADAAMABQAGAAYABQADAAMAAgACAAIAAwADAAMAAwADAAMAAwABAAEAAQABAAAAAAAA
AAAAAgADAAQABQADAAMAAwADAAUABQAFAAUAAgACAAIAAwABAAEAAQABAAEAAQABAAEA
AwADAAMAAQABAAIAAgACAAQABQAFAAIAAgAAAAAAAAAAAAAAAAAAAAAAAgACAAIAAgAA
AAAAAAAAAAIAAgACAAIAAAAAAAAAAAACAAIAAwADAAIAAgAAAAAAAQABAAEAAQAFAAUA
BgAGAAgACgAMAAwADgAQABAADwANAAsACwALAAoACAAHAAUAAwABAP3/+v/3//T/8//z
//P/8//z//P/9P/3//n//P///wEAAgADAAAA///8//r//P/8//3//f/9//7/AAABAAEA
AAAAAAEAAQAAAAAAAAAAAAAAAAAAAP//////////AgADAAQABgAFAAcADgAVACUAOQBL
AF0AbgB5AHYAbABWAC8A/f/K/5T/WP8w/x3/B//1/vL++f4G/xj/OP9c/3b/iv+f/7T/
xP/S/9v/4v/p//P/9//8//z//f8BAAMABQAHAAYABwAIAAgACgALAAsACwAJAAkACgAK
AA0ADQAOAA4ADAALAAsACwAPAA8ADgAOAAwADAAMAAwADAAMAAwADAALAAsACwALAAkA
CQAJAAkACwAMAA0ADQAPAA4ADQANAAwACwAJAAgACgALAAsACwALAAsACwALAAkACQAJ
AAkACQAJAAkACQAHAAcABwAHAAkACQAKAAoABgAGAAcABwAGAAYABgAGAAQABAAEAAMA
AAAAAAAAAAAAAPz//P/7//v/+//7//v/+v/6//v//P/8//v/+v/5//f/9//3//f/+v/6
//r/+//7//v/+//7//3//f/9//3//v/+//7//v///wAAAQABAAEAAQABAAEA/v8AAAAA
AAD9//3//v8AAP3//P/7//r//P/7//v/+//9//3//f/+/wAAAAAAAP//////////////
/wAAAAAAAAIAAgACAAMABAADAAEAAAAAAAEAAQD//wQABQAGAAgABgAEAAIAAAACAAMA
AwAFAAUABQAEAAQAAgACAAMAAwAEAAQABAAEAAQABAAEAAQAAgACAAIAAgAEAAQABAAD
AAAAAAACAAIAAwAEAAUABgAIAAgABwAHAAYABQADAAIABAAFAAUABQADAAMAAwAEAAQA
BAAEAAMAAgACAAIAAgABAAEA/////wIAAgACAAIABQAFAAQABAACAAIAAgACAAMAAwAB
AAEAAQABAAEAAQADAAQABAADAAMAAwACAAIAAQABAAAA//8BAAEAAQABAAMAAwADAAMA
AAAAAAAAAAABAAEAAQABAAEAAQABAAEAAQABAAEAAQACAAIAAgADAAEAAQABAAEAAQAB
AAEAAQABAAEAAQD/////AAAAAAAAAAADAAUABAAEAAMAAgABAAAAAAAAAAAAAAABAAEA
AgACAP7//v//////AAABAAQABQAGAAYACgAMAAwADAAOABAAEAAPAA0ACwANAA0ADAAK
AAcABQADAAEA///8//n/9v/1//X/9f/1//X/9f/1//f/+P/6//3///8AAAEAAQABAP//
/v/+//7//f/9//3//v8CAAMAAwACAAQABQAFAAQAAwACAAMAAgAEAAQABQAFAAcABwAH
AAcACQAKAAsADQAQABkAKQA5AEkAXQBwAH0AeABuAFoALwD1/8D/iP9O/yL/A//n/t3+
3v7j/u7+Bv8o/0z/av+I/6H/tP/E/9L/3//m/+v/8f/5//7/AgAFAAgACQAKAAsADAAN
AA4ADgAOAA8ADwAPAA8ADwAQABAAEQARABIAEgASABEAEQARABEAEQAQABAADgAOAA4A
DgAPABAAEQASABEAEQARABEAEgATABQAFQAUABQAFAATABMAEgARABEAEwATABIAEgAS
ABMAEwATABUAFQAVABUAEwATABMAEwATABMAEwATABMAEwATABMAEwATABQAFAASABIA
EwATABIAEgASABIAEQASABMAEwARABAADwAOAA8ADAANAA0ACwALAAsACwAJAAgACAAI
AAgABwAGAAUABQAFAAUABQAEAAQABAAFAAUABQAFAAUACQAJAAkACQAKAAoACgAKAAkA
CAAHAAUABwAHAAcABwAEAAYABgAGAAUABQAGAAgABAAEAAQABAAGAAUABQAFAAUABQAF
AAYABAAEAAQAAwADAAMAAwADAAUABgAGAAYABgAGAAYABwAHAAcABgAGAAYABwAHAAUA
CQAJAAkACgAIAAgACAAIAAYABwAHAAkACwALAAoACgAKAAoACwALAAwADAAMAAwADAAM
AAwADAAMAAwADAAMAAwADAAMAAsACgAKAAwADAAKAAoACgAKAAoACgAJAAkACwALAAoA
CgAKAAsACwALAAkACQAJAAoACAAIAAgABwAIAAgACAAIAAoACwAKAAsACQAIAAcABgAJ
AAkACAAIAAgACAAIAAgABwAHAAUABQAHAAcABwAHAAcACAAIAAcACQAJAAgACAAGAAcA
BwAHAAcABwAHAAcACQAJAAkACQAIAAgACAAIAAcABwAHAAcABwAHAAcABwAHAAcABwAH
AAgACAAIAAkABwAHAAcABwAJAAkACQAJAAcABwAHAAUABQAGAAYABgAGAAkACQAIAAgA
CAAIAAgACAAGAAYABgAGAAgACAAIAAgABgAGAAYABgAIAAgACAAIAAYABgAGAAYACAAI
AAgACAAIAAgACAAIAAoACgAKAAoACQAJAAoACgAGAAYABwAHAAkACQALAAsADAAMABAA
EgATABIAEwAUABUAFQAUABMAEQARABAADgAPAA0ACwAJAAMAAAD9//r/+//7//v/+//5
//n/+f/7//z//v8BAAMABAAFAAUABQADAAIAAgACAAUABQAFAAYACAAJAAkACAAGAAcA
BwAGAAYABgAIAAgACgAKAAsACwAJAAkACQAJAAkADAAPAA8AFAAdACsAPQBTAGcAfACF
AHoAbABSABsA2f+k/2z/Nv8M/+3+2f7P/sz+1f7m/gD/Jv9O/27/iv+l/7j/zP/a/+P/
6v/z//n//f8CAAYACwAOAA8AEAARABEAEQARABAAEAARABEAEQATABMAFAAUABUAFQAW
ABYAFgAVABUAFQAXABcAFgAWABQAFAAUABQAFAAUABQAFAAXABcAFwAXABUAFQAVABUA
FwAYABkAGQAZABgAFwAXABcAFwAWABYAGAAZABkAGQAXABcAFwAXABcAFwAXABcAGQAZ
ABkAGQAbABsAGwAbABkAGQAaABoAGAAYABkAGQAYABgAGAAYABgAGAAYABcAFAAUABQA
FAAWABIAEgARAA8ADwAPAA8ADQAMAAwADAAMAAsACgAJAAkACQAJAAkADAAMAAwADQAL
AAsACwALAA0ADQANAA0ADgAOAA4ADgAMAAwADAALAAsACwALAAsACAAKAAoACgALAAsA
DAAOAAoACgAKAAoADAALAAsACwALAAsACwAMAAwADAAMAAsACQAJAAkACQAKAAwADQAO
AA0ADAALAAsADQANAAwADAAMAA0ADQALAA0ADQANAA4AEAAQABAAEAAOAA8ADwARABMA
EwASABIAEAAQABEAEQASABIAEgASABQAFAAUABQAEgASABIAEgASABIAEgARABAAEAAS
ABIAEgASABIAEgASABIAEQARABEAEQAQABAAEAARABEAEQAPAA8ADwAQAA4ADgAOAA0A
DQAOAA8AEAARABEADwAPABAAEAAQABAAEAAPAA0ADAAOAA4ADgAOAA8ADwANAA0ADQAN
AA0ADQAPABAAEAAPAA0ADQAMAAwADAANAA0ADQAPAA8ADwAPAA8ADwAPAA8AEAAQABAA
EAAPAA8ADwAPAA8ADwAPAA8ADwAPAA8ADwAMAAwADAANAA4ADwAQABEADwAPAA8ADwAP
AA8ADwANAA8AEAAQABAAEAAPAA8ADgAOABAAEAAQABAADgAOAA4ADgAQABAAEAAQABIA
EgASABIAEgASABIAEgASABIAEgASABAAEAAQABAAEAAQABAAEAASABIAEgASABAAEAAQ
ABAAEgASABIAEgARABAAEAAPABEAEgARABIAFQAVABUAFQAWABUAFQAUABgAGgAcABwA
HgAgACAAHwAdABsAGwAbABsAGgAaABkAFwAVABEADgAJAAYABQAFAAUABQAFAAUABQAH
AAgACgANAA8AEAARABMAEwARABAAEAAQABEAEQAPABAAEgATABUAFAAUABUAEwASABIA
EgAWABYAFgAWABcAFwAXABcAFwAXABcAGAAZAB0AIAAnADEAQQBTAGcAegCNAI4AgABu
AEsADwDS/6D/Zv82/xf/+/7r/ub+6/70/gj/KP9Q/3L/jv+n/77/1v/m//H/+P///wUA
CwASABYAFwAaABsAHAAdAB0AHQAdABwAHwAhACIAIwAjACMAJAAkACMAIwAkACQAJgAl
ACUAJQAlACUAJAAkACYAJgAmACYAJgAmACYAJgAnACcAJwAnACkAKQApACkAKAAoACgA
JwApAA==
         </WaveFormData>
      </LeadData>
      <LeadData>
         <LeadByteCountTotal>10000</LeadByteCountTotal>
         <LeadTimeOffset>0</LeadTimeOffset>
         <LeadSampleCountTotal>5000</LeadSampleCountTotal>
         <LeadAmplitudeUnitsPerBit>4.88</LeadAmplitudeUnitsPerBit>
         <LeadAmplitudeUnits>��V</LeadAmplitudeUnits>
         <LeadHighLimit>2147483647</LeadHighLimit>
         <LeadLowLimit>268435456</LeadLowLimit>
         <LeadID>V2</LeadID>
         <LeadOffsetFirstSample>0</LeadOffsetFirstSample>
         <FirstSampleBaseline>0</FirstSampleBaseline>
         <LeadSampleSize>2</LeadSampleSize>
         <LeadOff>FALSE</LeadOff>
         <BaselineSway>FALSE</BaselineSway>
         <ExcessiveACNoise>FALSE</ExcessiveACNoise>
         <MuscleNoise>FALSE</MuscleNoise>
         <LeadDataCRC32>3562777365</LeadDataCRC32>
         <WaveFormData>
/AD8APwA/ADJAJYAYwAwAPT/uP98/0D/P/8+/z3/PP9W/3D/iv+k/7D/uv/E/87/1f/a
/9//5P/n/+j/6f/q/+z/7v/w//L/8//0//X/9v/4//j/+P/4//r/+v/6//r/+v/6//r/
+v/6//r/+v/6//j/+P/4//j/+P/4//j/+P/4//j/+P/4//j/+P/4//j/+v/6//r/+v/6
//r/+v/6//v//P/9//7/AAAAAAAAAAACAAQABgAIAAkACgALAAwADwAQABEAEgATABQA
FQAWABoAHAAeACAAIwAkACUAJgAqACwALgAwADQANgA4ADoAPAA+AEAAQgBEAEYASABK
AEwATABMAEwATgBOAE4ATgBOAE4ATgBOAE0ATABLAEoARwBGAEUARAA/ADwAOQA2ADEA
LgArACgAJAAgABwAGAATABAADQAKAAcABgAFAAQAAgAAAP7//P/7//r/+f/4//b/9v/2
//b/9P/0//T/9P/0//T/9P/0//L/8v/y//L/8//0//X/9v/2//b/9v/2//T/9P/0//T/
9v/2//b/9v/0//T/9P/0//T/9P/0//T/9P/0//T/9P/z//L/8f/w//L/8v/y//L/8P/w
//D/8P/x//L/8//0//T/9P/0//T/9v/2//b/9v/4//j/+P/4//b/9v/2//b/+P/4//j/
+P/4//j/+P/4//j/+P/4//j/+P/4//j/+P/2//b/9v/2//b/9v/2//b/9P/0//T/9P/0
//T/9P/0//T/9P/0//T/8//y//H/8P/y//L/8v/y//L/8v/y//L/8P/w//D/8P/w//D/
8P/w/+7/7v/u/+7/7v/u/+7/7v/u/+7/7v/u/+z/7P/s/+z/7P/s/+z/7P/r/+r/6f/o
/+n/6v/r/+z/6v/q/+r/6v/q/+r/6v/q/+z/7P/s/+z/6v/q/+r/6v/s/+z/7P/s/+r/
6v/q/+r/6P/o/+j/6P/p/+r/6//s/+r/6v/q/+r/6v/q/+r/6v/q/+r/6v/q/+j/6P/o
/+j/6v/q/+r/6v/o/+j/6P/o/+r/6v/q/+r/6v/q/+r/6v/q/+r/6v/q/+z/7P/s/+z/
6//q/+n/6P/s/+z/7P/t/+3/7v/v//D/8f/y//P/9f/3//f/9//3//f/9v/2//b/9v/3
//f/9f/y//H/7f/p/+j/6P/o/+n/6//r/+7/7v/w//T/9f/1//b/9v/0//H/7v/r/+r/
6P/l/+X/5v/m/+j/6f/q/+r/6P/o/+j/5v/o/+n/6f/p/+f/5//n/+f/5//m/+b/5v/p
/+n/5v/j/9//4P/u/wUAHQA4AFoAeQCdAMoA7gACAQoBBAHfAKkAaQAqAPf/vP93/zH/
/P7u/gj/Kv9Q/3L/i/+j/7b/v//D/8v/1f/d/+H/5v/o/+n/6v/s/+3/7v/v//L/8v/1
//f/+P/5//n/+f/5//j/+P/4//n/+v/4//j/+P/5//n/+f/5//n/+v/6//r/+v/3//f/
9//2//f/+P/5//r/+v/6//v/+//6//v//P/8//7//v//////AAAAAAAAAQACAAIABAAE
AAYABgAGAAYACAAJAAkACgAMAA0ADgAPAA4AEQASABMAFwAZABkAHAAaABwAHwAhACUA
JwAqACwALQAwADIANAA1ADgAOQA8AEAAQQBCAEMAQgBEAEUARQBFAEUARQBFAEcASABI
AEUARABDAEIAPwA/AD0AOwA5ADUAMQAuACoAKQAlACEAHgAaABcAEwAQAAwACQAGAAMA
AgABAP///f/3//f/9f/z//P/8//z//L/8//z//L/8f/v/+7/7v/u//D/8f/x//H/8P/v
/+3/7P/u/+7/7P/s/+//7//v/+//7v/t/+z/6//t/+7/7v/u/+3/7f/t/+z/6v/r/+v/
6//r/+v/6//s/+r/6v/q/+r/7f/t/+3/7f/r/+v/6//s/+7/7//x//L/8f/x//L/8v/y
//L/8v/z//X/9f/2//b/9f/1//b/+P/4//f/9//3//f/9//2//b/9f/1//X/9f/2//f/
+P/5//f/9//2//X/9f/2//b/9v/3//f/9//4//b/9f/0//T/9P/0//T/9f/z//P/8f/x
//P/8//z//P/9v/2//X/9P/y//L/8v/y//L/8v/y//L/8v/y//H/8P/y//L/8v/y//L/
8v/x//H/7//v/+//8P/y//H/8f/y//L/8v/x//D/8P/x//H/8f/v/+//7//v/+//7//v
/+//8f/x//L/8v/x//H/8P/w/+//7//v/+3/8f/x//H/8f/x//H/8P/u//D/8v/y//L/
8v/y//L/8v/y//L/8v/y//L/8P/w//D/8P/w//D/8P/w//H/8v/z//T/8f/w/+//7v/w
//D/8P/w//L/8v/y//L/8f/w/+//7v/v//D/8f/y//D/8P/w//L/9P/0//X/9//4//n/
+v/7//z//f/////////////////9//z/+//6//z//f/8//z/+//3//P/8v/x//D/8P/x
//L/9v/3//r//P/9//3//P/8//r/9//0//H/8P/u/+3/7//w//D/8P/x//L/8v/y//D/
8P/u/+7/8f/x//H/8f/x//H/8f/x/+7/7v/u/+3/7f/u/+//7//0/wQAFwAtAEgAbgCT
AMEA8AASAR4BHAEEAdEAkQBPABIA2/+c/1f/Ff/q/u7+Ev80/1L/dP+R/6f/tv/B/8n/
z//V/93/5f/o/+j/6f/q/+z/7f/s/+3/8P/w//L/9f/3//n/+v/7//z//P/9//7/AAAC
AAIAAgACAAMAAgABAAAA//8AAAAAAAAAAP3//f/9//z//P/8//z//P/8//z//f/9//z/
/f/+//7/AAAAAAEAAQABAAAA/////wEAAgAFAAYABgAGAAYABgAKAAsACwAMAAwADQAO
AA8ADgARABIAEwAXABkAGQAcABwAHgAhACMAIwAlACgAKgAsADAAMwA2ADcAOgA7AD4A
QABBAEIAQwBEAEYARwBHAEUARQBFAEUARwBIAEgARQBDAEMAQwBBAD8APQA7ADkANwAz
ADAALAArACcAIwAgAB4AGwAXABQAEAALAAYAAQABAAEAAAD///v/+//5//f/9f/1//X/
9P/z//P/8v/x/+//7v/u/+7/7v/v/+//7//v/+//7v/u/+7/7v/s/+z/7f/t/+3/7f/v
/+//7//v/+3/7v/u/+7/7f/t/+3/7P/s/+3/7f/t/+3/7f/t/+7/7v/u/+7/7v/x//H/
8f/x/+//7//v//D/8f/x//L/8v/1//X/9v/2//T/9P/0//X/9f/1//b/9v/3//f/+P/6
//r/+f/5//n/9//3//b/9v/3//f/9//3//j/+f/6//v/+f/5//j/9//1//b/9v/2//f/
9//3//j/9v/1//T/9P/0//T/9P/1//X/9f/z//P/8//z//P/8//0//T/8//y//H/8P/v
/+7/8P/w//D/8P/y//L/8f/w/+7/7v/u/+7/7v/u/+3/7f/t/+3/7f/u/+7/7f/t/+7/
7v/u/+3/7P/s/+3/7f/t/+3/7f/t/+3/6//r/+v/6//r/+v/7P/s/+3/7f/s/+z/6//r
/+v/6f/t/+3/7f/t/+3/6//s/+z/7v/w//D/8P/w/+//7v/t/+z/7P/s/+z/7P/s/+z/
7P/s/+r/6v/q/+r/7P/s/+z/7P/u/+7/7v/v/+//8P/x//L/8//0//X/9//1//X/9f/1
//X/9P/0//T/9P/1//X/8//0//P/7//r/+r/6v/q/+v/6//r/+7/7v/z//j/+v/7//n/
+P/1//H/7v/r/+r/6P/p/+n/6v/q/+n/6f/p/+j/6v/q/+r/6P/q/+v/6//r/+v/6//r
/+v/6//q/+r/6v/p/+n/5v/h/+P/9P8IABkAMQBOAG4AkwDDAPAACgEQAQoB5gCpAGcA
IwDm/7P/ev89/wv/8P7+/iL/Qv9c/3b/j/+j/7D/u//D/83/1f/d/9//4v/m/+f/6P/q
/+v/6v/r/+7/7v/v//H/8v/z//X/9//5//r/+f/4//j/+P/6//r/+v/7//n/+f/5//n/
+P/4//j/+P/5//n/+f/4//b/9v/2//b/9v/2//f/9//6//v//P/8//v/+v/6//n/+//8
//3////+//7/AAAAAAIAAgACAAIABQAHAAgACgAJAAkACQAJAAsADwARABMAEwAVABUA
GAAaABwAHwAhACMAJQAoACoAKQAsAC4AMAA1ADgAOQA8ADwAPQA+AD8AQgBEAEUARQBD
AEMAQwBDAEMARABEAEEAQwBDAEMAQQA9ADsAOQA3ADcAMwAwACwAJwAjAB8AHAAWABMA
DwAMAAwACQAGAAMAAAD///3/+//3//f/9f/z/+//7//v/+7/6//r/+r/6f/q/+r/6//s
/+v/6//q/+n/6//r/+r/6v/o/+j/5v/m/+f/5//n/+f/6f/p/+n/6f/o/+j/5//m/+j/
6f/q/+r/6P/p/+n/6f/p/+n/6f/q/+z/7P/s/+z/6//r/+v/6//t/+3/7f/u/+3/7f/u
/+7/7f/t/+7/7v/v//D/8f/z//L/8f/x//D/7//v//D/8v/w/+//7//v//H/8f/w//D/
8f/x//H/8f/x//H/8f/x//P/8//y//H/7//w//D/8P/v/+//7//w//L/8f/w//D/7v/u
/+7/7//x//H/7//v/+//7//v/+//7v/u/+3/7P/u/+7/7v/u/+z/7P/s/+z/7v/u/+3/
7P/s/+z/7P/s/+v/6v/o/+f/6f/p/+n/6v/q/+n/6f/q/+j/6P/n/+b/6P/p/+n/6f/p
/+n/6f/p/+v/6//r/+v/6v/p/+n/6P/o/+n/6f/q/+v/6//r/+n/6v/p/+j/5//p/+n/
6v/q/+z/6v/q/+r/6v/q/+r/6v/q/+j/6P/o/+j/6v/q/+r/6v/q/+r/6v/q/+n/6P/n
/+b/6P/o/+j/6P/o/+j/6P/q/+r/6v/r/+3/7v/v//D/8f/y//P/9f/1//X/9f/1//X/
8v/y//L/8v/1//X/8//y/+//6//n/+b/5v/m/+f/6f/p/+z/7P/u//T/9f/1//T/9v/0
//H/7v/r/+r/6P/n/+X/5v/m/+b/5//o/+j/6P/m/+b/5P/k/+f/5//n/+f/5//n/+f/
5//k/+T/5P/j/+P/5P/h/93/4v/w/wMAFwAyAFIAcQCZAMgA8AAGAQwBAAHbAKcAZwAo
APv/xv+D/z//Av/w/gz/MP9Q/3D/jf+f/67/uf/B/8f/zf/V/93/4v/m/+b/5v/n/+f/
6v/r/+7/7v/v//H/8v/z//P/8//z//L/9P/0//X/9v/2//b/9v/3//X/9f/1//X/9v/2
//b/9v/1//X/9f/0//T/9P/0//T/9P/0//X/9f/0//X/9v/2//f/+P/6//v/+v/6//r/
+//8//z//v/+/wAAAAAAAAAAAgADAAMABAAIAAkACgALAAwADwAQABEAEwAVABUAGAAZ
ABwAIAAjACQAJQAnACgAKgAuADEANAA0ADYANgA4ADsAPQA/AEEARABGAEcARwBFAEUA
RQBFAEcASABIAEUARABDAEIAPwA+AD0APAA7ADcAMwAwACwAJwAjAB8AHAAaABcAEwAQ
AAwACQAGAAMAAAD///3/+//3//f/9f/z/+//7//v/+7/7v/v/+//7//t/+z/7P/s/+z/
7f/t/+3/7//v/+7/7v/s/+z/6v/q/+3/7f/t/+3/7f/t/+3/7f/v//D/8P/w/+//7//v
/+7/7P/t/+3/7f/v/+//7//w/+7/7v/u/+7/7//v/+//7//v/+//7//w//D/7//v/+7/
8f/x//L/8v/0//T/9P/1//f/9//4//j/9//3//j/+v/4//f/9//3//X/9f/0//T/9//3
//f/9//3//f/9//3//f/9//2//X/9//4//j/+P/3//f/9//4//j/9//2//b/9v/2//b/
9//5//n/9//3//b/9f/0//P/9f/2//b/9v/0//T/9P/0//L/8v/y//L/9P/0//P/8v/w
//D/8P/w//L/8v/x//H/8f/x//H/8v/y//H/8f/y//L/8v/x//D/8P/x//H/8f/z//P/
8//z//H/8f/x//H/8f/x//L/8v/y//P/8//0//P/8//z//H/8//z//P/8//x//H/8v/w
//L/9P/0//T/9P/z//L/8f/w//L/8v/y//L/8v/y//L/8v/w//D/8P/w//L/8v/y//L/
8P/w//D/8P/w//D/8P/w//D/8P/w//D/8P/w//D/8P/y//L/8v/y//H/8v/x//D/8//1
//b/9//6//v//P/9//7//f/8//v//f/9//z//P/6//r/+//7//r/+v/6//f/8f/w//D/
8P/w//H/8P/y//L/9P/4//n/+f/4//j/9v/0//L/8P/w/+7/7f/t/+7/7f/s/+z/7P/v
//D/8f/y/+7/7v/v/+//7f/t/+3/7f/v/+//7v/u/+z/7f/v/+7/6//l/+T/7v8DABUA
KgBKAGsAjQC4AOQA/AAIAQgB7wC7AHsAOgAFANT/lf9P/wz/6P70/hj/OP9c/3//lf+q
/7n/w//L/9H/0//X/+D/5v/p/+r/7P/t/+7/7//y//L/8//1//b/9//4//n/+v/6//r/
+v/7//z/+v/6//r/+//7//v/+//7//j/+P/4//j/+f/5//n/+P/6//r/+v/6//z//P/9
//3//P/9//7//v8AAAAAAQABAAQABAAEAAUABQAEAAUABAAHAAgACQAKAAwADQANAA4A
DgAPABAAEQATABcAGQAbABwAHQAcAB4AHwAiACYAKQAoACkAKwAsAC8AMgA0ADYAOQA8
AD0AQABCAEMARABFAEYASABJAEkASQBJAEkASQBJAEoASgBHAEkASQBJAEcARwBFAEMA
QQBBAD0AOgA2ADUAMQAtACoAJAAhAB0AGgAZABcAFQATAA8ADQAKAAcABQAFAAMAAQD/
///////+//3//f/8//v//f/8//z//P/7//v/+v/5//r/+//7//z/+v/6//j/+P/5//n/
+f/5//v/+//7//v/+v/6//n/+P/5//n/+f/4//j/+f/5//n/+//7//v//P/+//7//v/+
//7//f/8//v//f/9//3//v//////AAAAAAMAAwAEAAQABAAEAAQABQAFAAUABgAGAAcA
BwAIAAoACAAHAAcABwAHAAcABgAGAAcABwAHAAcABQAFAAUABQAHAAcABgAFAAMABAAE
AAQAAwADAAMABAAGAAUABAAEAAIAAgACAAMAAwADAAEAAQABAAEAAQABAAIAAgABAAAA
AAAAAAAAAAAAAAAAAAAAAP7//v/9//z//P/8//z//P/+//7//f/9//3//f/9//7//f/7
//r/+v/7//z//P/8//r/+//7//v/+//7//v/+//9//3//f/9//v/+//8//z//f/9//z/
/P/9//3//f/7//v/+//7//v//////wAA/v/+//z//P/8//z//P/8//z//P/8//z//P/8
//z//P/8//z//P/8//z//P/6//r/+v/6//v//P/9//7//P/8//z//P/8//z//P/8//r/
+v/6//r/+v/6//r/+v/8//z//P/8//v/+v/5//j/+v/6//r/+v/6//z//P/8////AQAC
AAMABAAFAAYABwAHAAcABwAHAAkACQAIAAgABgAGAAcABwADAAIAAQD9//v/+v/6//r/
+//9//3/AAAAAAIABgAHAAcABgAGAAQAAAD8//j/9v/3//f/+P/6//j/+P/5//r/+f/4
//f/9v/1//b/+P/5//f/9//3//f/+f/5//j/+P/4//X/9f/0//H/7//4/wwAHwA1AFYA
fACbAL8A5gAGARYBFgH8AMkAjwBNAAwA0f+Q/1H/Gf/0/vr+Gv8+/2L/gv+d/7H/wP/L
/9X/2//h/+X/6f/s/+7/8f/y//T/9f/4//n//P/8//3///8AAAEAAgADAAQABAAEAAQA
BQAGAAYABgAGAAcACQAJAAkACQAIAAgACAAIAAcABwAHAAYABAAEAAQABAAGAAYABwAH
AAYABwAIAAgACAAIAAkACQAMAAwADAANAA4ADgAQABAAEgASABIAEgAUABUAFQAWABYA
FwAYABkAGwAfACEAIwAkACUAJAAmACYAKAArAC0ALwAxADQANgA3ADoAPAA+AEMARgBH
AEoASwBLAEsASwBNAFAAUgBTAFEAUQBRAFEAUQBSAFIATwBPAE8ATwBNAEsASQBHAEUA
RQBBAD4AOgA3ADMALwAsACYAIwAfABwAHAAZABYAEwAPAA0ACgAHAAUABQADAAEA/f/9
//3//P/7//v/+v/5//n/+P/4//j/+P/5//n/+f/7//v/+v/6//r/+v/4//j/+f/5//n/
+f/3//f/9//3//X/9v/2//b/9//3//f/9v/2//f/9//3//X/9f/1//b/9v/2//b/9v/3
//f/9//3//n/+f/5//r/+f/5//r/+v/5//n/+v/6//v//P/9/////////wAAAAD9//3/
/v8AAAEAAQACAAMAAQABAAAAAAADAAMAAwADAAIAAQAAAP///f/9//z/+//8//7///8A
AP7//f/8//z//v/9//z//P/6//r/+v/7//3//f/7//v/+//7//v/+//6//r/+f/4//r/
+v/6//r/+v/6//r/+v/4//j/9//2//b/9v/2//b/+P/4//f/9//3//f/9//4//b/9f/1
//b/9v/2//X/9P/1//f/+P/5//j/9//2//X/9//3//f/9//1//X/9v/2//X/9f/0//T/
9f/1//X/8//1//X/9f/1//n/9//2//T/9P/y//L/8v/y//T/9P/0//T/9P/0//T/9P/y
//L/8v/y//T/9P/0//T/8v/y//L/8v/0//T/9P/0//b/9v/2//b/9P/0//T/9v/4//j/
+f/7//v/+//7//v//v///wEAAQD//////////wAAAAAAAAAAAQABAP///v/7//f/8//y
//T/9P/1//f/+f/8//z//v8CAAMAAwACAAEA/v/6//b/8//y//D/7//v//D/8P/w//H/
8v/y//L/9P/0//L/8v/x//H/8f/x/+//7//v/+//7//w//H/8f/x//D/7f/r//T/CAAf
ADcAVAB2AKEAzwD6ABQBHgEYAfoAvQB5ADkA/v/D/4D/Qf8H/+j+9P4e/z7/Wv94/5H/
o/+0/8H/yf/T/9v/4//p/+r/6P/p/+r/7P/t/+//8f/1//b/9f/3//j/+f/4//n/+v/6
//v//P/+/wAA/v/+//7///8AAAEAAgADAAEAAAD///7/+//7//v/+v/8//z//P/8//r/
+v/7//v//v///wAAAAAAAAAAAQABAAAAAAAAAAEABAAEAAYABgAIAAgACAAIAAoACwAL
AAwADAANAA4ADwAOABEAEgATABUAFwAXABoAGAAaAB0AHwAhACMAJgAoACsALgAwADIA
NAA2ADYAOAA7AD0APwBBAEAAQgBDAEMARQBFAEUARQBDAEQARABBAD8APwA/AD0APQA7
ADkANwA1ADEALgAqACkAJQAhAB4AGAAVABEADgAOAAsACAAFAAIAAQD///3/+f/5//f/
9f/1//X/9f/0//H/8f/w/+//8f/w//D/8P/w//H/8f/x/+//7//u/+7/7v/u/+z/7P/r
/+v/6//r/+z/7f/u/+//7f/u/+7/7v/r/+v/6//q/+3/7//w//H/7v/t/+z/7P/t/+7/
7//w//H/8f/x//H/8f/x//H/8v/0//X/9//4//f/9//4//j/9v/2//b/9//3//f/+P/4
//f/9//4//r//P/7//v/+//9//3//P/8//z/+//6//n/+//7//v/+//7//v/+v/5//n/
+v/6//r/9//3//f/+P/4//f/9v/2//j/+P/4//n/9//3//X/9f/z//P/8//z//b/9v/1
//T/9P/0//T/9P/2//b/9v/2//T/9P/z//L/8v/y//L/8v/y//L/8f/x//P/8//z//T/
9v/1//X/9v/z//L/8P/u/+//8f/y//P/8v/x//D/7//w//H/8v/z//P/8//0//T/8f/x
//D/8P/z//P/8//x//P/8//z//P/8f/1//b/9P/2//X/9P/z//L/8P/w//D/8P/y//L/
8v/y//H/8P/v/+7/7//y//P/9P/1//f/+P/5//j/+f/6//v////////////+//3/+//6
//z//P/9//3//f/8//v/9//x//D/8P/w//L/9f/2//r/+P/6//7///////7//v/8//n/
9v/z//L/8P/v/+//8P/y//L/8//0//P/8v/x//D/8P/w//H/8f/z//P/8//z//H/8f/w
//D/8v/z//P/8P/r/+n/8v8EABcAMQBOAG4AkQC9AOwADAEcARwBBgHTAJcAUwAUAOP/
qv9l/yf//P7+/iD/Qv9g/4D/mf+p/7j/w//N/9P/2f/j/+n/7P/u/+//8P/y//P/9P/1
//j/+P/7//3//v////7///8AAAAAAAAAAAEAAgAAAAAAAAABAAMAAwADAAMAAgACAAIA
AgABAAEAAQAAAAAAAAAAAAAAAAAAAAEAAQAAAAEAAgACAAQABAAFAAUACAAIAAgACQAK
AAoADAAMAAwADAAMAAwAEAARABEAEgAUABUAFgAXABYAGQAaABsAHwAhACEAJAAjACQA
JgAnACsALQAwADIANQA4ADoAPAA9AEAAQQBEAEcASQBLAE0ATgBQAFEAUQBRAFEAUQBR
AFEAUgBSAE8ATwBPAE8ATQBLAEkARwBFAEEAPQA6ADYAMwAvACsAKAAkACEAHQAaABcA
EwAPAAsACgAJAAcABQABAAEA///9//3//f/9//z/+f/5//j/9//1//T/9P/0//b/9//3
//f/9v/1//P/8v/z//T/8//0//f/9//3//f/9f/1//X/9f/1//b/9v/2//P/8//z//L/
9P/1//X/9f/z//P/8//0//T/9P/0//T/9v/3//j/+f/3//f/9//4//v/+//8//z/+//7
//z//P/7//r/+f/5//n/+f/6//r/9//3//j/+v/8//v/+//7//v/+//6//r/+//7//v/
+//9//3//f/9//v/+//6//n/+//8//z//P/6//n/+P/4//n/+f/5//r/+v/6//r/+//7
//v/+f/5//n/+f/5//n/+P/4//f/9v/2//b/9v/2//j/+P/4//j/+P/4//f/9v/3//j/
+f/6//n/+P/2//X/9//3//f/+P/4//f/9//4//b/9v/1//T/9P/1//X/9f/z//P/8//z
//P/8//z//P/9f/1//b/9v/z//P/8v/y//P/8//z//H/8//z//P/8//1//f/+P/2//b/
9v/2//b/9v/2//b/9v/2//j/+P/4//j/9v/2//b/9v/2//b/9v/2//b/9v/2//b/9P/0
//T/9P/2//b/9v/2//b/9v/2//b/9v/2//b/9v/2//b/9v/2//T/9v/2//b/+f/7//z/
/f/8//3//v///wEAAQABAAEAAwADAAIAAgACAAIAAwADAAEAAAD///v/9//2//b/9v/5
//v/+//+//7/AAAEAAUAAwACAAIAAAD9//r/9//2//T/8//z//T/9P/0//X/9v/2//b/
9v/2//T/9P/1//X/9f/1//X/9f/z//P/8v/y//L/8//z//L/6//p//T/BgAZADEAUABw
AJEAuwDoAAgBFAEWAQIB0wCZAFUAHADv/7T/bf8r//z+/v4g/0T/Zv+I/5//sf/A/8n/
0f/X/93/5f/p/+7/8v/z//T/9v/3//b/9//6//r/+//9//7///8AAAEAAgACAAIAAgAD
AAQABAAEAAQABQAFAAUABQAFAAQABAAEAAQAAQABAAEAAAACAAIAAgACAAQABAAFAAUA
BAAFAAYABgAIAAgACQAJAAoACgAKAAsACgAKAAwADAAOAA4ADgAOABAAEQARABIAFgAX
ABgAGQAYABsAHAAdACEAIwAjACYAJAAmACkAKwAtAC8AMgA0ADcAOgA8AD4APwBCAEMA
RgBIAEkASgBLAE4AUABRAFEAUQBRAFEAUQBRAFIAUgBPAE0ATQBNAEsASwBJAEcARQBF
AEEAPgA6ADcAMwAvACwAKAAlACEAHgAaABcAFAARAA4ADQALAAkABQAFAAMAAQD/////
///+///////+//3//f/8//z//P/8//3//f/9//3//f/8//z//P/8//r/+v/9//3//f/9
//v/+//7//v//f/+//7//v/7//v/+//6//j/+f/5//n/+v/7//z//v/8//z//P/8//3/
/f/9//3//f/9//3//v/9//3//v/+/wEAAQACAAIAAgACAAIAAwABAAEAAgACAAMAAwAE
AAYABAADAAMAAwAFAAUABAAEAAMAAwADAAMAAwADAAMAAwAFAAUABAADAAEAAgACAAIA
AgADAAQABgAEAAMAAgACAAIAAgACAAMAAwADAAEAAQADAAMAAwADAAQABAADAAIAAAAA
AAAAAAAAAAAAAAAAAAAAAAD///7//v/+//7//v///wAAAAABAAAA///+//7//v/9//3/
/v8AAAAA///+//z//f/9//3////////////9//3//f/9//////8AAAAAAQABAAAAAAD/
///////9////////////AQD///z//P/+////AAABAAIAAAAAAAAAAAAAAAAAAAAAAAAA
AAAAAAAAAAAAAAAAAAAAAAAAAAAAAP7//v/+//7//v/+//7//v///wAAAQACAAAAAAAA
AAAAAgACAAIAAgAAAAAAAAAAAAAAAAAAAAAAAgACAAIABAADAAIAAgADAAUABwAJAAsA
DAANAA8ADwAOAA0ADAALAAsADAANAA4ADwAPAA0ADAAJAAUAAQAAAAAAAAABAAMABQAI
AAgACgAMAA0ADQAMAA4ADAAJAAYAAwACAAAA/////wAAAAAAAAEAAgACAAIAAgACAAAA
AAD/////////////////////AAAAAAAA//////7//f/5//z/CAAZAC0ASgByAJMAsQDc
AAIBFgEaARAB6wC1AHcANAD9/8j/if9J/xL/AP8Y/zz/YP9+/53/tf/I/9P/3f/j/+n/
7//1//r//P/7//z//v///wIAAwAGAAYACQALAAwADQAOAA8AEAAQABAAEAARABIAEgAS
ABIAEwATABMAEwATABQAFAAUABQAEwATABMAEgASABIAEgASABQAFAAVABUAFQAVABUA
FAAWAA==
         </WaveFormData>
      </LeadData>
      <LeadData>
         <LeadByteCountTotal>10000</LeadByteCountTotal>
         <LeadTimeOffset>0</LeadTimeOffset>
         <LeadSampleCountTotal>5000</LeadSampleCountTotal>
         <LeadAmplitudeUnitsPerBit>4.88</LeadAmplitudeUnitsPerBit>
         <LeadAmplitudeUnits>��V</LeadAmplitudeUnits>
         <LeadHighLimit>2147483647</LeadHighLimit>
         <LeadLowLimit>268435456</LeadLowLimit>
         <LeadID>V3</LeadID>
         <LeadOffsetFirstSample>0</LeadOffsetFirstSample>
         <FirstSampleBaseline>0</FirstSampleBaseline>
         <LeadSampleSize>2</LeadSampleSize>
         <LeadOff>FALSE</LeadOff>
         <BaselineSway>FALSE</BaselineSway>
         <ExcessiveACNoise>FALSE</ExcessiveACNoise>
         <MuscleNoise>FALSE</MuscleNoise>
         <LeadDataCRC32>2982976027</LeadDataCRC32>
         <WaveFormData>
3AHcAdwB3AHBAagBjwF2ARUBtgBXAPj/2P+6/5z/fv+P/57/rf+8/8T/yv/Q/9b/2f/c
/9//4v/k/+T/5P/k/+b/5v/m/+b/6P/o/+j/6P/q/+r/6v/q/+r/6v/q/+r/7P/s/+z/
7P/q/+r/6v/q/+z/7P/s/+z/7P/s/+z/7P/s/+z/7P/s/+7/7v/u/+7/7v/u/+7/7v/u
/+7/7v/u//D/8P/w//D/8v/y//L/8v/z//T/9f/2//j/+P/4//j/+f/6//v//P///wAA
AQACAAUABgAHAAgACgAMAA4AEAAUABYAGAAaAB0AIAAjACYAKQAsAC8AMgA0ADYAOAA6
AD0APgA/AEAAQQBCAEMARABGAEYARgBGAEQARABEAEQAQAA+ADwAOgA2ADQAMgAwACwA
KAAkACAAGwAYABUAEgAPAAwACQAGAAIAAAD+//z/+//6//n/+P/3//b/9f/0//L/8v/y
//L/8v/y//L/8v/w//D/8P/w//D/8P/w//D/8P/w//D/8P/w//D/8P/w//D/8P/w//D/
7v/u/+7/7v/u/+7/7v/u/+7/7v/u/+7/7P/s/+z/7P/u/+7/7v/u/+3/7P/r/+r/6//s
/+3/7v/u/+7/7v/u/+7/7v/u/+7/7//w//H/8v/y//L/8v/y//T/9P/0//T/9v/2//b/
9v/0//T/9P/0//X/9v/3//j/9//2//X/9P/2//b/9v/2//b/9v/2//b/9P/0//T/9P/2
//b/9v/2//T/9P/0//T/8v/y//L/8v/y//L/8v/y//T/9P/0//T/9P/0//T/9P/x//D/
7//u//D/8P/w//D/8v/y//L/8v/y//L/8v/y//D/8P/w//D/8P/w//D/8P/u/+7/7v/u
//D/8P/w//D/8P/w//D/8P/w//D/8P/w//D/8P/w//D/8P/w//D/8P/w//D/8P/w/+7/
7v/u/+7/7v/u/+7/7v/w//D/8P/w//D/8P/w//D/8P/w//D/8P/u/+7/7v/u/+7/7v/u
/+7/7v/u/+7/7v/w//D/8P/w/+7/7v/u/+7/7v/u/+7/7v/w//D/8P/w//D/8P/w//D/
7f/t/+3/7//w//L/8v/y//X/9v/2//f/+//9//3//f/+//7//P/7//3//f/+//7///8A
AP///v/6//f/9P/x//D/8P/w//H/8P/y//P/8//3//r//P/9/////v/7//f/8f/v/+3/
7P/o/+j/6P/o/+n/6f/p/+n/6f/p/+n/6f/r/+v/6//r/+r/6v/r/+v/6//r/+v/6//r
/+n/5v/i/93/2f/b/+j/+v8SADEAWgCTANgAIAFnAacB0gHkAeEBwAF4AR8BxABgAPP/
jf9h/2H/cf+J/6P/s/++/8r/zv/P/9L/2v/h/+L/4//j/+b/5v/n/+f/5//o/+r/6v/p
/+n/6//r/+v/6//s/+3/6//r/+v/7P/s/+z/7P/t/+3/7f/u/+7/7v/u/+7/7v/t/+3/
7f/t/+3/7f/t/+3/7f/t/+3/7f/t/+3/7v/u/+7/7f/t/+7/8P/x//H/8f/x//H/8f/y
//P/8//0//b/9//3//f/+P/5//n/+f/7//3///8AAAIABAAEAAUACAAKAAoADgASABMA
EwAXABsAHAAgACMAJQAoACsALgAxADMAMwA1ADYANgA4ADoAOwA9AD0APgA+AD4APwA/
AD0APQA+AD4APAA4ADYANAAyADAALQAqACcAJAAhAB0AGQAWABMADgALAAkABwAEAAEA
AAD+//3/+//1//X/9f/z//L/8f/x//D/8v/x//D/8P/u/+7/7v/u/+7/7v/u/+7/7v/u
/+7/7f/t/+3/6//r/+z/7P/s/+z/7P/s/+z/7P/s/+z/7P/q/+r/6//r/+v/6f/p/+n/
6f/p/+n/6f/p/+v/6//r/+z/7P/q/+r/6v/q/+v/6//s/+//8f/y//T/8v/y//T/9P/0
//T/9f/1//X/9v/2//b/9v/2//f/+f/5//n/+f/5//j/+P/2//b/9v/2//f/9//5//n/
+f/4//j/9//3//f/9v/1//T/8//z//P/9P/2//X/9f/z//P/8//y//L/9P/0//T/8//y
//T/9P/0//T/9P/0//P/8//z//P/8//z//L/8f/w/+//8f/x/+//8f/x//H/8f/w/+7/
7v/u/+7/7v/u/+7/7v/v//D/8f/y//P/8//y//L/8v/y//L/8v/w/+//7//v/+//7//v
//D/8v/y//L/8P/w//L/8v/y/+//7v/u/+//8f/x//H/8f/y//D/8P/u/+7/8P/w//D/
8P/y//L/8v/y//L/8v/y//L/8P/w//D/8P/w//D/8P/w//D/8P/w//D/7v/u/+7/7v/w
//D/8P/w//L/8v/y//L/8v/y//L/8v/w//D/8P/v/+//7//x//L/9P/0//T/9//6//r/
+//9/wEAAQABAAIAAQD+//z/+//7//z//P/+/wIAAgACAAAA/f/6//f/9P/z//L/8v/y
//X/9//4//v//v8AAAEAAQD+//v/9//z//H/7//u/+z/7v/u/+7/7//t/+3/7f/t/+//
7//v/+//7f/t/+3/7P/u/+//7//v/+//7//v/+//6//q/+r/5//l/+n/9P8GACQASwB8
AL0ACAFOAY8BwQHcAeAB0QGmAVwBAQGaACoAt/9h/0v/W/9t/3//l/+t/7b/wv/M/9H/
1v/a/+H/5v/n/+f/6v/q/+v/6//p/+r/7P/s/+v/6//t/+3/7//v//D/8f/x//H/8f/y
//L/8v/y//P/8f/x//L/8v/y//L/8v/y//H/8f/x//H/8f/x//H/8f/x//H/8f/x//P/
8//0//T/8v/x//H/8v/w//H/8f/x//X/9f/1//b/+f/5//r//P////////8AAAAA///+
////AQADAAQABgAIAAgACQAMAA4ADgASABYAFwAXABsAHwAiACYAKQArAC4AMQA0ADcA
OgA7AD4AQABAAEIARABFAEUARQBGAEYARgBHAEcARQBFAEYARgBEAEAAPgA8ADoANAAx
AC4AKwAqACcAIwAfABoAFwASAA8ADAAJAAUAAQD///7//v/9//n/+f/5//f/9v/1//X/
9P/y//H/8P/w/+7/7v/u/+7/8P/w//D/8P/u/+7/7v/t/+3/7f/r/+v/6v/q/+r/6v/r
/+z/7f/u/+z/7P/s/+r/6v/r/+v/6//r/+v/6//r/+v/6//r/+v/7f/t/+3/7v/w/+7/
7v/u/+z/7f/t/+7/7v/v/+//8P/y//L/9P/0//b/9v/3//f/9f/2//b/9v/4//j/+f/7
//v/+//7//v/+//6//f/9v/5//r//P/9//////////7//P/7//v/+//5//n/+f/5//j/
9//3//j/+f/5//f/9//3//b/9v/4//j/+P/3//b/9v/2//b/9v/2//b/9f/1//P/8//z
//P/9f/1//X/9f/2//f/9v/5//f/9//3//b/9P/0//T/9P/2//b/9v/2//b/9v/2//b/
9//3//b/9v/2//b/9v/2//T/8//z//P/9f/1//X/9v/2//b/9v/0//b/+P/4//j/9//2
//b/9//1//X/9f/1//b/+P/4//j/+P/4//j/+P/4//b/9v/2//b/+P/4//j/+P/2//b/
9v/2//j/+P/4//j/9//3//f/+f/6//z//P/8//3//v/+////AQADAAMAAwAGAAYABAAD
AAEAAQACAAIABAAGAAYABgAFAAMAAQD///r/+v/6//v//P/+//////8DAAYACAAJAAcA
BgADAP//+//5//f/9v/0//T/9P/0//X/9f/1//X/8//z//P/8//1//X/9f/1//T/9P/1
//X/8//z//P/8//z//X/8v/q/+f/6//z/wAAFgA2AF8AmADhAC4BcgGxAd8B8gHsAdUB
ogFQAfMAhgAUAKn/Xf9N/2H/df+J/5//sf/A/8r/zv/T/9z/5P/p/+z/7//v/+7/7v/v
/+//8f/y//T/9P/z//P/9f/1//X/9f/2//f/9//3//f/+P/2//b/9v/3//f/9//4//j/
+P/4//j/+P/3//f/9//3//X/9f/1//X/9f/1//X/9f/3//f/+P/4//b/9f/1//b/9P/1
//X/9f/3//f/9//4//n/+f/6//z/////////AAABAAEAAQADAAcACQAKAAwADgAOAA8A
EgAWABYAGgAeAB8AHwAjACcAJgAqAC0ALwA0ADcAOgA9AEAAQQBEAEYARgBIAEoASwBL
AEsATABMAEwATQBNAEsASQBKAEoASABGAEQAQgBAADoANwA0ADEALQApACQAHwAcABkA
FAARAA0ACwAIAAUABAACAAEA///5//n/+f/3//b/9f/1//T/9P/z//L/8v/y//L/8v/y
//L/8v/y//L/8v/y//L/8f/x//H/7//v//D/8P/w//D/7v/u/+7/7v/u/+7/7v/s/+7/
7//v/+//7f/t/+3/7f/v/+//7//v/+//7//v//D/8v/w//D/8P/u/+//7//w/+7/7//v
//D/8P/w//L/8v/y//L/8//z//P/9P/0//T/8v/y//P/9f/1//X/9f/1//j/+P/2//b/
9v/2//f/9//3//f/9//2//b/9f/1//X/9f/1//X/9f/0//P/8//0//P/8//x//H/8//y
//L/9P/0//T/8//y//L/8v/y//L/8v/y//H/8f/v/+//7//v//H/8f/x//H/7//v/+3/
7//x//H/8f/w/+7/7v/u/+7/7v/u/+7/7v/u/+7/7v/u/+3/7f/s/+z/7v/u/+7/7v/w
/+//7//v/+//7//v//D/7v/u/+7/7P/s/+7/7v/u/+3/7P/s/+3/6//r/+v/6//q/+z/
7P/u//D/7v/u/+7/7v/s/+z/7P/s/+z/7P/s/+z/7P/s/+z/7P/s/+z/7P/s/+z/7P/s
/+z/7P/s/+z/6//t/+3/7//w//D/8P/w//P/8v/y//P/9f/5//n/+f/6//r/+P/3//f/
9//4//j/+v/8//z//P/6//X/8v/v/+z/7v/u/+//8P/x//H/8P/x//X/+P/6//v/+v/3
//P/7//r/+n/6P/m/+j/6P/o/+n/6P/n/+b/5f/n/+f/5//n/+n/6f/p/+j/5v/n/+f/
5//n/+f/5//n/+X/5P/g/9v/1//b/+b/9v8OAC8AWgCXANwAJgFvAa0B0gHkAeUByAGE
ATEB1gBwAAEAlf9d/2H/cf+H/5//r/+4/8L/yP/N/9D/1v/Z/97/4//j/+P/4v/i/+H/
4v/k/+f/6P/l/+X/5//n/+f/5//o/+n/6f/p/+n/6v/q/+r/6v/r/+v/6//s/+z/6v/q
/+r/6v/r/+v/6//r/+v/6//r/+v/6f/p/+n/6f/r/+v/7P/s/+7/7f/t/+7/7v/v/+//
7//x//H/8f/y//H/8f/y//T/9//3//f/+P/5//n/+f/7//3///8AAAIABAAEAAUACAAK
AAoADgASABMAEwAXABsAHAAgACMAJQAoACsALgAxADQANQA4ADoAPAA+AEAAQQBBAEEA
QgBCAEAAQQBBAD8AQQBCAEIAQAA+ADwAOgA4ADQAMQAuACsAJgAjAB8AGwAYABUAEAAN
AAsACQAGAAMAAAD+//3/+//3//f/9//1//L/8f/x//D/8P/v/+7/7v/u/+7/7v/u/+z/
7P/s/+z/7v/u/+7/7f/t/+3/6//r/+z/7P/s/+z/7P/s/+z/7P/u/+7/7v/s/+z/7f/t
/+3/6//r/+v/6//r/+v/6//r/+v/6//r/+z/7v/s/+z/7P/s/+3/7f/u/+z/7f/t/+7/
7v/u//D/8P/y//L/8//z//X/9v/2//b/9P/0//X/9//3//f/9//3//b/9v/0//T/9v/2
//f/9//3//f/9//2//b/9f/1//X/9//3//f/9//0//P/8//0//f/9//1//X/8//y//L/
9P/0//T/8//y//L/8v/y//L/9P/0//P/8//z//P/8//z//H/8f/x//H/8f/x/+//8f/z
//P/8//y//D/8P/w//D/8v/y//L/8v/y//L/8v/y//H/8f/w//D/8v/y//L/8v/y//H/
8f/x/+//7//v//D/8P/w//D/7v/u//D/8P/w//H/8P/w//H/7//v/+//7//w//D/8v/w
//D/8P/w//D/8P/w//D/8P/w//L/8v/y//L/8f/w/+//7v/w//D/8P/w/+7/7v/u/+7/
7v/u/+7/7v/w//D/8P/w//D/8P/w//D/8v/y//L/8v/w/+//7//v/+7/7v/v/+7/8f/1
//f/+P/5//v//f/9//3//v/+//z//f/9//3//v/9//7////+/////v/8//r/9f/y//L/
8v/z//T/9v/3//b/9//5//r//f/9//z/+f/3//P/8f/v/+z/6v/q/+r/6v/r/+v/6//r
/+v/6//r/+n/6f/p/+n/6//q/+r/6//r/+v/6//r/+v/7f/v/+z/6P/j/9v/2//k//D/
AAAfAEgAeQC4APwAPwGDAbYBzgHXAcoBlgFHAewAkAAnALX/Z/9Z/2X/ef+T/63/uP/A
/8j/zf/S/9b/1//a/+H/5f/k/+T/5f/l/+P/5P/m/+b/5v/n/+r/6//p/+n/6v/r/+3/
7f/t/+7/7f/s/+v/6//t/+3/7v/u/+7/7v/u/+7/7f/t/+3/7f/v/+//7//v//H/8f/x
//H/7//v//D/8P/x//H/8v/0//T/9f/1//X/9f/1//X/9v/5//n/+v/8//3//f/9//7/
/f/9//3///8BAAMABAAGAAgACAAJAAwADgAOABIAFgAVABUAGQAdAB4AIgAlACcAKAAr
AC4AMQA2ADcAOgA8ADoAPAA+AD8APwA/AEAAQABBAEMARABDAEEAQgBCAEAAPwA+AD0A
PAA4ADUAMgAvAC0AKwAoACUAIgAfABoAFwAXABUAEgAPAAwACgAJAAcAAwADAAMAAQAA
AP/////+//7//f/8//z/+v/6//r/+v/6//r/+v/6//z//P/8//v/+//7//n/+f/8//z/
/P/8//r/+v/6//r/+v/6//r/+P/4//n/+f/5//n/+f/5//n/+f/5//n/+f/5//n/+f/6
//z/+v/6//r/+v/7//v//P/8//3//f/+/wAAAAACAAIAAAAAAAEAAQADAAQABAAEAAIA
AgADAAUABQAFAAUABQAGAAYABAAEAAQABAAFAAUABQAFAAUABAACAAEAAQABAAEAAQAB
AAEAAAD/////AAD//////f/9/////v/+/wAA/v/+//3//P/8//z//P/8//z//P/7//v/
+//7//v/+//7//v/+//7//n/+f/3//n/+f/5//n/+P/5//r/+//8//v/+v/5//j/+P/4
//j/+P/5//n/+P/4//j/+P/4//j/+v/5//n/+f/3//f/9//4//j/+P/4//b/9v/4//j/
+P/3//b/9v/3//f/9//3//f/+P/4//j/+P/4//b/9v/2//b/9v/2//b/9v/2//b/9v/2
//b/9v/2//b/9v/2//b/9v/2//b/9v/2//j/+P/4//j/+P/4//j/+P/2//b/9v/2//T/
9P/0//T/9P/0//T/9P/2//b/9v/2//T/9P/0//T/9v/1//X/9f/1//b/+P/4//n//f//
/wAA//8BAAMAAwAFAAYABgAEAAMAAwADAAQAAgAEAAYABgAEAAIA///8//n/9v/2//b/
9//4//r/+//7//3/AAACAAEAAQAAAP3/+f/1//P/8f/y//D/8P/w//D/8f/x//H/7//v
/+//7//x//H/8f/x//P/8v/y//P/8f/x//H/8f/x//H/7//u/+r/5f/l/+v/9v8IACgA
UQCAALUA8gA4AXsBrQHGAcwBwwGUAUAB3wB+ACAAvf9x/1v/Z/95/5H/rf+9/8T/zP/S
/9X/2P/e/+P/5v/p/+v/7P/s/+3/7f/r/+z/7v/u/+//7//x//H/7//v//D/8f/z//P/
8//0//L/8v/y//P/9f/1//b/9v/2//b/9v/2//P/8//z//P/8//z//P/8//z//P/8//z
//P/8//0//T/9v/1//X/9v/0//X/9f/1//r/+//8//7//P/7//v//P/9//3//f/+/wEA
AQABAAMABQAHAAgACgAMAAwADQAQABAAEAAUABgAGQAZAB0AIQAiACYAKQArADAAMwA2
ADkAOwA7AD0APgBAAEIARABFAEMAQwBEAEQARABFAEUAQwBBAEIAQgBAAD8APgA9ADwA
OAA1ADIALwAsACkAJQAhACAAHQAYABUAEwARAA4ACwAIAAYABQADAAEAAQABAP//+//5
//j/9v/4//f/9v/2//T/9P/0//T/9v/2//b/9v/2//b/9v/1//X/9f/z//P/9P/0//T/
9P/z//L/8f/w//L/8v/y//D/8v/z//P/8//x//H/8f/x//P/8//z//P/8f/x//H/8v/0
//L/8v/y//T/9f/1//b/9P/1//X/9v/4//j/+v/6//r/+v/7//v//f/+//7//v/8//z/
/f//////////////AAAAAP7//v/+//7///////////////7//P/7//v/+//8//3//v//
//z/+//7//z//f/9//v/+//7//r/+v/8//z//P/7//r/+P/4//j/+P/4//j/9//3//f/
9//3//f/+f/5//n/+f/3//f/9f/3//X/9f/1//T/9//4//n/+v/3//b/9f/0//T/9P/0
//T/9//3//b/9v/4//j/+P/4//b/9f/1//X/9f/1//X/9v/2//b/9v/0//L/9P/0//T/
9f/0//T/9f/1//X/9f/1//j/9v/2//T/8v/0//T/9P/0//T/9P/0//T/9v/2//b/9v/0
//T/9P/0//L/8v/y//L/8v/y//L/8v/0//T/9P/0//T/9P/0//P/8//z//X/9v/4//j/
+P/7//z//P/9////AQABAAEAAgACAAAA/////wEAAgACAAQABQAEAAMAAAD+//z/+v/4
//b/9v/3//j//P/9//3///8EAAYABwAHAAMA///6//X/8//x//D/7v/u/+7/7v/v//H/
8f/x//H/8//z//P/8//x//H/8f/w//D/8f/x//H/8f/x//H/8f/x//D/7P/n/+X/7/8A
ABYAMgBZAJQA2wAiAWQBowHRAeIB2gHDAZIBRAHlAHgACgCf/1P/R/9d/2//f/+V/6n/
uP/E/8z/0f/Y/97/5f/q/+v/6f/s/+z/7f/t/+//8P/y//L/8f/x//P/8//x//H/8v/z
//X/9f/1//b/9v/2//b/9//5//n/+v/6//j/+P/4//j/9f/1//X/9f/3//f/9//3//X/
9f/1//X/9//3//j/+P/6//n/+f/6//j/+f/5//n/+f/5//n/+v/+////AQAEAAIAAQAA
AAAAAgADAAQABwAHAAkACgAMAAwADAANABAAEgASABYAGgAdAB0AIQAlACYAKgAtAC8A
MgA1ADgAOwA+AD8AQgBEAEYASABKAEsASQBJAEoASgBKAEsASwBJAEcASABIAEYARABC
AEAAPgA8ADkANgAzAC8AKwAmACEAHgAbABYAEwASABEADwANAAgABgAFAAMA////////
/f/6//n/+f/4//b/9f/0//T/9v/2//b/9v/2//b/9v/2//b/9v/2//X/9P/z//D/7//w
//D/8P/w//H/8v/z//T/8//y//H/7v/u/+//7//v//L/8//0//X/9P/z//L/8f/y//P/
9P/2//b/9P/0//T/9P/1//X/9v/4//n/+f/6//r/+v/8//z/+v/6//v/+//5//r/+v/6
//z//P/9//////////////8CAAIAAAAAAP7//v///////////////v/+//3//f/9//v/
+//7//v/+v/5//n/+v/7//v/+f/5//n/+P/4//r//P/8//v/+v/5//j/9//2//j/+P/3
//f/+f/5//n/+f/3//f/9//3//n/+f/3//n/+P/3//b/9P/0//T/9P/0//b/9v/2//b/
+P/4//j/+P/4//f/9f/0//b/9v/2//b/9v/1//X/9f/1//X/9f/2//T/9P/0//L/9P/2
//b/9v/1//T/9P/1//X/9f/1//X/9v/4//j/9P/2//T/9P/0//T/9v/2//b/9v/0//T/
9P/0//b/9f/1//X/+f/6//z//P/8////AAAAAAEAAwAFAAUAAwAEAAQAAgABAAEAAQAC
AAIABAAGAAYACAAGAAMAAAD7//j/+P/4//r//P///wEAAQADAAYACAAIAAcABQABAP//
+//5//f/9v/0//T/9P/0//X/9f/1//f/9//3//f/9v/1//T/8//1//T/9P/1//X/9f/1
//X/9//3//X/9P/u/+n/6f/v//r/EAAuAFEAhADHABABWgGfAdcB8gH0AekBvgFwARsB
ugBKANf/e/9d/2n/d/+L/6f/uf/C/8r/1P/b/97/4v/n/+z/7//v//L/8v/z//P/8f/y
//T/9P/1//X/9//3//f/9//4//n/9//3//f/+P/6//r/+v/7//v/+//8//z/+v/6//r/
+v/7//v/+//7//r/+f/4//f/+f/5//n/+f/5//n/+v/6//z/+//7//z//v//////////
//////8AAAMAAwAEAAYABQAFAAUABgAHAAcABwAJAA0ADwAQABIAFAAUABUAGAAYABgA
HAAgACEAIQAlACkAKwAwADQANwA4ADsAPgBBAEYARwBKAEwATgBQAFIAUwBRAFEAUgBS
AFIAUwBTAFEAUQBSAFIAUABMAEoASABGAEIAPwA8ADkANAAxAC0AKQAoACUAIAAdABoA
FwATAA8ADAAKAAkABwADAAMAAwABAAAA//////7//P/7//r/+v/6//r/+v/6//r/+v/6
//r/+v/6//r/+f/5//n/9//3//r/+v/6//r/+v/6//r/+v/4//j/+P/2//f/+f/6//v/
+f/5//n/+f/3//f/9//3//f/9//3//j/+v/4//j/+P/4//n/+f/6//r/+//7//z/+v/6
//z//P/8//z//f/9//v//P/8//z//v/+////AQABAAEAAQABAAIAAgAAAAAAAAAAAAEA
AQABAAEAAQAAAAIAAQABAAEAAQABAAEAAQAAAP////8AAAMAAwABAAEA///+//7/AAAC
AAIAAQAAAP7//v/+//7//v/+//3//f/9//3//f/9//v/+//7//v//P/9//z////9//3/
/f/8//z//P/8//z//v/+//7//v/+//7//v/+//3//f/8//z//P/8//z//P/8//v/+//7
//v/+//7//z/+v/6//r/+P/6//z//P/8//v/+v/6//v/+//7//v/+//8//7//P/6//r/
+v/6//r/+v/8//z//P/8//z//P/8//z//P/8//z//P/8//z//P/8//z//P/8//z//P/8
//z//P/8//z//P/8//7//v/+//7//P/8//z//P/8//v/+//7//3//v8AAAAAAAADAAQA
BAAHAAkACwALAAsADAAMAAoABwAHAAcACAAJAAwADwAQAA8ADAAIAAQAAwAAAAAAAAAB
AAIABAAFAAMABQAIAAoADQANAAwACQADAP///f/7//z/+v/6//r/+v/7//v/+//5//n/
+f/5//n/+f/5//n/+//6//r/+//5//n/+f/5//v//f/7//b/7v/p/+v/8f/+/xIAMABV
AIQAwQAKAVABkwHJAegB8gHpAbwBbgEZAbwAVgDl/4n/bf97/43/pf+//8n/0P/Y/97/
4//o/+z/7//0//f/9//4//j/+f/5//f/+P/6//r/+f/5//v/+//7//v//P/9////////
/wAA/v/+//7///8BAAEAAgACAAEAAAD///7/////////////////////////////////
AQABAAIAAgACAAEAAQACAAMABQAGAAcABwAHAAcACAAHAAcACAAKAA0ADQANAA4ADwAP
AA8AEQARABMAFAAWABoAGgAbAB4AHwAeACEAJAAmACcALAAxADAANAA3ADkAPAA/AEIA
RQBIAEkATABOAFAAUgBUAFUAVwBXAFgAWABWAFcAVwBVAFUAVgBWAFQAVABSAFAATgBM
AEkARgBDAEAAPQA5ADUAMgAvACoAJwAjACEAHgAbABgAFgAVABMADwAPAA8ADQALAAsA
DAAMAAsACQAHAAYACAAIAAgACAAIAAgACAAIAAgACAAIAAcABwAHAAUABQAIAAgACAAI
AAYABgAGAAYACAAIAAgABgAEAAUABQAFAAUABQAFAAUABQAFAAUABQAHAAcABwAIAAoA
CAAIAAgACAAJAAkACgAKAAsACwAMAAwADAAOAA4ADAAMAA0ADQANAA4ADgAOAA4ADgAP
ABEAEQARABEAEQASABIAEAAQABIAEgATABMAEwATABMAEgAUABMAEwATABMAEwATABMA
FAATABMAFAATABMAEQARABEAEAAQABIAEgASABEAEAASABIAEgASABAAEAAPAA8ADwAP
AA8ADwAPAA8ADwAPAA8ADwANAA8ADwAPAA8ADgAQABAAEAAQABAAEAAQABAAEAAQABAA
EAAPAA8ADgAOABAAEAAQABAAEAAPAA8ADwAPAA8ADwAQABIAEgASABAAEAASABIAEgAR
ABAAEAARAA8ADwAPAA8AEAAQABAADgAQABIAEgASABIAEAAQABAAEAAQABAAEAAQABAA
EAAQABAAEQASABMAFAASABIAEgASABIAEgASABIAEgASABIAEgASABIAEgASABIAEgAS
ABIAFAAUABQAFAAUABQAFAAUABQAFAAUABMAEwATABUAFgAWABYAFgAZABsAHAAeACEA
JQAlACUAJgAkACIAIQAhACMAJAAkACYAKgAqACoAKAAkACAAHAAYABgAGAAZABoAHAAd
AB0AHwAiACQAJQAlACUAIwAgAB0AGQAXABYAFAAUABQAFAAVABcAFwAXABcAFQAVABUA
FQAXABcAFwAWABQAFQAVABUAFwAXABcAFwAZABgAFAAPAAkACwAUACIAPABjAIwAvwD8
AEABgQG7AeIB9AH3Ad4BmgFDAegAigAlAMP/j/+P/6H/tf/N/+H/7v/2//z/AQAEAAgA
DQAUABUAFQAUABQAFQAVABcAGAAaABoAGwAbAB0AHQAdAB0AHgAfAB8AHwAfACAAIAAg
ACAAIQAhACEAIgAiACIAIgAiACIAIwAjACMAIwAlACUAJQAlACUAJQAlACUAIwAjACQA
JAAmAA==
         </WaveFormData>
      </LeadData>
      <LeadData>
         <LeadByteCountTotal>10000</LeadByteCountTotal>
         <LeadTimeOffset>0</LeadTimeOffset>
         <LeadSampleCountTotal>5000</LeadSampleCountTotal>
         <LeadAmplitudeUnitsPerBit>4.88</LeadAmplitudeUnitsPerBit>
         <LeadAmplitudeUnits>��V</LeadAmplitudeUnits>
         <LeadHighLimit>2147483647</LeadHighLimit>
         <LeadLowLimit>268435456</LeadLowLimit>
         <LeadID>V4</LeadID>
         <LeadOffsetFirstSample>0</LeadOffsetFirstSample>
         <FirstSampleBaseline>0</FirstSampleBaseline>
         <LeadSampleSize>2</LeadSampleSize>
         <LeadOff>FALSE</LeadOff>
         <BaselineSway>FALSE</BaselineSway>
         <ExcessiveACNoise>FALSE</ExcessiveACNoise>
         <MuscleNoise>FALSE</MuscleNoise>
         <LeadDataCRC32>3784809797</LeadDataCRC32>
         <WaveFormData>
CgIKAgoCCgICAvwB9gHwAZYBPAHiAIgAXQA0AAsA4v/g/+D/4P/g/+D/4P/g/+D/4f/i
/+P/5P/i/+L/4v/i/+D/4P/g/+D/4v/i/+L/4v/k/+T/5P/k/+L/4v/i/+L/5P/k/+T/
5P/k/+T/5P/k/+b/5v/m/+b/5v/m/+b/5v/m/+b/5v/m/+T/5P/k/+T/5v/m/+b/5v/o
/+j/6P/o/+j/6P/o/+j/6P/o/+j/6P/p/+r/6//s/+z/7P/s/+z/7f/u/+//8P/x//L/
8//0//f/+P/5//r//f/+////AAACAAQABgAIAAwADgAQABIAFQAYABsAHgAhACIAIwAk
ACYAKAAqACwALQAuAC8AMAAxADIAMwA0ADQANAA0ADQAMgAwAC4ALAApACgAJwAmACIA
IAAeABwAGQAWABMAEAAOAAwACgAIAAYABAACAAAA/v/+//7//v/9//z/+//6//j/+P/4
//j/+v/6//r/+v/4//j/+P/4//b/9v/2//b/+P/4//j/+P/4//j/+P/4//j/+P/4//j/
9//2//X/9P/0//T/9P/0//T/9P/0//T/8v/y//L/8v/z//T/9f/2//X/9P/z//L/9P/0
//T/9P/2//b/9v/2//T/9P/0//T/9f/2//f/+P/4//j/+P/4//r/+v/6//r/+v/6//r/
+v/8//z//P/8//7//v/+//7//P/8//z//P/8//z//P/8//z//P/8//z/+v/6//r/+v/8
//z//P/8//r/+v/6//r/+P/4//j/+P/4//j/+P/4//r/+v/6//r/+v/6//r/+v/5//j/
9//2//j/+P/4//j/+P/4//j/+P/4//j/+P/4//b/9v/2//b/9v/2//b/9v/0//T/9P/0
//b/9v/2//b/9v/2//b/9v/2//b/9v/2//j/+P/4//j/+P/4//j/+P/4//j/+P/4//f/
9v/1//T/9P/0//T/9P/0//T/9P/0//b/9v/2//b/9v/2//b/9v/2//b/9v/2//b/9v/2
//b/9P/0//T/9P/1//b/9//4//j/+P/4//j/9v/2//b/9v/4//j/+P/4//j/+P/3//f/
9//3//f/9//3//j/+f/5//v//f/9//7/AQADAAMAAwADAAMAAQABAAEAAQABAAMAAwAF
AAUABQADAAIA///8//z//P/8//3//v/9//z/+////wIABAAEAAYABgAEAP//+f/3//X/
8//x//H/8f/y//L/8v/x//H/8v/y//H/8f/z//T/9P/0//L/8v/y//L/9P/1//X/9f/1
//P/7//r/+f/3v/c/+H/7f8AABsARAB+AMIAEQFoAbwBAAI0AlUCRQL9AaIBRwHsAIsA
NgACAOr/4f/o/+//7f/o/+j/5v/k/+X/6//s/+v/6v/q/+z/6//r/+v/6v/q/+r/6v/q
/+r/6f/p/+n/6f/q/+v/6//r/+v/6//r/+v/7P/s/+z/7P/s/+z/7P/s/+z/7f/t/+7/
7v/u/+3/7f/t/+3/7f/t/+z/7P/t/+3/7v/u/+7/7v/t/+3/7//v/+//7//u/+7/7v/v
//D/8P/w//H/9P/0//T/9f/2//b/9v/3//n/+v/7//3//P/9//3/AAABAAMABgAIAAoA
CgANABEAEAASABUAFwAcAB4AIAAiACMAJQAmACcAKQAqACwALQAuAC4AMAAxADMAMwAz
ADMAMQAxADIAMgAwAC8ALgArACkAJwAlACIAIwAfAB0AGwAZABUAEwAQAA4ADQAMAAkA
CQAIAAYABQABAAEA///+//z//P/8//z//P/8//z//P/6//r/+//8//z/+v/6//r/+P/5
//n/9//5//n/+f/5//f/9//3//j/+P/4//b/9v/4//j/9//3//X/9f/1//X/8//z//P/
8//z//P/9P/0//X/9v/4//n/9//3//f/9//1//X/9f/1//j/+v/8//3//P/8//v/+//6
//v/+//8//z//f/9//v/+//8//7//v///wEAAgADAAEAAQAAAAAA/v/+//////8CAAIA
AAAAAAAA///8//v//P/8//z//P/6//r/+v/7//v/+//6//r/+v/6//r/+v/5//n/+P/4
//n/+f/6//v//P/8//v/+v/6//v/+//6//j/+P/5//n/+f/5//j/+P/3//f/9v/2//T/
9P/0//T/9P/0//T/9P/3//j/+f/6//r/+v/6//r/+P/4//j/+f/3//b/9f/1//f/9//4
//j/+v/6//r/+v/5//j/9//2//b/9f/1//X/9//3//f/+P/2//b/9P/y//L/9P/0//T/
9P/3//j/+f/6//j/+P/4//j/9v/2//b/9v/2//b/9v/2//b/9v/2//b/9P/0//T/9P/2
//b/9v/2//j/+P/4//j/9v/2//b/9v/0//P/8//z//P/8//z//X/9P/1//X/9//6//v/
/f///wMAAwADAAMAAQD////////9//3///8BAAUABQAFAAMAAAD9//r/+P/2//b/9//5
//r/+//8////AgAEAAQABAADAAAA+v/1//P/8f/v/+3/7f/t/+7/7v/w/+//7//w//D/
7//v/+//8P/w//D/8P/y//L/8v/y//H/8f/x//H/7f/r/+n/5f/e/9j/3f/p//7/HwBS
AJYA5AA5AZAB3gEYAkoCYQJFAvcBlgExAcQAVwAEAN7/0P/L/8j/z//V/9b/1v/a/9z/
3f/h/+b/5//o/+b/5v/l/+X/5f/k/+T/5P/k/+T/5P/j/+P/5f/l/+b/5//n/+f/5//n
/+n/6f/q/+r/6P/o/+j/6P/m/+b/5v/n/+f/6P/o/+j/6f/p/+n/6f/p/+n/6P/o/+v/
6//s/+z/6//q/+j/5//l/+X/5f/l/+j/6P/o/+n/7P/s/+z/7f/w//D/8P/x//H/8P/v
/+//7//w//H/8//2//f/9//6//v//f8AAAIABAAEAAcACwAOABAAEwAVABgAGgAcAB4A
IAAjACUAJwAnACgAKgArACwALAAuAC8ALwAvAC8ALwAxADEAMgAyAC8ALQArACcAIwAh
AB8AHAAcABkAGAAXABMADwANAAoABwAFAAMA///9//z/+v/5//j/+f/4//j/9v/2//b/
9v/y//L/8v/y/+7/7v/v//D/8v/w//D/8P/u/+//7//t/+3/7f/t/+3/7f/t/+3/7v/w
//D/7v/u/+z/7P/r/+v/6v/p/+j/5//p/+n/6f/p/+n/6f/q/+r/7P/s/+3/7f/r/+v/
6//r/+v/6//r/+v/6//s/+3/7f/w//D/7//v//D/8f/x//L/8f/x//D/7f/u//D/8//0
//T/9f/1//X/9P/z//H/8P/w//D/8f/x//P/9P/z//T/8//z//H/8f/w//D/8P/w//D/
8P/w//H/8f/x//D/8P/w//D/8P/w//H/8f/w//D/7v/t/+3/7f/u/+7/7f/s/+v/6//q
/+j/6f/q/+z/7f/v/+//7v/u/+//7//u/+7/7P/s/+z/7P/q/+r/6v/q/+z/7P/s/+z/
7P/s/+z/7P/s/+z/7P/t/+z/6v/o/+f/6f/p/+r/6v/s/+z/7P/s/+z/7P/s/+z/7P/r
/+v/6//r/+v/6//s/+r/7P/s/+j/6P/r/+z/7f/u/+v/6v/p/+j/6f/q/+v/7P/q/+r/
6v/q/+z/7P/r/+v/6f/p/+n/6f/u//D/8v/z//T/9f/0//T/9f/3//f/9//3//f/9f/1
//P/8//z//X/9//5//n/+f/6//r/+P/2//P/8v/x//H/8f/x//H/8f/0//j/+//8//z/
/P/6//X/7//t/+v/6f/n/+f/5//o/+b/5v/l/+X/5v/m/+X/5f/m/+j/6f/q/+j/6P/o
/+j/6P/p/+n/6f/l/+f/4//b/9X/0P/O/9P/4f/6/yEAXACqAP4AWwG6AQwCSAJ2AocC
YwINAqYBMwG6AEMA7v/E/7b/tf+8/8P/yf/O/9T/1P/U/9n/3f/g/9//3v/g/97/3f/d
/93/3v/e/97/3v/g/+D/3//f/9//3//g/+H/4f/h/+H/4f/f/9//4P/g/+D/4P/g/+D/
4v/i/+L/4//j/+T/5P/k/+H/4f/h/+H/4f/h/+D/4P/j/+P/5P/k/+T/5P/j/+P/4//j
/+P/4//i/+L/4v/j/+T/5P/k/+X/6P/o/+j/6f/o/+j/6P/p/+z/7v/w//P/9P/1//X/
+P/7//3/AAACAAQABAAHAAsACgAMAA8AEQAWABgAGgAcACAAIwAlACcAKQAqACwALQAs
ACwALgAvAC0ALQAtAC0ALQAtAC4ALgAsACsAKgAnACMAIQAfABwAGQAVABMAEQARAA0A
CwAIAAQAAwACAP/////+//z/+//3//f/9f/0//L/8v/y//L/8P/w//D/8P/u/+7/7//w
//D/7v/u/+7/8P/x//H/7//t/+3/7f/t/+3/7f/t/+7/7v/u/+z/7P/s/+z/6//r/+v/
6//r/+v/6f/p/+n/6f/r/+v/7P/s/+z/7P/t/+3/7f/t/+3/7f/t/+3/7f/t/+v/7P/t
/+3/7v/u/+3/7f/u/+//7//w//D/8f/x/+//7//w//L/8v/w//H/8f/x//P/8//y//L/
8v/y//P/8//0//T/8v/y//P/8//x//H/8v/y//L/8v/y//L/8v/z//P/8//y//L/8v/y
//L/8v/z//P/8v/y//D/7//v/+//8v/y//H/8P/u/+//7//u/+7/7v/v/+//7//v/+7/
7v/x//H/8P/w/+7/7v/u/+7/8P/w//D/8P/w//D/8P/w/+7/7v/u/+7/7v/u/+7/7//x
//D/7//v/+//7//w//D/7v/u/+7/7v/w//D/8P/w/+//7f/s/+v/7f/t/+3/7v/u/+7/
7P/u//D/7v/u/+7/7v/u/+7/7v/u/+7/7v/u/+7/7v/u/+7/7v/u/+7/7v/u/+7/7v/u
/+7/7v/t/+3/7f/t/+3/7f/v//D/8f/x//P/8//z//T/9f/4//n/+v/7//v/+f/5//n/
9//3//n/+//9//3//f/7//j/9f/y//D/8v/y//P/9f/z//P/8//1//n//P/9//7//v/8
//f/8//v/+3/6//p/+v/6//s/+z/6//p/+j/6P/q/+n/6f/p/+r/6v/q/+r/6P/o/+j/
6P/p/+n/6f/p/+f/5f/l/93/1P/S/9f/3//y/w8AOgB2ALwACwFoAbwB+gEuAlUCTQIL
ArABVQH4AJMANAD4/97/1f/Y/9//3//a/9r/3P/c/93/3//g/+P/5v/m/+P/4f/g/9//
4v/i/+L/4v/i/+L/4f/h/+H/4f/i/+P/4f/h/+H/4f/j/+P/5P/k/+T/5P/k/+T/5P/k
/+T/5f/l/+b/5v/m/+P/4//j/+P/4//j/+L/4v/l/+X/5v/m/+b/5v/l/+X/5//n/+f/
5//m/+b/5v/n/+b/5v/m/+f/6v/q/+r/6//s/+z/7P/t/+//8P/x//P/9P/1//X/+P/5
//v//v8AAAIAAgAFAAkACgAMAA8AEQAUABYAGAAaABwAHwAhACMAJQAmACgAKQAsACwA
LgAvAC0ALQAtAC0ALQAtAC4ALgAuAC0ALAApACcAJQAjACAAHQAZABcAFQATAA8ADQAK
AAoACQAIAAUAAwACAAAA///7//v/+f/4//b/9v/2//b/9P/0//T/9P/y//L/8//0//T/
8v/y//L/8v/z//P/8f/x//H/8f/x//H/8f/x//L/9P/0//L/8v/0//T/8//z//H/8f/x
//H/8f/x//H/8f/v/+//8P/w//D/8P/x//H/8//z//P/8//x//H/8f/x//H/8v/z//P/
9P/0//P/8//2//f/9//4//r/+//7//n/+P/4//n/+P/6//v/+//7//n/+f/4//j/+v/6
//v/+//8//z/+v/6//v/+//5//n//P/8//z//P/4//j/+P/5//n/+f/4//j/+P/4//j/
+P/5//n/+P/4//j/9//3//f/+v/6//n/+P/2//f/9//2//b/9v/3//f/9//3//b/9v/5
//n/+P/4//b/9v/2//b/+P/4//j/+P/4//j/+P/4//b/9v/2//b/+P/4//j/+f/5//j/
9//3//X/9f/2//b/9v/2//b/9v/2//b/9v/2//j/9//3//f/9f/1//X/9v/2//b/+P/2
//b/+P/4//j/+P/2//b/9v/2//j/+P/4//j/9//2//X/9P/2//b/9v/2//b/9v/2//b/
9v/2//b/9v/2//b/9v/2//b/9v/2//b/9v/2//b/9f/1//X/9f/1//P/9f/2//f/+P/7
//7////+////AQABAAEAAQABAP//AQABAAEAAQACAAMABAADAAYABQAFAAMA/v/8//z/
/P/9//////////3///8CAAQABAAEAAQAAgD///v/+f/3//P/8f/x//H/8v/y//L/8f/z
//T/9P/z//H/8f/y//L/8v/y//L/8v/y//L/8//z//P/9f/1//X/8f/p/+D/3P/d/+H/
7v8HACwAYgCiAOcAOgGSAdwBFAJBAk8CJwLUAXkBHgG9AFgAEADw/+H/3v/n/+//6v/k
/+L/5P/l/+X/5P/l/+r/7v/t/+v/6v/p/+j/6P/o/+j/6v/q/+n/6f/n/+f/6P/p/+v/
6//r/+v/6f/p/+r/6v/s/+z/7P/s/+z/7P/s/+3/7P/s/+v/6v/q/+v/7P/t/+//7//u
/+7/7f/t/+7/7v/w//D/7//v/+//7//v/+//8P/w//D/8f/0//T/9P/1//b/9v/2//f/
9v/2//b/9//5//r/+//9//7//////wIABQAHAAoADAANAAwADgARABIAFAAXABkAGgAc
AB4AIAAjACcAKgAtAC4ALgAvAC8AMAAwADIAMwA2ADcAOAA5ADcANwA4ADgAOAA3ADYA
MwAxAC8ALQAqACoAJwAmACUAIwAfAB0AGgAaABkAGAAVABMAEgAQAA8ADQANAAsACgAK
AAoACgAKAAgACAAIAAgABgAGAAcACAAGAAQABAAEAAYABwAHAAUABwAHAAcABwAHAAcA
BwAIAAcABgADAAIABAAEAAMAAwABAAEAAQABAAMAAwADAAMAAwADAAQABAAEAAQABQAF
AAUABQAFAAUABQAFAAUABQAFAAYABwAHAAoACgAJAAkACAAJAAkACgAKAAsACwAJAAkA
CgAMAAwADAANAA0ADQANAA0ADAAMAAoACgALAAsADAAMAAoACgALAAsACQAJAAoACgAK
AAoACAAIAAgACQAHAAcABgAGAAgACAAIAAgABwAHAAYABgAGAAUABQAFAAYABgAFAAQA
BAAFAAUABAAEAAQABQAFAAMAAwACAAIAAwADAAIAAgADAAQABQAGAAUABAADAAIAAgAC
AAIAAgAEAAQABAAEAAMAAgABAAEAAwACAAEAAQABAAEAAgACAAIAAgACAAIAAgACAAIA
AgACAAEAAQABAAEAAQABAAIAAgAEAAQAAgACAAAAAAAAAAAA/v/+//7//v8AAAAAAAAA
AAAAAAAAAAAAAgACAAIAAgAAAAAAAAAAAAIAAgACAAIAAgACAAIAAgAAAAAAAAAAAP7/
/v/+//7/AAAAAAAAAAAAAAAAAAAAAP7//v/+//3//////////////wEAAgADAAQABwAK
AAsACgALAA0ADQAPAA8ADwANAAsACwALAAsACwANAA8ADwAPAA0ADAAJAAYABAAEAAQA
BQAHAAcABwAHAAkADAAOAAwADAAMAAoABQABAP///f/9//v/+//7//z//P/8//v/+f/6
//r/+f/5//n/+v/6//z//P/8//z/+v/6//v/+//9//3/+//5//X/7//q/+r/7//7/xQA
OQBoAKIA5AAzAYgB0AEGAjQCSQIlAs8BbAERAboAXwAYAPT/5v/f/+T/7//t/+r/7P/s
/+r/6//v/+7/7//y//L/8v/x//H/8f/w//D/8P/w//L/8v/x//H/7//v//D/8f/z//P/
8//z//H/8f/y//L/8v/y//L/8v/0//T/9P/1//T/9P/z//L/8f/x//H/8f/x//H/8P/w
//H/8f/y//L/8v/y//H/8f/v/+//7//v//P/9P/1//f/9//2//X/9f/0//T/9P/1//j/
+P/4//n//f/+////AQAAAAEAAQAEAAMABQAIAAoADAAMAA8AEwAWABgAGwAdACAAIgAk
ACYAJgApACsALQAtAC4AMAAxADIAMgA0ADUANQA1ADUANQAzADMANAA0ADQAMwAyAC8A
LQArACkAJgAlACEAHwAdAB0AGQAXABQAEgARABAADQALAAoACAAHAAYABwAGAAYAAgAA
AP7//P/7//z//f/+//r/+v/7//z//P/6//r/+v/7//3//v/9//v/+//7//v/+//7//v/
/P/5//j/9f/0//b/9v/1//X/9v/3//j/+f/4//f/9v/1//b/9//5//r/+f/4//j/9//3
//f/9//3//n/+f/5//n/9//4//n/+f/6//r/+f/5//z//f/9//7/AAABAAEA///+//7/
///+/wAAAQABAAEAAQABAAAAAAAAAAAAAQABAAAAAAD+//7//f/9//v/+//+//7//v/+
//z//P/8//3//f/9//z//P/8//z//P/8///////+//7//P/7//v/+//8//z/+//6//r/
+//7//r//P/8//3//f/6//n/9//2//n/+f/4//j/+v/6//r/+v/5//j/9//2//b/9v/2
//b/+P/4//j/+P/6//r/+v/7//n/+P/3//f/9//3//j/+P/4//j/+P/4//f/9v/1//T/
9v/1//X/9f/3//f/9//4//j/+P/4//b/9P/0//T/9P/0//L/8v/y//L/9f/2//f/+P/3
//b/9f/0//L/8v/y//L/8v/y//L/8v/1//b/9//4//b/9f/1//X/9f/1//X/9//6//v/
+//9//////8AAAEAAQABAAEAAQAAAP3//P/7//7///8CAAUABAADAAIA//////3/+//6
//r/+v/7//3/////////AQAEAAYABgAGAAUAAgD8//f/9f/z//H/7//v/+//8P/w//D/
7//v//D/8v/x//H/8f/x//D/7//u//D/8P/w//D/8f/x//H/8f/v/+v/5//f/9j/2P/f
//H/CAApAGQArgD6AFEBrAH6ATQCXAJpAkUC8wGMASEBsgBDAPL/zv/G/8P/wv/H/83/
0v/Y/9r/2v/d/+H/5v/p/+j/5v/m/+X/5f/l/+j/6P/o/+j/6P/o/+f/5//m/+X/5f/l
/+X/5f/l/+X/5f/l/+b/5v/p/+r/6//s/+n/6P/n/+f/5//o/+j/6P/o/+n/6v/r/+n/
6f/o/+j/6//r/+z/7P/s/+z/6//r/+n/6f/p/+n/6P/o/+j/6f/t/+7/7//x/+//7v/t
/+3/8P/w//D/8f/x//L/8//1//b/9//3//r//f///wIABAAGAAYACQANAA4AEAATABUA
GQAcAB8AIgAiACUAJwApAC0ALgAwADEAMQAwADEAMQAxADEAMQAxAC8ALwAwADAALgAt
ACwAKQApACcAJQAiAB4AGQAWABMAEQANAAsACAAHAAcABwAFAAEAAAD+//3/+f/5//f/
9v/y//L/8v/y//D/8P/w//D/8f/y//T/9v/2//T/9P/0//L/8//z//H/7v/t/+z/6//t
/+3/7f/u/+//8P/v//D/7f/s/+r/6f/p/+n/6f/p/+z/7f/u/+//7v/t/+3/7P/t/+7/
8P/x/+//7//v/+//7//v/+//7//x//L/8//z//T/9P/z//P/9P/1//X/9v/0//X/9f/z
//X/9v/4//j/+P/5//n/+f/5//n/+P/4//j/+P/5//n/+v/6//j/+P/3//f/9f/1//b/
9v/2//b/9P/0//T/9f/3//f/9v/2//b/9v/2//b/9//3//b/9v/1//P/8v/x//T/9P/z
//L/8//1//b/9v/0//T/9f/1//f/9//2//b/9v/1//P/8v/w//D/8P/w//H/8v/z//T/
9P/0//T/9P/y//L/8v/y//L/8v/y//P/9f/0//P/8//1//X/9v/2//X/9P/z//L/9P/0
//T/9P/0//P/8//z//X/9f/1//b/8v/0//b/8v/0//L/8v/y//L/9P/0//T/9P/y//L/
8v/x//L/8//0//X/9//5//r/+//7//3//////wAAAQADAAMAAQABAAEA////////////
////AQADAAMABAADAAMAAQD8//r/+v/6//z///8AAAEA//8BAAQABgAGAAYABgAEAP//
+//5//f/9f/z//P/8//0//T/9P/z//P/9P/0//P/8f/x//L/8v/0//T/9P/0//T/9P/1
//X/9f/1//X/8f/r/+f/4P/c/9//7/8IACcAWACeAOoAQQGiAfYBMgJgAn0CZQIXAroB
VwHoAHcAHADq/9b/zf/S/93/3//e/+D/5P/m/+f/5//q/+3/8P/u/+7/7f/t/+3/7P/s
/+z/7P/u/+7/7f/t/+3/7f/u/+//7f/t/+3/7f/v/+//8P/w//L/8v/y//L/8v/y//L/
8//z//T/9P/0//H/8f/x//H/8v/z//P/9P/z//P/9P/0//T/9P/z//P/9f/1//X/9f/2
//b/9v/3//j/+P/4//n/+v/6//r/+//6//r/+v/7//7/AAACAAUABgAHAAcACgAJAAsA
DgAQABIAEgAVABkAHAAeACEAIwAmACgAKgAsAC4AMQAzADUAOQA6ADwAPQA+AD4AQABB
AEEAQQBBAEEAQQBBAEIAQgA/AD0AOwA3ADcANQAzADAALwArACkAJwAlACEAHwAcABgA
FwAWABMAEQAQAA4ADQALAAsACQAIAAYABgAGAAYABAAEAAQABAAEAAQABQAGAAQAAgAC
AAIABAAFAAUAAwABAAEAAQABAAMAAwADAAQAAgACAAAAAAAAAAAA/////wEAAQABAAEA
AQABAAEAAQD/////AAAAAAAAAAABAAEAAQABAAEAAQADAAMAAwADAAUABgAHAAcABgAG
AAUABQAGAAcABwAIAAYABwAHAAUABwAIAAoACgAIAAkACQAJAAkACQAIAAgACgAKAAsA
CwAKAAoACAAIAAsACwAJAAkACgAKAAoACgAIAAgACAAJAAsACwAKAAoACAAIAAgACAAL
AAsACgAKAAoACQAJAAkACAAIAAcABgAIAAkACQAIAAYABgAHAAcACQAJAAgACAAHAAcA
BgAGAAYABgAGAAYABwAIAAkACgAIAAgACAAIAAYABgAGAAYABgAGAAYABwAJAAgABwAH
AAcABwAIAAgABgAGAAYABgAIAAgACAAIAAgABwAHAAcABwAHAAcACAAIAAoACgAIAAYA
CAAIAAgACAAKAAoACgAKAAoACgAKAAoACAAIAAgACAAKAAoACgAKAAgACAAIAAgACgAK
AAoACgAKAAoACgAKAAwADAAMAAwACgAKAAoACQAJAAkACQAJAAsADQAOAA8ADQAPABEA
EQAUABUAFwAXABcAFwAXABUAEwATABMAEwAWABkAHAAdABwAGQAXABMAEgAQABAAEAAR
ABMAEwATABMAFQAYABoAGgAaABoAGAATAA8ADQALAAsACQAJAAkACgAKAAoACQAJAAoA
CgAJAAkACQAKAAoACgAKAAoACgAIAAgACQAJAAsACwALAAUA/f/3//T/8v/5/wkAIABB
AHIAsgD6AE0BpAHuASoCXAJxAlECAQKmAU0B8ACLADgADAD+//3/BAAJAAMA/P/8//7/
/v///wEABAAFAAQABgAGAAUABQAFAAQABAAEAAQABAAEAAMAAwAFAAUABgAHAAUABQAF
AAUABQAFAAYABgAHAAgACQAKAAkACAAHAAcABwAIAAgACAAJAAkACQAJAAkACQAIAAgA
CQAJAAoACgAIAAgABwAHAAgACQAKAAsADAAMAAwADQAMAAwADAANABAAEAAQABEAEgAS
ABIAEwAVABYAFwAZABwAHQAdACAAIAAhACMAJAAoACgAKwAvADAAMgA1ADcAOgA8AD4A
QABCAEUARwBJAEsATABOAE8AUQBSAFUAVwBVAFUAVQBVAFUAVQBWAFYAVgBVAFQAUQBP
AE0ASwBIAEkARQBDAEEAPwA7ADkANgA0ADMAMgAvAC0ALAAqACkAJQAlACMAIgAhACIA
IwAkACEAIAAfAB4AHQAeACAAIgAiACAAIAAgACAAIQAhAB8AHwAfAB8AHwAhACEAIQAi
ACIAIgAgACAAIgAiACEAIQAfAB8AHwAfAB8AHwAfAB8AIQAhACIAIgAgACAAIQAhACEA
IQAhACEAIQAhACEAIQAjACQAJQAlACYAJgAlACUAJAAlACUAJgAoACkAKQAnACcAKAAq
ACoAKgArACsAKwArACsAKgAqACwALAAtAC0ALAAsACoAKgAtAC0AKwArACwALAAsACwA
LAAsACwALQAtAC0ALAAsACwALAAsACwAKwArACoAKgArACsALAAtACwALAArACoAKgAr
ACsAKgAsACwALQAtACsAKwAqACoALQAtACwALAAuAC4ALgAuACwALAAsACwALgAuAC4A
LgAsACwALAAsAC4ALgAuAC8ALwAuAC0ALQAtAC0ALgAuAC8AMAAxADIAMAAwADAAMAAy
ADEAMQAxAC8ALwAvADAAMgAwADAALgAwADIAMgAyADIAMgAyADIAMgAyADIAMgAyADIA
MgAyADIANAA0ADQANAA0ADQANAA0ADQANAA0ADQANAA0ADQANAA2ADYANgA2ADYANgA2
ADYANgA2ADYANgA2ADYANgA2ADgANwA3ADcAOQA5ADkAOwA6ADsAOwA9AEAAQQBDAEUA
RwBHAEcARwBHAEUARQBFAEcARwBJAEsATQBNAE0ASwBIAEUAQgBAAEAAQABBAEMARQBF
AEUARwBIAEoASgBKAEsASgBGAEMAPwA9ADsAOQA7ADsAPAA8AD4APQA9AD4APAA7ADsA
OwA+AD4APgA+AD4APgA+AD4APwA/AD8APwA/AD8AOwA1AC4AKAApADMASABpAJIAxAAG
AU8BpAH0ATQCaAKNAosCSwLsAZMBOgHdAIgAUAA4ADEANAA5AD0AOgA2ADYANgA3ADkA
PAA9AD4APAA8ADsAOwA7ADoAOgA6ADoAOwA8ADwAPQA9AD0APgA/AD8APwA/AD8APwA/
AEAAQABCAEIAQgBCAEQARABEAEUAQwBEAEQARABFAEUARQBFAEcARwBGAEYARQBFAEYA
RgBIAA==
         </WaveFormData>
      </LeadData>
      <LeadData>
         <LeadByteCountTotal>10000</LeadByteCountTotal>
         <LeadTimeOffset>0</LeadTimeOffset>
         <LeadSampleCountTotal>5000</LeadSampleCountTotal>
         <LeadAmplitudeUnitsPerBit>4.88</LeadAmplitudeUnitsPerBit>
         <LeadAmplitudeUnits>��V</LeadAmplitudeUnits>
         <LeadHighLimit>2147483647</LeadHighLimit>
         <LeadLowLimit>268435456</LeadLowLimit>
         <LeadID>V5</LeadID>
         <LeadOffsetFirstSample>0</LeadOffsetFirstSample>
         <FirstSampleBaseline>0</FirstSampleBaseline>
         <LeadSampleSize>2</LeadSampleSize>
         <LeadOff>FALSE</LeadOff>
         <BaselineSway>FALSE</BaselineSway>
         <ExcessiveACNoise>FALSE</ExcessiveACNoise>
         <MuscleNoise>FALSE</MuscleNoise>
         <LeadDataCRC32>121753709</LeadDataCRC32>
         <WaveFormData>
5gHmAeYB5gHtAfQB+wECAroBcgEqAeIAtACIAFwAMAAmABwAEgAIAAUAAgD///z/+v/6
//r/+v/5//j/9//2//T/9P/0//T/9P/0//T/9P/1//b/9//4//f/9v/1//T/9v/2//b/
9v/0//T/9P/0//b/9v/2//b/9v/2//b/9v/2//b/9v/2//b/9v/2//b/9v/2//b/9v/2
//b/9v/2//j/+P/4//j/9v/2//b/9v/3//j/+f/6//r/+v/6//r//P/8//z//P/9//7/
//8AAAEAAgADAAQABQAGAAcACAAKAAwADgAQABQAFgAYABoAHgAgACIAJAAnACgAKQAq
ACwALgAwADIAMwA0ADUANgA3ADgAOQA6ADgAOAA4ADgANQA0ADMAMgAxADAALwAuACsA
KAAlACIAHgAcABoAGAAWABQAEgAQAA4ADAAKAAgABgAGAAYABgAFAAQAAwACAAAAAAAA
AAAAAAAAAAAAAAD+//7//v/+//7//v/+//7//v/+//7//v/+//7//v/+//7//v/+//7/
/P/8//z//P/8//z//P/8//v/+v/5//j/+P/4//j/+P/4//j/+P/4//b/9v/2//b/+P/4
//j/+P/4//j/+P/4//b/9v/2//b/9//4//n/+v/6//r/+v/6//r/+v/6//r/+v/6//r/
+v/6//r/+v/6//z//P/8//z/+v/6//r/+v/6//r/+v/6//r/+v/6//r/+P/4//j/+P/4
//j/+P/4//b/9v/2//b/9P/0//T/9P/0//T/9P/0//T/9P/0//T/8v/y//L/8v/w//D/
8P/w//D/8P/w//D/8P/w//D/8P/y//L/8v/y//D/8P/w//D/7v/u/+7/7v/t/+z/6//q
/+z/7P/s/+z/7P/s/+z/7P/s/+z/7P/s/+z/7P/s/+z/7P/s/+z/7P/s/+z/7P/s/+v/
6v/p/+j/6P/o/+j/6P/q/+r/6v/q/+r/6v/q/+r/6v/q/+r/6v/o/+j/6P/o/+b/5v/m
/+b/5v/m/+b/5v/o/+j/6P/o/+b/5v/m/+b/5v/m/+b/5v/m/+b/5v/m/+b/5v/m/+X/
4//j/+P/5P/m/+b/6P/o/+j/6f/q/+r/7v/v/+//7//v/+3/7f/t/+3/7f/t/+//7v/w
//H/8f/x/+//7v/r/+n/6f/p/+r/6v/q/+r/6v/t/+//7//v//P/8f/w/+v/5v/l/+P/
4v/e/97/3v/e/97/3v/e/97/3v/d/93/3f/d/93/3f/d/9v/2//b/9z/3P/c/9z/3P/a
/9r/1//U/87/x//C/8P/zP/Z/+//DwBDAIEAyAAaAW0BswHvARcCGALnAaIBWgEPAb8A
dAA8ABkABwABAP3/8P/i/93/2P/U/9T/1v/W/9T/0//T/9H/0f/R/9D/z//P/9D/0P/Q
/8//z//O/8//z//P/8//zv/O/8//0P/Q/87/zv/O/87/z//P/8//zf/N/8//z//N/83/
zf/N/8//z//P/87/zP/M/8z/zv/O/87/zv/O/9D/zv/O/87/0P/R/9H/0P/P/8//z//O
/87/zv/P/9D/0P/R/9H/0f/S/9L/0//T/9f/1//Z/9r/2f/Z/9r/3P/d/93/4P/i/+b/
5v/o/+v/6//u//D/8v/1//f/+f/7//3//v///wAAAQADAAUABgAIAAgACQAKAA0ADQAN
AA0ACwAMAA0ADQAKAAkACAAGAAQAAQD///z//f/6//f/9v/0//H/7v/t/+v/6f/n/+b/
5P/i/+L/4P/e/93/3f/c/9n/2f/a/9r/2P/X/9f/1//W/9b/1//X/9b/1v/X/9f/1f/V
/9X/0//V/9X/1f/V/9T/1P/U/9T/1P/U/9T/0v/U/9X/1f/T/9H/0v/S/9L/0P/Q/9D/
zv/O/8//0P/Q/9L/0v/S/9P/0f/R/9H/0P/Q/9D/0f/R/9P/1P/V/9b/1v/V/9T/0//V
/9X/1v/W/9f/1//X/9f/1f/V/9b/1//Z/9n/2v/a/9r/2v/Z/9n/1//X/9f/2P/Z/9n/
2f/Y/9j/1//X/9j/2P/Y/9j/2P/X/9f/1//X/9n/2f/Y/9j/1v/V/9X/1v/X/9f/1v/V
/9f/1//Y/9j/2v/a/9r/2v/a/9n/2P/Y/9f/1//Y/9j/2P/Y/9f/1//X/9f/1//X/9X/
1f/V/9T/1P/V/9X/1f/X/9f/1//X/9j/2f/a/9v/1//Z/9n/2f/X/9f/1v/W/9j/2P/Y
/9j/2f/Z/9j/2P/W/9f/1//X/9j/1//X/9f/2f/a/9v/2//b/9v/2//X/9j/2v/a/9r/
2v/c/9z/3P/c/9z/3P/c/9z/2v/a/9r/2v/a/9r/2v/a/9z/3P/c/9z/2v/a/9r/2v/c
/9z/3P/c/97/3v/e/97/3v/e/97/3v/c/9z/2//b/9v/2//c/97/3v/g/+D/4v/l/+b/
5v/o/+r/6//s/+3/6f/p/+n/6f/p/+n/6//s//D/8f/x//H/7f/s/+n/5//n/+f/6P/q
/+z/7P/s/+//8//z//P/9f/x//D/6//m/+P/4f/g/97/4P/g/+D/4P/i/+L/4v/i/+P/
4//j/+P/4f/h/+H/4f/j/+P/5P/k/+T/5P/k/+T/4P/f/9z/2P/R/8r/yf/S/+P///8p
AGUAqwD4AEwBmQHZARMCNwIsAvUBqgFaAf8AnwBQACAABQD1/+n/5f/i/9z/2//e/97/
3v/g/+L/4v/f/93/3f/d/93/3P/Z/9n/2v/a/9v/2//c/9z/3f/d/93/3f/e/97/3//g
/+H/4P/h/+L/4v/j/+P/4//h/+H/4//j/+H/4f/h/+H/4f/h/+H/4P/i/+L/4v/k/+b/
5v/m/+b/5v/k/+T/5P/k/+X/5f/k/+T/5f/m/+b/6P/o/+n/6v/s/+3/7f/t/+z/7P/t
/+3/7f/t/+//8P/y//P/9f/4//n/+f/8//7/AgACAAQABwALAA4AEAASABUAFwAZABsA
HAAeACAAIgAjACUAJwAoACoAKgArACwALQAtAC0ALQAvADAAMQAxACwAKwAqACgAJAAh
AB8AHAAcABoAGAAYABQAEQAOAA0ACQAHAAUABAAEAAIAAgAAAAAA//////7/+//7//z/
/P/4//f/9//3//T/9P/1//X/9f/2//j/+f/3//f/9//1//f/9//3//f/9v/2//b/9v/3
//j/+f/4//b/9//3//X/8//0//T/9P/2//b/9v/0//T/9f/2//b/9v/2//b/9//3//f/
9//2//j/+P/5//n/+v/6//r/+v/7//v/+//7//3//f/+//7//f/9//3//f/+////AQAD
AAMAAwAEAAQAAwACAAAA//8BAAEAAQACAAUABQAFAAQABAADAAMABAACAAIAAgACAAEA
AQABAAEAAQABAAAAAAACAAEAAQACAAQABQAFAAUAAwADAAQABAACAAIAAgACAAAA///+
//7/AAABAAMABAAGAAYABQAFAAUABQAFAAUABAADAAIAAAACAAMAAwADAAMAAwADAAMA
AwADAAMAAwADAAUABQAFAAQAAwABAAAAAgACAAIAAgAFAAUABAAEAAQABQAFAAUABAAD
AAMAAwADAAQABQAFAAcABwAFAAMAAgADAAQABQAGAAQABAAEAAQABgAGAAYABgAEAAQA
BAAEAAUABgAHAAcABgAFAAQABAAHAAgACwAMAA4ADwAQABAAEAARABEAEQATABEAEQAR
AA8ADwAPABEAFAAWABcAFwAZABcAFgATAA8ADwAPABAAFAAUABQAFAAZABsAGwAbABsA
GQAYABMADgANAAsACgAGAAYABgAGAAYABgAGAAYABgAFAAUABQAGAAcACAAJAAcABwAH
AAgACAAIAAgACAAGAAYAAwD8//j/8f/s/+3/+P8NAC0AXwChAO0AQAGYAeUBJQJdAn0C
bAItAtwBgAEbAbEAXAAqAA8ABQABAP///P/+/wEAAAD+//7/AgAEAAIAAQABAP3//f/9
//z//f/9//7//v//////AAAAAAEAAQABAAEAAAAAAAEAAgAAAP7//v/+//7/////////
/////wEAAQADAAMAAwADAAIAAQAAAP7/AAAAAAAAAgACAAIAAgACAAQAAgACAAIAAgAD
AAMAAgAAAAEAAgACAAQABAAFAAYABgAHAAcABwAIAAgACQAJAAsACwANAA4AEQARABIA
FAAXABcAGgAcAB4AHgAgACMAIwAmACgAKgAuADEANAA3ADwAPgBAAEIAQQBDAEUARgBG
AEYARwBIAEcARwBHAEcASQBKAEsASwBIAEcARgBEAEAAPQA7ADgANgAyAC4ALAAsACkA
JgAlACEAHwAdABwAHAAaABoAGAAUABMAEwASABEAEQASABIAEAAPAA8ADwAOAA4ADwAP
AA4ADgAPAA8ADwAPAA8ADQALAAsACwALAAwADAAMAAwADAAMAAwACgAKAAsACwAJAAkA
CgAKAAoACgAKAAoACAAKAAsADAAMAAoACgAKAAsADQANAA0ADAAKAAoACwALAAoACgAK
AAoADQANAA0ADQANAA0ADgAOAA0ADQANAA0ACwALAAwADQAPAA8AEAAQABIAEgARABEA
DwAPAA8AEAARABEAEQAQABIAEQARABIAEQAQAA8ADgAPAA8ADwAPAA8ADwAOAA4AEAAP
AA8AEAAPAA8ADgANAA0ADQAOAA4ADgAOAA4ADgAQAA8ADgAOAA0ADQAOAA4ADgAOAA0A
DQAPAA8ADwAPAA0ADQANAAwADAANAA0ADQANAA0ADQANAAsACwALAAsACwANAA0ADQAN
AA0ADAAMAAwADAAMAAwACwALAAoACgAKAAsACwALAAoACQAJAAkABwAIAAkACQALAAsA
CwALAA4ADQAMAAsACgAKAAoACgAKAAoACgAKAAoACAAIAAgACAAKAAoACgAKAAoACgAK
AAoACAAIAAcABwAJAAkACgAMAAoADAAMAA4ADQAOAA4AEAATABMAEwATABEAEQARABEA
EQARABMAFAAWABcAFwAXABMAEgAPAA0ADQANAA4AEAAPAA4ADQAPABQAFQAWABkAFQAU
AA8ACgAJAAcABgAEAAYABgAGAAYAAwACAAEAAAABAAEAAQABAAEAAQABAAEA/////wAA
AAAAAAAAAAAAAP7//f/8//b/7f/o/+n/7v/9/xUAOQBrAKkA8ABGAZUB1QERAkMCSgId
AtgBjgFDAe8AnABeADkAJQAdABkAEAACAP3//P/6//j/+P/4//j/+f/5//X/9f/1//T/
9P/1//f/+P/2//X/9f/0//X/9f/1//X/9P/0//X/9v/4//b/9v/2//b/9//3//f/9f/1
//f/9//3//f/9//3//X/9f/1//T/9P/0//T/9v/2//b/9v/2//j/9v/2//b/9v/3//f/
9v/0//X/9v/2//T/9P/1//b/9v/3//f/9//6//r/+//7//3//f///wAAAQABAAIABAAF
AAUACAAKAAwADAAOABEAEwAWABgAGgAbAB0AHwAhACQAJgAoACoAKwAtAC8AMAAyADIA
MwA0ADUANQA1ADUAMwA0ADUANQA0ADMAMgAwAC4AKwApACYAIwAgAB0AHAAYABUAEgAR
ABEADwANAAwACAAGAAYABAACAAEAAQAAAPv/+//8//z/+v/5//n/+f/6//r/+//7//j/
+P/5//n/9//3//f/9f/1//X/9f/1//b/9v/2//b/9v/2//b/9P/2//f/9//1//P/9P/0
//T/8v/y//L/8P/w//H/8v/y//L/8v/y//P/8//z//P/8v/w//D/8f/x//L/8v/y//L/
8f/x//H/8f/z//P/9P/0//X/9f/1//X/8//z//T/9f/1//X/9v/2//T/9P/z//P/9f/1
//X/9v/1//X/9f/0//T/8//z//T/9v/2//b/9v/z//P/8//z//P/8//y//L/8v/x//H/
8v/z//P/8v/x/+//7//w//D/8P/w//D/8P/y//H/8P/w//D/7//v/+7/7v/u/+3/7f/v
/+//7//v/+3/7f/t/+z/7P/t/+3/7f/t/+3/7f/t/+v/6//r/+v/6v/t/+7/7//t/+3/
7P/s/+v/6v/p/+j/6f/p/+j/6P/o/+n/6f/p/+r/6f/p/+n/5//o/+n/6f/n/+f/6f/n
/+j/6P/o/+j/6P/m/+b/5v/m/+j/6P/o/+j/5//m/+X/5P/k/+T/5P/k/+T/5P/k/+T/
5P/k/+T/5P/i/+L/4v/i/+T/5P/k/+T/5P/k/+T/5P/h/+H/4f/h/+H/4v/h/+L/4//m
/+j/6v/o/+r/6//r/+3/7f/r/+v/6//r/+v/6//s/+z/7f/t/+7/7//u/+7/6f/n/+f/
5//o/+r/6v/q/+j/6//t/+3/7f/v/+3/7P/o/+T/5P/j/+H/3v/d/9z/3v/e/97/3v/e
/97/3f/d/9v/2//b/9v/2//b/9v/2//c/9z/3P/c/9z/3v/e/93/2v/S/8n/xP/D/8T/
zf/f////KwBlAKQA8ABDAY0BywEDAiACCwLQAYgBPwHtAJYAUAAlAAsA/f/5//b/6P/Z
/9T/1P/U/9L/0P/Q/9H/0//P/8//z//O/8v/y//M/8z/y//L/8z/zP/L/8v/y//L/8z/
zP/N/87/zP/K/8r/yv/M/83/zf/N/8n/yf/L/8v/yf/J/8n/yf/L/8v/y//K/8z/zP/M
/87/zP/M/8z/zP/N/8z/zf/O/87/z//P/87/zv/P/9D/0P/Q/9D/0f/S/9L/0//T/9P/
1P/U/9X/1f/V/9X/1//Y/9v/2//c/97/4f/h/+T/5v/n/+b/5//p/+v/7v/w//L/8//1
//f/+f/8//7/AAACAAMABQAHAAgACAAIAAkACgAMAA0ADgAPAA0ADgAPAA8ADQANAA0A
DAAKAAcABQACAAIAAAD+//7/+v/3//T/8//x/+//7f/s/+z/6v/q/+j/5v/l/+X/5P/j
/+P/5P/k/+L/4f/h/+H/3v/e/9//3//c/9z/3f/d/9//3//f/93/3//f/9//3//e/97/
3v/e/9z/3P/c/9r/2v/b/9v/2f/Z/9r/2v/a/9r/2v/a/9j/2P/Z/9r/2v/a/9r/2v/b
/9n/2f/Z/9j/2v/a/9v/2//a/9r/2v/a/93/3f/d/93/3P/b/9v/2v/d/93/3f/d/93/
3f/e/9//3f/d/97/3v/e/97/3f/d/93/3f/d/97/3f/d/93/3P/c/9v/2//c/9z/3P/c
/9z/2f/Z/9n/2f/Z/9n/2P/Y/9r/2f/Z/9r/2f/Z/9j/1//V/9X/1v/W/9b/1v/W/9b/
1v/V/9T/1P/V/9X/1v/W/9T/1P/T/9P/0//T/9P/0//V/9X/1f/U/9P/0//S/9H/0f/R
/9H/0f/T/9P/0//T/9D/0f/Q/8//0f/R/9D/0P/Q/9D/0P/Q/9H/0f/Q/9D/0P/R/9H/
0f/Q/8//z//P/83/zv/P/8//0f/T/9P/0f/Q/9D/0P/Q/9D/0P/Q/9D/0P/Q/9D/0P/Q
/9D/0P/Q/9D/0v/S/9L/0v/Q/9D/0P/Q/9D/0P/Q/9D/0v/S/9L/0v/Q/9D/0P/Q/9D/
0P/Q/9D/0P/Q/9D/0P/Q/9D/0P/Q/9D/0P/Q/9D/0f/R/9H/0f/R/9L/0f/S/9P/1v/Y
/9r/2f/a/9r/2f/b/9v/2f/Z/9v/2//b/9v/2//c/97/3//d/93/2//a/9f/1f/V/9X/
1v/Y/9j/2P/Y/9v/3f/d/93/3//d/9z/1f/Q/8//zf/N/8z/zf/O/87/zv/O/87/zP/M
/8v/y//L/8v/y//L/83/zf/N/83/zP/M/8z/zP/O/87/zv/J/8b/wP+5/7b/t//A/9X/
8/8dAE8AjQDYACoBcQGvAecBCQL4AbkBbgEkAdsAiwBEABQA+//r/+X/4//Y/8z/y//K
/8b/xv/I/8b/xv/F/8X/xf/F/8X/xP/B/8H/wv/C/8P/w//E/8T/w//D/8P/w//G/8b/
x//I/8b/xP/E/8T/xv/H/8f/x//H/8f/yf/J/8j/x//G/8X/xf/F/8X/xP/E/8T/xP/G
/8T/xP/E/8T/xv/E/8T/xP/E/8X/xf/E/8f/yf/L/8z/yv/K/8v/zP/K/8v/y//L/87/
zv/P/8//0//T/9X/1v/V/9X/1v/Y/9n/2f/c/97/4P/g/+L/5f/p/+z/7v/w//P/9f/3
//n/+v/8//7/AAADAAUABwAIAAoACgALAAwADwAPAA8ADwAOAA4ADgANAAwACwAKAAgA
CAAFAAMAAAD9//r/9//2//X/8//x//H/8f/v/+3/7P/q/+j/6P/m/+b/5f/l/+T/4P/f
/9//3v/d/93/3v/f/9z/3P/d/93/3v/e/9//3//h/+H/4f/f/9//3//f/9//4P/g/+D/
4P/f/97/3f/a/9v/3f/e/93/3//g/+D/4P/e/97/3v/c/93/3//h/+L/4f/g/9//3//h
/+H/4f/g/+L/4v/j/+P/5P/k/+T/5P/l/+X/5f/l/+f/5//o/+j/6v/r/+z/7f/s/+v/
6//r/+3/7f/u/+7/8P/w/+//7//v/+//7//w/+//7//v/+7/7v/t/+3/7v/w//D/8P/w
/+//7//v/+//7//v/+7/7v/u/+3/7f/u//D/8f/x//H/8P/v/+//7v/u/+7/7v/u//D/
7//u/+7/8f/x//L/8v/w//D/7//v//H/8f/x//H/8f/x//H/8P/v/+//7v/t/+3/7f/t
/+3/7v/v//D/8f/x//P/8//z//P/8//y//L/8v/y//L/8v/z//P/8v/y//D/8f/x//H/
8v/x//H/8f/x//L/8//z//X/9f/1//X/9P/y//L/8v/y//L/8v/y//L/9f/2//f/+P/1
//T/8//y//T/9P/0//T/9P/0//T/9P/1//b/9//4//j/+P/3//f/9//3//j/+v/6//z/
/P/+/wEAAgACAAQAAwADAAMAAwD//////////wIAAwAGAAgACQAJAAgABwAGAAYABAAD
AAMAAwAEAAYABgAGAAYACQALAAsACwANAAkACAADAP7//f/7//r/+P/4//j/+P/4//r/
+v/6//r/+//7//v/+//6//n/+P/3//n/+f/6//r/+v/6//r/+v/2//P/7v/o/+H/3v/h
/+7/AQAdAE8AjwDTACYBfgHJAQkCPQJbAkoCDQK8AWYBBwGjAFAAIgANAP//9//z//D/
7v/z//L/8P/y//b/+P/2//X/8//z//P/8//y//T/9f/3//j/+P/3//f/9v/1//X/9f/1
//T/9P/1//b/9v/0//T/9P/3//n/+v/7//f/9//5//n/9//3//f/9//4//n/+v/6//j/
+P/4//r/+v/6//r/+v/9//z//f/+//z//f/9//z/+v/7//z//P///wAAAgAEAAEAAQAA
AP//AgACAAMAAwADAAMABQAGAAcABwAIAAoADgAPABMAFgAaABoAHAAfACEAJAAmACgA
LQAvADEAMwA0ADYAOAA6AD0APwBBAEIAQgBCAEMARABFAEUARQBFAEMARABFAEUAQgBB
AEAAPgA+ADsAOQA2ADMAMAAtACwAKgAnACQAIwAiACEAIAAgAB0AGgAZABYAFAATABMA
EgANAA0ADgAOAA4ADQANAA0ADgAOAA8ADwAOAA4ADwAPAA8ADwAPAA0ADAALAAoACQAK
AAoACgAKAAsADAANAAwACwALAAoABwAHAAgACAAIAAsADAANAAwACwALAAsACgALAAwA
DQAPAA0ADQANAAwADgAOAA8ADwAQABAAEAAQABEAEQARABEAEQARABIAEgATABMAEwAT
ABUAFQAWABcAFwAXABgAGAAYABgAFwAXABcAFwAXABgAFwAXABcAFgAYABcAFwAYABcA
FgAVABQAFQAVABUAFQAXABcAFgAWABYAFQAVABYAFQAVABQAEwARABEAEgASABQAFAAU
ABQAFgAVABQAFAATABMAFAAUABUAFgAWABcAFgAVABQAEwATABMAEwASABQAFQAVABUA
FQAVABUAFQAUABMAEgARABEAEwATABMAEwATABIAEgATABQAFQAWABYAFQATABIAFAAV
ABUAFQAUABMAEwATABMAFAAVABUAEwAVABUAEwAWABQAFAAUABQAFgAWABYAFgAVABQA
EwASABMAEwATABMAFgAYABgAGgAaABwAHQAeABwAHgAfAB8AHwAfAB0AHQAdAB0AHQAd
AB0AHgAgACEAIgAjACIAIgAdABsAGwAbAB4AIAAgACAAIAAjACUAJQAjACUAIwAiAB0A
GAAXABUAFAASABIAEgAQABAAEAAQABIAEgARABEADwAPAA8ADwARABEAEQARABIAEgAS
ABIAEgASABAADQAIAAIA/f/2//f/AgAVAC8AVwCTANcAJgGAAc8BDQJFAm8CagIxAuoB
nAFBAd8AiABQAC8AHQAZABkAEAAIAAcACgAKAAoACgAKAAoACwAJAAkACQAJAAgABQAF
AAYABgAHAAcACAAIAAkACQAJAAkACQAIAAgACAAKAAgACAAIAAgACQAJAAkABwAHAAkA
CQALAAsACwALAAoACQAIAAYACAAIAAgACgAIAAgACAAIAAoACAAIAAgACgALAAsACgAK
AAsADAAMAAwADAANAA4ADgAPAA8ADwAOAA4ADwAPABMAEwAVABYAFwAXABgAGgAdAB0A
IAAiACQAJAAmACkAKwAuADAAMgAzADUANwA5AD4AQABCAEQARwBJAEsATABMAEwATQBO
AE8ATwBPAE8AUQBSAFMAUwBPAE0ASwBIAEgARQBDAEAAPQA6ADcANgA2ADMAMAAvACsA
KQAnACYAIgAgACAAHgAcABsAGwAaABcAFwAYABgAFgAVABUAFQAWABYAFwAXABQAFAAV
ABUAFwAXABcAFQAVABUAFQAVABYAFgAWABYAFgAWABYAFAASABMAEwARABMAFAAUABQA
FAAUABQAEgAQABEAEgASABIAEgASABMAEwATABMAEgASABIAEwATABQAFAAUABQAFQAV
ABUAFQAVABUAFgAWABUAFQAVABUAFwAXABgAGQAXABcAGAAYABgAGAAXABcAGQAZABkA
GgAbABsAGwAaABwAGwAbABwAGgAaABoAGgAZABkAGQAZABsAGwAaABoAGAAXABcAGAAZ
ABkAGAAXABcAFwAYABgAFgAWABYAFgAYABcAFgAWABUAFQAWABYAGAAYABcAFwAXABcA
FwAXABUAFQAVABQAFQAXABgAGQAXABcAFwAXABcAFwAXABcAEwAVABUAFQAXABcAFgAW
ABYAFgAWABYAFQAVABQAFAAWABcAFwAXABYAFQAVABUAEwAUABUAFQAXABcAFwAVABQA
FAAUABQAFAAUABQAFAAUABQAFAAUABQAFAAUABQAFAAWABYAFgAWABQAFAAUABQAFAAU
ABQAFAAUABQAFAAUABYAFgAWABYAFAAUABQAFAATABMAEwATABQAFgAWABgAGAAaABsA
HAAcAB4AHwAfACEAIQAfAB8AHQAdAB0AHQAhACIAJAAlACMAIwAhACAAHwAdAB0AHQAc
AB4AHgAeABwAHwAhACEAIwAlACMAIgAdABgAFwAVABQAEgASABIAEgASABIAEgAQABAA
DwAPABEAEQARABEAEQARABEAEQASABIAEgASABQAFAASAA0ABgACAP3/+P/7/wYAGQAz
AF0AlQDVACIBcgG9Af0BNwJZAk4CEwLOAYYBOQHjAJYAZABJADsANQAxACIAFAAPAA4A
DgAOAA4ADgAOAA0ADwANAA0ADQAMAAsACwAMAAwADAALAAsACgAKAAsADAANAAwADAAN
AA4ADgAMAAwADAAOAA8ADwAPAAwACwAMAAsACwALAAsACwANAA0ADQAMAAoACgAKAAwA
DAAMAAwADAAMAAoACgAKAAwADQANAAwADAANAA4ADgAMAAwADQAOABAAEQARABEAEgAS
ABMAEwAVABUAFwAYABsAGwAcAB4AHgAdAB8AIAAjACQAJwArACsALgAwADIANQA3ADkA
OwA+AEAAQgBEAEUARwBJAEoATQBOAFAAUgBRAFEAUQBRAFMAVABVAFUAUgBRAFAATgBO
AEsASQBGAEUAQgA/AD4AOgA3ADQAMwAxAC8ALQAsACgAJgAmACQAIAAfAB8AHgAeAB8A
IQAiAB8AHQAcABsAHAAcAB0AHQAcABwAHQAdABsAGwAbABkAGwAbABsAGwAcABwAHAAc
ABwAHAAcABoAHAAdAB0AGwAZABoAGgAaABoAGgAaABgAGgAbABwAHAAaABoAGgAbABsA
GwAbABoAHAAcAB0AHQAeAB4AHgAeAB8AHwAfAB8AIQAhACIAIgAhACEAIQAhACEAIQAi
ACMAIwAjACQAJAAiACIAIQAhACMAIwAjACQAIwAjACMAIgAkACMAIwAkACQAJAAkACQA
JQAlACUAJQAjACMAIgAiACIAIQAhACIAIQAhACAAHwAgACEAIwAkACMAIgAhACAAIgAh
ACAAIAAhACEAIgAiACAAIAAfAB8AIQAhACEAIQAjACMAIwAiACIAIwAjACMAIwAjACMA
IwAhACEAIQAhACEAIwAjACMAIwAjACIAIgAiACIAIgAiACUAJQAkACQAIgAjACMAIwAk
ACMAIwAjACEAIgAjACMAIwAjACEAIQAiACQAJAAkACQAIgAiACIAIgAkACQAJAAkACQA
JAAkACQAJAAkACQAJAAkACQAJAAkACQAJAAkACQAJAAkACQAJAAkACQAJAAkACYAJgAm
ACYAJgAmACYAJgAkACQAJAAkACUAJgAmACcAJwAnACgAKgAoACoAKgAsAC8AMAAwADIA
MwAzADMAMwAvAC8ALwAvADAAMQA0ADYAOAA5ADkAOQA2ADQAMAAtAC8ALwAwADIAMgAy
ADIANQA1ADUANQA3ADYANgAyAC4ALQArACoAKAAmACYAJgAmACgAKAAoACgAJwAnACcA
JwAoACkAKgArACkAKQAqACoAKgAqACoAKgAqACkAJgAiABkAEAAPABYAJQBBAGMAkQDL
ABIBYAGvAfMBLQJhAm4CQwL6AbQBawEZAcwAkABtAFsAUwBNAEQAOgAvACwALAAoACoA
KgAqACkAJwAnACcAJwAmACUAJQAmACYAJwAnACgAKAApACkAKQApACoAKgArACwAKgAo
ACgAKAAqACsAKwArACsAKwAtAC0AKwArACsAKwAtAC0ALQAsAC4ALgAuADAALgAuAC4A
LgAwAA==
         </WaveFormData>
      </LeadData>
      <LeadData>
         <LeadByteCountTotal>10000</LeadByteCountTotal>
         <LeadTimeOffset>0</LeadTimeOffset>
         <LeadSampleCountTotal>5000</LeadSampleCountTotal>
         <LeadAmplitudeUnitsPerBit>4.88</LeadAmplitudeUnitsPerBit>
         <LeadAmplitudeUnits>��V</LeadAmplitudeUnits>
         <LeadHighLimit>2147483647</LeadHighLimit>
         <LeadLowLimit>268435456</LeadLowLimit>
         <LeadID>V6</LeadID>
         <LeadOffsetFirstSample>0</LeadOffsetFirstSample>
         <FirstSampleBaseline>0</FirstSampleBaseline>
         <LeadSampleSize>2</LeadSampleSize>
         <LeadOff>FALSE</LeadOff>
         <BaselineSway>FALSE</BaselineSway>
         <ExcessiveACNoise>FALSE</ExcessiveACNoise>
         <MuscleNoise>FALSE</MuscleNoise>
         <LeadDataCRC32>1145852577</LeadDataCRC32>
         <WaveFormData>
ZAFkAWQBZAFzAYIBkQGgAXABQgEUAeYAvwCaAHUAUAA9ACwAGwAKAAUAAAD7//b/8//y
//H/8P/t/+z/6//q/+j/6P/o/+j/6P/o/+j/6P/q/+r/6v/q/+n/6P/n/+b/6P/o/+j/
6P/o/+j/6P/o/+r/6v/q/+r/6v/q/+r/6v/o/+j/6P/o/+j/6P/o/+j/6v/q/+r/6v/q
/+r/6v/q/+z/7P/s/+z/6v/q/+r/6v/s/+z/7P/s/+z/7P/s/+z/7v/u/+7/7v/v//D/
8f/y//X/9v/3//j/+f/6//v//P///wAAAQACAAYACAAKAAwADgAQABIAFAAXABgAGQAa
ABwAHgAgACIAJQAmACcAKAAqACoAKgAqACoAKgAqACoAJwAmACUAJAAjACIAIQAgABwA
GgAYABYAEgAQAA4ADAAJAAgABwAGAAMAAgABAAAAAAAAAAAAAAD///7//f/8//z//P/8
//z//P/8//z//P/6//r/+v/6//r/+v/6//r/+v/6//r/+v/6//r/+v/6//z//P/8//z/
+//6//n/+P/4//j/+P/4//j/+P/4//j/+P/4//j/+P/6//r/+v/6//j/+P/4//j/+P/4
//j/+P/6//r/+v/6//j/+P/4//j/+f/6//v//P/6//r/+v/6//z//P/8//z//P/8//z/
/P/8//z//P/8//3//v///wAA/v/+//7//v/+//7//v/+//7//v/+//7//P/8//z//P/+
//7//v/+//z//P/8//z//P/8//z//P/8//z//P/8//7//v/+//7//P/8//z//P/6//r/
+v/6//r/+v/6//r/+v/6//r/+v/6//r/+v/6//r/+v/6//r/+P/4//j/+P/4//j/+P/4
//r/+v/6//r/+P/4//j/+P/6//r/+v/6//r/+v/6//r/+v/6//r/+v/6//r/+v/6//n/
+P/3//b/+P/4//j/+P/6//r/+v/6//r/+v/6//r/+v/6//r/+v/4//j/+P/4//r/+v/6
//r/+P/4//j/+P/6//r/+v/6//r/+v/6//r/+P/4//j/+P/4//j/+f/5//n/+f/4//f/
9//3//f/+P/5//r/+//8//z//f/9//7///8AAAEAAQACAAIAAQABAAEAAQACAAMAAwAE
AAUABQAFAAQAAwAAAP////8AAAAA/////wAAAAADAAQABQAFAAUABQADAP7/+//5//j/
9v/0//T/9P/0//T/9P/0//T/8v/y//L/8v/y//L/8v/y//H/8f/y//L/8P/w//D/8P/w
/+//7f/q/+X/3//a/9r/4v/r//n/EAA1AGEAlwDUABgBVgGQAbwByQGqAXkBTQEjAe0A
uQCLAGgATwBAADIAHwALAP//+P/y//D/8v/w/+z/6//p/+n/6P/o/+j/5v/m/+b/5f/j
/+P/4//j/+X/5f/l/+X/4//j/+P/4//l/+X/5f/l/+T/5f/l/+X/5P/j/+P/4//j/+T/
5P/k/+T/5P/k/+T/5P/k/+T/5P/k/+T/5f/l/+X/5P/k/+T/5//n/+f/5//l/+X/5f/l
/+b/5v/m/+f/6P/o/+j/6P/p/+n/6f/q/+3/7v/v//D/8P/w//H/8f/y//P/9f/3//r/
+//8//////8BAAMABQAKAAwADgAQABAAEgATABQAFQAXABkAGQAcABwAHgAfACAAIQAh
ACEAIQAhACEAIQAeAB0AHAAaABgAFwAUABIAEgAQAA4ADQAJAAcABAACAAEAAQD+//z/
+//7//r/+f/2//b/9v/1//X/9f/1//X/9P/0//T/8v/y//P/8//z//L/8v/y//L/9P/0
//T/8v/y//P/8//y//D/8f/x//H/8f/x//D/8P/x//H/8P/v/+//7//u/+7/7//v/+//
7//v/+//7//v/+//7//w//D/8P/w/+//7//t/+3/7v/u//D/8f/y//P/8//y//D/7//w
//D/8P/w//P/8//z//P/8//z//P/9P/0//T/9f/1//X/9f/z//P/8v/z//P/8//0//T/
9P/z//L/8v/y//L/8//z//P/8//y//L/8v/y//L/8f/x//H/7//v/+//7//w//D/7//v
/+//7//v/+//8f/x//D/7//v/+//7//v/+7/7v/t/+v/6f/p/+n/6f/r/+z/7P/s/+v/
6P/n/+f/5f/l/+T/5P/m/+b/5v/m/+f/5//n/+f/5f/l/+X/5v/k/+T/5P/k/+T/5P/l
/+f/5P/k/+T/5P/i/+L/4v/i/+T/5P/k/+L/4//j/+b/5P/m/+b/5f/g/+D/4v/i/+L/
4v/k/+T/5P/k/+L/4v/i/+L/4v/i/+L/4v/i/+L/4v/i/+L/4v/i/+L/4P/g/+D/4P/i
/+L/4v/i/+L/4v/i/+L/4P/h/+H/4f/h/+D/3//f/9//3//g/+H/4v/j/+T/5P/l/+X/
5v/n/+r/6//r/+r/6P/n/+f/5//n/+j/6f/r/+7/7//v/+//7P/r/+j/5//l/+b/5v/n
/+n/6v/q/+v/7v/v/+//7//u/+v/5f/h/9//3v/c/9r/2v/a/9r/2v/c/9z/3P/c/9z/
3P/c/9z/2v/a/9r/2f/b/9z/3P/c/9z/3P/c/9z/2f/X/9b/0//N/8b/xP/K/9f/6f8G
ADEAZQChAOAAHgFaAZQBvAG9AZgBZwE3Af0AuwB9AE0ALAAVAAIA9v/r/+P/4f/g/+D/
3v/c/9z/2v/X/9P/0//S/9L/0v/Q/9D/0P/P/9H/0f/R/9H/z//P/8//z//R/9H/0f/R
/9P/0//T/9P/0v/T/9P/0//S/9H/0f/R/9H/0v/S/9L/0P/Q/9D/0P/Q/9D/0P/Q/9H/
0v/U/9X/1P/S/9H/0P/T/9P/0//T/9P/0//T/9P/1P/U/9T/1f/W/9b/1v/W/9X/1f/V
/9b/1//Y/9n/2v/d/97/4P/h/+D/4f/j/+X/6P/p/+r/7f/t/+//8f/z//j/+v/8//7/
AAACAAMABAAFAAcACQAJAAoACgAMAA0ADQANAAwACwANAA0ADQANAAsACQAHAAQAAgAB
AP7//P/8//r/+P/3//P/8f/u/+z/6//r/+j/5v/n/+f/5v/l/+L/4v/i/+H/4f/h/+H/
4f/f/97/3f/a/9r/2//b/9v/3v/e/97/3v/c/9z/3P/a/9r/2//b/9r/2v/b/9v/2//d
/93/3P/c/9v/2//a/9n/2//b/9r/2v/b/9v/2//b/9v/2//b/9v/2//b/9z/3P/e/97/
3f/d/9//3//g/+D/4P/f/97/3f/e/97/3f/d/+D/4P/g/+D/4f/h/+H/4f/j/+P/4//k
/+L/4v/j/+P/4f/h/9//3//i/+P/4//j/+b/5v/m/+X/4v/i/+L/4v/j/+P/4//j/+D/
4P/g/+D/3v/d/93/3f/d/93/3f/d/+D/4v/j/+X/5P/j/+L/4f/f/9//3v/d/93/3f/d
/93/3//g/+D/3//h/+H/4f/h/+H/4v/i/+L/4f/e/93/3f/e/9//3//g/+D/4P/g/+D/
4//j/+P/4//j/+P/4//k/+P/4v/h/+D/4f/g/+D/4f/i/+T/5v/o/+r/6v/q/+r/6f/o
/+f/5P/k/+X/6f/o/+z/7P/r/+r/6v/s/+z/7P/s/+r/6v/q/+r/7P/s/+z/7P/r/+r/
6v/p/+z/7f/t/+3/6//r/+v/7P/w//L/9P/2//b/9//3//j/+P/4//j/9//3//j/+P/5
//f/9//4//n/+f/6//v/+//+//7//v/8//r/+f/5//j/+v/7//3//v///wAAAQABAP//
///9//j/8//x//D/7v/s/+z/7P/s/+z/7P/s/+z/7P/s/+z/7P/t/+7/7//w/+3/7f/u
/+7/7v/u/+7/7v/u/+3/6//m/+P/3//a/9r/4v/x/wUAKABXAI8AzQAQAU4BiAG+AeIB
3QGyAX0BRQEBAbcAdQBDACYAFwAMAAIA+//3//X/8P/u//D/8P/w//D/7//t/+z/6v/p
/+j/6v/q/+r/6f/p/+n/6f/p/+v/6//r/+v/6f/p/+n/6f/o/+f/5v/l/+j/6f/p/+n/
6v/p/+n/6f/r/+z/7P/s/+r/6v/q/+r/6v/q/+r/6v/s/+z/7f/t/+//7v/u/+7/7f/t
/+3/7f/t/+3/7f/t/+7/7v/u/+//8f/y//P/9P/0//P/8v/y//P/9P/1//b/+f/6//z/
/f/+////AQADAAQABQAGAAkACwANAA8AEQAWABgAGgAcAB4AIAAhACIAIwAlACcAJwAo
ACgAKgArACwALQAtAC0ALQAtAC0ALQAsACsAKgAoACQAIwAgAB4AGgAYABYAFQATABEA
DgAMAAsACwAIAAYABQAFAAQAAwAAAAAAAAD///v/+//7//v//P/8//z/+v/6//v/+//7
//r/+v/6//r//P/8//z/+v/6//v/+//6//r/+//7//v/+//7//r/+v/7//v/+v/5//n/
+f/4//j/9//3//f/9//5//n/+f/5//n/+f/6//r/+v/6//n/+f/5//n/+v/6//n/+f/5
//n//P/8//v/+//8//z//P/8//v/+//7//v/+//7//v//P/+//7////////////9//3/
/P/9//3//f/+//7//v/9//7//v/+//7//f/9//3//f/8//z//P/8//z/+//7//v//f/9
//3//f/8//z/+//7//v/+//7//v//f/9//z/+//7//v/+//7//v//P/8//v/+//7//v/
+//7//z//P/8//z/+v/6//v/+//7//r/+v/6//r/+v/6//n/+f/5//n/+f/5//n/+v/6
//r/+v/6//n/+P/4//n/+f/6//v//P/6//r/+v/6//r/+v/6//j/9//3//r/+P/4//j/
+f/6//z/+v/6//r/+v/6//r/+v/6//j/+P/4//j/+P/4//j/+P/4//j/+P/4//j/+f/5
//n/+f/4//f/9//5//n/+v/7//r/+//8//z//f/9//7///8AAAEAAQAAAAIAAQABAAEA
//8AAAEAAwAEAAUABQAFAAIAAQD+//3///8AAAAAAQD//wAAAAABAAQABQAFAAUABQAD
AP7/+//5//j/9v/0//T/9P/0//T/8v/y//L/8v/0//T/9P/0//T/9P/0//P/8f/y//L/
8v/y//L/8v/y//H/7//w/+v/4//e/97/4v/t//3/FgA9AGcAnQDeABwBVAGOAcABzwG0
AYUBWQEpAfUAuQCFAGAARwA4ACwAHQAJAP///P/4//b/9v/0//L/8//x/+7/7P/r/+r/
6//s/+3/7f/s/+v/6v/p/+n/6f/p/+n/6//r/+v/6//r/+v/6//r/+r/6//r/+v/6v/p
/+n/6f/p/+r/6v/q/+r/6v/q/+r/6v/q/+r/6v/s/+z/7f/t/+3/7P/s/+z/6//r/+v/
6//t/+3/7f/t/+z/7P/s/+3/7v/u/+7/7v/x//H/8f/y//P/9P/1//b/9f/2//j/+f/6
//v//f///wIAAwAEAAcABwAJAAsADQAQABIAFAAWABgAGgAbABwAHwAhACMAIwAmACYA
KAApACgAKQApACkAKQApACkAKQAqACkAKAAmACQAIwAgAB4AHAAaABgAFwAUABEADQAK
AAsACwAIAAYAAwADAAIAAQD+//7//v/9//v/+//7//v/+v/6//r/+P/6//v/+//7//r/
+v/6//r/+v/6//r/+P/4//n/+f/4//j/+f/5//n/+//7//r/+v/7//v/+v/5//n/+f/4
//j/+f/5//n/+f/3//f/9//3//n/+f/6//r/+v/6//n/+f/3//f/+P/4//n/+f/5//n/
+v/6//n/+f/8//z//P/8//3//f/9//3/+//7//v//P/+//7///////3//f/7//v//v//
///////+//7//v/9//7//v/+//7/AQABAAEAAQD+//7//v/+/wAA////////////////
///+//7//f/9//3//f/9//3///////7//f/9//3//f/9//v//P/8//v/+//7//v/+//9
//7//v/+//z/+v/6//v//f/9//z//P/8//z//P/8//v/+//7//v//f/9//3//v/+//7/
/v/+//v/+v/6//v/+//8//3//v/8//z//P/8//z//P/8//r/+f/5//z/+v/6//r/+//8
//z//P/8//z//P/6//r/+v/6//z//P/8//z/+//6//n/+P/6//r/+v/6//r/+v/6//r/
+v/6//r/+v/6//r/+v/6//n/+P/3//f/9//3//f/9v/3//f/9//3//X/9f/1//X/9//4
//r/+//6//v//P/9//v/+v/6//n/+//7//v//P/8//3//f/9//7//////////P/7//v/
/P/8//3//f/+//z//f/+/////////////f/5//f/9v/2//P/8P/v/+7/8P/w//D/8P/w
//D/8P/w/+7/7v/u/+7/7v/t/+3/7v/s/+z/7P/s/+z/7v/x/+//7P/n/9//2v/Y/9j/
3//t/wIAIQBLAHkAtAD2ADIBbAGkAccBwgGbAW8BQwENAdEAnQB0AFcAQgA0ACkAEwAB
APj/9P/y//D/7P/q/+v/7f/q/+j/5//m/+T/5P/k/+P/5f/l/+X/5f/j/+P/4//j/+X/
5f/l/+X/4//j/+P/4//k/+X/5f/l/+T/4//j/+P/4//k/+T/5P/m/+b/5v/m/+b/5v/m
/+b/5v/m/+f/5//p/+j/6P/o/+n/6f/p/+n/6f/p/+n/6f/s/+z/7P/t/+7/7v/u/+7/
7//v/+//8P/v//D/8f/y//P/9P/2//f/+P/5//v//f/+////AAADAAUABwAJAAsADQAO
AA8AEAATABYAGAAaABsAHQAfAB8AIAAgACIAIwAmACcAJwAnACkAKQApACkAKgApACgA
JgAkACMAIAAeAB4AHAAaABkAFwAVABIAEAAPAA8ADAAKAAkACQAIAAcABgAGAAYABQAF
AAUABQAFAAQABAAEAAIAAAABAAEAAQACAAIAAgACAAIAAgACAAAAAgADAAMAAgACAAMA
AwADAAEAAQAAAAAAAQABAAAA/////////v/+////////////////////////////AAAA
AAAAAAD//////////wAAAAD//////////wEAAgACAAMAAwACAAEAAAADAAMAAwADAAMA
AwADAAQAAgACAAMAAwADAAMAAQABAAIAAwADAAMABAAEAAQAAwACAAIAAgACAAEAAQAB
AAEAAAAAAAAAAAAAAP///////wEAAQABAAEAAAAAAP/////////////////////+//3/
///////////9//7//v/9//3//f/9//3/+//8//z//P/9//z//f////3//f/8//z//P/8
//z//P/9//3//f/9//v/+//7//z//P/8//z//P/7//r/+v/7//n/+v/7//z/+v/6//r/
+v/6//r/+v/4//n/+f/8//r/+v/8//3//P/8//r/+v/6//r/+P/4//j/+P/6//r/+v/6
//r/+v/6//r/+v/6//r/+v/4//j/+P/4//r/+v/6//r/+v/6//r/+v/4//j/+P/4//b/
9v/2//b/9v/2//b/9v/4//j/+P/5//f/9//3//b/9//3//f/9//2//f/+P/5//z//P/9
//3//P/9//7///8BAAAAAAD//////////wAAAAABAAEAAQABAAEAAAD///z/+//7//z/
/P/9//3//v/+////AAABAP////////3/+P/1//P/8v/y//D/8P/w/+7/7v/u/+7/7P/s
/+z/7P/q/+r/6v/q/+z/6//r/+z/7P/s/+z/7P/u/+7/6//p/+j/4//b/9b/2P/e/+3/
AQAeAEMAbwCrAOwAJgFgAZgBwgG/AZgBZQE3AQkB0QCZAG0ATgA3ACoAHgANAPv/9f/y
/+7/7P/s/+j/5v/l/+X/5P/i/+H/4P/i/+L/4v/h/+H/4f/h/+H/3//f/9//3//f/9//
3//f/9//3//f/9//3v/f/9//3//f/9//4P/h/+D/4P/f/97/4P/g/+D/4P/g/+D/4P/g
/9//3v/e/93/3f/c/9z/3P/d/93/3f/d/+D/4f/i/+P/4v/i/+L/4//i/+L/4v/i/+P/
4//j/+T/5f/m/+f/6P/p/+r/7P/t/+z/7f/v//H/8v/z//T/9//7//3///8BAAIABAAG
AAgACgAMAA0ADgARABMAFQAVABYAFgAYABkAHAAdAB0AHQAbABsAGwAbABgAFwAWABQA
EgARAA4ADAAIAAYABAADAAMAAQD+//z//f/9//r/+P/1//X/9P/z//L/8v/y//H/7P/r
/+r/6f/p/+r/6//q/+j/6f/p/+n/6v/q/+r/6v/q/+r/6v/o/+j/6f/p/+j/6v/r/+v/
6//o/+f/5f/k/+b/5//n/+f/5//n/+b/5v/l/+X/5f/l/+X/5f/l/+X/5P/j/+P/4v/k
/+T/4//j/+P/4//k/+T/5f/l/+X/5f/m/+b/5f/l/+b/5v/m/+b/5//n/+f/5//l/+X/
5f/m/+j/6P/p/+n/6f/p/+f/5//o/+n/6f/p/+j/6P/o/+f/5v/m/+b/5v/p/+n/6f/p
/+b/5v/m/+b/5P/j/+P/4//l/+X/5f/l/+j/6P/n/+f/5f/l/+X/5f/l/+X/5P/j/+H/
4f/h/+H/4//k/+T/4//j/+P/4//j/+P/5P/k/+T/5P/i/+L/4//j/+P/4v/i/+D/4P/g
/+D/4f/h/+H/4f/j/+P/4//k/+L/4v/i/+L/4//i/+L/4//i/+L/4v/i/+D/4P/g/+D/
4P/g/+D/3v/f/9//4v/g/+L/4v/h/+D/3v/e/97/3v/e/9z/3P/c/9z/3f/e/9//4P/f
/97/3f/c/97/3v/e/97/3P/c/9z/3P/e/9//3//f/+H/4P/f/9//3f/d/97/3//g/+H/
4v/i/+X/5f/m/+f/5v/n/+f/5v/l/+P/4v/h/+L/5P/m/+n/6P/p/+n/6f/q/+n/5v/l
/+X/5v/m/+f/5//o/+j/6f/s/+3/7f/t/+z/6f/j/9//3f/c/9r/2P/a/9r/2v/a/9j/
2P/Y/9j/2v/a/9r/2v/Y/9j/2P/X/9j/2v/b/9z/2v/a/9r/2v/V/9P/zv/J/8X/wv/C
/8r/2f/t/xAAPwBxAK0A8gAyAW4BogHEAb8BmAFjAS8B8wCrAGcANwAcAAkA+v/w/+f/
4f/h/97/3P/c/97/3P/a/9f/1f/V/9T/1P/U/9f/2P/Z/9n/1//X/9f/1//V/9X/1f/V
/9P/0//T/9P/0f/R/9H/0f/T/9X/1v/X/9b/1f/V/9X/1f/W/9b/1v/X/9j/2f/a/9n/
2P/X/9b/2P/Y/9n/2f/a/9r/2//c/9z/2//a/9n/1//X/9f/1//b/9z/3f/f/9//3v/d
/9z/3f/d/93/3v/f/+D/4f/i/+H/4v/k/+X/5//p/+z/7//w//H/8v/1//f/+f/7//3/
AAACAAQABgAKAAwADQAOABQAFwAaABsAGwAaABsAGwAeAB8AHwAfAB4AHQAcABsAHAAb
ABoAGAAXABcAFQAUABAADgAMAAsACwAJAAYABAAFAAUAAgAAAP/////+//3//P/8//z/
+//4//f/9v/1//T/9P/0//L/8v/z//P/8//2//b/9v/2//j/+P/4//b/9f/1//T/8v/0
//X/9f/1//f/9//2//b/9P/z//H/7//x//H/8P/w//L/8//0//X/8//z//P/8//0//X/
9//4//b/9v/1//X/9f/1//b/9v/3//f/9//3//j/+P/3//f/+v/6//r/+v/7//v/+//7
//v/+//7//z//v/+//////8BAAEA//////7/////////AAAAAAAA//8AAAAAAAAAAAAA
///+//3//v/+//7//v8AAP//////////////////AAAAAP/////+//3//P/7//z//f/9
//3//f/9//3//f/9//7//v/9//7///8AAAEAAAAAAP///v8AAP7//v/////////+//7/
/v/+//7//v/9//3//f/9//3//f/9//7//v/+//7//v/+//7///8BAAAAAAAAAAAAAAAA
AAAAAAD///7//f/6//r/+/////7//v8AAP///v8AAP7//v/+//7/AAAAAAAAAQAAAP//
/v/8//3//f/9//3/AAABAAIAAwAGAAYABwAHAAYABwAIAAkACQAIAAgABwAHAAcABwAI
AAcACQAKAAsADgAPAA8ADwAKAAkACQAKAAwADQANAA4ADgAPABAAEQAQAA8ADgALAAgA
BQADAAIAAAD+//7//v/+//7//v/+//7//v/+//7//P/8//z//P/+//3//f/+/wAAAAAA
AAAAAAD+//3/+//2//P/7//o/+b/8P/9/w8ALABXAIkAwwAIAUoBgAG4AeQB6wHGAZUB
ZQErAecApQBxAE4ANwAqACQAFQAJAAUABAAEAAIAAAD+//z//f/7//z/+v/5//j/9v/2
//b/9f/2//f/+P/5//f/9//3//f/9//3//f/9//5//n/+f/5//j/+f/5//n/+P/3//f/
9//5//r/+v/6//j/+P/4//j/+v/6//r/+v/4//j/+f/5//v/+v/6//r/+//7//v/+//7
//v/+//7//7//v/+/////v/+//7//v////////8AAAEAAgADAAQAAwAEAAYABwAKAAsA
DQAPABAAEQASABUAGQAbAB0AHwAgACIAJAAmACgAKgArACwAMQAzADUANQA0ADQANgA3
ADgAOQA5ADkAOwA7ADsAOwA5ADcANQAyADIAMQAuACwAKgAoACYAJQAjACEAHgAcABkA
GQAWABQAEQARABAADwAOAA4ADgANAAsACwALAAsACgAKAAoACAAKAAsACwALAAsACgAJ
AAgACgAKAAoACAAIAAkACQAIAAoACwALAAsACQAJAAgACAAJAAkACAAHAAcABwAGAAYA
BwAHAAcABwAFAAUABQAFAAUABQAGAAYACAAIAAcABwAHAAcACAAIAAkACQAJAAkACAAI
AAcABwAKAAoACgAKAAkACQAJAAkACwALAAsADAAKAAoACwALAAsACwAJAAkADAANAA0A
DQAMAAwADAALAAsADAANAA4ADgANAAwACwAMAAwADAAMAA4ADQANAA0ADAALAAoACQAM
AAwACwALAAsACwALAAsACwALAAoACQALAAsACwALAAkACgAKAAkACgALAAwADQAMAAwA
CwAKAAoACAAIAAkACgALAAsADAAKAAoACgAKAAkACQAJAAkACQAJAAkACgAKAAoACgAK
AAsACgAKAAsACgAKAAoACgAKAAoACgAKAAoACgAKAAgABwAHAAoACAAKAAoACQAIAAgA
CgAKAAoACgAKAAoACgAKAAoACgAKAAoACgAKAAoACgAMAAwADAAMAAoACgAKAAoACgAK
AAoACgAMAAwADAAMAAwADAAMAA0ACwALAAsACgAJAAkACQAJAAwADQAOAA8AEAAQABEA
EQASABMAFAAVABUAFAAUABMAEwATABMAFAAXABkAGgAbABkAGQAYABcAFAATABMAFAAU
ABUAFQAWABQAFQAWABcAGQAZABkAFwASAA8ADQAMAAwACgAKAAoACAAIAAgACAAIAAgA
CAAIAAgACAAIAAgACAAHAAcACAAIAAgACAAIAAoACgAJAAUA/v/5//X/8v/y//z/CQAb
ADgAYQCRAMsACgFGAYIBugHiAeMBvgGPAWEBMwH5AL8AkQByAF8AUABEAC8AGwATABAA
DgAMAAwACgAIAAcABwAGAAQAAwACAAIAAgACAAEA//////////8BAAEAAQABAAEAAQAB
AAEAAQABAAEAAQACAAMAAwADAAAA////////AQACAAIAAgACAAIAAgACAAIAAgACAAIA
AgACAAMAAwADAAIAAgACAAUABQAFAAUABQAFAAUABQAEAAQABAAFAAgACAAIAAgACQAJ
AAkACgALAAwADQAOAA8AEAASABMAEgATABUAFwAaABsAHAAfAB8AIQAjACUAKgAsAC4A
MAAwADIAMwA0ADcAOQA7ADsAPQA+AEEAQwBDAEMAQgBBAEMAQwBDAEMARABDAEIAQAA+
AD0AOgA4ADYANAAyADEALwAtACoAKAAnACcAJAAiAB8AHwAeAB0AGgAaABoAGQAZABkA
GQAZABYAFgAWABQAFQAXABgAGQAYABgAGAAYABYAFgAWABQAFQAXABgAGAAWABcAFwAX
ABcAFwAWABYAGQAZABgAFwAXABcAFgAWABUAFQAVABUAFwAXABcAFwAVABUAFgAWABgA
GAAXABcAFwAXABgAGAAZABkAGQAZABoAGgAZABkAGgAaABoAGgAbABsAGwAbABsAGwAb
ABwAHAAcAB0AHQAdAB0AGwAbABwAHQAdAB0AHgAeAB4AHQAeAB4AHgAeAB4AHQAcABsA
GgAaABoAGgAaABkAGQAZABkAGQAZABkAGAAYABcAFwAYABkAGgAbABkAGQAYABcAFwAX
ABcAFwAZABoAGgAZABcAFwAXABcAGQAaABoAGgAaABgAGAAZABkAGQAYABgAGgAaABoA
GgAZABkAGQAZABkAGQAZABoAGAAYABgAGAAZABgAGAAZABkAGgAbABwAGgAaABoAGgAa
ABoAGgAYABcAFwAaABgAGgAaABcAGAAaABoAGgAaABoAGgAaABoAGgAaABoAGgAaABoA
GgAaABoAHAAcABwAHAAcABwAHAAcABoAGgAaABoAGgAaABoAGgAaABoAGgAaABwAHAAc
ABwAHAAcABwAHAAaABsAGwAbAB0AHAAbABsAGwAbABwAHQAeAB8AIAAgACMAIwAkACUA
JgAnACcAJgAkACMAIwAjACUAJgAnACkALAAtAC0ALQAqACkAJgAlACUAJgAmACcAJwAo
ACgAKQAqACsAKwArAC0AKwAmACMAHwAeABwAGgAaABoAGgAaABwAHAAcABwAGgAaABoA
GgAcABwAHAAbABkAGgAaABoAHAAcABwAHAAbABsAGgAVAA8ACAAEAAgAEwAnAEAAXwCL
AL8A/AA8AXYBsAHmAfsB4gGzAYcBWQEjAe0AuQCUAH0AbgBgAE8APQAvACoAJgAiACIA
IgAgAB0AGwAcABoAGQAYABYAFgAWABUAFgAXABgAGQAZABkAGQAZABkAGQAZABkAFwAX
ABcAFwAYABkAGQAZABoAGQAZABkAGQAaABoAGgAaABoAGgAaABoAGgAaABoAGgAaABsA
GwAdAA==
         </WaveFormData>
      </LeadData>
   </Waveform>
</RestingECG>
