# Supplementary material for: Detection of Left Atrial Enlargement Using a Convolutional Neural Network-Enabled Electrocardiogram
Source: Front Cardiovasc Med. 2020 Dec 17;7:609976. doi: 10.3389/fcvm.2020.609976 (PMC7773668; doi:10.3389/fcvm.2020.609976)
Supplement: Supplementary file 5 [file Data_Sheet_5.ZIP › normal4/1802035687_4219_0000001B.XML]

<?xml version="1.0" encoding="Windows-1252"?>
<!DOCTYPE RestingECG SYSTEM "restecg.dtd">
<RestingECG>
   <PatientDemographics>
      <PatientID>1802035687</PatientID>
      <PatientAge>69</PatientAge>
      <AgeUnits>Years</AgeUnits>
      <Gender>Female</Gender>
      <PatientLastName>dengshaofang</PatientLastName>
   </PatientDemographics>
   <TestDemographics>
      <DataType>Resting</DataType>
      <Site>1</Site>
      <AcquisitionDevice>MAC55</AcquisitionDevice>
      <Status>Unconfirmed</Status>
      <Priority>Normal</Priority>
      <AcquisitionTime>09:44:49</AcquisitionTime>
      <AcquisitionDate>12-09-2016</AcquisitionDate>
      <CartNumber>1</CartNumber>
      <AcquisitionSoftwareVersion>009C</AcquisitionSoftwareVersion>
      <XMLSourceVersion>MAC5000 v1.0</XMLSourceVersion>
   </TestDemographics>
   <RestingECGMeasurements>
      <VentricularRate>113</VentricularRate>
      <AtrialRate>113</AtrialRate>
      <PRInterval>140</PRInterval>
      <QRSDuration>68</QRSDuration>
      <QTInterval>334</QTInterval>
      <QTCorrected>458</QTCorrected>
      <PAxis>56</PAxis>
      <RAxis>67</RAxis>
      <TAxis>29</TAxis>
      <QRSCount>19</QRSCount>
      <QOnset>220</QOnset>
      <QOffset>254</QOffset>
      <POnset>150</POnset>
      <POffset>195</POffset>
      <TOffset>387</TOffset>
      <ECGSampleBase>500</ECGSampleBase>
      <ECGSampleExponent>0</ECGSampleExponent>
   </RestingECGMeasurements>
   <Diagnosis>
      <Modality>Resting</Modality>
         <StatementCount>2</StatementCount>
         <LabelText>12SL ��ϳ���</LabelText>
      <DiagnosisStatement>
         <StmtFlag>ENDSLINE</StmtFlag>
         <StmtText>����Ķ�����</StmtText>
      </DiagnosisStatement>
      <DiagnosisStatement>
         <StmtFlag>ENDSLINE</StmtFlag>
         <StmtText>�ٽ� ECG</StmtText>
      </DiagnosisStatement>
   </Diagnosis>
   <Waveform>
      <WaveformType>Rhythm</WaveformType>
      <WaveformStartTime>0</WaveformStartTime>
      <NumberofLeads>8</NumberofLeads>
      <SampleType>CONTINUOUS_SAMPLES</SampleType>
      <SampleBase>500</SampleBase>
      <SampleExponent>0</SampleExponent>
      <HighPassFilter>16</HighPassFilter>
      <LowPassFilter>150</LowPassFilter>
      <ACFilter>NONE</ACFilter>
      <LeadData>
         <LeadByteCountTotal>10000</LeadByteCountTotal>
         <LeadTimeOffset>0</LeadTimeOffset>
         <LeadSampleCountTotal>5000</LeadSampleCountTotal>
         <LeadAmplitudeUnitsPerBit>4.88</LeadAmplitudeUnitsPerBit>
         <LeadAmplitudeUnits>��V</LeadAmplitudeUnits>
         <LeadHighLimit>2147483647</LeadHighLimit>
         <LeadLowLimit>268435456</LeadLowLimit>
         <LeadID>I</LeadID>
         <LeadOffsetFirstSample>0</LeadOffsetFirstSample>
         <FirstSampleBaseline>0</FirstSampleBaseline>
         <LeadSampleSize>2</LeadSampleSize>
         <LeadOff>FALSE</LeadOff>
         <BaselineSway>FALSE</BaselineSway>
         <ExcessiveACNoise>FALSE</ExcessiveACNoise>
         <MuscleNoise>FALSE</MuscleNoise>
         <LeadDataCRC32>1185113403</LeadDataCRC32>
         <WaveFormData>
HgAeAB4AHgAgACAAIAAgAB4AHAAaABgAFQASAA8ADAANAA4ADwAQAAsACAAFAAIAAwAE
AAUABgAGAAYABgAGAAQAAgAAAP7/AQACAAMABAAAAP7//P/6//3//v///wAAAAAAAAAA
AAD///7//f/8////AAABAAMAAAD9//v/+f/6//z//f//////AQABAP///P/7//r/+f/8
////AQADAAIAAgD+//z///8CAAIAAgAFAAgACAAIAAcABgADAAIABQAFAAYACAAIAAcA
BQACAAMABgAHAAcABQADAAEA/v/3//H/8f/y//X/9//4//n/9P/z//D/7v/v//H/8v/x
//L/8v/x//H/7P/o/+f/5//q/+3/7//z/+f/5v/m/+b/6f/v//n/BwASAB4ALgBDAFYA
YABkAGYAXABHACcADQD6/97/uP+i/6P/s//F/9X/3P/e/+L/5P/g/+P/6v/s/+z/7v/v
/+7/7f/r/+n/6P/o/+r/6//v//L/8//z//D/7v/s/+r/7f/w//P/9//2//T/8f/w/+//
7//x//P/9f/2//b/9P/z//L/8f/x//b/9//7//3/+v/5//j/9v/2//j/+P/7/wEAAgAD
AAQAAAAAAAAA/v8CAAUACQAMAAsACwALAA0ADAAMAA0ADwATABUAFgAXABQAEwAUABAA
FAAXABwAHgAaABUAEgAQAA8ADgAOABAAEgASABMAEwAMAAcAAwAAAAMAAwAFAAcAAgD+
//v/+P/6//r/9//3//v/+f/5//f/8//w/+//7v/v//D/8v/z//H/8P/u/+7/8P/w//D/
8P/0//X/9f/z//D/7f/q/+j/7v/x//P/9v/0//H/7//t/+X/6v/t/+7/7//w/+//7//t
/+z/6//r/+z/7P/w//H/9P/1//H/7//t/+v/7v/w//L/8//y//L/8//w//H/8//3//j/
9//5//v/+v/5//j/9//0//j/+//9/wAA//////7//P/4//j/+v/6//z//f/8//v/9v/v
/+f/5f/p/+z/7v/v/+7/6//q/+f/6P/o/+n/6f/n/+r/6v/p/+b/4//f/97/4f/k/+f/
6f/r/+X/3v/a/9z/3//l//H///8KABYAJgA9AFAAXABiAGQAWgBLADEAFwAEAOz/vv+g
/6X/t//J/9n/3v/a/97/4v/g/9v/4v/m/+b/6P/p/+j/5//l/+P/4f/g/+H/4f/l/+j/
6f/p/+b/5v/m/+b/6f/q/+v/7f/r/+r/6P/o/+f/5//p/+v/7P/u/+//7v/s/+r/6P/n
/+z/7f/x//P/8P/v/+7/7P/u//D/8P/z//j/+P/4//j/9//4//n/+P/9////AgAEAAQA
AwACAAMAAwAEAAYACQALAA0ADgAPAA0ACwALAAYACgANABIAFAARAA0ACwAKAAcABgAG
AAgACwAKAAoACQAEAAEA///+/////f/9//3/+f/2//T/8v/w//D/7f/t//D/7//w/+//
7P/q/+r/6v/r/+z/7v/v/+3/7P/q/+r/6P/o/+j/6P/r/+3/7v/t/+r/6f/o/+j/7P/t
/+3/7v/s/+f/5//j/+D/4v/k/+b/6P/s/+3/7P/s/+n/5//m/+T/6P/p/+z/7f/o/+f/
5v/l/+f/6P/p/+n/6//s/+7/7P/q/+v/7v/u/+//8//3//j/9v/0//L/7v/x//P/9P/2
//r/+//7//r/9f/0//X/9P/0//X/9P/z/+7/6f/j/+P/5v/o/+n/6f/q/+n/6v/p/+b/
5P/j/+H/4f/m/+j/6f/m/+P/3//e/+D/4v/k/+X/6f/n/+T/4P/Y/9f/2//l//P/AgAU
ACgAPwBWAFwAXABcAFYARwAxAB0ACgDw/8b/nv+b/7H/w//P/97/4v/c/9z/2v/Z/9z/
4f/i/+X/5//l/+X/5P/j/+D/4P/i/+P/5f/o/+n/6f/n/+b/5f/k/+X/5v/n/+n/6v/q
/+n/6v/o/+f/6P/p/+v/7v/w//D/7f/s/+v/6//t/+3/8P/x//L/8//0//T/8v/y//D/
8f/2//j/+v/8//v//P/9//z/AAABAAMABAAGAAcACAALAAgACAAJAAsADwARABIAEwAQ
AA8AEAAMAA4ADwASABIAFAARABAAEAAOAAwACwAMAA4ADgAPAA8ADAAJAAcABgAFAAEA
///9//z/+v/5//j/9f/0//D/7//1//X/9//3//H/7v/t/+z/7v/u/+//7//w//D/7//w
/+7/7P/q/+j/7f/v//D/7//t/+v/6f/o/+r/6//r/+z/7P/r/+v/6//l/+P/5P/m/+j/
6v/s/+3/7f/r/+r/6P/n/+f/5v/q/+v/7v/v/+z/6//q/+n/7P/u//D/8f/u/+7/7//s
/+r/6//u/+7/8P/1//r//P/6//j/9v/y//X/9//4//r/+v/7//v/+v/4//j/+v/6//z/
/f/8//v/9P/t/+X/4//l/+j/6v/r/+r/5//m/+P/4v/i/+P/4//i/+b/5//n/+b/4//f
/97/4v/k/+b/5//n/+X/3P/Y/9r/3f/f/+n/9f8AAAoAHgA1AEgAVgBgAGYAYgBTADUA
FwAEAOz/wv+g/5//sf/D/9P/3P/c/97/3v/Y/9n/4P/k/+T/5v/n/+b/5f/j/+H/4P/g
/+L/4//l/+j/6f/p/+X/5P/j/+L/5v/o/+r/7f/s/+r/5//m/+f/5//p/+v/7P/u/+//
7v/s/+r/6P/n/+z/7f/x//P/8//z//P/8v/w//L/8v/1//n/+v/7//z/+f/6//v/+v/+
/wEABQAIAAYABQAEAAUAAwAEAAYACQALAA0ADgAPAA4ADQAOAAoADQAPABMAFAASAA8A
DgAOAA0ADAAMAA4AEAAOAA0ACwAGAAMAAQAAAAMAAQABAAEA/v/6//f/9P/0//T/8f/x
//X/8//z//H/7f/q/+n/6P/r/+z/7v/v/+3/6v/m/+T/5v/m/+b/5v/r/+3/7v/t/+n/
5//l/+T/5//p/+r/7P/s/+f/5//o/+f/5v/l/+T/6f/r/+v/7P/o/+f/5//m/+f/5//p
/+n/5//n/+f/5//k/+T/5P/j/+b/6P/r/+r/5//n/+n/6P/q/+//9P/2//b/9v/2//T/
8P/v/+3/7P/x//X/+P/6//b/9P/0//L/9P/1//T/8//y/+3/5//n/+X/5v/m/+X/6f/p
/+v/6//m/+T/4//h/+L/5v/n/+f/5//l/+L/4v/i/+L/4v/h/+v/7//q/+L/3v/b/93/
4f/p//b/DAAkADcATABiAHIAcABoAFkAPQAfAAgA7v/G/5z/kf+d/7H/wf/O/9z/5P/k
/+L/4f/g/+T/5P/m/+f/6f/p/+j/5//l/+T/5f/l/+f/6v/r/+v/6v/q/+r/6v/q/+r/
6v/r/+7/7v/t/+7/7P/r/+z/7f/v//L/9P/0//T/9P/0//X/9P/z//X/9f/5//v//f/+
//r/+v/4//n//f/+////AAABAAQABwAIAAcABwAIAAgADQAPABEAFQARABAAEAARABQA
FwAZABsAGQAXABcAEgAQABEAFAAUABcAFQAVABYAEgAQAA8AEAARABAAEAAPAAsACQAI
AAgABwADAAEA//8BAAAAAAAAAP3/+v/0//H/9f/z//P/8f/w/+7/7v/u/+v/6v/q/+n/
7P/s/+v/7P/r/+r/6f/o/+v/7f/u/+3/7P/r/+r/6v/r/+v/6v/q/+z/8//1//D/7v/s
/+r/6P/s/+3/7P/s/+3/7f/u/+7/7f/r/+v/6f/q/+3/8P/z/+//7v/t/+v/7v/w//P/
8v/0//X/+P/4//X/9f/1//L/9v/4//r/+v/4//f/9f/0//n/+//8//z/+P/4//r/+v/2
//X/8v/v/+//7f/q/+3/6//q/+j/5f/n/+f/6f/p/+b/5v/n/+f/5P/m/+X/4//m/+f/
5//q/+n/6P/n/+X/4f/f/+j/8P/s/+X/5//r/+//+v8MACQAQwBaAGQAZgBmAFoAQQAl
AAsA9v/i/8L/ov+d/6n/sf+5/8T/0P/a/+L/5P/j/+T/5P/i/+L/4f/k/+X/5f/l/+T/
5P/m/+f/5//o/+f/5f/n/+j/6f/q/+n/6P/n/+f/6f/q/+r/7P/s/+v/7P/t/+r/6v/p
/+b/6f/s/+//8//y/+//7//t/+//8f/z//T/8//0//P/9f/3//b/9f/0//j//P8AAAIA
AAD//////v8DAAUABwALAAoACgALAA0ADAALAAkABwAMAA8AFAAUABAADwAQAA4AEQAP
AA8AEAANAAwADAAOAA0ACgAIAAUABwAHAAgACgAHAAEA/f/5//v/+v/6//r/+v/6//f/
9//3//P/8f/t/+3/7v/x//T/8P/u/+3/6//s/+z/6//s/+r/6v/q/+r/6//r/+r/5//q
/+v/7P/u/+7/7f/r/+r/6v/v/+//8P/v/+7/7f/s/+z/6//o/+b/6P/r/+//8v/w/+3/
7P/p/+r/7f/w//P/8v/y//L/8f/w//D/8f/u//H/8//3//j/9P/1//b/9P/3//j/+f/4
//j/+f/5//r/+//7//r/+P/5//r//f/+//r/9//y/+3/7//t/+r/7f/r/+z/7P/r/+v/
6f/p/+f/6f/s//D/8//u/+7/6//n/+n/6f/o/+r/6v/q/+r/6f/h/+P/5v/o/+z/8f/3
//3//f8AABIALgBJAFgAYgBmAFwASAArAAsA8//k/8j/qP+i/6//vf/F/83/zv/O/9b/
3P/g/+n/7P/r/+r/6//r/+j/5//l/+P/5P/m/+r/7f/q/+r/6P/l/+j/6v/s/+7/7v/u
/+7/7//u/+z/6f/o/+z/7f/w//P/8f/w/+7/6v/s/+7/8P/z//T/8//1//X/9P/z//L/
8P/0//j/+v////3/+v/3//T/9//8/wEABAAFAAUABgAGAAUABQAFAAcACwAOABIAFwAV
ABMAEAANABAAEQAUABIAEQARABMAEgAQAA0ADAAMAAwADAANABAADgAKAAcAAwACAAEA
AQACAAIA///+//3/+v/2//P/8P/0//b/9f/3//b/8f/u/+n/6v/q/+z/7v/s/+z/7f/t
/+z/6v/n/+b/6f/q/+v/7P/s/+v/6f/l/+f/5//n/+j/5//n/+b/5v/g/+D/5P/m/+j/
6v/p/+n/5//m/+X/5f/m/+b/6P/p/+z/7f/o/+f/5v/l/+b/6P/q/+v/6//s/+7/7P/q
/+v/7v/u//H/9f/5//r/+P/2//T/8P/x//P/9P/2//b/9//3//b/8//y//P/8v/z//X/
9f/1/+//6f/i/+H/5f/o/+r/6//p/+f/5//l/+T/5P/l/+X/5f/o/+j/5//k/+H/3f/c
/9//4v/l/+f/6f/l/+T/4P/Y/9f/2//j/+//AAAOABwANQBKAFQAVgBaAFYASQAvABMA
AgDu/8b/nv+T/6f/vf/J/9D/1v/c/97/2v/X/9z/3//g/+P/5f/l/+X/5P/j/+H/4P/h
/+H/5f/o/+n/6f/l/+T/4//i/+T/5v/o/+v/6f/o/+b/5v/m/+X/5v/n/+n/7P/u/+7/
6v/o/+b/5f/p/+v/8P/z//L/8f/w/+7/7f/u/+3/7//1//b/9//4//f/+P/5//j/+v/7
//3//v8AAAEAAgAFAAIAAgADAAUACQALAAwADQAKAAkACgAGAAkACwAPABAADgALAAoA
CgAHAAYABgAIAAkACAAIAAcAAgD///3//P////3//f/9//3/+v/4//b/8//y/+7/7f/y
//H/8v/x/+v/6P/n/+b/6f/q/+z/7f/t/+z/6v/q/+f/5v/l/+T/6f/r/+z/6//p/+f/
5f/k/+f/6f/q/+z/6v/o/+f/5v/l/+T/5//p/+n/6v/n/+f/6P/o/+b/5f/m/+X/5v/p
/+z/7//s/+r/6P/l/+j/6v/t/+z/7v/v//L/8v/v//H/8//y//b/+P/6//r/9v/1//P/
8v/1//f/+P/4//f/+P/7//z/+P/1//D/6//r/+n/5v/p/+f/6P/o/+f/6f/n/+f/5f/m
/+b/5//n/+L/5P/j/+H/5P/l/+X/6P/l/+T/4//h/+H/4f/m/+r/5v/j/+X/5f/r//r/
DgAoAEUAWgBkAGQAYABSADsAHwAJAPr/6v/I/6r/rf+9/8P/x//M/9L/2P/i/+j/6f/k
/+T/4v/i/+H/4v/j/+P/4//j/+T/5//p/+f/5v/j/9//4f/k/+f/6v/p/+j/5//n/+j/
6P/n/+j/6v/r/+7/8f/u/+z/6f/k/+j/7P/w//X/8//x//L/8f/y//P/9P/0//X/+P/5
//3//P/6//j/9v/6//7/AgAEAAIAAQABAAAABAAHAAoADwAOAA4ADwARABEAEQAQAA8A
EAARABQAEgAPAA8AEQAQABMAEQARABIAEQAQABAAEgAPAAwACgAHAAcABwAIAAoABgAB
AP7/+//8//r/+f/4//r/+v/3//f/+P/1//T/8f/x//L/9f/4//X/8v/w/+3/7v/u/+3/
7v/w//D/8P/w/+7/7f/r/+f/6//t/+//8v/u/+v/5f/m/+r/6//s/+3/7v/v/+//7f/s
/+v/6//s/+z/7v/v//L/8//t/+v/6f/n/+v/7v/x//P/8P/w//H/7v/w//H/9P/0//f/
+////wAA/v/8//r/9v/5//v//P/+//7///////7//v/+/wAAAAAAAAEAAAD///r/8//r
/+n/7P/u/+//7//t/+v/6//p/+r/6v/r/+v/7P/w//H/8f/v/+v/5v/k/+b/6P/q/+v/
7f/r/+b/4v/i/+H/3//p//n/AgAMABoALwBEAFQAXgBmAGYAWwBBACEACgD4/9j/sP+j
/6//wf/R/9T/2P/g/+L/3P/d/+b/6P/o/+r/6//p/+f/5P/h/+H/4v/l/+f/6//u/+//
7//r/+r/6f/o/+r/7P/u//H/7v/s/+n/6P/p/+n/6//t/+//8v/0//T/8v/w/+7/7f/x
//P/+P/7//j/9//2//T/9v/4//j/+////wAAAQACAP//AAABAAAABQAHAAoADAAMAAsA
CgALAA0ADgAQABMAFgAXABcAFwAVABMAEwAOABIAFQAaABwAGQAVABMAEgATABIAEgAU
ABUAFAAUABMAEAANAAsACgALAAkACQAJAAQAAAD9//r//P/8//n/+f/+//3//v/9//b/
8v/w/+7/8v/0//f/+f/2//T/8f/w//L/8v/y//L/9f/3//j/9//y/+//7P/q//D/8//1
//j/8P/v//T/8f/w/+//7v/z//X/9f/2//T/8//z//L/9f/1//f/9//2//f/+P/5//f/
9v/1//P/9//6//7//v/6//n/+v/4//r//f8AAAAAAgAEAAYABgAEAAMAAQAAAAQABwAJ
AAoABQAEAAUABAAEAAUABAADAP3/9//w/+//7v/w//H/8f/z//P/9f/1//H/8P/w/+//
7f/w//D/7//w/+//7f/u/+z/7P/s/+v/8f/x//L/8P/q/+P/5f/p/+//AAAYADIASwBg
AG4AcABuAGgAWQA/ACUAEgD4/87/rP+n/7P/w//T/9z/5P/s//T/9P/z/+7/7f/s/+3/
7f/w//P/9f/3//P/8P/v/+3/7//y//P/8//0//b/+P/6//n/+P/3//f/+v/6//n/+v/5
//f/9//3//r//P/9//z//v/+//7////9//v//P/7//7/AQAEAAYAAwACAP////8DAAQA
BQAGAAcACgANAA4ADgANAA0ADAARABMAFQAZABcAFgAWABcAGgAbABsAGwAdAB0AHwAc
ABoAGQAaABgAGgAZABoAHAAaABgAFwAYABgAFgAVABMAEgARABEAEgAQAAsACAAFAAYA
BgAHAAgAAwAAAPr/9//6//n/+v/5//f/9v/3//j/9P/y//H/7//y//T/9f/4//b/9P/y
//D/8//1//b/9f/2//X/9P/0/+7/8f/z//T/+v/4//j/+P/4//b/9f/y//D/8f/z//b/
+P/4//f/+P/3//X/9f/1//X/+P/6//z//f/5//j/+P/0//b/+f/+/wAA//8BAAMAAgAA
AAAAAAD+////AQACAAQABAADAAEA/v///wIABwAKAAYABQACAP///P/3//H/8f/2//r/
/f////z/9//0/+//8v/0//f/+f/2//j/9//1//f/9f/y//L/8//0//X/9f/1/+//5v/q
//T/9f/3//3/BQAKABAAHgA5AFgAbAB0AHoAdABfAD0AHQACAOz/zv+w/6f/tf/F/9P/
3P/g/+L/5P/s/+//8v/0//T/9v/3//P/8f/u/+v/7v/w//T/9//3//j/9//1//T/9P/0
//T/+P/6//z////9//r/9v/0//n/+////wMAAAAAAP///P/8//z//P/9/wIAAwAHAAkA
BwAFAAMAAAACAAYACAANAA0ADAALAAoACAAKAAwADAARABMAFgAYABYAFQAUABUAFwAa
AB4AIwAhACEAIAAfAB8AHwAhAB4AIAAjACgAKgAmACEAHgAcAB4AHgAfACIAHwAcABoA
FwAVABMAEgASABUAEwATABMADwAKAAYAAgAFAAYABAAFAAYAAwACAP///P/6//r/+v/9
//7/AAABAP///P/4//b/+P/6//z//v/8//v/+f/1//f/9//3//j/CAAJAP//+v/6//j/
+P/4//j//f//////AAD+//3//f/8//////8BAAEAAAABAAIAAwD///7//f/7////AgAG
AAYAAwADAAUABAACAAUACAAIAAoADAAOAA4ACQAHAAQAAgAIAAsADQAOAAkACAAJAAgA
CAAJAAgABwAHAAMA/v////z//P/7//n//f/9///////8//r/+f/3//f/+v/6//n/+//7
//r//P/7//r/+f/3//n////+//z/+P/1//X/+f8DABIAJgA8AFMAZABsAHAAagBcAEkA
LwAXAAYA8v/M/7L/r/+z/8H/1//k/+r/8v/2//b/+f/4//j/9v/2//X/+P/7//3////6
//j/+P/3//j/+v/6//n/+v/8//7/AAD9//z/+//7//7/AAABAAQAAwABAAEAAQADAAQA
BAACAAMABAAFAAcABQADAAQAAwAIAAsADgAQAAwADAAKAAsADwAQABEAEgAUABYAGAAY
ABcAFwAYABgAHAAdAB4AIQAgACAAIQAjACQAJQAlACUAJwAnACkAJgAkACMAJAAiACYA
JQAmACgAJQAiACAAIAAjACIAIgAhACEAHwAeAB4AHAAXABQAEQATABIAEgASABAADgAJ
AAcACwAJAAkABwAGAAYACAAKAAcABAACAP//AgAEAAUACAAFAAQAAwACAAQABQAFAAMA
BQAFAAUABgACAPv/+/8CAAYACAAKAAwACQAHAAMAAAADAAUACAAKAAsACwANAA0ACgAJ
AAgABwAIAAoADAANAAoACgALAAgACQALAA8AEAASABUAGAAYABYAFAASAA4AEAATABUA
GAAWABUAEwAQABEAEgAVABYAFQAVABMAEQAMAAcAAQABAAMABgAIAAkABwADAAEA/f//
/wAAAgADAAEABAAEAAMAAQD9//j/9v/6//7/AgAFAP//+//4//b/9v/3//v/BwATABoA
JAA4AE0AYABuAHIAcABsAFcAMwAZAAoA7v/I/7L/uf/J/9v/4//o/+7/8P/u//D/8//2
//v//P///wEA/f/7//j/9f/3//j/+//9//7/AAAAAP//+//6//n/+P/8//7/AAADAAAA
/v/7//r//P/9/wAAAwADAAQABAACAAEAAAD/////AgADAAcACQAGAAUABAACAAMABgAH
AAsAEAAQABAAEAANAA4ADwAOABIAFQAZABwAHAAbABoAGwAbABwAHgAhACIAIwAjACMA
IgAhACIAHgAgACMAKAAqACgAIwAgAB4AHgAeAB8AIgAkACIAIQAfABsAFwAUABIAFgAV
ABYAFwATAA4ACgAGAAgACAAFAAUABwAFAAUAAwD+//z//P/8////AAACAAMAAQD+//r/
+P/7//z//f/+/wIAAwADAAEA///9//v/+v8AAAMABwAIAAQAAgAAAP7//P8AAAEAAAAA
AAEAAQACAAIA///9//3/+//8////AgAFAAMAAgABAP//AQAEAAgACAAHAAcACQAIAAcA
CQALAAoADAAOABAAEAANAA0ADAAMAA8AEQASABIADwAOAA8ADgAMAAsACAAFAAUAAwAA
AAMA///+//z/+f/9//3///////z//P/9//3/+//+//7//f////3/+v/6//n/+P/3//X/
+f/7//z//P/6//X/8//3/wEADAAaADAATwBqAHQAeAB0AGYAUQA7ACMAEgAIAOj/vv+1
/8X/zf/V/+T/7P/0/wIABAD5//j/+P/2//b/9f/3//n/+v/7//r/+v/8//3/+//8//v/
+f/7//z//f/+//3//P/7//v//f/+//7/AAD/////AQADAAEAAgACAAAAAgAEAAYACQAH
AAUABgAFAAgACQAKAAoACgAMAAwADwAPAA4ADQAMAA4AEgAWABgAFwAVABQAEgAXABkA
GwAfAB8AIAAiACUAJQAlACQAIwAkACUAKAAmACIAIQAiACAAJAAjACQAJgAjACIAIgAk
ACEAHgAcABkAGgAbAB0AIAAdABcAEwAPAA8ADgAOAA4ADAAMAAkACQAKAAcABgADAAMA
BAAHAAoABwAEAAIA//8BAAIAAgAEAAQABAAEAAQABAADAAEA/f///wEAAwAGAAAA/f/5
//7/AQACAAMABAAEAAMAAAD+//3//f/+//7/AQADAAcACQADAAEA///9/wAAAgAEAAUA
AgACAAMAAAACAAMABgAGAAgADQASABQAEQAQAA8ADAANAA8AEAASABIAEwATABIADgAO
ABAAEAAQABEAEAAPAAkAAwD8//v//f8AAAIAAwADAAEAAQD///3//P/8//v//P8AAAEA
AQD///v/9v/0//j/+v/8//3////7//j/8v/w//P/9f/5/wkAGgAkADAARQBeAG4AcgB2
AHYAawBRADMAHgAKAOL/uP+v/8P/0//d/+r/8P/y//T/8v/v//L/9f/2//n/+//6//n/
9//1//T/9P/2//f/+//+///////7//r/+f/4//v//P/9///////+//z//P/8//v//P/9
/wAAAgADAAIAAAD+//z/+/8AAAEABQAHAAUABQAFAAQAAQACAAEAAwAJAAoACwAMAAsA
DAANAAwAEQATABYAGAAXABcAFwAZABgAGAAZABsAHwAhACIAIwAhAB8AHwAaAB0AHwAj
ACQAJAAhACAAIAAdABwAHAAeACEAIAAgAB8AGQAVABIAEAARAA8ADwAPAA0ACgAIAAYA
BQAEAAAA//8DAAMABQAFAP///P/7//r/+//8//7////9//z/+v/6//n/+P/3//b/+//9
//7//f/5//f/9f/0//f/+f/6//z/+v/2//b/9v/2//b/+P/5//j/+P/3//f/+P/4//f/
9f/1//P/9P/3//r//f/6//j/9v/z//b/+P/7//r/+v/7//7//v/7//3////+/wAAAgAE
AAQAAAD///3//P8AAAMABQAGAAQABAAGAAYAAgABAP7/+//8//n/9f/3//P/8v/w/+3/
7//v//H/8f/w//D/8f/x/+3/7v/s/+n/7f/t/+z/7v/r/+r/6f/n/+v/7f/u//L/8P/n
/+P/5//t//b/BAAYADMAUgBkAGoAagBiAFEAOwAdAAoAAADo/7z/pf+t/7n/w//Q/9j/
4P/o/+7/7f/q/+r/6P/o/+f/6v/r/+v/6//o/+j/6v/r/+n/6v/p/+f/6f/s/+//8v/v
/+z/6f/n/+r/7P/t//D/8f/x//P/9f/0//T/8//w//L/9P/2//n/9v/z//P/8f/z//X/
9//4//r//P/8///////+//3//P8AAAQACAAKAAgABwAHAAYACQALAA0AEQAQABAAEQAT
ABEAEQAQAA8AEwAVABkAGAAVABMAEwAQABMAEwAVABgAFQAUABQAFgATABAADgALAA0A
DQAOABAADAAHAAQAAQACAAAA///+//z//P/5//n/+P/1//T/8f/z//T/9//6//T/8P/t
/+n/6//s/+z/7v/w//D/8P/w/+7/7f/r/+f/6//t/+//8v/x/+//7P/q/+z/7v/v//D/
8f/y//H/7//r/+j/6f/r/+7/8P/u/+3/7v/t/+v/6//r/+v/7P/u//D/8f/u/+7/7//s
/+//8//5//z/+//9/////v/7//r/+f/2//r//f///wIAAAD///3/+v/9/wAABQAIAAUA
AwD///v/9v/x/+v/6//t//D/8v/z//H/7f/r/+f/6f/q/+z/7f/o/+r/6f/n/+j/5//l
/+b/6P/q/+z/7f/n/+n/5v/i/+L/5//r/+3/8f/4/wYAFgAlAEQAYgBsAG4AcABhAD8A
HwAGAPD/0P+s/5//rf/F/9P/2P/Y/9j/2v/g/+X/6P/s/+z/7v/v/+v/6f/m/+P/5f/m
/+n/6//s/+7/7v/t/+z/7P/s/+z/7v/w//L/9f/y//D/7f/s/+7/7//y//X/8//0//T/
8v/w//D/8P/x//b/9//7//3/+f/3//X/8v/2//r//P8BAAQABAAEAAQAAgACAAIAAAAF
AAcACgAMAAwACwAKAAsADgAQABMAFwAYABkAGQAZABgAFwAYABQAFwAZAB0AHgAaABUA
EgAQABIAEgATABYAGAAWABUAEwAPAA0ADAAMAA4ACwAKAAkABgACAP///P/+/wAA//8B
AAAA/f/8//n/9v/0//T/9P/3//j/+v/7//f/9P/w/+7/8f/y//P/9P/2//f/9//1//L/
8f/w//D/9f/3//j/+v/y/+3/6P/s/+7/8P/y//b/9//2//b/9P/z//P/8v/2//f/+v/7
//j/9//2//X/9//4//n/+f/8//7/AQAAAP7//f/+//z///8DAAcACAAHAAYABQACAAQA
BQAFAAYACQALAAwADAAIAAYABgAEAAUABwAHAAcAAgD7//P/8f/y//T/9f/1//j/9//4
//f/9f/0//T/8//0//j/+f/5//b/8//v/+7/8f/y//P/8/////v/9P/0/+z/5f/t//n/
AwAQACIANABPAGoAdAB0AHYAbgBZAEEAJQAIAOr/xP+o/6f/tf/F/9P/3v/m/+z/7v/u
/+v/6v/t/+7/8f/z//X/9//4//n/9f/0//X/9f/3//r/+//7//j/+P/4//j/9//4//n/
+/8DAA==
         </WaveFormData>
      </LeadData>
      <LeadData>
         <LeadByteCountTotal>10000</LeadByteCountTotal>
         <LeadTimeOffset>0</LeadTimeOffset>
         <LeadSampleCountTotal>5000</LeadSampleCountTotal>
         <LeadAmplitudeUnitsPerBit>4.88</LeadAmplitudeUnitsPerBit>
         <LeadAmplitudeUnits>��V</LeadAmplitudeUnits>
         <LeadHighLimit>2147483647</LeadHighLimit>
         <LeadLowLimit>268435456</LeadLowLimit>
         <LeadID>II</LeadID>
         <LeadOffsetFirstSample>0</LeadOffsetFirstSample>
         <FirstSampleBaseline>0</FirstSampleBaseline>
         <LeadSampleSize>2</LeadSampleSize>
         <LeadOff>FALSE</LeadOff>
         <BaselineSway>FALSE</BaselineSway>
         <ExcessiveACNoise>FALSE</ExcessiveACNoise>
         <MuscleNoise>FALSE</MuscleNoise>
         <LeadDataCRC32>550927410</LeadDataCRC32>
         <WaveFormData>
GgAaABoAGgAYABYAFAASABQAFAAUABQAEgAQAA4ADAALAAoACQAIAAYABgAGAAYABQAE
AAMAAgAEAAQABAAEAAIAAgACAAIA///+//3//P///wAAAQACAAEAAAD///7///8AAAEA
AgABAAAA///+//7//v/+/wAAAwAEAAUABgACAAAA/f/6//z///8CAAYABgAHAAYABgAK
AAoACwALAA8AEQATABQAEwASAA8ADAAPABAAFQAXABYAFAAQAA0ACQAHAAkADQASABAA
EAAQAA8ADAAJAAgACgAJAAcABQD///v/+P/2//P/8//z//P/9f/2//b/9f/z//L/8f/u
//H/8//0//b/9f/y//H/7//u/+3/7f/v//P/8v/u/+j/6f/n/+X/7//5/wYAGQAvAEQA
VwBnAHYAhQCLAIgAdQBVADAAHgAcABkAFwAdACIAIAAbABUADAADAP3/+//2//T/8//z
//b/9//4//n/9//1//T/8v/0//X/9f/2//n/+f/5//n/9//2//b/9f/2//j/+//8//n/
9//2//X/9//4//n/+v/9//3//f/9//v/+//6//n/+v/9/wAAAQD///////8BAAMABAAG
AAYACQAKAAsACwAJAAoACQAKAA4AEQASABUAFAAUABQAFAAUABUAFwAXABsAGwAbABsA
GwAbABsAGwAeAB4AHwAfAB0AHAAbABoAGQAZABkAFwAXABcAFQAUABIAEQARABEADwAP
ABAAEQANAAoACQAGAAgACAAIAAYACAAIAAYABgAEAAIAAQABAAIAAwAEAAYAAwAAAP//
/v///wAAAQACAAQABAAEAAUAAwACAAIAAgAEAAQABAAGAAQAAAAAAAAAAAAAAAMABAAF
AAYABQAEAAMAAQABAAIABAAGAAYABwAJAAkACgAMAAwADQANABEAEwAVABgAGAAYABYA
EwASABEAFAAXABcAFgATAA8ADQALAA0AEgAVABMAEwARABAADQAKAAoACgAJAAcABQAB
AP3/+v/2//X/9f/1//b/9//5//r/9v/0//P/8v/y//L/8//z//b/9v/0//T/8f/w/+//
7//1//f/9P/u/+r/6//r/+3/9f/9/wYAGQAtAEIAVwBrAHoAiQCTAIwAdwBbADYAHgAc
ACMAJQAlACoAJAAXAA8ADAADAP3/9//0//L/8f/x//T/9f/2//f/8//x//D/7v/w//H/
8f/y//X/9f/1//X/8//y//L/8f/y//T/9//4//f/9f/0//P/9v/2//b/9v/5//n/+f/5
//n/+f/4//f/+f/7//3//f/7//v/+//9//3//v8AAAAAAgAEAAYABwAFAAYABQAGAAkA
DQAPABMAEwASABEAEAASABMAFQAVABkAGQAZABkAFwAXABcAFwAbABwAHgAfABsAGgAZ
ABgAGAAZABoAGQAZABkAFwAWABEADwAOAA0ACwALAAwADQAIAAYABgAEAAYABgAGAAQA
BgAGAAQABAACAAAA/////wIAAwAEAAYAAwAAAP///v8AAAAAAAAAAAEAAgADAAUAAgAA
AP///v8EAAQABAAEAAIAAQAAAP///v8CAAIAAgACAAIAAgACAAEA/v/+////AAAEAAUA
BwAHAAYACAAIAAkACwAPABEAEwAUABQAFAASAA4ADgAOABIAFAAVABUAEwAPAA0ACwAN
ABEAEwAQAA8ADgAOAAwACgAIAAgABwAFAAUAAwABAAAA+//5//j/9//4//n/+//8//v/
+v/6//r/9v/2//f/9//6//r/+P/4//X/9P/z//P/9f/3//j/9P/u/+3/7f/r/+//+f8G
ABMAKQBAAFMAZQB4AIUAiwCGAHkAXwA4ACAAIgApACsAMQAwACgAGwAPAAYAAwD///3/
+P/2//X/9f/3//f/9//3//j/9//3//b/9f/1//T/9P/2//f/+P/5//f/9v/2//X/9//4
//r/+v/8//v/+//7//v/+v/5//j//P/9//7////9//3//P/7//z///8CAAMAAQABAAEA
AwABAAIABAAEAAYACAAKAAsACwAMAAsADAAOABEAEgAVABYAFgAWABYAFgAXABkAGQAe
AB8AIAAhAB4AHQAcABsAHQAeACAAIQAeAB4AHgAeABsAGwAbABkAHAAdABwAHAAXABUA
FAATABEAEQASABMAEgAQABAADgALAAoACQAGAAcACAAHAAgABgAEAAMAAwAEAAUABgAI
AAYABAAEAAQAAgACAAIAAgADAAQABQAHAAQAAgABAAAAAwAEAAUACAAIAAIAAgACAAIA
AgACAAUABgAHAAgABQAEAAMAAQABAAIABAAGAAYABwAJAAkACAAKAAoACwANABEAEwAV
ABQAFAAUABIAEgASABIAFgAXABcAFgATAA8ADQALAA0AEwAVABIAEQAPAA4ACwAIAAkA
CgAKAAkABQABAP3/+v/2//X/9f/1//b/9//5//r/9//2//b/9v/0//T/9f/1//b/9v/0
//T/8v/w/+7/7f/x//X/9v/s/+j/6f/p/+f/7f/z//7/DwAhADQARwBZAGoAdQB/AIIA
dQBZADYAHAAaACEAIQAlACwAKAAbABEABgD9//v/+//3//T/8v/x//L/8//0//X/8//x
//D/7v/w//H/8f/y//X/9f/1//X/8//y//L/8f/x//L/9P/0//T/8//z//P/9f/2//f/
+P/4//f/9v/1//b/9//3//f/+P/7//7////+//3//P/9//3//v8AAAAAAwAEAAUABQAE
AAQAAgACAAYACQAKAA0ADAAMAAwADAAOAA8AEQARABQAFQAWABcAFAATABIAEQATABQA
FgAXABMAEgARABAAEQARABEADwAQABEAEAAQAA0ACwAKAAkABwAHAAgACQADAAAA///8
//z//P/8//r/+//8//v//P/4//b/9f/1//P/8//z//T/9P/y//L/8v/0//T/9P/0//T/
9P/0//X/9P/y//H/8P/0//T/+P/4//b/9P/y//D/8P/w//D/8P/z//T/9f/1//L/8P/v
/+7/8v/z//X/9f/0//b/9v/3//n//f///wEAAwAEAAUABAAAAP7//P/+/wEAAQAAAP3/
/f/7//n/+////wEA/v/9//7//v/8//r/+P/2//P/7//x/+//7f/s/+j/5//n/+f/5f/l
/+b/5v/n/+b/5v/m/+L/4v/j/+P/5f/m/+X/5v/j/+L/4f/h/+H/4//g/97/4P/h/9//
3//h/+P/7P/7/w8AIgA5AE0AYgBvAHUAcgBlAEcAIgAOAA4AEQATABkAGgAWABMADQAG
AP3/+f/1//H/7v/s/+v/6//r/+v/6//q/+n/6f/o/+X/5f/k/+T/5v/n/+j/6f/m/+b/
5//n/+n/6v/s/+z/7v/t/+3/7f/s/+z/7P/s/+//7//v/+//7//v/+7/7f/v//H/8//z
//P/8//z//X/9P/0//X/9P/2//j/+v/7//r//P/8//7///8BAAEAAwAEAAQABAAEAAQA
BQAHAAcABwAHAAcABwAHAAcABwAHAAYABgAHAAcABwAIAAkACgAIAAcABgADAAQABQAE
AAQA///9//z/+//5//n/+v/7//n/+P/5//j/9//2//X/8v/1//b/9f/2//P/8P/u/+3/
7f/t/+3/7v/x//D/8f/y//D/8P/w//D/8P/w//D/8f/v/+7/7v/u/+r/8P/y//b/9P/0
//T/9P/z//L/8f/w//H/8v/z//P/8f/w//D/8P/w//H/8//z//b/+P/4//n/9v/5//r/
+////wAAAQAAAP3//P/7//7/AQABAAAA/f/+//3//P/////////6//f/+P/6//r/+v/3
//b/9P/x//D/7f/q/+j/6f/p/+r/6//p/+f/5v/k/+X/5P/k/+T/4v/i/+P/4//k/+T/
4v/i/+T/5P/k/+X/4f/d/97/3v/a/93/4//j/+P/6f/w//v/DQAkAD0AUwBoAHUAeQB2
AGEAOwAYAAwADAALAA0AEwAUABQADwAHAAAA+f/z/+//7P/q/+n/6f/m/+X/5P/j/+X/
5f/m/+b/5f/l/+T/5P/j/+P/4//j/+X/5v/o/+n/5//m/+b/5P/n/+f/6P/p/+j/6P/o
/+j/6f/p/+n/6f/s/+3/7f/t/+z/7f/u/+3/7//v/+//8f/w//D/8f/w//P/9P/1//X/
+P/6//r//P/8//3//P/9////AAABAAIAAwADAAQAAwAHAAcABwAHAAcABwAHAAcABwAG
AAYABQAHAAgACQAKAAcABwAHAAUAAwADAAEAAAABAAEAAgADAP3/+//6//n/+P/4//r/
+v/3//b/9f/y//L/8v/w//D/8v/y//P/9f/z//H/7//u//H/8P/x//L/8f/w/+//7v/s
/+z/7P/t//D/8P/x//L/7v/q/+z/7v/x//L/8//0//T/8v/w/+7/7//w//H/8f/w//D/
8f/y//L/8//1//X/9//6//v//f/8////AAABAAIAAgACAAAAAAAAAAAABAACAAEA///7
//3//f/9/wEAAwADAP7/+//8//z/+v/4//j/+P/3//X/8P/r/+b/4v/k/+X/5//p/+b/
5f/l/+T/5f/k/+T/5P/k/+T/5f/l/+P/4v/f/97/4P/g/+D/4f/j/9//2P/W/9b/1//b
/+X/6//t//z/EQAlADQARwBdAHAAfwCDAHQAVQAvABAABAACAAUACwARABQADgAFAP3/
8v/r/+f/5f/k/+T/5f/n/+T/4//i/+H/4P/f/9//3v/h/+P/5P/m/+X/4//h/9//4f/i
/+T/5f/i/+L/4//i/+L/4f/h/+H/4//k/+X/5v/m/+X/5P/j/+b/6f/r/+3/6v/r/+z/
6//p/+n/6f/r/+7/8P/z//T/8v/y//L/8f/1//j/+f/8//r/+//6//v//f/+////AAAE
AAUABwAHAAYABQAEAAMABgAHAAgACQAJAAgACAAHAAUABAADAAIABAAFAAYABQACAAEA
/v/8//v/+//8//3/+f/3//b/9f/0//L/8v/w//H/8v/z//L/7//u/+v/6v/r/+z/7v/x
/+7/7f/s/+z/7P/q/+r/6v/s/+z/7P/s/+r/6v/q/+v/6//q/+r/6v/s/+z/6//q/+n/
6P/t/+7/7//w/+7/7v/u/+3/7v/u/+//8P/0//X/9//3//X/9v/1//X/+P/9/wAAAwAC
AAIAAgAAAPz//P/8/wAAAgADAAMAAQD+//v/+P/5////AQD+//3//P/8//r/+P/2//b/
9f/z//P/7//r/+j/5f/j/+L/4f/i/+P/5f/m/+X/5P/k/+T/4v/i/+P/4//k/+T/4v/i
/+D/3v/c/9v/3f/f/+L/3v/a/9n/2f/Z/9n/4//y/wMAFQAsAEEAVQBmAHUAfwB+AHMA
WQAyABIACgAJAAcAEQAWAA4ABQD///r/8f/p/+n/4//g/97/3f/g/+H/4v/j/+L/4f/h
/+D/3v/f/9//4P/h/+H/4f/h/+D/4P/h/+H/4f/i/+T/5P/k/+P/4//j/+L/4v/i/+L/
5f/l/+X/5f/k/+X/5f/l/+b/6f/s/+3/6//r/+v/7f/s/+z/7f/s/+//8v/1//f/9P/0
//L/8v/2//n/+v/9//z//P/8//z/AAABAAMAAwAHAAcABwAHAAYABQAEAAMABgAGAAcA
BwAGAAYABgAGAAQAAwACAP//AAABAAAAAAD7//n/+P/3//X/9f/2//f/9P/y//L/8P/u
/+7/7v/s/+7/7v/s/+z/6f/o/+j/6f/q/+v/7P/u/+z/6v/q/+r/6v/q/+r/6v/q/+r/
6v/r/+n/6P/o/+j/7P/s/+3/7v/v//D/7//u/+3/7P/u/+7/7v/t/+7/7v/v//D/8P/x
//P/8//2//j/+P/5//j/+//8//3///8AAAEAAAD8//z//P8AAAEAAQAAAP3//P/7//r/
/f/9//3/+P/1//j/+v/6//r/+f/4//b/8//w/+v/5v/i/+T/5f/n/+n/5//l/+T/4v/i
/+L/4//k/+H/4P/g/9//4f/i/+H/4v/i/+L/4v/j/93/2f/Y/9r/2P/Z/93/3//l/+3/
9P///xEAKgBDAFsAbgB9AIUAfABpAEkAHAACAAwAGQAbABsAHgAUAAEA9f/u/+v/6f/n
/+b/5P/j/+P/4P/f/97/3f/e/9//4f/i/9//3//e/97/3f/d/93/3f/f/+D/4v/j/+H/
4P/g/97/4f/h/+L/4//i/+L/4v/i/+H/4f/h/+H/5P/n/+n/6//n/+f/5//l/+f/6f/r
/+//7f/u//D/8P/w//D/8P/v//P/9v/3//r/+v/7//r/+//9//7///8AAAAAAQADAAMA
AwADAAMAAwAGAAcACAAJAAcABgAGAAUABwAIAAkACgAHAAcABwAFAAQAAwAAAP7/////
/wAAAQD7//n/+P/3//f/9v/3//b/9f/0//P/8P/w//D/7v/u/+7/7v/v//H/7//t/+v/
6v/t/+z/7f/u/+z/7P/s/+z/7P/s/+z/7f/x/+7/6v/s//D/7//u/+3/7P/v//D/8f/y
//H/8P/v/+3/7P/s/+3/7v/y//P/9f/1//T/9v/2//f/+f/9////AQAAAAAAAAD+//7/
/v/+/wIABQAFAAQAAQD+//v/+P/5//7/AQD//////P/8//r/+P/5//r/+v/5//b/8f/s
/+j/5f/j/+L/4f/j/+X/6P/q/+b/5P/j/+L/4//k/+b/5//m/+b/5P/k/+H/4P/f/9//
5f/n/+b/4v/g/93/1f/V/9//5f/q//n/DQAcAC0AQQBUAGMAcQB4AG8AWwA4ABAABAAN
AA8AEwAaABoAEQAHAP7/9f/v/+f/5P/i/+H/4f/k/+X/5v/n/+T/4//j/+L/4v/j/+P/
5P/n/+f/5//n/+X/5P/k/+P/5f/m/+j/6P/m/+X/5f/l/+j/6P/o/+j/6f/p/+n/6f/q
/+v/6//r/+z/7//y//P/8v/x//D/8f/x//L/9P/0//f/+P/5//n/+f/6//n/+v/+/wEA
AgAFAAUABAADAAIABgAHAAkACQANAA0ADQANAAsACwALAAsACgAKAAsACwAKAAoACgAK
AAwADQAOAA0ADQANAAsACgAHAAUABAADAAEAAQACAAMA/f/6//n/9v/4//j/+P/2//b/
9v/0//T/8//y//L/8//1//X/9f/2//T/8v/y//L/9P/0//T/9P/y//L/8v/z//H/8P/w
//D/8v/y//j/9//2//X/9P/0//T/9P/0//b/9v/2//X/8//y//L/8v/1//f/+v/7//v/
/P/7//v//P8BAAQABwAIAAgACAAGAAMAAgABAAQACAAJAAkABwAFAAMAAQADAAQABQAB
AP////8AAP///v/9//z/+v/3//X/8f/t/+r/6//r/+z/7f/s/+v/6//q/+v/6v/q/+r/
5//m/+b/5f/p/+r/6f/q/+f/5v/l/+X/4f/j/+L/4P/e/93/4f/l/+X/6f/0/wEAEwAo
AEEAVwBmAHEAdwB0AGMARwAmABIAFgAdAB0AIQAkABoADwALAAYA/f/7//n/9f/y//D/
7//t/+3/7f/t/+3/7f/u/+7/7P/t/+3/7v/t/+3/7f/t/+7/7v/v/+//7v/u/+//7v/v
/+//8P/x//D/8P/w//D/8v/z//T/9f/z//P/8v/x//P/9f/3//f/+f/5//n/+//4//j/
+f/4//z//v8AAAEAAQACAAEAAgADAAUABQAHAAkACgALAAwADAALAAsACQANAA0ADQAN
AA0ADQANAA0ADgAOAA8ADwAQABAAEAAQAA4ADQAMAAkACgALAAoACgAKAAkACQAJAAQA
AwADAAMAAAD+//7//P/5//j/9//0//f/+P/3//j/9//2//b/9//1//X/9f/2//f/9v/3
//j/9v/2//b/9v/3//j/+f/7//n/+v/4//b/9v/3//j/+f/6//z//P/8//z/+v/4//b/
8//0//b/+f/8//v/+//8//v//f8AAAEAAwABAAUABwAJAAgACAAIAAYABwAIAAkADgAM
AAsACQAFAAUAAwABAAMABwAJAAYABQAEAAQAAgAAAAEAAgACAAEA/P/3//L/7v/t/+3/
7v/v//H/8f/y//L/7//u/+7/7v/t/+7/8P/x/+//7v/r/+r/6//q/+n/6f/5//P/5P/i
/+b/4//j/+P/5//x//r/BwAVACoAPwBRAGQAdQCBAIIAdwBVACoAFAAWABcAEwAXACIA
JAAhABsADgADAPv/8//y//D/7//v/+//7//v/+//7f/r/+r/6P/q/+3/7//y//D/7//u
/+3/7f/u//D/8f/x//L/9P/0//H/7//u/+3/8f/y//P/9P/0//P/8v/x//P/9f/2//f/
9f/3//n/+f/3//f/9//5//z//v8BAAIAAgACAAIAAQAEAAYABgAIAAkACwALAA0ADQAM
AAsACgAPABEAFAAVABYAFQAUABMAFQAVABUAFQAUABQAFQAVABIAEgASABIAFAAVABYA
FQASABEADgAMAAwACwALAAsACQAJAAoACwAFAAIAAQD+/wIABAAGAAYABAACAP7//P/8
//z//f///wEAAQABAAIA///8//v/+v/7//z//f/+//z//P/8//3///8EAAAABAAKAAYA
BAACAAAA///+//3//P8AAAIABAAFAAEAAAAAAAAABAAFAAcABwAGAAgACAAJAAcACwAN
AA8AEwAUABUAFAAPAA4ADQAQABIAEwATABEADQALAAkACwANAA8ADAALAAsADAALAAoA
CAAIAAcABQAEAAEA/v/8//j/9//3//f/9P/z//P/8v/0//T/9f/2//H/8P/w/+//8//0
//P/9P/z//L/8f/x/+3/7//u/+z/6P/p/+3/7//v//P/AAAPACMAOgBRAGMAdgCDAIcA
gABvAE0AKAAYABoAGwAXABsAJAAiABkAEQAGAP3//f////n/9v/0//P/8v/x//D/7//v
/+//8P/w/+//7//u/+7/7//v/+//7//s/+z/7f/t/+v/7P/u/+7/8f/x//L/8//x//D/
7//u//L/8//0//X/9P/1//X/9f/z//X/9//3//j/+f/6//3//P/8//3//P///wAAAQAB
AAIABAAEAAYABQAHAAcACQANAA4ADwAQABAADwAPAA0AEAARABIAEwARABEAEQARABAA
EAARABEAEgASABIAEgAPAA8ADwANAA8ADwANAAwACgAJAAkACQAEAAMAAwADAAIAAgAE
AAQAAgAAAP7/+v/9//7//f/+//v/+v/6//v/+v/5//j/+P/5//j/+f/6//f/9v/1//T/
9//4//n/+//7//r/+v/2//j/+P/4//j//P/8//z//P/6//r/+v/5//r/+v/7//z/AAAB
AAMAAwADAAQAAwADAAYACwAOABEADwAOAA0ACgAJAAoACwAQABAADwANAAkABwAFAAMA
BQAKAA0ACwALAAcABgADAAAAAwAEAAQAAwD///v/9//0//D/7//v/+//8f/x//L/8v/w
/+7/7f/s/+v/7P/u/+//7//u/+v/6v/r/+r/6f/p/+//7//q/+b/4v/f/9//4//p//H/
AAAPACEAOABNAF8AcACBAIsAhAB1AFkAMgAYABYAFQARABcAIAAcABMADQAEAP3/9//x
/+7/7P/r/+v/7f/t/+3/7f/q/+n/6f/o/+r/6//r/+z/6//r/+v/6//o/+j/6f/p/+r/
7P/v//D/7f/r/+r/6f/t/+7/7//w/+//7//v/+//7v/v/+//7//w//P/9v/3//b/9f/0
//X/9v/4//v//P/9//7/////////AAD//wAAAgAFAAYACQAJAAgABwAGAAoACwANAA0A
EQARABEAEQAPAA8ADwAPABIAEgATABMADwAOAA0ADAANAA8AEQARAA4ADQAKAAgABgAF
AAUABQADAAMABAAFAP///P/7//j/+v/6//r/+P/2//b/9P/0//P/8v/y//P/9P/1//b/
+P/3//T/8//y//P/9P/1//b/9P/0//T/9f/v//D/9P/2//b/9v/2//b/9v/1//T/8//y
//P/9P/1//X/8//y//L/8v/1//f/+v/7//z//v/+/////f8BAAMABQAHAAgACQAIAAQA
BAAEAAgACAAHAAUAAQACAAEAAAADAAUABQAAAP3//v8AAAAAAAD///7//P/5//f/8//v
/+z/6//r/+z/7f/q/+n/6f/o/+r/6v/r/+z/5//m/+b/5f/m/+b/5P/k/+b/5v/m/+f/
5f/h/9z/3P/c/9//4f/l/+X/7f/0////EwAsAEMAWQBuAH8AhwCEAHEAUwAsABAACgAV
AB0AIwAiAB4ADwABAP7/9//t/+//7v/s/+v/6//p/+f/5f/j/+X/5f/m/+b/5P/l/+X/
5v/m/+X/5P/j/+T/5v/p/+v/6P/o/+n/6P/p/+n/6v/r/+r/6v/q/+r/7f/t/+3/7f/w
//H/8f/x/+//8f/z//P/9P/1//b/+f/4//j/+f/4//n/+v/7//v//P/+//7/AAAAAAEA
AAABAAQABgAIAAoACgALAA0ADQANAA0ADQANAA4ADwAQABEAEQAQABAADwAPABAAEQAS
AA4ADQAMAAkACwALAAkACAAIAAcABwAHAAMAAQAAAP/////+/////v/7//r/+f/2//b/
9v/0//T/9v/2//f/+f/3//X/8//y//T/9P/2//j/9f/0//P/8v/y//L/8v/z//f/+v/4
//j/9f/0//P/8v/1//b/9//4//f/9v/1//P/9P/0//X/9v/2//f/+f/5//r//P/8//3/
//8DAAUABwAIAAgACAAGAAQABAAEAAgADAANAA0ACwAGAAMAAAABAAYACQAHAAcABAAE
AAIAAAAAAAAA///9//v/9//z//D/7P/r/+v/6//t/+3/7v/u/+v/6v/q/+r/6P/o/+n/
6f/q/+r/6P/o/+f/5v/l/+X/6f/p/+r/5v/g/93/3f/d/+H/6f/0/wEAFQAoAD0ATwBg
AG8AfwCAAHUAXwA6ABYADgAXABsAGwAgAB4AEwALAAYA/f/z/+v/6f/o/+j/6f/p/+n/
6f/p/+j/5//n/+b/6P/p/+n/6v/t/+3/7f/t/+r/6P/n/+X/6P/q/+3/7v/s/+v/6//r
/+z/7P/s/+z/7//v/+//7//u/+//7//v//H/8//1//X/8//z//P/9f/z//T/9v/2//j/
+v/8//3/+//8//v//P///wMABQAJAAkACAAHAAYACAAJAAsACwAPAA8ADwAPAA0ADQAN
AA0AEQASABQAFQATABIAEQAQABEAEQARAA8ADwAPAA0ADAAJAAcABgAFAAMAAwAEAAUA
AAD+//7//P/6//r/+v/4//r/+v/4//j/9v/0//P/8//0//X/9v/4//b/9P/0//T/9v/2
//b/9v/4//j/+P/5//f/9v/2//b/9P/4//r/+v/6//r/+f/4//f/9v/3//j/+f/5//b/
9v/3//j/+f/5//r/+f/9/wAAAQADAAAAAwAEAAUACQAKAAsACgAFAAQAAwAGAAkACQAI
AAUABQADAAEAAwAGAAcAAwABAAMABAADAAIAAAAAAP///f/5//X/8f/u/+3/7f/u/+//
7P/r/+v/6v/s/+z/7f/u/+v/6v/q/+n/6P/o/+b/5v/n/+j/6f/r/+X/5f/k/+T/4v/f
/+H/4//n/+f/6v/x/wUAHAAxAEcAYABxAHkAegBtAFUANAAUAAoAFQAdAB8AIgAiABcA
BwD8//n/8//v/+3/7P/s/+3/6v/p/+j/5//p/+n/6v/q/+j/6f/p/+r/6v/p/+j/5//n
/+j/6v/r/+n/6v/s/+z/7//v//D/8f/w//D/8P/w/+//7//v/+//8v/z//P/8//w//H/
8v/x//T/9f/2//n/+P/4//n/+P/5//r/+//7//3/AAABAAQAAgADAAIAAwAFAAYABwAI
AAgACQALAAsADQANAA0ADQAQABEAEgATABEAEAAQAA8ADwAQABEAEgAPAA8ADwANAA0A
DQALAAoACQAJAAoACwAFAAMAAgABAAEAAAABAAAA///+//3/+v/6//r/+P/4//f/9v/2
//f/9v/1//T/9P/2//b/+P/6//f/9v/1//T/9v/2//b/9//4//j/+f/6//j/9P/1//b/
9//4//r/+v/6//r/+P/4//j/9//3//j/+v/8//3//f/+//3//v8AAAAAAQACAAcACgAN
AAwADAAMAAoACQAKAAsAEAAOAA0ACwAHAAcABQADAAUACwANAAoACQAGAAYABAACAAUA
BgAGAAUAAAD7//b/8v/w/+//7//v//D/8f/z//T/8f/u/+z/6v/r/+z/7v/v/+7/7v/s
/+z/6//q/+n/6f/v//H/7P/k/+D/3//f/+H/4//n//b/BwAPACAANQBFAFgAbQB7AHwA
cwBbADIAEgAOABUAGQAdACQAJAAbAA8AAgD5//P/7//t/+z/7P/t/+//7//v/+//7f/r
/+r/6P/p/+v/7P/u/+3/7f/t/+3/7P/s/+3/7f/u//D/8//0//H/7//u/+3/8f/y//P/
9P/0//P/8v/x//T/9f/1//X/9f/3//n/+f/3//f/9//5//r//P///wAAAAAAAAAA//8A
AAIAAgAEAAUABwAHAAkACAAIAAgACAAMAA0ADwAPAA8ADwAPAA8AEQARABEAEQASABIA
EwATABEAEAAPAA4ADgAPABAADwANAA0ACwAKAAgABwAHAAcABwAHAAgACQAFAAIAAQD+
////AAABAAAA///+//v/+v/3//b/9v/3//j/+f/6//z/+//4//f/9v/3//j/+f/6//j/
+P/4//n/+f/4//j/+P/6//r/9v/1//T/8//y//X/9v/3//j/+v/6//r/+f/3//b/9v/2
//r/+//9//3//P/+//7///8BAAUABwAJAAgACAAIAAYABAAEAAQACAAKAAsACwAJAAQA
AQD+////BAAHAAUABQACAAIAAAD+//z//P/7//n/+P/1//L/8P/s/+v/6//r/+v/6//s
/+z/7f/s/+z/7P/p/+j/6P/n/+n/6v/p/+r/5//m/+X/5f/n/+n/6v/m/+L/4f/n/+f/
5//v//r/AwAVADAARwBZAGoAcwB1AHIAXwA3ABYAEAAUABMAEwAXABgAFgATAA0ABAD9
//n/9f/v/+z/6v/p/+v/6//r/+v/6v/p/+n/6P/n/+f/5v/m/+r/6//s/+3/6//q/+r/
6f/r/w==
         </WaveFormData>
      </LeadData>
      <LeadData>
         <LeadByteCountTotal>10000</LeadByteCountTotal>
         <LeadTimeOffset>0</LeadTimeOffset>
         <LeadSampleCountTotal>5000</LeadSampleCountTotal>
         <LeadAmplitudeUnitsPerBit>4.88</LeadAmplitudeUnitsPerBit>
         <LeadAmplitudeUnits>��V</LeadAmplitudeUnits>
         <LeadHighLimit>2147483647</LeadHighLimit>
         <LeadLowLimit>268435456</LeadLowLimit>
         <LeadID>V1</LeadID>
         <LeadOffsetFirstSample>0</LeadOffsetFirstSample>
         <FirstSampleBaseline>0</FirstSampleBaseline>
         <LeadSampleSize>2</LeadSampleSize>
         <LeadOff>FALSE</LeadOff>
         <BaselineSway>FALSE</BaselineSway>
         <ExcessiveACNoise>FALSE</ExcessiveACNoise>
         <MuscleNoise>FALSE</MuscleNoise>
         <LeadDataCRC32>4130433283</LeadDataCRC32>
         <WaveFormData>
BAAEAAQABAABAAAA///+/wAAAgAEAAYABAAEAAQABAACAAIAAgACAAMABAAFAAYAAwAC
AAEAAAACAAIAAgACAAEAAAD///7//P/8//z//P/+//7//v/+//z//P/8//z///8AAAEA
AgACAAIAAgACAAEAAAD/////AQABAAEAAQD+//r/+P/3//n/+v/8//7//f/9//z/+v/8
//3//f/9//////8AAAIA/v/9//3//f/9//3//f/7//f/9P/w/+3/7v/t/+3/7//y//P/
8//0//P/8v/w/+//8f/0//b/+P/5//r/+f/4//j/+P/5//n/+//8//z//P/5//j/9//2
//f/+P/7//3//v/+//7//v/8//3//f/+/wYABgAIAAgABgABAP3/+P/3//f/8v/n/9X/
xP+5/7b/s/+v/6r/o/+g/6D/ov+k/6P/qf+x/7r/yv/Z/+X/7v/4//r/+v/+/wAAAAAC
AAMABwAIAAgABwAHAAYABAADAAMAAwAEAAUABQAFAAUAAgABAAEAAQAAAAUABwAIAAQA
AgAAAP//AQD/////AQD////////+//v/+//6//r/+//+////AAD+//7//P/8//z//P/+
/wAAAwAEAAQABAACAAIABAAFAAYACAAIAAkABwAHAAcABgAGAAYABgAIAAkACQAIAAYA
BAADAAQAAAAFAAYABwAIAAYABQACAAEAAwAEAAQABQAGAAYABgAFAAMABAAEAAQABgAI
AAkACgAHAAcABgAEAAYABgAHAAcACAAIAAgABwAEAAMAAQAAAAIAAgACAAIAAAD9//z/
/P/8//z//P/7//3//v/+//3/+f/5//r/+////wAAAgACAAAA/v/8//z//P/8////////
/////v/9//n/9//5//j/+P/5//r/+v/7//v/+f/4//j/9//4//n/+v/8//3/+v/4//f/
+P/4//j/+P/1//P/8P/s/+j/5v/k/+P/5v/o/+r/6//q/+r/6v/p/+v/7P/u/+//8P/y
//T/9P/y//L/8v/z//X/9f/2//b/9f/0//P/8v/0//T/9P/2//n/+v/6//r/9//2//b/
9f/6//7//v8AAAAA/v/3//P/8P/v/+3/6v/h/8//vP+z/6z/pf+Z/47/g/94/3T/ev+C
/4n/kf+d/67/wP/P/93/5P/s//L/8v/0//b/9v/4//r///8BAAIAAAD///3/+v/7//v/
+//8//3//f/9//3/+//5//j/9//4//3///8AAPz/+v/4//f/+f/3//f/+f/3//f/9//2
//T/8//x//D/8//2//f/+P/2//b/9P/0//b/9v/4//r/+//8//z//P/4//j/+v/7////
AgADAAUABAADAAIAAAD+//7//v8AAAEAAQAAAP7//P/7//z/+P/8//z//P/8//r/+f/2
//X/9v/2//X/9f/4//j/+P/3//b/9v/1//T/9//4//j/+P/3//f/9v/0//T/9P/1//X/
9v/2//b/9f/y//H/7//u/+//8P/x//L/7//t/+3/7v/s/+z/7P/r/+3/7v/u/+3/6//r
/+z/7f/z//b/9v/2//b/8//y//H/8P/z//P/8//z//H/8f/u/+3/7f/s/+z/7f/w//D/
8f/x/+//7v/u/+3/7//v/+//8P/y//D/7//v/+3/7P/r/+r/6P/n/+X/4v/e/9z/2v/Z
/9v/3P/d/93/3v/e/97/3f/b/9z/3v/f/+H/5P/n/+j/5//m/+X/5f/n/+f/6P/o/+j/
6P/o/+j/5v/m/+b/6P/r/+z/7P/s/+n/6P/o/+f/6P/s/+7/8P/y//L/7f/l/+D/3f/b
/9b/z/+//6z/o/+c/5P/hf92/2X/Wv9U/1z/aP9v/3f/g/+S/6L/sf/B/8z/1v/a/97/
3v/g/+D/4v/l/+n/6v/q/+n/6f/o/+b/4//j/+P/5P/n/+f/5//n/+T/4//j/+P/4v/n
/+n/6v/n/+b/5f/l/+L/3//e/9//4P/h/+L/4v/e/93/2//a/9r/3P/c/9z/3P/c/9r/
2v/Y/9j/2v/c/97/4P/h/+L/3v/e/+D/4f/k/+b/5v/n/+n/6f/p/+j/5v/m/+b/6P/q
/+v/6//q/+b/5f/m/+L/5P/k/+T/5P/j/+P/4f/h/+H/4P/e/93/4P/g/+D/3//c/9z/
2//a/93/3v/e/97/3v/f/9//3v/d/9z/3P/b/93/3v/f/9//3P/b/9n/2P/a/9r/2v/a
/9f/1f/V/9b/0//S/9H/z//Q/9L/0//T/8//z//Q/9H/0f/S/9T/1P/U/9T/0P/P/87/
zf/M/83/zf/N/83/yv/J/8X/w//F/8T/xP/F/8b/xv/H/8f/xv/G/8f/x//K/8v/zP/O
/9D/zv/N/83/z//O/83/zP/L/8n/xv/C/7z/uv+4/7f/vP++/8D/wf/A/8D/wP+//8L/
xP/H/8n/zv/S/9b/2P/a/9r/2v/b/9//4//o/+z/7//w//H/8v/3//r//f8CAAgADAAP
ABIAFQAWABgAGQAkACgALAAwADIAMgAxAC0ALAAvADEALgAnABsACAD5//L/7f/l/9j/
zf/E/7z/uv/A/8X/zf/V/+D/8v8HABcAJAAuADYAOAA7AD4APwBCAEUASwBOAFAAUQBR
AFAATgBQAFEAUgBUAFcAVwBXAFcAVgBVAFUAVQBVAFsAXgBgAF8AXgBdAF0AXwBdAF0A
XwBhAGEAYQBgAF4AXQBbAFoAXABgAGIAZABkAGQAYgBiAGMAZABnAGoAawBsAGwAbABq
AGoAbABtAHAAdAB2AHkAeQB5AHkAeAB5AHoAewB+AH8AfwB+AHwAewB7AH0AegB9AH4A
fwCAAH0AfQB7AHsAfAB8AHsAewB+AH4AfgB9AHwAfAB7AHoAfQCAAIIAhACDAIMAggCA
AIAAgACBAIEAgwCEAIUAhQCEAIMAgQCAAIMAhACFAIYAgwCBAIEAggCCAIIAggCBAIIA
hACFAIUAgQB/AH4AfQB5AHwAegB2AHIAcABuAGwAaQBlAGEAXQBbAFsAWABXAFkAWABY
AFkAXQBgAGQAZwBpAGoAbABtAG8AbwBvAHAAdgB2AHcAeQB7AHoAeQB4AHcAdQByAG4A
bQBsAGsAawBrAGwAbQBtAG8AcABxAHEAcABwAHEAcQB1AHgAewB8AHoAegB6AHsAewB7
AHwAfAB9AH4AfwCAAH8AfgB9AH4AgQCEAIYAiACHAIYAhgCFAIQAhACIAIwAkgCUAJEA
jQCIAIMAfwB8AHUAbwBeAEsARgBFAD8AOAA1ADIAMgAyADQANQA5AD8ARABMAFkAZwBw
AHwAhACIAIcAiACHAIgAiQCNAI4AjgCQAJEAkQCQAI0AiwCJAIgAjACNAI4AjwCMAIsA
iwCLAIYAiQCJAIgAhwCGAIUAhQCEAIEAgACBAIMAgwCDAIIAgAB/AH0AfAB8AH4AfgB+
AH4AfgB8AHwAegB4AHgAeAB5AHoAegB6AHcAdgB3AHcAdQB2AHUAdQB1AHUAdQB0AHAA
bgBsAGwAbQBtAGwAagBmAGUAZgBiAGIAYgBiAGIAYQBhAF8AXwBdAFwAWgBZAFsAXABd
AF0AXABcAFsAWgBaAFoAWQBYAFoAWwBbAFoAVgBUAFMAUQBSAFQAVgBXAFUAVQBUAFQA
UwBSAFEAUABRAE8ATwBQAE0ATABLAEkATABOAE8ATwBMAEsASwBLAEcARgBGAEgARgBG
AEYARgBDAEEAPwA9AD4APwA9AD0AOwA6ADoAOwA6ADoAOwA7ADwAPgBBAEMAPwA9ADsA
OgA/AD4APgA/AD4APAA6ADgANQAzADAALAArACoAKQApACcAJgAlACMAJgAoACoAKwAo
ACgAKQApACcAKAApACgAKQAqACsALQArACkAKAAmACcAKAApACoAJwAmACUAJgAlACYA
JgAmACgAKAApACkAKAAmACYAKAAsADIAMQAtACgAIwAbABQACQD5/+j/3f/c/9v/1//U
/9H/zP/K/8z/zv/P/9P/2f/g/+r/8f/3//7/BgAOABYAFgAYABgAGgAXABkAGAAWABcA
FwAWABQAEAAPAA4ADgANAA0ADQANAA8ADwAQABEACwANAAwACgAHAAYABQAFAAIA///+
/////v/9//z/+v/7//v/+v/6//j/+P/2//T/9v/2//T/9P/x//D/8f/y//L/8v/x//D/
7//w//P/9f/y//L/8P/v/+//7//v/+7/6//q/+n/6v/q/+n/5//k/+X/5f/n/+T/5P/i
/+D/3v/f/+H/4f/j/+L/4v/h/+H/4v/i/+L/4f/k/+b/5//o/+b/5v/l/+T/5f/n/+j/
6P/q/+r/6//r/+z/7P/s/+v/7f/t/+z/7P/p/+j/5//m/+f/5//p/+z/6v/q/+r/6f/p
/+r/6v/p/+v/7f/w//P/7//u//D/8P/y//L/8v/y//H/8f/x//H/8f/x/+7/7f/w//D/
8f/z//P/8v/y//H/8v/0//f/+f/4//f/9v/2//n/+P/4//n/+v/6//r/+v/2//P/7//q
/+v/7P/t/+//8P/w//D/7//y//L/8v/x//P/9v/6//3//P/8//z/+v/9//7///8BAP//
//8AAAAAAAAAAAAAAAABAAIAAwAGAAUABAACAAAAAwAEAAYABwAKAAoACAAIAAgACAAF
AAcABgD///f/7v/f/8v/vP+5/7r/u/+7/7b/sf+u/67/rv+s/6//uf/B/8r/2P/h/+f/
7P/w//T/+P/7//7///8CAAEAAwACAAAA//////7//P/7//v/+//8//z/+//6//n/+//7
//z//f/4//v/+//6//X/9P/z//P/8//x//H/8//w/+//7v/s/+7/7//v//D/7//w/+//
7v/s/+z/6v/q/+v/7P/v//L/7//u/+z/6v/q/+z/8P/z//D/8P/u/+3/6//p/+f/5P/i
/+L/4v/k/+H/3f/Y/9L/0//T/9X/0v/R/9D/z//O/8//z//N/83/z//Q/9D/0f/R/9D/
z//N/9D/0v/T/9T/0v/S/9H/0P/O/8//z//O/9D/0P/R/9H/zv/M/8r/x//K/8v/y//M
/8r/yP/G/8T/w//B/8H/wv/C/8L/wv/B/8D/wP+//73/vv+//8H/w//F/8L/wf/A/7//
vv/B/8H/wf/B/7//v/+8/7v/vf+8/7z/vf/A/8D/wf/B/7//vv++/73/vv+//8D/wv/C
/8D/v/+//7//vv+9/7z/uv+5/7f/tP+x/7D/r/+v/7T/tv+4/7n/uv+6/7r/uf+5/7r/
vP+9/8D/wv/E/8T/w//C/8H/wf/C/8P/xf/G/8X/xP/D/8L/wv/C/8L/xP/G/8j/yf/K
/8n/yP/I/8f/yv/M/9D/0v/W/9T/zf/H/8T/wf/B/77/t/+n/5b/i/+G/3//d/9u/2X/
Wv9Y/1z/ZP9n/2v/df+C/5L/o/+v/7r/xv/M/87/zv/Q/9D/0v/U/9n/2//c/9n/2f/Y
/9b/1//X/9f/2P/b/9v/2//b/9j/1//X/9f/1f/Z/9r/2v/X/9b/1f/V/9X/0//T/9X/
1//X/9f/1v/T/9P/0v/S/9P/1v/X/9j/1v/W/9T/1P/U/9T/1v/Y/9v/3P/c/9z/2P/Y
/9r/2//d/+D/4f/j/+L/4f/g/97/3//g/+H/5P/n/+f/5v/k/+L/4f/i/97/4v/i/+L/
4v/f/9//3f/d/97/3v/d/93/3//g/+H/4f/g/+D/3//e/+L/5P/l/+b/5v/n/+f/5v/k
/+T/5f/l/+X/5v/n/+f/5v/l/+P/4v/j/+T/5f/m/+X/4//j/+T/4v/i/+L/4f/i/+T/
5f/l/+L/4f/h/+H/5f/o/+r/6v/q/+r/6v/p/+j/5//q/+v/6f/p/+f/5v/m/+f/5//m
/+b/5f/l/+b/6P/p/+X/4//h/+D/4//i/+L/4//i/+D/3v/c/9f/1f/S/87/zv/O/87/
z//O/87/zv/N/9H/0v/T/9P/0//U/9b/1//X/9j/2f/Y/9v/3P/d/9//3v/d/93/3P/d
/97/3//g/+D/4P/g/+L/4f/i/+L/4v/l/+b/6P/p/+j/6P/o/+r/7v/y/+//6//o/+X/
3//Y/83/vf+u/6v/qv+h/5H/gv9x/2D/XP9k/3L/gf+N/5v/qv+4/8P/zf/Y/+L/6v/w
//T/9v/2//j/+P/7//v/+v/8//3//f/8//n/+f/5//r/+v/5//j/9//3//f/+P/5//T/
9//3//b/9f/2//f/+f/3//X/9f/3//X/9f/1//T/9v/3//f/+P/3//j/9//2//j/+v/6
//z//P/8//7/AAD//wAAAAAAAAAAAgAGAAkACAAIAAYABQAIAAkACgAKAAoACgAKAAwA
CwALAAoACAAKAAsADgAMAAwACgAIAAYABgAHAAYABwAHAAYABAADAAIAAgACAAEAAgAE
AAUABgAFAAQAAgAAAAEAAwAEAAQAAwACAAIAAQAAAAAAAAD//wAAAQABAAIA///+//3/
/P/9//3///8CAAEAAAD///3//f/+//7//f8DAAUABgAFAAQABAAEAAQABAAIAAkACgAL
AAoACQAFAAMABAAEAAUABwAGAAYABwAHAAQABAAFAAUABwAHAAcACAAJAAYABAADAAUA
BAADAAIAAQD///z/+P/z//L/8f/x//X/9v/3//f/9//2//X/8//0//b/+f/7//v//P/9
//z//P/8//z//f//////AAAAAP3//P/7//r//P/8//z//v/9//7//v/+//3//P/8//v/
AgACAAIABAAEAAQA///7//b/8//1//T/6//d/8r/u/+y/63/o/+Y/4v/ev9w/3D/dv99
/4X/j/+e/7L/w//R/9z/5v/s/+7/8P/y//L/9P/4//3///8AAP7//f/7//j/+f/5//n/
+v/5//n/+f/5//b/9f/1//X/9P/5//v//P/3//b/9f/1//X/8//z//X/9//3//f/9v/z
//P/8v/y//P/9v/3//j/9//2//P/8v/z//T/9//6//n/+v/6//r/+P/4//r/+////wIA
AwAFAAMAAwADAAIAAQACAAMABgAJAAkACAAGAAQAAwAEAAAAAwAEAAUABgACAAEA/v/9
/wAAAAD/////AAAAAAAA///+//7//f/8/wAAAgADAAQAAQABAAAA/v/+//7//////wAA
AAAAAP///f/9//z//P///wAAAQACAAAA/f/8//z//f/+//////8AAAIAAwADAP////8A
AAEABwAKAAoACQAIAAcABgAGAAUABAADAAUABQACAAEA/v/8//v/+////wAAAgADAAQA
BAAFAAUABAADAAIAAgAGAAYABwAJAAYABAACAAAA///9//r/9v/1//T/8//z//L/8v/y
//H/8//0//X/9f/y//L/8//z//b/+P/6//r//P/8//z//f/8//v/+//6//3//v///wAA
///+//3//v8BAAIAAgACAAIAAgADAAMAAgAEAAYACgAOABAADQAJAAQA/f/3//L/6//l
/9j/y//E/8H/uf+u/6P/nP+a/5z/ov+n/63/tf++/8r/2f/l//D//P8EAAoACwAMAAsA
DAALAA8AEAAQABIAEwATABIAEAAPAA4ADgARABEAEQARABIAEQARABEADQARABIAEgAQ
ABAAEAARAA4ACwAKAAsADAANAA4ADgANAA0ADAAMAAoADAAMAAwADwAQAA8AEAAPAA4A
DwAQABMAFAAUABQAEgASABQAFQAUABQAEgARABIAEwAUABQAEQAQAA8AEAATABMAEgAQ
AA0ADQAPAAwACwAKAAkACAAKAAsACgALAAkACAAGAAUACQAKAAsACwAIAAgABwAGAAkA
CgAKAAoACwANAA4ADgAMAAoACQAHAAcACAAJAAkACQAJAAgACAAGAAYABgAGAAgABwAI
AAoABwAGAAUAAwAHAAoADAANAA8ADwAMAAsACAAKAAoACgAKAAsACwALAAsACgAJAAUA
AwAFAAYACAALAAkACAAIAAcABwAIAAoACwANAA0ADQAOAA4ADAALAAsADgAOAA4ADgAK
AAcAAwD+//3//P/7//v//P/8//z/+//7//r/+f/3//j/+v/9/////v8AAAIAAgACAAIA
AgADAAMAAwAEAAQAAQAAAP///v8AAAIABAAIAAgACAAHAAYACAAIAAkACQAOAA4ADgAM
AA4ADgAPAA0ACgAHAAUAAAD1/+X/0v/D/7z/vf+7/7r/uf+2/7T/sP+u/6//sf+7/8T/
0P/f/+f/8P/0//b/+v///wIAAwAGAAkADQAOAA4ACgAJAAcABAAGAAcACAAKAAgABwAG
AAUABgAFAAUABQAEAAkACwAMAAYABAACAAEABAADAAQABwAGAAUABAACAAIAAwADAAQA
BgAIAAgACAAHAAYAAwACAAUABgAJAAwACwAKAAgABgAHAAgACwANAA0ADgANAA0ADAAL
AAoACAAIAAoADAAQAA4ADQALAAgACAAJAAwACgAOAA4ADgAOAAsACwAJAAkADQAOAA4A
DwAPAA4ADQALAAsADAAMAAwADgAQABEAEgARABEAEAAOAA8AEAASABMAEAAQABAADwAP
AA8ADgAOAAwADAAMAAwACwAJAAkACgALAAwADQANAAwADAALAAkABQAHAAgACwAMAAoA
CgAKAAoACQAHAAUAAwAFAAUAAgABAAAA/v/9//3/AAAAAAEAAQACAAIAAwADAAEAAQAB
AAIABQAEAAQABQAEAAIAAAD+//3/+//4//T/8//y//H/8f/w//D/8P/v//P/9P/1//X/
8v/y//P/8//2//j/+v/6//r/+v/6//v/+f/5//r/+v/7//z//f/+//3//P/7//z//f/+
//7//v8AAAAAAQABAAAAAgACAAYADAAOAAsABwAAAPn/9f/w/+f/3f/Q/8P/vv+9/7f/
tP+x/7D/sv+4/7r/t/+7/8H/xv/O/9v/5f/u//j/AgAGAAcACAAHAAgABgAJAAkACAAJ
AAsADAAMAAoACQAIAAgACQAJAAkACQAKAAkACQAJAAQABwAHAAYABAAEAAQABQACAP//
/v///wIAAwAEAAQABQAFAAQABAADAAQAAwACAAUABgAFAAYABQAEAAUABgAJAAoACgAK
AAYABgAIAAkABwAIAAcABwAJAAkACQAIAAQABAAEAAYABwAHAAYABAAFAAUABwAEAAUA
BAADAAIABAAFAAQABQAFAAQAAgABAAMABAAFAAUABwAIAAgACAAHAAgACAAIAAkACwAM
AAwACwAKAAoACQAKAAoACgAJAAsACwAKAAoABwAGAAUABAAGAAUABgAIAAUABAADAAEA
AwAEAAQAAwAJAAkACAAEAAQABAAEAAQABgAHAAgACQAGAAUAAQD//wIAAgADAAUAAwAC
AAIAAQAAAAAAAQABAAMAAwADAAQABQACAAAA//8BAAAA///+//n/9//0//D/7//u/+3/
7f/w//L/9P/1//P/8v/x/+//8v/0//f/+f/5//r/+//6//j/+P/4//n/+//7//z//P/5
//j/9//2//f/+P/5//z/+//8//z//P/8//z//f/9/wIABAAEAAQABAACAP3/+//4//f/
9f/w/+P/0//A/7f/tP+v/6n/pP+d/5b/lP+W/5j/mf+h/6v/uP/I/9f/4f/q//L/9v/4
//r//P/8//7/AQAFAAYABgAEAAMAAQD+//7///8AAAIAAQABAAEAAQAAAP//////////
AwAEAAQA///8//n/9//4//f/+P/7//v/+//7//r/9//3//b/9v/5//z//f/+//3//P/5
//j/+f/6//3/AAD//wAAAAAAAP7//v8AAAEAAwAGAAcACQAIAAcABgAEAAMABAAFAAgA
BgAFAAMAAAABAAEAAwAAAAQABAAEAAQAAgABAP7//f8AAAAA//////7//v/+//3/+//8
//z//P/+/wAAAQACAAEAAQAAAP7/AAAAAAEAAQAAAAAAAAD////////+//7///8AAAEA
AgAAAP3//P/8//7//v/+//3//f/+//7//f/7//3//v8BAAQABgAGAAYABgAEAAMAAgAB
AAQABQADAAMAAQAAAAAAAQAAAAAAAQABAAEAAgAEAAUAAwABAP///v8BAAAAAAABAAAA
/v/8//r/9//1//L/7v/s/+z/7P/t/+z/7P/s/+v/7v/w//L/8//y//L/8//z//L/9P/2
//b/9//4//n/+//5//f/9v/0//X/9v/3//j/9//2//X/9v/3//j/+P/4//n/+v/8//3/
+P/4//r//v8EAAYAAwD///r/9f/v/+r/4f/V/8b/v/+8/7X/q/+a/4n/ev90/3r/hv+T
/53/p/+0/8L/zf/V/+L/7P/2//z//v8AAAAAAgAAAAMAAwACAAIAAwADAAIAAQABAAEA
AgABAAEAAQABAAEAAQACAAMA/v8BAAEAAAD//wAAAQADAAIA///+/////////////v/+
//////8AAP//AAD///7/AAACAAIABAACAAIABAAGAAUABgAGAAYABwAIAAsADQAMAAwA
CgAJAAoACwAMAAwACgAKAAoADAALAAsACgAIAAgACQAMAAoACQAIAAcABgAGAAcABgAH
AAYABgAFAAUABAAEAAQAAwAEAAYABwAIAAgACAAHAAYABwAJAAoACgAJAAgACAAHAAYA
BgAGAAUABgAHAAcACAAFAAQAAwACAAQAAwAEAAYABQAEAAMAAQABAAIAAgABAAkACwAK
AAgABgAGAAYABgAKAAsADAANAA0ADQAKAAkACQAIAAgACQAKAAoACwALAAkACAAIAAcA
CQAJAAkACgALAAgABgAFAAUABAADAAIAAQD///z/+P/z//L/8f/x//T/9v/4//n/+P/4
//j/9//3//j/+v/7//7/AAACAAIAAQAAAP////8BAAEAAgACAAEAAAD///7//v/+//7/
AAADAAQABAAEAAMAAgACAAEABAAIAAoADAAMAAoABwADAP7/+//7//j/8//l/9L/xf++
/7f/q/+g/5P/hv+A/4T/jP+T/5n/pf+y/8T/1f/h/+z/9v/+/wIAAwAEAAMABAAGAAsA
DQAOAAsACwAKAAgABwAHAAcACAAJAAkACQAJAAYABQAFAAUABQAJAAoACgAFAAQAAwAD
AAUAAwADAAUABwAHAAcABgAEAAMAAQAAAAEABAAFAAYABAAEAAIAAgACAAIABAAGAAkA
CgAKAAoABgAGAAgACQALAA4ADwARAA8ADwAPAA4ADgAOAA4AEAATABMAEgAQAA4ADQAO
AAoADAAMAAwADAAJAAkABwAHAAYABgAFAAUABwAIAAkACQAGAAYABQAEAAYACAAJAAoA
CQAJAAgABgAGAAYABwAHAAcACAAJAAkABgAFAAMAAgAFAAYABwAIAAYAAwACAAIAAgAC
AAIAAQACAAQABQAFAAMAAwAEAAUACQAMAAoACgAKAAoACQAHAAUAAwAEAAUAAwADAAEA
AAAAAAEAAAAAAAEAAQADAAQABgAHAAUAAwABAAAABQAEAAQABQAEAAIAAAD+//n/9//0
//D/7v/u/+7/7//v/+7/7f/r/+7/7v/u/+3/6//s/+7/7//u//D/8v/y//P/9P/1//f/
9P/z//P/8v/z//T/9f/2//T/9P/0//b/9f/2//b/9v/5//r//P/9//j/9v/2//j//v8E
AAUA///4//P/7//o/+P/2f/K/73/uP+x/6f/mv+L/37/cv9y/3r/hf+R/5v/pP+y/7//
y//W/+L/7P/0//b/+P/4//r/+P/7//v/+v/7//3//v/+//z/+//6//r/+f/5//n/+f/7
//v//P/9//n/+//6//j/9//4//n/+//5//f/9//5//f/9//3//b/9v/3//f/+P/1//b/
9f/0//X/9v/1//b/9P/0//b/+P/4//j/9//2//b/+P/8/////v/+//z/+//8//3//v/+
//z//P/8//7//f/9//z/+v/8//3/AAD+//7//P/6//j/+f/7//v//f/8//z/+//7//r/
+v/6//n/+v/8//3//v/8//z/+//6//3///8AAAAAAAAAAAEAAQACAAIAAgABAAMABQAG
AAgABwAGAAUABAAHAAcACQAMAA4ADgAOAA0ADwAQABAADwARABMAFgAZABUAFAAVABYA
FwAYABsAGwAbABsAGQAZABYAFQAXABgAGgAdABwAHAAdAB0AHwAgACIAIwAkACUAJgAo
ACgAJgAlACUAKAAoACgAKAAjACEAHgAaABcAFgAVABUAFwAYABkAGQAZABgAFwAVABYA
GAAbAB0AHAAeACAAIAAhACIAIwAlACYAJwApACoAKQAoACcAJgApACoAKwAuAC4ALgAt
ACwALAAsAC0ALQAyADAAMAA0ADQAMAAvAC8ALAArACsAKAAfABEA/v/r/+T/3//Z/9L/
x/+6/7L/rv+w/7X/v//J/9T/6P/7/wcAEAAWABwAIAAkACYAJgAoACsALwAwADAALwAv
AC4ALAAtAC8AMQA0ADQAMwAyADEAMgAxADEAMQAyADcAOQA6ADYANAAyADEAMwAzADUA
OQA4ADcANgA0ADMAMwAyADIAMwA2ADcAOAA1ADQAMQAwADMANAA3ADoAOAA4ADcANgA1
ADYAOQA7AD4AQABAAEEAPwA9ADsAOAA4ADoAPABAAEAAPwA9ADoANwA3ADkANgA4ADgA
OAA4ADYANQAyADEAMwA0ADQANQA1ADQAMwAxADEAMgAyADIANQA2ADYANgA1ADUANAAy
ADUANgA4ADkAOgA6ADoAOQA5ADkAOAA4ADsAPAA9AD4AOwA5ADkAOgA9AD4APwA/AD8A
QABAAD8APwA/AEAAQQBJAEgARgBDAEIAQQBAAD8APwA/AD8AQQBBAD4APQA8ADoAOQA5
AD0APgBAAEEAPgA+AD8APwBAAEEAQgBEAEYARABDAEMAQgBAAD4APAA7ADkANgAyAC0A
LAArACsALQAuAC8ALwAyADIAMgAxADAAMAAxADEANQA4ADsAPAA6ADoAOgA7ADsAOwA8
ADwAPgA+AD4APgA8ADwAPAA+AEIARABFAEYAQwBCAEIAQQBAAEYASABKAEwASgBHAEEA
PgA7ADkANAAtAB8ADgABAPz/9//z//D/7f/s/+z/7P/s/+3/7//1//r/CAAXACMALAA2
AD4AQAA/AEAAPwBAAD8AQwBEAEQARABFAEUARABBAEEAQQBCAEUARQBFAEUAQwBBAEAA
PwA9AA==
         </WaveFormData>
      </LeadData>
      <LeadData>
         <LeadByteCountTotal>10000</LeadByteCountTotal>
         <LeadTimeOffset>0</LeadTimeOffset>
         <LeadSampleCountTotal>5000</LeadSampleCountTotal>
         <LeadAmplitudeUnitsPerBit>4.88</LeadAmplitudeUnitsPerBit>
         <LeadAmplitudeUnits>��V</LeadAmplitudeUnits>
         <LeadHighLimit>2147483647</LeadHighLimit>
         <LeadLowLimit>268435456</LeadLowLimit>
         <LeadID>V2</LeadID>
         <LeadOffsetFirstSample>0</LeadOffsetFirstSample>
         <FirstSampleBaseline>0</FirstSampleBaseline>
         <LeadSampleSize>2</LeadSampleSize>
         <LeadOff>FALSE</LeadOff>
         <BaselineSway>FALSE</BaselineSway>
         <ExcessiveACNoise>FALSE</ExcessiveACNoise>
         <MuscleNoise>FALSE</MuscleNoise>
         <LeadDataCRC32>2248632397</LeadDataCRC32>
         <WaveFormData>
XABcAFwAXABUAEwARAA8ADcAMgAtACgAIwAeABkAFAAOAAgAAgD8//v/+v/5//j/9f/y
/+//7P/t/+7/7//w/+7/7v/u/+7/7f/s/+v/6v/t/+7/7//w//D/8P/w//D/8//2//n/
/P///wAAAQACAAQABAAEAAQACAAKAAsACwAJAAYABAABAAAAAAABAAMAAgACAAIAAAD+
//7//v/+////AAADAAQAAQAAAP///v/+//z/+f/4//b/8v/r/+X/3//c/9z/3f/g/+L/
5f/o/+b/5v/k/+T/5v/p/+3/8P/w/+//7//w//L/8v/y//L/8//1//f/+P/2//T/8v/v
//D/8v/0//f/9v/1//P/8f/v/+7/7f/s//T/9v/0//L/8P/y//j/BgAcADoAWgBxAGsA
UAAzABYA7P+r/1X/B//g/sf+qv6i/r3+7P4X/0D/Zv+K/6f/v//Q/97/4//n/+v/7f/v
//P/9v/2//b/9f/1//X/9P/0//X/9//4//3//f/9//7//v/+//7///8CAAcACwAPAA8A
EgATABcAGwAbAB0AHgAjACQAJwAoACcAJAAhAB4AIAAiACAAIAAfAB4AHQAbABsAHQAf
ACEAJgAnACoALQAsAC8AMQA0ADkAPQBDAEgASwBNAE4AUABTAFYAWQBdAGEAZABnAGkA
aABqAGsAbABuAHEAdAB3AHUAcgBvAGsAZwBmAGMAYQBcAFgAUwBOAEcAQAA4ADIALwAt
ACsAJwAgABkAFgAPAAwACQAHAAYABgAEAAEA/v/7//r/9P/z//f/+f/5//v/+P/3//b/
8v/z//P/9f/1//f/+P/6//v/+f/3//b/9v/3//v//v8AAAAA/v/+//7//v/+/wAABAAI
AAsACQAHAAQAAgABAAAAAAABAAQABgAHAAgABQAEAAMAAgAFAAYABwAKAAgACAAIAAgA
CAAIAAYAAwADAAMAAQD8//X/7//q/+j/7P/u/+//8f/v/+7/7f/q/+r/6v/r/+3/7v/u
/+3/7f/r/+r/6f/o/+v/7P/u//D/7//u/+3/7P/t/+3/7v/v//P/8//z//L/8P/u/+3/
7P/w//T/9v/2//L/8P/y//r/DAAoAEYAZgB9AHsAYABHACoA+v+z/1X/Af/S/rX+lP6K
/rH+6P4X/0D/av+O/6v/w//S/97/5f/q/+3/7v/v//P/9v/2//b/9//3//f/9v/2//f/
+f/6/////////wAA/f/8//v/+////wMABgAJAAcACgALAA8AFQAVABcAGAAdAB4AIQAi
ACIAIAAeABwAHwAiACEAIgAhACAAHwAdAB8AIQAjACUALAAtADAAMwAxADMANAA2AD0A
QQBHAEwATQBPAFAAUgBRAFQAVwBbAF8AYgBlAGcAZABmAGcAaABqAG0AcABzAHIAcABu
AGsAZwBmAGMAYQBgAFwAVwBSAEsARAA8ADYAMwAxAC8AKwAkAB0AGgATAA4ACwAJAAgA
CAAGAAMAAAD9//z/9v/1//j/+f/4//n/9v/1//T/8P/x//H/8//z//b/9v/3//f/9v/1
//X/9v/6//3/AQACAAAA/v/8//r/+P/6//z//v/////////+//7/+//6//r/+/8AAAIA
AwAEAAAAAAAAAAAAAQACAAMABgAIAAgACAAIAAcABgADAP//AAABAAAA/P/0/+//6//q
/+v/7P/s/+3/7v/u/+7/7P/r/+r/6v/r/+7/7v/t/+3/6//q/+n/6P/r/+z/7v/w//D/
8P/w//D/7f/t/+7/7//y//P/9P/0//H/8P/w//D/8v/0//b/+v/6//b/+P/8/woAIgBA
AGAAewB/AGgATQAwAP7/tf9V//n+xP6p/ob+ev6f/tr+Cf80/1z/gv+h/7n/zv/c/+X/
6f/r/+v/6//v//L/8v/y//T/9f/2//b/9f/1//b/9v/7//v/+//8//v/+v/5//n/+v/9
////AQABAAQABQAJAAsACwANAA4AEwAWABsAHgAdABwAGwAaABsAHgAdAB4AIAAgACAA
HwAcAB0AHgAfACcAKQAtADEALwAxADIANAA6AD0AQgBGAEsATQBOAFAAUABSAFQAVwBb
AF4AYQBjAGAAYgBjAGQAZgBnAGgAaQBpAGgAZwBlAGIAYABcAFkAWQBWAFIATgBIAEIA
OwA2ADMAMQAvACsAJwAhAB8AGQATAA8ADAAKAAkACAAGAAQAAAD+//f/9f/1//X/8//z
/+//7//v/+z/6P/n/+j/5//q/+z/7//x//D/7//v//D/8P/z//X/9v/8/////P/7//r/
+f/4//n//P///wEAAAD///3//P/9//z//P/9////AAAAAAAA/f/8//v/+v/9//7///8C
AAAAAAAAAAAAAAAAAP7/+//9//3/+//2/+//6//o/+j/6//s/+z/7f/s/+z/7P/q/+r/
6v/r/+3/7//w//D/8f/v/+7/7f/s/+7/8P/z//b/9P/0//T/9P/z//P/9P/1//j/+f/6
//r/9//2//b/9v/6//z/AAAAAP7//P/6//7/CgAkAEQAZACDAI0AeABZADgADgDP/3X/
Ff/c/rn+kP58/p3+1v4H/zL/YP+K/6v/xf/Y/+b/7//z//f/+f/7//7/AgADAAQAAgAB
AAAA/v8AAAEAAwAEAAcABwAHAAgABwAGAAUABQAHAAsADgARAA4AEAAQABMAFQAVABcA
GAAfACIAJwAqACkAKAAnACYAKgAuAC4AMAAvAC4ALQArACsALQAvADEANgA3ADoAPQA9
AD8AQABCAEcASwBRAFYAWABZAFkAWgBbAF4AYQBlAGgAagBsAG0AbABuAG8AcAByAHUA
eAB7AH0AfAB7AHkAdQB0AHEAbwBuAGwAaQBmAF4AVgBNAEYARQBDAEEAPQA2AC8ALAAl
AB4AGwAZABgAFwAWABQAEgAMAAoAAwABAAMAAwABAAEA/P/7//r/9v/0//P/9P/z//f/
+P/6//v/+//5//j/+P/6////AwAEAAQABAAEAAQABAAGAAgACQALAA0ADgAQAA0ADAAM
AA0AEQASABIAEgAQABAAEAAQAA0ADAALAAwADgAOAA4ADgANAAwACQAFAAYABQACAPz/
9//z//D/8P/v//D/8P/x//T/9v/4//j/9f/0//T/9f/5//r/+v/7//z//P/8//z/+v/6
//v//P/+//7//v/+//n/9//2//X/+v/7//z//P/6//j/9//2//D/8v/0//r/AAACAAIA
BgAQABwAMgBOAHEAiQCAAGMASgAoAO3/mf8///z+0/6q/pT+rf7a/gf/Lv9U/3j/mf+z
/8r/3v/r//D/8//0//X/9//6//r/+v/9//3//f/8//r/+f/5//j//f///wEABAAEAAQA
BAAFAAIAAwADAAMABAAIAAoADwAQAA8AEAAQABYAGAAcAB4AHwAeAB0AHAAcAB4AHAAc
AB0AHgAfAB8AHQAdAB0AHQAjACUAKQAtADAAMwA1ADgAOwA9AEEARABJAE0AUABUAFQA
VgBYAFsAXwBiAGUAZwBnAGoAbABuAG4AbwBwAHEAcwByAHEAbwBpAGYAYQBdAFwAWABT
AE4ARwBAADgAMgAsACcAIgAbABcAEwATAA8ABgABAP3/+v/7//r/+P/2//X/9v/y//P/
8v/x/+7/7f/v//H/8//y/+7/7f/u/+3/8v/0//f/+f/7//v//P/+//z///8DAAYACQAK
AAsADAAIAAgACAAHAAgACQAJAAoACAAGAAUABQAEAAQAAwACAAIABAAGAAgABQACAP//
/v///wAAAQACAAEAAAD9//n/9v/1//L/7P/p/+f/5v/o/+b/5v/l/+X/6f/s/+//8P/w
//D/8f/z//H/8P/u/+3/8P/y//T/9v/y//D/7//u//H/8v/z//T/8v/x//H/8f/w/+//
7v/s/+3/7v/w//L/8P/u/+z/7v/y//b//v8IABQAJAA4AFQAbwBzAFwAQwAuAAoAz/99
/yv/9v7T/rL+qv7D/uz+F/9A/2L/fv+V/6n/vP/O/9v/4v/n/+r/7f/t/+7/7P/q/+7/
7//w//D/8v/z//X/9v/3//f/9//4//v//v8BAAUABQAHAAgACQAMABAAEgAXABgAFwAY
ABgAGAAYABoAGgAcABwAHAAcABkAGAATABAAEQASABMAEwASABMAFAAVABcAFwAZABsA
HwAjACYAKgAsAC8ANAA4AD0AQQBEAEgASwBQAFUAWwBcAF4AYABhAGMAaABsAHAAbgBt
AGwAawBsAGwAbABrAGUAYgBdAFkAUwBMAEQAPAA5ADQALgAqACEAGwAVAA0ACgAFAAQA
///8//n/9//2//T/8v/v/+z/7f/w/+7/8f/w/+//7P/r/+v/7f/v/+7/7//v//H/8f/w
//D/8f/x//f/+f/8/wAA/v/7//3/AAADAAQABQAGAAUABgAHAAcABAADAAEAAAAAAAAA
AQADAAIAAAD9//r/+v/8//7/AAD///7//f/+//z//P/8//z///8AAP///f/4//X/8P/o
/+X/4//i/+T/5P/k/+P/4//k/+T/5P/i/+b/6P/r/+//7P/q/+f/5f/p/+r/6//s/+r/
6v/r/+z/6//q/+n/6P/q/+v/7f/v/+7/6//o/+T/5//o/+r/7P/u/+r/6P/k/+L/5P/s
//z/EAAmAD4AWABhAEsAKgARAPT/yP+H/zf//f7g/sX+qP6q/s3++v4l/0z/bv+M/6P/
s//A/8j/z//Y/93/4P/j/+T/5v/l/+T/5f/l/+X/5P/o/+v/7//y//L/8f/w//D/8v/0
//b/+f/8////AQADAAMABgAHAAsAEAARABQAFgAUABIAEgAQABEAEAAPAA4ACgAKAAYA
BAADAAIAAQD//wMABwALAA8AEAAPABAAEQAWABsAHwAkACoALQAyADYAOwA9AD4AQABE
AEoAUABXAFgAWABYAFcAWgBeAGEAZABhAGEAYQBhAF8AXABZAFUAUgBQAEwASQBBADoA
MgAqACUAIAAaABYADwALAAcAAQD8//f/9v/x//D/7//v//D/7f/q/+b/4v/m/+r/6f/t
/+//7//t/+3/7f/t/+3/6v/q/+v/7v/v/+z/6v/p/+f/6f/p/+r/7P/u/+z/6//q/+n/
6P/s//D/9P/3//b/9f/z//L/8f/w//D/8f/0//b/9//4//X/9P/z//L/9P/2//j//P/+
//7//v/+//z//P/6//f/9//3//X/8P/o/+P/3//e/9//4P/g/+H/4P/g/+D/3v/c/9z/
3f/f/+H/4v/i/+P/4v/g/97/3P/e/+D/4//m/+b/5v/m/+b/5f/l/+b/5//s/+3/7v/u
/+z/6v/p/+j/6v/s/+7/8P/w/+7/6v/u//z/EgAwAE4AaQBvAFoAPwAmAP7/wf9t/xH/
2P69/qL+jv6f/tD+Af8o/1D/dv+X/7H/xv/U/9v/4P/j/+T/5f/o/+z/7f/u/+//7//v
/+7/7P/t/+//8P/0//X/9v/4//X/9P/z//P/9v/5//v//f/+/wIABAAJAAsACwANAA4A
FAAWABoAHAAaABgAFgAUABYAGAAWABYAFQAUABMAEQARABMAFQAXAB8AIQAlACkAJwAp
ACoALAAxADUAOwBAAEMARQBGAEgASQBMAE8AUwBZAFwAXwBhAF8AYABgAGAAYwBlAGcA
aQBnAGYAZQBjAF4AXABYAFUAUwBQAEwASABBADoAMgAsACkAJwAlACEAGwAVABMADQAH
AAMAAAD+//3//P/6//j/8//y/+z/6//u/+//7v/v/+//7//v/+z/6f/p/+v/6//t/+7/
8P/x/+//7f/s/+z/8v/0//X/9v/3//j/9v/2//b/9f/2//f/9//4//n/+P/4//n/+P/4
//f/9v/4//r//P/+//z/+v/4//j/+v/8//7/AAACAAIAAAD9//r/+f/2//D/7f/r/+r/
7P/r/+r/6P/n/+n/6v/r/+r/6f/o/+j/6f/m/+T/4f/f/+L/5P/m/+j/5v/k/+P/4v/j
/+T/5f/m/+f/5//o/+n/6v/p/+j/5v/o/+r/7f/w/+7/7P/o/+j/6v/s//L//P8OACgA
RgBgAHEAbQBWAEMAKAD6/6//S//x/rz+m/56/nT+of7g/hH/Ov9i/4L/mf+t/8D/zv/Z
/+D/5f/o/+v/6//s/+r/6P/r/+3/7//w//L/8//1//b/9//1//P/8v/z//T/9f/3//T/
9f/1//X/+P/8//7/AwAHAAcACQAKAAsADAAPABAAFQAWABcAGAAXABgAFQAUABYAGAAa
ABsAGwAdAB8AIQAlACUAJwApAC4AMwA3ADwAPgA/AEIARABJAEsATABOAE8AUgBVAFkA
WgBaAFoAWQBcAGAAYwBmAGIAYQBgAF8AYQBiAGMAYwBfAF4AWwBZAFMATgBIAEIAQAA8
ADcANAAuACkAJAAdABkAFQAVABEADAAJAAcABgADAAAA/P/4//j/+v/3//n/9//1//H/
7//w//H/8v/w/+3/7f/v/+//7f/s/+z/6//z//X/9v/0//L/8P/w//D/8P/z//b/+f/7
//r/+f/3//b/9v/2//f/+f/7//z//P/8//j/+P/4//j//P/+/wAABAADAAIAAQAAAAEA
AgABAP////////3/+P/w/+v/5//m/+n/6v/q/+v/6f/o/+f/5P/k/+T/5f/n/+b/5v/l
/+X/5P/k/+T/5P/n/+j/6v/s/+v/6v/p/+j/6f/p/+r/6//v/+//7//u/+z/6v/p/+j/
7P/u/+7/7v/u/+r/5P/o//T/BgAmAEgAZwB3AGoATQAwAAwA1f+F/yP/1P6r/or+bP51
/qr+4/4S/0D/bP+P/6v/wP/Q/9n/4f/l/+f/6f/t//L/9P/2//X/8//x/+7/7v/v//H/
8v/1//X/9f/2//P/8v/x//H/8//3//r//f/6//z//P///wMAAwAFAAYACwAOABMAFgAX
ABYAFQAUABgAHAAcAB4AHQAcABsAGQAbAB0AHwAhACYAJwAqAC0AKwAtAC4AMAA1ADkA
PwBEAEQARQBFAEYASQBMAE8AUwBYAFoAXABdAFsAXABcAFwAYABjAGYAaQBnAGYAZQBj
AGIAYgBgAF8AXwBcAFgAVABMAEYAPwA6ADkANwA1ADEAKAAhAB4AFwAQAA0ACwAKAAkA
CAAGAAQAAAD+//f/9f/3//f/9f/1//H/7//t/+j/6f/p/+v/6//t/+7/8P/x/+//7f/s
/+z/8v/1//j/+P/4//j/+P/3//j/+f/5//z//f/9//7/+//6//r/+/8AAAIAAwAEAAQA
BAAEAAQAAQAAAP//AAACAAQABgAIAAUABAABAP3//v/9//r/9P/w/+3/6//s/+v/6v/o
/+f/6f/q/+v/6v/p/+j/6P/p/+r/6v/p/+n/6//s/+3/7v/s/+r/6f/o/+z/7v/w//L/
7v/t/+3/7f/x//H/8f/w/+//7v/u/+7/6v/s/+z/7v/y//T/9v/+/wgAFgAsAEoAawB9
AHIAWwBAABgA1/95/xn/2v6z/or+fv6h/tb+Bf8w/1b/eP+X/6//xP/W/+X/6v/t/+7/
7//w//L/8f/w//T/9f/2//b/9f/1//b/9v/6//v//P/+//7//v/+//////8BAAIAAwAE
AAgACgAPAA8ADQANAAwAEAASABYAGAAcABwAHAAcABkAGgAXABYAGQAaABsAGwAYABkA
GgAbACEAIwAnACsALQAxADQAOAA7AD0AQQBEAEsATwBSAFYAVQBYAFsAXwBkAGYAaABp
AGkAbABuAHAAbQBtAG0AbQBuAG4AbgBtAGgAZgBiAF8AWgBWAFEATABGAEAAOQA0AC0A
KQAlAB8AGwAXABcAEwAMAAcAAwAAAAAA/v/7//j/+f/6//b/9//0//P/8P/v/+//8f/z
//L/8P/v//D/7//0//b/+f/7/wEAAwACAAIAAAACAAQABgAIAAkADAAPABEADgANAAsA
CgAMAAwADQAPAA4ADAAJAAYABgAGAAYABgAEAAQABAAGAAQAAgAAAP7/AQACAAEA///8
//v/+P/y/+//6//o/+j/6//s/+z/7f/s/+z/7P/q/+z/7v/x//X/9P/0//P/8//0//T/
9P/0//b/9v/3//j/9P/y//D/7v/w//H/8//1//b/9f/0//L/8f/w//D/8P/2//j/9v/0
//L/8v/4/wAADAAeADgAVABvAHsAagBLADAAEADf/5f/Q/8E/9/+tv6c/q3+1P4B/yz/
Vv96/5f/rf++/8r/1f/d/+P/5//r/+7/8v/z//T/8//x/+//7P/u//H/9f/4//r/+f/4
//j/+P/4//j/+f/8/wEABQAJAAYACAAIAAsAEAARABQAFgAWABYAGAAYABkAGAAXABYA
GAAaABgAGAAUABIAEAANAA8AEwAXABsAHQAdAB8AIQAjACcAKgAuADMANwA9AEIAQwBF
AEYASABMAFIAWABfAGAAYgBkAGUAZQBoAGoAbABuAG8AcABxAGwAaABkAF8AXgBeAFwA
WwBVAE4ARgA+ADgAMgArACYAIgAfABwAFwAPAAkABwABAAAA/////wAA/v/8//n/9v/1
//b/8v/z//X/9f/z//P/7v/t/+z/6P/q/+3/8v/1//X/9P/0//P/8//3//r//v8CAAQA
BAAEAAQAAQACAAMAAwAEAAUABQAGAAIAAAD/////AQACAAIAAgACAAIAAgACAP///v/9
//7///8AAAEAAgAAAP7/+v/1//T/8//w/+r/5//j/+D/4P/e/97/3f/d/+L/5P/m/+b/
5f/k/+T/5f/n/+j/6P/p/+v/7P/t/+7/6//q/+r/6v/s/+7/8P/y/+7/7f/t/+3/7v/t
/+z/6v/p/+j/6P/o/+L/4v/k/+j/7v/w//T/+v8EABAAJgBAAFcAXQBGACUACADm/63/
W/8P/+L+z/64/q7+xf7s/hX/OP9a/3b/kf+n/7r/yv/X/93/4f/j/+X/5f/m/+T/4v/n
/+n/6//s/+v/6//s/+z/8f/x//H/8v/1//b/9//5//n/+//8//3/AQAGAAkADwARAA8A
DwAOABEAEgAVABYAFwAWABUAFAARABAACwAIAAsADAANAA0ADAANAA4ADwASABMAFgAZ
ABsAHwAiACYAKQArAC8AMgA5AD0AQABEAEcASgBNAFEAVwBaAF0AXwBgAGQAZwBqAGgA
ZwBmAGUAZwBmAGUAYwBeAFoAVABPAEkARAA+ADgAMgAsACUAIAAaABUAEAAJAAUAAQAB
AP3/9v/z//H/8P/v/+7/7P/q/+z/7v/r/+3/6//r/+n/6f/p/+v/7f/s/+r/6f/q/+n/
6//s/+7/7//3//n/+P/0//b/9v/2//b/+v/+/wIABQADAAEA/v/8//7//v///wEAAgAC
AAEAAAD8//z//P/8////AAABAAQAAgACAAIAAgACAAIAAAD9//v/+f/1/+7/6P/j/9//
3v/i/+T/5f/n/+X/5P/j/+D/4v/i/+P/5f/k/+T/4//j/+T/5P/k/+T/5//o/+r/7P/r
/+r/6f/o/+n/6//u//H/8f/x//H/8P/u/+z/6//q//D/9P/0//D/7v/q/+j/8v8CABgA
MgBQAGkAZQBIACkADADi/6P/Tf///tT+u/6e/pL+rf7e/g//OP9i/4j/o/+5/8r/1P/b
/+P/5//p/+v/7v/y//P/9P/0//P/8v/w//H/8//2//j/+//7//v//P/7//r/+f/5//3/
AQAEAAcABgAIAAgACwARABEAEwAUABUAFgAZABoAGgAYABYAFAAWABgAFgAWABMAEgAR
AA8AEgAVABgAGwAeAB8AIgAlACQAJwApACwAMgA3AD4ARABGAEcARwBIAEwAUABUAFkA
WgBcAF4AXwBfAGIAZABmAGkAawBtAG8AbQBqAGcAYwBhAGAAXQBbAFYAUgBNAEgAPwA4
ADAAKgAnACUAIwAfABgAEQAOAAcAAwABAAAAAAD+//z/+f/2//L/8v/t/+3/8f/z//P/
9f/x//H/8f/u/+//7//x//H/8P/w//H/8f/r/+3/8P/y//b/+P/6//z//v/7//z//f/9
////AQACAAQAAwACAAIAAwACAAIAAQAAAAIABAAGAAgABgAEAAIAAgAFAAYABwAIAAYA
BgAEAAEA///9//n/8v/w/+3/6//s/+n/6P/m/+X/6P/q/+z/7P/p/+j/6P/p/+n/6P/m
/+X/6P/q/+z/7v/r/+r/6v/q/+3/7v/v//D/7f/t/+7/7//x//H/8f/w//L/8v/z//T/
7v/s/+z/7v/w//L/9v/8/woAIAA6AFIAawBvAF4ARQAsAAQAw/9n/wX/yP6n/oj+fv6f
/tz+D/82/17/fv+X/63/wP/S/+P/6//v//H/8//x//L/8P/u//H/8//1//b/9v/3//n/
+v/8//v/+v/6//v//P/9/////P/9//3//f///wQABwANABEAEQATABQAFQAWABkAGgAd
AB4AHwAgAB0AHgAbABoAHQAeAB8AHwAdAB8AIQAjACYAJwAqAC0AMQA1ADgAPAA8AD0A
QABCAEYASQBLAE4ATQBQAFMAVwBZAFoAWwBbAF0AYgBmAGoAaQBpAGkAaQBsAGwAbABr
AGkAaABlAGMAXwBaAFQATgBKAEYAQQA+ADgAMwAuACcAIgAdABwAFwAQAA0ACwAKAAUA
AgD+//r/+//8//j/+f/3//X/8f/v/+//8f/z//L/8f/x//P/8//z//L/8v/x//v//f/8
//r/+P/4//j/+P/5//z///8BAP/////+//7//f/8//z//f8CAAQABQAGAAMAAgABAAAA
AQACAAMABgAGAAYABgAGAAgACAAGAAMAAwADAAEA/P/2//H/7f/s/+//8P/w//H/8P/w
//D/7v/s/+z/7f/v//L/8v/x//H/8f/w/+//7v/x//L/9P/2//T/9P/0//T/8//z//T/
9f/4//n/+v/6//b/9P/z//L/9P/4//r/+v/4//T/8P/0//7/EgAwAFIAcQB/AG4AUQA0
AAwA0f97/xv/2P63/pj+fv6P/sb+/f4q/1T/fv+f/7n/zP/c/+X/6v/t/+7/7//y//b/
9//4//f/9//3//b/+P/5//v//P////////8AAP///v/9//3//v8BAAMABQAFAAgACQAN
ABEAEQATABQAGQAcACEAJAAlACQAIwAiACMAJgAlACYAJQAkACMAIQAfACEAIwAlACsA
LQAxADUAMwA1ADYAOAA/AEMASQBOAFAAUQBRAFIAUwBWAFkAXQBiAGQAZgBnAGUAZgBm
AGYAaABrAG4AcQBvAG4AbQBrAGkAaABlAGMAYwBgAFwAWABRAEoAQgA8ADkANwA1ADEA
KwAlACMAHQAWABMAEQAQABAADgALAAgAAwACAPz/+//+/////v////z/+//6//b/8//z
//X/9f/5//r//P/9//7//f/9//7/AgAGAAYABgAGAAYAAwAEAAUABQAIAAkACQAKAAkA
CAAIAAkACQAKAAoACgAKAAwADgAQAAwACgAIAAgACgAMAA4AEAAQABAADgALAAgABwAE
AP7//P/5//f/+P/3//b/9P/z//f/+P/5//j/9v/2//f/+f/3//b/9P/z//j/+v/8//7/
/P/6//n/+P/5//r/+//8//v/+//8//3//P/7//r/+P/7//z//v8AAPz/+P/2//j/+v/+
/wIABgAOAB4AMgBKAGcAfwB4AF8ARgAkAOv/l/8z/+L+t/6U/nj+if7E/v3+Kv9S/3j/
mf+z/8r/3v/t//T/+f/8/////v8AAP///v8AAAEAAgACAAAAAQADAAQABgAFAAQABAAG
AAgACgANAAoACwALAAsADAAQABIAFwAbABsAHQAeACEAIgAlACYAKgAsAC4AMAAuAC4A
KgAoACsALAAtAC0AKwAtAC8AMQA0ADMANAA1ADkAPQBAAEQARQBHAEsATgBUAFcAWQBc
AFsAXgBhAGUAZwBoAGkAaQBsAHAAcwB2AHMAcwBzAHMAdQB2AHcAdwB3AHYAcwBxAGwA
aABjAF4AXABYAFMAUABLAEcAQwA9ADgAMwAyAC0AKAAlACMAIgAfABwAGAAUABUAFgAS
ABMADwANAAkABwAHAAcABwAEAAMAAwAFAAUABQAEAAQAAwAHAAkADAAQAA4ADAAPABAA
EQASABUAGAAbAB0AGwAZABYAFAAXABgAGgAdAB0AHgAeAB4AHgAeAB4AHgAeAB4AHgAg
AB0AHAAbABoAHQAeAB0AGwAYABcAFAAOAAgAAwD///7/AgAEAAUABwAGAAQAAgD+/wAA
AgAFAAkABwAGAAQAAwAEAAQABAAEAAcACAAKAAwACgAIAAYABAAEAAUABwAJAAgABwAG
AAQAAwACAAIAAgAIAAYACAAKAAgABAAEAAoAFAAoAEYAZAB/AI8AggBhAEQAIgDr/5v/
Of/u/sX+nP5+/o/+xv7//i7/YP+O/7H/yf/c/+j/8//6////AgAFAAgADAANAA4ADQAL
AAkABgAJAAsADgAQABEAEQARABIAEgASABIAEwAWABkAGwAdABsAHAAbAB0AIgAjACYA
KAArACwALwAwADIAMgAyADIANgA6ADoAPAA5ADgANwA1ADcAOwA/AEMARwBHAEkASwBK
AE0ATwBSAFcAWwBhAGYAZQBlAGQAZABoAGwAcAB1AHUAdgB3AHcAdQB4AHoAfAB/AIEA
gwCFAIQAggCAAH0AfQB+AH0AfQB4AHQAbwBqAGYAYABZAFQAUgBRAFAATQBGAD8APAA1
ADEALwAuAC4AKQAmACIAHgAbABoAFAATABMAEwARABEACwAJAAcAAgAEAAUACAAJAAoA
CgALAAsADQANAA4AEAAaAB0AIAAeAB4AHgAeACAAIgAkACUAJgAnACcAKAAmACQAIwAj
ACcAKAAoACgAJQAkACMAIgAgACAAIAAiACIAIgAiACIAIAAeABoAFQAXABcAFQAQAAoA
BQABAAAAAgAEAAUABwAKAAwADgAOAA0ADAAMAA0ADwAQABAAEQAQABAAEAAQAA4ADgAP
ABAAEAAQABAAEAAMAAsACwALABAAEQASABIADgAMAAsACgAIAAwAEAAWABgAGAAaACIA
LABAAFgAegCbAKUAkgB3AFgAKADj/4n/Nf8C/9n+tv64/t3+Bv8v/1b/ev+e/7//1f/q
//r/AwAHAAsADQAPAA8AEgASABIAFAAVABYAFgAVABUAFgAWABwAHQAeACAAHwAeAB0A
HQAcAA==
         </WaveFormData>
      </LeadData>
      <LeadData>
         <LeadByteCountTotal>10000</LeadByteCountTotal>
         <LeadTimeOffset>0</LeadTimeOffset>
         <LeadSampleCountTotal>5000</LeadSampleCountTotal>
         <LeadAmplitudeUnitsPerBit>4.88</LeadAmplitudeUnitsPerBit>
         <LeadAmplitudeUnits>��V</LeadAmplitudeUnits>
         <LeadHighLimit>2147483647</LeadHighLimit>
         <LeadLowLimit>268435456</LeadLowLimit>
         <LeadID>V3</LeadID>
         <LeadOffsetFirstSample>0</LeadOffsetFirstSample>
         <FirstSampleBaseline>0</FirstSampleBaseline>
         <LeadSampleSize>2</LeadSampleSize>
         <LeadOff>FALSE</LeadOff>
         <BaselineSway>FALSE</BaselineSway>
         <ExcessiveACNoise>FALSE</ExcessiveACNoise>
         <MuscleNoise>FALSE</MuscleNoise>
         <LeadDataCRC32>472440771</LeadDataCRC32>
         <WaveFormData>
dAB0AHQAdABtAGgAYwBeAFoAWABWAFQAUABOAEwASgBGAEIAPgA6ADoAOgA6ADoANwA0
ADEALgAuAC4ALgAuAC0ALAArACoAJwAkACEAHgAfACAAIQAiAB4AHAAaABgAGgAaABoA
GgAcABwAHAAcABsAGgAZABgAGgAcAB0AHgAbABkAGAAXABkAGQAZABoAGgAbABsAGwAZ
ABkAGQAZABsAHAAeAB8AHAAbABkAGAAaABgAFwAXABMAEAAJAAIA/v/7//r/+f/7//3/
AQAEAAEA/v/7//r/+//7//z//P/6//r/+f/5//X/9P/y//D/8f/y//P/9P/x//D/7f/r
/+3/7f/t/+//8P/w/+//7//s/+n/5//m/+z/7f/n/+L/5P/r//X/CQAmAEwAegCkALsA
wwDHAL8AowBqAAkAof9U/w7/zP6+/uP+Ff8//2H/gv+e/7X/xf/O/9P/1v/W/9b/1v/X
/9j/3f/f/+D/4P/h/+H/4f/g/9//3//f/+L/5P/l/+b/5f/j/+L/4f/i/+b/6v/r/+z/
7v/t/+z/7f/v//D/9f/5//v//P////3//v/8//3/AAACAAQABgAGAAkADAAMAAoACwAP
AA8AEwAWABoAHgAhACAAIQAjACgAKwAvADMANQA2ADoAOgA6ADoAOgA7ADwAPwBAAEEA
QgA+ADkANwA5ADkAOQA5ADYANAAxAC8ALAAoACUAIAAcABkAFwAVABAACwAGAAEA///8
//r/9v/1//T/8//y//D/7//t/+n/6//q/+r/7P/r/+n/5v/i/+L/4//j/+T/4f/h/+L/
4v/g/+D/3f/b/9z/3v/g/+H/3//f/93/2v/b/9v/3P/f/9//4P/f/97/3f/c/9//4f/j
/+T/4v/i/+H/4f/h/+H/4f/h/+X/6P/q/+v/6P/n/+b/5f/m/+f/6f/s/+3/7f/t/+z/
6v/q/+j/5//q/+r/6f/k/9v/1//U/9P/1v/X/9j/2//a/9r/2P/W/9b/1f/V/9b/2P/W
/9b/1f/T/9L/0v/R/9H/0v/T/9T/0//S/9H/zv/P/8//z//P/9P/1P/U/9P/0v/Q/87/
zf/O/9L/0//P/8r/zP/T/93/9f8UADoAaACWALMAvQDDAMMAqQBsAAsAo/9U/wb/vP6o
/tf+Ef85/1v/fP+W/6v/t//C/8f/yv/L/8r/yf/J/8r/z//R/9L/0//T/9L/0f/T/9P/
1P/V/9j/2v/b/9z/2f/X/9b/1f/Y/9z/4P/h/+P/5v/m/+b/6P/r/+3/8//4//v//f8B
AAEABAAEAAcADgASABYAGgAcAB8AIgAiACEAIwAoACkALQAwADQAOAA7ADoAOwA9AEMA
RwBMAFEAUwBUAFgAWABXAFgAWQBbAFwAXwBgAGEAYQBeAFoAWQBcAF0AXgBfAFwAWgBX
AFUAUABMAEkARABBAD8APgA9ADgAMwAuACkAKAAmACUAIgAfAB4AHQAcABkAFwAUAA8A
EQAQABAAEgAQAA8ADQAKAAoACwALAAwACwALAAwADAALAAoABgADAAYACAAKAAsABwAH
AAUAAgAEAAUABwAFAAQAAQAAAP///v8AAAEAAgACAAQABAADAAMAAAD///7//f8BAAQA
BgAHAAYABQAEAAMABQAFAAYACAALAAsACwAKAAkACAAFAAMABgAGAAUAAAD5//X/8v/x
//P/8//z//X/+P/4//b/9P/y//H/8f/y//P/8v/z//P/8f/w//D/7//w//D/8P/w//H/
8v/z//L/8P/v/+7/7f/w//L/8//z//L/8P/u/+3/7v/w/+//7//s/+r/7//7/w0AKgBO
AHgApgDFANEA2QDbAMcAkgAzAMn/dv8s/+L+yv71/jH/Xf9//5z/tv/J/9n/5v/t//L/
8f/w/+//7//x//X/9v/2//j/+f/5//n/9//3//j/+f/7//7/AAACAAIAAQABAAEAAgAG
AAoACwAOABIAEwAUABUAFwAYAB0AIwAnACoALwAyADYANwA7AEAAQgBEAEYASQBNAFEA
UgBSAFMAVwBXAFsAXgBiAGYAaABoAGoAbQBwAHMAdwB7AH8AgACEAIQAggCCAIIAgwCG
AIkAigCLAI0AigCGAIUAhQCFAIUAhQCFAIQAggCBAH0AeAB0AG4AbQBrAGoAaQBlAGEA
XQBZAFkAVgBUAFAATwBQAFEAUgBNAEsASABDAEUARABEAEYARQBFAEQAQgBBAEEAQABA
AEAAQQBDAEQAQQBAADwAOQA6ADwAPgA/AD0APQA7ADgAOAA3ADcAOQA5ADoAOgA4ADYA
NAAyADMANQA3ADgANgA2ADUANQAzADMAMwAzADYAOAA5ADkAOAA3ADYANQA3ADcAOAA6
ADsAOwA7ADoAOAA4ADYANQA4ADgANwAyACkAJQAiACEAIgAjACQAJwAnACYAIwAgACAA
HwAfACAAIAAeAB4AHQAaABgAFwAVABcAGAAZABoAGAAYABgAFgATABMAEwATABcAGAAY
ABcAFAASABAADwAQABQAFQATAA4ADAAPABcAJQBAAGIAigC2ANkA5QDrAOkA1wCqAFUA
7f+W/07/Av/k/g3/Sf9z/5X/uP/W/+n/+f8EAAsAEAAQABAAEAARABQAGQAbABwAHgAf
AB8AHwAgACEAIwAlACgAKgArACwAKwApACgAJwAqAC4AMgAzADUAOAA4ADgAOwA9AD4A
QwBIAE0AUQBXAFUAWABYAFsAYQBkAGcAagBsAG8AcgByAHMAdQB6AHsAfwCCAIYAigCL
AIoAiwCNAJEAlQCaAJ8AoQCiAKYApgCmAKYApgCnAKkAqwCrAKsArQCqAKYApQCmAKcA
qACpAKUApACiAKEAngCaAJcAkgCRAI8AjgCNAIcAgQB7AHUAdAByAHEAbgBpAGgAZwBm
AGEAXwBcAFcAWABYAFkAXABaAFkAVwBUAFMAUwBSAFIAUQBRAFIAUgBPAE4ASgBHAEgA
SgBMAE0ASQBJAEcARABEAEcASQBKAEoASgBKAEoASQBJAEkASABJAEoASgBLAEgARwBG
AEUASABKAEsASwBJAEkASQBJAEgARwBHAEgASgBLAEwATABLAEoARwBFAEMAQgBAADoA
NQAzADIAMwAxAC8ALQAtADEAMgAxADAALQArACoAKgAsACoAKgApACkAKAAoACcAJQAk
ACMAIgAkACQAJAAiAB4AHQAcABsAIAAiACMAIwAiACAAHgAdABoAGgAbAB8AIgAkACcA
MQA7AEwAZACGALIA2wDtAPUA+wDrALoAaQADAKj/WP8M/+7+D/9B/23/kf+u/8j/4f/x
//7/CwASABMAEgARABEADwATABQAFAAXABkAGgAbABkAFwAWABUAGQAcAB4AIAAgAB8A
HwAfAB0AHgAfAB0AIAAkACUAJgAkACUAJQApACsALQAuADEAMAAyADEAMwA1ADYANwA4
ADoAPQBAAEAAPgA/AEMAQwBHAEoATgBSAFQAVABWAFkAWwBdAGAAYwBmAGgAbQBuAG4A
bgBuAG8AcQBzAHMAcwB1AHIAbgBtAGsAawBrAGsAaQBoAGYAZQBgAFwAWQBUAFIATwBN
AEsARgBDAEAAPQA4ADQAMQAsACsALAAtAC4AJwAjAB4AFwAaABoAGwAeAB8AHwAeABwA
FwAVABIAEAARABMAFgAYABYAFAAPAAsADQAOAA8ADwANAA8ADwAOAAwADwAPABAAEQAS
ABMAFAASABEAEAAOABEAEgASABMAEQARABEAEQAPABAAEAAPABIAEwAUABUAEgARABEA
EgAVABUAFQAUABQAFAASABEAEAAOAAsABAABAP///v////z/+//6//v///8AAP///v/+
//3//f/+//v/+P/3//X/+P/4//n/+f/3//b/9f/0//X/9v/3//b/9f/1//X/9f/0//T/
8//x//T/9v/4//v/+v/2//H/8f/w//T/AQAPAB8AOABUAHoApAC/AMcA0QDVALkAhAAv
AMf/cP8k/+T+2P77/in/Vf97/5z/tP/F/9P/3v/p//L/9f/2//f/+f/2//n/+f/4//v/
/f/+/////////wAAAQAAAAIAAwAEAAYABwAJAAsACgAMAA4ADQASABYAFwAYABoAHQAf
ACUAJQAnACgAKwAvADQANgA7ADwAPAA8ADwAPwBDAEcASABHAEkATgBPAFAAUgBVAFgA
XgBgAGQAaQBqAG0AcQB1AHkAegB+AH4AggCEAIYAiQCJAIsAiwCLAJEAkACOAI8AjgCN
AIwAiwCLAIoAiACHAIMAgAB+AHoAdABvAGsAZwBmAGUAZABjAF0AWABUAE4ATgBOAE4A
TgBMAEsASQBFAEMAQAA+AD4AQABBAEEAQAA7ADkANgA0ADQANQA3ADgANwA2ADIALwAs
ACwALAArACwALwAwADAAKgApACkAKAApACoAKwAsAC4ALwAwADAALwAuACwAKwAsAC0A
LgAvAC0ALgAuAC0ALwAvAC8ALwAtAC0ALgAwADAALwAuACwALwAwAC8ALwArACgAJAAc
ABkAFwAWABcAFQAVABUAFwAXABYAEwAQABMAEwAUABYAEgAOAAwACQAKAAoACwALAAoA
CgAKAAoACQAIAAcABAAGAAcACAAJAAkACAAGAAMABgAGAAYABwAKAAYAAQD7//r//v8J
AB8AOQBWAHgApgDKANMA0wDVAMkApQBeAPn/m/9W/xD/3v7i/g//Qf9r/4//sP/I/9f/
4f/o/+3/7v/y//T/9v/5//f/+//8//z/+//7//r/+f/6//v//f//////AAAAAAAAAgAB
AAEAAQADAAYACQAJAAkACgAIAAYACQANABAAFwAWABUAEwATABQAGAAZAB0AHQAeAB8A
IAAgACEAIgAgACIAJQArAC0AKwAsAC4AMAA2ADYAOAA7AD4AQQBFAEkASABIAEsASgBN
AFAAUwBXAFUAVQBTAFEAVABSAE8ATwBPAE8ATwBPAEsASABEAEEAQQA+ADwAOAAwACsA
JwAjACAAHQAaABcAFAAQAA0ACAADAAIAAQAAAP/////+//v/+f/2//T/9P/4//n/+f/4
//T/8//x//D/7f/t/+7/7v/x//L/8P/v/+3/7P/r/+n/5//p/+n/6P/s/+r/6f/o/+f/
5v/n/+n/6//s/+z/7P/r/+v/6f/p/+n/6f/r/+7/8P/x//D/7//u/+3/8P/x//P/9v/3
//f/9//2//P/8v/v/+3/7v/u/+3/6P/f/9v/2P/X/9n/2f/Z/9v/3v/e/9z/2v/Y/9f/
1//Y/9n/2P/Z/9n/1v/U/9P/0f/R/9L/0//U/9T/1P/U/9L/0P/P/87/zf/S/9T/1f/V
/9L/0P/O/83/zv/O/8//z//M/8r/zf/V/+n/BgAuAFgAiACrALsAwwDFALMAhAAvAMH/
aP8g/9T+qP67/vX+J/9L/2z/iv+j/7P/wP/J/8r/y//K/8n/yf/K/8//0f/S/9T/1f/V
/9X/1P/T/9P/0//V/9j/2v/c/9v/2f/Y/9f/1//a/93/3f/h/+T/5P/k/+T/5f/l/+n/
7P/v//H/9f/y//T/8//1//n/+v/7//z//P///wIAAgACAAMABwAHAAwAEAAVABoAGwAa
ABsAHQAhACUAKgAvAC8AMAA0ADQANQA2ADcAOQA6AD0APgA/AEEAPgA6ADkAOwA7ADsA
OwA5ADgANgA1ADEALAAoACIAHgAbABkAFwARAA0ACQAFAAMAAAD+//r/9//2//X/9P/x
/+//7P/n/+n/6P/o/+r/6v/p/+f/5P/l/+X/5P/k/+T/5f/n/+j/5f/k/+D/3f/g/+L/
5P/l/+L/4//i/+D/4P/g/+H/4v/j/+T/4v/h/+D/3v/f/+D/4P/h/+L/4//k/+X/5P/m
/+f/5//q/+v/7P/t/+r/6f/p/+r/7P/t/+7/7v/v//D/7//v/+z/6v/n/+D/3P/b/9v/
3f/a/9n/2P/Z/93/3v/d/9z/3f/d/97/4P/e/9r/2P/V/9f/2P/a/9v/2f/Y/9f/1v/X
/9j/2f/Y/9n/2f/Z/9n/2v/a/9n/1//Z/9r/2//d/+D/2v/T/8//zP/Q/9v/6/8FACYA
TAB0AJwAtwDFANEA1QDBAIYAIQC1/2D/DP/A/rD+4/4j/0//c/+U/6j/t//D/87/0//a
/97/3v/e/9//3v/h/+H/4P/k/+X/5f/l/+f/5//o/+n/5//o/+j/6P/q/+v/7f/v/+7/
8P/y//H/9P/4//n/+v/+/wEAAwAJAAgACQAJAAsADQASABQAGQAYABgAGAAYABwAHwAi
ACIAJQAnACwALQAsAC4AMQA0ADoAPABAAEUARgBHAEkASwBPAFAAVABUAFYAWABaAF0A
WgBbAFoAWQBfAF4AXABdAFwAWwBaAFkAWQBYAFYAVQBTAFAATgBKAEUAQQA+ADsAOQA3
ADUAMwAuACoAJwAiACIAIgAiACIAHgAdABsAFwAWABQAEwAUABYAFwAXABYAFAATABEA
EAASABMAFQAWABYAFgATABEADgAOAA4ADQARABMAEwASAA4ADQAMAAsACgAMAA0ADgAO
AAwADAALAAsACwALAAsACwANABAAEgATABIAEQAQAA8AEQATABYAGgAaABkAGAAWABYA
FgAUABMAFgAWABUAEAAJAAUAAgABAAQABQAGAAkACQAIAAUAAgADAAMABAAGAAYABAAE
AAMAAQAAAAAA/////wAAAQACAAAAAAAAAP7///////////8CAAQABQAFAAIAAAD+//3/
AAACAAMAAwD+//j/9f///w0AIgBIAHIAngDDANcA3wDjANsAugB3AA0Aqv9e/wz/0P7Z
/hX/S/9z/5j/tv/N/+H/7v/1//j/+P/4//j/+f/6////AQACAAEAAQAAAP///////wAA
AQADAAYACAAKAAcABQAEAAMABAAIAAwADQANABAAEAAQABEAEwAUABkAHAAfACEAJQAk
ACYAJQAnACoALAAuADAAMAAzADYANgA3ADkAPgA/AEEARABIAEwATgBMAEwATQBTAFcA
XABhAGIAYgBlAGQAZQBmAGcAaQBrAG8AcQBzAHIAbgBpAGcAaQBrAG0AbwBrAGoAaABn
AGUAYgBgAFwAWQBXAFYAVQBQAEsARgBBAEAAPgA9ADoANgA0ADIAMAAuAC0AKwAnACkA
KAAoACoAKgApACcAJAAkACUAJQAmACQAJQAnACgAJgAmACMAIQAjACQAJQAlACEAIQAf
ABwAHAAfACAAIAAgACAAIAAdAB0AHQAcAB0AHgAeAB8AHgAdABwAGwAdACAAIgAjACUA
JQAlACUAIgAhACEAIgAmACcAKAAoACYAJgAkACMAIwAiACAAGgAXABUAFAAVABMAEQAP
AA8AEwAUABMAEgAQAA8ADwAQABAADgAOAA0AEAAQABEAEQAOAAwACgAIAAoADAAOAA4A
CgAJAAgABwAJAAoACgAJAAoACgAKAAsACAAIAAcABQAGAAgAEQAdACsAPABWAHgApgDP
AOEA6wDtANcApABLAN//hP8y/+j+1v4F/zv/Z/+N/6j/wP/V/+X/8P/9/wYABgAGAAYA
BwAGAAkACQAIAAsADQAOAA8ADQANAA4ADwAQABIAEwAUABUAFQAWABcAFAAWABgAFwAc
ACAAIQAiACAAIQAhACUAJwApACoALQAtADAAMAAzADIAMgAyADIANQA5AD0APgA+AD8A
QwBDAEUASABMAFAAVgBWAFgAWwBcAF0AXwBhAGUAaABuAHAAbgBuAG4AbwBxAHMAcwBz
AHYAdABxAHEAcABvAG4AbQBtAGwAagBpAGYAYgBfAFoAVgBTAFEATwBKAEcARABBAD4A
OgA3ADIAMQAyADMANAAwAC0AKQAjACIAIAAfACAAIAAhACEAIAAdABsAGAAWABkAGwAe
ACAAHAAaABUAEQASABQAFgAXAB0AGwAZABgAFgAYABgAGAAYABkAGwAdAB4AGwAaABgA
FwAaABsAHAAdABwAHAAbABkAGQAZABkAGQAbABsAHAAeAB0AGwAZABYAFwAYABcAFwAZ
ABgAFgAQAAkABQACAAEAAgADAAQABwAGAAQAAAD8//////8AAAIAAQD+//3/+//7//r/
+v/5//n/+v/7//z/+v/4//b/8v/0//X/9v/3//f/+P/4//f/9f/0//P/8//8//z/+f/3
//T/9P/7/wcAFwAuAE4AcACaALsAyQDLAM0AuwCOAEMA3/+E/zb/6v7G/t/+D/85/2P/
iv+m/7//0f/c/+H/5P/p/+r/6//t/+7/8//1//b/9f/1//T/8//1//f/+v/9//z//v//
/wAA///9//z/+////wQACQALAAsADAAKAAgACgANAA8AFQAUABUAFQAXABYAGAAXABkA
HAAeACAAIgAjACUAJwAmACgAKwAxADMAMgA0ADcAOgA+AD4AQABDAEcASwBQAFUAVQBU
AFYAVABYAFoAXABfAF0AXwBfAF8AYgBgAF0AXQBeAF8AYABhAFsAWABUAFEAUgBQAE8A
TABFAEEAPgA7ADcAMwAvACsAKwAoACYAIgAeABwAGgAYABgAFwAVABEAEQAOAAwADAAM
AAsACQAGAAUABQAEAAQAAgABAAEAAAABAAIAAAD///7//v/+//3/+f/9//3/AgAIAAcA
BgAFAAQAAwADAAMAAgAFAAYABgAHAAUABQAFAAUABgAIAAkACQALAAsACwALAAoACQAJ
AAoADAANAA4ADgANAAwACQAHAAcABgAEAP7/+f/3//b/9//0//P/8v/z//X/9v/1//T/
8v/x//H/8v/y//D/8P/v//D/8P/x//H/7v/s/+r/6P/r/+z/7f/s/+n/6f/p/+n/6v/q
/+n/5//q/+r/6v/r/+b/5v/l/+X/5v/s//X/AQAPACYARgBsAJYAtQC/AL0AuQCjAGwA
DwCn/1j/FP/Y/sb+5/4X/0H/Z/+E/57/s//B/87/2f/k/+T/5P/k/+X/4v/l/+X/5P/o
/+v/7f/v/+7/7f/t/+3/7P/u/+//8P/x//H/8v/z//D/8v/0//P/9v/6//v//P/8//3/
/f8BAAMABQAGAAkACgAOAA8AEwASABIAEgASABUAGQAdAB4AHgAfACMAIwAkACYAKQAs
ADIAMgA0ADcAOQA7AD4AQQBEAEYASwBMAEwATABMAE0ATgBRAFIAUwBWAFQAUQBRAE8A
TQBLAEkASABIAEcARwBDAD4AOgA0ADEALQAqACcAJgAjACAAHQAXABIADgAIAAgACAAI
AAgABQADAAAA+//6//j/9//4//r/+//7//r/9//1//L/8P/x//P/9v/4//b/9P/v/+v/
6//s/+3/7f/1//P/8//u/+3/7P/r/+r/6//t/+//8P/u/+7/7f/t/+7/7//w//H/9P/2
//f/9//2//X/9P/z//b/9//5//z/+//7//v/+v/6//r/+P/3//f/9v/0/+7/5//j/+D/
3//i/+P/5P/n/+X/5P/h/97/3//f/+D/4v/i/+D/4P/f/9z/2v/Z/9f/2f/a/9v/3P/a
/9r/2v/Y/9f/1//X/9f/2f/a/9r/2f/Y/9b/1P/T/9j/2v/Z/9X/0P/M/9H/3//1/xQA
PABoAJQArQCzALUAsQCbAGQABQCb/07/BP++/qj+zf4D/zH/Vf94/5b/q/+5/8T/y//O
/8//zv/N/83/0P/V/9f/2P/X/9f/1v/V/9f/1//Y/9n/3P/e/9//4P/f/93/3P/b/9z/
4P/k/+X/5v/o/+f/5v/p/+v/7P/x//P/9f/2//n/9v/4//f/+f/9/wAAAwAGAAYABwAI
AAYACQALABAAEQAVABgAHAAgACEAIAAhACMAKQAtADIANwA4ADgAOwA6ADsAPAA9AD8A
QQBDAEMAQwBFAEIAPgA9AEAAQQBCAEMAPwA8ADgANQAxAC4ALAAoACQAIQAfAB0AGAAT
AA4ACQAJAAYABAAAAPv/+v/5//j/9P/z//H/7f/u/+z/6//s/+z/6//p/+b/5//n/+b/
5v/l/+X/5v/m/+j/6P/l/+P/4//k/+X/5f/h/9//4f/g/+L/4//k/+X/5v/j/+P/4//i
/+P/5P/k/+X/5f/l/+X/5f/l/+b/5v/l/+f/6f/r/+3/6//r/+z/7v/x//H/8f/w//D/
8P/u/+3/6//q/+j/4v/f/93/3P/d/9v/2f/X/9f/2v/c/9z/3P/c/9v/2//c/9n/1v/V
/9P/1f/W/9j/2f/V/9T/0//S/9P/1P/V/9T/0//T/9P/0//T/9T/1P/T/9b/1v/W/9f/
1v/S/8//zf/M/8z/0//h//f/FAA2AF4AiACrALsAxQDJALsAjgAxAL//Yv8U/8b+pP7J
/g3/Pf9f/4D/lv+l/7X/wv/J/9D/1P/U/9T/1f/S/9X/1f/U/9b/1//X/9f/2P/Z/9v/
3f/b/9z/3P/c/9//3//g/+H/3v/g/+L/4f/k/+j/6f/q/+v/7f/u//P/8v/z//P/9f/4
//z//f8BAAAAAAAAAAAAAwAHAAsADAANAA8AFAAVABQAFgAZABwAIwAkACcAKwAsAC0A
LwAxADQANgA7ADwAPQA+AD8AQQA/AEEAQQBBAEcARgBEAEUAQgBBAEAAPwA/AD4APAA7
ADkANgA0ADAAKQAlACIAHwAeABsAGAAVABEADAAIAAIAAAAAAAAAAAD8//v/+f/1//P/
8P/u/+7/8v/z//P/8v/v/+3/6v/o/+n/6//u//D/7v/u/+v/6f/m/+b/5v/l/+v/7f/r
/+j/5//m/+X/5P/k/+X/5v/m/+j/6P/n/+f/5f/l/+X/5f/n/+r/7P/t/+v/6//r/+v/
7f/t/+7/8P/x//H/8f/w//D/8P/u/+3/8P/w/+//6v/h/93/2v/Z/9r/2//c/9//4P/g
/97/3P/c/9v/2//c/97/3P/c/9v/2v/Y/9f/1f/V/9b/1//Y/9j/2P/Y/9b/0//T/9P/
0//Y/9r/2//b/9j/1v/U/9P/1P/Y/9v/2f/U/87/z//Z/+f//v8kAE4AfAChALMAuQC9
AK8AiAA7AM//dP8s/97+rv7D/v/+Mf9V/3b/lP+p/7v/yv/T/9b/1v/U/9L/0f/S/9f/
2f/a/9v/2//a/9n/1//X/9j/2f/b/97/4P/i/+D/3//f/9//3//i/+X/5f/l/+j/6P/o
/+f/6f/q/+//8//3//r////9/wAAAAADAAcACAAJAAoADgARABQAFAAUABUAGQAZABwA
IAAlACoALAAqACoAKwAwADMANwA7ADsAPABAAEAAPwBAAEEAQwBGAEkASgBLAE0ASgBG
AEUARwBHAEcARwBFAEQAQgBBADwAOAA1ADAALwAtACwAKwAmACEAHAAXABcAFAASAA4A
CwAKAAkACAADAAEA/v/5//v/+v/6//z/+v/5//f/9P/1//X/9P/0//L/8//1//b/9f/0
//D/7f/u//D/8v/z//D/8f/w/+7/7P/u//D/8P/w//D/7f/t/+3/7P/t/+7/7v/v/+//
7//v/+//7v/w//H/8f/0//X/9v/3//T/8//z//T/9v/3//j/+P/5//r/+f/5//j/9v/z
/+z/6f/n/+b/5//k/+P/4v/j/+X/5v/l/+T/5v/l/+X/5v/j/+D/3//d/+D/4P/h/+H/
3//e/93/3P/d/97/3//e/93/3f/d/93/3P/c/9v/2f/d/97/3//h/97/3P/Z/9f/1P/W
/9v/5f/x/wQAIAA+AGgAjwCjAK8AuQCzAJAASwDh/3r/LP/c/qb+t/73/i//V/92/5L/
pf+3/8T/z//W/9n/2v/b/93/2//d/9z/2v/e/9//3//f/9//3//g/+H/4f/i/+L/4v/j
/+P/5P/l/+L/5P/m/+X/6f/s/+z/7P/t/+//8P/1//T/9f/1//f/+v/+////AwACAAIA
AgACAAQABwAKAAoACwANABIAEwARABIAFAAWAB0AHgAhACUAJgAnACkAKwAvADAANAA0
ADUANgA3ADkANwA5ADkAOQA9ADwAOgA7ADkANwA1ADMAMwAyADAALwAvACwAKgAmACEA
HQAaABcAFQATABEADwALAAYAAgD8//r/+v/6//r/+P/3//X/8f/x/+7/7P/s/+7/7//v
/+7/6//p/+b/5P/m/+f/6f/q/+r/6v/n/+X/4v/i/+L/4f/i/+X/5v/m/+L/4P/g/+D/
4P/g/+H/4//l/+b/4//i/+D/3//g/+H/4v/j/+L/5P/l/+X/4//j/+P/4//l/+X/5v/o
/+f/5//n/+b/5//o/+f/5//n/+b/5P/e/9f/0//Q/8//0v/T/9T/1//V/9T/0f/O/9H/
0f/S/9T/0//Q/8//zf/M/8r/yf/H/8n/yv/L/8z/yf/I/8f/xP/E/8X/xv/H/8f/yP/I
/8f/xf/E/8P/w//I/8j/yf/H/8L/vv+//8n/1f/q/w4ANABYAHsAjQCPAJEAiQBmACEA
u/9c/xD/wP6O/qX+4f4T/zv/Yv+E/53/q/+2/7v/vv/C/8L/wv/D/8T/yf/L/8z/zf/N
/8z/y//N/83/zv/P/9L/1P/V/9b/1P/T/9P/0//W/9r/3v/f/9//4P/e/9z/4P/j/+X/
6//v//H/8v/1//b/+v/7////BwAMABEAFgAZAB0AIQAiACgALQA1ADkAPQBAAEQASABO
AE4AUABTAFkAXQBiAGcAZgBmAGkAaABsAG4AcABzAHMAdQB1AHUAdwB0AHAAbwBwAHEA
cgBzAHEAcABuAG0AbgBsAGsAaABlAGEAXgBbAFYAUwBQAE0ATgBMAEsASABDAEIAQQBA
AEAAPwA9ADkAOQA4ADgAOgA5ADcANAAwADEAMwA0ADYANAAzADMAMgA0ADQAMQAvAC8A
MAAxADEALgAvAC4ALAAyADMANAAxADAALwAuACwALQAuAC4ALwAwADAAMQAvAC0AKwAp
ACwALgAvAC8ALQAtAC0ALQAsACsAKwAsAC4ALwAwADAALQAsACkAJwApACgAJgAgABgA
FQATABMAEwATABMAFQAYABgAFgAUABMAEQAQABAAEgAQABAADwAPAA4ADgANAAsACgAJ
AAgACAAIAAgABgADAAMAAwADAAYACAAJAAkACAAGAAQAAwAAAAQABQAFAAYACAATAB0A
KwBCAGAAhACwAM0A3QDlAN8AvQB+ACEAvf9m/xb/4P7o/hP/Pf9l/4f/ov++/9P/3//s
//f/+v/8//z//P/9//z///////7/AQADAAQABQAEAAMAAwADAAYACAAJAAoACAAHAAcA
BwAHAA==
         </WaveFormData>
      </LeadData>
      <LeadData>
         <LeadByteCountTotal>10000</LeadByteCountTotal>
         <LeadTimeOffset>0</LeadTimeOffset>
         <LeadSampleCountTotal>5000</LeadSampleCountTotal>
         <LeadAmplitudeUnitsPerBit>4.88</LeadAmplitudeUnitsPerBit>
         <LeadAmplitudeUnits>��V</LeadAmplitudeUnits>
         <LeadHighLimit>2147483647</LeadHighLimit>
         <LeadLowLimit>268435456</LeadLowLimit>
         <LeadID>V4</LeadID>
         <LeadOffsetFirstSample>0</LeadOffsetFirstSample>
         <FirstSampleBaseline>0</FirstSampleBaseline>
         <LeadSampleSize>2</LeadSampleSize>
         <LeadOff>FALSE</LeadOff>
         <BaselineSway>FALSE</BaselineSway>
         <ExcessiveACNoise>FALSE</ExcessiveACNoise>
         <MuscleNoise>FALSE</MuscleNoise>
         <LeadDataCRC32>2090151046</LeadDataCRC32>
         <WaveFormData>
6v/q/+r/6v/k/+D/3P/Y/9b/1v/W/9b/0v/Q/87/zP/I/8b/xP/C/8P/xP/F/8b/wv/A
/77/vP+8/7z/vP+8/7r/uv+6/7r/t/+2/7X/tP+3/7j/uf+6/7f/tv+1/7T/tf+2/7f/
uP+5/7r/u/+8/7r/uv+6/7r/v//C/8P/w//A/7//vP+5/7r/vP/B/8P/xv/G/8f/x//F
/8T/xP/G/8j/yv/N/87/zf/L/8j/x//I/8n/y//O/83/yv/F/8D/u/+5/7n/u/+9/7//
wf/C/8H/vv+7/7r/vP+9/77/vf+7/7v/uv+4/7X/tf+0/7T/t/+4/7v/uv+3/7b/s/+y
/7T/tf+2/7n/u/+7/7v/u/+3/7b/tv+1/7v/u/+3/7H/sf+4/8L/0v/v/xIAPQBsAJIA
rADBAM0AyQCtAG0AGgDG/3D/Mv8u/0f/Yv96/43/nf+q/7b/vv/B/8L/v//A/77/vf+9
/7//wv/D/8X/xf/F/8f/xf/F/8X/xf/G/8n/zP/J/8v/zf/K/8n/yP/L/8//0P/T/9H/
0v/S/9H/0//U/9X/2P/a/9z/3f/f/93/3P/b/9r/3//j/+b/6f/p/+n/6f/q/+v/6//u
//H/9P/3//n//f/+//7//////wIABwAJAA0ADwARABEAEwAUABMAEwAVABcAGQAaABoA
GAAXABYAFQAXABcAGAAYABYAFAARAA0ADQAMAAoACQALAAcAAwD///r/+f/2//P/9f/1
//X/8P/t/+v/6//q/+b/5P/k/+X/6P/n/+f/6P/l/+L/4P/f/+L/4//k/+T/4v/h/+D/
4P/f/9//3//f/+P/5P/l/+X/4v/h/+H/4P/j/+X/5//o/+f/5v/l/+T/4//i/+P/5//r
/+3/7P/r/+r/5//n/+f/6P/s/+//8v/y//P/8v/v/+3/7P/v//L/9f/5//n/+P/2//P/
9f/1//X/9v/6//r/+P/0/+//6//o/+f/6v/s/+7/8P/u/+7/7P/q/+r/6//r/+v/6//p
/+n/6P/l/+P/4v/g/+H/4v/j/+b/5P/k/+T/4v/i/+P/4//j/+b/5//o/+n/5v/k/+P/
4//l/+n/6f/j/9v/3f/k/+7/AAAbADoAZQCWAL4A1gDtAPkA9wDdAJ8AUgACAKj/ZP9c
/3n/lv+s/8H/zf/Y/+T/6P/r/+r/6f/p/+b/5P/j/+f/6v/r/+3/6//r/+3/6//r/+v/
6//s//D/9P/y//X/9v/y//D/7v/x//X/9v/5//b/9v/1//P/9f/2//f/+v/9//7//v//
//3//P/7//r///8DAAYACQAHAAcABwAIAAkACQAMAA8AEgAVABcAGwAaABoAGwAbACAA
JQAnACsAKwAtAC0ALwAvAC8AMAAzADUANwA4ADgANAAzADIAMQAyADMANQA2ADMAMgAw
AC0AKQAoACYAJQAmACMAIAAdABkAFwATAA8ADwAPAA8ACgAGAAUABgAGAAMAAAD/////
AQD///7//v/9//r/+P/3//j/+f/6//r/9//3//f/+P/3//f/9//3//n/+v/7//v/+P/3
//f/9v/4//3//v/+//7/+//6//n/+P/4//v//v////////////3/+f/5//r//v8BAAQA
BAAFAAMAAQAAAAAABAAGAAgACwAMAAwACwAJAAgABwAGAAYACwAMAAsACAADAP///P/7
//3//v///wAAAgACAAAA/v/9//3//P/7//z/+//8//z/+f/3//b/9P/0//T/9P/2//X/
9v/3//b/9f/1//T/8//2//f/+P/5//j/9v/1//X/9f/1//X/8//t/+3/8v/8/wgAHwA8
AGEAjgC4ANQA6wD7AP0A5QCrAGIAFADA/3z/cP+L/6r/wv/R/93/5v/u//T/+f/8//3/
/f/6//j/9//6//z//P/9//3//f////3//P/7//r/+v/+/wIAAAADAAUAAgABAAAAAgAF
AAUABwAJAAoACgAJAAYABgAGAAgADAAOAA8AEQARABAADwAOABIAFQAXABkAGwAbABsA
HAAcABsAHQAfACIAJQAnACsALAAsAC0ALQAwADUANwA7AD0APwA/AEEAQgBBAEEAQwBH
AEkASgBKAEgARwBGAEUARQBFAEYARgBHAEYARABBAD0APAA6ADkAOgA3ADQAMQAsACsA
KAAlACUAJQAlACAAHQAdAB8AIAAcABgAFgAVABYAFQAVABYAFAASABEAEQASABMAFAAU
ABUAFQAVABYAFQATABEADwASABQAFgAXABYAFQAVABQAFAAVABYAFgAbAB0AGgAXABYA
FQAUABYAGQAcAB0AHAAbABoAFwAXABcAGAAcAB0AIAAgACEAHwAdABwAHAAfACIAJQAp
ACgAKAAnACUAIwAjACMAJAAnACgAJwAkAB4AGwAZABkAHQAeAB8AIAAeAB4AHAAaABoA
GwAbABsAGwAZABkAGAAUABMAEwASABMAFAAVABgAFAAUABQAEgAQABEAEQARABQAFQAW
ABcAFAASABEAEQATABUAFwAVAA0ACwAMABIAHgA1AFAAcwCeAMIA3ADxAAEBBQHzAMMA
fAAwANz/kv+C/5//vv/U/+f/9/8AAAoAEgATABQAFQAVABIAEAAPABEAFAAVABcAFQAV
ABcAFQATABMAEwAUABYAGgAYABsAHAAYABYAFAAVABkAGgAdABsAHAAcABsAGQAaABsA
HgAhACIAIgAjACMAIgAhACAAIwAnACoALQArACsAKwAsACsAKwAuADEANQA3ADgAOwA7
ADoAOgA5AD4AQwBFAEkASgBLAEoASwBLAEsATABPAFIAUwBTAFIATgBNAEwASwBNAE0A
TgBOAEsASgBIAEUAQwBCAEAAPwBAAD0AOgA3ADEALwArACcAKQApACkAJAAhAB8AHwAe
ABoAGAAYABkAGwAZABgAGAAWABIADwANAA4ADwAQABAADwAPAA8AEAAOAA0ADAALAA8A
EAARABEADwANAAwACgAOABEAFAAWABMAEgARABAADwARABMAEwAVABUAFQATABAADwAP
ABIAEQAUABQAFQAXABUAFAAUABUAFgAXABkAHAAcABsAGQAYABcAFgAWABYAFgAUABAA
DgALAAkACQAIAAgACAAIAAkACgAJAAgABgAFAAMAAQACAAEAAgACAP7//f/9//z/+f/4
//f/+P/3//j/+f/4//X/9f/0//P/9v/3//j/+f/3//b/9v/3//P/9f/1//X/9f/1//r/
AgAMABkAMABPAHgApADCANkA7QDxANUAoQBaAAwAsv9s/2D/ff+Y/67/w//P/9b/4v/o
/+3/9P/3//j/9P/x/+//7v/w//D/8f/z//P/9f/z//L/8f/w//D/8//2//P/9f/2//T/
9P/0//P/9f/0//X/+P/6//v/+//5//j/9//4//v//P/8//3//v/+//7//v///wEAAgAD
AAYABwAIAAoACAAHAAkACwANAA8AEAATABUAFgAYABkAGQAdAB4AIQAlACcAJwApACgA
JwAnACkALAAtAC0ALAAqACkAKAAnACUAJQAmACYAJwAmACQAIQAcABoAFwAVABYAEwAQ
AA0ACAAHAAQAAQAAAP///v/4//f/9//5//r/9P/w/+7/7f/v/+3/7P/s/+r/6P/n/+f/
5v/l/+T/4v/k/+X/5v/o/+f/5f/j/+H/5f/m/+f/5//m/+X/5f/k/97/4f/k/+b/6f/q
/+v/7P/p/+n/6f/n/+n/6f/p/+f/5f/l/+b/6v/n/+j/5v/l/+f/5//o/+r/6P/o/+j/
6f/r/+z/7P/r/+n/6f/p/+r/6f/o/+X/4P/e/93/3f/f/93/3P/b/9r/2//c/9v/2v/Y
/9n/2f/Z/9b/0//S/9D/0f/R/9L/0v/Q/87/zP/M/83/zv/P/87/zv/P/8//z//Q/8//
zv/N/87/zv/P/9H/z//N/8v/yf/F/8n/1P/g/+7/AQAYADsAZgCOAK4AywDfANcAtwB7
ACgAyv9w/zj/Nv9R/27/iv+f/6v/sv+4/7z/wf/I/8v/zv/M/8v/y//K/8r/yP/H/8j/
yf/M/8v/yv/J/8j/yP/I/8r/xv/H/8z/zP/O/9D/zP/N/8v/y//O/9D/0f/R/9H/0v/T
/9b/1v/W/9X/1f/Z/9r/2//c/9z/3f/d/93/3//f/9//4P/j/+P/5v/p/+f/5//m/+f/
7f/w//T/9//4//v/+//9////AQABAAMABQAFAAYACQAHAAcABgAEAAQABQAGAAcAAwAB
AAAA/v////7//P/5//f/9v/0//P/8P/r/+b/4f/i/+P/4v/h/9//3f/b/9T/0P/P/9D/
0P/M/8r/yv/L/8j/xf/D/8L/w//C/8L/w//A/7//vv+8/7z/vf++/8D/wP+//77/vf+8
/7z/vP+7/73/v//C/8T/vv+9/7z/vv+//8D/wf/C/8L/xf/I/8n/xv/F/8T/wf/B/8P/
xv/M/8v/zP/K/8n/yv/J/8n/yv/L/8z/zf/P/87/zv/N/8v/zP/N/87/0P/Q/87/yv/E
/8P/wf/A/8H/wv/C/8L/wv/B/8D/vf+6/7z/v//B/8P/vv+5/7b/sv+0/7X/t/+4/7b/
tv+2/7j/tf+0/7P/sP+y/7X/t/+5/7n/t/+1/7P/tv+2/7f/uf+7/7n/sf+p/6X/q/+4
/8z/5P///yIAUQB8AJgAsgDLANUAyQCdAE8A9P+a/0b/HP8m/0P/YP98/4//nf+s/7T/
tP+z/7L/s/+5/7j/uP+5/7r/vP+8/73/vP+7/7z/uf+7/73/v//C/8D/wv++/7//w//C
/8P/xP/E/8f/x//J/8j/yP/H/8X/yP/K/8z/0P/O/87/zf/N/9H/0v/T/9T/1P/X/9n/
2//a/9n/2P/Y/93/3//k/+n/5//n/+b/5//s/+7/8f/z//P/9//4//v//f//////AQAG
AAcACQANAAoACQAHAAQABgAHAAgACQAJAAkACgAKAAgABgADAP//AAAAAP/////9//f/
8f/r/+v/6//p/+f/5v/l/+T/3v/Z/9f/1//W/9X/1P/V/9f/1P/R/8//zv/R/9D/0P/R
/9D/z//O/8z/yf/J/8n/yv/O/8//0P/R/9H/0P/P/83/z//P/9D/0P/S/9L/0f/Q/8//
zv/Q/9P/1v/X/9f/1//X/9X/0//T/9T/2P/b/97/3v/f/93/2//a/9r/3f/g/+P/5//m
/+b/5f/j/+H/4f/h/+L/5f/m/+X/4v/d/9n/1v/V/9n/2v/b/9z/3P/c/9r/2P/X/9f/
1v/V/9b/1f/W/9b/0//R/9D/zv/Q/9D/0P/S/9D/0P/Q/87/zP/N/83/zf/S/9P/1P/V
/9P/0P/O/83/zf/P/9P/0f/L/8f/yP/Q/+D/+/8eAEcAdgCiAMIA2wDvAPMA4QCtAGAA
DACy/2D/QP9T/3L/jP+h/7H/vv/I/9D/1f/W/9f/1//U/9L/0f/T/9b/1//Z/9n/2f/b
/9n/1//X/9f/2P/c/+D/3v/h/+L/3v/c/9r/2//f/+D/4//l/+b/5v/l/+T/5P/k/+b/
6P/q/+v/7f/t/+z/6//q/+7/8f/z//X/9//3//f/+P/5//n//P///wIABQAHAAsACgAK
AAsACwAOABMAFQAZAB0AHwAfACEAIQAhACIAJQApACsALAAsACoAKQAoACcAKQApACoA
KgAnACYAJAAhAB0AHAAaABkAGgAXABQAEQALAAkABQABAAMAAwADAP7/+v/5//r/+v/1
//L/8f/x//L/8f/x//L/8f/u/+z/6//s/+3/7v/u/+//7//v//D/7v/t/+z/6//u//D/
8v/z//D/7//v/+7/8P/y//P/9P/1//b/8v/z//T/8//0//X/9v/1//T/9f/3//z/+v/8
//v/+//9//3//v8AAP//AAABAAMABQAGAAYABQAHAAcABwAIAAcABgADAP7//v/9//3/
//////7//f/8////AAD///7/AAABAAEAAQD9//n/9//0//T/9f/3//j/9f/0//P/9P/z
//T/9f/0//T/9f/1//X/9v/1//T/8//1//b/+P/7//n/9//x/+v/5//p//T/BAAWAC8A
TgBxAJwAxADiAPsADwEVAfsAvQBuABgAuP9w/2b/if+s/8b/2f/l/+r/7P/w//P/9v/5
//7//P/7//v/+v/6//j/9//4//n//P/7//v/+//7//z//P/+//r/+/////7///8AAP3/
///+////AAACAAMAAwAFAAYABwAKAAkACAAGAAUACAAKAAwADgAOAA8ADwAPABAAEQAS
ABQAFwAXABoAHQAeAB8AHwAhACYAKAArAC0ALAAvAC8AMQA0ADcAOAA7AD8APwBAAEMA
QQBBAEAAPgBBAEMARQBHAEUAQwBCAEAAQABAAD8APQA7ADoAOAA3ADYAMQAsACcAJwAn
ACUAIwAhAB8AHQAWABQAEwAUABQAEAAOAA4ADwAOAAsACQAIAAoACgALAA0ACgAJAAgA
BgAIAAkACgAMAAsACwALAAsACwAKAAkABwAPAA8AEAAOAAwACgAKAAoACgAKAA0AEAAR
ABAADwAOAAsACgALAA0AEgARABQAFAAVABMAEQAQABAAEwAWABkAHQAdABwAGgAXABgA
GQAaABwAIAAgAB4AGgAVABEADgANABAAEgAUABYAFAAUABIAEAASABMAEwATABEADwAP
AA4ACgAJAAkACAAJAAoACwAOAAoACgAKAAgACgALAAsACwAPAA8ADwAPAAwACgAJAAkA
DQAPABEADQAJAAEA/v8GABIAIwBAAGUAjAC0ANYA7QD/AAkBBQHjAKQAVgAEAKz/eP+D
/6j/xP/b/+//+v8EAAwADwAQABEAEQAOAAwACwANABAAEQATABEAEQATABEAEQARABEA
EgAUABgAFgAZABkAFgAVABQAFQAZABoAHQAcABwAGwAZABsAHAAdACAAIwAkACQAJQAj
ACIAIQAgACMAJwAqAC0ALAArACoAKgArACsALgAxADUANwA4ADsAOgA6ADsAOwBAAEUA
RwBLAEoASwBKAEsATwBPAFAAUwBVAFcAWABYAFUAUwBRAE8AUQBTAFYAWABUAFIATwBL
AEsASgBIAEcASQBFAEEAPQA5ADcAMwAvAC8ALwAvACoAJAAhACAAHgAcABoAGgAbAB0A
GwAaABoAFwAUABIAEQAUABUAFgAWABUAFQAVABYAFAATABIAEQATABQAFQAVABMAEQAQ
AA4AEgAVABgAFwAWABUAFAASABMAFAATABUAFQAVABMAEAAPAA8AEgATABYAFgAXABkA
FwAWABYAFQAWABcAGQAbABwAHAAbABoAGQAYABgAGgAaABgAFAASAA8ADQANAA0ADAAL
AAoADQAOAA0ADAAJAAkACAAHAAUAAwADAAIAAQABAAIAAgAAAP7//P/8//3//v////7/
+//7//r/+f/7//v/+//7//3//P/8//3/9//5//n/9f/z//X//P8GABIAIQA0AFUAfgCo
AMYA3wDxAPMA2QChAFQAAgCq/2j/ZP+H/6T/uv/P/9f/3P/o/+7/8//4//3//f/6//j/
9//2//b/9P/z//b/9//6//n/+P/3//b/9v/3//r/9//5//z/+v/6//r/9//5//j/+f/8
//7///////z//P/8//7///8AAAAAAQACAAIAAgACAAEAAwAEAAUACAAJAAoADAAKAAkA
CwANABEAEwAUABcAGQAaABwAHQAdAB8AHgAfACIAJQAmACkAKgApACkAKwAqACsAKwAq
ACsAKwArACsAKQAnACYAJAAkACQAIwAhAB0AHAAaABkAGwAXABMADwANAA0ACwAJAAYA
BQAEAP7//P/7//z//P/4//T/8v/x//P/8f/w//D/8v/w/+//7//t/+v/6f/m/+n/6//t
//D/7//t/+v/6f/s/+z/7P/r//H/7//u/+z/6P/p/+r/6//s/+7/8f/0//X/8f/v/+3/
6f/p/+v/7v/0//P/9P/y//H/7//t/+z/7P/w//L/9P/3//b/9P/x/+3/8f/z//X/+P/2
//T/8P/q/+j/5f/j/+P/4//k/+X/5v/j/+L/3//c/97/4f/j/+X/4P/d/9z/2v/W/9X/
1f/U/9X/1v/X/9r/1f/U/9P/0P/T/9X/1v/X/9f/1f/T/9H/0f/Q/9D/0f/b/9n/1f/R
/83/yf/O/9j/5v/9/xoAOwBmAI4AqgC/AM8A0wC9AI0AQgDu/5L/SP80/0v/Zv98/5X/
qf+4/8L/yv/L/8j/x//L/8r/yv/L/87/0P/Q/9H/zf/L/8v/x//L/83/z//S/9D/0v/O
/8//0v/Q/9D/0P/S/9X/1f/X/9T/1P/T/9H/0v/U/9b/2v/Z/9j/1v/V/9b/1v/W/9b/
2f/d/+D/4//g/9//3v/e/+L/4//n/+v/7P/t/+3/7//w//D/8f/x//T/+f/7////////
//3//f8AAAEAAwAHAAcABwAGAAQAAQABAAEAAQADAAMABAAEAAAA/v/7//f/9v/2//X/
9f/0/+//6v/l/+T/4//g/93/3v/f/+D/3P/V/9H/z//M/83/zP/N/8//zP/J/8f/xv/E
/8L/wf/B/8T/xf/G/8b/w//B/7//vv/A/8H/wv/D/8P/wv/B/7//v//B/8D/xv/K/8n/
yP/H/8b/wv/D/8T/w//G/8f/yP/H/8P/w//E/8j/yP/K/8n/yf/M/8v/y//M/8z/zP/M
/83/0P/Q/8//zf/L/8v/y//M/83/zP/J/8T/w//B/8D/wf/B/8D/v/++/7//wP+//77/
vP+9/73/vf+5/7f/t/+2/7b/tf+1/7T/s/+y/7H/sv+z/7T/tf+0/7P/s/+y/7H/sf+x
/7H/sf+y/7L/s/+1/7H/sf+x/63/q/+v/7b/wP/O/+P/AAAnAFYAggCkALsAywDJAKkA
ZwASALr/Xv8e/xr/Nf9Q/2r/gf+N/5T/nv+m/63/sv+3/7n/tv+0/7P/sf+y/7H/sf+y
/7P/tv+1/7X/tf+1/7b/tf+4/7X/t/+8/7r/uv+6/7f/uf+4/7n/vP++/7//v/++/77/
vv/A/8H/wv/C/8P/xf/G/8f/yP/H/8n/yv/L/83/z//R/9T/0v/R/9P/1f/Y/9v/3f/h
/+P/5P/m/+f/6P/r/+v/7f/x//X/9//7//r/+f/5//v/+v/7//v/+v/6//v//P/9//r/
+f/5//j/+P/4//f/9f/w/+7/6//p/+v/5//j/9//3v/d/9r/1//U/9P/0v/M/8v/y//N
/87/yf/G/8X/xf/F/8P/wv/C/8P/wv/C/8P/wf+//73/uv+9/7//wf/E/8L/wf/A/7//
wv/C/8L/wf/F/8X/xv/C/8L/wv/C/8L/xP/H/8r/y//K/8n/yP/F/8b/x//J/87/zf/Q
/9D/0f/R/8//zv/O/9H/1P/X/9v/2//a/9j/1f/W/9f/2P/a/9z/3P/a/9b/0f/N/8r/
yf/O/9D/0v/U/9H/0P/N/8r/y//N/87/z//P/83/zf/M/8n/x//G/8T/xf/G/8f/yv/G
/8b/xv/E/8b/x//H/8f/y//L/8v/y//J/8j/yP/J/83/z//N/8f/wf+//8L/0P/k//3/
IABNAH4ApADAANUA4wDlAMsAjQA8AOj/iv9E/zj/Uf9u/4r/of+v/7z/yP/O/9H/0v/R
/9P/0P/O/83/0f/U/9X/1//W/9X/1v/T/9X/1f/V/9b/2f/c/9n/2//b/9j/1//W/9j/
3f/f/+P/4v/i/+H/3//g/+L/5P/o/+n/6v/q/+v/6f/o/+f/5v/q/+//8//3//b/9f/0
//T/9v/3//v///8DAAUABgAJAAgACAAJAAkADQATABYAGwAbAB0AHQAfACEAIQAiACUA
KAApACkAKAAlACUAJQAlACYAJwApACoAJgAkACEAHQAdABwAGgAZABsAFwATAA8ACwAJ
AAUAAQACAAMABAAAAPv/+f/5//j/9v/0//T/9f/1//P/8v/y//D/7v/t/+3/8P/x//L/
8v/v/+//7//w//P/8//z//P/9f/2//f/9//v/+//8P/y//T/9f/2//f/+P/0//X/9v/1
//j/+f/6//n/+f/5//r//v/8//7//f/9/wEAAQACAAQABAAEAAQABQAHAAgACAAHAAkA
CQAJAAoACwAKAAcAAgABAP///v///////v/9//z//v8AAAAAAAAAAAEAAQABAPz/+f/4
//b/9v/3//n/+v/4//b/9P/0//X/9v/3//b/9P/1//X/9f/1//X/9f/1//j/+P/5//v/
9//z//H/7//r/+3/9v8CABAAKQBEAGcAkgC+AOAA+QAPARkBBwHRAH4AKADK/3r/Yv9/
/6b/xP/X/+P/6P/s//L/9f/4//3/AgAAAP/////9//7//f/9//7///8CAAEAAQABAAEA
AgACAAQAAAABAAcABgAHAAgABQAHAAYABwAKAAwADQANAAsADAANABAAEAAQAA8ADwAT
ABQAFQAWABYAFwAXABcAGgAbABwAHgAfAB8AIgAlACYAJwAnACkALQAwADQANwA2ADkA
OQA7AD4AQQBCAEUARQBFAEYASQBIAEkASQBIAEkASwBNAE8ATQBLAEoASABIAEgARwBF
AEMAQgBAAD8APgA5ADQALwAuAC8ALgAtACsAKQAnACAAHQAdAB8AIAAdABoAGQAZABYA
EwARABAAEgASABMAFQASABEAEAAOABAAEQASABQAEwATABMAEwARABAADwANABUAFwAY
ABYAEwASABEAEAASABUAGAAZABcAFwAXABUAFQAVABYAGgAbAB4AHgAfAB8AHQAcABwA
IAAiACQAJwAoACgAJwAlACUAJQAlACYAKQAqACkAJgAhAB0AGgAZABwAHgAgACIAIgAi
ACAAHgAdAB0AHAAbABwAGwAcABwAGQAXABYAFAAVABYAFwAaABYAFgAWABQAEgATABMA
EwAYABkAGgAbABoAGAAXABcAFwAbAB0AGwATAA0AEAAWACIANQBSAHUAogDMAOwAAQEV
AR0BEwHpAKIAVgACALD/iv+d/8D/2v/v////CgASABoAHwAiACEAIQAeABwAGwAeACAA
IAAhAB8AHwAhAB8AHwAfAB8AIAAkACgAJgApACkAJgAlACQAJQApACoALQArACwALAAr
ACsALAAtADAAMgA0ADUANwA3ADYANQA0ADYAOQA7AD0APwA/AD8AQAA/AD8AQgBFAEgA
SwBNAFEAUABQAFEAUQBWAFsAXQBhAGEAYwBjAGUAZQBlAGYAaQBtAG8AcABwAG0AbQBt
AG0AbwBvAHAAcABvAG4AbABpAGUAZABiAGEAZABhAF4AWwBXAFUAUQBNAE8ATwBPAEoA
RwBFAEUARABBAD4APQA9AD4APQA9AD4APQA6ADgANwA6ADsAPAA8ADkAOQA5ADoAOQA5
ADkAOQA9AD4APwA/AD4APQA9ADwAPABAAEIAQgBCAEIAQABBAEIAQQBDAEMAQwBBAEEA
QQBCAEYARABGAEUARQBIAEkASwBOAE4ATgBOAE8AUQBSAFIAUQBTAFMAUwBUAFMAUgBP
AEoASgBJAEkASwBLAEoASQBIAEsATABLAEoASgBLAEsASwBIAEUARABCAEIAQwBFAEYA
QwBCAEEAQgBDAEQARQBEAEQARQBFAEUARABDAEIAQQBFAEYASABLAEcAQwA/AD8AOwA7
AEQASgBUAGMAdgCRALQA3gAAARsBNQFDATcBEwHQAIAAKgDW/6z/wf/q/wgAHQArADIA
OgBAAEMASABNAFIAUABPAE8ATgBOAEwASwBOAE8AUgBRAFEAUQBRAFIAUQBUAFEAUwBZ
AFgAWQBaAFgAWQBXAFcAWABaAFsAWwBdAF4AXwBiAGIAYgBhAGEAZQBmAGcAaABoAGkA
aQBpAGwAbQBuAHAAcwBzAHYAeQB5AHkAeAB5AH4AgACDAIUAhgCJAIkAiwCPAJEAkQCT
AJUAlQCWAJkAmQCZAJgAlgCXAJkAmwCdAJkAlwCWAJQAlQCWAJYAlQCUAJQAkwCTAJEA
jQCJAIUAhACFAIQAgwCAAH8AfgB4AHUAdQB3AHgAdgB0AHQAdQByAG8AbQBsAG4AbgBv
AHEAbgBtAGwAagBsAG0AbgBwAHEAcQBxAHEAcQBwAG8AbQBwAHEAcwB0AHIAcAByAHIA
cgByAHQAdwB6AHsAeQB3AHUAcQBzAHUAeAB+AHwAfgB9AH0AfwB9AHwAfAB/AIIAhQCJ
AIcAhgCEAIEAgwCFAIcAigCLAIoAhwCCAH4AewB5AHkAfAB+AIAAggB/AH4AewB4AHsA
fQB+AH8AewB5AHkAeAB2AHUAdQB0AHcAeAB5AHwAeAB2AHQAcABzAHUAdgB3AHkAeQB5
AHkAeAB2AHUAdQB7AHsAewB5AHUAbQBuAHYAgACRAK4AzwDwABQBMAFFAVkBYwFbATUB
9ACoAFYABgDg//X/GgA0AEsAXQBsAHQAegB9AHwAewB+AHwAewB7AH0AgACBAIMAgAB/
AIAAfQB/AIEAgwCGAIcAigCHAIkAiQCGAIUAhACGAIsAjQCRAI8AjgCMAIkAiwCOAJEA
lgCWAJYAlQCVAJQAlACUAJQAmQCdAKAAowCgAJ8AngCeAKAAoQClAKkAqQCrAKwArwCw
ALAAsQCxALQAuQC7AL8AvwC/AL0AvQDAAMEAwwDHAMgAyQDJAMgAxgDFAMQAwwDGAMcA
yQDKAMYAxADBAL0AvgC+AL0AvQC9ALkAtQCxALAArwCsAKkAqgCrAKwAqAChAJ8AnwCe
AJ4AnACcAJ0AnQCbAJoAmgCZAJYAlACTAJUAlwCZAJoAmACXAJYAlgCZAJkAmQCZAJwA
nACcAJsAmQCZAJoAmgCgAKEAogCfAJ4AnQCcAJoAnQCgAKEAowCjAKMAoQCdAJ0AngCi
AKMApgCmAKcApwClAKQApACkAKYAqACrAK0ArgCuAK0ArACrAKoAqgCtAK4ArQCqAKYA
owChAKEAoQCiAKMApAClAKYApQCkAKIAowCjAKMAowChAKEAoACeAJ0AnQCcAJwAnACc
AJ4AnQCeAJ8AngCdAJ0AnACbAKAAoQCiAKMAoQCgAKAAoQCdAKEAowCjAKMApQCsALQA
wADTAO4AEQE6AWABfgGXAaMBlQFvATMB5gCOADwAFgAkAEEAWABwAIEAiQCUAKAApgCr
ALAAsQCxAK4ArACrAKwArgCuAK8AsACxALQAswCyALEAsACwALQAuAC2ALkAuwC4ALcA
tgC0AA==
         </WaveFormData>
      </LeadData>
      <LeadData>
         <LeadByteCountTotal>10000</LeadByteCountTotal>
         <LeadTimeOffset>0</LeadTimeOffset>
         <LeadSampleCountTotal>5000</LeadSampleCountTotal>
         <LeadAmplitudeUnitsPerBit>4.88</LeadAmplitudeUnitsPerBit>
         <LeadAmplitudeUnits>��V</LeadAmplitudeUnits>
         <LeadHighLimit>2147483647</LeadHighLimit>
         <LeadLowLimit>268435456</LeadLowLimit>
         <LeadID>V5</LeadID>
         <LeadOffsetFirstSample>0</LeadOffsetFirstSample>
         <FirstSampleBaseline>0</FirstSampleBaseline>
         <LeadSampleSize>2</LeadSampleSize>
         <LeadOff>FALSE</LeadOff>
         <BaselineSway>FALSE</BaselineSway>
         <ExcessiveACNoise>FALSE</ExcessiveACNoise>
         <MuscleNoise>FALSE</MuscleNoise>
         <LeadDataCRC32>2006976899</LeadDataCRC32>
         <WaveFormData>
HAAcABwAHAAXABQAEQAOAA0ADAALAAoACAAGAAQAAgD///z/+f/2//j/+P/4//j/9P/y
//D/7v/u/+7/7v/u/+7/7v/u/+7/6//q/+n/6P/r/+z/7f/u/+3/7P/r/+r/6//s/+3/
7v/w//D/8P/w/+//7v/t/+z/8f/y//T/9f/y//D/7v/t/+7/8P/x//T/9v/3//f/9//1
//X/9f/1//n/+//+//7//P/7//r/+f/7//z//f/+//z//P/4//T/8f/v/+7/7v/y//T/
9f/2//X/9P/x/+//8P/x//L/8v/v/+7/7f/r/+r/5//m/+X/6P/p/+r/6//q/+j/5v/l
/+f/5//n/+n/6//r/+v/6v/m/+X/5P/j/+v/6v/k/97/3v/j/+r/+v8SADAAWgCGAKsA
xgDbAOcA5gDWAKkAbAAmANj/nv+Q/5//sv/E/9L/2v/h/+v/7v/u/+3/6//p/+j/5//n
/+j/6//s/+7/7v/u/+7/7v/s/+z/7P/s/+//8P/x//P/8f/w/+//7v/v//H/8//1//P/
8//0//T/9v/2//b/+P/7//z//P/9//z/+//6//n//P///wIABgAFAAYABwAIAAYACAAK
AAsADgARABUAGAAXABkAGAAYABsAHgAiACUAJwAoACoALAArACoAKwArAC4AMAAyADMA
MAAvAC4AKwAsAC0ALgAvAC0AKwArACoAKAAnACUAIgAjACAAHgAcABgAFAAQAAwADAAL
AAwACQAGAAUABQACAAAAAAD9//z//////wAAAQD///z/+f/3//j/+v/7//v/+v/5//j/
+f/5//j/9//3//v//P/9//7//f/7//n/9//6//v//f/+//3//v/7//r/+f/4//v//v//
/wEA//////7//f/7//v//P/8////AgAEAAUABAADAAIAAQACAAUACAAMAAoACgAJAAgA
BwAHAAgACQALAAwADQAKAAMAAAD+//3/AQADAAUABgAEAAQABAACAAEAAQABAAEAAgD/
//7//f/6//n/9v/1//b/9//4//n/9//3//b/9f/1//X/9f/1//j/+f/6//v/9//1//T/
8//1//f/+P/y/+z/7P/x//r/CgAgADwAZACSALcA0ADjAPMA+ADoAL8AiABGAPj/uP+o
/7n/zP/c/+r/8P/1//3//v/+//3/+//6//j/9v/1//b/+f/6//z/+v/6//r/+v/4//j/
+P/4//3//v///wEA///+//3//P/9////AQADAAIAAQABAAAAAgACAAIABAAGAAgACQAL
AAoACQAIAAcACwANAA8AEgARABIAEwAUABIAFAAWABcAGwAdACAAIgAhACMAIgAiACcA
KgAuADEAMQAyADQANgA1ADQANQA1ADgAOgA8AD0AOgA5ADgANQA4ADkAOgA7ADkANwA3
ADYAMgAxAC8ALAAsACoAKQAoACUAIAAbABYAFQAVABcAFQASABEAEQAOAAoACgAHAAYA
BwAHAAgACQAGAAQAAgABAAIABAAFAAUABgAFAAQABQADAAIAAQABAAUABgAHAAgABwAF
AAMAAQADAAcACgAKAAgABwAGAAUABAAEAAYABgAHAAkACQAIAAcABgAFAAUABAAHAAoA
DAANAAwACwAKAAkACwANAA8AEgAUABQAEwASABAADwAPAA8AEwAUABUAEgANAAoACAAH
AAoACwAMAAwADAAMAAwACgAIAAcABgAFAAcABQAFAAUAAgABAP7//f///////////wEA
AQAAAP///v/9//z/+//+////AAABAP///f/8//v/+//9//z/+v/2//T/9/8AAAoAHAA2
AFYAgACpAMYA2wDtAPIA5gDBAIoATAAEAMT/sv/B/9b/5v/y//b/+f/9/wAAAgADAAUA
AgAAAP7//f/9//////8AAAIAAgACAAIA///+//3//P///wAAAQADAAIAAgACAAIAAgAD
AAQABQAHAAcACAAIAAUABAADAAQABwAKAAwADwAQAA8ADgANAA4ADwAQABIAFQAWABcA
GAAXABgAGQAZABwAHwAjACYAJQAnACYAJgAqACwALwAxADUANgA4ADoANwA2ADcANwA5
ADwAPwBBAEAAPwA+ADsAPQA9AD0APQA9ADsAOwA6ADYANQAzADAAMAAuAC0ALAAqACYA
IgAeABwAGwAcABkAGgAZABkAFgARABAADAAKAA0ADQAOAA8ADgAMAAoACQAJAAoACgAJ
AA0ADQANAA8ADAAKAAgABwALAAwADQAOAA4ADQAMAAsACwALAAwADAARABMAEAAOAAwA
CgAIAAkADAANAA8ADQANAAwACwALAAsADAAMABAAEgATABMAEgARABAADwAQABMAFgAa
ABoAGgAZABgAFQAVABYAFwAZABoAGwAYABMAEAAOAA0ADwARABMAFAASABIAEgAQAA8A
DwAPAA8AEAANAAwACwAIAAcABAADAAUABQAFAAUABQAFAAQAAwABAAEAAQABAAUABQAF
AAUAAwABAAAA//8BAAEABAACAPr/9v/3//z/BgAYADAAUAB6AJ8AuADNANsA5ADcAL0A
igBOAAYAwv+s/73/0P/g/+7/9v/7////AgACAAEAAQD+//z/+v/5//r//f/+/wAA/v/+
//7//v/8//z//P/8////AAABAAMAAQAAAP///v///wEAAwAFAAMAAwAEAAQAAgACAAIA
BAAGAAgACQALAAoACQAIAAcACQALAA0AEAAPABAAEQASABAAEgAUABUAGQAbAB4AIAAd
AB8AHgAeACMAJgAqAC0ALgAuAC8AMAAuAC4AMAAxADMANAA1ADUANAAzADIALwAwADEA
MgAzADEALwAvAC4AKgApACcAJAAlACQAJAAkACEAHAAXABIAEQARABMAEQAOAA0ADQAK
AAcABgACAAAAAQABAAIAAwABAP7/+//5//v//P/8//v/+//7//v//f/8//r/+P/3//v/
/P/9//7//P/7//r/+f/5//3/AAAAAP7//v/+//7//P/+//7///8AAAEAAQABAP7//f/9
//z/AAACAAMAAwADAAMAAwADAAAAAQACAAQABwAIAAgACAAGAAUABQAFAAQABAAEAAAA
/f/8//z//f/7//v/+//6//v//P/9//z/+v/5//j/9//3//X/9f/1//P/8//x//H/8P/v
/+7/7f/v/+//7v/t/+r/6f/o/+f/7P/t/+7/7//s/+v/6//r/+n/6f/o/+j/6P/q/+3/
9P/8/wgAGgA4AF4AiQCqAMEA1wDgANAAqwB2ADIA5P+i/47/of+2/8b/1v/e/+H/5//q
/+z/8f/x//D/7v/s/+v/5//p/+n/6v/r/+z/7f/u/+3/7P/r/+r/7f/u/+//8f/y//L/
8v/y//H/8f/x//H/8v/z//X/9v/1//T/8//0//b/+P/5//v//f/9//3//f/8//3//v8A
AAIABAAGAAgABwAIAAkACQANAA8AEgAUABYAGQAZABoAGwAcAB4AHwAiACQAJwAqACcA
JgAnACcAKAAqACwALQAsACsAKgAnACcAJwAnACcAKAAnACgAKAAjACEAHgAaABwAGgAZ
ABgAFQASAA8ADAAJAAcABwADAAUABQAGAAQAAAD+//n/9v/3//f/+P/5//f/9v/1//X/
8v/y//H/7//y//P/9P/3//b/9P/y//H/9f/2//f/+P/3//f/9//3//H/8//2//r/+//8
//3//v/6//r/+P/3//j/+f/5//n/+f/5//r/+v/5//r/+v/5//v//f///wEA////////
AAABAAIAAgACAP////8AAAEAAQAAAP//+v/6//r/+//9//r/+f/4//b/+f/6//v/+v/5
//n/+f/5//f/8//x/+//8P/x//D/8f/u/+3/7P/r/+z/7f/t/+3/7f/t/+3/7f/u/+3/
7P/r/+z/7f/v//H/8f/t/+r/5v/i/+T/7//4/wYAFgAuAE4AeACfAMAA2wDxAPAA3gCz
AHAAIgDQ/5j/jv+f/7T/yv/a/+T/5//n/+j/6v/t/+//8f/w/+//7//s/+3/7P/s/+3/
7v/v//D/7//u/+3/7P/s/+z/7P/t//H/8v/z//T/8f/x//H/8f/0//X/9//4//j/+P/4
//r/+v/6//n/+f/+////AAABAP///////wAAAwAEAAUABgAIAAoADAANAA0ADQAOAA4A
EgAXABkAHAAbABwAHgAfACMAJAAmACgAKAAoACoAKwAqACoAKgApACwALQAuAC0AKgAp
ACgAJwApACcAJwAmACQAIwAhAB4AGgAWABMAEAARABAADwAOAAgABQAEAP///v/9//3/
+v/6//r/9//2//P/8f/w/+//8P/w//D/8f/t/+z/6v/n/+v/6//r/+3/7f/s/+v/6//q
/+r/6v/q/+7/7//w//H/7f/r/+r/6v/r/+z/7f/u//D/8v/y//P/8v/x/+//7f/w//H/
8//0//T/9P/z//H/9P/1//b/9//2//f/+P/6//n/+P/2//T/9f/3//r//f/6//j/9v/w
/+//7v/u/+//7v/v//D/8P/t/+z/6//o/+n/6//t/+//7P/n/+T/4f/i/+P/4v/j/+P/
4//j/+P/4v/h/9//3f/g/+H/4v/j/+P/4f/f/93/3//f/+D/4f/j/+H/2v/Q/8z/0P/d
/+7/BAAcADwAaACSAK8AxgDdAOkA5ADIAJEASAD2/6b/ev9+/5P/qv++/87/2P/f/+P/
4P/c/9v/2//d/97/3//h/9//4f/h/+L/4f/g/9//3v/h/+L/4//k/+X/5P/j/+P/5v/m
/+b/5v/m/+f/6P/p/+j/5//n/+b/6P/q/+z/8P/u/+7/7f/t//D/8f/y//P/9P/1//b/
+P/4//j/+P/4//r//v8CAAUAAwADAAQABAAGAAsADQAQABIAFAAXABkAGgAaABsAHAAe
ACAAJAAnACUAJAAjACEAIgAjACQAIwAjACMAIwAjACIAHwAeABwAHQAdABwAGgAWABIA
DwAMAAsACAAFAAIA///9//3/+f/3//X/9P/w//H/8v/w//D/7//t/+z/6//s/+z/7P/t
/+r/6v/p/+f/5//n/+f/6f/q/+r/6v/r/+r/6v/q/+r/7f/t/+3/7f/v//D/7f/s/+v/
6v/r/+7/7//x//H/8f/w/+//7f/t/+7/7v/x//T/9v/3//b/9f/0//P/9P/3//r//v/+
//7//f/8//r/+f/5//n//f/+/////P/1//L/8P/v//H/8//1//b/9v/2//b/9P/y//H/
8P/v/+//7f/t/+3/6v/p/+b/5f/m/+f/6P/p/+n/6f/o/+f/5v/l/+T/4//o/+n/6v/r
/+n/5//m/+X/4//l/+j/5v/g/9z/3f/k//L/CAAmAEoAeAChAMAA1wDpAPAA6ADHAI4A
TAAAALj/lP+b/7D/xP/Q/9j/3//n/+r/7P/t/+v/6P/m/+T/4//k/+f/6P/q/+r/6v/q
/+r/6f/o/+f/5v/p/+r/6//t/+3/7P/r/+r/7P/t/+7/7//v/+//8P/w/+//7v/t/+7/
8v/0//X/9//4//f/9v/1//j/+f/6//z//f/+////AAD+/wAAAgADAAgACwAPABIADwAR
ABAAEAATABYAGgAdAB8AIAAiACQAIgAiACQAJQAnACoALQAvAC0AKwApACUAJgAnACgA
KQApACcAJwAmACMAIQAeABoAGgAYABcAFgATAA4ACQAEAAIAAQACAP///v/9//3/+v/3
//b/8v/w//H/8f/y//P/8v/w/+7/7f/t/+7/7v/t/+//7//v//H/8P/u/+z/6//u//D/
8v/0//P/8f/v/+3/7//w//H/8v/z//T/8v/y//D/7//y//P/8//z//X/9f/2//b/9f/2
//b/9f/3//n/+//9//r/+//8//7/AAAAAP///v//////AAABAAEAAAD///r/+P/4//n/
+//5//n/+f/4//r/+v/6//j/+P/5//r/+//4//P/8P/t/+7/7//u/+//7v/t/+z/6//t
/+3/7P/r/+3/7f/t/+3/7P/r/+r/6f/q/+v/7f/v/+3/6//k/97/2v/c/+X/8v8CABgA
MgBSAHgAnQC6ANMA5wDyAOQAuwCEAD4A6v+o/5j/q//C/9b/5P/q/+n/5//m/+b/5//p
/+r/6v/q/+v/5v/n/+b/5v/o/+j/6P/o/+r/6v/q/+r/6//q/+n/6f/s/+z/7P/s/+v/
6//r/+v/7f/t/+7/7v/w//D/8P/y//D/8P/v/+//9P/1//b/9//1//X/9f/2//j/+v/8
//7//v8AAAIAAwACAAMABQAGAAgADQAPABIAEQASABQAFQAZABoAHAAeAB8AIAAjACUA
JAAkACQAIwAmACcAKAAnACYAJQAkACMAJQAjACMAIgAgAB8AHQAaABgAFAARAA4AEAAO
AAwACgAGAAMAAgD9//7//f/9//r/+P/4//X/9P/z//H/8P/v//L/8v/y//P/8f/w/+7/
6//u/+//8P/z//P/8v/x//H/8f/w/+//7v/z//X/9//3//T/8//y//H/8P/y//T/9P/1
//P/8//y//H/8f/x//L/8v/0//b/9//3//X/9f/1//X/9v/5//z/AAD///7//P/6//v/
+//8//3///8AAAEA/v/5//b/9P/z//X/9//5//r/+P/4//j/9v/3//f/9//3//b/8//y
//H/7f/t/+v/6//s/+3/7v/v/+3/7f/s/+v/6//r/+v/6//v/+//7//v/+z/6//r/+v/
7f/t//D/7v/o/+L/3f/i/+7//P8WADgAXACBAKAAtwDJANQA1gDFAJoAYAAeAND/nv+d
/7T/xv/Y/+b/6//v//L/9P/z//H/8P/u/+z/6//s/+//8P/y//H/8P/v/+7/7v/u/+7/
7v/x//L/8//1//P/8v/x//D/8f/z//X/9//1//X/9v/2//b/9v/2//j/+//8//z//f/8
//v/+v/5//z///8CAAYABAAEAAQABAAEAAYACAAJAA0ADwASABQAEQATABIAEgAXABoA
HgAhACIAIgAjACQAJgAmACgAKQAqACwALgAvAC0AKwApACUAKQArAC0ALwAuACsAKgAo
ACYAJQAjACAAIgAgAB8AHgAaABYAEgAOAA0ADQAPAA0ACgAHAAUAAAD+//7/+//6//v/
+//8//3/+v/4//b/9f/3//j/+P/3//f/9//3//n/9//2//X/9f/5//r/+//8//n/9//1
//P/9f/5//z/+v/6//r/+v/3//j/9//3//j/+f/5//n/+P/3//f/9v/6//z//f/9//3/
/f/9//3//P/9//7/AAADAAQABAAEAAEAAQACAAMABAAEAAQAAAD9//z//P/9//v/+//7
//r//f/+/////v/8//v/+v/5//j/9f/0//P/9P/1//T/9f/y//H/8P/v//L/8//z//P/
8v/x//D/7//x//H/8f/x//H/8f/y//P/7//v/+7/6v/o/+r/7//4/wIAEAAiAEAAaACP
AK4AyQDbAOIA1ACtAHQAMADi/6T/mP+x/8b/1P/k/+j/6f/t//L/8v/1//f/9f/0//P/
8//w//H/8P/w//P/9P/1//b/8//y//H/8P/0//T/9P/1//j/+P/4//j/9f/1//X/9f/4
//n/+//8//v/+v/5//r//f/+//7///8BAAEAAQABAAEAAQABAAIABgAIAAoADAAJAAoA
CwALAA8AEQAUABYAGAAbABsAHAAbABwAHgAfACIAJAAnACoAKQAoACkAKQArACwALQAt
AC8ALwAvAC0AKgApACgAJwAqACkAKgAqACcAJQAiAB4AHgAcABsAGgAZABYAEwAQAAsA
CQAJAAUABQAFAAYABAABAAAA/P/6//z/+//7//v//f/8//v/+//3//b/9P/x//b/9//4
//v/+v/4//b/9f/4//j/+P/4//3//f/7//n/9v/4//j/+P/4//n//P/9/////f/7//j/
9f/3//n//P/+//3//v/+//3/+//7//v/+//8////AgAGAAMAAgAAAP7///8BAAQABwAF
AAQAAwD+//r/+P/3//f/+v/7//z//P/5//j/9//0//X/9//5//v/+f/1//P/8f/t/+3/
6//r/+7/7//w//H/7v/t/+v/6f/s/+3/7v/v/+7/7f/s/+v/7P/r/+v/6//z//P/7v/q
/+b/4v/l/+7/+v8QACoASgBwAJcAsgDJAN0A5ADYALkAhAA+AOz/pP+K/5X/qP+4/87/
3v/n/+3/8P/w/+v/6f/q/+r/6v/r/+r/7f/u//D/7v/s/+r/6P/q/+z/7v/w/+//7v/t
/+3/7v/u/+7/7v/w//H/8v/z//L/8f/x//D/8//0//X/+P/4//j/9//3//n/+f/5//n/
/f///wEABAADAAIAAQAAAAMABgAJAAsACwANABAAEgARABMAEgASABcAGgAeACEAIQAg
ACAAIAAjACQAJwApACcAKAApACkAKAAnACYAIwAmACcAKAApACYAIwAiACAAIAAfAB0A
GgAXABQAEgAQAA0ACgAHAAQAAwADAAUAAwAAAP3/+//2//X/9v/0//T/8v/x//H/8f/w
/+7/7P/r/+z/7v/v/+//7//t/+v/6//u/+7/7v/v/+//7v/t/+z/6//t/+v/8f/2//T/
9P/0//T/8v/y//D/7//y//P/8//z//L/8f/x//D/8v/0//X/9f/3//f/9//3//b/9//4
//r/+//8//z//P/5//n/+v/7//r/+v/6//b/8//y//L/8//x//H/8f/w//H/8v/z//L/
7//v/+//7//s/+n/6P/n/+b/5//m/+f/5P/j/+L/4f/k/+X/5f/l/+P/4//j/+P/5P/j
/+L/4f/j/+P/5P/l/+H/3//e/9z/2v/c/+P/7P/6/woAJgBKAHYAoQDAANkA6QDqANgA
qwBoABoAyP+K/3z/j/+k/7r/zP/S/9X/2f/c/+D/4//n/+f/5v/l/+X/4P/h/+D/4P/h
/+L/4//k/+P/4v/h/+D/5P/k/+T/5f/o/+j/6P/o/+X/5f/l/+X/6P/p/+v/7P/r/+r/
6f/q/+v/7P/s/+3/8P/x//L/8//z//P/8//0//j/+v/8//7//f/+//////8DAAUACAAK
AAoADQANAA4ADwAQABIAEwAYABoAHQAgAB4AHgAgACEAHwAgACEAIQAjACMAIwAhACAA
HwAeAB0AIAAfACAAIAAbABkAFgASABEADgAMAAoACQAGAAMAAAD8//n/+P/z//T/9f/3
//b/8f/w/+z/6v/q/+n/6f/p/+v/6v/p/+n/5//m/+T/4f/m/+f/6P/r/+j/5v/k/+P/
5v/m/+b/5v/r/+3/7f/o/+b/5v/m/+b/5//q/+v/7f/s/+v/6f/n/+n/6f/q/+r/7v/w
//H/8f/w/+//7v/t//D/8//2//r/+f/4//b/9P/1//X/9v/3//j/+P/4//T/7//s/+r/
6f/t/+//8f/y//H/8P/v/+z/7f/t/+3/7f/s/+n/6P/n/+L/4f/e/93/4P/h/+L/4//h
/+H/4P/f/+H/4f/h/+H/4//j/+P/4//h/9//3v/d/+P/5f/i/97/2P/U/9f/4P/y/wgA
KABSAH4AowC+ANEA3wDkANQArQByACwA3P+a/4b/k/+o/77/zv/W/9//5f/m/+b/5f/j
/+L/4P/e/93/3f/h/+P/5v/l/+T/4//i/+T/5P/k/+T/5v/m/+b/5//l/+T/4//i/+T/
5//q/+3/6v/p/+n/6P/p/+r/6//u//H/8v/y//P/8//x/+//7f/w//P/9v/6//r/+v/6
//r//P/+/wAAAQADAAUACAAKAAgACwALAAwAEQAUABgAGwAcABwAHQAeACAAIAAiACMA
JQAmACcAJwAmACUAJAAhACQAJQAmACcAJQAhAB8AHAAcABsAGQAWABcAFAASABAADAAI
AAQAAAD/////AQD///v/+f/4//T/8v/y/+//7v/v/+//8P/x/+7/7P/q/+n/6//s/+z/
6//s/+v/6v/r/+z/7P/s/+3/8P/w//D/8P/p/+n/6f/p/+z/7v/u/+7/7v/r/+z/6//r
/+z/7f/t/+3/7//v//D/8P/w//D/7//t/+//8f/z//X/8v/z//T/9v/3//j/+P/4//f/
9//4//n/+f/4//f/8v/x//D/8P/x/+//7//v/+7/8f/y//P/8v/x//H/8f/x/+3/6f/n
/+X/5v/n/+b/5//k/+P/4v/h/+T/5f/l/+X/4//j/+P/4//k/+P/4v/h/+L/4//l/+f/
4f/f/9z/2v/W/9j/3//o//b/CgAiAEAAaACTALIAyQDdAOoA5AC/AIQAQADw/6j/jP+b
/7j/zv/c/+D/4f/h/+L/4P/h/+X/5v/m/+b/5//i/+P/4v/i/+P/5P/l/+b/5v/m/+b/
5v/n/+b/5f/l/+n/6v/r/+z/6f/p/+n/6f/q/+v/7f/u/+7/7v/u//D/8P/w/+//7//y
//P/9P/1//X/9f/1//b/+P/6//z//v/+/wAAAgADAAIAAwAFAAYACAANAA8AEgARABIA
FAAVABgAGgAdACAAIAAgACIAIwAhACIAIwAjACYAJwAoACcAJgAlACQAIwAjACEAIQAg
ACAAHwAdABoAGAAUABEADgAQAA4ADAAKAAQAAQAAAPv//P/7//v/+P/2//b/8//y/+//
7f/s/+v/7f/u/+//8f/v/+7/7P/p/+3/7f/t/+//7//u/+3/7f/t/+z/6//q//H/8//x
/+7/7P/s/+z/7P/u//D/8P/x/+//7//u/+3/7f/t/+7/7v/y//T/9f/1//P/8//z//P/
9f/3//n//P/8//z/+//6//f/9//4//n/+//8//3/+v/0//L/8f/x//T/9f/2//b/9P/0
//T/8v/x//H/8f/x//H/7//v/+//6v/p/+b/5f/m/+f/6P/p/+n/6f/o/+f/5v/l/+T/
4//o/+n/6v/r/+f/5f/k/+P/4//n/+j/5v/g/9z/2//i/+r/+v8UADQAXgCFAKQAuwDN
ANgA1AC7AIoATgAGAL7/lv+d/7T/xv/U/97/4//n/+z/7P/v/+3/6//o/+X/4//i/+X/
5v/o/+j/6P/o/+j/5v/m/+b/5v/r/+z/7f/v/+3/7P/r/+r/7P/t/+7/7//t/+3/7v/u
/+z/7P/s/+7/8v/0//X/9//2//X/9P/z//X/9//5//z/+//8//3//v/+/wAAAgADAAcA
CQAMAA4ADQAPAA4ADgARABQAGAAbABsAHAAeACAAIAAgACIAIwAmACgAKgArACgAJwAm
ACMAJgAnACgAKQAnACUAJQAkACEAHwAcABgAGQAYABgAGAAUABAADAAIAAYABQAGAAMA
AgABAAEA/v/7//r/9v/0//f/9//4//n/9v/0//L/8f/z//T/9P/z//P/8//z//X/9P/y
//D/7//y//T/9v/4//b/9f/0//P/8//2//j/+P/4//j/9v/2//T/8//2//f/9//3//f/
9//4//j/9//4//j/9//5//v//f////3//f/9//7///8AAAAAAAABAAEAAgADAAEAAAD/
//r/+v/6//v//f/8//v/+v/4//n/+v/7//r/+v/7//z//f/6//X/8v/v/+//8f/x//P/
8P/v/+7/7f/u/+//7//v//H/8f/x//H/8P/v/+7/7f/u/+//8f/z/+//7f/q/+b/4v/i
/+n/8P/2/wIAFAAqAE4AdwCWALEAyQDYANYAvwCOAFIACgC8/5L/nf+6/9D/4P/o/+v/
6//s/+z/7//x//P/8v/x//H/7P/t/+z/7P/t/+7/7//w//D/8P/w//D/8P/w//D/8f/1
//b/9//4//b/9f/0//P/9P/1//f/+P/4//j/+P/6//r/+v/5//n//v///wAAAQD/////
//8AAAMABAAFAAYACAAKAAwADQAMAA0ADwAQABEAFQAWABgAFwAYABoAGwAeACAAIwAm
ACYAJgAoACkAKAAoACgAJwAqACsALAArACgAJwAmACUAKAAnACgAKAAmACUAIwAgAB0A
GgAYABYAGAAWABQAEgAOAAsACgAFAAUABQAGAAQABAAEAAEAAAD9//v/+v/5//z//P/8
//3/+//6//j/9f/5//n/+f/7//v/+v/5//n/+f/4//f/9v/6//v//P/9//v/+P/4//j/
+P/4//r//P/8//3/+//5//b/8//2//f/+f/6//v//P/8//v/+//7//v/+//8////AgAG
AAMAAgAAAP7//v///wEAAwACAAIAAgD+//j/9v/1//X/9//5//v//P/5//j/9//0//X/
9//5//v/9//z//H/7//r/+v/6f/p/+z/7f/u/+//7f/r/+j/5f/o/+n/6v/r/+v/6//r
/+v/6f/n/+b/5f/r/+v/6v/q/+T/3P/b/+L/6P/4/xQAMABOAHEAjgCjALUAwgDAAKkA
fABCAPr/sv+M/5X/rP++/9D/3P/l/+n/6P/o/+f/5f/l/+T/4//j/+L/5f/m/+j/5//m
/+X/5P/l/+b/5//o/+r/6v/q/+v/6f/o/+f/5v/p/+v/7f/v/+z/6//r/+r/6//s/+3/
8P/x//L/8v/z//L/8f/w/+//8v/1//j//P/7//r/+f/4//r//P/+////AQADAAYACAAH
AAkACAAIAAsADgASABUAFAAUABUAFgAXABgAGwAdABsAHAAdAB0AHAAbABoAFwAaABsA
HAAdABoAFwAWABQAEwATABIAEAARAA4ADAAKAAcABAABAP7//f/9/////f/5//f/9v/y
//H/8v/w//D/7v/t/+3/7f/s/+r/6P/n/+j/6v/r/+v/6//p/+f/5//o/+j/6P/p/+r/
6v/q/+r/6v/p/+j/5//t/+//7v/r/+r/6f/o/+b/6P/o/+n/6v/r/+v/6//o/+f/5//m
/+n/7P/u/+//7v/t/+z/6//p/+v/7f/w//H/8v/y//L/7v/t/+3/7f/w//D/8P/s/+j/
5v/l/+X/5v/n/+j/6P/q/+r/6v/o/+b/5f/k/+P/5P/h/+D/3//d/93/2//b/9n/2f/Z
/9n/2//b/9r/2f/Y/9f/1v/V/9r/2//c/93/2//Z/9j/1//T/9X/1v/W/9T/1v/b/+L/
7P/8/xQANgBeAIMAogC5AMcAwgCqAH0APgDy/6b/fv+G/5n/qP+4/8T/yP/P/9f/2P/a
/93/3f/c/9r/2P/X/9P/1f/V/9b/1//Y/9n/2v/X/9b/1f/U/9n/2v/b/93/3f/c/9v/
2v/W/w==
         </WaveFormData>
      </LeadData>
      <LeadData>
         <LeadByteCountTotal>10000</LeadByteCountTotal>
         <LeadTimeOffset>0</LeadTimeOffset>
         <LeadSampleCountTotal>5000</LeadSampleCountTotal>
         <LeadAmplitudeUnitsPerBit>4.88</LeadAmplitudeUnitsPerBit>
         <LeadAmplitudeUnits>��V</LeadAmplitudeUnits>
         <LeadHighLimit>2147483647</LeadHighLimit>
         <LeadLowLimit>268435456</LeadLowLimit>
         <LeadID>V6</LeadID>
         <LeadOffsetFirstSample>0</LeadOffsetFirstSample>
         <FirstSampleBaseline>0</FirstSampleBaseline>
         <LeadSampleSize>2</LeadSampleSize>
         <LeadOff>FALSE</LeadOff>
         <BaselineSway>FALSE</BaselineSway>
         <ExcessiveACNoise>FALSE</ExcessiveACNoise>
         <MuscleNoise>FALSE</MuscleNoise>
         <LeadDataCRC32>3834854233</LeadDataCRC32>
         <WaveFormData>
/P/8//z//P/5//b/8//w/+7/7v/u/+7/7f/s/+v/6v/n/+T/4f/e/9//4P/h/+L/4P/e
/9z/2v/Y/9j/2P/Y/9r/2v/a/9r/1//W/9X/1P/X/9j/2f/a/9f/1v/V/9T/1f/W/9f/
2P/Z/9r/2//c/9n/2P/X/9j/2//c/97/4P/e/9v/2v/Y/9j/2v/b/93/3f/e/97/3f/d
/93/3f/d/+L/5f/o/+r/5//m/+P/4f/j/+T/5f/n/+n/5//l/+P/4P/d/9z/3P/h/+L/
5f/n/+b/4//h/+D/4v/i/+D/3//e/93/2//Z/9j/1v/U/9P/1P/V/9f/2P/X/9X/0v/R
/9P/0//U/9X/1v/X/9j/2P/U/9L/0f/R/9f/1//S/8v/y//O/9X/3v/u/wUAJgBLAGgA
gACSAJ8ApACgAIkAZAAzAPr/zf+9/8H/x//R/9r/3f/h/+X/5f/i/+D/3P/a/9n/2f/Y
/9n/2v/d/97/3f/d/9z/2//Z/9n/1//b/93/3//g/+L/4f/e/93/3P/f/+H/4//k/+X/
5P/j/+H/4//i/+L/5P/o/+n/6f/q/+f/5v/k/+P/5v/p/+3/8f/y//H/8P/u/+z/7f/v
//L/9//5//z//v/+//3//f/9////BAAHAAoADAAMAA4ADgAMAA0ADgAQABQAFgAXABgA
FQATABEAEAARABIAFAAVABQAEwARAA4ADQALAAoACgALAAsACAAGAAQA///7//n/+v/6
//n/+P/0//P/8//w/+7/7P/t/+//8f/x//H/8f/v/+z/6v/n/+r/7P/u//H/7//u/+z/
6f/o/+f/5//n/+r/7P/t/+7/6//p/+j/5v/p/+v/7v/v/+//8P/t/+z/6//q/+3/8P/x
//P/8//y/+7/7P/s/+z/7v/v//P/9f/2//b/8v/x//D/7//y//X/+P/7//v/+v/5//b/
9//3//j/+f/9/////f/7//b/8//w/+//8//2//f/+v/5//n/9//2//b/9v/2//T/9f/y
//H/7//s/+v/6f/n/+j/6f/q/+z/6//q/+j/5f/l/+X/5f/m/+r/6//s/+3/6f/n/+X/
5P/n/+n/6f/k/9//3//i/+f/8v8AABUAMgBXAHQAigCaAKkAsgCsAJkAfABRABgA6f/Z
/9//5f/r//L/8//z//X/9f/w/+7/7P/m/+X/5f/k/+f/6P/r/+z/7P/r/+n/5//n/+f/
5f/p/+z/7f/t/+7/7f/q/+n/6P/p/+v/7f/u/+7/7v/u/+3/7//u/+7/8P/0//X/9f/2
//P/8v/w/+//8//1//j/+//8//v/+v/4//j/+f/7//7/AQADAAYACAAIAAcABwAHAAkA
DgARABQAFgAWABgAGAAXABcAFwAYAB4AIAAhACIAHwAdABsAGgAdAB4AIAAhAB8AHwAe
ABwAGgAXABUAFAAUABUAEwASABAACwAHAAUABgAGAAUABAACAAEAAQD+//v/+P/4//n/
+//7//v/+//5//b/9P/x//T/9v/4//v/+v/6//n/9//2//X/9f/1//j/+v/7//z/+f/3
//b/9P/4//v///////7/+//6//n/+P/4//r/+v/7//7//v/7//r/9v/2//j/+f/9////
AAAAAP3//f/9//3///8BAAMABQAGAAYABgAEAAEAAQACAAMABgAJAAgABwAEAAEA/v/9
/wAAAgACAAQABwAHAAUABAABAAAA///8//7//P/8//v/9//3//b/9f/1//X/9f/2//j/
+P/3//X/9P/z//L/8v/0//X/9v/3//X/8//x//D/8f/x//H/8P/v/+3/7P/x//j/BAAV
ADAAUQByAIoAnACtALYAtACjAIQAWwAmAPn/6f/t//X//f8CAP///f/9//3//P/8//z/
9v/1//X/9P/0//T/9v/2//n/+f/4//f/9v/1//L/9f/4//n/+f/6//j/9v/2//b/9//5
//v//P/+//7//v/9//z/+v/5//r//f///wAAAgAAAAAA/////wAAAQADAAUABwAHAAcA
BgAFAAUABgAIAAsADQAQABIAEQARABIAEwAUABgAGgAcACAAIAAiACIAIAAhACIAJAAo
ACoAKwAsACsAKQAnACYAKAAoACkAKQApACkAKAAmACMAIQAgACAAIgAjACEAIAAeABkA
FQATABIAEgARABAAEAAPAA8ADAAIAAQAAwADAAQABQAGAAcABQACAAAA/f/+/wAAAgAF
AAUABgAGAAUAAwABAAAA//8EAAYABwAIAAcABQAEAAIABAAFAAcABwALAA0ACgAHAAYA
BQAEAAgACgAKAAsACgAKAAcABgAEAAQABgAHAAkACwAMAAwACQAJAAkACQAKAA0AEAAT
ABIAEgASABAADQANAA4ADwASABUAFAATABAADQAKAAkACwAOAA8AEgARABEADwAOAA4A
DgAOAAwADQAKAAkABwACAAEA///9//7///8AAAIAAgACAAEA///9//3//f/+/wIAAwAE
AAUAAQD///3//P///wEAAwAAAPv/9//2//n//v8MAB8ANgBVAHQAigCcAKsAtAC0AKkA
jgBlADIAAQDv//P/+/8DAAoADQALAAsACQAGAAYABAD///3//P/6//3//v8BAAIAAQAB
AAAA/////////f8BAAQABQAFAAYABAAAAP7//P///wEAAwAEAAQABAAEAAMAAQAAAAAA
AgAGAAcABwAIAAcABgAEAAMABQAHAAoADQAOAA0ADAAKAAwADQAPABIAFgAXABkAGgAY
ABcAFwAXABkAHgAhACQAJAAkACYAJgAkACUAJgAoACsALAAsACwAKwApACcAJgAnACgA
KgArACkAKQAoACYAJAAhAB8AHgAgACEAHwAeABkAEwAOAAsADQAOAA4ADgAMAAsACwAI
AAMAAAAAAAEAAwADAAMAAwABAP7//P/5//r//P/+/wEAAAAAAP///f/6//n/+f/5//z/
/v///wAA/f/7//r/+P/6//3///8AAP7//v/+//7///8AAP////8BAAIAAAAAAP3//P/9
//3//f///wAAAAABAAEAAQABAAAAAQACAAMABgAGAAYABAABAAEAAgADAAMABQADAAEA
AAD///7////9//7//f/+/wEAAQD///7//f/8//v/+P/4//b/9v/1//H/8f/w/+//7v/t
/+z/7P/u/+7/7f/r/+j/5//m/+b/6v/r/+z/7f/s/+v/6v/q/+X/4//j/+b/5f/l/+j/
7f/w//j/BwAaADkAXAB2AIoAnwCsAKYAkwB2AEkADgDf/8//1f/b/+X/8P/x/+3/7//v
/+7/7v/w/+r/6f/p/+j/5f/k/+X/5P/o/+n/6f/p/+b/5f/i/+X/6P/p/+n/6v/s/+r/
6v/q/+j/5//m/+T/5//o/+n/6f/n/+b/5v/o/+z/7f/t/+7/8P/w/+//7//t/+3/7v/v
//L/8//0//T/8v/z//X/+P/8//3///8AAAEAAQACAAMAAQAEAAUABgALAAwADwAQAA0A
DQANAA4AEQASABIAEgASABEAEAAQAA4ADgAPAA8ADwAPAA4ADAAKAAcABQAEAAQABQAD
AAIAAwD///z/+//4//b/8//w//D/8f/z//L/7v/q/+n/6f/r/+v/6//r/+z/6v/p/+f/
5f/k/+P/4//k/+b/5//n/+T/4//j/+P/5v/o/+n/6v/o/+f/5//m/+L/4//n/+r/6v/q
/+r/6v/q/+r/6P/n/+r/6v/n/+b/5P/k/+b/5//m/+f/5//m/+f/6f/r/+3/6//r/+v/
6//t/+7/7//u/+z/6//r/+v/6//t/+v/6f/p/+n/6f/r/+r/6v/o/+j/6v/r/+r/6v/q
/+r/6v/o/+T/4P/e/9v/2//d/97/3//d/9v/2f/Y/9n/2v/a/9n/2//b/9v/3P/a/9n/
2P/X/9j/2f/a/9z/3//b/9f/0v/P/9H/2P/f/+j/8v8DABoAPQBeAHoAkgCnAK4AqACT
AGoAMQDy/8f/u/+//8n/1//g/+P/4//h/93/3P/c/9z/2//b/9z/3P/Z/9j/2f/Y/9r/
2//b/9v/2v/Z/9b/2f/X/9f/1v/W/9j/2P/a/9z/2//b/9v/2v/e/97/3v/d/93/3P/c
/97/3f/d/9z/3P/g/+L/4//l/+T/4//j/+P/5v/n/+j/6P/p/+v/7v/y//L/8f/x//D/
9f/3//r//f/8//7//v/+/wIAAgAEAAQABAAFAAYACAAJAAgABgAEAAcABwAHAAgABQAE
AAQAAwAEAAUABQAEAAAA/f/7//r/9v/1//H/7v/w/+//7//x/+7/7P/p/+b/5v/l/+X/
4v/g/97/3//h/93/2//Z/9f/2P/Y/9n/2f/V/9T/0//T/9H/0v/S/9H/0//T/9T/1f/U
/9T/0//S/9X/1f/W/9b/1P/R/9H/0v/T/9T/1f/W/9b/2P/Y/9n/2P/Y/9X/1P/V/9b/
2f/b/9n/2f/Y/9b/1//Z/9v/3f/c/93/3v/f/93/3P/b/9j/2//d/+D/4//h/+H/3f/Z
/9r/2f/Y/9n/2P/a/9r/3P/b/9n/1f/S/9X/2P/b/9z/1//S/8//y//M/83/zf/N/8v/
y//L/8z/y//K/8j/xf/H/8n/y//O/83/y//J/8f/yf/J/8n/yv/N/8v/w/+8/7n/u//E
/9P/5P/y/wsALABLAGQAeACOAJsAoACWAHcARgAJAMz/p/+h/6v/uf/J/9T/1//Z/9f/
0f/M/8r/yv/K/8v/zf/O/8z/zP/O/87/zv/N/8v/yf/L/83/zf/T/9H/0f/Q/9D/0f/Q
/9H/0v/U/9X/1v/W/9f/1v/V/9P/1v/W/9f/2v/Z/9n/2P/Y/9n/2v/a/9v/3v/f/+H/
4//i/+H/4P/e/+L/5f/p/+7/7P/r/+v/6v/v//H/9P/3//b/+v/8//7//v/+/wAAAAAD
AAUABwAKAAkACAAGAAQABwAHAAcACAAIAAgACQAJAAgABwAFAAIAAwADAAQABgADAAEA
/P/4//n/9f/y//H/8P/w/+//7v/p/+f/5v/i/+H/4P/i/+X/4v/h/+D/3//h/+D/4P/f
/93/3v/f/+H/3v/e/93/2//c/93/3//h/+D/4P/f/97/3//f/+D/4P/m/+T/4//i/+H/
4P/k/+b/5v/n/+j/6P/l/+T/4P/g/+L/4//n/+n/6v/q/+f/5//n/+f/6P/r/+7/8f/w
//D/8P/u/+v/6//s/+3/8P/z//L/8f/u/+v/6P/n/+n/7P/t//D/7//v/+3/7P/q/+r/
6v/o/+r/6P/o/+f/4v/h/9//3f/e/9//4P/i/+L/4v/h/9//3P/b/9r/2v/d/9//4f/j
/+H/3//d/9z/2//b/93/3v/Z/9X/1P/X/+D/8P8FACAAQwBmAIAAlACjAKwArgCfAIIA
VwAgAOn/zf/J/9P/3f/k/+X/5//p/+n/6P/m/+T/3//d/9z/2v/b/9z/3//g/9//3//e
/93/2//b/9n/3f/h/+P/5P/m/+X/4v/h/+D/4v/j/+T/5P/m/+b/5v/l/+P/4v/i/+T/
5//p/+r/7P/r/+r/6P/n/+r/6//t/+//8f/x//H/8P/u/+//8f/0//f/+f/8//7//v/9
//3//f8AAAQABgAIAAwADAAOAA4ADAANAA4AEAAVABYAFgAWABUAEwARABAAEQASABQA
FQAVABUAFAASABAADQALAAoACwALAAgABgAEAP//+//5//r/+v/5//j/9v/1//X/8v/t
/+r/6v/r/+3/7f/t/+3/6v/o/+f/5f/n/+j/6f/r/+n/6v/q/+n/6P/n/+f/5//q/+z/
7f/u/+v/6f/o/+b/6v/q/+v/7P/t/+7/7v/u/+z/6//u/+7/6//q/+r/7P/w//P/8v/z
//P/8v/z//X/9//5//b/9//4//n//P/8//z/+v/6//v//f/////////7//f/+f/5//n/
+//5//r/+f/6//3//f/7//r//P/8//z/+v/2//L/8P/t/+3/7//w//H/7v/t/+z/7P/u
/+7/7f/r/+3/7f/t/+7/7P/r/+r/6f/q/+v/7P/u/+//6//l/+D/3//f/+b/7//6/wgA
GwAyAE0AbACGAJoAqwC6ALoApwCGAFcAGADn/9n/4f/t//f/AAD9//f/8//v/+z/6v/s
/+v/6//s/+z/6f/o/+n/6P/r/+v/6v/p/+v/6//p/+3/7P/r/+n/6P/q/+r/7P/u/+v/
6//r/+r/7v/u/+7/7f/u/+7/7//y//D/7//t/+z/7v/w//H/8//x//H/8v/z//f/9//3
//b/+P/5//v//v/9//3//v/+/wEAAwAGAAkACAAKAAoACgAOAA4AEAAQABEAEwAVABgA
GAAYABcAFgAYABkAGgAcABsAGgAaABkAGwAbABoAGAAZABcAFgAWABIAEQANAAoADAAJ
AAcABwADAAIAAAD+//7//f/9//r/+f/2//b/9//2//X/9P/z//T/9P/1//X/8v/y//L/
8//1//b/9v/1//b/9f/1//X/9f/0//L/8P/2//n/+//4//b/9P/0//T/9P/2//j/+P/5
//n/+P/0//L/8v/y//T/9f/3//n/+v/6//f/9//3//f/+P/7//7/AQABAAAA///8//3/
/f/+////AwAFAAMAAQD+//v/+P/3//n//P/9/wAAAAD///z/+v/8//z//P/6//v/+P/3
//X/8v/x/+//7f/w//H/8v/0//P/8v/w/+3/7//v/+//8P/x//H/8f/x/+7/7f/s/+z/
7//x//P/8P/r/+X/4P/l//D/+P8HACIAPQBaAHIAhgCVAKIArACpAJQAcwBCAAkA4//f
/+X/7f/4///////9//3//P/4//b/8P/v/+//7v/x//L/9f/2//b/9f/z//H/8f/x/+//
8//2//f/9//4//X/8v/x//D/8v/1//j/+v/7//r/+f/3//n/+P/4//r//v//////AAD9
//z/+v/5//v//f8AAAMABAADAAIAAAAAAAEAAwAGAAoACwANAA4ADAALAAsACwANABIA
FQAYABkAGAAZABgAGgAbABwAHgAjACQAJAAkACEAHwAdABwAHgAgACMAJQAkACMAIQAe
AB8AHQAcABwAGwAbABgAFgATAA8ADAALAAsADAAMAAwACAAFAAMA/v/8//r/+//9//3/
/f/9//3/+//4//b/8//2//j/+v/9//z//P/7//n/+P/3//f/9//7//z//P/8//r/9//1
//L/9v/5//7//P/8//z//P/6//r/+P/3//n/+v/4//j/9P/0//b/9//3//n/+v/6//r/
+//8//3/+//7//v/+////wAAAQAAAP3//f/+//////8BAP///f/+//3//P/9//v//P/7
//z/AAABAAAAAAD9//z/+//4//f/9P/z//H/8P/x//H/8f/u/+3/7P/s/+3/7v/u/+3/
7P/r/+r/6v/t/+3/7f/t/+7/7f/s/+z/5//n/+f/5P/h/+P/6P/v//b//v8JAB4APQBc
AHoAkgClAK4AqgCXAHQARwAOAN3/0f/f/+n/7//4//f/8f/x//H/7v/u//D/7P/r/+v/
6v/p/+j/6f/o/+r/6//r/+v/6v/p/+b/6f/q/+v/6//s/+3/7P/t/+7/6//r/+v/6v/v
//D/8f/x//D/7v/t/+7/7v/v/+//8P/z//T/9P/1//P/8//0//X/+f/5//n/+P/2//f/
+f/8/wAAAQADAAQABwAHAAgACQAIAAoACgAKAA8AEAATABQAEwATABMAFAAVABYAFgAW
ABcAFwAXABgAFgAUABMAEQASABMAEwASAA8ADQAMAAwADQANAAoACAAJAAUAAgABAP3/
/P/6//j/+P/5//v/+v/1//L/8v/z//H/8f/x//H/8f/w//D/7//t/+z/6//r/+7/8P/x
//H/7//t/+z/6//t/+7/7v/u//L/8f/x//D/6v/s/+z/7P/s//D/8v/y//P/8v/w/+v/
6P/o/+r/7v/x//H/8f/w/+7/7f/t/+3/7f/w//P/9v/5//j/9v/0//D/8v/z//X/9//2
//f/9P/x/+//7f/r/+v/7v/w//D/8v/x/+//6//o/+v/7P/t/+z/6f/m/+X/4//g/9//
3f/b/97/3//g/+L/4P/e/9v/1//Y/9n/2v/c/9v/2//b/9v/2P/X/9b/1v/d/93/2f/W
/9P/0f/S/9f/4P/u/wEAGAAzAFAAagB+AJEAoACgAJUAdgBHAAoA0/+3/7X/u//H/9T/
4f/l/+X/5f/g/9z/1v/T/9P/1P/U/9X/1v/Z/9r/2P/X/9X/0//U/9X/1P/Z/9f/1//W
/9b/1v/U/9T/1P/V/9f/2f/a/9n/2P/X/9X/1//Y/9r/3v/d/93/3P/c/9z/3P/b/9v/
3f/f/+L/5f/j/+H/3//c/9//4//o/+7/7v/t/+3/7P/r/+v/7P/t//H/9v/5//z/+//6
//v/+v/7//3///8CAAQABAADAAIA///9//v/+v/8//7/AQADAAEA///8//j/+P/3//f/
+P/2//X/8f/u/+//6//o/+f/6P/o/+f/5v/i/9//3f/Y/9j/1v/X/9n/1v/V/9T/0//S
/9D/z//N/9D/0v/U/9f/1P/S/8//y//O/8//0f/T/9L/0v/R/9D/zv/P/8//1P/Y/9b/
1v/W/9b/1P/U/9L/0f/T/9T/0v/S/9D/0P/S/9P/0//V/9b/1v/X/9f/1//X/9T/1f/W
/9f/2//c/93/3P/Z/9n/2v/b/9z/3f/a/9f/2P/X/9b/1//X/9j/1//Y/9r/2//a/9r/
2f/Y/9f/1P/T/9D/z//N/83/zf/M/8v/yv/J/8j/yP/J/8r/yv/J/8n/yf/J/8r/yv/J
/8j/x//J/8n/yf/K/8X/w//D/8D/v//B/8j/z//Y/+T/9f8QADEAVABwAIYAlQCcAJgA
gQBYAB8A4v+x/6P/qf+z/8H/zP/N/8v/y//N/8z/zP/O/8v/y//M/8z/yf/I/8n/yP/M
/83/zf/N/8r/yf/G/8n/yv/L/8v/zP/N/8z/zf/O/8v/y//L/8r/z//Q/9H/0f/Q/87/
zf/O/9D/0f/R/9L/0//U/9T/1f/V/9X/1v/X/9z/3f/e/97/3v/f/+H/5P/m/+f/6f/q
/+z/7f/v//H/8f/0//X/9v/5//r//f/+//z//f/+/wAAAgACAAEAAAACAAEAAAAAAP//
/v/+//3/AAABAAEAAAD+//v/+f/4//f/9//0//L/8v/v/+3/7f/p/+j/5v/k/+X/5f/m
/+T/3//c/9z/3f/b/9v/2//b/93/3P/c/9v/2f/Y/9f/1//Z/9r/2v/Z/9b/1f/V/9X/
1//Y/9j/2P/g/+H/3//c/9v/2v/Z/9j/3P/e/97/3//d/9z/2P/W/9b/2P/c/9//3//h
/+L/4v/g/9//3v/d/+D/4//m/+n/6P/o/+j/5v/n/+f/6P/p/+v/7f/r/+n/5P/h/97/
3f/g/+T/5v/q/+j/5//k/+L/4//k/+X/5P/j/+D/3//d/9j/1//V/9P/1v/X/9j/2v/Y
/9j/1//V/9f/1//X/9j/2//b/9v/2//Z/9f/1f/U/9n/2//Z/9T/z//L/8z/0//g//D/
BwAoAEsAaACAAJAAnQCkAKQAkQBwAEEABgDT/8H/wf/L/9n/4v/j/+X/5//n/+T/4P/c
/9r/2f/Z/9j/2//c/9//4P/e/93/2//Z/9r/2//a/9//3v/f/9//4P/e/9z/3P/c/9//
4f/j/+T/4//i/+H/3//g/+D/4f/k/+b/5//n/+j/5//m/+T/4//m/+n/7f/x//D/7//u
/+z/7v/v//H/9P/4//n/+//8//z/+//7//v//v8EAAgADAALAAoACwAKAAwADQAOABAA
FQAWABYAFgAUABMAEgASABMAFAAWABcAFAATABEADgAOAA0ADQAOAAsACwAIAAYAAwD/
//z/+//7//z//P/8//n/9//2//L/8P/u/+//8f/x//H/8f/x/+7/7P/r/+n/7P/u//D/
8//x//D/7v/r/+3/7f/u/+//8f/y//L/8v/q/+n/6//s//D/8v/y//L/8v/w//D/7v/t
/+//8P/u/+7/7f/u//H/8//z//P/8v/w//H/8//1//f/9P/1//b/9//6//r/+v/4//n/
+f/6//v//P/9//r/9//3//f/9//5//j/+P/2//b/+v/7//r/+v/7//z//f/8//r/9v/0
//H/8f/z//T/9f/y//H/8P/w//P/9P/0//P/8f/x//H/8v/y//H/8P/v//D/8f/y//T/
7//t/+v/6P/n/+f/7P/z//z/CAAZAC4ATQBwAIoAngCxAMAAwgCzAJIAYwAoAPP/2//h
/+//+/8CAAMA/f/5//f/8v/y//b/9f/1//b/9v/0//L/8v/w//L/8//z//P/9f/1//P/
9//1//X/9P/0//f/9v/3//j/9//3//f/9v/6//r/+v/5//v/+v/6//z/+//7//r/+v/9
//7//v////////8AAAEABQAFAAUABAAGAAcACQAMAAsACwAMAAwADwARABQAFwAWABgA
GAAYABsAHAAfACAAIAAhACIAJAAmACYAJQAkACYAJwAoACoAJwAmACYAJQAnACcAJgAk
ACQAIwAjACQAIAAfABsAGAAaABcAFQAVABEAEAAOAAwADAALAAsACAAGAAQABQAHAAUA
AwABAP//AgACAAMAAwAAAAAAAAABAAEAAgACAAEAAgABAAEAAQAAAAAA///+/wQABwAF
AAQAAQAAAP///v8CAAQABAAFAAQABAABAAAA/v/+/wAAAQAFAAcACAAIAAUABQAFAAUA
BwAJAAsADQAOAA4ADgAMAAsACwAMAA0AEQATABEADwALAAkABwAHAAoADAAMAA4ADwAP
AA0ADAAKAAoACgAIAAoACAAIAAcABAADAAEA//8BAAEAAQACAAAAAAD///3//f/9//3/
/v8AAAEAAgADAAEA///9//z//f///wEAAAD7//X/9v/5//7/CAAZADIAUwByAI4AogCv
ALwAwAC3AJ4AeQBGABEA8f/x//n/AwAKAA8ADQALAAsACgAKAAgAAwABAAAA/v///wAA
AwAEAAMAAwACAAEAAQABAP//AwAGAAcABwAIAAYABAAEAAQABQAHAAkACgALAAoACQAH
AAkACAAIAAoADQAPABAAEgARABAADgANABAAEQATABUAFQAVABUAFAAUABUAFwAaAB4A
HwAhACIAIgAhACEAIQAjACgAKwAuAC4ALgAwADAAMAAxADIANAA5ADoAOgA6ADgANwA2
ADYAOAA4ADkAOQA7ADsAOgA4ADYAMwAxADAAMgAzADEAMAAuACkAJQAjACQAJAAjACIA
IAAfAB8AHAAZABYAFgAXABgAGQAaABsAGQAWABQAEQASABQAFgAZABgAGAAXABUAFAAT
ABMAEwAWABgAGQAaABgAFwAXABYAFgAaABwAHAAcABwAGgAaABgAFwAZABoAGAAYABcA
GAAbAB0AHQAdABwAGgAdAB8AIQAjACAAIQAiACMAJQAmACcAJgAnACcAKAApACgAKQAm
ACMAIwAjACMAJQAjACQAIwAkACcAJwAlACQAJQAmACcAJgAiAB4AHAAZABkAGwAcAB0A
GgAZABgAGAAZABoAGgAZABsAGwAbABwAGgAZABgAFwAaABsAHAAeABsAFwATABIADwAP
ABQAGQAeACgAMwBCAFsAegCYAK4AwwDSANYAzwC2AI0AWgAjAAMABwAXACMALAAtACkA
JQAhACAAHgAgAB8AHwAgACAAHQAcAB0AHAAeAB8AHwAfAB8AHwAdACEAHwAfAB4AHgAg
ACAAIgAkACEAIQAhACAAIwAkACUAJQAnACYAJgAoACcAJwAmACYAKAAqACsALQArACsA
LAAtADEAMQAxADAAMgAzADUAOAA4ADcANwA2ADkAOwA+AEEAPwBCAEMARABIAEgASgBK
AEoASwBMAE4ATgBOAE0ATABQAFEAUgBUAFIAUABPAE0AUABRAFEAUABRAE8ATgBOAEsA
SwBIAEYASABFAEMAQwA/AD4APAA6ADkAOQA6ADgANgA0ADUANwA0ADMAMgAxADIAMgAz
ADMAMAAwADAAMQAxADIAMgAxADEAMQAyADMAMgAyADEAMAAzADMANAA0ADQAMgAyADIA
MgAyADYAOAA4ADkANwA2ADIAMAAwADIANgA5ADgAOQA5ADgAOQA5ADkAOQA6AD0AQABD
AEMAQgBBAD4APgA/AEEAQwBDAEUAQwBBAD0AOwA5ADkAOwA+AD8AQgBAAD8APAA6AD0A
PgA/AD4APAA4ADYAMwAvAC8ALgAtADAAMQAyADQAMQAwAC4AKwAuAC8AMAAyADIAMQAw
AC8ALgAtACwALAAxADEAMwA0ACsAIwAkACcALAA4AEsAYgB3AJIArAC+AM8A3ADiAN0A
xgChAG4ANwAZABsAJQAvADgAPwBBAEEAPQA6ADYANAAyADEAMQAwADEAMgA1ADYANgA1
ADMAMQAyADMAMgA3ADgAOQA5ADoAOAA2ADYANgA5ADsAPQA+AD4APAA6ADcAOQA6ADwA
QABBAEEAQABAAEAAQAA/AD8AQgBFAEkATQBLAEkARwBEAEcASQBMAFAAUABRAFMAVABT
AFMAVABVAFcAXABfAGIAYwBiAGMAYgBjAGUAZwBqAGsAbABsAGwAagBpAGgAaABrAGwA
bgBvAG0AawBoAGQAZQBlAGYAaABlAGUAYgBgAF8AWwBYAFcAWABaAFsAXABXAFUAVABQ
AFAATgBPAFEATwBPAE8ATwBMAEoASQBHAEoATABOAFEATQBMAEoARwBIAEkASwBNAE8A
UABQAFAATwBNAEwASgBSAFMAVABTAFIAUQBQAE8AUABPAE8AUQBSAFAAUABMAEwATgBP
AFMAVQBWAFYAUwBTAFMAUwBTAFUAVwBZAFsAXABdAFwAWABXAFcAVwBaAF0AXABbAFkA
VwBVAFUAWABaAFoAXABfAF8AXQBcAFoAWABWAFIAVABSAFIAUQBPAE8ATgBNAEsASwBL
AEwATgBOAE0ASwBKAEkASABIAEsATQBPAFEATgBNAEwATABJAEsASwBMAEsASwBOAFMA
WgBkAHMAjgCtAMwA6AD+AA0BDgEGAe8AyACRAFgAOQA7AEEARwBPAFQAVQBXAFkAWQBa
AFoAWgBUAFMAUwBSAFAAUABSAFIAVABVAFUAVQBUAFMAUABTAFUAVwBYAFoAWABWAFYA
VgBUAA==
         </WaveFormData>
      </LeadData>
   </Waveform>
</RestingECG>
