# Supplementary material for: Detection of Left Atrial Enlargement Using a Convolutional Neural Network-Enabled Electrocardiogram
Source: Front Cardiovasc Med. 2020 Dec 17;7:609976. doi: 10.3389/fcvm.2020.609976 (PMC7773668; doi:10.3389/fcvm.2020.609976)
Supplement: Supplementary file 5 [file Data_Sheet_5.ZIP › normal4/1802035688_4244_00000021.XML]

<?xml version="1.0" encoding="Windows-1252"?>
<!DOCTYPE RestingECG SYSTEM "restecg.dtd">
<RestingECG>
   <PatientDemographics>
      <PatientID>1802035688</PatientID>
      <PatientAge>68</PatientAge>
      <AgeUnits>Years</AgeUnits>
      <Gender>Female</Gender>
      <PatientLastName>zhoujiehua</PatientLastName>
   </PatientDemographics>
   <TestDemographics>
      <DataType>Resting</DataType>
      <Site>1</Site>
      <AcquisitionDevice>MAC55</AcquisitionDevice>
      <Status>Unconfirmed</Status>
      <Priority>Normal</Priority>
      <AcquisitionTime>10:45:30</AcquisitionTime>
      <AcquisitionDate>12-09-2016</AcquisitionDate>
      <CartNumber>1</CartNumber>
      <AcquisitionSoftwareVersion>009C</AcquisitionSoftwareVersion>
      <XMLSourceVersion>MAC5000 v1.0</XMLSourceVersion>
   </TestDemographics>
   <RestingECGMeasurements>
      <VentricularRate>85</VentricularRate>
      <AtrialRate>85</AtrialRate>
      <PRInterval>152</PRInterval>
      <QRSDuration>74</QRSDuration>
      <QTInterval>370</QTInterval>
      <QTCorrected>440</QTCorrected>
      <PAxis>24</PAxis>
      <RAxis>73</RAxis>
      <TAxis>38</TAxis>
      <QRSCount>14</QRSCount>
      <QOnset>218</QOnset>
      <QOffset>255</QOffset>
      <POnset>142</POnset>
      <POffset>189</POffset>
      <TOffset>403</TOffset>
      <ECGSampleBase>500</ECGSampleBase>
      <ECGSampleExponent>0</ECGSampleExponent>
   </RestingECGMeasurements>
   <Diagnosis>
      <Modality>Resting</Modality>
         <StatementCount>4</StatementCount>
         <LabelText>12SL ��ϳ���</LabelText>
      <DiagnosisStatement>
         <StmtFlag>ENDSLINE</StmtFlag>
         <StmtText>�������</StmtText>
      </DiagnosisStatement>
      <DiagnosisStatement>
         <StmtText>�����ҷʴ�</StmtText>
      </DiagnosisStatement>
      <DiagnosisStatement>
         <StmtFlag>ENDSLINE</StmtFlag>
         <StmtText>�鸴�����쳣</StmtText>
      </DiagnosisStatement>
      <DiagnosisStatement>
         <StmtFlag>ENDSLINE</StmtFlag>
         <StmtText>�쳣 ECG</StmtText>
      </DiagnosisStatement>
   </Diagnosis>
   <Waveform>
      <WaveformType>Rhythm</WaveformType>
      <WaveformStartTime>0</WaveformStartTime>
      <NumberofLeads>8</NumberofLeads>
      <SampleType>CONTINUOUS_SAMPLES</SampleType>
      <SampleBase>500</SampleBase>
      <SampleExponent>0</SampleExponent>
      <HighPassFilter>16</HighPassFilter>
      <LowPassFilter>150</LowPassFilter>
      <ACFilter>NONE</ACFilter>
      <LeadData>
         <LeadByteCountTotal>10000</LeadByteCountTotal>
         <LeadTimeOffset>0</LeadTimeOffset>
         <LeadSampleCountTotal>5000</LeadSampleCountTotal>
         <LeadAmplitudeUnitsPerBit>4.88</LeadAmplitudeUnitsPerBit>
         <LeadAmplitudeUnits>��V</LeadAmplitudeUnits>
         <LeadHighLimit>2147483647</LeadHighLimit>
         <LeadLowLimit>268435456</LeadLowLimit>
         <LeadID>I</LeadID>
         <LeadOffsetFirstSample>0</LeadOffsetFirstSample>
         <FirstSampleBaseline>0</FirstSampleBaseline>
         <LeadSampleSize>2</LeadSampleSize>
         <LeadOff>FALSE</LeadOff>
         <BaselineSway>FALSE</BaselineSway>
         <ExcessiveACNoise>FALSE</ExcessiveACNoise>
         <MuscleNoise>FALSE</MuscleNoise>
         <LeadDataCRC32>3933655530</LeadDataCRC32>
         <WaveFormData>
AgACAAIAAgABAAAA///+/wAAAAAAAAAA///+//3//P/9//7///8AAP7//v/+//7//P/8
//z//P/+//7//v/+//7//v/+//7///8AAAEAAgACAAIAAgACAAEAAAD///7//v/+//7/
/v/7//r/+f/4//j/+P/4//j/9v/2//b/9v/0//T/9P/0//T/9P/0//T/8f/w/+//7v/v
//D/8f/y//T/9P/0//T/9v/2//b/9v/4//j/+P/4//r/+v/6//r/+P/4//j/+P/6//r/
+v/6//j/+P/4//j/+v/6//r/+v/4//j/+P/4//j/+P/4//j/+P/4//j/+P/2//b/9v/2
//b/9v/2//b/9v/2//b/9v/4//j/+P/4//j/+P/4//j/+f/6//v//P/+//7//v/+//z/
/f///////f///wAAAAD//////f/9//3//v///wEAAgAEAAIAAgABAP///v8AAAAA////
////AQACAAMAAwABAP///v/9/////f/9//3/+v/4//f/9f/z//P/9P/0//L/8f/x//L/
8P/w//D/8f/z//L/8f/x//D/8P/w//D/8v/y//L/8//z//P/8f/x//P/8//z//T/9v/y
/+//7f/u/+7/5//h/+n/7//2////EAAfACkAPQBSAF8AYwBjAFoAVABSAEYAOAAvACMA
HQAXAA0ABAAEAAYABgAEAAIA///7//v//P/7//n/9//2//b/9v/0//P/8v/y//P/9P/1
//b/8//x//D/7//v//H/7//u/+//8P/v//D/8P/w//H/8f/y//T/9P/0//T/9P/0//T/
9P/1//f/+P/7//v/+v/4//j/+f/5//v//f/+///////9//3//f8AAAIAAgACAAEAAwAC
AAAA/v8AAAIAAwAFAAQABAACAAEAAQACAAMAAwAFAAUABQAFAAYABwAHAAgABwAIAAkA
CgALAA0ADgAOAAoADAANAA0ADgAPAA8ADwARABEADgAOABAAEAAQAA8AEAAQABAADwAO
AA4ADQANAAwADAALAAoACwAKAAoACQAIAAkACQAIAAkACQAJAAoACQAJAAkACQALAAsA
CwALAAoACgAKAAsACQAJAAoACgAMAAwADAAMAAoACQAJAAgACgALAAsACQAGAAYABQAF
AAQAAwABAAAAAwADAAIAAQAAAAAAAQACAAAAAAAAAAAAAQAAAP7//v/+//7///8AAAAA
//////////////7//v///wAAAAD//wAAAAD+//7////+//3//P/9//3//v/9//v//v/+
//7//P/7//v//f///////v/+//z//v/+/wIAAgACAAIAAAD+////AAACAAMABAAEAAQA
BAAEAAQABQACAAIAAwADAAQABgAGAAYABgAEAAQABAAEAAUABwAHAAcABwAIAAgACQAH
AAUABQAHAAkACwAOABAADwAMAAsACgAKAAsADwAQAAwACwAKAAoACgAKAAkACAAJAAkA
CQAIAAQAAgAAAP7//f/9//z/+//7//z//P/6//f/9//4//j/+f/6//z//f/6//n/+f/4
//n/+v/7//z/+v/6//v/+//9//v/+//7/////f/2//b/+v/3//H/7v/u/+3/7//z//f/
+v8FABIAHwAxAEcAWABhAF8AVwBQAE4AQAA0ADAAKwAfABcADwAFAP7/BAAGAAQABgAG
AAUACQAGAAYABAABAP///v/+//7//P/7//r/+v/4//j/+P/4//b/9f/1//X/9//5//f/
9v/0//T/8v/y//T/9P/1//X/9P/2//b/9v/3//j/+f/6//f/9//4//j/9//3//b/9P/2
//f/9//5//j/+P/4//f/9//3//f/+v/9//7//////wEAAAD+//z/AAACAAMABQAFAAQA
AQD//wEAAgADAAMAAwADAAMAAwACAAMAAwAEAAUABgAHAAgACAAJAAkACAAHAAoADAAN
AAsACwAKAAkACQAJAAYABgAHAAgACQAJAAYABgAGAAUABgAGAAUABQAEAAQAAwACAAEA
AAAAAP////8BAAIAAgABAP///f/8//7///8AAAEA///////////+//7//v///wEAAQAC
AAIAAAAAAAAAAAABAAEAAgACAAAAAQABAP///v/+//3//f///////v/+//7//f/7//n/
+P/4//n/+v/4//j/+P/4//f/9v/0//T/9P/0//X/9v/0//P/8//z//X/9f/0//T/9f/2
//b/9f/0//T/8v/y//P/8v/x//D/8P/v/+//7f/u//L/8//0//L/8f/x//P/8f/x//D/
8P/x//T/9f/6//b/9v/2//b/+P/5//r/+//8//7//v/+//7///8BAAEAAQADAAQABAAF
AAUAAwADAAUABgAHAAkACgAKAAgACAAIAAUABQAIAAgABwAHAAcACAAGAAYABQAEAAUA
BQAFAAQA///+//3//P/8//v/+f/3//n/+v/6//j/9//3//j/+P/6//r/+//7//r/+f/5
//j/9v/2//b/9v/4//j/+f/5//n/9//3//f/9//3//j/+P/2//X/7//m/+T/6f/t/+3/
9/8IAA8AFgArAD0ASQBSAFMASQA/AD4ANgAsACIAGAARAA0AAwD5//v//v/8//z//v/8
//z/AQD///z//P/6//f/9//2//b/9v/4//f/9v/2//T/9P/0//T/9P/z//P/8//x//P/
8f/w//L/8v/w//D/8P/w//H/8f/y//T/9P/0//P/8v/x//D/8f/x//L/8v/x//H/8P/u
//D/8f/x//P/9f/2//f/9//z//P/8//2//v//P/9//3//v/+//3//P/+/wAAAQADAAMA
AgD///3//f/+//////8BAAEAAQABAAEAAQAAAAAAAwAEAAUABgAEAAUABQAEAAIABAAF
AAUABwAHAAYABQAEAAMA///+/wAAAAAAAP///P/8//z/+//4//j/9//3//f/+P/4//j/
9//2//b/9f/3//n/+v/6//j/9//2//b/9f/1//X/9f/2//f/+P/5//b/9v/2//f/+f/5
//r/+v/4//j/+P/4//X/9f/2//b/9P/1//X/8//y//L/8f/x//H/8f/w//D/7//v/+7/
7f/q/+r/6//s/+r/6v/q/+r/6f/o/+b/5v/m/+b/5//o/+j/5//n/+f/5//n/+b/5v/o
/+r/6//r/+n/6P/l/+T/6f/q/+v/7P/s/+v/6//p/+X/6P/o/+j/6v/p/+n/6//r/+r/
6P/o/+j/6P/r/+z/7f/u/+3/7//v/+//8f/y//L/8//0//P/9P/3//X/9f/2//b/+//6
//v//P/6//n/+//6//v/+//7//z/+v/6//n/+P/1//X/9f/0//P/8v/x//D/7P/r/+n/
5//p/+r/6v/o/+n/6f/q/+r/6f/o/+j/5//n/+f/6P/o/+f/5v/l/+T/5v/m/+f/5//n
/+X/5f/l/+X/5f/m/+D/4P/j/+H/3v/a/9f/0//Z/+X/6v/v/wAADwAdAC8AQgBHAEMA
OwA2ADIAKAAeABgAEQALAP//8//v/+7/8P/0//T/8P/w//H/6//p/+r/6f/n/+f/5v/m
/+b/5P/j/+L/4v/i/+L/4v/i/+D/3//f/9//3//h/9//3v/f/+D/3//g/9//3v/e/93/
3//i/+P/5P/j/+L/4f/g/+H/4f/i/+L/4//j/+L/4P/f/9//3v/f/+D/4v/k/+X/4v/h
/+D/4v/j/+T/5f/l/+b/5v/l/+T/5v/o/+n/6//s/+z/6v/p/+f/6P/p/+n/6f/p/+n/
6f/r/+3/7v/w//D/8P/w//D/8v/z//P/8v/w//L/8//z//P/8//y//H/8f/x/+7/7v/s
/+z/7P/r/+v/7P/t/+3/6//q/+j/5//l/+b/5v/m/+f/5v/m/+X/5P/l/+X/5P/k/+P/
4v/i/+X/5f/l/+X/5//n/+f/5//n/+j/6f/r/+n/6f/q/+r/6v/q/+r/6v/n/+f/6P/o
/+b/5//n/+X/5f/m/+b/5//m/+X/4//i/+H/4f/g/9//3f/e/+D/4v/h/+D/3//e/97/
3v/d/97/3f/c/9z/3P/c/9v/2//b/93/3f/c/9z/3f/e/97/3f/d/97/3f/e/97/3v/e
/97/3v/d/93/2//b/97/3v/e/97/3f/d/9//4f/h/+D/4P/g/9z/3v/i/+L/4v/i/+L/
4v/i/+L/4v/l/+f/5//n/+f/6P/o/+n/5//l/+X/5//q/+v/7f/u/+7/7P/s/+z/6f/p
/+z/7P/t/+3/7f/u//D/8P/v/+7/7f/t/+3/7P/n/+b/5f/k/+P/4//i/+H/3//g/+D/
3v/d/93/3v/e/97/3v/f/9//3v/d/93/3P/e/97/3v/e/+D/4P/h/+H/3//d/93/3f/b
/93/3v/c/9r/1//V/9L/0P/R/8//z//V/97/5f/u//3/DQAfADgAQwBFAEMAOgAwADAA
JgAYAA8ADQAFAPv/8//q/+T/6P/q/+j/6P/r/+f/5P/k/+L/3//f/97/3v/e/97/3f/c
/9z/2v/a/9r/2v/a/9n/2f/Z/9f/2f/X/9b/1P/U/9L/0v/X/9j/2v/b/9v/3P/b/9r/
2P/Y/9j/2P/a/9v/3f/e/97/3f/b/9j/2f/b/9z/3//d/97/3//f/93/3f/d/+D/4v/i
/+L/4f/h/+D/3v/c/+D/4v/j/+X/6P/o/+b/5f/k/+T/5P/j/+X/5f/l/+X/5f/l/+T/
5P/n/+j/6f/q/+r/6//r/+r/6v/s/+3/7f/t/+3/7P/r/+v/6//o/+j/6P/o/+j/5//o
/+j/6P/n/+b/5v/l/+X/5f/m/+b/5v/l/+T/5P/j/+P/5f/m/+b/5P/j/+L/4v/k/+X/
5v/n/+n/6f/p/+n/5v/m/+b/5//n/+f/6P/o/+j/6P/o/+j/5v/l/+X/5P/l/+f/6P/n
/+X/5P/i/+H/4//j/+L/4v/h/+H/4P/f/97/3v/f/+D/4P/g/+D/4P/d/9z/2v/a/9z/
3P/d/97/3P/b/9v/2//d/93/3P/c/97/4P/h/+H/4P/g/97/3v/g/+D/4P/g/+L/4f/h
/9//3v/i/+P/5P/m/+X/5f/n/+X/5f/k/+T/5v/m/+T/5f/m/+f/6P/n/+b/5f/k/+f/
6f/p/+n/6P/o/+f/5//p/+f/5//p/+z/7f/v//D/8v/w//D/8P/x//H/9P/0//H/8f/x
//L/9P/0//P/8v/v/+//7//u/+3/7P/r/+r/6v/p/+f/5f/j/+T/5P/i/+H/4f/i/+L/
5P/k/+X/5f/i/+H/4f/g/+H/4v/j/+T/4v/i/+P/4//j/+H/4f/h/+H/3//g/+T/4v/f
/9//3P/Y/9X/1f/X/93/5P/r//b/BwAbAC0AQABPAFcATwBAADoANgAsACIAFwANAAcA
///1/+z/6P/o/+r/7P/q/+v/6//q/+r/6P/l/+X/5P/k/+T/5P/j/+L/4v/h/+D/3//e
/9//3//g/+H/4f/j/+H/4P/g/+D/3v/e/+H/4v/k/+X/5P/m/+b/5v/n/+j/6f/q/+v/
6//s/+z/6//r/+r/6P/p/+v/7P/v/+7/7v/u/+3/6//r/+v/7v/u/+7/7v/t/+//7v/s
/+r/7P/u/+//8f/x//D/7f/r/+z/7v/w//H/7//v/+//7//u/+//7//w//P/9P/1//b/
9P/1//X/9P/z//b/+P/5//f/9//2//X/9v/3//X/9v/3//j/+f/5//j/+P/4//f/9v/2
//X/9f/1//b/9v/2//P/8v/y//H/8f/z//T/9P/y//H/8P/w//P/8//z//P/9f/1//X/
9f/z//L/8f/x//H/8f/y//L/8f/w/+//7v/r/+v/7P/s/+z/7f/t/+v/7P/s/+v/6//t
/+3/7P/s/+v/6//q/+n/5//o/+r/7P/r/+r/6f/o/+n/6P/m/+b/6f/q/+z/7v/s/+v/
6//r/+3/7f/s/+z/7//w//D/7//w//D/7v/u//D/8P/w//D/8P/v/+//7f/s//D/8f/y
//L/8f/x//P/8v/x/+//7v/w//L/8v/2//b/9P/z//L/8f/w//H/8v/z//T/8//1//X/
9f/3//j/+P/5//v/+f/5//v/+//7//z//P////7///8AAP////8CAAIAAwADAAMABAAG
AAYABQAEAAEAAQABAAAA/v/+//7//v/7//n/9v/z//X/9v/2//T/9f/1//b/9v/0//T/
9f/1//X/9f/2//b/9f/0//P/8v/z//T/9v/3//n/9//3//f/9f/5//r/+v/4//n/9//y
/+z/5//p/+3/9/8AAAkAFgAnADkASwBgAGkAaQBjAFgAVABSAEoAPgAzACkAHwARAAsA
CAAIAAwADAAGAAgACwAHAAQABAACAP//AQAAAAAAAAD///3/+//6//v//P/9//7//v/9
//3//f/8//3/+v/4//v//P/7//z//f/8//z/+//+/wAAAAAAAP7//v/+//7//f/9//7/
/v8AAAEAAQAAAP3//f/8//3/AAACAAQABQACAAEAAAACAAMABAAFAAUACAAIAAcABgAI
AAoACwANAAwADAAKAAkACwAMAA0ADQANAA0ADQANABAAEQARABIAEwAUABUAFgAWABcA
FwAWABMAFAAUABMAFQAVABQAEwAUABUAEwAUABQAFAAUABMAEgASABIAEQASABIAEQAR
ABAAEAAPAA4ADgAOAA8ADwAPABEAEgASABQAEwASABIAEgARABAADwAPAA8ADwAPABAA
EgAUABcAFAATABMAEgASABIAEgASAA8ADwAQABAADgAPAA8ADQAMAAwACwALAAkACQAI
AAgACQAJAAgABwAEAAQABQAGAAQABAAEAAQABgAGAAUABgAHAAYABgAGAAgABwAHAAcA
BwAHAAYABgAHAAgACAAHAAkACgAJAAoACwAKAAkACAAKAAkACQAHAAYACgALAAwACgAJ
AAkACwAJAAkACAAIAAwADgAOAA4ADgAOAA4ADgAOAA4ADwARABEAEQAVABYAFgAXABUA
EwATABUAGAAZABsAHAAcABoAGgAaABkAGQAcABwAHQAdAB0AHgAgACAAHwAeAB0AHQAd
ABwAGwAaABkAGAAVABMAEAANAA8AEAAQAA4ADQANAA4ADgAOAA4ADwAPAA4ADQANAAwA
CgAKAAoACgALAAwADgAPAAwACQAIAAcACQAFAAoADAAOAAsAAwD+//7/+//7/wEACQAQ
ABsAKAAzAEUAWQBmAGkAZQBbAFYAVABMAD4ANAAtACUAGwAXABEADAAQABYAFgAUABIA
EQAPAA4ADgAMAAkACQAIAAgACAAIAAcABgAGAAgACAAIAAgABAADAAMAAwADAAUAAwAC
AAQABAACAAIAAgACAAMAAwACAAQABAAEAAIAAgACAAIAAgADAAUABgAFAAUABAACAAIA
AwADAAUABwAIAAkACQAHAAcABwAKAA0ADgAPAA8ADwAOAAwACgAMAA4ADwARABIAEgAQ
AA8ADwAQABEAEQASABMAFAAVABUAFQAUABQAFgAYABoAHAAbABsAGgAYABgAGgAbABsA
GwAbABoAGQAbABsAGAAYABYAFgAWABUAFAAUABQAEwAQABAADwAPAA8AEAAQABAADwAO
AA4ADQAMAA0ADQAMAA0ADQANAA4ADgANAAwACwAMAA0ADgAPAA4ADgAOAA8ADAALAAsA
CgALAAwADQAOAAsACwAMAAwACgALAAsACQAIAAgABwAHAAYABQADAAIABQAFAAQAAwAA
AAAAAQACAAAAAAAAAAAAAAAAAP//AAABAAAAAAAAAAAA////////AQABAAAAAAD//wAA
AAD/////AAD//wAAAAAAAAAAAAACAAEAAQD///3/AAAAAAAAAAD/////AQABAAEAAAAA
APz//v8CAAQABAAEAAQABAAEAAQABAAFAAcABwAHAAkACgAKAAsACQAHAAcACQALAA0A
EAASABMAEAAPAA4ADwAPABIAEgATABMAEwAUABEAEAAOAAwADAANAA4ADgALAAoACQAI
AAQAAwABAP//AQACAAIAAAD9//3//v/+/wAAAAABAAEA/v/9//3//P/8//z//P/8//7/
/v///////f/7//v/+/////3//v/+//r/+f/5//L/7v/v/+//8////woAEQAcADEAQQBN
AFoAYQBbAFEATABEADgAMAAmAB8AHQAVAAkABQAGAAYABgAEAAIAAAABAP///f/+//3/
+//7//r/+v/6//r/+f/4//j/+v/6//r/+v/4//f/9//3//n/+//5//j/+P/4//b/9v/6
//r/+//7//r//P/8//z/+v/6//r/+v/7//v//P/8//z/+//5//b/9//5//r//f/7//z/
/f/9//3//f/9/wAAAgACAAIAAQADAAIAAAD+/wIABAAFAAcABwAGAAMAAQACAAQABgAH
AAQAAwACAAEAAwAFAAYACAAHAAgACQAKAAwADQANAAwACgAMAA0ADQALAAsACgAJAAcA
BwAEAAQABAAEAAQAAwADAAQABQAFAAQABAADAAMAAwAEAAQABAABAAAAAAD//wEAAwAE
AAQAAgABAAAAAAABAAEAAQABAAEAAQABAAEA/v/+//7///8BAAEAAgACAAAAAAAAAAAA
/f/9//7//v/+///////9//r/+v/5//n/+//7//r/+v/7//v/+v/5//T/9P/1//b/9v/2
//b/9v/1//T/8v/y//L/8v/z//T/9v/1//X/9f/1//X/9P/0//X/9v/2//X/9v/2//T/
9P/4//j/+P/4//r/+f/5//f/9f/4//j/+P/4//j/+v/6//r/+v/4//j/+P/4//z///8A
AAEAAQAAAP7//f8AAP//AAADAAMAAwAEAAQABAACAAIAAgADAAMABgAGAAMAAwADAAQA
BAAEAAMAAgABAAEAAQAAAP3//P/7//r/9v/1//P/8f/x//L/8v/w//D/8f/z//T/8v/y
//P/8//w/+//7//u/+//8P/x//L/8f/w//D/7//x/+//7//v/+//7f/u//L/7v/n/+f/
6P/k/+P/3//h/+3/+P/9/wgAGwAvAEMAUABXAFEARwBCAD4ANgAsACAAFwATAAsAAQD7
//b/9v/0//b/+P/4//n/+f/1//T/8f/t/+//7v/u/+7/7v/t/+z/7P/q/+r/6v/q/+j/
5//n/+f/5//p/+f/5v/m/+b/5P/k/+b/5v/n/+f/5//o/+f/5v/m/+b/5v/m/+X/5f/m
/+b/5//n/+b/5P/m/+f/5//p/+b/5v/m/+X/5f/l/+X/6P/q/+r/6v/p/+z/7P/r/+r/
7P/u/+//8f/x//D/7f/r/+3/7v/v/+//7//v/+//7//w//H/8f/y//H/8v/z//T/9P/1
//X/9P/0//b/9//3//f/9//2//X/9f/1//L/8v/w//D/8P/v//D/8P/w/+//7v/u/+3/
7f/r/+z/7P/s/+n/6P/o/+f/6f/r/+z/7P/q/+n/6P/o/+v/6//r/+v/6//r/+v/6//o
/+j/6P/p/+v/6//s/+z/6v/q/+r/6v/p/+n/6v/q/+n/6f/o/+X/5P/k/+P/4//j/+P/
4v/i/+L/4f/f/93/2v/a/9v/3P/c/9z/3P/c/9v/2v/Y/9j/3P/c/93/3v/d/9v/2v/Z
/9r/2//b/9z/2//c/9z/2//c/9z/2v/a/93/3v/f/+D/4P/f/9//3f/c/+D/4f/i/+D/
3//f/+H/4f/l/+T/4v/i/+L/4v/k/+T/5P/k/+X/5//n/+f/6f/q/+r/6//r/+n/6f/r
/+7/7//x//L/8v/w//D/8P/w//H/9f/2//b/9//4//r/+P/4//f/9v/4//n/+v/6//X/
9P/z//L/8v/x/+//7f/t/+7/7v/s/+n/6f/q/+r/7P/s/+3/7f/r/+n/6P/m/+b/5v/m
/+b/6P/o/+n/6f/m/+P/4v/h/+P/5//q/+T/4P/d/9n/2P/Y/9f/1f/Z/9//5P/t//z/
CwAbADMARABLAFMATQA8ADYANAAoABoAEQALAAUAAQD3/+z/6v/s/+z/6v/s/+3/6//o
/+j/5v/j/+H/4P/g/+D/4P/f/97/3v/d/9z/2//a/9j/1//X/9f/1f/X/9X/1P/S/9L/
0P/Q/9T/1P/V/9X/1v/Y/9j/2P/Y/9j/2P/Y/9n/2f/a/9r/2//b/9r/2P/W/9f/1//Z
/9f/2P/Z/9n/2f/Z/9n/3P/c/9z/3P/b/9v/2v/Y/9b/2P/a/9v/3f/c/9z/2v/Z/9f/
2P/Z/9n/2f/Z/9n/2f/c/93/3f/e/+D/4v/k/+b/5v/n/+f/5v/k/+b/5//n/+r/6//r
/+v/6f/p/+b/5v/n/+j/6f/p/+n/6v/r/+v/6//s/+z/7f/t/+7/7v/u/+7/7v/v/+//
7f/v//D/8P/y//H/8P/w//L/8//0//X/9//3//f/9//0//T/9P/1//f/9//4//j/9//2
//X/9P/z//P/9P/0//L/8//z//H/7v/u/+3/7f/v/+//7v/u/+3/7f/s/+v/5v/m/+f/
6P/p/+r/6//s/+r/6P/l/+T/6P/o/+n/6v/q/+n/6f/p/+v/6//q/+r/6v/q/+n/5//m
/+b/5P/k/+j/6P/o/+j/5v/l/+X/4//h/+T/5P/k/+L/4f/h/+P/4P/f/93/3P/a/9r/
3P/c/9z/3P/a/9r/2v/a/9v/3f/d/93/3f/e/97/3//f/93/3f/f/+L/4//l/+b/5v/k
/+T/5P/k/+X/6f/q/+j/5//m/+b/5P/k/+P/4v/i/+P/5P/k/+D/3v/c/9r/2P/X/9X/
0//Q/9D/z//M/8v/y//M/8z/y//K/8r/yf/K/8n/yf/I/8b/xv/G/8b/xf/E/8T/w//B
/7//v/+//8P/w//A/77/vv+5/7P/sv+y/7H/r/+v/7P/uv/F/9T/4//z/wUAGAAnAC8A
KQAeABoAFAAIAAAA9//r/+X/2//N/8b/yv/K/8r/yv/K/8v/zf/K/8r/yP/F/8T/wv/B
/8D/wv/B/8D/wP/A/8D/wP/A/8D/v/+//7//wf/D/8H/wP++/77/vP+8/7//wP/C/8P/
xP/G/8b/xv/H/8j/yf/K/8v/y//M/8z/zv/P/8//zv/Q/9P/1f/Z/9b/1v/W/9X/1P/V
/9b/2v/c/9z/3P/b/9n/2P/W/9T/1v/Y/9n/2//b/9r/1//V/9j/2v/c/93/3v/f/+D/
4f/k/+X/5f/m/+j/6v/s/+7/7//x//L/8v/y//T/9f/1//j/+f/5//n//P/9//v//P/+
/wAAAgADAAMABAAFAAUACQAMAA4AEQAUABYAFwAYABgAGAAZABkAGwAfACIAJAAlACUA
JQAmACsALQAvADEAMgAzADQANQA2ADgAOgA9AD8AQQBEAEYASABKAEwATgBQAFMAVwBa
AFwAXwBhAGEAZABmAGcAaQBtAG8AcAByAHYAdwB3AHcAdwB4AHoAfAB/AIAAgQCCAIIA
ggCBAIIAhwCIAIoAjACMAIsAiwCLAI0AjQCMAIwAjQCOAI4AjQCNAI4AjQCOAJAAkACQ
AJAAjwCNAIwAiQCIAIwAjQCOAIwAiwCLAI0AiwCLAIoAigCKAIwAjACQAI4AjACKAIYA
hACIAIkAigCLAIwAjgCOAI4AjgCQAJMAlACVAJgAmgCbAJ0AnwCdAJ0AnwChAKMApgCo
AKsAqgCrAKwAqQCpAKwArACtAK0ArQCuAK4ArgCtAKwArQCtAK0ArACnAKYApQCkAKAA
nwCdAJsAmACYAJcAlACQAI8AjwCOAIsAigCKAIkAhgCFAIUAhACDAIIAgQCAAIAAgACB
AIEAfwB9AH0AfQB7AH8AggB8AHoAeQB3AHAAagBnAGMAaQBxAHoAgwCMAJkAqwC9AMoA
0QDNAMUAugC0AK4AogCSAIUAewBxAGcAXwBaAFgAWgBYAFAAUgBVAFEATQBMAEkARQBD
AEAAPgA8ADkANwA1ADQAMQAuACsAKAAkACEAHwAdABoAGwAYABYAFAAUABIAEgASABIA
EwATAA8ADgALAAgABwAGAAUABAAAAP/////+//7//f/7//j/9//3//b/9//1//T/8//x
/+7/7f/s/+7/7//u/+3/6//q/+j/5f/i/+H/4v/i/+P/4v/g/9z/2f/Y/9j/2P/X/9b/
1f/U/9P/0//T/9L/0v/R/9L/0//U/9T/1f/V/9T/0v/U/9X/1f/W/9f/1//X/9f/1//U
/9T/1v/W/9b/1f/W/9b/1v/V/9L/0v/R/9H/0v/U/9X/1v/W/9b/1//X/9j/2//d/97/
3v/d/9z/3P/g/+H/4v/j/+X/5//p/+v/7P/s/+z/7f/v/+//8P/w//L/8v/y//L/8//z
//T/9P/y//P/8//x/+7/7v/t/+3/7f/t/+z/7P/r/+v/6v/p/+X/5P/k/+T/4v/i/+L/
4v/e/9z/2f/Y/9j/2P/Z/9r/2f/X/9b/1f/U/9P/0f/Q/8//0P/Q/8//zv/O/8z/zP/N
/8z/y//K/8j/x//H/8X/w//G/8b/xv/I/8f/x//J/8b/xf/D/8L/w//G/8f/zP/M/8z/
zP/K/8z/zf/O/9D/z//U/9j/1P/S/9T/1P/U/9T/1v/Y/9r/3P/c/93/3P/b/9//4P/g
/+H/4v/h/+L/5f/m/+f/6f/q/+z/6v/q/+r/6//r/+7/7v/r/+v/6//s/+3/7v/u/+7/
7P/r/+r/6P/l/+T/4//i/+D/3//d/9v/3f/e/97/3P/b/9v/3P/c/9n/2P/Y/9f/2P/X
/9f/1v/W/9b/1v/W/9T/1P/V/9X/1f/T/9P/0//V/9X/0v/S/9D/zf/L/8j/wv/D/8P/
xf/N/9r/4//y/wcAFQAhACwALwAlABsAGgAWAAwABAD6/+//5//f/9X/0f/U/9b/1v/Y
/9j/1v/V/9H/0P/Q/87/y//N/8z/zP/M/8z/y//K/8r/yP/I/8j/yP/G/8X/xf/F/8X/
x//F/8T/xv/G/8T/xP/F/8T/xP/D/8T/xv/G/8b/xP/E/8T/xP/B/8H/wv/C/8X/xf/E
/8L/wv/D/8P/xf/F/8b/x//H/8b/x//I/8z/zf/O/8//z//R/9D/zv/M/83/zv/O/8//
0P/Q/87/zf/N/87/z//P/8z/y//K/8n/y//N/87/0P/Q/9D/0P/Q/87/z//P/87/zP/O
/8//z//M/8v/yf/H/8X/xf/C/8L/wf/A/7//vf+7/7r/uf+3/7X/tP+y/7H/rv+u/63/
rP+t/w==
         </WaveFormData>
      </LeadData>
      <LeadData>
         <LeadByteCountTotal>10000</LeadByteCountTotal>
         <LeadTimeOffset>0</LeadTimeOffset>
         <LeadSampleCountTotal>5000</LeadSampleCountTotal>
         <LeadAmplitudeUnitsPerBit>4.88</LeadAmplitudeUnitsPerBit>
         <LeadAmplitudeUnits>��V</LeadAmplitudeUnits>
         <LeadHighLimit>2147483647</LeadHighLimit>
         <LeadLowLimit>268435456</LeadLowLimit>
         <LeadID>II</LeadID>
         <LeadOffsetFirstSample>0</LeadOffsetFirstSample>
         <FirstSampleBaseline>0</FirstSampleBaseline>
         <LeadSampleSize>2</LeadSampleSize>
         <LeadOff>FALSE</LeadOff>
         <BaselineSway>FALSE</BaselineSway>
         <ExcessiveACNoise>FALSE</ExcessiveACNoise>
         <MuscleNoise>FALSE</MuscleNoise>
         <LeadDataCRC32>2283668733</LeadDataCRC32>
         <WaveFormData>
/P/8//z//P/6//r/+v/6//z//P/8//z/+f/4//f/9v/0//T/9P/0//b/9v/2//b/9f/0
//P/8v/0//T/9P/0//b/9v/2//b/9v/2//b/9v/4//j/+P/4//r/+v/6//r/+v/6//r/
+v/8//z//P/8//v/+v/5//j/+f/6//v//P/5//j/9//2//f/+P/5//r/9//2//X/9P/0
//T/9P/0//T/9P/0//T/9P/0//T/9P/0//T/9P/0//P/8v/x//D/8f/y//P/9P/y//L/
8v/y//D/8P/w//D/8f/y//P/9P/0//T/9P/0//L/8v/y//L/8P/w//D/8P/v/+7/7f/s
/+7/7v/u/+7/7f/s/+v/6v/r/+z/7f/u/+z/7P/s/+z/7P/s/+z/7P/u/+7/7v/v/+7/
8P/z//b/+v/9//3//f/7//v/+P/4//n/+f/5//f/9v/z//D/7P/q/+r/6f/p/+v/7f/t
/+v/6//r/+r/5v/l/+X/5f/l/+X/5f/l/+X/4f/f/9//3//g/+D/3//f/9//3//d/93/
3//f/9//3v/g/+D/3//f/9//4f/h/+D/4f/j/+T/4//n/+f/5v/k/+T/5P/m/+b/4v/d
/9j/0//M/8L/uv+//8z/1//g/+b/7/8FAB8AQgBqAI8AtgDSAOcA9AD8AP4A6gDEAJYA
ZwA8ABYA/f/4//b/7P/n/+j/5P/k/+L/6P/p/+j/5//m/+X/5P/k/+T/5P/k/+X/5v/j
/+T/4//i/+H/4v/i/+L/4v/h/9//3v/d/9z/3P/e/97/3//h/+H/3v/g/+D/3v/e/9//
4P/g/9//3//c/9r/2v/X/9X/2v/e/9//2//b/9r/2v/Z/9j/1v/T/9f/2f/Z/9f/1v/W
/9b/1v/T/9P/1f/X/9n/2f/Z/9r/2P/b/9v/2v/Y/9v/3f/d/93/3v/e/9//4f/h/9//
4//m/+f/6P/s/+v/6v/p/+j/6f/r/+v/6P/m/+j/5v/k/+j/6v/q/+z/7f/s/+v/6v/s
/+v/6v/p/+f/6v/w//D/7P/o/+b/5v/m/+T/4f/j/+T/5f/m/+b/4v/i/+P/5P/i/+L/
4f/h/+L/4v/g/+D/4v/i/+P/5f/i/+L/5v/m/+P/4f/h/+L/4//k/+X/5v/l/+b/4//i
/+L/4f/e/+D/4//j/+L/4v/g/9//3//e/+D/4P/f/97/3P/c/9r/2v/d/93/3f/c/9n/
2f/Y/9f/2f/Z/9j/2P/a/9r/2f/Y/9j/2P/W/9b/1f/U/9P/0v/T/9H/1f/W/9T/0//S
/9D/0P/Q/9D/0f/V/9P/0//T/9D/0P/S/9P/1f/T/9P/0//S/9L/0v/T/9T/1f/V/9X/
0//R/8//zf/O/87/0//V/9L/0P/Q/9D/0P/S/9L/0//T/9X/2P/b/9z/3f/d/93/3f/e
/9z/3f/f/93/3f/b/9r/1//U/9D/0P/S/9H/0f/R/9D/z//M/83/z//O/8r/yf/L/8v/
y//L/8r/yf/I/8P/wv/D/8T/xv/G/8X/xf/F/8f/xf/F/8f/yf/J/8j/yP/F/8P/wv/B
/8b/x//H/8j/xv/F/8L/w//G/8b/xf/I/87/0P/O/8r/x/+8/7H/qP+g/57/qf+6/8X/
xP/G/9n/8/8PADIAWgB9AJwAugDVAOYA4gDWAMQAogBuAD0AFgDw/93/3P/U/87/0f/W
/9b/0v/P/9T/1P/S/9L/0v/S/9L/0f/Q/8//zv/Q/9D/zP/M/83/zv/P/9L/0P/Q/9D/
z//M/8z/zP/M/8r/zP/M/83/zf/N/8r/zP/N/8z/zf/P/8//zv/M/8v/y//K/8v/yf/G
/8r/zf/N/8n/yf/I/8j/yf/K/8r/yf/L/8v/yf/F/8f/yP/J/8r/x//H/8n/y//L/8v/
y//M/8//0//U/9T/0P/T/9X/1f/U/9b/1//Z/93/3f/b/9//3//f/9//4v/m/+j/6v/s
/+r/6//q/+b/6P/q/+j/5v/r/+z/6//s/+3/7P/r/+r/7P/r/+r/6f/o/+r/7//u/+v/
6P/n/+j/6P/m/+P/5f/l/+X/5f/k/+P/5P/m/+j/5//m/+T/4//l/+b/5f/m/+f/6P/q
/+3/5//m/+n/6P/o/+n/7P/w/+3/7P/r/+r/6//u/+3/7v/t/+3/6//u/+3/7f/s/+z/
7f/t/+7/7v/r/+r/6P/m/+f/6P/n/+j/5//n/+f/5v/k/+P/4f/f/+L/4//j/+T/4//i
/+D/3v/f/+D/3//g/97/3v/e/97/3P/Z/9z/3P/d/93/3f/c/93/3v/f/+H/4f/f/9//
3//g/+D/4v/j/+H/4f/j/+P/5P/k/+T/5P/k/+T/5P/l/+X/6v/u//L/9P/2//X/9P/z
//H/7v/u/+//8P/x//D/8P/r/+j/5P/k/+b/5f/l/+X/5f/l/+P/5f/n/+b/4v/h/+P/
4//j/+P/4P/f/97/2f/a/9v/3P/e/97/3f/d/93/3//d/93/3//h/+H/4P/g/9//3f/c
/9v/4P/h/+H/4v/g/9//3P/d/9//4P/g/+T/4v/e/+L/3v/R/8j/wf+6/77/yP/R/9j/
4f/s//r/CwAnAEkAagCQALcA1gDuAPkA/gD6AOIAtgCCAFYALQAIAPT/8f/w/+r/5P/j
/+j/7v/q/+n/7v/u/+z/7v/u/+7/7v/u/+7/7v/u/+//8P/t/+7/7f/s/+v/7P/t/+7/
7//v/+7/7v/u/+7/7f/u/+3/7f/u/+//7f/w/+7/7P/s/+3/8P/w/+//7//s/+r/6v/n
/+b/6v/t/+3/6v/r/+v/7P/s/+z/6//p/+v/7f/t/+v/6//s/+3/7v/u/+//8v/1//P/
8//z//T/8v/1//X/9P/z//f/+v/7//z//v///wEABQAFAAMABwAIAAkACgAOAAwADAAM
AAwACwANAA0ACgAMAA4ADAAKAA4ADgAMAAwADAAMAAwADAAMAAsACgAJAAkADAASABIA
DQAIAAUABAAIAAgABwALAAwACwAKAAgAAgACAAMABAAFAAYABgAHAAYABgAEAAQABwAI
AAoADQAIAAgADAAMAAkACQALAA4ADgAOAA4ADgAMAA4ADAAMAA0ADQALAA4ADQANAAwA
DAAMAA0ADwAQAA4ADgANAAwADAAMAAoACgAMAA0ADgAOAAwACwAJAAcABwAHAAYABgAK
AAoACQAIAAcABgADAAIABQAGAAcACAAHAAMABQAEAAMAAwADAAIABAAEAAQABQAFAAQA
AgAAAP7//P/+/wAAAwAFAAcACgANAA4AFAAVABYAFwAWABIAEQARABEAEQAPAA4ADQAK
AAYABgAEAAEA///9/wEAAwADAAcABAACAP3/+//5//n/+f/5//v/+//7//f/9f/1//X/
9v/2//X/9f/1//X/8//z//X/9//3//b/9v/z//H/8P/v//L/8//z//T/9//3//X/9//2
//T/8f/y//b/+P/4//T/7//o/93/1P/O/9D/1//m/+3/8P/6/w8AJwBDAGQAiACrAMoA
6gADAQ4BCgH8AOIAugCKAFkAMgAUAAcAAgD+//z/+//6//z//P/3//z//P/6//j/+P/4
//j/+P/4//j/+P/5//r/9//4//b/9v/2//j/+P/4//j/9//2//b/9v/2//T/9v/2//f/
9//3//T/9v/2//T/9P/1//T/9P/z//P/9P/y//L/7//q/+7/8f/x/+//7//u/+7/7P/s
/+v/6f/v//H/8f/v/+z/7P/s/+z/7f/t/+//8f/x//H/8f/y//H/8//y//D/8P/z//X/
9f/3//r//P///wAA///8////AgADAAQACAAHAAYABQAEAAUABwAHAAQABAAGAAQAAgAC
AAIAAAAAAAQABAAEAAQABAADAAIAAQADAAYADAAMAAcAAgD///7//f/6//b/9//7//3/
//8AAPv/+v/6//r//P/8//v/+//9//7//f/+//3//P/8//3//P/8/wAAAAD/////AQAE
AAIAAgACAAIAAAACAAAAAAABAAEA//8CAAMAAwACAAIA/////wAAAAACAAIAAQAAAAAA
AAD+//7//f/9//3//P/9//3//P/7//n/+f/4//j/+v/6//n/+P/5//r/+f/6//n/+P/3
//b/9//1//n/+v/3//f/9//2//b/9v/2//f/+//5//n/+f/2//T/9v/+//v/+v/5//j/
+P/4//n/+f/7//7/AQACAAcABwAHAAcACAAGAAcACQAGAAUAAgAAAP7//P/5//r/+f/3
//b/9f/4//n/+P/7//n/+P/0//P/8//z//P/8//z//P/8//v/+v/6//r/+z/7f/t/+7/
7//x/+//7//x/+//7//u/+7/7v/t/+3/7f/v/+//7v/u//H/8f/v//H/8P/u/+v/7P/y
//L/8v/y/+v/5P/d/9D/xv/I/8//2P/l/+r/7v8BABUALQBOAHYAnQDAAN4A+QACAQQB
AAHqAMYAnABxAEYAIgAJAP7/+v/6//3/+P/0//T/8f/2//b/9P/2//b/9v/2//j/+P/4
//j/9f/0/+//7v/x//L/8//2//X/9P/z//H/7v/u/+7/7v/u//D/8P/x//P/8//w//L/
9P/y//L/8//z//L/8P/v//D/7v/u/+v/6f/u//L/8//t/+3/7P/s/+z/7P/r/+n/7//x
//H/7//t/+z/6//q/+n/6f/r/+3/7f/t/+3/7v/s/+//7//u/+z/7//x//H/8P/y//P/
9f/6//v/+v////3//f/9/wAAAQACAAMABAAEAAUABAAAAAAAAgAAAP7/AgACAAAAAAAC
AAIAAgACAAQAAwACAAEA//8CAAgACAACAP7//P/8/////v/8/////////////v/8//z/
/f/+//3//P/6//n//P/8//r/+v/6//r/+//9//r/+v/+//7/+//7//3/AAAAAAAAAAAA
AAAAAgAAAAAAAwADAAEABAADAAMAAgACAP////8AAAAAAgACAAEAAAAAAAAA/v/+/wAA
AQACAAIA//////7//f/+//////8AAAIAAgABAAAAAgACAAAAAAD+//7//v/+/wAA/f8A
AAAAAQABAAEAAAACAAIAAgADAAUAAwADAAMABAAEAAQAAwACAAEAAAACAAIAAwADAAQA
CAAMAA4ADwAPAA8ADwAQAA4ADwARAA8ADwANAAwACQAGAAIAAgADAAMABAAFAAUABQAD
AAUABQAEAAAA///9//3//f/9//z/+//6//X/9P/1//b/+P/4//f/9//3//j/9//4//v/
+f/5//j/+P/2//X/9f/1//j/+f/5//r/+v/5//b/9//5//j/9v/4//b/9v/0//r/+f/s
/+H/3P/U/9D/2f/k/+v/8P/0/wEAGwA/AGIAhACvANQA6gD9AAgBDAEIAfAAzACgAG8A
QAAgAA8ABAAAAP7/AQAAAPz/+v/4//7////+//7//v/+//7//f/8//v/+v/8//z/+P/4
//b/9v/2//j/+v/6//r/+f/4//j/+P/4//j/+v/6//v/+v/5//X/9v/5//j/+f/7//z/
/P/7//v//P/6//r/9//0//j/+//7//T/8//x//D/8//0//T/8//2//f/9v/z//D/8P/w
//D/8P/x//T/9//0//P/8v/y//P/9//4//j/9v/5//v/+//8//7///8BAAIAAQD+/wEA
AwADAAMABgAIAAgACAAIAAsADQANAAoACgAMAAoACAALAAwACwAMAAwADAAMAAwADQAN
AA0ADQAKAAwAEQAQAA4ACgAIAAgACQAIAAYACQAJAAkACQAIAAQABAAFAAYABAAEAAMA
AwADAAIA///+//7//v///wEA/v/+/wIAAgD+//3//v8AAAEAAgADAAQABQAIAAcACAAJ
AAkABwAKAAsACwAKAAoADAANAA8AEAAPAA4ADAAKAAoACgAIAAgACQAJAAkACAAIAAkA
CQAJAAsACwAKAAoACgAKAAkACAAIAAgABgAGAAcACAAJAAoACAAFAAgACAAJAAkACQAI
AAYABgAGAAcABwAFAAUABQAGAAYACAAJAAsABgAEAAQABAAEAAIAAgADAAMABgAKAA4A
EAAVABUAFQAVABMAEAAQABEADwAPAA0ADAAJAAYAAgACAAEA///+//3/AQADAAMABwAE
AAIA/f/7//v/+//7//v//f/9//3/+f/1//X/9f/2//b/9f/1//X/8//x//H/8//0//X/
9f/2//T/8//z//P/8v/x/+//7v/w//H/8P/z//P/8v/w//L/9P/y//T/9P/x/+j/3//U
/8j/xP/R/+L/6//s//b/CQAjAD8AXgCGAK8AzgDwAAkBDAEMAQAB3gC4AJAAXwA0ABgA
CQAEAAIA/v/5//j/+v/4//P/+P/4//b/9P/0//T/9P/y//L/8v/y//T/9P/w//D/7v/u
/+7/8P/w//D/8P/v/+z/7P/s/+z/6v/s/+z/7f/w//H/7//y//D/7P/q/+n/6//s/+z/
7f/t/+z/7f/r/+b/6v/t/+3/6//r/+r/6v/p/+j/5v/j/+X/5//n/+X/5v/m/+b/5v/n
/+f/6f/r/+r/6f/o/+j/5v/p/+n/6P/n/+v/7v/v//L/9P/1//f/9v/1//L/9f/4//n/
+v/+//z//P/8//z/+//9//3/+v/7//7//f/8//7//v/8//z///8AAAEAAgABAP///f/7
//r//P8BAAAA/v/6//j/+P/6//j/9f/3//n/+f/5//j/9P/0//X/9v/2//b/9f/1//j/
+P/2//b/9v/2//f/+f/2//b/+v/6//f/9//5//z//v/+//7//v/8//7//P/8//3//f/7
//7///////7//v/8//v/+//6//r/+v/5//j/+v/6//j/+P/5//n/+f/4//n/+f/4//f/
9v/1//P/8v/2//b/9f/0//b/9v/0//T/9P/0//T/9P/0//H/9P/0//P/8//z//L/8v/y
//L/8//1//P/8//z//r/9v/0//T/9P/0//L/8v/z//P/+P/8/wAAAgAFAAUABQAFAAQA
AAD/////AQABAP///v/7//j/9P/0//L/8f/x//H/9f/1//P/9f/1//T/8P/v/+//7//v
/+//7f/t/+3/6f/p/+n/6f/q/+z/6//r/+v/6//p/+n/6//r/+v/6v/q/+v/6//s/+3/
7v/t/+v/6v/p/+n/5//p/+r/6v/p/+z/7P/s/+z/6v/j/9j/zf/C/77/wv/P/97/5f/s
//r/CwAfAD0AZACMAKcAwgDsAAMBBgEEAfQAzgCeAHAASQAgAAAA+f/6//b/7P/r//T/
9P/q/+n/8P/y//L/8v/y//L/8v/w//D/8P/w//L/8v/u/+7/8P/w//D/8v/w//D/8P/v
/+7/7v/u/+7/7v/w//D/8f/x//H/7v/w/+//7P/r/+v/7//w//D/8f/w/+7/7v/r/+b/
6v/t/+3/7P/t/+3/7v/s/+z/6//p/+3/7//v/+3/7P/s/+z/7P/p/+n/6//t/+//8f/z
//b/9P/3//f/9v/0//f/+f/5//z//v///wEAAQABAP//AwAFAAUABQAIAAYABgAGAAYA
CQALAAsACAAIAAoACAAGAAkACgAJAAoADgAOAA4ADgAMAAsACgAJAAcACgAQABAACgAG
AAQABAAHAAYABAAHAAkACQAJAAgAAwACAAIAAgAFAAYABgAHAAUABAABAAAAAAAAAAEA
AwABAAIABwAIAAYABQAGAAgABgAGAAYABgAGAAgABgAGAAcABwAFAAgACwALAAoACgAI
AAcABwAGAAYABgAFAAQAAgACAAAAAAABAAEAAQAAAAAAAQABAAEAAAD///3//P8BAAIA
AgACAAEAAAD9//z/+v/6//r/+v/7//n//f/+//z/+//6//j/+P/4//j/+f/9//v/+//7
//b/9v/8//z//P/8//z/+//6//r/+f/+/wIABgAIAAwADQAOAA8ADgAKAAkACQAHAAcA
BQAEAP///P/4//j/+//7//z//f/9//3/+//9//3//P/4//f/9//3//f/9//4//n/+v/3
//P/8//z//T/9P/z//P/8//z//H/8f/z//T/9f/1//b/9P/z//P/8//1//X/9P/0//j/
+f/4//v/+P/2//P/9P/2//j//P/0/+n/5v/h/9L/0v/g/+n/7P/1/wAABgAVADMAVQB4
AKAAxwDmAP4ADQEUARIB/gDWAKgAfABPACgAEAAFAAoACgAAAPn//v8CAAIA/f8CAAIA
AAD+//7//v/+//7//v/+//7/AAAAAPz//P/+//7//v8AAP7//v/+//3//f/+////AAD+
/wAAAAABAP/////8//7////+////AQAAAAAA//////7//P/8//n/9v/6//3//f/5//n/
+P/4//n/+v/6//n//P/9//z/+f/6//r/+v/6//r/+//+/wEAAAD///7//v8AAAMAAwAC
AAIABQAHAAcABQAGAAYABwALAAsACQANAA8ADwAPABIAEgASABIAEgARABMAEwAQAA4A
EAAOAAwADgAOAAwADAARABIAEwAUABYAFQAUABMAEAASABcAFgAUABAADgAOAA8ADgAM
AA8AEAAPAA4ADAAIAAgACQAKAAsADAAMAA0ADAAMAAoACgAKAAoACwANAAgACAAMAAwA
CQAJAAsADgAMAAwADAAMAA4AEAAOAA4ADQANAAsADgAPAA8ADgAOAAsACwAMAAwADQAO
AA4ADgANAAwACQAIAAgABwAGAAQABgAHAAcABwAFAAUABAAEAAYABgAFAAQAAgACAAAA
AAABAAIAAwAEAAIA//8CAAIA/////////v8CAAgABgAGAAYABgADAAIAAgABAAcADAAR
ABQAFQATABEADwARAA4ADgAPAA0ADQALAAoABgACAP3//P/+////AQADAAEA///7//v/
+//6//b/9f/3//f/9//3//X/9f/1//H/7//v/+//8P/w/+//7//v//H/7//v//H/8f/x
//D/8P/y//H/8f/x//L/8f/v/+7/8f/x/+//8f/x//D/7v/w//D/9P/0//D/6f/g/9n/
0P/I/8z/1//k/+f/6v/4/w0AJwBFAGwAlACzANAA6gD7AP4A/ADuAMoAnAByAEsAJAAC
APn//P/4//b/9f/u/+7/8P/t//L/8v/w//D/8P/w//D/8v/y//L/8v/v/+7/6f/o/+n/
6v/r/+7/7f/s/+v/6f/q/+r/6v/q/+f/6P/n/+f/5f/l/+L/5P/l/+T/5f/n/+f/5v/k
/+P/5f/k/+X/4//e/+L/5f/l/+H/4f/g/+D/3v/e/93/2//e/9//3v/b/9v/3P/d/97/
3v/f/+L/5f/i/+H/4P/g/97/4f/h/+D/3//j/+b/5//l/+b/5v/n/+v/6//p/+3/7f/t
/+3/8P/u/+7/7v/u//H/8//z//D/8P/y//D/7v/u/+7/7P/s/+z/7P/s/+z/7//v/+//
7//t/+7/8v/w/+3/6v/p/+r/6v/o/+X/5//n/+f/5//m/+X/5v/o/+r/6P/o/+f/5//m
/+b/5P/k/+T/5P/l/+f/5v/m/+r/6v/o/+f/6P/q/+r/6v/q/+r/6v/s/+r/6v/r/+v/
6f/s/+z/6//p/+j/5//n/+j/6P/m/+b/5f/k/+T/5P/i/+L/4//j/+P/4v/f/9//3v/d
/9//3//e/97/3v/e/93/3P/d/97/3f/e/97/3v/e/97/3P/Z/9z/3P/d/93/3f/c/9r/
2v/a/9v/4f/f/9z/3f/e/9//4P/g/+D/4f/h/+L/5v/q/+z/7//v/+//7//w/+7/7//x
/+//7//t/+z/6f/m/+L/4v/i/+H/4f/h/+X/5f/j/+X/5//m/+L/4f/j/+P/4//j/+P/
4//j/9//3//f/9//4P/d/9v/2v/Z/9n/1//X/9n/3P/d/93/3v/d/9v/2v/Z/9n/2f/Y
/9j/3P/d/9z/3//e/9z/2f/a/9r/2P/Y/9j/1//Q/8f/uv+y/7L/uf/G/8//0P/Y/+v/
//8fAEgAbgCPAKwAygDjAOYA5gDgAMIAmABuAEMAGgD2/+P/3v/a/9j/2f/a/9r/3P/Z
/97/3v/c/9r/2P/W/9T/1P/U/9T/1P/U/9T/0P/Q/87/zv/O/9D/0P/Q/9D/z//N/8z/
y//K/8r/zP/M/83/z//P/8z/zv/M/8r/yv/L/87/zv/N/83/yf/G/8X/wf/A/8T/x//H
/8P/w//C/8L/wv/C/8H/v//C/8P/wv+//8D/wP/A/8D/v/+//8H/w//A/7//vv++/7z/
v/+//77/vf/B/8T/xf/G/8j/yf/L/83/zf/L/8//0v/T/9T/2P/X/9b/1f/U/9b/2f/a
/9j/2P/a/9j/1v/b/9z/2//c/+D/4P/g/+D/4//j/+P/4//i/+T/6f/o/+f/5P/j/+T/
5v/k/+H/4//o/+n/6v/q/+T/5P/l/+b/6P/o/+f/5//o/+j/5v/m/+f/6P/q/+3/6f/o
/+v/6v/p/+n/6//u/+7/7v/u/+7/7f/u/+v/6v/r/+v/6f/s/+3/7f/s/+z/6//r/+z/
7P/t/+7/7v/u/+3/7P/p/+j/5//n/+f/5v/n/+f/5v/l/+X/5f/k/+T/5P/k/+P/4v/h
/+D/3f/c/97/3v/e/97/3P/Z/9z/3P/b/9v/2//a/9r/2v/a/9v/3P/Z/9j/1//W/9j/
1f/U/9P/0v/S/9L/0//T/9T/2P/c/97/4f/h/+H/4f/h/97/3v/f/9//3//d/9z/2//Y
/9T/1P/W/9X/1f/V/9T/0//Q/9H/0//S/87/zf/M/8v/yv/J/8n/yf/J/8X/wf/B/8H/
wv/A/7//v/+//73/u/+7/73/u/+7/7r/uv+4/7f/t/+3/7n/uf+4/7j/uf+5/7f/uf+7
/7r/uP+6/7T/tv+0/7T/tf+s/6H/mP+O/4T/i/+c/6X/rP+0/7//z//t/xQAPgBnAIgA
oAC3AMoAygDCAKwAigBaACsAAgDY/8H/wP/C/8D/wf+8/7j/uP+4/77/v/++/73/vP+7
/7r/vP+8/7z/vP+8/7z/uP+4/7n/uv+7/77/vv++/77/vf++/77/vv++/77/wP/A/8H/
w//D/8D/wv/E/8L/wv/D/8T/xP/D/8P/w//C/8P/wf+//8T/yP/J/8X/xf/E/8T/xf/G
/8b/xf/I/8n/yP/F/8H/wP+//77/vf+9/7//wf/B/8H/wf/C/8P/x//I/8j/yP/N/9H/
0//T/9T/1P/V/9n/2//b/+H/4//j/+P/5v/n/+j/6f/q/+7/8f/y//D/8f/0//P/8v/3
//j/9//4//v//P/9//7/AwAFAAcACQALAA4AFAAUABQAEgASABQAGAAYABcAGwAcAB0A
HgAeAB0AIAAkACgAKAAoACcAJwAqACwALAAuADAAMgA1ADkAOwA+AEUASABMAE8AVABa
AF0AXgBfAGAAZABoAGgAagBuAHEAcgB4AHsAfQB+AIAAggCDAIUAhgCJAIoAigCKAI0A
jgCNAI4AkgCTAJQAlACRAJEAkACPAJIAkwCTAJQAlgCWAJUAlACVAJYAlQCWAJQAlACU
AJQAkwCPAJEAkACSAJMAlACUAJIAkACOAI0AjwCNAI0AjQCNAI4AkQCTAJEAjQCLAIkA
hwCIAIoAigCKAIoAigCKAIsAiwCRAJYAmwCeAKEAoQChAKEAowCgAKAAoQCkAKUApACk
AKAAnACXAJYAmACZAJsAnQCiAKMAogClAKMAogCeAJ0AnwCfAJ8AnwCdAJ0AnQCZAJUA
lQCVAJYAkgCPAI0AiwCKAIcAhgCHAIQAgwCBAIAAfQB7AHoAeQB6AHkAdwB2AHYAdQBy
AHMAdQB0AHIAdAB0AHgAegByAGcAYgBXAEoASABQAFcAYABnAGoAdACFAJkAuQDcAP4A
HwFCAWQBcQFuAXIBZgFCARQB4gC1AJIAcgBbAFIAUABSAE8ASgBGAEgARABIAEcARABB
AD4AOwA4ADUANAAzADIALgAsACYAJAAgAB4AHAAcABsAGgAZABcAFAASABAADgANAA4A
DQANAAsACQAEAAQAAwAAAP////////7//P/7//f/9P/z/+//6v/u//H/8f/q/+n/5//m
/+T/4v/f/9v/3f/d/9v/1//T/9L/0f/Q/8v/yf/J/8n/yf/J/8n/yv/G/8f/xf/C/8D/
w//F/8X/xP/E/8P/w//H/8f/xf/J/8r/y//M/9D/0v/S/9L/0v/T/9X/1f/S/9D/0v/Q
/87/0f/S/9H/0v/V/9b/1//Y/9b/1f/U/9P/0//W/9z/3P/b/9j/1//Y/9z/3P/b/9//
3//f/9//3v/e/+D/4//m/+f/6P/o/+n/6//s/+v/7P/v//D/8v/1//L/8v/2//b/9//3
//n//P/7//r/+f/4//j/+v/4//j/+f/5//f/+v/4//f/9f/0//H/8f/y//L/7//u/+z/
6v/p/+j/5f/k/+L/4f/g/97/3f/d/9z/2//Y/9f/1f/U/9X/1P/S/9D/zv/O/8z/zP/K
/8r/yv/K/8r/x//K/8r/x//H/8f/xv/E/8T/xP/F/8f/xf/F/8X/xP/E/8b/x//H/8X/
xf/F/8b/yP/K/83/y//P/87/y//O/9D/0P/Q/9D/0v/S/9P/0//U/9j/3P/e/+P/4//j
/+P/5P/i/+P/5f/k/+P/4P/e/97/3P/Z/9r/3P/b/9v/2//d/93/2//d/9//3v/a/9n/
2f/Z/9n/2f/b/9v/2//X/9P/0//T/9T/1P/T/9P/0//T/9H/0f/T/9H/0f/Q/9D/0v/R
/9H/0f/S/9H/z//O/9H/0f/P/9H/0v/S/9H/1P/M/9D/0v/Q/8X/tv+t/6b/pv+y/73/
wP/H/9b/4v/z/w8AMQBSAHYAmQC+ANwA5wDoAOIAzACuAIAATgAfAPr/5P/f/9b/0P/S
/9H/0v/U/9L/0f/W/9b/1P/W/9b/1v/W/9T/1P/U/9T/0v/S/87/zv/Q/9D/0P/S/9H/
0P/P/83/yv/K/8r/yv/N/9D/0f/T/9P/0//Q/9L/0f/O/83/zf/O/87/zf/N/83/zP/N
/8v/x//K/8z/y//K/8v/y//M/8r/yv/J/8f/zf/P/8//zf/O/87/zv/O/8z/y//M/83/
zv/P/9D/0v/R/9P/0v/Q/8//0//W/9f/1v/Y/9n/2//d/93/2//f/97/3f/c/97/3v/e
/97/3v/e/9//3v/a/9r/3P/a/9j/1//W/9P/0v/T/9L/0f/Q/9D/z//O/83/y//M/9D/
zv/K/w==
         </WaveFormData>
      </LeadData>
      <LeadData>
         <LeadByteCountTotal>10000</LeadByteCountTotal>
         <LeadTimeOffset>0</LeadTimeOffset>
         <LeadSampleCountTotal>5000</LeadSampleCountTotal>
         <LeadAmplitudeUnitsPerBit>4.88</LeadAmplitudeUnitsPerBit>
         <LeadAmplitudeUnits>��V</LeadAmplitudeUnits>
         <LeadHighLimit>2147483647</LeadHighLimit>
         <LeadLowLimit>268435456</LeadLowLimit>
         <LeadID>V1</LeadID>
         <LeadOffsetFirstSample>0</LeadOffsetFirstSample>
         <FirstSampleBaseline>0</FirstSampleBaseline>
         <LeadSampleSize>2</LeadSampleSize>
         <LeadOff>FALSE</LeadOff>
         <BaselineSway>FALSE</BaselineSway>
         <ExcessiveACNoise>FALSE</ExcessiveACNoise>
         <MuscleNoise>FALSE</MuscleNoise>
         <LeadDataCRC32>2551309732</LeadDataCRC32>
         <WaveFormData>
CgAKAAoACgALAAwADQAOAAwACgAIAAYABwAIAAkACgAKAAoACgAKAAkACAAHAAYABwAI
AAkACgAHAAYABQAEAAQABAAEAAQABAAEAAQABAADAAIAAQAAAAAAAAAAAAAA///+//3/
/P/8//z//P/8//7//v/+//7/+//6//n/+P/7//z//f/+//v/+v/5//j/+f/6//v//P/6
//r/+v/6//j/+P/4//j/+v/6//r/+v/5//j/9//2//f/+P/5//r/+v/6//r/+v/4//j/
+P/4//v//P/9//7//P/6//j/9v/4//j/+P/4//r/+v/6//r/+P/4//j/+P/5//r/+//8
//v/+v/5//j/+f/6//v//P/6//r/+v/6//j/+P/4//j/+f/6//v//P/7//r/+f/4//r/
+//8//z//v/+//7//v/8//z//f/9//z/+v/6//b/8P/s/+v/7P/s/+//7//v//D/8P/x
//H/8f/w/+//7//w//H/8v/z//L/8f/w/+//8v/0//X/9v/4//b/9f/1//T/8//1//T/
9f/2//b/9//1//T/8//z//X/9f/3//X/9//3//b/9v/z//P/9f/1//b/9//4//f/9//2
//v/AwAOABwAKgAuACsAKwAyADYALwAjABAA8f/K/6T/iv97/3H/Y/9V/0//Uv9e/3L/
iv+f/7b/zf/X/9v/5v/w//X/+v/8//v//P/8//v/+f/6//v/+//8//z//f/+//v/+v/5
//n//f/9//3//v/+//7//v/+//z//v//////AgACAAIAAQD///7//v//////AAAAAAAA
AAD+//3//f/7//z//P/+////AAABAAIAAQD///7//P/+////AgACAAAA/////wAAAAD/
/wAAAQADAAMAAgAAAAAA////////AAABAAEAAgAGAAQAAQABAAAAAQADAAMABAADAAMA
AgAAAP///v/9////////////AQD+//3//f/9//z//P/7//3//f/7//v/+P/4//n/+v/6
//n/+f/4//r/+P/3//f/9v/3//j/+P/7//z/+v/6//f/9//3//f/+f/6//r/+v/7//r/
+P/4//n/+P/3//f/+P/5//n/+f/2//X/9f/0//b/9v/2//b/9P/0//P/8v/v/+//7//u
/+3/7v/t/+7/6//q/+n/6f/o/+j/6f/p/+n/5//n/+f/5P/k/+X/5P/l/+X/5P/l/+L/
4v/j/+P/4v/j/+T/5P/i/+H/4f/h/+D/3//g/+H/4P/h/+D/4f/g/+D/3//g/9//4P/g
/+D/3//f/9//4P/d/9z/3f/d/9//4P/f/9//3v/d/93/3v/d/9//3//f/9//3P/c/93/
3P/d/97/3f/e/+D/3//b/9r/2f/Y/9f/1v/X/9j/2f/a/9r/2v/Z/9j/2P/Y/9j/2P/a
/9v/2//Z/9T/0//O/8n/yP/I/8r/yv/K/8n/yP/G/8f/yf/K/8z/zv/O/8//z//M/8v/
yv/L/87/z//Q/9L/0//T/9P/0v/O/83/zf/N/83/0P/Q/9D/z//N/8z/yv/L/8z/zv/R
/8//z//L/8n/y//K/8r/yf/I/8n/yP/H/8H/wf/B/8H/xP/N/9n/5v/u//L/7v/p/+3/
+P/8//n/6//U/7P/iv9k/0z/Qf81/yf/If8l/yr/OP9K/17/a/98/4v/lf+d/6j/rP+r
/6z/rv+t/67/rv+t/67/sP+y/7P/sf+w/7D/sP+x/7L/s/+1/7f/t/+3/7j/tv+2/7b/
tv+5/7z/vv+//7//vv+9/7v/u/+6/7r/u/+6/7r/uf+4/7b/tP+z/7P/tP+2/7f/uv+5
/7j/t/+2/7f/t/+4/7j/tv+3/7r/uv+1/7P/sv+y/7X/tf+3/7n/uP+3/7X/sv+z/7P/
tP+1/7b/t/+3/7j/vP+6/7f/t/+5/7v/vv+//73/u/+6/7j/uv+7/7z/vf+7/7v/u/+7
/7z/uv+6/7v/vf++/8D/wf/A/7//vP+7/7r/vP+//8L/xP/D/8P/wv/D/8L/wv/D/8f/
yf/L/8z/yv/K/8f/xv/J/8v/zf/P/83/zv/O/87/z//O/8z/zP/P/9D/0f/T/9L/0f/P
/83/0P/R/9P/1P/V/9T/0//S/9L/0v/R/9D/0P/R/9L/0v/O/87/zP/M/87/zv/O/8//
zv/O/8//z//R/8//z//P/9H/0v/U/9T/1P/T/9H/0f/T/9T/1v/X/9b/1//Y/9j/1v/V
/9X/1f/Y/9n/3P/f/9z/2//Y/9f/2P/a/9v/3v/d/97/3v/e/9z/2//a/9r/3f/e/+H/
4//j/+L/3//d/+H/4f/i/+T/5v/k/+T/5P/k/+L/4v/i/+L/5P/m/+f/6P/m/+b/5v/m
/+j/6f/p/+f/4//h/9v/1f/V/9b/2f/a/97/3//g/+D/3v/f/9//4P/h/+L/5P/l/+X/
5f/l/+f/6P/p/+r/7P/u/+//8P/w/+z/6//r/+v/7P/w//H/8v/w/+//7//u/+7/7v/v
//H/8f/z//H/8f/x//D/8P/v//D/8//0//X/+f/5//X/+f8CAA0AGQAkACoAKgAqADEA
NwA0AC4AIQANAO7/y/+q/5D/gv91/2f/X/9j/2//gP+W/6r/uv/J/9b/3f/l/+3/9v/8
//3//P8AAP7//v/9//v/+//8//3//f////7//v/+//7//v/+////BAAFAAYACAAHAAYA
BQAEAAUACAAKAAsACgAKAAoACQAFAAQABAAFAAYACAAJAAoACQAGAAQAAwAEAAYABwAK
AAoACgAKAAoABwAFAAQAAgADAAUACQAKAAUAAwACAAIAAQABAAMABQAFAAUABAACAAIA
AQABAAEABgAHAAcACAAJAAYAAgABAAQABQAHAAcABwAFAAQAAgD//////////wAAAQAC
AAMAAwAAAP////8BAAIABAAFAAcABwAFAAUABAAEAAUABgAJAAkACgAKAAoACAAHAAcA
CwANAA8AEAAQABAADQAMAAwADQAOAA8AEQASABIAEgAQAA4ACwAKAA0ADgAPABEAEwAT
ABIAEQAPAA8AEAAQABQAFAAUABQAEAAQAA8ADgAQABEAEgASABAAEAAOAA4ADgAOAA4A
DwAQABAAEQARABEADwAPAA8AEQASABQAFAAUABMAEQARABIAEgATABMAFgAXABgAGAAU
ABMAEwATABQAFQAYABsAFwAXABUAFQATABQAFAAWABkAGgAaABoAFgAVABQAFAAWABgA
GQAaABsAHAAZABgAFwAWABgAGgAbABwAHgAeAB4AHgAdAB0AHAAZABkAGQAVABEADQAM
AA0ADAARABEAEQAQABAAEQARABIAEAAQABEAEQATABUAFwAbABoAGQAYABgAGgAbABwA
HAAcABsAGwAbABoAHAAbABoAHQAdAB4AHgAcABwAHQAfAB8AIQAfAB8AIQAgACAAHwAd
AB8AHwAfACEAIQAjACUAJgAtADkARABQAFYAWABZAF8AaABoAFsARwAwAA0A5P/G/7j/
rf+b/43/h/+J/5D/oP+2/8z/4f/2/wUADQARABYAGgAfACAAJAAnACgAKAAnACYAJgAm
ACUAJgAmACcAKAAoACgAKAApACsAKwArACwALQAuAC8AMAAvADAAMAAvADIAMgAyADEA
LwAuAC4ALwAtAC4ALgAuAC8ALgAuAC8ALgAuAC0ALgAxADIAMwA0ADIAMQAxADAALgAv
ADIAMgAxAC8ALgAuAC4ALQAuAC8AMQAxADAALgAwAC8ALwAvADEAMQAwADAANQA0ADIA
MwAyADEAMQAvADEAMQAyADIALwAvAC8ALwAtAC0ALQAtAC4ALAAsAC0AKwAqACoAKQAq
ACsAKgArACgAKAApACoAKgApACkAKAApACgAKAApACgAKQAqACoALQAuACwALAArACsA
KwArACsALAAsACwALAAsACsALAAsACoAKAAnACoAKwArACsAKQApACoAKgArACoAKQAo
ACkAKgAqACoAJwAnACcAJgAmACYAJAAkACQAJAAkACUAJQAkACQAIwAkACMAJAAlACIA
IgAjACIAIwAjACIAIwAkACQAJQAlACUAJQAlACQAJQAlACYAJwAkACMAJAAlACYAJwAm
ACcAJQAmACYAKAAmACYAJQAkACQAJQAmACgAJQAkACUAJQAmACgAKAAoACcAJgAlACQA
JAAkACQAJAAmACgAKQAqACgAKAAoACgAKgArACsAKQAoACcAIgAdABgAGAAaABoAHwAf
AB8AHgAdAB0AHAAcAB4AHgAfAB8AHwAfAB8AIQAhACEAIQAiACYAJwAoACgAJAAjACMA
IwAlACgAKAAoACYAJQAlACQAJAAkACUAJwApACsAKQApACgAJgAlACMAJQAnACcAJwAl
ACUAIwAhACQAKwA3AEYAVABaAFwAWwBdAGIAaABhAFMAQAAjAPj/zv+0/6f/mf+N/4X/
hf+K/5T/pP+6/8//5v/9/wsAEwAYACAAJwAoACoAKQAqACoAKQArACwALQAtACwAKgAp
ACgAKgAqACoAKwAvAC8ALwAwAC4ALgAuAC4AMAAyADMAMwAyADIAMgAxAC8ALgAuAC8A
MQAyADIAMgAwAC4ALQAtAC8AMAAwADIAMgAyADIAMgAwAC8ALwAuAC8AMQA1ADYAMgAv
AC0ALAAvAC8AMQAzADMAMwAyADAALgAtAC0ALQAxADMANAA2ADcANAAwAC8AMgAzADUA
NQAzADEAMAAuAC0ALQAtAC0ALQAtAC0ALQAtACoAKQApACoAKgArACsALQAtACsAKwAm
ACYAJwAoACkAKQAqACoAKAAmACUAJQAmACcAKAAoACgAKAAlACQAIgAjACQAJQAmACgA
KQAqACcAJgAkACQAJgAmACYAJwAnACcAJgAlACMAIwAkACQAJgAmACYAJgAiACIAIQAg
ACIAIwAkACQAIgAiACAAIAAfAB4AHQAdACAAIAAhACEAHwAdAB0AHQAdAB4AIAAgACIA
IQAfAB8AHgAeAB8AHwAiACMAJAAkACAAHwAfAB8AIQAhACMAJQAlACUAIwAjACEAIgAi
ACQAJwAoACgAKAAkACMAIgAiACQAJAAmACcAKgAoACYAJAAkACQAJAAlACYAJwAoACcA
KAAoACgAKgAqACoAKgAsAC0ALQArACYAJQAgABsAGQAaAB0AHgAeAB0AHAAaABwAHQAd
AB4AHgAeAB8AHwAdAB0AHQAfACAAIQAiACQAJQAlACUAJAAkACMAIwAjACUAKAAoACgA
JwAlACQAIgAjACQAJgApACgAKQAmACUAJwAmACYAJQAnACkAKQApACcAJQAlACUAKAAx
ADsASABSAFoAWgBZAF0AZgBsAGcAVwA+ABkA7v/E/6j/n/+X/43/hf+D/4j/kv+k/7r/
0f/o//3/DQAXACAAJgArACwAKgArACwALAArAC0ALgAvAC8ALQAsACwALAAuAC4ALgAv
ADEAMQAxADIAMAAwADAAMAAxADQANgA3ADcANgA1ADMANAA0ADUANwA1ADYANgA2ADYA
NAAzADMANQA2ADYAOAA3ADYANQA0ADUANQA2ADYANAA1ADgAOAAzADEAMAAwADMAMwA1
ADcANAAzADEALgAwADEAMwA1ADYANwA3ADgAOAA2ADMAMwA2ADcAOQA5ADgANQAzADAA
MQAxADEAMQAvAC8ALwAvAC8ALAArACsALgAuAC8ALwAuAC0AKgApACcAKAAqACwALAAr
ACsAKgAoACYAJQAlACcAKQArACwAKwAqACYAJAAmACcAKAApACgAKAAnACYAIwAiACAA
IAAkACQAJAAlACIAIQAfAB0AHgAfACEAIgAnACgAKQAqACcAJgAkACIAIwAlACcAKAAj
ACIAHwAeACAAIgAkACcAKAAoACkAKQAoACUAJAAjACMAJAAmACYAJQAjACAAHwAgACAA
IQAhACEAIQAhACAAHAAbABsAGwAdAB0AHwAhAB0AHQAbABsAGwAcABwAHgAdAB4AHgAe
ABwAGwAaABoAHAAcAB4AHwAdABwAGQAXABcAGAAbABwAHQAeAB0AHAAbABoAHQAeAB4A
HgAgACAAIAAgAB8AHwAeABsAGQAZABUAEQANAAwADQAMAA8ADwAPAA4ADgAPAA8AEAAO
AA4ADwAPABEAEQARABMAEAAPAA4ADgASABMAFAAUABQAEwATABMAEgAUABMAEgATABMA
FAAUABIAEgATABUAFQAXABUAFQAVABQAFAATABIAEwASABEAFQAXABcAFwAYAB0AJQAy
AD4ASABKAEkATQBWAFgATQA5ACIAAQDW/7L/nv+V/4n/ff91/3P/ev+K/5z/tP/L/+D/
8//7////BgAOAA8AEgAWABgAGgAbABsAGAAYABgAFwAZABgAGAAYABgAGAAYABkAGQAZ
ABkAGgAbABwAHQAeAB0AHgAeAB0AHwAgACEAIQAdABwAHAAdAB0AHgAeAB4AHwAeAB4A
HwAcABwAGwAcAB0AHgAfACAAHgAdAB0AHAAbABsAHQAcABoAGQAZABoAGQAXABcAFwAX
ABcAFgAUABUAFQAWABcAGQAZABgAGAAbABoAGAAZABgAFwAXABUAGAAXABcAFgATABMA
EwATABMAEwATABMAFAASABIAEwASABAADwANAA8ADwANAA0ACwAMAA4AEAAOAA0ADQAM
AA4ADgAPABEADwAPAA8ADgARABIAEAAQAA4ADwAQABEAEAAQAA8ADgAQABAADwAQABAA
DgAMAAsADAANAA0ADQALAAsADAAMAA0ADAALAAoACQAKAAoACgAHAAcABwAGAAcACAAH
AAgABgAGAAYABwAHAAYABgAFAAYABQAGAAcABgAGAAcABgAIAAcABQAFAAYABgAHAAcA
BwAHAAcABgAHAAcACAAJAAYABQAGAAcACAAJAAgACQAHAAgACAAKAAoACgAJAAgACQAJ
AAkACgAIAAgACgALAAgACgAKAAoACgAKAAgACAAIAAgACwAMAAwADAAOAA4ADgAOAAwA
DQANAAsACgAJAAQA///7//r/+//6//////////7//P/9//3//v/8//z//f/9//7///8A
AAMAAgABAAAAAAADAAUABwAIAAYABQAFAAUAAwAGAAYABgAIAAcABwAGAAUABAAEAAUA
BwAJAAcABwAHAAYABgAFAAMABQAFAAUACQAJAAkABwAMABUAIQAsADYAPAA8AD0AQwBI
AEQAOQAnAAwA5//A/6j/nP+N/3v/b/9r/2//fv+S/6b/uP/L/+D/6f/t//P//P8AAAEA
BAAKAAoACgAJAAcABAAEAAQAAwAGAAYABwAIAAYABgAGAAcACwALAAsADAANAA4ADwAQ
AA0ADgAOAA0ADwAQABEAEQAPAA4ADgAPAA0ADgAOAA4ADAAKAAkACQAHAAgACAAKAAsA
DAANAA4ADQALAAoACAAGAAcACgAKAAgABwAHAAgABgAFAAYABwAJAAkACAAGAAQAAwAD
AAMABgAHAAcACAAKAAgABQAFAAUABQAGAAUABgAFAAUABAABAAEAAQABAAMAAwADAAMA
AwAAAP////////7//v/9//7////+/////P/8//3//v8AAP/////+/wEAAAAAAAEAAQAB
AAEAAAADAAQAAgACAAEAAQABAAEAAwAEAAQABAADAAIAAAAAAAEAAAD/////AAABAAEA
AQAAAP/////+//7//v/+//7//f/+//7//v/9//3//f/8//3//v/9//7//f/8//v/+//8
//z//f/9//7//f/+/////P/8//3//P///////v////z//P/9//3/AAABAAIAAgAAAP//
//////7//f/+////AAABAAAAAQAAAAAA//8AAAEAAgACAAIAAQABAAEAAgD///7/////
/wQABgAGAAUABAADAAIAAAAAAAAAAAACAAQABQAGAAUABAADAAIABAAFAAUAAwD+//3/
+P/z//H/8v/1//b/+f/5//n/+P/3//f/9v/2//n/+v/8//3//f/9//3////9//3//f/+
/wIAAwAEAAQAAAD///////8BAAQABAAEAAIAAQABAAAAAAAAAAEAAwAFAAcABQAFAAQA
AgABAP//AgAFAAYABwAHAAcAAwAFAAwAFQAhADAAOAA6ADgAOwA/AEIAQAAzAB8ABADf
/7j/nP+Q/4P/c/9r/2n/b/98/47/ov+2/8v/3P/n/+v/9f/+/wYABwAIAAgACAAIAAcA
BQAHAAgACQAJAAsACgAKAAoACAAIAAgACQANAA0ADQAOAAwADAAMAAwADgAQABEAEQAU
ABQAFAATAA8ADgAOAA8AEAASABMAFAASABAADwAPABEAEgASABQAFAAUABQAFAASABEA
EQAQAA4ADwASABIADwANAAwADAALAAsADQAPAA8ADwAOAAwADgANAA0ADQAQABEAEQAS
ABQAEgAPAA8AEAARABMAEwATABEAEAAOAA0ADQANAA0ADwAPAA8ADwAPAAwACwALAAwA
DAANAA0ADwAPAA0ADQAIAAgACQAKAAsACwAMAAwADAAKAAkACQAKAAsADAAMAA4ADgAL
AAoACAAJAAoACwANAA4ADgAOAAsACgAIAAgACgAKAAoACwALAAsACgAJAAgABwAHAAYA
CgAKAAoACgAGAAYABQAEAAIAAwAEAAQAAwAEAAMABAABAAAA/////wIAAgADAAMAAgD/
//7//f///wAAAgACAAMAAwACAAMAAQAAAAAA//8CAAMABAAEAAAA/////////////wEA
AwADAAMAAQABAP//AAAAAAIABQAGAAYABgAEAAIAAAAAAAAAAAABAAIAAwAEAAQABAAD
AAIAAwAEAAUABgAEAAUABQADAP7//f/4//P/8//0//f/+P/4//f/9v/0//f/+f/6//z/
+v/6//v/+//6//n/+P/5//z//f/+/wAAAQABAAEAAAAAAP//////////AgACAAIAAAD/
/////v///wAAAgAFAAQABQACAAEAAgACAAMAAwADAAUABQAFAAMAAQABAAUADAAXACEA
LgA4ADwAOgA5AEEASgBIADsAKQAMAOH/uP+a/4r/gf9z/2n/af9p/3T/hP+W/6j/vf/W
/+f/8f/7/wIABAAFAAYACAAHAAgACAAHAAgACgAMAA0ADAAKAAkACAALAAwADQAPABAA
DwAOAA4ADgAOAA4ADgAQABIAEwATABMAEgARAA8AEAAQABEAEwARABIAEgASABIAEAAP
AA8AEAASABMAFgATABIAEQAQABMAEwAUABQAEgATABYAFgATABEAEAAQABMAEwAVABcA
FAATABEADgARABEAEgATABQAFQAVABYAFgAUABEAEQATABUAGAAZABgAFQATABAAEAAR
ABIAEwARABEAEQARABEADgANAA0ADwAQABIAEwAQAA8ADAALAAsADAAOABAADwANAAwA
CgAKAAgABwAHAAoACwAMAAwACwAKAAYABAAHAAkACwANAAwADAALAAoACwAKAAgACAAM
AAwADAANAAoACQAHAAUABgAHAAkACgAJAAgABwAGAAQABAADAAIABAAFAAYABgADAAIA
///+////AAABAAMAAwACAAIAAQABAP///////wEAAgAEAAQAAwABAP7//f///wAAAgAD
AAMAAwADAAIAAgABAAEAAQABAAEAAwAFAAEAAQD/////AAACAAMABgAGAAYABQAEAAQA
AwACAAIABgAIAAgABQAEAAMAAgACAAIAAgACAAQABgAHAAgABgAGAAYABgAIAAkACQAH
AAIAAQD8//f/9P/0//b/9v/5//n/+f/4//b/9//3//j/+P/4//n/+f/3//f/9//5//r/
+//8//7//v///wAAAAD+//3//f/9//7/AgADAAQAAQD///7//P/+//7///8BAAEAAwAB
AAEAAAD+//3/+//+/wEAAgADAAEAAQD///3/AgAJABUAIgAuADYANgA1ADkAQABCADsA
KwAUAO//xP+e/4b/ef9v/2P/X/9f/2b/dP+G/5j/rf/G/9n/4//r//b//P///wAAAgAA
AAAA///9//7/AAACAAMAAwACAAIAAgACAAIAAgADAAcABwAHAAgABwAGAAUABAAFAAgA
CgALAAoACgAKAAkABwAGAAYABwAJAAoACgAKAAkABgAEAAMABAAGAAcACgAIAAgACAAI
AAYABQAFAAQABgAHAAoACgAFAAMAAgACAAUABQAHAAkABwAHAAYABAAEAAMAAwADAAcA
CQAKAAwADQAKAAYABQAIAAkACwALAAsACQAIAAYAAwADAAMAAwAEAAUABgAHAAYAAgAA
AP//AQACAAQABQADAAMAAQABAP7//v///wAAAAD//////v/8//r/+f/5//r/+//8//z/
/P/8//n/+P/3//f/9//3//n/+v/6//r/9//2//T/9P/4//j/+P/5//f/9//2//X/9f/1
//b/9v/4//j/+P/4//P/8v/w/+7/8P/x//L/8v/w//D/7v/u/+3/7P/r/+v/7v/u/+//
7//s/+n/6P/n/+r/7P/v//D/8P/v/+3/7f/s/+z/7f/t//D/8f/y//L/7v/t/+3/7f/v
/+//8f/z//H/8f/v/+//7f/u/+7/8P/z//T/9P/0//D/7//u/+7/7//w//P/9f/2//T/
8//y//H/8P/x//L/8//0//X/9v/2//b/9f/0//P/8v/z//X/9v/1//D/7//q/+X/5P/k
/+b/5v/o/+f/5v/k/+b/5//n/+j/6P/o/+n/6f/p/+n/6f/r/+3/7f/t/+7/8P/x//L/
8v/y//H/8f/x//L/9v/3//j/9v/1//X/9P/2//b/9//5//f/+f/3//f/+f/4//j/9//5
//3///8BAAEA/f/9////AgAJABUAJAAwADoAPAA5AD0ARgBKAEUAOwAkAAMA2P+s/5D/
hf99/3H/af9r/27/eP+K/57/s//M/+P/7//1//7/CAALAAwADAALAAwADAALAAwADgAQ
ABEADwAOAA4ADgAOAA4ADgAPAA8ADwAPABAADgAOAA4ADgAPABIAFAAVABUAFAATABEA
EAAQABEAEwATABQAFAAUABMAEAAOAA0ADwAQABAAEgAPAA4ADQAMAA4ADQANAAwACgAL
AA4ADgAKAAcABQAEAAUABQAHAAkABwAHAAYABAAIAAkACwANABIAEwATABQAFAAQAAsA
CQAMAA0ADwAPAA0ACQAGAAIAAwADAAMAAwAFAAUABQAFAAUAAgABAAEABAAEAAUABQAC
AAEA/v/9//j/+P/5//r/9//1//T/8v/w/+7/7f/t/+//8f/z//T/8//y/+7/7P/t/+//
8f/z//P/9P/0//T/8//y//D/8P/0//T/9P/1//P/8//y//H/8v/z//X/9v/5//r/+//8
//v//P/8//z///8BAAMABAACAAIAAAAAAAEAAgADAAUACQAKAAwADQAQAA8AEAARABMA
FgAaABwAHgAdABsAGwAeACAAIwAlACcAKQArACwAKwArACwALQAuAC8AMgA1ADYANwA2
ADcAOAA6ADsAPgA/AEAAQABAAEAAPwA+AD4APwBAAEMARQBFAEQAQQA/AEAAQQBDAEYA
RwBGAEQAQgBAAD4APQA8ADsAOgA6ADoAOQA4ADUANAAzADIAMAAxADEALwArACkAIwAd
ABoAGgAcABwAHgAdABwAGgAYABkAGQAaABoAGgAbABsAGgAZABgAGQAZABkAGQAaABoA
GwAcABwAGAAXABcAFwAZABwAHAAcABoAGQAZABgAGAAYABkAGwAcAB8AHgAfAB0AHAAc
ABsAHQAfAB8AHwAfABsAGwAdACIAKQA1AEIATABOAE4ATQBRAFYAWABRAD8AKAAFANz/
uv+k/5X/i/+D/3//gf+Q/6D/tP/G/9X/5v/3/wEABwAOABYAGwAaABoAGgAaABkAFwAX
ABgAGQAZABgAFgAVABQAEgASABIAEwAXABcAFwAYABcAFgAVABQAFgAYABkAGQAXABYA
FQATABMAEgASABMAEwAUABQAFAATABAADgANAA8AEAAQABIADwAOAA0ADAAKAAkACQAI
AAgACQAMAAwACAAFAAMAAgADAAMABQAHAAcABwAGAAQABAADAAMAAwAHAAkACgAMAA0A
CgAGAAUACAAJAAsACwANAAsACgAIAAUABQAFAAUABwAHAAcABwAGAAIAAAD//wAAAAAB
AAEAAQABAP/////+//7///8AAAMAAwAEAAQABAACAAEAAQADAAUABwAIAAgACAAFAAQA
BgAHAAgACQALAAwADAAMAAsACgAIAAgACwAMAA0ADwAPAA8ADgANAAsACwAMAAwAEAAQ
ABAAEAAOAA4ADQAMAAwADQAOAA4ADgAOAAwADAAKAAoACgALAA4ADgAPAA8ADQALAAsA
CwANAA4AEAAQABAADwANAA0ACwAKAAoACQAMAA0ADgAOAAoACQAJAAkABwAHAAkACwAL
AAsACQAJAAgACAAHAAgACwAMAAwADAAIAAcABgAGAAcACAALAA0ADAAMAAoACQAJAAkA
CgAMAA0ADwAPAA8ADQAKAAgACwAOABAAEAAQABAADwAOAA0ADAAPABAAEAAQABIAEgAS
ABIAEAAPAA0ACQAJAAkABQABAP7//v8AAAAAAwADAAMAAgAFAAcACAAKAAgABgAFAAMA
BQAHAAkADQAMAAsACgAKAAwADQAOAA4ADgANAA0ADQAKAAwACwAKAAsACwAMAAwACgAK
AAsADQALAA0ACwALAAwADAANAA0ACgALAAoACQALAA0ADQAPABYAHwArADQAOgA8ADwA
QwBLAE4ATAA/ACcACADj/8D/qP+a/43/f/93/3f/ff+I/5r/rv/E/9f/5v/x//f//f8A
AAQABQAIAAwACwAMAAwACwAIAAgACAAHAAkACAAIAAgACwAMAA0ADwAOAA0ADAAMAA8A
EAARABIAEQASABIAEQAQABAAEAAPAA8ADgAOAA8ADgAOAA0ADAAOAAwACwALAAoACgAJ
AAoADAAMAAwADAAKAAkACQAIAAYABQAGAAQAAgABAAEAAgAAAP//AAABAAMAAwACAAAA
AgABAAEAAQADAAMAAgACAAcACAAIAAsACQAJAAoACQAIAAUAAwAAAP3//f/9//3/+//5
//f/9f/2//T/9P/1//T/9P/1//X/9//3//X/9f/0//b/+f/8//v/+f/4//b/+v/6//v/
/f/8/w==
         </WaveFormData>
      </LeadData>
      <LeadData>
         <LeadByteCountTotal>10000</LeadByteCountTotal>
         <LeadTimeOffset>0</LeadTimeOffset>
         <LeadSampleCountTotal>5000</LeadSampleCountTotal>
         <LeadAmplitudeUnitsPerBit>4.88</LeadAmplitudeUnitsPerBit>
         <LeadAmplitudeUnits>��V</LeadAmplitudeUnits>
         <LeadHighLimit>2147483647</LeadHighLimit>
         <LeadLowLimit>268435456</LeadLowLimit>
         <LeadID>V2</LeadID>
         <LeadOffsetFirstSample>0</LeadOffsetFirstSample>
         <FirstSampleBaseline>0</FirstSampleBaseline>
         <LeadSampleSize>2</LeadSampleSize>
         <LeadOff>FALSE</LeadOff>
         <BaselineSway>FALSE</BaselineSway>
         <ExcessiveACNoise>FALSE</ExcessiveACNoise>
         <MuscleNoise>FALSE</MuscleNoise>
         <LeadDataCRC32>1670132596</LeadDataCRC32>
         <WaveFormData>
MgAyADIAMgAvAC4ALQAsACcAIgAdABgAFgAUABIAEAAOAAwACgAIAAQAAgAAAP7//P/8
//z//P/5//j/9//2//b/9v/2//b/+P/4//j/+P/4//j/+P/4//n/+v/7//z/+//6//n/
+P/4//j/+P/4//j/+P/4//j/9f/0//P/8v/1//b/9//4//f/9v/1//T/9f/2//f/+P/4
//j/+P/4//b/9v/2//b/9v/2//b/9v/0//T/9P/0//b/9v/2//b/9v/2//b/9v/0//T/
9P/0//f/+P/5//r/+f/4//f/9v/2//b/9v/2//b/9v/2//b/9P/0//T/9P/2//b/9v/2
//X/9P/z//L/8//0//X/9v/0//T/9P/0//L/8v/y//L/8//0//X/9v/1//T/9P/z//X/
9v/2//f/+f/5//n/+//8//7//////wAAAAAAAP//+v/3//b/9v/4//j/+P/4//j/+P/4
//j/+P/2//X/9P/1//T/9P/0//P/8P/v/+7/8P/w//D/8P/w/+3/7P/s/+n/6v/s/+v/
6//s/+3/7P/q/+v/6//s/+7/7//v/+//7v/t/+3/7f/r/+v/7f/t/+7/7//w//H/8f/x
//r/CAAbADAARABKAEgAUQBtAIwAoQCmAJ0AgwBQAA8Ax/+E/07/Jv8F/+j+2v7g/v/+
Mf9g/4r/t//V/+r//P8HAA8AEgAUABMADgALAAsACQAHAAYAAwADAAIAAAD+//z/+//6
//v//v///wEABAAGAAgACwAMAAwADQAPAA8AEAAQABAADQAMAAoACQAJAAcABwAHAAUA
BAADAAQABQAFAAgACQANAA4ADgAQABEAEAARABIAEwAWABkAGgAcAB4AHQAcABwAHgAc
ABwAHwAiACMAJQAoACkAKwArACsALgAxADMANwA9AD8AQQBDAEcASABLAE0AUgBVAFcA
VwBUAFQAVABTAFUAVgBWAFcAVwBWAFYAVQBRAE8ATwBPAE8ATgBNAEkARgBDAEAAPwA8
ADkAOAA2ADMAMAArACkAJQAjACEAIAAgAB0AGwAYABEAEAANAAwADAAMAAoABwAIAAYA
BAACAAAAAQADAAMABQAFAAMAAgABAAEAAAACAAQABQAFAAUABwAGAAUAAwABAAIAAgAE
AAQABAADAAIAAAD////////9//7///////7//v////////8AAAEAAQACAAMAAgADAAEA
AQACAAIAAAAAAAAAAAD///7//v////7//v/9//3/AAABAAAAAQABAAEAAAD//wAAAAAA
AAAA////////AAD///7//f/8//3//v/+//7//f/8//v/+//9//3//f/9//3//P/8//z/
+v/7//v//f/+/wIAAAD9//z/+//6//n/+P/5//v//P///////v/+//3//////wEAAgAC
AAMAAwADAAQAAwABAP3//f/9//7//v/8//z//P/8//7//v/+//7//P/7//r/+f/2//b/
9v/2//f/+P/5//r/9//2//X/8v/x//D/8P/u/+7/8f/x//D/7v/u/+z/7P/v/+//8P/w
//D/7//u/+z/7P/t/+7/7//t/+//7//v/+n/6f/r/+3/8/8CABYAKwA+AEIAQABAAFMA
cwCSAKMApgCdAH8ASAAFAMP/gv9M/zD/Gf8A//j+BP8j/03/cv+S/7P/0//w/wIABwAF
AAQABgAGAAAA/P/7//r/+f/5//f/9P/y/+//7P/s/+3/7v/x//X/9//6//7/AgAEAAcA
CAALAA0AEAARABAADgAMAAcABAACAAEAAQD///3/+//3//f/9f/1//X/+f/8//3/AQAA
AAAAAgADAAYABwAIAAkACAAJAAgACAAHAAUAAwACAAQAAgACAAUAAwADAAQABgAKAA0A
DgAPABIAFQAXABsAHgAfACAAIQAmACgALAAvADEAMwA0ADMAMwA0ADUANQAzADQANAA1
ADUANAA0ADMAMgAxADIAMwAyADAALgApACkAJwAlACUAJAAhACAAHgAbABgAEwARABIA
EQAQABAADQAJAAYAAgABAAIAAQACAAEAAAD9//n/+P/2//T/8v/0//X/9//3//T/8//w
/+7/8f/z//T/+P/5//n/+P/3//j/+P/4//f/+P/6//v//v/7//r/+P/2//f/9//4//n/
+f/6//v/+//8//z//f/9////AAABAAEAAQABAP////8AAAEAAwAEAAMAAgABAAAA/f/8
//z//f///wAAAAABAP/////9//3///8BAAIAAwACAAIAAgACAP7//f/8//z//v/+//7/
/v/8//z/+//6//z//P/8//3/AAD///7//f/8//v/+//6//v//v/+///////9//3///8A
AAIAAwADAAMAAQD///z/9//3//f/+P/4//n/+v/7//z/+//6//n/+P/2//X/9P/z//T/
9P/0//T/9P/0//T/9P/0//T/9P/y/+3/7P/s/+r/7v/x//H/8P/v/+7/6//q/+3/7f/u
/+7/7f/t/+3/7P/r/+v/6//r/+v/7f/t/+3/7f/t/+3/8/8DABQAKgA7AEAAPgBEAFgA
cQCHAJQAlwCQAHUARQAGAMP/f/9M/zL/FP/7/vz+Dv8u/1v/f/+c/7z/2//1/wIABgAJ
AAcABAAEAAEA+v/1//P/8f/v/+7/6//r/+r/6P/m/+j/6f/q/+3/9P/3//v/AAADAAQA
BgAGAAYABwAJAAkABgAEAAIA/f/5//b/9P/z//P/8//z//H/8f/v/+//7//y//b/+P/9
//z//P/+/////v/9//z/+//7//3//f/+//v/+f/3//b/+P/2//b/+f/7//v//P/+//7/
AQACAAMACAALAA0AEQAUABUAFgAXABoAHAAgACMAIwAlACYAJQAjACIAIQAfACAAIgAj
ACUAJAAiACEAHwAeAB0AHgAfAB0AHAAbABcAGAAVABIAEQARAA8ADwAOAAsACAADAAEA
AgABAAAAAAD+//v/+f/2//L/8v/w//D/8v/y//D/7f/q/+j/5v/k/+b/5//p/+n/6f/p
/+f/5v/m/+f/5//q/+3/7//w//H/8f/w/+//7f/u//D/8f/0//D/8P/v/+7/6//r/+z/
7f/t/+7/7//v/+7/7v/v/+//8//0//X/9f/1//X/8//z//P/8//0//T/9v/2//b/9v/x
//D/8P/x//P/9P/0//X/8//z//H/8f/w//H/8f/x//P/9P/1//b/8v/x//D/8P/w//L/
8//0//X/9v/y//H/7//v//H/8v/0//X/9f/1//f/+P/5//n/+P/3//n/+f/4//X/8f/v
/+7/7P/v//D/8f/y//D/8P/w//D/7P/r/+r/6f/r/+z/7f/u/+v/6v/p/+j/6v/q/+r/
6P/l/+T/5P/i/+P/5f/k/+L/5f/m/+X/5v/l/+X/5v/m/+f/5//n/+b/5//n/+f/5//l
/+f/5//n/+f/6f/r/+3/8/8AABQAJwA4AD4AQABIAF0AewCUAJ0AmgCNAG0ANgD3/7n/
eP9I/yj/Cf/w/vL+BP8r/1n/gP+m/8v/6//8/wQABwAJAAgACgAKAAQAAAD///v/+f/4
//X/9f/0//L/8P/x//H/8f/z//j/+f/7//7/BAAGAAkACgAKAAsADQANAA0ADAALAAcA
BAACAAEAAQAAAP///v/7//z/+//8//3//v8AAAAAAwAFAAYACQALAAoACwAMAA0ACwAN
AA0ADgAOAA0ADAAMAAoACAAIAAsADAANAA8AEgAUABcAGAAZAB4AIQAjACcALQAvADEA
MwAzADQANwA5AD0AQQBEAEUAQgBCAEIAQQBBAEIAQgBDAEMAQgBCAEEAPQA7ADsAOwA9
ADwAOwA3ADYAMwAwAC8ALAApACgAJgAjACAAGwAZABcAFQATABIAEgAPAA0ACgAEAAQA
AgACAAAAAAD+//v//P/8//z//P/5//n/+v/5//v/+//5//j/+P/5//n//P/9//3//P/7
//7//v/+//3/+//8//z//v/+//7//f/8//n/+f/6//v/+f/6//v/+//8//z//f/9//7/
/v/+//3//v////7/////////AAAAAP7//v/+//7//v/+////AQD///7//P/7//7////+
/////v////////8AAAAAAAAAAAEAAQABAAIAAQAAAP///v8AAAIAAwACAAEAAAD///7/
/P/9//3///8CAAIAAwADAAIAAQACAAIABgAHAAcABwAGAAUAAwD///3//f/+//7/AAAA
AAAAAAD+//7//v/+//3//f/9//3/+v/6//r/+v/4//j/+P/4//r/+v/6//j/8//y//L/
8P/y//X/9f/0//T/9P/y//L/8f/x//L/8v/1//X/9f/0//H/8f/x//H/8v/1//b/9//z
//P/8f/x//f/AgAUACkAQABKAEwASgBXAHEAkACjAKgAowCLAFoAFQDP/47/Vv8w/xX/
/P7w/vr+E/8//2z/lv/B/+f//v8KABMAFwAWABgAFgAQAAwACwAIAAcABwAFAAEAAAD+
//z/+//7//v//f8AAAEAAwAGAAkACgAMAAwADwARABQAFQAVABQAEwAPAA4ADAALAAsA
CQAJAAkABwAHAAUABQAFAAcACgALAA8ADgAOABAAEQAUABUAFgAXABgAGwAcAB4AHQAb
ABkAGAAbABoAGwAfAB8AHwAgACIAIwAlACUAJQAqAC8AMwA5ADoAOwA8AD0AQABCAEYA
SQBKAE0ATwBPAFAAUABQAE8AUQBSAFIAUwBSAFAATwBNAEwASwBMAE0ATQBMAEsARwBE
AEEAPgA9ADwAOQA4ADYAMgAuACgAJQAhAB8AHQAcABgAFQATABAACgAKAAgACAAIAAgA
BgADAAIAAAD+//z//P/9/////////////f/8//r/+//7//7/AAABAAEAAQAAAP7//P/5
//n/+v/6//z/+v/6//n/+P/1//X/9v/3//f/+P/5//n/9//2//b/9f/1//b/9//3//n/
+f/3//f/9//3//j/+P/5//r/+//8//n/+P/4//n/9//4//j/+f/7//v/+f/5//n/+f/4
//f/+f/6//v//P/6//n/+P/4//r/+v/6//r//v/8//r/+P/4//j/+P/6//v/+//9//z/
/P/9//3//////wEAAgAEAAUABQAFAAMAAQD+//n/+P/5//v//P/7//r/+f/4//j/+P/4
//j/+P/3//b/9f/y//L/8v/y//L/8v/y//L/8f/w/+//7P/p/+j/6P/m/+j/6//r/+r/
6v/q/+j/6P/q/+v/7f/u/+7/7f/s/+r/6f/p/+n/6f/r/+3/7f/t/+v/6//r/+v/8f/+
/xAAIwA2AEIAQABCAFEAcQCSAKcAqgCdAHsARAD//7P/dP9G/yT/Cf/u/uT+7v4L/zv/
av+W/8H/4//8/woAEQATABQAEgASAAwACAAHAAYABQAFAAMAAAD+//v/+P/5//n/+f/7
//z//f///wIABQAGAAgACAANAA8AEgATABEAEAAPAAsACwAKAAoACwAKAAkACAAFAAMA
AQABAAEABQAIAAkADQAMAAwADgAPABEAEwAVABcAFwAZABkAGgAYABcAFgAWABgAGAAa
AB8AHQAdAB4AIAAkACcAKAApACwALwAxADUAOQA7AD0APwBEAEYASgBNAE0ATwBQAE8A
TwBQAFEAUQBPAFAAUABRAFAATgBNAEsASgBJAEoASwBKAEgARgBBAEIAPwA8ADsAOAA1
ADQAMgAuACoAJAAhACEAHwAdABwAFwATABAADAAKAAoACAAIAAYABgAEAAEAAAD+//z/
+v/8//3///////z/+//4//b/+f/7//z/AAADAAUABgAHAAYABAACAP//AQACAAIABAD/
//7//P/6//v//f8AAAMABQAGAAcABwADAAIAAgABAAEAAgADAAMAAAD///z/+//9//3/
/v/+//7//v/+//7/+//6//r/+//7//z//P/9//v/+//5//n/+v/7//v/+//8//z//P/8
//z/+//6//r//P/8//z//P/6//r/+f/4//b/+P/5//r/+//8//v/+//6//v//v/+////
//8BAAEAAwAEAAQABQAFAAUABQAFAAQAAQD9//3//v/+/wAAAAAAAAAA/v/+//7//v/7
//n/9//1//X/9v/3//j/9f/0//P/8v/0//T/9P/y//D/8P/x//D/8f/z//L/8P/x//L/
8f/y//L/8f/x//D/8f/x//H/8P/x//H/8f/x//D/8f/w/+//8f/1//X/9f/5/wIAEgAn
ADwASABKAE4AXwB/AJwAqQCmAJcAdQA6APP/r/9y/0T/KP8L//D+7v78/h3/T/96/6L/
yf/l//j/BgANAA0ADgAUABUAEAANAA0ACQAHAAYAAwADAAIAAAD+//z/+//6//v//v//
/wEABAAKAAwADwAQABIAEwAVABUAFgAWABYAEwAOAAwACwALAAkACQAJAAcABwAFAAUA
BQAEAAYABgAJAAsADAAPABEAEgATABQAFQATABUAFQAWABYAFQAUABQAFAASABIAFQAV
ABUAFgAYABoAHQAeAB8AIgAlACcAKwAvADEAMwA1ADUANgA5ADsAQABDAEUARQBCAEIA
QgBBAEMARABEAEUARQBEAEQAQwBAAD0APAA7AD0APAA7ADcANgAzADAALwAtACkAJwAk
ACQAIgAeAB0AGAAVABIAEAAPAA0ADAAKAAYABgAEAAQAAQAAAP3/+f/6//r/+v/6//j/
9//3//X/9v/3//b/9v/2//f/9//6//v/+//6//n/+v/6//r/+f/4//j/9//4//j/+P/3
//b/8//z//T/9f/z//T/9f/1//X/9v/4//n/+v/6//r/+f/7//v/+f/5//n/+f/6//r/
+P/4//j/+P/2//b/9//5//b/9v/1//X/9v/3//b/9//4//n/+f/5//n/+P/3//b/9//3
//f/+P/3//b/9f/0//L/9P/2//b/9v/2//X/9f/0//X/+P/4//n/+f/5//n/+//8//7/
/////////v/9//v/9//0//P/8//y//P/9P/1//b/9f/0//P/8v/u/+3/7P/r/+v/7P/t
/+7/6f/o/+f/5v/n/+j/6f/o/+X/5P/k/+L/4v/l/+X/5P/m/+b/5P/k/+T/4//j/+L/
5P/l/+b/5v/l/+X/5f/l/+P/5f/l/+X/5//n/+n/6f/v/wAAFAAnADYAOgA6AEQAXQB5
AI4AlQCUAIMAWwAgAOP/pf9i/zb/Hv8B//D+9v4Q/zf/Yf+E/6j/yf/j//T/AAABAP//
AAAEAAAA+v/2//X/8v/v/+3/6f/o/+j/5//m/+f/5//n/+n/7f/v//L/9v/8//7/AQAC
AAMAAwAEAAMABQAEAAMA///7//j/9v/1//T/8//y/+//7//t/+3/7f/t//D/8f/1//j/
+P/6//v/+//7//v/+//6//v/+v/6//z/+//6//r/+P/2//b/+f/8//3///8CAAEAAwAD
AAMACAALAA0AEQAVABcAGQAbABsAHAAfACEAIgAlACcAJwAmACYAJgAlACYAKAApACsA
KQAoACgAJwAjACEAIQAhACMAIgAhAB0AHAAZABYAFQAWABMAEgAQAA4ADAAIAAcABQAD
AAEAAAAAAP3/+//4//L/8v/w//D/8P/w/+7/6//s/+r/6P/m/+X/5f/m/+X/5v/n/+b/
5v/k/+X/5f/o/+z/7f/t/+3/7v/u/+7/7f/r/+z/7P/u/+7/7v/t/+z/6v/p/+n/6f/r
/+z/7f/t/+3/7v/w//H/8P/w//D/7//w//H/8P/x/+//7//w//D/8P/w//D/8P/t/+z/
7P/t/+v/7P/s/+3/8P/x//D/8f/x//H/8P/v//D/8P/w//D/8P/v/+7/7v/t/+z/6//q
//D/8P/u/+3/7P/r/+r/6P/p/+n/6//u/+7/7//v/+7/7f/u/+7/8v/z//P/8//w/+//
7f/p/+n/6f/q/+r/7P/s/+z/7P/q/+r/6v/q/+r/6f/o/+f/6P/o/+j/6P/k/+T/5P/k
/+b/5v/m/+T/4f/g/+D/3v/i/+X/5f/k/+L/4v/g/+D/4//j/+T/5P/l/+X/5f/k/+H/
4f/h/+H/4v/l/+b/5//n/+f/5f/n//P/BAAYAC0AOAA4ADgARgBfAHkAjgCTAIwAeQBP
ABAAzf+N/1L/Lv8S//X+6v74/hD/Of9l/4r/rv/P/+n/+P8CAAUABQAEAAIA/v/4//T/
8//x/+//7v/r/+v/6v/o/+b/5v/n/+j/6//x//P/9v/6//z//v8BAAIABAAFAAcABwAF
AAQAAwD///v/+P/2//X/8//z//P/8f/w/+//8P/x//X/+P/5//3//v/+/wAAAQABAAEA
AQABAP//AQABAAIAAQD///3//P/+//z//P///wAAAQADAAYABgAJAAoACwAPABMAFgAb
AB4AHwAgACEAJAAmACoALQAuADEAMwAzADIAMgAyADEAMwA0ADQANQAzADIAMgAxADEA
LwAvAC8ALwAuAC0AKQAmACMAIAAfAB8AHQAdABwAFwAUAA8ADQANAAsACQAIAAYAAwAB
AP7/+v/6//j/+P/4//j/9v/z//D/7v/s/+r/7P/t/+//7//v/+//7f/s/+r/6//r/+7/
8P/x//H/8f/x//D/7//t/+3/7v/u//D/8P/w/+//7v/r/+v/7P/t/+//8P/x//H/7v/u
/+//7//z//T/9f/1//b/9//2//f/9P/z//P/8v/0//T/9P/0/+//7v/u/+//8f/y//L/
8//z//P/8f/x//D/8f/x//H/9P/0//T/9P/y//D/8P/w//D/8P/w//H/8f/z//P/8v/y
//H/8v/z//b/+P/4//n/+f/5//b/9f/z/+//7v/v//H/8v/v/+7/7f/s/+//8P/x//L/
7v/t/+z/6//p/+j/5//m/+f/6P/p/+r/5//m/+X/4v/g/+D/4f/g/+L/5f/l/+T/4v/i
/+D/4P/i/+P/5f/m/+b/5f/k/+L/4v/j/+T/5f/l/+f/5//n/+X/4f/h/+f/8f8CABQA
JwA4ADoAOABAAFkAewCWAJ8AnACHAF0AIADZ/5X/Wv8y/xb/+/7o/u7+Bv8t/1f/fv+s
/9P/6//8/wYABwAHAAYABgAEAP7/+v/5//j/9//3//X/8v/w/+3/6v/s/+3/7v/x//P/
8//0//b/+v/8////AAADAAUACAAJAAgABgAEAP/////+//7////8//v/+v/3//b/9f/2
//f/9//6//v////+//7/AAABAAUABwAJAAsACwANAA0ADgAOAA0ADAAMAA0ADAANABEA
EAAPAA8AEAAVABkAGwAdACIAJQAnACsALgAvADAAMQA1ADgAPQBBAEEAQwBEAEMAQwBE
AEUARQBDAEQARABFAEMAQgBCAEEAQgBBAEIAQwBAAD4APAA3ADgANQAyADEALQApACcA
JAAgABwAFgATABMAEQAPAA4ACwAHAAQAAAD//wAA//8AAP3//P/5//X/9v/0//L/8P/x
//P/9v/3//T/8//w/+7/8f/z//T/+P/3//f/9v/1//P/8v/x/+//8f/y//L/9P/x//D/
7v/s/+z/7f/v//H/8P/w//D/7//u/+7/7//v//H/8v/z//P/8v/x/+7/7f/w//H/8//0
//L/8v/y//L/7//u/+7/7//x//L/8v/z//L/8f/u/+3/7//x//L/8//y//L/8v/y//L/
8f/w//D/8v/0//T/8//y//H/8P/w//H/8f/z//b/9v/3//f/9f/1//f/+P/7//3//v//
//z/+//5//X/9f/1//b/9v/2//b/9v/2//T/9P/0//T/8v/x//D/7//s/+z/7P/s/+z/
7P/s/+z/6v/q/+r/6P/n/+b/5v/k/+j/6//r/+r/6f/o/+X/5P/m/+f/6f/q/+v/6//r
/+r/6P/n/+b/5f/m/+n/6v/r/+n/6f/p/+n/7f/6/wwAIQA0AD4APAA+AFEAcQCQAJ8A
ogCXAHMAOgDz/6f/ZP82/xz///7o/uT+9P4V/0P/bv+a/8P/3//y/wAABwAJAAoACgAG
AAAA/P/7//z/+//7//n/9f/0//L/8P/t/+3/7f/v//L/8//1//j/+//8//7//v8DAAUA
CAAJAAcABgAFAAEAAAD+//3//f/9//3//f/7//n/9//3//f/+f/8//3/AQAAAAAAAgAD
AAQABQAGAAcACQALAAsADAAMAAsACgAKAA0ADAANABEADwAPABAAEgAUABcAGAAZAB8A
IwAmACsALAAtAC4ALwA0ADYAOgA9AD4AQQBDAEMAQgBCAEIAQQBCAEQARQBHAEUAQgBA
AD0APQA9AD8AQQBAAD4APAA3ADgANQAyADEALgArACoAKAAkACAAGgAXABUAEwARABAA
DgALAAkABgAAAAAA/v/+//7//v/8//n/9v/0//L/8P/x//P/9v/3//X/9f/z//L/8v/z
//P/9v/2//f/9//3//b/9P/y/+//8P/y//P/9v/z//L/8P/u/+v/6//s/+3/7f/u/+//
7//t/+z/7P/r/+//8P/x//H/8f/x/+//7//t/+3/7v/u//D/8P/w//D/7f/s/+z/7f/v
//D/8P/x//H/8f/v/+//7//v/+7/7f/w//D/8P/w/+7/7f/s/+z/8P/w//D/8P/y/+7/
7P/s/+z/7P/u/+//7//x//L/8v/z//P/8f/x//P/9P/4//n/+f/5//j/9//1//H/7//v
//D/8P/u/+7/7v/u/+7/7v/u/+7/7v/t/+z/6//o/+j/6P/o/+j/6P/o/+j/5v/m/+b/
5P/j/+L/4v/g/+T/5//n/+b/5P/k/+L/4v/l/+X/5v/m/+b/5f/k/+L/4f/h/+H/4f/i
/+X/5v/n/+f/4//j/+f/6//0/wYAGwAuADwAPAA8AE0AbQCKAJ8AqACdAH0ASAD//7P/
dP9C/yD/B//u/uD+6P4H/zP/Yv+O/7n/1//s//z/BQAJAAoADAAMAAYAAgABAAEAAQAC
AAEA/v/8//n/9v/1//X/9f/3//j/+f/7//7/AQACAAQABAAHAAkADAANAAsACgAJAAUA
BQAEAAQABQADAAMAAwABAP///f/9//3///8CAAMABwAHAAYABwAHAAoACwAMAA0ADwAR
ABEAEgAQAA8ADgAOAA8ADgAPABMAEQARABIAFAAYAB0AIAAjACgALQAxADcAOQA5ADkA
OQA9AEAARQBJAEoASwBLAEkASwBMAE0ATQBOAFAAUQBTAFMAUgBSAFEAUABPAFAAUQBO
AEwASgBFAEQAQQA+AD0AOQA1ADMAMAAsACgAIgAfAB4AHQAcABwAGQAVABIADgALAAwA
CwAMAAwADAAKAAcACAAGAAQAAgAEAAUABwAHAAcABwAFAAQACAALAA0AEgAXABkAGgAb
ABwAHAAcABsAHQAgACIAJgAiACIAIQAgACAAIQAjACUAJwAoACkAKQApACoALAAtADAA
MgA0ADUANQA1ADMAMwA0ADUANwA4ADgAOAA4ADgANQA0ADQANQA1ADYANgA3ADcANwA1
ADUANwA5ADoAOwA6ADoAOgA6ADgANwA2ADYAOgA6ADoAOgA5ADgANgA0ADYANgA2ADcA
OQA4ADUANAAzADIAMQAxADAAMQAwADAAMQAxADAALwAwADAAMgAzADMAMwAwAC8ALQAp
ACcAJwAoACgAKAAoACgAKAAnACYAJQAkACIAIQAgAB8AHAAcABwAHAAYABgAGAAYABgA
GAAYABYAEQAQABAADgAQABMAEwASABIAEgAQABAAEQARABIAEgAUABUAFgAWABMAEwAT
ABMAEwAVABUAFQAXABEAEQAVAB0AKAA8AFMAYABkAGQAagB/AJ0AuADFAMIAswCNAFAA
DQDH/4L/WP9E/yf/Ev8Y/yr/Tf93/5j/uP/d//3/EgAgACUAKQAoACYAIgAcABgAFwAV
ABMAEgAPAAoACAAFAAIAAwADAAMABQAKAAsADQAQABIAFAAXABgAGgAbAB0AHQAaABgA
FgARAA4ADAALAAsACgAJAAgABQABAP///////wMABgAHAAsACQAIAAkACQAJAAkACQAJ
AAcACQAJAAoACAAFAAIAAAABAAAAAQAFAAcABwAIAAoACgANAA4ADwAUABcAGQAdAB4A
HwAgACEAJAAmACoALQAwADMANQA1ADMAMgAxAC8AMQAyADIAMwAxAC4ALAApACgAJwAo
ACkAKQAoACcAIwAiAB8AHAAbAB0AGwAbABoAFQASAA0ACwAMAAsACgAKAAYAAwABAP7/
/P/8//r/+v/8//z/+v/3//b/9P/y//D/8v/z//X/9f/3//f/9f/0//X/9//4//z/AAAB
AAEAAQD///7//f/7//v//P/8//7//P/8//v/+v/7//v//P/9////AAABAAEAAAAAAAEA
AQABAAIAAwADAAMAAwABAAEA/v/9//3//P/+//7//v/+//v/+v/6//v/+f/6//r/+//7
//v/+f/5//n/+f/4//f/+P/4//j/+P/4//f/9v/2//b/9v/2//b/9v/2//X/9P/y//L/
8v/z//f/9//3//f/9f/y//D/8v/2//j/+P/4//j/9//3//b/9//4//j/+f/5//v/+//9
//7//f/9//z/+//9//3//P/5//X/9f/2//b/9v/2//b/9v/5//r/+//8//f/9f/z//H/
8//0//X/9v/y//L/8v/y//D/8P/w/+7/7P/s/+3/7P/r/+3/7P/q/+3/7v/t/+7/7v/t
/+3/7P/r/+v/6//q/+r/6//s/+3/6v/r/+r/6f/r/+3/7f/x//3/DgAiADMAOgA6AEAA
UgBtAIcAmgCdAJQAfQBRABYA1f+R/1j/OP8e///+9v4C/xr/R/9x/5L/sv/T/+3//P8A
AAEAAQACAAQAAAD6//b/9f/y/+//7f/p/+n/6P/m/+T/5f/n/+n/7f/y//P/9f/4//7/
AAADAAQAAwADAAQAAwAAAP7//P/3//L/8P/v/+//7v/t/+z/6f/p/+n/6//t/+7/8P/w
//P/9v/2//j/+f/5//n/+f/5//b/9f/y//D/8v/x//D/8P/u/+z/7P/v//D/8f/z//b/
9v/5//r/+//8////AQAFAAsADwATABcAGAAYABoAGwAaABsAGwAZABYAFgAWABUAEgAS
ABEAEQARABAAEAAPAA0ACwALAAsADQAMAAsABwAJAAcABQAFAAIA///+//z/+//6//f/
9//z/w==
         </WaveFormData>
      </LeadData>
      <LeadData>
         <LeadByteCountTotal>10000</LeadByteCountTotal>
         <LeadTimeOffset>0</LeadTimeOffset>
         <LeadSampleCountTotal>5000</LeadSampleCountTotal>
         <LeadAmplitudeUnitsPerBit>4.88</LeadAmplitudeUnitsPerBit>
         <LeadAmplitudeUnits>��V</LeadAmplitudeUnits>
         <LeadHighLimit>2147483647</LeadHighLimit>
         <LeadLowLimit>268435456</LeadLowLimit>
         <LeadID>V3</LeadID>
         <LeadOffsetFirstSample>0</LeadOffsetFirstSample>
         <FirstSampleBaseline>0</FirstSampleBaseline>
         <LeadSampleSize>2</LeadSampleSize>
         <LeadOff>FALSE</LeadOff>
         <BaselineSway>FALSE</BaselineSway>
         <ExcessiveACNoise>FALSE</ExcessiveACNoise>
         <MuscleNoise>FALSE</MuscleNoise>
         <LeadDataCRC32>1196589671</LeadDataCRC32>
         <WaveFormData>
MAAwADAAMAArACYAIQAcABYAEAAKAAQA///8//n/9v/z//D/7f/q/+b/5P/i/+D/3//e
/93/3P/a/9r/2v/a/9z/3P/c/9z/2v/a/9r/2v/a/9r/2v/a/9r/2v/a/9r/2v/a/9r/
2v/c/9z/3P/c/93/3v/f/+D/3v/e/97/3v/g/+D/4P/g/97/3v/e/97/3//g/+H/4v/i
/+L/4v/i/+T/5P/k/+T/4v/i/+L/4v/i/+L/4v/i/+T/5P/k/+T/4//i/+H/4P/g/+D/
4P/g/+D/4P/g/+D/4P/g/+D/4P/g/+D/4P/g/97/3v/e/97/3P/c/9z/3P/c/9z/3P/c
/9z/3P/c/9z/3P/c/9z/3P/a/9r/2v/a/9r/2v/a/9r/3P/c/9z/3P/a/9r/2v/a/9r/
3P/e/+D/4v/i/+X/5v/n/+j/6f/p/+j/6P/q/+r/5v/j/+L/4v/l/+b/5v/m/+T/5P/k
/+T/5v/j/+D/3//d/93/3f/d/9v/2//Y/9f/1//X/9f/2P/V/9T/0//S/9L/0v/T/9P/
1P/U/9T/1P/U/9T/1P/U/9b/1v/V/9X/1f/V/9X/1f/V/9b/1v/W/9j/2P/Y/9j/2P/Y
/9v/3f/e/97/5P/n/+//AwAqAFYAgACpAM8A6AD4APIA1QCzAJ8AlQCGAF0AMQAJAO3/
7f/t/9z/xv+y/6j/t//N/9n/3f/f/93/3P/c/9z/3P/b/9r/2f/b/9v/2//b/9z/3f/e
/97/3//f/+D/4f/g/+H/4f/h/+L/4v/i/+L/4v/i/+L/4v/i/+L/4v/i/+T/5f/l/+X/
4//j/+T/5P/l/+b/6P/p/+n/6f/p/+n/6v/r/+z/7P/t//D/8f/z//P/8//2//f/+v/7
//3///8EAAUABwAHAAwADwATABYAFwAbAB4AIwAoACsALgA0ADoAPwBCAEYASwBPAFAA
UQBVAFYAVwBZAF0AXQBdAF0AXwBdAFsAWgBZAFgAWABXAFMAUQBOAEoARwBCAEAAPAA3
ADEALAAoACEAHAAXABIADgAKAAgABQD+//v/+f/1//H/7//s/+r/6//q/+n/6P/n/+b/
5v/l/+P/4//k/+T/5P/k/+P/4//j/+L/4v/i/+X/5//o/+j/5v/l/+X/5f/l/+b/6P/o
/+j/6P/o/+j/6v/q/+v/6//r/+z/7P/s/+r/6//s/+3/6//s/+3/7f/v/+//7//v/+//
7//w//D/7//v/+//7//t/+3/7f/t/+3/7P/s/+z/7v/u/+z/7P/r/+v/6//r/+v/6f/p
/+r/6v/p/+n/6f/n/+f/5v/m/+j/6P/n/+b/5f/l/+X/5f/l/+b/5v/n/+b/5f/l/+f/
5v/m/+b/5v/o/+j/5f/j/+L/4v/i/+L/4v/k/+T/5P/k/+T/5v/o/+j/6v/t/+7/7//u
/+//7//u//D/8v/y//D/7f/s/+z/7f/s/+z/7P/s/+7/7v/u/+7/6//o/+f/5//l/+X/
5f/l/+b/5P/k/+T/4f/g/+D/3//c/9v/2v/a/9r/2//b/9r/3P/c/9z/3P/c/9z/3P/c
/9r/2f/Z/9n/2v/b/9z/3f/d/9z/2//a/9j/2v/c/9z/4P/l/+n/7P/w//T/9f8BAB8A
SgB0AKAAyQDrAAABBAHwAM0AqQCLAHsAYAAxAP3/1f/D/8f/vf+m/5T/lP+k/7v/y//P
/9X/3f/d/9z/3P/c/93/3f/d/93/3//f/9//3//h/+P/5f/m/+b/5f/l/+X/5P/l/+X/
5f/m/+b/5v/m/+b/5v/m/+b/5P/k/+T/5P/k/+X/5f/l/+X/5f/m/+b/5//o/+r/6//r
/+v/6//r/+z/7f/u/+7/7v/w//D/8f/v/+//8v/z//T/9f/3//n//P/9//////8CAAUA
CQAMAA0AEQAUABkAHAAfACIAKAAuADMANgA6AEEARQBGAEcATQBOAE8AUQBSAFEAUABP
AFEATwBNAEwASQBIAEgARwBDAEEAPgA6ADcAMgAwACwAJgAhAB0AGgAVABAACwAGAAMA
/v/7//f/8P/t/+v/5//m/+X/4//i/9//3v/d/9z/2//a/9r/2f/Z/9n/2v/a/9n/2P/W
/9X/2P/Y/9n/2v/Z/9n/2P/W/9f/1//Y/9n/2//c/97/3v/g/+D/4P/g/+L/4v/j/+P/
5f/m/+b/5v/o/+n/6v/r/+v/7P/t/+3/7f/t/+3/7f/v/+//8P/w/+3/7f/t/+3/7f/t
/+3/7f/r/+r/6v/q/+j/6P/m/+b/6P/p/+r/6//p/+f/5//o/+b/5f/l/+X/5//n/+b/
5v/k/+T/4//i/+b/4//i/+P/5v/k/+T/5P/k/+L/4v/i/+L/5v/o/+r/6v/o/+v/7P/t
/+7/7//v/+7/7f/u/+3/6v/n/+b/5v/n/+j/6P/o/+j/6P/o/+j/6P/l/+L/4f/h/+H/
4f/h/+H/4//g/9//3v/b/9r/2v/Z/9r/2f/Y/9j/2P/Z/9n/2P/X/9b/1f/U/9T/1P/U
/9T/1P/T/9P/0//V/9X/1f/V/9b/1v/W/9b/1v/Y/9j/3P/g/+P/6f/u//D/9P8FACUA
TQB0AKAA0ADxAAUBBgHsALwAhwBjAE8AJQDm/7X/j/+D/4//if93/3j/iP+e/7L/w//N
/9H/0//V/9X/1P/U/9T/1f/V/9X/1f/W/9f/2P/Z/9n/2//d/97/3//f/+D/4f/h/+H/
4P/f/97/3v/e/97/4P/g/+D/4P/g/+D/4P/g/97/3//f/9//3//f/+D/4P/j/+T/5v/n
/+f/5//n/+f/5v/n/+j/6P/q/+z/7P/t/+v/6//u/+//8P/x//P/9f/4//n/+//7//7/
AQAFAAgADQARABQAGQAeACEAJAAqADAANQA4ADwAQQBFAEYARwBJAEoASwBNAE0ATQBN
AE0ATQBLAEkASABHAEYARgBFAEAAPQA5ADQAMQAsACoAJgAiAB0AGQAWABEADAAHAAIA
///8//v/+f/0//H/7//r/+n/6f/o/+j/5f/k/+P/4v/h/+D/4P/f/9//3//g/+D/4v/i
/+H/4f/h/+D/4P/g/+D/4f/h/+D/4v/h/+H/4f/j/+T/5v/m/+b/5v/m/+b/5//o/+r/
6//r/+z/7P/s/+7/7//w//H/8f/y//P/8//z//P/8//z//X/9f/2//b/9f/1//X/9f/x
//H/8f/x//P/8v/y//L/8P/w/+7/7v/v/+//7//v//H/7//v//D/7v/t/+3/7f/r/+z/
7P/s/+z/7P/q/+r/6v/q/+3/8P/z//T/8v/1//b/9//3//f/9v/0//b/+P/4//b/8f/w
//D/8f/z//T/9f/2//T/9P/0//T/8v/w//D/8f/x//H/8f/x/+//7P/r/+r/6v/q/+v/
6//o/+f/5v/m/+b/5//n/+b/6P/o/+j/6P/o/+j/6P/o/+j/5//n/+f/5//n/+f/5//o
/+j/6P/o/+j/6P/q/+z/7v/z//f/+v8AAAQACwAbADsAaACWAMIA7QAPASgBKAEQAeUA
twCVAH8AUgAXAOf/w/+5/8H/t/+m/6T/rv/A/9P/4f/p/+3/7//v/+7/7v/u//H/8f/x
//H/8//z//P/8//0//X/9v/2//f/9//4//n/+v/7//v/+//8//z//P/8//z//P/8//z/
+v/6//r/+v/6//v/+//7//3//f/+//7///8AAAIAAwAFAAUABQAFAAYABwAIAAgACgAM
AAwADQANAA0AEAARABQAFQAXABkAHAAdAB8AHwAiACUAKQAsAC8AMwA2ADsAQABDAEYA
TABQAFUAWABcAGQAaQBrAG0AcQByAHMAdQB3AHcAdwB3AHkAdwB1AHQAcQBwAHAAbwBt
AGsAaABkAF0AWABWAFIATABHAEMAQAA6ADQALgAoACUAIAAdABkAFgATABEADQAJAAcA
BAACAAMAAgABAAAA/f/8//z/+//5//n/+v/6//z//P/7//v//f/8//z//P/9//3//P/6
//r/+f/5//n/+f/6//z//P/7//r/+f/4//j/+P/5//n/+//8//z//P/6//v//P/9//3/
/v//////////////////////AAAAAP///////////f/9//3//f/7//r/+v/6//z//P/6
//r/+//7//v/+//7//n/+f/6//r/+f/5//n/+f/5//j/+P/6//r/+f/4//j/+P/4//j/
9v/2//b/9v/4//r//P/8//r//f/+////AAABAAEAAAACAAQABAACAP3//P/8//3//P/8
//z//P/8//z//P/8//v/+P/3//f/9f/1//X/9f/3//T/8//y//H/8P/w/+//7P/r/+r/
6v/q/+v/6//q/+r/6v/q/+r/6v/q/+r/6v/q/+n/6f/p/+n/6f/p/+n/7P/s/+z/7P/q
/+z/7v/u//D/9f/5//z//v8AAAMACwAjAEoAdgCkAM8A9wAWASgBIAEBAdkAuQCrAJYA
ZQAxAAUA5f/j/+H/0v/E/77/wP/P/+H/6//t//H/7//u/+7/7v/u/+3/7P/r/+v/6//r
/+v/7//x//P/9P/y//H/8f/x//T/9f/1//X/+P/4//j/+P/2//b/9v/2//b/9v/2//b/
9v/3//f/9//3//f/+P/4//n/+v/8//3//f/9//3//f8AAAEAAgACAAQABgAGAAcABwAH
AAoACwAOAA8AEQATABQAFQAXABcAGAAbAB8AIgAnACsALgAzADYAOQA8AEIARgBLAE4A
UgBZAF0AXgBfAGYAaABqAG0AbgBtAGwAawBsAGsAagBqAGsAagBqAGkAZwBlAGIAXgBX
AFIAUABMAEYAQQA9ADoANAAuACgAIgAbABYAEwAPAAkABQACAP3/+v/5//f/9v/1//T/
8//y//H/8P/w/+//7f/t/+7/7v/u/+7/7f/t/+3/7P/s/+z/7v/v/+//7v/u/+3/7f/t
/+v/7P/u/+7/7P/s/+z/7P/s/+z/7f/t/+//8P/w//D/8P/x//L/8//z//T/9f/1//f/
9//3//f/+f/5//r/+v/5//n/+f/5//n/+f/5//n/+f/4//j/+P/6//r/+P/4//f/9//3
//f/+f/3//f/+P/2//X/9f/1//f/9//2//b/+P/2//b/9v/2//b/9v/2//b/9v/2//j/
+v/8//z//P///wAAAQACAAMAAwACAAAAAgACAAAA/f/8//z//f/9//z/+//6//r/+v/6
//r/9//0//P/8//x//H/8f/x//H/7v/t/+z/6//q/+r/6f/o/+f/5v/m/+T/5f/l/+T/
5v/m/+b/5v/m/+b/5v/m/+T/4//j/+P/4//j/+P/4//k/+T/5P/k/+T/5v/m/+b/6P/r
/+3/7v/u//L/9f/9/xcAQgBwAJ4AxwDpAAIBFAEKAekAwwCxAKkAkgBlADcACwDv//H/
8f/c/8j/vP+6/8n/2//l/+f/5//l/+T/5P/k/+P/4//j/+P/4//j/+P/4//j/+X/5//o
/+n/6f/q/+v/6v/r/+v/6//s/+z/7P/s/+z/7P/s/+z/7v/u/+7/7v/w//H/8f/x//P/
8//0//T/8//0//b/9//3//f/9//3//n/+//9//7//P/+//7/////////AgADAAYABwAJ
AAsADAANAA8ADwAUABcAGwAeAB8AIwAmACsAMgA1ADgAPgBCAEcASgBOAFMAVwBYAFkA
XgBgAGIAZQBmAGUAZABjAGQAYwBiAGIAYwBiAGIAYQBdAFsAWABUAE8ASgBIAEQAPwA5
ADQAMAAqACQAHgAYABUAEAANAAkAAgD///3/+f/4//f/9f/0//H/8P/v/+7/7f/s/+z/
6//t/+3/7v/u/+3/7P/q/+n/6v/q/+v/7P/u/+//7//u/+z/6//r/+v/6f/q/+z/7P/r
/+r/6f/o/+n/6v/s/+3/7P/s/+v/6v/p/+n/6f/p/+f/6P/p/+n/5//n/+f/5//p/+n/
6v/q/+n/6f/p/+n/5//n/+f/5//n/+b/5v/m/+j/6P/m/+b/5//n/+f/5//p/+f/5//o
/+b/5f/l/+X/5f/l/+T/5P/k/+T/4//i/+L/5P/m/+b/5v/m/+T/5P/k/+T/6P/q/+z/
7P/s/+//8P/x//L/8//z//L/8v/0//T/8v/v/+7/7v/v//D/8P/w//D/8P/w//D/8P/v
/+z/6//r/+n/6f/p/+n/6f/m/+X/5P/k/+T/5f/l/+T/4//i/+L/4v/j/+P/4v/k/+T/
5P/k/+L/4v/i/+L/4v/h/+H/4f/f/9//3//f/97/3v/e/97/4v/i/+L/4v/k/+f/5//o
/+z/8P/1/wEAHQBGAHIAnADDAOMA+gAAAewAywCrAJkAkwB6AEsAIQD5/+X/6f/h/8r/
tP+q/7D/xf/X/93/4f/l/+X/5P/k/+T/5P/j/+L/4f/j/+P/4//j/+T/5f/m/+b/5//n
/+j/6f/o/+n/6f/p/+r/6v/q/+r/6v/q/+r/6v/q/+r/6v/q/+v/7f/u/+//7v/t/+3/
7P/r/+z/7v/v//H/8f/x//H/8v/z//T/9P/0//b/9v/3//n/+f/8//3//P/9////AQAE
AAUABwAHAAoADQARABQAFwAbAB4AIwAoACsALgA0ADgAPQBAAEQASwBPAFAAUQBUAFQA
VABVAFkAWQBZAFkAWwBZAFcAVgBTAFIAUgBRAE0ASwBIAEQAPwA6ADgANAAuACkAJQAi
ABsAFgARAAwABwACAP//+//4//X/8//v/+z/6//p/+j/5f/k/+P/4v/h/+D/4P/f/93/
3f/e/97/4P/g/9//3//f/97/3v/e/97/3//f/97/4P/f/9//3//d/97/4P/g/+L/4v/i
/+L/4v/i/+P/4//l/+b/5v/m/+T/5f/m/+f/5//o/+n/6f/n/+f/5//n/+n/6f/q/+r/
5//n/+f/5//l/+X/5f/l/+X/5P/k/+T/5v/m/+T/5P/l/+X/5f/l/+f/5f/l/+b/6P/n
/+f/5//n/+f/5v/m/+T/5P/k/+T/5P/k/+T/5P/k/+T/6P/q/+z/7P/s/+//8P/x//T/
9f/1//T/8v/0//T/8v/v/+7/7v/v//D/8P/w//D/7v/u/+7/7v/r/+j/5//n/+f/5//n
/+f/5//k/+P/4v/j/+L/4v/h/97/3f/c/9z/3P/d/93/3P/c/9z/3P/c/9r/2v/a/9r/
2v/Z/9n/2f/Z/9n/2f/Z/9z/3P/c/9z/2v/c/9z/3P/e/+X/5//q/+7/9P/7/w8AMwBc
AIgAtgDfAPsADAEGAeoAwwCXAHsAaQA+AAkA2/+7/7n/uf+p/5j/lP+e/7T/y//V/9n/
3//j/+H/4P/g/+D/3//f/9//3//g/+H/4v/j/+P/5f/n/+j/6v/p/+n/6f/o/+n/6f/p
/+r/6v/q/+r/6v/q/+r/6v/o/+j/6P/o/+r/6//r/+v/6v/p/+n/6P/r/+z/7v/v/+//
7//v/+//8P/x//L/8v/0//b/9v/3//f/9//6//v//P/9////AQAEAAUABwAHAAgACwAP
ABIAFwAbAB4AIwAmACkALAAyADYAOwA+AEIARwBLAEwATQBTAFQAVQBXAFkAWQBZAFkA
VwBVAFMAUgBRAFAAUABPAEsASQBGAEIAPQA4ADYAMgAuACkAJQAiAB8AGgAVABAADQAI
AAUAAQD+//v/+f/1//D/7//t/+z/7f/s/+v/6v/n/+b/5v/l/+f/5//o/+j/5v/m/+X/
5f/j/+L/4v/i/+T/5f/l/+T/5P/j/+P/4//l/+b/6P/o/+j/6P/o/+j/6P/o/+n/6f/r
/+z/7P/s/+7/7//w//H/7//w//H/8f/x//H/8f/x//H/8f/y//L/8//z//P/8//v/+//
7//v//H/8P/w//D/8v/y//D/8P/v/+//7//v//H/7//v//D/7v/t/+3/7f/r/+v/6v/q
/+7/7v/s/+r/6v/q/+r/6v/q/+r/6v/s/+7/8P/w/+7/8f/y//P/9P/1//X/9P/y//T/
9P/y//D/8P/x//P/8//y//H/8P/w//D/8P/w/+//7P/r/+v/6//r/+v/6//r/+j/5//m
/+X/5P/k/+P/4v/h/+D/4P/i/+P/4//i/+D/4P/g/+D/4v/i/+L/4v/i/+H/4f/h/9//
3//f/9//4f/i/+P/5P/k/+T/4v/k/+r/7f/x//b/+v/6/wMAHQBDAHAAngDMAO8ADQEc
AQoB4ACxAIkAcwBXAB4A5/+7/5//of+n/5f/kv+Y/6b/uv/R/93/3//h/+P/4//i/+L/
4v/h/+H/4f/h/+P/4//j/+P/5f/n/+n/6v/q/+n/6f/p/+j/6f/p/+n/6v/q/+r/6v/q
/+r/6v/q/+r/6v/q/+r/6v/r/+v/6//r/+v/7P/s/+3/7v/w//H/8f/x//H/8f/y//P/
9P/0//T/9v/2//f/+f/5//z//f/8//3///8BAAQABQAHAAcACgANABEAFAAXABsAHgAj
ACYAKQAsADIAOAA9AEAARABJAE0ATgBPAFMAVABVAFcAVwBXAFcAVwBXAFUAUwBSAFEA
UABQAE8ATQBLAEgARAA/ADoAOAA0AC4AKQAlACIAHQAYABMADgALAAYAAwD///r/9//1
//H/8P/v/+3/7P/p/+j/5//m/+P/4v/i/+H/3//f/+D/4P/i/+L/4f/h/9//3v/e/97/
3v/f/9//3v/g/9//3//f/93/3v/g/+D/4v/i/+L/4v/k/+T/5f/l/+X/5v/m/+b/5P/l
/+b/5//p/+r/6//r/+3/7f/t/+3/6//r/+z/7P/r/+v/6//r/+f/5//n/+f/6P/o/+n/
6v/p/+j/5f/k/+f/5//n/+f/5//l/+X/5v/i/+L/5P/k/+T/5P/k/+T/5P/k/+j/6v/s
/+z/7v/z//b/+f/8//3//f/8//z//v/+//z/+//6//r/+//6//r/+v/6//3//v///wAA
+//4//f/9//1//X/9f/1//f/9P/z//L/8f/w//D/7//u/+3/7P/s/+7/7//v/+7/7v/u
/+7/7v/u/+7/7v/u/+7/7f/t/+3/7f/t/+3/7f/u/+7/7v/u//D/7P/s//D/9P/1//f/
+v8AAAIACQAdAEEAcACeAMwA9QAXAS4BLgESAecAxQCzAKEAdgBBABUA8//r/+f/1f/G
/8D/vv/M/9//6//x//P/9f/x//D/8P/w/+//7//v/+//8f/x//H/8f/z//X/9//4//j/
9//3//f/+P/5//n/+f/6//r/+v/6//r/+v/6//r/+P/4//j/+P/2//f/9//3//n/+f/6
//r/+f/6//z//f/9//3//f/9////AQADAAQABAAGAAYABwAJAAkADAANABAAEQATABUA
FgAXABkAGQAcAB8AIwAmACsALwAyADcAOgA9AEAARgBMAFEAVABYAF0AYQBiAGMAaQBq
AGsAbQBtAG0AbQBtAG8AbQBrAGoAawBqAGoAaQBlAGMAYABcAFcAUgBQAEwARQA/ADoA
NgAvACoAJQAgABsAFgATAA8ACgAHAAUAAQD//////v/+//z/+v/4//b/9//2//b/9f/3
//f/+P/4//f/9v/0//P/9f/0//T/9P/0//X/9f/0//T/8//z//P/8f/y//T/9P/z//L/
8f/w//D/8P/x//H/8f/y//L/8v/0//X/9v/3//X/9v/3//f/+f/5//n/+f/5//n/+v/6
//f/9//3//f/9//3//f/9//1//T/9P/0//b/9v/0//T/9f/1//X/9f/1//P/8//0//T/
8//z//P/8f/z//T/8v/y//L/8v/y//L/8v/y//T/9v/4//j/+P/7//z//f8AAAEAAQAA
AAAAAgACAAAA/f/8//z//f/+//7//v/+//z//P/8//z/+//4//f/9//1//X/9f/1//b/
9P/0//T/8f/w//D/7//w/+//7v/u/+7/7//v/+7/7f/s/+v/6v/r/+z/7f/u//D/7//v
/+//7f/t/+3/7f/w//D/8P/w//D/8v/y//L/9P/3//f/+P/8/wAAAwARAC8AWgCIALYA
4QADARwBKAEWAfEAywC3ALMAmABnADsAEwD/////9f/i/9D/wv/G/9n/6//x//P/8//v
/+7/7v/u/+3/7f/t/+3/7f/t/+3/7f/t/+//8f/y//L/8f/x//H/8v/z//P/8//2//b/
9v/2//T/9P/0//T/9v/2//b/9v/4//n/+f/5//n/+f/6//r/+//8//7////9//3//f/9
/wAAAQACAAIAAAACAAIAAwADAAMABgAHAAgACQALAA0AEAARABMAEwAWABkAHQAgACMA
JwAqAC8ANAA3ADoAQABEAEkATABQAFUAWQBaAFsAYQBiAGMAZQBpAGkAaQBpAGcAZQBj
AGIAZABkAGUAZQBhAF8AXABYAFQAUABPAEwARwBBADwAOAAxACwAJwAiAB0AGAAVABEA
DgALAAkABQACAAEA///+/////v/9//z/+f/4//j/9//5//n/+v/6//j/+P/3//f/+f/4
//j/+P/4//n/+f/4//j/9//3//f/9//4//r/+v/4//j/+P/4//b/9v/3//f/+f/6//r/
+v/5//n/+f/5//n/+v/7//v/+//7//v/+//5//n/+v/6//n/+f/5//n/+f/5//n/+f/5
//j/+P/4//j/+P/2//b/9f/1//X/9f/1//P/8//0//T/8//z//P/8//z//L/8v/0//L/
8P/w//D/8P/w//D/8P/w//D/8v/0//T/8v/1//b/9//4//n/+f/4//j/+v/6//j/9f/0
//T/9f/0//T/9P/0//b/9v/2//b/8//w/+//7//t/+3/7f/t/+3/6v/p/+j/5f/k/+T/
4//i/+H/4P/g/+L/4//j/+L/4P/g/+D/4P/g/+D/4P/g/97/3f/d/93/3f/d/93/3f/g
/+D/4P/g/+L/4P/g/+D/4v/j/+X/5v/m/+z/8f/5/xMAOgBiAI4AuwDdAPgABgH6ANkA
uwCnAJ0AjgBnADcADwD3//f/9f/i/8r/tP+w/7//0//f/+H/5f/h/+D/4P/g/+P/4//j
/+P/4f/h/+H/4f/h/+P/5f/m/+j/5//n/+f/6P/p/+n/6f/s/+z/7P/s/+z/7P/s/+z/
7v/u/+7/7v/u/+//7//v//H/8f/y//L/8f/y//T/9f/1//X/9f/1//b/9//4//j/+f/8
//3/////////AgADAAUABwAKAA0AEgATABUAFQAZAB0AIgAmACkALQAwADUAOQA7AD0A
QgBKAE8AUgBWAFkAXQBeAF8AZABmAGgAawBtAG0AbQBtAG8AbQBrAGoAZwBmAGYAZQBj
AGEAXgBaAFYAUgBRAE4ASgBFAEEAPgA7ADYAMQAsACgAJAAiAB8AHAAZABcAEwARABEA
EAAQAA0ADAALAAoADAAMAA0ADQANAA0ADgAOAA8AEAAQABEAFAAUABUAFgAaABsAGwAa
ABsAGwAcAB0AHQAeACAAIAAeAB4AHgAeACAAIAAhACEAHwAgACAAIAAgACEAIgAjACIA
IgAiACEAHwAfAB8AHwAfAB8AIAAgAB0AHQAdAB0AGwAbABsAGwAaABgAFwAWABgAGAAW
ABYAFwAXABcAFwAVABMAEwAUABYAFQAVABUAFQAVABQAFAASABIAEQAQABAAEQASABMA
EQASABEAEAAPAA4ADwAQABEAEgAWABgAGgAaABsAHwAhACMAJwApACoAKgAqACwALAAq
ACgAKAApACsALAAsACwALAAsACwALAAsACcAJAAjACMAIQAhACEAIQAfABwAGwAaABkA
GAAYABcAFgAVABQAFAAUABUAFQAUABYAFgAWABYAGAAYABgAGAAaABkAGQAZABcAFwAX
ABcAFgAWABYAFgAYABYAGAAaABwAHwAhACQAJgAoAC0APwBhAIoAtADiAAsBJwE4ATgB
HgH5ANMAwQC1AJIAYwA1AA8ABwAJAPP/1v/K/8r/2v/v//3/AwAHAAcABQAEAAQABAAE
AAMAAgABAAMAAwADAAMABQAHAAkACgAIAAcABwAHAAgACQAJAAkACgAKAAoACgAJAAgA
BwAGAAgACAAIAAgABgAHAAcABwAFAAUABgAGAAcACAAKAAsACgAJAAgABwAIAAkACgAK
AAkACgAJAAkACQAJAAwADQAMAA0ADwARABQAFQAXABcAGAAbAB8AIgAjACcAKgAvADMA
NQA3ADwAQgBHAEoATgBRAFUAVgBXAFoAWgBaAFsAWwBbAFsAWwBdAFsAWQBYAFkAWABY
AFcAVQBTAFAATABIAEQAQwBAAD4AOQA1ADIAKwAmACEAHAAaABYAFAARAAwACQAHAAMA
AQABAAAAAAD///7//f/8//3//P/8//v//f/9//7//v/+//7//f/9/////v/+//7/AgAD
AAMAAgAEAAMAAwADAAMABAAGAAYABgAGAAYABgAHAAgACgALAAsADAAMAAwADAANAA4A
DwANAA4ADwAPAA4ADQAMAAsACAAHAAcABgAFAAUABQAFAAMAAwADAAMAAQAAAAAAAAAA
AAAA/v/+//3//f/9//3//f/7//v//P/+//3//f/9//3//f/8//z//P/8//v/+v/4//n/
+v/7//n/+v/6//v/+//5//b/+f/+//z//P/8//z/+v/6//r/+v/+/wAAAgACAAAAAwAE
AAUABAAFAAUABAAFAAgACQAIAAMAAgACAAMABgAGAAYABgAGAAYABgAGAAEA/v/9//3/
//////////////z/+//6//n/+P/4//f/9P/z//L/8v/y//P/8//y//T/9P/0//T/8v/y
//L/8v/y//H/8f/x//H/8f/x//H/8P/w//D/8P/0//L/8v/y//T/+f///wIABgAIABUA
MQBVAH4ArADYAPsAFQEgARAB6gC9AJUAfwBhACoA9f/L/7H/t/+1/6H/lP+c/67/xP/V
/9//5f/p/+3/6//q/+r/6v/p/+n/6f/p/+r/6//s/+3/7f/v//H/8v/x/+//7v/t/+7/
7//v/+//8P/w//D/8P/u/+7/7v/u/+7/7v/u/+7/8P/x//H/8f/v/+//8P/w//D/8P/x
//H/8//z//P/8//y//P/9P/0//L/9P/0//X/8//z//b/9//2//f/+f/7//7///8BAAEA
AgAFAAkADAANABEAFAAZABwAHwAiACgAKgAtAC4AMAA0ADcANwA3ADkAOgA7AD0APAA7
ADoAOQA5ADcANQA0ADIAMAAvAC0AKwApACYAIgAeABoAGQAWABAACwAHAAQA///6//X/
8P/r/w==
         </WaveFormData>
      </LeadData>
      <LeadData>
         <LeadByteCountTotal>10000</LeadByteCountTotal>
         <LeadTimeOffset>0</LeadTimeOffset>
         <LeadSampleCountTotal>5000</LeadSampleCountTotal>
         <LeadAmplitudeUnitsPerBit>4.88</LeadAmplitudeUnitsPerBit>
         <LeadAmplitudeUnits>��V</LeadAmplitudeUnits>
         <LeadHighLimit>2147483647</LeadHighLimit>
         <LeadLowLimit>268435456</LeadLowLimit>
         <LeadID>V4</LeadID>
         <LeadOffsetFirstSample>0</LeadOffsetFirstSample>
         <FirstSampleBaseline>0</FirstSampleBaseline>
         <LeadSampleSize>2</LeadSampleSize>
         <LeadOff>FALSE</LeadOff>
         <BaselineSway>FALSE</BaselineSway>
         <ExcessiveACNoise>FALSE</ExcessiveACNoise>
         <MuscleNoise>FALSE</MuscleNoise>
         <LeadDataCRC32>662359947</LeadDataCRC32>
         <WaveFormData>
DgAOAA4ADgALAAgABQACAP3/+v/3//T/8f/u/+v/6P/l/+T/4//i/+D/3v/c/9r/2P/Y
/9j/2P/X/9b/1f/U/9T/1P/U/9T/1P/U/9T/1P/S/9L/0v/S/9D/0P/Q/9D/0P/Q/9D/
0P/R/9L/0//U/9f/2P/Z/9r/2v/a/9r/2v/b/9z/3f/e/9z/3P/c/9z/3f/e/9//4P/g
/+D/4P/g/+L/4v/i/+L/4P/g/+D/4P/g/+D/4P/g/+D/4P/g/+D/3//e/93/3P/a/9r/
2v/a/9r/2v/a/9r/2P/Y/9j/2P/W/9b/1v/W/9b/1v/W/9b/1v/W/9b/1v/W/9b/1v/W
/9j/2P/Y/9j/2P/Y/9j/2P/W/9b/1v/W/9T/1P/U/9T/1v/W/9b/1v/W/9b/1v/W/9X/
1//Z/9j/2v/b/9z/3f/g/+D/4P/h/+H/4f/i/+L/3//f/97/3f/d/93/3f/d/93/3v/e
/97/3v/c/9n/2P/Y/9j/1v/W/9T/1P/T/9L/0v/S/9H/0v/S/9H/z//O/87/z//P/8//
0f/S/9L/0v/S/9L/1P/U/9b/1v/X/9f/1//X/9j/2P/W/9f/1//X/9n/2f/X/9f/2P/V
/8//wv+r/5L/hP9+/4L/kf+v/9b/AgA+AIkA2wAyAX8BvQH9AUwCmwLXAvoC/QLMAnEC
CgKSAQsBlwA/AP7/6P/z//b/7//q/+L/3v/b/9v/1//T/9L/z//M/8z/zP/M/8z/zP/M
/8v/zP/M/8z/yv/L/8z/zf/L/8n/yf/I/8j/yP/K/8n/yf/K/8z/z//S/9T/1P/X/9f/
2P/X/9f/1//X/9f/2P/Y/9X/1P/T/9P/0f/R/9L/0v/T/9T/1f/W/9T/1P/V/9f/2f/a
/9v/3v/f/9//4f/i/+b/6P/p/+z/7P/u/+//8f/1//f/+f/8/wEABQALAA8AEQAVABgA
HAAfACIAIwAlACgAKgAsACwALgAuAC4ALQAsACwAKwAqACcAJgAkACEAHQAaABcAFAAS
AA4ACgAFAAEA/v/6//f/9f/z//L/7//t/+r/5//m/+T/4v/h/9//3//f/97/3v/e/97/
3v/e/9r/2v/a/9r/2v/a/9n/2P/a/9r/2v/a/93/3f/d/93/2f/b/9v/2//c/9z/3v/f
/9//4P/h/+L/4P/h/+L/4//j/+L/4v/i/+L/4//j/+T/5f/m/+f/6f/p/+n/6f/r/+3/
7f/u/+7/7f/t/+7/7v/s/+z/7f/t/+z/6//r/+v/7P/t/+v/6v/s/+z/6//r/+n/6P/n
/+f/5//p/+n/5//n/+f/6P/o/+j/6f/p/+n/5//n/+f/6P/o/+j/6f/q/+j/6P/o/+j/
6f/r/+v/6//r/+r/6f/l/+b/5P/k/+T/5P/m/+b/5v/m/+n/7P/s/+z/7//w//H/8v/w
//D/8f/x//P/9P/0//P/8f/w/+//7//x//H/8f/x//T/9P/0//T/8f/t/+v/6v/s/+r/
6v/q/+z/6//q/+n/6P/m/+b/5v/n/+X/5P/k/+X/5f/l/+X/5v/m/+b/5v/m/+j/6P/o
/+j/6f/p/+n/6//s/+z/7P/s/+v/6v/p/+f/5//n/+b/4//d/87/uf+i/5b/kv+c/7P/
1/8CADgAfgDPACcBfgHHAQcCTwKaAt0CDQMeAwEDtgJZAvgBegHpAG0AEwDw//r/AQD6
//n//P/2//L/7//v/+//7f/u/+3/7f/u/+//8P/u/+7/7v/t/+3/7P/r/+j/5//m/+X/
4f/h/+H/4P/g/+H/5P/k/+X/5P/m/+n/7P/u/+7/8f/x//L/8f/x//H/7v/t/+3/7P/p
/+j/5//n/+f/5//o/+j/5//o/+n/6v/r/+z/7v/x//P/9P/1//j/+//7//3//v/+/wAA
AQAEAAUACAAKAA0AEwAVABcAGgAgACUALAAxADYAOwA/AEQASgBOAFAAUwBUAFYAWABY
AFoAWgBaAFkAVwBWAFQAUgBNAEwASgBHAEAAPAA4ADQALgAqACYAIQAcABgAEwAPAAsA
BwAEAP///P/4//T/8v/u/+z/6//p/+n/6f/o/+j/6P/o/+j/6P/m/+b/5v/m/+T/5P/j
/+L/4v/i/+L/4v/g/9//3v/d/93/3//f/9//4P/g/+L/4//h/+L/4//k/+L/4//k/+X/
5//m/+b/5v/m/+f/5//o/+b/5v/m/+f/6f/p/+n/6//r/+v/7P/s/+z/6//r/+r/6v/q
/+v/6//o/+f/5//n/+f/5//k/+L/4//k/+T/5f/l/+T/4//j/+H/4//j/+H/4v/j/+X/
5v/k/+X/5f/l/+P/4//h/+T/5v/l/+T/4//i/+D/4P/g/+D/4//m/+b/5v/p/+r/6//s
/+r/6v/r/+v/6f/q/+r/6f/p/+j/5//n/+j/6f/q/+v/6v/q/+r/6v/m/+P/4v/i/+P/
4v/j/+T/4v/h/+D/3//e/9z/3P/c/93/2//a/9r/2//b/9v/2//c/9z/3P/c/97/4P/g
/+D/3v/f/9//3//g/+L/4//k/+L/4f/g/9//4f/h/9//2v/P/7n/oP+L/4L/gv+Q/6z/
0////z4AkgDwAE8BpwHqASMCYwKlAt4C/QL3AtQCiQI0At0BZAHMAEUA7//X/+j/8v/v
/+7/7f/s/+f/5P/i/+P/4//h/+L/4f/i/+L/4v/i/+D/4P/g/9//3f/c/9v/2P/X/9b/
1f/R/9P/0//S/9L/1P/Y/9n/2//c/97/4f/k/+P/4v/k/+P/4f/f/97/3f/a/9n/2f/Y
/9n/2P/X/9f/2f/Z/9r/2v/c/97/4P/i/+T/5v/p/+3/7//w//H/9P/2//f/+v/8//z/
/v///wIABwAKAAwADwAWABkAHAAgACcALQA1ADsAQgBHAEsAUABUAFgAWgBdAGAAYgBk
AGQAZABkAGQAYwBhAGAAXgBcAFYAVABRAE0ARgBCAD4AOgAzAC4AKQAjABwAGAATAA8A
DAAJAAcAAwAAAPz/+P/2//b/9P/z//H/8f/x//D/8P/u/+7/7v/u/+7/7v/u/+7/7P/s
/+v/6v/o/+j/6P/o/+j/5//m/+X/4//l/+X/5f/m/+b/6P/p/+v/7P/t/+7/7v/v//D/
8f/v/+7/7v/u/+7/7//v//D/8P/w//D/8f/x//H/8f/z//T/9f/3//j/+f/5//r/+v/4
//j/+f/5//j/9//3//f/9v/1//H/7v/w//D/7//v/+//7v/t/+3/7f/v/+//7f/t/+z/
7f/u/+//8P/u/+7/7v/u//H/9P/0//T/8//0//X/9v/0//T/9f/1//X/9v/2//X/8v/w
/+7/7f/u/+//8P/x//H/8P/v/+7/7v/r/+r/6v/q/+j/6P/o/+j/5//m/+X/4v/g/+D/
4P/f/93/3P/c/93/3f/d/93/3P/c/9z/3P/e/+D/4P/g/+D/4f/h/+H/3//g/+D/4P/j
/+P/4//j/9//3//h/+D/2//P/7z/of+O/4j/iv+W/7P/2/8OAEwAnAD7AF0BtAH3ATMC
dwK6AvcCFwMYA/cCrAJRAu4BaAHTAFkABQDq//T/+//2//H/7v/q/+b/4//j/+L/3//f
/93/2//a/9n/2P/W/9b/1v/V/9b/1v/W/9T/0v/S/9L/z//P/8//zv/O/9H/1P/U/9X/
2P/a/93/4P/h/+D/4v/h/+L/4f/h/+H/3v/d/93/3P/b/9r/2f/Z/9v/2//c/9z/3//g
/+H/4v/j/+T/5v/p/+v/7P/t//D/8f/x//P/9P/4//r/+//+////AgAEAAcADQAPABEA
FAAZAB0AIwAnAC0AMwA4AD4AQgBGAEgASwBOAFAAUgBSAFQAVABUAFMAUgBSAFEAUABL
AEoASABFAEEAPgA7ADgAMwAuACkAIwAcABgAEwAPAAoABwAFAAEA/v/6//b/9P/x/+7/
7P/p/+f/5//m/+b/5v/m/+b/5v/i/+L/4v/i/+T/5P/j/+L/4v/i/+L/4v/g/9//3v/d
/9n/2//b/9v/2//a/9v/2//Z/9r/2//c/97/3//g/+H/4//i/+L/4v/i/+P/4//k/+T/
5P/k/+X/5//n/+f/6f/p/+n/6v/q/+n/6f/q/+r/6v/q/+v/6//q/+n/6f/p/+v/6//o
/+b/5v/m/+X/5f/l/+T/4//j/+L/4//i/9//4f/h/+L/4v/g/+P/4//i/+L/4v/i/+L/
4v/i/+L/4v/j/+b/5v/m/+f/6P/p/+r/6v/q/+v/6//r/+z/7P/r/+r/6P/m/+X/5//n
/+f/5//o/+j/6P/o/+j/5f/k/+T/4v/g/+D/4P/g/9//3v/d/9r/2P/Y/9j/2f/X/9b/
1v/V/9X/1f/V/9b/1v/W/9b/1v/Y/9j/2P/Y/9n/2f/Z/9f/2P/Y/9j/2f/Z/9n/2f/Z
/9n/2f/W/9X/z/++/6f/kP+C/3r/gP+V/7X/3v8QAFQApwAHAWQBswHxAS8CegLFAv8C
GgMXA+QCiQIiAqoBHQGdADkA9P/g/+3/7v/n/+T/3P/Y/9X/1f/R/83/zP/J/8b/xv/G
/8b/yP/I/8j/x//F/8T/w//A/8D/wP/A/73/u/+7/7r/uv+5/7z/vP+9/77/wP/D/8b/
yP/I/8v/y//M/8v/y//L/8z/y//L/8r/x//G/8X/xf/F/8X/xv/G/8X/xv/H/8j/x//I
/8r/zf/N/87/z//S/9X/1f/X/9j/2P/a/9v/3v/h/+T/5v/p/+v/7f/v//L/9v/5//7/
AQAHAAsADgASABgAHAAeACEAIAAiACQAJAAmACYAJgAlACUAJgAmACYAIwAiACAAHQAZ
ABYAEwAQAAoABgACAP3/+v/2//H/7f/o/+X/4//f/9v/2P/V/9T/0P/O/83/y//J/8n/
yP/I/8b/xv/G/8b/xP/E/8T/xP/E/8T/w//C/8T/xP/E/8T/w//D/8P/w/+//8H/wf/B
/8D/wP/C/8P/w//E/8X/xv/G/8f/yP/J/8v/yv/K/8r/yv/L/8v/zP/K/8r/yv/L/8v/
y//L/83/z//P/9D/0P/P/8//0P/Q/9L/0v/T/9P/0v/R/9H/0f/T/9P/0P/O/87/zv/N
/83/zf/M/8v/y//J/8v/y//J/8f/x//I/8j/yP/H/8b/xv/G/8b/xv/G/8b/xv/G/8n/
zP/M/8z/zf/O/8//0P/Q/9D/0f/R/9H/0v/S/9H/0P/O/8z/y//J/8n/yf/J/8r/yv/K
/8r/yP/F/8T/xP/G/8T/xP/E/8L/wf/A/7//vv+8/7z/vP+7/7n/uP+4/7n/uf+5/7n/
vP+8/7z/vP+6/7z/vP+8/7z/vf+9/73/v//A/8D/wP+//7//v/+//8H/wf/B/8D/vf+3
/6j/kf94/2r/aP9u/4H/o//M/wAAQgCRAOcAQgGNAcsBCwJaAqsC5QIEA/0CwgJjAvoB
gAHzAH0AIwDm/9j/4f/i/9v/1v/P/8r/xv/F/8P/v/++/7v/u/+8/73/vv+8/7z/vP+7
/7v/uv+5/7b/tP+0/7T/sf+w/6//rf+s/63/sP+w/7H/tP+2/7n/vP++/77/wf/B/8H/
wf/C/8P/xP/D/8P/wv+//77/vf+9/73/vf++/77/vv++/77/vv+9/77/wP/D/8X/xv/H
/8r/y//L/83/zv/Q/9L/0//W/9b/2P/Z/9v/3f/f/+H/5P/o/+v/8P/z//f/+//+/wIA
BgAKAAwADwAQABIAFAAUABYAFgAWABUAFgAWABUAFAARABAADgALAAcABAABAP7/+v/2
//L/7f/r/+j/5P/h/+D/3f/b/9f/1f/S/8//zv/O/8z/y//J/8v/y//K/8r/yf/I/8f/
xv/E/8T/xP/E/8L/wv/B/8D/wv/C/8L/wv/D/8P/w//D/8H/w//D/8P/xv/G/8j/yf/J
/8r/y//M/9D/0//W/9n/2//a/9r/2v/Y/9n/2f/a/9r/2v/a/9v/2f/Z/9n/2//Z/9n/
2v/a/93/3f/e/97/3f/c/9z/2//a/9n/2f/Z/9v/2//Y/9b/1v/W/9X/1f/V/9T/0//T
/9H/0//T/9H/0f/R/9L/0v/R/9H/0P/P/8//0P/S/9L/0v/S/9L/0v/S/9L/0//W/9b/
1v/X/9j/2f/a/9z/3P/d/93/3f/e/97/3f/b/9r/2f/Z/9v/2//b/9v/2//a/9n/2P/Y
/9X/1P/U/9P/0P/P/87/zv/N/8z/y//K/8j/yP/I/8j/x//H/8j/yf/J/8n/yf/I/8j/
yP/I/8r/zP/M/8z/zP/N/83/zf/P/9D/0P/Q/9H/0f/R/9H/0f/T/9H/0P/N/8H/sP+Z
/4T/ev96/4L/mf+7/+T/GgBeAK0ABQFaAZ8B3wEnAnoCxwL5AhAD+QKsAkUC2gFcAdUA
YwAPAOL/5v/v/+j/4//i/97/2v/X/9f/1P/R/9H/z//Q/9D/0P/Q/9H/0v/T/9P/1f/W
/9f/1v/W/9b/1v/T/9H/0f/Q/9D/z//S/9L/0//U/9b/2f/c/9//4P/k/+X/5v/l/+X/
5f/k/+P/4//i/+P/4v/h/+H/3//f/+D/4P/e/97/3v/e/9//4P/i/+X/5f/m/+f/6v/r
/+v/7f/u//L/9P/1//j/+f/8//7/AQAFAAcACQAMABEAFQAbAB8AJQApACwAMAAyADYA
OAA7AD4AQABCAEIAQABAAEAAPwA8ADwAOwA6ADcANgA0ADEALwAsACkAJgAgABwAGAAT
ABAADAAHAAMAAAD9//v/9//1//L/7//u/+7/7P/r/+n/5//n/+b/5v/o/+j/6P/o/+b/
5v/m/+b/6P/o/+f/5v/m/+b/5v/m/+X/5f/l/+X/4//l/+X/5f/k/+T/5v/n/+n/6v/r
/+z/6v/r/+z/7f/t/+z/7P/s/+7/7//v//D/8P/w//D/8f/v/+//7//x//P/8//0//T/
8//z//T/9P/y//L/8//z//L/8f/x//H/8//z//D/7v/w//D/7//v/+//7v/t/+3/7f/v
/+//7f/v/+//8P/w/+r/7P/s/+z/7P/s/+7/7v/u/+7/8f/0//T/9P/3//j/+f/6//j/
+P/5//n/9//4//j/9//1//T/8//z//X/9f/1//X/9P/0//T/9P/0//H/8P/w//L/8P/w
//D/7//t/+v/6f/q/+j/6P/o/+n/5//m/+b/5//n/+f/5//q/+r/6v/q/+j/6v/q/+r/
6P/p/+n/6f/r/+z/7P/s/+v/6//r/+v/6//r/+v/6P/j/9f/wP+l/5b/kv+W/6j/xf/r
/xwAZAC2ABEBbQG+AQECRQKLAs4CBwMjAxoD5QKMAi8CwAE0AacANQDz/+7/AAABAPj/
9//4//T/8P/t/+3/7P/p/+n/5//n/+j/6f/q/+z/7P/s/+v/6//q/+n/5v/l/+T/4//f
/9//3//e/97/4f/k/+T/5f/m/+j/6//u/+7/7v/x//H/7//t/+z/6//q/+n/6f/o/+f/
5v/l/+X/5f/l/+b/5v/p/+r/6//s/+//8P/y//X/9//4//n//P/+////AgAEAAQABgAH
AAoADwASABQAFwAbAB0AHwAiACkALQAzADcAPABBAEUASgBPAFQAVwBbAF4AYABiAGIA
YgBiAGIAYQBeAF4AXQBcAFcAVgBUAFEATABIAEQAQAA7ADYAMQArACgAJAAfABsAFwAT
ABAACwAJAAYAAwACAP7//P/7//n/+//7//r/+v/5//j/9//2//X/9v/3//j/9v/2//X/
9P/y//L/8v/y//H/8f/x//H/7f/v/+//7//w//D/8v/z//X/9v/3//j/9//3//f/9//5
//j/+P/4//b/9//3//j/+v/6//r/+//9//3//f////////8AAAAAAQABAAIAAgABAAAA
AAD//wAA/////////f/9//r/+P/6//r/+f/5//v/+v/5//n/+f/7//v/+f/3//f/+P/4
//z////+//3//P/7//r/+v/6//r/+v/7//7//v/+//7//v/+//7/AAAAAAEAAQABAAIA
AgABAAMAAgABAAEAAwADAAMAAwAEAAQABAAEAAQAAQAAAAAAAgAAAAAAAAD///3/+//5
//j/9v/2//b/8//x//D/8P/y//P/9P/1//X/9P/z//L/8v/0//T/9P/0//X/9f/1//X/
9v/2//b/+f/5//n/+f/3//f/8//w/+n/2//C/6n/mv+W/57/tP/X/wMAPgCKAN4APwGh
AeoBIQJdAqUC6gIXAyMDFAPfAogCKwK+ATABowAzAPf/9P8GAAcAAAD///r/9v/y/+//
7//s/+n/6f/n/+j/6P/o/+j/6v/q/+r/6f/n/+b/5f/i/+H/4P/f/9v/3f/d/9z/3P/e
/+L/4//l/+b/6P/r/+7/7//u//D/7//s/+v/6//r/+j/5//n/+b/5f/k/+P/4//l/+X/
5v/m/+X/5v/n/+j/6//s/+7/8f/y//L/8v/0//f/9//5//r/+v/8//3/AAABAAQABgAJ
AA8AEQATABYAHQAhACcAKwAwADUAOQA+AEEARABFAEcASABKAEwATABMAEwATABLAEgA
SABHAEYAQwBCAEAAPQA4ADQAMAAsACcAIgAdABcAFAAQAAsABwADAP///P/3//P/8P/t
/+z/6v/o/+f/5f/l/+X/5P/k/+L/4v/i/+L/4v/i/+L/4v/g/+D/3//e/9z/3P/c/9z/
2//b/9v/2//Z/9v/2//b/9v/2v/b/9v/3P/e/+D/4v/g/+H/4v/j/+P/4v/i/+L/4P/h
/+H/4v/k/+T/5P/l/+X/5f/l/+f/5f/l/+b/5v/l/+X/5v/m/+T/5P/l/+X/5v/l/+X/
5f/k/+P/3//c/97/3v/d/93/3f/c/9v/2//b/9r/3P/c/9z/3P/c/9z/3P/c/93/4P/g
/+D/4//k/+X/5v/m/+b/5//n/+b/5v/l/+P/4f/g/9//3//e/93/3P/b/93/3v/f/+D/
3P/Z/9j/2P/W/9T/1P/U/9b/1f/U/9P/0P/O/87/zv/P/83/zP/M/83/zf/N/83/zv/O
/87/zv/M/87/zv/O/9D/0f/R/9H/0f/S/9L/0v/T/9P/0//T/9X/0//R/9L/zf+//6r/
kf+C/3r/gP+O/63/1f8IAEoAmADzAFMBqAHnASMCaQK2AvUCGQMaA/ECngI5AsIBMgGt
AEMA+//i/+7/8//s/+n/5P/c/9j/1f/V/9L/z//P/83/zP/M/8z/zP/M/8z/zP/L/8n/
yP/H/8T/xv/G/8b/w//B/8H/wP/A/8L/xv/H/8n/yP/K/83/0P/S/9L/1f/V/9b/1f/V
/9X/1P/T/9P/0v/T/9L/0f/R/9P/0//U/9T/0//U/9X/1v/V/9b/2P/b/93/3v/f/+L/
4f/h/+P/5P/m/+j/6f/s//H/9P/2//n//P/9//7/AAAHAAsAEQAVABcAGwAeACIAJAAo
ACoALQAuADAAMgAyADIAMgAyADEAMQAyADIAMgAvAC4ALAApACUAIgAfABwAGAAUABAA
CwAIAAQA///7//j/9f/z/+//7//s/+n/6P/m/+T/4//h/+H/4f/g/+D/3v/e/97/3v/c
/9z/3P/c/9z/3P/b/9r/2v/a/9r/2v/b/9v/2//b/9f/2f/Z/9n/2v/a/9z/3f/d/97/
3//g/97/3//g/+H/4f/g/+D/4P/g/+H/4f/i/+L/4v/i/+P/4f/h/+H/4//l/+X/5v/m
/+f/5//o/+j/6P/o/+n/6f/o/+f/5//n/+f/5//k/+L/5P/k/+P/4//j/+L/4f/h/9//
4f/h/9//3//f/+L/4P/g/+D/4P/g/+D/4P/g/+X/6P/o/+j/6//s/+3/7v/s/+z/7f/t
/+3/7v/u/+3/6//q/+n/6f/r/+v/6//r/+r/6v/q/+r/6P/l/+T/5P/k/+L/4v/i/+L/
4f/g/9//3f/a/9n/2P/Y/9f/1//Y/9n/2f/Z/9n/2P/Y/9j/2P/a/9z/3P/c/9z/3f/d
/93/2//c/9z/3P/f/9//3//f/9//3//f/9z/2f/P/77/o/+M/4L/gv+K/6H/x//y/yoA
cADBABsBdAG7AfMBNQKCAs8CAQMWAwMDvAJVAuQBYgHZAGsAGQDo/+b/7//s/+X/4P/Z
/9T/0P/P/8z/yf/J/8f/yP/I/8j/yP/H/8b/xf/D/8P/wv/B/77/vv++/77/u/+8/73/
vf++/73/wP/A/8H/wv/E/8f/yv/O/87/0f/R/9L/0f/R/9H/0v/R/9H/0P/P/87/zf/N
/8v/y//M/8z/zP/M/8z/zP/L/8z/zv/R/9L/0v/S/9T/1//X/9n/2v/a/9z/3f/g/+L/
5P/l/+f/6f/r/+3/8P/z//f//f8BAAMABwAKAA4AEAAUABYAGQAYABoAHAAcABwAHAAc
ABsAGwAcABwAHAAZABgAFgATABAADgAMAAoACAAEAAAA+//5//b/8v/v/+7/6//p/+X/
5P/i/+D/4P/c/9r/2f/X/9n/2f/Y/9j/1v/W/9b/1v/W/9b/1v/W/9b/1v/V/9T/1v/W
/9b/1v/V/9X/1f/V/9P/1f/V/9X/2P/Y/9r/2//Z/9r/2//c/9v/2//b/9v/3f/c/9z/
3P/a/9v/2//c/9z/3P/c/93/3f/d/93/3//f/9//4P/g/+H/4f/i/+L/4v/i/+P/4//i
/+H/4f/h/+H/4f/e/9z/3P/c/9v/2//Z/9j/1//X/9f/2f/Z/9f/1f/V/9b/1v/Y/9b/
1v/W/9b/1v/W/9b/1v/W/9n/3P/c/9z/3f/e/9//4P/i/+L/4//j/+P/5P/k/+P/4f/g
/9//3//h/+H/4f/h/+L/4v/i/+L/4P/d/9z/3P/c/9r/2v/a/9j/1//W/9X/1P/S/9L/
0v/T/9H/0P/Q/9H/0f/R/9H/0P/Q/9D/0P/O/9D/0P/Q/9D/0f/R/9H/0f/S/9L/0v/T
/9P/0//T/9X/1f/T/9T/0f/J/7r/pf+O/4D/fv+E/5X/s//W/wYARgCRAOUAPgGHAcEB
BQJUAp8C2wL8AvMCtAJTAuYBagHnAHcAIwDu/+L/7f/s/+X/4v/a/9b/0//T/9H/zf/M
/8n/yP/I/8j/yP/I/8j/yP/H/8j/yP/I/8b/x//I/8n/x//I/8n/yf/K/8v/zv/O/8//
0P/S/9X/2P/a/9r/3f/d/97/3//h/+P/5P/j/+P/4v/j/+L/4f/h/9//3//g/+D/3//g
/+H/4v/g/+D/4f/j/+P/5P/l/+j/6//r/+3/7v/y//T/9f/4//3/AAACAAUACQALAA0A
EAAWABsAIgAnACoALQAvADIANgA6ADwAPwBBAEQARwBIAEsATABNAE0ATABMAEsASgBH
AEYARABBAEAAPgA8ADoANwA0ADEALQAqACgAJQAjACMAIQAgAB0AHAAaABgAGAAYABgA
GQAZABsAGwAaABoAHAAcABwAHAAbABwAHQAeACEAIgAiACIAJQAmACcAKAAtAC8AMQAz
ADUAOQA7AD0APwBAAEMARQBIAEoATABOAE8AUQBTAFUAVgBWAFcAWABbAF0AXgBgAGIA
YgBiAGMAYwBjAGMAZQBlAGUAZgBmAGUAZQBmAGYAZABkAGUAZQBiAGEAYQBhAGMAYwBg
AF4AYABgAF8AXwBdAFwAWwBbAFkAWwBbAFkAVwBXAFgAWABYAFkAWQBZAFkAWQBZAFoA
WABYAFUAVABTAFIAUABQAFAAUABRAFQAVABUAFYAWABaAFwAXgBeAF8AXwBhAGIAYgBh
AGEAYABfAF8AXwBfAF8AXwBgAGAAYABgAGAAXQBcAFwAXABaAFoAWgBaAFkAWABXAFQA
UgBSAFIAUQBPAE4ATgBPAE8ATwBPAFAAUABQAFAAUABSAFIAUgBTAFUAVgBXAFUAVgBW
AFYAVQBVAFUAVQBVAFMAUwBUAE8AQwAwABcAAgD4//z/CgAlAEcAdgCyAPwATwGrAQAC
RwKFAs8CHANfA4cDigNbA/4ClwIqAqABFwGvAGkAUABcAGEAXgBbAFgAUgBOAEsASwBI
AEUARQBDAEIAQgBCAEIARABEAEQAQwBDAEIAQQA+ADwAPAA8ADkAOQA5ADgAOAA4ADoA
OQA5ADwAPgBBAEQARQBEAEYARQBCAEEAQQBBAEIAQQBBAEAAPgA8ADoAOQA3ADcAOAA4
ADgAOAA4ADgAOwA8AD4AQQBBAEIAQwBGAEcARwBJAEoASwBMAEwATgBPAFIAVABXAFsA
XQBfAGIAaQBtAHMAdwB8AIEAhQCKAI4AkgCUAJcAlwCYAJkAmACYAJgAmACXAJYAlgCV
AJQAkQCQAI4AiwCHAIQAgQB+AHsAeAB1AHEAbgBqAGUAYQBgAF0AWwBXAFcAVABRAFAA
UQBQAFAATwBRAFEAUABQAFAAUABQAFAAUABQAFAAUABSAFIAUQBQAFIAUgBSAFIAUwBT
AFMAUwBUAFcAWABZAFgAWABaAFsAWwBcAF0AXgBeAF8AYABhAGEAYABgAGAAYgBjAGMA
ZABkAGQAZABlAGUAZQBlAGcAZgBlAGUAZABjAGMAZABkAGQAZABlAGUAYwBhAGAAXwBh
AGEAXgBcAF4AXgBdAF0AXwBeAF0AXQBfAGEAYQBfAF8AXwBgAGAAYABhAGEAYQBfAF8A
XwBgAGAAYABhAGIAZABiAGAAYABmAGQAZABkAGQAZgBmAGYAZgBpAGwAbABsAG8AcABx
AHIAdAB0AHUAdQB3AHgAeAB3AHkAeAB3AHcAeQB5AHkAeQB7AHwAfQB+AHoAdwB2AHYA
dwB2AHcAeAB4AHcAdgB1AHYAdAB0AHQAdABzAHMAdAB1AHUAdQB1AHYAdgB2AHYAdgB4
AHgAeAB4AHkAeQB5AHsAfAB8AHwAewB7AHsAewB/AH0AewB2AG0AXQBIADMAJAAiACwA
RABlAI8AygAWAW4BzQEtAngCtwL5Aj8DfgOpA7UDoANbA/wCoQIsApYBDQGpAIMAjgCa
AJcAlgCXAJQAjwCMAIoAiwCIAIUAhQCDAIQAhgCIAIoAjACMAIwAiwCKAIgAhgCCAIIA
ggCCAH8AgACBAIEAggCBAIQAhACFAIgAigCNAJAAkACQAJMAkwCRAI8AjgCNAIwAiwCL
AIoAigCKAIoAiwCLAIsAjACMAI8AkACRAJIAkwCUAJYAmQCdAJ4AnwCiAKUApQCnAKgA
rACuAK8AsgC3ALoAvAC/AMQAxwDKAM4A1ADZAOAA5QDrAO8A8gD2APoA/gAAAQMBAwEE
AQUBBAECAQIBAgEBAf8A/gD8APoA9gD0APEA7QDpAOYA4wDgANoA1gDSAM0AygDGAMEA
vQC4AA==
         </WaveFormData>
      </LeadData>
      <LeadData>
         <LeadByteCountTotal>10000</LeadByteCountTotal>
         <LeadTimeOffset>0</LeadTimeOffset>
         <LeadSampleCountTotal>5000</LeadSampleCountTotal>
         <LeadAmplitudeUnitsPerBit>4.88</LeadAmplitudeUnitsPerBit>
         <LeadAmplitudeUnits>��V</LeadAmplitudeUnits>
         <LeadHighLimit>2147483647</LeadHighLimit>
         <LeadLowLimit>268435456</LeadLowLimit>
         <LeadID>V5</LeadID>
         <LeadOffsetFirstSample>0</LeadOffsetFirstSample>
         <FirstSampleBaseline>0</FirstSampleBaseline>
         <LeadSampleSize>2</LeadSampleSize>
         <LeadOff>FALSE</LeadOff>
         <BaselineSway>FALSE</BaselineSway>
         <ExcessiveACNoise>FALSE</ExcessiveACNoise>
         <MuscleNoise>FALSE</MuscleNoise>
         <LeadDataCRC32>2877715026</LeadDataCRC32>
         <WaveFormData>
/P/8//z//P/4//b/9P/y/+7/7P/q/+j/5f/k/+P/4v/f/97/3f/c/9r/2v/a/9r/2P/Y
/9j/2P/W/9b/1v/W/9b/1v/W/9b/1P/U/9T/1P/U/9T/1P/U/9b/1v/W/9b/2P/Y/9j/
2P/Z/9r/2//c/97/3v/e/97/4P/g/+D/4P/h/+L/4//k/+L/4v/i/+L/4v/i/+L/4v/i
/+L/4v/i/+L/4v/i/+L/4f/g/9//3v/g/+D/4P/g/97/3v/e/97/3v/e/97/3v/e/97/
3v/e/9z/3P/c/9z/3P/c/9z/3P/b/9r/2f/Y/9j/2P/Y/9j/2P/Y/9j/2P/Y/9j/2P/Y
/9j/2P/Y/9j/2P/Y/9j/2P/W/9b/1v/W/9b/1v/W/9b/1v/W/9b/1v/Y/9j/2P/X/9X/
1//Z/9v/3P/c/93/3v/f/+D/4v/j/+L/4f/j/+L/4v/f/97/3v/g/+D/4P/g/9//3//f
/9//4f/g/97/3f/c/9v/2f/Y/9f/1//V/9T/1P/S/9H/0v/Q/8//z//O/8//z//P/8//
zP/M/8z/zP/M/83/zf/N/8z/zP/M/8z/yv/K/8v/y//N/87/zv/P/9H/0f/R/9H/0f/Q
/8r/vf+o/5H/g/+A/4b/k/+q/8f/7f8hAGIApgDvADEBZwGbAdUBCAIoAjYCLAL8AakB
SgHfAGcADwDr/93/1v/Z/9z/1v/R/8//y//I/8b/w//B/7//vf+9/7z/u/+6/7n/uP+2
/7X/s/+y/7H/sf+x/7D/r/+u/63/rv+u/7D/sP+w/7D/sP+w/7D/sP+w/7L/tP+1/7b/
uP+6/7r/u/+//7//wP/B/7//v/+//7//v//A/8H/wP/B/8H/wf/A/77/vv++/77/wP/A
/8H/w//D/8T/xf/F/8n/yf/L/87/z//Q/9D/0//V/9j/2v/c/+H/5P/n/+v/7P/u//H/
9P/2//f/+v/8//7//v8AAAEAAQABAAIAAgADAAIAAgADAAEAAAAAAP///P/7//r/+f/3
//P/8P/u/+z/6v/n/+X/5//n/+X/4f/g/9//3f/c/9r/2f/Z/9j/1f/V/9T/1P/U/9T/
1P/U/9L/0v/S/9L/0//T/9L/0v/Q/9D/0P/Q/9D/0f/T/9P/0//U/9X/1f/V/9X/1v/W
/9b/1v/Y/9j/2v/b/93/3f/d/93/3v/e/9//4P/g/+D/4v/j/+P/4//l/+X/5f/l/+X/
5f/l/+X/4//j/+P/4//l/+X/5f/l/+f/5//m/+b/5v/m/+b/5P/o/+j/5//n/+X/5f/k
/+T/5P/k/+T/5P/j/+P/4v/i/+L/4v/i/+L/4P/g/+D/4P/e/97/3//f/93/3v/f/9//
4f/j/+P/4//k/+T/4v/g/+D/4P/g/+D/4P/g/+D/3//f/+P/5f/n/+j/6v/r/+z/7P/s
/+3/7f/t/+//8v/y//L/7f/s/+z/7P/s/+z/7P/t/+7/7//w//H/7f/q/+j/5//p/+j/
6P/p/+v/6f/o/+f/5P/i/+L/4v/h/+H/4P/f/9//3//f/97/4P/g/+D/4P/f/9//3//e
/+D/4P/g/+D/4P/h/+H/4f/g/+D/4f/h/+H/4//l/+H/3v/Y/8f/tP+h/5X/lP+c/7H/
zv/x/x8AWQCeAOgALwFtAakB4wEbAkYCYAJiAkICAAKrAUoB1wBbAAsA6//l/+r/7f/q
/+j/6//l/+H/3v/c/9n/1//V/9P/1P/U/9T/1P/T/9L/0P/P/83/zP/L/8v/zv/O/87/
zv/R/9L/0v/U/9X/1v/X/9j/1v/W/9b/1v/Y/9r/2//c/97/4P/g/+H/4f/h/+L/4//l
/+X/5f/l/+b/5v/m/+T/5f/l/+X/5P/k/+T/5P/k/+T/5P/l/+f/6f/q/+v/6//t/+3/
7//y//T/9v/3//v//P8AAAMABgALAA4AEQAVABoAHAAfACIAJQAnACsALgAuAC4AMAAx
ADMAMwA0ADQAMQAuACwAKwArACoAKgApACUAIwAhAB8AHQAZABYAFAATABAADAAJAAYA
BQACAP3//P/7//n/+P/0//P/8//y//H/8f/w//D/8P/w//D/8P/u/+7/7v/u/+3/7f/s
/+z/7P/s/+z/7P/s/+3/7//v//H/8v/z//P/8f/x//L/8v/y//L/9P/0//b/9//5//n/
+//7//z//P/9//7//v/+//z//f/9//3////////////9//3//f/9//v/+//7//v/+//7
//v/+//7//v/+v/6//r/+v/6//j/+//8//z//f/9//3//P/8//r/+v/6//r/+//7//r/
+v/8//z//P/8//z//P/6//r//v/8//z//P/8//r/+v/5//n//f///wEAAgAEAAUABgAG
AAUABQAEAAMAAQAEAAQABAADAAIAAgACAAIAAgACAAMAAwADAAMAAwACAAAA/////wEA
AAAAAAEA///9//z/+//6//j/+P/4//f/9//2//X/9f/1//X/9P/0//T/9P/0//X/9f/1
//T/8v/y//L/8v/1//f/+P/5//n/+P/4//f/+f/5//n/9//s/9j/v/+q/5//of+u/8b/
5f8MAD0AfwDNABoBYgGdAdEBBwI5AmECdAJsAk4CDAK2AVsB6gBtABcA8//v//n/AAD/
//z/+v/5//f/8//w/+7/7v/t/+z/6//q/+j/5v/k/+P/4v/g/9//3//e/93/3f/g/+D/
4P/g/+L/5P/l/+j/6f/q/+v/7P/s/+z/7P/s/+z/7v/v//D/8v/0//T/9f/1//X/9v/3
//X/9f/1//X/9P/0//T/8v/z//P/8//y//X/9v/3//j/+v/6//v//f/+/wAAAgADAAcA
BwAJAAwAEAASABMAFwAaAB4AIQAkACoALgAyADcAPQBAAEQASABIAEkATABOAE8AUABT
AFUAVQBVAFYAVgBUAFIAUQBRAFAATgBNAEsARwBFAEMAQQA+ADkANQAyAC0AKgAmACMA
IQAhAB8AGwAZABcAFAASABAADwAPAA4ACwALAAoACgAMAAwADAAMAAoACgAKAAoABwAH
AAYABgAFAAQAAwACAAIAAwAFAAUABwAIAAkACQAJAAkACgAKAAgACAAKAAoACwANABAA
EQAPAA8AEAAQABMAFAAUABQAEgATABMAEwATABMAEwATABQAFQAWABcAFQAVABUAFQAT
ABMAEwATABMAEwASABIAEQAQAA8ADAAQABAADwAPAA0ADQAMAAwADAAMAAwADAALAAoA
CgAKAAoACgAMAAwACwALAA0ADwARABIAEQARABEAEAAQABEAEQARABEAFAAUABQADwAO
AA4ADgAPABAAEQATABEAEQARABEAEgAQAA8ADwAPAA4ADgAPAA8ADQAMAAsABgAEAAQA
BAABAAEAAAD//wEAAQABAAAA/v/+//7//v8BAAEAAQAAAP7//v/+//7//v////////8C
AAIAAwADAP////8BAP//+v/w/9//yP+3/6//sv++/9P/8v8dAE8AjwDYACgBbQGjAdkB
DQI9AmICdgJyAlICEgK9AV4B5QBrACMACQAFAAgADQAKAAYAAQD+//v/+f/4//n/9//1
//P/8v/w/+7/7P/t/+z/6v/p/+n/6P/n/+f/5v/m/+b/5v/o/+r/6//u/+z/7P/s/+z/
7P/s/+z/7P/q/+z/7f/u/+z/7v/u/+//8//z//T/9f/1//X/9f/1//T/9P/0//L/8v/z
//T/9P/z//L/8f/w//D/8P/x//P/8f/y//P/8//3//f/+f/8//7/AAABAAUABwAKAAwA
DgATABYAGQAdACIAJAAnACoALgAvADIANAA2ADYAOAA5ADkAOQA6ADoAOgA4ADcANwA2
ADQAMwAxACwAKwAqACkAJQAhAB4AHAAXABQAEAANAA0ADQALAAcABgAFAAMAAgD9//v/
+v/4//n/+f/4//j/9v/2//b/9v/2//b/9v/2//f/9//2//b/9P/0//T/9P/z//P/9P/z
//H/8v/z//P/8//z//T/9P/y//L/9P/0//T/9f/3//f/+f/5//r/+v/5//r/+v/6//z/
/f/9//3//f/9//3//f////////////3//f/9//3/+//7//v/+//7//v/+v/6//z//P/8
//r//P/8//v/+//5//n/+P/4//j/+P/4//j/+f/5//j/+P/4//b/9v/0//T/9P/0//T/
8v/y//H/8f/z//X/9//4//j/+f/6//r/+v/7//v/+//9/wAAAAAAAPz/+v/5//j/+P/4
//j/+f/6//v//P/9//z/+v/5//n/9//2//b/9//5//f/9v/1//L/8P/w//D/7//v/+7/
7f/r/+v/6//q/+r/6v/q/+r/6//r/+v/6v/q/+r/6v/q/+r/6//r/+v/7P/s/+3/7f/t
/+//8f/v/+7/5v/X/8D/q/+f/5r/ov+z/8r/6/8VAEsAjgDaACkBZwGdAdEBBQI0AlYC
YgJUAiYC1wF6ARMBmQA5AA8A/f/2//n/+v/2//P/8f/t/+r/6P/l/+P/4f/f/93/3P/b
/9r/2v/a/9n/2f/X/9b/1f/V/9j/2P/Y/9j/2f/a/9r/3P/a/9r/2v/a/9z/3P/c/9z/
2v/c/93/3v/g/+L/4v/j/+X/5f/m/+f/5f/l/+X/5f/m/+b/5v/k/+P/4//j/+L/4P/g
/+D/4P/g/+D/4f/j/+H/4v/j/+P/5f/l/+f/6v/s/+7/7//z//P/9v/4//r/+//+/wEA
BQAIAAoADQAQABQAFQAYABoAGgAaABwAHQAdAB0AHgAeAB4AHAAbABsAHQAcABwAGwAW
ABUAFAATAA8ACwAIAAYABQACAP7/+//6//n/9v/x//D/7//t/+z/6v/p/+n/6P/l/+X/
5P/k/+T/5P/k/+T/4v/i/+L/4v/h/+H/4P/g/+L/4v/i/+L/4f/h/+L/4f/h/+L/4//j
/+P/4//k/+T/5P/k/+b/5v/k/+X/5//n/+n/6f/q/+r/6f/q/+r/6v/q/+v/6//r/+v/
6//r/+v/7f/t/+3/7f/t/+3/7f/t/+3/7f/t/+3/6//r/+r/6v/q/+r/6v/o/+j/6P/n
/+f/6f/p/+j/6P/o/+j/6P/o/+f/5//m/+b/5v/m/+b/5v/m/+b/5v/k/+T/4//j/+X/
5//p/+r/6v/r/+z/7P/s/+3/7f/t/+v/7v/u/+7/6//q/+r/6v/o/+j/6P/p/+v/6//r
/+v/6v/o/+f/5//n/+b/5v/n/+X/4//i/+H/4P/e/97/3v/d/93/3P/b/9n/2f/Z/9j/
2f/a/9v/3P/c/9v/2v/Y/9j/2P/Y/9j/2P/Z/9n/2f/Y/9j/2f/Z/93/3f/b/9v/2v/S
/8H/rv+Z/43/jP+U/6X/vP/d/wkAPwB+AMgAEwFTAYUBuQHxASICQAJKAjoCBAKxAVAB
5wBvABkA+f/t/+b/6f/q/+b/4f/d/9n/1v/U/9H/z//N/8v/zf/M/8v/yv/J/8j/xv/F
/8f/xv/F/8X/xf/E/8P/wv/B/8L/wv/E/8b/xv/G/8b/xv/G/8b/xv/G/8j/yf/K/8z/
zv/O/8//0f/R/9L/0//T/9P/0//T/9T/1P/U/9L/z//P/8//zv/O/87/zv/O/8z/zP/N
/8//0f/S/9P/0//T/9P/1f/Y/9j/2v/b/9//4f/k/+b/6P/q/+z/7v/x//b/+P/7//7/
AAABAAQABgAGAAYACAAJAAkACQAKAAoACAAGAAUABQAFAAQABAADAAAA///+//3/+//3
//T/8v/y//D/7f/r/+n/6f/n/+P/4P/f/93/3P/Y/9f/1//W/9X/1f/U/9T/0v/S/9L/
0v/S/9L/0v/S/9H/0f/Q/9D/zv/O/87/zv/Q/9H/0//T/9H/0v/T/9P/0//T/9T/1P/U
/9T/1v/W/9j/2f/b/9v/2f/Z/9r/2v/Z/9r/2v/a/9j/2f/Z/9n/1//X/9f/1//X/9f/
1//X/9b/1//Y/9n/1//X/9f/1//V/9X/1P/U/9X/1v/X/9b/1//W/9T/0//V/9X/1P/U
/9b/1v/W/9b/0//T/9L/0v/S/9L/0v/S/9D/0v/S/9L/0v/S/9L/0v/R/9H/0//V/9f/
2P/Y/9n/2v/a/9r/2//b/9v/2f/c/9z/3P/b/9r/2v/a/9z/3P/c/93/3P/b/9r/2f/Z
/9j/2P/Z/9f/1v/W/9f/1//V/9T/0//R/9D/0f/S/9H/0f/Q/8//0f/R/9H/0P/P/87/
zf/M/83/zf/N/8z/zv/O/87/zv/O/8//z//P/9L/0v/T/9P/0//V/9X/1f/S/8r/t/+g
/43/hf+G/47/of+6/93/CwBFAIoA1gAdAVcBjQHHAQECMgJOAlICNgLwAZEBLAG5AEUA
AQDn/9//4v/l/+D/3P/Z/9X/0f/O/8z/zP/L/8r/yf/J/8j/x//G/8X/xP/C/8H/wf/A
/7//v/++/77/vv++/8D/wv/D/8b/xv/G/8b/xv/G/8b/xv/G/8j/yv/L/8z/zP/O/87/
z//T/9P/1P/V/9f/1//X/9f/1v/W/9b/1P/T/9P/0//S/9L/0v/S/9L/1P/U/9X/1//W
/9b/1v/V/9n/2f/b/97/4P/i/+P/5//p/+z/7v/w//X/+P/7////AgAEAAcACgAMAA0A
EAASABQAFAAWABcAFQAVABYAFgAWABQAEwATABIAEAAPAA0ACwALAAsACwAIAAMA///8
//r/+P/1//P/8//z//H/7f/s/+v/6f/o/+j/5//n/+b/4//j/+L/4v/g/+D/4P/g/+D/
4P/g/+D/3//f/97/3v/e/97/3v/e/+D/4f/j/+P/4//k/+X/5f/l/+X/5v/m/+j/6P/q
/+r/6P/p/+v/6//r/+v/7P/s/+3/7v/u/+7/8P/x//H/8f/w/+//7v/t/+7/7//w//H/
8f/x//H/8f/v/+//7//v//H/8f/w//D/8P/w//D/7v/w//D/7//v/+//7//u/+7/7v/u
/+7/7v/t/+3/7P/s/+r/6P/q/+r/6v/q/+v/7P/s/+3/7f/v//H/8v/y//P/9P/0//b/
9//3//f/9v/4//f/9v/z//L/8v/y//L/8v/y//P/8f/x//H/8f/w/+7/7f/t/+//7v/u
/+//7f/r/+r/6f/o/+b/5v/m/+X/5f/k/+P/4f/h/+H/4P/g/+D/4P/g/+H/4f/h/+D/
4P/g/+D/4P/g/+H/4f/h/+L/4v/j/+P/4//l/+X/4f/c/9L/vf+k/5X/k/+a/6r/v//c
/wkAQwCHANAAHAFdAZcB0wEHAjMCWAJmAlgCKALcAYEBGAGbADEA9//n/+v/9P/z/+7/
6v/p/+X/4f/e/9z/3f/b/9n/1//X/9b/1f/U/9X/1P/S/9H/0f/Q/8//z//Q/9D/0P/Q
/9P/1P/U/9b/1//Y/9n/2v/c/9z/3P/c/9z/3v/f/+D/3//g/9//3//i/+P/5f/n/+X/
5f/l/+X/5P/k/+T/4v/j/+P/4//i/+T/5P/k/+T/5f/m/+j/6//t/+7/7//v//P/8//1
//j/+v/8//3/AQADAAYACAAKAA4AEgAWABsAHgAgACMAJgApACsALwAyADQANAA2ADcA
NQA1ADYANgA2ADQAMwAzADIAMAAvAC0AKAAnACYAJQAjAB8AHAAaABgAFgATABEADwAP
AA0ACQAIAAcABQAEAAIAAQABAAAA/f/9//z//P/7//r/+f/4//r/+v/6//r/9//3//b/
9v/2//b/9v/2//b/9//5//n/9//4//n/+f/7//v//P/8//z//P/+//7//v///wEAAQAD
AAMABAAEAAcACAAIAAgACgALAAsACwAKAAkACAAHAAkACQAJAAkACQAJAAkACQAIAAcA
BgAFAAgACQAJAAoACQAIAAcABAAHAAgACAAJAAkACQAIAAgACAAIAAgACAAFAAUABAAE
AAgACgAIAAYABgAGAAYACAAIAAcABwAJAAsADQAOAA4ADwAQABAADwAPAA4ADQAPABIA
EgASABEAEAAQABAADgAOAA4ADwARABEAEQARABAADgANAA0ADgAOAA8AEQAPAA0ADAAL
AAoACAAIAAgABQAFAAQAAwAEAAUABgAGAAUABAADAAIABQAFAAUABAAEAAQABAAEAAQA
BQAFAAUACAAIAAkACQAHAAcABQABAP7/7v/Z/8L/s/+x/7j/zP/l/wgANwB1ALcABgFU
AY8BwQH1AS0CWwJ4An4CbgJAAvQBmQE0AbkATQAZAAkACQASABUAEAAMAAkABwADAAAA
/v/7//n/9//1//X/9P/z//L/8v/y//H/8f/v/+7/7f/t//D/8P/w//D/8//0//T/9v/2
//b/9v/2//b/9v/2//b/9P/2//f/+P/2//j/+P/5//v/+//8//3/+//7//v/+//6//r/
+v/4//b/9f/0//L/9P/0//T/9P/y//L/8//1//X/9v/3//f/+//7//3/AAAAAAIAAwAH
AAkADAAOABAAFQAYABsAHwAiACQAJwAqACwALQAwADIAMAAwADIAMwAxADEAMgAyADIA
MAAvAC8ALQAsACwAKwAmACUAJAAjACAAGwAXABQAEwAQAAwACQAHAAcABQABAAAA///9
//z/+P/3//f/9v/z//P/8v/y//L/8v/y//L/8v/y//L/8v/x//H/8P/w/+7/7v/u/+7/
7P/t/+//7//x//L/8//z//L/8f/x//D/8v/y//T/9P/0//X/9//3//f/9//4//j/9//4
//j/+P/4//n/+f/5//n/+f/5//n/9//3//f/9//1//X/9f/1//X/9f/1//X/9f/1//T/
9P/y//L/8v/w//T/9P/z//P/8//z//L/8v/u//D/8P/w//D/8P/w//D/7//v/+//8f/z
//T/9P/1//b/9v/2//f/9//3//X/+P/4//j/8//y//L/8v/w//D/8P/x//L/8//0//X/
8v/w/+//7//t/+z/7P/t/+//7f/s/+v/6P/m/+b/5v/j/+P/4v/h/+P/4//j/+L/4v/i
/+L/4v/h/+H/4f/g/+L/4v/i/+L/4P/h/+H/4f/k/+T/5f/l/+f/4//h/+H/3P/Q/7v/
pv+X/5X/nP+o/73/3P8FADkAeQDCABABVQGLAbsB7QEdAkICUgJKAiIC3AGDARoBoQA5
AAUA8f/r//D/8//w/+z/6//l/+H/3v/c/93/2//Z/9f/1//W/9X/1P/T/9L/0P/P/83/
zP/L/8v/zv/O/87/zv/N/87/zv/Q/9H/0v/T/9T/0v/S/9L/0v/Q/9L/0//U/9T/1v/W
/9f/1//X/9j/2f/b/9v/2//b/9r/2v/a/9j/2f/Z/9n/2P/Y/9j/2P/Y/9b/1v/X/9n/
1//Y/9n/2f/Z/9n/2//e/+L/5P/l/+n/5//q/+z/7v/z//b/+f/9/wAAAgAFAAgACAAJ
AAwADgAQABAAEgATABEAEQASABIAFAASABEAEQARABAAEAAPAAoACQAIAAcABQABAP7/
/P/5//b/8v/v/+//7//t/+n/6P/n/+X/5P/i/+H/4f/g/9//3//e/97/3v/e/97/3v/e
/97/3v/e/9v/2//a/9r/2v/a/9r/2v/c/93/3//f/93/3v/f/9//3f/d/97/3v/g/+D/
4v/i/+D/4f/j/+P/4//j/+T/5P/l/+b/5v/m/+T/5f/l/+X/5f/l/+X/5f/l/+X/5f/l
/+X/5f/l/+X/5f/l/+X/5f/j/+P/4v/i/+T/5P/k/+L/5P/k/+P/4//j/+P/4v/i/+L/
4v/i/+L/3//f/+D/4P/g/+D/4P/g/+D/3//f/+H/4//l/+b/6P/p/+r/6v/q/+v/6//r
/+v/7v/u/+7/6f/o/+j/6P/o/+j/6P/p/+v/6//r/+v/6P/m/+X/5f/l/+T/5P/l/+f/
5f/k/+P/4P/e/97/3v/f/9//3v/d/9v/2//b/9r/2v/a/9r/2v/b/9v/2//a/9r/2v/a
/9r/2v/b/9v/2//c/9z/3f/d/93/3//f/93/2v/S/7//qv+X/43/kP+a/63/xv/p/xcA
UQCUAOAAKQFlAZUBxwH7ASwCRgJIAi4C8AGVATABwQBRAA0A9f/p/+j/6f/m/+L/4f/b
/9f/1P/S/9P/0f/P/83/zf/M/8v/yv/H/8b/xP/D/8P/wv/B/8H/wP/A/8D/wP/B/8L/
wv/E/8L/wv/C/8L/wv/C/8L/wv/A/8L/w//E/8T/xv/G/8f/x//H/8j/yf/J/8n/yf/J
/8b/xv/G/8T/wv/B/8D/vv/A/8D/wP/A/8D/wP/B/8P/w//E/8X/xf/H/8f/yf/M/83/
zv/O/9H/0f/U/9b/2P/b/97/4f/l/+j/6v/t//D/8v/z//b/+P/4//j/+v/7//r/+f/5
//j/+f/4//j/+f/3//b/9v/1//P/8//z//P/8f/t/+r/6P/n/+b/5P/j/+H/4f/f/9v/
2//b/9r/2v/W/9X/1f/U/9P/0//S/9L/0v/S/9L/0v/S/9L/0v/S/9H/0f/Q/9D/0v/S
/9L/0v/Q/9H/0//T/9X/1v/X/9f/1//X/9j/2P/Y/9j/2v/a/9j/2f/b/9v/2//b/9z/
3P/b/9z/3P/c/9z/3f/d/93/3f/d/93/3f/d/93/3f/d/9v/2//b/9v/3f/d/93/3f/d
/93/3P/c/9z/3P/c/9r/2v/a/9n/2f/X/9f/1v/W/9b/1v/W/9b/0//T/9L/0v/U/9T/
1v/W/9b/1v/U/9T/0//T/9X/1//Z/9r/2P/Z/9r/2v/c/93/3f/d/9v/3v/e/97/2//a
/9r/2v/a/9r/2v/b/93/3f/d/93/2v/Y/9f/1//X/9b/1v/X/9X/0//S/9H/0P/O/87/
zv/N/83/zP/L/8n/yf/J/8j/xv/G/8b/xv/G/8X/xP/C/8L/wv/C/8L/wv/D/8P/w//E
/8T/xf/F/8f/yf/H/8f/xP+8/63/mP+F/3n/eP+C/5H/pv+//+f/HwBeAKgA8wAvAWUB
mwHRAQACIAIsAhoC4AGJASgBuwBJAPv/3//T/8z/0f/S/87/y//H/8P/wP++/7//vf+7
/7n/uf+4/7f/tv+1/7T/sv+x/6//rv+t/63/rv+u/67/rv+t/67/rv+w/7D/sP+w/7D/
sv+y/7L/sv+w/7L/s/+0/7X/uP+5/7v/vf+9/77/v/+//7//v/+//77/vv++/7z/u/+7
/7v/uv+4/7j/uP+4/7n/uv+8/7//v//A/8H/wf/D/8P/xf/I/8r/zP/N/9H/0f/U/9b/
2P/b/97/4f/l/+f/6P/q/+z/7v/v//L/9P/1//b/+f/7//v/+//8//z/+v/4//f/9//3
//b/9v/1//P/8//z//P/8v/v/+3/7P/t/+z/6v/p/+r/6//q/+f/5//n/+b/5v/l/+X/
5v/m/+b/5//n/+j/6//s/+3/7v/w//D/8P/w//D/8f/x//L/8//0//X/9v/5//v//v//
/wIABAAGAAcABwAHAAgACAAKAAoADAAMAAwADQAPAA8ADQANAA4ADgARABIAEgASABAA
EQARABEADwAPAA8ADwAPAA8ADwAPAA0ADQANAA0ADQANAA0ADQAMAAsACQAIAAoACgAK
AAgACAAIAAcABwAFAAUABAAEAAYABgAGAAYAAwADAAIAAgAEAAQABAAEAAIAAgACAAIA
AAAAAP7//v/+//7/AAAAAP////8DAAUABwAIAAoADQAQABIAEgATABMAEwAUABgAGQAa
ABkAGAAYABgAGAAYABgAGQAbABsAGwAbABgAFgAVABUAFQAUABQAFQATABEAEAAPAAwA
CgAKAAoABwAHAAYABQAFAAUABQAEAAYABgAGAAYABwAHAAcABgAIAAgACAAIAAgACQAJ
AAkACAAIAAkACQAJAAcABwAJAAQA+P/l/87/u/+z/7j/xv/Z//b/HQBPAI0A1AAgAWcB
oQHZARECRQJuAoACdgJIAvQBkwEuAbEARQAVAAUA/f8AAAMAAAD8//n/9f/x/+7/7P/r
/+n/5//l/+X/5P/j/+L/3//e/9z/2//Z/9j/1//X/9r/2v/a/9r/2//c/9z/3v/d/9z/
2//a/9z/3P/c/9z/2//c/9z/3P/c/97/3v/f/+P/4//k/+X/5P/j/+L/4f/g/+D/4P/e
/9v/2//b/9r/2P/Y/9j/2P/a/9r/2//d/9v/3P/d/93/3f/d/9//4v/i/+T/5f/p/+v/
7v/w//L/9f/4//v///8CAAQABwAKAAoACwAOABAADgAOABAAEQARABEAEgASABQAEgAR
ABEAEAAOAA0ACwAKAAkACAAHAAYAAwABAAAA///8//j/9f/3//f/9f/x//D/7//t/+z/
6//r/+z/7P/r/+v/6v/q/+z/7P/s/+z/7v/u/+7/7v/v/+//7v/u/+//8P/x//L/8v/z
//X/9f/3//j/+f/5//f/9//4//j/+P/4//r/+v/6//v//f/9//v/+//8//z//f/+//7/
/v/+//////////3//f/9//3/+//7//v/+//4//f/9v/1//b/9//4//n/+P/3//X/9P/0
//T/9P/y//T/9P/z//P/8//z//L/8v/y//L/8v/y//H/8f/w//D/7v/u/+7/7v/w//D/
8P/w/+7/7v/v/+//8//y/+//8f/y//L/8v/y//L/9P/0//P/8//z//X/9//4//j/+f/6
//r//P/9//3//f/7//7//v/+//v/+v/6//r/+//8//3///////////////z/+v/5//n/
+f/4//j/+f/3//X/9P/z//L/8P/w//D/7f/t/+z/6//t/+3/7f/s/+r/6v/q/+r/6//r
/+v/6v/s/+z/7P/s/+z/7f/t/+3/7v/u/+//7//v/+3/6f/l/97/0P+9/6j/mf+Z/6L/
tP/L/+7/HwBbAJ8A7AA6AXcBrQHlARcCQQJaAl4CRgIKArYBWwHuAG8AEQDr/+P/6//y
//H/8P/u/+3/6P/j/9//3P/b/9n/1//V/9X/1P/T/9L/0//S/9D/z//O/8z/yv/J/83/
zv/P/9D/0//U/9T/1v/V/9T/0//S/9L/0v/S/9L/1P/W/9f/2P/Y/9r/2v/b/9v/2//c
/93/3f/d/93/3f/a/9r/2v/Y/9n/2f/Z/9j/2P/Y/9j/2P/Z/9r/3P/f/+H/4v/j/+P/
5f/l/+f/6v/s/+7/7//z//H/9P/2//j/+//+/wEABQAIAAoADQAQABQAFQAYABoAGAAY
ABoAGwAaABkAGQAYABYAFAATABMAEgAQAA8ADQAKAAkACAAHAAMA///8//r/+P/2//P/
8f/v/w==
         </WaveFormData>
      </LeadData>
      <LeadData>
         <LeadByteCountTotal>10000</LeadByteCountTotal>
         <LeadTimeOffset>0</LeadTimeOffset>
         <LeadSampleCountTotal>5000</LeadSampleCountTotal>
         <LeadAmplitudeUnitsPerBit>4.88</LeadAmplitudeUnitsPerBit>
         <LeadAmplitudeUnits>��V</LeadAmplitudeUnits>
         <LeadHighLimit>2147483647</LeadHighLimit>
         <LeadLowLimit>268435456</LeadLowLimit>
         <LeadID>V6</LeadID>
         <LeadOffsetFirstSample>0</LeadOffsetFirstSample>
         <FirstSampleBaseline>0</FirstSampleBaseline>
         <LeadSampleSize>2</LeadSampleSize>
         <LeadOff>FALSE</LeadOff>
         <BaselineSway>FALSE</BaselineSway>
         <ExcessiveACNoise>FALSE</ExcessiveACNoise>
         <MuscleNoise>FALSE</MuscleNoise>
         <LeadDataCRC32>950483811</LeadDataCRC32>
         <WaveFormData>
8P/w//D/8P/t/+z/6//q/+f/5v/l/+T/4f/g/9//3v/c/9z/3P/c/9r/2v/a/9r/2P/Y
/9j/2P/W/9b/1v/W/9j/2P/Y/9j/2//c/93/3v/g/+D/4P/g/97/3v/e/97/4f/i/+P/
5P/n/+j/6f/q/+z/7P/s/+z/6v/q/+r/6v/r/+z/7f/u//D/8P/w//D/8f/y//P/9P/0
//T/9P/0//b/9v/2//b/9f/0//P/8v/0//T/9P/0//L/8v/y//L/8f/w/+//7v/t/+z/
6//q/+r/6v/q/+r/6v/q/+r/6v/p/+j/5//m/+b/5v/m/+b/5v/m/+b/5v/k/+T/5P/k
/+b/5v/m/+b/5v/m/+b/5v/k/+T/5P/k/+b/5v/m/+b/5v/m/+b/5v/o/+f/5//o/+f/
6P/o/+j/6//r/+3/7v/w//D/8P/w/+//7//v/+//7//v/+7/7f/t/+3/7f/t/+3/7f/v
/+//7v/s/+z/6//q/+r/6f/p/+j/6P/o/+j/6P/l/+T/5P/i/+H/4f/g/+D/4P/g/+D/
3v/d/93/3v/g/+H/4f/h/+H/4f/h/+H/4f/h/+L/4v/g/+D/4f/j/+P/4//j/+L/4//h
/93/0v/B/7H/qf+p/67/uf/H/9r/9f8ZAEcAeACtAN0AAgEiAUUBYAFsAW4BYgE9AQgB
ygCIADkAAADu/+v/5v/k/+b/5P/f/9//3P/a/9r/2P/X/9f/1//Y/9j/1//X/9b/2P/Z
/9n/2v/Y/9f/2P/Y/9j/1v/W/9X/1P/T/9P/0f/R/9H/0//R/9H/0v/S/9L/0v/T/9P/
0//U/9X/1v/Z/9r/2v/a/9j/2P/X/9X/1//X/9b/1P/U/9P/0//S/9H/0f/R/9D/0f/T
/9T/1//Y/9n/2f/b/93/3v/g/+H/4v/i/+L/4//o/+r/7P/u//L/9f/4//v//P/9////
AAABAAMABQAGAAUABQAGAAcABwAHAAYABgAIAAgACAAIAAUABAAEAAUABQAFAAMAAgAB
AP7//f/8//v/+f/5//r//P/8//z/+f/5//j/+P/3//f/9//3//X/8v/y//L/8v/y//L/
8v/z//H/8f/y//L/8v/z//T/9P/1//b/9v/2//b/9v/2//b/9v/2//n/+f/7//v//f/9
//v//P/9//3//v/+//7//v/8//z//P/8//3//f/9//7///8AAAEAAgAAAAAAAAAAAP7/
/v/+//7/+v/6//r/+v/8//z//P/7//v/+//6//n/+f/5//j/+P/6//r/+f/5//j/9//0
//X/9f/1//X/9P/2//b/9f/1//b/9f/2//b/9v/2//b/9v/4//r/+v/6//r/+f/4//f/
+P/5//n/+f/6//r/9//0//T/9P/0//T/9P/z//P/9P/0//j/+f/6//v//f///wAAAAD/
//7//f/7//7///8AAAEAAAD+//z/+//9//3//f/9//7/AQACAAIAAAAAAP///v8AAP//
///+/wAAAAAAAP7/+//6//r/+v/5//n/+P/4//b/9v/2//T/9P/1//f/+P/5//n/+f/5
//n/+f/5//n/+//8//z//P/7//v//P/7//3////+//3/+f/x/+T/1f/H/7//wf/K/9f/
6f8EACMASwB9ALIA4wARAToBYAF/AZABmAGUAXoBTQEWAdgAjAA9AA4ABAAFAAYABAAC
AAIABQAFAAIAAAAAAP7//f/9//3///8AAAAAAQAAAAIAAwADAAUAAgAAAAAA/v/+//z/
/P/9//z/+//7//3//f/9/////v/9//3//P/6//r/+//7//3//v///wAA//8AAAAAAAAC
AAQABQAFAAUABQAEAAIAAgABAAEAAAABAAEAAQAAAP7//////wEAAgADAAMABQAHAAgA
CgALAAsADAANAA8AFAAWABgAGgAbAB0AHwAhACMAJQAoACoALQAvADEAMgA1ADUANgA3
ADgAOQA5ADoAOAA4ADgAOAA3ADYANgA3ADYANQAyADAAMQAuAC0ALAAoACUAJAAkACMA
IgAhAB0AHQAcABwAGwAZABkAGQAXABgAGAAYABgAGAAYABgAGQAXABcAGAAYABgAGQAa
ABoAGAAYABcAFgAVABQAEwASABIAEgAVABUAFQAVABcAFwAXABgAGQAZABgAGAAYABgA
GAAYABgAGAAZABkAGQAaABcAFgAVABQAFgAWABYAFgAUABQAFAAUABAAEAAQABAADgAO
AA4ADQALAAsACgAJAAcABwAGAAYABgAGAAUABQAFAAUAAwAFAAQAAwACAAAAAAAAAP//
//8AAP//AAAAAAAA/v/8//z//v/+//7//v/+//z/+//7//r/+v/7//z//f/9////AAAA
AP///v/9//v/+//7//v/+//6//j/9v/1//X/9f/1//X/8//1//X/9P/x//D/7v/s/+7/
7f/t/+z/7P/s/+z/6v/l/+T/5P/k/+H/4f/g/+D/3v/e/97/3P/d/93/3v/e/93/3f/d
/93/2//b/9v/2//d/+D/4v/k/+P/4//k/+P/5f/l/+T/4f/b/8v/uv+r/6X/p/+z/8T/
1f/v/xIAPQBvAKUA1gD/ACEBQgFcAW8BdAFmAUwBIgHpAKwAZgAaAO3/5P/i/+P/6P/q
/+j/5v/n/+n/5v/k/+T/5P/j/+P/4//k/+T/4//j/+T/5v/n/+f/5f/i/+D/4P/i/+L/
4P/g/+D/4P/g/+H/5P/l/+b/6f/r/+v/7P/s/+z/7P/t/+3/7f/u/+//8P/v//D/8P/w
//L/9P/1//X/8//z//L/8P/v/+//8P/w//L/8//0//T/9v/3//f/+f/8//3//f///wEA
AgAEAAUABQAGAAcACQAOABAAEgAUABkAGwAdAB8AIgAjACUAJgAnACkAKwAsAC8ALwAw
ADEAMgAzADMANAAyADIAMgAyADAALgAtAC0ALgAtACoAKAAlACIAIQAgABwAGQAYABgA
FgAWABYAEwAQAA4ADQALAA0ADQANAAsACAAIAAgACAAGAAYABgAHAAYABQAFAAQAAgAD
AAQABAADAAIAAAD+//z//P/8//z/+v/6//3//f/9//3///////7//v/+//3//v/+//7/
/v/9//z/+//6//3//f/9//7//P/8//z//P/8//z//P/8//7//v/+//7/+v/6//r/+v/6
//r/+v/5//n/+f/4//f/9f/1//T/9P/0//T/8//z//P/8//x//P/8//z//P/8v/w//D/
8P/w//D/8P/t/+3/7v/u//L/8//0//X/8//1//b/9v/2//b/9v/1//X/9f/1//X/9P/y
//D/7//x//H/8f/x/+//8f/x//D/8f/y//L/8v/w/+//7//u//D/8P/w/+7/6v/o/+f/
5v/j/+P/4v/i/+L/4v/i/+D/3f/d/97/3v/f/9//3//f/93/3f/d/93/3//g/+D/4P/i
/+P/5f/l/+H/3//i/+H/2//T/8b/tf+r/6f/q/+2/8P/2//4/xkAQwB3AKwA2QD/ACIB
QAFXAWgBbgFmAUoBHwHoAKgAXgATAOz/5v/l/+T/5v/m/+T/4f/h/97/3P/c/93/3f/e
/9//3P/c/9v/2//a/9z/3f/d/93/2v/Y/9j/1//W/9P/0v/T/9L/0f/R/9H/0f/R/9P/
0//T/9T/1P/U/9T/1f/V/9T/1P/U/9T/1f/W/9b/1v/W/9j/2f/Z/9f/1//W/9T/1P/T
/9P/0v/P/8//z//O/87/z//P/9H/z//P/87/z//Q/9L/1f/X/9f/2P/Z/9v/3P/e/+D/
4v/l/+f/6f/r/+3/7//y//T/9f/3//n/+v/7//v//P/9//3//f/8//z//P/8//z//P/7
//r/+v/7//v/+//5//j/9f/y//H/8P/t/+n/5//m/+T/5P/k/+H/3v/c/9v/2f/Y/9f/
1v/T/9L/0v/S/9L/0P/Q/9D/0f/S/9P/1f/W/9b/1//Y/9j/2v/a/9n/2P/W/9b/1v/W
/9T/1P/X/9f/1//X/9n/2f/Z/9r/2//b/97/3v/e/97/4P/g/+D/4P/j/+P/4//k/+f/
6P/p/+r/7P/s/+z/7P/t/+7/7//w/+7/7v/u/+7/7v/u/+7/7f/r/+v/6v/p/+n/6f/o
/+j/6P/o/+f/5//l/+X/4//l/+P/4//j/+L/4//k/+T/5f/l/+P/4//i/+T/5P/k/+T/
4f/h/+L/4v/k/+X/5v/n/+f/6f/q/+r/6P/o/+j/5//o/+n/6v/r/+r/6P/m/+X/4//j
/+P/4//l/+f/5//m/+b/5v/l/+T/5v/l/+X/5P/k/+T/5P/i/+H/4P/g/+D/3//f/97/
3v/e/97/3v/c/93/3f/e/97/3f/d/93/3f/d/93/3f/d/93/3v/e/97/3v/f/+H/4f/h
/9//4P/h/9//2f/O/73/rf+l/6X/rv+7/8n/3P/5/x0ASwCCALkA5QAIASoBSQFgAWwB
bAFaATcBBAHIAIYAPQAEAPD/7f/m/+T/5v/k/+P/4//g/97/3v/c/9v/2//b/9j/2P/X
/9f/2f/c/97/3//e/9r/1//W/9j/2P/W/9b/1f/U/9P/0//T/9P/0//V/9X/1f/W/9b/
0v/S/9P/0//V/9b/1//Y/9f/2P/Y/9j/1v/Y/9n/2f/Z/9n/2P/W/9b/1f/V/9T/0//T
/9P/0v/S/9P/0//V/9X/1f/U/9X/1//Y/9r/2//d/97/3//h/+T/5v/o/+r/6//t/+//
8f/0//X/9//4//7/AQAEAAYABQAFAAYABwAIAAkACQAKAAwADAAMAAwADQAMAAwADQAR
ABEADwAOAA4ADAAMAAwACwAJAAkACgAJAAgABwADAAEAAAAAAP///f/9//3/+//8//z/
/P/8//7//v/+/////v/9//3//P/8//3//v/+/wAAAAD///7//P/8//z//P/8//z/////
//////8BAAEA//8AAAEAAQACAAIAAgACAAIAAgACAAIAAwADAAMABAACAAIAAgACAAMA
BAAFAAYABgAGAAYABgAGAAYABgAGAAYABgAGAAUAAwADAAIAAQADAAMAAgACAAAAAAD/
//////////3////////////+//z//P/7//v////9//z//v/+//7//v/7//v//P/8//7/
//8AAAEAAQADAAQABAAGAAYABgAFAAcABwAHAAcABAACAAAA///9//3//f/9//3/////
//7//P/8//v/+v/8//v/+//6//r/+v/6//j/9//2//b/9v/1//X/9P/0//L/8v/y//D/
8P/x//P/9P/z//P/8//z//X/9f/1//X/9f/2//b/9v/2//f/+f/5//v/+//8//v/+f/z
/+b/1//J/8H/w//M/9f/4//6/xkAPwBpAKAA1wAFASgBSAFpAYABjAGMAXoBUwEcAeAA
ngBRABwADgALAAQABAAGAAYAAwABAP7//P/8//r/+f/5//n/+f/6//r/+//5//r/+v/5
//r/+P/3//j/9v/2//T/9P/y//D/7v/t/+3/7f/t/+//7//v//D/8P/w//D/8f/x//P/
9P/1//b/9f/2//b/9v/0//b/9//3//X/9f/0//L/8P/v/+//7v/u/+//8P/w/+7/7//v
//H/9P/1//X/9//3//j/+v/7//3//v///wEAAgAEAAYACAAIAAkACgALAAwADQAPABAA
EwAVABcAGAAZABkAGgAbAB0AHQAcABwAGgAaABoAGgAbABoAGgAbABwAGwAYABYAFQAS
ABEAEAAOAAsACgAKAAkACAAHAAMAAQAAAAAA///9//3//f/7//r/+v/6//r/+f/4//f/
9//1//X/9v/2//b/9//4//j/9v/2//X/9P/2//b/9v/2//X/9P/2//X/9f/1//f/9//3
//j/+f/5//r/+v/6//r/+f/4//f/9v/1//X/9f/2//T/9P/0//T/8f/w/+//7v/t/+z/
6//q/+r/6v/q/+r/6f/o/+f/5f/j/+P/4v/h/+L/4//j/+T/4//i/+D/3//g/+H/4P/j
/+P/4//j/+L/4P/g/9//3//h/9//3//e/97/3v/e/97/3v/e/9//3//g/+D/4v/j/+T/
5f/l/+f/6P/o/+j/6P/o/+f/5f/l/+X/5f/n/+b/5f/l/+b/5//o/+n/6P/p/+j/5v/l
/+b/5v/m/+X/4//i/+D/4f/i/+P/4v/h/+D/4P/g/+H/4f/g/+D/4P/g/+D/3v/d/93/
3v/e/+H/4f/h/+H/3//f/9//3//f/+D/4P/g/+L/4//l/+X/5f/l/+b/5//l/9//0P+/
/7H/q/+t/7T/wf/P/+j/CQAxAGMAmgDNAPUAGAE8AV0BdAGAAXoBYgEzAfYAtgBuACEA
9v/u/+3/7P/u/+r/5v/n/+n/5v/k/+T/5P/j/+P/4//k/+T/4//j/+T/5v/n/+f/5//k
/+L/4v/i/+L/4P/g/9//3v/d/93/2//b/9v/3f/b/9v/3P/c/9v/3P/e/9//3v/e/97/
3v/g/+L/4//k/+T/5v/n/+f/5f/l/+T/4v/i/+H/4f/g/+D/4f/i/+L/4v/j/+P/5f/l
/+X/5P/l/+b/6P/r/+3/7f/u/+//8f/y//T/9v/4//v//f///wEAAgADAAUABgAJAAsA
DQAOABEAEQASABMAEQARABAAEAASABIAEgASABEAEAAQABEAEQARAA8ADgANAAoACQAI
AAYAAwACAAIAAAAAAAAA/f/5//j/+P/3//n/+f/5//f/9v/2//b/9v/2//b/9v/3//f/
9//4//j/+f/7//3//v8AAAAA///+//z//P/8//z//P/8//////8BAAEAAwADAAUABgAH
AAcACAAIAAgACAAIAAgACAAIAAkACQAJAAoADAAMAAwADAAKAAoACgAKAAsADAANAA4A
DAAMAAwADAAMAAwADAALAA0ADQAMAAsACwALAAoACgAMAAwACwALAAkACQAHAAkABwAH
AAcABgAIAAgABwAHAAEAAAACAAIAAgACAAIAAwAFAAYACAAJAAoACwAKAAsACwAKAAoA
CgAKAAkABwAHAAcABwAHAAYABQAFAAUABQAFAAUAAwAFAAUABAACAAIAAQAAAAAA////
//7//v/+//7//P/3//b/9v/2//b/9//3//j/9v/2//b/9P/z//P/9P/0//P/8//z//P/
8f/x//H/8f/x//L/8v/y//D/8f/z//P/8//1//b/8//t/+P/0v/B/7f/t/+9/8r/2f/r
/woAMwBhAJUAygD1AB8BRgFiAXcBiAGKAXgBVgEjAegApABYABcA+v/4//n//P/8//j/
9v/1//X/8v/w//D/8P/v/+//7//w//D/7//v/+7/8P/x//H/8f/u/+z/7P/q/+r/6P/o
/+n/6P/n/+f/6f/p/+n/6//s/+3/7//w//D/8P/x//H/8P/w//D/8P/y//T/9f/2//b/
+P/5//n/+f/5//j/9v/0//P/8//y//P/8//z//L/9P/1//X/9//6//v/+//9//3//v8A
AAEAAwAEAAUABwAIAAoADAAOABAAEQASABMAFQAXABoAHAAfACEAIwAkACUAJQAmACcA
JwAnACYAJgAmACYAJgAmACMAIgAiACMAJAAjACAAHgAdABoAGQAYABYAEwASABIAEQAQ
AA8ACwAHAAYABgAFAAUABQAFAAMABAAEAAQABAABAAAA/////wAAAQADAAQAAgADAAQA
BAADAAIAAAD+//7//v/+//7//v/+/wEAAQADAAMABQAFAAcACAAJAAkACAAIAAgACAAI
AAgACAAIAAkACQAJAAoACgAKAAoACgAIAAgACAAIAAgACAAIAAgACAAIAAgACAAFAAQA
AwABAAQABQAFAAUABAADAAEAAAABAAIAAgADAAMAAwABAAMAAQABAAEAAAD+//7//f/9
///////+//z//P/8//z/+f/5//r/+v/7//v/+//7//n/+//8//z/+v/6//r/+f/7//v/
+//7//v/+v/5//n/+f/5//n/+f/5//v/+//6//r/+v/5//j/9v/1//X/9P/0//T/9P/y
/+3/7P/s/+z/6//r/+r/6v/r/+z/7f/s/+n/6f/q/+r/7P/t/+7/7//t/+3/7f/t/+//
8P/w//D/8f/z//b/9//1//f/9P/x/+v/3//Q/8H/t/+1/73/zP/b//P/GgBHAHMApwDa
AAEBHwFAAWABdwGCAYABbgFOARsB3ACeAFIAEwD8//j/9//4//r/9v/y//H/8//w/+7/
7v/q/+n/6f/p/+r/6v/p/+n/6v/s/+3/7f/r/+j/5v/m/+b/5v/k/+T/5f/k/+P/4//l
/+X/5f/n/+f/5//o/+j/5v/m/+f/5//n/+j/6f/q/+n/6v/q/+r/6P/q/+v/6//r/+v/
6v/o/+T/4//j/+L/4//j/+P/4v/g/+H/4f/j/+L/4//j/+X/5//o/+r/6//r/+z/7f/v
//T/9v/4//r/+//9////AQACAAMABQAGAAkACwANAA4ADgANAA0ADQAPAA8ADgAOAA4A
DgAOAA4ADQAMAAwADQAOAA0ACgAIAAUAAgABAAAAAAD9//z//P/6//j/9v/x/+//7v/u
/+3/6//r/+v/6f/o/+j/6P/o/+j/6P/o/+n/6f/p/+r/6v/o/+n/6v/q/+j/6P/n/+b/
5v/m/+b/5v/m/+b/6f/p/+j/5//o/+f/6f/q/+v/6//u/+7/7v/u/+z/7P/s/+z/7//v
/+//8P/w//D/8P/w//L/8v/y//L/9P/0//T/9P/y//L/8v/y//L/8v/y//H/8f/x//D/
7//t/+3/7P/s/+7/7v/t/+3/7f/t/+v/7f/p/+r/6v/q/+r/6v/p/+n/6v/q/+r/6//s
/+3/8P/z//X/9v/0//T/9P/z//P/8//z//P/8v/w/+7/7f/r/+v/6//r/+z/7//w//D/
7v/u/+3/7P/s/+v/6//q/+z/7P/s/+r/5f/k/+T/5P/j/+P/4v/i/+P/5P/l/+T/5v/n
/+n/6v/o/+f/5v/l/+f/5//n/+f/5//o/+j/6P/m/+f/6f/p/+v/6f/m/+X/4//X/8j/
uf+v/6//t//C/8//4f/8/x8ASwB9ALQA5QAJASgBRgFfAXABcgFkAUgBGwHeAJwAUgAV
APr/9v/v/+7/8P/w/+z/7f/r/+j/5v/m/+b/5f/l/+X/5v/m/+X/5f/l/+b/5v/l/+f/
5P/i/+L/4P/g/97/3v/b/9r/2f/Z/9r/2//c/9//3v/d/93/3P/c/9z/3f/d/93/3v/f
/+D/3//g/+D/4P/h/+T/5v/n/+X/5f/k/+L/4f/h/+L/4v/j/+P/4//i/+L/4//j/+X/
4//j/+L/4//j/+T/5v/n/+r/7P/u//H/9v/4//r//P8BAAUACQANAAwADQAPABAAEQAR
ABEAEAAPAA8AEAARABEAEQAQABAAEgASABIAEgATABIAEgATABIAEQAOAAwACwAIAAcA
BgACAP///v/+//3//P/7//f/9f/0//T/8//y//H/8P/t/+r/6v/q/+r/6v/q/+r/6//p
/+n/6v/q/+j/6f/q/+r/6f/o/+b/5P/m/+b/5v/m/+b/5v/p/+n/6v/r/+7/7//w//L/
9P/1//T/9P/0//T/9f/2//f/+P/5//n/+f/6//r/+v/6//r//P/8//z//P/8//z//P/8
//j/+P/4//j/9v/2//b/9f/1//X/9P/z//T/9f/1//b/9P/0//P/8//z//P/8f/z//P/
8//z//L/7v/y//L/8P/w//D/8P/v/+//8P/w//T/9f/2//f/9//5//r/+v/4//j/+P/3
//n/+f/5//n/9//2//X/9f/3//f/9//3//n/+//7//r/9v/2//X/9P/0//P/8//y//T/
9P/0//L/7f/s/+z/7P/u//H/8//2//P/8v/x/+7/7P/r/+v/6v/t/+3/7f/t/+3/7f/t
/+3/7P/s/+v/6v/o/+n/6//r/+v/7f/u/+3/6f/h/9T/w/+1/6//s/+8/8n/2f/w/w8A
NwBlAJoAzwD5ABoBOAFVAW4BeAFwAVoBLwH0ALIAbAAlAPz/8v/v/+r/6v/q/+r/6f/o
/+T/4f/g/97/3f/d/93/3v/e/93/3f/d/97/3v/d/9v/2P/W/9b/2P/Y/9b/1v/Y/9j/
2P/Z/9n/2f/Z/9v/2v/Z/9n/2P/W/9b/1//X/9f/2P/Z/9r/2//c/9z/3P/b/9z/3P/b
/9v/2//a/9j/1v/V/9X/1P/T/9P/0//S/9L/0//T/9X/1v/X/9f/2f/b/9z/3v/f/+H/
4v/j/+X/5//o/+n/6v/s/+3/7v/v//L/8//1//b/+f/7//3//v/9//3//v/////////+
//7/AAAAAAAAAAD///7//v/////////9//z//f/6//n/+P/3//X/9f/2//P/8v/x/+3/
7f/s/+z/6//r/+v/6//p/+j/6P/o/+j/6P/o/+j/6f/p/+n/6v/q/+z/7f/u/+7/7P/s
/+v/6v/q/+r/6v/q/+z/7P/v/+//8f/x//P/8//y//L/8v/x//H/8P/v/+7/8P/w//D/
8P/v/+//7//w//D/8P/w//D/8P/w//D/8P/u/+7/7v/u/+//8P/x//L/9f/4//v//f/+
/////////wEAAQAAAAAAAAAAAP///////////f///wAAAQACAAIAAgACAAEAAQD9//r/
+f/4//f/9v/0//P/8//y//T/9f/2//f/9f/3//j/+P/6//r/+v/5//r/+//8//3//P/6
//j/9//3//f/9//3//f/+f/5//j/9P/0//P/8v/y//H/8f/w/+7/7v/u/+z/6//q/+r/
6v/p/+n/6P/o/+b/5v/m/+T/4//j/+T/5P/i/+H/4P/f/93/3f/d/93/3f/e/97/3v/e
/9//4f/h/+P/4//k/+P/4f/b/87/vf+v/6n/qf+0/7//y//a//f/HwBLAIAAtwDlAAYB
LAFLAWABbgFuAVwBMwH8AL4AegAxAAAA8v/r/+b/6P/q/+b/4//j/+D/3v/e/9z/2//b
/9v/2//c/9z/3f/c/97/3//f/9//3P/a/9r/3P/c/9r/2v/Z/9j/1//X/9n/2f/Z/9v/
2f/Z/9r/2v/a/9r/2//b/9z/3v/g/+L/4v/i/+H/4P/g/+L/4//j/+P/4//i/+D/3v/d
/93/3P/b/9v/2//a/9r/2//b/93/4P/h/+H/4//j/+T/5v/n/+n/6v/r/+3/8P/y//T/
9v/5//v//f////7///8BAAIABQAHAAkACgALAAsADAANAA8ADwAOAA4ADAAMAAwADAAN
AAwADAANABMAFQAVABYAGAAYABoAHAAeAB0AHgAgACIAIgAiAB8AHwAeAB4AHQAgACEA
IgAhACEAIgAjACQAJgAoACoALQAtAC0ALgAuAC8AMQAzADQANQA2ADYANgA5ADoAOwA8
AD4AQABFAEcARwBHAEkASQBKAEwATgBPAFIAUgBSAFIAUABQAFAAUABTAFMAUwBUAFMA
UgBRAFAAUgBSAFIAUgBSAFIAUgBSAFIAUgBSAFIAUwBUAFUAVQBTAFMAUgBRAFIAUwBT
AFQAVABUAFMAUwBTAFMAUQBTAFQAVQBWAFYAVABUAFMAUwBUAFMAVABUAFQAVABUAFQA
UgBSAFQAVABUAFQAVABVAFcAWABcAF0AXgBfAGIAZQBnAGgAZgBmAGYAZQBoAGkAagBr
AGkAaABnAGcAZQBlAGUAZQBnAGkAaQBoAGYAZgBlAGQAZgBlAGUAZABiAGIAYgBgAFoA
VgBTAFAATABJAEUAQgBBAEAAPwA8ADsAOwA8ADwAOgA5ADgANwA3ADcANwA3ADkAOgA6
ADoAOQA5ADoAOQA9ADkAOAA7ADcAKwAaAAkA/f/3//3/CAATACMAQABjAIsAuwDwACEB
SQFuAY4BqwG8Ab4BsAGOAVcBGgHYAIgAQwAqACgAIwAiACQAIgAgAB0AHQAaABgAGAAU
ABMAEwATABIAEgARABEAEAASABMAEwARAA4ADAAMAAwADAAKAAoACQAIAAcABwAGAAUA
BAAFAAMAAwAEAAQAAgACAAMAAwADAAQABQAGAAcACAAIAAgABwAIAAgABwAGAAUAAwAA
AP7//f/9//z/+//7//v/+v/8//3//f////7//////wEA//8AAAIAAwADAAQABQAHAAgA
CgAMAA4AEAARABIAEwAUABUAFwAYABsAHQAfACAAHwAfACAAIQAiACMAIwAkACQAJAAk
ACQAIwAiACIAIwAkACMAIAAeAB4AHAAcABwAHAAZABgAGAAXABYAFQARAA8ADgAOAA0A
DgAPABAADwAOAA4ADgAOABAAEAAQABEAFAAVABcAGAAYABkAGgAaABgAGAAXABYAFgAW
ABYAFgAZABoAHgAfAB0AHQAfAB8AHQAeAB8AHwAeAB4AHgAeAB4AHgAeAB4AIQAhACEA
IgAkACQAJAAkACQAJAAkACQAIwAiACEAIAAcABwAHAAcAB0AHgAfAB8AHgAdABsAGQAX
ABcAFgAWABYAFgAVABUAFwAXABUAFwAXABcAFwAWABYAFgAVABUAFwAVABUAFAAVABYA
FwAYABgAGgAaABoAGwAbABkAGQAcABwAHAAcABwAHAAdAB8AIAAkACUAJgAnACUAJwAo
ACgAKQAqACsAKwAtAC0ALQAtACsAKgApACkAKwArACsAKwAtAC8ALwAuAC4ALgAtACwA
LgAtAC0ALAAsACwALAAqACkAKAAoACgAJQAlACQAJAAlACYAJwAmACUAJQAmACYAJwAn
ACcAJwApACkAKQApACkAKgAqACoAKgArAC0ALQAvACsAKAAlAB0AEwAGAPf/7f/t//f/
BAATACkATAB1AKUA2wAWAUUBbQGOAaQBswG8AbgBpAF6AUMBBgHAAHAAOQAsAC4ALwAw
ADIAMgAyADEAMQAuACwALAAqACkAKQApACkAKgAqACsAKgAsAC0ALQAtACoAKAAoACkA
KgApACoAKgAqACoAKwArACsAKwAtAC0ALQAuAC4ALwAwADIAMwAyADIAMgAyADEAMgAy
ADIAMAAyADMAMwAxADEAMAAuAC4ALQAtACwALQAtAC0ALAAtAC8AMAAzADYANwA3ADkA
OwA8AD4APwA/AEAAQQBDAEMARABFAEYASQBLAE0ATwBSAFMAVQBWAFkAWwBdAF4AXQBd
AF4AXwBfAF8AXgBeAF0AXABbAFoAWQBYAFgAWQBbAFsAWQBYAFcAVABTAFIAUgBPAE4A
TgBKAA==
         </WaveFormData>
      </LeadData>
   </Waveform>
</RestingECG>
