# Supplementary material for: Detection of Left Atrial Enlargement Using a Convolutional Neural Network-Enabled Electrocardiogram
Source: Front Cardiovasc Med. 2020 Dec 17;7:609976. doi: 10.3389/fcvm.2020.609976 (PMC7773668; doi:10.3389/fcvm.2020.609976)
Supplement: Supplementary file 5 [file Data_Sheet_5.ZIP › normal4/1802035690_4243_00000020.XML]

<?xml version="1.0" encoding="Windows-1252"?>
<!DOCTYPE RestingECG SYSTEM "restecg.dtd">
<RestingECG>
   <PatientDemographics>
      <PatientID>1802035690</PatientID>
      <PatientAge>67</PatientAge>
      <AgeUnits>Years</AgeUnits>
      <Gender>Female</Gender>
      <PatientLastName>chenmeishun</PatientLastName>
   </PatientDemographics>
   <TestDemographics>
      <DataType>Resting</DataType>
      <Site>1</Site>
      <AcquisitionDevice>MAC55</AcquisitionDevice>
      <Status>Unconfirmed</Status>
      <Priority>Normal</Priority>
      <AcquisitionTime>10:42:50</AcquisitionTime>
      <AcquisitionDate>12-09-2016</AcquisitionDate>
      <CartNumber>1</CartNumber>
      <AcquisitionSoftwareVersion>009C</AcquisitionSoftwareVersion>
      <XMLSourceVersion>MAC5000 v1.0</XMLSourceVersion>
   </TestDemographics>
   <RestingECGMeasurements>
      <VentricularRate>89</VentricularRate>
      <AtrialRate>89</AtrialRate>
      <PRInterval>174</PRInterval>
      <QRSDuration>86</QRSDuration>
      <QTInterval>378</QTInterval>
      <QTCorrected>459</QTCorrected>
      <PAxis>35</PAxis>
      <RAxis>47</RAxis>
      <TAxis>53</TAxis>
      <QRSCount>15</QRSCount>
      <QOnset>223</QOnset>
      <QOffset>266</QOffset>
      <POnset>136</POnset>
      <POffset>185</POffset>
      <TOffset>412</TOffset>
      <ECGSampleBase>500</ECGSampleBase>
      <ECGSampleExponent>0</ECGSampleExponent>
   </RestingECGMeasurements>
   <Diagnosis>
      <Modality>Resting</Modality>
         <StatementCount>3</StatementCount>
         <LabelText>12SL ��ϳ���</LabelText>
      <DiagnosisStatement>
         <StmtFlag>ENDSLINE</StmtFlag>
         <StmtText>�������</StmtText>
      </DiagnosisStatement>
      <DiagnosisStatement>
         <StmtFlag>ENDSLINE</StmtFlag>
         <StmtText>�������� T ���쳣</StmtText>
      </DiagnosisStatement>
      <DiagnosisStatement>
         <StmtFlag>ENDSLINE</StmtFlag>
         <StmtText>�쳣 ECG</StmtText>
      </DiagnosisStatement>
   </Diagnosis>
   <Waveform>
      <WaveformType>Rhythm</WaveformType>
      <WaveformStartTime>0</WaveformStartTime>
      <NumberofLeads>8</NumberofLeads>
      <SampleType>CONTINUOUS_SAMPLES</SampleType>
      <SampleBase>500</SampleBase>
      <SampleExponent>0</SampleExponent>
      <HighPassFilter>16</HighPassFilter>
      <LowPassFilter>150</LowPassFilter>
      <ACFilter>NONE</ACFilter>
      <LeadData>
         <LeadByteCountTotal>10000</LeadByteCountTotal>
         <LeadTimeOffset>0</LeadTimeOffset>
         <LeadSampleCountTotal>5000</LeadSampleCountTotal>
         <LeadAmplitudeUnitsPerBit>4.88</LeadAmplitudeUnitsPerBit>
         <LeadAmplitudeUnits>��V</LeadAmplitudeUnits>
         <LeadHighLimit>2147483647</LeadHighLimit>
         <LeadLowLimit>268435456</LeadLowLimit>
         <LeadID>I</LeadID>
         <LeadOffsetFirstSample>0</LeadOffsetFirstSample>
         <FirstSampleBaseline>0</FirstSampleBaseline>
         <LeadSampleSize>2</LeadSampleSize>
         <LeadOff>FALSE</LeadOff>
         <BaselineSway>FALSE</BaselineSway>
         <ExcessiveACNoise>FALSE</ExcessiveACNoise>
         <MuscleNoise>TRUE</MuscleNoise>
         <LeadDataCRC32>3419401124</LeadDataCRC32>
         <WaveFormData>
/v/+//7/AgADAAMAAQADAAUABQAGAAcABAAHAAYAAwAHAAwAEAAUABYAEQAMAAYACAAN
AA8AEQAPABIAEgARABIADwAPAAsACQAJAAYABAAHAAUAAQACAP3//P/8//z/+P/2//T/
8v/3//r//f/+//r/+f/4//f/9f/y/+//7f/v//H/8//2//j/+P/3//f/+v/7//z//f/3
//T/8v/v//L/8v/z//T//f/3/+n/8f/3/+//8f/1/+//7f/3/wMAFgA2AE8AWwBzAJQA
qQCxALMAvQC9ALIApQCOAHEAVQA/ADAAHQAFAOz/3P/X/83/w//R/+D/4v/p/+//7//4
////8f/w/+//7f/p/+r/7v/q/+r/6P/l/+r/7//v/+7/8v/0//X/9//3//T/9P/3//P/
6//u/+//7v/z//X/7//y//T/7v/q/+v/6f/o/+3/8//3//H/7//u/+3/8v/0//T/9v/1
//b/9//w//L/8v/6//r/8v/3//n/+v/6//r/9P/y//X/9//6//z/+//7//r/+f/5//b/
9v/3//n/+//+/wAA///9//r//P/+//z/+f/7//r/+f/4//f//P/9/wAAAQACAAIACQAH
AAQABgAGAAYADQALAAcABwAGAAYACAAOAA4ADQAMAAsACwALAAwAEgAMAAcAAwABAAcA
CwANABEADgAJAAgADQAJAAUACAAHAAQAAgD///z/AQADAP7/AAAFAAQA/v/9//7///8A
AAEAAQABAAAAAQACAAQA///+//3//P/6//f//v8AAAEAAwD//////f/9//n/9v/6//f/
9//7//7/AgABAAEAAQD/////+v/5//z/AAD9/wEAAgD///z/AgAFAP3//v/7//j/9v/6
//7/AAACAAQAAgAEAAMAAQABAAUABwAJAAgABwAFAAcACgAJAAoADAAIAAYACwAJAAsA
CgAKAA0AEAARABAAFAAXABcAFwAVABEACwAJAAcABAACAAIA///8//z/+f/4//n/+v/7
//z//v8AAAIABAABAPz/+P/1//b/9//4//j/9//3//f/9//3//j/+P/4//f/9//3//f/
9f/1//T/9P/0//P/8v/w//T/+P/7////9//9//v/7//t//H/7//1//3/BQAWACoANwBT
AH0AmgCjAK0AtwCtAKMApgCZAHoAYQBLADMAKAAfAAsA+P/s/+X/2//T/9X/3v/g/9//
4f/p//T/+f/1//T/8//x/+3/7f/w/+v/6v/q/+f/7P/x//H/8P/0//b/9f/1//P/7v/x
//f/9v/x/+//7f/p/+v/8P/t//P/+P/1//T/+P/5//b/+f/9////+f/3//b/9f/0//T/
8v/y//L/9P/2//D/9P/2/wAAAgD3//n/+P/2//n//P/5//r//f/9//7//v8AAAEAAQAB
AP3/+v/6//v/+f/5//r/+v///wEAAgAIAAoACAAFAAcABAABAP7/+////wEABQAHAAgA
CAAPAA0ABwAIAAcABgANAAsABwAHAAcABgAHAAwAEAATABYAGQAXABUAFAAYABIADQAJ
AAcACQALAAsADQAPAA0ADwAXABQAEQAVABUADgAKAAUAAAAFAAcAAgAEAAwADAAHAAcA
BQAFAAUABQAHAAcABgAHAAoADAAHAAYABgAGAAUAAwAFAAQAAgABAAEAAQD/////AwAG
ABAAEwAJAAUAAAD8/wAAAQACAAEABwAGAAkAEAAPAAcABgACAP7/BAAMAAsACgAJAAgA
BwAKAAoACQAHAAkACQAJAA0ADwAQABUAFAARABAAEAAOAA4AFQAVABcAFgAWABkAGwAb
ABkAHAAYABMADgAHAAsACwAPABMADgAMAAwACQAGAAYAAwACAAIAAgACAAIAAAAAAAAA
AAACAAAA//////////////7//P/7//r/+f/+/wQACQAOAAYAAQD8//f/+P/5//n/+v/+
////AAAAAP7//P/5//f/+f/9/wUA///3//P/8f///w8ABwAOADAAQwBRAG8AigCXAKMA
swC/AMMAxAC1AJIAeQBrAFEANgAxACUADgD8/+v/3f/Z/93/4P/q//P/6f/b/+b/8//v
/+3/6//o/+P/5v/s/+r/7P/o/+P/5v/p/+f/5v/q/+z/7f/v/+//7P/r/+//7P/l/+j/
6f/o/+3/7P/l/+f/6P/n/+b/6v/r/+f/6//w//P/7P/r/+v/6//p/+j/5f/k/+H/4v/j
/9z/4P/i/+z/7v/n/+3/8P/y//P/9P/v/+7/7v/t/+3/7P/x//P/9P/1//X/8v/y//P/
8f/x//L/8v/0//P/8f/0//X/9P/y//X/9f/1//X/9f/4//n//P/9//v/+v8AAP3//P/+
//7//v8DAAEA/f/9//r/+P/4//z/AAADAAYACQAGAAMAAQAEAAcABwAIAAsACgALAAoA
CwAJAAUABQALAAUA//8AAP3/+//8//z//P8AAAEA+//8/wMABAAAAAEAAgADAAQABQAC
AP//+//5//7/AgD//wAAAAAAAP///f8EAAQAAwADAP///f/5//f/+P/4///////+////
//8AAP7/+//4//P/+v/4//r/AAAGAAMABwAIAAAA+v/9//3/8P/4/woADAAGAAQABAAE
AAQAAQACAAAA/f/+/wMABgAJAAoACwALAA8ADgALAAoACgALAAwAFAAVABQAEgARABMA
EgARAA4AEAASABMAFAATABEADQANAA0ACwAKAAsACQACAAAA+//4//r/+v/6//r/+//8
//3//v/+//z/+//7//v/+//7//r//f///wEAAwD9//r/9v/y//L/8//0//X/9v/3//f/
+P/5//n/+f/4//b/9v/1//X/8f/5//v////7/+3/6f/1////AQAQACYANwBNAHEAkgCj
ALMAwwDBAMEAxAC1AJoAfwBnAFUAQgA1AB8ABAD2/+v/2f/T/9n/4P/i/+X/4f/h/+j/
6//r//D/8f/x/+//7//y/+3/7P/s/+n/7v/z/+3/6v/s/+z/7v/x//L/8P/w//P/7//n
/+n/6//r//H/8P/n/+f/5v/m/+j/7//z/+r/6//t/+3/6v/p/+n/6f/t/+7/7f/u/+3/
7v/v/+j/6v/s//b/+P/s/+3/6//o/+r/7P/o/+j/7f/v//L/9P/z//P/8v/x//H/8P/y
//X/8P/t/+v/6P/u//H/8//6//v/+v/4//v/+//7//v/+//9//3///////v/+v8AAP3/
/v8CAAQABgAIAAUAAAD//wEAAgAFAAwAEAARABIAEwANAAkABgAIAAoACQAJAAsACwAN
AA0ADwAMAAcABgALAAoACQAPABEACgAIAAUAAgAJAAsABgAIABAAEAALAAsACQAJAAkA
CQALAAsACgALAA0ADgAIAAYACAAIAAcABQAIAAgABwAHAAMAAwABAAEAAgAEAA0ADwAI
AAcABQAEAAUABQAFAAMABgACAAIABgALAAkADgAQAAgAAgAFAAUABAAKAAwADgAKAAgA
BAAGABIAEQAQAA8ADgAMAA4ADQALAAcACQAJAAkACAAJAAkADQAQAA8AEAASABUAFgAe
AB8AHAAYABUAFQATABMAEQAUABMAEQAPAAsADgALAAwADQAIAAYABgADAPz//P/5//j/
9v/2//b/9v/2//b/9v/2//T/8v/x//H/8f/x//H/8P/u/+3/7P/r/+7/8P/x//L/7//t
/+v/6f/r/+3/7v/w/+7/7f/s/+r/7P/u/+//8f/1/+n/5//r/+f/5//n/+P/5//z/wYA
HAA3AE0AbwCKAJUAowCxALcAuQC6AK8AkgBxAFkARQAuABsACwD6/+j/1//P/8v/xf/A
/8D/0f/h/+X/6P/n/9n/2f/X/9T/z//S/9j/1v/Y/9b/0//Y/93/2v/Y/9v/3P/f/+H/
4f/e/9n/2f/S/8f/zP/P/9D/1//V/8v/yv/I/8T/wv/F/8X/wv/H/83/0f/H/8P/wP+9
/8D/wP++/77/wv/G/8r/xv/D/8L/yf/I/8H/xf/G/8b/yf/M/8n/yv/K/8n/yf/I/8r/
y//L/8v/y//I/8j/yf/L/83/0P/S/9L/0f/P/9L/1v/W/9X/2f/d/93/3f/d/9//3//h
/+H/2//Y/9z/1//Z/97/4f/k/+f/5f/h/+H/5f/m/+n/8P/s/+n/5v/j/+j/6//v//j/
7v/l/93/1//d/+P/5//t/+r/5f/k/+n/6P/n/+3/7//t/+z/6v/o/+j/5//f/97/5v/m
/+H/4f/h/+H/4f/h/+D/3//d/93/4//m/+L/4v/h/+D/3v/b/+D/4P/f/9//3v/f/97/
3//c/9r/3//d/9r/2//b/9z/3f/d/93/2//e/9r/2v/e/+H/3f/g/+D/2v/W/9v/3f/X
/9r/2f/Y/9r/3P/a/9r/4f/e/+b/6P/c/9z/3P/c/9z/3f/i/+T/5f/i/+P/4v/h/+L/
4//j/+f/5//l/+X/5v/o/+j/7//v/+z/6v/p/+v/7f/t/+v/7v/w/+//7v/r/+z/6f/q
/+v/5f/i/+H/3f/a/9r/1//W/9b/1v/W/9b/2v/c/97/4P/i/+D/3//f/9r/1//U/9D/
0f/T/9X/1//W/9b/1f/U/9X/1//Z/9v/2f/Z/9j/2P/V/9P/0f/O/9P/1v/Y/9v/2//Z
/9v/4f/d/8//y//b/+X/5/8AACAALwBJAG0AeAB3AIkAlQCRAI8AigB1AFQANwAbAAMA
9P/v/+H/yP+8/8P/u/+v/7X/wP/E/7//uf+7/8z/2f/f/9//3f/a/9X/1//a/9X/1P/R
/83/0f/V/9T/0v/V/9b/0//T/9H/zP/S/9n/2f/V/9n/2//b/+H/4P/X/9f/1v/S/9D/
0//T/9D/1f/b/9//3P/b/9v/2//a/9r/2P/Y/9r/3v/i/97/2//a/+H/4P/Y/93/3//g
/+D/4v/e/97/4v/j/+X/5v/n/+f/5v/l/+X/4v/i/+P/4v/h/+H/4P/k/+X/5f/q/+z/
7P/r/+//7v/t/+z/6//u/+//8v/z//L/8v/5//f/8v/0//T/9P/4//X/8P/v//P/9P/3
//7//f/9//3//f/9//3//v8EAAQAAwADAAUABAADAAAA///7//f/9//9//z/+f/9//3/
9//0//D/7P/2//v/+f/+/wAA/v/3//X/9f/1//X/9f/4//n/+f/7//z//v/5//j/+v/6
//n/9//5//j/9v/1//j/+//8////+f/2//r/9//2//f/9//4//b/9f/0//H/9v/y//L/
9v/5//X/+P/4//f/9P/6//3/AAACAPz/BAACAAAA/v/8//r//v//////AAADAAQABQAB
AP///P/9/wEAAQADAAYAAwAAAAQAAQAFAAYACAANAA0ADQALAA4ADAAJAAYAAQACAP//
AAABAAAA/v/+//v/+P/6//n/+v/4//b/9P/y//X/9v/3//j/9v/0//P/8//y//H/8P/u
//L/9f/4//v/9//2//T/8v/v/+//7//v//D/8f/x//L/8//z//P/8v/w//D/7//v/wEA
8//v/+f/3//n/+3/7f/1/wEACAAUACsAQwBfAIAAmwCjAKsAswCrAKIAoQCOAG0AWwBH
ACwAHQAZAAIA6v/d/9X/1f/X/9L/1v/h/+f/6f/g/+f/8//y//H/7//r/+7/8v/u/+7/
7P/n/+r/7f/n/+T/5v/m/+j/6//s/+r/6v/v/+3/5//r/+3/7f/z//D/5//n/+b/5v/m
/+v/7f/q/+3/8f/z/+v/6f/o/+f/6P/o/+b/5v/p/+z/7//q/+n/6P/v/+7/5//r/+z/
7P/w//L/7v/u/+//7//w//D/9P/1//X/9f/v/+r/6P/n/+z/7//z//b/+P/3//X/+P/7
//z//P8BAAAA///+//3//P/7//z/+//4//j////9//j/+v/6//r/BAAFAAQABwAGAAYA
CAAOAAsACQAHAAUABgAFAAUACgAIAAUAAwADAAgACwAMAA8ACwAFAAMABwAFAAMACAAJ
AAgACAAHAAYABwAHAAAAAAAIAAgAAwADAAUABQAFAAUAAgD///v/+f8BAAYABAAGAAYA
BgAFAAMABgAGAAUABQABAAEA/////wAAAgALAA0ABQADAAAA/v8AAAEAAgABAAIA/v/+
/wIABwADAAYABgABAPz/AAABAP//BAAFAAYA/v8AAAAAAwAGAAkADAAJAAwADAALAAkA
CwALAAsACgAJAAcACQANAA0ADwASABQAFAAbABsAGAAWABUAFwAWABUAEgAUABIAEQAQ
AA0AEQAPABEAEwANAAoACQAFAAIAAgD///7/AQACAAMABAAEAAQABAAEAAMAAAD+//3/
//8BAAMABAABAP///f/7//z//v///wAA/v/9//z/+//7//v/+v/6//7///8AAAAA/v/+
//3//f///wMA///3//X/8//t//n/CwAZACoAPABNAG0AkwCoAK8AvwDPAM8AyQDCALUA
ogCJAGkASwA+ADMAGwAAAPD/5//h/+H/4//k/+b/8/////3/+P/1//X/+v/7//v/+f/2
//j/8v/w//L/8f/4/////P/6//3//v///wEAAQD+//z////7//P/9f/1//P/9//8//n/
//8EAP3/+P/4//X/8//3//z////4//f/9//3//j/+P/2//b/9f/2//f/8P/z//T//f/+
//b/+//9//7//v/+//j/9v/4//n/+//8//v/+//6//n/+f/2//b/9//3//f/+P/4//z/
/f/9/wIAAAD+//v//f/+//3//P/7//3//f//////AQAEAA4ADwAKAAoACAAGAA0ACwAH
AAcACAAIAAoAEAAOAA0ADAALAA4ADwARABgAEgANAAkABwAIAAkACAAJAAsACwAPABkA
FQARABQAEwAQAA4ACwAIAA8AEQAMAA4AEwASAAwACwALAAsACwALAAwACwAJAAkACwAO
AAoACgAMAAwACwAJAA0ADAAKAAkACQALAAsADQAHAAQACAAFAAgADQARABYAEQANAAkA
AwAHAAQABQAKABAADQARABIACwAEAAYABQADAAoADQAQAAwADAAIAAYACQAIAA4AEAAQ
ABAAEAAPABIAEgARAA8AEQARABEAEAARABEAFQATABEAEQASABYAGgAlACkAJQAgABwA
GwAdAB8AHwAkACUAJQAlACMAHgAXABQAEQAQABAAEgARAAoACgAHAAYABwAIAAkACgAI
AAYABAACAP///P/6//n//f///wEAAgD+//3//P/7//3//v/+//7///////////8AAAEA
AQACAAEAAQABAAAA+//4//T/8f/r/+//7//v/+3/7f/x//f/BQARABgAKgBJAF0AcQCW
ALEAtwDDAMkAvwC2AKsAigBrAFUAQQAuABsACQD2/+j/4//Z/83/1//k/+T/4f/h/+P/
6P/n/93/5P/n/+n/6f/l/+b/3//c/9z/2f/e/+P/4P/e/+H/4v/k/+f/6P/m/+f/6//o
/+H/3//d/9n/2//f/9v/4P/k/97/3P/f/9//2f/b/97/3//c/93/3//h/9//3v/b/9r/
3P/g/+T/4P/d/9z/4//i/9f/2//c/9z/4f/m/+X/6P/k/+H/3//c/+H/4//k/+X/5v/k
/+X/5//j/+H/4P/e/+D/4f/h/+b/5v/k/+H/4//p/+v/7f/v/+//7f/t/+v/6v/q//H/
7//t//D/8f/y//b/8//u/+3/8P/y//b//v/9//v/+f/3//P/8f/w//T/9v/1//X/9//3
//f/9f/1//b/9f/4/wEA/P/3//n/9//z//L/8P/u//H/8f/q/+r/9P/2//P/9f/1//X/
9f/1//T/8//x//H/8v/0/+//7v/s/+z/6//p/+z/7P/r/+v/7P/v//D/8//t/+r/7v/r
/+r/6//r/+z/7//v/+//7f/v/+r/6f/s//H/7//0//b/8v/u//P/9f/s/+7/7P/q/+f/
6P/l/+T/9f/2/+r/7v/0//L/8P/u/+z/7P/w//H/8f/v//H/8f/x//H/8f/w//P/9v/1
//b/+P/4//j///////3//P/8////AQADAAMACAAFAAEA/f/3//z/+//+/wEA/P/6//r/
9//v/+z/5v/i/+T/5v/o/+r/5//m/+X/5P/n/+b/5v/n/+j/6f/q/+r/5v/l/+T/4//m
/+j/6f/q/+v/6//r/+v/6v/p/+f/5v/o/+n/6v/q/+f/5P/g/93/5f/j/+H/5f/l/+H/
2f/d/+3/+f8EABgALwBJAGUAfACLAJUAmwChAKcApgCdAIgAbwBTAEEAOAAnAAcA6P/W
/8f/v//L/9X/1P/W/9P/z//Z/+D/2//b/+D/4f/h/9//4v/m/+L/4v/f/9v/3//j/97/
2v/b/9r/3f/h/+P/4v/o/+//7//r/+j/5//k/+f/6f/j/+b/6P/m/+T/5//n/+T/5//r
/+3/6P/n/+f/5//n/+b/4//i/+j/7v/0//L/7v/s//L/8P/m/+n/6f/o/+z/7v/q/+r/
7f/t/+7/7v/x//P/9P/1//T/8v/z//X/8v/x//H/8P/4//v//f8EAP7/+P/x/+//9P/1
//b/9//3//f/+f/5//v//P8EAAMAAAACAAIAAgAEAAEA/P/7//3//v8BAAgABgAFAAQA
AwAEAAMAAwAIAAcABQAEAAUABAAFAAQABQAGAAUACAARAAoABQAHAAUAAAD+//v/+P//
/wEA/P/+/wcACAAEAAUABgAHAAgACQAFAAMAAAD//wIABAD///7//P/8//v/+f/9//z/
+v/5//v//f/9/////f/8/wIAAQD7//v/+v/6////AwAHAAkACQAEAAMABgAGAAEAAwAC
AAEA/v8EAAcA/v8AAP7//P/+/wIAAgAEABEABAD0//n//P///wIAAAAEAAUABQAEAAcA
CAAJAAcABwAGAAkACQAHAAcACAAMAA4AFwAZABkAGAAYABsAGQAXABMAFAAWABcAGAAX
ABMADQALAAkABAACAAIA/////wIAAgAEAAIAAAD+//z///8AAAEAAgAAAP7//f/9//7/
//8AAAAA/f/9//3//f/9//7//v/+//3//f/9//3//f/9//z//P8AAAMABgAIAAIA/v/5
//X/+f8BAAMA+//z//f/AQD/////DQAYACYAQwBfAHcAigCXAKUArwCvAK0AuAC3AKQA
jQB3AFUANAAtACEACAD8/+//3f/d/+n/9v/2/+f/5//x//L/8//7//v/+//6//f/9//6
//X/9P/2//P/+P/9//j/9P/1//T/9v/5//r/+P/5//3/+v/z//D/7//s/+//9P/x//f/
/P/5//j//P/9//f/+f/8//3/+//7//z//f/8//r/9v/0//X/+P/7//b/+P/4/wAAAAD2
//n/+f/4//3/AAD9//7/+//5//j/9v/9/wEABAAHAAYABAAFAAcABAADAAMAAgACAAEA
//8CAAAA/v/7//3/BAAHAAoADQAMAAsADAALAAgACAAPAA0ADgASABQAFgAVAA8ABwAD
AAcACgAPABgAFwAXABcAFwAUABEADwASABYAFwAZAB0AGgAZABYAFQATAA8ADwAVABQA
EwAZABsAFQASAA4ACgARABUAEgAWABgAFgAPAA0ADwAPAA8ADwANAAsACAAHAAwAEAAN
AA4ADAAMAAsACQAOAA4ADQANAA8AEQARABMAEAAOABMAEQAPAA8ADgAOABIAEwAUABMA
FwAUABUAGgAXAA8ADgAKAAcABAAKAA0ABgAKAAoACgANABAADwAQAAkADgAWABQADgAQ
ABAAEAAQAA4AEgATABMAEgAVABYAFwAaAB0AHwAlACIAHQAaABgAGAAYAB8AHwAeABwA
GwAdACEAIwAjACgAKAAnACYAIwAgABsAGgAZABoAGgAcABsAEQAOAAgABAAKAA4AEgAW
ABQAEgAQAA4ADAAIAAUAAwAGAAcACAAIAAUABQAFAAUACQAMAA4AEAARABEAEQARAA0A
CwAIAAYABQAFAAUABAAJAAwADgARABEAGQANAAcACwAHAAUADQARABkAKgBAAFcAdQCX
ALYAyQDPAMsAzwDdANgAwQCsAJsAfwBfAEIAKQAXAA4ACgABAPX/8f/v//L/AAAHAPv/
//8OAA0ABQAGAAcABwAFAAUACAADAAIABAADAAoAEQAMAAgACQAIAAsADQANAAoADgAT
ABEACwALAAsACQANAA8ACQAMAA4ACQAGAAgABwAGAAsAEQAVAA8ADQAMAAsACgAKAAgA
CAALAA4AEQAMAAwADAAUABQADwAVABgAGgAZABgAEQAOABAAEQATABQAFAAVABUAFQAU
ABIAEwAVABcAFwAYABgAGwAbABoAHgAdABoAFgAXABsAHQAfACEAIQAhACMAIwAiACIA
KQAnACYAKAAoACgAKwAnACEAHwAiACQAKAAwAC8ALQArACkAKQApACoAMAAwAC8ALwAx
ADEAMQAvAC8ALQApACkALwAtACsAMAAxAC4ALAApACYAKwAtACgAKgAyADIALQAtACsA
KQAnACUAJQAlACQAJQAlACYAIAAeACMAJgAoACkAKwAqACgAJwAkACMAIAAfACAAIgAr
AC0AKwArACoAKgArACsAKwApACkAJAAjACYAKQAlACgAKAAkACAAJQAnACUAKgArACwA
KQAoACMAIAAlACgAKAAoACsAKAAmAC0AKwAqACgAJgAkACIAJAAqAC0ALwArAC0ALQAt
ADAAMQAxADUAMwAxADEAMgAzADQAPAA9AD4APgA/AEMAQQA/ADsAPAA9AD0APQA7ADkA
NQA1ADUAMQAuAC0AKQAnACoAKgAsACgAJgAkACIAJAAkACQAJAAoACoALQAxAC4AKwAo
ACQAJAAlACYAJwAmACYAJQAkACUAJwApACsAKAAnACUAJAAlACUAJQAkACYAKAApACsA
IwAjACUAGQAXAB8AIwAtAD0ARQBMAF4AdQCLAK0A1ADlAOUA6QD1APcA8gDrANYAuQCh
AIcAdABjAFEANAAaAA8ADwALAAsAFgAiACsAKwAhAB4AIwAjACMAIwAiAB8AJAAqACgA
KgApACUAKQAtACcAJAAmACYAKAArACwAKgAoACsAJwAfACEAIwAjACkALAAnACsALgAu
AC4AMwA1ACwALQAvAC8ALQAtAC4ALwAwADAALgAuADAAMgA0AC4ALAAqADAALgAnAC0A
MAAyADIANAAwADAAMwA1ADgAOgA4ADcANQAzADAALAArACsALgAxADUAOAA+AD8APwBE
AEEAPAA2ADUAOwA9AD8AQQBDAEMARQBFAEMAQgBIAEUAQwBGAEcASABPAE0ASQBJAEoA
SgBMAFIAUABPAE4ATQBPAFEAVABcAFcAUwBQAE8AUwBVAFUAVwBZAFcAWQBhAF0AWQBc
AFsAVgBUAFEATgBTAFUAUABSAFYAVgBRAFEAUwBVAFcAWQBYAFcAVQBVAFgAWgBVAFQA
UwBSAFAATQBVAFYAVgBXAFUAVQBTAFMAUgBSAFkAWQBSAFEATwBOAFIAUwBUAFMAVABO
AEwATgBPAEsATgBOAE0ASgBQAFMASwBOAE0ATABKAEoARgBEAEQARgBFAEQAQwA+ADoA
PwBFAEoASgBGAEQAQgBAAD8AQgBCAEEAQgBFAEYARwBCAD8AOwA7AD8AQQBFAEoASABG
AEsASQBGAEIAPwA/ADwAOwA4ADoAOwA7ADsAOQA5ADUANQA1ACwAJgAiABsAEgAOAAcA
AgAEAAQABAAEAAIAAAD+//z//v/8//v/+//5//n/+f/4//X/9f/1//X/9f/2//b/9v/0
//P/8v/x/+//7//u/+7/8//1//f/+P/0//D/6//n/+n/6//r/+f/4//h/9//4f/t/wUA
EAAeADsAUwBlAHoAjQCfAKUApwCtALAAowCKAGsATwAvAA4A/f/x/+D/0v+//7n/v/+/
/7z/yv/R/8v/w//E/83/2f/a/9n/1//T/87/zv/G/8L/wP+9/8L/x//C/77/v/++/8H/
w//D/8D/wP/F/8P/vf+7/7v/uf+9/7z/tf+3/7j/uP+4/73/v/+4/7v/v//B/7r/t/+1
/7P/uf+8/73/wP/A/8L/xP++/7v/uv/B/8D/vf/F/8r/zv/S/9T/0P/Q/9L/0//V/9b/
1P/T/9H/z//O/8z/zf/P/83/zf/O/87/1f/X/9j/3v/d/9r/1v/X/9z/3//i/+X/5f/l
/+f/5//m/+b/7f/r/+r/7P/s/+z/8//z//H/8//w/+7/7v/y//b/+f/8/////P/5//f/
+v/2//H/7f/r/+7/8f/y//X/8//v/+//9f/w/+3/8f/x/+7/7v/t/+z/7P/r/+P/4v/q
/+r/5f/l/+n/6//t/+//8P/v/+3/7f/s/+z/5f/i/+f/6v/s/+3/6//m/+D/2//W/9X/
0v/R/8r/xv/J/8X/wP+//73/vP+9/73/vf+7/7//vP+9/8L/wv+7/7v/uP+w/6r/rf+t
/6j/rP+s/6z/qv+s/6r/qv+q/6z/q/+q/6L/nP+b/5P/hv+G/4b/hv+G/4f/jP+O/4//
i/+L/4n/h/+I/4n/if+N/4v/h/+F/4T/h/+I/5D/kf+P/47/jv+R/43/i/+H/4j/hv+D
/4D/e/9+/3v/fP99/33/fP99/3v/d/94/3b/dv9z/3D/bf9q/2b/ZP9i/2D/Yv9g/1//
X/9f/1//X/9e/2D/Yf9i/2P/YP9e/1v/WP9Z/1v/Xf9f/2H/Yf9g/2D/YP9f/17/XP9a
/1r/Wf9Z/1n/W/9d/13/V/9V/1f/Xf9h/2v/gP+Q/53/t//T/+b/9/8HABEAEwARAAQA
9f/s/9X/t/+l/5b/if99/27/YP9X/0f/Pf9F/1D/UP9P/1n/Zf9c/0n/T/9V/1n/XP9d
/17/Yv9e/17/W/9X/1v/X/9d/1r/XP9c/1//Yf9h/17/YP9l/2P/Xf9g/2H/YP9l/2X/
X/9i/2T/Xf9a/1z/W/9P/0v/SP9D/0D/P/8//z//Pv8+/zz/PP87/zz/Pf82/zr/PP9G
/0j/Pf8//z7/PP9B/0b/Rf9I/0b/Rf9F/0T/SP9J/0n/Sf9H/0T/RP9F/0b/R/9J/0r/
Tf9N/0z/UP9O/0z/Sf9L/0z/S/9K/0n/Sf9J/0v/S/9J/0j/Tv9L/0j/Sv9K/0r/Sv9F
/z7/O/8+/0D/RP9M/0f/Q/8//zv/O/87/zz/Qv9A/z3/O/87/zr/O/86/zv/Nv8x/zD/
Nf8u/w==
         </WaveFormData>
      </LeadData>
      <LeadData>
         <LeadByteCountTotal>10000</LeadByteCountTotal>
         <LeadTimeOffset>0</LeadTimeOffset>
         <LeadSampleCountTotal>5000</LeadSampleCountTotal>
         <LeadAmplitudeUnitsPerBit>4.88</LeadAmplitudeUnitsPerBit>
         <LeadAmplitudeUnits>��V</LeadAmplitudeUnits>
         <LeadHighLimit>2147483647</LeadHighLimit>
         <LeadLowLimit>268435456</LeadLowLimit>
         <LeadID>II</LeadID>
         <LeadOffsetFirstSample>0</LeadOffsetFirstSample>
         <FirstSampleBaseline>0</FirstSampleBaseline>
         <LeadSampleSize>2</LeadSampleSize>
         <LeadOff>FALSE</LeadOff>
         <BaselineSway>FALSE</BaselineSway>
         <ExcessiveACNoise>FALSE</ExcessiveACNoise>
         <MuscleNoise>TRUE</MuscleNoise>
         <LeadDataCRC32>1243517961</LeadDataCRC32>
         <WaveFormData>
BgAGAAYACQAKAAwADgAQAA4AEAASABAADQAPABEAEgAVABsAGwAcABcAFAAPAAsADQAP
ABIAFAAQAA8ADwAOAA4ADgAOAA0ADgAOAAsACAAGAAQAAQABAAEA/f/7//v/+v/4//X/
8v/0//b/9//4//j/9//3//f/9f/0//P/8f/x//L/9P/1//X/9v/2//b/9//2//v/+f/3
//f/9f/x//P/8//z//P/9//u/+b/7v/0//D/8//7//3///8HAAoADwAdACgAMgBDAFwA
cQB+AI8AtADZAO8ABAEAAdIAnAB4AFMALQAbABAAAgD3/+z/4f/m/+r/4//l/+z/7f/x
//b/7v/t/+z/6P/n/+r/7f/w//L/7f/q/+v/7f/u//D/9P/2//b/9v/2//b/8v/1//P/
8//y/+//8P/z//X/8f/v//H/7//u//D/6//p/+7/7//t/+r/6f/s/+3/8f/z//L/9P/1
//X/9v/6//X/8v/3//T/8v/1//r/9v/1//b/9//0//T/9P/0//f/9//3//f/+f/4//f/
+v/5//f/+f/+//r/9v/2//f/9//3//b/9v/5//f/8//z//j/+v/7/wAA/v8AAAAAAgAC
AAEAAQABAAAAAgAGAAMABAABAP//AAABAAIAAwAFAAYABgAGAAcACAAIAAYAAgAAAAIA
AwAEAAkACgAJAAoADQAJAAcABQACAAEAAgADAAIAAAAEAAQABAAGAAcAAgAAAAIAAwAD
AAEAAwAEAAQABAAGAAYABAAGAAIA/v/8//z/+v/+/wAAAQABAAEAAQADAAEA///9//n/
+P/+/wAAAQACAAIA///+//7//v/+/wAABgAGAAUAAwAAAPz/AAACAAMAAwADAAMA/f/8
//7//v/+//7/AQAFAAYACAAJAAoACgAMAA4ADAAMAA8AFAAWABYAGQATAA4ACwAIAAkA
CQAKAAsADQAOAAwADQAPABAADwAQAA4ACwAJAAYAAAD8//r/+P/z//P/8//v/+//8f/0
//b/9v/2//f/+P/2//T/8//x//D/7//t/+z/7v/v//D/8v/y//H/8P/w//D/8P/w/+7/
8P/t/+3/7//u/+v/6v/p/+z/7//w//L/5v/s/+z/6v/v//X/8f/x//f/AgAVABkAHAAq
AD8AWgBvAIAAlQCqAMkA8QAGAf4A1gCkAIIAXwA9ACcAFAAEAPf/7v/n/+T/4P/V/83/
0P/b/+f/7v/w//D/8P/t/+3/6v/p/+j/5v/l/+T/5//r/+v/7P/v//D/7f/q/+f/5P/l
/+v/7P/v/+3/6f/p/+v/6//n/+X/5//o/+r/7//t/+r/8P/y//H/6//p/+v/6//t/+3/
6v/q/+z/6//r/+7/7//u//X/9P/s/+3/8P/q/+r/7P/u/+z/7f/u/+//8//v/+//7//x
//H/8f/1//X/8P/x//X/8P/y//T/9//5//b/9P/z//X/9//z//P/+P/7//v////8//v/
+v/7//r/+//9////AAABAAQAAAAAAP7//f///wEABQAHAAoADAAKAAgABwAGAAYABAAA
AP7/AwAFAAcADQAMAAkACAAJAAkACQAJAAgAAgACAAIAAAD+/wIAAgACAAUABwADAAIA
AAABAAEA//8AAAIAAwAEAAUABAABAAIAAQD+//3//v/8//7//v/9//v/+//7//3/AQAD
AAUABQABAAQAAwABAAIAAgD///7/AgACAAIABAAGAAQAAQD9//7//v8EAAYABgAGAAYA
BAAHAAcACAAJAAoACgAMAA8ADgAPABMAFgAYABgAGwAWABQAFAAUABIAEQARABEAFAAU
ABEAEQAPAA4ACwAKAAsACwAMAAwACAAEAAIAAAD////////7//n/+f/6//r/9//2//b/
9v/1//T/9P/z//P/8//y//L/8v/x//D/8P/1//f/+f/8//n/9v/z/+7/8//x//L/9f/1
//P/8//z//T/9f/0//T/8P/y//T/6v/n//X/+/8DAA8ACgALAB0AJAAmADcASgBbAHAA
iQCkAMMA5QD+APoA3gC0AIgAYQBDAC0AHAAGAPP/7P/n/+D/2v/f/+n/4P/V/93/6v/k
/+L/4v/f/9//4f/h/+H/4P/c/9r/3P/f/93/3v/h/+L/4v/i/+L/4v/d/9//3P/b/97/
3f/g/+X/4//d/9n/2f/b/9z/4P/d/9n/3v/f/93/3f/d/+H/4//h/+H/3v/e/9v/2f/Y
/9r/3P/c/+T/5P/g/+P/6P/k/+L/5P/m/+T/4P/g/+D/4//i/+P/5P/n/+n/6f/t/+3/
5//p/+7/6v/o/+j/6f/p/+j/5v/l/+f/6P/l/+b/7P/v/+//8//w//H/8v/1//b/9v/3
//j/+P/2//j/8//y//H/7//w//H/9v/7/wEABgAEAAIAAQAAAAQABgAGAAgACQAJAAkA
DQAJAAUAAwADAAIAAQAAAP7//P/+/wAAAAD9/wAA///+/wQABwAEAAQABAAFAAUAAwAA
AAAA///+/wAAAAD+/wAAAAD+//7/AAD9/wAAAQABAAAA///+/////////////f/5//7/
/////////v/6//j//f/+////AgAFAAQAAgD///v/+P/9/wAA9//5/wUABwAEAAQABAAE
AAQAAQADAAIAAgAEAAYABwAKAA4ADAAMAA8AEQASABEAEwAOAAwADAAMAAwADQAPABEA
DwAMAAYAAwAIAAoACgAMAAwACwALAAoABQAAAP3/+v/5//n/+f/1//X/9f/2//b/9f/0
//T/9P/y//D/7//t//D/8f/x//L/8//z//P/9P/w/+3/6v/o/+v/7P/t/+z/8f/v//D/
8//y/+//7v/t/+3/7f/r/+r/6P/s/+z/8v/5//H/7f/1//n//P8LABkAHAAkADUASgBf
AHgAkwCmALsA2wD6APoA2gCwAIoAYQA7ACMADgACAPn/7v/p/+T/4P/h/+n/6P/n/+//
7P/m/+r/7P/r/+3/7//v/+//7v/t/+z/7//z/+3/7P/t/+z/6//q/+n/6P/o/+v/6f/p
/+r/6f/s//H/7//p/+X/5f/n/+r/8P/v/+n/7P/r/+f/5P/j/+b/5//q/+v/6f/q/+f/
5f/k/+b/5v/k/+r/6P/j/+X/6f/k/+T/5v/o/+b/5v/m/+b/6f/n/+f/5//p/+v/6//v
/+//6v/r/+//6v/r/+7/8v/1//X/9P/0//f/9//z//P/+P/4//f/+v/2//X/9P/1//T/
9//5//v//P///wIA/v/+//3//f8AAAMABwAJAAwADgAMAAoACQAIAAsADAALAAwADgAP
ABAAFQAUABEAEAARABIAEwAUABQADgAOAA4ADAAIAAwADAAMABAAEwAQABAADgAPAA8A
DQALAAwADAAMAA8AEAAPABIAEQAOAA0ADgAMABAAEgATABEADwANAA0ADgAPABAADwAK
AA4ADgANABAAEAANAAwADwAQABEAFAAWABQAEQANAAsACAANABAAEwATABMAEwANAA4A
CgAMABQAFAAUABQAFAATABUAFAAUABcAGAAYABoAGgAYABgAGwAeACAAIAAjACMAIgAj
ACQAHgAbABkAFwAWABYAEwATABMAEgAPAA4AEQARABIAEgAOAAoACAAGAAUABQAFAAEA
/v/9//3//P/6//j/9//2//f/9v/2//X/9//3//b/9v/0//P/8v/y//H/8f/x//L/8P/w
//D/7v/0//H/8f/z//L/7//u/+3/7//v/+3/7P/s/+r/6v/s/+n/6//t//H/9//6/wMA
EwAaAB4AMQBEAE0AZAB7AJIAsQDPAOIA6ADMAJoAcgBLACEACQAAAPT/5f/c/9X/yv+8
/7f/x//Y/9v/3f/a/9D/0P/Q/83/zf/P/8//z//O/83/zP/P/9P/0v/S/9T/1P/T/9L/
0f/Q/8z/zf/J/8f/yP/H/8r/z//K/8P/vv+9/7z/vP+//7v/uv/A/8L/wf+5/7X/tf+z
/7X/tf+y/7L/t/+5/7z/wv+8/7j/vP+4/7f/u//B/77/vP++/8D/vv+8/7z/vP+//8D/
wf/C/8X/w//D/8f/x//E/8f/zf/K/8f/yP/K/8v/zv/O/8//0//V/9H/0f/W/9X/1f/Z
/9b/1P/U/9b/1v/X/9n/2//c/9v/3v/a/9r/3f/d/+D/4//l/+X/5v/m/+v/7v/y//b/
8v/u/+j/5P/o/+n/6v/v//H/7//v//H/8//1//f/+P/1//b/9//2//H/8v/v/+z/7//x
/+3/7P/r/+v/6v/n/+n/7P/u//D/8v/y//D/8v/v/+z/6//s/+n/7P/t/+3/7f/t/+3/
7//s/+v/6v/n/+P/6P/p/+n/6//q/+b/5P/o/+j/6P/q/+3/7P/q/+f/4//g/+X/6P/o
/+f/5v/l/+P/4v/g/+D/4P/e/+T/6P/k/+b/6P/q/+z/6v/t/+3/7v/s/+z/6//s/+3/
6v/p/+v/8v/2//j//f/4//b/9v/2//H/7//u/+3/8P/w/+3/7f/v//D/7//w//H/8f/y
//L/6f/i/93/2P/X/9f/1//T/9X/1//a/9z/3f/c/9z/3P/b/9r/2v/Z/9b/1f/T/9L/
0//T/9P/1P/W/9f/2P/a/9j/2P/Y/9b/2P/T/9H/0f/T/9P/1f/X/9f/1//V/9T/1P/U
/9T/1v/Z/9H/0//j/+//8v///wUABAAYADEAOgBHAGQAgwCiAMEA3QDqANYApAB0AEgA
HwANAAEA7v/i/93/zP+//8L/xP+//8H/wP/B/9H/4P/c/9r/2P/T/9H/1P/V/9b/1v/R
/8z/y//L/8r/zP/Q/9L/z//O/83/zP/M/9H/0f/T/9P/0f/T/9f/0//N/8n/yf/N/9D/
1v/V/83/0P/P/8v/zv/R/9j/3f/a/9n/1f/U/9f/1//Y/9z/3P/a/+D/3v/X/9n/3f/Y
/9v/3v/h/+D/2//a/9n/2//b/9v/2//d/93/3f/h/+H/3f/f/+T/4P/d/97/4P/h/+P/
5P/m/+v/6P/j/+L/5v/p/+v/8f/w//L/8v/0//T/8f/x//H/8P/v//L/7v/u//H/8f/0
//f/9//3//j/+P/5//r//P/+/wEAAgABAAIAAQABAAEABQABAP3/+//7//7///8AAAAA
+P/2//T/8P/0//z/AAAEAAUABQD///z/+v/7//v/+f/7//7/AAACAAIAAAD8//z//f/8
//3/AAD9/wAAAQABAAAA///+/////f/9//3/+//7/wAAAQABAAAA/v/5//b/+v/8//7/
AgAFAAQAAgD///3/+v///wIAAQAFAAEABAACAAIAAgACAAUACQAKAAwACwAMAAwADgAN
AAoACQALABEAFAAVABkAFAAQAA4ADAANAA0ADgAPABIAEgAPAA8ADwAOAAsACgAMAAsA
CwAKAAUAAAD9//r/+//9/////f/5//f/9v/0//f/+P/6//z/+//6//r/+f/2//X/8//y
//b/9//4//r/+f/3//X/9P/2//b/9v/0//r/9//3//n/9//1//X/9f/1//X/8//y//7/
9v/s/+b/6f/3//3//f8BAA4AGQAfACAAIAAvAE4AawB+AJMArADDAN8AAgEOAfQAxgCa
AG0ASQA5ACoAFAADAPL/6f/m/+L/4//p/+r/6//t//b/+v/4//b/8f/v//L/8//0//T/
8P/u//D/8//v/+7/7//u/+z/7P/s/+z/6v/t/+v/6//s/+v/7v/z//L/7f/q/+v/7P/u
//P/8f/q/+7/7v/r/+v/6//v//H/7//v/+z/7P/u/+3/7f/w/+3/6v/v/+z/6f/t//P/
8P/w//L/9P/y//H/8v/z//f/8//x/+//7//t/+3/8f/x/+//8//6//j/9f/2//j/+f/8
//z//f8BAAEA/f/9/wIAAwADAAcABAABAAAAAQAAAAAAAQACAAIAAQAEAAAAAAAEAAUA
CQANAAwACwALAAoACgAKAAsADAAOAA4ADAAMAA8ADwAPABMAEAANAAwADQAQABEAEgAS
AA8AEAARABAADAAOAAwACgAPABEADQAMAAwADQANAAsADQAOAA4ADgAQABAADgAQAA8A
DAALAAwACwAOAA8ADwAPAA8ADwARABMAEwATABEADAAQABAADwARABAADAAKAAoACgAK
AAwAEgASABEADwANAAoADwASABIAEQAQAA8ACwAKAAgADQAQABMAFgAUABcAFwAYABkA
GgAaABwAHQAaABkAGwAeACAAIAAjACIAIAAgACAAIAAfAB8AHwAdABwAGAAXABkAGgAZ
ABoAGwAbABwAHAAWABAADAAIAAcABwAHAAMABAAFAAcACAAJAAgACAAIAAYABAADAAEA
AwAFAAYACAAFAAMAAQAAAAAA///+//7/AAAAAAAA/v8AAP3//f///wAA//8AAAEAAgAD
AAIAAgAAAAYABAACAAUA///3/wUAGQAgACkANQA8AEgAXQBwAHsAjgCrAMgA5wAJARwB
DAHaAKQAfgBZADkAKQAgAA4A///6//X/8v/s/+v/8//6///////+/wAAAAAAAP3//f/8
//v/+v/4//f/9v/5//3/+v/6//z//P/+//7//v/+//v//f/6//n/+f/3//n//f/+//v/
+v/9//n/+P/6//X/9P/6//z/+//3//f/+//9//v/+f/0//L/9P/z//P/9v/2//b//v/+
//j/+/8AAPz//P/+/wAA/v/8//z//P////z/+//6//v/+//7///////4//n//f/4//v/
/v8CAAUAAwAAAP7///////v/+/8AAP////8DAAAABQAIAA0AEAANAA0ADQAMABAAFAAR
ABIAEwATABYAGQAVABMAEgAQABIAFAAXABoAGwAaABcAFgAWABUAFAAXABkAGQAbAB8A
HQAbABkAFgAVABYAFwAWABQAGAAYABgAGQAbABcAFgAYABkAGQAXABYAFgAVABQAFwAY
ABcAGgAcABoAGgAcABcAGAAXABUAFwAXABcAGQAXABUAEwAPABAAGAAcAB8AHQAaABQA
EAAUABYAGAAcAB8AHgAcABkAEQAMAA8AEAATABMAEwATABQAFAATABQAEgAUABYAGAAa
ABwAHgAdAB8AHgAeAB8AIAAgACIAIQAeAB0AHwAjACYAJwArACkAKAApACoAJwAlACQA
IwAiACIAHwAfACMAJAAjACQAIAAdABsAGAAYABYAFgAWABAADwAOAAkABwAHAAgACAAG
AAQAAwACAAAA/v/9//v//f///wAAAgABAP///f/8/////////wAA/v/+//7//P////v/
+v/7//v/+f/5//n/+f/5//f/9v/w//T/8P/q/+3/8f/5/wUAFQAYABUAHwAuAC4AOQBa
AHUAfgCTALQA0QDtAAAB7AC6AI4AcABNAC0AHQAMAPz/8f/e/9P/2P/e/9f/2f/k/+n/
5f/g/9z/4P/k/+X/6f/o/+f/5v/k/+H/3v/f/+H/3//g/+P/5P/h/+D/3//e/93/4f/g
/+H/3//d/9//4//i/93/2v/b/9j/2P/b/9f/1P/a/9z/2//Z/9n/3f/f/93/3f/a/9r/
3f/d/97/4v/f/9z/4f/e/9n/2//f/9r/3P/g/+T/5P/f/97/3f/f/+D/4f/i/+X/5P/j
/+b/5f/e/9//4//e/93/3v/g/+H/4//k/+b/6//r/+f/5//s/+v/6f/r/+b/5v/m/+j/
6P/m/+f/6P/o/+3/8v/w//L/8f/v//D/8f/z//P/9P/0//D/7v/t/+z/8v/0//T/9v/2
//X/9P/3//r/+f/6//3/+v/5//j/9v/v/+7/7f/q/+n/7v/v//D/9f/3//P/8v/z//X/
9v/1//L/8v/x//D/9P/0//L/9P/z//D/7//w/+v/7P/r/+n/7P/v//L/9//0//H/7v/p
/+f/7P/t/+3/7//w/+7/7v/u/+7/7v/w//T/9P/z//H/7f/q/+//8v/0//P/8v/x/+//
7P/o/+b/6P/q//D/+v/6//X/8v/v/+z/7P/v/+//8P/0//b/9//6//v/+P/3//n//P/+
//7/AQD///7///8AAPz/+//7//v///8AAP7////+//z/+P/2//j/+f/7//z/+v/4//j/
+P/w/+3/6v/j/+P/4//k/+T/4f/g/+D/4P/h/+L/5P/l/+P/4//i/+L/3//d/9v/2v/f
/+H/4//m/+b/5v/m/+T/5v/h/9//3//h/+H/4//l/+P/4f/d/9r/4P/e/9z/3P/f/9//
3f/h/+//+v8BAAkAEAAcACsANgBJAGQAewCUALMA0wDsAPYA2ACiAHgAVQAtABUADAD+
/+X/1v/Z/9r/zv/J/83/0v/Z/93/2P/W/9j/2v/Z/9v/3P/d/97/3v/Z/9b/1//Z/9j/
2P/a/9r/2//c/93/3v/d/+H/4P/h/+D/3f/e/+H/5P/h/+D/4//h/+D/4v/d/9n/3v/f
/93/3P/d/+L/5f/i/+H/3f/c/9//4f/k/+r/5//k/+n/5v/f/9//4f/a/9z/4P/k/+T/
4//k/+X/6f/n/+f/5//p/+X/4//l/+P/4v/l/+v/6P/r/+7/8v/1//P/8P/u/+//8P/t
/+7/9P/x/+//8f/s/+3/7v/x//L/8f/x//H/8P/x//T/8P/w//X/9//8/wEA/v/7//n/
9v/4//j/+f/6//3//v/9//7//P/7//r//f8BAAEAAwAHAAYABQAEAAIA/P/8//z/+v/5
//7///8AAAMABQABAAAAAQADAAQAAwACAAIAAQAAAAEAAAD9//7//v/8//z//v/6//z/
/P/7//7///8AAAMAAQABAAEA///8/wAAAAD//wMABAACAAIAAgACAAIABAAGAAYABQAD
AAEA/v8DAAYABQABAP3/+f/8//7///8CABAABgD6//7/AAACAAQABAAHAAcACAALAAwA
DAAOAA0ACgAJAAsADgAQABAAEwASABIAFAAWABQAEwATABMAFgAWABMAEwAUABQAEgAS
AA4ACwAJAAYAAwAAAP///v/+////AAD9//j/9//3//b/+P/4//n/+v/3//b/9v/1//b/
9//3//j/9v/z//D/7v/z//X/9//6//j/+P/4//b/+P/1//X/9//4//f/+P/5//b/9f/y
//D/8P/w//T/9P/v//H/+////wMADgAVABUAHgAsAEEAWABlAHQAiwCkAMMA5wAGARIB
/gDQAJ4AcQBLADMAIgAUAAUA+P/z/+z/7v/t/+f/6v/t/+//8v/0//P/8v/u/+3/7//v
/+//7v/s/+r/7P/v/+r/6v/s/+z/7v/u/+7/7v/r/+3/6v/p/+n/5//p/+3/7v/r/+r/
7f/r/+z/8P/t/+n/7v/v/+3/7P/t//L/9f/0//P/7//u/+z/6//r/+7/7v/s//L/8P/u
//H/9v/y//L/9P/2//T/8f/w/+//8f/y//X/+P/9//v/+///////+P/5//3/+P/2//j/
+//9//z/+v/5//v//v/7//z/AgADAAMABwAEAAQABAAGAAYACAAJAAoACgAIAAgAAQD+
/wMABQAKAA8ADwAPABAAEAANAAwADAAMABEAFAAVABgAFgAVABQAFwAZABcAFwAZABoA
GwAcABwAFgAWABYAFAAVABoAGwAcAB0AHQAXABQAFgAXABcAFQAVABYAFgAWABcAFgAT
ABQAFAASABIAFAASABYAGAAZABgAFwAWABcAGQAZABkAFwAVABoAGwAbAB0AHAAYABYA
GAAYABgAGgAbABoAGAAVABMAEAAVABgAGQAXABUAEwAVABYAFgAYABYAGAAaABoAGAAY
ABgAGAAYABkAHQAeACAAIAAgAB8AIAAlACQAJQApACoALAAsAC8AKwAoACcAJgAiACEA
IQAhACUAJgAkACUAJgAmACQAJAAjACEAIAAeABsAGAAXABYAEQARABEADQAOAA8AEQAS
ABEAEAAQABAADQAKAAgABQAIAAkACQAKAAgABwAGAAYACgALAAwADgAQABAAEAAOAA8A
CwAKAAsADQALAAsACwANAA0ACwAKAAYADgAOAAwAEwARAA8AGwAlACoALwAzAD4ATgBj
AHoAjwCgAKsAyAD5ABkBIgESAegAugCSAGEAPQAvACgAHgATAAwACQACAPz/AQABAPr/
AwARAA4ACgAKAAoABwAHAAYABQAEAAIABQAGAAsAEQALAAoACwAKAAoACgAKAAoADAAR
ABEAEwASAA8AEAATABAACwAIAAkABwAIAAwACQAHAA4AEQARAA0ADQARABMAEgARAA0A
DAAMAAsACwAOAA0ADAATABIAEAATABgAFAASABQAFgAUABUAFgAXABsAGQAZABkAGwAZ
ABcAGQAXABQAFwAdABoAHAAeACEAIwAgAB4AHQAfAB8AGwAbACAAIwAjACcAJAAiACIA
JAAkACYAJwAoACgAKAAqACUAJAAnACkALgAzADIAMQAxADAAMgAyADMANAA2ADYANAA0
ADQAMwAyADUANwA1ADUANwA1ADUANQA0ADQANgA4ADgAMwA2ADUANAA1ADcAMwAyADQA
NwA5ADkAOAA4ADcANgA0ADIALgAuADAAMAAyADYAMgA0ADQAMwAzADMAMwA1ADUANQA1
ADMALwA0ADUANQA5ADoAOAA4ADcANgA1ADYAOQA4ADYAMwAxAC4AMwA2ADcANwA3ADcA
NwA2ADQANAA2ADgAOgA4ADkANAAzADIAOgA8ADgANgA0ADIANQA5ADoAPAA+AEAAQQBE
AEUAQgBBAEMASABKAEoATQBMAEoASgBKAEsASwBMAE0ATABKAEUAQwBFAEYARQBGAEYA
RQBFAEQAPwA6ADcANAA0ADUANgAzADEAMQAyADIALwAuAC4ALgAwADAAMQAxADEAMQAw
ADAAMwAzADMANAA0ADMAMgAyADAAMAAwAC4ANAAxADEAMwAxAC8ALwAvADEAMwAzADQA
MgA2ADQAJgApADUAOQBBAFEAVgBVAFsAaAB2AIkAngCzAMQA2QD0ABUBNQFMAUYBHAHo
ALwAlQB7AG0AWABAADkANAArACYAJgArADEAMgAtAC8AOgA6ADcANgAyADEAMwA1ADcA
OAA1ADIAMwA1ADMANAA3ADgANwA2ADUANAA1ADkAOAA5ADkANwA5AD0APQA5ADcAOQA8
AD4AQwBBADoAPgA+ADsANwA3ADsAPQA/AD8APAA8AD4APwBBAEYAQQA+AEMAQAA+AEEA
RgBCAEAAQgBEAEIAQgBCAEIARQBDAEMAQwBFAEQAQwBGAEUAQwBHAE4ATABKAEwATwBR
AE8ATABKAEsATgBLAEwAUgBRAFEAVQBSAFQAVABWAFYAVgBXAFgAWABZAFwAWABYAFcA
VwBaAF0AWgBZAFkAWABdAGAAZABoAGcAZgBjAGIAYQBhAGEAZQBpAGkAawBvAG8AbwBv
AG4AaQBoAGcAZABkAGgAaABoAGkAawBnAGYAZwBpAGoAaQBnAGgAaABoAGsAbABrAG4A
bgBsAGwAbgBsAG4AbgBtAG8AbwBvAHEAcABvAG4AawBmAGoAagBpAG0AbgBsAGwAbABq
AGgAaABpAGgAZgBjAF8AXABhAGQAZQBjAGEAXwBdAFwAWgBaAFwAYABkAGQAYgBaAFYA
UgBYAFoAXABZAFgAVwBWAFUAVwBWAFYAWgBcAF0AYABdAFgAVQBVAFsAXgBfAGMAXQBa
AFkAWABRAE0ASgBHAEUARABAAD8ARABGAEYASABGAEMAQQA+ADQALAAmACAAGAATAA4A
BQAFAAUABgAGAAIAAAD///7//P/6//n/9//3//f/9v/2//P/8f/v/+7/7P/r/+r/6v/q
/+r/6v/o/+v/5//m/+f/5//l/+X/5f/i/+H/3v/c/9j/2v/e/9r/1f/X/9v/2//j//r/
AwABAAwAGgAfACwASQBkAHcAkgCzANEA7ADmALYAggBaADEADwABAPj/5v/N/8L/x//C
/7z/vf+7/7b/t/+9/8T/xv/D/8L/vv+9/7j/tf+y/67/rv+s/67/sf+s/6r/qv+o/6b/
pv+m/6b/pP+n/6X/pf+k/6H/ov+l/6T/n/+c/53/of+k/6r/qf+j/6b/pf+h/57/nf+g
/6H/o/+l/6T/pv+o/6f/p/+q/6j/pv+s/6r/qP+r/7D/rP+t/7D/s/+y/7H/sv+z/7f/
tf+1/7X/t/+4/7n/vv+//7n/u//A/7z/vv/A/8P/xf/F/8T/xP/H/8n/x//J/9D/z//N
/8//yv/M/8z/zv/O/8z/zf/O/87/1P/a/9n/3P/Z/9f/2P/Z/93/3//i/+T/5v/o/+v/
7v/v/+7/6//q/+3/7//x//f/9v/z//L/8//w/+//7v/s/+r/7P/u/+7/6v/s/+r/6P/p
/+v/5//m/+r/7f/v/+//7P/s/+v/6v/q/+r/6P/q/+7/7v/w//T/6//o/+P/3f/a/9f/
1P/T/8//y//H/8H/vv/C/8L/wf/D/8T/wv/C/8P/wv/B/8L/wv++/7n/s/+s/6j/rP+u
/6//rf+r/6n/qf+o/6b/pv+n/6r/rf+s/6L/mP+W/5b/jv+L/4r/if+I/4j/i/+L/4z/
i/+K/4j/iP+M/4r/iv+N/4//kP+P/5H/j/+O/4//kP+M/4v/i/+L/4n/iP+E/4P/gf+A
/33/fP9+/33/ff98/3v/eP93/3b/cf9x/3H/bf9o/2f/Z/9m/2P/YP9e/1z/Xf9c/1z/
W/9b/1v/Wv9a/1z/W/9a/1r/Wv9Z/1j/WP9Y/1j/WP9W/1v/Wf9a/13/Wv9X/1b/Vf9V
/1X/U/9S/1j/WP9U/1j/Xf9b/1v/X/9h/2r/ef+B/4T/kv+n/7j/zf/k//n/EgAxAE0A
agCAAGgAKgD+/9n/rf+T/47/gv9x/2T/W/9Y/1r/Vf9P/1D/V/9Z/1j/Xv9h/2L/YP9h
/2P/Y/9j/2L/Xv9c/17/Yf9e/17/YP9g/2H/Yv9j/2T/Y/9n/2b/Z/9l/2P/Zf9p/2n/
Zf9j/2X/Yf9e/17/V/9P/1D/Tf9H/0X/Rf9J/0v/SP9H/0P/Qv9C/0H/Qf9E/0P/Qv9J
/0j/Q/9F/0n/RP9H/0r/Tf9M/0z/TP9M/0//Tf9N/03/T/9S/1X/XP9f/2P/a/92/3j/
ff+E/4z/k/+X/5r/nv+l/6X/of+h/6b/pv+l/6j/pP+k/6T/pv+m/6r/rf+w/7L/sf+y
/6z/qv+s/63/sf+1/7D/rf+r/6j/qf+q/6z/rv+v/67/q/+q/6v/q/+r/6//rf+p/6f/
p/+j/w==
         </WaveFormData>
      </LeadData>
      <LeadData>
         <LeadByteCountTotal>10000</LeadByteCountTotal>
         <LeadTimeOffset>0</LeadTimeOffset>
         <LeadSampleCountTotal>5000</LeadSampleCountTotal>
         <LeadAmplitudeUnitsPerBit>4.88</LeadAmplitudeUnitsPerBit>
         <LeadAmplitudeUnits>��V</LeadAmplitudeUnits>
         <LeadHighLimit>2147483647</LeadHighLimit>
         <LeadLowLimit>268435456</LeadLowLimit>
         <LeadID>V1</LeadID>
         <LeadOffsetFirstSample>0</LeadOffsetFirstSample>
         <FirstSampleBaseline>0</FirstSampleBaseline>
         <LeadSampleSize>2</LeadSampleSize>
         <LeadOff>FALSE</LeadOff>
         <BaselineSway>FALSE</BaselineSway>
         <ExcessiveACNoise>FALSE</ExcessiveACNoise>
         <MuscleNoise>TRUE</MuscleNoise>
         <LeadDataCRC32>893307390</LeadDataCRC32>
         <WaveFormData>
DgAOAA8ADwAPAA8AEAASABIAEQARABMAFAAUABMAEQAOAAoABQABAAIAAQD///7//f/9
//7//v/+//3//f/+//7//v///wEAAAACAAIAAwAEAAcACAAKAAoACgAIAAgABwAHAAYA
AwAEAAYABwAJAAkACQAJAAkACQAKAAoACQAJAAkACQAJAAgABwAGAAUABwAIAAgACAAF
AAUABQAFAAYABwAIAAkABwADAAQABQAGAAwAFwAfACIAIgAdABcAFQAbACIAJgAkAB8A
GgAKAPX/5v/S/7L/lv+K/4z/jf+R/5//rv+8/8r/0//c/+b/7f/y//f/+f8AAAQAAwAC
AAQABwAKAAsADAANAA0ADgAOAA8ADgAMAAsACgALAAwADQAOAAsACwAMAAwADAAMAAsA
CwAJAAkACwALAAsACgAKAAoADQAOAA8AEAANAA0ADAAKAAgACAAJAAkACwALAAsACwAL
AAsACwAKAAsACwALAAsACQAJAAoACgALAAsADQANAAwACgAJAAkACwAJAAkACQALAAkA
CQAJAAgACAAIAAgACgAHAAYABgAFAAUABQAFAAQAAgAEAAUABwAGAAQABgAIAAYABQAF
AAMAAwADAAMABgAGAAQAAwAAAAEAAAD/////AQADAAUAAgAAAP///f/////////+////
/v///wEAAwAEAAUABQADAAIAAgADAAEAAQADAAMABAAEAAQABAADAAMABQAHAAUABAAC
AAIABgAFAAYACgAMAAwACQAIAAcABwAGAAMAAwAEAAYABgADAAMAAwADAAUABwAJAAsA
CQAIAAcACAAGAAYABAAEAAcABwAHAAgACwALAAkACAAHAAcABwAHAAUABQAFAAUABwAI
AAgACAAIAAgACwALAAsACwALAAwACwAJAAsADQANAAwACAAFAAUAAgAAAP3//P/7//n/
+P/3//f/+v/6//r/+f/3//j/+P/4//f/+f/6//z//v//////AQAAAAAA///+////AAAB
AAMAAwABAAEAAgAAAAEAAQABAAEAAQABAAIAAgABAAEAAQADAAMAAwADAAEAAQABAAIA
AAAAAP////8BAAEAAQABAAEAAQABAAEA/v8BAAgAEAAZAB0AHgAaABMAEQAXABsAHgAe
ABoAFwAUAAQA8f/g/8z/sP+Y/4z/jv+P/5P/n/+u/7b/wv/P/9j/4v/t//L/8f/x//T/
9v/5//7/AgADAAcABwAHAAcABAAEAAMAAwAEAAQABQAGAAQABAAEAAQAAQABAAIAAgAE
AAQAAwADAAEAAQADAAMAAwACAAIAAgACAAIAAgACAAMABQAGAAYAAgACAAMAAwAFAAUA
BQAFAAMAAwADAAIAAwADAAMAAwABAAEAAgACAP////8BAAEAAAD+//3//f////3//f/9
//7//f/+////AAAAAAAAAAABAP////8AAP7//f/8//v//P/8/wAAAwACAAAA/f/+//7/
/P/7//v//f/9//3//f/9//z/+f/3//f/+f/5//n/+f/5//n/+f/3//b/9v/1//f/9//3
//b/+f/4//n/+//7//z//f/9/////v/+/////////wEAAQAAAAAAAAAAAP3//f///wEA
AwACAAAAAAABAP////8CAAYABgADAAIAAgADAAMAAQD//wAAAgACAAMAAwADAAMAAwAD
AAMAAwAGAAYABgAIAAYABgAEAAQABAADAAIAAgAFAAUAAwACAAMAAQAAAAEAAgADAAQA
BQAFAAUABQAIAAoACgAJAAsADQANAAwADAAJAAkABgABAP3/+//5//X/9P/z//P/8v/y
//L/8f/y//T/9f/2//X/9//4//r/+P/5//n/+//9//7//v/+//z//P/8//3//f/7//v/
/P/8//3//f/9//3//f/9//7//////wAAAQD//////////wEAAQABAAIAAAAAAP/////9
//3//f/9////AQADAAUAAgADAAQABAALABkAIgAiACEAGQAVAB0AJAAmACQAHwAWAAYA
8//g/8j/qv+O/4D/gP+B/3//h/+a/6b/rv+5/8j/2P/h/+j/7//3/wAAAgD//wIABAAF
AAgACQAKAAsACQAKAAoACwALAAoACgAKAAwADAAMAAwACgAJAAkACAAKAAoACQAJAAcA
BwAJAAkABwAGAAYABgAIAAgACAAIAAYABwAHAAYABQAGAAgACQAHAAcABwAHAAUABQAF
AAQABQAHAAkACwAKAAkACQAIAAgACQAMAA0ADAAKAAkACQALAAkACQAJAAwACwAMAA0A
DAAMAAwADAAMAAkACAAIAAkACQAJAAkACAAGAAgACQAKAAoACQAMAAoACAAHAAcACQAJ
AAkACQAKAAoACAAHAAUABwAHAAcACAAJAAoACwAJAAgACAAHAAgACQAKAAoADAAKAAoA
CwAKAAoACgAJAAwADAANAA8ADAALAAwACwAMAAwADAAMAAwADQAQABMAEgAQAA0ADAAQ
AA8AEAAUABUAFAAQAA4ADwARABIAEQARABIAFAAUABMAEwATABMAFQAVABUAFQAVABQA
EwAUABUAFgAVABYAFQAVABUAFgAWABUAEgAQABMAFQAXABkAEwARABEAEwAUABUAFgAX
ABgAGAAXABYAFQAYABoAGgAZABoAHQAeAB4AGgAXABcAFAAOAAsACgAJAAgACAAIAAkA
BwAGAAUAAwAFAAYABgAGAAcACQAKAAwADAANAA0ADwARABIAEgASABAAEAAQABEAEQAP
AA8AEAAPAA8ADgANABAAEQASABQAEwARABAADwAPAA8ADwAPABAAEQASABQAEwASABAA
DwARABEAEQARABAADwAOAA0ADgATABYAHAAlACkAKAAmAB8AGwAfACsAMgA0ADIAKQAc
AAoA9f/i/8r/qv+Q/4L/iP+J/4P/if+Y/6D/qv+9/9D/3v/p//L/+f8DAAgAAgADAAgA
CAAHAAoACwAMAA0ADQAOAA4ADwARABAAEAAQAA8ADgANAAwACwALAAwADAAOAA4ADQAN
AAoACQAKAAkACwAKAAoACgAIAAgACAAIAAgACQAJAAgACAAIAAkACQAJAAkACQAJAAkA
CQAJAAgABwAHAAcABwAJAAkACgAKAAkACQALAAsACAAGAAUABQAJAAcABwAHAAcABQAF
AAUACAAIAAgACAAKAAcABgAGAAYABQAEAAMABAACAAQABQADAAIAAAACAAAA/v/9//3/
/v///wAAAQACAAIAAAD/////AQABAAEAAQABAAEAAQD///7//v/9//////////7//v/8
//z//f/+//7//v/9//z/+v/5//n/+f/5//v/+//8//z//P/8//n/+f/7//3//f/8//r/
+v/8//n/+P/6//3//v/8//z//f///wAA//8BAAIABAAEAAUABQAFAAUABAADAAIAAQAC
AAIAAgAEAAUABgAFAAYABQAFAAUABgAFAAUAAwACAAMAAwADAAMABQAFAAUABQAFAAcA
BwAGAAYACAAIAAgACAAJAAkACQAJAAgACgAKAAkACwANAA0ADAAMAAkACQAGAAIA///+
//3/+v/4//b/9f/1//T/8//x//P/9P/0//T/8//1//b/+P/4//n/+f/7//3//v/+//7/
+v/6//r/+//5//f/9//4//n/+//8//3//P/7//r/+v/9//3//v////z/+//6//n/+//7
//v//P/8//z/+//7//3//f/9//3/+//7//v/+//6/wEABgAIAA0AFQAcAB4AGwATAA8A
FQAaABoAHAAZAA4A/v/x/+D/yv+q/5D/gv+C/4X/gf+H/5j/pP+u/73/zP/Y/+H/6P/t
//P//P8AAP3//v/+/wEABAAFAAYABwAGAAYABQAFAAcABgAGAAYACAAIAAgACAAEAAMA
AwACAAQABAADAAMAAQABAAMAAwADAAIAAgACAAAAAAAAAAAA//////7//P/8//z//f/9
//z/+//6//n/+//7//v/+v/7//v/+//7//v/+//8//z/+f/5//v/+//7//r/+v/7////
/f/9//3//v/9//7///////7//f/8//7/+//6//r/+f/5//n/+f/5//j/+//9//v/+v/4
//r//P/6//n/+f/3//f/9//3//j/+P/2//X/8//1//X/9f/x//H/8f/x//D/8P/x//H/
8//z//P/8v/w/+7/7v/v/+//8P/x//H/8//y//L/8//x//H/8//z//D/8P/w//D/8f/x
//P/9f/z//D/7P/q/+7/7f/u//L/9P/0//H/8P/y//P/8//x//L/9P/3//j/9f/1//X/
9f/z//P/8//z//P/8v/x//L/9f/2//X/9v/3//f/9//4//j/9//0//L/9P/1//b/9//2
//X/9P/z//P/8//z//T/9v/y//b/9f/0//X/9v/3//j/+f/5//n/+f/6//z//P/7//v/
/f/9//z/+v/3//f/9P/x/+//7//v/+z/6v/o/+f/5//m/+X/4//m/+j/6f/q/+v/7f/u
//D/8f/z//T/9//1//T/8v/w//D/8P/w//H/8//x//H/8v/y//P/8//z//H/8f/x//L/
8v/x//H/8f/y//P/9P/1//X/9f/1//b/9v/2//X/9f/3//f/9//3//f/9//3//f/+P/3
//j/AAALAA8ADgAMAAkAAwAHAA0AEAAUABIACwAAAPT/4//S/7b/mv+G/4T/hv+F/4v/
m/+o/7L/vv/L/9T/2v/f/+b/6f/r//D/8v/x//T/+P/5//z//f/+/////f/+//7////+
//z/+//6//z//P/8//z/+//7//z//P/9//7//v////3//f///////f/8//z//P/9//7/
//8AAP7//f/7//j/+f/8/wAAAwACAAEAAAD///3//f/9//z//P/9//7////8//v/+//6
//r/+//+/////f/8//z//f/9//v/+//7//z/+//8//3//P/8//z//P/+//v/+v/6//v/
+//7//v/+P/2//j/+f/7//r/+P/6//n/9v/0//P/9f/1//X/9f/3//j/9//3//b/9//2
//X/9f/1//X/9f/y//L/8//z//X/9f/1//T/9P/y//L/8//1//b/9//3//r/+v/7//3/
+v/5//r/+f/7//z//f/+//z/+//8//3//f/8//r/+v////3//f8AAAEAAAD8//r//f//
/wAA/////wAAAgACAP7//f/8//v//P/9//7////+//7//v8AAAAAAAD+//7//f/9//3/
/v///////f/8//v/+//7//v/+f/7//3//v/+//7//v/+/wEAAQABAAEAAQACAAEA//8C
AAUABgAGAAIA//////z/+P/1//T/8//w/+7/7P/r/+3/7v/v/+//8P/y//P/9P/y//P/
8//0//b/9//3//n/+//8//z//P/6//r/+v/7//3/+//7//z/+v/7//v/+//5//n/+f/6
//r/+f/5//n/9//3//f/9//5//n/+f/6//r/+v/5//n/+//7//v/+//6//n/+P/3//j/
+//8/wAACwAZABoAFgARAA8AEQAXABoAGAAWABUAEgAGAPP/3v/K/7D/lP+C/4D/g/+B
/4P/kv+i/67/u//G/9L/3f/k/+f/7//0//T/8//4//7///8BAAEAAQABAAEAAgACAAMA
AwACAAIAAgACAAIAAgACAP////8AAAAAAAAAAP/////9//3//////wIAAgADAAQAAgAC
AAIAAgACAAMAAwACAAIAAgADAAMAAQABAAEAAQADAAMAAwACAP///////////////wAA
AAABAAEAAwADAAUABAAEAAUABgADAAIAAQADAAEAAQABAAAAAAAAAAAAAgD///7//v/9
//3//f/9//7//P/+////AQAAAP7/AAD+//z/+//7//z//f/+/////v/8//j/9f/3//v/
/f////3//f/9//3/+v/6//v/+//8//3//v/+//3/+v/5//n//f/+//////////7//v//
//////8BAAEAAgACAAIAAgAAAP//AAABAAMAAgAAAAAABAADAAQACAAHAAYAAgAAAAEA
AwAEAAMAAQACAAQABAAEAAUABgAHAAcABwAHAAcABwAGAAUABgAIAAgABgAGAAYABQAE
AAQABwAHAAUABAAFAAUABQAFAAMAAwADAAMABwAHAAYABgAGAAYABgAJAAkACQAJAAsA
DgAPAA8ADwARABEAEAAMAAkACQAGAAAA/f/8//v/+v/6//r/+//8//z//P/7//v//P/8
//z//f///wAAAgABAAEAAAABAAMABAAEAAQABAAEAAQABQADAAEAAQACAAUABwAIAAkA
CQAJAAkACgAIAAcABwAHAAYABQAEAAMABAAFAAYACAAKAAoACQAJAAcABwAHAAcACQAJ
AAkACQAMAA8AFAAaACEAIQAeACAAIQAfACMALwAyACwAJAAdAA4A+v/r/9r/wv+i/4z/
hP+E/4H/gf+R/6D/rP++/8//3P/m/+3/9P/9/wMABgAIAAkADgASABMAEgARABAADwAR
ABIAEgATABMAEgASABIAEgASABIAEgASABMAFQAWABUAFAASABEAEgATABYAFwAWABQA
EwASABIAEgASABIAFAAVABUAFAASABIAEwATABMAEwATABMAEQARABEAEAASABMAFAAV
ABUAFQAWABYAEwATABUAFQAXABYAFgAXABgAFQAUABMAFAATABQAFQAVABQAEwASABQA
EQAQABAAEQARABEAEQAQAA4AEAARAA8ADgAMAA4AEAAOAA0ADQAMAAsACgAJAA0ADgAN
AA0ACwANAA0ADQALAAsACwALAAsADAAOAA8ADgANAAwACgALAAoACwANAAwADAAMAAsA
CgAIAAcABwAIAAkADAANAAsACgAJAAgACAAJAAwADwANAAwACgAKAAwACQAIAAoADwAQ
AA4ADgAQABEAEQAPAA0ADgAQABAAEQARABEAEQARABEAEQARABEAEAAPABAAEgASABAA
EAASABMAFAAWABYAFQASABAADwAPAA8ADwARABEAEQARABEAEQARABIAEAAQABQAFAAU
ABQAFAATABMAEwATABUAGAAZABkAGAAZABgAFgAVABMAFAASAA0ACQAHAAUAAwACAAEA
AQAAAAAAAAD///3//v/+//7/AQADAAQABgAJAAsADAAPAAwADAALAAoACAAIAAgACQAJ
AAcABwAIAAgACQAJAAkACQAJAAkACgAIAAcABwAHAAgACQAKAAsACAAHAAYABgAGAAYA
BQAFAAcABwAHAAcACQAJAAkACQAOAA8AEAAUABkAGwAcABwAHQAdACMALQAuACgAJAAb
AAoA9P/h/9D/tv+W/4L/fv+A/3n/e/+P/6D/qP+4/83/2P/e/+X/7v/1//n//P8AAAUA
BgAEAAcACwALAAsACwANAA4ADgAPAA8ADgAOAA4AEAAQABAAEAAPAA8AEAAQABAAEAAP
AA8AEAARABQAFQASABAADwAOAA4ADgAOAA4AEAARABEAEAAQABAAEQARABMAEwATABMA
FQAVABUAFAAVABUAFQAVABMAEwAUABQAEQARABMAEwAVABQAFAAVABUAEwATABMAEQAP
AA8ADwAQABAAEAAQABAADQAMAAwADgAPABAAEQAOAAwADgAPAA0ADAAKAAwADQAMAAwA
DQAMAAsACgAJAA0ADgANAA0ACwALAAkABwAHAAcABwAHAAgACAAJAAkABgAFAAQAAgAF
AAQABQAHAAcACAAJAAkABwAGAAYABwAFAAUABwAHAAYABgAGAAYABQAFAAcACQAJAAgA
BgAGAAcABQAFAAgACgAKAAcABgAHAAkACgAJAAgACAAJAAgABwAHAAcABwAHAAcABwAH
AAgACAAIAAoACgAKAAgACAAJAAkACQAKAAsACwAJAAgABwAHAAcABwAIAAkACgALAAkA
CQAJAAoABgAEAAoADQAKAAgACAAIAAgACQAJAAkACQAKAAwADAALAAkACwALAAoACwAJ
AAoACAACAP///v/9//r/+P/2//X/9//4//n/+f/3//j/+P/4//f/+f/6//z//v//////
AQADAAQABAAEAAIAAgACAAMAAgD///7//v8BAAMABAAFAAQAAwACAAIAAgABAAEAAQAD
AAMAAwADAAIAAQAAAAAAAgACAAEAAQABAAEAAQABAAMAAwADAAMABAADAAgACgAPABUA
GgAcABsAGwAZABsAHAAcAB4AGwAWABAABQD0/+D/wv+m/5T/kv+T/4//k/+k/7L/wv/P
/9j/3v/p//D/8f/z//z/BAAFAAQABAADAAMAAwADAAMABwAKAAwADwANAAoACAAGAAgA
CAAIAAgACAAJAAsADAAJAAgABgAFAAUABQAHAAcACAAIAAkACgAIAAgACAAIAAgACQAJ
AAgABgAGAAcABwAHAAcABwAHAAcABwAHAAYABQAFAAUABQADAAMABAAEAAUABQAHAAcA
BwAGAAYABwAHAAUABQAFAAMAAQABAAEAAwAEAAUABgAEAAEAAAAAAAQABQAGAAcABAAA
AAAA//8BAAAA/v8AAAIAAAD///////////////8AAAAA/v/9//3/////////+//7//v/
+//8//z//f/9//3//f/9//z//P/6//r/+//8//z//P/7////AAACAAUABAADAAQAAwAC
AAIAAgACAAMAAwAFAAcABQAEAAIAAgAHAAUABQAIAAgACAAFAAQABAAFAAUAAwADAAQA
BgAGAAUABQAFAAUABQAFAAUABQAEAAQABAAGAAQABAACAAIABAAFAAYACAAHAAcABQAE
AAUABQAFAAUABQAFAAUABQAFAAUABQAGAAoACgAIAAcABgAFAAQABQAFAAUABQAHAAoA
CwALAAkACwALAAoABgADAAMAAAD8//n/+P/3//X/9P/z//P/9//4//n/+f/3//j/+P/4
//f/+f/6//z//v//////AQABAAIAAgACAAAAAAAAAAEA///9//3//v///wEAAgADAAMA
AwADAAQAAQD///7//f8AAAEAAgADAAMAAwADAAQAAgACAAEAAQD//////////wAAAQAC
AAMABgAFAAgADgARABUAGgAcABkAFQATABcAHAAkACYAIwAaAAwA+//s/9r/vP+c/4z/
jP+P/43/kf+g/7D/vP/J/9T/4P/p/+7/7//1//z/AgABAAIABgAHAAgABwAGAAUABgAI
AAkACwAJAAgACAAIAAYABgAGAAYABgAHAAkACgAIAAgABwAHAAkACQALAAsACQAIAAgA
CAAGAAYABgAGAAcACQAKAAoABgAGAAcABwAKAAsADAANAAsACQAHAAQABQAFAAUABQAG
AAcACQAKAAgABwAIAAcABwAGAAYABwAJAAcABwAHAAcABQAFAAUACAAIAAgACAAIAAUA
BAAEAAcABwAHAAcABAACAAQABQAFAAQAAgAEAAIAAAD/////AQABAAEAAQACAAIAAAD/
////AQABAAEA/f/9//3//f/+//7//////wEAAQABAAAAAAD+//7///8DAAQABQAFAAMA
AgACAAMAAwADAAUABQACAAIAAgACAAMAAwAFAAcABQAEAAIAAgAHAAUABQAIAAoACgAH
AAYABAAFAAUAAwAFAAYACAAIAAUABQAFAAUABwAHAAcABwAJAAoACwAOAAwADAAKAAoA
CwALAAsADAAPAA8ADQAMAAkACQAJAAkACgALAAwADQAMAAsACgAKAAwADgAMAA0ADgAN
AAwACwAKAAwADQAOAA8AEAASABIAEQARABMAEwASABIADwAPAAwABQABAP///f/9//z/
+//7//3//v///////f/+//7//v8AAAMABQAIAAYABwAHAAkACwAMAAwADAAMAAwADAAN
AA0ACwALAAwACgALAAsACwALAAsACwAMAAwACwALAAsACwALAAsACwAJAAkACQAKAAsA
DAAMAA0ADwAPAA8ADwAOAA0ADAALAA4AEQAWABwAIQAjACYAJgAlACUAKQAvADIAMAAq
ACEAEgD6/+X/2P/G/6r/kP+I/4r/hf+H/5X/ov+u/77/z//a/+b/8//4//3/AQAEAAgA
CwAQABAAEwAUABMAEgARAA8AEAAQABEAEgASABMAFAAUABQAFAAUABEAEQASABIAFAAU
ABMAEwAUABUAGAAZABYAFAATABIAFAAUABQAFAAWABcAFwAWABYAFgAXABcAFwAXABcA
FwAWABUAFAASABIAEwAUABUAFwAXABgAGAAXABcAGQAZABoAGgAbAB0AHgAbABoAGQAZ
ABcAFwAXABoAGgAaABoAGgAXABYAFgAZABkAGQAZABgAFgAYABkAGQAYABYAGAAYABYA
FQAVABUAFQAVABUAFgAWABQAEwAVABcAFwAXABcAFwAXABcAFwAYABoAGwAYABcAFgAU
ABUAFAAVABcAGAAYABgAFwAVABQAFAAVABcAFwAZABkAFwAWABUAFAAVABUAFwAZABoA
GgAZABoAHQAbABsAHgAfAB4AGgAYABoAGwAbABkAGgAcAB8AIAAdAB0AHQAdAB0AHQAd
AB0AHAAcABwAHgAfACAAHwAgAB8AHwAfACAAHwAfAB0AHAAdAB0AHQAdAB8AHwAfAB8A
IQAhACEAIgAhACIAIQAhAB8AHwAeAB4AIgAkACIAIgAiACIAIgAhACAAHwAhACQAJQAl
ACcAKQApACgAJQAhACAAHAAaABcAFgAVABUAFAATABMAEwASABEADwAQABIAEwAUABMA
FQAWABgAGgAbABsAHQAbABwAHAAcABsAHAAdAB8AHwAdAB0AHgAbABsAGgAZAB0AHwAh
ACQAJAAjACMAIwAlACUAJQAlACIAIQAgACAAIgAiACEAIQAhACEAIQAhACEAIQAhACEA
IgAnACwAMAA3AD8AQAA8ADcAMwAzAD0ARgBKAEgAPQAwABwABQD0/97/wP+k/57/ov+d
/5n/p/+6/8T/0v/l//b/AAAJABAAGQAfAB4AHAAfACQAKgAvADAALwAuAC0AKwAsACwA
LQAvAC4ALgAuADAAMAAwADAALQAtAC4ALgAwADIAMwA1ADMAMQAxAC8AMAAwADEAMgAy
ADIAMgAyADAAMQAxADAALwAwADIAMwAzADMAMwAzADUANQA1ADQAMwAzADMAMwAxADEA
MgAyADIAMwA2ADcANgA0ADMAMwA3ADUANQA1ADYANQA2ADcAOAA4ADgAOAA6ADcANgA2
ADQAMwAyADEAMgAyADYAOQA4ADYAMwA0ADUANAA0ADUANgA3ADgAOQA3ADYAMwAxADQA
NwA4ADkANQA1ADUANQA1ADYAOAA5ADkAOQA5ADgANwA0ADMAMwA3ADgAOQA5ADkAOAA4
ADkANwA3ADkAOQA2ADYANgA2ADUANQA3ADkAOQA4ADYANgA7ADkAOQA8AD4APgA7ADoA
PAA/AEEAQQA/AD4APgA8AD4APwBAAEEAQAA/AD4APQA+AD4APgBAAEIAQgBAAEAAQAA/
AD4APgA9AD0AOwA6ADkAOQA5ADkANwA3ADcANwA5ADkAOQA6ADsAPAA7ADsAOwA7ADoA
OgA4ADUANgA2ADYANgA2ADcANwA3ADcANgA4ADgANwA4ADsAPAA8ADcAMwAyAC4AKAAl
ACQAIwAhACAAHwAfAB0AHAAbABkAGgAcAB0AHgAfACEAIgAkACEAIQAgACEAHwAeABwA
GgAXABYAFQAVABYAFQAWABgAFQAVABQAEwARABEAEQASABIAEQARABEAEAAPAA4ADQAL
AAsACwAMAAoACgAJAAkACQAJAAkACQAKAAsADAANAAwACwAOABIAGQAhACIAIAAdAB0A
HQAbACIAJAAeABkAFgAOAP3/7v/Y/7r/nv+S/5D/j/+T/5//rv+6/8j/0//a/+b/8f/2
//v////+//z//f8AAAAA//8CAAMABAAFAAIAAgABAAEA///+//7//v/+//7//v/+//z/
+//7//r/+P/4//f/9//4//n//P/9//z/+v/5//j/+v/6//r/+v/4//n/+f/4//f/+P/6
//v/+//7//v/+//5//n/+f/4//r/+//8//3//P/7//v/+v/3//f/+f/5//v/+v/6//v/
+//5//n/+f/7//n/+f/5//j/+P/4//j/+f/3//f/+P/3//f/9//3//j/9v/4//n/+f/4
//b/+P/3//T/8v/x//P/8//z//P/9//4//f/9//0//X/9P/z//P/8//z//P/8f/w//D/
7//x//H/8f/w//L/8P/w//H/8v/y//L/8f/z//L/8v/z//H/8f/z//P/9f/2//f/+P/2
//X/9v/3//n/+P/2//b/+v/5//r//v8AAAAA/f/8////AQACAAEA/v/8//v/+P/2//X/
9P/z//P/8//z//P/8//y//H/8v/z//T/8//0//X/9f/1//b/9f/z/+//7P/s/+3/7v/v
/+7/7f/s/+v/7f/t/+3/7v/v//D/7//v/+v/5//k/+j/6P/n/+b/5f/k/+X/5f/l/+X/
5v/o/+j/5//m/+f/5v/k/+D/3f/d/9r/2f/X/9f/1//V/9T/0//T/9b/1v/W/9X/1P/U
/9P/0v/V/9f/2P/a/9v/3f/e/+H/3//g/+D/4P/e/97/3v/f/97/2//a/9r/2v/b/9v/
2//d/93/3f/e/9z/2//b/9v/3f/d/93/3f/d/93/3f/e/+D/4P/f/9//3//f/9//3//e
/93/3P/b/+L/4//k/+r/8//5//z/9v/x//H/8//1//z/AAAAAPv/+P/u/9//zv++/6T/
iP96/3r/ef91/3v/iv+W/6D/r/+6/8j/0//W/9f/1//a/97/3//k/+z/6//r/+v/6//r
/+v/7P/s/+3/7f/s/+z/7P/q/+r/6v/q/+z/7f/v//D/7v/u/+3/7f/r/+v/7f/t/+//
7v/u/+7/7P/q/+j/5v/o/+n/6f/o/+b/5v/n/+f/5v/l/+T/4//l/+X/5f/k/+H/4f/h
/+H/4//j/+T/5P/i/+H/4v/h/+T/5P/l/+f/5//l/+X/5f/i/9//3v/d/93/3P/b/9r/
1//T/9H/0P/P/83/y//J/8j/xv/I/8n/x//G/8T/xv/G/8T/w//D/8H/wf/B/8H/wf/A
/73/u/+6/7v/uv+5/7T/s/+y/7H/s/+0/7b/t/+2/7X/tP+y/7T/sv+y/7P/s/+0/7X/
tf+x/w==
         </WaveFormData>
      </LeadData>
      <LeadData>
         <LeadByteCountTotal>10000</LeadByteCountTotal>
         <LeadTimeOffset>0</LeadTimeOffset>
         <LeadSampleCountTotal>5000</LeadSampleCountTotal>
         <LeadAmplitudeUnitsPerBit>4.88</LeadAmplitudeUnitsPerBit>
         <LeadAmplitudeUnits>��V</LeadAmplitudeUnits>
         <LeadHighLimit>2147483647</LeadHighLimit>
         <LeadLowLimit>268435456</LeadLowLimit>
         <LeadID>V2</LeadID>
         <LeadOffsetFirstSample>0</LeadOffsetFirstSample>
         <FirstSampleBaseline>0</FirstSampleBaseline>
         <LeadSampleSize>2</LeadSampleSize>
         <LeadOff>FALSE</LeadOff>
         <BaselineSway>FALSE</BaselineSway>
         <ExcessiveACNoise>FALSE</ExcessiveACNoise>
         <MuscleNoise>TRUE</MuscleNoise>
         <LeadDataCRC32>2947806887</LeadDataCRC32>
         <WaveFormData>
BgAGAAcABwAJAAcACQALAAkACQAJAAoADAANAA4ADwALAAsACAAGAAUABQAFAAMA////
///////9//v/+//7//v/+//7//v/+//8//z//P/9//7//v/9//3//P/7//j/9v/2//X/
9P/2//b/9f/1//j/+P/4//j/+P/4//j/+P/2//T/9v/2//X/9P/z//L/8//0//b/+P/1
//P/8v/x//T/9f/2//f/9//2//b/9v/5//z/BwASABsAHwAlAC8AQgBhAIEAoAC9ANIA
2gDMALIAmwB3ADoA8f+5/4v/Wv88/0D/Tv9Z/2b/c/9+/43/nf+r/7r/xf/R/93/5P/l
/+j/7v/z//f/+P/5//r/+//7//z/+v/5//j/9//7//z//f/8//r/+//8//z//v/+//z/
/v/+//7///////z/+//7//3//////////v/8//z//P/6//r/+v/7//v//P/8//z//P/+
//7///////3//f///////f/9//7///8BAAIABAAGAAQABQAGAAcABwAHAAcACgAIAAcA
BwAJAAgACAAKAAsADAALAAsADAAMAAwADAAMAAwACgAKAAwACwALAAgACAAJAAkACQAK
AAgABgAGAAUABwAGAAUABAADAAMAAwADAAYABwAIAAgABgAHAAcACAAGAAgACAAIAAoA
CQAJAAgACQALAA0ADgAMAAoACAAGAAMAAwADAAEAAAABAAIAAgACAAIAAAAAAP/////+
//3//v///wAAAQABAAEAAQABAAAAAAD///7///8AAAMABAADAAMAAwACAAUABgAIAAkA
CQAJAAgACAAGAAYABgAFAAUABQAFAAYACAAIAAYABgAGAAYABAADAAEAAgADAAQAAAAC
AAIAAgACAAIABQAFAAUAAwADAAUABQAFAAcACAAJAAkABwAHAAUABQAEAAIAAQABAAEA
///9//3//////////f/7//v/+//7//n/+f/5//r/+v/6//r/+v/3//X/9f/0//T/8v/z
//T/8//y//L/8v/z//P/9P/0//L/8v/y//L/8P/w//D/7v/x//L/8//0//L/8v/y//L/
8f/y//L/8f/z//P/8//z//H/8f/x//L/8v/0//n/AAAJABIAFwAXABkAKQBAAF8AewCY
ALUAygDSAMQAqACNAGsAMADp/6//h/9g/0T/RP9S/1n/Yv9x/37/i/+b/6v/tP+7/8X/
z//Y/+P/6v/u//P/9//4//n/+f/5//j/+P/7//v/+//7//r/+v/6//j/+P/5//r/+v/8
//z/+v/8//r/+v/7//v//P/7//v//f/7//v/+//6//v//P/9//z/+//6//r/+f/8//z/
/P/8//z//P/9//3//f/9////////////AAABAAIAAgADAAQAAwADAAMAAwAFAAUABQAI
AAgABwAHAAkACgAKAAwADQANAAsACgAKAAoACgAKAAoADAAMAA4AEgASABEADQAMAAwA
CwAKAAoADAAKAAoACQAHAAYABQAEAAQABQAGAAcABwAHAAcABgAEAAUABQAGAAYACAAI
AAgACgAJAAkACAAIAAkACgAKAAkACAAHAAYABwAHAAcABQADAAMAAwACAAAAAAD+//7/
AAABAAEAAQD//////////wEAAQABAAEAAAAAAP///v8AAAAAAgACAAQABQAGAAYABAAE
AAUABQAIAAkACQAKAAoACgAKAAkABwAHAAcACAAKAAoACAAIAAgABgAEAAYABgAGAAYA
CAAJAAoACQAJAAsACwALAA0ADgAPAA8ADwAPAA0ADQAIAAYABQAFAAcABQADAAMAAwAD
AAMAAQADAAMAAwADAAEAAQABAAIAAgACAAIAAgABAP/////+//v/+P/4//j/+f/4//j/
+P/3//f/+P/4//f/9v/1//T/9//4//n/+P/3//b/9f/0//X/9v/3//j/9//4//j/9//1
//X/9f/1//j/+f/6//z//P/+//3//v8FABQAHwAjACkALwA+AF0AfwCaALcA0ADcANQA
wACnAIcAUgANAMv/m/9u/0L/Nv9G/1H/WP9l/3b/i/+d/63/vv/P/93/4//m/+3/8v/0
//n//f/+/////v//////AAABAAEAAQABAAQABAAEAAIAAAABAAIAAgACAAIAAAACAAMA
BAAGAAcAAwABAAAAAQADAAMAAwACAAIAAgACAAAAAQACAAQABQAFAAQAAwACAAAAAAAB
AAEAAwADAAUABQADAAMABAAFAAcACAAKAAwACwALAAsACwANAA0ADQAQABMAEwAUABcA
FgAWABgAGQAbABkAGAAYABgAGAAYABgAGQAYABkAHAAdAB0AGgAaABoAGQAYABgAGgAY
ABgAFwAVABQAEwASABAAEQASABMAFQAVABUAFAASABMAEwAUABQAFgAWABYAGAAXABcA
FgATABMAEwASABIAEgASABIAEAAPAA4ACwALAAsACwAKAAsADAALAAwACwALAAoACQAK
AAsADAANAAoACQAIAAcACAAKAAsADAAMAAwADgAOAA4ADwAQABAAEgASABMAEwARABEA
EAAQABMAFAAVABUAEwATABMAFAASABIAEAAQABEAEgARABEADQAMAA0AEAAQABEAEgAT
ABQAEwATABMAEQARABMAEwATABQAFgAYABkAGAAXABQAEwASABAADwAPABAADwAOAA8A
DAALAAoABwAIAAkACgALAAkACQAJAAoACgAKAAoACgAMAAsADAAMAAoABgAFAAQAAwAC
AAIAAgAAAP/////+////AAABAAIAAQAAAP///P/8//z//P/8//3//v///wAAAAAAAP//
/f////////////3//f/9//7//v8CAAUADAAXAB4AHwAhACMALQBGAGkAiQCmAMEA1gDa
ANAAvAClAIMATAAHAMf/l/9m/zj/KP84/0X/UP9j/3j/if+d/63/vv/P/9v/3//m//H/
8v/y//f/+//8//3//f/9//z//P/+////AAABAAEAAAD///z//P/9//7//v8AAAAA/v8A
AP7//v//////AAD/////AQAAAP///v/8//z//P/8//r/+P/4//n/+f/6//r/+v/6//z/
/P/9//3//P/7//z/+//9//3//v///wAAAAABAAIAAAABAAIAAwAEAAUABgAKAAwACwAL
AA0ADgAOABAAEQATABEAEAAQABIAEgASABIAFAASABIAFAAUABMADwAOAA4ADQAMAAwA
DgAMAAwACwALAAoACQAIAAoACwAMAA0ACwALAAsACgAIAAkACQAKAAgACgAKAAoACAAH
AAcABgAGAAcACAAIAAYABAACAAAAAQABAAEA///////////+//z//P/6//r//P/9//3/
/f/8//v/+v/5//v/+//7//v/+//8//z//P/+//7/AAAAAAAAAQACAAIAAQAAAAAA//8A
AAEAAQACAAMABAAFAAUABQAFAAUABgAEAAQAAgACAAQABAACAAEAAAAAAAAAAAAAAAEA
AAD+//z//v/+//7//v8BAAEAAQD//wEAAwADAAMABQAGAAcABwAHAAcABQAFAAIAAAD/
/////f/7//n/+f/5//n/+f/3//n/+f/5//n/+f/5//n/+v/3//b/9f/0//T/8//0//T/
8f/u/+7/7v/s/+r/6f/o/+j/6f/r/+z/6//q/+n/6P/p/+r/6//q/+n/6P/n/+b/5//o
/+n/6v/r/+z/7P/r/+3/7f/t/+3/6//r/+v/7P/s//L/9//6/wEADAAVABsAHwAlADYA
UQBvAIoAqwDEAMoAxACyAJ0AfQBIAAUAx/+V/2L/NP8m/zT/Qf9M/13/bv9//4//of+w
/7//z//X/9z/4f/m/+j/6//v//D/8f/0//X/9f/2//f/9//3//f/+v/6//r/+P/3//f/
9//2//f/+P/3//r/+P/4//n/+f/2//X/9f/3//X/9f/1//T/8v/y//L/8P/v/+7/7v/t
/+z/7P/s/+z/7v/u/+//7//t/+3/7//v//L/8//1//f/9v/2//f/+P/6//v//P/9////
/////wIAAwADAAQABwAGAAYACAAJAAkABwAGAAYABwAGAAUABAAGAAQABAAGAAUABQAC
AAIAAgABAAAAAAAAAP7//v/9//3//P/7//r/+P/5//r/+//7//v/+//6//z//f/9//7/
AAACAAIAAgABAP///v/8//z//f/+//7//v/+//7//v/8//v/+v/3//X/9f/1//T/9P/0
//L/8v/v/+//7v/t/+//7//v/+//8f/x//H/8f/x//L/8v/y//T/9P/2//b/9P/1//b/
9v/2//b/9//3//f/9//2//b/+f/6//v/+//7//v/+//8//r/+v/4//j/+v/6//j/9//2
//b/9v/2//T/8//y//L/9v/z//f/9v/0//b/9v/2//b/+f/5//n/9//5//v/+//7//v/
/P/9//3//f/9//v/+//6//j/9//3//b/8//w/+//7f/t/+3/6//t/+3/7f/t/+//7//v
//D/8P/w//D/8P/u/+v/6v/o/+n/5v/m/+b/5//m/+b/5v/m/+f/6f/q/+j/6P/o/+j/
6P/o/+j/5v/q/+r/6v/q/+z/7P/s/+z/6//s/+z/6//t/+3/7f/t/+3/7f/t/+7/8P/u
/+//+P8FAAwADwATABsAKQBEAGMAfwCgALsAyADIALgAngB/AE0ADADJ/5v/cf9G/zT/
QP9O/1f/ZP9x/3r/h/+X/6X/sv+9/8n/0f/U/9v/5P/o/+v/7//w//H/8P/x//H/8v/x
//H/8f/x//T/9P/0//L/8v/z//T/9P/2//b/9P/2//T/9P/1//X/9P/z//P/9f/2//f/
+P/4//b/9P/y/+7/8f/0//j/+//6//j/9v/0//X/9v/4//n/+f/5//v/+//6//n/+f/5
//3//v8AAAIAAQABAAEAAQD///////8CAAQAAwADAAUABgAGAAgACQAHAAUABAAEAAYA
BgAGAAYABQACAAEAAgAEAAUAAwAEAAIAAQAAAAAAAgAAAAAA//////7//f/8//z//f/+
////AQABAAEAAAD+//////8AAAIABAAEAAQABAADAAMAAgAEAAUABgAGAAYABgAGAAYA
AgABAAAA/f/+////AAAAAAAAAAD+//7//f/9//z/+//9//3//f/9//r/+f/4//f/+v/8
//3//v///wAAAwAEAAEAAQABAAAAAQACAAQABQAEAAUABQAGAAYABgAGAAUABQAFAAUA
BgAGAAYABAAEAAQABAACAAEA//8AAAMAAgACAAIAAgACAAUABQAFAAMABAAFAAQAAwAG
AAgACgALAAgABwAEAAMAAgAAAP////////3/+//7//3//f/9//v/+//7//v/+//5//n/
+f/6//j/+P/4//j/+P/3//j/+P/3//T/9P/0//X/9P/0//T/8f/x//L/8v/w//D/8P/w
//D/8P/w/+7/7v/u/+7/7v/v//D/8f/y//P/9P/0//P/8//z//P/8//x//H/8f/y//L/
9v/3//j/AwASABcAFwAXACMAOABTAG8AiACjAMAA0ADMALgAnQB9AEwADQDN/53/dP9E
/zD/PP9N/1j/Yf9u/3//kf+f/6z/u//H/8//1v/f/+j/7P/v//P/9P/1//b/9//3//j/
9//3//f/9//6//r/+v/4//b/9//4//j/9v/2//T/9v/2//b/9//3//f/9//4//v/+f/5
//n/+P/4//j/+P/2//n/+v/8//3//f/8//v/+v/7//z//v////7//f/+//3//////wAA
AQABAAAAAAAAAAIAAwAEAAUABQAFAAUACAAIAAcABwAJAAgACAAKAAsACwAJAAgACAAK
AAoACgAKAAsACgALAA4AEAARAA8AEAAPAA0ACwAKAAwACgAKAAkABgAEAAIAAAACAAUA
CAALAAkACQAJAAgABgAHAAcACAAKAAwADAAMAAkABwAGAAQABQAHAAkACgAJAAgABwAG
AAMAAwADAAEAAQABAAEAAAD///7/+//6//z//f/9//3//v///wAAAQD///////////3/
/v/+//7/AAAAAAIAAgAEAAUABgAGAAgACAAJAAkACAAJAAkACgAKAAoACgAJAAcABwAH
AAgACAAIAAYABgAHAAgABwAHAAUABgAHAAgACAAHAAQABQAGAAcACAAJAAkACQAHAAsA
DQANAA0ACwAMAA0ADQALAAsACQAJAAYABAADAAMABQADAAEAAQADAAMAAwABAP//////
////AQABAAEAAgAAAAAAAAAAAAEA//////7/+//4//j/+P/3//b/9v/2//f/9//4//j/
+P/4//j/+P/4//j/+P/2//b/9v/2//b/+P/4//j/+P/7//z//P/7//n/+f/5//n/+v/7
//z//v8AAAQABwAMABUAGAAZACEALQA7AFgAfQCZAK4AxQDUANQAwgCuAJcAbwAyAOn/
rf9//0z/Lv80/0b/Uf9i/3X/hP+V/6n/u//M/9n/4//r//L/+f/+/wIAAgAFAAUABQAE
AAUABQAGAAUABQAFAAUABgAGAAYABAAGAAcACAAIAAYABgAEAAYACAAIAAkACQAGAAUA
BQAHAAcABwAHAAYACAAIAAgABgAGAAYABwAHAAYABgAGAAYABgAGAAcABwAIAAkADAAN
AAsACwAMAA0ADgAOAA8AEAASABMAFAAVABMAEwATABYAFwAXABgAGwAbABoAGwAbAB0A
GwAaABoAHAAcABwAHAAeABwAHAAeAB0AHQAaABoAGgAZABgAGAAXABQAEwARABMAFAAV
ABYAFAAVABYAFwAWABUAFAASABQAFQAVABYAFgAYABgAGAAWABUAFQAUABMAEwATABIA
EAAOAAwACgAKAAsADAALAAcABwAHAAYABwAIAAcACAAIAAkACQAJAAgABwAGAAUABgAH
AAgACQAJAAoACgAKAAkACAAJAAgACAAJAAoACgAMAAwADQANAA0ADQAMAAwACgAKAAoA
CQALAA0ADwASABEAEAANAAwADAAMAAoACQAJAAoACwAMAAoACQAIAAgACAAJAAwACgAK
AAoACgAJAAkACQAHAAsADQANAA0ACwAMAA0ADQAPAA8ADQANAAgABgAFAAUABwAFAAMA
AwADAAMAAwABAAAA///+//3//v///wAAAgACAAIAAgACAP///f/9//z/+f/2//b/9v/z
//L/8v/y//P/8//0//T/8v/y//L/8v/y//L/8v/w//T/9P/0//T/8f/w/+//7v/x//L/
8v/x//P/8//z//P/9P/1//b/+P/6//7///8CAAkAEAATABkAJQA5AFQAcwCPAKYAvwDO
AMoAtACgAIkAXwAeANn/o/9z/zz/IP8s/zz/Rf9U/2n/eP+H/5f/qf+8/8n/0f/b/+T/
5//o/+7/8f/1//b/9//6//v/+//8//v/+//7//v//P/8//z/+v/6//v//P/8//z//P/6
//z//v/+///////9//v/+v/7//n/+f/5//j/+f/6//v/+v/4//j/+f/5//v//P/9//7/
/v/+////////////AQABAAEAAQACAAMABAAEAAUABgAHAAkACwANAAsACwALAA4AEAAP
AA8AEQASABIAFAAVABUAEwASABIAFgAWABYAFgAVABIAEQASABEAEQAOAA4ADwAPAA8A
EAANAAoACQAHAAkACgALAAwACgAJAAgABwAIAAkACgAKAAoACwALAAwACwAMAAsACgAM
AAsACwAKAAwADQAOAA4ADAAKAAgABgAFAAUABQADAAMAAwADAAIAAAAAAP7//v/+////
//////3//f/9//3//////////////wAAAAAAAP7//v8AAAAA/v///wAAAAAAAAAAAQAB
AAIAAwADAAQABAAEAAQAAwADAAMAAwAEAAQABAACAAIAAQAAAP3/+//+/wAAAgAEAAIA
AQAAAAAA/P/5//3/AgACAAAAAAAAAAAAAQABAAEA//8DAAUABQAFAAMABAAFAAUABgAH
AAYABwADAAAA/v/9//3/+//5//n/+//7//v/+f/3//f/9//3//n/+f/5//r/+P/4//j/
+P/5//f/9//2//P/8P/w//D/8f/w//D/8P/w//H/8//0//P/8v/x//D/8P/w//D/7v/x
//L/8//0//L/8v/y//L/8f/y//L/8f/x//H/8f/x//P/8//z//T/+P/4//n//P8BAAoA
EQAXAB8AKwA8AFUAcQCMAKsAwgDQANQAwgCpAIcAUgAPAM//of9w/0b/Ov9K/1f/Yv9v
/3r/g/+V/6X/rv+5/8n/1//i/+f/6v/s/+7/8f/x//H/9P/3//n//P/7//n/9//1//n/
+v/7//r//P/9//7//v/9//z/+f/6//r/+v/7//v/+//7//z////+//3//P/6//r/+v/6
//j/+v/6//v/+//6//r/+v/6//r/+v/7//v/+//7//3//f/8//v/+//7//3//v8AAAIA
AgADAAQABQAFAAUABQAIAAcABQAEAAUACQAKAA0ADwAOAAsACQAIAAsADAANAA4ADQAK
AAkACgAJAAkABgAGAAcABwAHAAgABgAEAAQAAwADAAIAAQAAAAIAAwAEAAUAAwADAAMA
AgADAAUABgAIAAYACAAIAAgACAAHAAcABgAGAAcACAAIAAoACgAKAAoABwAHAAcABQAF
AAUABQAEAAQABAACAAIAAQABAAAA//8AAAEAAgADAAMAAwADAAMAAgACAAEAAAADAAQA
BwAIAAgACQAKAAoACgAKAAsACwAJAAkACAAIAAoACgAKAAkACwALAAsADAAKAAoACAAI
AAgACAAGAAUAAwAEAAUABgAGAAUABAAEAAwACQAGAAYABgAGAAYABwAHAAcABQAHAAkA
CQAJAAcACAAJAAkACQAJAAcABwAGAAQAAwADAAMAAQD/////AAABAAIAAQAAAP///v/9
/////////wAAAAAAAAAAAAD9//v/+//6//r/+P/5//r/+f/4//j/+P/5//n/+v/6//j/
+P/4//j/9v/2//b/9P/3//j/+f/6//j/+P/4//j/+//8//z/+//5//n/+f/5//n/+f/5
//r//P/8////BgALABIAGwAfACEAKwA+AFUAdQCUALcA0ADcANQAwACpAIsAWAATANP/
pf96/0z/Pv9M/1n/Yv9x/37/jf+d/6v/uv/H/9X/4f/o/+//9v/4//j/+//7//v//v//
////AAABAAEAAQABAAAAAAAAAP7/AAABAAIAAgACAAIAAAACAAMABAAGAAcABQADAAIA
AwABAAEAAQAAAAMABAAFAAQAAgACAAMAAwAFAAYABwAIAAYABAADAAEAAgADAAYABwAI
AAkACwANAAwACgAJAAgACgALAAwADQANAA0ADQAQABAADwAPABEAFAAUABYAFwAXABUA
FAAUABgAGAAYABgAGAAWABYAGAAZABkAFgAWABYAFQAUABQAFAASABIAEQATABIAEQAQ
AA4ADwAQABEAEAAPAA4ADAAOAA8ADwAQABAAEgASABIAEgARABEAEAASABMAFAAUABMA
EgARABAADwAPAA8ADQALAAsACwAKAAwADAAKAAoACQAJAAgABwAHAAcABwAHAAcABwAH
AAcABwAIAAgACAAKAAoADAAMAAsACwALAAoADAAMAA0ADQAPABEAEgAUABIAEgASABEA
EgATABQAFgAWABYAFAAUABIAEgAQAA8AEQASABMAFAARAA8ADQAMAA4AEQAPAAwADAAK
AAoACgAKAA4ADwAQAA8AEQATABMAEwATABQAFQAVABcAFwAVABUAEQAOAAwACwANAAsA
CQAJAAsACwALAAkABwAHAAcABwAJAAkACQAKAAoACgAKAAoACQAHAAcABgAHAAQABAAE
AAMAAgACAAIAAQABAAIAAgACAAIAAgACAAIAAgACAAAAAgACAAIAAgAAAAAAAAAAAAIA
BAAFAAUABQAFAAUABQADAAMAAwAEAAYACgAPABQAGwAgACUALQA3AEkAYgB/AJsAtgDP
AOIA4ADKALIAmwB5ADoA8f+3/4n/Vv84/z7/TP9Z/2j/ef+I/53/s//D/9D/2//l//H/
+P///wIABgAHAAkACAAHAAYABwAHAAgACgALAAwADQAQABAAEAAOAAwADQAOAA4ADgAO
AAwADgAPABAAEgATAA8ADQAMAA0ADwAPAA8ADgAPABAAEQAQABAAEAARABEAEgASABIA
EgARABAAEAAPABAAEQAUABUAEwATABQAFQAYABgAGQAaAB0AHwAhACMAIQAhACEAJAAi
ACEAIQAjACYAJgAoACkAKwApACgAKAAsACwALAAsACwAKgAqACwALQAtACoAKgAoACcA
JgAmACgAJgAmACUAJwAmACUAJAAkACUAJgAnACcAJwAnACYAKAApACkAKgAnACgAJwAm
ACgAJwAnACYAJAAlACYAJgAkACIAIAAeAB8AIQAjACMAIAAfAB4AHAAcABwAGgAaABsA
HQAeAB8AHgAdABwAGwAbABsAGwAbABsAHAAcABwAHgAeACAAIAAgACEAIgAiACAAIAAh
ACEAJAAlACUAJgAkACQAJAAjACQAJQAmACgAJgAmACQAJAAkACQAIgAhACEAIgAjACQA
IwAhAB8AHgAgACEAIQAgACAAHwAeAB4AIAAgACAAIAAgACAAHwAfAB8AHQAgACMAJAAl
ACcAKAApACkAKAAnACQAIwAiACAAHwAfACAAHwAeAB8AHgAdABwAGQAZABkAGQAZABkA
GQAZABoAHAAcABwAHAAZABcAFwAWABUAEgASABIAEwASABIAEgAPAA8AEAAQABMAFAAV
ABYAFgAWABYAFAAWABYAFgAWABUAFAATABIAFQAWABYAFQAXABcAFwAXABUAFQAVABYA
GgAeACEAJgAtADQAOQA9AEMAUQBoAIkAqwDKAOMA8gD0AOQAzAC3AJEAVgAPANX/pf9u
/0b/Sv9e/2n/dv+L/57/sf/F/9f/6P/1//v/AQAKABEAFgAcAB4AIQAhACEAIQAhACAA
IAAjACMAIwAjACYAJgAmACQAJAAlACYAJgAnACgAJwAqACgAJgAlACMAJQAlACYAKQAn
ACcAJwAmACYAJgAmACQAIgAiACMAIwAmACYAJgAmACgAKAApACkAKQApACsAKwArACsA
LAAtADAAMAAxADIAMAAxADIAMwA0ADUANgA6ADoAOQA5ADsAPQA+AEEAQwBDAEEAQABA
AEAAQABAAEAAQQBAAEEARABEAEMAPwA+AEAAPwA+AD4APwA+AD8APwA+ADwAOgA4ADkA
OwA9AD8APgA9ADwAOgA7AD0APgBAAD4AQABAAEAAQAA/AD8APgBAAEEAQgBCAEEAQAA/
AD4APQA9AD0AOwA5ADkAOQA4ADYANgA0ADQANgA3ADcANwA3ADcANwA3ADcANwA3ADcA
OQA6ADoAOgA4ADgAOgA6ADwAPQA+AD4APAA8AD0APQA+AD8APwBAAEAAQABAAD8APgA9
ADwAPAA8ADwAOgA6ADkAOAA1ADMAMQAyADMANAA0ADMAMgAyADIAMwAzADIANAAzADIA
MgAyADEAMAAwADAAMAAwADMAMwAzADEAMwA1ADUANQA1ADYANwA3ADYANQAyADEALAAq
ACkAKQAmACMAIAAfAB0AHQAdABsAHQAdAB0AHQAbABsAGwAcABkAGAAXABYAFAARABAA
DgALAAgACAAIAAkACAAIAAgABgAFAAUABAAEAAQABAAEAAIAAgACAAAAAQAAAP///v/8
//z//P/8//v//P/8//v/+//7//v/+//9//3//f/+//7//P8BAAYADwAWAB0AIQAlADMA
SABhAIEAoAC5ANAA3ADWAMAApQB9AEAA+f+//4//Xv8+/0L/Uv9b/2b/c/98/4v/n/+v
/7z/x//P/9f/3P/j/+j/6v/v//P/9P/1//P/8//y//L/8f/x//H/8f/0//T/9P/y//H/
8f/x//D/7v/u/+z/7v/v//D/8v/z//H/7//u/+//7//v/+//7v/u/+7/7v/s/+3/7v/w
//H/8P/w//D/8P/u/+7/7//v//D/8f/0//X/9f/1//b/9//2//b/9//4//r/+//8//3/
////////AgAAAP////8BAAAAAAACAAMABQADAAIAAgACAAIAAgACAAQAAgACAAQAAwAD
AAAAAAD///3/+//6//v/+v/7//v//v/+//7//v/7//v/+//7//v/+//7//r/+v/7//v/
/P/8//7//v/+//////8AAAAA/v///wAAAAABAAAA///+//v/+//7//n/+v/7//z//P/7
//r/9//2//b/9//3//f/+f/5//n/+f/7//v/+//7//7/AAABAAIA/v/8//z/+v/3//f/
9//2//j/+P/5//n/9//3//b/9v/3//j/+f/5//v/+//7//z/+v/4//T/8v/0//T/8v/x
/+7/7v/u/+7/7v/t/+z/7P/u/+//7//u/+j/4//i/+b/5v/l/+T/4//i/+H/4f/h/9//
3//h/+H/4f/f/+D/4f/h/+H/4f/f/9//3f/c/9z/3f/d/9v/2f/Z/9n/2f/Z/9f/1v/V
/9T/0//U/9X/1v/Y/9r/2v/a/9r/1//V/9X/1P/T/9D/0P/Q/83/zP/M/8z/zf/N/87/
zv/Q/9D/0P/Q/87/zv/O/8z/zv/O/87/zv/O/87/zv/O/9H/0v/S/9H/0f/R/9H/0f/Q
/8//zv/O/9b/1v/X/97/5//w//P/8//1/wEAFgAxAE8AbgCLAKIAsACuAJoAfwBhAC4A
6f+r/4H/Vv8q/x7/Kv83/0D/T/9c/23/f/+N/5j/of+r/7f/vv/H/9T/2P/a/93/3f/d
/97/3//f/+D/4f/h/+H/4f/g/+D/4P/e/+H/4//l/+b/5P/k/+L/5P/i/+L/4//j/+T/
4//j/+X/4//h/9//3P/e/97/3v/c/9z/3P/d/93/2//a/9n/2P/Z/9r/3P/d/9v/2//d
/93/3//f/+D/4f/h/+D/4P/g/+H/4//l/+f/5//n/+f/6v/o/+X/4//j/+P/4v/j/+P/
4P/d/9v/2v/Z/9j/1//W/9b/1P/U/9b/1f/V/9L/0v/S/9H/0P/Q/87/zP/M/8v/yf/I
/8f/xv/E/8X/xv/H/8X/w//B/77/v//B/8L/xP/D/8T/w//C/8L/wf/B/8D/wP/B/8L/
wv+9/w==
         </WaveFormData>
      </LeadData>
      <LeadData>
         <LeadByteCountTotal>10000</LeadByteCountTotal>
         <LeadTimeOffset>0</LeadTimeOffset>
         <LeadSampleCountTotal>5000</LeadSampleCountTotal>
         <LeadAmplitudeUnitsPerBit>4.88</LeadAmplitudeUnitsPerBit>
         <LeadAmplitudeUnits>��V</LeadAmplitudeUnits>
         <LeadHighLimit>2147483647</LeadHighLimit>
         <LeadLowLimit>268435456</LeadLowLimit>
         <LeadID>V3</LeadID>
         <LeadOffsetFirstSample>0</LeadOffsetFirstSample>
         <FirstSampleBaseline>0</FirstSampleBaseline>
         <LeadSampleSize>2</LeadSampleSize>
         <LeadOff>FALSE</LeadOff>
         <BaselineSway>FALSE</BaselineSway>
         <ExcessiveACNoise>FALSE</ExcessiveACNoise>
         <MuscleNoise>TRUE</MuscleNoise>
         <LeadDataCRC32>2495346654</LeadDataCRC32>
         <WaveFormData>
+v/6//z//P/+//7/AAAAAAAAAAAAAP//AQABAAIAAgABAP///v/7//r/+v/6//j/9f/1
//X/9f/y//L/8P/w//D/8f/z//T/9P/0//T/9P/0//X/9f/1//T/9P/y//H/7v/u/+3/
7f/r/+v/6//s/+7/7v/u/+7/7P/s/+3/7f/s/+v/6//r/+r/6f/o/+f/6f/q/+r/6v/q
/+r/6v/q/+v/6//s/+z/7P/s/+z/7P/r/+7/9v8BAAoAEQAZACYAOgBUAHMAlAC3ANMA
4wDmAN0A1gDEAJgAXwAjAOb/pP95/3L/eP98/4T/i/+R/5r/pv+y/7z/xv/Q/9j/3//g
/+H/4//l/+j/6v/r/+7/7v/w//D/7v/s/+v/6v/r/+z/7f/u/+3/7f/t/+3/7v/u/+3/
7f/t/+3/7P/r/+n/5//m/+b/6P/o/+j/6P/m/+b/5v/m/+X/5f/m/+j/6v/q/+r/6//s
/+z/7P/t/+v/7v/v/+//7f/t/+//8P/w//H/8v/z//H/8f/y//L/9P/z//P/8//x//H/
8v/y//H/8f/z//P/8v/x/+//7//x//L/8//z//X/8//z//P/9f/1//X/9f/4//j/9v/2
//b/9f/1//X/9//3//f/9//2//X/9f/0//X/9//4//r/+P/4//j/+P/2//f/9//3//n/
+f/5//r//P/9//3//f/6//n/+f/5//n/+f/4//X/8//0//X/9v/2//b/9v/0//X/9v/1
//P/9P/z//b/+P/4//j/+f/5//j/+f/5//j/+f/5//n/+f/2//f/9//2//j/+P/4//f/
9f/1//P/8v/y//L/8f/x//P/9P/1//X/9P/1//T/9P/y//T/9P/0//X/9v/3//j/9P/2
//b/9v/2//b/+f/6//v//P/8//z//f/+/wAAAQACAAMAAwACAAAA/f/+//v/+v/6//j/
9v/z//P/8f/x//D/8P/u/+7/7f/t/+z/7P/s/+z/7v/u/+3/7f/q/+n/6P/o/+f/5//n
/+j/5//n/+f/5//p/+r/6v/q/+j/6P/o/+j/6//r/+r/6f/r/+v/6//r/+v/6//r/+z/
6v/q/+r/6v/q/+r/6f/p/+r/6v/q/+r/6v/s/+//9P/8/wUACgANABMAJAA+AFoAdQCW
ALkA1wDrAOoA3wDUAMIAmABdACMA6v+w/4X/fP+A/4L/hv+N/5P/nv+s/7j/wP/E/8z/
1P/b/+L/6f/t//H/9P/2//f/9f/0//X/9P/0//T/9f/2//j/+P/4//j/9//3//f/9//5
//r/+v/7//n/+f/4//f/+f/3//b/9v/0//T/9P/0//b/9v/2//b/9P/z//P/9P/2//b/
9v/3//j/+P/4//n/+f/8//3//f/7//v//f/+//z//f/+/////f/9//7//v8AAP//////
/wEAAQACAAIAAQABAAMAAwADAAMAAgADAAMABAAFAAUABwAHAAkACwANAA0ADQANAA4A
DgAMAAwADQANAA4ADwAOAA0ADAALAA0ADQAOAA4ADgAPAA8AEAANAAwACwAKAAwADQAN
AA0ADQANAA0ADgAPAA8ADgANAAwACwALAAsACgALAAsACQAIAAgACAAIAAgACAAIAAYA
CAAKAAoACQALAAkACwAMAAwADAANAA0ACwANAA4ADgANAA0ADQANAA0ADwAQABAADwAO
AA0ACwAMAA0ADAAMAA4ADgANAA0ACgAKAAoACQAKAAsACgAKABAADAAKAAsADAANAA4A
EQASABMAFAAWABYAFwAYABoAGwAcAB0AIQAiACIAIQAeABsAGgAaABsAGgAYABkAGwAb
ABoAGgAYABgAFwAXABcAFgAVABQAEgASABEAEQAOAA0ADAAMAAkABwAFAAQAAwADAAMA
AwABAAIAAgACAAEAAAD///7/AAABAAEAAQAAAP///v/9//7///8AAAIAAgACAAIAAgAB
AAAA/v/9/wEAAgADAAQABAAEAAMAAgAGABMAIAAlAC0AOABIAGQAhQCiAMMA5QD7AAIB
/wD2AOYAxgCRAFMAFgDU/5v/gv+G/4r/jv+T/53/qv+4/8b/0v/e/+r/8v/z//j/+//9
/wAAAgADAAMAAwACAAMAAgADAAIAAgACAAQABAAEAAQAAwADAAMAAwACAAIAAQABAAMA
AwACAAEA///9//z//P/+//7//v/+//z//P/8//z//f/9//7/AAAAAAAAAAABAAAAAAAA
AAEAAwAGAAcABwAHAAcACQAKAAwADQAOAA8ADwAPABAAEAAQAA8ADwAPABIAEwAVABYA
EwATABUAFQAWABUAEwATABEAEgATABMAEQAPAA8ADwARABEAEQARABEAEAANAAwADgAN
AA0ADQALAAsACwALAAkACQAKAAoADAANAA0ADgAOAA4ADgAOABAAEQARABEAEgATABQA
FgAWABUAEwARABEAEQASABMAEwATABIADwAOAA4ADgAOABAAEAAQAA4ADwAQAA8ADQAO
AA0AEAASAA8ADgAOAA0ADgARABMAFAAVABUAFQAVABUAFwAYABgAGAAYABgAFwAXABcA
FQAUABYAFgAVABUAEwAUABUAFQARABEADwAOAA8AEgATABQAFAAQABAAEgAUABUAFgAX
ABgAHAAcABwAHAAcABwAHQAeACIAIwAkACUAJgAmACUAIwAkACEAIAAgACEAIAAeAB8A
HAAbABkAGAAYABgAFwAXABYAFgAWABYAFAAUABMAEwATABMAEwAUABEADwANAAwACwAL
AAsACwAJAAoACgAKAAsADAANAA4ADgANAAsACQALAAsACwALAA0ADQANAA4ADAAMAAwA
DAAKAAoACQAJAAgACAAIAAgABgAKAAsAEAAaACEAJAAnACsAOABQAG4AjQCuAM8A6wD7
AAAB/QD2AOYAwgCNAE0AEADQ/5X/ev9+/4T/iv+T/6H/rv+8/8r/1v/i/+7/8v/3//7/
/////wIABAAFAAUAAwACAAMAAgACAAIAAwAEAAIAAgACAAIAAgABAAAA//8AAAAA////
//7//f/7//n/+f/3//b/9v/0//T/9P/0//P/8v/x//D/7//v//D/8v/0//T/9P/1//j/
+P/4//n/+f/8//3//f//////AQACAAAAAQACAAMAAwADAAQABAAFAAUABgAHAAcABwAI
AAgABQAFAAcABwAIAAcABQAFAAMABAAFAAUABQADAAMAAwABAAEAAQABAAEAAAD9//z/
/v/9//3//f/7//v/+//7//3//f/+//7/AAABAAEAAgAAAAAAAAAAAAIAAwADAAMAAwAD
AAMABAAEAAUABQAFAAIAAQABAAEAAQABAAAA/f/8//z//P/8//v/+v/5//b/+P/6//r/
+f/4//X/9v/2//j/+P/5//n/+f/7//z//P/8//3//v//////AQACAAIAAQAAAP///f/9
//3/+//6//3//v/+/////v/+//7//f/7//v/+f/4//j/+v/6//r/+f/4//f/9v/4//r/
+v/6//j/+v/6//r/+v/+//7//v/+/wIAAgADAAQABQAFAAUABQAIAAgABwAFAAQAAQAA
AAAA/v/8//n/+f/3//f/9v/2//T/9P/z//P/8v/y//L/8v/x//D/7v/t/+7/7f/s/+z/
6P/n/+b/5v/k/+P/4v/h/+L/5P/l/+b/5P/k/+T/5P/n/+f/5v/l/+T/4//i/+H/4//j
/+P/5P/m/+b/5v/m/+j/6P/n/+f/5v/m/+b/5v/m/+r/7f/w//T//f8GAA0AFQAeAC4A
SABjAIAAowDBANMA2gDZANYAxgCiAG8ANwD6/7j/ff9k/2j/bP9y/3v/h/+S/57/rP+4
/8L/zv/W/9v/3v/h/+P/5v/o/+n/6f/o/+j/6v/q/+v/6v/q/+r/7P/s/+z/7P/r/+n/
5//l/+b/5v/l/+X/4//j/+L/4f/h/9//3v/e/93/3P/b/9r/2P/Y/9j/2P/Y/9f/1//Y
/9r/2v/a/9v/3P/c/9z/3f/b/97/3//f/+L/4//m/+j/5//n/+f/5//n/+f/6P/o/+j/
5//n/+f/6f/p/+r/6v/n/+f/6f/p/+j/5//l/+X/4//k/+X/5f/l/+P/4//j/+P/4//j
/+P/5P/k/+L/4v/i/+H/4f/h/+P/4//j/+P/4f/h/+L/4v/g/+H/4f/i/+T/5P/k/+T/
5v/n/+f/5//m/+X/5P/k/+X/5f/k/+P/4//j/+T/5f/l/+X/5P/h/9z/3P/c/9z/3v/e
/97/3P/c/9z/2v/X/9n/2f/d/+D/4P/g/+H/4f/f/+H/4v/i/+L/4//k/+X/5P/l/+X/
5P/i/+L/4v/h/9//3//d/9z/3//g/+D/4f/h/+L/4//j/+H/4f/f/97/3v/g/+D/4P/i
/+L/4v/i/+D/4P/g/+D/5v/k/+b/5//m/+b/5v/m/+b/6P/o/+j/6P/o/+j/6f/q/+r/
6f/o/+f/6v/q/+n/5//m/+P/4v/i/+L/4P/d/93/3P/b/9n/2P/X/9j/2P/Z/9v/3P/d
/97/4P/g/9//3//d/9v/2f/Y/9n/2f/Z/9r/1//X/9f/1//Y/9r/2//c/9z/3P/c/9z/
3P/b/9n/1//Y/9n/2v/b/9v/2//b/9z/2v/a/9r/2v/c/9z/2//b/9z/3P/c/9z/3v/c
/9v/4P/o//H/9v/7/wcAHAA0AFAAbQCQALEAyQDTANIAyQC8AJwAagAtAPf/vP+A/2P/
ZP9o/2z/dP97/4H/iv+W/6L/rP+0/7z/xP/H/8z/0//T/9X/2P/a/9v/3P/c/97/3v/a
/9j/1//W/9j/2P/Y/9j/2f/Z/9n/2f/a/9r/2f/Z/9n/2f/Y/9f/1f/T/9L/0v/V/9b/
1//Y/9X/1P/T/9L/1f/X/9r/3v/d/9z/2//b/9z/3P/c/93/3//i/+P/4//g/9//4P/g
/+H/4//l/+f/5P/j/+P/4v/i/+H/4f/h/+L/4//l/+b/5f/l/+f/5//m/+X/4//j/+T/
5v/o/+n/5//l/+X/5f/o/+n/6v/r/+r/6v/o/+j/6v/p/+n/6f/p/+n/6f/p/+f/5//o
/+j/6v/r/+v/7P/q/+r/6v/q/+3/7//w//H/8f/x//H/8v/0//X/9f/1//f/9//4//n/
+P/3//X/8f/w//L/9P/2//j/+P/4//b/9//4//f/9f/4//f/+v/8//v/+v/6//n/+v/9
////AAAAAAEAAgADAP/////+//z//v/+//7//f///////f/8//7//v/9//3///8AAAEA
AQAAAAEAAAAAAAIABAAEAAQAAgAEAAYABgAIAAgACAAIAA0ADgAPABAAEAAQABEAEgAU
ABUAFgAXABYAFgAVABMAEgAPAA4ADgAMAAoABwAHAAUABQAEAAQABAAEAAMAAwADAAIA
AQAAAAAAAAD/////////////AAD+//3//P/8//z//f/+//////8AAAAAAAD+//7//v/+
/wEAAQAAAP////////////8BAAEAAQACAAIAAgACAAIAAAAAAP////////7//f/8//z/
/v/9//7/CAATABoAHQAhAC4ARABgAHsAlgC3ANkA8wD+APsA8ADiAMQAkwBXABwA3v+h
/4D/gP+I/47/k/+Z/6L/sP+8/8b/0P/a/+D/5f/s//P/9f/4//r/+//7//r/+v/8//z/
/f/8//z//P/8//z//P/8//v/+//7//v//P/8//v/+//9//3//P/7//7//f/9//7//P/8
//z//P/8//z//P/8//7///8BAAQAAgACAAIAAwAGAAYABgAHAAYACAAIAAcABwAHAAkA
CgAIAAkACgALAAsACwAMAAwACgAJAAkACQALAAsADAAMAAkACQALAAsADAALAAkACQAJ
AAoACwALAA0ACwALAAsADAANAA4ADwANAAwACQAIAAoACQAJAAkABwAFAAMAAQAEAAUA
BwAIAAgACQAJAAoACAAIAAgACAAKAAsACwALAAoACQAIAAgACgALAAsACwALAAsADAAN
AAsACwAKAAcABgAGAAYABgAEAAQABAACAAQABgAGAAUABgAFAAgACgAJAAgACAAHAAUA
BwAIAAgACAAJAAoACwALAA0ADgAOAAwADAAMAAsACwALAAkACAAKAAoACQAJAAgACAAI
AAcABwAHAAUABAAHAAoACwAMAAsACgAJAAgADAAKAAoACwAMAA0ADgAQABAAEAAQABQA
FAAVABYAFQAVABUAFQAUABQAEwARABIADwAOAA4AEAAOAAsACwAJAAkACAAIAAYABgAF
AAUABAAEAAQABAAEAAQAAwADAAIAAQAAAAAA/v/9//z//P/7//v/+//7//v//P/8//z/
/v/+//7//v///////v/9//v/+//7//v/+//7//v//P/+//7//v/+//z//P/7//v//P/8
//z//P8AAAQABQAKABIAFQAUAB0AKwA8AFgAegCXALIA0QDpAPcA9ADxAOoA1gCsAG0A
LQDq/6j/ff92/37/hv+Q/5v/p/+y/8L/zv/a/+T/7P/y//n//v8DAAcABgAGAAUAAwAC
AAIABAAEAAMAAgACAAIAAAAAAAAAAAD///////////7//v/9//3///////7//f/8//n/
9//2//b/9v/2//b/+P/4//j/+P/3//f/+P/6//z//P/8//3/AAAAAAAAAQADAAYABwAH
AAcABwAJAAoACgALAAwADQANAA0ADgAOAA4ADQANAA0ADwAPABAAEAANAA0ADwAPAA4A
DQALAAsACwAMAA0ADQANAAsACwALAAkACQAJAAkACAAIAAYABgAEAAMAAwADAAYABwAI
AAkABwAHAAgACAAGAAcABwAIAAkACgALAAwADgAPAA8ADwAPAA8ADwAQABEAEQAQAA8A
DQALAAoACQAKAAsACwAJAAQABAAEAAQABgAGAAYABAAGAAgACAAHAAYAAwAEAAQABQAG
AAgACQAJAAsADAAMAAsACwALAAsACwANAA4ADgAOAA4ADgANAA0ADQALAAoACAAIAAcA
BwAJAAoACwALAAcABwAFAAQAAgAEAAQABAAEAAQABAAEAAYABgAGAAYABgAGAAoADAAM
AAwADAAMAAwADAAMAA8AEAASABQAEwATABMAEwAWABYAFQATABIADwAOAA4AEAAOAAsA
CwAKAAkABwAGAAIAAgABAAEAAgACAAIAAgAEAAQAAwADAAEA///9//z/+v/5//j/+P/3
//f/9//3//f/+P/4//j/9v/2//b/9v/3//f/9v/1//b/9//4//n/9v/1//T/9P/0//T/
9P/0//b/9v/1//X/+P/4//j/+P/4//r/+//+/wIACQAMABUAIQA0AE4AbgCJAKYAxQDd
AOUA4gDdANQAvgCQAFUAFwDY/5L/a/9o/3D/dP98/4n/kf+c/6r/uP/E/9D/2P/g/+f/
6v/r/+//8v/0//X/9f/0//T/9v/2//X/9P/0//T/9P/0//T/9P/z//P/8//z//L/8v/x
//H/8f/x//D/7//t/+v/6v/q/+n/6P/n/+b/5//o/+n/6v/p/+n/6v/s/+//8P/x//P/
9f/2//f/+f/7//7///////////8BAAIAAgADAAQABQAHAAcACAAIAAgABwAHAAcABQAF
AAYABgADAAMABQAFAAIAAQD///////8AAAEAAQABAP////////3//f/9//3/AAAAAP7/
/v/8//v/+//7//z//f/+/////v/9//3//P/+//////8AAAAAAAAAAAAA/v/////////9
//3//f/+/wAAAQABAAEA/v/9//3//f/9//3//P/5//f/+P/5//r/9//2//X/8v/2//j/
+P/3//f/9f/3//j/+v/6//v/+//7//3//v/+//v/+//7//v/+f/7//z//P/6//r/+v/5
//n/+f/3//b/+P/4//f/9//1//b/9//3//f/9//1//T/8v/0//T/9P/3//j/+f/6//r/
+v/6//r/9v/0//j/+//8//z//P/8//z//P/8//z//P/8//z//f/+//7//f/8//v//f/+
//7//f/6//f/9v/2//j/9v/z//P/8//z//L/8v/w//D/7//v//L/8v/y//L/8v/y//H/
8f/y//H/8P/w/+z/6//q/+r/6f/p/+n/6f/r/+z/7P/s/+r/6v/q/+r/6f/p/+j/5//o
/+n/6v/r/+n/6f/p/+r/6v/q/+r/6v/q/+r/6f/p/+z/7P/s/+z/7P/u/+//8P/2//3/
AgAJABMAIAA0AEwAZwCEAKcAxQDdAOoA6QDeAM4ArAB3AD0AAgDA/4f/cP90/3r/gv+J
/4//lP+e/6r/sv+6/8b/0v/Z/97/4f/j/+L/5P/l/+X/6f/q/+3/7v/q/+j/5//m/+f/
6P/p/+r/7f/t/+3/7f/r/+r/6P/n/+n/6f/o/+f/6P/n/+f/6P/m/+b/5v/m/+j/6P/o
/+j/5//n/+j/6v/q/+r/6v/r/+7/7v/u/+//7v/w//D/7//u/+3/7v/u//D/8f/y//P/
8//z//T/9P/y//H/8f/x//D/7//v/+7/8P/x//T/9f/0//P/8f/x//L/9P/2//f/9v/z
//L/8f/x//H/8f/x//P/9P/z//T/8v/x//H/8f/v/+//7//v//D/8f/z//T/8//z//L/
8v/0//T/9P/0//T/9f/1//X/9//3//f/+P/6//v/+//7//v/+//8//3//P/9//3/+//5
//r/+//8//z//P/8//r/+v/8//z/+//8//v//v8AAAIAAgADAAMAAAABAAEAAAAAAAEA
AgADAAEAAwAEAAQAAwACAAEA/////////f/8//7//v/9//3///8AAAEAAQAAAAEAAAAA
AAAAAgACAAIAAgACAAIAAgADAAQABQAGAAwADAAKAAoACgAKAAoADgAOAA4ADgAQABAA
EQASABMAEwATABMAEgASABEADwAPAA0ADQAOAA4ADAAJAAkACwALAAoACgAHAAYABAAD
AAQABAAEAAQABgAGAAUABQADAAEA///+//3//f/9//7//f/9//3//f///wAAAAAAAAIA
AgACAAIAAgABAP///f8AAAEAAgADAAMAAwADAAQABAAEAAQABAAEAAQAAwADAAIAAgAC
AAIAAgAAAAUACgAOABMAGgAhACcAMgBGAGAAfQCeAMUA5QD7AAIB/wD2AOoAyACTAFUA
HADe/6X/iv+M/5L/lP+d/6X/sP+6/8b/0P/a/+T/7v/z//r///8BAAEAAgACAAEABAAE
AAYABgAHAAYABgAGAAUABAADAAIABQAFAAUABQAEAAQAAwADAAQABQAFAAUABAABAP//
/v/8//z//P/8//7//v/+//7//v/9//3//v///wAAAQADAAEAAAD///////8CAAMAAwAG
AAcACgAMAAkACQAJAAkACwALAAwADAAOAA0ADQANAA8ADwAQABAAEAARABQAFQASABEA
DwAPABEAEgATABMAEwARABEAEQATABMAEwATABQAFAASABIAEgARABEAEQAPAA8ADwAP
AA0ADQAOAA4ADQANAAwADAAMAAwADAAMAA4ADwAPAA8ADwAPAA8AEAASABMAEwATABIA
EQARABEAEAARABEADwAMAAwADAAMAA4ADgAOAAwADAAOAA4ADQAPAA0ADwAQAA4ADgAP
AA8AEQATABQAFAAVABUAFQAVABIAEwATABIAEAAQABAADwASABMAEgASABIAEgARABEA
EQASABMAEwATABMAEQAQAA8AEAAPAA4AEAAQABAAEAAOAA4ADgAOABAAEgAQABEAEgAS
ABIAEgASABUAFgAXABgAGgAaABsAHAAbABsAGwAbAB0AHgAeAB0AGgAXABYAFgAWABQA
EQARABMAEwASABIADgAOAA0ADQAQABAAEAAQAA4ADgANAA0ADAALAAoACgAIAAcABgAG
AAcABwAHAAcABQAGAAYABgAIAAgACAAIAAkACQAIAAcACQAJAAkACQAIAAcABgAGAAgA
CAAIAAgACgAKAAkACQAJAAgABwAGAAYACgARABQAGAAfACIAKQA3AEoAYgB+AJsAugDZ
APUAAQH8APMA7ADcALAAcQAxAPL/rv+D/3z/hP+K/5L/nf+l/7T/xv/U/9r/4v/q//T/
+//+/wEABQAFAAYABgAFAAMAAgADAAIAAgACAAMABAAGAAYABgAGAAYABQAEAAMABAAE
AAMAAwAFAAUABAADAAIA///9//z//v/+//7//v///wAAAQACAAMAAwAEAAYABgAGAAYA
BwAGAAYABgAHAAgADAAOAA8ADQANAA8AEAASABMAFAAVABYAFwAZABoAGgAZABkAGQAY
ABcAFwAWABcAFwAZABkAGgAZABcAFwAXABgAGQAZABkAFwAXABcAFwAXABcAFwAWABYA
FAAUABYAFQAVABUAEwATABMAEwAVABUAFgAWABYAFwAXABgAGAAYABgAGAAYABkAGQAZ
ABsAGwAbABwAHAAdAB0AHQAbABkAGAAXABsAHQAeAB0AGQAYABcAFgAUABQAFAASABUA
GAAZABkAFwAVABcAGAAXABYAFgAVABUAFwAYABgAGQAZABkAGQAZABsAHAAcABoAGgAa
ABkAGwAbABkAGAAaABoAGQAZABkAGgAbABsAGQAZABcAFgAUABYAFgAWABgAGAAYABgA
GAAYABgAGAAZABoAGQAZABkAGgAaABwAHAAeAB4AHgAeAB4AHgAeAB4AHgAiACIAIwAk
ACMAIwAjACMAIgAiACEAHwAeABsAGgAaABsAGgAYABkAFgAVABMAEgASABIAEQARABQA
FAAUABQAFgAWABUAFQAUABMAEgASABAADwAOAA4ADwAPAA8ADwAMAAwACwAKAA0ADgAP
ABAAEQARABAADwARABEAEQARABAADwAOAA4ADwAQABEAEgAQABAADwAPABAAEAAQABAA
EgAWABcAGgAiACcAKgAxADsASgBgAH4AnwDCAOEA+wAHAQoBAwH8AOoAwgCFAEcABgDA
/43/hP+M/5T/nP+n/7P/wv/Q/97/7P/2//z/AAAHAA4AEwAVABQAFgAXABcAFgAWABgA
GAAZABgAGAAYABoAGgAaABoAGgAZABgAFwAXABgAGAAZABYAFQATABEAEwARABAAEAAO
AA4ADgAOAAwADAAMAAwACwALAAwADgAQABAAEAARABMAFAAVABcAGAAcAB4AHwAfAB8A
IQAiACQAJQAmACcAJgAlACUAJAAnACcAKAApACkAKQAqACoAKQApACsAKwAsACsAKQAp
ACgAKAAoACcAJwAlACUAJQAjACMAIwAjACIAIgAgACAAIQAhACIAIwAiACEAIAAfACIA
IwAlACYAJQAlACQAJAAlACYAJwAoACoAKwArACsAKQApACkAKgAqACsAKwArACwAKwAr
ACsAKwArACoAJwAkACQAJAAkACQAJAAkACIAIgAkACQAIwAkACMAJgAoACYAJgAnACcA
KAArAC0ALgAsACsAKgApACkAKwAsACwAKgAqACoAKQApACkAJwAmACgAKAAnACcAJgAm
ACYAJQAlACUAIwAiACAAIgAiACIAIgAiACIAIgAkACQAJAAkACQAJgAmACcAJgAmACUA
JgAkACQAIgAgACAAIAAgACIAIgAiACIAIwAiACIAIgAhACEAIQAhACEAIAAeABsAGgAX
ABYAFgAVABIADgANAA0ADQAMAAwACwAMAAwADQAOAA4ADgAOAAsACgAIAAcABQADAAEA
AAD8//v/+v/6//n/+f/5//n/9v/2//X/9P/y//L/8v/y//H/8f/w/+//7f/t/+3/7f/s
/+v/6v/q/+r/6v/q/+r/6v/q/+n/6f/s/+z/7P/s/+r/6v/t//D/9v/9/wQACQARACAA
NABMAGkAigCrAMcA3QDiANsA0gC+AJIAWwAfAOD/nv9x/2r/cP9y/3r/gf+F/47/nv+q
/7b/vv/E/8j/z//W/9f/2f/b/97/4P/h/+H/4P/h/+D/3v/c/9v/2v/a/9r/2v/a/9n/
2f/Z/9n/1v/W/9X/1f/X/9f/1v/V/9T/0f/P/87/zv/O/87/zv/M/8z/zP/M/8//z//Q
/9L/0v/S/9L/0//U/9T/1P/V/9f/2v/b/9v/2//b/93/3v/d/93/3f/d/9//3//g/+D/
4v/h/+H/4f/g/9//3//e/93/3f/f/9//4P/f/93/3f/b/9z/3f/d/93/2//b/9v/2//b
/9v/2//Z/9j/1f/U/9X/1f/W/9f/2v/b/9z/3f/c/9v/2//a/9r/2//b/9z/3P/c/9z/
3P/d/9//4P/h/+P/4//j/+T/5f/l/+T/4//g/9//3//f/9//3//e/9v/2v/c/97/4P/e
/97/3v/c/9z/3v/e/93/3v/d/+D/4v/j/+T/5v/n/+j/6//t/+7/6//p/+f/5f/j/+P/
4v/g/+D/4P/g/9//3f/d/9v/2v/c/9z/2//b/9n/2v/b/9v/1v/V/9L/0P/S/9T/1P/U
/9H/0P/P/87/zv/O/87/zv/S/9T/1P/V/8//zP/M/87/0P/P/87/zf/M/83/zP/L/8r/
yv/K/8v/zP/K/8n/yP/H/8j/yP/H/8X/xf/D/8P/xP/E/8L/v/+//73/vf+8/7z/uv+6
/7n/uf+8/7z/vP+8/77/vv+9/73/uv+5/7j/uP+4/7f/tv+2/7P/s/+z/7P/s/+0/7T/
tP+2/7b/tv+2/7b/tf+z/7H/s/+z/7P/s/+x/7H/sf+y/7L/sv+y/7L/sv+y/7H/sf+v
/67/rf+s/7T/tP+1/7z/wv/H/8z/z//V/+L/+P8SADEAVAB3AJUArQC4ALMAqACaAHoA
QwAJANL/lP9X/z7/QP9E/0j/Uf9Z/2b/dP9+/4b/jv+W/57/o/+s/7f/u/+8/77/v/+/
/8D/wP/C/8L/w//C/8L/wv/C/8L/wv/C/8T/xf/G/8f/yP/I/8f/x//H/8f/xv/F/8X/
w//C/8L/v/++/73/vP+8/7z/vP+8/73/vf++/8D/v/++/73/vf+//8D/wf/D/8L/xP/E
/8P/xf/F/8f/yP/H/8f/x//H/8j/yf/L/8z/zv/N/83/zf/K/8n/yf/I/8b/xf/G/8X/
w//B/77/vf+6/7r/uv+5/7v/uf+5/7n/t/+3/7f/t/+2/7b/tP+0/7T/s/+z/7P/sv+x
/7D/r/+t/63/rv+u/6v/q/+q/6r/rP+s/6z/rP+q/6v/q/+r/63/rf+t/67/r/+v/67/
rf+s/w==
         </WaveFormData>
      </LeadData>
      <LeadData>
         <LeadByteCountTotal>10000</LeadByteCountTotal>
         <LeadTimeOffset>0</LeadTimeOffset>
         <LeadSampleCountTotal>5000</LeadSampleCountTotal>
         <LeadAmplitudeUnitsPerBit>4.88</LeadAmplitudeUnitsPerBit>
         <LeadAmplitudeUnits>��V</LeadAmplitudeUnits>
         <LeadHighLimit>2147483647</LeadHighLimit>
         <LeadLowLimit>268435456</LeadLowLimit>
         <LeadID>V4</LeadID>
         <LeadOffsetFirstSample>0</LeadOffsetFirstSample>
         <FirstSampleBaseline>0</FirstSampleBaseline>
         <LeadSampleSize>2</LeadSampleSize>
         <LeadOff>FALSE</LeadOff>
         <BaselineSway>FALSE</BaselineSway>
         <ExcessiveACNoise>FALSE</ExcessiveACNoise>
         <MuscleNoise>TRUE</MuscleNoise>
         <LeadDataCRC32>3386406245</LeadDataCRC32>
         <WaveFormData>
CgAKAAsADAANAA0ADQAOAA4ADgAOAA8AEAAQABIAEgAUABQAEwAQAA4ADgAOAAwACgAJ
AAgACAAHAAYABQAFAAYABwAHAAcABwAGAAYABQAGAAUABAAEAAMAAQD//////v/+//3/
/f/8//v/+v/4//n/+v/7//z//v/+//3//f/5//n/+f/5//r/+v/6//j/+P/5//n/+f/3
//j/+P/4//n/+v/7//z//P/6//r/+v/4//v/BgAQABcAHgAnADgASwBhAHwAoADDAOEA
+AADAQYBEQESAfsA0QCWAEcA9//H/7j/sv+0/7f/tf+1/7v/wf/J/8//0v/a/+P/6P/o
/+z/8P/z//b/9//3//b/9v/4//n/9//1//X/+P/6//r/+v/7//3//P/8//z//f/9//z/
/P/6//r/+v/6//z//P/8//z/+v/6//n/+P/4//v/+//6//j/+P/4//j/+f/6//z//f/+
////AAABAP///v/+//3//////////v/+//7//v////7//f/8//v/+//8//7////+//z/
+//7//z//f/+/////f/8//v/+//8//z/+//7//v/+//7//3/+//6//n/+f/4//n/+v/6
//j/9//2//b/9v/2//X/9f/y//L/8v/y//T/9v/3//f/+f/5//n/+f/6//v/+//7//7/
+//4//r//v8BAAMABgADAAIAAQAAAAIAAgACAAAAAgACAAMAAwADAAMAAwADAAEAAQAB
AAEAAwADAAQABAAEAAQABAADAAEAAgACAAIABAAFAAYABgAGAAYABgAHAAcABQAFAAQA
BQAHAAkACgAIAAcABQAEAAYABgAGAAcACAAJAAsADAAIAAgACAAJAAsACwALAAsABgAI
AAYABgAGAAYACAAKAAwADQAMAAwACwAKAA0ADwARABIAEwASABEAEAAOAAoACQAIAAoA
CAAIAAcACAAIAAcABgAFAAUABgAHAAUABQAFAAQAAgABAAAA///+//7//f/7//r/+//7
//z/+v/5//j/9//4//j/+f/6//f/9v/1//T/9v/3//b/9//3//f/+P/4//r/+P/4//n/
9//3//f/+P/2//b/9v/2//j/+P/4//j/+P/4//j//f8EAAwADwAWACEANgBRAGkAggCi
AMcA6QAEAQ8BEgEbARwBBwHbAJoASwD9/83/vP+4/7T/s/+v/63/sf+5/8H/xf/I/87/
1f/e/+b/6v/s/+7/8v/0//X/8v/y//T/9f/1//P/8//2//b/9v/2//f/9f/0//T/9P/5
//n/+P/4//j/+P/4//j/9v/2//b/9v/4//j/9//2//f/+//8//z/+f/4//f/9v/5//r/
/P/9//z/+//6//n//P/8//3//f/7//v/+//6//j/+P/4//n/+//7//v/+//6//r/+//7
//3//P/8//3//f/9//3//f/9//z/+//7//v/+v/4//f/+P/5//r//f/7//r/+f/5//X/
9f/1//T/9f/1//X/9v/1//T/8v/x//D/8P/w//D/8f/0//b/9//2//X/9P/z//b/9//3
//f//v/9//z/AAABAAEAAAAAAAIAAgACAAIABAAEAAQAAgAAAAAAAQABAAEAAQABAAEA
//////////8BAAEAAgACAAIAAgACAAEAAAAAAP///v///wEAAwAEAAIAAgACAAMABwAF
AAUABAAGAAcACAAIAAcABwAGAAYABgAGAAYABwAHAAcACAAIAAgABgAGAAgACAAIAAgA
BwAIAAkACQAMAA4ADwAQAA4ADwAQABAAFAAUABQAFAARAA4ADgAOAA0ACgAJAAcACQAK
AAoACgAJAAkACgALAAoACQAIAAYACAAHAAYABQACAAIAAQD///3//f/8//z/+//7//v/
+//7//r/+v/6//j/+P/4//j/+v/7//r/+//5//n/+v/6//z/+v/6//v/+//7//v//P/7
//r/+f/4//n/+v/7//z//P/8//z/+f/8/woAEwAaACUAMABDAF8AfACYAL0A4QD8AA0B
FgEdASABFQH1ALwAbwAZANf/uv+0/7L/sf+v/6//tf+9/8P/y//U/97/4//m/+z/8v/y
//H/9P/1//X/8v/y//T/9f/3//X/9f/4//b/9v/2//f/+f/4//j/+P/6//n/9//2//f/
+P/5//r/+P/4//j/+P/4//j/9//2//j/+//7//r/+v/6//r/+v/6//r/+//7//n/+f/5
//n//P/8//3//f/9//3//f/8//7//v/+/////v/9//z/+//7//z//v///////v/+////
AQABAAEAAQD///7//f/9//z//P/7//v//P/9//7/AQD///7//f/9//v/+//7//r//P/7
//r/+v/4//j/9//3//b/9v/2//b/9P/2//f/9//5//n/+f/5//z//f/9//3/AQD///3/
AAD//////v/+/wAAAAAAAAAAAAAAAAAA/v/+//7//////////////////f/9//3//f//
////AAAAAP7//v/+//3///8AAAAAAAD+////AAAAAAIAAgACAAMABQADAAMAAgACAAMA
BAAEAAUABQAEAAQAAgACAAIAAwABAAEAAgACAAIAAgACAAMAAQABAAUABwAGAAYABgAG
AAYABwAIAAkACQAJAAoACgAKAAoACwAMAAwADgAOAA4ADgALAAgACAAIAAkACAAJAAkA
BwAGAAQAAgADAAMABAAFAAcABwAHAAYABQADAAEA//8BAAIAAgABAP3//f/8//z/+f/5
//n/+f/5//j/+P/4//r/+v/6//r/+f/5//f/9//1//X/9v/2//j/9v/2//f/9//3//f/
+P/2//b/9v/2//T/9P/0//T/9P/4//j/+/8CAAgACwASABsALABFAGEAfACaALkA2QD0
AAMBDgEXARgBCwHlAKgAXQALAMv/rP+m/6T/pf+n/6v/r/+1/7//x//S/9z/3//i/+r/
6P/m/+f/6v/r/+v/6v/q/+z/7f/v/+3/7f/w//D/8P/w//H/8f/w//D/8P/x//H/8P/w
//H/8v/z//T/8v/y//L/8v/y//L/8f/w//D/8//z//L/8f/w/+//7v/x//L/9P/1//T/
8//y//H/8v/y//P/8//1//X/9f/0//L/8v/y//P/8//z//P/8//0//T/9f/1//X/9P/0
//X/9f/1//X/9f/3//b/9f/1//b/9v/1//X/9f/1//X/9//3//b/9f/1//P/8//z//L/
9P/z//L/8v/0//T/8//z//L/8v/y//L/8v/0//X/9f/z//P/8//z//X/9f/0//P/+f/3
//X/+P/4//n/+f/6//r/+v/6//r/+v/6//r/+P/5//r//P/9//3//f/9//3/+//7//v/
+//5//n/+v/6//3//v///////v/+//3//P///wEAAwAEAAMAAgABAAEAAgD///7//P/+
////AAAAAAMAAwACAAIAAgACAAIAAwACAAEAAQAAAP//AAABAAMAAwADAAMAAwAAAAIA
AgABAAIABAAEAAQABAADAAQABQAFAAcACAAIAAgACAAJAAoACgAKAAoACgAKAAsACAAI
AAgABwAEAAMAAQAAAAAA///+//////8AAAEA/////////v/8//v/+v/5//r/+v/5//f/
9f/1//T/9P/w/+//7v/t//D/8P/x//L/8v/y//L/8v/x//H/7//v/+3/7f/u/+7/7v/s
/+z/7f/t/+3/7f/u//D/8P/w//D/7f/s/+v/6v/q//D/9v/1//j/AAAJABAAGQAmADkA
UwBqAIYApwDHANwA7QD8AAcBBgH3ANkAqABfAAsAzf+w/6b/pP+l/6n/rf+x/7f/vf/D
/8j/1P/d/+D/5P/o/+r/6v/s/+z/6//o/+j/6v/r/+7/7f/u//L/8P/w//D/8f/v/+7/
7v/u//H/8f/w//D/8P/w//D/8P/u/+7/7v/u/+z/7P/r/+r/7P/v/+//7v/t/+z/6//q
/+r/6v/r/+v/7P/t/+7/7//u/+z/6//p/+z/7f/u/+7/7v/u/+7/7//u/+3/7P/r/+v/
7P/u/+//8f/w//D/8f/v/+//7//v//H/8P/v/+//8P/w/+//7//v/+//7//x//H/8P/v
/+//7f/t/+3/7P/q/+n/6P/o/+r/6v/p/+n/6P/o/+j/6P/n/+j/6P/n/+n/6f/p/+n/
7P/t/+3/7f/v/+3/6//u//H/8//0//b/9P/0//T/9P/2//b/9v/0//P/8v/y//H/8//z
//P/8//y//H/8P/v//H/8f/y//L/9P/0//T/8//1//b/9v/2//T/9f/2//b/9v/2//b/
9//4//X/9P/y//T/9f/2//b/+f/5//j/+P/4//j/+P/5//n/+f/6//r/9v/2//b/9//5
//n/+f/5//X/8v/z//P/8//x//X/+v/6//r/+v/6//r/+v/6//r/+f/7//z//P/8//r/
+//8//z///8AAAEAAgABAP7//v/+//v/+P/3//X/9f/2//b/9v/1//X/9v/3//n/+f/5
//j/9v/1//T/8//x//D/7v/r/+v/7f/u//D/7P/r/+r/6f/q/+r/6//s/+7/7v/u/+7/
7P/r/+j/5//q/+v/7f/u/+z/6v/q/+v/6f/p/+n/6v/r/+z/7f/u/+z/7P/s/+z/8P/w
//D/9f/8/wAAAwAOAB8ANgBNAGUAgACkAMkA4wD2AP8ABgELAQQB5QCxAHAAHwDZ/7X/
qv+m/6b/pf+n/6f/qf+v/7f/wf/G/8z/0f/U/97/5v/k/+X/6P/p/+n/6P/o/+r/6//p
/+f/5//q/+z/7P/s/+3/7f/s/+z/7P/v/+//7v/u//D/8P/w//D/7v/u/+7/7v/v//D/
8P/w/+//8f/w/+7/8v/0//b/+P/2//T/8//x//P/8//z//P/9v/2//f/9//0//P/8v/w
//P/9P/1//f/9P/z//L/8f/y//L/8//z//P/8v/y//P/9P/1//b/9//2//T/8v/x//P/
9P/0//X/9P/z//L/8//z//L/8f/x//D/8f/y//L/7//t/+v/6v/q/+r/6f/p/+r/6v/q
/+r/6P/q/+v/6//s/+3/7v/v//L/8//z//P/9//1//P/9v/6//v/+//8//7//v/+//7/
/f/8//v/+P/5//r//P/9//v/+//7//v/+//7//v/+//5//n/+v/6//j/+P/4//f/+v/8
//3//v8AAAEAAgACAP///v/9//3/AQD//////v///wEAAwAEAAMAAwACAAIAAwAEAAUA
BwAGAAUABQAEAAAAAAAAAAEAAQADAAUABAACAAIAAgACAAUABgAHAAcABwAIAAgACAAI
AAkACgAKAAwADAAMAAwACQAGAAYABgAGAAQABAADAAQABAADAAIAAQABAAIAAwADAAMA
AwACAAAA///+//3//v/+//3/+//5//n/+P/4//f/9//3//f/+f/4//j/+P/1//T/8//y
//L/8//y//P/8f/x//L/8v/y//D/8P/x//L/8//0//b/9f/0//P/8v/y//L/8v/y//T/
9v/y//H/+v8EAAsAEAAXACoAQwBdAHQAigCtANUA9gALARYBGwEgARcB+QDEAHkAIwDb
/7j/rv+w/7H/r/+r/6v/sf+5/7//yP/S/9f/3v/k/+r/7P/s/+7/7v/t/+3/7v/x//P/
8f/v/+//8v/0//T/9P/1//X/9P/0//T/9f/z//D/7v/x//L/8//0//T/9P/0//T/9P/0
//P/8v/y//X/9f/0//b/9v/2//b/9v/2//f/9//5//n/+f/5//n/+P/4//f/+P/5//r/
+v/5//j/9//3//j/+f/6//v/+P/4//n/+f/7//r/+v/7//v/+//7//v/+f/4//f/9//5
//r/+v/7//n/+f/5//v//f/8//v/+//5//n/+f/4//b/9f/0//T/8//y//D/7//w//L/
9P/2//X/9v/2//X/9//3//f/9//4//n/+f/5//3/+//5//z//P/9//3//v///wAAAQAC
AAAAAAAAAP7//P/8//3//f/9//3//f/9//v/+//7//v//P/9////AAAAAAAAAAD///7/
/v/9//z//f///wEAAgAEAAQABAAFAAcABQAFAAQAAgADAAQABAADAAMAAgACAAIAAgAC
AAMAAQABAAIAAgADAAQABQAHAAYABQAEAAMAAgACAAAAAgAEAAYACAAHAAgACQAJAAsA
DAAMAAwACgALAAwADAANAAwACwAKAAsACAAIAAgACgAIAAgABwAGAAYABQAEAAUABQAG
AAcABQAFAAUABAAEAAMAAgABAAAAAAD///3/+//7//r/+v/7//v/+//7//n/+P/4//j/
+f/6//v//P/5//n/9//3//T/8//z//L/9f/0//X/9//1//X/9f/2//b/9v/2//b/+P/4
//j/+P/4//z//v8BAAgACgANABgAKQA6AFUAcwCOAKwAzQDrAAABCwEUAR0BHAEFAdUA
jgA5AOv/vf+u/6r/qv+r/6//sf+5/8P/zf/V/9r/4P/l/+r/8P/0//b/9v/4//j/9//0
//T/9v/3//n/9//3//r/+P/4//j/+f/5//j/+P/4//v/+//6//r/+v/6//r/+v/6//r/
+v/6//j/+P/3//b/+P/7//v/+v/6//r/+v/6//r/+v/7//v/+//7//v/+//8//z//f/9
//3//f/9//z//v/+//7////9//3//f/9//z//P/9//3//v/+////AQD+//3//P/7//z/
/P/8//3//P/8//v/+//9//3//f////3//P/7//v/+f/5//n/+P/4//f/9v/2//j/+P/3
//f/+P/4//j/+P/1//b/9v/1//f/9//3//f/+//9//7///8CAP///P/+/wAAAQABAAIA
AQAAAP///v///wAAAQAAAP7//v////////////////8AAAEAAgADAAIAAQABAAAAAQAC
AAMAAwAEAAYABwAIAAYABQAEAAIAAwAEAAUABwAJAAcABwAGAAQABQAGAAYABwAHAAYA
BgAIAAgACAAJAAkACQAKAAoABgAGAAYABwAHAAcABwAHAAcABgAJAAsABwAHAAgACQAK
AAsADAALAAwADQANAA8AEAAQABAADwAPAA8ADgAQABAAEAAQAA8ADAAMAAwADgAMAAwA
CwAJAAgABgAEAAMAAwAEAAUABwAHAAcABgAIAAcABgAFAAIAAgABAP//+//7//r/+v/7
//v/+//7//n/+P/4//j/+P/4//j/+P/4//n/+P/5//n/+f/6//r/+f/2//X/9f/0//P/
8v/y//L/8v/y//L/9f/2//f/+P/2//T/9P/3//7/BgANABgAJwA8AFMAbQCGAKQAxQDj
APgA/wAIAREBDgHzAMMAgAAtAOP/vf+y/6z/qP+p/6v/q/+t/7f/w//N/9T/2v/h/+b/
5P/k/+b/6v/u//D/8f/y//L/9P/1//T/8f/w//L/9P/0//T/9f/0//L/8f/w//X/9f/0
//T/9v/2//b/9v/1//T/8//y//T/9P/z//L/8v/1//X/9P/0//T/9P/0//b/9v/3//f/
9//3//f/9//2//b/9//3//X/9f/1//T/9v/2//b/9//3//f/9//3//b/9v/3//f/9//2
//b/9//1//X/9f/1//f/9v/1//X/9//4//j/+f/3//f/9//5//n/+P/3//f/9f/1//X/
9P/2//X/9P/0//X/9v/2//f/8//y//H/8P/z//b/+P/5//j/9//2//X/+P/5//n/+f/7
//n/9//6//7//////wAAAgACAAIAAgD///7//f/6//3//v8AAAEA/v/9//z/+//9//3/
/f/9//////8AAAAA/v/+//7//f/+/wAAAQACAP////////7//v/+//7///8BAP/////+
//z//f/+//7/AgADAAMABAADAAIAAQABAAEAAQACAAIAAgACAAIAAwAFAAUABQAFAAIA
AAACAAMA///9/wEABAACAAIAAgACAAIAAQACAAMAAwAFAAYABgAGAAYABwAIAAgACAAI
AAgACAAJAAYABgAGAAYABAAEAAMAAgACAAEAAAABAAEAAgADAAMAAwADAAIABAADAAIA
AQD+//7//f/7//f/9//2//b/9v/3//j/+f/5//j/+P/4//f/9v/1//T/9f/1//P/8//0
//X/9//4//j/9v/2//f/9v/1//T/9P/0//T/9P/0//b/9v/2//b/9P/0//b/+f8AAAgA
DQASABsALABBAFsAcgCOALEA0wDwAAUBEAEVARgBBwHjALIAawAVANX/vP+2/7T/tf+3
/7P/s/+5/8P/x//K/9T/3f/i/+b/6v/s/+//8v/z//P/9P/0//b/9//0//H/8P/y//T/
9v/4//v/+//6//r/+v/8//v/+f/4//b/9v/2//b/9//4//n/+v/6//r/+f/4//j/+//7
//r//P/8//z//P/6//r/+//7//3//f/9//3//f/8//z/+//5//f/9f/y//b/+P/6//3/
+//7//v/+//4//j/+f/5//f/9v/2//f/+P/5//r/+//8//z//P/9//z//P/7//v/+f/5
//n/+//5//j/9//3//b/9//4//j/+P/3//b/9v/1//T/8v/x//P/9P/1//b/9f/2//b/
9f/1//X/9f/1//n/+//8//3/AAD9//r//P8AAAEAAQACAAMABAAFAAYABAAEAAQAAgAD
AAQABgAHAAQAAwACAAEAAwADAAMAAwADAAMABAAEAAQABAAEAAMABQAGAAYABgAFAAUA
BQAEAAUABgAHAAkADQALAAsACgAJAAkACQAIAAsACwAKAAoACgAKAAoACwALAAsADAAM
AAoACgAKAAsACgAJAAgABwAJAAgACwANAA8ACwAGAAgACAAIAAgACwAMAA0ADQALAAwA
DAAMAA4ADwAQABAAEQAQAA8ADgAPAAwADAAMAA4ADAAMAAsADAAMAAsACgAJAAkACgAL
AAkACQAJAAgACgAJAAgABwAEAAQAAwABAP/////+//7//f/9//3//f////7//v/+//7/
/v/+//7//P/7//j/9//4//n/+//8//3//P/9/////v/9//z//P/6//r/+v/6//z//P/8
//z/+v/6//z///8EAAoAFQAcACUANABHAFsAdgCYAL8A5wACARMBGgEjASYBGQH1AMIA
fQAnAOX/yP/A/7r/t/+1/7X/uf+//8X/z//W/9z/5f/q/+7/8v/0//P/9v/3//f/+P/4
//r/+//7//n/+f/8//z//P/8//3////+//7//v///////v/+////AAABAAIAAQAAAP//
/v/+//7//f/8//7/AQABAAAA/v/+//7//v///wAAAgADAAAA///+//3///8AAAIAAwAD
AAMAAwACAAAAAAAAAAEAAwADAAMAAwACAAIAAwADAAUABAAEAAUABQAFAAUABQAFAAQA
AwADAAQABAADAAMAAgABAAAAAQACAAIAAgADAAEAAQABAAAAAQABAAEAAgABAAAA/v/9
//z//P/8//z/+//8//z/+//5//n/+f/5//3///8AAAEAAwABAP//AgAGAAcABwAIAAkA
CgALAAwACwAKAAkABgAIAAgACQAJAAcABwAHAAcABwAHAAcABwAJAAkACgAKAAkACAAH
AAUABgAIAAkACgAMAA0ADgAOAAsACgAJAAkADAALAAwADAAOAA8AEAAQAA8ADwAOAA4A
EAAQABAAEQARABEAEgASABAAEAAQABEADwAPAA8ADwAQAA4AEAARABEAEwARABAAEAAQ
ABAAEAAQABMAFAAVABUAFAAUABMAEgAUABUAFgAWABgAGAAYABgAFQASABIAEgASABAA
EAAPABAAEAAPAA4ADQANAA4ADwAPAA8ADwAOAA4ADQAMAAsADAAMAAsACQAFAAUABAAE
AAUABQAFAAUAAwACAAIAAgAEAAQABAAEAAMAAwABAAEA/////wAAAAACAAAAAAABAAEA
AQABAAIABAAEAAQABAACAAIAAgACAAAAAgAGAAsAEAAYAB8AKAA5AEoAXwB3AJQAtADX
APkADgETARgBIQEmAQ8B3wCaAEUA+f/N/7z/uP+4/7f/uf+7/8X/0//b/9//5v/s//H/
+P/+/wAAAgABAAQABQAFAAMAAgADAAMABgAFAAYACgAIAAgACAAJAAcABgAGAAYACwAL
AAoACgAMAAwADAAMAAsACgAJAAgACgAKAAkACAAKAA0ADQAMAA4ADgAOAA4ADAAMAA0A
DQALAAsACwALAA4ADgAPAA8ADQANAA0ADAANAA4ADwARABMAEwATABMAEgASABMAEwAS
ABAADwAPABEAEQARABEAEgASABIAEwASABIAEQARAA8ADwAPABEAEwASABEAEQANAA0A
DQAMAA0ADQANAA4ADQAMAAoACQAJAAoACwAMAAwADgAPAA8ADwAPAA8ADwAQABEAEQAR
ABMAEQAPABIAFAAVABUAFgAWABYAFgAWABcAGAAZABgAFgAWABcAFwAWABUAFAATABYA
FwAYABkAGQAZABoAGgAXABYAFQATABQAFgAXABgAFgAXABgAGAAaABoAGgAbABsAGQAZ
ABgAGAAZABoAGgAcAB0AHQAeABwAHAAcAB0AGwAbABwAHAAcABwAHAAdABsAGwAbABsA
HAAaABwAHQAeABsAGgAcABoAGgAaABwAHgAgAB8AHgAdABwAHAAcABwAGwAeACAAIQAi
ACAAIQAiACIAJAAkACQAJAAhAB4AHgAeAB8AHgAfAB8AHQAcABoAGAAZABkAGgAbAB0A
HQAdABwAGgAZABgAFwAWABYAFQATABMAEwASABIADwAPAA8ADwAPAA4ADgAOAA8AEAAR
ABIAEgATABIAEwARABEAEgASAA8ADAALAAsADQAPABEAFAATABIAEQAQABIAEgASABIA
FAAYABoAGQAcACQAKwA0AEEAVABpAIMAoADCAOMA/wAWASMBLAE1ATgBJQH5ALgAYwAP
ANv/yv/I/8r/y//N/8//1f/f/+f/8f/4//7/AwAIAA4AEgASABAAEgASABEAEgASABQA
FQAXABUAFQAYABoAGgAaABsAGwAaABoAGgAfAB8AHgAeAB4AHgAeAB4AHgAeAB4AHgAg
ACAAHwAeAB4AIQAhACAAHgAeAB4AHgAfACAAIgAjACMAIwAjACMAJAAkACUAJQAlACUA
JQAkACQAJAAkACUAIwAjACMAIwAjACQAJgAnACcAJgAmACcAKQApACkAKQApACgAJwAn
ACgAKAAnACcAJwAnACcAKQAnACYAJQAlACYAJwAoACgAKgApACgAKAAmACYAJQAlACYA
JgAmACYAJQAmACYAJQAoACkAKgArAC0ALQAsACsAMQAvAC0AMAAyADMAMwA0ADIAMgAy
ADIANAA0ADQAMgAwADAAMQAxADMAMwAzADMAMQAxADEAMQAzADMANAA0ADQANAA0ADMA
NgA4ADkAOgA3ADcANwA2ADgAOAA4ADkAOgA3ADYANAA2ADcAOAA4ADkAOQA4ADgANgA2
ADYANwA1ADUANgA2ADQANAA0ADUAMwAzADMAMwAyADAAMgAzADUAMwAzADYAMwAyADEA
MgAuAC4ALgAuAC4ALgAuAC0ALgAvAC8AMQAyADIAMgAyADMANAA0ADUANAAzADIAMQAu
AC4ALgAqACYAJAAhACIAIgAhACAAIAAhACMAJQAiACEAIAAeAB0AGwAZABcAFAASAA8A
CwAJAAkACAAIAAcABwAHAAcABAACAAEAAAAAAAAAAAAAAP7//f/6//n/+f/5//r/+v/4
//b/9v/3//b/9f/0//T/9v/2//b/9v/2//b/9v/2//T/9v/6//v//v8EAA0AFAAfADIA
RQBZAHQAmAC3ANUA8AD/AAYBDQEMAfUAzwCWAEUA8f/B/7T/rv+s/63/q/+n/63/t//B
/8f/yv/M/9H/1v/c/+D/4v/j/+b/5//n/+P/4v/j/+P/5f/j/+P/5v/j/+L/4f/h/+P/
4v/i/+L/4v/h/9//3v/f/+D/4f/i/+L/4v/i/+L/5P/k/+P/4v/g/+P/4//i/+T/5P/k
/+T/5P/k/+X/5f/l/+X/5f/l/+T/5P/l/+X/5//n/+f/5v/k/+T/5P/l/+X/5f/l/+X/
5//o/+r/6//p/+b/5P/j/+X/5f/l/+X/5//m/+X/5f/k/+T/4//j/+X/5f/l/+f/5//m
/+X/5f/h/+H/4f/g/+H/4f/h/+L/4//k/+T/5f/j/+L/4f/g/97/4P/h/+H/4f/h/+H/
4f/k/+X/5f/l/+n/5//l/+j/7P/t/+3/7v/r/+r/6f/o/+n/6v/r/+r/6//s/+7/7//u
/+3/7P/r/+z/7f/u/+//7//v//D/8P/w//D/8P/v//H/9P/2//j/9P/z//L/8P/t/+z/
6//r/+v/6f/p/+j/6P/p/+r/6v/t/+3/7P/s/+z/7P/s/+3/6//p/+j/5v/m/+b/5v/n
/+b/5f/k/+P/4P/e/+D/4f/l/+P/4//m/+D/3P/c/+D/3v/c/9r/2P/W/9f/2P/Z/9n/
1//Y/9j/2P/Y/9n/2v/a/9z/3P/c/9z/2f/W/9b/1v/X/9b/1//X/9b/1v/V/9T/0v/R
/9H/0f/T/9P/0//S/9L/0f/Q/8//zv/O/83/y//J/8n/yP/I/8b/xf/E/8P/xP/E/8X/
xv/G/8b/xv/G/8P/w//B/8H/wv/D/8X/xv/D/8D/v/+//8D/wf/C/8T/wv/C/8L/wv/C
/8L/wv/C/8j/yP/I/8v/0P/W/9v/3v/n//r/EQApAEQAZgCNAK0AygDhAOwA8QD2AOsA
xQCQAEkA7/+p/47/hP+A/4H/g/9//4P/i/+T/5n/oP+m/63/sv+2/77/wv/B/8T/xf/F
/8X/xv/J/8v/y//J/8n/zP/M/8z/zP/N/8//zv/O/87/0f/R/9D/0P/Q/9D/0P/Q/8//
zv/N/8z/y//K/8j/xv/E/8f/x//G/8b/xv/G/8b/xP/E/8X/xf/F/8X/xf/F/8j/yP/J
/8n/x//H/8f/xv/G/8b/xv/H/8j/yf/K/8v/yP/I/8n/yf/I/8b/xf/F/8P/wf+//73/
uv+4/7b/tf+1/7T/sv+x/7D/r/+u/6//r/+u/63/rf+p/6n/qf+o/6b/pf+k/6T/pP+k
/6P/o/+h/6D/n/+e/5v/nP+c/5v/nf+d/53/nf+f/5//nv+d/6L/of+g/6T/o/+j/6L/
ov+i/w==
         </WaveFormData>
      </LeadData>
      <LeadData>
         <LeadByteCountTotal>10000</LeadByteCountTotal>
         <LeadTimeOffset>0</LeadTimeOffset>
         <LeadSampleCountTotal>5000</LeadSampleCountTotal>
         <LeadAmplitudeUnitsPerBit>4.88</LeadAmplitudeUnitsPerBit>
         <LeadAmplitudeUnits>��V</LeadAmplitudeUnits>
         <LeadHighLimit>2147483647</LeadHighLimit>
         <LeadLowLimit>268435456</LeadLowLimit>
         <LeadID>V5</LeadID>
         <LeadOffsetFirstSample>0</LeadOffsetFirstSample>
         <FirstSampleBaseline>0</FirstSampleBaseline>
         <LeadSampleSize>2</LeadSampleSize>
         <LeadOff>FALSE</LeadOff>
         <BaselineSway>FALSE</BaselineSway>
         <ExcessiveACNoise>FALSE</ExcessiveACNoise>
         <MuscleNoise>TRUE</MuscleNoise>
         <LeadDataCRC32>2512651660</LeadDataCRC32>
         <WaveFormData>
BAAEAAQABAAIAAgACAAKAAoACgAKAAoACgAKAAwADgAQABAADwAOAAwADQANAAsACgAJ
AAgABwAHAAcABwAHAAYABgAGAAcACAAHAAgABwAGAAUABAADAAMAAgABAP/////+//3/
/f/7//r/+f/4//v//P/9//7//v/+//3//f/6//r/+v/6//r/+//7//r/+P/4//j/+P/4
//j/+P/4//r/+//7//v/9//3//n/+f/3//j//f8DAAkADgAZACYANABFAFkAdgCSAKoA
wADNANcA6AD1APUA4QC7AHsAOwATAAAA8f/t/+r/4v/d/93/3//f/+D/4P/j/+j/7P/u
//L/9f/z//X/9v/2//f/9v/2//j/9v/0//T/9f/3//f/9v/2//j/+P/4//r/+v/5//j/
+P/3//f/9//6//z//P/7//v/+f/5//n/9//5//r/+v/6//b/9v/3//j/+v/5//n/+f/6
//v//f/+//z//P/7//j/+f/6//z//v/8//z//P/+//z/+v/6//r//P/9//7////8//v/
+f/4//v//f///////P/6//r/+f/6//v/+v/7//v//P/9//7/+//5//b/9f/2//f/+P/5
//f/9v/2//b/9v/2//b/9f/2//b/9v/2//b/+P/4//j/+//8//3//f/7//z//v/+//z/
/P/8//7/AgADAAUACAADAAAA///+////AgADAAMAAwACAAIAAgAAAAAAAQABAAEAAQAB
AAEA/////wAAAAABAAIAAwADAAEAAgACAAIAAgACAAQABQAHAAYABgAGAAUABQAFAAQA
BgAIAAoACwAKAAcABgAFAAUABQAEAAQACQAJAAkACQAHAAMAAwAFAAcACAAJAAoABQAG
AAUABAADAAIABQAGAAkACgAJAAoACQAIAAkACgALAAwAEAASABIAEgAPAAwACgAJAAwA
CwAMAA0ADQANAAsACwAJAAkACgAKAAoACwALAAkACAAFAAMAAQACAAEAAQAAAAAA//8A
AAAA/v/9//v/+v/9//7///8AAP7//P/6//j/+f/7//z//v/8//z//P/9/////v/+//7/
AAAAAAAAAAD///7//f/9//3//f/9//v//f/9//v//v8BAAMACQAOABcALABCAFEAYQB6
AJgAtgDOAN8A6wD8AAUBBQHxAMkAhwBHACMAEAADAPn/7v/k/9v/2f/d/+H/4v/i/+X/
6P/s//D/8v/z//T/9//5//r/+f/4//j/+v/6//j/+P/5//r/+//7//z/+//6//n/+v/8
//v/+v/6//3//f/9/wAA/f/8//r/+f/8//3//v/9//3//v/+//7/+//6//r/+v/7//v/
/P/9//z/+//7//r//f/+//7//P/6//r/+//8//v/+v/5//r/+//6//v//P/7//v/+//7
//7//////wAAAAABAAIAAQD+//z//P/7//3//f/7//v/+//8//3//v/+//3/+//7//r/
+f/4//f/+f/4//j/+P/4//j/+P/3//X/9P/z//L/9f/4//n/+v/6//r/+v/5//f/+P/6
//r//P/+/wAABAACAAEAAQACAAEAAAABAAIAAgAEAAQAAwABAAAAAAAAAAIAAgADAAMA
AAD///7//f/+////AQACAAAAAAAAAP///f/+//7//v///wAAAwAFAAMAAgACAAIABQAF
AAUABAAGAAgACgALAAkABwAHAAcACQAJAAgACAAKAAkACAAHAAkACQAIAAoACgAKAAoA
CAAIAAoACgALAA4ADwAQAA4ADgAOAA4AEAASABIAEgARABAAEAARAA4ACwAKAAkACwAN
AA0ADwANAA0ADgAOAAwADQANAAsADQALAAoACQAGAAUABQAEAAUAAwADAAIAAQABAAAA
AAAAAAAAAAAAAP7//v/+//7///////7//v/+//7//v///////v/+//7/AAAAAAAAAAD+
//7//v///wEAAQABAP//AQABAP///P/9/wMACQAQABkAJgA0AEkAXwB0AJAArADEANkA
5wD0AAEBBwH/AN8ApQBfAC0AFAADAPn/8v/o/+H/4f/h/+H/4v/o/+3/8v/0//j/+v/7
//n/+//8//z/+f/4//j/+v/8//r/+v/7//r/+f/3//b/9//4//n//P/7//n/9//2//j/
+f/6//7//f/8//r/+f/5//n/+f/3//n/+v/6//r/9v/2//f/+P/4//f/9//3//f/9//4
//j/9//4//j/9v/3//j/+v/8//v/+v/5//r/+v/4//j/+P/7//v/+//7//v/+//6//r/
/f///wEAAQD+//z//P/7//v/+//5//n/+//8//3//v/8//v/+f/5//v/+//7//v/+f/4
//j/+P/4//j/+P/3//j/+P/4//j/9//4//f/9v/4//r//P/9//v//P/+//7/AAAAAAAA
AgAAAP////8AAAAA/v/+//7/AAACAAIAAQD///7//v/+/wAAAAABAAEA////////////
////AAAAAP7//v/+//3//f/+//7//v/8//z//v///wAAAAABAAIAAQABAAEAAAAAAAIA
BAAFAAUAAwADAAMAAQABAAAAAAADAAMAAwADAAMA/////wEAAgACAAIABAACAAIAAgAC
AAIABAAEAAYABgAEAAYABgAGAAQABAAEAAQABwAKAAsADAAKAAgABwAHAAoACQAKAAsA
CgAJAAYABQAFAAUABgAGAAcACQAKAAkACAAFAAMAAQADAAMABAAEAAEA//////7//f/9
//z//P/8//z//P/8//z//P/8//z/+//7//r/+v/6//r/+v/7//v/+v/6//r/+//8//3/
/v/9//z/+//7//v/+//7//n/+//9//v//P///wMABQAMABMAIAA0AEcAWQBwAIoApAC8
ANEA4QDwAPsA/QDtAMkAjwBPACEABgD1/+v/5P/c/9n/1f/V/9f/3P/i/+n/7P/u//L/
8P/t/+3/7//w//D/8P/w//H/9P/y//D/8P/x//H/8f/w//D/7v/u/+7/8P/w/+//7v/u
//D/8f/y//b/9f/0//L/8f/z//P/8//x//H/8v/y//L/7//u/+7/7v/x//H/8v/z//D/
7//v/+7/7//w//D/7v/t/+7/8P/y/+//7v/t/+7/8P/u/+7/7v/v/+//7//v//D/8f/x
//L/8f/z//X/9f/y//D/8P/v//L/8//y//P/8f/y//P/9P/0//P/8f/x/+//7//v/+//
7//u/+7/7v/x//L/8//z//D/8P/w//D/8v/0//T/9P/y//L/8v/x/+//8P/y//L/9f/2
//f/+v/7//v//P/+//7//P/8//z//P/+//7//f/7//r/+v/6//v//P/+/////P/7//r/
+f/5//n/+v/6//3//v///////v/+//3//P/9//7/AQADAAIAAAD///7//f/9//3//P/6
//z//v///wEA////////AQABAAAAAAAAAP///v/9//7/+//8/////v/+//7//v/7//z/
/v/+//7/AAAAAAAAAAD///7////+////AgADAAQAAgACAAIAAgACAAQABAAEAAQABAAF
AAcABAABAAAA//8AAAEAAAABAP////8AAAAAAAABAAEA//////3//P/7//j/9//3//b/
9//1//X/9P/y//H/7//u/+//8P/x//L/8v/y//L/8v/v/+//7v/u//D/8P/w//H/7//u
/+7/7v/u/+7/7v/u/+//8P/x//P/8P/v/+7/6//t//P/9//2//X/+f/9/wQACwAWACYA
OQBLAGIAfACUAKgAuwDNAN4A5wDpAOEAxQCPAEsAGQD+/+3/4//e/9r/1//V/9P/1f/W
/9j/3f/k/+j/6v/u/+//7v/v/+//7v/t/+z/7P/u//D/7v/u/+//7f/t/+z/7P/q/+r/
6v/s/+z/6//q/+r/6//r/+v/7v/u/+7/7f/t/+z/6//q/+f/6f/q/+r/6v/n/+b/5v/m
/+T/4//j/+P/5v/n/+n/6v/n/+b/5P/g/+L/5P/n/+r/5//m/+X/5v/m/+T/5P/k/+b/
5//o/+n/6f/p/+j/6P/n/+n/6//r/+r/6P/o/+f/5//n/+X/5f/n/+j/6f/q/+j/5//l
/+X/5//n/+f/5//m/+T/4//i/+L/4v/i/+H/4v/i/+L/4v/h/+L/4f/g/+P/5P/l/+X/
5f/m/+j/6P/m/+b/5v/o/+r/6//t//D/7//s/+v/6v/r/+7/7//v/+7/7P/r/+r/6v/q
/+v/6//p/+n/6f/p/+f/5//o/+j/6f/q/+v/6//r/+z/7P/s/+z/7P/u/+//7//u/+7/
7v/t/+3/7f/s/+z/7v/w//H/8f/v/+//7//v/+//7v/u//H/8f/x//H/7//r/+v/7f/w
//D/8P/w/+3/6v/o/+b/6P/m/+r/8P/w//D/8P/w//D/7v/u//D/8P/y//T/9P/0//L/
8v/y//L/9f/4//n/+v/5//j/+P/5//b/8//y//H/8//z//H/8f/x//H/8v/y//T/9f/1
//P/8f/v/+7/7f/r/+n/6P/m/+f/5//p/+r/5v/l/+P/4v/j/+T/5f/m/+j/6P/o/+j/
5P/j/+H/4P/i/+T/5v/p/+b/5P/j/+L/4v/i/+L/4v/l/+b/5//p/+j/5//m/+P/6f/p
/+f/5v/p/+v/7f/2/wcAHAAuAD8AVQByAI4ApAC2AMcA1QDiAOsA4wDJAJcAUwAZAPv/
6P/d/9f/0v/M/8f/w//D/8X/yP/M/9H/1v/Y/97/5P/h/9//4f/i/+L/4v/i/+P/5v/l
/+L/4f/h/+P/4//i/+L/5P/k/+T/5v/m/+X/5P/k/+X/5f/l/+j/5v/m/+X/5f/m/+f/
6P/n/+X/5v/m/+b/5//o/+r/7P/r/+n/6P/n/+f/5//o/+j/6//s/+z/6v/o/+j/6f/q
/+r/6v/q/+z/6v/o/+j/6P/r/+v/6//r/+3/7f/s/+z/7//x//P/8//v/+z/6//p/+r/
6//q/+v/6f/q/+v/7P/q/+n/5//n/+j/6f/q/+v/6P/m/+X/5P/m/+b/5v/l/+X/5v/n
/+j/5v/o/+j/6P/q/+z/7v/v/+//8P/y//L/9P/0//T/9v/3//f/+P/6//r/+P/4//j/
9v/4//j/9//3//b/9v/2//j/+P/5//n/9//3//f/9//1//X/9v/2//b/9v/2//X/9//4
//j/+P/5//r//f////7//P/7//r/+f/5//n/+P/5//z///8BAAAA/f/8//v//P/9//3/
/v////////////7/+f/4//n//P/+/wAA/v/9//z/+//6//v//P///wAA/v8AAAAAAAAA
AAAAAAAAAAQABgAGAAYAAgAAAP////8BAP///////wEAAQD//////f/9//7//v///wEA
AgABAAAA/f/7//n/+f/5//r/+v/5//f/9//2//X/9f/0//T/9v/2//b/9v/z//L/8f/w
//H/8f/w//D/8P/w//D/8f/x//D/8P/w//H/8v/z//T/8//y//H/8f/x//H/8f/v//H/
8//v/+z/8f/3//v//v8HABgALAA/AE0AXgB6AJoAuADRAOEA7gD7AAEB+QDbAKMAXQAl
AAgA+f/x/+r/4P/V/8//z//P/9L/2P/f/+L/5v/q/+7/6//p/+v/7P/s/+7/7v/v//L/
8f/u/+3/7f/u/+//7//w/+7/7v/u//D/7//t/+v/6v/t/+//8f/2//X/9P/y//H/8f/x
//H/7//x//L/8v/y//L/8v/z//T/9P/z//P/8//x//H/8v/y//H/8v/y//D/7//w//L/
9P/z//L/8f/y//X/9P/1//b/9P/z//L/8f/0//X/9f/2//b/9//4//f/9P/y//L/8f/0
//X/9P/1//T/9P/0//T/9//3//b/9//1//X/9f/1//P/8v/y//L/8P/w//D/7//x//L/
8//0//T/9v/2//b/9f/2//f/9//3//j/+v/6//r/+v/6//z/+//7//z//v/9//z//f/+
//7/AAAAAP///v/8//v/+v/8//z//f/9//n/+f/5//n/+v/7//3//v/8//z//P/7//n/
+v/6//r/+//8////AQD///7//v/+/wEAAQABAAAA/v8AAAIAAwACAP///v/9//7/////
/wAAAgABAAAA//8CAP//AAADAAMAAgABAAAA///+//z//v8AAAIABAACAAIABAAEAAQA
BgAGAAYABgAGAAYABgAFAAYABQAEAAQABAAFAAcACQAHAAcABwAFAAUAAwADAAQABQAH
AAgABwAHAAYAAwAFAAMAAgABAAAA//////7//f/7//v/+v/6//v/+//8//v/+v/5//j/
+f/6//v//P/7//v/+v/6//j/9v/0//P/9v/2//f/+P/2//b/9v/2//j/+P/4//n/+f/5
//n/9//1//n/+f/8/wEAAQABAAoAGQAmADgATwBlAH4AmAC0AMoA2QDnAPQA/wD9AOcA
twBzADUAEwD8/+3/4//g/9r/1//X/93/4f/i/+T/5//o/+z/8v/2//n/+P/5//n/+P/1
//T/9P/2//j/9v/2//f/9v/1//P/8v/y//L/8v/0//f/9//3//j/+P/3//b/+P/6//r/
+f/5//f/9//3//X/9f/2//b/9v/1//b/+P/6//n/9//2//X/9//3//j/+P/3//j/+P/2
//T/9P/1//b/+P/4//j/+v/5//b/9f/0//f/9//3//f/+f/5//j/+P/3//f/9//1//f/
9v/3//f/9f/1//P/8//0//b/+P/6//j/9//1//X/8//z//P/8//z//L/8v/y//T/9P/0
//P/8//0//X/9v/1//b/9f/0//X/9v/3//f/+P/6//3//v/7//r/+f/6//3//f/+/wAA
/f/6//n/+P/6//z//P/7//3//P/8//z/+v/6//v/+//8//3//v////z/+//7//r//P/8
//z/+//8//7///8AAP7//P/8//v//P/8//3//v8BAAEAAQAAAP3//v//////AAD//wAA
AQADAAMAAgACAAQAAwACAAEAAQD9//3////+//7//v/+/wAAAAABAAIAAAD8/wAAAgAC
AAIAAgACAAIABAAEAAQABgAGAAYABgAGAAYABgAGAAgACAAIAAcABgAGAAcACAAHAAgA
CQAGAAUAAgABAAMAAwAEAAQABAAFAAUAAwAEAAMAAwADAAAA//////7//P/5//j/9v/2
//f/9//4//b/9v/2//b/9P/0//T/9P/1//X/9P/0//L/8v/y//P/8f/w//D/8P/u/+7/
7v/u//D/8P/w//H/9P/1//b/9f/x//H/7//w//P/+f/9/wgAFQAkADQARwBZAHIAjgCq
AMAAzQDbAOoA8QDrANUApwBlACsADQD6/+3/4//a/9T/zf/L/8//1f/a/97/4f/m/+j/
5v/m/+n/6v/t/+//8P/v/+7/7v/w/+//7P/r/+v/7P/t/+3/7v/t/+z/6//s/+3/7f/t
/+7/7//v/+//8v/x//D/7v/t/+//7//v/+3/6//s/+z/7P/s/+z/7f/u/+7/7f/t/+3/
7f/t/+7/7v/v//D/8P/u/+r/6v/r/+z/7v/u/+7/8P/u/+z/7P/s/+3/7f/t/+3/7v/v
/+//8P/u/+//8P/v//D/7v/u/+3/7v/v/+7/7//u/+7/7v/u//D/7//t/+3/7P/r/+r/
6f/r/+r/6v/q/+v/7P/t/+3/6//q/+n/6P/r/+7/7//w/+7/7v/u/+3/7//w//L/8v/w
//D/8P/y//X/9f/2//j/+P/2//b/9v/z//T/8//x//P/9P/2//j/9f/0//T/8//y//P/
9P/1//f/9//4//j/9//2//X/8//0//b/9//4//X/9P/1//X/9f/0//T/9P/3//f/9//2
//P/9P/1//X/+P/3//j/+f/4//f/9f/0//f/9//3//f/+f/1//X/9//4//j/+P/4//f/
9v/2//b/9P/w//T/9v/0//b/9v/2//b/9v/2//j/+P/4//r/+v/6//z//P/8//z//f/+
//3//P/9//z//P/9//3/+//7//v/+//7//n/+f/5//n/+v/6//j/+f/5//f/+P/3//f/
9//2//X/9f/0//L/7//u/+z/7v/v/+//8P/u/+7/7v/u/+z/7P/s/+z/6//r/+r/6v/r
/+z/7f/v/+//7v/u/+7/6//q/+n/6P/p/+r/6//t/+3/7f/t/+v/6f/p/+v/7P/x//f/
+f/8/wUAEAAiADMARQBcAHoAmACwAMcA1wDiAOsA7QDjAMcAkQBLABkA/v/t/+P/4P/a
/9H/y//N/9H/0P/S/9f/3v/g/+L/5P/p/+n/6//s/+z/6//q/+r/7P/r/+j/5//n/+r/
6//r/+z/7P/s/+z/7v/s/+v/6v/q/+n/6f/p/+z/7f/u/+7/7//v/+//7//t/+3/7v/u
/+7/7v/u/+//8P/v/+3/7P/r/+z/7f/v//D/8P/w/+//7P/p/+j/6P/o/+r/7P/u//L/
8P/u/+7/7v/v/+//7//v/+3/7f/s/+z/7f/v//H/8f/x//D/8f/x//H/8f/v/+//7v/u
/+7/7v/u/+3/6//r/+3/7f/t/+3/7//u/+7/7v/r/+r/6f/n/+j/6v/s/+7/7f/u/+3/
7P/r/+z/7f/t//D/8v/1//b/8//y//H/8v/0//X/9//6//n/+P/5//r/+P/6//r/+f/6
//r/+//8//n/+P/4//f/9v/3//j/+f/5//n/+v/6//j/+P/4//f/+P/6//v//P/5//j/
+f/5//r/+v/7//z//////////v/7//z//f/9/////f/9//3//f/9//z//P8BAAEAAQAB
AP//+//7//3//P/8//z//P/8//z//f/+/wIA/v/6//z//P/8//z//f/+/wEAAgABAAIA
AQAAAAEAAgADAAQAAwAEAAMAAgADAAIAAgADAAUAAwADAAMABQAFAAMAAwADAAMABAAE
AAIAAwADAAEAAwABAAAA//8AAP/////+//r/9//2//T/9v/3//f/+P/2//b/9v/2//b/
9v/2//b/8//z//L/8v/0//T/9P/1//b/9v/3//j/9v/2//b/9v/0//T/9P/1//f/9//3
//X/8//x//P/9v/3//v/AQAIABEAHAAqADkASwBmAIoArADEANUA4wDyAP0A/wD1ANkA
pQBfACsAEgD///H/6P/e/9n/1//Z/9v/3v/g/+X/6v/q/+z/8P/v/+//8f/y//L/8//y
//L/9P/0//L/8v/z//X/9f/0//T/8v/y//L/9P/1//X/9f/2//f/9//3//r/+f/4//b/
9f/3//f/9//1//X/9v/2//b/9v/2//f/+P/4//f/9//3//T/8//z//L/9f/2//b/9P/0
//T/9f/2//b/9v/2//j/+P/2//b/9v/3//f/9//3//n/+f/4//j/9//5//v/+//8//r/
+v/5//n/+f/3//f/9f/2//f/+P/6//n/9//3//X/9f/1//X/9v/2//f/+P/3//b/9f/z
//L/8v/y//L/8v/0//T/9P/0//T/9P/z//b/+P/7//z//P/8//z//v8BAAEAAgAEAAQA
AgACAAIAAQACAAEA//8AAAAAAQACAAEAAAAAAP///f/9//3//f/+////AQACAP///v/9
//v//v8AAAEAAgAAAAAAAgADAAIAAAD///7/AgADAAQABAADAAQABQAFAAcABQAFAAUA
BQAFAAQABAAHAAcABwAHAAkABQAFAAcABwAGAAUABAAEAAQABQAGAAgACAAGAAQABAAE
AAQABAAEAAUABgAJAAoABwAIAAcABgAHAAgACQAKAAoADAAMAAwACwAKAAoACwALAAkA
CQAJAAkACQAHAAcACQAJAAoACgAIAAkACQAHAAkABwAGAAUABAADAAMAAgD///3//f/8
//7//////wAA/f/8//v/+v/7//z//f/+//3//f/8//z/+v/6//r/+//9//z//P/8//z/
/P/8//z//v/+//7////+//3//P/5//X/9//7//z/AQAFAAsAEgAfAC4APgBNAGUAfgCc
ALwA0ADbAOMA9AABAQEB6QC5AHcAOwAZAAIA8//r/+T/3P/X/9v/4//n/+b/6P/r/+7/
8v/0//j/+//5//v//P/8//r/+P/3//j/+f/4//n/+//7//v/+v/6//n/+P/3//j/+//7
//v//P/9//3//f8AAP///v/8//v//f/9//3/+//7//z//P/8//3//v8AAAIA///9//z/
+//5//n/+v/6//3//v/+//z/+P/4//n/+v/7//z//f8AAAAA/v/+//7////////////9
//3//P/8//v//f//////AQAAAAEAAQD//////f/9//3//v///wAAAAD///3//f/7//v/
+//7//7//v///wAA///+//3/+//7//z//f/+//7/AAAAAAAAAAAAAAAA//8BAAIABAAE
AAIAAgACAAQABQAFAAYACAAGAAQABAAEAAUACAAJAAkACQAIAAgACAAFAAQABAADAAMA
BQAHAAkABwAHAAgACAAFAAQAAwABAAIABAAFAAYABQAEAAUABQAGAAYABwAIAAkACQAJ
AAgABwAIAAkACQAMAAsADAANAAsACwAKAAoACwALAAsACwANAAkACQALAAsACgAJAAgA
CAAIAAkACgAJAAgACQAIAAcABgAGAAgADAAMAAkACAAHAAYACAAIAAoACgAMAA4ADgAO
AAwADAAMAAwAEAASABIAEgAPAA4ADgAPABAADwAQABEAEAAPAAwACwAJAAkACgAKAAsA
DQAOAA0ACwAJAAgABwAIAAcABwAGAAUAAwADAAIA//////7//v/+//7//v/+/wAAAAAA
AAAAAgADAAMABAAEAAQABAAFAAMAAAD+//z//v8AAAIABAADAAIAAQABAAEAAQABAP//
AwAFAAUAAgADAAcACwAUACMAMgBCAFMAaQCCAJ4AtgDMAN8A7QD+AAsBCwH1AMkAhwBF
ABsABgD9//f/8P/q/+X/5f/l/+n/7v/y//X/+P/8/wAAAgADAAAAAQABAAAAAAAAAAEA
BAACAAAAAAABAAIAAwADAAQAAgACAAIABAAFAAUABQAGAAkACQAJAAwACwAKAAgABwAJ
AAkACQAHAAkACgAKAAoABQAEAAQABAAHAAcACAAJAAcABwAIAAgACwAMAAwACgAIAAgA
CQAKAAgACAAIAAoADAAKAAoACgAJAAkACQAJAAoACwALAAwADQAPABEAEQAOAAwADAAL
AAwADQAMAA0ADAAMAAwADAANAA0ADAANAA8ADwAPAA8ADwAOAA4ADgAOAA4ADgANAA4A
DgAOAA4ADAAOAA4ADgAQABIAFAAVABQAFAAVABQAFgAWABYAGAAZABkAGgAcABwAGgAa
ABoAGgAcABwAGwAZABgAGAAYABoAGgAbABsAFwAXABcAFwAZABkAGgAaABoAGgAaABkA
GwAcABwAHAAaABoAHAAdABsAGgAaABoAGwAbABsAGgAaABwAHgAfAB8AHQAdAB0AHQAd
ABwAHAAdABsAGQAXABkAFQAVABcAFgAWABYAFgATABIAEgASABUAFgAZABoAFgAUABMA
FAAQABEAFAASABIAEgASABAAEAASABIAFAAWABYAFgAYABgAGAAYABcAGAAXABYAFwAW
ABYAFwATAA8ADQALAA0ADQALAAsADQANAA4ADgALAAsACgAHAAUAAwACAAEA/P/5//f/
9P/z//H/8f/w/+//7//u/+7/6//q/+n/6P/q/+r/6v/q/+b/5f/j/+L/5P/k/+T/5f/k
/+L/4f/g/97/3v/e/97/3v/e/97/3//f/9//3//d/93/3f/h/+D/3//j/+f/7v/3/wgA
GAApAD0AVgByAIoAogC1AMEA0ADbANcAyQClAGEAHQD1/+T/1f/N/8j/wP+5/7X/uf+9
/77/vv+//8L/xv/K/8z/zf/L/83/zv/O/8z/yv/J/8r/yv/I/8j/yf/I/8f/xf/E/8b/
xv/G/8j/x//F/8P/wv/F/8X/xf/I/8j/yP/H/8f/x//H/8f/xf/H/8j/yP/I/8b/xv/H
/8j/xv/F/8X/xf/G/8f/yf/K/8j/yP/H/8T/xf/G/8j/yv/H/8b/xf/G/8j/xv/G/8b/
yP/J/8r/y//I/8f/xf/E/8f/yf/L/8v/yP/G/8b/xf/H/8f/xf/F/8f/yP/J/8r/yP/H
/8X/xf/D/8P/w//D/8P/wv/C/8L/xf/G/8f/x//E/8T/xP/E/8P/xP/D/8L/xf/G/8f/
x//H/8j/yv/K/8r/yv/K/8z/z//P/9D/0v/N/8r/yf/I/8n/zP/N/83/z//O/87/zv/M
/8z/zf/N/8z/zf/O/8//zv/N/83/zP/N/87/z//P/9L/1P/V/9b/0v/Q/9D/z//N/8z/
zP/M/8z/y//K/8j/yP/K/8z/zf/N/8v/y//L/83/zf/M/8z/zf/L/8n/x//H/8P/w//F
/8X/xP/D/8L/wP++/73/vP+9/77/wf/C/7//vP+6/7z/uv+3/7b/tf+0/7X/tv+5/7r/
t/+4/7f/tv+2/7b/tv+2/7r/vP+8/7z/uv+4/7f/t/+5/7f/t/+3/7X/tf+z/7P/sv+x
/7H/sP+y/7P/s/+x/7H/r/+u/63/rv+t/63/rP+q/6f/pv+k/6P/o/+i/6L/ov+i/6L/
ov+i/6L/ov+i/6H/of+g/6D/oP+g/6D/of+g/57/nf+c/53/nv+f/6D/n/+e/53/nf+b
/5v/m/+Z/5//nf+b/5z/n/+j/6X/qP+x/8D/0v/j//f/EAAwAFAAagCBAJEAngCrAK8A
oQCDAEsAAQDJ/67/n/+T/4z/gv93/3f/e/99/37/gv+F/4j/iP+M/5T/lf+V/5f/mP+Y
/5n/mP+Y/5r/mP+W/5b/l/+Y/5n/mf+a/5j/mP+Y/5r/nP+b/5r/mv+Z/5n/mf+c/5v/
mv+Y/5f/lf+V/5X/k/+R/5L/kv+S/5D/kP+R/5L/kf+P/47/jf+L/4v/jP+M/4//kP+Q
/47/iv+K/4v/jP+K/4r/iv+M/4//jv+P/5D/jv+N/4z/i/+L/4v/iv+K/4b/hf+E/4H/
f/98/3v/ef94/3f/dP9z/3D/cP9w/3D/cv9x/2//b/9s/2v/av9p/2f/Zv9m/2b/ZP9k
/2T/Y/9h/2D/X/9e/13/Xv9d/1z/Xf9e/1//X/9e/17/X/9e/2D/YP9g/2L/YP9f/1//
YP9h/w==
         </WaveFormData>
      </LeadData>
      <LeadData>
         <LeadByteCountTotal>10000</LeadByteCountTotal>
         <LeadTimeOffset>0</LeadTimeOffset>
         <LeadSampleCountTotal>5000</LeadSampleCountTotal>
         <LeadAmplitudeUnitsPerBit>4.88</LeadAmplitudeUnitsPerBit>
         <LeadAmplitudeUnits>��V</LeadAmplitudeUnits>
         <LeadHighLimit>2147483647</LeadHighLimit>
         <LeadLowLimit>268435456</LeadLowLimit>
         <LeadID>V6</LeadID>
         <LeadOffsetFirstSample>0</LeadOffsetFirstSample>
         <FirstSampleBaseline>0</FirstSampleBaseline>
         <LeadSampleSize>2</LeadSampleSize>
         <LeadOff>FALSE</LeadOff>
         <BaselineSway>FALSE</BaselineSway>
         <ExcessiveACNoise>FALSE</ExcessiveACNoise>
         <MuscleNoise>TRUE</MuscleNoise>
         <LeadDataCRC32>3870429494</LeadDataCRC32>
         <WaveFormData>
yP/I/8n/yf/H/8b/xf/C/8f/yP/I/8n/xv/F/8T/w//H/8r/yf/J/8n/yf/J/8j/xv/F
/8X/xP/G/8f/yf/M/8n/x//F/8P/yP/K/8z/zv/N/83/zf/N/8z/zP/L/8v/zf/P/9H/
0//Q/83/yv/F/8j/y//O/9L/0v/S/9L/0f/O/8z/y//K/83/zv/P/87/yv/I/8X/w//J
/8n/y//N/83/zf/N/8z/wv/E/8j/yv/L/83/zf/N/8z/z//S/9v/5f/v//3/EAAfACoA
MwA8AEYAUwBgAGsAbQBhAEIAIAAHAPb/6//n/+T/4P/d/9r/1//R/8n/xf/D/8X/x//J
/8v/zf/K/8j/x//F/8P/w//F/8b/yP/I/8j/yP/F/8T/w//C/8T/x//J/8z/yv/L/8v/
zP/K/8r/y//M/8//0f/S/9L/0P/O/8z/yP/L/83/zv/P/87/y//M/8v/y//L/8v/zf/S
/9X/1//Z/9X/1P/S/9H/1P/V/9j/1//W/9b/1f/U/9D/z//O/83/0f/S/9T/1f/R/83/
y//K/8//0f/T/9X/1//V/9D/0P/N/9D/0v/S/9b/2P/a/9z/2P/V/8//0f/T/9T/1f/W
/9T/1P/U/9T/0f/Q/9L/0f/U/9b/2f/b/9n/1//W/9T/1v/Z/9z/3v/c/9z/3P/c/9r/
2P/Y/9j/3v/h/+T/5v/i/97/2//Y/9z/3f/f/9//4P/e/9z/2//a/9r/2//c/+D/4f/i
/+H/3//d/9r/3P/g/+L/5P/m/+X/5//n/+b/4//k/+f/5v/n/+n/7P/w/+7/6v/l/+P/
6P/p/+j/6//p/+j/5f/h/+H/4//k/+T/6P/r/+z/6//m/+P/4v/h/+X/6f/u/+//7v/q
/+b/5P/i/+D/5f/n/+j/6v/o/+b/6P/o/+n/6f/p/+n/6//t//D/9P/w/+3/6//p/+3/
7v/v//H/8f/w/+//7f/q/+r/6v/p/+v/7f/w//L/7v/s/+n/5//p/+v/7P/u/+3/7f/t
/+3/6v/p/+j/5//r/+3/8f/1//D/7v/r/+j/7P/t/+//8P/w//D/8P/w//D/7v/u/+7/
8f/z//f/9//z//H/7//t/+//8P/y//T/+v/2//H/7//v//H/9v/9/wYAEwAdACMAKQA0
AEEAUgBlAHYAggCPAJwAnwCdAIsAbABMAD0ANAArACMAGgAMAAEA+P/3//n/+f/5//3/
/f/9//n/9f/z//b/9v/3//f/9//5//3/AAD8//r/+P/2//j/+v/8//7//P/9//3//v/7
//v/+v/6//7/AAADAAYAAwABAP7/+v/+/wAAAgACAAIAAwADAAMAAAD9//7//f8BAAMA
BQAJAAUAAwAAAP3///8CAAQABwAFAAUABwAFAAEAAAD+//z///8BAAMABQADAAAA/v/7
//7///8CAAYABgAFAAQAAwABAP//+v/6//n//v8CAAQAAAD+//z/+v/8//3/+/8BAAEA
AAD///7//f/8//v/+v/7//z/AAABAP///P/6//f/+v/7//3//v/8//3//v/+//3//P/7
//r//v/+/wAAAgAAAP3/+v/2//f/+P/6//z//f/9//7//f/7//j/9f/z//X/+P/8/wAA
/v/7//j/8//2//f/9//8//3//P/7//r/+P/5//j/9v/3//z/AwAGAAMAAQAAAAAAAgAC
AAEAAwAGAAcABgAJAAgABgACAP3/AAAFAAkADAANAA0ACwAHAA0ADwASABQAFAAUABQA
EgARAA8ADgARABIAFwAaABcAFQATABEAEwATABQAFgAVABUAFgAXABQAEAAMAAkADgAQ
ABIAEwAQABAAEAAPAAwACwALAAoACwAMAAwADQAJAAcABAACAAQABwAKAA0ACwAJAAcA
BQAGAAUABgAHAAgACgALAAwACgAJAAkACAAKAAwADgAQABAADgAOAA4ADwAPABEADwAP
AA8ADwAPAAwACgAJAAgADgASABEADQALAAsACgALABAAGQAlAC8APQBKAFcAZABxAHwA
iACTAKIArwC1AK0AkgBqAE8AQAAzACkAJAAeABcAFAAPAAcA///9//3/AQAFAAcABQAF
AAIAAAD///3/+f/5//v//P/+/wAAAgAEAAAA/v/8//r//P///wEABAABAAEAAAAAAAIA
AgADAAQABQAHAAgACAAEAAIAAAD8/wAAAwAFAAcABAABAAIAAQADAAMAAwAFAAcACQAK
AAsACAAIAAcABwAJAAsADwAPAAwADAALAAoACQAJAAkACQALAAoACgAJAAQAAQAAAAAA
BAAFAAYABwAEAAEA+//6//f/+v/8//z//v/+//7//v/8//n/8//1//j/+v/8//7//f/8
//v/+v/6//r//f/9////AAACAAMAAAD9//v/+P/7////AwAGAAQAAgAAAP7/AAD+//7/
/v/////////+//r/+P/3//b/+P/5//v/+//5//b/8//x/+//8P/y//T/9//3//f/9f/y
//H/7//y//f/+P/5//r/+P/5//j/9v/2//j//P/8//3///8CAAYABAAAAPv/+f/9////
//8DAAIAAAD8//f/9//5//r/+v/9///////9//v/+f/5//n/AAADAAEAAwACAP///v/9
//z/AAABAAEAAgACAAAAAgACAAAA///+//3/AQADAAYACgAEAAEA///9/wEAAgADAAUA
BQAEAAMAAQD+//7//v/9/wAAAwAHAAoABwAEAAAA/f8BAAMABAAGAAcABwAHAAcABAAD
AAIAAQAGAAcACgANAAoACgAJAAgACQAJAAoACgALAAwADQAOAA0ACgAJAAgACQALAA8A
DwALAAkABwAFAAYABgAHAAgADAAKAAUA/////wEABgALABIAGwAlAC0AMwA+AEkAWABp
AHoAigCZAKIAqQCnAJkAfABeAEkAOgAvACkAIgAWAA0ABgD///3//f8BAAUABwAFAAUA
///3//X/9P/0//P/9f/3//v//v/6//j/9v/0//f/+P/5//r/+P/5//n/+v/3//f/9v/2
//j/+v/9/wAA/v/9//v/+P/7//z//f/8//z//f/9//3/+v/3//j/9//6//3/AAAFAAIA
AQD///3///8CAAQABwAJAAkACwAJAAUABAACAAAAAgADAAQABQACAP7/+//3//b/9f/2
//j/+P/3//b/9f/z/+//6P/m/+f/7P/w//L/7//s/+n/5v/p/+n/5v/r/+r/6v/q/+r/
6P/o/+j/6P/r/+7/9P/3//T/8v/x/+//8f/x//L/8v/w//H/8v/y//D/7v/s/+r/7P/s
/+7/8P/t/+v/6f/m/+b/5v/n/+j/6P/p/+v/6//n/+T/4f/f/+P/5v/q/+7/6//p/+f/
4//l/+X/5P/o/+r/6v/q/+r/6P/n/+T/4P/i/+b/7P/u/+n/5//m/+b/5v/k/+H/4f/k
/+X/5P/n/+T/4v/e/9n/3P/h/+X/6P/m/+X/4v/d/+D/4f/k/+f/5//p/+z/6//g/+H/
4//l/+j/6v/q/+r/6v/o/+X/4f/e/+D/4P/k/+b/4//h/9//3f/c/9v/2//c/9v/2//c
/93/2f/W/9P/0f/V/9b/1//X/9b/1v/W/9X/1f/V/9b/1v/X/9j/2P/Z/9b/1f/T/9L/
1f/X/9n/2//Z/9f/1f/T/9T/0//U/9X/1v/Y/9n/2v/W/9P/0f/O/9H/0v/T/9T/0//Q
/8//zv/L/8v/zf/L/83/z//R/9P/0P/M/8n/xv/I/9D/1f/V/9P/0f/Q/9P/1v/b/+X/
8f/9/wgAFwAiAC0AOABIAFcAYgBtAHcAcQBWADIAFQAEAPX/7f/q/+j/5f/g/9v/1f/R
/83/yf/L/83/z//T/9P/0f/O/8z/yf/F/8X/x//I/8z/zv/Q/9L/zv/M/8r/yP/K/83/
z//S/9L/0//T/9T/0//S/9L/0v/U/9f/2f/a/9j/1v/U/9D/0//V/9b/1//W/9P/1P/T
/9H/0f/R/9P/1//Z/9r/2//Y/9b/0//R/9T/1//c/93/2v/Y/9X/0v/P/8//z//P/9L/
0v/T/9P/zv/L/8r/yv/M/83/zv/P/8//zf/I/8j/xf/I/8r/yv/N/87/z//Q/83/y//G
/8n/zv/Q/9L/1P/R/9D/z//O/87/zv/R/9H/0//U/9b/1//T/9H/0P/O/9H/0//V/9b/
1P/U/9T/1P/T/9D/z//O/9H/0//V/9b/0v/Q/8//zv/R/9P/1v/X/9T/0v/Q/8//z//Q
/9L/1P/V/9X/1f/T/9H/z//M/87/0v/U/9b/2P/X/9n/2f/Y/9b/2P/c/9z/3P/d/9//
4v/g/9z/1//V/9j/2f/Y/9v/2f/Y/9X/0f/R/9P/1P/U/9n/2//b/9n/1v/T/9L/0f/X
/9v/4P/h/93/1//U/9H/0//S/9b/3P/g/97/3v/e/97/3f/b/9j/1v/Z/9r/3//i/9//
3f/b/9n/2//d/+D/5P/j/+P/5P/l/+P/4P/d/9v/3v/g/+L/4//g/+D/4P/f/+D/4f/j
/+T/5v/m/+X/5f/h/9//3P/a/9z/3//i/+X/4v/f/9z/2f/c/9v/3P/d/97/4P/h/+L/
3v/b/9n/1v/Z/9z/3//i/9//3P/b/9r/3P/d/+D/3//i/+P/5P/l/+L/4P/f/97/5v/o
/+X/4//h/9//3v/j/+7//f8LABMAHwAyAD8ASABTAF4AagB7AIgAjwCLAHUAUAAyAB0A
EAAHAAEAAAD8//X/7v/p/+X/4//h/+X/6f/r/+3/7f/r/+j/5v/l/+P/5P/l/+j/6v/o
/+j/6P/o/+b/5P/i/+D/5f/p/+z/8P/t/+3/7P/s/+3/7v/w//L/8v/z//P/8v/x//D/
7//s/+//8f/y//P/8f/v//H/8f/y//P/9P/3//r/+//7//v/+v/6//n/+f/7//3/AQAB
AP///v/8//r/+v/7//z//f8AAAAAAQABAP///f/9//7/AgAFAAgACwAIAAUA///+//3/
AgAGAAgABgAGAAYABgADAAEA/P///wIABAAGAAgABAACAAAA/v///wAABAAFAAYABgAH
AAcABQADAAIAAAADAAcACwAOAAsACgAJAAgACQAIAAkACgAOAA8AEAAQAAwACgAJAAgA
CwANABAAEQANAAoABwAFAAYACAALAA4ADwAPAA8ADQALAAkABgAIAAwADgAQABIAEgAT
ABIAEAARABQAGQAaABgAFwAXABgAFQASAA4ADQATABUAFQAZABYAFAAQAAsADgARABMA
FAAVABcAFwAVABAADQAMAAsAEgAXABkAFgASABAADgAMAA4ADwAPABAAEgAQABIAEgAQ
AA8ADgANAA8AEQAUABgAEwARABAADwARABAADwAPABIAEgASABEADgAOAA4ADQARABMA
FgAYABYAFAARAA8AEAARABEAEgAUABUAFgAXABQAEwASABEAFAAVABgAGwAXABYAFAAS
ABQAEwATABIAEwAUABUAFgAUABAADgAMAA8AEQAVABUAEQAPAA0ACwALAAoACgAKABAA
EgANAAcABQAHAAgACwAUAB8ALQA1ADcAPABJAFoAbQCAAJAAnQCqALUAtQCrAJIAbgBT
AEYAPQA3ADAAJgAZAA4ABwAFAAMABwANAA8ADwAPAA0ABwAGAAQAAwABAAIABQAKAA4A
CwAKAAkACAAJAAoACwAMAA4ADwAPABAADAALAAkACAALAA4AEgAWABMAEwASABAAEQAS
ABMAEgAWABcAFwAXABQAEQASABEAFQAXABkAHQAaABkAFwAVABMAFAAUABUAFgAXABoA
GQAUABIADwAMAA4AEQAUABcAEwAQAA4ACwALAAsADQAQABAADwAOAA0ACgAHAAEAAAAB
AAYACgAMAAgABgAEAAIABQAFAAIABwAIAAgACAAIAAYABAACAAAAAwAEAAgACQAJAAgA
CAAHAAgACQALAAwADQAPABEAEgAPAA4ADQAMAA4ADgAQABIAEAAPAA4ADAANAAwADAAM
AA0ADQAOAA0ACQAGAAMAAQAFAAgADAAQAA0ACwAJAAUABgAHAAcADAAMAAwADAAMAAkA
CQAHAAQABwAMABMAFgASABEAEQASABQAEgAPAA8AEgATABIAFQARAA4ACQADAAcACwAO
ABAAEAAPAAwABwAJAAkACwANAA8AEQAUABMACgAJAAgADAAOABAAEgASABEADwAOAA0A
CgALAAoACwANAA8AEQAMAAkABwAGAAcABwAIAAkACwAKAAkACQAHAAYABQADAAUACAAL
AA0ACgAHAAUAAgAEAAYABwAJAAkACQAIAAgABQAFAAUABQAHAAkACwANAAsABwAFAAMA
BgAIAAkACgAKAAkACQAIAAYABAACAAAAAwAEAAcACgAFAAMAAwD//wIAAwAEAAUAAwAC
AAIAAgD8//7///8FAAkACwAKAA0AEAATABsAJwA3AEgAVwBqAHkAggCIAJEAngCnAKUA
kwB2AFoARwA0ACMAFwAQAAoABQAGAAkACQAHAAMA/f/3//f/+f/9/wMAAwACAAIAAQD9
//v/+//6//3//v///wAA/v/+//7//v/9//3//P/8/wAAAwAFAAgABAACAAEAAAABAAMA
BAAEAAQABAAEAAIAAQABAAAA//8DAAMABwAJAAcABQADAAMABgAJAAsADQAPABAAEAAR
AA4ADQAOAAsADgAQABEAEgAMAAkABgADAAQABAAFAAUAAQD/////AAD9//v/+f/3//v/
+//4//r/9f/2//b/9P/3//j/+f/6//r/+f/1//n/+P/2//T/8v/1//j/+//+//v/+v/8
//v///8AAAIAAwACAAEAAQAAAP3//f/9//z///8CAAUACAAFAAAA/f/6//7///8AAAAA
/f/8//z//P/7//v//P/7//z//P/8//3/+//6//r/+v/9////AQABAAAA///9/wAAAQAA
AP///v8BAAUABwAIAAMAAgADAAAAAgADAAUACAAIAAYAAwADAAMAAQD9//3/AAACAAIA
AQD+///////+/wEAAwADAAEAAQD////////+////AQD//wMAAQACAAMAAQD8//z//f/+
////AAADAAMAAgACAAAA/P/8//r/+//9////AQD///3//P/8//r/+f/5//n/+//8//3/
///9//r/9//z//b/+P/6//v/+f/5//r/+v/6//r/+f/5//r/+//7//z/+P/1//L/7//z
//X/9//5//b/8//y//H/7//w//D/8P/z//P/9P/0//D/7v/s/+r/7f/s/+3/7v/q/+f/
5v/h/+H/4f/h/+H/4//k/+b/6P/g/97/3f/d/+H/5f/q/+//8v/3////BwARACAANQBI
AFUAYgBqAHMAfACBAH0AbwBSADoAKQAcAA8AAQD0/+r/4//g/+P/4//j/+H/3//Z/9X/
0f/P/9P/1v/W/9f/1//U/9P/1P/U/9P/0v/R/9D/0v/U/9b/2P/U/9P/0f/Q/9T/1//Z
/9z/2//a/9r/2v/Y/9n/2f/Y/9v/3P/d/9z/2v/Z/9f/1f/Z/9n/3f/f/97/3f/c/93/
3P/d/93/3f/g/+L/4//l/+H/3//f/9v/3f/e/97/3v/c/9v/2v/Z/9f/1v/W/9X/1f/V
/9f/2v/Y/9X/0v/P/9P/0//Q/9L/zv/Q/9H/0P/P/87/zf/M/87/z//N/9P/0P/O/8z/
yv/N/9D/0//W/9T/1P/X/9f/1v/W/9f/1//Z/9v/3v/g/93/3f/d/9z/3//g/+H/4v/g
/9z/2v/Y/9v/2//b/9r/2//c/97/4P/e/9v/2f/V/9f/2P/Z/9v/1//W/9b/1v/Z/9n/
2f/X/9r/2//b/+D/3v/c/9r/2P/d/+H/4//k/+D/4P/i/+D/3f/d/97/4P/i/+L/4f/j
/+H/3//b/9v/3v/g/+D/3//c/93/3f/c/93/3//f/93/3v/f/+L/5f/l/+X/5v/j/+X/
4//k/+X/5f/g/+D/4P/c/97/4P/i/+T/4//j/+L/4v/f/9z/3f/c/93/3//h/+P/4f/f
/97/3v/e/9//4f/j/+X/5P/j/+P/4//i/+H/3//i/+b/6v/t/+n/5//m/+T/5v/o/+n/
6//t/+3/7P/s/+f/5f/j/+H/5f/n/+n/6//p/+X/4//h/+L/5P/l/+b/5P/j/+P/4v/h
/+D/3//e/+L/4v/k/+b/4//h/+H/3f/g/+H/4v/j/+X/5P/k/+T/3P/c/9//4//n/+v/
7P/t/+7/8//7/wMADwAeADEARgBVAGQAbgB1AHwAgwCJAIcAcgBSADcAJAATAAkAAgD6
//X/8v/z//H/8f/t/+3/7f/r/+n/6//v//H/8P/w/+//6v/p/+r/6v/q/+r/6v/q/+3/
7v/v//D/7f/t/+z/7P/v//H/8v/0//L/8P/v/+7/8f/z//T/9P/0//T/9P/y//H/8f/w
/+//8//z//f/+f/3//X/8//z//X/9//4//n/+f/6//r/+//5//f/9//z//f/+v/8//7/
+v/5//j/9//4//j/+f/5//r/+f/6//z//f/9//3//f8CAAMAAQAEAP//AgAEAAQABgAG
AAYABgAIAAcAAwAHAAYABAACAAAABAAGAAgACgAHAAQABAABAAQABgAJAAsACQAJAAoA
CgAHAAcABwAGAAkADAAPABIADgAKAAgABgAKAAsADAAMAAwADAANAA4ADAALAAsACQAL
AAwADQAPAAwACgAJAAgACgALAAwACwANAA0ADAAQAA8ADgANAAwAEQAVABcAGAAUABQA
FgAUABQAFQAXABoAGgAYABUAFQAVABMADwAPABEAEgARAA8ADQAPABAAEAAVABcAFwAV
ABUAEwATABMAEQARABIADwATABEAEgATABMAEAAOABAAEAAQABAAFAAVABUAFgAUABAA
EAAOABEAEwAVABcAFAATABMAFAASABEAEQARABMAFAAVABcAFgAUABIADwARABQAFwAZ
ABcAFwAYABgAGAAYABcAFwAYABkAGQAaABcAFQATABEAEwAVABcAGQAXABUAFQAVABMA
FAAUABQAFQAVABYAFgAUABIAEAAOABIAEgAUABYAEgARABIADwANAA0ADQANABEAEgAU
ABYADgAIAAkADQARABUAGgAfACIAJQApAC8ANwBIAF8AeACJAJYAoACpALAAtwC5ALMA
ngCAAGsAXABLADsALgAiABsAGAAXABkAFwAXABcAFQAPAA0ADQALAA0ADgAQABEADgAN
AA4ADgANAAwACwAKAAwADgAQABIADgANAAsACgAMAA8AEQAUABIAEgATABQAEwATABIA
EAASABQAFgAWABUAFQAUABMAFQAVABkAGwAbABsAGwAdAB0AHQAcABsAHgAgACEAIwAh
AB8AHwAbABwAHgAfACAAHgAdABwAGwAaABgAFwAVABcAFwAZABwAGQAXABUAEwAXABcA
FAAWABIAFAAVABQAEgAQAA4ADAAQABEADwAVABMAEAANAAoADQAQABMAFgAUABQAFwAX
ABUAFAAUABMAFgAXABkAGgAWABUAFAASABYAGAAaABwAGwAYABcAFgAZABkAGQAYABkA
GgAcAB4AHAAZABcAEwAVABYAFwAZABgAGAAZABoAGgAZABgAFQAXABkAGgAgAB4AGgAW
ABIAFwAbAB0AHgAbABwAHwAeABwAGwAbABwAHgAeAB0AHwAdABsAFwAXABsAHAAbABkA
FwAZABoAGgAbAB0AHQAbABwAHQAgACMAIQAhACIAHwAhAB8AIAAhACcAJAAeABoAGgAb
ABwAHQAeAB8AHwAeAB4AHAAYABgAFgAXABkAGwAdABsAGQAYABgAFgAVABUAFQAVABQA
EwATABEAEAAPAA0AEQAUABcAGQAWABUAFQAUABUAFgAWABcAGAAZABkAGgAWABUAFAAT
ABYAGQAcAB8AGwAXABUAEwAUABYAFwAYABgAFwAXABYAFAASABAADgAQABAAEgAUABIA
EQASAA8AEAARABIAEwASABAADwAOAAQABAAJAA0ADwATABgAGwAeACMAKQAxAD0AUABj
AHYAhQCOAJQAnwCsALMAsQChAIQAagBZAEgAOQAtACAAFAAPABAAFQAXABMADQALAAkA
BwAFAAUACwAMAAwADQANAAcABQAFAAQABQAGAAcACAAKAAoACgAKAAgABwAFAAQABgAJ
AAsADgALAAoACgAKAAoACwALAAoACwAMAA0ADAAMAAsACQAHAAoACwAQABMAEAAPAA4A
DwASABMAEwATABQAFgAXABkAFQATABMADwARABQAFgAYABUAEwARAA8ADwAOAA4ADQAL
AAkACQAKAAkABwAFAAMABgAHAAUACAADAAQABAACAAIAAgACAAIAAwADAAAABQAEAAIA
AAD+/wEABAAHAAoACQAIAAoACQAMAAwADQANAA4ADwARABIAEAAPAA4ADAANAA4ADwAQ
AA0ACgAJAAgACwALAAsACgALAAoACgAKAAoACQAJAAcACgAKAAoACwAHAAYABgAGAAoA
CwAMAAsADQANAAwAEAAPAAwACQAGAAoADQAOAA4ACgAKAAwACgAKAAsADQAQABIAEAAN
AA0ADQALAAcABwAMAA4ADgANAAoACwALAAoADQAPAA8ADQAOAA0ADgAPAA8ADwAQAA0A
DwANAA4ADwANAAwADAAMAA0ADAAMAAsAEQAQAA0ACgAHAAQABwAHAAYABgAHAAYACQAK
AAYABQAEAAMABgAJAA0AEgAOAAsACQAHAAoACgAKAAsADgAOAA4ADQALAAoACQAHAAoA
DQARABQAEAAOAAsACQALAAsACgAKAAsACwALAAsABwAFAAMAAQADAAMABQAHAAQABAAD
AAIABQAFAAYABgAGAAYABgAGAAIA/v/8//r//v8BAAYABwADAAEA///9/////v/+//7/
CAAIAAUA///9//v//v8FABAAGwAlAC0ANQBCAE0AXABtAH4AjgCdAKwAswCtAJkAdgBU
AD8ANAArACcAIAAYAA8ABAD///v/+//9//3///8BAAEA/f/3//X/9P/0//P/8//1//n/
/P/6//j/9v/0//b/+P/6//z//P/9//3//v/8//3//f/+/wEAAgAEAAYAAwADAAIAAAAB
AAIAAwACAAQABQAFAAUAAQD9//3/+////wEAAwAHAAQAAwABAP//AgAEAAUABwAHAAcA
CQAHAAUABAACAAAAAgADAAQABQABAP7//P/5//n/+f/7//7//v/9//z/+//4//X/7//u
/+3/8v/2//j/8//w/+3/6v/t/+3/6v/v//H/8v/z//T/8//y//H/8P/0//b/+//9//3/
/P/8//v//P/9////AAABAAMABQAGAAMAAgABAAAABAAEAAYACAAHAAUAAwAAAAAAAAAB
AAIAAgADAAUABQACAP7/+v/3//v//v8CAAYABAABAP7/+f/6//v/+/8AAAIAAgACAAIA
AAABAAAA/v///wIABwAIAAQAAwADAAQABQAEAAIAAwAFAAUAAwAFAAIAAAD8//f/+///
/wIABAACAAEA/v/5//n/+f/7//3///8BAAQAAwABAPv/+P/1//n//P8AAAQAAQD+//z/
+f/z//X/+v/6//r/+v/6//n/9//0//L/9v/2//r//P/7//v/+//7//r/+f/5//r/+v/7
//3////8//j/9P/x//T/9v/4//n/9//4//n/+f/4//f/9//2//f/+P/4//n/9P/x/+3/
6v/q/+v/7P/t/+r/6f/o/+f/5f/h/9//3f/e/+D/4f/i/93/2f/W/9L/1P/W/9j/2v/Z
/9b/1f/U/9L/0f/S/8//0f/T/9X/1//U/9L/0f/Q/9D/1P/X/9f/1//V/9T/1f/a/+P/
7//9/wsAGgArADgARQBOAFoAaQB2AIEAhQB5AFgAMgAbAAwA///1//D/6v/l/+L/3//b
/9X/z//L/83/0f/X/9f/1f/U/9L/0f/P/8z/y//M/8z/zf/O/8//0P/M/8r/yP/G/8n/
y//M/87/y//L/8r/yv/I/8j/yf/K/83/z//Q/9D/zP/K/8j/xP/J/8v/zP/N/8//zf/P
/8//zf/N/83/z//U/9f/2f/b/9f/1v/U/9P/1f/X/9v/2//Y/9j/1//W/9b/1//Y/9n/
3f/e/+D/4f/c/9n/2P/Y/93/3//h/+P/4//h/9z/3P/b/97/4P/g/+H/4v/j/+T/4f/f
/9r/3f/g/+D/4P/g/9//3v/d/9z/2v/a/93/3f/f/+D/4v/j/9//3f/c/9r/3P/f/+L/
5P/m/+b/5v/m/+T/4v/i/+L/5f/n/+n/6v/l/+L/4P/e/+L/4//l/+X/5v/k/+L/4f/g
/+D/4f/i/+b/5//o/+f/4//h/97/4P/m/+j/6v/s/+//8f/x//D/7f/u//H/8P/x//P/
9v/6//f/9P/w/+//9P/1//T/9//4//j/9v/z//X/9//4//j/+//9//3/+//4//X/9P/z
//T/9//7//v/+P/z//H/7//x//L/9P/2//r/+P/3//f/9P/z//L/8f/w//X/9//4//r/
9//0//X/9P/z//P/8//z//T/9f/3//r/9P/x/+//7f/v//D/8f/z//D/7v/s/+n/6f/q
/+v/6//t/+3/7v/u/+v/6P/k/+H/5P/l/+X/5v/h/9//3f/b/9n/2f/Z/9n/2f/X/9f/
1//V/9T/0v/Q/9P/0//U/9T/0f/Q/8//zv/O/8z/zP/M/87/z//S/9H/z//N/8v/yf/L
/8z/zv/Q/9T/zv/J/8n/y//N/9D/1f/a/+P/6f/t//X/AgAVACoAPwBQAGAAawB2AHsA
ewBxAFgAOAAdAA4AAQDz/+j/2v/N/8j/yf/J/8n/y//L/8n/w//B/8P/wf/D/8L/wv/B
/8D/wf/E/8b/wv/A/77/vP/A/8L/xP/G/8T/w//B/8D/wv/D/8P/xP/E/8T/xf/G/8P/
w//C/8D/w//E/8X/xP/D/8P/wv/B/8P/wf/D/8P/wf/B/8H/w//A/7//vf+7/73/wP/C
/8X/w//B/8H/vf+6/7r/uf+4/7v/vf+//8H/vv+6/7f/s/+1/7X/t/+6/7X/sf+t/6n/
qf+n/6L/ov+d/6D/ov+i/57/nP+a/5j/mv+b/5n/n/+d/5r/l/+U/5T/lP+U/5T/lv+W
/5n/mf+V/5L/kP+N/5D/kf+T/5T/kv+R/5D/jv+M/4z/jP+M/43/jP+N/47/jP+J/4b/
gv+H/w==
         </WaveFormData>
      </LeadData>
   </Waveform>
</RestingECG>
