# Supplementary material for: Detection of Left Atrial Enlargement Using a Convolutional Neural Network-Enabled Electrocardiogram
Source: Front Cardiovasc Med. 2020 Dec 17;7:609976. doi: 10.3389/fcvm.2020.609976 (PMC7773668; doi:10.3389/fcvm.2020.609976)
Supplement: Supplementary file 5 [file Data_Sheet_5.ZIP › normal4/1802035702_4245_00000022.XML]

<?xml version="1.0" encoding="Windows-1252"?>
<!DOCTYPE RestingECG SYSTEM "restecg.dtd">
<RestingECG>
   <PatientDemographics>
      <PatientID>1802035702</PatientID>
      <PatientAge>77</PatientAge>
      <AgeUnits>Years</AgeUnits>
      <Gender>Male</Gender>
      <PatientLastName>cuidayuan</PatientLastName>
   </PatientDemographics>
   <TestDemographics>
      <DataType>Resting</DataType>
      <Site>1</Site>
      <AcquisitionDevice>MAC55</AcquisitionDevice>
      <Status>Unconfirmed</Status>
      <Priority>Normal</Priority>
      <AcquisitionTime>08:31:54</AcquisitionTime>
      <AcquisitionDate>12-10-2016</AcquisitionDate>
      <CartNumber>1</CartNumber>
      <AcquisitionSoftwareVersion>009C</AcquisitionSoftwareVersion>
      <XMLSourceVersion>MAC5000 v1.0</XMLSourceVersion>
   </TestDemographics>
   <RestingECGMeasurements>
      <VentricularRate>71</VentricularRate>
      <AtrialRate>71</AtrialRate>
      <PRInterval>154</PRInterval>
      <QRSDuration>76</QRSDuration>
      <QTInterval>402</QTInterval>
      <QTCorrected>436</QTCorrected>
      <PAxis>81</PAxis>
      <RAxis>-67</RAxis>
      <TAxis>49</TAxis>
      <QRSCount>11</QRSCount>
      <QOnset>231</QOnset>
      <QOffset>269</QOffset>
      <POnset>154</POnset>
      <POffset>201</POffset>
      <TOffset>432</TOffset>
      <ECGSampleBase>500</ECGSampleBase>
      <ECGSampleExponent>0</ECGSampleExponent>
   </RestingECGMeasurements>
   <Diagnosis>
      <Modality>Resting</Modality>
         <StatementCount>4</StatementCount>
         <LabelText>12SL ��ϳ���</LabelText>
      <DiagnosisStatement>
         <StmtFlag>ENDSLINE</StmtFlag>
         <StmtText>�������</StmtText>
      </DiagnosisStatement>
      <DiagnosisStatement>
         <StmtFlag>ENDSLINE</StmtFlag>
         <StmtText>������ƫ</StmtText>
      </DiagnosisStatement>
      <DiagnosisStatement>
         <StmtFlag>ENDSLINE</StmtFlag>
         <StmtText>�������� ST ���쳣</StmtText>
      </DiagnosisStatement>
      <DiagnosisStatement>
         <StmtFlag>ENDSLINE</StmtFlag>
         <StmtText>�쳣 ECG</StmtText>
      </DiagnosisStatement>
   </Diagnosis>
   <Waveform>
      <WaveformType>Rhythm</WaveformType>
      <WaveformStartTime>0</WaveformStartTime>
      <NumberofLeads>8</NumberofLeads>
      <SampleType>CONTINUOUS_SAMPLES</SampleType>
      <SampleBase>500</SampleBase>
      <SampleExponent>0</SampleExponent>
      <HighPassFilter>16</HighPassFilter>
      <LowPassFilter>150</LowPassFilter>
      <ACFilter>NONE</ACFilter>
      <LeadData>
         <LeadByteCountTotal>10000</LeadByteCountTotal>
         <LeadTimeOffset>0</LeadTimeOffset>
         <LeadSampleCountTotal>5000</LeadSampleCountTotal>
         <LeadAmplitudeUnitsPerBit>4.88</LeadAmplitudeUnitsPerBit>
         <LeadAmplitudeUnits>��V</LeadAmplitudeUnits>
         <LeadHighLimit>2147483647</LeadHighLimit>
         <LeadLowLimit>268435456</LeadLowLimit>
         <LeadID>I</LeadID>
         <LeadOffsetFirstSample>0</LeadOffsetFirstSample>
         <FirstSampleBaseline>0</FirstSampleBaseline>
         <LeadSampleSize>2</LeadSampleSize>
         <LeadOff>FALSE</LeadOff>
         <BaselineSway>FALSE</BaselineSway>
         <ExcessiveACNoise>FALSE</ExcessiveACNoise>
         <MuscleNoise>FALSE</MuscleNoise>
         <LeadDataCRC32>3714588671</LeadDataCRC32>
         <WaveFormData>
9P/0//T/9P/4//r//P/+//3//P/7//r/+P/4//j/+P/5//r/+//8//r/+v/6//r/+v/6
//r/+v/8//z//P/8//v/+v/5//j/+f/6//v//P/8//z//P/8//z//P/8//z/+v/6//r/
+v/6//r/+v/6//v//P/9//7//P/8//z//P/6//r/+v/6//z//P/8//z/+v/6//r/+v/7
//z//f/+//z//P/8//z//f/+////AAAAAAAAAAAAAAAAAAAAAAAAAQACAAMABAAGAAYA
BgAGAAYABgAGAAYABgAGAAYABgAJAAoACwAMAA4ADgAOAA4ADgAOAA4ADgAOAA4ADgAO
AAwADAAMAAwADAAMAAwADAAMAAwADAAMAAoACgAKAAoABwAGAAUABAACAAIAAgACAAAA
AAAAAAAAAgACAAIAAgAAAAAAAAAAAAAAAAAAAAAAAAAAAAAAAAD+//7//v/+////AAAB
AAIAAQAAAP///v/8//z//P/8////AAABAAIAAAAAAAAAAAAAAAAAAAAAAP7//v/+//7/
/v/+//7//v/+//7//v/+//z//P/8//z//P/8//z//P/9//7///8AAP///v/9//z//v/+
//7//v/8//z//P/8//3//v///wAAAAAAAAAAAAD+//7//v/+//7//v/+//7//v/+//7/
/v/+//7//v/+//7//v/+//7//v/+//7//v8AAAAAAAAAAP7//v/+//7//v/+//7//v/+
//7//v/+//z//P/8//z//v/+//7//v/8//z//P/8//7//v/+//7//v/+//7//v/+//7/
/v/+///////+/////v/9//z/+//9//3/AAAAAP////8BAAEAAAAAAAEAAQD//wAAAAAA
AP////8AAAAAAgAFAAUAAwAFAAYABgAGAAUABQAFAAUABwAHAAcABwADAAMAAwADAAUA
BQAIAAQA/////////f/7//v//P/+//3//v///////v/9//v/+v/8//z//P/7//3//v/+
//7//v/+//z//P/9//3//P/8//z//P/8//7//v8CAAAA/P/4//n/AAAGAAkADAAWAB4A
HgAcABwAFgAQAA8ACAD+//r/+v/2//X/8v/m/97/5v/r/+f/8P/5//j/+f/+//z/+f/7
//v/+P/5//n/+//7//j/+P/5//n/+f/4//f/9f/3//n/+//9//z/+//6//n/+f/5//n/
+f/5//n/+f/5//r//P/9//7//v/9//3//P/7//r/+f/4//z//P/9//3//f/7//z//v/+
//3//f/9//3//P/8//z//P/8//z//P///wAAAQACAP///f/8//r//f/9//3//f8BAAIA
AwADAAAA/////wAAAQACAAMABgAGAAUABAAEAAYACQAJAAcABwAHAAcABwAFAAYACAAI
AAgACQAKAAoACgAKAA4ADgAQABEAEgASABEAEQAPAAwADAANAA4ADwAPAA0ADwAPAAsA
CwALAAsACwANAAsACgAKAAkABgAGAAYABQAEAAMAAQABAAEAAAACAAMAAwACAAAAAAD/
////AAABAAIAAwABAP7//f/9/wEAAQABAP////8AAAAA/f/7///////9/wIAAgAAAP//
/v/+//7/AQD/////AQABAP3//P/7//r//f/+//////8AAAAAAAAAAAMAAAAAAAIAAwAA
AAAAAAABAAEAAgADAAUABgAHAAcABQAFAAUABAAEAAQABQAFAAYABgAGAAcABQAFAAUA
BQAEAAQAAwACAAMABAAFAAYAAwABAP///v8AAAIAAwADAAAAAAAAAAAA//////////8C
AAIAAAAAAP3//P/8//v///8BAAQABgAAAP7//P/6//z////8//z/BAAEAAEA/f/+//z/
/P/8//z//P/8//z//P/+//3//v8BAAAA///+//3//f8AAAAA/f///wEAAQAAAAAAAQAB
AAEAAAAAAAAA//8BAAIAAgACAAMAAwABAAEABAAEAAQABQAFAAUABQAHAAYABQAEAAEA
AgADAAQABQADAAYAAgD///3//f/7//v//v8AAAMAAgAAAAAA//////7//P/7//r//f/+
//7////+//7//v/+//7//P/8/////f/8//z/+v/6//r//P/8/wIAAAD8//r///8CAAIA
CwAYAB4AHgAgABoAFAAWABgADwAGAAAA+P/0//T/8f/q/+b/5v/q/+//8f/w//f/AAD/
//j/+P/9//v/+//8//n/+f/7//v/+v/6//v/+//8//z//P/7//3//f/9//3//f/9//3/
/f/9//3//f/9//v/+//7//v/+v/6//n/+P/6//v//f/+//3//P/7//r//P/8//3//f/8
//n/+f/6//v/+//8//3//f/8//z//P///wAAAQACAAAAAAAAAAAA/f/9//7//v//////
/////wIAAgACAAEA/////wAAAgAEAAQABAAGAAYABQAEAAQABAAHAAcABQAJAAkACQAJ
AAkACgAMAAwACgALAAwADAAMAAwAEAAQABAAEQASABIAEgARAA4ACgALAA0ADwARABMA
EQATABMADgANAAwACwANAA8ADQAMAAsACQAFAAQABgAFAAQAAwABAAEAAQAAAAAAAQAB
AAAAAAAAAP////8AAAEAAgADAAIAAAAAAAEAAQABAAEA/////wAAAAD9////AwADAAEA
AgACAAAA///9//z/+//9//z//f8AAAEA/v/+//7//v////7//f/7//z//v8AAAIAAgD+
//3//v8EAAIAAwAEAAIAAQABAAEAAAAAAAAA///9//3//f/8////AAACAAMAAgAAAP7/
/f//////////////AAAAAAAA/v/+//7//v8AAP///v/+////AAAAAP//AAAAAAAAAAAA
AP///v/9//7//v/8//z/AAD+/wAAAAAAAAAA/v/+//7//v////3//f//////////////
/f8AAAAA/f/7//3//f/8//r/+//7//v//v/+//7//f///wIABAAGAAYABQACAAEAAgAC
AAIAAwADAAMAAwAFAAUABQAFAAMABAAFAAYABwAEAAYAAQD9///////9//3//f/+/wAA
/v/+//7//f/9//3//P/8//z/+v/6//n/+f/6//r/+v/6//z/+v/6//3//f/8//z/+v/6
//r//P/8//7//P/2//b/+//+//z/AwAUACAAHgAaABwAGgAWABIAEQAMAAYA/v/0/+7/
6//m/+L/5v/o/+f/6//w//P/+P/7//j/+P/9//3/+//+//z/+//8//v//P/8//3//f/+
//7//v/9//r/+f/4//f/+v/7//z//f/7//v/+//7//3//f/9//3/+//8//z//P/6//n/
+f/4//r/+v/6//r//P/8//3//f/8//n/+f/6//v/+//8//3////+//7//v8AAAAAAAAA
AP7//v/+//7//f/9//7//v///////////wIAAgACAAEA/////wAAAgACAAIAAgAEAAYA
BQAEAAQABQAHAAYAAwAIAAkACgALAAkACgAMAAwACgALAAwADAAMAAwAEAAQABAAEQAS
ABIAEQARAA8ADAANAA8AEQATABIADwAQAA8ADgAPABAAEQANAA0ACQAGAAgABwAEAAQA
BQAFAAUABQAHAAcABwAGAAQABQAFAAQAAgACAAEAAQAAAP///v/9//3//P/9////AQAB
AAEA//8BAAIAAgD/////AwADAAEAAwACAP///f/9//7///8DAAEAAQADAAMA/v/+//7/
/v8CAAIAAgABAP///v/9//z/AQD+//7/AAABAP7//v/+/wAA////////AQACAAMAAwAB
AP///f/6//7/AAADAAUAAwACAAEAAQAAAP///v/9//7/AAABAAIAAQAAAP///v8AAP//
/v/+/wAAAgADAAMAAAAAAAAAAAD//////////////v/7//r//P/+/wEAAwACAAEAAQAA
APz//P/8//z//f8BAP//AAAAAAAA/f///wIAAgACAAIAAgD///7//f/8//z/+//8////
/f/9//3//f/+/wIAAwABAP//AQABAAAA/v////////8CAAIAAgABAAMABAAEAAQABwAH
AAUABQAEAAQABAAFAAQAAwACAAMABgAHAAgABwAFAAUABQAFAAMABgACAP//AgADAAIA
AwAAAAAAAQD+//7//v/9//3//f/8//z//P/8//z/+//7//7//v/+//7//f/6//n/+//+
//7////+//z/+v/6//j/+P/0//L//P8DAAIACAANABAAGAAgAB4AGgAYABYAFAAXABQA
BgD8//j/7v/p/+z/6v/m/+r/7f/r/+7/8f/0//n/AgAAAPv//f////7/+//5//n/9//5
//r//P/9//z//P/8//v/+//7//v/+//9//3//f/9//r/+f/4//f/+v/7//z//f/9//7/
/v/+//z/+f/3//T/9f/2//f/+P/8//z//f/9//z/+f/5//r/+//7//z//f/9//z//P/8
//7//v/+//7//P/8//z//P/8//3///8AAP//////////AAAAAAAA////////AAACAAAA
AAAAAAIAAwADAAMABAAFAAcABgADAAMAAwADAAMABQAIAAwADgAOAA8AEAAQAA4ADgAS
ABIAEQARABEAEAARABEADwAMAA4ADwAQABEADwANAA8ADwALAAsACwALAAkACwAJAAgA
BgAFAAIAAgAEAAMAAgABAP////////7///8BAAIAAgAEAAQAAwADAAEAAQABAAEA/v/8
//z//f/////////9////AAAAAP3/+////////f/+//7//P/7//z//P/8////+//7//3/
/f/8//z//P/8////AAABAAEA/f/8//v/+v/9//r/+v/8//3/+v/6//r/+//7//z//f/7
//z//f/9//3//f/9//z//P/8//3//f/9//z/+//7//z//f/+/////P/8//v/+v/6//r/
+v/6//v/+//7//z//f/+//7//f/8//z//P/8//v/+//7//v//f/+//3//v/9//z//P/7
//v/+//8//z/+v/6//r/+v/8/////P/6//r/+v/6//r//P/8//z//P/7//n/+f/7//3/
/f/9//3/+//8//r/9f/3//v//f/+//7/////////AAAAAAAA///+//7//f/8///////9
//3///8AAAEAAwAAAP///v///wAAAQACAAEA//////////8BAAQAAAD9//3//f/7//v/
+//8//7//P/8//z/+//7//v/+v/6//r//P/8//v/+//7//r/+f/4//n/+P/5//3/+v/4
//f/9P/3//j/+//8//r/9v/4//z/+f/0//T///8KABAAGAAcABoAFgAWABQAFwAYAA4A
CAAEAPj/7f/u/+z/6P/s/+//6//u//X/9P/x//T/9v/1//3////6//n/+f/7//v/+f/4
//j/9//6//r/+v/5//f/9//3//f/9//3//f/9//5//n/+f/5//b/9f/0//P/9f/4//r/
/P/8//v/+//6//f/9v/1//T/9//4//r/+//8//n/+f/6//n/+f/6//v/+//6//r/+v/7
//r/+f/4//n/+v/7//z//f/9//7//v8BAAEAAQABAP///v/9//v/+//7//z//v/+//7/
/v8AAAEAAQABAAIABAAHAAcABQAFAAUABQAFAAUABgAIAAgACQALAA0ADgAJAAgACwAK
AAoACwAMAAwADQANAAsACAAGAAcACAAJAAkABwAJAAkABwAHAAcABwAKAA8AEAASAA0A
CQADAAAAAQABAAEAAQD////////+//7///////7/AAAAAP/////9//3//f/9//z/+v/6
//v/+//7//v/+f/6//z//f/7//n//f/9//v//v/+//z/+//6//r/+v/9//3//f//////
+//6//n/+P/9//7///////v/+v/5//j/+//4//j/+v////z//P/8//z/+//7//v//f/+
///////////////+//z//P/9//3/+//6//n/+f/7//v/+//7//z//v///wAA/v/+//7/
/v/8//v/+v/6//z//v///////f/8//v/+v/7//v/+//7//3//v/9//7//P/8//3//f/7
//v//P/8//v//P/9//7//v8BAP7//v8AAP7//v/+//7//v/8//z//P/8//v/+f/5//v/
/f/9//3//f/8//7//f/5//r//f/+//7//v////////8BAAIAAwADAAEAAAD+//z/AQAB
AP////8CAAIAAgADAAUABQAFAAcABQAFAAUAAwABAAEAAQABAAMABgACAP///f/9//v/
+//9//7/AAD+/wAAAAD//////v/8//v/+v/7//z//P/9//3//P/7//r/+//6//v////9
//z//P/6//j/+P/6//r//P8AAPz/+P/5//r//v8FAAwAEAAWAB4AHgAYAB4AIgARAAwA
EgAOAAAA+P/1//T/8P/s/+T/6f/v/+z/7//4//v/9v/4/wMAAwD9//z/+f/5//v/+//6
//r/+//7//z//P/8//v//f/9//3//f/7//v/+//7//n/+f/5//n/+//7//v/+//6//r/
+f/4//r/+f/5//j/+P/4//j/+P/8//z//f/9//v/9//2//b/+P/5//v//f/8//r/+f/4
//v//P/9//7//v/+//7//v/7//v//P/8////////////AAAAAAAA////////AAACAAQA
BAAEAAYAAwABAP///v8CAAUABQADAAYABwAIAAkACAAIAAkACAAKAAsADAAMAAoACgAO
AA4ADgAPABAAEAASABMAEgAQAA8ADwAPAA8ADQALAA0ADQALAAsACwALAAkACwAJAAgA
CQAJAAcACAAGAAUABAADAAMAAwADAAIAAgADAAMAAgAEAAQAAwADAAAA///+//3////+
////AQABAAEAAQD///3//v/+//v//f8BAAEA//8BAAAA/f/7//3//v///wMAAAD//wAA
///9//7///8AAAEAAAD///3//f/+////AAACAP7//f/+/////P/8//z//v/9//3//f//
/wAAAQABAAEAAQABAAAA/f/8//z/+//9//z/+//7//z//f/+//////8AAAAAAAAAAAAA
AAAAAAAA///+//7//f/+//7//f/6//r/+v/6//z//f/+/////v/+//z//P/8//z//f/9
//v/+//8//z/+//8//3//v/+/wEA/v/+//7//v/9//3//P/7//r/+f/6//z///8BAPr/
/P/+//v//v/8//z//P/8//7//v/+//7//P/5//j/+f/8//3//v////7/AAD///v/+f/7
//v/+v/8//3//f/9////AAABAAEA/v/+//3//P8BAAEA/////wEAAgADAAUAAgABAAAA
AQACAAMABAADAAEAAQABAAEAAQAEAAAA/f/+/////v////7//v////z/+v/6//n/+f/8
//z//f/+//v/+v/4//f/+f/6//v//P/6//j/+P/7//v/+v/6//j/+//8////AAD4//L/
+P/8//v/+P/2//3/CAAKABAAGAAcABoAGgAaABcAFAAQAAoAAgD8//H/7P/w//D/5v/j
/+f/6v/r//L/+f/2//b///8BAP///P/5//n/+//7//r/+v/7//v/+v/6//r/+f/5//n/
+f/5//v/+//7//v/+//7//v/+//7//v/+//7//3//v/+//7//P/7//v/+v/8//z//P/8
//3//P/8//v/+v/3//f/+P/6//v//f////7//P/7//r//v/+//7//v/8//z//P/8//3/
/f/+//7///////////8AAAAAAAD///////8AAAIAAAAAAAAAAgABAP///f/8/wEABQAG
AAUABgAFAAQAAwADAAQABgAGAAgACQAKAAoABwAGAAkACAALAA0ADwAQABAADwAMAAgA
CQALAA0ADwAOAAsADAALAAkACQAJAAkACQALAAkACAAIAAcABAAEAAUABQAFAAUAAwAD
AAMAAgABAAEAAAD+////AAAAAAEA//////////8AAP7//v///wAA///+//v//P/+////
/f/7///////9/wAAAAD+//3//v/+//7/AQD+//3//v/9//z//v8AAAIAAwACAAEA///8
//z//P/8/wAA/v///wIABAAAAP///v8AAP////////7//v/+//3//f/9//3//P/8//z/
/f/9//7//v/+/////f/9//3//f///wAAAAAAAP///v/9//z/////////AAD+//7//f/7
//z//P/8//z///////////8AAAAA/v/+//z//P/9//3//f/9//7//v/+//7//v/+//z/
///8//z//v/+//3//f////////////z//P/9//3//P/8//z/+//8//3//v8AAAEAAAD/
//3////+//3//f/5//j/+//8//3//v8AAAAAAAAAAP///f/9/////f/9//3//f/9/wAA
AAD9//3///////7/AAABAAEAAQAAAAAAAAD/////AAAAAAAABQAFAAMAAwACAAIAAgAD
AAUABQAFAAcABgAFAAQAAQADAAMAAwADAAMABgACAP////////3//f///wAAAgAAAP//
/v/8//v/+//6//r/+v/6//r/+f/5//v//P/9//7//P/6//r//f/7//r/+v/4//r/+v/8
//z/+v8AAP7/+v/7//r/+v8BAAgADgAWAB4AHgAaABQAEgARABQAFAAGAPz/+P/v/+b/
5v/o/+T/5//p/+7/9//8//n//P8CAP//9//1//j/+P/5//z//f/7//r/+v/5//v//P/9
//3/+//7//v/+//7//v/+//7//3//f/9//3//P/7//r/+f/7//z//P/8//z/+//7//r/
/f/+////AAD///7//v/9//z/+f/5//r//f/9//7////+//z/+//6//7//v/+//7//v/+
//7//v/9//3//v/+//7//f/8//v//P/8//z/+//+////AQAEAAIAAgACAAQAAgABAAAA
AAACAAUABQADAAUABQAFAAUABgAIAAsADAAJAAkACQAIAAgACAAMAAwADAANAA4ADgAR
ABEADwAMAAwADQAOAA8ADQALAA0ADQAJAAkACQAJAAoADQAMAAwACgAJAAYABgAGAAUA
BAADAAEAAQABAAAAAQADAAQABAAEAAQAAwADAAMAAwADAAMAAgAAAAAAAQABAAEAAQD/
//7//v/9//n//P8BAAIAAQAEAAQAAgABAAAAAAAAAAMA/////wEAAQAAAAAAAAAAAAAA
AAAAAP////8AAAEAAgACAP7//f/+/wIAAAABAAIAAQD///7//f///wAAAQABAAEAAQAB
AAAAAAAAAAEAAQABAAAA/////wEAAQABAAEAAAAAAP///v/+//7//v/+/////////wAA
AQACAAIAAQD///7//f/8//3//f/9//3/AQACAAEAAgAAAAAAAQABAP////8AAAAA/v/+
//7//v/+/wEA/v/+/wAAAAD////////////////+//7//////wAAAAAAAP///f/9//3/
/v8CAAIAAgABAAEAAAD////////9/////f/8//3//v///wAA/v/+//7//v////3//f//
//////////////8CAAIA/////wEAAQAAAAIAAwADAAMABAAEAAQAAwABAAIAAgACAAUA
BQADAAMAAwACAAEAAQAEAAUABgAJAAcABwAHAAUABQAFAAUABQADAAYAAgD//wEAAQD/
//////8AAAIAAAAAAAAA/////////v/+//7//v/+//3//f/8//z//P/8//z/+v/6//3/
///+//7//P/+//7/AAAAAP7//v/8//j/+f/+/wQABwAOABQAGAAeAB4AGAAWABgAGQAW
AAwA/P/y//T/8f/o/+b/6P/q/+3/7//y//P/+P/7//z/AAD7//X/8//0//f/+/8BAAUA
AgAAAP///f/+//7//v/9//3//f/9//3/+//7//v/+//7//v/+//7//7///8AAAEAAAAA
AP///v/7//n/+P/2//j/+v/8//7/AAAAAAEAAQD+//v/+//8//3//f/+////AQAAAAAA
AAABAAAA///+////AAABAAIA/////wAAAAABAAEAAQABAAAAAAAAAP//AgADAAUACAAG
AAYABgAIAAYABQAEAAQACAALAAsACQAJAAkACQAJAAkACgAMAAwADAANAA4ADgAMAAwA
EAAQABAAEQASABIAEwATABEADgAOAA8AEAARABMAEQATABMADAALAAoACQALAA0ACwAK
AA0ADQALAAwACwAJAAcABQAIAAkACgAKAAkACQAIAAYABAAEAAMAAwADAAMAAwADAAQA
AgACAAMAAwADAAMAAQABAAIAAgD/////AwADAAEABgAGAAQAAwAAAAAAAAADAAMAAwAF
AAUAAgACAAIAAgAGAAYABgAFAAEAAAD///7/AgAAAAEABAAFAAIAAgACAAIAAQABAAEA
//8AAAEAAQADAAMAAwACAAIAAgADAAMABQAEAAMAAwABAAEAAQABAP//AAAAAAAA/v/+
//7//v8BAAEAAQACAAEAAgACAAEAAAAAAAAAAAADAAMAAwADAAIAAgAAAAAAAAAAAAEA
AQABAAEAAgACAP7//v/+//7/AAADAAAAAAABAAAA/v/9////////////AQACAAQABQAB
AAAA///9//7///8AAAIAAwACAAEA//////7//f/9//3//f/9//3///8AAAAAAAD/////
AAAAAAMA///+//z//P/8//z///8AAAEAAgABAP////8BAP////////////8CAAIA////
/wEAAQAAAAIAAwADAAMAAgACAAIAAQADAAQABAAEAAUABQADAAMAAgACAAIAAwAEAAUA
BgAJAAcABwAHAAUABwAHAAcABwAFAAgABAABAAMAAwABAAEAAAAAAAEA/v///wAAAAAB
AAEAAAAAAAAA/v/+//3//f8AAAAAAAAAAP///P/7//3//v/+/////v/8//z//v/+/wYA
AgD+//z//f/+/wAABwASABgAGgAcACAAHgAYABIAEQASAA4ABgAAAPz/9f/s/+b/5v/q
/+f/6//8////9P/v//j/AAABAP3/+f/+//////8BAAEA/v/8//v/+f/6//r/+v/5//r/
+//8//3//f/9//3//f8AAAEAAgADAP///f/7//n//P/+////AAAAAP/////+//7//v/+
//7/AAAAAAEAAQD9//n/+P/4//r/+//9////AAAAAAEAAgADAAIAAQAAAAAAAAAAAAAA
/////wAAAAADAAMAAwADAAQABAAEAAMAAgABAAEAAgAFAAYABwAKAAkABwAFAAQACAAL
AAsACQALAAsACwALAAsADAAOAA4ADgAPABAAEAAOAA4AEgASABAAEQASABIAEwATABEA
DgAOAA8AEAARABMAEQATABMADwAPAA8ADwAMAA0ACgAIAAoACwAKAAwACwAJAAcABQAF
AAUABQAEAAYABwAHAAYABAAEAAMAAwADAAMAAwADAAEA/v/9//3/AgADAAQAAwABAAIA
AgD///3/AQABAP//BAAEAAIAAQD+//7//v8BAP////8BAAEAAAAAAAAAAAABAAAA///9
////AAABAAIABAAAAP//AAAFAAIAAgACAAAA////////AQACAAMAAwAFAAUABQAEAAIA
AgADAAMAAQAAAP////8AAAEAAgADAAIAAgABAAAAAQACAAMABAAEAAMAAgACAAMABAAE
AAMAAgACAAIAAgABAAEAAQABAAIAAgAAAAAAAgACAAMAAwAFAAUABgAGAAMAAgABAAAA
AgAFAAIAAgAEAAQAAwADAAUABQAFAAUAAwACAAIAAQABAAIAAwADAAEAAQABAAIABAAK
AAYABQAEAAMAAgAEAAQABAAEAAEA/////wEAAgADAAQABQADAAYABgADAAEAAwADAAIA
BAAFAAUABQAEAAQABAADAAMABAAEAAQACgALAAoACwAKAAgABgAFAAYABwAIAAsACwAL
AAsACQAIAAcABgAFAAgADAAJAAcABQAFAAMAAwADAAQABgAEAAYABgAFAAUAAwACAAIA
AgACAAIAAQABAAIAAgACAAIAAgAAAAAAAwAFAAQABAACAAAAAAACAAIA+v/4//r/BAAH
AAAAAAALABYAGAAYAB4AJAAiACAAKAAnABoAFAAQAAQA/P/9//j/8P/u/+7/7//z//T/
9f/+/wUAAgACAAUAAwADAAYABAADAAQAAwAAAAAAAQABAAMABAAFAAUAAwADAAMAAwAB
AAEAAQABAAEAAQABAAEAAgADAAQABQADAAQABAAEAAQAAwADAAIAAAAAAAAAAAAEAAQA
BQAFAAUAAwAEAAYABgAFAAUABQAFAAQABAAEAAQABAAEAAQABQAGAAcACAAFAAUABgAG
AAgACQAKAAsACgAIAAYAAwAGAAcACQAMAAoACgAKAAwADgANAAwADAAMAA8ADwANAA0A
DQANAA0ADwAQABIAEgATABUAFwAYABQAEgAUABIAEgATABQAFAAXABkAGQAYABYAFwAY
ABkAGQAXABkAGQATABMAEwATABMAFQATABIAEAAPAAwADAANAA0ADQANAA0ADQANAAwA
DgAPAA8ADgAOAA4ADQANAAsACwALAAsACgAIAAgACQAMAA0ADgANAAwADAALAAcACQAN
AA0ACwAMAAwACgAJAAoACgAKAA0ACQAJAAsACwAKAAoACgAKAAwADAAMAAsACgAKAAoA
CgANAAoACgAMAA0ACgAKAAoACQAHAAYABQAHAAgACQAJAAsADQAPABAADAAKAAkABwAI
AAgACAAJAAkACQAJAAkACQAKAAoACgAMAAwADAAMAAoACQAIAAgACQAKAAoACQAJAAoA
CwAMAAsACwALAAsADgAOAAwADAAKAAoACwALAA0ADQAOAA4ADAAMAAwADAALAA0ACQAI
AAwADAALAAsACQAJAAkACQAJAAoADAANAAsACgAJAAcABwAHAAcACAAMAAwADAALAAoA
CAAGAAUABwAHAAcABwAJAAoACgAKAAcABwAIAAgACwALAA0ADwANAA0ADQAPAA4ADQAM
AAsADAAMAA0ADgALAAwAFAATABIAEQAQABIAEgASABIAEQAQAA8ADgAOAA4ADgAOAAsA
CgAJAA==
         </WaveFormData>
      </LeadData>
      <LeadData>
         <LeadByteCountTotal>10000</LeadByteCountTotal>
         <LeadTimeOffset>0</LeadTimeOffset>
         <LeadSampleCountTotal>5000</LeadSampleCountTotal>
         <LeadAmplitudeUnitsPerBit>4.88</LeadAmplitudeUnitsPerBit>
         <LeadAmplitudeUnits>��V</LeadAmplitudeUnits>
         <LeadHighLimit>2147483647</LeadHighLimit>
         <LeadLowLimit>268435456</LeadLowLimit>
         <LeadID>II</LeadID>
         <LeadOffsetFirstSample>0</LeadOffsetFirstSample>
         <FirstSampleBaseline>0</FirstSampleBaseline>
         <LeadSampleSize>2</LeadSampleSize>
         <LeadOff>FALSE</LeadOff>
         <BaselineSway>FALSE</BaselineSway>
         <ExcessiveACNoise>FALSE</ExcessiveACNoise>
         <MuscleNoise>FALSE</MuscleNoise>
         <LeadDataCRC32>3746082780</LeadDataCRC32>
         <WaveFormData>
rP+s/6z/rP+4/8L/zP/W/9z/4v/o/+7/7f/s/+v/6v/t/+7/7//w/+//7v/t/+z/7f/u
/+//8P/y//L/8v/y//H/8P/v/+7/8f/y//P/9P/z//L/8f/w//D/8P/w//D/8f/y//P/
9P/z//L/8f/w//L/9P/2//j/9f/0//P/8v/0//T/9P/0//X/9v/3//j/9f/0//P/8v/1
//j/+//+//v/+v/5//j/+//8//3//v/+//7//v/+//7//v/+//7/AQACAAMABAAEAAQA
BAAEAAUABgAHAAgACQAKAAsADAAMAAwADAAMABAAEgAUABYAFAAUABQAFAAVABYAFwAY
ABkAGgAbABwAGwAaABkAGAAaABwAHgAgAB4AHAAaABgAFwAWABUAFAATABIAEQAQAA0A
DAALAAoADAAMAAwADAAKAAgABgAEAAQABAAEAAQABAAEAAQABAACAAAA/v/8////AgAF
AAgABAACAAAA/v8AAAAAAAAAAAIAAgACAAIAAQAAAP///v///wAAAQACAAEAAAD///7/
/v/+//7//v///wAAAQACAAEAAAD///7///8AAAEAAgAAAAAAAAAAAP///v/9//z///8A
AAEAAgD///7//f/8////AAABAAIAAAAAAAAAAAAAAAAAAAAAAP7//v/+//7//P/8//z/
/P/9//7///8AAP///v/9//z//v/+//7//v/+//7//v/+//z//P/8//z//f/+////AAD9
//z/+//6//r/+v/6//r/+//8//3//v/7//r/+f/4//n/+v/7//z/+v/6//r/+v/8//z/
+//6//v//P/9//7//P/7//r/+v/7//z//f/9//3//f///wIABQAGAAgACgAMAAwADQAN
AA4ADgAQABAAEgAWABsAGwAYABcAFwAXABUAFQAWABYAEwAQAA4ADgAJAAkACgAMABEA
FQAWABUAEAAKAAQA///7//v/+f/3//j/9//3//j/9P/0//X/9//1//b/+f/6//T/9P/0
//T/8//0//T/9P/1//T/9P/1//L/8v/y//P/+P/+/wEABQAGAAIA/P8CABIAHQAmACwA
LQAtAC4AMQAuACUAGAALAPn/4P/Q/8n/v/+y/6z/rP+m/5z/nv+q/7T/vf/L/83/zv/b
/+P/5v/r/+z/7f/s/+z/6//q/+r/6//t/+z/6v/u/+//8P/y//H/7//v/+7/7//v//D/
8P/u/+3/7P/t//H/8f/x//H/8f/v/+3/7f/s/+z/7f/u/+7/7//v/+7/7f/t/+3/7v/u
//D/8P/w//L/8P/w//D/7v/v//L/8v/1//b/9//4//T/8v/w/+//9P/0//T/9v/6//r/
+P/6//f/9//4//n//v///wEAAgAAAAAA/v/+/wEABAAEAAQABwAHAAYABgAGAAcACAAK
AAwADQAOAA8ADwARABEAFAAXABkAGgAbABsAGwAZABgAFwAXABkAGwAeAB8AHwAfABkA
GAAYABcAGwAfAB8AGgAbABoAFgAYABcAEwASABIAEwASABIAEAAMAAsACQAHAAcACgAI
AAcACAAGAAcACQAGAAUABAAEAAgACAAEAAMAAwADAAMAAwAEAAYAAwACAAYABwAEAAUA
AwACAAIAAwAEAAUABgAHAAMAAgABAAEAAgAEAAYABAAFAAQAAwADAAIAAgACAAUACAAI
AAkACgAIAAgACAAJAAoACgALAAsADAAMAAwADAAJAAgACAAJAAsACwAKAAkABQAFAAcA
BwAHAAgACAAIAAgACAAGAAgABgAEAAIAAgAGAAgACQAJAAMAAgACAAIAAgADAAIAAQAC
AAEAAAAAAP7//v/9//v///8AAAIABAABAAAA/v/7//z//v/+//3/AwADAAEA///+//3/
/P/7//r//P/9//7/AAD9//z/+//6//v//P/+//z//f/+//7///8BAAMABgALAAwADgAQ
ABAADwAPAA4ADwAQABMAFAAUABYAGQAXABUAFQAWABcAFwAVABYAFgATAA4ADAAMAAkA
DAAOABEAFAAVABUAEwAQAAkABAAAAP3/AAD///7//v/6//f/9f/y//P/9f/4//b/9v/4
//j/9P/0//T/9P/1//j/+P/4//j/9f/z//L/8f/0//X/9//4/wQABwAHAAYABAACAAgA
FgAlACgAJgAjACMAKgAxACwAIQAUAAEA6//e/9b/yf+9/7r/vP+4/7D/qv+q/67/uv/D
/8X/yf/S/9v/5f/u//H/8v/z//L/7//t/+v/6v/u//H/8f/w//D/7//u/+7/7//v//H/
8v/y//H/8f/w/+7/7f/s/+3/8f/x//H/8f/z//H/7//v/+7/7v/v//D/8f/z//T/9P/v
/+//7//w//D/8v/y//L/8v/w//D/8P/x//P/9//4//j/+P/4//j/9f/0//P/8//3//j/
+f/8//z/+v/2//b/9v/3//n/+///////AAAAAP7//v/8//z///8CAAIAAgAFAAUABAAE
AAMABQAHAAoACwALAAsACwAJAAsACwAOABEAEwAUABUAEgARAA4ADAAPABEAFQAZABoA
GwAbABsAFQAUABQAEwAXABsAGwAWABMAEgAOABAAEAANAA0ADgAMAAoACQAGAAUABQAE
AAMABQAIAAYABQAGAAIAAQABAP///////wAAAwAEAAEAAQD+//3//P/7//7/AgABAAIA
BQAFAAEAAQD///7//v///wAAAQACAAMA///+//3//f8AAAIABAACAAMAAgABAAEAAQAA
AP//AQAEAAQABQAGAAIAAgACAAMAAgACAAMAAwABAAAA///+////AAACAAUAAwADAAIA
AQD9//3//////wAAAgADAAQAAQAAAP3//v/+//7//v8AAAIAAgABAP//+v/6//v//P/+
/wEAAgADAAAA/f/6//j//P/8//3//v///wAA/v/9//z//P/8//z//P/8////AAACAAAA
/f/8//r/+f/8////AwAJAAkACgALAAoADAANAA0ADwARABUAFwAYABcAGQAWABMAFAAW
ABgAGQAWABYAFQARAA4ADAAMAAkADQAQABQAGAAYABUAEAAKAAkABgAEAAMAAAD9//r/
+P/4//f/9//2//j/+f/7//j/9P/0//L/7P/w//L/9P/3//b/9v/2//b/9P/z//P/8//0
//X/9//4/wAA///9/wIACAAEAAQAEAAhACgAJAAhACMAKAAtAC4AKQAiABUA+f/c/87/
x/+9/7r/vv++/7b/rP+m/6b/rP+7/8f/zf/U/93/5f/s/+7/7v/u/+z/7f/t/+3/7v/w
//P/8//y//H/7//t/+z/8P/x//T/9v/z//H/8P/u//D/8f/y//X/9P/z//L/8f/x/+//
7f/t/+//8P/y//T/8v/z//P/8v/w//H/8v/0//X/9v/1//T/9v/2//j/+v/6//v//v/+
//z/+v/4//b/9//4//n/+//8//z//P/+/wAA/v/6//r/+//9/wAAAwADAAEAAAD+////
AAD//wAAAwAGAAYABgAJAAkACAAIAAwADwASABYAFQATABEADwAOABEAEgAWABcAGQAa
ABsAGAAXABQAEgAUABcAHAAhAB4AHQAbABkAFgAYABsAHQAbAB0AGwAUABUAFAAQABIA
EwARABIAFAAUABIAEQAOAA8ADwAOAA0ADAAOAAsACQAHAAIAAAD//wIAAwAEAAYABwAG
AAEA//8CAAMABAAFAAcACgAIAAgABgAFAAAA//8BAAIABAAHAAQAAwACAAEAAAACAAQA
BwAFAAYABwAEAAMAAgABAAEABAAEAAQABwAFAAIAAAD+//7/AAACAAUABgAGAAcABwAF
AAIA///8/wAAAgAFAAkABgAFAAMAAQD/////AQABAAEAAgACAAIA/v/+//z//v///wAA
AQAEAAQABAADAAEA//8AAAIABAADAAUABQAFAAQAAQD+//z//f8AAAIAAwACAAAA///+
/wAAAAD///3/AgAEAAQAAwD///3/+//7/wAAAQACAAMABAABAP///f/8//7//v/+//7/
/f/+/wAA/v///wAAAAABAAEAAwAGAAsACgAKAAoACAALAA0ADgARABQAFwAYABgAFwAZ
ABYAEwAUABYAGAAZABUAFAASAA0ADAAMAA4ADQANAA4AEAASABMAEwARAA4ADQAKAAgA
BwADAP//+//4//j/9//3//b/9f/1//b/8v/y//T/9P/w//P/9P/1//f/9v/0//L/8P/w
//H/8//1//T/8//z//L/9v/3//f//v8CAAAABAAOABEAFAAUABUAGwAmACsAKgArACQA
FQD//+7/6P/n/+H/2P/U/9b/zP+8/7T/sv+u/7P/wf/J/8z/1f/f/+L/5f/m/+f/5v/p
/+v/7f/w/+7/7//t/+r/7f/t/+3/7v/x//H/8//0//H/7f/q/+b/6v/t//D/9f/0//P/
8v/x//D/7f/q/+n/6v/s/+//8v/w//H/8f/w//D/8f/y//T/8//0//P/8v/z//L/8//0
//T/9f/4//j/9v/0//L/8P/x//L/8//1//j/+P/4//r//v/8//j/+P/2//X/9f/1//f/
9//4//j/+v/8//z//v/9//7//P/6//7//////wAAAwAFAAcACgAIAAcABgAFAAUACQAL
ABAADgANAAsACQAKAAsACgAKAAsADQARABUAEwATABIAEQAPABAAEgATABMAFQATAAwA
DQAMAAgACgAMAAkACQAKAAkABgAEAAAAAwAFAAYABwAGAAgABQADAAIA/v/9//3/+//7
//v//P/+//7/+v/5//v//f///wEA//8AAPz/+v/8//3/+v/7//v//P/+/wEAAAD///7/
/f/9//7///8BAAAAAgAEAAIA/v/8//r/+f/8//7/AAAFAAMAAAD+//z//P/+/wAAAwAD
AAIAAgABAP7//P/6//j/+//8//7/AQAAAP///f/7//3///8DAAUAAQD+//r/9v/3//r/
+/8AAP7//v/+/wAA/v/+//3/+//7//z//v8AAP/////9//v//f/9//3//v/8//7/////
//7//P/7//r/+//8//z/+/8AAAIA/v/8//r/+v/6//r//P/7//r/+v/8//z//P/8////
AAACAAAA/v/8//n/9//5//v//v8DAAYACAAKAAoACgALAAsADQANAA8ADwAOABEAFQAU
ABMAEwAUABUAFQATABQAFAARAA8ADgAPAA0ACwAMAA4AEAAVABUAEwAQAA0ACgAIAAcA
BwAFAAMAAgD7//f/9P/w//P/9f/4//b/9//6//v/+P/3//b/9f/1//b/9v/2//b/8v/x
//H/8f/0//X/9//4//r/9f/5//7/AgAAAP7/BAATABwAIAAhACEAIgAnAC4ANwA6ADMA
KQAcAAQA7f/n/+T/4P/i/+T/1v/K/8j/wP+z/7f/wf/G/8//1f/Y/+L/5v/q/+z/7v/t
/+z/7P/w//P/8//y//H/7//t/+z/7v/v//L/9P/y//H/8f/w/+z/6//q/+v/8f/z//X/
9//2//P/8P/v/+//8P/y//T/9v/3//f/9v/x//H/8f/y//b/+P/4//j/9f/y//H/8P/z
//X/+f/6//f/9v/1//T/9f/2//f/+f/8//z//P/+//z/+P/y//D/9P/3//v////9//v/
+v/4//z//v/+/wAAAwAGAAYABgAFAAMAAAD+/wAAAwAGAAoACwALAAsACwAHAAkACQAM
AA8AEQASABMAEgARAA4ADAAMAA0AEAATABUAFwAYABkAEwASABIAEQAVABsAHQAaABUA
EgAMAAwADQALAAwADgAOAAwACwAIAAUABQAEAAMABgAKAAkACQAFAAAA/v/9/wAAAQAC
AAQABAAEAAAA//8BAAEAAQABAAUACAAGAAYABQADAP3/+//7//z//v8BAAMAAwADAAMA
///+//3//f///wIABQAEAAEAAAD/////AAAAAAAAAwADAAIAAgACAP7//v/+////AgAC
AAMAAwADAAIAAQAAAAAAAAABAAMAAgABAP///f/5//n/+//7//3/AAACAAQA///+//v/
/P/8//z//P/+////AAAAAP//+v/6//v//P/7//3//f/9/////f/7//r//P/+///////+
//z/+//6//z//v//////AQACAAEA///9//z//P/8//z//P/9//3//f/+//z/+v/4//b/
+v/8/////v/7//r/+P/3//j/+////wUABAAGAAgACAAKAAsACwANAA4AEQASABIAFAAX
ABUAEwATABQAFQAVABgAGgAbABkAFAASABIADwAPABAAEgAUABkAGQAXABQADgAKAAcA
BQAGAAUABAAEAAAA/f/7//j/9//3//j/9P/1//j/+f/2//X/9P/z//P/9//4//n/+v/2
//X/9f/1//X/9f/2//b//P8BAP3//P8CAAQABAAIABMAIAAsADEAKwAoADMAOgAxADIA
NQAtABYA/P/r/93/1P/M/8b/xP/E/7z/tP+y/7X/t//D/87/0f/X/+T/6v/s/+7/7v/u
/+3/7P/s//D/8//z//L/9P/z//L/8v/y//H/8v/y//T/8//z//L/7//v/+//8f/z//P/
8//z//P/8f/v/+//7f/u//D/8v/1//f/+P/4//L/8f/w//D/8//2//f/+P/3//T/8//y
//T/9f/4//j/+P/4//j/+P/2//b/9v/3//z//P/8//7/AAD+//r/+v/5//n/+v/7////
//8AAAAA/v/+//z//P///wIAAgACAAUABQAEAAQAAwAFAAcACgAMAA0ADgAPAAwADQAM
AA4AEQATABQAFQAXABcAFQAUABMAEwAVABcAFgAXABcAFwATABQAFgAXABgAGwAaABQA
FAAUABEAFAATAA8ADgAOABAADgANAAoABwAHAAYABQAGAAoACQAJAAYAAgABAAEAAQAB
AAEAAgAGAAYAAgABAP//////////AwAGAAQABAACAAEA/P/7//z//v8BAAUABAADAAIA
AQD+//7//v///wAAAgAEAAIAAwACAAEAAQAAAAAAAAADAAUABAAEAAQAAAAAAAAAAQAD
AAQABgAHAAcABgAFAAQAAwACAAIAAwAEAAUABQAFAAEAAQADAAMABQAGAAYABgAEAAQA
AgAEAAQABAAEAAYABgAGAAUAAwD///7//v/+/wAAAwAEAAUAAwABAP///v/+/wAAAQAB
AAEAAAAAAAAAAAAAAP///f8CAAQABAADAAMAAQD////////+//3//P8AAAQABgAFAPz/
/P/9//3/AgAAAAAAAAAAAAAA///+//7//f/8//v/+v/+/wAAAwACAAAAAAD/////AQAD
AAYACwALAAwADQAMAA8AEQASABUAFQAXABcAFgAYABsAGQAXABkAHAAfACEAHQAcABoA
FQAVABQAFQATABEAEgAUABYAFwAXABUAEgAQAA4ADQANAAkABQABAP7//f/7//r/+P/7
//3/AAD+//z//P/6//T/9//4//n/+//5//j/9//2//b/9f/1//X/9//5//z//v/0//f/
//8IAAoACAAIAAwAGQAkACwAMQAzADQAOwBEAEcAQAAxAB8ACADm/83/w//A/7r/tv+0
/67/pP+g/6j/s/+9/8n/2P/h/+P/6P/t/+7/7//u//D/8f/y//T/8//1//T/8v/y//H/
8P/w//P/8//1//b/9f/z//L/8P/x//P/9f/5//j/9//2//X/9//1//P/8//0//b/+f/8
//n/+f/4//b/9f/1//X/9v/4//r/+v/6//j/9v/2//b/+f/7////AAD+//z/+v/4//j/
+v/8///////+//3//v8BAAAA/f/+/wAAAQADAAUABAADAAMAAgAFAAYABQAGAAcACgAK
AAoACQAJAAgACAAMAA8AEgAWABUAEwARAA8AEAATABQAGAAXABkAGgAbABsAGwAZABgA
GwAdACEAJQAkACMAIQAfABwAHgAhACMAIgAlACQAHgAbABoAFgAYABsAGQAaABwAGQAW
ABQAEAARABEAEAAPAA0AEAAOAA0ADAAIAAcABwAIAAkACgAMAAwACgAEAAEAAwAFAAcA
CQAIAAoABwAGAAkACQAFAAUABgAGAAcACQAGAAUABAADAAIABAAGAAkACQAKAAsACAAH
AAYABQAFAAcACAAJAA0ACgAIAAcABgAGAAgACgANAAoACAAHAAUABwAGAAUABAAGAAYA
BwAJAAcABwAGAAUABAAFAAgACQAHAAgACAAIAAQABAACAAQABwAIAAkADAAJAAYAAgD9
//7/AAADAAYABgAHAAYABQAHAAUAAwACAAIABAAFAAUABAACAAEAAAADAAQABAADAAUA
BgAFAAMABAADAAIAAwAEAAQABAAEAAMABAADAP////8AAAIAAwADAAMAAgACAAIAAQD+
/wIAAgADAAMABAAAAPz//f/+////AAABAAEAAQACAAEAAAD///7///8AAAIAAAACAAIA
AQABAP//AQAEAAkACwAOABEAEgARABEAEAARABQAFwAYABgAGgAdABsAGQAZABoAGwAb
ABsAHAAcABkAFAASABIADwAPABAAEgAUABcAFwAVABIADgAKAAcABQAHAAUAAwACAPz/
+f/3//T/9v/3//n/9v/1//b/9f/w//H/8v/z//X/9v/2//b/9v/z//H/8P/v//H/8//2
//j/+v/9/wEABAAEAAIAAgAKABcAJgAwAC8ALQAuADMAOAA5ADQAJwATAPj/2P+9/7H/
rP+o/6b/qv+m/57/pP+w/7X/wf/P/9T/1f/f/+z/7//w//H/8P/v/+3/6//q/+3/8f/y
//L/7//t/+v/6v/s/+3/8P/y//T/8//z//L/8P/v/+7/7//z//P/8//z//H/7//t/+3/
8P/y//X/+P/1//X/9P/y/+//7//v//D/8//2//f/+P/3//T/8//y//T/9f/4//j/+v/6
//r/+v/2//b/9v/3//r/+v/6//z//P/6//b/9v/3//n//P///wEAAQACAAIAAQAAAP3/
/P8AAAQABQAGAAUABQAEAAQABwAJAAsADgANAA0ADQANAAsADQANABAAEwAVABYAFwAX
ABcAFQAUABQAFQAYABsAHAAdAB0AHQAWABYAFwAXABoAHwAgABwAGwAaABYAGAAWABMA
EwAUABQAEgARAA4ACwALAAoACQAKAA4ADQANAAsABgAEAAMAAwADAAMABAAGAAYAAgAB
AP///f/7//n//f8CAAIABAAHAAcAAwADAAIAAgADAAUABQAFAAUABQABAAAA/////wIA
BAAGAAQAAwACAAEAAQACAAIAAgAFAAUABAAEAAQAAAAAAAAAAQADAAQABgAHAAYABAAC
AAAAAgACAAMABQAGAAcABwAHAAIAAQACAAEAAwAEAAQABAAEAAQAAgAEAAMAAgABAAIA
BAAEAAMAAQD8//z//f/+////AQABAAEAAwABAP///v/+/wAAAQABAAEAAAAAAAAA/v/+
//3/+//8//7//v/9//7//f/8//3/AAAAAAAAAAABAAIAAQD9//r/+v/7//v//v//////
AAAAAP///P8AAAAAAQABAAIAAgD+/wAAAAD6//z//P/8//z//v/9//z//P/6//r/+v/6
//3//v8AAP7/AAAAAP///////wEABAAJAAsADgARABIAEgATABMAFQAUABcAGAAYABgA
GwAZABcAFQAWABcAFwAYABoAGwAZABYAFAAUABEADwAQABIAFAAZABkAFwAUAA8ACgAG
AAMABAADAAIAAgD///3//P/6//j/+f/7//j/+P/6//r/9v/2//b/9v/3//j/+P/4//j/
+P/3//f/9//6//v//f/+//7/BQAHAAQABAAIAAgAEAAdACQAJgApACkAKAAvAC4AKQAm
AB0ABQDm/9T/yf+7/7b/tv+4/7b/rv+q/6r/rv+7/8v/z//S/9n/4//q//H/9P/3//j/
9v/z//D/7v/y//X/9f/0//T/8//y//L/8f/x//P/9P/0//P/8//y//P/8//z//X/9//3
//f/9//2//P/8P/v//D/8v/1//j/+v/7//v/+v/1//X/9f/2//r//P/8//z//v/8//z/
/P/5//n/+//6//3//v///wAA/f/8//v/+//+//7//v8AAAEA/v/5//j/+//9/wAAAwAF
AAUABgAGAAQABAACAAIABwAKAAoACgAJAAkACAAIAAkACwANABAAEQARABEAEQARABMA
EwAWABcAGQAaABsAGQAZABcAFgAWABcAGgAdACAAIQAhACEAGgAaABsAGwAfACMAIwAe
AB8AHgAaABwAGQAVABQAFAAWABYAFwAWABQAEwARAA8ADQAQAA4ADQAOAAoACQAJAAkA
CQAJAAoACgAKAAYABQAFAAUABQAFAAcACgAIAAgABwAHAAMAAwAEAAQABQAHAAgACQAK
AAsABQAEAAMAAwAHAAoADQAMAAoACAAGAAUABgAGAAYACQAJAAgACAAIAAYABgAGAAcA
BwAGAAYABQAIAAgACAAIAAcABgAGAAcACQAJAAgABwADAAMABQAFAAcACAAIAAgABQAE
AAEAAgAFAAYABwAKAAgACAAHAAUAAQAAAAAAAAACAAUABgAHAAkABwAFAAQAAgAEAAUA
BQADAAIAAgACAAIAAgABAP//AgAEAAQAAwABAP///f/9//7//v/+//7/AwAGAAcABQAB
AAAAAAD//wEAAwAEAAYAAwABAP3/AAD//////v/+/wAAAAAAAAAA/f/9//7//v///wEA
AQACAAgAAAD8//r/+v/6//r//f/9//3//v8BAAIAAwAEAAIAAgADAAAAAAAAAP/////8
//3///8DAAgADAAQABIAEAAPAA0ADQAOABEAEgASABQAFwAVABMAFQAWABcAFwAZABoA
GgAXABQAEgASAA8ADQAOABAAEgATABMAEQAOAA0ACgAIAAcABQADAAEAAAD+//3//f/8
//r/+//9//r/+v/8//z/+P/2//b/9v/3//b/9v/2//b/9//3//j/+f/4//n/+//8/wQA
BwAFAAQABgACAP7/CAAVABoAGgAZABcAFgAhACYAIwAoAC0AJQAMAPz/8//l/97/3v/c
/9T/zP/K/8j/wP+3/73/y//Q/83/0f/e/+j/7P/w//L/8f/v/+3/7P/u//H/8f/w//L/
8f/w//D/8f/x//P/9P/3//f/+P/4//T/8//y//P/9//3//f/9//3//X/8//z//P/9P/2
//j/+P/5//n/+P/y//H/8P/w//X/+P/5//r/+v/4//j/+P/2//f/+v/6//z//P/8//z/
+v/6//r/+//8//z//P/+/wAA/v/6//r/+P/5//v//f8CAAMABQAGAAMAAgD///7/AQAE
AAQABAAHAAcABgAGAAUABwAJAAwADwAPAA8ADwALAA0ADQAQABEAEwAUABUAFwAXABUA
FAATABMAFQAXABkAGwAcAB0AFwAWABYAFQAZAB0AHQAYABgAGAAVABgAFgATABMAFAAW
ABQAEwAQABEAEQAQAA8ADQAQAA4ADQAOAAoACQAJAAgABwAGAAYACwAMAAkACQAIAAcA
BgAFAAcACgAIAAgABwAHAAMAAwADAAQABgAJAAoACwAMAA0ABwAGAAUABQAGAAgACgAI
AAgACAAIAAkABwAGAAUABwAIAAgACQAKAAcABgAFAAUACAAIAAkACQAJAAgABwAGAAYA
BgAHAAkACwALAAoACQAFAAUABwAHAAUABgAGAAYABQAGAAUACAAGAAYABgAIAAoACgAJ
AAcABgAGAAcACAAHAAkACQAJAAgABQACAAAAAgAGAAkACwALAAoACgAKAAcABgAEAAEA
BQAIAAkACQAHAAUAAwADAAQABAAEAAQABgAIAAgABQACAAIAAwADAAQABQAFAAYACAAL
AAYABAAEAAQABAAFAAUABQAGAAQABAAEAAQABwAIAAoACAAIAAgABwAHAAYABwAJAA0A
EAASABQAFAASABMAEwAVABQAFwAYABgAHAAhACEAIQAfAB4AHQAbAB0AIAAiACEAHQAa
ABkAFQASABIAEwAUABoAHQAeAB4AGQAUABAADQAPAA0ACwAKAAcABQAEAAIAAAABAAMA
AAAAAAIAAgD+//7//v/+////AgACAAIAAgAAAP////////////8AAAAAAAADAAkAEgAQ
AAgABgAOABsAJAAmACkALQAsADMAPAA5ADAALQAnABAA/v/1/+f/3P/W/9T/1P/Q/8b/
wv/E/8P/xf/P/9b/1//h/+7/9P/2//j/+P/4//f/9v/2//n//f/+//7//v/9//z//P/8
//v//P/8//7//f/9//z/+//7//v//f8BAAEAAQABAAEA///9//3/+v/6//v//P/+////
///+//z//f/+/wAAAQACAAEAAAABAAAAAQACAAAA//8AAP7/AQACAAMABAAAAAAAAAAB
AAcACAAJAAwADAAIAAIAAAABAAMABgAJAAkACQAKAAoACgAKAAgACAALAA4ADgAOAA0A
DQAMAAwADQAPABEAFAAYABkAGgAbABUAFQATABQAFwAZABoAGwAdAB8AHwAgAB0AHQAf
ACEAJAAlACUAJQAeAB4AHwAfACEAJQAlACAAIQAgABwAHgAeABsAGwAcAB0AHAAcABoA
GQAZABgAFwAVABgAFgAVABYAEgARABEAEAAPAA4ADgATABQAEQARAA4ADQAMAAsADQAQ
AA4ADgAPAA8ACwALAAoACgALAA0ADwAPAA8ADwALAAoACQAJAAwADgAQAA4ADQAMAAsA
CwAMAAwADAAPABEAEAAQABAACwAKAAkACQANAA4AEAARABQAFAAUABQAEAAOAA0ADQAQ
ABEAEQARAA0ADQAPAA8ADwAQABAAEAAPABAADwASAA8ADgANAA4AEQASABIAEQAQABAA
EQASABEAEwATABMAEQAPAA0ADAAKAAwADQANABAAEAARABIADwAOAAwACQAMAA4ADgAN
ABAADwAOAA8ADwAOAA0ADAARABQAFQATABAADgANAAsADQAPABAAEgATABMAEQAWABQA
EwARABAAEgASABIAEgARABEAEgASABYAGQAaABwAIAAiACEAJQAkACMAJAApACkAKwAu
ADAALgAuAC4ALAAqACsANAAzADIAMQAwACwAKgAoACYAKQAqACsALAAqACoAKgAqACgA
JgAkAA==
         </WaveFormData>
      </LeadData>
      <LeadData>
         <LeadByteCountTotal>10000</LeadByteCountTotal>
         <LeadTimeOffset>0</LeadTimeOffset>
         <LeadSampleCountTotal>5000</LeadSampleCountTotal>
         <LeadAmplitudeUnitsPerBit>4.88</LeadAmplitudeUnitsPerBit>
         <LeadAmplitudeUnits>��V</LeadAmplitudeUnits>
         <LeadHighLimit>2147483647</LeadHighLimit>
         <LeadLowLimit>268435456</LeadLowLimit>
         <LeadID>V1</LeadID>
         <LeadOffsetFirstSample>0</LeadOffsetFirstSample>
         <FirstSampleBaseline>0</FirstSampleBaseline>
         <LeadSampleSize>2</LeadSampleSize>
         <LeadOff>FALSE</LeadOff>
         <BaselineSway>FALSE</BaselineSway>
         <ExcessiveACNoise>FALSE</ExcessiveACNoise>
         <MuscleNoise>FALSE</MuscleNoise>
         <LeadDataCRC32>2222509637</LeadDataCRC32>
         <WaveFormData>
CAAIAAgACAAMAA4AEAASAA8ADAAJAAYABwAIAAkACgAIAAgACAAIAAYABgAGAAYABwAI
AAkACgAJAAgABwAGAAcACAAJAAoACAAIAAgACAAIAAgACAAIAAkACgALAAwACwAKAAkA
CAAJAAoACwAMAAwADAAMAAwADAAMAAwADAANAA4ADwAQAA8ADgANAAwADwAQABEAEgAU
ABQAFAAUABIAEgASABIAFQAWABcAGAAWABYAFgAWABkAGgAbABwAHgAeAB4AHgAeAB4A
HgAeACEAIgAjACQAIgAiACIAIgAjACQAJQAmACYAJgAmACYAJQAkACMAIgAjACQAJQAm
ACIAIAAeABwAGgAaABoAGgAXABYAFQAUABIAEAAOAAwACgAKAAoACgAIAAYABAACAAIA
AgACAAIAAAAAAAAAAAD9//z/+//6//v//P/9//7//f/8//v/+v/8//z//P/8//z//P/8
//z/+//6//n/+P/5//r/+//8//r/+v/6//r//P/8//z//P/8//z//P/8//r/+v/6//r/
+//8//3//v/9//z/+//6//z//P/8//z//v/+//7//v/9//z/+//6//v//P/9//7/+//6
//n/+P/5//r/+//8//z//P/8//z/+v/6//r/+v/8//z//P/8//v/+v/5//j/+v/6//r/
+v/6//r/+v/6//n/+P/3//b/+f/6//v//P/7//r/+f/4//r/+v/6//r/+v/6//r/+v/5
//j/9//2//f/+P/5//r/+f/4//f/9v/3//j/+f/6//r/+v/6//r/+f/4//f/9v/5//r/
+v/6//n/+P/3//f/9//4//j/+P/6//j/9//3//b/+P/5//r/+//8//3//f/6//r/+//9
//3//f/9//3/+//5//b/8//w/+7/7v/t/+v/6v/q/+n/6P/o/+r/7P/u/+7/7//v//D/
8f/y//T/8//z//P/8//1//b/9v/3//b/9f/0//T/9v/3//f/9v/2//b/9//4//j/9//4
//j/+f/6//v/+v/3//f/+P/4//r/+//7//v//f////////8FAA0AFAATABEAFAAYABsA
HQAZABMACgD9/+3/2//P/8n/x//H/8//2//q//X/+f8AAAgACgAIAAwADwAPAA8ADgAQ
AA4ACQAIAAcABgAHAAYABgAHAAcACQAIAAgACAAJAAgACAAJAAcACQAJAAkACQAJAAkA
CQAHAAcABwAJAAwADAAKAAoACQAJAAkACgAIAAoACgAKAAwADAAJAAkACwAMAA4ADwAQ
ABAAEAAOAA4ADgAOAA8ADwAQABEAEQASABIAEwAUABIAEAAPAA4AEAARABIAEwATABMA
EwATABMAFgAYABgAGAAYABcAFwAWABcAGQAbAB0AHQAcABsAGwAbABsAHAAeAB8AIAAg
AB8AHwAeAB4AHAAcABwAHAAdACAAIQAiACEAHQAbABoAGwAbABsAGwAcABkAFwAXABMA
EQAQAA4ADgAPAA4ADAAKAAgABQAEAAUABQAEAAQAAgAAAP///v/8//z//P/8//3//v/9
//7/+//7//v/+//7//z//P/8//7//P/8//z/+//6//r/+//9//3//f/7//n/+f/5//n/
+v/7//z//P/9//z//P/7//n/+f/6//z//f/8//3//v/8//v/+v/6//z//v/+//7////+
//7//v/8//z//P/9//7/AAABAP///P/8//3//////wAAAAD+//7//v/9//3/+//7//z/
/f///////v/9//v/+v/5//n//P/8//z//P/+//3/+//7//n/+v/6//v//f/9//3//P/5
//n/+f/6//r/+v/6//r/+//7//v/+//6//n/+P/4//v/+//6//r//P/6//n/9//2//j/
+P/4//j/+f/5//n/+v/5//j/+P/3//r/+v/6//r/9v/1//X/9v/6//v//P/8//r/+v/5
//j/+v/7//3//f////////////n/9P/v/+z/7f/u/+7/7P/s/+v/6f/o/+b/6P/q/+z/
7//x//L/8//x//H/8v/0//P/9P/1//b/9v/1//X/9f/z//P/9P/2//n/+f/4//f/9P/0
//T/9f/2//n/+//8//r/+v/4//f/9//4//j/+v/7//v/+//7//////8FAAsAEwAWABMA
EwAWABoAGwAbABsAFQAKAP3/7//f/9P/yf/D/8n/1//n//T/+f/7/wIABgAEAAIABAAJ
AAsADQAQABIADgAJAAkABwAFAAUACAAIAAkACQAJAAgACAAIAAcABgAGAAcABwAJAAkA
CQAHAAcABwAHAAcABwAHAAkADAAMAAoACgAHAAcABwAIAAoADAAMAAwACgAKAAcABwAJ
AAoADAANAAwADAAMAAoACgAKAAoACwAMAA4AEAARABAADgANAAwADAAMAA0ADgARABEA
EQARABEAEQARABEAEQAUABYAFgAUABQAEwATABQAFQAXABkAGwAbABoAGQAXABcAFwAY
ABsAHQAfACAAHgAdABsAGgAbABwAHQAeAB4AIAAgACAAHwAbABkAGAAYABkAGgAbABkA
FQASABEAEAAPAA8ADgAPAA8ADQAKAAgABgADAAIAAwADAAIAAgAAAP7//f/8//7//v/+
//7//v/+//z//P/5//n/+f/5//v//P/8//z//P/6//r/+v/6//r/+//9//3//f/9//v/
+f/5//n/+f/6//v//P/8//v/+v/6//n/+f/5//r//P/+//z//P/8//n/+f/5//r/+v/8
//z//P/7//r/+v/6//r/+v/6//v/+f/6//r/9//2//b/9//5//v//P/8//r/+P/4//f/
9//3//f/+P/5//v/+//6//n/9v/2//b/9//6//r/+v/6//j/9//1//X/9//4//j/+f/5
//n/+f/4//X/9f/1//b/9v/6//r/+v/6//r/+f/3//X/9P/1//b/+P/5//n/+P/3//b/
9f/1//b/+P/4//n/+v/6//j/+P/3//b/+f/7//7////9//3//f/9//n/9v/z//L/8P/w
/+//7P/o/+f/5f/k/+f/6v/t//D/7v/v/+//7//v/+//8P/y//X/9v/3//j/9//1//T/
8//2//f/+f/8//r/+f/3//X/9f/2//f/+f/5//v//P/8//v/+v/3//X/+P/6//v//v/8
//v/+v/5//n/+/8BAAsAEwAWABMADwAQABQAGQAdACEAHwAYAAsA+//n/9f/z//J/8f/
0//l//L/+//9//r/AAAGAAQACAARABUAFQAUABQAEAAJAAgABwAGAAcACwAMAA4ADwAO
AAwACwAKAAsACgAKAAsACQALAAsACwAJAAkACQAJAAoACwAMAA8ADQAMAAkACAAKAAsA
DAAOAAwADgAOAA4ADgAOAAsACwAPABAAEgATABEAEAAPAAwADwAQABEAEwARABIAEwAT
ABEAEAAQABAAEwAUABYAGAAWABUAFAATABYAFwAYABkAGAAaABsAGgAaABoAGQAZABsA
HQAgACMAIwAhAB4AGwAdAB8AIQAkACUAJQAlACQAIwAjACIAIgAjACQAJQAmACMAJAAj
ACIAIwAhACEAIgAfAB8AHwAfAB0AGQAWABUAFAAVABcAGAAVABMADwAKAAoACgAJAAoA
CQAJAAgACAAFAAIAAAD+////AAABAAIAAQAAAP3//P/8//3//v//////AAAAAAAA/v/8
//z//P/+//7///8BAAAA///+//v//P/9//7///8AAAEAAgACAP///v/+//3//////wAA
AgABAP7//f/8//7///8AAAIAAQACAAEAAAD///7//v/+/wEAAgADAAUAAwACAAAA+//7
//z//v8BAAEAAgACAAAAAAAAAP//////////AAABAAAA///9//v//f/+////AQAAAAAA
AAAAAAAA///9//3//v8AAAEAAwAAAP///v/8//z//f/+/wAAAAAAAAAAAAD/////////
/wEAAQABAAIAAgABAP///v/+/wIAAwAFAAQAAwACAAEAAAAAAP///v/+/wAAAAABAAEA
///+//3//P/8//3///8CAAEAAQABAAAAAgACAAEAAAACAAMABQAFAAQAAwACAAEAAgAA
AP7//v/7//r/+P/0//D/7//t/+z/7//y//X/+P/3//f/9v/1//f/9//4//r/+v/6//r/
+v/6//n/+f/5//r/+//9/wAA/v/9//v/+f/7//z//f////7///////7//v/+//z/+//8
//7///8CAAAA///+//3///8DAAkADwAVABgAFQARAA4AEAAZAB8AHwAdABgADQABAPP/
5f/d/9v/2//h/+///v8DAAEAAAAEAAwAFAAYABMAEQATABIAEgASABUAEwARAA8ADwAP
AA4ADgANAAsACgAKAAoACgAKAAsADQAKAAsACgAJAAgACQAKAAsACwALAAsADQANAAwA
CQAIAAoACwAMAA4ACwAMAAsACgALAAwACgALAAsADAAOAA8ADQAMAAsACAALAAwADQAP
AAwADAAMAAsADQAMAAwADAAOAA4ADwAQAA4ADQAMAAsADAANAA4ADwAMAA4ADwAOAA8A
EAAQABEAEAARABMAFQAVABMAEAANABAAEQASABQAEwATABMAEgASABMAEwAUABQAFAAU
ABQAEQASABEAEAATABEAEQASAA8ADwAPAA8AEAANAAsACwALAAsADAAMAAoACQAGAAIA
BQAGAAYACAAEAAMAAQAAAP///v/+//7/AAAAAAAAAAD+//7//P/8//7///8AAAEAAAAA
AP///v8AAP7//v/+//7//v///wEA/////////f/+////AAABAP////////7//v/+////
////////AAACAAIAAAAAAAAAAQABAAEAAgD//wAA///+//7//v///wAAAAAAAAAAAQD/
/wAAAAD9//3//v8AAAMAAAAAAP///P/+//7//f/9//3//f/+/////f/9//z/+//9//7/
//8BAAAA/v/8//r//f/9//z//f/9//7//v////z/+//6//j/+f/7//3/AAD///7//f/8
//v/+//7//v/+//7//v//P/1//X/+P/6//z//P/8//z/+v/5//j/+P/6//r/+//7//r/
+v/6//r/9v/1//X/9v/6//v//P/8//r/+v/5//j/+v/7//3//f/7//v/+//7//v/+P/1
//T/9P/0//P/8P/t/+v/6P/m/+T/5v/o/+r/6v/r/+v/6//q/+n/6f/q/+7/8P/y//T/
8//x//D/7//x//H/8v/0//X/9f/0//P/8v/y//L/8//z//X/9v/2//T/9P/y//H/8//0
//T/9v/3//f/9//3//P/8//3//n//f8GAAsACQAGAAIA//8BAAUABwAIAAcAAQD1/+f/
2//R/8v/y//P/9r/6f/3//z/+v/4/wAABgAHAAUABwAKAAwADAALAAYAAwAAAP///v/+
///////9//z//P/8//v/+v/6//v//f/////////8//v/+v/5//v/+//7//3//v/+//z/
/P/9//3//f/+//3//v/9//z//P/8//n/+f/9//7/AAABAP///v/9//r/+//8//3///8B
AAIAAwADAAAA/v/9//z//v/+////AAD///////////3//f/9//3//f8AAAIAAgAAAAAA
/////wAAAQADAAUABQAFAAQAAwADAAMAAwAEAAYABwAIAAgABwAHAAYABgAEAAQABAAE
AAIABAAEAAQABgADAAIAAgACAAMABAAFAAIA///9//3//f/9//7//v///////f/6//f/
9v/0//T/9P/1//X/9v/y//D/7//u/+//8P/x//L/8P/w/+7/7v/v/+//7//v//H/8v/y
//L/8f/u/+3/7P/t/+7/8P/z//L/8f/w/+3/7//v/+//7//w//H/8v/y/+//7v/u/+3/
7//v//D/8v/y//D/8P/w/+//7//v//D/8v/0//T/9P/y//D/7//u//D/8P/w//H/8//0
//T/8f/w//D/8f/z//L/8v/x/+7/7v/u/+3/7f/u/+//8f/z//L/8f/v/+3/7f/u/+//
8f/y//L/8v/y//D/7//t/+3/7//w//D/8f/v/+//7//u/+//7//v//D/8P/w//D/8P/t
/+3/7f/t/+//7//v//D/8f/x//D/8P/s/+r/6//s/+3/7v/w/+//7v/u/+3/7P/s/+v/
7f/u/+//8P/s/+v/6//s//D/8f/y//L/8P/w/+//7v/u/+//8f/x//P/8//z//P/7//s
/+n/6P/o/+j/5//k/+D/3//d/9z/2v/c/97/4P/g/+H/4f/h/+H/4f/i/+T/5f/m/+f/
6P/p/+n/6v/r/+v/6//s/+7/7//v/+7/7f/q/+r/6v/r/+v/7f/u/+7/7v/u/+z/6//p
/+r/6v/s/+7/7//w//H/7//t/+3/8f/5/wAABwAHAAQAAAD//wEAAwAFAAYAAwD3/+n/
2//R/8n/xf/H/83/2P/p//X/+P/2//z/AgD+//v//f8FAAoADAAIAAcABAABAP7//f/+
//7//////wEAAAAAAAAA/v/8//v/+//9//////////v/+//7//v//f/9//3///8AAAAA
/v/+//3//f/9//7/AAACAAIAAgAAAAAA/f/9////AAACAAMAAgACAAIAAAD+//7//v//
/wAAAgAEAAUABQAEAAQABAAEAAQABQAGAAcABwAHAAcABQAFAAUABQAHAAoADAAMAAwA
DAALAAsACgALAA0ADwATABMAEgARAA8ADwAPABAAFAAVABYAFgAVABUAFAAUABUAFgAX
ABgAFgAYABgAGAAYABUAFAAUABQAFQAWABcAFAARAA8ADwANAA0ADgAOAAsACwAJAAYA
AwACAAAAAAABAAEAAAAAAP7//P/7//r/+P/4//j/+P/5//r/+f/6//j/9//2//X/9//4
//j/+P/4//b/9v/2//T/9P/1//f/9//3//f/9f/z//P/8//z//X/9//5//r/9//2//b/
9f/3//f/+P/6//r/+P/4//j/9f/1//X/9v/3//r/+//8//n/+P/4//j/+P/4//j/+f/5
//r/+v/3//b/9v/3//n/+f/6//r/+P/2//b/9f/1//f/9//4//n/+//7//r/+f/2//b/
9v/3//j/+P/4//j/+P/3//X/9f/1//b/9v/3//n/+f/5//j/9v/1//T/9P/1//b/9//4
//b/9f/0//P/9f/1//X/9v/5//n/+P/4//T/9P/1//X/9f/1//b/9v/1//X/9f/1//P/
9f/3//r//P/5//j/9//2//T/8//y//L/8//0//b/9//3//b/9f/0//P/8//0//b/9v/3
//j/+P/4//j/9//2//j/+f/7//v/+v/5//j/9//2//T/8v/y/+7/7v/t/+r/5v/l/+P/
4v/k/+b/6P/q/+n/6f/o/+f/6v/r/+3/8P/v//D/8f/y//H/7//u/+3/8P/x//P/9v/2
//X/8//x//H/8v/z//X/9P/1//X/9P/0//T/8v/x//L/9P/1//j/9v/1//T/8//1//X/
+/8BAAUADAAPAA0ACgAIAAsAEQAVABUAEAAHAPf/4//T/8f/wf/B/8X/0f/e/+3/9//4
//z/BAAGAAQACwAVABUAEgAOAAoABQAEAAMAAgADAAcACAAKAAsACAAGAAUABAAEAAQA
BQAHAAUABwAHAAcABQAFAAUABQAHAAcABwAJAAkACAAFAAQABgAHAAgACgAJAAoACQAI
AAgACAAFAAUACQAKAAwADQANAAwACwAIAAsADAANAA8ADgAOAA4ADQANAAwADAAMAA0A
DgAQABIAEAAPAA4ADQAQABEAEgATABEAFAAWABYAFgAWABUAFQAXABkAHAAfAB8AHQAa
ABcAGQAbAB0AIAAgACEAIgAiACEAIQAgACAAIwAkACUAJgAjACQAIwAiACQAIwAkACYA
JAAjACIAIQAgAB0AGwAbABoAGQAZABgAFQATAA8ACgAMAAwACwAMAAgABwAFAAQAAAD+
//3//P/9//7///8AAP///v/7//r/+//7//v/+//5//r/+v/6//r/+P/4//j/+v/6//v/
/f/8//v/+v/3//r/+//8//3/+//7//v/+v/7//r/+v/5//v/+//8//7//f/6//n/+P/4
//n/+v/8//v//P/7//r/+//6//r/+v/8//z//P/9//r/+v/5//X/9//4//r//f/6//r/
+f/2//f/+P/4//n/+//7//z//f/6//n/9//1//f/+P/5//v/+v/6//r/+v/6//n/9//3
//n/+v/6//v/+v/5//j/9v/2//f/+P/6//j/+P/4//j/9f/1//X/9f/2//f/+P/6//j/
9//1//T/9f/2//j/+f/4//f/9//2//X/9f/1//X/9v/3//j/+v/4//f/9v/z//X/9v/4
//r/+f/4//f/9v/1//T/9f/2//f/+P/4//f/9v/2//b/9v/3//f/+v/6//r/+v/2//X/
9f/2//j/+f/6//r//P/8//v/+v/5//n/+v/5//v/+//7//v/+f/2//P/8v/w//D/7//s
/+z/6//p/+j/5//o/+n/6v/t/+//8P/x//D/7//v//D/8//0//X/9v/2//X/9f/1//X/
9f/2//j/+//7//r/+f/3//b/9f/1//b/+f/7//z/+v/6//j/9//3//j/+P/6//3//f/9
//3/+//7//v/AQAJABAAFQAVABQAEgARABUAFwAVAA4AAwD1/+f/1//J/8H/wf/H/9H/
4v/1////AgAIAAwACgAIAA0AEQATABQAFAAQAA0ACQAHAAUABQAHAAgACgALAAkACAAI
AAgABQAEAAQABQAGAAkACgALAAgABwAGAAUABwAHAAcACQAKAAoACAAIAAUABQAFAAYA
CQAMAA0ADgANAAwACAAHAAsADAAOAA8ADgAOAA4ADAAKAAoACgALAAwADgAQABEADwAO
AA4ADgAQABAAEQASABUAFQAVABUAEwATABMAEwAUABgAGwAcABoAGgAZABkAGgAbAB0A
HwAhACEAIAAfACEAIQAhACIAJgAnACgAKAAlACUAJAAkACUAJgAnACgAKAAqACoAKgAo
ACUAJAAkACQAJQAmACcAJQAhAB4AHQAaABkAGQAYABUAFQATABAADQAMAAoACgAJAAkA
CAAIAAQAAgABAAAAAAAAAAAAAAAAAAAA/v/+//v/+//7//v//P/+////AAD///z/+//6
//z//P/9/////////////f/7//v/+//7//7///8AAAAA/f/8//z/+//7//v//P/+//7/
/P/8//z/+//7//v//P/8//7//v/+//v/+v/6//r//P/8//z//f/9//7//v/7//j/+P/5
//v//P/+/////v/9//z/+v/5//v/+//8//3//f/9//z/+//4//j/+P/5//z//P/8//z/
/P/7//n/+f/5//r/+v/7//v/+//7//r/9//3//f/+P/5//r/+//8//n/+f/5//n/+//7
//v//P/7//v/+v/6//j/+P/5//n/+//7//z//P/5//n/+f/5//n/+f/5//r/+//7//v/
+f/5//j/+P/4//z//P/8//z//f/5//f/+f/4//r/+v/6//r/+v/5//j/+P/4//j/+f/5
//z//P/8//z/+P/3//f/+P/8//3//v/+//7//v/9//z/+v/7//3//f////////////z/
+P/0//L/8v/y//H/7v/u/+3/6//q/+r/7P/u//D/8v/z//P/8//y//H/8f/y//X/9v/3
//j/+P/3//f/9//1//X/9v/4//n/+f/4//f/9v/2//b/9//5//v//P/8//z//P/6//n/
9//4//j/+v/8//3//v////v/+////wcADQAUABcAFQASABQAGQAdAB0AGwASAAcA+f/p
/9f/y//F/8P/zf/d/+7/+/8BAAQACAAOAAoACgAPABUAEwASABQAFAANAAsACQAHAAcA
CgAKAAsACwALAAoACgAKAAcABgAGAAcACQALAAsACwAJAAkACQAJAAkACQAJAAsADAAM
AAoACgAJAAkACQAKAAsADgAPABAADwAOAAoACQAJAAoADAANAA4ADgAOAAwADAAMAAwA
DQAPABAAEQARABEAEAAQABAAEAAQABEAEgATABMAEwATABMAEwATABMAEwAWABgAGAAY
ABgAFwAXABYAFwAZABsAHwAfAB4AHQAdAB0AHQAeACIAIwAkACQAIgAhAB8AHgAgACAA
IAAgACEAJAAlACYAIwAfAB0AHAAeAB8AIAAhAB4AGwAZABkAFAATABMAEgATABMAEQAO
AAsACgAIAAgABwAHAAYABgAEAAIAAQAAAP7//v/+//7///8AAP//AAD+//3//P/7//z/
/v///wAAAAD+//7//v/+//7///8BAP////////3//f/9//3//f8AAAEAAgACAP///v/+
//3//////wAAAgAEAAIAAgACAAAA///+//7//v8AAAAAAAD///7//v/+//7//v/+////
AQACAAIA///8//z//f//////AAAAAP7//P/8//v/+//7//v//P/9///////+//3//P/8
//z//f/+//7//v/+//z/+//5//n/+//8//z//f/9//3//f/8//v/+//7//z//v/+//7/
/v/7//v/+//7//v/+//7//z///////7//v/7//r/+v/5//r/+//9//7/+//7//v/+//7
//v/+//8//////////3/+//6//r/+v/9//7///8AAP7//f/8//v/+//7//3//f/+//7/
/v/8//r/+//8//z//P/8//z//v/9//z//P/8//z//f/9//7//v/+//7//P/7//v//P/+
////AAAAAAIAAgABAAAA/v///wEAAQADAAMAAwADAAEA/v/7//r/+P/4//f/9P/y//H/
7//u/+z/7v/w//L/8v/z//P/8//x//H/8v/0//b/+P/6//z/+v/5//n/+f/3//f/+P/6
//z//f/9//3/+//6//n/+f/7//3//v/+//7//v/8//v/+f/6//r//P/9//3//f/9/wEA
/f///wUACwASABMAEwAOAAwADwATABUAFwAWABEACQD9/+3/3//b/9f/2f/j//D///8H
AAYABAAMABQAEgANAA0ADwAQABIAFgAXABMADwALAAkACAAIAAkACQALAAoACgAKAAcA
BgAGAAcACQALAAsACwAJAAkACQAJAAgABwAGAAcACQAKAAkACgAIAAcABgAGAAgACgAK
AAoACAAIAAUABQAGAAYABwAHAAgACAAIAAYACAAIAAgACQAHAAgACQAJAAsACgAKAAoA
CAAIAAkACgANAA0ADQANAAoACQAIAAcACQAMAA4ADgAMAAwACwALAAoACwANAA8ADwAP
AA4ADQALAAsACwAMABAAEQASABIADwAPAA4ADgAOAA4ADgAOAAwADgAOAA4ADAAJAAgA
CAAKAAsADAANAAoABwAFAAUAAwADAAQABAAFAAUAAwAAAP///v/8//z//P/9//3//v/8
//r/+f/4//j/+P/4//j/+v/6//j/+P/1//X/9f/1//X/9v/2//b/+P/2//b/9v/2//b/
9//5//n/+f/5//f/9f/1//X/9f/2//f/+P/4//X/9P/0//P/8//z//T/9v/3//b/9//4
//X/9f/1//b/9v/4//j/+P/1//T/9P/0//T/9P/0//X/9//4//j/9f/y//L/8//1//X/
9v/2//T/9P/0//P/8//z//P/9P/1//X/9f/0//P/8f/w/+//7//z//T/9f/2//T/8//x
//H/8f/y//L/8//1//X/9f/0//H/8f/x//L/9P/0//T/9P/z//P/8//z//H/8f/x//L/
9f/1//T/9P/w//D/8f/x//P/8//0//T/8f/x//H/8f/x//H/8f/y//P/8//z//H/7//w
//D/8v/y//L/8v/0//P/8v/y//H/8P/w/+//8f/y//P/9P/w/+//7//w//L/8//0//T/
9f/2//b/9v/z//P/9P/z//T/9f/2//f/9f/y/+//7v/q/+r/6f/m/+b/5f/j/+L/4f/i
/+P/5P/k/+X/5f/l/+f/5//o/+r/6//s/+3/7v/v/+//8P/x//D/7//v//D/8f/x//D/
7//s/+z/7P/t/+//8f/y//L/9P/0//L/8f/v//D/8P/y//X/9f/1//X/8f/x//X//f8B
AAYACwALAAgABgAHAAkACwALAAwACQD///H/5f/Z/9H/zf/L/9H/4P/x//v//P/8/wAA
BAAGAAUAAwAFAAgACgAMAA0ACAAFAAIAAQAAAAAAAQABAAMAAgACAAIA///+//7/////
/wEAAQABAAEAAQABAAEAAQABAAEAAwAEAAQAAgACAAAA///+//7///8CAAMABAACAAIA
/////wEAAgAEAAUABgAGAAYABAAEAAQABAAFAAUABgAHAAcABwAGAAYABgAGAAYABwAI
AAsACwALAAsACgAJAAgABwAIAAwADwAQAA4ADgANAA0ADgAPABEAEwATABMAEgARABEA
EQARABIAFQAXABkAGgAZABkAGAAYABYAFgAWABYAFwAaABsAHAAaABcAFgAWABYAFwAY
ABkAGAAVABMAEwAQAA8ADwAOAA8ADwANAAoACAAGAAMAAgADAAMAAgACAAAA/v/9//z/
+v/6//r/+v/8//z/+v/6//f/9//3//f/9//4//j/+P/4//b/9v/2//b/9v/3//n/+//7
//v/+f/3//f/9//3//r/+//8//z/+//6//r/+f/5//n/+v/8//7//P/8//z/+v/5//j/
+P/5//z//f/+//v/+v/6//r/+P/4//j/+f/7//z//P/5//b/9v/3//n/+//8//z/+v/4
//j/9//3//X/9f/2//f/+f/5//j/9//2//b/9v/3//j/+P/4//j/+P/3//X/9f/z//T/
9P/1//b/9//4//j/9v/1//T/9P/2//b/9v/2//X/9f/1//X/9f/1//X/9v/5//n/+P/4
//X/9P/0//P/9f/1//b/9v/3//f/9//3//b/9f/0//T/9v/3//j/9//2//T/8//y//b/
9v/2//b/9f/1//X/9f/z//P/9f/1//j/+P/4//b/9f/1//b/9//6//v/+//5//n/+P/3
//f/9P/x/+7/7f/r/+v/7P/p/+j/5//m/+j/6P/o/+j/6f/q/+v/7P/s/+z/7P/s/+//
8P/x/w==
         </WaveFormData>
      </LeadData>
      <LeadData>
         <LeadByteCountTotal>10000</LeadByteCountTotal>
         <LeadTimeOffset>0</LeadTimeOffset>
         <LeadSampleCountTotal>5000</LeadSampleCountTotal>
         <LeadAmplitudeUnitsPerBit>4.88</LeadAmplitudeUnitsPerBit>
         <LeadAmplitudeUnits>��V</LeadAmplitudeUnits>
         <LeadHighLimit>2147483647</LeadHighLimit>
         <LeadLowLimit>268435456</LeadLowLimit>
         <LeadID>V2</LeadID>
         <LeadOffsetFirstSample>0</LeadOffsetFirstSample>
         <FirstSampleBaseline>0</FirstSampleBaseline>
         <LeadSampleSize>2</LeadSampleSize>
         <LeadOff>FALSE</LeadOff>
         <BaselineSway>FALSE</BaselineSway>
         <ExcessiveACNoise>FALSE</ExcessiveACNoise>
         <MuscleNoise>FALSE</MuscleNoise>
         <LeadDataCRC32>2616115844</LeadDataCRC32>
         <WaveFormData>
7v/u/+7/7v/0//j//P8AAPr/9v/y/+7/7//w//H/8v/w//D/8P/w//D/8P/w//D/8v/y
//L/8v/y//L/8v/y//T/9P/0//T/8v/y//L/8v/z//T/9f/2//b/9v/2//b/9P/0//T/
9P/3//j/+f/6//j/+P/4//j/+f/6//v//P/+//7//v/+//7//v/+//7/AQACAAMABAAG
AAYABgAGAAkACgALAAwADwAQABEAEgAVABYAFwAYABoAHAAeACAAIQAiACMAJAAoACoA
LAAuADIANAA2ADgAOwA8AD0APgBAAEIARABGAEYARgBGAEYARwBIAEkASgBIAEgASABI
AEYARABCAEAAPgA8ADoAOAA0ADAALAAoACUAIgAfABwAFwAUABEADgALAAgABQACAAEA
AAD///7//P/6//j/9v/0//T/9P/0//T/9P/0//T/8v/y//L/8v/y//L/8v/y//D/8P/w
//D/8v/y//L/8v/y//L/8v/y//D/8P/w//D/8f/y//P/9P/z//L/8f/w//L/8v/y//L/
8v/y//L/8v/w//D/8P/w//L/8v/y//L/8P/w//D/8P/x//L/8//0//L/8v/y//L/8P/w
//D/8P/y//L/8v/y//D/8P/w//D/8v/y//L/8v/w//D/8P/w/+//7v/t/+z/7f/u/+//
8P/u/+7/7v/u/+z/7P/s/+z/7v/u/+7/7v/s/+z/7P/s/+7/7v/u/+7/7f/s/+v/6v/s
/+z/7P/s/+z/7P/s/+z/6v/q/+r/6v/s/+z/7P/s/+r/6v/q/+r/6v/q/+r/6v/r/+v/
7P/t/+z/7P/s/+v/7f/t/+v/6//p/+r/6v/q/+7/7//v/+//8f/x//H/8f/x//D/8P/x
//P/8//y//L/8v/x/+//7v/t/+3/7P/r/+r/6P/m/+b/5P/l/+f/6P/p/+r/7P/t/+v/
6//r/+v/6v/q/+n/6P/p/+n/6P/o/+j/6f/o/+f/6P/p/+n/6f/n/+X/5//o/+n/6f/q
/+r/6v/q/+r/6v/o/+n/6f/q/+z/7P/s/+v/6v/q/+v/8P/6/w0AHAAmADMARgBaAGoA
cQBrAF0ASAAqAAMA1f+k/4H/Z/9W/2D/ff+Z/6r/uf/G/9P/3//s//v/BwALAAoABAAA
APv/9v/0//T/9P/1//f/+P/5//r/+P/4//f/9v/4//n/+v/6//z//P/7//r/+P/5//n/
+v/8//3//f/8//7//v/+//7//f/9//7//v///wAAAAD+//7//v/+/wAAAQACAAUABgAF
AAUABQAFAAQABQAHAAgACQAKAAoACQALAAwADAAPAA8AEAAQABAAEgATABMAEwAWABkA
GgAbAB0AHwAfACAAIgAjACMAJgArACwALwAxADIAMwA0ADUANQA4ADoAPgBCAEUARQBH
AEUARQBFAEkASgBMAE4ATwBRAFIAUgBSAFEAUQBQAE8ATwBPAEwASgBGAEIAPwA8ADcA
NgA0ADEALAAoACYAIgAdABsAGQAXABcAEwAOAAsACAAFAAIAAQADAAEAAAD+//7//f/8
//v/+f/5//n/+f/7//v/+v/5//b/9v/2//b/9v/2//f/9//1//X/9f/2//T/9f/1//X/
9v/3//f/+P/1//X/9v/4//j/+P/4//j/+P/3//f/9//1//X/9//4//n/+f/5//r/+v/5
//n/+//5//n/+f/5//r/+v/6//r/+P/4//n/+f/6//r/+//7//n/+P/4//f/9//3//f/
9//4//j/9//2//X/9f/0//P/9f/1//T/8//x//H/8f/y//L/8v/z//P/8//y//L/8v/w
//H/8f/x//L/8v/x//H/8P/w//D/8P/v/+//7//v//D/7//w//L/8P/w//D/8P/w/+7/
7v/u/+7/7//v/+//7//u/+//7//v/+//7f/t/+3/7v/u/+7/8P/y//P/9P/1//T/8//y
//L/9P/1//f/9//3//b/9v/3//T/8v/x/+3/7v/u/+7/7P/s/+r/6v/q/+v/7f/u/+7/
8P/x//H/8f/w/+//7v/u//D/7//u/+3/7f/s/+z/7f/t/+3/7f/t/+//7v/t/+3/6//t
/+7/7//x//L/8v/w/+7/7v/u/+7/7//v//D/8P/u/+7/7f/s//L/9f8AAA4AHwAsADYA
RQBYAGoAcgBxAGcAUQA4ABgA6/+1/4z/b/9X/1z/eP+V/63/vP/F/9D/2//l//L/AQAL
AAsACAAGAAQA///4//j/+P/4//n//P/8//z//P/4//j/9//2//j/+f/6//r/+v/6//n/
+P/4//n/+f/6//r/+//7//r/+v/6//r/+v/7//v//P/8//3//v/+//z//P/8//z//v8A
AAAAAgACAP//////////AAABAAMABAAHAAgACAAHAAUABgAGAAkADAAOAA8AEAAQABEA
EQARABQAFwAYABkAGQAbABsAHAAeAB8AHwAiACUAJgApACsALAAtAC4ALwAxADQANgA6
ADwAPwA/AEEAPwA/AD8AQwBGAEgASgBLAEkASgBKAEoASABJAEkASQBHAEcARABCAD4A
OgA3ADQAMQAwAC4AKwAnACIAHwAaABcAFQATABEADwALAAYAAwABAP///f/9/////f/8
//r/+P/3//b/9f/1//X/9f/1//X/9f/0//P/8v/y//L/8v/0//T/9f/1//P/8//z//T/
9P/1//X/9f/z//P/8v/y//P/8//0//b/9v/2//b/9v/2//X/9f/1//f/9//5//r/+P/3
//b/9v/2//X/9f/3//n/+f/5//n/9v/2//b/9v/2//b/9//3//n/+P/4//f/9P/0//X/
9f/3//f/9//3//b/9v/1//T/8v/z//P/8//1//X/9P/z//L/8f/w//D/8f/y//T/9f/x
//D/8P/w//D/8f/x//H/8v/0//L/8v/y//L/7//v/+//7//y//P/8//z//H/7//v/+//
8v/y//L/9P/0//P/8v/x//P/8//z//T/9v/3//n/+f/3//b/9v/3//f/9v/2//P/8v/w
/+7/6v/p/+j/6f/q/+3/7//w//D/8P/x//H/8f/v/+//7//w/+7/7f/s/+v/7f/s/+z/
7f/x//H/8f/x//D/7v/s/+v/6v/t/+//8f/w//D/7//s/+7/7v/u/+7/7//v//D/8P/u
/+7/7f/s//D/8f/4/wYAEwAeACgAMwBGAF4AcAB3AHMAZQBOAC4ACwDZ/6b/hf9r/1r/
Zv+F/53/sP+7/8T/0//h/+7///8PABMADgAKAAgAAQD6//r/+v/6//v//v/+//7//v/8
//z/+//6//z//f/+//7//P/8//v/+v/7//3//v8AAP7///////7//v/+//7//v8BAAEA
AgACAAIAAgABAP7///8AAAEABAAEAAQABgAGAAUABQAFAAUABgAHAAkACgAJAAoACgAJ
AAoADAANABEAEAASABMAFAAUABUAFQAVABcAGwAdAB8AIAAhACAAIAAjACUAJgAqAC0A
LgAxADMAMgAzADQANQA6AD4AQQBGAEUARwBGAEcASABJAEoATwBOAFAAUgBTAFEAUgBS
AFIAVABVAFUAVQBSAFEATQBKAEgARABBAD4AOwA6ADgANQAtACgAJQAgAB8AHQAbABkA
FwATAA4ACwAKAAkACAAJAAkABwAGAAQAAAD///7//f////////////3//f/8//v/+//8
//3//v/+//7///////v/+//7//z//v///////////////v/+//7///8BAAQAAwACAAEA
AAAAAP///////wAAAQAEAAYABAADAAIAAgAEAAMAAwAFAAcABwAHAAcABAAEAAQABAAG
AAYABwAHAAUABAAEAAMABQAGAAgACQAGAAUABAADAAQABAADAAIABAAFAAUABQAFAAUA
BAADAAQABQAGAAgABgAGAAcABwAFAAQABAAEAAQABQAFAAUABgAGAAUABQAFAAYABwAI
AAcABwAHAAcACQAHAAcACAAKAAwADgAMAAoACgAKAAoACgALAAsACwALAAsACwAKAAkA
CwAJAAkACQAMAAwADAAOAA4ADQAMAAsADgAPABAAEgARABEAEgARABMAEgASABMAFQAU
ABQAEQAQAA4ADAAIAAcABgAHAAgACQALAAwADAAOAA8ADwAPAA8ADwAPABAADwANAAsA
CQAKAAoACwANAA0ADQANAA0ADwAOAA0ADQALAA0ADgAPAA4ADgANAAoADQAOAA8AEAAQ
AA8ADwAOAA4ADgANAAwAEAATABgAJAAzAD4ARgBRAGAAdgCIAI0AhwB5AGQATAAxAAkA
1v+x/5n/iv+S/6n/w//c/+f/8P///w0AFgAdACcALQAwADAALgArACgAJAAiACAAHwAf
AB4AHQAcABwAHAAbABoAGAAZABoAGgAYABgAFwAWABcAGQAaABwAGQAZABgAFgAXABgA
GQAaABsAGwAcABwAHAAcABsAGAAZABoAGwAeAB0AHAAdABwAHQAdAB0AHQAcAB0AHwAg
AB8AIAAgAB8AIAAiACMAJwAnACgAKAAoACYAJwAnACcAKgAtAC4ALwAwADEAMAAwADUA
NwA4ADwAPAA8AD4APwBCAEMARABFAEUASABKAE4ATwBRAFAAUQBUAFUAVgBbAFkAWgBb
AFsAXQBeAF4AXgBcAF0AXQBdAFwAWwBXAFQAUwBQAE4ATABHAEYARABBADwAOAA2ADIA
MQAvAC0AKwAnACMAHgAbABsAGQAXABcAFQATABIAEAAQAA8ADgANAA0ADQANAA0ADAAL
AAkABwAJAAoACwAMAAkACAAIAAcACAAJAAoADAAJAAkACAAHAAcABwAGAAYABgAHAAkA
DAAJAAgABwAGAAcABwAIAAkACAAHAAgACAAHAAUAAwACAAMAAwAEAAcABQAFAAUABQAG
AAYABgAGAAQABAAFAAUABAACAAEA/////wAAAgADAAAA///+//3//f/+//7//v/+////
//////7//f/7//n/+v/7//z//v/7//r/+v/5//n/+P/4//j/+P/5//n/+f/5//j/9v/1
//X/9v/3//j/9v/1//T/8//z//P/8f/y//T/9P/0//T/8//z//P/8//y//P/8//z//L/
7//u/+3/7v/u/+7/8P/x//H/8f/x/+//7//v//D/8P/x//P/8//x//D/8P/x//H/8P/w
/+3/7//u/+3/6v/n/+T/4//i/+P/5f/m/+b/5f/l/+T/4//j/+P/4//k/+b/5f/k/+P/
4f/g/+D/4f/l/+X/5f/l/+P/4v/h/+H/4f/j/+T/5f/i/+L/4f/e/+D/4P/g/+D/4f/h
/+L/4v/i/+L/4f/g/97/3//i/+j/7//8/wYADwAYACQANABFAE0ASwBEADYAHwADAOD/
tf+R/3r/Zv9n/3v/mP+x/8L/y//V/+D/6f/v//n/AgAKAAwACQAAAPn/9v/z//H/7//u
/+3/7P/o/+j/5//m/+T/5f/m/+b/5P/k/+P/4v/g/+H/4f/i/+L/4//j/+L/4v/i/+L/
4v/j/+P/5P/k/+L/4v/h/97/3//g/+H/5P/k/+T/5v/m/+L/4f/g/9//4f/j/+b/6P/n
/+j/6P/n/+f/6P/o/+v/6v/s/+3/7v/t/+3/7P/r/+z/7//w//H/8f/z//P/9P/2//f/
9//6//3//v8BAAMAAgADAAQABQAFAAgACgAOAA4AEQARABMAFAAVABYAGwAaABwAHgAf
AB4AHgAdABwAHgAfAB8AHwAdAB0AGgAYABgAFAARAA4ACwAKAAgABQACAP7//P/4//T/
8f/u/+v/6v/n/+P/4f/f/93/2//b/9n/1//W/9T/0v/R/9D/z//Q/9H/0v/T/9L/0f/P
/83/yv/K/8r/yv/M/8z/zf/N/8v/y//L/8z/zv/P/8//z//N/83/zP/M/8v/y//M/87/
zP/M/8z/zP/O/83/zf/N/8v/y//N/87/0P/P/87/zv/O/83/zf/P/8//z//P/8//z//Q
/9H/0v/Q/9D/0f/R/8//zv/O/83/zv/O/8//z//R/9H/0f/R/87/zv/N/8z/zf/P/9D/
0f/P/8//zv/N/83/zf/N/87/zv/O/8//z//L/8r/yv/K/8v/zf/O/8//z//O/8z/y//K
/8r/yv/K/83/zf/N/83/zf/L/8v/zP/O/8z/zP/M/8z/zP/J/8n/yf/J/8r/y//L/8v/
zf/L/8v/y//K/8r/yv/M/8//z//P/8//zf/N/83/zv/R/9P/1v/X/9T/0v/R/9H/0v/S
/9P/0f/T/9L/0f/O/8r/yP/I/8j/yf/L/8z/zP/M/83/zf/N/8//z//P/9D/0v/R/9D/
z//Q/9D/0f/T/9f/1//X/9f/1//W/9X/1f/T/9X/1v/X/9f/2P/Y/9b/1P/U/9T/1P/X
/9f/2P/Y/9r/2v/Z/9j/2P/X/9j/4P/r//r/CAARABgAJAA0AEUAUQBPAEYANgAdAP3/
2P+r/4n/dP9m/2f/ff+a/7H/vP/D/83/2P/d/+X/8/8CAAoACAD///T/8P/u/+z/6//s
/+z/7P/s/+r/6v/p/+j/6P/p/+r/6v/q/+r/6f/o/+b/5//n/+j/6f/r/+z/7P/q/+r/
6v/q/+v/6//s/+z/7f/u/+7/7P/s/+z/7P/u//D/8P/y//L/8f/x//H/8f/y//P/9f/2
//f/+P/4//f/+f/6//r//f/+/wAAAQACAAIAAwADAAMAAgAFAAYABwALAA0ADQAOABAA
EQARABQAFwAYABsAHQAeAB8AIAAhACUAKAAqAC4ALwAxADAAMQAyADMANAA5ADoAPAA+
AD8APQA+AD4APgBAAEEAQQBBAEEAQQA+ADwAOAA0ADEALgAsACwAKwApACMAHgAbABYA
FQATABEADwAPAAsABgADAAEA///9//3//f/7//r/+P/4//f/9v/1//P/8//z//P/9f/1
//T/8//y//L/8v/y//L/8v/z//P/7//v/+//8P/u/+//7//v//D/8f/x//L/8f/x//L/
9P/0//T/9P/0//L/8f/x//H/8//z//X/9v/4//f/9v/2//T/8//z//X/9//3//f/9//0
//T/9P/0//b/9v/3//f/9//2//b/9f/y//L/8//z//T/9f/2//f/9P/0//P/8v/y//P/
8//z//X/9f/0//P/8f/x//H/8v/y//L/8//z//P/8v/y//L/8P/x//H/8f/y//L/8f/x
/+7/7v/u/+7/8P/x//L/8//z//H/8f/y//L/8v/y//L/8f/x//H/8f/x//H/8v/y/+//
8//0//T/9P/z//L/8f/w//H/8f/x//H/8P/x//H/8f/x/+//7//v//L/8v/y//T/9P/z
//L/8f/y//P/9P/2//T/9f/3//f/9f/0//T/9f/4//j/+f/3//b/9P/y/+7/7v/s/+z/
7P/r/+3/7v/u/+z/7f/t/+3/8P/x//L/9P/z//H/7//t/+//7v/u/+//8f/x//H/8f/x
//D/7//v/+//8f/y//P/8v/y//H/7v/v//D/8f/y//H/8f/y//L/8v/y//H/8P/y//P/
9P/6/wMADgAaACUAMgBCAFYAaQB1AG8AYgBMAC8ADQDo/7v/l/9+/2r/a/+F/6D/r/+6
/8v/3f/m//P/BQAVABgAFAAOAAcAAgABAAAA/////wAAAAAAAAAAAAAAAP///v/+////
AAAAAAAAAAD///7/AAABAAEAAgAAAAEAAQAAAAIAAgACAAIAAwADAAQABAAEAAQAAwAA
AAEAAgADAAYABAAEAAYABgAHAAcABwAHAAgACQALAAwACwAMAAwACwANAA4ADgARABEA
EgASABIAEgATABMAEwAVABkAGwAdAB4AHwAeAB4AIQAjACQAKAApACoALQAvAC4ALwAw
ADEANQA4ADoAPgA+AEEAQQBDAEQARQBGAEsASgBMAE4ATwBPAFAAUABQAFEAUwBUAFUA
UgBRAE0ASgBLAEgARgBEAD8APgA8ADkAMwAuACsAJgAkACMAIgAhABwAFwARAA0ADAAL
AAoACwAKAAcABQACAAEAAQABAAEA///////////9//3//P/7//v//P/9//7//P/8//3/
/f/7//v/+//8//z//f/9//3/+//7//r/+v/6//v//f8AAP///v/9//z//P/7//v/+//7
//v//f/+//z/+//6//r/+//7//z////+//3//P/7//r/+v/6//r//P/8//3//f/8//r/
+f/3//n/+v/8//3//P/7//r/+f/6//r/+f/4//j/+f/5//n/9//3//b/9f/3//f/9//4
//b/9v/3//f/9//2//b/9v/2//f/9//3//f/9v/0//P/9P/0//T/9P/1//X/9f/1//X/
8//z//T/9v/2//b/9v/2//X/9P/z//L/8//1//b/9v/1//P/8v/y//L/8f/x//P/9P/0
//X/9P/z//H/7//z//L/9P/0//T/9P/x//H/8f/x//L/8//z//P/8//x//H/8f/y//L/
8v/0//X/9f/1//X/9f/1//X/9v/2//f/+f/5//f/9v/2//f/9//2//b/8//z//L/8f/u
/+7/7P/s/+z/6//t/+7/7v/w//H/8f/x//H/8f/x//L/8P/v/+7/7f/t/+z/7P/t//H/
8f/x//H/8f/w/+//7//r/+3/7v/v//H/8v/y//D/7v/u/+7/7v/v/+//8P/w//D/8P/v
/+7/7P/v//D/+P8FABIAHAAnADYARgBYAGsAcQBrAFgAQAAfAPn/zv+f/33/aP9c/2f/
h/+i/7H/vP/L/9v/6P/3/wcAEQASAA4ACAABAPz/+//6//n/+f/7//z//f/+//r/+v/5
//j/+v/7//z//P/8//z/+//6//j/+f/5//r/+//9//7//v/8//z//P/8//3//f/+//7/
//8AAAAA/v/+//7//v8AAAAAAAACAAIAAQABAAEAAQAAAAEAAwAEAAcACAAIAAcABwAI
AAgACwAMAA4ADwAQABAAEQARABEAEgAVABYAFwAZABsAGwAcAB4AHwAfACIAJQAmACkA
KwAsAC0ALgAvADMANgA4ADwAPAA/AD8AQQBBAEEAQQBFAEgASgBMAE0ATQBOAE4ATgBO
AE8ATwBPAE8ATwBMAEoARgBCAD8APAA7ADoAOAA1AC0AKAAlACAAHwAdABsAGQAVABEA
DAAJAAcABQADAAMABQADAAIAAAD8//v/+v/5//n/+f/5//n/+f/5//j/9//0//T/9P/0
//T/9P/1//X/9f/1//X/9v/2//f/9//3//f/9//2//b/8//z//T/9v/2//b/9v/2//T/
8//z//P/9f/1//f/+P/2//X/9P/0//T/8//z//X/9//3//f/9//1//T/8//y//T/9P/1
//X/9//2//b/9f/z//L/8v/x//P/8//z//P/8v/y//H/8P/w//H/8f/x//H/8f/w/+//
7//v/+//8P/w//D/8f/x/+//7v/u/+7/7v/v/+//7//w//D/7//v/+7/7v/u/+7/8f/x
//H/8f/w/+3/7P/s/+7/7v/u/+7/7//v/+//7//r/+v/7P/s/+//7//u/+7/7P/s/+v/
6//r/+z/7P/t/+//7//u/+3/7f/p/+r/7v/u/+7/7v/u/+7/7P/r/+r/6f/s/+3/7f/t
/+//7f/t/+3/7P/s/+z/7v/v/+//7//v/+//7//v//D/8v/z//X/9f/z//L/8v/z//H/
8P/w/+3/7//u/+3/6v/o/+b/5v/m/+n/6//s/+z/6v/r/+v/6//r/+v/6//s/+z/6//q
/+n/6f/o/+j/6f/r/+v/6//r/+v/6v/p/+n/5//p/+r/6//t/+7/7v/s/+v/6v/p/+j/
6//r/+z/7P/s/+z/6//q/+j/6f/w//z/CQAYACQALwA8AFAAZABvAG8AYwBMADAADQDd
/6j/gf9l/1L/XP93/5X/qv+5/8L/zf/b/+j/9f8HAA8ADAAGAAQA///4//f/9v/1//X/
9//4//n/+v/4//j/9//2//b/9//4//j/+v/6//n/+P/2//f/9//4//r/+//7//r/+v/6
//r/+v/7//v//P/8////AAAAAP7//P/8//z//v8AAAAAAgACAP//////////AQADAAYA
CAAHAAgACAAHAAkACgAKAA0ADgAQABEAEgASABMAEwATABQAFwAYABkAGwAdAB0AHgAg
ACEAIQAkACcAKAArAC0ALgAvADAAMQA1ADgAOgA+AD4AQQBBAEMAQwBDAEMARwBKAEwA
TgBPAE8AUABQAFAAUABRAFEAUQBRAFEATgBMAEoARgBDAEAAOwA6ADgANQAwACwAKgAm
ACUAIwAhAB8AGwAXABIADwAPAA0ACwALAAsACQAIAAYABAADAAIAAQABAAEAAQABAAEA
AQAAAP///v/+//7//v8AAAAAAQABAP///////wAAAAABAAEAAQADAAMAAgACAP////8A
AAIABAAEAAQABAAEAAMAAwADAAMAAwAFAAYABgAFAAQABAAEAAMAAwAFAAUABQAFAAUA
BAAEAAQABAAFAAYACAAJAAgABgAFAAMAAgACAAMAAwAFAAUABQAFAAQABAADAAIAAgAD
AAMAAwADAAMAAgABAP///////wAAAgACAAMAAwABAAAAAAAAAAIAAwADAAMABAAEAAMA
AwAAAAAAAAAAAAEAAQABAAEAAwABAAEAAgAAAAAAAAAAAAMAAwADAAMAAAD//////v8B
AAEAAAAAAAAAAAD/////AQACAAIAAwADAAMAAgABAAAA//////7/AgACAAIAAgAAAP//
//8AAP//AAACAAIAAgACAAIAAQABAAEAAQACAAMAAwADAAEA////////AAAAAAAAAgAD
AAMAAwADAAMAAwADAAQABAAFAAcABwAJAAgACAAJAAkACAAIAAUABQAEAAMAAAD8//r/
+v/6//v//f/+//7//v/////////9//3//f/+/////////////v/8//v/+///////////
/////v/9//3/+f/7//z//f///wAAAAD+//z//P/8//z//f/9//7//v/+//7//f/8/wAA
//8CAA4AGwAmADIAPQBEAFAAYABvAHEAawBeAEYAKwAJANj/rf+R/3z/ev+P/6f/wP/V
/+D/5//3/wQABwALABcAIAAiACIAHwAYABMAEAANAAsACgAKAAoACgAIAAgABwAGAAQA
BQAGAAYABgAGAAUABAAEAAUABQAGAAQABQAFAAQABgAGAAYABgAGAAUABQAEAAUABgAG
AAQAAgACAAIABAAEAAQABgAGAAUABQAFAAUACAAJAAsADAAKAAoACQAHAAkACgAKAA0A
DAAOAA8AEAAOAA8ADwAPAA4AEQASABMAFQAXABcAGAAaABsAGwAeAB8AIAAjACUAJgAn
ACgAKQArAC4AMAA0ADUANwA2ADcANwA3ADcAOwA8AD4AQABBAEAAQAA/AD4APAA9AD0A
PQA/AD8APAA6ADoANgAzADAALgAuAC0AKwAlACAAHQAYABcAFQATABEAEQANAAgABQAB
AP///f/9//3/+//6//j/9v/1//T/8//x//H/8f/x//H/8f/w/+//7v/u/+7/7v/w//D/
8f/x/+//7//v//D/7v/v/+//7//v/+//7v/u/+v/6//s/+7/8P/w//D/8P/u/+3/7f/t
/+3/7f/v//D/8P/v/+7/7v/s/+v/6//t/+//7//v/+//7v/u/+7/7v/u/+7/7//v/+//
7v/u/+3/6v/q/+v/6//t/+3/7f/t/+r/6v/p/+j/6P/p/+n/6f/q/+v/6//r/+r/6f/o
/+j/6v/q/+v/6//p/+j/6P/o/+b/5//n/+f/6P/o/+f/5//o/+j/6P/o/+n/6f/p/+n/
5//l/+X/5v/m/+b/5v/m/+n/6f/p/+n/5f/l/+b/5v/p/+n/6P/o/+j/6P/n/+f/5f/m
/+r/6P/o/+j/6P/n/+f/5//n/+j/6f/p/+n/6//p/+n/6f/o/+j/6P/q/+v/6//r/+v/
6//r/+v/7P/s/+3/7//v/+//7v/u/+//8f/w//D/7f/r/+r/6f/m/+T/4v/i/+L/4//l
/+b/5v/k/+X/5f/l/+f/5//n/+j/6v/p/+j/5//n/+b/5v/n/+f/5//n/+f/5//m/+X/
5f/j/+X/5v/n/+j/6v/r/+r/6f/o/+f/5v/p/+n/6v/q/+r/6v/p/+j/5v/l/+z/+P8D
AA4AGgAjACwAOABMAFkAXwBdAFAAPgAlAAUA1v+n/4v/dv9q/3X/kf+s/8H/zP/T/9v/
5P/v//n/BQAOABAAEAALAAQA/v/8//r/+f/6//r/+v/6//b/9v/1//T/9P/1//b/9v/2
//b/9f/0//L/8//z//T/9v/3//f/9v/2//b/9v/2//X/9f/2//b/9//4//j/9v/0//T/
9P/2//n/+v/9//7/+//7//v/+//8//3///8AAP//AAAAAP////8AAAAAAwAEAAYABwAI
AAoACwALAAsACwANAA0ADQAQABMAFAAWABYAFwAXABoAHQAeACEAIwAkACUAJgAnACkA
LAAuADIANAA3ADcAOQA7ADsAOwA/AD4AQABCAEMAQwBEAEQARABGAEcARwBHAEcARwBE
AEIAQgA+ADsAOAA3ADYANAAxACwAKAAmACIAHQAbABkAFwAXABMADgALAAsACQAHAAcA
BwAFAAQAAgAAAP///v/9//v/+//7//v//f/9//z/+//6//r/+v/6//z//P/9//3/+//7
//v//P/6//v/+//7//z//f/9//7/+//7//z//v/+//7//v/+/wAA/////////v/9//7/
/v8BAAEAAQACAAEA///+//////////////8AAAAAAAAAAAAAAAABAAEAAwACAAIAAQD+
//7//////wEAAQABAAEA/v/+//3//P/8//3//f/9//3//f/8//v/+f/5//n/+v/6//r/
+//7//v/+v/6//r/+v/7//v/+//+//7//f/9//r/+v/6//r//f/9//3//f/9//v/+//8
//r/+v/6//r/+//7//v/+//5//n/+v/6//v/+//6//r/+v/6//n/+f/3//j/+P/5//v/
+//6//n/9//3//j/+P/8//z//P/8//z/+//7//z//f/+//7//v8AAAAAAQABAAEA////
/wAAAAD///3//P/6//j/+P/3//b/9f/0//f/+P/5//r/+v/6//r/+v/6//r/+v/6//r/
+v/6/w==
         </WaveFormData>
      </LeadData>
      <LeadData>
         <LeadByteCountTotal>10000</LeadByteCountTotal>
         <LeadTimeOffset>0</LeadTimeOffset>
         <LeadSampleCountTotal>5000</LeadSampleCountTotal>
         <LeadAmplitudeUnitsPerBit>4.88</LeadAmplitudeUnitsPerBit>
         <LeadAmplitudeUnits>��V</LeadAmplitudeUnits>
         <LeadHighLimit>2147483647</LeadHighLimit>
         <LeadLowLimit>268435456</LeadLowLimit>
         <LeadID>V3</LeadID>
         <LeadOffsetFirstSample>0</LeadOffsetFirstSample>
         <FirstSampleBaseline>0</FirstSampleBaseline>
         <LeadSampleSize>2</LeadSampleSize>
         <LeadOff>FALSE</LeadOff>
         <BaselineSway>FALSE</BaselineSway>
         <ExcessiveACNoise>FALSE</ExcessiveACNoise>
         <MuscleNoise>FALSE</MuscleNoise>
         <LeadDataCRC32>2720161603</LeadDataCRC32>
         <WaveFormData>
wP/A/8D/wP/L/9b/4f/s/+3/7v/v//D/8//0//X/9v/2//b/9v/2//j/+P/4//j/+P/4
//j/+P/4//j/+P/4//r/+v/6//r/+v/6//r/+v/8//z//P/8//7//v/+//7//v/+//7/
/v///wAAAQACAAAAAAAAAAAAAQACAAMABAAFAAYABwAIAAgACAAIAAgACQAKAAsADAAN
AA4ADwAQABEAEgATABQAFgAYABoAHAAdAB4AHwAgACQAJgAoACoALAAuADAAMgA2ADgA
OgA8AEAAQgBEAEYASABKAEwATgBQAFIAVABWAFgAWABYAFgAWQBaAFsAXABaAFoAWgBa
AFgAVgBUAFIAUABOAEwASgBEAEAAPAA4ADMAMAAtACoAJQAiAB8AHAAZABYAEwAQAA0A
DAALAAoABgAEAAIAAAD+//7//v/+//z//P/8//z/+v/6//r/+v/6//r/+v/6//j/+P/4
//j/+P/4//j/+P/6//r/+v/6//j/+P/4//j/+f/6//v//P/7//r/+f/4//r/+v/6//r/
+v/6//r/+v/6//r/+v/6//z//P/8//z/+v/6//r/+v/8//z//P/8//r/+v/6//r/+P/4
//j/+P/5//r/+//8//r/+v/6//r//P/8//z//P/6//r/+v/6//j/+P/4//j/+v/6//r/
+v/4//j/+P/4//j/+P/4//j/+v/6//r/+v/4//j/+P/4//r/+v/6//r/+f/4//f/9v/4
//j/+P/4//j/+P/4//j/9//2//X/9P/1//b/9//4//b/9v/2//b/9v/2//b/9v/4//j/
+P/4//f/9v/1//T/9v/2//X/9f/z//P/8//z//T/9//5//v//f/+//7//v/9//z/+//8
//////////7//P/9//3//P/9//z/+//6//n/+P/2//X/8//0//X/9f/2//f/+f/6//j/
+f/6//r/+P/2//b/8//z//P/8v/y//D/8f/x//H/8//y//H/8P/t/+3/7v/u//D/8f/x
//D/8P/w//D/7//v//D/8P/x//H/8f/x//H/8f/x//H/+P8HAB4AMwBGAF8AfwCeALgA
wwC6AKYAiwBjAC8A6/+m/27/Qv8e/yD/Pv9W/2j/e/+M/5n/p/+6/83/4P/s//H/8P/x
//T/9P/z//P/9f/3//r/+//7//v/+f/5//n/+f/7//z//P/8/////////////v/9//z/
+//9//7///8AAAAAAAAAAAAA/////wAAAAABAAEAAQACAAIAAgACAAQABwAHAAgACAAI
AAkACQAJAAcACQALAAwADwAPAA8ADwAQABEAEgATABMAEwATABMAFgAWABcAFwAbAB4A
HwAgACIAJAAlACYAJwAoACsALQAxADQANwA4ADoAPAA+AD8AQQBEAEYARgBMAE4AUABQ
AFAAUgBUAFYAVwBZAFoAWwBdAF4AXgBfAF8AXgBdAFoAXABZAFcAVgBRAE4ASwBJAEQA
QQA+ADoAOAA2ADEALAAnACYAIgAfABwAGQAVABEADQAMAAoACAAIAAgABwAEAAIAAQAB
AAAA/f/9//3//P/9//z/+//6//j/+P/4//j/+P/4//n/+f/6//r/+v/6//j/+f/5//n/
+//7//v/+//4//j/+P/5//r/+v/7//z//P/7//n/+f/3//j/+f/5//z//P/7//v/+//7
//v//P/9//3//f/9//7//v/+//3/+//8//z//P/8//7//v/8//n/+P/4//j/+v/6//r/
+v/6//r/+v/3//X/9f/1//b/+f/5//f/9v/1//X/9v/2//L/9P/1//X/9f/0//T/9P/y
//L/8v/y//T/9P/0//T/8//y//L/8v/w//D/8P/y//L/8P/v/+//7//v//D/7v/u/+7/
7v/u/+7/7v/u/+7/7v/u/+7/7v/u/+7/7f/t/+3/7f/t/+3/7f/w//L/9P/1//X/9P/z
//T/9v/2//j/+f/5//n/+P/4//j/9//1//P/9P/z//L/7//u/+z/6//r/+z/7f/t/+3/
7v/w//H/8v/y//L/8f/w/+7/7v/r/+n/6f/o/+j/6P/p/+n/6f/p/+j/5//m/+X/5f/m
/+b/5v/p/+n/6P/o/+b/5v/l/+X/5v/m/+f/5//n/+f/5//n/+3/8/8AABMAKgA9AFIA
bwCRAKoAtACxAKAAggBfADUA9/+r/3L/Qv8a/xj/Mv9M/2T/dP+B/4z/mf+n/7j/zf/e
/+T/5//o/+v/7P/s/+3/7f/v//H/8v/z//P/8//x//H/8f/x//P/9P/0//T/9f/1//X/
9f/1//X/9f/1//b/9v/2//b/9P/0//T/9P/3//f/+P/4//n/+f/5//r/+P/4//j/+v/9
//3//v/+//z//f/9//3///8BAAMABAAHAAcABwAHAAcABwAHAAcACgALAAwADQAQABAA
EQARABMAFgAXABgAGAAaABsAHAAfACAAIwAlACcAKgAtAC4AMAAyADQANQA4ADwAPwBA
AEQARgBIAEgASQBKAEsATABPAFEAUgBTAFEAUgBSAFMAUgBSAFIAUABSAE8ATQBMAEgA
RABAAD0AOgA3ADQAMAAsACoAJQAgAB8AHgAaABcAFgATAA8ACwAJAAgABgAEAAQABAAD
AAAA/P/7//v/+v/7//v/+//6//n/+P/3//b/9v/2//b/9v/4//j/+f/5//b/9v/2//b/
9v/3//f/9//3//f/9//3//b/9v/2//f/+v/6//v//P/6//n/9//3//n/+v/7//v//P/8
//v/+//5//n/+f/6//3//f/9//3/+v/6//r/+f/5//r/+v/6//z//v/+//z/+f/4//j/
+P/6//r/+v/6//j/+P/4//X/9f/1//X/9v/3//f/9f/0//H/8f/y//L/8f/0//b/9//z
//L/8v/y//L/8v/y//L/8v/0//L/8v/y//L/8P/w//D/8P/y//L/8v/y//D/7//v/+//
8f/x//H/8f/x//L/8//z//b/9v/2//j/+v/6//z//f/7//v/+v/6//v/+//6//n/9//1
//P/7//v/+7/7v/v//D/8f/x//H/8//0//T/9P/0//T/8//y//D/8P/t/+v/6//q/+r/
6v/t/+3/7f/t/+r/6f/o/+f/6f/q/+r/6v/p/+n/6P/o/+r/6v/p/+n/7P/s/+3/7f/r
/+v/6//r/+3/7//4/wkAHgAvAEIAWwB7AJoAsgC7ALYAogB/AFcAJwDj/5z/aP84/xr/
Iv8+/1T/aP93/4L/k/+j/7L/x//c/+r/6//q/+//7v/u//H/8f/z//X/9v/3//f/9//3
//f/9//3//f/+P/4//j/9//3//f/9//4//n/+v/7//z//P/8//z/+v/6//r/+v/9//3/
/v/+//3//f/9//7/AAAAAAAAAgABAAEAAgACAAIAAwADAAMABAAHAAoADAAMAAsACgAJ
AAwADQAOAA8AEAARABIAEwAUABQAFQAVABkAHAAdAB4AHgAgACEAIgAnACgAKwAtAC0A
MAAzADQANgA4ADoAOwBAAEQARwBIAEkASgBLAEoATgBQAFIAVABTAFUAVgBXAFcAWABY
AFkAWgBaAFoAWABXAFMAUABOAEsASABFAEMAQAA9ADoANgAwAC4AKQAkACMAIgAeABsA
GAAVABEADQAMAAwACwAKAAgACAAHAAQAAAD//////v/////////+//3//P/7//r/+v/6
//r/+v/8//z//f/9//r/+v/6//r//P/9//3//f/9//3//f/9//3//v///wEAAQAAAAAA
AAACAAEA/////wAAAgAEAAUABQAEAAIAAQACAAMABAAGAAkACQAJAAkACAAIAAgABwAH
AAgACAAIAAYACAAIAAYACAAIAAkACgAJAAgABwAGAAgACAAIAAUABwAHAAcACAAHAAcA
BQAEAAQABQAHAAgABAAGAAcABwAFAAQABAAEAAQABAAEAAQABgAGAAYABgAHAAYABgAG
AAQABAAEAAYACAAGAAUABQAFAAkACgAGAAYABgAGAAYABgAGAAYABgAGAAQABAAEAAQA
BgAFAAUABQAGAAcACAAJAAoACgAKAAkACwAMAA0AEAAPAA4ADwAPABEAEQAQABAAEwAT
ABIAEQAOAA0ADAAJAAoACAAHAAcACAAJAAkACQALAAwADAAMAA0ADgAOAA4ACgAKAAcA
BQAHAAYABgAGAAUABQAFAAUABgAFAAQAAwADAAQABAAEAAQAAwABAAAAAwAEAAQABQAE
AAQABQAFAAMAAwADAAMABwALABIAJQA6AEkAXAB1AI8ArgDGAM0AxACwAJEAcQBNABEA
xv+K/1r/PP9A/1j/cv+M/5v/pP+z/8P/zv/Z/+b/9P/7/wAABQAGAAgACwALAA0ADwAN
AA0ADAALAAwADQAOAA8ADQAOAA4ADgANAA0ADQANAA4ADwAQABEADwAOAA0ADAANAA4A
DwAQABEAEQASABIAEwATABMAFAAUABQAFAAWABYAFQAVABQAFgAXABcAFwAXABkAGwAc
ABsAGwAbABsAHgAfACAAIQAiACMAJAAlACgAKAApACkAKwAuAC8AMAAyADQANQA2ADsA
PAA/AEEAQQBEAEcASABMAE4AUABRAFIAVgBZAFoAXgBgAGIAYgBmAGgAagBsAGsAbQBu
AG8AcAByAHMAdQB1AHQAcwBwAHAAbQBrAGoAZwBkAGEAXwBbAFcAUwBOAEoASABDAD4A
PQA8ADgANQAxAC0AKAAjACMAIgAgAB4AGgAaABkAFgAWABUAFQAUABMAEwATABIADwAO
AA0ADAANAA4ADwAQAA8ADgAOAA0ADwAQABEAEgAPAA8ADgANAA8ADwAPAA8AEAAQABAA
EQAPAA4ADgAOAA8ADwAOAA8ADwAQABEAEQARABAADgANAA4ADwAQABIAEgARABAADwAQ
ABAAEAAPABEAEgASABIADwAQAA8ADAAMAAwADQAOAA0ADAALAAoACwAMAA0ACwALAAsA
CwAMAAoACQAGAAQABgAHAAkACgAHAAgACAAHAAUABAAEAAQABAAEAAQABAACAAIAAgAC
AAIAAgADAAQAAQAAAP//AAACAAAA/f/+////AAABAAIAAAAAAAAAAAAAAAAAAAAAAP//
/f/8//v//f/9//3//f///wAAAQABAAAAAAAAAAIAAgACAAQABQAFAAUABAAEAAUABQAE
AAMABAADAAIA///9//r/+P/3//j/+f/5//n/+P/4//f/9v/4//r/+//8//z//P/5//f/
9f/0//T/9P/3//f/9//3//T/8//y//H/8//0//T/9P/0//P/8f/w//D/8P/v/+//8v/y
//P/8//x//H/8f/x//H/7//2////CgAbAC4APwBRAGoAigChAK4ArAChAIsAbwBJABIA
zP+O/2D/Nv8q/0L/YP97/47/m/+l/7T/v//I/9T/4//u//f/+v/4//j/9//4//n//P/9
//3//f/8//v/+v/5//v//P/8//z/+//7//v/+//7//v/+//7//r/+v/6//r/+//8//3/
/v/9//3//v/+//7//f/8//z//v/+//7/AAADAAMABAAEAAEAAQAAAP//AAADAAYACAAJ
AAkACQAJAAgACQAKAAsADAANAA4ADwAQABAAEQARABUAGAAZABoAGgAcAB0AHgAhACIA
JQAnACoALgAyADQANAA2ADgAOQA8AEAAQwBEAEoATABOAE4AUgBUAFYAWABXAFkAWgBb
AFkAWgBaAFsAXgBeAF4AXABcAFkAVwBWAFMAUABNAEsASABFAEIAPgA8ADoANQAwACsA
KAAiAB0AHQAbABgAFQAQAA4ACwAIAAgACAAHAAQAAQD///7//P/8//3//v/+//v/+v/5
//j/9v/2//b/9v/2//b/9//3//T/9P/0//T/9f/3//j/+f/3//f/9//3//b/9v/2//f/
9//2//b/9v/4//f/9f/1//f/+P/5//n/+f/4//b/9f/3//f/9//4//n/+f/5//n/+v/6
//r/+f/5//r/+v/6//n/+v/5//b/+P/4//n/+v/4//j/+P/4//b/9v/2//P/9P/1//b/
+P/3//f/9f/0//P/8//0//T/8v/0//X/9f/x//D/8P/w//L/8v/y//L/7//u/+3/7P/p
/+j/6P/o/+j/6P/o/+r/6P/m/+X/5f/l/+T/5P/k/+T/5P/j/+L/4f/g/+D/4P/g/+D/
4P/f/9//3//d/93/3f/d/9//4P/h/+H/4f/g/9//4P/h/+L/5f/n/+T/4//h/+D/4//j
/+L/4f/h/+H/4f/f/93/2v/Y/9f/1v/X/9f/1//V/9b/1v/W/9n/2v/a/9r/2P/Y/9X/
0//T/9L/0v/S/9X/1f/V/9X/0v/R/9D/z//N/87/zv/O/8//z//O/87/zP/M/8v/y//O
/87/z//P/8//z//P/8//zf/P/9D/1//m//3/EgAhADMATgBsAIcAmACWAIcAcQBPACMA
6P+i/2j/PP8W/wz/Jv9E/1n/aP9z/3//jP+V/6D/sP/H/9T/1//U/9D/0f/R/9P/1f/Y
/9n/2f/Z/9n/2f/Z/9n/1//Y/9j/2P/Z/9n/2f/Z/9f/1//X/9f/2v/a/9r/2v/a/9r/
2v/a/9v/2//c/9z/3f/d/93/3v/e/97/3v/g/+H/4f/i/+L/4P/h/+H/4f/h/+P/5f/m
/+n/6f/p/+n/6v/r/+z/7f/u/+//8P/x//T/9P/1//X/9v/4//j/+P/8//7///8AAAUA
BgAJAAsADQAQABMAFAAWABgAGgAbAB4AIgAlACYAKgAsAC4ALgAwADIANAA2ADkAOwA8
AD0APQA+AD4APwBAAEAAQAA+AD4AOwA5ADgANQAyAC8ALQAqACcAJAAgABoAGAATAA4A
CwAKAAYAAwACAP//+//3//X/9P/y//D/7v/u/+3/6v/o/+f/5//m/+X/5f/l/+T/5f/k
/+P/4v/i/+L/4v/i/+L/4v/j/+P/4P/g/+D/4P/g/+H/4f/h/+L/4//k/+X/4//i/+H/
4f/i/+L/4//k/+T/4//h/+H/4//k/+X/5f/m/+b/5f/l/+X/5f/l/+b/5//n/+f/5//m
/+b/5v/l/+f/6P/o/+j/5v/o/+j/5v/l/+T/5P/k/+X/5v/n/+j/5v/m/+b/4//l/+X/
5f/m/+X/5f/j/+L/4//j/+T/5P/g/+L/4//j/+P/4v/i/+L/4v/i/+L/4v/i/+L/4v/i
/+D/3v/d/9z/3//g/+H/5P/i/+D/3//f/9//3//g/+D/3v/f/+D/4P/e/97/3//g/97/
3v/h/+P/4v/h/+D/3//e/97/3v/e/97/3v/e/97/3v/e/93/3f/d/9//3//f/9//4P/g
/+D/3//h/+L/4//m/+T/5P/m/+f/5f/l/+T/5P/o/+n/6f/p/+f/5f/j/9//3//e/97/
3//e/9//3//f/93/3v/e/97/4P/i/+P/5P/g/+D/3f/b/9v/2v/a/9r/2//b/9v/2//c
/9v/2v/Z/9n/2v/a/9r/2v/Z/9f/1v/X/9j/2P/Z/9j/2P/Z/9n/2f/Z/9n/2f/b/9n/
3v/j//D/AQAUACcAQQBeAH4AnQCuAKgAlwB/AFsAKQDw/6z/bv8+/w7/BP8g/zz/Sf9Y
/23/ff+M/53/tP/K/9f/2v/Z/9j/2v/d/93/3//h/+L/4//j/+P/4//j/+P/4//l/+b/
5v/m/+X/5f/l/+X/5//n/+f/5//n/+b/5f/k/+X/5v/n/+j/6f/p/+r/6v/p/+n/6f/q
/+z/7P/s/+7/7v/t/+3/7P/t/+//8P/x/+//8f/z//T/9f/1//X/9f/2//f/+P/5//r/
+//8//3//P/8//3//f8AAAQABgAIAAgACgALAAwADwAQABMAFQAZABwAHwAgACQAJgAo
ACkALQAyADYAOAA8AD4AQABAAEQARgBIAEoATQBPAFAAUQBTAFQAVABVAFgAWABYAFYA
VgBTAFEAUABOAEwASgBJAEQAQQA+ADoANgA0AC8AKgApACgAJAAhAB0AGQAUAA8ADwAO
AAwACgAGAAYABQACAAIAAQABAAAA/f/9//3//P/7//r/+f/4//r/+v/6//r/+v/6//v/
+//4//j/+P/4//r/+//7//v/+f/5//n/+f/5//r/+//9//v/+v/6//r//P/7//n/+f/5
//r/+//7//z//P/7//v//f/9//3//v/+//3//P/7//z//P/8//v/+//8//z//P/7//z/
+//4//r/+v/7//z/+v/6//r/+v/4//j/+P/1//b/9//4//r/+f/5//f/9v/2//f/+f/6
//f/+P/4//f/9//2//b/9v/4//j/+P/4//f/9v/1//T/9f/0//T/9P/0//T/9P/2//b/
9P/z//P/9f/1//b/9v/1//X/9f/0//T/9P/1//b/9f/0//T/8//0//P/8v/y//T/9f/1
//X/9f/0//H/7//z//L/9P/0//T/9P/z//L/8f/w//L/8v/y//L/8v/x//H/8f/z//P/
8//z//X/9v/3//f/+P/4//j/+v/6//r//P/9//3//f/8//z//f/9//z/+//6//n/+P/1
//b/9P/z//P/8v/z//P/8//1//b/9v/2//X/9v/2//b/9v/2//P/8f/x//D/8P/w//H/
8f/x//H/8P/v/+7/7f/r/+z/7P/s/+7/7//v//D/8P/w/+//7//w//D/8f/x/+//7//v
/+//7f/v//L/+/8MAB8AMABFAF8AfgCeALkAwgC4AKMAhQBZACMA4v+Y/2T/Nv8U/x7/
Pv9W/2X/dv+F/5X/qP+//9T/5v/x//L/8f/y//T/8//z//X/9//6//v/+//7//r/+f/4
//f/+f/6//r/+v/9//3//f/9//3//f/9//3/AAAAAAAAAAD+//7//v/+//////8AAAAA
AwADAAMABAACAAIAAgAEAAcABwAIAAgABgAHAAcABwAHAAkACwAMAA8ADwAPAA8ADgAP
ABAAEQAUABUAFgAXABgAGAAZABkAGwAeAB8AIAAiACQAJQAmACkAKgAtAC8AMQA0ADcA
OAA6ADwAPgA/AEIARgBJAEoATABOAFAAUABSAFQAVgBYAFsAXQBeAF8AXwBgAGAAYQBk
AGQAZABiAGQAYQBfAF4AWwBYAFUAUwBQAE0ASgBGAEAAPgA5ADQAMQAwACwAKQAmACMA
HwAbABkAGAAWABQAEgASABEADgAKAAkACQAIAAkACQAJAAgACQAIAAcABgAFAAQAAwAC
AAIAAgADAAMABAAEAAQABAAEAAUABQAFAAMAAwADAAMAAAAAAAAAAQACAAIAAwAEAAIA
AQD/////AQACAAMAAwACAAIAAQABAAEAAQABAAIAAwADAAMAAwAAAAAAAAD//wEAAgAC
AAIAAgAEAAQAAgABAAAAAAAAAAAAAAAAAAAAAAAAAAAA/f////////8AAAEAAQD///7/
/f/9//7//v/8//7///////3//P/8//z//v/+//7//v/+//7//v/+//3//P/8//z//P/8
//z//v/9//r/+P/3//j/+f/7//z/+v/7//z//P/4//j/+f/6//r/+v/7//v/+v/5//j/
+P/4//n/+f/5//z//P/6//n/+f/3//f/+//6//r/+v/6//r/+P/4//j/+P/6//r/+v/6
//r/+f/5//n/9//3//f/9//7//z//f/9//z//P/8//7/AAAAAAIAAwADAAMAAgACAAEA
AQAAAP//AAD///7/+//6//j/9//3//r/+//7//v/+f/6//r/+v/7//z//P/8//r/+v/3
//X/9f/0//T/9P/1//X/9f/1//T/8//y//H/8f/y//L/8v/1//X/9P/0//L/8v/x//H/
8v/y//P/8//z//P/8//z/+//8f/6/wkAHAAxAEYAXwB7AJgAtADDAMIArgCPAGsAOwD7
/7D/dP9E/yD/Iv88/1b/bP9//4r/l/+n/7j/y//i//L/9f/0//f/+v/6//n/+f/7//3/
AAABAAEAAQD//////////wEAAgACAAIAAwADAAMAAwABAAEAAQABAAMABAAFAAYABgAG
AAYABgAHAAcACAAIAAsACwALAAwACwAKAAkACgANAA0ADgAOAAwADQANAA0ADgARABQA
FgAVABUAFQAVABgAGQAaABsAHgAfACAAIQAgACAAIQAhACMAJgAnACgALAAuAC8AMAAz
ADQANwA5ADkAPAA/AEAARABGAEgASQBMAFAAUwBUAFgAWgBcAFwAXABeAGAAYgBkAGcA
aQBrAGsAbABsAG0AbgBuAG4AbABtAGsAagBqAGcAZABhAF8AXABZAFYAUgBQAE4ASQBE
AEEAQAA8ADkANgAzAC8AKwApACgAJgAkACIAIgAhAB4AHAAbABsAGgAZABkAGQAYABkA
GAAXABYAFgAWABYAFgAWABYAFwAXABUAFAATABIAEwAVABYAFwAXABcAFwAXABYAFgAW
ABcAGAAYABkAGgAaABkAFwAXABUAFgAXABcAGgAaABkAGQAXABcAFwAYABkAGQAZABkA
FgAWABYAFQAYABoAGwAcABkAGgAZABYAFQAUABQAFAAVABYAFwAYABcAFgAVABEAEwAT
ABMAFAAVABUAEwASABEAEQASABIAEgAUABUAFQARABAAEAAQABIAEgASABIAEgASABIA
EgAPAA4ADgAOAA4ADgAOABAAEAAOAA0ADQANAA0ADgAOABAAEQASABIADwAOAA4ADgAO
AA4ADwAPABAADwAOAA4ADgAPAA8ADwASABIAEAAPAA0ADQANAA0ADwAPAA8ADwAOAA8A
DgAMAAwADgAOAA4ADgAOAA4ADgAOAA4ADgAOAA4ADgAOAA4ADQANAA0ADQANAA0ADQAP
ABAAEQARABAAEAAQABIAFAAUABYAFwAXABcAFgAWABcAFwAWABUAFgAVABQAEQAPAAwA
CgAJAAoACwALAAsADQAOAA4ADgANAA4ADgAOAA0ADgAMAAsACAAGAAUABAAHAAcABwAH
AAgABwAGAAUAAwAEAAQABAAHAAcABgAGAAUABAACAAEABAAEAAUABQADAAMAAwADAAcA
BwAOAB0AMABDAFYAawCBAJgAsAC/AMIAtgCjAIMAXQApAOT/ov9w/0b/PP9S/2r/fv+V
/6T/rf+//9D/1f/a/+r/+f8CAAUACAAIAAcABwAJAAsADAANAA0ADQANAA0ADQANAAsA
DAAMAAwADQANAA0ADQAPAA8ADwAPAA4ADgAOAA4AEAAQABAAEAAPAA8AEAAQABEAEQAR
ABIAEAAQABAAEgATABMAFAAUABQAFQAVABUAFQAXABkAGgAZABkAGQAZABoAGwAcAB0A
HgAfACAAIQAiACIAIwAjACUAKAApACoALAAuAC8AMAAxADIANQA3ADkAPAA/AEAAQgBE
AEYARwBKAE4AUQBSAFYAWABaAFoAWgBcAF4AYABjAGUAZgBnAGUAZgBmAGcAZgBmAGYA
ZABlAGMAYgBiAF0AWgBXAFUAUwBRAE8ATABFAEIAPAA2ADUANAAwAC0AKgAnACMAHwAc
ABoAFwAUABQAFAATABAADAALAAsACgAHAAcABwAGAAUABAADAAIAAAAAAAAAAAACAAIA
AwADAAAAAAAAAAAAAAABAAEAAQADAAMAAwADAAEAAAD/////AgACAAMABAADAAEA/v/9
//7/AAACAAMAAgACAAEAAQD///////8AAP//////////AAAAAAAA/////wAAAAAAAP//
AAD///z//f/8//z//P/8//z//P/8//r/+v/6//f/9f/1//X/9v/5//n/9//2//P/8//0
//T/8v/0//X/9f/z//L/8v/y//D/8P/w//D/7v/u/+7/7v/v/+7/7v/u/+z/7P/s/+7/
7P/q/+n/6f/r/+v/7P/s/+z/7f/u/+7/6//q/+r/6v/o/+j/6f/p/+j/5//m/+b/5v/p
/+r/6P/o/+j/6P/m/+b/5v/m/+T/5P/k/+T/5f/l/+b/5//l/+X/5f/l/+f/6P/p/+n/
6v/q/+r/7P/s/+z/7v/v/+//7//u/+7/7//v/+7/7f/s/+v/6v/n/+b/5P/j/+P/4v/j
/+P/4//h/+L/4v/i/+X/5v/m/+b/5v/m/+P/4f/j/+L/4v/i/+L/4f/g/9//4P/f/97/
3f/b/9z/3P/c/97/3//f/+D/3//e/9z/2//e/97/3//f/9//3//f/9//2//d/+b/8/8C
ABUAKAA5AE8AagCIAJ0AogCeAI0AcwBPAB8A3P+W/2L/OP8e/yj/QP9a/2//fP+H/5H/
nP+p/7j/yP/X/+D/4f/i/+T/4//j/+X/5//q/+v/6//r/+n/6f/p/+n/6f/q/+r/6v/r
/+v/6//r/+v/6//r/+v/7v/u/+7/7v/u/+7/7v/u/+3/7f/u/+7/7//v/+//8P/u/+7/
7v/w//P/8//0//T/9P/1//X/9f/1//f/+f/6//n/+f/5//n/+v/7//z//f/+////AAAB
AAQABAAFAAUABgAIAAgACAALAA4AEAASABQAFAAWABcAGQAcAB8AIAAiACQAJgAnACgA
LAAvADAANgA4ADoAOgA8AD4AQABCAEEAQwBEAEUARQBGAEYARwBKAEoASgBIAEoARwBF
AEQAQQA+ADsAOQA2ADMAMAAsACoAKAAjAB4AGQAYABQAEQAQAA0ACQAFAAMAAgAAAP7/
/P/8//v/+P/2//X/9f/0//H/8f/x//D/8f/w/+//7v/u/+7/7v/u/+z/7P/t/+3/7P/s
/+z/7P/s/+3/7f/t/+3/7f/t/+3/7P/s/+z/7f/u/+7/7//w//L/8f/v/+//7f/u/+//
7//y//L/8f/x/+//7//v//D/8f/x//H/8f/y//L/8v/x//H/8v/y//L/9P/2//b/9P/x
//D/8P/w//D/8P/w//D/7v/u/+7/6//t/+3/7f/u/+//7//t/+z/6f/p/+r/6v/q/+z/
7f/t/+3/7P/s/+z/6v/q/+r/6v/s/+z/7P/s/+v/6v/q/+r/7P/s/+z/7v/u/+z/6//r
/+n/6f/q/+r/6f/p/+n/6P/o/+j/6f/q/+j/6P/p/+n/6P/n/+b/5v/m/+f/5//n/+j/
6P/m/+X/5f/l/+X/5f/n/+f/5//n/+n/6//r/+r/7f/u/+//8P/x//H/8f/x//H/7//w
//P/8v/x//D/8v/r/+n/7P/p/+j/5//m/+f/6P/p/+r/6v/q/+r/6v/s/+z/7P/s/+v/
6v/p/w==
         </WaveFormData>
      </LeadData>
      <LeadData>
         <LeadByteCountTotal>10000</LeadByteCountTotal>
         <LeadTimeOffset>0</LeadTimeOffset>
         <LeadSampleCountTotal>5000</LeadSampleCountTotal>
         <LeadAmplitudeUnitsPerBit>4.88</LeadAmplitudeUnitsPerBit>
         <LeadAmplitudeUnits>��V</LeadAmplitudeUnits>
         <LeadHighLimit>2147483647</LeadHighLimit>
         <LeadLowLimit>268435456</LeadLowLimit>
         <LeadID>V4</LeadID>
         <LeadOffsetFirstSample>0</LeadOffsetFirstSample>
         <FirstSampleBaseline>0</FirstSampleBaseline>
         <LeadSampleSize>2</LeadSampleSize>
         <LeadOff>FALSE</LeadOff>
         <BaselineSway>FALSE</BaselineSway>
         <ExcessiveACNoise>FALSE</ExcessiveACNoise>
         <MuscleNoise>FALSE</MuscleNoise>
         <LeadDataCRC32>701188224</LeadDataCRC32>
         <WaveFormData>
rv+u/67/rv+7/8b/0f/c/+D/4v/k/+b/6P/q/+z/7v/u/+7/7v/u/+//8P/x//L/8v/y
//L/8v/y//L/8v/y//T/9P/0//T/8v/y//L/8v/z//T/9f/2//T/9P/0//T/9P/0//T/
9P/1//b/9//4//b/9v/2//b/9//4//n/+v/6//r/+v/6//r/+v/6//r//f/+////AAAA
AAAAAAAAAAEAAgADAAQABQAGAAcACAAKAAoACgAKAAwADgAQABIAFQAWABcAGAAbABwA
HQAeACAAIgAkACYAKQAqACsALAAuADAAMgA0ADQANAA0ADQANwA4ADkAOgA6ADoAOgA6
ADcANgA1ADQAMgAyADIAMgAvACwAKQAmACQAIgAgAB4AGgAYABYAFAASABAADgAMAAoA
CgAKAAoABgAEAAIAAAAAAAAAAAAAAP7//v/+//7//v/+//7//v/8//z//P/8//r/+v/6
//r/+v/6//r/+v/6//r/+v/6//r/+v/6//r/+//8//3//v/9//z/+//6//z//P/8//z/
+v/6//r/+v/6//r/+v/6//z//P/8//z/+v/6//r/+v/8//z//P/8//r/+v/6//r/+P/4
//j/+P/6//r/+v/6//j/+P/4//j/+f/6//v//P/6//r/+v/6//n/+P/3//b/9//4//n/
+v/5//j/9//2//b/9v/2//b/+P/4//j/+P/2//b/9v/2//j/+P/4//j/9//2//X/9P/2
//b/9v/2//b/9v/2//b/9P/0//T/9P/2//b/9v/2//T/9P/0//T/9P/0//T/9P/2//b/
9v/2//X/9f/0//P/9P/1//X/9f/0//P/8//z//X/9//5//r//P/8//3//v/8//z//P/8
//3//v///wAA/v/+//7///8BAAEAAQD///3//P/8//v/+f/5//n/+v/7//z//f/+//z/
/v/+//7//P/7//n/9v/2//X/8//z//L/8v/x//D/8f/w//H/8P/v/+//8P/x/+//7//x
/+//8f/x//D/8P/u//D/8P/w//L/8v/x//H/8f/x//P/9v8BABYAKwBDAGQAjACxAMkA
0QDFALIAmABzAEgAFADa/6n/f/9c/1P/Wf9e/2P/cv+A/4r/lv+n/7n/yP/W/93/3f/g
/+f/6v/o/+r/6//s/+7/7v/v/+//7//v//D/8P/x//H/8//z//X/9f/z//P/8f/x//L/
8//1//X/9f/1//P/9P/0//T/9P/1//X/9v/2//b/9v/1//X/9v/2//f/+f/7//z//f/6
//r/+v/7//n/+v/8//3////+//7//v/+////AAACAAAAAAACAAMAAwAEAAQABAAFAAcA
CAAJAAwADwAMAA4ADgAPABEAEgAVABgAGgAcAB0AHQAfAB8AIAAiACQAJAApACwALAAs
AC0ALAAtAC4AMQAyADQANQA3ADcAOAA5ADgAOAA4ADgAOAA2ADQANAAzADAALwAtACkA
KAAmACMAIQAiACAAHQAYABcAFgAUABMAEgAQAA4ADAAJAAgABQAHAAYABgAFAAIAAQAB
AAAA/f/9//7//v/+//7//f/8//n/+f/6//r/+v/6//r/+v/6//r/+v/6//j/+P/4//n/
+//7//r/+f/3//f/9//5//v/+//7//v/+//7//v/+//5//n/+f/5//r/+//7//z//f/8
//v/+v/8//z//P/8//z//f/9//z/+f/5//r/+v/7//v//P/9//z/+//6//n/+//7//v/
/f/7//v/+//6//j/9//3//b/+f/6//n/+v/5//j/9//2//j/+P/5//n/9v/1//X/9f/3
//b/9v/3//f/9//3//f/9f/1//b/9v/2//X/9P/y//P/9P/0//X/9P/0//T/9P/0//T/
9P/0//T/8v/y//L/8v/1//X/9f/1//P/8v/x//H/8f/y//P/9P/2//j/+f/6//n/+f/5
//n//P/9//7//v/+//7//v/+//z//P/9//3//f/9//v/+f/4//j/9//3//n/+f/6//r/
/P/8//z//P/9//z/+//6//n/9//0//L/8//x//H/8f/w//D/8P/w//D/8P/u/+3/7f/u
/+//7//v//H/7//v/+//7v/u/+7/8P/w//D/8P/w/+//7//v//X/+f8CABMAKAA/AF0A
ggCoAMEAxwC/AK0AkABuAEsAGgDg/6z/g/9f/1T/Wf9f/2j/c/9+/4j/kv+e/6//wf/Q
/9j/2//f/+b/5//o/+f/6v/s/+7/8P/w//H/8f/w/+//7//u/+//7//x//H/8//z//H/
8f/x//H/8v/z//P/8//z//P/8f/y//L/8v/y//P/8//0//b/9v/2//X/8//0//T/9f/4
//n/+f/5//b/9v/2//f/9//4//r/+//8//z//f/+//3//f/9//7/AAAAAAIAAwADAAQA
BAAEAAUABwAIAAkACgANAAoADAAMAA0ADwAQABMAFgAYABoAGQAZABsAGwAdACAAIwAk
ACcAKgAqACoAKgAqACwALgAxADIANAA1ADMAMwA0ADUANAA0ADQANAA2ADQAMgAyAC8A
LAArACkAJwAmACQAIQAeAB4AGwAXABYAFQAUABIAEAAOAAsACAAHAAUABQADAAUABAAE
AAMA/v/9//3//P/9//3//v/+//z//P/7//r/+f/5//r/+v/8//z//P/8//r/+v/6//r/
+v/6//r/+//7//v/+v/5//n/+f/5//v//f/9//3//f/7//v/+//7//3//f/9//3//f/9
//z//P/8//z//P/8//3//v///wAA/f/9//z/+v/7//v//P/8//7//f/9//3/+//7//v/
+//9//3//f////v/+//7//r/+f/5//r/+v/6//r/+P/4//b/9v/2//b/9//4//r/+//4
//f/9//3//n/+P/4//n/+f/6//j/+P/4//j/9v/2//b/9v/5//n/+f/5//f/9v/1//X/
9//4//n/+v/6//r/+f/4//n/+//9////AgADAAQABAACAAIAAgACAAIAAgADAAMAAgAB
AP7/+//7//z//P/9//3//f/+//7/AAAAAAAAAAAAAAAAAAAAAP7/+//3//T/9P/z//T/
9f/4//j/+P/4//X/9P/x/+//8P/y//T/9f/0//X/8v/x//P/8v/y//L/9P/0//T/9P/y
//H/8f/x//f/+f/+/wsAHAAtAEcAaACQALMAxwDLAMEArACKAGUAQAAMANL/pf99/2D/
W/9h/2T/a/92/4D/jP+a/6v/u//Q/9z/3//f/+T/5//o/+v/7v/w//L/8v/y//P/8//x
//H/8v/y//X/9f/3//f/9f/1//P/8//0//X/9//5//f/9//3//f/9f/2//b/9v/4//n/
+f/6//j/+P/4//f/+f/6//r/+//6//v/+//7//z//P/8//3///8AAAIAAwABAAAAAAAA
AAIAAwAEAAYABAAEAAYABwAFAAYABgAGAAgACwANAA8ADwARAA0ADgASABMAFQAWABcA
GgAcAB4AHQAdAB8AHwAkACgALAAuAC8AMAAuACwALwAwADMANgA3ADgAOgA7ADkAOQA6
ADsAPAA8ADwAPAA6ADgANgA2ADUAMgAxAC8ALQAsACoAJwAiACIAHwAbABkAGQAZABgA
FAASAA8ADAAMAAsADAALAAsACgAKAAkABAADAAMAAgABAAEAAgACAP7//v/9//z//f/9
//7//v8AAAAAAAAAAPz//P/8//z//f/+////AQABAAEAAAD//wEAAQABAAMAAgABAAAA
/////////////wAAAQACAAMAAgABAP///v8CAAIAAgACAAQABAAEAAQAAwADAAIAAAAA
AAEAAwAEAAMAAQAAAP//AAABAAIAAwACAAEAAAABAP////////7//f/9//7//v8AAAAA
/v/+////AAABAAIAAQAAAAAA///+//3//f/9//v/+v/6//v//f/9//3//f/9//3//v/+
//7//f/8//r/+//8//z//f/6//7//v/8//r/+v/6//r/+v/8//z//P/8//z/+//6//n/
+f/4//f/9//6//z//v8AAP///v/8//r//P///wIABQAFAAUABQAEAAYABgAGAAYACAAI
AAkACQAGAAUAAgD//wAAAAD/////AQABAAIAAgACAAIAAgACAAQABAAEAAQAAgD///v/
+P/4//f/+P/5//j/+P/4//j/+P/4//b/9f/1//b/9//3//b/9//0//P/9v/2//f/+P/5
//j/9//2//j/9//3//f/9//7/wIAEQAkADcATwB0AKAAxwDfAOEAzQCwAJAAbwBQACIA
5v+v/4H/Yv9d/1//ZP9z/37/gv+O/57/qf+1/8T/zv/V/9v/4v/j/+b/6P/s/+//8v/x
//D/8P/v//L/8//1//b/9f/1//f/9//1//X/8//z//b/9//5//v/+P/3//b/9f/2//j/
+f/6//r/+//7//z/+v/6//r/+f/7//z//P/9//3//f/8//v//P/8//z//f/7//z//v//
/wEAAAAAAAAAAgADAAQABgAGAAYACAAJAAcACAAIAAgACwANAA4ADwAQABMAEAASABUA
FwAaABwAHAAeAB8AIAAiACMAJgAnACsALgAxADIAMwA2ADYANgA5ADoAPQBAAD8AQABC
AEMARABFAEcASQBJAEgARwBGAEYARABCAEIAPwA8ADsAOQA2ADQAMQAtACoAKgAnACMA
IgAhACAAHgAbABgAFAAQABEADwAPAA0ACgAIAAcABQAFAAUABgAGAAUABQAGAAYAAwAC
AAAA/v8AAAEAAwAEAAEAAAD///7//v8AAAIABAABAAAA/////wEAAQAAAP//AQABAAEA
AwAAAP///v/9//7///8AAAEAAQABAAEAAQAAAP///f/8////AAABAAIAAAAAAAAAAAAC
AAMAAwACAAMAAwAEAAQAAQD///7//f/+////AAABAP7//f/8//3//v///wAAAAD/////
AAAAAP///v/7//r/+//8//3//v/9//z//P/7//z/+//7//v/+f/4//j/+f/5//n/+f/5
//n/+f/6//r/+v/5//j/9v/6//j/8f/0//f/+P/5//r/+P/4//j/+P/5//n/+f/5//j/
9v/0//P/9f/2//f/+P/7//z//P/8//n/+f/5//n/+//9////AAD+//7//v/+//7//v//
////AAABAAAA///9//z/+v/5//n/+f/6//r/+P/4//j/+P/7//z//f/+/////f/6//j/
9v/z//L/8f/z//T/9f/2//L/8v/w/+//7//w//H/8f/w//H/7v/t/+//7v/u/+7/8f/y
//P/9P/z//H/8P/v/+//7f/0//v/BAAVACkAQABeAIsAuwDdAOUA4ADOALMAlABuADoA
+//B/5L/Y/9P/1T/W/9i/3D/fP+G/5X/of+q/7j/x//P/9j/3f/g/+H/5P/m/+j/7f/u
//D/8f/w/+//7//u//D/8f/0//X/9P/z//D/7//v/+//8P/x/+//7//v/+//8v/0//X/
9v/1//X/9P/0//L/8v/y//H/8v/0//X/9//6//v/+//7//j/9v/0//P/9v/4//v//f/9
//z//P/8//7///8AAAIAAAAAAAIAAwADAAQABAAEAAYACQALAA0ADQAPAAsADAAPABEA
FAAWABgAHAAfACIAIQAhACMAIwAlACgAKwAsADAANAA1ADYAOgA6ADwAPgA/AEAAQgBD
AEEAQQBCAEMARQBGAEcASABHAEQAQQBAAD8APAA7ADkANwA2ADQAMQAwADAALQApACIA
HwAcABgAGQAYABYAFAARAA0ACwAHAAgACAAJAAkABQADAAIAAAAAAAEAAwAEAAAAAAD/
//7/+//7//z//P/8//z//P/8//j/+P/4//j/+v/8//7/AQD+//3/+//5//v/+//7//3/
+//7//v/+//7//v/+//7//3//f/9//3//P/7//n/+P/7//z//f/+//z//P/8//z//f//
/wAAAAABAAEAAgACAP///f/8//v//P/9//7///////////8BAP3//f/9//z//P/9////
AAD+//7//P/8//z//P/8//z//v/+///////9//v/+v/5//v/+v/6//v/+f/5//n/+f/3
//f/+P/4//n/+f/5//j/+P/4//f/9//6//j/+P/4//j/+P/3//b/9f/0//X/9f/1//X/
9//2//X/9f/z//T/9f/2//f/+P/4//j/9v/3//j/+f/7//3///8AAP3//P/7//r//P/8
//3//f/+/////v/9//v/+v/4//f/9//3//j/+P/2//b/9v/2//r/+v/6//r/+f/3//T/
8v/x/+//7//v/+7/7v/u/+7/7v/u/+z/6//r/+z/7f/t/+v/7f/r/+v/6f/o/+j/6P/s
/+z/7P/s/+z/6//r/+v/6f/r/+z/8f/8/xEAKQBAAF4AiQC1ANUA5wDgAM4AtQCUAGoA
NADz/7v/jv9l/0//Uv9b/2L/av92/4L/j/+Z/6L/tP/J/9X/2v/Z/9b/2P/c/9//4v/l
/+b/6P/p/+n/6f/q/+r/6f/p/+v/6//r/+v/6f/p/+n/6f/q/+v/7f/t/+3/7f/r/+z/
7P/s/+r/6//r/+z/7v/u/+7/7f/t/+7/7v/v/+7/7//v/+//7v/u/+7/7//v//D/8v/z
//X/9P/0//T/9P/1//b/+P/4//j/+v/7//n/+v/6//r/+//9//7///8CAAUAAgAEAAYA
BwAJAAoACwAOABAAEgATABMAFQAVABcAGgAdAB4AIQAkACQAJAAoACgAKgAsAC0ALgAw
ADEALwAvADAAMQA0ADQANAA0ADQAMgAwADAALQAqACkAJwAnACYAJAAhABwAHAAZABUA
EgARABAADgAOAAwACQAGAAMAAQABAP/////+//7//f/6//n/+f/4//f/9//4//j/+P/4
//f/9v/1//X/9v/2//T/9P/0//T/8v/y//L/8v/y//L/8v/z//X/9f/0//P/8f/x//H/
8//z//P/8//z//H/8f/x//H/8//z//P/8//1//X/9P/0//T/9P/0//T/9v/2//b/9v/1
//X/9P/y//L/8//1//b/9v/1//X/9f/z//P/8//z//T/9f/2//n/9f/1//X/9P/z//P/
9P/0//T/9P/y//L/8v/y//L/8v/0//T/9f/1//L/8f/x//H/8//y//L/8//z//P/8//z
//D/7//v/+7/8P/x//L/8v/y//L/8f/x//D/8P/w//D/7//v/+//7//x//L/8v/x/+//
8v/0//P/9P/x//D/7//u//D/8P/w//D/8f/x//H/8f/x//D/7//v/+//8P/x//L/8f/y
//L/8v/z//X/9//5//n/+f/5//j/9v/2//b/9v/5//r//P/9//z/+//4//X/9f/2//b/
9//1//X/9v/2//b/9v/2//b/+f/6//v//P/6//f/8//w//H/7//v/+//7v/u/+7/7v/u
/+7/7P/r/+3/7v/v/+//7P/t/+r/6f/s/+z/7f/u/+//7v/t/+z/7v/t/+3/7f/t/+//
8v/3//z/CQAdADQAVgB/AKkAywDZANQAwgCrAIoAYAAwAPf/w/+S/2P/Tf9S/1X/VP9g
/3D/gP+N/6H/tP/G/9H/1//W/9n/4P/j/+b/6P/q/+r/6v/r/+v/6//r/+z/7P/t/+3/
7//v/+3/7f/r/+v/7P/t/+//8f/w/+//7v/t/+//8P/w//D/8P/x//H/8v/w//D/8P/v
//H/8v/y//P/8//z//L/8f/x//L/8//1//X/9v/4//n/9//2//b/9v/4//n/+v/8//r/
+v/8//3/+//8//z//P/+/wEAAwAFAAUABwADAAQACAAJAAsADAALAA4AEAASABMAEwAV
ABUAGQAcAB8AIAAhACQAJAAkACgAKAAqACwALQAuADAAMQAxADEAMgAzADUANgA3ADgA
NwA0ADEAMAAyADAAMAAvACsAKgAoACUAIgAiAB8AGwAZABkAGQAYABUAEgAOAAoACwAJ
AAkABwAGAAQAAwABAP////8AAAAA/f/9//7//v/6//r/+f/4//j/+f/7//z//P/8//z/
/P/4//j/+P/4//r/+v/6//v/+f/5//j/9//4//n/+v/9//z/+//6//n/+f/5//n/+f/7
//v/+//7//v/+//6//r//P/8//z//P/6//r/+v/6//r/+//7//r/+f/5//r/+v/5//f/
9v/1//j/+f/6//v/+f/5//n/+//5//n/+f/4//f/9//4//j/+P/4//b/9v/4//j/+P/4
//f/9v/2//X/9v/1//X/9f/3//b/9v/3//b/9f/0//P/8//z//T/9P/1//X/9f/0//T/
9P/z//P/9v/2//b/9v/z//P/8//z//X/9v/2//X/9f/0//T/9f/1//X/9P/z//P/9f/1
//X/9P/1//L/8f/2//T/9v/2//b/9v/z//L/8f/w//P/8//z//P/8//y//H/8f/x//L/
8//0//f/+P/4//j/+v/7//z//f/8//3//v/+//7//v/+//7/AAAAAAEAAQABAAEA///9
//r/+v/5//n/+f/5//r/+v/8//z//P/8//z//P/8//z/+//5//b/9P/z//H/8f/x//T/
9P/0//T/8v/y//D/7//t/+7/7//v//H/8//x//H/8f/w//D/8P/w//D/8P/w//D/7//v
/+//7f/v//L/+f8EABUAJwBAAGQAjQCxAMsA0wDKALQAmQB0AEYAEADV/6P/dv9V/03/
VP9Z/17/aP92/4T/l/+p/7z/zv/Z/93/4P/j/+b/5v/o/+n/6v/u/+7/7//v/+z/6//r
/+r/7f/t/+//7//x//H/7//v/+//7//w//H/8//z//P/8//y//L/8f/w//D/8f/x//L/
8//0//X/9f/0//T/8//z//b/9//3//f/9P/0//T/9f/z//T/9v/3//j/+P/5//r/+P/5
//r//P/8//z//v//////AAAAAAAAAQADAAQABQAGAAkABgAIAAoACwANAA4ADwASABQA
FgAVABUAFwAXABsAHgAhACIAIwAmACYAJgAoACgAKgAsAC8AMAAyADMAMQAxADIAMwA2
ADYANgA2ADgANgA0ADQAMwAwAC8ALQAtACwAKgAnACIAIgAfABsAGgAZABgAFgAUABIA
DwAMAAsACQAJAAcABwAGAAYABQAAAP/////+//////8AAAAA/v/+//3//P/5//n/+v/6
//z//P/8//z/+v/6//r/+v/6//r/+v/7//v/+//6//n/9//3//f/+f/5//n/+f/5//f/
9//3//f/+f/5//n/+f/5//n/+P/4//n/+P/3//b/9//4//n/+v/3//f/9v/0//T/9f/3
//j/+v/5//n/+f/4//f/9v/1//f/9//3//n/9f/1//X/9P/0//X/9//4//j/+P/2//b/
9P/0//T/9P/2//b/9//3//T/8//z//P/9f/0//T/9f/1//X/9f/1//P/8//0//T/9f/1
//X/9P/z//L/8P/v//H/8v/z//T/8//z//P/8//x//L/8v/x//P/8v/y//P/8f/x//D/
7//v//H/8f/x//P/9f/z//P/8v/u//D/8v/y//L/8v/y//L/8P/w//D/8P/z//P/8//z
//P/8v/x//H/7//w//H/8v/z//T/9P/0//T/9f/2//f/+v/7//z//P/8//z//P/8//r/
+v/7//v/+//7//n/9//2//b/9f/1//f/9//4//j/9v/2//b/9v/4//j/+P/4//n/9//0
//L/8f/v/+//7//w//D/8P/w/+z/7P/q/+n/6//s/+3/7f/t/+//7f/t/+v/6v/q/+r/
7v/u/+7/7v/w/+//7//v/+v/7f/0////DgAhADkAWgB+AKEAuwDFAMEArACOAG0ASAAW
ANr/pf97/1r/T/9V/1r/Y/9u/3j/gP+O/53/r//C/9L/1//Z/+D/5f/m/+T/5v/n/+j/
6v/q/+v/6//r/+v/7P/s/+3/7f/v/+//7//v/+3/7f/r/+v/7P/t/+7/7//w//H/8P/w
/+//7v/w//H/8f/y//P/9P/1//X/9P/0//P/8//0//X/9f/1//T/9P/0//X/9//4//r/
+//7//r/+v/6//r/+//8//7/AAAAAAIAAwACAAIAAQAAAAEAAwAEAAUABgAJAAYACAAK
AAsADQAOAA8AEgAUABYAFwAXABkAGQAbAB4AIQAiACUAKAAoACgAKAAoACoALAAuADAA
MwA1ADMAMwA0ADUANAA0ADQANAA1ADQAMwA0ADMAMAAvAC0ALQAsACoAJwAkACQAIQAd
ABwAGwAaABgAFAASAA8ADAANAAsACwAJAAcABgAGAAUAAgABAAEAAAABAAEAAgACAP7/
/v/9//z//f/9//7//v/8//z//P/8//n/+P/3//b/9//4//n/+//9//3//P/7//n/+f/5
//v//f/9//3//f/9//3//f/9//v/+//7//v//f/9//z//P/8//z//P/8//z//P/8//z/
+//7//r/+P/6//v//f/+//3/+//6//n/9//3//f/9//6//v//P////z/+//6//j/+f/5
//r/+v/6//r/+P/4//j/+P/4//j/+P/4//n/+f/2//X/9f/1//f/9v/2//f/9//3//f/
9//1//X/9v/2//X/9f/1//T/9P/0//P/8//0//T/9P/0//T/9f/2//f/9P/0//P/8f/y
//L/8//1//X/9f/0//P/8//1//X/9f/3//n/9//3//j/9v/0//L/8//2//T/8//x//P/
9P/0//L/9P/0//b/9v/2//b/9P/0//T/9P/1//X/9f/1//X/9P/z//P/8f/y//P/9P/3
//j/+P/4//b/9//4//n/+v/7//z//P/+//7//v/+/wAAAAABAAEA//////3/+//5//j/
9v/1//b/9//5//r/+P/4//j/+P/8//z//P/8//3/+//4//b/9P/x//D/7//y//L/8v/y
/+7/7v/s/+v/6//s/+3/7f/u//H/8P/x//D/7v/t/+z/8P/w//D/8P/u/+3/7f/t/+//
8f/2/wEAFAApAEEAZACGAKcAwwDNAMsAvACiAH8AVgAsAPL/u/+N/2T/Vf9Z/1z/X/9u
/3j/gv+W/6f/qf+s/7z/y//T/9r/3//g/+P/5v/o/+r/6v/q/+v/6//t/+3/7v/u/+7/
7f/u/+3/7v/v/+7/7//v/+//8P/x//H/8f/x//H/8//0//T/9P/z//P/8v/y//T/9P/0
//P/8//0//T/9f/2//f/9//3//T/9P/0//X/9//4//r/+//5//j/+P/4//r/+//8//7/
/v/+/wAAAQABAAIAAgACAAEAAwAEAAUABwALAAkADAAMAA0ADwAQABEAFAAWABgAGQAZ
ABsAGwAfACIAJQAmACkALAAsACwALgAuADAAMgA1ADYAOAA5ADcANwA4ADkAOQA4ADcA
NgA5ADgANwA4ADYAMgAwAC0ALgAuAC0AKwAlACQAIAAbABoAGQAYABYAEgAQAA0ACgAH
AAUABQADAAMAAgACAAEA/v/9//3//P/5//n/+v/6//b/9v/1//T/8//z//T/9P/1//b/
9//4//X/9P/z//L/9P/0//T/9f/1//X/9P/z//L/8f/w//H/9P/1//b/9//1//P/8f/v
//D/8f/y//P/8//z//L/8v/y//L/8v/y//L/8v/y//L/9P/1//X/9P/z//P/9P/0//P/
8f/w/+//8f/x//H/8f/x//H/8f/z//D/7//u/+z/6f/p/+r/6v/t/+7/7f/u/+v/6v/p
/+j/6P/o/+n/6f/o/+f/5//n/+f/5v/m/+f/5f/l/+X/5f/l/+X/5v/m/+b/5f/k/+L/
4P/g/9//3//i/+L/4v/i/+L/4//k/+X/4v/i/+H/3//h/+D/4P/h/9//3//e/93/3//f
/+L/4P/g/+D/4P/e/97/3v/e/97/3f/c/9v/3v/e/97/3//e/97/3v/e/9//4P/g/+D/
4P/h/+L/4//k/+X/5v/m/+T/5P/k/+T/5v/m/+f/5//l/+X/4//h/+L/4v/h/+H/4f/h
/+L/4v/f/97/3f/c/9//4P/h/+L/4f/f/9z/2v/b/9n/2f/Z/9j/2P/Y/9j/1v/W/9T/
0//T/9T/1f/V/9f/2f/X/9f/1v/U/9P/0v/W/9b/1v/W/9b/1f/V/9X/z//R/9j/4//w
////FwA0AFYAgQCnALsAvwC0AJ4AgQBcADIA+P+5/4f/Xv9D/z3/QP9H/1D/XP9k/2z/
ef+H/5T/pP+z/7v/vv/B/8T/xf/I/8r/zP/Q/9D/0f/R/8//z//Q/9D/z//P/9H/0f/T
/9P/0f/R/9H/0f/S/9P/0//T/9P/0//R/9L/0v/S/9L/0//T/9T/1v/W/9b/1f/U/9T/
0//T/9b/1//X/9f/1v/W/9b/1//V/9b/2P/Z/9n/2P/Y/9j/2P/Z/9r/3P/a/9r/3P/d
/9//4P/g/+D/4P/h/+H/4f/j/+f/5f/o/+j/6f/r/+z/7f/w//L/9P/z//P/9f/1//X/
+P/7//z/AQAEAAQABAAEAAQABgAIAAkACgAMAA0ACwALAAwADQAQABAAEAAQABIAEAAO
AA4ACwAIAAcABQADAAIAAAD9//z//P/5//X/8v/x//D/7v/s/+r/5//k/+P/4f/h/9//
3//e/97/3f/c/9v/2//a/9f/1//Y/9j/2P/Y/9f/1v/V/9X/1v/W/9T/1P/U/9T/0v/S
/9L/0v/S/9L/0v/T/9X/1f/U/9P/0//T/9P/1f/V/9X/1f/V/9X/1f/V/9X/1P/T/9L/
0f/U/9X/1f/W/9X/1P/T/9L/1P/U/9T/1P/S/9P/0//S/9P/0//U/9T/1f/V/9b/1//U
/9P/0v/R/9H/0f/R/9P/0f/R/9H/0P/P/8//0P/Q/9D/0P/O/87/zP/M/8z/zP/M/8z/
zf/N/87/zf/N/83/zf/M/8z/zf/P/8//z//P/8v/y//M/8z/zf/N/83/zP/M/8z/y//L
/8v/yv/J/8j/yf/J/8n/yf/H/8j/yP/H/8n/yP/I/8n/x//H/8b/xf/D/8X/xf/F/8X/
x//F/8X/xf/E/8P/wv/D/8b/xP/D/8X/x//I/8j/yv/K/8v/y//O/8//zv/P/8//z//P
/9D/0P/P/83/zf/J/8n/yv/J/8j/x//G/8f/yP/J/8r/yP/I/8j/yP/K/8r/yv/K/8n/
yP/H/w==
         </WaveFormData>
      </LeadData>
      <LeadData>
         <LeadByteCountTotal>10000</LeadByteCountTotal>
         <LeadTimeOffset>0</LeadTimeOffset>
         <LeadSampleCountTotal>5000</LeadSampleCountTotal>
         <LeadAmplitudeUnitsPerBit>4.88</LeadAmplitudeUnitsPerBit>
         <LeadAmplitudeUnits>��V</LeadAmplitudeUnits>
         <LeadHighLimit>2147483647</LeadHighLimit>
         <LeadLowLimit>268435456</LeadLowLimit>
         <LeadID>V5</LeadID>
         <LeadOffsetFirstSample>0</LeadOffsetFirstSample>
         <FirstSampleBaseline>0</FirstSampleBaseline>
         <LeadSampleSize>2</LeadSampleSize>
         <LeadOff>FALSE</LeadOff>
         <BaselineSway>FALSE</BaselineSway>
         <ExcessiveACNoise>FALSE</ExcessiveACNoise>
         <MuscleNoise>FALSE</MuscleNoise>
         <LeadDataCRC32>1109234825</LeadDataCRC32>
         <WaveFormData>
xv/G/8b/xv/P/9b/3f/k/+j/6v/s/+7/7//w//H/8v/y//L/8v/y//T/9P/0//T/9P/0
//T/9P/0//T/9P/0//b/9v/2//b/9P/0//T/9P/1//b/9//4//j/+P/4//j/+P/4//j/
+P/6//r/+v/6//j/+P/4//j/+f/6//v//P/8//z//P/8//r/+v/6//r/+//8//3//v/8
//z//P/8//3//v///wAAAgACAAIAAgAEAAQABAAEAAcACAAJAAoACwAMAA0ADgAPABAA
EQASABUAFgAXABgAGQAaABsAHAAeACAAIgAkACQAJAAkACQAJQAmACcAKAAoACgAKAAo
ACgAKAAoACgAKgAqACoAKgAmACQAIgAgAB8AHgAdABwAGQAYABcAFgAUABIAEAAOAAwA
DAAMAAwACQAIAAcABgAGAAYABgAGAAYABgAGAAYABAAEAAQABAACAAIAAgACAAIAAgAC
AAIAAgACAAIAAgAAAAAAAAAAAAAAAAAAAAAAAQACAAMABAADAAIAAQAAAAIAAgACAAIA
AAAAAAAAAAAAAAAAAAAAAAIAAgACAAIAAAAAAAAAAAACAAIAAgACAAAAAAAAAAAA/v/+
//7//v8AAAAAAAAAAAAAAAAAAAAAAgACAAIAAgAAAAAAAAAAAP7//v/+//7/AAAAAAAA
AAD+//7//v/+//7//v/+//7//v/+//7//v/+//7//v/+//7//v/+//7//P/8//z//P/+
//7//v/+//z//P/8//z/+v/6//r/+v/7//z//f/+//z//P/8//z//P/8//z//P/+//7/
//////3//f/9//3//////////v/9//z//f/8//3//v8BAAIABAAEAAQABQAEAAMAAgAD
AAUABQAEAAQABAAFAAUABQAGAAgACQAKAAgABwAFAAQAAgACAAMABAAGAAYABgAGAAcA
CAAJAAkABwAFAAIAAAAAAP3/+//7//n/+v/6//r/+v/6//r/+//5//n/+f/5//n/+v/6
//r/+f/5//n/+f/5//n/+f/5//v/+//7//v/+f/5//r/+v8BAAwAGAApAEEAXgB3AIYA
iQCDAHcAagBYAEUAKgAJAO3/1f+9/7H/qf+g/5v/o/+q/7H/uf/G/9D/2v/k/+n/6//v
//T/9f/z//T/9//5//n/+v/6//v/+f/4//j/+P/6//r//P/8//7//f/8//z//P/7//v/
+v/8//3//f/9/////v/+//7//P/9//7//v/8//3//f/9//7//v//////AQABAAIAAgAA
AAAA////////AQABAAIABAAEAAQABAAEAAQABQAHAAUABQAGAAYACAAIAAgACAAGAAkA
CgALAA4ADgAOAA4ADgAOAA8AEAAUABUAFgAXABcAGQAZABsAGQAZABkAGwAfACEAIQAh
AB8AIAAhACQAJgAoACkAKgAsACwALQAuAC4ALgAuAC4ALwAvAC0ALQAsACwAKwAqACkA
KAAoACYAJQAlACMAIAAdABwAGgAaABkAGAAVABMADgAOAA0ADAAOAA8ADwAOAAsACwAK
AAoACAAHAAcABwAHAAcABQAEAAQABAAEAAMABQAGAAYABgADAAMAAgACAAIABAAEAAMA
AwADAAMAAwABAAEAAQABAAMAAwAEAAQABQAFAAQAAwABAAEAAQABAAMABAAFAAYABAAD
AAEABQAGAAcACAAHAAcABwAHAAcABgAHAAYABQAIAAgACQAJAAQABAADAAMAAwAFAAcA
BwAHAAcABwAFAAQAAwADAAIAAwAEAAUABgADAAIAAQAAAAMAAwADAAIAAAAAAAEAAQAA
AAAAAAABAAIAAgAAAP7//v/+////AQAAAP///v/8//7//f/9//7/AAABAAIAAQAAAP//
/v/9//z//v////////////////////3//f/8//z//v8AAAAAAAACAAQABAAEAAMAAgAC
AAMABAAFAAgACQAHAAYABgAGAAUABQAFAAUACAAIAAgABwAFAAQABAACAAIAAwAEAAQA
BQAGAAcACQAJAAkACAAHAAMAAAD+//7//f/7//v/+//8//z//P/7//r/+f/5//n/+//7
//v/+//6//r/+v/5//n/+f/5//n/+//7//v/+//5//n/+f/5////AAAEAA0AGAAmADkA
VQByAH8AggB/AHUAZwBWAEQALQAOAO//0/+9/7P/q/+j/6D/o/+p/67/tf+9/8j/1P/g
/+T/5//r/+//8v/z//H/8v/1//f/9f/2//b/9//1//T/9P/0//b/9v/4//j/+v/5//j/
+P/3//f/+P/4//j/+f/5//n/9//2//b/9v/3//n/+//8//r/+//7//v/+v/6//v/+//7
//v//P/8//z//P/7//v//f//////AAACAAIAAgACAAEAAAAAAAEAAwADAAQABAAGAAYA
BgAGAAQABwAIAAkACAAIAAgACAAKAAoACwAMABAAEQASABMAEQATABMAFQAWABcAGAAb
AB8AIQAhACEAIAAgACAAIgAjACYAKAAqACgAKAApACoAKgAqACoAKgAsAC0ALAAtACsA
KgAoACYAJQAkACQAIgAfAB8AHQAaABkAGAAWABYAFQAUABEADwAMAAwACwAKAAwADQAN
AAwACQAJAAgACAAKAAkACQAJAAcABwAFAAQABAAEAAQAAwAFAAYABgAGAAUABQAEAAQA
BAAGAAYABQADAAMAAwADAAUABQAFAAUABQAFAAYABgAFAAUABAADAAUABQAFAAUABgAG
AAYABgAGAAUAAwAHAAcABwAHAAUABQAFAAUABQADAAUABQAFAAgACAAJAAkABgAGAAUA
BQAFAAcACQAJAAcABwAHAAUAAwADAAQABAAGAAYABgAGAAIAAgACAAIABQAFAAUABAAE
AAQABQAFAAQABAAEAAUABgAEAAQABAAEAAQAAgADAAMAAwAFAAUABQAFAAMAAwACAAIA
BAAGAAYABgAFAAYABQAEAAUABgAIAAsACwALAA0ADQANAAwADAAMAA0ADQANAA0ADQAM
AAsACQAKAAoACwAKAAoACwAMAAwADgAOAA4ADwAPAA8ADgANAAkABgAEAAQAAwABAAEA
AQAEAAQABAADAAIAAQABAAEAAQABAAEAAQABAAAA///9////////////AQABAAEAAQD/
/////////wUABgAIAA0AFgAeAC0ARwBkAH0AiACLAIcAewBqAFgARQAqAAsA7f/V/8P/
u/+x/6j/p/+r/7D/t//B/8z/2P/o//D/7//v//P/9v/5//v//P///wEA//8AAAAAAQAB
AAAAAAAAAAIAAgAEAAQAAgABAAAAAAACAAMABQAGAAQABQAFAAUAAwACAAIAAgACAAMA
BAAEAAIAAwADAAMABAAEAAUABQAFAAUABgAGAAgACAAHAAcACQALAAsADAALAAoACQAI
AAoACgALAA0ADQANAA4ADgAQABAAEAAQABAAEwAUABUAFAAUABQAFAAYABgAGQAaABoA
GwAcAB0AHwAhACEAIwAlACcAKQAtAC0ALQArACkAKgAsAC4AMgAyADQANQA2ADYANgA3
ADgAOgA6ADoAOgA6ADkANgA1ADYANgA1ADQAMQAwADAALgArACsAKQAmACUAJAAiACIA
IQAgAB0AGwAbABwAHAAcABoAGwAbABoAFwAXABYAFgAUABMAEwATABMAEwARABAAEQAS
ABMAEwARABIAEgASABEAEQAQABAAEgAUABQAEwATABMAEwATABUAFQAVABUAFAATABMA
EgATABMAEgARABIAEwAUABUAFQAUABMAEgAUABMAEQAVABcAFwAXABUAFwAXABcAFwAV
ABcAFwAXABcAFgAWABUAFQAWABYAFwAUABUAFgAVABUAFQAVABMAEwATABQAFAAUABQA
FAAUABUAFgAXABgAGAAXABYAFAASABIAEwATABIAEgASABMAFgAWABQAEgAUABQAFQAX
ABUAFQAVABQAFgAVABUAFgASABUAFgATABIAEgASABIAEgAUABUAFQAVABMAEwATABMA
EQARABAAEAATABYAFwAYABUAFgAVABQAFgAYABsAHwAeAB0AHgAdAB0AHAAcABwAHwAf
AB8AHwAfAB4AHQAbAB0AHAAcABoAHAAdAB4AHgAcABwAHAAdAB4AHwAfAB8AHAAYABUA
FAATABEAEQARABIAEgASABEAEgARABEAEQAPAA8ADwAPAA8ADgANAAsADQAPABEAEwAR
ABEAEQARAA8ADwAPAA8ADwAQABQAHQAoADAARQBhAIAAmQCoAKMAlQCFAHYAZgBbAEgA
JwAFAOv/1//L/8H/uP+5/73/vv/H/8//1v/e/+j/8P/z//f//f/+////AgAEAAgACwAI
AAgABwAHAAoACgALAAwACwAKAAsACgAMAAsACgAKAA0ADQAOAA4ADQANAAwACwANAAwA
DAAMAA4ADwAQABAADwAPAA4ADQAOAA4ADwAPAA0ADQAOAA4ADgAOAA0ADQALAA0ADQAO
AA8AEAARABIAEgASABMAFQAVABUAFgAWABQAFAAUABQAEgAVABYAFwAaABoAGgAaAB4A
HgAfACAAIAAhACIAIwAlACcAJwApACgAKQAqAC0AMQAzADMAMwAzADQANQA4ADgAOgA7
ADwAPQA+AEAAQgBCAEIAQgBCAEIAQQA+AD0APAA8ADsAOgA4ADYANQAyAC8ALwAtACoA
KQAoACYAJgAjACIAHwAdABoAGgAZABgAFwAXABYAFAAUABUAFQAWABYAFQAVABUAEgAR
AA4ADAAPABAAEQARAA8ADgAMAAoACwANAA4AEAAOAA4ADAAJAAoACwAMAA0ADgAPABAA
EQAPAA0ADAAKAAwADQANAA0ADQANAA0ADQALAAoACQAIAAoACQAHAAsACQAJAAkABwAJ
AAkACQAJAAkACwALAAsACAAGAAUAAwAEAAYABwAJAAYABwAIAAcACQAJAAkABwAFAAUA
BgAGAAUABAADAAIAAwAEAAUABgAGAAUABAACAAIAAgADAAMAAwACAAEAAQAAAAAA/v/8
//3//v8AAAMAAAD///7//P8BAP//+P/6//z//v8AAAIAAQABAAAA///9//3//f/9//v/
+//6//r/+v/8//z//P/8//7//v/+//z//P/9////AQABAAMAAwABAAAAAAAAAP//////
////AwAEAAUABQAEAAIAAQD+//7///8AAAAA/f/8//v/+////wEAAgADAAEA/v/8//z/
+P/1//T/8//2//b/9v/1//T/8//z//P/8f/x//H/8f/x//D/7//t/+//7//v/+//8f/x
//H/8f/v/+//7//v/+//7P/w//X/+v8CAA0AHQA0AFcAfgCTAJcAkQCGAHoAaQBYAD0A
GQD5/9v/wf+v/6T/l/+P/5b/m/+h/6z/sv+2/8D/y//P/9X/3P/b/9v/3P/f/+H/4v/k
/+X/5//l/+T/5P/k/+X/5v/p/+r/6f/n/+X/5P/l/+X/5v/m/+T/5f/l/+X/5v/m/+f/
6P/n/+f/5//m/+X/5f/k/+P/4//k/+b/5//p/+n/6v/q/+j/5v/j/+H/5P/n/+j/6v/q
/+r/6v/q/+j/6P/p/+v/6v/p/+n/6P/p/+r/6//s/+z/7//w//H/8f/w/+//7v/y//L/
8//0//f/+f/7//3//f//////AQABAAEAAQADAAgACwAMAA0ACwAMAA0AEAAQABIAEwAU
ABQAFAAVABYAGgAaABoAGgAaABkAFgAVABIAEgARABAADwAOAA4ADAAKAAsACgAIAAMA
AAD8//r//P/8//r/+f/0//L/7//s/+//8f/y//L/7P/r/+n/6P/p/+n/6v/r/+v/6//p
/+j/5f/k/+P/4f/j/+T/5P/k/+L/4f/f/97/4f/k/+X/5f/k/+P/4v/h/9//3//f/9//
3//f/+D/4P/f/9//3v/d/97/3//g/+H/4P/e/9z/2v/b/9v/2v/f/97/3f/c/9n/3P/d
/97/3//e/9//3v/d/9z/2v/Z/9f/1v/Y/9n/2//Y/9n/2v/Z/9f/1//X/9X/1v/X/9n/
2v/Z/9j/1//W/9b/1v/W/9b/1f/V/9X/1P/Q/9D/0f/R/9L/0v/S/9P/1P/U/9L/0P/O
/87/z//R/9H/0f/R/9D/0P/P/8//0P/S/87/0P/Q/9D/0P/P/8//zv/N/8//z//P/8//
z//P/87/zv/M/87/zv/O/8//0v/T/9T/0//S/9L/0//V/9X/1//X/9b/1P/T/9L/1f/V
/9X/1f/Y/9j/2P/X/9f/1v/W/9T/1P/V/9b/1v/U/9T/1P/V/9j/2f/Z/9n/2f/W/9T/
1P/R/8//z//P/9D/0P/Q/8//zv/N/83/zf/N/83/zf/N/87/zv/O/83/y//L/8v/y//N
/83/zf/N/8//z//P/8//y//M/87/z//U/+L/8f8BABoAOQBcAHUAfQB5AG4AZABTADoA
HQD7/9n/v/+l/5H/hv97/3X/eP+B/4n/kP+U/5z/pv+z/73/wf/A/7//wv/E/8j/y//M
/87/z//R/8//zv/O/87/zv/O/9D/0P/S/9H/0P/Q/8//z//Q/9D/0v/T/9P/0//R/9D/
0P/Q/9L/0//U/9T/1P/V/9X/1f/V/9b/2P/Z/9f/1//Y/9j/2P/Y/9f/1//X/9n/2f/a
/9v/3P/d/97/3v/e/9//4f/h/+H/4v/i/+L/4v/i/+L/4v/l/+b/5//o/+j/6P/o/+z/
7P/t/+7/8P/x//L/8//z//X/9f/3//r/+//8////AQADAAMAAwADAAQABQAIAAoADAAN
AA4ADgAOAA8AEAASABIAEgASABUAFQATABMAEAAQAA8ADgANAAwADAAKAAUABQADAAAA
AQAAAP7//v/9//z/+f/3//b/9v/1//T/8v/z//P/8v/v/+//7v/u//D/7//v/+//7//v
/+3/7P/s/+z/7P/r/+3/7v/u/+7/7P/r/+n/6P/o/+r/6v/p/+r/6//s/+3/6//r/+v/
6//r/+v/7P/s/+v/6//q/+n/6//r/+v/6//s/+z/7P/s/+z/6//p/+3/7//v/+//7f/s
/+v/6v/p/+v/7f/t/+3/7v/u/+//7//u/+7/7f/t/+v/7f/v/+//7f/t/+3/6//t/+3/
7v/u/+7/7v/u/+7/6v/q/+r/6v/t/+3/7f/s/+r/6v/r/+v/7P/s/+z/7f/s/+z/6v/o
/+b/5v/n/+n/6v/r/+z/7P/t/+v/6v/q/+r/6//s/+3/6//r/+v/6v/o/+n/6v/t/+j/
6v/s/+7/7v/r/+r/6f/o/+r/6//r/+v/6f/p/+n/6f/r/+v/6v/q/+r/7P/s/+z/6v/s
/+z/7P/v//D/8v/1//T/8//0//P/8f/w//D/8P/y//P/9P/1//T/9P/0//P/9f/0//T/
8v/w//H/8v/y//L/8v/y//P/9f/3//j/+f/2//L/7//u/+3/6//r/+v/6v/q/+r/6f/p
/+n/6v/r/+v/6//r/+v/6f/o/+f/5f/o/+n/6v/r/+n/6f/p/+n/6//r/+v/6//p/+j/
7P/v//L/+v8FABUALABJAGYAfQCFAIEAegBwAFsARgAvABEA8//V/7f/pf+e/5P/h/+I
/5P/m/+k/7L/vv/M/9P/1//Z/9z/4f/j/+T/5//p/+f/6P/o/+n/6//q/+r/6v/q/+r/
7P/s/+r/6f/o/+j/6//r/+z/7P/q/+v/6//r/+3/7P/s/+z/7P/t/+7/7v/s/+3/7f/t
/+3/7v/w//H/8P/v/+//7v/w//D/7//v//H/8//z//T/8v/y//L/8v/0//T/9f/3//X/
9f/2//b/9v/2//b/9v/4//v//P/9//z//P/8//z/AAAAAAEAAgAEAAUABgAHAAcACQAJ
AAsACgALAAwADwARABMAEwATABUAFgAXABoAGgAcAB0AHgAcABwAHQAeACEAIgAjACQA
IwAjACEAIQAhACIAIgAiACEAIAAgAB4AGwAbABkAFgAXABYAFAAUABEAEAANAAsACgAK
AAkACAAHAAcABgAEAAIAAwADAAQAAgABAAEAAQABAAEA///+/wAAAAAAAP////8AAAAA
AAD9//3//P/8//3/AAABAAEA//////////8BAAEAAQABAAAA//////7///////7//f//
/////////wAAAAAAAAAAAgABAP//AwABAAEAAQD//////////////f////////////7/
/v/9//z//v///wEA/v///wAA///////////9//3//f/+//7//v/+//7//v/9//7///8A
AAAA///+//z//P/8//3//f/+//7//v////7//v/8//r//P/8//3////////////+////
/f/8//z//P/9//7////9//3//f/8//r/+//8///////+//3//P/8//v/+//6//v//P/9
////AAD///3//P/+//z//v/+//7//v/8//3//f/9//3//f/9//3//f/9//z//P/+/wAA
AAAAAP7/AAAAAAAAAgACAAMABQAFAAUABwAHAAcABgAGAAYABwAHAAcABwAKAAoACgAJ
AAcABgAGAAQABAAFAAYABgAGAAYABgAHAAgACQAJAAkABwAEAAIAAgD///3//f/9//7/
/v/+//3//v/9//3//f/8//v/+v/5//v//P/9//3//P/7//r/+f/7//v/+//7//v/+//7
//v/+f/6//z//f8EAAwAFwApAEQAXwB2AIcAjwCHAHwAcABdAEYAKwAJAOn/zf+3/63/
pv+d/5f/nP+l/63/uP/I/9T/3v/n/+v/7f/w//P/8v/y//T/9f/1//b/9v/3//X/9P/0
//T/9v/2//j/+P/6//n/+P/4//j/9//3//b/9//5//r/+//5//j/+P/4//j/+f/6//r/
+v/7//v/+//6//r/+//7//3//f/+//7//P/8//v/+//7//3//f/+//7//v/+//7//v/+
////AQADAAMABAAEAAIAAgACAAIAAgAFAAYABwAKAAoACgAKAAoACgALAAwADAANAA4A
DwARABMAEwAVABgAGQAaAB0AHAAdABwAGwAdAB4AHwAiACQAJgAnACgAJgAmACcAKAAs
ACwALAAsAC0ALQArACsAKgAqACkAKAAoACgAKQAoACMAIwAhAB4AHwAeABwAHAAbABoA
FwAVABIAEgARABAAEAARABEAEAANAA0ADAAMAAoACQAJAAkACQAJAAcABgAGAAYABgAF
AAcACAAIAAgABQAFAAQABAAGAAgACAAHAAkACQAJAAkACAAHAAYABQAFAAUABgAGAAUA
BQAEAAMABAAFAAYABwAHAAYABQAEAAQAAwABAAUABwAHAAcABQADAAMAAwADAAUABwAH
AAcABgAGAAcABwACAAIAAQABAAAAAwAGAAcABQAFAAUAAwAFAAUABgAGAAQABAAEAAQA
BAAEAAQABAAFAAUABQAEAAIAAgADAAMABAAEAAQABQAGAAYABAACAAIAAgADAAUABQAF
AAUABAADAAEAAAAAAAIAAwAEAAUABQAFAAUABAABAAEAAQADAAQABAAEAAQABAADAAMA
AgACAAIAAgADAAUABQAEAAQAAgD/////AQACAAIAAgACAAIAAAABAAEAAQADAAMAAwAD
AAMAAwACAAIAAAACAAIAAgACAAQABAAEAAYABgAHAAkACQAJAAsACwALAAoACgAKAAsA
CwALAAsACgAKAAoACQAJAAgACAAGAAcACQALAAwACgAKAAoACwAMAA0ADQANAAsACAAG
AAYAAwABAAEAAQACAAIAAgABAP7//f/9//3///////////8CAAIAAgABAAAA///+//3/
/v///wAAAQADAAMAAwADAP//AAACAAcAEAAaACkAPwBaAHMAggCJAIcAewBsAFwASQAy
ABMA8//Z/8X/uf+x/6r/pf+r/7D/s/+9/8b/0v/i/+7/8f/x//X/+P/5//f/+P/7//3/
/f/+//7///////7//v/+/wAAAAACAAIAAgABAAAAAAD/////AAAAAAIAAwADAAMAAQAA
AAAAAAACAAMABAAEAAYABwAHAAcABAAEAAUABQAFAAUABgAGAAYABgAFAAUABgAJAAoA
DAALAAoACQAIAAgACAAJAAsADAANAA8AEAAPAA4ADQAMAA4AEQASABMAFAAUABQAFAAW
ABYAFwAYABgAGQAaABsAGwAdAB0AHwAiACMAJAAnACkAKwArACsAKgAqACoALAAuADAA
MQAyADIAMgAzADQANAA0ADQANAA2ADcANgA3ADgAOAA3ADYAMwAyADIAMAAvAC8ALQAq
ACoAKgApACoAKAAmACIAHwAeAB4AHQAcABwAHQAdABwAFwAXABYAFgAYABcAFwAXABcA
FwAVABQAFAAUABQAEwATABQAFAAUABEAEQAQABAAEAASABIAEQASABMAFAAVABQAEwAS
ABEAEwATABQAFAATABMAEgARAA8ADwAPAA8AEQASABMAFAAUABMAEQAVABUAFQAVABMA
EQARABEAEQATABUAFQAVABMAEgASABEADwAQABAAEQARABMAFQAVABQAEwASAA8ADwAP
ABAAEAAOAA4ADgAOAA0ADgAPABAAEQARABEAEAAMAAwADQANAAwADAAMAA0AEAAQAA4A
DAAMAAwADQAPAA4ADQAMAAoADAALAAsADAALAAsACwALAA4ADwAQABAADAALAAoACwAO
AA4ADgAOAA4ADQANAAwADgAOAA4ADwARABEAEAAQAA0ACwAKAAkACgANAA0ADQALAAwA
DAALAAoADAAOAA4ADgAOAA4ADQANAAwACwALAAsACwALAA0ADQAMAAwACgAMAAwADAAK
AAwADAAMAAoACgALAA0ADgAPABIAEwATABIAEgASABMAEwATABMAFAAUABQAEwASABAA
DwAMAA0ADwARABIAEAAQABAAEQASABMAEwATABEADgAMAAwACQAHAAcABwAGAAYABgAF
AAYABQAFAAUAAwADAAMAAwAGAAYABgAFAAQAAwACAAEAAgADAAQABQAEAAMAAgABAAUA
CAAIAA0AFgAiADMATQBmAH0AjgCXAJcAjQCAAGwAVQBAACcABwDr/9X/xf+7/67/pf+p
/7D/uf/F/87/zv/O/9j/4//p//H/9P/1//f/+P/7//3/+//8//z//f////7//v/+//7/
/v8AAAAAAAD///7//v8BAAEAAgACAAEAAQAAAP//AQAAAAAAAAD+////AAAAAP7/////
////AAAAAAEAAQABAAEAAgACAAIAAgABAAEA//8BAAEAAgACAAIAAgACAAQABAAFAAcA
BQAFAAYABgAEAAQABAAEAAIABQAGAAcACwAMAA0ADgANAAwADAAMABAAEQASABMAEwAV
ABUAFwAaABsAHAAfACEAIwAjACMAIQAiACMAJgAoACoAKwAsACoAKgArACwALQAsACsA
KgAtAC0AKwArACgAKAAnACYAJgAmACcAJgAhAB8AGwAWABYAFgAVABYAEwASAA8ADQAK
AAoACQAIAAYABwAHAAYAAwADAAIAAgAAAP////////3//f/7//r/+v/6//r/+f/6//z/
/f/+//z/+//5//j/+P/6//r/+f/7//v/+//7//n/9//1//P/9f/3//r//P/7//n/9v/z
//b/9//4//n/+f/4//f/9v/0//P/8f/1//P/8//z//H/9P/1//b/9//1//f/9//3//X/
9P/0//P/8f/y//L/8//v//H/8//z//H/8f/x/+//7f/t/+7/7v/v//D/8f/y/+3/7P/r
/+r/7P/t/+7/7v/s/+z/7f/t/+z/7P/s/+3/7f/s/+n/5v/n/+j/6v/t/+v/6//r/+r/
6f/n/+b/5v/o/+n/6v/r/+v/6//r/+r/6f/p/+n/6//s/+z/7P/s/+v/6f/o/+b/6P/o
/+r/6v/q/+r/6v/o/+n/6f/p/+f/5//n/+f/6P/p/+n/6v/p/+r/6f/o/+r/7P/s/+z/
6v/q/+v/7f/v/+//8f/x//H/8P/w//D/8//z//P/8//y//L/8v/x//P/8v/y//D/7v/v
//D/8P/w//D/8P/x//T/9f/1//X/8f/u/+z/7P/q/+n/6v/r/+r/6v/q/+n/6P/n/+f/
5//l/+X/5f/l/+f/6P/p/+n/6P/n/+b/5f/m/+f/6P/p/+n/6f/p/+n/5f/m/+r/7//0
//z/CwAfADoAWwB2AIMAhwB/AHQAZABRADwAHwD9/93/w/+x/6P/mP+P/4v/kP+X/53/
pv+u/7j/wv/L/9H/1f/W/9n/2//c/9//4f/j/+T/5P/l/+T/4v/h/+D/4v/i/+T/5P/k
/+P/4v/i/+P/4//k/+T/5v/n/+f/5//l/+T/5P/k/+T/5f/m/+b/5v/n/+f/5//l/+T/
5P/j/+T/5f/n/+j/6P/o/+f/5//n/+n/6f/q/+r/6v/q/+r/6P/o/+n/6//r/+v/7P/s
/+7/7v/u/+7/7f/v/+//7//y//L/8v/y//T/9P/1//b/+v/7//z//f/8//3//P/9//7/
//8AAAMABgAJAAoACwAJAAoACwAOAAwADgAPABAAEAAQABEAEgAUABQAFAAUABYAFwAW
ABcAFAAUABMAEgARABAAEAAOAA0ADQALAAgABQAEAAIAAgADAAIA///9//r/+v/5//j/
+P/5//n/+P/1//X/9P/0//T/8//z//P/8//z//H/8P/w//D/8P/v//H/8v/y//L/7//v
/+7/7v/u//D/8P/v//H/8f/x//H/8f/x//H/8f/x//H/8v/y//H/8f/w/+//7//v/+//
7//z//T/9f/2//X/8//w//P/8f/x//H/7//x//H/8f/x//H/8//z//P/9P/0//X/9f/w
//D/7//v/+7/8f/0//X/9P/z//L/7//x//H/8v/y//L/8v/y//L/8P/w//D/8P/z//P/
8//y//D/8P/x//H/8P/w//D/8f/z//T/8//y//D/8P/x//P/9f/1//X/9P/1//P/8v/y
//P/8//z//P/8//z//P/8v/x//H/8f/z//L/8v/y//L/8v/x//H/8P/w//D/8P/x//P/
8//y//L/8P/v/+//7//w//P/8//z//P/9P/0//P/9f/2//n/+v/6//r/+//7//3//f/8
//z//P/8//z//f/5//n//P/6//r/+v/6//v//P/9//7//P/8//z//P/+//7//v/+//z/
/P/8/w==
         </WaveFormData>
      </LeadData>
      <LeadData>
         <LeadByteCountTotal>10000</LeadByteCountTotal>
         <LeadTimeOffset>0</LeadTimeOffset>
         <LeadSampleCountTotal>5000</LeadSampleCountTotal>
         <LeadAmplitudeUnitsPerBit>4.88</LeadAmplitudeUnitsPerBit>
         <LeadAmplitudeUnits>��V</LeadAmplitudeUnits>
         <LeadHighLimit>2147483647</LeadHighLimit>
         <LeadLowLimit>268435456</LeadLowLimit>
         <LeadID>V6</LeadID>
         <LeadOffsetFirstSample>0</LeadOffsetFirstSample>
         <FirstSampleBaseline>0</FirstSampleBaseline>
         <LeadSampleSize>2</LeadSampleSize>
         <LeadOff>FALSE</LeadOff>
         <BaselineSway>FALSE</BaselineSway>
         <ExcessiveACNoise>FALSE</ExcessiveACNoise>
         <MuscleNoise>FALSE</MuscleNoise>
         <LeadDataCRC32>3690099897</LeadDataCRC32>
         <WaveFormData>
wv/C/8L/wv/J/87/0//Y/9v/3P/d/97/3//g/+H/4v/g/+D/4P/g/+L/4v/i/+L/4v/i
/+L/4v/i/+L/4v/i/+D/4P/g/+D/4f/i/+P/5P/m/+b/5v/m/+b/5v/m/+b/5P/k/+T/
5P/n/+j/6f/q/+j/6P/o/+j/6v/q/+r/6v/q/+r/6v/q/+r/6v/q/+r/7P/s/+z/7P/u
/+7/7v/u//D/8P/w//D/8v/y//L/8v/z//T/9f/2//j/+P/4//j/+v/6//r/+v/7//z/
/f/+/wEAAgADAAQABgAGAAYABgAJAAoACwAMAAwADAAMAAwADwAQABEAEgASABIAEgAS
ABIAEgASABIAEwAUABUAFgATABAADQAKAAsADAANAA4ACgAIAAYABAACAAIAAgACAAAA
AAAAAAAA///+//3//P/8//z//P/8//z//P/8//z/+//6//n/+P/6//r/+v/6//r/+v/6
//r/+v/6//r/+v/4//j/+P/4//r/+v/6//r/+v/6//r/+v/5//j/9//2//n/+v/7//z/
+v/6//r/+v/6//r/+v/6//r/+v/6//r/+f/4//f/9v/4//r//P/+//v/+v/5//j/+v/6
//r/+v/8//z//P/8//r/+v/6//r/+//8//3//v/9//z/+//6//r/+v/6//r//P/8//z/
/P/8//z//P/8//r/+v/6//r//P/8//z//P/7//r/+f/4//v//P/9//7//f/8//v/+v/6
//r/+v/6//r/+v/6//r//P/8//z//P/+//7//v/+//z//P/8//z//P/8//z//P/+//3/
/f/8//3//f/+//7//v/8//v/+v/6//v//P/8//3//v8AAAEAAQABAAEAAgABAAEAAgAD
AAQABQAFAAYABAAEAAQABAAGAAcACQAKAAcABAADAAMABgAGAAYABwAHAAcABwAHAAcA
BwAIAAgABwAEAAMAAgACAP///f/7//n/+//7//v//P/8//z/+//5//f/9//4//n/+//+
//3//P/8//v/+//7//v/+//8//z//P/8//v/+v/8//z//P/+/wMACwAUACEANABEAEsA
SwBJAEkASABDADgAKgAYAAkA+f/p/97/1//N/8n/zP/Q/87/0f/Z/+L/6f/u//L/8//2
//r/+f/3//X/9//5//r/+//7//v/+P/4//j/+P/7//7//v/9//3/+//8//7//f/8//z/
/f/9//3//v/+//3//f8AAAEAAAD///z/+//9//7///8AAP7//v///wAAAQACAAQABQAC
AAIAAgACAAEAAgADAAUABQAFAAUABwAJAAcABQAFAAUABQAGAAYABgAFAAUABwAKAAsA
CwALAAsACwAMAA4ADwAOAAwACwAOAA8AEgAUABMAEgAPAA4AEQAWABsAHAAaABsAGwAb
ABsAGwAdAB8AIQAjACQAJAAkACQAIgAkACUAJgAmACgAKAAmACQAJgAoACYAJQAlACMA
IwAiAB8AIAAgAB8AHAAZABcAFgAVABUAFgAWABMAEAAQAA4ADgAPAA8ADwANAAsACwAM
AAwACgAKAAoADAANAA0ADQAJAAcABwAKAAoACgAKAAoACgAKAAcABwAHAAcABwAGAAQA
BgAFAAUABQAFAAUABQAFAAcACAAIAAkABwAGAAUABQAEAAQABAAEAAgACAAIAAgABgAF
AAUABQAGAAYABwAKAAkACAAGAAUABwAIAAkACgALAAsACQAIAAYABQAFAAkACAAJAAkA
BwAFAAUABAADAAMABQAGAAcABQAFAAQAAgD/////AgAEAAQABQAFAAUAAwADAAMABAAD
AAMAAgACAAAAAAAAAP7//v///wAAAgABAAIAAQD+//7//v///wMAAwADAAEA/f/8//3/
/v///wAA//////7//f/9//7//v8AAP7//f/8//z//f/+//7//v8AAAEAAQABAAEAAQAC
AAMABQAGAAcABwAFAAQABAAEAAYABgAGAAcABwAIAAgABgAEAAQABQAGAAQABAAFAAUA
BwAHAAcABwAFAAYABgAFAAAA///+//7//P/7//r/+//9//3//f/8//z//P/7//v/+//7
//z//P/7//3/+//6//z/+//7//v/+f/5//r/+v/6//r/+f/4/wAAAAD+//7/AQALABwA
MwBEAEoASwBNAEkAQQA8ADcALgAcAAoA+f/r/+P/2P/P/8n/yf/K/8z/zv/T/9n/4v/p
/+7/8P/z//b/+P/3//f/9f/3//n/+P/5//n/+f/2//b/9v/2//n//P/8//v//P/5//n/
+v/4//j/+f/7//n/+f/6//r/9//3//r/+//9//3/+//7//r/+v/6//r/+v/6//v//P/8
//z//f/9//z//P/8//z/+//8//3///8BAAEAAQADAAQAAQD+//3/AAABAAMABAADAAEA
AAABAAMABQAGAAcABQAFAAYACAAKAAoACQAJAA0ADQAPABAAEAAQAA4ADgAQABQAGAAY
ABgAGQAZABkAFwAXABkAGwAeACEAIwAkACQAJAAiACQAJQAmACYAKAAmACQAIgAkACUA
JAAkACUAJQAlACQAIQAgACAAHwAcABsAGQAYABcAFgAWABUAEQASABIAEAAQABMAEwAT
ABEADQANAA4ADgAMAAwADAAOAA8ADwAPAAsACwALAA4ADgAOAA4ADgAOABAADQANAA0A
DAANAA0ADAAOAA0ADQANAA8ADwAPAA8ADwAQABAAEQARABAADwAPABIAEgASABIAEgAS
ABIAEgASABEAEQARABIAEgATABYAFQAUABIAEQASABIAEgASABcAFwAVABQAFAATABMA
FwAWABcAFwAVABUAFQAUABMAEwAVABYAFwAXABcAFgAUABEAEQAUABYAFgAXABcAFwAX
ABcAFwAYABcAFwAWABYAFgAaABgAGAAYABgAFQAVABQAEwAUABYAFwAaABgAFwAWABYA
GQAaABoAGgAYABkAGQAZABoAGwAdAB8AIQAiACMAIwAjACIAIgAiACIAIgAiACMAIQAi
ACIAIAAfACAAIgAkACIAIgAjACMAJAAlACYAJwAlACYAJgAlACAAHwAeAB4AHAAbABoA
GwAfAB8AHwAeAB0AHAAaABkAGQAZABoAGgAdAB8AHQAcAB4AHQAdAB0AHQAdAB4AHgAe
AB4AHQAcACAAIAAgACIAJQAnADAAQQBUAGgAbQBvAHEAbQBkAF0AVgBIADgAKQAZABEA
CgD///H/6f/o/+j/7P/3////BAALABAAEAAVABwAHgAfACEAHwAhACMAIgAjACMAIwAk
ACQAJAAkACMAJgAmACUAJgAjACMAJAAkACQAJQAnACUAJQAmACYAJQAlACgAKQArACsA
KQApACgAKAAoACgAKQAqACwALgAsACwALQAtACoAKgAqACoALAAuADAAMwAwAC8ALgAv
ADQAMwAyADMANQA1ADYANgA2ADUANQA3ADgAOQA5ADkANwA3ADgAOgA+AD4APQA9AD8A
PwBBAEIARABEAEIAQgBEAEgATABMAE4ATwBPAE8AUQBRAFMAVQBVAFcAWABYAFgAWABW
AFgAWwBcAFwAXgBcAFoAWABaAFoAWABXAFcAWQBZAFgAVQBUAFQAUwBQAE8ATQBMAEsA
SgBKAEkARQBHAEgARwBIAEcARwBHAEUAQwBDAEQARABCAEIAQgBEAEMAQwBDAD8AQABB
AEUARgBGAEYARgBGAEQAQQBBAEEARQBHAEgASABKAEkASQBJAEoASwBMAE0ATABMAEsA
SwBMAEwATABNAFAAUABQAFAATwBOAE0ATABOAE8AUQBTAFMAUgBSAFQAVgBWAFUAVQBW
AFYAVgBWAFcAVwBVAFQAVQBVAFYAWwBbAFsAWgBXAFgAWQBZAFkAWwBdAF4AXwBdAF0A
XABaAFsAXQBiAGYAZABjAGEAXwBdAF0AXQBeAF4AXwBfAGAAYQBiAGMAYgBjAGMAYwBk
AGYAaABoAGYAYwBiAGIAZQBlAG0AbwBrAGwAagBqAGoAagBrAGsAagBpAGgAaABnAGgA
aQBpAGkAagBtAG4AbgBuAG0AbQBsAGsAbgBvAHEAcwBwAHAAcABvAHEAcABwAHAAcwB0
AHUAdwB2AHYAdQByAHMAdAB2AHgAdwB2AHYAdQB2AHcAeAB5AHoAfAB9AH0AeQB3AHUA
dAByAHEAcABxAHEAcQBxAHAAcQByAHIAcwBxAHEAcgByAHIAcwBwAG4AcgBzAHUAdwB2
AHUAdQB0AHQAdABzAHIAdAB4AHoAfgCDAIsAkgCdAKwAvgDPANMAzQDDALwAtwC2ALIA
oACNAH0AcQBmAFkATQBHAEgASgBOAFUAWQBeAGMAaABqAGsAbABuAHEAcgBxAHQAdwB1
AHUAdABzAHYAeAB6AHwAegB8AHsAeQB4AHUAdQB2AHcAeAB6AH0AewB5AHgAdgB1AHUA
eAB5AHwAfQB8AH0AfQB8AHsAegB6AHoAewB8AHsAegB6AHkAegB6AHoAegB6AHoAegB7
AHsAewB7AH0AfwB9AHsAewB/AH8AgACAAH0AewB6AHsAfQB/AIAAgQCDAIMAhACGAIgA
iACHAIcAhwCHAIkAigCLAIwAiwCMAIsAjgCRAJAAkACRAJEAkQCSAJMAlgCZAJkAmwCc
AJwAngCeAJwAngCfAKAAoACiAJ8AnACZAJoAmwCaAJoAmwCaAJkAlwCTAJIAkgCRAI4A
iwCJAIgAhwCGAIYAhQCBAH4AfgB8AHwAfQB9AH0AewB7AHsAfAB8AHkAeAB3AHgAeAB3
AHYAcQBwAHEAdQB2AHUAdABzAHIAdABzAHUAdwB2AHUAcwBwAHIAcQBxAHEAcwBzAHMA
cwBvAG4AbABrAG4AbgBuAG8AbgBuAG4AbgBuAGwAagBoAGkAaQBqAGsAaABmAGUAZgBn
AGgAaABpAGgAaABoAGgAagBpAGYAZABjAGMAZABpAGgAZwBlAGEAYgBjAGMAYwBhAGEA
YABfAGEAYQBgAF4AXQBdAGAAYgBgAF8AXQBbAFkAWQBZAFoAWQBZAFgAWABYAFgAWABW
AFcAVwBXAFgAWABYAFYAUgBPAE4ATABQAFIAUgBSAFIAUABPAE0ASwBJAEoASgBMAEwA
SwBKAEoASQBKAEoASgBIAEkASQBJAEkASQBKAEsASQBKAEsASwBKAEgARwBGAEQARABE
AEUARgBIAEkASABEAEIAQQBAAEIAQgBDAEMAQgBBAEAAPwA/AEAAQAA/ADwAOwA6ADoA
NgAzADAALwAzADMAMwAyADAAMAAvAC8ALQAtAC4ALgAtAC0AKQAmACgAJwAnACcAJgAl
ACUAJAAiACIAIQAgABwAHgAkACYAJQAjACQALQA+AFYAbQB5AHcAdwB2AHUAcABqAF4A
SwA5ACkAGAALAAEA7//i/+L/5P/n/+v/7v/x//j//v///wQABAADAAMAAQADAAUACAAJ
AAkACQAIAAgACAAIAAgACgAJAAcABQABAAAAAAADAAQABgAJAAgABwAHAAYAAgABAAMA
AwADAAMAAQABAAEAAAD///7//P/8//3//v8AAAAAAQABAP3//P/7//r//f/+////AQD+
//3//P/9/////f/7//v/+//7//z//P/8//v/+//9//z//f/9//3//P/7//v//P8AAAAA
/////wMAAwAFAAYABgAGAAQABAAFAAgACwAKAAwADQANAA0ADAALAAwADQAPABEAEgAS
ABAAEAAOABAAEQASABIAFAAUABIAEAASABEADgAMAAsACwALAAoABwAIAAgABwAEAAEA
/f/6//f/9P/0//P/7//u/+7/7P/s/+//7//v/+3/6f/n/+b/5P/l/+b/5//q/+f/5f/j
/93/2f/Z/9z/3P/e/97/3v/e/9z/2f/Z/9n/2v/b/9v/2v/Z/9f/1v/V/9T/0//S/9H/
z//Q/9D/0f/P/87/zf/N/83/zP/L/8r/yf/I/8f/xv/H/8f/yP/J/8f/xv/G/8j/x//G
/8T/w//G/8b/xv/G/8f/xf/B/77/vv+9/73/wf/A/8H/wf+//73/vf+8/7v/u/+9/77/
v/+8/7v/uf+2/7X/tf+4/7r/uP+3/7X/s/+x/7H/sf+y/7L/s/+z/7T/s/+y/7H/rv+r
/6v/q/+s/63/rv+t/6r/qf+o/6j/q/+p/6b/pv+m/6b/pv+j/6P/ov+h/6H/ov+i/6T/
oP+f/57/nv+f/6D/oP+g/6D/of+h/6H/nv+d/53/nf+f/6D/of+h/6H/oP+g/6D/oP+g
/6D/of+h/6L/ov+g/5z/nP+d/57/nv+e/5//n/+d/53/nf+d/53/nv+e/53/mv+Z/5j/
mP+V/5P/kf+R/5T/lf+W/5b/lf+U/5L/kf+N/43/jv+O/5H/k/+R/5D/jf+L/4r/if+K
/4v/jf+O/47/jv+N/4z/iv+I/4j/iP+J/5H/mP+j/7D/wP/V/+X/7f/t/+z/6//i/9T/
xv+1/6X/l/+K/33/cf9j/1j/Vv9c/1//Y/9i/2P/aP92/4X/iP+C/3//gv+B/4T/h/+G
/4f/h/+H/4b/hv+G/4b/iP+M/43/jf+O/4v/i/+M/4r/iv+L/43/jf+N/47/jv+N/43/
kP+R/5D/j/+M/4v/jf+O/4//kP+Q/5D/kf+S/5L/kv+T/5P/kv+S/5L/kv+V/5b/l/+Z
/5n/mf+Z/5v/nf+b/5n/mf+d/53/nv+e/5z/m/+b/53/nv+f/5//n/+f/5//oP+i/6b/
pv+l/6X/pf+l/6f/qP+q/6r/qP+o/6r/rv+y/7L/sf+x/7D/r/+w/7H/tP+3/7n/u/+8
/7z/u/+6/7f/uP+8/77/v//C/8L/wP++/8D/vv+8/7v/u/+8/73/vf+7/7j/uP+3/7T/
tP+z/7P/s/+y/7L/sf+t/67/rv+s/6z/rf+t/63/q/+p/6n/qv+q/6b/pv+m/6j/q/+r
/6v/p/+n/6f/qv+q/6j/qP+o/6j/qv+n/6f/p/+m/6f/p/+m/6f/p/+o/6n/qP+n/6b/
pf+o/6r/q/+t/6r/qP+m/6X/qf+q/6v/rP+t/6z/q/+q/6r/qf+p/6n/q/+q/6r/rP+s
/6z/q/+r/67/rv+u/67/r/+v/63/rP+q/6n/qf+t/67/r/+v/63/rv+v/6//r/+t/6//
sP+x/6//r/+u/6z/q/+r/67/sP+w/7H/sf+x/6//r/+v/7D/sf+x/7D/sP+w/7D/sP+u
/63/rf+t/67/sP+y/7L/sP+v/67/rv+x/7P/s/+z/7P/s/+z/7P/s/+w/6//rv+s/7D/
tP+4/7f/tP+z/7L/sf+w/7D/sf+x/7H/r/+w/7D/sv+x/7H/sf+y/7L/sv+x/7D/sf+z
/7T/tf+2/7f/uf+7/7j/uP+4/7f/uf+4/7j/uP+6/7r/uv+7/7v/vP+8/7r/uP+4/7n/
uv+6/7r/u/+7/73/vf+9/73/v//A/8D/v/+6/7n/uP+4/7X/s/+x/7H/tf+1/7X/tP+0
/7T/s/+z/7H/sf+y/7L/s/+1/7P/sv+z/7P/tP+1/7P/s/+0/7T/tP+0/7P/sv+y/7T/
tv+4/7f/uf++/8f/1v/k//X/BwAPAA0ADAAJAAAA9v/s/9//z/+//6r/mf+P/4P/ev96
/4D/h/+L/5D/mf+i/6b/qf+s/67/sf+z/7H/s/+1/7X/tf+0/7P/tP+0/7T/tP+z/7b/
tv+1/7f/tf+2/7j/uP+4/7n/u/+4/7f/t/+2/7T/tf+5/7v/u/+7/7n/uf+6/7r/uv+6
/7z/vP+9/77/u/+6/7r/uf+6/7z/vv/A/8D/wP/A/8H/wf/B/8H/w//H/8X/w//D/8P/
w//E/8T/xv/F/8X/x//I/8n/yf/J/8f/x//I/8r/zv/O/83/zf/N/83/z//Q/9D/0P/O
/87/0v/W/9r/2v/Y/9n/2f/Z/9z/3f/g/+P/5P/l/+X/5P/m/+b/5P/m/+n/6v/q/+z/
7v/s/+r/7P/t/+z/7P/t/+3/7f/s/+n/6P/o/+f/5P/m/+X/5f/l/+L/4v/h/93/3v/e
/9z/3P/b/9v/2//Z/9f/1//Y/9j/1//Y/9n/3P/a/9n/2P/T/9X/1//c/97/3P/a/9j/
1v/X/9X/1v/X/9n/2//c/9z/2v/Z/9n/2f/a/9v/3P/d/9v/3P/c/93/3f/c/9v/2//c
/9z/3P/c/9z/3P/c/9z/3f/d/97/3//f/97/3v/g/9//3v/c/9v/3v/g/+L/5P/k/+P/
4P/e/97/3//h/+f/5P/j/+H/3f/d/9//4P/h/+H/4//k/+X/4//j/+L/4P/h/+H/5P/m
/+P/4//i/+H/4P/h/+L/5P/l/+X/5P/k/+T/5P/k/+L/4//j/+P/5P/j/+T/4//g/+L/
4v/j/+f/5f/l/+X/5f/n/+f/5//n/+f/5//n/+b/5P/k/+b/5//l/+T/5P/h/+P/5f/p
/+z/6v/q/+b/4v/m/+b/6P/o/+j/6P/n/+f/5v/l/+f/6P/o/+r/6P/n/+b/5v/n/+j/
6P/o/+r/6//r/+v/7P/t/+//8f/v//D/8f/x//H/8P/w//D/8f/y//P/9f/1//b/9v/0
//L/8v/z//T/9v/2//f/9//3//f/9//3//f/+P/4//f/9P/z//L/8v/v/+3/6//r/+3/
7f/t/+z/7v/u/+3/7f/r/+v/7P/s/+3/7//t/+z/7P/r/+v/6//t/+3/7v/u/+7/7v/t
/+z/5v/q/+7/8v/z//X/+P8BABIAJgA1AEEARQBDAEAAOwAyACoAHgALAPn/6f/c/9H/
yf+//7b/tv+4/7v/w//M/9X/3P/k/+f/5v/q/+3/7f/r/+3/7//u/+//7//v/+z/7P/s
/+z/7f/w//D/7//w/+3/7f/u//D/8P/x//P/9f/1//b/9v/w/+//8f/x//T/9f/0//X/
9v/2//b/9v/2//b/9//4//b/9v/3//f/+P/4//j/+P/3//j/+f/7//v/+//7//3//f/7
//n/+f/8//3///8AAP7//f/9////AAABAAEAAQADAAMABAAGAAcABgAEAAMABgAHAAoA
DAANAA4ADQAOAA0AEAATABIAEwAVABYAFwAXABcAGQAbABwAHQAdABwAHwAgAB8AIgAj
ACQAJAAmACgAJgAkACYAJgAkACMAIwAjACMAIgAfACAAIAAfABwAHAAbABsAGwAYABgA
FwATABIAEgAQABAAFAAVABYAFQASABEAEQAQAA8AEAARABQAEwATABMADwANAA0AEAAQ
AA4ADgAOAA4ADwANAA4ADwASABMAEwASABIAEQARABEAEQARABEAEQATABQAFAAVABMA
EgARABEAEAAQABAAEAASABIAEgASABQAEwATABMAEQAQABAAEgAUABQAEwATABQAFAAU
ABQAFwAXABUAFAASABEAEQAVABYAFwAXABUAFQAVABQAEwARABMAFAAVABUAFQAUABIA
DwAPABIAFAASABMAEwATABMAEwATABQAFQAVABQAFAATABIAEQAOABAAEQASABQAFQAW
ABUAEgARABAAEAATABMAEwATABMAEgARABAADwAQABEAEgASABAAEAASABMAEQAQABAA
DQAPAA8AEQASABIAFAASABAAEAAMAA0ADwAOAA4ADgAOAA4ADwAPAA4ADQANAA4ADgAQ
AAwACwAKAAoACQAKAAoACgAKAAsACwALAA0ADQAOAA8ADQAOAA8ADwAPAA4ADgAOAAsA
CgAJAAkACQAKAAoACAAIAAgACQAKAAoACgALAAsACgAJAAgABwAHAAgACAAHAAQAAwAC
AAIA///9//v/+//9//3//f/8//r/+v/5//n/+f/5//r/+v/5//v/+f/4//j/9//3//f/
+f/5//r/+v/4//j/9//2//T/9v/4//r//f8DAAwAGwAuADwAQQBHAEkARQBAADsANAAo
ABgABQD1/+v/4v/X/8v/xf/G/8j/yP/N/9X/3P/l/+7/7v/v//L/9v/3//X/8//1//f/
+P/5//n/+f/4//j/+P/4//v//v/+//3//P/5//n/+v/6//r/+//9//////8AAAAA+//7
//7//////////f/9////AAABAAIAAAAAAAEAAgAEAAQABQAFAAIAAgACAAIAAwAEAAUA
BwAHAAcABwAJAA0ACwAJAAkADAANAA8AEAAQAA8ADwARABMAFQAWABcAFQAVABYAGAAa
ABoAGQAZABsAGwAdAB4AIgAkACQAJgAoACwAMAAwAC4ALwAvAC8AMAAxADQANwA5ADsA
PAA8ADwAPAA6ADwAQABCAEMARgBHAEYARQBIAEoASABHAEcARQBFAEQAQQBBAEIAQgBA
AEIAQQBBAEEAQgBCAEEAPQA+AD4APAA8AD0APQA9ADsANwA3ADgAOAA5ADoAOwA+AD0A
PQA9ADkAOQA5ADwAPAA9AD4APwBAAD4AOwA7ADsAPQA/AEAAQABCAEEAQQBBAD8APwA/
AD8AQABCAEMARQBFAEQAQwBDAEMAQgBBAEAAQwBEAEUARgBGAEUARQBFAEMAQgBCAEQA
RgBGAEUARQBJAEoASwBMAEwASwBIAEYARQBFAEYASwBLAEsASgBHAEgASQBJAEkARgBH
AEcARwBKAEsASwBKAEcARwBKAEwATABNAE0ATQBJAEkASQBKAEoASwBLAEwATABMAEwA
SgBIAEcARgBGAEoATABMAEoASwBKAEoATQBKAEkASABHAEgASQBKAEsASgBJAEgARgBI
AEgASgBLAEsASgBKAEcASABJAEwATgBPAFAATQBKAEkASABIAEcASABKAEsASwBIAEgA
SABJAEgASgBMAEsASgBJAEgASABJAEkASQBHAEgASABKAEoASQBIAEgASwBMAEwATABL
AEsASgBJAEkASQBKAEsASwBMAE0ATQBNAEwATABMAEsASgBJAEkASwBMAEwASgBIAEgA
SQBKAEoASgBLAEsASgBJAEgARwBIAEoASwBLAEgARwBGAEYAQgA/ADwAOwA/AD8APwA+
AD4APgA9AD0AOwA7ADwAPAA9AD8APQA8ADoAOQA5ADkAOQA5ADoAOgA4ADgANwA2ADoA
PAA6ADwAPwBDAEoAWwBsAHoAhwCLAIsAhwCEAH8AegByAGIATwA/ADUALAAbAAsAAQAE
AAgACgARABUAEAARABoAIgApACwALgAtAC8ALQAvADEAMQAxADAALwAvADAAMQAyADEA
NAA0ADMANAAxADEAMgA0ADQANQA3ADYANQA1ADQALwAvADIAMwA1ADUAMwAzADMAMgAx
ADAAMAAwADEAMgAwADAAMQAxADAAMAAwADAAMQAyADMANQAzADMAMwA1ADkANwA1ADUA
NwA3ADgAOAA3ADUANAA1ADgAOQA5ADkANwA3ADgAOgA8ADwAOwA7AD0APQA/AEAAQABA
AD4APgBAAEQASABIAEgASQBJAEkASABHAEgASQBJAEsATABMAE4ATgBMAE4AUABQAE8A
UABPAEwASQBKAE0ATABMAE0ATwBPAE4ASwBGAEQAQQA8AD0APQA+AD8APQA8ADoANQA2
ADYANAA0ADMAMwAzADEALgAtAC0ALAAsACwALAAuACwAKwAqACUAJAAlACkAKgApACgA
JwAmACQAIQAhACEAIwAlACYAJgAlACMAIgAhACAAHwAeAB0AHgAgACEAIwAiACAAHgAd
ACAAIAAgACAAHwAeAB0AHAAcABsAGwAbABoAGAAXABgAGgAaABkAGQAZABgAFwAWABcA
FwAVABQAEAAPAA8AEwASABMAEwARAA8ADwAOAA0ACwANAA4ADwANAA0ADAAKAAYABQAH
AAgABwAHAAYABQADAAMAAwAEAAIAAQD///7//v/+//7//P/9//3//f/+////AAD///z/
+f/2//T/9f/3//f/9//3//X/9f/1//X/8//z//P/8v/x//D/8f/x/+//7v/u/+v/7f/x
//L/8f/w/+//7v/r/+v/6v/p/+v/7P/s/+7/7P/r/+r/6v/o/+j/5//m/+j/6f/p/+n/
6f/p/+r/6//r/+z/7f/t/+z/6v/p/+j/6f/q/+v/7f/q/+r/6f/m/+b/5v/n/+j/6P/o
/+n/6f/p/+n/6f/p/+f/6P/o/+f/5v/l/+T/5P/j/+H/3//f/+D/3//e/9z/2v/a/9n/
2f/Z/9n/2v/a/9v/3f/b/9r/2P/X/9f/1//Z/9n/2v/a/9r/2v/Z/9j/0P/Q/9b/3P/d
/+H/6P/1/wQAGAApADEAMQAvACwAKQAkABwADAD3/+P/1f/M/8H/tf+p/6T/pv+q/6v/
rf+y/7f/vv/E/8f/yP/I/8v/zP/L/87/0f/S/9P/0//T/9L/0v/S/9L/0v/U/9P/0f/T
/9H/0v/U/9L/0v/T/9X/1f/V/9b/1v/R/9H/1P/V/9P/0//R/9H/0v/S/9L/0v/S/9L/
0//U/9X/1v/Y/9n/1v/W/9b/1v/X/9j/2f/b/9r/2f/Y/9n/2//Z/9f/1//a/9v/3f/e
/9z/2//b/93/3P/d/93/3f/f/9//4P/i/+P/4v/g/9//4//j/+X/5v/o/+j/5v/m/+f/
6v/t/+z/7f/v//D/8f/v/+//8f/z//X/9//4//j/9v/2//T/9v/7//z//P/+//7//P/6
//z//P/6//n/+f/6//v/+//5//b/9v/1//L/8v/x//H/8f/w//D/7//r/+r/6v/o/+j/
6//r/+v/6f/n/+f/6P/o/+T/5P/k/+b/5//n/+f/4//j/+P/5v/m/+j/6P/o/+j/6v/n
/+f/5//m/+f/5//m/+j/5//n/+f/5v/l/+T/4//k/+b/5//p/+n/6P/n/+f/6v/q/+r/
6v/s/+z/7P/s/+r/6f/p/+n/6//q/+r/7P/s/+z/6//r/+z/7P/s/+z/7//v/+3/7P/q
/+n/6f/t/+7/7//v/+3/6//r/+r/6f/p/+v/7P/t/+3/7f/s/+r/6f/p/+z/7v/u/+//
7//v/+3/7f/t/+7/8P/x//H/8v/y//L/8v/w/+//7//v//D/8v/0//T/8v/x//D/8P/z
//H/8f/x//H/8//z//P/8//z//P/8//y//L/8v/0//X/9f/0//T/8f/x//H/8//0//b/
+P/2//T/9P/0//X/9f/2//j/+f/5//j/+P/4//n//P8AAAAA///9//3//v/+/wAAAAAB
AAEAAwABAAAAAQAAAAIABgAEAAQABAAEAAYABgAGAAYABgAGAAYABgAGAAYABgAGAAQA
BAAEAA==
         </WaveFormData>
      </LeadData>
   </Waveform>
</RestingECG>
