# Supplementary material for: Detection of Left Atrial Enlargement Using a Convolutional Neural Network-Enabled Electrocardiogram
Source: Front Cardiovasc Med. 2020 Dec 17;7:609976. doi: 10.3389/fcvm.2020.609976 (PMC7773668; doi:10.3389/fcvm.2020.609976)
Supplement: Supplementary file 5 [file Data_Sheet_5.ZIP › normal4/1802035703_4272_0000002U.XML]

<?xml version="1.0" encoding="Windows-1252"?>
<!DOCTYPE RestingECG SYSTEM "restecg.dtd">
<RestingECG>
   <PatientDemographics>
      <PatientID>1802035703</PatientID>
      <PatientAge>68</PatientAge>
      <AgeUnits>Years</AgeUnits>
      <Gender>Male</Gender>
      <PatientLastName>huangbogen</PatientLastName>
   </PatientDemographics>
   <TestDemographics>
      <DataType>Resting</DataType>
      <Site>1</Site>
      <AcquisitionDevice>MAC55</AcquisitionDevice>
      <Status>Unconfirmed</Status>
      <Priority>Normal</Priority>
      <AcquisitionTime>10:17:24</AcquisitionTime>
      <AcquisitionDate>12-10-2016</AcquisitionDate>
      <CartNumber>1</CartNumber>
      <AcquisitionSoftwareVersion>009C</AcquisitionSoftwareVersion>
      <XMLSourceVersion>MAC5000 v1.0</XMLSourceVersion>
   </TestDemographics>
   <RestingECGMeasurements>
      <VentricularRate>84</VentricularRate>
      <AtrialRate>84</AtrialRate>
      <PRInterval>190</PRInterval>
      <QRSDuration>112</QRSDuration>
      <QTInterval>374</QTInterval>
      <QTCorrected>441</QTCorrected>
      <PAxis>14</PAxis>
      <RAxis>11</RAxis>
      <TAxis>31</TAxis>
      <QRSCount>14</QRSCount>
      <QOnset>209</QOnset>
      <QOffset>265</QOffset>
      <POnset>114</POnset>
      <POffset>177</POffset>
      <TOffset>396</TOffset>
      <ECGSampleBase>500</ECGSampleBase>
      <ECGSampleExponent>0</ECGSampleExponent>
   </RestingECGMeasurements>
   <Diagnosis>
      <Modality>Resting</Modality>
         <StatementCount>6</StatementCount>
         <LabelText>12SL ��ϳ���</LabelText>
      <DiagnosisStatement>
         <StmtFlag>ENDSLINE</StmtFlag>
         <StmtText>�������</StmtText>
      </DiagnosisStatement>
      <DiagnosisStatement>
         <StmtText>����</StmtText>
      </DiagnosisStatement>
      <DiagnosisStatement>
         <StmtFlag>ENDSLINE</StmtFlag>
         <StmtText>���ķ�����</StmtText>
      </DiagnosisStatement>
      <DiagnosisStatement>
         <StmtText>�±��ļ�����</StmtText>
      </DiagnosisStatement>
      <DiagnosisStatement>
         <StmtFlag>ENDSLINE</StmtFlag>
         <StmtText>�����䲻ȷ��</StmtText>
      </DiagnosisStatement>
      <DiagnosisStatement>
         <StmtFlag>ENDSLINE</StmtFlag>
         <StmtText>�쳣 ECG</StmtText>
      </DiagnosisStatement>
   </Diagnosis>
   <Waveform>
      <WaveformType>Rhythm</WaveformType>
      <WaveformStartTime>0</WaveformStartTime>
      <NumberofLeads>8</NumberofLeads>
      <SampleType>CONTINUOUS_SAMPLES</SampleType>
      <SampleBase>500</SampleBase>
      <SampleExponent>0</SampleExponent>
      <HighPassFilter>16</HighPassFilter>
      <LowPassFilter>150</LowPassFilter>
      <ACFilter>NONE</ACFilter>
      <LeadData>
         <LeadByteCountTotal>10000</LeadByteCountTotal>
         <LeadTimeOffset>0</LeadTimeOffset>
         <LeadSampleCountTotal>5000</LeadSampleCountTotal>
         <LeadAmplitudeUnitsPerBit>4.88</LeadAmplitudeUnitsPerBit>
         <LeadAmplitudeUnits>��V</LeadAmplitudeUnits>
         <LeadHighLimit>2147483647</LeadHighLimit>
         <LeadLowLimit>268435456</LeadLowLimit>
         <LeadID>I</LeadID>
         <LeadOffsetFirstSample>0</LeadOffsetFirstSample>
         <FirstSampleBaseline>0</FirstSampleBaseline>
         <LeadSampleSize>2</LeadSampleSize>
         <LeadOff>FALSE</LeadOff>
         <BaselineSway>FALSE</BaselineSway>
         <ExcessiveACNoise>FALSE</ExcessiveACNoise>
         <MuscleNoise>FALSE</MuscleNoise>
         <LeadDataCRC32>20801777</LeadDataCRC32>
         <WaveFormData>
8//z//H/8P/y//H/7//1//r/CAAmAEAATABZAHAAgwCWALIAygDZAOEA3gDPAL8AqQCG
AFQAHgDq/8b/s/+q/6L/pv+v/7L/s/++/8f/yf/P/9j/2v/b/93/3P/b/+L/5f/l/+r/
6//o/+f/6f/n/+b/7P/u/+7/8P/w/+3/7P/t/+z/6//u/+//7v/w//H/8f/v/+//7v/t
/+z/7v/v//H/8//w//D/7//u//D/8v/w//D/8v/y//H/8f/x//H/8f/x//T/9f/3//j/
9v/2//n/9//3//r/+v/6//v/+//6//r/+v/6//r//f/+//3/AAACAAQABAAFAAUAAwAD
AAMAAQAGAAYABQAFAAQAAgAAAP7/AwAEAAcACgAGAAQAAwABAAEAAQAAAP//AAABAP//
/f/9//v/+f/3//f/9f/1//X/8//0//f/9//0//T/9P/0//b/9v/2//b/9f/1//X/9v/3
//X/+f/7//v/+v/6//r//P/9//3/+v/+//7//v/+//3//P/7//r/+v/6//r/+v/6//z/
/v/8//r/+v/7//v//f/9//z/+v/7//v/+v/6//3//f/9//3/+f/4//f/9v/4//v//f/+
//7/AAD+//7//f/7//r/+//8//v//v////z//P/9//3//P/6//n/9v/6//z//f/8//z/
/P/7//v//f/9////AQD9//3//v/+////////////AwADAAEAAQADAAIAAAD//wEABAAI
AAwABwAHAAkACAAJAAoACwAMAAwADAAMAA0ACwAJAAwADQAOAA8AEQASABEAEQAPAA8A
EAAPAA0AEAAOAA0ADQANAAkACQAJAAcABQAFAAUAAgACAAEA/v/8//r/+f/2//j/+v/5
//n/+//4//b/9f/0//b/9//4//j/9v/4//b/9v/2//b/9P/2//j/9v/2//b/9P/0//X/
9f/3//P/9//5//T/9P/7//X/9f8GABQAHAAwAEQATwBiAHkAigCcALgAywDLAMoAxQCz
AJsAgABSABgA6P/I/7H/qP+s/6z/r/+4/7v/uv/B/8n/zf/U/97/4f/h/+D/4f/m/+3/
6//q/+//9v/x/+3/8f/y/+7/8P/w//L/8v/0//T/9v/2//D/8P/u/+r/7//z//b/9//5
//j/9//2//j/9//3//f/9//4//j/+P/3//j/9f/0//n/+v/6//v/+v/5//j/9//4//n/
+//8//v/+v/8//n/+v/+////AAADAAMAAgACAAMAAgABAAMABQADAAUABgAIAAgACQAJ
AAYABQAEAAEACAAKAAsADQALAAoACQAIAAkACAAJAAoACAAIAAkACQAEAAMAAQD//wAA
AQD///3//v/9//z/+//7//n/+f/5//f/+P/7//v/+P/4//j/+P/4//j/+P/4//n/+f/5
//r/+v/3//r/+//+//7///8AAP7///////z//v/+//7//v/9//z/+//6//z//P/8//z/
+v/8//7//P/7//r/+v/5//z//f/9//z//P/7//n/+P/8//3//v////z//P/8//z/+v/7
//v/+v/8//7//P/8//n/9//2//f/+f/5//3////8//z//f/9//v/+v/6//j//f/+//7/
/P/9//z/+v/5//r/+//+/wEAAQABAAIAAgAAAP///v/9/wEAAQD/////AgAEAAEA//8C
AAQABgAIAAoACAAIAAgACQAJAAcACgALAA0ADQAOAA4ADAALAAgABwAKAAsACwAQAA0A
CwAKAAkABwAHAAcABQAEAAMAAgD+//r/+f/2//T/9v/3//b/+v/4//X/8//z//X/9P/0
//T/9P/1//b/9v/0//b/9P/0//b/9v/0//b/9v/0//T/9P/z//L/8v/x//X//f/7//X/
9P/0//H/+f8DAAgAEAAiADAAPgBVAGYAcwCGAKAArACxALUAsgCnAJkAfwBYACoA/v/Y
/8L/vf+6/7T/tv+7/8D/w//G/8X/yf/T/9j/2v/f/+H/4v/j/+j/5//p//D/8f/q/+n/
6//t/+z/6v/u//D/9P/2//X/9P/1//T/8//2//f/9v/4//n/+f/3//f/9v/1//T/9f/1
//b/9//2//b/9f/0//X/+P/3//j/+v/6//n/+f/5//n/+f/5//v/+//8//z/+v/6//3/
+//9/wAAAAAAAP/////+//7/AgACAAIABQAHAAUABwAIAAcABgAGAAUABwAHAAcABQAK
AAoACQAJAAgACAAIAAgACAAGAAYABgAFAAYACAAJAAQAAwABAP//AgADAAEA//8AAP//
/v/9//z/+//8//3/+v/6//z/+//6//r/+v/6//z//P/8//z/+//5//f/9v/5//f/+//9
//z/+v/5//j/+f/7//z/+v/6//r/+v/6//n/+P/3//b/+P/4//j/+P/2//j/+v/4//j/
+P/5//n/+v/7//v/+v/8//v/+f/4//v/+//7//v/+f/4//f/9v/3//n/+v/6//r//P/6
//r/+v/5//n/+//9//v//f/9//v/+v/6//n/+v/6//v/+v///wAAAAD+/////v/8//v/
/f/9////AQD9//3/AgACAAQABgAIAAoADAAJAAgABwAHAAkABwAKAAsACQAJAAoACgAL
AAsACQAJAAsACwAKAA4ADAAJAAcABQAFAAUABQADAAIAAQAAAPz/+P/3//T/8v/x//H/
7//y//L/8f/x//P/8v/w/+//7v/w//H/8v/y//H/8v/v/+7/7//w/+//8v/y//D/8P/w
/+7/7v/v/+//7f/z//H/6f/m/+r/6f/v//n/AgAMABwALAA4AEsAYABtAIAAnACyAL0A
xQDEALUAqQCVAHIAQgAQAN7/vP+x/7D/rP+o/6v/sP+5/8D/wf/D/8v/zv/O/9X/2f/Y
/9n/3v/h/+X/6v/n/+T/4//j/+H/3v/i/+X/5v/p/+r/6P/o/+r/6v/q/+z/7P/q/+z/
7f/t/+v/7f/s/+v/6v/r/+v/7P/t/+r/6v/p/+j/6v/s/+r/6v/t/+7/7v/v/+//7//v
/+//8f/x//L/8v/x//D/8v/v/+3/8P/w//D/8v/z//P/9P/2//b/9v/5//r/+f/8//7/
+//6//r/+f/7//v/+//5//r/+v/5//n//P/8//z//P/9//z//f/+//v/+v/6//n/9//3
//b/9f/3//f/9P/x//D/7//u/+3/7f/r/+v/6//r/+z/7//v/+7/7v/u/+7/7v/u/+7/
7v/t/+3/7f/u/+//7f/x//P/8f/w//D/8P/u/+//7//s//D/8P/w//D/7v/u/+7/7v/u
/+7/7v/u/+z/7v/w/+7/8P/w//H/8f/y//P/8//y//L/8f/v/+7/8f/x//H/8f/u/+7/
7v/u/+z/7f/t/+z/7f/w/+//8P/u/+3/7f/v//H/7//x//H/7v/u/+//7//x//D/8P/u
//P/9P/0//L/8v/y//H/8f/y//P/9v/5//b/9f/1//T/9v/3//j/+f/7//v/9v/4//r/
/P/+//z//P/8//3////9/wAAAQADAAMABAAEAAMAAwABAAEA///9//r//P/9//3//v//
//3//f/9//v/+P/3//b/8v/y//H/7v/s/+j/5//k/+b/6f/p/+r/7f/r/+r/6v/q/+j/
5//m/+T/5f/o/+f/6P/m/+b/5P/m/+j/5v/m/+b/5f/k/+T/4//p/+f/5f/n/+j/7v/t
/+f/7f/4//z/CgAiADQAQwBcAHUAiACcALIAvwDJAMoAwQCxAKEAggBQABgA4P+0/6X/
pv+e/57/rf+2/7P/sv+5/7n/uf/E/8z/zf/P/9b/0//U/9v/2f/W/9v/4P/d/93/4//g
/97/3v/e/+D/4P/h/+L/5f/m/+L/5P/k/+L/4v/j/+P/4f/l/+b/5//o/+f/5f/k/+P/
5f/m/+b/5v/m/+j/5v/m/+r/6v/p/+n/6f/p/+n/6f/p/+n/6v/q/+v/7P/w/+//7f/u
/+z/6v/s/+3/7f/u//L/8v/y//X/8//x//P/9P/2//b/9//3//X/9f/1//P/+P/4//f/
9//2//b/9v/2//T/8v/y//L/8v/y//P/8//v/+//7v/t/+3/7f/q/+f/6//r/+v/6//n
/+X/5f/l/+b/6P/s/+3/6v/q/+r/6v/q/+r/6v/q/+z/7f/u//D/8P/t//D/8f/v/+7/
7v/u//D/8f/x/+7/7v/u/+7/7v/u/+7/7v/u/+z/7P/s/+z/6//u//H/8P/t/+z/7P/r
/+z/7f/t/+z/8f/x//D/8P/w/+//7v/t/+7/7v/u/+7/7P/t/+3/7P/s/+7/7P/s/+3/
7f/u//H/7v/r/+z/6//s/+z/7f/t/+3/7P/s/+r/7f/u/+7/7P/s/+z/6//r/+v/6//t
/+//7f/t/+7/7v/x//H/8f/x//P/8//x//H/8v/y//H/8f/x//L/9P/2//3/+f/4//n/
+v/7//z/+v/6//r/+//9//v//v////7//f/9//z//f/9//v/+//8//v/+f/8//v/+f/4
//f/9v/3//j/9//z//H/7//q/+b/5f/i/+D/4P/h/+D/5P/k/+P/4//l/+P/4v/i/+L/
3//f/9//3v/e/+D/3v/e/+D/4P/e/+D/4P/e/97/3v/f/+D/4v/j/9//3//d/9v/4P/i
/+H/5f/t//D//P8WACoAMgBHAGQAdwCQAK4AvADBAMkAwACvAJ0AhQBeACoA8P+8/6D/
lf+O/4z/lv+j/6r/sf+y/7H/tf+9/8D/wv/J/83/zv/P/9T/0//R/9T/1f/U/9v/3f/Z
/9z/4P/d/9z/3f/c/9z/3P/e/97/3v/g/+D/3v/e/9//3//d/+L/4v/i/+L/4P/f/9//
3//f/+D/4P/g/9//4P/d/9z/4P/g/9//3//j/+P/4//j/+P/4//k/+T/5P/k/+f/5f/n
/+r/6v/q/+r/6f/n/+b/6v/q/+r/7f/t/+v/7f/u/+7/7v/v/+//7f/t/+3/6//u/+7/
7f/t//D/8P/w//D/7v/s/+z/7P/o/+j/6f/p/+j/6f/p/+n/5//n/+T/4f/k/+X/5v/n
/+P/4f/h/+H/4f/i/+X/5f/l/+b/5//o/+r/6v/q/+r/7f/t/+3/7v/s/+n/7P/t/+3/
7P/s/+z/7v/v/+//7P/s/+z/7P/s/+3/7v/v//D/8P/w//D/8P/t/+7/7//s/+//8P/y
//P/8v/x/+//7P/x//H/8P/w//H/8f/x//H/7v/u/+7/7v/v//H/8v/y//H/8v/v/+7/
8f/x//L/9f/0//H/8v/x//L/8v/z//P/8v/w/+//7P/x//L/8v/w//T/9P/z//P/8//z
//X/9//0//P/8//y//X/9f/1//X/9f/1//P/8//0//T/8//z//L/9P/3//r/+f/5//n/
+f/8//3//f/9//v/+v/3//b/+P/5//r//P8CAP7/AAAAAAAAAAACAAQABgAJAAcABQAI
AAkABwAHAAgACAALAAsACQAJAAoACQAHAAoACAAHAAcABwAGAAcACAAHAAQAAwACAP7/
/P/7//j/9v/z//P/8f/0//X/9f/2//n/+f/4//j/+P/1//X/9f/0//X/+P/3//j/9v/2
//T/9v/2//T/9P/0//b/9v/3//f/9//1//v//f/6//z//f///wMABgAIABgAMABCAE8A
YgBzAIIAlACoALUAuwC6AK8AnwCRAHQAQAAMAOL/wv+z/7T/tv+4/7//wv/B/8T/x//J
/9H/1v/W/+H/7//s/+P/5v/r/+v/8P/5//j/9//9//3/+P/2//b/9v/4//j/+v/6//z/
/P/4//r/+v/4//r/+//7//n//f/+////AAD+//3//f/9//3//v/+//7//v8AAP7//v8A
AAAA/////wQABQAGAAcABAADAAMAAgADAAQACAAHAAYACAAHAAYABwAHAAYABgAKAAoA
CgANAA0ACwANAA4ADgAOAA8ADwAPAA8ADwANABAAEAAPAA8AEAAQABAAEAAOAAwADAAM
AAsADAAOAA8ACgAJAAcABQAGAAcABQADAAYABwAIAAkABwAFAAUABQAFAAYACQAJAAcA
BgAFAAQABQAGAAcACAAHAAcABwAIAAgABQAIAAkACgAKAAsADAAJAAkACAAEAAgACAAI
AAgACAAIAAgACAAGAAYABgAGAAYACAAKAAgABwAGAAYABQAHAAcABgAEAAoACwALAAwA
CQAHAAUAAwAEAAYACAAKAAkACQAIAAYACAAKAAgACAAKAAkACQALAAkABwAJAAkACgAK
AAsACwAJAAgACAAGAAcACAAIAAYACAAIAAcABwAGAAUABgAHAAcACQAMAA4ADQALAAkA
BwALAAsACQAJAA0ADgAOAA8ADgAOAA8AEAAPAA8ADwAPAAoADgARABIAEwAUABYAFgAW
ABcAFQATABYAFwAZABkAGgAaAB0AHQAbABsAGQAXABQAFgAWABUAFQAVABEAEQARAA8A
DQANAA0ACgAJAAkABwAGAAMAAwABAAQABAADAAMABQAEAAIAAQAAAP////////7/AQAE
AAMABAADAAIA//8AAAAA/v/+//7//v/+///////9//v/+//9/wQACAAJAAcACQAMABQA
KAA6AEoAWwBwAIMAlgCoALgAwwDPAM4AwQCzAKMAfgBOABgA6P/K/8H/vv++/8D/wf/G
/8n/yv/J/8//1//e/+L/6f/r/+j/6//0//f/8//y//X/+v////3/9//6//z/+v/6//z/
/P/8//z//v/+//r//P/8//r//P/9//3/+/8AAAAAAAAAAAAA////////AgAEAAUABgAE
AAQAAAD+/wIAAgABAAEAAwADAAMAAwACAAEAAQAAAAIABAAJAAkACAAKAAkACAAKAAsA
CwAMAA0ADAALAA0ACwAJAAsADAANAA4AEAARAA4ADQAMAAkADwAQABAAEQARABAADwAO
AA4ADAAMAAwACwAMAA4ADwAMAAsACQAHAAgACQAHAAUABgAFAAQAAwAAAP3//P/7//3/
AAAFAAcAAwACAAEAAAADAAQABQAGAAUABQAFAAYABAABAAQABQAFAAQABAAEAAMAAwAC
AP7/AwAEAAUABgAGAAYABgAGAAUABAADAAIAAgAEAAYABAACAAIAAwADAAMAAwACAAAA
AAD///3//P8AAAMABgAJAAYABgAGAAYAAwADAAIAAAABAAQAAwAEAAQAAwADAAUABAAB
AAIAAQACAAIAAwADAAMAAgACAAAAAwAEAAQAAgAEAAQAAwADAAMAAwAFAAcABgAHAAkA
CgAIAAcABgAFAAkACQAHAAcACwAMAAwADQAMAA4AEQASABMAFAASABIAEgATABMAEQAU
ABUAEwATABQAFAAXABcAFQAVABYAFQATABYAFgAVABUAFQASABEAEAANAAoACQAIAAQA
AgABAP7//P/8//3//P8AAP7//f/9///////+//7//v/9//3//f/8//z//v/8//z//P/8
//r//P/8//r/+v/6//j/+P/5//n//f/9//3/9//4//z//f/9/wcAEAAaAC4ARABSAGMA
eACLAJ4AugDQANkA3wDaAMsAtQCdAHQAPgAKAOD/wv+1/7b/tv+0/7v/wv/B/8b/zf/T
/9v/4P/i/+P/5//k/+X/6v/t/+3/8P/z//D/8//3/+//7P/2//j/+P/6//r/+f/4//n/
+P/2//j/+P/2//b/9//3//X/+P/4//j/+P/5//n/+v/7//j/+P/3//b/9//6//n/+v/+
//7//f/9//z/+//6//n//P/9////AAD9//z//v/7//z/AAABAAIABQAFAAQABAADAAIA
AQADAAQAAwAGAAgABgAGAAcABwAJAAkACQAHAAoACgAJAAkACQAIAAcABgAIAAYABgAG
AAMAAgACAAEA//////7//f/+/////f/7//v/+//7//v/+v/5//r/+//6//r//P/7//r/
+v/6//r/+P/4//j/+P/6//v//P/+/wAA/f8AAAEA///8//r/+P/7//3//v/8/wAAAAAA
AAAA/f/8//v/+v/9//7///8AAPz//v8AAP7//P/8//3//f/9//3//P/6//3//f/8//z/
///////////+//7//v/+//3//f/8//r/+//+//3//v/9//v/+v/7//z/+//+/////P/8
//3//f/8//r/+f/2//r//P/9//z//P/8//v/+//8//3/AAADAAEAAQACAAIAAQABAAEA
AQAFAAUAAwADAAQABAADAAMABgAKAA0ACgACAAUABgAHAAgACQAKAAsADQALAAkADAAN
AA8ADwAQABAAEgATABIAEwAOAAsABwAIAAsACwAMAA0ADAANAA4ADQAHAAUAAwD+//3/
/f/7//r/9v/1//L/9P/2//X/9f/3//X/9P/0//T/9P/1//b/9v/2//j/9v/2//P/8v/v
//D/8//y//P/9P/y//L/8//z//P/7f/v//H/8P/0//X/8//7/wQACAASACgAPABLAGQA
fwCSAKQAvADPANcA2ADVAMUArwCUAGwAOAD+/87/tf+s/6b/pv+x/7r/u/+8/8H/w//H
/9D/2P/b/93/4v/j/+T/5//l/+D/6f/w/+v/6//v//D/8v/v/+7/7//u/+//8P/z//T/
8P/y//L/8P/y//P/8//x//L/8v/y//L/8f/v/+7/7f/x//T/9v/4//f/+P/1//T/+P/4
//f/9//5//n/+f/5//b/9f/1//T/9v/4//3//f/8//7//f/8//v/+//6//r//v/+//7/
AQD///3///8AAAIAAgADAAMABQAFAAUAAwAFAAQAAgABAAQABAAEAAQAAgAAAAAAAAAA
AAAAAQABAP3//f/8//v/+f/5//b/8//4//n/+v/7//j/9f/0//P/9f/2//n/+f/4//j/
+P/4//b/9v/2//b/+P/5//r//P/8//n//P/9/////v/+//7//P/9//3/+v/7//r/+f/4
//r//P/+/wAA///+//3//P/8//7/AAD+//7//v///////f/9//z/+v///////v/+//7/
/f/8//v/+//8//3//v/+///////+//3//v/7//r//f/9//7/AQAAAP3//v/9//7//v//
/////f/8//z/+v/7//z//P/6//z//P/7//v/+f/5//v//f/8//3///8AAAAA///+//3/
/f/9//v/+/8AAAAA//////3//v8AAAIAAQADAAUABwAFAAUABAADAAIAAgAAAAAAAQAL
AA0ACAAIAAgACAAIAAwADgAQABMAEgAPABEAEQAOAA0ADQAMAA8AEQARABMAEQAPAAwA
DgAPAA8AEAARAA0ADQANAAsACAAHAAYAAgAAAP///P/6//f/9//1//j/+v/5//n/+//5
//j/+P/4//X/9f/1//T/9f/4//f/+P/4//j/9v/4//j/9v/2//b/9v/2//f/9//1//P/
+f/5//b/+P/7////AwAKABQAKAA8AEgAWQB2AIcAlACoALwAuwC7ALwArQCXAIUAYAAo
APb/0P+y/6P/pP+q/67/tf+8/8P/yP/H/8f/0f/c/9r/2//l/+r/5//q/+3/6f/q/+//
8P/x//f/9//y//D/7v/u//D/8P/y//L/9P/0//P/9v/3//b/+P/5//n/9//6//r/+v/6
//j/9//3//f/+P/6//v//P/7//z/+f/4//n/+P/2//X/+v/7//z//f/7//v//P/8//7/
/v8BAP///f8AAAAAAAABAAEAAAAAAAAAAAAAAAMABQADAAUABgAEAAQABQAFAAcABwAH
AAUACgAKAAkACQAKAAoACgAKAAkABgAFAAQAAgACAAMAAwADAAMAAgABAAMAAwAAAP3/
AQABAAEAAQD9//v/+//7//3//v8BAAEA/v/+//7//v/9//z/+//6//3///8BAAQAAgD9
//7//f8AAAAAAQACAAEAAQAAAPz//P/8//z//P/+//7//v/+////AAABAAIAAAACAAQA
AgD///7//v/9///////+//z///////7//v/9//3//f/9////AAABAAIA//////7//P/+
/wAA/v/+/wAA/////wEAAAD9//7//f/9//7/AAABAAAA/v/9//r/+//8//z/+v/9//7/
/v////7//f/+/////f/9//7//v/////////////////9//3/AgACAAEAAQAAAAIABQAI
AAMAAwADAAMAAwADAAIAAQAAAAQABAD+/wMABgAJAAwACwAKAAkACQAMAAsADwARAA8A
DwAQABAAEQARAA8ADwAOAA0ACwAOAAwACwALAAsADAANAA4ADQAJAAcABQAAAAAA///8
//r/+f/5//f/+v/8//v/+//9//v/+v/6//r/+//7//v/+v/5//r/9//2//b/9v/0//b/
9P/y//L/8v/2//j/+//9//n/9//3//f/9v/2//n//f8DAAoADgAYACoAOgBLAGIAdwCK
AJ4ArgC1ALsAugCtAJ0AiwBwAEAADgDm/8j/uf+0/7D/rv+3/8D/wf/E/8n/y//N/9L/
2P/d/+H/5v/p/+7/7f/r/+z/7f/s/+//8//x/+7/8v/w//D/8v/y//T/9P/2//b/9f/4
//n/+P/5//n/+P/1//j/+P/4//j/9v/1//X/9f/2//j/+f/6//r//P/6//r/+v/6//n/
+f/7//v/+//7//3//f/+//7//P/6//v/9//5//7/AAACAAEAAQAAAAAABAAEAAQABwAF
AAMABQAGAAMAAgACAAEABQAHAAkACQALAAoACAAHAAoACgAKAAoACAAGAAYABgACAAIA
AwADAAIAAwADAAMAAQABAP7/+/8AAAEAAgADAAEA/////////v/+/wAA/////wAAAQAC
AAEAAAD///7/AQABAAEAAgABAP3///////3//P/8//z//f///wAA/v8AAAAAAAAAAP7/
/v/+//7/AAAAAAAAAAD9//7////8////AAACAAMAAgABAP///P8AAAEAAQACAAIAAQAA
AP///v/+//7//v///wEAAgACAP//AAD9//z//v/9//3///////3///////z//P/9//3/
AAAAAAEAAAACAAIAAQD+/wEAAgACAAMAAwADAAUABwADAAEAAAD+/wIAAwAEAAUABwAN
AAUAAwAMAA4ADgAOAA4ADAAMAAwADQANAAsADgAPABAAEQATABQAEwATABEAEQAQAA8A
DQAQABAADwAPAA8ADAALAAoABwAHAAcABwAEAP///f/5//b/+P/5//j//P/7//n/+P/5
//v/+v/6//r/9//3//f/9v/0//b/9P/0//f/+P/3//r/+P/2//b/9v/2//b/9//3//f/
9f/1//n//P/0//H/+f8BAAYAFgAsADoASABdAHIAgwCcALQAxgDRANUAzgC9AKkAjQBk
ADgACADa/8D/tf+u/6z/tP+7/8D/xf/E/8P/z//Z/9j/1v/d/93/4v/r/+r/5//r//D/
7f/w//X/7//p/+z/8v/0//T/9v/2//P/8v/z//L/8v/0//T/8v/2//f/9//1//X/9P/z
//L/9P/1//f/+f/4//j/9//2//b/+P/2//b/+v/6//n/+f/5//n/+f/5//v/+//8//z/
+f/4//r/9//5//z//P/8/wAAAQABAAIAAwACAAEAAwAFAAMABQAGAAUABAAEAAMABQAF
AAUAAwAEAAQAAwADAAIAAgACAAIABQAEAAUABgABAAAAAAD///3//f/8//v//f/9//r/
9//3//f/9//3//f/9f/1//X/8//0//f/9//2//b/9v/2//j/+P/4//j/9//3//f/+P/5
//f/+//9//v/+v/6//r//P/9//3/+v/8//z//P/8//r/+v/6//r/+v/6//r/+v/2//j/
+v/4//j/+P/5//n/+f/5//j/9v/5//n/+P/4//v/+//7//v/+f/4//f/9v/3//n/+v/6
//r//P/6//r/+P/3//f/+f/6//n//P/9//v/+v/6//n/+v/6//v/+v///wAAAAD+//7/
/v/9//3//v///wIABQAAAP/////+/wEABwABAAMADAALAAoACQAIAAYABgAGAAcACgAJ
AA0ADwAOAA0ADQAMAA8ADwANAA0ACgAJAAcACgAIAAcABwAHAAcABwAHAAUAAAD///7/
+v/6//n/9v/0//P/8//x//T/8//x//D/8f/y//L/8//0//H/8f/x//D/8v/0//L/8v/w
//D/7v/w//L/8P/w//D/7v/u/+//7//v//H/8f/v//L/8v/1//f/+f/+/wwAGAAmADoA
TwBiAHsAlACmALoAzwDVAMwAxwC7AKUAiABcACAA6P/E/63/oP+i/6j/r/+4/73/vP+/
/8f/yf/M/9b/2//Z/97/4//k/+X/5f/k/+X/6v/r/+n/6f/u/+7/7f/s/+3/7P/u/+7/
8P/w/+7/8P/w/+7/7v/v/+//7f/y//L/8v/y//H/7//u/+3/7//w//D/8P/y//T/8v/y
//P/8v/w/+//9P/1//b/9//1//P/8v/w//P/9P/4//f/9//6//r/+v/5//n/+P/4//z/
/P/8/////f/7//3//v/+//7///////////////3//v/+//3//f/+//7//v/+//z/+v/6
//r/+P/4//n/+f/5//n/+P/3//b/9f/x/+3/8f/x//H/8f/x/+//7//v/+//8P/z//P/
8//0//X/9v/0//T/9P/0//X/9f/1//b/+P/1//j/+f/3//b/9v/2//b/9//3//T/9P/0
//T/9P/2//b/9v/2//T/9P/0//T/8v/0//b/9P/3//j/+v/7//r/+f/3//T/+f/5//j/
+P/2//X/9P/z//P/9P/1//b/9v/3//f/9v/0//b/9P/0//f/9//4//v/+f/1//X/8//1
//b/+P/5//f/9v/2//T/9f/2//b/9P/3//j/+P/5//n/+f/7//3//f/9//7//v8BAAEA
AQABAAIAAQD+//3/AQACAAIAAwAEAAYACQAMAAcABwAHAAcACAAJAAkACQAIAAgABgAG
AAkACwANABAADAAKAAgABgADAAMABAAEAAYABgAFAAUAAwABAP7/+//3//X/8f/v/+3/
7f/s/+v/7P/u/+3/7P/s/+3/8P/0//L/8//x/+//7//w//P/8P/v/+7/7f/s/+z/7P/s
/+z/7f/u/+//8P/v/+7/7f/s/+3/7v/v//D/9//+/wUADAAeAC4APgBOAGQAegCQAKYA
rwC4AA==
         </WaveFormData>
      </LeadData>
      <LeadData>
         <LeadByteCountTotal>10000</LeadByteCountTotal>
         <LeadTimeOffset>0</LeadTimeOffset>
         <LeadSampleCountTotal>5000</LeadSampleCountTotal>
         <LeadAmplitudeUnitsPerBit>4.88</LeadAmplitudeUnitsPerBit>
         <LeadAmplitudeUnits>��V</LeadAmplitudeUnits>
         <LeadHighLimit>2147483647</LeadHighLimit>
         <LeadLowLimit>268435456</LeadLowLimit>
         <LeadID>II</LeadID>
         <LeadOffsetFirstSample>0</LeadOffsetFirstSample>
         <FirstSampleBaseline>0</FirstSampleBaseline>
         <LeadSampleSize>2</LeadSampleSize>
         <LeadOff>FALSE</LeadOff>
         <BaselineSway>FALSE</BaselineSway>
         <ExcessiveACNoise>FALSE</ExcessiveACNoise>
         <MuscleNoise>FALSE</MuscleNoise>
         <LeadDataCRC32>2083552979</LeadDataCRC32>
         <WaveFormData>
8P/y//H/7//v/+3/7f/r/+j/6v/3/wIA///7//z/AAADAAUABwAIAAgABQD+/wAADgAV
AA8ABAAJABYAIgArADMAOQA7ADsAPQBCAEIAPwA/AD8APAA2AC8AIgAUAA4ACgAEAAAA
/f/6//n/9v/0//P/9//1//X/9f/1//L/8f/w/+//8P/w//D/7//t/+3/7f/t/+3/7P/r
/+r/7f/s/+3/7f/t/+3/7v/u/+//7//t/+//7f/t/+z/7P/r/+v/7P/s/+7/7v/v/+//
7//v//H/7//x//T/9P/0//X/9f/1//X/8v/x//D/8f/z//P/9P/1//f/9//4//j/9v/2
//b/9//5//r/+v/6//r/+v/5//j///8CAAUACAAEAAMAAgAAAAAAAQACAAQABwAHAAUA
BQAHAAYABQAEAAYABAADAAMABAAFAAYABgAEAAMAAAD////////+///////+//3//P/8
//r/+v/6//j/+P/4//b/+v/6//r/9//5//r/+v/6//f/9v/1//T/9f/2//f/+P/4//j/
+P/3//X/9//3//f/+v/7//z//f/8//v/+v/5//n/+f/5//v/9v/1//T/8//3//r//P/+
//v/+//7//v/+v/5//j/9//6//n/+v/7//r/+f/4//f/9v/0//P/8//2//n/+//8//3/
/f/7//7//P/6//r/+f/3//f/+f/6//z//P/6//3/AQACAAMABAAIAAUAAwADAAUABgAH
AAoADgAMAAwADAAOAA4ADgAOAAwACAAIAAgAAgD///7//v8BAAMABgAHAAUAAgD+//z/
9//0//P/8v/u/+3/7f/s/+7/7v/x//H/8//z//T/9P/1//b/9f/0//L/7//u/+//7v/r
/+r/6f/p/+n/6v/q/+n/6v/s/+3/7f/v/+3/7f/v/+//7//w/+7/7v/u/+7/7P/s/+7/
7v/s/+r/8P/x/+v/7f/z/+//6//y//b/8//2//v/9f/y//r//f///wEAAgD+//n/+P/4
/wQAEwATAAQABQAWACQALwA9AEMAQwBHAEcARABCAD8APQBBAEYARAA7ADAAIgAYABIA
CAAAAP///P/1//T/9v/1//H/8f/x//H/8f/x//H/8f/x/+z/6v/o/+X/5//p/+v/7f/u
/+7/7v/u/+z/6v/q/+n/6//r/+z/7P/t/+3/6//t//D/8f/x//L/8P/t/+v/6P/r/+z/
7v/v/+z/6//s/+n/7P/w//H/8v/1//X/9f/1//P/8f/v/+//8f/x//L/8//0//X/9//4
//X/9P/z//P/9//4//j/+P/3//j/+P/4//3//v///wAAAAABAAIAAgD///////8AAAMA
AwABAAEABAAEAAQABAAGAAQAAwADAAMAAwADAAIAAwADAAEAAQD9//v/+P/3//n/+v/7
//z/+v/4//j/+P/5//r/+//6//7//v/+//v/+v/6//n/+P/4//j/+P/4//n/+v/7//z/
+P/2//T/8f/y//X/9v/3//j/+f/6//v/+f/3//X/8//1//f/+f/9//n/+f/5//n/9//4
//j/+P/5//n/+f/5//f/9//3//f/+//5//n/+f/7//v/+//7//r/+P/3//f/+f/7//z/
/P/8//v/+P/6//z//v8CAAUABwAHAAkACgAJAAgABQAHAAYABgAGAAYADgARABEADwAU
ABIAEgASABIADAAGAAQAAgAAAP//AAACAAIAAwAFAAUABQACAP7//P/7//r/+//8//j/
9f/z//D/7//u//D/7//x//P/9v/4//b/9v/0//L/8f/v/+//8f/u/+v/6v/p/+v/6//s
/+z/7f/u//D/8f/x//P/8f/x/+7/7f/s/+z/7P/s/+z/7P/q/+r/7P/s//L/9v/4//X/
8f/t/+3/8f/1//T/8P/v/+7/7f/x//T/9P/7/wEABQAIAAgAAwAAAAgAFAAXAA8ADAAT
ACAAMAA9AEMAQwBDAEMARQBEAEQARQBDAD8APAA8ADcAKgAiABwAFAAMAAQA/f/0//H/
8P/w//H/7f/w//H/8v/z//H/8f/x//H/8P/w//D/7//x//H/8f/x//H/8P/v/+7/8P/u
/+7/7f/s/+v/6//q/+z/7f/s/+//7f/t/+z/7P/v/+//8P/w//L/8v/z//P/7//v//H/
7//t//D/8P/w//H/8f/x//H/8f/x//H/8//z//P/9P/1//X/9f/2//b/9v/2//b/9//7
//z//P/8//v//P/8//z//P/8//z//P///wEAAwAEAAEAAQABAAIABAAFAAQABQAGAAYA
BgAGAAYABAADAAMAAgADAAQABAAFAAUAAwADAAAA///9//3//f/8//v/+v/7//r/+//8
//v/+v/5//b/+f/6//v/+f/7//z//P/8//v/+v/5//j/+P/4//j/+P/6//r/+v/5//n/
+//7//v/+//7//v/+//7//v/+//7//3//f/9/////P/7//r/+f/7//z//P/8//3//f/9
//3//f/9//3//f8BAP////////3//f/9//3/AAAAAAEAAwAGAAkACwAMAAwACwAIAAoA
CgAKAAwADQAJAA0AEwAUABQAFQAWABcAGAARAAwACwAKAAkABwAHAAgABwAHAAgABwAJ
AAYAAgAAAP7//P/8//z/9//1//T/8v/w//D/8//z//T/9f/3//j/9v/2//T/8v/x/+//
7//x//P/8f/x//H/7v/t/+3/7P/t/+7/8P/x//D/8f/u/+3/7//v/+//8P/y//L/8v/y
/+7/7v/w//D/7v/y//L/7f/n/+f/6//x//f/+P/2//X/9P/z//X/9v/4//3/CwAPAAwA
DgANAAYACgAaACEAGwAOAA0AHAAwAD8ASQBJAEcARwBLAE4ASgBHAEUAPwA8AD4AOQAs
ACAAGAAQAAoABgABAPz/+f/0/+7/7f/v//H/8f/x//H/7//v/+//7//w//D/8P/v/+//
7//v/+//7v/u/+7/7v/w/+7/7v/t/+z/6//r/+r/6//r/+n/6//s/+3/7f/u/+3/7f/u
/+7/8P/w//H/8f/u/+3/7v/r/+v/7v/u/+7/8f/x//H/8f/x//H/8f/z//X/9f/2//f/
9v/1//X/9P/2//b/9v/3//f/+P/4//j/+//8//z//P8AAAAAAAAAAP7///8AAAAAAQAB
AAEAAgADAAMAAQABAAMAAgABAAAAAAD+//3//f8AAAEAAgACAP/////9//3//v/9//v/
+//8//z//P/8//z/+v/6//r/+P/4//j/9v/4//j/+P/1//f/+P/4//j/9v/2//b/9v/2
//b/9v/2//b/9v/2//X/9v/5//r/+//7//v/+//7//r/+f/4//f/+f/5//n/+//3//f/
9//3//X/9v/2//b/+P/5//r/+//5//n/+f/5//v/+f/5//n/9//3//f/9//5//j/+P/5
//v//f/+//7/AQABAP//AgADAAQABwAJAAcABwAJAAoADAAMAAoADQAOAA4ADAANAA4A
DwAQAAoABgAGAAYAAgD///7//v///wEABAAFAAUAAgD+//z/9//0//P/8v/y//H/8f/w
//D/8P/z//P/9f/1//b/9v/1//T/8f/u/+z/6f/o/+n/7P/r/+z/7f/t/+3/7v/u/+r/
6v/r/+v/6//t/+v/6//r/+v/6//s/+z/7P/s/+z/6f/o/+n/6P/w//D/7v/r/+//8//z
/+3/7//w/+r/6f/w//P/8f/0//r//f8BAAUABgACAAEA/P/+/w4AGQATAAYAAwAOACQA
NQA7AEEARwBJAEUAQgBAADsANQA5ADoANAAxACoAGgAMAAgABAD6//f/9v/z//L/9P/v
/+3/7f/t/+3/7f/t/+3/7f/t/+v/6v/p/+f/6f/p/+n/6f/r/+z/7f/u/+3/6v/p/+f/
6f/p/+r/6v/t/+3/6//t/+3/7f/s/+z/7f/t/+7/7v/t/+z/7P/r/+r/6//u/+3/6v/s
/+v/6v/t/+3/7f/t/+//7//v//H/8f/x//L/8//z//P/9P/0//T/9P/0//X/9f/2//b/
9v/5//r/+v/6//r/+v/6//r/+//9////AAD9//3//f/+//3//f/7//v/AAAAAAAAAAD+
//z/+//7////AQADAAQAAgABAP7//f/+//3/+//7//z//P/8//z//P/6//r/+v/6//r/
+v/4//r/+v/6//f/9//4//j/+P/4//j/+P/4//f/9v/1//T/9v/2//b/9f/1//f/9//3
//f/9//3//f/+P/5//r/+//6//n/+P/5//n/+f/5//n/9//4//j/+P/3//f/9//3//n/
+f/5//n/+f/3//f/9//4//n/+v/7//n/+P/4//n/+P/5//n/+P/3//f/9f/4//j/+P/6
//v//P/9/wAAAgAEAAQAAgAFAAcACAAJAAoADgALAAkACQAKAAoACgAMABIAEAAQAA4A
DgAOAA4ABwACAAEAAAD///3//f/+//7///8BAAEAAAD8//f/9P/y//D/8P/w/+7/7f/t
/+z/7//w//T/9f/z//H/8P/u/+3/7P/p/+b/5//n/+n/7f/t/+v/6//r/+v/6//s/+z/
6v/q/+v/6//q/+v/6P/n/+n/6f/p/+r/6v/q/+r/6v/p/+r/7f/u/+z/7v/q/+f/7f/v
/+//8f/x/+z/6P/v//T/7//x//j//P///wUAAwACAAAA+//0//7/DgATAA0ACAANABwA
KgA1ADsAQQBFAEkATwBMAEAAPQA9ADsANAAyAC0AIgAUAAwABgAAAPz/9//0//X/9v/w
/+3/8f/u/+3/7P/r/+n/6f/p/+n/6v/q/+r/6f/p/+n/6f/p/+z/7P/s/+z/6v/o/+j/
5//n/+f/6P/o/+n/6f/n/+n/6P/n/+X/5P/o/+n/6//s/+r/6v/r/+v/6//r/+3/6//t
//D/8P/w//D/7//u/+3/6//r/+v/7f/t/+3/7v/v//D/8f/z//T/8//y//H/8f/y//L/
8f/w//P/9v/4//r//P/8//z//P/7//v/+//6//n/+f/5//r/+//7//n/+f/9//7///8A
AP7//P/7//v/+//7//v/+v/7//v/+f/5//v/+//6//v/+v/6//r/+v/8//r/+v/6//n/
+P/3//T/9//4//n/9//3//j/+P/4//r/+v/6//r/+P/4//j/+P/2//b/9v/1//b/+f/6
//v/+f/5//n/+f/3//f/9//3//X/9f/1//f/9v/3//j/+f/5//r/+v/6//f/9//3//f/
+//9////AQABAP////////7//f/8//v/+P/2//X/9f/2//n/+//8//z/+//4//r/+v/6
//z//f/8//v//P/8//3//P/5//v//P/8//z//P/9//n/9v/1//n//P///wQABAAGAAgA
CQAFAAUABgAGAAcABwAHAAYACQAKAAkACgAOAAwADgAQABIAFAASAA4ADgAOAAkABQAD
AAIABAAHAAsADQALAAgABAACAP///P/7//r/+P/3//f/9v/1//T/9v/1//j/+f/7//z/
/v/+//z/+v/2//P/8v/z//b/9f/2//f/+P/5//v//P/3//b/9v/1//P/9f/z//P/9P/1
//b/+P/6//r/+v/6//X/9P/1//T/+P/6/wAAAQD//wEAAQABAP3/9v/w//H/9P/1//f/
/P/+//v///8HAAoACgAJAAQABAAUACEAFQAKAA8AHAAsADsARQBLAE8ATQBLAE4AUgBP
AE0ASQBEAEgATQBCAC4AJAAiABwAFAAPAAwACQAKAAgAAwABAAAA///+//3//f///wEA
AwABAAAA///9//r/+f/4//f/+//8//3//v/8//r/+v/5//v/+//8//z//f/9//v//f/7
//v/+v/6//7///8BAAIAAQAAAAAA//8AAAEABAADAAIABAADAAIAAgABAAAA//8BAAEA
AQADAAUABQAGAAcABwAHAAgACAAIAAgACAAJAAoACgAJAAgACwAMAAwADAAOAA4ADgAO
ABAAEQASABIADwAPAA8AEAASABMAEgATABYAFgAWABYAFQASABAADwASABMAFAAUABEA
EQAPAA8AEAAPAA0ADQAQABAAEAAQABAADgAOAA4ADgAOAA4ADAANAAwACwAHAAkACgAK
AAoADAAMAAwADAAKAAoACgAKAAoACgAKAAkACQALAAsACwALAAsACwALAAwADQAOAA8A
DQALAAkACQAKAAsADAANAAsADAAMAAwADAANAA4ADwANAA0ADQANAA0ACwALAAsACwAL
AAsACwALAAoACgALAAkACwAMAAwACwALAAkADAAJAAgACQAJAA0ADwATABYAFgAUABAA
EQATABQAFQAWAB0AGwAaABsAHAAcABwAHgAeAB4AHgAdAB0AJAAkACQAJAAkAB4AGgAa
ABoAFwAVABUAFgAYABkAGwAbAB0AGgAWABQADwAKAAcABAAAAP/////+/wAAAAADAAMA
BQAFAAYABgAGAAYABAACAAEA/////wEAAQD////////+//3//f/8//z//P/9//3//f//
//3//f/9//3//f/+//z//P/8//z/+v/6//z//P/6//j/+v/9/wMABwAJAAMA/f/6//r/
/f8AAP//AQAGAAYACQAPABMAFgAYABUAEAAWACQALQAlABgAGwAsADwARQBPAFUAUwBR
AFMAUgBOAEsATQBLAEwATABFADYALgAoACIAGAAUAA8ADAANAAoABgAFAAMAAgABAAAA
//////////////3//P/7//n/+f/5//n/+f/9//7///8AAAAA/v/+//3//f/9//7//v/+
//3/+v/7//3//f/8//z/+//7//z//P/7//r/+v/5//v//f8BAAEAAAACAAEAAAAAAP//
/v/9//3//f/9/////f/9//7///8AAAEAAwAEAAMAAgABAAEABQAIAAoADAAMAAwACwAK
AAsACgAJAAgACQALAA0ADgALAAsACwAMAA8ADwANAA0ADgAOAA4ADgALAAgABgAFAAgA
CwAOABAADgANAAoACQAJAAkACAAJAAoACgAKAAoACQAGAAUABAAEAAQABAACAAIAAgAC
AP//AgAEAAUABgAGAAYABgAGAAUABAADAAIAAgACAAIAAQABAAMAAwADAAMAAwADAAMA
AAD///7//f8BAAMABQAJAAUABQAFAAUAAgACAAEAAAAAAAEAAgADAAMAAwADAAMAAgD/
//7//f///////////wEAAAAAAAEAAQADAAQABAAFAAUAAwAGAAgACAAKAAsADAANABAA
EgATABIADwARABAAEAAQABAAFwAVABQAFQAaABoAGgAaABoAGgAUABAAEAAQAA0ACwAL
AAwACgALAA0ADQAMAAgAAwAAAP7//P/8//z//P/7//v/+v/4//j/+//7//v/+//8//z/
+v/6//j/9v/1//P/8//1//f/9f/1//X/8//z//T/9P/0//T/9f/1//X/9//1//X/9f/1
//X/9v/2//b/9v/2//T/9P/2//b/+v/4//b/8//1//n/9//3//v/+v/2//n/AgABAPv/
/v8EAAkACwARABQAEgANAAQADAAaAB0AFQASAB8AKAAsADsASwBJAEcASwBLAEgARgBF
AEcARwBAADoANQAoABgAEgAQAAoABAD///r/+//8//b/9f/7//v/+//7//v/+P/3//b/
9f/0//T/9P/z//P/8//z//P/9P/0//T/9P/2//T/9P/z//L/8f/x//D/8v/z//L/9f/3
//f/9v/2//T/8//z//L/9P/0//X/9f/z//P/9f/z//P/9v/2//b/9//3//f/9//3//f/
9//5//n/+f/6//v/+//7//z//P/+//7//v///wEAAgACAAIAAgACAAEAAAAEAAQABAAE
AAIAAwAEAAQAAQABAAEAAgAFAAUAAwADAAUABAADAAIAAwACAAIAAwACAAMABAAEAAEA
AQD///////////7////+//7//v/+/wAA/v/+//7//f/8//v/+P/7//z//f/7//3//v/+
//7/+//6//n/+P/5//r/+//8//7//v/+//3/+//9//3//f/7//v/+//7//n/+f/5//n/
/P/9//7/AQD9//3//f/9//v//P/8//z//P/9//7////+//3//P/7//3/+//7//v//f/9
//3//f/6//j/9//3//n/+//8//z/+//7//n//P/9//7/AQADAAMAAwAFAAYACAAIAAYA
CQALAAwADQAOABAADQALAAsADgAQABQAEgAOABAAEAAQABAADAAIAAgACAADAAEAAQAC
AAQABQAHAAcACQAGAAIAAAD6//b/9P/y//P/8//0//T/9P/0//f/9//1//X/9v/2//f/
+P/3//b/9P/x//D/8f/z//H/8f/x//H/8f/y//L/8P/w//H/8f/x//P/8f/x//D/7//u
/+7/7//w//H/8v/w//D/8v/y//D/7P/w//H/8f/z//X/9f/5//r/9P/z//b/9//3//r/
AAABAAMABwAIAAYABQACAAAABgARABcAEgALABIAIgAvADkAQwBJAE0ASwBIAEYAQQA9
AEEAQAA6ADcAMAAkABoAFAAIAP7///8AAPv/+P/4//f/+//5//f/9f/z//L/8//0//X/
8v/y//L/8f/x//H/8f/x//D/8P/w//D/7//s/+v/6f/t/+//8v/0//L/8f/u/+//8P/x
//H/8v/x//H/8v/y//H/8P/w/+//7//x//X/9f/0//b/9f/0//P/8//z//P/9P/1//b/
+f/3//f/+P/5//v/+//8//z//f/+////AQAAAAAA///+/wEAAgACAAIABAAEAAQABAAE
AAUABgAGAAIAAQAAAAAAAQABAP////8FAAYABwAIAAcABAACAAEAAwAFAAcACAAFAAUA
AwADAAAA///9//3/AAAAAAAAAAACAAAAAAAAAAIAAgACAAAA/v/8//r/9f/1//b/9v/2
//r//P/+/wAA/v/+//7//v/+//7//v/9//r/+//6//n/+//7//v/+//9//3//f/9//v/
+//7//3//P/9//7//////wAAAAAAAP7//f/8//v//P/9//7////+//v/+v/5//v/+//7
//v/+//6//r/+//7//3//v/+//z/+//4//r/9//2//f/9//5//v///8CAAIAAAD8//3/
+//6//n/+P/9//v/+v/7/wAAAgAEAAgABgAGAAYABQAEAAUABwAIAAcABwAHAAYACgAQ
ABIADgANAAwACwAKAAgABgAIAAoABwAFAAUABgAFAAUABgAFAAYABAABAAAA/f/6//n/
+P/4//f/9//2//X/9P/2//X/9f/1//b/9v/4//j/9v/0//P/8f/x//P/8//x//H/8f/v
/+//8P/w/+z/7P/t/+3/7v/x//D/8f/z//P/8//0//P/8v/x//D/8P/w//L/8v/u/+7/
9P/z//H/8//5//f/9//0//T/9//4//P/8f/4//z/+//7//3/+v/2//f/9v/8/xAAFwAJ
AAQADwAaACQANQBDAEcASQBLAEsATABKAEMAQwBFADwANAAxACwAHgAYABIACgAEAAMA
/v/3//b/9P/v/+3/6//r/+v/6//q/+v/7P/t/+7/7v/u/+3/7f/t/+3/7f/v//D/8f/y
//L/8P/w/+//7f/t/+7/7v/t/+3/6//t/+z/6//p/+j/7P/t/+//8P/w//D/8f/x/+//
7//x/+//7//y//L/8v/x//H/8f/x//H/8f/x//P/9f/1//b/9//1//X/9v/2//b/9v/2
//f/+v/8//3//v/9//7//v/+//3//P/7//r//P/9//7//v/+////AAACAAEAAQD/////
BAAEAAQABAACAAAA//////7///8AAAAAAQABAP/////+//3/+//7//z//P/8//z/+v/4
//j/+P/8//7/AAAAAP7//P/6//X/9//4//j/+P/6//r/+v/6//z//P/8//z//P/8//z/
+//6//v/+v/5//r/+//8//3/+//7//v/+//5//n/+f/7//r/+//8//3//P/8//v/+v/5
//n/+f/5//v/+//7//v/+v/3//b/9f/5//v//f////3//P/8//3/+v/7//v/+v/7//v/
+f/8//v/+v/7//v/+f/5//v//P/+//7//P////7//v/+//7/BAABAP////8CAAQABgAK
AAkACgALAAsACwALAAwADAAMAA8ADAAIAA0AEAATABYAEQAMAAsACgAIAAcACAAKAAgA
CQALAAsADAAKAAcABgACAP7//P/6//b/8//x/+7/7//w//T/9f/1//X/9v/2//j/+P/2
//T/9f/z//P/9f/1//P/8//z//P/8//0//T/8v/y//P/8//x//P/8f/x/+//7//v//D/
7v/u/+7/7v/u//D/9P/2//T/9P/2//X/8//1//f/9f/1//T/8P/x//T/8//v//L/+v/9
/wMABwAGAAYAAwD+/wAAEAAdABMACAARAB4AKgA1ADsAPQBDAEkASQBGAEgARwBBAD0A
PgA8ADsANAAqACAAFAAMAAQA///6//v/+v/2//H/9f/z//P/8//z//P/8//z//P/9P/0
//T/8//x//H/8f/x//D/8P/w//D/8P/u/+7/7f/t/+3/7v/u/+//7//t/+//8f/x//D/
8P/x//H/8v/y//T/9P/1//X/8f/v/+//6//u//L/8//0//X/9f/1//X/9f/1//X/9//1
//X/9v/3//b/9f/1//T/9//4//n/+//8//z/+//6//7/AAABAAIAAwACAAEAAAAAAAEA
AgACAAMAAwADAAQAAwADAAEAAQAFAAYABwAIAAoACAAHAAcABwAHAAcABgAHAAcABQAF
AAIAAQD/////AgACAAIAAgAAAP7//v/+//z//P/8//r//v/+//7/+//7//z//P/8//z/
/P/8//z//v/+//7//v/8//z//P/7//3//////////f/9//3//f////////////7//f/8
//3/+//7//v/+//9//7//v/+//z/+//6//n/+//7//v/+//9//v/+//7//n/+f/5//n/
+v/6//v//f/9////AAAAAAIAAwACAAYACAAIAAoACwAKAAkACgAKAA4ADgAMAA8ADgAW
ABIADgAWABQAFAAUABQADwAKAAkACAAFAAMAAwAEAAcACQAMAA0ACwAGAAAA/P/6//j/
+P/4//T/8//z//L/8v/y//X/9f/4//n/+//8//r/+P/0//D/8P/v//D/8//x/+//7//v
//H/8f/y//L/8P/w//H/8f/w//H/7v/t/+7/7//w//L/8v/y//L/8v/w//D/8v/y//L/
8P/w//P/8//v/+//8//z//D/9P/3//T/8//3//j//P8HAA0ADwASABAACQAEAAoAFAAZ
ABUAEgAVACQAMAA3AEMASQBHAEcASQBAADoAPwBDADkAMgAyACsAIgAcABIABgAEAAAA
+f/8//3/+P/y//P/8//1//X/9f/1//D/7//u/+3/7//w//H/8f/x//H/8f/x/+//7v/t
/+z/7//u/+//7//t/+3/7v/u/+//7//t/+//8f/x//D/8P/x//H/8v/y//D/8P/x//H/
7f/t/+//7f/t//D/8P/w//T/9f/2//f/9f/1//X/9//3//f/+P/5//f/9//4//j/+v/6
//r/+//7//z//P/8//3//v/+//7/AQACAAMABAADAAMAAwACAAMAAwADAAQAAwADAAEA
AQADAAIAAQAAAAAA/v/9//3/AAABAAIAAgD//////f/9//z/+//5//n/+v/6//r/+v/7
//r/+//8//v/+v/5//b/+P/4//j/9f/3//j/+P/4//r/+v/6//r/+P/4//j/+P/4//j/
+P/3//X/9//3//f/9//3//f/9//5//n/+f/5//n/+f/5//v/9//3//f/9//3//j/+P/4
//n/+f/5//n/+P/3//b/9f/6//n/+v/7//n/+f/5//n/+v/6//v//f8AAAMABQAGAAcA
BwAFAAgACQAKAA0ADwANAAsACwAKAAoADgAMAA8AFgAVABQAEwASAAwABgAEAAIAAgAB
AAIABAADAAMABAADAAUAAgD+//z/+f/2//X/9P/y//H/8f/w//D/8P/z//P/9f/1//b/
9v/z//L/7//s/+7/7f/u//H/7//t/+3/7f/v/+//8P/w/+3/7P/s/+v/7f/v/+3/7f/r
/+v/6//s/+7/7v/u/+7/7v/u//D/8P/u//L/8v/x/+//7//z//P/7//w//T/8f/s//P/
9//4//z/AwAFAAUACAAIAP///P8AAAwAGQAbAA4ACQAWACIAKQA7AEUARQBJAE0ARAA8
ADsAOwA3ADYANgAvACQAGgASAAoABAD8//f/+P/3//T/9P/1//P/8v/x//D/7//v/+//
7//v/+7/7v/u/+3/7f/t/+3/7f/u/+7/7v/u/+z/6v/q/+n/6//r/+z/7P/u/+//7v/x
/+7/7f/r/+r/7v/v//H/8v/w/+7/7f/r/+z/7f/w/+//8f/0//T/9P/0//P/8v/x//L/
8//0//f/9v/1//X/9f/1//X/9v/2//b/9v/2//f/+f/6//r/+v/9//7//v/+/////v/9
//z//v///wAAAAD///////8AAP/////9//3/AAAAAAAAAAAAAP7//f/9//7///8AAAAA
AAABAAAAAQD///3/+v/5//r/+v/6//r/+//6//v//P/8//z//P/6//r/+v/6//f/9f/2
//b/9v/4//j/+P/4//b/9v/2//b/9//4//n/+f/5//v/+//7//r/+f/4//f/+v/7//z/
/f/6//n/+P/5//n/+f/5//n/+//8//z//P/5//n/+f/5//v/+//7//v//P/5//j/9//4
//n/+v/7//r/+P/3//f/9//5//r/+v/8//3//P8AAAEAAgAFAAcACQAJAAsADAAOAA4A
DAAPAA0ADAALAAoADwANAAwADQAMAAwADAAOAAkACAAHAAUABQAFAAYABgAEAAMAAgAA
AAIAAgAAAAAA/P/6//j/9v/0//H/7//t//D/8v/0//b/9v/5//b/9v/1//f/9P/0//L/
8P/t/+r/7P/v//L/9P/x//D/8P/w/+3/7P/s/+3/7//x//X/9P/x//D/7//u/+z/7P/s
/+z/7//w//H/8v/y//L/8v/y//L/8v/y//L/8v/y//L/8v/y//L/8v/y//X/+P/7//7/
AQACAA==
         </WaveFormData>
      </LeadData>
      <LeadData>
         <LeadByteCountTotal>10000</LeadByteCountTotal>
         <LeadTimeOffset>0</LeadTimeOffset>
         <LeadSampleCountTotal>5000</LeadSampleCountTotal>
         <LeadAmplitudeUnitsPerBit>4.88</LeadAmplitudeUnitsPerBit>
         <LeadAmplitudeUnits>��V</LeadAmplitudeUnits>
         <LeadHighLimit>2147483647</LeadHighLimit>
         <LeadLowLimit>268435456</LeadLowLimit>
         <LeadID>V1</LeadID>
         <LeadOffsetFirstSample>0</LeadOffsetFirstSample>
         <FirstSampleBaseline>0</FirstSampleBaseline>
         <LeadSampleSize>2</LeadSampleSize>
         <LeadOff>FALSE</LeadOff>
         <BaselineSway>FALSE</BaselineSway>
         <ExcessiveACNoise>FALSE</ExcessiveACNoise>
         <MuscleNoise>FALSE</MuscleNoise>
         <LeadDataCRC32>76917345</LeadDataCRC32>
         <WaveFormData>
CAAGAAUACQAOAAoABgAGAAgACAAEAAMAAwD9//b/7P/g/87/t/+i/47/g/9+/3r/fP+H
/5j/sv/M/9j/1f/N/8X/wf+9/73/wf/I/83/zP/P/9P/2f/j/+z/8f/4////AAAAAAQA
BwAKAAwACwAMAA4AEQAQABAAEQARAA8ADwAPAA8AEAARABIAEwATABMAEgARABIAEwAU
ABUAEgASABIAEwARABEAEQARABIAEgARABEAEAAQABAAEAASABMAFAAVABQAEwASABEA
EgATABMAFAASABIAEgATABEAEQARABAAEAAQABAAEAAQABAAEAAQABAADwAOAA4ADwAQ
ABEAEgAQABAAEAAPAA8ADwAPAA0ADQANAAwADAAOAA4ADgAOAAwADQANAA0ACwAKAAgA
CAAKAAoACgAKAAkACQAJAAkACQAHAAcACAAJAAkACAAIAAUABAAEAAQABgAGAAYABgAE
AAQABAAEAAQABAAFAAYABAAEAAQABAAGAAcABwAGAAYABgAHAAcABAADAAMAAwAEAAUA
BgAHAAYABgAGAAYABAADAAIAAQACAAMABAAGAAQABAAEAAQAAwADAAMAAwAFAAUABgAG
AAgABwAHAAcABwAHAAcABwAHAAYABQADAAUAAwAFAAYABAAEAAQABAADAAMAAwADAAMA
AwADAAQABAADAAMABAAEAAQABAAEAAYABwAHAAcABQAFAAUABQAGAAgACQAKAAgABQAH
AAcADAAMAAwADgALAAoACQAIAAMAAQD///r/9//0//P/8f/v/+3/7P/s/+z/7f/v//D/
7//v/+//7//v//H/8f/z//f/+f/7//3//P/8//v/+//9//7///8AAAIAAwAEAAUABQAF
AAUABQAEAAQABAAGAAYABgAGAAYABQAFAAUABQAHAAgACAAJAAcABwAHAAcACAAIAAkA
CQAMAAgABgAHAAkADAAOAAwACgAIAAYAAgD//wEA///2//D/7P/g/8//uv+o/5v/lP+O
/4j/jf+i/77/1v/o/+3/5//b/9H/yf/F/8n/zv/R/9L/0f/P/83/0//e/+n/8v/5/wAA
BAAEAAUABgAIAAcACAAKAA0ADAAMAA0ADQAPAA8ADwAPAA0ADQANAA0AEAARABEAEQAT
ABMAEwATABAAEAAQABEAEQARABEAEQAQABAADwAPAA4ADgAOAA4AEQARABEAEQARABEA
EQARAA8ADwAOAA4ADgAOAA4ADwARABEAEQAQABAAEAAQABAADwAOAA0ADAAOAA0ADAAM
AAwADAAMAAwADAAMAAwACwANAA0ADQALAAsACwAKAAoADAAMAAwADAAKAAsACwALAAkA
CAAGAAYABgAGAAYABgAFAAUABQAFAAcABQAFAAYABwAHAAYABgAFAAQABAAEAAQABAAE
AAQABAAEAAQABAAEAAQABQAGAAYABgAGAAYABgAHAAcABgAIAAgACQAJAAcABQAEAAMA
BgAHAAgACQAIAAgACAAIAAUABQAFAAUABwAHAAcACAAHAAYABQAEAAUABQAFAAUABwAH
AAgACAAIAAcABwAHAAUABQAFAAUABgAGAAYABQADAAEAAwAEAAYABgAGAAYABwAHAAcA
BwAFAAUABQAGAAQAAwADAAQABAAEAAQABAAGAAcABwAHAAUABQAFAAUABwAIAAgACAAK
AAgACAAIAAgAAwABAP//+v/2//L/8P/t/+z/6//r/+z/6f/p/+r/6v/u/+//8P/x//H/
8//z//X/+P/5//r/+//6//r/+f/5//3//v///wAAAQABAAEAAQABAAEAAQABAAIAAgAC
AAQAAgACAAIAAgADAAMAAwADAAMABAAEAAUABQAFAAUABQADAAIAAgABAAgABgAGAAcA
BQAGAAYABgACAAAA/v/8//v//f/7//j/8v/q/9r/xf+0/6b/m/+U/47/iv+V/7D/zv/c
/+b/7//t/9//1f/R/8//zf/O/8//zv/R/9P/0//X/97/5//s//H/9v/4//r/+//+/wQA
BwAIAAYABQAGAAYABwAHAAcABwAHAAcACQAJAAkACQAIAAkACQAJAAsACwALAAsACAAI
AAgACQAJAAkACQAJAAwADAALAAsACAAIAAgACAALAAsACwALAAoACQAIAAcACQAJAAgA
CAAIAAgACAAJAAgABwAGAAQABgAGAAYABgAEAAQABAAEAAUABQAFAAYABAAEAAQABAAE
AAQABAADAAEAAQABAP//AQABAAAAAAAAAAAAAAAAAP7//////////f/8//r/+v/6//r/
+v/6//n/+f/5//n/+//5//n/+v/5//n/+P/4//n/+P/4//j/+f/6//v//P/6//r/+v/6
//r/+v/7//z/+v/6//r/+v/8//3//f/8//7//v///////v/9//3//f/9//3//f/9//7/
/v/+//7/+//7//v/+//8//3//v8AAP7//v/+//7/+//7//v/+//5//n/+v/6//v/+//8
//3////////////9//z/+//5//r/+f/8//7//P/8//z//P/9//3//f/9//7///8AAAIA
AQD///7//v/6//z/AAAEAAQAAQAAAP///v/9//v/+f/0//D/7P/q/+f/5P/j/+P/5P/m
/+f/6f/q/+n/6f/p/+n/7f/v/+//8f/0//X/9v/3//X/9v/2//f/+//8//3//v/+//3/
/P/7//v/+//7//v//v/+//7/AAD///7//f/8//7///8AAAEAAQACAAIAAwABAAEAAQAB
AAEAAgAEAAUABAAEAAQAAwADAAQABgAGAAQABgAGAAIA//8BAP//+P/y/+r/2P/F/67/
mv+P/4b/gP98/4H/lv+y/8j/0v/Z/9n/0f/H/8P/vf+7/8L/xf/I/8v/y//N/9X/4P/n
/+z/8//4//r//P/9/wAAAgADAAQACAAJAAkACAAIAAcACAAJAAoACwALAAsACwALAAsA
CwAKAAkACwALAAsACwAKAAoACgALAAsACwALAAsACgAKAAkACQAKAAoACgAKAAsACwAL
AAsACQAJAAkACQALAAsACgAKAAoACgAKAAsACQAJAAkACAAJAAoACwAMAAsACgAJAAgA
CgAJAAgACAAGAAYABgAGAAQABAAEAAMABAAFAAYABQAFAAUABAAEAAQABAAEAAQABgAH
AAcABwADAAIAAAAAAAIAAgACAAIAAAD///7//f////3//f/+///////+//7//f/8//z/
/P/+//7//v/+//z//P/8//z//P/8//3//v/9//z/+//6//z//f/9//z//P/8//3//f/+
//3//f/9//v/+//7//v//v/+//7//v/9//3//f/9//3//f/9//7//v/+//7//v//////
//////7//f/9//z//v/9//3//f/+////AAABAAEAAAD///3//f/7//3//v8AAAAAAAAA
AP3//f/9//3/////////AAACAAEAAQACAAAAAAAAAAAAAAABAAEAAQD9/wEABAACAAIA
AgACAP7/+//4//L/7v/q/+j/5f/n/+f/6P/q/+n/6f/q/+r/7f/t/+3/7f/u/+//7v/v
//D/8f/y//P/9P/2//f/+f/5//r/+//8//3//f/9//3/+//7//v/+//+//7//v8AAAIA
AgACAAIAAgABAAAA//8BAAIAAgADAAEAAQABAAEAAAAAAAEAAQAGAAYABgADAP//AgAC
AAAAAAAAAAIAAAABAP//+f/y/+r/4P/Q/73/pv+S/4f/fv94/3T/ef+I/6L/vP/Q/9f/
0f/F/73/uf+1/7P/uv/B/8b/yf/L/83/0//c/+P/6v/x//b/+P/8//3//P/8//3//v/+
/wEABAAEAAUABQAFAAUABQAFAAMAAwADAAMABQAHAAgACQAHAAcABwAHAAYABgAGAAcA
BQAFAAUABQAIAAgABwAHAAgACAAIAAgABwAHAAcABwAFAAUABQAFAAUABQAEAAQAAgAC
AAIAAwAGAAcACAAIAAYABgAGAAYACAAIAAgACAAIAAcABgAGAAQABAAEAAQABQAGAAcA
BwAFAAUABQADAAcABwAGAAYABAAEAAQABAAEAAUABQAFAAUABAACAAIAAAAAAAAAAAD/
/////////////f/9//7///////7//v////7//v/+//3//P/7//r//P/8//z//P/7//r/
+v/6//r/+v/6//r/+v/7//v/+v/8//z//f/9//z/+//7//v/+v/5//j/9//5//r/+//8
//v/+//7//v/+v/5//j/+P/4//j/+P/4//j/+f/6//v/+f/5//r/+v/8//v/+//7//n/
+f/5//n/+v/6//r/+f/3//X/9//4//j/+P/4//j/+f/5//n/+f/5//n/+f/6//j/9//3
//j/+v/6//r/+v/5//n/+P/3//r/+//8//3/+v/6//n/+P/7//n//P/9/wAAAAD8//r/
+v/6//r/9f/z//H/7P/o/+T/4v/f/+D/3//f/+D/4P/h/+P/5P/n/+f/5//n/+n/6//r
/+3/7f/t/+3/7f/t/+7/7v/v//D/8P/w//D/8v/z//T/9f/3//f/9//3//b/9v/2//j/
+v/6//r/+v/5//n/+f/5//j/+P/3//f/+v/7//z//f/6//r/+//7//r/+v/4//n/+//+
//z/+v/4//j/9v/0//P/8f/v/+b/3P/Q/77/pf+S/4b/ff90/3L/dv+B/5L/sv/K/9D/
yf/B/7v/t/+x/7H/tf+4/7v/vP+//8X/z//X/97/4//o/+v/7v/y//j/9//4//z////+
//7///8CAAIAAwADAAMAAwADAAMAAQABAAEAAQACAAMAAwADAAUABQAFAAUABAAEAAQA
BQAFAAUABQAFAAYABgAFAAUABQAGAAcACAAIAAcABgAFAAUABQAFAAUABwAHAAYABgAE
AAQABAAFAAcABwAHAAYABQAEAAMAAgAEAAQABAAEAAYABQAEAAQABAAEAAQABAAFAAYA
BwAHAAYABQAEAAEAAQABAAAAAAABAAIAAwAEAAQABQAFAAUABQAEAAIAAgABAAAA///+
//3//f/9//3//f/7//v//P///////v/+//3//P/8//z/+v/6//r/+v/8//z//P/8//z/
/P/9//7//f/8//v/+v/8//3//f/8//v/+v/6//n/+f/5//r/+//5//n/+f/5//z//P/8
//z//P/9//7///////////8AAAAAAAAAAAAA///////////9//3//v/+/wAA////////
//////////8AAAAAAAD//wEA//8BAAIAAAAAAAAAAAABAAEAAQABAAEAAQABAAIAAQD/
//7//v///wAAAQACAAAAAQABAAEA//////////8BAAIAAgACAAEA/f/+//3/AAAAAAAA
AAACAAEAAQABAAIAAAD+//7/AgAEAAUABQAJAAgABwAGAAUABAABAP///f/4//b/8v/w
/+3/6v/p/+n/6v/o/+n/6//s//D/8f/y//P/9P/1//T/9f/5//v//f////3//v/+////
AAAAAAAAAAADAAUABwAJAAcABwAHAAcABwAGAAUABgAJAAoACwAMAA0ADQANAA0ADQAO
AA4ADwANAA0ADQANAA0ADgAQABEAEgAQABIAEQANAAoADAAOABAAEAAQAA4ACwALAAkA
BgACAPz/7v/f/8z/uv+v/6r/pP+c/53/tP/W/+r/9v8BAAcA+//t/+X/3//b/9z/3//g
/+H/4f/d/9v/5v/x//b/+/8AAAgACgALAAwADAARABQAFgAVABcAGAAaABsAGAAXABYA
FQAVABUAFQAVABgAGQAZABkAGQAZABkAGQAYABgAGAAZABcAFwAXABcAFgAWABUAFQAX
ABgAGQAaABgAFwAWABUAFAATABIAEQAUABUAFQAWABgAGAAYABkAFwAXABcAFgAVABQA
EwASABQAFAAUABQAFgAVABQAFAAUABQAFAAUABMAEgARAA8ADwAPAA8ADQAPAA8ADgAO
AA0ADAALAAoACwANAA4ADwANAAwACgAKAAoACgAKAAoACgALAAwADQALAAkACQAKAAoA
CQAHAAYABgAGAAcACAAIAAgACAAIAAoACgAKAAoADAAMAA0ADgAMAAwADAAMAAwADQAN
AAwACgAKAAsACwAMAAsACwALAAsACwALAAsADgAOAA4ADgAPAA8ADwAPAA4ADQAMAAwA
DAAMAAwADAALAAsACwALAAsACwAMAAwADgANAA0ADQALAAsACwALAA4ADgAOAA0ADQAL
AA0ADgAOAA4ADgAOAAsACwALAAsACQAJAAkACgAMAAsACwAMAAoACgAKAAoACAAJAAkA
CQAKAAsADAANAAsADAAMAAwADQALAA4ADwAPAA4ADQAMABEAFAATABIAEQAQAA0ACwAJ
AAQAAAD8//r/9//0//P/8//0//L/8//1//b/+P/5//r/+//8//3//P/9//7///8AAAEA
BAAGAAcACQAIAAgACAAIAAoACwAMAA0ACwALAAsACwAMAAwADAAOAA4ADgAOAA4ADQAN
AA0ADQAPABAAEAARAA8ADwAPAA8AEQASABQAFQAWABQAFAATABEAEgASABAADgAQABIA
EgAPAA8ADQAGAP7/+P/s/9n/xv+0/6X/oP+Y/5D/lf+u/8z/4P/u//v/+f/t/+H/2f/V
/9X/2P/d/97/3//f/+H/4//q//H/+P8BAAQABgAMAA8AEAAQABEAFgAWABMAFAAUABUA
FQAXABcAFwAXABkAGQAZABkAGAAZABkAGQAZABkAGQAZABgAGAAYABkAGQAZABkAGQAa
ABoAGQAZABgAGAAYABgAGwAbABsAGwAZABkAGQAZABcAFwAWABYAGAAYABgAGQAZABkA
GQAYABgAGAAYABgAGgAaABoAGgAZABcAFQAUABQAFAAUABQAFgAWABYAFQAXABcAFwAV
ABYAFQATABIAFAAUABQAFAASABMAEwATABMAEgAQABAADgAOAA4ADgANAA0ADQANAA8A
DQANAA4ADQANAAwADAALAAoACgAKAAoACgAKAAoADAAMAAwADAALAAoACgAKAAwADAAM
AAwACgALAAsACgALAAwADgAPABAADwAPAA8ADQANAA0ADQAMAAwADAAMAAsACwALAAsA
CQAJAAkACgALAAwADQAOAAsACwALAAsADQANAA4ADgAMAAsACwALAA0ADQANAA0ADgAO
AA4ADQALAAkACwAMAAwADAAMAAwACQAJAAkACQALAAsACwAMAA4ADQANAA4ADAAMAAwA
DAAOAA8ADwAPAA8ADwAPAA8ADwAQABAAEAASABAADgAOAA4ADgAKAAcABAD+//z/+P/2
//P/8v/x//H/8v/1//f/+v/8//z/+//6//n//P///wAAAwACAAMABAAFAAMABAAEAAUA
CQAKAAsADAALAAsACwALAAsACwALAAsADgAOAA4AEAAOAA4ADgAOAA8ADwAPAA8ADwAQ
ABAAEQATABMAEwATABIAEgATABMAEAASABQAEQARABIAFAASABAADgAOAA4ADQALAAUA
AAD4/+z/1v/B/6r/mv+R/4z/iP+K/5f/rv/K/9z/5v/l/93/0//L/8n/y//P/9b/1//W
/9f/2f/f/+n/9P/9/wIABQAKAA4ADgANAAoADgAVABoAHAAbABkAGAAYABcAFwAXABcA
FwAXABcAFwAXABYAFwAXABcAGQAZABkAGQAYABgAGAAZABkAGQAZABkAHAAcABsAGwAZ
ABgAFwAWABgAGQAaABsAGwAbABsAGwAaABkAFwAWABgAGAAYABkAGQAZABkAGAAYABgA
GAAYABYAFgAWABYAFwAXABcAGAAaABoAGgAaABkAGAAXABUAFgAXABgAFwAXABcAFgAW
ABYAFgAWABYAFgAXABcAFwAXABYAFAAUABQAFAAUABQAEgARABAADwAQAA8AEAASABEA
EQAQABAADwAOAA4ADgAQABAAEAAQAA8ADgANAAwADAAMAA0ADgAOAA4ADgAOAA4ADwAP
AA4ADgAOAA8ADwAQAA8ADwAPAA8ADwAPAA8ADgAOAA4ADgANAA0ADQANAA4ADwAQABIA
EQAQAA8ADgANAA0ADQANAA0ADQAOAA4ADAALAAsACwAMAA0ADgAPAA0ADAALAAkADAAL
AA4AEAAOAA4ADgAOAA8ADwAPAA8ADQANAA0ADgAOAA0ADQAOAA4ADgAOAA4AEAARABEA
EQARABEAEQARABEAEgASABIAEgARABUAFQASABIAEgASABIADwANAAsABgAAAPz/+v/3
//j/9//3//j/9v/3//n/+v/9//3//f/9////AQABAAMAAgADAAQABQAFAAYABgAHAAoA
DAAOABAAEAAPAA4ADQAPAA8ADwAPAA4ADgAOABAAEQASABMAFAAUABMAEgARABMAFAAU
ABUAFQAVABUAFQASABIAEwATABQAFAAWABkAFQASABIAFgAWABQAFAAUABEADQAHAAIA
+v/w/+T/0/++/6r/nf+W/4z/iv+N/5r/sP/O/+b/6f/h/9n/0//N/8n/yf/O/9P/1v/X
/9n/3//p//D/9f/6/wEACAAMAA4ADwASABIAEwAWABgAFwAaABoAGwAbABkAGQAZABkA
GQAZABkAGQAcAB0AHQAdABwAGwAaABkAGQAaABsAHQAdAB0AHQAdAB0AHAAaABkAGwAc
AB0AHgAeAB0AHAAbAB0AHQAdAB0AHQAdABwAHAAcABwAHAAdAB0AHQAdABwAHAAcABwA
HAAeAB4AHgAeABwAGwAaABoAGgAaABoAGgAbABwAHQAdABsAGwAbABkAHQAdABwAHAAa
ABoAGgAaABgAGQAZABkAGAAYABcAGAAYABgAGAAYABcAFwAXABcAFQATABMAFAATABMA
EgASAA8ADgAOAA4ADgAOAA4ADgAPABAAEQASABAAEAARABIAEgASABIAEgAQABEAEQAQ
ABIAEgATABMAFAATABMAEwASABEAEAAPABIAEgASABIAEgATABQAFQASABEAEAAQABIA
EgASABIAEwATABMAEwARABEAEgASABIAEQARABEADwAPAA8ADwARABIAEwATABUAEwAV
ABYAEwASABEAEAAQABEAEgATABEAEQARABIAEgARABEAEgAQABAAEAAQAA4ADwAPAA8A
EQARABEAEQAOAA4ADQAMAA4ADQARABMAFQAUABMAEgASABEAEQARABMAEgARABIAEwAU
ABgAFgAUABQAFAAUABEADwANAAgAAgD+//z/+f/6//n/+f/6//z//f///wAAAAD///7/
/f///wEAAQADAAQABQAGAAcACQAKAAoACwALAAwADQAOABEAEQARABEADwAPAA8ADwAO
AA4ADgAQABMAFAAVABYAFQAVABUAFQAVABYAFgAXABUAFQAVABUAFAAUABUAFQAWABgA
GAAVABEAEAASABQAFAAWABYAFAARAA8ACQAEAAAA+P/m/9X/xP+0/6//rP+i/57/qf/E
/97/8P/8/wEA+//v/+P/3f/b/93/4P/l/+T/5f/l/+X/6f/y//v/AAAHAAwAEAASABMA
EgASABUAGAAaABkAGAAYABkAGQAZABkAGQAZABsAGwAbABsAHAAdAB0AHQAcABsAGgAZ
ABkAGgAbAB0AHQAdAB0AHQAcABwAGwAbABwAHAAcABwAGwAbABsAGwAbABsAGwAbABsA
GwAaABoAGgAaABoAGwAbABsAGwAaABkAGAAXABYAGAAYABgAGAAWABUAFAAUABUAFgAX
ABgAGAAYABgAFwAVABUAFQATABcAFwAWABYAFQAUABMAEgASABMAEwATABIAEgARABIA
EQAQAA8ADgAOAA8AEAARABAADQAMAAwADwAPAA4ADgANAAwADAAMAAwADAAMAAwADQAO
AA8AEAAOAA4ADwAQABAAEAAQABAADgAPAA8ADgANAAwADAALAA0ADQAOAA8ADwAPAA8A
DwAQABAAEAAQAA8ADwAPAA8ADQANAA0ADgAOAA4ADgAOAAsACwALAAsADQANAA4ADgAO
AA0ADQANAA0ADQANAA0ADAAMAAwACwALAAkACwAMAAoACgAKAAoACgALAAwADQAKAAkA
CAAIAAoACQAJAAoACAAIAAgACAAIAAkACQAJAAkACQAJAAkACQAKAAoACgAMAAkACwAL
AAwACgAIAAYACQAJAAoACwAOAAwACgAKAAoACgAKAAoACAAHAAYAAgD8//j/9v/z//D/
7//v//D/7f/t/+7/7v/x//H/8f/x//X/9//3//n/+P/5//r/+//8//7///8BAAAAAAAA
AAAAAwADAAMAAwAFAAUABQAFAAQABAAEAAYABgAGAAYABgAFAAUABQAFAAUABgAGAAcA
BwAHAAcABwAIAAgACQAJAAgACgAKAAkABwAIAAYAAgACAAIABAACAP3//f/7//b/8P/u
/+T/0//C/7D/p/+k/5z/kv+R/6b/xv/a/+T/8f/3/+3/3f/V/9P/0f/M/83/0v/V/9f/
2f/b/97/5f/s/+//9P/6//7///8CAAQABQAGAAYABQAGAAYABwAHAAgACQAKAAsACQAJ
AAkACQAKAAsACwALAAkACQAJAAkACgAKAAoACwALAAsACwALAAsACgAIAAcACAAIAAgA
CAAJAAkACQAJAAkACQAJAAkABwAHAAYABgAGAAYABgAHAAkACQAJAAgABwAGAAUABAAE
AAQABAAEAAUABQAFAAYABQAEAAMAAgACAAIAAgABAAMAAwADAAEAAQABAAAAAAD+//7/
/v/+//7////////////+//z//P/6//r/+v/6//f/9//3//f/+P/3//j/+v/6//n/9//2
//f/+P/6//z/+v/6//r/+v/8//z//P/8//z//P/9//7//f/8//v/+v/8//3//f/8//z/
/P/9//3//v/9//3//f/9//3//f/9//v/+v/5//j/+v/7//z//f/9//3//f/+//z//P/8
//z//f/9//3//f/7//v//P/8//z/+//7//v//f/9//3//f/8//z//P/7//v/+f/7//z/
/P/8//z//P/9//3//f/9//v/+//7//z/+v/5//n/+v/9//7///8AAP7/////////AQAD
AAMAAwACAP///v/9//z/9//1//P/7v/r/+j/5//l/+T/4//j/+T/5f/n/+r/7P/r/+v/
6//r/+v/7f/t/+//8v/z//T/9f/z//T/9P/1//n/+v/7//z/+//7//v/+//7//v/+//7
//7//v/+/wAAAAAAAAAAAAADAAMAAwADAAEAAgACAAMAAwADAAMAAwACAAIAAwADAAYA
BAAGAAcABwAGAAIAAAACAAIAAgAAAAEAAQD9//b/7v/i/87/t/+g/47/hf9+/3r/fP+L
/6T/wP/S/9r/2f/P/8f/wf+7/7n/v//G/8f/yv/L/83/0//d/+b/7//0//f/+P/+/wIA
AwAGAAgACQAMAAwACQAIAAgACQAJAAsACwALAAsADAANAA4ADwAPAA8ADgANAAsACwAL
AAsADAAMAAwADQAPAA8ADwAPAA4ADgANAA0ADgAOAA4ADgARABEAEQARABAADwAOAA0A
DQANAAwADAAMAAwADAANAA0ADQANAAwADwAQABEAEgARABAADwAOAA4ADQAMAAwADgAO
AA4ADgAOAA4ADgANAA8ADwAPAA0ADQANAAwADAAOAA4ADgAOAAwADQANAA0ADQAMAAoA
CgAKAAoACgAKAAkACQAJAAkACQAHAAcACAAIAAcABQAEAAQABAAFAAYACAAIAAgACAAH
AAYABQAEAAIAAgADAAQABgAGAAYABgAGAAcABwAGAAgACAAJAAkABgAFAAUABQAHAAcA
BwAHAAgACAAIAAgABQAFAAUABQAGAAcACAAKAAgACAAIAAgACQAJAAkACQAHAAcACAAI
AAgABwAHAAcABwAHAAcABwAIAAgACAAHAAkABwAJAAoACQAIAAcABgAIAAkACgALAAkA
CQAJAAoADAALAAsADAAKAAoACgAKAAoACwANAA0ADgAOAA4ADgAOAAkABwAFAAAA+//2
//P/7//v/+//8P/y//L/8//1//b/9f/1//X/9f/4//v//P//////////////AAACAAMA
BQAFAAYABwAIAAkACQAJAAkACwALAAsACwAMAAwADAAOABAAEAAQABAADwAPAA8ADwAP
ABAAEAARABEAEQARABEADwAOAA4ADQASABYAFgAXABUAEgAQABAAEAAOABAADgALAAsA
CQAAAPb/6v/a/8n/tv+i/5X/jv+K/4j/j/+e/7j/1P/k/+P/2//T/8//yf/F/8f/zv/R
/9T/2f/b/+H/6f/y//f//P///wQACAAOABMAFgAWABUAFAASABEAEwAUABYAFwAXABcA
FwAXABcAFwAXABcAGAAZABkAGQAXABcAFwAXABgAGAAYABkAGQAZABkAGQAYABgAFwAX
ABcAGAAZABoAGgAZABgAFwAYABkAGgAbABsAGwAaABoAGAAYABgAGQAZABkAGQAYABoA
GgAaABoAGgAaABoAGgAcABsAGgAaABgAGAAYABgAGQAaABsAGwAYABcAFgATABgAGQAZ
ABoAGgAaABoAGgAZABkAGAAXABYAFgAVABYAFQAUABMAEgATABMAEwATABEADwAPABAA
EQARABAAEAARABAAEAAQAA4ADgAOAA4ADgAOAA4ADgAOAA4ADwAQABAAEAAQABAAEAAR
ABEAEAAQABAAEQARAA4ADQANAA0ADgAPABAAEQARABAADwAOAA8AEQATABUAEgARABAA
EAASABIAEgASABEAEQARABEADwAPABAAEAAQAA8ADwAPAA8ADwAPAA8AEAAQABAADwAQ
AA8AEgAUABIAEgASABIAEwATABMAEwARABEAEQASABMAEwAUABYAFgAWABYAFgAUABUA
FQAVABUAFQAVABUAFwAYABgAGAAWABMAFQAVABMAEAANAAoABQABAP7/+//9//z/+//8
////AAAAAP//AQABAAEABQAFAAUABQAHAAoACgAKAAoADAAOAA4ADwARABIAFAAWABUA
FAAVABYAFQAVABUAFQAXABcAFwAXABoAGwAbABsAHAAaABoAGAAZABoAGwAcABwAHAAc
ABwAGgAaABoAGgAcABwAHAAcABoAGgAaABoAFwAWABUAFAATABIAEQAQAAUA+v/v/+T/
2P/O/w==
         </WaveFormData>
      </LeadData>
      <LeadData>
         <LeadByteCountTotal>10000</LeadByteCountTotal>
         <LeadTimeOffset>0</LeadTimeOffset>
         <LeadSampleCountTotal>5000</LeadSampleCountTotal>
         <LeadAmplitudeUnitsPerBit>4.88</LeadAmplitudeUnitsPerBit>
         <LeadAmplitudeUnits>��V</LeadAmplitudeUnits>
         <LeadHighLimit>2147483647</LeadHighLimit>
         <LeadLowLimit>268435456</LeadLowLimit>
         <LeadID>V2</LeadID>
         <LeadOffsetFirstSample>0</LeadOffsetFirstSample>
         <FirstSampleBaseline>0</FirstSampleBaseline>
         <LeadSampleSize>2</LeadSampleSize>
         <LeadOff>FALSE</LeadOff>
         <BaselineSway>FALSE</BaselineSway>
         <ExcessiveACNoise>FALSE</ExcessiveACNoise>
         <MuscleNoise>FALSE</MuscleNoise>
         <LeadDataCRC32>2809967586</LeadDataCRC32>
         <WaveFormData>
//8AAAEAAwAEAAQACAARAB4AMgBMAGcAegCJAJcAngCZAI8AfABVACkABADc/63/ff9Q
/x7/8v7T/rL+lP6I/pH+pP69/tj+8v4Q/yf/Pv9Y/3D/h/+e/6//vv/N/9n/4v/n/+7/
9P/5////AwAFAAUABgAHAAkACQAKAA0ADwAQABEAEQARABIAEwATABMAFQAWABgAGAAY
ABkAGAAYABgAGgAaABoAGwAcAB0AHgAeAB8AIAAjACUAJwAoACgAKQAqACsAKwAsAC4A
LwAxADIANAA1ADUANgA5ADwAPQA/AEMAQgBDAEYASABJAEoATQBQAFIAUwBXAFgAWwBd
AF8AYQBjAGQAZABkAGUAZgBnAGgAaABoAGgAZgBmAGYAZQBmAGMAYQBfAF0AWQBWAFIA
TwBNAEoARgBEAD4AOwA1ADIALgAqACcAIwAgACAAHgAcABgAFgAUABMAEgAPAA4ADAAJ
AAgABwAHAAkACQAIAAgABgAGAAYABgAEAAQABAAEAAYABQAFAAUAAwADAAIAAQADAAQA
BQAGAAQABAAFAAUABAAEAAQABAAFAAUABQAFAAQABAAEAAQABgAGAAYABwAHAAcABwAH
AAkACQAJAAkACwAKAAoACwAJAAkACQAJAAgACAAJAAoACAAGAAYABwAJAAoACgAKAAgA
BwAHAAgACAAIAAcABgAIAAgACAAKAAgACAAIAAkACgAKAAoACgANAA0ADQANAA4ADgAQ
AA4AEwARABEAFAAWABYAFgAWABcAFAARAA8ADgAJAAcABAD///////////v/+//7//v/
+//6//r/+f/2//X/9f/2//r//P/9//3//f/9//z/+//5//j/+P/3//X/9f/1//X/9f/1
//X/9f/2//b/9v/2//T/9f/1//X/9f/2//b/9v/2//b/9//4//b/9v/2//b/9//4//n/
+v/6//f/+P/7//n//P/+//7/AQAQACAAMgBJAF4AbQB7AIgAiwCFAHQAWQAvAAYA4P+1
/4P/Vv8s/wb/6/7Q/rb+qP6n/q7+v/7Y/vT+Dv8j/zT/TP9k/3n/jP+f/67/vf/L/9b/
3//k/+r/7//1//f/+f/7//z///8BAAEAAgADAAUABgAHAAcABwAIAAkABwAHAAkACgAM
AAwADAANAAwADAAMAA4AEAAQABEAEgATABQAFAAVABQAFQAVABUAFwAYABoAHAAbABsA
HAAeAB8AIQAiACQAJQAlACYAKQAoACkAKwAvADAAMQA0ADYANwA4ADsAPgA/AD8AQgBC
AEQARQBGAEcASwBMAEwATABOAE4ATgBOAE0ATABLAEgASQBIAEYARgBFAEMAQQA/AD0A
OgA2ADMAMQAuACoAKAAjACEAHAAaABUAEgAQAA0ACAAIAAYABAAEAAIAAAD///3/+//7
//r/+f/4//f/9//3//f/9v/2//b/9v/2//b/9P/0//T/9P/0//P/8//z//T/9f/1//X/
9v/2//b/9v/2//b/9//3//T/9P/0//T/9//3//f/9//2//b/9v/2//j/+P/4//n/+f/5
//n/+f/3//f/9//3//X/9P/0//X/9f/1//X/9f/2//b/9//4//b/9P/0//X/9f/2//b/
9v/2//X/9f/2//b/9v/1//T/9v/2//b/+P/2//b/9v/3//b/9v/2//b/+f/5//n/+//8
//7//v/+//7////+//3//f/6//X/8//w/+v/6//r/+v/6f/p/+n/6f/n/+b/5v/l/+X/
5f/m/+j/6v/s/+3/7f/t/+3/7P/r/+r/6v/r/+v/6v/p/+j/5//n/+f/5//n/+r/6v/q
/+r/6v/r/+v/6//p/+r/6v/q/+r/6v/r/+z/7P/s/+z/7P/u/+7/7v/u/+z/7f/w//H/
8//y//D/8v/7/wYAGAAuAEEAVABnAHMAfAB/AHkAZgBHACUAAgDc/63/e/9U/zz/JP8F
//D+7P7k/t3+3P7n/vr+Dv8g/y//Pv9U/2j/ef+K/53/rv+7/8X/zP/V/9z/4v/n/+v/
8f/z//P/8v/0//f/+P/6//3///8AAAEA/////wAAAQABAAEAAwAEAAQABAAEAAUABgAG
AAYACAAIAAgACQAKAAkACgAKAAsACwANAA4ADwAQABAAEQASABMAEwAUABYAFQAXABgA
GgAZABkAGgAdABwAHQAfACMAJgAnACoALAArACwALwAyADMAMwA2ADYAOAA5ADoAOwA9
AD4APgA+AD4APgA+AD4APAA8ADwAOgA7ADoAOAA4ADUAMwAxAC8ALQAqACYAIwAiACAA
HQAcABcAFQAQAA4ADQAKAAgABQAAAAAA/v/8//z/+v/4//f/9//1//X/9P/z//L/8f/x
//P/8//y//L/8v/y//L/8v/w//D/8P/w//D/7//v/+//7v/v/+//7//v//D/8f/y//D/
8P/x//H/8v/y//L/8v/1//X/9f/1//T/9P/0//T/8v/y//L/8//z//P/8//z//P/8//z
//P/9f/0//T/9f/z//P/8//z//T/9P/1//b/9v/0//T/9f/1//b/9v/2//j/9//3//j/
+P/4//f/9v/4//r//P/+/wAAAQACAAMABAAFAAIA///9//j/8//x/+7/7f/t/+3/7f/t
/+3/7f/t/+3/7P/s/+v/6f/p/+r/7P/s/+7/7//v//H/8f/w/+//7f/s/+z/6//p/+n/
6f/p/+v/6//r/+v/6v/q/+r/6v/q/+v/6//r/+v/7P/s/+z/7v/u/+//8P/u/+7/7v/u
//D/8P/w//D/7P/v//D/8f/v/+7/7v/y//n/CgAcADIARQBaAG0AewCGAIkAgwBuAEsA
IQD4/87/of9v/z7/Fv/4/tn+wv6y/qz+q/6w/r3+1v7w/gr/If80/0r/YP91/4z/n/+u
/7n/x//Q/9n/4P/m/+v/8f/1//X/9//6//v//f/9//7///8BAAIAAwADAAMABAAFAAcA
BwAJAAoACgAKAAoACwAKAAoACgAMAA4ADgAPABAAEQASABIAEwATABUAFgAXABgAGAAZ
ABoAHQAdAB4AIAAhACMAJAAmACUAJQAmACkAKgArAC0AMQA0ADUAOAA6ADkAOgA9AEAA
QwBDAEYARgBIAEkASgBLAE0ATgBOAE4ATwBQAFEAUgBQAFAAUABOAE8ATgBMAEwASQBH
AEUAQwBBAD4AOgA3ADMAMAAsACoAJQAjAB4AHAAbABgAFgATAA8ADgALAAgABAACAAAA
//////3//f/8//v/+v/5//n/+//7//r/+v/4//j/+P/4//j/+P/4//j/+v/5//n/+f/5
//n/+P/3//j/+P/4//j/+v/6//v/+//8//z//P/8///////////////+//3//P/+//7/
/v////3//f/9//3///////////////7//v///////////////P/8//3//v8AAP7//v//
////AAAAAAAAAgABAAEAAgAEAAQAAwACAAIAAgACAAQABQAGAAcACQAIAAoACgANAA4A
DwAQAA8ADAAJAAcABAD///3/+v/5//n/+f/5//X/9f/1//X/9f/0//T/8//x//H/8v/0
//j/+v/7//v/+f/5//j/9//1//T/9P/z//P/8//z//P/8//z//P/8//0//T/9P/0//T/
9f/1//X/8//0//T/9P/2//b/9//4//j/+P/4//j/+P/4//j/+P/8//3//P/7//v//v/+
//7/BwAUACYAPABVAGoAeQCJAJQAlwCPAIIAYwA1AAwA5P+3/4f/Vv8k//j+1/68/qL+
lP6R/pz+tf7S/ur+BP8d/zb/Tv9k/33/kv+j/7L/w//R/9r/4f/o/+7/8//1//n//f8B
AAIAAwAFAAUABgAHAAkACgALAAsACwAMAA0ADQANAA8AEAAOAA4ADgAPABIAEgASABQA
FAAUABUAFgAZABoAGgAbAB0AHwAgACEAIAAgACEAIgAjACMAJAAmACcAKQAqACwALQAt
AC4AMQA0ADUANwA7ADoAOwA+AEAAQwBEAEcASgBLAEsATgBOAFIAUwBUAFUAVwBYAFgA
WABaAFoAWgBaAFgAWABYAFYAVQBUAFIAUgBQAE8ATgBNAEkARgBCAD8AOwA4ADQAMgAv
AC0AKAAmACMAIAAeABsAFwAWABMAEAAOAAwACgAJAAcABQAFAAQABAAEAAQABQADAAMA
AgACAAQABAAEAAQAAwACAAEAAAACAAEAAQABAAIAAwADAAMAAAAAAAAAAAACAAIAAwAD
AAIAAgACAAIAAwADAAMAAwAEAAQABAAEAAYABgAGAAcABQAFAAUABQAFAAUABQAFAAMA
AgACAAMABQAFAAUABQACAAIAAwAEAAQAAgACAAMAAQACAAIAAgAAAP////8AAAAAAAD/
//7/AAAAAAAAAgACAAIAAgADAAYABgAGAAYABQAFAAUABQAIAAgACgAIAAsADQAOAA8A
EAARABIAEAAMAAgABQACAP3/+//4//f/9//3//f/8//z//P/8//0//T/9f/1//P/8//0
//b/9v/4//n/+f/5//n/+P/3//P/8v/y//H/8//z//P/8//z//P/8//z//L/8v/y//L/
9P/1//X/9f/3//j/+P/4//b/9v/3//j/+P/4//j/+P/4//j/+P/4//j/+f/6//v///8A
AAAAAgAPAB4AMABKAGMAdACDAI8AlgCVAI0AdABLAB8A8v/E/5X/af80//7+3P7D/qT+
iv6G/pH+pv7D/tz++P4S/yv/Qv9a/3b/j/+g/6//vv/N/9f/3v/j/+z/8v/7/wEAAwAB
AAEABgAHAAkACQAKAAkACwAMAA0ADQANAA4ADwARABEAEwAUABQAFAAUABUAGAAYABgA
GgAaABoAGwAcABsAHAAcAB0AHQAfACAAIQAgACAAIQAiACQAJQAnACoAKwAtAC4AMAAx
ADEAMgA1ADgAOQA7AD8APgA/AEIARABHAEgASwBOAFEAUQBUAFQAVABVAFYAVwBbAFwA
XABcAFwAXABcAFwAWgBaAFoAWABXAFYAVABUAFEATwBNAEsASQBGAEIAPwA7ADgANAAy
AC0AKwAmACQAIQAeABwAGQAWABYAFAASABIAEAAOAA0ACwAJAAkACAAHAAYABQAFAAcA
BwAGAAYABAAEAAQABAACAAIAAgACAAQAAwADAAMABAAFAAUABQACAAIAAgACAAMABAAG
AAcABAAEAAQABAAFAAUABQAFAAYABgAGAAYABAAEAAQABQAHAAcABwAHAAcABwAHAAcA
BwAGAAYABwAFAAUABQAFAAYABgAHAAgABgAEAAQABQAFAAYABgAGAAYABQAFAAYABAAE
AAMAAgAEAAQABAAGAAUABAADAAMAAgACAAIAAgACAAEAAAD//wAAAAACAAAAAQABAAEA
AQACAAQABgAGAAUABQAFAAUABwAGAAUABgAOABAAEgASABIAEgASABAADgANAAwABwAF
AAIA///////////7//v/+//7//n/+P/4//f/8//z//T/9v/5//z//v/////////+//3/
+//6//r/+f/5//n/+f/5//n/+f/5//n/+P/4//j/+P/5//v//P/9//3//v/+//7//v/+
////AAAAAAAAAAAAAAIAAgACAAIAAAABAAIAAwADAAIAAgAEAAsAFgAmADoATwBiAHMA
gQCMAJEAjQCAAGcAQwAeAPb/y/+b/2z/Sv8y/xf//v74/vT+6/7q/u/+/P4S/yb/Of9K
/17/cP+B/5L/pf+4/8X/0f/c/+X/7P/0//n//f///wMAAwAEAAYACQAKAAwACwANAA4A
DwANAA0ADgAPAA8ADwARABIAFAAUABQAFQAUABQAFAAWABQAFAAVABYAGQAaABoAGwAZ
ABsAHAAdABwAHAAdAB4AIQAhACIAJAAiACMAIwAkACUAJQAmACkAKAApACsALwAuAC8A
MgA0ADMANAA3ADoAOQA5ADwAPAA+AD8AQABBAEIAQgBBAEAAQABAAEAAQAA+AD4APgA8
AD0APAA6ADoAOQA3ADUAMwAzADAALAApACkAJgAiACAAHgAdABkAGAAXABQAEgAPAAwA
DAAKAAgACAAGAAQAAwADAAEAAQAAAAEAAAD///////////7//v/8//z//P/8//7//v/+
//7/AAD//////////////v/9//z//P/8//z//P/8//3//f/+//7//v/+////////////
/v/+//7//v8AAAAAAAABAAEAAQABAAEA///////////9//z//P/9/////////////P/8
//3//v/+//z//P/9//v//P/8//z/+v/5//n/+v/4//j/9//2//b/9v/2//j/+v/6//r/
+//6//r/+v/6//3//f/9//3//P/8//7//P/8//3//v///wIABAAFAAYABwAIAAgABgAE
AAMAAgD9//v/+P/1//X/9f/1//H/8f/x//H/8f/w//D/7//t/+3/7v/w//L/9P/1//X/
9f/1//T/8//z//L/8v/x//P/8//z//P/8f/x//H/8f/y//L/8v/y//L/8//z//P/8//0
//T/9P/0//T/9f/2//T/9P/0//T/9v/2//b/9v/0//X/9v/3//n/+v/6//z/AwAOACAA
OABPAF4AbwB/AIoAjQCHAHQAUwArAAIA2v+t/3n/SP8o/w7/7f7W/tD+yv7H/sr+0/7m
/v7+FP8p/z7/Uv9m/3f/iv+f/7D/v//L/9b/2//i/+r/7//x//f/+//9//7///8BAAEA
AgABAAMABAAFAAcABwAIAAkABwAHAAkACgAMAAwADAANAA4ADgAOABAAEAAQABEAEgAT
ABQAFAAVABQAFQAVABUAFgAWABcAGAAZABkAGgAcAB0AHwAgACIAJQAlACYAKQApACkA
KgAtAC4ALwAyADQANQA2ADkAPAA9AD0AQABAAEQARQBGAEcASQBKAEoASgBKAEoASgBK
AEgASABIAEYARQBEAEIAQgBAAD8APgA9ADkANgAyAC8ALwAsACgAJgAhAB8AGgAYABcA
FAASAA8ACgAKAAgABgAEAAIAAAD///3/+//7//r/+//6//n/+f/3//f/9v/2//b/9v/2
//b/9v/2//b/9v/4//f/9//3//j/+f/5//n/9v/2//b/9v/4//j/+f/5//j/+P/4//j/
+f/5//n/+f/8//z//P/8//v/+v/5//n/+//7//v/+//5//n/+f/5//n/+P/4//n/+f/5
//n/+f/4//j/+f/6//j/9v/2//f/9//4//j/+P/4//f/9//4//n/+v/6//r//P/8//z/
/v/8//z//P/9//z//P/8//z//v///wAAAQAIAAgACgAKAAoACgAJAAYAAwABAAAA+//5
//b/8//z//P/8//x//H/8f/x//H/8P/w/+//7//v//D/8v/y//T/9f/1//T/8//x/+//
7v/u/+//7//u/+3/7P/r/+z/7f/u/+//7v/u/+7/7v/u/+//7//v//H/8v/y//L/8P/w
//H/8v/y//L/8v/y//T/9P/0//T/9P/x//L/9f/5//r/+P/8/wcAFgAsAEQAWwBuAH0A
iQCQAI0AgQBoAD8AFQDu/8T/kf9f/zL/Bv/i/sP+qP6W/pL+l/6m/sH+3P72/g7/J/8+
/1T/bP+B/5T/p/+2/8P/zf/U/93/5P/o/+3/8//3//n/+f/8//3//////wAA//8BAAIA
AwADAAMABAAFAAcABwAJAAoACgAKAAoACwAMAAwADAAOAA4ADgAPABAAEQASABIAEwAR
ABMAFAAVABgAGAAZABoAHQAdAB4AIAAhACMAJAAmACcAJwAoACsALAAtAC8AMwA0ADUA
OAA6ADsAPAA/AEIAQwBDAEYARgBIAEkASgBLAEsATABMAEwATgBOAE4ATgBOAE4ATgBM
AE0ATABKAEoARQBDAEEAPwA9ADoANgAzAC8ALAAoACYAIQAfABoAGAAVABIAEAANAAoA
CgAIAAYABAACAAAA//////3//f/8//v/+v/5//n/9//3//b/9v/4//j/+P/4//j/+P/4
//j/+P/3//f/9//2//f/9//3//j/+P/4//j/+P/4//n/+f/4//j/+P/4//f/9//3//f/
+P/4//j/+P/6//r/+v/7//v/+//7//v/+//7//v/+//9//z//P/9//z/+//6//n/+v/6
//v//P/6//j/+P/5//n/+v/6//r/+v/5//n/+v/6//r/+f/4//j/+P/4//r/+v/6//r/
+//8//z//P/8//7///8AAAEAAgAGAAgACAAGAAgACgAMAA4ADwAMAAkABwACAP3/+//4
//X/9f/1//X/8//z//P/8//z//L/8v/x//H/8f/y//T/9v/4//n/+f/3//f/9v/1//P/
8v/y//H/8f/x//H/8f/x//H/8f/x//L/8v/y//L/8v/z//P/8//z//T/9P/0//L/8v/z
//T/9v/2//b/9v/2//b/9v/2//j/9//2//f/+f/6//r//P8DABAAHgA0AE0AYgBzAIUA
kACTAI8AiABrAEEAFgDs/7//j/9g/yz//P7d/r7+oP6M/of+kv6p/sL+3v74/hP/LP9G
/17/d/+M/5//sP/B/83/1v/d/+T/7P/1//f/+f/7////AgADAAUABQAGAAcACQAKAAsA
CwALAAwADQAPAA8AEQASABIAEgASABMAFAAUABQAFgAWABYAFwAYABkAGgAaABsAGwAd
AB4AHwAiACIAIwAkACUAJQAmACgAJwApACoALAAuAC8AMQA1ADQANQA3ADsAPAA9AEAA
QgBDAEQARwBKAEkASQBMAEwAUABRAFIAUwBXAFgAWABYAFgAWABYAFgAWABYAFgAVgBV
AFQAUgBSAFEATwBNAEsARwBEAEAAPQA7ADgANAAyAC0AKwAmACQAHwAcABoAFwAUABQA
EgAQAA4ADAAKAAkABwAFAAUABAAEAAQABAAFAAMAAwACAAIAAgACAAIAAgABAAAA///+
//////8AAAEAAAABAAEAAQAAAAAAAAAAAAEAAgAEAAUAAgACAAIAAgADAAMAAwADAAIA
AgACAAIAAgACAAIAAwAFAAUABQAFAAMAAwADAAMAAwACAAIAAwADAAMAAwADAAIAAgAD
AAQAAgAAAAAAAQD//wAAAAAAAAAA/////wAAAAAAAP///v/8//z//P/+//z//P/8//3/
/v/+//7//v/+//3//P/7//z//P/+//z//v///wAAAQACAAIAAgAAAAAAAQACAAMABgAI
AAoADAAOAA4ADgAOAA8ADAAJAAcABAD///3/+v/3//f/9//3//X/9f/1//X/8//y//L/
8f/v/+//8P/y//b/+P/5//n/+f/5//j/9//z//L/8v/x//H/8f/x//H/8//z//P/8//y
//L/8v/y//L/8//z//P/9f/2//b/9v/2//b/9//4//j/+P/4//j/+P/4//j/+P/2//n/
/P/7//n/+v/6//7/BQASACgAQABVAGYAdQCBAIoAiwB/AGgARQAZAPL/yv+Z/2f/PP8e
/wL/6f7W/sr+wP69/sT+0f7s/gb/HP8x/0j/YP9y/4P/lv+p/7j/xf/R/9r/4f/m/+z/
8f/3//v///8BAAAAAQADAAMABAADAAUABgAHAAkACQAKAAsACwALAA0ADgAMAAwADAAN
ABAAEAAQABIAFAAUABUAFgAVABYAFgAXABUAFwAYABkAGgAaABsAHAAdAB0AHgAgACEA
IwAkACYAJwAnACgAKwAqACsALQAxADEAMQAzADQANQA2ADkAPAA7ADsAPgA+AEAAQQBC
AEMAQwBEAEQARABEAEQARABEAEQARABEAEIAPwA+ADwAPAA8ADsAOgA5ADUAMgAuACsA
KQAmACIAIAAeAB0AGQAYABcAFAASAA8ADAAMAAoACAAGAAQAAgABAAIAAQACAAIA///+
//3//f/9//3//P/8//z//P/8//z//v/+//7//v/9//v/+v/5//v//f/+/////P/8//z/
/P/8//z//f/9//r/+v/6//r/+//7//v/+//8//z//P/8//r/+v/6//v/+//7//v/+//5
//n/+f/5//n/+P/4//n/9//3//f/9//2//b/9//4//b/9P/0//X/8//0//T/9P/z//H/
8P/w//L/8v/x//D/7v/u/+7/8P/w//D/8P/x//H/8P/v/+7/8f/x//H/8f/0//T/9v/0
//P/8//z//P/8v/y//L/8P/3//f/9//4//n/+v/7//z//f/8//v/+//4//P/8f/u/+n/
6f/p/+n/5f/l/+X/5f/n/+b/5v/l/+P/4//k/+b/6P/q/+v/6//r/+v/6v/p/+j/6P/p
/+n/6P/n/+b/5f/n/+f/5//n/+j/6P/o/+j/6P/p/+n/6f/p/+r/6v/q/+r/6v/r/+z/
7P/s/+z/7P/s/+z/7P/s/+z/7f/u/+//7//u/+z/7v/x//z/DAAkADkATABdAG0AeAB9
AHsAbgBTAC0ACADi/7f/g/9Q/zD/HP///uj+4v7g/tn+0v7X/ub++v4M/x//Mv9G/1j/
af98/4//oP+t/7f/xP/N/9b/3P/h/+P/5//r/+v/7P/v//H/8f/y//X/9//4//n/9//3
//j/+f/5//n/+//8//z//P/8//3//v/+//7/AAD+//7///8AAAEAAgACAAMAAwAFAAYA
BwAGAAYABwAIAAkACQAKAAwADAANAA0ADgAPAA8AEAATABQAFQAXABsAGwAbAB0AHgAf
ACAAIwAmACcAJwAqACoAKgArACwALQAxADIAMgAyADIAMgAyADIAMgAyADIAMAAxADAA
LgAuACwAKwAqACkAKQAmACIAHwAfABwAGAAWABMAEQAMAAoACAAGAAUAAwD+//7//P/6
//r/+P/2//X/8//x//H/8P/w//D/8P/x/+//7//u/+7/7v/u/+7/7v/w//D/8P/w/+7/
7f/t/+3/7v/v/+//7//w//D/8P/w//D/8P/x//H/8P/w//D/8P/x//H/8f/x//L/8v/y
//L/8v/y//L/8//z//P/8//z//X/9f/1//X/9f/0//T/9f/1//X/9f/1//T/9P/1//b/
9P/y//L/8//1//b/9v/2//j/9//3//j/+f/6//r/+v/4//j/+P/6//z//P/8//3/AAAE
AAQABAAGAAcACAAJAAoACQAGAAMAAQD///v/+v/4//X/9f/1//X/9f/1//X/9f/1//T/
9P/z//L/8//1//j/+P/6//v/+//7//v/+v/5//f/9v/2//X/9f/1//X/9f/3//f/9//3
//b/9v/2//b/+P/5//n/+f/3//j/+P/4//j/+P/5//r//P/8//z//P/8//z//P/8//r/
+//+/wEAAwAEAAAAAgANAB4ANABMAGMAdACFAJMAmACVAIkAbgBDABkA8v/I/5X/Y/82
/w7/7P7P/rb+pP6g/qn+uv7P/uj+Av8a/zP/Sv9i/3r/j/+g/7H/wv/R/9v/4P/p/+7/
9P/7////AQADAAUABgAHAAkACQAKAAkACwAMAA0ADQANAA4ADwARABEAEwAUABQAFAAU
ABUAFgAWABYAGAAYABgAGQAaABsAHAAcAB0AHQAfACAAIQAiACIAIwAkACUAJQAmACgA
KQArACwALgAvAC8AMAAzADYANwA5AD0APAA9AEAAQgBDAEQARwBKAEsASwBOAE4AUABR
AFIAUwBTAFQAVABUAFYAVgBWAFYAVABUAFQAUgBTAFIAUABQAE0ASwBJAEcAQwBAADwA
OQA3ADQAMAAuACkAJwAiACAAHQAaABgAFQASABIAEAAOAAwACgAIAAcABwAFAAUABAAF
AAQAAwADAAMAAwACAAIAAAAAAAAAAAAAAAAAAAAAAAIAAQABAAEAAAABAAEAAQACAAIA
AgACAAIAAgADAAMAAgACAAIAAgAFAAUABQAFAAQABAAEAAQABAAEAAQABQAFAAUABQAF
AAUABQAFAAUAAwACAAIAAwADAAMAAwADAAIAAgADAAQABgAEAAQABQAFAAYABgAGAAgA
BwAHAAgACgAKAAkACAAJAAoACwAOAAwADAAOABEAEgATABQAFQAWABcAFAARAA8ADAAH
AAUAAgABAAEAAQABAP3//f/9//3//f/8//z/+//7//v//P/+/wAAAgADAAMAAQABAAAA
///9//z//P/7//v/+//7//v/+//7//v/+//8//z//P/8//z//f/9//3//f/+//7//v/+
//7///8AAAAAAAAAAAAAAAAAAAAAAAAAAAUABgAHAAUABAAEAAYADQAaACwARABbAHAA
gwCPAJgAnQCZAIgAaQA9ABQA7P+//4//YP8s/wD/4/7G/qj+lv6Z/qr+w/7e/vz+Fv8t
/0b/Xv92/43/pP+1/8b/1f/h/+r/8f/4/wAABQALAAsADQAPABIAEwAVABUAFgAXABkA
GgAbABsAGwAcAB0AHwAfACEAIgAiACIAIgAjACQAJAAkACYAJgAmACcAKAArACwALAAt
AC0ALwAwADEAMgAyADMANAA0ADMAMwA0ADQANQA1ADYANwA3ADgAOwA6ADsAPQBBAEAA
QQBEAEYASQBKAE0AUABRAFEAVABUAFYAVwBYAFkAWwBcAFwAXABcAFwAXABcAFoAWgBa
AFgAVwBWAFQAVABTAFEATwBNAEsASABEAEEAPQA6ADYANAAxAC8AKgAoACcAJAAiAB8A
GgAaABgAFgAWABQAEgARABAADQAMAAoACwAKAAkACQAJAAkACAAIAAYABgAGAAYACAAI
AAgACAAKAAkACQAJAAoACwALAAsACgAKAAoACgAKAAoACwALAAwADAAMAAwACwALAAsA
CwAMAAwADAAMAAwADAAMAA0ADQANAA0ADQANAA0ADQANAA0ADAAMAA0ADQANAA0ADQAM
AAwADQAOAA4ADAAMAA0ACwAMAAwADAAOAA0ADQAOAA8AEAAQABAAEgASABIAFAAWABYA
FgAXABoAGgAaABoAHAAdAB4AHwAiACQAKAAoACQAIQAeABsAGAAWABQAEAANAA0ADQAN
AA4ADAAKAAoACgAKAAsACwALAAsACwALAA0ADgAOAA4ADQANAA0ADQAMAAwACwAKAAkA
CAAGAAQABQAFAAYABwAIAAkACgALAA0ADQANAA0ACwALAAsADAAOAA4ADgAOAA4ADgAO
AA4ADAAMAAwADAANAA4ADwAQABEAEgATABQAHwAqADUAQABVAGgAewCOAJIAlACWAJgA
hQByAA==
         </WaveFormData>
      </LeadData>
      <LeadData>
         <LeadByteCountTotal>10000</LeadByteCountTotal>
         <LeadTimeOffset>0</LeadTimeOffset>
         <LeadSampleCountTotal>5000</LeadSampleCountTotal>
         <LeadAmplitudeUnitsPerBit>4.88</LeadAmplitudeUnitsPerBit>
         <LeadAmplitudeUnits>��V</LeadAmplitudeUnits>
         <LeadHighLimit>2147483647</LeadHighLimit>
         <LeadLowLimit>268435456</LeadLowLimit>
         <LeadID>V3</LeadID>
         <LeadOffsetFirstSample>0</LeadOffsetFirstSample>
         <FirstSampleBaseline>0</FirstSampleBaseline>
         <LeadSampleSize>2</LeadSampleSize>
         <LeadOff>FALSE</LeadOff>
         <BaselineSway>FALSE</BaselineSway>
         <ExcessiveACNoise>FALSE</ExcessiveACNoise>
         <MuscleNoise>FALSE</MuscleNoise>
         <LeadDataCRC32>594139653</LeadDataCRC32>
         <WaveFormData>
9//3//r//P/+/wEACAAXACoAQgBkAIcAoAC1AMkA1wDbANUAwACTAFcAHADg/6X/df8/
/wP/y/6n/on+bP5k/nX+jf6p/sf+5f4A/xz/Nf9R/2z/hf+b/6v/uv/J/9X/3P/j/+n/
7//1//n//P8AAAAAAQADAAUABQAGAAcACAAKAAoACwAMAAwADAALAA0ADQAOAA4ADgAR
ABEAEgASABMAFAATABMAFQAWABgAGQAaABsAHgAfACAAIQAgACEAIgAkACUAJQAmACgA
KwAtAC4AMAAxADQANgA4ADkAOwA9AD0AQgBEAEYASABKAEwATwBRAFUAVwBZAFwAYABh
AGEAYgBlAGcAaABoAGkAaQBpAGkAawBrAGoAaABqAGkAZwBkAGIAYABeAFsAWABVAFIA
TgBIAEYAQwA/ADkANQAxAC8AKQAmACIAHgAbABcAFgAVABEADwAOAAwACwAHAAYABQAD
AAIAAAD//wEAAQAAAAAA/v/9//3//f/9//z//P/8//3//f/9//3//P/7//r/+f/6//v/
/P/+//3//P/8//v/+f/5//n/+f/5//v/+//7//n/+f/5//n/+//7//v/+//9//3//f/9
//3//f/9//3///////7//v/+//7//v/+//7//v/+//7//P/9//3//P/8//3//v8AAP7/
/v/+//7//P/8//z//P/+//7///8AAP7/////////AgACAAEAAQAEAAUABgAGAAYABgAG
AAYADAAKAAwADgAPABAAEQASABMAEQAPAAwACQAGAAUAAwAAAP///v/9//v/+f/4//f/
9//2//X/9P/w/+//7//x//L/9P/2//f/9//3//b/9f/2//P/8//w/+3/7f/t/+3/7f/t
/+3/7v/u/+7/7v/u/+7/7v/u/+7/7//v/+//7//v//D/8P/w/+7/7v/u/+//8P/x//L/
8//x/+//8f/0//T/+P/7//z/AwAWACoAQgBfAHgAjQCfALMAvwC7AKoAiQBXAB4A5v+v
/3n/Sf8Z/+v+x/6t/pj+iv6P/p3+sf7L/un+Av8a/yv/Q/9e/3f/jf+f/67/uf/H/9T/
2//h/+X/6//v//L/9v/4//n/+//9//3//v///wAAAgACAAMABAAEAAQABwAJAAkACgAI
AAgACwALAAoACgALAAwADgAPABIAFAASABMAFAAVABQAFQAWABcAGgAbABwAHgAfAB8A
IAAiACMAJQAmACgAKQAsAC4AMAAvADEAMwAzADgAOgA8AD4APgBAAEMARQBJAEsATQBQ
AFIAUwBTAFQAVwBZAFoAWgBdAF0AXQBdAFsAWwBaAFgAWgBZAFcAVABSAFAATgBLAEYA
QwBAADwAOgA4ADUAMQArACcAIwAhABwAGgAXABQAEwAPAA4ADQALAAkACAAGAAUAAQAA
AP/////+//z/+//8//3//f/+//z/+//7//v/+//6//r/+v/7//v/+//7//v/+//7//v/
+//7//v//P/6//r/+//7//v/+//7//v/+//9//3//f/9//3//f/9////////////////
///////9//3//f/9//3//f/8//z//v/+//7//v8AAAAAAAAAAP7///////7//f/9//3/
/v/+//7//v/+//7//v/+//7/AAAAAAEAAgAAAAEAAQABAAIAAgABAAEABgAFAAYABgAI
AAkACgALAAwADgANAAwACgAGAAIAAAD9//v/+//7//v/+f/3//b/9f/z//L/8f/w/+z/
6//r/+3/8P/y//T/9f/1//X/9P/z//P/8f/y//D/7f/t/+3/7f/t/+3/7f/u/+7/7v/u
/+7/8P/w//D/8P/w/+//7v/t/+//8P/w//D/8P/w//D/8f/x//H/8f/x//H/8f/1//j/
+v/6//n//v8LABwAMgBQAGkAgACXAKkAuQDDAL0ApgB/AFMAJADu/7X/gf9T/y//Cf/j
/s3+yP7E/sX+y/7b/u/+Bf8a/yr/Of9R/2j/e/+N/5//sP+9/8X/zv/X/9//4//n/+3/
8v/2//b/9f/5//v/+//8////AAACAAIAAwAEAAQABAAFAAcABwAIAAgACAALAAsACgAK
AAsADAANAA0ADwAQABAAEQASABMAFAAVABYAFwAYABkAGgAcAB0AHQAeACAAHwAhACIA
JAAlACgAKgAsACsALQAvAC8ANAA2ADgAOgA8AD4AQQBDAEUARwBJAEwATgBPAE8AUABR
AFMAVABUAFMAUwBTAFMAUwBTAFIAUABQAE8ATQBKAEgARgBEAEEAPgA7ADgANAAyADAA
LQApACMAHwAbABkAFgAUABEADgAPAAsACgAJAAcABQAEAAIAAgD///////////7//P/7
//3//f/8//z//P/7//v/+//7//r/+v/6//v/+//7//v/+f/5//n/+f/7//v/+//8//z/
/P/9//3/+//7//v/+//9/////////////////////f/9//3//f/9//3//f/9////////
////AQABAAAAAAD+//7//v/+/wAAAAAAAAAAAgADAAMAAgADAAMAAwAEAAYABgAGAAYA
BgAGAAYABgAIAAoACwAOABAAEQASABMAFAATABEADwAMAAgABAACAP///f/9//3//f/9
//v/+v/5//n/+P/3//b/9P/z//P/9f/0//b/+P/5//v/+//6//n/+v/3//f/9P/x//H/
8f/x//P/8//z//T/8v/y//L/8v/y//L/8v/y//X/9f/1//X/9f/2//b/9v/2//b/9v/3
//f/9//3//f/9f/3//n/+v/6//r/+/8CAA0AIAA4AFIAawCGAJ0AsQDFAM8AzQC4AI8A
WwAiAOb/rf95/0f/F//r/sn+sf6i/p7+pf6z/sP+2f71/g7/JP85/1H/aP9//5f/q/+4
/8P/0f/a/+H/5//t//H/9//6//z//v///wEAAwADAAQABwAIAAoACgALAAwADAAMAA0A
DwAPABAADgAOABEAEQASABIAEwAUABcAFwAZABoAGgAbABwAHQAeAB8AIAAhACIAIwAk
ACYAJwAnACgAKgArAC0ALgAwAC8AMgA0ADYAOQA7AD0APQBCAEQARgBIAEoATABPAFEA
UwBVAFcAWgBcAF0AXQBeAF8AYQBiAGIAYwBjAGMAYwBlAGUAZABiAGAAXwBdAFoAWABW
AFQAUQBOAEsASABEAD4APAA5ADUAMQAtACkAJwAkACIAHwAcABkAFQAUABMAEQAPAA4A
DAAMAAkACQAJAAcABgAEAAMABQAFAAQABAACAAEAAQABAAEAAAAAAAAAAQABAAEAAQD/
/////////wEAAQABAAIABAAEAAUABQAFAAUABQAFAAUABwAHAAcABQAFAAUABQAFAAUA
BQAFAAcABwAHAAcABwAHAAcABwAJAAkACAAIAAYABgAGAAYABgAGAAYABgAIAAkACQAI
AAkACQAJAAoADAAMAAwADAAMAAwADAAMAAwADAANAA4AEAARABEAEQASABQAFgAZABoA
GwAcABkAFwAVABIADgAKAAgABQAFAAUABQAFAAEA///+//3//f/8//v/+v/4//f/9//5
//z//v8AAAEA//////7//f/8//n/+f/2//X/9f/1//X/9//3//f/+P/2//b/9v/2//b/
9v/2//b/9//3//f/9//3//j/+P/4//r/+v/6//v/+v/5//j/9//7//3/+//8//7/AAAB
AAQAEQAkADoAWAB1AJAApwC7AM8A1wDXAMoApQBtADAA9v+7/4X/U/8Z/9/+t/6b/oT+
ev6B/pH+q/7H/uP+/P4W/y//Sf9k/33/lf+n/7T/w//R/9r/3//n/+3/8f/1//j//P/+
////AQADAAMABAAFAAYACAAIAAkACgAKAAoACwANAA0ADgAMAAwADwAPABIAEgATABQA
EwATABUAFgAYABkAGgAbAB4AHwAgACEAIAAhACIAJAAnACcAKAAqACkAKwAsAC4ALwAy
ADQANgA5ADsAPQA9AEAAQgBEAEYASgBMAE8AUQBTAFUAVwBaAF4AXwBfAGAAYQBjAGQA
ZABlAGUAZQBlAGMAYwBiAGAAXgBdAFsAWABXAFYAVQBTAFAATQBKAEYAQQA+ADoANQAx
AC0AKQAnACYAJAAhAB4AHAAXABUAEwARAA8ADgAMAAoABwAHAAcACQAIAAYABQAFAAUA
BAAEAAQAAwADAAMAAQAAAAAAAAABAAEAAQABAAEAAQABAAEA////////AAACAAIAAwAD
AAMAAwADAAMAAQADAAMAAwAFAAUABQAFAAUABQAFAAUABQAFAAUABQAFAAUABQAFAAMA
AwACAAIAAwAEAAUABgAFAAQAAwACAAQABQAFAAQAAwADAAMABAADAAIAAQAAAAIAAgAC
AAIAAgACAAMABAAEAAUABQAFAAgACAAHAAcACQAJAAkACAAJAAoACwAMABAAEgASABUA
FgAXABgAFgATABAADAAIAAQAAgD///3//f/9//3/+//5//j/9//5//j/9//2//L/8f/x
//P/9v/4//r/+//5//n/+P/3//X/8f/w/+z/7P/t/+7/7//v/+//7//w/+7/7v/u/+7/
8P/w//D/8P/x//H/8f/x//H/8v/y//L/8P/w//D/8f/x//H/8f/x//H/8f/z//T/+P/8
//v/AgARACYAPgBeAHsAlACpAL0AyQDNAMUAqgB7AD8A/v++/4f/V/8d/9/+s/6Z/nv+
Zv5o/nv+k/6t/s3+6f4C/xz/Nf9P/27/h/+b/6n/tP/B/83/0v/Z/+H/5//t//P/+P/2
//b/+f/7//3//f/+////AAACAAIAAQACAAIAAgAFAAcABwAIAAgACAALAAsADAAMAA0A
DgAPAA8AEQASABAAEQASABMAFAAVABYAFwAWABcAGAAaABwAHQAfACIAIwAlACYAKAAn
ACoALAAuADEAMwA1ADUAOAA6ADwAPgBCAEQARwBJAEkASwBNAFAAUABRAFEAUgBUAFcA
WQBaAFoAWQBYAFcAVwBXAFYAVABUAFMAUQBOAEwASgBIAEUAQAA9ADoANgAyADAALQAp
ACUAIQAdABsAGAAWABMAEAANAAkACAAHAAcABQAEAAIAAgD///////////7//P/7//v/
+//6//r/+v/5//n/+f/5//j/+P/4//f/9//3//f/+f/5//n/+f/3//f/9//4//r/+v/7
//v/+//7//v/+//7//3//f/9//v/+//7//v/+//7//v/+//9//3//f/9//3//f/9//3/
+//7//r/+v/8//z//P/8//z//P/8//z/+v/7//v/+v/7//v/+//8//r/+v/6//r/+P/4
//j/+P/4//j/+f/6//j/+f/5//n/+P/4//f/9//3//f/9//2//j/+P/4//j/+P/4//j/
+P/7//z//v/9//z//f/+//7///8AAAEAAgAGAAgACQAKAAsADAAMAAsACgAIAAYAAgAA
AP3/+f/5//n/+f/3//X/9P/z//P/8v/x//D/7f/r/+r/6//v//L/9f/3//f/9//2//X/
9P/x//H/7v/v/+//7//v/+3/7f/t/+7/7P/s/+z/7P/t/+7/7//w//H/8f/x//H/8f/y
//L/8v/y//L/8v/z//X/9f/1//X/8f/x//X/9v/4//r/+//+/wcAFgAqAEYAXwB0AIkA
mwCtALUAtQCmAIcAWwAoAPL/u/+J/1v/Mf8P/+v+0/7M/sj+x/7N/tf+4/75/hD/Jv83
/0v/YP9x/4P/mf+s/7n/xf/Q/9n/3//n/+v/7//y//b/9v/5//3//////wAA//8AAAIA
AgADAAQABAAEAAUABwAHAAgACgAKAA0ADQAOAA4ADwAQAA8ADwARABIAFAAVABYAFwAW
ABcAGAAZABgAGQAaABwAHwAfACAAIgAjACUAJgAoACgAKgArACwALQAvADEAMQAyADQA
NgA4ADgAOgA9AD8APwBBAEMARgBKAEsASwBMAEsATQBOAE4ATQBNAE0ATQBNAE0ATABK
AEoASQBHAEQARABCAEAAPQA8ADkANgAyAC8ALgAsACkAJwAjAB8AHQAcABoAFwAUABUA
EQAQAA8ADQALAAoACAAIAAUABQAFAAcABgAEAAMAAwADAAIAAgACAAEAAQABAAIAAgAD
AAQAAwADAAMAAwADAAMAAwADAAUABQAFAAYABAAEAAUABQAHAAcABwAHAAUABwAHAAcA
BQAFAAUABQAHAAcABwAHAAkACQAJAAkABwAHAAcABwAFAAUABAAEAAUABgAHAAgABwAG
AAUABAAEAAUABQAEAAMAAwADAAQABAAEAAQABAADAAIAAQAAAAAAAAABAAIAAgADAAMA
AwAGAAYABQAFAAgACQAKAAoACAAIAAgACAAKAAoACgAKAA0AEAATABQAFQAWABcAFQAT
ABAADQAKAAkABwAEAAMAAgABAAEA///+//3//f/8//v/+v/4//f/9//5//r//P/+////
AQABAAAA///+//v/+//4//n/+f/5//n/9//3//f/+P/4//j/+P/4//j/+P/4//j/+f/5
//n/+f/7//z//P/8//z//P/8//3//f/9//3//f/9//////8AAAIABAAFAAoAEwAkADwA
XAB1AIoAoQC1AMUAzQDLALgAkwBfACgA8P+5/4P/Uf8n///+2/7F/r7+vP6//sn+1f7n
/gH/GP8s/0H/Vf9q/3//lf+p/7j/xf/R/9z/4//p//H/9f/5//7/AgAEAAUABwAJAAkA
CgAJAAoADAAMAA0ADgAOAA4ADwARABEAEgAUABQAFwAXABgAGAAZABoAGQAZABsAHAAe
AB8AIAAhACAAIQAiACMAJAAlACYAKAApACkAKgAsAC8AMQAyADQANQA4ADoAPAA7AD0A
PwA/AEIARABGAEgASABKAE0ATwBRAFMAVQBYAFoAWwBbAFwAXwBhAGIAYgBhAGEAYQBh
AF8AXwBeAFwAXgBdAFsAWABWAFQAUgBPAEwASQBGAEIAQAA+ADsANwAzAC8AKwApACgA
JgAjACAAHQAZABgAFwAVABMAEgAQABAADQANAA0ADQAMAAoACQAHAAcABgAGAAgABwAH
AAcABwAGAAYABgAHAAcABwAHAAkACQAJAAkABwAHAAcACAAIAAgACQAJAAcABwAHAAcA
BwAJAAkACQAKAAsADAANAAsACwALAAsACwALAAsACwALAAsACwALAA0ADQAMAAwACgAK
AAoACgAKAAoACgAKAAgACQAJAAgABwAHAAcACAAIAAgACAAIAAoACgAKAAoACgAKAAsA
DAAOAA8ADwAPAA4ADgANAA0AEgATABQAFAAYABoAHAAcABwAHAAaABcAFAAQAA0ACgAJ
AAcAAwADAAMAAwACAAEAAQABAAEAAAD///7//v/9//3///8AAAIABAAFAAQAAwABAP//
AAD9//3/+v/5//n/+f/5//n/+f/5//r/+v/6//r/+v/6//r/+v/6//v/+//7//v/+//8
//z//P/8//z//P/9//3//f/9//3//f/7//3/AAAEAAYABwAQAB0AMgBOAG4AiQCgALUA
yQDXANkAzwC0AIMASQAQANT/m/9n/zH/+/7L/qv+lf6E/ob+k/6n/sH+3/77/hT/Lv9F
/1//ev+R/6P/tf/G/9H/2f/i/+n/7//1//f//f8CAAQABAAHAAkACwALAAwACwAMAA4A
DgAPABAAEAAQABEAEwATABQAFgAWABkAGQAaABoAGwAcABsAGwAdAB4AIAAhACIAIwAi
ACMAJAAlACgAKQAqACwALQAtAC4AMAAzADUANgA4ADkAPAA+AEAAPwBBAEMAQwBIAEoA
TABOAFAAUgBVAFcAWwBdAF8AYgBkAGUAZQBmAGUAZwBoAGgAaQBpAGkAaQBnAGcAZgBk
AGYAZQBjAGAAXABaAFgAVQBSAE8ATABIAEYARABBAD0ANwAzAC8ALQAsACoAJwAkACEA
HQAcABsAFwAVABQAEgAUABEAEQARAA8ADgAMAAsACwALAAoACgAMAAsACwALAAsACgAK
AAoACwALAAsACwALAAsACwALAAsACwALAAwADAAMAA0ADQANAA0ADQANAA0ADwAPAA8A
DwAPAA8ADwAPAA8ADwAPAA8ADwAPAA8ADwAPAA8ADwAPAA8ADgAOAA4ADgAOAA4AEAAQ
ABAAEAAPAA8ADgAMAA0ADQANAA4ADAAMAAwADAAOAA4ADgAOABAAEAARABIAEAARABEA
EQATABQAFAAVABYAFwAYABgAGgAaAB4AHgAeACAAIgAkACYAJQAjACEAHgAaABYAFAAR
AA0ADQANAA0ACwAJAAgABwAHAAYABQAEAAIAAQABAAMABgAIAAoACwAJAAcABAABAP7/
+f/3//L/7v/t/+z/6//p/+n/6f/q/+r/6v/q/+r/6v/q/+r/6v/p/+n/6f/p/+n/6v/q
/+r/6v/q/+r/6//r/+v/6//r/+3/6//t/+7/7P/w//P/9P///xAAJgBAAF8AfACTAKkA
vwDJAMcAvgChAG0AMADy/7X/e/9J/w//0/6n/on+bv5c/mH+c/6L/qn+x/7i/v7+Gf81
/1L/bf+D/5X/pv+1/8H/yP/P/9f/3//n/+n/6v/u//L/9f/3//n/+f/6//n/+v/8//z/
/f/+//7//v///wEAAQACAAIAAgAFAAUABgAGAAcACAAJAAkACwAMAAwADQAOAA8AEAAR
ABIAEwAWABcAGAAaAB0AHQAeACAAIQAjACQAJgAnACoALAAuAC8AMQAzADMANgA4ADoA
PAA+AEAAQwBFAEUARwBJAEwATgBPAE8AUABTAFUAVgBWAFUAVQBVAFUAVQBVAFQAUgBS
AFEATwBMAEwASgBIAEUAQAA9ADoANgA0ADIALwArACcAIwAfAB0AGQAWABIADgAPAAsA
CgAJAAUAAwACAAAAAAD9//3//f////7//P/7//n/+f/4//j/+P/3//f/9//3//b/9v/2
//f/9//3//f/9//3//f/9//3//f/9//4//n/+v/8//3/+//7//v/+//7//3//f/9//v/
+//7//v//f/9//3//f/9//3//f/9//3//f/9//3//f/9//z//P/8//z//P/8//r/+v/6
//r/+v/7//v/+v/5//n/+f/6//j/+P/4//j/+P/4//j/+P/2//b/9//4//b/9//3//f/
9v/2//X/9f/3//f/9//2//b/9v/2//b/+f/6//v//P/9//z//P/5//n/+//9//7/AgAE
AAYABgAJAAoACwAMAA0ACwAJAAYAAgD+//z/+f/5//n/+f/5//f/9f/0//P/8v/w/+7/
7P/q/+n/6f/r/+//8v/1//f/9f/1//T/8//w/+3/7f/q/+n/6f/p/+n/6f/p/+n/6v/q
/+r/6v/q/+r/6v/q/+r/7f/t/+3/7f/v//D/8P/w/+7/7v/u/+//7//v/+//7//t/+//
8f/w//D/9P/3//z/BwAYADIAUABpAH4AjwCjALEAtQCrAJIAaQAxAPr/xP+N/1v/Lf8F
/93+wf6x/qT+oP6n/rP+w/7d/vf+Dv8k/zn/U/9q/3v/j/+j/7L/vf/H/87/1//d/+P/
6f/t//D/9v/4//f/9//5//n/+v/7//z//v/+////AAAAAAAAAQADAAMABAAEAAQABwAH
AAgACAAJAAoADQANAA8AEAAOAA8AEAARABAAEQASABMAFgAXABgAGgAZABkAGgAcAB0A
HwAgACIAIwAmACgAKgApACsALQAtAC4AMAAyADQANgA4ADsAPQA/AEEAQwBGAEgASQBJ
AEoASQBLAEwATABLAEsASwBLAEsASwBKAEgARgBFAEMAQAA/AD4APQA7ADoANwA0ADAA
LAAqACcAIwAgAB0AGgAZABcAFgAUABIAEQANAAwACwAJAAcABgAEAAYAAwADAAMAAQAA
AP7//f///////v/+//7//f/9//3////+//7//v/9//3//f/9//7///8AAAEAAAD///7/
/v8AAAAAAQABAAEAAQABAAEA//8BAAEAAQABAAEAAQABAAEAAQABAAEAAQABAAEAAQD/
///////////////+//7//v/+//7//v/8//z//P/8//r/+//7//r/+//7//v//P/7//r/
+f/4//r/+v/6//r/+P/4//n/+v/4//n/+f/5//r/+v/5//n/+v/7//z//P/9//7///8A
AP7//v/+//7//v/+/////f8FAAcABQAGAAcACAAJAAoACwALAAsACgAGAAIAAAD9//v/
+//7//v/+f/3//b/9f/1//T/8//y/+7/7f/t/+//7v/w//L/8//0//X/9f/1//T/8f/x
/+7/7P/r/+r/6f/r/+v/6//s/+z/7P/s/+z/7P/s/+z/7P/v/+//7//v/+3/7v/u/+7/
8P/w//D/8f/v/+//7//v//H/8f/1//T/9P/2//f//P8FABIAKABGAGMAeACNAKEAswC9
ALsArACLAF0AKgD4/8H/if9X/y//D//r/tP+zP7K/sn+yf7T/uX++f4O/yL/Nf9J/1z/
b/+D/5f/qP+1/7//yv/V/9v/4f/n/+n/7v/y//L/9f/3//n/+f/6//z//v8BAAIAAwAE
AAQABAADAAUABQAGAAYABgAJAAkACgAKAAsADAALAAsADQAOAA4ADwAQABEAFAAVABYA
FwAWABcAGAAaAB0AHQAeACAAHwAhACIAJAAkACYAJwAoACsALQAvAC8AMAAyADQANgA6
ADwAPwBBAEIAQwBEAEYARgBHAEcASABJAEsATABMAE8ATwBPAE8ATQBNAEwASgBKAEkA
RwBEAEMAQgBBAD8APgA7ADgANAAwAC4AKwAnACUAIQAdABsAGQAYABYAFAARAA0ADAAL
AAsACQAIAAYABAABAAEAAQACAAIAAQABAP/////+//7/AAD///////8BAAAAAAAAAP//
//////////////////////////8AAAAAAAABAAEAAQABAAEAAQABAAMAAwADAAMAAwAD
AAMAAwADAAMAAwADAAMAAwADAAMAAwADAAMAAwADAAIAAgACAAIAAgACAAIAAgACAAIA
AQABAAAA/v/+////AAACAAQABAAEAAQABgAGAAYABgAGAAYABwAIAAgACQAJAAkADgAQ
AA8AEQAUABYAFgAWABYAEwARAA8ADAAKAAYABAABAP/////////////9//z/+//7//r/
+f/4//b/9f/1//f/+P/6//z//f/9//3//P/7//r/9//3//T/8//z//P/8//1//X/9f/2
//b/9v/2//b/+P/4//j/+P/3//f/9//3//X/9v/2//b/+P/4//j/+f/5//n/+f/5//f/
9//7//7/AgAEAAMACAAXACwASABoAIMAmgCzAMcA0wDVAMsArgB9AEMACgDM/5P/X/8t
//n+y/6r/pf+hv6G/pn+r/7F/t/++f4S/yr/Q/9f/3j/j/+h/7H/wv/P/9f/3v/l/+v/
8f/3//v//v8AAAIAAwADAAUABQAGAAcACAAKAAoACwAMAAwADAANAA8ADwAQABAAEAAT
ABMAFAAUABUAFgAZABkAGwAcABwAHQAeAB8AHgAfACAAIQAjACUAJwAqACkAKQAqACwA
LwAxADIANAAzADYAOAA6ADwAPwBCAEMARABGAEgASgBMAE4AUQBTAFUAVwBZAFwAXQBd
AFwAXABdAF8AYABgAGEAYQBhAGEAYQBhAGAAXgBcAFsAWQBWAFQAUgBQAE0ASgBHAEQA
QAA8ADoANwAzAC8AKwAnACUAIgAgAB0AGgAZABUAFAATABEADwAOAAwADgALAAsACwAJ
AAgABgAFAAcABwAGAAYABAADAAMAAwAFAAQABAAEAAUABQAFAAUABQAFAAUABQAFAAUA
BQAGAAYABgAHAAcABwAHAAcABwAJAAsACwALAAkACQAJAAkACQAJAAkACQAJAAkACQAJ
AAkACQAJAAkACQAJAAgACAAIAAgACAAIAAgACAAIAAgACAAJAAkACAAIAAkACgAMAAwA
DAAMAAwADgAOAA4ADgAQABAAEQASABIAEwAVABcAGgAdAB4AHwAgAB0AGwAZABYAEgAO
AAwACQAHAAcABwAHAAUAAwACAAEA///+//3//P/8//v/+//9//7/AAACAAMAAwADAAIA
AQD+//v/+//4//n/+f/5//n/+f/5//n/+v/6//r/+v/6//r/+v/6//r/+//7//v/+//7
//z//P/8//7//v/+/////f/9//3//f/9/wEAAwACAAIAAgADAAgAEwAkADwAXAB5AJIA
qwDBANEA2wDbAMoApwBxADQA+P+9/4X/T/8T/9v+s/6X/nz+cP55/pP+rf7H/uf+Av8c
/zf/Uf9s/4X/m/+t/7z/y//X/+D/5//t//X/+////wAAAgAEAAcACQALAAsADAALAAwA
DgAOABEAEgASABIAEwAVABUAFgAUABQAFwAXABoAGgAbABwAGwAbAB0AHgAgACEAIgAj
ACYAJwAoACkAKgArACwALgAvAC8AMAAyADUANwA4ADoAOQA8AD4AQABDAEUARwBHAEoA
TABOAFAAVABWAFkAWwBbAF0AXwBiAGQAZQBlAGYAZwBpAGoAagBrAGsAawBrAGkAaQBo
AGYAZgBlAGMAYABeAFwAWgBXAFQAUQBOAEoARgBEAEEAPQA5ADUAMQAvACwAKgAnACQA
JQAhACAAHwAbABkAGAAWABQAEQARABEAEwASABAADwAPAA8ADgAOAA4ADQANAA0ADwAO
AA4ADgAPAA8ADwAPAA0ADQANAA0ADwAPAA8AEAAQABAAEQARABEAEQARABEAEAARABAA
DwARABEAEQARABEAEQARABEAEQARABEAEQARABEAEQARABEAEQAQABAAEAAQABAAEAAQ
ABAAEAAQABAAEQARABAADwAPAA8AEAASABIAEgASABQAFAAUABQAFgAWABcAGAAYABkA
GQAZABwAHAAbABsAHwAhACMAJAAmACgAKgAsACcAJAAhAB4AGwAYABYAEQARABEAEQAQ
AAwADAAMAAwACgAKAAkABwAGAAYABgAGAAgACQAKAAsACwALAAsACgAHAAYABAADAAEA
////////AAAAAAAAAQACAAQABAAEAAUABQAFAAUABQAEAAMABAAGAAYABgAGAAYABgAG
AAYABgAGAAYABgAHAAgACQAKAAwADgAQABIAIAAuADwASgBjAHwAlQCuALYAvADCAMgA
sgCcAA==
         </WaveFormData>
      </LeadData>
      <LeadData>
         <LeadByteCountTotal>10000</LeadByteCountTotal>
         <LeadTimeOffset>0</LeadTimeOffset>
         <LeadSampleCountTotal>5000</LeadSampleCountTotal>
         <LeadAmplitudeUnitsPerBit>4.88</LeadAmplitudeUnitsPerBit>
         <LeadAmplitudeUnits>��V</LeadAmplitudeUnits>
         <LeadHighLimit>2147483647</LeadHighLimit>
         <LeadLowLimit>268435456</LeadLowLimit>
         <LeadID>V4</LeadID>
         <LeadOffsetFirstSample>0</LeadOffsetFirstSample>
         <FirstSampleBaseline>0</FirstSampleBaseline>
         <LeadSampleSize>2</LeadSampleSize>
         <LeadOff>FALSE</LeadOff>
         <BaselineSway>FALSE</BaselineSway>
         <ExcessiveACNoise>FALSE</ExcessiveACNoise>
         <MuscleNoise>FALSE</MuscleNoise>
         <LeadDataCRC32>664890848</LeadDataCRC32>
         <WaveFormData>
+v/6//z//v8BAAYADgAfADQAUgB6AKIAwQDdAP0AHAEsATQBLgEHAcwAiABAAP7/zv+f
/13/Hf/7/uj+1v7V/ub++/4K/xz/L/9C/1P/ZP96/5H/pf+z/77/yf/R/9n/3f/h/+b/
6//v//H/8//2//f/+f/5//v/+//8//v//P/9//3///8AAAAAAAAAAAIAAwADAAMAAwAF
AAYABgAFAAUABgAGAAcACAAJAAcABwAIAAkADQAOAA4ADgAQABAAEQASABIAEwAUABUA
GAAZABoAGwAcAB0AHgAfACIAJAAmACcAKAAoACkAKwAsAC8ALwAyADQANQA3ADkAOgA7
ADwAPAA/AD8APwBAAD4APgA8ADwAPQA8AD0APgA8ADwAOwA5ADcANAAxAC4AKwAqACgA
JAAgAB8AHQAbABcAFQATABMAEAAPAA0ADAAJAAgACAAIAAYABgAGAAUABQAFAAUABgAE
AAMAAwADAAMAAwADAAMAAwADAAMAAwAFAAUABQAFAAQABAAEAAQAAgACAAIAAgAEAAQA
BAAEAAQABAADAAIAAgACAAIAAgACAAEAAQACAAMABAAEAAQABAAEAAUABQAFAAUABQAF
AAYABgAGAAcACQAJAAkACQAJAAkACQAJAAkACAAIAAgABgAGAAYABgAIAAgACAAIAAgA
CAAIAAgABgAGAAcABwAHAAgACAAJAAcACAAJAAoADAAMAAwADQANAA8ADwAPABEAEQAR
ABEAFgAVABUAGAAZABoAGwAcAB0AHAAZABgAGAAWABQAEgAOAA0ADQANAAwACgAIAAYA
BAADAAIAAAD+//r/+v/9////AQACAAQABAAEAAQAAgAEAAIAAQABAPz/+v/5//j/+P/4
//j/+P/4//j/+P/4//j/+P/4//j/+P/5//n/+f/3//f/+P/4//j/+P/4//j/+v/6//r/
+v/2//b/+v/+//7/AQAGAAgAEQAmAD4AWgB8AJkAsQDLAOoABAEMAQQB6wC8AIAAQAAE
AND/p/93/0H/G/8K//7++f4E/xP/IP8u/z//Tv9Z/2b/eP+N/5//r/+8/8f/zf/T/93/
4f/m/+n/7f/v//P/9P/1//P/8//1//X/9v/5//r/+//7//n/+v/6//r//P/+////////
////AQACAAAA/////wAABAAFAAYABwAHAAcACAAJAAoACgAJAAgACQAKAAwADgAPAA8A
DwAPABIAEwAUABUAFgAXABgAGQAaABwAHgAfAB4AHgAfACEAJAAnACcAKgAtAC0ALgAv
AC8ALwAvAC4AMAAxADIANAA2ADYANAA0ADEALgAtACwALAAsACsAKQAlACIAHwAcABcA
FgAUABAADgANAAsACQAFAAMAAQABAP/////+//7/+v/6//v//P/6//r/+v/5//n/+f/5
//r//P/7//v/+//+////AAABAAAA///+//3//f/9//3//f///wAAAQACAAEAAAD///7/
/v/+//7//v/9//7//v/+/wAAAAAAAAAAAAD/////AAD//wAAAAAAAAIAAgADAAMAAQAB
AAEAAQACAAIAAgADAAIAAQAAAP//AQABAAEAAQADAAIAAgACAAAAAAAAAAAA/v/+//7/
/v/+//7//v/+/wAAAAABAAEAAQACAAIAAwABAAIAAwAEAAQABAAEAAUACQAJAAcABwAK
AAsADAANAA4ADgAOAAwADAAIAAYABAACAAIAAQABAAEA/v/8//r/+P/2//X/9P/y//D/
7P/s/+//8f/z//T/9v/2//b/9v/0//X/8v/w/+//6//q/+r/6v/o/+j/6P/o/+r/6v/q
/+r/6v/q/+r/6v/p/+n/6P/n/+n/6f/q/+r/6P/o/+j/6P/o/+j/6P/o/+j/6v/s//L/
9P/1//b/AAAPACQAQABkAIQAoQC/AN0A+AAOARIBAAHfALAAdgA4APz/yv+d/2n/N/8T
/wj/Bv8L/xT/Hf8m/zD/Pf9I/0//Wv9q/33/jf+d/6r/s/+7/8H/x//N/9L/1f/X/93/
3//g/+H/4f/j/+X/5f/m/+n/6v/r/+v/6//s/+z/7P/s/+7/7//v/+3/7f/v//D/8v/x
//H/8v/z//P/8//z//X/9f/2//f/9//4//j/+P/6//r/+//8//z//f/+////AgADAAQA
BQAEAAUABgAHAAgACgAMAA0ADgAOAA8AEQASABUAFQAYABkAGQAaABsAHAAdAB4AHgAd
AB0AHQAeAB4AHgAcABwAGQAWABUAFAASABIAEQAPAAsACAAFAAIAAAAAAP///P/4//f/
9f/z/+//7f/r/+v/6//r/+r/6v/o/+j/6f/q/+r/6v/q/+n/6f/p/+n/6v/s/+v/6//r
/+z/7f/u/+//7//v/+//7//v/+//7//v/+7/7v/u/+7/8P/w//D/8P/y//L/8v/y//H/
8v/y//L/9P/0//T/9P/0//P/8//0//X/9v/2//b/9P/0//X/9f/1//X/9f/1//X/9v/3
//n/9//3//f/9//5//n/+f/5//n/+P/4//j/+v/6//r/+v/7//z//f/+/wAAAAAAAAAA
/v/+/////////wIABAAFAAgACQAKAAsADAANAAwACQAIAAYABAACAAAA/P/7//v/+//8
//r/+P/2//b/9f/0//L/8P/s/+z/7//v//H/8v/0//X/9v/3//b/9f/y//D/7//r/+r/
6v/q/+z/7P/s/+z/7P/s/+z/7P/q/+r/6v/q/+z/7f/t/+3/7f/t/+7/7v/s/+z/7P/s
/+3/7v/v//D/7v/u//L/9P/y//P/9v8AAA0AIgA+AFwAfACbALkA2QD4ABIBHAESAfMA
wgCEADwA/P/M/5//bf83/xP/BP/8/v/+DP8Z/yL/Lv89/0r/V/9i/3T/if+b/6v/uv/B
/8f/z//V/9n/3P/h/+X/6f/r/+r/6//v/+//8f/x//L/8//0//X/9f/3//j/+P/4//j/
+v/7//v/+f/5//v//P/+//3//f/+////////////AQABAAIAAwAFAAYABgAGAAYABgAH
AAgACgALAAwADQAOAA8AEAARABAAEQASABMAFAAWABgAGQAbABwAHgAhACIAJQAlACgA
KwArACwALQAsAC0ALgAuAC8ALwAvADAAMAAwAC4ALgAvACwAKwAqACgAKAAnACUAIQAe
ABsAGAAXABYAFAAQAAwACwAJAAcAAwABAP////8BAAEAAAAAAPz//P/9//7//v/+//7/
/f/9//3//f/+/wAA////////AQABAAEAAQABAAEAAQABAAEAAQABAAEAAgACAAIAAgAA
AAAAAAAAAAIAAgACAAIAAwAEAAQABAAFAAYABwAIAAoACQAJAAoACgAKAAkACAAKAAoA
CwALAAsACwALAAsADAAMAAwADQANAA0ADQANAAsACwALAAsACwAKAAoACgAKAAoACgAK
AAwADAAMAAwADQAOAA8AEAASABIAEwATABEAEgASABMAFQAWABcAGAAYABoAHAAfACAA
IQAiAB8AHgAbABoAFgAUABIAEAAQAA8ADwAPAA4ADAAKAAgACAAHAAYABAAAAPz//P//
/wEAAwAEAAYABgAGAAYABAADAAAA/v/9//3//P/8//z//P/8//z//P/6//r/+v/6//r/
+v/6//r/+v/7//v/+//7//v//P/8//z//P/8//z/+v/6//r/+v/8//7//v/8/wAABQAI
AA4AGwAuAEYAaACOAK8AywDrAA4BJAEwATABFwHgAKAAWgAWAOL/tf99/z//E//+/vL+
7/76/gv/GP8q/zv/Rv9V/2j/ev+P/6X/tf/C/8v/0//d/+P/5f/o/+v/7//x//X/+P/5
//v/+//9//3//v/9//7//////wEAAgACAAIAAAACAAMAAwADAAMABQAGAAYABQAFAAYA
BgAHAAgACQALAAsADAANABEAEgASABIAFAAUABUAFgAXABcAFwAXABgAGQAaABsAHgAf
ACAAIQAkACYAKAApACoAKgArAC0ALgAxADEANAA1ADUANgA3ADoAOwA8ADwAPQA9AD0A
PgA8ADwAOgA6ADsAOAA3ADYAMwAyADAALQAsACoAKAAmACMAIgAgABwAGgAZABcAFQAR
AA8ADQANAA0ADQAMAAwACAAIAAkACgAIAAgACAAHAAkACQAJAAoADAALAAsACwALAAsA
CwALAAsACwALAAsACQAJAAkACQAKAAoACgAKAAoACgAKAAoACAAIAAgACAALAAwADAAM
AAoACgAKAAoADAALAAsADAALAAwADAAMAA4ADgAPAA8ADwAPAA8ADwAOAA4ADgAPAA0A
DQANAA0ADwAPAA8ADwANAAwADAAMAAwADAAMAAwADAAMAAwADAAKAAoACgAKAAoACgAL
AAsACwAMAAwADQAPABAAEQASABQAFAAUABUAEwAVABUAFQAXABcAFwAXABwAHQAcAB4A
IAAiACQAIgAgABwAGgAWABQAEgAQABAADwAPAA8ADAAKAAgABgAGAAUABAACAAIA/v/+
/wEAAQADAAQABgAEAAQABAACAP///P/6//n/9//2//b/9v/4//j/+P/4//j/+P/4//j/
+P/4//j/+P/4//n/+f/5//n/+f/6//r/+f/4//f/9v/3//j/+f/6//j/+v/6//r/AAAD
AAYADgAfADQATgByAJYAswDNAO0ACAEYARwBDAHlAKoAYgAcAOL/tP+D/0P/Ef/5/ur+
3v7l/vb+B/8W/yr/O/9K/1n/bP+C/5n/rf+7/8T/yf/R/9f/2//f/+T/5//r//H/8//y
//H/9f/1//f/9//4//f/+P/5//n/9//4//j/+P/6//z//f/9//////8BAAIABAADAAMA
BAAFAAUABQAFAAMAAwAEAAUACQAKAAoACgAIAAgACQAKAA4ADwAQABEAFAAVABYAFwAY
ABkAGgAbAB4AIAAiACMAIgAiACMAJQAoACsAKwAuAC0ALQAuAC8AMAAxADIAMgA1ADUA
NQA2ADUANAAxADAALwAsACsAKgAmACYAJQAjACMAIAAdABoAGQAYABYAEgAOAA0ACwAJ
AAcABQADAAMAAwADAAIAAgAAAAAAAQACAAIAAgACAAEAAwADAAMABAAEAAMAAwADAAMA
AwADAAMAAQABAAEAAQD//////////wIAAgACAAIABAAEAAQABAACAAIAAgACAAMABAAE
AAQABAAEAAQABAAGAAUABQAGAAUABgAGAAYABAAEAAUABQAGAAcACAAJAAYABgAGAAcA
BQAFAAUABQAHAAcABwAHAAcABgAGAAYABAAEAAQABAAEAAQABAAEAAQABAAEAAQAAgAC
AAMAAwABAAIAAgADAAEAAgADAAQAAwACAAEAAQAAAAEAAAD//wEAAQABAAEAAAABAAEA
AgAGAAgACQAJAAgABwAGAAYACQAJAAkACAAOABAAEQASABMAFAAVABQAEQAQABAADgAM
AAoABgAFAAUABQAGAAQAAgAAAAAA///+//z/+P/0//T/9//5//v//P/+/wAAAAAAAP7/
/f/6//j/9//1//T/9P/0//L/8v/y//L/9P/0//T/9P/0//T/9P/0//T/9f/1//X/9f/1
//b/9v/2//b/9v/2//j/+P/4//j/9P/2//j/+v/+/wEABAAIABUAJgA8AFwAeACTAK0A
yQDkAPgA/gD4AN8AsgB4ADgA/P/O/6n/f/9T/y//Hv8c/x3/Jv8v/zj/Pv9H/1b/Yf9q
/3b/h/+V/6P/tP/B/8f/z//X/9v/3v/j/+n/6//t//D/7//v/+//8f/x//L/9f/2//f/
9//1//b/9v/2//T/9v/3//f/+P/5//z//v/9//v/+v/6//z//f/+////AQABAAIAAwAD
AAQABAAEAAQABAAFAAYACAAJAAoACwAKAAsADAANAA4ADwAQABEAEAASABQAFQAWABYA
FwAZABgAGwAbAB4AHwAfACAAIQAiACMAJAAkACQAIwAiACIAIAAgAB4AHgAdABoAGQAY
ABYAFgAVABMAEwAQAA0ACgAFAAQAAgD+//3//f/8//v/+//5//f/9//3//f/9v/2//L/
8v/z//T/9f/2//f/9//5//n/+f/6//z/+//7//v/+//7//v/+//5//n/+f/5//r/+//8
//3/AAAAAAAAAAAAAAAAAAAAAP7//v/+//7///8AAAAAAAACAAIAAgACAAIAAQABAAIA
AgACAAEAAAAAAAAAAQABAAEAAQABAAEAAAAAAAAAAQD////////////////////////+
//7//v/+//7//v/+//z//P/8//z//P/8//z//P/6//r/+//7//n/+v/6//v/+//8//3/
/v/+//7//v//////AQABAAEAAQABAAEAAQACAAMAAwAEAAYACAAJAAoACwAMAA4ADgAM
AAwACgAIAAYABAAAAP///////wAA/v/8//r/+P/3//b/9P/0//D/8P/z//P/9f/2//j/
+v/6//r/+P/5//b/9P/z//H/8P/w//D/7v/u/+7/7v/u/+7/7v/u/+7/7v/u/+7/7v/v
/+//7//v/+//8P/w//D/8P/w//D/8P/w//D/8P/w//T/8v/0//j//f/+/wYAEwAkAD4A
YACAAJkAtwDZAPIABgEOAQQB4wCyAHQAMAD2/8j/nf9t/z//Hf8Q/w7/D/8a/yX/Lv80
/0P/UP9Z/2T/dP+F/5X/o/+y/73/xf/L/9P/1//a/9//4//l/+f/7P/t/+3/7f/v/+//
8P/v//D/8f/x//H/8v/y//L/8v/0//X/9f/3//f/+f/6//r/+f/5//r//P/9//7/////
////AAABAAEAAgACAAIABAAEAAUABgAGAAcACAAJAAwADQAOAA8AEAARABIAEwASABQA
FgAXABgAGAAZABsAGgAdAB0AIAAhACEAIgAjACQAJQAmACYAJwAnACcAKAAmACYAJAAk
ACMAIAAfAB4AHAAcABsAGQAXABQAEQAOAAsACgAIAAQABAADAAEA///9//v/+f/5//n/
+f/4//j/9v/2//f/+P/2//b/9v/1//f/9//3//j/+v/5//n/+f/3//f/9//3//n/+f/5
//n/+f/5//n/+f/8//z//P/8//z//P/8//z/+v/6//r/+v/9//7//v/+//7//v/+//7/
/v/9//3//v8BAAIAAgACAAAAAAABAAEAAQABAAEAAQAAAAAAAAABAAEAAQABAAEA////
//////8BAAAAAAAAAP7//v/+//7//v/+//7//v/+//7//v/+/wAAAAABAAEAAwAEAAQA
BQADAAQABQAGAAQABAAEAAUABwAJAAkACQANAA4AEQASABMAFAAVABQAEQAQAA4ADAAK
AAgABgAFAAUABQAGAAQAAgAAAAIAAQAAAP7//f/6//v//////wEAAgAEAAIAAgACAAAA
///8//r/+f/3//b/9v/2//b/9v/2//b/9v/2//b/9v/2//b/9v/2//j/+f/5//n/+P/3
//f/9v/4//j/+P/4//j/+P/4//j/+v/6//z//v8CAAUACAASACMAOABWAHwAoAC9ANkA
9wAUASQBJgEWAe0AsABuACgA7P+6/4v/T/8Z///+8v7q/vH+BP8R/yD/MP8//07/Xf9u
/4T/m/+r/7f/xP/P/9X/2f/f/+P/5v/r/+3/8f/1//b/9//5//n/+//7//z/+//8//3/
/f/9//7//v/+//7/AAABAAEAAQABAAMABAAGAAUABQAGAAYABwAIAAkACQAJAAoACwAN
AA4ADgAOABAAEAARABIAFAAVABYAFwAYABkAGgAbABwAHQAeAB8AIAAiACQAJQAoACgA
KQArACwALwAvADIANQA1ADYANwA4ADkAOgA6ADoAOQA4ADgAOAA4ADYANgA3ADQAMwAy
ADAAMAAvAC0AKQAmACMAIAAeAB4AHQAaABYAFQATABEADwANAAsACwALAAsACgAKAAgA
CAAJAAoACAAIAAgABwAHAAcABwAIAAgABwAHAAcABwAHAAcABwAJAAkACQAJAAkACQAJ
AAkACAAIAAgACAAKAAoACgAKAAwADAAMAAwACwAMAAwADAAOAA4ADgAOABAADwAPABAA
DwAQABAAEAAQABAAEQARABEAEQARABEAEAAQABAAEQARABEAEQARABEAEQARABEAEQAQ
ABAAEAAPAA4ADQAMAA4ADgAOAA4ADgAOAA4ADgAOAA4ADwAPABEAEgASABMAEQASABMA
FAAUABQAFAAVABUAFwAXABcAGQAbAB8AHwAeACEAIgAjACQAIwAiAB8AHgAcABoAGAAW
ABIAEQARABEAEgAQAA4ADAAKAAkACAAGAAYAAgACAAUABwAJAAoADAAKAAoACgAIAAkA
BgAEAAMA///+//7//v/+//7//v/+//7//v/+//7//v/+//7//v8AAAEAAQABAP////8A
AAAAAAAAAAAAAAACAAIAAgACAAAAAAACAAQABAAHAAoAEAAdAC4ARABkAIgAqQDFAOUA
BgEgASwBLgEbAewArABmAB4A5P+1/4H/Qf8P//j+6P7f/uj++/4K/xz/L/8+/0//YP92
/43/o/+1/8L/zf/X/93/4f/l/+r/7f/z//f/9//4//3//////wEAAQACAAEAAgADAAMA
AwAEAAQABAAEAAYABwAHAAcABwAJAAoACgAJAAkACgAMAA0ADgAPAA8ADwAQABEAEwAU
ABQAFAAWABYAFwAYABoAGwAcAB0AHgAfACAAIQAkACUAJgAnACYAKAAqACsALAAsAC0A
LwAwADMAMwA2ADUANQA2ADcAOgA7ADwAPAA9AD0APQA+ADwAPAA6ADoAOgA4ADgAOAA1
ADQAMgAvAC4ALAAqACgAIwAiACAAHAAbABsAGgAZABcAFQATABMAEAAPAA0ADAAMAAwA
DQAOAAwADAAMAAsADQANAA0ADgAOAA0ADQANAAsACwALAAsACQAJAAkACQAJAAkACQAJ
AAoACgAKAAoACAAIAAgACAAKAAoACgAKAA0ADgAOAA4ADgAOAA4ADgAOAA0ADQAOAA4A
DgANAAwADAAMAA0ADQANAA0ADQANAAwADAAMAA0ADQANAA0ADQALAAsACwALAAkACAAI
AAgACQAKAAsADAALAAoACQAIAAYABgAGAAYABgAGAAcABwAFAAYABgAHAAYABgAGAAYA
BgAGAAYABwAGAAcABgAFAAUABQAFAAUABwAJAAoADAAMAAwACwAJAAkACQAJAAoADgAR
ABQAFAAVABYAFwAYABgAGAAWABYAFAASABAADgAMAAsACwALAAoACAAGAAQAAwABAP//
/P/8//j/+P/7////AQACAAQABAAEAAQAAgAAAPz/+f/3//f/9v/2//b/9v/2//b/9v/4
//j/+P/4//f/9v/1//T/9v/3//f/9//5//n/+v/6//j/+P/4//j/+P/4//j/+P/4//j/
+v/6//z/AQAGAA4AGQAsAEgAaACGAJ8AtwDRAOoA+AD2AOYAwQCKAEwAEADY/7D/if9b
/y//F/8O/wr/D/8c/yf/Mv8+/03/Wv9l/3L/hv+X/6X/s//A/8v/0f/V/9n/3f/k/+n/
6//r/+3/8v/3//P/8f/z//P/9P/1//b/9//3//n/+v/6//r/+P/6//v/+//9//3///8A
AAAA/////wAAAgADAAQABQADAAMABAAFAAUABgAGAAYACAAIAAkACgAKAAsADAANAA4A
DwAQABEAEgATABQAFQAUABYAGAAZABgAGAAZABsAGgAdAB0AIAAjACMAJAAlACQAJQAm
ACYAJQAlACUAJgAlACQAIQAgACEAHgAdABwAGAAYABcAFQAVABIADwAMAAkACAAGAAIA
AgABAP///f/9//v/+f/5//r/+//7//z/+v/6//v//P/6//r/+v/5//r/+//8//7//v/9
//3//f/7//v/+//7//z//f/+/////f/9//3//f8AAAAAAAAAAAIAAgACAAIAAAAAAAAA
AAD//wAAAAAAAAAAAAAAAAAAAgABAAEAAgABAAIAAgACAAIAAgADAAMAAQABAAEAAQAA
AAAAAAABAP/////////////////////9//z//P/8//z//P/8//z//P/8//z//P/7//r/
+f/4//j/+P/5//n/9//4//j/+f/4//j/+P/4//j/+P/4//n/+f/7//v/+//9//3//f/9
//z//f/9//7/AAAAAP///f8CAAMAAgACAAQABgAIAAoADAAMAAoACgAIAAYABAACAAAA
/////////v/8//r/+P/2//X/9P/y/+7/6v/q/+3/8f/z//T/9v/4//j/+P/2//X/8v/w
/+//6//q/+r/6v/s/+z/7P/s/+z/7P/s/+z/7v/u/+7/7v/u/+//7//v/+3/7f/u/+7/
7v/u/+7/7v/u/+7/7v/u/+7/8P/y//T/9P/5//z/BAAPACIAOgBeAIAAmQCxANEA7gAE
AQoBAgHlALQAegA8AAIA0P+l/3n/Tf8t/xz/Gv8f/yb/K/8w/zr/Q/9O/1v/Zv90/4P/
j/+d/67/uf/B/8f/0f/V/9j/3f/h/+H/4//o/+n/6f/r/+3/7f/u//H/8v/z//P/8//0
//T/9P/0//b/9//3//X/9f/3//j/+f/5//r//P/9//3//f/9//3//f/+////AQACAAIA
AgACAAIAAwAEAAgACQAKAAsACgALAAwADQAMAA0ADgAPABAAEgAUABUAFgAWABcAGQAc
AB8AHwAiACIAIQAhACEAIgAjACQAJAAjACMAIwAkACQAJAAiACIAIQAeAB0AHAAYABgA
FwAVABQAEgAQAA4ADQAMAAoABgAEAAMAAQD//////f/7//v/+//7//r/+v/6//r/+//8
//r/+v/6//n/+v/7//z//v8AAP////////3//f/9//3///////////8BAAEAAQABAAAA
AAAAAAAAAgACAAIAAgACAAIAAgACAAMABAAEAAQABgAGAAYABgAIAAcABwAIAAcACAAI
AAgABgAGAAcABwAJAAkACQAJAAgACAAIAAkABwAHAAcABwAJAAkACQAJAAgABgAFAAQA
BgAGAAYABgAIAAgACAAIAAoACgAKAAoADAAMAA0ADQALAAwADAANAA0ADgAPABAAEgAW
ABQAFQAYABkAGgAbABwAGgAYABQAEgASABAADgAMAAwACwALAAsACgAIAAYABAAEAAMA
AgAAAAAA/P/8//////8BAAIABAAGAAYABgAEAAEA/v/8//v/+f/4//j/+P/6//r/+v/6
//r/+v/6//r//P/8//z//P/7//v/+v/5//v/+//8//z//P/8//z//P/8//z//P/8//z/
/P/+/wIACAAJAAoAEgAlADwAWgCAAKAAvQDdAP8AGAEoASoBGgHvALQAbgAmAOr/vP+N
/1P/If8F//z+9P77/g7/Hf8o/zj/R/9S/2H/dv+K/5//sf+9/8j/0f/d/+H/4//n/+z/
7//1//f/+f/6//v/+//7//3//f/+//3//v//////AQACAAIAAgACAAQABQAFAAMAAwAF
AAYABwAHAAgACgAMAA0ADgAPAA8ADwAQABEAEQASABIAEgATABQAFgAYABgAGQAaABsA
HgAfACAAIQAgACEAIgAjACUAKAArAC0ALgAuAC8AMQA0ADcANwA6ADkAOQA6ADsAPAA9
AD4APgA9AD0APQA+AD4APgA8ADwAPAA6ADoAOgA2ADYANQAzAC8ALAApACYAJQAkACIA
HgAcABsAGQAXABUAEwARABEADwAPAA4ADgANAA4AEAASABEAEAAPAA0ADwAPAA8AEAAQ
AA8ADwAPAA8ADwAPAA8ADQANAA0ADQAPAA8ADwAPABAAEAAQABAAEAAQABAAEAASABIA
EgASABEAEgASABIAEgASABIAEgAUABMAEwAUABUAFgAWABYAFQAUABQAEwAVABUAFQAV
ABYAFgAWABcAFgAVABQAEwAVABUAFQAVABUAFAAUABQAFAAUABQAFAAVABYAFwAYABgA
GAAYABgAGQAaABwAHQAdAB4AHgAfAB0AHgAfACIAJgApACoAKwAsACkAKAAlACQAIgAg
AB4AHAAaABkAGQAZABgAFgAUABIAEgARABAADgAOAAoACgANAA8AEQASABQAEgASABIA
EAANAAoACAAHAAYABgAHAAgABgAGAAYABgAGAAYABgAGAAYABgAGAAYABgAHAAcABwAH
AAcACAAIAAgACAAIAAgACAAIAAgACAAIAAwADgAOAA4ADQASABoAKQA6AFIAdACWALcA
1wD3ABYBMAE8ATYBHQHqAKgAXgAcAOb/tf97/zv/D//+/u7+6f72/g3/HP8u/0P/Uv9f
/3L/iv+d/7H/w//Q/9f/3//p/+//9f/2//n///8DAAMABAAFAAkABwAJAAkACgAJAAoA
CwALAA0ADgAOAA4ADgAQABEAEQARABEAEwAUABQAEwATABQAFgAXABgAGQAbABsAHAAd
AB0AHgAeAB4AHwAgACIAJAAkACUAJgAnACoAKwAsAC0ALgAvADAAMQA0ADYAOAA5ADoA
OgA7AD0AQABDAEMARgBFAEUARgBHAEgASQBKAEoASwBLAEsATABKAEoASABIAEcARABD
AEIAQABAAD8APQA7ADgANQAyADEAMAAuACoAKAAnACUAIwAjACEAHwAfAB0AHQAcABwA
HAAcAB0AHgAdABwAGwAZABkAGQAZABoAHAAbABsAGwAZABkAGQAZABkAGQAZABkAGQAZ
ABkAGQAcABwAHAAcABwAHAAcABwAHAAcABwAHAAdAB4AHgAeAB4AHgAeAB4AHgAdAB0A
HgAfACAAIAAgAB4AHgAfAB8AHwAfAB8AHwAgACAAIAAhAB8AHwAfAB8AHwAfAB8AHwAf
AB4AHgAeAB4AHgAeAB4AHAAcABwAHAAdAB4AHwAgACIAIgAjACMAIwAkACQAJQAlACYA
JwAoACoAKgAqACsALQAvAC8ALwAxADMANQA3ADQAMwAxADAALgAsACkAJQAmACUAJAAk
ACMAIQAfABwAGgAaABsAGwAYABcAFwAXABgAGgAbABwAHAAbABsAGwAaABgAEwARABIA
EQAQABAAEQAQABAAEQARABIAEwAUABQAFAATABIAEQATABQAFAAUABQAFAAUABQAFAAU
ABQAFgAWABYAFgAWABYAFgAWABoAHAAeACAAMABAAFAAYAB/AJwAuQDWAOYA9gAGARYB
BAH0AA==
         </WaveFormData>
      </LeadData>
      <LeadData>
         <LeadByteCountTotal>10000</LeadByteCountTotal>
         <LeadTimeOffset>0</LeadTimeOffset>
         <LeadSampleCountTotal>5000</LeadSampleCountTotal>
         <LeadAmplitudeUnitsPerBit>4.88</LeadAmplitudeUnitsPerBit>
         <LeadAmplitudeUnits>��V</LeadAmplitudeUnits>
         <LeadHighLimit>2147483647</LeadHighLimit>
         <LeadLowLimit>268435456</LeadLowLimit>
         <LeadID>V5</LeadID>
         <LeadOffsetFirstSample>0</LeadOffsetFirstSample>
         <FirstSampleBaseline>0</FirstSampleBaseline>
         <LeadSampleSize>2</LeadSampleSize>
         <LeadOff>FALSE</LeadOff>
         <BaselineSway>FALSE</BaselineSway>
         <ExcessiveACNoise>FALSE</ExcessiveACNoise>
         <MuscleNoise>FALSE</MuscleNoise>
         <LeadDataCRC32>4191054945</LeadDataCRC32>
         <WaveFormData>
6f/p/+v/7//y//f///8OACAAOwBiAIgApQDAAOMAAwEbASoBLgEUAeQApgBfAB0A7f+/
/37/Ov8c/xX/E/8Y/yj/Ov9E/1P/YP9p/3P/fP+L/53/rP+2/77/xP/I/83/0f/U/9T/
1//b/93/3//g/+H/4//j/+P/4//k/+T/5P/m/+b/5v/m/+b/5v/m/+j/6f/p/+r/6v/q
/+r/6v/q/+r/6//r/+z/7f/t/+7/7f/s/+v/7v/v//D/8//y//L/8f/x//H/8//0//T/
9P/2//f/9//3//f/9//5//z//v/+//7//////wAAAgABAAIAAwAEAAUABgAHAAgABwAI
AAgABwAIAAgACQAKAAcABwAFAAQABgAGAAUABAADAAMAAgAAAP3/+//5//f/8//z//P/
8P/w/+7/7f/s/+j/6P/o/+j/5v/m/+b/5v/k/+b/6P/p/+j/6v/q/+v/6//s/+3/7v/t
/+7/7v/v//D/8P/w//H/8f/y//L/8v/0//X/9f/1//b/9v/1//T/8v/y//P/9P/2//b/
9v/2//T/9P/2//b/9v/2//b/9v/0//T/9P/0//T/9P/0//T/9v/2//b/9v/4//j/+f/5
//n/+f/5//n/+//6//r/+//9//z//P/9//v/+//7//r/+v/6//n/+P/7//z//f//////
/v/9//z//P/8//z//P/+//7/AAACAAIAAQABAAEAAwADAAQABQAGAAcABwAHAAkACQAJ
AAkADQALAAsADgAPABAAEQASABIAEQARABEAEwAQAA8ADgALAAsACwALAAwACQAIAAYA
BAABAAEA///9//v/+//8//z//f///wEAAgADAAMAAwABAAEAAAD///r/+f/3//b/+P/4
//j/+P/3//f/9//3//b/9v/2//b/9v/3//f/9//3//f/9//3//n/+f/5//n/+P/4//j/
9//1//X/+f/9////AAAFAAkAEgAkADsAVgB2AJEAqADDAOMAAQEOARABAgHcAKYAZwAp
APX/z/+g/2T/PP8z/zX/PP9M/1z/Zv9x/3z/hf+J/5D/nf+t/7z/yP/Q/9L/1v/b/9//
4P/m/+n/6//t/+//8v/x/+//7//v/+//8P/y//L/9P/0//L/8v/y//L/9P/2//f/9//4
//j/+P/4//f/9v/1//X/9v/4//r/+//7//v/+//7//n/+f/5//v//v/+//3//f/9////
AAAAAP7/AAABAAEAAgADAAQABwAGAAgACAAIAAcABwAIAAoACwAMAA0ADgAOAA4ADgAO
AA4ADgANAAsADAAMAA0ADgAPAA8ADQAMAAkACAAGAAQAAwADAAIAAAD7//n/9//1//H/
8f/x/+7/7v/s/+v/6v/m/+b/5v/m/+b/5v/m/+b/5v/o/+r/6//u//D/8P/x//P/9P/1
//b/9//4//j/+f/8//7/AAADAAIAAgABAAAAAAABAAEAAQAFAAYABgAGAAUABAAEAAQA
BAAEAAQABAACAAIABAAEAAQABAAEAAQABAAEAAQABAAEAAQABAAEAAYABgAGAAYABAAE
AAUABQAHAAcABwAHAAcABgAGAAcABQAEAAQABQAHAAcABwAGAAYABgAFAAQABAAEAAQA
BQAGAAYABgAGAAgACAAIAAgACgAKAAwADgANAAsACgAJAAsACwAMAA0AEAAPAA0ADQAQ
ABEAEgATABQAFgAVABUAFQAVABIAEQAQAA8ADwAPAA8ADAAJAAgABgAIAAUABQADAP//
/f/9//7/AgADAAUABwAHAAcABgAFAAQAAwABAP//+//7//r/+v/6//r/+v/6//3//f/9
//3//v/+//7//v/9//3//P/7//3//f/9//3/+//7//v/+//8//z//P/7//3//f8BAAMA
BwAKAA0AFQAkADgAUwB4AJoAuQDaAPkAGQE1AUIBOAEeAfQAugB1ADUAAwDT/5b/Xv9C
/z//Rf9U/2T/bv90/3v/hP+L/43/kv+d/6v/uv/G/87/1P/Y/9n/3f/i/+b/5f/n/+v/
7//w/+//7f/x//H/8f/y//P/9P/3//j/9v/2//b/9v/2//j/+f/5//b/9v/2//b/+P/4
//j/+f/5//r/+//7//3//f/9//3//f/9//3///8AAAAA////////AQACAAIAAgAEAAUA
BQAFAAUABQAHAAgACgAKAAoACQAJAAoADAANAA4ADwAQABAAEAAQABAADwAQABAADwAP
AA4ADgAOAAsACwAJAAgABwAGAAQAAgD//////v/8//f/9f/z//H/7//v/+//7P/q/+j/
5//m/+T/5P/k/+T/5f/m/+f/6P/q/+z/7v/v//L/9P/0//X/9f/2//f/+P/7//z//P/9
/wAAAAAAAAEAAQACAAIAAgACAAMAAwADAAQABAADAAIAAgACAAMABAAEAAQABAAEAAIA
AgAEAAQABgAGAAYABgAGAAYABgAGAAgACAAIAAgABgAGAAYABgAGAAYABwAHAAkACQAJ
AAkACQAIAAgACQAJAAgACAAJAAkACQAJAAgACQAKAAoACgALAAwADQAPAA4ADgAOAA4A
EAAQABAAEAAQABAAEgAUABYAGQAaABsAHAAbABkAGAAXABcAFAATABIADwAPAA8ADwAQ
AA0ADAAKAAoABwAHAAUAAwABAAEAAgACAAMABQAHAAgACQAJAAkABAADAAEA///9//3/
/P/8//7//v/+//7//f/9//3//f/8//z//P/8//7//////////f/9//3//f/9//3//f/9
/wAAAAAAAP///////wEAAwABAAIABwAPABwAMABHAGQAhAChAMAA4QAFASEBMgE0ASAB
/ADCAHsAOQAJAN//qP9s/0r/Rf9H/1D/Yv9w/3j/f/+G/43/k/+a/6X/tf/C/87/2P/c
/97/5f/p/+r/6v/t/+//8//z//L/9f/3//f/9//3//j/+v/6//z//P/6//r/+v/6//z/
/v///////P/8//z//P/+//7//v//////AAABAAEAAQABAAEAAQADAAMAAwAFAAQABAAD
AAMABQAHAAgACAAGAAgACQAJAAkACQAJAAsADAAOAA4ADgAOAA8AEQAUABQAFAAUABQA
FgAWABYAFgAVABYAFgAVABUAFAAUABQAFQAVABMAEgATABIAEAAOAAsACwAKAAgABQAD
AAEA///9//3//f/6//j/9v/1//T/9P/0//T/9P/2//b/9v/2//b/+P/6//v//v8AAAAA
AQADAAQABQAGAAcACAAIAAkACgAKAAoACwALAAwADAAMAAwADQANAA0ADgAOAA0ADAAK
AAoACwAMAA4ADgAOAA4ADAAMAA4ADgAOAA4ADgAOAA8AEAARABIAEAAQABAAEAAQABAA
EAAQABAAEAARABEAEwATABMAEwATABIAEgATABMAEgASABMAEwATABMAEgASABIAEQAQ
ABIAEgASABMAFgAWABYAFgAYABgAGAAYABYAFgAYABoAHAAbABsAGwAdAB8AIAAhACIA
IwAkACEAHwAeAB0AGwAYABcAFgAXABcAFwAXABYAEwASABAAEgAPAA8ADQAJAAcABwAI
AAwADQAPABEADwAPAA4ADQAKAAkABwAFAAMAAwACAAIAAgACAAIAAgADAAMAAwADAAQA
BAAEAAQAAgADAAMAAwAFAAUABQAFAAUABQAFAAUABAAEAAQAAwABAAUABQAFAAkADgAR
ABcAIgAwAEUAZACKAKkAxADlAAkBJQE2AUABMgEIAdIAjwBJABUA7f+2/3T/Rv87/zv/
Qv9S/17/bP93/4D/hf+N/5j/pf+1/8T/0v/Y/9z/4v/n/+v/7P/u/+//8//1//X/+P/5
//v/+//7//v//P/8//z//v/+/wAAAAAAAAAA//8AAAAA///+//7//v/+//7//v/+////
AQACAAMAAwADAAMAAwADAAUABQAFAAcACgAKAAkACQAHAAkACgAKAAoADAANAA0ADQAN
AA0ADwAQABIAEgASABIAEwAVABgAFwAYABkAGgAaABoAGgAaABsAHAAcABsAHQAcABwA
HAAZABkAFwAWABMAEgAQAA4ACwALAAoACAAGAAUABAADAP////////z//P/6//n/+P/0
//T/9P/0//X/9v/3//j/+v/8//7//////wAA/////wEAAgADAAQABwAIAAgACQAJAAgA
BwAHAAcACAAIAAgABgAHAAcABwAKAAoACQAIAAgACAAJAAoACQAIAAcABgAFAAYACQAK
AAsACgAJAAgACAAIAAgACAAJAAoACwAMAAoACgAKAAoACgAKAAsACwAJAAkACQAJAAsA
CgAKAAsACQAIAAgACQAHAAcABwAGAAcACAAIAAgABgAGAAYABwAHAAYABQAEAAQABAAE
AAQABAAEAAYACAAKAAkACQAJAAkACQAKAAsACgALAAsACwALAAsACwALAA8ADwAQABEA
EgATABQAEQAPAA4ADQAMAAgABgAEAAUABQAFAAUAAgD///7//P/8//n/+f/3//X/8//z
//T/9v/3//n/+//5//n/+P/3//L/8f/v/+3/6//r/+r/6v/s/+z/7P/s/+v/6//r/+v/
6v/q/+r/6v/r/+3/7v/v/+3/7f/t/+3/7P/r/+r/6f/r/+z/7f/t/+//7//v/+//8//2
//n/AwAQACIAPQBeAH4AlwCyANMA8wAHARIBDgHyAMIAhABBAAUA2f+t/3D/OP8i/yH/
If8u/0D/Tv9Y/2P/bv91/33/iP+Z/6n/uP/A/8b/yv/O/8//0f/U/9b/1//b/9//4f/e
/9//4f/h/+H/4f/i/+D/4P/i/+L/4P/g/+D/4P/i/+T/5f/l/+b/5v/m/+b/6P/o/+j/
6f/n/+j/6f/p/+r/6f/o/+f/6f/p/+n/6//q/+r/6f/p/+v/7f/u/+7/7v/w//H/8f/x
//H/8f/z//b/+P/4//j/9f/1//b/+P/5//r/+//8//z//P/8//z//f/+//7//f////7/
/v/+//v/+//5//j/9f/0//L/8P/v/+//7v/s/+v/6f/n/+X/4f/h/+H/3v/c/9r/2f/Y
/9f/2P/Z/9r/3P/c/9z/3P/e/+D/4v/j/+L/5P/k/+X/6f/q/+v/7P/r/+z/7P/t/+z/
7P/s/+3/7f/u/+7/7v/s/+3/7f/t/+7/7v/t/+z/7//w//L/9P/z//L/8f/w/+//8P/z
//T/9v/2//b/9v/0//T/9P/0//T/9P/0//T/9P/0//T/9P/1//b/+P/5//f/9//3//f/
9f/0//T/9f/3//b/9v/3//f/9//3//b/9v/2//X/9P/0//T/9P/1//b/9v/2//b/9v/2
//b/9v/0//T/9v/4//b/9f/1//X/9P/z//P/8//y//P/8//z//X/9f/1//X/9f/1//X/
9f/5//v//f/8//n/+f/5//n/+v/7//z//f8BAAQABQAGAAcACAAJAAcABgAFAAcABAAD
AAIA///////////+//v/+v/4//r/9//3//X/8P/t/+z/7P/w//H/8//1//f/9//2//X/
8v/x/+//7f/p/+n/6P/o/+j/6P/o/+j/6//r/+v/6//q/+r/6v/q/+r/6//r/+v/6//r
/+v/6//r/+v/6//r/+7/7v/u/+3/6f/p/+3/7//1//j/+/8BAA4AHAAxAE4AbACFAKAA
vQDbAPMAAAEAAfAAygCSAFEADwDj/8H/kP9c/zz/N/89/0b/Vv9m/27/b/90/3v/g/+G
/43/l/+i/67/uv/E/8b/yf/P/9D/0P/V/9v/3f/f/+D/3//d/9//3//f/+D/4v/i/+T/
5P/i/+L/4v/i/+D/4v/j/+P/5f/m/+f/6P/n/+b/5f/l/+X/5v/n/+f/6f/p/+n/6f/p
/+n/6f/r/+r/6v/p/+n/6//t/+7/7v/u//D/8f/x/+//7//v//H/8f/y//H/8P/x//H/
8v/0//T/9P/0//T/9P/0//T/9P/1//b/9v/1//P/8v/y//L/7//v/+3/7P/r/+r/6P/m
/+X/5f/k/+L/3//d/9v/2f/V/9X/1f/S/9T/0v/R/9D/0P/Q/9D/0P/R/9L/0//U/9T/
1v/Y/9n/2//e/9//4f/j/+T/5f/m/+f/6P/o/+n/6v/q/+r/6//p/+r/6v/q/+z/7f/t
/+3/8P/w/+//7v/u/+7/7//w/+7/7v/u/+7/7v/u//D/8P/w//D/8P/w//D/8P/w//D/
7v/u/+7/7v/w//D/8P/w//D/8P/x//H/7//v/+//7//t/+z/7P/t/+//7v/u/+//7f/t
/+3/7P/u/+7/7f/s/+v/6v/p/+n/7P/s/+z/7P/q/+r/6v/q/+j/6P/q/+z/7P/r/+v/
6//t/+3/7v/v//D/8f/x//H/8v/x//D/7//x//H/8f/x//X/9v/3//j/+f/6//r/+f/5
//n/+f/2//X/9P/x//H/8f/x//L/7//u/+z/7P/p/+n/5//n/+X/5f/m/+r/6//t/+//
7//v/+7/7f/s/+v/6f/n/+f/5//m/+b/5v/m/+b/5v/l/+X/5f/l/+T/5P/k/+T/5v/n
/+f/5//n/+f/5//n/+n/6f/p/+n/6P/o/+j/5//n/+n/6f/r/+//8v/3////CgAaADMA
VAB0AI0AqgDNAOkAAwESARAB+gDSAJYAUwAXAOn/v/+K/1T/OP81/zn/RP9U/2L/bP9z
/3z/hf+N/5T/n/+v/7z/yP/S/9r/4P/l/+n/7P/u//P/9f/3//v/AAABAAEAAwADAAMA
BAAEAAQABgAGAAgACAAIAAgACgAMAA0ADQANAA4ADwAQABAAEAAQABEAEgAUABYAFwAb
ABsAGwAbABkAGQAZABsAHgAeAB0AHQAdAB8AIAAgACEAJAAmACcAJwAnACcAKQAoACoA
KgAqACoAKwAtADAALwAwADEAMgA0ADQANAA0ADUANgA2ADUANwA2ADYANgA3ADcANQA0
ADMAMgAwAC4ALwAvAC4ALAArACkAJwAlACEAIQAhAB4AIAAeAB0AHAAaABoAGgAaAB0A
HgAfACAAIgAkACYAJwAmACgAKAApACsALAAtAC4ALwAwADAAMQAwADAAMAAxADMANAA0
ADQANAA1ADUANQA4ADgANwA2ADYANgA3ADgANgA2ADYANgA2ADYAOAA4ADkAOAA3ADYA
NgA2ADYANgA3ADgAOQA6ADoAOgA6ADoAOAA4ADkAOQA5ADkAOQA5ADsAOgA6ADsAOQA4
ADgAOQA3ADcANwA2ADYANgA1ADQANgA2ADYANwA2ADYANgA2ADgAOAA4ADgAOgA6ADwA
PgA+AD0APQA9ADsAOwA8AD0AQABBAEEAQQBDAEQARgBGAEYARgBFAEMAQgBBAD8APAA7
ADoAOQA5ADkAOQA2ADMAMgAwADIALwAvAC0ALQArACsALAAsAC0ALwAxAC8ALwAuAC0A
KAAnACUAIwAjACMAIgAiACIAIgAiACIAIgAhACAAHwAeAB4AHgAeAB4AHwAfAB8AHQAd
AB0AHQAdAB0AHQAdABwAHAAcABsAHwAfAB8AHwAlACoALQA1AEQAVgBzAJgAuADVAPAA
DwEvAUcBUAFKAS4B/AC6AHUANwAJANv/mv9k/07/Tf9R/17/cP98/4T/j/+Y/53/o/+w
/8H/0f/e/+b/7P/w//L/9//7//z//v8BAAMABQAHAAYABwAHAAkACQAJAAoACQAIAAkA
CAAIAAgACAAIAAgACgALAAsADAAMAAwADAAOAA4ADgAPAA8AEAARABEAEwATABMAEwAV
ABUAFQAXABgAGAAXABcAGQAbABwAHAAcAB4AHwAfACAAIQAiACUAJgAoACgAKAApACkA
KgAsAC0ALgAvADAAMgAyADIAMgAzADQANAAzADEAMAAwADAAMQAxAC8ALgArACoAKAAm
ACcAJwAmACQAHwAdABsAGQAZABkAGQAWABQAEgARABAAEAAQABAAEAARABIAEwAUABQA
FgAYABkAGgAcABwAHQAdAB4AHwAgAB8AIAAgACEAIgAiACIAIwAhACIAIgAiACQAJQAl
ACUAJAAkACMAIgAkACQAJQAmACYAJgAmACYAJAAkACYAJgAmACYAJgAmACgAKAAoACgA
JgAmACYAJgAoACgAKAAoACYAJgAnACcAJwAnACcAJwApACgAKAApACcAJgAmACcAJwAn
ACcAJgAkACQAIwAiACQAJAAkACUAJAAkACQAJAAkACQAJAAkACUAJgApACwAKgApACkA
KQArACsALAAtAC4ALwAvAC8ALwAxADUANQA0ADUANgA3ADgAOAA3ADcANwA3ADQAMwAy
AC8ALwAvAC8AMAAtACwAKgAqACcAJwAlACUAIwAjACQAJgAnACkAKwArACsAKgApACYA
JQAjACEAHwAfAB4AHgAcABwAHAAcAB8AHwAfAB8AHgAeAB4AHgAeAB8AHwAfAB8AHwAf
AB8AHwAfAB8AHwAgACAAIAAfAB8AHQAfAB8AIQAkACcALQA6AEoAWwB2AJoAuQDUAPUA
GQE1AUYBUAFIASYB8ACtAGUAKwABANL/kP9c/0n/R/9K/1b/aP92/4P/jv+V/5v/qP+3
/8f/1v/i/+z/8v/4//v///8CAAQABQAJAAsACwAMABEAEQARABEAEQASABAAEAASABIA
FAAUABQAFAATABQAFAATABQAFAAUABQAEgASABIAEwATABQAFQAVABUAFQAVABUAFwAX
ABcAGQAaABoAGQAZABcAGQAaABoAGgAcAB0AHQAdAB0AHQAfAB8AIAAfAB4AHQAdAB4A
IAAhACIAIwAkACIAIgAiACIAIwAkACQAIwAjACIAIgAiAB8AHwAdABwAHQAcABoAGAAW
ABUAEwAQAA4ADQAMAAsACAAHAAYAAgACAAAA///+//7//v/+//7//P/8//z//P/8//7/
AAABAAEAAgABAAEAAwAEAAUABgAFAAYABgAHAAYABgAGAAcABQAGAAYABgAEAAUABQAF
AAcACAAIAAgABgAGAAcACAAIAAgACAAIAAcACAALAAwADQAMAAsACgAIAAgACAAIAAgA
CAAIAAgACAAIAAgACAAIAAgACQAJAAcABwAHAAcACQAIAAgACQAHAAYABgAHAAYABQAE
AAIABQAGAAYABgAFAAQAAwADAAIAAgACAAIAAAAAAAAAAAACAAQACAAMABAAEQATABUA
FwAZABwAHwAfAB8AHgAdACEAIQAhACEAJgAnACgAKQArACsAKwAoACkAKQApACkAKwAv
ADEAMgA0ADQANAA0ADQAMwAzADMAMwAwAC8ALgArACsAKwArAC0AKwArACoAJwAjACIA
HwAdABsAGwAcAB8AIQAkACcAJwAnACYAJQAhAB8AHAAZABcAFwAWABYAFgAWABYAFgAZ
ABkAGQAZABcAFgAVABQAFgAXABcAFwAXABcAFwAXABUAFQAVABUAFgAWABYAFQAVABcA
GQAZABsAIAAnAC0ANgBIAGEAggCeALUAzgDpAAUBFwEeARYB+gDKAJAAUQAZAPP/z/+Y
/2r/WP9Z/13/av98/4j/kP+Z/6L/p/+r/7T/wf/N/9j/4v/s//L/9P/1//X/+P/+/wEA
AwADAAMABgAJAAcABwAHAAcACAAGAAYACAAIAAoACgAKAAoACAAKAAsACwANAA4ADwAQ
AA4ADgAOAA8ADwAQABEAEQARABEAEQARAA8ADwAPABEAEgASABEAEQARABMAFAAUABMA
FAAUABMAFQAVABUAFwAXABgAFwAWABUAFQAWABgAGQAaABsAHAAcABwAHAAcABwAHAAb
ABkAFwAWABYAFgATABMAEQAQAA8ADgAMAAoABwAHAAYABAADAAEA///9//r/+f/4//T/
9f/0//T/9P/y//L/8v/y//b/+P/6//z//v8AAAIAAwADAAQAAwADAAYACAAKAAwACwAM
AAwADQANAAwACwALAA0ADgAOAA4ADQANAAwACwANAA4ADgAOABAAEAARABIAEQAQAA8A
DgAMAAwADgAOAA4ADgAOAA4ADAAMAAwADAAMAAwADAAMAAwADAAMAAwACwAKAAoACQAJ
AAkACQAJAAkACAAIAAkACQAIAAgACQAIAAcABgAEAAQABAADAAIAAgACAAIAAwADAAIA
AQAAAAAAAAAAAAAA/v/+/wAAAgAAAP////////////8AAAEAAAABAAEAAQAFAAUABQAF
AAUABQAFAAUABgAHAAgABgAJAAsACQAIAAoADAAOABAAEAAPAA8ADwAPAAwACwAKAAkA
CQAJAAkACgAHAAYABAACAP/////9//r/9//2//b/+v/7//3///8BAAEAAAD///z/+//5
//f/8//z//L/8v/0//T/9P/0//P/8//z//P/9P/0//T/9P/0//X/9f/1//P/8//z//P/
9f/1//X/9f/2//b/9v/1//P/9f/3//n//f8AAAUACwAYACgAQwBkAIYAnwC6ANsA/QAV
ASQBJAEOAeQArABrACkA9//P/5z/Zv9M/0f/S/9Y/2b/bv90/3v/gv+H/43/lv+d/6X/
sP+6/8b/zv/Q/9X/2//e/97/4f/j/+H/4//o/+n/6f/r/+v/6//s/+3/7v/x//L/8v/y
//L/8v/y//T/9f/1//T/9P/0//T/9v/2//b/9//1//b/9//3//n/+f/5//n/+//7//v/
/f/8//z/+//7//3///8AAAAA/v8AAAEAAQABAAEAAQADAAYACAAIAAgABQAFAAYACAAJ
AAoACwAMAAoACgAKAAoACQAKAAoACQALAAoACgAKAAkACQAHAAYABQAEAAIAAAD9//3/
/P/6//j/9//2//X/8f/x//H/7v/u/+z/6//q/+v/7P/t/+7/8P/w//D/8P/y//T/9v/3
//j/+v/6//v//f/+////AAADAAQABAAFAAUABAADAAMABQAGAAYABgAIAAkACQAJAAgA
CAAHAAYABwAIAAoADAAKAAoACgAKAAoACgAMAAwADAAMAAwADAAMAAwADAAMAAwADAAM
AAwACgAKAAoACgAMAAwADQANAAsACwALAAsACwAKAAoACwANAAwADAANAAwACwAKAAgA
CgAKAAkACAAJAAoACwANAA4ADgAOAA4AEAAQABAAEAAOAA4AEAASABIAEQARABEAFQAX
ABgAFwAcAB4AHgAeAB4AGwAZABgAFwAZABYAFQAUABMAEwATABMAEgAPAA4ADAAOAAsA
CwAJAAkABwAHAAgACQAJAAoACwANAA0ADAALAAYABQADAAEAAQABAAAAAAAAAAAAAAAA
AP////////////8AAAEAAgABAAEAAAD//wEAAQABAAEAAwADAAMAAwACAAIAAgABAAEA
AwAFAAcADQAQAA8AFwAoAD4AWwB+AJ4AuQDcAP0AGwEzATwBNgEYAeQAogBZABsA7//D
/4b/UP88/z3/P/9M/2L/bv90/33/hP+L/5H/nv+v/8H/zP/U/9r/4v/o/+n/5//s/+7/
8f/1//f/9//4//v/+f/7//v/+//8//r/+v/8//z//f/+////AAD+/wAAAQABAAAAAAAA
AAAAAQACAAMABQAFAAYABwAHAAcABwAHAAcABwAHAAcACQAMAAwACwALAAsADQAOAA4A
DgAQABEAEQAPAA8ADwARABMAFgAXABgAFwAXABgAGgAZABoAGwAcABwAHAAcABwAGwAc
ABwAGwAbABoAGgAaABcAFwAVABQAFQAUABIAEAANAA0ADAAKAAkABwAFAAMA////////
/P/8//r/+f/4//b/9v/2//b/+P/4//j/+P/5//z///8BAAIABAAEAAUABQAGAAcACAAJ
AAoACgALAAwADAAMAA0ACwAMAAwADAAOAA8ADwAPABAAEAAPAA4AEAAQABEAEgAQABAA
EAAQABAAEAASABIAEgASABIAEgAUABQAFAAUABQAFAAUABQAEgASABIAEgASABIAEwAT
ABMAEwATABMAEQAQABAAEQARABAAEAARABEAEQARABAAEgASABEAEAARABIAEwAVABQA
FAAUABQAFQAWABcAGAAYABgAGgAcABgAFwAZAB8AIgAkACQAJAAkACEAHwAeAB0AHwAc
ABsAGgAZABkAGQAZABYAEwASABAAEAANAA0ACwALAAkACQAKAAwADQAPABEAEAAPAA0A
CwAIAAcABQADAAIAAwADAAQAAwACAAEAAAABAAEAAQABAAIAAgACAAIAAgADAAMAAwAF
AAUABQAFAAUABQAFAAUABAAEAAQAAwAFAAkACQAJAAcACAANABcAJAAwAEcAZgCIAKUA
xADnAAkBJwE4ATwBMAEKAdAAiQBBAAsA4f+q/2T/Ov8x/y//Mv9E/1b/ZP9x/3z/hf+J
/5T/o/+v/7z/yP/O/9D/1v/b/9//4v/i/+P/5//p/+n/6P/p/+3/7f/t/+3/7v/s/+z/
7v/u/+7/7v/u/+7/7v/w//H/8f/w//D/8P/w/+7/7v/u/+//7//w//H/8f/z//P/8//z
//P/8//z//X/+P/4//f/9//1//f/+P/4//j/+v/7//v//f/9//3///8AAAIAAgACAAMA
AwAEAAYABQAGAAcACAAIAAgACAAIAAkACgAKAAkACQAIAAgACAAFAAUAAwACAP///v/8
//r/+f/5//j/9v/1//P/8f/v/+3/7f/t/+r/6v/o/+f/5v/m/+b/5v/m/+f/6P/p/+r/
7P/u//D/8f/w//L/8v/z//P/9P/1//b/9//4//j/+f/4//j/+P/5//f/+P/4//j/+P/5
//n/+f/6//r/+f/4//r/+v/7//z//P/8//z//P/6//r//P/8//3//P/7//r/+v/6//r/
+v/8//z//P/8//r/+v/6//r/+v/6//v/+//7//v/+//7//v/+v/6//v/+//6//r/+//7
//v/+//6//j/+P/3//b/9v/2//b/9//4//j/+P/4//n/+v/7//z//P/8//7/AAAAAP//
/////wEAAQACAAMABAAFAAUABQAKAAsADAANAA0ACwAJAAcABgAFAAQAAAABAAEAAQAB
AP7//f/8//v/+v/4//f/9f/z//L/8f/w//L/8//0//P/8//y//L/8v/v/+7/7P/r/+r/
6P/m/+X/6P/n/+f/5//m/+b/5//p/+n/6f/p/+n/6f/n/+n/6v/q/+r/6v/q/+r/6v/q
/+r/6v/q/+r/6v/q/+r/6v/q/+3/8P/z//b/BgAUACIAMABMAGgAhACgALUAyADbAO4A
5ADaAA==
         </WaveFormData>
      </LeadData>
      <LeadData>
         <LeadByteCountTotal>10000</LeadByteCountTotal>
         <LeadTimeOffset>0</LeadTimeOffset>
         <LeadSampleCountTotal>5000</LeadSampleCountTotal>
         <LeadAmplitudeUnitsPerBit>4.88</LeadAmplitudeUnitsPerBit>
         <LeadAmplitudeUnits>��V</LeadAmplitudeUnits>
         <LeadHighLimit>2147483647</LeadHighLimit>
         <LeadLowLimit>268435456</LeadLowLimit>
         <LeadID>V6</LeadID>
         <LeadOffsetFirstSample>0</LeadOffsetFirstSample>
         <FirstSampleBaseline>0</FirstSampleBaseline>
         <LeadSampleSize>2</LeadSampleSize>
         <LeadOff>FALSE</LeadOff>
         <BaselineSway>FALSE</BaselineSway>
         <ExcessiveACNoise>FALSE</ExcessiveACNoise>
         <MuscleNoise>FALSE</MuscleNoise>
         <LeadDataCRC32>2600055561</LeadDataCRC32>
         <WaveFormData>
DAAMAA0ADgARABQAGQAiAC4AQgBfAH4AlACoAMIA3gDzAAcBFAEOAfUAzgCeAGkAQgAe
AN7/l/92/3b/ef+E/5T/ov+t/7b/vv/F/8r/0f/X/+P/6//x//X/9f/2//j/+f/4//n/
+v/6//3//f//////AAAAAAAAAQABAAEAAQACAAIABAAEAAQAAwADAAQABQAGAAQABAAE
AAQAAgACAAIAAgAEAAQABQAGAAYABgAGAAYABwAIAAkACgAJAAkACQAJAAcABwAIAAgA
CAAJAAoACgAKAAoACgALAA4ADgAOAA4ADAAMAAwADQAPAA4ADgAPABEAEQARABEAEQAR
ABEAEQARABAADwAPAA0ADAALAAsADAALAAsACwAMAAsACgAKAAkABQADAAAAAAD///7/
/v/8//z//P/7//n/+f/6//z/+v/8//3////+////AQADAAMABAAFAAYABgAHAAgACgAM
AAwADAAMAAwADQANAA0ACwANAA0ADQAOAA8AEAARAA8AEAAQABAADgAOAA4ADgAOAA4A
DgAOAAwADQANAA0ACwALAAsACwALAAsACwALAAsACwALAAsADQANAA4ADgANAA0ADQAO
AA4ADgAOAA4ADgANAA0ADQANAA4ADgAOAA0ADQANAAwACgAKAAsACwANAA0ADQAMAAsA
CwALAAsACwALAAsADAAQABAAEAAQAA4ADwAPABAAEQARABAAEAARABIAEgASABIAEgAS
ABMAFwATABMAFgAXABgAGQAaABwAGgAaABoAGgAZABkAGAAXABcAGQAZABkAFwAWABQA
EAAQAA4ADgAJAAYABgAHAAsADAAOAA8ADwAPAA4ADAAMAAoACQAIAAQAAgACAAIABAAF
AAUABQAEAAMAAQAAAAAAAAAAAAAAAgACAAMAAwABAAEAAQABAAEAAQABAAEA////////
//////7/AgAFAAQABwAOABEAFAAgADIARQBeAHQAhgCaALYAzwDfAOoA7gDdALgAjABb
ADAAEADg/53/cP9q/3P/fv+Q/6D/q/+2/77/w//E/8X/z//Z/+H/6f/t/+3/7P/s/+//
8P/z//T/9v/3//f/9//3//T/8v/y//P/8//0//X/9//4//X/9P/z//H/8//0//X/9v/2
//b/9v/2//T/9P/0//T/9f/2//j/+v/5//j/9//2//b/9v/2//b/+f/5//n/+f/4//f/
9//2//j/+f/6//r//P/8//z//f/+//7//v/+//3//P/7//v//f/8//z//f/9//3//f/9
//n/+f/5//n/+//6//n/+f/5//j/9//3//P/8f/w/+//7v/t/+z/7P/q/+f/5v/k/+T/
4//i/+L/4P/g/+D/3//f/9//4P/i/+D/4v/j/+X/5P/l/+f/6f/s/+7/8P/y//L/8//0
//b/+P/4//j/+P/6//3///8BAAAAAQAAAP//AQABAAEAAQABAAIAAgACAAAAAAAAAAAA
AQACAAMABAABAAEAAAD//wEAAQABAAEA/////////////////////wAAAQADAAQAAQAB
AAEAAgACAAIAAgACAAIAAQABAAEA//8AAAAAAAABAAEAAQAAAP///v/+//3/////////
/v/+////AAABAAEAAQABAAIABAAEAAQABAACAAMAAwAEAAUABQAEAAQABwAGAAQABAAE
AAYACAAKAAwADQAMAA0ADgAKAAkACQAIAAkACQALAAsACgAHAAUAAgACAAIAAAAAAP3/
+v/6//v//f/+/wAAAQABAAEAAAD+//7//P/7//r/+P/2//b/9v/0//X/9f/1//X/9f/0
//T/9v/2//b/9v/1//T/9P/z//X/9f/1//X/8//z//P/8//z//P/8//z//X/+P/6//v/
/v8BAAIABwASACAANABTAGwAhgCiAMIA3gD3AAsBEAEKAfMAygCSAFsAMAD8/7L/c/9e
/2D/a/98/47/mv+j/6j/rP+x/7L/tf+9/8n/0//b/93/3//g/+D/4f/i/+P/5P/k/+f/
6f/p/+f/5v/o/+j/6f/p/+r/6//t/+7/7v/u/+7/7f/t/+7/7//w/+//7v/t/+z/7v/u
/+7/7v/u/+7/7//w//L/8v/y//L/8v/y//L/8v/z//P/8//z//P/8//0//T/8v/z//T/
9P/0//T/9P/1//j/+P/4//j/9v/2//b/9//3//b/9v/3//X/9f/1//X/9f/1//X/9f/1
//T/8//z//H/8P/v/+//7//t/+z/6//q/+n/6P/o/+f/4//h/97/4P/f/97/3v/c/9z/
3P/b/9n/2f/a/9z/3f/g/+L/5f/m/+f/6f/r/+//8P/x//L/8v/z//T/9v/4//j/+P/4
//n/+//8//3//f////////////////////3//v/+//7//v/+//7//v8AAAAAAAAAAAAA
AQABAAEAAwADAAMAAwABAAEAAQABAAMAAwADAAMAAQABAAIAAgABAAEAAQACAAQABAAE
AAQAAgABAAEAAQABAAIAAgACAAIAAwAEAAQABgAGAAcABwAJAAkACQAIAAkACQAJAAkA
CwALAAsADAAOAA4ADgAQABIAEwAUABUAFgAUABIAEgASABAADwAPAA4ADQANAA8ADwAP
AA0ADAAKAAgACAAGAAYABQACAAIAAwAEAAQABQAFAAYABwAHAAYABAACAAEAAAD8//r/
+v/6//z//f/9//3//f/9//z//P/8//z//P/8//z//P/9//3//f/9//3//f/9//3//f/9
/////////////f/+/wIAAQD+////BAANABQAIAAyAEcAYAB4AI4ArADIAOEA9QACAQAB
8QDOAJoAZwBCABwA4v+d/3r/ev+B/4z/oP+u/7P/uP++/8P/xP/J/9H/2f/h/+n/7f/v
/+7/8P/x//L/8//y//T/9//1//P/9f/2//b/9v/3//f/9//3//j/+P/4//j/+P/3//f/
+P/5//r/+P/4//j/+P/6//r/+v/6//r/+v/7//z/+v/6//r/+v/7//z//f/+//3//f/9
//3//f/9//7//v/+////AAAAAP7//v/+////AAAAAAAAAAACAAIAAgADAAMAAgACAAMA
AwADAAMAAwABAAEAAQABAAEAAAD////////+//3//f/9//v/+v/5//b/9f/0//T/9P/x
//D/7v/s/+v/6v/q/+r/6v/q/+n/6f/p/+r/7P/u//D/8f/z//P/8//0//X/+P/6//z/
/v/+////AAACAAQABAAEAAQABgAHAAcABwAHAAkACQAJAAkACQAJAAkACQAKAAoACgAI
AAgACAAIAAoACgAKAAoACgALAAsACwANAA0ADQANAA0ADQANAA0ACwALAAsACwALAAsA
DAAMAAsACwALAAwADgAOAA4ADgAOAA0ADQANAA0ADgAOAA4ADQANAA0ADAAOAA4ADwAP
AA8ADwAPAA4ADgAPABAAEQARABEAEQASABQAFAAUABQAFgAXABcAGAAXABkAHAAeAB4A
HgAeABwAGgAaABoAGAAXABcAFgAVABUAFwAXABcAFQAUABIAEgASABAAEAALAAgACAAJ
AA0ADgAQABEAEQARABAADgAMAAoACQAIAAQAAgACAAIABAAFAAUABQAFAAUABAAEAAQA
BAAEAAQAAgACAAMAAwAFAAUABQAFAAUABQAFAAUABQAFAAUABQADAAYABgAHAAoADQAQ
ABMAGgAkADIASQBkAHoAjgCoAMgA3wD1AAQBBgH1ANYAqABzAEoAKAD2/6//gP92/33/
iv+Y/6b/sf+8/8D/wf/E/8v/0//b/+X/7//z//P/9P/2//f/9v/1//b/9v/3//n/+f/5
//z//P/8//3//f/7//v//P/8//7//v/+//3/+//8//3//v/8//z//P/8//z//P/8//z/
/P/8//3//v8AAAAAAAAAAAAAAAAAAAAAAQABAAEAAQABAAEAAgACAAIAAwAEAAQAAgAC
AAIAAwAGAAYABgAGAAgACAAIAAkACQAIAAgACQAJAAkACQAJAAcABwAHAAcABwAGAAUA
BQAFAAQAAwADAAEA///+//3/+v/5//j/+P/6//f/9v/0//T/8//y//L/8v/y//L/8f/v
/+//8P/y//L/9P/1//f/+v/7//3//////wAAAQACAAQABQAGAAgADAAMAAwADAAKAAsA
CwALAA0ADwAPAA8ADQANAA0ADQAPABAAEAAQAA4ADgAOAA4ADAAMAAwADAANAA8AEAAR
AA8ADwAPAA8AEQARABEAEQARABEAEQARABEAEQASABIAEQARABEAEgAQABAAEAAQABAA
DwAPAA8ADwAQABAAEAAPAA8ADwAOABAAEAARABEADwAPAA8ADgAPAA8ADwAPAA8ADwAP
ABAAEAAQABAAEAASABMAEwAUABcAFwAWABYAFwAYABgAGAAYABgAGAAZAB0AHwAeAB8A
IAAhACIAIAAeAB4AHgAcABsAGwAaABkAGQAbABsAGQAXABYAFAAUABQAEgASAA8ADAAM
AA0AEQASABQAFQATABMAEgAQAAwACgAJAAgABgAEAAQABAAEAAUABQAFAAcABwAGAAYA
BgAGAAYABgAGAAYABwAHAAcABwAHAAcABgAFAAQAAwAEAAUABgAHAAcACAAGAAcACgAN
ABAAFQAgACoAPABVAGwAfgCSAKwAxgDbAOkA8gDoANEArAB8AE0AKgAGAMr/i/90/3r/
gf+Q/6D/rv+5/8D/xv/H/8z/0//b/+f/8f/1//f/9//2//b/9f/2//X/9v/4//v//f/7
//v//P/6//r/+//7//n/+f/6//r/+v/6//r/+f/5//r/+//8//z//P/8//z//v/+//7/
/v/9//z//P/8//z//P/8//z/+v/6//r/+v/5//n/+f/5//v/+//8//z//v///wAAAAAA
AAAAAAABAAAAAAAAAAAA///+//3//f/9//z//P/9//v/+//7//v/+//7//v/+//7//r/
+f/5//f/9v/1//X/8f/v/+7/7f/s/+v/6v/q/+r/5//m/+T/4v/h/+D/4P/g/+D/4P/f
/+H/4f/i/+T/5P/m/+f/6f/r/+3/8P/z//P/9P/1//b/+v/7//z//v////7//f/8//7/
//////////8BAAEAAQAAAP///v/9//3//v/+//7//v/+//7//v/+//7//v/+/wAAAQAB
AAEAAQABAAEAAQABAAEAAQABAP///////////f/9//7//v////////8AAAAAAAAAAAAA
AgABAAEAAQABAAIAAgACAAEAAQABAAAA/v/+///////9//3//f/8//z//f/+////////
////AAAAAAAAAAAAAAAAAQABAAIAAwABAP7//P/9//7//v/+//z//P/8//3/AQABAAEA
AwADAAUACAAKAAcABQADAAIAAwADAAQABQALAAwADQAOAA8AEAAQAA4ADgAOAA4ADQAN
AAwACgAJAAoACQALAAkACAAGAAYABgAEAAQAAAD8//v/+////wAAAgADAAMAAwACAAAA
AAD+//3//P/5//b/9f/0//b/9//3//f/9//3//b/9v/2//b/9v/2//f/+P/6//v/+f/5
//n/+f/3//f/9//3//n/+f/5//n/9f/0//j/+/8AAAUABgANABQAHgAsAEMAWABsAIAA
mgC0AM0A3QDqAOgA1QCwAH4ARwAiAAIAyP+F/2T/Zv9v/3z/kP+i/6v/rv+0/7n/vv/B
/8P/yf/R/9n/4f/l/+b/5P/n/+b/5f/q/+7/7//x//H/7//s/+z/7P/t/+3/7f/t/+7/
7v/w//D/8P/v/+3/7v/v//D/8f/y//P/9P/x//D/7//u/+//8P/y//T/9P/0//T/9P/z
//L/8f/w//P/8//z//P/8//z//T/9P/0//X/9v/2//b/9v/2//f/9//2//X/9P/2//b/
9v/3//X/9P/0//X/8//z//P/8//y//P/9P/1//T/8v/w/+//7//u/+3/7f/p/+f/5v/l
/+b/5f/k/+T/5P/h/+D/3v/e/93/3P/c/97/3v/e/93/3f/d/97/4P/g/+L/4//l/+b/
5//p/+v/7v/w//L/9P/0//X/9v/4//j/+P/4//j/+v/7//v/+//7//3//f/9//3//f/9
//3///8AAAAAAAD+//7//v/+/wAAAAAAAAAAAAABAAEAAQADAAMAAwADAAEAAQABAAEA
//////////8BAAEAAgACAP///////wAAAAAAAAAAAAAAAP//////////AAAAAAAAAQAB
AAEAAAD+//7///////3//f/9//z//P/9//7////9//3//f/+//7//v/+//7//v//////
AAADAAMAAgACAAUABgAGAAYABAAEAAQABQAFAAUABQAHAAcACgALAAwADQAOABAADgAO
AA4ADAALAAsACgAJAAkACwALAAsACQAIAAYABAAEAAIAAgD///z//P/9//3//v8AAAEA
AwADAAIAAAAAAP7//f/8//r/+P/4//j/9v/3//f/9//3//f/9v/2//b/9v/2//b/+P/4
//n/+f/3//f/9//3//n/+f/5//n/+f/5//n/+f/3//j/+P/7//7/AQAGAAsAEAAaACwA
RwBeAHIAigCmAL4A1wDpAPQA7gDbALYAhABRAC4ACgDO/43/cP90/3n/hv+a/6j/rf+y
/7j/u/++/7//xf/P/9n/3//j/+X/5v/m/+f/6P/p/+r/7P/t/+//8f/z//L/8P/w//H/
8f/v/+//8P/w//D/8P/w/+//7//w//H/8v/0//T/9P/0//L/8v/y//L/9P/0//X/9v/2
//b/9v/2//T/9P/0//T/9f/1//X/9f/z//P/9P/0//X/9//5//r/+P/4//j/+f/6//r/
+v/6//z//P/8//3//P/6//n/+f/7//v/+//7//f/9//3//f/+f/4//f/9//6//r/+v/7
//v/+f/4//f/9//3//f/+P/4//X/9P/y//L/8f/w//D/8v/y//L/8f/x//H/8v/0//b/
+P/5//v//P/9////AQADAAQABQAGAAYABwAIAAoADgAOAA4ADgAOAA8ADwAPAA4ADwAO
AA0ADwAPAA8ADwARABIAEgASABIAEgASABIAEAAQABAAEAAQABEAEQARABEAEQARABEA
EQARABEAEQATABMAEwATABMAEwAUABQAEwATABMAFAASABIAEgASABQAEwATABMAEQAS
ABIAEgATABMAEwASABAAEAARABEAEQARABEAEAARABEAEQARABEAEQARABIAFAAUABQA
FAAUABUAFQAWABgAFwAVABQAFgAYABkAGgAeAB4AIAAgACAAIAAeABwAHAAcABwAGwAb
ABoAGQAZABsAGwAZABcAFgAUABIAEgAQABAAEAAOAA8AEQASABIAEwATABEAEQAQAA4A
DgAMAAsACgAIAAYABgAGAAYABwAHAAcABwAHAAYABgAGAAYABgAGAAYABgAHAAcABQAF
AAUABQAHAAcABwAHAAUABQAFAAUACQAIAAoACQAMAA8AEgAZACIAMABEAF8AeACOAKQA
vgDaAPEAAQEIAQAB5QC6AIQAVQAwAAYAxP+H/3b/fP+F/5L/pP+u/7X/vv/E/8X/yP/R
/93/5//t//H/8//z//L/9P/3//j/+f/6//r//f/9//v/+//8//z//P/9//3//f/9//7/
/v/+//7//v/9//3//v///wAA/v/+//7//v8AAAAAAAAAAAAAAAABAAIAAAAAAAAAAAAC
AAIAAgACAAEAAQABAAEAAwADAAQABAAEAAUABgAGAAYABgAGAAcACAAIAAgACAAGAAYA
BgAHAAkACAAIAAkACQAJAAkACQAHAAcABwAHAAUABAADAAMAAwACAAEAAQD///3//P/7
//r/+f/4//j/9v/z//L/8P/y//H/8P/w//D/8P/w/+//8f/x//L/9P/0//b/9//5//j/
+f/7//3///8AAAEAAgAEAAUABgAIAAkACAAHAAYACAAJAAkACQAJAAsACwALAAsACwAL
AAsACQAKAAoACgAMAAwADAAMAAwADAAMAAwADAANAA0ADQANAA0ADQANAA0ADQANAA0A
CwALAAsACwANAA0ADgAOAAsACwALAAwADAAMAAwADAAMAAsACwALAAsADAAMAAwADQAN
AA0ADAAKAAoACwALAAsACwALAAoACwALAAsACwALAAsACwAMAA4ADgAOAA4ADAANAA0A
DgATABMAEgASABMAFAAUABQAFAAWABoAGQAYABoAGgAaABoAHAAaABoAGgAaABkAGQAY
ABUAFQAXABcAFwAVABQAEgAOAA4ADAAMAAoACAAJAAsADQAOABAAEQAQAA8ADQAKAAoA
CAAHAAYABAACAAIAAgAAAAEAAQABAAMAAwACAAIAAAAAAAAAAAAAAAAAAQABAAEAAQAB
AAEAAQABAAEAAQABAAEAAQABAAEAAAAAAAEAAgAFAAgADQAUACAALAA/AFoAcACEAJ4A
vADTAOcA9gD8AO8A0gCmAG8AQAAgAPj/tf98/2z/c/98/4j/mv+l/7D/uP+7/7z/w//L
/9X/4f/n/+3/8f/y//D/8f/y//P/9P/2//f/9//3//n/+v/4//j/+f/5//n/+f/6//r/
/P/8//z/+//5//r/+//8//7//v/+//7//f/8//v/+v/7//z//v8AAP7//v/+//7/AAAA
AAAAAAABAAEAAQABAP////8AAAAAAgADAAQABAAEAAQABAAFAAYABgAGAAYABgAGAAYA
BwAJAAgACAAJAAcABwAHAAcABwAHAAcABwAJAAgABwAHAAUABAADAAMAAwABAAAA///8
//v/+v/6//z/+f/4//b/9f/z//H/8P/y//L/8v/x//P/8//0//b/9f/2//b/9//4//n/
+//9//3//v///wAAAgADAAQABgAIAAgACAAIAAYABwAHAAcABwAJAAkACQAJAAkACQAJ
AAsADAAMAAwACwAKAAkACAAKAAoACgAKAAsADQAOAA8ADQANAA0ADQAMAAsACgAJAAsA
CwALAAsACQAJAAoACgALAAsACwAMAAoACgAKAAoADAALAAsACwAKAAoACQAIAAcABwAH
AAYABwAIAAoACwAKAAkACAAGAAUABQAFAAUAAwADAAMABAAEAAQABAAEAAQABQAFAAYA
BwAHAAYABgAEAAQAAwACAAMABAAFAAcACwALAAsADQALAAsADAAMAAwACwAKAAoACgAN
AA8AEAARABIAEwAUABUAFAAVABYAEgARABEAEAAPAA8AEQARABIAEQARABAADQAMAAkA
CAADAAAAAAABAAQABgAJAAsACwALAAoACAAFAAIAAAD+//z/+v/6//r/+v/7//v/+//9
//3//P/8//v/+v/5//j/+v/6//v/+//9//3//f/9//v/+//7//v//f/9//3//f////7/
/v///wIABwAKAA0AEgAeADIASwBiAHIAhgCeALgAyQDXANoA0gC3AI4AXAAtABAA7P+u
/3f/aP9u/3X/hv+c/6j/rf+2/77/wf/G/8n/z//Z/+H/5//r/+3/8P/u/+v/7P/t//D/
8v/x//H/8f/x//L/8P/w//H/8f/x//H/8v/y//T/9P/0//P/8f/y//P/9P/1//b/9//4
//f/9v/1//T/9v/2//f/+P/4//j/+P/4//f/9v/1//T/9//3//f/9//3//f/+P/4//j/
+f/6//r/+v/6//r/+//7//r/+f/4//j/+P/4//n/+//6//r/+//5//n/+f/5//f/9//3
//f/9//2//X/9f/0//L/8P/v/+7/7f/t/+3/6v/p/+j/6P/o/+X/5P/i/+D/3//e/97/
3//g/+H/4f/h/+H/4v/k/+f/6v/s/+//7v/v//H/8//z//T/9f/2//v//f///wIAAgAC
AAIAAgAAAAEAAQABAAMABQAFAAUABAADAAIAAQACAAQABQAGAAgACAAIAAgABwAGAAUA
BAAEAAUABQAFAAUABQAFAAUABQAFAAUABQADAAMAAwADAAQABQAHAAgABQAFAAUABgAE
AAQABAAEAAUABQAGAAcABQAGAAYABgADAAMAAwACAAIAAgADAAMAAQABAAEAAAD/////
/////////////wAAAAAAAAAAAAD+//////8AAAMAAwACAAIAAwAEAAQABAAGAAYABgAH
AAcABwAHAAkABwAHAAgACAAKAA0ADAAKAA0ADgAPABAAEQAQABEAEgASABEAEQAQAA8A
DwARABEAEQAPAA4ADAAKAAoACAAIAAMAAAAAAAEABQAGAAgACQAJAAkACAAGAAQAAgAB
AAAA/P/6//r/+v/6//v/+//7//3//f/8//z//P/8//z//P/8//z//f/9//v/+//7//v/
/f/9//3//f////////////3//v/+////AgAJAAwADQAWACIANABRAGwAgACWALQA0ADn
AP0ACAEAAekAxgCSAFkAMAAKAMz/jf9y/3T/e/+I/5r/pP+p/7L/uv+9/8L/yf/N/9P/
2f/h/+f/6//q/+r/7f/w/+//8P/w/+//7//x//H/8v/0//T/9f/1//f/9//4//j/+P/4
//j/9//3//j/+f/6//j/+P/4//j/+v/6//r/+v/4//j/+f/6//z//P/8//z//v/+//7/
/v/9//3//f/9//3//f/+//7//P/9//7//v8AAAAAAAABAAIAAgACAAIAAAAAAAAAAQAD
AAIAAgADAAEAAQABAAEAAQABAAEAAQD///7//f/9//3//P/7//v/+f/3//b/9f/0//P/
8v/y//T/8f/w/+7/8P/v/+7/7v/s/+z/7P/r/+3/7f/u//D/8P/y//P/9f/2//f/+f/7
//3//v///wAAAgADAAQABgAIAAgACAAIAAYABwAHAAcACQALAAsACwANAA0ADQANAAsA
DAAMAAwADAAMAAwADAAMAAwADAAMAAwADQANAA0ADQANAA0ADQANAA0ADQANAA0ADQAN
AA0ADQANAA4ADgAPAA8ADwAQABAAEAAQABAADgANAA0ADQAPABAAEAAQAA0ADQANAAwA
DgAOAA8ADwARABEAEQAQABEAEQARABEAEgATABQAFgAXABYAFQAUABYAFwAXABgAFwAb
ABoAGgAcAB4AHgAeAB4AHgAcABwAHAAcABsAGwAaABkAGQAbABsAGQAXABYAFAAUABQA
EgASABEADgAOAA8ADwAQABIAEwAVABUAFAASAA4ADAALAAoACgAIAAgACAAIAAkACQAJ
AAcABwAGAAYABwAIAAkACgAHAAYABgAFAAcABwAHAAcACQAJAAkACQAHAAcABwAHAAcA
CAAIAAsAEAARABIAFwAiADIARgBfAHgAkACqAMYA4AD3AAcBDgEEAekAvACGAFUAMgAG
AMT/i/96/4L/if+Y/6r/tv+5/8D/xv/J/8r/1f/h/+v/8f/1//X/+f/8//z/+f/6//3/
/v8AAAEAAQD//wEAAAACAAIAAwADAAMAAwAEAAQABAAEAAQAAwADAAQABQAGAAQABAAE
AAQABQAGAAcACAAIAAgACQAKAAoACgAKAAoADAAMAAwADAAPAA8ADwAPAA8ADwAQABAA
EAARABIAEgAQABAAEAARABQAFAAUABQAFAAUABQAFQAXABYAFgAXABUAFQAVABUAEQAR
ABEAEQATABIAEQARAA8ADgANAA0ADQALAAoACQAGAAUABAAEAAYAAwACAAAA/v/9//z/
/P/+//7//v/9//3//f/+/wAAAAACAAMABQAGAAcACQALAA8AEAARABIAEwATABMAFAAY
ABgAGAAYABgAGQAZABkAFwAZABkAGQAaABsAHAAdABsAHAAcABwAHAAcABwAHAAcABwA
HAAcABwAHQAdAB0AHQAdAB0AHQAfAB8AHwAfAB8AHwAfAB8AHwAfACAAIAAfAB8AHwAg
ACAAIAAgACAAHgAdAB0AHQAfACAAIAAgAB8AHwAfAB4AHgAeAB8AHwAgACEAIgAiACMA
IwAjACMAJAAlACYAKAAoACgAKAAoACYAJwArACwALgAvADAAMQAyADAALgAuAC4ALgAt
AC0ALAArACsALQAtACsAKQAoACYAJgAmACQAJAAjACAAIAAhACEAIgAkACUAJQAlACQA
IgAgAB4AHQAcABwAGgAaABoAGQAZABgAFwAZABkAGAAYABgAGAAYABgAGAAYABkAGQAZ
ABkAGQAZABkAGQAZABkAGQAZABkAGQAbAB4AIAAdABwAHQAiACkAMAA4AEgAXwB2AIwA
pADAAN4A9wALARoBHAELAegAuACDAFoAOAAEALv/jv+K/5H/mP+o/7r/xf/O/9b/2//a
/+H/7f/1//3/BQAJAAkACgAMAA8AEgARABAAFAAVABcAFQAXABgAGAAYABkAGQAXABcA
GAAYABoAGgAaABkAFwAYABkAGgAaABoAGgAaABoAGgAaABoAHAAcAB0AHgAcABwAHAAc
AB4AHgAeAB4AIQAhACEAIQAhACEAIgAiACAAIQAiACIAIwAkACUAJwAoACgAKAAoACgA
KAAoACkAKQAoACgAKQAnACcAJwAnACcAJwAnACcAJwAmACUAJQAjACIAIQAhAB8AHQAc
ABsAGgAZABgAGAAYABUAFAASABQAEwASABIAEgASABIAEQATABMAFAAWABgAGgAbAB0A
IAAhACMAJQAlACYAJwAoACoAKwAsAC4ALgAuAC4ALgAwADEAMQAxAC8AMQAxADEAMQAx
ADEAMQAzADQANAA0ADQANAA0ADQANgA2ADYANgA2ADcANwA3ADUANQA1ADUANQA1ADUA
NQA3ADcANwA3ADUANQA2ADYANgA3ADgAOgA4ADgAOAA4ADoAOQA5ADkAOQA6ADoAOgA5
ADkAOQA4ADoAOgA7ADsAOQA5ADkAOAA4ADkAOgA7AD0APQA9AD4AQABAAEAAQABCAEMA
QwBEAEUARQBEAEQARwBIAEgASABMAE4AUABTAFEATwBNAE0ASwBLAEwATABMAEsASgBK
AEoASQBJAEkASABGAEUARQBDAEAAQgBCAEIAQwBFAEUARABDAEEAQQA+AD4APQA7ADkA
OAA4ADgAOQA5ADoAOwA5ADgAOQA7ADsAPAA8ADwAOgA8AD0APAA9AD4APwBAAEAAQABA
AEAAQABAAEAAQAA+AD4APgA+AEEARABHAEoAVQBeAGcAcACGAJoArgDCANUA6AD7AA4B
CwEKAQ==
         </WaveFormData>
      </LeadData>
   </Waveform>
</RestingECG>
