# Supplementary material for: Detection of Left Atrial Enlargement Using a Convolutional Neural Network-Enabled Electrocardiogram
Source: Front Cardiovasc Med. 2020 Dec 17;7:609976. doi: 10.3389/fcvm.2020.609976 (PMC7773668; doi:10.3389/fcvm.2020.609976)
Supplement: Supplementary file 5 [file Data_Sheet_5.ZIP › normal4/1802035704_4248_00000025.XML]

<?xml version="1.0" encoding="Windows-1252"?>
<!DOCTYPE RestingECG SYSTEM "restecg.dtd">
<RestingECG>
   <PatientDemographics>
      <PatientID>1802035704</PatientID>
      <PatientAge>70</PatientAge>
      <AgeUnits>Years</AgeUnits>
      <Gender>Female</Gender>
      <PatientLastName>pengyueqing</PatientLastName>
   </PatientDemographics>
   <TestDemographics>
      <DataType>Resting</DataType>
      <Site>1</Site>
      <AcquisitionDevice>MAC55</AcquisitionDevice>
      <Status>Unconfirmed</Status>
      <Priority>Normal</Priority>
      <AcquisitionTime>08:54:51</AcquisitionTime>
      <AcquisitionDate>12-10-2016</AcquisitionDate>
      <CartNumber>1</CartNumber>
      <AcquisitionSoftwareVersion>009C</AcquisitionSoftwareVersion>
      <XMLSourceVersion>MAC5000 v1.0</XMLSourceVersion>
   </TestDemographics>
   <RestingECGMeasurements>
      <VentricularRate>80</VentricularRate>
      <AtrialRate>80</AtrialRate>
      <PRInterval>154</PRInterval>
      <QRSDuration>126</QRSDuration>
      <QTInterval>416</QTInterval>
      <QTCorrected>479</QTCorrected>
      <PAxis>59</PAxis>
      <RAxis>127</RAxis>
      <TAxis>40</TAxis>
      <QRSCount>13</QRSCount>
      <QOnset>231</QOnset>
      <QOffset>294</QOffset>
      <POnset>154</POnset>
      <POffset>210</POffset>
      <TOffset>439</TOffset>
      <ECGSampleBase>500</ECGSampleBase>
      <ECGSampleExponent>0</ECGSampleExponent>
   </RestingECGMeasurements>
   <Diagnosis>
      <Modality>Resting</Modality>
         <StatementCount>3</StatementCount>
         <LabelText>12SL ��ϳ���</LabelText>
      <DiagnosisStatement>
         <StmtFlag>ENDSLINE</StmtFlag>
         <StmtText>�������</StmtText>
      </DiagnosisStatement>
      <DiagnosisStatement>
         <StmtFlag>ENDSLINE</StmtFlag>
         <StmtText>����֧��������</StmtText>
      </DiagnosisStatement>
      <DiagnosisStatement>
         <StmtFlag>ENDSLINE</StmtFlag>
         <StmtText>�쳣 ECG</StmtText>
      </DiagnosisStatement>
   </Diagnosis>
   <Waveform>
      <WaveformType>Rhythm</WaveformType>
      <WaveformStartTime>0</WaveformStartTime>
      <NumberofLeads>8</NumberofLeads>
      <SampleType>CONTINUOUS_SAMPLES</SampleType>
      <SampleBase>500</SampleBase>
      <SampleExponent>0</SampleExponent>
      <HighPassFilter>16</HighPassFilter>
      <LowPassFilter>150</LowPassFilter>
      <ACFilter>NONE</ACFilter>
      <LeadData>
         <LeadByteCountTotal>10000</LeadByteCountTotal>
         <LeadTimeOffset>0</LeadTimeOffset>
         <LeadSampleCountTotal>5000</LeadSampleCountTotal>
         <LeadAmplitudeUnitsPerBit>4.88</LeadAmplitudeUnitsPerBit>
         <LeadAmplitudeUnits>��V</LeadAmplitudeUnits>
         <LeadHighLimit>2147483647</LeadHighLimit>
         <LeadLowLimit>268435456</LeadLowLimit>
         <LeadID>I</LeadID>
         <LeadOffsetFirstSample>0</LeadOffsetFirstSample>
         <FirstSampleBaseline>0</FirstSampleBaseline>
         <LeadSampleSize>2</LeadSampleSize>
         <LeadOff>FALSE</LeadOff>
         <BaselineSway>FALSE</BaselineSway>
         <ExcessiveACNoise>FALSE</ExcessiveACNoise>
         <MuscleNoise>FALSE</MuscleNoise>
         <LeadDataCRC32>471393497</LeadDataCRC32>
         <WaveFormData>
BAAEAAQABAAGAAYABgAGAAQABAAEAAQABQAGAAcACAAGAAYABgAGAAgACAAIAAgACQAK
AAsADAAKAAoACgAKAAwADgAQABIAEAAOAAwACgALAAwADQAOAA8AEAARABIAEwAUABUA
FgAXABgAGQAaABoAGgAaABoAHQAeAB8AIAAgACAAIAAgACIAIgAiACIAJAAkACQAJAAi
ACIAIgAiACIAIgAiACIAIAAgACAAIAAcABoAGAAWABQAFAAUABQAEwASABEAEAAMAAoA
CAAGAAgACAAIAAgABwAGAAUABAACAAIAAgACAP///v/9//z//v/+//7//v/8//z//P/8
//z//P/8//z//f/+////AAD+//z/+v/4//v//P/9//7//v/+//7//v/9//z/+//6//z/
/v8AAAIAAQAAAP///v8AAAAAAAAAAP7//v/+//7//P/8//z//P///wAAAQACAAEAAAD/
//7/AAAAAAAAAAAAAAAAAAAAAAAAAAAAAAAAAQACAAMABAAAAP7//P/6//3//v///wAA
///+//3//P/+//7//v/+/wAAAAACAAAA//////z//P/8//z//f/9//3//f/9//z//P/9
/wAAAQAAAP/////+//7//v/9//v//f/+//7///8BAAEAAgACAP////8BAAIABQAHAAcA
BgAGAAkACQAJAAoADAAMAAwADAAMAAwADAAHAAcABwAGAAgACAAGAAYABAABAPz//P/8
//z/+//4//n/+v/6//v/+v/6//3//f/9//7/AgAAAPv/+v/5//f/+P/6//v//f8AAPr/
9v/3//n/+//9/wEACwAYACEAIQAmADAALwArACkAGwAIAPj/5P/O/8P/v/+//8L/uf+l
/6L/rf+v/63/rf+t/6n/qf+r/63/r/+x/63/qP+m/6f/of+j/7D/tf+x/7f/w//K/9L/
2f/c/+L/6f/u//H/8f/y//X/+v/3//P/+v/6//f/+f/9//3/+//7//z/+v/6//r/+v/9
//7/AQACAP///v/9//z///////z///8BAP///v/+//7//v//////AQADAAMAAgD/////
/v/7////AwAGAAgACAAIAAgACQAIAAUABAAGAAcACAAKAAsADAANAAwACwAOABAAEAAS
ABEAEgATABMAEgASABUAFwAXABcAGQAZABsAGwAdAB0AHQAeAB4AHgAhACEAHwAfAB4A
HgAeAB8AHwAgACAAHAAcABwAHAAZABgAFwAWABUAGAAXABgAFwARAA8ADwARAAsACQAJ
AAkAAwACAAEAAAABAAQAAgABAAAA/v/7//r/+v/6//r/+f/4//j//P/5//X/9f/1//X/
9//4//j/+f/2//b/9v/1//X/9P/y//D/8v/y//L/8P/w//H/8f/x//P/9P/y//X/9P/0
//L/8v/0//b/9//3//X/9f/1//b/+v/3//X/9f/0//b/9//0//X/9v/3//f/9f/2//b/
9f/2//b/9v/3//T/9P/z//L/8//0//L/9f/0//P/8//y//T/9P/1//b/+f/6//j/9//4
//X/9P/z//L/9//2//b/9//y//L/9P/0//j/+f/6//v/+//6//n/+f/6//n/+P/3//r/
/P/+/wAA/v/7//z//P/8//3//f/9/wAAAAD/////AwAEAAUABwAFAAQABAAHAAcABwAK
AAwACgAKAAoACgAKAAoABwAHAAUABAADAAIA///+//z/+f/2//b/+f/6//j/9v/2//b/
8//z//L/8v/3//f/9v/2//f/9P/y//L/9P/z//P/9P/z//P/8//y//T/7//n/+3/+/8B
AAUAFAAZABcAHgAoACcAIwAZAAcA+P/q/9T/vv+1/7P/tf+2/6n/m/+e/6v/r/+v/7H/
r/+r/6v/q/+n/6P/qf+t/6j/pP+h/5v/nf+m/6f/q/+7/8P/yv/S/9X/1v/e/9//2v/f
/+f/6P/r/+7/7//x//L/8v/v//H/9f/3//X/9f/2//T/9P/0//T/9v/2//j/+P/6//r/
+v/6//r/+f/1//f/+v/5//n/+v/8//z//f/9//z//f/8//r//f///wAA/////////v/8
////AAABAAMABQADAAMABgAIAAgACQAJAAkACQAHAAUACAAMAA4AEgATABQAFQAVABQA
FAAXABkAFwAXABkAGQAZABkAGwAbABwAHAAbABoAHQAdABsAGwAcABwAHAAdAB8AIAAg
ABwAGgAaABoAFwAUABMAEgARABMAEQARAA8ACgAHAAYABwAGAAUABgAHAAMAAgABAAAA
/f/+//r/9//4//j/9//4//j/+P/4//f/+P/4//z/+f/3//f/9//3//j/+P/3//f/9//4
//n/+f/4//j/9//2//X/9P/z//D/9f/3//j/+f/5//j/9P/1//n/+v/5//r/+f/6//r/
+f/5//n/+f/6/////f/8//3/+//+/wAA/v/9//z/+//5//n/+v/6//n/+v/6//r/+//7
//z//P/8//r/+v/3//n/9//3//j/+P/9//j/9v/5//r/+//8//7//P/7//v/+P/4//r/
+v/7//v/+//7//z//P/8//3//P/7//r/+f/4//j/+P/4//n/9//5//r//P/9//3//f/+
//7//f/9////AAABAAMABAAEAAUACQAHAAUABgAGAAcACAAJAAoACAAIAAUABQAHAAYA
BQAEAAEAAAD+//v/9P/0//f/+P/6//j/+P/4//n/+f/4//j//v//////AAADAAAA/v/+
//v/+f/4//j/+v/7//z//P8AAPv/9f/5//3/AQAJABIAGwAjACQAJgAvADEAJwAbAA4A
+v/k/9b/y//F/8X/xP+1/63/tP+//73/t/+7/7//u/+5/7//v/+3/7v/wf/A/7z/t/+1
/7X/tP+3/7v/vf/F/9D/1P/Z/+L/5v/n/+j/7//z//r/AQACAPn/8//2//v/+/8AAAcA
BwAFAAUABgAFAAQAAwACAAMABAAHAAgABgAGAAYABgAGAAUAAQADAAcABQAEAAQABAAE
AAUABQAHAAkACQAIAAoACwALAAkACgALAAsACgAOAA4ADgAPAA8ADQANABAAEAAQABEA
EQAVABcAFwAXABcAGAAXABgAGQAaABsAGwAaABoAHQAfAB0AHQAfAB8AIgAjACYAJwAn
ACYAJAAiACYAJwAmACcAJgAmACYAJwAkACQAIwAeAB8AIAAhAB8AIAAfAB4AHQAfAB0A
HQAbABYAEwASABMAEAAPABAAEQAPAA4ADQAMAAoACgAFAAEAAwAEAAQABgAEAAQABAAD
AAQABAAIAAUAAwADAAMAAwABAAAA/v/9/wAAAgAEAAUAAwACAAAA/v///wAAAQAAAAIA
AwADAAMAAgACAP//AQAFAAYABQAGAAMABAAEAAMAAwADAAMABAAHAAUABAAFAAUACAAK
AAgACwAMAA0ADQAKAAoACQAHAAYABgAGAAcABgAGAAUABAAHAAgABgAJAAgABwAHAAYA
BwAGAAYABgAFAAIAAAACAAIAAgACAAUABAAEAAUAAgACAAQABAAFAAUABQAFAAUABAAD
AAMAAwADAAMAAwAFAAYABwAIAAUAAwAFAAYAAwADAAIAAQADAAQABAAFAAkACgALAA0A
CwAKAAoADQANAA0AEAASABIAEgASABIAEAAQAA0ADQAQABAAEAAQAA0ADAAKAAcAAwAE
AAgACgAIAAQAAgAAAAEAAQAAAAAAAQABAAAAAAADAAAA/v/+/wAA/////wAA////////
/v/8////AQD//wcAEQARABQAHQAhACQALAAzADcAMQApABgAAgDy/+L/zf/H/8v/zP/F
/7X/rP+x/7f/tf+x/7X/uf+7/7//wf+5/7X/tf+2/7T/t/+z/63/sv+3/7n/xf/R/9L/
1P/h/+j/6v/v//T/9f/3//r/+//8/wUACQAEAAYAAwAFAAkACAAFAAQABAAHAAgACQAK
AAgABgAGAAQABQAGAAcACAALAAsACAALAA0ACwAKAAoACgAKAAsACwANAA8ADwAOAAwA
DQANAAsADQAPABAAEAAQABAAEAARABMAEQARABQAFAAUABUAFQAXABkAGQAZABwAHgAe
ACAAIQAiACMAIwAkACQAJwApACgAJwAoACcAKQApACsAKwAsACwAKwAqAC0ALQArACsA
KgAqACoAKwAsAC4ALwAsACkAKAAnACMAJAAlACYAJwAlACEAHwAbABcAFQAVABcAFQAT
ABMAEwANAAwACwAKAAwADgALAAkABwAGAAQABAAEAAQABAADAAQABAAIAAUAAgABAAAA
/////wAAAAABAAAAAgAEAAUABQAEAAIAAAAAAAAAAAD+//3//f/8//v///8AAP7/AQAB
AAAA/f/8//7/AAABAAEA////////AAAAAP3/+//7//z/AAADAAIAAAAAAAAA//8BAAIA
AgABAAAAAAAAAAEAAQACAAIAAgABAAAA/P/9//3//f/+//7/AAAAAAEAAgAAAAAA///5
//j/AgACAPz//v/+//7//v/+//z/+//7//r/+v/8//z/+//7//v/+//5//j/9//3//r/
+//8//3//f/8//v/+v/7//v///8CAAAAAQABAAEAAgACAAEAAQACAAIAAgADAAMAAgAC
AAUACAAJAA0AEAAPAA4ADQAMAAsACgAGAAUACAAIAAgACAACAAAA/f/5//X/9v/6//z/
/P/6//r/+v/3//f/9v/2//j/9//1//T/+//6//r//P/6//n/+f/6//n/+f/5//j/7P/z
//v/+f/1//X/AQAQABUAFwAiACoALQAvACkAHwAMAPb/4v/S/8H/uf+3/7L/sf+v/6j/
pf+j/53/n/+n/6n/qf+t/6v/p/+n/6f/pP+k/6v/rf+j/6T/qf+n/63/v//C/8T/1//k
/+D/5//u/+3/7//y/+//8P/5//3/+P/6//f/+f/9//r/9//2//b/+f/6//v//P/6//r/
/P/8//7//v/+//7//f/9//r//f/+//v/+f/4//7/AAADAAUAAgADAAIAAAAAAAEAAQD/
/wIABQAHAAgACAAIAAgACQALAAkACQAMAAoACgALAAsADwARABEAEQARABIAEQASABUA
FgAXABcAGQAaAB4AIQAeAB0AHgAdAB8AHwAhACEAJQAmACYAJgAmACUAIgAhACUAJgAn
ACkAJwAoACgAJAAiACIAIgAfABwAGwAaABkAFwAVABUAEwARABEAEwAXABEADwAPAA8A
CQAIAAcABgAIAAoABwAFAAQAAgD///7/AAAAAAAA///8//z/AAD9//3//f/9//3//v/+
//3//f/9//7//////wIAAgABAAAA///+//3/+v/8//3//f/9//7//v/7//3//P/8//r/
+v/9/wAAAgADAAIAAQAAAAAAAQD9//r/+f/8/wAAAwACAP///v/9//v//v8AAAEAAQD/
//7//f/9////AAAAAAAAAgAEAAMABwAEAAMAAwACAAMAAgACAAIA//8AAAIA/v/+//7/
/v/+/wIAAAD//////P/8//7//v8BAAEAAQABAAAA/v/8//v////////////+//7//v/+
/////f///wAAAgADAAMAAwAEAAQAAwADAAMABAAFAAcABwAGAAYACQAHAAcACgAMAA0A
DgAPABAADwAOAAoACQALAAoACQAIAAUABAACAP//+f/4//r/+v/+//7/AAACAP///f/6
//j/+f/5//j/+P/9//r/+P/4//b/9f/1//b/9//5//v//P/6//X/9//1//f///8JABQA
HQAhACoANAAvAC0AKwAfAAgA9P/m/9r/yf+9/7v/uv+x/6n/qP+n/63/s/+x/7H/s/+v
/6v/q/+r/6//sf+o/57/o/+r/6//sP+x/7P/tf+//8z/0P/V/+L/6P/j/+j/8f/z//T/
9//2//X/+f/2//f/9f/4//3//v/9//7/AAD///7//f/8//z//P/+//7/+//6//n/+P/8
//3/+////wMAAQAAAAAAAAAAAAEAAQD//wEAAQAAAAIABQAHAAcACAAJAAkACAAIAAgA
CAAJAAkABwAHAAoACwAMAA4ADwAOAA8ADgANABAAEgASABQAFwAYABkAGQAXABYAGAAZ
ABoAGwAeAB8AHwAfACEAIQAhACIAIgAiACEAIQAfAB8AIwAkACUAJwAmACYAJQAgACAA
IAAgAB0AHgAdABwAGwAZABcAFwAVABEADwAPABEADgANAA4ADwAJAAgABwAGAAQABgAD
AAEAAQAAAP7//v/+//7//v/9////AAAFAAMAAAD///7//f/8//z/+//7//r//P/+////
/v/+//3//P/+//7//v/8//3//f/8//v//P/8//n/+////wAA//8AAP//AAAAAP//AAAB
AAIABAAFAAEA/v/9//v//v8AAP7/AAAAAAAA//8CAAQABQAFAAMAAgABAAEAAQACAAIA
AgABAAAA/P/9/wUABQD+//z//P/+//7//v/+/wIAAgADAAUAAQAAAAEAAAAAAP///v/9
/////v/9//3//f/9//3//f8AAAAAAAAAAP///f///wAA/v/////////+//7//f/9////
AAABAAMABgAGAAcACwAKAAkACwAMAA0ADgAPABAAEgASAA8ADwAMAAoACAAGAAUABAAC
AP//+P/4//v//P/9//z//f/+//v/+//6//r/+//5//b/9P/5//j/+P/6//r/+f/5//r/
/P/9//7//v8CAAMA+f/z//X///8HAA4AFQAXAB4AKgAtAC0ALwArABwABgDw/+L/1//L
/8H/vP+5/7P/sv+z/7P/t/+3/63/q/+z/7X/tf+3/7n/uf+4/7r/t/+x/7H/tP+z/7H/
t//B/8j/yv/N/9j/5P/r/+b/6f/z//b/9f/2//f/+f/+//v/9//4//v//P/7//z//v/+
//7//v/+/wAAAAACAAIABAAEAAQABAADAAMAAAADAAcABQAEAAQABgAGAAcABwAFAAcA
BwAGAAcACQAKAAkACQAJAAgABgAJAAoACwANAA0ACwALAA4AEAAQABEAEQASABMAEgAR
ABQAFgAWABgAGQAaABsAGwAYABgAGwAdAB4AHwAiACMAJAAlACgAKQApACgAJgAkACYA
JwAmACcAKAAoACgAKQApACoAKgAmACYAJgAmACMAJAAjACIAIQAeABsAGgAXABQAEwAU
ABcAFQATABMAEwAQABAAEAAQAA4ADgAJAAUABwAGAAQABAAGAAYABgAFAAYABgAKAAcA
BQAFAAUABQACAAAA/f/7////AgAFAAcABwAGAAQAAgACAAIAAgAAAAMABQAGAAcABwAG
AAIAAwACAAIAAAAAAAIABAAFAAUABgAHAAgACgAKAAcABQAFAAUACAAKAAgACgAKAAoA
CQAGAAYABQADAAUABgAHAAkACQAKAAoACgAIAAYAAQABAAkACwAIAAYABAADAAIAAQAA
AAMAAgACAAMAAQACAAUABgAHAAcABwAHAAcABgAFAAUABQADAAEA//8CAAQABgAIAAUA
AwAFAAYABgAHAAcABwAIAAgABwAHAAkACgALAA0ADQAMAAwADwARABEAFAAWABUAFAAT
ABIAEgASAA8ADwARABAADwAOAA0ADAAKAAcAAgACAAUABgAFAAIAAQAAAAMABQAGAAgA
CQAHAAQAAgAFAAIAAAAAAAEAAQACAAQAAQABAAEAAAAEAAsAAQD5/wUADwANABIAGwAb
ACoAPgA7ADUAMwArABwACADy/97/0//N/8n/yP/F/7n/tP+1/7H/s/+9/8H/u/+7/8H/
u/+z/7f/u/+4/7r/u/+3/7P/tP+1/7f/wf/H/87/2v/h/+L/5v/x//T/9f///wIA///+
/wEAAQAEAAQAAQADAAcACAAHAAgACgAJAAgABwAGAAUABAAFAAQABQAGAAcACAALAAsA
CAALAAwACQAHAAYACgAKAAsACwALAA0ADQAMAA4ADwAPAA0ADQAPABAAEAASABIAEgAT
ABQAEwAUABgAFQAUABQAEwAXABkAGQAZABgAGgAaABwAHwAiACUAJwAkACIAIwAjACUA
JQAnACcAJQAlACcAJwApACoAKgAqAC4ALwAuAC8AMAAwADAAMQAuAC4ALQAoACkAKgAr
ACkAJwAlACMAIQAjACEAIQAfABsAGQAZABsAFQATABMAEwARABAADwAOAA0ADgAKAAcA
CAAIAAcACAAKAAoACgAJAAcABgAJAAUABQAFAAUABQACAAIAAQABAAAAAgAEAAUABQAE
AAIAAAAAAAAAAAD+/wIAAwADAAMABgAGAAMABQAFAAQAAQAAAAAAAgADAAMABAAFAAYA
CAAIAAUAAwADAAIABAAFAAIABAAGAAgACQAHAAgACAAHAAUABAADAAMABQAGAAYABgAH
AAgABgAJAAkACQAKAAoABgAEAAMAAgABAAgADgAKAAoACgAKAAoACgAGAAMAAQABAAIA
BQAGAAYABQAEAAMAAwACAAEAAQAGAAcACAAJAAcABgAFAAQABQADAAUABgAEAAUABQAF
AAYABgAFAAUABwAIAAkACwAJAAgACAALAA0ADwAUABgAFgAWABYAFgAUABQAEQARABEA
EAAPAA4ACgAIAAUAAQD9//7/AgAEAAMAAAD///7///////7//v///////v/+/wEA/v/8
//z//f/9//7/AAD////////+//z/+//9/wMABwARABkAGAAdACUAKAAwADcANwA1AC0A
FgD4/+b/1v/J/8X/w/+6/7f/s/+o/6f/r/+v/6//tf+1/6//r/+z/7P/sf+x/6z/qP+n
/6v/qf+m/6v/s/+7/73/wP/U/+f/5P/k/+3/7P/t//f//P/5//b/+f/7//r//P/5//v/
///9//v/+//8//7//v/+//7//P/8//7//v/8//z//P/8///////8////AgABAAEAAgAD
AAIAAgABAAEAAwADAAIABAAFAAUAAwADAAUABgAGAAYABgAGAAcABwAFAAUACAAKAAoA
CwALAAsADQANAA0AEQAUABUAGAAWABYAFgAVABUAFgAaAB0AHQAdAB8AHwAdAB0AHwAf
ACEAIgAiACIAJQAlACMAIwAkACQAJAAlACMAJAAkACAAIgAiACIAHwAgAB8AHgAdABoA
FwAWABMAEQARABMAFwAOAAkABgADAAEAAgADAAQABQAIAAYABQADAAIAAAAAAP7//v/+
//3/+//6//3/+f/6//v//P/9//n/+P/2//X/9P/2//j/+f/9//7//v/+//3//P/7//j/
+P/5//n/+f/9//7//P////7//v/8//z//P/+///////+//3//P/8//7/+//5//n/+//+
/wAA/v/+//7//v/9//7/AAABAAEA///+//3//f///wAAAAAAAAAAAAD9/////////wAA
AAABAAAAAAAAAPv//P8CAP//+v/7//z//f/+/wAA/v/9//3//P/8//7//v8BAAEAAQAB
AP///v/9//3//f/9//3//f///wAAAQACAAEA//8BAAIAAgADAAMAAwACAAIAAQABAAUA
BgAHAAkACwAKAAoADQALAAsADgAQAA8ADgANAAwADQAOAAwADQALAAoACQAIAAUABAAC
AP///P/8////AAACAAAAAAAAAP3//f/8//z//f/9//z//P////z/+v/6//j/9//3//j/
+f/7//3//v/4//X/9f/1//X/+/8DAAwAGwAjACQAKgAxADEAKwAjABIAAgD4/+j/zf+/
/73/uP+z/7H/sP+v/7P/tf+t/63/sf+t/6v/rf+r/7H/sf+q/6z/r/+n/6P/qP+x/7f/
uf/B/8r/zv/V/9z/3P/j/+7/8f/x//L/7f/u//n////+//3/+f/6//3////9//3//v/9
//z/+//6//z//v8CAAQAAwACAAEAAAABAAEA/v8BAAMAAQAAAAAAAgACAAMAAwADAAUA
BQAEAAEAAQAAAP3/AgAHAAsADgAPAA4ADQANAAwACQAIAAoADAAMAA0ADQAPABEAEQAR
ABEAEgARABIAFAAWABgAGQAWABYAGQAbAB0AHQAfAB8AHgAdAB4AHQAgACIAIwAkACMA
IwAhACEAIgAiACIAIwAjACQAJAAgACEAIgAjACEAHgAdABwAGwAbABkAGQAXABMAEQAR
ABMADwANAA0ADQAGAAQAAgAAAAMABgAEAAMAAwACAAAAAAAAAAAAAAD///7//v8CAP//
/f/9//3//f/6//r/+f/5//z//v8AAAEA///+//z/+v/6//r/+v/4//r/+//7//v//P/8
//n/+//+//7//P/8//r//P/9//3/////////AAAAAP3/+//7//n//P/+//z//f/+////
///9//7//v/9//7//v/+/////v/+//3//P/+//7/+//9//3//f/+//7////6//b/+f/8
////AgADAAAA/v/9//j/+P/6//r//v///wAAAQD+//z/+v/5//3//f/9//3///8AAAEA
AgD///v/+//6//v//f/+/////v/+//3//f8BAAIAAwAFAAMAAgACAAUABQAFAAgACgAK
AAoACgAKAAwADAAJAAkACwAKAAkACAAFAAQAAgD///j/+P/7//z/+//4//f/9v/2//f/
9//4//7//////wAAAQD8//j/9v/0//P/8//0//X/9//5//r//v/9//n/+f/9//v/AwAQ
ABcAGQAeACYAKQAtADEAJQAUAAIA9v/m/9X/xf/B/8L/wf+3/7D/sf+1/7f/uf+3/7P/
uf+9/7v/vf+9/7f/tv+4/7f/r/+r/7D/s/+3/73/v//A/8j/0//W/9z/5f/m/+n/7//2
//n/9v/z//P/9P/1//P/9v/7//7//f/+/wAAAAAAAAAAAAACAAIABAAEAAIAAgACAAIA
AwADAAAAAwAFAAMAAgACAAQABAAFAAUABwAJAAkACAAGAAUAAwD//wIABQAHAAgADAAM
AAwADQAMAAkACAAKAAwADAANAA0ADwARABEAEQAUABYAFgAYABcAGAAZABkAFgAWABkA
GwAeAB8AIgAjACAAHwAgAB8AIgAkACUAJgAlACUAIwAjACIAIgAiACMAIwAkACQAIAAi
ACIAIgAfAB0AGwAZABcAGQAXABcAFQARAA8ADwARAA8ADwARABMACwAIAAUAAgAFAAoA
CgALAAoACAAFAAQAAgACAAIAAQD///7/AQD9//z//f/+/////P/8//v/+//6//z//v//
/wAAAAD///7//v/+//7//P/9//3//P/7//7/AAD//wMABAAEAAIAAgACAAQABQAFAAMA
AwADAAQABQABAP7//f/+/wIABQAEAAMAAgABAP//AQACAAIAAQABAAIAAwAFAAIAAgAB
AAAAAQACAAAAAwADAAMABAAEAAUAAAADAAQABQAGAAYAAgD///3//f/+/wEAAgABAAEA
AQABAP///v/9//3/AgADAAQABQAFAAQAAwACAAMAAQADAAQAAgADAAMAAwAGAAYABQAF
AAUABgAHAAkACQAIAAgACwALAAsADgAQABAAEAAQABAADgAOAAsACwANAAwACwAKAAYA
BAABAP3/+f/6//7/AAD+//z//P/8//n/+f/4//j///8BAAIABAAGAAIA///+//3/+//6
//r//f///wEAAgD8//v//f/9////BQALABYAHwAlADAAMAArAC0ALQAfAA4A/v/k/9L/
zf/J/8X/wv+7/63/rP+5/7//uf+3/7v/uf+3/7n/uf+5/7n/tf+2/7b/r/+v/7X/uP+3
/73/wf+//8T/1v/l/+b/4v/n/+z/7//v//L/9//+//v/9//+/////f8AAAUABAABAAAA
AAAAAAAAAAAAAAAAAAACAAIAAgACAAIAAgAEAAUAAwAHAAcABQAEAAQABQAEAAQAAwAG
AAkACgAKAAcABwAGAAMABwAJAAoACgAOAA4ADgAPAAwACQAIAAoADAAMAA0ADQAPABEA
EQARABMAFgAXABoAGgAaABoAGQAaABoAHQAfAB8AHwAhACEAIQAhACMAIwAjACQAJAAk
ACUAJQAjACMAIwAiACEAIQAjACYAKAAmACMAIgAhAB0AHAAbABoAGQAcABsAHAAbABUA
EQAPAA8ACwAJAAkACQAFAAQAAwACAAQACAAHAAcABQACAP7//P///wAAAQABAAAAAAAE
AAEA/v/9//z/+//8//z/+//7//r//P/+/////v/8//n/9v/5//r/+//6//7/////////
///+//r/+//6//r/+P/4//r//P/9//3/+//7//v//P/+//v/+f/5//z/AAADAAIA///+
//3/+//7//z//P/7//z//P/8//3///8AAAAAAAAAAAAA/f////3//f/+//7/9f/6//r/
+P/4//v//P/9//7//v/8//v/+//7//z///8AAP7//f/8//v/+f/4//f/9//8//3//v//
/wAAAAAAAAAA/f/7//3//v/8//3//f/9//z//P/7//v//v8AAAIABQAEAAIAAQADAAQA
BQAJAAwACwAKAAkACAAJAAoACAAJAAsACgAJAAgABwAGAAQAAQD7//r//P/8//7//P/8
//z/+//7//r/+v/8//v/+f/4//v/+P/2//b/+P/3//f/+P/4//n/+v/6//j/8//x//f/
+//9/wUAEAAVABsAJAAqACsALwAtAB8ACgD2/+b/1P/F/7v/uf+4/7f/r/+k/6X/qf+n
/6v/sf+x/63/r/+r/6f/qf+n/5z/oP+r/6n/qf+y/7P/sf+z/7n/wv/O/9X/2P/i/+3/
7P/p//X/+P/t/+z/9f/7/wIA///7//z////8//n/+P/4//v//P/9//7//P/8//7//v/8
//z//P/8//z/+//3//n//v/9//3//v/+//7/////////AQABAAAAAQADAAQAAwADAAUA
BgAGAAcABgAFAAUABgAFAAYACgAIAAgACQAJAAsADQANAA0AEAASABIAFAATABQAFQAV
ABUAFgAaAB0AHAAbABwAGwAZABkAGwAbACAAIgAjACQAJAAjACAAHwAfAB4AHQAdAB8A
IgAkACIAHwAeAB0AGQAZABkAGQAZABkAFwAXABUAEQAPAA8AEQAMAAkACAAHAAQABAAE
AAQAAgAEAAEA//////7//P/8//7//v/+//3/+//6//3/+f/4//n/+v/7//z//P/7//v/
+v/u/w==
         </WaveFormData>
      </LeadData>
      <LeadData>
         <LeadByteCountTotal>10000</LeadByteCountTotal>
         <LeadTimeOffset>0</LeadTimeOffset>
         <LeadSampleCountTotal>5000</LeadSampleCountTotal>
         <LeadAmplitudeUnitsPerBit>4.88</LeadAmplitudeUnitsPerBit>
         <LeadAmplitudeUnits>��V</LeadAmplitudeUnits>
         <LeadHighLimit>2147483647</LeadHighLimit>
         <LeadLowLimit>268435456</LeadLowLimit>
         <LeadID>II</LeadID>
         <LeadOffsetFirstSample>0</LeadOffsetFirstSample>
         <FirstSampleBaseline>0</FirstSampleBaseline>
         <LeadSampleSize>2</LeadSampleSize>
         <LeadOff>FALSE</LeadOff>
         <BaselineSway>FALSE</BaselineSway>
         <ExcessiveACNoise>FALSE</ExcessiveACNoise>
         <MuscleNoise>FALSE</MuscleNoise>
         <LeadDataCRC32>215894759</LeadDataCRC32>
         <WaveFormData>
+v/6//r/+v/8//z//P/8//z//P/8//z//P/8//z//P/8//z//P/8//7//v/+//7///8A
AAEAAgAAAAAAAAAAAAMABAAFAAYAAwACAAEAAAABAAIAAwAEAAcACAAJAAoACwAMAA0A
DgAQABAAEAAQABIAEgASABIAFQAWABcAGAAYABgAGAAYABkAGgAbABwAHQAeAB8AIAAg
ACAAIAAgAB4AHgAeAB4AHgAeAB4AHgAaABgAFgAUABIAEgASABIAEQAQAA8ADgAMAAoA
CAAGAAkACgALAAwACgAIAAYABAAEAAQABAAEAAIAAAD+//z//f/+////AAD///7//f/8
//z//P/8//z//f/+////AAD+//z/+v/4//v//P/9//7/AAAAAAAAAAD9//z/+//6//7/
AAACAAQAAwACAAEAAAABAAIAAwAEAAMAAgABAAAA/v/+//7//v8AAAAAAAAAAAAAAAAA
AAAAAAAAAAAAAAAAAAAAAAAAAAAAAAAAAAAAAgACAAIAAgAAAP7//P/6//v//P/9//7/
/f/8//v/+v/8//z//P/8//z//P/8//n/+v/6//r/+v/6//r/+//7//n/+f/5//j/+//9
/wAAAwAAAAEAAQAAAAAAAAAAAAAAAgADAAQABQAHAAcACAAIAAYABwAJAAoADAAOAA4A
DgAQABQAFAASABAAEAAPAA4ADQAJAAYABAD///3//f/8//z/+v/5//n/+v/4//P/9P/1
//T/8v/w//H/8f/v/+7/7P/s/+3/7f/u/+//8//x/+//7v/t/+z/7P/t/+3/7f/x/+z/
5//n/+n/6//s//L//f8JABIAFQAdACgAKQAlACkAIQAVAA4AAADs/+X/4//b/9X/yv+9
/73/wv/A/7r/uf+2/7b/u//B/8X/yf/N/8z/yv/J/83/yP/C/8r/zv/O/9H/1//a/93/
3f/d/+P/5f/i/+D/4//k/+j/7P/q/+f/7//v/+7/7v/x/+//7f/t/+7/7P/s/+z/7f/u
//H/8v/z//D/8P/w//H/8f/x/+//8f/x//H/7//x/+//7//w//D/8v/0//T/8v/w//H/
8f/v//T/9//4//v//P/7//n/+P/2//X/9f/5//v/+//8//z//f/9////AAADAAMAAwAF
AAQABgAHAAcABgAGAAsADQANAA0ADgAQABAAEAASABIAFQAWABcAGQAYABgAFwAXABcA
GAAYABkAGQAaABoAFwAXABcAFgAUABQAEwASABEAEQASABMAEgANAAoADAAMAAkABwAH
AAYAAQABAAEAAAAAAAEAAAAAAP3/+//4//r/+//7//v/+//5//n/+f/4//X/9f/0//P/
9P/2//b/+v/3//b/9f/1//X/9f/0//P/9f/1//X/9f/1//X/9P/0//j/+P/3//f/9//3
//b/9v/5//v/+//8//n/+f/4//f/+//7//f/9//3//j/+f/5//n/+v/7//v/+f/6//r/
+v/5//f/+f/5//b/9f/1//T/9v/3//b/+f/4//b/9f/z//b/9v/3//f/+f/5//f/9//4
//f/9v/1//T/9v/1//b/+P/2//b/9v/2//j/+f/6//v//P/8//3////+/////v///wIA
BAAGAAgABgAGAAgACQAIAAkACQAJAAwADAAMAA0ADwAQABIAFAATABIAFQAYABoAGAAY
ABgAFgAUABIADQAMAAoABwAFAAUABAADAAAAAAD//////P/2//b/+P/4//b/9P/y//H/
8f/w//D/8P/x//H/7//v//D/7f/s/+z/7P/s/+z/7f/t/+3/7f/s/+//5//f/+P/8P/4
//3/CwAUABMAGwAkACcAJQAhABUAEQAOAP7/6P/j/9//1f/P/8T/uf+9/8j/xv/C/8H/
vv++/8f/y//H/8X/zf/U/9T/z//L/8T/wv/E/8r/0v/b/9//4v/l/+H/4f/j/9//2v/e
/+X/6P/m/+j/7P/t/+3/7f/s/+z/7//v/+3/7f/u/+7/7v/u/+//7//x//H/8f/z//T/
9f/3//b/9f/y//P/9f/1//P/9f/1//X/9v/2//j/+v/6//j/9v/3//f/9f/0//X/9P/1
//n/+//8//7/AAD/////AwABAAEAAgACAAIAAQACAAIACAAJAAoADQANAA4ADgANAAoA
CgAPABEAEwATABQAFgAUABQAFgAWABUAFgAXABkAHAAcABsAGwAZABoAGgAbAB0AHgAe
ABsAGwAbABoAGAAWABUAFAATABIAEgASABAACgAGAAcABgAIAAcACAAIAAUABQAFAAQA
AgABAP7//P/8//v/+f/8//v/+//7//v//P/9//7//v/7//v/+v/5//r/+v/4//r//P/8
//z//f/9//3//P/7//n/+f/5//n//f/9//z//P/8//z/+//7//3///8AAAIAAgADAAIA
AgAAAAEAAQABAAQABQACAAMAAwAEAAUABQABAAAA///9////AAAAAAAA///9////////
////AAAAAAEAAQD//wEAAAD+//3/+/////r/+P/7//z//f/+/////f/9//7//P/8//z/
/P/9//3//f/9/////v/+//////8BAAEAAwADAAIAAQAAAAIAAgAEAAUACAAJAAkACQAK
AAoACgALAA0ADgAQABIAFQAWABsAIAAeABoAGAAWABYAFgAWABMADgAMAAkABwAGAAQA
AgD+//7//f/9//r/9P/0//b/9v/1//T/8//z//P/8v/y//L/9P/1//T/9f/4//X/9P/0
//L/8v/y//P/8//z//P/8v/3//H/6f/p/+r/8P/7/wMADAAZACEAJgAxADkAMwApACMA
GgAMAP7/8f/t/+f/2f/K/8P/x//Q/87/xP/D/8b/xP/F/9H/0f/N/9H/2v/c/9n/1f/W
/9b/zv/O/9L/1f/Z/+L/5f/l/+X/5f/h/+D/5P/l/+r/8v/y/+j/4//l/+n/7P/w//f/
+P/3//j/+v/2//T/8v/x//T/9//4//n/+P/4//j/+f/4//f/9P/1//n/+f/3//n/9//3
//j/+P/4//r/+v/4//r/+//7//n/+//9//3///8BAAEAAAAAAAAA/////wMAAwADAAQA
BAAFAAUABwAIAAkACQAJAAsADAAOAA8ADwAMAAwAEQATABEAEQASABQAFQAWABkAGgAY
ABgAGAAZAB0AHgAeAB8AHQAeAB4AHwAeAB4AHQAZABsAGwAaABgAGgAZABgAFwAWABYA
FgAUAA8ADAAOAA4ADwANAA0ADAAJAAkACQAIAAYABQACAAAAAQABAAAABAAEAAMAAgAB
AAMAAwADAAIAAQABAAAA///8//z/+v/8//7//v/+//////////7//f///////////wEA
AQAAAAAAAgACAAEAAQACAAMAAwAEAAIAAwACAAIABAAFAAUABQAJAAkABQAFAAUABgAH
AAcACQAKAAsACwAIAAgABwAGAAUAAwAFAAUABAADAAMAAgADAAUABQAJAAYABAADAAEA
AwACAAIAAQABAP///P/+//7//v/+/wEA/////wAA/v/+//7//v8AAAEAAgADAAEAAAAA
AAEAAgADAAIAAwAHAAgACQAKAAgACAAKAAsACgALAAsACwAOAA4ADgAPABEAEgAUABYA
FgAWABoAHgAcABoAGgAaABoAGgAaABcAFAASAA8ADQAOAA4ADgAMAAgABwAHAAQAAAAA
AAIAAgD///7//f/9//r/+P/3//b/9//3//X/9f/4//X/9P/0//b/9v/2//f/9f/1//X/
9P/z//X/8//x//j/AAADAAkAEgAdACMAKgA1AD0AOwA3ACsAIAAaAAgA9f/v/+3/5f/W
/83/yf/O/87/yP+//8L/yP/N/9X/2f/X/9P/1v/a/9v/3//c/9L/0v/W/9j/4f/r/+r/
6f/t/+//8f/x/+7/7v/v//L/8v/0//z////7//z//P/9/wEA/v/7//r/+v/9//7///8B
AAAAAQAAAP//AAAAAAAAAQACAAMAAgAFAAUABQADAAUAAwADAAQABAAGAAgACAAGAAQA
BQAFAAMABwAJAAkACwAMAAsACQAIAAoACQAJAA0ADQANAA4ADgAPAA8AEQASABUAFQAV
ABcAGAAaABsAGwAaABoAHwAhAB8AHwAgACIAIAAgACIAIgAjACQAJQAnACgAKAAnACcA
JgAmACUAJQAoACoAKwApACYAJQAjACAAIgAjACQAJQAiACAAHgAaABkAFgAYABgAFwAV
ABUAFAARABEAEQAQAA0ADQALAAoABwAFAAIABAAFAAUABQAFAAYABwAIAAgABAADAAEA
/////wAA//8CAAAAAAAAAAEAAwADAAIAAQABAAEAAQABAAIAAQD///7/AgACAAEAAQAA
AP///f/8////AQABAAIAAAABAAEAAQABAAEA/f/9/wAAAgAEAAUAAgACAAIAAQABAAIA
AgACAAEA//8BAAEAAQABAAIAAgAAAP///P/9/////v/+//3/AAAAAAEAAQD+/////P/3
//X/AQAAAPr/+v/6//r/+v/7//n/+f/6//j/+P/4//j/+f/5//n/+f/5//j/+P/5//3/
/////wEAAQAAAP///v///wAAAwAFAAgACQAJAAkACgAKAAoACwAMAAwADQAOAA4ADgAS
ABYAGAAWABYAFgAUABIAEAALAAoACAAFAAMABQAEAAMAAAD7//n/+P/0/+//8P/z//T/
9f/0//P/8//x//D/8P/w/+7/7f/q/+n/7//t/+3/7v/u/+7/7v/v/+3/7f/t/+z/4//p
/+3/6f/m/+j/9f8FAAwAEwAfACYALQAzAC8AJwAdABIABgD0/+f/4f/X/8f/wv/H/8P/
vP+2/7D/rf+w/7T/v//H/8n/x//H/8r/yv/J/8//0P/I/8T/xv/G/8v/1//W/9X/3//n
/+H/4//m/+T/5//m/+L/4v/q/+3/7f/s/+z/7f/x/+7/6//q/+r/7f/u/+//8f/v//H/
8f/x//H/8v/z//X/9P/z//D/8f/y//H/7v/v//H/8//2//j/9//4//f/9P/y//P/8//x
//b/+f/6//3//v/9//v/+v/7//v//P8BAP7//f/9//z/AAABAAQABgAGAAUABAAFAAcA
CgAMAA0ADQAOABQAFwAWABUAFQAWABYAFgAYABgAGwAcAB0AHwAfAB4AHAAbAB4AIAAh
ACMAIQAiACIAHwAfAB8AHgAcABsAGQAXABUAFAAUABQAEgAQAA4AEQASAA8ADQANAAwA
CQAJAAkACAAJAAkABwAGAAMAAQD+/wAAAQABAAEAAQABAAEAAQAAAAEAAQAAAP///v/+
//z//v/8//z//P/9//7//////////f/9//3//f///////v/+/wAAAAD//////f/9//z/
/P/+/wEAAgAEAAMAAwACAAEAAgABAPz/+//+/wAAAgADAP///v/9//v//f8AAAIABAAA
AP3//v/9//7///8BAAIAAgADAAIABQAEAAIAAQD//wEAAAAAAP//AQABAP///P/+//7/
/v/+/wAA/f/8//z/+v/6//r/+v/8//3//v////7//P/7//v//v8BAAIABQAFAAQAAwAC
AAMABAAHAAkACgALAAsACwAMAAwADAANAA0ADgAQABIAEgASABYAGgAZABYAFQAUABYA
FgAWABMADwAMAAgABQAHAAYABQACAAAA//////z/9f/0//X/9P/1//b/9//5//X/9P/0
//T/9P/z//D/7//y/+//7v/u/+7/7v/u/+//8P/x//L/8v/z/+3/7f/r/+r/8v/9/wcA
EgAbACMALgAvAC0AKwAlABkAEAAIAP7/8f/n/9//1f/M/8n/x//C/8b/xv+//8D/yP/J
/8f/yf/P/9X/2P/O/8f/y//U/9b/0v/Q/9L/1f/b/+D/3//h/+v/6//j/+T/7P/r/+z/
7v/s/+z/7f/r/+3/7v/w//X/9//1//X/9v/1//T/8//z//P/9f/1//X/8//y//H/8f/0
//X/9P/3//f/9//1//f/+P/5//v//P/5//r/+f/2//n/+//8//v/+//9//3///8BAAEA
AAAAAP7//f/9/wEAAwADAAQABAADAAMABQAGAAsACwALAA0ADAAOAA8ADwAKAAoADwAR
ABMAEwAUABYAFAAUABYAFgAXABgAGQAbAB4AHgAdAB0AHwAgACAAIQAeAB4AHQAZABwA
HQAdABwAHAAbABoAGQAWABYAFgAUABIAEAATABQAEQAPAA8ADgAJAAkACQAIAAcABwAF
AAQABQADAAAAAgABAAEAAQABAAIAAwAEAAQAAQABAAAA///8//z/+v/8//7//v/+////
AQABAAAA///////////////////+//7//v/+//3//f///wEAAgAEAAIAAwACAAIABAAF
AAUABQAFAAUAAQABAP//AAABAAEAAQACAAMAAwADAAQABAAEAAEA//8BAAEAAgADAAUA
BgAEAAMAAAABAAUAAgD8//3/+v/9//7///8AAAIAAQACAAQAAgACAAIAAgACAAEAAAD/
/////v/+//////8BAAEAAwAFAAYABwAIAAYABgAIAAkACQAJAAgABwAKAAoACgALAA0A
DgAQABIAFQAWABsAIAAfABwAGwAaABoAGgAaABcAFAASAA8ADQALAAoACQAGAAIAAQAB
AP7/9v/2//j/+P/4//j/+P/5//T/8v/x//D/7//v/+3/7f/z//H/8f/y//L/8v/y//P/
9f/1//X/9P/3//f/7//n/+j/8P/5/wMACgAPABkAJgArAC0AMwA1ACsAIAAWAAoA///1
/+//3//M/8f/yf/G/8b/yP/D/7r/uv/B/8X/yf/N/9H/0P/U/9f/1f/Q/9L/1P/O/87/
0f/Z/+D/4f/d/+P/6f/p/+L/4v/r/+7/6v/q/+7/7f/t/+3/7P/s/+//8v/x//L/9P/0
//T/9P/1//f/+f/5//n/9v/2//b/9//5//n/9//5//n/+f/3//n/+//7//z//P/+/wAA
AAD+/wAAAQABAP////////3//f8BAAEAAAAAAAAA/////wMABQAFAAYABgAHAAcACQAK
AAsACwALAA0ADgAQABEAEQAOAA4AEwAVABYAFwAZABwAHgAeACAAIAAeAB4AHgAfACAA
IAAfAB8AIAAiACMAJQAlACYAJgAjACMAIwAiACAAIAAfAB4AHQAaABoAGgAYABcAFAAW
ABYAEwARABEAEAAOAA8AEAAQAA4ADQAKAAgACAAHAAUACAAHAAcABwAHAAcABwAHAAYA
BwAHAAYABQABAAAA/f/+/wEAAgADAAUAAwADAAIAAQADAAMAAwADAAcABwAGAAYABwAG
AAQAAwADAAMAAgACAAMABQAFAAYACAAJAAkACQAKAAkABAADAAUACAALAA0ADAAMAAwA
CwAIAAgABwAGAAgABwAKAAsACwALAAwADAAJAAcAAwADAAsADAAIAAcACAAFAAQAAwAC
AAUAAwADAAQABQAGAAcACAAJAAkACQAJAAcABgAGAAcACAAJAAgACQALAAwADQAOAAwA
DAAOAA8AEgATABMAEwAUABQAFAAVABcAGAAaABwAHAAcACAAJAAlACQAJQAmACIAIAAe
ABkAGAAWABMAEQAPAA4ADQAKAAsACwAMAAoAAgACAAQABAABAAAA//////7//v///wAA
AAD///z/+//+//v/+v/6//z//P/8//3/+//7//v/+v/7/wEA+//z//j/AAAFAA8AFgAZ
ACkAPAA/AD8APwA7ADMAKAAaAAwA///5//P/5//a/9H/z//Q/8z/yv/N/9D/zP/P/9n/
1//T/9f/3P/g/+H/4f/g/9r/1v/W/97/5f/l/+z/8//v/+v/7//1//L/8P/3//r/+P/4
//r/+f/7//r/+v/7////AAD//wAAAgABAAAA////////AQABAAEAAgACAAIAAwAFAAUA
AwAFAAYABQACAAMABQAFAAYABgAGAAgACAAGAAgACQAJAAcACAAJAAgACQANAA0ADAAM
AA0ADQAOABMAEAAPAA8ADgARABEAEwAUABQAEwASABMAFgAaAB0AHwAZABgAHAAdAB0A
HQAeACAAHwAeAB8AHgAiACQAJgApACsALAAsAC0ALwAwADAAMQAuAC4ALQApACsAKwAq
ACgAJgAlACQAIwAiACIAIgAgAB8AHAAeAB4AHAAZABgAFgAVABUAFQAUABIAEQAOAAwA
DQANAAwAEAARABEAEQARAA8ADQALAAgACgALAAsACwAHAAYAAwAEAAYABgAGAAcABwAH
AAYABQADAAMAAwADAAcABwAGAAYACgAKAAkACQAHAAcABgAGAAcACQAJAAoADAANAA0A
DQAOAA0ACAAHAAcACAAJAAkACwAMAA0ADQAMAAwACwAKAAcABQAHAAcACQAJAAoACgAK
AAsACgANAAwACgAJAAcABQAEAAQAAwD//wkADwAKAAgACAAIAAgABgADAAIAAgACAAIA
AgACAAEAAQABAAEAAQAAAAAAAQAGAAkACgANAA0ADAALAAoADAAMAA4ADwAQABEAEQAR
ABIAEgASABMAFQAWABgAGgAZABgAGwAeACAAIAAiACQAIQAgAB8AGwAYABYAEwARAA8A
DgANAAoABwAFAAQAAAD7//z///8AAP7//P/6//n/+P/4//n/+v/5//n/9//3//r/9//2
//b/+P/4//j/+f/2//X/9P/y//H/8f/1//f/+P8EAA8ADwAYACMAJwAwADsAPwA7ADUA
JQAYAA4A/v/x//P/6f/V/87/z//J/8j/yP/A/73/xv/I/8f/y//P/9H/0//U/9T/0f/P
/9L/0P/K/8z/1v/b/9f/1P/j/+//5//l/+v/6v/o/+//8v/w//D/8v/x//H/8P/w//H/
9f/z//H/8f/y//L/8v/y//P/8//1//X/9f/0//T/9P/1//X/9f/z//X/+f/5//f/+f/4
//f/9//2//j/+v/6//j/+v/7//v/+f/6//v/+v/7//3//f/8//z//P/7//v///8BAAEA
AgACAAMAAwAFAAYACwALAAsADQANAA4ADgANAAwADAARABMAEwATABQAFgAUABQAFgAW
ABkAGgAbAB0AHAAcABsAGwAdAB4AHgAfAB0AHgAeABsAHAAdAB0AHAAcABsAGgAZABUA
FAATABAADwAOABIAFAAQAAsACAAEAAQABQAGAAYACAAJAAgACAAHAAUAAgAEAAQAAwAC
AAEAAAD///7//P/+//////////3//P/5//r/+v/6//r/+////wEAAgADAAAA///+//3/
/v/9//v/+v///wAAAAABAP/////+//7/AAADAAQABgADAAMAAgABAAEAAQD9//3//v8A
AAIAAwAEAAQABAADAAQABgAHAAgABAABAAIAAQADAAMABAAEAAUABQADAAUABQAEAAQA
AwAFAAQABAADAP///f8FAAcAAgAEAAQABAAEAAQAAQAAAAAAAgACAAIAAgADAAMAAwAD
AAEAAAAAAAEAAwAFAAUABwALAAwADQAOAA0ADAANAA0ADgAPAA8ADwAOAA4ADgAPABMA
FAAWABgAGQAaAB8AJAAhAB4AHQAcAB0AHAAbABcAFgAUABEADwAOAAwACgAGAAYABQAF
AAIA/v/+/wAAAAABAAAA//////3//P/8//z/+//7//n/+f/+//v/+v/6//j/+P/4//n/
+//7//v/+v/z/+//8f/x//D/9P/9/wsAGAAjACkALgA1ADcAMwApAB8AIAAeABAA/f/z
/+f/1//Q/9X/1f/Q/9L/zv/J/8r/zP/N/9H/0//T/9v/3P/a/9v/2//W/9T/1P/Y/97/
4f/n/+z/6//p/+3/6//n/+r/8v/1//T/8P/y//z/AQD7//n/+P/4//v//f/7//v//P/8
//z//P/9////AQABAAEA/v/+//7///8BAAEA//8BAAIAAQD+/////////wAAAAAAAAIA
AgAAAP/////+//v/AAAFAAgADQANAA0ADAAMAAkABwAGAAkACwALAAwADAANAA0ADwAQ
ABIAEQAQABEAEwAWABgAGQAWABYAGwAdAB0AHQAeACAAHgAeACAAIAAjACQAJQAnACYA
JgAlACUAJQAmACYAJwAlACYAJgAjACYAJwAnACYAKAAnACYAJQAhACAAHwAcABsAGAAa
ABoAGQAXABcAFgAQAA8ADgAMAA0ADwAPABAADQALAAgACgANAA0ADQANAAwACwAKAAgA
BwAHAAYABQAEAAQAAgAEAAcACAAJAAsACAAHAAUAAwAEAAUABgAHAAkACQAIAAgACAAI
AAcABwAIAAkACQAKAAgACQAIAAgACQALAAwADQANAA0ACQAJAAcACAAJAAkACgAKAAoA
CQAHAAgACAAIAAkABwAJAAkACQAJAAoACgAIAAcABAAFAAcABgAGAAUACQAEAP7/AQAE
AAcACgAJAAUAAwACAAIAAgACAAIABQAFAAUABQADAAIAAgADAAYACQAKAA0ADgAOAA4A
DgAMAAoACgAJAAsADQAOAA8AEgASABIAEwATABQAFgAYABgAGAAcACAAIQAgACEAIgAg
AB4AHAAXABUAFAASABEAEQAQAA8ADAAIAAcABwAEAPz//P/+//7//P/6//j/9//4//j/
+f/6//z//f/8//3//f/5//f/9v/0//L/8P/v//P/9f/3//j//f/3//P/9f/2//T/+/8H
AA4AFQAhACoALQAzADkAMwAnACQAIgASAP//9//z/+v/3v/V/83/zv/Q/9D/zf/I/8T/
zf/T/9X/2//b/9b/1v/d/9//2P/W/9j/1v/W/9v/2//c/9//5f/l/+X/6f/o/+b/6//y
//L/7v/s/+//7f/w//D/8f/1//j/9//4//r/+f/4//f/9//4//v//P/9//r/+v/6//v/
+f/5//f/+f/8//3//P////////8AAAAA//8AAP///P/7//v/+v/3//z///8AAAMABQAF
AAQABAACAAEAAQAFAAMAAwAEAAQABwAHAAkACgALAAsACwANABAAEgATABMADgAOABMA
FQAYABkAGwAeAB0AHAAdABwAHwAgACEAIwAiACIAIQAhACAAIAAfAB8AIQAiACIAHwAh
ACEAIAAeABsAGQAXABUAFQAWABcAFgAVABIAFAAUABQAEwAUABQADQALAAkABgAKAA0A
DgAQAA0ACwAIAAoACAAHAAYABQAEAAMAAgAAAAAAAQABAAEA/v/+//z//v/8//z//P/9
/wAAAQABAAEA///////////+//3/+//6////AAAAAAEAAgADAAMABAAFAAcABwAIAAcA
BwAGAAUABQAFAAEAAQADAAQABQAFAAQABAAEAAMAAwAEAAQABAAFAAMABQAFAAIAAQAB
AAAAAAABAAAAAwAEAAQABQAFAAEA/v8BAAIAAwAEAAMA///9//z//v/+//7//v/9//3/
/f/9//3//P/8//3/AgAFAAYACQAHAAYABQAEAAQABAAGAAcACAAJAAkACQALAAwADQAP
AA8AEAASABQAFQAWABsAIAAeABwAHAAcABsAGgAZABUAEQAOAAoABwAFAAQAAwAAAP7/
/f/9//r/9v/2//j/+P/3//b/9f/1//H/8P/w//D/8//1//X/9//5//X/8//y//D/8P/w
//H/8//z//P/8v/t/+3/7//t/+7/8P/5/wUAEAAdACkALAAtADMAMwApACMAHgAMAPr/
8//t/+H/1f/I/73/wf/M/87/xP+9/77/vv/B/8v/zf/P/9H/0v/S/9P/z//O/9D/0P/Q
/9b/1//V/9b/4f/t/+f/3//h/+T/4P/d/+L/6P/u/+z/6f/v//L/8v/z//f/9v/z//L/
8v/w//D/8P/x//H/8//z//P/8v/y//L/8//1//X/8//1//f/9//1//f/9P/z//P/8v/1
//j/+f/4//b/9//3//X/9//5//n/+//9//3//P/8//v/+f/4//v/+//7//z//P//////
AQACAAYABwAIAAsACQAKAAoACQAHAAgADgARAA8ADwAQABIAEgASABQAFAAVABYAFwAZ
ABoAGgAZABkAFgAWABUAFQAYABwAHwAfABsAGQAWABIAEgARABAADwARABIAEwASAA0A
CAAIAAYABQADAAMAAgD////////+////AQABAAIA/v/7//f/+P/8//3//v////3//f/9
//z/+P/3//X/8//1//b/9f/4//j/+P/4//n/+P/3//X/8//1//X/9f/1//f/9//2//b/
+P/4//f/9//3//f/9v/2//X/9//3//j/9v/3//f/9//5//n/9f/1//j/+v/8//3/+f/4
//f/9f/3//j/+P/4//f/9f/3//f/+P/5//v//P/6//n/9v/3//n/+P/4//f/8f/0//T/
7//u//H/8v/z//T/9v/z//L/8v/z//T/9f/2//b/9f/0//P/8v/w/+//7//0//f/+P/7
//7//v/+//7//f/8//3//f/+/////////wAAAAAAAAEABQAGAAgACgAHAAYACQAMAA4A
DAAMAAwACQAIAAcAAwADAAIAAAD//////v/9//r/9v/1//X/8v/q/+r/7P/s/+3/7P/r
/+v/6f/o/+j/6P/o/+f/5P/j/+b/4//i/+L/4//k/+X/5//l/+X/5f/k/+P/3f/d/+H/
4v/m//H/+/8CAAsAFwAeACUALQArACEAFwAOAAIA8P/f/9n/0//F/77/vf+3/7T/tP+y
/7P/tP+0/7f/vf+//73/wf/A/7j/vf/H/8T/wP/E/8b/xv/J/8n/zP/T/9X/0//X/93/
2v/W/9//4v/a/9j/3v/l/+v/6v/o/+f/6f/m/+P/4v/i/+X/5v/n/+n/5//p/+n/6f/o
/+j/6P/p/+j/5//k/+X/6v/r/+r/7f/s/+v/6//q/+z/7v/u/+z/7f/v//D/7//w//H/
8P/x//H/8f/w//D/8v/x//H/9f/z//P/9P/0//f/9//5//r/+//7//v//f/8//7/////
////AAAGAAkACAAHAAcACAAIAAgACgAKAA4AEAASABUAEwASABAADwANAA4ADgAPABEA
FAAWABUAFAATABEADgAQAA8ADgANAAwADAAMAAoABQACAAQABAACAP///v/8//z//f/+
//7/+v/5//b/9P/0//P/8f/0//X/9f/1//X/8//z//P/8v/z//P/8v/x//L/8v/w//L/
8v/o/w==
         </WaveFormData>
      </LeadData>
      <LeadData>
         <LeadByteCountTotal>10000</LeadByteCountTotal>
         <LeadTimeOffset>0</LeadTimeOffset>
         <LeadSampleCountTotal>5000</LeadSampleCountTotal>
         <LeadAmplitudeUnitsPerBit>4.88</LeadAmplitudeUnitsPerBit>
         <LeadAmplitudeUnits>��V</LeadAmplitudeUnits>
         <LeadHighLimit>2147483647</LeadHighLimit>
         <LeadLowLimit>268435456</LeadLowLimit>
         <LeadID>V1</LeadID>
         <LeadOffsetFirstSample>0</LeadOffsetFirstSample>
         <FirstSampleBaseline>0</FirstSampleBaseline>
         <LeadSampleSize>2</LeadSampleSize>
         <LeadOff>FALSE</LeadOff>
         <BaselineSway>FALSE</BaselineSway>
         <ExcessiveACNoise>FALSE</ExcessiveACNoise>
         <MuscleNoise>FALSE</MuscleNoise>
         <LeadDataCRC32>193966989</LeadDataCRC32>
         <WaveFormData>
+v/6//r/+v/7//z//f/+//z//P/8//z/+//6//n/+P/4//j/+P/4//j/+P/4//j/9v/2
//b/9v/1//T/8//y//T/9P/0//T/8v/y//L/8v/v/+7/7f/s/+n/6P/n/+b/5v/m/+b/
5v/j/+L/4f/g/9//3v/d/9z/2v/a/9r/2v/Z/9j/1//W/9b/1v/W/9b/2P/Y/9j/2P/b
/9z/3f/e/+H/4v/j/+T/5f/m/+f/6P/r/+7/8f/0//b/+P/6//z/AAACAAQABgAGAAYA
BgAGAAoADAAOABAADgAOAA4ADgAMAAwADAAMAAsACgAJAAgABgAGAAYABgAEAAQABAAE
AAUABgAHAAgACAAIAAgACAAIAAgACAAIAAgACAAIAAgACgAKAAoACgAKAAoACgAKAAgA
CAAIAAgACAAIAAgACAAGAAYABgAGAAQABAAEAAQABgAGAAYABgAFAAQAAwACAAUABgAH
AAgABgAGAAYABgAEAAQABAAEAAcACAAJAAoACQAIAAcABgAEAAQABAAEAAQABAAEAAQA
AgACAAIAAgADAAQABQAGAAQABAAEAAMAAQADAAMAAgAEAAQABAAEAAMAAgABAAEABAAF
AAcACAAGAAcABgAFAAUABgAGAAYABgAHAAcACAAMAAwADAAKAAkACAAHAAYABQADAAMA
AAD+/wAAAAD9//n/9//5//n/9//3//f/9//5//n/+//7//3//f/9////AwADAAMAAwAC
AAEAAAAAAAAAAAAAAAAAAAAAAAAAAQABAAEAAAAAAAIAAgABAAEA/////////v/+//7/
AgAJABAAFwAZABkAFwAVABcAFgAbACQAKQAtADEALwAuAC8AKQAeABsAHQAhACgAMAA/
AFEAYQBuAHYAfwCKAJcAowCsALIAtQC6AMEAwgDGAMwAyAC2AJ4AiQB0AFkAOAAiABQA
CAABAP//+//6//z/+//8//z//f/9//3/AAD9//z/+//6//r/+v/6//r//P/8//z//P/7
//v/+//7//r/+v/6//r/+v/6//v/+//7//r/+v/7//v/+//7//v/+//6//n/+P/4//n/
+f/4//j/+P/3//f/9f/0//P/8//1//P/8v/x/+7/7v/s/+z/6//s/+3/7v/r/+j/5//l
/+P/4v/e/93/2f/Y/9j/1//W/9b/1v/W/9j/2f/Z/9r/2P/X/9f/2P/V/9T/0//T/9f/
2f/a/93/3v/f/+D/4v/h/+X/5//p/+v/7f/w//L/9//5//v//f8AAAMABgAJAAgACQAJ
AAkACQAIAAkACQALAAsADAAMAAoACQAIAAgABwAHAAgACAAIAAgACQAJAAcABwAGAAYA
CAAHAAcABwAGAAQAAgACAAYABwAHAAcABgAGAAYABgAGAAcACAAIAAcABwAHAAcABgAE
AAEAAgAFAAYABwAIAAUABQAFAAUAAwADAAIAAgACAAIAAgACAAIAAwAFAAYABwAHAAUA
BAADAAMAAgABAAEAAQABAAIAAgACAAIAAAD+//7/////////AAABAAMAAwAFAAMABAAE
AAMAAgABAAAAAgABAAEAAwACAAAA///+////AAABAAIAAgADAAMAAwAFAAYACAALAAkA
CQAJAAoACAAIAAgACQALAAwADgAOAA0ACgAIAAYABQAEAAEA///9//r/+v/8//7/+//5
//f/+f/5//n/+f/4//f/9v/1//r/+//8//3///8BAAMAAwABAAEAAQABAAEAAgACAAIA
AQAAAP///v///wEAAgADAAAAAAAAAAAA/f/9//3//f/+//7///8AAP7/AQAIAA0AEQAR
ABEAEwAVABYAGwAgACMAKQAtACsAKAAlABkAEAAPABEAEwAcACoAOQBJAFcAYgBqAHUA
fgCLAJkAogCoAK0AsgC1ALgAvADCAL4ArgCaAIkAeABhAEAAJgAYAA4ABQABAPv/+P/4
//v//P/8//v//f/7//j/+P/4//j/+P/4//j/+P/4//r/+v/6//r//P/9//7////9//z/
+//6//f/9v/2//X/9f/0//T/9f/4//n/+v/7//n/+P/3//b/9P/1//X/9P/0//T/8//z
//L/8P/u/+3/7//t/+z/6//s/+z/6v/q/+b/5v/m/+b/5//k/+P/4f/g/+D/3f/d/9v/
2v/a/9n/1f/U/9P/0v/R/9H/0P/Q/9L/0f/R/9L/1P/U/9T/1f/T/9P/0v/T/9b/1//Y
/9r/2//f/+H/4//l/+f/6v/s//H/8//1//f/9//5//v//f/+/wEAAwAFAAMAAgADAAMA
AQABAAIAAgABAP///f/8/wAAAQADAAQABQAGAAgACQAHAAcABgAGAAgABwAHAAcACAAI
AAgACgAJAAkACAAHAAYABgAGAAYABAAFAAYABgAFAAUABQAFAAMAAgAAAAIABAAEAAQA
BAADAAMAAwADAAEAAQAAAAAAAQACAAMABAABAP///v/8/wAAAQAAAAAAAQADAAQABQAF
AAUABQAGAAUABAADAAAA/v/+//////8AAP7/AAACAAIAAgACAAEA///+///////+//7/
/v/8//z//P/8//z//f/9//3///8AAAIABQADAAMAAwAEAAcACAAJAAsACQAKAAwADAAK
AAgABwAGAAUABAABAP//AQD+//7/AAD///v/+P/1//n/+f/5//n/+//7//v/+//7//v/
+//7//r/+//8//v/+//7//v/+//6//r/+f/4//z//v8AAAIAAgADAAMAAwAAAAAAAAAA
AP3//f/9//3//v/+////AAAAAAEABgANABEADwAPAAsADQAQABMAFgAbACEAJwAlACIA
HQAVAAwABwALABMAGAAgAC0AOQBHAFIAWgBjAHIAfwCNAJwAogCjAKYAqwCsAK4AsgC2
ALQAqACTAIAAbQBUADYAHgAQAAkAAwD9//r/9v/1//j/+v/3//X/8//y//T/9v/4//r/
+P/4//j/+P/2//b/9v/2//j/+f/6//v/+P/4//j/+P/3//b/9v/1//P/8v/y//P/8v/x
//D/7//x//D/7//u/+z/7f/t/+z/7f/u/+7/7//v/+7/7f/t/+3/6//q/+n/6v/q/+j/
6P/k/+T/5P/k/+P/4P/f/93/2v/Y/9P/0f/S/9L/0//T/9L/0v/S/9L/0P/P/83/zP/L
/8n/yP/I/8z/zv/Q/9P/0f/R/9D/0f/S/9P/1P/W/9X/2f/b/93/4P/j/+f/6v/s/+3/
7v/v/+//8f/z//X/9//5//r/+//8//z//v////////8AAAAA/v/9//z//P/+////AQAC
AAMABAAGAAcABgAFAAMAAgAAAP///////wAAAAAAAAIAAwADAAIAAQAAAAAAAAAAAP7/
//8AAAAAAAABAAIAAwADAAIAAAACAP///v/9//z//P/9//7//////////v/+////AAAB
AAIA/////wAAAAABAAEA///+//7//////////v/9//z//P/+//7//v/8//v/+v/6//n/
+v/6//r/+//9//v/+v/4//j/+P/4//r/+f/5//v/+//6//r/+v/9//7///8AAP/////+
//3//P/8//3///8AAAEAAgAEAAIAAgACAAMAAQACAAQABAAEAAIAAQAAAP3//P/5//f/
+f/4//r//v/9//n/9v/z//P/8f/v/+3/7//x//P/9f/3//f/9//3//j/+//+/////f/9
//3//f///wAAAAAAAP3//P/7//r/+v/7//v/+//8//z//P/8//v/+//7//v/+//6//r/
+v/+/wEABAAJAAsACwAJAAsAEQASABMAGgAjACcAKQApACQAIwAfABgAEwAVABkAHgAk
ADEAPwBPAFgAYgBrAHQAfwCNAJgAngCjAKYAqwCwALQAugC+ALYAogCNAHYAYwBOADIA
HAAQAAcAAQD5//T/9P/5//z//P/7//v//f/6//n/+P/3//b/+P/4//j/+P/4//j/+P/4
//j/9//2//X/9//4//n/+v/3//b/9v/1//f/9v/2//f/9P/z//L/8f/y//L/8v/y//D/
8f/x//D/8v/y//H/8f/x//D/7//v/+//7f/s/+v/7P/s/+r/6v/q/+r/6v/q/+j/5P/i
/9//4P/g/93/3f/b/9r/2v/Z/9f/1v/V/9T/0v/R/8//zv/M/8v/y//M/8//0P/R/9P/
0//T/9L/0//X/9n/2//e/97/4f/i/+P/5//p/+z/7v/x//P/9f/3//n/+//9////AQAD
AAQABQAGAAYACAAJAAYABQAFAAQABAADAAIAAgABAAEAAgACAAMABAAGAAcABwAHAAYA
BgAEAAMAAwADAAQABAAEAAYABQAFAAQAAwACAAIAAgACAAMABQAHAAgABwAHAAcABwAJ
AAgABgAIAAcABgAFAAQAAgABAAAA/////////v/+/wEAAgADAAQABQAFAAYABgAGAAUA
AgAAAAAAAQABAAEA////////AAD+//7//v/8////AAACAAMAAgACAAIAAwACAAEAAAD+
//7/AgACAP7//v/+//7//v8AAP////8BAP///v/+//7/AAAAAAAAAAACAAMAAwADAAMA
AgACAAMAAQABAAEAAgACAAIAAgADAAMABAAGAAYACAAGAAUABAAFAAQAAQD///3/+v/6
//z/+v/3//X/8//3//f/9//3//j/+f/6//v/+//7//v/+//5//v//f/9//3//f/9//3/
/f/+//7//v/+//7//v/+//3//f/8//v/+//8//3//v/9//3//f/9//3//P/8//z//v8D
AAgACwANAAsACwANAA8AEAAVAB4AJwAtAC8AMQAwADEAKwAiABsAGwAdABwAJgA3AEkA
WQBiAGwAdQB+AIsAmQCkAKoArQCwALcAugC8AMIAwgC2AKAAhwBwAFkAPAAeAAwABAD9
//v/9//2//b/+f/4//j/+f/7//3/+v/4//j/+P/4//j/+P/4//j/9v/2//b/9v/2//X/
9P/z//P/9P/1//b/8//y//L/8f/x//D/8P/x//H/8f/x//H/8v/y//L/8v/y//P/8//y
//D/8P/v/+//7//u/+3/7f/t/+v/6v/p/+b/5v/k/+T/5P/k/+T/5P/g/9z/2v/X/9n/
2v/Y/9n/2f/Y/9j/1//V/9T/0//S/9H/0f/Q/9D/zv/N/83/zv/P/9D/0f/T/9T/1f/V
/9f/2P/Z/9r/3P/d/+H/4//l/+b/5//p/+r/7v/x//T/9//3//n/+//9//z//f/9//3/
AQACAAUABwAHAAcACAAIAAYABQAEAAQABQAFAAYABgACAAIAAwADAAMAAwACAAIAAgAB
AAEAAQACAAIAAgAEAAMAAwACAAEA/v/+//7//v///wEAAwAEAAMAAwADAAMABQAEAAIA
BAACAAIAAgACAP//////////AAABAAEAAgABAAAA///+//v/+//8//z///////3//P/6
//v/+//7//z//f/+/wAAAgACAAIAAAAAAAAAAQABAAAAAAAAAAEAAQD///3//v/+//7/
/v/+//7//f/9/////f/8//z//P/8//z//P/8//z//f/9//3//v/+////AQD///////8A
AAMABAAFAAcABwAIAAoACgAIAAYABQAEAAMAAgD///3/+//4//j/+v/8//n/9//1//f/
9//3//f/9f/1//X/9f/5//n/+f/5//f/+f/7//v/+f/5//n/+f/6//z//f/+//z//P/8
//z/+v/7//v/+//8//z//P/8//v/+//7//v/+f/4//j/+P/8/wEABgALAAsACwANAA8A
EQASABkAIgAnACsALwAvACoAIwAZABAABwAJAA0AEgAgADMAQwBPAFoAZABvAHwAiQCV
AJ4ApgCrALIAtwC2ALgAwgDEALwAqACTAH4AZQBIACoAFgAKAAMA///5//j/+v/9//z/
+v/5//n/+f/2//T/9P/0//T/9P/0//T/9P/z//L/8f/w//L/8//0//X/9P/0//T/9P/0
//T/9f/1//P/8P/u/+3/7//x//P/9f/1//T/8//y//T/9f/1//T/8v/y//H/8f/x//D/
7//v/+3/6//q/+n/6P/o/+b/5v/i/+L/4v/i/+H/3v/d/9v/2f/Y/9T/0//U/9T/1f/V
/9H/0P/P/87/y//L/8r/yv/L/8v/zP/O/9D/0P/Q/9H/1P/V/9X/1//X/9f/1//Y/9n/
3f/f/+H/5f/n/+r/7P/s/+3/7v/v//P/9f/3//n/+//9//7////+//7/AAABAP////8A
AAAAAAD///7//v8BAAMABgAIAAUABAAEAAMABQAFAAQABAAGAAUABQAFAAQABAAEAAYA
CQAJAAgABwADAAIAAQAAAAAAAQACAAIAAwADAAMAAwADAAIAAAACAAMABAAFAAYABwAH
AAcABwAFAAUABAAEAAYABgAGAAYABAADAAMAAgADAAMAAQAAAAAAAQABAAEAAwADAAMA
BAADAAIAAQD+//7//P/9//v/+P/6//z//v8AAAEAAQACAAUABQAEAAQABAACAAIAAgAC
AAEAAQAAAP//AgACAAMABQAFAAUABQAGAAQABAAEAAUAAwAEAAYABgAFAAIAAAD+/wEA
AgABAAEAAQD+//7/AAACAP///f/7//3//f/9//3/+//7//v/+//9//3//f/9//z//f/+
//3//f/9//3//f/7//z//P/8//z//P/8//z/+v/7//v/+//6//r/+v/6//z//f/+////
AAAAAAEAAgACAAUACAANABEAEwATABEAEQASABEAFgAdACUAKwAvACwAKwAnABoADwAR
ABUAFgAcAC0APwBHAFAAWgBhAGgAdQCFAJIAnAClAKoArwC0ALYAugC+AMAAvACrAJQA
fwBqAEwALgAaAA8ABwABAP7/+v/5//r/+v/3//X/9//6//z//P/8//z//P/8//z//P/5
//j/9//2//j/+f/6//v/+P/4//j/+P/5//j/+P/3//X/9P/0//X/9v/3//j/+f/5//j/
9//2//X/9f/0//L/8v/y//H/8f/x//D/7//v/+//7f/s/+v/7P/s/+r/6v/l/+T/4//i
/+P/4P/f/93/3P/c/9n/2f/V/9T/1P/T/9P/1P/V/9b/1P/T/9H/0P/O/83/zf/O/83/
zP/L/8v/zv/P/8//0f/U/9X/1v/Y/9f/2//d/9//4P/h/+P/5P/m/+f/6P/p/+7/8f/0
//f/+v/9////AQAAAAAAAgADAAIAAQABAAAAAAD///7//v8BAAEAAgACAAIAAgADAAMA
AwADAAIAAgACAAEAAQABAAAAAAAAAAIAAQABAAAA/////wAAAQACAAQABQAGAAYABQAF
AAUABQADAAIAAAACAAAAAAAAAAAA/f/9//3//f/+//////8AAAMABAAFAAYABAADAAMA
AgACAAEA/v/8//z//f/9//3/+//7//v//P/+//7//v/8//7/AAD9//v//v/+//7//v/+
//7//f/9///////+//7//v/+//7//v/+//z//f/9//3//v/+////AQABAAEAAQACAAIA
AgACAAMABAAGAAkACgAIAAYABQAEAAMAAgD///3/+//4//j/+v/6//f/9f/z//f/9//3
//f/9v/1//T/8//1//X/9f/1//X/9//5//n/+f/5//n/+f/7//z//P/8//z//P/8//z/
/v/////////+//7//v/+//v/+//7//v//f/8//z//P/8//3/AAAHAA8AEQAPAA0ACwAK
AA0AFgAfACcAKwApACgAJQAdABIACwALAA8AFgAcACsAOwBJAFIAWgBlAHAAewCJAJgA
oACnAKoArQC0ALQAtAC2ALQAogCPAIAAawBQADQAHgAMAAEA+//5//j/9v/5//r/+P/3
//f/9//4//f/9v/1//T/9P/0//T/9P/y//L/8v/y//T/9f/2//f/9P/y//D/7v/x//L/
9P/1//P/8v/y//P/8v/x//D/7//y//L/8v/y//H/8f/w/+7/7P/s/+v/6//r/+r/6f/p
/+r/6f/p/+n/6P/o/+b/5v/i/+L/4v/i/+P/4P/f/93/3v/e/9v/2//X/9b/1v/V/9H/
0P/P/87/zP/L/8n/yP/K/8v/zf/Q/8//zv/N/83/0P/R/9H/0//U/9X/1v/Y/9f/2//d
/9//4//l/+j/6v/r/+3/7//x//X/9//5//v//f///wAAAQAAAAAAAgADAAEAAQACAAIA
BAADAAIAAgACAAEAAQAAAP//AAACAAMAAQABAAAAAAADAAMABAAFAAUABAADAAQAAwAD
AAIAAQABAAIAAwAEAAMAAwADAAIAAgADAAQABQADAAIAAAACAAEAAAD///7/AAABAAIA
AwACAAEA///+//7//v/+//7/AAABAAMABAACAAEA/v/8//7/////////////////AAAC
AAIAAgAAAAAAAAABAAEA/v/+//7////9////AQAAAP7//v/+//7//P/7//v//f/9//z/
/P/8//z//P/8//z//v////////8CAAIAAwAFAAMAAwADAAQABgAGAAYABwAGAAYABwAG
AAYABAADAAIAAQAAAP3/+//9//r/+v/8//7/+//5//f/+f/5//n/+f/3//f/9//3//n/
+f/5//n/+//9///////9//3//f/9//v//P/8//z//P/8//z//P/5//n/+P/3//n/+v/7
//z/+f/5//n/+f/6//r/+//8//7/AwAMABEAEwATABEADwATABgAGwAiACkALwAvACsA
JgAnACMAGAATABkAHwAeACYAMwBFAFMAXABmAHEAggCRAJsAogCmAKsAsAC1ALgAvgDC
AMAArgCWAIEAbgBZADoAIAAUAAwAAQD7//n/9v/2//f/+P/6//v/+//5//j/9//2//X/
9P/1//b/9//4//f/9v/1//T/9f/1//X/9f/1//b/9//4//X/9P/0//P/9f/0//T/9f/y
//H/8P/v/+//7v/t/+z/7v/x//P/9P/x//D/7v/t/+//7v/t/+3/7P/p/+f/5f/m/+j/
6P/q/+b/5v/m/+b/5f/i/+H/3//c/9z/2f/Z/9n/2P/Y/9f/0//S/9H/0P/R/9H/0P/Q
/9D/z//P/9D/0P/Q/9D/0f/S/9P/0//V/9X/1f/V/9b/2P/d/+D/4//l/+f/6v/s//D/
8//2//n/+f/7//3////+/////////wIAAgAEAAUABwAHAAgACAAGAAUABAAEAAMAAwAE
AAQAAAAAAAEAAQABAAEAAAAAAP3/+//6//n//P/8//z//v8AAAEAAQABAAIAAgACAAIA
AAABAAIAAgD//////////wEAAAD+/wAAAQACAAMABAAAAP///v/9///////+//7/AAAA
AAAAAAD/////AAAAAP/////9//z//P/9//3//f/+////AAACAAEAAAD///z//f/+/wAA
AQD///7//f/9//n/+//7//r/+v/8//z//P/8//r/+f/5//v//P/8//3//v/8//z//P/8
//7//////////v/+////AQABAAEAAQACAAIAAgACAAMABQAGAAgACAAGAAQAAwACAP//
/v/7//n/+//4//j/+v/6//f/9f/z//T/8//y//H/9P/1//b/9//3//f/9//3//n/+//9
//3/+//7//v/+//7//z//P/8//z//P/8//z//P/9//3//f/6//r/+v/6//v/+//7//v/
+//6//r/+v/4//n//v8FAAkACQAJAAsADwASABMAGgAhACcAKwApACgAKwAjABgAEwAV
ABUAFgAeADEAQQBNAFoAZABvAHwAiQCVAKAApgCpAK4AtQC4ALwAwgDEALwApgCPAH4A
ZwBKACwAFgAIAAEA/f/3//L/9v/7//b/8P/v//P/9f/0//b/9v/2//b/9P/0//T/9P/2
//b/9v/2//n/+f/5//n/+P/4//j/+P/1//T/9P/z//P/8v/y//P/8//z//P/8//x//D/
7//u/+z/7f/t/+z/7f/u/+7/7//v/+7/7f/t/+v/6f/o/+f/5P/k/+L/4v/i/+T/5v/o
/+f/5P/j/+H/3v/e/9v/2//X/9b/1v/V/9H/0P/P/87/z//P/87/zv/O/83/zf/O/83/
zP/L/8v/zv/P/8//0f/R/9H/0f/S/9b/2//e/+H/4//l/+j/6v/v//H/8//1//X/9//5
//v/+//9//7////+//7/AAABAAIAAwAFAAYABQADAAEAAAABAAEAAgACAP7//v//////
//////7//v/+//3//f/9/wEAAgADAAYABQAFAAQAAwACAAIAAgACAAQABQAGAAYABQAF
AAUABQAHAAYABAAGAAQABAAEAAQAAgABAAAA//8BAAEAAAAAAP7//v/+//7//////wAA
AAADAAMAAQAAAP7/////////////////AAACAAIAAgAAAAAAAAABAAEAAAAAAAAAAAAA
AAAAAAD+//3//f///wEAAAAAAAAA///+//3//P/9////AAABAAIAAgADAAUAAwADAAMA
BAACAAIAAgADAAUABgAIAAgACAAGAAUABAADAAIA///9//3/+v/6//z//v/7//n/9//4
//f/9v/1//X/9f/1//X/+f/5//n/+f/5//v//f/9//7///8AAAEAAAAAAP///v/+//7/
/v/+/wAAAQABAAEA/v/+//7//v/7//v/+//7//v/+v/6//r/AAABAAQACQANAA0ADQAL
AA0ADgATABgAHQAjACcAJwAkACUAJQAcABMAEwATABYAHgArADUAQwBSAFwAZQBuAHkA
hwCWAJ4ApQCoAKkAqgCwALQAugDAALoApQCMAHUAYgBGACgAFgALAAUAAQD+//b/9//+
//7/+//9//3/+v/6//r/+v/6//r/+v/6//r/+P/4//j/+P/5//n/+f/5//j/+P/4//j/
+f/4//j/9//3//b/9v/3//X/9f/1//X/8v/w/+7/7P/u/+//7//u//D/8P/v/+//8f/w
/+//7//x/+//7v/t/+n/6P/l/+T/5P/k/+T/5P/j/+D/3//d/9z/3P/Z/9n/1f/U/9T/
0//T/9L/0f/Q/9H/0f/Q/9D/0P/P/8//0P/O/87/zv/P/87/z//P/9H/0v/T/9T/1v/X
/9v/3f/f/97/3//h/+L/5f/n/+n/6//u//H/9P/3//f/+f/6//v//P/8//7///8AAAEA
AwAEAAYABQAEAAQABwAHAAgACAADAAIAAgABAAMAAwACAAIAAgABAAEAAQAAAAAAAAAC
AAUABQAEAAMAAAAAAAAAAAAAAAEAAgACAAMAAwADAAMABAAEAAMABgAEAAQABAAEAAEA
AQABAAEAAQABAAAAAAAAAAAAAAAAAP7//f/9//z//v////7//v/9//3//P/7//n/+f/5
//r//f/+/////v8AAAAAAQABAAAA/v/+//7//v/+//3/+//6//v//P/8//3//v/9//z/
+//6//z//f/9//3/AAAAAAEAAwADAAMAAwAEAAIAAgACAAMAAwAEAAYABgAGAAQAAwAC
AAEAAAD9//v/+//4//j/+v/7//n/+P/3//f/9//3//f/9//3//f/9//4//f/9v/1//b/
+f/8//3//f/9//3//f/7//z//P/8//7//v/+//7/AAABAAEAAQD+//7//v/+////////
/////v/8//v/+v/+/wUACgAPAA8ACwAJAAsADwAUABkAHgAjACsAMQArACgAJwAdABIA
DwATABkAHgAmADUARQBVAGAAZgBvAHwAiQCXAKIApgCnAKgArQCuALIAugDCALgAogCN
AHoAZQBKAC4AIAAWAAsAAQD9//r/+P/3//r//P/9/////f/+//3//P/7//r/+v/6//r/
+v/9//7///8AAP///////////f/8//v/+v/7//r/+v/5//n/+P/4//n/+f/5//n/+f/7
//r/+f/4//b/9//3//b/+P/4//f/9//1//T/8//z//P/8f/w/+//7v/u/+z/7P/r/+z/
7f/u/+v/6P/n/+X/5f/m/+T/5f/h/+D/4P/f/93/3P/b/9r/2f/Z/9j/2P/W/9X/1f/W
/9b/1v/W/9f/1v/X/9f/2f/c/93/3v/g/+H/5f/n/+n/6//t//D/8v/z//X/9//5//3/
//8BAAMAAwAFAAYABwAJAAoADQAPAA0ADQAOAA4ADAALAAoACgAPABEAFAAWABEAEAAQ
AA8ADQANAAwADAAOAA0ADQANAA4ADgAOABAADwAPAA4ADQAOAA4ADgAOABAAEQASABIA
DwAPAA8ADwAPAA4ADAAOAA8AEAARABIADwAPAA8ADwAPAA8ADgAOAA8AEAARABIAEAAP
AA8ADgAPAA8ADQAMAAoACwALAAsADAANAA4AEAAQABAAEAAOAA4ADgAPAA8ADgAMAAwA
CwAKAAwADAAMAAwADQANAA4AEQAQAA4ADQAMAA4ADgAOAA4ACwALAAoACQANAA4AEAAT
ABQAFQAWABgAFwAWABUAFQATABQAFgAWABQAEgARABAAEQAQAA0ACwANAAoACgAMAAsA
BwAEAAEABAAFAAYABwAJAAkACQAJAAsACwALAAsACwANAA8ADwANAA0ADQANAA8AEAAQ
ABAAEAAQABAAEAAPAA8ADgANAA0ADgAPABAAEQARABEAEQARABAAEAAQABYAFwAYAB0A
IQAhAB8AIQAlACoAMwA4AD0AQwBFAEEAPgA9ADcALgAnACkALQAuADYARwBXAGcAdAB+
AIcAkgChAK8AugC+AL8AwgDHAMgA0ADYANgAygC0AJ8AjgB5AFoAPgAwACYAGQATAA8A
CgAMABEAFAASAA8ADwARABAAEgASABIAEgAQABAAEAAQABAAEAAQABAAEwATABMAEwAQ
ABAAEAAQAA4ADAALAAkADAAMAA0ADwAPAA8ADwAPAA0ADAALAAoADAANAA0ADAAKAAoA
CQAJAAoACgAKAAsACwAJAAgABwAEAAQAAgACAAIAAgACAAIAAQD+//3/+//6//r/9//3
//X/9P/0//P/8//y//H/8P/x//H/8P/w/+7/7f/t/+7/7v/u/+7/7//v/+//7v/v//L/
8//0//b/+P/9/wAAAwAFAAcACgAMAA8AEQATABUAFgAXABgAGQAbAB0AHgAfACIAIgAk
ACUAJQAlACYAJgAoACcAJgAmACYAJQAlACQAIwAkACYAJwAnACcAJgAmACUAIwAiACEA
KAAmAA==
         </WaveFormData>
      </LeadData>
      <LeadData>
         <LeadByteCountTotal>10000</LeadByteCountTotal>
         <LeadTimeOffset>0</LeadTimeOffset>
         <LeadSampleCountTotal>5000</LeadSampleCountTotal>
         <LeadAmplitudeUnitsPerBit>4.88</LeadAmplitudeUnitsPerBit>
         <LeadAmplitudeUnits>��V</LeadAmplitudeUnits>
         <LeadHighLimit>2147483647</LeadHighLimit>
         <LeadLowLimit>268435456</LeadLowLimit>
         <LeadID>V2</LeadID>
         <LeadOffsetFirstSample>0</LeadOffsetFirstSample>
         <FirstSampleBaseline>0</FirstSampleBaseline>
         <LeadSampleSize>2</LeadSampleSize>
         <LeadOff>FALSE</LeadOff>
         <BaselineSway>FALSE</BaselineSway>
         <ExcessiveACNoise>FALSE</ExcessiveACNoise>
         <MuscleNoise>FALSE</MuscleNoise>
         <LeadDataCRC32>894235171</LeadDataCRC32>
         <WaveFormData>
CgAKAAoACgAIAAgACAAIAAoACgAKAAoACAAIAAgACAAIAAgACAAIAAgACAAIAAgACQAK
AAsADAAOAA4ADgAOAA0ADAALAAoADAAMAAwADAAOAA4ADgAOABAAEAAQABAAEQASABMA
FAATABIAEQAQABEAEgATABQAFgAWABYAFgAYABgAGAAYABoAGgAaABoAGgAaABoAGgAc
AB4AIAAiACMAJAAlACYAKQAqACsALAAuADAAMgA0ADMAMgAxADAAMgAyADIAMgAvAC4A
LQAsACoAKAAmACQAIQAgAB8AHgAbABgAFQASAA8ADgANAAwADAAMAAwADAAJAAgABwAG
AAYABgAGAAYACAAIAAgACAAKAAoACgAKAAwADAAMAAwADAAMAAwADAAOAA4ADgAOABAA
EAAQABAAEgASABIAEgASABIAEgASABIAEgASABIAEgASABIAEgAQABAAEAAQABAAEAAQ
ABAADgAOAA4ADgAOAA4ADgAOAA4ADgAOAA4ADgAOAA4ADgANAAwACwAKAAwADAAMAAwA
CwAKAAkACAAJAAoACwAMAAkACAAHAAYACAAIAAgACAAIAAgABgAGAAYABgAFAAUACAAI
AAkACQAHAAgACAAIAAkACQAJAAkADAAMAAwADAALAAsACgAJAAkACQAJAAgABwAHAAYA
BgAJAA0AEAAPAAwACgAKAAoACgAKAAoACQAIAAgACQAJAAcABQAFAAYACgAIAAUABQAD
AAMAAQAAAP7//v/+//7/AAAAAAAAAAAAAAAAAAAAAAIAAgACAAIAAgAAAAIAAgD/////
AQAMABgAJgAxAEAAUwBpAH8AlACvAMsA1wDTALwAiQBBAPD/nv9g/0T/Qf9I/1L/Zv99
/5T/p/+1/8H/yv/R/9j/4f/k/+L/2//V/9L/z//L/8r/xf+6/7D/qP+i/6P/p/+y/73/
w//L/9L/2f/g/+b/6f/t//L/9//9////AwACAAIAAwADAAIAAgADAAQABgAHAAcABwAI
AAgACAAIAAoACwALAAsACQAIAAcABgAGAAYABgAGAAgACQAKAAsACgAKAAkACAAIAAgA
CAAJAAoACwAMAA0ADQAOAA4ADgARABEAEQARABAAEAAQABAAEAARABEAEgAUABIAEgAS
ABIAEgATABMAFAAVABYAFwAWABYAFgAVABUAFgAYABgAGwAdAB0AHQAbABwAHAAcAB4A
HwAhACMAIwAjACMAIwAlACgAKgAsAC0ALwAwADAAMQAyADMANAAzADQANQA1ADQAMgAx
ADAALgAsACsAKQAmACQAIgAgAB0AGgAXABYAFQATABEADwANAAsACwAKAAkACAAIAAcA
CQAJAAkACQAIAAgACAAJAAoACwALAAsACgAKAAoACgAKAAwADAAMAA8ADwAPAA8ADgAO
AA4ADwARABIAEgATABAADwAOAA0ADwAQABEAEwARABEAEQARAA8ADwAPAA8AEQARABEA
EQAOAA0ADAALAAsADAAMAAwADQAOAA8AEAANAAwACwAKAAwADAAMAAwACwALAAgABQAG
AAgACAAIAAgACAAIAAgACAAIAAgACAAIAAcACAAJAAoABgAFAAUABAAHAAcABwAIAAoA
CgAJAAkABwAHAAgACAAJAAoACwANAAwACwAKAAkACwAKAAkACQAIAAgACgANAA4ACwAJ
AAYABwAIAAkACgAJAAcABQAEAAUABQAFAAMAAwAEAAYABAADAAMAAwADAAMAAgACAAIA
///+//3//P/9//7///8AAP7//v/+//7//v/+//7//P8AAAAA/////wUADAAUACAAMQBC
AFcAbQCBAJYArwC/AMUAtwCUAFkAFQDK/4T/VP9I/1H/Wv9q/4D/mf+y/8X/0f/b/+T/
6//y//v/AAD8//X/8f/u/+f/4f/a/9H/yP++/7T/sP+v/6//tP+7/7//xf/M/9P/2P/g
/+f/6//u//H/8//1//n/+//8//7////+//7///8AAAAAAQABAAEAAgACAAIAAgAAAAEA
AQABAAQABAAEAAQABAAEAAQABAADAAMAAwADAAUABgAGAAYABAAEAAQABQAHAAcABwAH
AAcACAAIAAgACAAHAAYABQAJAAoACwAMAAoACQAHAAYACQAIAAkACgAJAAgACAAHAAcA
BwAHAAcACQAKAAsACwAJAAoADAAMAA0ADwAPAA8ADQAOAA4ADgAPABEAFAAXABgAGQAa
ABsAGQAaABoAGgAcAB8AIQAiACEAIgAjACQAIwAkACUAJQAlACQAJAAkACAAHgAdABsA
HAAaABgAFgAVABIADwAOAAsACQAHAAUABgAFAAYABgADAAIAAgABAAMAAwADAAMABAAE
AAQABQAGAAcABwAHAAoACgAKAAoACQAKAAkACAALAAsACwALAAoACgAKAAsACwAMAAwA
DQALAAsACwALAAoACgAKAAsADAANAA4ADwAOAA0ADAALAAkACQAJAAkACgAJAAgABwAG
AAYABQAEAAYABgAGAAYABgAGAAYABgAEAAQAAgAEAAQABAAEAAIAAgACAAIAAgACAAIA
AgACAAIAAgACAP////8AAAAA////////AAAAAAAA//////////8AAAAAAAAAAAAAAQAB
AAEAAQABAAEAAAD/////AAAAAAIABQAFAAMAAgAAAAAAAAAAAAAAAgABAAAAAAABAAEA
AQD///7//v////z/+//7//v/+//5//j/+P/4//X/9P/z//L/9f/2//f/+P/2//b/9v/2
//b/9v/2//T/9v/2//X/9f/1//j/AgAQAB8ALAA7AEsAXQBuAIMAmQCrAK0AngB7AEEA
/v+4/3z/Wv9R/1j/YP9w/4f/oP+z/8H/y//W/+H/6v/1/wIACAADAPv/9P/t/+X/4P/b
/9T/yv++/7T/rf+t/6z/r/+z/7v/wP/F/8z/0v/Z/+H/5P/l/+X/5//t//D/8v/1//f/
9//2//b/9v/2//f/9//3//j/+P/4//j/+P/5//n/+f/6//r/+v/6//r/+v/6//r//f/9
//3//f/9//7//v/+//z//P/8//3//f/9//3//f/7//z//P/8//3//f/9//3//v/+//7/
/v/+//////8AAAIAAAAAAAAAAAAAAAEAAQABAAEAAQABAAAAAAAAAP//AAACAAUABgAG
AAcABgAFAAUABgAGAAYABgAHAAkACwAMAA0ADgAPAA8AEAAQABAAEgAVABcAGAAXABgA
GQAaAB0AHgAfAB8AHwAeAB4AHgAbABgAFgATABQAEgAQAA4ADwAMAAkACAAFAAMAAQD/
/////f/9//z//f/8//z/+//9//3//f/9//3//P/7//v//P/9//3//f8AAAAAAAAAAP7/
AAAAAAAAAwADAAMAAwAEAAQABAAFAAMABAAEAAUABQAFAAUABQACAAIAAgADAAQABQAG
AAcABQAFAAUABQAFAAUABQAFAAQAAwACAAEA//8AAAAAAAABAAIAAwAEAAAAAAAAAAAA
AgACAAIAAgABAAEA/v/9//z/+//6//v//P/9//7//P/8//z//P/8//z//P/8//v/+//8
//z//P/7//r/+v/8//z/+//7//3//f/+//7/AAAAAAAAAQABAAEAAQABAAAA/v/8//v/
+v/6//z///8BAP///v/8//7//v/+//7//P/7//r/+v/7//v/+//5//v//P/+//z/9//3
//f/9//1//T/9P/0//T/9P/0//T/9P/0//T/9P/2//b/9v/2//b/9v/2//T/9P/0//P/
8//3//7/CAASAB8ALAA5AEsAYQB4AI0ApQC3ALsAqgCHAE0ABAC6/3b/TP9B/0b/TP9Y
/23/hv+d/6//vf/I/8//1v/d/+b/6v/j/9v/2P/V/8//yv/F/7r/sv+o/6D/n/+j/6b/
rf+1/7v/wv/J/8z/0v/Z/+H/5v/t/+//8f/x//H/8v/0//X/9v/2//f/+P/4//n/+f/5
//j/+P/4//j/+v/7//v/+//8//z//P/8//3//v///wAAAAD///7//f/9//7//v/+/wAA
AAAAAAEAAQABAAEAAQADAAQABAAEAAMAAwADAAMAAgACAAIAAgAEAAUABQAGAAYABAAE
AAQABgAGAAcABwAHAAcABwAHAAcACAAJAAkACQAKAAwADAAMAA0ADAALAA4AEAARABIA
EAARABMAFQAUABUAFgAXABoAHAAdAB4AHwAhACIAIgAlACYAJwAoACcAKAApACkAJgAk
ACMAIgAhACAAIAAfABwAGgAYABYAFwAUABEAEAAOAAsACAAFAAMAAQABAAAA///+//7/
/f/9//3//f/9/wAAAAAAAAEAAQABAAAA//8AAAAAAAAAAAAAAgACAAIAAQABAAEAAQAE
AAQABAAFAAUABgAGAAcABwAHAAcABwAIAAgACAAJAAgABwAGAAUABwAHAAcABwAHAAcA
BwAHAAgABwAGAAUABwAIAAgACAAGAAYABgAGAAYABgAGAAYABAAEAAQABAABAAEAAAD/
/wMABwAGAAIAAAAAAAAAAAACAAIAAgACAAAAAAAAAAAA/v/+//7//v/9//3//v/+////
/////wAAAAAAAP//////////AAAAAAAAAAAAAAEAAwADAAMAAwACAAAA/v/9//7//v8A
AAMABwAFAAQAAgAAAAAAAAAAAAIAAQAAAAAA/////////f/9//7/AAD+//n/+f/5//n/
+P/4//n/+v/8//z//P/8//n/+P/3//b/+P/4//j/+P/2//b/9v/0//j/+P/3//f/+/8C
AA4AGAAjAC4AQQBbAHMAigClAL0AywDLALYAiQBHAPj/qP9i/zz/M/82/zz/Sv9l/4D/
lf+j/7H/uv/B/8j/0//a/9j/0//N/8r/x//B/77/u/+0/6j/nv+Y/5v/of+o/7H/u//D
/8b/yf/S/9r/4f/n/+z/7//z//X/9//2//b/9//3//j/+P/5//r//P/9//3//f/+//7/
/v/+/wAAAQABAAEAAQAAAP///v///wAAAQACAAEAAQABAAEA//8AAAAAAAACAAIAAgAD
AAMAAwADAAMAAwAEAAQABAADAAMAAwADAAYABgAGAAYABwAJAAoADAANAAoACQAIAAkA
CgAMAA0ADQANAA0ADQALAAwADQANAA8AEAASABIAEgATABIAEQASABQAFQAWABgAGQAb
AB0AHAAdAB4AHwAiACQAJQAmACUAJwAoACgAKwAsAC0ALgAvADAAMQAxADAALgAtACwA
KgAoACcAJQAjACAAHQAaABkAFgATABIADwANAAsACQAJAAcABwAGAAcABgAGAAUABAAD
AAIAAQAEAAQABAAFAAQABQAFAAUABgAGAAYABgAGAAgACAAIAAcABwAHAAcACgAKAAoA
CwANAA4ADgAPAA0ADQANAA0ADAAMAAwADQANAA0ADQANAA4ADwAQABEAEQARABEAEQAQ
AA8ADgANAA0ADgAOAA4ADAAMAAwADAAKAAoACgAKAAoACgAKAAoACQAHAAYACAAIAAgA
CAAIAAYABgAGAAYACAAIAAgACAAIAAgACAAIAAYABQAFAAQACAAJAAoADAAJAAgABgAF
AAcABwAIAAgABgAGAAYABwAJAAkACQAJAAsACgAJAAkABgAGAAgACwANAAsACgAIAAoA
CgAKAAoACQAHAAUABAAHAAcABwAFAAUABgAIAAYAAQABAAEAAQABAAAAAAAAAAAAAAAA
AAAAAAAAAAAAAAD+//7//v/+/wAAAAAAAP7/AAAAAP////8DAAgAFAAiAC8APABPAGUA
eQCOAKcAwQDNAMcAsACBADsA7P+g/2T/Rv9F/0z/WP9u/4n/ov+1/8X/z//W/9//6v/z
//j/9v/v/+v/6P/f/9X/0v/P/8r/vv+y/6z/q/+r/67/tf+9/8f/zv/T/9r/4v/n/+v/
8P/z//f/9//5//v//P/+/////v/+////AAABAAMABAAFAAUABAADAAIAAAABAAEAAQAF
AAYABwAIAAYABgAGAAYABQAFAAUABQAFAAYABgAGAAgACAAIAAkABwAHAAcABwAHAAgA
CAAIAAoACwAMAA0ADQAMAAsACgAIAAkACQAKAAwACgAKAAoADAAMAA0ADQANAA0ADQAN
AA8AEAARABEADwAQABIAEgARABMAEwATABAAEAAPAA4AEAATABcAGwAaABsAHAAdACAA
IgAjACQAJQAnACgAKAAnACgAKQAqACwALgAwADEALwAsACoAKAAmACQAIwAhACIAIAAe
ABwAGwAYABUAFAASAA8ADAAJAAkABwAHAAYABwAGAAYABQAHAAcABwAHAAcABgAFAAUA
BwAJAAoACwAKAAoACgAKAAwADgAOAA4ADwAPAA8ADwAQABAAEAARAA8AEAAQABEAEQAR
ABEAEQAOAA4ADgAPAA8ADwAPAA8ADQANAA0ADQAPAA8ADwAPAA4ADQAMAAsACQAKAAoA
CgALAAwADQAOAA4ADAAKAAoACAAKAAoACgAKAAgACAAIAAgABgAGAAYABgAEAAQABAAE
AAMAAwAEAAQABQAFAAUABgAGAAYABQAFAAUABQAGAAYABgAGAAYABwAFAAUABQAFAAYA
BgAGAAcAAwACAAMABQAJAAcABgAEAAYABgAGAAYABQADAAEAAAACAAMABAADAAEAAgAE
AAIAAQABAAEAAQABAAAAAAAAAP3//P/7//r/+//8//3//v/9//z/+//6//r/+v/6//j/
+v/6//n/+f/5//z/AAAIABkAKgA5AEkAWwBsAH0AlwCvALkAuACjAHMAMADo/6D/bP9V
/1T/XP9k/3v/mP+t/7//zf/a/+P/6v/1//7/BgAJAAUA/v/5//X/7v/n/+D/2P/M/7z/
sf+t/67/rf+x/7n/xP/L/9D/1v/d/+P/5P/p/+3/8//1//P/9P/2//f/+P/4//n/+v/6
//v/+//7//7//v/+//7//P/9//3//f/+//7//v/+//7//v/+//7////////////9//7/
/v/+//z//P/8//3////////////9//7//v/+////////////AAAAAAAAAAAAAAEAAQAC
AAUABAAFAAYABQAEAAQAAwABAAEAAQABAP//AAABAAEA//8AAAIAAgAFAAcABwAHAAcA
CAAIAAgACgALAA0ADwAOAA8AEAARABAAEgATABQAFgAZABsAHAAbABwAHQAeAB0AHgAf
AB8AHwAeAB4AHgAdABwAHAAbABoAGAAWABQAEgAOAAoACAAIAAcABgAFAAUAAwADAAIA
///+//7//f/9//3//f/9//z//P/8//3//P/9//3//f8AAAAAAAAAAP7/AAAAAAAAAwAD
AAMAAwACAAIAAgADAAMABAAEAAUABwAHAAcABwAEAAQABAAFAAcABwAHAAcABwAHAAcA
BwAGAAUABAADAAQABQAGAAcABgAGAAUABAADAAIAAQAAAAQABAACAAIAAgACAAIAAgAC
AAAAAAAAAAAA/v/+//7//v/9//7///8AAP7//f/9//z//v///wAAAgAAAAAA//////3/
/f/+//7//v/+//7//////////////wAAAAAAAAEA/f/8//3///8BAP///v/8//7//v/+
//7//v/9//z//P/////////9//3//v8AAP7/+v/5//j/9//3//b/9v/2//b/9v/2//b/
+P/4//j/+P/4//j/+P/4//b/9v/2//T/+P/4//f/9//3//z/AgAMABkAKAA5AE0AYQBy
AIkAowCzALkAsACTAF0AFgDK/4T/VP9B/0T/TP9a/3H/jP+h/6//u//I/9P/2P/h/+z/
8P/v/+f/5P/h/9n/0P/J/8T/uv+u/6r/p/+j/6b/rf+z/7n/wv/L/87/0v/b/+P/6P/r
/+3/7f/x//P/9P/2//f/+P/4//n/+v/4//n/+f/5//v//P/9//7//f/9//z/+//9//7/
//8AAP///v/9//z//f/9//3//f/+/wAAAQACAAIAAgACAAMAAQABAAEAAQADAAQABAAE
AAMAAwADAAMABgAGAAYABgAEAAUABQAGAAoACAAIAAgABgAGAAcABwAHAAcABwAHAAgA
CgAMAA0ADAAMAA0ADAANAA8ADwAPABEAEgASABIAFAAVABcAGQAYABkAGgAbABwAHgAf
ACAAIQAjACQAJAAlACYAJwAoACcAKAApACkAKgAoACcAJgAiACAAHwAdABwAGgAYABYA
FwAUABEAEAAPAA0ACwAJAAcABQAFAAQAAQAAAAAA//////////////7//v/+/////v//
//////8AAAAAAAAAAAAAAgACAAIABQAFAAUABQAEAAQABAAFAAcACAAIAAkACgALAAwA
DQALAAoACQAJAAsACwALAAsACQAJAAkACQAHAAcABwAHAAcABwAHAAcABQAGAAYABgAI
AAgACAAIAAQABAAEAAQAAgACAAIAAgAFAAcACgAGAAUABAADAAIABAAEAAQABAACAAIA
AgACAP7//v/+//7//////wAAAAABAAEAAQACAAQABAADAAMAAQABAAIAAgAEAAQABAAF
AAUABQAFAAUAAwACAAEAAQACAAIABAAHAAkABwAGAAQABAAEAAQABAAEAAMAAgACAAEA
AQABAP////8AAAIAAAD9//3//f/9//v/+v/6//r/+//8//3//v/9//z/+//6//v//P/9
//7//P/8//z/+v/6//r/+f/5////BAASABwAJwA4AEsAXwB1AIwApQC9AM0AywC0AIUA
PQDu/6L/Xv88/zn/QP9G/1b/cf+M/6P/s/+7/8L/zf/Y/+H/5P/g/9v/1//U/83/yf/G
/8P/uv+u/6T/oP+f/5//pv+z/7//w//I/9H/1P/a/+P/6f/s//H/9f/1//X/9f/2//j/
+f/8//z//f/+//z//f/9//3//P/8//z//P/+//////////7//v/+//7///8AAAEAAgAD
AAMAAwADAAEAAgACAAIABAAEAAQABQAEAAMAAgABAAIABAAFAAYABQAFAAUABQAGAAYA
BgAGAAgACQAJAAoACgAIAAgACAAJAAoADAANAAwACwAKAAkACgAMAA4ADwAPABAAEgAS
ABEAEwATABMAFQAWABYAFgAUABUAFwAZABwAHQAeAB8AIAAiACMAJAAkACUAJQAkACcA
KAApACoAKwAsAC0ALQAqACgAJwAmACQAIgAhAB8AHAAaABgAFgAWABQAEgASAA8ADQAL
AAkABQADAAMAAgABAAAAAAD///z/+//6//n/+//8//3///8CAAMAAwADAAMAAgABAAAA
AgAEAAQABAAFAAUABQAFAAgACAAIAAkABwAIAAgACQAHAAcABwAHAAcACAAJAAsACQAJ
AAkACQAKAAsADAANAA0ADQANAA0ACgAJAAgABwAJAAoACgAKAAkACAAHAAYABQAGAAcA
CAAGAAYABgAGAAMABQAIAAcACAAGAAYABgAGAAUABAADAAIAAgACAAIAAgAAAAAAAAAA
AAAAAQADAAQAAwADAAMABAACAAIAAQABAAIAAwAFAAYABAAEAAQABQAFAAUABQAFAAUA
BAADAAMABAAEAAYACQALAAkACAAGAAYABgAGAAYACAAHAAYABgAGAAUABAABAAEAAgAE
AAIAAAABAAIAAwD///7//v/+//7//v/+//7//P/8//z//P/8//z//P/8//3//v////7/
/v/+//3//f///wIADgAcACcANABHAF0AcwCMAKMAvwDRANEAwACXAFUABgC4/3L/RP87
/0L/SP9Y/3X/kP+j/7P/v//I/9P/2v/h/+b/6P/j/93/2v/V/9H/zv/J/8T/uv+u/6b/
o/+l/6r/sf+5/8H/yv/N/9T/3v/l/+n/6v/x//n//f/7//r/+v/7//v//P/8//3//v8A
AAEAAQABAAIAAgACAAIAAgADAAMAAwAGAAYABgAGAAQABAAEAAQABwAHAAcABwAGAAYA
BQAEAAYABgAGAAcACQAJAAkACQAHAAgACAAIAAsACwALAAsACwAKAAkACAAKAAsACwAM
AAwACgAKAAoACgAKAAsACwALAAsACwALAA0ADgAPAA8AEQASABQAFAAVABcAFwAXABUA
FgAWABYAFgAXABkAGwAcAB0AHgAfACAAIgAjACQAJQAnACgAKAAnACgAKQAqAC0ALgAv
AC8ALgAsACsAKgAoACYAJQAjACQAIgAgAB4AHAAYABQAEgASABEAEAAPAAsACQAJAAgA
CQAIAAgABwAHAAcABwAHAAcABgAFAAUACAAJAAkACQAKAAoACgAKAAoADAAMAAwADQAN
AA0ADQAOAA4ADgAPAA8AEAAQABEAEQARABEAEQAQABAAEAARABMAEwATABMAEgARABAA
DwARABEAEQARABAADwAOAA0ACwAMAAwADAAMAAwADAAMAAoACgAKAAoACgAMAAwACgAK
AAoACgAIAAgACAAIAAgACAAIAAgACAAIAAgACAAJAAkACgAKAAoACQAIAAgACAAIAAcA
BwAHAAcACAAIAAYABgAGAAcACQAJAAkACQALAAoACQAJAAYABgAIAAsADwANAAwACgAJ
AAgABwAGAAcABwAHAAgABwAHAAcABQAFAAYACAAGAAUABQAFAAUAAQAAAAAAAAACAAIA
AgACAAEAAAD///7/AAAAAAAAAAACAAIAAgAAAAAAAAD/////AQACAAgAFAAhAC4AOwBL
AFsAcACFAJ8AtQC/ALwAowBzADIA6v+k/2z/V/9Y/17/av9//5b/q/+9/83/2v/n//D/
+/8CAAgACwAHAAAA+//1//D/6f/i/9z/0P/A/7X/s/+0/7f/vf/D/8r/zf/S/9T/2//l
/+r/6//x//f/+f/5//r//P/9//7//v///wAAAgADAAMAAwACAAIAAgACAAIAAwADAAMA
AwACAAEAAAABAAIAAwAEAAcABwAHAAcABgAGAAUABAAEAAQABAAFAAMAAwADAAMABQAG
AAYABgAHAAcABwAHAAYABgAGAAYACAAJAAkACgAKAAgACAAIAAgACAAJAAkACQAJAAkA
CQAJAAoACwALAAsADAAOAA4ADQAPAA8ADwAPABAAEAAQABAAEQATABUAFAAVABYAFwAa
ABwAHQAeAB0AHwAgACAAIQAiACMAJAAjACQAJQAlACcAJgAmACYAJQAkACQAIwAgAB4A
HAAaABsAGAAVABQAEwARAA8ADQAJAAcABwAGAAcABgAGAAUABwAHAAcABwAHAAYABQAF
AAgACQAJAAkACQAIAAcABgAHAAoACwAMAAsACwALAAsADAAMAAwADQAOABAAEQATABIA
EQAQAA8AEAAQABAAEQAQAA8ADgANAAsACwALAAsADAANAA4ADwAOAA0ADAALAAsADAAM
AAwACgAKAAoACgAKAAoACgAKAAwADAAMAAwADAAMAAkACAAHAAYABwAIAAkACgAGAAYA
BgAGAAcABwAIAAgABwAHAAcACAAIAAgABwAHAAkACQAKAAoACAAIAAgACQALAAsACwAL
AAoACAAGAAUABgAGAAgACwAPAA0ADAAKAAoACgAKAAoACgAJAAgACAALAAsACwAJAAgA
CAAJAAYABQAFAAUABQACAAAA///+////AAABAAIAAgACAAIAAgACAAIAAgACAAAAAAAA
AP7/AAAAAP////8BAAoAGAAkAC8APABLAF8AcQCEAJ8AtQDBAMEAqgB7ADsA9P+u/3b/
Wv9X/17/aP92/43/pP+5/8n/0//c/+f/8P/5/wAAAgD7//P/8P/r/+X/4P/f/9j/yv+8
/7T/r/+r/7D/u//J/8//0v/X/+D/5P/n/+3/9P/5//3/AQABAP//AAACAAMAAgACAAMA
BAAFAAcACAAJAAgACAAIAAgACQALAAwADQANAAwACwAKAAoACgAKAAoACwALAAsACwAN
AA4ADgAOABAAEAAQABEADwAPAA8ADwAPABAAEAAQABMAEwATABMAEgASABIAEgAUABUA
FQAWABgAFgAWABYAFAAUABUAFQAXABcAFwAXABUAFgAXABcAGAAaAB0AHgAdAB8AHwAf
AB8AIAAgACAAHgAfACEAIwAkACUAJgAnACgAKgArACwALQAvADAAMAAzADQANQA2ADUA
NgA3ADcANgA0ADMAMgAyADAALwAtACwAKgAoACYAIwAgAB0AHAAcABsAGgAZABUAEwAT
ABIAEwASABIAEQATABMAEwATABIAEgASABMAFAAVABUAFQAUABQAFAAUABYAGAAYABgA
GwAbABsAGwAaABoAGgAbAB0AHgAeAB8AHgAdABwAGwAdAB4AHwAhACEAIQAhACEAIAAf
AB4AHQAfAB8AHwAfAB4AHQAcABsAHAAeAB8AIAAeAB4AHgAeABoAGgAaABoAHAAcABwA
HAAaABwAHAAcABwAGgAaABoAGgAaABoAGgAaABgAGAAYABgAGQAZABoAGgAZABkAGQAa
ABoAGgAZABkAGQAZABoAGgAcABwAHAAdAB0AHQAdAB0AHQAcABsAGwAaABoAHAAfAB8A
HQAcABoAGgAaABoAGgAbABsAGwAcAB0AHQAdABsAHQAeACAAHgAaABkAGAAXABcAFgAW
ABYAGAAYABgAGAAXABYAFQAUABUAFgAXABgAGAAYABgAFgAYABgAFwAXAB0AIAAoADQA
PwBMAF8AdwCNAKIAuwDVAOMA5wDWAKsAawAgAND/jv9m/1n/XP9k/3L/i/+k/7n/y//Z
/+T/6//y//v/AAAAAPv/+f/2/+//6//q/+P/2v/S/8b/vv/B/8P/yP/R/9v/4f/o/+//
9P/4/wEACQAMAA8AEwAXABkAGAAYABkAGQAcABwAHQAeACAAIQAhACEAIgAiACIAIgAg
ACEAIQAhACAAIAAgACAAIwAkACUAJgAmACUAJAAjACQAJgAnACgAKgAqACoAKwAqACkA
KAAnACkAKgAqACoAKQApACkAKQAsACwALAAsAC4ALwAvADAAMAAuAC4ALgAvADAAMgAz
ADEAMQAxADEALwAwADEAMQAzADQANgA2ADcAOQA5ADkAOgA8AD0APgA9AD0APgA/AEEA
QwBFAEcARgBIAEkASgBJAEsATABMAE8AUgBVAFgAVwBWAFUAUwBUAFIAUQBQAE8ATgBO
AE0ASgBGAEIAPgBAAD4APAA8ADoANwA0ADEAMQAvAC8ALgAtACwALAArACkAKQApACkA
KgAqAA==
         </WaveFormData>
      </LeadData>
      <LeadData>
         <LeadByteCountTotal>10000</LeadByteCountTotal>
         <LeadTimeOffset>0</LeadTimeOffset>
         <LeadSampleCountTotal>5000</LeadSampleCountTotal>
         <LeadAmplitudeUnitsPerBit>4.88</LeadAmplitudeUnitsPerBit>
         <LeadAmplitudeUnits>��V</LeadAmplitudeUnits>
         <LeadHighLimit>2147483647</LeadHighLimit>
         <LeadLowLimit>268435456</LeadLowLimit>
         <LeadID>V3</LeadID>
         <LeadOffsetFirstSample>0</LeadOffsetFirstSample>
         <FirstSampleBaseline>0</FirstSampleBaseline>
         <LeadSampleSize>2</LeadSampleSize>
         <LeadOff>FALSE</LeadOff>
         <BaselineSway>FALSE</BaselineSway>
         <ExcessiveACNoise>FALSE</ExcessiveACNoise>
         <MuscleNoise>FALSE</MuscleNoise>
         <LeadDataCRC32>650283287</LeadDataCRC32>
         <WaveFormData>
GAAYABgAGAAaABoAGgAaABgAGAAYABgAGAAYABgAGAAaABoAGgAaABwAHAAcABwAHgAe
AB4AHgAgACAAIAAgACAAIAAgACAAIAAgACAAIAAiACIAIgAiACMAJAAlACYAJgAmACYA
JgAmACYAJgAmACgAKAAoACgAKAAoACgAKAAqACoAKgAqACwALAAsACwALAAsACwALAAt
AC4ALwAwADIAMgAyADIANQA2ADcAOAA6ADoAOgA6ADwAPAA8ADwAOgA6ADoAOgA3ADYA
NQA0ADEAMAAvAC4AKwAqACkAKAAkACIAIAAeAB0AHAAbABoAGQAYABcAFgAUABQAFAAU
ABIAEgASABIAFQAWABcAGAAYABgAGAAYABkAGgAbABwAHgAeAB4AHgAeAB4AHgAeACEA
IgAjACQAJAAkACQAJAAkACQAJAAkACQAJAAkACQAJgAmACYAJgAkACQAJAAkACQAJAAk
ACQAIgAiACIAIgAgACAAIAAgACAAIAAgACAAHgAeAB4AHgAcABwAHAAcAB4AHgAeAB4A
HQAcABsAGgAaABoAGgAaABgAGAAYABgAGQAZABgAGAAYABgAGAAXABcAFwAXABcAFwAX
ABcAFwAYABoAGgAaABsAGwAbABwAHAAcABwAHAAdAB4AHgAeAB0AHQAdAB0AIAAgACAA
IAAiACUAJwAlACEAHwAfACAAIAAfAB8AHgAaABoAGgAaABoAGQAZABsAGwAZABYAFAAU
ABQAEgARABAADwAPAA8ADwAPAA8ADwARABEAEQARABEAEQARABEAEAAQABAAEAARAA8A
EQAZACMALQA7AFQAdwCdAMEA6QAWATwBSgFAARsBzQBjAPL/hv8s/wL/BP8O/xn/MP9L
/2T/d/+E/5D/lv+a/6H/rv+1/7v/u/+7/73/vP++/77/u/+y/63/qv+o/63/tv/D/87/
1f/d/+P/6P/x//f/+f/+/wQACQAMAA8AEwASABIAEwAUABUAFQAVABcAFQAVABYAFwAX
ABcAGAAYABgAGAAYABkAGAAXABYAFQAYABgAGAAYABkAGQAZABkAFwAZABkAGQAZABkA
GQAZABkAGgAaABsAGwAcABwAHgAeAB0AHQAeAB8AHwAfACAAHgAfACAAIAAeAB8AHwAf
ACAAIAAgACEAIQAhACEAIgAgACAAIQAhACAAIAAhACEAIQAiACIAIwAkACQAIgAiACMA
IwAkACYAJwAnACYAJQAnACkAKwAtACsALQAuAC4AMAAxADMAMwAyADIAMgAyADIAMAAv
AC4AKwArACgAJgAlACQAIgAhAB8AHQAaABgAFAASABEAEQANAAwADAALAAcABwAHAAUA
BwAHAAcABwAJAAkACQAKAAkACgAKAAsACQAKAAsACwALAA0ADgAPAA8ADwAQABAADwAP
AA8AEAARABEAEwATABEAEQARABEAEwATABMAEwASABIAEQAQABAAEAAQABAADwAOAA0A
DAAKAAkACQAIAAgACAAIAAgACAAHAAYABQAFAAYABgAFAAcABgAFAAUABwAFAAIA//8A
AP7//v/+//7/AAAAAP/////+//7//v/+/wAA/////////f/9//3//f/7//v//P/+/wAA
AAD///////8AAAAAAAAAAAAAAQACAAIAAgADAAMAAQABAAIAAgACAAIABAAHAAYAAwD+
//v//P/+//////////7//P/8//r/+v/4//f/9//5//n/9//2//T/9v/2//T/8//y//H/
8P/v/+7/7f/u/+//8P/x/+//7//v/+//7//v/+7/7v/u/+7/7//v//X/+/8DABEAJQBC
AGUAiQCrANMA+gAUARYBAAHFAGkA//+a/zj/9P7o/vb+AP8R/yz/Q/9a/2v/dP9+/4b/
jv+Z/6L/q/+t/6f/p/+p/6r/qP+k/6H/nP+T/47/kP+T/5j/n/+o/6//tf+7/8D/w//L
/9H/1P/Y/93/4v/l/+n/6v/q/+v/7P/r/+v/6//t/+3/7f/u/+//7//v//D/8P/y//L/
8v/z//H/8f/x//H/8v/y//L/8v/z//P/8//z//H/8//z//P/9f/1//X/9f/z//T/9P/1
//X/9v/2//j/+P/3//f/+P/7//v/+//8//r/+f/4//b/9//5//r/+//6//r/+v/7//v/
+//7//z//v/+///////+//7///////3//v/+/////v/+//z//P//////AAACAAQABQAF
AAUABQAFAAUABQAHAAkACgAKAAoACwANAA0ADAAMAAwADAAOAAwACwAKAAcABwAEAAIA
AQAAAP7//f/7//n/9v/0//L/8P/v/+//7v/u/+//7//t/+3/7f/r/+z/7f/u/+//8//z
//P/9P/z//T/9P/1//f/+P/5//n/+f/7//z//f/9//3//v/+/////////wAAAwADAAUA
BQADAAMAAwADAAEAAQABAAEAAwAEAAQABAADAAIAAQAAAAAAAAAAAAAA/v/9//3//P/8
//z//P/8//z/+//6//n/+f/6//r/+f/9//z/+v/6//r/+v/6//r/+v/5//n/+P/4//j/
+P/4//f/9//3//f/9//3//f/+f/5//r//P/6//r/+f/5//v//P/8//z//P/8//3//v/+
//7///////////8AAAAAAgACAAQABwAJAAcAAwABAP//AAAAAP//AQAAAP7//v8AAAAA
/v/9//z//f/8//n/+P/2//j/+P/2//X/9P/z//H/8f/x//H/8//z//P/8//z//P/8//z
//H/8f/w//D/8P/w//H/8f/1//f///8PAB0AMABNAG8AlQC3AN4AAgEYARgB+wC9AF0A
9v+Q/zL/9v7s/vj+A/8W/zX/Tv9f/2z/dv+A/4r/lf+i/7H/uf+3/7P/s/+0/7L/sP+v
/67/p/+e/5r/m/+e/6X/rv+5/8H/xf/K/8//1f/d/+T/6v/v//D/8f/1//n/+v/8//7/
////////AQD/////AAABAAEAAQACAAIABAAEAAQABQADAAMAAwADAAIAAgACAAIABAAF
AAYABwAHAAkACQAJAAkACQAJAAkACwAMAAwADQAMAAwACwAMAAwACwALAAwADwAPAA8A
EAASABMAFAAUABIAEwATABMAFAAUABQAFQAVABUAFQAWABQAFAAVABUAFwAYABoAGwAa
ABoAGQAZABoAGgAYABgAFwAXABgAGgAcAB0AHQAdABwAHQAeAB8AHwAhACIAIgAiACMA
JQAlACYAJgAmACYAKAAmACUAJAAjACMAIAAeABkAGAAWABUAFQATABAADgAKAAgABwAH
AAQABAAFAAUABQAFAAUAAwAFAAUABQAFAAUABQAFAAYACQAKAAoACwANAA4ADwAPAA0A
DwAQABEAEwATABQAFAAVABUAFQAWABUAFQAXABcAFwAXABcAFwAXABcAFwAXABcAGAAY
ABgAGAAYABgAGAAWABYAFgAWABYAFQAVABQAEgASABIAEgATABMAEwATABEAEgASABEA
EQAQAA8ADwAPAA8ADgAOAA4ADgAOAA4ADgANAA0ADAAMAAwADAAOAA0ADQANAAsACwAL
AAsACwALAAwADgAOAA4ADQANAA0ADgAOAA4ADgAOAA8AEAAQABAAEQARABEAEQASABIA
EgASABQAFwAZABcAEwARABMAFAAUABMAEgAQAA0ADAAOAA4ADAALAA0ADwAPAA0ACQAG
AAcABgAGAAUABAADAAEAAQABAAEAAwADAAMAAwADAAMAAwADAAMAAwACAAIAAgACAAMA
AwAFAAkAEwAdACsAQABdAH8ApwDNAPYAHAE0ATYBHQHhAIUAFgCo/0L//P7s/vj+Af8Q
/y3/Sv9d/27/ev+C/4j/k/+g/63/s/+1/6//r/+y/7D/sv+x/67/qf+k/6L/pf+s/7P/
uv/B/8n/0//Y/93/4//r//L/9v/7//7/AwAFAAgACAAJAAoACQAJAAkACwALAAsADAAN
AA0ADQAOAA4ADAAMAAwADQAOAA8AEAARABIAEgASABIAEQARABEAEQATABUAFQAVABMA
EwATABMAFQAWABYAFwAXABgAGAAaABgAFwAXABgAGwAbABsAHAAcAB0AHgAeAB4AHwAf
AB8AIAAgACAAIQAjACMAIwAkACQAJAAlACUAJgAmACcAJwAnACgAKAApACoAKgAoACgA
JwAnACgAKgAsAC0ALQAtAC4ALwAwADEAMQAzADQANAAyADMANQA1ADYANgA2ADYANgA0
ADMAMgAxADEALgAsACkAKAAmACUAIwAhAB4AHAAaABgAFwAXABMAEgASABEADQANAA0A
CwANAA0ADQANAA8ADwAPABAADwAQABAAEQARABIAEwATABMAFQAWABcAFwAXABgAGAAX
ABcAFwAYABkAGQAbABsAGwAbABsAGwAdAB0AHQAdAB0AHgAeAB4AHAAcABwAHAAcABwA
HAAcABwAGwAbABoAHAAcABwAHAAaABkAGAAXABkAGgAaABkAGQAYABcAFwAWABUAEwAR
ABMAFwAVABIAEgASABIAEgASABIAEQARABAAEAAQABAAEAAPAA8ADwAPAA8ADwAPAA8A
DwAQABIAEgASABEAEQARABIAEgASABQAFAAVABYAFAAUABUAFQAVABUAFgAWABYAFgAY
ABsAHwAdABkAFwAVABYAFgAVABUAFAASABIAFAAUABIAEQAPABEAEQAPAAwACgAMAAwA
DAALAAoACQAJAAkACQAJAAcABwAHAAcABwAHAAcABwAHAAcABgAGAAYABgAHAAcACQAN
ABcAIQAtAEIAZQCPALUA3QAIATABQgFCASMB3QB3AAYAlP8w//T+7P72/v/+Ev8z/07/
X/9u/3r/gP+E/4//nv+p/63/r/+v/7H/sv+w/67/r/+s/6X/oP+g/6X/rv+1/8D/y//T
/9f/3P/h/+v/8//2//r//f8CAAUABwAIAAgACQAKAAkACQAJAAsADQANAA4ADwARABEA
EgASABIAEgASABMAEQARABEAEQASABIAEgASABMAEwATABMAEwAVABUAFQATABMAEwAT
ABQAFgAXABkAFwAYABgAGgAYABcAFwAYABkAGQAZABoAGwAdAB8AIAAeAB8AHwAfACIA
IgAiACMAIwAjACMAJAAkACQAJQAlACQAJAAlACUAJQAmACYAJwAoACgAJgAmACkAKQAq
ACwALAAtAC0ALQAuAC8AMAAxADEAMwA0ADQANAA1ADcANwA3ADgAOQA6ADoAOAA3ADYA
MwAzADAALgAtACwAKgApACgAJQAhAB4AHAAaABkAGQAVABQAFAATABMAEwATABEADwAP
AA8ADwARABEAEQASABEAEgASABMAEwAUABUAFQATABUAFgAXABcAFwAYABgAGwAbABsA
HAAbABsAHQAdAB8AHwAfAB8AHQAdAB0AHQAdAB4AHgAeABwAHAAcABwAHgAeAB4AHgAc
ABsAGwAaABoAGgAaABoAGgAZABgAFwAXABgAGAAXABcAFgAVABUAFwAXABQAFAASABIA
EgASABIAEgARABEAEgASABIAEgASABEAEQARAA8ADwAPAA8AEAARABMAFgAVABQAEgAR
ABEAEgASABIAEAAQABEAEgAUABQAFQAVABUAFQAWABYAFgAWABgAGwAdABsAFwAVABUA
FgAWABUAEwASABAAEAAQABAADgANAA0ADwAPAA0ACgAIAAoACgAIAAcABgAFAAUABQAF
AAUAAwADAAMAAwABAAEAAQABAAMAAwACAAIAAgACAAMAAwAFAAsAFQAhAC8ARgBlAI0A
sQDXAAIBJgE0ASoBAwG3AE8A4P94/yT/+v78/gb/E/8s/0v/Yv9z/4L/jP+U/5z/pf+w
/7f/u/+5/7f/uf+2/7L/sv+z/7L/qf+i/6D/pf+q/7H/uv/B/8v/0f/U/9v/4//p/+7/
9v/5//z//f/9/wAAAAABAAIABQAFAAUABwAHAAcACAAJAAcABwAIAAgABwAGAAUABQAG
AAcACAAJAAgACAAIAAgACQAJAAkACQAJAAsACwALAA0ADQANAA0ACwAMAAwADQANAA4A
DgAQABAADwAPABAADwAPAA8AEAAOAA8AEAAQABIAEwATABMAEgASABIAEwARABEAEQAS
ABUAFgAYABkAGQAYABgAFwAWABYAFQAVABQAFAASABIAFQAVABYAGAAYABkAGQAZABwA
HQAeAB8AHQAfACAAIAAgACEAIwAjACMAJAAlACYAJgAkACMAIgAfAB8AHAAaABkAGAAW
ABUAFQATABAADgAMAAoACQAJAAUABAAEAAMAAwADAAMAAQADAAMAAwADAAUABQAFAAYA
CQAKAAoACwAJAAoACwALAA0ADwAQABEADwAPABAAEAASABMAFAAWABYAFQAWABUAFQAV
ABUAFQAVABUAFQAVABMAFAAUABQAFAAUABQAFAAWABYAFgAWABIAEQARABAAEAAQABAA
EAAQAA8ADgANABEAEAAOAA0ADAAKAAoACgAKAAwADAALAAsACAAIAAgACAAGAAUABQAF
AAcABwAHAAcACQAJAAoADAAKAAoACQAJAAkACgAKAAoACgAKAAsADAAMAAwADQANAA0A
DQAOAA4ADQAMAA0ADwASABEADgANAA0ADgAOAA0ACwAKAAgACAAKAAoACAAHAAcACQAJ
AAcABAACAAQABAAEAAMAAgABAAAA///+//3//f/9//3//f/9//3//f/9//3//f/8//z/
/v/+//////8BAAMABQANABsAMABHAGUAiQCrANAA/AAeASoBIQH7AKsAQgDW/3D/HP/4
/vz+Bf8Q/yv/TP9h/3D/fv+K/5D/l/+k/6//uf+//7//u/+8/77/vP+5/7j/tf+s/6T/
n/+i/6n/sP+1/7//yf/Q/9P/1//f/+b/6v/v//T/+//9//7//v///wAAAQABAAEAAwAD
AAMABAAFAAUABQAGAAYACAAIAAgACQAHAAcABwAHAAYABgAGAAYACQAJAAkACQAHAAkA
CQAJAAkACQAJAAkACQAKAAoACwALAAwADAAOAA4ADQANAA4ADQANAA0ADgAPABEAEwAU
ABQAFQAVABUAFAAUABQAFQAVABUAFQAWABYAFgAXABcAGAAYABkAGQAZABoAGgAbABwA
HAAaABoAGwAbABwAHgAeAB8AHwAfACAAIQAiACMAIQAjACQAJAAkACUAJwAnACYAJgAm
ACYAKAAmACUAJAAlACUAIgAgAB0AHAAaABkAFwAVABIAEAAPAA4ADgAPAAkACAAIAAcA
BQAFAAUAAwABAAEAAQABAAMAAwADAAQABQAGAAYABwAHAAgACQAJAAkACwAMAA0ADQAN
AA4ADgAPAA8ADwAQABMAEwAVABUAFQAVABUAFQAVABUAFQAVABUAFgAWABYAFgAWABYA
FgAUABQAFAAUABMAEwAUABQAFAAUABQAFAATABEADwANAA8AEAAOAA8ADgAMAAwADAAM
AAwADAALAAsACgAKAAoACgAKAAkACQAJAAcABwAHAAcACQAJAAoADAAKAAoACQAJAAsA
DAAMAAwACgAKAAsADAAMAAwADQANAA8ADwAQABAADwAOAA8AEQAVABMADwANAAsADAAM
AAsADQAMAAoACgAMAAwACgAJAAkACwALAAkABAACAAQABAACAAEAAAD//wEAAQABAAEA
AQABAAEAAQD////////////////+//7//v/+/////////wUADQAVACMAOABTAHcAmwC/
AOoAFgEwATQBHwHrAJMAJAC0/0z/Av/o/vL+/f4O/yn/Rv9Z/2T/cP9+/4j/j/+c/6n/
r/+x/6//rf+w/7D/rv+t/6z/pf+e/57/of+i/6n/tP+9/8P/zf/U/9n/3f/l/+z/8P/1
//j/+////wIAAgADAAQAAwADAAMABQAFAAUABgAHAAkACQAKAAoACAAIAAgACQAKAAsA
DAANAAwADAAMAAwADQANAA0ADQANAA8ADwAPABEAEQARABEADwAQABAAEQARABIAEgAU
ABYAFQAVABYAFwAXABcAGAAaABsAHAAcABoAGwAbABsAHgAeAB4AHwAdAB0AHQAeACAA
IAAhACEAIAAgACEAIQAiACQAJQAnACYAJgAkACQAJQAlACYAKAAnACcAJgAlACgAKQAq
ACsAKwAtAC4ALgAsAC0ALwAvADAAMAAwADAALgAsACsAKgApACkAJgAkACMAIgAgAB8A
HwAdABoAGAAYABYAFQAVABAADgANAAsACwALAAsACQAHAAcABwAHAAkACQAJAAoACQAK
AAoACwALAAwADQANAAsADQAOAA8AEAARABMAFAATABMAEwAUABUAFQAXABcAGAAZABoA
GwAaABkAGAAXABcAGAAYABgAGAAYABgAGAAWABYAFgAWABYAFQAVABQAFAAUABQAFAAW
ABUAFAATABMAFAAUABMAEQAQAA8ADwAPABEAFAASABAAEAAQABAAEAAQAA8ADwAOAA4A
DgAOAAwACwALAAsACwALAAsACwANAA0ADgAQAA4ADgANAA0ADQAOAA4ADgAQABAAEQAS
ABIAEgATABMAEwATABQAFAASABIAFAAXABkAFwATABEAEwAUABQAEwARABAADgAOAA4A
DgAMAAsACQALAAsACQAIAAYACAAIAAYABQAEAAMAAwADAAMAAwADAAMAAwADAAMAAwAD
AAMABQAFAAQABAACAAIAAwADAAcACwAVACEALQBIAGsAkQC3AN8ACgEuAUIBPAEXAcsA
XwDu/4D/IP/s/uz++P79/hT/M/9O/2H/cP96/4D/iP+V/6D/qf+r/6v/rf+t/6z/qv+s
/6v/qv+h/5z/nv+j/6b/r/++/8n/y//R/9r/3//n/+//9P/2//v/AAABAAEABAAEAAUA
BgAHAAcABwAJAAcABwAIAAkACQAJAAoACgAKAAoACgALAA0ADQANAA0AEAAQABAAEAAP
AA8ADwAPAA8AEQARABEAEQARABEAEQARABIAEgATABMAFAAUABYAFgAVABUAFgAVABUA
FQAWABYAFwAYABgAGgAbABsAGwAcABwAHAAdABsAGwAbABwAHgAeAB8AHwAgACAAIQAh
ACMAJAAkACUAJgAmACQAJAAjACMAJAAmACgAKQApACkAKgArACwALQAtAC8AMAAwADIA
MwA1ADUAMgAyADIAMgAyADAALwAuAC0ALQAqACgAJQAkACIAIQAhAB8AHAAaABoAGAAX
ABcAEQAQABAADwALAAsACwAJAAgABwAGAAUABwAHAAcACAAKAAwADQAPAA0ADgAPAA8A
DwARABIAEwATABMAFAAUABUAFQAVABYAFwAXABkAGQAZABkAGQAZABkAGQAZABkAGQAa
ABoAGgAcABwAHAAcABoAGgAaABoAGAAXABcAFgAYABgAGAAYABgAFwAWABUAFQAWABYA
FQATABIAEQARABEAEwAUABMAEgAQABAAEAAQABAAEAAPAA8ADAAMAAwADAAMAAsACwAL
AAwADQAOAA8ADgANAA0ADgAOAA4ADQANAA8AEAAQABAAEAAQABEAEgASABIAEwATABMA
EwAUABQAFAAUABYAGQAbABkAFQATABEAEgASABEAEwASABAAEAAPAA4ACwAJAAkACwAL
AAkABgAEAAYABgAGAAUABAADAAMAAwADAAMAAQABAAEAAQD//////////wEAAQAAAAAA
AAAAAAEAAQADAAUADQAXACEANgBVAH0ApQDNAPYAHgE2ATIBFwHVAG8AAgCY/zj/+P7s
/vb+/f4O/zH/Tv9f/27/ev+C/4r/k/+c/6X/q/+r/6v/q/+u/67/rv+r/6j/of+a/5j/
mf+g/6f/sP+5/8P/yf/K/8//2//j/+b/6P/v//j/+//5//j/+P/5//r/+//7//v//f/9
//3//v////////8AAAAAAAAAAAAAAQABAAEAAQABAAAAAAAAAAAAAQABAAEAAQAAAAEA
AAD//wEAAQABAAEAAQACAAIAAwADAAQABAAGAAQAAwADAAQAAwADAAMABAAGAAcACAAI
AAcABwAGAAUACAAIAAgACQAHAAcABwAIAAgACAAJAAkACgAKAAsACwALAAwADAANAAwA
DAAKAAoACwALAAwADgAOAA8ADwAPABAAEQASABMAEwAVABYAFgAWABcAGQAZABoAGgAa
ABoAHAAaABkAGAAWABUAEQAOAA4ADgANAA0ADAAJAAUAAgACAAAA//////v/+v/6//n/
9//3//f/9f/z//P/8//z//f/9//3//j/+f/6//r/+//7//z//f/9////AQACAAMAAQAB
AAIAAgAFAAUABQAGAAUABQAHAAcACQAJAAkACQAHAAcABwAHAAcACAAIAAgABgAGAAYA
BgAGAAYABgAGAAYABQAFAAQABAAEAAQABAACAAEAAAD/////AAAAAP/////+//7//v/+
//7//v/8//z/+//7//r/+v/6//r//P/7//v/+//7//v/+//7//v/+//8//7/AAAAAP//
///+//7//f/8//7//v///wAA/v/+//////8BAAEAAgACAAAAAAACAAUACAAHAAQAAwAB
AAIAAgABAAMAAgAAAAAAAAAAAP7//f/7//3//f/7//n/+P/7//z/+P/3//b/9f/3//f/
9//3//X/9f/1//X/9f/1//X/9f/1//X/9P/0//b/9v/3//f/+f/5//3/BwAVACYAQQBh
AIEApQDKAPQAFAEgARUB7QCfADoA0v9q/xT/8P7y/v/+DP8n/0L/W/9u/3r/hP+M/5P/
oP+t/7P/u/+7/7n/tv+4/7b/sf+w/6//qv+g/53/oP+l/6r/s/+7/8H/xv/L/83/1f/g
/+b/6f/u//X/9f/4//j/+f/6//3//f/9/////////wAAAQABAAEAAgACAAQABAAEAAUA
BAADAAIAAQAEAAQABAAEAAcABwAHAAcABwAJAAkACQAJAAkACQAJAAkACgAKAAsACwAM
AAwADgAQAA8ADwAQAA8ADwAPABAAEgATABQAFAASABMAEwATABYAFgAWABcAFQAVABUA
FgAYABgAGQAZABoAGgAbABsAGwAcABwAHQAeAB4AHAAcABwAGwAbABwAIAAhACEAIQAk
ACUAJgAnACYAJwAnACYAJgAnACkAKQAoACgAKAAoACsAKgAqACoAKQApACYAJAAjACIA
IAAfAB0AGwAYABYAEgAQAA8ADwANAAwADAALAAkACQAJAAcACAAJAAoACwALAAsACwAM
AA0ADgAOAA8ADwAQABEAEQARABMAFAAVABcAFwAYABgAGwAbABsAHAAfAB8AIQAhACEA
IQAhACEAHwAfAB8AHwAfACAAIAAgACAAIAAgACAAIAAgACAAIAAgAB8AHwAeABwAHAAc
ABwAHAAbABoAGQAaABwAHQAdABsAGgAaABoAGgAaABgAGAAXABcAGAAYABgAGAAWABUA
FQAVABUAFQAVABUAFQAVABYAGAAaABoAGQAZABkAGgAaABoAGgAaABsAHAAeAB4AHwAf
ABwAGwAbABoAGwAcAB8AIwAlACMAHwAdAB0AHgAeAB0AHQAcABoAGgAaABoAGAAXABkA
GwAbABkAFAASABQAFAASABEAEAAPAA8ADwAPAA8AEQARABEAEQARABEAEQARAA8ADwAO
AA4ADgAOAA8ADwARABcAIwAvAD8AVABzAJkAvQDjAA4BMAE+ATgBEwHJAGEA9v+O/zT/
Bv8E/xD/Gf8u/0v/ZP95/4j/kv+Y/6D/q/+4/8H/x//D/8H/xf/G/8b/xv/H/8T/u/+0
/7L/s/+2/73/zP/Z/9//4//o//H/8//3//7/CAANABAAEwAVABQAFAAVABYAGQAZABkA
GwAdAB0AHgAfAB0AHQAeAB4AHwAgACEAIwAjACMAIwAjACQAJAAkACQAIwAjACMAIwAl
ACcAJwAnACkAKQApACkAKQAqACoAKwAtAC4ALgAwADAALwAvADAAMQAxADEAMgA0ADUA
NgA2ADYANwA3ADcAOAA4ADgAOQA5ADkAOQA6ADoAOgA7ADsAPgA+AD8APwA9AD4APgA/
AEAAQAA+AD4APQA9AD4AQABCAEMAQwBDAEQARQBGAEcARQBHAEgASABKAEsATQBNAEwA
TABMAEwATABKAEkASABJAEkARgBEAEMAQgBAAD8APgA7ADcANAA0ADIAMQAxAC0ALAAs
ACsAKQApACkAJwApACkAKQApACkAKQApACoAKwAsACwALQArACwALQAtAC8AMQAyADMA
NAA1ADcAOAA5ADkAOQA6ADkAOQA7ADsAOwA7ADsAOwA8AD0APgA/AD8AQABAAEAAPgA+
AD4APgA+AD4APgA+AD0APQA+AD4APgA+AD4APgA8ADsAOgA5ADsAPAA8ADsAOwA6ADkA
OQA4ADoAOgA6ADoAOAA4ADcANwA4ADgAOAA4ADgANwA3ADcANQA1ADUANQA3ADcAOAA6
ADoAOgA5ADkANwA4ADgAOAA5ADoAPAA+AD4APgA/AD8APwA/AEAAQAA/AD4APwBBAEUA
QwA/AD0APQA+AD4APQA/AD4APAA8AD4APgA8ADsAOQA7ADsAOQA2ADQANgA2ADYANQA0
ADMANQA1ADUANQAzADMAMwAzADMAMwAzADMANQA1ADQANAA2ADYANwA3ADkAOwBDAFEA
XwB0AJUAuwDhAAcBMgFYAW4BcAFVAREBrQA8AM7/aP8o/xr/Jv8v/0L/Y/9+/5H/oP+s
/7T/vP/F/9L/2//f/+H/4f/h/+D/4v/m/+P/3v/b/9b/1v/Z/97/5f/w//v/AwALABIA
GQAdACUALAAuAC8ANAA5AD0APgA+AD8AQABBAEEAQQBDAEUARQBGAEcARwBHAEgASABI
AEgASABJAEcARwBHAEcASgBKAEoASgBLAEsASwBLAE0ATwBPAE8AUQBRAFEAUQBRAFIA
UgBTAFMAVABUAFYAVgBVAFUAVgBZAFkAWQBaAFwAXQBeAF4AXgBfAF8AXwBgAGAAYABh
AGEAYQBhAGIAYgBiAGMAYwBkAGQAZQBlAGcAaABoAGkAagBqAGgAaABpAGkAagBsAHAA
cQBxAHEAcgBzAHQAdQB1AHcAeAB4AHkAewB+AH8AfAB8AHwAfAB8AHoAeQB4AHkAeQB2
AHQAbwBuAGwAawBrAGkAZgBkAGIAYABfAF8AXQBcAFwAWwBXAFcAVwBVAFcAVwBXAFcA
WQBXAA==
         </WaveFormData>
      </LeadData>
      <LeadData>
         <LeadByteCountTotal>10000</LeadByteCountTotal>
         <LeadTimeOffset>0</LeadTimeOffset>
         <LeadSampleCountTotal>5000</LeadSampleCountTotal>
         <LeadAmplitudeUnitsPerBit>4.88</LeadAmplitudeUnitsPerBit>
         <LeadAmplitudeUnits>��V</LeadAmplitudeUnits>
         <LeadHighLimit>2147483647</LeadHighLimit>
         <LeadLowLimit>268435456</LeadLowLimit>
         <LeadID>V4</LeadID>
         <LeadOffsetFirstSample>0</LeadOffsetFirstSample>
         <FirstSampleBaseline>0</FirstSampleBaseline>
         <LeadSampleSize>2</LeadSampleSize>
         <LeadOff>FALSE</LeadOff>
         <BaselineSway>FALSE</BaselineSway>
         <ExcessiveACNoise>FALSE</ExcessiveACNoise>
         <MuscleNoise>FALSE</MuscleNoise>
         <LeadDataCRC32>1431620272</LeadDataCRC32>
         <WaveFormData>
CgAKAAoACgAMAAwADAAMAAoACgAKAAoACAAIAAgACAAKAAoACgAKAAoACgAKAAoACwAM
AA0ADgAOAA4ADgAOAA8AEAARABIAEgASABIAEgAUABQAFAAUABcAGAAZABoAHAAcABwA
HAAdAB4AHwAgACIAIgAiACIAIwAkACUAJgAoACgAKAAoACsALAAtAC4AMAAwADAAMAAy
ADIAMgAyADIAMgAyADIANAA0ADQANAAyADIAMgAyADEAMAAvAC4ALQAsACsAKgAoACYA
JAAiACEAIAAfAB4AHAAaABgAFgAVABQAEwASABAADgAMAAoACgAKAAoACgAJAAgABwAG
AAYABgAGAAYACAAIAAgACAAIAAgACAAIAAgACAAIAAgACQAKAAsADAAKAAoACgAKAA0A
DgAPABAADgAOAA4ADgAOAA4ADgAOABAAEAAQABAAEAAQABAAEAAQABAAEAAQABAAEAAQ
ABAADgAOAA4ADgAOAA4ADgAOAAwADAAMAAwADAAMAAwADAALAAoACQAIAAoACgAKAAoA
CAAIAAgACAAIAAgACAAIAAgACAAIAAgACAAGAAYABgAIAAgACAAIAAgACAAIAAgACAAI
AAgACQAJAAsACwAKAAoACgAKAAoADAANAA0ADQALAA4ADgANAA0ADgAOAA4AEAASABIA
EgAUABcAGQAXABMAEgASABIAFAAUABMAEgAQAA4ADQALAAwACwALAAsADQALAAcABgAE
AAQAAwACAAEAAAAAAAAA/v/+//7//v8AAAAAAAAAAAIAAgACAAEAAQABAAEAAgACAAIA
AAAEAAkADQAXAC0AUQB2AJsAxAD0ABsBLQEsAREBzgBuAAkApf9Q/yH/Fv8W/xv/JP8z
/0T/UP9c/2T/Z/9t/3f/gf+J/5H/lv+Z/53/n/+g/6H/n/+b/5v/n/+j/6j/s//A/8j/
zv/U/9r/4P/m/+n/7P/x//T/+P/6//v////+////AAABAAIAAgACAAMAAQADAAMABAAG
AAYABwAHAAYABQAEAAMAAQABAAEAAQAEAAQABQAFAAcABwAIAAgABgAIAAgACAAHAAcA
BgAFAAcACAAIAAgACwALAAwADgAOAA0ADQAQABAAEAARABIAEgAVABUAFQAUABUAFgAX
ABgAGQAaABoAGgAcAB0AHgAdAB8AHwAfACAAIQAiACIAIwAlACYAJgAnACcAJwAnACgA
KAApACoALAAsACsAKwAtAC4ALgAtAC0ALQAtACsAKwAsACwALQAqACkAKQApACUAIwAh
ACEAHgAcABsAGQAYABgAGQAXABYAFAASABEADQAMAAwACwAKAAkACAAHAAQAAwABAP//
//8AAAEAAgABAAIAAwADAAQABAAEAAQAAgACAAMAAwAEAAUABQAFAAcABwAHAAcACAAH
AAYABQAHAAcACAAJAAcABwAIAAgACgAKAAoACgAHAAYABQAEAAYABgAGAAcABwAHAAYA
BgAFAAUABAAEAAQABAAEAAMABQAFAAQABAADAAIAAQAAAAMAAgADAAQABgAEAAIAAQAA
AP7//v/+//7///8AAAEAAAAAAAAAAAAAAAIAAgACAAIAAgACAAIAAgAAAAEAAQADAAUA
BAAEAAQAAgACAAIAAwAFAAUABQAIAAgABwAHAAgACAAIAAgACgAIAAgACgANAA4ACwAI
AAYACAAIAAgACAAJAAgABwAGAAQAAwACAAEAAQABAAEA///9//z//P/8//n/+P/3//b/
9P/0//T/9P/1//b/9//4//b/9v/2//b/9v/1//X/9f/1//b/9v/2//r//P/7/wMAFwA1
AFkAgACpANQAAAEdAScBFgHhAIgAJADB/2P/HP8F/wj/Dv8V/yT/Mf9C/1D/Wv9g/2f/
b/95/4X/j/+T/5L/k/+Z/53/nv+b/5v/m/+Z/5v/nf+k/6v/tP++/8b/yv/O/9L/1P/Z
/97/4f/k/+j/7P/x//P/9P/1//b/9//2//b/9v/3//n/+//7//z/+v/6//v/+//8//3/
/v////7//f/8//v//v/+///////9//3//v/+//7/AAAAAAAAAQADAAQABQAEAAQAAwAC
AAMAAwAEAAYACAAHAAcACgAMAAwADQAOAAsADQAMAAsADgAPABAAEQAQABEAEgASABQA
FgAXABgAGQAbABsAGwAcAB0AHgAeAB0AHwAgACAAIAAfAB4AHQAfACAAIgAkACYAJgAl
ACUAIwAkACQAIwAjACMAIwAhACIAIgAhACEAHgAdAB0AHQAdABsAGQAZABQAEgARAA8A
DQAMAAwACQAIAAYABAADAP///v/+//3//P/7//r/+f/4//n/+f/5//n/+v/7//z/+//8
//3//f/+//7//v/+//7//v//////AAABAAEAAQADAAMAAwADAAMAAwADAAMABQAFAAYA
BwAHAAcACAAIAAgACAAIAAgACgAKAAoACgAJAAgABwAHAAcABwAGAAYAAwADAAIAAgAC
AAIAAgABAAMAAwACAAIAAQAAAP///v8CAAIAAAAAAAAAAAAAAP7//v/+//z//P/8//z/
/P/8//z//P/8//r/+v/6//r//P/9//3////9//z//P/8//7//v/+////////////AgAE
AAMAAwAEAAIAAgACAAQABgAGAAgACwALAAkABwAGAAQABAAEAAQABQAEAAMAAgAEAAMA
AgABAP////////3/+f/4//j/+P/1//T/8//y//L/8v/y//L/9P/0//T/9P/0//T/9P/0
//L/8f/x//H/8f/y//L/8v/2//b/+f8BAAkAHQA9AGQAiwC2AOQADwEnASwBFQHaAH4A
FQCr/0r/Bf/u/vT++f4C/xX/Kv84/0T/Sv9R/1v/Zf9x/3//i/+O/4//k/+V/5b/l/+Z
/5v/mf+X/5n/nP+j/6z/tP++/8b/zP/O/9L/2f/e/+P/6P/q/+r/6//v//L/8//0//X/
+P/4//j/+f/5//v/+//8//z//P/9//3//f/9//3//f/9//3//f/9//z//P/9//3/////
/wAAAAAAAAIAAgACAAQABQAFAAUAAwAEAAQABAAFAAUABgAIAAoACQAJAAwADAAMAA0A
DgAOABEAEQARABAAEQASABMAFgAXABgAGAAYABoAGwAcABwAHQAcABsAHwAhACMAJAAk
ACUAJQAkACUAJQAlACUAJAAkACUAJgAqACoAKQApACgAKAAnACUAJQAlACUAIwAjACQA
JAAlACIAIQAhACEAHQAbABkAGQAYABYAFQATAA8ADgAOAAsADAAKAAgABwAEAAIAAQD/
/wAA///+//3/+//7//r/+f/5//r/+//8//v//P/9//3//v/+//7//v/+//7//////wIA
AwADAAMABQAFAAUABQAJAAkACQAJAAcABwAIAAkACQAJAAoACgAMAAwADAAMAAoACgAK
AAoADAAMAAwADQALAAsACgAKAAkACQAIAAgABgAGAAYABQAHAAcABgAGAAYABgAGAAYA
BgAEAAQABAAGAAYABAACAAIAAgACAAIAAgACAAAAAAAAAAAAAAACAAIAAgACAAAAAAAA
AAAAAAABAAEAAwADAAIAAgACAAQABAAEAAUABQAFAAUACAAGAAUABQAGAAgACAAIAAoA
CgAKAAwADwAPAA0ACwAKAAsADAANAA4ADAAKAAgABgAIAAcABgAFAAUABQAFAAMA///+
//7//v/9//z/+//6//j/+P/4//j/+v/6//r/+v/4//j/+P/4//r/+f/5//n/9//4//j/
+P/4//r///8DAA0AHwA9AGIAiwC0AOAACwEnATIBIwHyAJwAMwDL/2j/Hf8A/wL/Bf8M
/xv/Lv88/0j/Uv9Z/1//a/93/3//if+O/4//k/+X/5j/m/+d/5v/nf+d/53/ov+r/7T/
vP/C/8r/0P/W/9r/3//m/+v/7v/y//b/+f/7//z//f/+/////v/+//7//////wEAAQAC
AAAAAAABAAEAAwADAAMAAwAFAAUABQAFAAYABgAHAAcABQAFAAYABgAGAAgACAAIAAYA
BwAHAAcACAAKAAsADAALAAsADAAOABAADwAPABIAEgASABMAFAASABUAFQAVABgAGQAa
ABsAHAAdAB4AHgAeACAAIQAiACMAJQAlACUAJgAnACgAKAApACsALAAsAC0ALQAtAC0A
LgAuAC8AMAAyADIAMQAxAC8AMAAwAC8AMgAzADQAMwAxADAALgAtACwAKwArACsAJwAl
ACMAIwAiACAAHwAdABsAGgAaABcAFgAUABIAEQANAAwADAALAAwACwAKAAkABQAFAAQA
AwAEAAQABAAEAAMABAAFAAUABAAEAAQABAAEAAQABQAFAAYABwAHAAcACQAJAAkACQAJ
AAkACQAJAAkACQAKAAsACwALAAwADAAMAAwADAAMAA4ADgAOAA4ADAAMAAwADQANAA0A
DAAMAA0ADQAMAAwADAAMAAwACwAJAAkACAAIAAoACgAKAAoADAAKAAoACgAHAAYABQAD
AAUACQAIAAYABgAGAAYABgAIAAgACAAGAAQABAAEAAQABAAEAAQABAAEAAQABAAEAAYA
BwAHAAkABwAGAAYABgAIAAgACAAJAAkACQAJAAwACgAJAAkACgAMAAwADAAOAAwADAAO
ABEAFQATABEAEAAOAA4ADgAOAA0ADAALAAoADAALAAoACQAHAAcABwAFAAEAAAAAAAAA
AAAAAAAAAAD+//7//v/+//z//P/8//z//v/+//7//v/8//v/+//7//3//v/+//7//P/+
/wMABQANAB8AQQBqAJEAugDqABUBKwEyAR0B4gCIACEAuf9e/x//DP8K/w3/Fv8p/zr/
RP9Q/1j/Xf9j/23/e/+F/43/kv+V/5X/mf+a/53/n/+d/53/nf+f/6T/rf+2/8D/yv/S
/9T/2P/c/+P/6v/t//D/8v/2//n/+f/6//v//P/9//7//v/+//////8BAAEAAgACAAIA
AwADAAMAAwADAAMAAwADAAMAAwACAAIAAwADAAUABQAGAAYABAAGAAYABgAEAAUABQAF
AAYACAAJAAoACQAJAAoADAAMAAsACwAOAA4ADgAPABAAEAATABMAEwAUABUAFgAXABoA
GwAcABwAHAAeAB8AIAAfACEAIQAhACQAJQAmACYAJwApACoAKgApACkAKQApACsALAAu
ADAAMAAwAC8ALwAvADAAMAAvAC8ALwAvAC0ALAAsACsAKwAsACsAKwArACkAJwAlACUA
IgAgAB8AHQAbABoAGgAXABQAEgAQAA8ADQAMAAwACwAKAAkACAAHAAYABwAHAAcABgAG
AAYABgAFAAYABwAHAAgACAAIAAgABgAGAAcABwAGAAcABwAHAAsACwALAAsACwALAAsA
CwANAA0ADgAPAA8ADwAQABAADwAOAA0ADAAMAAwADAAMAAwADAAMAA0ADgAPAA8AEAAN
AA0ADAAMAAoACgAKAAkACgALAAsADAAKAAoACgAKAAoACAAIAAgACgAIAAgACAAGAAYA
BgAGAAYABgAGAAQABgAGAAYABgAGAAYABgAGAAUABAADAAIABQAHAAgACwAJAAgACAAI
AAgACAAIAAkACAAHAAYACAAJAAkACgAMAAwADAAMAA4AEAAQABIAFQAWABMAEAAOABAA
EAAQABAADQAMAAsACgAKAAkACAAHAAcABwAHAAUAAQAAAAAAAAD///7//f/8//7//v/+
//7//P/8//z//P/8//z//P/8//z/+//7//v/+f/6//r/+v/+//z/AQAHABEAKQBNAHQA
mQDCAPIAGQErASgBBwHEAGAA+f+Z/0j/Gf8O/xD/Ff8i/zf/RP9Q/1z/ZP9p/3H/e/+D
/4v/kf+W/5n/nf+d/5r/m/+h/6P/of+f/6P/qv+v/7b/vv/G/87/0v/U/9z/5f/o/+v/
8P/0//b/9f/1//b/9//4//n//P/8//z//f///wEAAQACAAEAAAAAAP///f/9//3//f8A
AAEAAgADAAIAAgADAAMAAgABAAEAAAABAAQABQAGAAgACQAJAAkABwAIAAgACAALAAsA
DAAOAAwACwALAA4ADgAOAA8AEAAPABEAEAAPABEAEwAVABcAGAAZABoAGgAXABgAGAAY
ABwAHwAgACEAIgAjACQAJAAkACUAJQAkACMAIwAjACMAJQAmACgAKgAqACoAKQApACoA
LAAtAC0AKwArACsAKQAoACgAJwAnACYAJQAlACUAIwAhAB8AHwAcABoAGQAXABMAEgAS
AA8AEAAOAAwACwAHAAYABgAFAAIAAQAAAP//AAABAAEAAQACAAIAAgACAAEAAgADAAMA
BgAGAAYABgAEAAQABQAFAAgACQAJAAkACQAJAAkACQANAA0ADQANAAsACwAMAA0ADwAP
ABAAEAAPAA4ADQAMAAwADAAMAAwADgAOAA4ADwANAA0ADAAMAA0ADQAMAAwACgAKAAoA
CQAJAAkACAAIAAwACgAIAAoACAAGAAYABgAGAAgACAAIAAYABAAEAAQABAADAAIAAQAA
AAMABAAFAAYABAAFAAUABwAFAAQABAAEAAYABgAGAAcABQAFAAUACAAIAAcABwAIAAoA
CgAKAAwACwAKAAsADQAQAA8ADgAOABAAEAAQABAADQAMAAsACgAKAAkACAAHAAcABwAH
AAUAAQAAAAAAAAD///7//f/8//r/+v/6//r/+v/6//r/+v/4//j/+P/4//r/+f/5//n/
+f/6//r/+v/6//z//f///wcAFwAvAFIAdwCgAMwA/wAlATYBMwESAcQAXQDx/4j/Mf8E
//7+Af8E/xX/LP86/0b/Uv9b/2H/Z/9x/33/h/+S/5f/l/+b/57/n/+f/5//n/+h/5//
ov+n/6z/sv+4/8L/zv/U/9b/2//k/+f/6P/s//L/9f/3//b/9//4//n/+v/6//r/+//7
//3//f/+/wAAAAABAAEAAwADAAMAAwABAAEAAQABAAAAAAABAAEAAgADAAUABgAEAAYA
BgAGAAYABwAHAAcABwAIAAgACAAJAAkACgAMAAwACwALAA4ADAAMAA0ADgAQABMAEwAT
ABQAFQAWABcAFgAXABgAGAAYABoAGwAcAB0AHwAfAB8AIAAhACIAIgAlACcAKAAoACkA
KQApACkAKgAqACsALAAuAC4ALQAtAC0ALgAuAC0AKwArACsAKQAoACgAJwAnACQAIwAj
ACMAIQAfAB0AHQAcABoAGQAXABMAEgASAA8ADAAKAAgABwAGAAYABwAHAAQAAwACAAEA
//////7//f/6//r/+v/6//3//v/////////+//3//P/+//7//////wIAAwADAAMABAAD
AAIAAQAFAAUABQAFAAcABwAIAAkACQAJAAoACgAKAAoACgAKAAoACgAKAAoACgAKAAoA
CwAJAAkACAAIAAgACQAJAAoACAAIAAgABwAFAAUABAAEAAgACAAGAAQABAACAAIAAgAC
AAIAAgACAAAAAQACAAMABAACAAIAAgACAAIAAgACAAIAAgADAAMABQAFAAQABAAEAAYA
BgAGAAcABQAFAAUACAAIAAcABwAIAAoACgAKAAwACwAKAAsADQAPAA0ACwAKAAoACgAK
AAoACQAIAAcABgAGAAUABAADAAUABQAFAAMA/f/8//z//P/7//r/+f/4//r/+v/6//r/
+v/6//r/+v/6//r/+v/6//j/9//3//f/9//4//j/+P/2//z///8BAAkAGQA3AF4AhQCs
ANwADQErATQBKQH8AKwAQQDX/3D/If8A//7+A/8K/xn/LP86/0T/TP9X/1//Z/9z/3//
h/+O/5H/k/+X/5r/m/+b/53/mf+Z/53/ov+n/67/uP/A/8b/zv/U/9j/2//i/+n/7P/w
//T/9f/3//j/+f/6//v//P/8//z//f/8//3//P/8//3//v8AAAEA//////////8AAAEA
AgADAAIAAgADAAMAAwADAAQABAAGAAgACAAIAAgACQAJAAkABwAIAAgACAALAAsADAAO
AA4ADQANABAADgAOAA8AEAAQABMAEwATABQAFQAWABcAGAAZABoAGgAaABwAHQAeACEA
IwAjACMAJAAlACYAJgAnACkAKgAqACsAKwArACsALQAuADAAMgAzADIAMAAvADEAMgAy
ADEALwAvAC8ALQAsACwAKwArACoAKQApACkAJQAjACEAIQAeABwAGwAZABcAFgAWABMA
FAASABAADwANAAwADAALAAkABwAFAAMAAwADAAIAAQD+//7//v/+//3//v//////AAAA
AAAAAAAAAAAAAQABAAAAAQABAAEABAAFAAYABwAHAAcABwAHAAcABwAIAAkACwALAAwA
DAAMAAwADAAMAAwADAAMAAwADAAMAAwADQALAAsACgAKAAkACQAIAAgACgAKAAoACQAL
AAsACgAKAAgACAAIAAgABgAEAAQABAAEAAgACgAIAAYABgAGAAYABgAGAAYABAACAAIA
AgACAAAAAAAAAAAAAQACAAMABAAGAAcABwAJAAcABgAGAAYABgAGAAYABwAJAAkACQAM
AAoACQAJAAoACgAKAAoADAAMAAwADgARABUAEwARABAAEAAQABAAEAAOAAwACgAIAAoA
CQAIAAcABQAFAAUAAwABAAAAAAAAAP///v/9//z//P/8//z//P/+//7//v/+//z//P/8
//z//P/7//v/+//7//z//P/8//z//v8DAAcADwArAE0AcgCZAMYA8gAbATMBNgEbAdgA
dgAPAKv/Tv8V/wj/DP8N/xb/Kf84/0b/Uv9Y/1//af9z/3v/hf+N/5D/k/+X/5n/mv+b
/53/nf+b/53/of+k/6v/sv/A/8z/zv/S/9r/4P/j/+j/7f/w//L/9v/3//X/9//5//v/
/f/+//7//v////7////+//7//v/+/////////////////wEAAQABAAEABAAEAAUABQAD
AAMABAAEAAIABAAEAAQABAAFAAUABQAFAAYABgAGAAcABwAIAAoACgAJAAkADAAOAA4A
DwAQABAAEwATABMAEgATABQAFQAWABcAGAAYABYAGAAZABoAHAAfACAAIQAiACMAJAAk
ACUAJwAoACgAKQApACkAKQAqACoAKwAsAC4ALgAtAC0ALQAuAC4ALQAtAC0ALQArACoA
KgApACkAKAAnACcAJwAjACEAHwAfABwAGgAZABcAFQAUABQAEQARABAADwAPAA0ADAAM
AAsACgAJAAgABwADAAMAAgABAP7//v/+//7//f/+//////8BAAIAAwAEAAQABAAFAAUA
BAAFAAUABQAHAAcABwAHAAcABwAHAAcACQAJAAoACwAKAAkACQAIAAoACgAKAAoADAAM
AAwADAAMAAwADAANAA0ADQAMAAwACQAJAAgACAAKAAoACgAJAAkACQAIAAgACAAIAAgA
CAAKAAgACAAIAAYABgAIAAcABAAGAAYABgAGAAYABgAGAAQABAAEAAQABAAEAAQABAAE
AAQABAAEAAQABAAFAAUABwAHAAYABgAGAAcACAAJAAsACwALAAsADgAMAAsACwAMAAwA
DAAMAA4AEAAQABIAFQAVABMAEQAQAA4ADgAOAA4ADgAOAA4ADgAMAAsACgAJAAcABwAH
AAUAAwACAAIAAgADAAIAAQAAAP7//v/+//7//v/+//7//v/8//z//P/8//7//f/9//3/
//8AAAAAAAAAAP7/AQAFAAsAHQA/AGYAjwC2AOYADwErATABHQHiAIoAJQDF/2r/Lf8Y
/xT/E/8c/zH/QP9M/1j/YP9n/2//d/9//4f/kf+W/5n/nf+h/6b/o/+j/6P/o/+h/6P/
qP+t/7j/vv/G/87/1P/W/9r/4//q/+3/8P/0//r//f/7//r/+//8//3//v/+//7/////
/wEAAQACAAQABAAFAAUAAwADAAMAAwADAAMAAwADAAYABgAHAAcABQAFAAYABgAEAAYA
BgAGAAYABwAHAAcACAAKAAsADAALAAsADAAOAA4ADQANABAADgAOAA8AEAASABUAFQAV
ABQAFQAWABcAGAAZABoAGgAYABoAGwAcAB8AIQAhACEAJAAlACYAJgAnACkAKgAqACoA
KQAoACcAKAAoACkAKgAuAC4ALQAtAC8AMAAwAC8ALwAvAC8ALQAsACwAKwArACoAKQAp
ACkAJwAlACMAIwAeABwAGwAZABgAGAAZABcAFgAUABIAEQARABAAEAAPAAwACwAKAAkA
BQAFAAQAAwACAAIAAgACAAUABgAHAAcABgAGAAYABgAHAAgACgALAAoACwALAAsADAAL
AAoACQAMAA0ADgAPAA4ADQANAA0ADgAPABEAEgARABAADwAOABAAEAAQABAAEAAQABAA
EQARABEAEAAQAA8ADwAOAA4ADgAOAA4ADQALAAsACgAKAAoACgAKAAoACgAIAAgACgAK
AAoACgAIAAgACAAGAAYABgAGAAYABwAIAAkACgAIAAgACAAIAAoACwALAA0ADQAMAAwA
DAALAAoACQAJAAkACQAJAAwADAALAAsADAAOAA4ADgAQAA4ADgAQABMAFwAVABMAEgAQ
ABAAEAAQABEAEAAPAA4ADgANAAwACwALAAsACwAJAAcABgAGAAYAAwACAAEAAAACAAIA
AgACAAEAAAD///7//v/+//7//v8AAP//////////AAAAAAAAAAD+////BQALABkAMwBY
AH0ApADQAAEBIwE0ATEBDgHIAGMA+/+S/zn/Cv8A/wf/Dv8d/zD/Qv9O/1j/X/9n/23/
ef+F/4//mP+f/6H/o/+k/6X/o/+j/6n/qf+n/6r/rf+y/7r/xP/K/9D/1v/Y/9v/4P/r
//D/8P/0//n/+//+////AAABAAIAAgACAAMAAwAFAAUABgAGAAYABwAHAAkACQAJAAkA
CAAHAAYABQAGAAYABwAHAAkACQAKAAoACgAMAAwADAAKAAsACwALAA0ADgAOAA4ADQAN
AA4AEAASABEAEQAUABQAFAAVABYAGAAbABsAGwAaABsAHAAdAB4AHwAgACAAIAAiACMA
JAAlACcAJwAnACgAKQAqACoAKwAtAC4ALgAxADEAMQAxADEAMAAwADAANAA0ADMAMwA1
ADYANgA1ADMAMwAzADEALwAuACwAKwAqACkAKQApACgAJwAmACcAJAAiACEAHwAdABwA
HAAZABYAFAASABEADQAMAAwACwAKAAkACAAHAAUABQAEAAMAAgACAAIAAgABAAIAAwAD
AAQABAAEAAQABAAEAAUABQAIAAkACQAJAA0ADQANAA0ADwAPAA8ADwARABEAEgATABMA
EwAUABQAEgASABIAEgAQABAAEAAQABIAEgASABMAEwATABIAEgASABMAEwAUABMAEgAR
AA8ADwAPAA4ADgAQABAAEAAQAAwADgAQABAAEAAQAA8ADgANAAoACgAKAAoACgAMAAwA
DAAMAAoACgAKAAoADAANAA0ADwARABAAEAAQAA4ADgAOAA8ADQANAA0AEAASABEAEQAS
ABEAEAAPABAAEwAUABcAGwAbABkAFwAWABgAGAAYABgAFQAUABMAEgASABEAEAAPAA8A
DwAPAA0ACQAIAAgACAAFAAQAAwACAAQABAAEAAQABAAEAAQABAAEAAQABAAEAAQAAwAD
AAMAAwAEAAQABAAEAAYADQARABsAMwBXAH4ApwDSAAYBKQE9ATwBHwHaAHoAEwCr/07/
F/8G/wz/Ef8Y/yf/PP9O/1r/Yv9p/2//ef+F/4//l/+a/5//o/+n/6r/qf+t/6//q/+r
/63/sv+1/7z/yv/W/97/4P/k/+r/7f/u//X//P8AAAQABQAHAAYABwAIAAkADAAMAAwA
DQANAA8ADwAQAA4ADgAPAA8AEAARABIAEwATABMAEwATABQAFAAVABUAEwATABQAFAAW
ABgAGAAYABgAGQAZABkAGQAaABoAGgAdAB0AHgAgACAAHwAfACIAIgAiACMAJAAmACkA
KQApACwALQAuAC8ALgAvADAAMAAwADIAMwA0ADcAOQA5ADkAOgA7ADwAPAA9AD8AQABA
AEEAQQBBAEEAQABAAEEAQgBGAEYARQBFAEMARABEAEMAQwBDAEMAQQBCAEIAQQBBAD8A
PQA8ADsAOwA5ADcANwA0ADIAMQAvAC8ALgAuACsAKAAmACQAIwAjACIAIgAhACAAHwAe
AB0AGwAbABoAGQAYABgAGAAYABcAGAAZABkAGgAaABoAGgAcABwAHQAdABwAHQAdAB0A
IQAhACEAIQAjACMAIwAjACMAIwAkACUAJQAlACYAJgAoACgAKAAoACoAKgAqACoAKQAo
ACcAJwApACkAKAAoACkAKQAoACgAKgAqACoAKQAoACcAJQAkACYAJgAmACYAJgAkACQA
JAAkACYAJgAmACYAJQAkACMAIAAhACIAIwAkACQAJAAkACQAIgAiACIAIgAkACUAJQAn
ACcAJgAmACYAJAAkACQAJQAnACcAJwAqACoAKQApACoALAAsACwALgAsACwALgAxADMA
MQAvAC4ALgAuAC4ALgAtACwAKwAqACsAKwArACsAKQApACkAJwAlACQAJAAkACUAJAAj
ACIAIAAgACAAIAAeAB4AHgAeAB4AHgAeAB4AHwAfACAAIQAhACIAIgAiACAAIAAjACkA
MwBHAGcAjgC3AOAAEAE5AVMBXgFJARABtgBPAOf/iP9D/yz/Lv8v/zr/Tf9c/2b/cv98
/4P/i/+V/5//p/+v/7T/u/+9/73/wv/F/8P/w//F/8X/x//O/9X/3P/m//D/9v/8/wQA
CAALABAAFwAYABgAHAAfACMAIgAjACQAJQAoACgAKAApACsALQAtAC4ALAAsAC0ALQAt
AC0ALQAtACsAKwArACsALgAuAC8ALwAvAC8AMAAwADIANAA0ADQANAA1ADUANQA1ADYA
NgA2ADcANwA4ADoAOgA5ADkAPAA8ADwAPQA+AEAAQwBDAEMARABFAEYARwBKAEsATABM
AEoATABNAE4ATwBRAFEAUQBSAFMAVABUAFcAWQBaAFoAWwBbAFsAWwBaAFoAWwBcAGEA
YgBiAGMAYQBiAGIAYQBhAGEAYQBfAF8AYABgAGEAXwBdAFwAWwBbAFkAVwBXAFQAUgBR
AE8ATQBMAEwASQBIAEYARABDAEEAQABAAD8APgA9ADwAOwA7ADsAOgA5ADgAOAA4ADgA
OQA2AA==
         </WaveFormData>
      </LeadData>
      <LeadData>
         <LeadByteCountTotal>10000</LeadByteCountTotal>
         <LeadTimeOffset>0</LeadTimeOffset>
         <LeadSampleCountTotal>5000</LeadSampleCountTotal>
         <LeadAmplitudeUnitsPerBit>4.88</LeadAmplitudeUnitsPerBit>
         <LeadAmplitudeUnits>��V</LeadAmplitudeUnits>
         <LeadHighLimit>2147483647</LeadHighLimit>
         <LeadLowLimit>268435456</LeadLowLimit>
         <LeadID>V5</LeadID>
         <LeadOffsetFirstSample>0</LeadOffsetFirstSample>
         <FirstSampleBaseline>0</FirstSampleBaseline>
         <LeadSampleSize>2</LeadSampleSize>
         <LeadOff>FALSE</LeadOff>
         <BaselineSway>FALSE</BaselineSway>
         <ExcessiveACNoise>FALSE</ExcessiveACNoise>
         <MuscleNoise>FALSE</MuscleNoise>
         <LeadDataCRC32>2870398737</LeadDataCRC32>
         <WaveFormData>
DAAMAAwADAAOAA4ADgAOAAwADAAMAAwADAAMAAwADAAMAAwADAAMAA4ADgAOAA4ADwAQ
ABEAEgASABIAEgASABQAFAAUABQAFgAWABYAFgAYABgAGAAYABsAHAAdAB4AHwAgACEA
IgAlACYAJwAoACkAKgArACwALQAuAC8AMAAxADIAMwA0ADUANgA3ADgAOQA6ADsAPAA8
ADwAPAA8ADoAOgA6ADoAOgA6ADoAOgA5ADgANwA2ADQAMgAwAC4AKwAqACkAKAAmACQA
IgAgAB4AHgAeAB4AHAAaABgAFgAVABQAEwASAA8ADgANAAwADAAMAAwADAAMAAwADAAM
AAoACgAKAAoADAAMAAwADAAKAAoACgAKAAwADAAMAAwADgAOAA4ADgAMAAwADAAMAA0A
DgAPABAAEAAQABAAEAAQABAAEAAQABIAEgASABIAEgASABIAEgAQABAAEAAQABAAEAAQ
ABAAEAAQABAAEAAQABAAEAAQABAAEAAQABAAEAAQABAAEAAPAA4ADQAMAA4ADgAOAA4A
DAAMAAwADAAMAAwADAAMAAwADAAMAAsACwALAAsACwALAAsACwALAAsACwAJAAsADAAN
AA4AEAAOAA4ADwAPAA8ADwAPAA8AEQARABIAEgAQABIAEgASABAAEAARABEAFAAVABUA
FQAYABwAHQAeABwAGgAZABkAGQAZABgAFwAUABMAEgASABMAEgASABMAEwAPAAwACwAL
AAoACQAIAAgACAAIAAgABwAHAAcABwAJAAkACQAJAAkACQAJAAcABwAIAAgACAAKAAgA
BgAIAAwADQATACQAPgBaAHYAkwC1ANUA5gDoANsAsgB4ADcA9P+1/4r/ev91/3P/b/9v
/3b/fP+C/4f/iv+O/5T/mf+h/6f/qv+t/6//sf+z/7X/tf+y/7T/uP+5/7//yv/V/93/
4f/m/+z/8f/1//j/+v/9/wEAAQAEAAUACQAIAAkACgAKAAoACgAKAAoACgALAAsACwAM
AA4ADgAOAA0ADAALAAoACgAKAAkACQALAAwADAANAA0ADgAPAA8ADgAOAA0ACwALAAsA
CwAMAA4ADwAQABEAEAAQABEAEgASABIAEgAUABQAFQAVABcAFwAYABgAGAAZABoAHAAd
AB4AHwAgACEAIwAkACUAKAApACgAKAAnACkAKgArAC4ALwAvAC8AMQAyADIAMQAxADAA
MgAzADQANAA0ADQANAA0ADMAMgAwAC8ALgAtACwALAArACsAKQAmACUAJAAjAB4AHQAb
ABsAGAAVABIAEAAPAA4ADQAOAA0ACwAJAAgABgAFAAMAAgABAAAAAAAAAP7//f/8//n/
+f/6//v//P/7//z//P/8//7//v/+/////v/9//z/+//6//v/+//8//7//f/9//3//f/9
//3//v/8//3//v/+//3//v///////////wAAAAD///7//v/9//z//P/9//3//v/9//3/
/P/6//v/+//7//n/+f/5//n/+v/6//n/+v/5//j/9//2//f/+P/4//j//P/8//n/+P/4
//b/9v/2//b/+P/3//f/9//1//X/9f/1//f/9//3//f/9f/3//f/9//1//b/9v/2//f/
9//3//f/9//3//f/9//6//r/+v/8//z//P/8//z//f/9//7////9//3///8CAAAAAAD/
//7/AAABAAEAAQAAAP///v/9//z//P/7//r/+v/7//v/9//0//P/8//y//P/8v/y//L/
8f/w/+7/7f/u/+//8P/x/+//7//v/+//7//t/+3/7v/u/+7/7v/u//D/7v/s//H/AQAa
ADQAUABuAI8AsQDLANQAzgCxAHoAOgD3/7L/ef9c/1b/Vf9T/1H/Vf9e/2b/bP9x/3b/
fP+E/43/k/+X/5b/mf+d/53/n/+f/6H/ov+i/6L/p/+t/7L/u//F/8v/zv/S/9P/1//a
/97/4f/j/+f/6v/t/+//7//x//P/9P/y//L/8v/y//L/8//z//P/9P/2//b/9v/4//j/
+P/4//f/9v/0//P/9f/2//b/9//3//j/+f/5//n/+v/6//n//P/9//7/AAD/////////
//7//v///wAAAgACAAIABAAGAAcABwAJAAgACAAHAAYACwAMAA4ADwAQABEAEgATABMA
FAAVABgAHAAcAB0AHQAfACAAIQAkACQAIwAiACMAJAAkACMAIwAmACgAKQAqACoAKgAq
ACoAKAAnACYAJAAlACQAIwAiACEAHwAeABsAGAAXABYAFQAUABMAEQARAA0ACwAJAAgA
BgAEAAIAAgABAP///f/8//z/+//5//j/9//2//b/9v/3//f/9//1//X/9v/3//j/9//4
//j/+P/4//j/+P/5//n/+f/5//n/+v/7//v//P/8//v/+//7//3//f/9//7//P/9//7/
/v///wAAAQABAAEAAQACAAIAAgACAAMAAwAAAAAAAQABAAEAAQACAAIAAQABAAAA////
/////////wEAAAD+//7////+//3//P/+//z//P/+//7//v/+//z/+//7//v/+//7//v/
+//7//v/+//7//n/+//7//v/+//8//z//P/7//v/+//7//v/+//7//v//f/+////AgAC
AAIAAgACAAEAAQACAAMABQAFAAcACgAKAAoACQAIAAgACQAJAAkACAAHAAYABQAGAAYA
BQAEAAMAAwACAP3//P/7//v/+v/3//b/9v/2//b/9v/1//X/9//3//f/9//5//n/+f/5
//f/9f/1//b/9P/0//T/9P/4//j/+P/9/wMAEAAoAEQAYAB/AKMAwwDYAOAA0wCyAHwA
OQD0/63/dP9W/1P/Uf9N/1H/XP9k/2r/bf9w/3j/fv+H/5P/m/+e/5//o/+l/6X/pf+n
/6j/qv+s/63/r/+2/7//x//N/9L/1v/Z/93/4v/m/+v/7//x//D/7//x//T/9//6//z/
+v/6//r/+v/8//3//f/9//7/AAAAAAAA/v/+//7//v8AAAAA////////AAAAAAEAAQAC
AAMAAwADAAQABAADAAMAAwADAAQABAAFAAYABwAIAAgACQAKAAoACgAKAAwADgAPAA8A
EQATABQAFAAUABUAFgAYABkAGgAbABwAHQAfACAAIQAkACQAJAAlACUAKQAqACsALgAt
AC0ALQAvADAAMAAvAC8AMAAyADMANAA0ADQANAA0ADIAMQAwAC4ALQAsACsAKgArACkA
KAAlACQAIwAiACEAHgAdABsAGwAXABUAEwASABAADgAMAAwADQALAAkACAAHAAUAAgAA
AAEAAAAAAAAA/////////f/+//7//v/+//3//v/+//7//v/+//7//////////////wIA
AwADAAQABAADAAMAAwAFAAUABQAGAAQABQAGAAYABwAIAAkACQAJAAkACgAKAAoACgAL
AAsADAAMAA0ADQAMAAsACwAKAAgACQAJAAkABwAHAAcABwAJAAgABgAGAAYABgAGAAYA
CAAIAAcABgAGAAYABgAEAAQABAAEAAYABQAFAAUAAwADAAMAAwAEAAUABgAHAAMABQAF
AAUABQAGAAYABgAHAAcABwAHAAkACQAJAAkACAAIAAgACgAKAAoACgAKAAsACwAMAA0A
DQANAA8AEgASABIAEQAQABIAEwATABMAEQAPAA0ACwALAAwADAAMAAwADQANAAkABgAF
AAUABAADAAIAAgACAAAAAAD/////AQABAAEAAQABAAEAAQABAAEA/////wAAAAAAAAAA
AAAAAAIAAgADAAkAGAAuAEgAZACDAKUAwwDaAOYA3wDEAJIAUQAOAMn/jP9u/2f/Y/9f
/1//Zv9u/3T/d/98/4D/iP+R/5f/n/+i/6X/p/+p/6v/r/+v/67/sP+y/7P/t//C/8n/
z//X/9z/4v/n/+n/7v/y//f/+f/7//7/AQABAAMABQAHAAgABgAGAAYABgAEAAUABQAF
AAYACAAIAAgACAAIAAgACAAJAAoACgALAAsADAAMAA0ACwAMAA0ADQANAA4ADgANAA0A
DQANAA4AEAARABIAEwAUABQAFQAWABQAFAAUABYAGAAZABkAGwAbABwAHAAcAB0AHgAg
ACEAJAAlACYAJwApACoAKwAuADAAMAAxADEAMQAyADMANgA3ADcANwA5ADwAPAA7ADsA
OgA8AD0APgBAAEAAQABAAD4APQA8ADoAOgA6ADoAOgA3ADUANAAxADAALwAuAC0ALAAr
ACkAKQAlACMAIQAgAB4AHAAaABoAGQAXABUAFAAUABMAEQAQABEAEAAQABAADgANAAwA
CQAJAAoACwAMAAsADAAMAAwACgAKAAoACwALAAsACwALAAoACwALAAwADgANAA0ADQAN
AA0ADQAOABAAEQASABIAEQASABMAEwARABEAEgASABIAEgATABMAEgASABMAEwASABEA
EQAQABAAEQARABEAEQARABEAEQARABAADgAOABAAEAAQABAAEAAQAA8ADgAMAAwACwAK
AAsADwAOAA4ADgAOAA4ADgAOAA0ADQANAA0ADQANAA0ADQANAA0ADQALAA0ADQANAA8A
EAAQABAADwAPAA8ADwAPAA8ADwAPABAAEAAQABIAEgASABIAEgATABMAFAAVABMAEwAV
ABgAGgAaABkAGAAYABkAGQAZABYAFQAUABMAEwAUABQAFAATABMAEgANAAwACwALAAoA
CwAKAAoACgAIAAgABwAHAAUABQAFAAUABwAHAAcABwAFAAMAAwAEAAYABgAGAAYABAAG
AAgABwANABoAMgBSAG4AiwCvAM0A4gDsAOEAvgCKAEkABADB/5D/dv9v/2v/af9t/3L/
dv96/3//gv+I/47/l/+f/6X/qv+r/6v/rf+v/7H/s/+0/7T/tP+3/73/xv/N/9X/3//m
/+j/6//v//T/+v/7//v///8CAAMABQADAAUABwAIAAgACAAIAAgACAAJAAkACQAKAAwA
DAAMAAwADAAMAAwADAAMAAsACwALAAwADAANAAsADAANAA0ACwAMAAwACwALAAsACwAM
AA4ADwAQABEAEAAQABEAEgAUABQAFAAWABQAFQAVABcAGwAcABwAHAAdAB4AIAAhACQA
JQAmACcAKQAqACsALgAuAC4ALwAvADEAMgAzADYANwA3ADcAOQA6ADoAOQA5ADoAPAA9
AD4APgA+AD4APgA+AD0APAA6ADcANgA1ADQANQAzADIALwAwAC8ALgAtACoAKQAnACcA
IwAhAB8AHgAeABwAGgAaABcAFQATABIAEgARAA8ADgANAAwADAAMAAsACwALAAkACAAI
AAgACAAJAAoACgAKAAoACgAKAAsACQAJAAkACQAJAAkACAAIAAkACQAKAAsACwALAAsA
DAAMAA0ADgAOAA4ADgAOAA0ADAALAAsACgAMAAwADQANAAoACgALAAsACwALAAwADAAL
AAsACgAJAAcABwAHAAcACgAKAAkACgALAAoACQAIAAYABgAFAAQABgAGAAUABAACAAIA
AgACAAIAAQABAAEAAQABAAEAAQABAAEAAQABAP3/////////AQACAAIAAgADAAMAAwAD
AAEAAQABAAEAAQAAAP//AAABAAIAAwAEAAMAAwAEAAUABwAHAAkADAAKAAoACQAIAAgA
CQAJAAkACAAHAAYABQAEAAQAAwACAAAAAQABAP3/+P/3//f/9v/3//b/9v/2//T/9P/z
//P/8//z//P/8//1//X/9f/1//X/8//z//T/8v/y//L/8v/0//T/9P/3//3/EAAqAEYA
YgCBAKUAwwDUANQAxQCcAGAAHQDa/53/cv9g/1n/V/9X/13/ZP9o/3D/df94/3z/gv+J
/43/k/+W/5v/n/+d/5v/m/+f/6T/pv+m/6f/rf+0/7v/v//H/87/0v/T/9n/4P/i/+X/
6//t/+7/7//t/+3/7//x//L/9P/0//T/9P/2//f/9//3//X/9v/1//T/9P/0//T/9P/1
//b/9v/3//f/+P/4//n/9v/2//b/9f/2//j/+f/5//r/+//8//7//f/9//3//f8AAAAA
AQACAAAAAAAAAAIAAgADAAMABQAFAAYABgAGAAkACgAMAA0ADgAPABAAEQAQABAAEAAS
ABcAGAAaABsAHQAeAB8AIgAhACEAIQAjACQAJAAjACMAIgAkACUAJgAmACYAJgAmACgA
JwAmACQAJQAkACMAIgAfAB0AHAAZABoAGQAYABcAEgARAA8ADwANAAsACQAIAAYABAAC
AAIAAQD///3//P/8//v/+f/4//X/9P/0//T/9P/1//b/9f/2//b/9v/2//f/+P/4//j/
+P/4//j/+f/3//f/9//3//j/+f/5//r//P/7//v/+//9//3//f/+//3//f/9//z///8A
AAEAAQD/////AAAAAP7//v//////AAAAAAEAAQAAAP/////+//7//////////f/9//3/
/f////7//P/8/wAA/v/+//7//P/8//z//P/8//7//f/9//3//P/7//r/+f/3//f/9//3
//j/+//8//3/+//8//z//P/7//v/+//7//3//f/9//3//P/8//z//v/+//7//v/+/wEA
AQACAAMAAQABAAMABgAIAAgABwAGAAgACQAJAAkABgAFAAQAAwAEAAQAAwACAAAAAQAB
AP3/+v/5//n/+P/3//b/9v/2//b/9v/1//X/8//z//P/8//z//P/8//z//X/8//z//T/
8v/y//L/8v/y//T/9P/1//n/BAAWADAATABnAIkArwDOAN4A4wDQAKIAYwAcANP/kP9m
/1f/Uf9N/0//Vv9e/2T/a/9w/3L/eP9//4f/kf+a/5v/nf+h/6X/pf+j/6T/pv+o/6n/
q/+w/7f/vf/B/8r/1P/X/9v/3v/k/+f/6f/r//D/8//z//H/8//1//b/9v/2//b/9v/2
//f/9//3//r//P/8//z//v/+//7//v/+//7//f/9//3//v/+//////8AAAEAAQD//wAA
AAD//wEAAQABAAIAAAABAAIAAwAEAAQABQAGAAYABgAGAAgACAAJAAkACwAPABAAEAAQ
ABMAFAAWABcAFgAXABgAGQAbABwAHQAgACAAIAAhACEAJQAmACcAKgArACsAKwAtAC4A
LgAtAC0ALgAwADEAMgAyADIAMgAyADQAMwAyADAALQAsACsAKgApACcAJgAjACAAHwAe
AB0AHAAbABkAGQAZABcAFQAUABAADgAMAAwACQAHAAUABAAGAAUAAwACAAEAAAAAAAAA
/f/9//3/+//6//r/+v/6//v//P/8//z/+v/6//r/+//9//3//f/9/wAAAQABAAIAAQD/
//7//f////////8AAAAAAQACAAIAAwAEAAUABQAFAAUABgAGAAYABgAHAAcABgAGAAcA
BwAEAAMAAwACAAMABQAGAAcABQAFAAUABQAFAAQAAgACAAYABgAEAAQABAACAAIAAgAC
AAAA////////AQABAAEAAQABAAEAAQABAAEAAwADAAMAAQACAAIAAgABAAEAAQABAAMA
AwADAAMABAAEAAQABgAGAAYABgAGAAkACQAKAAsACgAJAAoADAAMAAwACwAKAAoACwAL
AAsACgAJAAgABwAGAAYABQAEAAYABwAHAAMA/v/9//3//P/7//r/+v/6//r/+v/5//n/
+//7//v/+//7//v/+//7//v/+f/5//r/+P/4//j/+P/2//r/+v/7////DAAiAD4AWABz
AJcAvQDUAN4A2wDGAJYAVQAOAMn/jP9q/13/W/9Z/1n/Xv9k/2j/bf90/3z/gP+J/5H/
mf+c/53/of+l/6f/p/+n/6j/pv+o/63/s/+2/73/x//L/9D/2P/f/+H/4v/o/+3/8f/1
//b/9//5//f/+f/7//z//P/8//z//P/6//v/+//7//7/AAAAAAAAAAAAAAAAAAABAAIA
AgADAAEAAgACAAMAAwAEAAUABQAHAAgACAAHAAcABwAHAAgABgAHAAgACQAMAAwADQAO
AAwADAAMAA4ADgAPAA8AEQATABQAFAAUABcAGAAaABsAHAAdAB4AHwAfACAAIQAkACgA
KAApACkAKwAsAC0AMAAxADEAMQAzADQANAAzADMANQA4ADoAPAA7ADoAOQA4ADoAOQA4
ADYAMwAyADEAMAAvAC0ALAApACgAJwAmACUAIgAhAB8AHwAbABkAFwAWABQAEgAQABAA
EAAPAA4ADgAOAA0ACwAKAAkACAAIAAgABQAFAAUAAwACAAIAAgACAAEAAgACAAIAAgAC
AAIAAwABAAEAAQABAAAAAQABAAIAAwADAAQABQAHAAcABwAIAAcABwAHAAYABwAIAAkA
CQAJAAkACgAKAAoACgALAAsACgAKAAsACwAMAAsACwAKAAgACQAJAAkACQAJAAkACQAL
AAoACAAIAAgACAAIAAgABgAGAAUABAAGAAgACwAIAAgACAAIAAgACAAHAAcABwAGAAUA
BAADAAMAAwADAAMAAQADAAMAAwAEAAYABwAIAAcABwAHAAcABwAHAAcABwAIAAgACAAK
AAoACgAKAAoADQANAA4ADwAPAA8AEQAUABQAFAATABIAEgATABMAEwAQAA8ADgANAAwA
DAALAAoACAAJAAkABQAEAAMAAwACAP///v/+//7//v/+//3//f//////////////////
////AQD/////AAAAAAAAAAAAAAAAAAACAAUACwAcADgAUABsAI0ArwDNAOQA6gDbALQA
egA3APb/s/+C/27/a/9l/2P/Zf9s/3T/eP97/37/hv+M/5P/mf+f/6L/o/+l/6n/qf+r
/63/rv+u/7D/tf+5/77/xf/P/9n/3P/e/+X/6f/u//L/9f/3//n//P/9//3//f///wEA
AgACAAIAAgACAAAAAQABAAEAAAACAAIAAgAEAAQABAAEAAYABgAFAAUABQAGAAYABwAF
AAYABwAHAAcACAAIAAcACQAJAAkACgAIAAkACgALAAwADAANAA4ADgAOAA4AEAASABMA
EwAVABUAFgAWABYAFwAYABoAGwAcAB0AHgAfACEAIgAjACYAKgAqACsAKwArACwALQAw
ADMAMwAzADUANgA2ADUANQA2ADgAOQA6ADgAOAA4ADgAOAA3ADYANAA1ADQAMwAyADEA
LwAuACsAKgApACgAJwAiACEAHwAfABsAGQAXABYAFgAUABIAEgASABEAEAAQABAADwAN
AAwACwAKAAoACgAHAAcABwAFAAIAAgACAAIAAwAEAAQABAAGAAYABgAHAAcABwAHAAcA
BgAHAAcACAAKAAkACQAJAAcABwAHAAgACAAJAAoACgAKAAoACgAJAAsACwAMAAwADAAM
AA0ADQAMAAwADQANAA4ADQANAAwACgALAAsACwALAAsACwALAAsACgAIAAgACgAKAAoA
CgAKAAoACQAIAAgACAAJAAgABgAIAAgACAAIAAgABwAHAAcABwAHAAcABwAFAAUABQAF
AAUABwAHAAcABQAGAAYABgAHAAcABwAHAAgACQAKAAsADAAMAAwADgAMAAwADAAMAA0A
DQAOAA8AEQARABMAFgAUABQAEwASABEAEQAQAA8ADwAPAA8ADwAMAAwACwAKAAgACQAJ
AAUABAADAAMAAgADAAIAAgACAAAAAAD//////f/9//3//f/9//3//f/9/////f/9//7/
/v/+//7//v/+//z//v/9/wEADgAoAEQAYAB/AKMAwQDYAOAA1QC0AH4AQQACAMH/jv90
/2n/Yf9f/2X/av9u/3T/ef98/4L/hv+L/5H/mf+c/5//o/+n/6v/q/+p/6j/qv+q/6v/
sf+4/8H/xf/L/9L/1v/X/93/5v/s/+3/7f/x//b/+f/3//b/9//4//j/+v/6//r/+v/6
//v/+//7//z//v/+//7//P/8//z//P/6//r/+f/5//v//P/8//3//P/8//z/+//7//z/
/P/7//3//f/9//7/AAABAAIAAwACAAIAAwAEAAQABAAEAAYABAAFAAUABwALAAwADAAM
AA4ADgAPAA8ADgAPABAAEQARABIAEwAWABkAGgAcAB0AHwAgACEAJAAlACUAJQAnACYA
JgAlACUAJAAmACcAKAAqACoAKgAqACwAKwAqACgAJwAmACUAJAAjACEAIAAdABwAGwAa
ABkAFgAVABMAEwAQAA0ACgAIAAkACAAHAAgABQADAAEAAAACAAEA///+//3//P/8//z/
+f/5//n/9//0//T/9P/0//f/+P/4//j/+P/4//j/+f/5//n/+f/5//r/+//7//z/+v/5
//n/+f/8//3//v8AAP3//f/9//z///8AAAEAAQAAAP/////+//7//v///////v/+////
//8AAP/////+//7//////////f/9//3//f/9//z/+v/6//r/+v/6//r/+v/6//r//P/8
//z//P/8//v/+//7//n/+f/5//n/+//7//v/+//7//3//f/9//3//v/+//7/////////
///+//3//P/7//z//P/8//7//v/+//7//v8BAAEAAgADAAMAAwAFAAgACgAKAAkACAAG
AAcABwAHAAYABQAEAAMABAAEAAMAAgAAAAEAAQD9//z/+//7//r/9//2//b/9v/4//j/
9//3//X/9f/1//X/9f/1//X/9f/1//P/8//0//T/9P/0//T/9v/0//T/9//5/wIAGAAy
AE4AaQCLAK8AzADaAN0AygCgAGMAIgDZ/5T/av9Z/1P/U/9V/1j/YP9o/23/cv92/3z/
hf+N/5X/nP+h/6H/o/+l/6f/pf+k/6r/rP+t/6//tP+5/7//x//M/9L/1//Z/9r/4P/n
/+v/6//w//P/8//1//f/+f/6//r/+v/6//r/+v/7//v/+//+/wAAAAAAAP7//v/+//7/
/P/8//v/+//7//z//P/9////AAABAAEAAQACAAIAAQD///////8AAAIAAwAEAAUABgAG
AAcACAAIAAgACAAKAAoACwALAA0ADwAQABAAEAARABIAFAAVABgAGQAaABsAGwAcAB0A
IAAiACIAIwAjACUAJgAnACoALQAtAC0ALwAxADIAMgAzADEAMgAyADIANAA0ADQANAA0
ADMAMgAwAC8ALgAtACwAKQAnACYAIwAiACEAIAAfAB0AHQAcAB0AGQAXABUAFAAUABIA
EAAQAA0ACwAJAAgACAAHAAUABAADAAIAAgACAAAA///+//v//P/8//z//P/9//7//v/+
//7//v/+/////f/9//3//f8AAAEAAQACAAMAAwAEAAUABQAFAAUABgAIAAkACgAKAAkA
CgALAAsACgAJAAkACAAIAAgACQAJAAoACgALAAsACgAJAAkACAAKAAsACwALAAkACQAJ
AAkACQAIAAYABgAIAAgACAAIAAgABgAHAAgACQAKAAkABwAGAAUABwAHAAcABwAFAAUA
BQAFAAMABQAFAAUABQAGAAYABgAJAAkACQAJAAkACQAJAAkACAAIAAgACgAMAAwADAAM
AAwACwALAAsADAANABAAFAAUABQAEwASABQAFQAVABUAFAATABIAEQAOAA4ADQAMAAoA
CwALAAcABAADAAMAAgABAAAAAAAAAAIAAgABAAEAAwADAAMAAwABAAEAAQABAAEA////
/wAAAAAAAAAAAAAAAAAABAAHAA0AHgA4AFYAcACRALcA0wDiAOgA2QCyAHgANwDy/6//
fP9m/2H/X/9b/13/Zv9y/3j/ff+A/4b/jP+T/53/o/+m/6n/rf+x/7P/s/+1/7b/tv+2
/7n/u//A/8X/0f/d/+T/5P/p/+//8P/w//X/+////wAAAQADAAMABQAHAAgACAAIAAgA
CAAKAAsACwALAAoADAAMAAwADAAMAAwADAAMAAwACwALAAwADgAPABEAEAAQABAADwAR
ABIAEgARABMAEwATABQAEgATABQAFQAWABYAFwAYABgAGAAYABoAHAAdAB0AHwAhACIA
IgAiACUAJgAoACkAKgArACwALQAtAC4ALwAyADQANAA1ADUAOQA6ADsAPgA/AD8APwBB
AEQARABDAEMAQwBEAEQARABEAEQARABEAEQAQwBCAEAAQQBAAD8APgA9ADsAOgA3ADQA
MwAyADEAMAAvAC0ALQApACcAJQAkACMAIgAhACIAHwAdABsAGgAcABsAGQAYABcAFgAW
ABYAEwATABMAEQASABIAEgASABEAEgASABIAEgASABIAEwATABMAEwATABIAEwATABQA
FgAVABUAFQAWABcAGAAaABgAGQAaABoAGwAcAB0AHQAdAB0AHgAeACAAIAAhACEAHwAe
AB4AHQAeAB0AHQAcABwAHQAdAB0AHwAfAB8AHwAdABwAGgAaABwAHAAcABwAGgAaABkA
GAAYABkAGgAbABwAGgAZABkAGQAbABsAGwAbABkAGQAZABkAFwAZABkAGQAbABwAHAAc
AB0AHQAdAB0AGwAbABsAGwAeAB4AHgAgACAAIAAgACAAIQAhACIAIwAjACMAJQAoACgA
KAAnACYAJAAlACUAJQAmACUAJAAjACQAJAAjACIAIAAhACEAHQAcABsAGwAaABkAGAAY
ABgAGAAYABcAFwAVABUAFQAVABcAFwAXABcAGQAXABcAGAAYABgAGAAYABYAFAAUABcA
HQAsAEYAZAB+AJ0AwQDfAPQAAAH3ANYAogBhAB4A2f+k/4j/f/97/3n/ff+C/4T/iv+R
/5b/nP+g/6n/r/+1/7j/vf+//73/w//H/8X/xv/I/8r/zf/R/9j/3f/n/+//9P/6////
AQAEAAoADwAPAA8AEgAXABsAGQAbAB0AHgAcABwAHAAcAB0AHwAgACEAIAAiACIAIgAg
ACAAIAAgACAAIAAfAB8AIQAiACIAIwAhACIAIwAjACUAJgAmACUAJwAnACcAKAAmACcA
KAApACoAKgArACwALAAsACwALgAuAC8ALwAxADUANgA2ADYAOQA6ADwAPQA+AD8AQABB
AEMARABFAEgASABIAEkASQBLAEwATQBQAFMAUwBTAFUAVgBWAFUAVQBUAFYAVwBYAFoA
WgBaAFoAWgBZAFgAVgBXAFYAVQBUAFUAUwBSAE8ATABLAEoASQBGAEUAQwBDAEEAPwA9
ADwAOgA4ADYANgA3ADUAMwAyADAALwAtACwALAAsAC0ALgArACsAKwApACoAKgAqACoA
KwAoAA==
         </WaveFormData>
      </LeadData>
      <LeadData>
         <LeadByteCountTotal>10000</LeadByteCountTotal>
         <LeadTimeOffset>0</LeadTimeOffset>
         <LeadSampleCountTotal>5000</LeadSampleCountTotal>
         <LeadAmplitudeUnitsPerBit>4.88</LeadAmplitudeUnitsPerBit>
         <LeadAmplitudeUnits>��V</LeadAmplitudeUnits>
         <LeadHighLimit>2147483647</LeadHighLimit>
         <LeadLowLimit>268435456</LeadLowLimit>
         <LeadID>V6</LeadID>
         <LeadOffsetFirstSample>0</LeadOffsetFirstSample>
         <FirstSampleBaseline>0</FirstSampleBaseline>
         <LeadSampleSize>2</LeadSampleSize>
         <LeadOff>FALSE</LeadOff>
         <BaselineSway>FALSE</BaselineSway>
         <ExcessiveACNoise>FALSE</ExcessiveACNoise>
         <MuscleNoise>FALSE</MuscleNoise>
         <LeadDataCRC32>1296158453</LeadDataCRC32>
         <WaveFormData>
IAAgACAAIAAiACIAIgAiACEAIAAfAB4AHgAeAB4AHgAeAB4AHgAeACAAIAAgACAAIgAi
ACIAIgAiACIAIgAiACQAJAAkACQAJAAkACQAJAAmACYAJgAmACkAKgArACwALQAuAC8A
MAAxADIAMwA0ADUANgA3ADgAOwA8AD0APgA+AD4APgA+AD8AQABBAEIAQwBEAEUARgBE
AEQARABEAEIAQgBCAEIAQABAAEAAQAA+ADwAOgA4ADYANAAyADAALQAsACsAKgAoACYA
JAAiACAAIAAgACAAHQAcABsAGgAZABgAFwAWABUAFAATABIAEAAQABAAEAAOAA4ADgAO
AAwADAAMAAwADAAMAAwADAAKAAoACgAKAAwADAAMAAwADgAOAA4ADgAMAAwADAAMAA0A
DgAPABAADwAOAA0ADAAOAA4ADgAOAA4ADgAOAA4ADQAMAAsACgAMAAwADAAMAAoACgAK
AAoACgAKAAoACgAKAAoACgAKAAoACgAKAAoACgAKAAoACgAJAAgABwAGAAYABgAGAAYA
BAAEAAQABAAEAAQABAAEAAQABAAEAAMABQAEAAQABAACAAIAAgACAAIAAgACAAIABAAE
AAUABQAEAAQABQAFAAMAAwADAAMAAwAEAAQABAAEAAUABQAFAAMABAAEAAUABQAHAAcA
BwAJAAwADAAMAAkACQAKAAoADAAMAAsACgAHAAYABQAFAAQABAADAAMAAwAAAPz/+//7
//v/+//6//z//P/7//v/+f/5//n/+f/8//3//v////////////7//f/8//v/+v/6//b/
8//z//P/8//1/wEAFAAkADYASwBiAHcAgwCEAH8AaQBIACMA+v/U/7j/qf+i/5z/kf+K
/4f/if+I/4b/h/+K/4r/i/+Q/5T/lv+X/5n/mf+b/57/mv+Z/5z/oP+k/6n/s/+6/7//
wv/H/8n/zP/Q/9H/0v/S/9T/1v/W/9n/2//a/9r/2//b/9v/2v/a/9r/3f/e/9//4P/k
/+j/6v/s/+7/7v/u/+//8P/w/+//7//x//L/8//z//T/9P/0//T/8f/y//H/8P/u/+3/
6//p/+n/6f/q/+r/6v/q/+r/6v/r/+r/6f/q/+r/6v/r/+v/6v/r/+v/6//t/+7/7v/w
//P/9P/1//X/9//4//r//P/8//z//f/+////AAAAAAEAAAACAAMAAwAEAAQABAAFAAQA
BAADAAIA///+//7//f/7//v/+f/4//X/8//x//D/8f/u/+3/7P/o/+f/5//m/+D/3//f
/9z/1//W/9b/1f/T/9T/1P/U/9P/0//R/9D/zf/N/83/zP/M/8z/zP/L/8n/yP/H/8X/
x//H/8b/xv/G/8b/xv/G/8j/yf/J/8n/x//H/8f/x//H/8j/yP/I/8j/yf/J/8n/yP/I
/8j/yP/J/8n/yf/J/8r/yv/L/8v/zf/N/83/zf/L/8z/zP/M/87/zv/O/87/zv/O/87/
zv/N/83/zf/N/83/zf/M/8z/zf/O/8//0P/P/87/zf/M/8//0P/R/9P/1v/W/9T/1P/U
/9L/0v/S/9L/0//T/9T/1P/U/9T/1P/U/9b/1v/W/9b/2P/Y/9j/2P/Z/9n/2v/a/9v/
2//b/9v/2//b/9v/3P/e/97/3v/f/9//3//f/+D/4P/h/+H/4//j/+P/5f/o/+b/5v/l
/+X/6P/o/+j/6P/p/+j/5//m/+P/4//i/+L/4//j/+P/4P/d/93/3v/f/93/3P/c/9z/
2//b/9v/2//c/93/3v/f/93/3f/d/93/3f/c/9z/3P/c/9z/3P/c/9//3f/Z/9v/5//5
/woAHAAwAEUAXABtAHcAdgBpAEsAKAAFANz/uP+i/5v/lv+O/4X/gP+B/4X/iP+I/4v/
jv+S/5f/nP+e/5z/nf+h/6P/o/+k/6T/p/+m/6j/rv+z/7f/vv/F/8r/zf/R/9L/1P/X
/9r/3P/e/+D/5P/l/+f/6f/q/+z/7f/t/+z/7P/s/+7/7v/u/+7/7v/w//D/8P/y//L/
8v/z//P/8v/w/+//8f/y//P/8//0//T/9P/0//T/9v/2//b/9//5//r/+//5//n/+v/6
//z//P/8//z//v/+//7/AAADAAQABgAHAAYABwAHAAcACwAMAAwADgAPABAAEQARABMA
FAAWABgAGQAaABwAHgAfACAAIAAhACAAIgAjACMAJgAmACYAJwAnACgAKAAoACgAKAAp
ACkAJwAnACUAJAAjACEAHwAeAB4AHAAcABwAGQAXABYAFAASABEAEQAOAAsACgAKAAkA
BAAEAAMAAgADAAMAAQAAAP////////7//P/8//z/+//7//z//f/9///////+//7//v/+
//7//v/+/////////wEAAQABAAEAAQACAAIAAgACAAMAAwADAAQABAAEAAQABQAFAAUA
BQAIAAgACQAJAAkACQAJAAkACQAKAAoACgAIAAgACAAIAAoACgAKAAoABwAHAAcABwAH
AAcABgAGAAgACAAIAAgABgAGAAYABgAKAAgABgAGAAYABgAGAAgABwAHAAYABgAGAAYA
BgAEAAQABAAEAAYABgAGAAYACQAJAAoACgAJAAkACQAJAAkACQAJAAoACwAMAA0ADwAP
AA8ADwAQAA4ADwAPABEAEwATABUAGAAYABgAFwAXABgAGAAYABgAFwAWABUAFAAVABUA
FAAUABEAEQARAA4ACgAJAAkACQAJAAgACAAIAAcABwAHAAcACQAJAAkACQAJAAkACQAJ
AAkACAAIAAgABgAGAAYABgAJAAkACQAJAA0AFwAoADgASgBfAHYAiwCbAKIAnwCPAHAA
SwAkAPr/1v/B/7r/tP+r/6b/p/+r/6z/qv+r/7D/sv+3/77/xP/G/8f/y//L/8v/yv/M
/83/zv/Q/9L/1f/b/+L/6f/u//P/9f/4//r///8CAAQACgAKAAgABwAJAAwADgARABMA
EwASABIAEgAUABQAFAAUABQAFgAWABYAFgAWABYAFwAWABYAFQAVABUAFgAXABcAFwAY
ABkAGgAYABoAGgAaABoAGwAbABsAHQAdAB4AHgAiACIAIgAiACMAIgAhACIAIwAkACYA
JwAnACkAKgArACsALAAsAC4AMQAyADMAMwA1ADYAOAA6ADkAOgA8AD4AQABCAEMARQBF
AEYARgBFAEgASABIAEkASgBKAEkASABJAEgASABHAEUARQBDAEIAQQA/AD0APAA8ADoA
OgA6ADYANQA1ADQAMAAvAC8ALAApACgAKAAnACQAJAAjACIAIwAjACEAIAAdAB0AHQAc
ABoAGgAaABkAGgAaABoAGQAZABkAGAAYABoAGgAaABoAGgAbABsAGwAbABsAGwAbABsA
HAAcABwAHAAdAB0AHQAgACAAIAAgAB8AHwAfAB8AIAAgACEAIQAhACEAIQAhACMAJAAk
ACQAJAAkACQAJAAkACQAJAAkACMAIwAjACMAIwAjACIAIgAiACIAIgAiACAAIAAgACAA
IgAiACIAIwAgACAAIAAgACAAIAAgACAAHwAfAB4AHgAeAB4AHgAfACAAIQAiACAAIAAg
ACAAHwAfACAAIAAhACEAIQAhACMAIwAjACQAIgAiACIAIwAjACMAIwAkACQAJQAlACcA
JwAnACkALAAuAC4ALQAtAC4ALgAuAC4AKwAqACkAKAApACkAKAAoACUAJQAlACIAIAAf
AB8AHwAdABwAHAAcABsAGwAbABsAHQAdAB0AHQAbABsAGwAbABsAGgAaABoAGgAaABoA
GgAZABsAGwAbAB8AKQA4AEYAWABtAIIAlwCnALIArwChAIgAZQBAABYA8v/b/9T/zv/F
/7z/uf+7/7z/vP+9/8D/xP/J/87/0v/U/9X/1//Z/9n/3P/c/9v/3P/g/+D/5//t//T/
+f/+/wMABwAKAAoADQASABYAGAAaABwAHwAfAB8AIAAiACMAIQAgACAAIAAgACAAIAAg
ACAAIgAiACIAJAAkACQAJQAkACQAIwAjACUAJgAnACcAJQAkACMAIgAkACYAJgAmACQA
JQAlACUAJwAnACgAKAAqACoAKgAqACoAKgAqACwALgAuAC8ALwAvADEAMgAzADUANgA2
ADgAOQA6ADsAOwA9AD4AQABCAEEAQgBEAEYARQBGAEYARwBIAEoASwBLAEwATABMAE0A
TQBOAE4ATgBPAE4ATgBNAEwASwBIAEYASABHAEYARgBEAEAAPgA8ADoAOQA5ADgANAAz
ADMAMAAtACwALAArACYAJgAlACQAIwAjACEAIAAfAB8AHwAeABwAHAAcABsAGAAYABgA
FwAZABkAGAAYABgAGAAYABgAFgAXABcAFwAXABcAFwAXABUAFgAWABYAFgAXABcAFwAW
ABYAFgAWABkAGQAZABkAGQAYABgAFwAXABcAFwAXABcAGAAYABgAFgAWABYAFgAWABYA
FgAWABUAFQAVABUAEwATABIAEgAQABAAEAAQABAAEAAQABAAEAAQABAAEQAPAA4ADQAM
AA0AEQASABAAEAAQABAAEAAQAA8ADwAOAAwADAAMAAwADgAOAA4ADgAMAAwADAAMAA0A
DQAOAA4ADQANAA0ADQANAA0ADQAOAA4ADgAOAA8ADwAPAA8AEAAOAA8ADwARAA8ADwAR
ABQAFgAWABUAFQAVABQAEwASABEAEAAPAA4ADwAPAA4ADgAMAAsACgAGAAQAAwADAAMA
AwACAAIAAgABAAEAAQABAP///////////f/9//3//f/9//z//P/8//z//P/8//z/+f/7
//v/+f/7/wUAFgAoADoATQBkAHcAhwCOAIkAdwBcADcAEADq/8r/uf+u/6b/n/+c/5n/
l/+W/5b/l/+Y/5z/of+m/6r/rP+t/63/rf+v/67/sv+z/7T/tP+4/73/xf/K/8//1v/b
/93/3v/g/+X/6v/q/+r/7P/u//H/8f/v//D/8v/z//H/8P/w//D/8v/y//L/8v/y//T/
9P/0//T/9P/0//X/9f/0//L/8f/v//D/8f/x//L/8v/y//L/8f/y//H/8P/v/+//7v/t
/+7/7//x//L/8//y//H/8P/y//L/8v/0//L/8v/z//P/9f/3//j/+f/6//r/+f/6//3/
/v//////AQACAAQABgAHAAgACgAMAAsADAAMAA0ADgAQABEAEQAVABYAFwAZAB4AIAAh
ACIAIAAeAB0AGwAYABcAFAASABEADwANAAwACwAIAAcABgACAAEAAQAAAPz/+//7//j/
9f/0//T/8//w//D/7//u/+3/7f/r/+r/5//n/+f/5v/k/+T/5P/j/+H/4P/f/93/2v/Z
/9f/1v/U/9T/1P/U/9T/1f/V/9X/1P/T/9L/0f/Q/9D/z//O/9D/0f/R/9H/0P/Q/9D/
0P/R/9H/0f/R/9T/1P/V/9X/1//X/9f/1//X/9j/2P/Y/9b/1v/W/9b/1v/W/9b/1v/T
/9H/z//N/8v/y//K/8r/yv/K/8r/yv/K/8r/yv/K/8n/yP/H/8f/xv/G/8T/xP/C/8L/
wv/C/8L/wf/B/8D/wP/A/8D/wP/A/8D/wP/A/77/vv++/77/v/+//8D/wP+//7//v/+/
/7//v/+//8D/vv++/77/v//B/8H/wf/C/8L/w//D/8X/xf/F/8f/yv/I/8j/x//H/8j/
yP/I/8j/yf/I/8f/xv/F/8X/xP/E/8P/w//D/8D/uv+5/7n/uf+7/7r/uv+6/7n/uf+5
/7n/t/+3/7f/t/+4/7n/uv+7/7v/uv+6/7r/uv+6/7r/uv+9/73/vf+7/7//y//e//D/
BAAXAC4AQwBRAFQASwA5ABgA8//Q/6z/kP9//3b/cv9p/2b/Zf9l/2j/av9r/2z/cP9z
/3b/eP98/4H/g/+B/3//gP+G/4n/iv+K/4z/kf+Z/6D/o/+o/7H/sf+y/7j/v//A/8L/
xv/I/8j/yf/J/8n/yv/M/83/z//O/87/zv/Q/9D/0P/Q/9D/0v/S/9L/0P/Q/9D/0f/T
/9T/1P/V/9X/1v/X/9f/1v/W/9b/1v/Y/9r/2v/a/9v/3f/e/9//3f/d/97/3v/i/+L/
4v/i/+T/5P/k/+b/6P/o/+n/6f/p/+v/7P/t/+//8P/w//L/9f/2//f/9//1//b/+P/6
//z//v8BAAQABwAIAAgACQAKAAwADQANAA4ADgAOAA8ADwAQABAAEAARABAAEAAPABEA
EQAPAA4ADwANAAsACgAJAAYABQAEAAIAAQABAAAA/P/7//v/+P/3//b/9v/1//D/8P/v
/+7/7//v/+3/7P/t/+3/7f/s/+r/6v/q/+n/6v/q/+r/6f/r/+v/6v/q/+z/7P/s/+z/
7v/v/+//7//t/+3/7f/t/+//8P/w//D/8P/x//H/8f/0//T/9P/0//T/8//y//H/9P/0
//X/9f/1//X/9f/1//P/9P/0//T/9f/2//f/+P/4//j/+P/4//f/9//3//f/9//3//b/
9v/2//b/9v/2//z/+v/6//r/+P/4//j/+P/4//r/+f/5//j/9v/2//b/9v/0//T/9P/0
//f/+P/5//r/+f/5//r/+v/7//v/+//7//v/+//7//z//P/8//z//f/9//3//f/+/wAA
AQABAAMAAwADAAUACAAKAAoACQAJAAwADAAMAAwACwAKAAkACAAHAAcABgAGAAUABQAF
AAIA/v/9//3//f/7//r/+v/6//n/+f/5//n/+f/5//n/+f/5//n/+f/5//n/+P/4//j/
+v/6//r/+v/7//v/+f/3//n/AQAOAB4AMABBAFgAbwCFAJQAmQCRAHwAVwAwAAYA3v/D
/7T/qv+h/5z/m/+b/5z/oP+h/6D/ov+n/6r/sP+2/7n/uf+9/8H/wP++/73/wP/E/8b/
x//N/9L/1f/a/+H/6f/q/+r/7//0//b/9v/4//z//f////3//v8AAAEAAwACAAIAAgAE
AAQABAAEAAUACAAJAAoACgAKAAoACwAKAAoACQAJAAkACgALAAsADAAMAAwADAAMAA4A
DgAOAAwADQANAA0ADwAPABAAEAASABIAEgASABQAFAAUABYAFgAWABcAFwAZABsAHAAd
ACEAIgAiACQAJgAmACYAJQAnACgAKgAsAC8AMAAyADQAMwA0ADQANQA2ADgAOQA5ADwA
PAA8AD0APQA+AD4APgA/AD4APgA9AD0APQA7ADoAOQA3ADUANAAxAC4ALQAsACoAKQAp
ACgAJAAjACMAIAAeAB4AHwAfABoAGgAZABgAFQAVABMAEgATABMAEwASABAAEAAQAA8A
EAAQABAADwAOAA0ACwAKAAwADAAMAAwACgALAAsACwANAA0ADQANAA8AEAAQABAADwAP
AA4ADQAOAA4ADgAOABEAEQARABEAEgASABMAEwAVABUAFQAVABUAFgAWABYAFgAWABYA
FgAUABQAFAAUABQAFQAWABcAFQAVABQAFAASABIAEgASABYAFgAUABQAFAASABIAEgAS
ABIAEQARABAAEgASABIAEgASABIAEgASABIAEgASABIAEQARABIAEgATABMAEwATABMA
EwATABQAFAAUABQAFQAVABUAFQAWABgAGQAZABsAGgAZABoAHAAdAB4AHgAfAB4AHgAe
AB4AHQAcABsAGgAZABkAGAAYABkAGQAZABYAEgARABEAEQAQAA4ADQAMAA0ADQANAA0A
DQANAA0ADQAPAA8ADwAPAA0ADAAMAAwADAAMAAwADAAJAAsACwALAA0AFQAkADYARgBX
AHAAiQCZAKIAoQCXAH4AWwA0AAwA5v/P/8T/vv+3/67/qf+r/6r/rP+v/7T/tP+5/77/
wv/E/8X/x//L/83/yv/K/83/zP/M/9L/1//Z/+D/6f/s//H/9f/8//z//f8CAAYACAAK
AAwACwANAA0ADgAQABEAEQAQABAAEAAQABAAEAAQABAAEgASABIAEgASABIAEwAUABQA
EwATABMAFAAVABUAFgAWABYAFgAWABgAGAAYABgAGQAZABkAFwAXABgAGAAcABwAHAAc
AB4AHgAeACAAHgAeAB8AHwAhACMAJAAlACcAKAAoACoALQAuAC8ALwAvADAAMgA0ADUA
NgA4ADoAOQA6ADoAOwA+AEAAQQBBAEIAQgBCAEMARQBGAEYARgBFAEQARABDAEMAQwBB
AEAAPQA7ADkAOAA5ADYANQA0ADIAMQAxADAALAArACsAKAAlACQAJAAjAB4AHgAdABwA
HQAdABsAGgAZABkAGQAYABYAFgAWABUAFAAUABQAEwARABEAEAAQABAAEAAQABAAEAAR
ABEAEQAPAA8ADwAPAA8AEAAQABAAEgATABMAEwAUABQAFAAUABMAEwATABMAFAAUABUA
FQAVABUAFQAVABUAFgAWABYAFgAWABYAFgAWABYAFgAWABMAEwATABMAFQAVABQAFAAW
ABYAFgAWABQAFAAUABQAEgASABIAEwASABQAFgAUABQAFAAUABQAFAATABMAEgAQABAA
EAAQABAAEAAQABAAEAAQABAAEAATABMAFAAUABMAEwATABMAEwATABMAFAAUABQAFAAV
ABUAFQAVABYAGAAZABkAGwAZABkAGwAeACAAIAAfAB8AIAAgACAAIAAdABwAGwAaABkA
GQAYABgAFQAVABUAEgAQAA8ADwAPAA4ADAALAAoACwALAAsACwALAAsACwALAAkACQAJ
AAkACwAKAAoACgAKAAoACgAKAAkACQALAAsADQAZACwAOgBMAGEAdgCLAJ0AogCdAIkA
ZgBDAB4A9v/Y/8n/wv+6/7H/rP+p/6n/rP+q/6n/sP+2/7X/uv++/8D/wf/D/8P/w//E
/8b/x//I/8r/0P/T/9X/2v/l/+7/7f/x//b/+P/7//7/AAACAAQABgAHAAUABwAIAAoA
CwANAAwADAAMAAoACgAKAAoACgAMAAwADAAKAAoACgALAAwADAALAAsACwAMAA0ADQAM
AAwADAAMAAoADAAMAAwADAANAA0ADQANAA0ADgAOABAAEAAQABAAEAAQABAAEgAUABQA
FQAVABUAFwAYABkAGwAcABwAHgAfACAAIQAhACMAJAAmACgAKQAqACwALgAtAC4ALgAv
ADAAMgAzADMANAA0ADQANQA1ADYANgA2ADcANgA2ADUAMwAzADEAMAAxAC8ALQAsACsA
KAAnACYAIgAhACEAIAAaABkAGQAWABUAFAAUABMAEgASABEAEAAPAA8ADQAMAAsACwAL
AAoABgAGAAYABQACAAIAAgABAP/////+//7/AAAAAAAAAAABAAMABAAFAAMAAwADAAMA
AwAEAAQABAAGAAcABwAHAAYABgAGAAYABwAHAAcABwAGAAYABwAHAAcABwAHAAcABwAI
AAgACAAGAAYABgAGAAgACAAIAAgABQAFAAUABQADAAMAAgACAAIAAgACAAIABAAEAAQA
BAAEAAQABAAFAAIAAgACAAAA/v///wAAAQACAAIAAQABAAAAAgACAAIAAgAAAAAAAAAA
AAIAAgACAAIAAQABAAIAAgADAAMAAwADAAMAAwADAAQABgAGAAYABwAFAAUABQAGAAQA
BQAFAAcACQAJAAsADgAMAAwACwALAAoACgAKAAoACwAKAAkACAAGAAUAAwACAAEAAQAB
AP7/+v/5//n/+f/5//j/+P/4//X/9f/1//X/8//z//P/8//z//P/8//z//H/8P/w//D/
8v/y//L/8v/x/+//7//t/+//9/8IABoALgBBAFgAbQB9AIQAgQBvAFIAMQAQAOr/yv+3
/6r/oP+Z/5b/k/+R/5L/lP+V/5j/mv+Z/57/ov+k/6f/q/+t/6//sP+u/6//sP+w/7L/
t/+9/8T/yf/O/9P/1f/U/9j/3//k/+T/5v/o/+7/7//t/+v/7P/u/+//8f/w//D/8P/w
//D/8P/w//L/9P/0//T/8//y//H/8f/x//D/7v/t/+//8P/x//H/8P/w//D/8P/u//D/
8P/w//D/8f/x//H/9P/1//f/+P/4//j/+P/4//r/+v/6//z//P/8//3//f///wEAAgAD
AAMABAAEAAYABwAIAAkACQALAAwADgAQABEAEgAUABYAFwAYABgAGQAcAB4AHwAfAB8A
HgAdAB0AHQAeAB4AHgAgACAAIQAhACMAIwAhACAAHwAdABsAGgAZABYAFQAUABAADwAP
AA4ADAALAAsACAADAAIAAgABAAEAAgACAAIA//////3//P/7//v/+//6//r/+v/6//n/
+P/4//j/9//1//X/9P/0//X/9v/3//j/9v/3//f/9//4//n/+v/7//3//v/+//7//f/9
//z/+//9//7///8AAP//////////AAAAAAEAAQABAAEAAQABAAEAAgACAAIAAgACAAIA
AgAEAAQABAAEAAUABQAFAAUAAwADAAIAAgACAAIAAgACAAIAAgACAAIABAACAAIABAAE
AAQABAAEAAMAAwACAAIAAgACAAIABAAEAAQABAAEAAQABAAEAAUABQAGAAYACAAJAAoA
CwAIAAcABgAGAAgACAAIAAkACQAJAAkACgAMAA0ADQAPAA0ADQAPABIAFAAUABMAEwAU
ABQAFAAUABMAEgARABAAEQARABAAEAANAA0ADQAKAAgABwAHAAcABQAEAAQABAAFAAUA
BQAFAAMAAwADAAMABQAFAAUABQADAAIAAgACAAQABAAEAAQABQADAAEAAwADAAcAFgAo
ADoATQBkAH0AjQCWAJ0AlQCAAGEAPgAUAOr/zf++/7b/r/+o/6H/o/+o/6r/qf+q/6r/
sf+2/7z/wv/F/8X/xf/F/8j/xv/F/8r/zP/O/9H/1f/a/9//5P/r/+//8v/0//P/9v/+
/wAAAAACAAUABQAHAAgACgALAA0ADAAMAAwADgAOAA4ADgAOABAAEAAQABAAEAAQABEA
EAAQAA8ADwAPABAAEQARABIAEgASABIAEgAUABQAFAATABMAEgARABQAFQAXABgAGgAa
ABoAGgAaABoAGgAcABwAHAAdAB0AHwAhACIAIwAjACQAJAAmACkAKgArACsALQAuADAA
MgAzADQANgA4ADcAOAA4ADkAPAA+AD8APwBBAEIAQwBFAEYARgBFAEQARQBEAEQAQwBB
AEEAPwA+AD8APQA7ADoAOQA2ADUANAAwAC8ALwAuACsAKwAsACoAJQAkACQAIwAhACIA
IgAiAB8AHwAdABwAGQAZABkAGAAWABYAFgAVABQAFAAUABMAEwATABIAEgAUABQAFAAU
ABQAFQAVABUAFQAVABUAFQAVABYAFgAWABgAGQAZABkAGgAaABoAGgAcAB0AHgAfAB4A
HgAfAB8AHQAdAB0AHQAdAB4AHgAeAB4AHgAeAB4AIAAgACAAIAAhACEAIQAhAB8AHwAe
AB4AHgAeAB4AHgAgACAAIAAgAB4AHgAgACAAIAAgAB4AHQAdABwAHgAeAB4AHgAcABwA
HAAcABwAHAAcABwAHQAdAB4AHgAhACEAIQAhACEAIQAhACIAIgAiACIAIwAlACUAJQAm
ACQAJQAlACcAJwAnACkALAAuAC4ALQAtAC4ALgAuAC4AKwAqACkAKAAnACcAJgAmACUA
JQAlACIAHgAdAB0AHQAbABoAGgAaABsAGwAbABsAHAAdAB4AHwAdAB0AHQAdABsAGgAa
ABoAGgAaABoAGgAXABsAHQAbAB8AKwA8AE4AYAB1AJAAoQCtALQArQCXAHgAVQAuAAYA
5v/T/8z/xv+7/7T/tf+7/77/vv+//8L/xP/J/9D/1P/W/9n/2//d/93/3v/g/+H/4P/i
/+T/5//r//D/+f8CAAcABwAMABAAEQAQABQAGAAcAB4AHQAfAB8AIAAiACMAIwAiACIA
IgAjACQAJQAmACYAKAAoACgAJgAmACYAJwAoACgAJwAnACkAKgArACsAKAAoACgAKAAq
ACwALAAsACwALQAtAC0ALQAtAC4ALgAyADIAMgAyADIAMgAyADQANgA2ADcANwA5ADsA
PAA9AEEAQgBCAEQARQBGAEcARwBHAEgASgBMAE0ATgBQAFIAUwBUAFQAVQBYAFoAWwBb
AFwAXABcAF0AXABcAFsAWgBcAFwAXQBdAFsAWwBZAFgAWQBXAFUAVABVAFIAUQBQAE0A
SwBKAEgARQBFAEYARAA/AD4APgA9ADsAPAA8ADwAOQA5ADcANgA3ADcANwA2ADQANAA0
ADMAMgAyADIAMQAxADEAMAAwADAAMAAwADAAMAAxADEAMQAzADMAMwAzADEAMgAyADIA
NAA1ADUANQA2ADYANgA2ADcANwA3ADcAOAA4ADkAOQA7ADsAOwA7ADsAPAA8ADwAOgA6
ADoAOgA6ADoAOgA6ADsAOwA7ADsAPQA9ADwAPAA6ADoAOgA6ADwAPAA8ADwAOgA4ADgA
NwA4ADoAOgA6ADoAOgA5ADkAOAA6ADoAOgA6ADoAOgA6ADoAOAA4ADgAOAA7ADsAPAA8
AD0APQA9AD0APQA9AD0APgA+AD4APgA/AD8APwA/AEAAQABBAEEAQwBDAEMARQBIAEoA
SgBJAEkASQBIAEcARgBHAEYARQBEAEUARQBEAEQAQQBBAEEAPgA8ADsAOwA7ADsAOgA6
ADoAOQA5ADkAOQA3ADcANwA3ADcANwA3ADcAOQA4ADgAOAA6ADoAOgA6ADkANwA1ADcA
OwBDAFQAaAB4AI0ApAC5AMcA0ADNAL0AoAB9AFgAMgAQAPv/8v/s/+P/3v/b/9n/2v/c
/93/4P/k/+f/7P/u//D/8//1//P/9//8//r/+//+/wAAAgAHAAsAEAAZAB4AIwAlACoA
LgAvADIANgA2ADYAOAA9AD8APQA+AEAAQQBBAEAAQABAAEEAQgBDAEQAQgBEAEQARABE
AEQARABFAEUARABCAEEAQwBEAEUARQBEAEQARABEAEYASABIAEgASABJAEkASQBJAEkA
SgBKAEoASgBKAEoATgBOAE4AUABQAFAAUQBRAFIAVQBXAFkAWwBcAFwAXgBfAGAAYQBh
AGMAZABmAGgAZwBoAGoAbABrAGwAbABtAG8AcgB0AHUAdgB2AHYAdwB4AHgAdwB2AHYA
dgB3AHcAdQB1AHMAcgBzAHEAbwBuAG4AbABsAGwAaQBnAGYAZABgAF8AXwBcAFsAWgBa
AFkAVABUAFMAUgBTAFMAUQBQAE0ATQBNAEwASwBMAE0ATQBMAEwATABLAEsASwBKAEoA
TABIAA==
         </WaveFormData>
      </LeadData>
   </Waveform>
</RestingECG>
