# Supplementary material for: Detection of Left Atrial Enlargement Using a Convolutional Neural Network-Enabled Electrocardiogram
Source: Front Cardiovasc Med. 2020 Dec 17;7:609976. doi: 10.3389/fcvm.2020.609976 (PMC7773668; doi:10.3389/fcvm.2020.609976)
Supplement: Supplementary file 5 [file Data_Sheet_5.ZIP › normal4/1802035706_4268_0000002Q.XML]

<?xml version="1.0" encoding="Windows-1252"?>
<!DOCTYPE RestingECG SYSTEM "restecg.dtd">
<RestingECG>
   <PatientDemographics>
      <PatientID>1802035706</PatientID>
      <PatientAge>68</PatientAge>
      <AgeUnits>Years</AgeUnits>
      <Gender>Female</Gender>
      <PatientLastName>chenguiyan</PatientLastName>
   </PatientDemographics>
   <TestDemographics>
      <DataType>Resting</DataType>
      <Site>1</Site>
      <AcquisitionDevice>MAC55</AcquisitionDevice>
      <Status>Unconfirmed</Status>
      <Priority>Normal</Priority>
      <AcquisitionTime>10:04:34</AcquisitionTime>
      <AcquisitionDate>12-10-2016</AcquisitionDate>
      <CartNumber>1</CartNumber>
      <AcquisitionSoftwareVersion>009C</AcquisitionSoftwareVersion>
      <XMLSourceVersion>MAC5000 v1.0</XMLSourceVersion>
   </TestDemographics>
   <RestingECGMeasurements>
      <VentricularRate>96</VentricularRate>
      <AtrialRate>96</AtrialRate>
      <PRInterval>140</PRInterval>
      <QRSDuration>88</QRSDuration>
      <QTInterval>356</QTInterval>
      <QTCorrected>449</QTCorrected>
      <PAxis>33</PAxis>
      <RAxis>5</RAxis>
      <TAxis>132</TAxis>
      <QRSCount>16</QRSCount>
      <QOnset>212</QOnset>
      <QOffset>256</QOffset>
      <POnset>142</POnset>
      <POffset>198</POffset>
      <TOffset>390</TOffset>
      <ECGSampleBase>500</ECGSampleBase>
      <ECGSampleExponent>0</ECGSampleExponent>
   </RestingECGMeasurements>
   <Diagnosis>
      <Modality>Resting</Modality>
         <StatementCount>4</StatementCount>
         <LabelText>12SL ��ϳ���</LabelText>
      <DiagnosisStatement>
         <StmtFlag>ENDSLINE</StmtFlag>
         <StmtText>�������</StmtText>
      </DiagnosisStatement>
      <DiagnosisStatement>
         <StmtText>�±��ļ�����</StmtText>
      </DiagnosisStatement>
      <DiagnosisStatement>
         <StmtFlag>ENDSLINE</StmtFlag>
         <StmtText>�����䲻ȷ��</StmtText>
      </DiagnosisStatement>
      <DiagnosisStatement>
         <StmtFlag>ENDSLINE</StmtFlag>
         <StmtText>�쳣 ECG</StmtText>
      </DiagnosisStatement>
   </Diagnosis>
   <Waveform>
      <WaveformType>Rhythm</WaveformType>
      <WaveformStartTime>0</WaveformStartTime>
      <NumberofLeads>8</NumberofLeads>
      <SampleType>CONTINUOUS_SAMPLES</SampleType>
      <SampleBase>500</SampleBase>
      <SampleExponent>0</SampleExponent>
      <HighPassFilter>16</HighPassFilter>
      <LowPassFilter>150</LowPassFilter>
      <ACFilter>NONE</ACFilter>
      <LeadData>
         <LeadByteCountTotal>10000</LeadByteCountTotal>
         <LeadTimeOffset>0</LeadTimeOffset>
         <LeadSampleCountTotal>5000</LeadSampleCountTotal>
         <LeadAmplitudeUnitsPerBit>4.88</LeadAmplitudeUnitsPerBit>
         <LeadAmplitudeUnits>��V</LeadAmplitudeUnits>
         <LeadHighLimit>2147483647</LeadHighLimit>
         <LeadLowLimit>268435456</LeadLowLimit>
         <LeadID>I</LeadID>
         <LeadOffsetFirstSample>0</LeadOffsetFirstSample>
         <FirstSampleBaseline>0</FirstSampleBaseline>
         <LeadSampleSize>2</LeadSampleSize>
         <LeadOff>FALSE</LeadOff>
         <BaselineSway>FALSE</BaselineSway>
         <ExcessiveACNoise>FALSE</ExcessiveACNoise>
         <MuscleNoise>FALSE</MuscleNoise>
         <LeadDataCRC32>4140949662</LeadDataCRC32>
         <WaveFormData>
w//G/8f/yP/H/8X/wv/B/8X/xf/D/8f/wv+8/73/vf++/8T/1P/p//7/FAAmADQATQBz
AJIArwDJAMsAtgCgAHoAQwAbAAMA7f/i/+P/4f/W/8v/xv+//7v/uv+9/8P/yP/E/8P/
yf/P/8v/x//J/8n/x//G/8n/zv/R/9T/z//N/83/y//L/8z/zv/R/9D/0P/N/8r/zP/N
/83/zv/O/87/0P/T/9P/0P/Q/9D/0v/T/9X/2f/c/9r/1f/T/9T/1//V/9X/2v/d/97/
3v/b/9b/3P/k/+H/3v/c/+D/4//k/+P/5P/i/+L/5v/q/+r/6v/s//H/9f/x/+//7v/w
//P/8f/x//b/9//4//v//v/+//7//v8CAAMAAgAFAA0ACQAKAAsADQANAA0ADgAOAA8A
DwAVABcAFwAXABcAGAAaAB4AIQAfABoAGAAVABYAFgAYABgAFQAUABMAEAAQAA8AEAAR
ABMAEgASABIADgAMAAwADQAPAA8ADgAOABIAEgARABEADwAOAA4ADwASABQAFQAWABgA
FwAXABYAGAAYABsAGwAdABsAGgAaABsAGwAZABsAHgAfACIAIwAhACAAHgAdAB0AIQAh
ACEAJAAmACcAKAAoACcAJwAoAC4ALAAuADQAMAAuACwAKgAsAC0ALgAuADAAMgAyADMA
MwAzADQANgA3ADgAOgA7ADkAPAA9AD0AQABDAEQARgBFAEYARABCAEMARgBFAEYASwBM
AE0AUABIAEMAPwA5ADkAOQA5ADkANQAyAC8ALQAlAB0AEgAKAAgABgACAAAA/v/9//3/
/P/4//f/9v/1//L/7//s/+j/6f/n/+f/5//t/+n/5//m/+D/3f/d/97/6P8AAA8AIgA6
AEoAWABzAJkAuADNANcAywCoAIoAaAA1AA8AAwD9//b/8//l/9L/zf/I/73/v//A/7X/
r/+2/7j/uf+5/7X/s/+1/7T/s/+w/67/sf+0/7X/tv+y/6//rv+r/6z/sP+1/7v/u/+6
/7b/sv+y/7P/s/+0/7b/uP+8/8H/u/+2/7T/sv+0/7X/t/+7/8D/vv+5/7f/uP+7/7n/
uf+6/73/vv++/7r/tP+5/8D/vv+8/7v/wP/B/8L/wf/C/8D/vv/A/8L/w//E/8f/zf/N
/8f/w//A/8P/yf/K/83/zf/N/83/z//P/87/zf/M/87/z//O/9H/1v/R/9H/0f/T/9P/
0//U/9b/1//X/93/3f/d/93/3f/e/+D/5P/n/+f/5P/k/+P/5v/o/+z/7v/r/+r/6f/m
/+f/5f/l/+X/5//m/+b/5v/i/+D/4P/h/+L/4//j/+T/5P/k/+P/4//j/+L/4v/j/+P/
5P/k/+T/5P/j/+P/4v/j/+T/6P/p/+n/5//m/+b/5//n/+X/5//o/+n/7P/t/+z/6v/n
/+X/5P/p/+r/6//r/+z/7P/s/+r/6f/p/+r/6v/q//D/7P/m/+j/6P/o/+j/6v/r/+z/
7P/r/+z/6//r/+3/7//y//b/9f/2//j/+f/3//r/+//7//7/AQACAAQABgAIAAcABgAI
AAwADAAOABEAEAAPABAACwAJAAgABQAHAAcABwAHAAQAAgAAAP//+//3//D/7P/t/+z/
6f/o/+f/5f/k/+L/4v/j/+T/5f/n/+f/5//m/+X/4//j/+P/3f/l/+f/4v/g/93/1//i
//z/CAARACYAPABQAGYAfQCZAMAA6wD5APEA5gDGAJgAawBDACkAIwAiABsAFwAKAPn/
7P/l/+P/4v/j/+v/6v/g/+P/7f/r/+P/4f/l/+f/5//o/+b/6P/o/+j/5f/j/+P/4f/i
/+b/6//x//L/8v/v/+z/7v/v/+//8P/y//L/9P/3//T/8P/v/+7/8v/z//X/+f/8//r/
9f/z//b/+f/3//f/9//5//n/+P/3//L/+P8AAAAA/v/9/wIABAAEAAIAAgABAAAAAwAG
AAUABgAJAA8AEAALAAgABgAIAA0ADQAPABEAEQARABMAEwASABEAEAATABUAFQAZABsA
FQAUABMAFAAVABYAGAAaABsAGwAhAB4AGwAYABUAFgAYABwAHwAdABoAGgAZABcAFgAX
ABYAEwASABEADgALAAkACQAJAAwADAANAA4ACgAGAAQAAwAEAAUABQAGAAgACAAHAAcA
BgAGAAcACQAIAAgABwAGAAUAAwACAAAAAgAEAAkACwAJAAcABgAGAAUABQADAAUABwAH
AAkACQAJAAgABgAFAAcADQAPABEADwAOAAwACgAMAAsACwAMAAwAEAAMAAoAEAAPAA4A
DQAMAA4ADwAQABAADQAOAA0ADQAOAA8AEQAUABcAGAAaABsAGQAaABkAFwAbAB8AIQAk
ACkALAAsACwALAAwADAAMgAzADAALQAsAC0ALQAuAC0ALAArACoAKQAmACQAIgAhACAA
HQAXABQAEgAQAAwACgAKAAkACQAIAAgACQAKAAsADAALAAoACAAIAAcACAAJAAUADQAL
AAoADAAFAAEABgAMABgAKwA6AEoAXgBwAIUApwDMAO8AAQEDAe4AyACgAHUAUQA1ACUA
FgAVABcACAD1//D/8f/r/+j/6f/r/+z/8P/t/+v/6//r/+n/6v/r/+r/6v/s/+7/7v/u
/+z/6//s/+v/6v/q/+v/7f/u/+7/6//o/+v/7f/u//D/7f/s/+3/7//v/+z/7P/s/+//
7//w//P/9P/y/+3/6//v//P/8v/z//X/9//3//b/8P/q/+//9v/0//L/8f/2//T/9P/y
//L/9P/0//j//P/4//b/9v/5//3/+f/3//b/+f/9//z//f/8//v/+v/7//z//P/8//z/
/f/9//v//f8CAP3//f/9/wAAAQACAAQAAgADAAMACQAIAAcABgAFAAYABgAIAAkACAAE
AAMAAQABAAIABQAGAAIAAAD+//r/+f/3//f/9//2//T/8//y//L/8P/w//H/8v/z//P/
9P/2//b/9f/1//P/8v/y//P/8f/y//L/8v/0//P/8//y//T/9P/3//f/+P/3//f/+P/7
//v/+f/7//n/+f/7//v//f/+//7//////wMAAwADAAIAAgABAAAAAgAFAAMAAgAIAAUA
BAADAAIABAAFAAYABgAEAAYABgAHAAoACwANABAAEwAUABYAFwAVABgAGQAZABgAGwAc
AB4AIQAkACQAJAAkACgAKAAqAC4ALAAqACoAKwArACwAKwAoACcAJgAlACMAIAAdABsA
GgAXABEADgAOAAwACAAGAAgACQALAAwACgAJAAgABwAKAAsADAAMAAoABwAGAAUAEQAV
ABEACAAEAAcACwAOABYAIAAzAEgAWgBwAIYAmwC7AN4A+QAJAQkB9gDcALYAgwBbAEkA
PQAyAC0AKQAcAA8ACAABAPv/+v/5//X/+P/6//X/9//7//f/9f/3//f/9f/0//X/+P/5
//r/9f/z//P/8f/x//L/9P/3//n/+v/4//b/9//3//b/9v/4//j/+v/9//z/+v/7//z/
+v/5//n/+/8BAAAA/P/7//3////8//v//v8BAAIAAgAAAPr///8GAAMAAAD+/wIAAgAC
AAAAAAD+//7/AgAGAAMAAgADAAcACwAHAAUABAAEAAcABQAFAAkACwANABEAEAAQABAA
EAAPAA8ADQAPABMADQAMAAsACwALAAsADAALAAsACgAPAA0ADQANAA0ADwAQABMAFQAV
ABIAEgARAA4ADgAQABAAEAAQABAADgAMAAkACAAHAAcABgAGAAYABAACAAIAAwABAAEA
AAAAAAAAAAD/////+//6//r/+//9//7//v/+//z/+//7//r//P/8///////9//v/+v/6
//v/+//5//v//P/9/wAAAQAAAAAA//////z////+//3//f/+//7//v/8//v/+//8/wgA
+P/2/wgABAACAAAA/v/8////AwAHAAoACAAKAAoACwALAAsADAAOABAAEgAVABcAFQAY
ABkAGQAaAB0AHgAgACQAKAApACoAKwAuAC0ALgAwAC4ALAAsACkAJwAmACMAJQAlACUA
JQAiACAAHgAdABsAFwAQAAwADQAMAAkACAAHAAUABAACAAQABQAGAAcACAAJAAoACgAG
AAMAAgABAAsABQAHAAgABAABAP3/AAAUACgAMwBEAF4AdACIAKUAxwDsAA0BFQEPAQQB
5gCyAIMAXwBFADkANAAvACMAFgANAAYA/f/3//j/+f/7//z/+P/3//n/+//9/////f/9
//v/+v/3//j/9//2//H/7//v/+3/7v/w//P/9//2//T/7//q/+r/6//r/+z/7P/s/+7/
8f/x/+7/7v/u/+//7//w//P/+P/2//H/7//0//f/9f/1//f/+f/5//j/9f/w//b//v/9
//r/+P/8//7//v/8//z//P/8/wAABAABAAAAAQAFAAcAAwABAAAAAwAHAAYABwAGAAUA
BAAFAAQABAAEAAQACQALAAsADwARAAsACgAJAAwADQAOABAADwAPAA4AEwATABMAEwAT
ABMAFAAXABkAGQAWABYAFQAVABYAGQAaABoAGgAaABgAFwAVABUAFQAXABYAFgAWABUA
FAAVABcAFQAVABQAFAAUABQAEwATABQAFAAVABcAFQAWABYAFgAUABMAEwASABMAFAAY
ABkAGwAZABgAGAAbABsAGQAbABoAGQAaABkAHQAeAB4AHwAbAB8AHwAfAB4AHgAdABwA
HwAfACAAIgAeACAAIgAiACIAIgAeAB0AHAAaAB0AIAAhACMAIwAjACQAJgApACoALAAt
AC0AMAAxADEAMAAzADQANgA5ADwAPAA8AD0AQAA/AEAARABCAEAAQABBAEEAQgBBAD8A
PwA/AD8APwA+AD0APQA9ADkAMgAuADAALgAqACgAJAAhAB8AHAAaABkAGAAXABYAEwAQ
AAwABgD///r/9f/r/+3/6f/o/+b/2//V/9z/4v/q////EgAcADAATgBnAIEAogC3ALsA
uwCuAIgAXAA7ABMA9f/r/+L/2//V/8j/t/+2/7f/sf+q/63/sf+w/7L/tf+x/7H/s/+z
/7H/sf+v/67/r/+y/7P/tP+y/7H/sv+x/63/rP+s/63/sP+y/7H/sP+x/7H/sP+w/7D/
sP+y/7X/sf+u/67/rv+v/6//sP+z/7j/tv+x/6//tP+3/7X/tf+3/7n/uf+4/7f/sv+4
/8D/vf+6/7j/vP++/8D/wP/C/7//vv/B/8T/wv/C/8T/yf/M/8n/yP/I/8z/0//V/9n/
3v/f/+D/4//i/+L/4v/i/+X/5//n/+v/8v/v//H/8//z//P/8//0//X/9//4/////f/9
//3//f8AAAIABgAJAAsACAAIAAcAAwACAAMAAgADAAQABQAEAAIA///+//3/AAACAAUA
CAAIAAYABgAHAAgACQAJAAoADgAQABEAEwARABAAEAARABEAEgASABIAEgARABEAEAAP
AA4AEAAPABEADwAOAA4AEQARAA8AEQASABMAFgAXABsAHAAcAB0AGwAfAB8AHwAjACYA
KAAqACoAKQApACoAKgAqACwALgAwADIAMgAzADQANAA0ADYANgA3ADkAOwA+AEIAQQBA
AEAAPwBAAEQARgBHAEYASQBKAEwATwBSAFIAUgBWAFoAWgBcAF0AWgBXAFYAVgBVAFUA
UwBSAFEAUABPAFEAUABPAE8ATwBLAEQAQAA+ADwAOAA2ADcANwA4ADgANgA1ADQAMwA4
ADkAOgA6ADkANwA3ADcANQA3ADcAOAA6ADkANQA8AEoAVABhAHYAjgCmALgA0wD5ABoB
LwE9AT0BLgESAeoAvwCdAIkAewBwAG8AaQBWAEsASgBDAD8APgA3ADEAMAAsACsAKwAp
ACsAKQAnACcAJQAkACYAKAAoACgAIwAfAB0AGQAQAAwACQAHAAYABAD///r/+v/5//f/
9v/z//L/8//1//H/7v/u/+7/7P/r/+v/7f/v/+z/5v/j/+T/5//l/+X/5f/n/+f/5v/i
/9z/4f/o/+T/4P/d/+D/4P/g/97/3v/d/9z/3//i/93/3P/d/+H/4v/d/9r/2P/T/9P/
zv/L/87/z//Q/9P/0v/Q/87/zP/L/8v/yf/L/87/yf/J/8n/x//H/8f/yP/I/8n/yf/P
/8//z//P/8//0P/Q/9L/0//V/9L/0v/R/87/zv/Q/9D/zv/O/87/zP/N/83/z//R/8//
zP/K/8j/yP/I/8r/zf/K/8n/x//G/8j/yP/H/8f/xv/G/8f/yf/J/8r/yv/K/8v/y//M
/8z/zv/O/9H/0f/U/9P/0//U/9f/1//V/9f/2P/Z/9z/3f/d/9z/2v/Z/9j/3f/e/9//
3//g/+D/4P/i/+H/4f/i/+L/5P/q/+z/6P/l/+T/4//i/+X/5//p/+r/6v/s/+z/7f/v
//H/9P/4//n/+v/8//3//v8CAAQABQAHAAsADQAQABMAFgAWABYAGgAeAB4AIAAhAB4A
GwAaABkAGQAaABkAGwAbABsAGwAYABYAFAATABMADwAIAAQABAACAP7//P/+//3//f/8
//j/9//2//X/+v/9/wAAAgD///3//f/9//f/+/8BAAAA/v/7//f//v8KAA4AFwAyAEoA
WgB0AI8AqQDMAO0A/QD/APwA7ADEAJEAaQBRAEUAQgBFAEEAMgAhABgAGwAXAAgACQAV
ABQADAARABUADwAPABMAEgARAA4ADAAMAA4ADgAOAA0ACwALAAkABAAEAAUABwAKAAwA
CwAKAA4ADwAPABAADQAMAA0ADwAQAA4ADwAQAA4ADQANAA8ADwAMAAYAAwAEAAUAAQD/
////AQABAAAA/f/4//7/BgABAPz/+P/6//r/+v/4//j/9f/0//f/+v/0//L/8v/1//n/
9f/z//L/8P/z//H/8f/z//P/8//1//T/9P/0//T/9P/z//D/8f/5//X/9v/3//f/9//3
//j/9//3//b/+//7//v/+//7//n/+P/5//n/+//4//j/9//z//L/8//y//H/8v/z//L/
7//t/+3/7f/s/+r/6f/o/+X/4v/h/+H/4P/f/93/3P/c/9z/2//b/9f/1v/W/9f/1v/W
/9X/1P/W/9X/1f/U/9T/1P/X/9f/2f/X/9b/1v/W/9X/0v/T/9H/0f/T/9P/1f/W/9b/
1//S/9X/1P/T/9T/1v/X/9j/1v/V/9X/1v/a/9r/2v/a/9z/4P/c/9v/4P/e/9z/2v/Y
/9n/2//d/97/3f/e/93/3f/e/9//4f/k/+j/6v/t/+//8P/0//b/9//4//v//P/+/wMA
BgAGAAYACQAOAA8AEgAWABQAEgASAA8ADQAMAAkACgALAAwADQANAAwACwALAAsABwAA
APz//f/8//n/+P/4//f/9//2//j/+f/6//v/+//7//v/+v/6//n/+v/7/wMA///5//z/
+v/3////DAASAB4AMQA+AFAAZgB+AJ0AvQDiAAMBEwELAQIB7gDCAI0AYQBJAEMAQAA7
ADUAJgAPAAgABwD///7/AwABAAQACgAFAP3/AQAFAAEABAAFAAQABAAEAAYABgAGAAYA
BQAGAAUABAAGAAkADQAMAAwACQAGAAwADwARABQAFAAUABYAGQAaABgAGQAaABwAHQAf
ACMAIwAgABoAFwAdACEAIAAhACUAKQArACwAKgAkACkAMAAxADAAMAA2ADgAOAA2ADYA
OAA4ADwAQAA9ADwAPQBBAEEAPQA7ADoAPABBAEEAQwBFAEUARQBHAEoASgBKAEoATABN
AEwATwBTAE0ATABLAE0ATwBRAFQAVgBXAFcAXQBcAFsAWgBZAFkAWgBdAF8AXABYAFcA
VQBZAFwAYQBkAF4AXABaAFYAWABXAFgAWQBWAFQAUwBSAE4ATABMAE0ATwBRAFIAVABU
AFQAUwBTAE8ATABKAEkARgBGAEUARABBAD8APgA8ADkAOAA6ADkANAAvACsAKAAlACMA
HwAfABwAGQAYABUAEgAQAA0ACwAHAAsACwALAAcABgAEAAIABAADAAMABAAEAAQABAAE
AAQAAgAAAP7//v/+//7/+//7//v/+v/5//r/+f/5//r/+//9/wAA/v/+/////////wIA
AwADAAIABQAGAAgACAAKAAkACAAJAAwACwAMAA4ADAAKAAoACgAJAAkABwAEAAMAAgAB
AAIAAAD+//3//f/5//L/7v/r/+j/4//g/97/3f/d/9z/2f/X/9X/0//V/9X/1f/U/9P/
0f/R/9H/0//R/83/0v/S/83/zf/Q/9L/3v/v//7/EgAsAEAAVQB5AJ4AuwDLAM8AvgCm
AIgAYQA1ABkACQD8//f/9//o/9H/yP/L/9H/1P/N/8n/0P/S/8v/zf/T/9X/0//V/9X/
0//S/9L/1P/U/9T/1f/V/9f/1//W/9b/1//Z/9v/3P/a/9j/3P/d/93/3v/c/9z/3v/h
/9//3P/c/9z/3f/d/97/4f/l/+T/4P/f/+L/5f/j/+P/5f/n/+f/5v/m/+L/6f/y/+7/
6v/n/+r/7v/w//D/8v/x//D/8//2//L/8v/0//n/+//3//X/9P/2//n/9//3//r/+//8
////AgACAAIAAgABAAEA//8BAAYAAQABAAEAAgADAAQABgAIAAkACQAPAA8ADwAPAA8A
DAAMAA4ADwARAA4ADgANAAoACgAMAAwADAAMAAwACgALAAkACQAJAAgABgAFAAQABQAE
AAUABwAGAAUAAwACAAMAAgAAAP//AAAAAAEAAwAEAAYABwAIAAgABwAHAAYABgAGAAkA
CQAJAAcABgAGAAgACQAIAAsACQAJAAsACwAOAA4ADQANAAoADQAMAAsADQAOAA4ADgAR
ABEAEgAUABQAFAAUABQAFgAYABwAHgAdABwAGwAaABoAGwAcABwAHwAiACMAJQAoACkA
KwAuADMANgA6AD0APwBCAEMAQwBGAEsATgBSAFYAWgBbAFwAYABkAGQAZgBpAGgAZwBo
AGUAYwBiAF8AYQBjAGUAZwBmAGQAYgBhAF0AWQBSAE4ATgBMAEgARgBEAEMAQwBCAEIA
QwBEAEUASQBLAE0ATgBNAEsASwBLAFMATwBLAE4ATABHAEUASABMAF4AeQCMAJoAtADK
ANsA+wAoAUkBWQFdAVIBOAEWAecAuQCdAJUAlgCVAIsAdgBhAFwAXQBVAEYAQQA/AEIA
PgA3ADsAPQAxACMAIAAfABwAGgAcAB4AHgAeABgAFQAUABEADQAMAAwADQANAAwACAAE
AAMAAwACAAIAAAAAAAIABQAAAPr/9//0//P/8//0//f/9v/y/+v/5//r/+//7v/v//D/
8f/w/+7/6P/g/+P/6P/j/+D/3v/i/+D/4P/e/97/3f/c/9//4v/e/9z/3P/f/+D/2//Y
/9b/2f/d/9z/3f/e/93/3P/d/9v/2v/Z/9j/3P/d/9z/3//g/9n/1//V/9b/1//Y/9r/
2//d/97/5f/i/+H/4P/f/9//4P/j/+X/5f/i/+L/4f/g/+D/4v/i/+D/4P/g/97/2//Z
/9n/2f/a/9r/2//c/9j/1P/S/9H/0//T/9L/0v/U/9T/0//T/9P/0v/S/9P/1f/W/9b/
1v/T/9H/0P/O/8//0P/U/9X/1P/R/8//zv/Q/9H/0P/T/9X/1f/X/9f/1P/S/8//zf/M
/9H/0v/T/9P/1P/U/9T/0//R/9D/0P/Q/9D/0P/Q/87/zP/M/8//z//X/9j/2v/b/9z/
3f/e/9z/3f/e/97/4f/k/+X/5//o/+n/6//u//H/8v/0//X/+P/8//7////+/wEAAgAE
AAcACgAKAAoACwAOAA0ADgASABAADgAOAA8ADwAQAA8ADQANAA0ADQAMAAoACAAHAAQA
///3//L/9P/y/+7/7P/s/+v/6//q/+n/6f/p/+n/7v/v//D/8P/t/+v/6//r/+//8//z
//L/9P/z//H/9v8GABIAIwA8AFAAYgCAAJsAswDYAPsABwH/AO4AzgCkAHkAVwBBADsA
NAAtACkAGgAHAAAAAQD5//L/7//t//D/+P/3/+//8//3//P/8P/v/+z/6v/r/+7/7//w
//D/7//w/+//7f/u//D/8//0//T/8f/u//D/8f/x//L/9P/0//b/+f/3//T/9P/0//P/
8//0//f/+//6//b/9f/3//n/9v/1//f/+f/5//j/9f/w//b//v/7//j/9v/6//z//P/6
//r/+v/6//7/AgD///7///8DAAYAAwACAAIAAgAFAAMAAwAFAAUABQAHAAcABgAFAAQA
BgAHAAYACQAOAAkACQAJAAkACQAJAAoACwANAA4AFQATABMAEwATABQAFAAWABcAFwAU
ABQAEwASABIAFAAUABQAFAAUABIADwANAA0ADQAPAA4ADgAOAA4ADAAMAA0ACgAJAAcA
BgAJAAoACgALAAcABgAGAAcABQAGAAYABgAHAAcACAAIAAYABgAJAAkACgAJAAkACgAJ
AAkABwAJAAgABwAIAAcACgAKAAkACQAFAAkACQAJAAwADgAPABAADgALAAkACAAMAAwA
DAAMAA4ADAAMAA8ABwAAAAMABgAJAAwACgALAAwADAALAAwACwALAAoACwANABAADgAO
AA8ADwAUABoAHgAhACEAIwAjACQAIQAeABgAEgAcACYALAA0ADIALAAmACIAIQAhACIA
IQAdABsAGQAXABUAEgAPAA0ACQAFAP7/+v/5//b/8f/u/+3/6//q/+j/5f/l/+X/5f/l
/+P/4f/e/9z/2f/Y/9f/0//Z/9P/yP/I/8X/v//E/9b/5P/v/wIAFgAoAEAAXQB7AJ4A
vQDHAMEAsACMAFwAMQAVAP3/7f/m/9//0//I/73/sP+v/7P/tv+5/7n/vP++/73/uf+5
/7v/wf/E/8X/xP/E/8L/xP/E/8T/xf/F/8f/x//G/8b/x//J/8r/yv/H/8T/yP/L/83/
0P/N/8z/zf/P/8v/yP/I/8j/yv/L/83/0f/U/9L/zf/L/8//0//S/9P/0v/T/9L/0P/O
/8r/0f/a/9j/1v/V/9r/2P/Y/9b/1v/Y/9j/3P/g/9v/2v/b/9//4f/d/9v/2v/b/9//
3v/f/97/3f/c/93/4v/k/+b/6P/n/+f/5f/n/+v/5f/k/+P/5P/l/+b/6P/m/+f/5//t
/+7/7//w//H/7f/s/+3/7f/w/+7/7//v/+v/6v/r/+r/5v/m/+b/5P/k/+P/5P/l/+T/
4v/h/+D/3//e/9//4f/g/9//3f/c/9z/3P/b/9v/3P/c/93/3//d/9z/2v/Y/9z/3f/f
/+D/3v/e/+H/4f/f/93/3P/c/97/3//e/+H/4f/h/+P/4//j/+L/4P/f/+D/5f/m/+f/
5f/k/+L/4P/j/+P/5P/m/+b/5v/m/+b/5v/k/+b/6//q/+f/5v/l/+T/4v/j/+T/5P/k
/+b/5v/n/+j/6f/r/+7/8f/y//T/9f/z//b/9//3//r//f/+/wAAAwAGAAYABgAKAA4A
DgAQABQAEgAQABAADQALAAoABwAIAAkACgALAAkABgADAAEAAQD9//b/8v/1//T/8f/w
/+7/7f/t/+z/6//r/+v/6//x//P/9f/2//L/7//u/+3/8//x//H/8v/y/+//7f/q/+7/
AgAZACwAQABcAG4AewCjAMwA4wDtAOkA0ACsAIQAVQA1ADEAKQAYAA8ABwD4/+3/5v/b
/9n/2P/V/9X/2P/Y/9P/z//V/9v/1f/V/9X/0//S/9H/0v/R/9D/z//P/9H/0f/Q/9D/
0f/T/9L/0v/P/8z/z//R/9L/1P/S/9L/1P/X/9f/1P/U/9T/0//T/9T/1//Y/9b/0f/P
/9L/1f/T/9P/1//b/93/3v/Y/9L/1//e/9r/1v/T/9b/1v/W/9T/1P/W/9b/2v/e/97/
3v/g/+X/5f/h/9//3v/g/+P/4f/h/+T/5f/m/+n/6f/o/+f/5v/n/+f/5f/n/+n/4//i
/+H/4v/j/+T/5v/o/+n/6f/v/+z/6f/m/+P/5f/m/+n/6//p/+b/5v/l/+T/5P/m/+b/
5f/m/+f/5v/j/9//3f/b/93/3P/c/9z/2f/W/9X/1f/X/9f/1v/W/9f/1v/U/9P/z//O
/87/z//Q/9L/0//U/9L/z//N/8r/y//M/9D/0f/T/9H/0P/Q/8//z//N/8//0f/R/9P/
0//Q/87/y//J/8n/z//R/9P/1f/W/9b/1v/S/8//zf/M/9H/0v/T/9T/0//Q/8//0f/N
/8n/xv/K/8z/zv/Q/8z/y//K/8j/yv/O/9D/0//S/9P/1f/Y/9f/1v/W/9X/1v/a/9z/
3f/h/+X/5//q/+r/7P/r/+r/7//0//X/+P/3//T/8f/w//L/8//1//X/8//z//P/8//y
//D/7v/t/+z/6f/j/+D/4v/g/9z/2v/c/93/3//g/93/2//Z/9f/3P/d/97/3v/e/93/
3v/f/9//1f/Z/+j/5P/Z/93/4v/m//b/CwAYACgAQABYAHUAmwDCANkA5wDtANwAuACU
AGsAPwAnACMAIAAbAA0A9P/p/+7/5//f/97/2f/Z/97/3v/V/9P/2//h/9//3f/b/9f/
1P/S/9T/1P/U/9T/0//U/9P/zv/O/8//0f/W/9j/1//W/9r/2//b/9z/2f/W/9X/1f/W
/9T/1f/W/9T/0//T/9X/2//a/9b/1f/V/9f/1P/T/9T/1//Y/9j/1f/Q/9b/3v/c/9r/
2f/e/9z/3P/a/9r/2v/a/97/4v/f/97/3//j/+b/4//i/+L/5P/n/+X/5f/l/+X/5f/n
/+n/6v/r/+z/7P/r/+j/6f/v/+v/7P/t/+3/7f/t/+7/7P/t/+3/8//0//X/9v/3//T/
9P/2//f/+P/2//f/9//5//r//f/+//n/+P/3//T/9P/z//T/9f/2//b/9//4//L/7v/s
/+v/7f/t/+z/7P/z//b/+P/7//b/8v/v/+3/8P/y//P/9P/2//X/9f/0//L/8v/1//X/
8//x//D/8P/z//X/9f/5//f/9f/1//P/9v/2//X/9f/1//n/+f/5//f/9v/0//L/8v/x
//H/8v/1//b/9//4//b/8v/w//H/7v/t/+//7//y//D/7f/r/+z/7f/u//L/7v/q/+b/
6P/q/+r/6v/q/+v/8P/w/+7/7//x//P/8//1//f/+//8//v/+v/8//v/AAABAAQABgAI
AAYABQAFAAMAAwABAP//BQAIAAUAAAD///7//f/8//n/+P/3//b/8f/s/+f/4v/h/+D/
3//e/w==
         </WaveFormData>
      </LeadData>
      <LeadData>
         <LeadByteCountTotal>10000</LeadByteCountTotal>
         <LeadTimeOffset>0</LeadTimeOffset>
         <LeadSampleCountTotal>5000</LeadSampleCountTotal>
         <LeadAmplitudeUnitsPerBit>4.88</LeadAmplitudeUnitsPerBit>
         <LeadAmplitudeUnits>��V</LeadAmplitudeUnits>
         <LeadHighLimit>2147483647</LeadHighLimit>
         <LeadLowLimit>268435456</LeadLowLimit>
         <LeadID>II</LeadID>
         <LeadOffsetFirstSample>0</LeadOffsetFirstSample>
         <FirstSampleBaseline>0</FirstSampleBaseline>
         <LeadSampleSize>2</LeadSampleSize>
         <LeadOff>FALSE</LeadOff>
         <BaselineSway>FALSE</BaselineSway>
         <ExcessiveACNoise>FALSE</ExcessiveACNoise>
         <MuscleNoise>FALSE</MuscleNoise>
         <LeadDataCRC32>1130253265</LeadDataCRC32>
         <WaveFormData>
yf/M/8z/y//L/8n/yf/G/8j/xv/E/8P/vP+2/7j/vP+8/77/xP/E/8b/0P/b/+n//v8W
ACMAMwBKAFUATQBBACkACgD2/+3/4f/d/+P/5//i/+H/5f/h/9//5P/o/+z/8P/q/+b/
6P/r/+L/2f/X/9f/1v/W/9j/2//e/+D/3P/Z/9n/2f/Z/9j/2P/a/9f/2v/X/9L/0//U
/9P/1v/a/9j/2P/b/9r/1//Z/9r/3f/d/93/4P/e/9z/2v/c/9v/3v/b/9v/4f/i/+T/
5P/h/9//5P/m/+f/5f/l/+X/5v/p/+r/6P/p/+n/7v/v//H/8f/1//b/9v/2//X/9f/6
//3//f/9/wAAAQACAAQABwAFAAYADAANAA4ADwAQABQAFgAXABQAFgAZABsAHAAcABoA
GgAaABsAHwAdACEAIAAhACMAKQArACUAIQAhACIAIgAjACMAIAAeAB0AGQAcABsAHAAd
AB8AHwAfAB0AHAAZABkAGwAcABwAHAAdAB4AHgAfAB8AGwAaABoAGwAcAB0AIAAhACEA
IAAhACMAJQAnACcAJwAqACoAKAAoACYAJgAmACgAKwAsAC0AMAAsAC0ALAAqACwALAAu
AC4ALwAwADEAMwA0ADQAMwAzADsANwA5AD4AOgA4ADYANAA0ADUANwA5ADwAQQBFAEsA
SwBMAEsATgBQAFAAUwBVAFQAVQBUAFMAVQBSAE4ATgBRAFEAUgBSAFQAUwBSAFIAVwBX
AFUAWABQAEsARwA/AD4APAA7ADsAOQA0AC4ALAAnAB8AFAAOAA8ADgALAAkABQADAAMA
AwD+//3//P/7//z/+v/3//X/8v/x/+3/7v/q/+j/4f/a/9j/2v/e/9r/3P/g/+D/5P/2
/wkAFwAoADwAUQBdAGwAawBNAC0AEQDs/9L/0f/T/9X/2f/T/8z/0f/P/8n/0f/W/8z/
yP/M/8z/xP++/7v/uv+5/7b/tf+z/7L/tP+1/7b/tv+z/6//rv+t/7D/sv+1/7r/t/+6
/7f/sv+y/7L/sP+y/7b/tv+4/73/t/+z/7T/tP+1/7X/tf+4/7v/uv+5/7z/uv+8/7j/
t/+7/7z/vv++/7r/t/+7/7z/wf+//7//v//B/8P/w//A/8D/v//D/8P/xP/F/8r/zP/L
/8r/yP/H/8z/0f/T/9X/1f/V/9X/1v/Y/9X/1f/a/9v/3P/d/97/3//g/+D/3P/e/+H/
4//k/+b/5P/k/+T/5v/p/+b/6f/p/+v/7v/1//X/7//r/+v/7v/w//P/9f/x//D/8P/t
/+//7f/t/+3/7//v/+//7f/q/+f/5//p/+r/6v/q/+v/6//q/+r/6f/q/+r/6//t/+3/
7f/v/+//7v/s/+z/7f/t/+//7//v//D/8P/u/+7/7v/u/+7/8P/y//L/8v/0//D/8f/w
/+7/8P/w//L/8v/x//D/7//v//D/8P/v/+//8//x//H/7//q/+z/7P/s/+z/7f/v//L/
9f/z//X/9v/5//z//v/+/wIABAAEAAcACQAJAAsACwALAAsACAAEAAQABwAJAAwADgAR
ABEAEQASABMAEQANAA4ACgAJAAkABQACAAAA//////3/+v/2//b/9f/x/+r/6P/r/+z/
6//r/+f/5f/l/+X/5P/l/+b/5//p/+j/5v/l/+P/4//g/+L/3v/k/+X/4P/c/9j/1P/c
/+z/7P/m/+z/9v8FABUAIgAoADsAWQBmAGsAawBRACkAFAAIAP3//f8FAAkACwAMAAUA
+//3//3//v8AAAYABgD8//z//v/3/+z/5f/o/+n/6f/q/+v/6//r/+r/5v/j/+P/4//m
/+j/6//w/+7/8v/w/+z/7//w/+//8v/z//D/7//x//D/7f/v//D/8//z//P/9v/2//T/
8v/0//X/+P/1//X/9//2//b/9P/y//H/9//6//7//f/+////AQADAAMAAAACAAEABQAF
AAYABwAMAA4ADQAMAAoACQAOABEAEQARABMAEwATABQAGAAVABUAGgAdAB4AHwAgACAA
IAAfABoAHAAfACEAIgAmACQAJAAkACIAIwAeAB8AHgAfACEAJwAlAB8AGwAbABgAGAAZ
ABkAGQAYABgAFQASAA8ADgANABAAEQASABEADQAJAAgACQAJAAgABwAHAAoACgALAAsA
CwAKAAoACwAKAAkACgAJAAgABgAGAAcACgANAA4ADwAPAA4ACwAKAAgACAAIAAoACwAM
AA0AEAAMAA0ADAAKAA4AEAAUABYAEwASABEAEQAQABAADwAPAA0AEQANAAsAEgARABAA
DwAOAA8AEQAUABcAFgAXABcAGQAaABwAHAAgACMAJAAoACsAKQApACcAJQAmACQAIQAi
ACcAKQAsAC4AMAAxADIANAAyAC8AKgAqACkAKQAqACcAIgAgAB8AHwAdABoAFgAWABYA
EwANAAwADQAMAAkABwAGAAUABgAHAAUABQAFAAUABwAGAAQAAwACAAMAAQAEAP7/BgAF
AAAA/v/4//b//P/+//7/AAAAAAIADQAdACoAPABPAGUAegCDAHcAXwBDACgAGAATAAkA
AwAHAAsABgABAAEAAwADAAYACAAKAAoACgAEAPz/9//2//H/8f/x//D/8P/v/+//7//u
/+7/6//r/+v/6v/q/+v/7v/s//D/7v/q/+3/7v/t//D/8f/u/+3/7//s/+n/6//s/+//
7//v//L/8P/u/+z/7v/x//T/8f/x//L/8v/z//L/7v/r/+//8P/1//P/8//z//P/9f/1
//L/8//z//j/+f/2//X/+P/4//j/+P/3//f//P/////////9//3//f/+/wIA/////wQA
BAAEAAQABAAGAAYABQAAAAEABQAIAAoACgAIAAgACAAIAAsACAALAAoACQAJAA0ADQAH
AAMAAwADAAQABgAHAAMAAgACAP///f/7//v/+//6//n/+P/1//X/8//0//f/+f/4//f/
9//2//b/9//3//f/9v/2//f/9v/1//b/9f/3//b/9//5//f/+f/5//n/+//8//v//P/9
//7///8CAAEAAAD//wAAAAADAAQABAAEAAQABgAGAAUABAADAAMACAAKAAMAAwAIAAYA
BgAGAAYABgAHAAkACwAKAA0ADwATABcAGgAbACAAIgAiACUAJwAmACcAJgAlACUAIgAe
AB4AJAAnACsALgAwAC8ALgAuADAALQAoACgAKQApACoAJwAhAB4AHAAbAB0AGgAWABYA
FwATAAwACgAKAAoACAAHAAcABwAJAAsABgAFAAQAAwAIAAgABwAHAAQAAwD//wAACAAO
AAcA/v/4//z/AAAEAAYABgAGAA4AHAAnADUARABYAG8AfQCKAJEAhQBvAEkAIAAMAAkA
CQAJAAsACwAKAAkACQAJAA0AEAAQAAwADgAQAAoABAABAPz/+f/5//n/+P/4//j/+f/6
//r/+v/3//f/9//2//b/9//6//r//v/8//j/+P/4//b/+P/6//j/+P/7//v/+f/8//7/
/P/7//r//P/+//7//v8CAAEAAgD9//v///8AAAIAAgD9//v/AAACAAcABQAFAAUABwAJ
AAkABgAIAAcACwALAAkACQANAA4AEAAQAA8ADwAQABEADwANABEAEwAVABgAGgAXABcA
HAAbABwAHQAeACAAIAAfABoAGAAbAB0AHgAdABoAGQAYABgAGwAYABsAGgAbAB0AIwAj
AB0AGQAZABYAFgAXABcAFQAUABQAEQAQAA0ADAALAAwADQAOAA0ACwAHAAYABwAHAAYA
BQAFAAYABgAHAAcAAwACAAIAAwADAAMABQAFAAQAAgACAAMABQAHAAcABwAFAAQAAQAA
AAEAAgADAAYACAAIAAgACgAFAAcABwAGAAUABAAFAAQABAAEAAQABQAEAAQAAwADAA8A
///7/w0ACAAFAAQAAwACAAQABwALAA8AEAATABUAGQAbABwAGwAeACIAIgAlACcAJwAp
ACkAKQAnACQAIAAgACgAKwAvADIAMwAzADMANAA0ADEALAAsACcAJQAkAB8AHQAcABwA
HQAdABoAFgAWABUAEQAKAAgADAAMAAoACQAFAAMAAwADAAQABQAGAAcACQAIAAYABQAB
AAEA/v8AAAoAAgD///7//P/8//r//v8IAAwAAgAAAA4AHwAtAD4ATABfAHUAgACBAHsA
ZwBJADgALgAlACEAJQAlAB0AGgAdAB0AGQAZABgAFgAYABYAEgAQAA4ABwAGAAkABQAD
AAAA/v/6//n/+P/2//T/8f/x//H/8f/y//T/+P/2//j/9P/u/+3/7P/p/+r/7v/s/+z/
7//u/+v/7f/u/+3/7f/t//D/8P/u/+z/7v/t//D/7f/t//L/9P/3//j/8P/t//H/8v/2
//X/9v/3//n/+//7//j/+f/5//7////9//3/AQACAAEAAAD+//3/AgAFAAUABQAFAAUA
BQAGAAgABQAFAAoADQAOAA8AEAARABIAEgAOAA4AEQATABQAFAASABIAEgASABUAEgAV
ABQAFQAXAB0AHAAVABAADwARABQAGAAbABkAGAAYABUAFgAVABYAFwAXABcAFwAVABUA
EwAUABcAFwAWABUAFQATABIAEgARABMAFAAWABkAGwAbAB0AHQAYABQAEgARABQAFwAY
ABkAHAAcABoAGgAZABgAFwAYABgAGAAYABoAGgAfACIAJAAiACAAIAAeAB0AHAAbABsA
HwAgACAAIQAfACAAHgAeAB4AHgAcAB0AHwAhACMAJwAqAC8ALwAwAC8AMgA0ADQANwA5
ADsAPQA9AD0APwA8ADgAOAA8AD0APwBAAEMAQwBDAEQARwBFAEEAQgBBAEEAQgA/ADsA
OAA2ADUANwA2ADQANgA1ADEAKgAoACwALAAqACkAJQAhAB8AHQAYABcAFgAVABMADgAI
AAMA/P/5//P/8v/m/+b/3//Y/9b/zv/M/9D/zP/M/9D/0v/W/+f/+/8KABgAKQA5AEQA
TwBJAC8AFwAIAPT/5//l/+H/3f/Z/9T/z//R/9P/0f/O/87/0v/O/8r/yP/E/7//vP+3
/7b/tf+z/7L/tP+1/7b/tv+0/7H/sf+x/63/rP+s/67/r/+0/7P/sP+x/7L/sf+0/7X/
sv+x/7P/sP+t/6//sP+v/6//r/+y/7L/sP+u/7D/sf+0/7H/sf+z/7T/tv+2/7P/sf+2
/7j/uf+3/7f/t/+6/73/vv+8/7z/u/+//7//v/+//8P/xP/F/8b/xv/H/87/0//V/9f/
2f/b/93/4P/j/+H/4v/o/+v/7P/t/+7/9P/2//f/9P/0//f/+f/6//7//P/8//z//f8B
AP//AwACAAMABQALAA0ABwADAAMABAAEAAUABQAGAAYABwAFAAUAAwADAAMABQAHAAkA
CQALAAkACgANAA8ADgANAA0AEgAUABcAGQAXABYAFgAXABcAFwAZABkAFgAUABQAFQAS
ABMAEgARABIAEgAQABAAEgASABIAFAAVABYAFwAaABkAHQAfACAAIgAiACQAJAAnACgA
KQArACwALAArACsAMQAwADIAMgAyADIANAA1ADcAOQA6AD0APwBDAEgASgBKAE4ATwBO
AFAAUQBTAFUAVQBVAFMAUABMAEwAUQBTAFYAWABcAF0AXgBgAGAAXQBYAFgAWABXAFcA
UwBNAEoASABHAEkASABGAEgARwBDADwAOgA8ADwAOgA5ADoAOQA6ADsAOAA3ADYANQA3
ADYANAAzADMAMwAwADIANAA0ACsAKgAwAC4ALgA2ADoANgA0ADwATgBjAG8AgACcALUA
wwDSANsA1QC3AI0AbABYAFEATwBRAFMAUQBMAE0AUQBLAE0AUgBOAEYARABAAD4ANgAv
ADIALwAuAC0AKwAqACcAJwAnACYAIQAdABwAGwAVABAADAAKAAUABgABAPr/+P/4//b/
+P/4//T/8v/z//D/7f/v//D/7f/r/+n/6v/o/+b/5P/m/+X/6P/l/+X/5v/m/+f/5v/j
/+H/5v/o/+n/5f/j/+H/4//l/+X/4v/k/+P/5//n/+X/4//l/+T/4f/g/97/3f/b/9v/
2P/V/9j/2f/a/9z/3P/Z/9n/3v/c/9z/3P/c/93/3v/e/9r/1//Z/9r/2v/d/9z/3f/e
/97/4f/e/+H/4P/f/9//4//k/9//3P/d/9r/2v/b/9v/2f/Y/9j/1f/X/9X/1f/V/9P/
0//T/9H/0v/P/8//0f/P/87/zf/N/87/zv/P/8//zf/M/8z/zf/P/8//0f/R/9L/0P/Q
/9H/0v/V/9b/1//a/9z/3P/e/9z/3P/c/97/3//g/+H/5P/j/+X/5f/k/+T/5P/m/+b/
5v/m/+b/5//q/+r/6f/p/+v/7f/v//H/6v/p/+j/5//m/+n/6//u//H/9P/3//n//f8C
AAQABAAIAA0ADgASABUAFQAXABcAFwAYABYAEwAUABcAGQAcAB4AJQAnACkALAArACcA
IQAgAB4AHQAdABkAFwAWABYAFwAVABIADgAOAA8ACwAEAAIAAgACAAAA///+//3//v//
//v/+f/3//X/+//8//z//f/8//3/+//+//j/+v/5//T/8P/u/+7/+P/8//b/8v/+/woA
EwAnAD4ATgBlAH0AiACPAJMAhQBbADAAHAATABEAFwAbABsAHAAZABkAHQAjACAAJAAs
ACoAJAAmACIAGwAaABkAFwAVABIAEAAQABEAEgASABEADwAQABEADwAOAA4AEAAQABQA
EgAOABAAEAAOABAAEQAOAA0ADwANAAsADgAQABAADwAOABAADwAMAAkACgAHAAgAAwAB
AAMAAgACAAAA/P/7/wEABAAFAAEA///9//3///////z//P/7///////7//n/+//6//r/
+v/5//n/+v/9//3//f8AAAEAAgAEAAgABQAFAAoACAAIAAgACAALAAwADAAIAAoADQAP
ABAAEAAOAA4ADgAOABEADgARAAsACQAIAAsADQAHAAMAAwAAAP7//f/7//z//P/9//v/
+v/3//b/9f/0//P/8v/v/+3/6f/o/+n/5//m/+X/5f/l/+T/5P/j/+D/3v/d/93/2//b
/93/3f/e/9z/3P/d/9v/3f/d/93/4P/g/97/3v/e/97/3v/g/93/3P/b/9z/2v/d/97/
3v/d/9z/3f/c/9z/3P/c/93/4P/g/9//3//l/+P/4f/h/+H/5f/h/97/4v/g/+D/4P/g
/+L/4//l/+f/5v/p/+v/7//y//T/9P/4//z//P///wEAAgAFAAYABwAFAAIA/v/+/wQA
BwALAA4AEwAVABcAGgAcABkAFAAUAA8ADQAMAAcABgAGAAcACQAJAAYAAgACAAMA///4
//b/+//8//v/+//7//n/+f/5//j/+f/6//v/+//6//j/9//3//n/+P/8/wAA+v/x//T/
9v/w//z/DgAOAAYABgAGAAwAFwApADoASgBbAHMAhACFAIUAeQBZADoAKAAjACMAJwAr
ACsAJgAlACUAIQAdAB4AJAAmACgAKgAeABQAEwAQAA0ADgAPAA8AEAANAA0ADQAMAAsA
CQAKAAsACwAMAA4AEgASABYAFAAQABIAFAAUABgAGAAWABYAGQAaABkAHQAgACMAIwAj
ACYAJQAiAB8AIAAfACIAHwAfACcAKgAuADAALAApAC0ALgA0ADMANAA1ADYAOQA6ADgA
PQA9AEIAQwBAAD8AQgBCAEIAQgBBAEEARgBJAEkASQBLAE0ATwBSAFIATwBPAFQAVQBW
AFcAWABaAFoAWQBUAFgAXQBhAGQAaABmAGYAZgBkAGUAYABhAGEAYQBiAGcAZgBfAFoA
WQBdAGIAaABtAGcAZABiAF0AXgBdAF4AXwBdAFsAWQBVAFYAUwBTAFUAVwBYAFkAWwBb
AFoAWgBZAFMAUABOAE0ASgBJAEoASQBFAEIAQQBBAD4APwA+AD0AOwA4ADMAMAAtACoA
JwAmACQAIgAgACAAGwAbABkAFgATABIAEwASAA8ADgANAA0ADAAMAAsACwANAAsACQAJ
AAkABQAEAAQABAAEAAQAAQABAAIAAwADAAUABgAJAAwADgAOABIAEQAQABIAEwARABMA
EwATABQAEgAPABAAEgARABEAEAAUABUAFgAYABoAFwASABIADgANAA0ACQADAAAA/v/9
//3/+v/2//b/+P/1/+//7v/t/+z/6f/n/+T/4f/g/9//2v/Z/9j/1//Z/9j/1v/V/9X/
1f/S/9T/2P/U/8v/yv/K/8b/yP/O/87/zP/M/87/1v/n//f/CAAcADEAQwBWAF8AWwBL
ADcAHAAEAPn/9f/v/+3/8//q/93/3f/l/+3/8v/u/+7/9v/0/+j/5v/p/+b/3f/f/9//
3v/e/9z/2//a/9j/2v/Z/9v/3f/d/9z/3P/e/+D/5P/i/97/3//g/9//4v/i/+D/4P/j
/+D/3f/f/+D/4f/h/+H/5P/m/+T/4v/k/+X/6P/l/+X/5//o/+r/6v/o/+f/7f/w//D/
7f/s/+v/7//z//X/9P/1//P/9v/1//P/8//3//j/+v/6//n/+f/7//3//P/7////AQAD
AAYACgAHAAcADAAKAAoACgAKAAwADAALAAYACQANABAAEgASABAAEAAQABMAFwAVABkA
FAATABMAFwAZABUAEwAVABYAFgAXABcAFQAUABQAEQATABEAEQARAA4ADQAMAAkACwAJ
AAoADQAMAAoACAAHAAYABgAHAAcABgAGAAcACQAKAAsADgAPABAADgAOAA8ADQAPAA8A
DwASABIAEAAQABAAEAAQABIAEgASABIAFAASABUAFgAWABUAFAAVABQAFgAWABYAFwAZ
ABoAGgAbAB4AGwAYABcAHwAhACUAJgAlACQAIwAiACAAIQAjACUAKAAtADEANwA6ADwA
PABAAEQARgBLAE8AUABTAFQAVQBYAFgAVwBaAF0AXwBiAGQAagBrAGwAbgBwAG8AbABu
AGoAaQBpAGUAYwBiAGIAYwBkAGIAXwBgAF4AWQBRAE4ATgBOAEwASwBJAEcARwBHAEcA
RwBHAEcATQBOAE4ATwBNAE0ASgBMAFYATgBHAEQARABAAEAARgBGAEoAVgBaAGIAdQCH
AJQArADJAN0A6ADxAPEA2QC1AIoAagBhAGUAbwB1AHEAZABbAF8AZwBnAGIAXgBcAFoA
WABQAEwARwA8AC8AKwApACYAJAAlACUAJQAkAB8AGwAaABkAFgAUABMAFAARABQAEQAM
AAkACAAFAAYACAAGAAYACQACAP3//f/8//z/+//6//z/+v/2//L/8v/x//T/8f/x//L/
8v/z//L/6//n/+r/6v/s/+n/6P/n/+X/5//n/+T/5P/j/+f/5//m/+X/6P/o/+X/5P/i
/+H/5v/p/+n/6f/r/+v/6//s/+3/6f/o/+z/7v/w//L/9P/z//L/8P/q/+z/7//x//L/
9f/0//X/9v/0//f/9P/3//b/9f/1//n/+//1//H/8f/y//L/8//z//H/8P/w/+3/6//p
/+n/6f/p/+n/6f/n/+T/3//d/93/4P/g/+D/4f/i/+L/4//j/9//3v/e/9//3//f/+H/
4f/f/9z/2//b/9z/3//g/+H/4f/g/93/3P/e/97/3v/g/+D/4P/g/+L/3v/f/97/3P/e
/97/4P/g/97/3v/e/9//3v/c/9n/1//a/9f/1P/T/9D/z//O/9D/zf/W/9b/3P/d/97/
3//g/97/3f/d/93/4P/l/+n/7//0//b/9v/6//z//P///wEABQAJAAsADQAKAAYAAQAA
AAUABwAKAAwADwAPAA8AEAASAA8ACgAKAAsACwAMAAkABAACAAEAAQADAAAA/P/8//r/
9f/t/+r/7v/u/+z/6//p/+f/5//n/+X/5f/l/+X/6v/q/+n/6f/n/+f/5P/m/+j/7P/r
/+b/5v/o/+r/7P/y/+7/7P/2/wIADQAjADYAPgBRAGsAeAB5AHEAVQAzACAAEgAHAAkA
EQATABEAEgANAAkACwALAAgACAAGAAQACAAEAPj/9f/4//n/9//1//L/8P/t/+3/7f/s
/+3/6//s/+3/7//w//L/9v/y//T/8P/q/+v/7P/r/+7/8v/w//D/8//w/+3/7//w//H/
8f/x//T/9//2//X/+P/3//j/8//x//T/9P/1//T/7//t//L/9P/5//f/9//3//X/9//3
//T/9//3//z//f/7//v///8AAAMABAAEAAUABQAHAAYABQAGAAcACAAKAAoABwAHAAwA
DwAQABEAEgASABIAEQAMAAwADwARABIAFQAUABUAFgAWABkAFgAZABcAFwAYAB0AHwAZ
ABUAFQAUABQAFQAVABUAFAAUABEADwANAA0ADQANAA0ADQALAAwACQAJAAsACgAIAAYA
BQAJAAoADAANAAgABgAFAAUABQAFAAcABwAHAAYABwAJAAcACQAJAAkACgAKAAgACAAI
AAgACAAKAAgACAAIAAoACgANAA4ADgALAAoACwAKAA0ADgAPABEADgAMAAkABwANAAsA
CQAJAAsACwALAA4ABwAAAAQABgAIAAoADAANAA8AEQAPABEAEgAVABYAGAAYABwAHQAc
AB4AHwAiACcAKgAtAC0AKgAmACYAIwAfABwAGAAiACkAMAA4ADQALQAkACAAHwAfACAA
HQAWABIADwANAAsACAAEAAQABQABAPr/+P/4//b/8v/v/+r/5//m/+X/4f/h/+H/4f/h
/97/2v/X/9P/0//Q/9L/zv/Q/8n/vP+6/7r/tv+6/8T/xv/C/8L/yv/X/+v/AAASACUA
OwBMAFEARwArAAkA8v/o/+H/2//Z/9X/z//Q/9H/yf/H/9H/2P/c/9j/2P/a/9L/yv/F
/8T/xf/H/8f/xv/G/8P/w//D/8L/w//D/8b/yf/F/8T/xP/G/8j/zP/K/8b/yf/K/8n/
zP/M/8r/yv/N/8n/xf/G/8b/yf/J/8n/zP/O/8z/yv/M/83/0P/N/83/zv/O/8//zv/L
/8n/zv/Q/9X/0//T/9P/0v/T/9L/zv/R/9H/1v/X/9X/1f/Z/9r/2P/Y/9f/1//a/93/
3f/d/9z/2//a/9r/4P/f/+H/6P/o/+j/6P/o/+j/6P/n/+L/5P/n/+n/6v/q/+j/6P/o
/+v/7//t//H/7P/r/+v/7//x/+3/6//t/+v/6v/q/+n/5//m/+b/4//k/+P/5P/l/+P/
4//j/+H/4f/f/+D/4//g/97/3P/b/9z/3P/d/93/3f/c/9z/3f/a/9n/2v/Z/9z/3P/e
/+H/4P/h/+D/3//i/+L/4P/g/+L/4v/i/+T/4v/i/+L/5P/h/+P/4//i/+P/5P/n/+j/
5v/k/+L/4f/l/+b/5v/n/+r/5//k/+P/5f/n/+n/6v/o/+f/5v/l/+T/4//j/+T/5f/m
/+n/6//v//P/9v/3//z//P/8////AQABAAMAAwADAAEA/v/6//r/AAADAAcACgAOAA8A
EAASABUAEwAPABAACwAJAAgAAwABAAAAAAABAAAA/P/3//b/9v/z/+3/7P/w//D/7v/t
/+v/6f/p/+n/5f/l/+X/5f/q/+z/7f/v/+z/6//n/+j/7P/q/+f/4v/k/+j/5P/e/9j/
3P/i/+r/+P8PABsAJAA8AFcAZwB4AH8AawBFABsA+P/o/+v/7//t/+3/6f/o/+n/4//f
/+X/7P/s/+z/7v/o/97/1P/Z/+L/1//V/9X/1P/U/9L/0f/Q/87/zv/N/8//0f/P/87/
zv/Q/9L/1v/U/9D/0P/Q/87/0P/S/9D/0P/T/9L/z//R/9L/0v/R/9D/0v/U/9L/0P/S
/9P/1v/T/9P/1//Y/9r/2v/W/9P/1//Y/9j/1f/U/9P/1f/X/9f/1P/Z/9n/3v/f/+H/
4f/l/+b/5P/k/+P/4//o/+v/6//r/+3/7f/t/+7/8P/t/+3/8v/y//L/8v/y//L/8v/x
/+z/7v/x//P/9P/3//b/9//4//X/9//z//X/9P/z//P/9//3//H/7f/t/+v/6v/q/+n/
6P/o/+n/5//k/+H/4P/f/+H/4f/h/9//3f/Z/9j/2f/b/9r/2f/Z/9n/2P/Y/9f/0//S
/9L/0//U/9X/2P/Z/9X/0v/R/9H/0v/V/9b/1//Y/9j/1v/W/9T/1P/U/9b/2P/Y/9j/
2v/V/9X/0//Q/9P/1P/X/9j/2f/a/9v/3f/Z/9b/0v/P/9b/1f/U/9X/1P/T/9L/1P/J
/8r/yv/M/87/0P/S/87/zf/N/83/0P/V/9n/3//g/+L/4v/m/+f/5v/o/+n/6//t/+3/
7f/u/+z/6f/q/+z/7f/v//D/9f/3//n//P/6//X/7v/s/+//8f/0//P/7//s/+r/6f/r
/+j/5P/k/+T/4f/b/9r/3P/c/9r/2f/b/9v/3f/f/9r/2f/Y/9f/3P/c/9v/2//c/93/
2//e/9z/0P/V/+D/2v/S/9z/4P/c/97/4v/g/+b/9/8JABoAMABJAFkAYgBvAGcAQwAZ
APr/6P/j/+f/6f/n/+H/3P/h/+v/7f/t/+7/7P/u//L/7v/m/+L/4//m/9//3P/b/9n/
2P/Z/9n/2f/Y/9n/1//Y/9n/1f/S/9D/0P/U/9r/2v/Y/9j/2P/W/9j/2f/W/9X/1//U
/9H/0//U/9X/1f/V/9j/2P/W/9T/1v/U/9b/0v/R/9X/1v/Y/9j/0//R/9b/2P/d/9v/
2//b/9r/2//a/9b/2v/b/+H/4//j/+P/5//o/+j/6P/n/+f/5//p/+j/5//q/+v/7P/u
//P/8f/y//j/9//2//X/9P/4//r/+//4//f/+f/6//r//v/8//z//P///wMAAQAFAAIA
AQABAAUACAADAAAAAQADAAQABgAHAAQAAgABAP3//f/7//v/+//9//3//f/7//r/9//3
//n/+//6//n/+f/6//r/+//7//j/9v/1//X/9v/3//r/+//7//r/+//9//z//f/8//v/
/P/8//r/+v/+/wAAAgAGAAQAAgAAAAAA/f///////v/+//7/AAAAAP3//P/7//v//v/+
//3//f////3/+//7//n/9//1//b/9P/0//f/9//1//j/8f/z//b/9f/0//f/9v/y/+7/
6v/u//L/9f/3//f/+v/8//n/9//7//v/+//+/wEAAgADAP3/+//7//n//v8BAAMABQAE
AAMAAQD//wEA/v/8//r//P/9//j/8v/v/+7/7f/s/+r/6P/m/+T/4f/e/9v/2P/W/9b/
1v/W/w==
         </WaveFormData>
      </LeadData>
      <LeadData>
         <LeadByteCountTotal>10000</LeadByteCountTotal>
         <LeadTimeOffset>0</LeadTimeOffset>
         <LeadSampleCountTotal>5000</LeadSampleCountTotal>
         <LeadAmplitudeUnitsPerBit>4.88</LeadAmplitudeUnitsPerBit>
         <LeadAmplitudeUnits>��V</LeadAmplitudeUnits>
         <LeadHighLimit>2147483647</LeadHighLimit>
         <LeadLowLimit>268435456</LeadLowLimit>
         <LeadID>V1</LeadID>
         <LeadOffsetFirstSample>0</LeadOffsetFirstSample>
         <FirstSampleBaseline>0</FirstSampleBaseline>
         <LeadSampleSize>2</LeadSampleSize>
         <LeadOff>FALSE</LeadOff>
         <BaselineSway>FALSE</BaselineSway>
         <ExcessiveACNoise>FALSE</ExcessiveACNoise>
         <MuscleNoise>FALSE</MuscleNoise>
         <LeadDataCRC32>1562972160</LeadDataCRC32>
         <WaveFormData>
8f/z//P/8//0//X/9v/3//f/9f/2//b/+P/9/wcAEAAVABsAHQAhACAAGAAGAPT/5f/Q
/6//if9r/1n/S/87/zT/Mv8v/yb/Gv8a/yT/Mf9G/1//ef+L/5//r/++/83/2f/g/+b/
8P/4//3///8CAAUABgAGAAgACQAIAAkACQAJAAkACwANAA0ACwALAA4ADgAOAA8AEAAR
ABIAEwARABAAEAAQABAAEQARABEAEwATABMAEwATABMAEwAUABQAFAATABMAEwATABMA
EwAVABUAFAAUABIAEwATABMAFQAVABUAFQAVABUAFgAWABQAFAAUABQAFgAWABYAGAAY
ABgAGAAXABUAFQAVABUAGAAYABgAFgAUABQAFAATABUAFQAVABUAFQAVABUAFQATABIA
EgASABIAEwATABMAEgASABIAEwAVABQAFAAVABcAFwAXABcAGQAZABkAGQAcAB0AHgAf
AB0AHQAbABsAHgAeAB8AIAAiACIAIQAhAB8AHwAgACAAIQAhACMAIwAhACEAIQAiACMA
JAAlACYAJwAnACcAJwAlACUAJQAlACYAJgAmACUAJwAnACcAJwAlACYAJgAmACgAKAAn
ACcAJgAmACcAJwApACgAKAAoACoAKQAnACoAKAAoACgAKAAoACgAKQApACoALAAvADUA
NgA2ADYANgA2ADUANAAxADIALQArACcAJgAkACIAIgAhAB8AHQAcABsAGAAWABUAFwAW
ABUAEwARABMAFQAWABcAFwAXABcAGAAYABkAGwAaABoAGgAbAB0AHAAZABgAGgAaABoA
GgAaABkAGQAZABoAGQAYABcAFwAXABcAFwAVABYAFAAWACEAKQAwADMANwA5ADMAIAAK
APz/8P/X/7T/j/9r/1H/Pf8p/yX/Kv8i/xP/DP8O/xb/Jv8//17/e/+R/6X/v//P/9r/
5f/t//T/+v/+/wQACwANAA4AEQASABIAEwATABEAEQATABMAEwAVABcAFwAVABUAFAAU
ABQAFQAXABcAFwAXABkAGAAYABgAFgAXABcAFwAXABcAFwAXABcAFwAXABgAGgAaABkA
GQAXABcAFwAXABkAGQAYABgAGAAZABkAGQAbABsAGwAbABsAGwAcABwAHAAcABwAHAAc
ABwAHAAeACAAIAAgAB8AHwAfAB8AHwAgACAAIAAeAB4AHgAeAB0AHgAfACAAIQAfAB8A
HwAfAB0AHAAcABwAHQAdABwAGwAcABwAHAAdAB0AHAAcAB0AHQAdAB0AHQAcABsAGgAZ
ABkAGQAZABkAFwAXABUAFQAXABYAFgAWABYAFgAVABUAEwATABQAFAATABMAFQAVABEA
EQARABIAFAAUABQAFAAXABcAFwAXABcAFwAXABcAGAAYABgAFwAXABcAFwAXABcAGAAY
ABgAGgAaABkAGQAYABgAGQAZABgAFgAVABQAGAAVABUAFgAWABgAGAAYABgAFgAWABcA
FwAVABYAGAAdAB4AHgAeAB4AHQAdAB0AGwAbABcAFgATABEADgALAAoADAALAAoACgAK
AAgABwAHAAUAAgD///v//f///wEAAgAFAAUABQAFAAUABgAIAAsACQAKAAsADQAQABAA
DgAOAA8AEAARABIAEgARABEAEQARABEAEQARAA8ADwAPAA8ADwAQABQAFgAbACUALgA3
ADkAOQA3AC4AGgAGAPz/6//M/6f/hf9l/1H/Qf81/zD/MP8p/xz/GP8c/yr/P/9c/33/
l/+p/73/z//c/+f/8f/4/wAADAAUABcAGQAcAB8AIAAgACEAIQAfAB8AIAAhACIAJQAj
ACMAIQAhACQAJAAkACUAJgAnACgAKQApACgAKAAoACYAJwAnACcAJwAnACcAJwAnACcA
JwAoACoAKgApACkAJwAnACcAJwAoACkAKQAqACgAKQApACkAKQApACkAKQAqACsALQAu
AC4ALgAuAC4AMAAwADAAMgAxADAALwAtAC8ALwAvAC8AMAAwADAALgAuAC4ALgAtAC8A
LwAvAC8ALgAtACwAKwApACgAKAAoACkAKQAoACcAJQAkACMAIwAlACQAJAAlACQAIwAi
ACEAHwAfAB8AHwAfAB8AHwAfAB8AHwAdAB0AHwAeAB4AHgAfAB4AHAAbAB0AHQAeAB4A
HQAdAB8AHwAdAB0AHQAeAB4AHgAeAB4AHQAdAB0AHQAdAB0AHQAdAB4AHgAeAB0AHQAd
AB0AHQAdAB4AHgAeAB4AHgAdAB0AHAAcAB0AHQAfAB4AHgAeABwAHQAbABoAHAAaABoA
GgAaABoAGgAbABsAGwAcAB4AIwAkACQAJAAkACUAJQAlACMAIAAbABkAFQAUABIAEAAQ
ABEAEQARABIAEAAOAA0ADQALAAgABQABAAMABQAHAAgACQAJAAkACQALAAwADgARABMA
FAAVABcAGQAYABUAFAAVABYAFwAYABYAFQAVABUAGQAZABkAGQAZABkAGQAZABUAGgAc
ABwAIQApADAANQA5AD0AQQBCADYAIAAOAP//5P/B/5//g/9v/13/Tf9G/0b/Rf86/y7/
Lv82/0P/WP91/4//of+1/8n/1v/h/+3/9P/8/wQACAALABEAFAAXABgAGAAZABkAFwAX
ABgAGQAaAB0AGwAbABkAGQAcABwAHAAdABsAGwAbABsAGwAaABoAGgAcAB0AHQAdABsA
GwAbABsAHQAdAB0AHgAeAB4AHQAdAB0AHQAdAB0AHQAdABwAHAAaABsAGwAbABsAGwAb
ABsAHQAdAB4AHgAcABwAHAAcABoAGgAaABwAHAAcABwAGwAbABsAGwAbABoAGgAaABgA
GAAYABgAFwAZABkAGQAZABcAFwAXABcAFQAUABQAFAAVABUAFAATABAAEAAQABEAEgAS
ABMAFQAVABUAFQAVABYAFwAYABkAGAAXABYAFQAXABcAFQAVABcAFgAWABYAGAAYABcA
FwAYABkAGwAcABkAGQAbABsAFwAXABcAGAAZABoAGwAcABsAGwAbABsAHQAdAB0AHQAe
AB4AHgAdABsAGwAbABsAHQAeAB4AHgAcABwAGwAbABsAHAAeAB8AHwAeABwAGgAaABwA
HAAcABwAHgAeAB8AHwAdAB4AIAAlACcAKAApACoAKgApACgAJQAkAB8AHQAZABgAFgAU
ABQAEgARABAAEAASABAADwAPAAwACgAIAAUACAALAA4AEAAQAA8ADgANAA8AEAASABUA
FwAYABkAGwAcABwAGgAaABwAHAAcABwAHAAbABsAGwAdAB0AHQAdAB0AHQAdAB0AIQAk
ACIAIAAlAC0ANgBBAEMAQwBFAEIALgAWAAgA9//c/7v/k/9v/1X/Qf8z/zL/Mv8r/yL/
Hv8g/yj/Of9a/3v/k/+p/7//0//g/+v/9/8CAAgADgASABcAGwAcAB8AIAAgACMAIwAh
ACEAIwAjACMAJQAnACcAJQAlACYAJgAmACcAJwAnACcAJwAlACQAJAAkACUAJwAoACkA
KQApACkAKQApACkAKQAqACoAKgApACkAKQApACkAKQAnACcAJgAmACYAJwAnACcAJwAn
ACcAJwApACkAKgAqACkAKAAnACYAKQAqACsALgAuAC4ALgAtAC4ALwAwADEAMgAyADIA
MAAuAC4ALgAtAC8ALwAvAC8ALwAvAC8ALwAtACwALAAsAC0ALQAsACsAKAAoACgAKQAp
ACgAKAApACcAJwAnACcAJwAnACcAJwAnACcAJwAnACcAJwAlACUAJQAkACQAJAAmACYA
JQAlACMAIwAkACQAIQAhACMAIwAiACMAJAAmACQAJAAkACQAIwAjACMAIwAjACMAIwAj
ACYAJgAmACUAJQAlACUAJQAlACYAJgAmACYAJgAlACUAIgAiACMAIwAjACIAIgAiACgA
IwAjACYAJgAkACQAJAAkACYAJgAnACcAKQAqACwAMQAwADAAMAAwAC8ALwAvAC0ALgAp
ACcAIwAiACAAHgAeABwAGwAaABoAGgAYABcAFwAWABQAEgAPABAAEwAWABgAGAAXABYA
FQAVABYAGAAbAB0AHgAfACEAJAAkACIAIgAiACIAIgAiACAAHwAfAB8AIgAjACQAJQAn
ACcAJwAnACkAJgAmACgALQA1AD4ARQBLAE0ASwBGADYAIAAUAAUA6v/H/6X/if91/2P/
U/9M/0r/R/88/zj/QP9K/1n/dP+R/6f/u//N/9v/7P/5/wMACgAUABoAHAAhACUAKAAr
ACwALAAqACkAJgAlACcAJwAnACkAKQApACcAJwAoACgAKAApACkAKQApACkAJwAmACYA
JgAmACcAJwAnACcAJwAnACcAJwAnACcAKAAnACYAJAAjACMAIwAjACMAJAAlACUAJgAk
ACUAJQAlACUAJQAlACUAIwAjACQAJAAkACQAJAAkACYAJgAmACgAJgAmACYAJQAlACUA
JQAlACQAJAAkACIAIQAgAB8AHQAfAB8AHwAfACAAIQAiACMAIgAgAB8AHgAbABsAGgAZ
ABoAGgAaABsAHQAcABwAHQAfAB8AHwAfACEAIQAhACEAIQAhACEAIQAhACEAHwAfACEA
IAAgACAAIgAiACEAIQAhACEAIgAiAB8AHwAhACEAIQAhACEAIgAiACIAIgAiACIAIQAg
AB8AIQAhACEAIQAkACQAJAAjACEAIQAhACEAIQAiACIAIgAgACAAHwAfACAAIAAhACEA
IwAiACIAIgAgACAAHwAeAB0AHAAcABwAHQAdABsAHAAeACMAJAAkACQAJAAlACUAJQAj
ACIAHQAbABcAFgAUABIAEgAQAA8ADgAOAA4ADAALAAsACAAGAAQAAQADAAUABwAIAAcA
BwAHAAcACwAMAA4AEQATABQAFQAXABgAGAAWABYAFQAUABMAEgAQAA8ADwAPAA4ADQAM
AAsACgAJAAgABwADAAQABAACAAcADQAUABkAHQAhACUAIgAUAAAA8P/f/8L/nf97/2P/
Uf9B/zH/Kv8q/yP/GP8Q/xr/Jv81/0z/Z/97/4v/nf+r/7T/v//N/9b/3P/i/+b/6f/v
//D/8//0//T/9//3//X/9f/2//f/+P/7//r/+f/2//X/+P/4//j/+f/7//v/+//7//v/
+v/6//r/+P/5//n/+f/3//f/9//3//X/9f/1//b/9v/2//X/9f/1//X/9f/1//X/9f/0
//T/9P/1//X/9f/3//f/9//3//X/9f/2//b/+P/4//j/+P/2//b/9v/4//v//P/9//3/
+//7//v/+//6//r/+v/4//n/+v/7//v/+//7//v/+//7//v/+//7//n/+P/4//j/+P/5
//n/+f/6//r/+v/7//v/+v/6//v//P/9//7///8AAAEAAgADAAUABQAFAAUABwAHAAUA
BQAIAAgACQAKAAwADAALAAsACwALAAwADAAMAA0AEAARAA0ADQANAA4ADAAMAAwADAAN
AA0ADQANAAsACwALAAsADgAOAA4ADQAOAA8AEAARABEAEgASABIAFAAUABMAEwAQABAA
EQARABIAEgATABQAFAASABIAEgASABIAFAAUABUAFQAWABgAGwAhACIAIgAiACIAIQAh
ACEAHwAeABkAFwATABIAEAAOAA4ADgANAAwADAAKAAgABwAHAAgABgAEAAEAAQADAAUA
BgAHAAcABwAHAAkACgAMAA8AEQASABMAFQAYABgAFgAWABYAFgAWABYAGAAXABcAFwAY
ABcAFgAVABMAEwATABMAGQAeABoAGgAjACsAMgA7AEEAQwBBADYAHgAMAPz/5//K/6f/
f/9h/03/O/8x/zL/MP8j/xr/Fv8c/yr/Qf9g/3//l/+r/7//0//g/+n/8//+/wYACgAO
ABUAFwAaAB0AHgAeAB8AHwAdAB0AHAAbABoAGwAZABkAFwAXABcAFgAVABUAFAATABIA
EQARABAAEAAQAA4ADwAPAA8ADwAPAA8ADwAPAA8ADwAQAA4ADgANAA0ADwAPAA8ADwAN
AA0ADAAMAAwADQANAA0ADQANAA0ADQANAA0ADgAOAAwADAAMAAwADAAMAAwADgAMAAwA
DAALAA0ADQANAA0ADAAMAAwACgAKAAoACgAJAAcABwAHAAcABQAFAAUABQAFAAQABAAE
AAMAAwACAAEAAgACAAIAAwABAAAAAAABAAAA///+//3//f/9//3//f/9//3//f/9//3/
/f/7//v/+f/4//j/+P/4//j/9//3//f/9//4//j/9//3//n/+f/5//n/+f/6//r/+v/6
//r//f/9//3//f/+////AAABAAIAAgACAAEAAwADAAMAAwADAAQABAAEAAQABAADAAMA
AAAAAAEAAQACAAIAAwAEAAQABQAFAAQABAADAAIAAQAAAAEAAgAEAAUAAwAEAAYACwAO
AA4ADgAOABEAEQARAA8ADgAJAAcAAwAEAAIAAAAAAP7//f/8//z//f/8//z//f/6//j/
9v/z//H/8//1//b/+f/5//n/+f/5//r//P///wEAAgADAAUACAAIAAYABgAGAAYABgAG
AAYABQAFAAUACQAJAAkACQALAAsACwALAAkACgAOABIAFQAZACIAKQAtAC0ALwAsABoA
AgD0/+P/yv+r/4X/X/9H/zH/I/8i/yL/Gf8Q/wz/Dv8U/yX/RP9p/4X/mf+v/8P/1P/j
/+//+P8AAAYADAARABEAFAAXABgAGAAbABsAGQAZABkAGQAZABsAHgAfAB4AHwAfAB4A
HQAdABsAGwAbABsAHQAcABwAHAAeAB8AHwAfAB8AHwAfAB8AHgAdABwAHAAcABwAGwAb
AB0AHQAdAB0AGwAbABoAGgAaABsAGwAbABkAGQAZABkAGQAZABoAGgAYABgAGAAYABYA
FgAWABgAGgAaABoAGQAYABcAFgAVABgAGAAYABYAFgAWABYAFQAVABUAFQAVABUAFQAV
ABUAEwASABIAEgATABMAEgARABAAEAAQABEAEAAOAA0ADQALAAsACwALAAsACwALAAsA
CQAJAAkACQAJAAkABwAHAAUABAAEAAQABAAEAAMAAwABAAEAAgACAAEAAQADAAMAAQAB
AAEAAgACAAIAAgACAAUABQAFAAUAAwADAAMAAwACAAIAAgABAAEAAQABAAEAAgAEAAUA
BgAGAAYABQAFAAQABAAFAAUAAwACAAIAAgAEAAMAAwAEAAIAAQABAAEAAgAEAAQABAAE
AAQABAAFAAUABwAIAAoADwAPAA4ADQAMAA0ADQANAAsADAAHAAUAAQAAAP7//P/8//3/
/f/9//7//P/6//n/+f/6//j/9v/z//X/9//5//r/+f/5//n/+f/9//7/AAADAAMABAAF
AAcADAAMAAoACgAKAAoACgAKAAoACQAJAAkADQANAA0ADQAPAA8ADwAPAA8AEAAQABIA
FQAbACQALQAxAC8AMQA0ACwAGAAIAPv/4P+9/5v/ef9f/0//Rf88/zb/Mf8o/yL/KP8w
/zv/Uv9x/43/o/+1/8P/0P/f/+//+v8AAAYACgAPABMAGAAbABwAHAAdAB0AGwAbAB0A
HQAdAB8AHwAfAB0AHQAgACAAIAAhACEAIQAhACEAIwAiACIAIgAiACMAIwAjACMAIwAj
ACMAJQAlACUAJgAmACYAJQAlACMAIwAjACMAIwAjACIAIgAjACUAJgAnACcAJwAnACcA
KAApACsALAArACoAKQAoACgAKAAoACoALAAsACwAKwApACkAKQApACsALAAtACwAKgAq
ACoAKQAnACcAJwAnACUAJQAlACUAKAAoACkAKgApACkAKAAnACYAJgAmACcAJgAkACMA
IwAmACcAKAApACsAKwArACsAKwArACsAKwAqACkAJgAlACYAJgAnACgAKgAqACkAKQAp
ACkAKgAqACgAJwAoACcAJQAlACUAJgAkACQAJAAkACQAIwAiACEAHgAdABwAGwAZABgA
FwAVABMAEwATABMAEQASABIAEgAPAA4ADAALAAoACgALAAsACwAKAAoACgAMAAsACwAM
AAwACwAKAAoACgAKAAoABwAGAAYABQAFAAYACAANAA4ADgAOAA4ADwAPAA8ADQAOAAkA
BwADAAAA/v/8//z/+f/3//X/9P/y//D/7//v/+//7v/t/+v/6f/r/+3/7v/t/+3/7f/t
/+//8P/y//X/9P/0//T/9f/4//j/9v/2//j/+P/4//j/9//1//T/8//1//X/9f/1//X/
9f/1//X/+//8//7//v8BAAkAEgAZAB0AIQAjACQAHAAIAPT/4f/G/5//d/9V/0H/Nf8p
/yD/IP8d/xL/Cv8M/xj/Kf9A/1v/cf+D/5f/qf+0/8H/0f/a/+D/6P/y//f/9//6//3/
/v/+/wEAAQD/////AAABAAIABQAFAAUAAwADAAYABgAGAAcABwAHAAcABwAJAAgACAAI
AAYABwAHAAcABwAHAAcABwAJAAkACQAKAAgACAAHAAcACQAJAAkACQALAAsACgAKAAgA
CQAJAAkACwALAAsACwAJAAkACgAKAAwADAAMAAwACgAKAAoADAAMAAwADAALAAsACwAL
AAsACgAKAAoACAAIAAgACAAHAAcABwAHAAcABwAHAAcABwAHAAYABgAGAAcABwAGAAUA
BAAEAAQABQAFAAQABAAFAAcABwAHAAcACQAJAAkACQALAAsACwALAA0ADQALAAsACwAK
AAoACgAMAAwACwALAA0ADQAOAA4ADQANAA8ADwAPAA8ADwAQAA4ADgAOAA4AEQARABEA
EQARABEAEQARABAAEAAQAA8AEAARABIAEwARABIAEgASABIAEgARABEAEgASABMAEwAT
ABIAEgASABQAEwATABQAEgATABUAFgAWABYAFgAWABQAFAAVABUAFwAYABoAHwAhACIA
IwAkACcAJwAnACUAJQAhACAAHQAeABwAGgAaABgAFwAWABYAFwAWABYAFwAUABIAEAAN
AA0ADwARABIAFAAVABYAFwAXABgAGgAdAB0AHgAfACEAIgAiACAAIAAiACIAIgAiACQA
IwAjACMAJQAlACUAJQAnACcAJwAnACsAKgAqAC4AMwA5AEIATQBRAFEAVQBMADIAGgAM
APv/3P+3/43/Z/9P/z3/M/82/zj/K/8g/yD/Jv80/0n/Zv+F/6H/uf/N/93/6v/1////
CAAQABgAIAAfAB8AIAAjACQAJAAlACUAIwAjACMAIwAjACUAIwAjACEAIQAgACAAIAAh
AB8AHwAfAB8AHwAeAB4AHgAeAB8AHwAfAB4AHQAcABsAGgAZABgAGAAZABoAGgAbABkA
GQAZABkAGQAZABgAGAAYABkAGQAZABgAFwAWABUAFwAXABgAGAAYABgAGAAYABgAGAAY
ABoAHAAcABwAGwAbABsAGwAbABoAGgAaABgAGgAaABoAGQAZABkAGQAZABcAFwAXABcA
GQAYABgAGAAXABcAFgAVABMAEgARABEAEQAQABAAEQAQAA8ADgANAAwACwAKAAkACwAL
AAsACwAJAAkABwAHAAUABAAEAAQABAAEAAMAAwABAAEAAgACAAIAAwAGAAcABQAFAAUA
BgAFAAQAAwACAAQABQAGAAcABwAHAAcABwAKAAoACgAJAAkACQAJAAkACQAKAAoACgAK
AAoACQAJAAgACAAJAAkACgAKAAsADAAKAAkACQAKAAoACQAJAAkACgAMAAwADAAOAA4A
DgAOAA8AEAASABMAEQASABQAGQAcABwAHAAcAB0AHQAdABsAGgAVABMADwAQAA4ADAAM
AAoACQAIAAgACAAGAAUABQAGAAQAAgD/////AQADAAQABQAFAAUABQAHAAgACgANAA0A
DgAPABEAFgAWABQAFAATABIAEQAQABIAEQARABEAFQAVABUAFQAVABUAFQAVABkAGgAc
ABwAHwAnADAAMwA3ADsAPQAwABgABgD+/+v/yv+l/4H/Zf9R/z//Nf8y/y7/I/8a/xr/
Iv8w/0X/Yv+B/5f/rf/B/9H/3v/r//f/BAAMAA4AEgAVABcAGAAbABwAHAAeAB8AHgAf
ACEAIQAhACMAIwAjACEAIQAiACIAIgAjACEAIQAhACEAIwAiACIAIgAgACEAIQAhACQA
JQAmACcAJgAlACQAJAAkACQAIwAjACMAIwAjACMAIQAhACAAIAAiACMAIwAjACEAIQAh
ACEAIwAjACQAJAAmACYAJgAmACQAJAAkACYAJgAmACYAJQAjACMAIwAjACYAJgAmACQA
JgAmACYAJQAlACUAJQAlACcAJwAnACcAJAAiACEAIAAhACEAIAAfACAAIAAgACEAIQAg
ACAAIQAfAB8AHwAfAB0AHQAdAB0AHQAdAB0AHQAdAB0AGwAbAB0AHAAcABwAHgAeAB0A
HQAcABsAGwAaABsAGwAdAB0AGwAbABsAHAAcABwAHAAcAB0AHQAdAB0AHQAdAB0AHQAe
AB4AHgAdABsAGwAbABsAGwAcABwAHAAaABoAGQAZABkAGgAcAB0AGwAaABoAGgAaABkA
GQAaABwAGwAbABsAGAAYABoAGgAaABoAGQAYABgAFwAXABgAGgAfAB4AHgAeAB4AIQAh
ACEAHwAfABsAGgAXABUAEgAPAA4ACwAJAAcABgAJAAgACAAJAAcABAABAP3///8BAAMA
BAADAAEA///9/wAAAgAFAAkABgAGAAYABwAIAAgABgAGAAcACAAJAAoACAAFAAMAAQAF
AAUABQAFAAQAAwACAAEA//8GAAgACgAPABkAIAAjACcAKQArACgAHAAIAPT/3/++/5X/
bf9R/0H/N/8t/yb/KP8l/xb/EP8Y/yj/N/9S/23/f/+P/6H/sf++/8v/2f/i/+r/8P/2
//v/AQACAAUABgAGAAkACQAHAAcACQAJAAkACwAJAAkABwAHAAkACgALAA0ACwALAAsA
CwANAAwADAAMAAoACwALAAsACQAJAAkACQALAAsACwAMAAsACgAIAAcACQAJAAkACQAL
AAsACgAKAAoACwALAAsACwALAAsACwAKAAkACQAIAAoACgAKAAoACAAIAAgACgAJAAgA
BwAFAAcABwAHAAcABwAGAAUAAgAEAAQABAADAAEAAQABAAEA//////////8BAAAAAAAA
AP/////+//3//P/8//z//f////7//v//////////////AgADAAQABQADAAMAAwADAAUA
BQADAAMABgAGAAcACAAHAAYABAADAAUABQAGAAYABQAFAAcABwAFAAUABQAGAAgACAAI
AAgABwAHAAcABwAHAAcABwAHAAYABgAGAAUABwAHAAcABwAHAAgACAAIAAgACAAHAAcA
BgAGAAcABwAHAAYABgAGAAYABQAFAAYACAAFAAUABwAEAAQABAAEAAQABAAEAAUABQAD
AAQABgALAA4ADgAOAA4ADwAPAA8ADQAOAAkABwADAAQAAgAAAAAA/v/9//z//P/8//r/
+f/5//j/9v/0//H/8f/z//X/9v/3//f/9//3//f/+P/6//3///8AAAEAAwAGAAYABAAE
AAQABAAEAAQABgAFAAUABQAHAAcABwAHAAkACQAJAAkACwAKAAoADAAXACEAKgAtADEA
NQA1ACQACAD2/+b/yf+m/3v/U/83/yP/Ef8L/wz/CP///vr+/P4I/xj/L/9Q/2//hf+X
/63/v//M/9f/3//q//L/+P/+/wUABwAJAAsACwAKAAkACQAHAAcACAAJAAoADQANAA0A
CwALAA4ADgAOAA8ADQANAA0ADQAPAA4ADgAOABAAEQARABEADwAPAA8ADwANAA0ADQAO
ABAAEAAPAA8AEQARABEAEQATABMAEgASABEAEQAQAA8ADwAPAA8ADwAQABEAEwAUABQA
FAAUABQAFgAWABYAGAAWABYAFgAVABYAFwAYABkAHAAcABwAGgAZABgAFwAVABUAFQAV
ABUAFwAXABcAFwAXABYAFgAWABIAEQAPAA0ADgAOAA4ADwAPAA4ADgAPAAwACwAKAAkA
BwAHAAcABwAHAAcABwAHAAcABwAFAAUABAACAAEAAAADAAQABAAFAAQAAwADAAIAAQAB
AAMAAwABAAEAAQACAAAAAAAAAAAAAwADAAMAAwADAAMAAwADAAYABgAGAAUABQAFAAUA
BQADAAQABAAEAAQABAADAAMAAwAEAAYABwAFAAQABAAEAAQAAwADAAQABAADAAMAAwAA
AAAA/P/9//7///8AAAIAAgADAAMAAwAEAAYACwAKAAoACgAKAA0ADQANAAsACAADAAEA
/f/+//z/+v/6//j/9//2//b/9P/y//H/8f/x//D/7//t/+3/7//x//L/8//z//P/8//1
//b/+P/7//z//v8AAAMABgAGAAQABAACAAIAAgACAAQAAwADAAMAAwADAAMAAwADAAMA
AwADAAcACAAKAAwAEQAZACIAKwAvADEAMQAoABAA+P/o/9H/sP+L/2P/Qf8t/xv/D/8Q
/xL/Cf8A//7+BP8O/yP/Rv9n/4P/m/+v/7//zv/b/+X/7v/0//r/AAAFAAkACgANAA4A
DgARABEADwAPABAAEQASABUAFwAXABUAFQAXABgAGQAbABkAGQAZABkAFwAWABYAFgAW
ABcAFwAXABkAGQAZABkAGQAZABkAGgAZABgAFgAVABcAGQAbAB0AHAAbABkAGAAZABsA
HAAdAB0AHQAdAB0AHQAdAB4AHgAgACAAIAAgACAAIAAgACIAIgAiACIAIQAhACEAIQAh
ACQAJAAkACIAIAAgACAAHwAhACEAIQAhACIAIwAkACUAJQAkACQAJAAjACMAIgAhACAA
IAAgACEAIQAgACAAIQAjACMAIwAjACIAIQAgAB8AHQAdAB0AHQAeAB8AHgAfAB4AHAAb
ABoAHgAeAB0AHQAbABsAHAAcAB0AHQAfAB8AHQAdAB0AHgAeAB4AHgAeAB8AHwAfAB8A
HwAfAB8AHwAiACIAIgAhACEAIQAhACEAIQAiACIAIgAgACAAHwAfABwAHAAdAB0AHwAe
AB4AHgAeAB0AHQAeABwAGwAbABsAHAAcABwAHQAcABwAHAAcABsAGQAXABYAGAAaABkA
FgAXABgAGgAcAB0AHQAdABsAHAAaABcAFwASABEAEAANAAkACQAJAAgABgAGAAYABgAC
AAEAAAD///3//f/8//v//f8AAP///v8AAAAAAAAAAAIAAgACAAIABAAGAAgACgAMAAwA
DAAMAA==
         </WaveFormData>
      </LeadData>
      <LeadData>
         <LeadByteCountTotal>10000</LeadByteCountTotal>
         <LeadTimeOffset>0</LeadTimeOffset>
         <LeadSampleCountTotal>5000</LeadSampleCountTotal>
         <LeadAmplitudeUnitsPerBit>4.88</LeadAmplitudeUnitsPerBit>
         <LeadAmplitudeUnits>��V</LeadAmplitudeUnits>
         <LeadHighLimit>2147483647</LeadHighLimit>
         <LeadLowLimit>268435456</LeadLowLimit>
         <LeadID>V2</LeadID>
         <LeadOffsetFirstSample>0</LeadOffsetFirstSample>
         <FirstSampleBaseline>0</FirstSampleBaseline>
         <LeadSampleSize>2</LeadSampleSize>
         <LeadOff>FALSE</LeadOff>
         <BaselineSway>FALSE</BaselineSway>
         <ExcessiveACNoise>FALSE</ExcessiveACNoise>
         <MuscleNoise>FALSE</MuscleNoise>
         <LeadDataCRC32>2500710833</LeadDataCRC32>
         <WaveFormData>
6v/q/+v/6//t/+3/7f/t/+3/7f/u//D/8f/5/wkAHAAvAEQAYAB9AJYAnACUAIoAiQB/
AGQAOwALANX/l/9I//P+rf5z/j7+If4p/kb+af6X/sf+8f4V/zj/WP9y/4j/nf+s/7v/
yP/T/9v/4v/n/+r/7f/t//H/8v/y//L/8v/0//X/9//3//f/9//3//j/+f/6//r//P/8
//3//v/8//z//P/8//7///8AAAEAAQABAAEAAgACAAIAAgADAAYABgAGAAUABQAGAAcA
BwAIAAkACQALAA4ADgAPAA8AEAAQAA8ADgASABQAFAAWABkAGgAaABoAHAAcABwAHAAe
ACEAIgAjACEAIgAiACMAJgAmACYAJQAjACMAIwAhACIAIwAkACMAIwAiACEAIQAgACAA
IAAgACEAIgAjACQAIgAiACEAIQAjACIAIQAgACEAIAAfAB4AHQAbABkAGAAXABcAFwAX
ABgAFwAUABIAEQAQABEAEwAUABQAEgARABEAEwATABMAFQAVABYAFgAVABUAFQAVABUA
FgAXABkAGAAbABsAGwAdABwAHAAcABwAHgAeAB8AHQAcABwAHAAcAB0AHQAeABwAHQAe
AB4AIAAfAB4AHgAcAB4AHwAfACAAHAAaABwAHAAcABwAHAAaABoAGgAbAB0AHQAfACIA
JQAnACkAKQApACkAKAAnACcAJwAlACQAJAAkACQAJAAiACIAIgAiACAAIAAfAB4AHwAb
ABYAFQASABEAEAAOAA8AEAARABIAEQASABIAEgARAA4ADAALAAoACAAEAAEAAQD/////
/v8AAAAAAAAAAP/////+//3//f/9//3//f/5//z/+v///w0AIQA0AEkAYgB8AIkAggBy
AHIAcABdAEUAKAD9/8//lf9F//b+tf5x/jH+FP4f/j/+aP6V/sX+8/4Z/zv/Wv90/4j/
mP+p/7b/wf/M/9f/3//k/+f/6v/t/+3/7f/u/+7/7v/u//D/8f/z//P/8//z//P/9P/1
//b/9v/4//j/+f/6//r/+v/6//r/+P/5//r/+//8//3//v8AAP7//v/+////BAAEAAQA
AwABAAIAAwADAAYABwAHAAkACgAKAAsACwANAA4ADgAOABAAEgASABQAFwAYABgAGAAb
ABwAHQAeACEAIwAjACMAIQAiACIAIwAkACQAJAAjACMAIwAjACEAIQAhACEAHwAfAB4A
HQAdABwAHAAcABwAHgAeAB4AHgAgACAAHwAfAB0AHAAbABoAGwAaABkAGAAVABMAEQAQ
AA4ADQAMAAsACgAJAAYABAADAAIAAwAFAAQABAACAAEA//8BAAEAAQABAAEAAgACAP//
////////AQACAAMABQAEAAcABwAHAAcABgAGAAYABwAKAAsADQALAAoACgAKAAgACQAJ
AAoACgALAAwADAAKAAkACAAIAAYACAAJAAkACgAIAAgABwAIAAgACAAIAAgABgAGAAYA
BwAFAAUABwAKAA0ADwARABEAEQARABAADwAQABEAEAAQAA4ADgAOAA4AEAAQABAAEAAS
ABIAEQAQAA4ACQADAAEAAwADAAMAAgABAAAA///+/wAAAgADAAQABAACAAEAAQABAAAA
/f/7//3/+//7//r/+P/4//j/+P/4//n/+f/5//n/+f/5//n/+f/6//r///8JABkALgBF
AFwAdACLAJQAiAB+AIAAeQBjAEgAJQDz/7f/cf8e/9H+jf5L/h7+Gf41/lz+if67/u3+
F/87/1z/dv+M/6D/s/++/8v/2v/n/+v/8P/1//j/+//7//v//P/8//z//f8AAAIABQAH
AAcABwAHAAYABwAIAAgACQAKAAwADgAOAA4ADgAOAA4ADwAQABEAEQARABEAEgASABIA
EgATABYAFgAWABUAFwAYABkAGQAaABsAGwAdAB4AHgAfAB8AIwAkACQAJAAnACoAKwAu
AC0ALgAuAC4AMQAyADMANAA3ADkAOQA5ADcAOAA4ADkAPAA8ADwAOwA5ADkAOQA3ADoA
OwA8ADsAOQA4ADcANwA2ADYANgA2ADgAOAA4ADgANwA2ADQAMwA0ADQANAA0ADIAMAAu
ACwAKgAnACQAIgAhACEAIQAhAB4AHQAaABgAGAAWABYAFwAWABYAFAATABUAFwAXABcA
GQAZABoAGgAZABkAGQAZABgAGAAYABkAGgAdAB0AHQAfAB4AHgAeAB4AIAAgACEAIAAe
AB0AHAAeAB8AHwAgAB4AHwAgACAAIAAfAB4AHgAcAB4AHwAfABwAGgAYABkAGgAaABoA
GgAaABgAGAAYABkAGwAbAB0AIAAfACEAIwAjACIAIwAjACMAJQAlACMAIgAhACAAHwAe
ACEAIgAjACQAIwAiACAAHgAdABkAFAATABUAFQAVABQAEgASABIAEgASABQAFQAWABYA
FAATABMAEQAQAA0ACwAMAAsADAAMAAoACgAKAAoACgALAAsACwANAA0ADQANAAkADAAO
ABEAGwApADoATQBiAHgAlQCuALAAogCcAJsAhQBkAEEAFQDh/6P/Uv/9/r3+g/5K/i/+
O/5Y/n/+r/7f/gn/L/9U/3L/iv+e/7P/wv/P/9z/5//v//j//P/+/wAA//8BAAIAAgAC
AAQABgAHAAkACQAJAAkACQAKAAsADAAMAAoACgALAAwADAAMAAwADAAOAA8AEAARAA8A
DwAPABAAEgASABIAEwAWABYAFgAVABMAFAAVABUAGAAZABkAGwAbABoAGgAZABsAHAAc
ABwAIAAiACIAJAAkACQAIwAiACcAKAApACoAKQArACsAKwArACwALAAtAC0ALAArACkA
KQApACkAJwApACkAKQAnACUAJAAjACMAJAAkACQAJAAkACQAJAAkACIAIgAhACEAIgAi
ACIAIgAfAB4AHQAcABwAGwAaABoAFgAVABQAEwASABEADgAMAA0ADAANAA8AEAAQAA4A
DQAPABEAEQARABEAEQASABIADwAPAA8ADwARABIAEwAVABMAFQAUABMAFgAWABcAGAAY
ABoAGgAbABkAGAAYABgAGgAbABsAHAAbABsAGwAaABoAGQAYABgAGgAaABcAFQAUABYA
FgAWABYAFgAWABYAFwAWABUAFgAYABwAHwAiACMAIgAjACMAIwAjACMAIQAgACAAIAAg
ACAAHgAeAB4AHgAeAB4AHQAcABoAFQAPAA0AEAARABIAEgAQABAAEAAQAA4AEAARABIA
EwASABIAEwARABAADQALAAwACwAMAAwACgAKAAoACgAIAAkACQAJAAsACwALAAsADwAQ
AA4ADQAVACMAOABPAGYAfgCVAKIAlgCGAIIAewBlAEwAKwD//8v/if84/+3+q/5p/jb+
J/45/lj+g/63/uf+E/85/1z/ev+Q/6b/t//I/9P/3v/n/+//9v/9/wAAAwADAAMABAAE
AAQABgAIAAkACwANAA0ADQANAAwADQAOAA4AEAAQABEAEgAQABAAEAAQABAAEQASABMA
EwATABMAFAAWABYAFgAXABoAGgAaABkAGwAcAB0AHQAcAB0AHQAfACAAIAAhACEAIQAi
ACIAIgAmACgAKAAqACoAKgApACgALAAuADAAMgA1ADcANwA3ADkAOgA6ADsAPAA8ADwA
OwA5ADkAOQA3ADYANQA0ADEAMwAyADEAMQAwADAAMAAwADAAMAAwADAALgAuAC0ALQAt
ACwAKwAqACkAKAAnACYAIwAhAB8AHgAeAB0AHAAbABgAFwAUABIAEgAQABAAEQASABIA
EAAPAA4ADwAOAA0ADQANAA4ADgAPAA8ADwAPAAwADAAMAA0AEAATABMAEwARABAAEAAQ
ABAAEgASABMAEwASABIAEgASABMAEwAUABQAFQAWABYAFAATABIAEgAQABIAEwATABYA
EgAOABMAFAATABIAEQAQABEAEgATABUAFQAVABcAGgAZABsAHQAdABwAHQAdAB0AHgAf
AB4AHgAcABwAHAAcABwAHAAcABwAHgAeAB0AHAAZABUAEAAPABEAEQARABAADwAOAA0A
DAAMAA4ADwAQABEAEAAQABEADwAOAAsACQALAAkACQAIAAYABgAGAAYACAAJAAkACQAL
AAsACwALAA0ADAAMAA8AGQApADwAVwBwAIoAowC0AK4AogCiAKMAjwByAE0AFwDd/5f/
Pv/l/p/+Yf40/i/+Sf5s/pf+yf75/iH/R/9o/4D/mP+s/73/zP/Z/+L/6//1//7/AQAE
AAcABwAHAAYABAACAAUACAAKAA0ACwALAAsACwAMAA0ADgAOAA4ADgAPABAADwAOAA0A
DAANAA8AEQATABMAEwATABQAFAAUABQAFQAXABYAFQATABQAFgAYABkAHAAdAB0AHwAg
ACAAIQAhACMAJAAkACQAJgAoACgAKgApACoAKgAqAC4AMAAyADQAMwA1ADUANQA1ADYA
NgA3ADoAOgA6ADkANwA3ADcANQA3ADcANwA1ADYANgA2ADcANAA0ADQANAA2ADYANgA2
ADQANAAzADMANAA0ADQANAAxADAALwAuAC8ALQArACoAKAAnACYAJQAlACUAIwAiACAA
HgAeAB8AIAAgAB4AHQAfACEAIQAhACEAIQAiACIAIQAhACEAIQAhACIAIwAlACUAJwAm
ACUAJwAmACYAJgAnACoAKwAtACsAKgAqACoALAAtAC0ALgAtAC0ALQAsACoAKQAoACgA
KQAsAC4ALwAoACgAJgAmACYAJgAmACYAJgAnACUAJQAnACoAKwAtAC8ALwAwADEAMQAx
ADEAMQAvAC4ALgAuAC4ALgAsACwALAAsACwALAArACoAKQAlACAAHwAfAB8AHwAeACAA
IAAgACAAIQAkACYAKAAoACYAJQAlACUAJAAhAB8AHgAbABoAGAAYABgAGAAYABUAFQAU
ABMAEAAPAA4ADQANABAAEAARABkAKQA8AE8AZgCCAKMAtgCwAKIAngCbAIkAbABHABcA
4f+d/0b/8/6x/nf+SP49/lP+cv6X/sX+7f4R/zP/VP9u/4L/mP+t/7z/yf/S/9v/4//q
/+//8v/1//X/9//4//j/+P/4//r/+//9//3//f/9//3//f/9//3//P/9//7/AAACAAIA
AgACAAIAAAABAAIAAwADAAMAAwAEAAQABAAEAAUACgAKAAoACQAHAAgACQAJAAgACQAJ
AAsADgAOAA8ADwARABIAEgASABQAFgAWABgAGQAaABoAGgAdAB4AHwAgACQAJwAoACkA
JwAoACgAKQAqACoAKgApACkAKQApACcAJwAnACcAJQAlACQAIwAjACIAIgAiACIAJAAk
ACQAJAAmACYAJQAlACUAJAAjACIAIwAiACEAIAAhAB8AHQAcABwAGwAaABkAGAAXABQA
EgAUABQAFgAZABoAGgAYABcAFQAXABcAFwAYABkAGwAcABsAGwAbABsAHAAcABwAHQAc
AB8AHwAfAB8AHgAeAB4AIAAiACIAIwAlACQAJAAkACQAJQAlACYAKAApACoAKgAoACcA
JgAmACYAKAApACkAJgAkACYAJgAmACYAJgAmACYAJwAnACcAKQAsAC0ALwAxADEAMgAz
ADMAMwAyADEALgAsAC4ALgAuAC4ALgAuAC4ALgAsACwAKwAqACsAJwAiACEAIQAhACEA
IAAgACAAIAAgACAAIgAjACQAJAAiACEAIQAiACIAIAAfAB4AGwAaABgAGgAaABoAGgAY
ABkAGQAZABcAFwAXABcAHQAeABwAHwArADkASgBhAHgAkAClAKYAkgCIAIgAewBpAFgA
OQARAOH/n/9Q/wf/xf6D/lL+R/5d/oT+s/7f/g3/N/9X/3T/kv+o/7j/x//Y/+f/8v/7
/wEABAAJAAwADwAPABEAEgASABIAEQASABIAEwARABEAEQARABEAEQARABAADwAOAA4A
DgAOAA4ADgAOAAwADQAOAA8ADwAPAA8AEAAOAA4ADgAPABIAEgASABEAEwAUABUAFQAV
ABUAFAAVABYAFgAXABcAGQAaABoAGgAcAB4AHgAgACEAIgAiACIAIwAkACUAJgAlACcA
JwAnACcAKAAoACkAKAAoACgAJwAnACcAJwAlACQAIwAiAB8AHQAcABsAGwAYABgAGAAY
ABgAGAAYABgAFgAWABUAFQAVABQAEwASABEAEAAPAA4ADwANAAsACgAIAAcABgAFAAQA
AwAAAP7//v/8//z//f/8//z/+v/5//f/+f/5//n/9//3//j/+P/4//n/+v/7//z//P/8
//3//P////////8BAAAAAAAAAAIABAAEAAUABwAGAAYABgAIAAkACQAKAAgACQAKAAoA
CgAJAAgACAAGAAgACQAJAAgACgAMAAsACgAJAAgABwAGAAgACAAIAAkACQAJAAsADgAN
AA8AEQARABUAFwAYABkAFwAXABUAFAAUABQAFAAUABQAFAAUABQAFwAYABgAGAAWABEA
CwAJAAkACQAJAAgACgAKAAoACgAJAAoACgAKAAwACgAJAAkACQAIAAUAAwABAP/////+
/wAAAAAAAAAAAAABAAEAAQABAAEAAQABAAEABAAEAAcADQAbAC4AQwBWAHAAiQCWAIoA
eAByAG0AWQBEACkAAQDV/5n/TP8B/73+d/5A/iv+N/5U/n3+r/7h/g3/Nf9U/3L/jv+m
/7f/xP/R/+D/6//z//b/+//+/wEAAQAGAAgACQAKAAkACgAKAAsADAANAA4ADwAPAA8A
DwAOABAAEAARABIAEgASABIAEgASABMAFAAVABcAFwAXABgAFwAWABUAFQAWABYAFgAV
ABYAGAAaABsAGwAbABoAGwAcABwAHQAdAB0AHgAeAB4AIAAiACIAJAAlACYAJgAmACcA
KAApACoAKQArACsAKwArACwALAAtAC4ALgAuAC0ALwAvAC8ALQArACsAKwApACkAKAAn
ACcAJAAkACQAJAAkACQAJAAkACQAJAAjACMAIgAgAB4AHAAcABwAHAAcABkAFwAVABQA
EAAPAA4ADQAMAAsACAAGAAQAAgACAAMAAgACAAAA///+/////v/9//3//f/+//7/////
///////+//7//v///wAAAwADAAMAAQAAAAAAAAD+/wAAAAABAAIAAgADAAQABAAFAAUA
BgAGAAcACAAIAAYABQAEAAQAAgAEAAUABQAFAAQABQAHAAUABAAEAAcABgAGAAYABgAG
AAUABAADAAMABAAFAAgADAALAA0ADwAPABAAEQARABEAEwATABEAEAAOAA4ADgAOAA8A
EAARABIAEgASABEAEAARAA0ACAAHAAcABwAHAAYABAAEAAQABAAFAAgACgAMAAoACAAH
AAcACQAIAAUAAwAEAAMABAAEAAIAAgACAAIABAAFAAUABQAHAAcABwAHAAcACAAKAA0A
FwAjADgAUQBmAH4AmwCyALQAqACkAKUAlQB4AFcAIwDl/6f/Wv8D/7f+df5A/iv+Pf5e
/of+t/7p/hX/P/9g/3r/kv+o/73/zP/Z/+T/7//5/wAABQAIAAsACwAPABAAEAAQABAA
EgATABUAFQAVABUAFQAWABcAGAAYABoAGgAbABwAHgAeAB4AHgAgACEAIgAjACEAIQAh
ACIAJQAmACcAKQArACoAKQAnACcAKAApACkALAAtAC0ALwAyADIAMwAzADUANgA2ADYA
OgA8ADwAPgA/AEAAQABAAEUARgBHAEgARwBJAEkASQBLAEwATABNAE8AUABRAFEAUQBR
AFEATwBRAFEAUQBPAE4ATABKAEkASwBMAE0ATgBQAFAAUABQAFIAUgBRAFEATgBMAEoA
SABKAEoASgBKAEcARQBDAEIAQgBBAEAAPwA+AD0AOgA4ADcANgA3ADkAOAA4ADYANQA2
ADkAOgA7ADoAOQA5ADgANQA1ADUANQA2ADYANgA3ADUANwA2ADUANQA0ADQANAAyADIA
MAAvAC0ALAAsACwALAAtAC0ALgArACsAKwAqACoAKQAoACgAJgAoACkAKQAmACQAJAAl
ACcAJgAmACUAJAAjACIAIAAgACAAIQAfAB8AIQAkACUAJwApACkALAAtAC0ALQAsACsA
KAAmACQAJAAkACQAJgAmACYAJgAlACQAIgAgACAAHQAZABkAFwAXABcAFgAWABYAFgAW
ABYAGAAZABoAGAAWABUAFQAXABYAEwARAA8ADQANAAwACwAKAAkACAAGAAcABwAHAAUA
BQAFAAUABwAIAAgACwATACEANABHAFwAdgCVAK4AtACmAJoAkQCBAGQAQQATAN//qf9i
/xH/y/6P/lT+M/49/lz+gf6r/tn+Af8j/0j/ZP94/47/p/+2/8P/0v/f/+X/6v/x//T/
9//3//v//P/8//z//P/+////AQABAAEAAQABAAIAAwAEAAQABAAEAAUABgAIAAgACAAI
AAYABwAIAAkACQAJAAkACgAKAAoACgALAAwADAAMAAsADAAOABAAEQAQABEAEQATABQA
FAAVABUAGQAaABoAGgAbABwAGwAcAB4AIAAhACIAJAAkACQAJAAlACcAJwAnACkAKgAq
ACsAKwAqACkAJwApACkAKQAnACUAJQAlACMAIwAiACEAIQAgACAAIAAgAB8AHgAdABwA
HgAeAB0AHQAbABoAGQAYABgAGAAYABgAGQAXABUAFAASABEAEAAPABAADwAMAAoACQAI
AAkACwAKAAoACAAHAAcACQAJAAkACAAHAAcABgAIAAkACgALAAoACgAKAAsADAAPAA8A
DwARABAAEAAQAA4AEAAQABEAEwASABIAEgASABMAEwAUABMAEwATABIAEwATABMAFAAR
ABIAEgARABIAEAAQABEAEQASABIAEgAQABAAEAAQAA4ADgAOAA8AEQARABMAFgAZABsA
HQAdAB4AHwAfAB8AIQAhAB8AHgAfACAAIQAiACAAIAAgACAAIQAiACIAIgAhAB0AGAAX
ABUAFQAVABQAFgAWABYAFgAWABgAGQAaABoAGAAXABcAFQAUABEADwAPAA0ADQAMAA4A
DgAOAA4ADgAPAA8ADwARABEAEQARABMAEgASABcAHwArAD4AVwBsAIYAnwCmAJIAfgB8
AHcAYwBQAC8AAwDX/53/Uv8L/8n+hf5O/j3+Uf52/qH+y/73/iP/S/9o/4L/mv+u/7//
zP/X/+T/7f/x//T/9//6//3//f///wAAAAAAAP7/AAABAAMAAQABAAEAAQABAAEAAQAA
AAIAAgADAAQAAgACAAIAAgABAAEAAQABAAEAAQABAAIAAAAAAAAAAQAEAAQABAADAAMA
BAAFAAUABAAFAAUABwAIAAgACQAJAAkACgAKAAoADAAOAA4AEAAPABAAEAAQABMAFAAV
ABYAFwAZABkAGQAbABwAHAAdAB4AHgAeAB0AHAAbABoAFwAZABkAGQAXABcAFgAVABUA
EgASABIAEgASABIAEgASABEAEAAOAA0ADQAMAAsACgAJAAgABwAGAAMAAQD///7//v/9
//z/+//4//f/9P/y//D/7v/u/+//8P/w/+7/7f/s/+3/7P/r/+3/7f/u/+7/6//r/+v/
6//q/+r/6v/r/+z/7//v/+//7//u/+7/7v/v//L/8//1//X/9P/0//T/9P/1//X/9v/1
//X/9f/0//T/8//y//L/8P/y//P/8//z//L/8//1//X/9P/0//X/9P/0//X/9P/0//T/
9P/0//X/9v/3//n/9//3//n//P/+/wEABAAFAAYABwAHAAcABQAFAAMAAgAEAAQABAAE
AAYABgAGAAYABgAGAAUABAADAP//+v/5//n/+f/5//j/+P/4//j/+P/4//r/+//8//z/
+v/5//n/+//6//f/9f/1//P/8//y//L/8v/y//L/8v/z//P/8//1//X/9f/1//n/+P/6
//3/BwAbADAARQBgAH4AlQCYAIYAfACCAHsAYwBIACEA7/+1/2n/Ev/F/oP+Qf4c/h/+
Pf5k/pP+w/7v/hf/Pf9e/3r/jv+g/7P/wv/N/9b/4f/n/+r/7f/w//P/8//2//j/+f/6
//r//P/9////AQABAAEAAQACAAMABAAEAAIAAgADAAQABgAGAAYABgAFAAUABQAFAAgA
CQAKAAwACwAKAAkACQAMAAwADAALAAwADgAQABEAEgATABMAFQAWABYAFwAXABkAGgAa
ABoAGgAcABwAHgAgACIAIwAkACUAJgAnACgAKgAtAC4ALwAtAC4ALgAvADAAMAAwAC8A
MQAxADEALwAxADEAMQAvADEAMAAvAC8ALQAsACsAKgArACwALQAuACwALAArACsAKwAq
ACkAKAAnACYAJQAkACEAHwAdABwAHAAbABoAGQAWABUAEgAQABAADgAOAA8AEgASABAA
DwANAA8ADwAPAA8ADwAQABAADwAPAA8ADwAQABAAEAARABIAFQAVABUAFQAUABQAFAAW
ABgAGAAZABgAFgAVABQAFAAVABUAFgAUABUAFgAWABgAFwAWABYAEgAUABUAFQAWABQA
FAAVABUAFAAUABUAEgAQABIAEgASABIAEQAQAA8ADwARABEAEwAWABUAFwAZABkAGgAb
ABsAGwAdAB0AGwAaABcAFgAVABQAEgASABIAEgAUABYAFwAYABUAEQAMAAsACQAJAAkA
CAAFAAQAAwACAAUACAAKAAwACwAIAAYABQAFAAQAAQD//////f/9//z/+//6//n/+P/4
//n/+f/5//b/9f/0//P/9f/6//z///8JABkALAA/AFYAcgCRAKYAogCUAIwAhQBtAEgA
HwDv/73/gf8w/93+nf5l/jL+I/47/l7+hf6z/t/+A/8l/0b/Yv94/4r/n/+w/7//yv/T
/93/5P/n/+r/7f/t/+//8P/w//D/8v/0//X/9//3//f/9//3//r/+//8//z//P/8//3/
/v8AAAAAAAAAAP//////////////////AAABAAIAAwAFAAYABAACAP//AQACAAMAAwAE
AAUABQAHAAoACgALAAsADQAOAA4ADgAPABAADwAQABMAFAAUABQAFgAWABYAFgAXABkA
GQAZABkAGgAaABsAGgAaABoAGQAZABkAGQAXABUAFQAVABMAFQAUABMAEwASABIAEgAS
ABAAEAAQABAAEAAQAA8ADwAPAA4ADQAMAAsACgAJAAgACAAHAAYABgAEAAMAAgABAAIA
AQD+//z/+//6//v//f/8//z/+v/5//v//f/9//3/+//7//z//P/7//v/+//7//3//v//
/wEA//8BAAAA//8BAAAAAAAAAAAAAgACAAMAAwACAAIAAgACAAMAAwAEAAMAAwADAAIA
AgABAAAAAAD+/wAAAQABAAAA/v/+////AQD+//z//f/8//r/+v/6//r//P/8//z//f/7
//v//f8AAAEAAwAFAAUABgAHAAcABwAHAAcABQAEAAYABgAGAAYABAAEAAQABAAFAAYA
BgAGAAUAAQD8//v/+//7//v/+v/6//r/+v/6//j/+v/7//z//v/8//v/+//5//j/9f/z
//P/8f/x//D/8v/y//L/8v/y//P/8//z//X/9f/1//X/+f/4//j/+/8LAB8AMgBHAF4A
egCLAIQAbgBkAGAATwA5AB4A9//L/5f/Tf8A/7v+e/4//h7+I/5D/mr+k/7B/u3+E/8x
/1L/bv+E/5b/qf+4/8X/zv/X/9//4v/l/+j/6//r/+v/7P/s/+z/7P/u/+//8f/z//P/
8//z//T/9f/2//b/9P/0//X/9v/2//b/9v/2//j/+f/6//v/+//7//v//P/8//z//P/9
/wAAAAAAAP//AQACAAMAAwAEAAUABQAHAAYABgAHAAcACQAKAAoACgAOABAAEAASABUA
FgAWABYAFwAYABkAGgAdAB8AHwAfAB8AIAAgACEAJAAkACQAIwAhACEAIQAfAB8AHwAf
AB0AGwAaABkAGQAaABoAGgAaABgAFgAUABIAFAAUABMAEwATABIAEQAQAA0ADAALAAoA
CAAFAAIAAAAAAP///v/9//z/+//4//b/9P/y//L/8//2//b/9P/z//D/8f/w/+//7//v
//D/8P/v/+//7//v//D/8P/w//H/8P/z//P/8//z//L/8v/y//T/9v/2//f/9f/0//T/
9P/0//X/9f/2//b/9//4//j/9//1//P/8v/w//L/8//z//L/8P/w//H/8f/w//D/8f/w
/+7/7v/s/+z/7P/s/+z/7P/s/+3/7f/t/+//8v/x//P/9f/1//j/+f/5//n/+P/3//T/
8v/0//T/9P/0//L/8v/y//L/8//0//T/9P/z/+//6v/p/+f/5//n/+b/6P/o/+j/6P/q
/+z/7f/u/+z/6v/p/+n/6//q/+f/5f/l/+P/4//i/+L/4v/i/+L/4v/j/+P/4//j/+P/
4//j/+n/6P/o/+v/8/8BABQAKwBEAGAAeQCAAG4AXABYAEsAMQAYAPX/yf+Z/1f/CP/B
/oP+Rf4W/gv+If5G/nH+of7R/v3+I/9A/1z/dP+K/5v/qP+1/8L/zf/T/9j/2//e/+H/
4f/j/+T/5P/k/+b/6P/p/+v/6//r/+v/6//u/+//8P/w/+7/7v/v//D/8P/w//D/8P/w
//H/8v/z//P/8//z//T/9v/2//b/9//5//j/9//1//f/+v/9/////f/9//z//f///wAA
AgADAAMABAAEAAQABgAIAAgACgAMAA4ADwAQABEAEgATABQAFQAXABcAFwAYABoAGwAd
AB0AHAAbABkAGwAbABsAGQAZABkAGQAXABgAGAAYABkAFwAWABUAFAAUABQAFAAUABYA
FgAVABUAFQAUABMAEgARABAADwAOAA8ADQALAAoACAAHAAYABQAEAAMAAAD+//z/+v/6
//v//f/+//3//f/6//v/+v/5//f/9//4//j/+f/5//n/+f/5//r/+//9//z/////////
/f/8//z//P/9/wAAAQADAAMAAgACAAIABAAFAAUABgADAAMAAwACAAAA///+//7//v8A
AAEAAQD+//z//P/9//v/+v/6//v//P/8//v/+//5//j/+P/6//j/9v/2//T/8v/z//P/
8//2//b/9//3//j/+f/6//n/9//4//j/9//1//X/9f/1//b/9//0//T/9f/2//b/9v/z
//L/8P/v/+z/7P/r/+r/6P/n/+b/5P/k/+T/5P/k/+T/5P/k/+T/5P/k/+T/5P/h/+D/
3//e/w==
         </WaveFormData>
      </LeadData>
      <LeadData>
         <LeadByteCountTotal>10000</LeadByteCountTotal>
         <LeadTimeOffset>0</LeadTimeOffset>
         <LeadSampleCountTotal>5000</LeadSampleCountTotal>
         <LeadAmplitudeUnitsPerBit>4.88</LeadAmplitudeUnitsPerBit>
         <LeadAmplitudeUnits>��V</LeadAmplitudeUnits>
         <LeadHighLimit>2147483647</LeadHighLimit>
         <LeadLowLimit>268435456</LeadLowLimit>
         <LeadID>V3</LeadID>
         <LeadOffsetFirstSample>0</LeadOffsetFirstSample>
         <FirstSampleBaseline>0</FirstSampleBaseline>
         <LeadSampleSize>2</LeadSampleSize>
         <LeadOff>FALSE</LeadOff>
         <BaselineSway>FALSE</BaselineSway>
         <ExcessiveACNoise>FALSE</ExcessiveACNoise>
         <MuscleNoise>FALSE</MuscleNoise>
         <LeadDataCRC32>2164675674</LeadDataCRC32>
         <WaveFormData>
8f/x//H/8v/y//T/9P/0//T/9P/y//L/8P/2/wIAFAAnADsAUwBtAIYAlQCgAKwAvwDJ
AMQArwCNAFgADQCy/1D/Af++/oH+Yv5k/nr+lf66/uD+BP8l/0P/Yf94/43/n/+t/7j/
w//M/9L/2P/a/+D/4//k/+X/5v/n/+j/5v/o/+j/6v/r/+v/7P/u/+7/7v/u/+7/9P/2
//f/+f/3//f/9v/2//j/+P/7//z//f/+//3/AQABAAAA/v/9////AQACAAQABQAHAAgA
BwAIAAgACAAJAAwADQAQABIAEwATABIAEQAVABcAGgAdAB4AHgAeAB8AIAAiACMAJAAm
ACcAKAAqACsAKgAoACYAJwAoACgAKAAkACEAHwAeAB8AHQAdAB8AHgAbABgAFQASABEA
DwAOABAAFAAVABUAEgAQAA0ACwANAA0ADQANAA4ADgAMAAsACQAHAAUABAAGAAcABwAH
AAYABQACAAAA/f/9//3//////////v/+//z/+//7//z//v///wEAAQD//////f/9////
AAACAAQAAwAEAAQABAADAAMAAwAFAAgACgALAAsACgAKAAcABgAIAAsADgAOAA8ADwAQ
ABEAEAAQABEAEQAUABUAFQAVABcAFAAQABIAEgASABIAEgASABIAEgASABIAEgATABUA
GQAaABwAHAAaABoAHAAcABoAGgAaABkAGQAZABgAGAAXABYAFQAWABYAFgAVABIAEgAN
AAoABwAGAAUABAADAAUABQADAAMAAgACAAIAAQD///3//P/8//j/9//0//D/8P/u/+z/
7v/w/+//7//v/+z/6//r/+r/7v/u/+7/7v/q/+r/5v/m//L/BAAWACkAQQBXAGkAcAB7
AI4AoAClAKMAmgCBAFkAGAC7/1j/CP+9/nb+Uf5W/nD+kP6z/tr+/v4e/zn/Vf9t/4D/
kf+f/6n/sv+5/8L/yv/O/8//1P/W/9b/1v/W/9b/1v/W/9j/2P/a/9v/2//c/97/3P/c
/9z/3P/g/+L/4//l/+X/5f/k/+T/4v/i/+X/5v/n/+j/5//r/+v/6v/o/+f/6f/r/+z/
7v/t/+//8P/v//D/8P/w//H/9P/1//j/+v/7//v/+v/5//z//f///wEAAgACAAIAAwAE
AAYABwAIAAoACwAMAA4ADwAOAAwACgALAAwADAAMAAoABwAFAAQABAADAAQABwAHAAUA
AwABAP/////+//7/AQAGAAgACQAKAAoACQAJAAsACwALAAsADgAOAAwACwAHAAUAAwAC
AAIAAwADAAMAAAD///z/+v/7//v/+//9//v/+//6//r/9//1//T/9P/2//f/+f/5//j/
9//0//P/9P/2//n//P/7//z//P/8//v/+//7//3/AAACAAMAAwAEAAQAAQAAAAAAAwAG
AAYABwAHAAgACQAGAAYABwAHAAgACQAJAAkACwAKAAgABwAGAAgACAAIAAgACAAIAAgA
CAAGAAYABwAJAA0ADgAQABAADwAOAA8ADgAQABAAEAAPAA0ADQAMAAwADAAMAAwADgAR
ABIAEgAQAA8ACQAFAAEAAgADAAQABQACAAEA/v/9////AAABAAEAAgABAAEAAgAAAP//
/P/4//n/+P/3//r/+P/3//f/9//5//n/+v/6//r/+v/6//r/+v/6//r//P8CABIAJAA7
AFEAZwB7AIoAkwCeALIAwQDBALoAqQB9AEAA7f+K/zD/6f6m/nH+aP5+/pr+vf7m/hD/
NP9R/23/h/+Y/6n/uf/F/87/2//m/+z/8P/y//j/+//8//v/+v/5//j/+f/8//3/AAAB
AAEAAgAEAAQABAAEAAQACAAKAAsADQALAAsACgAKAAoACgANAA4ADgAOAAwADwAOAA4A
DQANAA8AEQASABQAEwAVABYAFQAYABgAGAAZABwAHQAgACIAIwAjACIAIQAlACcAKgAt
AC0ALAArACsALQAwADIANAA1ADUANQA2ADYANgA1ADQANgA4ADkAOgA4ADUAMwAyADUA
NQA3ADsAOgA3ADQAMQAwADEAMQAyADQAOAA5ADkANwA2ADQAMwA1ADcAOQA7ADsAOgA3
ADUAMwAxAC8ALgAuAC8ALwAvACwAKwAoACYAJQAlACUAJwAlACUAJAAkACMAIwAkACYA
JgAnACkAKQAoACcAJAAjACMAJAAmACgAKQAqACoAKgApACkAKQArAC4AMAAxADEAMQAw
ACwAKgArAC8AMwA0ADIAMQAxADEAMAAwADEAMQAwADEAMQAxAC0ALAAqACkALAAsACwA
LAAsACkAKAAnACYAKAAoACkAKwAtAC4AMAAwAC8ALgAvAC4ALwAwADEAMQAwAC8ALQAs
AC8AMAAxADQAMwA0ADQAMgAxACsAJwAjACYAJwAoACkAJwAnACUAJQAnACgAKQApACsA
KQAoACgAJQAlACMAIAAhACAAHwAiACEAHwAeAB0AHwAfACAAIAAiACIAIgAiAB4AIAAi
ACIAKAA2AEYAVwBnAHsAlQCsALsAxADUAOUA5wDcAMsAqQB0AC0A0P9w/yP/4v6l/oT+
iv6g/rv+4P4M/zD/Uf9z/43/ov+1/8X/0//e/+n/8v/8/wIAAwAIAAoACgAIAAgACAAI
AAkADAANABAAEAAPAA8AEAARABIAEwAUABcAGAAYABkAGAAXABUAFAAXABgAHAAeAB0A
HAAZABsAHAAcABsAGwAeAB8AHwAgACAAIQAhAB8AIgAiACIAIwAjACMAJQAmACYAJwAn
ACcAKwAtADAAMwAzADIAMQAxADQANgA3ADgANwA3ADcAOAA6ADoAOQA4ADkAOgA6ADoA
NgAzADEAMAAxADEAMwA3ADQAMQAuACsALAAtAC0ALgAwADQANQA1ADMAMgAwAC8AMQAz
ADUANwA3ADYAMwAxADIAMQAwADAALgAvAC8ALwAtACsAJwAkACYAJwAoACsAKgApACcA
JgAnACcAKAAqACgAKQArACsAKgApACYAJQAoACoALQAwAC4ALgAtACwALgAvADAAMwA0
ADYANwA3ADYANgAzADIANAA5AD4AQAA/AD0APAA7ADwAPAA9AD0AQAA/AD8AOwA6ADoA
OgA6ADoAOwA8AD0APgA9ADwAPAA9AEAAQgBFAEYARABEAEYARgBFAEQAQwBBAEEAQQBA
AEAAPgA+AD4AQAA/AEAAQAA+ADwANwA0ADEAMwAzADMAMwA0ADUANAA1ADQANAA0ADMA
NAAzADMANAAxADEALwAsAC4ALAAqACwALAArACsAKwApACkAKgAqAC4ALgAuAC4AMgAy
ADAALAAyADwATABhAHkAjwCjALYAvwDGANgA4QDjAOIA1wC3AIYAPQDc/37/L//o/q3+
lv6i/rz+3f4G/zD/Uv9x/4//q//A/9P/5f/z//7/BQAMABIAGAAcACIAJQAmACQAJAAk
ACQAJgAoACgAKgArACsALAAuAC4ALgAuAC4AMAAyADMANQA1ADUANAA0ADIAMgA1ADYA
NwA4ADcAOwA6ADoAOQA5ADwAPQA9AD4APgBBAEMAQwBDAEIAQQBBAEQARQBIAEoASQBJ
AEgARwBJAEsATgBRAFMAUgBRAFEAVABWAFcAWABaAFsAXABeAGAAYABfAF4AYQBiAGIA
YgBgAF0AWwBaAFcAVQBVAFcAWABXAFYAVQBVAFUAVABUAFYAWgBbAFsAWgBaAFkAWQBb
AFsAWwBbAFwAXABaAFkAVwBVAFMAUgBSAFMAUwBTAFAATwBMAEoASABHAEYARwBIAEkA
SQBKAEcARQBEAEQARgBHAEkASQBJAEkARwBHAEYARgBHAEgASgBMAE0ATgBLAEsASwBN
AFAAUgBTAFMAVQBWAFQAVABUAFcAWgBaAFwAWwBbAFsAWgBaAFsAWwBcAF0AXQBdAGMA
XgBcAF0AXgBgAGAAYABgAGEAYgBjAGQAYgBiAGMAZQBpAGoAbABsAGsAagBrAGoAawBs
AG0AbQBrAGsAagBqAGoAagBqAGwAbQBuAG4AbABqAGUAYgBfAF8AXwBfAF8AXQBdAFsA
WwBcAFwAXABbAFwAWwBbAFwAWQBZAFcAVABWAFQAUgBUAFYAVQBVAFUAVQBVAFYAVgBZ
AFoAWwBcAF4AXABaAFoAYgBuAIIAnQC3AM0A5QD4AAMBDgEiATMBNQEsARcB6wCqAFkA
8P+Q/0X/Av/R/sj+2v74/hf/QP9q/47/rf/J/+H/9P8HABcAJQAuADcAPABEAE4AUQBW
AFgAWABWAFQAUgBQAFIAVABUAFYAVgBVAFUAVgBWAFYAVgBWAFgAWgBbAF0AXABbAFkA
WABZAFoAXgBgAGAAYABeAGEAYABgAF8AXwBhAGEAYABgAGAAYwBlAGUAaABoAGgAaQBs
AG0AcAByAHMAcwByAHEAdQB3AHoAfQB/AH4AfQB9AH8AggCEAIYAiQCJAIkAigCJAIgA
hgCEAIcAiACIAIgAhACBAH8AfgB/AH0AfQB/AH8AfQB7AHkAeAB3AHUAdAB2AHoAewB7
AHcAdgB0AHMAdgB3AHgAeQB5AHgAdQBzAHMAcQBvAG4AbgBvAG8AbwBuAG0AagBoAGUA
ZQBlAGcAaQBpAGgAaABmAGUAZQBmAGgAaQBrAGsAaQBpAGcAZwBpAGoAbABuAG0AbgBu
AG4AbQBtAG0AbwB0AHYAdwB3AHYAdgBzAHIAdAB3AHoAegB6AHkAeQB5AHcAdgB2AHUA
dwB5AHoAewB3AHQAcwByAHEAcAByAHIAcgByAG8AbgBuAG8AcQByAHQAdAByAHIAdAB0
AHIAcgByAHEAcwBzAHIAcgBwAHAAcAByAHMAdAB0AHIAdABvAGwAaQBpAGkAaQBpAGoA
awBqAGsAbwBwAHEAcQBzAHEAcABwAHEAcQBvAGwAagBmAGIAYgBkAGMAYwBjAGEAXwBe
AFwAWQBWAFMAUABMAEoARgBCAEYAUABeAHEAhQCdALkAzgDVANoA5gD1APUA6gDVAKkA
bAAXAK7/Sv/3/q7+df5i/nL+iv6l/sj+7P4I/yP/Pf9V/2b/ef+L/5f/ov+p/67/sv+2
/7f/vP++/77/vf+8/7v/uv+3/7j/t/+4/7j/t/+3/7j/tv+0/7L/sP+x/7L/sv+z/7P/
s/+y/7L/sP+u/6//rv+u/67/rP+v/63/rP+q/6n/qv+r/6v/rP+t/6//sP+v/6//rv+t
/63/sP+x/7T/tv+4/7n/uf+5/7r/u/+9/7//w//E/8X/x//H/8j/yP/I/83/z//R/9T/
1P/U/9P/0v/R/9L/0v/S/9D/zf/L/8r/xv/D/8L/w//B/7//vf+7/7n/uf+4/7j/uP+8
/73/vf++/77/vf+9/73/vf+9/73/vP+8/7r/uf+5/7f/tf+0/7P/s/+y/7H/sP+v/6z/
qv+p/6n/qf+r/6v/q/+q/6r/qP+n/6f/qP+q/6v/rf+t/6v/q/+p/6n/p/+o/6r/rP+v
/7D/sP+w/6//r/+v/7H/tP+2/7f/t/+6/7z/u/+8/7z/v//C/8L/xf/F/8b/x//G/8b/
x//H/8r/y//L/8v/zf/M/8z/zP/M/8z/zf/O/8//0P/S/9L/0//V/9X/1v/Y/9j/2v/a
/9z/3P/b/9r/2f/X/9X/1f/U/9T/1v/W/9b/2P/W/9b/1f/S/9P/z//N/8v/yv/J/8j/
x//F/8X/w//D/8f/yP/J/8n/yP/F/8P/wv/E/8X/xP/C/8H/vv+7/7z/vf+9/77/v/+/
/7//wP/A/8H/wP+//77/xP/I/8T/xv/O/9r/6P/7/xEAKQA/AE4AUwBiAHYAfQCBAIYA
fQBhADQA6/+K/yz/3f6S/lf+Qv5S/nL+l/6+/uL+BP8f/zn/Uf9k/3P/gf+R/57/p/+u
/7L/tP+1/7r/vP+8/77/vv++/77/u/+8/7v/vP+6/7n/uf+6/7r/uv+6/7r/u/+6/7j/
t/+5/7n/uP+4/7f/tv+4/7j/uP+4/7b/uf+6/7r/uf+5/7n/uf+4/7j/vP+//8H/wf/B
/8D/v/+//8D/wf/E/8b/yP/J/8n/yf/I/8n/y//N/9L/0v/S/9P/0v/U/9X/1v/X/9f/
1//Y/9v/3P/c/9z/2v/a/9n/2P/Z/9f/1v/W/9T/0f/Q/9H/0P/N/8r/x//F/8X/xP/E
/8P/xv/G/8X/xv/G/8X/xf/F/8X/xf/F/8T/xP/C/8H/wv/B/8D/wP+//7//vv+9/77/
vf+6/7j/tf+1/7X/t/+1/7X/tP+0/7T/s/+z/7T/s/+z/7T/s/+2/7f/tv+3/7X/tv+4
/7r/vf++/77/vv/A/8H/wv/F/8f/yP/I/8f/yv/M/8v/zP/O/9H/1P/U/9b/1f/V/9X/
1f/W/9j/2f/Y/9n/2f/Z/93/4P/g/+H/4P/d/9z/2//a/9v/3P/d/97/4P/g/+H/4//j
/+T/5v/m/+n/6v/t/+7/7f/s/+v/6f/r/+v/6v/q/+z/7P/s/+7/7//w//D/7v/w/+v/
6P/l/+P/4//j/+P/5P/l/+T/5f/l/+b/5//n/+j/5//n/+j/6f/p/+f/5P/k/+L/4P/i
/+T/4//j/+P/5f/l/+b/5v/o/+j/6P/o/+z/7P/u/+z/7v/2/wYAGQAtAEUAXQBwAHcA
fACMAJcAmwCeAJcAfwBaABkAvP9c/wn/vP57/lz+Yv56/pn+xP7s/hD/L/9L/2X/fP+R
/6P/s/++/8n/0v/Y/9r/3P/i/+X/5v/o/+r/7P/u/+3/7v/t/+7/8f/x//L/9P/0//T/
9P/0//f/+P/4//n/+v/7//v//P/7//r//P/8//3//v/9/wEAAQAAAP7//f/+//////8A
AAAAAwAFAAUABQAEAAMAAwAGAAcACgAMAAsACwAKAAkACgALAA0ADwASABIAEgATABMA
FAAUABQAFwAXABcAGAAaABoAGQAYABkAGgAaABoAGwAZABgAGAAVABMAEwAVABYAFQAU
ABMAEQARABAAEAAQABQAFQAVABUAFgAWABcAFQAVABUAFQAYABgAFgAVABQAEwASABIA
DwAPAA4ADQANAA0ACwAKAAgABwAGAAcABwAHAAYABgACAAEAAQACAAEAAQACAAEAAwAD
AAEAAQD//wAAAgAEAAUABgAGAAYABQAFAAUABwAIAAgABwAFAAkACgAIAAgACAALAA4A
DgAQAA8ADwAPAAwADAANAA0ADAANAA0ADQAOABAAEQARABAADgAQABAAEAASABIAEgAS
ABEAEAAPAA4ADwAQABIAFQAXABgAGgAaABgAGAAaABoAGwAcAB0AHQAbABsAGgAaABsA
HAAdACAAIQAiACIAIAAeABkAFgATABUAFQAVABUAEgARAA4ADQAQABIAFAAVABMAEQAQ
ABAADQANAAsACAAJAAgABwAKAAgABwAHAAcACQAJAAoACgAMAAwADAAMAAoACgAIAAwA
EgAcADAARwBdAHMAiwCiALEAvADMAOEA5QDeAM0AowBkABsAvv9e/w//yP6N/nb+gP6Y
/rf+3v4I/zD/U/9x/4n/nv+x/8P/0f/Y/+H/7P/0//z//v8EAAcACAAGAAYABgAGAAcA
CgALAA4ADgANAA0ADgAPABAAEQASABQAFgAXABkAFwAXABYAFgAXABgAHAAeAB0AHAAZ
ABsAHQAeAB4AHwAhACEAIAAgACAAIQAhAB8AIwAkACUAJwAmACcAKgAsACwALQAtAC0A
LwAxADQANwA5ADgANwA3ADkAPAA+AEAAQAA/AD4APgA/AEAAQABAAEIARABFAEYARgBD
AEEAQABAAD8AQABDAEIAPwA8ADkAOQA7ADwAPgA+AEIAQwBDAEIAQgBBAEEAQQBBAEEA
QQBCAEIAQAA/AD8APQA7ADoAOgA7ADsAOwA5ADcAMwAwADEAMQAxADMAMgAxAC8ALgAw
ADEAMwA2ADMAMwA0ADMAMgAxAC4ALQAvADAAMgA0ADEAMAAuACwALQAtAC0ALwAuAC4A
LQArACsAKgAmACQAJAAnACoAKgAnACUAJAAjACIAIgAjACMAIwAjACIAIQAfAB4AHAAZ
ABoAGgAYABYAFAASABAADgAMAAoACAAGAAYABwAJAAgACAAJAAgACQAKAA0ADgANAAwA
CwAJAAcABwAGAAYABwAIAAkADAAMAAwACwAIAAsABwAFAAMAAwADAAMAAwABAAEA////
/wEAAgADAAMAAQD///7//v///////f/6//n/9v/z//T/8//x//D/7//t/+3/7v/u/+7/
7P/q/+j/6v/s/+r/7P/w//j/BgAZACsAQwBdAHoAiwCUAJ4AqQCtAKgAmQB5AEgABwCy
/1D/+/60/m/+SP5I/mL+gf6k/sr+7v4N/yv/Rf9Y/2v/f/+P/5z/q/+4/77/wP/D/8j/
yv/K/83/zv/P/9D/0v/U/9T/1v/W/9X/1f/W/9n/2v/b/9z/3f/e/97/3//g/+H/4f/i
/+D/4P/j/+T/5v/m/+T/5//o/+j/5//n/+f/5//m/+b/6v/t/+//7//v/+7/7f/t/+z/
7f/w//L/9v/3//f/9//3//f/+P/5//7//v/+//////8AAAAAAAADAAMAAwAEAAUABgAG
AAYABAAEAAMAAgADAAEAAAAAAP3/+//7//3//f/7//n/9//4//n/+f/6//n//P/8//v/
+//8//z//f///////////wAAAAD+//3/////////AAD9//3//P/7//v/+//5//j/9//3
//f/+f/4//f/9f/0//X/9f/2//j/9f/1//b/9f/4//n/+P/5//j/+P/5//r/+f/6//r/
+v/7//v/+//9//3//v/+//3/AQACAAAAAAD+/wEABAAEAAIAAQABAAEAAwAEAAYABwAF
AAUABAADAAUABgAGAAUABgAGAAYABAAEAAQABAAEAAYABgAGAAYABgAGAAcACQAOABAA
EwAUABQAFAAWABYAFgAWABYAFQAYABkAGQAaABgAGAAYABoAHAAeAB8AHgAeABkAFgAT
ABMAEwATABMAFQAVABMAEwATABQAFQAVABcAFQAUABQAEgARAA4ACgAKAAgABgAIAAgA
BwAHAAcABwAHAAgACAAMAAwADAAMAA4ADAAIAAoADgAYACgAPQBTAGkAgwCSAJMAmACs
ALkAvwDEALkAnQB2ADMA1P94/yf/2v6b/oD+jP6q/sv+7P4Q/zL/U/9v/4f/nP+v/73/
yf/S/93/5P/o/+j/6v/w//P/9P/0//T/9P/0//L/9P/0//b/9v/1//X/9v/0//T/9P/0
//b/+P/5//v/+f/5//j/+P/2//b/+f/6//r/+v/4//v/+f/4//b/9f/4//n/+f/6//n/
+//8//v/+//6//n/+f/8//3/AAACAAIAAQD///3/AAABAAMABQAFAAQAAwADAAQABgAH
AAgACwALAAsADAAMAAwACwAKAAsADAAMAAwACgAHAAUABAAFAAMAAwAFAAUAAwABAP//
//////7//v/+/wIAAwADAAEAAAD+//3/AAABAAIAAwAEAAQAAgABAP3/+//5//j/+P/5
//n/+f/4//f/9P/y//D/7//u/+//7//v/+7/7v/r/+n/6P/o/+n/6//u/+//7v/t/+r/
6f/o/+j/6f/q/+3/7v/u/+7/6//r/+v/7f/y//T/9f/1//j/+P/1//T/9P/3//r/+v/6
//n/+f/5//j/+P/5//n//P/9//3//f/9//7//v/9//7//v/+//7/AAAAAAAAAAD+//7/
/v/+////AAABAAIAAgACAAMABQAJAAoADAAMAA4ADgAQABAADwAOAA0ACwAMAA0ADQAO
ABAAEAAQABIAEQASABIAEAASAA0ACgAHAAUABQAFAAUABwAHAAUABQAHAAgACQAJAAkA
BwAGAAYABgAHAAYABAADAAAA/f/+/wAA////////AQABAAIAAgAEAAQABAAEAAoACAAI
AAgADgAeADIARQBfAH0AlQCgAKcAsgDIANMA0QDKALMAhwBIAPH/iv8w/+f+pP51/nL+
iv6q/s/++v4e/zz/W/93/4//ov+z/8X/0//c/+P/6v/w//D/8v/4//v//P///wAAAQAC
AAEAAgABAAIABQAFAAYACAAJAAoACwAMAA0ADgAOAA8AEAARABEAEgARABAAEgASABQA
FgAWABsAGwAaABgAFwAYABkAGQAaABwAHwAhACEAIQAgAB8AHwAhACMAJwAqACsAKwAq
ACkALAAtAC8AMQA0ADQANAA1ADQANgA3ADgAOgA7ADwAPgA+AD4APQA8ADsAPAA8ADwA
PAA7ADsAPAA9ADsAOwA9AD8APQA7ADkANwA3ADYANgA4ADwAPQA9AD4APgA9AD0APQA9
AD0APQBAAEAAPgA9ADsAOQA3ADYANgA3ADcANwA2ADUAMgAwAC0ALQAtAC8AMAAxADEA
MgAwAC8ALwAwAC4ALwAxADEAMgAzADIAMwAxADIANAA2ADgAOgA7ADwAPQA9AD0APwBC
AEQARQBFAEYARgBDAEIAQgBFAEgASABKAEkASQBJAEoASgBLAEsASwBLAEoASQBHAEgA
SABHAEQARABEAEQAQgBAAEAAQABAAEAAPQA8ADsAOgA7ADwAPgBBAEEAQgBEAEQARABE
AEYARgBJAEoASwBLAEgARwBFAEQARABEAEQARgBKAEwATQBMAEoARQBCAD8AQQBBAEEA
QQA/AD0AOQA3ADwAPgBAAEEAPgA7ADkAOAA3ADcANQAyADIAMAAuADAALAApACcAJQAl
ACUAJgAmACUAIgAfABwAGAAcABwAHAAiADAAQABRAGUAewCVAK4AvQDGANQA4QDfANAA
uQCPAFYACwCq/0r//f64/n/+aP52/pL+r/7W/vz+HP87/1f/cf+E/5P/pf+z/8D/y//U
/9z/4v/j/+j/6v/q/+z/7P/s/+z/7//y//P/9v/1//P/8v/y//X/9v/3//j/+v/8//3/
//8BAAEAAAAAAAAAAAADAAQAAgACAAAAAwAGAAgACQALAAkACQAIAAgACgANAA8ADwAR
ABIAEwAVABQAFQAYABoAHgAfAB8AHwAeAB8AIQAjACgAKAAoACkAKAAqACsALAAsACsA
KgAqACsAKgAoACYAIgAgAB0AGgAXABMAEAAOAAsABwAFAAUAAwD///v/9//1//X/9P/0
//H/9P/0//P/8P/u/+v/6f/r/+v/6//r/+r/6P/k/+H/4P/f/97/3v/b/9v/2v/Z/9j/
1//U/9L/0f/R/9H/0//S/9H/z//O/8//z//Q/9L/0f/R/9L/0f/R/9H/z//P/9D/0v/V
/9j/1v/W/9X/1P/W/9f/2P/b/93/3v/e/93/4P/g/93/3P/e/+H/5P/k/+L/4f/h/+H/
4f/i/+T/5f/j/+P/4v/h/+H/4v/i/+H/5P/g/+D/3v/c/9r/2v/a/9r/2v/a/9r/2v/Y
/9j/2f/b/9//4P/i/+L/4P/g/+L/4v/g/+D/4P/f/+D/4f/h/+L/4P/g/+D/4v/k/+b/
5//m/+b/4f/e/9v/2//b/9v/2//c/93/3P/d/97/3v/e/93/3v/d/93/3v/d/93/2//Y
/9r/2P/W/9j/2v/Z/9n/2f/Z/9n/2v/a/97/3v/e/97/4v/g/97/3v/m//j/CgAfADUA
TQBhAGoAbQB8AIwAjwCTAI4AeQBVAB4Ax/9k/wz/w/6A/lP+UP5q/or+q/7Q/vT+EP8r
/0f/Yf90/4f/l/+l/7D/tf+8/8L/xv/I/87/0f/S/9D/0P/Q/9D/0P/S/9L/1P/X/9f/
2P/a/9r/2v/a/9r/3f/e/97/3//h/+H/4P/g/+L/4v/l/+b/5v/m/+T/5//m/+b/5f/l
/+j/6f/p/+r/6v/t/+//7//u/+7/7v/v//L/8//2//j/9//3//b/9f/3//n//P///wAA
AAAAAAEAAgAEAAUABgAIAAkACgAMAAwADAALAAoADQAOAA4ADgAOAAsACQAIAAcABQAF
AAcABwAFAAMAAQABAAEAAAAAAP//AgACAAEAAgACAAEAAQADAAMAAwADAAIAAgAAAP//
/f/7//n/+P/2//f/9//3//b/9f/y//D/7v/t/+z/7f/v/+//7v/u/+r/6f/p/+r/6P/p
/+v/6//p/+n/5//n/+f/6P/q/+z/7f/u/+7/7v/t/+3/7f/v//L/9P/1//X/9v/2//P/
8v/w//P/9v/2//n/+f/6//v/+P/4//n/+f/6//v/+//7//n/+v/6//n/+P/4//j/+P/4
//j/+P/3//b/9f/0//L/8v/y//L/8//0//b/+f/6//r/+//6//3//v8BAAIAAQAAAP//
/f///////v/+/wAAAAAAAAIAAQACAAIAAAABAP3/+//5//f/9//3//f/9//3//X/9f/4
//r//P/9//z/+f/3//b/9v/3//b/9P/y//D/7v/w/+7/7f/t/+3/7//v//D/8P/w//D/
8P/w//b/9v/0//b/+v8CABIAJwA9AFcAcQCCAIUAjACeAKUAoQCeAI8AbwBCAPf/lv88
//P+sP53/mL+cP6O/rH+2P4C/yj/Rf9f/3f/jP+f/6//vf/I/9P/3P/i/+T/5f/q/+z/
7P/u/+7/7v/u/+7/8P/w//L/8v/x//H/8v/1//b/9//4//r/+v/5//n/+f/5//j/+P/2
//b/+f/6//j/+P/2//n//P/8//v/+//5//n/+P/4//3/AQAEAAUABQAEAAMAAwAEAAUA
CAAKAAwADQANAA0ADgAPABEAEwAXABgAGQAbABsAHAAcABwAHQAdAB0AHgAiACQAJQAm
ACYAJgAlACQAJAAjACMAJAAlACMAIwAlACYAJQAkACMAIwAjACIAIgAgACQAJQAlACcA
KAAoACkAKwArACsAKwAqACoAKAAnACgAJwAmACYAJQAlACQAIwAkACMAIAAeABsAGwAb
AB0AHwAfAB4AHgAaABkAGQAaABkAGQAaABkAGwAbABkAGQAbABwAHgAgACEAIgAiACIA
IwAjACMAJQAnACgAKAAnACsALAAqACoAKgAtADAAMAAuAC0ALQAtAC4ALgAvAC8ALwAv
AC4ALQAtAC4ALgAtACoAKgAqACoAKgAqACoAJwAlACcAJwAnACcAJgAmACQAJAAjACMA
JAAmACYAJgAlACYAJwAoACoAKAAqACoAKQArACsAKwAqACoALAAtACgAKQAsADAANAAx
ADAAMAAxAC8ALwArACcAJwAnACcAJAAlACYAJwAoACgAKAAoACgAJgAmACYAJgAlACQA
IwAiAA==
         </WaveFormData>
      </LeadData>
      <LeadData>
         <LeadByteCountTotal>10000</LeadByteCountTotal>
         <LeadTimeOffset>0</LeadTimeOffset>
         <LeadSampleCountTotal>5000</LeadSampleCountTotal>
         <LeadAmplitudeUnitsPerBit>4.88</LeadAmplitudeUnitsPerBit>
         <LeadAmplitudeUnits>��V</LeadAmplitudeUnits>
         <LeadHighLimit>2147483647</LeadHighLimit>
         <LeadLowLimit>268435456</LeadLowLimit>
         <LeadID>V4</LeadID>
         <LeadOffsetFirstSample>0</LeadOffsetFirstSample>
         <FirstSampleBaseline>0</FirstSampleBaseline>
         <LeadSampleSize>2</LeadSampleSize>
         <LeadOff>FALSE</LeadOff>
         <BaselineSway>FALSE</BaselineSway>
         <ExcessiveACNoise>FALSE</ExcessiveACNoise>
         <MuscleNoise>FALSE</MuscleNoise>
         <LeadDataCRC32>4265618221</LeadDataCRC32>
         <WaveFormData>
6f/p/+n/6f/r/+v/6//r/+v/6f/o/+j/5v/m/+//+v8KABsALgBEAFoAdACPAK4A0QDs
AP0A/wDvAMEAcgAQAK//Z/8t//r+3f7c/uf+9/4O/yv/Rf9c/3H/hv+Y/6j/tv+9/8j/
0P/Y/93/3//g/+L/5P/l/+f/6P/p/+n/5//p/+r/6v/q/+r/6//r/+3/7f/t/+3/7f/u
/+7/7f/t/+3/7f/v/+3/7v/v/+//8P/v/+//7//x//H/8f/x//H/8f/w//D/8v/0//T/
9P/0//X/9//4//j/9//3//f/+v/6//r/+v/6//r//P/9//7///8AAAEAAQACAAMAAwAE
AAcACAAJAAcACQAJAAkADQANAA0ADQAOAA4ADgAOABAAEAARABEAEQARABEAEAAQABEA
EgASABMAFgAXABkAFwAZABoAGgAaABoAGwAbABgAFgAWABUAFAAUABMAEQASABEAEAAQ
ABAADwAOAA0ADAALAAsACwANAA0ADAAMAAwADAALAAsADQANAA0ADgAOAA4ADgAOABEA
EQARABIAEQARABEAEQAUABQAFAAUABYAFgAXABgAFgAWABYAFgAYABkAGQAZABcAGAAZ
ABkAGwAbABoAGgAZABoAGgAZABsAGQAXABoAGAAYABgAGAAWABYAFgAWABoAGwAeACIA
JAAjACQAJAAjACQAJQAlACUAJgAmACYAJgAmACQAJAAlACYAJwApACcAKAAnACUAJAAi
ACAAHwAeAB0AGwAZABgAFwAVABUAFgAWABcAFwATAA8ACQAHAAUABAABAAAA/P/6//r/
+v/4//j/+P/5//f/9//3//f/9f/1//X/9f/v//D/7P/q//D/+/8IABYAKQA8AE4AZACC
AKUAyADdAPIAAwH7ANsAnQA4AMz/df8z//n+2P7Z/uj+/f4T/yz/R/9b/27/g/+U/6D/
rP+4/8H/xv/M/9L/2f/b/9v/3P/d/93/3//g/+H/4f/f/+H/4v/i/+L/4v/j/+P/5f/l
/+X/5f/j/+T/5P/j/+T/5f/m/+n/6P/o/+j/5//o/+f/5//n/+n/6f/p/+n/6f/p/+j/
6P/o/+r/6v/q/+r/6//t/+7/7v/t/+3/7f/w//D/8P/w/+7/7v/w//H/9P/1//b/9//3
//j/+f/5//n/+//7//v/+//9//3//f/9//3//f/9//z//P/8//z//v/+///////7//v/
+//6//z//f/+//7//v8AAAAAAQACAAUABwAIAAgACAAJAAkACgAIAAgABwAGAAYABQAD
AAIAAQAAAAAAAAD///7//f/+//3//f/9//v/+//6//r/+P/4//f/9//5//n/+f/6//r/
+v/6//r//f/9//3//v/9//3//f/9/wAAAAAAAAAAAgACAAMABAACAAIAAgACAAIAAwAD
AAMAAwAEAAUABQADAAMAAgACAAMABAAEAAMABwAFAAUABQAEAAIAAgACAAIAAgACAAIA
AgAFAAUABwAKAAsACwANAA4ADwAQABEAEQARABIAEgASABAAEAAOAA4AEQASABMAFQAW
ABgAGAAXABMAEAANAAsACwALAAoACQAIAAcABQAFAAgACAAJAAkABgADAP7//f////7/
+//6//j/9v/2//b/9v/2//b/9//1//X/9f/1//P/8//z//P/9f/0//L/8P/y//n/BgAY
ACsAPgBSAGYAfACZALoA0QDiAPEA9QDdAKUAVADs/43/T/8Z/+7+4f7y/gX/Gf80/1H/
af98/4//oP+u/7r/xv/P/9j/4v/o/+n/6//u//D/8v/z//H/8v/z//P/8//1//b/9v/3
//j/+v/7//v/+//7//v//f/+//7//f////////8BAAAAAAAAAP//AAD///////8BAAEA
AQABAAEAAQAAAAAAAgAEAAQABAAEAAUABwAIAAoACQAJAAkADAAMAAwADAAMAAwADgAP
ABAAEQASABMAFQAWABcAFwAXABkAGQAZABkAGwAbABsAGwAbABsAGwAcABwAHAAcABwA
HAAdAB0AGwAbABsAGgAcAB0AHgAeABwAHgAeAB8AHwAhACIAIgAiACIAIwAjACEAHgAd
ABsAGgAaABkAFwAWABUAFAAUABQAEwASABEADgANAA0ADQANAA0ADAAMAA4ADgANAA0A
DQANAA0ADgAOAA4ADgAOAA0ADQANAA4AEQARABEAEQASABIAEgASABIAEgATABQAEgAS
ABIAEgASABMAEwATABUAFgAXABcAFwAXABYAFgAVABYAFgAVABMAFQATABMAFAAUABQA
FAAUABQAFAAUABQAFQAVABcAGgAbABsAHQAeAB8AIAAhACEAHwAgACAAIAAeAB4AHAAc
ACAAIgAkACcAJQAmACUAIwAhAB4AGwAZABkAGQAYABcAGAAXABUAFQAWABYAFwAXABMA
EQANAA0ADQAMAAkACAAIAAYABgAGAAIAAgACAAMABQAFAAUABQAFAAUABQAFAAEABAAC
AAAAAgAHABIAIAAxAEIAWABuAIQAnQC8ANkA8AD9AAcB+QDNAIIAHAC3/23/Nf8G/+n+
6v73/gv/JP9B/1n/cP+H/5r/qv+4/8T/z//a/+D/5P/p/+3/7v/w//L/8//1//b/9//3
//b/9//3//b/+P/4//n/+f/5//n/+f/5//n/+v/6//n/+f/5//n/+//5//r/+//7//r/
+f/5//n/+//7//v/+//7//v/+v/6//r//P/8//z/+v/7//3//v/+//3//f/9/wAAAAAA
AAAAAAAAAAIAAwADAAMAAwADAAUABgAHAAcABQAHAAcABwAHAAkACQAJAAkACQAJAAkA
CgAKAAoACgAIAAgACQAJAAkACQAJAAgACAAJAAoACgAKAAwADAANAA0ADwAQABAADgAO
AA8ADwAOAAwADAALAAwADAALAAkACAAHAAYABgAEAAMAAgABAAAA////////AQABAAAA
AAACAAIAAQABAP///////wAAAAAAAAAAAAABAAEAAQACAAMAAwADAAMABgAGAAYABgAG
AAYABwAIAAYABgAGAAYABwAJAAoACwAKAAoACgAJAAkACQAIAAgACQAIAAgABQAGAAgA
CAAIAAgACAAIAAgACAAJAAkACwAOABEAEQATABQAFQAWABcAFwAZABoAGgAaABgAGAAW
ABYAGQAaABsAHQAdAB4AHQAbABkAFgATABEAEgATABMAEwAQAA8ADQANAA4ADgAPAA8A
DwANAAkACQAHAAYAAwACAAIAAAAAAAAA/P/8//z//f////////////3//f/9//3///8A
APz/+P/4////CgAaACsAPABOAGQAfACXALgA0wDoAP0ABwH3AM0AhAAaALH/Zf8r//j+
4/7o/vv+D/8q/0X/Xf90/4n/nP+q/7b/wv/N/9b/3P/g/+X/6f/s/+7/8P/x/+//8P/x
//H/8//1//b/9v/2//b/9//3//f/9//3//f/9//4//j/9//5//n/+f/7//v//P/9//3/
+v/5//n/+f/8//3//v/////////+//7//v8AAAAAAAD+////AQACAAIAAQABAAEAAgAC
AAIAAgAEAAQABgAHAAUABQAFAAUABgAIAAoACwAJAAsACwALAAwADwAQABEAEwATABMA
EwATABIAEQAQABAAEAARABEADQANAA0ADAAOAA8AEAAQAA4AEAAQABEAEQATABQAFAAU
ABQAFQAVABQAEgASABEAEAAQAA8ADQAMAAsACgAKAAoACQAIAAcABgAFAAUABQADAAMA
AgACAAQABAADAAMAAwADAAMABAACAAIAAgACAAMAAwADAAQAAwADAAMAAwAEAAQABAAE
AAYABgAHAAgACAAIAAgACAAIAAkACQAJAAcACAAJAAkACwALAAoACgAJAAoACgAJAA8A
CwAHAA0ADgAMAAwADAAMAAwADAAMAAwADQANAA8AEgATABMAFQAWABkAGgAbABsAHAAe
AB8AIAAfAB4AGwAaABwAHgAgACMAIwAkACMAIQAhAB4AGwAZABcAFwAWABUAEgARAA8A
DwAQABAAEQARABAADwAMAA0ACwAKAAcABgACAAAAAAAAAAAAAAAAAAEAAwADAAMAAwAD
AAMAAwADAAMAAgAAAP7/BAALABoALgBBAFIAYgB2AJIArwDQAO8AAAEJAQcB6QCtAFgA
7v+T/1n/Jf/8/vH+/v4N/yH/Ov9X/2//hP+X/6j/uP/E/9D/2f/k/+r/7P/x//n/+v/6
//r/+f/4//j/+P/3//f/+f/6//r/+P/4//n/+f/9//3//f/9//3//v/+//3/+//7//v/
/f///wAAAQABAP7//f/9//3/AQABAAEAAQD//////v/+//7/AAAAAAAAAgADAAUABgAG
AAUABQAFAAgACAAIAAgACgAKAAwADQANAA0ADQANAA4AEAASABMAEQATABMAEwATABUA
FQAVABcAFwAXABcAGgAaABoAGgAaABoAGwAbABcAFwAXABYAFwAZABsAHAAaABwAHAAd
AB8AIQAiACIAIgAiACMAIwAiACAAIAAfABwAHAAbABkAGQAZABkAGgAYABcAFgAVABIA
EQARABEAEwATABIAEgAUABQAEwATABMAEwATABQAFAAUABQAFAATABMAEwAUABUAFQAV
ABUAGAAYABgAGAAaABoAGwAcABoAGgAaABoAHQAfACAAIQAfAB4AHQAbAB0AHQAcABwA
HQAeAB4AHQAdAB4AHAAcABwAHAAaABoAGgAaABsAGwAdACAAIwAjACUAJgAlACYAJwAn
ACkAKgAqACoAKAAoACYAJgAlACYAJwApACgAKgAqACkAJwAkACEAHwAhACEAIAAfAB4A
HQAbABsAHQAeACAAIQAhAB8AGwAbABkAGAAVABQAEQAOAA0ADAAIAAgACAAJAAgABwAG
AAUABAADAAIAAQD7//r/+P/2//j/AQAOACAAMQBGAGAAegCUALMA2AD5ABQBJwErAQ8B
0QBwAAAAof9d/x//8P7j/ur+9f4F/xz/Nf9L/2L/ef+K/5j/pv+0/7//yP/O/9T/2f/d
/9//4P/h/+H/4f/i/+P/4//j/+X/5v/m/+T/5P/l/+X/5//n/+f/5//p/+r/6v/p/+n/
6f/p/+v/6f/q/+v/6//q/+n/6f/p/+v/6//r/+v/7f/t/+z/7P/q/+z/7P/s/+z/7f/v
//D/8P/v/+//7//y//L/8v/y//T/9P/2//f/+f/5//n/+f/7//z//f/9/wAAAwAEAAUA
BQAHAAcABwAJAAkACQAJAAgACAAIAAgACgAKAAsACwAJAAkACQAIAAgACQAKAAoADAAO
AA4ADwARABMAFAAUABYAFgAXABcAFAASABIAEQASABIAEQAPABAADwAOAA4ADAALAAoA
CQAJAAkACgALAA0ADQAMAAwADAAMAAsACwAOAA8AEAASABEAEAAPAA4AEQARABEAEgAR
ABEAEQARABIAEgASABIAFAAUABUAFgAYABgAGAAYABkAGwAcAB0AHQAeAB8AHwAfAB8A
HgAeACEAIgAiACEAIQAeACAAIAAgACAAIgAiACIAIgAjACMAJQAoACsAKwAtAC4ALQAu
AC8ALwAvADAAMAAwAC4ALgAsACwALwAwADEAMwAyADQANAAzADEALgArACkAKQApACgA
JwAmACUAIwAjACYAJgAnACcAJQAjAB8AHwAfAB4AGwAaABgAFgAWABYAFgAWABYAFwAU
ABMAEgARABEAEQARABEAEwASAAwACgAQABcAIAAyAEUAVgBoAH4AlgC3ANgA9QAUATMB
OwEtAQMBsgBCANn/i/9L/xr/Cf8S/yX/Of9Q/2n/ff+Q/6P/uP/G/9D/3P/l/+z/8P/0
//v//f8AAAIABAAFAAQABAAEAAMAAgADAAMAAgABAAAAAAD///7//f/8//v/+f/6//r/
+f/3//f/9//5//f/+P/5//n/+P/3//f/9//4//f/9v/1//f/9//2//b/9P/2//b/9v/0
//X/9//4//j/9//3//f/+v/6//r/+v/6//r//P/9//v/+//7//v//f/+///////+////
/v/9//3////////////////////+//7//v/+//z//P/9//3/+f/5//n/+P/2//f/+P/4
//j/+v/6//v/+//9//7//v/+//7///////7//P/8//v/+//8//z/+//6//n/+P/4//b/
9f/0//P/8v/x//H/8f/v/+//7v/u//D/8P/v/+//7f/t/+3/7v/w//D/8P/w//H/8f/x
//L/9f/1//X/9f/2//b/9v/2//j/+P/5//r/+v/6//r/+v/7//3//v////3//v//////
//////7//v///wAAAAD//wEAAQADAAMAAgAAAAAAAAAAAAIAAgACAAIAAwADAAUACAAL
AAsADQAOABAAEgAUABUAFwAYABgAGAAWABYAFAAUABUAFgAXABkAGwAeAB8AHwAbABgA
FQATABEAEQAQAA8AEAAPAA0ADQAMAAwADQANAA0ACwAHAAcABQAEAAEAAAD+//z//P/8
//r/+v/6//v/+//7//v/+//9//3//f/9//v//P/8//j/+P/7/wYAFgAlADYASABeAHQA
jQCuAM0A5gD/AA8BCQHpAKoARgDX/3//P/8M/+/+9P4B/xH/Kv9H/13/dv+L/5z/sP/A
/8r/0//c/+T/6v/v//P/9v/4//r/+//7//z//f/9//v//f/+//7/AAAAAAEAAQACAAEA
AAD/////AAAAAP//////////AQD//wAAAQABAAIAAQABAAEAAgABAAAA/////////v/+
//7/AAAAAAAA/v///wEAAgAAAP///////wAAAAAAAAAAAAAAAAIAAwABAAEAAQABAAMA
BAAFAAUAAwAFAAUABQAFAAcABwAHAAkACQAJAAkACAAIAAgACAAGAAYABwAHAAcABwAH
AAYABQAFAAUABAAFAAgACQALAAoACwALAAoACAAIAAkACQAKAAgACAAHAAgACAAHAAUA
AgABAAAAAAD+//3//P/7//r/+f/5//n/9//3//b/9v/0//T/8//z//P/8//z//T/9P/0
//T/9P/1//X/9f/2//X/9f/1//X/9v/2//b/9v/4//j/+f/6//r/+v/6//r//P/9//3/
/f/7//z//f/9//3//f/8//z//f/+//7//f///////////wEAAQADAAMAAAD+//7//v/+
//7//v/+//7/AQABAAMABgAHAAcACQAKAAsADAANAA0ADwAQABAAEAASABIAEAAQABMA
FAAVABcAFgAYABgAFwAXABQAEQAPAA0ADQAMAAsACgAJAAcABwAKAAoACwALAAkABwAD
AAMABQAEAAEAAAD+//z//P/8//z//P/8//3/+//7//v/+//9//3//f/9/////v/6//j/
+v///w4AJAA5AEgAXABwAIgAowDAAN8A9gADAQkB9QDBAHYAFgCz/2f/Lf8A/+n+8P4B
/xf/Lv9J/2X/eP+L/5z/rv++/8z/1//e/+T/6v/t//H/8v/0//b/9//5//r/+//7//n/
+//8//z//v/+//////8BAAEAAQABAAEAAgACAAEAAwADAAMABQAFAAYABwAHAAgABwAH
AAcACQAJAAkACQAJAAkACAAIAAoADAAMAAwADAANAA8AEAARABEAEgATABQAFAAUABQA
FQAWABkAGwAdAB0AHQAdAB0AHgAfAB8AIAAjACQAJQAlACcAJwAnACkAKQApACkAKgAq
ACoAKgAoACgAKQApACgAKQAqACoALAAtAC4ALgAsAC4ALgAvADEAMwA0ADQAMwAyADIA
MQAxADAAMQAxAC4ALgAtACsAKAAnACYAJgAkACMAIgAhACAAHwAfAB8AIAAhACEAIgAi
ACIAIQAhACAAHwAeAB4AHgAeAB4AHgAcABsAGgAaABkAGQAZABkAGAAYABgAGAAYABYA
FQAUABIAEgASABIAEgATABMAEwASABIAEgARABEAEQAQABAADwAQABAADwANAA0ADQAN
AA0ADQAKAAoACgAKAAoACgAKAAoACgAKAAkACgAMAA8ADwARABIAEQASABMAEwATABQA
FAAUABIAEgAQABAADwAQABEAEwAUABYAFgAVABUAEgAPAA0ADQANAAwACwAKAAkABwAH
AAYABgAHAAcABwAFAAEAAQABAAAA/f/8//r/+P/4//j/9P/0//T/9f/z//P/8//z//P/
8//z//P/9f/y//D/7v/u//X/AAASACMANgBMAGQAfgCbALgA2QD2AAsBGwERAecAogA8
AM//e/8//wj/5/7m/vP+A/8W/y//R/9c/3X/iv+Y/6j/uP/B/8j/0v/a/9//3//k/+b/
6P/p/+n/6v/r/+v/7f/v//D/8P/u/+7/7//v//H/8f/x//H/8//0//T/8//z//P/8//1
//P/9P/1//X/9v/1//X/9f/1//X/9f/1//f/9//2//b/+P/6//r/+v/4//n/+//8//7/
/f/9//3/AAAAAAAAAAAAAAAAAgADAAUABQAFAAUABQAGAAcABwAJAAsACwALAAsADQAN
AA0ADQANAA0ADQAMAAwADAAMAAoACgALAAsACwALAAsACgAKAAsADAAMAA4AEAAQABEA
DwARABIAEgASABIAEwATABQAEgASABEAEAAQAA8ADQAOAA0ADAAMAAoACQAIAAcACAAH
AAcABwAHAAcABgAGAAYABgAFAAUABwAHAAcACAAKAAoACgAKAAkACQAJAAoADQANAA0A
DQAMAAwADAAMAA4ADgAPABAAEAAQABAAEAAQABEAEQARABEAEgATABMAFQAVABQAFAAT
ABQAFAATABUAFQAVABUAEwAVABcAFgAUABQAFAAUABQAFAAUABQAFgAXABoAHgAhACEA
IwAkACcAKAApACkAKwAsACwALAAuAC4ALAAsAC8AMAAxADMANgA4ADgANwA3ADQAMQAv
AC0ALQAsACsAKgApACcAJwAqACoAKwArACkAJwAjACMAIQAgAB0AHAAaABgAGAAYABYA
FgAWABcAGAAZABoAGwAZABkAGQAZABsAGAAWABYAGAAZACIAMgBDAFYAbgCCAJYAsQDW
APUAEAEtATkBLwENAcwAYgD1/6H/Xf8o/w//Fv8p/zv/UP9l/33/lv+p/7j/xv/S/97/
5//u//T/+v/9//v//f/+/////////wAAAQABAP//AQACAAIAAQAAAAAA////////////
////AAAAAP//////////AQD+//7//v/9//7//f/9//3//v/9//z/+//8//3//f/+//z/
/v/+//7//f/9//7//v/8//v/+//7//z//P/8//z//P/8//7//////////////wEAAgAD
AAMAAwAFAAUABQAFAAcABwAHAAcABwAHAAcABgAGAAYABgAEAAQABQAFAAEAAQABAAAA
AgADAAQABAADAAQAAwADAAMABQAGAAYACAAIAAkACQAKAAgACAAHAAYABgAFAAMAAgAB
AAAAAAAAAP///v/9//v/+f/4//f/9//3//b/9v/0//T/8//z//X/9f/1//b/9P/0//T/
9P/1//X/9f/2//f/9//3//f/9v/2//b/9v/4//j/+f/6//z//P/8//z//P/9//3//f/8
//z//P/7//3//f/8//z//f/+//7//f/9//3//f/9//7///8AAAEAAAAAAAEAAgAEAAQA
BAAEAAQABAAEAAQABQAFAAcACgAOAA8AEgAUABUAFgAXABcAFwAYABgAGAAYABgAFgAW
ABcAGAAZABsAHgAgACAAHwAcABgAFAARABIAEwATABMAEAAPAA0ADQAOAA4ADwAPAA0A
CwAHAAcACQAIAAUABAAAAP7//v/+//z//P/8//3///////////8BAAEAAQABAAEA/v/8
//z/AAALABwALABBAFYAagB+AJQAswDWAO8AAgEPAQ0B7QCxAFgA6P+P/1X/H//0/vH+
BP8V/yv/Rv9h/3X/iv+d/67/vP/K/9b/3//k/+j/7P/x//X/9v/4//r/+//5//r/+//7
//v//f/+//7/AAAAAAEAAQABAAEAAQABAP//AAAAAP//AQABAAEAAwACAAIAAgABAAMA
AwAEAAUABgAFAAQAAwADAAMAAgACAAQABgAGAAYABgAHAAkACgAMAAsACwALAAsACgAJ
AAgACQAKAA0ADwARABEAEQARABIAFAAWABcAGQAbABsAGwAaABsAGgAZABsAGwAbABsA
HAAcABwAHAAcABwAHQAdAB0AHQAdABwAHAAdAB4AHgAgACIAIgAjACMAJQAmACYAJAAk
ACUAJQAkACIAIgAhACIAIgAhAB8AHAAbABoAGgAZABcAFQATABMAEwAUABUAFQAVABQA
FAAUABQAEwATABMAEwATABQAFAAUABQAFAAVABUAFQAWABkAGQAZABkAGgAaABoAGgAa
ABoAGwAcABoAGgAaABoAHAAdAB0AHQAdAB4AHwAfACEAIQAgACAAIAAgAB8AHQAdAB0A
HQAdAB0AHQAdAB0AHAAYABoAGgAaABoAGgAaABoAGgAbABsAHQAgACEAIQAjACQAIwAk
ACUAJQAnACgAKAAoACYAJgAkACQAIgAiACIAIwAmACoALAAtACkAJgAjACEAHwAfAB4A
HQAaABkAFwAXABoAGgAbABsAFwAVABEAEQAPAA4ACwAKAAgABgAGAAYAAgACAAIAAwAB
AAEAAQABAAAA///+//3/+//+//z/+P/6/wMAEAAiADUASgBiAHwAmAC1ANQA8wAMAR0B
IQEHAc8AegAMAKf/X/8n//j+5/7w/v/+D/8o/z//Vf9s/4P/lv+m/7T/wv/P/9b/3P/i
/+X/6//s/+7/8P/x//P/9P/1//X/9f/3//j/+P/4//j/+f/5//n/+f/5//n/+//8//z/
+//9//3//f////z//P/8//v/+//7//z//f8BAAEAAQABAP/////+//7//v8AAAAAAAD+
////AQACAAMAAwAEAAUACAAIAAgACAAGAAYACAAJAAoACwAMAA0ACwAMAA0ADQAPABEA
EQARABEAEwATABMAEwATABMAEwAUABQAFAAUABIAEgATABMAEwATABMAEgASABMAFAAU
ABYAGAAYABkAFwAZABoAGgAaABoAGwAbABoAGAAYABcAFgAWABUAEwAUABMAEgASABIA
EQAQAA8ADgANAA0ADQANAA0ADAAMAAwADAALAAsACwALAAsADAAMAAwADAAMAA0ADQAN
AA4ADwAPAA8ADwASABIAEgASABQAFAAVABYAFgAWABYAFgAUABUAFQAVABcAGAAZABkA
FwAXABYAFgAXABgAGAAXABcAFwAXABcAFQAVABUAFwAWABQAFAAUABQAFAAUABQAFAAX
ABcAGQAcAB0AHQAfACAAIQAiACMAIwAlACYAJgAmACYAJgAkACQAJQAmACcAKQAqACwA
LAArACsAKAAlACMAIQAhACAAHwAeAB0AGwAbABwAHAAdAB0AHQAbABcAFwAVABQAEQAQ
AA8ADgAPABAADAAMAAwADQAPAA8ADwAPAA8ADwAPAA8ADQAKAAgACAAMABcAJAAyAEMA
WABsAIAAnAC9ANwA9QAQASMBIwELAdUAeAAGAKf/Yf8p/wT///4Q/yH/M/9K/2P/df+I
/53/sv/A/8z/2P/h/+r/7v/0//v/+//8//7/AAABAP//AAABAAEAAQADAAQABAAEAAQA
BQAFAAkACQAJAAkACAAIAAcABQAFAAUABQAHAAkACgALAAsACgAJAAkACQAJAAkACQAJ
AAoACwALAAwADAAOAA4ADgAOAA8AEQASABEADwAOAA0AEgASABIAEgAUABQAFgAXABkA
GQAZABkAGgAcAB4AHwAdAB8AHwAfACEAIwAjACMAJQAlACUAJQAlACQAIwAiACIAIgAj
ACMAHwAfAB8AHgAfACEAIwAkACIAIgAgAB8AIAAjACUAJgAoACgAKQApACYAJAAkACMA
JAAkACMAIQAgAB8AHgAeAB4AHQAcABsAGAAXABcAFwAXABcAFgAWABYAFgAVABUAFQAV
ABUAFgAUABQAFAAUABUAFQAVABYAFwAXABcAFwAaABoAGgAaABwAHAAdAB4AHAAcABwA
HAAcAB0AHQAdAB0AHgAfAB8AIQAhACAAIAAgACAAHwAdAB0AHQAdAB0AHwAfAB8AHwAe
AB4AHAAeAB4AHgAeAB4AHgAeAB4AHwAfACEAJAAnACcAKQAqAC0ALgAvAC8ALgAuAC0A
LAAuAC4ALAAsAC0ALgAvADEAMgA0ADQAMwAxAC4AKwApACsAKwAqACkAKgApACcAJwAo
ACgAKQApACkAJwAjACMAIwAiAB8AHgAeABwAHAAcABgAGAAYABkAGQAZABkAGQAbABsA
GwAbAB0AGgAWABYAFgAbACgAOgBLAGAAdACIAJ4AtwDYAPEACgEfAScBFQHtAKAAMADJ
/4H/S/8a/wv/FP8n/zf/UP9r/4X/mv+t/8D/0v/i/+z/9f/8/wIACAANABEAEgAUABYA
FwAXABgAGQAZABkAGwAcABwAHAAcAB0AHQAfAB8AHwAfAB8AIAAgAB8AHwAfAB8AIQAf
ACAAIQAhACEAIQAiACMAIwAjACMAIwAlACUAJAAkACUAKAApACoAKQApACoAKgAsACsA
KwArACwALAAsACwALwAwADMANQA3ADcANwA3ADcAOAA5ADkAOQA7ADsAOwA9AD8APwA/
AD8APwA/AD8APgA+AD4APgBAAEAAQQBBAEAAQQBCAEIAQQBBAEEAQABBAEQARQBHAEcA
SQBKAEoATABMAE0ATQBOAEwATABLAEoASgBJAEcARwBHAEcASABGAEUARABDAEIAQQBB
AEEAQgBDAEMARABDAEIAQAA/AEEAQQBBAEIAQgBCAEIAQgBEAEUARgBIAEkASQBJAEkA
SABIAEgASABLAEwATgBQAE8ATgBNAEwATgBPAE8ATwBNAE4ATwBPAE0ATQBMAEwATwBQ
AFAATwBNAE0ATQBNAE0ATQBNAE0ATABMAEsASwBJAEkASwBMAEwATABLAEsASgBKAEkA
SgBOAE8ATwBQAFIAUgBSAFMAUQBRAFIAUgBTAFUAVgBWAFMAUwBTAFIAVQBWAFcAWABY
AFcAVgBWAFQAUwBQAE0ATwBQAE8ASgBKAEoASgBKAEgASABIAEgARwBGAEUARABBAEAA
PwA+AA==
         </WaveFormData>
      </LeadData>
      <LeadData>
         <LeadByteCountTotal>10000</LeadByteCountTotal>
         <LeadTimeOffset>0</LeadTimeOffset>
         <LeadSampleCountTotal>5000</LeadSampleCountTotal>
         <LeadAmplitudeUnitsPerBit>4.88</LeadAmplitudeUnitsPerBit>
         <LeadAmplitudeUnits>��V</LeadAmplitudeUnits>
         <LeadHighLimit>2147483647</LeadHighLimit>
         <LeadLowLimit>268435456</LeadLowLimit>
         <LeadID>V5</LeadID>
         <LeadOffsetFirstSample>0</LeadOffsetFirstSample>
         <FirstSampleBaseline>0</FirstSampleBaseline>
         <LeadSampleSize>2</LeadSampleSize>
         <LeadOff>FALSE</LeadOff>
         <BaselineSway>FALSE</BaselineSway>
         <ExcessiveACNoise>FALSE</ExcessiveACNoise>
         <MuscleNoise>FALSE</MuscleNoise>
         <LeadDataCRC32>2765719819</LeadDataCRC32>
         <WaveFormData>
9f/1//b/9//3//X/9f/1//b/9P/z//D/7f/r/+3/9P/9/w0AHQAwAEUAXwB+AJ8AxQDr
AAsBIQElAQgBzAB4ACUA6f+5/5H/ef9y/3X/ef9//4n/lf+f/6r/tP+//8j/z//U/9r/
3//j/+T/5v/n/+j/6P/m/+n/6//s/+7/7P/t/+3/7f/r/+v/6//s/+z/7P/s/+z/7P/t
/+3/7P/s/+3/7f/u/+//7//v/+//7v/u/+7/7v/t/+7/7v/u/+7/7f/t/+7/7v/u/+7/
7//v/+//7v/u//D/8P/v/+//8//z//L/8v/0//X/9//3//n/+f/6//r//P/9//7//v8C
AAMAAwADAAUABgAGAAYACgAKAAoACgAMAA0ADQANABAAEAARABEAEQARABEAEQATABQA
FgAXABgAGQAaAB0AHAAdAB4AHQAbABsAGwAbABgAFwAXABYAEwATABIAEQAQAA8ADgAN
AA4ADQAMAAsACgAKAAoACgAIAAgABwAHAAcABwAHAAcABwAHAAcABwAHAAcABwAHAAgA
CQAKAAsACgAKAAkACAAKAAoACwALAAsADAAMAAwADAAMAAwADAANAA4ADgAOAA4ADgAO
AA4ADwAPAA8ADwAPAA8AEAAQABAADQALAA4ADAAMAAwADAAKAAoACwALAA0ADgARABQA
FgAVABUAFgAVABYAFwAYABkAGQAZABkAGQAZABcAFwAWABkAGgAdABsAHQAdAB0AHgAb
ABkAGQAWABUAEwARABEAEAAPAA8ADQAOAA4ADgAKAAUAAAD7//j/+P/2//T/8v/w//D/
7//v/+7/7v/v/+7/7v/u/+3/6//r/+v/7P/k/+P/3v/b/93/4f/q//X/AwATACYAPQBf
AIQApwDFAOUABQERAQMB1ACGACwA5f+t/33/Y/9j/2r/cf91/33/h/+P/5f/ov+q/6//
tv+9/8L/xP/H/8n/zv/Q/9L/0v/R/87/0P/R/9H/0v/Q/9H/0f/R/9P/0//T/9T/1P/U
/9T/1P/U/9X/1f/U/9b/1//X/9j/1//X/9f/1//Y/9j/2P/Y/9f/2P/Y/9j/2P/X/9f/
2P/W/9b/1v/X/9f/1//W/9b/2P/Y/9f/1//b/9v/2v/a/9j/2f/b/9v/3P/d/9//4P/g
/+H/4v/i/+T/5f/l/+X/5f/m/+b/5v/o/+j/6P/o/+r/6//r/+v/6v/q/+v/6//p/+n/
6f/p/+n/6v/s/+3/7//v/+//8f/z//X/9//3//f/9//3//f/+P/3//f/9v/1//X/9P/z
//L/8f/w/+//7v/t/+z/6//q/+r/6v/q/+r/6v/p/+n/5//n/+f/5//p/+n/6f/p/+n/
6f/p/+n/6//r/+v/6//r/+z/7P/s/+7/7v/v/+//7//w//D/8P/w//D/8P/w/+//8P/w
//D/8v/y//L/8v/z//P/8//z//P/8//0//T/9v/1//X/9P/0//L/8v/y//L/8v/y//P/
8//2//b/+P/6//////8AAAIAAwAEAAUABgAHAAcABwAHAAcABwAFAAUABgAJAAoADQAP
ABEAEQARABMADwAMAAsACwALAAoACQAJAAgABwAHAAcACAAIAAgABAABAP7/+//7//z/
+//6//j/9v/2//X/9//2//b/9//3//j/+f/5//X/9f/1//b/+P/3//T/8f/x//P/+v8H
ABcAJwA4AE8AZwCGAKsAxwDjAAEBGQETAewArgBYAAkA1/+r/4n/f/+K/5H/mf+j/6//
uf+//8b/0P/X/97/5f/o/+7/9f/5//r/+v///wAAAAD+//7//////wAAAAABAAEAAQAC
AAMABAAGAAYABgAGAAYACAAJAAkACAAKAAsACwAMAAsACwALAAsADAAMAAwADAALAAwA
DAAMAAwACwALAAwADAAMAAwADQAPAA8ADgAOABEAEgASABMAFwAXABYAFgAYABkAGwAb
AB0AHQAeAB4AHgAfACAAIAAkACUAJQAlACcAKAAoACgAKAAoACgAKAAoACkAKQApACwA
LAAtAC0ALAArACoAKQAqACwALwAxADEAMQAxADMAMQAzADUANQA1ADUANQA1ADIAMQAx
ADAALQAtACwAKwAoACcAJgAlACUAJQAlACUAIwAiACEAIAAgACAAHwAfACAAIQAiACMA
IQAhACEAIQAfAB8AHwAfAB0AHQAdAB0AHwAgACAAIAAeAB4AHwAfAB8AIAAgACAAIAAg
ACAAIAAfACAAIAAgACIAIgAiACIAIwAjACMAIwAiACEAIQAgACAAHwAfABwAHgAcABwA
HAAcABwAHAAdAB0AHgAeACAAIgAkACMAIwAkACUAJgAnACgAKAAnACYAJQAlACUAIwAj
ACYAKQAqAC0AKwAtAC0ALQArACcAJAAjACMAIwAiACEAIQAgAB8AHwAfACAAIAAgABwA
GQAWABMAEgASABAADgAMAAoACgAJAAcABgAGAAcABwAIAAkACQAHAAcABwAIAAQABQAE
AP///f/9/wQADQAZACcAPABRAGkAiACpAMsA6wAJASMBJwEMAdIAfAAnAOn/u/+R/3v/
ev9//4P/jf+X/6P/rf+2/8D/y//S/9n/4P/m/+n/6//u/+7/7//w//D/7v/w//H/8f/y
//D/8f/x//H/8//z//P/9P/0//T/9P/0//L/8//z//L/8v/z//P/9P/1//X/9f/1//T/
9P/0//T/8//0//T/9P/0//P/8//0//T/9P/0//X/8//z//L/8v/0//T/8//z//X/9f/0
//T/9P/1//f/9//5//n/+v/6//j/+f/6//r//P/9//3//f/9//7//v/+//7//v/+//7/
/v////////8CAAIAAwADAAMAAwADAAMAAwAEAAYABwAHAAcABwAJAAkACwANAA0ACwAL
AAsACwAIAAcABwAGAAUABQAEAAMAAAD///7//f/8//v/+v/5//b/9v/2//b/+P/4//f/
9//3//f/9//3//X/9f/1//X/9f/1//X/9f/3//f/9//3//X/9v/2//b/+P/4//n/+f/3
//j/+P/4//j/+P/4//j/+f/6//r/+v/4//j/+P/4//n/+f/5//n/+f/5//j/9v/2//j/
+P/4//j/+P/4//n/+f/6//r//P/+/wEAAQACAAQABQAGAAcACAAJAAkACQAJAAkACQAH
AAcACAALAAwADwANAA8ADwAPAA0ACQAGAAUABgAHAAcABwAFAAQAAwADAAMABAAEAAQA
AAD9//r/9//2//b/9P/y//H/8P/x//H/7//u/+7/7//v//D/8f/x/+//7//v//D/8P/x
/+z/5//l/+f/7v/5/wcAFQAmADsAVwB0AJUAtQDVAPcAEQETAfoAwgBwABcA1f+j/3v/
af9q/3H/ef+D/4v/lf+h/6z/tP+7/8L/x//O/9T/1f/X/9r/3v/f/+D/4P/e/+D/4f/h
/+L/4v/j/+P/4//j/+P/4//k/+b/5v/m/+b/5P/l/+X/5P/m/+f/5//o/+n/6f/p/+n/
5v/m/+b/5v/p/+r/6v/q/+r/6f/p/+r/6P/o/+j/6f/p/+n/6P/o/+r/6v/p/+n/6//r
/+r/6v/s/+3/7//v/+3/7f/u/+7/7//x//P/9P/2//f/9//3//r//P/9//7//v/+//7/
/v/+/////////////v/+//3//f/9//3//f/9//7/AAABAAEAAQABAAMAAwAFAAcABwAH
AAcABwAHAAYABQAFAAQABQAFAAQAAwACAAEAAAD//wAA///+//3//P/8//z//P/8//z/
+//7//v/+//7//v/+//7//v/+//7//v/+//7//v/+//7//v//f/+//7//v/8//z//f/9
////AAAAAAAAAgACAAIAAgADAAQABAAEAAQABAAEAAQABwAHAAcABwAHAAcACAAIAA4A
CQAHAAwADgAMAAwADAAMAA4ADgAPAA8AEgASABQAFgAXABcAGAAaAB0AHgAfACAAIgAj
ACQAJQAjACMAIQAhACQAJwAoACsAKwAtAC0ALQAtACkAJgAlACMAIwAiACEAHwAeAB0A
HQAfACAAIAAgACAAHQAaABcAFgAWABQAEgAQAA4ADgANAA8ADgAOAA8AEQASABMAEwAR
ABEAEQASABIADwAMAAsACwAPABgAJwA5AEkAWABtAIkAqADLAO8ADwEpATsBLwEGAcQA
bAAhAPH/x/+n/53/ov+n/63/tf+//8n/0//c/+T/6//y//n//v8EAAUABwAMABAAEAAQ
AA8ADAAKAAsACwAMAA4ADwAPAA8ADQANAA0ADgAQABAAEAAQAA4ADwAPAA4ADAANAA0A
DgARABEAEQARAA4ADgAOAA4ADwAQABAAEAAQAA8ADwAQABAAEAAQABEAEwATABIAEgAS
ABIAEQARABQAFQAVABYAGAAZABsAGwAdAB0AHgAeACAAIQAiACIAIgAjACMAIwAlACYA
JgAmACoAKgAqACoAKgArACsAKwAuAC4ALwAvAC4ALQAsACsALAAuADEAMwA1ADUANQA3
ADcAOQA7ADsAOwA7ADsAOwA4ADcANwA2ADMAMwAyADEAMgAxADAALwAsACsAKgApACgA
KAAoACgAKQAqACoAKwArACsAKwArACsAKwArACsAKQApACkAKQApACkAKQApACkAKgAq
ACoALAAsAC0ALQAvADAAMAAwAC4ALgAuAC4AMQAyADIAMgAyADIAMgAyADMAMwAzADMA
NQA1ADYANgAyADQAMgAyADIAMgAwADAAMQAxADIAMgA0ADYANwA3ADgAOgA5ADoAOwA8
AD8APwA/AD8APwA/AD0APQA8AD8AQABDAEEAQwBDAEMAQwA/ADwAOwA9AD0APAA7ADoA
OAA2ADUAOAA6ADsAPAA6ADcANAAxAC4ALgAsACoAJwAkACMAIQAfAB4AHgAfABwAHAAc
ABsAFgAVABQAFAAMAA0ACgAFAAMABQAMABkAJwA3AFAAaQCFAKYAzQD3AB8BRwFdAVUB
KAHeAIAAMQD3/8P/nf+R/47/jf+N/5H/mf+j/63/uP/A/8f/zv/X/9z/4v/l/+f/6P/q
/+v/7P/s/+r/7P/t/+3/7v/w//H/8f/x//D/7//u/+7/7v/u/+7/7v/u/+//7//u/+7/
7//v//D/7//v/+//7//s/+z/7P/s/+v/7P/s/+z/7P/r/+v/7P/q/+r/6v/r/+v/6//q
/+r/6v/q/+n/6f/s/+3/7f/u/+7/7//x//H/8//z//T/9P/2//f/+P/4//v//f/+////
AQACAAIAAgAGAAYABgAGAAYABwAHAAcACgAKAAsACwALAAsACwALAAsADAAOAA8AEQAR
ABEAEwAVABcAGQAZABcAFwAXABcAFQATABIAEAAPAA8ADgANAAoACQAIAAcABgAFAAQA
AwADAAQABQAGAAQABAADAAMAAwADAAMAAwAEAAUABgAHAAcABwAHAAcACQAJAAkACQAI
AAgABwAGAAYABgAHAAcACQAKAAoACgAMAAwADAAMAA8AEAAQABAAEAAQABAAEAARABEA
EQARABIAEwAVABYAFAASABMAFAAVABYAFgAWABcAFwAWABYAGAAaAB8AHwAgACIAIgAi
ACIAIgAjACMAIwAjACMAIwAhACEAIAAjACQAJwApACsAKwArACkAJQAiACEAIwAjACIA
IQAfAB4AHQAdAB0AHgAeAB4AHAAZABYAEwAUABQAEgAQAAwACgAKAAkACQAIAAgACQAI
AAgACAAHAAUABQAFAAYACAAHAAAA+//9////BAARACEALwBAAFUAcwCWALsA3QAFAS0B
SQFNATIB+ACgAEcABQDR/6n/l/+c/6X/qf+t/7P/u//D/8z/1v/d/+D/5f/q/+7/8f/z
//b/9v/5//r/+v/4//j/+f/5//r/9//3//b/9f/0//P/8v/y//H/8P/v/+7/7P/t/+3/
7P/q/+v/6//s/+v/6//r/+v/6v/q/+r/6v/q/+r/6f/o/+j/5//n/+j/5v/m/+b/5//l
/+X/5P/k/+b/5v/l/+X/5//n/+b/5v/m/+f/6f/p/+f/5//o/+j/6P/p/+r/6v/r/+v/
6v/p/+v/7P/s/+z/7v/u/+7/7v/s/+3/7f/t/+z/7P/t/+3/7P/r/+r/6f/n/+j/6v/r
/+z/7f/u//H/7//x//P/8//x//H/8f/x//L/8f/x//D/8f/x//D/7//w/+//7v/t/+z/
6//q/+n/6P/o/+j/6P/m/+b/5f/l/+X/5f/l/+X/4//j/+P/4//j/+P/4//j/+X/5f/l
/+X/5//o/+j/6P/o/+j/6f/p/+v/7P/s/+z/7P/s/+z/7P/t/+7/7v/u/+7/7v/u/+7/
7//v/+//7//v/+//8P/w//L/8f/z//L/8P/w//D/8P/w//L/8v/z//P/9P/0//b/+P/7
//v//P/+////AAABAAIABQAFAAUABQAFAAUAAwADAAQABwAIAAsADAAPABAAEQAPAAsA
CAAHAAUABQAEAAMABQAEAAMAAwABAAIAAgACAAEA///9//v/+P/4//b/9P/0//L/8v/x
/+//7v/u/+//7f/u/+//7//t/+3/7f/u/+r/6//q/+f/5f/j/+j/8////wsAHAAxAEkA
ZgCJAKsAzQDzABEBHQEQAeIAkgA3AO//t/+N/3f/eP97/3//h/+R/5v/pf+w/7j/w//O
/9X/1v/c/+H/4//m/+j/6//s/+z/6v/s/+3/7f/u/+7/7//v/+//7//v/+//8P/w//D/
8P/w//D/8f/x//D/7v/v/+//8P/v/+//7//v//D/8P/w//D/7//u/+z/6v/q/+n/6f/q
/+r/6v/q/+v/6//r/+r/6v/q/+r/6f/p/+v/6//q/+r/6v/r/+3/7f/r/+v/7P/s/+z/
7f/u/+7/7v/v/+//7//v//D/8P/w//T/9P/0//T/8v/z//P/8//y//L/8//z//P/8//z
//P/8v/y//P/8//0//X/9v/5//j/+f/6//n/+//7//v/+//7//v//P/8//3//f/8//v/
+P/3//b/9f/0//P/8v/x//D/8P/w//D/8P/w/+//7//u/+3/7P/r/+3/7f/t/+3/7f/t
/+3/7f/t/+3/7f/t/+3/7v/u/+7/7v/u/+//7//x//L/8v/y//L/8v/y//L/9f/2//b/
9v/2//b/9v/2//X/9f/1//X/9f/1//b/9v/3//f/+P/6//z//P/8//z/+v/6//r/+v/6
//z//P/9//3//v/+/wAAAgAFAAUABgAIAAkACgALAAwADwAPAA8ADwAQABEAEAARABQA
FwAYABsAGwAdAB0AHQAfABsAGAAXABcAFwAWABUAFQAUABMAEwAVABYAFgAWABQAEQAO
AAsACwAMAAsACgAIAAYABgAFAAcABgAGAAcABwAIAAkACQAJAAkACQAKAAwACwAGAAMA
AwADAAoAGwArADkASgBhAHkAlgC5AN0A+wAZATEBMQEQAdYAiAA1APn/y/+l/5P/mP+h
/6f/rf+1/8H/y//S/9r/4//s//X/+v/+////AQACAAQACQAKAAoACAAJAAsADAAOAAwA
DQANAA0ADwAPAA8AEAASABIAEgASABIAEwATABIAFAAVABUAFgAZABkAGQAZABgAGAAY
ABgAGQAaABoAGgAaABkAGQAaABwAHAAcAB0AHwAfAB4AHgAhACIAIgAjACcAJwAmACYA
KQArAC4ALwAxADEAMgAyADAAMQAyADIANgA3ADcANwA5ADoAOgA6AD4APgA+AD4APwBB
AEIAQwBCAEIAQwBDAEUARQBFAEUARwBIAEoASwBLAEsASwBNAE8AUQBTAFMAUABPAE4A
TQBPAE8AUABQAE4ATQBLAEkASABHAEYARQBCAEEAQAA/ADwAPAA8ADwAPgA+AD0APQA/
AD8APwA/AD4APQA8ADsAOQA5ADkAOQA4ADcANgA1ADQANAAzADIAMgAyADMAMwAxADAA
LgAsACoAKgAqACoAKQAqACoAKgAoACgAKAAoACcAJwAnACcAJwAnACgAKAAmACUAJQAm
ACYAJgAkACQAJAAkACQAIgAiACMAIwAhACAAIQAiACUAJQAmACgAKQAqACsALAArACsA
KwArACsAKwApACkAKQArACsALQAtAC8ALwAvAC8AKwAoACcAJwAnACYAJQAlACQAIwAj
ACEAIgAiACIAIgAfABwAGQAWABYAFAASABAADgAOAA0ADAAKAAkACQAIAAgACAAHAAUA
BQAFAAYABgAFAP7/+//7//v/AgALABkAKQA8AFMAbwCOALEA1QD7ACMBQwFLATYBAgGw
AFUADwDZ/6v/kf+M/4//kf+T/5f/n/+p/7j/wv/J/9D/2f/e/+D/5f/r/+z/6v/v//D/
8P/u/+7/7//v//D/8v/z//P/8//z//P/8//0//T/9P/0//T/9v/3//f/9v/0//X/9f/2
//X/9f/1//X/9v/2//b/9v/2//b/9f/0//L/8f/x//L/8v/y//L/8//1//X/9P/0//T/
9P/z//P/9//3//b/9v/2//f/+f/5//n/+f/6//r/+v/7//z//P8AAAEAAQABAAMABAAE
AAQABgAGAAYABgAEAAUABQAFAAYABgAHAAcABwAHAAcABwAFAAYACAAJAAoACwAMAA8A
DQAPABEAEQARABEAEQARABAADwAPAA4ACwALAAoACQAIAAcABgAFAAQAAwACAAEAAgAC
AAIAAgAAAAAA//////3//f/9//3//f/9//3//f//////////////////////AQACAAIA
AgAAAAAAAQABAAMABAAEAAQABAAEAAQABAADAAQABAAEAAYABgAGAAYABwAHAAcABwAF
AAUABgAGAAYABQAFAAYABgAIAAoACgAIAAgACAAIAAgACAAJAAkADAAMAA4AEAAVABUA
FgAYABsAHAAdAB4AIQAhACEAIQAjACMAIQAhACIAJQAmACkAKwAtAC0ALQAtACkAJgAl
ACUAJQAkACMAIwAiACEAIQAjACQAJAAkACAAHQAaABcAFAAUABIAEAAOAAwADAALAAsA
CgAKAAsADAAOABAAEQANAA0ADQAOAA4ACwAIAAcABQADAAQADwAdAC0ARABZAG8AjgCz
ANUA+wAnAUMBSQE6AQwBugBfABcA3/+z/53/ov+r/63/r/+z/7v/x//Q/9b/2//k/+n/
7P/w//P/9//2//L/9P/0//P/8P/y//P/8//0//L/8//z//P/8v/x//D/8P/x//D/7//u
/+7/7//v/+7/7v/v/+//8P/u/+3/7P/r/+r/6v/q/+r/6v/q/+n/6P/o/+f/5//o/+f/
5v/l/+X/5f/l/+T/5P/k/+T/4//j/+X/5f/k/+T/4v/j/+X/5f/l/+X/5v/m/+b/5//o
/+j/6P/p/+n/6f/r/+z/7P/s/+z/7P/s/+z/6v/r/+v/6//s/+z/7f/t/+z/6//q/+n/
6//s/+7/7//t/+3/7f/v/+3/7//x//H/8//z//P/8//0//P/8//y/+//7//u/+3/7P/r
/+r/6f/q/+n/6P/n/+T/5P/k/+T/5P/k/+P/4//j/+P/4//j/+X/5f/l/+X/4//j/+P/
4//j/+P/4//j/+X/5v/m/+b/5P/k/+X/5f/l/+b/5v/m/+f/6P/p/+r/6f/q/+r/6v/o
/+j/6P/o/+v/6//r/+v/7f/t/+7/7v/u/+3/7f/u//D/8P/w//D/8P/v//H/8v/0//T/
9P/0//X/9v/4//n//P/8//7/AAAEAAUABwAKAAsADAANAA4ADwAPAA8ADwANAA0ACwAL
AA4AEQASABUAFgAZABoAGwAZABUAEgARABMAEwASABEAEQAQAA8ADwAPABAAEAAQAA4A
CwAIAAUABgAGAAQAAgACAAAAAAD//////v/+//////8AAAEAAQABAAEAAQACAAIA///8
//v/+/8BAAoAGQApAD0AUABjAHsAngDHAOUAAQEfATEBIwH6ALQAWgARAOX/t/+V/5H/
nP+j/6n/s/+7/8P/zf/W/9z/5f/q/+//9P/4//n/+//+/wAAAQACAAIAAAAAAAEAAQAC
AAQABQAFAAUABQAFAAUABgAGAAYABgAGAAYABwAHAAYACAAJAAkACgAIAAcABgAFAAUA
BgAHAAgABwAIAAgACAAKAAkACQAKAAoACgAKAAsADQANAAwADAAOAA4ADQANAA8ADwAO
AA4ADwARABQAFQAVABUAFgAWABcAGQAbABwAHgAfAB8AHwAgACAAHwAeACIAIgAiACIA
JAAlACUAJQAmACYAJwAnACcAJwAnACcAKQAqACwALQAvAC8ALwAxADEAMwA1ADUANQA1
ADUANQA0ADMAMwAyAC8ALwAuAC0ALAArACoAKQAmACUAJAAjACMAJAAlACYAJgAmACUA
JQAlACUAJQAlACMAIwAjACMAIwAjACMAIwAjACMAIwAjACUAJgAmACYAJgAmACcAJwAl
ACYAJgAmACYAJgAmACYAKQAqACoAKgAqACoAKgAqAC0ALQAtAC0ALAArACsAKgAqACkA
KQAqACoAKgAqACoAKgAmACgAKAAoACgAKAAoACkAKQAqACoALAAuADAALwAvADAALwAw
ADEAMgA1ADUANQA1ADMAMwAxADEALwAxADEAMwA1ADkAOwA9ADsANwA0ADMAMQAxADAA
LwAsACoAKAAnACgAKgArACwAKAAlACIAHwAcABwAGgAYABUAEgARAA8ADwAOAA4ADwAN
AA4ADwAPAAoACQAIAAgABgAHAAQA///9////BgARACEAMwBIAGEAgQCgAMMA6wARATUB
TQFJASQB3gCCAC0A8f/B/5v/jf+O/5H/kf+V/53/pf+v/7r/xP/N/9T/2//i/+b/6f/r
/+7/8P/x//L/8v/w//L/8//z//T/9v/3//f/9//3//f/9//4//n/+P/3//b/+P/5//n/
+P/4//n/+f/6//r/+f/4//f/+P/4//j/+P/5//r/+v/6//j/9//3//j/+P/4//j/+f/5
//n/+P/4//n/+v/6//v///////7//v/8//3//////wAAAQADAAQAAgADAAQABAAGAAcA
BwAHAAcACAAIAAgADAAMAAwADAAOAA8ADwAPAA8ADgAOAA0ADgAPABAAEQAPABAAEgAT
ABQAFQAWABkAGAAZABoAGQAXABcAFwAXABQAEwATABIAEQARABAADwAOAA0ADAALAAoA
CQAIAAcABgAGAAYABgAGAAYABQAFAAMAAwADAAMAAwADAAMAAwADAAMAAwADAAUABQAF
AAUABQAGAAYABgAGAAYABwAHAAcACAAIAAgACgAKAAoACgAJAAoACgAKAAwADAAMAAwA
CwALAAsACwANAA0ADgAOAAwACwALAAwADAAKAAoADAAMAAoACgAKAAoACgAKAAsACwAM
AAwADgAQABEAEQASABQAEwAUABUAFgAZABkAGQAZABsAGwAZABkAGAAbABwAHwAhACMA
IwAjACMAHwAcABsAHQAdABwAGwAbABoAGQAZABcAGAAYABgAGAAVABIADwAOAA4ADAAK
AAoACAAIAAcABQAEAAQABQAHAAgACQAJAAcABwAHAAgACAADAAAA/f/9/wMACgATACEA
MwBGAF0AewCeAL8A3wAHASsBPQE3ARIBzABuABsA4/+1/5f/kf+Y/53/n/+l/6v/s/+5
/8T/zv/X/97/4//o/+7/7//x//b/+P/5//r/+v/4//b/9//3//j/+P/5//n/+f/7//v/
+//8//7//v/+//7//P/9//3//P/8//3//f/+/wEAAQABAAEAAAAAAAAAAAD//wAAAAAA
AAIAAQABAAIAAgACAAIAAwADAAMAAgACAAAAAAD/////AwADAAIAAgAEAAUABwAHAAkA
CQAKAAoADAANAA4ADgAPAA8ADgANABEAEgASABIAFAAUABQAFAASABMAEwATABQAFAAV
ABUAEwATABMAEwAVABYAGAAZABgAFwAWABcAGQAbAB0AHQAeAB8AIAAhAB4AHQAdABwA
GwAbABoAGQAYABcAFgAVABYAFQAUABMAEAAQABAAEAASABIAEQARAA8ADwAPAA8ADwAP
AA8ADwAPAA8ADwAPAA8ADwAPAA8ADwAQABAAEAAQABAAEQARABMAFAAUABQAFAAUABQA
FAATABQAFAAUABQAFAAUABQAFQAVABUAFQAVABUAFgAWABQAEwATABQAFAAUABQAFAAS
ABMAEgASABIAEgASABIAEgATABMAFAAUABYAGAAbABsAHAAeAB8AIAAhACIAIQAhACEA
IQAjACMAIQAhACAAIwAkACcAKQArACsAKwArACcAJAAjACUAJQAkACMAIwAiACEAIQAh
ACIAIgAiACIAHwAcABkAGAAYABYAFAAUABIAEgARAA8ADgAOAA8ADwAQABEAEQARABEA
EQASABQADwAKAAkABwAHAA4AGwApADsATABhAHsAmgC7ANsA/QAjATsBPQEkAeoAkAA5
APv/zf+n/5f/nP+h/6X/q/+1/8H/y//W/+D/6//2//v//v8AAAMABwAKAAwADwAQABAA
DgAOAA8ADwAQABIAEwATABMAEwATABMAFAAYABgAGAAYABYAFwAXABYAFgAXABcAGAAZ
ABkAGQAZABoAGgAaABoAGQAaABoAGgAaABkAGQAaABsAHAAdAB8AHQAdABwAHAAfACAA
IAAhACMAIwAiACIAJQAnACoAKwAtAC0ALgAuAC4ALwAwADAAMgAzADMAMwA3ADgAOAA4
ADoAOgA6ADoAOAA5ADkAOQA7ADwAPgA/AEEAQQBBAEEAQABAAEEAQQBEAEUARgBJAEkA
SwBNAE0ATQBNAE0ATQBNAE0ATgBOAE0ATQBMAEsATABLAEoASQBKAEkASABHAEYARgBG
AEYASABIAEcARwBGAEUARABDAEUARQBFAEUARQBFAEUARQBGAEcASABJAEcASABIAEgA
RgBGAEcARwBKAEwATQBOAE0ATABLAEoATQBOAE4ATgBOAE4ATgBOAE4ATQBMAEsATABN
AE8AUABOAE0ATQBOAEwATABMAEwATgBNAE0ATQBMAE0ATQBNAE0ATABLAEwASwBMAEwA
TABNAE8AUABQAFEAUQBRAFEATwBRAFEAUQBUAFQAVQBVAFQAVABUAFQAVgBXAFcAWQBb
AFkAVwBXAFYAVQBSAE8AUQBTAFEATgBMAEwATABMAEsASgBJAEgARQBEAEMAQgBAAD4A
PAA6AA==
         </WaveFormData>
      </LeadData>
      <LeadData>
         <LeadByteCountTotal>10000</LeadByteCountTotal>
         <LeadTimeOffset>0</LeadTimeOffset>
         <LeadSampleCountTotal>5000</LeadSampleCountTotal>
         <LeadAmplitudeUnitsPerBit>4.88</LeadAmplitudeUnitsPerBit>
         <LeadAmplitudeUnits>��V</LeadAmplitudeUnits>
         <LeadHighLimit>2147483647</LeadHighLimit>
         <LeadLowLimit>268435456</LeadLowLimit>
         <LeadID>V6</LeadID>
         <LeadOffsetFirstSample>0</LeadOffsetFirstSample>
         <FirstSampleBaseline>0</FirstSampleBaseline>
         <LeadSampleSize>2</LeadSampleSize>
         <LeadOff>FALSE</LeadOff>
         <BaselineSway>FALSE</BaselineSway>
         <ExcessiveACNoise>FALSE</ExcessiveACNoise>
         <MuscleNoise>FALSE</MuscleNoise>
         <LeadDataCRC32>3837442650</LeadDataCRC32>
         <WaveFormData>
9P/0//X/9f/1//T/9P/0//X/8//w/+//7P/p/+f/7P/y//z/CwAcAC4ARgBjAIIAqADO
APAADQEbAQwB3wCgAGIAMQAKAOf/0v/M/8r/yP/F/8P/x//L/87/1P/a/9//4f/j/+b/
6P/r/+z/6v/q/+v/7P/s/+z/7f/t/+7/7f/t/+3/7P/t/+3/7f/u/+z/7f/u/+7/7v/t
/+3/7f/t/+3/7v/v/+//7v/t/+3/7//v/+7/7v/v/+//7//w//H/8f/v/+7/7v/v//H/
8f/x//L/8//z//P/8v/x//H/8v/z//P/8v/y//L/9f/2//j/+P/4//f/+f/6//r//P//
/wAAAAAAAAAAAgAFAAUABwAHAAcABwALAAsACwALAA0ADwAQABEAEgASABMAEwAUABQA
FwAaABwAGwAbAB0AHgAfAB8AHwAfAB8AHwAfAB0AGwAaABgAFgAWABYAFQAUABMAEgAS
ABAADgANAAwADAALAAoACgAMAAwACwAKAAoACgALAAsACQAJAAkACgALAAsACwALAAwA
DAAMAAwADAANAA0ADQAQABAADwAPABAAEAAPAA4AEAAQABAAEAAQABAAEAARABMAEwAS
ABEAEgAUABYAFwAWABYAFgAWABgAFQATABYAFQAUABMAEgAQABAAEAARABIAFQAXABkA
GAAYABgAGAAaABoAGgAcAB0AHQAdAB4AHAAcABwAHAAaABwAHQAeAB0AHwAeAB0AHgAc
ABkAGgAXABYAFQASABEAEQAQABAADwAPAA8ADwAKAAUAAQD9//v/+P/3//X/9P/x//H/
8f/v/+//7//w//D/8f/x//H/7v/u/+7/7//n/+b/4f/e/93/4f/m/+7/+v8HABYALABK
AG0AjgCsAM4A9AAHAQEB5ACpAGQAKgD9/9b/w//A/8T/xP/A/7v/vf+//8H/xP/I/8r/
zf/P/9H/0P/Q/9P/1v/W/9X/1f/V/9T/1P/V/9X/1v/U/9X/1v/W/9f/1//X/9j/2P/Z
/9r/2v/Y/9f/1//X/9n/2f/a/9v/2//a/9n/2f/b/9v/2v/a/9v/2//b/9z/2//b/9n/
2P/Y/9n/2//b/9n/2v/b/9v/3f/c/9v/2//c/93/3f/c/9r/2v/d/97/3//g/+H/4f/h
/+L/4v/k/+X/5v/m/+b/5P/m/+n/6f/n/+f/5//n/+n/6f/p/+n/6v/r/+v/6//q/+r/
6//r/+z/7P/v//L/8v/x//H/8//1//f/+P/5//n/+f/5//n/+//5//j/9v/2//b/9v/1
//T/8//y//L/8v/w/+//7v/u/+3/7P/s/+z/7P/r/+r/6v/q/+v/6//r/+v/6//s/+z/
6//q/+n/6//s/+3/7v/u/+//7//v//D/8P/v/+//8v/y//H/8P/y//L/8v/y//L/8v/y
//P/8//z//L/8f/x//L/8//z//T/9P/0//T/+P/1//X/9v/2//T/9P/0//T/9P/0//T/
9f/3//n/+v/7//7/AAACAAQABgAGAAYACAAJAAkACQAKAAgACAAIAAgACgAMAA0ADgAS
ABUAFQAVABUAEgAOAA4ADgAOAA4ADAALAAsACgAKAAsACwALAAsACQAFAAIA//8BAP7/
/f/7//r/9//3//f/9//3//f/+P/4//n/+f/5//b/9v/2//f/9//2//P/7v/t/+3/8v/8
/wwAGQAmADoAUgBxAJIArgDKAOwACwENAfYAyQCIAEoAIQD+/+H/2v/g/+L/4v/h/+X/
5f/l/+b/6P/s/+//8f/x//T/+v/9//z/+v/8//3//v/+//3//f/8//z//P/9//7//v/+
////AAACAAAAAQACAAIABAADAAMAAwAFAAUABgAHAAYABgAGAAcABwAHAAYABgAJAAkA
CQAKAAkACQAHAAYABgAHAAkACQAJAAoACwALAAwADAAMAA0AEAARABEAEAASABIAFQAW
ABgAGAAYABcAFQAWABYAGAAbABwAHAAcABoAHAAfAB8AIQAhACEAIQAjACMAIwAjACYA
JwAnACcAJgAmACcAJwAoACgAKwAuAC4ALQAtAC8AMAAxADEAMQAxADEAMQAxAC8ALQAs
ACoAKAAoACgAJwAkACMAIgAiACIAIAAfAB4AHAAbABoAGgAaABoAGQAYABkAGgAcAB0A
GQAZABkAGgAZABkAGQAZABgAGAAYABgAGgAbABsAGwAcABwAGwAbABwAHAAbABoAHAAc
ABwAHAAcABwAHAAdAB8AHwAeAB0AHQAeAB8AHwAcABwAHAAcABwAHQAbABwAHgAcABwA
HAAcABwAHAAcAB0AGwAdAB4AHwAfACAAIQAiACQAJAAkACYAJQAlACUAJgAkACQAJAAk
ACUAKAAqACwALQAvAC4ALQAtACoAJgAmACYAJgAmACQAIwAjACIAIgAhACEAIQAhACEA
HQAaABcAGQAWABUAEwAQAA0ADQANAAkACQAJAAoACgALAAsACwAKAAoACgALAAcACAAH
AAIA///9/wAACAAQAB0ALABAAFgAcQCQALAA0gD0ABUBIwEUAekAqABmADUADgDt/9z/
2P/W/9T/0//T/9f/2f/c/+L/5v/p/+3/8f/0//T/9f/2//b/9P/1//b/9v/3//f/9v/2
//T/9f/2//b/9v/3//j/+v/4//n/+v/6//r/+f/5//n/9//3//j/+f/4//j/+P/5//n/
+f/4//j/+f/5//n/+v/6//n/9v/0//b/9//5//n/+P/4//j/9//3//b/9f/1//j/+f/5
//j/+P/4//v//P/6//r/+v/5//v//P/8//7//f/+//7//v/8//7/AQABAAEAAQABAAEA
AwADAAMAAwAGAAcABwAHAAYABgAHAAcACAAIAAsADgAOAA0ADQAPAA8AEQASABMAEQAR
ABEAEQAPAA0ADAAKAAoACgAKAAkABwAFAAMAAgACAAAA///+//7//f/8//z//v/+//3/
/P/8//z//f/9//v/+//7//z/+//7//v/+//+//7//v/+//7/////////AAAAAP////8A
AAAA///+//7//v/+//7/AAAAAAAAAQD//////v/9//3//v///////v8AAP7/+v/8//7/
/v/+//7//v/+//7//////wEAAgADAAUABgAHAAgACgAKAAoADAANAA0ADQAOAAwADAAM
AAwADQAQABIAFAAUABcAFwAXABUAEgAOAA4ADwAQABEAEAANAA0ADAAMAAsACwALAAsA
CQAFAAIA///9//r/+f/3//f/9f/2//f/8//z//P/9P/0//X/9f/1//L/8v/y//P/8//y
/+3/6v/n/+X/6v/y//z/BwAWACoARABfAHwAmgC6AN4A/wAJAfoA0wCUAE4AGQD0/9P/
xP/E/8b/xv/F/8X/xf/L/87/0v/U/9f/2//d/97/3v/h/+L/4v/i/+P/5P/k/+P/4//i
/+L/4//l/+f/6P/n/+f/5//o/+j/6f/q/+r/6v/p/+n/6f/p/+n/6v/r/+z/7P/s/+3/
7P/r/+n/6P/q/+v/7P/u/+3/7f/r/+r/7P/t/+//7//t/+7/7//v/+//7v/t/+3/7v/v
/+//7v/w//D/8//0//L/8v/y//H/8v/0//X/+P/3//j/+P/4//r//P//////////////
//8BAAEAAQABAAIAAwADAAMAAgACAAMAAwAEAAQABwAKAAgABwAHAAkADQAPABAAEQAR
ABEAEQARABEADwAOAAwADAAMAAwACwAKAAkACAAIAAgABgAFAAQABAADAAIAAgACAAIA
AQAAAAAAAAABAAEA////////AAABAAEAAQABAAIAAgACAAIABAAFAAUABQAGAAYABQAF
AAYABgAFAAQABQAGAAcACAAKAAoACgALAAkACQAIAAcACAAKAAwADQAKAAoACgAKAA4A
CQAHAAwADgAOAA4ADgAOAA4ADgAOAA8AEQATABQAFQAVABYAFwAYABoAGgAaABwAIAAh
ACIAJAAjACIAIQAgACIAJAAlACYAJgApACkAKQArACgAJAAkACQAJAAkACIAIQAhACAA
IAAfAB8AHwAfAB4AGwAZABcAFQASABEADwAOAAsACwALAAkACQAJAAoADAANAA0ADQAK
AAoACgALAA0ACgAFAAIAAwADAAYAEgAiADEAPABOAGgAhQCmAMgA6AAIASEBIQEIAdkA
lgBaADUAEgD5//D/8v/w/+z/6f/r/+3/7//y//b/+v/9////AQACAAIAAQAEAAgABwAH
AAcABgAEAAMAAQAAAAAAAQACAAIAAQABAAEAAgAAAAEAAgACAAIAAQABAAEAAQABAAIA
AwAGAAYABgAHAAUABQAEAAQABwAHAAcACAAHAAcABQAEAAQABQAHAAcABwAIAAkACQAJ
AAgABwAHAAoACwALAAoADAAMAA8AEAAOAA4ADgANAA8AEAAQABIAEwAUABQAFAAUABYA
GQAZABsAGwAbABsAHQAdAB0AHQAgACEAIQAhACAAIAAhACEAIgAiACUAKAAoACcAJwAp
ACkAKwAsAC0ALQAtAC0ALQAsACkAJwAkACQAJAAkACMAIgAhACAAIAAgAB4AHQAcABwA
GwAaABoAHAAcABsAGgAaABoAGwAbABkAGQAZABoAGgAZABgAFwAaABoAGgAaABgAGQAZ
ABkAGwAcABwAHQAfACAAIAAgAB4AHgAeAB4AIAAgACAAIQAhACEAIAAfACEAIgAjACMA
JAAkACQAJAAgACIAIgAiACIAIgAgACAAIAAhACEAIwAkACUAJQAmACcAKAAsACwALAAu
AC8ALwAvADAALgAuAC4ALgAsAC4ALwAwADAAMwAzADMAMwAwACwALAAsACwALAAqACkA
KQAoACgALAAtAC4ALwAtACkAJgAjACIAHgAcABkAFwATABIAEQAPAA8ADwAQAA0ADQAM
AAsABwAGAAUABQD///7/+f/0//H/8f/0//7/CAAVACgAPgBYAHcAnADEAO4AGAE1ATcB
HgHnAKIAZAA3AAwA7f/i/9z/1P/O/8f/xf/F/8n/zP/Q/9T/1//b/93/4P/g/+H/4v/i
/+D/4f/i/+L/4//j/+L/4v/k/+X/5v/m/+P/4//j/+T/4v/j/+T/5P/m/+X/5f/l/+X/
5f/m/+f/5v/m/+b/5//l/+X/5P/k/+X/5f/l/+b/5//n/+X/5P/k/+X/5//n/+X/5v/n
/+f/6f/o/+f/5//q/+v/6//q/+r/6v/t/+7/7P/s/+z/6//s/+7/7//y//T/9v/3//j/
+P/6//3//f/9//3//f/9/wEAAQABAAEAAwAFAAYABwAGAAYABwAHAAgACAALAA4AEAAP
AA8AEQATABUAFgAXABUAFQAVABUAFQATABIAEAAQABAAEAAPAAwACwAKAAoACAAGAAUA
BAAFAAUABQAGAAYABgAFAAQABAAEAAUABQAEAAUABgAIAAcABwAHAAcACAAIAAgACAAH
AAcABgAFAAYABgAFAAUACAAIAAcABgAIAAgACAAIAAkACgALAA0ADwAPAA4ADQANAA4A
DwAPABAAEAAQABAADgAMAA0ADgAPABAAEgASABIAEwARABMAFAAVABkAGgAbABwAHAAc
ABwAHgAfAB8AHwAgAB4AHgAeAB4AIAAiACMAJAAkACcAJwAnACcAJAAgACAAIAAgACAA
HgAdAB0AHAAcAB0AHQAdAB0AGwAXABQAEQATABAADwANAAoABwAHAAcABwAHAAcACAAF
AAUABAADAAIAAgACAAMABQAEAP3/+v/7//n//P8GABIAHQAsAEIAXAB9AJwAvgDmABIB
MQE9ATABBwHCAH4ASQAgAP//8v/0//T/8P/r/+f/5f/n/+r/7v/w//H/8//z//T/9P/z
//T/9P/0//X/9v/2//P/8//y//L/8P/x//L/8v/u/+3/7P/s/+v/6//r/+r/6P/n/+f/
5//l/+X/5v/n/+b/5v/m/+f/5f/l/+T/5P/j/+P/4//k/+X/5f/j/+L/4f/h/+L/4f/f
/+D/4f/h/+H/4P/f/9//4v/j/+P/4v/g/+D/4//k/+L/4v/i/+H/3//g/+D/4v/i/+L/
4f/g/9//4P/i/+H/4f/h/+H/4f/h/+H/4f/h/+D/4f/h/+H/3v/e/9//3//e/97/4f/k
/+b/5f/l/+f/5//p/+r/6//r/+v/6//r/+v/6f/o/+b/6P/o/+j/5//o/+f/5v/m/+b/
5P/j/+L/5P/j/+L/4v/g/+D/3//e/9z/3P/d/93/3f/d/93/3v/d/93/3f/d/+D/4P/g
/+D/4P/h/+H/4f/k/+T/4//j/+b/5v/l/+T/5v/m/+b/5v/o/+j/6P/p/+v/6//q/+n/
5//o/+n/6f/q/+r/6v/q/+j/6f/r/+r/6v/o/+j/6P/o/+r/6v/q/+v/7f/v//D/8f/z
//T/9f/2//r/+v/6//z//f/9//3//v8AAAAAAAAAAAAAAgADAAQABwALAAwADQANAAoA
BgAGAAYABgAGAAQABAAFAAUABgAGAAUABAADAAMA///8//n/+f/2//X/8//y/+//7//v
/+3/7f/t/+7/7v/v/+//7//w//D/8P/x/+3/7v/t/+r/5//l/+j/7v/4/wEADgAkADoA
VQB0AJQAtgDeAAEBEQEOAe8AtABsADEABgDj/9T/1P/S/87/z//P/9H/1f/a/97/5P/r
/+3/7f/w//L/8//2//b/9v/3//j/+P/4//n/+f/6//j/+f/6//r/+//7//v//P/6//v/
/P/8//z/+//7//v/+//7//z//f/+//7//v////3//f/8//z/+//7//v//P/9//3/+//6
//j/+f/7//v/+f/6//v/+//7//r/+f/5//r/+//7//r/+P/4//v//P/6//r/+v/5//n/
+v/6//z//P/8//v/+v/4//r//f/9//////////////////////8AAAEAAQABAAIAAgAD
AAMAAwACAAQABgAIAAcABwAJAAoACwALAAsADQANAA0ADQAPAA0ADAAKAAwADAAMAAsA
CgAJAAgACAAIAAYABQAEAAQAAwACAAIAAgACAAEAAAD///7//v/9//3//f/9//7//f/9
//3//f/+//7//v/+//7//////////v/+//3//f/+//7//f/8////AAABAAIAAwAEAAUA
BwAHAAcABgAFAAUABgAHAAcABgAGAAYABgAHAAcACAAKAAkACwALAAoACgAKAAoACgAK
AAoACgAKAAsACwANAA4ADwAPABAAEQASABYAFgAWABgAGQAZABkAGgAaABoAGgAaABwA
HgAfACAAIAAjACMAIwAlACIAHgAeABsAGgAZABYAEwATABIAEgAVABUAFQAVABEADQAK
AAcACQAGAAUAAwACAP////////7///8AAAIAAAABAAEAAQAAAAAAAAABAAMAAgD9//r/
9//z//r/BgASAB8ALgBAAFgAcwCSALQA0gDyABEBGwEGAd8ApgBmADUAEADv/+T/5v/o
/+b/4//h/+H/4//k/+T/6v/v//P/9//4//b/9f/2//T/9f/3//n/+v/7//v/+v/6//j/
+f/6//r/+f/5//n/+v/4//n/+v/6//r/+f/5//n/+//7//z//f/+//7//v/////////+
//7/////////AAABAAEA///+/wAAAQADAAMAAQACAAMAAwAGAAYABgAHAAkACwAMAAwA
DgAOABEAEgASABIAEgARABEAEgASABQAFwAYABgAGAAWABgAGwAbABwAHQAeAB8AIwAj
ACMAIwAmACcAJwAnACgAKAApACkAKgAqAC0AMAAuAC0ALQAvADEAMwA0ADUANAAzADIA
MQAyADEAMQAwAC8ALgAtACsAKgApACgAKAAnACQAIgAgAB4AHQAcABwAHwAgACAAIAAg
ACAAIQAhAB4AHQAcABwAHAAbABoAGQAZABgAFwAWABQAFQAVABUAFQAUABIAEQAQAA4A
CwAIAAgACAAIAAgABgAGAAYABwAFAAUABAADAAEAAgADAAMAAgACAAIAAgACAAEAAQAC
AAMAAQAAAAAAAAAAAAAA/v/+//7////+/////////wEAAgADAAQABAAEAAQABgAHAAcA
BwAIAAYABgAGAAYABAAGAAcACAAMAA8ADwAPABEADgAKAAoACgAKAAoACAAHAAcABgAG
AAUABQAFAAUABQABAP7/+//5//b/9f/z//D/7f/t/+3/6f/p/+n/6v/o/+n/6f/p/+b/
5v/m/+f/5//k/9//3P/Z/9n/3P/i/+z/+f8KABwANgBTAHQAlgC8AOYADQEfARYB8wC2
AHAAOQAMAOf/0v/O/8r/xP+9/7f/tf+5/8D/xP/G/8v/z//R/9D/0v/V/9b/0v/T/9X/
1//Y/9f/1//W/9b/1v/X/9j/2P/X/9f/1//Y/9j/2f/a/9r/2v/Z/9n/2f/Z/9n/2v/b
/9r/2v/a/9v/2//b/9r/2v/Z/9n/2f/a/93/3f/b/9r/3P/d/9//3//f/+D/4f/h/+P/
4v/h/+H/5P/l/+X/5P/k/+T/5//o/+j/6P/o/+f/5//o/+j/6v/s/+7/7//w/+7/8P/z
//P/9P/1//b/9//5//n/+f/5//z//f/9//3//f/+/wAAAQAAAAAAAwAGAAkACQAKAA0A
DwARABIAEwAUABUAFgAXABkAFwAWABQAFAAUABQAEwASABEAEAAQAA4ADAALAAoADAAL
AAoACgAIAAgABwAGAAQABAAFAAUAAwADAAMABAAHAAcABwAHAAYABgAGAAYACAAJAAkA
CQAIAAgABwAHAAoACgAJAAgACgAKAAoACgAMAAwADAANAA0ADQAMAAsADQAOAA8ADwAQ
ABAAEAAQABAADwAPABAADQAPABEAEgAQABAAEAAQABAAEAAQABEAEwAVABYAFwAZABoA
GwAcACAAIAAgACIAJQAlACUAJgAoACgAKAAoACoALAAtAC4AMgA1ADUANQA3ADQAMAAw
AC4ALgAuACwALQAtACwALAAvAC8ALwAvAC0AKQAmACMAIQAeAB0AGwAaABcAFwAXABUA
FQAVABYAFwAZABoAGwAYABgAGAAZABsAGAAVABIAEQANAAwAFAAeACsAPgBQAGQAgwCk
AMQA7AAYATkBSQFEASMB5gCgAGcAOAAVAAQABgAIAAQA+//1//X/+f/+//z//v8BAAMA
AwAEAAYABwAEAAAA/v///wAAAAABAAEAAAAAAP////////7/+//7//v//P/7//v/+//6
//r/+f/5//n/+f/5//r/+//5//j/9//3//f/9//2//b/9f/1//X/9v/3//f/9f/0//L/
8//1//X/9P/0//T/8//z//L/8f/x//T/9f/1//T/8v/y//X/9v/0//T/9P/z//X/9v/2
//j/9//4//j/+P/4//r//f/9//v/+//7//v/+//7//v/+//+//////////3//P/8//v/
/v/+/wEABAACAAEAAQADAAQABQAFAAUABwAHAAcABwAJAAcABgAEAAQABAAEAAMAAgAB
AAAAAAACAAAA///+//3/+//5//j/+v/6//n/+P/4//j/+f/5//n/+f/5//r/+f/5//n/
+f/6//r/+v/6//r/+//7//v/+v/6//n/+f/6//r/+f/4//v//P/9//7//v/+//7////9
//3//P/7//3//v////////8AAAEAAgACAAEAAQACAAUABQAFAAQABAAEAAYABgAGAAYA
BgAGAAcACAAJAAsACwANAA4ADwASABQAFgAYABoAGgAaABwAHQAdAB0AHgAeAB4AHgAe
ACAAIgAjACQAKAArACsAKwArACgAJAAkACYAJgAmACQAIQAhACAAIAAhACEAIQAhAB8A
GwAYABUAFQASABEADwAQAA0ADQANAAsACwALAAwADAANAA0ADQAOAA4ADgAPAA8ADAAJ
AAQAAwAHAA4AGAAmADUARgBYAG4AjQCyANIA8AASASsBKQEOAdsAlgBcADsAGAD9//r/
/v/+//z/+//5//f/+//8//7/AgADAAUABwAIAAYABwAKAAgACAAJAAoACgALAAsACgAK
AAgACQAKAAoACQAJAAkACgAIAAkACgAKAAwACwALAAsADQANAA4ADwANAAwACwALAA0A
DQAMAAwACwALAAsADAANAA0ACwAKAAgACQALAAsADQAOAA8ADwAPAA4ADQANAA0ADQAM
AAoADAAMAA8AEAAPAA4ADQALAAsADAAMAA4AEQASABIAEgAPABAAEgARABEAEQARABEA
EQARABEAEQAUABUAFQAVABQAFAAVABUAFQAUABYAGAAZABkAGgAdAB4AHwAfAB8AHwAf
AB8AHwAfAB0AHAAaABgAGAAYABcAFAATABIAEgARAA4ADAAKAAsACwALAAwACgAKAAkA
CAAGAAYABwAHAAUABQAFAAYABwAHAAcABwAGAAYABgAGAAgACQAJAAkACAAIAAcABwAK
AAoACQAIAAYABgAGAAYACAAIAAgACQAJAAkACAAHAAkACgALAAsACAAIAAgACAAKAAkA
CQAKAAkACQAJAAgACAAEAAYABgAGAAYABAAEAAQABQAFAAcACAAJAAkACgALAAwADgAO
AA4AEAATABMAEwAUABMAEgARABAADQAOAA4ADgASABcAGQAbABoAFgARABAAEAAQABAA
DgALAAsACgAKAA0ADQANAA0ACQAFAAIA///9//r/+f/3//T/8f/x//H/7//v/+//8P/v
/+//7v/t/+v/6v/p/+n/5//o/+X/3v/b/9v/3v/m//T/AwAUACoARgBlAIYArADWAP4A
HQEjAQwB2wCWAFQAJQD+/9//0v/S/87/xv+//73/u/+//8T/yv/S/9X/2//h/+b/6P/r
/+z/8P/w//H/8v/y//P/8//y//L/8v/z//T/9P/z//P/8//0//X/9//5//r//P/7//v/
+//9//3//v///////v/9//3///////7//v8BAAEAAQACAAEAAQD///7//v///wEAAQD/
/wAAAQABAAQABAAEAAUABgAHAAcABgAEAAQABwAIAAoACgAKAAkABwAIAAgACgANAA4A
DgAOAAwADgARABEAEQARABEAEQAVABUAFQAVABQAFQAVABUAFQAWABgAGQAaABoAHQAg
ACEAIQAiACUAJgAnACcAJwAlACUAJQAlACMAIQAgAB4AHgAeAB4AHQAaABkAGAAYABgA
FgAVABQAFAATABIAEgASABIAEQAQAA4ADgAPAA8ADwAPAA8AEAAQAA8ADgANAA4ADgAO
AA4AEAARABEAEQASABIAEQARABQAFAATABIAFAAUABQAFAAUABQAFAAVABcAFwAWABUA
EwAUABUAFQAWABYAFgAWABgAFwAXABgAFwAVABUAGAAWABQAFAAUABQAEgASABIAEwAT
ABUAFgAXABkAGgAbABwAHAAcABwAHgAhACEAIQAiACAAIAAgACAAIgAkACUAJgAoACsA
KwArAC0AKgAmACYAJgAmACYAJAAjACMAIgAiACEAIQAhACEAIQAdABoAFwAXABQAEwAR
ABIADwAPAA8ACwALAAsADAAOAA8ADwAPAA4ADgAOAA8ADwAKAAcABAADAAcACgAQABoA
KQA8AFIAbACNAKwAzAD0ABwBNQE5ASIB7QCkAGIAMwAQAPn/9P/2//T/7v/p/+f/5f/n
/+z/8P/0//f/+f/7//z//P/9/wIAAAAAAAEAAgACAP/////+//7/AAABAAIAAgABAAEA
AQACAAQABQAGAAYABQADAAIAAQADAAMABAAFAAYABgAGAAcABwAHAAYABgAHAAcABwAI
AAsACwAJAAgACAAJAAsACwALAAwADQANAAwACgAIAAcACgALAAsACgAMAAwADwAQABAA
EAAQAA8AEQASABIAFAATABQAFAAUABQAFgAZABkAGwAbABsAGwAcABsAGgAZABgAGQAZ
ABkAGgAaABsAGwAeAB4AIQAkACEAHwAeAB8AIQAjACQAJQAmACcAKAApACcAJQAkACIA
IgAiACIAIQAgAB8AHgAeACAAHgAdABwAGgAZABgAGAAaABoAGQAYABYAFgAXABcAFQAV
ABUAFgAXABcAFwAXABYAFgAWABYAFgAXABcAFwAYABgAFwAXABoAGgAZABgAGgAaABoA
GgAaABoAGgAbABsAGwAaABkAGQAaABsAGwAaABoAGgAaABoAGQAZABoAGwAbABsAGgAY
ABgAGAAYABgAGAAYABgAGAAYABkAGwAdAB4AHwAhACIAIwAkACgAKAAoACoAKQApACkA
KgAsACwALAAsACoALAAtAC4AMgA1ADUANQA1ADIALgAuAC4ALgAuACwALQAtACwALAAt
AC0ALQAtAC0AKQAmACMAIwAgAB8AHQAeABsAGwAbABkAGQAZABoAGgAbABsAGwAcABwA
HAAdAB0AGAAVABQAEQANABIAHAAmADMARABWAG4AiQCoAMgA7AAUATEBOwEuAQcBwAB8
AEkAJAAHAPz//P/8//j/9f/1//n//f8CAAYADAARABMAEwAUABQAFQAYABgAGgAbABwA
HAAbABsAGgAaABoAGwAcABwAGwAbABsAHAAcAB0AHgAeAB4AHQAdAB0AHwAfACAAIQAg
ACAAIAAhACMAIwAiACIAIwAjACMAJAAnACcAJQAkACYAJwApACkAKAAoACgAJwAqACoA
KgArACoAKwArACoAKwAsADAAMgA0ADQANAAzADMANAA0ADYANQA2ADYANgA4ADoAPQA9
AD0APQA9AD0APgA9ADwAOwA/AEEAQgBDAEMARABGAEcARQBEAEYASABJAEkASgBNAE8A
UQBSAFMAUwBTAFMAUwBUAFMAUwBSAFAAUABQAE8AUABPAE4ATgBQAE4ATQBMAEoASQBI
AEgASQBKAEoASgBJAEgASABHAEYARwBIAEoASQBJAEkASQBLAEwATQBOAE4ATwBPAE8A
TgBOAE0ATQBPAFAAUABQAFAAUABQAFAAUgBSAFIAUwBTAFMAUgBRAE8AUABRAFEAUQBS
AFMAVABSAFEAUQBSAFEAUQBRAFAAUgBSAFIAUgBQAFEAUgBTAFMAUgBRAFIAUABQAFAA
UABRAFIAUwBTAFYAVgBWAFYAVQBWAFYAVgBZAFkAXABaAFgAWgBaAFkAWwBcAF4AXgBe
AF4AXwBgAF4AXQBbAFkAWgBbAFoAWABWAFYAVgBWAFUAVABTAFIATwBOAE0ATABJAEgA
RwBGAA==
         </WaveFormData>
      </LeadData>
   </Waveform>
</RestingECG>
