# Supplementary material for: Detection of Left Atrial Enlargement Using a Convolutional Neural Network-Enabled Electrocardiogram
Source: Front Cardiovasc Med. 2020 Dec 17;7:609976. doi: 10.3389/fcvm.2020.609976 (PMC7773668; doi:10.3389/fcvm.2020.609976)
Supplement: Supplementary file 5 [file Data_Sheet_5.ZIP › normal4/1802035707_4263_0000002K.XML]

<?xml version="1.0" encoding="Windows-1252"?>
<!DOCTYPE RestingECG SYSTEM "restecg.dtd">
<RestingECG>
   <PatientDemographics>
      <PatientID>1802035707</PatientID>
      <PatientAge>73</PatientAge>
      <AgeUnits>Years</AgeUnits>
      <Gender>Male</Gender>
      <PatientLastName>lishusen</PatientLastName>
   </PatientDemographics>
   <TestDemographics>
      <DataType>Resting</DataType>
      <Site>1</Site>
      <AcquisitionDevice>MAC55</AcquisitionDevice>
      <Status>Unconfirmed</Status>
      <Priority>Normal</Priority>
      <AcquisitionTime>09:45:44</AcquisitionTime>
      <AcquisitionDate>12-10-2016</AcquisitionDate>
      <CartNumber>1</CartNumber>
      <AcquisitionSoftwareVersion>009C</AcquisitionSoftwareVersion>
      <XMLSourceVersion>MAC5000 v1.0</XMLSourceVersion>
   </TestDemographics>
   <RestingECGMeasurements>
      <VentricularRate>124</VentricularRate>
      <AtrialRate>124</AtrialRate>
      <PRInterval>138</PRInterval>
      <QRSDuration>124</QRSDuration>
      <QTInterval>322</QTInterval>
      <QTCorrected>462</QTCorrected>
      <PAxis>82</PAxis>
      <RAxis>90</RAxis>
      <TAxis>34</TAxis>
      <QRSCount>20</QRSCount>
      <QOnset>220</QOnset>
      <QOffset>282</QOffset>
      <POnset>151</POnset>
      <POffset>202</POffset>
      <TOffset>381</TOffset>
      <ECGSampleBase>500</ECGSampleBase>
      <ECGSampleExponent>0</ECGSampleExponent>
   </RestingECGMeasurements>
   <Diagnosis>
      <Modality>Resting</Modality>
         <StatementCount>3</StatementCount>
         <LabelText>12SL ��ϳ���</LabelText>
      <DiagnosisStatement>
         <StmtFlag>ENDSLINE</StmtFlag>
         <StmtText>����Ķ�����</StmtText>
      </DiagnosisStatement>
      <DiagnosisStatement>
         <StmtFlag>ENDSLINE</StmtFlag>
         <StmtText>����֧��������</StmtText>
      </DiagnosisStatement>
      <DiagnosisStatement>
         <StmtFlag>ENDSLINE</StmtFlag>
         <StmtText>�쳣 ECG</StmtText>
      </DiagnosisStatement>
   </Diagnosis>
   <Waveform>
      <WaveformType>Rhythm</WaveformType>
      <WaveformStartTime>0</WaveformStartTime>
      <NumberofLeads>8</NumberofLeads>
      <SampleType>CONTINUOUS_SAMPLES</SampleType>
      <SampleBase>500</SampleBase>
      <SampleExponent>0</SampleExponent>
      <HighPassFilter>16</HighPassFilter>
      <LowPassFilter>150</LowPassFilter>
      <ACFilter>NONE</ACFilter>
      <LeadData>
         <LeadByteCountTotal>10000</LeadByteCountTotal>
         <LeadTimeOffset>0</LeadTimeOffset>
         <LeadSampleCountTotal>5000</LeadSampleCountTotal>
         <LeadAmplitudeUnitsPerBit>4.88</LeadAmplitudeUnitsPerBit>
         <LeadAmplitudeUnits>��V</LeadAmplitudeUnits>
         <LeadHighLimit>2147483647</LeadHighLimit>
         <LeadLowLimit>268435456</LeadLowLimit>
         <LeadID>I</LeadID>
         <LeadOffsetFirstSample>0</LeadOffsetFirstSample>
         <FirstSampleBaseline>0</FirstSampleBaseline>
         <LeadSampleSize>2</LeadSampleSize>
         <LeadOff>FALSE</LeadOff>
         <BaselineSway>FALSE</BaselineSway>
         <ExcessiveACNoise>FALSE</ExcessiveACNoise>
         <MuscleNoise>TRUE</MuscleNoise>
         <LeadDataCRC32>2111883694</LeadDataCRC32>
         <WaveFormData>
DgAOAA4ADgANAAwACwAKAA0ADgAPABAADgAOAA4ADgAPABAAEQASABUAFgAXABgAFwAW
ABUAFAAWABYAFgAWABgAGgAcAB4AIQAiACMAJAAfABwAGQAWABcAGAAZABoAFgAUABIA
EAANAAwACwAKAAwADgAQABIADgAMAAoACAAIAAgACAAIAAgACAAIAAgABAACAAAA/v8A
AAIAAgAAAAIABAAGAAgABgAFAAMAAwAAAAAAAAAAAAEAAwACAAEAAwABAAIAAwAAAP//
/v8AAAMAAwAEAAUABgAHAAkACwAIAAYABAACAAQAAwADAAEABAAFAAMABgAKAAoACQAH
AAMA///8//j//P8AAP///v///wEAAgADAAEA///9//n/+/8AAAIABAAAAP///v/+/wIA
AwAEAAUABAAAAAAA+//3//r//P8AAAUABwAMABEADAALAA8AEAAUABgAHAAgACUAHQAQ
AAgA/f/v/93/zv/P/9j/2v/a/9j/1//T/8n/xf/O/9j/0//N/83/yv/M/9P/0v/Q/9b/
1P/Q/9b/2f/Z/93/4P/b/9//5//v//X//v8DAAAA+//9/wEAAQAEAAoACAAFAAIAAAD/
//7//v/9/wAABQAIAAsACQAIAAYABQAGAAgACgANAA4ADwAQABAADgAPAA8ADgAMAAwA
DgAOABAADgAOAA8AEwAXABgAGgAZABoAHAAdABkAFgAVABIAFAAUABMAEwAVABYAGAAb
ABkAFwAXABcAFgAUABMAEAAOAA4ADgAOAA8ADgAMAAsADQAKAAgACwALAAsACwAJAAkA
CQAJAAgAAgD+//n/+v8CAAQABAAEAAQABgAGAAQABAABAAAA///+//z/+f/4//f/+v/9
/wAABAAGAAUABAACAAAAAQACAAMABQAFAAgACAAGAAUABAABAAAAAAAAAAAAAgACAAIA
AgAEAAcACAANAAoABAADAAIAAAD///3//f///wAAAAAAAAQAAwACAAQAAwABAP///f//
/////f/9//7//v/+//3//f/9//7//v///wAAAQACAAYA+v/1//X/+v8EAAgABQADAAQA
AwAKAA0ABwAEAA4AGgAkADAALwAfABIADAD//+v/3//Y/9f/3v/e/9r/2v/V/8n/x//N
/8z/yv/P/9P/z//M/8r/x//I/87/1P/c/+L/5P/f/9v/2f/S/8//2//p//H/AQAKAAMA
/v8DAAMAAgABAAMACAALAAsACwAMAAsACgAKAAkACQALAAsACwAJAAgABgAFAAkADAAP
ABMAFgAXABgAGAAVABcAGAAYABUAFAAVABQAEgAQABAAEQAWABsAHQAgABwAHAAdAB0A
HQAeACEAIgAgACAAHwAfABwAGgAZABkAHAAbABwAHQAfAB4AHgAcABgAFgAUABIAEwAU
ABQAFQAUABAADQAPAA0ADQANAAsACQAJAAkACAAKAAoADQAKABIAEAAPAA4ADQAMAAsA
CAADAAAAAwAEAAUABgAHAAUABQAFAAMAAwADAAQACwANAA8AEAALAAkABwAFAAMAAwAG
AAYABgAHAAgABwAIAAoADAAOAAwADAAMAAwACQAJAAcACQAKAAgACwAOAAwACQAFAAMA
BQAIAAoADAALAAcAAwACAAUABQAFAAUABwAHAAUABQAHAAYABQADAAUABQAGAAYABQAE
AAMAAgACAP7/+f/5//b/9v8IABUABQD+/w0AEgARABsAIAAYAB4AKAAkACEAHwAYABAA
CwADAPX/5P/R/8r/0P/U/9L/z//N/8f/xf/O/9j/0f/F/83/1v/S/9P/0v/O/9T/2P/Q
/9D/2//Z/9P/2v/n/+//9f/3//X/9v/7//z/+//9/wEAAwAIABAADwANAAsACgAFAAIA
AAD9/wAABQAIAAsADQAOAA4ADwAKAAgABgAFAAcACQALAAwADgARABMAFAATABIAEwAS
ABQAEgASABMAEwAVABQAFAAUABYAGQAbABwAHAAeAB4AIAAgAB8AHwAcABoAGQAZABgA
FQAUABMAEwASABIAEAAQABAAEAAQAA8ADgAMAAsADQAKAAgACwAKAAsADAALAAgABwAG
AAQAAwACAAQAAAAGAAgAAgACAAIAAgACAAUABgAFAAYABwAIAAkACgAFAP//+//3//v/
//8DAAgACAAFAAIA/v/9////AQADAAUABQAIAAgAAgD///z/9//5//z///8CAAMABAAF
AAYABwAHAAUABwAJAAYACAAKAAcABQACAAEA///+//z/+v/7//f/8//y//f/+////wMA
AgABAP7//f8AAAAAAAD///////8AAAAA/P/6//j/9v/w//r/+//9/wAAAgAGAAsADQAM
AA8AEgANAAsAFAAWABAAEAAUABUAFwASAAQA+f/5//H/3v/T/9b/1v/Q/9D/z//N/9P/
1//S/9L/0f/L/8v/0v/Q/8//0v/Q/8j/yv/Y/9z/2f/Z/9f/2P/f/+P/4f/h/+H/4P/l
//D/+/8BAAAA//8BAAYAAwD///v/+P/8//7/AQADAAMABQAFAAUABgAGAAUABQAFAAYA
BwAJAAUAAwABAP7/AgAJAA8AFAAUABQAFgAWABIADgAMAAsADQARABIAFAATABQAFgAX
ABcAGAAbABwAGQAWABIADwAUABYAGQAdABkAFQATABEAFQAWABgAGAAZABoAGwAcABcA
EgAMAAcACQAGAAQABwADAAMAAwABAP7//f/8//r///8CAAgACAAKAAgA/v/6//r/+v/6
//r//P/8//r/+v/9/wAAAwAGAAIA///+//3/+//5//f/9v/8////AgAEAAIAAwAEAAUA
AAD9//3/+v/6//v//P/7//r/+v/6//r/+P/4//j/+P/8////AAAFAAcABgAKAA4ACAAD
AP3/+f/7//z//P/8/wEA///9//7//v/9//z/+//6//n/9v/1//v//P/9//3/+//5//j/
9v/3//j/+f/6/xAA+P/t/+3/8P/8/wgABwD///7////+/wUAEQAUAA4ADAAWABoAGwAh
ABoACAD5/+//5f/W/8f/yv/e/+b/3v/b/9n/z//B/8L/zP/N/8v/1f/a/9T/0f/Q/9L/
2v/g/+T/5P/j/9f/y//M/8//1f/b/93/3f/k//H/8P/l/+f/7P/v//X//v////////8A
AP7//v//////AAADAAQABQAEAAQAAwADAAAAAAAAAAEABwALAA8AEgAMAAsACQAGAAkA
CgANAA4ADwAOAA8AEQASABUAFQAWABIAEgATABMAFAAUABYAFgAXABgAGAAZABcAFAAS
ABEAEQAPAA8ADwASABIAEwASABIAEgASABIAEAAOAAsACQAKAAgABwALAAYABQAEAAEA
BAAFAAYABgAEAAQABwAEAAgADgAKAAgABgAEAAEA/v/5//b/+v/8//7/AAD///3//f/9
//7///8AAAIABAADAAIAAAAAAAEAAgADAAMAAwAGAAYAAgABAAAA/f///wAAAQACAAUA
BgAHAAgAAAD7//T/8f/1//b//P8CAAYABwAHAAkABQAEAAIAAAADAAEA//8AAP///f/7
//n//f//////AQABAAAA///9//v/+f/4//b/+//+/wEABAD4//r/+//3//j/+P/2//n/
AQACAAcAFAAXAA8AEgAYABAACAAOABcAGQAWAAoAAQD7//P/6v/l/+j/5P/a/9b/1//V
/9H/z//M/8r/zf/P/9P/3P/c/9f/2v/e/9j/0P/Q/9D/0//Z/9v/2P/X/9//5//p/+v/
7v/x//T/7//r//D/8//5/wIAAAD9//r/+P/5//r//P/9////AQABAAEABQAGAAYABwAF
AAQAAwADAAQABQAGAAYABwALAA4AEAASABIAFAAUABEADgANAA0ADwATABQAFgASABIA
EwATABEAEAARABAAEgAUABUAFwAVABIAEAAPABEAEQATABUAGAAYABkAGAASABAADgAM
AAkACAAGAAUABwAEAAIABQAGAAcACAAHAAcABwAHAAYABQAEAAYAAgD8/wQABgAGAAYA
BgAHAAYAAwACAP7//P/6//j/+P/3//j/+f/8////AgAGAAQAAQD+//r/+v/7//z//f/+
////AwAEAAUABQAFAAMAAwAEAAUABgAEAAQABAAEAAMAAwABAAMABQACAAQABgAEAAMA
AQABAAEAAgACAAIA///5//P/8P/2//n//P///wAAAQAAAAEAAQAAAP///f8BAAMABgAI
AAUAAgD///z/+P/0//X/+/8AAAQACgAHAAEABAAHAAIABQALAAwAFgAgAB4AIAAnAB8A
CAD4//f/9//x/+b/3f/Y/9j/2P/Y/9P/y//L/9P/2v/U/8f/y//X/9j/2P/X/87/zv/c
/+L/3v/Y/9f/1//X/9z/4f/h/+H/4//p//b/+//8///////+//3///8EAAEA///9//z/
AAAEAAkADQAJAAkABwAFAAUABAACAAEABgAKAA4AEwAQAA8ADgAMAAkACwAMAAwADgAQ
ABQAFgAXABYAFwAZABkAGwAaABoAGQAaABwAHQAXABQAEwAQABUAGAAaAB0AGgAYABcA
FwAXABUAFQAVABQAEgARAA4ADQAOAA8AEAATABQAFAAVABIADgALAA0ADQANAA0ACwAJ
AAkACQAIAAoAFAAUAA8ACgAFAAAA///+//v/+v/6//r/+v/6//z/+//8//3/AQAFAAkA
DgAOAA0ADAAKAAIA///8//n///8DAAoADgAMAAsACgAHAAQABAAEAAQAAgACAAIAAgAB
AAEA//8BAAIAAAADAAYABwAHAAYABwAFAAYABgAGAAcAAwD///7/AgADAAQABQAEAAMA
AAD//wIAAgACAAEABQAHAAoADAAGAAIA/v/6/+7/8P/3//3/AgAGAAwADQAJAAgACQAM
ABEAFQAUABYAGAAaABwAHQAZABAAAgD3//H/6//o/+P/2P/O/8z/yv/L/9P/2//X/9D/
1P/Z/8//x//E/8b/x//M/9L/1P/U/9L/0P/T/9X/1//g/+v/7f/n/+v/8//6/////v/7
////AgADAAcADgALAAkABwAGAAYABgAHAAcABQAHAAcABwAGAAYABQAFAAYACAAKAA0A
DgAPABAAEAAPABEAEgASABAAEAASABIAFAASABIAEwAYAB8AIwAoAB8AGgAWABEAFAAW
ABoAHAAeACAAIQAjAB8AHAAaABkAFwAVABUAFQAYABgAGQAYABQAFAAUABQAFQAUABIA
EQAOAAgAAwADAAUACQANAA8ADQANAA0ADAAKAAYABQACAAIABAAGAAgACgAIAAYAAgAA
AAMABAAFAAYABQADAAMAAwAEAAUABgAIAAsACwALAAoACAAJAAoACwAJAAcACAAGAAIA
AQAAAP3/AQAGAAsAEAAOAAwACgAIAAUABQADAAUABQACAAQABgAEAAMAAQABAAQACAAL
AA4ADgAJAAQAAgAAAP///v/9////AQABAAMABQAEAAMAAQAGAAkADQAQAAsACAAFAAIA
+v/6//f/+/8AAAYADAAPAAkACAAPABYAFQARABIAGAAaABoAIgAjABkADAD+//P/7f/n
/+D/2//Y/9b/0P/K/8//2f/b/9f/2P/a/9H/y//D/8L/yv/V/9r/1v/W/9r/2v/Y/9n/
2//b/+D/5//v//X/9//7//7/AwACAPv////+//3///8EAAYABwAIAAoADQAOABAAEQAN
AA0ACwAJAAkACAAGAAUACAAKAAwADwATABUAFwAYABIAEQAPAAwADgAQABQAFgAYABYA
FgAXABwAIQAjACYAIAAcABkAFQAVABYAGQAaABsAHAAcAB0AHQAcABwAHQAbABcAFQAT
ABMAEgASABAADwAQABEAEgATABQAFAAVABMADgAKAAsACQAJAAkABwAFAAUABQAEAAYA
CAANAAwACAAEAAMAAgABAAAABgAIAAgACgAIAAYABAACAAEA////////AgAFAAgADAAM
AAkABgACAAEAAwAFAAcABQAFAAgACAAJAAkACQAHAAMAAgABAAAAAgACAAIAAgAEAAcA
CAANAAwACAAJAAoABAD///n/9f/7/wAABAAIAAgABQACAAIAAwADAAMAAwAFAAUAAwAD
AAgACAAIAAcAAgD///3/+v/7//r/+f/4//T/+v8DAAkACAAIAAoADwAPAAwADwAYABsA
GwAWAAwACgAaACQAHwAZABYACgD5//H/4//U/9H/1v/W/9T/1P/R/83/0f/T/9L/1P/V
/8//y//M/8r/zf/U/9j/1v/Q/87/zP/R/93/4f/Y/9f/3f/p//f/+f/0//v/AgD///n/
+//7//7/BAAGAAcACAAKAAwADAANAA0ACgALAAoACQAIAAgABwAHAAgACgAMAA8ADwAP
AA8ADgAMAA8AEQASABQAFAAWABYAFAASABIAEwAXABsAHAAeABsAGgAaABkAGgAaABwA
HAAZABgAFgAVABgAGAAZABsAHgAdAB4AHwAcABgAFQAQABEAFAAXABoAFQASAA4ACwAN
AAoACAALAAoACwAMAAsACQAHAAUAAgAFAAYACgAIABAACAD+//z/AQAEAAcACgAJAAYA
AQD+//7//v/+//7/AgADAAYACQAHAAUAAwACAAgACQAKAAoABAADAAIAAQACAAMABwAI
AAkACQAJAAcABQAGAAcACAAKAAoACgAKAAcABQABAAEAAAD8//3//v8AAAEAAQADAAgA
DAAPABIADwAHAP//+v/+////AAABAAEAAQD/////BQAGAAcABwAFAAMAAgAAAP7//P/6
//j//v8AAAMACQAMAAQAAAADAAkADgAPAAgAAwAPABoAHAAgACIAJAAnACkAHgAKAPv/
9f/t/+b/4f/Y/9L/2P/c/9f/1//Z/9f/3v/m/+X/1//N/8z/yv/J/9D/2P/a/9D/yv/S
/+H/4f/V/9b/3f/h/+H/5f/r//b//f/8//3/AQD///v/+v/8/wAAAQACAAQAAgACAAMA
AwAEAAcACAAJAAcABgAEAAMABgAIAAoADQAKAAcABAAAAAUADQAUABoAHAAcAB4AHgAb
ABYAEwARABIAFQAVABYAFAAUABUAFQAXABgAGwAcABoAGgAZABkAGwAaABoAGwAcABsA
HAAdAB8AHgAeABwAFQAQAAsABgAIAAoACwANABAADgANABEACwAJAAcAAwAEAAUABgAG
AAMAAgAEAAAAAgAGAAwADAAMAAwADAAMAAwACgAGAAQAAQAAAP///v/8//n/+P/3//v/
/f///wIAAwADAAMAAgAAAAEAAgADAAMAAwAGAAYABQAFAAUAAwABAAAA///+/wMABgAJ
AAwACwALAAkACwAIAAIAAQAAAAIAAQD///////8AAAAAAAADAAEA//8AAAAA///+//3/
AQADAAMABQAFAAQAAwABAAEAAQACAAIA/v/8//r/+P/0//7/AQD7//j//P8GAAkAAwAI
AA8ADAAJAA8AFAAUABQAEgAQABkAJQAcAA4ACwAFAPX/8P/n/9r/3P/i/9j/0//d/9//
2f/a/97/2//V/9X/0v/U/93/5P/g/9z/0v/G/8j/0//X/9P/1P/b/9//4//t//P/9P/x
//D/6//t//L/9f/7/wQAAwABAP///v8DAAYACgANAAoACwAKAAkACAAIAAcABwAIAAoA
DAAPAAsACQAHAAQACgARABcAHAAaABgAGAAWABAACgAGAAMACQAPABIAFgAVABYAGAAZ
ABsAHgAjACYAIgAgAB0AGwAcABwAHQAfACAAHwAgACEAGwAWABIADAANAA4ADwAQABEA
EAAOAA0ADQAKAAgACwANAA8AEQARAA0ACwAJAAYABQAEAAYAAgAIABIAEAAMAAgABAAA
AAAAAAD+//7/AAAAAAAAAAADAAMABQAHAAcABwAHAAgACAAHAAYABAACAAMABAAFAAQA
AwAFAAQAAwADAAMAAQABAAIAAwAEAAQABAAEAAQABQAHAAcACwAJAAQABAAEAAcABwAG
AAcABgAGAAUABAAGAAMAAAAAAAEAAQABAAEAAwADAAEAAQABAAAA///9/wEAAwAGAAgA
BQAEAAMAAgD8//7//f/9/wAA/P/2//n//f8AAAkAEgATABUAFAAMAAgAFgAoACsAJQAe
ABIACQD//+//5v/j/9T/zP/a/+b/4//h/9//1//W/9j/z//P/93/3v/Q/83/2P/c/97/
4v/i/9z/1//X/9f/3P/h/93/2f/d/+H/6v/3//j/8f/1//r/+////wYACAAHAAYABgAI
AAgACQAJAAsADQANAA0ADgAOAA0ADQAMAAwADAANAAwACwAKAAgACQANABAAEgAQABAA
EgASABUAFAAVABcAGAAbABsAHAAYABgAGQAZABUAFAAVABQAGAAaABsAHQAgACAAIQAj
ACUAIwAjACMAHwAcABoAFgAUABQAFAAUABUAFAASABEADwAMAAoADQAMAA0ADgANAAoA
CQAIAAYACQAKAA4ADAAGAAYABAACAAAA/v8DAAQAAwAEAAYABgAGAAYABQADAAMAAwAC
AAMABAAGAAkACQAJAAgABgAHAAgACQAGAAUABwAGAAUABQAFAAMABwAKAA0AEAAMAAoA
CAAGAAcABwAFAAcABQACAAQABgAIAAcABQAFAAkADAAOABAADwAJAAMAAAACAAMABAAF
AAMAAwABAAEAAgACAAIAAQD/////AAAAAAIAAgACAAIABgAMAAcAAwAIAAYA/P/3////
DAATABIAEQARABYAIAAiACQALAAxACcAGAAIAPn/8//p/9j/yf/M/9b/3v/c/9n/1//X
/9f/0v/M/9P/1//P/87/1P/X/9r/2v/Y/9j/2P/Y/9X/1f/f/+b/6f/r/+n/6//3//7/
+//+/wMAAQAAAP//AQAGAAkACQAJAAoACwAMAA4ADwANAA0ACwAJAAsADAAMAA0ADAAM
AAwADQANAA0ADQAMAA8AEwAWABgAFgAUABQAEgAUABIAEgATABUAGQAaABwAHQAgACQA
JwAkACIAIgAgACIAIgAhACEAHgAaABcAFQAWABUAFgAXABgAGAAZABgAGQAaABsAHAAZ
ABYAEgAPAA8ADAAKAA0ACwALAAsACQALAAsACwAKAAkACAAKAAYABAAEAAcACAAJAAoA
CQAIAAUABAAFAAYABwAIAAQAAQAAAP//AwAFAAcACgAKAAkACAAGAAIAAQAAAP//AgAD
AAcACAALAA8AEwAVABIAEAAOAAwACgAKAAoACgAIAAcABAAFAAUAAgAEAAYACAAJAAkA
CwAJAAgABgAEAAkABwAFAAYABgAFAAQAAwAAAP///P/7/wIABgAKAA0ACgAHAAUAAgAE
AAQABAAEAAwAEAAPAAUA/v8CAAYABQAHAA4AEQAOAA8AFwAcACIAKgAqACYAIQAXAAoA
AgD3/+n/3//c/9n/3P/g/97/1v/P/9H/y//H/8b/xv/J/9f/3f/Y/9b/1//S/87/0v/S
/8z/0P/Z/93/4//q/+v/5//t//f//f8AAP//AgALAA0ADAALAA0AEgAQAA8ADgAOAAsA
CgAKAAkACQALAAsACwALAAoACAAHAAkADAAPABMAEAAPAA4ADAALAA0ADgAOABAAEgAW
ABgAGQAYABkAGwAdACEAIgAkAB4AHAAbABkAHAAeACIAJAAjACIAIAAfAB4AHAAbABsA
GgAXABYAFQAWABYAFwAWABMAEgARABAAEQASABIAEwAQAAwACQALAAsADQAPAA8ADwAP
AA8ADgAMAAoACwAGAAoADAAMAAwADAAMAA0ADAAJAAgABgAGAAYABgACAP///v/9/wEA
AwAFAAgACwALAAsACgAFAAUABQAFAAcABwAKAAoACwANAA8ADwAMAAwADAAMAAsACgAJ
AAgABwAHAAUABwAJAAgADAAQAAwACQAFAAMABAAGAAcACAANAAsACQAKAAkACQAJAAkA
CAAHAAQAAwAEAAQABAADAAUABwAKAAwACQAGAAMAAAAIAAwAAQD5/wIACgAIAAsAEQAU
ABUAGAAXABkAJAAsACwAKAAmAB0AFwAUAAQA8//t/+f/2v/X/9r/2v/i/+D/0//L/9H/
2//a/9T/1//X/9H/zP/Q/9H/zP/K/8z/0v/g/+7/7//n/+P/7P/t/+X/6f/v/+//8v/1
//z/AwAFAAkACQAMABIAFAATABIAEgAQAA4ADQALAAwADwAQABEADgAMAAkABwAKAA4A
EgAXABkAGwAdAB4AGQAXABQAEAATABQAFwAYABYAEgAQAA8AEgAXABkAHAAdACAAJAAn
ACMAIgAjACIAIgAiACEAIQAhACAAIAAhACIAIQAiACMAHwAcABoAFgAVABYAFwAYABcA
FgAUABMAEgAOAAsADQAMAA0ADgANABAAEQASABIADwAOABAADAAJAAYABQAEAAkABgAI
AAgACAAIAAsADAALAAwACwAKAAkACAAJAAcABwAHAAgACQAKAAwADgANAAwACgAHAAcA
BwAHAAYABQAHAAYACAALAA4ADwANAA4ADwAQAA0ADAALAAoACQAJAAcACQAKAAgACwAO
AAwACwAJAAkACwAMAAwADAAMAAkABgAGAAoACwAMAA0ACQAHAAMAAQAGAAgACgALAAgA
BwAHAAYABwAGAAUABAD8/wIABQD9//j/AAAKAAkACQASABkAIgAxACkAHAAeACQAIgAk
ACUAFQAMABQAEwADAPH/2v/J/9L/4v/i/97/3f/Z/9X/2//a/9T/2f/f/9n/1P/W/9v/
2v/a/97/5P/i/9j/zf/P/9v/5P/t//X/9f/1//f/9v/x//r/BwANAAwACQAJAAwADgAN
AAwADAAOAA4ADwAPAA0ADwAPAA8AEgAUABUAFwAVABQAEwATABEAEQARABAAEgAVABcA
GAAXABYAFwAWABwAHgAiACcAJQAlACIAIAAcABwAHQAdAB8AIAAjACQAIQAgAB4AHQAi
ACQAJwArACoAJwAmACUAIQAeABwAGAAYABgAGAAYABUAFAASABEAEgAQAA8AEwARABEA
EQAPABEAEQARABAAEQASABYAFAAEAAAADAAOAAIABgAKAA4AEgASABIAEAAQAA8ADgAN
AAwACAAFAAQAAwACAAMABAAGAAwADwASABQAEAAPAA4ADQALAAsADgAOAAsACwALAAkA
CwAMAA0ADgAQABIAFAAWABIAEQAOAA8ADgAKAAsADAAPAA8ADgAPAA0ADAAKAAgADwAP
AA8AEgANAAkABQABAAYACQAKAA0ADgAOAA4ADQANAA0ADgAOAAsACAAFAAIADgAMAAUA
DQASAAwADAAVAA0ABgAPABYAFQAZABgAFgAgACgAJAAjACUAHgAMAAcACwAFAP7/8//q
/+z/8v/w/+n/5f/f/9n/2P/a/+P/7//t/+b/5P/n/+L/2v/i/+z/6P/g/+H/5f/n/+z/
6//n/+n/6//v//L/9f/0//P/+/8BAAUADAAWABYAFQAUABQAEwASABIAEQAPAA8ADQAL
AA8AEAAQABEAEgAUABYAGQAXABcAFwAWABgAHQAhACQAIAAeAB4AHAAcABoAGgAbABwA
HwAfACAAIQAiACQAJQAmACYAKAAoACoALAAtAC8AKQAkACAAHQAiACMAJgApACsALAAu
AC4AKAAkACAAHAAdAB4AHgAfAB4AGgAXABkAFgAVABQAEQAPAA8ADwAOABIAFAAZABgA
HAAgABoAEAAQAA8ADgANAAwADwAQAA8AEAATABQAFQAWABcAFQAVABUAEQAPAA0ADAAS
ABMAFAAUABAADwAOAA0ADgAPABMAFAARABEAEQAPABEAEgATABQAFgAYABoAHAAYABcA
FAAVABMAEAASABQAFQAVABQAFQATABQAFAAUABUAEQANAAwAEAARABIAEwASABEADgAN
ABAAEAAQAA8AEgATABUAFgATABIAEQAQABQAFAAXAA8ABAAKABIACwALABQAFwAYABsA
HQAgACgALAAuADYAOwAzACwAJgAXAAMA9//w/+3/7P/q/+7/9P/1//H/7//t/+T/4v/j
/+P/4f/g/+D/5//s/+T/3P/k//L/9P/t/+v/8f/u/+v/9f/9////AQAEAP//AAAFAAUA
CgANABMAHAAbABkAFwAWABcAGAAaABsAGQAZABcAFQAZABwAHgAhAB4AHAAaABkAFwAX
ABcAFgAZAB8AJAAoACcAJgAnACYAJwAmACcAKQAqAC0ALQAuAC4ALgAvAC8ALAAsAC4A
LgAsACwAKwArAC0ALAAsAC0ALAApACgAJwAqACoAKwAqACUAJAAjACIAIgAiACEAIQAm
ACYAJwAtACUAIQAdABcAGQAZABkAGAAbABwAIAAeABIAEgAVABYAFwAYAB0AHgAdAB4A
HAAaABgAFgAYABcAGAAZABkAGQAZABoAGwAbABsAGgAZABkAGQAZABsAGwAeAB4AHAAb
ABoAFwAbACAAJQAqACcAJAAhAB4AHQAdABsAHQAdABoAHAAeACAAHwAdAB0AHAAcABsA
GgAgAB8AHgAgAB4AGwAYABUAGAAZABgAGQAcABwAHAAbABkAFwAWABQAFgAWABYAFgAe
AB4AGQAdACQAJAAiACcAKwAuAC8ALAAjAB0AHgAgACYALAA0AD8APwA0ACoAHwAVAAkA
AgABAP7//v/4/+r/3//h/+P/5f/q//L/9f/z//H/7v/q/+3/7v/u//j/+v/4//r/+f/v
//H/9v/x//P/AQAFAAcAFAAbABgAGQAbABoAGQAbACAAIgAjACQAJgAjACIAIgAhACIA
JQAmACcALAAuAC8AMQAuAC4ALgAvACwAKwAqACgAKgAvADMANgAzADAALwAsAC4ALgAw
ADMAMgA1ADUANgA3ADgAOgA7ADcANgA3ADYAOAA4ADcANwA7AD4AQgBHAEIAPQA6ADcA
OAA4ADkAOAA0ADIAMAAuADAAMgAzADUANwA0ADIANQAvAC0AKwAnACkAKQApACgAJgAm
ACkAJgAqACoALAAuACkAIgAgABwAGwAbAB0AHQAhACUAKgAuACwALgAuAC4AMAAwADAA
MgAuACsAKAAmACMAIAAfAB4AIQAlACwAMAAvAC8AMAAwADAAMwAxADEALgAsACkAJwAn
ACYAJAAjADYANQAyAC8ALAAsACwALAAsACsAKgApACgAKQAqACsALAAqACoAKgAqACwA
LAAsAA==
         </WaveFormData>
      </LeadData>
      <LeadData>
         <LeadByteCountTotal>10000</LeadByteCountTotal>
         <LeadTimeOffset>0</LeadTimeOffset>
         <LeadSampleCountTotal>5000</LeadSampleCountTotal>
         <LeadAmplitudeUnitsPerBit>4.88</LeadAmplitudeUnitsPerBit>
         <LeadAmplitudeUnits>��V</LeadAmplitudeUnits>
         <LeadHighLimit>2147483647</LeadHighLimit>
         <LeadLowLimit>268435456</LeadLowLimit>
         <LeadID>II</LeadID>
         <LeadOffsetFirstSample>0</LeadOffsetFirstSample>
         <FirstSampleBaseline>0</FirstSampleBaseline>
         <LeadSampleSize>2</LeadSampleSize>
         <LeadOff>FALSE</LeadOff>
         <BaselineSway>FALSE</BaselineSway>
         <ExcessiveACNoise>FALSE</ExcessiveACNoise>
         <MuscleNoise>TRUE</MuscleNoise>
         <LeadDataCRC32>3061750581</LeadDataCRC32>
         <WaveFormData>
6P/o/+j/6P/n/+b/5f/k/+b/6P/q/+z/7v/u/+7/7v/s/+z/7P/s/+7/8P/y//T/8f/w
/+//7v/w//D/8P/w//P/9v/5//z//v8AAAIABAADAAIAAQAAAAIAAgACAAIAAAAAAAAA
AAD///7//f/8////AAABAAIA/v/8//r/+P/6//z//v8AAP7//P/6//j/9//2//X/9P/2
//b/9v/0//X/+P/5//r//P/7//r/+v/3//f/+//9//3/AgADAAUACQAMAA4AEgATABMA
FAAWABwAHAAeAB4AHAAcABwAHAAbABoAGgAaABwAHAAcABoAFwAVABMAEQAOAAsACgAG
AAEA/f/3//D/9P/2//b/+P/2//T/8v/x/+7/7P/q/+f/6f/r/+3/7f/q/+f/5v/m/+f/
5v/q/+v/5v/f/9//4f/h/93/2P/T/8n/wP/E/8z/2v/t/wMAFQAuAE4AZwB5AIkAlwCm
ALoAswCIAFUANwAvADYAMwAmABMABAD7//f/9//+/wAAAAAAAP//+//9////+f/3//z/
///9//3/+P/0//r/+//3//P/8P/v/+//9f/1/+7/5P/h/+P/4v/h/+H/4f/e/9//3//e
/+D/4f/d/+D/4v/k/+f/5//n/+f/6P/m/+f/6f/p/+v/6//q/+r/6P/p/+r/6v/v//D/
8f/0//L/6//p/+f/6P/q/+3/8P/y//X/+P/4//j/+P/4//j/+P/3//n/+f/6//v//P//
/wMABQAJAAsACgALAAsACQAEAAMAAwACAAMAAgACAAIAAQABAAAA/v/7//v//P/8//v/
+v/9//7/+v/4//b/+P8AAP///v/9//z/+v/6//j/+P/4//j/+P/4//f/9v/2//b/+v8A
AAQABgALAAwADgAPAA4ADgAQABMAFwAaAB4AJAAjACQAIwAiACEAIAAfAB4AHgAfACAA
IAAiACIAIAAbABYAEQAMAAkACAAJAAcACAAFAAIA/v/9//7/+//6//b/8v/w/+//7v/w
//D/7//v/+//7//t/+3/6P/n/+f/5v/m/+v/7f/u//H/6//h/9X/1f/a/9f/zf/G/8T/
zP/e/+v/+/8TADIAUABnAH0AkwCdAK4AwgC5AIoAWQA/AD0AQgA5ACQAFQAIAPv/+///
//7//v8IABAABwADAAUAAQADAAsACgAFAAUAAQD4//T/9P/t/+X/6//y//n/BQAHAPn/
8v/0/+//7f/s/+v/6//q/+b/5v/l/+f/6v/s/+n/6v/q/+r/6//p/+f/5f/k/+n/7f/y
//X/8//z//L/8v/w//H/8v/y//P/9P/1//j/9v/x//H/8f/z//T/9v/4//b/+f/8//z/
//8AAAEAAgAAAP//AQABAAIAAwAEAAcACQAJAAsACwAPABEAEgARAAwACwALAAoACgAK
AAsADAAIAAcABQACAAMAAwAEAAQAAwACAAUABgACAAIAAgAAAAAA/P/8//z//P/8//3/
/v/9//7/AQACAAMABAD///z/+v/4//n//v8BAAIADAAQABUAGQAYABgAGgAdABoAGgAb
AB4AHwAiACMAJAAmACYAJgAmACQAJQAmACYAJAAkACIAHQAbABcAEwARAAwACwAHAAYA
BgAEAAEAAQD///v/+f/0//X/9P/0//T/9v/2//X/9f/z//H/7f/r/+v/6//s/+z/7P/v
/+//7v/p/+3/6//h/9X/0P/X/9n/yP/E/9T/5P/3/xEAJwA6AFgAcQB9AI8AnQCmALQA
qwCGAF0ARwA9ADQAMQAqABUAAAD7/////f/6/wAAAgACAAkACwAHAAcACQALABAACwD9
//3//v/w/+z/8//7//3//P/5//X/9f/5//j/7v/p/+3/7v/v//H/7v/o/+b/4//h/+T/
5v/j/+T/5v/o/+v/6f/p/+n/6v/p/+n/6v/p/+z/7f/t/+7/7v/v//D/8P/z//T/9f/4
//b/8f/x//H/7v/u/+//8P/z//n///8CAAAA/v/8//r///8BAAYACQAIAAcABgAHAAkA
CQALAAsACQAHAAQA//8CAAUACQAMAAoACAAHAAYABgAHAAcABgADAAMABAAEAAAA/P/8
//r/+f/6//v/+v8GAAgABgADAAAA/f/6//v//P/7//z//P/8//z//P/5//j/+P/4//r/
AAAEAAYACgAKAAsACwAOABAAFAAZABYAFgAXABoAGAAaABoAGgAcAB4AIAAiACEAIQAh
ACAAIQAiACEAHQAXABMADwANAAsACwAIAAgABgACAP3/+//5//X/8//u/+7/7v/v//D/
7f/s/+r/6f/r/+v/6f/p/+n/6//u//D/7P/v/+//7v/j/+P/5f/n/+P/3v/h/+H/2P/O
/9T/5P/x/wcAJwA+AEoAXQB1AIcAlwCmAKoAoQB6AE0ANwAzADIALQAkABkABgD1//X/
+//4//D/8P/4//3/+f/9/wEA///7//z//f/9/////v/4//D/8f/3//f/9v/1/+3/6//1
//r/+P/z/+//7P/p/+f/5P/g/+D/3//j/+j/7P/r/+j/6P/o/+n/5v/l/+T/5P/o/+v/
7//x/+z/6f/l/+L/5f/n/+n/6v/u//D/8v/2//r/9//5//v/9//0//L/8P/x//X/+f/6
//z//v8AAAIAAAD//wEAAQACAAMABAAHAAgABwAIAAcACwANAA4ADQANAA0ADgAOAAoA
CAAHAAYABwAHAAYABAADAAMABAAEAP//+v/5//b/9v/4//r/+v/6//r/9v/2//r//P/+
/wAA/f/8//n/+P/6//r/+v/6//r/+v/7//z/+f/8//3//P8DAAYACgANAA8AEAATABcA
EwASABIAFAAVABgAGQAaABgAFgAUABIAEAARABIAEgAWABoAHAAbABkAFQARAA8ACgAJ
AAUABAAFAAIA/v/9//z/+f/4//T/8//y//L/8v/t/+r/5v/j/+f/6f/p/+v/5v/l/+X/
5P/i/+X/5f/k//n/6//j/+H/3//e/93/1f/O/9L/2v/e/+//DQAjADgAVABtAHsAiQCV
AJwAqAClAIAAWQBDADUALgAxAC4AHQAMAP3/8//v/+r/6v/o/+7//f8DAPv/+f/7//X/
7v/1////AwAAAPr/+P/z//H/8//2//P/7//1//f/7P/k/+f/6v/q/+r/6//r/+j/6f/p
/+b/5v/l/9//4v/m/+r/7//t/+v/6f/o/+X/5f/m/+X/6P/r/+3/8P/s/+v/6v/o/+7/
8v/2//z/+P/x/+//7f/s/+z/7f/u//H/9f/5//r/9//2//X/9P/4//v/AQAFAAIAAQAA
AAEA///9//3/+////wMABgAHAAcABwAIAAgABAACAAEAAAABAAMABAAEAAQABQAHAAgA
AwD+//3/+v/5//r/+//6/wgACgAHAAQAAQD+//v/+v/3//b/+//8//3//v/7//j/9v/0
//b//P8AAAIACAAKAA0ADwAPAA4ADwARABMAFAAWABoAGQAaABkAGAAZABoAGwAcABwA
HQAeAB4AHAAcABoAFQAVABMAEQARABMAFQAUABYAEQAKAAIA/f/+//3//v/8//X/8P/s
/+j/6v/s/+3/7//t/+3/6//r/+f/5//o/+j/6f/v//L/9P/1//f/8//l/9v/2v/Z/9P/
1P/W/9b/4v/z//X/AwAkAEAAWQBzAIMAjQCaAKgAswCqAIMAXwBRAEoAOwAuACcAGgAL
AAMA/f/4//T/8P/u//X////9//v//f/5//L/+f////v/9v/4//r/+f/5//v//P/5//v/
///9//r/9v/z//T/9P/0//X/8f/q/+f/4//m/+r/7f/r/+z/7P/s/+3/6v/p/+j/6P/n
/+n/7P/t/+//8f/y//T/8f/x//H/8P/y//L/8v/0//b/8f/x//H/8f/y//T/9v/0//f/
+v/6//j/9v/0//L/9f/3//z///////////8BAAQABQAIAAkACgALAAsACQAFAAUABgAG
AAcABgAGAAYABwAHAAYABAADAAMABAAEAAQAAgAEAAQAAwAEAAUABAD8/wIAAQAAAP//
/v8AAAAA/v/+//7//v/+//7//P/6//n/+P/8/wIABgAIAAoACgALAAsADwAQABMAFwAX
ABgAGgAeAB4AIAAgACAAHgAeAB4AHgAfACEAIwAkACIAIgAgABsAGAAVABIAEQAMAAsA
BwAGAAgABgADAAMA/v/5//b/8P/w//D/8f/y//L/8v/x//H/7//v/+3/7f/u/+//8f/y
/+//8f/w/+7/7f/h/9v/3//h/9z/2//T/8z/zv/S/+D/+f8PACEAPgBaAGcAbwCFAJ8A
rgC2AKcAfgBfAEkAMwAmACMAGgANAAQA+f/3//3/AgD8//T/9v8BAAUA/f/1//H/9f8E
AA8ADQAFAPz/9v/2//f/+f/7//r/8//1//n/9//w/+7/6f/q/+r/6v/r/+j/4v/g/93/
4v/o/+3/7f/r/+r/6f/p/+j/5//m/+b/6P/r/+//8f/w/+//7f/s/+z/7f/u/+7/8v/0
//b/+v/6//X/9f/1//X/9v/4//r/+f/7//3//P/5//j/9//2//v//f8CAAUAAgABAAAA
AQADAAMABQAFAAUABQAEAAEAAAABAAMABAAFAAYACAAKAAgABwAFAAIAAQABAAIAAgAC
AAAAAgACAP7//v/6//j/+P/4//j/+f/6//n/+v/6//j/9v/0//X/9P/0//T/+P8AAAYA
CgAOABAAEwAVABQAEgASABMAFgAYABsAIAAgACIAIgAiACIAIgAiACIAIAAhACIAIgAi
ACIAIAAbABUAEQANAAsADAANAAsADAAKAAYAAQD///z/+f/4//T/9f/0//T/9P/y//L/
8f/x/+//7//t/+3/6f/p/+r/6v/p/+3/7v/u/+P/4f/j/+X/3f/W/9f/1f/O/8j/zP/c
//P/CwAhADoAVgBtAHkAiQCfALAAvAC5AJIAYwBJAEMAOAApABoACQD8//v/AQD7//b/
/P8CAAIAAwADAP//+////wMAAgABAP//9//y//j//P/9////+f/w/+//8f/z//n/9P/q
/+n/6v/q/+r/6//p/+T/4//h/9//4v/k/+H/4f/i/+P/5f/l/+X/5f/m/+n/6//u/+//
8f/x//D/8P/v/+//7//u/+//8P/x//T/9v/x//H/8f/1//j//P8AAPv/+//7//j/+//8
//3//v//////AgADAAIAAQAAAAEABQAFAAcABwAIAAkACQAHAAMAAwAEAAQABQAEAAQA
BAD///3/+v/2//n//f8CAAYAAgD+//7//P/6//r//v/8//r/+v/6//r/+v/5//j/9f/0
//j/+v/8//7/+f/2//T/8v/2//z/AAACAAkADAAQABMAFAAUABYAGQAXABgAGgAeACAA
IgAiACIAIAAgACAAIAAgACEAIgAiACEAIAAdABcAEwAPAAsACQAFAAUAAgACAAIAAAD9
//3//P/5//j/9P/v/+z/6v/o/+r/7P/t/+//7v/t/+r/6f/p/+n/6v/q/+j/6//r/+r/
6//l/+H/4//b/9D/z//P/8b/wv/S/+r/+/8PACkARgBcAGsAfwCZAK0AvAC6AJsAcABP
ADsANQAuACMAFAAFAPr///8DAP///P/+/wAA/v/7//f///8JAAcAAwAGAAcA///3//L/
8P/0//n/9f/z//T/9f/1//X/9//w/+b/6f/o/+b/5P/j/+P/4P/h/+H/3//i/+T/4f/i
/+L/4v/j/+X/5f/l/+b/5//p/+z/7f/r/+v/6v/q/+z/7f/u/+7/8//0//X/+P/4//P/
8//z//b/+P/7//7//P/9//7//P/8//z//P/8/wAAAQAFAAcABAADAAIAAwAFAAUABwAH
AAYABwAHAAUABQAFAAYABgABAP7//P/6//7/AQADAAQAAQABAAIAAgD9//j/9//0//b/
+v/+/wAA/P/6//n/+P/3//b/+P/6//r//P/9//z/+//6//n/+P/4//j/+v8AAAQABgAK
AAwADwARABAAEAASABUAFQAWABgAHAAeACAAIAAgAB4AHgAeAB4AHQAdAB0AHAAfACAA
HwAbABQADwAKAAcAAwADAAAAAAADAAIAAAABAP3/+f/3//L/8//y//L/8v/v/+7/7P/r
/+v/6//p/+n/5f/l/+b/5v/j/+X/5P/i/9n/4f/t/+v/4//c/9P/yf/E/8b/1P/k//n/
DwAlADwAUgBrAIEAkwCpALoAuACbAHAASwAxACcAJgAfABIACQAAAP3///////r//v8A
AP7//f/9//n/9/8BAAcABgADAP3/8//q//D/+v/3/+//7//0//n/9//v/+3/7v/o/+P/
5v/m/+b/5//n/+T/5f/l/+f/6v/s/+n/5f/k/+P/4//j/+P/4//k/+X/5//q/+v/7v/v
/+//8P/u/+//8P/w//P/9P/1//j/9v/x//H/8f/z//b/+v/+//v//f////7/AAAAAAAA
AAD+//3//////wEAAQABAAMACAALABAAEwASABEADwALAAoACwANAA4ACQAGAAQAAgAD
AAMAAgAAAP3//f/+//7//f/8////AAD8//z//P/6/wYA/v/6//7/AAAAAAAAAAACAAIA
AAAAAP7//P/6//j/+//8//7/AAD+/wAAAAD+/wYACgAPABMAFgAWABgAGwAbABwAHgAi
AB8AIAAfAB4AGwAaABkAGAAcAB8AIgAkACMAIgAfABkAEgANAAgABQAFAAUAAgACAAcA
CAAIAAsABQD9//f/7v/t/+z/7P/s/+7/8P/x//P/8P/v/+z/6//q/+v/7f/u/+v/7f/s
/+r/5f/p/+f/5f/j/97/2f/V/9b/3P/g/+D/6f/9/xUAMgBOAGUAdwCLAJsApgCuAKsA
igBbAD8ANwAsAB8AGgAVAAgA+//z//P/+v/8//b/9v/7////9//v/+//+f8CAPn/7//5
/woABgD6//n/+f/5//z//f/7//3//f/2//b/+f/2//L/7v/r/+z/6P/o/+f/5v/o/+n/
5f/n/+j/6f/r/+j/5//m/+b/5//p/+z/7f/r/+v/6v/q//D/9f/6//7//v/+//7/AAD+
//f/9f/z//H/8v/0//b/9//7////AAD+//7//v/+/wAAAQAFAAcABgAFAAQABQAKAAsA
DgAPABAAEQARAA8ACwAJAAgABgAHAAgACgAMAAsACwAKAAgABgAFAAUABAAAAP7/AAAA
AP7//v/+//z//v8EAAoAAgACAAIAAgACAP///v/7//r//v/+//7//v////7//v/+////
BAAHAAgADQAOABAAEQAUABQAFgAZABUAFAAUABYAGgAeACAAIgAgAB4AHAAaAB8AIwAn
ACoAJwAkAB8AFwAVABMAEQARAA4ADQAJAAgACQAGAAIAAQADAAEAAQD+//r/9v/z//D/
8f/y//L/8//x//H/7//v/+z/6//r/+r/5//p/+j/5v/n//H/7//p/+X/5P/h/9n/0P/O
/9j/4v/v/wEAFwAyAEgAVQBjAH0AkwCcAKgAtwCmAHkAWwBJADQAKQAqAB0ADAADAPn/
9f/8/wAA/v/+//3/+f/3//n/9f/t//L/9//3//v/BAACAPb/7//p/+n/8P/9/wUABQD7
//T/9P/5//n/+P/3//f/8v/s/+r/5//q/+7/8f/v/+7/7v/u/+//7v/t/+z/7P/u//H/
9f/3//X/8//w/+7/7v/v//D/8P/w//D/8P/y//D/6//r/+v/7v/w//P/9v/4//v//v/+
/wAAAgAEAAYAAwABAAIAAQAEAAUABgAJAAcABQAFAAMABgAHAAcABQAIAAsADwASAA0A
CAAEAAAAAAABAAEAAAABAAMABgAIAAUAAgADAAIA///+//3/+v8AAAQA/v/9//z/+//6
//z//P/6//r/+f/4//f/9v/7//7/AgAGAAUACgANAA4ADgAMAAsACQANAA4AEQAVABMA
FAAWABoAHAAeAB4AHgAeAB4AHgAeACAAIQAiACIAIwAkACMAHwAeABsAGAAXABQAEwAP
AA4ACwAIAAQAAwACAP///v/6//j/9v/1//T/9P/0//P/8//y//H/7v/t/+3/7//y//T/
7v/v/+3/6v/1//X/8f/t/+v/4P/V/9X/1v/S/9L/3v/z/wUAEwAiADoAXQB7AIsAmwCo
ALIAtQCeAHMAWQBPADoAKQAmACEAEAABAPn/+f/+//j/6v/q//f/9//x//f///8DAAIA
BwAHAAEAAAD8//b/9f/5//X/7v/v//P/+//9//L/6v/v//L/8v/y//P/8v/u/+7/7f/q
/+z/7f/p/+n/6v/r/+3/6//r/+v/7P/r/+3/8P/x//P/8//y//L/8P/x//L/8v/z//L/
8f/y//b/8//1//f/9f/2//j/+v/4//v//v/+//v/+v/5//j/+v/7////AQADAAUABwAL
AAsACQAJAAcABgAHAAcABQAHAAkADAAOAAoACAAHAAYABwAHAAYABAACAAEAAQAAAP7/
/P/+//7//v8AAAIAAgAEAAoABQAAAPv/9v/4//r/+v/8//z//P/8//z//P/8//3//v/+
/wIABAAEAAoADAAPABEAEwAUABcAGwAZABoAHAAgAB4AIAAgACAAIwAkACUAJgAlACUA
JQAkACMAIgAfABkAFwATAA8ADQAOAA8ADQAOAA0ACgAGAAUAAgD///7/+v/3//T/8v/w
//L/8v/x//H/7//v/+3/7f/s/+3/7//w//D/8//z//L/8//x/+v/5//l/9z/z//F/8L/
0P/i//D/+f8LACkASgBgAHMAiwCdAKUAuADCAKkAfABbAEEAKwAiACMAHgANAP7/+f//
/wEA+v/2//7/+v/x//f//f/9/wEAAQD8////CQAFAPz//P8AAP///f/9//r/+//9//v/
9//2//b/8f/w/+7/7P/r/+v/6P/p/+n/6v/u//H/7//r/+r/6f/p/+r/6//s/+7/7//x
//T/9f/1//X/9P/0//b/9//4//j/+f/6//v//v/9//f/9v/1//f/+v/+/wIAAAADAAYA
BgAGAAYABgAGAAkACQAMAA0ACwALAAsADQAMAAsADAALAA4ADwAPAA0ACgAJAAkACAAJ
AAgACAAIAAgACQAJAAgABQAFAAYABgAEAAIABAAEAAAAAAAAAP7//P/8////AAABAAIA
AQAAAP3//P8AAAAAAAAAAP7//P/7//r//v8GAAwAEAAUABQAFQAVABYAFgAYABsAHQAg
ACQAKgAsAC4ALgAuACsAKgApACgAKAApACoAKgApACgAJQAfABoAFQAQAA0ADQAPAA4A
EAANAAgAAgD//wEA//////z/+f/2//T/8v/w//D/7//v//P/9//5//3/+f/3//b/9P/w
//P/8//y//X/9f/z/+3/3//Y/9H/yf/I/9T/4v/w/wcAJQBBAFoAcACDAJUAqQC7AMoA
wgCfAHQAVwBBADcAOgAtABIA///+/wEA+f/x//b/AgAIAA4ADQAHAAMABQAFAAMA/v/9
/wEA///8//z/AgAHAAMA+f/0//X/+//7//f/9P/4//n/9v/y/+7/6//t/+z/7//x//D/
8v/z/+//7P/s/+z/7f/w//H/8v/0//T/9f/3//f/9//3//b/9v/z//P/8//y//j/+v/8
/wAAAQD9//7//////wAAAgAEAAMABQAHAAYABwAIAAkACgANAA0AEAARAA8ADwAPABEA
EgARABIAEQASABMAEwARAA8ADwAQABAAEAAQABEAEgANAAsACAAEAAUABwAKAAwACAAG
AAgACAAEAAQABAACAAAABgAEAAIAAAD+/wEAAgABAAIABgAGAAYABgADAAAA/v/8//7/
BAAIAAoAEgAWABsAHwAcABoAGgAbAB0AHgAgACQAJwAsAC8AMgAwAC4ALAAqACkAKQAp
ACgAKgAqACgAIwAdABkAFQATAA8ADwAMAAwACgAGAAEA//8BAAEAAwACAP3/+v/4//b/
+P/4//f/9//2//X/8v/x//D/8f/z//T/8f/z//L/8P/x//f/7//j/+X/5v/d/9f/1v/U
/9b/5P/3/w8ALwBOAGQAcQB/AJMApQC0AL4ArQCEAF0AQwA1AC4AJwAmAB0ACgD//wEA
BQAGAAQAAgAEAAcACwAFAP3/AQADAP7//f8FAAkAAgD+//7/AwABAP3//v////v/9f/x
/+7/8P/z//T/9P/0//X/8v/u/+7/7f/t//D/8v/v/+3/7P/r/+v/7v/v//D/8v/z//X/
+P/5//r/+//7//z/+v/7//z//P/9//7///8CAAEA+//6//n//P/+/wEABAAFAAkADQAO
AAwACgAIAAYACQAJAAwADQAOAA8AEAATABQAEwAUABMAEQARABAADQAMAA0ADwAQAA8A
DgAOAA4ADQANAAwACgAJAAkACgAKAAgABgAIAAgABgAGAAYABAAEAAIA/v/8/wAAAgAE
AAQABAAEAAYABgAEAAQABgAGAAYABgAGAAYABwAIAAcACgALAAoAEAASABUAFwAZABoA
HQAhAB8AIAAiACYAJwAqACsALAAuAC4ALgAuACoAKQAoACYAJAAkACIAHQAZABUAEQAP
AA8ADwAMAAwACwAIAAQAAwAAAP3//P/4//j/+P/5//r/9//2//T/8//0//X/9P/1//H/
8f/y//L/8v/1//X/9P/1//P/8//r/9f/0v/V/9H/zv/Y/+b/+P8XAC0APQBYAHAAeQCL
AJ8AqQC8AMYAowBwAFUAPwAtACoAJwAWAAcAAAD7//n/+//6//r/AAACAP///f/9//v/
/f///wIABQAFAAEA+v/8/wYACQAHAAsADAAHAAUAAwD///z/+v/7//j/9v/0//P/9P/y
//T/9f/3//r//P/5//f/9v/1//X/9f/1//X/9v/6//3/AQADAAIAAQD///7///8BAAMA
BAADAAAA/f/8/wEAAQAGAAsACgAKAAsADAAIAAkACgAIAAgACAAIAAgADAANABEAEwAV
ABcAGQAdABwAGwAcABsAHAAdAB0AGwAWABMAEQAOAA8AEAASABQAEwATABIAEAARABEA
EgASABAADgAQABAADgAOAA4ADAACAAQADgAQAA4AEQASABMAFAARAA4ACQAGAAsADAAN
AA4ACgAIAAcABgAFAAoADQAOABgAHAAhACUAIwAiACMAJQAmACgAKwAwAC4ALgAsACoA
LAAsACwALAAvADEAMwA0ADYAOAA4ADUALAAlAB4AGQAYABkAFwAYABYAEgANAAsADwAP
ABEAEAALAAYAAgD+/wAAAgADAAUABAADAAAA///9//3//v/+//7/AQABAAAAAwD///H/
8f/1//D/7//v/+b/3P/i/+7/+/8PACUAPgBcAHEAdwCFAJ0ApgCsAMMAwACXAGsAVwBM
AEUAQAAzAB4AFwAVAA0ABAAAAAQACAANAA0AEQAZABkACwAKABMACwD//wAABgAIAAcA
DQAPAAgABQAHAAMA//8CAAgABwAIAAgACAAJAAYAAgACAAEA/v8AAAEA/f/5//b/8//x
//f/+////wQAAgADAAUABQAFAAUABAAEAAQABQAGAAYACQAKAAsADgAMAAcABwAHAAYA
BgAHAAgACQANABEAEgARABAADwAOABEAEwAYABsAGQAXABUAFQAbAB0AIQAjACIAIQAf
ABsAGQAZABoAGgAcAB4AIQAkACEAHwAcABgAFgAVABUAFAAUABIAFAAUABcAGgAdAB4A
GgAaABQAFAAYABYAFAASABAAEgAUABQAFgAWABQAEgAQABQAFgAZABwAGgAeACAAIAAj
ACIAIgAhACUAJgApAC0AKgAqACsALgAwADIAMgAyADIAMgAyADIANQA5AD0AQAA+AD4A
PAA3ADQAMQAuAC0AKgApACUAJAAkACIAHwAfABwAFwAUAA4ADAAKAAkACAALAAwADAAN
AA8ADwANAA0ACwALAAwADAAHAAkACAAGAAMAAwAHAAUA/f/4//f/8//y//T/9v/8/w0A
IQA3AFYAdACFAJUAqwC7AMgA2ADTAK4AiwBzAGEAVABPAEQANQAmABkAFwAZABQAEAAU
ABgAEwAPABMAFwAVAA0ACgAVACEAIwAcABoAGgAbABkAFwAWABkAGQAVAA8ADAAMAA0A
EAAQABAAEQASAA4ADgANAAkACgAKAAUABgAGAAYABwAMAA8AEgAWABIAEQARAA8ADwAP
AA4ADgARABMAFQAWABYAFgAWABgAGwAXABgAGQAXABYAFgAWABgAGwAeAB4AHQAcABsA
GgAZABkAHAAdAB4AHwAgACMAJQAlACcAJwAqACsAKwApACcAJwAoACgAKQAoACgAKAAn
ACcAJgAkACEAHwAeABwAHwAgACUAKAAoACgAKAAmABwAGgAcABwAHAAcAB4AIAAgACIA
IwAiACEAIAAhACAAIAAgAB0AIAAhACAAKQAsADAAMwA4ADoAPgBDAEEAQABAAEIAQABC
AEIAQgBDAEQARQBGAEcASQBLAEwATABMAEoARQA/ADsANwA1ADUANwA2ADgANAAuACcA
IwAkACMAJAAiACIAIAAfAB4AHAAcABsAGwAdAB0AGwAbABcAFQAUABIAEAATABMAEgAV
ABUAFwAfABkACAABAAEA+P/2//7/CgAdADMARwBiAHwAjQCfALsA0QDgAO4A4wC4AI8A
eQBpAFoAVwBOADsAKgAjACMAJQAoACwAMAAwAC0ALQAtACkAIwAlAC4ALwAtAC8ALgAi
AB4AJQAnACMAIgAfACEAKwAtACgAJgAjACEAHgAbABkAGwAYABkAGQAVABYAFgARABQA
FgAYABsAHgAfACAAIgAhACMAJgAnACUAJQAkACQAJAAlACYAJgAnACgAKQAsAC0AKQAq
ACsAKgAqACsALAAvADMANwA4ADYANAAyADAAMwAzADYANwA6AD0AQABFAEMAPwA9ADkA
PwBDAEYARwBBAD8APgA8AD0APgBAAEIAPwA/AD4APAA6ADkAOQA4ADgANgA4ADgANQA0
ADMAMAA2ADgAOAA6ADYANAAzADEALwAtAC8ALwAxADUAOQA9ADkAOgA7ADkAPgBDAEgA
TABMAEwAUABSAFMAUwBSAFIAVgBaAGEAZwBkAGEAYABgAGIAYgBgAGAAXwBfAF8AXwBd
AFoAVABSAFoAVgBQAE4ATgBNAEwASwBKAEQAQAA8ADgAOgA6ADoAOgA2ADQAMgAwADIA
NAA2AA==
         </WaveFormData>
      </LeadData>
      <LeadData>
         <LeadByteCountTotal>10000</LeadByteCountTotal>
         <LeadTimeOffset>0</LeadTimeOffset>
         <LeadSampleCountTotal>5000</LeadSampleCountTotal>
         <LeadAmplitudeUnitsPerBit>4.88</LeadAmplitudeUnitsPerBit>
         <LeadAmplitudeUnits>��V</LeadAmplitudeUnits>
         <LeadHighLimit>2147483647</LeadHighLimit>
         <LeadLowLimit>268435456</LeadLowLimit>
         <LeadID>V1</LeadID>
         <LeadOffsetFirstSample>0</LeadOffsetFirstSample>
         <FirstSampleBaseline>0</FirstSampleBaseline>
         <LeadSampleSize>2</LeadSampleSize>
         <LeadOff>FALSE</LeadOff>
         <BaselineSway>FALSE</BaselineSway>
         <ExcessiveACNoise>FALSE</ExcessiveACNoise>
         <MuscleNoise>TRUE</MuscleNoise>
         <LeadDataCRC32>4240001829</LeadDataCRC32>
         <WaveFormData>
7v/u/+7/7v/s/+z/7P/s/+n/6P/n/+b/5f/k/+P/4v/e/9z/2v/Y/9n/2v/b/9z/2v/Y
/9b/1P/T/9L/0f/Q/9L/0v/S/9L/0v/S/9L/0v/U/9T/1P/U/9b/2P/a/9z/3v/e/97/
3v/i/+T/5v/o/+r/6v/q/+r/7P/u//D/8v/z//T/9f/2//b/9v/2//b/+P/4//j/+P/2
//b/9v/2//n/+v/7//z/+v/5//n/+v/6//r/+v/6//f/9//3//f/8//y//H/8f/z//X/
9//4//T/8v/x/+//7v/t/+v/6f/s/+z/7f/u/+z/7f/s/+v/7P/v//D/8f/u/+3/7f/u
//H/8f/x//H/9P/3//n//P/5//n/+f/4//j/+f/5//n/+v/7//z//f/9//3//v/+//v/
+//6//n/+v/8//7/AAACAAYACwANABAAEgAWABkAGQAUABAADAAFAPj/6//e/9D/yP/D
/7z/vv/O/+T/9v8BAAoADwAZACcAMgA9AEsAVABXAFoAWwBaAF4AXwBfAFwAUwBOAFAA
SAA8ADYAMQApACAAHQAbABYAEgAMAAIA+v/6//3/+f/4//f/9P/y//H/9P/0//T/9P/2
//X/9f/1//P/8//y//D/8P/w//D/7//x//H/8P/v/+v/6f/n/+b/6f/o/+b/5v/j/+L/
4v/f/+H/4P/f/97/2f/Z/9n/2f/W/9T/1P/U/9P/0//T/9P/1P/U/9T/1P/T/9L/0f/S
/9X/2P/b/+D/4P/f/+D/3//i/+L/5P/m/+n/6f/p/+r/6v/s/+7/7v/x//L/8v/y//P/
8//0//X/8v/2//v/+//6//j/+P/4//j/9v/0//L/8v/0//b/+P/6//v/+//8//z//f/+
///////9//v/+f/1//L/8f/x//H/8v/z//P/8f/u/+7/7f/t/+//7v/t/+3/6v/q/+r/
6//q/+n/6P/n/+3/7//x//P/8//0//b/9//1//X/9f/2//n/+f/6//r/+v/6//n/+P/6
//v//P/9//r/+f/4//f/+v/8//3//v/9//3//f/+//j/+v8AAAQABAAFAAsAEAAWABgA
FwAXABYAEAAKAAEA9v/r/+D/0v/K/8f/wv/E/9L/4v/y/wMADgATABkAIwAyAEMAUQBY
AFsAXABdAFoAXABjAGUAWgBTAFIATABCADoANAArACUAIgAZABMAEAAKAAQAAgAAAPj/
8//5/wAA///8//r/+f/3//T/8f/u/+//7//w//H/7f/t/+z/6v/r/+z/7f/t/+7/7//v
/+//7P/p/+b/5P/l/+T/4v/i/+H/4P/g/93/2//a/9n/2P/V/9X/1f/V/9T/0v/S/9L/
0v/T/9T/1f/T/9L/0f/Q/9H/0v/T/9b/2P/Y/9j/2v/Z/9n/2//b/9//4P/j/+b/5f/l
/+X/5v/m/+j/6v/q//D/8v/z//T/8//x//D/7//z//T/9P/1//f/+P/1//T/8//y//T/
9v/4//z/+//6//n/+P/1//X/9v/2//f/+P/5//n/9v/1//T/8f/z//P/9P/1//T/8//x
/+3/7f/u/+7/7//u/+z/6v/p/+b/5v/m/+f/6v/r/+z/7f/v/+//7//v/+//8P/y//P/
9P/1//b/+P/4//f/9//2//n/+v/6//r/+f/5//n/+f/3//f/9//3//j/+v/7//z/+//7
//v//P/8/wAAAAD+//7/AwALABAAEgAYAB0AGwAUABAADAADAPT/6f/g/9b/0P/J/8L/
xP/S/+L/7v/7/wgAEwAZACUANABBAEkATgBTAFYAWQBcAGIAZwBnAGIAWQBQAEgAQgA6
ADQAMQAvACoAIwAbABAACAACAP7/+v/8///////+//3/+v/4//f/9f/y/+//7P/v/+//
8P/x//H/8f/w/+7/7v/u/+7/7f/r/+v/6v/p/+n/6f/p/+r/6v/o/+X/5P/h/+D/4P/d
/93/3P/b/9r/1f/V/9X/1f/X/9b/1//Y/9b/1f/U/9P/0v/S/9L/0v/T/9T/1f/Y/9f/
1v/V/9b/2P/Z/9z/3f/h/+L/5f/o/+f/5//n/+j/6//u//H/8v/0//T/8//y//P/8//0
//X/+P/4//f/9//3//f/+P/5//r/+//8//r/+v/6//z/+P/2//T/8v/0//f/+//+//3/
/P/7//n/+//7//v/+f/4//f/9//3//X/9f/0//H/8//0//T/9f/0//L/8P/v/+z/7P/s
/+3/8f/x//H/8f/y//H/8P/v//L/9P/3//n/+P/3//b/9v/3//f/+P/4//v//P/8//z/
+//7//v/+//+////AAABAP///v/8//r//f/9//3//v8CAAAA/v/+/wYADQAPABIAFgAa
ABsAGwAYABQADAABAPj/8//q/97/2P/R/8j/xP/Q/97/7P/5/wYADQAZACUAKgAxAD8A
TgBRAE4AVQBeAGYAbQBvAGwAZwBeAFQATgBMAEYAPwA/ADwAMwAnAB4AGgAYABgAFAAO
AAUAAQD+/////P/6//n/+v/6//r/+v/5//f/9v/1//X/9f/0//L/8P/w//D/7//t/+3/
7P/r/+3/7f/t/+7/7P/o/+P/4P/i/+L/4//h/9//3v/d/9z/1//X/9f/1//W/9T/1P/U
/9P/0//T/9P/0v/S/9L/0v/U/9T/1P/W/9T/1P/U/9b/2P/Z/9z/3f/d/9z/3f/e/+L/
4//k/+b/6v/s/+7/7v/v//D/8P/w//T/9f/3//n/+f/4//b/9f/z//X/+v/6//z//P/8
//z/+v/4//b/9v/4//r//P/+//v/+//8//z//f/+///////8//v/+v/3//f/9//4//n/
+f/5//j/9f/0//T/8//z//L/8P/u/+3/7v/u/+7/7//u/+3/7P/r/+7/7//w//H/9P/2
//n/+//7//v/+//8//v/+//8//z/+//6//j/9v/6//v//P/9/////////////v/+//3/
/P/7//v/+//8/wAA/P/8/wAAAAAFAAkACgAMABYAHQAZABIAEAAMAAEA9P/t/+b/3P/O
/8P/uP+6/8j/2P/i/+f/8P///wsAEwAcACcAMwA+AE0AVABZAFoAXABfAGUAZgBjAGIA
YgBcAFIASAA9AD0AQgA7ADEALgAqAB4AFAAOAAoACwALAAQAAAD8//n/9//3//b/9f/0
//T/8//z//P/8f/x//D/7v/t/+z/6//p/+z/7f/t/+3/6f/n/+X/5P/m/+b/5f/m/+L/
4P/f/9v/2f/Y/9f/1v/V/9X/1f/V/9L/0P/Q/9D/0f/R/9H/0f/P/87/zf/M/8z/zP/M
/87/z//Q/9H/1P/U/9X/2P/Z/9r/2v/c/97/3//f/9//4P/i/+T/5v/m/+v/7P/s/+z/
7//v//D/8f/y//L/8f/x//X/+P/2//b/9v/2//b/9v/2//j/+P/4//j/+P/0//P/8//y
//b/+P/6//v/+f/5//n/9//0//P/8//z//X/9f/0//H/8f/y//L/8//y//D/7v/t/+v/
6v/p/+n/7P/t/+7/7//x//H/8f/x//D/8P/x//H/9P/1//b/+P/2//X/9f/0//X/9v/2
//b/+v/7//z//f/6//n/+P/3//n/+v/6//r/+//7//v//P/8//z//P8AAAYABwAFAAYA
CgAMAA0ADwAQAAwACgAJAAIA9f/o/9z/zv/H/8L/uP+4/8j/1v/f/+j/7//z/wMAGgAr
ADcAQABFAEgATQBSAFYAWwBfAGIAZQBmAGQAXgBWAFAASwBJAEQAPQA3ADIAKgAgABYA
EAAKAAsADQAIAAUAAAD8//n/+//6//n/+P/4//f/9//3//T/8//x/+7/7f/s/+v/6f/q
/+v/6//r/+j/5//m/+b/6f/o/+b/5v/k/+L/4f/d/9v/2v/Z/9j/1//Z/9v/3f/Y/9T/
0v/Q/8//z//P/8//zv/O/87/zv/Q/9D/0P/S/9T/1P/U/9b/1f/V/9f/1//d/97/4f/k
/+T/4//i/+L/5v/o/+r/6v/t/+7/7v/u/+3/7f/u/+//9P/2//f/+f/x//D/9f/4//v/
/v/9//z/+//8//z//P/8//z//f/9//7//v/8//z//P/7//v/+//7//n/+f/5//r/+//5
//n/+P/1//P/8v/w/+//7//u/+3/7f/u/+7/7v/v//L/8//0//X/9v/1//T/8//1//b/
+P/5//v/+//7//z//P/7//v/+v/8//7///8AAAAA///+//3/+//7//v/+//9/wAAAgAE
AAMAAwADAAQABAAEAAYACgAIAAUACwAWAB4AJAAnACcAIAAaABQACwD+/+//4P/U/87/
yf/E/8r/3P/s//T/+/8AAAkAGQApADYAQQBPAFgAWwBeAGUAagBsAHEAdQB0AGsAXgBa
AFYATgBIAEcAQwA6ADUAKwAeABYAFAASAA4ACgAHAAkACgAGAAIA///9/////v/9//z/
/f/9//7////7//v/+v/4//r/+v/6//n/9//1//L/7//x//H/8f/y//L/8P/t/+z/6f/o
/+j/5f/m/+b/5v/m/+L/4f/g/9//3P/a/9r/2v/b/9v/2//b/9r/2v/a/9r/3P/c/9z/
3v/c/9r/2P/Y/93/4f/n/+v/7f/s/+3/7v/u/+3/7P/s//D/9P/4//r/+v/6//n/+P/6
//v//f///wIAAgACAAIAAgACAAIAAwAEAAUACAAFAAQAAwACAAEAAQACAAIAAgACAAIA
AQAAAP///v/7//3//f/+/////f/9//z/+f/3//b/9P/z//T/9P/0//X/9P/0//T/9f/4
//n/+v/7//v/+//7//v/+//8//7////9//3//f/+//3//f/+//7/AQACAAIAAgAFAAUA
BQAFAAQAAwACAAEAAQACAAIAAgAFAAUABQAGAAgABgAEAAYACAALABMAGgAiACYAIwAf
ACAAIAAWAAkAAgD3/+j/3P/Q/8n/xP/K/9r/7P/6/wMADgAXACMALwA+AEsAVwBcAF0A
YABhAGQAbABxAG8AaABdAFYATgBIAEAAOgA5ADMAKgAjACEAHgAYABIADAAGAAYABQAF
AAQAAgD+//v/+f/7//r/+f/4//v/+//8//3/+f/5//j/9v/2//b/9v/1//P/8//y//H/
7//t/+v/6v/t/+7/7v/w/+z/6v/p/+X/5//m/+X/5P/f/9//3//f/9z/2v/a/9r/2//d
/9//4f/e/9z/2v/Y/9n/2v/b/97/3P/c/9z/3v/g/+H/5P/l/+r/6v/s/+7/7f/t/+3/
7v/w//L/9P/0//f/+P/4//j/+f/5//r/+/8AAAAA/////wAA/v/+//7//v/+//7//v8A
AP7//v/+//7//v///wEAAgABAAAA///9//3//f/9//v//P/7//v/+//5//n/+P/1//b/
9v/1//X/8//y//H/8f/u/+7/7v/v//T/9f/2//f/+P/3//b/9f/3//j/+v/7//r/+f/4
//j/+//9/wAAAgAFAAYABgAGAAUAAwABAP///////////////wAAAAAAAAEAAQABAAIA
CAAGAAgADgAQABEAEQAUABoAIgAjABkAEgASAAwAAwD4/+3/4v/a/9L/yf/G/9L/5P/2
/wIACQAUABsAJQAzAEIATQBTAFYAWwBeAGEAZABoAGkAYwBaAFMAUABMAEAAOgA4AC8A
KQAoACEAFwASAA4ABgAAAAAAAgAFAAcACAAFAAAA/P/5//v/+v/5//j/9//1//T/8//y
//P/8//y//T/9P/0//P/8f/x//D/7//s/+v/6v/q/+z/6v/n/+b/5//m/+b/4//l/+T/
4//i/93/3f/d/93/3v/c/9z/3P/b/9v/2//b/9n/2P/X/9b/1//Y/9n/3P/c/9z/3P/e
/+D/4f/k/+X/6P/o/+r/7P/u/+//8P/y//L/9P/2//b/+P/4//f/9v/1//X/9v/3//z/
/P/7//v//f/+/wAAAAAAAAAAAAAAAAAAAgD///7//f/8//z//f///wAA/v/+//7//f/+
////AAD///z/+//7//v/+v/5//f/8//0//T/8//z//X/9P/z//P/9P/0//T/9f/2//X/
9P/z//P/8f/v/+3/8v/2//v////+//3//P/8//////8AAAAAAQACAAIAAgAAAP///v/9
////////////AAACAAMABAADAAMAAwAEAAQABgAIAAgABgAJAA8AFgAcACAAHwAhACAA
EgAEAP3/+P/z/+j/4P/Y/8//yv/S/+L/9v8CAAkAEAAXACUANQBAAEsAUwBUAFUAXABl
AGgAaABpAGkAYgBZAFIATgBKAEQAPgA3ADEALAAjABsAFgAWABQADAAEAAIAAwD///r/
+v/4//f/9//4//j/+P/4//j/9//3//f/9v/3//f/9v/1//T/8//x/+//7//u/+3/7//v
/+//8P/v/+z/6P/m/+X/5P/k/+H/4//i/+H/4P/a/9n/2P/X/9n/2P/Z/9r/2//b/9v/
2//Y/9j/2P/Y/9b/1v/W/9j/2P/Y/9j/2v/f/+H/5f/n/+n/6P/p/+r/6//r/+v/7P/w
//L/9P/0//b/9v/1//T/+P/5//v//f/9//r/9v/z//3///8AAAAAAAAAAAAAAAACAAIA
AgAEAAIAAgACAAIAAAD//////v/7//r/+f/3//v//f///////P/7//v/+//9//3//P/5
//b/9v/1//X/9f/0//P/8//z//T/9f/3//j/9//2//X/+P/5//r/+//4//j/+f/5//v/
+//7//z//v///wEAAgACAAIAAQAAAAMAAwADAAMAAwADAAMAAwABAAIAAgACAAMAAwAD
AAQACAAEAAIABgAKAAsADQASABgAHgAhAB0AGgAYABIACQAAAPn/7v/i/9j/0f/K/8b/
0P/k//D/+/8GAAkADQAZACgANQA/AEoAUwBaAF0AXABeAGMAZQBsAG0AbABkAGAAWgBS
AEsARwBAADkAMwAwACwAIAAYABYADgAFAAMABgAFAAIAAAD//////v/9//z/+//5//j/
9//3//f/9v/0//L/8v/y//H/8v/z//P/8//x/+//7f/s/+z/6v/n/+b/5v/m/+f/5f/j
/+L/4f/g/9//3//f/9//3P/a/9r/2v/Y/9f/1v/V/9T/1P/U/9T/0//S/9H/0v/V/9b/
1//a/9v/2//d/93/4v/i/+T/5v/p/+n/6f/q/+v/7P/t/+z/8f/y//L/8v/x//H/8v/z
//f/+P/4//n/+//9//z//P/8//z//P/8//z//P/8//7/AAAAAAAAAAD/////AAAAAAAA
AAAAAP///v/9//z/+f/4//f/9//3//n/+f/4//X/9v/2//X/9f/1//T/8//z/+//7v/t
/+3/8f/z//X/9//4//f/9v/1//X/9v/4//n/+v/7//z//v/+//3//f/8//3//v/+//7/
/f/9//3//f/9//3//f/9////AAAAAAAA////////AAAAAAAABAAIAAYABQAFAAYACgAO
ABcAHwAgABwAFAALAAAA9f/s/+D/0v/L/8b/wv/I/9b/4P/p//b/AQALABsAJgAxAD0A
RABHAEwAVQBaAF4AYQBlAGgAZwBkAGAAXABWAFYAUwBPAEgAPQA1AC4AJAAYABQAEgAO
AAsABQACAAQAAgABAAEAAQAAAP///v/8//v/+//7//b/9f/z//D/8v/y//L/8f/w/+//
7f/r/+z/6//q/+r/6v/o/+X/5P/i/+D/3//b/93/3v/f/+D/2v/Z/9j/1//Y/9b/1v/W
/9b/1//Y/9n/1//W/9X/1P/U/9T/1P/W/9X/1P/T/9T/2P/Z/9z/3f/i/+L/5P/m/+X/
5f/l/+b/5//o/+n/6P/u//D/8f/y//P/8//0//X/+v/6//n/+f/3//X/9P/3//j/+f/6
//j/+P/4//r//P/8//z//P/9//3//v/+//v/+v/5//f/9//3//f/9f/2//f/+f/7//r/
+f/3//P/9P/0//P/8//x//D/7//v/+7/7v/u/+//7//v/+//7//z//P/8//z//X/9v/4
//n/9//3//f/+P/3//f/+P/4//v//P/8//z/+//7//v/+//9//3//f/9//r/+v/5//j/
+v/7//z//v/8/wAAAgAAAP7///8BAAoAFAAcAB0AGwAWABAADgAJAAAA9//s/97/0v/L
/77/sv+2/8r/3v/v//r/AQAHABEAHgAnADMAQABLAFIAWQBcAFwAXwBnAGoAaQBoAGAA
WABUAFQAVQBNAEAANQAtACQAHAAWABIAEgAOAAcA//8AAAAA/v/9//3//P/6//j/9v/0
//P/8//z//P/8//y//D/7v/u/+7/7f/t/+3/7P/r/+v/6//r/+z/6//o/+T/4v/f/97/
3v/b/9z/3P/c/9z/2P/X/9b/1f/V/9T/1f/W/9P/0f/P/83/z//Q/9H/0v/S/9L/0v/U
/9H/0P/P/9D/1v/Z/97/4f/h/+D/4f/i/+T/5f/m/+j/6v/s/+7/7v/w//D/7//u//L/
8//1//f/+f/4//b/9f/1//j/+//8//3//v/9//z/+//8//r/+v/6//r//P/9////AAD9
//z/+//5//r/+//8//v/+f/3//b/9f/3//f/9v/z//L/8v/x//H/8f/w/+//7//x//L/
8//1//P/8f/v/+3/8v/z//T/9f/1//b/+P/5//b/9f/0//T/+P/5//v//P/6//r/+f/4
//z//f/+///////////////9//7//v/+//3//f/9//7/CAACAAAABAAGAAsAEwAYABwA
IAAjAB8AGgAQAAYA/f/2/+//5P/W/8z/w/+8/8L/2P/s//j///8GAA8AGQAlADAAPwBN
AFoAXQBcAF8AYgBiAGMAZwBmAF8AVABMAEwATgBKAEEAMwAmAB8AHQAcABYAEgAQAAwA
BAD///v/+v/8//r/+f/5//n/+P/3//b/9P/z//P/8//z//P/8v/w/+7/7v/u/+3/7//v
/+7/7f/s/+v/6v/q/+n/5v/i/+D/4v/i/+P/4f/e/9z/2v/Y/9f/1//X/9f/1//W/9f/
2P/U/9P/0v/R/9H/0v/T/9T/1v/W/9b/2P/a/9r/2v/c/9z/3f/g/+H/4P/e/97/3v/j
/+X/5//q/+r/7P/u/+7/8f/y//L/8v/0//X/9//5//n/+P/2//X/+f/8//r/+v/6//r/
+f/4//f/+P/6//r/+v/6//n/+f/6//r/+P/4//j/9//5//n/+f/3//T/8//z//P/9v/3
//f/9f/x//D/7v/t/+7/7v/u/+//8P/w//D/8f/w/+//7v/t//D/8f/y//P/8f/y//T/
9f/1//X/9f/2//n/+f/6//r/+f/6//r/+v/5//n/+f/5//v/+//7//v//P/+////AAAB
AAEAAQACAAAAAAACAAIABAALABEAFAAYABoAGwAbABoAEgAGAPv/8P/l/9r/0P/G/7//
wv/S/+b/+P8EAAkADgAXACMALwA6AEsAVQBWAFkAYABjAGYAbABpAF8AVgBRAE4ASABC
ADwAMgApACUAHgAZABcAFgASAAoAAgD8//j/8//3//7//f/6//j/9//3//b/9f/0//b/
9f/1//X/8//z//L/8P/w//D/8P/v/+//7//u/+3/6v/p/+j/6P/q/+j/5f/k/+X/5P/k
/+H/3//c/9n/1v/V/9f/2f/b/9n/1v/V/9T/1P/V/9b/1//Y/9j/2P/Y/9r/2v/a/9z/
2v/a/9r/3P/d/93/3//f/+P/5P/n/+r/7f/t/+3/7v/v//D/8f/w//P/9P/0//T/9f/1
//b/9//9//7//v////n/9v/4//j/+P/4//n/+v/7//7//f/8//v/+v/6//v//f/+//z/
/P/8//v/+//7//v/+f/4//f/9//3//f/9//2//P/8P/w/+//7//w//D/8P/x/+//7v/t
/+3/8P/x//L/8//0//P/8v/x/+//8P/y//P/8//z//P/9P/3//n//P/+//3//v/+//7/
AQABAAEAAQAAAP///v/9//7/AAABAAIAAQABAAEAAgAAAP7//v8EAAgACQANABYAHAAe
AB8AHwAYABQAEAADAPT/7f/k/9j/0P/J/8L/yv/g//D/+P/9/wYAEwAhAC8APABLAFcA
WgBbAFwAXwBiAGYAawBpAGIAWQBQAEoARgA+ADYAMQAtACoAIwAbABoAFgAOAAQA/P/+
/wMABwAEAAEA/v/8//v/+f/4//f/9v/4//f/9//3//T/8//x/+7/8f/y//P/8//x//H/
8P/v/+v/6f/n/+b/6v/q/+n/6v/o/+b/5f/h/9//3v/d/9z/2//b/9v/2//a/9j/2P/Y
/9f/1//X/9f/1P/U/9T/1P/X/9j/2f/c/9z/3P/c/97/3//f/+H/4f/k/+T/5v/o/+n/
6f/p/+r/7//y//X/9v/4//j/9//2//X/9f/2//f//P/8//v/+//6//v/+//6//j/+v/9
//7///8AAP3//P/7//z//P/8//z//P/8//3///8AAP7//v/+//3//f/9//3/+//4//f/
9//3//f/9//2//P/8v/y//H/8f/v/+7/7f/t//D/8v/0//f/9v/1//T/8//1//X/9f/1
//X/9v/4//n/9//3//f/+P/5//n/+v/6//v//P/8//z//f/9//3//f/9//3//f/9//3/
/v/+//7/AgADAAQABgACAP7//v/+//7/AwAPABoAHgAcABsAFwASAAwABAD7//T/6//g
/9b/zP/D/8D/zv/k//L//v8FAAgAEwAlADUAPgBFAE8AWABdAGAAYwBmAGgAawBrAGgA
YQBYAFAATgBKAEYAQQA5ACoAHwAdABoAFAAOABAADgAGAAEA/f/8//v/+P/2//X/9//2
//X/9P/z//H/8P/v//D/8f/x//D/7v/u/+7/7f/v/+//7v/t/+7/7f/s/+z/6//o/+T/
4v/h/+D/4P/d/9//3v/d/9z/1//X/9f/1//W/9T/1P/U/9P/0//T/9P/1P/U/9T/1P/S
/9D/zv/O/9H/0v/T/9b/2P/Z/9z/3f/g/+D/4v/k/+P/4//j/+T/5//q/+3/7v/x//L/
8v/y//P/8//0//X/9//2//T/8//7//v//P/8//j/9v/2//b/9v/5//r/+//+//3//P/7
//r/9v/1//X/9P/1//b/9//3//r/+//8//v//P/7//v/+//6//n/9//z//L/8v/x//H/
8f/w/+//7//u/+7/7v/v/+//7//v/+//8//z//P/8//x//L/9P/1//P/8//z//T/9//3
//j/+P/7//7/AAACAAAA///+//3/+//7//v/+//8//7///8AAP///f/7//r/AAACAAAA
/P/8/wEABQAGAAwAEgAXAB0AHAAWABIACwAAAPX/6v/c/87/xf+8/7T/uP/I/9z/6//2
//v/AwARACIALwA5AEAASQBSAE8AUgBgAGUAYwBoAG8AbgBiAFgAVgBWAFMASwBEAD8A
NQAsAB4AEgAOABIAFAAPAA0ABgACAP7/+//5//f/9v/1//T/9v/1//X/9f/x//H/8P/u
/+7/7v/u/+3/7f/t/+z/6//s/+v/6v/q/+z/6v/n/+b/4v/g/9//2//b/9r/2f/Y/9b/
1//Y/9n/1//U/9P/0v/T/9P/0//T/9D/zv/M/8r/zP/O/9D/1P/S/9L/0v/U/9X/1f/X
/9f/3P/e/+L/5v/k/+P/4v/i/+T/5v/o/+j/7f/u/+7/7v/w//H/8//1//f/9v/0//P/
9f/3//r/+v/4//r/+v/6//r/+P/4//j/+v/8//z//P/8//n/+f/6//r//P/8//z/+//9
//3//f/7//j/9//3//f/9//3//b/8//w//D/7//v/+3/7P/r/+v/7P/u//D/8//z//H/
7//t//H/8f/x//H/8//0//b/9//2//X/9P/0//b/9//5//r/+//8//z//P/8//v/+v/5
//r/+//8//3//P/8//v/+v/+////AAACAAAA/P/6/wAABAADAAkADgASABgAGwAZABYA
EAAIAP//+v/x/+T/2P/K/7//tv+0/8D/0P/e/+n/9v///wcAEQAgACkANQBEAE8AVABZ
AGAAZABjAGUAZgBhAFoAVgBUAFYAUgBLAD8ANgAzAC8AJgAgABwAFAAOAAgAAwD9//r/
+v/4//f/9//1//T/8//y//D/7//v/+//8P/x//H/8P/u/+7/7v/t/+z/6//p/+f/5//n
/+f/6P/n/+T/4P/e/9v/2v/a/9f/2P/Y/9j/2P/V/9X/1f/V/9L/0P/Q/9D/zf/N/83/
zf/O/87/zv/O/87/zv/O/9D/0v/S/9L/1P/W/9f/2v/b/93/3P/d/97/4f/j/+X/6P/o
/+j/6P/m/+n/6v/q/+r/7P/t/+//8f/2//b/9f/1//f/+v/5//j/9//2//T/9P/0//b/
+f/6//v//P/5//n/+v/6//n/+P/3//X/9//3//f/9f/y//H/8f/x//P/8//y/+//7P/s
/+v/6//r/+r/6f/p/+n/6v/r/+3/7P/r/+r/6f/t/+3/7f/t/+3/7v/w//H/7//v/+//
8P/v/+//8P/w//T/9v/3//j/+f/5//n/+f/3//f/9//3//b/9v/1//T/9//3//f/+P/4
//z//v8AAAIABQAHAAwAFAAYABcAFwAYABQADAABAPj/7//i/9T/yv/B/7j/uv/I/9z/
6v/z//j///8LABsAKAA1AEMATgBTAFgAXQBgAGAAYQBhAGAAWwBYAFIASgBAADwAOwA1
ACwAJQAhABoAEAAKAAYAAgD+//3//f/8//3/+v/4//f/9P/y//D/7v/u/+3/7f/t/+z/
7f/t/+z/6v/q/+r/6f/s/+3/7f/t/+v/6f/n/+b/5f/i/97/3P/d/9z/3P/Z/9n/2P/X
/9b/1v/X/9j/2f/V/9L/0f/Q/83/zf/N/83/zP/M/8z/zP/O/87/zv/Q/9P/1P/V/9j/
2v/b/97/3//g/97/3v/e/+H/4f/h/+L/4v/k/+b/5v/q/+z/7f/u/+7/7f/t/+3/8f/y
//L/8//z//X/9v/2//T/9P/0//T/9v/3//f/9//1//f/9//2//T/9P/0//L/9P/2//T/
9P/y//L/8P/v/+//7//v/+7/7f/s/+v/6v/p/+n/6f/p/+b/5f/l/+T/5P/k/+b/5v/m
/+f/5//n/+v/6//p/+f/5v/q/+z/7v/w//L/8v/y//L/8f/w/+//7v/w//L/9P/2//T/
9P/0/w==
         </WaveFormData>
      </LeadData>
      <LeadData>
         <LeadByteCountTotal>10000</LeadByteCountTotal>
         <LeadTimeOffset>0</LeadTimeOffset>
         <LeadSampleCountTotal>5000</LeadSampleCountTotal>
         <LeadAmplitudeUnitsPerBit>4.88</LeadAmplitudeUnitsPerBit>
         <LeadAmplitudeUnits>��V</LeadAmplitudeUnits>
         <LeadHighLimit>2147483647</LeadHighLimit>
         <LeadLowLimit>268435456</LeadLowLimit>
         <LeadID>V2</LeadID>
         <LeadOffsetFirstSample>0</LeadOffsetFirstSample>
         <FirstSampleBaseline>0</FirstSampleBaseline>
         <LeadSampleSize>2</LeadSampleSize>
         <LeadOff>FALSE</LeadOff>
         <BaselineSway>FALSE</BaselineSway>
         <ExcessiveACNoise>FALSE</ExcessiveACNoise>
         <MuscleNoise>TRUE</MuscleNoise>
         <LeadDataCRC32>1145840542</LeadDataCRC32>
         <WaveFormData>
9P/0//T/9P/0//T/9P/0//L/8v/y//L/8f/w/+//7v/s/+z/7P/s/+z/7P/s/+z/6//q
/+n/6P/o/+j/6P/o/+n/6v/r/+z/7P/s/+z/7P/u/+7/7v/u/+//8P/x//L/8//0//X/
9v/3//j/+f/6//z//P/8//z//P/8//z//P/9//7///8AAP7//v/+//7//v/+//7//v/8
//v/+//7//3/AAD//wAA///+//3//P/+//7//f/8//r//P/8//z//v/8//z/+//7//v/
+//7//f/9//3//b/+P/3//b/9f/1//X/9P/z//D/8P/v/+7/7//y//P/9P/y//L/8v/0
//L/8v/x//H/8//3//n/+//4//j/9//2//b/9f/1//X/+P/6//v//P/6//r/+v/6//j/
+P/6//r/+P/4//r//v8CAAQACAAOABYAHgAlACoALgAvAC0AKQAjABoAEAAHAP3/7f/X
/8H/uf+9/8X/zf/X/+P/7P/y////DwAcACkALQAwADIAMQAuAC0ALQArACMAFwAPAA4A
CQD9//X/8P/n/+L/4//j/+H/4f/j/+T/5f/p/+z/7v/v//H/8//0//T/8v/y//L/8v/x
//H/8f/x//H/8f/x//H/8//z//P/8v/w//D/8P/v/+//7//t/+3/7v/v/+//7//t/+3/
7f/s/+3/7P/s/+z/6//p/+j/5//n/+b/5v/n/+j/5//o/+r/6P/o/+j/6P/o/+n/6//t
//D/8P/x//L/8P/w//L/8v/y//T/9P/2//j/+P/4//n/+//8//z//f/+//7//v/+//7/
/v///////f8AAP7//P/+//z//P/8//z/+P/3//b/9v/5//j/+f/6//v//P/9//7/AAD/
//7//v/9//z/+//6//b/9v/1//X/9v/3//j/9//3//f/9v/2//X/9P/z//P/8v/w/+7/
7f/v//D/8f/y//L/8v/y//L/9f/2//n/+v/5//f/9v/1//n/+f/5//n/+f/4//f/9v/2
//f/+P/5//j/+P/4//j/+P/4//j/+P/6//z//P/8//z//v8AAAIABAAGAA4AFgAgACkA
LgAwADEALwApACMAHAAUAA8ABwD5/9//xf+//8f/0f/V/9n/4//u//b/AQATACQALwAz
ADQAOAA3ADIALwAxAC8AIwAZABMADAADAP3/9//s/+f/5v/f/93/4f/j/+X/6v/t/+v/
7P/y//f/9v/3//f/9v/0//T/9P/0//P/8//z//P/8//z//P/8//z//P/8//y//T/9P/0
//P/8f/x/+//7//x//H/8P/v/+//7//v/+7/6//q/+r/6v/s/+v/6//r/+n/6P/o/+n/
6v/p/+r/7P/q/+r/6v/q/+v/7f/w//P/8f/w//D/8P/y//L/9P/0//f/+v/7//7//f/8
//v/+//7//z//P/9////AAABAAIAAAAAAAEAAQD///7//v/+/////P/8//z//P/8//3/
//8BAAQAAwAAAP///v/8//z//P/8/////////wAA///+//3//P/7//z//P/9//z/+//6
//f/+f/5//j/+P/3//b/9f/1//P/8v/x//H/8v/y//L/8v/2//b/9v/2//b/9v/4//j/
+v/5//n/+f/5//n/+f/5//r/+v/6//r/+f/5//n/+f/6//r/+v/6//r/+v/6//r//P/+
//7//v/+/wAAAgAAAAAABgAQABgAIAAnAC4AMgAxADEALwAlABwAFgARAAcA+f/h/8n/
wf/H/9H/1//f/+n/8v/6/wcAFwAkAC0AMQAyADYAOQA2ADkAPwA9ADMAJQAbABQAEQAH
AP//+P/x/+j/4//j/+H/4f/j/+b/5//t//L/9P/3//f/+f/6//r/+P/2//T/8v/1//X/
9f/1//f/9//3//f/9v/1//T/8v/y//L/8v/x//L/8//y//P/8f/x//D/7//v/+//7//u
/+3/7P/s/+z/6v/p/+n/6f/q/+r/6//t/+v/6f/p/+r/6v/q/+r/6v/r/+3/8P/z//H/
8P/w//D/7//u/+//7v/y//b/+P/8//z//P/8//3//f/+//7////+//7//v/+/wAAAAAB
AAEA///+//7//v/9/////v///wAAAQACAAAA///+//7//f/6//n/+P/6//z//v8AAAAA
///+//7/AAAAAAAAAAD9//z/+v/5//f/9//3//X/9//5//r//P/5//j/9//3//X/9P/z
//P/8v/y//L/8v/y//L/8v/y//X/9v/5//r/+P/3//f/9//3//f/9//3//r/+v/6//r/
+f/5//n/+f/6//r/+v/6//r/+v/6//r/+P/6//r/+v/+//z/+v/+/wIACAAMABQAHgAl
ACgALgAzADMALQAlAB4AGgAVAAsAAQDt/9H/v//F/83/z//V/+P/7P/4/wUACwAUACUA
NwA8ADoAPwBEAEcASwBNAEsAQwA3ACwAIwAdABMADAADAPr/8f/r/+f/5f/n/+r/7f/t
//D/8v/x/+//8f/y//L/8//0//X/9v/1//X/9f/1//f/9//3//f/9v/1//T/8v/0//T/
9P/z//X/9f/z//P/8v/x/+//7f/t/+3/7f/s/+3/7P/s/+z/7P/r/+v/6//p/+j/6P/p
/+v/6f/p/+r/6P/o/+j/6P/p/+v/7v/x//D/8P/x//L/9P/0//b/9v/1//b/9f/2//n/
+v/7//3//f/+//7///8CAAIAAgACAAIAAgADAAMAAAD+//3//P/9////AAAAAAIAAgAC
AAIA////////AAACAAAAAAAAAAIAAgACAAIAAAD///7//v8AAAAAAAAAAAAAAAD/////
AQABAAEA/////////v/+//z/+v/4//f/9//2//X/9f/2//b/9v/2//j/+P/4//j/+P/4
//r/+v/8//v/+//7//v/+//7//v/+v/6//r/+v/7//v/+//7//z//P/8//z//v/+//7/
/v/7//z/+//6/wAAAgAEAAQAAAAEAA4AFAAaACUALAAsAC8AMQAvACkAIgAaABEAAwD3
/+P/y/+9/7//wf/F/8n/0//i//L//f8JABIAHwAvADwAQABFAEoASwBLAE0ASwBLAE0A
RgA3ACkAHwAYABUADgADAPn/9//z/+v/5v/l/+X/6v/s/+3/6//t/+7/7v/v//D/8f/y
//T/9f/2//f/9f/1//X/9f/0//P/8v/w//L/8v/y//H/7//v/+3/7f/u/+//7//v//H/
8f/x//D/7f/q/+j/5v/k/+P/4//j/+P/4v/i/+P/5P/j/+T/5v/l/+T/4//i/+T/5f/n
/+n/6P/o/+n/6v/q/+r/7P/s/+7/8P/w//L/8v/y//L/8//1//b/9v/3//r/+v/6//r/
+P/4//n/+f/3//b/9v/2//n/+v/6//r/+v/6//n/+f/5//r//v/8//z//P/7//r/+f/4
//r/+f/4//j/+v/6//r/+v/3//b/9P/z//T/9f/2//X/9v/3//f/+P/1//T/8//z//H/
8P/v/+//7v/u/+7/7v/x//L/8//0//P/8v/z//L/9f/1//b/9//3//f/9//3//X/9P/z
//L/8//1//f/+f/5//j/9//2//j/+P/4//j/9v/4//j/+P/2//j/+P/6//7/AAACAAgA
EAAXABwAJAAnACcAJwAnACQAHAAPAAEA8//p/9X/vf+1/7n/vf+//8n/0v/c/+3///8M
AB0AKwAyADYAOwBAAEcASQBHAEUARQBDAD4ANwAvACcAIgAbABQACQD///f/8f/r/+b/
4//l/+r/7v/t/+3/7//w//D/8f/y//P/9P/z//P/8//z//X/9f/1//X/9P/z//L/8P/y
//L/8v/x//T/9f/0//X/8v/x/+//7f/t/+3/7f/s/+v/6v/q/+r/7P/r/+v/6//o/+b/
5f/l/+f/5f/l/+b/6P/o/+j/6P/o/+n/6//t/+z/7P/t/+7/7v/u//D/8P/x//T/9f/4
//n/+P/3//f/+f/6//r/+//8//z//P/8//z//P/9//3//v/+////AAD9//z//v/+//7/
/v/9//3//f/+/wAA/v/+//7/AAAAAAAAAAD+//3//P/8//7//v/+//7//v/+//3//f/7
//v/+//5//n/+f/4//j/9//2//X/9f/3//b/9f/1//b/9v/2//b/9v/2//b/9v/3//j/
+//8//r/+f/5//n/+f/5//n/+f/7//z//f/+//z/+//6//n/+v/6//r/+v/6//r/+v/6
//z//v/+//7//v/8//z/AgAGAAYADgAcACQAKwA0ADgANQA1ADMALQAkABoADQD///H/
2//H/8P/y//R/9H/0//b/+b/9P8DAA8AHgAvADkAPAA8AD8AQAA9AD0AQQA/ADMAJQAe
ABcADQAJAAYAAQD6//X/7f/n/+P/4//m/+v/8f/0//b/9f/z//X/9v/2//b/9v/2//b/
+v/7//z//f/8//v/+v/5//n/+f/5//j/9v/2//b/9f/3//f/9f/1//b/9//3//f/9v/1
//T/8v/y//L/8//0//H/7//u/+3/7f/s/+z/7f/v/+3/7f/u/+//8P/x//L/8P/x//P/
9f/z//L/8v/y//X/9v/5//r/+v/8//z//v////7//f/9//7/AAABAAMAAQAAAP///v8B
AAIABAAFAAUABAACAAQABAAEAAQABAAFAAYACAAGAAIAAAD+/wAAAAAAAAAAAQABAAEA
AgABAAAA///+//7//v/9//3//f/9//3/+//7//v/+v/6//r/+v/6//v/+v/4//b/9f/4
//j/+P/4//r/+v/6//r/+v/6//z//P/6//n/+f/5//n/+f/5//n//P/8//z//P/8//3/
/v///////v/9//z//P/8//z//P/+/wAAAAAAAAIAAgACAAQABAAIABAAHAAoADEANAA0
ADcAOQAzACcAIgAcABEAAwD1/9//yf+9/8H/yf/P/9f/5f/w//r/BwAXACQALwAzADAA
MgAxADIANwA5ADcAKwAdABMACgADAP3/+f/2/+//6v/n/+X/5f/n/+n/6v/v//P/9v/4
//n/9v/3//f/9v/2//b/9v/2//n/+f/5//n/+P/3//b/9f/2//f/+P/4//r/+v/6//n/
9v/1//L/8f/0//X/9f/1//T/8//y//D/8f/w//D/8P/u/+3/7f/t/+//7v/u/+//8P/v
//D/8v/x//D/7//u/+z/7f/v//H/8v/y//P/9P/y//L/9P/0//X/+P/5//z//P/8//z/
/f/7//z//P/9/wAAAAAAAAAAAAAAAAEAAQAFAAQAAgACAAIAAQAAAP///v/9//3//f/+
/wIAAAAAAAAA///+//3//P/+//3//P/8//7//v/+//7//P/8//v/+//7//v/+//5//n/
+f/4//j/9//2//X/9f/z//L/8f/x//X/9v/3//j/+P/4//j/+P/3//b/9//2//j/9//3
//f/+v/7//z//f/+//7//v/+//z/+//6//n//P/8//z//P/7//r/+f/4//r//P/8//z/
AgD+/wIACAAMABAAFgAeACYALwAyADIAMwA1AC0AHwAWABIADQABAOv/0f+//8H/zf/X
/9v/4f/t//j/AgAPABsAKAAvAC8AMAAyADMANAA1ADcALQAdABMADwAKAAEA+//1/+7/
6f/o/+X/4f/j/+n/6//q/+v/8f/0//b/+f/3//n/+v/6//j/+P/4//j/+P/3//b/9f/1
//X/9f/1//b/9//4//j/9//2//X/8//z//P/8f/x//P/8//y//H/8//z//P/8v/z//L/
8v/y/+//7f/s/+v/7P/s/+3/7//x/+//7//w/+7/7v/u/+7/7P/t/+//8f/y//L/8//0
//b/9v/4//j/+v/8//z//v8CAAIAAgADAAIAAgABAAEAAAAAAAAAAAD+//7//////wIA
AgADAAQA//8AAAAAAAAAAAAAAQABAAEAAgABAP7//f/8//7//v/+//7/AAD///7//v8C
AAIAAgACAP///v/8//v/+f/5//n/9//5//n/+P/4//j/+P/4//n/+f/4//f/9//4//j/
+P/4//n/+P/3//b/+P/4//r/+v/4//f/9//3//r/+//8//3//P/8//z//P/7//v/+//7
//v/+v/5//j/+f/6//v//P/8//7//v/+/wAAAAAEAAQAAgAGABAAGgAmAC0AMgA4ADcA
LQAlACUAIAAYAA8AAwDz/9v/x//D/8v/1f/b/+H/6//y/wAADwAdACoAMQAzADIAOAA9
AD4APQA9ADcAKwAfABkAEgALAAMA+//0/+3/6v/n/+P/5f/r/+//8P/v/+//8v/0//H/
8//1//b/9v/4//j/+P/4//j/9//2//X/9v/3//j/+f/4//f/9v/0//T/9P/0//P/9P/1
//T/9f/1//X/9P/z//L/8f/w/+7/7//u/+7/7v/t/+v/6v/p/+z/7P/t/+//8f/v/+//
8P/v/+7/7f/s/+r/6//t/+//8v/y//P/9P/0//T/9v/2//b/+P/4//r//f/+////AQD/
/wAAAAABAAEAAAD///7/AQACAAQABQACAAAA///+/wMAAwACAAAAAAAAAAAAAAAAAAEA
AgAEAAUAAgABAAAAAAAAAAAAAAD+//3//P/8/wAAAAAAAAAA/v/+//3//f/+////AAD/
//z/+//5//j/+f/4//f/9//4//j/+P/5//n/+P/3//b/+P/4//j/+P/2//b/+P/4//r/
+f/5//n/+//7//v/+//8//z//P/8//n/+f/5//n//P/8//z//P/+//7//v/+//z//v/+
//7//P/8//7/AAACAAIABgAOABoAJQAqACwALwAzAC0AJwAiABwAEwAJAP3/7//Z/8P/
w//N/9H/1f/d/+T/7P/7/wkAFgAlADEANgA8AD8AQgBJAE0ASwBLAEUAPwA4AC0AHwAX
ABIADwAGAPv/8//x/+v/5//m/+f/6f/q/+z/7//x//P/9P/0//T/9P/0//T/9f/1//X/
9f/1//X/9f/1//P/8//z//L/8//0//X/9f/z//P/8f/x//L/8//z//P/8P/v/+7/7P/s
/+z/7f/u/+7/7f/t/+3/7P/q/+n/6f/p/+f/5//o/+j/6P/o/+j/5v/n/+n/6//s/+z/
7f/u//D/8P/y//L/8//2//f/+v/6//r/+v/7//n/+v/6//v//P/8//z//P/8//z//f/9
//7//v///wAAAQABAP7//P/8//z//P/8//v/+//7//z/AQAAAAEAAgABAAAA///+//z/
+//6//r//P/8//z//P/6//r/+f/5//r/+//8//v/+//7//r/+v/3//b/9f/1//f/9v/1
//X/9P/0//T/9P/4//j/+P/4//j/+P/6//r//P/7//v/+//7//v/+//7//z//P/8//z/
+f/5//n/+f/6//r/+v/6//z//P/8//z//P/+//7//v/+/wAAAgAAAAAAAgAGAAwAFAAd
ACYAKgAtADEALwAnACAAGgATAAkA+//p/9f/x//B/8X/x//H/83/3v/s//n/BwAWACMA
LQA0ADwAQQBEAEcASQBJAEcARwBHAEIAOwAxACcAIgAbABAABQD///f/7f/j/+D/4//n
/+r/6P/p/+r/7f/v//D/8f/y//P/9P/2//f/+P/5//b/9f/0//P/9f/1//X/9P/0//T/
9P/z//P/8//x//H/7//v/+7/7f/r/+v/6//q/+r/6v/r/+z/6f/n/+b/5f/o/+j/6f/r
/+j/5f/k/+T/5f/m/+f/6P/n/+f/6P/p/+j/6P/p/+r/7P/s/+7/7v/v//L/8//2//b/
9v/2//f/9f/2//b/9//5//r/+//8//z//P/9//3/+//6//r/+v/7//v/+v/6//r/+v/6
//v/+//7//z//v/8//z//P/8//z//P/8//r/+f/4//j/+v/6//r/+v/5//r/+v/7//n/
+f/5//f/9f/1//T/9P/z//L/8f/x//H/8P/v/+//8v/y//L/8v/0//T/9P/0//b/9v/4
//j/9v/1//X/9f/1//X/9f/1//j/+P/4//j/9//3//f/9//4//j/+P/4//f/9v/1//T/
9v/4//j/+P/6//r/+P/4//r//P8AAAgAFgAhACYAKgArACsAKwAnACIAHgAXAAkA9//l
/83/t/+z/7v/v//B/8v/2v/m//H//f8IABUAIwAwADgAOwA+AD8APwA/AEMARQA/ADQA
KwAhABsAFgARAAYA+//z/+v/3//b/9z/4f/l/+T/5P/p/+r/7f/v//D/8v/y//L/8v/x
//H/8f/x//P/8//z//P/8f/x//H/8P/y//L/8v/x//P/8//x//H/8P/v/+3/6//p/+n/
6f/o/+j/6P/p/+r/6f/n/+b/5f/m/+b/5//p/+b/4//i/+L/5f/m/+f/6P/m/+f/6f/r
/+r/6v/r/+z/7f/u//H/8v/v//D/7//w//P/9P/1//f/+f/6//r/+//6//r/+v/6//j/
+P/5//n/9//2//b/9v/3//r//P/8//z//P/5//n/+f/6//r/+P/4//j/+v/6//r/+v/4
//f/9v/2//r/+v/6//r/+P/4//f/9//3//f/9//1//P/8//y//L/8//y//H/8f/y//L/
8v/z//L/8P/u/+z/8f/y//P/9P/0//T/9v/2//X/8//y//H/9v/3//j/+f/5//j/9//2
//b/9//4//n/+P/4//j/+P/6//r/+v/6//n/+v/5//j/+v/4//r//v8CAAoAEgAcACQA
KwAyADQAMwAvACcAIwAgABgADQD//+v/0/+//73/x//P/9X/2f/h/+j/8v8BAA8AHgAt
ADcAOAA4ADkANgAzADMANQAzACkAGwASAA8ACwAFAPr/8//s/+X/3//d/9//4//o/+v/
7f/s/+z/7//w//P/9f/2//b/9v/2//b/9P/z//L/8f/z//P/8//z//P/8//z//L/9P/0
//T/8//0//X/9P/1//L/8f/v/+3/7v/v//D/8P/u/+z/6//q/+z/6//r/+v/6f/o/+j/
6f/p/+f/5//o/+v/7P/t/+7/6//r/+z/7f/v//D/8v/0//T/9P/2//b/9P/0//L/8v/2
//j/+v/9//3//v/+////AAAAAAAAAAD///7//v/9//3//P/8//z/+//+//7//v/+//7/
/P/7//r/+v/8//r/+v/6//r/+v/6//r/+//7//v//P/8//z//P/8//r/+v/5//n/+//7
//v/+f/3//f/9v/2//X/9P/z//P/8//y//H/8f/y//L/8v/y//T/9P/0//T/9P/0//b/
9v/2//X/9f/1//n/+f/5//n/+v/6//r/+v/3//f/9//3//j/+P/4//j/+f/6//v//P/6
//z//P/8//r//P8AAAQABgAKABQAIAAoAC0AMAAyADEAMQArACEAGAAOAAUA9//f/8X/
vf/H/8//1//d/+P/6//y//7/CwAbACYALQAvADIANgA1ADYANwAxACUAGQARAAsABAAB
APn/7//q/+f/4v/f/+P/5f/p/+n/6P/r/+//7v/w//X/9P/1//X/9P/0//T/9P/0//f/
9//3//f/9v/1//T/8//0//X/9v/2//T/9P/0//P/8f/x/+//7//v/+//7v/t/+//7//v
/+7/6//q/+r/6v/r/+v/7P/t/+3/7P/s/+3/7f/r/+v/7P/s/+z/7P/s/+7/7//x//P/
8//y//L/8v/y//L/9P/0//X/+P/5//z//P/8//z//f/9//7//v///wAAAAAAAAAA/v/+
//////8AAAAAAQACAAEA/P/8//z//P/8//3///8BAAQABQACAAEAAAD+//7//v/+/wAA
///+//7/AAAAAAAAAAD9//z/+v/5//r/+//8//v/+f/5//j/+P/4//j/+P/5//j/9v/0
//P/9f/2//f/+P/6//r/+v/6//r/+v/8//z/+v/5//n/+f/7//v/+//7//7//v/+//7/
//////////////7//f/8//7//v/+//7//v8AAAAAAAACAPz//v8GAAoADAAUACAAKgAv
ADIANAA1ADUAMQAnABwAGgAXAAsA+f/h/8v/x//T/9v/2f/b/+X/8P8AAA8AHwAqADMA
NQA0ADYAOQA6AD0APQA1ACsAHwAXAA4ABwD///f/8v/t/+r/5//l/+f/6//t/+z/7f/v
//T/9v/5//f/+f/6//r/+f/4//f/9v/5//n/+f/5//f/9//3//f/+f/5//n/+P/2//b/
9v/1//T/8//w/+//8f/z//T/9f/0//P/8v/w/+3/7P/s/+z/7v/t/+3/7f/u/+7/7//x
/+//7f/t/+7/7P/s/+z/7P/u/+//8f/z//L/8v/z//T/9P/0//b/9v/2//j/+P/6//z/
/P/8//3//v8AAAEAAwACAAIAAgACAAAAAAABAAEAAQAAAAAAAAABAAEAAAAAAAIAAgAC
AAIAAgACAP///////wAABAACAAIAAgAAAAAAAAAAAAAA///+//7/AgACAAIAAgD+//7/
/f/9//3//f/9//v/+//7//r/+v/7//r/+f/5//n/+P/3//f/+v/6//r/+v/7//r/+f/4
//r/+v/8//z/+v/5//n/+f/8//3//v///////v/9//z//f/9//3//f/8//z//P/8//z/
/P/8//z//f8AAAEAAgD+//7//v/+//7/CAAWACIAKgAvADIANAA1ADMALQAnACAAGgAP
AAEA6//V/8n/yf/R/9f/3//p//P//P8IABMAHwAuADkAPwBCAEQARQBGAEcASQBJAD8A
MwAnAB4AFQAPAA0ACAD9//L/7f/p/+f/5f/n/+z/7//v/+7/8v/1//T/9f/1//T/9f/2
//f/+P/3//f/9//3//f/9//3//f/+f/5//n/+P/3//b/9f/z//T/9f/0//X/8//z//L/
8f/w/+//7v/s/+z/7P/t/+7/7v/t/+3/7f/t/+z/7P/t/+v/6f/p/+r/7P/s/+z/7P/p
/+n/6v/r/+3/7v/w//L/9P/0//b/9v/0//b/9v/4//r/+v/6//v/+//8//z//f8AAAAA
AAAAAAAAAAABAAEAAQAAAAAAAAADAAMABAACAP7//P/8//z//P/+////AAACAAEA/v/9
//z//P/8//z//P////////8AAAEAAAD///7//v/+//3//f/////////9//v/+//6//r/
9//2//X/9f/2//b/9v/3//X/9P/z//L/9v/2//b/9v/2//b/+P/4//b/9f/1//X/+f/5
//n/+f/4//j/+P/4//f/9//3//f/+P/4//j/+P/6//r/+v/6//n/+v/5//j//v8CAP7/
+v/6//z/AgAIABIAHQAkACwAMwAzAC8AKwAiABoAEQAFAPn/6//T/73/uf+//8H/wf/J
/9j/6P/1/wEADAAbACcANAA6ADkAPgBJAE0ASQBLAE8AQwA2AC0AKwAnACIAFwAQAAcA
+//z/+v/3//c/+H/5f/q//D/7//t/+//8P/w//L/8v/y//L/8//z//P/8//x//H/8f/x
//P/8//z//L/8f/w/+//7f/v/+//7f/t/+7/7//v/+//7P/r/+r/6P/n/+b/5v/m/+b/
5f/l/+X/5//m/+b/5//l/+P/4//k/+L/4v/i/+L/4v/j/+X/5//p/+r/7P/u/+3/7P/t
/+z/7f/w//H/9P/0//L/8P/v//D/8v/z//X/+P/4//j/+P/5//r//P/9//z/+v/5//j/
+//7//z/+v/6//n/+P/3//b/9v/3//j/+v/8//r/+v/6//r/+v/6//r//P/7//r/+v/6
//r/+v/6//j/+P/3//f/+f/5//n/9//2//X/8//y//P/8v/x//H/8//y//H/8f/w//D/
8P/w//D/8P/w//D/8P/w//L/8v/z//P/9P/1//f/9//3//f/9//2//X/9P/z//P/8//z
//L/8v/y//L/8//0//X/9v/0//b/9v/2//L/9P/2//b/+P/8/wQADAAWACEAKAAqACsA
KQAjABsAFgAQAAUA+f/r/9X/vf+v/7H/t/+5/8H/zf/Y/+L/8f///w4AHQArADQANgA3
ADwAQQA/AD0AQQA/ADcALAAjABsAEwAQAAcA/P/z/+3/5//j/+H/3P/Z/9v/4P/k/+f/
6f/r/+z/7P/s/+z/7P/s/+z/6//q/+n/6//r/+v/6//r/+v/6//q/+j/6P/o/+f/6f/p
/+f/5//p/+n/6P/n/+X/5f/l/+T/4v/g/9//3v/g/9//3//f/93/3P/c/93/3f/b/9v/
3P/e/97/3v/e/97/3//h/+P/5v/m/+f/6P/m/+b/6P/o/+r/7P/s/+7/8P/w//D/8f/v
/+7/7P/r/+3/7v/v//D/8v/y//P/8//1//T/9P/0//P/9P/y//L/8v/y/+//7//v//D/
8//y//P/9P/y//L/8v/y//D/7//u/+7/8v/y//L/8v/w//D/7//v/+//7//v/+3/6//r
/+r/6v/r/+r/6f/p/+v/6v/p/+n/5//m/+X/5P/o/+j/6P/o/+j/6P/q/+r/6v/p/+n/
6f/p/+n/6f/p/+z/7P/s/+z/6//r/+v/6//s/+z/7P/s/+r/6v/q/+r/7P/u/+7/7v/s
//D/8v/0//b/+v/+/wgAEgAZAB4AIgAnACkAJQAdABYAEgAJAPv/6//T/73/tf+3/7//
wf/B/8n/1v/i/+///f8KABcAIwAmACgAKwAuAC0ALQAvACsAIQARAAYAAQD7//f/9P/v
/+b/3//d/9f/0f/R/9j/3f/f/+L/5v/n/+f/6f/q/+r/5//m/+X/5P/l/+X/5f/l/+b/
5//o/+n/6P/n/+b/5P/n/+j/6f/p/+n/6f/n/+f/5P/j/+H/3//g/+H/4v/i/9//3v/e
/97/4P/f/9//3//d/9z/3P/d/93/2//b/9z/3P/c/9z/3P/b/9v/3P/d/9//4P/i/+T/
5v/m/+j/6P/n/+j/5//o/+r/6v/q/+v/6f/q/+r/6//u/+7/7v/u/+7/7v/v/+//7P/q
/+n/6P/r/+v/6v/q/+z/7P/r/+v/7f/t/+z/7P/t/+3/7f/t/+r/6v/p/+f/6P/p/+r/
6//s/+z/7P/s/+n/6f/o/+j/6P/o/+j/6P/m/+T/4v/h/+L/4f/h/+D/3f/d/97/3v/e
/9//4P/j/+b/5f/k/+P/5v/m/+b/5v/m/+b/5v/m/+b/5P/k/+T/5P/m/+b/5v/m/+j/
6P/o/w==
         </WaveFormData>
      </LeadData>
      <LeadData>
         <LeadByteCountTotal>10000</LeadByteCountTotal>
         <LeadTimeOffset>0</LeadTimeOffset>
         <LeadSampleCountTotal>5000</LeadSampleCountTotal>
         <LeadAmplitudeUnitsPerBit>4.88</LeadAmplitudeUnitsPerBit>
         <LeadAmplitudeUnits>��V</LeadAmplitudeUnits>
         <LeadHighLimit>2147483647</LeadHighLimit>
         <LeadLowLimit>268435456</LeadLowLimit>
         <LeadID>V3</LeadID>
         <LeadOffsetFirstSample>0</LeadOffsetFirstSample>
         <FirstSampleBaseline>0</FirstSampleBaseline>
         <LeadSampleSize>2</LeadSampleSize>
         <LeadOff>FALSE</LeadOff>
         <BaselineSway>FALSE</BaselineSway>
         <ExcessiveACNoise>FALSE</ExcessiveACNoise>
         <MuscleNoise>TRUE</MuscleNoise>
         <LeadDataCRC32>925250540</LeadDataCRC32>
         <WaveFormData>
EgASABIAEgASABIAEgASABAAEAAQABAADgAMAAoACAAHAAYABQAEAAIAAgACAAIAAQAA
AP///v/8//z//P/8//r/+v/6//r/9v/0//L/8P/s/+r/6P/m/+T/5P/k/+T/4v/i/+L/
4v/g/+D/4P/g/+D/4P/g/+D/3v/c/9r/2P/a/9r/2v/a/9n/2P/X/9b/1f/U/9P/0v/Q
/9D/0P/Q/9L/0v/R/9H/0f/R/9D/z//Q/9D/0P/R/8//0f/T/9T/1v/W/9X/1f/W/9f/
1//W/9b/1v/W/9b/2P/X/9b/1f/U/9T/0//T/9D/z//P/87/z//R/9L/0//P/8//0P/Q
/87/zf/L/8n/y//O/9D/0v/R/9H/0P/P/83/zf/N/83/0P/R/9L/0//Q/8//zv/N/8v/
y//L/8v/zP/M/8//0//W/9n/3P/h/+r/8//8/wUAEAAXABsAIQAnACgAKAAlABsACQDv
/9L/wP+2/63/qf+r/7j/w//M/9f/4//u//n//f/9/wAA/v/4//T/9P/w/+b/2f/S/9T/
0P/J/8P/vv+4/7T/tf+0/7P/uf+9/7//wf/J/83/zv/P/9H/0//T/9L/0//U/9X/1v/X
/9f/1//W/9j/2P/Y/9j/2f/b/9z/3f/b/93/3f/c/97/3f/d/93/3//f/9//3v/c/97/
3v/e/+D/3//f/+D/3//e/97/3v/g/9//3//f/+H/4v/i/+P/4//j/+P/4//k/+X/5//o
/+r/6//u//D/7//v/+//7//v//D/8f/x//P/8//z//T/9f/2//f/+P/2//b/9v/0//b/
9v/1//X/9P/0//P/8f/0//L/8v/y//L/7v/s/+r/6P/p/+n/6v/s/+//7//v/+7/8P/w
//H/8f/x//H/8P/u/+3/6//q/+r/7f/t/+z/7P/s/+z/7P/s/+n/6P/n/+b/5P/j/+P/
4v/j/+P/4v/i/+L/4f/g/93/4P/i/+P/5P/j/+H/3//f/+D/4P/g/9//3f/c/9v/2//c
/93/3v/f/97/3f/c/9v/2//b/9v/2//d/93/3f/e/97/3//h/+T/5f/o/+3/9v8BAAwA
EwAaACEAJQArAC0AMAAwADEALwAfAP3/3v/Q/8z/wf+5/7v/yP/T/9j/3//t//z/BQAF
AAUABgAIAAIA/v/+//r/7P/h/97/2P/Q/83/yf/A/77/vP+3/7b/u/+//8P/y//R/9H/
0f/W/9v/3P/d/9z/2v/a/9r/2v/a/9z/3f/e/97/3v/e/97/3v/e/9//3//f/+H/4//j
/+L/4v/h/+H/4f/h/+H/4f/g/+D/4v/i/+L/4//h/+D/4P/i/+L/4//k/+T/4//j/+P/
5P/k/+P/4//l/+X/5f/l/+n/6//u//D/8P/v//D/8P/z//P/8//z//b/+P/6//v/+//7
//v//P/6//r/+v/6//v//P/9//z//P/8//v/+//6//r/+f/5//n/9v/4//j/+P/4//n/
+v/7//z/+//5//j/+P/3//f/9//2//n/+v/8//3//v///////v//////AAACAAIAAQD/
//7///8AAAEAAgAAAP7//P/6//r/+f/5//j/9//3//b/9v/4//n/+v/5//f/+P/4//j/
+P/3//b/9//4//j/+P/3//f/9v/1//X/8//z//P/8//0//X/9v/3//f/9//3//f/+P/5
//r//P/6//v/+//6//n/AAAJABQAHQAmADEAOAA9AEUASwBNAE4AUABNAEkAOwAbAPr/
6v/k/93/2f/b/+b/7//0//3/CwAYACEAJQAjACQAKAAmACYAKAAiABoADQACAPz/+v/1
/+v/5v/g/9j/1f/Y/9f/2f/f/+P/5//t//P/9v/5//v//f/9//z/+//6//n/+P/6//v/
/P/8//7//v/+//7/+//7//r/+f/5//v/+//6//3//f/+/////P/7//r/+P/6//z//P/8
//v/+f/4//j/+P/4//n/+v/7//v//P/9//3//P/6//n//f///wEAAwAGAAcACQAKAAgA
BwAIAAgABgAFAAQAAwAJAAwADwARABIAEwAUABYAFAAUABQAFAAUABQAFAASABQAFAAT
ABMAEgASABEAEQARABEAFAAWABYAFgAWABMAEgARABAADgANAA0ADgAQABEAEgASABQA
FAAVABUAFwAZABoAGgAYABcAFwAYABcAFwAWABYAGQAaABsAHAAZABgAFwAWABQAEwAT
ABIAEQARABAAEAARABEAEQAPABEAEgASABIAEwARAA8ADwANAAwACwAJAAsACgAJAAkA
CQAJAAkACQAJAAkACQAJAAsACwALAAsACQAJAAkACgAMAAkABwAMABMAGAAdACQALQA0
ADsARgBTAFsAXwBfAGIAYgBhAF8AVQA7ABYA/P/0/+n/4f/j//L//f8GABEAFQAaAC0A
PwBBADwAPgBEAEQARgBIAEAANQAqAB4AFgAPAAkAAgD8//L/7f/q/+f/5f/l/+v/7//x
//P/9v/5//v//f/9//z//f/+////AAACAAMABAAEAAQABAAEAAQAAgADAAMAAwAFAAcA
BwAGAAQAAwADAAMABQAFAAUABAADAAQAAwACAAMAAQAAAAAAAgACAAMABAACAAEAAQAB
AAQABAADAAMAAwADAAMAAwAFAAcACgAMAAsACwANAA4ADQANAA0ADQANAA4ADwAPABIA
EwAUABYAFAAUABQAFAAWABYAFgAUABIAEgARABEAEAAQAA8ADwANAA8ADgAMAA0ADgAP
ABAADgAOAA4ADgAOAA0ADQAOAA8ADwAPAA4ADAAMAA0ADQAOAA8ADwAOABEAEQASABQA
EwATABIAEgASABIAEgASAA8ADgANAAwACgAJAAkACAAIAAkACQAKAAsACwALAAkACQAK
AAoACgALAAkABwAHAAYABgAGAAUABwAGAAUABQACAAEAAAD//wIAAwAEAAUABgAHAAgA
CQAHAAUAAwACAAoACwALAAoACQAOABcAHAAjAC4AOQBEAE8AVwBXAFsAXgBcAFcAUQBF
AC0ADAD2/+r/4f/V/9H/3P/x/wAACQATABoAJQA1AD8AQgBGAEoATABMAEoARgBFAEAA
NgAqACEAGQAUABIADAD///b/9f/z/+3/6//r/+3/8//4//n/+//9//3//P///wAAAQAC
AAYABwAIAAgACAAIAAgACAAGAAcABwAHAAUABwAHAAYABAADAAMAAwAEAAUABgAGAAgA
CgAKAAoABgADAAEAAAD+//7///8AAAIAAQABAAEAAwAEAAQABQAGAAUABAADAAQABQAH
AAgACQAJAAsADAAPAA8ADwAPABMAFAAVABUAFAATABIAEgAUABQAFAAUABUAFgAXABYA
FQAUABIAEQASABIAEQARAA8ADgAQABAAEAAQAA4ADgAOAA4AEAAPAA8AEAAQAA8ADgAM
AAwADAANAA0AEAATABUAFgATABEAEAAQABMAEwASABIAFAAUABQAFAARABAADwAOAA4A
DQANAAwACQAJAAgACAALAAsACwAJAAcACAAIAAgACQAHAAUABQAEAAQABAADAAIAAAD+
//3//f/9//3//f/9//3//f/9//3//f/9//3//P/7//r/+v/2//X/8//y//P/9v/3//z/
AwAMABMAHAAhACUAKwAxADYANgAvACMAGwAPAPL/0v/A/7f/rf+n/6z/tf/A/9H/3//s
//v/CQARABYAFgAYACAAIAAaABYAEwAOAAYAAAD5//P/7v/q/+L/2f/M/8f/xf/D/73/
u/+7/8H/yP/L/8//0f/R/9D/0//U/9X/1v/W/9f/2P/Y/9r/2v/a/9r/2P/Z/9n/2f/Y
/9n/2P/W/9j/2f/b/93/2v/Z/9j/1v/V/9b/1f/U/9X/0//S/9L/1P/U/9X/1v/U/9P/
0//T/9L/0v/R/9H/1P/V/9b/1//Y/9n/2//c/93/3f/f/+D/4f/h/+H/4f/j/+T/5f/l
/+f/5//n/+j/5v/m/+b/5v/o/+j/6P/m/+T/5P/j/+P/5f/m/+b/5//h/+D/4v/i/+L/
4v/h/+D/3//e/+D/3//f/+D/4//j/+P/4v/h/+D/4P/f/+H/4//k/+T/5v/l/+X/5v/l
/+X/5P/k/+T/5P/k/+T/4v/g/97/3P/f/9//4P/g/9//3//e/97/3//f/9//3f/f/+D/
4P/g/9//3f/b/9v/2//a/9n/1//Z/9j/1//X/9X/1f/V/9X/1//X/9f/1//X/9f/1//X
/9j/2f/a/9z/3P/b/9v/4P/h/+T/7f/6/wEACgAVAB4AIwArADMANwA6ADYAMQAnABMA
9//c/8z/wv+5/7H/rf+0/8H/zv/V/9//7P/7/wUABwAIAAwADAAIAAYABAAAAPP/6P/k
/97/1//T/9L/zP/I/8X/wP+7/7n/u/+//8X/zf/T/9T/1//Y/9n/2P/W/9f/2P/Z/9r/
3f/f/+H/4v/i/+L/4v/i/+D/4f/h/+H/3//h/+H/4P/h/+H/4v/j/+T/5f/m/+b/5P/m
/+b/5v/m/+X/5f/m/+X/5P/k/+T/4v/h/+H/4f/j/+T/5P/l/+j/6f/q/+v/6//r/+z/
7P/r/+v/7f/u//D/8f/y//P/9f/2//f/9//3//f/9//4//j/+P/4//j/9//2//X/8v/1
//b/9v/3//b/9P/0//T/9P/0//T/9v/2//b/9v/1//P/8v/y//X/9f/1//T/9v/2//f/
9//4//n/+f/4//j/9//3//j/+//7//r/+v/8//z//P/8//3//P/7//r/+P/3//f/9v/3
//f/9v/2//f/9//3//X/9f/2//b/9v/z//H/7//v//D/8P/w/+//8f/w/+//7//w//H/
8v/z//H/8f/x//H/7//v/+//7//w//H/8v/0//b/9f/1//b/9//8/wMADgAZACQAKQAu
ADkAQwBFAEcATABOAEkAQQAxABMA9P/g/9b/0f/J/8f/1v/j/+r/8/8BAAwAFQAXABMA
FAAUABIAEgAUABAAAgD3//D/6P/i/93/2//a/9b/0P/P/9D/0f/T/9f/3f/j/+n/6f/s
/+//7v/v/+7/7P/t/+7/7//w//D/8f/y//L/8P/w//D/8P/x//P/9P/1//X/9//3//b/
9f/z//L/8f/0//X/9v/2//T/9v/2//b/9v/1//X/9v/0//T/9f/2//j/9//3//f/+v/6
//n/+f/4//f/9v/1//T/9f/3//j/+f/5//v//P/7//v/+//7//3//v//////AAABAAIA
BAABAAAA///+/wEAAgADAAIAAgACAAEAAQAEAAIA/////wAA///+//3//P/7//r/+f/4
//v/+//8//7//P/7//r/+P/5//r//P/9/wEAAwAEAAQAAgABAAEAAgADAAMAAgACAAAA
AAAAAAAA///+//3//P/6//n/+f/4//r/+//7//z/+//7//v/+f/3//j/+P/4//X/8//x
//H/9f/2//f/9//5//j/9//3//T/8//y//H/8//z//P/8//y//H/8P/v//D/8f/y//T/
+P/1//f//P///wQACQAQABsAJgAtADIAOQBDAEcARwBIAEoARwA9ACMAAQDq/+L/3P/X
/9H/0//g/+n/8P/5/wUAEAAVABMAEwAWABYAEgAQAA4ABAD2/+v/6v/o/+D/2//X/9D/
zP/M/8v/yv/N/9X/2f/d/9//5f/p/+r/7f/t/+//7//u/+z/7P/s/+z/7f/t/+3/7P/t
/+7/7//w//L/8//z//P/8f/z//P/8v/w/+//7//v//H/8f/x//D/8v/0//T/9P/1//P/
8v/y//D/8P/x//L/9P/z//P/8//2//b/9f/1//n/+f/5//n/+f/5//r/+v/7//v//f/+
/wEAAQABAAEAAwAEAAUABQAGAAcACAAKAAgABgAEAAIAAAAAAAAA/v/9//z/+v/5//v/
/P/8//3/+//8//r/+v/6//r/+v/6//r/+v/4//f/9//4//n/+f/5//j/+v/6//v/+///
/wEAAgACAAEA///+//7///////7//v/+//7//v/+//7//v/+//7//v/9//3//P/7//v/
+v/6//r/+f/4//X/9//4//j/+P/3//X/8//z//X/9v/3//f/9//2//X/9f/1//X/9f/1
//X/9f/1//X/9v/3//j/+f/5//n/+f/6//z//f8BAAIAAQAEAA0AGAAhACoAMwBAAEkA
SQBNAFUAWABYAFUASwA3ABcA/P/u/+T/2//Z/93/6P/x//r/BwAVAB4AJQAnACUAKAAu
ACwAJgAkAB4AEgAHAAIA/P/0//H/6//i/9z/2v/Z/9j/2//h/+n/7f/t/+3/8f/0//P/
9v/5//r/+v/6//r/+v/6//v/+//7//r//P/+/wAAAgABAAEAAAD/////AQABAAAAAQAB
AAIAAwADAAMAAwACAAAAAgACAAIAAwABAAAAAAACAAIAAwAEAAUABQAGAAcACgAKAAkA
CQAKAAkACAAHAAYABwAJAAoADgAPABIAFAAVABUAFQAVABcAGAAZABkAHAAdAB4AIAAg
ACAAIAAgAB0AHAAbABgAGgAcAB0AHwAdABwAGgAZAB0AHQAcABoAGAAYABgAGAAaABwA
HgAgAB8AHQAcABwAHwAfAB8AHgAcABwAHQAdAB8AIQAiACIAJAAjACMAJAAlACUAJAAk
ACMAIgAhACAAIQAgAB8AHgAgAB8AHwAeABwAGwAZABgAGwAbABsAGQAYABgAFwAWABYA
FQAUABUAFgAWABYAFQAXABYAFQAVABIAEQAQAA8AEQARABEAEQASABMAFAAVABMAEwAT
ABQAFAAVABcAFgAZABoAHQAkADEAQABHAEwAVwBjAGUAZQBqAGwAaQBlAF0ATQAuAAwA
/P/3/+3/6f/y//v/BAARAB8AKAA1AEEAQwBEAEYASABOAFIAUABKAD8ANgAwACgAHQAX
ABQAEAAIAP//+v/3//X/8//z//X/+f/9//7/AQAFAAcABwAGAAcACAAJAAoACgALAAwA
DAAOAA4ADgAOAA4ADwAPAA8AEAATABQAFAAUABMAEwATABQAFQAWABYAEgASABAADgAO
AA0ADQAOABAAEAARABIADwANAAwACwAMAAwACwALAA0ADQANAA0AEAARABMAFAATABMA
FQAWABkAGQAZABkAHQAeAB8AHwAfAB8AHwAgACAAIAAgACAAIAAgACAAHgAeAB4AHQAd
AB4AHgAdAB0AHwAdABgAFgAXABgAGQAaABkAGAAXABYAGgAbAB0AIAAgAB8AHgAcABoA
GgAbABsAHQAfACAAIAAfAB0AHAAcAB4AHwAfACAAIAAgACAAIAAeABwAGgAYABkAGQAa
ABoAGAAXABUAFAAXABcAFwAVABUAFgAWABYAFQATABEAEQAQABAAEAAPAA8ADgANAA0A
CwALAAsACwAJAAkACQAJAAsACwALAAsADQANAA0ADgAOAA8ADwAOAA8AEgAXABwAJQAw
ADkARABPAFcAWwBdAGAAZABjAF0AUQA9ACQADAD8//H/5f/Z/9z/7f8AAAsAFQAiAC8A
OQBFAEwATABMAFAAUABKAEYAQwBAADwANgAvACcAIAAWAAwAAQD8//n/8f/p/+f/6//x
//P/9P/3//z///8AAAAAAwAEAAUABgAJAAsADQAOAAsACgAJAAgACgALAAsACwALAA0A
DQAMAAwACwALAAsACgAJAAgABgAEAAYABgAGAAYABQAFAAYABAAEAAUABgAHAAcACAAJ
AAcABgAEAAMACAAJAAoACwAKAAsADQAOAA0ADQAPABAAEQARABEAEQAUABYAGAAZABsA
GwAbABwAGgAYABYAFAAWABgAGgAaABoAGgAZABkAFgAWABUAFQAVABUAFAAUABQAFAAU
ABIAEgASABIAFAATABMAFAATABMAEwASABIAEgATABMAEwAVABYAFgAXABcAGAAaABsA
GwAaABoAGQAYABcAFgAWABYAFgAWABQAEwATABIAEgATABMAFAAVABUAFQATABMAFAAU
ABQAEwARAA8ADwAOAA4ADgANAA0ADAALAAsACwALAAsACwANAA0ADQANAAsACwALAAsA
DQANAA0ADgAOAA8ADQAOAA8AEgAVAB4AKwA2AD0ARgBNAFcAXwBjAGYAagBpAGEAUQA5
ABoA/v/u/+f/3f/X/9z/6//4/wEACQAUACMAMQA7AEAAQABCAEAAPAA6ADwAOwA0ACgA
HgAXABMAEAAMAAIA+//0/+v/4//f/+H/5//r/+v/7P/z//j/+//8//z//f/+////AAAC
AAMABAAEAAIAAgACAAIAAgADAAMAAwAEAAcACAAIAAgABwAHAAcABQAFAAUABAACAAQA
BAAEAAQAAwADAAQAAgACAAMABAAGAAUABQAFAAUABAACAAEABgAHAAgACQAIAAkACwAM
AAsACwANAA4AEQARABEAEQASABIAEgARABIAEwAUABYAGAAYABgAGAAWABYAFgAUABQA
FAATABMAEAAQAA8ADwAPABAAEAAQABAAEAAPAA4ADQAMAAwACwALAAwADwAPAA8ADgAO
AA4ADwAPABEAEwAUABQAFgAVABUAFgAVABUAFAAUABIAEgASABIAEwASABEAEAASABEA
EQAQAAwACwAJAAgADAANAA4ADQANAA4ADgAOAAwACQAGAAUABwAIAAkACQAIAAYABAAD
AAQABQAGAAcABQAFAAUABQAHAAcABwAHAAYABQAEAAQABgADAAUACgAPABQAHQAkAC0A
OABDAEwAVQBXAFsAYQBmAGQAYQBXAD8AHwAEAPj/8v/r/+H/3//o//H/+v8DABMAIAAv
ADcANQA0ADIALAAkACYAJgAiABcADAAEAAIAAQD7//T/7v/q/+X/4v/h/+P/6f/v//P/
9//7//r//f8AAAMABAAEAAYABgAGAAYABgAHAAgACAAIAAgACAAIAAYABwAHAAcABwAJ
AAkACAAKAAkACQAJAAgABwAGAAQABgAIAAgACAAFAAMAAgACAAQABAAFAAYABAADAAMA
AwAEAAQAAwADAAYABwAIAAkACgALAA0ADgANAA0ADwAQABEAEQARABEAEQAQAA8ADQAP
ABEAEwAWABYAFgAWABYAFgAWABYAFAASABIAEQARABAAEAAPAA8ADwAQABAAEAAQABAA
DwAOAA0ADAAKAAkACQAKAAsACwALAAoACwAMAA4ADwAQABEAEQAQAA4ADQANAA4AEQAR
ABAAEAAOAA4ADgAOAAwACgAIAAYABAADAAMAAgADAAMAAgACAAIAAQAAAP3///8AAAAA
AAD9//v/+f/5//z//P/8//v/+f/4//f/9//2//X/9P/z//X/9f/1//X/9f/1//X/9f/1
//X/9f/2//L/9f/5//z/+/8AAAkAFAAdACYALQA4AEEARwBNAE0ASgBIAEUANwAZAPn/
6v/k/9z/0//P/9P/3P/l/+z/9f8BAA4AEwARABMAFAASABAAEAAIAPz/8v/p/+L/3v/a
/9X/z//K/8r/yP/H/8r/z//T/9X/2f/f/+H/4f/i/+f/6P/p/+j/5v/n/+j/6f/q/+r/
6//s/+z/6v/q/+r/6v/r/+3/7v/v/+z/7f/s/+r/7P/r/+v/6//p/+n/6f/o/+r/7P/s
/+z/6//p/+j/6P/o/+j/6f/q/+z/6//r/+v/7P/s/+v/6//v/+//7//v//L/8//1//b/
9f/1//f/+P/7//v/+//7//7/AAACAAMAAQABAAEAAgACAAIAAgACAAAAAAAAAP7//v/+
//3//f///wAAAAABAP3/+P/4//j/+P/4//r//P/+/wAA///9//z//P/9//3//f/8//z/
/P/9//3/AAADAAUABgAFAAMAAgACAAMAAwACAAIABAAEAAQABAAFAAQAAwACAAEA///+
//z//P/9//3//v/+//3//P/5//n/+v/6//r/+f/3//X/9f/2//b/9v/1//X/9P/z//P/
9f/1//X/9f/z//P/8//z//P/8//z//P/9P/1//b/+P/4//P/8//4//3/AAAHABIAHQAk
ACsANAA7AEMARwBJAEoATgBRAEsANwAXAPj/7P/o/93/z//L/9b/4//u//n/BQAQABcA
GQAXABgAGgAYABgAFgAOAAAA9//w/+r/5P/f/9n/1P/Q/87/zf/O/9H/1//b/93/4f/l
/+n/7v/v//D/8f/w/+7/7v/u/+7/7v/w//H/8v/y//L/8v/y//L/8v/z//P/8//z//X/
9f/0//P/8f/w/+//8f/z//X/9v/0//b/9v/2//T/8f/v/+7/8P/w//H/8v/0//X/9//5
//f/9v/0//P/8//z//P/8//1//f/+v/8//v/+//9//7/AQABAAEAAQACAAIAAgABAAIA
AwAEAAYACAAIAAgACAAGAAYABgAEAAQABAADAAMAAAAAAP////8BAAEAAAD//wMAAgAA
AAAAAAAAAAAAAAAAAAAAAgABAAEAAgABAAEAAQAAAAIAAgADAAMAAwAFAAYABgAIAAcA
BwAIAAcABwAGAAYABgAGAAYABgAHAAYABQAEAAIAAQABAAAAAAABAAEAAgAAAP///v/7
//v//P/8//z/+f/3//X/9f/3//j/+f/5//f/9v/1//X/8//z//P/8//1//X/9f/1//P/
8//z//P/9P/1//b/+P/y//H/8//y//P/+v8FABAAGQAiAC0AOABBAEcATQBPAE4ATgBL
AD0AIwAHAPT/5v/Y/8//0f/b/+b/7f/0//3/CQAYACEAIwAjACQAJgAmACQAIgAeABQA
CQACAPr/8v/v/+3/6P/g/9j/1f/S/9H/z//R/9f/2//d/+H/5v/n/+j/6f/o/+b/6f/q
/+v/7P/s/+3/7v/u/+7/7v/u/+7/8P/x//H/8f/w//H/8P/u/+//7//w//H/7//v/+//
7v/u//D/8P/w//H/7//u/+7/7v/u/+//8P/u/+3/7f/t//D/8P/v/+//8f/x//H/8f/x
//H/8v/y//b/9//6//z//f/9//3//f/9//7///////3//f/9//7//v/+//7//v/+//7/
/v/8//z//P/7//v/+//8//z//f/9//3//v/7//j/9v/2//b/9v/4//j/+P/4//b/9f/1
//b/9v/1//T/8v/0//b/+f/7//z//f/9//z//P/7//v//P///////v/+//z//P/8//z/
+f/4//f/9v/5//n/+v/6//b/9f/z//L/9P/1//b/9f/1//b/9v/2//T/8f/u/+3/8P/w
//D/7//t/+z/6//r/+3/7f/t/+3/7f/t/+3/7f/r/+v/6//r/+v/6//r/+z/8v/1//H/
7P/t//L/+f/8/wMAEAAZACYANQA9AD8AQQBEAEYAQQA5AC8AHwAEAOb/1v/N/7//s/+4
/8v/2v/j/+3/+P8FABUAIQAiACAAJgA0ADQAMAA4ADcAIgASABAADwANAAgAAAD4//H/
6v/l/9//1f/T/9n/3//n//L/8//4//v//P/8//7//v/+//7/AAABAAIAAgAEAAQABAAE
AAYABwAHAAcABAAFAAQAAgACAAEAAQABAAEAAQABAAAA/v/+//z/+v/4//X/8//y//L/
8v/z//T/9v/1//X/9f/1//T/8v/x//H/8f/x//H/8f/x//L/8v/z//P/9f/2//P/8f/v
/+3/8P/y//T/9f/0//P/8v/y//L/8v/y//L/8//0//X/9P/1//b/9v/3//X/9P/y//H/
8//x//L/8//y/+//7v/t/+z/7v/u/+7/7v/w/+//7//w//D/7//u/+z/7f/u//D/8f/w
//H/8f/w//D/7//v//D/8//z//L/8v/x//D/7//u/+//7v/t/+z/7v/t/+3/7P/p/+n/
6P/o/+f/5//n/+X/4//k/+T/5P/k/+P/4v/j/+T/5P/k/+P/4f/g/9//3//f/9//3//f
/93/3f/d/93/3v/f/+D/4f/f/9//3//g/9r/2//d/+D/3//i/+n/8v/9/woAEwAcACUA
KQArAC0AMAAwACkAIwATAPn/2v/G/7z/s/+n/6X/rv+9/8j/1f/j//D///8PABcAFAAS
ABYAGgAUABIAEgAPAAIA9v/w/+v/5//k/+D/1P/L/8b/wf+9/73/u/+5/7v/w//K/83/
0f/T/9P/0v/S/9L/0v/S/9T/1f/W/9b/2P/Y/9j/2P/a/9v/2//b/9r/2//a/9j/2v/Z
/9n/2f/Z/9n/2f/Y/9b/2P/Y/9j/1f/T/9L/0v/U/9T/1f/W/9T/0//T/9P/1P/U/9P/
0//V/9X/1f/V/9b/1//Z/9r/3f/d/9//4P/f/9//3//f/+P/5P/l/+X/5f/l/+X/5v/l
/+T/4//i/+L/4v/i/+D/4f/i/+L/4//k/+T/4//j/+P/4P/f/97/3f/c/93/3v/f/+D/
4v/h/+H/4v/h/+H/4f/g/9//3v/e/93/4P/j/+X/5v/o/+f/5//o/+f/5//m/+b/6P/o
/+j/6P/n/+b/5f/k/+X/5f/m/+b/5P/j/+H/4P/h/+H/4f/f/9//4P/g/+D/3//d/9v/
2//a/9r/2v/Z/9r/2v/a/9v/2f/Z/9n/2f/Z/9n/2f/Z/9f/1//X/9f/1f/V/9X/1v/W
/9n/2//c/93/4P/n/+7/9/8AAAkAEgAhACsALwAxADIANgA1AC8AHQABAOL/zv/E/7n/
rf+l/6r/uf/E/8//2//m//P//f/9//7/AgAAAP7//P/8//b/6f/e/9T/0P/N/8v/zP/G
/77/u/+6/7X/sf+z/7v/w//H/8v/0P/T/9X/1//X/9b/1f/U/9P/0v/U/9X/1v/W/9j/
2P/Y/9j/1//X/9b/1f/X/9n/2f/Y/9r/2f/Z/9n/2P/X/9b/1P/U/9b/1v/W/9f/1f/U
/9T/0v/S/9P/1P/S/9H/0f/R/9D/0P/P/8//z//P/8//z//P/8//0P/Q/9P/0//V/9b/
2f/Z/9n/2f/X/9b/1f/T/9P/0//T/9T/0//S/9H/0P/Q/9D/0P/O/87/zv/N/83/yP/G
/8P/wf/B/8H/wP+//7//v/++/77/vf+8/7v/uf+5/7n/uf+5/7j/tv+0/7L/tP+0/7X/
t/+3/7f/t/+3/7b/s/+0/7T/tP+z/7P/s/+w/6//r/+u/6r/qP+n/6b/pf+k/6P/ov+i
/6L/ov+i/6b/pP+g/6D/ov+h/6D/n/+e/53/nP+b/5r/mP+Y/5j/mP+W/5b/lv+W/5j/
mP+Y/w==
         </WaveFormData>
      </LeadData>
      <LeadData>
         <LeadByteCountTotal>10000</LeadByteCountTotal>
         <LeadTimeOffset>0</LeadTimeOffset>
         <LeadSampleCountTotal>5000</LeadSampleCountTotal>
         <LeadAmplitudeUnitsPerBit>4.88</LeadAmplitudeUnitsPerBit>
         <LeadAmplitudeUnits>��V</LeadAmplitudeUnits>
         <LeadHighLimit>2147483647</LeadHighLimit>
         <LeadLowLimit>268435456</LeadLowLimit>
         <LeadID>V4</LeadID>
         <LeadOffsetFirstSample>0</LeadOffsetFirstSample>
         <FirstSampleBaseline>0</FirstSampleBaseline>
         <LeadSampleSize>2</LeadSampleSize>
         <LeadOff>FALSE</LeadOff>
         <BaselineSway>FALSE</BaselineSway>
         <ExcessiveACNoise>FALSE</ExcessiveACNoise>
         <MuscleNoise>TRUE</MuscleNoise>
         <LeadDataCRC32>1447976939</LeadDataCRC32>
         <WaveFormData>
DAAMAAwADAANAA4ADwAQABEAEgATABQAEgASABIAEgAUABQAFAAUABYAFgAWABYAFgAW
ABYAFgAYABgAGAAYABsAHAAdAB4AHwAgACEAIgAkACQAJAAkACYAKAAqACwALAAsACwA
LAAsACwALAAsAC4ALgAuAC4AKwAqACkAKAApACoAKwAsACQAHgAYABIACQAAAPf/7v/o
/+T/4P/c/9v/2v/Y/9b/1P/U/9L/0P/Q/9L/0v/T/9H/0f/S/9P/1//X/9f/1//X/9r/
2v/a/9n/2f/b/9v/3P/c/9z/2f/a/9r/2v/Z/9f/1v/T/9H/0f/S/9L/0v/R/8//z//Q
/87/zP/J/8b/yP/K/8z/zP/K/8j/xv/F/8T/xP/E/8T/x//I/8n/yf/H/8f/yP/I/8X/
xf/F/8b/yP/G/8X/x//L/8//0P/U/9n/3f/i/+//AAAQAB8AMQBFAFYAYQBnAGcAWwBC
ACIABADk/8H/qP+g/6z/uP+8/7//xf/L/9T/2P/Y/9j/2P/U/87/y//I/8D/t/+0/7f/
tf+v/67/q/+n/6f/p/+n/6r/rf+y/7j/vv/G/8r/yv/K/8v/zv/O/87/z//R/9L/0//S
/9P/1P/U/9T/1P/V/9X/2f/a/9v/2//Z/9r/2//c/9z/3P/b/9v/3f/e/97/3v/d/9//
3//f/+D/4P/h/+L/4P/f/+D/4f/j/+P/4//j/+T/5v/m/+f/6f/p/+r/6v/t/+7/8f/z
//X/9f/1//X/9v/2//b/9//2//f/9v/3//f/9v/2//b/9//3//j/+f/5//j/9f/y//L/
8//0//P/8f/z//D/8P/y//D/8P/w//D/7f/s/+v/6v/r/+v/6//s//D/8P/w//D/9P/0
//X/9v/1//f/+f/7//r/+f/4//f//f/+/////////wEAAQACAAAAAAD9//z/+v/6//n/
+P/6//j/9//2//T/8//y//H/8v/z//X/9v/y/+//7P/s/+z/7P/q/+r/5//k/+L/4P/j
/+T/5f/m/+X/5P/i/+H/4f/i/+L/4f/j/+P/5P/k/+T/5f/n/+f/5//o/+r/7//3/wAA
CQAWACYANQBFAFsAbAB3AH8AhQB7AFwAOgAiAAYA4f/E/7z/xv/Q/9L/1f/d/+f/7v/s
/+r/7P/u/+j/4v/j/+D/1v/P/8z/x//B/7//vP+3/7X/t/+1/7X/uv+9/8T/zv/U/9T/
1v/c/+D/3v/g/9//3v/c/93/3f/d/97/3//g/+D/4P/g/+H/4f/i/+L/4v/h/+P/5P/l
/+b/5P/k/+P/4//j/+T/5P/k/+b/6f/q/+v/6f/o/+j/6P/n/+f/6f/r/+n/6f/p/+n/
7P/u/+7/7//v/+//8P/w//L/9P/4//v/+v/5//j/9//8//z//P/9//3//////wEA///+
//7//v/6//n/+f/5//z//P/6//j/9//3//f/9f/1//P/8P/y//D/7P/q/+r/6v/q/+z/
7v/w//L/8P/v/+7/7v/u/+z/6v/o/+3/7v/w//L/8f/z//X/9//5//n/+f/5//r/+v/6
//n/+f/7//v//P/7//r/9v/0//T/9P/z//L/8v/w/+//7v/w/+//7v/t/+n/6f/q/+r/
6f/n/+X/5v/l/+T/4f/g/97/3P/b/9r/2v/a/9r/2v/a/9r/2f/Z/9n/2v/a/9n/2//b
/9z/3P/c/93/3f/b/9v/3P/k/+n/7//4/wMAEAAgADMARQBXAGYAcQB3AHkAbQBQAC4A
EgD0/9P/uv+2/77/yP/M/8//1f/d/+T/5v/k/+b/6P/m/+T/5f/g/9b/z//I/8H/v/+7
/7b/s/+x/6v/qf+r/6z/r/+2/7z/wv/G/8r/zv/S/9H/1P/U/9T/0f/R/9D/z//Q/9H/
0v/S/9P/1P/W/9f/1//W/9X/0//V/9b/1//Y/9r/3P/d/9//3v/e/93/3P/d/9//3//f
/+H/4P/g/+D/4f/h/+P/5f/m/+f/6P/p/+f/6P/n/+f/7P/t/+//8P/z//T/9//5//f/
9//3//f/+P/2//T/8//1//n/+////////v/+//7//v/9//3//f/8//z/+v/4//j/+f/6
//n/+//5//b/+P/4//j/9v/2//b/9v/2//X/9P/z//L/9P/z//L/8v/2//b/9v/2//j/
+P/5//r//f///wEAAwACAAEAAAD//wAAAAAAAP//AgAFAAYACAAIAAgABQAEAAMAAgAA
AP7////+//7//v/8//v/+v/5//n/+f/6//r/+v/3//T/9P/x//D/7f/s/+v/6v/q/+r/
7P/s/+z/7P/u/+7/7f/t/+//8P/w/+//7v/t/+3/7P/s/+v/6f/t//X/+v/8////BwAQ
ABkAKgA+AE8AXwBvAIAAiwCTAJkAlwB8AFYAMgAQAOn/zv/K/9r/5v/u//P/7//x/wIA
FAAWABAAFAAYABoAHQAeABQABwD+//f/8f/v/+z/6f/l/9//2//b/9r/2//e/+L/5v/q
/+7/8P/w//P/9v/2//b/+f/7//z//f8AAAEAAgACAAAAAAABAAEAAwAEAAUABQAGAAgA
CgAMAAkACAAGAAUACgAMAA0ADgANAA8ADwAPAA8ADgAOAA4ADgAPABIAFQAVABUAFQAV
ABcAGgAbAB0AHQAbABoAGAAbAB4AIwAnACcAJwAnACcAJwAmACUAJQAlACcAJwApACoA
KgArACwALAArACsAKwAuAC4ALAAqACYAJQAkACEAIgAhAB8AIgAkACQAIQAgACEAIgAj
ACQAIgAiACIAIgAkACMAIgAiACQAJAAkACQAJQAkACQAJAAjACUAJwApACsALQAvADEA
MQAwAC8ALQArAC0ALQAuADAAMAAtACwAKQAoACYAJAAlACQAJAAkACUAJQAlACUAIQAh
ACIAIgAiAB8AHAAcABwAHAAaABoAGQAYABgAGAAVABIADwAMABAAEgATABUAFwAaABwA
HQAbABkAGAAWABwAHwAhAB8AHwAiACgAKQAtADYAQwBYAG4AfwCNAJ0ArACxALEAsQCp
AJIAdABYADoAGQD4/+T/7P8EABQAGQAdAB8AJAAwADgAPABAAEIAQgBDAEAAOgA1ADAA
JwAfABsAFgARABEADwADAPn/+v/9//z/+v/8//7/AgAKAAwADwASABIAEgAQABEAEQAR
ABUAFwAZABoAGwAcAB4AHwAeAB4AHgAdABsAHAAdAB4AHAAcABsAGwAeACAAIQAiACQA
JwAoACkAJgAiAB8AHAAdAB0AHwAhACEAIQAhACEAIwAmACcAKQArACsALAAsACoAKgAs
AC0AKwArACsAKwAxADIAMwA1ADcAOQA5ADsANwA0ADIAMAAuAC0ALQAtADIANAA0ADQA
MAAtACoAJQAoACcAJQAoACYAJgAmACYAJgAmACYAJgAmACYAJgAlACQAJAAjACIAIQAg
ACEAIAAgACAAIwAnACsALwArACkAJwAlACsALAAtAC0ALQAvAC8AMAAwADAALQAsACsA
KgAoACYAJAAiACEAIAAjACMAIwAjACEAIQAiACIAHgAbABgAGAAWABYAFAAUABEADgAM
AAoACgAKAAoACgAMAAwACwALAAwADgAPAA8ADgANAA0ADAAMAAkABwAFAAcACgAKABEA
GQAgACkANABCAFEAYQBzAIYAkQCVAJUAlQCOAHAATAAwABEA7P/S/8z/1P/i//H//f8F
ABAAGgAgAB4AGgAcACQAJwAgABwAFwAMAAEA///9//b/9//3//H/5//f/9z/3f/e/9z/
2P/W/97/6v/u/+//8v/y//L/8//1//b/9//1//X/9f/0//X/9v/4//n/+f/6//v/+//5
//r/+//8////AAAAAAEAAAAAAP///v/9//////////3//P/8//z//f/9////AQD/////
////////AAD/////AQABAAIAAgADAAQABwAJAAkACQAJAAkACgAKAAoACwAJAAsACwAN
AA0ADAAMAAwACAAHAAcABwAHAAYAAwAAAP3//f/9//v//P/7//n//P/0//L/9P/0//T/
9P/z//L/8f/w//L/8f/w//D/8P/w//D/8P/v/+7/7v/u//D/8//2//n/+f/5//n/+f/7
//r/+f/3//f/+f/5//r/+f/4//T/8v/0//T/8//y//L/8P/v/+7/8P/v/+7/7f/p/+n/
6v/q/+j/5f/i/+L/3//e/9v/2v/Z/9j/2P/Y/9f/1v/V/9T/0//S/9D/z//R/9L/0v/R
/9H/0f/S/9L/0v/P/8//0f/R/9D/2P/f/+P/6v/5/woAGAApAD0AUQBiAGcAaQBrAF0A
QAAkAAQA4v+9/6D/kv+a/6j/rv+z/7v/xf/S/9j/2P/W/9b/1P/Q/83/yv/E/7f/sP+x
/63/qf+o/6f/pf+j/6P/of+c/5v/nv+k/6r/sv+4/7r/vP+7/77/vv++/8D/wf/B/8H/
w//F/8f/yP/K/8r/y//L/8v/zP/N/83/zf/O/8//0P/T/9T/1P/V/9j/2v/b/9z/3f/f
/9//3//g/+D/4f/i/+H/4f/j/+X/4//j/+P/4//m/+j/6P/p/+3/7f/u/+7/8f/y//X/
9//5//n/+f/5//7/AAACAAUABQAHAAcACQAJAAgACAAIAAgABwAHAAcABgAGAAQAAgAE
AAUABgAFAAUABQAEAAYABgAGAAYABgAGAAYABgAFAAMAAQAAAAIAAgACAAIABgAGAAcA
CAAIAAkACgALAA4ADwAQABEAEgASABIAEQASABUAFgAYABgAGAAVABQAEgASABEAEAAS
ABAADwAOAA4ADQAMAAsABwAHAAgACAAGAAMAAAAAAP7//v/8//z//P/6//n/+P/5//r/
+//8//v/+v/4//f/9f/2//b/9f/3//f/+P/4//r/+//7//v/+//8/wAACQAPABQAHQAq
AD4AUwBhAG8AhgCVAJkAmwCTAHgAWAA6ABoA+f/a/8r/0v/g/+T/5//t//X//P/8//r/
+P/4//T/9v/3//L/6v/h/9z/1//T/8//0P/R/9H/z//P/9H/0v/V/9z/4P/o/+7/7v/w
//L/8v/0//P/8v/0//X/9f/1//b/9//4//j/+P/4//n/+f/5//r/+//7//z//v8AAAIA
AQAAAP7//f8BAAIAAgACAAEAAwADAAMAAwACAAIAAgABAAEAAwAFAAUABQAFAAUACAAK
AAoACwAKAAkACQAIAAkACgANAA8ADwAPAA8ADwASABIAEgATABEAEwATABUAFQAUABQA
FAASABEAEQARABIAEgAQAA4ADwAPAA8ADQARAA0ADAAMAAwACwAKAAkACAAHAAYABQAE
AAYABwAIAAoACQAIAAcABgAKAAoACwAMAA4AEQAUABcAGQAZABkAGQAaABoAGgAZABkA
GwAbABwAGgAaABcAFgAWABYAFQAUABUAFAAUABQAEwARAA8ADQANAA0ADgAOAAoABwAE
AAQABQAGAAUABgAFAAQABAAEAAMAAgABAAAAAgACAAEAAQAAAAAA///9//7///8BAAIA
BgADAAMABwAHAAoADgARABUAIgAxAD4ATgBjAHcAhwCWAJ0AowCjAI0AbABOADIAEgDz
/9z/2v/o//D/8v/1//v/AwAIAAYABAAGAAYAAgD+//v/8v/q/+X/5P/j/9//3f/a/9X/
1f/Z/9n/1//a/+H/6v/u//D/9v/6//z//v/9/wAAAAAAAP7//////////v///wAAAAAC
AAIAAwADAAUABgAHAAcABwAIAAkACgAIAAgABwAHAAkACgAKAAoADQAPAA8ADwARABAA
EAAQAA0ADQAPABEAEQARABEAEQAUABYAFgAXABcAFwAYABgAFwAYABsAHQAfAB8AHwAf
ACIAIgAiACMAIQAjACMAJQAmACYAJwAoACMAIQAgAB8AIAAgAB4AHAAZABkAGQAXABgA
FwAVABgAFgAaABgAGAAYABgAFwAWABUAFAAWABUAFAAUABYAFgAWABYAGgAaABsAHAAf
ACEAIwAlACQAIwAiACEAIgAiACIAIQAjACUAJQAmACcAKAAmACYAJAAkACMAIgAiACAA
HwAeABwAGwAaABkAGQAZABoAGgAYABUAEgASABIAEgAQABAADgAMAAsACgAKAAoACgAK
AAgACAAHAAcACQAKAAoACQAHAAcACAAIAAoACwANAA0ACwAMABIAFwAdACQAMQBGAFoA
ZwB5AJEAogCrAK8ArQCdAH4AXgA8ABYA9f/i/+L/7P/0//r/AQAJABMAGgAYABQAGAAe
ABoAFAAPAAoAAgD7//j/9f/x/+//6v/j/9//4f/j/+P/6P/x//j//P/8/wAABAAGAAQA
BgAKAAsADAAMAA0ADQANAAsACwALAAoADAAOABEAEwATABIAEQAPABAAEgAUABYAFgAW
ABUAFQAVABYAFgAWABUAFwAXABcAGQAYABgAGAAZABkAGwAdAB8AHwAfAB8AIgAkACQA
JQAkACMAIwAiACEAIgAlACcAKAApACoAKwAsACwALAAtAC0ALwAvADEAMQAwADAAMAAw
AC8ALwAvAC4ALAAoACQAJgAnACgAJwAkACEAHQAeACIAIgAhAB4AHAAcABwAHAAdAB4A
HwAgAB8AHQAbABoAHwAgACEAIgAhACAAIAAgACEAIwAlACcAKAApACoAKwAsACwALAAr
ACgAKQAoACgAKQAqACgAKAArACwALAAsACkAJgAkACIAJAAjACIAIQAdAB0AHgAeAB0A
GwAZABoAGQAYABUAFAAVABQAFAAUABMAEgARABAAEQASABIAEwAVABgAGgAbABgAFwAX
ABYAGgAbABkAGQAZABoAHAAhAC0AOgBDAEwAXABxAIEAjwCiAK8AtwC9AL8AsgCQAGYA
QgAfAAIA9P/4/wAABgAPABkAIQAuADYANgA2ADYANgA8AEEAPgA2ACkAIgAfAB0AFwAU
ABEACwAFAP///f/+/////v/+/wIACAAMAAwADgARABQAFAAUABUAFwAYABkAGgAbABwA
HAAaABoAGwAbAB0AHgAfAB8AIgAkACYAKAAnACYAJAAjACkALAAuADAALgAvAC4ALQAu
AC4ALwAwADIAMwA2ADkANgA1ADQAMwA0ADYANgA3ADcANwA4ADgAPAA+AEIARQBEAEMA
QgBBAEYARgBGAEcASABLAEwATwBMAEoASQBIAEYARQBFAEUASABIAEYARABDAEMAQwBB
AEIAQQA/AEIAQgA+ADkANgA3ADgAOQA6ADkAOAA3ADYAOgA7ADwAPgA9ADwAOwA6ADkA
OAA4ADgAPAA/AEIARQBCAEEAQAA/AEAAQABAAD8AQABDAEQARgBFAEQAQAA+AD8AQABA
AEAAPgA6ADcANAA3ADcANwA3ADUANQA2ADYAMwAvACsAKgAsACwAKgAqACYAJAAjACIA
IgAiACIAIgAfAB4AHAAbAB0AHgAeAB0AHwAhACQAJgAkACUAIwAhACEAJgAoACsALQA4
AEcAVABmAHUAgQCNAKAAswC7ALsAtQCiAIoAcgBWADMADADo/+L/9v8IAA8AFwAhACYA
LgA6AEAAPgA+AEIAQQA4AC4AKwAqACsAKwApACIAGwAPAAUA/////wAA/f/4//b/9v/+
/wQABAAIAAwAEAARABIAEwAVABYAFwAaAB0AIAAiAB8AHAAaABcAGgAcAB4AHwAhACIA
IwAkACQAJAAjACMAJAAkACMAIgAjACUAJQAlACcAJgAmACYAJQAlACcAKQArAC0ALwAx
AC8ALgArACkALAAtAC8AMAAvADAAMwA1ADcANwA3ADcAOAA4ADgAOQA7AD0APQA/AD8A
PgA+AD4AOwA5ADgANwA6ADoAOAA2ADgAOQA6ADkANQAxACwALAAsAC4ALAAuAC4ALgAu
ACsAKgApACgAKwArACsALAAsACwALAAsAC0ALAAsACwALAAtAC4ALwAxADEAMQAxADQA
NAA0ADMAMQAzADMANAA0ADQAMQAwAC4ALgAtACwALgAsACsAKgAqACkAKAAnACMAIwAk
ACQAIgAfABwAHAAbABoAFwAWABUAFAAUABQAEwASABEAEAAOAA4ADQANAA0ADgAOAA0A
DQANAA4ADgAQAA0ADQANAA8AEAAQABUAHQAmAC8APgBOAF8AcQCDAJIAoQCrAKsAowCQ
AHAAUAAwAA0A7P/U/9T/5P/u//H/8f/5/wYAEgAaABwAGgAaABoAFQASABYAEwAIAP//
+f/1//T/9f/z/+v/5f/h/9r/0//Q/9T/3P/i/+L/5P/s//D/9P/1//b/9P/1//X/9f/2
//f/+P/4//j/+P/5//n/+v/6//r/+f/7//z//f/+/wAAAAD/////AAAAAP///v///wEA
AQABAAIAAgADAAQAAgABAAIAAwADAAMAAwADAAMABAADAAMABgAHAAkACgAKAAoADAAN
AA0ADQANAA0AEgASABIAEwAQABEAEAARABMAEgASABIAEgARABEAEQAQABAADgAMAAsA
CwALAAkACQAHAAQABgAGAAYABAAEAAQABAACAAIAAgACAAIAAQAAAAAAAgACAAIAAgAE
AAQABQAGAAkACwANAA8ADwAPAA8ADwASABIAEgARABEAEwATABQAFAAUABEAEAASABIA
EQAQAA0ACgAIAAYACQAJAAkACQAHAAcACAAIAAQAAQD+//7/AAAAAP7//v/6//j/9//2
//j/+P/4//j/9v/2//X/9f/z//T/9P/z//P/8//0//T/9P/x//H/9f/3//r//v8BAAUA
EAAfADQARgBTAGMAeQCKAJMAmQCZAIcAagBMADAADADp/87/wv/K/9L/1v/b/+X/7//6
/wAA/P/4//j/9P/s/+v/7P/m/9//1v/P/9P/1//W/9H/y//J/8f/xf/E/8X/yv/S/9r/
4P/k/+L/4v/k/+j/6f/q/+r/6//r/+v/7P/t/+7/7v/s/+z/7f/t/+//8P/x//H/8f/y
//P/9P/2//b/9f/1//b/9v/1//T/9//5//n/+f/5//j/+P/4//j/+f/8/////v/9//z/
+//6//z//P/9//////8AAAAAAQACAAUABwAHAAcABwAHAAkACAAHAAcABAAFAAQABQAG
AAYABwAIAAgABwAHAAcABgAGAAQAAgD////////9/////f/6//z//v/8//z//P/8//z/
+//6//n/+P/2//X/9P/0//b/9v/2//b/+f/6//z//v///wEAAwAFAAUABQAFAAUACQAK
AAsACwAJAAsACwAMAAkACAAEAAIAAgACAAEAAAACAAAA///+//3/+//5//f/9v/3//n/
+v/2//P/8P/w//D/8P/u/+7/7v/s/+v/6v/q/+r/6v/q/+v/7P/s/+3/7P/s/+v/6f/r
/+v/7P/s/+j/6f/t/+3/6//s//L/9////woAFwAqAEAAVQBnAHcAggCNAJEAiQBxAFIA
OgAcAPb/1f/E/8L/zP/S/9L/1f/d/+f/7P/q/+r/7v/s/+r/6P/h/9b/zv/J/8L/wf/B
/7//uv+3/7f/uf+9/8H/xv/L/87/0v/a/9z/3P/e/+L/4v/k/+P/4v/k/+X/5f/l/+j/
6f/q/+r/6f/o/+j/5//r/+z/7f/t/+z/7P/s/+z/7P/s/+v/6//r/+z/7P/s/+//8f/x
//H/8//y//L/8v/v/+//8f/z//X/9f/1//X/9P/2//b/9//3//f/+P/4//n/+v/9////
/v/9//z/+//+//7//v///wEAAwADAAUAAgAAAP///v/+//3//f/9//v/+v/3//T/8//z
//P/8f/0//P/8f/0//D/6v/s/+z/7P/s/+3/7v/v//D/7v/t/+z/7P/s/+z/7P/s/+7/
7v/v//D/8v/1//j/+//5//n/+f/5//z//P/8//v//P///wAAAgACAAIA///+//3//P/6
//j/+//6//r/+v/5//f/9f/z//H/8f/y//L/7v/r/+j/6P/q/+r/6P/o/+X/4v/g/97/
3//g/+H/4v/g/+D/3//f/93/3v/e/93/3v/f/+H/4v/i/93/2//h/+P/4v/m/+//9f/6
/wUAFAAmADUASQBdAG4AewCFAIcAeQBaADwAJAAIAOH/vP+w/7z/xv/M/9P/2f/f/+T/
5P/i/+T/5P/i/+L/3//W/8r/xf/C/7v/t/+1/7T/r/+t/63/rf+v/7T/u//A/8T/xv/K
/9D/1P/W/9b/2P/X/9b/1v/X/9f/1//W/9f/2P/Y/9j/2P/Z/9n/2f/a/9v/2//b/9z/
3f/e/9z/3P/b/9v/4P/i/+P/5P/j/+X/5f/l/+T/4v/h/+D/4f/h/+P/5f/o/+n/6v/r
/+r/6v/o/+f/5//n/+j/6P/q/+z/8P/z//H/8f/x//H/9v/2//b/9//2//f/9v/3//n/
+P/4//j/9//3//j/+f/5//j/9f/y//P/8//z//H/8P/t/+n/6v/s/+z/6//q//D/7v/s
/+z/7P/s/+z/7P/s/+z/7f/t/+3/7v/y//L/8v/y//b/9v/3//j/+f/7//3///8BAAEA
AQABAAUABgAHAAcABQAHAAcACAAIAAgABQAEAAQABAADAAIAAwACAAIAAgD+//v/+P/1
//X/9f/2//b/9P/x/+7/7v/x//L/8f/y//L/8P/v/+7/7v/u/+7/7v/v//D/8P/x//H/
8v/y//H/8//1//j/+v/2//X/9//1//X/+v8AAAkAEQAcAC8ARABYAGkAewCNAJoAowCn
AJ8AiQBuAFQALAAAAN//1P/c/+r/8P/y//X///8NABQAFAASABQAFgASAA4ADQAGAP7/
+f/4//P/7//v//D/6//n/+X/5f/l/+b/5//m/+z/8P/y//r/AAACAAAAAgABAAAABAAH
AAkACwAOAA8AEAAQAA8ADgAOAA0ADwAQABEAEQAPABAAEQASABUAFgAWABcAFwAYABgA
GAAcAB8AIAAhACIAIgAjACQAJQAlACcAKQApACkAKQApACwALgAuAC8AMgAzADUANgA2
ADYAOAA5AD0AQQBFAEkASgBIAEYARQBHAEkASQBLAEkASABIAEgARwBHAEgASQBMAEwA
SgBIAEUARQBFAEMARgBFAEMARgBGAEYASQBGAEAAQgBCAEIAQgBDAEQARQBGAEYARQBE
AEQARgBGAEYARgBLAEwATgBQAE4ATwBQAFEAUQBRAFEAUQBVAFYAVwBXAFUAVwBXAFgA
VwBWAFIAUABUAFYAVwBYAFYAUgBPAEwATgBNAEwASwBKAEsATQBOAEkARQBBAEAAQQBC
AEEAQgA9ADoAOAA2ADcAOAA5ADoAPQA+AD4APwA9ADwAOgA3ADcANwA4ADgAPABBAD8A
OQA3ADwARABFAEUASgBXAGoAhACVAKEArQC8AMsAzwDPANEAyACwAI4AbgBJABwA/v8A
ABIAIAAlACsAMQA6AEoAVgBSAEwAVABgAF0AWABeAFsAPgAtADEANwA2ADEALQApACUA
JQAmACEAFAAMAAwAEgAgACwALgAwADQANQA2ADUANQA0ADMANgA3ADgAOAA5ADoAPAA9
AEEAQgBDAEMAQQBCAEMARABHAEgASABJAEsATABMAEwASwBNAE0ATQBLAEoASgBKAEwA
TQBQAFMAUwBTAFMAUwBRAFIAUQBRAFIAUQBRAFAATwBQAFMAVQBZAFsAXQBfAF8AXgBd
AF0AYQBlAGcAawBqAGgAZwBmAGIAYQBhAGEAZABmAGYAZgBoAGkAagBpAGYAYQBbAFoA
XgBcAF0AYABiAF0AWgBXAFQAUgBSAFIAUgBTAFMAUwBUAFYAVgBWAFYAWgBaAFsAXABc
AF0AXgBfAF0AXQBdAF0AYgBiAGIAYQBfAGEAYQBiAGQAZABhAGAAYQBiAGIAYgBgAF4A
XQBcAF4AXQBcAFsAWABXAFcAVgBWAFMAUABQAFAAUABOAE4ATABKAEkASABJAEoASwBM
AEoASABFAEMARABGAEcARwBHAEcASABIAEgARwBHAEcARwBKAFAAVQBdAGoAdQCGAJYA
owCtALsAzADZAN0A4QDZAMAAoACCAGIAPwAeAAoADAAaACQALQA1AD8ATABYAF4AWgBU
AFYAWABTAFAATgBHADoAMwAxADEAMAAxAC8AJQAbABcAFgAXABgAGAAWABYAHAAmAC4A
LwAyADIAMgAxADEAMAAvADAAMQAyADIANAA0ADUANQA5ADoAOwA7ADoAOgA6ADoAOAA4
ADcANwA6ADwAPQA+AD0APwA/AD8APgA8ADsAOgA7ADsAPQA/AD4APQA8ADsAOwA8ADsA
OwA6ADkAOQA4ADoAPABAAEMARQBFAEUARQBHAEYARQBFAEMARQBFAEcARQBEAEQARABB
AD8APgA9AD4APgA8ADoAOwA7ADsAOQA6ADkANwA6ADYAMgAxADAALwAuADAAMAAwADAA
MAAvAC4ALgAvAC4ALQAsACsAKgAqACoALAAvADIANQA2ADcAOAA5ADoAOgA6ADkAOQA7
ADsAPAA8ADwAOQA4ADkAOgA6ADoAOQA2ADQAMgAyADEAMAAvAC8ALwAwADAALQApACUA
JAAkACQAIgAiACEAIAAgACAAHgAeAB4AHgAcABwAGwAbABgAGAAXABUAFgAXABkAGgAa
AB0AHQAdAB0AHgAeACMAKQAuADkASgBiAHUAhQCVAKYAtQDBAMUAuwCiAIIAZABAABsA
+P/i/+L/8v/6////BQAPABgAHgAeAB4AIAAeABoAGQAWABAACQAAAPv/+f/5//r////9
//f/9f/1//L/7//y//r/BAAIAAwAEgAWABUAGAAYABgAGAAZABkAGQAYABkAGgAaABsA
HAAeAB8AHwAgACEAIQAjACQAJQAmACgAKAAnACcAKAAoACcAJgAqAC0ALgAvAC8ALgAu
AC4ALwAvADEAMwAzADMAMwAzADIANAA0ADUANwA3ADgAOAA3ADgAOwA9AD8APwA/AD8A
QwBEAEUARwBFAEUAQwBDAEMAQgBCAEIAQgBBAEEAQQBCAEIAQAA+AD4APwBAAD8APAA5
ADUANgA3ADgAOAA4ADkAOQA6ADsAOQA5ADkAOQA7ADsAOwA7ADkAOgA6ADoAPgA/AEAA
QwBEAEcASQBLAEsATABLAEoATQBOAFAAUQBPAFAAUABOAE0ATABMAE0ATABNAEgARwBG
AEUARgBHAEwASgBGAEcARgBEAEQARABEAEMAQgBBAEAAPwA+AD0APAA6ADoAOgA6ADwA
PAA8AA==
         </WaveFormData>
      </LeadData>
      <LeadData>
         <LeadByteCountTotal>10000</LeadByteCountTotal>
         <LeadTimeOffset>0</LeadTimeOffset>
         <LeadSampleCountTotal>5000</LeadSampleCountTotal>
         <LeadAmplitudeUnitsPerBit>4.88</LeadAmplitudeUnitsPerBit>
         <LeadAmplitudeUnits>��V</LeadAmplitudeUnits>
         <LeadHighLimit>2147483647</LeadHighLimit>
         <LeadLowLimit>268435456</LeadLowLimit>
         <LeadID>V5</LeadID>
         <LeadOffsetFirstSample>0</LeadOffsetFirstSample>
         <FirstSampleBaseline>0</FirstSampleBaseline>
         <LeadSampleSize>2</LeadSampleSize>
         <LeadOff>FALSE</LeadOff>
         <BaselineSway>FALSE</BaselineSway>
         <ExcessiveACNoise>FALSE</ExcessiveACNoise>
         <MuscleNoise>TRUE</MuscleNoise>
         <LeadDataCRC32>4208996883</LeadDataCRC32>
         <WaveFormData>
4P/g/+D/4P/h/+L/4//k/+f/6P/p/+r/6v/q/+r/6v/t/+7/7//w//H/8v/z//T/9v/2
//b/9v/4//j/+P/4//n/+v/7//z//v/+//7//v/+//7//v/+/wAAAAAAAAAA/v/+//7/
/v/9//z/+//6//n/+P/3//b/8//y//H/8P/w//D/8P/w/+3/7P/r/+r/6P/o/+j/6P/m
/+b/5v/m/+n/6f/o/+j/5v/n/+f/5//o/+n/7P/u/+7/7v/w//H/8//0//X/9v/3//j/
+f/5//v/+//7//3/+//7//v/+f/7//z//P/7//n/+f/2//X/9f/1//T/9P/y//H/8P/w
/+7/7f/q/+j/6P/q/+z/7f/r/+n/5v/k/+L/4v/h/+H/5P/l/+b/5v/k/+T/5P/k/+H/
4f/h/+L/4v/h/+H/5P/n/+b/5P/l/+f/5f/k/+z//f8OAB8AMwBOAGUAdwCFAJAAjAB2
AFsAOQANAN//uf+o/6r/r/+r/6n/qf+s/7H/tf+1/7n/uv+6/7j/uP+2/7X/sf+x/7X/
t/+0/7P/tv+3/7j/uv+9/8H/wv/G/8n/z//W/9n/2//b/9z/3P/c/93/4v/i/+L/4v/j
/+P/4v/i/+L/4//j/+P/5v/n/+n/6v/q/+v/6//u/+//7//w//D/8v/z//P/8//z//T/
9f/1//b/9//4//r/+f/6//r/+v/+//7//v8AAAQABAADAAMABAAEAAYABgAEAAQABgAI
AAkACgAKAAsACgAKAAgABwAFAAUAAwADAAEA///+//3//P/8//7//v/9//n/+P/2//b/
9v/2//b/9v/3//X/8f/0//L/8v/y//L/8P/u/+z/6//s/+z/7f/u//L/8//0//X/9//5
//r/+//7//3//v/+//3//P/7//v//f///wAAAQACAAMABgAHAAUABQADAAMAAwACAAAA
//8BAP7//f/9//v/+v/6//j/+v/6//v//P/6//b/8//w//L/8v/x//D/7v/r/+n/6P/r
/+v/7P/t/+v/6//q/+r/6P/o/+j/5//p/+n/6v/q/+n/6//s/+3/6v/o/+n/5//p/+7/
9P8BABAAIQA1AE4AZwB5AIsAmACUAHwAXwBBABkA6f/B/7D/sP+1/7P/sf+z/7j/u/+7
/7v/v/++/7z/uv+8/7z/u/+9/7//vf+5/7z/vf+8/8H/xP/C/8X/y//O/9T/2//h/+L/
4//p/+v/7P/s/+z/7f/v/+7/7f/s/+7/7//v//D/7v/v/+//7//x//H/8v/y//T/9f/1
//j/+P/3//f/9v/4//n/+f/5//7/AAACAAMAAwADAAMABAAEAAYABwAIAAkACAAHAAgA
DAAMAAsACwAMAAwADgAOAA8AEAATABYAFQAUABIAEQAUABQAEgARABMAEwARABEAEAAN
AAsACQAGAAQABAACAAQAAQABAAAAAAAAAAAAAAD+//v/+//7//r/9v/2//b/9v/2//f/
+P/5//v/+f/4//j/+P/4//f/9v/1//b/+f/7//3//P///wEAAgADAAQABQAHAAYABwAH
AAcABwAHAAkACQAHAAcABQAFAAQABAADAAMABQACAAEAAQADAAIAAgAAAP3//P/8//z/
/f/6//j/9v/0//T/8//y//H/7//u/+7/7v/t/+3/7f/t/+3/7P/s/+z/7P/s/+v/7f/t
/+7/7v/t/+//7v/r/+r/6P/r/+3/7f/w//r/CQAWACkAPwBUAG0AgQCPAJoAlgB+AF0A
OwAPAOP/w/+0/7b/u/+5/7f/t/+6/73/vf+9/8H/xP/C/8T/yP/I/8X/xf/D/8H/w//E
/8P/wv/D/8L/xP/J/8v/zP/S/9f/3f/k/+f/6f/t/+7/7v/u/+//7//u/+3/7P/u/+//
7//w//H/8//0//X/9f/z//L/8P/x//P/9P/4//v/+//8//z//f/9//z/+//8//7/AAAB
AAEAAQABAAIAAgAEAAUABgAJAAoACwAOAA0ADAAKAAkADAAOABIAFAAUABQAFgAYABYA
FgAVABUAFAASAA4ACwANAA8ADwARABEADwAOAA0ACgAIAAgABgAGAAMAAwACAAIAAgAC
AAIA/v/7//v/+//+//3//P/8//z//P/8//n/+P/3//f/9f/0//T/9P/3//f/9//3//j/
+//9//////8BAAIAAgAAAAAAAAABAAAAAQABAAEABAAFAAgACQAJAAkABwAHAAcABgAE
AAMABQACAAEAAQABAAAAAAD+//3//P/8//z/+//4//b/9P/y//L/8f/w//H/7//u/+7/
7v/t/+3/7f/t/+3/7P/s/+7/7v/u/+3/6//r/+z/7P/t/+3/6v/r//D/8P/v/+3/7f/u
//b/BQAaAC8AQwBaAHMAhwCZAKgAqgCUAHMASwAbAOf/wf+0/7j/vf+//7v/tf+0/7//
y//L/8n/zP/Q/9L/1P/W/9P/zf/J/8f/yf/M/83/zv/L/8r/yv/P/9H/0v/W/9v/3f/g
/+X/5//r/+3/7v/v//H/9v/2//b/9v/4//n/+f/6//r/+//7//v//f/9//7//v///wEA
AgAGAAQAAwADAAIABwAJAAoACwANAA4ADwAPABAAEQASABQAFQAYABoAHAAcABwAHAAe
ACEAIgAiACMAIwAiACMAIgAjACQAJwAqACoAKgApACkAJwAmACMAIQAhACEAHwAfACIA
IQAhACEAHAAaABoAGAAaABcAFwAWABEAEAAPAA4ADgALAAsACwAKAAkABgAEAAcACAAJ
AAoACAAIAAgACQAHAAYABgAGAAkACQAJAAkABwAJAAoACwALAA0ADgAOABAAEgAUABcA
FQAVABQAEwATABMAFQAVABUAFQATABMAEQAQAA4ADQAQAA4ADgAPAA0ADAAMAAoACQAI
AAgACAAJAAYABAACAAIAAgABAAAA///9//z//P/5//f/9v/1//f/+f/6//z//v/+//7/
/f/7//n/+P/2//3////+//3//P/+/////f/7//7/CAAZAC4AQwBXAG4AgwCTAJ8ApgCo
AJoAfwBdADMAAwDZ/7z/uP/F/9H/z//J/8b/x//P/9X/2f/c/97/4P/k/+L/3f/b/93/
2//X/9b/1//Y/9v/3v/Y/9H/0//a/9z/2//d/+D/5//v//H/8v/y//L/8//2//b/9v/2
//v//f/+/wAAAAABAAEAAQACAAEAAQAAAAAAAQABAAQABQAFAAYABgAJAAsADAANABEA
FAAXABkAFgATABAADgAPABIAFAAWABYAFgAWABgAHQAeAB4AHwAiACIAJAAkACMAIgAj
ACQAIwAiACAAHwAjACQAIwAjACEAIQAfAB8AHAAZABcAFQASABAAEAAOABIAEQATABQA
DQAKAAcABAAFAAMABAAFAAIAAAABAAIAAwAEAAQABAAEAAUABAACAAEAAAD/////////
//3///8AAAEABQAJAAwADgAMAAoACAAHAAoADQAPABEAEAAPABAADwAPAA8ADQANAA4A
DgANAA0ACwAIAAcABwAKAAoACwAKAAcABgAGAAYABQACAAAA/v/8//z/+//6//j/9f/z
//L/8//z//T/9f/1//X/9P/0//f/+P/5//n/9//3//j/+P/3//X/9P/z//b/9v/1//f/
+//8//7/BwAWACUANwBMAGcAfQCNAJgAogCiAIsAaQBHAB0A6//A/7D/s/+3/73/w//E
/8n/zf/P/83/yv/M/9L/1P/U/9X/1f/P/8n/yf/M/83/0P/T/9T/0P/N/8//0P/U/9X/
0//U/93/5f/n/+n/6v/r/+3/8f/y//P/9P/1//X/9P/0//b/9//3//f/+//7//z//P/6
//v/+//+/wEAAwAGAAgACQAJAAgABwAHAAgACQAJAAkACQAJAAoACwAOABAAEgASABIA
EgAUABUAFAASABEAFAAUABYAFgAUABQAFgAYABkAGgAaABsAGwAaABcAFQAVABUAEwAT
ABMAEQAQAA8ACwAIAAcABAACAP/////+//r/+v/6//r/+f/3//j/+f/w/+7/7//w//H/
8v/w/+7/7P/r/+z/7P/t/+7/7f/t/+3/7f/r/+v/6v/p/+z/7//x//L/8v/y//L/8//z
//P/8v/x//P/8//1//X/9P/z//D/7//x//L/8v/z//P/8P/v/+//7//u/+7/7P/r/+r/
6v/q/+n/5v/k/+L/4f/g/97/3P/c/9v/2//c/9n/1//W/9X/1f/V/9T/1P/W/9b/1v/V
/9f/1//Y/9j/1//T/9L/1f/W/9L/1f/Z/9f/2v/m//X/BAAVAC0ASABfAG0AewCEAH4A
aABNACkA+//N/6f/kv+S/5f/l/+V/5f/nv+j/6f/p/+p/67/rv+s/6r/qv+l/6H/of+l
/6f/pv+p/6z/rf+s/7D/s/+z/7L/tP+5/73/xv/L/83/z//Q/9D/0P/R/9T/1P/U/9T/
1//Z/9r/3P/e/9//3//f/9//3//g/+D/4P/h/+H/5P/l/+X/5v/m/+v/7f/u/+//8f/y
//P/8//0//X/9v/4//f/+P/4//j/+v/6//r//P/+//7//f/9////AAADAAQAAgACAAQA
BgAFAAQAAgABAAMABAADAAMABQAFAAMAAwABAP///v/9//z/+v/6//j/+P/1//X/9P/z
//T/9f/2//L/8//w//D/8P/w//D/8P/w//D/8f/w/+7/7f/s/+//7//v/+//8f/z//T/
9f/0//f/+f/6//v//P/9////AAABAAEAAQABAAEAAwADAAUABQADAAMABAAEAAMAAwAF
AAIAAQABAP///v/+//z//f/8//z//P/5//b/9P/y//D/8P/v/+7/7//t/+z/7P/t/+3/
7v/v/+7/7f/r/+r/6P/o/+j/5//p/+n/6v/q/+3/7f/u/+v/6P/o/+n/7f/t/+7/9v8B
ABYAKwA9AFIAbQCDAJEAnACaAIYAaQBHAB0A7//H/7D/sP+1/7P/sf+x/7T/t/+1/7X/
u/+8/7z/vv/A/8D/v/+9/73/u/+5/7z/wf/E/8P/xP/I/83/z//S/9b/3f/j/+j/6f/p
/+v/6v/q/+r/6//u/+7/7v/u//D/8f/x//L/8v/z//P/8//1//X/9v/2//j/+f/5//z/
+//7//z//P///wEAAgADAAUABgAHAAcACQAJAAkACgAKAAwADQAOABAAEAAQABIAEgAS
ABEAEQASABIAFAAUABIAEgAUABYAFgAWABUAFQAUABQAEgARABEAEQAPAA8AEQAPAA4A
DQAKAAgACAAGAAYAAwADAAIAAQACAAMABAAGAAMA/////wAA///+//3//P/6//r/+v/7
//3//P/8//z//P/7//r/+f/5//v//P/9////AwAGAAgACAAIAAgACQAKAAsACwALAAsA
CwANAA0ADwAPAA0ADQAMAAwACwALAA0ACgAJAAkACAAGAAUAAgADAAIAAgACAAAA/P/5
//b/+f/6//r/+v/5//f/9v/2//T/8//z//P/9f/1//T/9P/x//D/7//t/+7/7//x//L/
9//z//L/9f/0//L/8f/v/+3/9P8CAA8AIgA5AFMAagB9AI8AnwCkAJQAegBbADUACQDd
/73/tP+6/7n/t/+3/7f/uv+9/7v/vf/B/8L/wv/C/8L/wv+//73/v//B/8H/wv/F/8L/
xf/K/87/zf/R/9b/3P/h/+X/5v/r/+3/7//w//D/8P/x//P/8v/x//D/8P/x//H/8v/0
//X/9f/1//n/+f/6//r/+v/7//v//v/+//3//f/8//7/////////AwAGAAkACwALAAsA
CwAMAAoADAANAA4ADgAOAA4AEAATABQAFAAVABQAFAAWABYAFAAUABYAGAAYABgAFwAX
ABgAGAAWABUAFQAVABMAEwAUABMAEwATAA8ADAALAAgACgAHAAcABgADAAIAAQAAAAAA
/f/9//3/+v/+//z//P/8//z//P/8//z//f/7//r/+v/6//v/+//7//v//f///wAAAQAE
AAcACQAKAAcABgAFAAUACAAJAAkACQAJAAkACwALAAwADQAMAA0ADAAMAAsACwAJAAYA
BQAFAAMAAgACAAAAAAAAAAEAAgABAP7//P/6//r/+v/5//j/9f/z//L/8v/0//P/8//z
//L/8f/v/+7/7//w//H/8f/v/+//8P/w//H/8f/y//P/8P/u//H/8f/v//D//P8PACYA
NQBNAGoAhQCVAJ8ApACYAIAAXwA3AAUA2f+9/7T/tv+3/7f/uf+7/77/wf/B/7//w//I
/8j/xP/E/8b/xf/D/8P/w//F/8b/xf/C/8X/yP/K/8v/z//Y/+D/4//l/+j/6//t/+v/
7//w//H/8//0//T/9P/0//X/9f/0//T/9f/3//j/+f/6//n/+f/4//r/+//7//7/AQAB
AAIAAgAEAAUABQAFAAcACAAJAAkACwALAAsADAAMAA4ADwAQABIAEgASABQAFwAYABgA
GQAZABgAGQAYABYAFgAYABoAGwAcABwAHQAcABwAGgAZABcAFwAVABUAFwAVABQAEwAS
ABAAEAAOAA0ACQAIAAYABQAGAAcACAAFAAEAAAD//wYABQACAAAAAAAAAAAAAAABAAIA
AwAFAAIAAAD///7/AAABAAIAAwAAAAEAAQABAAMABwAKAAwADgAOAA4ADwAPAA8ADgAN
AAsACwANAA0ADwAPAA0ADQAPABAAEAARABAADAAKAAkACwAKAAoACAAGAAQAAwACAAIA
AAD///7//P/8//v/+v/6//n/+f/6//n/9//2//X/9f/1//T/9P/3//j/+f/5//f/9//4
//j/+//5//r/+f/4//b/8//z//n//v8EAA0AHgAzAEcAXAB1AIsAmwCsALIArACRAGkA
OQAHAN3/xv++/7//wf/B/8P/yP/P/9P/0f/R/9L/1P/a/97/3v/b/9X/0f/T/9X/1v/V
/9j/2f/W/9b/1//b/97/4P/f/+P/6P/r/+3/7//z//T/9f/3//r/+v/6//r//P/9//3/
/v/+//////////////8AAAAAAwAFAAYACgAJAAkACgAKAA8AEQASABMAEgASABIAEQAU
ABUAFgAYABsAHgAgACIAIQAgAB8AIAAgACAAHwAfACIAIgAkACQAJQAmACkALAApACgA
JgAlACgAKAAmACUAJgAnACYAJwAkACEAHwAdABoAGAAYABYAGAAVABUAFAAQABAAEAAQ
AA4ACwALAAsADgALAAgABAAFAAYABwAIAAUABAADAAMABwAIAAoADAAKAAkACAAHAAYA
BwAHAAcACQANABAAEgAPAA4ADQANAA4ADwAPAA8AEAARABQAFQATABMAEQARABMAFAAU
ABUAEgAOAAwACwAMAAwADQAMAAsACgAKAAoACQAGAAQAAgACAAIAAQAAAP7/+//5//j/
+f/5//r/+//4//f/9f/0//b/9v/2//X/+P/5//v//P/3//n/+v/5//j/+P/7//n/9//6
/wIADwAgADMAQQBSAG0AiQCbAKgArACiAI8AdQBPAB0A6f++/6z/tf/B/8P/w//G/8f/
y//T/9f/1v/U/9j/2P/U/8//z//R/9f/3f/e/93/2v/V/87/zP/R/9f/2P/W/9X/2f/e
/+H/5f/r/+//8P/x//P/9v/2//b/9v/7//3//v8AAP7//f/7//n//P/9////AAACAAMA
AwAGAAUABQAGAAYABQAFAAQAAwAIAAoADAANABAAEQASABQAFAAWABcAGAAbABwAHQAg
ACAAHgAbABkAHQAeACEAIgAhACAAIQAiACIAIgAhACEAIgAiACAAHwAhACEAHwAfAB8A
HQAcABsAFwAUABMAEAASAA8ADwAOAA4ADgAOAA4ACQAFAAQAAwACAAEA/v///wAAAQAC
AP///v/9//3/AAAAAAEAAgADAAMAAwADAAEAAwAEAAUABQAHAAgACAALAAwADQAPABAA
EQARABEAEAAPABAADwAPAA8ADQANAAwADAALAAsADAAKAAoACwANAAwADAAKAAkACAAI
AAgABQACAAAA/v/9//z/+v/4//n/9//2//b/9v/1//X/9f/1//X/9P/0//T/9P/0//P/
8f/x//L/8v/1//P/8P/x//L/8P/v/+//8//2//z/BwAWACcAOwBSAGsAgwCXAKIApgCc
AIEAXwA3AAsA3f+6/67/s/+5/7f/sf+w/7f/v//F/8f/xv/G/8b/xP/G/8n/y//H/8X/
w//C/8f/zP/N/8r/yv/J/8f/xP/E/8X/z//W/9X/1//d/+D/4v/k/+f/6f/o/+f/5v/o
/+n/6f/q/+r/6//r/+v/7P/r/+v/6v/r/+3/7v/y//H/8f/y//L/8v/z//P/8//1//b/
9//3//r/+//8//7//P/+////AAAAAAAAAAACAAMAAgAAAP//AgACAAQABAACAAIABAAG
AAQABAADAAMABgAGAAQAAwAAAP///P/7//3/+//6//n/9//2//f/9v/2//P/8//y/+7/
7v/u/+7/6v/n/+f/5//o/+r/6f/o/+f/5v/l/+T/4//j/+X/5P/k/+T/5f/l/+X/5f/j
/+X/5v/n/+j/6//t/+7/7P/s/+z/7f/w//H/8f/x//H/8f/z//P/8//z//H/8f/0//T/
8//z//L/7v/s/+v/7P/s/+3/7P/t/+z/7P/s/+n/5v/k/+L/4//k/+T/5P/i/9//3f/c
/93/3f/e/9//3v/d/9v/2v/c/9z/3P/b/9r/2f/Z/9j/2//X/9j/2//c/9z/2//X/9X/
2v/q//3/EAAfADUAUgBpAHsAiwCWAIwAdgBZADUABQDX/7H/nP+c/5//nf+b/5//pP+t
/7H/r/+t/67/rP+q/6z/rv+v/7H/r/+t/7P/uP+3/7b/t/+6/7z/vf+9/8D/xP/J/8//
1P/X/9n/2//d/97/3//h/+P/4v/h/+D/5P/l/+X/5v/k/+X/5f/l/+f/5//o/+j/6f/r
/+z/8P/z//P/9P/0//X/9f/0//P/+P/6//z//f////////8AAAEABAAGAAgABwAGAAUA
BgAKAAoACQAJAAoACgAMAAwADAAMAA4AEAAOAA4ADQANAA0ADAAJAAcABAADAAAA//8B
AAEAAgADAAIAAAAAAP7//v/7//v/+v/2//b/9v/2//b/8//z//P/8P/y//L/8v/y//L/
8f/w/+//7//v/+7/7v/u/+//7//v/+//8f/z//T/9f/2//n/+//8//7//v/+////AQAD
AAQABQAEAAMABAADAAEAAQD/////AAAAAP////////z/+//7//n/+P/4//b/9v/2//f/
+P/1//L/8P/u/+7/7v/t/+z/7f/r/+r/6v/o/+f/5//n/+j/6f/p/+r/6v/q/+r/6f/p
/+n/6v/q/+f/6f/s/+v/5v/k/+X/4//l//D//v8RACYAPQBVAG4AgQCRAJ8AoACOAHQA
VwAtAPv/z/+z/6z/rv+t/6f/pf+p/67/s/+x/7P/uf+6/7r/vv+8/7b/tf+3/7X/t/+7
/7z/u/+6/7//wv/G/83/0//Y/9r/3f/h/+T/4f/h/+f/6P/o/+j/6f/u/+7/7v/u//L/
8//z//T/8//z//L/8f/0//X/9//4//b/9//3//r//f/9//7//v/+/////////wQABgAI
AAkACQAJAAkACgAKAAwADQAOABAAEAAQABIAFAAUABMAEwAUABQAFgAWABYAFgAYABoA
GQAYABYAFQAWABYAFAATABUAFQATABMAEQAPAA4ADQAMAAoACgAIAAYAAwADAAIAAAAA
AAAAAAD///3//v////r/9v/4//j/+P/4//n/+v/7//3/+//6//r/+v/7//v/+//7//v/
/f/+////AQAFAAgACgAHAAYABQAFAAcACQAKAAsACwALAA0ADQAPAA8ADQANAAwADAAL
AAsADQAKAAkACQAHAAYABgAEAAMAAgACAAIA///8//r/+P/5//r/+v/6//f/9f/0//T/
9v/1//X/9f/z//P/8v/y//D/8P/w/+//8P/x//P/9P/z/+3/7P/v//D/8P/x//P/8f/y
//z/CwAcAC8ARwBiAHsAjwChAKwApgCOAG8ATwAjAPH/w/+u/7L/t/+5/7v/u/+8/7//
v/+9/7//wv/G/8b/xv/E/8H/v/+9/7v/vf/A/8H/wv/D/8j/yv/N/9P/2P/e/+P/5f/o
/+3/7//v//D/8P/w//H/9P/0//T/9P/0//X/9f/2//b/9//3//f/+//7//z//P/8//3/
/f8AAAAA//////7/AgAFAAcACQALAAwADQANAAsACwALAAwADgAQABEAEgAXABgAGQAc
ABoAGAAVABMAFgAWABgAGAAaABoAHAAeAB4AHgAdAB0AHgAeABwAGwAZABkAFwAXABcA
FQAUABMAEQAQABEAEAAPAAsACgAIAAgACAAIAAgABQABAAAA//8AAP///v/+/wIAAgAA
AAAAAAAAAAAAAAAAAAEAAQAAAAAAAAADAAMAAwADAAUABwAIAAkACAALAA0ADgAOAA4A
DgAPABAAEQARABEAEQARABMAEwARABEADwAPABAAEAAPAA8AEgAQABAAEQAOAAwACwAI
AAUABAAEAAQAAwAAAP7//P///wAAAAAAAP///f/8//z/+//5//j/9//4//n/+f/6//j/
+P/4//f/+P/5//v//P/5//X/9P/z//L/9P/1//X/9//+/w4AIwA2AE0AZwCAAJMApwC1
ALQApACMAGsAOQABANf/wf+8/77/vf+5/7f/u//C/8f/yf/L/8v/zP/K/8r/yv/I/8f/
yf/N/83/y//M/8//0P/P/9L/1P/X/9v/3P/e/+P/5//q/+3/8//z//P/8v/x//H/9//4
//n/+v/6//v/+//8//r/+//7//v/AAABAAMABAADAAMAAgAEAAUABQAGAAYACQALAAwA
DQARABQAFwAZABcAFwAXABgAGAAaABsAHAAdABwAGwAcACAAIAAfAB8AIAAgACIAIgAf
AB4AHwAgACEAIgAiACMAIwAiAB8AHQAfAB8AHQAdABwAGQAXABUAFAASABIAEAAQAA0A
DQAMAAgABgAEAAIAAgABAAMABQAEAAMAAgAAAPz//v/+//7//v/+//7//v////7//P/7
//r/+//7//v/+//+/wEAAwAFAAMABQAGAAYABAAEAAQABQAHAAkACgALAAkACQALAAsA
CgAJAAYABQAIAAoACwANAAoABgAEAAMABAAEAAUABAAFAAQABAAEAAAA/P/5//b/9//4
//j/+P/0//H/7//u//D/7//v/+//8P/x//H/8v/v/+7/7f/r/+v/6//s/+z/8f/1//T/
7f/q/+z/7//v/+v/6P/u//3/EgAnADkATABlAH0AjQCYAKIAngCFAGcARwAVAN3/tP+m
/6v/sf+x/63/rP+x/7n/vf+9/7r/wv/M/8z/yv/R/9H/vf+z/7n/wv/H/8j/x//G/8b/
yf/N/8r/xP+9/73/xP/P/9v/3f/g/+L/5P/n/+j/5v/k/+L/4//j/+L/4v/l/+f/6P/p
/+v/6//s/+z/6//r/+r/7P/v/+//8P/w//L/8//z//P/9f/2//f/9//1//X/9f/2//n/
/P/+/wAAAAAAAAAAAgADAAIAAAD//wAAAAACAAIAAAAAAAIABAAHAAgACAAJAAgABgAC
AP//AwAFAAUABwAEAAEA///9//n/9v/1//L/8//x//L/8v/x//L/8//0//D/6//p/+f/
6P/n/+j/6v/q/+b/5P/i/+D/4v/i/+L/4//l/+T/5P/k/+T/4//i/+H/4v/l/+f/6f/o
/+v/7f/u/+z/7P/s/+3/7//x//L/8//w/+//8P/v//D/8f/w//H/9P/0//P/8//y/+7/
7P/r/+z/7P/t/+z/6v/o/+f/5v/m/+T/4//i/+D/4P/f/97/2//Z/9j/2P/a/9n/2f/Z
/9b/1f/T/9L/1f/W/9f/1//V/9X/1v/W/9P/0f/S/9P/0v/S/9X/1//Z/97/6v/3/wYA
EwAjADoAVQBpAHkAiACIAHIAVwA5ABEA4f+x/5L/jP+T/5X/k/+X/5r/of+p/6n/qf+m
/6j/rP+u/67/r/+t/6f/pf+n/6j/q/+u/6//qv+o/6f/qf+u/7L/s/+z/7b/uf/B/8f/
yf/K/8v/zf/P/87/zf/M/87/z//P/9D/0v/T/9P/0//X/9f/2P/Y/9b/1//X/9r/2f/Z
/9r/2v/f/+H/4v/j/+P/5P/l/+X/5//n/+f/6P/q/+z/7f/u/+//7v/t/+7/7//u/+z/
6//s/+z/7v/u//D/8P/y//T/9v/2//X/9f/0//T/8v/x/+//7//t/+3/7f/r/+r/6f/k
/+L/4v/g/+L/3//f/97/3P/c/9z/3P/c/9n/2f/Z/9b/0v/R/9D/z//O/9D/0P/Q/9H/
0f/Q/9D/0P/P/8//z//P/83/z//Q/9H/1P/X/9n/2v/a/9r/2v/b/9r/2//b/9v/2//b
/93/3f/f/9//3f/d/+D/4P/f/9//3P/Y/9b/1f/X/9b/1v/U/9P/0v/S/9L/z//M/8r/
yP/I/8j/x//G/8b/xf/F/8b/xf/D/8L/wf+//7//vv++/73/vP+7/7n/uf+5/7r/uv+5
/73/vP+7/7r/uv+3/7X/tf+2/7r/zf/i//f/CQAiADsAUQBlAHIAcABcAEMAIQDz/8P/
mf94/3D/df93/3X/d/94/33/gf+B/4H/hP+G/4j/hv+G/4X/g/9//33/gf+G/4f/jv+R
/47/jv+T/5H/jv+S/5v/of+o/6v/r/+x/7T/tP+0/7X/t/+2/7X/tP+0/7X/tf+2/7j/
uf+5/7n/uf+5/7r/uv+8/73/vf/A/8H/wf/C/8L/wf/B/8D/v//F/8j/y//N/83/zf/N
/87/zv/Q/9H/0v/S/9L/0v/U/9b/1v/V/9X/1v/W/9j/2P/W/9b/2P/a/9j/2P/X/9f/
2f/a/9n/2f/W/9X/0v/R/8//zf/M/8v/yv/I/8j/xv/I/8X/xf/E/8D/wP/A/8D/vf+5
/7j/t/+3/7f/t/+4/7r/uP+4/7j/tP+2/7b/tP+0/7X/uP+5/7j/t/+2/7f/uv+6/7r/
vP/A/8P/w//D/8H/wf/C/8T/xv/H/8f/yP/J/8n/yP/I/8b/xv/G/8b/w//D/8L/wP+/
/8D/v//A/8H/wP+8/77/vP+7/7r/uf+4/7f/tv+1/7T/sf+w/6//rv+r/6r/qf+o/6n/
qv+r/w==
         </WaveFormData>
      </LeadData>
      <LeadData>
         <LeadByteCountTotal>10000</LeadByteCountTotal>
         <LeadTimeOffset>0</LeadTimeOffset>
         <LeadSampleCountTotal>5000</LeadSampleCountTotal>
         <LeadAmplitudeUnitsPerBit>4.88</LeadAmplitudeUnitsPerBit>
         <LeadAmplitudeUnits>��V</LeadAmplitudeUnits>
         <LeadHighLimit>2147483647</LeadHighLimit>
         <LeadLowLimit>268435456</LeadLowLimit>
         <LeadID>V6</LeadID>
         <LeadOffsetFirstSample>0</LeadOffsetFirstSample>
         <FirstSampleBaseline>0</FirstSampleBaseline>
         <LeadSampleSize>2</LeadSampleSize>
         <LeadOff>FALSE</LeadOff>
         <BaselineSway>FALSE</BaselineSway>
         <ExcessiveACNoise>FALSE</ExcessiveACNoise>
         <MuscleNoise>TRUE</MuscleNoise>
         <LeadDataCRC32>639133031</LeadDataCRC32>
         <WaveFormData>
8P/w//D/8P/y//T/9v/4//r/+v/6//r//f/+////AAACAAIAAgACAAMABAAFAAYABwAI
AAkACgAMAAwADAAMAA0ADgAPABAAEgASABIAEgAQABAAEAAQABAAEAAQABAADQAMAAsA
CgAIAAgACAAIAAcABgAFAAQAAQAAAP///v/8//z//P/8//v/+v/5//j/9//2//X/9P/y
//L/8v/z//X/9f/1//X/8//z//L/8v/z//X/+P/5//n/+f/7//z//f///wAAAQAAAAIA
AwADAAIAAgADAAMABQAFAAUABQAFAAUABgAGAAMAAwABAAAAAgABAAEAAAD+//z/+v/5
//n/9//1//P/9f/2//b/9v/0//H/8f/v/+3/7f/t/+3/7v/v//D/7//v/+//7//u/+3/
7P/r/+r/6f/p/+v/7v/w/+7/7P/p/+f/5P/k/+v/9/8FABQAJwA+AFMAZAB1AIEAgQB2
AGYASwAkAPr/1//F/8L/wv+7/7b/tf+z/7b/t/+3/7v/vf+8/7v/uv+7/73/vv/A/8T/
x//G/8j/zP/M/83/0P/T/9T/1//Y/9v/4P/n/+n/6f/r/+v/7P/t/+3/7//v//D/8P/w
//D/8f/x//D/8P/w//H/9P/2//f/+P/2//b/+P/5//z//P/8//3/AQACAAIABAAFAAYA
BwAHAAkACgALAAsACgAKAAoACgANAA0ADwAPABEAEgASABIAEwAUABUAFQATABMAFQAV
ABYAFgAXABgAFwAWABQAFAASABAADgAMAAoACQAIAAcACAAHAAYABwAEAAMAAgACAAIA
AQABAAAAAgACAAAA/P/8//r/+v/6//r/+P/2//X/8//0//X/9v/3//j/+P/5//r//P//
/wAAAgACAAQABQAEAAQAAwACAAIABQAHAAgACAAJAAsADAANAAwACwAKAAkACAAIAAcA
BQAGAAUABQAGAAMAAwACAAEAAQABAAIAAwD///3/+//6//r/+f/4//j/9f/1//P/8//1
//X/9f/1//P/8//x//H/8f/x//D/8P/w//D/8P/x//H/8//y//L/8P/u/+v/6f/q/+z/
7//7/wcAFAAnAD4AUwBoAHsAiQCJAHwAagBTAC4AAgDf/8v/yP/G/7//uv+5/7n/vP+9
/73/v/+9/7z/vf/A/8H/wf/E/8j/xv/D/8b/yv/K/8z/z//O/9H/2P/b/+D/5//q/+n/
6//x//P/8v/y//L/8f/x//H/8v/y//T/9P/1//X/9v/2//b/9//5//r/+v/6//r/+v/8
//3//f/8//v/+//9//7//v8AAAQABgAIAAkACQAKAAsACwANAA4ADwAQAA8ADwARABEA
EQASABIAEgARABIAEwATABYAFwAaABsAGgAYABcAFgAWABYAFQAWABcAFgAVABQAEQAP
AA0ACwAJAAcABQAFAAYABQAEAAQAAgABAAEAAAAAAP7//P/8//z/+v/6//r/+v/6//v/
/P/+/////f/9//3//f/7//r/+v/6//v//f/9//7//f8AAAIAAgAGAAcACAAKAAsACwAK
AAgACAAJAAkACQAJAAkACQAJAAcACAAIAAcACQAHAAYABgAGAAcABwAHAAMAAQAAAP//
///9//v/+v/4//f/9v/2//X/9f/z//P/8f/x//H/8f/z//P/8f/x//H/8f/w//D/8v/y
//L/8//v//H/8P/u/+j/6P/t/+3/6P/o//H/+/8HABgALQBCAFkAbgB9AIkAiQB4AGYA
SQAgAPj/2//L/8j/yP/D/77/uf+5/7r/uf+5/73/wf/A/8P/xv/F/8X/xv/E/8b/yf/K
/8r/yv/M/83/0P/T/9T/1//a/93/5P/p/+v/7f/v/+//8P/x//H/7//v//D/8P/0//T/
9f/1//b/9v/2//f/9v/2//X/9P/1//b/+f/7//3//v///wEAAgACAAEAAgAEAAYACAAJ
AAcACAAJAAkACwAMAA0ADgAQABEAFAAVABQAFAATABIAFgAYABoAGwAZABkAGwAbABsA
GgAaABoAFgAUABEAEAARABIAEwAUABQAEwASABEADgALAAgABwAEAAMAAgACAAIAAQAB
AAAA/v/8//r/+v/8//7//v/+//7//v/+//v/+v/6//n/9//3//f/9//4//j/+f/6//3/
/////wAA//8CAAQABAAEAAMAAgACAAQABQAFAAQABQAHAAgACQALAAsACwALAAoACgAJ
AAcABwAFAAQABAADAAMAAgABAAAA///////////9//v/+v/5//f/9f/0//P/8//x//H/
8//z//P/8//x//H/7//v/+//7//u/+7/8P/w//D/8f/z//H/8P/w//D/7v/r/+f/5P/k
/+n/9/8LAB4ALwBGAF0AcgCFAJUAmwCOAHYAVwAsAPz/2f/J/8b/xv/D/77/tf+z/7r/
w//F/8H/w//I/8n/zP/N/8n/xP/E/8b/y//Q/9D/0P/Q/8//0P/V/9r/3f/e/+H/4v/j
/+f/6//t/+7/8P/y//P/9f/1//b/9v/4//j/+f/5//z//P/8//3//f/+//7//v8AAAAA
AgADAAIAAgACAAMABgAIAAkADAALAAwADQANABAAEgAUABUAGgAcAB4AIAAfAB8AIQAh
ACEAIgAiACIAJQAmACcAJwApACkAKwArACsAKgAqACoAJgAkACEAIAAhACAAHwAeAB0A
HQAdAB0AGgAXABQAEwATABMAEwAUABEADwAOAAwADAAKAAgACAAIAAgABgAEAAUABgAH
AAgABgAGAAcABwAHAAcABwAHAAUABAAEAAQAAwAFAAUABgAFAAgACgAKAA4ADwAQABIA
FAAVABUAFAAVABcAGAAZABgAFwAWABUAEwASABAADQAOAA0ADQAOAAsACwAKAAkACQAJ
AAoACwALAAkABwAGAAQAAwACAAIA//////3//f/8//v/+v/5//v//f/9//////////7/
/v/6//j/9v/1/////f/8//z/+v/6//v/+f/2//j//f8JAB0AMABDAFgAawB6AIkAlwCd
AJYAhABpAEIAFADt/9P/yv/U/9v/1v/L/8P/wv/J/83/0f/T/9L/1f/a/9f/0//U/9b/
1v/V/9b/1v/Y/97/4f/e/9v/3v/h/+L/4f/i/+f/7f/1//f/9v/2//b/9f/4//n/+//8
/wAAAAABAAEAAAAAAAAAAQADAAQABAAEAAQABAAGAAcABwAGAAUABQAIAAoACwAOABEA
FAAXABkAFgAWABYAFQAVABYAFwAYABkAGQAbABsAHQAgACIAJAAjACQAJQAlACMAIwAl
ACUAJQAkACQAJAAjACIAIAAgAB8AHgAdABwAGAAXABYAFQATABEADwAPAA8ADwAPABAA
CwAJAAgABgAHAAYABQAGAAQAAAACAAIAAgACAAIAAgADAAMAAgABAAAA//8AAAAAAQAC
AAEAAQD///7/AgAGAAkACgAIAAcABgAGAAsADQAOAA4ADAANAA0ADQALAAsACwALAA0A
DgAOAA0ACwAJAAgACAAKAAsACwALAAcABQAEAAMABAADAAIAAgABAP///f/8//j/9//0
//P/9v/3//j/+f/3//f/9f/1//f/9//2//b/9v/2//b/9//1//P/8v/w//L/9P/x//H/
8v/u/+//9/8BAAwAGwAwAEkAYgB1AIMAjQCQAIIAawBQACoA/f/X/8b/wv+//8D/v/+/
/8D/wf/D/8P/wf/E/8X/xv/H/8X/xP/C/8D/wf/G/8j/yv/O/9H/zv/N/9L/1//Y/9f/
1v/X/93/5f/l/+b/6P/q/+v/7f/v//L/9P/z//L/8v/x//L/8v/y//P/9//4//j/+P/4
//j/+v/7//3//v///wEAAgACAAEAAgABAAIAAwADAAQABgAIAAkADQAOAA8AEAARABEA
EwATABEAEgASABIAFQAWABcAFwAXABcAGQAZABkAGAAYABgAFwAWABQAFAAVABQAEwAS
AA4ADQAMAAsABwAFAAMAAwAAAP///v/+//r/+f/5//j/+//6//n/+v/0//L/8//0//X/
9v/z//L/8v/x//P/8//z//P/9P/0//X/9v/0//X/9P/0//X/+P/6//r//f/9//3//v/9
//3//P/6//v//f/+/////v/9//z/+//8//7///////3/+//6//r/+v/7//v/+//4//f/
9//3//f/9f/z//L/8P/v/+7/7v/s/+3/7P/t/+r/6f/o/+f/6f/p/+f/5//l/+X/5P/k
/+f/6P/p/+v/6f/j/+L/5v/k/+L/4//l/97/3v/p//f/AwASACcAQABVAGIAbwB9AH8A
dABiAEUAHADy/9H/u/+0/7b/s/+u/6v/rf+y/7P/tf+3/7n/uv+5/7j/t/+1/7L/tP+6
/7v/vP++/8L/xP/H/8r/yf/K/8v/zv/R/9b/3f/h/+H/4f/h/+L/4//j/+X/5f/m/+b/
6f/q/+z/7f/s/+z/7P/t/+3/7v/u/+7/7v/u//D/8f/0//T/9P/1//j/+v/7//7///8A
AAEAAQABAAIAAwADAAMABAAFAAYABwAHAAkACQAJAAoACgAKAA0ADgAPAA8ADQANAA8A
DwAOAAwACwAKAAoACgAJAAoACwAKAAkACAAFAAMAAQD//////f/7//v/+v/5//j/+P/4
//f/9//2//T/8v/w//L/8v/y//L/8v/y//P/8//y//H/8P/v//D/8P/x//L/8f/z//P/
9P/1//j/+v/6//v/+//7//z//P/9//3//P/9////AAABAAEAAQABAAEAAQACAAIAAQAD
AAEAAAAAAP7//f/7//n/+v/5//n/+f/3//X/8//y//H/7//t/+z/6v/r/+r/6//t/+3/
7f/t/+z/6//o/+f/5f/l/+T/5P/l/+b/5//p/+v/6//o/+b/5P/i/+H/4//i/+L/5f/t
/wEAFgAlADYATwBiAHMAfwCBAHgAaABNACYA+v/V/7//vP++/7n/tP+t/6v/rP+r/63/
sf+1/7b/t/+6/7n/uf+6/7r/uP+5/77/wP/E/8j/x//K/8//0v/T/9j/2//i/+P/4//l
/+X/4//k/+X/5f/m/+f/6f/q/+r/6v/r/+v/7P/s/+z/7f/w//L/8//0//P/8v/z//P/
8v/y//L/8//2//j/+f/8//3//v//////AAACAAQABQAFAAYABwAIAAkACQALAAsACwAM
AAwADAALAAwADQANAA0ADQAPAA8ADQAMAAwADAALAAoACAAIAAkACAAHAAYABgAFAAQA
AwD///3/+//7//z/+//6//r/+v/5//n/+P/4//b/8v/y//T/8v/y//L/8v/w//D/8f/x
//P/8//z//P/8v/w/+//7v/t/+//7//w//T/+P/7//z/////////AAABAAEAAAD+//7/
////////AQABAAEAAQABAAIAAgABAAEA///+//7/+//7//r/+f/6//n/+f/5//b/8//w
/+7/8P/x//L/9P/v/+//7f/t/+v/6//r/+v/7f/t/+v/6//o/+f/5f/k/+b/5v/m/+f/
7//p/+r/7P/q/+j/5f/h/97/4P/p//f/BwAcADMASgBdAGwAfwCJAIEAcABcADsADgDo
/8v/v//A/77/t/+y/6//r/+w/6//sf+3/7n/uv+5/7r/u/+7/7z/vv++/7//wP/E/8L/
xP/L/87/z//S/9f/2v/f/+D/4//n/+n/6f/r/+z/7f/t/+3/7f/u/+7/7//u/+7/7f/v
//D/8f/z//P/9P/0//T/9v/2//j/+f/4//j/+P/5//n/+v/6//z///8CAAUABwAJAAoA
CwALAAoACgAKAAoACwALAA0ADQAOABAAEQASABEAEgATABMAEQARABMAEwATABIAEgAS
ABIAEgARABIADwAOAA0ADAANAA0ADQANAAkABwAFAAUAAgABAAAAAAD9//v/+v/4//n/
+P/3//j/9v/4//b/9v/2//b/9v/2//f/9//2//X/9P/z//X/9P/0//T/9f/3//f/+P/8
/wAAAwAEAAIAAQAAAAAAAgADAAMAAgADAAUABgAHAAkACQAJAAkABwAIAAgABwAFAAMA
AgACAAEAAQAAAP//AAD////////9//v/+f/4//r/+f/4//j/8//z//H/8f/x//H/8f/x
/+//7//t/+3/7v/v/+//8P/w//D/8P/x/+3/7//w//D/7P/q/+n/5//i/+L/6//9/xEA
IAA1AFIAawB6AIUAiwCFAHYAYgA/ABAA6v/R/8X/wv/A/7v/uP+3/7f/tv+1/7X/uf+/
/8D/v/++/8P/w//C/8L/wv/D/8b/yP/G/8j/zf/O/9H/1v/d/+T/5//o/+n/6//t/+v/
7P/u//D/8f/x//H/8v/y//L/8v/z//P/9//4//n/+//6//r/+f/4//j/+P/6//v//v/+
//7///8DAAQABAAGAAcACAAJAAkABwAIAAkACQANAA4ADwAQABMAEwAVABUAGAAaABsA
HAAaABoAGgAZABgAFwAYABcAGgAaABsAHAAZABgAFgAWABUAFAATABIAEQARABEAEQAO
AAsACAAHAAQAAwACAAIAAgABAAEAAAD+//z/+v/6/wAAAAD+//z/+v/6//r/+v/7//z/
/v////z/+//6//n/+//6//r/+v/5//v/+//8////AgAEAAQABQAFAAUABgAGAAcABwAG
AAYABwAHAAcABwAHAAcABwAIAAoACwALAAoABwAFAAQABQAFAAQAAwABAP///v/9//z/
+//6//r/+P/3//b/9v/0//X/9P/1//T/8//y//H/8//z//H/8f/z//P/8v/y//T/9P/0
//X/8//z//T/9v/0/+7/5//l/+j/7v/z//n/BwAaAC0AQgBbAHIAgwCTAJsAmACKAG0A
QgAUAO3/1f/K/8T/w//C/8H/wf/G/8n/x//H/8n/yv/P/9T/0//R/87/zP/O/9H/0P/Q
/9b/2P/Z/9j/2//e/+P/5P/l/+b/6f/r/+v/7//x//T/9//5//v/+//8//z//f/8//z/
+//8//z//P/9//3//v/+//7/AAACAAYACQAJAAgABwAHAAoADAANABAAEAAQABAADwAQ
ABIAFAAVABgAGgAcAB4AHwAfACEAIQAfACAAIAAgACMAJAAlACUAJQAlACcAJwAmACQA
IwAiACIAIgAhACIAIwAiACEAIAAcABsAGgAZABcAFQATABMAEgARABAAEAANAAsACgAI
AAgABgAEAAQACAAGAAQAAAACAAIAAgACAP///v/+//3/AQADAAUABwAGAAQAAwACAAIA
AwACAAIABAAIAAsADAAKAAkACAAIAAwADQANAAwADgAPAA8ADwAMAAsACgAJAAwADgAP
AA8ADgALAAkACAAKAAsACwALAAgABwAHAAcABwAFAAMAAgAAAP///v/+//n/+f/3//f/
+P/5//r/+//4//f/9P/z//X/9f/0//T/9v/2//b/9//x//X/+P/4//b/9P/1//P/7v/u
//P/+/8JABgAJwA2AFEAbAB/AI8AmQCUAIgAdwBYACoA+f/T/77/wv/L/8j/w//D/8T/
w//F/8f/x//G/8f/yP/H/8X/xP/I/8z/0f/U/9T/1P/U/9H/0P/V/9r/2f/Y/9n/3v/h
/+P/5f/r/+7/8P/y//P/9P/1//f/+P/7//z//v///////v/9//3///8AAAAAAAAAAAAA
AgADAAQABAAEAAUABAAEAAMABAAIAAoADAANABAAEgAUABUAFwAYABkAGgAdAB0AHwAf
ABwAHAAbABoAHQAgACMAJQAiACEAIgAhACEAIAAgACAAIAAgAB8AIAAhACAAHwAeABkA
FwAVABMAEAANAAoACQAKAAsADAAOAAwACwALAAoABwAEAAEAAAAAAP7//v///wAAAQAC
AAEAAAAAAP//AAABAAIAAwADAAIAAgACAAAAAQAAAAAA//8CAAQABAAJAAsADQAQABAA
EQARABAADQANAAwACwAJAAkACQAJAAkACgAKAAkACgAJAAkACgAKAAsACwALAAoACQAJ
AAkABQADAAEAAAD///3/+//6//n/+f/3//f/+f/5//n/+f/3//f/9f/1//f/9//2//b/
9f/0//P/8//1//X/8v/y//L/8v/v/+3/7v/u//P/+/8HABYAKQA8AFUAbgCBAI0AlwCU
AIIAawBKACIA+f/X/8j/yv/J/8L/uf+3/7r/v//B/8P/xf/E/8P/wv/F/8v/zP/K/8r/
y//M/9D/1P/U/9H/0v/T/9L/0//S/9X/3v/j/+P/5f/r/+7/8P/y//P/8//z//T/9P/0
//T/9f/1//b/9v/2//f/9//4//j/+P/5//r//f///wIAAgACAAMABAAEAAMABAADAAQA
BQAFAAcACgANAA8AEQASABMAFAAVABUAFwAXABYAFgAVABQAFwAYABkAGQAXABcAGQAZ
ABkAGAAYABgAGQAYABYAFgAUABIAEAAOAA4ADQAMAAsACwAJAAcABwAGAAUABAAEAAAA
//////7//f/6//f/9v/6//z/+//6//n/+P/3//b/9v/1//X/9f/1//X/9v/2//f/+P/4
//n/+P/4//n//P/+//7/////////AAACAAMAAwACAAIAAwADAAMAAwADAAMAAwAEAAYA
BwAHAAQAAQD///7//v////////8AAP////////v/+f/3//b/9v/1//T/9P/v/+//7f/t
//D/8f/y//P/8P/v/+z/6//t/+3/7P/s/+v/6v/p/+n/6//p/+j/6v/o/+j/5//h/9z/
4P/t//v/CQAaAC8ASABfAHAAgwCPAIsAgABuAE0AIgD4/9X/v/+6/7j/s/+u/6v/r/+2
/7n/t/+1/7f/tP+z/7T/t/+7/77/vP+8/8H/xP/G/8b/yP/L/8z/zf/O/9H/1v/Z/97/
4f/l/+X/5//o/+r/7P/t/+3/7f/u/+7/7v/u/+//7//u/+7/7v/v//H/8v/y//L/8//0
//f/+f/8//z//P/9//z//P/7//z/AAACAAQABQAHAAgACQAJAA0ADgAPABAAEAAPABAA
DwARABIAEgASABEAEgATABMAFQAVABcAFwAVABQAFAAUABMAEgAQABAADQAKAAcABAAE
AAUABgAHAAcABQADAAMAAgABAAAAAAD9//v/+v/4//r/+P/2//b/+P/4//b/9v/2//b/
9f/0//T/8//y//H/8P/v//L/8v/z//T/9//5//n/+v/5//z//v/+/////////wAABAAF
AAUABAACAAMAAwADAAMAAwADAAMAAQACAAIAAQADAAEAAAAAAP7//f/7//n/+f/5//r/
+//3//X/8//y//L/8f/w//D/7v/v/+7/7//u/+3/7P/r/+z/7f/s/+3/7//v/+7/7v/t
/+z/6//r/+n/6//u/+r/5v/k/+H/3f/e/+b/8/8BABMAKgBBAFYAaQB6AIcAjQCFAHYA
YAA7AAwA5v/L/7//vP+6/7P/rP+r/63/rv+v/7H/t/+5/7z/v/+8/7v/vf++/7z/vv+/
/8D/wP/E/8b/y//Q/9f/3P/f/97/4f/m/+n/5f/l/+v/6//s/+3/7f/u/+//8f/y//T/
9P/1//X/9P/0//T/9f/3//j/+P/4//j/+P/6//v//v/+//7///8AAAAA//8AAAQABgAI
AAkACQAKAAsACwANAA4ADwAQABEAEQATABMAFQAWABYAFgAVABYAFwAXABcAFwAZABkA
GAAWABUAFAAVABQAEgASABEAEAAPAA4ADAALAAoACQAIAAcABgAHAAUAAwABAAAA/v/9
//3//P/+//z/+v/6//j/9P/2//b/9v/2//j/+P/5//n/+f/5//n/+f/5//j/+P/4//f/
+f/5//r//P8AAAMABAACAAEAAAAAAAMABQAGAAYACAAJAAkACQAHAAcABwAHAAcACAAI
AAcACQAHAAYABgAEAAMAAQD///7//f/9//3/+//5//f/9v/4//f/9v/2//H/8f/v/+//
8f/x//H/8f/v/+//7f/t/+3/7f/s/+z/7//w//H/8//z/+v/6v/s/+z/6v/p/+n/5P/i
/+n/8/8FABgALQBEAFsAbgCDAJEAjwCCAG4AUwAqAPz/0/+9/7z/vv+9/7r/t/+1/7b/
tf+1/7X/t/+8/73/vP+7/7n/uv+8/7z/vf/A/8D/wv/E/8n/zv/P/9T/2f/e/+H/4v/n
/+n/7f/r/+v/7P/t/+3/7//v//D/8P/w//D/8f/x//L/8v/y//P/9f/2//b/9v/2//b/
+P/5//j/+P/4//n//P/+////AgAEAAYACAAJAAgACAAIAAcACQAKAAsADAAQABEAFAAV
ABIAEgARABAAEQASABMAEwAUABUAGAAZABkAGAAYABgAFQAUABIAEgAPAA4ADQAMAAwA
CwAKAAkACAAHAAYABwADAAEA///+//7//f/9//z/+v/4//b/9v/0//T/9P/0//b/9v/0
//T/9P/0//L/8v/z//P/9f/1//X/9f/3//b/9v/2//n/+//7//z//P/+/////v//////
//8AAAIAAwADAAIABAAFAAUABQADAAMAAwADAAMABAAEAAMABAADAAMABAAAAP///f/7
//r/+f/5//n/9//1//P/8v/0//P/8v/y/+//7//t/+3/6//r/+v/6//t/+3/6//r/+v/
6//q/+r/6//s/+3/7//p/+f/5v/k/+T/5P/j/+P/4P/i/+//AwAVACgAQwBaAG0AgACR
AJUAiwB8AGQAOQAGAOD/yf+9/7r/uP+x/67/r/+x/7T/tf+3/7f/t/+4/7n/vP+7/7v/
vv/C/8L/wf/C/8T/yP/K/83/0P/T/9b/2f/a/93/4P/j/+X/6//r/+r/6v/q/+n/7P/t
/+//8P/y//L/8//z//b/9v/2//f/+f/6//r/+v/3//b/9//3//n/+v/7//3/AgAEAAUA
CAAKAAwADgAPAA4ADgAOAA0ADQAOAA8AEAATABMAFQAVABcAGAAYABgAFwAYABkAGQAZ
ABkAGwAbABsAGgAaABoAFwAWABQAFAAVABQAEwASABAADwAOAA0ACQAHAAUABQAEAAMA
AgACAP///f/8//r//P/8//z//v/+//r/+v/0//L/8//0//X/9v/3//j/+v/7//j/9//2
//X/9f/0//T/9P/4//v//P/+//7/AAABAAAA////////AAADAAUABgAGAAQABQAFAAUA
BAADAAIAAQAEAAYABwAHAAcABQAEAAQAAwADAAIAAQABAAEAAgADAP//+//3//T/9f/1
//X/9v/x//H/7//v//H/8f/x//H/8//z//H/8f/u/+3/6//q/+v/7P/t/+//9f/5//T/
7v/s/+r/6//p/+T/4P/h/+3///8UACUAOABPAGgAewCJAJUAlACCAG0AUgAsAPv/1f/C
/77/wf++/7X/sf+y/7P/tf+z/7X/vP/H/8j/xf/L/8z/wP+4/7//yP/O/9L/0v/P/87/
z//S/9P/0v/R/9L/1f/f/+f/6//s/+7/8P/x/+//7//w//D/8f/w//D/7//y//T/9v/5
//v//P/8//z/+//6//v/+//+//7//v///wMABAAEAAYABgAIAAoACwAKAAoACgAJAA4A
EAASABQAFwAXABkAGQAZABoAGgAaABoAGgAaABkAFwAXABkAGQAaABoAGwAcABkAGAAW
ABYAGAAYABgAGAAWABUAFAATAA8ACwAHAAUABQAFAAUABgAFAAUABgAGAAMAAAD9//z/
/v/+//7//P/6//n/+P/3//b/9//4//r/+//7//v/+//7//r/+P/3//b/+P/7//z//v//
/wIABAAEAAQAAwACAAIABwAJAAoACgAHAAcABgAFAAcABwAHAAcABwAIAAgABwAHAAUA
BAAEAAQABQAFAAUAAQD///7//f/+//3//P/8//r/+f/4//j/8//z//H/8f/z//P/8//z
//L/8f/u/+3/8P/x//H/8v/x//D/7//v/+3/6//u//D/7P/q/+v/6f/o/+r/8f/7/wkA
GAAnADwAVwBqAHcAhwCNAIAAcABbADwAEgDn/8f/vP+8/7n/tP+1/7X/uP+9/73/vf+7
/7z/v//A/8H/xf/E/8D/vv/B/8L/xP/G/8j/x//I/8v/0P/T/9b/1//W/9n/3//j/+f/
5//o/+n/6f/r/+v/7P/s/+7/7v/v/+//8v/y//L/8//1//b/9v/2//T/9P/2//f/9v/2
//b/9//6//z//f8AAP//AAABAAEAAgAEAAYABwAJAAoACwAMAAsACwANAA0ADAAMAAsA
CgANAA4ADwAPABEAEQATABMAFQAUABQAFAASABAADQAMAAsACgAJAAgACAAHAAYABQAC
AP///P/7//r/+f/4//j/+P/3//f/9v/4//b/9P/0//L/8P/u/+7/7v/u/+7/7v/v/+//
8f/x//H/8f/x//D/8P/w//D/8f/w//D/8//2//j/+P/3//f/9//4//j/+f/5//j/+v/7
//v/+//9//3//f/9////AAAAAP///f/7//r/+v/7//v/+v/5//b/9f/1//X/8//x/+//
7v/s/+v/6v/q/+r/6//q/+v/6v/p/+j/5//l/+X/4//j/+H/4f/g/+D/4P/g/+D/4f/h
/+X/5P/k/+L/4P/Z/9X/1P/U/9n/5//7/wwAHQAyAEsAYABxAH8AhQB+AHAAUwAsAAAA
2f+7/7D/rv+r/6j/pf+l/6j/qf+p/6n/q/+u/6//sP+v/6//rv+u/67/sf+0/7j/wP/C
/7//wv/H/8b/v//C/8v/0v/V/9n/3f/f/+H/4v/j/+P/4f/h/+L/4v/i/+L/4//j/+b/
5v/m/+f/6P/o/+f/5v/o/+j/6v/r/+7/7v/u/+//8P/w/+//8P/0//b/+P/5//v//P/9
//3//f/+////AAABAAEAAwADAAMABAAEAAQAAwAEAAUABQAEAAMABAADAAUABAAEAAQA
BAAEAAMABAAAAP7//P/6//j/9//2//X/9f/z//H/8f/y//H/8P/w/+7/7f/t/+z/6//o
/+X/5P/m/+b/5v/m/+T/4//i/+H/4f/h/+H/4f/k/+f/5f/k/+T/5P/k/+T/5f/o/+n/
6v/r/+3/7//v/+3/7v/u//D/8//0//T/9P/z//P/8//z//L/8v/z//P/8v/y//L/8f/w
//D/8P/w//H/7v/r/+z/7v/r/+r/6f/o/+f/5v/l/+T/4//i/+H/4P/d/9z/2//a/9v/
3P/d/w==
         </WaveFormData>
      </LeadData>
   </Waveform>
</RestingECG>
