# Supplementary material for: Detection of Left Atrial Enlargement Using a Convolutional Neural Network-Enabled Electrocardiogram
Source: Front Cardiovasc Med. 2020 Dec 17;7:609976. doi: 10.3389/fcvm.2020.609976 (PMC7773668; doi:10.3389/fcvm.2020.609976)
Supplement: Supplementary file 5 [file Data_Sheet_5.ZIP › normal4/1802035708_4246_00000023.XML]

<?xml version="1.0" encoding="Windows-1252"?>
<!DOCTYPE RestingECG SYSTEM "restecg.dtd">
<RestingECG>
   <PatientDemographics>
      <PatientID>1802035708</PatientID>
      <PatientAge>77</PatientAge>
      <AgeUnits>Years</AgeUnits>
      <Gender>Female</Gender>
      <PatientLastName>chenyunfen</PatientLastName>
   </PatientDemographics>
   <TestDemographics>
      <DataType>Resting</DataType>
      <Site>1</Site>
      <AcquisitionDevice>MAC55</AcquisitionDevice>
      <Status>Unconfirmed</Status>
      <Priority>Normal</Priority>
      <AcquisitionTime>08:43:39</AcquisitionTime>
      <AcquisitionDate>12-10-2016</AcquisitionDate>
      <CartNumber>1</CartNumber>
      <AcquisitionSoftwareVersion>009C</AcquisitionSoftwareVersion>
      <XMLSourceVersion>MAC5000 v1.0</XMLSourceVersion>
   </TestDemographics>
   <RestingECGMeasurements>
      <VentricularRate>70</VentricularRate>
      <AtrialRate>70</AtrialRate>
      <PRInterval>154</PRInterval>
      <QRSDuration>76</QRSDuration>
      <QTInterval>410</QTInterval>
      <QTCorrected>442</QTCorrected>
      <PAxis>59</PAxis>
      <RAxis>61</RAxis>
      <TAxis>64</TAxis>
      <QRSCount>11</QRSCount>
      <QOnset>220</QOnset>
      <QOffset>258</QOffset>
      <POnset>143</POnset>
      <POffset>177</POffset>
      <TOffset>425</TOffset>
      <ECGSampleBase>500</ECGSampleBase>
      <ECGSampleExponent>0</ECGSampleExponent>
   </RestingECGMeasurements>
   <Diagnosis>
      <Modality>Resting</Modality>
         <StatementCount>2</StatementCount>
         <LabelText>12SL ��ϳ���</LabelText>
      <DiagnosisStatement>
         <StmtFlag>ENDSLINE</StmtFlag>
         <StmtText>�������</StmtText>
      </DiagnosisStatement>
      <DiagnosisStatement>
         <StmtFlag>ENDSLINE</StmtFlag>
         <StmtText>���� ECG</StmtText>
      </DiagnosisStatement>
   </Diagnosis>
   <Waveform>
      <WaveformType>Rhythm</WaveformType>
      <WaveformStartTime>0</WaveformStartTime>
      <NumberofLeads>8</NumberofLeads>
      <SampleType>CONTINUOUS_SAMPLES</SampleType>
      <SampleBase>500</SampleBase>
      <SampleExponent>0</SampleExponent>
      <HighPassFilter>16</HighPassFilter>
      <LowPassFilter>150</LowPassFilter>
      <ACFilter>NONE</ACFilter>
      <LeadData>
         <LeadByteCountTotal>10000</LeadByteCountTotal>
         <LeadTimeOffset>0</LeadTimeOffset>
         <LeadSampleCountTotal>5000</LeadSampleCountTotal>
         <LeadAmplitudeUnitsPerBit>4.88</LeadAmplitudeUnitsPerBit>
         <LeadAmplitudeUnits>��V</LeadAmplitudeUnits>
         <LeadHighLimit>2147483647</LeadHighLimit>
         <LeadLowLimit>268435456</LeadLowLimit>
         <LeadID>I</LeadID>
         <LeadOffsetFirstSample>0</LeadOffsetFirstSample>
         <FirstSampleBaseline>0</FirstSampleBaseline>
         <LeadSampleSize>2</LeadSampleSize>
         <LeadOff>FALSE</LeadOff>
         <BaselineSway>FALSE</BaselineSway>
         <ExcessiveACNoise>FALSE</ExcessiveACNoise>
         <MuscleNoise>TRUE</MuscleNoise>
         <LeadDataCRC32>2617108930</LeadDataCRC32>
         <WaveFormData>
EgASABIAEgAUABQAFAAUABcAGAAZABoAGAAWABQAEgAQABAAEAAQABEAEgATABQAEgAQ
AA4ADAANAA4ADwAQAAwACgAIAAYABwAIAAkACgAIAAgACAAIAAMAAAD9//r//f/+////
AAD+//7//v/+//z//P/8//z/+v/6//r/+v/4//j/+P/4//n/+v/7//z/+v/6//r/+v/5
//j/9//2//b/9v/2//b/+f/6//v//P/6//r/+v/6//j/+P/4//j/+P/4//j/+P/2//b/
9v/2//j/+v/8//7/+//6//n/+P/7//z//f/+//z//P/8//z//v8AAAIABAADAAIAAQAA
AAIAAgACAAIA///+//3//P///wAAAQACAAIAAgACAAIA///+//3//P/6//r/+v/6//3/
/v///wAAAAAAAAAAAAAAAAAAAAAAAP3//P/7//r/+//8//3//v/8//z//P/8//z//P/8
//z//v/+//7//v/9//z/+//6//3//v///wAA/f/8//v/+v/6//r/+v/6//3//v///wAA
/f/8//v/+v/6//v//f8AAAAA///+//z//P/7//v//v8AAP7//v8AAAAAAAAAAAAAAgAC
AAQABQACAAEAAAD9/wAAAwAHAA0ADgALAAoACQAHAAMABAAFAAIAAAAAAAAA+//9////
+v/7//v/+v/6//z//P/8//3//f/3//P/9P/6//n/+/////z/+P/3//T/9v/3//j/+v/8
//3//f/6//n/+v/3//P/+v/2//r/AAD8//j//f8FAAsAFQAZAB4AMAA/AEYAUABZAF8A
XQBLADEAIQAXAAkA+f/p/+L/5P/o/+r/6v/l/+r/7P/o/+j/8P/0//P/9//5//n/+f/5
//T/8v/v/+3/8P/z//b/+v/5//j/9//2//T/9P/x//H/9f/1//b/9v/0//T/9f/1//f/
9//5//b/9f/1//b/9v/z//P/9P/0//f/+P/5//r/+v/6//n/9f/5//v/9v/2//n/+//9
//7/+//7//v/+v/7//z//f8AAAAAAAAAAAAA///+//3//P8AAAEAAgACAP//+v/7//3/
AAABAAIABAAEAAQABgAIAAcACAALAAwADgAOABEAEwASABAADgANABAAEAARABIAEwAX
ABgAFwAVABUAFQAUABIAEgATABMAEwATABMAEgARAA8ADwARABAADAAJAAgACQAKAAkA
CgAHAAQABAAEAAUABQADAAAA/v/+//7//P8AAAIAAAD8//r/+v/6//n/+//7//v//P/6
//f/9//5//f/9f/3//n/+f/4//f/9v/1//X/+P/1//P/8//0//T/9f/1//L/8v/3//f/
9//4//b/9v/2//X/9f/0//T/9P/1//X/9//3//b/9f/0//H/9P/1//b/+P/6//f/9//5
//n/+P/4//j/+f/5//n/+f/5//n/+P/4//f/+P/4//b/9f/2//n/+v/5//z//f/+//3/
AAAAAP///P/6//b/9f/3//j/+v///////v/8//7/AAD+//7//P/+/wAAAgADAAIA/v/5
//r//P/8//7//v/+//z/AAABAP//AgADAAQAAwAEAAMAAgABAP3//P/8//r/9//5//r/
/P/+/wIAAQD/////AQAFAAIAAAD///7/AAD///3/+////wEAAQD//wwABgAEAAIAAAD+
//3//f/+/wAAAgADAAQABAACAAEAAQAEAAQAAgACAAQAAwACAAEAAAADAAQABwAJAAsA
DQAPAA8ADQALAAoACwANAAsACwALAAgABQAHAAkABQAEAAUABgABAAMABQAAAP/////+
//7/AAAAAAAAAQAAAPv/+P/6/wAA//8BAAUAAwD+//z/+P/4//n/+v/8//3//f/8//j/
9v/4//b/8//6/wAAAAAGAAoABAD//wMACQATAB8AJgAyAD8ASABaAGkAaQBjAFsARQAr
AB0AEQD5/+3/+P/0/+L/5P/w/+f/5P/w//L/7v/0//j/7//r//L/8//0//X/9v/4//n/
+//2//X/9P/0//T/9P/0//T/9P/0//H/8f/3//n//P/+//z/+v/5//f/9f/1//f/9P/2
//f/+f/6//X/8//y//D/9P/2//j/+v/6//r/+f/1//f/+f/0//T/+P/5//r/+v/5//n/
+f/4//r/+v/6//z/+//6//n/+P/7//z//f/+//7///8AAAAA///6//v//f8AAAEAAgAE
AAQABAAGAAgABAAEAAYABgAGAAYACQALAA4ADgAOAA8AEAAQABEAEgAUABcAFwAVABQA
EwASABAADgAOAA8ADwARABEAEQAQABIAEQASABUAEwAOAAoACAAJAAoACQAKAAkABgAG
AAYAAwADAAEA/v/+//7//v/8////AgABAP7//f/8//v/+f/7//v/+//8//r/9//3//n/
+v/5//z////+//z/+v/4//j/+f/9//v/9//1//T/8v/0//X/8//0//X/9f/1//b/9v/2
//b/9f/z//L/8v/y//b/9//6//v/+v/5//j/9f/7//3///8CAAIA/f/7//v/+//6//r/
+v/7//v/+//7//3//f/8//z//v8AAAEAAAD8//z//v/+//n/+v/5//j/+/8AAAIAAwAC
AAAA/P/7//3//v8AAAUABAACAP//AAD+//z//P/6//r//P/+////AQD+//r//P8AAAAA
AgACAAAA/P/+//3/+//+////AAD+/wAAAAAAAAIA/////wAA///7//z//P///wAAAwAB
AP3/+//7//3//f/+/wAAAgAAAP///f/7/wEAAQD5//v/BAADAAIAAQAAAPv/+f/4//j/
/v8BAAQABgAGAAUABQAIAAgABgAGAAgABwAGAAUABAAGAAYACAAJAAkACQAJAAcACAAJ
AAsADwAOAAsACgAJAAUAAQACAAMAAgACAAQABgABAAMABQAAAP/////+//7//v/+//7/
//////v/+f/8////+//6//v////+/wAAAAD8//n/9v/0//n/+//8//r//P/+//z/+f/6
/wQA/P/4//7/AAADAAcACwAVAC0AOAA4AEUAWABaAFkAZQBdADMAIQAlAA0A8f/z//f/
7P/o/+L/2P/i/+//5P/o//z/+v/w//D/7//x//j/+f/6//v/+P/4//f/9//z//P/8//0
//T/9P/0//T/9P/0//H/8f/1//f/+v/8//r/+v/7//v/9//1//X/8P/z//X/+P/6//f/
9//4//j/+//8//3//v8AAAAA///7//r/+//1//T/+f/7//3//v/7//v/+//6//j/+P/4
//r//P/8//z//P/7//r/+f/4//3///8BAAIAAQD8//3///////////8AAAUABgAJAAwA
CQAIAAkACAAKAAoADQAPAA8ADgANAA0ADgAOAA8AEAASABUAFQATABYAFwAYABgAFwAW
ABYAFQATABMAEwASABIAEQASABUAEwAOAAoACAAKAAwADAAOAAwACAAHAAYABQAFAAMA
AAACAAIAAgAAAAAAAgAAAPz//P/8//z/+//9//3//f/+//v/9//2//f/9//1//f/+f/5
//j/9//2//f/9//6//f/9v/3//n/+v/3//X/8P/u//P/9f/3//r/+P/2//T/8f/1//b/
+P/6//v/+//9//3/+//5//f/8//0//P/8v/y//X/8//0//f/+P/4//n/+v/5//n/+f/5
//n/+f/4//j/+f/6//r/+P/2//b/+P/4//b/+P/4//j/+v/+///////9//z/+f/5//f/
9v/2//n/+//6//j/+v/8//r/+v/4//j/+v/8//3/+//4//T/9v/4//j/+v/6//f/9P/3
//f/8v/0//T/9P/2//j/+P/4//r/9//3//j/+v/3//n/+v/7//z////9//j/9//4//v/
+v/6//v//P/5//f/9P/x//X/AQD9//T/9//4//n/+v/2//X/9f/2//j/+f/6//r/9v/1
//X/+P/4//b/9v/4//r/+v/6//r/+v/6//z//f8AAAEAAgABAP///f/8//3////9//3/
/f/8//n/+//9//n/+P/5//r/+f/7//3/+P/1//X/9P/0//T/9P/0//X/9//z//H/9P/3
//P/8v/z//b/9P/1//T/8f/v/+3/7P/w//P/9f/0//T/9v/0//H/9v/w/+7/9P/6//7/
/f/7/wMAEQAXABgAIgA5AEQAQgBFAE0ASQA5ACEAEQAHAPP/4//l/+b/5P/i/+D/2v/Z
/+L/6v/m/+r/+v/4/+3/8f/0//P/8v/x//L/8v/x//H/8P/x//L/9P/0//T/9P/0//X/
9v/0//X/9P/z//P/8v/0//b/+f/7//n/9//3//L/8f/x//L/8v/z//X/+P/6//f/9v/1
//T/+P/6//v/+f/6//v/9f/0//j/+f/6//r/9//3//f/9v/4//j/+P/6//j/+P/4//j/
+f/6//v//P/7//v/+//6//v/+P/7////AAABAAIABAAGAAYACAAKAAUABAAFAAQABAAE
AAcACQANAA4ADwARABIAEgATABQAEgATABEADQAPAA8ADwAOABAAEAARABEAEwATABMA
EgAOAAsACgALAAwACgAJAAoADAAMAAoACgAJAAYABgAGAAMAAwABAP7/AQACAAMAAgAB
AAIA///6//3//v///////f/7//n/+P/6//n/+/////z/+f/6//v//f/8//v/+v/7//v/
/v/7//v/+//8//z//f/9//r/+v/8//v/+v/6//3//v///////P/6//n/+P/6//v//v//
//v/+f/3//P/+P/5//r//P/+//v/+//9//3//P/8//z//f/9//3//f8AAAEAAQACAAAA
AAD///z//P/8//7//v/+/wAAAAAAAAIABgAHAAcABgAEAAAA///8//z//f8BAAMAAgAA
AAIA///8//v/+P/8/wAABAAHAAYAAgD9//7/AgACAAQABAABAP7/AQABAP7/AAAAAAAA
/v8AAAAAAAACAP////8AAAAA/f///wAA/v/+/wAA/f/7//v//f8BAP///v/+//7/////
//7//f/9//3/+////wIAAAAAAAAAAAAAAP////8AAAEAAQABAAAA/////wAABAAFAAIA
AQACAAMABAAFAAYABgAGAAgACQAJAAkACQAHAAUABQAGAAkACQAHAAcABwAJAAcACgAN
AAUAAgABAAAA/v8BAAQAAAD9//3//P/8//z//P/8//3/AgD///7/AgADAP3/+v/5//z/
+v/7//r/+//9////AgABAP///P/2//n//P/7//n/9v/6//T/9v8MAAgA//8RAB0AGQAf
ACoAMAA3AEoAWABdAGEAXQBLADUAJQARAAEA9//t/+j/6v/y//T/6v/j/+j/8v/2//L/
8P/0//X/8//5//n/+f/5//j/+P/3//f/9//3//f/+P/7//z//f/+//z//P/5//n/+f/5
//r/+v/5//j/+P/3//v//f8BAAAA/f/7//r/+P/6//v//f/+//r/+P/2//T/+v/8//3/
+/8AAAMA//8AAP7//f/8//r/+//9////AAD///7//f/+/wAAAAAAAAAA/v/+//7//v//
///////+/////P///wMAAwADAAMABAAGAAYACAAKAAgACAAKAAoACAAIAAsADQAQABAA
EAARABIAEgATABQAEQATABIADwAQABEAEgASABIAEgATABMAFQAVABUAFAATABEAEQAT
ABMAEAAOAA4ADgAOAAwADAAJAAYABgAGAAUABQADAAAAAAAAAAAA/v8DAAYABQACAAAA
AAAAAP///v/9//z//P////3//v8BAP7/+//8//3/+//6//n/+P/1//X/+P/1//T/9f/3
//j/+f/5//b/9v/5//n/+f/6//v//P/9//3////+//7//v/9//v/+//5//r/+//8//v/
/f/9//3//v8BAP//AAADAAIAAAD///7//v/9//z/+/8AAAEAAQACAAEAAAD+//r/+f/6
//3//v/8//7//v/+//3/AAAAAP//AgACAAAAAQD+//7///8DAAEA/v/6//r//f/+/wEA
AgD//wAAAQABAAMAAAD8//7//v/+/wAAAAD9//r//f/9//3/AAABAAIAAAACAAIAAgAA
AP3//f/+//z/+f/7//z///8AAAMAAQD+//3//v8BAP///v/+//7//v/9//v/+f/7//3/
/f/7/wYADAAIAAEAAgAAAAAAAAAAAP7//f/9//7/AgAFAAgACgAGAAMAAQACAAUABAAF
AAgACAAIAAgACAAFAAQABQAFAAUABQAFAAMABAAFAAcACwANAAsACwALAAoABwAJAAsA
BQACAAEAAAD+/wEABAAAAAEAAQAAAAAA/v/+//7///////v/+f/8/wIA/////wEAAwAA
AAAA/v/6//n/+P/4//v//f/+//z//P/+//z/+f/8//r//P8EAAgABgAFAA0AFQAZACEA
MgBCAEMASABWAGcAawBjAFEAPQArABkACQD7//P/8P/u//D/8v/s/+f/8P/2//b//P8A
AP7/+//1//n/+f/5//n/+f/6//r/+//7//v/+//8//3//P/7//r//P/8//n/+f/9//3/
/v/+/wAAAAABAAEAAAD//wAA/P/9//3//v/+//z/+//7//r/+v/6//r/+v///wAAAAD9
//7////5//j//P/9//7//v/+////AAAAAP///v/9//7//P/8//z//P///wAAAQACAAYA
BwAIAAgABgACAAQABwAFAAUABQAGAAcABgAHAAgABwAIAAsADAAMAAwADwARABUAFgAX
ABkAFwAWABYAFgAWABkAGQAXABcAFwAXABYAGQAaABwAHQAcABsAGgAYABUAEwATABUA
FgAUABMAFAATABIADwAOAA4ADAANAA4ADAALAAgABAAEAAQABAACAAYACAAGAAIAAQAA
AP///f////////8AAAIAAQADAAcABAABAAIAAwAAAP7//P/6//f/9//6//f/9//5//z/
/v8AAAEA//8AAAAA///+//7/AAAAAAAA///9//z//P/8//r/+f/6//n//f///wEAAQAC
AAEAAAAAAAAA/f/9/////f/8//z//P8AAAEAAgADAAMAAwACAAIAAwAEAAQAAgACAAIA
BAAEAAAAAAD+//z/AAAEAAUABQAHAAYAAwADAAIAAgADAAcABgAEAAEAAgACAAAAAAD+
//z//v8AAAEABQAEAAIABgAEAAIAAgAAAAEA/v8BAAEA/f/+//3//P///wIAAwAEAAMA
///+//7/AAD9////AAD+//7/AAD9//n/+f/7////AAAAAAEAAgD///3/+v/3//z///8A
AP//AAAIAAYABAACAAAA/v/9//3//v8AAAEAAgACAP7//f/9/wAAAgAAAAAAAgAAAAAA
AAAAAAEAAgAFAAcABwAHAAcABQACAAEAAQADAAQAAQAAAP//AAD//wMABwABAP7//f/8
//r//f8AAPz/+f/5//j/+P/4//j/+P/5//3/+//7/wAAAAD7//n/+f/6//j/+f/4//b/
9f/0//T/9//5//r/+P/3//j/9f/x/+7/7v/2//r//v8EAAEA/f8JAB0AIwAmADgARQBI
AFgAZQBhAFkATwA3ACEAFQAFAPX/7f/m/+D/4v/m/+j/4//k/+z/9P/2//b/9P/1//X/
+P/3//b/9f/2//b/9f/1//H/8f/x//L/9f/2//f/+P/6//r/9//3//f/9f/0//L/9P/0
//X/9f/4//n//P/6//f/9f/0//L/8//1//j/+v/5//j/9//2//n/+v/6//f/9//5//T/
9P/5//v//f/+//z/+//6//j/+v/6//r//P/8//z//P/8//n/+P/3//b/+//9////AAAA
APz//v8BAAEAAQABAAIAAgACAAQABgAGAAYACAAIAAgACAALAA0ADAAMAAwADQAQABAA
EQASABIAFQAVABMAEgARABAADgAPABAAEgATABEAEQARABAADwANAA0ADwARABAAEAAS
ABEAEAANAAwACwAIAAgACAAHAAcABQACAAAAAAAAAP7//v8AAP7/+v/8//z//P/7//n/
+f/5//r//P/5//n/+//4//X/9v/3//r/+v/6//r/9v/1//f/8//z//P/9P/0//f/9//0
//T/9v/1//T/9P/1//b/9//3//P/8P/u/+z/8v/1//r//f/8//v/+v/3//j/9//2//b/
+v/3//f/+f/5//j/+P/4//v/+//7//v//f/9//z//P///wAAAAD+//j/9v/2//T/9//8
////AgACAAQAAwABAP7//P/4//f/9//4//r///////7//P/+//7//P/8//r//P/+/wAA
AQD///z/+P/6//z//P/+//7//v/8/wAAAQD9//7//f/8//3/AAABAAIAAQD9//z//P/8
//n/+//8//v/+v/7//f/+P/5//z/AQD+//z/+//6//v/+//6//n/+f/3////CAAEAAAA
/P/4//r/+//9/wAA/////////v/8//v/+//+/wIAAAAAAAIABAAEAAQABAACAAIABAAF
AAMAAwADAAEAAQABAAIABQAFAAMAAwADAAUABQAKAA8ABwACAP///P/7//3////6//v/
+//6//r/+v/6//r/+/////v/+f/8//7/+//7//3////8//z/+v/7//v/+//8//z//f/9
//r/+v/8//r/9//0//7/BAACAAQABgAFAA0AFQAPABsANAA0ADUASABUAFUAVQBNADEA
JQAlAA0A8//x/+v/5P/s//T/8P/w/+3/7P/u//b/+v/8//7//////wAA///+//3//v/+
//3//f/7//v/+//8/wAAAAAAAAAAAAAAAP3//f/8//v/+//6//v//P/+////AQABAAMA
AAD8//v/+//6//r/+//9//7/+//6//n/+P/9/wAAAgABAAMABQAAAAAAAAABAAIAAgD/
///////+////AAABAAQABAAEAAQABAAEAAQABAAEAAQAAwACAAAAAwACAAcADQAKAAcA
BAACAAUABgAJAAwADQAOABEAEgAQAA4ADwAPABMAFAAVABcAFQAUABQAFAAUABcAFwAV
ABYAFwAYABgAGAAYABkAGQAZABkAGQAYABQAEQAQABEAFAASABEAEgAQABAADgAOAAwA
CAAHAAYACAAJAAgABgAGAAYABgAEAAUABgADAP7/AAACAAQABQACAAEAAAAAAAIA////
/wEAAAD//wIABQAEAAIAAAD+//////8CAP///P/7//v/+v/9//3/+v/6/////////wAA
AAAAAAAA///+//z/+//6//n/+f/7//v//v///wAA//8AAP///v/+//7/+//7//3//v/+
////AAD//////////wMAAwACAAIAAwAEAAQAAgAAAAAAAgACAAAAAgACAAIAAQACAAAA
/f8AAAIAAgAFAAEA/v/8//3///8AAAAABAAGAAQABAACAAAAAAAAAP//AQAAAP7/AgAD
AAIAAwACAAEA/v8BAAEA/v8AAAAAAAAAAAIAAgACAAQAAQABAAIAAAD9////AAAAAAAA
AgD///////8BAAUAAgAAAP///v8BAAEAAAD//wEAAwADAAEA/v8CAAQACAAHAAYABQAE
AAAA/f/7//r//v///wAAAAD/////AAAEAAYABAAEAAYACAAIAAgACAAHAAYABwAHAAYA
BQAEAAEAAwADAAQABwANAA0ADwARAAwABwAHAAcAAwACAAMABAADAAUABwACAAAA///9
//z/+v/6//r/+//9//n/9//6/////f/+/wEAAQD+//7//P/7//v/+//8//v/+//6//b/
+P/8//z/+//+/wAAAgACAAAAAAAHAAsACQAVACsANgA4AEMAVABgAGEAYQBbAEUALQAh
ABMA/f/3//n/8v/k/+j/9P/u/+f/8P/2//D/9P8AAPr/9////wAA///+//3//P/8//v/
+//3//f/9//4//r/+v/6//r/+v/6//f/9//5//n/+v/6//r/+v/7//v/+f/5//v/+P/5
//n/+v/6//b/9f/1//T/9v/4//r//P/+//7//f/5//n/+//2//b/+v/7//z//P/5//n/
+f/4//n/+v/7//7//f/8//v/+v/6//r/+v/6//z//f/+//7/AAD8//7/AQABAAEAAQAC
AAIAAgAEAAYABAAEAAYABgAIAAgACwANAA0ADAALAAsADQAOABAAEgAQABMAEwARABEA
EQARABAADgAOAA8ADwAQABEAEgASABAADQAMAA0ADgAMAAsADAALAAoABwAGAAMAAAAA
AAAAAQABAP///P/7//r/+f/2//r//P/6//b/9//4//n/+f/3//f/9//4//b/8//z//X/
8//x//P/9f/3//j/+f/6//X/8//0/+//7//v//D/8P/y//P/8f/y//P/8//z//T/9v/2
//b/9f/0//L/8f/w//P/8//1//X/+P/5//r/+f/4//f/9v/2//b/8//z//X/9f/0//T/
9P/2//f/+P/5//3//f/8//z/+//6//j/9P/0//b/+v/8//n/+v/5//j/9//6//r/+f/6
//r/+P/5//f/9v/2//n/+//6//j/+v/4//b/9v/0//X/+P/7//3//P/4//P/9P/0//T/
9v/2//j/9v/6//v/9//4//f/9v/4//r/+v/6//r/9//3//j/+P/1//f/+P/3//b/9//z
//L/8//2//v/+f/4//j/+P/3//X/8v/v//X/9//3//X/+P/6//j/9//z//L/8P/w//D/
8P/y//P/9f/4//n/+f/5//j/9v/1//X/+P/8//r/+v/8//7//v/+//7//f/8//3//f/9
//3//f/7//v/+//8////AgABAAIAAwAEAAEAAwAFAAAA/v/+//7/+P/5//r/9P/z//P/
8v/y//X/9v/3//n//f/5//f/+v/7//f/9v/3//f/9P/0//L/9P/1//b/+P/4//n/+f/2
//T/9v/0//H/+P/8/wAA/v/6//7/AQD9/wEAEQAdACgAPABHAEYATgBdAGcAYwBTADUA
IwAXAAMA9f/x/+j/4P/q//L/4P/d/+z/6v/m//D/+v/4//P//f////3/+//5//b/9v/1
//X/9v/3//j/+v/5//j/9//2//j/+P/1//X/9//3//j/+P/6//r/+//7//v/+//9//r/
9//3//j/+P/5//n/+v/6//r/+v/6//r//P/8//v/9//7//3/+P/4//r/+//8//z/+v/5
//j/9v/3//j/+f/8//v/+v/5//j/+v/6//r/+v/9////AQACAAAA/P/+/wEAAAD///7/
/v8AAAAAAgAEAAIAAgAEAAQABgAGAAkACwAKAAoACgALAA4AEAATABYAEwATABAACwAO
ABEAFAAWABMAEgASABEAEQARABEAEAARAA8ADwARABEADgAMAAwADAAMAAoACgAJAAYA
BgAGAAMAAwABAP7/AQACAAMAAgAAAAAA/P/2//n/+v/7//v//f/9//3//v/7//f/9v/3
//b/9f/4//v/+f/4//f/9v/4//n//f/7//n/+f/6//r/+v/5//X/9P/4//n/+v/8//n/
+P/3//X/9v/2//f/+P/5//n/+//7//j/9//2//P/9//3//f/+P/8//n/+f/7//z//P/9
//7/+//5//f/9f/6//v/+//8////AgAEAAQA///+/////v/6//z//P/8//v//v/+//3/
///+//v/+//7//z//v8DAAIAAAD9//7//f/6//n/9v/4//r//P/9//3/+v/2//j//f/+
/wEAAgAAAPz//v/9//j/+v/6//r/+P/6//r/+v/9//v//P/+//z/+f/7//z/+f/4//n/
9f/1//f/+/8BAP7//P/7//r//P/7//n/9//3////AwD7//z//v/+//7//v/6//n/+f/6
//z//f/+//7//P/7//v//v8AAP7//v8AAAAAAAAAAAAAAAAAAAIAAwAEAAUABgAFAAMA
AwAEAAcACQAHAAcABwADAP//AAABAP3//P/9//7/+v/7//z/9v/2//f/9//4//b/9v/2
//f/+v/3//b/+v/9//n/+P/5//v/+P/4//b/9//3//f/+P/6//v/+//4//f/+P/1//H/
9v/8//b/9v/8//j/+////wUAGwArACoANABBAEoAUABZAGcAXQBBAC8AIQAHAPf/8f/l
/9z/4v/q/+L/4v/p/+j/6v/0//D/7P/4//n/6//x//P/9f/3//b/9v/1//X/8f/x//H/
8v/2//j/+v/8//n/+P/0//P/9f/1//b/9v/4//j/+f/5//j/9//4//T/9v/3//n/+v/4
//f/9//2//X/9P/z//L/+P/6//v/+f/9////+v/6//n/+f/5//j/+f/5//n/+P/3//b/
9f/2//n/+v/7//z//P/8//z//P/+////AAAAAP3/+P/5//v//f///wEABAAEAAIAAgAC
AAAAAAACAAIABAAEAAcACQAKAAoACgALAAoACgALAAwADgATABUAFQASABEAEAAOAA4A
DgAPAA8ADgANAAwACgALAAsADQARAA8ACgAGAAQABgAGAAQABAAFAAIAAgACAAMAAwAB
AP7/+//6//n/9v/3//j/9f/w//L/9P/2//f/+P/5//r//P/6//X/8//z//L/8f/0//f/
9v/0//L/8P/x//H/9P/x/+//7//w//D/8f/x/+7/7v/x//H/8f/y//D/8P/w/+//8v/y
//P/9P/x/+//7//t/+7/7//w/+//8//z//P/9P/2//P/8//1//P/8v/y//L/9f/1//X/
9f/1//X/9P/0//b/+P/5//j/9v/2//j/+P/1//b/9f/0//P/9v/2//X/9//2//P/8//w
//D/8f/1//j/+P/3//r/+P/2//b/9P/0//b/+P/5//b/8v/t/+7/8v/0//j/+v/5//b/
+f/5//T/9P/y//D/8f/0//X/9v/4//X/9f/2//j/9f/3//j/9//2//f/8//x//H/8//3
//b/9v/3//j/9//1//L/7//2//n/+v/5//j/+P/0//H/8//0//T/+P/7//v/+//7//j/
9//2//f/+//3//f/9//5//r//f/+//j/9//5//n//f//////AwAFAP7//v8DAAAAAAAB
AAIAAwAEAAIAAAD+//z//P/8//z//P/7//r/+f/4//f/9v/1//T/9f/2//f/+P/2//b/
9v/2/w==
         </WaveFormData>
      </LeadData>
      <LeadData>
         <LeadByteCountTotal>10000</LeadByteCountTotal>
         <LeadTimeOffset>0</LeadTimeOffset>
         <LeadSampleCountTotal>5000</LeadSampleCountTotal>
         <LeadAmplitudeUnitsPerBit>4.88</LeadAmplitudeUnitsPerBit>
         <LeadAmplitudeUnits>��V</LeadAmplitudeUnits>
         <LeadHighLimit>2147483647</LeadHighLimit>
         <LeadLowLimit>268435456</LeadLowLimit>
         <LeadID>II</LeadID>
         <LeadOffsetFirstSample>0</LeadOffsetFirstSample>
         <FirstSampleBaseline>0</FirstSampleBaseline>
         <LeadSampleSize>2</LeadSampleSize>
         <LeadOff>FALSE</LeadOff>
         <BaselineSway>FALSE</BaselineSway>
         <ExcessiveACNoise>FALSE</ExcessiveACNoise>
         <MuscleNoise>TRUE</MuscleNoise>
         <LeadDataCRC32>1998436571</LeadDataCRC32>
         <WaveFormData>
GAAYABgAGAAaABwAHgAgACIAJAAmACgAJQAkACMAIgAjACQAJQAmACcAKAApACoAJwAm
ACUAJAAmACYAJgAmACMAIAAdABoAHAAcABwAHAAZABgAFwAWABEADgALAAgACAAIAAgA
CAAIAAgACAAIAAUABAADAAIAAAAAAAAAAAD9//z/+//6//3//v///wAAAAAAAAAAAAD/
//7//f/8//z//P/8//z//v/+//7//v///wAAAQACAAEAAAD///7/AAAAAAAAAAD+//7/
/v/+/wAAAgAEAAYABQAEAAMAAgAEAAQABAAEAAIAAgACAAIABAAGAAgACgAJAAgABwAG
AAYABgAGAAYABAAEAAQABAAGAAYABgAGAAYABgAGAAYAAwACAAEAAAAAAAAAAAAAAAIA
BAAGAAgABwAGAAUABAAEAAQABAAEAAMAAgABAAAAAQACAAMABAACAAIAAgACAAIAAgAC
AAIAAgACAAIAAgACAAIAAgACAAQABAAEAAQAAwACAAEAAAD+//7//v/+////AAABAAIA
AAAAAAAAAAD/////AAACAAMABgAIAAcACQAHAAkACwAJAAkACQAKAA8ADgANAAwACgAJ
AAkACAAEAAIA///8////AQAIAAwABgAGAAYABgAEAAMABgAFAAIAAAAAAP///f8AAAAA
///9//v/+//4//r/+v/7//v/9//1//P/9P/5//r//f8BAP//+//5//f/9//4//r/+//8
//7////8//v//f/8//j/+v/7//v/+v/2//H/8//5//7/BwALAA0AHQA2AE0AaACDAJgA
pwClAJQAigB6AGEASAArABEAAwD3//H/7v/s/+3/7P/o//D/9v/3//f/+//5//z//P/8
//f/9f/z/+7/9P/2//b/+P/4//j/9v/4//f/9f/0//P/9P/1//j/+f/1//f/9//5//X/
+P/6//b/9v/4//r/+P/3//b/9v/1//b/9v/3//v/+f/4//f/9v/3//f/9P/0//n/+//7
//v/+v/6//r/+v/7//3/AAABAPz//P/9/wIA+//9//3///8AAAAA/v8AAP7//v/+/wEA
AwAFAAcACAAKAAsADQAPABEAEQAVABUAFwAXABgAHgAeAB4AHAAaAB0AIQAiACUAKAAs
AC8AMAAtAC8ALgAwAC8ALgAtACwALAAsAC4ALAAuAC0ALQAtACwAKQAlACQAJwAnACUA
JAAkAB4AHgAbAB0AHAAZABcAFgAVABAADgAPABAADwAPAA4ADAAHAAQABAAEAAQABgAG
AAQABAADAAAA/v8BAAMAAwABAP////8AAAAAAgACAP//AAD///z//P/8//z//P///wEA
AgADAAMAAwACAAEA//////////8AAAEAAQAAAP7/////////AAACAP7/AAABAAEAAgAG
AAgABQAFAAYABAAEAAMAAwAEAAQAAQADAAQAAwD///7/AQADAAQAAgAEAAYABwAHAAUA
BwAEAAQABgAFAP///v8BAAIAAwAFAAUABQAEAAQAAgACAAIAAgADAAMACAAIAAQAAQD+
/wAAAQABAAEAAQACAAEAAQABAAEAAwAHAAoACAAHAAcAAwAFAAUABAACAAEA/v/+/wIA
BQAFAAYABQAEAAQABgAHAAYAAQAAAAEAAgACAP7/AgAEAAQAAAACAA4ACAAGAAQAAgAA
AP////8AAAIABgAKAA0ADQANAAsADQAPAA0ADQANAA4ADgAMAAoACAAKAAsADQAOAAsA
CgAIAAYABAADAAcACAAGAAYABgAGAAMAAwAHAAcAAwACAAMAAwABAAQABAADAAIA///+
//r/+//8//7////+//3//P/+/////v///wEAAAD9//z/+//8//z//f/9//v//P/8//j/
9//5//j/9P/4//////8AAAAA9//3//v//v8HABMAFwAhADIASQBsAIkAlgCfAKcAngCM
AHoAYQBGADMAIwAPAPf/7f/w/+7/7//4//j/9v/4//3/+f/1//X/+P/4//j/+f/7//3/
/P/8//r/9v/0//b/9v/0//b/9v/1//X/9f/4//n//P/9//j/+f/4//n/9f/4//r/9v/1
//j/+//6//f/9v/2//X/9//4//r////9//z/+//6//n/+f/2//b/+//9//3//f/8//z/
/P/8//7///8BAAEA/P/8//3/AgD//wEAAQADAAYABgAEAAYABAAEAAQABwAJAAsADQAO
AA4ADwARABMAEgARABQAEwAUABUAFwAeACEAIgAhACAAJAAnACcAKQAqAC4AMQAyAC8A
MQAwADIAMQAwAC8ALgAvADAAMwAyADUANQA2ADcAMwAvACoAKAAqACsAKgAqACwAJgAm
ACMAIQAgAB0AGwAZABkAFQAUABcAGAAXABcAFQAUABAADgAQABIAFAAYABQAEAAOAAsA
CwAKAA4AEQAPAA0ACwALAAwADAAOAA4ACgAKAAgABAAGAAgACgAMAAwADQANAA0ADgAN
AAsACQAHAAcABwAHAAsADQAOAA4ADgAPAA8ADwATABYAEwAWABMAEQAQABIAFAARABEA
EgASABIAEQARABQAFAARABMAFwAXABQAFAAUABUAFQASAA8AEAAQAA8AEAATABEAEgAU
ABMADQAMAA0ADgAPABEAEQARABAAEAAPAA4ADQAMAAsACwAQABAAEQAPAA0AEAATABMA
EwATABEADwAOAA0ADQANAA8AEAARABEAEgAPABEAEQAQAA4ADQAKAAoADgAPAA8AEAAP
AAwADAAOAA8AEQANAA0ADwAQABAADAAQAA4AEAAKAAoAFAATABIAEQAQAAwACwALAAwA
EAAWABsAHQAdABsAHQAfAB8AHwAfACAAIQAeABsAGAAaABkAGQAYABcAFgAUABIAFAAV
ABsAHgAZABgAFwAWABIAEQAUABMAEAAQABIAEwARABQAFAATABMAEQARAA4ADAAMAA0A
DQALAAsACwAOAA4ADAAMAA0AEAAPABAAEQALAAgABgADAAQABgAHAAQABAAHAAcABAAG
AA0AAQD4//j/9//9/////P8FABUAHwAnAD4AWwBqAHkAkgCdAIUAeAB8AGAANwAqABkA
+//p/9f/xf/M/9b/z//M/9b/1v/S/9H/0f/R/9H/1P/U/9T/z//N/8v/xv/G/8T/wP++
/7//vv+7/7z/u/+5/7j/t/+4/7n/vP+9/7j/uf+4/7n/sP+w/6//qP+n/6r/rf+s/6v/
qv+q/6n/qf+o/6j/q/+r/6r/qf+o/6f/pf+g/57/ov+l/6b/p/+o/6j/qP+o/6b/p/+p
/6n/qP+o/6n/rv+n/6n/qf+r/7D/sv+y/7b/tv+2/7b/uf+7/73/v//A/8X/yf/O/9P/
1f/V/9n/2f/a/9v/3f/k/+X/5v/l/+T/6P/r/+v/7f/u//L/9f/2//f/+//8/wAA/v/+
//7//v///wAAAwACAAUABwAKAA0ACAADAP3/+v/9//////8AAP7/+P/4//X/9v/2//T/
8//1//X/8f/w/+7/7v/s/+v/7f/s/+j/5v/m/+b/5v/o/+X/4v/h/9//3f/c/+D/4//k
/+P/4v/j/+T/5P/m/+b/5P/m/+b/5P/j/+L/4f/g/+P/5f/m/+f/6P/n/+X/4//l/+f/
6f/r/+7/7//v/+7/6//r/+r/6f/p/+r/5f/m/+n/6//u//T/9f/z//T/9v/1//T/8v/x
//b/9v/z//X/9//3//T/9P/2//f/9//0//P/9P/0//P/9v/5//f/+P/5//n/9P/0//L/
8v/y//P/9f/1//T/9P/3//j/+f/6//j/9//7//r/+P/1//L/9P/3//f/9//3//j/9//3
//f/8v/x//L/8v/y//P/9f/z//T/9f/1//T/9f/y//L/9v/3//f/+P/3//P/8v/z//P/
9v/z//T/9//2//T/7v/w//b//v/4//D/8P/w//D/8P/v/+//8P/y//T/+P/7//v/+//5
//v//f/9//3//f/+//7//P/6//j/9v/1//X/9P/2//j/+f/6//X/8//2//b/8f/w/+//
7v/t/+3/8f/x/+//7v/v/+//7f/w//D/7//t/+v/6//o/+b/5v/n/+f/5f/l/+X/6P/q
/+j/6P/p/+n/5//n/+f/4//i/+L/4f/k/+j/6//q/+j/6//r/+j/7v/l/93/4P/i/+P/
4//j/+j/9////wEADwAwAE0AYAB5AJIApQCpAJgAhgB4AFUAMgAfAA8A+//r/+H/3P/Y
/9n/3v/c/+D/7v/v/+f/5//m/+j/5//m/+X/5f/l/+L/5v/m/+T/5P/o/+j/5v/o/+j/
5//n/+f/5v/l/+b/5f/l/+n/6//v/+j/6v/r/+b/5P/m/+j/5v/p/+r/7P/t/+j/5v/l
/+f/6//s/+3/7v/t/+3/6v/q/+v/7f/t/+3/6v/q/+r/6v/q/+v/7f/t/+r/6v/r//D/
7f/v/+//8f/w//D/7v/w//L/8v/y//X/+P/5//r/+v/9////AgAFAAMAAQADAAEA////
/wAABgANABAAEQASABIAFQAVABcAFwAaABwAHAAYABsAGwAeACAAIAAgACAAIQAiACUA
JAAiAB8AHQAbAB4AHQAbABwAHQAdABsAGgAaABQAFAARABAADgAKAAcACAAJAAYABgAF
AAQAAQD//wAAAAD9//z/+//6//n/+v/9//z//f/9//f/9P/2//f/9//1//P/8//0//b/
+v/8//n/+v/5//b/9P/0//T/9P/y//P/8//z//f/+f/6//v/+v/5//j/9//6//v/+//6
//b/9f/z//H/9//6//f/+v/7//v//P8AAP7/+//7//z//v/+//3//f8BAAIAAAADAAIA
AQD9//z//P/9//3/+v/8//7//////wAAAwABAAIAAwADAP7//v/9//z/+//7//z//f/9
//7//f/8//v/+v/7//3/BAAGAAIA///8//7////////////+//3//f/9//v/+//9//7/
/////wAA/f///////v/8//z/+v/7/wAA/v/9//3/+//5//r//f//////+//7//3//v/+
//r//v/8//z/+v/+//7//v/+//7//v/9//3//v8AAAEABAAGAAUABwAFAAcACQAJAAkA
CQAKAAwACgAIAAYACAAHAAcABgADAAIAAAD+//3//f8CAAQAAAAAAAAAAAAAAAEABgAH
AP///P/7//n/+v/+///////+//v/+v/2//b/9v/3//f/+P/5//r//v/8//j/9v/1//f/
9//5//v//P/8//3//f/7//r/+P/y//P/9//4//b/8v/3//H/8P/+//n/7//7/wYACwAR
ABcAHwA0AFUAdACHAJgApwClAJgAjAB2AFkARAArABMABQD9//H/6P/s//H/+P/6//L/
8v/3//f/8//2//r/+//8//n/+f/5//b/9v/2//T/9P/4//r/+v/+//v/+f/4//f/+f/5
//v/+//3//f/9f/1//T/+v////7/+v/6//r/9v/5//r//P/9//n/9v/0//X/+f/6//v/
/P8AAAEA//8AAAAA///8//n/+v/8//7/AAD/////AAD///7//v///wQA/f//////AQAB
AAAA/f/+/wAAAAAAAAMABAAFAAYABgAGAAcACQALAAsACwAPAA8ADwAPABAAFgAaABwA
HAAcAB4AIQAhACMAIAAiACMAIgAjACcAKAAsACwALAAsACwALgAuADAALgAuAC0ALQAt
AC8ALQAqACoAKQApACcAJgAlAB4AHQAZABkAGAAVABMAEwATAA8ADgAPABAADwAPAA0A
DAAIAAYACAAIAAgACgAMAAoACgAJAAUAAgAEAAUABQADAAEAAQD///7////+//7/AAAA
AP7//v/+//7//v8AAAEAAQABAAMAAwACAAEAAgADAAQABQAEAAMAAQD+/wEAAwAEAAUA
CAAKAAYACAAIAAcABwAKAAgABQAFAAYABAAEAAMAAwAHAAgABgAJAAgABwADAAIAAwAF
AAYABAAEAAYABwAHAAcACQAGAAYACwALAAYABgAGAAYABgAHAAYABQADAAIAAwAEAAUA
BgACAAEABQAEAAMAAQD//wIAAQABAAEAAQD+//3//f/9//7///8CAAQABQAFAAYAAwAB
AAEAAAD+/////P/8/wAAAQABAAIAAQD+//7/AAABAP//+//7//3//f/8//f/+v/8//z/
+P/6/wQACQAGAAIAAAD+//7//v/+//z/+//7//z/AAAGAAsADQALAAcABwAHAAkACQAJ
AAoADgAMAAoACAAHAAUABAACAP///v/8//r/+v/7/wEABAAAAAAAAAAAAP////8DAAMA
/f/6//n/9//3//r/+v/5//r/+f/6//j/9v/2//f/9//3//f/9//6//r/+P/4//n/9//1
//X/9f/y//L/8//z//X/9v/2//L/9P/3//f/9P/2//P/8//4//j/8f/x//f//v8FAAsA
EwAjADIARQBgAIEAlgCdAJkAkACEAG4AUwBAACkADQD5//P/7//m/+b/7f/w/+7/8v/2
//f/9f/v//D/9P/1//b/9f/1//X/8v/y//L/8P/w//D/8P/u//D/8f/x//L/8//0//X/
+P/5//f/+f/5//v/9v/4//n/9P/y//T/9v/0//T/9P/1//X/8//y//L/9f/2//b/9v/2
//X/9f/y//L/8//1//X/9f/2//b/9v/2//T/9f/3//f/8//y//L/9v/z//f/+f/9/wAA
AAD+/wAA///+//3////+////AAAAAAAAAQADAAUABwAHAAsACwAJAAkACgAQABUAGAAZ
ABoAGQAbABoAGwAdACAAIgAiACIAJQAlACgAKgAqACoAKgApACgAKQAmACYAJQAlACUA
JwAlACIAIgAiACEAHgAcAB8AGgAbABkAGQAYABUAEwASABEADAAKAAwADAAKAAkACAAG
AAEA/v/+//7//v8AAAIAAgAEAAUAAAD+/wEAAwAAAP3/+v/5//b/9v/4//j/+f/8//3/
/P///wAAAQACAAEAAQAAAP////////7//f/7//v/+//7//7///////7///8BAAIAAwAD
AAQA//8AAAAA/////wIAAAD9//3//v8BAAIAAgADAAUABAAAAAEABQAFAAIAAgACAAMA
AwAAAP//AAAAAP//AAADAAEAAgAFAAUAAAAAAP///v/9//3/+//7//r/+v/6//r/+v/6
//n/+f/+//7/AAD///7/AgABAP///f/7//j/9//3//f/8//z//X/9v/4//n/+//5//v/
+//6//j/9//0//T/+P/2//X/9f/z//H/8v/1//f/+v/3//j/+//5//b/7//w//X/9v/z
//b/9v/8//r/+P/2//T/9f/1//b/+P/6//7/AQABAP7/+//8//3/////////AAACAAAA
/v/8//z/+//7//r/+v/6//n/+P/0//P/9//4//P/8v/x//D/8f/z//n/+//1//L/8f/v
/+7/8v/z//P/8v/v/+7/6v/o/+j/6f/p/+v/7f/v//T/8f/u/+3/7f/u/+3/7v/v/+v/
6v/q/+n/6v/s/+3/6v/o/+v/6//o/+L/4//p/+z/6v/p/+f/4//s////BwALABkAKgBB
AGIAfwCIAJMAmwCOAH4AcABRADgAKQALAO3/6f/p/97/1v/d/+T/5v/q/+j/5//r/+n/
5//q/+r/6v/q/+v/7P/q/+r/6P/k/+L/5v/o/+j/7P/q/+n/6f/p/+f/5//p/+n/5f/n
/+f/6f/o/+z/7//s/+j/6P/o/+T/5//o/+r/6//r/+r/6v/t/+3/7P/r/+r/6//r/+j/
6P/t/+//7//v/+v/6v/p/+j/6f/r/+7/7//u/+7/7//0/+3/7f/r/+v/7v/w//D/9P/y
//L/8v/1//b/9//4//j/+P/5//v//f/9//3/AQABAAEAAQACAAgACgAMAAwADAAOABEA
EQATABQAGAAbABwAGAAZABcAGAAbABwAHQAeAB4AHgAgAB4AHAAbABsAGwAeAB0AGwAc
ABwAGwAYABYAFgAQABAADQALAAoABwAFAAcABwADAAIAAAAAAP7//f/9//z/+P/2//j/
+P/4//r/9//0//P/8f/u/+z/7//x//P/8//z//X/8f/w//H/8P/u//D/8P/u//D/8P/w
//D/8P/x//H/8f/1//X/9P/z//H/7//t/+v/7//z//b/+P/3//f/9v/1//b/9v/w//D/
8//z//T/+P/2//P/8//0//X/9v/2//f/+v/6//f/+f/9//3/+v/6//f/9f/y/+z/8f/2
//r//f/8//3/+f/4//f/9f/u/+z/7v/w//L/9f/3//f/9v/2//b/9v/2//b/8//z//j/
+P/1//H/7f/u//H/8f/x//H/8v/x//H/8f/v/+//8f/y//P/8//0//H/8//z//L/8P/x
/+7/7v/y/+//7f/s/+n/7P/u//L/9f/y/+3/7P/t/+//8P/t//L/8P/s//T//P/3//T/
8f/u/+7/7//x//T/9P/4//v/+//5//f/+f/7//7///8AAAIAAwAAAP3/+v/4//f/9//2
//f/9v/0//L/7//v//T/9v/y//L/8v/y//T/9f/6//v/8v/u/+z/6f/o/+z/7f/t/+//
7f/t/+r/6v/q/+v/6//t/+3/7f/w/+7/7P/s/+3/7f/r/+v/6//q/+r/6//r/+3/7v/u
/+r/6v/t/+3/6v/i/+v/7//o/+T/5f/n/+3/8v/x//3/EQAZACoATQBsAH8AkgCfAJsA
kgCOAHAARwA0ABsA///5//X/5f/e/+L/3//c/+L/5v/o/+n/7f/t/+r/7P/r/+r/6//r
/+v/6P/s/+z/6v/q/+z/7P/q/+z/7P/r/+v/6//o/+f/6P/n/+b/6f/q/+3/5//q/+z/
6P/l/+b/5//k/+X/5v/o/+n/5f/k/+T/5//s/+7/8P/y//H/8f/u/+7/7v/v/+7/7f/s
/+z/7P/s/+3/7//y//P/7v/u/+//9P/v//H/8f/z//P/8v/v//D/8//0//X/+f/4//f/
9v/0//b/9//5//v//v///wQABQAEAAMAAwAIAA4AEAAQABAAEAATABMAFQAVABgAGgAa
ABoAHQAdACAAHgAeAB4AHgAgACAAIgAgAB8AHQAcABsAHgAdABsAHAAcABsAGAAWABUA
DgANAAkADAAMAAoACQALAAsABwAGAAUABAABAP//AAAAAP3//P/6//r/+v/8//r/+P/4
//f/9v/2//v////8//n/9v/1//X/9v/5//r/9v/2//T/8P/y//L/8v/y//X/9//4//n/
+f/5//j/9//1//X/9f/1//b/9//3//b/+f/7//z//f/9//7/+f/6//r/+f/5//z//f/7
//z//v8AAAAA/////wAAAAD9//////////z//P/+///////8//z//v///////v////v/
+v///wEA/v8AAP3//P/7//v//P/9//3//v/+//7//v/+//r/+f/9//z//f/7//n//P/7
//v/+//7//r/+f/5//n/9//3//n/+v/7//v//P/5//v/+//6//j/+f/2//b/+v/6//n/
+f/3//X/9v/5//v/+v/1//T/9f/2//b/8v/2//z//P/4//r/9P/3//j/+v/8//z//P/8
//f/9f/0//T/9v/6//3//f8AAP//AgAFAAUABQAFAAYACAAGAAQAAgABAP///v/8//n/
+P/2//T/8//z//j/+v/6//z//v8AAPz/+//+//3/+v/4//j/9//1//j/+P/3//X/8//z
//D/7//u/+7/7f/t/+3/7f/w//H/8P/x//P/9f/z//P/8//0//T/9f/1//P/8v/w/+r/
7v/z//X/9P/w//P/9f/y/+z/6//t//H/9P///xEAGQAhADoAWwB2AIcAlgCdAJcAkACK
AGwASQA4ACUABwDv/+n/7f/k/+L/7f/u/+j/7v/8//v/8//z//P/9v/2//b/8//z//P/
8P/y//L/8P/w//T/9P/y//T/8//x//D/7//v/+//8f/x//D/8//0//f/8//2//j/9P/y
//T/9v/0//H/8P/w/+//8f/y//T/+f/5//j/9//2//X/9f/y//L/8//1//X/9f/1//b/
9//4//b/9//5//n/9P/0//X/+v/0//X/9P/1//n/+v/5//z//f/+////AwABAAEAAQAA
AAEAAwAGAAkABwAHAAsACwANAA0ADgAUABUAFgAVABQAFwAbABwAHwAdACAAIgAiACAA
IwAjACYAJAAkACQAJAAlACYAKQAoACcAJQAkACMAJgAlACMAJAAjACMAIQAgAB8AGAAX
ABMAEwASAA8ADQALAAsABwAGAAgACAAGAAUACAAIAAUABAAEAAQABAAGAAUAAgABAP//
+v/4//v//f////////8BAP7//P/8//r/+P/6//r/+P/5//r/+//8//r/+//7//v/////
//7//f/8//v/+v/5//v//f/+//7/AQADAAQABQAGAAYAAAAAAP7//f/9/wAA/v/7//v/
/P/9//7//v///wMABAACAAUABAADAP///v8BAAMABAACAAAAAgADAAMAAgADAP///v8D
AAMA/v/+//z//P/8//3//f/9//z//P/8//z//P/8//3//f8CAAIA/v/7//j/+v/7//v/
+//7//v/+//8//3/+f/5//v//P/9//3//v/7//3//f/8//r/+//4//j//P/5//f/9v/z
//T/9v/6//3////7//v//f/8//r/9P/2//r/+v/2//j/+v/9//r/+v/2//b/9f/0//P/
8v/1//f/+v/+//7/AgAFAAUABQADAAUABwAFAAUABQAGAAoACAAGAAQAAwABAAAA/v/9
//z/+v/4//X/9f/6//z/+//8//3//v/9//3/AQABAPr/+P/4//f/9P/2//X/8//z//H/
8f/u//D/8v/1//f/9v/1//T/9v/0//L/8v/z//P/8f/x//H/8//0//b/9//3//j/+P/0
//P/9f/0//D/9v/9//3/9v/w//H/9f/x//L///8JABMALQA+AEsAZACBAJgApwCjAJIA
hABwAFUAPAApAA0A9f/1//f/5P/i//H/8P/q//D/+v/7//n//f/7//z/+v/4//X/9f/1
//L/9f/2//X/9v/3//b/8//0//T/8//z//P/8f/x//P/8//y//X/9v/5//P/9v/4//T/
8v/0//b/9P/y//L/8//z//T/9P/1//n/+f/4//f/9v/3//f/9P/0//n/+//7//v/+P/4
//j/+P/2//f/+f/5//T/9P/1//r/9//5//n/+//9//7//f8AAP///v/9/////v///wAA
AAACAAMABQAHAAUABQAJAAkACgALAA0AFAAXABgAFwAWABoAHwAhACUAIwAkACQAIgAi
ACcAKQAuACwALAAsACwALAAsAC4ALAAuAC0ALQAtAC4ALQArACwALAArACgAJgAmACAA
IAAdABsAGgAXABUAFgAXABQAFAARABAADQALAA4ADgALAAoACgAKAAoADAAJAAYABQAD
AAMAAgAGAAkABwAFAAMAAwAEAAYACgAMAAkACgAJAAYABQAEAAMAAgAFAAcACAAJAAkA
BwAEAAEAAgADAAQABQAIAAkACQAIAAcABwAGAAUACAAKAAYACAAJAAkACgAOAA4ACwAL
AAwACQAIAAYABQAJAAoACAALABAAEQAPABAADgANAAsABgAGAAgACQAJAAcACQAGAAYA
CwALAAYABgAHAAgACQALAAkACQAIAAgABQAEAAMAAgADAAMACAAIAAYAAwAAAAIABQAH
AAkACwAIAAcABwAHAAMAAwAFAAYABwAHAAgABQAHAAcABgAEAAQAAgADAAgABQADAAIA
//8BAAQACQANAAwABwAGAAcABwAGAAEABAAEAAQABgAGAAoACQAIAAcABgAGAAUABQAG
AAgADAAPAA8ADwANAA8AEQARABEAEQASABYAFAASABAADwANAAwACgAKAAoACQAIAAUA
BQAKAAwACgAKAAoACgAHAAUABwAFAAMAAgADAAMAAAACAAEA//8BAP/////8//z//P/9
//3//v///wAABAACAAAAAAABAAEA/////////v/+//////8BAAIAAgD+//3////+//r/
AAABAPn/+P/4//X/9f/3//z/DwAdAB8ALwBGAF0AcgCJAKQAsQCnAJ4AlAB6AF0ATAAz
ABcACwAFAPf/8v/2//X/9P/2//b/+v8DAAEA9//5//7/AAACAP////////z//P/8//r/
+v///wAA//8CAAEA///+//3//f/9///////+/wEAAgAFAAAAAgADAP7//P/+/wAA/v/8
//z//f/9//n/+P/4//v//f/+////AAACAAMAAQACAAQABQAEAAMAAAAAAAAAAAD/////
AAD///7/AAADAAoAAwAFAAUABwAIAAgABgAIAAYABgAGAAkACgALAAwADAAKAAsADQAP
ABEAEQAVABUAFwAXABgAHgAhACIAIQAgACIAJQAlACcAKQAuADIANAAvADEAMAAyADIA
MgAyADIAMAAwADIAMAAzADMANAA1ADMALwAqACgAKgArACoAKgAsACYAJgAjACMAIgAf
AB0AHAAbABYAFAATABIADwANABAAEAANAAwADQAOAA8AEgAQAAwACgAHAAcABgAKAA0A
CgAHAAQAAwAEAAQABgAGAAQABgAGAAQABgAGAAYABgAFAAUABAADAAUABQAEAAMABQAH
AAkACwAIAAcABQACAAUABwAIAAkADAAOAAoADAAKAAkACQAMAAwACQAJAAoACwAMAAwA
DQAPAA4ACgALABAAEQAPABAADwAPAA4ACgAIAAoACwALAAsADQAKAAoADwAPAAoACgAI
AAgACAAJAAoACwALAAwACgAKAAoACgAHAAcADAAMAAgABQACAAQABwAJAAsADQAKAAkA
CQAJAAYABQAGAAYACgALAA0ACwAJAAkACAAGAAgABgAHAAwACwAJAAgABQAFAAYACQAL
AAwACQAKAA0ACwAKAAUACAANAA4ACwAOAAoACwAGAAQACAAJAAsADgASABQAFgAaABkA
FwAWABkAGgAWABIAFAAUABQAFwASAA4ADAALAA4AEQAUAA8AEAATABEAEAAUABIAEgAS
ABIAEgASABEAEAAPAA4ADgAOAA4ADgANAAwACwAKAAcABgAFAAQABwAIAAkACgAIAAgA
CAAIAA==
         </WaveFormData>
      </LeadData>
      <LeadData>
         <LeadByteCountTotal>10000</LeadByteCountTotal>
         <LeadTimeOffset>0</LeadTimeOffset>
         <LeadSampleCountTotal>5000</LeadSampleCountTotal>
         <LeadAmplitudeUnitsPerBit>4.88</LeadAmplitudeUnitsPerBit>
         <LeadAmplitudeUnits>��V</LeadAmplitudeUnits>
         <LeadHighLimit>2147483647</LeadHighLimit>
         <LeadLowLimit>268435456</LeadLowLimit>
         <LeadID>V1</LeadID>
         <LeadOffsetFirstSample>0</LeadOffsetFirstSample>
         <FirstSampleBaseline>0</FirstSampleBaseline>
         <LeadSampleSize>2</LeadSampleSize>
         <LeadOff>FALSE</LeadOff>
         <BaselineSway>FALSE</BaselineSway>
         <ExcessiveACNoise>FALSE</ExcessiveACNoise>
         <MuscleNoise>TRUE</MuscleNoise>
         <LeadDataCRC32>2187086978</LeadDataCRC32>
         <WaveFormData>
/v/+//7//v///wAAAQACAAEAAAD///7//P/8//z//P/+//7//v/+//z//P/8//z//v/+
//7//v/+//7//v/+//7//v/+//7///8AAAEAAgAAAAAAAAAAAAEAAgADAAQAAgACAAIA
AgACAAIAAgACAAIAAgACAAIAAAAAAAAAAAACAAIAAgACAAAAAAAAAAAAAAAAAAAAAAAC
AAIAAgACAAAAAAAAAAAAAgACAAIAAgADAAQABQAGAAQABAAEAAQABgAGAAYABgADAAIA
AQAAAAMABAAFAAYABQAEAAMAAgAAAAAAAAAAAAIAAgACAAIAAAAAAAAAAAACAAIAAgAC
AAAAAAAAAAAA/v/+//7//v8BAAIAAwAEAAIAAgACAAIABAAEAAQABAADAAIAAQAAAAIA
AgACAAIABAAEAAQABAADAAIAAQAAAAEAAgADAAQAAgACAAIAAgACAAIAAgACAAMABAAF
AAYABQAEAAMAAgAEAAQABAAEAAIAAgACAAIABAAEAAQABAAEAAQABAAEAAIAAgACAAIA
AwAEAAUABgAEAAUABQAFAAcABwAIAAkACQAKAAsACwAJAAcABgAGAAoADAAOAA4ACQAE
AAIA///9//z//P/8//7///8BAAIA/v/9//v/+f/6//3/AAAEAAQABAADAAIABAAEAAUA
BgAHAAgACQAJAAYABQAFAAUABQAGAAYABgAIAAgACAAIAAoACQAJAAkACwAMAAwADQAK
AAkABwAFAAYACAAKAAsACwALAAkABwAKAA4AEAASABIAEgAQAA0ABgD///b/5f/I/7D/
rP+z/7//xv/I/8z/yf/F/8z/1v/W/9b/3P/h/+X/6//z//3/BgALAA4AEAAPAA4ADQAM
AAoACgALAAsADAAOAA8AEAAPAA4ACwAJAAoADQAOAA8ADwAPAA4ADQAPAA8ADwAQABAA
EgASABIADgAOAA4ADAAOAA8ADwAPAA8AEAAQABAAEAAPAA8ADQANAA8ADwAPAA0ADAAM
AAsADAANAA8AEAAOAA8ADwAPAA4ADQANAA0ADgAPAA8ADwAPAA4ACwAIAAsADAAOAA8A
EAAPAAsACQALAAsACwALAA0ADQAOAA4ACgAIAAgACAAIAAgACAAIAAcABQADAAIAAwAD
AAMAAwAFAAYABgAGAAUAAgABAP7/AQADAAUABgAGAAUAAwACAAMAAwACAAIABgAIAAkA
CQAIAAcABgAFAAYABgAHAAgABwAHAAYABgAIAAgACAAIAAgACQAKAAoABwAGAAQAAwAE
AAUACAAJAAgABwAGAAUABQAEAAQABAAGAAYABwAHAAUABAAEAAQABgAHAAkACwALAAoA
CgAJAAkACQAHAAcACAAJAAkACQAGAAYABgAFAAcABwAIAAgABwAHAAYAAwAFAAQAAwAD
AAQABAAFAAUABAABAAAA//8AAP//AAACAAEAAAD///3//f/+//7///8CAAMAAwAFAAQA
AwAAAP//AQACAAEAAgACAAMAAgABAAEAAAAAAP////8BAAIAAgACAAAAAAABAAMAAQAB
AAIAAwACAAEAAAD///7//v/+/wAAAgADAAQAAQD///7//f/+////AAACAAIAAQAAAP//
AAD/////AAADAAMABQAFAAQAAwAAAP//AAAAAAEABAADAAMAAgACAAQAAgACAAIAAgAC
AAIAAwADAAMABQAFAAYABwAJAAoACwALAAkABwAGAAYACgAKAAoACAAEAAAA///9//v/
+v/6//r//f/9//7//v/8//v/+f/3//n/+//9/wAA//8AAAAAAAABAAIABAAGAAcACAAJ
AAkABwAFAAQAAwAEAAYABwAIAAgACAAIAAgACAAHAAcABwAJAAoACgALAAoACQAHAAUA
BgAIAAoACwALAA0ACwALAAoACgAMAA4ADgAOABIADwAIAP3/9v/p/87/tv+u/7n/xf/K
/8r/yv/J/8n/0P/Y/9b/1v/Y/9//5f/r//H/+/8CAAkACgAMAAsACgAJAAgACgAKAAsA
CwANAA4ADgAOAA0ADAAJAAcACAALAAwADQAMAA0ADQANAA0ADQANAA4ADgAQABAAEAAM
AAwADAAKAAsADQAOAA8ADQAOAA4ADgAMAAsACwAJAAsADQANAA0ACwAKAAoACQALAAsA
DAAMAAoACwALAAsACgAJAAkACQALAA0ADgAPAA0ADAAJAAYABwAIAAoACwALAAsACAAH
AAkACQAJAAkABwAHAAgACAAEAAIAAgACAAIAAgACAAIAAgABAAAAAAD//////////wAA
AgADAAQAAQD+//3/+v/7//3///8AAP/////+//7//f/9//z//P8AAAIAAwADAAIAAQAA
AP//AAAAAAEAAgACAAEA///+/wAAAAAAAAAAAAABAAIAAgAAAAAA//////7///8CAAMA
AgABAAAA//////7//v/+/wAAAAABAAEA/v/8//v/+v/7//3/AAADAAMAAgACAAEAAQAB
AP////8AAAEAAQABAP7//v/+//3//v///wEAAgACAAMAAwABAAEAAAD/////AgACAAMA
AwACAP///v/9//7//f/+/wAAAAAAAAAA///8//z/+//7//7//////wEA//////3//f8A
AAAA/v/+//3//////////f/8//z/+//7//3//v/+//7//P/8//3//v/9//7/AAAAAAAA
AAAAAP3//P/8//z//v8AAAEAAgAAAP///////wEAAQABAAIAAgABAAAA//8BAP///v/+
/wEAAQADAAMAAAD///z/+//+//7///8CAAMAAwD+//z//v///wAAAQACAAAAAQABAAEA
AQABAAIAAwAFAAYABwAHAAYAAwABAAAAAgACAAIAAAD+//r/+f/3//X/9P/0//T/9v/3
//n/+v/4//f/9f/z//P/9f/3//r//P/+////AAD+//7///8AAAMABAAFAAUAAQD///7/
/f/+/wAAAQACAAUABgAHAAgABgADAAEA//8AAAIAAwAFAAUABQAEAAMABQAGAAcABwAN
AA0ACQAJAAoADAAMAA4ADAAOABIADwAGAP3/7v/T/7j/rv+2/8f/z//U/9j/1v/R/9X/
3v/i/+D/4v/q//P/+f///wUACwASABMAFgAaABoAGgAaABoAGQAYABgAFwAaABwAHQAe
ABwAHAAaABkAGQAbABsAGwAdAB8AIAAhACMAIwAjACQAJgAoACgAKAAkACQAJAAiACMA
JQAmACcAKQAqACoAKgApACcAJgAjACUAJwAnACcAKQAoACgAJwAlACUAJgAmACYAJwAn
ACcAJAAjACMAIwAmACcAJwAnACYAJgAkACIAIAAgACEAIQAhACEAHgAdABsAGwAbABsA
GQAZABoAGgAWABQAFAAUABIAEgASABIAEgARABAAEAAOAA0ADAALAAwADgAPABAADwAM
AAsACAAIAAkACgAKAAsACwAKAAoABwAHAAYABgAJAAwADgAPAAwACwAKAAkACgAKAAsA
DAAPAA8ADgAOAAwADAAMAAwADgAPABAAEAAPAA4ADAALAAoACwAOAA8ADQANAA0ADQAL
AAoACgAKAAwADAANAA0ACwAKAAoACgAHAAcACAAJAAwADAANAA0ACwALAAkACQALAA0A
DgAPAAwADAAMAAsACwALAAwADAAKAAsACwAJAAsACgAJAAkACgAKAAsACwAJAAcABwAH
AAkABwAHAAgACgAKAAoACQAGAAYABQAFAAgACQAJAAsACgAJAAYABQAIAAgABgAGAAkA
CwALAAsABwAGAAYABQAGAAkACwAMAAkABgAFAAUABQADAAMABAAGAAYABgAGAAUABAAE
AAQABwAIAAgACAAHAAUABAADAAMAAwADAAQABQAFAAUABQAFAAMAAgACAAMAAwAFAAUA
BwAHAAUABQAEAAIAAQACAAcACQAGAAQABAAEAAQABAAGAAcABwAHAAcABwAIAAkACAAI
AAgABwAIAAcABwAIAAgACAAIAAYAAwD+//z/+f/6//r/+//8//v/+//8//z/+//7//r/
+f/4//n/+v/8/wAAAgADAAQAAwACAAIAAgADAAQABQAFAAUABQAGAAcABgAGAAUABAAH
AAgACQAKAAkABwAGAAUAAwAEAAQABQAIAAkACQAJAAgACAAIAAcACwALAAcACQAMAAwA
CgAIAAgACgAMAAkAAgD7//D/1/+6/6b/pP+t/7n/wv/K/9D/y//H/9D/2P/U/9T/3P/l
/+v/7//z//n/AAAFAAQABgAIAAgACAAIAAgACAAJAAkACQAKAAoACgAMAAwACgAJAAgA
CQAIAAcACgALAAsACwALAAsACwAMAAoADAAMAAwADAAMAAwACgAKAAsACwALAAkACgAK
AAoACgAJAAkABwAFAAcABwAHAAoACgALAAsACAAHAAcABgAHAAkACgALAAgABwAHAAcA
BgAHAAcABwAKAAoACAAGAAUABAAEAAMABgAHAAUABQAFAAUABQAFAAQAAwADAAIAAgAA
AAAAAAD+//7//v/+/wAA///+//7//f/9//3//f/8//z/+//6//3//P/9//z/+v/7//z/
/P///////v/+//3//f/8//z//f/+//7//f/+////AAABAP///v/+//7/AAABAAEAAgAA
AAAAAAAAAAAAAQACAAIABAAEAAMAAwD/////AQABAAEAAQABAAEAAQAAAAAAAAAAAAAA
AQABAAMAAgACAAIA/////wAAAQACAAIAAwADAAUABQADAAMAAgADAAMAAwADAAQABQAF
AAIAAQABAAAAAwAFAAYABQADAAIAAQABAAAAAAABAAEAAgABAAIAAwABAP////8AAAIA
AgACAAEAAAAAAP/////+//////8BAAIAAwACAAMAAwACAP///v///wEAAQABAP///v/+
//3/+//9//7//v8AAP7//v////3/+//7//z//v/+//7//v////7//v/+//7//v/9//z/
/////wAAAQAAAP///v/+/wEAAQABAAEAAQD///7//v//////AQABAAMAAwABAAEA///+
//7/AAABAAEAAgACAAIAAAAAAAAAAAACAAMAAwADAAMAAwAEAAUAAwAEAAUABQAIAAcA
BwAIAAcABgAFAAIAAQD+//7//f/9//z//P/8//r/+f/5//j/+P/5//n/+f/3//n/+//+
//3//v/+//7///8AAAIABAAEAAQABAADAAUABQAGAAcABgAGAAUABAAEAAQABAAEAAUA
BQAGAAcABgAGAAUABQAGAAcABwAHAAYABgAGAAUAAwAJAAkACwAOABAADAAKAAgACgAM
AAkAAgD9//b/4f++/6j/pP+r/7f/wP/G/8r/x//F/8z/0P/M/8j/0P/b/+X/7//3//3/
AAADAAIABAAHAAgACQAKAAgACAAJAAkABwAIAAgACAALAAwACwALAAoACwAKAAkADAAN
AA0ADQANAA0ADQAOAAwADgAOAA4ADQAOAA8ADgAMAA0ADQANAAwADAALAAoACwALAAwA
CwAJAAsACwALAA0ADAAMAAsACwALAAwADAAKAAsACwALAAsACwAMAA0ACwALAAoACQAL
AAwACwAKAAoACgALAAsADQANAAoACQALAAsACwALAAoACQAJAAgACQAIAAkACgAGAAYA
BgAGAAYABQAEAAQAAQABAAEAAQABAAIAAgACAAMAAgADAAIAAAABAAIAAgADAAMAAgAC
AAMAAwACAAIAAQACAAIAAQAEAAUABgAHAAUABAAEAAQABwAHAAYABgAHAAgACQAKAAgA
BwAGAAQABQAGAAYABwAFAAUABwAHAAUABQAFAAUABwAGAAYABgAFAAQABAADAAQABAAF
AAYAAwADAAQABQAGAAYABwAHAAkACQAHAAcABgAHAAcABwAIAAgACAAHAAUABQAGAAYA
CAAJAAkABwAHAAYABQAFAAQABAAFAAUABgAFAAYABwAFAAMAAwAEAAYABgAGAAUABgAG
AAUABQAFAAUABAAFAAYABwAGAAcABgAGAAQABAADAAUABQAFAAQABAAFAAUAAgADAAMA
AgADAAIAAwAFAAMAAQABAAIABgAGAAYABgAFAAQABAAEAAMABAAEAAQABQAFAAYABwAG
AAUABAAEAAUABQAFAAUABgAFAAUABgAGAAUABgAFAAYABwAGAAcABQAEAAQABgAHAAcA
BgAGAAoACQAJAAcABAAGAAYABgAGAAgACQAJAAkACQAJAAoACwALAAwADQANAA0ACwAK
AAoACgAKAAoACAAIAAQAAwABAP3//P/8//z//////wAAAAD//////v/9//v//f///wIA
AwAEAAQABAACAAIAAwAEAAcACAAJAAkABgAFAAUABQAHAAgACAAIAAoACgAKAAoACQAH
AAYABQAGAAgACQALAAkACQAIAAcACQAKAAsACwANAA0ADQAPABAADgAMAAwADgAOABAA
DwAKAAMA+P/h/8b/sv+u/7n/x//K/8z/zv/L/8f/yv/M/87/0v/Y/9//6f/t//H/9/8A
AAMABgAKAAwADAAMAAwACwAKAAoACQALAAwADAAMAAwADAAKAAkACQALAAsACwAOAA8A
DwAPAA4ADQAMAAwADAAOAA4ADgAOAA4ADgAMAAoACwALAAsADAAOAA8AEAAPAA0ADAAJ
AAoADQAOAA8ADQAMAAwACwALAAsADAAMAA4ADwAPAA8ADQALAAoACQALAA0ADgAPAA4A
DgAMAAoACgAKAAsACwANAA0ACgAJAAkACQAJAAkACwALAAwADAAIAAYABgAGAAQABAAE
AAQABgAFAAQABAACAAEAAAD/////AAAAAAAAAgAAAAAA/v/8//3//v/+/wEAAQAAAAAA
/f/9//z//P/+/wAAAQABAAEAAQABAAEAAAAAAAEAAgADAAMAAgACAAAAAAAAAAAAAgAD
AAQABAADAAIAAAD///7///8CAAMABQAFAAUABQAEAAIAAQAAAAAAAAABAAEAAwACAAIA
AgABAAEAAgADAAYABgAHAAcABgAFAAIAAQACAAMAAwADAAIAAgACAAEAAQABAAIAAgAE
AAUABQADAAMAAgABAAEAAgACAAMAAwADAAEAAQABAP///f/9//7/AAAAAAAA///+//7/
/f/9/wAAAQABAAMAAwADAAEAAQACAAIAAAAAAAEAAwADAAMAAwACAAIAAQD//wEAAgAC
AAAA/v/+////AQD/////AAAEAAQABAAEAAEAAAAAAAAAAQACAAIAAgAEAAMAAwADAAEA
AQABAAIABQAFAAUABQADAAEAAAAAAAMAAwAFAAUABwAHAAUABQAEAAIAAQACAAUABQAE
AAQABAAEAAIAAgACAAIABAAFAAUABQAFAAUABgAHAAUABgAHAAcABwAFAAQABAAGAAYA
BgAEAAQAAAD///3/+//6//r/+v/7//v//P/8//v/+//6//n/+f/7//3/AAADAAQABAAE
AAMAAgACAAIABQAGAAcABwAIAAcABwAHAAUABgAGAAYACAAIAAgACAAGAAUABQAFAAcA
CAAIAAkACQAJAAgABwAFAAYABwAHAAsACwANAA0ADAAKAAoACgAKABAAFAARAAgA+//y
/+H/xP+q/6b/tf/F/8z/0P/U/9H/zf/M/9D/1P/Y/9r/3//p/+//9f/9/wIABwAIAAoA
CgAKAAoACgAJAAgACAAHAAcACAAIAAgACgAKAAgABwAFAAcABwAHAAoACwALAAsACQAJ
AAkACgALAA4ADwAQAA4ADgAOAAwACgALAAsACwANAA4ADgAOAAwACwALAAkACQALAAsA
CwAJAAgACAAHAAcABwAIAAgACAAJAAkACQAHAAUABAADAAYABwAHAAcACAAIAAYABAAE
AAQABQAFAAgACQAHAAcABgAFAAQAAwADAAMABAAEAAIAAAAAAAAA/v/+//7//v//////
//8AAP7//f/8//v/+f/6//r/+v/7//r/+//6//j/+f/6//r//P/9//3//v/7//v/+v/6
//r//P/9//3////////////8//z//f/+/wAAAQABAAIAAAAAAAAAAAACAAMABAAEAAIA
AgABAAEA/////wEAAQACAAMABAAFAAQAAgABAAAAAgACAAMAAwAFAAQABAAEAAMAAwAE
AAUABAAEAAUABQAHAAcABQAFAAUABQAEAAMABAAEAAQAAwADAAMABAAEAAYABwAHAAUA
AwACAAEAAQAEAAQABQAFAAMAAQABAAEAAwABAAEAAgAGAAYABgAFAAMAAgAAAP//AgAD
AAMABQAFAAUAAwADAAIAAgAAAAAAAgAFAAYABwAEAAIAAQD//wAAAwAFAAYACAAGAAYA
BwAGAAMAAgACAAQABAAEAAQAAwACAAIAAgAFAAYABgAGAAQAAwADAAMAAwADAAMABAAH
AAcABwAHAAUAAwACAAIAAwADAAUABQAFAAUAAwADAAMAAgACAAQABwAHAAgACgAIAAYA
BAACAAMABQAGAAcABwAHAAgACQAIAAgACAAHAAgABwAHAAgABwAGAAUAAgACAP7//f/7
//z//P/9//7//P/7//v/+v/6//v/+//7//v//f///wIAAQACAAIAAgAEAAQABQAGAAQA
BAAEAAMABQAFAAYABwAGAAYABQAEAAgACAAIAAgACAAHAAcABwAFAAYABgAHAAgACQAJ
AAkACAAIAAgABwAFAAkADQANAAwADgAOAAwACgAIAAoACQACAPf/7P/V/7r/pv+k/6//
vf/G/87/0v/N/8n/zv/U/9L/0P/Y/+P/7f/z//n///8EAAcABgAGAAYABgAGAAYACAAI
AAkACQAIAAgABwAGAAcACAAHAAcABQAHAAcABwAGAAcABwAHAAgACQAKAAwACwAMAAsA
CgAJAAoACwAKAAgACQAJAAkACQAKAAoACgALAAsADAALAAoACwAKAAkACgAKAAsACwAI
AAcABwAGAAgACQAJAAkACgAJAAkACQAHAAcABgAFAAcACAAHAAYABgAGAAcABwAHAAcA
BAADAAUABQAFAAUAAwADAAQABAADAAIAAwAEAAEAAAD///7/AAD///7//v//////////
//3//v/+//7////+/////v/9//3//f/8//3//f/8//z//f/9//z//P/9//7//v/9//7/
//8AAAEA/v/+////AAACAAMAAwAEAAQABAAEAAQAAgADAAQABAAGAAYABQAFAAIAAQAC
AAEAAwADAAMAAwADAAIAAgACAAAAAAABAAEAAwACAAIAAgAAAP///////wEAAgAEAAUA
BwAHAAUABQAFAAUABAADAAMABAAFAAUAAwADAAQABAAEAAUABQADAAMAAgABAAEAAQAA
AAAA//8AAP//AAABAP///f/9//7/AAAAAAAA//8AAAAA///////////+////AAABAAAA
AQACAAIAAAAAAP//AQABAAEAAAAAAAEAAQAAAAEAAQAAAAIAAAAAAAEAAQD/////AAAA
AAAAAAAAAAAAAAABAAIAAAAAAP///v//////AAABAAAA///+//7/AQABAAEAAQADAAEA
AAAAAAAA//8AAP//AAABAAAAAQD///7//v8AAAMAAwACAAIAAgABAAEAAAACAAIAAgAC
AAQABQAFAAUAAwADAAQABQAHAAgACQAJAAsACQAIAAgACQAIAAcABAAEAAAA///9//n/
+P/4//j/9//3//j/+P/6//v/+//7//r/+//8//7/AQACAAIAAgACAAIAAwAEAAcACAAJ
AAkABgAFAAUABQADAAQABAAEAAcACAAJAAoACAAHAAcABwAJAAoACgALAAkACQAIAAcA
BwAIAAkACQAJAAsADQANAAwADAAKAAoACgAMABAADwAEAPv/7v/V/7b/pP+m/7H/wf/K
/87/zP/J/8n/zv/Q/9D/1P/c/+P/7f/x//X/+/8CAAcABgAGAAcACAAJAAoACQAIAAgA
BwAJAAoACgAKAAwADAAKAAkACAAJAAgABwAJAAsADAANAAsACwALAAwADgAQABAAEAAO
AA4ADgAMAAoACwALAAsADgAQABEAEgAPAA0ADAAJAAkACwALAAsADQAMAAwACwAJAAkA
CgAKAAwADQANAA0ACgAJAAkACQAKAAsACwALAA4ADgAMAAoACgAKAAsACwAPAA8ADAAL
AAkACQAJAAkABwAHAAgACAAIAAYABgAGAAQABAAEAAQABQAFAAUABgAEAAMAAgABAAMA
BAAEAAQABAACAAIAAAD+////AAAAAAMAAwACAAIAAQABAAAAAAACAAQABQAFAAUABQAF
AAUAAgACAAMABAAGAAcABwAIAAcABgAFAAQABgAHAAgACAAKAAoACQAJAAYABQAGAAUA
BwAHAAcABwAHAAYABgAGAAgACAAJAAkACQAIAAgACAAHAAcACAAJAAoACgALAAsACwAL
AAkACQAKAAsACwALAAwADAAMAAsACgAJAAkACAAJAAsADAALAAsACgAJAAkACAAIAAkA
CQALAAkACQAJAAkABwAHAAgACgAKAAoACQAGAAYABQAFAAgACQAJAAsACwALAAkACQAI
AAgABgAGAAkACwALAAsACQAIAAgABwAHAAkACgAKAAoACAAIAAkABwAFAAUABgAKAAoA
CgAKAAkACAAIAAgABwAIAAgACAAKAAkACQAJAAcABwAHAAgACQAJAAkACQAHAAUABAAE
AAcABwAJAAkACwALAAkACQAGAAQAAwAEAAgACQAJAAoACgAJAAkACQAGAAYACAAIAAgA
CAAIAAkACQAJAAsACwAMAA0ADQAOAA8ADwANAAsACgAKAA0ADgAPAA4ACQAEAAIA///+
//7///8AAP////8AAAAA//////7//f8AAAMABgAKAAoACgAJAAgACAAIAAkACgALAAwA
DQANAAwACwALAAsADQAOAA4ADgANAAwACwAKAAwACwALAAsADQAOAA4ADwAOAA0ACwAJ
AAsADAANAA0ADQARAA8ACwAOABIAFAASABIAEgASABEADAAFAPj/4//G/7T/sv+7/8X/
yv/M/9D/zf/N/9T/1v/W/9r/2v/d/+f/7f/z//3/BgAJAAwADgANAAwACwAKAAwADAAN
AA0ADgAQABEAEgARABAADQALAAwADwAQABEADwAPAA4ADQAOAA8AEAASABAAEgASABIA
EAAQABAADgAOAA8ADwAPAA0ADgAOAA4AEAAPAA8ADQAPABEAEQARABAADgANAAsADgAP
ABEAEgAPAA8ADgANAA4ADQANAA0ADgAPAA8ADwAOAA4ADAAKAA0ADgAQABEAEgARAA0A
CwANAA0ADQANAA0ADQAOAA4ACgAIAAgACAAIAAgACAAIAAcABQADAAIAAQABAAEAAQAD
AAQABAAEAAMAAAD///z//f///wEAAgABAAEAAAAAAAEAAQAAAAAAAAACAAMAAwABAAEA
AQABAAIAAgADAAQAAwADAAIAAgACAAIAAgACAAIAAwAEAAQAAgACAAEAAQAAAAEABAAF
AAMAAwADAAMAAwACAAIAAgADAAQABgAHAAYABAADAAIAAwADAAQABQAEAAQABQAFAAUA
BQADAAMABAAFAAUABQAEAAQABAADAAUABQAGAAYABQAFAAQAAQACAAIAAgADAAQABAAF
AAUABAABAAAA//8BAAEAAwAGAAcABgAFAAMABAAEAAMAAwAEAAUABQAHAAUABQADAAMA
BQAGAAUABgAGAAcABgAFAAQABAAFAAUABQAHAAgACAAHAAQAAwADAAQAAwAEAAYABgAG
AAYABgAHAAYABgAGAAcACAAIAAgABgAFAAUABQAIAAkACgAMAAwACwAKAAkACQAHAAYA
BgAJAAkACwALAAoACQAGAAUACAAIAAkADAALAAcABAAGAAgACAAIAAgACAAIAAkACQAJ
AAsACwAMAA0ADwAQABEAEQAQAA0ACwAKAA4ADgAOAAwACgAGAAUAAwADAAIAAgACAAUA
BQAGAAYAAgABAP///f///wEAAwAGAAcACAAIAAgACgAKAAsADAANAA4ADwAPAA0ACwAK
AAkACgAMAA0ADgAOAA4ADgAOAA4ADQANAA0ADgAQABEAEwARABEAEAAPABEAEgATABMA
FQATABEAEQAUABQAFAAWABQAFgAYABUADgADAPb/3//C/7T/uv/H/8//0v/Y/9r/1f/T
/9z/4v/i/+T/6P/v//X/+f/9/wcAEAATABYAFgAUABQAFAAUABIAEgATABMAFQAWABYA
FgAWABYAFAATABUAFwAXABcAFgAXABcAFwAVABUAFQAWABcAGgAbABwAGAAYABgAFgAY
ABkAGQAZABcAGAAYABgAGAAXABcAFQAXABkAGQAZABcAFgAWABUAFgAXABkAGgAZABkA
GAAXABYAFQAVABUAGAAZABkAGQAYABgAFgAUABUAFgAYABkAGQAZABYAFQAVABUAFQAV
ABUAFQAWABYAEgAQABAAEAAQABAAEAAQABAADwAOAA4ADQANAA0ADQANAA4ADgAOAAwA
CgAKAAgACAAJAAoACgALAAsACgAKAAkACQAIAAgADAAOAA8ADwAOAA0ADAALAAwADgAR
ABQAFAATABEAEAAOAA4ADgAOAA8AEQATABQAEgASABEAEQARABEAEwATABMAEwATABMA
EwASABIAEgAUABQAFQAVABMAEgASABIAEQARABIAEwATABIAEgARABEAEQAPAA8AEgAV
ABcAGQAVABQAEwARABIAEwAVABYAFAAVABUAEwARABAADwAPABIAEgATABMAEwARABEA
EQASABEAEgAUABQAFAAUABMAEgASABEAEQASABMAEwAVABQAEwAQAA8AEQASABEAEgAR
ABMAEwATABIAEgATABMAEwAVABYAFgAVABIAEQARABMAEQARABIAEgASABIAEgAPAA4A
DgAOABIAFAAVABYAFQATABIAEQATABMAEwAUABcAFwAXABcAFgATABEAEAATABMAFQAV
ABUAFQATABMAFQAUABQAFgAVABUAFAAUABIAEQARABEAEwAVABcAGAAWABcAFwAXABkA
GQAaABwAGwAaABkAFgAUABQAEwATABAADwANAAwADQAMAAoACAAJAAoADAANAA4ADAAK
AAoACgAKAA0ADgAPABAAEQASABMAFAAUABQAFAAUABUAFgAXABgAFgAWABYAFgAYABgA
GAAYAA==
         </WaveFormData>
      </LeadData>
      <LeadData>
         <LeadByteCountTotal>10000</LeadByteCountTotal>
         <LeadTimeOffset>0</LeadTimeOffset>
         <LeadSampleCountTotal>5000</LeadSampleCountTotal>
         <LeadAmplitudeUnitsPerBit>4.88</LeadAmplitudeUnitsPerBit>
         <LeadAmplitudeUnits>��V</LeadAmplitudeUnits>
         <LeadHighLimit>2147483647</LeadHighLimit>
         <LeadLowLimit>268435456</LeadLowLimit>
         <LeadID>V2</LeadID>
         <LeadOffsetFirstSample>0</LeadOffsetFirstSample>
         <FirstSampleBaseline>0</FirstSampleBaseline>
         <LeadSampleSize>2</LeadSampleSize>
         <LeadOff>FALSE</LeadOff>
         <BaselineSway>FALSE</BaselineSway>
         <ExcessiveACNoise>FALSE</ExcessiveACNoise>
         <MuscleNoise>TRUE</MuscleNoise>
         <LeadDataCRC32>2438163101</LeadDataCRC32>
         <WaveFormData>
RABEAEQARABIAEoATABOAE4ATgBOAE4ATQBMAEsASgBKAEoASgBKAEgARgBEAEIAPwA+
AD0APAA6ADgANgA0AC8ALAApACYAJAAkACQAJAAgABwAGAAUABMAEgARABAADAAKAAgA
BgAFAAQAAwACAAEAAAD///7/+//6//n/+P/4//j/+P/4//f/9v/1//T/8v/y//L/8v/0
//T/9P/0//L/8v/y//L/9P/2//j/+v/6//r/+v/6//r/+v/6//r//f/+////AAD///7/
/f/8//7/AAACAAQAAgACAAIAAgACAAIAAgACAAMABAAFAAYABAAEAAQABAAFAAYABwAI
AAgACAAIAAgABgAGAAYABgAHAAgACQAKAAcABgAFAAQABgAGAAYABgADAAIAAQAAAAAA
AAAAAAAAAAAAAAAAAAD9//z/+//6//v//P/9//7//P/8//z//P/+//7//v/+/wAAAAAA
AAAA///+//3//P/9//7///8AAP7//v/+//7/AAAAAAAAAAAAAAAAAAAAAP///v/9//z/
/f/+////AAD///7//f/7//3//f/+/wAAAQACAAMAAwABAP////8AAAQABwAJAAoABwAC
AAAA/v/9//3//f/+/wIABAAHAAgAAgD///z/9//2//f/+/8AAP7///////3//f/9//3/
/P/8//3//v/+//v/+v/4//b/+P/5//n/+v/6//r/+v/5//b/9v/2//j/+f/6//v//f/8
//r/+P/2//f/+v/9//7//f/9//3/AAAKABcAJAA3AE8AagCMAKkAsACnAJYAbQAuAPn/
0v+j/3X/Tf8m/wD/3/7Q/uH+AP8Z/zH/Sv9a/2z/h/+k/8P/2f/j/+f/7//1//X/9v/2
//b/9v/3//j//P/9//3//f/8//v/+v/5//v//P/9/////v/+//7//v/+//7//////wEA
BAAEAAMAAwADAAMAAgAEAAQABwAJAAcABgAGAAUABwAIAAkACQALAAsADAAMAAsACQAI
AAcACAAKAA0ADgAOAA4ADgANAA8ADwARABUAFwAZABsAHAAaABsAHAAdACAAJAAoACwA
LwAxADEAMgA2ADcAOQA9AEEAQwBHAEkARgBGAEcARwBLAE0ATwBTAFMAUwBSAFEAUABR
AFQAVgBYAFgAWABYAFUAVABQAE0ASwBMAE0ATgBMAEoARgBCAEAAPAA3ADYAOAA2ADUA
MgAsACgAIgAdAB4AHAAbABsAGAAVABIADgAMAAsACgAJAAkACAAGAAUAAgD///z/+v/7
//z//v////7/+//6//n/+P/2//T/9P/1//f/+f/6//n/9//1//P/9P/3//n/+//6//n/
+f/5//n/+f/4//j/+v/6//z//f/9//z/+//5//r/+//9//7//f///////v/9//3/+//9
////AAABAAMAAgAAAP//AAABAAIAAwAEAAMAAwACAAEAAgABAAEAAQADAAUABQAGAAUA
AwABAP//AQABAAIABAAEAAMAAQAAAP///v/9//z//v///wEA///9//z//P/7//3//P/8
//7//f/8//v/+f/4//j/9//3//n/+v/9//7/+//5//f/9v/3//j/+f/7//n/+P/2//X/
9v/2//b/9//6//v/+//8//n/9//1//P/9v/3//j/+//6//n/+P/2//j/+P/6//r/+v/6
//n/+P/3//X/9//3//j/+v/9//7///////7/+//6//r//P///wEAAgAAAPz/+//6//n/
+f/5//r//P/+/wEAAgD8//n/9v/x/+//7//y//b/9P/1//X/8//y//P/9P/0//T/9f/2
//b/8//y//D/7v/v//H/8v/0//T/9P/0//P/8v/y//L/9P/1//b/9//5//j/9v/0//L/
9P/2//j/+P/5//v/+//8/wYAEQAgADUASQBkAIoAqwC2AK8AoAB3ADYA/f/S/6f/ef9N
/yL/9v7X/sr+1f7y/gv/I/86/0z/YP97/5r/t//N/9n/3//p/+3/7f/u/+7/7//w//L/
9P/2//f/9//3//T/8//y//H/8//0//X/9//4//j/+P/4//b/9v/3//f/+f/8//z/+//6
//n/+P/2//f/+P/8///////+//7//f/7//z//f/9//////8AAAAA/v/9//3//f8AAAIA
BQAGAAYABgAGAAUABQAFAAcACwAOABEAFAAWABQAFQAWABcAGwAeACEAJAAmACcAJgAm
ACoAKwAtADEAMwA1ADkAOwA5ADoAPAA9AEEAQwBFAEkASgBLAEsASwBLAEsATQBOAFAA
UABQAFAASwBKAEYAQwBDAEQARQBGAEMAQgA/ADwAOAA0AC8ALgAwAC4ALQAqACYAIgAc
ABcAFwAUABIAEQAOAAsACAAEAAMAAQD///3//f/8//r/+f/3//X/8//y//L/8v/z//P/
8f/v/+//7//u/+z/6v/q/+r/6//s/+z/6v/p/+j/5//q/+3/7//x/+//7//w//H/7//v
/+7/7v/w//D/8v/z//H/8P/v/+3/8P/x//P/9P/y//X/9v/2//P/8//x//P/9f/2//f/
+f/4//b/9f/2//f/+P/5//r/+v/7//v/+//5//f/9v/1//f/+f/5//r/+f/3//X/8//z
//P/9P/2//f/9//2//b/8//y//H/8P/y//P/9f/z//H/8P/w/+//8P/w//H/9P/0//T/
9P/z//D/8P/v/+//8f/y//X/9v/0//P/8v/y//P/9P/1//f/9//2//T/8//1//T/8//z
//T/9f/1//b/9f/z//H/7//y//P/9P/3//f/9//z//L/8v/0//T/9P/0//b/9v/2//X/
8//z//T/9v/5//r/+//7//n/9//3//j/9//5//r/+v/8//j/9//2//P/8//z//T/9v/4
//v//P/2//P/8P/r/+v/6//u//L/8//1//b/9f/x//H/8f/w//L/8//0//T/8f/w/+7/
7P/u/+//7//w//T/9P/0//P/7//u/+3/7v/x//L/8//1//T/8v/w/+7/8P/y//T/9P/7
////AQAGABAAHQAuAEMAWwB+AKQAuQC4AKkAjABRABQA5/++/5H/a/9H/yD/+v7j/uj+
Af8c/zP/S/9k/3r/kP+p/8T/2//p/+//8//9/wIAAwAFAAYABgAGAAcACAAMAA0ADQAN
AAsACwALAAsADAAMAAwADQAPABAAEQASABIAEgATABMAFQAYABgAFwAXABcAFwAWABgA
GAAbAB0AHwAeAB4AHQAbABwAHQAdACEAIQAiACIAIgAhACEAIQAhACIAJAAkACYAJgAm
ACUAIwAjACUAKQArAC0ALwAwAC4ALwAwADEAMQA0ADcAOgA7AD0APQA+AD8APwBAAEMA
RwBJAE0ATwBOAE4ATwBPAFQAVQBWAFkAXABdAF0AXQBZAFkAWwBcAGAAYABgAGAAXQBc
AFgAVQBSAFIAUgBSAE8ATgBLAEgARABAADsAOgA8ADoAOQA2ADIALgAoACMAIwAgAB4A
HQAdABsAGQAWABEADwANAAsADAAMAAsACwAJAAcABQAEAAQABAAFAAUABQADAAMAAwAA
AP7//P/8//7///8AAAAA/v/9//z/+//5//v//P/9//7///8BAAMAAgABAP///v8AAAIA
BgAJAAcABgAFAAMABQAFAAYABgAGAAkACgAKAAgABwAEAAUABwAIAAkACwAJAAgACAAK
AAoACgAKAAoACgALAAsACwAHAAUABAADAAQABwAIAAoACQAHAAUAAwADAAMABAAGAAcA
BwAGAAYABAACAAAA/v8BAAMABgAFAAQAAgABAP/////+//7/AAAAAAAAAAD///7//v/9
//3//v/+/wAAAAD+//3//P/8//z//P/8//3/AAAAAP/////9//z/+//7//z//f/9//7/
/v/9//z/+//7//v/+//9////AQD///z//P/8//z//P/+//7//v/9//3//f/+/wAAAAAA
AAAA//8CAAEAAgAEAAQABQAFAAQABAAAAP///v////////8AAP//AAACAAIAAAD///7/
+//4//f/+f/8//3///8AAP//+//7//v/+v/6//v//P/8//v//P/8//z/+//7//r/+v/+
//7//v/9//z//P/8//7//f/8//v/+//9//7///8AAP3//v////7/AwAFAAUADAAWACEA
LAA5AEkAYgCCAJcAmgCTAIAAVQAcAOv/vv+N/2f/S/8w/xL/+/72/g3/Jv83/0n/ZP96
/47/pf/A/9n/6//x//H/9f/+////AQACAAAAAAABAAIAAgADAAMAAwAFAAUABQAFAAMA
AgABAAEAAwAEAAUABgAGAAYABwAHAAYACAAHAAUABgAHAAgACAAHAAYACAAJAAkACAAI
AAcABQAGAAcABwAHAAcACAAIAAkACQAKAAsACAAIAAkACAALAAwADQANAA0ADQAPABMA
EwAVABcAGAAZABsAHQAfAB4AIAAiACQAKAArACwALgAuAC8AMQA1ADUANwA7AD0APwBA
AEIAQwBEAEUARgBJAEwATQBNAE0ATABNAFAAUgBRAFAATwBOAE4AUABPAE8ASgBKAEoA
SgBLAEoARwBEAEIAPgA5ADgANgA0ADMAMAAuACwAKAAlACIAHgAbABkAGAAXABYAFAAR
AA8ADQALAAsACgAIAAcACQAHAAUABAAAAAAAAQABAAMAAQABAAEA/v/8//r/+v/6//v/
/P/8//7//f/8//v/+v/7//v/+//8//3///8BAAEAAQAAAAAAAAAAAAIAAwAGAAYABgAF
AAIAAQABAAAAAQAFAAcACAAFAAUAAwAFAAQABAAEAAUABgAGAAcACgAJAAgABwAGAAgA
CQAJAAkABgAFAAUABQAFAAcABwAIAAkACQAJAAkABwAFAAQABAAFAAUABAAEAAMAAgAB
AAAA/v///wEA//8BAAAAAAD///7//P/7//z//v/+//7//f/8//z/+//7//v/+v/7//r/
+//7//v//P/6//r/+v/7//3//v/+///////+//3//f/8//3//f/+/////////////f/9
//3//////wEAAQACAAAA/v/+//7//v8AAAAAAAD///3//f/+/wAA/v/+//7//f//////
AQAEAAIAAwADAAIABAAAAP///v////////8AAP7//v////7//f/9//3/+//4//f/+f/8
//z//f/9//v/+v/7//z//P/5//n/+f/4//n/+v/6//r/+f/5//j/+P/4//j/+P/3//n/
+v/7//7/+//6//n/+f/8//z//P/8//v//P/9//z/+f/9/wEACAAUACEAKgA3AEsAagCQ
AKsAsACpAJYAZQAiAO//wv+T/2f/R/8o/wT/6f7g/u/+CP8b/y//Sv9i/3j/l/+4/8//
3f/h/+P/6//z//X/+P/6//z//P/9//7//f/9//z/+//+////AAABAP///v/9//3/AAAA
AAAAAAAAAAAAAQABAAAAAgABAP//AgADAAQABAACAAIABQAHAAUABAAEAAMABAAGAAgA
CQAIAAcABwAGAAcABwAIAAkABwAIAAoACgAKAAoACgAJAAsACwANABEAEAARABIAEgAV
ABcAGQAbABsAHgAhACQAJwApACkAKgAtAC8AMgA3ADYANwA6ADsAPgBAAEMARQBHAEcA
RwBJAEwATQBNAE0ATQBNAE8AUABRAFAATwBOAE8AUABOAE0ASABIAEgASABFAEQAQQA+
AD0AOgA2ADYAMwAwAC4AKgAqACgAJAAhAB4AGgAXABUAEwARAA8ADAAKAAkACAAHAAQA
AgD///3/AAD///7//v/6//r/+//7//n/9//3//f/+P/2//T/9P/x//H/8f/w//P/8//z
//P/8v/z//P/8//0//X/9//5//n/+f/4//j/9v/2//j/+f/8//z//P/7//n/+f/6//r/
+v/9//7//v///////f////7//v/+////AAAAAAEABAACAAIAAgACAAQABQAFAAUABgAF
AAUABQACAAMAAgACAAUABQAFAAUABAADAAMABAAEAAMAAQAAAAAAAAAAAAAA/f/9//7/
+//8//z//f/9//z/+v/5//r/+P/4//j/9//4//j/9//3//f/9v/3//b/9//3//f/+P/3
//b/9f/1//j/+P/3//f/+P/4//j/+f/3//f/9v/2//f/9//3//f/9P/z//L/8//z//P/
8//y//b/9f/0//L/7v/u/+7/7v/u/+//8P/x//H/7//v//D/8v/1//b/9//3//f/9f/1
//b/9//5//r/+v/7//j/+P/4//T/8//y//L/9P/2//n/+v/3//X/8//v/+v/6//u//L/
9P/1//X/8//v/+//7//u//D/8f/y//L/7v/u/+3/7P/s/+3/7f/u//L/8v/y//H/7//u
/+3/7v/v//D/8f/z//P/8v/x//D/8v/0//b/9v/3//n/+/8CAAoAFQAiADMASwBoAJAA
sQC6ALMAnABnACQA8f/G/5f/a/9F/xz/8v7T/sj+1f7u/gn/Jf88/1D/av+H/6L/u//N
/9X/2//n//D/8f/z//T/8//y//L/8v/1//f/+P/5//f/9//3//f/+P/4//j/+f/9//7/
//8AAP3//P/8//v//f8AAAAA///////////+//7//v8BAAMABQAEAAQAAwACAAIAAgAB
AAUABQAGAAYABgAFAAUABQADAAQABgAGAAsADAANAA0ADAALAAwADwARABMAFQAWABcA
GQAbAB0AHQAgACMAJgArAC0ALQAuAC8ALwAwADMAOAA7AEAAQwBDAEQARgBHAEoASwBM
AE8AVABVAFUAVQBTAFMAVQBWAFgAWABYAFgAVwBYAFYAVQBQAFAAUABQAE8ATgBLAEgA
RQBAADoAOAA6ADgANwA0AC8ALAAnACMAHwAcABoAGQAZABcAFQASAA8ADQALAAkACwAK
AAgABwAGAAMAAAD+//7//v//////AAD//wAAAQD9//r/9//2//b/9//4//j/+v/5//j/
9//5//v//P/9//3//f/+/////v/9//v/+v/7//z///8BAAIAAgACAAEA/////wAAAAAC
AAUABgAGAAMAAwABAAMABgAGAAYABwAHAAYABgAIAAYABgAGAAYABwAJAAoACwAJAAcA
BgAFAAcACQAJAAoACAAHAAYABQAGAAUABQAGAAcABwAGAAYAAwACAAEAAAACAAMABQAD
AAMAAgACAAEAAwACAAIABAAGAAYABgAFAAMAAgAAAP//AgACAAQABAAEAAMAAgACAAEA
AAD/////AQACAAIAAwAAAP7//P/7//7//////wAAAgABAAAA///+//3//P/9////////
//7//P/8//r/+v/6//r/+//8//3//f/7//v//P/+//3//v//////AQD/////AAD//wEA
AgACAAQAAAD///7//P/7//r/+v/7//z//v/+//n/9//1//H/7//v//L/9v/4//n/+f/3
//T/8//y//D/8P/x//L/8v/y//L/8f/w//D/8f/x//L/9P/0//T/8//w//D/8P/y//T/
9P/0//X/9v/2//b/9v/1//b/9//2//n/+//9/wQADAAVACAAMQBFAGQAjACrALQAqwCY
AG0ALgD1/8r/n/91/1H/LP8E/+P+2P7j/vr+F/81/0r/Xv90/43/qP/B/9P/3f/h/+f/
8P/x//P/9P/y//L/8//0//b/9//3//f/+v/7//z//f/9//z/+//7////AAABAAIA///+
//7//f/+/wIAAwADAAMAAwADAAIAAgACAAUABwAIAAgACQAJAAgACAAIAAcACwALAAwA
DAAOAA0ADQANAAsADAAOAA4AEQASABMAEwASABEAEgAVABcAGQAbABwAHgAfACAAIQAg
ACIAJAAmACoALQAuADAAMQAxADIANQA3ADkAPQA/AEEAQgBEAEUARwBHAEcASQBNAE8A
UABRAE8ATwBRAFIAUgBSAFIAUgBSAFIATwBNAEgASABIAEgASQBIAEUAQgA+ADoANQA0
ADQAMgAxAC4ALQAqACUAIQAdABoAGAAXABYAFQAUABIADwANAAsACQAJAAgABgAFAAcA
BQADAAIA/v/+//////8AAP//AAABAP7//P/6//r/+v/7//z//P/8//v/+v/5//n/+//8
//3//////wAAAQD//////v/+//7//v8AAAEAAgACAAIAAQADAAMABAAEAAQABwAIAAgA
BQAFAAMABQAIAAgACAAJAAkACAAIAAoACQAIAAcABgAHAAkACgALAAkABwAGAAUABwAJ
AAkACgAIAAcABgAFAAMAAQAAAAAAAgADAAMABAABAAAA///+//7///8BAP//AAAAAAEA
AQD+//z/+//8//3//v///////P/8//v/+//8//z//v/+//7//f/8//z//P/8//z//f/+
//7//f/9//v/+v/5//n/+v/7//v//P/+//3//P/7//n/+f/5//v//////wEAAgD///7/
/f/8//7//v/+//3//v///wEABAADAAIAAQD//wIAAQACAAQABAAFAAUABAAEAAAA///+
/////////wAA/v/+/////v/9//3//f/7//f/9//6//7//P/9//3/+//6//v//P/8//n/
+f/5//j/+f/6//r/+v/5//n/+P/4//z//P/8//v//P/8//z//v/9//z/+//7//z//P/8
//z/+//8//3//P/5////BwAOABgAIwAwAD8ATwBqAIoAnwCgAJUAfgBNABIA3f+s/33/
W/9B/yT/Bv/z/vD+Bf8e/zH/Qf9Y/3D/iP+j/77/1//n/+n/6f/v//b/9//5//r//P/8
//3//v/9//3//P/7//7///8AAAEAAQAAAP////8AAAAAAAAAAAEAAgAEAAUAAgAEAAMA
AQACAAMABAAEAAMAAgAEAAUABwAGAAYABQAGAAgACgALAAsACQAIAAYACQAJAAoACwAI
AAgACQAIAAwADAAMAAsADAANABAAFQAVABUAFQAUABcAGQAbAB0AHAAeACAAIgAnACkA
KQAqAC4ALwAxADUANQA1ADcANwA6ADwAPwBBAEMAQwBDAEUASABJAEkASQBIAEkATABO
AE8ATgBNAEwATQBOAEwASwBHAEYARQBEAEMAQgA/ADwAPQA6ADYANgAzADAALgAqACoA
KAAkACEAHQAaABgAFwAXABUAEwAQAA0ACwAJAAcABgAEAAEA//8CAAEAAAAAAPv/+v/6
//n/+v/5//r/+//6//j/9v/2//X/9f/1//T/9v/1//T/8//w//H/8f/x//L/8//1//f/
+f/5//j/+P/3//b/9//3//n/+v/7//v/+f/5//r/+v/6//3//v/+//3//f/7//3/+//6
//n/+f/8//z//f8AAP///v/9//z//v////////8AAP////////z//f/8//z/////////
///+//3//f/+//7//f/7//r/+//6//n/+P/3//f/+P/1//j/+P/5//n/9//2//b/+P/4
//j/+P/3//j/+P/3//f/9//2//f/9v/5//n/+f/6//n/+P/3//f/+v/6//n/+f/6//r/
+v/7//n/+f/4//j/+f/5//n/+f/4//f/9v/3//f/9//3//b/+P/3//b/9v/2//b/9v/2
//j/+P/4//f/9f/1//b/+P/7//z//f/9/////f/9//7//f///wAAAAABAP7//v/+//z/
+//6//r/+f/6//z//P/8//v/+v/3//L/8f/z//b/9//5//r/+f/3//f/9//2//b/9//4
//j/9v/2//X/9P/z//P/8v/y//X/9v/3//f/9f/0//P/9P/0//T/9P/1//X/9P/z//L/
8v/0//b/9v/3//v/AQAGABAAGwAmADkAUQByAJoAsQCsAJ0AggBJAAoA2f+s/33/Xf8/
/xj/8P7Z/tj+7/4G/x3/N/9Q/2T/fv+Z/7T/yf/X/93/4f/n//D/8f/z//T/8v/y//P/
9P/2//f/9//3//n/+f/5//n/+f/4//f/9//5//r/+//8//r/+v/7//v/+//+//7//f/9
//3//f/8//v/+v/8//3///8AAAIAAwACAAIAAgABAAEAAQACAAIAAgABAAEAAQD//wAA
AgACAAUABgAHAAcABQAFAAcACwALAA0ADwAQABIAFQAYABsAHAAeACAAIgAnACkAKQAq
ACwALQAvADMAMwA1ADkAOwA8AD4AQQBDAEMAQwBDAEUASgBNAE8AUQBOAE0ATgBOAFAA
UABQAFAAUABQAE0ASwBHAEYARQBEAEUARABBAD4APgA6ADUANAA0ADIAMQAuAC0AKgAl
ACEAHgAaABcAFQATABEADwAMAAkABwAFAAMAAwACAAAA//8BAP///f/8//n/+P/4//f/
+f/3//f/9//2//T/8v/y//D/8f/y//L/9P/z//L/8f/v//H/8v/z//X/9f/2//f/9f/1
//T/9P/2//b/+P/5//r/+v/6//n/9//3//j/+P/5//3///8AAP3//f/7//3//v/+//7/
//8BAAAAAAACAAAAAAAAAAAAAgADAAMAAwACAAEAAQABAAEAAwADAAQABgAFAAQAAwAB
AP///v/+/wAAAQABAAIAAAD+//z/+v/6//v//f/7//3//P/8//v/+P/2//X/9v/3//j/
+f/5//b/9v/1//X/9v/2//j/+P/5//n/+f/6//n/+P/3//f/+f/6//r/+//5//j/9//3
//j/+f/5//r//P/7//r/+f/2//X/9P/1//j/+f/6//r/+v/5//j/+P/1//b/+P/4//j/
+P/4//j/+P/3//n/+f/6//z///8AAAEAAQAAAP3//P/8/wAAAwAFAAYAAwD+//z/+v/7
//v/+//8//3//v8AAAAA+//5//f/8//0//X/+f/+//3//f/8//n/+f/5//n/+P/2//f/
+P/4//b/9v/1//T/9f/3//j/+v/6//j/9v/z//P/9P/1//j/+v/6//r/+//6//j/9v/0
//b/+P/6//r/+//9//3/AAAKABsAKgA7AFEAbgCUALEAugCzAJoAZQAiAPH/yP+Z/2n/
P/8W/+7+0/7M/t/++v4T/y3/QP9Q/2j/h/+m/8P/1//h/+n/7//z//P/9P/0//X/9v/4
//r//v/////////+//3//P/7////AAABAAMAAwACAAEAAAACAAIAAwADAAMABgAGAAUA
BAADAAIAAAABAAIABgAJAAcABgAGAAUABgAIAAoACwALAAsADAAMAAoACQAJAAkACgAM
AA8AEAARABAADwANAA8ADwARABUAFwAZABsAHAAcAB0AHgAfACIAJgAqAC4AMAAxADAA
MAA0ADUANwA7AD0APwBDAEUAQwBEAEYARwBLAE0ATwBTAFQAVQBVAFUAVQBVAFcAWABa
AFoAWgBaAFcAVgBSAE8ATwBQAFEAUgBQAE4ASgBGAEYAQgA9ADwAOgA4ADcANAAwACwA
JgAhACEAHgAcABsAGAAVABIADgANAAsACQAHAAcABgAEAAMAAgD///z/+v/5//r//P/9
//z/+f/4//f/9//2//X/9v/4//n/+v/6//f/9f/z//H/9P/3//n/+//6//n/+f/5//n/
+f/4//j/+v/6//z//f/9//z/+//5//r/+//9//7//f///////v/+/////v8BAAQABAAE
AAUAAgAAAP//AAABAAIAAwAEAAIAAwADAAMAAgABAAEAAQABAAMAAwAEAAMAAQD///3/
/////wAAAgABAAEAAAAAAAEAAAD///7/AAABAAMAAQAAAP7//f/7//7//v///wIAAAAA
AAAA/////wAAAAABAAIAAgAEAAQAAwABAP///v8BAAIAAwAFAAUABAACAAEAAwACAAEA
AQAEAAUABQAGAAUAAwABAP//AgADAAQABwAFAAMA//8AAAIABAAEAAQABAAEAAQABAAD
AAMAAwAEAAYACAAKAAwADQAMAAkACAAIAAoADQAPABAAEAAMAAsACgAHAAcABwAIAAwA
DgARABIADAAJAAYAAQABAAEABAAIAAoACwALAAkABQAFAAUABAAFAAcACQAKAAcABgAE
AAIAAwAFAAYACAAKAAoACgAJAAYABgAGAAgACgAKAAoACwAJAAgABwAGAAgACgAMAAwA
DwAPAA8AFAAgACsAOABLAGEAggCoAMEAyAC7AJ4AawAuAP//1v+l/3v/V/8u/wb/6/7o
/v/+IP83/0//Zv94/4z/pf/A/9v/7f/1//n/AQAHAAcACAAIAAYABgAHAAgADAANAA0A
DQALAAsACwALAA0ADgAPABEAEQAQAA8ADgAOAA4ADwAPABAAFAAVABUAFAATABIAEAAS
ABIAFQAXABcAFgAWABUAFQAWABcAFwAaABsAHQAeAB0AGwAaABkAGgAcAB8AIAAgACAA
IAAfAB8AHwAhACUAKQArAC0ALgAtAC0ALQAtADEANAA3ADoAOgA7ADoAOgA8AD0APwBD
AEcASQBNAE8ATQBOAFAAUQBWAFcAWABbAF4AXwBfAF8AXwBfAGEAYgBkAGQAZABkAGAA
YABdAFsAWgBaAFoAWgBZAFgAVQBSAE4ASgBFAEQARQBEAEQAQgA9ADoANQAxADIAMAAv
AC8AKwApACcAJAAgAB0AGgAXABkAGgAaABsAGQAXABUAFAASABIAEwATABMAEQARABEA
DgAMAAoACgALAA0ADwAQAA4ADQAMAAsADQAPABAAEQAPAA8AEAARAA8ADwAOAA4AEAAS
ABYAGQAXABYAFQATABQAFQAXABgAGAAbABwAHAAaABkAFgAXABsAHAAdAB8AHQAcABwA
HgAeAB4AHgAeACAAIQAhACEAHwAdABwAGwAcAB8AIAAiACEAHwAdABsAGwAbABwAHgAe
AB0AGwAaABsAGgAZABgAGgAbAB0AGwAZABgAGAAXABkAGAAYABoAGgAaABoAGQAXABYA
FAATABcAGAAbABwAGwAZABcAFgAYABgAGAAZABoAGgAZABkAFwAWABUAFQAYABkAGQAa
ABgAFwAWABUAFwAXABcAGQAbABsAGwAaABkAFwAVABQAGAAaABsAHQAbABsAGgAaABwA
HQAdAB8AHwAfAB8AHwAfAB8AHwAgAB8AHgAdABwAHgAeABwAGgAcAB0AHQAeAB4AHAAa
ABgAFgAUABcAGAAZABoAHAAcABwAHAAbABoAGQAYABkAGgAbABwAGwAaABkAGAAaABoA
GgAaAA==
         </WaveFormData>
      </LeadData>
      <LeadData>
         <LeadByteCountTotal>10000</LeadByteCountTotal>
         <LeadTimeOffset>0</LeadTimeOffset>
         <LeadSampleCountTotal>5000</LeadSampleCountTotal>
         <LeadAmplitudeUnitsPerBit>4.88</LeadAmplitudeUnitsPerBit>
         <LeadAmplitudeUnits>��V</LeadAmplitudeUnits>
         <LeadHighLimit>2147483647</LeadHighLimit>
         <LeadLowLimit>268435456</LeadLowLimit>
         <LeadID>V3</LeadID>
         <LeadOffsetFirstSample>0</LeadOffsetFirstSample>
         <FirstSampleBaseline>0</FirstSampleBaseline>
         <LeadSampleSize>2</LeadSampleSize>
         <LeadOff>FALSE</LeadOff>
         <BaselineSway>FALSE</BaselineSway>
         <ExcessiveACNoise>FALSE</ExcessiveACNoise>
         <MuscleNoise>TRUE</MuscleNoise>
         <LeadDataCRC32>3629571956</LeadDataCRC32>
         <WaveFormData>
VABUAFQAVABXAFoAXQBgAGIAYgBiAGIAYABgAGAAYABgAGAAYABgAFwAWgBYAFYAUgBQ
AE4ATABIAEYARABCAD4AOgA2ADIALwAuAC0ALAAoACQAIAAcABoAGAAWABQAEAAOAAwA
CgAHAAYABQAEAAMAAgABAAAA/v/8//r/+P/4//j/+P/4//b/9v/2//b/9P/0//T/9P/y
//L/8v/y//H/8P/v/+7/8f/y//P/9P/2//b/9v/2//b/9v/2//b/9//4//n/+v/4//j/
+P/4//n/+v/7//z//P/8//z//P/8//z//P/8//3//v///wAAAgACAAIAAgADAAQABQAG
AAYABgAGAAYABQAEAAMAAgAEAAQABAAEAAIAAgACAAIAAAAAAAAAAAD///7//f/8//r/
+v/6//r/+v/6//r/+v/5//j/9//2//b/9v/2//b/9P/0//T/9P/0//T/9P/0//b/9v/2
//b/9f/0//P/8v/0//T/9P/0//T/9P/0//T/9P/0//T/9P/0//T/9P/0//L/8v/y//L/
9P/0//T/9P/z//L/8f/u//D/8f/y//T/9v/3//j/+f/4//b/9f/1//r/+//8//7//f/6
//j/9v/1//X/9f/1//n/+v/8//z/9//0//H/7//u/+7/8P/0//L/8v/y//H/8f/x//H/
8P/w//D/8P/v/+z/6//r/+r/7P/t/+3/7f/t/+7/7v/s/+r/6f/p/+r/7P/s/+z/7P/q
/+n/6P/n/+j/6v/t/+7/7v/v//D/8f/6/wYAFgAtAEcAaACUAMEA5wABARYBEwH7AN4A
vwCRAFkAFwDC/2D/CP/O/sD+1v7s/gH/G/8w/0b/Yf+B/57/s//D/8//2P/a/9z/3f/e
/9//4P/g/+D/5f/o/+n/6f/p/+n/6//q/+v/7f/u/+//7v/u/+3/7f/u/+7/7v/u/+7/
7//v/+//7v/u/+7/7f/t/+7/8P/x//L/8//z//P/8//0//X/9v/4//n/+f/5//f/+f/5
//n//P/9////AQAAAAAAAQABAAAA/v8AAAQABgAGAAgACQAKAAsACgAJAA4AEQAUABcA
GgAdAB0AHgAjACMAJgApACwAMAA0ADcAOAA6ADoAOwA+AEMASABNAE4ATwBQAFIAUwBT
AFMAUwBWAFcAWABZAFYAVABSAE4ATABLAEsATABJAEUAQgBAAD0AOgA1ADIAMgAwADAA
LQAnACQAHwAaABgAFgAVABQAEQAOAAkACAAGAAQABAADAAEA///+//3/+//5//T/8v/1
//b/9//4//f/9f/z//D/8f/v/+//7//v//H/8f/x/+//7f/s/+z/7P/t/+7/7//w//D/
7//t/+//8P/w//D/8P/x//H/8v/w//D/7//v//L/8v/1//b/9f/2//b/9f/1//b/9v/2
//n/+v/8//3//P/7//r/+P/4//r//v8CAP////////7////+//7//v8AAAEAAgADAAEA
///+//3/////////AAD//////f/9//v/+//6//n/+//7//z//P/5//j/9v/1//f/9//3
//j/9v/2//b/9f/x//D/8P/x//L/9P/1//f/9P/x//D/7//w//H/8v/z//P/8v/v/+7/
7//u/+//8f/y//T/9P/z//H/7//v/+//8v/z//P/9P/z//P/8v/w//L/8v/y//L/8v/y
//D/8P/w/+7/8P/x//L/9P/2//f/+P/5//f/9v/2//f/+//7//v//P/6//j/9//2//X/
9f/1//X/+f/6//z//P/4//T/8P/t/+z/7P/u//L/8P/w//D/7//v/+//7//u/+7/7v/u
/+3/6//p/+j/5v/n/+n/6v/r/+n/6v/q/+j/6P/n/+f/6P/q/+r/6v/q/+n/5//l/+P/
5f/m/+j/6P/o/+v/6v/t//T//v8MACEAOQBYAIYAtQDZAPUACgEPAfcA2AC5AJEAXQAd
AMT/YP8I/87+uv7K/uL+9/4N/yT/PP9Z/3f/lP+r/7n/x//Q/9P/1P/U/9T/2P/a/9v/
3P/d/+D/4f/h/+H/4f/j/+L/5f/n/+j/6f/q/+r/6f/p/+j/6P/o/+j/6v/r/+v/6//o
/+j/6P/n/+n/6v/s/+3/7v/v/+//7//t/+7/7//w//T/9f/1//X/8//1//X/9f/4//n/
+//9//z//P/9//3//v/8//7/AgAIAAgACgALAAwADQAMAAsADwARABMAFQAWABkAGQAa
AB8AHwAiACUAJgAqAC4AMQAxADQANQA3ADoAPwBEAEkASQBLAE0AUABRAFEAUQBRAFQA
VQBWAFcAVABSAFAATABKAEkASQBKAEoARwBFAEQAPwA8ADcANAA1ADIAMQAtACgAJgAi
AB4AHQAaABgAFgAVABIADQAMAAkABgAFAAMAAwABAAAA///+//3/+f/4//r/+v/6//r/
+P/3//b/9P/z//H/8f/x//P/9f/1//X/8f/v/+7/7v/w//H/8v/z//L/8v/x/+//7//w
//D/8P/0//X/9f/2//T/9P/z//P/9v/2//n/+v/7//z//P/7//v//P/8//z///8AAAIA
AwAEAAMAAgAAAAEAAgAFAAgABgAHAAgACAAGAAQAAwACAAQABQAGAAcABQADAAIAAQAD
AAMAAwAEAAUABQADAAMA//////7//f//////AAAAAP3//P/6//n/+//7//v//P/6//r/
+v/5//f/9v/2//f/+f/6//r/+//5//f/9//3//n/+f/5//n/+P/4//b/9v/2//T/9P/1
//b/+P/4//f/9f/z//P/8//2//f/9//4//f/9//0//L/9P/2//b/9v/2//b/9v/2//T/
9P/1//b/+P/6//v//P/9//v/+v/6//v/+//7//v//P/+//z/+//6//f/9//3//f/+v/8
////AAD8//j/9P/x//D/8P/y//b/+P/4//j/9//z//P/8//y//L/8v/y//H/7//t/+z/
6v/s/+3/7f/t/+7/8P/x//D/7f/r/+r/6v/s/+z/7P/s/+z/6//q/+n/6f/q/+z/7P/0
//f/+P/7/wYAFAAqAEMAXwCKALwA6wAJASMBKgEXAfUA1ACtAHkAOwDx/5D/MP/q/tD+
3P70/gb/H/85/1L/bv+L/6f/vv/R/93/5//w//b/+P/5//r/+//8//z//P8AAAQABgAH
AAYABwAKAAoACgALAAsACwANAA4ADgAPAA4ADgAOAA4ADgAPAA8ADwAQABAAEAAPABEA
EgAUABUAGAAZABkAGQAZABoAGwAcAB4AHwAfAB8AIQAjACMAIwAmACcAKQArACwALAAt
AC0ALAAqACwAMAAyADIANAA1ADUANwA3ADcANwA5ADsAPQBAAEMAQwBEAEUARQBIAEsA
TgBSAFYAWQBaAFwAXABdAGEAZQBpAG0AbwBxAHMAdgB2AHUAdABzAHYAdwB4AHkAdgB0
AHIAbgBrAGkAaABoAGYAYwBhAGAAXABYAFIATgBPAEwASwBHAEEAPgA5ADQAMQAuACwA
KgArACgAIwAiAB4AGgAYABUAFwAVABQAEwASABEADQAMAAwADAAMAAwACgAJAAgABgAH
AAUABQAFAAMABQAFAAUABAADAAMABAADAAMAAwADAAYABgAFAAMAAwAEAAQABAAIAAkA
CQAKAAgACAAHAAcACgAKAA0ADgAPABAAEAAPAA8AEAAQABAAEwAUABYAFwAZABkAGQAY
ABcAGAAbAB4AHQAdAB0AHAAZABgAGAAYABkAGwAdAB8AHQAbABoAGQAXABcAFwAYABkA
GQAXABcAEwATABIAEQASABMAFQAWABMAEgAQAA8ADwAPAA8AEAAOAA4ADgANAA0ADAAM
AA0ACwAMAAwADQALAAkACQAJAAsACwALAAsADgAOAAwADAAMAAoACgALAAoADAAMAAsA
DAALAAwADQALAAsACgAKAA0ADQAMAAwACgAKAAoACgAMAAwADAAKAAoACwAMAA4ADAAN
AA4ADwAQABAAEQATABUAFQAVABYAFAASABEAEAARABEAEQARABEAEgAUABQAEgAQAA4A
DQAJAAgACQAMAA4ADgAOAA0ACQAJAAkACAAIAAgACAAHAAcABwAIAAgABwAHAAYABQAH
AAgACAAGAAYABQAFAAYABQAEAAMAAgADAAMAAwADAAIAAgADAAIABgAHAAgADQAYACQA
NgBJAGEAhgC0AN8A/wAZASQBFwHzAMwAmwBbABsA2f+K/zL/7v7O/tL+6P78/g//K/9G
/2D/ff+b/7L/yf/Z/9//6P/t//D/8v/0//X/9v/2//b/9//6//v/+//+////AgACAAEA
AQAAAP//AgACAAEAAQAAAAAAAAAAAP/////+//3//f/+///////9//7/AAABAAAAAQAB
AAEAAwAEAAUABgAGAAcABwAHAAoADQAOAA8ADwAPABAAEQAUABQAFQAVABYAFAAWABoA
HQAcAB0AHQAfACEAIQAhACIAIwAkACUAKAArACsALAAvAC8AMgA1ADYAOgA+AEEARQBI
AEkASwBPAFMAVwBbAF0AXwBhAGQAZQBlAGUAZQBkAGUAZgBnAGkAaABnAGQAYwBhAGAA
YABcAFkAVwBWAFMAUABLAEgARgBCAEAAOwA6ADgANAAwACwAKAAlACIAIwAgABsAGgAV
ABIAEQAPAA8ADQAMAAsACgAJAAUABAACAAIAAgACAAIAAQAAAP7////9//3//f/9////
/////////f/8//z/+//7//v/+//8//z/+//5//v//P/8//z//f/9//z//P///wAAAAAB
AAAA/v////7/AQACAAIAAQABAAIAAgACAAIAAgADAAMABwAHAAcABgAEAAQABgAIAAgA
CQAKAAoACQAIAAgACAAGAAcACAAJAAoACQAJAAkABwAHAAcACAAHAAcABQAFAAMAAwAC
AAEA/////wAAAAABAAAA/v/9//z/+//6//r/+v/6//r/+f/5//j/+P/5//j/+P/3//f/
+P/3//j/+f/4//f/9v/1//f/+P/3//j/+P/2//b/9//2//j/+P/3//j/9//4//n/9//3
//b/9v/1//f/9v/4//b/9P/0//T/9P/0//T/9P/y//L/8//0//b/9P/1//b/9//4//j/
+f/7//z/+//6//r//P/6//n/+P/5//n/+f/5//j/+P/5//j/+P/2//T/8//w//D/8v/2
//T/9P/0//P/8//z//P/8v/x//D/7//t/+3/7f/u/+7/7f/t/+z/6//r/+z/7P/q/+v/
6//s/+7/7f/s/+v/6v/s/+v/6v/p/+f/6P/q/+r/6P/r/+7/8//+/wwAGAArAEUAagCa
AMkA6wAHARwBFQHzANQAsQB/AEUABQCw/1D//v7M/sT+1v7q/vv+F/8y/0z/bf+L/6T/
t//D/8v/1P/Z/9z/3v/g/+H/4v/i/+L/5P/m/+b/5f/n/+n/7f/u/+3/7f/s/+v/7f/u
/+7/7//s/+z/7P/s/+r/6//r/+v/7P/s/+z/6//p/+r/7P/t/+z/7f/t/+3/7//w//H/
8v/y//P/8//z//T/9//4//n/+f/5//r/+//6//r/+//7//v/+v/9/wIAAwACAAMAAwAH
AAkACQAJAAkACwANAA8AEgAVABUAFgAaABsAHwAjACMAJgApACsAMAA0ADYAOQA5AD0A
QQBFAEUARwBJAEwATwBPAE8ATwBOAE8AUABRAFMAUgBRAE4ASwBJAEgASABEAEEAPwA+
AD0AOgA1ADIAMAAsACoAJQAkACIAHgAaABYAEgAPAAwACwAIAAMAAgACAAAAAAD///z/
+f/3//X/9f/1//L/8v/w//D/8P/w/+7/7f/s/+r/6//p/+n/6f/m/+f/5v/l/+b/5f/l
/+b/5f/l/+X/5f/m/+b/5f/j/+X/5v/m/+b/5//n/+b/5v/n/+j/6P/p/+n/6P/q/+r/
6//s/+z/6//t/+7/7v/u/+7/7v/v/+//8//z//P/8v/w//D/8v/0//T/9f/2//b/9//2
//b/9v/1//X/9f/1//f/9f/0//P/8f/x//H/8v/z//P/8f/x//H/8f/w/+//7v/t/+3/
7P/s/+z/6//r/+n/6f/p/+r/6P/o/+j/5//n/+b/5v/n/+b/5v/l/+X/5//l/+X/5f/j
/+P/4//j/+T/5P/i/+L/4//i/+P/5f/j/+T/4//h/+L/4f/i/+P/4//j/+L/4v/j/+P/
4v/g/+b/5v/m/+T/4v/i/+L/4v/i/+T/5P/k/+L/5P/l/+b/6P/o/+n/6v/r/+v/6v/q
/+v/7f/t/+3/7v/w/+7/7f/s/+r/6f/o/+f/6//s/+7/7v/r/+j/5f/j/9//3v/f/+L/
5P/k/+T/4//f/9//3//e/+D/4P/g/9//3P/b/9v/2v/a/9v/2//b/93/3v/e/9z/2//Z
/9j/2P/Z/9r/2//c/9r/2f/Y/9f/1//Y/9r/2v/c/9//4P/l/+z/9v8EABkAMwBUAIQA
tQDbAPcABgH9AN8AwgChAHMAPQD7/6T/Qv/u/rb+qP66/tT+6/4F/xz/OP9V/3P/jP+h
/63/uf/E/8r/zP/N/87/zf/O/87/zv/R/9T/1f/V/9T/1f/Y/9j/2P/Z/9n/2f/d/97/
3v/f/93/3P/b/9r/3P/d/93/3f/a/9r/2v/Z/9n/2v/c/93/4P/h/+H/4f/f/+D/4f/i
/+b/5//n/+f/5f/n/+f/5//m/+f/6f/r/+7/7v/v/+//7v/s/+7/8v/2//b/+P/5//3/
////////AQADAAUABwAKAA0ADQAOABEAEQAUABcAGgAeACIAJQAnACoAKwAtAC8AMwA3
ADsAPwBBAEMARgBGAEUARABDAEYARwBIAEkASQBIAEcARABBAD8APgA+AD4AOwA5ADgA
MwAwACsAKAApACYAJQAhAB4AHAAYABQADwAMAAoACAAHAAQA///+//v/+P/3//X/9f/z
//L/8f/w/+//6//q/+z/7P/s/+z/7v/t/+z/6v/n/+X/5f/l/+P/5f/l/+X/5P/j/+P/
5P/k/+X/5v/n/+j/6P/n/+X/4//k/+T/5P/k/+X/5f/m/+j/6P/n/+f/5v/m/+n/6v/r
/+z/7P/r/+v/7P/s/+z/7f/u//D/8f/z//P/8//y//D/8P/y//T/9P/1//b/9v/1//T/
9P/0//T/9f/2//f/9//1//T/8//z//P/8//0//X/9f/z//P/8f/x//D/7//x//H/8v/y
//H/8P/u/+3/7//v/+//8P/y//L/8v/x/+3/7P/s/+3/7f/u/+7/7//v/+3/7f/t/+v/
6//r/+v/7//w/+//8P/u/+z/7P/t/+z/7v/u/+3/7v/t/+7/7//t/+3/7P/s/+7/7//v
/+7/7v/u/+z/7P/s/+z/7f/u/+//7v/u/+//8P/y//L/8//0//X/9f/0//T/9f/3//f/
9//4//r/+P/3//b/8//z//P/8//3//j/+v/6//f/9P/x/+//7v/u//D/9P/0//T/9P/z
/+//7//v/+7/7v/u/+7/7f/u/+3/7f/s/+z/7f/t/+3/7f/u/+7/7P/q/+n/6f/q/+z/
7P/s/+z/7P/r/+r/6f/n/+j/6v/q/+z/7//y//X//P8IABYAKQBDAGoAnADNAPMACwEe
ARkB+wDaALcAhwBRAA8AuP9W/wD/zv7A/tL+7v4F/x3/Nv9Q/23/if+k/7f/xf/R/9z/
4v/k/+X/5v/n/+j/6P/o/+v/7v/v/+//8v/z//b/9v/0//X/9f/1//j/+P/3//f/9P/0
//T/9P/2//f/9//3//b/9v/2//X/8//0//b/9//5//v//P/9//v//P/9//7/AAABAAEA
AQACAAUABgAHAAYABwAJAAsADgAOAA8ADwAQAA4AEAAUABYAFgAYABkAHQAfAB8AHwAf
ACEAIwAlACoALQAtAC4ALwAvADIANQA4ADwAQABDAEcASgBLAE0ATwBTAFcAWwBfAGEA
YwBmAGcAZwBnAGcAaABpAGoAawBrAGoAaQBmAGMAYQBgAGAAYQBfAF4AXgBZAFYAUQBO
AEsASABHAEMAQAA+ADoANgAxAC4ALAAqACsAKAAjACIAHwAcABsAGQAXABUAFAATABQA
EwAPAA4ADQAMAAsACgAMAAsACgAIAAcABQAFAAUABQAHAAcABwAGAAUABQAGAAQABQAG
AAcACAAIAAcABQAHAAgACAAIAAgACQAJAAoACwAMAAwADQAOAA4AEQASABMAFAAUABMA
EwAUABQAFAAWABgAGwAdAB8AHwAfAB4AHgAeACAAIgAiACMAJAAkACMAIgAiACIAJAAl
ACYAJwAnACUAJAAjACAAHwAeAB4AIQAhAB8AHwAbABsAGgAZABkAGQAaABoAGgAaABkA
GQAYABcAFgAWABgAGAAYABcAFQAUABQAFQAVABYAFgAXABcAFQAVABUAFwAXABcAFwAY
ABgAFgAWABYAFAAUABUAFgAYABgAFwAXABUAFQAVABUAFQAUABQAFQAXABgAGgAXABYA
FQAUABYAFgAWABQAFQAXABkAHAAZABkAGQAZABoAGgAbAB0AHgAdABwAHAAcABoAGQAY
ABkAGQAZABkAGgAaABsAGgAYABYAFAATABAAEAASABYAFAAUABQAEwATABMAEwASABEA
EAAPAA0ADQANAA4ADgANAA0ADAALAA0ADgAOAAwADgANAA0ADgALAAoACQAIAAkACQAJ
AAkABwAIAAoACgAIAA0AFAAZACQAMgBEAFkAdQCYAMYA9QATASkBMAEdAfkAzgCZAF0A
IwDf/4r/NP/2/tr+4P74/gz/H/83/1b/dP+P/6v/xv/Z/+X/7//2//z//v///wAAAwAE
AAQABAAGAAgACAAHAAkACwAPABAADwAPAA4ADQAOAA4ADQANAA0ADgAPABAADQANAAwA
CwALAAwADQANAAwADAANAA0AEAARABEAEQASABQAFgAYABkAGQAYABcAGgAdAB4AHwAd
AB0AHgAfACIAIgAjACMAIwAiACUAKgArACoAKwArAC8AMQAxADEAMwA1ADcAOQA8AD8A
PwBAAEQARQBJAE0ATQBQAFMAVQBYAFwAXgBhAGEAZQBpAG0AbwBxAHMAdgB3AHcAdwB3
AHYAdwB4AHkAewB6AHkAdgBzAHEAcABwAGwAaQBnAGYAZABiAF4AXABaAFYAVABPAE4A
TABIAEQAPwA8ADoAOAA3ADQALwAuACsAKAAnACUAIwAhACAAHwAgAB8AGwAaABcAFgAV
ABQAFgAVABQAEgATABEAEQARABAAEQAQAA8ADgANAA0ADgALAAsACwALAA0ADgAOAA0A
DwAQABAAEAAPAA8ADgAOAA8AEAAQABEAEAAQABMAFAAVABYAFgAVABUAFgAWABYAFAAU
ABUAFQAYABkAGgAaABgAGAAaABwAGgAbABwAHAAcABwAHQAeABsAGwAbABsAHQAbABoA
GQAZABkAGQAaABkAGQAXABcAFwAXABYAFQAUABMAEwASABIAEgARABEADwAPAA8AEAAO
AA4ADgANAAwADAANAA8ADAAMAAsACwAOAA0ADgAPAA4ADQAMAAsADgAOAAwADAAOAAwA
DAANAA0ADgANAAsACgAJAAoACwALAAsACgAKAAsACwAKAAgADAAKAAoACgAIAAgACAAI
AAoACgAKAAgACAAJAAoADAAMAA0ADgAPABEAEAAQABEAEgARABAAEAARABAAEAAQAA0A
DQANAA0ADgAOAA8ADgAOAAwACgAJAAQABAAGAAoADAAMAAwACwAHAAcABwAGAAgACAAI
AAcABgAFAAUABAACAAMAAwADAAUABgAGAAQAAgABAAEAAgACAAIAAgACAAIAAQAAAP//
AQACAAQABAAEAAUACgAPABYAJAA0AEkAZQCOAMIA7wANASUBMAEdAfsA2gCxAH0ASQAD
AKT/RP/8/tj+2v7y/gb/H/83/1D/bv+L/6f/vP/R/93/5f/q/+//8v/0//b/9v/2//X/
9P/3//r/+//7//7///8CAAIAAAABAAEAAQAEAAQAAwADAAAAAAAAAAAAAAABAAEAAQAC
AAIAAgABAAAAAAABAAEABQAHAAgACQAHAAgACQAKAAoACwALAAsADQAPAA8ADwAOAA8A
EQATABYAFgAXABcAFgAUABYAGgAdABwAHQAdACIAJQAmACcAJwApACsALQAwADMAMwA0
ADcANwA6AD0AQABEAEgASwBNAFAAUQBTAFMAVwBbAF8AYgBlAGgAbABsAGsAagBpAGwA
bQBuAG8AbQBsAGsAaABlAGMAYgBiAGAAXQBbAFoAVwBUAE8ATABNAEoASQBFAEIAQAA8
ADgANAAwAC0AKgArACgAIwAiAB8AHAAbABkAGQAXABYAFQAWABUAEQAQAA8ADgANAAwA
DAALAAoACAAJAAcABwAHAAUABwAHAAcABwAFAAQABAACAAMABAAFAAgACAAHAAUABQAG
AAYABgAGAAcABwAIAAgACAAHAAcACAAIAAsADAANAA4ADgANAAsADAAMAAwADQAOABAA
EQATABMAEwASABIAEgAUABYAFAAVABYAFgATABIAEgASABIAEwAUABUAFwAVABQAEwAS
ABEAEAAQABMAEwARABEADwAPAA4ADQANAA0ADgAOAA8ADgAMAAsACgAJAAgACAAKAAoA
CgAJAAcABgAGAAcABQAGAAYABwAJAAcABwAHAAUABQAFAAUACAAIAAYABgAEAAIAAgAD
AAIABAAEAAMABAADAAQABQAEAAMAAQAAAAIAAwADAAIAAgACAAIAAgABAAAAAgACAAIA
AgAEAAQABAACAAQABQAGAAgACgALAAwADQAMAAoACQAJAAwADQAOABAADwAMAAoACAAJ
AAkACQAJAAkACgAMAAwACQAGAAMAAQD//wAAAwAIAAcABgAFAAMAAQABAAEAAAAAAAAA
AAD///7//f/9//z//v/////////8//z/+//4//n/+f/6//z//v/+//7//v/8//v/+v/5
//v//P/+//7//v///wAAAQAKABgAKgA9AFUAeACmANUA+wAXASYBHQH9AOQAxQCVAFsA
FQC6/1r/CP/W/tD+5P78/hP/Kf88/1j/d/+T/67/xf/V/+H/6P/r/+z/7P/s/+//8P/w
//D/9f/4//n/+f/5//n/+//6//v//f/+///////+//z/+//7//z//f/+//7/////////
/P/8//z/+//9//7/AAABAAAAAQABAAEAAQACAAMABAAGAAcABwAHAAcACQAJAAkADAAN
AA8AEQARABAAEAAPAA8ADgARABYAGgAaABwAHQAeAB8AHgAdACAAIwAmACkAKgAtAC0A
LgAxADEANAA3ADoAPgBCAEUARQBIAEkASwBPAFMAVwBbAFsAXQBfAGIAYwBjAGMAYwBk
AGUAZgBnAGQAYgBgAFwAXABbAFsAXABYAFUAUwBSAFEATgBJAEYARQBCAEEAPQA5ADYA
MQAsACsAKAAmACQAIQAeABkAGAAXABQAEwARABEADwAOAA0ACwAJAAQAAgAEAAQABAAE
AAIAAQAAAP7////9//3//f/9//////////v/+f/4//j/+P/5//r/+//8//z/+//5//n/
+v/6//r//P/9//3//v/+//7//f/9/wAAAAADAAQAAgACAAEA//8AAAIAAwAEAAUABgAI
AAkACgAJAAgABgAHAAgACwAOAA0ADQANAAwADQAMAAwADAAOAA8AEAARAA8ADQAMAAsA
DQANAA0ADgANAA0ACwALAAoACwALAAsACwALAAwADAAKAAgABQADAAUABQAFAAYABAAE
AAQAAwACAAIAAwAFAAMABAAEAAUABAABAAAA//8CAAMABAAFAAQABAACAAIAAgAAAAAA
AQACAAQABAADAAMAAQABAAEABAAFAAUABgAFAAMAAAAAAAQABAAEAAQABAAGAAYABgAE
AAYABwAIAAoADAANAA4ADwAOAAwACwALAA4ADwAQABIAEgAQAA8ADgANAA0ADQANABEA
EgAUABQAEAAMAAgABQAEAAQABgAKAAwADAAMAAsABwAHAAcABgAHAAgACQAJAAYABQAF
AAQABQAHAAgACQAHAAgACAAGAAYABQAFAAYACAAIAAgACAAIAAcABgAFAAcACAAKAAoA
DAANAAwAEQAcACgAOABRAG0AlADGAPUAGQExATwBLQENAe4AyQCTAFcADQCw/07/Av/c
/uL+/v4W/yv/Q/9c/3b/k/+r/8T/2//r//X//v8CAAQABQAGAAUABgAGAAYACwAOAA8A
DwAQABEAFAAUABUAFwAYABkAGAAYABcAFwAWABYAFgAWABgAGQAZABkAGAAYABgAFwAZ
ABoAHAAdABwAHQAdAB0AHwAgACEAIgAmACcAJwAnACcAKQApACkAKwAtADAAMwAyADIA
MwAzADMAMgA1ADoAQABAAEIAQwBEAEUARABDAEYASQBMAE8AUABTAFMAVABXAFcAWgBd
AGIAZgBqAG0AbQBwAHEAcwB3AHsAfwCDAIcAiQCLAI4AjwCPAI8AjwCRAJMAlQCXAJQA
kgCQAIwAjACLAIsAjACKAIcAhQCEAIEAfgB5AHYAdwB0AHMAbwBrAGgAYwBeAFwAWgBZ
AFgAVQBSAE0ATABJAEYARQBDAEQAQwBDAEMAQgBBAD0APAA8ADwAPAA8ADwAOwA6ADgA
OQA3ADcANwA3ADkAOQA5ADcANQA0ADQANAA1ADYANwA2ADYANQAzADUANgA2ADYAOwA9
AD4AQAA9ADwAOgA5ADsAPABAAEIAQwBEAEQAQwBDAEQARABEAEYASABLAE0ATQBNAE0A
TABNAE4AUQBUAFQAVQBWAFYAUwBSAFIAUgBUAFUAVgBXAFYAUwBRAE8ATwBPAE8AUABP
AE8ATQBNAE0ATQBMAEsASwBLAEwATABLAEoASABHAEgASQBKAEwATABMAEwASwBHAEYA
RgBHAEgASgBLAE0ASwBJAEkASQBLAEsASwBLAE4ATgBMAEwASgBIAEgASQBKAEwATABL
AEoASQBKAEsATABNAE0ATgBPAE8ATgBMAEwATABMAEwATgBPAFAAUQBRAFEAUgBSAFMA
VQBVAFgAVwBXAFcAVQBWAFYAVwBYAFkAWABVAFQAVgBWAFUAVgBYAFoAWwBcAFoAWABW
AFQAUgBQAFEAUgBTAFQAVABUAFQAVABTAFIAUQBQAFAAUABQAFAATgBOAE4ATgBQAFAA
UABQAA==
         </WaveFormData>
      </LeadData>
      <LeadData>
         <LeadByteCountTotal>10000</LeadByteCountTotal>
         <LeadTimeOffset>0</LeadTimeOffset>
         <LeadSampleCountTotal>5000</LeadSampleCountTotal>
         <LeadAmplitudeUnitsPerBit>4.88</LeadAmplitudeUnitsPerBit>
         <LeadAmplitudeUnits>��V</LeadAmplitudeUnits>
         <LeadHighLimit>2147483647</LeadHighLimit>
         <LeadLowLimit>268435456</LeadLowLimit>
         <LeadID>V4</LeadID>
         <LeadOffsetFirstSample>0</LeadOffsetFirstSample>
         <FirstSampleBaseline>0</FirstSampleBaseline>
         <LeadSampleSize>2</LeadSampleSize>
         <LeadOff>FALSE</LeadOff>
         <BaselineSway>FALSE</BaselineSway>
         <ExcessiveACNoise>FALSE</ExcessiveACNoise>
         <MuscleNoise>TRUE</MuscleNoise>
         <LeadDataCRC32>3661495125</LeadDataCRC32>
         <WaveFormData>
LgAuAC4ALgAyADQANgA4ADkAOgA7ADwAPAA8ADwAPAA7ADoAOQA4ADYANgA2ADYANAAy
ADAALgArACoAKQAoACYAJAAiACAAHgAcABoAGAAWABQAEgAQAA4ADAAKAAgABgAEAAIA
AAD+//7//v/+//z/+v/4//b/9v/2//b/9v/0//T/9P/0//L/8v/y//L/8P/w//D/8P/v
/+7/7f/s/+7/7v/u/+7/7v/u/+7/7v/v//D/8f/y//T/9P/0//T/9P/0//T/9P/2//b/
9v/2//f/+P/5//r/+v/6//r/+v/8//z//P/8//z//P/8//z//f/+////AAAAAAAAAAAA
AAAAAAAAAAAA/v/+//7//v///wAAAQACAAIAAgACAAIAAQAAAP///v/8//z//P/8//7/
/v/+//7//P/8//z//P/6//r/+v/6//r/+v/6//r/+v/6//r/+v/6//r/+v/6//j/+P/4
//j/+P/4//j/+P/4//j/+P/4//j/+P/4//j/+P/4//j/+P/2//b/9v/2//j/+P/4//j/
+P/4//j/+P/4//f/9//3//f/+v/7//z//P/8//3//v///////////wMAAwADAAMAAAD/
//7//v/7//v/+//8//3/AAACAAMA///8//v/+v/2//b/9//5//v/+f/4//j/9v/2//b/
9v/2//b/9P/z//X/9f/1//X/9P/0//P/8v/0//T/9P/0//L/8f/x//H/8//z//L/8v/0
//X/9f/1//P/9P/0//P/8//0//T/9f/5//3/BwAVACgAQwBmAI8AugDqACABTAFiAWoB
XQEsAegAoABUAPv/qv9t/0//T/9W/1j/Yf9v/4H/lP+q/8H/0P/Z/+D/5v/n/+f/6P/o
/+b/6P/o/+j/6v/r/+v/6//t/+//7//v/+7/7v/u/+7/7v/u/+//7//w//D/8f/x/+//
7//w//D/8P/w//D/8P/w//H/8f/y//L/8v/y//L/9f/1//X/9f/0//X/9P/z//P/9P/2
//f/9v/2//f/9//3//j/+P/4//r/+v/6//v/+//7//v/+//9/wAAAAAAAAQABQAHAAgA
DQANAA0ADgARABMAFgAZABoAHQAfACEAIgAjACcAKgArACsALgAwADEANAA3ADkAOwA+
AD4APwA/AEAAQAA9AD0APQA9ADwAOQA5ADgANQAzADQANAA0ADIAMQAuACsALQArACgA
JAAhAB4AHAAbABcAFQASABEAEQAQAAwACgALAAsACQAJAAYAAwACAAAA///+//3//P/+
//3//f/9//n/+P/4//j/+f/4//j/9v/3//f/9//1//P/9P/0//T/9f/1//P/9f/3//X/
9//3//X/9f/1//X/9f/1//X/9f/3//j/+P/6//n/+f/5//j/+v/6//v/+//+//7///8A
AAAAAAABAAIAAAABAAEAAgACAAMAAwADAAEAAQABAAIABAAEAAQABAADAAQABAAEAAYA
BgAEAAQAAgACAAIAAgADAAIAAgACAAIAAgABAAAAAAAAAAAAAAAAAAAAAQABAP///v/+
//7//v/8//z//P/8//z//P/7//3//v/+//7/+//7//r/+v/7//v/+//7//n/+P/4//j/
/P/9//z//f/8//z//P/8//z//P/8//z/+//7//r/+v/6//r/+v/8//7//v/9//z/+//6
//r/+f/5//n/+//+////AAAAAAAAAQACAAMAAwADAAMAAwADAAMAAwAEAAMAAgACAAMA
AwADAAQAAgAEAAUABQADAAAA///+//r/+v/7//3////9//z//P/8//z//P/8//j/+P/2
//X/9//3//f/9//3//j/+P/4//j/+P/4//j/+P/3//f/9//3//f/9v/2//T/9f/1//X/
8//0//T/8//1//j/+P/5//v//f8FABMAJAA/AGIAiQCwAN4AFAFCAVwBYgFTASoB6ACg
AFQA/f+w/3n/V/9T/1j/XP9j/2//g/+a/7D/w//S/93/5P/o/+f/5//o/+j/6//u/+//
8P/v/+//7v/t/+v/7f/t/+3/7v/u/+7/7v/v//D/8v/z//L/8v/z//P/8f/x//L/8v/y
//L/8v/y//D/8f/x//L/9P/0//T/9P/1//X/9f/1//P/9f/1//X/9v/2//f/9//4//j/
+f/5//f/+P/4//j/+P/4//j/+f/8//3//v///wEABAAEAAQABAAFAAcACAAJAAkACQAK
AA0ADwASABUAFAAXABkAGwAeAB8AIwAmACkAKQAsAC4ALwAyADUANwA3ADoAOgA7AD0A
PgA+ADsAOQA5ADkAOAA3ADcANgAzADIAMgAxADAALwAtACkAJQAnACUAIgAeAB8AHAAa
ABkAFwAVABIAEQAPAA4ACgAIAAcABwAFAAUAAQD//////v/+//7//v/+//z/+//7//v/
+f/4//j/+P/1//T/9P/y//P/8//z//H/7//w//D/8P/z//P/8f/z//L/7//w/+//8f/x
//H/8f/x//H/8f/x//H/8v/y//T/9v/3//j/+P/6//r/+//7//v/+v/6//r/+P/4//n/
+v/6//v/+//8//7/////////////////AAD///7//f/8//v//P/8//z//f/+//3//v/9
//z/+//6//r/+v/7//z//P/8//v/+v/5//j/9//2//b/9v/3//f/+f/4//j/+P/4//b/
9v/2//b/9v/2//X/9f/2//b/9v/3//f/9v/2//X/9f/1//X/8//y//L/8v/z//P/8f/x
//D/8P/w//D/8v/y//L/8v/z//P/8v/y//L/8P/u//D/9P/0//T/9P/0//H/7//u/+3/
8P/0//b/+P/2//b/9//4//f/9//3//f/+f/5//n/+f/4//f/9v/2//f/9//3//j/9v/4
//n/+f/1//L/8f/w/+7/7v/v//H/8//x//D/8P/y//L/8v/y/+//7v/r/+n/5//n/+f/
5//p/+r/6v/q/+z/7P/s/+z/6v/p/+n/6f/p/+n/6P/o/+b/5//n/+f/5//o/+j/5//t
/+7/7P/t//H/+f8HABkAMgBVAHwApQDWAAwBPgFeAWgBZAFHAQQBugB0ABwAvf9+/1v/
Uf9V/1T/WP9n/3v/j/+m/7z/zf/a/+H/5v/o/+r/6//t/+7/8P/y//L/8v/y//P/8//z
//P/9f/1//X/9v/2//b/9v/3//j/+v/7//3//v8AAAEA/v/9//3//P/7//z//f/+////
AQACAAQABAAEAAQABAAFAAUABQAFAAMABQAFAAUABgAGAAcABwAIAAgACQAJAAkACgAK
AAoACgAKAAoACwALAAsACwALAA0AEAAQABAAEgATABUAFgAZABkAGQAaABsAHQAgACMA
IwAlACYAJwAmACcAKwAuADMAMwA2ADgAOQA8AD8AQQA/AEIAQgBDAEUARgBGAEMAQQBB
AEEAQAA9AD0APAA5ADMAMgAwAC4ALAArACgAJQAoACcAJQAiACAAHAAZABcAEwARAA4A
DQANAAwACAAGAAMAAwABAAEA///9//3//P/7//r/+f/4//j/9//3//f/9P/y//H/8P/x
//D/8P/u/+v/6//r/+n/6//s/+z/7P/q/+n/5v/n/+j/5//q/+v/6//r/+v/6//t/+3/
7f/t/+v/7P/s/+7/7v/v//D/8P/u/+7/7//v/+7/7v/v//D/8v/y//P/9P/3//n/+v/8
//r/+//7//v/+P/3//b/9v/4//j/+P/4//z//v///wAAAAAAAP7//v/9//z/+//6//n/
+P/4//j/+v/6//n/+P/4//j/+P/4//r/+v/7//v//f/8//z//P/5//b/9f/0//X/9v/3
//f/9//4//j/+P/2//X/8//y//T/9f/2//f/+f/4//j/+P/5//n/9//3//b/9v/2//b/
+P/4//j/+P/2//X/8//y//D/9P/0//b/9//4//n/+v/4//f/9//3//X/+P/5//r/+v/6
//v//P///////////wMAAwADAAMAAQD///3//P/9//3//f/+////AgAEAAUABQACAAEA
AAD9//z//P/9//3/+//6//r/+v/6//r/+v/6//r/+P/3//f/9//3//f/9f/2//b/9v/1
//T/8//y//P/8//0//X/8//z//L/8v/0//X/9f/1//X/9v/2//X/+f/2//L/9f/7/wEA
DQAdADIAUwB8AKcA1gAOAUQBbAGEAYwBeQFGAfoAqgBOAOP/iP9V/0H/Qf9G/0z/W/9r
/33/lP+o/73/0P/b/97/4v/j/+P/5P/k/+T/5v/m/+b/5//p/+r/6//r/+3/7f/t//D/
8P/w//D/8P/w//H/8f/w//D/8f/x/+//7//w//D/7//w//H/8v/y//P/8//0//T/9P/0
//T/9f/1//X/9f/z//X/9f/1//T/9P/1//X/9v/2//f/9//3//j/+P/4//r/+v/6//v/
//////////8AAAIAAQAAAAIAAwAFAAYACwALAAsADAAOAA8AEQATABYAGQAbAB0AHgAf
ACMAJgAsAC0AMQA0ADMANgA5ADsAOwA+AD4APwA/AEAAQAA9AD8APwA/AD4APwA/AD4A
OwA2ADYANQA0ADIAMQAuACsAKwApACYAIgAfABwAGgAZABcAFQASABEAEQAQAAwACgAI
AAcABAADAAIAAQACAAIA/v/8//r/+P/5//n/+v/7//n/+P/4//j/+f/4//j/9v/3//f/
9//1//T/9P/z//L/8//z//H/8//x/+//8f/x//P/8//z//P/8//z//P/8//z//T/9P/2
//T/9f/2//b/9//4//r/+//6//r/+//8//z//P/9//7//v//////AAAAAAEAAQABAP//
/////wAAAAAAAAAAAAABAAIAAgACAAIAAgAAAAAAAAAAAAAAAAD///7//v/+//7//v/9
//z//P/8//z//P/6//r/+//7//v/+v/6//r//P/6//r/+v/6//r/+v/5//f/+P/4//j/
+f/5//j/+P/3//f/9//3//n/+P/4//j/9//3//X/9f/4//j/+P/4//j/+P/4//j/9//3
//b/9v/4//j/9v/4//j/+P/4//j/+P/4//f/9//3//X/+P/5//r//P/8//3//v//////
/////wEAAQABAAEAAgABAAAAAAD///////8AAP7/AAABAAEAAQD+//3//P/6//r/+//9
//v/+f/4//j/9v/2//b/9v/2//b/9P/z//X/9f/1//X/9f/2//b/9v/0//T/9P/0//X/
9f/2//f/9//3//b/9v/1//X/9P/z//X/9v/2//X/8//0//T/9f/7/wEACQAZAC4ATQB2
AJ0AxgD6ADABWAFqAXABYQEwAegAogBSAPX/pP9r/1H/U/9W/1j/Y/9z/4f/nv+0/8P/
0P/b/+L/5v/p/+n/6v/q/+j/6v/q/+r/6v/r/+v/6//s/+//8P/x//D/8P/w//D/8v/y
//P/8//x//D/8P/v//D/8f/z//T/8v/y//L/8v/0//X/9f/2//X/9P/z//L/9f/1//X/
9f/3//n/+f/5//f/9v/2//X/+P/4//n/+f/5//r/+v/6//r/+v/6//v//f/9//3//f//
/wIAAgACAAQABQAHAAgADQANAA0ADgAPABEAFAAXABgAGwAdAB8AIAAhACUAKAAtAC0A
MAAyADMANgA5ADsAOgA8ADsAOwA+AEAAQQA/AD8APwA/AD4APQA9ADwAOQA2ADYANQA0
ADIAMQAuACsALQArACgAJAAlACIAIAAfABsAGQAWABUAEwASAA4ADAANAA0ACwALAAcA
BQAFAAQABQAEAAMAAgACAAEAAQABAP3//P/8//z/+//6//r/+P/5//n/+f/3//X/9v/2
//b/9//3//X/9//5//f/+f/5//f/9//3//f/+f/5//n/+f/3//j/+P/6//r/+//8//z/
/v/+//////8AAAAAAQACAAIAAgADAAQAAgADAAMABAAEAAUABQAFAAcABwAHAAgABgAG
AAYABgAHAAgACAAIAAgACAAGAAYACAAIAAgACAAHAAYABgAGAAQABAADAAIABAAEAAQA
BAACAAIAAwADAAEAAAAAAAAAAQAAAAEAAgAAAAAAAAD/////AAAAAAAA//////7//v/+
//3//P/7//z//P/9//7/AQABAP/////+//7//v/+//7//v/+//7//f/9//z//P/8//z/
/P/+/wAAAQD//////P/+//7//v/+//7//f/9//3///8CAAMABAAEAAQABQAGAAUABQAF
AAUABwAHAAcABwAGAAUABAAEAAMAAwADAAQABgAIAAkACQAFAAIAAQAAAP7//v///wEA
///9//z//P/8//z//P/8//z//P/6//n/9//3//f/9//3//j/+P/4//r/+v/6//r/+v/5
//n/+f/7//v/+v/6//j/+f/5//n/+//8//z/+//7//r/+v/9////AwANABsAMABLAHAA
mwDGAPYAJgFOAWYBbAFXASQB3gCYAEoA8/+m/3H/Vf9R/1r/Yv9n/3X/i/+k/7j/yf/Y
/+H/6P/s/+//7//w//D/8P/y//L/8v/y//P/8//z//H/8//z//P/9v/2//b/9v/4//j/
+f/5//j/+P/5//n/9//3//j/+P/2//b/9v/2//b/9//3//j/9v/2//b/9v/5//n/+f/5
//f/+f/5//n/+v/6//v/+//8//z//f/9//3//v/+//7//v/+//7///8BAAEAAQABAAUA
CAAIAAgACAAJAAsADAAPAA8ADwAQABMAFQAYABsAHgAhACMAJQAkACUAKQAsADAAMQA1
ADgAOAA6ADwAPQA9AEAAQABBAEMARABEAEEAQwBDAEMAQgA/AD8APgA7ADoAOgA5ADgA
NgA1ADIALwAxAC8ALAAoACcAJAAiACEAHwAdABoAGQAXABYAEgAQABEAEQAPAA8ACwAJ
AAkACAAGAAQAAgAAAAMAAwAEAAUAAwACAAIAAgAAAP7//f/6//v/+//7//n/+v/8//3/
/v8BAAEA//8BAAAA/f/+//3/+//7//v/+//7//v/+//7//3//v/+/wAAAAABAAIAAgAB
AAAAAAD//wIAAgADAAQABgAGAAcACAAGAAcABwAIAAgACQAJAAkACQAJAAkACgAKAAoA
CgAKAAkACgAKAAoACgAKAAgACAAKAAoACgAKAAcABgAGAAYABgAGAAUABAAEAAQABAAE
AAIAAgADAAMABgAGAAcACAAGAAQABAAEAAIAAgACAAEAAQACAAIAAgABAAEAAAAAAP//
////////AAAAAAEAAgABAAEA/////wAAAAAAAAAAAAAAAAAAAAD9//3//P/8//7//v/+
/wAAAAACAP///v/9//z//P/7//v/+//8/wAAAgAEAAIAAgADAAQABQAFAAUABQAJAAkA
CQAJAAYABQAEAAQAAwADAAMABAAEAAYABwAHAAMAAAD///7//f/+/wAAAwACAP///f/8
//z//P/8//z/+P/4//b/9f/3//f/9//3//n/+v/6//r/+f/4//f/9v/4//f/9//3//f/
9//2//b/9P/1//X/9f/3//j/+P/3//X/9v/2//n/+/8BAAkAFwAsAEsAcgCbAMYA9gAs
AVoBcAFyAWEBNAHsAKAAUgDz/6D/a/9P/0v/VP9c/2H/b/+H/57/tP/H/9T/3f/k/+r/
6f/p/+r/6v/s/+7/7v/u/+z/7f/t/+3/7v/x//L/8//y//L/8v/y//D/8P/x//H/8P/w
//H/8f/y//P/9f/2//P/8v/x//D/8f/z//T/9v/2//b/9v/2//n/+f/5//n/+P/5//j/
9//4//j/+f/5//z//P/9//3//P/8//v/+v/6//r/+v/7////////////AQAEAAQABAAE
AAUABwAIAA0ADQANAA4ADwARABQAFwAYABsAHQAfACIAIwAnACoALQAtADAAMgAzADYA
OQA7ADwAQABBAEMARABEAEMAPwA/AD8APwA+ADsAOwA6ADcANwA4ADgAOAA4ADcANAAx
ADAALQApACQAIwAgAB4AHQAbABkAFgAVABEAEAAMAAoACQAJAAcABwADAAEAAQAAAAEA
AAD///7//P/7//v/+//5//j/+P/4//j/+P/5//j/9v/1//T/8f/z//T/9P/0//X/9f/z
//X/9P/x//L/8f/z//P/8//z//H/8f/x//H/8f/y//L/9P/2//n//P/+//3//P/8//v/
/P/8//3//v/+//7///8AAP7//////wAAAAABAAEAAQABAAEAAQACAAQABAAEAAQABQAG
AAYABgAEAAQAAgACAAAAAAAAAAAAAQAAAAAAAAD+//7//f/8//z//P/8//z//f/+/wAA
AQD///7//v/+//7//P/8//z//P/8//z/+//4//j/9//2//b/9//3//j/+//7//v/+//6
//j/9//2//n/+f/3//f/+v/6//r/+v/5//j/9//2//f/9//2//b/9P/2//j//P/7//r/
+f/4//r/+f/5//n/+//+////AAD+//7///8AAP/////////////////////+//3//P/8
//v/+//7//z//P/+///////9//r/+f/4//j/+P/5//v/+f/3//b/9v/4//j/+P/4//T/
9P/y//H/8f/x//H/8f/v//D/8P/w//H/8v/z//T/9P/z//P/8//z//P/8v/y//L/8//z
//P/8//0//T/8//z//T/+P/3//n/AQAPACEAOABXAIIAtQDiABYBSgFuAYABfgFjASoB
4gCWADQAzf9+/0//P/9H/07/Uv9d/3P/if+e/7L/xf/U/93/5P/q/+n/6f/q/+r/6v/s
/+z/7P/s/+3/7f/t/+3/7//v/+//7v/u/+7/7v/u/+7/7//v//L/8v/z//P/8f/x//L/
8v/w//D/8P/w//L/8//z//T/9P/0//T/9P/3//f/9//3//X/9//3//f/9v/2//f/9//2
//b/9//3//n/+v/6//r//P/8//z//f///////////wIABAADAAIABAAFAAcACAANAA0A
DQAOABMAFQAYABsAHAAfACEAIwAiACMAJwAqAC4ALwAzADYANwA6AD0APwA9AEAAQABB
AEUARgBGAEMARQBFAEUARABBAEEAQAA9ADoAOgA5ADgAOAA3ADQAMQAxAC8ALAAoACUA
IgAgAB8AHwAdABoAGQAXABYAEgAQAA4ADQAKAAkACAAHAAgACAAFAAQAAwACAAAA////
/////v/+////AAD9//z//P/6//r/+//8//v/+f/4//b/9P/z//P/8f/z//X/9f/5//v/
+f/5//n/+f/5//n/+f/5//n/+v/6//z//P/9//7//v8AAAAAAQABAAAAAAABAAIAAAAA
AAEAAgAEAAUABQAGAAgACQAJAAkABwAHAAcACAAIAAgACAAIAAcACAAIAAgABgAGAAQA
BAAFAAYABwAIAAUABAAEAAQABAAEAAMAAgAEAAQABAAEAAIAAgADAAMABQAEAAQABAAC
AAAAAAAAAAIAAgACAAEA//8AAAAAAAD//////v/+////////////AQAAAAAAAAABAAEA
/////wIAAgACAAIAAAAAAAAAAAD9//3//P/8//z//P/8//7//P/9//3/AgACAAIAAgAC
AAAA//////////8CAAMABAAGAAYABwAIAAcABwAHAAcACwALAAsACwAKAAkACAAIAAUA
BQAFAAYABAAGAAcABwAGAAQABAAEAAAAAAABAAMAAwABAAAAAAD+//7//v/+//3//v/9
//3/+//7//v/+//9//7//v/+//7//v/+//7//P/7//v/+//9//3//P/8//r/+//7//v/
/P/+///////9//7/AAD//wEACQAVACcAPABfAIwAtQDeABABRgFoAXYBcgFTARgB1ACQ
ADYA2f+S/2f/V/9Z/17/Zv9x/3//l/+u/8D/0f/i/+3/8P/w//P/8//0//T/8//0//P/
8v/0//X/9f/1//X/9//3//f/+P/4//j/+P/4//j/+f/5//r/+v/7//v/+//7//z//P/6
//r/+v/6//r/+//7//z//v/+//7//v/9//3//f/9//v//f/9//3//v/+//////8CAAIA
AwADAAMABAAEAAQAAgACAAIAAwAFAAUABQAFAAkADAAMAAwAEAARABMAFAAVABUAFQAW
ABsAHQAgACMAIgAlACcAKQAqACsALwAyADUANQA4ADoAPQBAAEMARQBDAEYARgBHAEsA
TABMAEkARwBHAEcARgBHAEcARgBDAEAAQAA/AD4APgA9ADoANwA5ADcANAAwAC8ALAAq
ACkAJwAlACIAIQAfAB4AGgAYABcAFwAVABUAFQATABMAEgARABAADwAOAAwACwALAAsA
CQAIAAgACAAHAAYABgAEAAUABQAFAAMAAQACAAIAAgAEAAUABAAHAAUAAwAFAAUABQAF
AAUABQAFAAUABQAFAAUABgAGAAgACAAJAAoACgAKAAoACwALAAwADAANAA4ADgAOAA8A
EAAQABEAEQASABQAFQAVABUAEwATABMAFAAUABQAFAAUABMAFAAUABQAFgAWABQAFAAS
ABIAEgASABMAEgASABIAEgASABEAEAARABIAEwAUABMAEgASABEADwAOAA4ADgAQAA4A
DgAOAA4ADgAOAA0ADQAOAA4ADgANAA0ADAAMAA8ADwAPAA8ADQAMAAwADAALAAsACQAJ
AAwADAAMAAwADAAMAAwADAAJAAkACAAIAAoACgAKAAwADAANAA0ADQAJAAgACAAIAAgA
CAAJAAkACgALAA0AEAARABIAEgASABMAFAATABMAEwATABUAFQAVABUAEgARABAAEAAR
ABEAEQASABAAEgATABMAEgAQABAAEAAOAA4ADwARABEADwAOAA4ADAAMAAwADAAKAAoA
CAAHAAgACQAKAAsACQAKAAoACgAIAAgACAAIAAoACQAJAAkACQAJAAgACAAIAAkACQAJ
AAcACAAIAAcACQAOAA4ADQAPABUAHwArAD4AWwCAAKkA2AAGATYBWgFuAXIBXwEqAeIA
nABSAPv/sP9//2f/Zf9s/3T/ef+F/53/tP/I/9v/6v/1//z/AAD/////AAAAAAAAAgAC
AAIABAAFAAUABQADAAUABQAFAAYABgAGAAYABgAGAAcABwAKAAoACwALAAoACQAJAAgA
BwAIAAkACgAIAAkACQAKAAoACgAKAAoADQANAA0ADQALAA0ADQANAA4ADgAPAA8ADgAO
AA8ADwAPABAAEAAQABIAEgASABMAFQAVABUAFQAZABwAHAAcABwAHQAfACAAIwAjACMA
JAAnACkALAAvADAAMwA1ADcAOAA5AD0AQABBAEEARABGAEkATABPAFEATwBSAFIAUwBV
AFYAVgBTAFMAUwBTAFIAUQBRAFAATQBMAEwASwBKAEoASQBGAEMAQwBBAD4AOgA7ADgA
NgA1ADEALwAsACsAKQAoACQAIgAhACEAHwAfAB8AHQAdABwAHQAcABsAGgAZABcAFgAV
ABMAEgASABIAEwASABIAEAARABEAEQAPAA0ADgAOAA4ADwAPAA0ADwARAA8AEQARAA8A
DwAPAA8ADgANAAwACwAMAA4ADwASABAAEQASABIAFAAUABUAFQAXABgAGgAcABoAGgAb
ABwAGgAbABsAHAAcAB0AHQAdAB8AHwAfACAAIAAgACAAIAAhACIAIgAiACIAIgAgACAA
HwAeAB0AHAAeAB4AHwAgACIAIgAhACAAHgAeAB4AHgAeAB4AHwAfAB0AHAAcABwAHQAc
AB0AHgAeAB4AHgAdABwAHAAbABoAGwAbABoAGgAbABsAGwAbABsAGgAaABoAGQAZABcA
FwAaABoAGgAaABwAHAAcABwAGwAbABoAGgAaABoAGgAcAB4AHAAcABwAHAAaABkAGQAZ
ABoAHgAgACIAIAAgACEAIgAhACEAIQAhACUAJQAlACUAJgAlACQAJAAlACUAJQAmACQA
JgAnACcAJQAiACEAIAAeAB4AHwAhACMAIQAgACAAIAAgACAAIAAgACAAHgAdABwAGwAa
ABkAGwAcABwAHAAcABwAHAAcAB4AHQAdAB0AHQAdABwAHAAdAB8AIAAhAB8AIAAgAB8A
IQAiACAAIQAlACsANQBHAFwAfQCmAM8AAAEwAWIBhAGUAZYBfQFCAfgArgBWAPv/tP+F
/3f/f/+G/4j/k/+j/7n/zP/g//P/AgALABIAFAAXABcAGAAYABgAGgAaABoAGAAZABkA
GQAaAB0AHgAfACAAIAAgACAAHwAeAB4AHQAgACAAIQAhACMAIwAkACQAJAAkACQAJAAk
ACUAJQAmACMAIgAhACAAJAAlACYAJwAlACcAJwAnACYAJgAnACcAKQAqACwALQAsACwA
KwAqAC0ALgAvADEANQA1ADUANQA3ADgANgA0ADcAOQA8AD4AQQBBAEEAQgBFAEcASgBN
AE4AUQBTAFUAWABZAF0AYABjAGMAZgBoAGkAbABvAHEAcgB2AHcAeQB6AHoAeQB1AHcA
dwB3AHYAdQB1AHQAcQBwAHAAbwBuAGwAawBoAGUAYwBhAF4AWgBbAFgAVgBVAFQAUwBR
AFEATgBMAEcARABDAEMAQQBBAD8APQA9ADwAPAA8ADwAPAA6ADkAOQA5ADcANgA2ADYA
NwA2ADYANAAzADMAMwAxAC8AMAAwADAAMQAxAC8AMQAxAC8AMQAxADMAMwAzADMANAA1
ADYANwA2ADYANQA2ADgAOQA6ADoAOgA6ADsAOwA8ADwAPQA+AEAAQABBAEIARABFAEUA
RgBIAEkASQBJAEkASQBJAEoASgBKAEoASgBJAEoASgBKAEwATABKAEoASABIAEgASABH
AEYARgBGAEgASABHAEYARQBEAEMAQgBFAEYASABJAEkASABIAEgASABGAEYARgBEAEQA
RABDAEUARgBGAEYARQBFAEQARABHAEcARwBHAEUARABEAEQARQBFAEMAQwBCAEIAQgBC
AEIAQgBCAEIAQgBDAEMARABGAEYARgBIAEgASQBJAEkASwBKAEoASgBMAE0ATwBQAE4A
TgBOAFAATwBPAE8ATwBTAFMAUwBTAFIAUQBPAE4AUABRAFAAUQBTAFQAVgBXAFEAUABP
AE4ATQBMAE4ATgBOAE4ATgBOAE4ATgBMAEwATABMAEoASgBKAEoASgBKAEoASgBMAEwA
TABMAA==
         </WaveFormData>
      </LeadData>
      <LeadData>
         <LeadByteCountTotal>10000</LeadByteCountTotal>
         <LeadTimeOffset>0</LeadTimeOffset>
         <LeadSampleCountTotal>5000</LeadSampleCountTotal>
         <LeadAmplitudeUnitsPerBit>4.88</LeadAmplitudeUnitsPerBit>
         <LeadAmplitudeUnits>��V</LeadAmplitudeUnits>
         <LeadHighLimit>2147483647</LeadHighLimit>
         <LeadLowLimit>268435456</LeadLowLimit>
         <LeadID>V5</LeadID>
         <LeadOffsetFirstSample>0</LeadOffsetFirstSample>
         <FirstSampleBaseline>0</FirstSampleBaseline>
         <LeadSampleSize>2</LeadSampleSize>
         <LeadOff>FALSE</LeadOff>
         <BaselineSway>FALSE</BaselineSway>
         <ExcessiveACNoise>FALSE</ExcessiveACNoise>
         <MuscleNoise>TRUE</MuscleNoise>
         <LeadDataCRC32>3758855881</LeadDataCRC32>
         <WaveFormData>
EgASABIAEgAVABYAFwAYABsAHAAdAB4AIAAgACAAIAAeAB4AHgAeACAAIAAgACAAHgAc
ABoAGAAWABYAFgAWABIAEAAOAAwACQAIAAcABgADAAIAAQAAAP3//P/7//r/9//2//X/
9P/z//L/8f/w/+7/7P/q/+j/6P/o/+j/6P/o/+j/6P/o/+j/6P/o/+j/5v/m/+b/5v/l
/+T/4//i/+T/5P/k/+T/5v/m/+b/5v/o/+j/6P/o/+r/6v/q/+r/7P/s/+z/7P/s/+z/
7P/s/+3/7v/v//D/8P/w//D/8P/y//L/8v/y//L/8v/y//L/8//0//X/9v/0//T/9P/0
//b/9v/2//b/9P/0//T/9P/1//b/9//4//j/+P/4//j/9v/2//b/9v/0//T/9P/0//b/
9v/2//b/9P/0//T/9P/y//L/8v/y//L/8v/y//L/8v/y//L/8v/0//T/9P/0//L/8v/y
//L/8v/y//L/8v/w//D/8P/w//L/8v/y//L/9P/0//T/9P/z//L/8f/w//L/8v/y//L/
8v/y//L/8v/y//L/8f/x//D/8//0//X/9f/1//X/9f/2//b/9v/2//j/+f/6//v/+v/4
//f/9v/2//b/9v/2//n//P/+/////P/6//j/9//y//L/8//2//X/8//0//X/9P/0//T/
8//z//L/8f/x//L/8v/z//P/8v/x//D/7//x//H/8f/x/+//7v/u/+//8f/x//D/8P/y
//L/8v/y//D/8v/y//D/8P/x//H/8f/y//L/9/8CAA8AIgA7AFcAeQCjANQAAAEfATUB
OwEiAfEAwACOAFMAGwDv/87/wP+5/7H/qP+l/63/u//I/9b/3//j/+n/7P/s/+z/7P/s
/+v/6v/p/+j/6f/q/+v/7P/t/+3/7v/v/+7/7f/s/+v/6//s/+z/7f/t/+3/7v/u/+7/
7v/u/+3/7v/u/+7/7//t/+7/7v/u//D/8P/w//H/8f/x//L/8v/w//D/8P/w//L/8v/y
//L/8//0//T/9P/0//X/9f/1//X/9f/1//b/9//2//X/9P/2//f/+P/4//z//P/9////
AgADAAMABQAGAAgACgAMAA8AEAATABUAFgAXABoAHAAeAB8AIAAhACQAJgAoACgALQAt
AC4ALgAuADAAMAAwAC4ALgAuAC0ALwAvAC8ALQAsACsAKgAqACkAKAAlACQAJgAlACIA
IAAbABoAGQAWABQAEgAPAA4ADAAMAAkABgAHAAcABgADAAEAAAD+//7//P/7//r/+v/7
//r/+v/5//b/9v/2//b/9v/2//b/9f/1//X/9f/z//P/8//0//T/9P/0//L/9P/2//b/
9v/2//f/9//2//b/9P/0//T/9P/2//f/9//4//f/+P/3//b/9v/3//f/9//6//r/+v/7
//v/+//8//z//f/9//7////9//3//f/+//7//v/+//3//v///wAAAgACAAEAAAD//wEA
AQAAAP////////////8BAP////////3//f/9//z//P/8//z//P/9//3//v////3/+//7
//v/+//7//v/+//6//r/+v/6//z//P/8//z/+//7//r/+v/6//r/+v/6//n/+P/3//b/
+f/7//z//P/8//z//P/8//z//P/8//z//P/8//r/+v/7//v/+//7/////v/9//z/+//6
//z//P/7//v//P///wAAAQABAAEAAQABAAIAAgACAAIAAQABAAEAAQADAAIAAgACAAIA
AgACAAIAAgAEAAUABQABAAAA//////z//P/9/wAAAAD9//3//f/+//7//v/9//v/+v/5
//n/+P/4//n/+f/7//v/+//7//n/+f/5//n/+f/4//j/+f/5//n/+P/4//j/+P/4//j/
9v/4//j/9v/2//n/+//7//r/+P/9/wYADwAkAD8AWQB3AJ8A0AAAASUBNwE7ASYB9wDE
AJIAVwAjAPv/2v/I/7//tf+s/63/t//F/9L/3v/l/+v/7//y//D/8P/w//D/8f/y//P/
9P/z//L/8f/w//H/8f/y//P/8//z//P/8//1//b/9v/3//X/9f/2//b/9P/0//T/8//0
//T/9P/1//P/9P/0//T/9f/2//f/+f/3//f/+P/4//b/9v/2//b/+P/4//j/+P/5//r/
+v/6//r/+//7//v/+f/5//n/+v/8//z//P/8/wAAAQACAAIAAwACAAIAAwACAAMAAwAF
AAcACgANABAADwAQABMAFQAWABcAGgAcAB8AIQAjACUAKAAqACwALAAxADEAMgAyADQA
NgA2ADYANAA0ADQAMwAzADMAMwAxADAALwAuAC4AKwAqACcAJgAmACUAIgAgAB0AHAAb
ABgAGAAWABMAEgAQABAADQAKAAkACQAIAAUAAwACAAAAAAABAAEAAQACAAEAAAAAAP//
/v/+//7//v/8//z//P/7//n/+f/5//f/9//3//j/+P/6//r/+P/6//j/+P/4//j/9//3
//b/9v/4//j/+P/4//j/+f/5//r//P/+//7//v8AAAEAAQABAAAAAAAAAAEA/////wAA
AAABAAEAAgADAAMAAwADAAQABAAEAAQAAwABAAEAAQACAAMAAwADAAMABgAHAAcABwAG
AAUABAADAAQAAwAEAAUAAwADAAMAAgAAAAAAAAAAAP////8AAAEAAQD/////////////
//////7//v/+//7/AAAAAAAAAAD//////v/+//7//v/+//7//P/8//z//P/8//3//f/8
//r/+v/6//r/+//8//3//v8AAAAA/v/+//3//f/7//v/AAD+//7//v/+//v/+v/4//f/
+f/9////AQABAAEAAQABAAIAAgACAAIAAwADAAMAAwADAAIAAgACAAQABAAEAAQABAAG
AAcABwAEAAIAAAD///7//v///wIAAgD///////8AAAAAAAD///7//P/6//n/9v/2//f/
9//5//n/+f/5//v/+//7//v/+f/4//j/+f/3//f/9v/2//j/+P/4//j/+P/6//r/+P/8
//3/+//5//r//v8HABQAJQA+AFsAewChANUABAEqAUMBUQFJARwB5QC4AH4APQAPAO//
2v/O/8P/t/+2/7//zf/X/+T/8P/3//v//f8AAAEAAgADAAQABAAEAAQABAAGAAYABgAG
AAUABQAGAAcACQAJAAkACQALAAwADAANAA4ADwARABIAEQAQAA8ADQANAA4ADwARABMA
FAAUABQAFAAUABQAFQATABMAFAAUABIAEgASABIAFAAUABQAFAAVABYAFgAWABYAFwAX
ABcAFwAXABcAGAAYABgAGAAYABoAGwAcABwAHAAcAB0AHwAgACEAIQAjACIAJAAmACgA
JwAoACsALQAsAC0AMAAyADUANwA5ADsAPgBAAEIAQgBFAEUARgBGAEoATABMAEwASwBK
AEkARwBFAEUARQBDAEEAPwA9ADwAOQA4ADUANAA1ADUAMwAyAC4ALAAqACYAJAAiAB8A
HgAeAB4AGwAYABcAFwAWABMAEQAQAA4ADgAMAAsACgAKAAsACgAKAAkABQAEAAMAAgAC
AAIAAgABAP////////3//////wAAAAD///7/+//8//3//v///wAA//////7//v/+//7/
/v/+//7//////wAAAAACAAIAAgAAAAEAAQABAAAAAAAAAAEA/////wAAAAAEAAUABwAJ
AAcABwAHAAgABQAEAAMAAQD///////8AAAIAAwAEAAUABwAHAAYABQACAAEAAAD/////
/f/9//3//f/9//3//P/6//r/+v/6//v/+//8//3/+//5//n/+f/2//X/9P/z//X/9v/3
//j/9v/2//b/9v/y//H/7//u//H/8v/z//T/9P/0//T/9P/y//P/8//y//D/8P/w//D/
8v/y//L/8v/w/+7/6v/o/+f/6//r/+r/7f/u/+//8P/u/+7/7f/t/+v/7f/t/+3/6//r
/+v/6//u/+7/7v/u/+//7//v/+//7P/q/+n/6P/o/+j/6P/o/+b/6P/p/+n/6P/o/+j/
6f/j/+L/4v/k/+D/3f/d/93/2f/Y/9f/1f/W/9b/1v/X/9b/1v/X/9f/1P/T/9L/0f/P
/8//z//P/9H/0P/Q/9H/z//P/87/zv/Q/9D/0P/Q/87/0P/Q/87/0v/P/8v/y//M/87/
1//i/+//BgAjAEEAZwCZAMwA+AAZATMBOwEiAe8AtgB6ADEA7//D/6T/lP+J/33/eP99
/4f/lf+i/67/u//D/8P/xv/F/8T/w//C/8L/wv/C/8L/xP/E/8T/xP/E/8P/w//D/8T/
xf/G/8f/yf/K/8r/y//K/8n/yf/I/8j/yP/I/8f/yP/I/8j/yf/J/8r/yv/K/8z/zP/M
/83/zf/N/87/zv/O/87/zv/O/87/zv/O/87/zf/O/87/zv/Q/9H/0f/R/9H/0f/R/9L/
1f/W/9f/2P/Z/9n/2f/Y/9z/3P/d/9//4v/j/+P/5f/k/+b/6P/q/+3/7v/x//P/9f/3
//v//v8CAAUACAALAAwADgAQABAAEwATABQAFAAWABgAGAAYABoAGgAaABkAGgAbABwA
GwAYABcAFgAWABMAEgAPAA4ADgANAAoACAADAAIAAQD+//z/+v/3//b/9f/2//T/8v/v
/+//7v/r/+z/7P/r/+z/6f/n/+X/5P/m/+b/5//n/+b/5v/m/+b/5v/m/+b/5f/n/+f/
5//l/+P/4//k/+T/5P/k/+L/5P/j/+L/4f/g/+L/4//j/+T/5v/m/+b/5v/m/+f/5//o
/+b/6P/o/+j/6v/r/+v/6//s/+z/7P/t/+//7//w//D/7//v//D/8f/z//P/8//0//L/
8v/y//H/8//z//P/9P/1//X/9f/1//X/9f/0//P/8//z//P/8//x/+//7//v//H/8f/x
//D/8P/w//D/8P/v/+//8P/x//H/7//v/+//7//v/+//7//s/+z/7P/s/+z/7P/s/+z/
7f/t/+z/7P/s/+z/7P/s/+7/7v/u/+7/7P/t/+3/7P/t/+7/7//w//D/8P/w//D/7//u
/+v/6v/t/+3/6//t/+z/7v/u/+7/7v/u/+7/7f/t/+3/7//v/+//8P/x//L/8//0//T/
9P/0//f/9//3//f/9//2//b/9v/0//T/9P/0//T/9v/3//f/9f/0//P/8//y//L/8//2
//L/7//v/+//7v/u/+7/7f/v/+7/7f/t/+z/7P/t/+3/7f/t/+3/7f/r/+v/6//r/+z/
7P/t/+//8f/x//D/8P/u/+7/7v/u/+7/8P/w/+7/7P/t/+3/6//w//L/9f8AAA8AJgBD
AF0AfQCrAN4ACAElATsBPwEkAfEAwgCOAE8AGQDt/87/wP+3/6n/ov+l/6//vf/M/9T/
2//j/+f/6P/q/+r/6v/q/+n/6P/n/+b/6P/o/+j/6P/r/+v/7P/t/+v/6//r/+v/7f/u
/+7/7//u/+3/7f/s/+7/7v/u/+3/6v/q/+r/6//s/+7/7//w/+//7v/t/+3/7//v//D/
8P/y//L/8v/y//H/8P/v/+7/8f/y//L/8v/y//P/8//z//P/8//z//T/9v/2//b/9v/2
//f/+P/4//r/+v/7//3//v//////AQACAAQABgAIAAkACgANAA8AEAARABQAFgAbAB0A
HwAhACQAJgAoACgAKgApACkAKAArAC4ALwAwADAAMAAwAC8ALwAvAC8ALQAsACsAKgAq
ACkAKAAlACQAJAAjACAAHgAbABoAGQAWABQAEgAPAA4ADAAMAAkABgAHAAcABgADAAEA
AAD+//7//v/9//z//P/8//z//f/9//v/+v/5//j/9v/2//b/9f/1//X/9f/z//P/8//0
//T/9P/0//L/9P/0//T/9P/0//X/9f/0//T/9v/2//b/9v/0//X/9f/2//b/+P/4//j/
+v/7//v/+//6//r/+v/7//z//f///wAAAAD///////////////8AAAAAAAAAAP//////
////AAABAAEAAQABAAMAAwACAAEAAwADAAMAAwADAAEAAQABAP////////7/AAAAAAAA
AAD9//3//v////3/+//7//v//f/9//3//f/8//z//P/8//z//P/8//z/+//7//r/+v/4
//j/+P/4//r/+v/6//r//P/9//3//P/8//z//P/8//r/+v/6//r/+v/6//j/+P/5//n/
+f/5//v//f/+//z/+v/6//r/+v/6//r/+v/5//n//P///wAAAQABAAEAAQABAAIAAgAC
AAIABQAFAAUABQADAAIAAgACAAAAAAAAAAAAAgAEAAUABQADAAIAAQABAP7//v///wIA
AAD9//3//f/8//z//P/7//3//P/7//v/+P/4//n/+f/5//n/+f/5//n/+f/5//n/+f/4
//j/+f/5//n/+P/4//j/+P/4//j/+v/8//z/+v/6//f/+f/7//r//P8BAAoAGQAsAEUA
YwCHALEA3gAIASsBQQE/ASIB7wC+AIwAUQAdAPX/1P/E/7//t/+s/63/u//J/9T/3v/n
/+3/7//y//T/9P/0//T/9P/0//T/9P/0//T/9P/0//P/8//0//X/9//3//f/9//3//j/
+P/5//f/9//4//j/+P/4//j/9//2//b/9v/3//f/+P/4//j/9v/2//b/9//3//f/+P/4
//r/+v/6//r/+v/6//r/+v/7//z//P/8//z//f/9//3/+//7//v//P8AAAAAAAAAAAQA
BQAGAAYABgAGAAcACQAIAAkACQALAA4AEAASABQAFQAWABkAGwAaABsAHgAgACUAJwAp
ACsALQAuAC8ALgAzADMANAA0ADQANgA2ADYAOAA4ADgANwA3ADcANwA1ADQAMwAyADIA
MwAyAC8ALgAsACsAKAAmACEAIAAfABwAHAAaABcAFgAUABQAEQAOAA8ADwAOAAsACQAI
AAYABgAEAAMAAgACAAIAAgADAAMAAgACAAIAAgD+//7//v/9//v/+//7//n/+v/7//3/
/v///wAA//8CAAEAAAD///7//f/9//z//P/8//z//P/8//7//////wAAAAACAAIAAgAB
AAEAAAD//wIAAgACAAMABQAFAAYABgAFAAUABgAHAAUABQAFAAYACAAIAAgABwAHAAcA
BwAIAAcABwAHAAcABwAHAAYABQAHAAcABwAHAAcABQAFAAUABQAFAAUABAAEAAQABAAE
AAIAAQABAAEABAADAAQABQAEAAMAAgABAAIAAgACAAIAAgACAAIAAgABAAEAAAAAAAAA
AAAAAAAAAAAAAAAAAAAAAAEAAQAAAAAAAAAAAAAAAgACAAIAAgABAAAA/f/8////////
////AQAEAAEAAAD///7//v/+//3//f///wMABQAHAAUABQAFAAUABgAGAAYABgAIAAkA
CgALAAgABgAFAAQABAAEAAQABAAEAAYABwAHAAMAAgABAAEAAQACAAQACAAEAAEAAQAB
AP7//v/+//3/+//6//n/+f/4//j/+f/5//z//f/+/////P/7//r/+f/7//r/+v/7//v/
+//6//r/+v/6//r/+v/6//z//P/6//r/+f/5//v/+v/8/wEACAAVAC4ASQBnAIcAsQDk
ABQBNQFJAUsBMgEBAcwAlgBXAB8A+f/Y/8L/vf+3/6r/q/+5/8n/1v/g/+n/7f/z//b/
9f/0//P/8v/0//T/9P/0//T/9P/0//T/9//3//j/+f/3//f/9//3//X/9v/2//f/9f/1
//b/9v/3//j/+f/5//f/9v/1//X/9f/2//b/9v/4//j/+P/5//n/+f/6//r/+P/4//j/
+P/6//r/+v/6//v//P/8//z/+//7//r/+f/5//n/+f/6//r/+v/6//r//v///wAAAAAA
AAAAAQADAAUABwAIAAsACwAMAA0ADgARABIAFQAXABoAGwAeACAAIwAlACcAKQArACwA
LQAsADAAMQAzADQANAA2ADYANgA2ADYANgA1ADIAMQAwAC0ALwAvAC8AMAAwADAALgAu
ACwAKQAkACAAHQAcABsAGAAWABQAEQAQAA4ADgALAAgABwAHAAYAAwABAAAA/v/+////
/////wAA///+//7//f/7//r/+f/4//f/+P/5//n/9v/1//T/8f/z//P/9P/0//T/9P/y
//T/8//y//H/8P/y//P/8//0//P/8v/x//D/8v/z//P/9P/1//j/+f/6//j/+f/5//n/
+v/6//r/+//7//v//P/8//v/+//8//3//f/9//3//v/+//7//v/9//7///8AAAIAAwAD
AAMAAwAAAP///f/7//n/+f/5//n/+//5//n/+f/5//n/+f/4//b/9v/2//b/9//3//j/
+f/7//n/+f/5//f/9//3//f/9v/2//b/9v/0//L/8P/u/+7/7//v//D/8f/y//P/9P/y
//D/7v/s/+7/7//v/+7/8P/w//D/8P/v/+7/7f/s/+z/7P/q/+r/6f/p/+v/7v/t/+z/
6//q/+z/7P/r/+v/7P/v//D/8f/w/+//7v/t/+z/7P/s/+z/7f/t/+3/7f/r/+r/6v/q
/+r/6v/q/+r/6v/s/+3/7f/t/+z/6//r/+j/6P/p/+z/6P/l/+X/5f/l/+b/5//n/+X/
5P/j/+P/5P/k/+X/5f/j/+P/4//j/+X/5f/l/+X/5//m/+b/5//m/+X/4//i/+T/5P/k
/+T/5P/m/+b/5P/i/+X/6f/l/+L/6P/v//r/CwAiAEEAZQCLALkA7AAYATcBSQFFASQB
7wC6AHwANQD9/9P/tP+q/6P/l/+S/53/q/+1/8L/zv/V/9v/3//i/+D/4P/g/+D/3v/e
/97/3v/g/+D/4P/g/+P/4//k/+X/5P/j/+L/4f/h/+L/4v/j/+X/5f/m/+b/5v/m/+b/
5f/k/+T/5P/l/+X/5v/m/+b/5v/m/+b/5//p/+n/6v/q/+r/6v/q/+r/6v/q/+r/6v/p
/+r/6v/q/+z/7f/t/+3/7f/t/+3/7v/y//L/8v/y//L/8//0//T/9P/0//X/9//5//v/
/P///wAAAgAEAAYACQAKAA0ADwAPAA8AEQASABcAGQAbAB0AIgAkACYAJgAnACcAKAAo
ACwALgAuAC4AMAAwADAALwAtAC0ALQArACoAKQAoACgAKQAoACUAJAAiACEAHgAcABkA
GAAXABQAFAASAA8ADgAKAAoABwAEAAEAAQAAAP3//v/+//3//v/8//v/+v/6//f/9v/2
//X/9f/2//f/+P/0//T/9P/z//X/9f/1//P/8P/v/+//7v/s/+z/6v/s/+7/8P/y//T/
8//z//L/8v/y//L/8v/y//L/8//z//T/9v/4//j/+P/2//f/9//3//j/+P/4//n/9//3
//j/+P/7//v//P/9/////////wAA/v/+//7//f////////8AAP///////////f/9//z/
+//8//3//v///////f/9//3//f/9//3//P/8//z//P/8//v/+//8//3////9//3//f/7
//v/+//7//z//P/8//z//P/8//z//P/7//v/+v/6//j/+P/4//j/+v/6//r/+v/6//v/
+//6//z//P/8//z/+//6//n/+P/4//j/9v/2//n/+f/5//n/9//3//r//P/+//7//v/+
//3//P/6//n/+v/9//7///8BAAEAAQABAAAAAAAAAAAAAwADAAMAAwAFAAQABAAEAAIA
AgACAAIAAAACAAMAAwACAAIAAgADAP7//v///wIAAAD9//3//f/8//z//P/7//3//P/7
//v/+f/4//j/9//4//n/+v/7//n/+f/5//n/+f/4//j/+f/5//n/+P/4//b/9v/2//b/
+f/8//3//P/8//v//f/7//r//v8DAA4AHwA2AFUAdQCZAMcA+AAgATsBSQE9ARgB6QC8
AIIAQwARAOv/0v/G/73/tf+u/7P/w//R/9r/5P/v//f/9f/0//b/9v/2//b/9P/0//T/
9P/0//T/9P/0//X/9f/2//f/+f/5//n/+f/3//j/+P/5//n/+f/6//r/+v/6//r/+f/4
//j/+P/5//f/+P/4//j/+v/6//r/+//5//n/+v/6//r/+v/6//r//P/8//z//P///wAA
AAAAAP7//////////f/9//3//v8AAAAAAAAAAAQABQAGAAYACgAKAAsADQAMAA0ADQAP
ABIAFAAWABgAGQAaAB0AHwAeAB8AIgAkACUAJwApACsAMAAyADQANAA1ADUANgA2ADoA
PAA8ADwAOgA6ADoAOQA7ADsAOwA5ADgANwA2ADYANwA2ADMAMgAyADEALgAsACkAKAAn
ACQAIgAgAB0AHAAaABoAFwAUABMAEwASAA8AEQAQAA4ADgAMAAsACgAKAAsACgAKAAkA
BgAGAAYABgAEAAQABAADAAMAAwADAAEAAQABAAIAAgADAAQAAwAGAAQABAAEAAQABQAF
AAQABAAEAAQABAAEAAQABQAFAAYABgAIAAgACAAIAAkACQAJAAwADAAMAA0ADQANAA4A
DgAPAA8AEAARABMAEwATABQAEgASABIAEQARABEAEQASABEAEQARABEAEwATABIAEQAR
ABEAEQARABEADwAPAA8ADwAPAA8ADgAQABAAEAAQAA0ADQAOAA8ADQALAAsACwALAAsA
CwALAAwADAAMAAwADAAMAAwADAALAAsACgAKAAwADAAMAAwACgAKAAoACgAIAAkACQAI
AAoACgAKAAoACgAKAAoACgAIAAgABgAGAAkACQAJAAkACwANAAoACgAJAAgACAAIAAgA
CAAJAAoACgALAAwADwAQABEAEQARABEAEQASABIAEgASABUAFQAVABUAEwASABIAEgAQ
ABAAEAAQABAAEgATABMAEwASABEAEQAQABAAEQAUABIADwAPAA8ADAAMAAwACwAJAAgA
BwAHAAcACAAKAAsACQAJAAkACQAJAAkACQAJAAsACgAKAAsACwALAAoACgAKAAoACgAK
AAkACgAJAAYACgANAA0ACwAMABAAFQAcACkAPgBXAHUAmwDFAPIAGgE3AUsBSwEsAfcA
yACYAF0AKQADAOT/1P/P/8n/vv+9/83/2f/m//D/+f///wUABgAGAAYABgAGAAYABgAG
AAYACAAIAAgACAAHAAcACAAJAAkACQAJAAkABwAIAAgACQAKAAsADQAOAA0ADAALAAkA
CQAKAAsADQAMAAwACwAKAAoACgAKAAsADQANAA4ADgAMAAwADAAMAA0ADgAPABAADwAQ
ABAAEAAOAA8ADwAPABEAEQARABIAFAAUABQAFAAWABcAGAAYABgAGAAZABsAHgAfAB8A
IQAiACQAJgAoACcAKAArAC0ALgAvADIANAA1ADcAOQA7AEAAQgBEAEQARQBFAEYARgBI
AEoASgBKAEoASgBKAEkASQBJAEkARwBIAEcARgBGAEUARABBAEAAPgA9ADoAOAA3ADYA
NQAyADAALgArACoAKAAoACUAIgAfAB8AHgAbAB0AHAAaABoAGgAZABgAGAAVABQAFAAT
ABIAEgASABIAEgASABIAEQATABMAEwARAA8ADwAQABAAEAAQAA4AEAASABIAEgASABIA
EQAPAA4ADAAMAAwADAANAA8AEAASABAAEgASABIAEgATABMAEwAVABYAFwAZABcAFwAY
ABgAFwAXABgAGQAZABkAGQAaABwAHAAcABsAGwAbABsAHAAdAB0AHQAdAB0AHQAcABsA
GQAZABkAGQAaABkAGgAbAB0AHQAdABwAGwAaABkAGAAYABkAGwAdABwAGQAYABcAGAAZ
ABoAGwAaABoAGgAaABkAGAAXABYAFgAXABcAGAAYABgAGAAYABoAGgAaABoAGQAZABgA
FgAYABgAGAAYABoAGgAaABoAGAAYABYAFgAXABcAFwAbABwAGgAaABoAGgAYABgAFwAX
ABoAHQAeAB8AHwAfAB8AHwAeAB4AHgAeAB8AHwAfAB8AIAAgACEAIgAiACIAIgAiACIA
JAAlACUAIwAiACEAIQAcABwAHQAgACAAHQAdAB0AHAAcABwAGwAbABoAGQAZABYAFgAX
ABcAGQAZABkAGQAZABkAGQAZABsAGgAaABsAGwAbABoAGgAbABwAHQAeAB0AHgAdABoA
HAAbABkAGwAcAB4AIwAuAD8AWABzAJEAuQDlABQBOgFZAWsBZwFAAQsB2gCgAGEALwAJ
APD/6P/f/9P/zv/T/+H/7f/4/wIADQATABcAGAAaABoAGgAaABoAGgAaABoAGQAYABcA
FgAYABkAGwAdABsAGwAbABsAGgAaABkAGQAbABsAHAAcAB4AHgAeAB0AHgAeAB4AHwAf
ACAAIAAgAB0AHAAbABsAHAAdAB8AIAAiACIAIgAiACAAIAAgACAAIgAkACUAJgAlACUA
JAAjACQAJQAmACgAKgAqACoAKgArACsAKwAqAC0ALgAwADMANAA1ADUANwA4ADoAPAA+
AD8AQABDAEUASABJAEwATgBRAFMAVQBXAFkAWgBbAFoAXgBfAGEAYgBkAGYAZgBmAGgA
aABoAGcAZwBnAGcAZQBkAGMAYgBiAF8AXgBbAFoAWABXAFQAUgBRAFAATwBMAEsASgBI
AEgARABEAEEAPgA7ADsAOgA3ADkAOAA2ADYAOAA3ADYANgA0ADIAMQAvAC4ALgAuAC4A
LQAuAC8ALwAvAC8ALwAtAC0ALQAuAC4ALgAuACwALgAuAC4ALgAuADEAMQAwADAAMgAy
ADIAMgAwADEAMQAyADIANAA0ADQANAA1ADUANQA2ADYANgA3ADkAOQA6ADoAPQA9AD4A
PwA9AD0APQA+AEAAQABAAD8APwA/AD8AQAA/AD8APwA/AD8APwA+AD0APwA/AD8APwA9
ADsAOwA7AD0APQA9ADwAOwA6ADkAOAA6ADsAPQA/AD0AOwA7ADsAPQA9AD0APQA6ADoA
OgA6ADoAOgA6ADoAOQA5ADgAOAA4ADgAOAA4ADYANgA2ADYANAA1ADUANAAyADIAMgAy
ADIAMgAyADIAMwA0ADMANAA3ADcANwA3ADcAOQA2ADYANQA1ADYANgA4ADgAOAA5ADkA
OQA6ADsAPQA9AD0APgA8AD4APgA+ADsAOgA4ADcAOwA8ADwAOwA8AD0APgBAADoAOgA4
ADgAOAA4ADgAOAA4ADgANgA2ADYANgA0ADQANAA0ADIAMgAyADIAMgAyADIAMgA0ADQA
NAA0AA==
         </WaveFormData>
      </LeadData>
      <LeadData>
         <LeadByteCountTotal>10000</LeadByteCountTotal>
         <LeadTimeOffset>0</LeadTimeOffset>
         <LeadSampleCountTotal>5000</LeadSampleCountTotal>
         <LeadAmplitudeUnitsPerBit>4.88</LeadAmplitudeUnitsPerBit>
         <LeadAmplitudeUnits>��V</LeadAmplitudeUnits>
         <LeadHighLimit>2147483647</LeadHighLimit>
         <LeadLowLimit>268435456</LeadLowLimit>
         <LeadID>V6</LeadID>
         <LeadOffsetFirstSample>0</LeadOffsetFirstSample>
         <FirstSampleBaseline>0</FirstSampleBaseline>
         <LeadSampleSize>2</LeadSampleSize>
         <LeadOff>FALSE</LeadOff>
         <BaselineSway>FALSE</BaselineSway>
         <ExcessiveACNoise>FALSE</ExcessiveACNoise>
         <MuscleNoise>TRUE</MuscleNoise>
         <LeadDataCRC32>3363373452</LeadDataCRC32>
         <WaveFormData>
FAAUABQAFAAXABgAGQAaAB0AHgAfACAAIgAiACIAIgAiACIAIgAiACQAJAAkACQAIgAg
AB4AHAAcABwAHAAcABoAGAAWABQAEgAQAA4ADAAKAAgABgAEAAEAAAD///7//f/8//v/
+v/5//j/9//2//P/8v/x//D/8P/w//D/8P/w//D/8P/w//L/8v/y//L/8P/w//D/8P/u
/+7/7v/u//D/8P/w//D/7v/u/+7/7v/w//D/8P/w//D/8P/w//D/8v/y//L/8v/y//L/
8v/y//X/9v/3//j/9v/2//b/9v/0//T/9P/0//b/9v/2//b/9//4//n/+v/4//j/+P/4
//j/+P/4//j/9v/2//b/9v/3//j/+f/6//r/+v/6//r/+P/4//j/+P/2//b/9v/2//j/
+P/4//j/9v/2//b/9v/0//T/9P/0//b/9v/2//b/9v/2//b/9v/2//b/9v/2//T/9P/0
//T/9P/0//T/9P/y//L/8v/y//L/8v/y//L/9P/0//T/9P/y//L/8v/y//T/9P/0//T/
8v/y//L/8v/y//L/8v/y//L/9f/2//b/9v/2//b/9v/2//b/9v/4//f/9//3//f/9f/0
//T/9P/2//b/9f/1//f/+P/8//z/+f/4//f/9P/x//H/8f/z//L/8f/y//L/8v/y//D/
8P/u/+7/7P/r/+z/7f/u/+//7P/s/+v/6v/r/+z/7f/u/+z/6//r/+v/7f/t/+3/7f/s
/+z/7P/r/+v/7P/s/+r/6v/r/+v/6v/s/+r/7f/z//z/CQAaAC0ASwBxAJwAxQDnAAUB
EwENAfIA1wC2AIsAYQA8ABwACgD5/+n/1v/L/83/0//Z/+L/5//m/+n/6//p/+n/6f/p
/+f/5v/k/+P/5P/l/+X/5v/m/+f/6P/o/+b/5v/m/+f/5//n/+f/5//p/+n/6f/p/+f/
5//n/+b/6P/o/+j/5//l/+f/5//n/+n/6f/p/+n/7P/t/+7/7v/s/+z/7P/s/+7/7//w
//H/8P/x//H/8f/z//P/8//z//P/8//0//X/9P/0//P/8v/z//X/9f/1//b/9v/3//j/
+//7//z//v8BAAIABAAFAAYACAALAAwACwALAA4AEQASABUAFQAXABcAGQAbABwAIAAh
ACMAJAAmACYAJgAnACUAJgAmACYAJAAmACYAIwAlACUAJAAjACMAIgAfAB4AHgAdABoA
GAAUABIADwANAAwACwAIAAYABQADAAEA/////wAA/v////3/+//5//j/9//1//T/9P/1
//X/9P/z//L/8v/y//L/8f/w//D/8P/w//D/8P/u//D/8P/w//D/8P/w//D/8P/y//L/
8v/y//D/8P/w/+//7//u/+7/7v/u//D/8P/v/+3/7v/u/+//7//w//D/8P/x//L/9P/1
//P/8//0//b/9v/2//b/9//3//j/+P/4//j/+P/4//n/+//7//v/+//6//r/+v/4//z/
/P/8//v/+//7//r/+v/6//n/+f/6//j/+P/3//f/9v/1//X/9f/3//j/+P/5//f/9//2
//b/+P/4//f/9//2//b/9f/1//b/9v/3//j/9v/2//b/9v/0//P/8//z//P/8//z//P/
9v/3//j/+f/3//f/+P/4//j/9//3//j/+P/2//X/9f/0//T/9P/1//n/+P/2//b/9v/2
//T/9P/0//T/9v/5//r/+v/6//r/+v/6//r/+v/6//z/+//7//v/+//9//z//P/8//7/
/v/9//3/+//8/wAAAAD8//z//P/6//n/+f/5//v/+//5//n/+P/6//r/+P/4//f/9v/z
//H/8//z//P/8//z//T/9P/0//T/9P/0//T/8v/x//H/8f/x//H/8f/x//D/8P/w/+//
7//w//D/7v/w//P/8//y//L/7v/x//f//v8LAB4AMwBLAG8AnADJAPEACwEbARcB/gDf
ALwAkwBrAEoAKgASAAMA7//c/9P/1f/d/+P/6v/t//D/8f/x//D/7//u/+3/7//w//D/
8f/w/+//7f/s/+r/6//s/+z/7v/u/+7/7//x//H/8f/x/+//7//v/+//7f/t/+3/7P/u
/+7/7v/t/+v/7f/t/+3/7//v/+//7//w//H/8v/y//D/8P/w//D/8f/x//H/8f/y//P/
8//z//X/9f/1//X/9f/1//b/9//3//j/+P/4//n/+//7//v/+v/6//v//P/8//v/+//8
//3//v8AAAEAAAACAAUABgAIAAkADQARABIAFQAVABcAGQAbAB0AHgAgACEAIwAkACYA
JgAmACcAJQAmACYAJgAkACYAJgAjACUAJQAkACMAIgAgABwAGgAaABkAFgAUABQAEgAP
AA0ADAALAAgABgAFAAMAAQD///7//v/7//v/+P/3//b/9v/2//X/9f/2//X/9f/0//P/
9P/0//T/9P/x//D/8P/w//D/8P/w/+7/7v/u/+7/7v/u/+7/7v/u/+//7v/t/+z/7v/u
/+7/7f/t/+z/7P/s/+z/7v/u/+3/7//w//D/8f/y//T/9f/2//T/9P/1//X/9P/z//P/
9P/0//T/9P/1//f/+P/4//j/+P/4//j/+f/4//f/9v/1//b/9v/2//T/9//4//n/+f/3
//f/9v/2//j/9//3//j/9v/2//X/9f/2//X/9f/1//X/9v/2//f/9f/1//T/9P/0//T/
8//z//T/9P/z//P/8//y//L/8v/y//L/8v/y//L/8f/x//H/7//v/+//7//x//H/8f/x
/+//7//w//D/8v/x//H/8v/0//L/8f/x//D/8P/u/+//8v/y//L/8v/y//H/8P/v/+7/
7//z//X/9v/2//b/9v/2//b/9v/2//j/9//3//f/9//3//b/9v/2//f/+P/4//n/+//8
/wAAAAD8//r/+P/0//X/9f/1//f/9//1//X/9P/0//T/8v/y//D/8P/u/+3/6//r/+v/
6//t/+7/7v/u/+//8P/x//L/8f/v/+7/7f/t/+3/7f/t/+7/7v/u/+3/6//s/+z/6v/u
//H/7f/q/+r/7P/z//v/BgAZADAASQBrAJkAxADrAAsBIwEpAREB7gDTAKoAeQBXADoA
IgAQAP3/5f/a/9v/4f/n/+//9P/1//T/9f/1//b/9//4//n/+f/6//r/+//7//v/+v/6
//r/+//8//z//v/+//7///8BAAEAAQABAAMAAwADAAMAAQABAAEAAAACAAIAAgABAAIA
BQAGAAcABwAHAAcABwAIAAkACgAKAAkACAAHAAYACQAJAAkACQAKAAsACwALAA0ADQAN
AA0ACwALAAwADQAMAAwACwAKAAwADwAQABEAEAAQABEAEgARABEAEgAUABUAFgAYABkA
GQAaABwAHAAdAB0AIAAjACQAJwAnACkAKQArAC0ALgAyADMANQA2ADoAOgA6ADsAOgA6
ADkAOAA0ADYANgAzADIAMQAvAC0AKwAqACcAJgAoACcAJAAiAB4AHAAZABcAGAAXABQA
EgARAA8ADQALAAoACgAHAAcABgAFAAQABAACAP///f/8///////+//3/+//6//n/+P/5
//j/+P/4//j/+P/4//b/+P/4//j/+P/3//b/9f/0//j/+P/4//j/+P/4//j/9//3//b/
9v/2//T/9v/2//X/+P/6//v//f/7//z//P/8//r/+v/7//v/+v/5//n/+v/9//7///8B
AAAAAAD///7//f/8//v/+//7//v/+//7////AAABAAAAAgACAAIAAQD+//3/+//6//r/
+f/5//r/+P/4//f/9//4//f/9//3//n/+v/6//v/+f/5//j/+P/3//b/9P/z//f/+P/4
//n/9//2//b/9v/0//L/8P/u//D/8f/z//X/9//3//f/9//2//X/9P/z//H/8f/y//L/
9f/1//b/+P/2//L/7//t/+z/8P/w//D/8//0//X/9v/2//b/9v/2//P/9f/1//T/9P/0
//T/9P/3//j/+f/8//v/+//7//v/+v/4//f/9v/2//b/9f/1//X/9v/6//r/+f/6//v/
+v/3//f/9//5//f/9f/1//T/8v/y//D/8P/w//D/7v/t/+7/7//w//H/8f/y//L/8v/x
//D/7//u//D/7//v/+//7f/t/+3/7f/w//D/8P/v//H/8v/y//D/8v/x/+3/7v/u/+7/
8f/5/wIAEwAoAD0AWwCHALIA2QD9AB0BLwErAQwB6wDGAJEAXwA6ABwACAD3/+H/0P/L
/8//1//d/+T/7f/u/+3/7//u/+3/7P/r/+r/6v/p/+n/6f/p/+j/6P/m/+f/6P/o/+n/
6v/r/+3/7f/t/+3/7f/t/+3/7f/t/+v/6//r/+r/6v/q/+r/6f/p/+v/6//r/+3/7f/t
/+3/7P/t/+7/7v/s/+z/7P/s/+3/7f/t/+3/7P/t/+3/7f/v/+//7//v/+3/7f/u/+//
8P/y//P/9P/0//X/9P/z//T/9P/1//b/9//3//j/+v/5//r//P/9/wAAAgAFAAYABwAH
AAoADQARABUAFgAZABkAGwAdAB4AHgAfACEAIgAkACQAJAAlACUAJgAmACYAJQAoACkA
JwAmACUAIwAhACEAIAAdABwAGgAZABYAFAASABAADQALAAgABwAEAAIABAADAAIAAQD+
//7/+//7//z/+//6//r/9v/z//H/8P/z//P/8v/x//D/8P/w//D/8f/w//D/8P/w//D/
8P/u/+z/7P/s/+z/7P/s/+z/7P/r/+r/6f/o/+r/6v/q/+n/6f/o/+j/6P/o/+r/6v/p
/+n/6v/q/+v/7f/u/+7/7v/w//D/8f/x/+//7//w//L/8v/y//L/8//1//b/9v/2//b/
9v/2//f/+f/5//n/+f/6//r/+v/4//r/+v/6//n/+f/5//j/+P/4//f/9//4//r/+v/5
//n/+P/3//f/9//2//b/9f/1//X/9f/0//T/9v/2//X/9f/2//b/9f/1//P/8v/y//L/
9P/0//T/9P/0//P/8//z//P/8//z//P/8//z//P/8//1//X/9v/2//T/8//z//T/8v/w
/+//7//w//D/8v/z//L/9P/0//T/9P/y//L/8v/y//H/8//z//L/8//0//X/9v/2//b/
9v/4//f/9//3//f/+f/4//j/+P/4//j/9//3//X/9v/6//r/+v/6//r/+P/5//n/+f/7
//f/9f/1//T/9P/0//L/8v/z//T/8//z//P/8//z//P/8f/y//L/8v/x//D/7//u/+//
7//w//H/8//z//P/8//z//L/8f/v//H/8v/y//D/7v/x//H/7v/y//L/8//7/wYAFwAq
AD0AVwB9AKwA0wDzABEBIQEZAf4A4QC+AJEAZwBEACYAEgABAOn/2P/T/9f/3f/j/+b/
6//u/+//7//v/+//7//v/+3/7P/q/+n/6//r/+r/6v/s/+3/7v/u/+z/7P/s/+3/7//v
/+//7//u/+3/7P/r/+z/7f/u/+7/7f/s/+v/6f/q/+3/7v/v/+7/7f/s/+v/7P/t/+7/
7v/v//D/8f/y//L/8f/w/+//8f/z//T/9f/z//P/8//z//P/8//0//X/9f/2//b/9v/1
//f/9//3//j/+P/5//r/+//7//z//v///wAAAgADAAIABAAHAAgACQAJAAwADwASABUA
FQAXABsAHQAfACAAIQAhACIAIgAlACYAJwApACcAKAAoACgAJwAqACsAKQApACkAKAAn
ACUAJAAhACAAIgAhAB4AHAAaABgAFQATABIAEQAOAAwACwAJAAcABQAGAAYAAwADAAEA
///9//z//f/7//r/+v/7//v/+v/5//b/9v/2//b/9f/0//T/9P/0//T/9P/y//T/9P/0
//T/9v/2//b/9v/4//j/+P/4//b/9v/2//X/9//2//b/9v/1//b/9f/z//T/9v/3//n/
+f/6//r/+v/4//j/+f/5//v/+//8//7//P/8//z//f/9//7//v/+/wAAAAAAAAEA////
//////8AAAAAAAD+/wIAAgACAAEAAwADAAIAAgACAAEAAQACAAAAAAD/////AAD/////
///9//7//v/////////+//7//v/+//3//f/8//z/+//7//3//P/8//z//P/8//z//P/6
//n/+f/5//v/+//7//v//f/9//3//f/9//3//v/+//z/+//7//z//P/6//n/+f/6//r/
+v/7//3//v/+//z/+v/8//z//P/8//z//P/8//z//P///wAAAAD+//7//v/+/wAAAAAA
AAIAAwADAAMAAwADAAIAAgACAAAAAAD/////AQACAAYABgAEAAQABAACAAEAAQABAAMA
///9//3//P/+//7//P/8//7//v/8//v/+f/5//n/+f/5//r/+v/6//r/+v/6//r/+v/5
//n/+f/5//n/+f/5//r/+v/6//n/+//8//z/+v/6//n/+f/6//r/+v/7/wMADAAZACoA
QQBdAIUArADTAPsAGQElARkB/gDhAMAAkwBtAEwAKgAUAAcA9//i/9n/3f/l/+n/7v/z
//T/9f/3//f/9//3//f/9v/2//X/9f/3//f/9v/2//T/9f/2//b/+P/4//j/+f/5//n/
+f/5//n/+f/5//n/9//3//f/9v/2//b/9v/1//f/+f/5//n/+P/3//b/9f/2//f/+P/4
//j/+P/4//j/+f/5//n/+f/8//3//f/9//3//f/9//3/+//7//z//f///wAAAAAAAAMA
BQAFAAUABgAGAAcACAAHAAcACAAKAAsADAAOAA8AEAASABUAFgAXABcAGgAdACAAIwAj
ACUAJwApACsALAAsAC0ALwAwADIAMgAyADMAMwA0ADQANAAyADQANAAxADMAMwAyADEA
MQAwAC0ALAAsACsAKAAmACIAIAAdABsAHAAbABgAFgATABEADwANAA4ADgALAAsACgAJ
AAgACAAFAAMAAgACAAQABQAFAAUABAAEAAQABAABAAAAAAAAAP///v/9//r/+//8//3/
/v///wAAAQACAAMAAgABAAAA/v/+//7//f////7//v/+//7/AAAAAP////8AAAAAAQD/
/wAAAAAAAAAAAAABAAEAAwADAAQABgAGAAYABgAHAAcACAAIAAgABgAGAAYABwAHAAcA
BwAHAAYABgAGAAQABgAGAAYABQAHAAcABgAGAAQAAwADAAQABAAEAAMAAwACAAEAAQAB
AAAAAAD/////AgADAAMABAACAAIAAQABAAAAAAD////////+//7//v/+//7//v/+//7/
/f/9//3////////////9//3//f/9//v/+//8//z//v/9//3//v/+//z/+//7//z//P/8
//3//f8AAP///v/9//z/+v/6//r/+v/7////AQACAAIAAgACAAIAAgACAAIABAAFAAUA
BQAFAAQAAgABAAAAAgACAAEAAQD//wAABAAEAAIAAgACAAAAAAABAAIABQACAP///v/8
//7//v/8//z/+v/6//j/9//3//f/9//3//j/+v/7//z/+f/4//f/9v/3//f/+P/5//n/
+f/5//n/+v/6//r/+f/5//r/+v/4//j/9//3//j/+P/4//n//f8GABkALABDAF0AgwCw
ANsAAQEbASkBIwEIAecAxgCVAGkASgAoAA4AAQDx/9r/z//X/9//5f/s/+//8P/z//P/
8v/x//D/7//w//D/7//v/+//7//u/+7/8P/x//L/8v/w//D/8P/x/+//7//v/+//7//v
/+//7//x//H/8f/w/+7/7v/u/+3/7f/v/+//7//v/+//7//v//D/8f/y//L/8v/y//L/
8v/1//X/9f/1//T/9f/1//X/8//z//P/8//z//P/9P/1//T/9P/z//L/9f/3//f/9//2
//b/9//4//z//f///wIAAQACAAQABQAGAAgACwAMAA8ADwASABUAFgAZABkAGwAcAB0A
HgAeACEAIwAmACgALAAsACwALQArACwALAAsACkAKgApACUAKAApACkAKQAqACoAKAAo
ACYAIwAeABoAFgAUABEADwAPAA8ADQAMAAoABwAEAAEAAgACAP/////8//v/+v/6//v/
+f/4//j/+f/5//j/9//2//b/9v/2//f/9v/2//b/9P/0//T/8v/y//L/8v/y//L/8v/y
//L/8v/y//L/8v/z//T/9f/1//P/8v/y//L/9P/2//b/9f/3//j/+P/5//f/+P/4//j/
+P/4//n/+f/5//n/+v/8//v/+v/5//n/9//4//j/+P/7//z//f///wEAAQABAAEAAgAC
AAIAAAABAAAA///9//z/+//5//j/+v/5//n/+v/8//z/+//7//j/9//3//f/+f/6//r/
+//9//3//P/8//z//P/7//v/+v/6//n/+f/2//T/8//y//P/9P/1//b/+f/5//r/+//5
//f/9f/z//X/9f/1//X/9v/3//n/+v/5//f/9v/2//j/9v/1//X/9v/y//T/+P/2//b/
9v/2//f/+P/5//r/+v/9//7//v/8//z//P/8//r/+v/6//z//f/9//3//f/7//r/+v/6
//z//P/7//v/+//8/wAAAAD+//7//v/8//v/+//7//3/+//5//n/+P/6//r/+P/4//b/
9v/0//P/8f/x//H/8f/v//D/8P/w//P/9P/1//b/9P/z//P/8//x//H/8f/x//T/9P/0
//P/8//0//T/8v/w//P/9f/y/+7/8P/1//3/BgAVACwASQBnAI8AvADjAAcBIQErAR0B
AAHfALIAfwBXADIAEgACAPP/2//M/8//1//Z/9//5v/p/+z/7//v/+7/7f/s/+v/6v/q
/+n/6f/q/+v/6//s/+z/7f/u/+7/7f/s/+v/6//p/+n/6f/p/+v/6//r/+v/6v/p/+j/
5v/o/+j/6P/n/+f/6f/p/+n/6f/p/+n/6f/q/+v/7P/s/+7/7v/u/+7/7f/t/+3/7f/s
/+3/7f/t/+7/7//w//H/8f/x//L/8//1//b/9v/2//X/9//3//f/+P/4//n/+v/9//3/
/v8AAAEAAgAEAAUACAAKAA0ADgANAA0AEAATABIAFQAVABcAGwAdAB8AIAAgACEAIwAk
ACcAKAApACsAKwAsACwALAAqACwALAApACcAJwAmACUAJQAkACEAIAAgAB8AHAAaABgA
FgATABEAEAAPAAwACgAHAAUAAwABAP7//v/7//v/+//7//v//P/7//n/+P/4//n/+f/4
//f/+P/4//j/+P/1//T/9P/0//X/9v/3//b/8//y//H/8P/u/+7/7v/u//H/8v/z//T/
8v/y//L/8f/v/+7/7v/u/+7/8P/w/+//8P/y//P/9f/1//b/9v/2//b/9v/3//f/9f/1
//b/+P/6//r/+v/7//3//v/+//7//v/+//7////9//3//f/9//7//v/+//z//P/8//z/
+//9//3//P/8//r/+f/5//r/+v/6//n/+f/5//n/+v/7//n/+v/6//v//f/9//z//P/6
//r/+f/5//z//P/7//v/+//6//r/+v/6//r/+v/6//n/9//2//X/9v/3//j/+f/5//n/
+f/5//n/+f/6//r/+P/3//f/+P/4//b/9f/1//b/9v/2//f/9f/0//b/+P/4//j/+P/4
//f/9v/1//T/9P/3//j/+P/5//r/+//8//7//v/+/wAAAQABAAEAAQABAAAAAAAAAP7/
/v/9//3/+//8/wAAAAAAAAAAAAD+//3//f/9/////f/7//v/+v/4//j/9v/2//f/+P/3
//f/9f/1//X/9f/3//j/+P/4//j/+P/4//j/9v/1//X/9f/3//f/9//3//X/9P/z//H/
8//2//j/+P/4//n/+f/4//b/9v/7/wEADAAdADQATQBpAJEAwADnAAUBGwEfAQ8B9gDb
ALIAgQBdADwAIAAMAPv/6f/Y/9f/3//n/+n/8P/3//j/9f/1//X/9f/1//X/9P/0//P/
8//z//P/8v/y//D/8f/y//L/9P/0//T/9f/1//X/9f/1//f/9//3//f/9//3//f/9v/2
//b/9v/1//P/9f/1//X/9//3//f/9//2//f/+P/4//r/+v/6//r/+//7//v/+//+////
/////////////////f/9//7//////wAAAAAAAAIABQAGAAcACAAIAAkACgAJAAkACgAM
AA0ADgAQABEAEgAUABcAGAAXABcAGgAdACAAIwAjACUAKQArAC0ALgAvAC8AMAAwADQA
NAA0ADUAMwA0ADQANAAzADYANwA1ADQAMwAxAC8AMAAwAC4ALgAwAC8ALAAqACgAJgAj
ACEAIAAfABwAGgAZABcAFQATABIAEgAPAA8AEAAPAA4ADgANAAsACgAKAAkACQAIAAcA
BgAGAAYABgAHAAYABgAGAAQABAAEAAIAAgACAAIAAgAEAAQABAAEAAQABAAEAAQABAAE
AAQAAwAFAAQABAAEAAQABgAGAAUABQAGAAYABwAHAAgACAAIAAgACAAJAAkACQAJAAoA
DAAMAAwADAANAA8AEAAQABAADgAOAA4ADwANAA0ADQANABAAEAAQAA4ADgAOAA4ADQAP
AA8ADgAOAA4ADQANAA4ADgAOAA0ADQANAA0ADgAPAA4ADgANAA0ADQANAAwADAAMAAwA
CwALAAwADAALAAsACwAKAAoACgAKAAoACgAKAAwACwALAAsACQAJAAkACQAJAAkACQAJ
AAsACwAMAAwACgAJAAkACgAKAAgABwAHAAoACgAKAAsACwAMAAwADAAKAAgABgAGAAYA
BgAHAAgACQAKAAoADQAOAA4ADgAOAA4ADgAOAA4ADgAQABMAEwATABMAEQAQABAAEAAQ
ABAADwAPAA0ADgASABIAEgASABIAEAARABEAEQATAA8ADQANAAwADAAMAAoACgAIAAgA
BgAFAAYABwAIAAkACQAKAAoACgAIAAgACAAIAAgABwAHAAcACQAJAAkACQAIAAgACAAH
AAUABgAGAAQACAAJAAkACAAIAAoADQAPABgAJwA6AFEAcwCXAMAA5QAHASMBMQEjAQgB
6wDIAJ0AdwBWADYAIAATAAMA7P/l/+3/8//3//7/AwAGAAcABwAHAAcABwAHAAYABgAF
AAUABwAHAAYABgAEAAUABgAGAAYABgAGAAcABQAFAAUABQAGAAcACAAJAAcABwAHAAYA
CAAIAAgABwAGAAcABgAFAAcABwAHAAcACAAJAAoACgAIAAgACAAIAAsACwALAAsACgAL
AAsACwALAAsACwALAA0ADQAOAA8ADwAQABAAEAARABMAEwATABIAEgATABQAFwAXABgA
GgAZABoAHAAdAB4AIAAjACQAJQAlACgAKwAqAC0ALQAvADIANQA4ADoAOgA7AD0APgA+
AD4APgA/AD8AQABAAEAAQABCAEIAPwA/AD8APgA9AD8APgA7ADoAOAA3ADQAMgAyADAA
LQArACoAKQAmACQAIwAhAB8AHQAaABoAFwAXABgAFwAWABYAFQATABIAEgARABEAEAAP
ABAAEAAQABAADwAOAA4ADgAOAA4ADgAMAAwADAAMAAwADAAMAAwADAAOAA4ADgAOAAwA
DAAMAAsACQAIAAgACAAJAAwADQANAA0ADgAOAA8ADQAOAA4ADgAPABAAEgATABEAEQAS
ABQAEgASABIAEwAVABYAFgAWABgAGAAYABkAFwAXABcAFwAWABYAFgAUABQAFAAUABMA
EwATABIAEgATABMAFAAWABgAGAAXABcAFAATABMAEwAVABYAFgAXABYAFQATABIAFAAU
ABMAEwAUABQAEwATABMAEgASABIAEgASABIAEgAUABMAEwATABMAEwATABMAEgARABAA
DwAPAA8AEAAQABAADwAPABAAEAAOAA0ADQAOAA4AEAATABYAFAAUABQAFAATABIAEQAQ
ABIAFQAWABYAGAAYABgAGAAWABYAFgAYABgAFwAWABUAFgAWABcAGAAaABoAGQAZABsA
HAAgACAAHQAcABsAGAAXABcAFwAZABkAFwAXABYAFAAUABIAEgASABIAEAAPAA8ADwAP
AA8AEQASABIAEgASABIAEgASABIAEQARABEAEQARABEAEQAUABQAFAATABIAEgARAA4A
EAARAA8AEAAQABAAEwAbACQANQBIAGEAgwCrANQA+wAdATkBQwExARQB9QDMAJ0AdQBQ
ADQAJgAVAP//8v/v//X/+////wYACwAMAA8ADwARABEAEQARABAAEAAPAA8ADgANAAsA
CgANAA8AEQASABIAEgASABMAEAAPAA4ADQAPAA8ADwAPABEAEQARABAAEgASABIAEQAR
ABMAEwATABEADwANAAsADQAPABEAEgAUABQAFAAUABQAEwASABEAEwAVABYAFwAVABUA
FQAVABcAFwAYABkAGQAaABoAGgAaABsAGgAZAB0AHgAgACIAIwAjACQAJgAlACYAKAAp
ACgAKgAtAC4AMAAxADUAOQA8AD8APwBBAEEAQwBFAEYASgBLAE0ATgBSAFIAUgBTAFEA
UgBSAFIAUABSAFIATwBRAFEAUABPAE0ATABJAEgARgBFAEIAQABAAD4AOwA5ADkAOQA3
ADYANAAxAC4AKwAqACoAJwAnACgAJwAmACYAJwAlACQAJAAiACEAHwAdABwAHAAcABwA
HAAcAB0AHgAeAB4AHgAcABoAGgAaABoAGwAcAB0AHgAeAB4AHgAeAB4AHgAeAB0AHgAe
AB8AIAAfACAAHwAdAB8AIAAgACEAIQAiACIAIgAiACIAIwAjACQAJQAnACoAKgAqACoA
KwArACwALAAsAC4ALgAuAC8ALQAtAC0ALQAsACwALAAqAC4ALgAuAC0ALwAvAC4ALgAu
AC0ALQAuADAAMAAvAC8ALAArACsAKwAtAC4ALgAvACwAKwApACgAKQAqACoAKwAqACoA
KQApACsAKgAqACoALAAsACwALAAuAC0ALQAtAC0ALQAtAC0AKwArACsAKwAqACkAKQAo
ACoAKQApACoAKwAqACoAKwAtAC4ALwAxADAAMAAvAC4ALgAtAC0ALQAwADAAMAAwADEA
MQAyADMANAA0ADQANAAzADMAMwAzADIAMQAwAC8AMgA0ADUANwA6ADoAOgA6ADYANgA0
ADQANAA0ADQANAA0ADQAMwAyADEAMAAwADAAMAAwAC8ALgAtACwALAAsACwALAAtAC4A
LwAwAA==
         </WaveFormData>
      </LeadData>
   </Waveform>
</RestingECG>
