# Supplementary material for: Detection of Left Atrial Enlargement Using a Convolutional Neural Network-Enabled Electrocardiogram
Source: Front Cardiovasc Med. 2020 Dec 17;7:609976. doi: 10.3389/fcvm.2020.609976 (PMC7773668; doi:10.3389/fcvm.2020.609976)
Supplement: Supplementary file 5 [file Data_Sheet_5.ZIP › normal4/1802035710_4267_0000002P.XML]

<?xml version="1.0" encoding="Windows-1252"?>
<!DOCTYPE RestingECG SYSTEM "restecg.dtd">
<RestingECG>
   <PatientDemographics>
      <PatientID>1802035710</PatientID>
      <PatientAge>68</PatientAge>
      <AgeUnits>Years</AgeUnits>
      <Gender>Female</Gender>
      <PatientLastName>xuximei</PatientLastName>
   </PatientDemographics>
   <TestDemographics>
      <DataType>Resting</DataType>
      <Site>1</Site>
      <AcquisitionDevice>MAC55</AcquisitionDevice>
      <Status>Unconfirmed</Status>
      <Priority>Normal</Priority>
      <AcquisitionTime>10:01:31</AcquisitionTime>
      <AcquisitionDate>12-10-2016</AcquisitionDate>
      <CartNumber>1</CartNumber>
      <AcquisitionSoftwareVersion>009C</AcquisitionSoftwareVersion>
      <XMLSourceVersion>MAC5000 v1.0</XMLSourceVersion>
   </TestDemographics>
   <RestingECGMeasurements>
      <VentricularRate>65</VentricularRate>
      <AtrialRate>65</AtrialRate>
      <PRInterval>122</PRInterval>
      <QRSDuration>86</QRSDuration>
      <QTInterval>424</QTInterval>
      <QTCorrected>440</QTCorrected>
      <PAxis>58</PAxis>
      <RAxis>31</RAxis>
      <TAxis>25</TAxis>
      <QRSCount>11</QRSCount>
      <QOnset>217</QOnset>
      <QOffset>260</QOffset>
      <POnset>156</POnset>
      <POffset>204</POffset>
      <TOffset>429</TOffset>
      <ECGSampleBase>500</ECGSampleBase>
      <ECGSampleExponent>0</ECGSampleExponent>
   </RestingECGMeasurements>
   <Diagnosis>
      <Modality>Resting</Modality>
         <StatementCount>2</StatementCount>
         <LabelText>12SL ��ϳ���</LabelText>
      <DiagnosisStatement>
         <StmtFlag>ENDSLINE</StmtFlag>
         <StmtText>�������</StmtText>
      </DiagnosisStatement>
      <DiagnosisStatement>
         <StmtFlag>ENDSLINE</StmtFlag>
         <StmtText>���� ECG</StmtText>
      </DiagnosisStatement>
   </Diagnosis>
   <Waveform>
      <WaveformType>Rhythm</WaveformType>
      <WaveformStartTime>0</WaveformStartTime>
      <NumberofLeads>8</NumberofLeads>
      <SampleType>CONTINUOUS_SAMPLES</SampleType>
      <SampleBase>500</SampleBase>
      <SampleExponent>0</SampleExponent>
      <HighPassFilter>16</HighPassFilter>
      <LowPassFilter>150</LowPassFilter>
      <ACFilter>NONE</ACFilter>
      <LeadData>
         <LeadByteCountTotal>10000</LeadByteCountTotal>
         <LeadTimeOffset>0</LeadTimeOffset>
         <LeadSampleCountTotal>5000</LeadSampleCountTotal>
         <LeadAmplitudeUnitsPerBit>4.88</LeadAmplitudeUnitsPerBit>
         <LeadAmplitudeUnits>��V</LeadAmplitudeUnits>
         <LeadHighLimit>2147483647</LeadHighLimit>
         <LeadLowLimit>268435456</LeadLowLimit>
         <LeadID>I</LeadID>
         <LeadOffsetFirstSample>0</LeadOffsetFirstSample>
         <FirstSampleBaseline>0</FirstSampleBaseline>
         <LeadSampleSize>2</LeadSampleSize>
         <LeadOff>FALSE</LeadOff>
         <BaselineSway>FALSE</BaselineSway>
         <ExcessiveACNoise>FALSE</ExcessiveACNoise>
         <MuscleNoise>FALSE</MuscleNoise>
         <LeadDataCRC32>1619640398</LeadDataCRC32>
         <WaveFormData>
+v/6//r/+v/6//r/+v/6//j/+P/4//j/+v/6//r/+v/4//j/+P/4//j/+P/4//j/+P/4
//j/+P/2//b/9v/2//X/9v/2//b/9v/2//X/9f/1//X/9f/1//f/+f/7//z//P/8//3/
/P/9//3//f/9//z//f/9//3//v8AAAMABQAHAAcABwAHAAcABgAFAAMAAwADAAEAAQD/
//z/+f/5//v/+v/5//j/9//1//T/9P/x//H/8v/y//X/9f/1//X/8//z//P/8//y//L/
8v/y//j/8//t//H/8f/s/+z/8v/2//f/+f8AAAkAFQAjADcASgBXAF8AZABkAFwAVwBP
AEAALgAnAB8AEAAAAO//5v/r//T/8v/u//H/9P/z//T/+P/4//T/9P/0//T/9P/1//X/
9v/2//T/9f/1//T/9P/0//T/9f/2//b/9f/1//X/9f/1//X/9//5//n/+f/5//v/+//6
//n/+P/3//b/+P/6//r/+f/3//f/+P/4//r/+v/8//z//P/8//z//P/8//3//f/+/wAA
AAAAAAAAAAAAAAAAAQADAAQABwAHAAUABAAFAAIABAAHAAgACAAKAAsACwANAA0ADQAO
AA8ADwARABMAFAAUABYAGQAWABYAGQAbABsAHwAfAB8AIQAhACEAIQAhACMAJgAoACoA
KAAoACkAKQAqACoAKgArACsAKgAqACwALAArACsAKwAqACoAKgAqACcAJQAjACAAHgAc
ABkAGAAYABQAEQARABEADAAKAAoACAAIAAkACgAGAAYABgADAAEAAQABAP////8AAAAA
AAAAAP7//v/9//v//v8BAAIAAQAAAP///P8AAAAA/v/+/wAAAQABAAEA///9//v//f//
/wAAAAAAAAEAAQABAP////////7//v8AAAAAAQACAAAA//////7/AAAAAAMABgADAAIA
AQAAAAIABAACAAIABAACAAAAAwADAAMABAAEAAAAAwAFAAYABQAGAAUAAwADAAMAAgAC
AAMAAwAEAAgABQAFAAUABQADAAYABwAHAAcACAAFAAIABgAGAAMAAwAEAAUABgAKAAgA
BwAHAAcABwAHAAcACQAHAAYABQABAAQABQAGAAcACAAIAAgACQAHAAUABQAFAAcABwAH
AAcACQAJAAgABQAHAAkACQAKAAwACQAJAAkACQAIAAgACAAIAAkADAAKAAkACQAJAAgA
CgAKAAoACgAMAAoACAAIAAoACAAIAAoADAAKAAwADgAJAAkACQAHAAkADAAJAAkADgAO
AAwADAAMAAwADAAMAAwADAAMAAwADAANAAwADAAMAAwADgANAA0ADQALAAsACwAMAA8A
EAAQABEAEAASABIAEQARABEAEQASABQAFQAWABoAGwAdAB4AHQAdAB0AHQAdAB4AHQAb
ABsAGwAZABkAGQAYABUAFQAVABQAEwASABEADwAOAA4ACwALAAwADAANAA0ADQANAA0A
DQANAA0ADAAOAA4ADgAOAA0ADQANAAsADgAKAAIADAAVABMAGAAlAC8AOQBRAGYAdQCB
AIoAigCGAIcAfwBuAGIAVwBHADoALAAXAAQABwAQABAADgAPABAAEwAWABIAEgAUABQA
EgAYABgAFAATABMAEgAUABUAFQAUABYAFgAWABcAFgAWABUAFQAWABcAGAAZABgAGQAY
ABcAFwAZABkAGAAaABoAGgAaABgAGgAaABkAGgAbAB0AHgAcABwAHgAeAB4AHgAeAB4A
IAAhACEAIgAjACIAIQAgACEAIgAjACUAIwAkACcAJwAoACgAKgAoACgAKwAsACwALAAt
AC0ALwAwADEAMwA1ADQANQA2ADYANgA4ADsAOAA5AD0AQABBAEEAQQBBAEMASABJAEoA
SwBKAEwATQBOAE4ATgBPAE8AUABQAFAAUQBTAFIAUgBUAFQAUwBTAFMAUQBQAE8ATgBN
AEsASQBGAEcARgBEAEQAQwA+ADoAOQA7ADYANAA0AC8ALgAuAC4ALAAsACwAKQApACkA
KQAnACUAJgAmACYAKAAmACYAJQAiACQAJgAmACQAJAAkACIAJQAmACUAJgAnACcAJgAl
ACYAJQAkACcAJQAmACYAJgAoACkAKgApACkAKQAoACgAKAAoACkAKgAsACsAKwAqACgA
KAArAC4ALQAsACsAKgAqACwAKgAqACwAKgAoACsAKwArACwALAAoACsALQAuACwALgAu
AC0ALQAtACwALAAsACsAKwAuAC0ALQAtAC0AKQAsAC0ALQAsAC4ALAAqAC0ALgAsAC0A
LQAtAC0AMAAxADEAMgAzAC8ALwAvADEAMAAwADAALQAvAC8ALwAvADAAMAAwADEAMQAv
AC8ALwAvAC8ALwAvADEAMQAwAC0ALwAxADEAMgAyAC8ALwAvADAAMAAxADIAMQAxADMA
MAAvAC8ALwAuAC8AMAAxADIANQAyAC8ALgAxADAAMQA0ADMAMAAxADIAMAAxADIAMQAx
ADQAMQAxADMAMgAvAC4AMAAuADEAMAAvAC4ALQAsACoAKgAqACoALAAsAC0ALgAsACoA
KAAmACcAJwAnACcAJQAlACYAJwAoACgAKQAqACoAKgApACkAJwAnACgAKQArACsALgAw
ADAAMQAwAC8ALwAvAC8ALgArACkAKQApACUAJQAlACIAHwAfAB8AHgAaABgAFgATABIA
EgAPAA8ADgAOAA8ADwAOAA0ADAALAAsACwAKAAoACQAIAAcABQADAAcABQAAAAIAAgAC
AAUACwAUAB8ALQA7AFMAbAB5AIEAigCMAIIAfQB5AGYAUABFADkAJAASAP//9P/3/wIA
AAD8////AAD9/wAAAAD8//7/BAD+//z/AgD+//3//f/8//z//f/9//z//P/8//z//f/7
//r/+P/3//n/+f/5//n/+f/7//v/+//6//v/+v/4//r/+v/6//r/+f/6//n/9//5//n/
+v/6//j/+P/6//r/+v/6//r/+v/6//v/+//8//3//P/7//r/+//8//3////+//7/AAD/
//7//v8AAP7//v8BAAIAAgADAAMAAgADAAUABQAGAAcABgAHAAgACAAIAAoADQAKAAoA
DQAPAA8ADwAPAA8AEQAVABUAFQAVABYAGAAZABoAFgAWABcAFwAYABgAGAAZABcAFgAW
ABgAGAAXABcAFwAVABQAEwASAA8ADQALAAgACAAGAAMAAgABAPz/+P/3//n/9P/y//L/
7v/s/+v/6v/m/+b/5v/j/+P/4//j/+H/4P/g/9//3v/g/97/3v/d/9j/2v/c/9z/2v/a
/9r/2P/a/9r/2P/Y/9j/2f/Z/9n/2f/X/9X/1//X/9j/2P/Y/9f/1//X/9X/1//X/9b/
1v/U/9T/1f/W/9b/1f/V/9T/0v/S/9X/2P/W/9b/1v/W/9T/1v/U/9T/1v/U/9L/1f/T
/9P/1P/U/9H/0//U/9T/0//U/9P/0f/T/9P/0v/S/9D/z//P/9L/0f/R/9H/0f/N/9D/
0f/R/9H/0v/P/8z/0P/Q/83/zf/L/8v/y//O/87/zf/N/83/zf/N/83/z//O/87/zv/L
/83/zf/N/83/zf/M/8v/y//O/83/zv/P/87/zf/M/8v/zf/N/8z/yf/L/83/zf/O/8//
y//K/8n/yv/K/8v/zP/L/8v/zf/K/8v/y//L/8r/yv/K/8r/yv/M/8r/yP/I/8n/yP/J
/8z/yv/I/8r/zP/J/8n/yf/H/8v/zv/L/8v/zf/M/8n/yP/O/8r/zP/M/8z/zP/L/8r/
yf/J/8r/yv/K/8r/yv/J/8n/yf/J/8n/yf/K/8v/zP/M/83/zv/Q/9D/z//R/9H/0f/S
/9H/0f/R/9T/1v/Z/9v/2//Z/9n/2f/Z/9j/1//V/9X/1v/V/9b/1//R/83/zP/L/8v/
y//L/8v/y//K/8r/x//F/8b/xv/H/8f/x//H/8f/x//H/8f/xv/E/8T/xP/E/8f/y//F
/8H/wv/C/8L/xv/L/9H/2P/h/+n/+f8PACAALQA3ADgANAA0AC8AIQAUAAYA+f/r/+D/
0v/D/7z/wf/G/8b/xP/F/8T/xf/I/8j/yP/M/8r/yP/I/8j/xf/F/8b/xv/H/8n/yv/K
/8j/yP/I/8n/yv/K/8n/yf/L/8v/y//L/8n/y//L/8v/zf/P/8//zv/N/8z/y//K/8v/
zv/P/8//0f/R/9L/0v/R/9D/0f/Q/9L/0v/S/9L/0v/T/9P/1P/Y/9j/2P/Y/9j/2P/Y
/9n/1//Y/9v/2//c/9z/3v/c/9z/3//g/+D/4v/j/+P/5f/l/+X/5v/n/+f/6f/r/+z/
7P/u//H/7v/s/+//8f/x//T/9f/2//n/+//7//v/+//8//7///8AAAAAAAABAAEAAgAC
AAIAAwADAAIAAgAEAAQAAwADAAMAAAAAAAAAAAD///3/+//4//j/9v/z//L/9P/w/+3/
7f/t/+j/5v/m/+P/4v/i/+L/4P/g/+D/3f/d/93/3f/b/9v/3P/c/9z/3P/a/9r/2f/W
/9j/2v/a/9r/2v/a/9j/2v/a/9j/2P/Y/9n/2f/Z/9n/1//V/9f/1f/W/9b/1v/Z/9n/
2f/X/9f/1//W/9b/2P/Y/9n/2v/a/9n/2f/Y/9b/1v/Z/9z/2v/a/9r/2v/Y/9r/2P/Y
/9z/2v/Y/9v/2f/Z/9r/2v/X/9n/2v/a/9j/2v/a/9n/2f/Z/9j/2P/Y/9f/1//a/9X/
1f/V/9X/0v/W/9j/2f/Y/9r/2P/W/9b/1v/T/9P/1v/X/9j/3P/b/9n/2P/X/9f/1//X
/9n/2v/a/9r/1//V/9X/1f/V/9f/2P/Z/9v/2f/X/9f/1//X/9f/1//X/9j/2f/Z/9f/
1//Z/9n/2v/a/9f/1//X/9j/2P/Z/9r/2f/Z/9v/2P/Z/9n/2f/Y/9b/1v/W/9b/3P/a
/9j/2P/Y/9b/1v/Y/9j/1v/Y/9r/2P/Z/9r/2f/a/9z/2P/X/9z/3P/a/9r/1v/W/93/
2v/Y/9j/2P/Y/9r/2v/a/9r/2f/Z/9n/2P/b/9z/3f/d/9v/2//b/9v/2//c/93/3v/e
/9//4P/i/+D/3//f/9//4v/k/+b/5//m/+j/6f/r/+3/7f/t/+3/7//v/+7/7f/p/+n/
6f/n/+j/6f/n/+X/4//j/+L/4f/g/9//3f/c/97/2//b/9z/2v/b/9v/2//b/9v/2//b
/93/3P/c/9z/3P/c/9v/2//b/93/3v/a/9j/2v/f/+X/7P/v//v/DwAdACwAQQBLAFAA
VABSAEsARQA8ACoAGQANAAIA9P/l/9b/1//i/+T/2P/b/+L/4f/e/+D/4v/i/+L/4v/i
/+T/4f/h/+L/4v/g/+H/4f/g/+D/4P/g/+H/4v/i/+H/4f/h/+H/4f/h/9//4f/h/+H/
4f/j/+P/4v/k/+T/5P/k/+L/5P/k/+P/5f/l/+b/5v/l/+T/5f/k/+b/5v/m/+b/5f/l
/+T/5P/m/+b/5v/m/+j/6P/o/+n/5//o/+v/6//s/+z/7v/s/+r/7f/u/+7/7v/v/+//
8f/x//H/8v/z//H/8//1//b/+P/6//3/+v/5//v//P/7/wAAAQACAAUABQAFAAUABQAH
AAoADAAOAAwADAANAA0ADgAOAA4ADwAPAA4ADgAQABAADwAPAA8ADgAOAA4ADgANAAsA
CQAGAAcABgAEAAQAAgD+//v/+//9//j/9v/2//H/8P/w//D/8P/w//D/7f/r/+v/6//p
/+n/6v/q/+r/6v/o/+j/5//k/+b/6P/o/+r/6v/q/+j/6P/o/+b/5v/o/+n/6f/p/+v/
6f/n/+n/6f/q/+r/6v/t/+3/7f/r/+v/6//q/+r/6v/q/+v/7P/u/+3/7f/s/+r/6v/t
//D/8P/w//D/8P/u//D/7v/u//L/8P/u//H/7//v//D/8P/t/+//8P/w//D/8v/y//H/
7//v/+7/7v/w/+//7//y//H/8f/x//H/6//u/+//7//w//L/8P/u//D/8P/t/+3/7f/t
/+3/8P/u/+3/7f/t/+3/7f/t/+//8P/w//D/7f/r/+v/6//r/+7/7v/u/+//7//t/+3/
7f/r/+v/6//r/+z/7f/t/+v/6f/r/+v/7P/u/+v/6//r/+3/7P/s/+z/6v/r/+7/7P/t
/+3/7f/s/+r/6v/q/+r/7P/q/+j/6P/p/+j/6f/s/+r/6P/q/+z/6v/r/+z/6//q/+z/
6P/n/+j/6P/m/+b/8P/u/+v/6v/p/+j/6v/q/+r/6//q/+r/6v/q/+z/6//r/+v/6//r
/+v/7P/s/+z/6//r/+3/8P/x//H/8f/x//H/8v/x//H/8f/0//j/+//9//3//f/9//3/
/f/8//v/+f/5//v/+f/5//n/9v/z//P/8//y//H/8P/v/+v/6v/q/+f/6f/q/+r/6//r
/+v/6//r/+n/6f/p/+j/6f/q/+v/7P/p/+v/6//n/+b/6P/o/+r/9f/3//b/AwATABsA
MwBQAF8AZwBwAHIAagBlAF0ASgA6ADUAJwAUAAYA9f/m/+v/8v/s/+r/8f/w/+3/9P/2
/+7/8P/y/+7/8P/2//P/8//0//T/8v/z//P/8v/y//L/8v/z//b/9v/1//X/9f/1//X/
9f/3//n/+f/5//j/+f/4//b/9//4//n/+v/6//z//P/7//v/+//8//z//v/+/wAAAAD+
//7//v/+/wAAAQABAAIABAAEAAQABAAGAAYABgAHAAcACAALAAsACgAKAAwACgAMAA8A
EAAQABAAEQARABMAFQAVABYAFwAXABkAGwAcABoAHAAfABwAHgAhACMAIwAnACcAJwAp
ACsAKwArACsALQAwADIANAAwADAAMQAxADQANAA0ADUANQA0ADQANgA2ADUANQA1ADIA
MgAyADIALwAtACsAKAAqACgAJQAkACIAHgAbABsAGwAWABQAFAAPAA4ADgAOAAoACgAK
AAcABwAHAAcABQADAAQABAAEAAQAAgACAAEAAAACAAQABAADAAIAAQD+/wAAAAD+//7/
AAABAAEAAQABAP///f///wEAAgACAAIAAgABAAAA/f///////v/+//7//v///wAA/v/9
//3//P/+//7/AQAEAAEAAAD///7//v8AAP7//v8AAP7//P////////8AAAAA+//9//7/
/v/9//7//f/7//3//f/8//z//P/7//v//v/5//n/+f/5//f/+v/7//v/+//8//n/9v/4
//j/9f/1//f/9//3//r/+P/3//f/9//1//X/9f/3//b/9v/2//P/9f/1//X/9f/2//b/
9v/3//X/8//z//P/9f/1//X/9f/z//P/8v/v//H/8//z//T/9P/x//H/8f/x//D/8P/w
//L/8//2//T/8f/x//H/8P/w//D/8P/w//T/8v/w//D/8v/w//D/8v/w/+7/8P/y/+//
7//v/+3/7//y/+//7//0//T/8v/y//L/7v/v//L/8P/w//D/8P/w//D/8P/w/+//8P/w
//D/8v/y//H/8f/v/+//7//v//L/8//0//T/9f/2//j/+P/3//f/9//3//r/+//7//v/
/P/+/wEAAwAFAAUABQAFAAUABAADAAEA//////3//f////z/+f/5//n/+P/3//b/9f/z
//L/8v/v/+//8P/w//H/8f/x//H/8f/x//H/8f/w//D/8P/w//D/7f/v/+3/6//s/+z/
7P/w//H/9/8AAAkAEwAjADcATgBfAGkAcABuAGwAawBhAEwAPAAvACEAFAAGAPH/5v/t
//T/8P/s/+//8P/x//b/9P/0//b/9P/w//T/9P/x//H/8v/y//T/9f/1//T/8v/y//L/
8//2//b/9f/1//X/9f/1//X/9f/3//f/9//1//f/9//2//j/+P/4//j/+P/6//r/+f/3
//f/+P/4//n/+v/9//7//v/+//7//v/8//3//f/+/wAAAAAAAAAAAgACAAIAAwABAAIA
BQAFAAYABgAIAAYABAAHAAgACAAKAAsACwANAA0ADQAOAA8ADwARABMAFAAUABYAGQAW
ABYAGQAbABsAHQAdAB0AHwAhACEAIQAhACMAJgAoACoAKAAoACkAKQAoACgAKAApACsA
KgAqACwAKgApACkAKQAoACgAKAAoACcAJQAjACAAHgAcABkAGAAZABYAFAAVABMADgAM
AAwACQAIAAgACAAGAAYABgADAAEAAQABAP////8AAAAAAAD+//z//P/7//j/+v/8//z/
/P/8//z/+v/8//z/+v/6//z//f/9//3//f/7//n/+//7//z//P/8//3//f/9//v//f/9
//z//P/8//z//f/+//7//f/9//z/+v/6//3/AAD+//7//v/+//7/AAD+//7/AAD+//z/
////////AAAAAPv//f/+//7//v8AAAAA/////////v/+//7//f/9/wAA/f/9//3//f/5
//z//f/9//7/AAD+//z//v/+//v/+//9//3//f8AAP7//f/9//3/+//7//v//f8AAAAA
AAD9//v/+//7//v//P/8//z//f/9//v/+//7//v/+//7//v//P/9//3/+//5//v/+//8
//7/+//7//v//P/8//3//v/9//3////8//3//f/9//z//P/8//z//P8AAP7//P/8//7/
/P/8//7//v/8//7/AAD7//3/AgD///7//f/8//z//P/8//3//P/8//z//P/+//3//f/9
//3//f/9//7///8AAAAAAQACAAQABAADAAMAAwADAAQABAADAAIABAAHAAsADgAPAA4A
DQAMAAsADAALAAkACQAJAAcABwAHAAIA////////AAD///7//f/7//r/+v/3//f/+P/4
//n/+f/5//n/+f/3//f/9//2//j/+P/4//j/9f/3//f/8//0//T/8v/6/wMAAQAEAA8A
HQAtAEMAVABfAGsAbgBmAF4AWQBRAEAAMAApABsADgACAO//6P/z//b/8v/y//X/9v/5
//z/+P/4//j/9v/y//j//P/5//n/+v/6//j/+f/5//j/+P/4//j/+f/4//j/9//3//n/
+f/5//n/+f/7//v/+//5//v/+//6//z//P/8//z//P/+//7//f/9//3//v/+//7//v8A
AAAAAAAAAAAAAAACAAMAAwAEAAUABAADAAIABAAEAAQABQAFAAYACQAJAAgACAAKAAgA
CgANAA4ADgAPAA8ADgAPABEAEQASABMAEwAVABcAGAAWABgAGwAYABgAGwAdAB0AIQAh
ACEAIwAlACUAJQAlACUAKAAqACwAKgAqACsAKwAuAC4ALgAvAC8ALgAuADAALgAtAC0A
LQAsACwALAAsACkAJwAlACIAIgAgAB0AHAAeABoAFwAXABUAEAAOAA4ACwAKAAoACgAG
AAYABgADAAMAAwADAAEA//8AAAAAAAD+//z//P/7//r//P/+//7//f/8//v/+P/8//z/
+v/6//v/+//6//n/+f/3//X/9//3//j/+P/4//n/+f/5//f/+f/5//j/+P/4//j/+f/6
//r/+f/5//j/+P/4//v//v/8//r/+P/2//j/+v/4//j/+v/4//b/+f/3//f/+P/4//T/
9//5//r/+P/6//r/+f/5//n/+P/4//j/9//3//r/9f/1//X/9f/y//b/+P/5//n/+v/3
//T/+P/4//X/9f/1//X/9f/4//j/9//3//f/9//3//f/+f/5//j/9//z//X/9f/1//X/
9v/2//b/9//3//X/9f/1//f/9//3//f/9f/1//T/8f/z//X/9f/2//j/9f/1//X/9//2
//b/9v/0//X/+P/2//X/9f/1//T/9v/2//b/9v/6//j/9v/2//b/9P/0//b/9v/0//b/
+P/1//X/8//0//b/9v/2//b/9v/2//b/9//2//b/9v/2//j/9//3//f/9//3//f/+P/6
//z//f////7/AAAAAP///f/9//3//v8BAAEAAQAEAAQABwAJAAkACwALAAsACwAKAAkA
BwAHAAUAAwADAAMAAQD//wAAAQD///3/+//5//j/+P/5//f/9f/2//b/9//1//X/9f/1
//f/9//3//b/9P/0//T/9P/1//X/8//3//j/7v/u//b/+f/7/wYADwAVACcAPwBQAGEA
bwB0AHIAcgBvAGUAVgBEADMAKQAeAAwA9f/s//P/+P/2//b/9f/0//f/9v/2//j/9v/2
//r/+v/2//P/8//0//T/9v/3//f/9v/4//j/+P/5//n/+P/2//X/9v/3//j/+f/3//n/
+f/5//n/+//7//r/+v/6//r/+v/4//r/+v/5//v/+//8//z/+v/6//z//P/9//7///8A
AP7//////wAAAAAAAAAAAAACAAIAAgADAAEAAgAFAAUABgAGAAgABgAEAAcACAAIAAoA
CwALAA0ADQANAA4ADwANAA8AEQASABQAFgAZABYAFgAZABsAGwAdAB0AHQAfACMAIwAj
ACMAJAAmACcAKAAoACgAKQApACoAKgAqACsAKwAqACoALAAqACkAKQApACgAKAAoACgA
JgAlACQAIgAhAB4AGgAYABgAFAARABEAEwAOAAwADAAIAAYABQAEAAQABAAEAAEA////
/////f/7//z//P/8//z/+v/6//n/9P/2//j/+P/6//r/+v/4//j/+P/2//b/+P/5//n/
+f/7//n/9//5//f/+P/4//j/+//7//v/+f/9//3//P/8//n/+P/4//j/+f/5//r/+v/5
//j/+v/8//z//P/8//z/+v/8//r/+v/6//j/9v/5//n/+f/6//r/9f/3//j/+P/4//r/
+v/5//n/+f/4//j/+P/3//f/+v/3//f/9//3//P/9v/3//f/+P/6//j/9v/4//j/9f/1
//X/9f/1//j/9v/1//X/9f/1//X/9f/3//j/+P/4//X/9//3//f/9//3//b/9f/1//b/
9f/2//f/9v/1//T/8//2//f/9//1//X/9//3//j/+P/1//X/9f/2//b/9//4//X/9f/3
//T/9P/1//b/9v/4//j/+P/4//v/+P/1//T/9f/0//X/+P/2//T/9v/4//f/9//3//X/
9f/4//X/9f/4//j/9v/2//j/+v/5//j/9//2//X/9P/1//b/9//4//j/+P/4//j/9v/2
//b/9v/5//r/+v/6//n/+P/2//X/9//3//f/9//6//v//P/8//3//v8AAAAA////////
//8AAAEAAQABAAYACAALAA0ADQANAA0ADQANAAwACwAJAAkACQAHAAcABwAEAAEAAQD/
//7//f/8//v/+f/4//j/9f/1//b/9v/3//f/9//3//b/9f/0//P/9P/0//T/9P/2//f/
9f/x//H/8P/y//L/9P/5//3/AgANABUAIwA9AFYAZQBzAIAAggB+AHMAaQBaAEYAPQAz
ACIAEAD//+7/7//4//T/8v/3//j/+f/8//z/9v/2//j/9v/2//j/9//3//j/+P/2//f/
9//2//b/9v/2//f/+v/6//n/+f/3//f/9//3//n/+//7//v/+v/7//r/+P/5//r/+//8
//r//P/8//v//f/9//7//v8AAAAAAgACAAEAAAD///7///8BAAIABAAEAAQABAAEAAQA
BAAEAAUABwAIAAsACwAIAAgACgAIAAoADQAOAA4ADgAPAA8AEQARABEAEgATABUAFwAZ
ABoAGAAaAB0AGgAaAB0AHwAfACEAIQAhACMAJwAnACcAJwApACwALgAwACwALAAtAC0A
MAAwADAAMQAxADAAMAAyADAALwAvAC8ALgAuAC4ALgAtACsAKQAmACYAJAAhACAAIAAc
ABkAGQAXABIAEAAQAA0ADAAMAAwABwAGAAUAAQAAAAEAAgABAAAAAAD///7//v/8//z/
+//6//z//v/+//3//P/7//j/+v/6//j/+P/6//v/+//7//v/+f/3//n/+f/6//r/+v/5
//n/+f/3//v/+//6//r/+P/4//n/+v/4//f/9//2//b/9v/5//z/+//6//n/+P/4//r/
+P/4//r/+P/2//n/9//3//j/+P/z//X/9v/2//X/9v/1//P/9f/1//T/9P/2//X/9f/4
//X/9f/1//X/8f/0//X/9f/1//b/8//w//L/8v/v/+//8P/x//L/9v/1//P/8v/x//D/
8f/y//X/8//y//H/7f/u/+//8P/x//L/8v/y//P/8f/v/+//7//x//H/8f/x//P/8//y
/+//7//x//H/8v/0//H/8f/x/+//7v/u/+7/7v/v//L/8P/t/+3/7f/s/+3/7v/v//D/
9P/y//D/8P/w/+7/7v/w//D/7v/w//L/8f/x//H/7//v//L/7//v//D/8P/u/+7/8P/u
/+//8P/w//D/8P/w/+7/7v/u/+7/7P/t/+7/7v/w//D/8P/v/+//7//v/+//7//w//H/
8v/w//H/8v/0//b/9f/1//X/9f/2//f/9//1//j/+v/9/wAAAQACAAMAAQABAAAA///9
//3//f/7//v/+//4//X/9f/1//T/8//0//P/8f/w/+7/6//r/+z/7P/t/+3/7f/t/+3/
7f/t/+3/7P/s/+z/7P/s/+v/6//r/+v/6P/m/+j/7P/r//H/+P/9/wkAGQAnADoAUwBh
AGYAagBqAGEAWQBQAD4AKwAhABgABgD1/+j/4f/m/+7/7v/p/+z/7f/q/+7/9v/w/+r/
7P/s/+r/6v/r/+3/7v/u/+//7//u/+7/7v/u/+//8P/w/+//7//v/+//7//v/+//8f/x
//H/8f/z//P/8v/y//L/8v/y//L/9P/0//P/8//z//T/9P/2//b/+P/4//j/+P/4//j/
9v/3//f/+P/8//z//P/8//z//P/8//3//f/+/wEAAQACAAIABAACAAAAAwAEAAQABgAH
AAcACQAHAAcACAAJAAkACwANAA4AEAASABUAEgAUABcAGQAZABsAGwAbAB0AHgAdABwA
GwAfACIAJAAmACYAJgAnACcAJgAmACYAJwAoACgAKQAsACsAKQAoACcAJwAoACkAKgAp
ACcAJQAiACAAHgAbABoAHAAYABUAFQAVABAADgAOAAoACAAHAAYABgAGAAYAAwD/////
///9//3//v/+//7//P/6//r/+f/4//r//P/8//z//P/8//r/+v/6//j/+P/6//v/+//7
//3/+//5//v/+//8//z//P/9//3//f/7//3//f/8//z//P/8//3//v/+//3//f/8//z/
AgD9/w==
         </WaveFormData>
      </LeadData>
      <LeadData>
         <LeadByteCountTotal>10000</LeadByteCountTotal>
         <LeadTimeOffset>0</LeadTimeOffset>
         <LeadSampleCountTotal>5000</LeadSampleCountTotal>
         <LeadAmplitudeUnitsPerBit>4.88</LeadAmplitudeUnitsPerBit>
         <LeadAmplitudeUnits>��V</LeadAmplitudeUnits>
         <LeadHighLimit>2147483647</LeadHighLimit>
         <LeadLowLimit>268435456</LeadLowLimit>
         <LeadID>II</LeadID>
         <LeadOffsetFirstSample>0</LeadOffsetFirstSample>
         <FirstSampleBaseline>0</FirstSampleBaseline>
         <LeadSampleSize>2</LeadSampleSize>
         <LeadOff>FALSE</LeadOff>
         <BaselineSway>FALSE</BaselineSway>
         <ExcessiveACNoise>FALSE</ExcessiveACNoise>
         <MuscleNoise>FALSE</MuscleNoise>
         <LeadDataCRC32>146322082</LeadDataCRC32>
         <WaveFormData>
+v/6//r/+v/6//r/+v/6//n/+P/3//b/+P/4//j/+P/2//b/9v/2//j/+P/4//j/9v/2
//b/9v/4//j/+P/4//j/+f/5//j/9v/2//b/9v/1//X/9P/0//b/9v/4//j/9v/2//n/
+v/8////AQACAAMAAwAFAAUABwAJAAsADQAQABIAEgARAAwADAALAAsADAAMAAwACgAJ
AAcABQAFAAIAAAD+//z/+//5//f/9v/1//P/9f/1//P/8//y//L/8v/y//D/8P/w//D/
8P/w//L/8P/u//D/8f/x//T/+v/9/wQACAACAPz/9v/2/wMAGwAsAEIAYwB3AHcAaQBP
ADMAKgAsACEAFAAaAB8AIgAjACUAHQASAAsABwACAP3//f/9//r/+P/4//b/9f/0//T/
8//z//L/8v/y//H/7//w//D/8P/y//L/8f/x//L/8v/y//L/9P/1//X/9f/y//L/9P/0
//P/8//y//H/9P/0//T/9P/2//b/9v/3//f/9//3//j/9//3//f/9//5//n/+v/7//v/
+//7//v/+//7//v/+//+////AAABAP///////wAAAgACAAIAAwAHAAcABwAIAAgACQAJ
AAkADgAOABEAEQAPABIAEwATABMAFgAXABgAHQAbABsAHQAdAB0AHwAfACEAIwAlACUA
JwAlACQAJAAlACcAKAArACkAKAAoACkAKQApACgAKAAoACgAKAAoACUAJQAkACMAIQAh
AB8AHwAeABwAGgAaABYAFAAUABMAEgARABEADwANAAwACQAHAAUABQAFAAQABgAEAAIA
AQACAAAAAAAAAAIAAgACAAEA//////7//f/9//3//f/9///////////////+//7//v8A
AAAAAAAAAP//////////AQABAAEAAQADAAMAAwADAAIAAgACAAIAAgACAAQABQADAAQA
BAADAAMAAwADAAQABAAEAAUABQAHAAcABwAHAAgACAAIAAgACAAIAAcABgAGAAYABQAF
AAgABgAHAAgACAAHAAcACQAJAAkACgAKAAgACgAKAAkACQAIAAcABwAJAAcABwAJAAcA
BgAGAAYACAAIAAkACQAHAAgACAAHAAkACQAJAAgACgAJAAkACgAIAAgACgAKAAoACgAK
AAoACQAJAAgACAAMAAkACAAIAAkACQAJAAoACgAJAAkACQAIAAkACgALAAoACgAKAAkA
CQAJAAkACQALAAsACwALAAsACwALAAsACwANABAAEAAMAAsACwAKAAwACwALAAsACgAM
AAwADgAOAAwADAAMAAwADAAOAA4ADgAOAA0ADQAMAAwADgAOAA4ADwANAAwADAAMAA4A
EAAQABAADgARABIAFAAXABkAGgAbAB0AHwAfACEAIQAjACUAJgAqACoAKQAmACYAJQAl
ACYAKAAoACYAJQAjACEAIQAeABwAGgAYABcAFQATABIAEQARABMAEwARAA8ADgAOAA4A
DwAOAA8AEAAOAA4ADgAOAAwADgAOAA8AFQAYABIAGwAmACQAIgAgABoAGAAlADMAQgBW
AHEAhQCRAI0AdQBTAEgATAA/ADIANAA3ADoAQwBFAEEANgAtACsAKAAhABsAGwAcABgA
FgAYABkAFgAWABUAFQAUABQAFAATABUAFgAWABYAFgAWABUAFQAWABYAFgAWABQAFQAV
ABUAFgAWABgAGAAYABkAGQAZABoAGgAaABoAHAAcABwAHQAbABsAGwAcAB8AHwAfAB8A
HwAfACAAIQAhACEAIQAhACMAIwAjACMAIgAjACQAJQAnACcAJwAoACgAKAAoACkAKwAr
ACsALAAuAC8ALwAvADAAMAAzADMAMwA2ADcANwA3ADoAOwA8AD0AOwA7AD0AQABBAEQA
RQBGAEcASABHAEgARwBHAEgASgBLAEsATQBLAEoASgBLAE0ATQBMAEwASgBKAEoASgBJ
AEkASABHAEkASQBHAEcARABCAEAAQAA/AD4APwA/ADoAOQA5ADcANwA2ADMAMQAzADMA
MwAyADIAMAAuAC0ALgAsACwALAAsACwALAArACsAKwAqACkAKwArACsAKwApACkAKQAp
ACsAKgAqACoAKgAqACoAKgArACsAKwArACsAKwArACsALQAtAC0ALQAuAC4ALgAuACwA
LAAuAC8ALwAwADAALwAxADEAMQAyADAAMAAxADEAMwAzADMAMwAwADAAMAAwADMANAA0
ADQANAA0ADMAMwA1ADIAMgAyADQAMwAzADUAMwAzADQANAAyADQANAAzADQANAA0ADUA
NwA1ADUANwA5ADgAOAA4ADYANgA3ADcANQA2ADYANQA3ADcANwA2ADgANwA3ADgANgA2
ADgAOAA2ADYANgA2ADcANwA2ADYAOgA3ADYANgA3ADcANwA4ADoAOQA5ADkANQA1ADUA
NQA3ADgAOQA5ADcANwA3ADcANwA3ADcANwA2ADcAOAA5ADYANwA5ADgAOAA3ADcANgA3
ADcAOAA5ADcAOAA3ADgANgAzADMANAAyADIAMgAyADIAMgAyADIAMgAyADIAMwAwAC4A
LQAsACwALAAtAC0AKgAqACoAKgAsACwALAAsAC8AMAAyADUANgA2ADYANQA3ADcAOQA7
ADwAPQA9AD4APAA7ADgAOAA3ADcAOAA4ADcANAAyAC8ALQAtACoAKAAlACIAIAAdABkA
GAAXABUAFwAXABUAFQAUABQAFAAUABAAEAAQABAADQAMAAsACgAIAAwADwAPABYAGAAZ
ABwAHgAcABYAEAASAB8ALQA8AFAAbQCBAH8AdQBdAEEAPAA8AC8AIgAkACsAMAAzADUA
LwAiAB0AGwAUAA0ADQAJAAgACAAIAAYABwAFAAQAAgABAP7//v/+//3///8AAAAAAAD/
//7//P/7//z//P/8//z/+v/7//v/+//4//j/+v/6//r/+//7//v/+v/6//r/+v/6//r/
+v/7//r/+f/4//j/+f/5//n/+f/5//n/+v/7//v/+//7//v//f/9//3//f/7//v/+//7
//3//f/9//7/AgACAAIAAwACAAEAAAAAAAAAAQABAAEAAgACAAUABQAFAAgACQAJAAkA
DAANAA4ADgALAAoACwANAA0ADwAPAA8AEQATABMAFQATABIAEgAQABEAEQATABEAEAAQ
ABEAEQARABAAEAAQABAAEAAQAA4ADQALAAkABwAHAAUABQAEAAIAAAAAAAAA/v/+//3/
+f/3//b/8//x//D/7f/r/+v/6//r/+r/6f/m/+P/4f/h/+D/4f/i/+D/4P/g/9//3f/d
/9z/2//b/9v/2//b/9n/2f/Z/9n/2//a/9r/2v/a/9r/2v/a/9r/2f/Y/9f/1//X/9f/
1//V/9X/1f/V/9j/2P/Y/9j/2P/Y/9r/2//a/9r/2f/X/9n/2f/Z/9r/2P/Y/9n/2f/X
/9f/1//X/9b/1v/W/9b/1f/W/9b/1v/W/9b/1f/V/9X/0v/S/9L/1P/T/9P/1f/T/9P/
1P/U/9P/1P/T/9H/0//S/9H/0f/P/83/zf/P/9H/0P/Q/9D/0P/Q/9H/0f/P/9D/0P/P
/8//z//P/87/zP/L/8v/zP/N/87/0f/S/9H/0P/P/87/zf/N/8z/zP/O/8v/yv/K/8v/
y//L/8z/zf/N/87/z//L/8v/y//L/8n/yv/L/8v/y//L/8v/y//L/8v/y//L/8r/y//M
/83/yv/L/83/zP/I/8f/x//G/8f/x//I/8n/yv/M/8z/zv/M/8z/yv/K/8r/yv/I/8j/
yP/I/8v/y//K/8r/yP/I/8j/yf/H/8b/xv/G/8b/yP/I/8j/yv/N/87/0P/T/9X/1v/X
/9n/2//b/93/3v/f/+D/4P/i/+L/4f/e/+D/3//f/+D/4v/i/+D/3//a/9f/1v/S/9L/
0P/O/83/zf/L/8r/yf/G/8f/xv/D/8X/xP/E/8T/wv/A/8D/wP/A/8D/wP/A/8L/wv/A
/8H/x//K/8r/y//S/9b/1P/K/8b/zP/Z/+v//v8aADMARQBNAEMAIQAFAAAA/v/x/+j/
7P/z//b/+f/3/+//5P/b/9f/1v/R/83/z//Q/8r/yP/I/8X/wv/C/8H/wf/C/8T/xv/H
/8T/xP/D/8L/xP/E/8P/w//E/8T/xP/E/8L/w//D/8P/xP/E/8b/xv/E/8X/xf/F/8j/
yP/I/8j/yP/I/8j/yf/H/8f/x//I/8v/y//L/8v/zf/N/87/z//R/9H/0f/R/9P/0//T
/9P/0v/T/9T/1f/X/9f/1//Y/9j/2P/Y/9n/3f/d/93/3v/g/+H/4f/h/+P/4v/k/+P/
5P/o/+r/6//q/+z/7P/s//H/7//v//H/8v/z//b/9//4//n/+v/5//r/+f/5//r//P/9
//3///8BAAAAAAABAAEAAQAAAAAA/v/+//7//v///////v/9//v/+//5//n/+P/2//T/
9P/w/+7/7v/t/+r/6f/p/+f/5//m/+P/4f/h/+H/4f/g/+D/3v/c/9v/2v/Y/9j/2P/Y
/9j/2P/X/9n/2f/Y/9f/1//X/9f/1//X/9f/1//X/9f/1v/W/9b/1v/W/9b/1v/X/9f/
1//X/9X/1f/V/9X/1//X/9f/1//Y/9j/2P/Y/9f/1v/X/9f/1//Y/9j/1//X/9f/1//Y
/9r/2v/b/9v/2//b/9v/2//a/9r/2v/a/9n/2v/a/9r/2v/a/9n/2f/b/9j/2P/Y/9b/
1f/V/9f/1v/X/9n/2v/Z/9r/2f/X/9f/1v/V/9X/2P/X/9j/2//Z/9j/2P/Y/9b/1v/X
/9f/2f/a/9r/2f/Z/9n/2f/Y/9j/1//X/9j/1v/W/9j/2P/Y/9j/2P/Y/9n/2f/Y/9j/
3P/Z/9j/2P/Z/9n/2f/a/9j/1//X/9f/1//X/9f/1//V/9b/1//X/9f/1//X/9f/2f/Z
/9n/2f/V/9X/1f/V/9T/1//b/9z/2P/X/9f/1v/W/9X/1f/V/9j/2v/a/9z/1P/V/9v/
2P/Y/9j/2P/Y/9j/2P/Y/9j/2P/Y/9n/2f/Z/9r/2//c/9v/2//a/9j/2P/Y/9j/2v/a
/9r/2v/d/9z/3v/h/+P/5f/n/+j/6//r/+3/7//x//P/9P/2//b/9//0//T/8//x//L/
8v/y//H/8f/w/+//7f/q/+j/5v/k/+P/4f/f/97/3f/b/93/3f/b/9v/2v/a/9r/2v/Y
/9r/2v/a/9r/2v/a/9r/2v/a/9v/3f/g/+D/4//s//L/8P/q/+T/5v/t//v/EAAmAD8A
WwBlAF0ARQAnABgAGAAPAAIAAgAJAA4AEQATAA0AAAD3//f/8v/r/+X/5//o/+b/5P/i
/+H/4P/g/9//3//c/9z/3P/b/93/3v/e/97/3v/e/93/3f/c/9z/3P/c/9z/3f/d/93/
3f/e/+H/4v/h/+H/4P/f/+D/4P/g/+D/4v/i/+L/4//i/+H/4P/g/+P/4//j/+P/4f/h
/+L/4//j/+P/4//j/+X/5f/l/+X/5f/l/+X/5f/m/+f/6P/q/+v/6v/p/+n/6//r/+v/
7P/s/+3/7f/t/+7/7v/x//H/8f/0//X/9f/z//b/9//4//3/+//7//3//////wEAAQAB
AAMABQAFAAYABQAFAAYABgAHAAcACQALAAoACgALAAkACQAIAAgACgAKAAoACgAHAAcA
BgAFAAcABwAFAAUABAACAAAAAAAAAP7//v/9//j/9//3//X/9P/0//L/8f/x//H/8f/w
//D/7v/s/+v/7P/q/+r/6v/o/+j/6P/n/+j/6f/p/+n/6f/p/+n/6f/n/+f/5//n/+j/
6P/p/+r/6v/q/+r/6v/t/+3/7f/t/+v/6//r/+v/6//r/+v/6//u/+7/7v/u/+z/7P/u
/+//7//w//D/7//v/+//7//w//D/8P/x//H/8//z//P/8//y//L/8v/y//H/8v/y//L/
8v/y//H/8f/z//D/8P/w//L/8f/x//P/8f/x//L/8v/w//L/8v/x//H/8P/v/+//8f/v
/+//8f/x//D/8P/w/+7/7v/v/+//8f/y//L/8f/w/+//7v/s/+7/7f/t/+7/7P/s/+7/
7v/s/+z/7P/s/+//7//u/+7/8P/t/+z/7P/r/+v/6//s/+z/6//r/+v/6//r/+v/6//r
/+z/7f/t/+v/6//r/+v/6//r/+v/6//r/+v/6//r/+f/6f/s/+z/6v/p/+n/6P/o/+f/
5//n/+b/6P/o/+r/7v/s/+r/6v/q/+r/6v/q/+r/6v/r/+v/6v/q/+r/6v/q/+v/7f/s
/+z/7P/q/+z/7P/s/+z/7//w//L/9f/3//j/+f/5//v/+//9////AQADAAQABgAGAAUA
AgAAAP////8AAAIAAgAAAP/////9//3/+v/4//b/9P/z/+//7f/s/+v/6f/r/+v/6f/r
/+r/6v/q/+r/6P/o/+j/6v/q/+r/6v/m/+j/6v/r/+3/8v/2//n/AgAGAPz/+P/0//L/
/f8TACQANgBVAGkAaQBbAEMAJQAgACYAGQAMABIAGQAeACMAIwAZABAACwAHAAAA///9
//n/+P/4//T/9P/3//b/9v/1//X/9P/0//T/8//1//b/9v/2//b/9v/1//X/9v/2//b/
9v/4//n/+f/5//b/9v/4//j/+P/5//n/+f/8//z//P/8//z//P/8//3/////////AAD/
/////////wAAAQADAAUABwAHAAcABwAHAAcABwAHAAoACwAMAA0ACwALAAsADAAQABAA
EAARABEAEQARABIAFAAVABUAFQAYABgAGwAbABkAHAAdAB0AHQAgACEAIgAlACMAIwAl
ACUAJQAnACcAJwApACsAKwAtACsAKgAqACwALQAtAC8ALwAuAC4ALwAvAC8ALgAuACwA
LAAsACwAKgApACcAJQAlACUAIwAjACIAIAAeAB4AHAAaABoAGQAUABMAEwARABEAEAAN
AAsACQAJAAkACAAKAAgABgAFAAQAAgACAAIAAgACAAIAAQABAAEAAAD/////////////
AQABAAEAAQD///7//v/+//7//v/+//7//////////////////////////////////v/+
//7//v8AAAAAAgADAAIAAgABAP//AQABAAEAAgACAAIAAwADAAEAAQABAAEAAAAAAAAA
AAABAAIAAgACAAIAAgABAAEAAwAAAAAAAAAAAP////8BAP////8AAAAA//8AAP///f/9
//z/+//7//z/+//8/////v/8//v/+v/8//z//f/9//v//P/8//v/+f/5//n/+P/5//n/
+v/8//v/+v/7//r/+f/4//f/9v/1//X/9P/0//f/9f/1//b/9//3//f/+P/3//X/9P/z
//L/8//0//X/9f/2//f/9//3//f/9//3//j/9//2//X/8//z//P/8//x//P/9v/2//b/
9f/1//T/9P/z//P/8//y//T/9P/2//b/8//z//b/9P/0//T/9P/y//L/8v/y//T/9f/1
//T/9P/0//T/9P/z//P/8v/y//T/9P/2//b/9P/0//f/+P/8////AQACAAEAAQADAAMA
BQAHAAkACwAOABAAEAAPAAoACgAJAAkACwAMAA0ADAAJAAcABQAFAAIAAAD+//z//P/7
//r/+v/5//f/+f/5//n/+f/4//j/9v/2//T/9P/2//b/9v/2//b/9v/2//T/9f/5/wAA
AgAFAAgADAAKAAIA/P/8/wcAGQAqAEIAXwBzAHkAbwBTADUALgAwACMAGAAeACMAKAAt
AC0AJQAcABMADQAKAAcAAQABAAIAAAD+//7//f/6//r/+f/5//n/+v/7//v/+f/4//b/
9P/1//b/9v/3//j/+P/4//j/9v/3//f/9//4//j/+v/6//j/+f/5//n/+//8//3//v/9
//z/+//7//v/+//7//z//f/9//3//f/9//3//v///wMAAwADAAMAAQABAAEAAQACAAMA
BAAFAAcABwAHAAgACAAIAAgACQANAA0ADQAOAAwADQANAA0ADgAOABEAEQATABYAFwAX
ABUAGAAZABoAHQAbABsAHQAdAB0AHwAfACEAIwAlACUAIwAhACAAIAAeAB8AHwAhACMA
IgAiACMAIwAjACIAIgAgACAAIAAgAB0AHQAcABsAGQAZABcAFwAXABYAFQAWABIAEAAQ
AA8ADgANAA0ACwAJAAgABQADAAIAAQAAAP7////+//3//f/+//z//P/8//r/+v/6//n/
+//7//r/+f/3//f/9//3//n/+f/5//n/9//2//b/9v/4//j/+P/4//v/+//7//v/+//7
//v/+//5//n/+f/5//r/+v/6//r/+v/6//z//f/7//z//P/7//n/+f/5//r//P/8//3/
/f/7//v/+//7//z//P/8//z//f/+//7//v/+//7//f/9/////P/8//z/+v/5//n/+//5
//n/+v/6//z//v/+//3//f/8//v/+//5//f/9//5//n/+P/4//j/+P/4//n/+f/7//z/
/P/7//n/+f/5//j/+P/3//f/+P/6//r//P/8//z//P/8//z//f/9//z//P/8//n/+P/4
//v/+//7//z//P/7//v/+//5//n/+f/5//n/+v/7//v/+//7//v/+//9//3//f/9//v/
+//7//v/+f/7//7//v/6//n//P/7//r/+f/4//r/+v/6//r//f/9//z//P/6//r/+v/7
//v/+v/6//r/+v/8//z//P///wMABQAIAAsADQAOAA8ADQANAAsACwAOABEAFAAWABYA
FgAVABIAEgARABEAEgAQABAADgANAAkABwAHAAQAAgAAAP7//f/7//n/+P/3//X/9//3
//X/9f/0//T/9P/0//L/8v/y//L/8v/y//L/8P/0//T/9f/5//r/+v8BAAgABgAAAPr/
+P/+/w0AIQAyAE4AaQB5AHcAZwBHAC8ALgAsAB0AGgAgACMAJgAnACUAGwASAAsACQAG
AAEA/f/9//z/9v/y//j/+f/3//b/9P/z//T/9P/0//P/8v/y//H/8P/y//L/8f/x//L/
8v/y//L/9P/1//X/9f/0//T/9v/2//f/+f/6//v//v/+//7//v/+//7//v///wEAAQAB
AAIAAQABAAEAAQADAAMABAAFAAUABQAFAAUABwAHAAcABwAKAAsADAANAAsACwALAAwA
EAAQABAAEQARABEAEQASABQAFQAVABUAFgAWABkAGQAXABoAGwAbAB0AIAAhACIAIwAh
ACEAIwAjACMAJQAlACYAJwAoACcAJwAlACQAJAAmACcAJwApACkAKAAoACkAJwAnACYA
JgAoACgAKAAoACYAJQAjACEAIwAjACEAIQAgAB4AHAAcABgAFgAWABUAEAAPAA8ADQAN
AAwACQAHAAcABwAHAAYABAACAAAA//8AAP7//v/+//7//v/+//3/+//7//r/+f/5//n/
+f/5//n/+f/5//n/9//2//b/9v/4//j/+P/4//f/9//3//f/+f/5//n/+f/5//n/+f/5
//r/+v/6//r/+P/4//r/+//5//r/+v/5//n/+f/5//r/+v/6//v/+//5//n/+f/5//r/
+v/6//r/+f/6//r/+v/6//r/+f/5//v/+P/4//j/+P/3//f/+f/5//n/+v/6//n/+v/5
//f/+P/4//j/+f/7//n/+f/7//r/+P/3//b/+P/4//n/+f/4//j/9//1//f/9//3//b/
+P/3//f/+P/2//b/+P/4//r/+v/6//r/+v/5//f/9v/4//X/9P/0//f/9//3//j/+P/3
//f/9//3//f/9//3//b/9v/2//X/9//3//f/9//4//f/9v/1//X/9f/1//X/8f/z//b/
9v/0//f/9f/2//b/9v/2//b/9v/2//b/9v/1//X/9P/0//b/9v/2//f/9//2//b/9v/5
//z//f/+////AwAFAAgACgALAAsACwANAA8ADwARABMAFQAXABgAGgAaABkAFgAWABUA
FQAWABQAFAASABEAEQAPAA8ADAAIAAYABAADAAMAAQAAAP//+//9//3/+//7//r/+v/6
//r/+P/4//j/9v/2//b/9v/4//r/+v/9/wEAAAACAAUADAAOAA4ABgAAAAIADQAbAC4A
RABdAHEAewBxAFUAOwAyADAAJQAaABoAHwAqADEAMQArACAAFQAPAA4ABwADAAEAAAAA
AAAAAAD9//r/+v/5//n/+P/4//j/9//5//r/+v/6//r/+v/5//n/+v/6//r/+v/6//v/
+//7//r/+v/8//z/+v/7//v/+//6//r/+v/6//z//P/8//3//f/9//3//v//////////
//3//f/+////AAD///7//f8AAAEAAgADAAIAAwAEAAUABQAFAAUABgAGAAYABgAHAAkA
CQAJAAoADAANAA0ADQAPAA4AEAAPABEAFAAVABUAFAAWABYAFgAZABcAFwAZABsAGwAd
AB0AHgAfACAAHwAgAB8AHwAgACIAIwAjACUAJQAkACQAJQAlACUAJAAkACIAIgAiACIA
IwAjACIAIQAgAB8AHAAbABwAGgAYABgAGAAWABYAFQAQAA8ADwANAA0ADAAJAAcABwAH
AAcABgAGAAQAAgABAAIAAAAAAAAAAAAAAAAA/////////v/9/////////////f/9//3/
/f/9//z//P/8//z//P/8//z////////////9//3//f/9//3//f/9//3/AAAAAAAAAAD+
//7/AAABAAEAAgACAAEAAQABAAEAAgACAAIAAwADAAMAAwADAAMAAAAAAAAAAAABAAIA
AgACAAAAAAD/////AwAAAAAAAAAAAP////8BAP////8AAAAAAAACAAIAAQABAAAA////
/////f/9///////+//7//v/+//7//////wEAAgACAAEAAQABAAEAAAD+//3//f/+//7/
/v8AAAAA/v/+//7//v8BAAEAAAAAAAIA///+//7/////////AAAAAP//////////////
//////8AAAEAAQABAAEAAQABAAIAAQAAAP/////////////7//3/AAAAAP////8AAAAA
AAD////////+/wAAAAACAAAAAwADAAAA/v/+//7//v8AAAAAAAAAAAAAAAAAAAAA/v/+
//7//v8AAAEAAQAAAP7//v/+//7/AQABAAAAAAAAAAAAAgACAAIAAgAFAAYACgANAA8A
EAAQAA8AEAAPABQAFwAaAB0AHQAeAB0AGwAYABgAFwAXABoAGgAaABgAFQATABEAEQAO
AAwACgAIAAcABQADAAIAAQD//wEAAQD//////v/+//z//P/6//r//P/8//z//P/8//r/
/P/8//3/AQAGAAYACQAQABYAEAAIAAQABAANAB0ALgBEAGEAdwB9AG8AUwA5ADAANAAt
AB4AIAAnACoAMQAxACkAIgAbABUAEgAPAAsABwAEAAQAAAAAAAEAAgACAAEAAQD+//7/
/v/9////AAAAAAAAAAAAAP/////+//7//v/+//7//////////v/+/wAAAAAAAAEAAQAB
AAAAAAAAAAAAAgACAAIAAwAFAAUABQAGAAYABQAEAAMABAAFAAcACQAJAAkACQAJAAkA
CQAJAAkACgALAAwADQALAAsACwAMABAAEAAQABEAEQARABEAEgASABMAEwATABgAGAAb
ABsAGgAcABwAGwAbAB4AHwAgACEAHwAfACEAIwAjACUAJQAnACkAKwArAC0AKwAqACoA
LAAtAC0ALwAvAC4ALgAvAC0ALQAsACwALgAuAC4ALgAtAC0ALAArACsAKwApACkAKAAm
ACQAJAAiACAAIAAfABwAGwAbABkAFQAUABEADwAPAA8ADwAOAA4ADAAKAAkACgAIAAgA
CAAGAAYABgAFAAMAAwACAAEAAwADAAMAAwADAAMAAwADAAEAAAAAAAAAAgACAAIAAgAD
AAMAAwADAAMAAwADAAMAAQABAAEAAQAAAAAAAAAAAAIAAgAEAAUABAAEAAMAAQADAAMA
AwAEAAQABAAFAAUABQAFAAUABQACAAIAAgACAAEAAgACAAIAAgACAAEAAQAFAAIAAgAC
AAIAAQABAAMAAQABAAIAAgABAAIAAQD//wEAAAD/////AAD//wAAAwACAAAA///+/wAA
AAABAAEA//8AAAAA///////////+/wAA/////wAA/v/+/wAAAAD+//7//v/+//3//f/8
//z/AQD/////AAD///////8AAP7//f/9//3//f/9//3//f/9//7/////////////////
///////////9//3//f/9//3///8CAAIAAAD//////v8AAP////////7/AAAAAAIA/v/9
////AAAAAAAAAAAAAAAAAAAAAAAA/v/+//////8AAAAAAAAAAP7///////7//v/+//7/
AAD+//7//v8BAAIABAAHAAkADAANAA0ADwAPABEAEwAVABkAGgAcABwAGwAYABgAFwAX
ABgAGAAYABYAFQATABEAEQAOAAwACgAKAAkABwAFAAIAAQD//wEAAwABAAEAAAAAAAAA
AAD+//z//P/8//z//P/8//z//P/8//////8AAAYACQAMABIAFAAOAAYABAAHABMAKAA+
AFUAcQCBAH8AaQBLADgANAAxACYAIAAnAC4AMQAxADEAKAAdABkAFgALAAkADwAMAAQA
BgAGAAEAAAAAAP///////wAAAQABAAEAAgACAAIAAgACAAEAAQAAAAAAAAAAAAIAAwAD
AAMABAAEAAYABgAFAAUABAADAAYABgAGAAYABgAGAAYABwAHAAcABwAIAAsACwALAAsA
CwALAAwADQAPAA8ADwAPAA0ADQANAA0AEAARABIAEwAVABUAFQAWABYAFgAWABcAGQAZ
ABkAGgAaABsAGwAbABwAHAAfAB8AIQAkACUAJQAjACYAJwAoAC0AKwArAC0AKwArAC0A
LQAtAC8AMQAxADQAMwAzADQANAA1ADUANwA5ADgAOAA5ADcANwA2ADYAOAA4ADgAOAA5
ADkAOAA3ADUANQAzADMAMwAyADEAMgAuACwALAArACoAKQApACcAJQAkACEAHwAfAB8A
HwAeACAAHgAcABsAGgAYABgAGAAYABgAGAAXABkAGQAYABcAFwAXABcAFwAXABcAFwAX
ABcAFgAWABYAGAAYABgAGAAZABkAGQAZABsAGwAbABsAHQAdAB0AHQAcABwAHAAcABwA
HgAcAA==
         </WaveFormData>
      </LeadData>
      <LeadData>
         <LeadByteCountTotal>10000</LeadByteCountTotal>
         <LeadTimeOffset>0</LeadTimeOffset>
         <LeadSampleCountTotal>5000</LeadSampleCountTotal>
         <LeadAmplitudeUnitsPerBit>4.88</LeadAmplitudeUnitsPerBit>
         <LeadAmplitudeUnits>��V</LeadAmplitudeUnits>
         <LeadHighLimit>2147483647</LeadHighLimit>
         <LeadLowLimit>268435456</LeadLowLimit>
         <LeadID>V1</LeadID>
         <LeadOffsetFirstSample>0</LeadOffsetFirstSample>
         <FirstSampleBaseline>0</FirstSampleBaseline>
         <LeadSampleSize>2</LeadSampleSize>
         <LeadOff>FALSE</LeadOff>
         <BaselineSway>FALSE</BaselineSway>
         <ExcessiveACNoise>FALSE</ExcessiveACNoise>
         <MuscleNoise>FALSE</MuscleNoise>
         <LeadDataCRC32>3600618953</LeadDataCRC32>
         <WaveFormData>
AgACAAIAAgACAAIAAgACAAQABAAEAAQAAwACAAEAAAACAAIAAgACAAIAAgACAAIAAAAA
AAAAAAAAAAEAAQAAAP7//v/+//7/AAABAAEAAQADAAMAAQABAP//////////////////
AQACAAUABQAFAAYACAAJAAkACwALAAkABgAEAAIAAQD///3/+//5//n/9//2//b/9//3
//j/+v/9//7//v/9//3//f/9//3//f/+//7//v/+//z//P/8//z//v/+//7//v//////
//////3//f///wAABAAMABEAFAAVABYAGAAeACQAKwAwADUANwArAAcA3P+//63/p/+t
/7X/sf+f/5L/if+J/5T/nv+f/6P/tP/H/9X/3v/l/+z/8P/y//X/+f/9/wAAAAACAAQA
BAAEAAYABwAJAAoACgALAAsADAAKAAoACgALAAwADAAMAA0ADQANAAwADAAMAAwADAAM
AA8AEAASABIAEAAQABEAEQARABIAEgASABEAEQAQAA8ADwAPABAAEAAPAA8ADwAPAA0A
DQALAAsADAANAA4ADwAOAA4ADQANAA0ADQANAA0ADQALAAsACwAKAAoACgAKAAoACQAJ
AAkABgAFAAUABQAGAAYABQADAAMAAwACAAIA//////7//v8AAP///v/8//r/+v/6//r/
+f/4//j/9//5//j/9v/2//b/9f/1//T/9P/0//X/9v/4//j/+f/5//r/+v/6//z//v//
/wAAAgABAAEAAQABAAUABQAEAAQAAwADAAQABAAFAAQABAAEAAQABAAEAAQAAwADAAIA
/////wAAAQACAAAAAAAAAAAAAgACAAEAAQACAAMAAwACAP///v/+//7/AAAAAAIAAwAC
AAEAAAD9//7/AAABAAIAAgACAAIAAgABAAEAAAD//wEAAQABAAMAAQABAAEAAQABAAEA
AQABAAMAAwADAAMAAgABAAAA//8BAAAAAAABAAAAAAAAAP////8AAAEAAgADAAMAAwAE
AAIAAgABAAAAAgACAAIAAwABAAIAAgAAAAAAAAABAAEAAgACAAIAAgAAAAAA/////wEA
AQACAAMAAwADAAIAAgABAAEAAQACAAIAAgACAAIAAAAAAP////8AAAEAAgAEAAMAAwAC
AAIAAgABAAEAAQACAAIAAgACAAIAAQABAAEAAQABAAIAAgACAAIAAgABAAEAAQABAAIA
AgACAAIAAgABAAEAAQABAAMABAAEAAQAAwADAAIAAgACAAIAAgADAAMAAwADAAMAAQAB
AAIAAgAEAAQABAAEAAQABAADAAMAAgACAAIAAgACAAIAAwADAAMAAwADAAEAAQABAAEA
AQABAAEAAAD//wAAAgAGAAcACAAKAAwADQANAA0ADwANAAoACAAGAAUAAwABAP7/+//6
//n/+f/6//z//f/+/wAAAwAEAAQAAwADAAMAAwADAAMABAACAAIAAgACAAQABAAEAAQA
AgACAAIAAwADAAMAAwADAAcABwAIAAgADgATABgAHQAgACAAJAAoAC8ANAA1ADkANwAd
APD/y/+z/6f/qf+x/6//n/+Q/4n/h/+O/57/pf+n/7T/xf/R/9z/5f/s//b//v///wEA
BQAGAAYACgAMAAwADAANAA8AEgAUABIAEwATABQAFgAWABYAFwAWABYAFgAXABcAFwAW
ABYAGAAYABgAGAAZABoAHAAcABwAHAAdAB0AHAAcABsAGgAbABsAGgAZABsAGwAcABwA
GQAZABkAGQAbABsAGQAZABcAFwAXABcAGAAYABcAFwAZABkAGQAZABkAFwAXABcAFgAW
ABYAFgAUABMAEwATABIAEQARABEAEgASABEADwAOAA0ACwAKAAsACwAKAAoACAAHAAYA
BAAGAAYABgAGAAUABAAEAAMAAwACAAAAAAABAAEAAgACAAEAAAAAAAAAAgACAAMAAwAE
AAQABAAGAAcABwAHAAgACwALAAsACwANAA0ADAAMAA0ADQAOAA4ADQAMAAwADAAMAAwA
DAAMAAwADQANAAsADAAMAAwADAAMAAwADAAMAAwADAALAAsACwALAAoACAAIAAgACQAK
AAgACAAKAAsACwALAAsACQALAAwADAAMAAoACgAKAAoADQANAAwACwALAAsACwANAA0A
DQANAA0ADQANAA0ADQALAAsACwALAA0ADQANAA0ADQAMAAwADQAMAAwADAALAAwADAAM
AAwACwALAAsADAAOAA4ADQAMAAoACgAKAAsADQAOAA4ADAAMAAwADQANAAoACgAKAAoA
DAAMAAsACwAJAAkACgALAA0ADQAMAAwACwALAAsADAAKAAoACgAKAAwADAALAAsACQAJ
AAkACgALAAsACgAKAAsACwAMAA0ADQAMAAsACgALAAsADAANAAsACwAMAAwADAAMAAwA
CwANAA0ADQAOAA0ADAALAAoACgALAAwADQALAAwADAAMAA8ADwAOAA4ADgAOAA4ADwAO
AA0ADAALAAoACwANAA4ADAAMAAsADAAMAAwADAAMAAoACgAKAAsACQAIAAgACAAKAAoA
CgALAAkACQAJAAkABwAHAAcABwAHAAcABwAHAAUABwAKAA0ADwAPABAAEgARABEAEQAR
AA8ADAAKAAgABQADAAEA///9//3//f/8//7//////wAAAQADAAMAAgADAAMAAwADAAUA
BQAGAAYABQAEAAMAAgAEAAQABAAEAAIAAgADAAMABQAFAAUABQAFAAYACgAQABUAGAAb
ABoAHAAgACQAJwAsAC8AMQApAAsA3v+7/6n/pf+r/7H/qf+X/4z/h/+H/5L/oP+j/6X/
tP/H/9H/2P/f/+j/8P/2//f/+f/9//7/AAACAAQABAAEAAYABwAJAAoACQAJAAgACAAJ
AAoACwANAAwADAAMAA0ADQANAAwADAAOAA4ADgAOAA4ADgAPAA4ADQAOABAAEQAPABAA
EAAQAA8ADwAOAA0ADwAPABAAEAANAA0ADQANAA0ADQALAAsACwALAAsACwAMAAwACwAL
AAkACQAJAAkABwAFAAUABQAFAAYABwAIAAcABQAEAAMAAgABAAEAAQAAAAAA///9//v/
+//6//r/+//7//r/+v/4//f/9v/0//T/9P/0//T/9f/0//T/8//z//L/8P/w//H/8f/y
//L/7//u/+7/7v/w//D/8f/x//T/9P/0//b/9//3//f/+P/7//v/+//7//3//f/8//z/
+//7//z//P/9//z//P/8//v/+v/5//j/+v/7//v/+f/6//r/+v/6//j/+P/4//j/+P/4
//f/9//2//f/9//2//f/9v/2//b/9P/0//b/9//3//f/9//1//f/+P/4//j/9v/2//b/
9v/3//f/9v/1//X/9f/1//f/9f/1//X/9f/3//f/9//3//X/9f/1//X/9//3//f/9//1
//T/9P/1//b/9v/2//X/9f/2//f/+P/4//f/9v/2//b/9v/1//T/9v/2//b/9//2//b/
9f/y//P/9P/2//f/9P/0//T/9P/1//b/9v/3//b/9f/1//X/9f/1//T/9P/1//X/9f/2
//T/9P/0//T/9v/2//X/9f/z//P/8//0//X/9f/0//T/9v/1//X/9f/0//T/9P/0//b/
9f/1//X/9P/z//P/8v/0//T/9P/z//X/9f/1//b/9f/0//P/8v/z//P/8//z//H/8v/y
//L/8//z//L/8v/0//T/9P/1//P/8//z//P/8f/x//L/8v/y//T/8v/y//L/8v/z//P/
8v/y//L/8v/y//L/8//z//P/8//z//H/8f/x/+//7//v/+//7//v//H/9P/3//f/9//4
//z//f/9//3//f/7//j/9v/2//X/8//x/+//7f/t/+3/7P/s/+3/7f/s/+7/8f/y//T/
8//z//P/8f/x//H/8v/0//T/9P/0//L/8v/y//L/9P/0//T/9f/1//X/9f/1//X/9f/2
//r/AgAJAA4ADQAMABAAFAAYAB0AJAApACsAIQD//9T/t/+l/5//qf+z/6v/nf+S/4n/
if+Q/5j/lf+Z/6r/vf/L/9T/2//i/+j/6v/t//H/9f/4//r/+v/8//z//P/8//3///8A
AAIAAwADAAQABAAEAAQABQAEAAQABAAFAAcABwAGAAYABgAGAAYABgAHAAgACgAKAAYA
BgAHAAcABwAIAAgACAAJAAkACAAHAAcABwAIAAgACQAJAAkACQAJAAkABwAHAAcABwAH
AAcACAAIAAcABwAFAAUABQAFAAcABQAFAAUAAgACAAIAAgACAAEAAQABAAIAAQABAAEA
///+//z/+f/8//3//f/+//v/+//6//r/+v/5//j/9v/2//b/9v/2//X/9P/0//P/9f/0
//L/8v/y//H/8f/w//H/8P/w//D/8v/y//P/8//z//L/8f/y//b/9//4//r/+f/5//n/
+f/9//3//P/8//3//f/+//7/+//6//r/+v/8//z//P/8//r/+//7//n/+v/6//r/+v/6
//r/+v/6//j/+P/3//f/+v/7//v/+v/5//j/+P/4//j/+P/6//v/+f/5//n/9//1//b/
9v/2//f/+P/5//r/+f/5//j/9//5//n/+f/7//n/+f/5//n/9//3//f/9//5//n/+f/5
//f/9//3//f/+f/4//j/+f/6//r/+v/5//j/+P/4//j/+f/5//n/+v/4//j/9//2//j/
+P/4//n/+f/6//r/+P/4//j/+f/5//j/+P/4//j/+P/4//f/9//3//f/+P/5//n/+f/4
//j/9f/1//X/9v/4//j/+P/4//j/+P/3//f/9//3//f/+P/5//n/+P/4//b/9f/1//X/
+P/4//j/+P/4//f/9//3//f/9//4//j/+P/4//j/9//1//X/9f/2//j/+P/4//j/9//3
//f/9//1//b/9v/2//f/9//2//b/9v/2//b/9//5//n/+f/5//f/9//4//j/9v/4//f/
+P/6//r/+v/6//n/+P/4//f/+P/4//j/+P/2//b/9//3//n/+f/5//f/9//3//f/9//1
//X/9f/1//n//P////////8AAAIAAwAFAAUABQADAAAA/v/8//v/9//1//P/8f/z//P/
8v/y//H/8f/y//T/9f/2//b/9f/2//f/+P/5//j/+P/3//b/9//4//n/+v/4//j/+P/4
//j/+f/5//n/+//7//v/+//6//7/BAANABAAEwAUABYAGAAeACMAKAAvADUALwATAOb/
w/+t/5//of+r/6n/m/+M/4P/f/+I/5L/l/+b/6j/u//J/9L/3f/m/+z/8P/x//X/9//6
//r//f8AAAEAAgACAAMABQAGAAQABQAFAAYACAAIAAgACQAIAAgACAAJAAoACwALAAwA
CgAKAAoACgAJAAoADAAMAAoACgALAAsACQAKAAoACgANAA0ADAALAAsACwAMAAwACwAL
AAsACwALAAsACQAJAAcABwAHAAcACgAKAAkACQAHAAcABwAHAAcABQAFAAUABAAEAAQA
BAAEAAMAAwADAAQAAwADAAMAAgACAAEA/////////v/+//3//f/8//z/+//5//f/9P/1
//b/9//4//X/9P/0//P/8//y//D/8P/x//H/8v/y//H/8P/w//D/9P/0//X/9f/0//T/
9P/2//j/+f/6//z//f/9//3//f/9//3//P/8//////8AAAAA///+//7//v/8//z//P/8
//7///////3//P/8//z//P/+//7//v/+//z//P/7//v/+v/7//v/+v/6//r/+//8//v/
+v/7//v/+//7//v/+f/6//z//f/+//z//P/8//z///////7//f/9//3//f//////////
/////////////////////////////////////f/8//z//f8AAAAAAAD///7//v/+//7/
////////AAACAAIAAQAAAP7//v/+//////8AAAAA/v/+//7///////7//v/+//7//v/+
//3//f/9//3//v///wEAAQAAAAAA////////AAD+//7//v/+/wAAAAD//////f/9//3/
/v///////v/+//7//f/9//3//v/+//7//v8AAP////////3//f/+//7//v/+//7//f//
//////8AAP7//v/+//7////////////9//7//v/+/wEAAQAAAAAA/v/+//7/////////
//////////8AAAAA/v/+//7//v/+//7///////7//v/+//7//v/+///////////////9
//3//f/9//3//f/9//3//f///wIAAwADAAMABAAHAAkACgALAAkABwAEAAIAAgABAP//
/f/7//n/+f/5//b/9v/3//f/+v/8////AAD+//3//f/9/////////wAAAAAAAAAAAAD+
//7//v/+////AAABAAMAAQABAAEAAQD//wEABAAIAA4AEwAYABsAGgAaAB4AJAArADIA
NwA5AC8ACwDa/7f/pf+f/6X/rf+n/5P/hv9//33/iP+Y/53/pf+2/8f/0//a/+H/6P/w
//b/+f/9/wEABAAEAAQABgAGAAYABgAHAAkACgAMAA0ADQAOAAwADAAMAA0AEAAQABAA
EQAPAA8ADgAOAA8AEAARABIAEQASABQAFAASABIAEwATABMAFAAUABQAEwATABIAEQAT
ABMAFAAUABMAEwATABMAEQARAA8ADwAQABEAEgATABIAEgARABEAEQARABEAEQARAA8A
DwAPAA4ADgAOAA4ADgANAA0ADQAMAAsACwALAAwADAALAAkACQAJAAgACAAFAAUABAAE
AAYABQAEAAIAAAAAAAAAAAD///7//v/9//7//v/9//7//v/9//3//P/9//z//P/8//z/
/P/9//3/AAAAAAAAAgACAAMABAAGAAcABwAHAAcACwALAAoACgAJAAkACgAKAAoACgAL
AAwACgAKAAoACgAIAAkACQAHAAcACAAJAAoACAAIAAgACAAIAAgABwAHAAgACQAJAAgA
BQAEAAQABAAGAAYACAAJAAcABwAHAAUABQAGAAYABgAGAAYABgAGAAUABQAEAAMABAAF
AAYACQAIAAcABgAFAAUABQAFAAUABQAFAAUABQAFAAUABQAFAAcABgAGAAcABgAGAAYA
BQAEAAQABAAEAAUABQAFAAYABAAEAAMAAgAEAAQABAAFAAMABAAEAAIAAgACAAMAAwAC
AAIAAgACAAIAAgABAAEAAQABAAIAAwADAAMAAgACAAEAAQABAAIAAgACAAIAAgAAAAAA
/////wEAAQABAAIAAQABAAAAAAACAAEAAQABAAIAAgACAAIAAgABAAEAAQADAAMABAAE
AAIAAgACAAEAAQABAAEAAgACAAIAAgACAAEAAQABAAEAAQACAAIAAgABAAEAAAAAAAAA
AAAAAAEAAQABAAEAAQD/////AAAAAAIAAgADAAQAAwACAAEAAAAAAAEAAQAAAAIAAgAC
AAIAAgADAAMAAwADAAMAAQABAP//////////////////AQAEAAcABwAHAAgACgALAAsA
DAANAAwACgAGAAQAAwABAP///f/7//v/+//6//r/+//5//r//P///wIAAgABAAEAAQAB
AAEAAQAAAAAAAAAAAAIAAgACAAIAAgACAAIAAgABAAEAAQABAAEAAwABAAIABgAMABUA
GgAbABwAHAAgACQAKQAsADEANQAzABcA6P/F/7P/qf+t/7n/uf+n/5z/lf+R/5j/ov+h
/6P/sP/D/9P/3v/l/+7/9P/4//n//f8BAAQABgAIAAoACgAKAAgACQALAAwADQAPABAA
EgASABIAEgATABMAEgARABEAEgATABMAFAATABIAEQAQABEAEgAUABQAEgASABMAEwAV
ABYAFgAWABkAGQAYABcAFQAVABYAFgAVABUAFQAVABUAFQATABMAEwATABMAEwAUABQA
EwATABEAEQARABEAEQAPAA8ADwAQABAAEAAQABAADwAPAA8ADgANAA0ADQAMAAwACwAJ
AAkACQAIAAgABwAHAAYABgAIAAcABgAEAAQABAAEAAQABQAEAAQAAwAEAAQAAwAEAAMA
AwAEAAQAAwACAAIAAgAEAAQABQAFAAQABAAEAAYACgALAAwADgANAA0ADQANAA8ADwAO
AA4AEQARABIAEgAPAA4ADgAOABAAEAAQABAADwAPAA4ACwAMAAwADAAMAAwADAAMAAwA
DAAMAAsACwAOAA8ADwAOAAsACgAKAAoACgAKAAwADQANAA0ADQALAAkACgAKAAoACgAK
AAoACgANAA0ADAALAAsACwALAA0ADQANAA0ADQALAAsACwALAAsACwALAAsACQAJAAkA
CQALAAoACgALAAwADAAMAAsACgAKAAoACgALAAsACwAMAAoACgAJAAgACQAKAAsADQAN
AA4ADgAMAAsACgAKAAkACgAKAAoACgAMAAwACwALAAsACwAMAA0ACwALAAoACgAJAAkA
CQAKAAwADAAMAAwACgAKAAkACQAJAAkACQAKAAsACwAKAAoACgAJAAkACQAKAAoACgAK
AAwACwALAAsACQAJAAoACgAMAAwADAALAAkACQAJAAoACgAKAAoACgAJAAkACQAJAAcA
CAAIAAgACwALAAoACgAIAAYACAAKAAoACgAKAAkACQAIAAgACAAIAAgACAAJAAkACQAJ
AAkABwAHAAcABwAHAAcABwAIAAkADAAQABMAEwATABQAFAAVABUAFQASAA8ACwAIAAUA
AwAAAP3//v/9//7///8AAAAAAQABAAQABgAJAAoACQAHAAYABQAHAAcABwAIAAgACAAI
AAgABgAGAAYABgAIAAgACAAJAAcABwAHAAcACQALAA4AEgAYAB0AIAAhACAAIgAoAC4A
NQA6AD0APQAtAAcA3v/D/7f/s/+9/8X/vf+p/5z/lf+V/6L/qP+p/7H/xP/V/93/5v/t
//L/+v8AAAEABQAJAAwADAAOABAAEAAQABIAEwAVABYAGAAZABkAGgAZABgAFwAXABgA
GAAYABkAGAAXABUAFAAUABQAFAAUABIAEgATABIAEAAQABEAEQAPABAAEAAQABAADwAN
AAsACwALAAwADAALAAsACwALAAsACwAJAAkACwALAAsACwAJAAgABgAFAAMAAwADAAMA
AQD////////8//z//P/8//v/+f/4//f/9P/z//P/8//0//T/8//x//H/8f/w//D/7f/t
/+z/7P/u/+3/7P/q/+r/6v/q/+r/6//q/+r/6f/p/+j/5v/m/+X/5f/m/+b/5v/m/+f/
6P/o/+j/6f/p/+z/7P/s/+7/7v/v//D/8v/z//P/8//z//f/9//2//b/9f/1//b/9v/3
//b/9v/2//b/9v/2//b/9P/1//X/8//0//T/9P/0//L/8v/y//L/9P/0//P/8//y//P/
8//y//P/8v/y//L/8v/y//T/9f/0//P/8v/v//H/8v/y//L/8v/y//L/8v/z//P/8v/x
//P/8//z//X/8//z//P/8//z//P/8//z//P/8//z//P/9f/1//X/9f/3//b/9v/3//f/
9v/1//P/9P/0//T/9P/1//X/9f/2//T/9P/z//L/9P/0//T/9f/z//T/9P/y//T/9P/1
//X/9v/2//b/9v/0//T/8//z//X/9f/2//f/9f/1//T/9P/1//X/9f/2//b/9v/2//b/
9P/0//P/8//1//X/9f/2//X/9f/0//T/9v/1//X/9f/0//T/9P/0//T/8//z//P/9P/1
//f/+P/2//b/9v/1//X/9f/1//b/9v/2//b/9v/1//X/9f/1//f/+P/4//j/9//3//b/
9v/4//j/+P/4//b/9v/2//b/9//3//b/9v/4//j/+P/4//f/9//3//f/+f/3//f/9//5
//n/+f/5//v/+//9/wAABAAFAAYACAAGAAUAAwABAP//+//2//L/7v/t/+v/6f/p/+n/
6//t/+3/7v/w//H/8P/y//X/9v/2//X/9f/1//X/9f/1//b/9v/2//b/9v/4//j/+P/4
//b/9v/2//f/+f/5//n/+f/7//v/+v/8/wIACwAQABMAFAAWABgAHgAjACgALQAxAC0A
DwDe/7n/o/+Z/5//p/+j/5H/gv99/3v/hv+U/5f/m/+q/7v/yf/S/9v/5P/s/+7/8f/1
//f/+P/6//7/AAAAAAAAAAABAAMABAACAAMAAwAEAAYABgAGAAcABgAGAAYABwAHAAcA
BgAGAAgACAAIAAgABwAIAAoACgAJAAoADAANAAwADAALAAoACwALAAoACQALAAsADAAM
AAkACQAJAAkACwALAAkACQAHAAcABwAHAAgACAAHAAcABwAHAAcABwAHAAUABQAFAAYA
BgAGAAYABAADAAMAAwACAAEAAQABAAAAAAD///3/+//7//r/+v/6//v/+//8//v/+f/3
//T/9v/2//b/9v/1//T/9P/z//P/8v/w//D/8f/x//L/8v/x//D/8P/w//L/8v/z//P/
9P/0//T/9v/4//n/+v/8//////////////////7//v8BAAEAAgACAAEAAAAAAAAA/v/+
//7//v8AAAEAAQD///z//P/8//z//f/+////AAD+//7//f/9//z//f/9//z//P/8//3/
/v/8//z//v////3//f/9//v/+//8//z//P/8//z//P/8//3//f/8//v/+//7//v//f//
//////////3//f/9//3//f/9//3//f/9//3//f/9//3//P/8//3//v/+//7//f/+//7/
/v/+//7//f/8//z//f/+//7//v/8//z//P/9//3//v/+//z//P/8//3//f/6//r/+v/6
//v//P/8//3/+//7//z//f/9//3//P/8//v/+//7//z//P/8//z//P/+//7//f/9//v/
+//7//z//f/9//z//P/+//3//f/9//z//P/8//z//v/9//3//f/7//v//P/8//7//v/+
//3/+//7//v//P/6//r/+v/6//r/+//8//3/+//8//z//P///////v/+//7//v/+////
/f/9//3//f/8//3///8AAP7//P/9//7//v/+//7//v/+//7//v/+//7//v/+//7/AAAB
AAEAAAD+//7//v/+/wAAAQABAAEA//////3//f/9//3//f/9/////////wEABAAHAAcA
BwAGAAgACQAJAAkACQAHAAQAAgAAAP///f/9//v/+f/5//n/+P/4//n/+//8//7/AQAB
AAAA/v/9////////////AgACAAIAAgAAAAAAAAAAAAIAAgACAAIAAQABAAEAAQABAAEA
AQAEAAgADgATABoAGwAaABwAHgAiACkAMAAzADUAMQAVAOT/v/+p/5//o/+t/6n/l/+I
/4P/gf+M/5r/n/+j/7L/xf/R/9j/3//m/+7/9v/5//3/AQAEAAYABwAIAAcABgAIAAkA
CwAMAAoACwALAAwADgAOAA4ADwASABIAEgATABEAEQAQABAAEAAQABAAEAARABIAFAAU
ABIAEgATABMAFAAWABcAGAAYABcAFQATABUAFQAWABYAEwATABMAEwATABMAEQARABIA
EwAUABUAFQAUABIAEQARABEAEQARABMAEQARABEADgAOAA4ADgAPAA8AEAARAA8ADQAM
AAsACgAKAAkABwAJAAkACAAIAAcABwAGAAYABgAFAAQAAgAAAAAAAAAAAAAAAAABAAEA
AQAAAP7//v/9//3//v/+//7//v///wAA///+//7//f///wAAAQAEAAUABQAFAAYABwAH
AAcABwALAAsACgAKAAsACwAMAAwADQAMAAwADAAKAAoACgAKAAgACQAJAAcABwAIAAkA
CgAIAAgACAAIAAgACAAHAAcABgAHAAcABgAFAAQABAAEAAUABgAJAAsACgAJAAgABQAH
AAgACAAIAAgACAAIAAgACQAJAAgABwAJAAkACQALAAoACQAIAAcACQAJAAkACQAJAAkA
CQAJAAcABwAHAAcACAAIAAkACwALAAoACQAHAAcACAAJAAoACQAJAAkACgAIAAgABwAG
AAgACAAIAAkABwAIAAgABgAIAAgACQAJAAgACAAIAAgABgAGAAUABQAHAAcACAAJAAcA
BwAGAAYABwAHAAcACAAIAAgACAAIAAYABgAFAAUABwAHAAcACAAIAAcABQAEAAUABQAG
AAcACAAIAAgACAAHAAUABAADAAQABQAHAAgABwAGAAUAAwAEAAUABgAIAAYABgAGAAYA
BQAFAAUABQAFAAYABgAGAAUABQAEAAQABgAGAAYABwAFAAUABQAFAAMAAwAEAAQABgAI
AAcABgAEAAQABAAEAAQABAAFAAUABAAEAAQABAAEAAQABQAFAAcABwAHAAUAAwADAAMA
AwADAAMAAwADAAUACAALAAsACQAKAAwADQAQABEAEgARAA4ADAAKAAkABwAFAAMAAQD/
/////v/+//3//f/+/wAABAAGAAcABwAFAAUABQAFAAUABgAGAAYABgAGAAYABgAEAAQA
BAAEAAYABwAHAAcABQAFAAUABQAGAAoAEAAXABoAHQAgACAAIAAmACkALgA1ADkAOQAp
AAAA0/+5/63/rf+3/73/sf+g/5f/k/+W/6L/pf+l/7D/w//T/97/5f/q//D/+P/9////
AwAIAAwADQAOAA0ADAAMAA0ADwAQABIAEwATABQAFAAUABQAFQAWABYAFgAXABcAFwAW
ABYAFgAWABYAFgAZABoAHAAcABoAGgAbABsAGwAcABwAHAAbABsAGgAZABkAGQAaABoA
GwAbABsAGwAZABkAFwAXABkAGQAZABkAGgAaABkAGQAXABcAFwAXABkAFwAXABcAFgAW
ABYAFgAWABUAFQAVABQAEwATABMAEAAQAA8ADQANAA0ADAAMAAsACwAKAAoADAALAAoA
CAAIAAgACAAIAAUABAAEAAMABAAEAAMABAAEAAMAAwACAAIAAgADAAQABAAEAAUABQAG
AAYABgAIAAoACwAMAA4ADQANAA0ADQARABEAEAAQABMAEwAUABQAEwASABIAEgATABQA
FQAWABMAEwASAA8AEQASABMAFAASABIAEgASABAAEAAPAA8AEAARABEAEAARABAAEAAQ
ABAAEAASABMAEwATABMAEQARABIAEgASABQAFAAUABQAFAATABEADwAQABEAEgAVABMA
EQATAA==
         </WaveFormData>
      </LeadData>
      <LeadData>
         <LeadByteCountTotal>10000</LeadByteCountTotal>
         <LeadTimeOffset>0</LeadTimeOffset>
         <LeadSampleCountTotal>5000</LeadSampleCountTotal>
         <LeadAmplitudeUnitsPerBit>4.88</LeadAmplitudeUnitsPerBit>
         <LeadAmplitudeUnits>��V</LeadAmplitudeUnits>
         <LeadHighLimit>2147483647</LeadHighLimit>
         <LeadLowLimit>268435456</LeadLowLimit>
         <LeadID>V2</LeadID>
         <LeadOffsetFirstSample>0</LeadOffsetFirstSample>
         <FirstSampleBaseline>0</FirstSampleBaseline>
         <LeadSampleSize>2</LeadSampleSize>
         <LeadOff>FALSE</LeadOff>
         <BaselineSway>FALSE</BaselineSway>
         <ExcessiveACNoise>FALSE</ExcessiveACNoise>
         <MuscleNoise>FALSE</MuscleNoise>
         <LeadDataCRC32>3342906094</LeadDataCRC32>
         <WaveFormData>
6v/q/+r/6v/q/+r/6v/q/+z/7P/s/+z/6v/q/+r/6v/s/+z/7P/s/+r/6v/q/+r/6v/q
/+r/6v/q/+r/6v/q/+j/6P/o/+j/6v/q/+r/6v/q/+n/6f/p/+j/6P/o/+n/7f/t/+7/
7//u//H/8f/x//L/9P/1//b/9v/4//n/+f/5//n/9//2//f/9f/y/+//7v/s/+v/6//p
/+n/6v/s/+r/6v/o/+b/5//n/+b/5f/n/+f/5//o/+f/5v/l/+T/5v/m/+b/5v/m/+f/
5//n/+X/5f/n/+n/7v/5/wYAEAAZACUANABIAGEAfACkAMsA2wDJAIQAIwDN/5D/bv9g
/1n/Sv83/yj/G/8a/zP/V/9w/4X/lv+q/7z/yP/R/9z/4f/l/+n/6//v//D/8//2//f/
+f/6//3//f/+/////v///wEAAQABAAEAAQABAAQABgAHAAgACAAHAAYABQAIAAgACgAL
AAsACwANAA0ADQANAA4ADwARABEAEgATABMAEwATABQAFwAYABkAGgAbABsAGwAcABoA
HAAcAB0AIAAhACIAIwAjACMAJgAmACYAJwAoACgAKgArACwALQAtAC4ALwAwADMANAA2
ADcAOAA5ADoAOwA9AD8AQABBAEIAQwBEAEUARABFAEYARwBJAEsATQBOAE0ATQBNAE4A
TABOAE4ATwBPAE8ATgBOAEsASwBLAEsATQBMAEsASwBIAEcARgBFAEIAQQBAAD8APAA5
ADYANQAzAC8ALAAqACgAJQAiAB4AGgAXABQAEQAQAA4ADAAKAAkABwAFAAMAAQD/////
/P/+//3//P/8//n/+P/3//b/9v/2//f/+f/3//f/+P/4//X/9f/1//X/9//3//f/9//2
//b/9v/2//b/9v/3//f/+f/5//r/+v/5//n/+f/5//v//P/9//3//P/8//z//P/+//7/
/v/+/////////wAA/v/9//3//f//////AAAAAP7//v/+//7//v/+///////9//3//f/+
//7//f/8//v/+//7//v/+//7//r/+v/6//z/+//7//r/+v/5//n/+f/3//f/9//3//n/
+f/5//j/+f/4//j/+P/4//j/+f/5//f/9//2//X/8//z//P/8//z//T/9f/3//X/9f/1
//X/9f/z//P/9P/2//b/9v/1//X/9f/1//X/9f/1//X/9f/1//X/9f/1//T/9P/0//T/
9P/0//P/8//z//P/8//0//b/9v/2//X/8//0//T/9P/z//P/9P/0//T/9P/z//P/8//y
//L/8//1//T/9P/0//T/9P/y//L/8v/y//T/9P/0//T/8v/y//L/8v/z//P/8//0//T/
9P/1//f/9f/2//f/+P/9//3//f/+//7///8AAAAAAwAFAAYABwAHAAUABAADAP///P/5
//j/+P/3//f/9f/z//T/9v/2//b/9P/y//H/8//y//H/8f/v/+//8P/w//D/8P/w//D/
8P/w//D/8P/z//P/8//x//P/8//z//b//f8KABQAIwAxAD4ATgBhAHYAmgDDAOUA6wC6
AFkA8/+q/3r/Yv9Z/0z/N/8k/xn/FP8h/0f/bv+F/5T/ov+2/8j/0//e/+n/7//x//X/
+//8//3/AAABAAMABAAHAAcACAAJAAgACQALAAsADAANAA4ADwAOABAAEQASABMAEwAT
ABMAFAAUABYAFwAXABcAGQAZABsAGwAcAB0AHQAdAB4AHwAhACEAIQAiACMAJAAlACYA
JwAnACcAKAAqACwALAAtACwALQAuAC8ALwAvADIAMgA0ADUANgA2ADYANwA4ADkAOwA8
AD0APgA9AD4AQABBAEQARQBGAEcARwBJAEoASwBKAEsATABNAFAAUQBSAFMAUgBTAFQA
VABVAFUAVQBWAFQAVgBWAFcAVQBVAFQAVABUAFUAVgBXAFUAVABTAFMAUgBRAFAATwBO
AE0ATABLAEgARQBCAEEAQQA9ADoAOAA0ADEALgAqACoAJwAkACEAHgAcABoAGAAVABMA
EQAPAA4ADQAOAAwACgAJAAgACAAJAAgABwAGAAcABgAGAAcABgAFAAUABAAEAAUABgAH
AAUABQAFAAUACAAIAAgACAAIAAgACQAJAAcABwAIAAgACwALAAsACwAJAAoACwALAAwA
DAAMAAwADgAOAA4ADgANAA0ADQAOABAADwAPAA8ADQANAA4ADgAOAA4ADgAOAA8ADgAO
AA0ADQANAA0ADgAQAA8ADgANAAsACwALAAsADQAMAAwADAAKAAkACQAIAAgABwAHAAcA
CQAJAAkACQAHAAcABwAGAAcABgAGAAYABgAGAAcABwAFAAUABAADAAQABQAGAAcABAAE
AAQABQAFAAUABQAFAAUAAwADAAQABAAEAAQAAwADAAMAAwADAAMAAwADAAMABQAFAAUA
BQAEAAQABAAEAAQABAADAAMAAwADAAMABAACAAIAAgABAAMABAAEAAQAAwADAAQABAAC
AAIAAQABAAMAAgACAAMAAwABAAEAAAACAAIAAgACAAAAAAAAAAAA/v/+//7//v8AAAAA
AAAAAP7//v/+//3//f/9//7//v/+////AQABAAAAAQACAAUABgAHAAkADAALAAwADAAO
ABEAEQARABEADQAMAAsACQAEAAEAAAD+//3//f/7//v/+//8//v/+v/6//j/9//3//b/
9f/1//X/9P/0//P/8v/y//L/8v/y//L/8v/y//P/8//z//H/8f/z//P/+P8BAA4AGgAn
ADMAQABSAGMAegCgAMcA4QDbAJwANwDZ/5r/cv9e/1P/QP8r/xr/Df8M/yX/T/9y/4P/
kv+m/7j/xP/P/9r/4//p/+3/7f/x//T/9//6//v//f/+//////8AAAEAAQABAAIAAQAC
AAMABAAFAAQABgAHAAgACQAJAAkACQAMAAwADgAPAA0ADQAPAA8AEQARABIAEwATABMA
FAAVABMAEwATABQAFwAYABkAGgAZABkAGQAaABwAHgAeAB8AHgAfACAAIQAhACEAJAAk
ACQAJQAmACYAJgAnACgAKQApACoAKwAsAC0ALgAwADEAMgAzADQANQAzADUANgA3ADgA
OQA6ADsAPgA/AEAAQQBAAEEAQgBCAEMAQwBDAEQAQgBEAEQARQBDAEMAQgBCAEMAQwBD
AEMAQgBAAD4APQA+AD0APAA7ADoAOQA4ADcANAAxAC4ALQArACcAJAAiAB4AGwAYABQA
EAANAAoABwAGAAQAAgAAAP3/+//5//f/9//1//X/8v/y//H/8P/w/+//7v/t/+z/7f/s
/+z/7f/s/+v/6//q/+v/6//r/+v/6f/p/+n/6f/q/+r/6v/q/+z/7P/t/+3/6//r/+z/
7P/t/+3/7f/t/+v/7P/t/+3/7v/u/+7/7v/u/+7/7v/u/+3/7f/t/+7/8P/v/+//7//t
/+3/7v/u/+7/7v/u/+7/7//u/+7/7f/r/+v/6//s/+z/6//q/+n/6f/p/+n/6f/p/+j/
6P/o/+r/6f/p/+j/5v/l/+X/5f/n/+f/5//n/+X/5f/l/+T/5f/k/+T/5P/i/+L/4//j
/+P/4//i/+H/4//j/+P/4//g/+D/4P/h/+H/4f/h/+H/4f/f/9//4P/g/+D/4P/f/+H/
4f/h/+H/4P/f/97/3f/f/9//3//f/+D/4P/g/+D/3v/e/93/3f/f/9//3//g/97/3v/e
/93/3f/e/97/3v/f/9//4P/g/9//3v/c/9v/3P/c/93/3//d/97/3P/c/9z/3P/c/9z/
3P/c/9z/3P/c/9z/3P/c/9z/3P/d/93/3f/e/9z/3P/d/9//3//g/+H/4v/l/+X/5f/m
/+j/6f/q/+r/7P/t/+3/7f/t/+v/6v/p/+f/5P/h/+D/3v/d/93/2//b/9z/3v/e/+D/
3v/c/9v/2f/Y/9f/1//Z/9n/2v/a/9j/2P/Y/9j/2v/a/9r/2v/b/9v/2//Z/9n/1//Z
/+D/6//4/wYAEQAZACgAPABPAGgAkAC3AM0AvwCAACEAx/+K/2b/WP9P/0L/L/8i/xX/
EP8n/0f/YP91/4b/mP+s/7j/w//O/9X/1f/X/93/4f/k/+f/6P/p/+v/7P/t/+3/7v/v
//D/8f/z//P/8//z//P/8//0//b/9//4//n/+f/5//n/+v/6//z//f//////AQABAP//
//8AAAEAAwADAAQABQAHAAcABwAIAAcACAAJAAoACwALAAsADAAMAA4ADgAPABAAEQAS
ABMAEwATABYAFgAWABcAGAAYABwAHQAeAB8AHQAeAB8AIAAjACQAJgAnACgAKQAqACsA
KwAtAC4ALwAyADMANAA1ADYANwA4ADkAPAA9AD4APgA/AD8APwBAAD8AQAA/AD8AQQBB
AEAAQAA9AD0APQA9AD0APAA7ADsAOgA5ADgANwA0ADMAMgAxADAALQAqACkAJwAjACAA
HgAaABcAFAAQABAADQAKAAcABAACAAAA/v/7//n/9//1//P/8f/x/+7/7v/t/+z/7P/t
/+z/6//q/+n/6P/o/+n/6f/p/+r/6v/p/+n/6f/p/+n/6f/p/+n/6P/o/+j/6P/o/+j/
6f/p/+v/6//s/+z/6//r/+v/6//t/+7/7//v/+7/7v/u/+7/7P/s/+z/7P/v/+//7//w
//D/7//v/+//7//v//D/8P/w//D/8P/w/+//7v/u/+3/7//v/+//8P/v/+3/6//p/+v/
6//r/+v/7f/s/+z/7P/q/+n/6f/o/+r/6f/p/+n/5//n/+f/5//p/+n/6f/o/+f/5v/m
/+b/5P/k/+X/5f/n/+f/5v/l/+X/5f/l/+X/5P/k/+T/5f/l/+X/5f/l/+P/4f/h/+L/
5P/k/+T/4//j/+P/4//j/+P/4//j/+P/4//j/+P/4//i/+L/4v/i/+T/5P/j/+P/4f/h
/+H/4v/i/+L/4v/h/+H/4v/i/+L/4f/h/+L/4v/k/+T/4//j/+H/4P/g/+H/3//h/+H/
4v/i/+L/4v/i/+L/4v/i/+L/4v/i/+L/4v/g/+D/4P/g/+L/4v/h/+H/4f/i/+L/4v/h
/+P/4//k/+f/6P/r/+v/6//s/+7/7//w//D/8v/z//X/9f/1//P/8P/v/+3/6v/p/+j/
5v/l/+P/4f/h/+L/5P/k/+T/4v/i/+H/4f/g/93/3f/d/93/4P/g/+D/4P/e/97/3v/e
/97/3v/f/9//4P/f/+D/4f/h/+T/7f/6/wYAEQAdACwAPABRAGgAigC3ANUA0wCgAEEA
4/+c/3D/WP9P/0T/M/8k/xf/EP8f/z//YP91/4b/mP+s/7r/x//S/9n/2//f/+P/5f/o
/+v/8P/x//P/9P/1//X/9v/3//j/+f/7//v/+//7//v/+//6//z//f/+/wEAAQABAAEA
AAAAAAIAAwADAAMABQAFAAcABwAIAAkACQAJAAoACwANAA0ADQAOAA8AEAARABIAEwAT
ABMAFAAUABYAFgAXABYAFwAYABkAGwAbAB4AHgAeAB8AIAAgACAAIQAiACMAJQAmACcA
KAAnACgAKgArAC4ALwAwADEAMQAzADQANQA2ADcAOAA5ADoAOwA8AD0APAA9AD4APgBA
AEEAQgBEAEMARABDAEMARQBFAEQARABDAEMAQwBDAEEAQAA/AD8AQAA/AD4APQA6ADkA
OAA3ADYAMwAwAC8ALQApACYAJAAgAB0AGgAWABUAEwARAA8ACgAIAAYABAABAP///f/7
//v/+f/5//b/9P/z//L/8v/z//L/8f/w/+//7v/u/+//7//v//D/8P/t/+3/7f/t/+3/
7f/t/+3/8P/w//D/8P/w//D/8f/x//H/8f/y//L/9f/1//X/9f/z//T/9f/1//b/9v/2
//b/9v/2//b/9v/3//f/9//4//j/9//3//f/9//3//j/+P/6//r/+v/6//f/9v/2//X/
9f/1//X/9v/4//f/9v/1//P/8//z//P/9f/0//T/9P/y//H/8f/w//L/8f/x//H/8f/x
//H/8f/x//H/8f/w//H/8P/w//D/7v/u/+//7//v/+//7v/t/+3/7f/t/+3/7P/s/+z/
7f/t/+3/7f/t/+3/6//r/+z/7P/s/+z/6//r/+v/6//r/+n/6f/p/+n/6//r/+v/6//q
/+r/6v/q/+z/7P/r/+v/6//r/+v/7P/q/+r/6v/p/+n/6v/q/+r/6f/p/+r/6v/q/+r/
6f/p/+v/6v/q/+v/6f/o/+j/6P/o/+j/6v/q/+r/6v/o/+j/6P/o/+r/6v/q/+r/6f/p
/+n/6v/q/+r/6//t/+v/7P/t/+7/8f/x//H/8v/1//f/+f/6//z//f/9//3//f/7//r/
+f/1//L/7//u/+r/6f/p/+f/6P/q/+3/7v/s/+r/6P/n/+n/6P/n/+f/5f/l/+b/5v/m
/+b/5v/m/+j/6P/o/+j/5//n/+f/5f/n/+n/6//w//n/BAAUAB0AKQA4AEoAWwB0AJ4A
yQDhANcAlAArAM3/jv9m/1T/Tf8+/yX/Fv8L/wr/If9L/27/g/+Q/6L/tP/A/8v/1v/d
/+P/5f/r/+//8P/z//T/9f/3//j/+//7//z//f/+////AQABAAEAAQABAAEAAgAEAAUA
BgAFAAUABQAFAAcACAALAA0ACwALAA0ADQAPAA8AEAARABMAEwAUABUAFQAVABUAFgAX
ABgAGQAaABsAGwAbABwAHAAeAB4AHwAiACMAJAAlACMAIwAmACYAKAApACoAKgAsAC0A
LgAvAC8AMAAxADIAMwA0ADYANwA2ADcAOAA5ADsAPQA+AD8AQABBAEIAQwBCAEMARABF
AEgASQBKAEoASQBJAEkASgBKAEwATABNAE0ATQBMAEwASQBJAEkASQBLAEoASQBJAEYA
RQBEAEMARABDAEIAQQBAAD0AOgA5ADUAMQAuACwAKwApACcAJAAgAB0AGgAXABYAFAAS
ABAADQALAAkABwAHAAUABQACAAIAAQAAAAAA///+//3//P/9//z//P/9//z/+//7//r/
+f/5//n/+f/7//v/+//7//r/+v/6//r//P/8//3//f/9//3//v/+//3//f/9//3///8A
AAEAAQABAAAA///+/wAAAAAAAAAA////////AAACAAEAAQABAP////8AAAAA/v/+//7/
/v////7//v/9//3//f/9//7//P/7//r/+f/5//n/+f/5//f/9v/2//b/+P/3//f/9v/2
//X/9f/1//P/8//z//P/9f/1//X/9P/z//L/8v/y//L/8v/z//P/8f/x//D/7//v/+//
7//v//D/8P/w//H/7//v/+//7//x/+//7//w/+7/7v/u/+3/7f/t/+3/7f/v/+//7//v
/+3/7f/t/+3/7v/u/+7/7v/u/+7/7f/t/+3/7f/t/+7/7v/u/+7/7f/r/+z/7P/s/+3/
7f/u/+7/7P/s/+v/6//t/+z/7P/t/+3/7f/t/+7/7P/s/+z/7P/s/+z/7P/s/+z/7P/s
/+z/6v/q/+r/6v/s/+v/6//r/+r/6v/q/+v/7//v//D/8f/y//X/9f/1//b/+P/5//r/
/P/+///////9//3/+//6//v/+f/2//P/8P/u/+3/7f/r/+v/7P/u//D/8P/u/+z/6v/p
/+f/5f/l/+X/5f/m/+b/5v/m/+b/5v/m/+b/5v/m/+f/5//n/+f/5//l/+f/7P/3/wQA
EgAbACUANABEAFMAagCQALkA2QDdAKYAQwDj/6D/dv9g/1n/TP83/yb/G/8S/yP/Rf9k
/3v/iv+c/7L/wP/L/9b/3f/h/+P/5//r/+7/8f/2//f/+f/6//r/+f/5//n/+//9/wAA
AQABAAEAAQABAAAAAgADAAQABwAHAAcABwAHAAYABwAHAAkACQALAAsACwALAAwADQAP
AA8AEAARABMAEwATABQAEwAUABUAFgAXABcAFwAYABgAGgAaABsAHAAdAB4AHwAfAB8A
IgAiACAAIQAiACIAJgAnACgAKQApACoAKwAsAC0ALgAwADEANAA1ADYANwA1ADcAOAA5
ADoAOwA8AD0AQABBAEIAQwBEAEUARgBGAEcARwBHAEgASABKAEoASwBNAE0ATABMAEkA
SQBJAEkASwBKAEkASQBIAEcARgBFAEQAQwBCAEEAQAA9ADoAOQA3ADMAMAAuACwAKQAm
ACIAIAAdABoAFwAUABIAEAAOAAsACQAHAAUAAwABAAEA/v/+//3//P/8//v/+v/5//j/
9//2//b/9//3//f/+P/4//f/9//3//f/9//3//f/9//4//j/+P/4//j/+P/5//n/+f/5
//r/+v/7//v/+//7//v//P/9//3//v/+//7//v/+//7//v/+/////////wAA/v/9//3/
/f//////AAAAAAAAAAAAAAAA/f/8//z/+//9//3//f/+//z/+//6//n/+//7//v/+//7
//r/+v/6//j/9//3//b/+P/3//f/9//3//f/9//3//f/9//3//b/9f/0//T/9P/y//L/
8//z//X/9f/0//P/8f/x//H/8f/w//D/8P/x//H/8f/x//H/8f/v/+//8P/y//L/8v/x
//H/8f/x//H/7//v/+//7//v/+//7//v/+7/7v/u/+7/8P/w/+//7//t/+3/7f/u/+7/
7v/u/+3/7//w//D/8P/t/+v/7P/u/+7/7v/u/+z/7P/s/+z/7P/s/+z/7P/u/+7/7v/u
/+v/6//r/+z/7v/u/+//8f/z//T/9f/2//n/+f/5//r/+v/7//z//P/8//3//f/9//z/
+f/3//X/8//w/+3/7P/r/+v/7P/r/+3/7v/w//D/7//s/+n/5//p/+j/5//n/+n/6f/q
/+r/6f/o/+f/5v/n/+j/6f/q/+n/6f/p/+f/6f/p/+3/9v///woAFgAhACsAPABQAGUA
ggCqAM8A3QDFAHoAFwDF/47/cP9k/1v/Sv85/yj/G/8e/z3/X/92/4v/nP+u/77/yv/T
/9z/4//l/+n/7f/x//T/9//5//n/+v/6//3//f/+/////v///wEAAQABAAEAAQABAAQA
BgAHAAgABwAHAAcABwAKAAoADAANAAwACwAMAAsADQANAA4ADwARABEAEgATABEAEQAR
ABIAFQAWABcAGAAXABcAFwAYABgAGgAaABsAHgAfACAAIQAfAB8AIgAiACQAJQAmACYA
KAApACoAKwArACwALQAuAC8AMAAyADMAMgAzADQANQA3ADkAOgA7ADwAPQA+AD8AQABB
AEIAQwBEAEUARgBGAEcARwBHAEgASABKAEoASwBLAEsASgBKAEkASQBJAEkASQBIAEcA
RwBGAEUARABDAEIAQQBAAD8APgA7ADgANwA1ADEALgAsACwAKQAmACIAHgAbABgAFQAS
ABAADgAMAAkABwAFAAMAAQD//////P/+//3//P/8//n/+P/3//b/9//2//b/9//1//X/
9v/2//X/9f/1//X/9f/1//X/9f/2//b/9v/2//j/+P/5//n/9//3//j/+P/5//n/+f/5
//n/+v/7//v/+v/6//r/+v/8//z//P/8//v/+//7//z//P/7//v/+//7//v//P/8//r/
+v/6//r/+v/6//v/+//5//n/+f/6//r/+f/4//f/+f/5//n/+f/3//b/9v/2//b/9f/1
//T/9v/1//X/9f/1//X/9f/1//X/9f/1//T/8//y//L/8v/y//L/8//z//H/8f/w/+//
7//v/+//7//w//D/8P/x/+//7//v/+//8f/v/+//8P/u/+7/7v/t/+//7//v/+//8f/x
//H/8f/v/+//7//v/+7/7v/u/+7/7v/u/+3/7f/t/+3/7f/u//D/8P/w/+//7v/u/+3/
7P/v/+//8P/w/+7/7v/u/+7/7v/u/+7/7v/u/+7/7v/u/+z/7P/s/+z/7P/t/+7/8P/w
//D/8f/z//X/9v/3//j//f/9//3//v/9//3//f/8//z//f/9//3/+v/3//X/8//z//D/
7f/s/+v/6//s/+v/6//s/+7/7v/u/+z/6v/p/+n/6P/n/+f/5//n/+j/6P/q/+r/6v/q
/+j/6P/o/+j/6f/p/+n/5//p/+n/6f/s//X/BAASAB0AKQA4AEYAWQBwAJQAvwDdAN0A
pAA/AN3/mv9u/1j/T/9A/yv/Gv8P/wz/I/9J/2r/f/+O/6D/sv/A/8v/2P/f/+H/5f/p
/+v/7v/z//b/9//5//r/+f/5//r/+//8//3//////wEAAQABAAEAAAACAAMABAAHAAcA
BwAHAAYABgAIAAkACQAJAAsACwANAA0ADgAPAA8ADwAQABEAEwATABMAFAAVABYAFwAY
ABkAGQAZABoAGgAcABwAHQAcAB0AHgAfACEAIQAkACQAJAAlACYAJgAmACcAKAApACsA
LAAtAC4ALQAuADAAMQA0ADUANgA3ADcAOQA6ADsAOgA7ADwAPQA+AD8AQABBAEAAQQBC
AEIARABFAEYASABGAEgASABJAEcARwBGAEYARQBFAEUARQBDAEIAQQBBAEEAQQBBAEEA
QAA/AD4APQA6ADcANAAzADMALwAsACoAJgAjACAAHAAcABkAFgATABAADgAMAAoACQAH
AAUAAwADAAEAAQD+//3/+//5//j/+f/4//f/9v/3//b/9v/3//X/9f/2//b/9f/1//X/
9f/1//X/9f/1//j/+P/4//j/9v/2//f/9//3//f/+P/4//v/+//7//v/+f/6//v/+//8
//z//P/8//z//P/8//z//f/9//3//v/+//3//f/9//3//f/+//7//v/+//7//v/9//z/
/P/7//v/+//7//z//P/7//r/+f/5//n/+f/5//n/+P/4//j/+P/3//f/9v/2//X/9f/1
//X/9f/1//X/8//z//P/8v/z//L/8v/y//L/8v/z//P/8//z//L/8f/x//H/8f/x//D/
8P/w//H/8f/x//H/8f/x/+//7//w/+7/7v/u/+3/7//v/+//7//t/+3/7f/t/+7/7//w
//H/7v/u/+7/7v/u/+7/7f/t/+//7//v//D/7v/u/+7/7f/v//D/8P/w/+3/7f/u/+7/
7v/u/+3/7f/v/+7/7v/v/+//7f/v//D/7v/u/+7/7v/u/+7/7v/u/+7/7v/u/+7/8P/w
//D/8P/u/+7/7v/u/+7/7v/u/+7/7v/t/+3/7f/u/+7/7v/v//P/8//0//X/9v/5//n/
+f/8//7///8AAP7/AAABAAEAAwADAAEAAAD///3/+v/3//P/8P/u/+3/7P/t/+//8v/w
//D/7v/s/+3/7f/s/+v/6//r/+v/7P/q/+r/6v/q/+z/7P/s/+z/6v/r/+v/6//p/+n/
6//t//L/+/8IABQAHwApADoASABZAHAAlAC7ANkA2wCkAEEA3/+e/3D/WP9P/0D/Kf8Y
/wv/Bv8d/0X/aP9//5D/oP+y/77/yf/W/9//4//n/+3/8f/0//X/+P/5//v//P/9//3/
/v////7///8BAAEAAwADAAMAAwAGAAgACQAKAAoACQAIAAcACgAKAAwADQANAA0ADwAP
AA0ADQAOAA8AEgATABUAFwAVABUAFQAWABkAGgAbABwAGwAbABsAHAAcAB4AHgAfACIA
IwAkACUAIwAjACYAJgAmACcAKAAoACoAKwAsAC0ALQAuAC8AMAAxADIANAA1ADQANQA2
ADcANwA5ADoAOwA+AD8AQABBAEAAQQBCAEMARgBHAEgASABIAEcARgBGAEgASgBKAEsA
SQBJAEgASABHAEcARwBHAEkASABHAEcARABDAEIAQQBCAEEAQAA/AD4AOwA4ADcANQAx
AC4ALAAsACkAJgAiAB4AGwAYABUAEwASABEAEAAOAAsACAAFAAMAAQABAP7//v/9//z/
/P/7//r/+f/4//f/9v/2//f/9f/1//b/9v/1//X/9f/1//f/9//3//f/9v/2//b/9v/4
//j/+f/5//n/+f/6//r/+//7//v/+//7//z//f/9//3//P/7//r//P/8//z//P/7//v/
+//8//z/+//7//v//f/9//7//v/9//z/+//6//v/+v/6//n/+f/5//n/+v/6//n/+P/3
//f/9//3//f/9//2//b/9v/2//X/9f/0//T/8//z//P/8f/x//H/8f/x//H/8f/w//H/
8P/w//D/8P/w//H/8f/x//H/8P/v/+//7//v/+//8P/w//D/8f/w/+//7v/t/+//7f/t
/+7/7v/u/+7/7f/r/+v/6//r/+3/7f/t/+3/6//r/+v/6//s/+z/7P/s/+r/6v/p/+n/
6f/p/+n/6v/q/+r/6v/p/+f/6P/o/+j/6P/p/+v/7P/q/+r/6f/p/+n/6P/o/+n/6//r
/+v/6v/o/+j/6P/o/+r/6v/q/+r/6P/o/+j/6P/o/+j/6P/o/+r/6v/p/+n/6P/o/+f/
5v/p/+v/6//s/+3/7v/x//H/8f/y//T/9f/4//j/+v/7//v/+//7//n/+v/5//f/9P/w
/+7/6//p/+n/5//n/+j/7P/s/+z/6v/m/+X/5f/k/+T/5f/m/+f/5v/m/+b/5v/l/+T/
4//i/+P/5P/m/+f/5f/j/+P/4//l/+j/8f/+/wgAEwAfACgAOABLAFwAeACjAMsA3QDA
AG8ABQC0/4L/ZP9V/07/Pf8o/xn/DP8T/zH/Vv9x/4L/lP+m/7j/w//M/9X/3f/h/+P/
5//s/+//8P/x//P/9P/3//f/+P/5//r/+//9//3//f/9//3//f8AAAIAAwAEAAMAAwAD
AAMABAAEAAYABwAHAAcACQAJAAkACQAKAAsADQANAA4ADwARABEAEQASABEAEgATABQA
FwAXABcAGAAWABgAGAAZABoAGwAcAB0AHQAdACAAIAAgACEAIgAiACQAJQAmACcAJwAo
ACkAKgArACwALgAvAC4ALwAwADEAMQAzADQANQA2ADcAOAA5ADgAOQA6ADsAPgA/AEAA
QABBAEEAQQBCAEAAQgBCAEMARQBFAEQARABBAEEAQQBBAEEAQAA/AD8APgA9ADwAOwA8
ADsAOgA5ADoANwA0ADMAMwAvACwAKgAqACcAJAAgAB4AGwAYABUAEgAQAA4ADAALAAkA
BwAFAAEA//////z//v/9//z//P/5//j/9//2//X/9P/0//X/9f/1//b/9v/z//P/8//z
//X/9f/1//X/9v/2//b/9v/2//b/9//3//n/+f/6//r/+f/5//n/+f/7//z//f/9//7/
/P/8/w==
         </WaveFormData>
      </LeadData>
      <LeadData>
         <LeadByteCountTotal>10000</LeadByteCountTotal>
         <LeadTimeOffset>0</LeadTimeOffset>
         <LeadSampleCountTotal>5000</LeadSampleCountTotal>
         <LeadAmplitudeUnitsPerBit>4.88</LeadAmplitudeUnitsPerBit>
         <LeadAmplitudeUnits>��V</LeadAmplitudeUnits>
         <LeadHighLimit>2147483647</LeadHighLimit>
         <LeadLowLimit>268435456</LeadLowLimit>
         <LeadID>V3</LeadID>
         <LeadOffsetFirstSample>0</LeadOffsetFirstSample>
         <FirstSampleBaseline>0</FirstSampleBaseline>
         <LeadSampleSize>2</LeadSampleSize>
         <LeadOff>FALSE</LeadOff>
         <BaselineSway>FALSE</BaselineSway>
         <ExcessiveACNoise>FALSE</ExcessiveACNoise>
         <MuscleNoise>FALSE</MuscleNoise>
         <LeadDataCRC32>2910420968</LeadDataCRC32>
         <WaveFormData>
5P/k/+T/5P/m/+b/5v/m/+j/6P/o/+j/5v/m/+b/5v/m/+b/5v/m/+j/6P/o/+j/5//m
/+X/5P/m/+b/5v/m/+T/5P/k/+T/5v/m/+b/5v/l/+X/5f/l/+X/5f/l/+b/5//n/+n/
6v/p/+v/7P/s/+z/7//w//H/8f/1//f/9//3//f/9//1//b/9f/y//D/7//u/+z/7P/p
/+f/5//p/+z/7P/o/+b/4//i/+H/4f/h/+H/4v/i/+D/4P/f/9//4f/h/+H/4f/i/+L/
4v/i/+H/4f/j/+T/6P/w//z/BAAPAB0AKwA2AD4ATgBtAJEAowClAI8AagBCACcAFwAL
AAEA8f/f/8n/p/+H/3//kf+j/6r/pv+u/77/yP/P/9f/3v/h/+T/5//r/+z/7f/v/+//
7//w//D/8P/w//D/8P/x//L/8v/v/+//7//v//D/8f/y//P/8//z//P/8//z//T/9f/2
//r/+//7//z/+v/7//v//P8AAAEAAQACAAEAAgACAAMABAAEAAYABgAJAAkACQAKAAoA
CwALAAsADQAOAA8AEAARABIAEgATABQAFQAWABcAGQAbAB4AIAAfACAAIQAiACYAKAAp
ACoALAAtAC4AMAAxADIANQA3ADoAPAA9AD4APQA/AEAAQwBEAEcASQBMAEsATABNAE0A
TwBQAFEAUQBSAFIAUgBSAFMAUwBTAFMAUwBTAFMAUwBRAFEATwBOAEsASgBIAEcARQBC
AD8AOwA1ADIALwAtACoAJwAkACAAGwAZABUAEgAPAA0ACwAJAAkABgAFAAMAAgAAAP//
/f/9//3//f/8//n/+P/4//f/+f/3//b/9f/3//f/9//3//b/9f/0//P/9P/0//T/9P/y
//T/9v/0//b/9v/2//b/+P/5//r/+//6//n/+P/2//j/+P/4//n/+v/7//v/+//7//v/
+//7//v/+//8//z/+v/6//n/+f/6//v//P/+//7//v/8//z//v/+//3//f/+//7//f/9
//r/+v/6//n/+//6//r/+v/6//n/+P/4//j/+P/3//f/+P/4//j/+P/0//b/9v/1//X/
9f/1//X/9f/z//P/8//y//L/8//z//X/9P/0//T/8//y//H/7//w//H/8//0//L/8v/y
//L/7//v/+//7//w//D/8P/w//D/8P/w//D/8P/x//H/8f/x//H/8f/v/+//7//v//D/
8v/y//L/8f/v/+//7//w//D/8P/x//H/8f/x//D/8P/w//D/8P/x//H/8f/x/+//7f/t
/+3/7f/w//D/8P/w//D/8P/w//D/8P/w//D/8P/w//D/8P/w//D/7//t/+3/7f/t/+//
7//w//H/8P/x//H/8f/1//b/9v/2//n/+v/7//v///8BAAEAAQACAAMAAgACAAAA/P/5
//f/9//2//f/9//z//P/9f/2//b/8v/w/+//8P/v/+//7f/r/+z/7P/s/+3/7f/u/+//
7f/t/+3/7v/u/+7/7v/t//H/8f/w//L/9v/+/wgAFwAnADUAQABGAEwAYwCHAKMAswCr
AIoAZABFAC8AHQAPAAEA7//Z/8H/pf+T/53/s/+8/7b/sv+8/8z/1f/f/+r/7//y//X/
9//2//f/+//7//v//P/+//7//v/+//z//f/+//7////////////9//3//f/9////////
////AAACAAQABgAHAAcABgAGAAcACQAKAAwADQANAAwADAANAA4ADgAPABIAEgAUABQA
FQAVABUAFgAaABsAGwAbABkAGgAbABwAHQAeAB4AHwAiACMAJAAlACQAJQAnACgAKwAs
AC0ALgAuADAAMQAyADYANwA4ADoAOwA8AD8AQQBAAEIAQwBEAEcASQBKAE0ATQBPAFAA
UgBTAFQAVQBVAFcAWABZAFkAWABYAFgAWABbAFsAWwBbAFkAWQBZAFkAWQBZAFcAVgBV
AFQAUgBRAE8ATABJAEUAQgBAAD4APQA4ADUAMgAuACsAKQAlACIAHwAdABsAGQAXABQA
EwARABIAEAAPAA0ACQAJAAkACAAJAAgACAAHAAkABwAGAAUAAwADAAMAAwAEAAUABgAH
AAYABgAGAAYABgAIAAoACAAIAAgACAAIAAYABwAIAAkACwALAAsACgAKAAoACgALAAsA
CwAKAAkACQAJAAkACQAHAAcACAAIAAkACgAKAAsACwALAAsADAAMAAwACgAKAAwADAAL
AAsACgAKAAkACQAKAAoACgAJAAkACAAIAAgACAAHAAYABgAIAAgABwAHAAQABAAEAAQA
AgAEAAQAAwADAAMAAwADAAMAAQABAAEAAgACAAMAAwACAAAA///+/wAAAAAAAP//////
/wAAAAAAAAAAAAAAAAEAAQABAAEA/v/+//7//v/+//7//v/+//7/////////////////
/f////////8AAP7//v/+//3/////////AAD+//7////////////+//7/AAAAAAAAAQD/
///////9//7///8AAAEAAAABAP///v/+//7//v/+//7//v/+//7//P/8//z//P/8//z/
/P/8//v/+v/4//f/+f/5//n/+f/5//r/+//7//v//P/9////AQACAAMABwAHAAcABgAJ
AA0ADQANAA0ADQALAAoACQAFAAIAAAD+//7//v/9//v/+v/7//v/+v/4//b/9f/0//P/
8//x//H/8f/w/+//7v/v/+//7//v/+//7//w//D/8P/w/+//7//x//D/9P/6/wIADgAb
ACkANQBAAEIASgBnAIsAowCtAKMAgABaAD8AKQAZAAsA+//l/8//s/+X/5H/o/+3/7r/
sv+0/8D/yP/R/9n/4v/n/+r/6//t//D/8f/z//P/8//0//T/9P/0//T/8//z//P/8v/z
//P/8//z//P/8//z//P/9f/1//X/9f/3//j/+f/6//n/+f/4//j/+f/7//z//v8AAAEA
AQACAAIAAgABAAEAAwAEAAcACAAHAAcABwAIAAoACwALAAsADQAOAA8AEAAPABAAEAAR
ABIAEwAUABUAFAAVABcAGAAZABoAGwAcAB4AIAAhACIAJAAlACYAKAAnACgAKwAtACwA
LgAvADAAMgA1ADcAOwA5ADsAPAA+AD8AQABBAEEAQwBEAEUARQBEAEQARABEAEcARwBH
AEcARQBFAEUARQBFAEUAQwBCAEMAQgBAAD8AOwA4ADUAMQAvACwAKQAnACIAHwAcABgA
EwARAA0ACgAIAAcABgAFAAEA/v/9//v/+v/4//f/9f/z//P/8//y/+//7v/u/+3/7v/t
/+3/7f/s/+v/6v/p/+n/6f/p/+n/6v/q/+r/6v/o/+r/7P/q/+z/7P/s/+z/6//r/+v/
6//r/+v/6//q/+r/6v/q/+v/6v/r/+v/6//t/+3/7f/t/+z/6//r/+r/6//s/+z/7f/r
/+v/6//s/+z/7P/q/+r/6//s/+z/7f/s/+z/6//r/+r/6v/q/+n/6f/o/+j/6P/o/+f/
5v/m/+j/6P/n/+f/5P/k/+T/5P/k/+b/5v/l/+P/4//j/+P/4f/f/9//3//f/+D/4v/j
/+H/4P/g/+D/4P/g/+D/3//d/93/3v/e/97/3v/e/97/3//f/9//3//c/9z/3P/c/97/
3v/e/97/3f/d/9z/2//d/93/3f/b/93/3f/d/97/3P/c/9z/2//d/93/3f/e/93/3P/c
/9v/2//b/9r/2v/b/9z/3f/f/97/3f/c/9n/2f/Z/9n/2f/a/9z/2//a/9n/2P/a/9r/
2v/a/9j/2P/Y/9j/2P/Y/9j/1//Z/9n/2f/Z/9j/1//X/9f/2f/b/9z/3f/f/+D/4P/g
/+P/5P/l/+X/6f/r/+v/6//p/+n/5//m/+f/5P/i/+H/4v/g/+D/3//b/9v/3f/e/97/
2v/Y/9f/1P/T/9P/0f/T/9T/1P/U/9T/0//T/9P/0//T/9P/1P/U/9T/1P/T/9H/z//Q
/9j/4P/s//j/BQATAB8AKAAsADoAWwB9AJMAlwCHAGAAOAAdAAsA///z/+P/0/+//53/
ff91/4X/lf+a/5j/nv+u/7r/wf/J/9D/0f/U/9f/2//e/+H/4f/h/+H/4v/g/+D/4P/g
/+L/4//k/+T/4f/h/+H/4f/h/+H/4f/h/+T/5f/m/+f/5f/m/+f/6P/r/+3/7v/w//D/
8f/x//L/8v/z//P/9P/3//j/+P/5//j/+P/6//r/+//7//v//P/+////////////AAAB
AAIABAAGAAcACQAMAA0ADgAPABEAEwAWABgAGAAYABgAGAAaABwAHQAeACIAIwAkACYA
JQAmACkAKwAuADAAMQAyADEAMwA0ADcAOQA7ADwAPgBBAEIAQwBDAEQARABEAEMARgBG
AEYARgBFAEUARQBFAEMAQwBDAEMAQwBDAEEAQAA+ADwAOQA3ADYANAAyAC8AKQAmACMA
IQAcABkAFgASABEADwALAAgAAwABAP///f/9//r/+f/3//T/8v/x/+//7//v/+//7v/t
/+z/7P/r/+v/6f/o/+f/6f/p/+n/6f/n/+f/5//n/+j/6P/o/+j/6P/q/+z/6v/q/+r/
6v/q/+z/7f/u/+//7f/t/+3/7P/u/+7/7v/v//D/8f/x//H/8//z//P/8//0//X/9//4
//r/+v/5//n/+//7//v//P8AAAAA/v/+//7//v/9//3//v/+//3//f/6//r/+v/5//n/
+P/4//j/+v/5//j/+P/2//b/9f/1//T/9P/0//T/8P/y//L/8f/x//H/8f/x//P/8f/x
//H/7//u/+7/7f/t/+z/7P/s/+z/7P/s/+v/6f/p/+r/6v/q/+r/6v/q/+j/5//m/+X/
5v/m/+b/5v/o/+j/6P/o/+b/5//n/+f/6f/p/+n/5//l/+X/5f/m/+b/5v/m/+X/5f/l
/+X/5v/k/+T/5f/l/+f/5//m/+b/5P/k/+T/5f/n/+f/5//l/+X/5f/l/+X/4v/l/+X/
5P/k/+T/5P/k/+L/4v/i/+L/5P/k/+T/5P/i/+L/4v/i/+T/4//j/+P/4//j/+P/4//i
/+P/4//l/+j/6f/r/+z/7P/s/+//8P/v/+//8//1//b/9//4//n/9f/0//P/8P/u/+3/
7P/q/+z/6//p/+n/6f/q/+r/5v/m/+X/5P/j/+L/3//e/97/3//g/+H/4f/f/9//3//f
/9//4P/g/+D/4v/h/+H/4f/i/+T/6P/y//z/CQAZACcAMgA4AEAAVwB9AJkAowCZAHgA
VAA3ACEAEQAFAPf/5f/R/7f/l/+D/43/of+q/6T/pv+y/8D/yf/V/9z/3//i/+P/5f/m
/+f/6v/r/+z/7v/s/+z/7P/s/+z/7f/u/+7/7//v/+//7//t/+3/7f/t//H/8f/x//H/
7//w//H/8v/0//X/9f/2//f/+f/6//z//f/9//z//P///wAAAAABAAAAAAACAAIABQAF
AAUABgAIAAkACQAJAAcACAAJAAoADQAOAA4ADwAQABEAEgATABIAEwAVABYAGQAaABsA
HAAcAB4AHwAgACQAJQAmACgAKQAqAC0ALwAwADIAMwA0ADcAOQA6AD0APAA9AD0APgBA
AEIARABFAEUARgBHAEcASgBKAEoASgBLAEsASwBLAEkASQBJAEkASwBLAEkASABFAEQA
QgBBAEAAPgA8ADkANwA0ADEALwArACcAIwAeAB0AGwAXABQADwANAAsACQAHAAQAAwAB
AAIAAAD///3/+v/5//j/9v/3//b/9v/1//X/8//y//H/8f/x//H/8f/x//H/8f/x//D/
8P/w//D/8P/y//T/8v/y//L/8v/y//T/9f/2//f/9//3//f/9v/2//b/9v/3//j/+f/5
//n/9//3//f/9//3//f/+P/4//r/+v/5//n/9//3//f/+P/8//z/+v/6//j/+P/3//f/
+P/4//f/9//4//j/+P/3//X/9P/0//T/9f/1//X/9v/0//T/8//z//L/8v/y//L/8v/0
//T/8//x//H/8f/x//P/8f/x//H/8P/w//H/8f/v/+7/7v/u/+7/7v/u/+3/6//r/+z/
7P/s/+z/7P/s/+v/6//r/+v/7P/s/+z/7P/s/+z/7P/s/+v/6//q/+n/6//r/+v/6f/p
/+n/6f/q/+r/6v/q/+n/6v/r/+z/7v/r/+r/6v/p/+v/6//q/+r/6v/q/+r/6//r/+v/
6//p/+v/6//r/+v/6v/q/+r/6v/q/+r/7P/s/+z/7P/r/+r/6f/o/+r/6v/q/+n/6f/p
/+n/6f/p/+n/6v/r/+v/7f/u/+//8f/y//L/8v/3//j/+f/5//3///////////////3/
/P/7//j/9v/1//P/8P/v/+3/7v/v//L/9P/z/+7/6//p/+r/6f/p/+f/5//o/+j/6P/o
/+f/5//n/+n/6f/p/+r/6P/o/+j/5//n/+f/6v/w//b/AAAKABcAIwAvADgAPABGAGUA
iwCjAK0AnQB4AFIAOQAjABUACwD7/+f/0f+1/5n/j/+h/7X/uP+w/7L/wP/K/9H/2//i
/+X/6P/t//H/8v/z//P/8//z//T/9P/0//T/9P/2//f/+P/4//b/9f/0//P/9P/1//b/
9//4//f/9v/1//f/+P/5//r//P/9//3//v/+//////8AAAIAAwADAAQABQAGAAYABwAI
AAgACgAKAA0ADQANAA4ADQANAAwACwAMAA4AEAASABEAEgASABMAFgAXABgAGQAaABsA
HQAeAB0AHgAfACAAJAAmACcAKAAoACkAKgAsAC0ALgAxADMANgA4ADkAOgA5ADsAPAA/
AEEAQwBEAEYARgBGAEYARQBHAEgASQBJAEwATABMAEwATQBNAE0ATQBNAE0ATQBNAEsA
SwBJAEgASQBIAEYARQBEAEIAQAA9ADsAOAA1ADMAMgAvACwAKAAjACEAHQAaABkAFwAV
ABMAEQAOAA0ACwAKAAgABwAFAAUABQAFAAQAAQAAAAAA//////3//P/7//3//f/9//3/
/f/9//3//f/+//7//v/+//3//v////z//v/+//7//v/+////AAABAAAA///+//z//v/+
//7//////////v/9//3//f/9//3//////wAAAAD+//7//f/9/////////wAAAQAAAP3/
/P/+//7//f/9//7//v/9//3//P/8//z/+//7//r/+v/6//j/9//2//b/+P/4//f/9//2
//b/9v/2//L/9P/0//P/9P/1//b/9//2//P/8v/x//D/8P/x//H/8f/w//D/8P/w//D/
8P/v/+7/7//x//L/8f/w/+//7v/t/+3/7f/t/+7/7v/u/+7/7P/s/+z/7P/u/+//7//v
/+3/7f/t/+v/6//r/+v/7P/u/+7/7v/t/+v/6//r/+z/7P/s/+3/7f/r/+v/6v/q/+z/
7P/s/+3/7//v/+//7f/r/+v/6//r/+7/7//v/+7/7f/s/+v/6v/s/+z/7P/s/+z/7P/s
/+z/6v/q/+r/6v/q/+v/7P/t/+v/6//r/+z/6//r/+3/7v/x//P/9P/0//T/9//4//n/
+////wEAAQD////////9//z/+//4//b/9f/0//L/8v/x/+//7//x//L/8v/u/+z/6f/o
/+f/5//l/+X/5v/m/+b/5v/l/+X/5f/l/+X/5f/m/+b/5v/m/+f/5f/l/+T/6P/w//z/
CAATACEALQA2ADgAQABbAH8AmwCrAKMAgABaAD0AJwAXAA0A///t/9n/vf+d/4//mf+r
/7L/rP+u/7z/yP/P/9n/4v/j/+b/6f/r/+z/7//z//P/8//0//P/8v/x//D/8f/z//X/
9v/z//P/8//z//P/8//z//P/9//3//f/9//1//b/9//4//v//f/+/wAAAAABAAEAAgAE
AAUABQAGAAgACgALAA0ACwAKAAsACgANAA0ADQAOAA4ADwAPAA8ADwAQABEAEgAVABYA
FgAXABYAFwAYABkAGgAbAB0AHgAhACIAIwAkACQAJgAnACgALAAtAC4AMAAvADAAMwA1
ADYAOAA5ADoAPQA/AEAAQwBBAEMARABGAEgASgBMAE0ATQBOAE8ATwBRAFIAUwBUAFMA
UwBTAFMAUwBTAFMAUwBTAFMAUQBQAE8ATgBMAEsASgBIAEYAQwA/ADwAOQA3ADQAMQAu
ACoAJwAlACEAHgAZABcAFQATABMAEAAPAA0ACgAIAAcABQABAAEAAQAAAP///v/+//3/
///9//z/+//7//v/+//7//n/+f/5//n/+P/4//j/+P/6//z//v/8//v/+v/5//j/+v/7
//z//f/7//v/+//6//r/+v/6//v//P/9//3//f/9//3//f/9//3//f/+//7//v/+//3/
/f/9//3//f/+/wIAAgAAAAAA/v/+//3//f/+//7//f/9//z//P/8//v/+//6//r/+v/8
//v/+v/6//j/+P/3//f/+P/4//j/+P/2//j/+P/3//X/9f/1//X/9//1//X/9f/y//L/
8//z//P/8v/y//L/8v/y//L/8f/v/+//8P/w//D/8P/w//D/7f/t/+3/7f/u/+7/7v/u
/+z/7P/s/+z/7P/t/+3/7f/v/+//7//t/+v/6//r/+z/7v/u/+7/7f/r/+v/6//s/+r/
6v/r/+v/7P/t/+3/7v/s/+r/6v/r/+z/7f/u/+z/7P/s/+z/6v/q/+r/6v/s/+z/7P/r
/+n/6f/p/+n/6//r/+z/7f/u//H/8//1//X/9v/2//b/+f/6//v/+//+/////v/9//3/
/f/7//r/+f/2//T/8//y//D/8P/v/+7/7//y//T/8f/s/+n/5//o/+f/5//l/+f/6P/o
/+j/5v/l/+X/5f/m/+f/6P/q/+n/6P/n/+X/5f/l/+r/8P/4/wAADAAXACUAMwA8AEAA
VAB3AJUApwCnAI8AZgBCACsAGwAPAAUA9f/f/8f/o/+J/4n/nf+v/7L/sP+2/8T/zv/V
/93/4v/l/+r/7//x//T/9f/2//X/9P/0//T/9P/0//T/9P/1//b/9v/z//P/8//z//X/
9f/1//X/9f/1//X/9f/3//j/+f/6//r/+//7//z//P/9//3//v8AAAEAAQACAAIAAgAB
AAEABAAEAAYABgAHAAcABwAIAAoACwALAAsACwAMAA0ADgANAA4ADgAPABEAEwAVABcA
GAAZABsAHAAbABwAHQAeACIAJAAlACYAKAApACoALAAtAC4AMQAzADQANgA3ADgAOQA7
ADwAPwBBAEMARABGAEcASABJAEkASwBMAE0ATQBQAFAAUABQAE8ATwBPAE8AUQBRAFEA
UQBPAE8ATQBMAEkASABGAEUARABCAEAAPQA5ADYAMwAxAC4AKwAoACQAHwAdABkAFgAT
ABEADwANAAsACAAHAAUAAgAAAP///f/8//3//v/+//z/+v/5//f/+f/3//b/9f/1//X/
9f/1//P/8//z//P/9P/0//T/9P/y//T/9v/0//X/9v/3//j/9v/3//j/+f/3//f/9//2
//f/+P/5//v/+//7//r/+f/7//v/+//7//v/+//8//z/+v/6//n/+f/6//v//P/+////
/v/7//r//P/8//v/+//6//r/+f/5//j/+P/4//f/+f/4//j/+P/2//X/9P/0//T/9P/z
//P/8v/y//L/8v/w//L/8v/x//P/8//z//P/8f/v/+//7//w//D/8f/x//H/8P/w//D/
7v/u/+7/7f/s/+3/7//w/+//7v/t/+z/7P/t/+7/7//s/+z/7P/s/+z/7P/s/+z/7v/v
/+//7//t/+3/7f/r/+3/7f/t/+7/7v/u/+7/7f/t/+3/7f/u/+7/7v/v/+//7f/t/+z/
7P/u/+7/7v/w/+7/7v/u/+7/7P/s/+z/7P/u/+7/7v/u/+3/7P/r/+n/7P/t/+7/7//x
//H/8v/z//P/9f/2//f/+//8//z//P/9//z/+//5//3//////////v/9//r/+P/1//L/
8P/v//H/8P/x//H/7//v//H/8v/y/+7/7P/r/+r/6f/p/+f/5f/m/+b/5v/n/+f/6P/p
/+f/5//n/+j/6P/o/+j/5//p/+n/6v/s//L//v8IABMAIwAxADoAPABGAF8AgQCdAKsA
oQB+AFoAPQAnABUACQD7/+X/0f+3/5v/kf+f/7P/uP+w/67/uv/I/9H/3f/k/+X/6P/r
/+v/7P/v//P/8//z//T/8v/y//L/8v/y//P/9P/0//X/9f/1//X/8//z//P/8//3//f/
9//3//f/+P/5//r/+v/7//v//P/+//////8AAAEAAQAAAAAAAgAEAAUABwAGAAYACAAI
AAkACQAJAAoADgAPAA8ADwANAA4ADwAQABEAEgASABMAFAAVABYAFwAYABkAGwAcAB0A
HgAfACAAIAAiACMAJAAmACcAKAAqACsALAAvADEAMAAyADMANAA2ADkAOwA/AD4APwA/
AEAAQwBEAEUARQBHAEgASQBJAEgASABIAEgASwBLAEsASwBJAEkASQBJAEsASwBJAEgA
RwBGAEQAQwBAAD4APAA5ADYANAAyADEALAApACYAIgAhAB8AGwAYABUAEwARAA8ACwAI
AAcABQAFAAQABAADAAAA///+//z//f/8//z/+//7//n/+P/3//f/9//3//f/+f/5//n/
+f/2//b/9v/2//b/+P/6//j/+P/4//j/+P/4//n/+v/7//3//f/9//z/+v/6//r/+//8
//3//f/9//v/+//7//v/+//7//z//P/+//7//f/9//3//f/9//7//v/+//z//P/+//7/
/f/9//z//P/7//v//P/8//z/+//5//j/+P/4//r/+f/4//j/+P/4//f/9//2//b/9v/2
//b/+P/4//f/9v/1//T/8//1//P/8//z//L/8v/z//P/8//y//L/8v/y//L/8v/x/+//
7//w//D/8P/w//D/8P/x//H/8f/x/+7/7v/u/+7/7//w//H/8v/x//H/8P/v//H/8f/x
/+//7//v/+//8P/u/+7/7v/t/+7/7//w//L/8f/w//D/7//x//H/8P/w//D/8P/w//H/
8f/x//H/7//x//H/8f/x//D/8f/x//D/8P/w//D/8P/w//D/8P/w/+7/7v/u/+7/7//w
//H/8v/x//D/7//u/+//8P/x//L/7//v/+//7//v/+//7//w//L/8//2//j/9//5//r/
+v/6//3//v////3/AQADAAMABAAFAAYABQAEAAMAAAD+//v/+v/4//j/+f/3//f/+f/4
//j/9P/y//H/8P/v/+//7//v//D/8P/u/+7/7f/t/+//7//v/+//7v/u/+7/7v/t/+v/
7f/w//T//P8GAA4AGQAlADMAPAA+AEgAYwCDAJ0AqwClAIQAYABDAC0AGwARAAEA7f/Z
/73/n/+V/6X/uf/C/7r/uP/C/87/1f/d/+T/6f/q//H/9f/2//f/9//3//f/+P/4//j/
+P/4//b/9//4//j/9//3//f/9//4//n/+v/7//z/+//6//n/+//8//3//v8AAAEAAQAC
AAAAAQABAAIABQAHAAgACgAJAAoACgALAAwADAAOAA4AEQARABEAEgATABMAEgARABIA
FAAWABgAGAAYABcAFwAYABkAGgAbAB4AHwAhACIAIwAkACUAJgAoACoAKwAsAC0ALQAt
AC4ALwAwADMANQA2ADgAOQA6ADsAPQA+AEEAQQBDAEQARgBFAEYARwBHAEsATABNAE0A
TgBOAE4ATgBPAE8ATwBPAFEAUQBRAFEATwBPAE0ATABNAEwASgBJAEoASABGAEMAQQA+
ADsAOQA2ADMAMAAsACkAJwAjACAAHwAdABsAGQAVABIAEQAPAAwACgAJAAcABwAHAAcA
BgADAAIAAgABAAEA///+//3////////////9//3//f/9//7//v/+//7//f/+/////P/+
//7//v/+//7///8AAAEA/////////v8AAAAAAAABAAEAAQAAAP//AQABAAEAAQABAAEA
AgACAAAAAAD/////AAABAAIABAAEAAQAAgACAAIAAgABAAEABAAEAAMAAwAAAAAAAAD/
/wEAAAAAAAAAAAD///7//v/8//z/+//7//z//P/8//z/+P/6//r/+f/7//v/+//7//n/
9//3//f/9v/2//f/9//3//b/9v/2//T/9P/0//P/9P/1//f/+P/3//b/9f/0//X/9f/1
//X/9P/0//T/9P/z//L/8f/w//L/8//z//P/8f/x//H/7//x//H/8f/y//L/8v/y//H/
8f/x//H/8v/0//T/9f/1//T/8//x//D/8v/y//L/8//z//P/8//x//H/8f/x//H/8v/z
//P/8v/w//D/8P/w//L/8v/y//L/8v/y//L/8v/w//D/8P/w//L/8f/x//H/7//v/+//
7//y//P/8//1//b/9//5//r/+P/4//v//P/+////BAAHAAcABwAHAAcABwAGAAUAAgD+
//3//P/6//j/9//1//X/+P/6//v/+P/1//P/8f/v//H/7//v//D/8P/w//D/7//t/+3/
7f/t/+//8P/w//D/7v/t/+3/7f/u//D/9v8AAAoAFQAjAC8AOABAAEQAVQB3AJkArQCv
AJYAbgBLADMAIwAXAAsA+//p/9H/r/+Z/53/sf/A/77/uv/A/87/1//d/+b/6//u//H/
9f/4//v/+//7//v//P/8//z//P/8//z//f/+//7//f/9//3//f//////////////////
//////8AAAEAAgAEAAUABQAGAAQABQAFAAYACgALAAsADAANAA4ADgAPABAAEAASABIA
FQAVABUAFgAXABcAFgAVABcAGAAZABoAHQAeAB4AHwAeAB8AIAAhACIAIwAlACYAJwAo
ACkAKgAsAC4ALwAwADIAMwA0ADYANQA2ADkAOwA8AD4APwBAAD8AQQBCAEUARwBJAEoA
TABLAEwATQBNAE0ATgBPAE8AUQBSAFMAVABTAFMAUwBTAFMAUwBTAFMAVQBVAFMAUgBT
AFIAUABPAFAATgBMAEkARwBEAEEAPwA+ADsAOAA0ADMAMQAtACoAJQAjACEAHwAfABwA
GwAZABYAFAATABEAEQARABEAEAANAAwADAALAAsACQAIAAcACQAJAAkACQAHAAcABwAH
AAgACAAIAAgABgAIAAoACAAIAAgACAAIAAoACwAMAA0ADAALAAoACAAJAAoACwANABAA
DQANAA==
         </WaveFormData>
      </LeadData>
      <LeadData>
         <LeadByteCountTotal>10000</LeadByteCountTotal>
         <LeadTimeOffset>0</LeadTimeOffset>
         <LeadSampleCountTotal>5000</LeadSampleCountTotal>
         <LeadAmplitudeUnitsPerBit>4.88</LeadAmplitudeUnitsPerBit>
         <LeadAmplitudeUnits>��V</LeadAmplitudeUnits>
         <LeadHighLimit>2147483647</LeadHighLimit>
         <LeadLowLimit>268435456</LeadLowLimit>
         <LeadID>V4</LeadID>
         <LeadOffsetFirstSample>0</LeadOffsetFirstSample>
         <FirstSampleBaseline>0</FirstSampleBaseline>
         <LeadSampleSize>2</LeadSampleSize>
         <LeadOff>FALSE</LeadOff>
         <BaselineSway>FALSE</BaselineSway>
         <ExcessiveACNoise>FALSE</ExcessiveACNoise>
         <MuscleNoise>FALSE</MuscleNoise>
         <LeadDataCRC32>3857103705</LeadDataCRC32>
         <WaveFormData>
5v/m/+b/5v/o/+j/6P/o/+r/6v/q/+r/6v/q/+r/6v/q/+r/6v/q/+j/6P/o/+j/6P/o
/+j/6P/o/+j/5//n/+j/6P/o/+j/5//n/+f/5//l/+X/5f/l/+f/5//n/+n/6v/q/+r/
6v/q/+3/7v/v//D/8f/y//P/9v/5//r/+//8//3//f/7//3/+v/4//f/9//3//b/9f/0
//L/8v/z//H/7//t/+v/6//r/+n/5//k/+P/4//k/+T/4//j/+P/5P/k/+T/5P/k/+T/
5P/j/+X/5v/m/+b/6P/t//T//P8GABQAIwAqACkALwBJAGoAiQCkALsAywDNAMMAqwCV
AIIAdQBjAEcAIgD6/+T/5v/t/+P/0f/K/9D/1f/a/+H/4//l/+f/5//o/+f/5//p/+n/
6f/p/+n/6v/q/+r/6v/r/+v/6//t/+3/7f/t/+v/7P/s/+z/7f/t/+3/7f/u/+//7//v
/+//8P/x//H/8//z//T/9P/1//b/9v/3//b/9v/3//f/+v/7//z//P/8//z//P/9////
//8AAAIAAgACAAQABAAEAAQABgAHAAkACgALAAsADAAOAA4ADwAOAA8AEQASABMAFQAX
ABkAHQAeAB8AIAAiACMAJQAmACgAKAAqACwAMAAyADIANQA5ADkAOwA8AD0APwBAAEEA
QwBEAEUARgBHAEcARwBIAEgASABIAEkASQBJAEkASQBHAEcARwBGAEQAQwBAAD8APgA7
ADgANAAxAC4AKwAqACcAIwAfABsAFgAUABIADwAMAAoACAAGAAYABAACAAIAAAD+//7/
/f/8//v/+v/5//b/9f/1//X/9//2//X/9f/1//X/9v/2//X/9f/1//X/8//z//P/8//1
//X/9P/0//P/8//1//X/9//3//b/9v/2//f/9//3//b/9v/2//b/+P/4//n/+v/6//r/
+//7//v/+//7//v/+f/5//n/+P/4//j/+P/5//v/+//6//r//P/8//z/+//5//n/+f/5
//n/+P/4//f/9//3//f/9//3//f/9//3//j/+P/4//j/9//3//f/9v/2//b/9v/2//b/
9v/1//X/9f/1//X/9f/3//f/9v/2//T/9f/1//X/9P/0//T/9P/0//T/9P/0//T/8//z
//P/8//z//P/8//z//P/8v/y//T/9P/1//X/9f/1//X/9f/z//P/8//z//L/8v/y//L/
9P/0//T/9P/1//X/9f/0//T/9P/0//X/9f/1//X/9f/z//P/8//z//P/8//z//P/8//z
//L/8v/2//T/8v/y//L/8v/0//P/8//0//T/9P/0//P/8//z//P/8//z//P/8//z//P/
8//1//b/9v/2//b/+P/5//r/+//8////AAABAAIABwAIAAkACgALAAsACQAJAAQAAgAB
AAEAAQAAAP///v/+//7///////3/+//5//f/9//1//P/8v/x//H/8v/y//H/8f/x//L/
8P/w//D/8P/y//L/8f/x//L/8v/w//L/9//+/wQAEAAgAC0ANgAzADMAQwBgAH8AnAC1
AMMAzQDHALEAlQB8AHEAZQBPADQAFAD6//b////7/+f/1v/W/+H/5v/r//H/8//1//f/
+P/3//f/+f/5//n/+f/3//j/+P/4//r/+//7//v/+//7//v/+//5//r/+v/6//v/+//7
//v//v///////////wAAAQABAAEAAQACAAIAAwAEAAQABQAEAAQABQAFAAYABwAIAAgA
CAAIAAgACQALAAsADAAOAAwADAAOAA4ADgAOABAAEQARABIAEwATABQAFgAWABcAGAAZ
ABsAHAAeAB8AIAAhACMAJAAlACYAJgAnACkAKgAsACwALgAwADIANAA0ADcAOQA5ADsA
PAA/AEEAQgBDAEQARABEAEQARQBFAEUARgBIAEgASABJAEkASQBJAEkASQBJAEkASABI
AEcARABDAEMAQQA/ADwAOwA4ADUANAAyAC8ALAApACYAJAAiAB8AHAAaABgAFgAUABIA
EAAQABAADgAOAA0ACgAJAAgABwAIAAcABwAHAAcABgAFAAUABQAFAAYABgAFAAUABQAF
AAUABQAFAAUABwAHAAYABgAFAAUABwAHAAkACQAIAAgACAAJAAkACQAKAAoACgAKAAoA
CgALAAwACgAKAAsACwALAAsACwALAA0ADQANAAwADAAMAAwADQANAA0ADAAMAAwADAAM
AAsACwALAAsACwALAAoACgAJAAkACQAJAAkACQAJAAkACQAIAAgACAAIAAkACQAJAAgA
BgAGAAYABgAGAAYABQAFAAcABwAHAAcABQAFAAQABAAEAAUABQAFAAQABAAEAAQAAgAC
AAIAAgAEAAMAAwADAAMAAwADAAMAAwADAAIAAgACAAIAAwADAAMAAwADAAMAAwADAAMA
AwAEAAQABAAEAAIAAgACAAIAAQABAAEAAAAAAAAAAAABAAEAAQABAAEAAQABAAEAAQAD
AAMAAwADAAMAAwACAAIAAgACAAIAAAAAAAAAAAAAAAAAAAAAAAAA/////wAAAAAAAAAA
//////3//f/9//3//f/9//3//f/9////AAAAAP7//v8AAAMABAAFAAYABwAIAAkACgAN
ABAAEQASABMAEQAPAA8ADAAKAAkACQAJAAYABQAEAAIAAAABAAEA//////3/+//7//n/
9//2//X/8//0//T/8//z//P/9P/0//T/9P/0//T/8v/x//H/8v/y//L/9P/5/wAACAAU
ACIALwA0AC8AMQBDAGIAfwCcALEAvQC/ALEAlwB7AGgAXQBPADkAHAD+//D/9P/9//P/
3//U/9b/2//g/+X/6f/r/+v/7f/u/+//7//x//H/8f/x//D/8P/v/+7/7v/v/+//7//v
/+//7//v/+//8P/w//D/8f/x//H/8f/y//P/8//z//H/8v/z//P/9f/1//b/9v/3//j/
+P/5//j/+P/5//n/+P/5//r/+v/6//r/+v/7//v/+//8//7//v/+/wAAAAAAAAAAAgAD
AAEAAgADAAMABgAIAAgACQAIAAkACwAMAAwADQAOAA8AEQASABMAFAAVABUAFgAWABoA
GgAcAB4AIgAkACQAJwAnACcAKQAqACsALQAuAC8ALwAwADEAMgAzADMAMwA0ADIAMgAy
ADMAMwAzADMAMwAzADMAMwAyADIAMQAuAC0ALQArACkAJgAjACAAHQAcABgAFQASAA8A
DAAKAAgABQAEAAIAAAD+//z/+v/4//j/9v/0//T/8//y//H/8P/v//D/7//v/+//7f/s
/+v/6//p/+n/6v/q/+n/6f/p/+n/6f/p/+n/6f/p/+n/6P/o/+v/6//t/+3/6//r/+r/
6v/q/+v/6//r/+z/7P/s/+z/7P/s/+3/7v/s/+z/7f/t/+v/6//r/+v/7f/t/+3/7P/s
/+z/7P/t/+3/7f/s/+z/7P/s/+z/6//r/+v/6//r/+v/6v/q/+n/6f/p/+n/6f/p/+n/
6f/p/+b/5v/m/+b/5//n/+f/5v/m/+b/5v/m/+b/5v/l/+X/4//j/+P/4//j/+P/4v/i
/+T/5f/l/+X/5P/k/+T/5P/j/+L/4f/g/+L/4f/h/+H/4f/h/+H/4f/j/+P/4v/i/+L/
4v/j/+P/4v/h/+D/3//h/+H/4f/h/+D/4P/g/+D/4P/g/+D/4P/h/+H/4f/g/97/3v/e
/9//3//f/9//3//h/+H/4f/h/9//3//f/9//3//f/97/3v/e/+D/3v/e/97/3v/g/9//
3//g/+D/4P/g/9//3//f/9//3//f/9//3//f/93/3f/f/+D/4v/i/+L/5P/l/+b/5//o
/+v/7P/t/+7/7//w//H/8v/x//H/7//v/+3/7P/s/+3/7//u/+3/7P/o/+j/6f/p/+n/
5//l/+P/4f/f/93/3P/b/9v/3P/c/9n/2f/Z/9r/3P/c/9z/3P/a/9r/2f/Z/9j/2P/a
/+D/5f/s//b/AAAOABsAIAAfACUAPQBeAH0AmgCxAL8AvwCzAJ0AhQB0AGcAWQA/ABoA
8v/e/+D/5//f/8n/wP/E/8n/zv/V/9n/2f/d/9//4P/j/+H/3//f/9//3//h/+L/4v/i
/+D/4f/h/+H/4f/h/+H/4f/h/+L/4v/i/+X/5f/l/+X/5P/l/+X/5f/n/+j/6f/p/+n/
6f/q/+r/6f/q/+r/6//u/+7/7//v//D/8f/y//L/8v/y//L/8//z//P/9P/2//b/9v/4
//j/+P/4//r/+//9//7//////wAAAgACAAMABAAFAAcACAAJAAsADQAPABEAEgATABQA
FgAXABkAGgAeAB4AIAAiACQAJgAmACkALAAtADAAMgAxADMANAA1ADcAOAA5ADoAOwA7
ADsAPAA8ADwAPAA9AD0APQA9AD0AOwA7ADsAOgA4ADcANAAzADEALwAtACoAJwAkACEA
IAAcABkAFgATAA4ADAAKAAcABAACAAAA/v/8//r/+P/4//b/9P/0//P/8v/x//D/7//u
/+3/7f/t/+3/7P/r/+v/6//r/+z/7P/r/+v/6//r/+v/6//r/+v/6//r/+r/6v/p/+n/
6//r/+v/6//q/+r/7P/t/+3/7f/u/+7/7v/u/+7/7v/v//D/7v/u/+//7//v/+//7//v
/+//7//v/+7/7v/u/+7/7//v/+//7v/u/+7/7v/u/+3/7f/t/+3/7f/t/+z/7P/r/+v/
6//r/+v/6//r/+v/6//q/+r/6v/q/+n/6f/p/+j/6P/o/+j/6P/o/+j/5//n/+f/5//n
/+f/5//n/+b/5v/m/+f/5//n/+j/6P/o/+j/6P/o/+j/6P/m/+X/5f/l/+X/5f/l/+X/
5f/l/+T/5P/k/+T/5f/l/+f/5//n/+f/5f/l/+X/5f/k/+T/5P/k/+T/5P/k/+T/5f/l
/+X/5P/k/+T/5P/l/+X/5f/l/+X/5f/l/+X/5f/l/+X/5f/l/+X/5f/k/+T/5P/k/+T/
5P/k/+T/5P/k/+b/5v/m/+X/5f/m/+b/5v/k/+P/4//j/+P/4//j/+P/4//j/+P/4//l
/+b/5v/m/+j/6v/t/+7/7f/u/+//8P/z//T/9//4//v//P/9//3/+//7//j/9v/z//P/
8//y//P/8v/w//D/7//v/+3/6//p/+f/5//l/+P/4v/h/+H/4v/i/+H/4f/h/+L/4v/i
/+L/4v/i/+L/4//j/+T/5P/k/+b/6f/u//b/AAAQAB0AJgAnACUANQBYAHcAlACrAL0A
xwDDAK8AkwB+AHEAZQBPACwABgDq/+T/6//p/9f/yP/K/9H/2P/d/+H/4//j/+X/5v/l
/+X/5//n/+f/5//l/+b/5v/m/+j/6f/p/+n/6f/p/+n/6f/p/+r/6v/q/+v/6//r/+v/
6v/r/+v/6//t/+7/7//v/+3/7f/u/+7/7//w//D/8f/0//T/9f/1//T/9f/2//b/+P/4
//j/+f/5//n/+v/8//z//P/+//7//v/+/wAAAQABAAIAAwADAAQABgAGAAcACAAJAAsA
DAAMAA0ADgAPABMAFAAVABYAFgAXABkAGgAeAB4AIAAiACQAJgAmACkAKwArAC0ALgAv
ADEAMgAzADUANgA3ADgAOQA5ADkAOgA6ADoAOgA7ADsAOwA7ADsAOwA7ADsAOgA4ADcA
NAAzADUAMwAxAC4AKwAoACUAJAAiAB8AHAAZABYAFAASAA8ACgAIAAYABAACAAAA/v/+
//z/+v/6//n/+P/3//b/9f/2//X/9f/1//P/8v/x//H/8f/x//L/8v/x//H/8f/x//H/
8f/x//H/8//z//L/8v/z//P/9f/1//X/9f/0//T/9v/3//f/9//4//j/+P/4//j/+P/5
//r/+P/4//n/+f/5//n/+f/5//n/+f/5//j/+P/4//j/+f/5//n/+P/4//j/+P/4//f/
9//3//f/9//3//b/9v/1//X/9f/1//X/9f/1//X/9f/0//T/9P/0//P/8//z//L/8v/y
//L/8v/0//T/8//z//H/8f/x//H/8f/x//D/8P/u/+//7//v//D/8P/w//D/8P/w//D/
8P/w/+//7//v/+//7//v/+//7//v/+7/7v/u/+7/7//v/+3/7f/t/+3/7f/t/+3/7f/u
/+7/7v/u/+7/7v/u/+7/7//v/+//7v/s/+z/7P/t/+3/7f/t/+3/7f/t/+3/7f/t/+3/
7f/t/+3/7f/s/+z/7P/s/+7/7v/u/+7/7v/t/+3/7v/u/+7/7v/t/+3/7f/t/+3/6//r
/+v/6//t/+3/7//w//D/8P/w//L/9f/2//f/+P/5//r/+//8////AAABAAIAAwADAAEA
AQD+//z/+//7//n/+P/3//b/9v/2//f/9//1//P/8f/v//H/7//t/+z/6//r/+z/7P/r
/+v/6//s/+z/7P/s/+z/7P/s/+v/6//q/+z/7P/w//X/+v8EAA4AHAAnACwAKQArAD8A
XgB9AJoArwC7AL8AswCZAH0AagBdAE8AOQAcAAAA7v/y//v/8f/b/9D/1P/b/+D/4//p
/+v/6//t/+7/7//v/+//7//v/+//7//w//D/8P/w//H/8f/x//H/8f/x//H/8f/y//L/
8v/x//H/8f/x//L/8//z//P/8//0//X/9f/3//f/+P/4//f/+P/4//n/+v/6//v/+//8
//3//v/+/wAAAAAAAAEA/////wAAAgACAAIABAAEAAQABAAGAAcABwAIAAkACQAKAAwA
DAANAA4ADwARABIAEgATABQAFQAXABgAGQAaABwAHQAfACAAIAAgACIAJAAmACgAKAAr
ACsAKwAtAC4ALwAxADIAMwAzADQANQA2ADkAOQA5ADoAOgA6ADoAOwA7ADsAOwA7ADkA
OQA5ADgAOgA5ADYANQA3ADUAMwAwADEALgArACoAKAAlACIAHwAeABwAGgAXABYAFAAS
ABAADQAKAAcABgAGAAQABAADAAQAAwACAAEAAAD///////////7//f/9//v/+//8//z/
/f/9//3//f/7//v/+//7//v/+//6//r/+//7//3//f/7//v/+v/6//r/+//7//v//v/+
//7//v/8//z//f/+//z//P/9//3//f/9//3//f/////////+//7//v/+/////f/9//z/
/P/8//z//P/7//v/+//7//v/+//6//r/+f/5//n/+f/5//f/9//3//f/9v/2//b/9v/1
//X/9f/0//T/9P/0//T/9v/2//X/9f/z//P/8//z//H/8f/w//D/8P/x//H/8f/w//D/
8P/w//L/8v/y//L/8P/v/+//7//v/+//7//v//H/8f/w//D/8P/w//H/8f/v/+//7//v
/+//7//v/+//7v/u/+7/7v/u/+7/7v/u/+//7//v/+7/7v/u/+7/7//t/+3/7f/t/+3/
7f/t/+3/7f/t/+3/7f/t/+3/7P/s/+7/7v/u/+7/7P/s/+z/7P/s/+z/6//r/+z/7P/s
/+z/6//r/+v/6//r/+v/6//r/+v/6//r/+3/7v/u/+7/7v/y//X/9v/3//b/9//4//n/
/P///wAAAQACAAMAAwABAAEA/v/8//v/+//7//r/+f/4//b/9v/3//f/9f/z//H/7f/t
/+v/6f/o/+f/5//o/+j/5//n/+f/6P/o/+j/6P/o/+j/6P/n/+f/6P/o/+j/6v/v//j/
AAAIABYAJQAqACcAKQA7AFgAdwCWAK0AuQDBALcAnwCDAHIAZwBZAEUAJgAEAPD/8P/5
//P/3//S/9L/1//c/+H/5f/n/+f/6f/q/+v/6//r/+v/6//r/+n/6v/q/+r/7P/t/+3/
7f/t/+3/7f/t/+3/7v/u/+7/7//v/+//7//w//H/8f/x//H/8v/z//P/8//z//T/9P/3
//j/+P/5//z//P/9//3//f/9//3//P/+//7//v////3//f/+/wAAAAAAAAIAAgACAAIA
BAAFAAUABgAHAAcACgAMAAwADQAMAA0ADwAQABEAEwAVABcAGQAaABsAHAAeAB8AIQAi
ACQAJAAmACgAKgAsACwALwAvAC8AMQAyADQANwA5ADsAPQA+AD8AQABDAEMAQwBEAEIA
QgBCAEMAQwBDAEMAQwBDAEMAQwBCAEQAQwBAAD8APwA9ADsAOAA1ADIALwAuACwAKQAm
ACMAHwAcABkAFQATABIAEQAQAA4ADAAKAAoABgAEAAQAAwACAAEAAAD///z/+//7//v/
/f/8//v/+//9//3//v/+//v/+//7//v/+f/5//n/+f/6//v/+//8//v/+//9//3/////
//7//v/+//////////7//v/+//7//v/+////AAD+//7/////////////////////////
/v8AAAAAAAABAAEAAQAAAAAAAAAAAAAA///9//3//f/9//3//P/8//v//f/9//3//f/9
//3//f/9//r/+v/6//r/+f/5//n/+P/6//r/+v/6//r/+v/5//n/+f/5//n/+f/5//n/
+P/4//j/+f/5//n/+P/4//j/+P/2//b/9v/2//j/9//3//f/9f/1//X/9f/3//f/9v/2
//b/9v/3//f/9//3//f/9//3//f/9//3//b/9v/2//b/9P/0//T/9P/z//P/8//y//T/
9P/0//X/9f/1//X/9f/z//P/9P/0//T/9P/0//L/8f/x//L/8v/y//L/8f/z//P/8//z
//P/8//z//P/8//z//X/9v/3//j/+f/8//3//v///wAAAAAAAAAAAAAFAAYABwAIAAkA
CQAHAAcAAgAAAP////////7//f/8//r/+v/7//v/+f/3//X/8//z//H/7//u/+//7//w
//D/7f/t/+3/7v/u/+7/7v/u/+7/7v/t/+3/7P/s/+7/8v/5//7/BgAUACIALwAyAC8A
OQBVAHYAkQCsAMMAzQDNAL8ApQCNAIAAcQBdAEEAGgD2/+z/9P/3/+v/2//S/9j/3//k
/+f/6//t/+3/7f/s/+//7//v/+//7//v//H/8v/y//L/8f/x//D/7//x//H/8f/x//H/
8v/y//L/9f/1//X/9f/0//X/9f/1//X/9v/3//f/+f/5//r/+v/5//r/+v/7//r/+v/7
//v//P/9//7//v8AAAAAAAABAAEAAQACAAQAAgACAAQABAAGAAYACAAJAAkACgALAAsA
DAAOAA4ADwAQABEAEwAUABYAFwAYABkAGwAcAB0AHgAgACEAIwAkACYAJgAoACoALAAu
AC4AMQA1ADUANwA4ADkAOwA8AD0APwBAAEEAQgBDAEMAQwBEAEQARABEAEUARwBHAEcA
RwBFAEUARQBEAEIAQQA+AD0APQA7ADkANgA1ADIALwAuACoAJwAkACEAHgAcABoAFwAU
ABIAEAAOAAwACgAIAAgABgAEAAQAAwACAAEAAAD///z/+//7//v//f/8//v/+//5//n/
+v/6//n/+f/5//n/+f/5//n/+f/5//n/+P/4//n/+f/7//v/+//7//r/+v/8//3//f/9
//z//P/8//z//P/8//3//v/+//7///////3//f/9//3//f/9//3//P/+//7//v////3/
/f/8//z//v/+//7//f/7//v/+//7//3//P/8//v/+//7//v/+//5//n/+f/5//j/+P/4
//j/9//3//f/9v/2//b/9v/2//j/+P/3//f/9//3//f/9//3//f/9v/2//T/9f/1//X/
9v/2//b/9v/2//b/9v/2//b/9f/1//X/9f/1//X/9f/1//X/9P/0//T/9P/1//X/8//z
//P/8//z//P/8//z//T/9P/0//T/9P/0//T/9P/z//P/8//y//T/9P/0//X/8//z//P/
8//1//X/8//0//T/9P/0//T/9v/1//X/9v/0//T/9P/z//P/8//z//P/9f/1//X/9f/3
//f/+f/6//r/+v/6//z///8AAAEAAgACAAIAAgACAAUABgAHAAgACAAHAAQAAwAAAP7/
/f/9/////v/9//z/+v/6//v/+//5//f/9f/z//P/8f/v/+7/7f/t/+7/7v/v/+//7//w
/+7/7v/u/+7/8P/w/+//7//u/+7/8P/y//X//v8GABAAHgArADAALQAtAD8AXAB9AJoA
sQC/AMMAuQChAIUAcgBlAFUAQQAkAAYA8v/0//3/9//j/9L/1P/b/+L/6f/r/+v/7f/v
//D/8f/x//H/8f/x//H/7//w//D/8P/y//P/8//z//P/8//z//P/8//0//T/9P/1//X/
9f/1//T/9f/1//X/9f/2//f/9//5//n/+v/6//v//P/8//3//P/8//3//f/+////AAAA
AAIAAgACAAMAAwADAAQABgAEAAQABgAGAAgACAAKAAsACwAMAA0ADQAMAA4ADgAPABAA
EQATABQAFAAVABYAFwAZABoAGwAcABwAHQAfACAAJAAkACYAKAAoACoAKgAtAC0ALQAv
ADAAMQAzADQANQA3ADgAOQA6ADsAOwA7ADwAPAA8ADwAPQA9AD0APQA9AD8APwA/AD4A
PgA9ADoAOQA5ADcANQAyADEALgArACoAKAAlACIAHwAeABwAGgAXABQAEgAQAA4ADAAK
AAgACAAGAAQABAADAAIAAQAAAP///v/9//3//f/9//z/+//7//v/+//8//z/+//7//v/
+//7//v/+//7//v/+//6//r/+//7//3//f/9//3//P/8//7//////////v/+//7//v8A
AAAAAQACAAAAAAABAAEAAQABAAEAAQABAAEAAQAAAAAAAAAAAAEAAQABAAAAAAAAAAAA
AAD////////////////+//7//f/9//3//f/9//3//f/9//3//P/8//z//P/7//v/+//6
//r/+v/6//r/+v/6//n/+f/5//n/+f/5//n/+f/4//j/+P/5//n/+f/4//j/+P/4//j/
+P/4//j/+P/3//f/9//3//f/9//3//f/9//2//b/9v/2//f/9//3//f/9//3//f/9//3
//f/9v/2//b/9v/2//b/9v/2//f/9//3//b/9v/2//b/9//3//f/9//3//f/9//3//f/
9//3//f/9//5//n/+P/4//b/+P/6//r/+P/4//j/+P/2//b/9v/2//j/+P/4//j/+P/4
//f/9//4//j/+P/4//n/+f/5//n/9//3//f/9//3//f/9//5//r/+v/6//r//v8BAAIA
AwACAAMABAAFAAYACQAKAAsADgAPAA8ADQALAAgABgAFAAUABQAEAAMAAgAAAAAAAQAB
AP///f/7//v/+//5//f/+P/3//f/+P/2//X/9f/1//b/9v/2//b/9v/2//b/9f/1//T/
9v/4//r///8GAAwAFgAiAC8ANAAxADMAQwBeAHkAlgCvAL8AwwC7AJ8AgQBuAGEAVQBB
ACYACgD6//z/BQD//+3/3P/c/+P/6P/t//H/8//1//f/+P/3//f/+f/5//n/+f/5//r/
+v/6//j/+f/5//n/+//7//v/+//7//z//P/8//v/+//7//v//v/////////9//7/////
//////8AAAAAAwAEAAQABQAEAAQABQAFAAYABwAIAAgACAAIAAgACQAJAAkACgAMAA4A
DgAQABAADgAOABAAEQARABIAEwATABIAFAAUABUAGAAZABsAHAAcAB0AHgAfACAAIAAg
ACAAIgAjACUAJgAqACoALAAuAC4AMAAwADMANQA1ADcAOAA5ADsAPAA9AD8AQABBAEIA
QwBDAEMARABGAEYARgBHAEUARQBFAEUAQwBDAEMAQgBDAEMAQQBBAEMAQQA/ADwAPQA6
ADcANgAyAC8ALAApACgAJgAkACEAIAAeABwAGgAWABQAEgASABAADgAOAA0ADAALAAoA
CQAIAAcABwAHAAUABAADAAMAAwADAAQABAAFAAUABQAFAAMAAwADAAMAAwADAAIAAgAF
AAUABwAHAAUABQAEAAQABgAHAAcABwAIAAgACAAIAAYABgAHAAgACAAIAAkACQAJAAkA
CQAJAAcABwAHAAYACAAIAAgACQAJAAkACAAIAAgACAAIAAcABwAHAAcABwAHAAYABgAF
AAUABQAFAAUABQAFAAUABQAEAAQABAAEAAMAAwADAAIAAgACAAIAAgACAAIAAQABAAEA
AQABAAEAAwADAAIAAgACAAMAAwADAAAAAAAAAAAAAAAAAAAAAAACAAEAAQABAAEAAQAB
AAEAAQABAAAAAAD+//7//////wEAAQABAAEA///////////+//7//v/+//7//v/+//7/
AQABAAEAAAD+//7//v///////////////////////////////////wEAAQAAAAAAAAAC
AAAA/v8AAAAAAAAAAAAAAAAAAP////8AAAAAAAAAAP//////////////////////////
//8BAAIAAgACAAIABAAHAAgACQAKAAsADAAPABAAEwAUABUAFgAXABcAFQAVABIAEAAP
AA8ADwAOAA0ADAAKAAoADQANAAsACQAHAAUABQADAAEAAAD/////AAAAAP/////9//7/
/v/+/wAAAAAAAAAA/////wAAAAACAAQABwAMABIAGgAoADUAPgBBAD8ARwBiAH8AmgC3
AMsA0wDPAL8ApQCMAH8AcQBjAEoAKAAMAAYADwARAAEA7v/o/+3/8v/1//v///8BAAMA
AgADAAUAAwADAAMAAwADAAQABAAEAAQABQAFAAUABwAHAAcABwAHAAgACAAIAAcABwAH
AAcACgALAAsACwALAAwADQANAA0ADQAOAA4ADwAQABAAEQASABIAEwATABIAEwAUABQA
FgAWABYAFwAXABcAGAAaABoAGgAcABwAHAAcAB4AHwAfACAAIQAhACIAJAAkACUAJAAl
ACcAKAAqACsALAAtAC0ALgAvADAAMgAzADUANgA4ADgAOgA8ADwAPgA+AEEARQBFAEcA
SABHAEkASgBLAE0ATgBPAFAAUwBTAFMAVABUAFQAVABVAFMAUwBTAFMAVQBVAFUAVABW
AFUAUgBRAFMAUQBPAEwATABKAEgASABGAEMAQAA9ADwAOgA4ADUAMgAwAC4ALAAsACoA
KAAoACQAIgAiACEAIgAhACAAHwAcABsAGwAbABsAGgAZABkAGQAZABoAGgAZABkAGQAZ
ABkAGQAZABkAGwAbABoAGgAbABsAHQAdAB0AHQAcABwAHAAdAB0AHQAgACAAIAAgACAA
IAAfAA==
         </WaveFormData>
      </LeadData>
      <LeadData>
         <LeadByteCountTotal>10000</LeadByteCountTotal>
         <LeadTimeOffset>0</LeadTimeOffset>
         <LeadSampleCountTotal>5000</LeadSampleCountTotal>
         <LeadAmplitudeUnitsPerBit>4.88</LeadAmplitudeUnitsPerBit>
         <LeadAmplitudeUnits>��V</LeadAmplitudeUnits>
         <LeadHighLimit>2147483647</LeadHighLimit>
         <LeadLowLimit>268435456</LeadLowLimit>
         <LeadID>V5</LeadID>
         <LeadOffsetFirstSample>0</LeadOffsetFirstSample>
         <FirstSampleBaseline>0</FirstSampleBaseline>
         <LeadSampleSize>2</LeadSampleSize>
         <LeadOff>FALSE</LeadOff>
         <BaselineSway>FALSE</BaselineSway>
         <ExcessiveACNoise>FALSE</ExcessiveACNoise>
         <MuscleNoise>FALSE</MuscleNoise>
         <LeadDataCRC32>4248096355</LeadDataCRC32>
         <WaveFormData>
9v/2//b/9v/2//b/9v/2//j/+P/4//j/+P/4//j/+P/4//j/+P/4//j/+P/4//j/9v/2
//b/9v/2//b/9v/2//b/9v/2//b/9//3//f/9//1//X/9f/1//X/9f/1//b/+f/5//n/
+v/6//v//P/9//7/////////AQAEAAYABwAKAAsACwAKAAkACAAHAAYACAAIAAgABgAE
AAMAAgACAAIAAAD+//z/+v/6//f/9//0//P/8v/x//D/8P/w//D/8v/y//L/8v/w//D/
8P/v//L/8v/0//D/7//v//H/8//6/wcAFwAgACgAOABYAIAArQDbAAUBJwE3ATMBGwH9
ANoAugCVAG4APwARAO3/4//t//H/6//n/+n/6//s/+//8P/x//L/8v/y//D/8P/y//L/
8v/y//T/9P/0//X/8//z//T/9P/0//X/9f/1//T/9P/1//X/9//3//f/9//4//j/+v/6
//r/+v/8//z//P/8//3//f/8//3//f/+/wAAAAABAAEAAgADAAUABQADAAMABAAEAAUA
BwAIAAoACAAJAAsADAANAA0ADgAPABIAEwAUABQAFwAYABkAGgAbABwAHQAeACAAIgAj
ACUAKAAoACoAKwAvADEAMwA1ADgAOgA8AD4AQABCAEQARwBLAE0ATwBQAFIAUgBVAFcA
WQBZAFwAXABbAFwAXABdAF8AXwBfAGAAXgBeAF4AXgBcAFsAWgBYAFUAUwBRAFAASwBI
AEUAQgA+ADoANgAyAC0AKwAnACQAHgAcABkAFgATABIAEAAMAAsACgAIAAYACAAFAAUA
BAABAAAAAAAAAP7//f/9//3//f/9//z//P/8//z//P/8//z//P/7//v/+//7//v/+//7
//v/+//7//v/+//7//v/+//7//z//P/8//z//P/8//v/+//8//z//v/+//7//v8AAAAA
AAAAAP///////////P/8//3//f/8//z//P/8//7/////////AQACAAIAAQD+//7//v/+
/wAAAAAAAAAA/f/9//3//f/9//3//f/8//7//v/+//7//f/9//3//v/+//3//f/9//v/
+//7//v/+//7//z//P/8//z//P/8//r/+f/5//n/+f/5//n/+f/7//v/+//7//v/+//7
//v/+f/4//j/+P/6//r/+v/6//r/+v/6//r//P/8//3//f/7//v/+v/6//r/+f/5//n/
+f/6//r/+v/6//r/+v/5//n/+f/5//n/+f/5//n/+f/6//r/+v/6//r/+v/5//n/9//3
//f/9//7//j/+P/4//j/+P/6//r/+v/6//j/+P/4//f/+f/5//n/+f/5//n/+f/5//n/
+f/6//v/+f/5//r//P/9//7///8AAAEAAQABAAMACAAKAAsADAANAA0ADAALAAgABwAG
AAYABgAGAAQABAADAAIAAgACAAIAAAD+//z//P/5//n/9//3//f/9//2//b/9v/2//b/
9v/2//b/9v/2//b/9f/0//b/9v/0//P/8//z//X//v8LABcAIgAoAC4ARABoAJMAvwDp
AA0BJwEpARcB9wDYALgAmwB4AFMAKwAFAO//8//5//P/6//p/+3/8P/z//T/9f/2//j/
+P/4//j/9v/2//b/9v/2//b/9v/3//n/+f/6//r/+v/7//v/+//6//r/+//7//n/+f/5
//n/+v/6//z//P/+//7/AAAAAAAAAAABAAEAAAABAAEAAgAEAAQABQAFAAQABQAHAAcA
BwAHAAgACAAIAAkACQAKAAoACwANAA4ADwAPABAAEQASABMAFAAUABUAFgAXABgAGQAa
ABsAHAAcAB4AHwAhACYAJgAoACkAKwAtAC8AMQAwADIANAA2ADoAPAA+AEEAQQBDAEUA
RgBKAEoATQBPAFAATwBRAFAAUQBSAFIAUwBVAFUAVQBWAFYAVgBWAFYAVgBVAFQAUgBR
AE8ATQBMAEkARgBDAEAAPgA6ADYAMgAvAC0AKQAmACIAIAAdABoAFwAWABQAEAARABAA
DgAMAAwACQAJAAgABQAEAAQABAAEAAMAAwADAAMAAwACAAIAAgACAAIAAgACAAIAAQAB
AAEAAQABAAEAAwADAAMAAwABAAEAAQABAAEAAQACAAIAAgACAAIAAgADAAMABAAEAAQA
BAAEAAQABAAEAAQABAAFAAUABQAFAAQABAAFAAUABAAEAAQABAAFAAUABAADAAMABAAE
AAMAAgACAAIAAgACAAIAAgACAAMAAwADAAMAAwADAAMAAgACAAIAAgACAAEAAQABAAIA
AgABAAEAAQABAAEAAQABAAEAAQACAAIAAAAAAAAAAAAAAP//////////////////////
/////////////////////v/+//7//v/+//7//v/8//z//P/8//z//P/9//3///////7/
/v8AAP////////7//v/9//z//P/8//z/+//7//v/+//7//v/+//7//v//P/8//z//P/8
//z/+//7//v/+//7//v/+//7//v/+v/6//r/+v/6//j/+P/4//j/+P/4//j/+P/4//j/
9//3//X/9f/1//X/9//3//f/9//3//j/+f/5//n/+v/8//3//P/9//7/////////AQAE
AAYABwAIAAkABwAGAAUABAADAAIAAgACAAAA/v/+//3/+v/6//r/+P/4//b/9P/0//H/
8f/v/+//7f/t/+z/7P/q/+r/6v/q/+r/6v/q/+r/7P/r/+r/6v/q/+j/6f/p/+f/6//2
/wEADQAYABwAJABAAGYAjwC5AOUABQEVAQsB8wDRALAAlAB3AFQALwAJAOn/4f/p/+3/
4//d/93/3//g/+P/5P/j/+T/5P/k/+T/5P/k/+T/5P/k/+T/5P/k/+X/5f/l/+b/5v/k
/+X/5f/l/+b/5v/n/+f/5//n/+f/5//o/+j/6v/q/+r/6v/s/+z/7P/s/+3/7f/s/+3/
7f/u/+7/7v/v/+//7v/v//H/8f/x//H/8v/y//L/8//z//T/9v/3//n/+v/7//v//P/9
//z//f/+//7///8AAAEAAgADAAQABQAGAAYACAAJAAsADgAOABAAEQARABMAFQAXABgA
GgAcAB4AIQAkACcAKwArAC0ALwAwADIAMgA1ADcANwA3ADoAOgA7ADwAPAA9AD0APQA9
AD4APAA8ADwAPAA8ADsAOgA4ADcANQAzADIALwAsACkAJgAkACAAHAAYABQAEQAMAAgA
BgAEAAEA/v/9//z/+v/2//X/9P/y//D/7v/r/+v/6v/p/+j/6P/o/+j/5//n/+f/5f/l
/+T/5P/i/+L/4v/i/+T/5P/j/+P/4//j/+P/4//h/+H/4f/h/+P/4//j/+P/4//j/+T/
5P/i/+L/4v/i/+H/4f/i/+L/5P/k/+T/5P/k/+T/5P/k/+P/4//j/+P/4//k/+b/5//k
/+T/5P/k/+X/5f/k/+P/4//k/+T/4//k/+T/5P/k/+T/5P/k/+T/4//j/+P/4//j/+P/
4//i/+L/4v/i/+L/4f/h/+H/4v/i/+H/4f/h/9//3//f/9//3f/d/97/3v/g/+D/4P/g
/+L/4f/h/+H/4f/h/+H/4f/g/9//3v/d/93/3f/d/93/3f/c/9z/3P/d/97/3//g/+D/
4P/g/+D/3//e/97/3f/f/9//3v/e/+D/3//f/9//3//g/+D/4P/g/+D/4P/f/93/3f/d
/93/3f/d/93/3f/g/+D/4P/g/+D/4P/f/9//3f/d/93/3f/d/97/3P/c/9z/3P/e/97/
3v/e/+D/4P/g/9//3//f/9//3//f/9//3//f/9//3//g/+H/4f/h/+L/5P/l/+b/5//o
/+v/6//r/+3/7v/w//H/8v/x//H/8P/v/+//7//v//D/8v/y//D/8P/t/+z/7P/s/+r/
6P/m/+T/4v/f/9//3f/f/9//3//e/9z/3P/c/9z/3v/e/97/3v/c/9z/2//a/9r/3P/c
/93/3f/d/+H/6P/1/wMADgAWACQARABuAJkAxwDzABMBIQEbAQMB4wDAAKAAfQBYACsA
/f/b/9X/3//h/9n/0//T/9X/2P/b/9z/3//g/+L/4v/i/+L/4f/g/9//3v/g/+D/4P/h
/9//3//g/+D/4v/j/+P/4//i/+L/4//j/+X/5f/l/+X/5P/k/+b/5v/o/+j/6v/q/+r/
6v/r/+v/7P/t/+3/7v/u/+7/7//v//D/8f/z//P/8//z//T/9P/2//f/9//4//j/+f/7
//z//P/7//v/+//9////AQACAAUABgAHAAgACQAKAAsADAAOABAAEQATABYAFgAYABkA
GwAdAB8AIQAjACYAKQAsAC4AMAAyADUAOQA7AD0APgA+AD4AQQBDAEcARwBKAEoASwBM
AEwATQBLAEsASwBMAE4ATgBOAE4ATQBLAEkARgBFAEMAQQBAADsAOAA1ADIALgAqACYA
IgAfAB0AGQAWABAADgALAAgABQAEAAIA/v/9//z/+v/4//j/9f/1//T/8//y//L/8v/w
/+//7//v/+//7//u/+7/7v/u/+7/7v/u/+7/7f/t/+3/7f/t/+3/6//r/+v/6//r/+v/
6//r/+v/6//s/+z/7v/u/+7/7v/v/+//8P/w//D/8P/w//D/8P/w//D/8P/x//H/8f/x
/+7/7v/v/+//8P/w//D/8P/x//H/8P/v/+//8P/w/+//8P/w//D/8P/u/+7/7v/u/+//
7//v/+//7//v/+//7v/s/+z/7P/s/+v/6//r/+z/7P/r/+v/6//r/+v/6//r/+n/6f/q
/+r/6v/q/+r/6v/q/+n/6f/p/+v/6//r/+v/6//r/+v/6//p/+n/6f/p/+n/6P/o/+j/
6P/o/+j/6P/m/+b/5v/m/+j/6P/p/+n/6f/p/+j/6P/o/+f/5//n/+f/6P/o/+j/5v/m
/+b/5f/n/+f/5//n/+f/5//n/+f/6P/o/+j/6P/o/+j/5//n/+f/5//n/+f/5//n/+f/
5v/m/+b/5v/m/+f/6P/p/+r/6v/q/+r/6v/o/+f/5//n/+n/6f/p/+n/5//n/+f/5//o
/+n/6f/p/+r/7P/t/+7/7//w//H/8f/x//P/9v/4//n/+v/7//v//P/7//r/+f/2//b/
9v/2//T/9P/z//L/8v/y//D/7v/u/+z/7P/p/+f/5f/l/+X/5f/k/+T/5P/k/+T/5P/k
/+T/5P/k/+T/5f/k/+T/5P/m/+X/4//j/+X/7P/3/wUAEAAYACAAOABgAIsAtwDhAAcB
HwElARMB9QDSALIAkQBsAEMAFwDv/9v/3//l/+H/2//b/93/4P/j/+T/4//k/+b/5v/k
/+T/5v/m/+b/5v/k/+T/5P/l/+f/5//o/+j/6P/p/+n/6f/q/+r/6//r/+n/6f/p/+n/
6P/o/+r/6v/q/+r/7P/s/+z/7P/t/+3/7v/v/+//8P/y//L/8//z//L/8//1//X/9//3
//j/+P/2//f/9//4//j/+f/7//z//f/9//7///8AAAEAAgACAAMABAAFAAYABwAIAAkA
CgAMAA4ADwARABYAFgAYABkAGwAdAB8AIQAiACQAJgAoACoALAAuADEAMQAzADUANgA6
ADoAPQA/AEEAQQBEAEQARQBGAEYARwBHAEcARwBIAEgASABIAEgASABHAEYARABDAEEA
PwA+ADsAOAA1ADIAMAAsACgAJAAhAB8AGwAYABQAEgAPAAwABwAGAAQAAAD///7//P/6
//r/9//3//b/9//2//b/9v/y//H/8f/x//H/8f/w//D/8P/w//D/8P/u/+7/7f/t/+3/
7f/t/+3/7//v/+//7//v/+//7//v//H/8f/y//L/8v/y//L/8v/x//H/8v/y//L/8v/y
//L/8v/y//L/8v/z//P/8//z//L/8v/z//P/9P/0//T/9P/1//X/9P/z//P/9P/0//P/
8v/y//L/8v/y//L/8v/y//P/8//z//P/8f/x//H/8P/u/+7/7v/u/+//7//v//D/7v/t
/+3/7f/v/+//7//v/+3/7f/u/+7/7v/u/+7/7v/u/+3/7f/t/+v/6//r/+v/7f/t/+3/
7f/t/+3/7f/t/+3/7P/s/+z/7P/s/+z/7P/q/+r/6v/q/+r/6v/r/+v/6//r/+r/6v/q
/+n/6f/p/+n/6v/q/+r/6v/q/+r/6f/p/+n/6f/p/+n/6f/p/+n/6v/q/+r/6v/q/+r/
6f/p/+n/6f/p/+n/6f/o/+r/6v/q/+r/6P/o/+j/6P/o/+j/6P/n/+f/5//n/+f/5//n
/+f/5//n/+f/6P/p/+f/5//o/+r/7f/u/+//8P/x//H/8f/z//b/+P/5//r/+//7//r/
+f/4//f/9v/2//T/9P/y//L/8//y//L/8v/y//D/7v/s/+r/5//n/+X/5f/l/+X/5P/k
/+T/5P/k/+b/5v/m/+b/5v/m/+X/5P/k/+T/5P/j/+X/5f/p//D/+/8HABIAFgAgADoA
YACJALUA3QD/ABEBCwHzANMAsgCUAHUAUgAvAAkA6f/f/+f/6f/f/9n/2f/b/97/4f/i
/+X/5P/k/+b/5P/k/+T/5P/k/+T/5P/k/+T/5f/n/+f/6P/o/+b/5//n/+f/6P/o/+n/
6f/p/+n/6f/p/+r/6v/s/+z/6v/q/+z/7P/u/+7/7//v/+7/7//v//D/8P/w//H/8f/y
//P/9f/1//X/9f/2//b/9v/3//f/+P/4//n/+//8//v/+//8//3//v///wAAAAABAAIA
AwAEAAcACAAJAAoACgAMAA0ADwAQABAAEgATABcAGQAbAB0AHAAeACAAIgAkACYAKAAr
ACsALQAvADAAMgAyADUANwA3ADcAOgA6AD0APgA+AD8APwA/AD8AQABAAEAAQABAAEAA
PwA+ADwAPQA7ADkAOAA1ADIALwAsACwAKAAkACAAHwAdABkAFgAUABIADwAMAAcABgAE
AAAA///+//z/+v/8//n/+f/4//f/9v/2//b/9v/1//X/9f/z//P/8v/y//D/8P/w//D/
8v/y//H/8f/x//H/8f/x//H/8f/x//H/8f/x//H/8f/v/+//8P/w//D/8P/w//D/8f/x
//L/8v/y//L/8v/y//L/8v/y//L/8//z//P/8//y//L/8//z//L/8v/y//L/8//z//L/
8f/v//D/8P/v/+7/7v/u/+7/7v/u/+7/7v/t/+3/7f/t/+v/6//r/+r/7P/s/+z/7P/r
/+v/6//s/+z/6//r/+v/6//r/+v/6//n/+f/6P/o/+j/6P/o/+j/6v/p/+n/6f/p/+n/
6f/p/+n/6f/p/+n/5//n/+f/5//n/+b/5v/m/+b/5v/m/+b/6P/o/+j/6P/m/+b/5//n
/+f/5//m/+b/5v/l/+X/5f/l/+b/5v/m/+b/5v/m/+X/5f/l/+X/5f/j/+P/4//j/+T/
5P/k/+T/5f/m/+b/5//n/+f/5//n/+f/5//l/+b/5v/m/+b/5v/m/+b/5v/m/+T/5P/k
/+T/5f/l/+X/5f/l/+X/5f/l/+P/4//j/+T/5f/l/+X/5v/p/+v/7f/v//D/8f/x//H/
8f/0//b/9//6//v/+//6//n/+P/3//b/9v/2//b/9P/0//P/8v/y//L/8P/u/+z/6P/o
/+X/5f/h/+H/4f/h/+H/4v/j/+T/4v/i/+L/4v/g/+D/4P/f/+D/4P/g/+D/3//h/+P/
5//u//n/BwASABYAIgA8AGAAiQC1AN0AAQETARMB+wDbALwAngCBAFwANQALAOn/3f/l
/+n/4//b/9v/3f/g/+P/5P/l/+T/5P/m/+b/5v/k/+T/5P/k/+T/5P/k/+X/5f/l/+b/
5v/o/+n/6f/p/+j/6P/p/+n/6f/p/+n/6f/q/+r/7P/s/+z/7P/u/+7/7v/u/+//7//y
//P/8//0//b/9v/3//f/9//3//j/9//3//f/+P/4//r/+//7//z//P/9////AAABAAEA
AgADAAIAAwAEAAQABQAGAAcACAALAAwADQAOABIAFAAVABcAGgAaABwAHQAhACMAJQAn
ACYAKAAqACwALgAwADIANQA3ADkAOwA8AEAAQABDAEUASQBJAEwATABNAE4ATgBPAE8A
TwBPAFAAUABQAFAAUABQAE8ATgBMAE0ASwBJAEgARQBCAD8APAA4ADQAMAAsACkAJwAj
ACAAHAAaABcAFAATABIAEAAMAAsACgAIAAYABQABAAAA/v////7//v/+//r/+f/5//n/
+//7//r/+v/8//z//P/8//z//P/7//v/+v/5//j/9//4//n/+v/7//n/+f/5//n/+//7
//z//P/+//7//v/+//7//f/9//z//P/8//z//P/9//7///8AAAEAAQABAAEA///+//7/
/f/+//7//v/+/wEAAQAAAP////8AAAAA//8AAAAAAAAAAP7//v/+//7/////////////
///////+//7//v/+//7/+//7//v//P/+//3//f/9//3//f/9//3/+//7//z//P/8//z/
/P/8//z/+//7//v//f/9//3//f/7//v/+//7//v/+//7//v/+//6//r/+v/8//z//P/8
//r/+v/6//r/+v/6//v/+//7//v/+v/6//r/+f/5//n/+f/6//r/+v/4//j/+P/3//n/
+f/5//n/+//7//v/+//6//r/+v/6//r/+v/6//j/+P/4//j/+v/6//r/+f/5//n/+f/5
//n/+f/5//n/+//7//z//f//////AAACAAMABAAFAAYABgAFAAQABQAIAAoACwAMAA8A
DwAOAA0ACwAJAAcABgAIAAgABgAGAAMAAgACAAIAAAD+//z/+v/6//f/9//1//X/9f/1
//T/9P/0//T/9P/0//T/9P/0//T/9P/z//L/8v/y//L/8f/x//H/9f8AAA0AGwAkACwA
PgBgAIgAtQDhAAsBJwExAScBCwHpAMgAqACDAFoALwADAOf/5//x//P/7f/n/+f/6//u
/+//8P/x//D/8P/w//L/8v/y//L/8v/y//L/8v/y//P/8f/x//L/8v/0//X/9f/1//T/
9P/1//X/9f/1//X/9f/2//b/+P/4//b/9v/4//j/+P/4//n/+f/6//v/+//8//z//P/9
//3//P/9//////8BAAEAAgACAAQABQAFAAYABQAFAAYABgAHAAcACAAJAAwADQAOAA4A
DwAQABEAEgAVABYAFwAYABoAHAAdAB8AIgAiACQAJQAlACcAKQArAC4AMAAyADQANgA4
ADoAPQA/AEEAQwBEAEgASABLAE0ATwBPAFIAUgBTAFQAVABVAFUAVQBVAFYAVgBWAFYA
VgBUAFMAUgBQAE0ASwBJAEgARwBEAEEAPgA6ADYAMgAuACsAKQAlACIAHgAcABkAFgAT
ABIAEAAMAAkACAAGAAQABAABAAEAAAD///7//v/+//z/+//7//v/+//7//r/+v/6//r/
+v/6//j/+P/3//f/9//3//f/9//5//n/+f/5//n/+f/5//n/9//3//j/+P/4//j/+P/4
//n/+f/6//r/+v/6//r/+v/8//z//P/8//v/+//7//v/+v/6//v/+//6//r/+v/6//v/
+//6//n/+f/6//r/+f/6//r/+v/6//r/+v/6//r/+f/5//n/+f/5//n/+f/4//j/+P/4
//j/9f/1//X/9v/2//X/9f/1//f/9//3//f/9//3//j/+P/2//b/9v/2//T/8//z//P/
9f/1//X/9f/1//X/9f/1//X/9f/1//X/9f/0//T/9P/y//L/8v/y//T/9P/0//T/9P/0
//X/9f/1//X/9P/0//T/8//z//P/8//0//T/9P/2//b/9v/1//P/8//z//P/8//z//P/
8//0//T/9P/0//L/8v/y//L/9P/0//T/9P/0//T/9P/z//H/8f/x//H/8//z//P/8//1
//X/9v/3//n/+f/6//z//f/+////AAD///////8BAAIABAAFAAYABQAFAAQAAwAAAP//
/v/+/wAAAAD+//7//f/8//z//P/6//j/9v/0//T/8f/x/+//7//v/+//7v/w//D/8P/w
/+7/7v/u/+7/7v/u/+3/7P/s/+z/7P/t/+3/7//x//j/BQATABoAHgAoAEAAZACPALsA
5QAHARsBFwH/AN8AwACiAIMAYAA7ABMA8//l/+3/8//r/+P/4f/l/+j/7f/s/+v/7P/u
/+7/7v/u/+7/7v/u/+7/7v/u/+7/7//v/+//8P/w//D/8f/x//H/8P/w//H/8f/z//P/
8//z//D/8P/y//L/8v/y//T/9P/2//b/9//3//j/+f/5//r/+v/6//v/+//6//v//f/9
//////8AAAAAAAABAAEAAgAAAAEAAwAEAAUABQAGAAcACAAJAAoACgALAAwADQAOAA8A
EAARABIAFAAWABcAGQAaABoAHAAdAB8AIQAjACUAJgAoACoALAAuADAAMgA1ADUANwA5
ADoAPAA8AD8AQQBDAEMARgBGAEcASABIAEkASQBJAEkASgBKAEoASgBKAEwASwBKAEgA
SQBHAEUARAA/ADwAOQA2ADQAMAAsACgAJQAjAB8AHAAaABgAFQASAA8ADgAMAAgABwAG
AAQAAgACAP/////+//v/+v/6//r/+v/5//n/+f/5//n/+P/4//j/+P/4//j/+P/4//f/
9//3//f/9//3//f/9//3//f/9//3//f/9//3//f/+P/4//j/+P/4//j/+f/5//r/+v/6
//r/+v/6//r/+v/6//r/+f/5//n/+f/6//r/+//7//r/+v/6//r/+//7//r/+f/5//r/
+v/5//j/+P/4//j/+P/4//j/+P/3//f/9//3//f/9//3//b/9v/2//b/9v/1//X/9f/2
//b/9f/1//X/9f/1//X/9f/z//P/9P/0//T/9P/0//T/9v/1//X/9f/z//P/8//z//P/
8//z//P/8//z//P/8//z//L/8v/y//L/8v/y//L/8v/y//L/8v/y//L/8//z//P/8//y
//L/8v/x//H/8f/x//L/8v/y//T/9P/0//P/8//z//P/8//z//P/8//z//T/9P/0//T/
9P/0//P/8//z//P/8//z//P/8//1//T/8v/y//L/8v/0//T/9P/0//b/9v/2//b/9P/0
//T/9P/0//T/9P/0//X/9f/1//X/8//z//P/8//z//P/8//0//X/9f/1//b/+v/7//z/
/f/8//3//f/9//3/AAACAAMABQAHAAgACAAFAAQAAwACAAIAAgACAAAAAAD///7//v/+
//z/+v/4//j/+P/1//X/8//z//P/8//y//L/8v/y//L/8v/y//L/8v/y//L/8f/w//D/
8v/y//P/8f/z//X//P8HABUAHgAgACgAPgBgAIcAswDdAP8AFQEVAf0A2wC6AJ4AgQBg
AD0AGQD5/+3/8//5//H/6f/n/+n/7P/t//D/7//w//L/8v/0//T/8v/y//L/8v/y//L/
8v/z//H/8f/y//L/9P/1//X/9f/2//b/9//3//X/9f/1//X/9f/2//n/+v/4//j/+v/6
//r/+v/7//v//v//////AAAAAAAAAQABAAAAAQADAAMAAwADAAQABAACAAMAAwAEAAYA
BwAJAAoACwALAAwADQAOAA8AEAAQABEAEgATABQAFwAYABkAGgAaABwAHQAfACAAIAAi
ACMAIwAlACcAKQAsAC4AMAAyADQANgA4ADsAPQA/AEEAQgBEAEQARwBJAEkASQBMAEwA
TQBOAE4ATwBRAFEAUQBSAFIAUgBSAFIAUgBRAFAATgBPAE0ASwBKAEgARgBEAEIAQgA+
ADoANgAxAC8AKwAoACQAIgAfABwAGwAaABgAFAATABIAEAAOAA4ACwALAAoABwAGAAYA
BgAEAAMAAwADAAEAAQAAAAAAAgACAAIAAgAEAAQAAwADAAEAAQABAAEA//////////8A
AAEAAgADAAEAAQACAAIAAgACAAIAAgADAAMABAAEAAIAAgACAAIABAAEAAQABAAFAAUA
BQAFAAQABAAFAAUABAAEAAQABAAFAAUABAADAAMABAAEAAMABAAEAAQABAAGAAYABgAG
AAMAAwADAAMAAwADAAMAAgACAAIAAgACAP///////wAAAgABAAEAAQABAAEAAQABAP//
//8AAAAAAgACAAIAAgACAAEAAQABAAEAAQABAAEAAQABAAEAAQABAAEAAQABAAEAAAAA
AAAAAAAAAAAAAAAAAAAAAAAAAAAAAAABAAEAAQABAAAAAAAAAP//////////AAAAAAAA
AgACAAIAAQD/////////////////////AAAAAAAAAAAAAAAA/////wEAAQABAAEAAQAD
AAEAAAACAAIAAgACAAIAAgACAAIAAgACAAIAAgACAAEAAQABAAEAAQABAAEAAQABAAEA
AQACAAMAAwADAAIABAAFAAYACQAKAAsACwANAA8AEgAUABUAFgAXABcAFgAVABQAEwAQ
ABAAEAAQABAAEAAPAA4ADgAOAAwACgAIAAYABgADAAMAAQABAAEAAQAAAAAAAAAAAAAA
AAAAAAAAAAAAAAAAAQAAAAAAAAAAAP//////////BgARAB0AKAAwADYASABoAJEAuwDl
AA0BKQEvASMBBQHkAMYApwCGAGMAOQATAP3///8HAAUA/f/5//n//P/9/wAAAQACAAIA
BAAEAAQAAgACAAIAAgACAAIAAgADAAMAAwAEAAQABgAHAAcABwAIAAgACQAJAAcABwAH
AAcACAAIAAoACgAKAAoADAAMAAwADAANAA0ADgAPAA8AEAASABIAEwATABIAEwAVABUA
FQAVABYAFgAYABkAGQAaABgAGQAbABwAHQAdAB4AHwAgACEAIgAiACMAJAAlACYAJwAo
ACkAKgAsAC4ALwAxADIAMgA0ADUAOQA7AD0APwA+AEAAQgBEAEYASABKAE0ATwBRAFMA
VABUAFQAVwBZAF0AXQBgAGAAYQBiAGIAYwBjAGMAYwBkAGYAZgBmAGYAZgBlAGQAYgBi
AGEAYABgAF8AXABZAFYAVgBSAE4ASgBJAEcAQwBAADwAOgA3ADQAMQAwAC4AKgApACgA
JgAkACQAIQAhACAAHwAeAB4AHgAaABkAGQAZABsAGwAaABoAGgAaABoAGgAYABgAFwAX
ABkAGQAZABkAGQAZABkAGQAbABsAGwAbABkAGQAaABoAGgAaABoAGgAdAB0AHgAeABwA
HAAcAA==
         </WaveFormData>
      </LeadData>
      <LeadData>
         <LeadByteCountTotal>10000</LeadByteCountTotal>
         <LeadTimeOffset>0</LeadTimeOffset>
         <LeadSampleCountTotal>5000</LeadSampleCountTotal>
         <LeadAmplitudeUnitsPerBit>4.88</LeadAmplitudeUnitsPerBit>
         <LeadAmplitudeUnits>��V</LeadAmplitudeUnits>
         <LeadHighLimit>2147483647</LeadHighLimit>
         <LeadLowLimit>268435456</LeadLowLimit>
         <LeadID>V6</LeadID>
         <LeadOffsetFirstSample>0</LeadOffsetFirstSample>
         <FirstSampleBaseline>0</FirstSampleBaseline>
         <LeadSampleSize>2</LeadSampleSize>
         <LeadOff>FALSE</LeadOff>
         <BaselineSway>FALSE</BaselineSway>
         <ExcessiveACNoise>FALSE</ExcessiveACNoise>
         <MuscleNoise>FALSE</MuscleNoise>
         <LeadDataCRC32>1461981780</LeadDataCRC32>
         <WaveFormData>
9P/0//T/9P/0//T/9P/0//T/9P/0//T/9v/2//b/9v/0//T/9P/0//T/9P/0//T/9P/0
//T/9P/y//L/8v/y//L/8v/y//L/8v/y//L/8v/y//H/8f/x//P/9P/0//X/9f/1//X/
9v/2//b/+P/5//v//P/8//3//f/+/wAAAQACAAQABAAEAAQAAgABAAEAAgACAAEAAQAB
AAEAAAAAAP3//P/5//j/9v/2//T/8v/x/+//7v/t/+z/7P/s/+z/7f/u/+//7//t/+3/
7f/s/+7/7v/w/+7/6v/p/+n/6v/u//n/AwAMABIAIAA6AFwAggCtANQA9wALAQ0B/wDl
AMYAqACLAGcAQAAdAP3/8f/0//b/8v/v/+//7//u//D/8P/w//L/8f/x/+//8P/w//D/
7//v/+7/7//x//L/8v/x//D/7//v/+//7//v/+//7//v//D/8P/w//D/8P/z//P/9P/0
//L/8v/z//P/9f/1//b/9v/4//j/9//2//n/+f/5//n//f/+//7////9//3//v///wEA
AQACAAMABAAEAAUABgAGAAYABwAJAAwADAAMAAwAEAAQABAAEQASABIAEgATABMAFQAW
ABcAGQAaABsAHQAhACIAJQAlACcAKQArAC0ALwAxADMANQA5ADsAPQA+AD8AQgBDAEQA
RQBFAEcARwBJAEoASwBLAE0ATgBPAE8ATQBNAE0ATQBLAEoASQBIAEUARABBAD8AOwA4
ADUAMgAwAC0AKQAmACIAHwAcABkAEwASAA8ADQALAAkABwAFAAMAAQABAAAAAQD///7/
/v/9//z//P/8//v/+//6//r/+v/6//r/+v/4//j/+P/4//r/+v/5//j/+P/4//j/+f/5
//n/+f/4//n/+f/5//n/+f/5//r/+v/4//j/+P/4//b/9v/3//f/9//3//f/9//5//n/
+f/6//r/+f/4//b/+P/4//j/+P/2//f/9//3//j/+f/6//v//f/9//3//P/8//z/+//7
//3//f/9//3//P/7//r/+f/7//v/+v/5//r/+v/6//r/+v/6//r/+v/6//r/+v/6//j/
+f/5//n/+v/6//r/+v/6//r/+v/6//j/+P/4//j/+P/3//f/9//3//j/+P/4//r/+v/6
//n/9//2//b/9v/4//j/+P/4//j/+P/4//j/+P/4//j/+f/3//f/9//2//b/9v/2//b/
9v/3//f/9v/4//j/+P/4//b/9v/2//b/9//3//j/+P/4//j/+P/4//j/+P/4//j/9//3
//f/+f/5//j/+P/4//j/+P/4//j/+P/4//j/+P/4//j/+P/4//j/+P/3//f/9//3//b/
9v/3//f/+f/5//r//P/6//z//f/9/wAAAAABAAMABAAGAAcACAAKAAoACgAKAAgABwAH
AAgACAAHAAcABQAFAAQABAADAAQAAQAAAP7//P/6//j/+P/3//f/9//2//b/9v/2//b/
9v/2//X/9f/3//f/9v/2//b/9v/0//L/8//x//D/9v8BAAkAEgAWAB4AMgBQAHQAmwDC
AOcAAQELAQMB7QDQALQAmQB5AFgANwAXAAEAAAACAAAA9//1//X/9v/4//r/+v/6//v/
+//7//r/+v/6//n/+f/3//f/+P/4//n/+f/5//n/+f/5//n/+f/5//n/+f/6//j/+P/4
//j/+f/5//r/+v/8//z//f/9//////8AAAAAAgACAAEAAAABAAEAAQABAAMABAAEAAUA
BwAHAAgACQAJAAkACgALAAwADAANAA4ADgAOAA8AEQASABIAEgASABYAFgAWABcAFwAY
ABkAGwAbAB0AHgAfACEAIgAjACUAJwAoACsAKwArAC0ALwAxADMANQA3ADkAOwA9AD8A
QABBAEQARQBGAEcARwBJAEkASwBMAE0ATQBNAE4ATwBPAFEAUQBRAFEAUQBQAE8ATgBN
AEwASQBHAEUAQgA/ADwAOgA3ADMAMAAuACsAKAAlACMAIgAfAB0AGgAXABQAEQARAA8A
DwAOAA0ACwAKAAoACQAIAAgACAAHAAcABgAGAAQABAAEAAQABgAGAAYABgAIAAgABwAG
AAYABgAGAAcABwAHAAcABgAHAAcABwAHAAcABwAIAAgABgAGAAYABgAGAAYABwAHAAcA
BwAHAAcABQAFAAUABgAHAAcABwAGAAgACAAIAAgABgAHAAcABwAJAAkACQAJAAkACQAJ
AAgACgAKAAkACQAJAAkACQAJAAcABwAHAAcACQAJAAgABwAGAAYABgAGAAYABgAGAAYA
BgAGAAYABgAEAAUABQAFAAQABAAEAAQABAAEAAQABAAEAAQABAAEAAQAAwADAAMAAwAE
AAQABAAEAAQABAADAAMAAgACAAIABAAEAAQABAACAAIAAgACAAIAAgACAAMAAwADAAMA
AgACAAIAAgACAAAAAQABAAAAAAAAAAAAAAAAAAAAAAAAAAEAAQACAAIAAgACAAIAAgAC
AAIAAgACAAEAAQABAAMAAQAAAAAAAAAAAAAAAAAAAP7//v/+//7//v/+//7//v/+//7/
/v/+//z//P/8//v/+//7//v//P/+//////////3//v8AAAAAAAABAAEAAgAEAAUABwAI
AAoACwAMAA4ADQAMAAsACAAHAAcACAAIAAcABwAFAAUAAgACAAEAAAD///7//P/8//j/
9v/2//X/8//z//L/8v/w//D/8P/w//L/8f/x//H/8//y//L/8v/w/+7/7v/t/+v/7v/0
//3/BQAMABIAGgAyAFQAeACfAMgA6wD9AP8A7wDVALgAnAB/AGEAQAAhAAUA9//6//z/
9v/v/+//7//u//D/7v/w/+7/7f/t/+3/7v/u/+7/7f/t/+v/6//s/+z/6//r/+v/6//r
/+v/6//r/+v/6//r/+z/7P/s/+z/7P/t/+3/7v/u/+7/7v/v/+//7//v//D/8P/y//L/
8f/w//P/8//z//P/8//0//T/9f/3//f/+P/5//f/9//4//n//P/8//3//v/+//7///8B
AAAAAAAAAAAAAgACAAIAAwADAAQABQAHAAcACQAKAAsADQAOAA8AEQASABIAFAATABUA
FwAZABsAHwAhACMAJQAnACkAKwAsAC0AMAAxADIAMwAzADUANQA3ADgAOQA5ADkAOgA7
ADsAOQA5ADkAOQA5ADgANwA2ADMAMgAvAC0ALQAqACcAJAAhAB0AGAAUABIADwAMAAkA
BQAEAAEA///9//v/+f/3//f/9f/1//T/8v/v/+3/7P/t/+z/7P/s/+3/7f/s/+z/6v/q
/+r/6v/o/+j/6P/o/+j/6P/n/+b/5v/m/+b/5//n/+f/5//m/+f/5//n/+f/6f/p/+r/
6v/p/+j/5//m/+T/5P/l/+X/5f/l/+X/5f/l/+X/5f/m/+f/5//n/+b/6P/o/+j/6P/m
/+f/5//n/+n/6f/p/+n/5//n/+f/5v/o/+j/5//n/+f/5//n/+f/5f/l/+X/5f/j/+P/
4v/h/+L/4v/i/+L/5P/k/+T/5P/i/+L/4v/i/+L/4//j/+P/4P/g/+D/4P/i/+L/4v/i
/+T/5P/k/+T/4v/h/+H/4f/f/+D/4P/g/+L/4v/i/+H/4f/g/+D/4P/g/+D/4P/g/+L/
4v/i/+L/4f/g/9//3//f/9//3//e/+D/4P/g/+D/4P/h/+H/4P/g/+D/4P/g/97/3v/e
/97/3f/d/97/3v/g/+D/4P/g/+D/4P/g/+D/3//f/9//4f/d/+D/3v/e/97/3v/e/97/
3v/e/+D/4P/g/+D/4P/g/+D/4P/f/9//3//f/+D/4P/h/+H/3//f/+D/4v/i/+T/5f/l
/+j/6P/p/+v/7P/u/+//8P/x//D/7//u/+7/7f/t/+7/7//v//D/7//t/+z/7P/r/+r/
5//m/+T/4v/g/97/3v/f/9//3//e/97/3v/e/97/3v/e/93/3f/b/9v/2v/a/9z/2v/c
/9z/2f/Z/9r/4P/n//P//P8CABAAKgBOAHIAmwDGAOUA+QD7AOsA0QCyAJQAdQBTAC4A
CwDt/+H/5v/o/+T/3//d/9v/3P/c/97/4P/g/+P/4//j/+L/4f/g/97/3f/d/93/3v/e
/93/3f/d/93/3//f/9//3//f/9//3//g/+L/4v/i/+L/4f/h/+L/4v/k/+T/5f/l/+X/
5f/m/+b/5//o/+j/6P/q/+v/7P/t/+//8P/w//H/7//v//D/8f/z//P/9P/1//b/9v/3
//j/9//2//b/9//5//r/+//8//7//v/+//////8AAAEAAwAFAAcACAAJAAsADAANAA8A
EQASABUAFQAZABsAHQAfACEAIwAlACcAKwAtAC8AMAAvADIAMwA0ADkAOQA7ADsAPQA+
AD8APwA/AEAAQQBBAEEAQQBBAEEAQAA+ADwAOgA3ADYAMwAxAC8ALAApACYAJAAhAB0A
GgAWABMAEAANAAcABgADAAEA///9//v/+f/5//f/9//2//P/8f/w//D/7//u/+7/7v/t
/+3/7P/s/+7/7v/u/+7/7P/s/+z/7P/s/+z/6//q/+z/7P/s/+3/7P/r/+r/6P/p/+n/
6f/p/+n/6f/q/+r/6v/q/+r/6v/q/+r/6//r/+v/6//r/+v/6//r/+v/7P/r/+v/6//q
/+z/7P/s/+z/7P/t/+3/7f/t/+3/7f/t/+3/7f/t/+z/7v/u/+3/7f/r/+v/6//r/+3/
7f/t/+3/6//r/+r/6f/q/+r/6v/q/+j/6P/o/+j/6P/o/+j/6P/o/+n/6f/p/+b/5v/m
/+b/5//o/+n/6v/q/+r/6v/q/+r/6f/p/+n/5//o/+j/6P/m/+b/5v/l/+b/5v/n/+j/
5v/m/+b/5v/m/+b/5v/m/+b/5v/m/+f/5//n/+f/5v/m/+b/5v/m/+b/5//n/+b/5v/m
/+b/5v/m/+b/5v/m/+f/5//o/+j/6P/o/+j/6P/m/+b/5v/m/+f/5//n/+n/5//m/+b/
5P/k/+T/5P/k/+X/5v/n/+j/6P/o/+j/6P/o/+j/6P/o/+j/6P/n/+f/5//n/+j/6P/n
/+f/5//n/+r/7P/s/+7/7//v//D/8P/x//P/9P/2//f/+P/6//r//P/8//r/+f/3//j/
+P/3//X/8//z//L/8v/x//D/7f/u/+z/7P/q/+j/6P/n/+f/5//m/+b/5v/m/+b/5v/m
/+f/5//n/+f/5v/m/+b/5v/m/+b/5f/j/+L/5v/v//n/AAAGABAAJABEAGoAkQC4ANsA
9wADAfsA4wDGAKgAiwBrAEgAJQABAO3/7P/w/+7/6f/n/+f/6P/q/+r/6P/o/+n/6f/p
/+j/6P/o/+f/5//l/+X/5v/m/+f/5//n/+f/5//n/+f/5//p/+n/6f/q/+j/6P/o/+j/
5//n/+j/6P/q/+r/6//r/+v/6//s/+z/7f/u/+7/7v/v/+//7//v//P/9P/0//X/9f/1
//b/9//3//f/+P/5//r/+v/7//z//P/8//3////+//7//v/+/wAAAAAAAAEAAQACAAMA
BQAFAAcACAAJAAoADAAOABEAEQASABUAFQAZABsAHQAfACEAIwAlACcAJwApACsALAAt
ADAAMQAyADcANwA5ADkAOwA8AD0APQA7ADwAPQA9AD8APwA/AD8APwA+AD0APAA7ADoA
NwA1ADMAMAAtACoAKAAlACEAHgAcABkAFgATAA0ADAAJAAcABQADAAEA///9//v/+//6
//n/9//2//b/9//2//b/9v/z//P/8v/y//L/8v/y//L/8v/y//L/8v/y//L/8f/w//D/
8P/w//H/7//v/+//7v/u/+//8P/x//H/8f/y//L/8P/w//D/8P/y//L/8//z//H/8f/x
//H/8//z//P/9P/1//X/9f/0//L/8v/y//L/9P/1//X/9f/z//P/8//z//X/9f/1//T/
9P/0//P/8//z//P/8//z//P/8//z//P/8//z//L/8f/y//L/8v/y//D/8P/w//D/8P/w
//D/8P/w//H/8f/x//D/8P/w//D/8P/w//D/8P/w//D/8P/w//D/7//v/+//7//w//D/
8P/w//D/8P/v/+//7v/u/+7/7v/u/+7/7v/s/+z/7P/s/+7/7v/u/+//7//v/+//7v/u
/+7/7v/u/+7/7//v/+7/7v/u/+7/7v/u/+7/7v/u/+v/6//s/+z/7P/s/+z/7P/u/+7/
7v/u/+v/6//r/+3/7f/s/+z/7P/s/+z/7P/s/+z/7P/u/+7/7v/u/+z/7P/s/+z/6//r
/+v/6//s/+z/7f/t/+3/7f/u//D/8v/0//X/9f/2//b/9//5//r//P/9//7//v/+//7/
/v/8//v/+//8//z/+//7//n/+f/4//j/9//4//X/9P/y//D/7v/s/+z/6//r/+v/6v/s
/+z/7P/s/+z/7P/r/+v/6//r/+r/6v/q/+r/6v/q/+n/5f/o/+7/9f///wYACgAUACwA
TABwAJcAwADfAPUA+QDrANMAtACaAH0AXQA+AB8AAQDz//b/+P/y/+3/6//r/+z/7P/u
/+7/7v/v/+//7f/s/+7/7v/t/+3/6//r/+z/7P/t/+3/7f/t/+3/7f/t/+3/7f/t/+3/
7v/u/+7/7v/u/+//7//w//D/8P/w//H/8f/x//H/8v/y//P/9P/0//T/9//3//f/9//5
//r/+v/7//3//f/+/////////wAAAQAAAAAAAQACAAIAAgADAAUABAAEAAQABAAGAAYA
BgAHAAsADAANAA8ADQAPABAAEQATABQAFQAXABkAGgAdAB0AHwAhACMAJQAnACkAKwAt
AC0ALwAxADIAMQA0ADUANgA5ADkAOwA7AD0APgA/AD8APwBAAEEAQQBBAEEAQQBBAEMA
QgBBAEAAPwA+ADsAOQA3ADQAMQAuAC4AKwAnACQAJAAhAB4AGwAXABYAEwARAA8ADQAL
AAkABwAFAAUABAADAAEAAAAAAAEAAAAAAAAA//////7//v/8//z//P/8//v/+v/5//j/
+v/6//n/+P/4//j/+P/5//f/9//3//b/9//3//f/9//1//X/9v/2//b/9v/2//b/9v/2
//f/9//5//n/+f/5//n/+f/5//r/+f/5//n/+P/6//r/+v/6//j/+f/5//n/+f/5//n/
+f/3//f/9//2//b/9v/1//X/9//3//f/9//1//X/9f/1//X/9f/0//P/8v/y//L/8v/y
//L/8v/y//L/8v/y//L/8v/z//P/8//w//D/8P/w//L/8v/y//L/8P/w//D/8P/w/+//
7//v//H/8v/y//L/8P/w//D/7//v/+7/7v/u/+7/7v/u/+7/8P/w//D/8P/u/+7/7v/v
/+//7//v/+7/7v/u/+7/7v/s/+3/7f/s/+7/7v/u/+7/7P/s/+z/7P/r/+v/7P/s/+z/
7P/s/+z/7v/u/+7/7v/t/+3/7f/v/+3/7v/u/+z/7v/u/+7/7v/s/+z/7P/s/+z/7P/s
/+z/7P/s/+z/7P/q/+n/6f/p/+n/6v/q/+v/6//r/+v/7P/w//D/8v/z//X/9v/2//f/
9//4//r/+//+/wAAAAAAAP7//P/7//v//P/8//v/+//7//v/+v/6//f/9v/z//L/8P/w
/+7/7P/q/+n/6f/p/+r/6v/q/+r/6v/q/+r/6f/n/+f/5//m/+j/6P/o/+b/5v/l/+X/
6P/s//P///8GAAwAGAAsAEwAbgCXAL4A4QD5AP8A8wDZAL4AoACDAGMAQAAdAAEA8f/0
//j/8v/t/+v/6//s/+z/7P/s/+z/7f/v/+3/7P/q/+r/6f/p/+n/6f/q/+r/6//r/+v/
6//p/+n/6f/p/+v/6//r/+z/7P/s/+z/7P/t/+3/7v/u/+7/7v/v/+//7//v//D/8P/1
//b/9v/2//f/9//3//f/+f/6//r/+//5//n/+v/7//3//f/+////AAAAAAEAAgACAAIA
AwAFAAQABAAEAAQABgAGAAYABwAJAAoACwANAA8AEQASABMAFQAWABcAGQAZABoAHQAd
AB8AIQAjACUAKQArAC0ALwAxADMANQA2ADkAPAA9AD4AQwBDAEUARQBFAEYARwBHAEcA
SABJAEkASQBJAEkASQBJAEgARwBGAEcARgBDAEEAPQA6ADcANAAyAC8AKwAoACYAIwAg
AB0AFwAWABMAEQAPAA0ACwAJAAkABwAHAAYABAABAP///v////7//v/+//v/+//6//r/
+v/6//r/+v/8//z//P/8//z//P/7//r/+P/4//j/+f/7//v/+//6//n/+f/5//n/+f/5
//r/+v/8//z//P/8//r/+v/7//v/+f/5//n/+f/6//v//P/+//////////7//v/+//7/
/v/+////////////////////AQABAAEAAAAAAAAA//////3//f/9//3/////////////
/////v/9//z//P/8//z//P/8//z//P/+//7//v/+//z//f/9//3//P/8//z//P/+//7/
/v/+//z//P/8//z//v/9//3//f/7//z//P/8//z//P/8//v//f/8//z//P/8//z//P/8
//z//P/8//z/+v/6//r/+//7//v/+//6//z//P/8//z/+v/7//v/+v/6//r/+v/6//z/
/P/8//z/+f/5//r/+v/6//r//P/8//z//P/8//r/+v/6//r//P/8//z//P/7//r/+f/4
//X/9f/1//X/+v/8////AQAAAP////8AAP//AAAAAP/////+//7///8DAAYACAAKAA4A
DgAOAA4ACgAJAAkACgALAAsADAALAAsACgAKAAkACAAFAAQAAgACAAAA/v/+//v/+//7
//r/+f/4//f/9v/2//b/9f/1//P/8//y//L/8v/y//L/8P/v/+3/8P/4/wMADQAUABoA
KgBGAGoAkAC5AOIA/wAPAQ8B+wDdAMAApACDAF8APAAZAP//+f8AAAAA/P/3//X/9//4
//j/+P/4//j/9//3//f/9v/2//b/9f/1//X/9f/2//b/9f/1//X/9f/3//f/9//3//X/
9f/1//b/+P/4//j/+P/3//f/+P/4//j/+P/5//n/+f/5//r/+v/7//z//P/8////////
////AQACAAIAAwAFAAUABgAHAAcABwAIAAkACQAIAAgACAAKAAoACwANAA4ADgAOAA4A
EAAQABAAEQATABQAFQAXABcAGQAaABsAHQAeAB8AIQAhACIAJQAlACcAKQArAC0AMQAz
ADUANwA5ADsAPQA+AEEARABFAEYASQBJAEsASwBLAEwATQBNAE8AUABRAFEATwBPAE8A
TwBPAE4ATQBMAEkASABFAEMAQQA+ADsAOAA2ADMALwAsACoAJwAkACEAHQAcABkAFwAT
ABEADwANAAsACQAJAAgABwAFAAQABAADAAIAAgACAP/////+//7//v/+//7//v/8//z/
/P/8//z//P/7//r/+v/6//r/+//9//3//f/8//3//f/9//3/+//7//z//P/8//z//P/8
//z//P/9//3//f/9//3//f/9//3//f/+//3//f/9//z//P/8//z//P/+////////////
/////////////////v8AAAAA//////3//f/9//3//f/9//3//f/9//3//P/7//r/+v/6
//r/+P/4//j/+P/6//r/+v/6//r/+//7//v/+v/6//r/+v/6//r/+v/6//j/+P/4//j/
+v/5//n/+f/3//j/+P/4//j/+P/4//f/9//2//b/9v/2//b/9v/2//j/+P/4//j/9v/2
//b/9//5//n/+f/4//j/+P/4//j/+P/5//n/+P/6//r/+v/6//j/+P/4//j/9//3//j/
+P/4//j/+P/4//j/+P/4//j/+v/6//r/+v/4//j/+P/4//b/9v/2//b/9v/3//j/+f/6
//r/+//7//v/+//8//7/AAACAAMAAwACAAIAAwAFAAYACAAJAAoACgAKAAoACgAGAAUA
BQAGAAYABQAFAAMAAwACAAIAAQAAAP3//P/6//j/9v/0//T/9f/1//X/9P/2//b/9v/2
//T/9P/z//P/9f/1//T/9P/y//L/8v/y//H/8//0//j///8JABAAFAAeADIAUgB2AJ0A
xADnAP8AAwH1AN0AwgCmAIkAaQBIACcACwD7//7/AgD8//X/9f/1//b/9v/2//b/9v/3
//f/9//4//b/9v/1//X/8//z//T/9P/1//X/9f/1//X/9f/1//X/9//3//f/+P/4//j/
+P/4//f/9//4//j/+P/4//n/+f/5//n/+v/6//3//v/+//7//////////////wAAAAAB
AAMAAwAEAAUABQAFAAYABwAIAAgACQAKAAoACgALAA0ADgAOAA4ADgAQABAAEAARABEA
EgATABUAFQAXABgAGQAbABwAHQAfACEAIgAlACUAJwApACsALQAtAC8AMQAzADUANwA5
ADoAOwA+AD8AQABFAEUARwBHAEcASABJAEkASQBKAEsASwBLAEsASwBLAEsASgBJAEgA
RwBGAEMAQQBBAD4AOwA4ADYAMwAvACwAKAAlACIAHwAdABwAGQAXABUAEwARAA8ADQAL
AAsACgAJAAcABgAGAAUABAAEAAQAAwADAAIAAgAAAAAAAAAAAAIAAgACAAIAAgACAAEA
AAAAAAAAAAABAAEAAQABAAAA////////////////AAAAAAAAAAAAAAAA/v/+//////8B
AAEAAQABAAEAAQABAAIAAwADAAMAAgACAAIAAgACAAIAAwADAAMAAwADAAMAAwADAAMA
AwACAAIAAgABAAEAAQABAAEAAQABAAEAAQABAAEAAQAAAP///v/+//7//v/+//7//v/+
//7//v/+//7//v/////////+//7//v/+//z//P/8//z//v/+//7//v/+//3//f/9//3/
/v/+//7//v/+//7//f/9//z//P/8//z//P/8//z//P/8//z//P/8//z//P/9//3//f/9
//z//P/8//z//P/8//3//f/8//z//P/8//z//P/8//z//P/9//3//v/+//7//v/+//7/
/v/+//7//v/9//3//f///////v8AAP7//v/+//7//v8AAAAAAAAAAAAAAAAAAAAA/v/+
//7//v8AAAAAAAAAAAAAAAAAAAAAAAD//////////wAAAAABAAEAAQABAAIABAAEAAYA
BwAFAAYABgAHAAkACgAMAA0AEAASABIAEgAQAA4ADQANAA4ADgANAA0ADQANAAwADAAJ
AAgABQAEAAQABAACAAAA/v/9//3//f/8//z//P/8//z//P/8//v/+//7//v/+v/8//z/
/P/8//z/+f/5//r//v8HABEAGAAaACQANgBSAHQAnQDEAOkAAQEHAfsA4QDEAKgAjQBv
AE4AMQAVAAcACAAMAAoAAQD9//3//v8AAAAAAAD+////AQD///7/AAAAAP/////9//3/
/v/+//7//f/8//v//f/9//3//f/9//3//f/+//7//v/+//7//////wAAAAAAAAAAAQAB
AAMAAwAEAAQABwAIAAgACAAJAAkACQAJAAsADAAMAA0ACwALAAwADQANAA0ADgAPAA4A
DgAPABAAEgASABMAFQAWABYAFgAWABgAGAAYABkAHQAeAB8AIQAfACEAIgAjACMAJAAl
ACcAKQAqAC0ALQAtAC8AMQAzADUANwA5ADsAPQA/AEEAQgBFAEgASQBKAE0ATQBPAE8A
TwBQAFEAUQBTAFQAVQBVAFUAVQBVAFUAVQBUAFMAUgBTAFIATwBNAE0ASgBHAEQARABB
AD0AOgA4ADUAMgAvACkAKAAlACMAIQAfAB0AGwAbABkAGQAYABUAEwASABIAEQAQABAA
EAANAA0ADAAMAAoACgAKAAoADAAMAAwADAAOAA4ADQAMAAwADAAMAA0ACwALAAsACgAK
AAsADAANAAsACwAMAAwADAAMAAwADAAMAAwADQANAAsACwALAAsADQANAA0ADgAPAA8A
DwAOAAwADAAMAAwADAANAA0ADQAPAA8ADwAPAA8ADwAPAA4ADgAOAA0ADQAPAA8ADwAP
AA0ADQANAA0ADQANAAwACwAMAAwADAAMAAsACgAJAAgACQAKAAsADAAMAA0ADQANAAwA
DAAMAAwADAAMAAwADAAOAA4ADgAOAA4ADQANAA0ACwAMAAwADAAMAAwADAALAA0ADAAM
AAwADAAMAAwADAAMAAwADAAMAAwADAAMAA0ACwALAAsACgAMAAwADAAMAAwADQANAAwA
DgAOAA4ADgANAAwACwAKAAsACwAMAAwADAAMAAwADAAMAAwADAAMAAwADQAOABEADwAO
AA4ADgAOAA4ADgAOAA4ADgAOAA4ADgAOAA4ADgAQABAAEAAQAA4ADgANAA0ADQANAA4A
DgARABEAEQARABIAFAAUABYAFwAXABgAGAAZABsAHAAeACEAIgAkACQAJAAkACIAIQAf
ACAAIAAfACEAHwAfAB4AHgAdABwAGQAYABYAFgAUABIAEgARABEAEwASABIAEgASABIA
EgASABEAEQARABEAEAAQABAAEAAQABAADwANAAwAEAAZACEAKgAyADYARgBiAIQAqQDS
APkAFQElASEBDwHwANIAtwCXAHgAVQA3AB8AGgAgAB4AFwATABMAFAAUABQAFgAYABkA
GQAXABYAFgAWABUAFQATABMAFAAUABUAFQAVABUAFwAXABcAFwAXABcAFwAYABgAGAAY
ABgAGQAZABoAGgAaABoAGwAbAB0AHQAeAB4AHwAgACAAIAAjACMAIwAjACMAJAAkACUA
JwAnACgAKQArACsALAAtAC4ALgAvADAALgAuAC8AMQAyADIAMgAyADQANAA0ADUANwA4
ADkAOwA7AD0APgA/AEEAQgBDAEUARQBGAEkASQBLAE0ATwBRAFMAVQBXAFkAWwBdAF8A
YABhAGQAZQBmAGkAaQBrAGsAbwBwAHEAcQBxAHIAcwBzAHUAdQB1AHUAdQB0AHMAcgBz
AHIAbwBtAG0AagBnAGQAZABhAF0AWgBYAFUAUgBPAEsASgBHAEUARQBDAEEAPwA7ADkA
OQA4ADkANwA2ADYAMwAyADIAMgAxADEAMAAwADAAMAAwADAAMAAwADAAMAAwADAALwAu
ADAAMAAwADEAMQAxADEAMAAwADEAMgAzADEAMQAyADIAMgAyADIAMgA0ADQANQA1ADMA
MwAzAA==
         </WaveFormData>
      </LeadData>
   </Waveform>
</RestingECG>
