# Supplementary material for: Detection of Left Atrial Enlargement Using a Convolutional Neural Network-Enabled Electrocardiogram
Source: Front Cardiovasc Med. 2020 Dec 17;7:609976. doi: 10.3389/fcvm.2020.609976 (PMC7773668; doi:10.3389/fcvm.2020.609976)
Supplement: Supplementary file 5 [file Data_Sheet_5.ZIP › normal4/1802035711_4254_0000002B.XML]

<?xml version="1.0" encoding="Windows-1252"?>
<!DOCTYPE RestingECG SYSTEM "restecg.dtd">
<RestingECG>
   <PatientDemographics>
      <PatientID>1802035711</PatientID>
      <PatientAge>73</PatientAge>
      <AgeUnits>Years</AgeUnits>
      <Gender>Female</Gender>
      <PatientLastName>chenneinv</PatientLastName>
   </PatientDemographics>
   <TestDemographics>
      <DataType>Resting</DataType>
      <Site>1</Site>
      <AcquisitionDevice>MAC55</AcquisitionDevice>
      <Status>Unconfirmed</Status>
      <Priority>Normal</Priority>
      <AcquisitionTime>09:15:16</AcquisitionTime>
      <AcquisitionDate>12-10-2016</AcquisitionDate>
      <CartNumber>1</CartNumber>
      <AcquisitionSoftwareVersion>009C</AcquisitionSoftwareVersion>
      <XMLSourceVersion>MAC5000 v1.0</XMLSourceVersion>
   </TestDemographics>
   <RestingECGMeasurements>
      <VentricularRate>82</VentricularRate>
      <AtrialRate>82</AtrialRate>
      <PRInterval>152</PRInterval>
      <QRSDuration>92</QRSDuration>
      <QTInterval>364</QTInterval>
      <QTCorrected>425</QTCorrected>
      <PAxis>17</PAxis>
      <RAxis>35</RAxis>
      <TAxis>20</TAxis>
      <QRSCount>13</QRSCount>
      <QOnset>227</QOnset>
      <QOffset>273</QOffset>
      <POnset>151</POnset>
      <POffset>207</POffset>
      <TOffset>409</TOffset>
      <ECGSampleBase>500</ECGSampleBase>
      <ECGSampleExponent>0</ECGSampleExponent>
   </RestingECGMeasurements>
   <Diagnosis>
      <Modality>Resting</Modality>
         <StatementCount>2</StatementCount>
         <LabelText>12SL ��ϳ���</LabelText>
      <DiagnosisStatement>
         <StmtFlag>ENDSLINE</StmtFlag>
         <StmtText>�������</StmtText>
      </DiagnosisStatement>
      <DiagnosisStatement>
         <StmtFlag>ENDSLINE</StmtFlag>
         <StmtText>���� ECG</StmtText>
      </DiagnosisStatement>
   </Diagnosis>
   <Waveform>
      <WaveformType>Rhythm</WaveformType>
      <WaveformStartTime>0</WaveformStartTime>
      <NumberofLeads>8</NumberofLeads>
      <SampleType>CONTINUOUS_SAMPLES</SampleType>
      <SampleBase>500</SampleBase>
      <SampleExponent>0</SampleExponent>
      <HighPassFilter>16</HighPassFilter>
      <LowPassFilter>150</LowPassFilter>
      <ACFilter>NONE</ACFilter>
      <LeadData>
         <LeadByteCountTotal>10000</LeadByteCountTotal>
         <LeadTimeOffset>0</LeadTimeOffset>
         <LeadSampleCountTotal>5000</LeadSampleCountTotal>
         <LeadAmplitudeUnitsPerBit>4.88</LeadAmplitudeUnitsPerBit>
         <LeadAmplitudeUnits>��V</LeadAmplitudeUnits>
         <LeadHighLimit>2147483647</LeadHighLimit>
         <LeadLowLimit>268435456</LeadLowLimit>
         <LeadID>I</LeadID>
         <LeadOffsetFirstSample>0</LeadOffsetFirstSample>
         <FirstSampleBaseline>0</FirstSampleBaseline>
         <LeadSampleSize>2</LeadSampleSize>
         <LeadOff>FALSE</LeadOff>
         <BaselineSway>FALSE</BaselineSway>
         <ExcessiveACNoise>FALSE</ExcessiveACNoise>
         <MuscleNoise>FALSE</MuscleNoise>
         <LeadDataCRC32>3856403162</LeadDataCRC32>
         <WaveFormData>
7v/u/+7/7v/w//D/8P/w//D/8P/w//D/8P/w//D/8P/x//L/8//0//L/8v/y//L/8//0
//X/9v/4//j/+P/4//r/+v/6//r//f/+////AAD+//7//v/+/wEAAgADAAQABQAGAAcA
CAAKAAoACgAKAA0ADgAPABAAEgASABIAEgAUABQAFAAUABYAFgAWABYAEwASABEAEAAQ
ABAAEAAQAA8ADgANAAwACgAKAAoACgAHAAYABQAEAAIAAAD+//z/+v/6//r/+v/3//b/
9f/0//L/8v/y//L/9P/0//T/9P/z//L/8f/w//D/8P/w//D/8P/w//D/8P/w//D/8P/w
//D/8P/w//D/7v/u/+7/7v/w//D/8P/w/+//7v/t/+z/7v/u/+7/7v/s/+z/7P/s/+7/
7v/u/+7/8P/w//D/8P/u/+7/7v/u/+7/7v/u/+7/7P/s/+z/7P/u/+7/7v/u/+//8P/x
//L/8f/w/+//7v/w//D/8P/w//D/8P/w//D/7v/u/+7/7v/v//D/8f/y//D/8P/w/+//
7f/u/+7/7v/v/+//7//v/+//7v/u/+//8f/x//P/9P/0//T/9f/1//X/9P/z//T/9v/3
//n/+f/4//f/9v/1//f/+P/5//r/+v/7//v/+v/3//j/9//0//P/9P/z//T/8//y//H/
7v/v//H/8v/x/+//7v/s/+r/6P/o/+b/5f/l/+b/5v/m/+j/5v/m/+j/6v/q/+r/6v/o
/+n/6f/o/+r/6v/q/+r/6P/s/+z/5//n/+7/7f/t//X/+f/+/w0AHQArAD4ATQBbAHAA
hQCNAI4AgwBkADsAFQD1/93/1P/U/9b/2P/d/+X/6//q/+b/5v/n/+v/7f/q/+z/7v/u
/+z/6//o/+r/6v/q/+z/7P/r/+v/6v/p/+j/5//p/+r/6//s/+v/6P/n/+n/6//r/+r/
6v/s/+z/7P/s/+r/6v/q/+z/7v/t/+3/7//t/+3/7f/t/+3/7v/v/+//8v/y//L/8v/w
//H/8f/0//b/9P/2//j/9P/0//b/9//4//n/+f/5//v//P/8//3//P/9//7///8CAAUA
CAAJAAgACAAJAAkACgAKAAwADQALAAsADAAOAA4ADQALAA0ADwAPABEAEQAPAA4ADgAN
AA0ADQAMAAwACgAIAAYABAACAAIAAQAAAP7//P/8//v/9//2//T/8v/0//T/8//w//L/
8v/x/+//7f/s/+z/7f/u/+//8P/v/+7/7v/t/+v/7f/u/+7/7f/t/+3/7f/t/+v/6v/o
/+r/7f/t/+3/7P/r/+r/6f/n/+r/7P/t/+7/7P/s/+z/7P/p/+n/6v/q/+v/7P/t/+7/
7f/s/+v/6//r/+v/6v/q/+7/7P/s/+3/7//t/+3/7v/v/+//8P/w/+3/7f/t/+z/6//r
/+r/6f/q/+z/7f/u/+3/7f/t/+7/7v/t/+3/7f/t/+3/7f/s/+z/7P/t/+3/7f/t/+z/
7P/s/+r/6v/s/+7/7v/u/+7/6//r/+z/7P/s/+3/7f/t/+7/7//v//D/8P/v/+7/7//w
//D/8P/x//P/9P/0//T/9f/0//T/9f/2//f/+P/5//f/9v/2//b/+P/4//n/+f/4//j/
+v/6//b/9P/0//L/8//0//X/9v/y//L/8//z//H/8f/w/+7/7P/q/+r/6P/n/+f/6P/o
/+j/6P/m/+b/5v/m/+b/5v/n/+j/6v/r/+n/6P/n/+b/5v/m/+b/5v/p/+//7P/t//H/
8f/v//z/DQAXACMANgBJAFMAYgB3AIMAjACLAHgAVQAzABUA+//w/+T/4v/q//P/8//x
//L/8v/w//H/8f/r/+7/+P/4//D/7P/r/+r/6v/q/+j/6f/q/+r/6//p/+n/6f/p/+j/
6P/o/+j/6f/o/+n/7f/s/+v/6f/o/+z/7P/s/+z/7f/u/+//8v/x/+//7v/v//D/8f/y
//P/8v/y//L/8f/0//T/9P/0//L/8//z//b/9v/0//b/+P/4//j/+v/7//r/+//7//v/
/f/+//7///8CAAMABAAFAAQABQAGAAUACAAKAA0ADwAPAA4ADwAPAA8ADwAQABIAFAAT
ABEAEwARABEAEwATABQAFAAVABUAFAATABEAEAASABAADgAMAAoACgAJAAgABgAEAAQA
AwADAAIAAAD+//3//P/6//b/9//4//j/9//3//b/9v/3//X/9f/1//P/9f/2//b/9f/z
//T/9P/z//X/9f/1//X/9//2//T/9v/3//f/9//2//j/+P/4//f/9v/2//X/9P/2//b/
9v/2//X/9f/2//b/9v/2//b/9v/0//T/9P/1//P/8//y//L/9v/0//T/9f/2//X/9v/4
//j/9//3//b/9//3//f/9v/0//X/9f/1//f/+P/4//j/+f/5//n/+v/4//f/9//3//f/
9//3//b/9f/0//T/8//1//f/+P/6//j/+P/4//n/+//5//b/+P/4//j/+P/4//j/9//3
//j/+P/4//n/+f/5//f/9//2//b/+f/5//n/+//8//z//P/9//v//P/8//z///8AAAIA
BQAFAAUABQAFAAMAAgACAAIAAAAAAAEAAQACAAIABAAEAAMAAgADAAIA///+//3//P/7
//z//v/////////+//z/+f/2//X/8v/0//X/9//4//f/9v/z//L/9P/0//T/9P/0//T/
9f/1//T/9P/0//T/9v/2//b/9v/3//P/+P/9//v///8JAA4AGQAtAD0ASgBZAGsAfgCR
AJ8AogCXAHwAVQAxABcABQD0//D/9P/6/wEAAwD///z/AAD+//3/AQABAPz/+v/8//z/
/P/9//T/8v/6//7//f/8//r/+f/3//f/9//3//b/9v/2//b/9//2//f/+//7//v/+v/6
//z//P/8//z/+v/6//r//P/8//v/+//9//3//f/9//3///8AAAEAAQAEAAQABAAEAAEA
AQAAAAIABAACAAQABgAGAAYACAAJAAkACQAIAAcACwAMAAwADQAOAA8AEAARABMAFQAX
ABcAFQAWABgAGQAbABwAHwAhAB8AHwAgACIAHwAdABoAGwAdAB0AHwAfAB0AHAAcABsA
GwAbABoAGgAYABYAFAASABAAEAAPAA4ADQAMAA0ADQAJAAgABgAEAAIAAgABAP7/AAAA
AP///f/7//r/+v/7//v/+//7//n/+f/6//r/+f/5//r/+v/5//f/9//3//f/+f/4//b/
+P/3//f/9//2//j/+P/4//f/9f/2//b/9v/2//b/9v/2//P/8//0//T/9//4//n/+v/8
//z//P/9//r/+f/3//b/+P/2//b/9//3//X/9f/2//f/9//4//j/+f/5//n/+P/2//f/
9//3//f/+P/4//j/9//3//f/+P/6//n/+f/5//n/+f/5//j/9v/2//f/9//5//n/+P/4
//b/9v/2//f/+f/5//j/+P/+//v/9//2//r/+v/6//r/+v/5//n/+v/6//r/+//7//v/
/P/9//3//v/+//3//P/9//7//v/+////AgAEAAUABgAFAAQABAAFAAYABwAIAAkABwAG
AAYABgAGAAYABwAHAAYABgAIAAgABAACAAIAAAABAAIAAwAEAAEAAAAAAP///P/7//n/
9v/1//T/9f/0//H/8f/y//L/9P/0//L/8v/0//T/9P/0//L/8v/z//P/9P/0//T/9P/0
//T/9P/0//n/+f/8/////f///wkAEgAXACcARwBeAGkAeQCOAJ0ApQCiAJEAcABLACUA
BwD1/+r/6P/q/+z/8//5//3/+v/8/wIAAQD7//v/+v/4//r//v/6//n//v/8//j/9v/2
//b/9f/1//b/9//4//n/+f/4//f/9v/3//b/9//7//n/+f/4//j/+v/6//r/+v/8//z/
/P/+//3/+//6//v/+//7//v/+//8//7/AAABAAAAAAAAAAAAAAABAAEABAADAAAAAQAC
AAEAAgAFAAcACgALAAsACwANAA4ADgAPABIAEwAUABUAFAAVABYAFQAVABYAGAAZABoA
GgAcAB0AHwAfACAAIgAkACMAIQAjACIAIQAiACEAHwAeAB4AHQAdAB0AHAAcABwAGgAY
ABYAFAAUABMAEgAOAAwADAALAAsACgAIAAYABgAGAAUAAgAAAAAA///9//7//v///wEA
/v/9//z/+f/7//z//P/7//n/+v/6//n/+//7//v/+//8//z/+//+//z/+//6//j/+f/6
//v/+//9//7//v/+//z//P/8//z/+//7//z//P/6//r/+v/6//v//P/9/////f/9//z/
/P/+//z//P/9/////f/9//7//P/7//v/+v/7//v/+//6//v//f/+/////v/+//3//P/9
//3//f/+//3/+//6//n//f8BAAEAAAD+//3//P/7//r/+f/5//r/+v/6//v/+//7//3/
/f/8//z//f/9//3////9//z/+//7//z//v///wAAAQAAAAAAAQADAAMAAwADAAUABAAE
AAQAAgACAAMAAwACAAIABAAEAAIAAAAAAP7//P/8//z//P/4//j/+f/5//n/+f/4//b/
9P/y//L/8P/x//H/8v/y//L/8v/w//D/8v/y//L/8v/w//D/8f/x//L/8v/y//L/8v/y
//L/8v/z//P/8v/5//3/+////wYADQAdADEAPABLAF8AcgCBAI8AlgCNAHQAUwArAAUA
7//i/9r/2v/k/+v/6//t/+7/8P/0//f/9//5//b/8P/w//L/8v/v//D/9P/2//T/8v/y
//H/8f/x//H/8f/x//T/9P/0//T/8//w/+//8f/y//P/8//0//T/9P/0//T/9P/0//T/
9v/2//X/9f/3//b/9f/0//P/9P/2//j/+f/4//j/+P/4//j/+f/5//z//f/8////AgD8
//r/+v/5//z///8BAAMAAwAEAAQABQAGAAcACAAJAAcACQALAAsACwAMAA4ADwASABIA
FAAVABUAFQAWABgAGAAXABUAFwAXABcAGQAZABYAFAATABEAEgATABMAFAAUABIAEAAO
AAoACgAJAAgABgAEAAQAAwADAAIAAAD+//z//P/7//j/+v/6//n/9//1//T/9P/1//f/
9//3//X/8//0//T/8//1//b/9v/1//X/9f/1//X/8//y//D/8v/1//X/9f/0//P/8v/x
/+//8v/0//X/9v/0//T/9P/0//P/8//0//T/9v/2//b/9v/1//T/8//z//T/9f/1//b/
9v/0//T/9f/z//H/8f/y//T/9f/3//j/9f/1//X/9P/0//X/9f/1//X/9v/2//b/9f/1
//X/9v/2//X/9f/1//X/9f/1//T/9P/0//X/9f/1//X/9P/0//T/9P/0//X/9f/1//b/
9f/0//P/8v/z//P/9P/0//T/9f/1//X/8//z//L/8v/2//f/+P/7//n/+P/3//f/+P/6
//v//P/9//z//P/9///////////////+//7//v/+//7///////7//v8AAAAAAAD+//7/
/P/7//r/+f/4//n/+v/8//3/+v/5//f/9P/y//D/8P/u/+3/7f/u/+7/7P/s/+r/6v/v
//D/8f/y//D/7v/t/+v/7f/u/+//8P/w//D/8P/w//H/8//y//X/9//7/wMACgAPACMA
OwBIAFMAZQB8AIsAlQCWAIUAZgA/AB0ABQD1/+z/6P/q//T/+//7//P/7v/u//L/+f/3
//P/9P/0//L/9P/0/+//7P/w//D/8P/y//L/8f/x//D/7//u/+3/8P/w//D/8P/u/+z/
7P/v//H/8f/w//D/8v/y//L/8v/w//D/8P/y//T/8//z//X/9P/z//L/8f/y//T/9v/3
//f/9v/1//T/9f/3//j//P/6//j/+v/8//r/+v/8//3//v////////8DAAQABAAFAAYA
BwAIAAkACQALAA0ADQALAAwADgAPABIAEgAUABUAEwATABQAFgAXABcAFgAZABcAFwAZ
ABkAFQAUABQAEwAUABUAFQAWABQAEgAQAA4ADAAMAAsACgAJAAgACQAJAAYABAABAP7/
/v/+//3/+v/8//z/+//5//v/+v/6//v/+f/5//n/9//1//b/9v/1//b/+P/5//n/+f/5
//n/+f/3//b/9P/2//n/+f/5//j/9//2//X/8//1//b/9v/2//b/9v/2//b/9f/1//b/
9v/0//T/9P/0//T/9P/0//X/9f/1//T/9P/4//b/9v/3//X/8//z//T/9f/1//b/9v/3
//f/9//2//T/9f/1//X/9f/2//b/9v/1//X/9f/2//b/9f/1//X/9f/1//X/9P/0//T/
9f/1//X/9f/0//T/9P/0//T/9f/1//T/9P/0//T/9P/z//P/9P/0//b/9//3//f/9f/1
//T/9P/1//X/9f/3//j/+P/4//n/9//4//j/+P/7//z//v8BAAAA///+//3////+//7/
/v/8//z//f/9//z//P/+//7//P/6//r/+P/4//j/+P/4//j/+P/5//n/9f/1//T/8v/w
/+7/7v/s/+v/6//s/+z/6v/q/+j/6P/r/+z/7f/u/+3/7P/s/+v/6v/q/+r/6v/r/+z/
7f/u/+//7//w//H/9//7/wEADAAZACkAOQBMAFsAbQCEAJEAkQCSAI0AagA5ABkABwDz
/+r/6P/s//b/+//3//P/9P/y/+7/8//5//n/9P/0//L/8P/u/+//7P/s/+7/8P/v/+7/
7P/r/+v/6//r/+v/7f/u/+//8P/u/+z/7P/v/+//7//u/+7/7v/u/+7/7v/s/+z/7P/u
//H/8f/y//X/9P/z//L/8f/z//T/9f/1//T/9P/0//T/9v/3//f/+v/7//r//f8AAP3/
/P/9//3//P/9//3//f8BAAIAAgADAAIAAwAEAAUABgAJAAwADQAMAAwADQANAAwADAAO
AA8AEQARABIAFAAUABMAEQATABQAFQAYABkAFgAUABMAEQARABEAEAAQABIAEAAOAAwA
CgAKAAkACAAGAAQABAADAAEAAAD+//z//P/8//v/+P/4//j/9//1//X/9P/0//X/8//z
//P/8f/v//D/8P/v//H/8v/y//H/8//z//P/8//x//D/7v/w//L/8//0//T/8//y//H/
7//x//L/8v/y//L/8v/y//L/7//v//D/8P/w//D/8P/w//D/8P/w//H/8f/x//D/8P/0
//L/8v/z//H/7//v//D/8//z//T/9P/z//P/8//y//L/8//z//P/8//0//T/9P/y//H/
8P/w//P/8//0//X/9P/z//L/8P/y//L/8//z//P/9//0//D/8v/y//L/8v/y//P/8//0
//T/8//z//L/8f/y//P/8//0//X/9f/1//f/+v/6//r/+//8//7///8AAAAA/v/9//3/
/v///wAAAQD///7//v/+////AAACAAMAAAAAAAIAAgD+//z//P/6//z//P/8//z/+v/6
//v/+//3//f/9v/0//L/8P/w/+7/7P/r/+v/6v/r/+z/6//s/+z/7P/s/+z/7P/s/+3/
7f/s/+z/7P/s/+r/6v/q/+r/7//x//L/9f/1//P/+/8EAA0AHQAzAEwAXQBrAH4AkQCf
AKIAkQB0AE0AJQABAOv/4v/e/97/5P/r/+3/8f/y//D/8v/3//X/8f/w//L/7v/w//L/
7f/u//T/8P/q/+z/7P/r/+v/7P/t/+7/7//v/+7/7f/s/+3/7P/t//H/7//v/+7/7v/w
//D/8P/w//D/8P/w//L/8P/v/+//8f/y//P/9P/1//P/9P/1//X/9P/0//T/9P/1//f/
+P/8//r/+P/6//z/+v/6//z//f///wEAAgADAAMABAAEAAUABgAHAAgACQAHAAkACwAL
AA0ADgAQABEAEgASABQAFQAUABMAEwAUABYAFwAXABsAGQAZABsAGwAXABYAFgAVABUA
FQAUABQAEgAQAA4ADAAMAAwACwAKAAYABAAEAAMAAQAAAP7//P/+//7//f/6//j/+P/3
//X/9//2//b/9//3//f/9//1//P/9P/0//P/8f/y//L/8f/x//H/8f/x//H/8P/u//D/
8v/z//T/9P/y//L/8v/x//H/8v/y//L/8v/y//L/8v/z//P/9P/0//P/8v/x//D/8P/w
//D/8f/z//P/8v/y//T/8v/y//P/9f/z//P/9P/y//H/8f/w//L/8//0//T/8v/z//P/
8//x//L/8v/y//T/9f/2//j/9f/z//L/8f/y//P/9P/0//T/9P/1//X/9f/z/+7/8v/0
//T/9P/0//H/8f/y//L/8v/z//P/8//x//H/8P/w//P/8//z//X/9v/2//b/9//2//b/
9f/0//f/+P/6//3//f/9//3//f/9//z//P/8//7//v///////P/8//7//v/8//r/+v/4
//r/+v/6//r/9v/2//f/9//2//f/9//2//L/8P/w/+7/7f/t/+7/7v/u/+7/7P/s/+7/
7v/u/+7/8P/w//H/8f/u/+7/7v/u/+7/7v/u/+7/8//5//T/8f/1//n/+/8GABUAIQAz
AEgAVwBjAHgAiQCRAJIAhQBsAEcAHwD7/+P/2v/c/+D/6P/t/+3/8//2//L/8P/z//X/
8//2//j/9v/2//j/9f/y//D/7v/u/+//8P/w//H/8f/x//H/8f/y//L/8v/y//L/8P/w
//P/8//z//L/8v/0//T/9P/0//T/9P/0//b/+P/3//f/+f/6//v//P/9//v/+v/5//f/
+v/6//r/+v/8//3//f8AAP///P/9//7//f/+/wEAAwACAAMAAwADAAUABgAGAAcACgAL
AAwADQANAA8AEQARABEAEgAUABUAFAAUABYAFwAYABkAGwAeABwAGwAZABsAGQAZABsA
GwAaABoAGwAbABoAGQAXABYAFgAUABIAEAAPABAAEAAQAA0ACgAJAAcABwAGAAQAAgAA
AAAA///8//7//v/9//v//f/8//z//f/7//v/+//5//n/+v/6//n/+P/4//f/9f/4//n/
+v/7//n/+P/2//j/9//3//f/9v/4//j/+P/3//X/9v/2//b/+P/4//j/+P/1//X/9v/2
//b/9v/2//b/9//4//n/+//6//n/9//2//n/+P/5//v/+v/3//b/9v/5//n/+v/6//f/
9//3//b/9P/1//X/9f/3//j/+P/4//j/+f/6//z/+//5//j/9//5//n/+f/4//f/9v/2
//X/9//3//b/9v/2//b/9P/0//T/9P/0//X/9//4//X/9f/0//P/9P/1//X/9v/1//X/
9f/3//j/+P/4//n/+//8//z//P/8//z//f////3//f/9//3///8AAAIABAAAAP7//f/7
//3//v8BAAIAAAD+//7//P/6//r/+v/6//r/+v/7//v/+f/5//j/9v/0//L/8v/w/+3/
7f/u/+7/7v/u/+z/7P/w//D/8P/w/+3/7P/s/+v/7f/u/+//8P/u/+7/7v/u/+3/6//u
//f/+f/5////AgAHABcAKQA4AEkAXQBwAIEAjwCYAJMAfABZADUAGwAHAPj/8P/u//D/
9f/5//X/8v/2//j/+f/5//f/9P/0//L/8P/w//H/8v/w//D/8P/u/+7/7f/t/+3/7f/t
/+3/7P/s/+z/7P/u/+z/7P/v/+//7//u/+7/7v/u/+7/7v/u/+7/7v/w//L/8f/x//P/
8f/x//H/8f/x//L/8//z//L/8v/y//L/8//1//b/+v/6//j/+v/8//r/+v/8//3//v//
/////////wAAAAABAAQABQAGAAcABQAHAAkACQAJAAoADAANABAAEAASABMAEwATABQA
FgAUABMAEQATABUAFQAXABcAEwASABIAEQASABMAEwAUABMAEAANAAoACgAKAAkACAAG
AAQABAADAAAA/v/7//j/+//8//z/+v/4//j/9//1//P/8v/y//P/8//z//P/8f/v//D/
8P/v//D/8v/z//P/8v/x//D/7//x//D/7v/w//H/8f/x//D/8P/w//D/7//v//D/8P/w
/+7/7v/u/+7/7//v//D/8P/w//D/8P/w/+//7v/t/+3/7v/v/+//8P/y//D/8P/x/+//
7f/t/+7/7//v//D/8P/v/+//7//u//D/8f/x//H/7//w//D/8P/v/+//7//w//L/8f/x
//H/8f/x//H/8P/y//L/8//z//L/8f/v/+7/6v/u//L/8P/w//D/8P/t/+3/7v/u//D/
8f/x//H/8f/x//D/8P/v/+//7//x//T/9P/0//X/9f/2//b/9v/2//b/9//5//n/+f/5
//n/+f/4//j/+P/2//b/9//3//j/+P/6//r/+v/4//j/9v/2//b/9v/2//P/8v/y//H/
8P/x//H/8P/t/+r/6f/m/+f/5//o/+j/6P/o/+b/5v/l/+T/4//i/+X/5v/o/+n/5v/m
/+b/5v/m/+b/5v/m/+v/5//m/+v/8f/x//X/AAAJABsALQA8AEcAWwByAIEAjQCYAJEA
dABPACcACQD3/+j/4v/o/+7/8f/5//f/8P/w//L/8f/t/+3/7v/s//D/9P/w/+n/6v/q
/+j/6v/q/+r/6f/p/+n/6f/p/+n/6P/o/+j/6P/o/+b/5v/p/+n/6f/o/+j/7P/s/+z/
7P/r/+r/6f/q/+r/6f/p/+v/7f/t/+3/7f/r/+z/7f/t//D/8P/w//D/7v/v/+//8v/y
//D/8v/0//T/9P/2//f/9v/3//f/9//8//7///8BAP//////////AQADAAUABQAHAAgA
CgALAAoACgAMAA0ADQANAA4AEAAOAA0ACwANAA8ADwARABEAEgASABMAEwAQAA8ADQAM
AA8ADgANAAwACQAIAAYABAACAAAAAAD///3//P/6//j/9//2//T/8P/z//T/9P/z//L/
8P/v/+//7//v/+//7f/v//D/8P/v/+7/7v/t/+v/7f/t/+3/7f/v/+7/7P/u/+3/7f/t
/+z/7v/u/+7/7f/r/+z/7P/s/+r/6v/q/+r/6//r/+z/7P/s/+z/7P/s/+z/7P/s/+3/
7f/t/+z/7P/u/+z/7P/t/+3/6//r/+z/6//r/+z/7P/t/+3/7f/s/+v/6//q/+n/7P/u
/+//8P/s/+v/6v/q/+z/6//r/+v/6//r/+v/6v/s/+r/5v/p/+r/6//s/+v/6//s/+z/
7P/t/+3/7f/r/+v/6v/q/+3/7f/t/+//8P/w//D/8f/x//L/8v/y//L/8v/z//X/9v/3
//j/+f/4//b/9f/0//b/9v/3//f/+P/4//r/+v/3//T/8//w//H/8v/z//T/7//u/+7/
7f/u/+//7//u/+v/6P/n/+T/5f/l/+b/5v/n/+j/5//o/+f/5v/l/+T/5v/m/+f/5//k
/+T/5P/k/+T/5P/k/+T/5f/r//D/7//t/+//8//4/wUAGQArAEAAVQBlAHQAgwCLAIwA
hQBsAEUAHwD9/+H/0P/Q/9j/3P/f/+P/5f/o/+z/6P/l/+n/7f/u/+7/7v/q/+j/5//m
/+b/6P/o/+b/5v/l/+X/5f/l/+X/5f/o/+j/6P/o/+r/6P/o/+v/6f/p/+j/6P/o/+j/
6P/o/+n/6v/r/+7/7f/r/+r/6//s/+3/7v/v/+7/7v/u/+3/7v/u/+7/7v/v//H/8v/2
//X/8v/z//T/9f/2//n/+//6//v/+//7//z//P/7//v//f///wEAAwABAAMABQAFAAgA
CgANAA8ADwAOAA8ADwAPAA8AEAASABIAEQAPABEADwAPABEAEQAQABAAEQARABAADwAN
AAwADgAMAAoACAAGAAYABQAEAAAA/v/+//3//f/8//r/+P/3//b/9P/w//L/8v/x/+//
7f/s/+z/7f/v/+//7//t/+//8P/w/+//7//w//D/7//v/+//7//v//H/8P/u//D/7v/t
/+z/6v/r/+z/7f/t/+3/7v/u/+7/7v/u/+7/7v/t/+3/7v/u/+z/7P/s/+z/7v/u/+7/
7//v/+//7v/u/+//7P/r/+v/7P/r/+z/7v/x//H/8v/y//H/8f/x//D/7//v/+7/7f/t
/+7/7v/u/+//7//v//D/7//t/+z/6//t/+//8f/0//L/8P/u/+z/7f/t/+7/7v/s/+3/
7f/t/+v/6//q/+r/7P/t/+7/8f/w//D/8P/x/+//8P/w//D/8//0//b/+f/3//f/9//3
//n/+P/4//j/9v/2//f/9//4//j/+v/6//f/9P/z//D/8v/y//L/8v/y//L/8//z/+//
7//u/+z/6v/o/+j/5v/l/+X/5v/m/+b/5v/k/+T/6P/o/+j/6P/m/+b/5//n/+b/5v/m
/+b/5P/k/+T/5P/n/+v/6v/t//X/9//9/wgAEQAdADMARABRAGUAfACJAI0AjgB5AFYA
MQAPAPP/4//g/97/4v/q/+3/6f/n/+j/5v/q//H/8//z//T/8v/u/+7/6v/r/+7/7P/o
/+j/6P/o/+f/5//p/+n/6f/p/+r/6v/q/+r/6v/o/+j/6//u/+//7//w/+//7v/t/+z/
7v/u/+7/8P/w/+//7//x//D/7//u/+3/7v/w//L/8//0//T/9P/0//T/9f/1//j/+P/2
//j/+v/2//b/+P/5//z//f/9//3/AQACAAIAAwAEAAUABgAHAAkACwANAA0ACgAKAAsA
CwAOAA4AEAARABMAEwAUABYAFQATABAAEQASABMAFgAXABMAEgASABEAEwATABIAEgAR
AA4ACwAIAAYABgAFAAQAAwACAAMAAwD///7//P/6//j/+P/3//T/9f/2//b/9f/1//T/
9P/1//X/9f/1//P/8v/y//H/7//x//L/8v/x//P/8//z//P/8f/w/+7/8P/y//P/9P/0
//L/8v/y//H/8f/y//L/8v/y//L/8v/y//H/8f/y//L/9P/0//T/9P/z//L/8f/x//L/
8//z//T/9P/y//L/8//z//H/8f/y//H/8f/y//L/8v/z//T/9P/0//X/9f/1//X/9v/2
//b/8//z//P/9P/2//X/9f/1//T/8//y//D/8v/y//P/8//1//X/9P/0//L/8v/y//P/
8//z//L/8v/w//H/8f/w//L/8v/y//P/8//z//L/8v/0//T/9f/2//j/+P/7//z/+v/5
//n/+v/8//z//P/+//7//////////P/8//z//P///wAAAQACAP7//f/8//n/+/////z/
9//8/w==
         </WaveFormData>
      </LeadData>
      <LeadData>
         <LeadByteCountTotal>10000</LeadByteCountTotal>
         <LeadTimeOffset>0</LeadTimeOffset>
         <LeadSampleCountTotal>5000</LeadSampleCountTotal>
         <LeadAmplitudeUnitsPerBit>4.88</LeadAmplitudeUnitsPerBit>
         <LeadAmplitudeUnits>��V</LeadAmplitudeUnits>
         <LeadHighLimit>2147483647</LeadHighLimit>
         <LeadLowLimit>268435456</LeadLowLimit>
         <LeadID>II</LeadID>
         <LeadOffsetFirstSample>0</LeadOffsetFirstSample>
         <FirstSampleBaseline>0</FirstSampleBaseline>
         <LeadSampleSize>2</LeadSampleSize>
         <LeadOff>FALSE</LeadOff>
         <BaselineSway>FALSE</BaselineSway>
         <ExcessiveACNoise>FALSE</ExcessiveACNoise>
         <MuscleNoise>FALSE</MuscleNoise>
         <LeadDataCRC32>3419646629</LeadDataCRC32>
         <WaveFormData>
5v/m/+b/5v/m/+b/5v/m/+T/5P/k/+T/5f/m/+f/6P/p/+r/6//s/+v/6v/p/+j/6P/o
/+j/6P/p/+r/6//s/+r/6v/q/+r/6//s/+3/7v/v//D/8f/y//T/9P/0//T/9v/2//b/
9v/3//j/+f/6//z//v8AAAIAAwAEAAUABgAEAAQABAAEAAUABgAHAAgACQAKAAsADAAN
AA4ADwAQAAwACgAIAAYABAAEAAQABAAGAAYABgAGAAMAAAD9//r/+P/4//j/+P/1//T/
8//y//D/8P/w//D/7v/u/+7/7v/r/+r/6f/o/+r/7P/u//D/7v/u/+7/7v/s/+z/7P/s
/+r/6v/q/+r/6v/q/+r/6v/s/+7/8P/y//H/8P/v/+7/7f/s/+v/6v/q/+r/6v/q/+r/
6v/q/+r/6//s/+3/7v/w//D/8P/w/+7/7P/q/+j/6v/q/+r/6v/s/+z/7P/s/+7/7v/u
/+7/7v/u/+7/7v/u/+7/7v/u/+v/6v/p/+j/6v/q/+r/6v/r/+z/7f/u/+z/7P/s/+z/
7v/u/+7/7v/u/+7/7f/t/+v/6//r/+3/7P/w//L/9P/1//f/+f/6//n/+P/3//b/9f/1
//T/9P/1//P/8P/u/+v/6//r/+3/7//y//X/9P/x//H/8f/u/+7/7f/s/+v/5//l/+T/
4P/i/+X/5//p/+b/5v/n/+f/5v/l/+T/4v/j/+T/5f/l/+L/4v/i/+L/4//k/+b/5//n
/+f/5//m/+T/5f/l/+P/4//p/+n/4//h/+T/3//c/+D/5P/o//D/+/8GABgALAA6AFAA
ZwByAHgAegBzAGUATwAwACAAHAAdABYACQD+//r/+v/+//7/+v/3//j/9f/v/+3/6//o
/+f/5//n/+j/6f/o/+j/5//n/+f/5v/l/+T/4v/j/+T/5f/m/+T/5P/k/+T/5P/k/+P/
4//i/+L/4f/h/+L/4v/i/+T/5v/l/+X/5f/j/+L/4f/g/+L/4//j/+P/5//n/+f/5f/l
/+X/5f/l/+X/5v/n/+f/5v/m/+f/6P/p/+n/6f/q/+v/6//s/+z/7v/u/+//8P/y//T/
9//5//n/+f/5//n/+v/8//3//f/+//////8BAAIAAgADAAQABgAGAAgACAAIAAgACQAJ
AAsACwALAAwACwALAAsACQAHAAQAAwACAAAA/v/+//3//P/6//j/9//3//f/9v/0//T/
8//y//L/8v/w//D/8P/w//D/8P/u/+//7//v//D/7v/u/+3/7f/s/+z/6//q/+n/6f/p
/+v/7P/s/+z/7P/s/+z/6//o/+r/6//t/+3/7f/s/+z/7P/q/+r/6P/q/+v/7P/t/+3/
7f/t/+3/7P/s/+z/7P/s/+z/7P/s/+z/7v/u/+7/7v/u/+7/7//v/+3/7P/r/+n/6f/r
/+v/6v/r/+3/7v/u/+v/6v/q/+r/6v/q/+r/6v/q/+n/6f/p/+n/6f/r/+v/7P/s/+v/
6//q/+n/5f/m/+f/6P/p/+r/6v/q/+r/6v/q/+r/6v/p/+v/6//r/+v/7P/s/+//8P/z
//T/9v/4//j/+v/6//r/+v/5//n/+P/4//f/9f/y/+7/7f/t/+3/8f/y//T/9v/2//X/
9f/1//D/8P/v/+7/7//u/+3/7f/p/+j/6P/n/+f/5v/m/+f/6f/p/+n/6f/q/+r/6v/q
/+f/5v/m/+b/5P/k/+T/5f/l/+X/5f/l/+T/5P/l/+X/5f/n/+f/5//n/+n/6P/l/+T/
4v/g/+b/8v/7/wQAFAAmADQARgBbAGwAdgB+AIEAfQBtAEYAJAAgACEAFgALAAgACAAI
AAwADAAGAAUAAAD7//n/+f/1//L/8f/t/+n/6v/r/+j/6P/n/+f/5//n/+f/5//m/+b/
5v/m/+b/6P/o/+j/6P/n/+b/5P/j/+X/5v/m/+f/5v/m/+b/6P/o/+f/5//n/+f/6P/p
/+r/6f/p/+j/5//r/+v/6//p/+n/6f/p/+n/6f/q/+v/6//r/+z/7v/w/+//7//v//D/
8//z//T/9P/0//T/9f/2//X/9v/4//n//P/9//7////+/wAAAQABAAQABQAFAAcACAAI
AAkACgAIAAgACgAKAA0ADgAQABEADwAPAA8AEAATABMAEwARAA4ADAAMAAwACgAIAAgA
BwAFAAQAAwADAAAA///9//r//P/7//r/+v/6//j/+P/4//j/+P/4//b/9//3//f/+P/2
//b/9f/1//b/9v/1//T/9P/1//b/+f/4//j/+P/4//r/+v/5//b/9f/1//b/9f/3//b/
9v/2//b/9v/0//b/9//4//n/+f/3//f/9//2//b/9v/2//b/+P/4//j/+P/4//j/+P/4
//j/+P/5//n/+v/6//r/+f/3//n/+f/4//r/+//7//r/+f/4//j/+P/4//j/+P/4//r/
+f/5//n/9//3//n/+f/8//z/+//7//r/+f/5//n/+//5//n/+v/6//r/+v/6//r/+P/4
//j/+P/4//j/+P/3//f/9//3//f/+f/6//7/AAACAAIAAwAEAAQABgAGAAYACAAHAAcA
BgAGAAUAAwAAAPz/+//7//v//f/+/wAAAgACAAEAAQABAP7//v/9//z/+f/4//f/9//2
//b/9//3//n/+P/4//n/+f/5//n/+f/6//r/+v/6//f/9v/2//b/9v/2//b/9//3//f/
9//3//b/9v/3//f/9//5//n/+f/7//f/9v/1//D/8v/4//7/BgARABoAKAA6AEgAXABz
AIIAiACOAI8AhQBnAEAALAAqACsAJAAZABYAGgAcABwAGgAYABUAEAANAAsABwAFAAAA
/f/9//v//P/9//z/+v/5//n/+f/5//n/+f/4//b/9v/2//b/9v/2//b/9v/4//j/9//3
//r/+v/5//n/+f/4//f/+P/4//f/9//3//j/+P/4//j/+v/7//v/+//9//3//f/7//r/
+f/4//f/+P/6//z//f/+//7///8AAAAA///+//7//////wAAAAACAAIAAwAEAAUABgAI
AAkACgALAAwADQAQABIAEwATABIAEwATABUAFQAUABQAFAAWABYAGAAYABgAGAAZABkA
GQAZABkAGgAZABkAGQAXABQAEgASABIAEQAQABEAEQAOAAwACgAJAAUABQAEAAIAAgAB
AAAAAAD+//z//P/8//3//v////7/+//7//v//P/6//r/+f/5//r/+v/5//j/+P/5//r/
/f/9//z/+//6//j/+P/3//T/9//5//z//f/9//z//P/8//r/+v/4//r//f/+//////8B
AAEAAQAAAP///v/9//z/+v/6//r/+v/6//r/+v/6//3//v8AAAEAAgACAAIAAQD/////
/f/6//z//f/9//z//f/8//z//P/9//7///8AAP3/+//6//n/+f/5//v/+//+/wAAAQAD
AAEA///+//3//P/5//r/+v/8//3/+f/7//7/AAAAAAAAAAD+//7//v/+//7//v/+//3/
/v///wAAAQADAAQACAAKAAoACgALAAwADQAQABEAEgAPAA0ADAAKAA0ADQAMAAoABgAF
AAUABQAHAAgACgAMAAkABwAGAAUAAwAEAAQABAADAAIAAQABAP3//P/8//v/+//6//r/
+//7//v/+//7//r/+v/6//r//P/8//3//v/8//r/+P/3//f/9//3//f/+P/6//3////8
//3//P/7//3//f/6//n/9v/2//z/BAAMABUAIgAwAEAAUgBoAHkAhACIAIgAhwB/AF8A
QgA8ADwANwAqABkAEAAWABwAGgAcABoAEwAKAAkACQAHAAcABgADAAMABQAEAAEAAAD+
//3//f/9//v/+//7//r/+v/6//r/+v/7//z//f/+//z//P/7//v/+v/6//n/+f/7//z/
/f8AAP7//f/9//3/+//6//n/+P/6//3///8BAAMAAwADAAEAAQABAAEAAQAAAAAAAAD/
/wAAAAABAAIABQAFAAUABgAGAAUABQAEAAkACgAMAA4ADwAQABIAEwASABMAFAAVABYA
GAAZABkAGQAZABgAGQAbABwAHgAgACEAIgAlACYAIwAiACIAIQAfAB8AHwAgACMAIwAj
ACEAIgAgACAAIAAdABoAGQAXABUAFAATABMADwAPAA4ADAALAAkABwAGAAgACAAKAAwA
CgAIAAYAAgADAAMAAwAEAAcACAAIAAkACAAIAAcABgAFAAUABQAHAAUABAADAAIABgAI
AAkACAAGAAcACQAJAAUAAgAAAP7/AQAEAAUACgALAAwADQANAAkABwAFAAIAAwAEAAUA
BgAHAAgACQAKAAcABgAFAAQAAgACAAMAAwADAAQABQAFAAgACwAMAAwACgAJAAcABAAD
AAIAAgACAAQABAAEAAQABAAJAAsACQAKAAkACAAHAAYABQAEAAMAAgAAAAAAAAD/////
////////AwAGAAwAEAAPAA4ADgAOAA4AEAAQABAADgANAA0ADAAMAAsACQAGAAQAAwAD
AAMABwAIAAoADAAIAAcABwAHAAYABgAFAAQAAwACAAEAAQD8//z//f/9/////v/+////
/v/9//z/+//4//j/+P/4//r/+v/7//z//P/8//z//f/9//3//f/9//r/+v/7//v/+//9
//3//f////v/+P/5//j/9P/4/wAABgAJABQAJAA2AE4AZAB5AIwAlgCYAJMAiwB1AFIA
PAA4ADEALAAnABQACgAQABIAEAAQABEADAAJAAUAAwADAAQAAQD//wEAAAD///r//P/7
//v/+//5//n/+f/4//n/+v/7//z/+//6//n/+P/6//r/+f/5//j/+P/3//f/+P/4//j/
+v/7//v//P/9//n/+P/3//b/9//5//r/+//9//3//f/7//3//f/9//3//f/+///////9
//z//P/8/////////wAAAwADAAQABAAEAAQABQAGAAcACAAKAAsACgALAAwADQAQABIA
EwATABQAFQAVABcAGAAYABkAGgAaABoAHAAcABsAGgAaABkAGwAbABsAHAAdAB0AHQAb
ABwAGgAaABoAGAAWABYAFQAQAA4ADAALAAsACwAKAAgABwAFAAMAAgACAAAAAAAAAAIA
AgACAAAA/v/9//z//P/9//7//v///wIAAgABAAAA/f/9//3////+//7//v/+//7//v/9
//r//P/9//////////7//v/+//7//v/8//7///8AAAEAAQABAAEAAQAAAAIAAgACAAIA
AQAAAP///v/+//7//v/+////AAACAAMAAAAAAAAA//8BAAMAAwACAAIAAwADAAIA///+
//7//v/+//7//v/+//z/+//7//v//P/9/wAAAQABAAAA/v/9//7//f/9//3////7//7/
/f/8//v/+v/7//z//f/+//7//v/+//3/+//7//v/+////wAABAAGAAYABgAHAAgACAAK
AAoACgAKAAkACQAIAAYABQADAAAA/////wAAAQADAAQABgAIAAYABQAFAAUAAQAAAP7/
/P/9//z/+//7//n/+v/8//3//P/6//n/+f/7//v/+//7//j/+P/4//j/9f/0//T/9P/1
//b/9//5//j/9//2//X/9v/2//f/9//1//f/9//3//f/9//0//H/8P/y//j/BAAKABEA
HAAsAD4AUgBqAHsAiACSAJQAkQCFAGMAPAAwADIAKQAeABcAEgAUABoAGAAQABAAEQAM
AAUAAwABAP3//P/7//n/+f/6//n/+P/2//X/9f/1//X/9f/1//T/9P/0//T/9P/y//L/
8v/y//T/9P/z//P/9P/0//P/8//0//T/9P/2//b/9f/1//X/8v/y//L/8v/0//X/9f/1
//X/9f/1//P/9f/1//X/9f/3//j/+f/5//b/9v/3//j/+//7//v//P/7//v//P/8/wAA
AAABAAIAAwAEAAYABwAHAAcABwAHAAoADAANAA0ADgAPAA8AEQAUABQAFQAWABQAFAAW
ABYAFAAUABUAFQAWABcAGAAaABkAGQAZABcAGAAWABYAFgAUABIAEgARAAwACgAIAAcA
BgAHAAcABgAEAAMAAgACAAIAAAAAAAAA/v/+//7//P/9//3//f/+//7//v/9//3//v/+
//3//P/7//v/+//9//z//P/8//z//P/8//v/+P/5//v//v////3//P/8//z//P/8//r/
/P/7//z//f/9//v/+//7//r//P/8//z//P/8//z//P/8//r/+v/6//r//P/8//3//f/8
//z//P/7//n/+//7//r/+v/7//v/+v/5//j/+P/4//j/+P/4//j/+P/3//f/9//5//n/
+//7//r/+v/5//n/+P/3//f/9//5//j/+P/4//j/+P/4//j/+P/4//r/+v/6//n/9//3
//f/9//7//z/AAACAAQABAAFAAYABQAGAAUABAAGAAUABQAEAAIAAQD///z/+v/5//n/
+f/7//z//v8AAP7//f/9//3//P/8//v/+v/4//b/9P/z//H/8v/0//X/8//y//L/8//z
//P/8//z//L/8v/y//L/8P/u/+3/7P/t/+7/7//x//H/8f/x//H/8P/w//H/8f/v//H/
8f/x//H/8f/w/+v/7P/u//L/+v8GAA0AFgAqADwATABkAHcAgACIAIwAhQB1AFEALgAk
ACgAIwAWAA8AEAASABQAFAAOAAoABwAGAAMA///9//v/9v/1//X/8f/w//P/8P/w/+//
7//v/+3/7f/t/+z/7//w//H/8v/x//D/7//u/+7/7v/t/+3/7v/u/+3/7f/s/+z/7P/u
/+//7//w//H/7v/u/+7/7v/w//H/8f/x//P/8//z//H/8f/x//H/8f/y//T/9v/3//T/
9P/1//b/9//3//f/+P/7//v//P/8//z//P/9//7///8AAAIAAwAEAAUABgAHAAgACgAL
AAsADQAPABAAEwASABIAEwAUABYAFgAYABgAFgAWABcAFwAVABUAFQAWABkAGQAZABcA
FAASABIAEgAQAA4ADgANAAoACAAGAAUAAwADAAIAAAACAAEAAAAAAP7//P/8//z/+v/6
//r/+P/5//n/+f/6//z//P/7//v/+//6//j/9v/3//f/9//5//3//v///wAA/f/8//r/
9v/2//f/+f/5//v/+v/6//r/+P/4//b/+P/7//z//f/9//3//f/9//z/+v/6//r/+v/6
//r/+v/6//z//P/8//z//P/8//3//f/7//r/+f/3//f/+f/5//j/+//9//7//v/9//z/
/P/8//r/+v/6//r/+f/3//b/9f/2//f/+v/7//7//v/9//n/+P/4//j/+P/4//r/+v/6
//r/+v/6//r/+f/7//v/+//7//3//v8CAAQACAAIAAkACgALAA4ADwAQAAwACQAHAAQA
BQAFAAQAAgAAAP///////wIABAAHAAoABgAFAAUABQABAAAA/v/8//3//P/7//v/+P/4
//n/+f/3//b/9v/3//n/+f/5//n/9v/0//L/8P/x//L/9P/2//X/9P/z//P/9f/1//X/
9f/2//b/9//3//T/9f/0//P/9//1//L/8f/u/+z/8P/4/wAABwAUACgAPABMAF4AcwCA
AIgAhgCBAHkAYQA8ACwALAApACAAFQAMAAwAEgAWABQAEgARAAwABQD///3/+//4//f/
9f/1//b/8//y//T/8//z//P/9f/1//X/9P/x//D/7//u//D/8P/w//D/8f/y//L/8//y
//L/8f/x//L/8v/y//T/9P/z//P/8//w//D/8P/w//D/8f/x//H/8//z//P/8f/0//X/
9v/3//f/+P/5//n/+P/4//n/+v/5//n/+f/6//r/+f/5//j//P/8//3//v8AAAIABQAH
AAoACwAMAA0ADAAOAA8ADwAPAA8ADgAPAA4ADgAPABAAEgASABQAFAAVABYAGAAZABgA
FwAWABYAGQAZABkAFwAYABYAFgAWABEADgANAAsACgAIAAYABQADAAMAAgAAAP7//f/8
//z//f/8//3//v/8//z//P/6//n/+f/5//r/+//8//z//f/8//r/9//0//T/9f/2//n/
+P/4//j/+P/6//r/+f/2//j/+f/7//v/+v/4//f/9v/4//r/+v/+//z//P/8//v/+//7
//v/+v/3//b/9f/0//f/+P/5//r/+P/4//j/+P/6//r/+//7//n/+P/3//X/+f/9////
AAD9//3//P/6//n/+P/4//j/9//2//X/9P/3//f/+P/5//j/9//4//f/9v/2//X/+P/6
//r/+v/6//n/+P/3//b/9P/0//T/8//0//X/9v/3//j/+P/7//z///8AAAIABAADAAQA
AwACAAQAAwADAAIABAADAAEA/v/6//n/+f/5//3//v8AAAIA/v/9//3//f/7//z//P/8
//v/+v/5//n/9P/0//X/9f/3//b/9v/3//f/9//3//f/9v/2//b/9v/z//L/8v/y//L/
8v/y//P/9f/1//X/9f/y//L/8//z//H/8//z//P/9f/5//b/7//u/+z/7v/4/wIACQAU
ACgAOgBMAGIAdQCAAIYAjACJAH0AYwBCADAALgArACIAFwAOAAwAFAAWAA4ACgAJAAYA
/////wEA/f/6//v/+//5//b/8//0//X/9f/2//f/9v/1//T/8v/w//D/8P/w//H/8v/z
//T/8v/y//H/8f/y//L/8f/x//L/8v/y//T/9f/1//b/9//2//b/9v/2//P/8//y//H/
9f/1//X/8//3//f/9//3//X/9v/3//f/+P/4//n/+v/5//n/+f/6//3//f/+//7////+
//7//v///wAAAgADAAQABQAGAAcACAAKAAsACwAOAA8ADwARABIAEgATABQAEwASABMA
EgATABQAFgAXABUAFQAVABYAFwAXABcAFQAUABIAEgASABAADgAOAA0ACgAIAAYABQAD
AAMAAgAAAAIAAQAAAAAA/v/8//z//P/8//z//P/6//v/+//7//z/+f/4//b/9f/3//j/
+P/4//f/9//3//n/+P/4//j/+P/6//r/+f/2//T/9f/3//f/+f/4//j/+P/4//j/9v/4
//j/+P/4//f/+f/5//n/+P/2//b/9v/2//f/+P/5//r/+f/4//f/9v/4//j/+f/5//j/
+P/4//f/9v/3//b/9P/0//X/9f/0//X/9P/0//T/9P/0//T/9P/2//X/9f/1//P/8//1
//X/9f/0//L/8f/2//L/8v/y//L/8v/y//L/8v/y//L/8v/y//H/8f/x//H/8f/x//L/
9v/4//r/+v/7//z//v8AAAAAAAAAAP/////+//z/+//5//b/9//3//j/+f/5//j/+P/4
//f/9//4//n/9v/2//X/9P/x//D/7//v/+7/7v/v/+//7f/s/+z/7f/u/+//8P/x/+7/
7v/u/+7/7P/q/+n/6P/p/+r/6//t/+v/6//r/+v/6//s/+7/7//q/+v/6v/p/+n/5//q
/+v/6v/o/+z/8P/2/wEACgAUACYAPABMAGEAdAB8AIAAhQCDAG8ATAAuACQAJQAeAA8A
BgAGAAgADAAMAAoACQAGAP//+f/3//X/8v/t/+//7//u/+3/7P/q/+n/6f/p/+n/6f/p
/+j/6P/o/+j/6P/n/+b/5f/k/+X/5v/m/+f/6P/o/+f/5//m/+b/5v/o/+r/6f/p/+n/
6P/o/+j/6P/q/+v/6//r/+v/6//r/+n/7f/t/+3/7f/t/+7/7//v/+3/7P/s/+z/7v/v
//D/8v/x//H/8v/y//L/8v/z//T/9f/2//j/+f/4//n/+v/7//3/AAACAAMAAgADAAMA
BQAGAAYABwAIAAoACgAMAAwADAAMAA0ADQAPAA8ADwAQABAADwAOAAsACgAIAAgACAAI
AAYABgAFAAIAAAD+//3//P/9//3//P/7//n/9//2//X/8v/x//D/8v/y//L/8P/v/+//
7//w//L/8v/x//H/8f/w/+7/7P/t/+3/7f/v/+7/7v/u/+7/7v/u/+3/6v/r/+3/8P/x
/+//7v/u/+7/8P/w/+7/8P/w//D/8P/v/+//7//v/+7/8P/w//D/8P/u/+7/7v/u/+7/
7v/u/+7/8P/w//H/8f/u/+7/7v/t/+//8f/x//D/7v/v/+//7v/v/+7/7v/u/+7/7v/u
/+7/7P/r/+v/6//s/+3/8P/x//H/8P/u/+3/7v/v/+7/7P/s/+z/7P/q/+r/6v/q/+v/
7P/t/+3/7f/t/+3/7f/u/+7/8f/y//b/9v/3//j/+P/6//r/+v/8//v/+//6//j/9//1
//L/8P/v/+//7//v//D/8v/0//L/8f/x//H/7v/u/+3/7P/r/+r/6f/p/+b/5v/n/+f/
5//m/+b/5//p/+n/6f/p/+b/5v/m/+b/5//m/+b/5v/k/+T/5P/l/+f/5//n/+f/5P/k
/+X/5f/j/+X/5f/l/+f/5f/k/+P/4v/i/+b/7v/2////CAAUACQAOABKAF0AbgB6AH4A
fwB5AF0ANAAeABwAGwASAAkABAAGAA4ADgAKAAYAAwD+//3/+//3//f/+P/z/+//8f/w
/+v/6v/o/+f/5//n/+f/5//n/+b/6P/o/+j/6P/m/+b/5v/m/+j/6P/n/+f/6P/o/+f/
5//m/+b/5v/o/+b/5f/l/+X/5f/m/+f/6P/n/+f/5v/l/+f/5//n/+X/6P/p/+r/6//r
/+z/7f/t/+r/6v/r/+z/7f/t/+3/7v/x//H/8v/y//P/8v/y//L/9f/2//j/+f/8//3/
/v////7/AAABAAEAAAABAAEAAwAFAAYACAAKAAgACAAKAAoACgAKAAsACwAMAA0ADgAQ
ABEAEQARAA8ADQAKAAkACAAIAAYABgAFAAQAAgAAAP//+//7//r/+P/2//X/9P/0//T/
8v/y//L/9P/0//T/8v/x//H/8f/y/+//7v/s/+v/7//w//D/8P/x//H/8f/z//P/8v/x
//D/7//u/+z/6P/p/+v/7v/v/+//7v/u/+7/8P/w/+7/8P/v//D/8f/x/+//7//v/+7/
8P/w//D/8P/z//T/9f/2//T/8v/w/+7/7P/s/+3/7f/u//D/8v/z//H/8//z//L/9P/1
//X/9P/x/+7/7P/q/+r/6v/q/+r/7f/t/+7/7//z//P/7v/w//D/8P/w//D/8P/w//D/
7v/u/+7/7f/v/+//7//v//H/8v/2//j//P/8//3//v/7//z/+//6//v/+//8//z//f/9
//z/+v/1//P/8v/x//T/9v/5//z/+v/5//n/+f/2//b/9f/0//P/8v/x//H/7P/s/+3/
7f/v/+7/7v/v/+//7//v/+//7P/s/+z/7P/t/+z/7P/s/+z/7P/s/+3/7v/v//D/8f/t
/+z/7P/r/+v/7f/t/+3/7f/v/+7/5//i/+T/6P/u//j/BQAOAB4AMAA+AFIAaQB0AHoA
fgB9AHEAXQBAACoAJAAnACAADwAEAAgADAAMAAgABAD///z/+//9////+//0//P/9f/z
/+7/6//s/+z/6//r/+v/7f/t/+3/7P/s/+z/7P/s/+7/7v/u/+7/7P/s/+v/6//r/+r/
6P/n/+v/7P/t//D/7//t/+z/6//r/+z/7f/u/+7/7//v/+//8f/x//H/7//0//X/9v/3
//P/8v/x/+//8f/y//T/9v/5//n/+f/6//r/+f/5//j/+v/6//v//P/9//7/AAABAAQA
BQAGAAcABgAIAAkACQAKAAsACwANAA4ADgAPABAADwAOAA8ADgASABQAFwAZABgAFwAW
ABYAFgAVABQAEQARABAAEQASABAADgAOAA0ADAAKAAgABwADAAMAAgAAAP7//f/8//z/
/P/6//r/+v/7//z//f/8//3//f/9//7//P/8//v/+//8//z/+//6//z//f/+/wEA/v/8
//r/+P/7//z//P/6//z//f///////f/8//z//P/9//7//f8AAP7//v/+//3/////////
/v8AAAAAAAAAAP7//v/+//7//v/+//7//v/8//z//f/9//7//v/+//3//f///////v/8
//3//f/8//3//P/8//z//v/+//7//v/8////AQAEAAIAAAD+//z//P/8//z//P/+//7/
/v/9//v/+//7//v///8AAAQABgAHAAYABgAGAAgACgAKAAoADAALAAsACgAIAAcABQAC
AAEAAQACAAMAAwAEAAYACAAIAAcABwAHAAIAAgABAAAA///+//3//f/8//z//f/9//3/
/P/8//3/+//7//v/+//8//z//P/8//r/+P/3//b/9//4//n/+//7//v/+//7//r/+v/7
//v/+f/7//v/+//7//3/+v/3//j/+v/+/wYADAATACIANgBIAFwAcgCFAJAAmACWAI8A
gwBjAEIAOAA6ADUAKAAdABgAGAAcABoAFgAWABcAEgAPAA0ACwAFAAIAAQABAAMABAAB
AAAAAgABAAEAAQD////////+////AAABAAIA///+//3//P///wAAAAABAAAAAAD/////
/v/+//7/AAAAAP///////wAAAAAAAAAAAgADAAMAAwADAAMAAwABAAMAAwADAAMABQAG
AAcABwAEAAQABQAGAAkACQAJAAoADQANAA4ADgAOAA4ADwAQABEAEgAUABUAFQAVABUA
FQAYABoAGwAbAB8AIQAiACUAJQAkACQAJAAkACQAJgAmACUAJAAkACMAJgAnACgAKgAp
ACkAKQAnACYAJAAkACQAIgAgACAAHwAaABgAFgAVABQAFQAVABQAFgAVABQAFAAUABIA
EgASABAAEAAQAA4ACwALAAsADAANAA4ADgAPABIAEgARABAADQANAA0ADwASABIAEgAS
ABIAEgARAA4ADAANAA8ADwARABAAEAAQABAAEAAOABAAEQASABMAEwARABEAEQAQABEA
EgATABQAFAAUABQAFAASABIAEgASABIAEgATABMAEgASABIAEQARABMAEwASABQAFQAV
ABQAEwASABIAEgASABIAEgASABAADwAPAA8AEQARABMAEwASABIAEQARABIAEQARABEA
EgARABQAFgAVABUAFAATABAAEAARABMAEQARABEAEgAVABcAGgAdAB4AIAAiACYAJAAk
ACIAIgAhACEAIQAhACAAHgAdABkAGAAaABoAGgAbAB0AHwAhAB8AHQAbABYAFgAaABcA
FAAYAA==
         </WaveFormData>
      </LeadData>
      <LeadData>
         <LeadByteCountTotal>10000</LeadByteCountTotal>
         <LeadTimeOffset>0</LeadTimeOffset>
         <LeadSampleCountTotal>5000</LeadSampleCountTotal>
         <LeadAmplitudeUnitsPerBit>4.88</LeadAmplitudeUnitsPerBit>
         <LeadAmplitudeUnits>��V</LeadAmplitudeUnits>
         <LeadHighLimit>2147483647</LeadHighLimit>
         <LeadLowLimit>268435456</LeadLowLimit>
         <LeadID>V1</LeadID>
         <LeadOffsetFirstSample>0</LeadOffsetFirstSample>
         <FirstSampleBaseline>0</FirstSampleBaseline>
         <LeadSampleSize>2</LeadSampleSize>
         <LeadOff>FALSE</LeadOff>
         <BaselineSway>FALSE</BaselineSway>
         <ExcessiveACNoise>FALSE</ExcessiveACNoise>
         <MuscleNoise>FALSE</MuscleNoise>
         <LeadDataCRC32>1269681911</LeadDataCRC32>
         <WaveFormData>
DAAMAAwADAAOABAAEgAUABIAEgASABIAEwAUABUAFgAWABYAFgAWABYAFgAWABYAGAAY
ABgAGAAWABYAFgAWABcAGAAZABoAHAAcABwAHAAcABwAHAAcAB0AHgAfACAAIAAgACAA
IAAjACQAJQAmACUAJAAjACIAIAAgACAAIAAhACIAIwAkACIAIAAeABwAHAAcABwAHAAa
ABgAFgAUABEAEAAPAA4ADgAOAA4ADgAKAAgABgAEAAUABgAHAAgABgAGAAYABgAEAAQA
BAAEAAYABgAGAAYABAAEAAQABAAGAAYABgAGAAYABgAGAAYAAwACAAEAAAABAAIAAwAE
AAIAAgACAAIABAAEAAQABAACAAIAAgACAAIAAgACAAIAAwAEAAUABgAFAAQAAwACAAMA
BAAFAAYABQAEAAMAAgACAAIAAgACAAUABgAHAAgABgAEAAIAAAADAAQABQAGAAQABAAE
AAQAAwACAAEAAAABAAIAAwAEAAMAAgABAAAAAgACAAIAAgAAAAAAAAAAAAAAAAAAAAAA
AQABAAEAAQD///7//f/9////AAAAAAEABAAGAAYABwAGAAUABAADAAYABwAJAAsACAAG
AAIA/v/8//z/+v/6//r/+v/4//b/9f/0//L/7//w//T/+P/5//f/9//3//j/+v/7//z/
/f/9//3//f/9//3//v8AAAIABQAGAAYABgAEAAIAAgACAAQABQAFAAYABQAEAAIAAQAD
AAMAAwAEAAUABgAHAAgABAAEAAUABQAEAAgADwASABQAGQAbABYABgDw/93/zv/F/7r/
sP+p/6T/of+h/6v/u/+8/6n/jv9//3z/gP+J/5X/of+w/73/zP/Z/+T/6//v//X/+f/9
/wMACQAOABAAEAAQAA8ADgAOAA4AEQATABUAFwAVABQAFAAUABQAFQAVABUAFgAZABoA
GwAXABYAFQAUABYAGAAYABgAGAAYABgAGAAYABcAFgAVABkAGQAZABkAGAAYABgAGAAZ
ABoAGwAeABwAHAAdAB4AHQAdABwAGwAdAB8AIQAjACEAIQAiACIAIgAjACQAJAAiACMA
JAAkACQAJAAjACMAJQAmACgAKQAoACQAIgAhACMAIQAhACEAHwAeAB4AHAAaABYAFQAS
ABQAFAAVABQAEAANAAkABwAHAAcABwAHAAgABwAHAAQAAgACAAIAAgACAAMAAwADAP//
////////AAABAAIAAwABAAEAAAAAAAAAAAAAAAAAAgACAAIAAwABAAEAAQAAAAIAAgAD
AAQAAwABAAAA//8BAAEAAQABAAIABAAGAAcABQADAAIAAQADAAQABQAFAAUABQADAAMA
AAAAAAIAAgAEAAUABQAFAAMAAgABAAEAAgACAAMAAwADAAMAAgACAAIAAgACAAIABAAF
AAUABQACAAAAAAABAAEAAQACAAIABAADAAIAAgABAAEAAQACAAQABAAEAAQAAQAAAP//
/v/+/wIABAACAAAAAAAAAAAA/v////////8AAAEAAQABAAAA//////7///8AAAIAAgAF
AAUABQAFAAQAAwACAAIABgAHAAcABQABAP3/+//3//j/+P/4//b/9P/0//T/8//w/+//
8f/z//b/9//4//n/+f/4//j/+P/7//v/+//7//v/+//8//7//f/9//3//P///wAA//8A
AP///v/+//3/AAAAAAAA//////////////7//v/+//7///8AAAEAAQD9//r/+v/9/wQA
DAARABUAFAAIAPD/2//I/73/tP+q/6H/nP+T/4v/i/+N/4j/c/9c/1n/Yv9o/2//ff+N
/5j/p/+2/8P/0P/d/+f/6//v//X/9//5//z/AAAGAAgACgAKAAsADAALAAsACwALAAwA
DAANAA4ADAANAA0ADQANAA8ADwAPABAAEAAQABAADQAOAA0ADAAOABAAEgAUABQAEwAS
ABEAFQAVABUAFQAYABgAGAAYABcAFgAVABYAGAAYABkAGgAcAB0AHQAdABwAHQAeAB8A
IQAhACIAIgAhACEAIQAgACIAJQAoACoAKQAoACYAJQAkACQAJQAlACYAJAAkACUAJAAh
ACAAHwAhACAAIAAeAB0AGgAaABgAFQAUABQAEgASABEADwAPAA0ACwAJAAcACAAHAAcA
BAACAAIAAgACAAEAAQAAAP//AAABAAIAAwAAAP///v/9//7//////wAA/v/+//7//v/+
//7//v///wAAAQACAAIA///+//7//v//////AAABAAAA///+//3///8AAAEAAQABAAEA
AgADAAAAAAAAAP//AAABAAAAAQD+//7/AAAAAAIAAwADAAMABQAEAAMAAwADAAIAAgAB
AAIAAwADAAQAAwACAAEAAAAAAAEAAQABAAIAAAAAAAEAAAD//////v////////8AAP//
/////wAAAgACAAIAAgACAAIAAgACAAEAAAD///////8BAAUABAACAAEAAAD///7/AAAB
AAEAAQABAAEAAAD///3//f/+//7/AQACAAQABAAFAAUABQAFAAUABQAFAAYABwAHAAYA
AwAAAP3//P/5//r/+v/6//j/9P/0//T/8//x//H/9P/3//f/9//3//f/9v/2//f/+P/6
//v//P/9//z/+//7//z/AQADAAUABgAFAAQAAQAAAAIAAgADAAMABgAGAAYABQACAAEA
AAD//wMABAAFAAYABQAEAAMAAQD///7//v8BAAgAEgAVABcAEAACAO7/2//K/73/tP+q
/6H/mP+N/4n/jf+P/4L/af9a/1v/Zv9s/3P/gf+T/6T/s//C/8//2P/h/+v/7//z//f/
+////wYACgAMAAwADAAMAA0ADgAPAA8ADwAPABEAEAAQABAAEAARABEAEQAUABcAGAAZ
ABcAFgAVABQAFgAYABgAGAAaABoAGgAaABoAGQAYABcAGgAbABwAHQAdABwAGwAaABwA
HAAcAB4AHgAeAB8AIAAfAB8AHgAdAB8AIQAjACUAIwAjACQAJAAmACcAKAAoACgAKQAq
ACoAKAAoACcAJwAqACoAKwArACoAJgAkACMAJQAjACMAIwAlACQAJAAiAB8AHAAcABoA
GwAaABoAGAAWABMADwANAA4ADQAMAAsADAALAAsACAAHAAYABQAEAAYABwAHAAcAAwAD
AAMAAwADAAMAAwADAAUABQAEAAQAAwACAAEAAAABAAIAAwAFAAUABQAFAAQAAgACAAMA
BAAGAAUABQAFAAMAAwADAAMABQAGAAcABwAFAAMAAgABAAIABAAGAAcABwAHAAUABQAC
AAIABAAEAAYABwAHAAcABgAEAAIAAQAEAAQABQAFAAMAAwACAAIABAAEAAQABAAGAAcA
BwAHAAQAAgACAAMABQAFAAYABgAGAAUABAAEAAQAAwACAAIAAwAEAAUABgABAAAA///+
////AAABAAMABAAFAAYABgAEAAIAAQADAAYABgAGAAYABgADAAMAAgABAAIAAwADAAMA
AQABAAIAAgADAAQABgAGAAoACwAMAA0ADAALAAoACgAMAA0ADQALAAYAAwACAP///P/8
//z/+v/5//r/+//7//b/9f/3//n/+v/7//z//f/8//z//f/+//3//f/9//3/AAABAAMA
BgAGAAUABAACAAQABAACAAIABAAEAAUABQAGAAYABgAFAAcABwAHAAcABQAEAAMAAgAD
AAQABQAFAAcABgAGAAcACgAQABUAGQAYAAgA8P/Z/8j/vf+y/6j/of+e/53/o/+t/7H/
pP+H/27/a/9w/3j/hf+V/6H/rP+3/8L/z//a/+X/7//1//v/AQAHAAcABAAGAAgACgAN
AA4AEAASABEAEQARABEAEwASABIAEgAUABUAFQAVABIAEwASABEAEwAUABUAFgATABQA
EwASABQAFAAUABQAFwAXABcAFwAWABUAFAATABcAGAAZABoAGAAYABgAGgAYABgAGQAa
ABwAHQAdAB0AGwAbABsAGwAeAB8AIQAiACEAIQAhACAAIAAhACIAIgAkACQAIwAjACEA
IAAgAB8AIgAgACAAIQAeABsAGgAZABkAGAAYABYAFwAWABgAGAAVABIAEAAMAA0ADQAM
AA0ACgAJAAgABwAGAAUABQACAAMABAAFAAYAAwADAAIAAQACAAMABAAFAAIAAQAAAP//
AQABAAAAAAABAAIAAwAEAAEAAAD/////AQABAAEAAAD///7//v/+/wAAAQADAAUAAwAD
AAMAAwACAAIAAgABAAIAAwAFAAcABQAEAAMAAQABAAEA/////wEAAgAFAAYAAwADAAIA
AQACAAIAAgADAAMAAgACAAEAAwADAAIAAgAEAAQABAAEAAIAAQD///3//v/+/wAAAwAB
AAEAAgACAAQAAwACAAIABwAFAAEA/v/8//3//v///wAAAQADAAQABQAEAAMAAQD//wIA
AwAFAAYABgAGAAcABgAFAAUABQAFAAcACQALAA4ADAALAAkABQADAAEAAQD///7//v/+
//z/+v/6//r/+f/4//n//f8BAAAA///+//3///8AAAIABAADAAMAAwADAAIAAQABAAIA
BwAJAAsADAAJAAgABQAEAAUABgAIAAkACAAIAAgABwAHAAcABwAHAAkACgALAAwACQAI
AAcABQAFAAYABgAHAAoAEgAXABsAGgAOAPz/6f/Y/8f/vP+0/6v/pP+f/5//qf+7/8b/
uf+c/4X/gP+E/4f/j/+d/6z/t//C/9H/3P/l/+v/8f/3//v///8FAAoACgAKAAoACgAK
AAsADAAQABEAEgATABIAEAAPAA4AEAARABEAEQARABMAEwATABAAEAAQABAAEQAUABUA
FgATABIAEQAQABIAEwAUABUAFwAXABcAFwAVABQAEwASABUAFgAXABoAFwAWABYAFgAZ
ABsAHAAdABwAHQAeAB8AHgAdAB0AHAAdAB8AIQAiACAAIQAiACIAJAAkACMAIwAkACQA
JQAlACUAIgAhACEAIwAhACEAIQAeABwAGwAYABkAFgAWABQAEwASABIAEAANAAsACAAH
AAkACQAJAAkABwAFAAQAAAAAAAAAAAAAAAAAAQABAAEA/f/9//3//f8AAAEAAgADAAIA
AQD///7/AAAAAAAAAAD+//7//v////3//f/9//z//f/+/wAAAgABAP///v/9//7///8A
AAEAAQACAAMAAwABAP///v/9////AAABAAEAAQABAP/////+//7/AAAAAAAAAQABAAEA
AQAAAP////8BAAIABAAFAAIAAQD///7/AAAAAAAAAAAAAAEAAQABAP7//P/8//3//v//
/wEAAgABAP///f/8//7///8AAAIAAAAAAAAAAAD8//z//P/8////AAABAAMA///9//z/
/P/8//z//P/+//////////7//f/7//n//P/9////AAAAAAAAAQAAAAIAAwAEAAUAAwAD
AAMABAADAAMAAgD///z/+f/4//X/9v/2//b/9P/w//D/8P/v/+3/7f/w//P/8//z//P/
8//1//b/+P/6//n/+f/5//n/9//3//j/+v/8//3//v/+//7//v/8//z//f/+/wAAAQAB
AAAA///9//3//f/9//3/AAAAAAAAAAD+//7//v/9////AAACAAUACgAMAA8ADwAIAPT/
4P/P/8L/t/+s/6D/lf+M/4P/gf+H/4n/ev9h/1j/X/9m/2r/c/+F/5n/qv+5/8T/zf/W
/9//5f/r//H/9f/5////BAAGAAgACAAHAAYABgAGAAsADQAPABEAEAAOAA0ADAAOAA8A
DwAPAA8AEQARABEADwAOAA0ADAAPABIAEwAUABIAEgASABIAFQAVABUAFQAXABcAFwAX
ABcAFgAVABQAFQAWABcAGgAYABgAGQAaABoAGwAbABsAHgAfACAAIQAfAB8AIAAgACEA
IwAlACYAJAAlACYAJgAoACgAJwAnACYAJgAnACcAJwAkACMAIwAlACMAIwAjACIAIAAf
ABwAHQAaABoAGAAXABYAFgAUABEADwAMAAsADAALAAoACQAGAAUABQACAAIAAgACAAIA
AgADAAMAAwD//////////wAAAQACAAMAAQABAAAAAAACAAIAAgACAAAAAAAAAAEAAAD/
//7//P///wAAAgAEAAMAAQAAAP//AQABAAEAAQABAAIAAwADAAAA////////AAACAAQA
BQADAAMAAQABAAAAAAACAAIABAAFAAUABQAEAAIAAAD//wEAAgAEAAUABAADAAEAAAAA
AAAAAAAAAAIAAwADAAMAAAD+//7///8CAAMABQAGAAMAAQD///7/////////AAACAAIA
AgACAP7//v/+//7/AQACAAMABQADAAAA/v/+//7//v8AAAEAAQABAP/////+//3//f/9
//7//v8BAAIABAAEAAMAAwADAAMABQAFAAUABgAGAAUAAwD///7/+//6//f/9v/2//b/
9P/w//D/8P/v/+7/7//z//f/9f/1//X/9f/2//b/9//4//v/+//7//v/+f/5//r//P8A
AAEAAgACAAEAAAD9//z//v/+//////8CAAIAAgABAAAA///+//3///8AAAEAAgACAAIA
AgABAP//AAD+/wEACAAOABUAFQAIAPT/4P/P/8D/t/+u/6T/m/+Q/4f/hf+L/4f/cv9b
/1T/W/9i/2j/c/+D/5X/pv+1/8T/0f/c/+P/6f/v//P/9//9/wMABgAIAAwADAAKAAoA
CwAMAA4ADwAQABEADwAOAA4ADgAOAA8ADwAPABAAEwAUABUAEwASABEAEAATABYAFwAY
ABcAFgAVABQAFQAVABUAFQAXABcAFwAXABYAFgAWABYAFwAYABkAHAAcABwAHQAeAB0A
HQAcABsAHgAfACAAIQAfAB8AIAAgACEAIwAlACYAJAAlACYAJgAlACQAIgAhACUAJgAo
ACkAJwAiAB8AHQAgAB8AIAAhAB8AHgAeABwAGwAYABgAFgAWABYAFwAWABIADwALAAkA
CgAJAAgABwAEAAMAAwAAAAAAAAAAAAAAAQADAAQABQACAAEAAAD//wEAAQABAAEAAQAB
AAAAAAAAAAAAAAAAAAAAAAAAAAEA/////////v8AAAAAAQACAAAA////////////////
//8BAAIAAwADAAEA///+//3/AAACAAQABQAEAAMAAAD//wAAAAACAAIABAAFAAUABQAE
AAIAAAD//wIAAgADAAMAAQABAAAAAAACAAIAAgACAAIAAwADAAMAAAD+//7///8BAAEA
AgACAAAA///+//7/////////AAACAAIAAgACAAAA/v/8//7/AAACAAIAAgACAAEAAQAA
AP//AAABAAEAAQABAAEAAgACAAEAAgAEAAQABwAHAAcABwAGAAUABAAEAAYABwAHAAUA
AgD///7/+//5//j/9//0//P/9P/1//X/8v/x//P/9f/3//f/9//3//j/+P/5//r/+v/5
//j/9//4//n/+//+//7///8AAAAAAgACAAAAAAACAAIAAwADAAEAAAD///3/AAABAAIA
AwABAAAA///+////AAABAAEABQAEAAAA//8CAAgACwATABYADAD0/93/yv+7/6z/nv+Z
/5j/lf+X/6H/qf+i/4n/bP9h/2L/av93/4f/mf+m/7P/vP/D/9D/3f/p//H/9//9////
AQAEAAIABAAIAAkACgAMAA4ADgAPABAAEQAPAA4ADgAOABAAEQARABEADgAPAA4ADQAN
AA4ADwAQABAAEgASABIAEgASABIAEgAVABUAFQAVABYAFQAUABMAFgAWABYAFgAUABQA
FAAWABQAFAAVABYAGQAbABwAHQAcABsAGgAZABwAHQAfACAAHgAfACAAIAAeAB8AIAAg
ACIAIgAhACEAIAAgACEAIQAiACAAIAAhACEAHwAfAB8AHgAcABsAGAAYABYAFwAWABQA
EgARAA4ADwANAAoACQAKAAkACAAHAAQAAwADAAAAAgACAAIAAgABAAEAAAD/////AQAD
AAUABAADAAIAAQD//////v/+/wAAAAAAAAAA///+//3//f8AAAEAAgACAAIAAgADAAQA
AQD///7//f////////////7//v/+//3//////wAAAQAAAAAAAAD////////9//3///8A
AAMABAABAAEAAAD//wEAAAD////////+//7//f/+//////8AAAMABAAFAAYAAgABAP//
/f/9//z//f////////8AAAAAAAD///7//v8BAAEAAQACAAEAAAD///7/AgAAAP7//v/+
//7//v/+//z//f/9//3//v/////////+//3//f/8////AAACAAIAAQABAAEAAQABAAEA
AQACAAUABQAEAAEA/P/5//j/9f/2//b/9v/0//L/8v/y//H/7//v//L/9f/3//f/9//3
//X/9P/0//T/9//3//f/9//5//n/+v/8//3//f/9//z///8AAP//AAD9//z//P/7//3/
/v//////AQABAAEAAQABAAAA///+////AAABAAEA///6//r///8GAA4AEwAXABQABgDu
/9f/xv+3/7D/qv+j/57/nf+f/6X/sf+y/53/gv9z/3T/fP+F/4//m/+m/7H/vv/L/9j/
3//p/+//8//3//v//f/+/wIACgAOAAwADAANAA4ADQANAA0ADQAOAA4ADwAQAA8ADwAO
AA0ADQAPAA8ADwAPABAAEQASABEAEgARABAAEgASABIAEgARABEAEQARABUAFQAVABUA
GAAYABgAGAAXABYAFQAWABkAGgAcAB4AHAAbABkAFwAaABsAHAAdACAAIQAjACQAIwAj
ACMAIgAjACUAJwAoACYAJgAlACUAJAAkACUAJQAnACQAIwAjACEAHwAfAB8AIQAgACAA
HgAbABgAGAAWABUAFAAUABIAEwARAA4ADQALAAkABwAFAAYABwAJAAgABgAGAAYABgAE
AAUABQAFAAQABQAGAAcABAADAAIAAQACAAMAAwAEAAIAAgACAAIAAgACAAIAAwAFAAUA
BQAEAAMAAgACAAIAAwADAAQABQADAAMAAwADAAUABgAHAAcACAAHAAcABwAEAAQABAAD
AAYABwAGAAcABQAEAAUABAAEAAUABQAFAAcABgAFAAUABQAEAAQAAwAEAAUABQAGAAQA
BAAEAAQABAAFAAUABQAFAAQABQAHAAQAAwADAAIABQAFAAUABgAGAAUABAAEAAQABAAE
AAQAAwAEAAUABgACAAAAAgACAAIAAgACAAMAAwADAAUABQAEAAMABAAFAAcACAAHAAYA
BgAEAAYABwAIAAkACQAJAAkACgAKAAkABwADAAQAAwAEAAMAAAD+//z/+P/4//j/+P/3
//X/9f/4//v/+f/5//n/+f/7//z//v8AAAAA///+//3//////wAAAgACAAMABAAEAAQA
BAACAAIAAwAEAAYABwAHAAYABQADAAMAAwADAAMABgAGAAYABgAEAAQABAADAAcACAAI
AAcACAAKAA8AEwAUAAoA+P/j/9L/xf+4/6z/of+Y/4//jf+P/5P/jv93/17/V/9e/2b/
b/99/5H/pP+z/77/x//O/9X/4f/v//n///8DAAcACgAKAAoACgAMAAwADQAOABIAEwAU
ABUAFQAUABQAFAAWABcAFwAXABUAFwAXABcAFAAUABQAFAAVABgAGQAaABkAGAAXABYA
GgAbABwAHQAeAB0AHAAbAB4AHgAeAB4AHwAgACEAJAAhACAAIAAgACIAIwAjACMAJgAn
ACgAKQAnACcAKAAoACoAKwAsACwAKwArACsAKgAtAC4ALgAvAC4ALgAvAC8ALwAsACsA
KwAtACsAKwArACoAKAAnACQAJAAiACMAIgAgAB4AHQAaABkAFwAUABMAEwATABMAEwAP
AA0ADAAIAAkACgALAAwACgALAAsACwAHAAcABwAHAAgACQAKAAsACgAJAAcABgAHAAgA
CQAKAAkACAAHAAcABwAHAAcABgAHAAgACgAMAAkABwAGAAUABgAHAAgACQAIAAgACAAH
AAgABwAHAAcACQAKAAsACwAKAAkABgAFAAUABgAJAAoACgALAAsACwAJAAgABwAHAAkA
CgAMAA0ADAALAAkACAAJAAoACwAMAAsACwAKAAkACgAIAAgACQALAAsADAAMAAkABwAF
AAQACAAJAAoADAALAAoACQAIAAYABgAGAAYACgAKAAgACAAIAAgACAAKAAsACwALAAkA
CQAIAAcABQAFAAYABgAHAAgACgAKAAsACwALAAsADQANAA0ADgAPAA8ADgALAAYAAwAC
AP//AAAAAAAA/v/8//z//P/7//j/9//5//v//P/9//7////+//7///8AAAMAAwADAAMA
AQABAAIABAAGAAcACAAIAAoACgAIAAgABwAGAAYABQAIAAgACAAHAAUABQAFAAUABgAG
AAYABgAHAAgACQAJAAkACgAIAAcADAAUABkAHQAYAAgA8v/d/8z/wf+2/67/pf+c/5X/
kf+T/5P/hv9t/17/X/9o/27/d/+B/5P/pP+z/8D/zf/a/+f/7//1//n/+//9/wEABAAK
ABAAFAAUABQAFQAWABUAFQAVABUAFgAWABcAGAAWABcAFwAXABcAGQAZABkAGgAaABoA
GgAZABoAGQAYABsAHAAdAB4AHAAbABoAGQAcAB0AHgAfACAAIAAgACAAHwAeAB0AHgAg
ACAAIQAiACIAIwAjACMAJgAnACgAKQAnACcAKAAoACYAJwAoACgAKgArACwALAAqACoA
KQApACwALAAtAC0ALQAqACkAKQApACcAJwAnACoAKgArACoAJwAiACAAHAAcABwAHQAc
ABkAFwAUABMAFAATABIAEQARABEAEgAQAA8ADgANAAwADAANAA0ADQANAA0ADQANAAwA
CwAKAAkACgALAAsADAAJAAgABwAGAAgACgAMAA8ADQANAA0ADAALAAoACgAKAAsACwAM
AA0ADAALAAoACQALAAwADQANAA4ADQANAA0ACwAMAA0ADQAOAA8ADgAPAAwADAAOAA4A
DgAPAA8ADwANAAwACwALAAoACgALAAsADAANAA0ADgAMAAwADAAMAAwADQANAA0ADgAM
AAwADQAMAAsACwAKAAsACwALAAwADAALAAoACgAMAAwADgAOAA4ADgAOAAwACwAJAAcA
CQALAAwADQAMAAsACwAKAAsADAAOAA4ADwAPAA8ADwAOAA0ADAAMABAAEQARAA8ACQAF
AAMA//8AAAAAAAD+//7//v/+//3/+v/5//v//f///////////wAAAAABAAIAAwADAAMA
AwAEAAUABwAKAAkACQAJAAgACQAKAAkACgAIAAgACQAJAAoACgAKAAkACwALAAsACwAL
AAoACQAIAAkACgALAAsACQAGAAQABQAKABIAGwAfABwADgD4/9//yv+9/7j/sv+t/6j/
pf+n/6//t/+0/53/gv91/3j/fv+J/5X/of+u/7n/xP/R/97/6f/x//X/+////wUABwAI
AAgADAASABIAEgATABQAEwATABMAEwAUABQAFQAWABQAFQAVABUAFQAXABcAFwAZABoA
GwAcABoAGgAYABYAGAAYABgAGAAZABkAGQAZABkAGQAZABkAGwAcAB0AHgAbABoAGQAa
ABsAHAAeACAAHgAfAB8AHwAeAB8AIAAhACIAIwAlACYAJAAlACYAJgAnACkAKwAsACoA
KgApACkAKQAoACgAJwAqACgAKAApACcAJQAlACUAJwAmACYAJAAjACAAIAAeABsAGgAa
ABgAGAAXABUAFQATABEADwANAA8ADwAQAA4ADgAOAA4ADgAOAA8ADwAPAA4ADwAQABEA
EAAPAA4ADQALAAsACgAKAAwADAAMAAwACgAKAAoACwAOAA8AEAAQAA8ADgAOAA4AEAAP
AA8ADwAPAA8ADwAPAA4ADgAOAA0ADQANAA4ADwANAA4ADwAPABEAEQAPAA8ADAAMAA4A
DgAMAA0ADQANABAAEAAQABEADwAOAA4ADQANAA0ADAAMAAwADAAMAAwADAANAA0ADQAN
AAwADQAPAAwACwALAAoACwALAAsADAARABEADQAKAAwADAAMAAwADgAPAA8ADwAOAA0A
CwAJAAsACwAMAAwADQAOABAAEAAQAA8ADgANABAAEQASABQAEgARAA8ACwAKAAcABgAD
AAQABAAEAAIA/v/+//7//f/+////AwAHAAUABQAFAAUABgAGAAcACAAJAAkACQAJAAcA
BwAIAAoADQAPABEAEgARABAADQAMAA4ADgAPAA8ADgAOAA4ADQANAA0ADQANABEAEgAT
ABQAEwASABEADwALAAwADgAVABwAJAAnACMAGgAKAPT/4f/U/8n/vv+0/6v/pP+f/6H/
q/+1/6r/jf96/3v/fv+C/43/n/+x/8D/y//Y/+P/7P/z//n///8FAAsAEQAVABgAHAAc
ABgAFgAWABcAGAAdAB8AIQAjACMAIgAiACIAIgAjACMAIwAlACcAJwAnACQAJAAkACQA
JgAoACgAKAAmACYAJgAmACkAKQApACkAKwArACsAKwAqACoAKgAqACsALAAtADAALgAu
AC8AMAAuAC8ALwAvADEAMwA1ADcANgA1ADUANAA3ADkAOwA8ADoAOwA8ADwAPQA+AD4A
PwA+AD4APwA/AD4AOgA4ADcAOgA5ADoAOwA6ADgANwA0ADMAMAAwAC4ALQAsACwAKgAo
ACUAIQAfACAAIQAiACMAIQAfAB4AGgAcABwAHAAcABoAGwAbABsAGQAZABkAGQAbABsA
GwAbABsAGwAaABoAGgAaABoAGgAcABwAHAAdABwAGwAaABgAGAAYABkAGgAcABsAGwAb
AB0AHQAdAB0AHQAeAB8AHwAcABsAGwAbAB0AHgAfAB8AHQAdABsAGwAcABwAHgAeACAA
IQAhACEAIAAeABwAGwAdAB4AIAAhACEAIQAgACAAHwAeAB0AHAAfACEAIgAjACEAHgAd
AB0AHgAfACEAIgAgAB8AHgAeAB8AHwAfACAAIAAgACAAIAAdABwAGwAaAB0AHgAfACEA
HwAfAB8AHgAgACAAIQAhACAAIAAgACAAHgAeAB4AHgAgACIAJgAoACcAJgAjACEAIwAk
ACUAJQAmACYAKAAlACAAHAAZABYAFwAYABkAGQAYABYAFAASABIAEgAUABUAGAAZABgA
GQAYAA==
         </WaveFormData>
      </LeadData>
      <LeadData>
         <LeadByteCountTotal>10000</LeadByteCountTotal>
         <LeadTimeOffset>0</LeadTimeOffset>
         <LeadSampleCountTotal>5000</LeadSampleCountTotal>
         <LeadAmplitudeUnitsPerBit>4.88</LeadAmplitudeUnitsPerBit>
         <LeadAmplitudeUnits>��V</LeadAmplitudeUnits>
         <LeadHighLimit>2147483647</LeadHighLimit>
         <LeadLowLimit>268435456</LeadLowLimit>
         <LeadID>V2</LeadID>
         <LeadOffsetFirstSample>0</LeadOffsetFirstSample>
         <FirstSampleBaseline>0</FirstSampleBaseline>
         <LeadSampleSize>2</LeadSampleSize>
         <LeadOff>FALSE</LeadOff>
         <BaselineSway>FALSE</BaselineSway>
         <ExcessiveACNoise>FALSE</ExcessiveACNoise>
         <MuscleNoise>FALSE</MuscleNoise>
         <LeadDataCRC32>3563568629</LeadDataCRC32>
         <WaveFormData>
/v/+//7//v8BAAQABwAKAAgACAAIAAgADAAOABAAEgATABQAFQAWABcAGAAZABoAHwAi
ACUAKAAoACgAKAAoACwAMAA0ADgAOwA+AEEARABGAEgASgBMAFMAWABdAGIAZABmAGgA
agBuAHIAdgB6AHwAfgCAAIIAhACEAIQAhACIAIoAjACOAIsAiACFAIIAfwB+AH0AfAB4
AHQAcABsAGYAYABaAFQAUABMAEgARAA7ADQALQAmACEAHgAbABgAEwAQAA0ACgAHAAQA
AQD+//7//v/+//7//P/6//j/9v/2//b/9v/2//T/9P/0//T/8f/w/+//7v/w//L/9P/2
//P/8v/x//D/8v/y//L/8v/w//D/8P/w/+7/7v/u/+7/8P/y//T/9v/0//L/8P/u/+//
8P/x//L/8v/y//L/8v/x//D/7//u//L/9P/2//j/9v/0//L/8P/x//L/8//0//T/9P/0
//T/8v/w/+7/7P/w//L/9P/2//T/8v/w/+7/7//w//H/8v/w//D/8P/w/+3/7P/r/+v/
7v/v//H/8v/u/+v/6P/m/+n/7P/u/+//8P/w//D/8f/w//H/8f/x//P/9f/2//j/9//2
//X/9P/0//X/9v/3//X/8f/v/+7/6//o/+f/5v/n/+n/6//s/+f/4//h/+D/4//l/+b/
5//n/+b/4//i/9//3//f/+L/5v/o/+r/7P/o/+P/4f/f/+D/4v/j/+T/4v/h/+H/4f/f
/9//3//g/+P/5v/o/+r/6P/l/+H/4f/n//L/AAAQACQAOwBSAGIAZgBkAGIAZABoAHQA
fwBzAFIAGgDQ/3v/Lv/5/tH+vf69/s/+6v4H/yf/RP9d/3b/iP+a/6r/tv/A/8n/z//V
/9z/5P/q/+//8//2//T/9f/z//H/9f/4//v//f/9//3//P/8//v/+//9//3/AgAFAAcA
CAAGAAUABQAFAAgACwALAA0AEAARABEAEgAQABEAEQATABYAGQAaAB0AHAAbABsAGgAe
ACIAJgAqACoALQAvADEAMwA0ADUAOAA/AEQARwBMAE4ATgBSAFQAWQBdAGIAZwBoAGwA
bwBxAHIAdQB2AHkAfgCCAIQAhQCCAIMAggCBAIMAhACEAIQAgQCAAH0AegB2AHIAbwBq
AGgAZABgAFwAVABNAEUAPgA6ADUAMAAsACcAIgAdABcAEAAMAAkABQAFAAQAAgABAP3/
+P/0//H/8P/w//L/8//y//L/8f/w/+7/7f/q/+n/7f/u/+//8P/r/+r/6P/n/+f/6P/q
/+z/7P/q/+r/6v/o/+j/6P/p/+z/7f/u/+//6//q/+n/6f/r/+v/6//r/+z/7P/r/+v/
5//n/+j/6f/s/+//8P/x/+3/7P/r/+r/7P/t//D/8f/x//H/7//v/+z/7P/t/+3/8P/z
//T/9P/x/+//7P/q/+3/7v/w//H/7//u/+7/7v/r/+r/6v/q/+z/7f/u/+7/6v/p/+j/
5//l/+n/7f/w/+3/7P/r/+r/6f/n/+X/5P/m/+b/5//o/+b/5P/k/+P/5v/o/+n/6v/r
/+v/7f/u/+z/7P/s/+v/7v/y//T/9v/z//H/8P/v//D/7//s/+v/7P/r/+j/5//j/+L/
4v/i/+b/5v/l/+b/4v/g/9//3f/g/+L/4//i/+L/4f/h/+H/4f/g/9//3v/g/+D/3//h
/9//3f/c/9r/2//c/9z/3f/f/9//3//f/93/3f/d/9z/3v/g/+P/5f/h/9//5P/u//z/
EgAtAEgAWgBcAFoAVABOAFAAWgBrAG8AZAA+APj/nf9E///+0/61/q/+vf7a/v3+Hf84
/03/Yv92/4b/mP+s/7r/w//L/8//1P/Y/9r/4f/n/+7/8P/z//P/8//y//L/8v/x//T/
9//5//z/+v/5//r/+f/5//v//P/8/wAAAQADAAUABAAFAAMAAwAGAAkACwAOAA0ADwAQ
ABMAEwAVABUAFwAbAB0AIAAiACAAIgAkACYAKwAvADIANQA3ADgAOQA8AEAARABGAEoA
UABSAFgAXABeAF8AYQBjAGkAbgByAHUAdwB5AHkAewB/AIIAgwCDAIUAiQCLAI0AiwCK
AIgAhgCHAIgAhwCGAIAAfAB5AHQAcQBsAGcAYgBdAFkAVABQAEYAPwA4ADIAMAAsACgA
IwAdABgAFAAPAAoACAAFAAMAAgAAAP/////5//b/9f/z//X/9v/2//b/9P/z//D/7//w
//D/8P/w/+//8P/w//H/7v/s/+v/6v/s/+z/7v/w/+3/7P/r/+v/6//r/+v/6//r/+z/
7f/v/+3/6//p/+f/6v/s/+3/7//s/+v/6//r/+n/6//r/+v/7P/u//D/8v/v/+3/7f/r
/+3/7//v//H/7//u/+7/7f/t/+//7//u/+7/7//v//D/7v/s/+v/6f/r/+z/7v/w/+7/
7P/r/+r/7f/t/+3/7P/s/+3/7v/v/+3/6//p/+f/6//t/+7/7v/s/+n/6P/n/+b/6f/p
/+n/6v/q/+j/5//m/+X/5P/l/+X/5//q/+z/7v/s/+v/7P/s/+7/8P/y//P/9v/4//j/
+P/3//X/9P/z//X/8//v/+3/6//p/+X/4//k/+T/5f/m/+j/5v/j/+L/4P/g/+H/4f/i
/+T/5f/k/+H/3//e/93/4f/i/+P/5P/k/+L/3//f/97/3f/d/9z/3v/g/+H/4//h/9//
3f/b/9//4f/j/+T/4v/i/+P/4//h/+X/7P/6/woAIAA7AFQAXgBcAFwAXABYAFwAagB1
AG8AVAAcAMj/bf8e/+X+wf6r/qv+wf7g/gH/Hf86/1X/bP+A/5L/ov+y/77/xf/J/83/
1P/a/+T/6//v//D/7//x//D/7//y//T/9v/3//n/+//8//7//P/7//z/+////wMABgAI
AAYABQAFAAUACAALAAsADQAPABEAEgAUABMAEwASABMAFwAbAB0AIQAhACEAIgAiACUA
KAArAC4AMQA1ADgAOwA8ADwAPAA+AEUASgBNAFIAVABUAFgAWgBeAGEAZQBpAG0AcgB2
AHkAewB9AH0AfwCEAIgAigCLAIoAiwCKAIkAiQCKAIoAigCLAIoAhwCEAH4AegB3AHIA
cQBuAGsAaABgAFkAUQBKAEQAPwA6ADYAMwAuACkAIwAcABYAEQALAAsACgAIAAcABAAA
AP3/+//4//b/9v/1//b/9v/1//T/8v/x/+7/7f/x//L/8//0/+//7v/s/+v/7P/s/+3/
7v/w/+7/7v/u/+3/7P/r/+v/7P/t/+7/7//t/+z/6//r/+3/7f/t/+3/8P/w/+//7//q
/+n/6f/p/+z/7//w//H/7//u/+3/7P/t/+3/7//v//H/8f/v/+//7f/s/+z/6//u//H/
8v/y/+//7//u/+7/7P/s/+3/7f/u/+7/7//w/+7/7P/r/+r/7v/v//D/8P/s/+v/6v/p
/+v/6//r/+v/7P/t/+3/7v/o/+b/5v/n/+z/7v/u/+7/7v/t/+v/6f/o/+v/6v/q/+r/
6P/o/+r/6//q/+r/6f/o/+3/7//z//b/9P/0//T/8//2//r//P/+//z/+//7//v/+P/1
//D/7f/w//H/8P/x/+7/7P/r/+r/7P/q/+f/5v/o/+j/6f/p/+j/6P/n/+T/5v/n/+n/
6//s/+r/6P/m/+f/5v/k/+X/5f/l/+b/5v/l/+T/4v/h/+X/5//p/+v/6P/n/+b/5P/n
/+j/6v/r/+//8f/0//z/DAAkAD8AXgB2AH4AeAByAG4AbgB0AHcAawBIAA4Awv9r/xr/
3/61/qH+qf7D/ub+Df8z/1D/Zf90/4L/kP+k/7b/xv/R/9n/3//i/+T/5v/p/+v/8v/1
//n/+v/7//v//P/9//3//P/9//3//v8AAAEABAAFAAQABQAFAAQABwAJAAwADwAOAA8A
DQANABAAEQARABIAFAAXABkAHQAbABsAGQAZAB4AIQAlACgAJgAoACoALAAuADEAMwA1
ADkAPAA/AEQARgBIAEgASgBRAFQAWwBgAGEAYwBmAGkAbABwAHMAdQB5AH0AfwCDAIUA
hgCFAIMAhgCJAIoAiwCKAIoAiQCIAIcAhgCDAIAAfgB8AHsAeAByAGwAZgBgAFwAWQBV
AFIASQBBADkAMgAvACoAJQAfABwAGgAZABcAEgAOAAkABQAFAAQABAAFAP///P/7//n/
+v/6//n/+P/4//n/+P/5//b/9P/y//D/8f/0//b/+f/1//T/9P/0//T/8v/y//L/8//0
//X/9//0//P/8v/x//T/9v/4//v/+f/3//X/8//0//T/8//z//P/9f/4//v/9//3//X/
8//0//b/+P/6//j/9//4//f/+f/5//f/9//3//j/+v/7//f/9//1//L/9f/3//j/+v/3
//b/9v/1//X/9P/0//T/+//6//j/8v/w//D/8P/w//D/8v/z//T/9v/z//D/7v/s/+//
8P/z//X/9P/0//P/8v/x//H/8//0//f/+P/5//n/+f/6//n/+P/5//n/+v/7//n/9//z
//H/8P/v/+z/6//t/+7/8P/y/+//7P/o/+b/5//o/+r/6//p/+r/6v/o/+b/5f/l/+X/
6f/q/+v/7P/q/+b/4f/f/+L/4//l/+b/5P/k/+P/4//h/+H/4f/h/+X/5//p/+r/5//m
/+b/5f/n/+3/9P/8/wgAGAAtAEQAWgBkAGYAZgBkAGYAbABxAG0AWAAqAOr/n/9Q/xP/
5f7F/rv+xf7c/vn+Gf88/1v/cP+C/5T/ov+s/7j/wf/L/9P/2v/i/+j/6f/p/+r/7P/v
/+//7//z//b/+f/7//v/+//6//r/+//7//3//f///wEAAgACAAIAAQABAAEABQAJAAoA
DQALAAsACgAKAA0ADwAQABMAFQAXABcAGQAXABcAGAAYABsAIAAlACoAKgArACsAKwAv
ADIANQA6AEAARABGAEoASgBKAE4AUABXAFsAYABlAGcAagBsAG0AcgB1AHYAeQB9AIAA
gQCBAIAAgQCAAH8AggCEAIUAhgCCAIAAfAB4AHcAdAByAG4AbQBoAGMAXgBVAE8ASABC
AD0AOQA1ADIALAAmACAAGQAWABIADwALAAoACAAFAAMA/v/6//f/9f/0//T/9v/3//X/
9P/y//D/7//v/+3/7f/w//D/8P/w/+3/7P/q/+n/6//s/+7/8P/t/+r/6f/o/+r/6v/q
/+v/7f/t/+3/7f/r/+r/6f/p/+z/7f/u/+//7f/s/+r/6f/p/+n/6v/r/+3/7//v/+//
7f/s/+v/6v/t/+//8//1//L/8f/u/+3/7f/u//D/8f/x//P/8//y/+7/7f/r/+r/7P/u
//H/8//w/+7/7f/s/+3/7P/s/+z/7f/t/+3/7P/q/+n/6P/n/+r/6//s/+3/7f/p/+b/
5P/k/+T/5P/o/+n/6v/s/+r/5v/j/+D/4v/k/+j/6//p/+r/6v/q/+r/6f/q/+r/7P/u
//D/8f/x//L/8f/w//H/8f/y//P/8f/v/+v/6f/m/+X/4v/h/+L/5P/n/+r/6P/k/9//
3P/f/+D/4v/j/+H/4v/i/+D/3v/d/93/3f/h/+L/4//k/+H/3v/a/9n/3P/d/9//4P/e
/97/3f/d/9z/2//a/9n/3f/f/+H/4v/f/97/3v/d/+H/6f/0/wAAEAAiADsAUABWAFIA
UgBYAFoAYABsAG8AYwBCAAAAqv9X/xT/4/7D/rH+tf7P/u7+C/8p/0j/Zf96/4r/mP+m
/7L/uv/B/8n/0f/Y/+D/5v/p/+n/6v/r/+3/7P/r/+7/8v/2//n/+P/3//X/9P/2//f/
+v/7////AQACAAIAAgABAAEAAQAFAAkACgANAAsACwAKAAoADAAPABEAFQAZABsAGwAd
ABsAGwAcABwAHwAkACkALgAtAC8AMAAxADYAOAA6AD4ARABIAEoATgBOAE4AUgBUAFoA
XwBlAGsAawBuAHAAcQB2AHkAegB9AIMAhgCHAIcAhgCHAIYAhQCIAIoAiwCMAIgAhgCC
AH4AfQB6AHgAdABzAG4AaQBkAFsAVQBOAEgAQwA/ADsAOAAxACoAIwAbABcAFAASAA8A
DAAKAAcABQACAP7/+//5//j/+P/6//v/9//2//T/8v/z//P/8f/x//L/8v/y//L/7f/s
/+r/6f/s/+7/8f/0//H/7v/t/+z/7v/u/+7/7//x//H/8f/x/+3/7P/r/+v/7f/v//H/
8//x//D/7v/t/+3/7f/u/+//7//x//H/8f/t/+z/6//q/+7/7//y//P/8v/x/+7/7f/u
/+7/7//v//H/8//z//L/7v/t/+v/6v/s/+7/8f/z//D/7v/t/+z/7f/s/+z/7P/v/+//
7//u/+z/6//q/+n/7P/t/+7/7//v/+z/6f/o/+f/5v/o/+n/6v/s/+v/6P/m/+T/5v/m
/+j/6f/q/+z/7f/u/+z/6//s/+z/8P/y//T/9f/1//b/9f/0//b/9f/1//X/8//x/+3/
6//p/+f/4//h/+P/5P/m/+j/5//k/+D/3v/e/97/3//f/+H/4v/i/+D/3//d/9z/2//h
/+L/4//k/+P/4P/c/9v/2//b/9z/3P/d/97/3v/f/9z/2//a/9n/3f/f/+H/4v/f/97/
3v/d/93/5f/y/wAAFAAsAEUAVgBaAFgAWABYAFoAZABuAHMAZQA6APD/mP9D/wD/0f6z
/qX+r/7L/ur+Cf8n/0T/X/90/4b/mP+o/7T/vP/D/8n/z//W/97/5P/r/+3/7P/t/+//
7v/t/+//8v/1//f/+P/5//n/+v/6//n/+v/5//7/AQADAAQABAADAAMAAwAHAAsADAAP
AA8ADwAOAA4ADwARABIAFQAYABsAHAAfAB8AHwAgACAAIgAmACoALgAuADEAMwA1ADYA
OAA6AD4ARQBKAE0AUgBTAFIAVQBWAF0AYQBmAGsAbQBwAHIAcwB0AHcAeAB7AIAAhACG
AIcAhACFAIQAgwCEAIYAhwCIAIUAhACBAH4AeQB2AHQAcABuAGoAZgBiAFkAUwBMAEYA
QQA7ADUAMAApACQAHwAZABIADgALAAcABgAGAAUABQABAPz/+P/1//X/9P/1//X/8v/y
//H/8P/u/+3/6v/p/+v/7P/t/+7/6v/q/+n/6f/p/+r/7P/u/+z/6v/q/+r/6P/o/+j/
6f/s/+3/7v/v/+r/6P/m/+X/6P/p/+r/6//q/+r/6f/p/+f/5//o/+n/6v/t/+7/7//s
/+r/6P/m/+j/6f/s/+3/7f/t/+v/6//o/+j/6f/p/+z/7//w//D/7f/r/+j/5v/p/+r/
7P/t/+v/6v/q/+r/5//m/+b/5v/o/+n/6v/q/+f/4//j/+P/5v/p/+r/6//s/+v/6f/n
/+b/6P/m/+X/5P/l/+b/6f/r/+j/6P/n/+b/6f/r/+//8v/w//D/8P/v//H/9P/1//b/
9v/1//X/9f/z/+//6f/l/+j/6f/o/+n/5v/k/+P/4v/j/+L/4P/g/+L/4v/j/+P/4P/g
/9//3P/e/9//4f/j/+P/4v/h/+D/4v/g/93/3f/f/9//4P/g/9//3v/c/9v/3f/f/+H/
4//i/+H/4P/e/+D/4P/h/+H/6f/r//D/9P8AABQALQBMAGYAcABuAGwAaABkAGgAbQBl
AEoAFgDQ/3v/Jv/j/rf+nf6Z/q/+0P71/h3/QP9Z/27/fP+I/5j/qv+6/8n/0//b/97/
4P/i/+P/5f/q/+//8//0//X/9P/2//j/+f/4//n/+f/6//7///8CAAMAAwADAAIAAAAE
AAUABwAJAAgACwALAA0ADQANAAwADAARABUAGAAdAB0AHQAbABsAHQAfACIAJAAjACYA
KQAsAC0ALwAwADEANgA6AD4ARABEAEYARgBIAE0AUABXAFwAXgBhAGUAaQBrAG4AcABx
AHcAewB9AIEAgwCEAIMAgQCDAIcAiQCLAIsAjACMAIwAiQCGAIEAfAB8AHwAfQB8AHUA
bgBnAGAAXQBZAFQAUABJAEMAPQA4ADIALAAmAB8AHAAaABkAFwAQAAwABwADAAIAAAD/
/////P/6//r/+f/3//b/9P/y//P/9f/1//f/9P/y//D/7v/w//L/8//1//L/8v/z//T/
8f/u/+3/7P/u//D/8v/1//P/8f/v/+3/7//w//H/8//x//H/8f/x//D/8P/v/+//7//x
//T/9//z//P/8f/v//H/8v/z//T/9f/1//f/9//2//X/8v/x//L/9P/3//n/9f/1//P/
8P/y//P/8//0//T/9P/1//X/9P/y//H/8P/y//L/8//0//P/8f/v/+z/7f/x//H/9P/x
//D/7//u/+7/7f/s/+z/7//u/+7/7v/r/+r/6//r/+z/7v/v//D/8f/x//P/9P/y//L/
8v/x//T/+P/6//z/+v/3//X/8//0//P/8P/v//D/7//s/+v/6f/o/+j/6P/q/+r/6f/q
/+b/5P/j/+H/4//m/+j/6P/m/+X/5f/l/+f/5v/l/+T/5v/m/+X/5//l/+P/4v/g/+P/
5P/k/+X/4//j/+P/4//j/+P/4//i/+T/5v/p/+v/5//n/+7/+P8IACAAOwBWAGoAbABo
AGIAYABgAGgAcwBvAFYAIADW/3//Lv/1/sv+t/65/s/+6v4J/yn/Rv9b/27/gP+S/6b/
tv/E/8//1f/Z/9r/3v/k/+n/7f/y//T/9//3//f/9v/2//b/9f/4//v//f8AAP7//f/+
//3///8BAAIAAgAGAAcACQALAAoACwAJAAkADAAPABEAFAATABMAEgATABcAGQAZABsA
HQAfACIAJAAjACQAJQAmACoALwAzADcAOQA6ADsAPgBCAEYASABMAFAAUgBYAFwAXgBf
AGEAYwBoAG4AcwB3AHkAewB7AH0AfwCCAIMAgwCEAIcAiACJAIgAiACHAIYAiACIAIYA
hAB+AHoAdwByAHEAbABnAGIAXQBZAFQAUABGAD8AOAAyAC8ALAApACUAHwAaABYAEQAM
AAoABwAFAAQAAgABAAEA/f/6//n/9//5//r/+v/6//j/9//0//P/9P/0//T/9P/1//b/
9v/3//T/8v/x//D/8v/y//T/9v/z//L/8f/x//H/8f/x//H/8//0//X/9//1//P/8f/v
//L/9P/1//f/9P/z//P/8//x//P/8//z//T/9v/4//r/9//1//X/8//1//f/9//5//f/
9v/2//X/9f/3//f/9v/4//n/+f/6//b/9P/z//H/8//0//b/+P/0//L/8f/w//H/8f/x
//D/8P/x//L/8//v/+z/7f/u/+//8P/x//H/8f/y//H/7v/s/+r/7f/u//H/8//w//D/
7//u//H/8f/z//T/9f/2//f/9//3//j/9//2//r/+//9/////f/5//P/7//w/+//7P/r
/+z/7P/t/+7/6//o/+T/4v/l/+b/6P/p/+b/5v/l/+L/4//j/+T/5f/o/+j/6P/o/+f/
5P/g/9//4v/j/+X/5v/j/+L/4P/f/+H/4f/h/+H/4//l/+f/6P/l/+T/5P/j/+f/7f/0
//z/BgAUACkARABYAF4AXgBgAGAAYgBoAHMAdQBiADoA+P+j/1D/Df/d/rn+q/61/tT+
9/4b/zz/Wf9w/4L/kP+c/6r/tv/B/83/1//e/+b/6v/r/+v/7P/u//H/8f/x//X/+P/7
//3//f/9//z//P8AAAEABAAFAAYABwAHAAYABQAFAAYABwALAA8AEAATABIAEQAPAA4A
EQAVABgAHQAeAB8AHgAfACAAIQAjACQAKAAsADAANAA0ADUANQA1ADsAPgBBAEYASABM
AE4AUgBTAFQAWQBcAGMAZwBsAHEAcgB0AHUAdQB7AH8AgQCFAIkAjACNAI0AiwCNAI0A
jQCPAJIAlACWAJMAkACLAIYAhQCEAIQAggB9AHgAcwBuAGYAYQBbAFYAUgBNAEgARAA7
ADQALQAlACMAIAAeABsAFwAUABAADQAKAAYAAwABAAEAAAABAAEA/P/6//f/9P/3//n/
+f/7//n/+P/3//b/9P/0//P/8//1//b/+P/6//b/8v/w/+7/8f/y//P/9f/z//P/8//z
//D/8P/w//H/9P/1//b/9//2//T/8f/v/+//8f/0//f/9v/3//b/9f/z//L/8f/w//P/
9f/5//v/+f/3//P/8f/z//T/9v/3//b/9//2//T/8//z//L/8v/1//b/+P/5//f/9P/y
//D/8v/y//P/9P/z//P/8//y/+//7//v/+//9//3//T/8f/w/+//7v/t/+3/7f/u//H/
8P/w//D/7f/s/+3/7f/w//L/8//0//T/8//0//T/9f/2//f/9//5//z//f/+//3/+//6
//n/+v/5//b/9f/z//H/7f/r/+r/6v/r/+z/7f/s/+r/6v/n/+b/5v/l/+j/6v/r/+r/
6f/n/+b/5f/m/+b/5v/m/+n/6P/m/+f/5f/j/+L/4P/i/+T/5f/n/+T/4//i/+H/4v/j
/+T/5P/l/+b/6P/p/+P/5f/s//j/CAAgAD0AWgBmAGQAXgBcAFoAYABsAHcAcwBcACgA
1v95/yr/7f7D/q3+q/7B/uL+A/8f/zr/U/9s/3z/jv+k/7T/wP/J/8//0f/U/9z/5P/r
/+//9P/1//f/9v/1//X/9v/3//f/+//9//7/AAAAAP//AAD//wIABQAHAAgACQAJAAoA
CwALAA0ADAANAA8AEQASABQAEgATABMAFQAYABsAHAAfACIAIwAlACYAJgAoACoALAAv
ADMANgA5ADsAPAA9AEAARgBKAEwAUABTAFQAWQBcAF8AYQBkAGcAbAByAHcAewB7AH0A
fQB/AIQAiACKAIsAiwCNAI0AjQCMAIwAiwCKAI0AjgCNAIwAhgCCAH8AegB4AHQAcABs
AGYAYQBbAFYATgBHAEAAOgA4ADQAMAArACQAHgAZABMAEwASABAADwAMAAgABQADAP//
/P/7//n/+v/8//3//v/6//n/9v/1//f/+P/5//r/+P/4//f/9//z//L/8v/y//T/9P/2
//j/9f/0//P/8//0//X/9v/3//b/9v/2//f/9v/1//T/8//3//j/+P/5//T/8//z//P/
9f/3//f/9//4//j/+P/4//j/9//4//f/+v/7//r/+//3//b/9v/1//b/+f/6//r/+//7
//r/+v/5//j/+P/3//j/+P/5//r/+P/2//X/9P/z//f//P/6//r/+v/6//f/9f/z//L/
9P/0//X/9v/1//T/9f/1//P/9P/0//T/+P/5//z//v/9//z/+//5//7/AgAEAAYABAAB
AP///f/7//n/9f/z//X/9f/z//P/8P/u/+3/7P/u/+7/7f/u/+3/7P/s/+v/6f/q/+r/
6P/p/+n/6v/r/+3/7P/r/+r/7f/s/+r/6//q/+n/6f/o/+j/6P/n/+f/6f/p/+n/6f/n
/+f/5//m/+n/6v/s/+3/6//r/+7/+P8GABwAOQBaAHIAegB2AHAAbABqAHAAeQB1AFwA
JgDe/4f/Mv/v/sP+q/6t/sH+4P4D/yX/RP9b/27/gv+U/6b/tv/E/9H/1//d/+D/4v/k
/+X/6//0//j/+//7//v/+f/6//v/+//9////AAACAAEAAQADAAMABAAFAAUABAAHAAkA
DAAPAA0ADwAOAA8AEQATABQAFgAXABkAGgAdABwAHQAcAB0AIQAjACYAKAAnACgAKQAq
AC8AMwA2ADkAOgA8AD4AQgBFAEgASQBMAFEAVABbAGAAYgBjAGUAZwBtAHIAdgB5AHwA
fwCAAIMAhgCIAIgAhwCJAI0AjwCRAI4AjgCNAIwAjgCOAIwAigCHAIQAggB+AHgAcgBs
AGYAZABhAF0AWgBRAEkAQQA6ADcAMgAtACcAJAAgAB0AGQAUABIADwANAA4ADAALAAsA
BQACAAEA/////wAAAAAAAAEAAQD//////f/8//v/+v/6//z//f////z/+v/5//j/+//6
//v//P/8//z//P/9//r/+f/4//f/+P/6//z////7//n/9//1//j/+v/7//3/+//7//z/
/f/6//v/+v/5//r//P/+/wAA///9//3/+//8//3//P/9//7//v///////P/9//z/+v/7
//3//v8AAPz/+v/5//f/+P/4//n/+v/9//z/+P/0//T/9P/0//T/9v/3//j/+v/3//T/
8v/w//H/8v/1//f/9//4//j/+P/4//f/+P/4//r//P/+/////f/+//3//P/9//3//v//
//3/+//3//X/8v/x/+7/7f/v//D/8v/0//H/7v/q/+j/6f/q/+z/7f/t/+7/7v/s/+v/
6f/o/+f/7f/u/+//8P/t/+r/5v/l/+b/5//p/+r/6v/q/+n/6f/o/+f/5v/l/+j/6//u
//D/7v/s/+v/6f/r//H//P8KABwANABLAF4AZgBmAGQAZgBoAHAAegB9AG0ARAAAAK7/
Wf8W/+n+yf67/sP+2f72/hf/Of9W/2//hP+U/6T/sv++/8j/z//V/93/5v/s//L/9f/3
//T/9P/3//f/9//7//7/AQADAAMAAwACAAIABQAFAAcABwALAA0ADgAOAAwACwALAAsA
DgATABUAGQAZABkAGAAYABsAHQAeACEAJQAnACcAKQAnACcAKAAoACsAMAA1ADoAOQA7
ADwAPQBCAEQARgBKAE8AVABXAFwAXABcAGAAYgBpAG0AcgB3AHkAfAB+AH8AhACHAIgA
iwCRAJQAlQCVAJMAkwCRAI8AkQCUAJYAmACUAJIAjgCKAIcAhACCAH4AfAB4AHQAcABo
AGEAWQBSAE0ASQBFAEIAPAA2ADAAKQAkACAAHQAZABcAFgAUABMADgAKAAcABQAEAAQA
BgAHAAMAAgAAAP7///////3//f8AAAAAAAAAAP3//P/6//n/+//8//7/AAD///z/+//6
//z//P/8//3//v///wAAAQD+//z/+v/5//v//f///wEA///+//z/+//6//v//f//////
AQABAAEA///+//3//P8AAAEABAAFAAQAAwAAAP//AAAAAAEAAQADAAUABQAEAAEA///8
//r//P/+/wEAAwACAAAA///+/////v/+//7/AQABAAEAAAD8//v/+v/5//z//f/+////
/v/9//v/+v/6//j/+P/5//r//P/9//3/+v/5//j/9//6//7/AgAFAAQAAwACAAEAAwAE
AAQABQAIAAsADQAPAAwABwACAP7/AQABAAIAAgD///v/9//z//X/9f/2//j//v/7//r/
9//0/w==
         </WaveFormData>
      </LeadData>
      <LeadData>
         <LeadByteCountTotal>10000</LeadByteCountTotal>
         <LeadTimeOffset>0</LeadTimeOffset>
         <LeadSampleCountTotal>5000</LeadSampleCountTotal>
         <LeadAmplitudeUnitsPerBit>4.88</LeadAmplitudeUnitsPerBit>
         <LeadAmplitudeUnits>��V</LeadAmplitudeUnits>
         <LeadHighLimit>2147483647</LeadHighLimit>
         <LeadLowLimit>268435456</LeadLowLimit>
         <LeadID>V3</LeadID>
         <LeadOffsetFirstSample>0</LeadOffsetFirstSample>
         <FirstSampleBaseline>0</FirstSampleBaseline>
         <LeadSampleSize>2</LeadSampleSize>
         <LeadOff>FALSE</LeadOff>
         <BaselineSway>FALSE</BaselineSway>
         <ExcessiveACNoise>FALSE</ExcessiveACNoise>
         <MuscleNoise>FALSE</MuscleNoise>
         <LeadDataCRC32>2967760897</LeadDataCRC32>
         <WaveFormData>
+P/4//j/+P/5//r/+//8//3//v///wAAAwAEAAUABgAHAAgACQAKAA0ADgAPABAAEgAU
ABYAGAAbABwAHQAeACIAJAAmACgALAAuADAAMgA1ADgAOwA+AEIARgBKAE4AUQBUAFcA
WgBfAGIAZQBoAGwAbgBwAHIAcwB0AHUAdgB5AHoAewB8AHsAegB5AHgAdgB0AHIAcABs
AGoAaABmAGAAXABYAFQATwBKAEUAQAA4ADIALAAmACAAHAAYABQAEQAOAAsACAAFAAIA
///8//n/+P/3//b/9f/0//P/8v/w//D/8P/w/+//7v/t/+z/6v/q/+r/6v/r/+z/7f/u
/+7/7v/u/+7/7P/s/+z/7P/q/+r/6v/q/+r/6v/q/+r/6//s/+3/7v/t/+z/6//q/+z/
7P/s/+z/7P/s/+z/7P/s/+z/7P/s/+7/7v/u/+7/7P/s/+z/7P/u/+7/7v/u/+7/7v/u
/+7/7f/s/+v/6v/r/+z/7f/u/+z/7P/s/+z/7v/u/+7/7v/s/+z/7P/s/+r/6v/q/+r/
6//r/+v/6//q/+n/5//m/+f/6P/p/+r/7P/t/+//7//u/+//8f/x//L/8//z//T/9P/1
//X/9f/3//X/8//x/+//7v/s/+z/6//q/+j/5//m/+b/5v/l/+T/4v/h/+H/4f/h/+H/
4f/h/+H/4f/g/9//3//f/+L/5P/k/+T/5P/f/97/3f/d/9z/3P/d/93/3f/d/93/3f/d
/93/3f/e/+H/4f/h/+P/4//k/+L/4P/j/+r/9f8BABQALwBLAGgAfwCTAKYAvQDWAPUA
DAECAdYAkwA/AN7/eP8m/+3+yf7B/s7+4f78/hv/Ov9W/2v/fP+K/5z/qv+3/8D/yP/O
/9T/2//f/+T/6f/r/+z/7f/u/+3/8P/x//T/9P/z//T/9f/1//X/9//4//j/+v/6//v/
/P/9//7//v/+/wEAAgADAAMAAwAEAAUABgAHAAgACQALABAAEAARABIAEgATABQAFgAb
ABsAHgAgACEAIgAkACYAKAArAC0AMAA0ADkAOwA+AEEARABHAEoATwBSAFYAWQBdAGAA
ZABnAGoAbQBwAHIAdgB3AHkAegB7AHwAfAB9AH4AfgB/AH8AfQB7AHoAeAB2AHQAcQBv
AGoAZwBkAF8AWgBTAE0ARwBEAD0AOAAzAC0AJgAiAB0AGAAUABEADAAKAAYAAwABAP7/
+//5//j/+f/3//X/9f/x//H/8P/v/+7/7v/u/+7/8P/v/+//7v/s/+z/7P/s/+v/6//r
/+v/6//q/+r/6v/q/+r/6v/q/+z/7P/s/+z/6v/q/+r/6v/s/+z/7P/s/+r/6//r/+v/
6//r/+v/6//u/+7/7v/u/+7/7v/u/+7/8f/x//H/8f/x//H/8f/x//H/8f/x//H/8f/w
//D/8P/u/+7/7v/u/+3/7f/t/+3/7f/t/+3/7P/s/+z/7P/s/+v/6//r/+v/6//q/+r/
6v/q/+r/6v/q/+r/6v/q/+r/6v/p/+n/6f/n/+f/5//m/+b/5v/m/+b/6P/q/+v/7f/t
/+7/7//x/+//8P/x//H/9P/2//f/9//3//f/9f/z//P/8f/w/+7/7P/r/+r/6P/n/+b/
5v/m/+f/5v/k/+P/4f/h/+H/4f/h/+H/4f/h/+D/3//f/9//4P/g/+D/4P/i/9//3v/d
/93/3P/c/93/2//b/9v/2//d/93/3f/d/9z/3f/d/93/4f/h/+L/4v/i/+H/5v/t//f/
CAAfAD0AVgBpAHsAjgCfALYA1wD2AAQB8gDDAHMAFgCy/0z///7V/sH+wP7T/vL+Ff8y
/07/Z/94/4b/lP+m/7X/vv/E/8z/0v/X/9v/4P/j/+f/6f/r/+3/7f/s/+3/8P/w//P/
9P/1//X/8//1//b/9v/2//b/9//4//v//P/8//z/+//8//3//f8AAAIABAAGAAcACAAJ
AAsADAAMAA0ADgARABMAFQAYABkAGQAcAB4AIQAiACQAJgAoACsALQAwADQAOQA7AD4A
PwBCAEUASABLAE4AUgBVAFkAXABgAGMAZgBpAGwAbgByAHMAdQB2AHsAfAB8AH0AfgB+
AH8AfwCBAH8AfgB8AHgAdgBzAHEAbgBrAGgAYwBhAFsAVgBRAEoAQwA+ADkANwAwACwA
JwAgABwAGQAUABAADAAJAAcABAABAP///v/7//n/9//3//f/9//2//X/8v/y//L/8v/0
//P/8//y//L/8v/y//L/7//v/+//7//x//D/8P/w/+7/7v/u/+7/7v/u/+7/7v/u/+7/
7v/u/+z/7P/s/+z/7f/v//D/8f/v/+//7//v/+7/7v/u/+7/8P/w//D/8P/v/+//7//v
/+//7//v/+//7//v/+//7//x//D/8P/w//D/8P/w//D/7f/t/+3/7f/v/+//7//u/+z/
7P/s/+z/7f/t/+3/7f/t/+z/7P/s/+r/6v/q/+r/7P/s/+z/7P/q/+r/6v/q/+r/7P/r
/+v/6//p/+n/6f/o/+j/6P/o/+j/6v/s/+3/7//v//D/8f/z//X/9v/3//f/9v/4//n/
+f/7//v/+f/3//X/8//y//D/7v/t/+z/6v/p/+j/6P/o/+n/6P/m/+X/4//j/+P/4//j
/+P/4//j/+D/3//f/9//5P/k/+T/5P/m/+P/4v/h/9//3v/e/9//4f/h/+H/4f/g/9//
3v/d/9//4f/i/+P/4//j/+T/5P/m/+n/7v/1/wEAEgAvAEsAYABxAIUAmACrAMIA4QD6
APYA1gCZAEUA6P+A/yT/6/7L/r/+yP7h/v7+H/8+/1z/cf+C/5D/nv+s/7v/xP/K/9D/
1v/b/+H/5v/p/+v/6//t/+//7//w//H/9P/0//X/9v/3//f/9//5//r/+v/+//7///8A
AP//AAAAAAAAAQACAAMAAwAHAAgACQAKAAsADAANAA8AEgASABMAFAAWABcAGAAaAB0A
HQAgACIAJQAmACgAKgAsAC8AMQA0ADYAOwA9AEAAQQBEAEcASgBNAFAAVABXAFsAXgBi
AGUAaABrAG4AcAB0AHUAdwB4AHkAegB6AHsAfAB8AH0AfQB/AH0AfAB6AHYAdABxAG8A
bgBrAGgAYwBdAFcAUgBNAEoAQwA+ADkANQAuACoAJQAeABoAFwASABAADAAJAAcABAAB
AP///v/9//v/+f/5//f/9//2//X/8v/y//L/8v/z//P/9P/0//H/8P/v/+7/7//v/+//
7//v/+7/7v/u//D/8P/w//D/8P/w//D/8P/v/+7/7f/s/+7/7v/u/+7/7v/v/+//7//v
/+//7//v//D/8P/w//D/8P/w//D/8P/v/+//7//v//H/8f/x//H/7//v/+//7//w//D/
8f/y//D/8P/w//D/7//v/+//7//v/+//7//u/+7/7v/u/+7/7f/t/+3/7f/r/+r/6v/q
/+z/7P/s/+z/6v/q/+r/6v/r/+n/6f/p/+r/6v/q/+r/6v/q/+n/6f/p/+v/6//r/+r/
6P/o/+j/6P/o/+r/6//t/+//8P/x//P/8//0//X/9f/4//r/+//7//v/+//5//f/9P/x
/+//7P/t/+3/7f/s/+n/6P/o/+j/5f/k/+L/4f/h/+H/4f/h/+P/4//j/+P/5P/j/+P/
4//l/+T/4//i/+L/3//e/93/3//e/97/3//f/9//3//f/9//3//f/9//4P/h/+H/4f/j
/+P/5P/k/+b/6f/u//P/AQAWADMAUQBuAIMAlQCmALsA1ADvAPwA7AC8AHMAIQDE/2D/
Dv/Z/r/+vf7O/uP+AP8n/0j/Xv9x/37/iv+e/67/u//E/8z/0v/Y/9v/4f/k/+f/6//r
/+3/7//v//D/8f/0//T/8//0//X/9f/1//f/+P/4//r/+v/7//z///8AAAAAAAD//wAA
AQABAAMABAAFAAYACQAKAAsADQAPAA4ADgAOABEAEwAVABgAGQAZABwAHgAfACAAIgAk
ACYAKQArAC4AMAA1ADcAOgA/AEIARQBIAEsATgBSAFUAVwBaAF4AYQBkAGcAagBsAHAA
cQBzAHQAdwB4AHgAeQB5AHgAeAB3AHkAdwB2AHQAdAByAG8AbQBoAGUAYgBdAFoAVQBR
AE0ARwA/ADkAMwAvACgAJAAfABsAGAAWABIADgAKAAcABQAEAAEA///+//v/+f/3//f/
9f/1//T/8//0//T/9P/0//P/8f/w/+7/7//w//H/8v/v/+//7//v/+//7v/u/+7/7v/u
/+7/7v/w//D/8P/w//L/8v/y//L/8P/w//D/8P/u/+//7//v//H/8f/x//H/8P/w//D/
8P/y//L/8v/y//P/8//z//P/8//z//P/8//z//P/8//z//H/8P/w//D/8v/y//L/8v/v
/+//7//v/+//7//v/+7/8P/y//L/8P/w/+7/7v/u/+7/7v/t/+3/7f/r/+v/6//q/+z/
7P/s/+z/7P/u/+//8f/v//D/8f/z//H/8v/z//P/9v/4//n/+f/5//n/9//1//P/8f/w
/+7/7v/t/+z/6v/r/+r/6v/q/+f/5v/k/+P/4//j/+P/4//h/+H/4f/h/+L/4f/h/+H/
5P/k/+T/5P/i/9//3v/d/9//3v/e/9//3//f/9//3//f/9//3//f/+D/4f/h/+H/4//j
/+T/5P/k/+f/7P/x//v/DAAjAEEAXgB3AIsAoAC1AMwA5wACAQYB6gCvAF8ABgCg/0T/
//7T/r/+xv7Z/u7+C/8y/07/Yf90/4T/lP+i/7H/vv/G/87/0v/X/93/4v/l/+f/6f/r
/+3/7f/w//H/9P/0//P/9P/1//X/9//5//r/+v/7//r/+v/6//v//P/8//z///8AAAEA
AQABAAIAAwAEAAcACAAJAAsADgAOAA8AEAAQABEAEgAUABkAGQAcAB4AHwAgACIAJAAn
ACsALgAyADIANwA5ADwAPwBCAEUASABNAFAAVABXAFsAXgBiAGUAaABrAG4AcAB0AHUA
dwB4AHkAegB6AHsAfQB+AIAAgQCAAH0AewB4AHYAdABxAG8AbABpAGYAYQBbAFUAUABL
AEYAPwA6ADUAMQAqACYAIQAaABYAEwAOAAwACAAFAAMA/v/7//n/+P/5//f/9f/1//P/
8//y//H/7v/u/+7/7v/u/+3/7f/s/+z/7P/s/+z/7f/t/+3/7f/r/+r/6v/q/+r/6v/q
/+r/6v/q/+r/6v/s/+z/7P/s/+z/7P/s/+z/6v/r/+v/6//s/+3/7v/v/+7/7v/u/+7/
7v/u/+7/7v/x//H/8f/x/+//7//v/+//8f/x//H/8f/x//D/8P/w/+7/7v/u/+7/7//v
/+//7//t/+3/7f/s/+z/7P/s/+z/6//r/+v/6//r/+r/6v/q/+z/7P/s/+z/6v/q/+z/
6//q/+n/6P/q/+n/6f/p/+f/5//n/+b/6P/o/+j/6P/o/+r/6//t/+3/7v/v//H/8f/y
//P/8//0//b/9//3//f/9//1//P/8f/v/+7/7P/q/+n/6P/m/+f/5v/m/+b/5f/k/+L/
4f/j/+P/4//j/+L/4f/g/9//3//f/+D/4f/k/+T/5P/k/+L/3//e/93/3//e/97/3//d
/93/3f/d/93/3f/d/93/4P/h/+H/4f/i/+H/4f/g/+T/6f/w//f/AwAYADcAVQBoAHcA
iQCgALcA0gD1AAQB+gDSAIcALQDK/2b/FP/j/sf+v/7O/u3+Cv8p/0r/ZP93/4b/kv+i
/7D/u//E/8r/0P/W/9v/4f/k/+X/5//n/+n/6//r/+3/7//z//T/9P/0//T/8//1//f/
+P/4//r/+v/7//z//f/+//7//v8BAAIAAwADAAMABAAFAAYACQAKAAsADQAQABAAEQAS
ABIAEwAUABYAGwAbAB4AIAAjACQAJgAoACoALQAvADIANAA5ADsAPgBBAEQARwBKAE8A
UgBWAFkAWwBeAGIAZQBoAGsAbgBwAHYAdwB5AHoAewB8AHwAfQB+AH4AfwB/AH8AfQB8
AHoAegB4AHUAcwBuAGsAaABjAF8AWQBUAE8ATABFAEAAOwA2AC4AKQAjACAAHAAZABQA
EAAMAAkABwACAP///f/8//3/+//5//n/9f/1//T/8//0//T/9P/0//T/8//z//L/8P/w
//D/8P/x//H/8f/x/+//7v/u/+7/7v/u/+7/7v/u/+7/7v/u/+7/7v/u/+7/8P/w//D/
8P/u/+//7//v/+//7//v/+//8P/w//D/8P/u/+7/7v/u//H/8f/x//H/8f/x//H/8f/x
//H/8f/x//H/8P/w//D/7v/u/+7/7v/u/+//8P/x//D/7//u/+z/7P/s/+z/7P/t/+3/
7f/t/+3/7P/s/+z/7P/s/+z/7P/s/+z/6v/q/+r/6v/q/+n/6f/p/+n/6f/p/+j/6v/q
/+r/6v/o/+r/6//t/+3/7v/v//H/8//0//X/9f/0//b/9//3//n/+f/3//X/8v/v/+3/
6v/q/+n/6P/m/+f/5v/m/+b/5f/k/+L/4f/h/+H/4f/h/+H/4f/h/+H/3v/d/93/3f/i
/+L/4v/i/+L/3//e/93/3f/c/9z/3f/d/93/3f/d/93/3f/d/93/4P/h/+H/4f/i/+H/
4f/g/+L/5//u//f/BQAcADkAUwBmAHcAiwCgALUA0ADxAP4A8AC+AG8AFQC0/1D/Av/V
/r/+v/7O/un+DP8t/0r/ZP93/4T/lP+k/7L/u//G/8r/0P/W/9v/3//k/+f/5//p/+v/
7f/t/+7/7//y//L/8//0//X/9f/1//f/+P/4//r/+v/7//z//f/+//7//v8BAAIAAwAD
AAMABAAFAAYABwAIAAkACwAOAA4ADwAQABIAEwAUABYAGQAZABwAHgAfACAAIgAkACgA
KwAtADAAMgA3ADkAPAA9AEAAQwBGAEkATABQAFMAVwBaAF4AYQBiAGUAaABqAG4AbwBx
AHIAcwB0AHQAdQB2AHYAdwB3AHcAdQB0AHIAcgBwAG0AawBoAGUAYgBdAFcAUQBMAEcA
QgA7ADYAMQAtACYAIgAdABgAFAARAAwACQAGAAQAAwAAAP3/+//6//n/9//1//X/8//z
//L/8f/w//D/8P/w/+7/7f/t/+z/7v/u/+7/7v/t/+3/7f/t/+v/6v/q/+r/7P/s/+z/
7P/s/+z/7P/s/+r/6v/q/+r/6v/q/+r/6v/s/+3/7f/t/+v/6//r/+v/7v/u/+7/7v/s
/+z/7P/s/+3/7f/t/+3/6//r/+v/6//t/+3/7f/t/+//7v/u/+7/7P/s/+z/7P/r/+v/
6//r/+v/6//r/+r/6P/o/+j/6P/n/+f/5//n/+f/5v/o/+j/5v/n/+j/6f/q/+j/5//n
/+f/6f/p/+n/6P/m/+b/5v/m/+j/6v/r/+3/7f/u/+//8f/x//L/8//z//b/+P/5//n/
9//3//X/8//v/+3/7P/q/+z/6//q/+j/5f/k/+T/5P/l/+T/4v/h/9//3//f/9//3//f
/9//3//g/9//3//f/+D/4P/g/+D/4v/f/97/3f/f/97/3v/f/97/3f/c/9v/3f/d/93/
3f/c/93/3f/d/+H/4f/i/+L/5P/l/+r/7//5/woAJQBFAGIAeQCJAJ4AsQDGAOEA9ADu
AMgAiQA5ANz/dv8e/+H+wf63/sL+2f7y/hf/Ov9W/2v/ev+I/5j/qP+3/8T/yv/Q/9T/
2f/d/+D/4//n/+n/6//t/+3/8P/x//T/9P/z//T/9f/1//f/+f/6//r/+//6//r/+v/9
//7//v/+////AAABAAEAAQACAAMABAAHAAgACQALAAwADAANAA4AEAARABIAFAAXABcA
GgAcAB8AIAAiACQAJgApACsALgAuADMANQA4ADwAQABEAEgASQBMAFAAUwBXAFoAXgBh
AGIAZQBoAGoAcABxAHMAdAB3AHgAeAB5AHoAegB7AHsAeQB3AHYAdAB0AHIAbwBtAGgA
ZQBiAF0AWwBVAFAASwBGAD8AOgA1ADEAKgAmACEAHgAaABcAEgAMAAgABQADAAIA///9
//z/+f/3//X/9f/1//X/9P/z//L/8v/y//L/8f/v/+7/7P/t/+7/7//w/+//7//v/+//
7f/s/+z/7P/u/+7/7v/u/+z/7P/s/+z/7v/u/+7/7v/u/+7/7v/u/+z/7f/t/+3/7//v
/+//7//u/+7/7v/u//D/8P/w//D/8f/x//H/8f/x//H/8f/x//H/8f/x//H/7//u/+7/
7v/w//D/8P/w//H/8f/x//H/7//v/+//7v/u/+7/7v/u/+z/6//q/+n/6//s/+z/7P/s
/+z/7P/s/+r/6f/p/+n/6//r/+v/6v/o/+j/6P/o/+r/7P/t/+//7//w//H/8//x//L/
8//z//b/+P/5//n/9//3//X/8//z//H/8P/u/+z/6//q/+j/6f/o/+j/6P/p/+j/5v/l
/+T/4//i/+H/4f/h/+H/4f/i/+H/4f/h/+L/4v/i/+L/5P/h/+D/3//d/9z/3P/d/9//
3//f/9//4f/h/+H/4f/g/+H/4f/h/+P/4//k/+T/5v/n/+z/8////xIALwBNAGoAfwCR
AKYAvQDUAO8ABAH+ANgAlQBDAOD/fP8m/+3+y/7D/s7+3/74/hv/Pv9Y/2n/ev+M/5z/
qv+3/8T/yv/Q/9T/2//h/+T/5//r/+3/7//x//H/8P/x//T/9P/3//j/+f/5//f/+f/6
//r//P/8//3//v///wAAAAAAAAEAAgADAAMABwAIAAkACgAJAAoACwANABAAEAARABIA
FgAXABgAGgAbABsAHgAgACUAJgAoACoALAAvADEANAA2ADsAPQBAAEMARgBJAEwATQBQ
AFQAVwBcAGAAZQBpAGoAbQBwAHIAdgB3AHkAegB9AH4AfgB/AIAAgACBAIEAgQB/AH4A
fAB6AHgAdQBzAG4AawBoAGMAYQBbAFYAUQBKAEMAPgA5ADcAMAAsACcAIAAcABkAFAAQ
AAwACQAHAAYAAwABAAAA/f/7//n/+f/5//n/+P/3//T/9P/0//T/9v/1//X/9P/0//T/
9P/0//H/8f/x//H/8//y//L/8v/w//D/8P/w//D/8P/w//D/8v/y//L/8v/w//D/8P/w
//L/8//z//P/8//z//P/8//0//T/9P/0//b/9v/2//b/9f/1//X/9f/1//X/9f/1//X/
9f/1//X/9//2//b/9v/2//b/9v/2//P/8//z//P/9f/1//X/9P/z//L/8f/w//H/8f/x
//H/8f/w//D/8P/w/+7/7v/u/+7/7v/u/+3/7f/t/+3/7f/t/+z/7v/u/+7/7v/s/+7/
7//x//H/8v/z//X/9f/2//f/9//4//r/+//7//z//f/8//v/+P/1//P/8P/w/+//7v/s
/+3/7P/s/+z/6//q/+j/5//n/+f/5//n/+X/5f/l/+X/5P/j/+P/4//m/+b/5v/m/+j/
5f/k/+P/4//i/+L/4//h/+H/4f/h/+H/4f/h/+H/4v/j/+P/4//l/+X/5v/m/+j/6//w
//X//f8KACMAQQBcAG8AfwCSAKkAwADdAP4ACgH4AMcAeQAgALj/Uv8H/9n+wf7C/tf+
9v4X/zj/Vv9v/37/iv+a/6r/t//C/8z/0v/Y/93/4//m/+n/6f/t/+//8f/x//L/8//2
//b/9//4//n/+f/7//3//v/+//7//v///wAA//8AAAAAAAACAAQABgAHAAcACAAJAAoA
DQAOAA8AEQASABIAEwAUABgAGQAaABwAHwAfACIAJAAlACYAKAAqAC4AMQAzADYANgA7
AD0AQABDAEYASQBMAE8AUgBWAFkAXQBgAGQAZwBsAG8AcgB0AHgAeQB7AHwAfwCAAIAA
gQCEAIQAhQCFAIUAgwCCAIAAgAB+AHsAeQB0AHEAbgBpAGcAYQBcAFcAVABNAEgAQwA9
ADYAMgAtACgAJAAhABwAFgASAA8ADQAKAAcABQAEAAEA///9//3/+f/5//j/9//4//j/
+P/4//j/9//3//b/9v/2//b/9v/1//X/9f/1//P/8v/y//L/9P/0//T/9P/y//L/8v/y
//L/8v/y//L/8v/y//L/8v/w//H/8f/x//L/8//0//X/9P/0//T/9P/y//L/8v/y//X/
9f/1//X/9f/1//X/9f/3//f/9//3//X/9P/0//T/9P/0//T/9P/1//X/9f/1//P/8//z
//L/8v/y//L/8v/x//H/8f/x//H/8P/w//D/9P/y//D/8P/w//D/8P/w/+//7//v/+//
7//v/+7/7v/u/+7/7v/u//D/8f/z//P/9P/1//f/+f/6//v/+//8//7////////////9
//v/+f/3//b/9P/y//H/8P/u/+3/7P/s/+z/7P/s/+v/6//q/+n/6P/n/+f/5//n/+f/
5v/l/+X/5f/m/+b/5v/m/+f/5f/l/+X/5P/i/+H/4f/j/+P/4//j/+H/4f/h/+H/5P/l
/+X/5f/n/+f/6P/o/+b/6f/u//X/AQAUAC8ATQBkAHUAhQCYAKsAxADjAPwA/gDiAKcA
UQD0/47/MP/x/s/+wf7G/t/+AP8d/z7/XP9z/4L/kP+g/7D/vf/G/87/0v/Y/93/4//m
/+n/7f/t/+//8f/x//L/8//2//b/9//4//n/+f/7//3//v/+/wAAAAABAAIAAwAEAAQA
BAAHAAgACQAJAAsADAANAA4ADQAOAA8AEQAUABQAFQAWABoAGwAcAB4AHwAfACIAJAAn
ACgAKgAsAC4AMQAzADYAOAA9AD8AQgBDAEYASQBMAE8AUgBWAFkAXQBgAGQAZwBoAGsA
bgBwAHUAdwB6AHwAfwCAAIAAgQCAAIAAgQCBAIMAgQCAAH4AfgB8AHkAdwB2AHMAcABr
AGUAXwBaAFUAUgBLAEYAQQA9ADYAMgAtACYAIgAfABoAFwAUABIAEQANAAkABgAEAAMA
AQD///////////7//f/7//r/+f/4//n/+f/6//r/+P/4//j/+P/1//X/9f/1//b/9v/3
//j/9v/2//b/9v/2//b/9v/2//b/9v/2//b/9v/2//b/9v/2//f/9//3//X/9f/1//X/
+P/4//j/+P/4//j/+P/4//f/9//3//f/+f/5//n/+f/4//f/9v/1//b/9v/3//j/+P/4
//j/+P/1//X/9f/1//f/9//3//b/9f/0//P/8v/z//X/9P/0//T/9P/0//T/8//z//P/
9f/1//X/9P/y//L/8v/y//T/9v/3//n/+f/6//v//f/7//z//f/9////AgAEAAUABAAD
AAAA/f/7//n/+P/2//T/8//y//D/7//u/+7/7v/v/+7/7P/r/+n/6f/p/+n/6f/p/+n/
6f/o/+f/5//n/+z/7P/s/+z/6v/n/+b/5f/l/+T/5P/l/+X/5f/l/+X/5f/l/+X/5f/m
/+f/5//n/+v/6//s/+z/6v/r//D/9/8DABYALwBRAHAAhQCXAKoAwQDWAO8ABAECAdwA
mwBJAOz/hv8s/+/+zf7D/tD+4/78/h3/QP9a/2//hP+U/6T/tP/B/8z/0v/W/9r/4f/l
/+j/6//x//P/9f/3//f/9v/3//r/+v/8//7/AAABAAAAAQABAAAAAgACAAMABAAHAAgA
CAAIAAkACgALAAsACwAMAA0ADgARABIAEwAVABcAFgAWABYAGQAbAB0AIAAiACEAIwAk
ACkAKgAsAC4AMAAzADUAOAA6AD8AQQBEAEkATABPAFIAUwBWAFoAXQBiAGYAawBvAHAA
cwB2AHgAfAB9AH8AgACFAIYAhgCHAIYAhgCHAIcAiQCHAIYAhACCAIAAfQB7AHYAcwBw
AGsAaQBjAF4AWQBSAEsARgBBAD0ANgAyAC0AKAAkACEAHAAaABYAEwARAA4ACwAJAAgA
BwAFAAMAAwD//////v/9//7//v/+//7//P/7//v/+v/6//r/+v/6//f/9//3//f/+f/4
//j/+P/4//j/+P/4//j/+P/4//j/+v/6//r/+v/4//j/+P/4//r/+//7//v/+f/5//n/
+f/6//r/+v/6//v//P/9//7//v/9//z/+//9//3//f/9//3//f/9//3/+//6//r/+v/8
//z//P/8//n/+f/5//n/+//7//v/+v/6//r/+v/6//n/+P/3//b/+P/3//f/9//1//X/
9f/0//T/9P/0//T/9v/4//n/+//7//z//f////3//v///////v8AAAEAAQADAAMAAQD/
//3/+//6//j/+P/3//b/9P/1//T/9P/0//P/8v/w/+//7f/t/+3/7f/t/+3/7f/t/+7/
7f/t/+3/8P/w//D/8P/u/+v/6v/p/+v/6v/q/+v/6f/p/+n/6f/r/+v/6//r/+7/7//v
/+//7//v//D/8P/y//f//P8FABUALABJAGUAegCNAJ8AtgDPAOgABQESAQQB0gCDACkA
xP9g/xT/5f7P/s3+3P71/hT/O/9c/3L/g/+S/6D/rv+8/8n/0v/Y/+D/5v/r/+//8v/1
//X/9//5//v/+//+////AgACAAMABAAFAAUABQAHAAgACAAKAAoACwAMAAsADAAMAAwA
DgAQABIAEwATABQAFQAWABkAGgAbAB0AIAAgACEAIgAiACMAJAAmACsAKwAuADAAMwA0
ADYAOAA6AD0APwBCAEYASwBNAFAAUQBUAFcAWgBfAGIAZgBpAG0AcAB0AHcAegB9AIAA
ggCGAIcAiQCKAI0AjgCOAI8AkgCSAJMAkwCRAI8AjgCMAIgAhgCDAIEAgAB9AHoAdQBv
AGkAZABfAFwAVQBQAEsARQA+ADoANQAwACwAKQAkACIAHgAbABkAFgATABEAEAARAA8A
DQANAAkACQAIAAcACAAIAAgACAAIAAcABwAGAAgACAAIAAgABwAHAAcABwAFAAQABAAE
AAYABgAGAAYABgAGAAYABgAEAAQABAAEAAYABgAGAAYABgAHAAcABwAJAAkACQAJAAgA
CAAIAAgACAAIAAgACAALAAsACwALAAsACwALAAsACwALAAsACwALAAoACgAKAAgACAAI
AAgACQAJAAkACQAJAAkACQAIAAgACAAIAAgACQAJAAkACQAHAAYABgAGAAgACAAIAAgA
BgAGAAYABgAFAAUABQAFAAUABQAFAAUABQAGAAYABgAIAAsADAAOABAAEAAQABAAEwAT
ABMAFQAWABcAGAAZABYAEwARABAADgAMAAoACQALAAgABQACAAQABAAEAAQABAAEAAIA
AgACAA==
         </WaveFormData>
      </LeadData>
      <LeadData>
         <LeadByteCountTotal>10000</LeadByteCountTotal>
         <LeadTimeOffset>0</LeadTimeOffset>
         <LeadSampleCountTotal>5000</LeadSampleCountTotal>
         <LeadAmplitudeUnitsPerBit>4.88</LeadAmplitudeUnitsPerBit>
         <LeadAmplitudeUnits>��V</LeadAmplitudeUnits>
         <LeadHighLimit>2147483647</LeadHighLimit>
         <LeadLowLimit>268435456</LeadLowLimit>
         <LeadID>V4</LeadID>
         <LeadOffsetFirstSample>0</LeadOffsetFirstSample>
         <FirstSampleBaseline>0</FirstSampleBaseline>
         <LeadSampleSize>2</LeadSampleSize>
         <LeadOff>FALSE</LeadOff>
         <BaselineSway>FALSE</BaselineSway>
         <ExcessiveACNoise>FALSE</ExcessiveACNoise>
         <MuscleNoise>FALSE</MuscleNoise>
         <LeadDataCRC32>856845719</LeadDataCRC32>
         <WaveFormData>
6P/o/+j/6P/q/+r/6v/q/+v/7P/t/+7/8P/w//D/8P/u/+7/7v/u//D/8v/0//b/+P/4
//j/+P/5//r/+//8//7/AAACAAQABwAIAAkACgANAA4ADwAQABMAFgAZABwAHgAgACIA
JAAnACoALQAwADQANgA4ADoAPAA+AEAAQgBEAEQARABEAEYARgBGAEYARABEAEQARABC
AEIAQgBCAD8APAA5ADYAMwAwAC0AKgAlACIAHwAcABcAFAARAA4ADAAKAAgABgABAP7/
+//4//X/9P/z//L/8v/y//L/8v/x//D/7//u/+7/7v/u/+7/7P/s/+z/7P/s/+z/7P/s
/+7/7v/u/+7/7P/s/+z/7P/q/+r/6v/q/+j/6P/o/+j/6f/q/+v/7P/s/+z/7P/s/+r/
6v/q/+r/7P/s/+z/7P/q/+r/6v/q/+z/7P/s/+z/7P/s/+z/7P/s/+z/7P/s/+z/7P/s
/+z/6v/q/+r/6v/s/+z/7P/s/+z/7P/s/+z/7P/s/+z/7P/q/+r/6v/q/+j/6P/o/+j/
6v/p/+n/6v/o/+j/5//n/+X/5f/l/+X/5//q/+3/7//w//H/8v/z//H/8f/x//P/8//z
//P/8//1//P/8f/w/+//7v/t/+3/7//u/+3/7P/r/+j/5//l/+f/5v/l/+P/4//j/+P/
4f/h/+L/4v/h/+D/3//e/9//4P/g/+H/4f/g/+D/3//e/9z/2//b/9z/3v/e/93/3f/d
/93/3v/e/+L/4v/i/+L/4//k/+T/4P/e/9//5f/q//X/BwAgAEAAYgCIALUA5QAcAVYB
hAGIAWMBJgHZAHUA//+c/2j/Tv9B/0P/Q/9H/1f/af9+/4//mP+d/6f/sv+6/8H/xv/K
/87/0P/U/9j/3P/f/9//3//h/+L/4v/j/+T/5f/l/+b/5//n/+j/6f/p/+n/6f/q/+r/
6v/q/+v/7P/t/+//8P/x//H/8P/w/+//7v/x//H/8f/z//b/9v/2//j/+f/6//r/+v/8
//3//v///wEAAgADAAUABgAGAAgACwALAA0ADwAQABMAFgAZAB0AHwAhACMAJgAoACsA
LQAxADMANQA4ADoAPgBAAEMAQwBGAEgASABJAEoASwBLAEwATABMAEwATABLAEoASABG
AEMAQQA/AD8APAA6ADcANQAwACoAJwAjACAAHAAYABYAEQAPAAsACAAGAAMAAAD9//v/
+v/3//X/9f/0//P/8v/x//H/8f/v/+7/7v/u/+7/7P/s/+v/6//t/+3/7f/t/+v/6//r
/+v/6v/q/+z/7P/r/+r/6v/q/+r/6v/q/+r/6v/r/+z/7P/s/+z/6v/p/+v/6//r/+z/
7f/u/+//7//u/+7/7v/v/+//7//v//D/8v/y//L/8v/w/+//7//v//H/8v/y//L/8P/w
//D/7//v/+//7//v/+3/7f/t/+z/7v/u/+7/7v/u/+7/7v/u/+z/7P/s/+z/7v/t/+z/
7P/s/+z/6v/q/+z/7P/s/+z/7P/s/+v/6//q/+r/6v/p/+v/6//r/+v/6//s/+7/8P/x
//L/8//0//X/9f/1//X/9//5//n/+f/7//v/+f/3//b/9f/0//P/8f/x//D/7//w//D/
7v/u/+3/7f/s/+v/6f/p/+n/6f/l/+X/5v/m/+f/5//n/+f/6f/p/+j/6P/n/+b/5v/l
/+T/5P/j/+P/4v/i/+L/4f/j/+P/4//k/+T/5v/m/+b/5v/n/+j/6P/o/+j/6//t//D/
9f8DABgAMgBQAHAAlwDDAPQALAFiAYIBfQFWAREBvwBbAOT/jv9q/1f/Q/9D/1H/Y/93
/4r/m/+m/63/tf/A/8j/zf/S/9b/2v/e/97/4P/k/+f/5//n/+n/6v/q/+v/7P/t/+//
8P/x//H/8v/z//P/8//z//T/9P/0//T/9f/2//f/9f/2//f/9//5//r/+v/6//v/+//7
//3//P/8//z//v8BAAIAAgACAAQABQAGAAcACQAKAAsADQAOAA4AEAATABUAFwAZABoA
HAAeACAAIwAjACUAJwAqACwALwAxADUANQA3ADoAPABAAEIARQBFAEgASgBKAEsATABN
AE0ATgBOAE4ATgBOAE4ATgBNAEwASwBJAEcARwBGAEQAQQA/ADwANgAzAC8ALAAoACQA
IgAdABsAFwAUABIADwAMAAkABQAEAAEA//////7//f/8//v/+//7//n/+P/4//j/+P/4
//j/9//3//f/9//3//f/9//3//f/9//2//b/+P/4//f/9v/2//b/9v/2//b/9v/2//f/
+P/4//j/+P/2//X/9//3//f/+P/4//j/+P/3//j/+P/4//n/9//3//f/+P/4//j/+P/4
//j/9//3//f/9//4//j/+P/4//j/+P/3//f/9//3//f/9//3//f/9v/2//b/9v/2//b/
9v/2//b/9v/2//b/9v/2//X/9P/0//b/9v/2//b/9v/1//X/9f/2//b/9v/2//b/9P/0
//P/8//y//L/8v/x//P/8//z//P/8//0//b/+P/5//r/+//8//////////////8BAAEA
AQABAAEA///9//r/+f/4//f/9//3//b/9f/0//T/8v/y//H/8f/w/+//7f/t/+3/7f/r
/+v/7P/s/+v/6//r/+v/7f/t/+z/7P/r/+r/6v/p/+r/6v/p/+n/6P/o/+j/5//p/+n/
6f/q/+r/7P/s/+z/6v/r/+z/7P/u/+7/8f/x//T//f8PACgAQABcAHwAowDNAP4AMgFc
AWwBVwEiAd8AiwAdALb/fP9i/1H/Sf9N/1n/bf+D/5j/pf+s/7P/u//E/8z/0//Y/9r/
3P/e/+T/6P/o/+n/6//r/+3/7v/u/+//8P/x//D/8P/w/+//8v/z//P/8//z//T/9P/0
//L/8//0//X/9f/2//f/9//5//r/+v/6//v/+//7//3//v/+//7/AAD//wAAAAAAAAIA
AwAEAAUACQAKAAsADQAOAA4AEAATABQAFQAWABYAGAAaABwAHwAhACMAJQAoACgAKwAt
ADEANQA3ADoAPAA+AEAAQwBDAEQARgBGAEcASABJAEkASgBKAEoASgBKAEgASABHAEYA
RwBFAEMAQwA/ADwAOAA1ADQALgArACcAJgAiAB4AHAAXABUAEQAOAAoABwAEAAEAAAAA
AP7//f/9//z/+//6//f/9//3//X/9P/0//T/9P/0//T/8//z//P/8//z//P/8//z//P/
8//w//D/8v/y//P/8v/y//L/8P/w//D/8P/u/+//8P/w//L/8v/w/+//8P/x//L/9P/0
//T/9P/z//D/8P/w//H/7//v/+//8P/w//D/8P/w//L/8f/x//H/8//0//T/9P/y//L/
8v/x//H/8f/x//H/8//z//P/8v/w//D/8P/w//D/8P/w//D/8v/y//L/8v/w/+//7v/u
//D/8P/w//D/7v/v/+//7//v/+//7//w//L/8P/w//D/8P/w//D/7//v//D/8P/w/+//
8f/x//H/8f/v//D/8v/0//X/9v/3//j/+f/5//n/+f/9/////////wEAAQD///3/+//5
//f/9f/1//X/9P/z//L/8v/w//D/7//v/+7/7f/r/+v/6//r/+v/6//s/+z/6f/p/+n/
6f/t/+3/7P/s/+n/6P/o/+f/6P/o/+f/5//m/+b/5v/l/+f/5//n/+j/6P/q/+r/6v/q
/+v/7P/s/+z/7v/x//H/9v8DABUAMABMAGoAigCxAOEAGAFKAWYBXgE1AfgAsQBXAOn/
lP9s/1r/Uf9R/1H/Wf9x/4f/lv+j/6r/s/+9/8b/zP/V/9r/3P/e/+L/5v/q/+z/7f/u
/+3/7v/u//D/8f/y//P/8//0//X/9f/1//X/9P/z//T/9v/3//j/9v/3//j/+f/3//j/
+f/5//f/+P/4//j/+v/7//z///8AAAAAAAACAAMABAAEAAQABAAFAAYABwALAAwADQAP
AA4ADgAQABMAFQAXABkAGgAcAB4AIAAjACUAJwApACwALgAxADMANwA7AD0AQABCAEQA
RgBJAEkASgBMAEwATQBMAE0ATQBOAEwATABMAEwATgBOAE0ATABNAEsASQBJAEgARgBD
AEEAPAA2ADMALwApACQAHwAcABgAFwAUABIAEAANAAoABwAFAAQAAQD//wEAAAD///7/
/P/7//r/9//3//j/+f/6//b/9v/1//X/9//3//f/9//1//X/9f/1//L/8v/0//T/8//y
//L/8v/z//T/9f/2//b/9//4//j/+P/4//b/9f/z//P/8//0//P/9P/1//X/9P/0//T/
9f/z//P/8//0//b/9v/2//b/+P/3//f/9//1//b/9v/2//b/9v/2//X/8//z//P/8//x
//H/8f/w//L/8v/y//L/8P/0//b/9v/2//P/8v/x//D/7//u/+z/6//u/+7/7v/t/+//
7//v/+//7//w//L/9P/z//T/9f/2//b/9f/0//P/9//5//n/+f/3//f/9f/z//D/7//u
/+3/7//v/+7/7f/u/+7/7P/s/+n/6f/o/+f/5P/j/+L/4f/g/+H/4//k/+H/4f/h/+H/
4f/h/+D/4P/d/9z/3P/b/9z/3P/b/9v/2v/a/9r/2f/b/9v/2//c/9r/3P/c/9z/3f/f
/+H/4v/e/+D/4f/j/+b/7f/9/xYAMgBQAHYAowDXABABSgF8AZIBgQFIAfsAnwAtALz/
dP9S/z//O/89/z3/Sf9j/3b/g/+O/5n/of+q/7T/vf/G/8r/zP/M/9D/1P/Y/9v/3f/d
/9//4P/e/9//4P/h/+P/5P/l/+X/6P/p/+n/6f/n/+j/6P/o/+r/6//s/+3/6//s/+3/
7f/v//D/8P/w//P/8//z//X/9P/0//T/9v/3//j/+P/4//z//f/+////AQACAAMABQAG
AAYACAALAAsADQAPABAAFAAWABgAGwAfACEAIwAmACgAKwAtADEAMwA1ADgAOgA+AEAA
QwBDAEQARgBGAEcASgBLAEsATABMAEwATABMAEsASgBIAEYARwBFAEMAQwBAAD4AOwA5
ADQALgArACcAJAAgABwAGgATABEADQAKAAgABQACAP///f/8//n/9//5//j/9//2//P/
8//z//H/8P/w//D/8P/w//D/7//v/+//7//v/+//7f/t/+3/7f/q/+r/7P/s/+3/7P/s
/+z/7P/s/+z/7P/u/+//8P/w/+7/7v/s/+v/7f/t/+3/7v/v//D/8f/x//D/8P/w//H/
8f/x//H/8v/y//L/8v/y//T/8//z//P/8f/y//L/8v/y//L/8v/x//H/8f/x//H/8f/x
//H/8P/w//D/8P/w//D/8P/w//D/8P/w//D/8P/w/+//7v/u/+7/7v/u/+7/7v/v//D/
7//u/+3/7P/u/+7/7f/t/+7/7v/u/+3/7f/t/+3/7f/t/+7/8P/y//P/9P/1//b/9//3
//f/9//5//v/+//7//v/+//5//f/9v/1//T/8//z//P/8v/x//L/8v/w//D/7//v/+7/
7f/t/+3/7f/t/+n/6f/q/+r/6f/p/+n/6f/r/+v/6v/q/+n/6P/o/+f/5v/m/+X/5f/m
/+b/5v/l/+X/5f/l/+b/5P/m/+b/5v/m/+f/6P/o/+z/7v/v/+//9P///xUAMgBOAGoA
jAC5AOkAIgFaAYABggFjASQB1wB1AP//nv9y/1z/Sf9D/03/W/9v/4f/mP+h/6r/sf+7
/8L/yv/P/9L/1v/a/97/4P/i/+T/5//n/+f/6f/q/+r/6//s/+3/6//s/+3/7f/u/+//
7//v//H/8v/y//L/8v/z//T/9f/z//T/9f/1//X/9v/2//b/9//3//f/+f/6//r/+v/8
////AAAAAAAAAAABAAIAAwAHAAgACQALAAwADAAOABEAEQATABUAFgAYABoAHAAfACMA
JQAnACoAKgAtAC8AMwA1ADcAOgA8AD4AQABDAEMARgBIAEgASQBKAEsASwBMAEwATABM
AEwATgBOAE0ATABJAEcARQBFAEIAQAA9ADsAOgA0ADEALQAqACYAIgAgABsAGQAVABIA
DgALAAgABQAFAAQAAQD///3//P/7//r/+f/5//n/9//2//b/9v/2//T/9P/z//P/9f/1
//X/9f/1//X/9f/1//T/9P/2//b/8//y//L/8v/0//T/9P/0//L/8//0//T/9P/0//L/
8f/z//P/8//0//P/9P/1//X/8v/y//L/8//x//H/8f/y//L/8v/y//L/9P/z//P/8//1
//b/9v/2//b/9v/2//X/8//z//P/8//z//P/8//y//L/8v/y//L/8P/w//D/8P/y//L/
8v/y//L/8f/w//D/8P/w//D/8P/w//D/8P/w//D/8P/u/+7/7f/t//D/8P/w/+//7//v
/+//7//t/+7/8P/y//X/9v/3//j/9//3//f/9//5//v/+//7//v/+//5//f/9f/z//H/
7//x//H/8P/v/+7/7v/s/+z/6//r/+r/6f/l/+X/5f/l/+X/5f/m/+b/5f/l/+X/5f/n
/+f/5v/m/+X/5P/k/+P/4v/i/+H/4f/g/+D/4P/f/+H/4f/h/+L/4v/k/+T/5P/i/+P/
5P/k/+b/6P/r/+v/8v///xMAKgBGAGQAhgCvAN0ADgFEAWQBYgE9AfwAsQBTAOP/iv9k
/1T/Rf8//0n/W/9x/4X/lv+h/6b/r/+3/8D/xv/N/9D/1P/Y/9r/3P/e/+D/4f/j/+P/
5f/m/+T/5f/m/+f/5//o/+n/6f/q/+v/6//r/+3/7v/u/+7/7v/v//D/8f/x//L/8//z
//H/8v/y//L/9f/1//X/9//2//b/9v/4//v//P/8//z//P/9//7//////wAAAQADAAQA
BAAGAAkACwANAA8AEAASABQAFgAZABsAHQAfACIAIgAlACcAKwArAC0AMAAyADQANgA5
ADkAPAA+AD4APwA+AD8APwBAAEIAQgBCAEIAQgBCAEEAQAA/AD0AOwA7ADgANgAzADEA
LAAmACMAHwAdABoAFwAWABEADwALAAgACAAFAAIA//////7/+//5//j/9v/0//L/8f/x
//H/7//w//D/8P/w//D/8P/v/+//7//v/+//7//x//H/8f/x/+//7v/v/+7/7f/s/+z/
7P/s/+z/7P/s/+7/7//w//D/7v/u/+z/6//u/+//8P/y//D/8P/w/+//7v/u/+7/7//v
/+//7//w/+7/7v/u/+7/7v/t/+3/7f/v//D/8P/w//D/8P/w/+//8P/x//L/8//y//H/
8P/u/+z/7P/s/+z/7v/u/+7/7v/t/+z/6//q/+z/6//u/+7/7v/u/+7/7v/u/+7/7v/t
/+3/7v/u/+7/7f/t/+3/7f/t/+//8P/y//T/8//0//X/9v/4//n/+v/7//v//f/9//3/
+//7//n/9//2//X/9P/z//X/9f/0//P/8P/w/+7/7v/t/+3/7P/r/+v/6//r/+v/6f/p
/+r/6v/p/+n/6f/p/+v/6//q/+r/6//q/+r/6f/o/+j/5//n/+f/5v/l/+P/5f/l/+X/
5v/o/+r/6v/q/+r/6//s/+z/7v/u//H/8f/0//v/CwAmAEIAXgB+AKcA0QAAATIBXAFk
AUcBEAHLAHUACQCm/3L/XP9P/03/Tf9R/2f/gf+U/6P/rv+z/7v/xv/O/9P/1v/Y/9z/
4P/k/+b/6P/t/+3/7f/v//D/7v/v//D/8f/v//D/8f/x//L/8//z//P/8//0//T/9P/0
//X/9v/3//f/+P/5//n/+f/6//r/+v/5//n/+f/7//7//v/+/wAAAQACAAIAAgAEAAUA
BgAHAAsADAANAA8ADQAMAA0ADwARABMAFQAWABoAHAAeACEAIwAlACcAKgAtADEANAA5
ADoAOwA9AD4AQABCAEUARQBGAEgASABJAEwATQBNAE4ATwBQAFEAUgBQAFAATwBOAEsA
SQBHAEcARABCAD8APQA6ADQAMQAtACwAKAAkACIAHQAbABcAFAAQAA0ACgAHAAMAAgD/
//3////+//3//P/9//3//f/7//j/+P/4//j/9P/0//P/8//1//X/9f/1//f/9//3//f/
9P/0//b/9v/1//T/9P/0//T/9P/0//T/8v/z//T/9P/2//b/9P/z//X/9f/1//b/9f/0
//P/8f/z//T/9f/3//X/9f/1//b/+P/4//j/+P/2//X/9f/1//X/9v/2//b/9v/2//b/
9f/3//f/9//3//f/9//3//b/9P/0//T/9P/0//T/9P/0//H/8P/v/+7/8P/v//D/8v/0
//T/9P/0//P/8v/w/+//8P/w//D/7//v/+//7//v/+//8P/y//T/8//0//X/9v/3//f/
9//3//v//f/9//3//f/9//v/+f/2//X/9P/z//X/9f/0//P/8v/y//D/8P/v/+//7v/t
/+n/6f/p/+n/5//n/+j/6P/n/+f/5//n/+n/6f/o/+j/5//m/+b/5f/k/+T/4//j/+b/
5v/m/+X/5f/l/+X/5v/l/+b/5f/k/+b/5//o/+j/6v/s/+//7//y//v/CwAmAEQAZgCK
ALkA7QAgAVYBgAGKAWsBLgHfAH0ACQCm/3D/WP9L/0f/Q/9J/1//ef+K/5X/oP+r/7X/
vP/E/8v/0P/S/9j/3P/g/+L/5P/n/+f/5//p/+r/6v/r/+z/7f/v//D/8f/x//L/8//z
//P/8//0//T/9P/2//f/+P/5//n/+v/7//v/+//8//z//P/9//3//f///wAAAAAAAAIA
AwAEAAQABAAGAAcACAAJAA0ADgAPABEAFAAUABYAGQAZABsAHQAeACIAJAAmACkAKQAr
AC0AMAA0ADcAOQA9AD8AQQBEAEYASABKAE0ATQBOAFAAUABRAFMAVQBWAFgAVgBWAFYA
VgBWAFYAVQBUAFEATwBNAE0ASgBIAEUAQwBAADoANwAzADAALAAoACYAIQAfABsAGAAW
ABMAEAANAAkACAAFAAMAAwACAAEAAAD////////9//z//P/8//z//P/8//v/+//7//v/
+//7//n/+f/5//n/+P/4//r/+v/5//j/+P/4//b/9v/2//b/9v/3//j/+P/6//r/+P/3
//n/+f/5//r/+f/6//v/+//6//r/+v/7//v/+//7//z//P/8//z//P/8//v/+//7//v/
/P/8//z//v/+//7//f/7//v/+//7//v/+//7//r/+v/6//r/+v/4//j/+P/4//r/+v/6
//r/+v/5//j/+P/6//j/+P/4//j/+P/4//j/9//3//j/+P/4//f/9//3//f/9//1//b/
+P/6//v//P/9//7/AQABAAEAAQADAAUABQAFAAUABQADAAEAAAD///7//f/7//v/+v/5
//n/+v/5//r/+f/5//j/9//z//P/8//z//H/8f/y//L/8f/x//H/8f/z//P/8v/y//P/
8v/y//H/7v/u/+3/7f/u/+7/7v/t/+//7//v//D/7v/w//D/8P/w//H/8v/y//L/9P/1
//n/+v///w8AJABAAFwAeACbAMkA/AAwAWYBhgGBAVgBFwHJAGMA7P+Y/3L/X/9P/03/
W/9t/4H/lv+n/7D/t/+//8j/0P/V/9z/4P/i/+b/6v/u//D/8f/z//P/9f/2//T/9f/2
//f/9//4//n/+f/6//v/+//7//v//P/8//z//P/9//7//////wAAAQABAP//AAAAAAAA
AQABAAEAAwAEAAQABAAGAAcACAAIAAgACgALAAwADQAPABAAEQATABQAFAAWABkAGwAd
AB8AIAAiACQAJgApACkAKwAtADAAMgA1ADcAOwA7AD0AQABCAEYASABLAEsATgBQAFAA
UQBSAFMAUwBUAFYAVgBWAFYAVgBWAFUAVABTAFEATwBPAE4ATABJAEcARAA+ADsANwA2
ADIALgAsACcAJQAhAB4AHAAZABYAEwARABAADQALAAkACAAHAAYAAwADAAMAAQACAAIA
AgACAAAAAAD///////////////////////////7//v8AAAAA///+//7//v/+//7//v/+
//7///8AAAAAAAAAAP7//f////////8AAP//AAABAAEA/v/+//7///////////8AAP7/
/v/+//7/AAD//////////wAAAAAAAAAAAAAAAP////////////8BAAEAAQAAAAAAAAAA
AAAA/v/+//7//v/+//7//v/+/wAA///+//7/AAD+//z//v/+//7//v/+//7//f/9//7/
/v/+//3//f/9//3//f/7//z//v8AAAMABAAFAAYABwAHAAcABwAJAAsACwALAAsACwAJ
AAcABgAFAAQAAwABAAEAAAD///7//v/8//z//f/9//z/+//5//n/+f/5//f/9//4//j/
9//3//f/9//5//n/+P/4//f/9v/2//X/9P/0//P/8//0//T/9P/z//P/8//z//T/9P/2
//b/9v/2//f/+P/4//j/+v/7//3/AAAJABkAMgBMAGQAhACpANMABAE4AWYBeAFnATYB
8QChADkAzv+M/3L/Yf9V/1n/Z/95/43/ov+x/7j/v//J/9T/3P/h/+T/6P/q/+7/8v/y
//L/9f/3//f/+f/6//r/+//8//3//f/+//////8CAAMAAwADAAEAAgACAAIABAAFAAYA
BwAFAAYABwAHAAkACgAKAAoACQAJAAkACwAKAAoACgAMAA4AEAARABIAEgATABQAFQAX
ABgAGQAbABwAHAAeACEAIwAlACcAKAAoACoALAAvAC8AMQAzADYAOAA7AD0AQQBFAEcA
SgBMAE4AUABTAFMAVgBYAFgAWQBaAFsAWwBcAFwAXABcAFwAXgBeAF0AXABcAFsAWgBb
AFcAVABQAE0ATABGAEMAPwA8ADgANAAyAC8ALQApACYAIgAfABwAGQAXABYAEwARAA8A
DgANAAwADAANAA4ADQAKAAoACgAKAAoACgAJAAkACQAJAAkACQAHAAcABwAHAAQABAAG
AAYABwAGAAYABgAIAAgACAAIAAcABwAHAAYABwAIAAcABwAHAAcABwAIAAgACAAIAAcA
CAAIAAgACQAJAAkACQAKAAoACgAKAAoACgAJAAkACQAHAAgACAAIAAgACAAIAAcABwAH
AAcABwAHAAcABwAGAAgACAAIAAgACAAIAAgACAAEAAYACAAIAAgACAAIAAgACAAHAAcA
CgAKAAoACQAJAAkACQAJAAcACAAKAAwADAAMAAwADAAQABEAEgATABMAFQAVABUAFQAV
ABMAEQAQAA8ADgANAAsACwAKAAkACQAKAAkACgAIAAcABQADAAMAAwADAAMAAwADAAQA
BAACAAEAAAD//wQABQAFAAYABAACAAEA///+//7//f/9/wAAAAAAAP///v/9//z//P/+
/wAAAAAAAAAAAQACAAIAAAACAAUABwAMABMAIQA6AFgAdgCUAL8A8QAkAVYBgAGMAW0B
MgHnAJEAIwC+/4b/cv9n/2X/Yf9j/3n/k/+i/7H/vv/H/8//3P/o/+//7P/o/+z/9P/4
//r//P///wEAAQADAAQAAgADAAQABQAIAAoADAANAAsACwAKAAkACQAKAAoACgAMAA0A
DgAPABEAEgATABMAEgASABEAEAATABMAEwAVABYAFgAWABgAGAAYABcAFgAbAB0AHwAh
ACIAIgAiACMAIgAiACQAJwAqAC0AMAAyADQANgA4ADsAPwBBAEMARgBIAEsATQBRAFEA
UwBWAFgAXABeAGEAYQBkAGYAZgBnAGgAaQBpAGoAaABoAGgAaABqAGoAaQBoAGcAZQBj
AGMAYABeAFsAWQBUAE4ASwBHAEIAPgA6ADgANQAzAC8ALAAsACkAJgAjACAAHgAaABcA
GQAYABcAFgATABMAEwARABIAEgASABIAEgASABEAEQAPAA8ADwAPAA0ADQANAA0ADgAO
ABAAEAARABAAEAAQABIAEgASABIAEQARABEAEAAQABAADgANAA8ADwAPABAADwAQABEA
EQAQABAAEAARABIAEwAUABYAFQAUABMAEgAUABMAEwATABMAFAAUABQAEgASABIAEQAT
ABMAEwATABEAEQARABAAEgASABIAEgASABIAEgAUABMAEgARABAAEAAQAA8ADwAQABAA
EAAPAA8ADwAPAA8AEQASABQAFgAZABoAGwAcABsAGwAbABsAGwAdAB0AHQAfAB8AHQAb
ABgAFwAWABUAFwAXABYAFQAWABYAFAAUABMAEwASABEAEQARABEAEQANAA0ADgAOAA0A
DQANAA0AEQARABAAEAANAAwADAALAAoACgAJAAkADAAMAAwACwALAAsACwAMAA4AEAAQ
ABAAEAARABIAEgASABQAFQAVABwAKwBBAFwAeACYAMAA7wAjAVgBjgGwAa4BgwE8AekA
gwAPALj/kv9+/3H/bf9z/4P/m/+x/8D/y//S/9v/4//u//b/+/8AAAIACAAKAA4AEAAS
ABEAFQAVABcAGAAYABkAGgAbAB0AHgAfAB8AHgAfAB8AHwAgACIAIwAkACIAIwAkACUA
JwAoACkAKQArACwALAAsAC0ALQAtAC8AMAAwADAAMgAzADQANAA0ADYANwA4ADkAPQA+
AD8AQQBEAEQARgBJAEsATQBPAFAAUABSAFQAVwBbAF0AXwBiAGQAZwBpAG0AcQBzAHYA
eAB4AHoAfQB9AIIAhACEAIUAhgCHAIcAiACIAIgAiACIAIYAhgCFAIQAhACDAIIAgwB+
AHwAeQB3AHYAcABtAGkAZgBiAF4AXABXAFUAUQBOAEwASQBGAEMAQwBCAD8APQA9ADwA
OwA6ADkAOQA5ADcAOAA4ADgAOAA4ADgANwA3ADgAOQA6ADsAOQA5ADkAOQA4ADgAOgA6
ADsAOgA6ADoAOgA6ADoAOgA4ADkAOgA6ADwAPAA6ADkAOgA7ADwAPgA9AD4APwA/AD4A
PgA+AD8APwA/AD8AQABAAEAAQABAAEEAQQBCAEMAQwBEAEQARABEAEQARABDAEMAQwBD
AEMAQwBDAEMAQgBEAEQARABEAEQARABEAEQARABEAEQARABEAEMAQgBCAEMARABFAEYA
RABFAEUARQBFAEMAQwBEAEIAQgBCAEIAQwBEAEQARQBGAEkASwBOAE4AUABRAFIAUwBT
AFMAVABWAFYAVgBXAFUAUwBTAFMAUABPAE0ATQBOAE0ATABLAEsASwBKAEoASABIAEgA
RgBIAA==
         </WaveFormData>
      </LeadData>
      <LeadData>
         <LeadByteCountTotal>10000</LeadByteCountTotal>
         <LeadTimeOffset>0</LeadTimeOffset>
         <LeadSampleCountTotal>5000</LeadSampleCountTotal>
         <LeadAmplitudeUnitsPerBit>4.88</LeadAmplitudeUnitsPerBit>
         <LeadAmplitudeUnits>��V</LeadAmplitudeUnits>
         <LeadHighLimit>2147483647</LeadHighLimit>
         <LeadLowLimit>268435456</LeadLowLimit>
         <LeadID>V5</LeadID>
         <LeadOffsetFirstSample>0</LeadOffsetFirstSample>
         <FirstSampleBaseline>0</FirstSampleBaseline>
         <LeadSampleSize>2</LeadSampleSize>
         <LeadOff>FALSE</LeadOff>
         <BaselineSway>FALSE</BaselineSway>
         <ExcessiveACNoise>FALSE</ExcessiveACNoise>
         <MuscleNoise>FALSE</MuscleNoise>
         <LeadDataCRC32>2009475235</LeadDataCRC32>
         <WaveFormData>
/v/+//7//v8AAAAAAAAAAAIAAgACAAIAAgACAAIAAgACAAIAAgACAAUABgAHAAgACAAI
AAgACAALAAwADQAOAA8AEAARABIAEwAUABUAFgAXABgAGQAaABwAHgAgACIAJgAoACoA
LAAvADAAMQAyADQANgA4ADoAPQA+AD8AQABDAEQARQBGAEYARgBGAEYARQBEAEMAQgBA
AEAAQABAAD0APAA7ADoAOAA2ADQAMgAuACoAJgAiAB8AHAAZABYAEwASABEAEAAMAAoA
CAAGAAMAAgABAAAA/v/+//7//v/8//z//P/8//v/+v/5//j/+P/4//j/+P/4//j/+P/4
//r/+v/6//r/+f/4//f/9v/1//T/8//y//T/9P/0//T/9v/2//b/9v/0//T/9P/0//L/
8v/y//L/8v/y//L/8v/w//D/8P/w//H/8v/z//T/9P/0//T/9P/0//T/9P/0//P/8v/x
//D/8P/w//D/8P/w//D/8P/w//L/8v/y//L/8v/y//L/8v/x//D/7//u/+z/7P/s/+z/
7f/t/+7/7v/t/+z/6//p/+n/6f/q/+r/7P/u/+//8P/v//D/8f/y//H/8f/x//L/8f/x
//H/8f/y//L/8f/x//D/8P/v/+//7//v/+//7//s/+v/6//q/+n/6P/n/+b/5f/l/+X/
5f/j/+P/4v/h/+D/3//e/93/3//f/9//3v/b/9r/2f/Z/9f/1//X/9f/2P/Y/9j/2P/W
/9b/1//X/9j/2P/Z/9n/2f/Y/9j/1f/V/9b/2v/b/+H/7v8CAB8APgBkAJIAwwD5ADEB
YAFwAV8BNAHzAJsAMwDc/6f/jf+C/4H/g/+G/4z/lv+g/6r/rf+u/7X/vP/A/8P/w//F
/8f/yP/J/83/0P/Q/9D/0P/Q/9D/0v/T/9T/1P/T/9P/0//T/9T/1P/U/9T/1P/V/9X/
1v/W/9f/1//Y/9n/2f/a/9r/2P/Y/9n/2f/c/9z/3f/e/9//3//f/+D/4P/i/+L/4v/h
/+L/4v/k/+f/6P/p/+r/6//s/+3/8P/w//H/8//0//j/+f/7//3///8BAAMABQAIAAoA
DQAPABEAEwAVABcAGQAbAB0AHgAiACMAJAAlACYAJwAoACgAKgAqACoAKgAoACkAKQAp
ACcAJQAkACMAIAAfABwAGgAXABQAEQAOAAsACAAGAAMA/v/7//j/9v/1//T/8f/v/+3/
6//p/+n/6v/o/+f/5v/l/+X/5f/k/+T/5P/k/+L/4v/j/+P/4v/j/+T/5f/m/+P/4//k
/+T/4//j/+P/4//j/+T/5P/i/+T/5P/k/+X/5f/l/+X/5f/m/+b/5f/l/+X/5f/l/+b/
6P/o/+j/6P/o/+j/6P/p/+z/7P/s/+z/7v/u/+7/7//t/+z/7P/s/+z/7P/s/+z/7f/t
/+3/7//t/+z/7P/u//D/7f/t/+3/7f/u/+7/7v/t/+3/7f/s/+z/7P/s/+z/7f/t/+z/
7P/s/+z/6v/q/+z/7P/s/+z/7v/t/+3/7v/s/+z/7P/s/+3/7f/t/+7/7v/u//D/8f/y
//P/9P/1//j/+f/5//n/+v/7//v/+//9//3//P/6//n/+P/4//f/9f/1//X/9f/3//b/
9f/1//T/8//y//H/8v/x//H/8f/v/+//7//u/+7/7//w//H/7//v/+//7//s/+v/6v/p
/+n/6f/p/+n/6//q/+r/6v/s/+z/7P/t/+3/7v/u/+//7//v//D/8P/x//H/9P/0//X/
+f8AABAAJwBCAGQAiACzAOUAGwFOAXIBewFkATEB7wCZADQA6//H/7L/of+h/6r/tP++
/8j/0P/T/9b/2f/e/+L/5f/l/+f/6//q/+v/7f/u//D/8P/w//D/8P/w//H/8v/y//P/
8//z//P/8v/y//L/8v/0//X/9f/2//b/9//3//j/+P/3//f/9v/4//j/+f/5//z//P/9
//7//f/9//3//v/+/wAAAAAAAAMABAAEAAYABQAGAAcACAAJAAoACwAOABAAEQATABQA
FgAXABkAGwAbAB0AHwAhACIAJAAnACkAKwAtAC8AMQAzADUANwA4ADoAOwA8AD0APgA/
AEAAQABAAEAAQABAAEIAQwBDAEMAQwBBAEAAPwA+AD0AOgA4ADUAMgAvACwAKQAmACQA
IQAgAB0AGgAYABMAEgAPAA0ACwAJAAcABwAGAAQAAwACAAEAAQABAAAA/v/+//7//P/+
///////+//7//v/+//7//f/9//7//v/9//3//f/9//3//v/+//z//P/8//z//f/7//v/
+//7//z//P/7//v//f/9//3//v/+//7//v/+//7//v/+////AAAAAAAAAAD+//7//v//
/////v/+//7/AAAAAAAAAAD///////8BAP///v/+/wAAAAD9//3//f/9//7//v/+////
//////7//v/+//7//v///////v/+//7//v/+///////////////+//7//v/+//7//v/9
//3//v/+//7//v/+//3//f/9//7/AAAAAAIAAwACAAMABAAFAAYABwAHAAcACAAJAAkA
CQALAAsACgAIAAUABAAEAAMAAwADAAMAAwADAAIAAQABAAIAAQAAAP///v/9//3//f/7
//v/+//6//v/+//7//v/+//7//v/+//8//v/+v/5//f/9//3//f/9//2//b/9v/2//b/
9v/3//n/+v/6//v/+f/5//r/+v/9//3/AAAAAAEABQASACYAPQBYAHgAngDJAPkALQFc
AXIBawFIAREByQBrABAA3f/F/7L/q/+t/7b/wP/M/9b/3v/h/+L/5f/q//D/8//z//X/
8//0//f/+f/4//j/+v/6//r/+v/6//v//P/8//v/+//7//v//v/+//7//v/+//////8A
AP7//////wAAAQABAAIAAgACAAIAAwADAAQABAAFAAYABwAHAAcACAAIAAoACgAKAAsA
DAAMAA4ADwAQABEAEgATABQAFQAYABYAFwAZABoAHAAdAB8AIQAjACUAJwApACoALAAv
ADEAMwA1ADcAOQA9AD8AQQBCAEIAQwBEAEUARgBHAEgASABIAEgASABIAEgASQBJAEkA
SQBHAEYARQBCAEEAPgA8ADoAOAA2ADQAMQAuACwAKQAmACMAIAAeABkAGAAVABMAEgAR
ABAAEQAQAA4ADQAMAAsACwALAAoACAAIAAgABgAGAAcABwAGAAYABgAGAAYABQAFAAYA
BgAFAAUABQAFAAUABgAGAAQAAwACAAEAAQADAAMAAwADAAQABAADAAMAAwADAAMABAAE
AAQABAAEAAIAAgACAAMAAgACAAIAAgACAAIAAgADAAMAAgACAAIAAwAEAAUABgAFAAUA
BQAHAAUABAAEAAYACAAFAAUABQADAAQABAAEAAMAAwADAAIABAAEAAQABAAEAAMAAQAA
AAAAAAAAAAEAAQABAAEAAQADAAMAAQADAAIAAAAAAAAAAAACAAEAAQACAAIAAgACAAIA
AQABAAEAAgAAAAAAAgADAAYABwAIAAkACgALAAsACwAMAA0ADQANAA8ADwAOAAwACQAI
AAgABwAHAAcABwAHAAcABgAFAAUABgAFAAQAAwACAAEAAQABAAEAAQABAAAA/f/9//3/
/f////////////z/+//6//n/+f/5//n/+f/5//j/+P/4//j/+P/4//n/+f/6//r/+//7
//v//P/8//v///8AAAAAAwALABgALABHAGYAhgCwAOMAFwFLAWwBcgFbASwB7wCfADsA
7v/H/7X/qv+p/6v/rv++/8r/0v/Y/93/3v/j/+j/7P/v//H/8f/x//T/9f/5//r/+v/4
//j/+P/4//n/+//9//7//f/9//3//f/8//z//P/8//7//////wAA/v//////AAD/////
AAAAAP7//v//////AgACAAMABAAFAAUABQAGAAYACAAIAAgACAAIAAcACAALAAwADQAO
AA0ADgAPABIAFAAVABcAGAAaABsAHQAfAB8AIQAjACUAKAAqAC0ALwAxADMANQA3ADkA
OwA9AD4APgA/AEAAQQBAAEEAQgBCAEAAQABAAEAAQgBDAEMAQwBEAEMAQwBDAEAAPwA8
ADoANQAyAC8ALAAoACQAIQAdABwAGQAWABQAEQAQAA0ACwAJAAcABQAFAAQAAgABAAAA
/f/9//3//P/+//7//v/8//r/+//7//r/+P/4//j/+P/1//X/9v/2//P/8//z//P/8//0
//T/8v/z//T/9f/3//f/9//3//f/9v/2//X/9f/0//P/8v/y//T/9P/0//T/8v/y//L/
8//y//L/8v/y//L/8v/y//P/9f/0//T/9P/z//L/8f/w/+//7//v//H/8P/u/+3/7v/u
/+v/6//r/+n/6v/q/+r/6f/t/+//7v/s/+v/6v/p/+j/5//l/+T/5P/m/+b/5v/m/+P/
4//j/+T/4v/i/+T/5f/m/+f/6P/p/+f/5//m/+X/6P/p/+n/6f/o/+f/5f/i/+H/4P/g
/9//3//f/9//3//f/97/3f/d/9r/2f/Y/9f/0//R/9D/z//R/9H/0f/Q/87/zf/M/8v/
y//L/8v/y//J/8f/xf/D/8P/w//D/8P/wf/A/8D/wP++/77/vv+//73/vv++/7//wf/B
/8L/wv+//8H/wv/E/8X/x//S/+L/+f8WADwAaACdANMACwE+AVwBVwE0AfkAqwBFAN7/
m/97/2j/Y/9l/2L/aP96/4b/iv+R/5b/m/+c/6L/p/+t/6//r/+u/7H/tf+2/7j/uf+6
/7v/vP+7/7v/u/+6/73/vf+9/73/wP/A/8D/wP+//7//vv++/8D/wf/B/8L/wf/B/8L/
wv/E/8T/xf/F/8T/xP/F/8b/x//H/8f/yP/I/8r/yv/K/83/zv/O/9D/0f/S/9P/1P/V
/9b/1//a/9r/2//d/97/4v/j/+X/5//p/+v/7f/v//L/9P/3//n/+//9////AQADAAUA
BwAIAAwADQAOAA8AEgATABQAFAAUABQAFAAUABIAEwATABMAFAATABMAEwASABEADgAM
AAkABgADAAAA///8//r/9//y/+//7P/q/+f/5v/j/+H/3//d/9v/2//c/9r/2f/Y/9j/
2f/a/9r/2P/Y/9j/1v/W/9f/1//W/9j/2P/Y/9j/1f/V/9b/1v/X/9f/1//X/9n/2v/a
/9j/2P/Y/9j/2f/b/9v/2//b/9z/3P/b/9v/2//b/9v/3P/e/97/3v/e/9z/3P/c/93/
4P/g/+D/4P/g/+D/4P/h/9//3v/e/97/4P/g/+D/4P/h/+H/4f/j/+L/4P/f/+D/4P/d
/93/3f/f/+D/4P/g/9//3//f/97/4P/g/+D/4P/f/9//3v/e/97/3v/e/9//4f/h/+L/
4P/g/+D/4P/g/9//3//g/+D/4P/g/+D/3//f/9//4P/h/+L/5f/n/+j/6f/q/+v/7P/t
/+3/7f/u/+//7//v/+//7//u/+z/7f/s/+z/6//r/+v/6//r/+v/6v/p/+n/6P/n/+b/
5f/m/+X/5f/l/+P/4//j/+L/4v/j/+T/5f/j/+P/4//j/+L/4f/g/9//3//f/9//3//f
/97/3v/e/97/3v/e/9//3//g/+D/4f/h/+H/4v/i/+X/5//q/+j/6f/x/wAAGAAzAE4A
cACeAM0AAwE5AWIBcAFhATYB9QClAEEA7P/F/6//mv+X/53/ov+q/7r/wv/G/8n/zP/R
/9b/2v/d/93/3f/d/97/4f/h/+L/5P/k/+T/5P/k/+T/5f/m/+b/5//n/+f/5//o/+j/
6P/o/+r/6//r/+z/6v/r/+v/7P/r/+v/7P/s/+7/7v/v/+//8P/w//H/8v/z//P/8//0
//b/+P/4//j/9//4//j/+v/9//7///8AAAEAAgADAAYACAAJAAsADAAMAA0ADwARABMA
FQAXABkAGgAcAB8AIQAjACUAJwApACsALQAvADAANAA1ADYANwA2ADcAOAA4ADoAOgA6
ADoAOgA7ADsAOwA5ADcANgA1ADYANQAyADAALQAqACcAJAAhAB4AHAAZABYAEwAQAA4A
CQAIAAUAAwADAAEA//////7//P/7//r/+f/5//n/+P/4//j/+P/2//T/9f/1//T/9v/2
//b/9v/1//X/9v/2//f/9//3//f/9f/2//b/9P/0//T/9P/1//X/9f/1//X/9v/2//X/
9f/1//X/9f/2//T/9P/0//T/9P/0//T/9f/0//T/9P/0//T/9P/0//X/9f/0//T/9P/2
//b/9v/2//X/9f/1//f/9f/0//T/9v/2//P/8//z//X/9v/2//b/9f/1//X/9P/0//T/
9P/0//P/8//y//L/8v/y//L/8//z//T/9P/0//T/9P/y//H/8f/y//T/9P/0//T/8f/x
//H/8v/y//L/9P/1//j/+f/6//v/+v/7//v/+//+///////////////+//z/+f/4//j/
9//3//f/9//3//f/9v/1//X/9P/z//L/8f/w/+//7//v/+//7//v/+7/7f/t/+3/7f/t
/+3/7f/t/+z/6//q/+n/6f/p/+n/6f/p/+j/6P/o/+j/6P/o/+n/5//o/+j/6f/r/+v/
7P/s/+//8//2//b/+f8BABIAJgA/AFwAfgCqANcACQE7AWIBagFXASYB5wCXADUA6P/D
/7H/ov+f/6X/rv+8/8j/0P/U/9f/2v/d/97/4v/n/+f/5//r/+r/6f/r/+z/7P/u/+7/
7v/u/+z/7f/u/+7/7//v/+//7//y//L/8v/y//P/9f/2//j/+//9//7/AAADAAMABAAE
AAYABgAHAAcACAAIAAkACgALAAsACwAMAA4AEAAQABAAEQASABIAFAATABQAFQAWABUA
FgAXABoAHAAdAB8AIAAgACEAIwAlACcAKQArAC0ALgAwADMANQA1ADcAOQA7AD0APwBB
AEIARABFAEYARwBGAEcASABIAEoASgBKAEoASABJAEkASQBJAEcARgBFAEQAQwBAAD4A
OQA2ADMAMAAvACwAKgAnACYAIwAgAB4AGwAaABcAFQAUABMAEgATABEADgAMAAoABwAH
AAcABgAGAAYABgAEAAIAAwADAAIAAwAEAAUABgAHAAcACAAIAAYABQAEAAMAAwAEAAQA
AgAAAAAAAAABAAEAAQABAAEAAgACAAEAAQABAAEAAQACAAAAAAAAAAAAAgACAAIAAwAD
AAIAAQAAAAAAAAAAAAEA///+//7//v8AAAAAAAAAAAAAAQACAAUAAwACAAIABAACAP//
////////AAAAAAAAAQABAAEAAAAAAAAAAAAAAAEAAQACAAIAAgACAAIAAgACAAIAAQAB
AAIAAgACAAIAAgABAAEAAQACAAQABAAGAAcABgAHAAgACQAKAAsACwALAAwADQANAA0A
DQANAAwACgALAAoACgAJAAcABwAHAAcABQAEAAMAAwAEAAMAAgABAAAA////////////
/////v/7//v/+//7//3//f/9//3//v/9//z/+//5//n/+f/5//f/9v/2//b/9v/2//b/
9//3//j/+P/5//n/+f/6//r/+//9/wAAAAD//wMADgAiADsAWAB4AKIAzwABATMBYAFy
AWUBPgEFAbkAVwD+/83/t/+q/6X/p/+q/7b/xv/S/9z/3//i/+X/6v/u//H/8f/x//H/
9P/1//f/+P/6//r/+v/6//r/+P/5//r/+v/7//v/+//7//z//P/8//z//P/9//3//v/+
//////8AAP////8AAAAAAAAAAAEAAQAAAAAAAQACAAQABQAGAAgABgAIAAgACAAJAAoA
CgAMAA0ADgAPABAADwAQABEAFAAUABUAFwAYABoAGwAdAB8AIQAjACUAJwAoACoALQAv
AC8AMQAzADUANwA5ADsAPAA8AD0APgA/AEIAQwBEAEQARABEAEQARABCAEMAQwBDAEEA
PwA+AD0AOgA5ADYANAAzADAALQAqACcAJAAiAB8AHAAZABYAFAAQAA4ACgAHAAUAAwAB
AAEAAAD+//3//P/9//3//f/8//r/+v/6//j/9v/3//f/9v/3//j/+f/6//n/+f/6//r/
+P/3//b/9f/z//T/9P/y//T/9P/0//X/9f/1//X/9f/2//b/9f/1//P/8//z//T/9P/0
//T/9P/2//b/9v/3//j/+P/4//j/9//2//X/9f/1//T/9P/0//T/9P/0//T/8//z//P/
9f/1//T/9P/2//b/8//z//P/8//0//T/9P/x//H/8f/w/+//7v/t/+z/7//v/+7/7v/v
//D/8f/y/+//7f/s/+z/6v/q/+r/6v/r/+v/6//s/+z/7P/u/+//7v/v//D/8f/w//H/
8f/x//L/8//z//P/8//z//L/8P/v/+7/7v/t/+7/7//w//H/7//u/+3/7f/q/+n/6P/n
/+b/5f/l/+X/4//j/+P/4v/j/+P/4//j/+H/4f/h/+H/4P/f/97/3f/f/9//3//f/+H/
4P/g/+D/3v/e/97/3//f/+D/4P/h/+H/4f/i/+L/4//l/+j/5v/n/+v/+P8MACUARgBs
AJgAywD/ADUBZAF2AWkBQAH/AKkAQwDo/7X/nf+Q/4n/if+M/5j/pv+w/7b/u//A/8X/
yP/M/9H/0f/R/9P/1v/Z/9v/2v/c/97/3v/e/97/3v/f/+D/4P/h/+H/4f/h/+T/5P/k
/+T/4v/j/+P/5P/k/+X/5f/m/+f/5//o/+j/6P/o/+n/6f/q/+r/6//s/+v/6//r/+z/
7v/w//D/8P/x//L/8v/0//f/+P/5//r/+f/6//v//v/+////AQACAAQABQAHAAkACwAN
AA8AEQAUABYAGQAbAB0AHwAhACMAJQAnACkAKgAsAC0ALgAvADIAMwA0ADQANAA0ADQA
NAA0ADUANQA1ADQAMQAvAC0ALgAtACoAKAAlACIAHwAcABkAFgAUABEADgALAAgABgAB
AAAA/f/7//n/9//1//X/9v/0//P/8v/v/+//7//u/+7/7v/u/+z/7v/v/+//7v/u/+7/
7v/u/+v/6//s/+z/6//r/+v/6//r/+z/7P/q/+r/6v/q/+v/7f/t/+3/7f/s/+z/6//r
/+3/7f/t/+7/7v/u/+7/7v/u/+7/7v/v//D/8P/w//D/8P/w//D/8f/x//D/8P/w//D/
8P/w//D/8f/x//H/8//x//D/8P/y//L/7//v/+//7f/u/+7/7v/v/+//7//u/+7/7v/u
/+7/7//v/+7/7v/u/+7/7v/u/+7/7v/w/+//7//w/+7/7v/u/+7/7f/t/+3/7v/u/+7/
8P/x//L/8//0//X/9v/3//f/9//4//n/+f/5//n/+f/4//b/9//2//b/9f/1//X/9f/1
//f/9v/1//X/9P/z//L/8f/w/+//7//v/+3/7f/t/+z/6//r/+v/6//r/+v/6//r/+z/
6//q/+n/6f/p/+n/6f/n/+b/5v/m/+b/5v/m/+f/5//o/+j/6f/r/+v/7P/s/+//7//0
//b/9f/5/wQAFgArAEYAYgCGALMA5QAbAVABdAF5AWQBNQHzAJsAOgDx/8v/tP+p/6n/
rv+4/8L/0P/Y/9v/3v/h/+b/6P/r/+//7//v//L/8//z//T/9v/2//b/9v/2//b/9//4
//j/+f/5//n/+f/6//r/+v/6//z//f/9//7//v//////AAD/////AAAAAAAAAAABAAEA
AgACAAMABAAFAAUABQAGAAYACAAIAAgACQAKAAoADAANAA4ADwAQABEAEgATABYAFgAX
ABkAGgAcAB0AHwAhACEAIwAlACcAKAAqAC0ALwAvADEAMwA1ADcAOQA7ADwAQABBAEIA
QwBEAEUARgBGAEgASABIAEgARgBHAEcARwBHAEUARABDAEQAQwBAAD4AOwA4ADUAMgAv
ACwAKgAnACQAIQAeABwAGwAaABcAFQARAA8ADQANAAoACAAHAAYABQAFAAUABAAEAAQA
BAACAAAAAQABAAAAAgACAAIAAgABAAEAAgACAAMAAwADAAMAAQACAAIAAAAAAAAAAAAB
AAEAAQABAAEAAAAAAP////8BAAEAAQACAAIAAgACAAIAAgACAAIAAwACAAIAAgACAAIA
AgACAAMAAwACAAIAAgAEAAQABAAEAAMAAwADAAUAAwACAAIABAAGAAMAAwADAAMABAAE
AAQABQAFAAUABAAEAAQABAAEAAMAAwACAAIABAACAAAAAgACAAIAAgACAAEAAQACAAAA
AAAAAAAAAQABAAEAAgACAAIABAAFAAYABwAIAAkACgALAAsACwAMAA0ADQANAA0ADQAM
AAoACQAIAAgABwAHAAcABwAHAAcABgAFAAUABgAFAAQAAwAAAP////////3//f/9//z/
/f/9//3//f////////////7//f/8//v/+f/5//n/+f/5//j/+P/4//j/+P/4//n/+f/6
//r/+//9//3//v/+//3///8CAAQABQAJABQAKAA/AFgAdgCcAMkA+QArAVgBdAFxAVIB
GwHVAH0AHgDl/83/uv+t/7H/uv/C/87/3P/k/+P/5v/r//D/9P/1//X/9//3//j/+//7
//r/+v/8//z//P/8//z//f/+//7///////////8CAAIAAgACAAIAAwADAAQABAAFAAUA
BgAFAAUABgAGAAgACAAJAAkACAAIAAkACgALAAsACwAMAA4AEAAQABAADwAQABAAEgAR
ABIAEwAUABcAGAAZABwAHAAdAB8AIAAgACEAIwAlACUAJwApACsALgAwADMANQA3ADkA
OwA9AD8AQQBDAEQASABJAEoASwBLAEsASwBKAEwATABMAEwATgBPAE8ATwBRAE8ATgBN
AEwASwBIAEYARQBCAD8APAA5ADYANAAxAC4AKwAoACYAIwAiAB8AHQAaABcAFAATABIA
EAAPAA4ADgAPABAAEAAQABAAEAAOAA4ADwAPAA4ADgAOAA4ADgAMAAsACwAKAAsACwAL
AAsADQAOAA4ADAAKAAoACgALAAkACQAJAAkACwAMAAwADQAMAAsACgAKAAoACgAKAAoA
CgAKAAoACwAMAAwADAAMAA4ADgAOAA8ADgAMAAsACgAKAAoACgAKAAkACQAJAAsACwAK
AAoADAAOAAsACwALAAsADAAMAAwACQAJAAkACAAIAAgACAAIAAgACAAIAAgABwAHAAgA
CgAKAAoACgAJAAkACQAKAAoACgAMAA0ADQANAA0ADQAPABEAEgATABIAEwATABMAEwAT
ABIAEAARABAAEAAPAA0ADQANAA0ADQAMAAsACwAIAAcABgAFAAYABQAFAAUABQAFAAUA
BAABAAEAAQABAAQABQAGAAcABAADAAIAAQABAAEAAQABAAMAAgACAAIAAQAAAP////8A
AAIAAwAFAAMAAwAEAAQAAwADAAYACAALAA8AGgAsAEcAZACGALIA4wAVAUkBdAGIAXsB
UgEXAccAZwAKANX/v/+0/7H/r/+w/7z/zP/W/+D/5f/q/+3/8v/2//n/9//1//f/+v/7
//v//v/+/wAAAAAAAAAAAAABAAIAAgAEAAUABgAHAAUABAADAAIAAAABAAEAAgAEAAUA
BQAGAAkACQAKAAoACAAIAAkACQAKAAoACwAMAAsACwALAAwACwAMAAsACgAMAA4ADwAS
ABEAEgATABQAEwAUABUAGAAaABsAHQAeACAAIQAjACUAJwApACsALQAsAC4AMQAzADMA
NQA3ADkAPQA/AEEAQgBEAEUARgBHAEgASQBKAEoASABIAEgASABIAEkASQBJAEcARQBE
AEMAQgBBAD4APAA3ADQAMQAuACkAJgAkACEAHgAbABgAFgAVABQAEQAPAAwACQAGAAUA
BgAEAAMAAgD////////+//7//v/+//z//P/9//3//P/6//r/+v/6//n/+f/6//r/+f/5
//n/+f/5//r/+v/4//n/+v/7//3//P/7//r/+f/6//r/+f/5//n/+f/5//r/+v/6//r/
+v/6//r/+v/7//z//P/8//z/+v/6//r/+//9//z//P/8//7//v/+//7//f/9//3/////
//7//v8AAAAA/f/9//3/+//8//z//P/9//3////+//7//v/+//7//P/7//v//P/8//z/
/P/8//v/+//7//z//f/+/wEAAwACAAMABAAFAAYABwAHAAcABgAHAAcABwAJAAkACAAG
AAUABAAEAAMABQAFAAUABQAFAAQAAwADAAQAAwACAAEAAAD////////////////+//3/
/f/9//3//f/9//3//f/8//v/+v/5//n/+f/5//n/+f/4//j/+P/6//r/+v/7//v//P/8
//3//f/9//7//v///wEAAgACAAcADwAeADYAUwByAJgAxgD5AC0BYQGIAZIBewFGAQEB
qQBDAPb/0f+9/7D/r/+z/7r/xv/U/9z/4v/j/+b/6//w//b/+//7//v//f/+//////8A
AAAAAgACAAIAAgAEAAUABgAGAAkACQAJAAkACgAKAAoACgAKAAsACwAMAAoACwALAAwA
DQANAA4ADgAPABAAEgATABQAFAAVABYAFwAXABcAGAAYABoAGgAaABsAHAAcAB4AIQAi
ACMAJAAlACYAJwAqACoAKwAtAC4AMAAxADMANQA3ADkAOwA9AD4AQABDAEUARwBJAEsA
TQBPAFEAUwBUAFYAVwBYAFkAWgBbAFwAXABeAF4AXgBeAFwAXQBdAF0AXwBdAFwAWwBa
AFkAVgBUAFMAUABNAEoARwBEAEIAPwA8ADkANgA0AC8ALgArACkAKAAnACYAJwAmACQA
IwAiACEAIQAhACAAIAAgACAAHgAgACEAIQAgACIAIgAiACIAHwAfACAAIAAfAB8AHwAf
AB8AIAAgAB4AHwAgACEAIwAhACEAIQAhACIAIgAhACEAIgAjACQAJgAmACYAJgAmACQA
JAAkACUAJgAmACYAJgAoACgAKAApACkAKAAoACgAKAAoACgAKAApACkAKQArACkAKAAo
ACoAKgAnACcAJwAoACoAKwAsACsAKwArACoAKgAqACoAKgApACkAKAAoACkAKgArAC0A
KwArACsAKwApACkAKQApACsAKwAqACkAKQAqACsAKwAuAC8AMAAxADIAMwA0ADUANwA3
ADgAOAA6ADsAPAA8ADsAOgA5ADkANwA1ADUANQA1ADYANwA4ADYANgA1ADQAMwAyADEA
MAAyAA==
         </WaveFormData>
      </LeadData>
      <LeadData>
         <LeadByteCountTotal>10000</LeadByteCountTotal>
         <LeadTimeOffset>0</LeadTimeOffset>
         <LeadSampleCountTotal>5000</LeadSampleCountTotal>
         <LeadAmplitudeUnitsPerBit>4.88</LeadAmplitudeUnitsPerBit>
         <LeadAmplitudeUnits>��V</LeadAmplitudeUnits>
         <LeadHighLimit>2147483647</LeadHighLimit>
         <LeadLowLimit>268435456</LeadLowLimit>
         <LeadID>V6</LeadID>
         <LeadOffsetFirstSample>0</LeadOffsetFirstSample>
         <FirstSampleBaseline>0</FirstSampleBaseline>
         <LeadSampleSize>2</LeadSampleSize>
         <LeadOff>FALSE</LeadOff>
         <BaselineSway>FALSE</BaselineSway>
         <ExcessiveACNoise>FALSE</ExcessiveACNoise>
         <MuscleNoise>FALSE</MuscleNoise>
         <LeadDataCRC32>2894217077</LeadDataCRC32>
         <WaveFormData>
6v/q/+r/6v/s/+z/7P/s/+7/7v/u/+7/7P/s/+z/7P/u/+7/7v/u/+//8P/x//L/9P/0
//T/9P/0//T/9P/0//X/9v/3//j/+P/4//j/+P/6//r/+v/6//3//v///wAAAgAEAAYA
CAAJAAoACwAMAA8AEAARABIAFQAWABcAGAAZABoAGwAcAB4AHgAeAB4AHAAcABwAHAAc
ABwAHAAcABsAGgAZABgAFgAWABYAFgATABAADQAKAAYABAACAAAA///+//3//P/5//j/
9//2//X/9P/z//L/8v/y//L/8v/w//D/8P/w/+7/7v/u/+7/8P/w//D/8P/w//D/8P/w
//L/8v/y//L/8P/w//D/8P/v/+7/7f/s/+3/7v/v//D/8v/y//L/8v/w//D/8P/w//D/
8P/w//D/8P/w//D/8P/u/+7/7v/u/+//8P/x//L/9P/0//T/9P/0//T/9P/0//L/8v/y
//L/8P/w//D/8P/w//D/8P/w//L/8v/y//L/8v/y//L/8v/w//D/8P/w/+7/7v/u/+7/
7v/u/+7/7v/u/+7/7v/u/+z/7P/s/+z/7f/w//L/9P/z//T/9P/1//b/9v/2//b/9v/2
//b/9v/5//n/9//2//b/9f/1//X/9//4//j/+P/3//X/9P/x/+7/7v/t/+z/7v/u/+3/
7f/t/+z/7P/r/+n/6f/p/+n/6v/q/+v/6//o/+f/5v/m/+T/5P/k/+T/5f/m/+f/6P/m
/+b/5//n/+f/5//o/+j/6v/r/+v/6f/m/+j/6v/p/+z/9f8FABoAMwBQAHUAnQDHAPMA
GQEqASYBDQHjAKYAWgAYAPH/3v/U/9D/z//N/83/0f/X/9z/3P/b/93/3v/g/+L/4v/h
/+L/4v/h/+P/4//j/+P/4//j/+P/4//j/+T/5P/k/+T/5f/l/+X/5f/l/+X/5//o/+j/
6P/o/+n/6f/p/+j/6P/o/+n/6f/p/+n/6v/q/+r/6//t/+z/7P/s/+z/7//v/+//8P/w
//H/8f/y//P/8//0//X/9f/1//f/+P/5//r/+//7//7///8AAAEAAgADAAQABQAHAAgA
CwANAA4ADwAQABIAFQAYABgAGgAdAB4AHwAgAB8AHwAfACAAIAAgACAAIQAhACIAIgAj
ACIAIQAeAB0AHQAcABsAGgAYABUAFAASAA0ACwAJAAcABAABAP///v/+//3/+//5//v/
+P/3//b/9f/0//P/8v/y//L/8v/y//H/8f/x//H/8P/w/+//7//x//L/8//0//L/8f/x
//H/8P/w//D/8f/x//H/8P/w//D/8P/w//H/8f/x//H/8P/w//D/8P/w//D/8P/w//H/
8//z//P/8v/0//T/9f/1//f/+P/4//j/+//7//v/+//7//z//P/8//7//v//////////
//////8AAAAAAAAAAAAAAAAAAAAA/v/+//7//v/+//7//v/9//7//v/+//7/AAAAAAAA
AAAAAAAA/v/+/wAAAAAAAAAA/v/+//7//v/+//7//v/+//7//v/+//7//v/+/wAAAQAE
AAUABgAGAAUABgAGAAYABgAIAAgACAAKAAsACwAJAAgACAAHAAcABQAFAAYABgAHAAgA
CAAJAAcABgAGAAUABAAEAAQAAwADAAMAAgACAAMAAwADAAMAAQABAAAAAAD///7//f/8
//z//P/8//z/+v/6//r/+v/8//z//P/9/////////wAA/v/+//////8BAAIABAAEAAUA
BgALABUAJAA7AFIAcQCTALsA4wANASwBOAEtAREB5gCqAGIALQASAAIA9P/x//X/+f/7
////BAAEAAMAAwAEAAQABAACAAMABAACAAEAAQADAAMAAwADAAMAAwADAAMABAAEAAQA
BAAFAAUAAwADAAMAAwADAAQABAAEAAQABQAFAAUABAAEAAQABQAFAAUABQAGAAYABgAH
AAkACAAIAAgACAALAAsACwAMAA4ADwAPABAADwAPABAAEQARABEAEwAUABMAFAAVABUA
FgAXABgAGQAYABkAGgAbAB0AHgAhACMAJgAnACgAKgApACwALAAuADEAMgAzADQANQA1
ADUANgA2ADYANgA3ADcAOAA4ADkAOQA5ADcANwA3ADYANQA0ADIALwAuACwAKQAnACUA
IwAiAB8AHQAcABoAGQAXABUAFQASABEAEAAPAA4ADQAMAAwADAAMAAwACwALAAsACwAK
AAoACQAJAAoACgAKAAoACgAJAAkACQAKAAoACgALAAkACQAIAAgACAAIAAgACQAJAAkA
CQAIAAgACAAIAAgACAAIAAgACQAHAAcABwAGAAYABgAHAAcACQAKAAoACgAJAAkACQAJ
AAkACgAKAAoACgAKAAsACwAJAAkACQAJAAgACAAIAAgACgAKAAoACgAIAAgACAAIAAgA
CAAIAAcABgAGAAYABgAGAAYABgAGAAYABgAGAAcABQAFAAcABQAEAAQABAAEAAQAAgAC
AAIAAgACAAIAAgACAAIAAgACAAIABAAEAAYABwAGAAcACAAIAAsADAAMAAwADAAOAA4A
DgAMAA0ADQALAAgACAAHAAcABwAHAAgACAAGAAYABQAFAAUABAAEAAMAAAAAAAAA////
/////v/+//3//f/9//3//f/9//z//P/9//z/+//6//r/+v/6//r/+v/6//r/+v/6//r/
+v/7//v/+//7//z//P/8//3//f/9//7//v/+////AAAJABcAKAA7AFQAcwCXALsA5QAL
ASABIAEPAe0AvAB8ADgAEQD+//D/6P/n/+n/7f/z//f/+v/6//n/+f/6//z//P/8//n/
+P/2//f/+f/3//X/9f/1//X/9f/1//X/9v/2//T/9P/1//X/9//3//f/9//3//j/+P/4
//j/+f/5//n//P/8//z//f/9//3//f/+//7//v///wEAAAAAAAAAAAADAAMAAwAEAAQA
BQAFAAYACQAJAAoACwALAAsADQAOAA4ADgAOAA0ADgAPABAAEQASABMAFAAVABUAFgAZ
ABsAHAAdAB4AIAAhACQAJAAmACUAJgAnACgAJwAnACcAKAAoACgAKAApACcAKAAoACkA
JwAnACUAJQAhACAAHwAeAB4AGwAaABgAFwAVABMAEQAOAAsACQAIAAQAAwABAP//AQD+
//3//P/9//z/+//6//j/+P/4//j/9f/1//X/9f/2//b/9f/1//T/9P/0//T/9v/1//X/
9f/0//T/9P/1//f/9//2//b/9f/0//P/8//z//P/8//y//T/9P/0//T/9P/0//T/9f/1
//X/9f/0//L/8v/z//P/8f/y//L/8v/z//P/8//z//P/9P/0//T/9v/2//f/9//5//n/
+f/5//j/+P/4//j/+P/4//j/+P/2//b/9v/2//b/9v/2//X/9P/0//T/9P/z//L/8f/w
//D/8P/w//H/8//z//P/8//0//P/8//z//L/8P/w//D/8P/y//L/8v/y//L/8v/y//L/
8v/y//L/8v/w//D/8v/z//b/9//4//j/+//8//z//P/8//7//v/+//7///////3/+v/6
//n/+f/5//n/+v/6//r/+v/5//n/+f/4//j/9//2//b/9v/1//X/9f/0//T/8v/x//D/
7//v/+//7v/u/+v/6v/p/+j/6f/q/+v/7P/s/+z/7P/s/+z/7P/s/+3/7f/t/+3/7v/u
/+7/7//v/+//8P/y//L/8//4/wEADwAkAD0AWAB5AKEAywD1ABMBHgEUAfkA0QCYAFAA
FgD3/+r/4P/e/9v/2//h/+n/6//u/+7/7f/t/+7/7v/w/+7/7f/s/+7/7//v/+//7//t
/+3/7f/t/+7/7//x//L/8P/w//H/8f/w/+//7v/t/+7/8P/x//L/8v/z//P/8//0//T/
9P/1//P/8//z//T/9v/2//f/+f/6//r/+v/6//v/+//7//z/+v/7//v//P/7//v//P/9
//3//f///wAAAQACAAMAAwAGAAcACAAJAAgACQAKAAsADwAQABMAFQAWABcAGAAaAB0A
IAAgACIAIQAiACMAJAAjACMAIwAkACIAIgAiACMAJAAmACcAKQArACsAKQApACcAJgAl
ACQAIgAfAB4AHAAYABUAEgAPABAADQALAAoACgAJAAcABQAFAAIAAQAAAP3//P/7//r/
+P/4//j/+P/4//n/+v/7//r/+v/5//n/+P/4//j/+P/2//X/9f/1//T/9P/0//X/8//z
//L/8v/z//T/9f/3//n/+f/5//j/9//2//X/9P/0//T/9P/1//X/9f/1//T/9v/2//f/
9//1//b/9v/2//n/+f/5//n/+f/6//r/+v/5//j/+P/3//X/9f/1//X/9P/0//T/9P/0
//T/9P/0//T/9P/0//T/9P/4//j/9//2//T/9P/0//T/8//y//H/8P/z//T/9f/2//T/
9P/0//T/9P/0//b/9//4//n/+v/6//r/+v/5//j/+v/8//z//P/6//v/+//5//r/+v/5
//n/+f/5//r/+v/4//j/9//3//X/9P/0//P/8f/w/+//7f/t/+3/7P/s/+v/6//r/+v/
6//r/+r/6v/p/+j/5//m/+b/5v/m/+b/5v/m/+b/5v/k/+T/5P/l/+X/5f/l/+b/5v/m
/+f/5//n/+j/6P/q/+n/6v/v//v/DAAhAD4AYwCNALkA4wANASgBLAEZAfUAwgB4ACoA
9//g/9L/zP/L/8f/x//R/9X/2P/a/93/3f/c/97/4v/i/+H/4P/g/+H/4//j/+X/5f/l
/+X/5f/k/+P/4//i/+P/5P/m/+f/5//n/+f/5//l/+b/5v/m/+j/6f/p/+n/6P/o/+j/
6f/r/+v/6//s/+z/7P/t/+//7v/u/+7/7v/x//H/8f/y//L/8//z//T/9f/1//b/9//3
//f/+f/6//v//P/9//3/AAABAAIAAwACAAMABAAFAAkACgANAA8AEAARABIAFAATABYA
FgAYABkAGgAbABwAHQAdAB0AHgAgACAAIAAhACAAIAAfAB8AHwAfAB0AHQAdABwAGwAa
ABcAEwARAA4ADAALAAoACQAHAAMAAAD+//7//f/7//n/9//0//P/8v/y//L/8v/y//L/
8v/y//L/7//v/+//7//w//D/7//v//D/8P/w//D/8P/v/+//7//u/+7/7v/v/+//7//u
/+7/7v/u/+7/7//v/+//7//u/+z/7P/s/+z/7v/u/+7/7//v/+//7//u/+7/7v/v/+//
7//w//D/8P/z//P/8//z//H/8v/y//L/9P/0//X/9f/z//P/8//z//L/8v/y//L/8v/y
//L/8v/y//L/8v/y//L/8v/y//H/8v/y//L/8v/y//L/8v/y//L/8v/y//P/8//z//T/
8v/y//L/8v/y//L/8v/y//L/8v/y//L/8v/y//L/8v/y//L/9P/1//b/9//4//j/+f/6
//r/+v/8//7//v/+//z//f/9//v//P/8//v/+//7//v//P/8//z//P/7//v/+//6//r/
+f/4//j/+P/3//f/9//2//b/9//3//f/9//3//f/9v/2//X/9P/z//L/8v/y//L/8v/y
//L/8v/y//T/9P/0//X/9f/1//X/9v/2//b/9//3//n/+v/8//r/+//+/wkAGwAwAEUA
YACBAKcA0QD9AB8BLgEqAREB6QCyAGoALgARAP7/7v/o/+v/6f/t//X/+f/4//j/9//3
//j/+v/6//j/9//2//b/9//3//f/9//1//X/9f/1//f/9//4//j/9v/2//f/9//5//n/
+f/5//n/+v/6//r/+v/7//v/+//8//z//P/9//3//f/9//7//v/+////AQAAAAAAAAAA
AAIAAwAEAAYABQAFAAQABAAHAAcACAAJAAcABwAJAAoADQAOAA8ADwAOAA8AEAARABQA
FQAWABcAFwAYABsAHQAgACEAIgAkACUAKAAoACoAKwAsAC0ALgAvAC8ALwAwADAAMAAw
ADEAMQAyADIAMwAxADEALwAvAC0ALAArACoAKAAlACQAIgAhAB8AHQAbABgAFQATABIA
EAAPAA0ACwANAAoACQAIAAcABgAFAAQAAgACAAIAAgADAAMAAwADAAAAAAD/////AAAA
AAAAAAAAAP///////wAAAAAAAAEA//////7//v/8//z//P/9//3//f/9//z//v/+//7/
/v/+//7//v////3//f/9//z//P/8//3//f/9//7//v/+//3//f/9//3///8AAAAAAAD+
//7///////3//f/9//3//v/+//7//v/8//z//P/8//7//v/+//7//P/8//z/+//6//r/
+v/6//z//P/8//z/+v/6//r/+//7//z//P/8//z//P/6//r/+v/6//r/+v/6//r/+P/4
//j/+P/4//j/+v/7//7///8AAAAAAQACAAIAAgAEAAYABgAGAAYABwAHAAUAAgACAAEA
AQABAAEAAgACAAIAAgABAAEA///+//7//f/8//z//P/7//3//f/8//z/+//7//v/+//7
//v/+v/6//n/+P/3//b/9v/2//b/9v/0//T/9P/0//b/9v/2//f/9//3//f/+P/4//j/
+f/5//n//P/8//z//f8CAA0AGwAwAEUAYgCDAKcAzwD3ABkBJgEeAf8A1QCgAFgAHgAD
APb/6v/k/+f/6f/v//X/+f/6//j/9//3//b/9v/4//b/8//0//L/8f/z//H/8f/x//H/
8f/x/+//7//w//D/8v/y//P/8//x//H/8f/x//H/8v/y//L/8v/z//P/8//0//T/9P/1
//X/9f/1//b/9v/2//f/+f/4//j/+P/4//n/+f/5//r/+v/7//v//P/7//v//P/9//3/
/f///wAA//8AAAEAAQACAAMABAAFAAYABwAIAAkACQAKAA0ADwAOAA8AEAASABMAFgAW
ABgAGQAaABsAHAAdAB0AHQAeAB4AHgAeAB8AHwAgACAAIQAfAB8AHQAdAB0AHAAbABoA
GAAVABQAEgARAA8ADQALAAoABwAFAAQAAgABAP///f////z/+//6//f/9v/1//T/9P/0
//T/9P/x//H/8f/x//D/8P/v/+//8//0//X/9v/0//P/8//z//D/8P/w//H/8f/x//D/
8P/w//D/8P/x/+//7//v/+7/7P/s/+z/7P/u/+7/7v/v/+3/7f/t/+z/7v/u/+//7//t
/+7/7v/u/+//7//v/+//7v/u/+3/7P/t/+7/8P/x/+//7//v/+//7v/u/+7/7v/s/+z/
7P/s/+7/7v/u/+7/7v/u/+7/7f/s/+z/7P/s/+z/7P/s/+z/7P/u/+7/7v/u/+z/7P/s
/+z/7P/s/+z/7P/s/+z/7P/s/+7/7v/w//H/8f/x//H/8P/z//T/9P/0//b/+P/4//j/
9//3//b/8//0//T/8//z//P/8//0//T/8//y//D/7//t/+z/7P/r/+r/6v/q/+n/6f/p
/+j/6P/l/+X/5f/l/+f/5//m/+b/5v/m/+b/5v/m/+b/5v/m/+P/4v/h/+D/4v/i/+L/
4//h/+H/4f/i/+L/4v/j/+P/5f/m/+j/5v/l/+j/7//9/xAAJQA+AF8AhwCvANcA+wAQ
AQ4B9wDRAJ4AWAAWAO//4P/U/9D/zf/N/9P/2//h/+b/5v/l/+X/5P/m/+b/5v/j/+L/
4v/j/+P/4//j/+P/4//j/+P/4//j/+T/5P/i/+L/4//j/+X/5f/l/+X/5f/m/+b/5v/o
/+n/6f/p/+j/6P/o/+n/5//n/+f/6P/o/+j/6f/r/+7/7v/u/+7/7//v/+//8P/w//H/
8f/y//P/8//0//X/8//z//X/9v/3//j/+f/5//z//f/+////AgADAAQABQAHAAgACwAN
AA4ADwAQABIAEwAWABYAGAAYABgAGAAYABwAHQAeACAAHgAeAB4AHwAfACAAIAAhACEA
IQAfAB8AHQAcABsAGgAWABMAEgAQAA4ADQAMAAsACgAHAAUABAAAAP///f/7//v/+P/3
//b/8//y//H/8P/y//L/8v/y/+//7//v/+//7P/s/+v/6//u/+7/7v/u/+7/7f/t/+3/
7P/s/+z/7f/r/+v/6v/q/+z/7P/s/+3/7//v/+//7v/s/+z/7P/s/+z/7P/s/+3/7//v
/+//7v/v//D/8v/z//P/9P/0//T/9P/z//L/8f/x//L/8v/y//L/8v/z//P/8f/x//H/
8f/w//D/8P/w//H/8v/z//T/8v/y//L/8v/w//D/8P/v/+7/7v/u/+7/8P/w//D/8v/0
//T/9P/0//H/8P/v/+7/7v/u/+7/7v/u/+7/7v/u/+7/7v/w//H/8v/z//T/9P/z//T/
9P/0//X/+P/5//r/+v/7//v/+f/3//b/9P/z//T/9f/3//j/+P/4//f/9//0//L/8f/v
/+7/7v/u/+3/7f/t/+z/7P/t/+3/7f/t/+z/6//p/+j/5//m/+X/5P/k/+T/5P/k/+b/
5v/m/+b/5P/k/+T/5f/l/+X/5f/m/+j/6P/p/+n/6f/q/+z/6v/p/+r/8/8BABQAKwBK
AG8AlwC/AOsADwEiASIBCwHhAKgAYAAcAPX/5P/W/9D/y//L/8//2f/d/97/4P/h/+P/
4v/k/+b/5v/l/+T/5v/n/+f/5//n/+f/5//n/+f/5//n/+j/6P/q/+r/6//r/+3/7f/t
/+3/7//w//D/8P/w//H/8f/x//L/8v/y//P/9f/1//X/9v/2//b/9//5//j/+P/4//j/
+//7//v//P/8//3//f/+//////8AAAEAAwADAAUABgAHAAgACQAJAAoACwAMAA0AEAAR
ABIAEwAVABYAGQAbABwAHQAeACAAIQAkACQAJgAnACgAKQAqACwALQAuADAALgAuAC4A
LwAvADAAMAAxADEAMQAvAC8ALwAuAC0ALAAoACUAJAAiACEAHwAdABsAGgAXABUAFAAQ
AA8ADQALAAsACAAHAAYABwAGAAUABAACAAIAAgACAAEAAQABAAEAAgACAAEAAQAAAAAA
AAAAAAAA////////AAAAAAAAAQD//////v/+//7//v/+/////f/9//3//P/+//7//v/+
//7//v/+/////////////v8AAAAAAQABAAMABAAEAAQAAwADAAMAAwADAAQABAAEAAIA
AgADAAMAAwADAAMAAwAEAAQABAAEAAIAAgACAAIAAgACAAIAAgACAAIAAgABAAAAAAAA
AAAAAAAAAAAAAAACAAIAAAAAAAAAAAAAAAAAAAAAAAIAAgACAAIAAgACAAIAAgACAAIA
BAAFAAYABwAIAAgACQAKAAoACgAKAAwADAAMAAoACwALAAkACgAKAAkACQAJAAkACgAK
AAwADAALAAsACQAIAAgABwAGAAYABgAFAAMAAwACAAIAAQABAAEAAQABAAEAAAAAAAAA
AAAAAAAA/v/+//7//v/+//7//v/+//7//v/+////AQABAAEAAgACAAIAAwADAAMABAAG
AAgABQAGAA0AGQAoAD0AUABtAJMAuQDjAA0BLgE4AS0BEwHoAKwAZgAvABQABAD4//X/
9//7//3/AwAIAAYABQAHAAYABgAGAAgABwAEAAQABQAFAAUABQADAAMAAwADAAEAAQAC
AAIABAAEAAUABQAFAAUABQAFAAMABAAEAAQABAAFAAUABQAGAAYABgAHAAcABwAHAAgA
CAAIAAkACwAKAAoACgAKAA0ADQANAA4ADgAPAA8AEAATABMAFAAVABMAEwAVABYAFQAW
ABcAFwAaABsAHAAdABwAHQAeAB8AIQAiACUAJwAoACkAKgAsAC0AMAAwADIANQA2ADcA
OAA5ADkAOQA6ADoAOgA6ADsAOQA6ADoAOwA7ADsAOQA5ADkAOAA3ADYAMgAvAC4ALAAr
ACkAJwAlACQAIQAfAB4AHAAbABkAFwAXABQAEwASABEAEAAPAA4ADgAOAA4ADgANAA0A
DQANAAwADAALAAsACgAKAAoACgAKAAkACQAJAAoACgAKAAsACQAJAAgACAAIAAgACAAJ
AAcABwAHAAYACAAIAAgACAAIAAgACAAJAAkACQAJAAgACAAIAAkACQAHAAgACAAIAAkA
CQAJAAkACwAMAAwADAAMAAwADQANAA0ADQANAA0ADgAOAA4ADgAMAAwADAAMAAwADAAM
AAwADAAMAAwACwAMAAwADAAMAAoACgAKAAoACgAIAAgACAAIAAgACAAIAAgACAAIAAYA
BgAGAAYACAAIAAgACAAIAAgACgALAAwADQAOAA4ADwAQABAAEAASABQAFAAUABYAFwAX
ABUAEgASABEAEQARABEAEgASABIAEgARABEAEQAQABAADwAOAA4ADgANAAsACwAKAAoA
CwALAAsACwALAAsACgAKAAkACAAHAAYABAAEAAQABAACAAIAAgACAAIAAgACAAMAAwAD
AAMABAAEAAQABQAFAAUABgAGAAgABwAKABEAHwAwAEMAWgB5AJ0AwwDrABEBKgEuAR0B
/QDMAI4ASgAdAAwA/v/0//X/9//5////BwAKAAYABQAFAAgACAAIAAgABQAEAAQABQAD
AAEAAQABAAEAAQABAAEAAQACAAIAAgACAAMAAwAFAAUABQAFAAUABgAGAAYABgAHAAcA
BwAGAAYABgAHAAcABwAHAAgABgAGAAcACQAKAAoACgAKAA0ADQANAA4ADAANAA0ADgAR
ABEAEgATABUAFQAXABgAFwAYABkAGQAYABkAGgAbABwAHQAeAB8AIQAiACUAJwAoACkA
KgAsAC0AMAAwADIAMwA0ADUANgA1ADUANQA2ADgAOAA4ADkAOQA6ADoAOwA5ADkANwA3
ADcANgA1ADQANAAxADAALgArACkAJwAlACQAIQAfAB4AGgAZABcAFQASAA4ADAAKAAsA
CgAJAAgACQAKAAsADAALAAsACwALAAwADAALAAsACgAKAAoACgAJAAcABgAFAAYABgAG
AAcACQAJAAgACAAHAAYABQAFAAMAAwADAAIAAwAEAAUABgADAAIAAQABAAEAAQABAAAA
AAAAAAEAAQADAAQABAAEAAUABQAFAAUABQAGAAYABgAFAAQABAADAAUABQAFAAUABgAG
AAYABgAGAAYABgAGAAYABgAGAAYABAAEAAQAAwACAAIABAAEAAQABAAEAAQABAAEAAQA
BgAGAAYABgAGAAYABgAGAAYABgAIAAkACAAJAAoACgANAA4ADgAOAAwADgAOAA4ADgAP
AA8ADQAMAAwACwALAAkACQAKAAoACgAKAAkACQAFAAQABAADAAMABAAFAAUABQAFAAQA
BAABAAEAAQABAAMAAwACAAIA///+//3//P/+//7//v/+//7//v/+//7//P/8//z//f/+
////AAACAAEAAAAAAP///f8AAAIAAgABAAQACwAZACwAQwBeAIEAqQDRAPkAHwE0ATAB
GwHzAL4AeAA0AA0A/P/0/+7/6f/n/+3/9//7/wAAAgABAAEAAgACAAQAAgD//wAAAgAB
AP/////9//3//f/9//3//v///wEAAgACAAIAAwADAAIAAQAAAP////8AAAAAAAACAAMA
AwADAAUABgAHAAkABwAHAAcACAAIAAgACQALAAoACgAKAAoACQAJAAkACgALAA0ADgAQ
ABAADwAPAA8AEQARABMAFAAVABYAFwAXABoAGwAcAB0AIAAhACIAIwAjACQAJwApACoA
KwAsAC4ALwAyADIANAA2ADgAOgA8ADsAOwA7ADwAOgA6ADoAOwA9AD4APgA/AD0APQA7
ADsAOQA4ADcANgAyAC8ALgAsACkAJwAlACMAJAAhAB8AHgAcABsAGQAXABUAEgARABAA
EQAQAA8ADgANAAwACwAKAAkACQAJAAkACAAIAAcABwAGAAYABgAGAAgABwAHAAcABgAG
AAYABwAHAAcABgAGAAgACAAIAAkABwAHAAcABgAGAAYABgAGAAYABgAGAAcACQAJAAkA
CAAIAAgACQAJAAsADAAMAAwACwALAAsACwANAA4ADgAOAA4ADgAPAA8ADQANAA0ADQAN
AA4ADwAQAA4ADgAOAA4ADAAMAAwADAAMAA4AEAAQAA4ADgAOAA4ADgAOAA4ADgAMAAwA
DAAMAA4ADgAOAA4AEAAQABIAEwASABMAFAAUABUAFgAWABYAFgAYABgAGAAaABsAGwAZ
ABgAGAAXABcAGQAZABoAGgAaABoAGQAZABkAGAAYABcAFgAWABYAFQAVABUAFAAUABMA
EwATABMAEQARABAAEAAPAA4ADQAMAAwADAAMAAwADgAOAA4ADgAOAA4ADgAPABEAEQAR
ABIAEAAQABEAEQARABQAFAASABMAGgAlADUASABjAIIApQDPAPcAIwFDAVABSAEnAfsA
vgB2ADoAHwAQAAYAAAD//wEACQARABMAFAAUABMAEwAUABgAGgAWABUAFAAUABMAFQAT
ABMAFQAVABUAFQATABMAFAAUABUAFgAYABkAGQAZABkAGQAZABoAGgAaABoAGwAbABsA
HgAeAB4AHwAhACEAIQAiACIAIgAjACUAJAAkACQAJAAnACcAJwAoACgAKQApACoAKwAr
ACwALQAvAC8AMQAyADMANAA1ADUANgA3ADgAOQA6ADsAPAA9AD8AQABDAEUASABJAEoA
TABNAFAAUABSAFEAUgBTAFQAVwBXAFcAWABaAFoAWgBbAFkAWgBaAFsAXQBdAFsAWwBb
AFoAWQBYAFYAUwBSAFAATQBLAEkARwBEAEEAPwA+AD4APQA7ADkAOwA4ADcANgA3ADYA
NQA0ADIAMgAyADIAMwAzADMAMwAyADIAMQAxADMANAA1ADYANAAzADMAMwAyADIAMgAz
ADMAMwAyADIAMgAyADIAMwAzADMAMwAyADQANAA0ADQANAA0ADQANQA3ADcANwA2ADQA
NAA1ADUANwA4ADgAOAA5ADkAOQA5ADsAPAA8ADwAPAA8AD0APQA9AD0APQA9ADwAPAA8
ADwAPAA8ADwAPAA+AD4APgA+AD4APgA+AD0APAA8ADwAPAA8ADwAPAA8AD4APgA+AD8A
PwA/AD8APwA+AD0APQA9AD0APQA+AD8AQQBAAD8APwBAAEEARQBHAEYARgBHAEkASwBL
AEsATABMAE0ATQBNAEwATABMAEwASwBKAEoASgBKAEoASgBKAEoASgBJAEkASQBJAEcA
RwBGAA==
         </WaveFormData>
      </LeadData>
   </Waveform>
</RestingECG>
