# Supplementary material for: Detection of Left Atrial Enlargement Using a Convolutional Neural Network-Enabled Electrocardiogram
Source: Front Cardiovasc Med. 2020 Dec 17;7:609976. doi: 10.3389/fcvm.2020.609976 (PMC7773668; doi:10.3389/fcvm.2020.609976)
Supplement: Supplementary file 5 [file Data_Sheet_5.ZIP › normal4/1802035713_4256_0000002D.XML]

<?xml version="1.0" encoding="Windows-1252"?>
<!DOCTYPE RestingECG SYSTEM "restecg.dtd">
<RestingECG>
   <PatientDemographics>
      <PatientID>1802035713</PatientID>
      <PatientAge>75</PatientAge>
      <AgeUnits>Years</AgeUnits>
      <Gender>Female</Gender>
      <PatientLastName>fanglinman</PatientLastName>
   </PatientDemographics>
   <TestDemographics>
      <DataType>Resting</DataType>
      <Site>1</Site>
      <AcquisitionDevice>MAC55</AcquisitionDevice>
      <Status>Unconfirmed</Status>
      <Priority>Normal</Priority>
      <AcquisitionTime>09:22:34</AcquisitionTime>
      <AcquisitionDate>12-10-2016</AcquisitionDate>
      <CartNumber>1</CartNumber>
      <AcquisitionSoftwareVersion>009C</AcquisitionSoftwareVersion>
      <XMLSourceVersion>MAC5000 v1.0</XMLSourceVersion>
   </TestDemographics>
   <RestingECGMeasurements>
      <VentricularRate>72</VentricularRate>
      <AtrialRate>72</AtrialRate>
      <PRInterval>168</PRInterval>
      <QRSDuration>88</QRSDuration>
      <QTInterval>412</QTInterval>
      <QTCorrected>451</QTCorrected>
      <PAxis>51</PAxis>
      <RAxis>16</RAxis>
      <TAxis>70</TAxis>
      <QRSCount>12</QRSCount>
      <QOnset>228</QOnset>
      <QOffset>272</QOffset>
      <POnset>144</POnset>
      <POffset>203</POffset>
      <TOffset>434</TOffset>
      <ECGSampleBase>500</ECGSampleBase>
      <ECGSampleExponent>0</ECGSampleExponent>
   </RestingECGMeasurements>
   <Diagnosis>
      <Modality>Resting</Modality>
         <StatementCount>3</StatementCount>
         <LabelText>12SL ��ϳ���</LabelText>
      <DiagnosisStatement>
         <StmtFlag>ENDSLINE</StmtFlag>
         <StmtText>�������</StmtText>
      </DiagnosisStatement>
      <DiagnosisStatement>
         <StmtFlag>ENDSLINE</StmtFlag>
         <StmtText>�������� T ���쳣</StmtText>
      </DiagnosisStatement>
      <DiagnosisStatement>
         <StmtFlag>ENDSLINE</StmtFlag>
         <StmtText>�쳣 ECG</StmtText>
      </DiagnosisStatement>
   </Diagnosis>
   <Waveform>
      <WaveformType>Rhythm</WaveformType>
      <WaveformStartTime>0</WaveformStartTime>
      <NumberofLeads>8</NumberofLeads>
      <SampleType>CONTINUOUS_SAMPLES</SampleType>
      <SampleBase>500</SampleBase>
      <SampleExponent>0</SampleExponent>
      <HighPassFilter>16</HighPassFilter>
      <LowPassFilter>150</LowPassFilter>
      <ACFilter>NONE</ACFilter>
      <LeadData>
         <LeadByteCountTotal>10000</LeadByteCountTotal>
         <LeadTimeOffset>0</LeadTimeOffset>
         <LeadSampleCountTotal>5000</LeadSampleCountTotal>
         <LeadAmplitudeUnitsPerBit>4.88</LeadAmplitudeUnitsPerBit>
         <LeadAmplitudeUnits>��V</LeadAmplitudeUnits>
         <LeadHighLimit>2147483647</LeadHighLimit>
         <LeadLowLimit>268435456</LeadLowLimit>
         <LeadID>I</LeadID>
         <LeadOffsetFirstSample>0</LeadOffsetFirstSample>
         <FirstSampleBaseline>0</FirstSampleBaseline>
         <LeadSampleSize>2</LeadSampleSize>
         <LeadOff>FALSE</LeadOff>
         <BaselineSway>FALSE</BaselineSway>
         <ExcessiveACNoise>FALSE</ExcessiveACNoise>
         <MuscleNoise>FALSE</MuscleNoise>
         <LeadDataCRC32>1115725918</LeadDataCRC32>
         <WaveFormData>
9P/0//T/9P/y//L/8v/y//H/8P/v/+7/8P/w//D/8P/t/+z/6//q/+z/7P/s/+z/6v/q
/+r/6v/o/+j/6P/o/+n/6v/r/+z/6v/q/+r/6v/q/+r/6v/q/+r/6v/q/+r/7P/s/+z/
7P/s/+z/7P/s/+v/6v/p/+j/6v/q/+r/6v/q/+r/6v/q/+r/6v/q/+r/6v/q/+r/6v/q
/+r/6v/q/+z/7P/s/+z/6//q/+n/6P/q/+r/6v/q/+z/7P/s/+z/6v/q/+r/6v/s/+z/
7P/s/+v/6v/p/+j/6P/o/+j/6P/o/+j/6P/o/+b/5v/m/+b/5//o/+n/6v/p/+j/5//m
/+b/5v/m/+b/6P/o/+j/6P/m/+b/5v/m/+j/6P/o/+j/6P/o/+j/6P/m/+b/5v/k/+T/
5f/l/+X/5v/m/+b/5//o/+n/6v/t/+3/7P/s/+z/7//w//H/8v/w//D/8//z//T/9//5
//z//P////3//f/5//n/+f/6//z/+//6//r/+P/4//j/9v/w/+7/6v/n/+j/5//n/+f/
5f/k/+T/4//j/+L/4f/f/+H/4f/h/+H/3//f/97/3v/g/+D/3v/g/97/3v/e/93/3P/c
/97/3v/f/9//3//f/9//3f/Z/9v/2f/W/9z/4//j/+f/8f/6/wsAKABEAGEAhQCkALkA
xQDKAMIAqgCCAFYAMgAZAAwAAgD7//z/+//3//P/7f/o/+X/4v/b/9f/2//b/9n/2f/Z
/9n/3f/c/9r/1v/X/9n/2P/Y/9v/2f/Z/9j/2P/Y/9j/2P/X/9n/2v/a/9r/2f/Y/9f/
1v/Y/9f/1//Y/9j/2P/Y/9j/2P/Z/9b/0//U/9b/1//Y/9f/2P/Y/9j/1v/V/9X/1v/Y
/9j/2f/Z/9f/1//X/9b/1f/Z/9v/3P/a/9v/2//c/9r/2P/Y/9n/2//b/9z/3P/b/9r/
2//Y/9r/2v/a/9z/3P/c/9z/3P/a/9r/2v/a/9v/2//e/97/3f/f/9z/2v/b/9z/3f/e
/+D/4P/g/+L/4f/f/97/3v/g/+D/4f/h/9//4f/h/+H/4f/h/+H/4f/k/+T/5P/m/+T/
5P/j/+P/5f/l/+b/5v/l/+X/5f/k/+L/4v/h/+H/4f/h/+D/4P/g/93/3P/b/9z/3P/d
/93/2//a/9j/2P/a/9n/2f/Z/9n/2f/Z/9f/2f/Y/9f/1P/V/9b/1//Y/9b/1P/X/9X/
1//X/9f/1//V/9X/1f/V/9f/1v/W/9b/1v/Y/9j/2P/Y/9f/1//V/9f/2f/Z/9n/2P/Y
/9j/1v/W/9b/1v/W/9j/2P/Y/9j/1//Y/9f/0v/T/9X/1v/W/9b/1//X/9f/1//W/9b/
1v/W/9b/1//X/9b/1f/U/9L/1P/U/9T/1P/U/9T/1f/V/9P/0f/T/9P/0f/T/9T/1P/S
/9L/0P/Q/9T/1P/U/9X/1f/T/9P/1P/S/9H/0f/R/8//0P/R/9H/0P/P/87/z//V/9P/
0P/Q/9D/0P/Q/9D/0P/O/87/0f/R/9H/0v/Q/9D/0f/R/9H/0f/T/9T/1v/X/9j/2P/Y
/9j/2P/Y/9r/3f/d/97/3v/f/+H/4P/j/+H/4f/f/+H/4f/i/+L/4f/g/+D/4P/i/+L/
4P/c/9n/1P/Q/87/zf/N/83/zf/M/8z/y//J/8j/x//F/8X/x//H/8f/x//F/8T/xP/E
/8L/wP/C/8L/xP/E/8P/wv/C/8T/xP/D/8P/w//D/8P/w//D/8X/wf+8/8D/xf/H/8//
1//e//H/DAAkAD0AYQCGAKEAsQC+ALwApAB8AEwAIgAFAO7/5P/l/+T/3f/Z/9f/z//K
/8n/xP+//8H/wf+//8H/v/+7/73/wf+//77/u/+9/7v/uv+6/73/v/+//77/vv++/77/
vv+9/7v/vP+8/7z/vv++/77/vv+8/7v/u/+8/7r/uv+6/7r/vf+//73/u/+5/7r/uv+6
/7z/vv+//8D/v/+9/7z/vP++/77/v/+//8H/wf/B/8D/vv/B/8L/wv/C/8P/w//E/8T/
wv/C/8P/w//D/8T/xP/G/8b/yP/G/8b/xv/G/8j/yP/I/8j/yP/I/8j/yP/I/8j/yf/N
/87/zP/P/83/zP/O/87/zv/O/9D/0P/Q/9L/0v/R/9H/0v/S/9L/0//T/9X/1//X/9f/
1//X/9f/1//a/9r/2v/c/9r/2v/Z/9n/2//b/9z/3P/b/9v/2//a/9r/2v/Z/9n/2f/Z
/9j/2P/W/9P/0v/R/9L/0v/T/9P/0f/Q/87/zv/O/83/zf/N/87/z//Q/8//0P/Q/9D/
zv/O/87/zv/O/8//zv/S/9H/z//P/8//z//R/9H/0f/R/8//zv/O/87/0P/S/9L/0v/U
/9P/0//R/9D/0f/Q/8//0f/S/9P/0v/Q/9D/0P/Q/9L/0v/S/9L/1P/W/9b/0v/Q/9H/
0f/Q/9L/0//T/9P/0//S/9L/0v/S/9L/0//T/9X/1f/V/9T/0v/S/9L/0v/S/9L/0//T
/9H/z//R/9H/0f/T/9T/1P/U/9T/0v/S/9T/1P/U/9X/1//V/9X/1v/U/9P/0//T/9P/
1P/V/9X/1f/Y/9b/1v/W/9b/1v/W/9T/1P/V/9X/1f/W/9b/1v/X/9f/1//X/9n/2v/Y
/9n/2v/a/9z/3P/c/9z/3P/f/9//4P/j/+X/6P/o/+3/6//r/+n/5//n/+j/6P/n/+b/
5v/m/+j/6P/m/+L/3v/a/9f/1v/X/9f/1//X/9T/1P/T/9H/0v/R/8//z//R/9H/0f/R
/8//zv/O/87/zv/M/87/zv/O/87/zf/M/8z/zv/O/83/zf/N/83/zf/N/83/yf/J/8r/
yv/P/9X/1//Z/+T/8/8GACAAPwBZAHgAkwClAK4AsACcAHYATgAoAAUA7v/o/+X/5P/j
/9//3f/d/9j/0f/O/8//y//L/83/yf/J/83/zf/J/8v/yv/H/8n/yf/I/8j/y//L/8v/
yv/K/8j/yP/I/8f/yf/K/8r/yv/I/8j/yP/I/8r/yf/J/8r/yv/K/8r/yv/N/8//zf/L
/8n/yv/K/8r/y//M/8z/zP/M/8v/y//M/87/zv/P/8//zv/N/8z/yv/K/83/zv/O/87/
z//P/9D/0P/O/87/z//R/9H/0v/S/9D/0P/S/9D/0P/Q/9D/0v/S/9L/0v/S/9L/0v/S
/9L/0v/T/9f/2P/X/9n/1v/U/9b/1v/W/9b/2v/a/9r/3P/e/93/3f/e/9//4P/i/+P/
4v/j/+L/4f/i/+P/5P/l/+j/6P/o/+r/6v/q/+n/6f/q/+v/7f/u/+v/6//r/+r/6P/o
/+f/5//p/+n/6P/o/+r/5//m/+X/5v/m/+f/5//l/+T/4v/i/+T/4//j/+P/5P/l/+b/
5f/n/+b/5f/i/+T/5P/k/+T/5P/i/+X/4//l/+X/5f/l/+f/5//n/+f/5//m/+b/5v/m
/+j/6P/o/+n/6f/q/+n/6//v//H/8//2//j/+v/6//z//v8AAAIABQAIAAsADgAQABIA
EgAOABEAEwAUABQAFQAXABgAGQAaABoAGwAcAB0AHgAgACEAIwAjACMAIgAjACQAJQAm
ACYAJgAnACcAJwAlACcAJwApACsALAAsAC4ALgAsACwALAAsACwALQAxAC8ALwAwAC8A
LQAsACsALAAuADAAMQAvAC8ALwAxAC8AMQAyADIAMgAyADIAMgAyADAAMAAyADMANAA2
ADgAOAA5ADkANwA3ADkAOgA8AD0APgA+AD4APgA+AD4APwBDAEQARgBLAE0AUABQAFIA
TwBOAEsATABNAE8AUABOAEwASwBKAEwATABKAEYARgBCAD8APgA9AD0APQA9AD4APgA9
ADsAOgA5ADcANwA3ADcANwA3ADcANgA2ADYANgA0ADYANgA2ADYANQA0ADQANgA2ADUA
NwA3ADcANwA7ADkANQA1ADIAMgA5AD8AQwBRAGIAcwCIAKIAvQDfAAABEwEhASYBGAH0
AMgAogCAAGcAYABgAFsAWABZAFEASwBFAD4AOQA6ADkANwA3ADkANwA1ADcAOQA3ADgA
OAA2ADkANwA2ADYAOQA3ADcANgA2ADgAOAA4ADcANQA2ADYANgA4ADgAOAA4ADgANwA3
ADgANgA2ADYANgA5ADsAOQA3ADUANgA2ADYAOAA6ADsAPAA7ADkAOAA4ADoAOgA7ADsA
OQA5ADkAOAA2ADkAOgA6ADgAOQA5ADoAOgA4ADgAOQA5ADkAOgA6ADgAOAA6ADgAOgA6
ADoAPAA+AD4APgA+ADsAOgA5ADgAOQA5ADwAPAA8AD8APQA8ADwAPAA8ADwAPgA+AD4A
QAA+AD0APQA+AEAAQABBAEEAPwBBAEEAQQBAAD8APgA9AEIAQgBCAEQAQgBCAEEAQQBB
AEEAQgBCAEMAQwBDAEIAPgA+AD0APQA9AD0APAA8ADwAOQA4ADcAOAA4ADkAOQA5ADgA
NgA2ADYANQA1ADUANQA1ADUAMwA2ADYANgA0ADQANAA0ADQANAAyADUAMwAzADMAMwAz
ADMAMwAzADMANQA0ADQANAAyADQANAA0ADQAMwAzADEAMQAzADMAMwA0ADQANAAyADQA
NAA0ADQAMgAyADIAMgAzADYANwA0ADIAMwAzADIAMgAzADMAMwA1ADQANAA0ADIAMgAz
ADMAMwAzADMAMgAyADIAMgAyADIAMgAzADMAMQAvADEAMQAvADEAMgAyADQANAAyADIA
MQAwAC8ALwAzADEAMQAyADIAMQAxADEAMAAwADAALwAvAC8ALwAxADAALwAtACwALwAw
ADAAMAAwADAALgAuACwALAAvAC8ALwAwADAAMAAxADEAMQAxADMANAAyADMANAA0ADQA
NAA0ADQANAA3ADcAOAA7AD0AQABAAEIAPwA+ADsAPAA9AD8AQAA9ADwAPAA8ADwAPAA6
ADYAMgAuACsAKgAnACcAJwAnACgAKAAnACUAIgAhAB8AHwAfAB8AHwAfAB0AHAAcABwA
GgAYABoAGgAbABwAHAAcABsAHAAbABkAGwAbABsAGwAdABkAFwAXABQAFAAZACEAIwAr
ADYAQwBaAHQAkQCvANQA8QADAQwBDAH6AM4AnAB4AF0ASABAAD8AOgA5ADUALQApACQA
HQAaABsAGQAXABcAFQATABcAFwAVABcAFgATABUAFQAUABQAFwAVABUAFAAUABYAFgAW
ABUAEwAUABQAFAAWABYAFgAWABYAFQAVABYAFQAUABMAEgAUABcAFgAVABMAFAAUABQA
EwAUABQAFAAWABUAFQAWABQAFAAVABUAFwAXABcAFgASABUAFgAWABYAFwAXABgAGgAY
ABgAGQAZABkAGgAaABoAGgAcABoAGAAYABgAGgAcABwAHAAcABoAGgAaABoAGQAZABwA
HAAaAB0AGwAaABoAGgAaABoAHgAeAB4AIAAeAB0AHQAeAB4AHgAfAB8AHwAhACEAIQAg
AB8AHgAdACEAIgAjACYAJgAmACUAJQAjACMAJAAkACQAJQAmACYAIwAiACAAHwAfAB8A
HgAeACAAHQAcABsAGAAYABkAGQAbABoAGAAYABYAFQAVABUAFgAXABgAFwAZABgAFwAU
ABQAFAAUABQAFgAUABcAFQATABMAEwATABMAEwATABMAFQAUABQAFAASABQAFAAUABYA
FQAVABMAEwAVABUAFQAWABYAFgAUABQAFAAUABQAFAAUABQAFAAWABgAGAAUABQAFQAV
ABQAFgAXABcAFwAVABQAFAAUABIAEgATABMAFAAVABYAFgAVABQAEwASABYAFgAXABcA
FwAVABcAFwAWABcAFwAWABYAFgAUABQAFQAUABMAEwAXABUAFQAWABQAEwATABMAEQAS
ABMAEwATABMAEwAVABEAEwASABQAFAAUABQAFAAUABIAEgATABMAEwAUABUAFgAYABkA
FwAXABkAGgAaABsAHAAcABwAHAAcABwAHgAhACEAIgAnACkALAAsAC4AKwAqACcAKQAp
ACoAKgApACgAKAAoACcAJgAjAB4AHQAaABgAGAAVABUAFQAVABQAFAATABEAEQARABAA
EQAQAA8ADgANAA4ADgAPABAADgAMAA4ADgAMAAwACwAKAAsADgAPAA8ADgANAAwACwAR
AA0ADwAPAAoACAALAA0AFQAhADAAQwBeAHwAnQC/AN4A8wAFAQ4BCAHoALoAjABkAEUA
NgAwACsAKgApACcAJQAhABgAEQAQAAsABwAJAA0ADQALAAsACQALAAkACAAFAAcACAAI
AAkADQAMAAsACQAIAAoACgAKAAkACQAKAAoACgAIAAgACAAIAAoACQAJAAoACQAIAAcA
BgAHAAkABwAFAAYACAAJAAoACgAKAAkACAAJAAkACgAMAAsACgAKAAkACwALAAsACgAI
AAsADAAMAAsACwAKAAoACwAKAAsADQAMAAsACwAKAAwADAAOAAwADgAOAA4AEAAPAA4A
DQAMAA0ADgAPABAADgANAA8ADgAMAA8ADQAMAA4ADgAOAA4AEAAQABAAEgASABEAEQAS
ABIAEgATABMAEwAVABUAFQAXABcAFwAXABgAGAAYABoAHAAcABsAGwAaABkAGQAYABcA
FwAXABYAFgAWABUAFQATABMAEgASABMAEQARABEADwAOAA4ADQAPAA4ADAAMAA4ADQAN
AA0ACwALAAsACQAOAA4ADgAMAAoACgAKAAoACwAKAA4ADQANAA0ADQANAAsACwALAAsA
DQAMAAwADAALAAwACwAKAAsACwAMAAsACwANAA0ADQAMAAwADAAKAAsADAANAA4ADQAM
AAsACgAKAAwADAAIAAoACwALAAoACgALAAsACwANAAwADAAMAAsACgAKAAkABwAHAAcA
BgAGAAYABgAGAAYABgAHAAcABgAFAAgACQAGAAcABwAGAAgACAAGAAYACAAIAAgACQAK
AAcABgAGAAgABwAHAAcABwAGAAUABQAEAAYABgAGAAYABgAGAAQABAAFAAUABQAGAAgA
CAAJAAkABwAHAAkACgAKAAsADAAMAAwADAAMAAwACgANAA0ADgASABUAGQAaABwAGQAY
ABUAFwAXABgAGAAVABQAFAAUABIAEgAQAAwACwAIAAYABgAFAAUABQAFAAIAAgABAP//
//////7////8//v/+v/5//v/+v/6//r/+P/2//j/+P/5//r/+v/6//j/+v/6//n/+f/5
//n/+f/5//v//f/7//b/9P/1//3/BQANABYAKQBAAFYAbwCNAKgAwwDbAOYA4gDSAKgA
dgBOAC0AFAAOABMAFAARABMADwAHAAQAAQD+//n/+f/7//n/+f/7//n/+f/5//v/+v/3
//n/+f/4//j/+//6//n/9//2//n/+v/7//v/+v/6//n/+P/4//j/+P/4//r/+f/5//r/
+v/6//r/+v/9/////f/7//3//v/+//7//f/+//7//v/+//3//f/+//z//P/9//3//v//
/wAAAAD+/wEAAgACAAAAAQABAAIAAwACAAMABQADAAMABAAEAAYABgAIAAYABgAGAAYA
CAAGAAYABgAGAAgACAAIAAgABwAHAAoACgAMAA8ADQAMAA4ADgAOAA4ADgAOAA4AEAAQ
AA8ADwAQAA4ADgAPAA8AEQATABMAEwAVABUAFQAVABgAGAAYABoAGgAaABkAGQAYABcA
FwAWABcAFwAXABYAFAAUABMAEwARABEAEAAQABIADwAOAA0ADAAMAA0ADQAPAA4ADAAM
AAoACQAJAAkACQAJAAkABwAMAAwADAAKAAkACAAHAAYABwAGAAoACQAHAAcABwAHAAcA
BwAHAAcACAAIAAkACgAJAAoACQAIAAkACQAKAAkACQALAAsACwALAAoACQAGAAgACAAI
AAgABgAGAAYABgAIAAoACgAGAAgACQAJAAgABgAHAAcABwAHAAYABgAGAAQABAAFAAUA
BwAHAAcABgAEAAQABAAEAAQABAAFAAUABQADAAUABQACAAMAAwACAAMABAADAAQAAwAC
AAEAAQABAP////8AAAIAAQABAAEA//8AAAEAAQABAAIAAgACAAIAAgAAAAAA/v/+/wAA
AQACAAQABAAEAAUABQAEAAMABAAEAAYABwAIAAgABgAGAAYABgAIAAsACwAMAA4ADwAR
ABAAEwARABEADwAQABEAEwAUABIAEAAPAA4AEAAQAA4ACgAKAAYAAwACAP//////////
AAAAAP///f/7//n/9v/1//b/9//4//n/9//2//b/9v/2//T/9v/2//j/+P/3//b/9v/4
//j/9//5//n/+f/5//v/+f/5//v/9P/w//f///8FAA0AGgApADwAVABxAI8AsADLANkA
4ADeAMQAnAB0AFIANwAmACIAIQAeACEAHQAVABEACgAFAAIAAwD/////AQABAAEAAQD/
////AAAAAP7/AQABAAAAAAADAAMAAwACAAIABAAEAAQAAwADAAQABAAEAAYABgAGAAYA
BgAFAAUABgAGAAYABgAGAAcACQAHAAUABwAIAAgACAAJAAoACgAKAAgABwAHAAgACAAI
AAkACQALAAsACwAKAAYACQAKAAoADAANAA0ADgAOAAwADAANAAsACwAMAAwADgAOABAA
DgANAAwACwAMAA4ADgAOAA4ADgAOAA4ADgALAAsADgAOAAwADwANAAwADgAOAA4ADgAO
AA4ADgAQABAADwAPABAADgAOAA8ADwAPABEAEQARABEAEQARABEAEgASABIAFAASABIA
EQARABMAEwAUABQAEQARABEAEAAMAAwACwALAA0ADQAMAAwADAAJAAgABwAEAAQABQAF
AAcABgAEAAQAAgABAAEAAQADAAMAAwABAAIAAgACAAAAAAAAAAAAAAACAAAAAwABAP//
////////AQABAAEAAQABAAAAAAAAAP7/AAAAAAAAAQABAAIAAQD//wEAAQABAAMABAAF
AAQABAAEAAQABAAEAAQABAAEAAYACAAIAAQAAgADAAMAAgAEAAUABQAFAAUABAAEAAQA
BAAEAAUABQAHAAcABwAGAAUABAADAAIABAAEAAUABQADAAEAAwADAAEAAwAEAAQABAAE
AAIAAgADAAIAAQABAAUAAwADAAQABAADAAMAAwABAAIAAwADAAMAAwADAAUAAwACAAAA
AAAAAAAAAgACAAAAAAABAAEAAQACAAIAAgADAAMAAwADAAUABgAEAAUABgAGAAgACAAI
AAgABgAJAAkACgAPABEAFAAUABcAFQAVABMAEQARABIAEgASABIAEwAUABMAEgAPAAoA
CgAGAAMAAgABAAEAAQABAP7//v/9//v//P/7//n/+f/3//f/9//3//n/+P/4//j/+P/2
//j/+P/2//b/9f/0//T/9v/2//X/8//z//P/8//1//f/9f/x//L/8v/1//f/+/8DABYA
KwA+AFYAdQCRALAAyQDVANgA2AC+AJAAbABQAC8AGgAaABcAEgATABMACQAFAAIA9//w
//H/8//x//H/7//x//X/8//v//H/8P/t/+//8f/w//D/8//x//H/8P/w//D/8P/w/+//
8f/y//L/8v/w//D/8P/w//L/8f/x//L/8v/y//L/8v/z//X/8//x/+//8P/w//D/8P/w
/+//7v/v/+//8P/y//L/8v/z//P/8v/x//D/7v/u//H/8v/y//H/8f/w//D/8//y//P/
9f/z//P/9P/0//L/8v/0//L/9P/0//T/9v/0//T/9P/0//f/+P/5//r/9//1//b/9P/0
//f/9f/0//b/9v/2//b/9v/2//b/+P/4//f/9//4//j/+P/5//n/+f/7//v/+//7//v/
+//7//z//P/8//7/AAAAAP//////////AAAAAP////////7//P/8//v/+//5//n/+P/4
//n/9//3//f/+P/4//n/+f/3//b/9P/0//b/9f/1//X/8//z//P/8f/2//b/9v/0//T/
9P/0//T/9P/y//X/8//1//X/9f/1//P/8//z//P/8//y//L/8v/y//T/9P/0//L/8f/x
/+//8f/z//P/8//z//L/8f/u//H/8v/z//T/8v/y//L/8v/w//L/8v/u/+//8f/y//L/
8v/z//P/8//1//T/9P/0//L/8v/z//P/8//z//P/8v/z//T/9f/2//f/9v/2//X/9f/z
//X/9f/z//X/9v/2//T/9P/y//L/9f/2//f/+f/5//X/8//y//P/8//0//X/9f/2//f/
9//1//H/9f/3//b/+P/4//j/+P/2//b/9P/0//b/9//4//r/+P/4//n/+f/7//v//f/+
//7///8AAAAA/v/+//7//v8AAAMAAwAEAAUABwAKAAoACwAJAAkABwAHAAcACAAIAAcA
BgAGAAYABgAGAAQAAAD8//j/9f/0//P/8//z//P/8P/w/+//7f/s/+v/6f/p/+n/6f/p
/+n/5//m/+b/5v/o/+b/6P/o/+b/5v/l/+T/4v/k/+T/4//k/+X/5v/n/+P/4//l/9//
3P/i/+X/6f/x//v/BgAbADQATgBtAJMAsgDJANsA3ADOALAAhABYADoAIQAOAAgACwAK
AAMA///9//P/7P/r/+j/5f/l/+X/4f/h/+P/4f/j/+X/5f/k/+H/4//j/+L/4v/l/+P/
4//i/+L/5P/k/+T/4//j/+T/5P/k/+b/5v/m/+b/5v/l/+X/5v/m/+b/5v/m/+f/6f/n
/+X/5//o/+j/6P/p/+r/6v/q/+j/5//n/+j/6P/o/+n/6f/r/+v/6//q/+j/6//s/+z/
7P/t/+3/7v/s/+r/6v/r/+3/7f/u/+7/7v/u//D/7v/s/+z/7P/u//D/8P/w//D/7v/u
/+7/7v/v/+//8v/y//H/8//w/+7/7v/u/+7/7v/w//D/8P/y//D/7//v//D/8P/w//H/
8f/x//P/8//z//P/8//z//P/9v/2//b/+P/4//j/9//3//f/9//4//j/9//3//f/9v/y
//L/8f/x//P/8//y//L/8f/t/+v/6f/q/+r/6//r/+3/7P/q/+r/6P/n/+f/5//p/+n/
6f/n/+j/6P/o/+b/5v/m/+b/5v/m/+T/5//l/+X/5f/l/+X/5//n/+f/5//n/+b/5v/m
/+b/6P/o/+j/5v/l/+X/4//j/+X/5f/l/+j/6P/o/+b/5v/m/+b/5v/o/+j/6P/o/+b/
6P/o/+T/5P/l/+X/5P/l/+f/6P/p/+f/5v/m/+b/6P/o/+n/6f/p/+n/6f/o/+b/5v/m
/+b/6v/q/+v/6//n/+X/5//n/+n/6//s/+z/7P/s/+r/6v/q/+r/6v/r/+//7f/t/+7/
7v/t/+3/7f/t//L/8f/t//L/8v/y//L/8v/y//L/8P/w//L/8//0//b/9v/2//f/9//4
//n//P/+//7///8AAAAAAAAAAAAAAAABAAUABgAIAA0ADwASABIAFQATABMAEQATABMA
FAAUABMAEgASABIAEgASABAADAAIAAQAAQAAAAAAAQACAAMAAAAAAP///f/8//v/+f/5
//v/+//7//v/+f/4//j/+P/6//j/+v/6//j/+P/3//b/9P/2//b/9f/1//X/9f/1//P/
9f/z/+//8P/y//f//f8BAAkAGgAvAEYAZgCJAKcAxgDjAO0A6gDaALQAfgBUADYAGwAM
AA4ADwAKAAkABQD9//f/9v/x/+z/7f/t/+v/6f/r/+v/6f/r/+v/7f/s/+n/6//q/+j/
5//p/+n/6f/o/+j/6v/q/+r/6f/p/+r/6v/q/+j/6P/o/+j/6P/n/+f/6P/p/+r/6//s
/+v/7f/r/+n/6f/q/+r/6v/t/+7/7v/u/+z/6//r/+z/7v/u/+//7//x//H/8f/w/+z/
7//w//D/8P/x//H/8v/y//D/8P/x//T/9f/3//j/9v/2//j/9v/0//T/9P/2//j/+P/4
//j/9//2//X/9P/0//X/+f/6//j/+//5//j/+v/6//r/+v/+//7//v8AAAAA/////wAA
AQACAAQABQADAAUABQAFAAcABwAHAAcADAAMAAwADgANAAwACgAJAAoACwANAA4ADAAL
AAoACAAGAAYABQAFAAcABwAGAAYABAABAAAA//8AAAAAAQABAP///v/8//z//P/7//v/
+//7//v/+//5//z//P/8//r//P/8//z//P/6//j/+//5//n/+f/5//n/+//7//v/+//5
//j/+P/4//r//P/8//z/+v/5//n/9//3//n/+f/5//r/+v/6//j/+P/4//j/+P/4//j/
+P/4//j/+v/6//b/9v/3//f/9v/2//f/9//3//X/9P/0//T/9v/2//f/9//1//X/9f/0
//T/9P/0//T/9f/0//T/8//x/+//8f/x//H/8//0//T/9P/0//L/8v/y//L/8v/z//X/
8//z//T/8v/x/+3/7f/y//L/8v/y//L/8P/w/+7/7v/x//H/8f/y//L/8v/z//P/8f/x
//P/9P/2//f/+P/4//j/+P/4//j/+v/9//3//v///wEABAAEAAkABwAHAAUABwAHAAgA
CAAHAAYABgAGAAgACAAGAAIAAgD+//v/+v/5//n/+f/5//n/+v/6//n/+P/3//X/9f/3
//f/9//3//n/+P/4//j/9v/0//b/9v/3//j/+P/4//b/+P/4//f/+f/5//n/+f/9//3/
9//3//b/9P/3//3/AQALABYAIwAyAEoAZQB9AJ4AuwDHANIA3ADQAKoAfgBaADcAHgAW
ABUAFAATABMADwAJAAYA///6//3//f/7//v////9//v/+//9//v/+v/3//n/+//6//r/
/f/8//v/+f/4//r/+v/6//n/+P/4//f/9v/4//j/+P/4//j/9//3//j/9v/2//b/9v/3
//n/9//1//X/9v/2//b/9//4//j/+P/4//f/9//4//b/9v/3//f/+f/5//n/+P/0//f/
+P/4//j/+f/5//r//P/6//r/+//5//n/+v/6//r/+v/8//r/+v/6//r//P/6//r/+v/6
//z//P/8//z/+f/5//z//P/+/wEA///+//7//v/+//7/AgACAAIABAAEAAMAAwAEAAIA
AgADAAMABQAHAAcABwAHAAcABwAHAAoACgAKAAwADgAOAA0ADQAPAA8AEAAQAA8ADwAP
AA4ACgAKAAkACQALAAsACgAKAAoABwAGAAUABAAEAAUABQAHAAYABAAEAAQAAwADAAMA
/f8DAA==
         </WaveFormData>
      </LeadData>
      <LeadData>
         <LeadByteCountTotal>10000</LeadByteCountTotal>
         <LeadTimeOffset>0</LeadTimeOffset>
         <LeadSampleCountTotal>5000</LeadSampleCountTotal>
         <LeadAmplitudeUnitsPerBit>4.88</LeadAmplitudeUnitsPerBit>
         <LeadAmplitudeUnits>��V</LeadAmplitudeUnits>
         <LeadHighLimit>2147483647</LeadHighLimit>
         <LeadLowLimit>268435456</LeadLowLimit>
         <LeadID>II</LeadID>
         <LeadOffsetFirstSample>0</LeadOffsetFirstSample>
         <FirstSampleBaseline>0</FirstSampleBaseline>
         <LeadSampleSize>2</LeadSampleSize>
         <LeadOff>FALSE</LeadOff>
         <BaselineSway>FALSE</BaselineSway>
         <ExcessiveACNoise>FALSE</ExcessiveACNoise>
         <MuscleNoise>FALSE</MuscleNoise>
         <LeadDataCRC32>2005375153</LeadDataCRC32>
         <WaveFormData>
/v/+//7//v/9//z/+//6//n/+P/3//b/9P/0//T/9P/y//L/8v/y//L/8v/y//L/8P/w
//D/8P/w//D/8P/w//D/8P/w//D/8v/y//L/8v/0//T/9P/0//T/9P/0//T/9P/0//T/
9P/2//b/9v/2//T/9P/0//T/9v/2//b/9v/4//j/+P/4//j/+P/4//j/+P/4//j/+P/2
//b/9v/2//j/+P/4//j/9v/2//b/9v/2//b/9v/2//j/+P/4//j/9v/2//b/9v/4//j/
+P/4//X/9P/z//L/9P/0//T/9P/0//T/9P/0//T/9P/0//T/9v/2//b/9v/1//T/8//y
//T/9P/0//T/9P/0//T/9P/0//T/9P/0//T/9P/0//T/9P/0//T/9P/y//L/8//z//L/
8v/0//X/9v/3//j/+//+//7/AQACAAIAAQABAAAAAwAEAAUABwAIAAkACgAMAA4AEgAU
ABQAEgARAA4ADgAOAA8AEQARABEADwAPAA8ADgANAAsACQAFAAQAAQD///3//f/7//n/
9v/1//T/8//x//D/7//s/+7/7v/t/+3/8P/w/+7/7v/w//D/7//v/+7/7v/t/+z/7P/r
/+v/6//t/+3/7f/t/+3/6//o/+n/6v/o/+3/9////wQACwARABYAIAAwAD4AUwBpAH8A
lQCcAIoAawBDAB4ADQALAAcA/v///wMA/f/3//n/+f/1//T/8//u/+7/8f/z//H/8P/x
//H/8v/w/+//7//v/+//7//w//D/8P/w//D/8P/v/+//7v/t/+3/7v/v//D/8P/x//H/
8f/x//H/8f/x//P/8v/y//P/8f/z//P/8f/y//P/9P/1//b/9//3//f/9v/2//b/9v/5
//n/+f/7//n/+f/5//r/+v/7//v/+//+//////////7//f/8//3//f/9//7//v/+////
////////AAAAAAIAAgACAAMABAACAAIABAAEAAYABgAHAAcABwAHAAgACAAJAAsADAAN
AA0ADQANAA8ADwAOAA4ADgAOAA4ADwAPAA8ADwAQABAAEQARABEAEQAQABAAEAAQABAA
DgAOAA4ADwAOAA0ADAAJAAkACQAIAAgACAAHAAYABgAFAAMAAwACAAEAAAD///7//f/9
//3//P/8//z/+v/8//v/+//7//n/+v/7//v/+f/5//n/+f/7//v/+//7//n/+v/6//r/
/P/8//z//P/8//z//P/9//3//P/8//3//f/9//7//v/+///////9//3//v/+//7//v/+
//3//f///////v/+/wAAAQABAAEA/v/+//3/+//8//3//v////3//f/9//3//f/9//3/
/f/9//3//v/+//z//P/8//z//P/8//z//P/8//z/+//7//v/+v/6//r//P/8//7//v/8
//7//v/+//z//P/8//z/+v/5//n/+f/7//n/+f/6//r/+v/6//v/+v/5//n/+f/7//v/
/P/8//z//P/8//v/+//6//j/+v/8//3//v/9//7/AQACAAQABwAIAAkACwAMAAwADAAK
AAoACwAMAA0ADgAQABQAFgAYABgAGAAXABQAFAAUABYAGQAaABkAFQAVABUAFAARAA8A
DQALAAwACQAHAAUABwAFAAMAAAD9//z/+//5//b/9f/y//L/8//z//T/9v/0//L/8v/y
//L/8f/x//H/8v/y//L/8v/x//H/8f/x//P/8//z//P/8//w//H/8P/u//H/9////wYA
DwATABoAJgAuADoASwBjAHkAjwCeAJYAfwBjADYAEwANAAsAAgAFAA8ACQD///3/+//7
//r/9//0//b/+f/5//n/+P/1//f/+v/5//f/9v/1//X/9f/2//b/9v/2//b/9v/2//f/
9//3//T/9P/0//T/9P/1//X/9f/3//f/9//3//X/9P/0//X/8//1//X/8//1//X/9f/1
//j/+f/5//n/+f/4//f/9v/3//f/9//5//n/+f/5//r/+v/7//v/+//8//3//f/9//3/
/f/9/////f/9//7//v/+//////////3//v/+/wAAAgACAAMABAACAAIABAAEAAYABgAH
AAcABQAFAAYABgAIAAkACQAJAAsACwALAA0ADAAKAAkACAAGAAYABwAHAAgACQALAAwA
CwALAAsACwAKAAoACgAKAAgABgAGAAYABwAGAAUABAAFAAUABQAEAAQABAADAAIAAAD/
//3//f/6//n/+P/3//j/9//3//f/9v/2//b/9P/y//H/8f/x//H/8v/z//P/8//z//P/
8//x//H/8f/x//L/9P/1//b/9P/0//T/9P/2//b/9v/3//X/9P/0//X/9//3//j/+P/6
//v/+//5//j/+P/3//b/+P/4//f/9//3//f/9v/2//b/9//3//f/9//4//j/9//3//f/
9//3//n/+f/5//n/+P/3//b/9f/1//X/9v/2//j/+P/4//j/9//2//X/9P/0//T/8//z
//P/8v/y//L/8v/y//T/9P/y//T/9P/0//L/8v/y//L/8v/x//H/8f/z//H/8f/y//D/
8P/w//H/8f/y//L/8v/y//L/8v/z//P/8v/w//L/8//0//P/9P/3//j/+f/9////AQD/
/wAAAAAAAAAAAAABAAIAAwAEAAYACgAOABAAEAAQABIAEAARABIAEAARABAADQALAAsA
CwAKAAoACQAIAAcABAABAP///f/9//v/+f/2//T/8v/w/+3/7v/t/+r/6v/q/+n/6f/q
/+z/6v/q/+r/6P/n/+f/5//m/+b/5v/m/+f/5//n/+f/5//n/+f/5//p/+j/4//k/+T/
4//r//X/+v///wcADAASACIANABBAFcAbwCFAJYAkgB9AGEANgAPAAMAAQD4//f/AQAD
APf/8//1//H/7v/t/+7/6v/r/+//7//u/+//7//q/+z/6//r/+v/6//r/+z/7P/u/+7/
7v/u/+v/6//q/+n/6v/q/+r/6v/q/+v/6//r/+v/6//r/+v/6//q/+r/6//t/+//7//t
/+v/6//r/+v/7P/t/+3/7f/u/+7/7v/u//D/8f/y//X/9P/z//L/8v/0//X/9f/1//b/
9//3//f/9//3//f/+f/5//n/+v/6//r/+//7//v/+//8//z//v/+//7///8AAAAAAAAC
AAIAAgACAAMAAwAFAAUABgAGAAQABQAFAAUABQAFAAUABwAHAAYABgAGAAcACAAKAAsA
CQAJAAoACgALAAsACwALAAoACgAKAAoADAAKAAoACgALAAoACQAIAAUABQAFAAQAAgAC
AAEAAAACAAEA//////z/+//6//n/+v/5//n/+f/2//b/9v/0//b/9f/1//X/9//4//n/
+f/4//f/9v/1//X/9f/1//X/9f/2//b/9v/2//b/9v/2//j/+P/4//n/+f/4//j/+f/5
//n/+v/6//r/+//7//n/+f/6//r/+v/8//z/+//7//v/+//6//r//P/9//3//f/7//z/
/P/7//v/+//7//v/+f/5//n/+f/3//f/9//3//b/9//5//r/+P/4//j/+P/4//j/+P/4
//j/+P/3//f/9f/0//T/9P/2//b/+P/4//T/9v/2//b/9v/2//b/9v/4//f/9//3//X/
8//z//T/9v/2//b/9//2//X/9f/1//P/9f/2//b/9v/2//b/9P/1//X/9P/1//j/+v/8
//v//P///wAAAAADAAQABQAFAAYABgAGAAQABAAFAAYACAAKAA0AEgAUABYAFgAWABMA
EAAQABAAEwAVABUAEwAPAA8ADwAOAA8ADQALAAkACAAFAAMAAQD///3/+//4//n/+P/3
//X/9P/z//D/8P/w/+//7//w//D/7v/u/+7/7v/t/+3/7f/w//D/8P/w/+3/7f/t/+3/
7//v/+//7//x//D/6//s/+z/7//7/wUACgATAB0AIgAqADgASABdAHUAjQCnAKgAjgBn
AD0AHgARAA0ABwAGAAkACQADAP///f/7//f/9P/3//b/9P/3//n/9//2//f/9//2//j/
9//3//f/9f/1//b/9v/0//T/9P/0//T/9f/1//X/9v/2//b/9v/4//n/+f/5//n/+f/5
//n/+f/4//j/+f/7//3//f/7//v/+//7//v//f///wAAAQABAAAA///+/wEAAQABAAMA
AwADAAMABAAEAAUABQAFAAYABwAHAAcABwAHAAcACQAHAAcACAAIAAgACQAJAAkACQAK
AAoADAAOAA4ADwAQAA8ADgAPAA4ADgAOAA8ADwARABEAEgASABIAEwATABMAEwATABMA
FQAVABQAFAAUABQAFAAVABUAFQAVABYAFgATABMAEwATABYAFgAWABYAFAASABIAEgAR
ABAADwAOAA0ADQANAAwACgAKAAkACAAIAAcABQAFAAQAAwACAAEAAAD////////+//7/
/v/8//7//f/9//3/+//8//3//f/9//3//f/9//v/+//7//v//f/+//7//v/8//z//P/8
//7//v/+///////+//7/////////AAAAAAAAAQABAP///f/+//7//v8AAAAA/////wEA
AQAAAAAA/v////////8BAAIAAgABAAAA///+//3///////////////////////////8A
AAAA/v/+//7//v/+//7//v/+/wAAAAD////////+//7//v/+//7/AAAAAP7/AAAAAAAA
/v/+//7//v/+//3//f/9//3/+//7//z//P/8//z//f/9//3//v////7/+//6//v//f/+
//z//P/8//z//P/9//3//P/+/wAAAQACAAEAAgAFAAYABgAJAAoACwANAA4ADgAOAA4A
DgAPABAADwAQABIAFgAYABoAGgAaABcAFAAUABQAFwAZABkAFwAVABUAFQAUABMAEQAP
AA0ADAAJAAcABQAFAAMAAQD+//3//P/7//n/+P/3//T/9P/0//P/8//0//L/8P/w//D/
8P/v/+//7//y//L/8v/y/+//7//v/+//8f/x//H/8f/z//D/7f/u/+7/7f/3/wEABgAN
ABUAGAAeACwAOgBJAGEAewCRAKIAnACBAFcAKgARAA8ACwAEAAcACQAHAP//+f/5//n/
9v/1//b/9v/1//f/9f/0//f/9//0//b/9f/1//X/8//z//T/9P/2//b/9v/2//b/9//3
//f/9v/2//b/9v/2//f/9//3//f/9//3//f/9//2//b/9//5//v/+//5//n/+f/5//n/
+v/7//v/+//8//z//P/8//v/+//7//3//v///wAAAgAAAAEAAQABAAIAAwADAAMABQAF
AAUABwAFAAUABgAGAAgACQAJAAkACQAKAAoADAAMAAwADQAOAAwADAAOAA4ADAAMAA0A
DQAPAA8AEAAQAA4ADwAPAA8AEQARABEAEwATABIAEgASABIAEgATABMAEwATABQAFAAR
ABEAEQARABIAEgASABIAEgAQABAAEAARABAADwAOAA8ADwAPAA4ACgAKAAkACAAGAAUA
AwADAAQAAwACAAEA/v/9//3//f/8//z//P/6//j/9//3//f/+f/6//v/+//5//n/+f/5
//f/9//3//f/9//4//j/+P/2//b/9v/2//b/9v/2//f/+f/4//j/+f/5//n/+v/6//r/
+//7//n/+f/6//r/+v/+//7//f/9//v/+//6//r//P/9//3//f/9//7//v/9//3//f/9
//3///////////////////////3//f/+//7/AAAAAAAAAAD+//7//v/+/wAAAAD/////
AQAAAAAAAAD+//7/AAAAAP7/AAAAAAAAAAAAAAAAAAAAAP///////////f/9//7//v/+
//7/////////AAABAP3////+//7//v/+//7/AAABAAEAAAACAAQABQAGAAcACAALAAwA
CwANAA0ADQAPABAAEAAQABIAEgATABQAFQAWABgAHAAiACQAJAAkACIAHgAdABwAHwAh
ACEAHwAdAB0AHQAcABkAFwAVABMAEwARABAADwANAAsACQAGAAUABAADAAEAAQABAP//
AAD+//3//f/+//7//P/8//z//P/7//v/+//8//z//P/8//v/+//7//v/+//7//v/+//9
//r/+//+//z/+/8DAAkADgAXAB8AJgAwAD4ATABfAHEAgwCbAKQAlAB7AFcALAATABEA
DwAIAA0AFQAPAAUABQAJAAUAAAABAAAA/v8BAAMAAwAAAAEAAQAAAP7//f/9//3/////
/wAAAAAAAAAAAAAAAP7//////////v/+//7//v/+/////////////////////f/8//z/
/f///wEAAQD///////////////////7//f8AAAAAAAAAAAMAAwADAAUABQAFAAUABgAG
AAcABwAHAAcABwAGAAUABgAHAAgACwALAAsADAAMAAwADQANAA0ACwAMAAwADgAMAAwA
DQAOABEAEgAVABYAEwASABIAEQAPAA8AEAAQABIAEwATABMAEwATABMAFQAXABYAFgAW
ABUAFAAUABMAEwATABQAFAATABMAEwATABYAFgAWABYAFAASABIAEgAPAA4ADQAMAA0A
DQANAAwACgAKAAkACAAKAAkABwAHAAQAAwACAAEA/v/9//3//f/9//7////+//7//f/9
//3//P/8//z/+//7//v/+//7//v/+//7//v//f/+//7//v/8//z//P/8//z//P/8//3/
///+//7////+//3//f/8//7///////3//f/+//7//v8CAAIAAQABAP/////+//7//P/9
//3//f/7//z//P/7//3//f/9//3//f/9//3//f////////////v/+//8//z//P/8//z/
/P/+//7//v/+//7//v/9//3/+//6//r/+v/4//j/+v/6//j/+v/6//r/+//8//3//v/8
//v/+//7//3/+//7//z//P/8//r/+//8//r/+v/6//r/+v/7//v/+v/6//z//f/+////
AAADAAQABAAHAAgACQAHAAgACAAIAAoACgALAAwACwAMAA4AEgAXABoAGwAcAB0AGgAa
ABoAGgAbABoAFwAVABUAFQAUABEADwANAAsACgAHAAUAAwAFAAMAAQD+//v/+v/5//f/
+P/3//T/9P/z//H/8P/w//H/8P/x//L/8P/v/+//7//u/+7/7v/u/+//7//v/+//7f/t
/+3/7f/p/+r/6//q/+j/6f/v//n/BAAJAA8AGAAiACgANABHAFsAdQCRAKAAlACBAGcA
NgAPAAUAAQD8/wMADQALAAMA/f/9//n/9v/1//T/8v/1//f/9//6//f/8//y//L/8f/x
//H/8//z//T/9P/y//L/8v/y//T/9f/1//X/9P/0//T/9P/0//X/9f/1//P/8//z//P/
9P/0//X/9//2//f/9v/z//X/9f/1//X/9v/3//f/9//4//j/+P/4//n/+f/5//v/+//7
//v//P/+/////////wIAAwADAAMAAwADAAMABQAEAAMAAwACAAMABQAGAAcABwAIAAgA
CgAKAAoACwAMAA4ADgAQABAADwAOAA4ADQAPAA8AEAAQABAAEQARABEADwAPAA8AEQAT
ABIAEgASABAAEAARABEAEwATABQAFAAVABUAFQAVABQAFAAUABQAFAASABIAEgAPAA4A
DQAMAA0ADQANAAwACgAKAAkACAAIAAcABQAFAAQAAwACAAEAAgABAAEAAQACAAIAAgAA
AP7//f/9//3/+v/6//r/+f/7//v/+//7//n/+f/5//n/+//8//z//P/6//r/+v/6//z/
/P/8//3////+//7////+//3//f/8//7///////3/+//8//z//P/9//z/+v/5//r/+//7
//z/+//7//r/+f/7//z//P/7//n/+f/5//n/+f/5//n/+f/5//n/+f/5//X/9f/2//b/
9v/2//b/9v/0//T/9P/0//T/9P/z//P/9f/0//T/9P/z//L/8//y//L/9P/0//T/8//y
//H/8P/w/+//7//v//H/7//v//D/8P/w//D/8f/v//D/8P/w//D/8P/u/+//7//u/+7/
8P/x//L/8//0//f/+P/2//n/+v/7//3//v/+//7//v/+////AAD//wAAAgAGAAoADAAM
AAwACwAIAAgACAALAA0ADQALAAkACQAJAAgACAAHAAYABQAEAAEA///9//3/+//5//b/
9f/0//P/8f/v/+3/6f/o/+r/6f/p/+r/7P/q/+r/6v/q/+n/6f/p/+r/6v/q/+r/6f/p
/+n/6f/p/+n/6f/p/+v/6v/p/+z/6P/l/+//+/8CAAkAEQAWAB4AKgA4AE0AZQB/AJUA
ogCYAH8AWQAqAA0ACQAJAAIABQANAAsAAQD9////+//4//f/+P/2//X/+f/5//j/+f/1
//b/9//3//j/+f/5//n/+v/6//j/+P/4//j/+v/7//v/+//4//j/+P/4//r/+//7//v/
/f/9//3//f/9//z//P/9//3///////3///////////8AAAEAAQABAAIAAgACAAIAAQAB
AAEAAwAFAAUABQAGAAQABQAFAAUABwAJAAoACwAJAAkACQALAAkACQAKAAoADAANAA0A
DQALAAwADAAOABAAEAARABIAEQAQABEAEAAQABAAEQARABEAEQASABIAEAARABEAEQAT
ABMAEwAVABUAFAAUABQAEgASABMAEwATABMAFAAUABMAEwATABMAFAAUABQAFAATABAA
DwAOAA8ADgANAAwACQAJAAkACAAGAAYABQAEAAQAAwABAAEAAAD///7//f/6//n/+f/5
//r/+v/6//j/9//1//T/8//1//b/9//3//b/9f/0//P/9f/1//X/9f/1//b/9v/2//T/
9P/0//T/9v/2//b/9//1//T/9P/1//X/9f/2//b/+P/5//n/9//1//b/9v/2//r/+v/5
//n/+f/5//j/+P/4//n/+f/5//v//P/8//v/+f/5//n/+f/7//v/+//7//n/+f/5//n/
+P/5//v//P/+//7//v/+//3//P/7//r//P/8//v/+//7//r/+v/6//r/+v/8//z/+v/8
//z//P/6//r/+v/6//z/+//7//v/+//5//n/+v/6//r/+v/7//n/+f/6//v/+//8//v/
+v/5//j/+v/7//v/+v/4//r/+//8////AAADAAQAAgAFAAYABwAHAAgACAAIAAoACgAL
AAwADAAMAA0AEAAUABYAFgAWABMAEAAQABAAEwAVABUAEwATABMAEwASAA8ADQALAAkA
CAAFAAMAAQABAP///f/6//f/9v/1//P/9P/z//D/8P/u/+3/7f/u//D/7v/u/+7/7v/t
/+3/7f/s/+z/7P/s/+3/7f/t/+3/6//r/+v/6//r/+7/6//q/+r/7f/z//3/AgAJABUA
HgAiADAAQgBRAGcAgQCXAKIAlABxAEMAIgATAAsAAwAAAAMAAwD///v/9//5//n/8v/t
//D/8P/x//H/8f/w//P/8//w//D/7//v/+//8f/x//L/8v/y//L/8v/y//D/8f/x//H/
8f/y//P/9P/z//P/8v/x//P/8//z//P/9f/0//T/9f/z//X/9f/z//X/9f/1//X/9P/1
//X/9f/4//j/+P/4//n/+f/5//v/+f/5//n/+v/6//v/+//7//r/+//7//v//f/9//3/
///9//3//v/+//7/////////AAACAAMABgAEAAQABQAGAAgACAAKAAoACAAIAAkACQAJ
AAkACgAKAAoACwALAAsACwALAAsADQANAAwADAAMAAwADAANAA0ADQANAA4ADgANAA0A
DQANAAwADAAMAAwADAAKAAoACgALAAoACQAIAAUABQAFAAQAAgACAAEAAAAAAP///f/9
//z/+//6//n/+v/5//n/+f/2//b/9v/0//b/9f/1//X/8v/y//L/8f/y//P/9P/1//P/
8//z//P/8//0//T/9P/0//T/9P/0//L/8v/y//P/9f/0//T/9f/z//P/9P/0//L/8//z
//H/8v/0//X/9v/2//b/9f/1//f/9//2//b/+P/5//n/+f/3//j/+P/3//n/+f/5//n/
+f/5//n/+f/7//v/+//7//n/+f/6//r/+v/6//r/+v/8//z//P/8//z//P/7//v//f/8
//z//P/6//r//P/8//r//P/8//z//v/+//7//v/8//v/+//7//z/+//8//7//v/+//7/
///9//v//v////7/AAAAAAAAAAD+///////+/wAAAgADAAQAAwAEAAcACAAIAAsADAAN
AA0ADgAOAA4ADgAOAA8AEAARABIAFAAYABoAHAAcABwAGQAWABYAFgAZABsAGwAZABcA
FwAXABYAEwARAA8ADQAKAAcABQADAAUAAwABAP7/+//6//n/9//0//P/8P/w//L/8f/x
//L/8P/u/+7/7v/u/+3/7f/t/+z/7P/s/+z/6//r/+v/6//t/+3/7f/t/+n/6P/r/+j/
5v/t//X/+/8EAA0AEQAWACAALAA+AFEAZwB9AJUAnACGAGUAPwAaAAsACQABAPr/BQAH
AP3/9//5//X/8f/y//P/8v/y//P/8f/x//L/8f/x//T/8v/x//H/8f/v/+//8P/w//D/
8P/w//D/8v/z//P/8//y//L/8v/y//L/8//z//P/8f/x//H/8f/z//L/8v/z//P/9f/1
//P/9f/1//X/9f/2//f/9//3//b/9v/2//b/+f/5//n/+//7//v/+//8//z//f/9//3/
AAABAAEAAQAAAP///v///wEAAQACAAIABAAFAAUABQADAAQABAAGAAYABgAHAAgABgAG
AAgACAAKAAoACwALAAkACQAKAAoACgALAAsACwALAAsACwANAA0ADAAMAAwADAAMAA0A
DQAPAA8AEAAQAA0ADQANAA0AEAAQABAAEAAOAAwADAAMAAsACgAJAAgABwAHAAcABgAE
AAQAAwACAAAA///9//3/+//5//f/9f/0//P/8//z//T/9P/0//L/9P/z//P/8//x//L/
8//z//L/8f/w/+//8f/x//H/8f/x//L/8v/y//L/8v/y//L/8v/y//L/8//x//D/8P/x
//H/8f/y//L/8v/z//P/8f/x//L/8v/y//T/9P/z//P/8//z//L/8v/y//P/8//z//P/
9P/0//P/8f/x//H/8f/y//P/9P/1//T/8//y//H/8f/x//L/8v/y//L/8v/y//L/8v/y
//L/9P/0//P/8//z//L/8v/y//L/8v/0//T/8//2//f/+P/2//b/9v/2//j/9//3//f/
+f/3//f/+P/2//j/9v/3//z/+v/6//r/+v/6//v/+//6//z//v///wAAAQACAAUABgAH
AAsADQAPAA8AEAAQABAAEgASABMAFAAXABgAGgAeACIAJAAkACQAJQAiACIAIgAlACcA
JwAlACMAIwAjACIAIAAdABoAFwAWABMAEQAPABEADwANAAoACwAKAAkABwAEAAMAAAAA
AAAA/////wAA/v/8//z//P/+//3//f/9//z//P/8//z/+f/5//n/+f/5//n/+f/5//f/
+P/3//T/9P/3////CQAOABMAFwAeACoAOABIAFcAbwCNAKEAnACKAHMARwAcAA8ACwAB
AAIADQANAAMA/f/7//v/+//4//X/9v/2//P/8//1//T/8f/x//L/8v/x//H/8f/v/+//
8P/w//L/8v/y//L/8P/x//H/8f/y//L/8v/y//H/8f/w/+//7//v/+//7//w//D/8f/z
//P/9f/1//P/8//z//P/8//0//X/9f/1//T/9P/0//T/9//3//f/+f/7//v/+//8//z/
/f/9//3//P/9//3//f/7//v/+//9//7///8BAAIAAwAFAAYABwAFAAYABgAIAAgACAAJ
AAoACAAIAAoACgAKAAoACwALAAkACQAKAAoADAANAA0ADQAPAA8ADwARABEAEAAQABAA
EgASABMAEwATABMAFAAUABMAEwATABMAFAAUABQAFAATABAADwAOABAAEAAQABAADQAN
AA0ADAAKAAoACQAIAAoACQAHAAcABAADAAIAAQAAAP////////7//v/+//z//P/7//v/
+//4//j/+P/3//f/9//3//f/+f/5//n/+f/3//j/+P/4//j/+P/4//j/+f/6//v//f/7
//r/+v/7//3//f/+//7//v///////f/7//z//P/8//7//v/9//3/+//7//r/+v/7//3/
/v////3//v/+//3//f/9//3//f/7//v/+//7//v/+//7//v/+//7//z//P/6//r/+v/6
//r/+v/6//r/9//2//T/8//0//T/9f/2//b/9v/4//j/9v/4//j/+P/4//j/+P/4//b/
9f/1//X/8//z//H/9P/2//b/9v/2//b/9f/1//T/8v/y//T/9f/2//f/+P/7//z//v8B
AAIAAwADAAQABAAEAAQABAAFAAYACQAKAAwAEAAUABYAFgAWABYAFAAVABYAFQAXABcA
FQAVABUAFQAUABUAEwARAA8ADgALAAkABwAHAAUAAwAAAAEAAAD///3//P/7//j/+P/4
//f/9//4//r/+P/4//j/9v/1//X/9f/2//b/9v/2//X/9f/1//X/9//3//f/9//7//r/
9//2//b/8//3////BgAPABcAHAAkADAAQABPAGMAewCRAKYAqgCXAHsAUgAnABMAEQAO
AAsAEwAXAA8ABQADAAMAAAD9//z//v/9/wEABQACAP//AQAAAP///f/8//v/+//7//z/
/P/6//r/+v/6//r/+//7//v/+P/4//j/+P/6//v/+//7//n/+f/5//n/9//2//b/9//5
//v/+//5//n/+f/5//n/+P/5//n/+f/6//r/+v/6//v/+//7//3/////////AAD/////
/v/9//z//f/9//3//v///wAAAwACAAEAAQAAAAAAAQABAAEAAwAEAAQABgAEAAQABQAG
AAgACAAKAAoACAAIAAkACQALAAsADAAMAAwADQANAA0ADQANAA0ADwAPAA4ADgAOAA4A
DgAPAA8AEQARABIAEgAPAA8ADwAPABEAEgATABQAFAASABIAEgARABAADwAOAA0ADQAN
AAwACgAKAAkACAAIAAcABQAFAAYABQAEAAMAAAD///////8AAAAAAAD+//7//f/9//3/
+f8AAA==
         </WaveFormData>
      </LeadData>
      <LeadData>
         <LeadByteCountTotal>10000</LeadByteCountTotal>
         <LeadTimeOffset>0</LeadTimeOffset>
         <LeadSampleCountTotal>5000</LeadSampleCountTotal>
         <LeadAmplitudeUnitsPerBit>4.88</LeadAmplitudeUnitsPerBit>
         <LeadAmplitudeUnits>��V</LeadAmplitudeUnits>
         <LeadHighLimit>2147483647</LeadHighLimit>
         <LeadLowLimit>268435456</LeadLowLimit>
         <LeadID>V1</LeadID>
         <LeadOffsetFirstSample>0</LeadOffsetFirstSample>
         <FirstSampleBaseline>0</FirstSampleBaseline>
         <LeadSampleSize>2</LeadSampleSize>
         <LeadOff>FALSE</LeadOff>
         <BaselineSway>FALSE</BaselineSway>
         <ExcessiveACNoise>FALSE</ExcessiveACNoise>
         <MuscleNoise>FALSE</MuscleNoise>
         <LeadDataCRC32>1240791082</LeadDataCRC32>
         <WaveFormData>
DAAMAAwADAAOAA4ADgAOAA4ADgAOAA4ADAAMAAwADAAMAAwADAAMAAoACgAKAAoADAAM
AAwADAAMAAwADAAMAAoACgAKAAoADAAMAAwADAAKAAoACgAKAAwADAAMAAwACgAKAAoA
CgAKAAoACgAKAAwADAAMAAwACgAKAAoACgAMAAwADAAMAAoACgAKAAoACgAKAAoACgAK
AAoACgAKAAoACgAKAAoACgAKAAoACgAIAAgACAAIAAgACAAIAAgACAAIAAgACAAGAAYA
BgAGAAgACAAIAAgABgAGAAYABgAGAAYABgAGAAYABgAGAAYABgAGAAYABgAGAAYABgAG
AAYABgAGAAYABgAGAAYABgAIAAgACAAIAAYABgAGAAYACAAIAAgACAAGAAYABwAHAAkA
CQAKAAoADAANAA4ADwAPABAAEwAUABUAFQAVABYAFgAUABQAFQAVABEADgAMAA4ADQAM
AAkABAABAP7//f///wAAAgACAAIAAAD///7//v/7//v//v///wIABAAGAAQABAAEAAUA
BwAJAAkACAAGAAYABQAEAAUABQAFAAUABgAGAAYABgAGAAYABgAGAAYABgAGAAYABgAG
AAYABgAGAAYABgAFAAUABgAIAAgACwAPABYAHAAlADEAPgBRAGcAfwCcALAAtQCsAJIA
ZQAfAMz/f/9N/zb/I/8Y/xr/JP8y/0X/Yv+F/6H/t//K/9j/4v/p//H/+P/8//3//v8A
AAIABAAGAAcABwAIAAcACAAJAAoADAAMAAwADAANAA0ADgAOAA4ADgAOAA4ADgAOAA4A
DgAMAA0ADQANAA4ADgANAA0AEAAQABAAEAAOAA4ADwAPABEAEQARABEAEgASABIAEgAR
ABEAEQARABMAEwATABQAEgATABMAEwAVABUAFQAWABYAFgAXABcAFwAXABcAGAAbABsA
GwAcABwAGwAaABkAGwAaABoAGgAcABwAHQAdAB0AHQAdAB0AHQAdAB0AHQAbABkAGQAY
ABkAGAAXABYAFwAWABUAFAASABEAEAAPABAADwANAAwACwALAAoACgAKAAoACgAKAAgA
CAAIAAkACQAKAAoADAAMAA0ADgAPAA8ADwAPAA4ADQANAA4ADgAOAA8ADwAPAA0ADQAN
AA0ADwAPAA8ADwANAA0ADQANAA0ADQANAA0ADQANAA0ADQANAA0ADQANAA4ADgAPAA8A
DQANAA0ADQAPAA8ADwAPAA4ADgAOAA4ADgANAA0ADQAPAA8ADwAPAA8ADwAPAA8ADgAO
AA4ADgAOAA4ADgANAA0ADQANAA0ADwAPAA8ADwANAA0ADQAMAA4ADQANAAwADAANAA4A
DgAMAAwACwAKAAwADQANAA0ACwALAAsADAAMAAwACgAKAAoACgAKAAoACQAJAAkACQAJ
AAkACQAJAAoACgAKAAsADQAMAAwADAAKAAoACgAKAAoACgAKAAoACwALAAoACgAIAAgA
CAAKAAoACgAKAAoACwALAAsACQAKAAoADAAPABAAEQATABQAFwAYABkAGQAZABoAGgAa
ABoAGwAbABUAEgAQABAAEQAQAA0ACgAFAAIAAQABAAAAAgACAAIAAQABAAEAAgD+//3/
/////wMABgAJAAoACAAIAAkACQALAAsACgAKAAwACwAKAAkACQAJAAkACgAKAAoACgAK
AAoACgAKAAoACgAKAAoACgAKAAoACgAKAAgACAAHAAcACgAKAAwADwARABYAHAAhACkA
NgBDAFUAawCEAJoAqQCsAKAAfQBJAAYAvf9//1j/P/8s/yT/KP8y/z//VP9z/5X/sf/G
/9b/4v/r//P/+v8AAAMABgAIAAoACgAKAAsACwAMAA8AEAARABIAEgASABIAEgARABEA
EgASABQAFAAUABQAFAAUABQAFAAUABUAFQAVABgAGAAXABcAFgAWABYAFgAYABgAGQAZ
ABcAFwAXABcAGAAYABgAGAAZABkAGQAZABkAGQAZABoAGgAbABsAGwAaABkAGAAYABoA
GgAbABsAGwAbABsAHAAbABsAGwAcAB0AHQAdAB0AHQAcABwAHAAcABwAHQAdABsAGwAb
ABsAGQAZABkAGQAZABcAFwAWABMAEgARABAAEQAQAA8ADgAMAAsACgAJAAgABwAFAAQA
BQAFAAQABAADAAIAAQAAAAIAAgACAAMAAwAEAAQABgAGAAcACAAJAAwADQAOAA4ADQAN
AA4ADgAOAA8ADwAPABEAEQARABEAEQARABEAEQATABMAEwATABEAEQARABEAEQARABEA
EQARABEAEQARABAAEAARABEAEwATABMAEwARABEAEQARABQAFAAUABQAEwARABAADwAP
AA8ADwAPABEAEQARABEAEAAQABAAEAAQABAAEAAPAA8ADwAPAA8ADwAPAA8ADwAPAA8A
DwAOAA4ADQANAAwADgAPABAAEAAOAA4ADQAMAAwADQANAA0ADQANAA0ADgAMAAwACgAK
AAwADAAMAAwADQANAA0ADQALAAsACwALAAsADAANAA8ADgAMAAsACgALAAwADQAOAAwA
DAAMAAwACwAMAAwADAAMAAwACgALAAsACwANAA4ADgAQABMAFAAVABcAFwAZABkAGQAb
ABsAHAAcABgAGAAZABkAFwAUABIAEgATABIADwAMAAcABAADAAMABgAIAAgACAAEAAMA
AgACAAEAAQAEAAUACAAKAAwADAAMAAwADQANAA8ADwAOAA4ADgANAAwACwALAAsACwAM
AAwADAAMAAwADAAMAAwADAAOAA4ADgAOAA4ADgAOAA4ADgAOAA0ADQAQABAAEAARABUA
GgAgACUALQA4AEUAVwBrAIQAngCtAK4AogCFAFcAGgDV/5X/bP9R/zz/MP80/z7/Sf9a
/3P/lf+z/8b/2P/m/+3/9f/+/wIABQAIAAoADAAMAA4ADwAPABAAEQASABMAFAAUABQA
FAAUABcAFwAYABgAGAAYABgAGAAYABgAGAAYABgAGQAZABkAGQAYABYAFQAXABgAGQAa
ABgAGAAZABkAFwAXABcAFwAaABoAGgAaABkAGQAZABkAGwAbABsAHAAaABsAGwAbABsA
GwAbABwAHAAcAB0AHQAdAB0AHQAeAB8AHwAfACAAHwAfAB8AHwAfAB4AHgAeACAAIAAh
ACEAIAAfAB4AHQAdAB0AHQAdABsAGQAZABgAFwAWABUAFAATABIAEQAQAA4ADQAMAAsA
CgAJAAcABgAFAAUABAAEAAIAAgACAAIAAgACAAIAAwADAAQABAAGAAgACQAKAAsACgAL
AAwADAANAA0ADgAOABAAEQARABEADwAPAA8ADwARABEAEQARABEAEQARABEAEQARABEA
EQARABEAEQARAA8ADwAPAA8AEAAQABEAEQARABEAEQARABEAEQARABEAEgASABIAEgAQ
AA8ADwAPAA8ADwAPAA8ADQANAA0ADQAKAAoACgAKAAgACAAIAAcABAADAAIAAQABAAEA
AQABAAAA///+//z//v/9//3//P/6//v//P/8//r/+v/5//j/+P/5//n/+f/3//f/9//4
//j/+P/2//b/9v/2//b/9v/1//X/9f/1//X/9f/1//X/9P/0//T/9f/z//L/8v/y//L/
8v/y//L/8v/y//L/8v/z//P/8v/y//L/8v/w//D/8P/w//D/8v/z//P/8//z//T/9P/2
//f/+P/5//v//P///wAAAQABAAEAAgACAP7//v///////f/6//j/+P/3//b/8//w/+3/
6v/p/+n/6P/q/+r/6v/q/+n/6P/o/+X/5f/o/+n/7P/u//D/8P/w//D/8f/x//H/8f/w
//D/8P/v/+7/7f/t/+3/7f/u/+7/7v/u/+7/8P/w//D/8P/u/+7/7v/u//D/8P/w//D/
8P/w/+//7//w//L/9P/3//v/BAAKABMAHQAuAEEAWQB1AJAAoAChAJAAbgA1AOv/mP9R
/y3/Fv8F/wD/Bv8Q/x7/Nf9U/3f/k/+p/7z/xv/O/9X/3f/g/+T/5//q/+z/7v/w//D/
8f/x//L/8//0//X/9v/2//b/9v/2//f/9//4//j/+P/4//j/+P/4//j/+P/4//j/+f/5
//n/+v/6//n/+f/6//r/+v/6//r/+v/7//v/+f/5//n/+f/6//r/+v/6//3//f/9//3/
/f/9//3//v8AAAEAAQABAP///////wAAAAAAAAEAAQADAAMAAwAEAAMAAwADAAQABwAH
AAcABwAJAAgACAAIAAoACgALAAsACwALAAsACwALAAsACwALAAsACQAJAAgABwAGAAUA
BAAFAAQAAwACAAIAAQAAAP//AAD///3//P/7//v/+v/6//j/+P/4//j/+v/6//r/+//5
//r/+v/8//v/+//7//v//P/9//7//v/9//3//v/+//z//f/9//3//f/9//3//f/7//v/
+//7//v/+//7//v/+//7//v/+//9//3//f/9//v/+//7//v/+v/6//v/+//9//3//f/9
//v/+//7//v//P/8//z//P/+//3//f/9//v/+//7//v//f/9//3//f/8//z//P/8//z/
/P/8//v/+//7//v/+//7//v/+//7//v/+//7//r//P/7//v/+v/6//v//P/8//z//P/7
//r/+P/5//n/+f/4//n/+v/8//r/+v/4//j/+v/6//r/+v/7//v/+//7//n/+f/5//n/
+f/6//v//f/7//r/+v/6//r/+v/6//r//P/8//z//P/7//v/+v/6//z//P/8//z/+//8
//r/+v/6//r//P/9//3//f/9//7//v8AAAEAAgADAAUACAALAAwADQANAA0ADgAOAAwA
DAANAA0ABwAEAAIAAgABAAAA/f/6//f/9P/z//P/9P/2//b/9v/2//X/9P/0/+//7//y
//P/9v/4//r/+v/6//r/+//7//v/+//6//r//P/7//r/+f/3//f/9//4//j/+P/4//j/
+P/4//j/+P/4//j/+P/4//r/+v/6//r/+P/4//f/9//2//j/+v///wMACAAMABMAHQAo
ADkATQBlAIIAmgCnAKYAlABtAC8A4P+R/1H/MP8f/xD/DP8S/x7/Lf9G/2n/if+h/7b/
xv/Q/9n/3//m/+r/7f/w//T/9v/2//b/9//3//j/+f/6//v//P/+//7//v/+//3//f/+
//7/AAAAAAAAAAAAAAAAAAAAAAAAAQABAAEABAAEAAMAAwACAAIAAgACAAQABAAFAAUA
AwADAAMAAwAEAAQABAAEAAUABQAFAAUABQAFAAUABgAGAAcABwAHAAcABwAHAAgACAAI
AAkACQALAAsACwAMAAsACwALAAwADwAPAA8ADwARABAAEAAQABIAEgATABMAEQARABEA
EQARABEAEQARABEADwAPAA4ADwAOAA0ADAALAAoACQAIAAoACQAIAAcABgAFAAMAAgAB
AAEAAAAAAP7//v/+//7//v/+//7//////wAAAAACAAEAAQABAAEAAgADAAQABAABAAEA
AgACAAIAAwADAAMAAwADAAMAAwADAAMAAwADAAMAAwADAAMAAwADAAMAAwADAAMAAwAD
AAMAAwADAAMAAgACAAMAAwADAAMAAwADAAMAAwADAAMABAAEAAQABAAEAAMAAwADAAMA
AwADAAMAAwADAAMAAwACAAIAAgACAAIAAgACAAEAAQABAAEAAQD//////////wEAAQAB
AAAA/v/9//3//P/+////AAAAAAAAAAD///7//P/9//3//f/9//3//f/+//z//P/6//r/
/P/8//z//P/9//3//f/9//z/+//6//n/+f/6//v//f/7//r/+v/6//r/+v/6//r/+v/6
//r/+v/5//n/+P/4//j/+P/6//j/+P/4//j/+P/5//n/+f/7//z//P/+////AAABAAMA
BgAJAAoACwAJAAkACgAKAAYABgAHAAcABQACAAAAAAD+//z/+P/0//P/8P/v/+//8v/0
//T/9P/x/+//7f/s/+v/6//u/+//8v/0//b/9v/2//b/9//3//f/9//2//b/9v/1//T/
8//0//X/9v/4//b/9v/2//b/9v/2//b/9v/2//b/9v/2//b/9v/2//b/9v/2//X/9f/2
//b/9v/7////BgAOABMAHQAoADUARwBfAHgAjgCbAJYAggBZABsA0v+H/03/MP8d/w7/
DP8U/x7/Lf9G/2f/h/+h/7b/xv/S/9n/3//k/+j/6//s/+7/8v/0//b/9//3//j/+P/4
//j/+P/5//r/+//8//v/+//8//z//P/8//z//P/+//7//v/+//z//f/9//3//v/+//3/
/f/8//z//P/8//7//v/////////////////+//7//v/+/wEAAQABAAEA////////AAD+
/////////wEAAQABAAIAAgACAAMAAwADAAMAAwAEAAUABQAFAAYABwAHAAcABwAHAAYA
BgAGAAQABAAFAAUABwAHAAcABwADAAMAAwADAAMAAQABAAAA///+//3//P/9//z/+//6
//r/+f/4//f/9v/1//P/8v/x//H/8P/w//D/8P/w//D/7v/u/+7/7//x//L/8v/0//T/
9f/2//f/+P/5//r/+v/6//v//f/+//z//f/9//3/////////////////////////////
////AQABAAEAAQABAAEAAQABAAEAAQABAAEAAAAAAAEAAQABAAEAAQABAAEAAQABAAEA
AQAAAP///v//////AAABAAEAAQABAAEA/////////////wAAAQACAAEAAAD///3/////
//////////////////3//f/9//z//v/9//3//P/6//v//P/8//7//v/9//z/+v/7//v/
+//3//f/9//4//r/+v/4//j/9v/2//b/9v/5//n/+f/5//n/+f/5//n/+P/4//j/+f/5
//j/+P/4//j/+P/4//j/+P/4//j/+P/6//j/+P/4//j/+v/7//v/+//7//z//P/+//7/
/v/+////AgAFAAYABwAHAAcACAAIAAYABgAHAAcABQACAAAAAAD9//z/+f/2//T/8v/y
//P/8//0//P/8v/w/+//7v/u/+v/6//u/+//8v/0//b/9v/4//j/+f/5//n/+f/4//j/
+P/3//b/9f/1//X/9f/2//b/9v/2//b/+P/4//j/+P/2//b/9v/2//j/+P/4//j/+P/4
//f/9//4//j/+v/9////BAAKAA0AEwAeACsAPQBTAGwAggCRAJIAhgBpADsA/v+7/4P/
Wv8//yr/Hv8i/yr/Nf9E/13/f/+d/7L/wv/U/9v/3//k/+j/6//w//T/9v/4//j/+f/5
//r/+f/6//v//P/+//7//v/+//////8AAAAAAAAAAAAAAAAAAAAAAAAAAP7/////////
AgACAAEAAQAEAAQABAAEAAQABAAFAAUABQAFAAUABQAEAAQABAAEAAcABwAHAAcABQAF
AAUABgAGAAcABwAHAAUABQAFAAYACAAIAAkACQAJAAkACQAKAAkACQAJAAoACwALAAsA
CwANAAwADAAMAAoACgALAAsADQANAA0ADQAJAAkACQAJAAkABwAHAAYABQAEAAMAAgAB
AAAA///+//7//f/8//v/+v/5//f/9v/1//X/9P/0//T/9P/0//T/9P/0//T/9f/3//j/
+P/6//r/+//8//3/AAABAAIAAgADAAMABAAEAAQABQAFAAUABwAHAAcABwAJAAkACQAJ
AAkACQAJAAkACQAJAAkACQAHAAcABwAHAAgACQAKAAsACAAIAAkACQAJAAkACQAJAAkA
CQAJAAkACAAIAAgACAAKAAkACQAJAAcABwAHAAcACQAJAAkACQAIAAgACAAIAAYABgAG
AAUABwAHAAcABwAFAAUABQAFAAcABwAHAAYABgAFAAUABAAEAAUABgAGAAYABgAFAAQA
BAAFAAUABQAFAAUABQAGAAQABAACAAIABAAEAAQABAAFAAUABQAFAAMAAwADAAMABAAE
AAQABQAFAAQABAAEAAQABAAEAAQABAAEAAQABAAFAAQAAgACAAIAAgAEAAUABQAFAAUA
BgAGAAgABwAIAAkACwAMAA8AEAARABEAEQASABIAEgASABMAEwAPAAwACgAKAAkACAAF
AAIAAQD+//3//f/9//7//f/8//z/+//6//r/9f/1//j/+f/8//7/AAAAAAAAAAABAAEA
AwADAAIAAgACAAEAAAD///3//f/9//7//v/+//7//v8AAAAAAAAAAP7//v/+//7/AAAA
AAAAAAAAAAAA//////7/AAACAAUABwAMABQAGwAlADIAQwBZAHMAkACmALEAqgCSAGkA
KwDg/5f/Xf88/yX/Fv8W/xz/Jv81/07/c/+T/6v/wP/Q/9r/4//p/+7/9P/5//r//P/+
/wAAAgADAAMABAADAAQABQAGAAgACAAIAAgACQAJAAoACgAMAAwADAAMAAwADAAMAAwA
DAANAA0ADQAOAA4ADQANAA4ADgAOAA4ADgAOAA8ADwAPAA8ADwAPABAAEAAQABAAEQAR
ABEAEQAPAA8ADwAQABIAEwATABMAEwATABMAFAAUABQAFQAVABUAFQAVABYAFwAXABcA
GAAZABkAGQAZABsAGgAaABoAGgAaABsAGwAbABsAGwAbABkAGQAZABkAGwAZABkAGAAX
ABYAFQAUABMAEgARABAAEAAPAA4ADQAKAAkABwAGAAcABwAGAAYABAAEAAQABAACAAIA
AgADAAUABgAGAAgABwAHAAcABwAIAAkACgAKAAkACQAKAAoACgALAAsACwALAAsACwAL
AAkACQAJAAkACwALAAsACwALAAsACwALAAsACwALAAsACwALAAsACwAKAAoACwALAAsA
CwALAAsACwALAAsACwAKAAoACgAKAAwACwALAAsACwALAAsACwALAAsACwALAAoACgAK
AAoACgAKAAoACQAJAAkACQAJAAcABwAHAAcACQAJAAkACAAGAAUABQAEAAYABwAIAAgA
BgAGAAUABAAEAAUABQAFAAUABQAFAAYABAAEAAIAAgAEAAQABAAEAAUABQAFAAUAAwAD
AAMAAwAEAAQABAAFAAUABAAEAAQAAgACAAIAAgAEAAQABAAEAAMAAwACAAIABAAEAAIA
AgACAAIAAgADAAMAAwAFAAYABgAIAAcACAAJAAsADAAPABAAEQARABEAEgASAA4ADgAP
AA8ADAAKAAkACgAIAAYAAgD+//v/+P/3//f/+P/6//r/+v/4//f/9v/2//X/9f/4//n/
+v/8//7//v/+//7//////wEAAQAAAAAAAAD///7//f/9//3//f/+//7//v/+//7/AAAA
AAAAAAAAAAAAAAAAAP7//v/+//7/AAAAAP/////+/wAAAgADAAkAEAAYAB8AKwA6AEsA
YwB9AJYArgC1AKoAkgBhABsAxv93/0P/LP8Z/xD/Ev8c/yz/P/9c/3//mf+v/8T/0v/c
/+X/7f/y//T/9//6//r//P/+/wAAAQABAAIAAQACAAMABAAGAAYABgAGAAcABwAIAAgA
CAAIAAgACAAKAAoACgAKAAgACQAJAAkACgAKAAkACQAMAAwADAAMAAoACgALAAsADQAN
AA0ADQAMAAwADAAMAA8ADwAPAA8ADwAPAA8AEAAOAA8ADwAPABEAEQARABIAEAAQABEA
EQATABMAEwAUABcAFwAXABgAFwAXABcAFwAYABgAGQAaABoAGgAbABsAGwAbABsAGwAb
ABsAGwAbABsAGQAZABgAGQAYABcAFgAVABQAEwASABIAEQAQAA8AEAAPAA0ADAALAAsA
CgAKAAoACgAKAAoACAAIAAgACQAJAAoACgAMAAsACwALAAsACgALAAwADAALAAsADAAM
AAoACwALAAsACwALAAsACwALAAsACwALAAkACQAJAAkACwALAAsACwALAAsACwALAAkA
CQAJAAkACgAKAAsACwALAAsACwALAAsACwALAAsACgAKAAoACgAMAAsACwALAAsACwAL
AAsACQAJAAkACQAJAAoACwAMAAoACgAKAAkACwALAAsACwALAAsACwALAAkACQAJAAgA
CgAJAAkACAAGAAcACAAIAAgACAAHAAYABgAHAAcABwAFAAUABQAGAAgACAAGAAYABgAG
AAYABgAHAAcABwAHAAUABQAFAAUABgAGAAYABwAHAAYABgAGAAYABgAGAAYACAAIAAgA
CAAJAAkABgAGAAYABgAGAAYABgAIAAkACQAJAAcACAAIAAoADQAOAA8AEQAQABMAFAAV
ABUAFQAWABYAFAAUABUAFQARAA4ADAAMAAsACgAHAAQAAQD+//3//f/+/wAAAAAAAP7/
/f/8//z/+f/5//z//f8AAAIABAAEAAQABAAFAAUABwAHAAYABgAGAAUABAADAAMAAwAD
AAQABAAEAAQABAACAAIAAgACAAIAAgACAAIAAgACAAIAAgACAAIAAQABAAIAAgAGAAkA
DQASABgAHwApADYASQBfAHcAkgCmAK0ApACKAFsAFQDG/3n/S/82/yH/Fv8Y/yL/Lv9B
/2D/g/+f/7P/xv/U/97/5f/r//D/9P/3//j//P/+//7/AAABAAEAAgADAAQABQAGAAQA
BAAEAAQABQAFAAYABgAIAAgACAAIAAgACAAIAAgACAAJAAkACQAKAAoACQAJAAoACgAK
AAoACgAKAAsACwAJAAkACQAJAAoACgAKAAoACwALAAsACwALAAsACwAMAA4ADwAPAA8A
DQANAA0ADgAQABAAEQARABEAEQARABIAEQARABEAEgATABMAEwATABUAFAAUABQAFgAW
ABcAFwAVABUAFQAVABMAEwATABMAEwARABEAEAAPAA4ADQAMAA0ADAALAAoACAAHAAYA
BQAGAAUAAwACAAMAAwACAAIAAQAAAP///v8AAAAAAAABAP//AAAAAAIAAAABAAIAAwAE
AAUABgAGAAMAAwAEAAQABAAFAAUABQAFAAUABQAFAAUABQAFAAUAAwADAAMAAwADAAMA
AwADAAMAAwADAAMAAwADAAMAAwAAAAAAAQABAAMAAwADAAMAAQABAAEAAQACAAIAAgAC
AAIAAQABAAEAAQABAAEAAQABAAEAAQABAP7//v/+//7/AAAAAAAA//////////////3/
/f/9//3//f/9//3//P/+//3//f/8//z//f/+//7//v/+//3//P/6//v/+//7//v/+//7
//z//P/8//r/+v/7//z//f/+//7//f/8//v/+//7//v/+//8//z//P/9//3//P/8//z/
/v/+//7//v8AAP7//P/+//7//v/+//7//v8AAAEAAQABAAEAAgACAAQABwAIAAkACwAK
AA0ADgAPABEAEQASABIAEAAQABEAEQANAAoACAAIAAcABgADAAAA+//4//f/9//4//r/
+v/6//r/+f/4//j/9f/1//j/+f/+/wAAAgACAAIAAgADAAMABQAFAAQABAAEAAMAAgAB
AAEAAQABAAIAAgACAAIAAgACAAIAAgACAAAAAAAAAAAAAgACAAIAAgAAAAAA//////7/
AgAEAAUACQAOABIAGQAlADAAPwBTAGsAggCSAJkAkgB6AE0ADwDI/4X/Wf9A/yn/HP8c
/yb/MP8//1j/d/+X/6//wv/S/9r/4f/n/+z/8P/1//j/+P/4//r//P/9//3//v/9//7/
//8AAAAAAAAAAAAAAQABAAIAAgACAAIAAgACAAIAAgACAAIABAAFAAUABQAFAAQAAgAB
AAQABAAEAAQABAAEAAUABQAFAAUABQAFAAYABgAGAAYABwAHAAcABwAHAAcABwAIAAYA
BwAHAAcABwAHAAcACAAKAAoACwALAAoACQAIAAgABwAHAAcACAALAAsACwALAAsACgAK
AAoADAAMAA0ADQALAAsACwALAAkACQAJAAkABwAFAAUABAADAAIAAQAAAP///v/9//z/
+v/5//j/9//4//f/9f/0//P/8//y//L/8v/y//L/8v/y//L/8v/z//X/9v/2//j/+v/7
//z//f8AAAEAAgACAAMAAwAEAAQABAAFAAUABQAFAAUABQAFAAUABQAFAAUABwAHAAcA
BwAHAAcABwAHAAkACQAJAAkACAAHAAYABQAFAAYACAAJAAcABwAHAAcABwAHAAcABwAI
AAgACAAIAAYABQAFAAUABQAFAAUABQAFAAUABQAFAAIAAgACAAIABAAEAAQAAwABAAEA
AQABAAEAAQABAAEAAQABAAEAAAACAAEAAQAAAAAAAQACAAIAAAAAAP///v/+////////
/////////wAAAAAAAP7//v/+//7//v/+//3//f/9//3//f/9//3//f/+//7//v//////
/v/+//7/AgAAAAAAAAD+//7//v/+//7//v///////////wAAAAACAAEAAgADAAUABgAJ
AAoACwALAAsADAAMAAsADAAOAA8ACwAIAAYABgAHAAYAAwAAAP3/+v/5//n/+f/6//n/
+P/5//n/+f/6//b/9f/3//f/+P/6//z//P/9//7/AAABAAEAAQAAAAAAAQABAAEAAQD/
//////8AAAIAAgACAAIABAAEAAQABAACAAIAAgACAAQABAAEAAQABAAEAAMAAwACAAIA
BAAHAAkAEAAWABkAHwAqADUARQBZAHQAjACdAKQAnACDAFkAHADb/5//cv9T/zz/MP8s
/zT/Pf9K/2H/g/+j/7r/zP/a/+P/6f/w//b/+f/8//7/AgAEAAQABQAFAAYABQAGAAcA
CAAKAAoACgAKAAkACQAKAAoACgAKAAoACgAMAAwADAAMAAwADQANAA0ADAAMAAsACwAM
AAwADAAMAAwADAANAA0ADQANAA0ADQAMAAwADAAMAA8ADwAPAA8ADgANAAwADAAOAA8A
DwAPAA8ADwAPABAADgAOAA8ADwAQABEAEgAUABQAEwASABIAEwATABMAEwATABIAEgAS
ABQAFAAVABUAEwATABMAEwAPAA8ADwAPABEADwAPAA4ACwAKAAkACAAJAAgABwAGAAQA
AwACAAEAAAD///3//P/9//3//P/8//v/+v/5//j/+v/6//r/+//9//7//v8AAAAAAQAC
AAMABgAHAAgACAAIAAkACwAMAAwADQANAA0ADwAPAA8ADwAPAA8ADwAPABEAEQARABEA
DwARAA==
         </WaveFormData>
      </LeadData>
      <LeadData>
         <LeadByteCountTotal>10000</LeadByteCountTotal>
         <LeadTimeOffset>0</LeadTimeOffset>
         <LeadSampleCountTotal>5000</LeadSampleCountTotal>
         <LeadAmplitudeUnitsPerBit>4.88</LeadAmplitudeUnitsPerBit>
         <LeadAmplitudeUnits>��V</LeadAmplitudeUnits>
         <LeadHighLimit>2147483647</LeadHighLimit>
         <LeadLowLimit>268435456</LeadLowLimit>
         <LeadID>V2</LeadID>
         <LeadOffsetFirstSample>0</LeadOffsetFirstSample>
         <FirstSampleBaseline>0</FirstSampleBaseline>
         <LeadSampleSize>2</LeadSampleSize>
         <LeadOff>FALSE</LeadOff>
         <BaselineSway>FALSE</BaselineSway>
         <ExcessiveACNoise>FALSE</ExcessiveACNoise>
         <MuscleNoise>FALSE</MuscleNoise>
         <LeadDataCRC32>2123922809</LeadDataCRC32>
         <WaveFormData>
EgASABIAEgAQABAAEAAQAA4ADgAOAA4ADQAMAAsACgAIAAgACAAIAAcABgAFAAQABAAE
AAQABAAEAAQABAAEAAIAAgACAAIABAAEAAQABAACAAIAAgACAAQABAAEAAQABAAEAAQA
BAAGAAYABgAGAAgACAAIAAgABgAGAAYABgAIAAgACAAIAAgACAAIAAgACAAIAAgACAAI
AAgACAAIAAYABgAGAAYABgAGAAYABgAEAAQABAAEAAQABAAEAAQAAgACAAIAAgACAAIA
AgACAAAAAAAAAAAAAAAAAAAAAAAAAAAAAAAAAAAAAAAAAAAA/v/+//7//v/+//7//v/+
//z//P/8//z//v/+//7//v/8//z//P/8//z//P/8//z//P/8//z//P/8//3//f/+//7/
/v/+//7//v8AAAEAAgAEAAQABQAGAAcACAAJAAoACwALAAoACgAKAAoACgALAAsADQAN
AA0ACQAJAAYABAADAAQABgAHAAUAAwAAAAAAAAD+//7///8AAAEAAgACAAAAAAAAAAAA
AgACAAIAAAD9//z/+//4//j/9//3//f/+P/4//j/9//3//f/9//3//f/9//3//f/9//3
//f/9//3//f/9//3//f/9//3//f/9//7/wQAFAApAD8AVgB3AKkA4wAeAVYBggGeAaUB
hgE7AcsATQDU/3L/Iv/v/uf+AP8b/zH/Uf90/43/oP+z/8P/zP/U/9v/4//p/+v/7f/t
/+//8f/z//X/9v/3//j/+f/6//v//P/8//z//P/9//7//v/+//7//v////////8AAAAA
AQABAAEAAgACAAIAAgADAAMABQAGAAYABgAEAAQABQAFAAYABwAHAAcABwAIAAgACQAJ
AAkACgAKAAoACwALAA0ADgAOAA4AEAASABMAEwAVABMAFAAVABYAFgAXABcAGAAbABwA
HQAeAB0AHgAeAB8AIgAiACIAIgAiACQAJQAlACUAJQAlACYAJgAlACUAJQAlACUAJAAj
ACQAIwAhACAAHgAdABwAGwAaABkAFwAVABUAEwASABEADwAPAA4ADQAPAA8ADwAPAA0A
DwAQABAAEQARABEAEgAUABQAFAAUABMAEwASABEAEgARABEADwANAAwADAAMAAsACgAJ
AAgACQAJAAoACgAJAAcABgAFAAQABAAEAAQAAwADAAMAAwAFAAUABQAFAAUABQAFAAYA
BAAEAAQABAAGAAYABgAGAAcABwAHAAcACQAJAAkACQAJAAoACgAKAAoACgAKAAoADAAM
AAwADAAMAAwADAAMAAwADAALAAoADAAMAAwADAAKAAoACgAKAAkACAAIAAgACAAIAAgA
BwAHAAYABgAFAAcABwAHAAcAAwADAAQABAAEAAIAAgADAAMAAwADAAMAAgACAAIAAAAC
AAIAAgACAAEAAQAAAAAAAgACAAIAAgAAAP//////////////////AQABAAEAAQD/////
/v/+//7//v/+//////8AAAAAAAAAAAAAAAACAAMABAAGAAYABwAIAAkACgALAAwADQAP
AA4ADgAOAA4ADgAPAA8AEQARABEADwANAAoACAAGAAYABwAHAAcABQACAAIAAAD8//z/
/f/+/wEAAgACAAIAAgACAAIAAgACAAIAAAD///7//f/6//r/+f/5//n/+v/6//r/+f/5
//n/+f/5//n/+f/5//n/+f/5//n/+f/5//f/9//3//f/+f/5//n/+f/5/wAADgAfADMA
SABhAIsAwQD6ADQBZgGMAZ8BkgFfAQUBiwAKAJz/QP/3/t3+7v4P/yX/O/9e/4H/mv+t
/7//yv/S/9v/4//p/+//8f/z//X/9//3//n/+v/7//z//f/+////AAAAAAAAAAABAAIA
AgACAAMABAAGAAcABgAGAAUABQAGAAcACQAKAAgACAAJAAkACQAKAAoACgAMAAwADQAN
AAwADQANAA0ADwAQABAAEQAPAA8AEAAQABAAEQARABMAFgAWABYAGAAWABcAFwAZABcA
GAAZABoAGgAbABsAHAAdAB4AHwAgACEAIgAiACMAIgAiACIAIgAiACQAJQAlACMAIwAj
ACQAJAAjACMAIwAhACEAIAAfAB4AHQAbABoAGgAZABgAFwAUABMAEQAPAA8ADQAMAAsA
DQANAAwACwALAAsACwALAAsADQAOAA4ADwAPAA8AEAASABIAEgASABQAFQAVABUAEgAR
ABEADwAPAA4ADgAOAA0ADAALAAoACwALAAwADAAMAAsACwALAAgACAAIAAgACQAJAAkA
CQAJAAkACQAJAAkACQAJAAoACgAKAAoACgAKAAoACgAKAA0ADQANAA0ACwALAAsACwAL
AAwADAAMAAwADAAMAAwADAAMAAwADAAMAAwADAAMAAwADAALAAoADAAMAAwADAAKAAoA
CgAKAAkACAAIAAgACgAKAAoACQAJAAgACAAHAAkACQAJAAkABwAHAAgACAAGAAQABAAF
AAUABQAFAAUABAAEAAQAAgAEAAQABAAEAAUABQAEAAQAAgACAAIAAgAEAAMAAwADAAEA
AQABAAEAAQACAAIAAgACAAIAAQABAAIAAgACAAIAAgACAAYABwAIAAoACAAJAAoACwAO
AA8AEAARABEAEAAQABAAEAAQABEAEQATABMAEwARABEADgAMAAoADAANAA0ADQAJAAYA
BgAEAAIAAgADAAQABwAIAAgACAAIAAgACAAIAAoACgAIAAcABAADAAAAAAD///////8A
AAAAAAD///////////////8BAAEAAQABAAEAAQABAAEAAQABAAEAAQABAAEA/////wEA
BgAUACUAOwBOAGMAhwC7APIALAFeAYIBlwGUAWsBHwGtAC4AwP9m/xn/8f78/h3/Nf9H
/2T/hf+g/7X/xf/Q/9r/4//r/+//9f/3//n/+//9//3///8AAAEAAgADAAQABQAEAAQA
BAAEAAcACAAIAAgACAAIAAkACQAJAAoACgALAAsACwAMAAwACgAKAAsACwAMAA4ADwAQ
AA4ADgAPAA8ADgAPAA8ADwARABIAEgATABEAEQASABIAEgATABMAFQAWABYAFgAYABgA
GQAZABsAGwAcAB0AHgAcAB0AHQAeACEAIgAjACQAIwAkACQAJQAmACYAJgAmACYAKAAp
ACkAKQApACkAKgAqACkAKQApACcAJwAmACUAJAAjACEAIAAgAB8AHgAdABoAGQAXABUA
EwARABAADwANAA0ADAALAA0ADQANAA0ADQAPABAAEAARABEAEQASABMAFAAVABYAFQAV
ABQAEwAUABMAEwARABEAEAAQABAADwAOAA0ADAALAAsADAAMAAwACwALAAsACgAKAAoA
CgAJAAkACQAJAAsACwALAAsACwALAAsADAAKAAoACgAKAAwADAAMAAwADQANAA0ADQAN
AA0ADQANAAsADAAMAAwACwAKAAkACAAIAAgACAAIAAcABgAFAAQAAgACAAEAAAD+//7/
/v/+//z//P/8//z/+//6//r/+v/4//j/+P/3//X/9P/0//P/8//z//P/8//x//H/8v/y
//L/8P/w//H/7//v/+//7//u/+7/7v/s/+z/7P/s/+z/7f/t/+z/7P/q/+r/6v/q/+r/
6f/p/+n/5//n/+f/5//p/+n/6f/p/+n/5//m/+T/5P/k/+T/5//n/+j/6P/m/+b/5v/m
/+r/6//s/+7/7v/v//D/8f/w//H/8v/z//X/9P/0//T/8v/y//P/8//1//X/9f/z//H/
7v/s/+r/6//t/+7/7//t/+r/6v/o/+b/5v/n/+j/6f/q/+r/6v/o/+j/6P/o/+j/6P/m
/+X/5P/j/+D/4P/h/+H/4f/i/+L/4v/h/+H/4f/h/+H/4f/f/9//3//f/+H/4f/h/+H/
4f/h/+H/4f/h/+H/3//h/+f/9P8EABkALwBIAG8AowDdABgBTgF2AYwBhQFcAQcBkQAV
AKT/Sv8C/9n+2/74/hH/J/9J/2j/f/+U/6f/s/+6/8L/yf/P/9P/1f/Z/9v/3f/d/93/
3//g/+H/4P/h/+L/4//m/+b/5v/m/+X/5v/m/+b/6P/o/+n/6f/n/+j/6P/p/+n/6f/q
/+r/6v/q/+v/6//r/+z/7P/s/+z/7P/t/+3/7v/v/+//7//v//D/8P/x//H/8f/y//L/
8v/z//P/9f/2//b/9v/4//j/+f/5//v/+//8//3//v8AAAEAAQACAAMABAAFAAYABwAI
AAgACQAMAAwADAAMAA4AEAARABEAEQARABEAEgASABEAEQARABEAEQAQAA8AEAAPAA0A
DAAMAAsACgAJAAgABwAFAAMAAQD///7//f/9//3//P/7//v/+//7//v/+//9//7//v//
//////8AAP7//v/+//7//v/////////8//v/+//5//n/+P/4//j/9//2//X/9P/z//P/
9P/0//T/8//z//P/8v/y//L/8v/z//P/8//z//H/8f/x//H/8f/x//H/8v/y//L/8v/y
//L/8v/y//L/8//z//P/8//1//X/9f/1//P/9P/0//T/9v/2//b/9v/2//b/9v/2//b/
9v/2//b/9v/2//X/9P/2//b/9v/2//T/9P/0//T/8//y//L/8v/0//T/9P/z//P/8v/y
//H/7//v/+//7//u/+//8f/y//D/7v/u/+//7//v/+//7//w//D/8P/u/+z/7P/s/+z/
7//v/+7/7v/s/+z/7P/s/+7/7f/t/+3/6//r/+v/6//t/+3/7f/t/+3/7f/t/+3/7f/s
/+r/6v/q/+r/7f/t/+7/7v/u/+7/7v/u//D/8f/y//T/9v/3//j/+f/4//n/+v/7//3/
/P/8//z/+v/6//v/+//////////9//z/+P/1//L/9P/1//X/9f/z//D/8P/u/+r/6v/r
/+z/7f/u/+7/7v/u/+7/7v/u/+7/7v/s/+v/6v/p/+b/5v/l/+X/5f/m/+T/5P/j/+P/
4//j/+P/4//j/+P/4//j/+P/4//j/+P/4//j/+P/4//h/+P/4//j/+P/6v/4/wsAIQA2
AFEAfQCzAPAALAFgAYQBkwGEAUkB5QBrAO7/gP8q/+n+z/7c/vn+D/8r/1D/bf+C/5f/
qf+y/7r/w//L/9H/1f/X/9v/2//d/9v/3f/e/9//4v/j/+T/5f/m/+b/5v/m/+f/6P/o
/+j/6P/o/+n/6f/n/+j/6P/p/+v/6//s/+z/7P/s/+3/7f/t/+7/7v/u//D/8P/x//H/
8P/x//H/8f/x//L/8v/z//P/8//0//T/9v/3//f/+f/4//j/+P/6//r/+//7//3///8A
AAEAAgACAAMAAwAEAAMABAAFAAYACQAKAAoACwAMAAwADAAMAA4AEAARABEAEwATABMA
FAASABEAEQARABEAEQAQAA8ADgANAAsACgAMAAsACgAJAAYABQADAAEAAQD///7//f/9
//3//P/7//v/+//7//v/+//9//7//v////////8AAP7//v/+//7/AAABAAEAAQD+//3/
/f/7//v/+v/6//r/+f/4//f/9v/1//X/9v/2//b/9f/1//X/8v/y//L/8v/z//P/8//z
//P/8//z//P/8//z//P/9P/0//T/9P/0//L/8v/y//L/8//z//P/8//1//X/9f/1//P/
9P/0//T/9v/2//b/9v/2//b/9v/2//b/9v/2//b/9v/2//X/9P/0//T/9P/0//L/8v/y
//L/8f/w//D/8P/w//D/8P/v/+//7v/u/+3/7f/t/+3/7f/t/+3/7v/u/+z/6v/q/+v/
6//r/+v/6//s/+z/7P/q/+j/6P/o/+j/6//r/+r/6v/o/+j/6P/o/+r/6f/p/+n/6f/p
/+n/6f/n/+f/5//n/+f/5//o/+j/6P/o/+j/5//n/+j/6P/q/+r/6v/q/+z/7f/u//D/
8v/z//T/9f/0//X/9v/3//n/+P/4//j/+P/4//n/+f/5//n/+f/3//X/8v/w/+7/8P/x
//H/8f/u/+r/6f/m/+b/5v/n/+j/6f/q/+r/6v/q/+r/6v/q/+j/6P/m/+X/5P/j/+D/
4P/g/+H/4v/k/+L/4v/h/+H/4//j/+P/4//h/+H/4f/h/+H/4f/h/+H/4//j/+P/4//j
/+H/4f/h/+X/7v/+/xEAJQA4AFcAhQC7APgANAFkAYQBjQFyASsBvwA/AML/XP8G/8/+
xf7i/vv+Ef8r/1D/b/+G/5v/q/+2/77/xf/L/9H/0//V/9f/2//d/93/3//g/+H/4P/h
/+L/4//m/+b/5v/m/+f/6P/o/+j/6P/o/+n/6f/p/+r/6v/r/+v/6//s/+z/7P/s/+3/
7f/r/+z/7P/s/+7/7v/v/+//8P/x//H/8f/x//L/8v/z//P/8//0//T/8v/z//P/9f/2
//b/9v/4//r/+//7//3/+//8//3//v8AAAEAAQACAAEAAgADAAQABQAGAAYABwAKAAoA
CgAKAAgACgALAAsACwALAAsADAALAAkACAAHAAcABwAGAAUABAADAAEAAAAAAP///v/9
//7//f/7//n/+//5//j/9//3//f/9v/1//f/9//3//f/9//5//r/+v/7//v/+//8//7/
/v/+//7//P/9//3//f/+//3//f/7//3//P/8//z//f/8//v/+v/5//n/+v/6//j/9//3
//f/+P/4//j/+P/3//f/9//3//f/9//3//f/9//3//f/+P/4//j/+P/4//r/+v/6//r/
+f/5//n/+f/7//v/+//7//n/+v/6//r/+v/6//r/+v/8//z//P/8//r/+v/6//r//P/8
//v/+v/6//r/+v/6//r/+v/6//r/+f/4//j/+P/2//b/9v/1//f/9v/2//X/8//z//P/
8//x//H/8v/y//L/8P/w//H/7//v/+//7//v//D/8f/w//D/8P/w//D/7//v/+7/7v/u
/+7/7v/u/+z/6//r/+v/7f/t/+3/7f/u/+z/7P/s/+z/7f/t/+7/7v/w//D/8P/w//H/
8f/x//L/9P/1//b/9//2//f/+P/5//v/+v/6//r//P/8//3//f/9//3//f/7//3/+v/4
//b/9P/1//X/9f/z//D/8P/u/+r/6v/r/+z/7//w//D/8P/y//L/8v/y//D/8P/u/+3/
7v/t/+r/6v/n/+f/5//o/+j/6P/n/+f/6P/p/+r/6//p/+n/6f/p/+n/6f/p/+n/6f/p
/+n/6f/r/+v/6//r/+v/8v/+/w8AIQAyAEkAcQClAN4AGAFIAWwBgQF4AU0B+wCFAAYA
mv9A//X+1f7o/gn/H/8x/07/b/+K/5//r/++/8b/y//R/9f/3f/f/+H/4//n/+f/6f/q
/+v/6v/r/+z/7f/w//D/8P/w//H/8v/y//L/8v/y//P/8//z//T/9P/1//P/8//0//T/
9v/2//f/9//3//j/+P/4//j/+P/5//n/+v/7//v/+//7//z//P/9//////8AAAAA/v//
////AQAAAAAAAAACAAIAAwADAAUABQAGAAcACAAKAAsACwAMAAsADAANAA4ADwAQABAA
EQAUABQAFAAUABIAFAAVABUAFwAXABcAGAAWABUAFQAVABUAFQAUABMAEgARAA8ADgAO
AA0ADAALAAwACwAJAAcABwAFAAQAAwAFAAUABAADAAUABQAFAAUABQAHAAgACAALAAsA
CwAMAAwADAAMAAwADAANAA0ADQAMAAsACwAJAAkACAAIAAgACQAIAAcABgAFAAUABgAG
AAYABQAFAAUABAAEAAQABAAFAAUABQAFAAUABQAFAAUABQAFAAUABgAGAAYABgAGAAQA
BAAEAAQABQAFAAUABQAHAAcABwAHAAUABgAGAAYACAAIAAgACAAGAAYABgAGAAYABgAG
AAYACAAIAAcABgAGAAYABgAGAAQABAAEAAQAAwACAAIAAgACAAIAAgABAAMAAgACAAEA
AQABAAEAAQD/////AAAAAAAA/v/+/////f/9//3//f/9//7////+//7//v/+//7//f/9
//z//P/8//z//P/8//z/+//7//v//f/9//3//f/9//z/+v/6//r/+v/7//v//P/8//z/
/P/8//z//v///wAAAgAAAAEAAgADAAQABQAGAAcACQAIAAgACAAGAAYABwAHAAsACwAL
AAkACQAGAAQAAgAAAAEAAQABAAAA/v////7/+v/6//v//P/9//7//v/+//7//v/+//7/
/v/+//z/+//6//n/9v/2//P/8//z//T/9P/0//P/8//z//P/8//z//P/8//z//P/8//z
//P/8//z//P/8//z//P/8//z//P/9f/8/wwAHwAzAEYAYwCRAMkAAgE8AW4BkAGdAYwB
UwHzAHkA/v+W/0D/Af/t/gD/Hf8v/0n/av+H/57/sf+//8j/0P/X/9//5f/p/+v/7f/v
//H/8f/z//T/9f/2//f/+P/5//r/+v/6//r/+//8//z//P/8//z//f/9//3//v/+////
/////wAAAAACAAIAAwADAAEAAgACAAIABAAEAAUABQAGAAcABwAHAAcACAAIAAkABwAH
AAgACAAIAAkACQALAAwADAAMAA4ADgAPAA8AEQARABIAEwAUABQAFQAVABYAFwAYABkA
GgAbABwAHAAdAB4AHgAeAB4AHgAgACEAIQAhACEAIQAiACIAIQAhACEAIQAhACAAHwAe
AB0AGwAaABwAGwAaABkAGAAXABUAEwARAA8ADgANAA0ADQAMAAsACwALAAsACwALAA0A
DgAOAA8ADwAPABAAEAAQABAAEAAQABEAEQARABAADwAPAA0ADQAMAAwADAALAAoACQAI
AAUABQAGAAYABgAFAAUABQAEAAQABAAEAAMAAwADAAMAAwADAAMAAwADAAMAAwAEAAYA
BgAGAAYABAAEAAQABAAFAAUABQAFAAcABwAHAAcABQAGAAYABgAIAAgACAAIAAYABgAG
AAYACAAIAAgACAAIAAgABwAGAAYABgAGAAYABgAGAAYABgADAAIAAgACAAQABAAEAAMA
AwACAAIAAQABAAEAAQABAP////8AAAAAAAD+//7////9//3//f/9//7//v/+//z//P/8
//z//P/7//v/+v/6//r/+v/6//r/+v/5//n/+f/5//n/+f/5//n/+f/5//n/+//6//j/
+P/4//j/9//3//j/+P/6//r/+v/6//r/+//8//7//v///wAAAQACAAMABAAFAAUABAAE
AAQABgAGAAcABwAIAAcABgADAAMAAAD+//z//P/9//3//f/7//j/+P/2//b/9v/3//j/
+P/4//f/9v/4//j/+P/4//j/+P/2//X/9P/z//D/8P/v/+//7//w//D/8P/v/+//7//v
/+//7//v/+//7//v/+//7//v/+//8f/x//H/8f/v/+//7//t//H//v8OACEAOQBOAG8A
nwDXABIBTAF6AZgBnQGAATcBywBNANb/dP8k//H+5f78/hn/L/9L/27/h/+a/6//vf/G
/87/1//d/+H/5f/n/+n/6//t/+3/7//w//H/8P/x//L/8//0//T/9P/0//f/+P/4//j/
+P/4//n/+f/5//r/+v/7//v/+//8//z//P/8//3//f///wAAAAAAAP7//v//////AAAB
AAEAAQABAAIAAgADAAMAAwAEAAQABgAHAAcACQAIAAgACAAKAAoACwALAA0ADQAOAA8A
EAASABMAEwAUABUAFgAXABgAGQAaABoAGwAeAB4AHgAeAB4AIAAhACEAIQAhACEAIgAi
ACEAIQAhACEAIQAgAB8AHwAfAB4AHgAcABsAGgAZABgAFwAVABMAEwARABAADwANAA0A
DAALAA0ADQANAA0ACwANAA4ADgAPAA8ADwAQABAAEAAQABAADgAPAA8ADwAOAA0ADQAL
AAkACAAIAAgACQAIAAcABgADAAMABAAEAAIAAQABAAEAAgACAAIAAgABAAEAAQABAAEA
AQABAAEAAQABAAEAAgACAAIAAgACAAQABAAEAAQAAwADAAMAAwAFAAUABQAFAAMABAAE
AAQABAAEAAQABAAGAAYABgAGAAYABgAGAAYABgAGAAUABAAEAAQABAAEAAQABAAEAAQA
BQAEAAQABAACAAIAAgABAAMAAgACAAEAAQABAAEAAQD/////AAAAAAIAAAAAAAEAAAD/
//7//f/+//7//v/8//z//P/8//z//f/9//z//P/8//z//P/8//z/+//7//v/+//7//v/
+//9//v/+//7//r/+v/6//r/+v/7//v//P/8//z//P/8//z//v///wAAAgAEAAUABgAH
AAYABwAIAAkACwAKAAoACgAIAAgACQAJAAsACwALAAkABwAEAAIAAAACAAMAAwADAP//
/P/8//r/+P/4//n/+v/9//7//v/+//z//P/8//z//P/8//r/+f/4//f/9P/0//H/8f/x
//L/8v/y//H/8f/x//H/8f/x//H/8f/x//H/8//z//P/8//x//H/8f/x//H/8f/x//H/
9f8AABAAIwA3AE4AcQCjAN0AGgFSAX4BmgGdAXgBKQG3ADkAwv9i/xL/4f7f/vj+E/8p
/0v/bv+H/5z/r/+9/8b/zv/V/9v/4f/l/+f/6f/r/+v/6//t/+7/7//y//P/9P/1//b/
9v/2//b/9//4//j/+P/6//r/+//7//n/+v/6//v/+//7//z//P/8//z//f/9//3//v/+
//7/AAAAAAEAAQAAAAEAAQABAAEAAgACAAMAAwADAAQABAAEAAUABQAHAAgACAAIAAoA
CgALAAsADQAPABAAEQASABAAEQARABIAEwAUABUAFgAZABoAGgAbABoAGgAaABoAHAAe
AB8AHwAdAB0AHQAeAB4AHQAdAB0AGwAbABoAGQAYABcAFQAUABQAEwASABEADgANAAsA
CQALAAkACAAHAAcABwAGAAUAAwADAAMAAwAFAAcACAAIAAkACQAJAAoACgAKAAoACgAK
AAsACwALAAoACQAJAAcABwAGAAYABgADAAIAAQAAAP////8AAAAAAAD////////8//z/
/P/8//3//f/9//3/+//7//v/+//7//v/+//8//z//P/8//z//P/8//z//P/9//3//f/9
//3//f/9//3//f/+//7//v/+//7//v/+//z//P/8//z//v/+//7//v/+//7//f/8//z/
/P/8//z//P/8//z//P/7//r/+v/6//r/+v/6//n/+f/4//j/9//1//X/9f/1//X/9f/2
//b/9v/0//T/9f/1//X/9f/1//T/9P/0//L/9P/0//T/9P/1//X/9P/0//T/9P/0//T/
9v/1//X/9f/3//X/9f/1//b/9v/2//b/9v/1//X/9v/2//j/+P/4//j//P/9//7/AAD+
////AAABAAQABQAGAAcABwAGAAYABgAGAAYABwAHAAsACwALAAkACAAEAAEA/v8AAAEA
AQABAP///P/8//r/+P/4//n/+v/9//7//v/+//7//v/+//7//v/+//z/+//4//f/9P/0
//X/9f/1//b/9v/2//X/9f/z//P/8//z//P/8//z//P/8//z//P/8//z//P/8//z//H/
8f/x//H/9/8CABIAJQA3AEwAbwChANcAEgFGAXABjAGLAWABEQGfAB0Aqv9M//z+0f7Z
/vz+Ff8p/0X/aP+F/5z/rf+7/8b/zv/V/9v/4f/l/+f/6f/p/+v/6//t/+7/7//w//H/
8v/z//L/8v/y//L/8//0//T/9P/2//b/9//3//X/9v/2//f/+f/5//r/+v/4//j/+f/5
//v//P/8//z//P/8//3//f/8//3//f/9////AAAAAAEAAwADAAQABAAEAAUABQAHAAYA
BgAGAAgACAAJAAkACwALAAwADQAOAAwADQANAA4ADwAQABEAEgARABIAEgATABYAFgAW
ABYAFgAYABkAGQAXABcAFwAYABYAFQAVABUAEwATABIAEQASABEADwAOAA4ADQAMAAsA
CgAJAAcABQAHAAUABAADAAUABQAEAAMABQAFAAUABQAHAAkACgAKAAkACQAJAAoACwAM
AA0ADgAMAA0ADQANAA4ADQANAAsADQAMAAwADAAJAAgABwAGAAcABwAIAAgACAAHAAcA
BwAGAAYABgAGAAcABwAHAAcABQAFAAUABQAHAAcABwAIAAYABgAGAAYACAAIAAgACAAJ
AAkACQAJAAcABwAHAAcABQAGAAYABgAGAAYABgAGAAYABgAGAAYACAAIAAgACAAGAAYA
BQAEAAYABgAGAAYABAAEAAQABAADAAIAAgACAAQABAAEAAMAAQAAAAAA//8BAAEAAQAB
AP////8AAAAAAAD+//7///////////////z//P/8//r/+v/6//r/+v/7//v/+v/6//z/
/P/8//z//P/7//n/+//6//r/+v/6//r/+f/5//r/+v/8//z//P/8//3//f/9//7//v//
/wAAAQACAAMABAAFAAcABgAGAAYABgAGAAcABwAJAAkACQAHAAgABgAFAAQAAwADAAIA
AQAAAP7////+//r/+v/7//z//f/+//7//v8AAAAAAAAAAAAAAAD+//3//v/9//r/+v/3
//f/9//4//r/+v/5//n/+f/5//n/+f/3//f/9//3//n/+f/5//n/+f/5//n/+f/3//f/
9//5//v/AAAKABsALQBAAFUAdQClAN4AFgFKAXIBiwGMAW0BJwG/AEQA0v90/yX/8f7w
/g//Kf87/1b/d/+U/6n/vf/I/9L/2f/h/+f/6//v//H/8//3//X/9//4//n/+v/7//z/
/f/+//7//v/+////AAAAAAAAAgACAAMAAwABAAIAAgADAAMAAwAEAAQABAAEAAUABQAF
AAYABgAGAAYABgAHAAcACAAJAAkACQAJAAoACgALAAsACwAMAAwACgALAAsADQAQABAA
EAASABIAEwATABUAEwAUABUAFgAYABkAGQAaABoAGgAaABoAHQAeAB4AHwAgACAAIAAg
ACAAIgAjACMAIwAjACMAJAAiACEAIQAhACEAIQAgAB8AHgAdABsAGgAaABkAGAAXABYA
FQATABEAEQAPAA4ADQAPAA8ADgANAA0ADQANAA0ADQAPABAAEAASABMAFAAWABYAFgAW
ABYAGAAZABkAGQAYABcAFwAVABcAFgAWABYAFwAWABUAFAARABEAEgASABIAEQARABEA
EAASAA==
         </WaveFormData>
      </LeadData>
      <LeadData>
         <LeadByteCountTotal>10000</LeadByteCountTotal>
         <LeadTimeOffset>0</LeadTimeOffset>
         <LeadSampleCountTotal>5000</LeadSampleCountTotal>
         <LeadAmplitudeUnitsPerBit>4.88</LeadAmplitudeUnitsPerBit>
         <LeadAmplitudeUnits>��V</LeadAmplitudeUnits>
         <LeadHighLimit>2147483647</LeadHighLimit>
         <LeadLowLimit>268435456</LeadLowLimit>
         <LeadID>V3</LeadID>
         <LeadOffsetFirstSample>0</LeadOffsetFirstSample>
         <FirstSampleBaseline>0</FirstSampleBaseline>
         <LeadSampleSize>2</LeadSampleSize>
         <LeadOff>FALSE</LeadOff>
         <BaselineSway>FALSE</BaselineSway>
         <ExcessiveACNoise>FALSE</ExcessiveACNoise>
         <MuscleNoise>FALSE</MuscleNoise>
         <LeadDataCRC32>115251498</LeadDataCRC32>
         <WaveFormData>
GAAYABgAGAAaABoAGgAaABgAGAAYABgAFwAWABUAFAAUABQAFAAUABIAEgASABIAEgAS
ABIAEgASABIAEgASABAAEAAQABAAEgASABIAEgAQABAAEAAQABIAEgASABIAEgASABIA
EgAUABQAFAAUABQAFAAUABQAFAAUABQAFAAWABYAFgAWABYAFgAWABYAFgAWABYAFgAW
ABYAFgAWABQAFAAUABQAFAAUABQAFAASABIAEgASABIAEgASABIAEAAQABAAEAAQABAA
EAAQAA4ADgAOAA4ADgAOAA4ADgAOAA4ADgAOAA4ADgAOAA4ADAAMAAwADAAMAAwADAAM
AAwADAAMAAwADAAMAAwADAAMAAwADAAMAAoACgAKAAoACgAKAAoACgAKAAoACwAMAAwA
DAAMAAwADgAPAA8AEAASABMAFAAVABgAGAAZABoAGAAYABkAGgAcABwAHAAdAB0AIAAg
ACAAHQAbABkAFQAWABcAGAAZABcAFgATABMAEQAOAA4ADgAPAA8AEQARAA8ADwAPAA4A
DgAOAAwACwAKAAgABwAEAAYABQAFAAUABQAFAAUABQAFAAUABQAFAAYABgAGAAYABAAE
AAQABAAEAAQABAAEAAQABAADAAAA//8BAAsAHgA2AE4AZQCLALkA7QAqAWUBlwG9AdEB
wQGBARYBlwAWAKn/XP8z/yn/OP9N/13/dP+R/6b/tv/H/9P/2//j/+n/8f/3//j/+f/5
//v//f/+////AQACAAIAAgADAAMAAwAEAAQABQAFAAYABgAGAAcABwAHAAcACAAIAAgA
CQAJAAkACgAKAAwACwALAAwADAANAA0ADQAOAA0ADAALAA0ADQANAA0ADgAPAA8ADwAQ
ABAAEAAQABEAEgASABQAFAAUABQAFAAWABcAGQAZABkAGQAaABsAHQAdAB0AHQAfACAA
IgAjACEAIQAiACIAIwAjACQAJAAkACQAJAAkACQAJAAkACIAIwAjACIAIgAhACAAHwAf
AB4AHAAbABoAGQAYABcAFgAVABQAEwASABAADwAOAA4ADgAPAA8ADwAPABAAEAASABEA
EgAVABYAFwAYABkAGwAeAB4AHwAhACEAIAAfAB4AHgAeAB4AHgAcABwAGwAbABoAGgAa
ABoAGwAbABwAHAAYABgAGAAYABgAFwAWABYAFgAWABYAFgAWABYAFgAVABcAGAAYABgA
FgAWABYAFwAZABkAGQAZABgAGQAZABkAGQAZABkAGQAbABsAGwAbABsAGwAbABsAGwAb
ABsAGgAcABwAHAAcABwAHAAcABwAGwAbABsAGwAbABoAGgAaABgAGAAYABgAGAAYABgA
FwAXABYAFQAVABgAGAAXABcAFQAUABQAFAAUABMAEwATABMAEwATABMAEQAQABAAEAAR
ABEAEQARABEAEQARABEAEQAQABAAEAAOAA4ADwAPAA4ADgANAA0ADwAPAA8ADwANAA0A
DAAOAA4ADgAOAA4ADwAQABAADgAOAA4AEAATABMAFAAWABcAGAAZABoAGgAbABwAHAAc
AB0AHgAeAB4AHgAfACEAJAAkACQAIwAfAB0AGQAZABkAGQAZABkAFgATABMAEQAMAAwA
DAANAA4AEQASABMAEwATABIAEgAQAA4ADQAMAAoACQAGAAYABQAFAAUABQAFAAUABQAF
AAMAAwADAAIABAAEAAQABAAEAAQABAAEAAIAAgACAAIABAADAAAAAQABAAUAFAAoAEAA
VQBxAJsAzQAEAT0BcQGfAcEBwwGZAUQBzwBMANP/dP81/x//Kv9D/1P/Yv97/5j/rP+9
/8v/1f/b/+P/6//x//T/9f/3//n/+//6//v//f/+/wAAAAABAAEAAQACAAIAAwADAAQA
BAAEAAUABQAFAAUABAAEAAQABQAHAAcACAAIAAgABwAHAAgACAAJAAkACQALAAsACwAL
AAsACwALAAsADAANAA0ADQAMAAwADAAMAA0ADgAOABAAEgASABIAEgARABEAEgARABMA
EwAUABUAFQAVABUAFQAVABYAGAAZABkAGQAaABoAGgAZABkAGAAYABgAGAAYABgAGAAY
ABYAEwATABIAEgARABAADwAPAAwACgAJAAgACQAIAAcABgADAAIAAQAAAP7//f/8//z/
+v/7//v/+//7//z//P/+////AAADAAQABQAGAAcACQAKAAoACwANABAAEAAQABAADwAO
AA0ADAAOAA4ADQANAAwADAAMAAwACQAJAAoACgAKAAoACgAKAAgABwAGAAYACAAIAAgA
CAAIAAgACAAHAAcACAAIAAgACAAIAAgACQAHAAcABwAHAAoACwALAAsACgAJAAgABwAJ
AAkACQAJAAcABwAHAAcACQAJAAkACAAIAAgACAAIAAgACAAIAAgACQAJAAkACQAHAAYA
BgAGAAQABAAEAAQABAAEAAQAAwADAAIAAQABAAQABAADAAMAAwACAAIAAgABAP///v/9
//3//f/9//3//f/8//z//P/7//v/+//7//v/+//7//v/+//6//r/+v/6//r/+//7//r/
+v/5//n/+f/6//r/+v/6//r/+v/7//z//P/6//r/+v/8//////8AAAIAAgACAAIAAgAD
AAUABwAIAAYABwAIAAgACAAIAAkACwAQABAAEAAPAAsACQAFAAUABgAHAAgACQAGAAMA
AwABAP7//v/+//////8BAAEAAQABAAEAAAAAAAIAAAD///7/+v/5//b/9v/1//X/9f/1
//X/9f/1//X/9f/1//X/9P/2//b/9v/2//j/+P/4//j/9v/2//b/9v/2//X/8v/x//H/
9/8EABoAMgBHAGEAhwC5APAALQFhAY8BswG9AaEBVAHlAGQA5f98/zX/E/8W/zH/R/9S
/2f/hP+c/6v/u//H/83/1f/d/+H/5v/p/+n/6//t/+7/7//x//L/9P/0//X/9f/z//T/
9P/1//f/+P/4//j/+f/5//n/+f/6//r/+v/7//n/+f/6//r/+v/5//n/+v/7//3//v//
/wAA///+//3//f/9//3//f8AAAEAAQABAAAAAAAAAAAAAwAEAAQABgAEAAQABAAEAAYA
BwAJAAkACQAJAAoACwALAAsACwALAA0ADgAQABEADwAPABAAEAARABEAEgASABQAFAAU
ABQAEwASABEADgAPAA8ADgAOAA0ADAALAAsACAAGAAUABAADAAIAAQAAAP3//P/7//r/
+v/5//j/+P/3//f/9v/1//X/9v/2//j/+f/6//3//v///wAAAQADAAYABgAHAAkACAAI
AAgACAAIAAgACAAIAAoACgAJAAkACAAIAAgACAAFAAUABgAGAAQABAAEAAQABgAFAAQA
BAAEAAQABAAEAAYABgAGAAUABQAGAAYABgAGAAYABgAHAAcABwAHAAcACAAJAAkACQAJ
AAkACQAJAAkACQAJAAkABwAHAAcABwAGAAUABAACAAAAAAAAAAAA/v/+//7//v/9//3/
/f/9//v/+v/6//r/+P/4//j/+P/2//b/9v/1//X/9P/z//P/8v/y//H/8f/x//D/8P/w
//D/7//v/+//7//v/+//7//t/+z/7P/s/+v/6//r/+v/6//r/+v/6//r/+r/6v/q/+j/
6P/p/+n/6P/o/+f/5//n/+f/5//n/+n/5//m/+b/5v/m/+b/5v/n/+j/6P/o/+j/6P/q
/+3/7f/u//D/7//w//H/8v/y//P/9P/0//b/9//4//j/+P/4//n/+//8//z//P/7//f/
9f/x//H/8//z//P/8//y/+//7//t/+z/7P/s/+3/7f/v/+//7//t/+3/7P/s/+z/6v/p
/+j/5v/l/+L/4v/h/+H/4f/h/+P/4//j/+P/4f/h/+H/4P/g/+D/4P/g/+D/4P/g/+D/
4P/g/+D/4P/g/+H/3v/d/+H/7/8EABoAMABNAHcApwDfABwBVwGHAacBsQGVAUkB1ABT
ANj/cf8w/w//Df8e/zH/Qf9a/3f/iv+a/6v/tf+7/8H/yf/P/9P/1v/X/9f/2f/b/9r/
2//d/97/4P/g/+H/4f/h/+L/4v/j/+P/5P/k/+T/5f/l/+X/5f/m/+b/5v/n/+f/5//o
/+j/6v/p/+n/6v/o/+n/6f/p/+v/6//r/+v/6//r/+v/6//s/+3/7f/t/+7/7v/u/+7/
7//w//D/8v/y//L/8v/y//L/8//1//X/9f/1//b/9//5//n/+f/5//v//P/+////////
/wAAAAABAAEAAgACAAIAAgACAAIABAAEAAQAAgADAAMAAgACAAEAAAD//////v/8//v/
+v/5//j/9//2//X/9P/z//L/8v/x//D/8P/u/+//7//v/+//8P/w//L/8//0//f/+P/5
//r/+//9//z//P/9////AAAAAAAAAAAAAAAAAAAAAP7//v/9//3//P/8//z//P/5//n/
+v/6//r/+v/6//r/+v/5//j/+P/4//j/+P/4//j/+P/4//f/9//4//j/+P/6//r/+v/7
//n/+f/5//n/+v/7//v/+//7//v/+//7//3//f/9//3//f/9//3//f/9//3//f/8//7/
/v/+//7//v/+//7//v/9//3//f/9//3//P/8//z//P/8//z//P/6//r/+v/5//v/+v/5
//n/+P/4//f/9//5//j/+P/4//j/9//3//f/9//3//f/9//3//b/9v/2//X/9f/1//X/
9//3//f/9//1//T/9P/0//T/9P/1//X/9P/0//P/8//z//P/8//z//P/8//0//T/9P/2
//T/9P/0//T/9P/1//b/9v/2//b/9v/4//v/+//8//7///8AAAEAAgACAAMABAAEAAYA
BwAIAAgACAAIAAkACwAMAAwADAALAAkABwADAAMAAwADAAMAAwACAP/////9//r/+v/6
//v/+//9//3//f/7//v/+v/6//r/+P/3//b/9v/1//L/8v/v/+//7//v/+//7//v/+//
7//v/+//7v/u/+7/7v/u/+7/7v/u/+7/7P/s/+z/7P/s/+3/7P/r/+n/8f8AABQALABD
AGEAjQC/APgANwFtAZkBtQG3AYkBLgG1ADQAu/9g/yv/E/8a/y//P/9Q/23/hv+Y/6n/
uf/B/8f/z//X/9v/4P/h/+P/5f/l/+b/5//p/+r/6v/q/+v/6//t/+7/7v/v/+3/7v/u
/+7/8f/x//H/8f/y//L/8v/z//P/8//0//T/9P/z//P/9P/y//P/8//z//X/9f/1//X/
9f/1//X/9f/2//f/9//3//j/+P/4//j/+//8//z//v/+//7//v/+//z//f//////AQAB
AAIAAwAFAAUABQAFAAUABgAIAAkACQAJAAoACgALAAsADAAMAAwADAAMAAwADAAMAAwA
CgALAAsACgAKAAkACAAHAAcABgAEAAMAAgABAAAA///+//3//P/7//r/+P/3//b/9v/2
//f/9//3//b/9v/1//b/9//4//v//P/9//7///8BAAIAAgADAAUABgAGAAYABgAEAAQA
BAAEAAQABAADAAMAAgACAAIAAgD/////AAAAAP7//v/+//7/AAD///7//v/+//7//v/+
//7//v/+//3//f/+//7//v8AAAAAAAABAP//////////AAABAAEAAQABAAEAAQABAAEA
AQABAAEAAwADAAMAAwADAAMAAwACAAIAAgACAAIAAgACAAIAAgD//////////wEAAAAA
AAAA/v/+//7//v/8//z//P/7//3//P/7//v/+v/6//n/+f/7//r/+v/6//r/+f/5//n/
9//3//f/9//3//b/9v/2//X/9f/1//X/9f/1//X/9f/z//L/8v/y//L/8v/z//P/9P/0
//P/8//z//P/8//z//P/8//0//T/9P/0//T/8//z//P/8v/0//T/9P/2//f/9//4//r/
/f/+////AAD+////AAAAAAAAAQACAAIABAAEAAUABwAIAAgACAAHAAMAAQD9//3//v//
/wAAAQD///v/+v/3//T/9P/0//X/9f/3//f/9//3//f/9v/2//T/8v/x//D/7v/t/+r/
6v/q/+v/7P/t/+3/7f/t/+3/7f/t/+3/7P/s/+z/7P/s/+z/7P/s/+z/7P/s/+z/7P/s
/+n/6P/n/+n/8/8GABoALgBDAGMAkQDDAPwANwFrAZMBqQGfAWMB/gCBAAIAkf8+/xH/
C/8e/zH/P/9Q/2v/hP+Y/6n/t//B/8f/zf/T/9f/3P/d/9//4//j/+L/4//l/+b/5v/m
/+f/5//p/+r/6v/r/+n/6v/q/+r/6//r/+v/6//s/+z/7P/t/+v/6//s/+z/7v/t/+3/
7v/t/+3/7P/r/+3/7f/t/+3/7//v/+//7//u/+//7//v//D/8P/w//D/7//w//D/8v/0
//T/9P/0//T/9f/3//f/+P/3//f/9//5//n/+f/5//f/+P/6//v/+//7//z//P/7//v/
/P/8//r/+v/6//r/+v/6//r/+P/1//X/9P/0//P/8v/x//H/8P/u/+3/7P/r/+r/6f/o
/+n/6P/n/+b/5P/j/+L/4v/g/+H/4f/h/+H/4v/i/+T/4//k/+f/6P/p/+r/6//t//D/
8P/x//P/8v/y//L/8v/0//T/9P/0//T/9P/z//P/9P/0//T/9P/x//H/8v/y//D/8P/w
//D/8v/x//D/8P/w//D/8P/w//D/8P/w/+//7//w//D/8P/w//D/8P/x//H/8f/x//H/
8P/x//H/8f/z//P/8//z//P/8//z//P/8f/x//H/8f/z//P/8//y//L/8v/y//L/8P/w
//D/8P/v/+//7//v/+//7v/u/+7/7v/u/+7/7v/s/+z/7P/r/+v/6v/p/+n/6P/o/+f/
5//l/+T/5P/k/+b/5f/l/+X/4//j/+P/4//k/+T/5f/m/+X/5f/l/+X/4//j/+P/4//j
/+L/4v/i/+D/4P/h/+H/4v/i/+H/4f/k/+P/4v/h/+D/4v/j/+T/5P/k/+T/5P/m/+X/
5f/m/+j/6f/q/+v/7P/s/+3/7v/u/+7/7//w//D/8P/w//H/8//2//b/9v/1//T/8//w
//H/7//v/+//7//s/+n/6f/n/+L/4v/i/+P/5P/n/+j/6f/p/+n/6P/o/+j/5v/l/+T/
4v/h/97/3v/d/93/3f/d/9v/2//b/9v/3f/d/93/3P/c/9z/3P/c/9z/3P/c/9z/3P/c
/9z/3P/c/93/3P/Z/9n/3//u/wIAGAArAEUAbwCfANYAEQFHAXMBkwGZAXcBJgGzADIA
tf9S/xH/9f4A/x3/Lf86/0//bP+E/5X/o/+v/7f/u//D/8n/zP/P/9P/0//V/9b/1//Z
/9r/2P/Y/9n/2f/b/9z/3P/d/9v/3P/c/9z/3f/d/93/3f/e/97/3v/f/93/3f/e/97/
4P/f/9//4P/g/+H/4f/h/+H/4f/h/+H/4v/j/+T/5f/l/+X/5P/j/+b/5v/m/+b/5//o
/+j/6v/q/+r/6v/q/+j/6f/r/+v/7f/t/+7/7//x//H/8f/x/+//8P/y//P/8//z//T/
9P/3//f/+P/4//f/9v/1//T/9f/2//f/9v/1//X/9P/0//P/8v/x//H/7v/s/+v/6v/r
/+r/6f/o/+f/5v/l/+T/4v/h/+D/4P/i/+P/4//j/+X/5v/m/+j/6P/o/+r/6v/t/+7/
7//x//T/9P/1//f/+P/4//j/+P/4//j/+P/4//j/+P/3//f/+P/4//j/+P/1//X/9v/2
//b/9v/2//b/+P/3//b/9v/2//b/9v/2//j/+P/4//f/9f/2//b/9v/4//j/+P/5//f/
9//3//f/+P/5//n/+f/5//n/+f/5//n/+f/5//n/+//7//v/+//7//v/+//6//j/+P/4
//j/+P/4//j/+P/5//n/+f/5//n/+P/4//j/9v/2//b/9v/2//b/9v/1//f/9v/1//X/
9P/0//P/8//1//T/9P/0//T/8//z//P/8f/x//H/8f/z//L/8v/y//H/8f/x//H/8f/x
//H/8f/z//L/8v/y//D/8P/x//H/8v/y//H/8f/z//L/8v/y//L/8v/y//P/9P/0//L/
8v/y//T/9//3//j/+v/5//r/+//8//z//f/+//7/AAABAAIAAgACAAIAAwAFAAgACAAI
AAcABwAFAAEAAQD//////////wAA/f/9//v/9v/2//b/9//3//n/+f/5//n/+f/4//j/
+P/2//X/9P/0//P/8P/w/+3/7f/t/+3/7f/t/+3/7f/t/+3/7f/s/+z/7P/s/+z/7P/s
/+z/7P/s/+z/7P/s/+z/7f/s/+v/6f/x/wIAGAAwAEcAZwCVAMkABAFBAXkBowG/Ab8B
jQEwAbUAMgC5/2D/Kf8V/yL/N/9F/1j/c/+M/57/sf+9/8X/y//T/9n/3//k/+X/5f/p
/+n/6v/r/+3/7v/u/+7/7//v//H/8v/y//P/8//0//T/9P/1//X/9f/1//b/9v/2//f/
9//3//j/+P/6//n/+f/6//j/+f/5//n/+//7//v/+//9//3//f/9//7/////////AAAA
AAAAAAABAAIAAgAEAAQABAAEAAQABAAFAAcABwAHAAcACAAJAAsACwALAAsACwAMAA4A
DwARABEAEgASABMAEwAUABQAFAAUABQAFAAUABQAFAASABEAEQAQABAAEQAQAA8ADwAM
AAoACQAIAAkACAAHAAYABQAEAAMAAgAAAP///v/+//z//f/9//3//f/+//7/AAD//wAA
AwAEAAcACAAJAAsACgAKAAsADQAQABAAEAAQAA4ADgAOAA4ADgAOAA0ADQAKAAoACgAK
AAkACQAKAAoACAAIAAgACAAIAAcABgAGAAgACAAIAAgACAAIAAgABwAHAAgACAAIAAoA
CgAKAAsACQAJAAkACQAKAAsACwALAA0ADQANAA0ADQANAA0ADQANAA0ADQANAA0ADQAN
AAwADgAOAA4ADgAMAAwADAAMAAsACwALAAsADQAMAAwADAAKAAoACgAKAAoACgAKAAkA
CQAIAAcABwAIAAgABwAHAAcABgAGAAYABgAFAAUABQAFAAUABQAFAAMAAgACAAIAAwAD
AAMAAwADAAMAAwADAAMAAgACAAIAAAAAAAEAAQAAAAAA////////////////AQAAAAAA
AAAAAAAA/v///wAAAAACAAIAAgAEAAMAAwAEAAYABwAIAAkACgAKAAsADAAMAAwADQAO
AA4AEAAQABEAEwAUABQAFAATABEADwALAAsACwALAAsACwAKAAcABwAFAAQABAAEAAUA
BAAFAAQAAwADAAMAAgACAAQAAgABAAAA/P/7//j/+P/3//f/9//3//n/+f/5//n/+f/5
//n/+P/4//j/+P/4//j/+P/4//j/+P/4//j/+P/4//f/9v/z//X///8SACoAQgBZAH0A
rQDhABwBWQGNAbUByQG9AYEBFgGVABYAp/9a/y//If8u/0H/U/9q/4X/mP+q/73/yf/R
/9n/4f/n/+v/7P/t/+//8f/z//L/8//1//b/9v/2//f/9//5//r/+v/7//v//P/8//z/
/f/9//3//f/+//7//v////////8AAAAAAgABAAEAAgACAAMAAwADAAMAAwADAAMABQAF
AAUABQAEAAUABQAFAAgACAAIAAgACQAKAAoADAAMAAwADAAMAA4ADwARABEAEgARABEA
EQASABMAFAAVABUAFgAYABkAGQAZABoAGgAdAB0AHgAeAB4AHgAeAB4AHgAeAB4AHAAd
AB0AHAAcABkAGAAXABcAFwAWABYAFgATABIAEQAQAA8ADgANAAwADAALAAoACgAJAAkA
CAAHAAkACgAKAAwACwAMAA8AEAARABIAEwAVABYAFgAXABkAGAAYABgAGAAYABgAGAAY
ABYAFgAVABUAFAAUABQAFAATABMAFAAUABIAEgASABIAEgARABAAEAAQABAAEAAQABIA
EgASABEAEQASABIAEgAQABAAEAARABMAEwATABMAEgATABMAEwAVABUAFQAVABUAFQAV
ABUAEwATABMAEwAVABUAFQAUABQAFAAUABQAFAAUABQAFAATABMAEwATABMAEgASABIA
EgASABIAEgAQABAAEAAPABEAEAAPAA8ADgAOAA0ADQAPAA4ADgAOABAADwAPAA8ADQAN
AA0ADQANAAwADAAMAAsACwALAAsACwALAAsACwANAAwADAAMAAoACgALAAsADAAMAAsA
CwALAAsACQALAAwADAAMAAwADAAKAAsADAAMAAwADAAMAA4ADwAPABAAEgATABQAFQAW
ABgAGQAaABoAGgAbABwAHAAcABwAHQAfACAAIAAgAB8AGwAZABUAFQAXABcAFwAXABYA
EwATABEADgAOAA4ADwAPABEAEQARAA8ADwAOAA4ADgAMAAsACgAIAAcABAAEAAMAAwAD
AAMAAwADAAMAAwADAAMAAwACAAIAAgACAAIAAgACAAIAAgACAAIAAgACAAIAAQAAAP//
AQALABwANABKAGEAhwC1AOsAKAFjAZMBtwHJAbUBcQEEAYUACACd/1L/K/8n/zb/S/9b
/3L/jf+k/7b/xf/R/9n/4f/n/+3/8f/0//X/9//5//n/+v/7//3//v8AAAAAAQABAAEA
AgACAAMAAwAEAAQABAAFAAUABQAFAAQABAAEAAUABQAFAAYABgAGAAUABQAGAAgACQAJ
AAkACwALAAsACwALAAsACwALAAwADQANAA0ADgAOAA4ADgAPABAAEAASABIAEgASABIA
EgATABUAFQAXABcAGAAZABsAGwAbABsAGwAcAB4AHwAfAB8AIAAgAB8AHwAgACAAIgAi
ACIAIgAgACAAIAAeAB0AHQAcABwAGwAaABkAGQAYABYAFQAUABUAFAATABIAEAAOAAwA
CgAKAAkACAAIAAgACQAJAAkACQAKAAoADAANAA4AEQASABEAEgATABUAFgAWABcAGQAc
ABwAHAAcABoAGgAaABoAGAAYABcAFwAUABQAFAAUABMAEwAUABQAEgASABIAEgASABEA
EAAQABIAEgASABIAEAAQABAADwAPABAAEAAQABAAEAAQABEAEQARABEAEQASABMAEwAT
ABMAEwATABMAEwATABMAEwATABMAEwATABEAEQARABAAEgASABIAEgASABIAEgASABEA
EQARABEAEQAQABAAEAAQABAAEAAQABAAEAAQAA8ADwAOAA0ADQAMAAwACwALAAsACgAK
AAoADAALAAsACwANAA0ADQANAAsACgAKAAoACwALAAsACwALAAsACwALAAsACgAKAAoA
DAAMAA0ADQAOAAwACwALAAwADAAMAAwADAAMAA0ADgAOAA4ADgAOABAAEgATABUAGAAX
ABgAGQAaABwAHQAeAB4AHgAfACAAIAAgACAAIQAjACYAJgAmACUAIQAfABsAGwAbABsA
GwAbABwAGQAZABcAFAAUABQAFQAXABkAGQAZABcAFwAWABYAFgAUABMAEgAOAA0ACgAK
AAsACwALAAsADQANAA0ADQALAAsACwAKAAwADAAMAAwADAAMAAwADAAKAAoACgAKAAgA
CQAGAAUACQAVACYAPgBQAGkAjQC7APEAKAFfAY8BswHBAaUBWwHuAHEA9P+L/0L/If8l
/0D/Vf9h/3T/j/+o/7r/yf/X/+H/5f/r//H/9//6//3//f/9////AAABAAMABAAEAAQA
BQAFAAMABAAEAAUABwAIAAgACAAJAAkACQAJAAgACAAIAAkACwALAAwADAAKAAkACQAK
AAwADQANAA0ADwAPAA8ADwAPAA8ADwAPABAAEQARABEAEgASABIAEgATABQAFAAWABgA
GAAYABgAGAAZABsAGwAbABsAHAAdABsAGwAbABsAHQAeACAAIQAfAB8AIAAgACEAIQAi
ACIAIgAiACIAIgAiACIAIgAgAB8AHwAeAB4AGwAaABkAGQAWABQAEwASABMAEgARABAA
DwAOAA0ADAALAAsACwAMAAwADQANAA0ADwAQABAAEgATABQAFwAYABkAGgAbAB0AHgAe
AB8AIQAiACIAIgAiACQAJAAkACQAJgAmACUAJQAkACQAJAAkACMAIwAkACQAIgAiACIA
IgAiACEAIAAgACIAIgAiACIAIgAiACIAIQAjACQAJAAkACIAIgAiACMAJQAlACUAJQAk
ACUAJQAlACMAIwAjACMAIwAjACMAIwAlACUAJQAlACMAIwAjACIAJAAkACQAJAAiACIA
IgAiACMAIwAjACMAIQAgACAAIAAeAB4AHgAeACAAIAAgAB8AHwAeAB0AHQAeAB4AHQAd
AB0AHAAcABwAHAAbABsAGwAdAB0AHQAdABsAGgAaABoAGQAZABkAGQAbABsAGwAbAB0A
HAAcABwAHAAaABsAHQAcABoAGgAaABoAGAAZABoAGgAcABwAHAAeAB8AHwAgACIAIwAk
ACUAJgAmACcAKAAoACgAKQAqACoALAAsAC0ALwAyADIAMgAxADAALwAsAC0AKwArACsA
KwAsACkAKQAnACQAJAAkACUAIwAlACUAJQAmACcAJwAoACgAJgAlACQAJAAjACAAIAAd
AB0AHQAdAB8AHwAfAB8AHwAfAB8AHgAeAB4AHgAeACAAIAAgACAAIAAgACAAIAAgAB8A
HgAfAB8AIQAsAEAAVgBtAIMApwDZAA4BSwGDAbMB1wHnAdMBlAEtAbAALQDA/3H/Q/8+
/1f/b/96/4//rP/E/9f/5//1//v/AwAJABEAFgAXABkAHQAfAB4AHwAhACIAJAAkACUA
JQAnACgAKAApACkAKgAqACoAKwArACsAKwAqACoAKgArAC0ALQAuAC4ALgAtAC0ALgAu
AC8ALwAvADEAMQAxADEAMwAzADMAMwA0ADUANQA1ADYANgA2ADYANQA2ADYAOAA5ADoA
OwA8ADwAPQA/AD8APwA/AEAAQQBDAEMAQwBDAEMARABGAEcASQBJAEoASgBJAEkASgBK
AEwATABMAEwATABMAEwASgBJAEkASABIAEkASABHAEcARABCAEEAQABBAEAAPwA+AD0A
PAA7ADoAOAA3ADYANgA4ADkAOQA5ADcAOAA4ADoAPQA+AEEAQgBEAEYASABLAEwATABN
AE8AUgBSAFIAUgBUAFQAVABUAFYAVgBVAFUAVgBWAFYAVgBTAFMAVABUAFQAVABUAFQA
VABVAA==
         </WaveFormData>
      </LeadData>
      <LeadData>
         <LeadByteCountTotal>10000</LeadByteCountTotal>
         <LeadTimeOffset>0</LeadTimeOffset>
         <LeadSampleCountTotal>5000</LeadSampleCountTotal>
         <LeadAmplitudeUnitsPerBit>4.88</LeadAmplitudeUnitsPerBit>
         <LeadAmplitudeUnits>��V</LeadAmplitudeUnits>
         <LeadHighLimit>2147483647</LeadHighLimit>
         <LeadLowLimit>268435456</LeadLowLimit>
         <LeadID>V4</LeadID>
         <LeadOffsetFirstSample>0</LeadOffsetFirstSample>
         <FirstSampleBaseline>0</FirstSampleBaseline>
         <LeadSampleSize>2</LeadSampleSize>
         <LeadOff>FALSE</LeadOff>
         <BaselineSway>FALSE</BaselineSway>
         <ExcessiveACNoise>FALSE</ExcessiveACNoise>
         <MuscleNoise>FALSE</MuscleNoise>
         <LeadDataCRC32>2702714414</LeadDataCRC32>
         <WaveFormData>
FgAWABYAFgAWABYAFgAWABQAFAAUABQAEgASABIAEgASABIAEgASABAAEAAQABAADgAO
AA4ADgAOAA4ADgAOAA4ADgAOAA4ADgAOAA4ADgAMAAwADAAMAA4ADgAOAA4ADgAOAA4A
DgAQABAAEAAQABAAEAAQABAAEAAQABAAEAASABIAEgASABEAEAAPAA4AEAAQABAAEAAQ
ABAAEAAQAA4ADgAOAA4ADgAOAA4ADgAMAAwADAAMAAwADAAMAAwADAAMAAwADAAKAAoA
CgAKAAgACAAIAAgACAAIAAgACAAIAAgACAAIAAYABgAGAAYABgAGAAYABgAEAAQABAAE
AAQABAAEAAQABAAEAAQABAACAAIAAgACAAIAAgACAAIAAgACAAIAAgAAAAEAAQABAAEA
AQACAAMABQAGAAcACAAJAAoACwAMAAwADAAMAA0ADgAOAA8AEAAQABAAEAAQABMAFgAX
ABcAFAASAA8ADgAQABEAEQASABAADAAMAAsACgAHAAYABgAHAAcACAAIAAUABQAEAAQA
BAAEAAMAAgD9//3/+v/5//n/+f/5//n/+f/5//n/+f/3//b/9v/3//f/9v/2//b/9v/2
//b/9v/2//b/9v/1//f/9//1//P/8v/y//n/CwAhADYATQBxAJsAyAD+ADcBagGTAbMB
tQGKATMByQBNAN//n/+B/3f/fP+H/5H/mv+p/7X/wP/K/9H/2P/c/9//5f/p/+r/6f/r
/+z/7f/u/+//8P/w/+//8P/w//D/8P/w//H/8f/x//L/8v/y//P/8//z//P/8//z//T/
9P/y//L/8v/y//T/9P/0//X/8//z//P/8//z//P/9P/0//T/9P/1//X/9f/2//b/9v/1
//X/9f/2//b/9v/3//f/+P/4//j/+f/7//z//P/8//v//P/9//3//f/+//7//v//////
AQABAAEAAQACAAIAAwADAAMABAAEAAQABAAEAAMAAwADAAMAAwACAAIAAgAAAP7//v/+
//z//P/8//v//f/9//v/+v/4//f/9//3//b/9v/2//b/9v/2//b/9//3//n/+v/6//n/
+//8//3//v///wAAAQABAAEAAwADAAMAAwADAAMAAwACAAEAAQABAAAAAAAAAP7//v/+
//z//P/9//7////+//z/+v/5//v/+//7//z/+v/6//r/+v/5//n/+f/5//r/+v/6//r/
+P/4//j/+P/6//r/+v/7//v/+//7//v/+//7//z//P/+//7//v/+/wAA///+//3//f/+
//////8AAAAAAAAAAAAAAAAAAP7/AAAAAAAAAAD+//7//v/9//3//P/7//v/+//7//v/
+//7//r/+v/6//v/+v/6//v/+f/4//j/+P/4//f/9//3//f/9//3//f/9//2//b/9f/2
//b/9v/3//f/9//2//b/9P/0//X/9v/0//P/8//z//P/8v/y//P/8//z//T/9f/x//P/
9P/y//L/8v/y//P/8//z//P/8//0//X/9f/2//f/+P/5//z//f/+/wAAAAAAAAEAAgAA
AAEAAgACAAQABAAEAAcACgALAAsACgAGAAMAAgACAAUABQAGAAYAAgACAAEAAAD9//z/
/P/9//3//v/+//3//f/8//z/+v/6//n/+P/1//X/8v/x/+//7//v/+//7//x//H/8f/x
//D/8P/x//H/8P/w//D/8P/w//D/8P/w//D/8P/v/+//8f/t/+3/7P/s//H///8RACYA
OwBZAH8AqgDaAA8BRAFzAZkBqwGUAVEB8QB/AAUAqf9//2//cP99/4n/kP+b/6v/uP/C
/83/0v/W/93/4//n/+r/6f/p/+z/7//v/+//7//u//H/8v/y//L/8v/y//P/8//z//T/
9P/0//P/8//z//P/9f/1//b/9v/2//b/9v/2//b/9v/2//f/+f/5//n/+f/5//n/+v/6
//r/+v/7//v/+//8//z//P/9//3//f/+//7//v//////AAAAAAAAAQD//wAAAAAAAAMA
BAAFAAUAAwAEAAQABAAHAAcACQAJAAkACQAKAAoACQAJAAkACgAKAAoACgAKAAkACQAJ
AAkABwAGAAYABgAIAAYABgAGAAQABAAEAAMAAwADAAEAAAAAAP////////7//v/+//7/
/v/+//7//////wEAAgACAAMABQAGAAcACAAJAAoACwANAA0ADwAPAA8ADwAPAA8ADwAO
AA0ADQAPAA4ADgAOAAwADAAMAAoACwALAAsACwALAAoACQAJAAcABwAHAAgACgAKAAoA
CgAJAAkACQAJAAoACgAKAAoACgAKAAoACgAKAAoACgALAAsACwALAAsACwALAAwADAAO
AA4ADgAOAA4ADQAMAAsADAAMAAwACwALAAwADQAOAA4ADgAOAAwADgAOAA4ADgAOAA4A
DgANAA0ADAALAAsACwALAAsACwALAAoACgAKAAoACgALAA0ACwAKAAoACgAIAAcABwAH
AAkACQAJAAkACQAIAAgABwAIAAgACAAJAAcABwAGAAYABgAGAAcACAAGAAUABQAFAAcA
BgAGAAcABQAEAAUABgAHAAgACQAJAAkACQAJAAoACwALAAoACwAMAA0AEAARABIAFAAU
ABQAFQAWABQAFQAWABYAFwAYABkAHQAeAB8AHwAeAB4AGwAaABoAHQAdAB4AHgAaABoA
GQAYABUAFAAUABUAFQAWABYAFQAVABQAFAASABIAEQAQAA0ADQAKAAkABwAFAAUABQAF
AAUABQAFAAUABgAGAAcABwAIAAgACAAIAAgACAAIAAgACAAIAAcABwAJAAcABQAEAAQA
BwATACkAPgBRAG8AlQDCAPYAMQFmAZcBwQHZAc4BkwE1AcEAPwDZ/6H/h/+C/5H/o/+o
/7H/wf/O/9j/4//q/+7/9f/5//v//v8BAAMAAgADAAYABwAIAAgACQAKAAoACgAKAAoA
CwALAAsADAAMAAwACwALAAsACwANAA0ADgAOABAAEAAQABAADgAOAA4ADwARABEAEQAR
AA8ADwAQABAAEAAQABEAEQARABIAEgASABMAEwATABQAFAAUABUAFQAWABYAFgAXABkA
GgAaABoAGQAaABsAGwAZABoAGgAaAB0AHQAfAB8AHwAfACAAIAAhACEAIQAiACIAIgAi
ACIAIQAhACEAIQAhACAAIAAgAB4AHAAcABwAGAAYABgAFwAXABcAFQAUABQAEwATABMA
EgASABIAEgAQABAAEAARABEAEwAUABQAFQAXABgAGQAaABsAHAAdAB0AHQAfAB8AHwAf
AB8AHwAfAB4AHQAdAB0AHAAcABwAHAAcABwAGgAZABkAGQAZABcAFgAVABUAFQAVABUA
FgAWABYAFgAWABcAFwAXABcAGAAYABgAGAAYABgAGAAYABgAGAAYABkAGQAZABkAGQAZ
ABkAGgAaABoAGgAaABoAGAAXABYAFQAWABYAFgAVABIAEgASABIAEAAQABAADgAOAA4A
DgAOAAwADAAMAAsACwAKAAkACQAHAAcABwAHAAUABAAEAAQAAwACAAIAAwABAAAAAAAA
AAAA/////////f/9//3//f/9//z//P/7//r/+v/6//v/+//7//r/+v/6//r/+//8//r/
+f/5//n/9//2//b/9//3//f/+P/5//f/9//2//b/9v/2//b/9f/1//X/9f/1//b/9//3
//j/+f/6//v//P/9//7/AAAAAAAAAQACAAIAAwAEAAQABAAEAAQABwAKAAsACwAKAAgA
BQAEAAQABQAFAAYABgACAAIAAQAAAP3//P/8//3//f/+//7//f/9//z//P/6//j/9//2
//P/8//w/+//7f/t/+3/7f/t/+//7//v/+//7P/s/+3/7f/u/+7/7v/u/+z/7P/s/+z/
7P/s/+v/6//t/+v/5//m/+j/9f8JAB8AMgBPAHUAoQDSAAwBRQF2AZ8BtwGxAXgBFwGl
ACsAx/+T/3n/cf94/4P/i/+Y/6n/tf++/8j/zf/Q/9b/2//f/+H/4v/j/+X/5v/n/+b/
5//o/+j/5//o/+j/6P/q/+r/6//r/+v/7P/s/+z/7f/t/+3/7f/r/+v/7P/s/+z/7P/s
/+z/7P/s/+z/7f/t/+3/7f/t/+//7//w//D/7v/u/+//7//v//D/8P/w//H/8f/x//L/
8v/y//P/8//0//T/9P/1//P/9P/0//T/9f/2//f/9//5//r/+v/6//v/+//9//3//f/9
//7//v////////8AAAAAAAAAAAAAAQABAAEAAQD///7//v/+/wAA/v/+//7//P/8//z/
+//7//v/+f/4//j/9//3//f/9P/0//T/9P/2//b/9v/3//X/9//4//j/+f/7//z//f8A
AAEAAgADAAEAAQADAAMAAwADAAMAAwADAAIAAQABAAEAAAAAAAAA/v/+//7//P/7//v/
+//7//v/+v/5//n/+f/5//n/+v/6//r/+v/6//n/+f/5//n/+v/6//r/+v/6//r/+v/6
//j/+P/4//n/+//7//v/+//5//n/+v/6//r/+v/6//r//P/7//r/+f/6//r/+v/5//r/
+v/6//r/+v/6//r/+P/6//r/+v/6//j/+P/4//f/9//2//X/9f/1//X/9f/1//X/9P/0
//T/8//y//L/8//z//L/8v/y//L/8f/x//H/8f/x//H/8f/x//D/8P/v/+7/7v/u/+//
8f/x//D/8P/u/+7/7//w/+7/7f/t/+3/7f/s/+z/7f/t/+3/7v/v/+3/7f/t/+3/7f/s
/+z/7P/s/+z/7f/t/+3/7f/r/+z/7f/t//D/8f/y//P/9P/1//b/+P/2//b/9//4//r/
+//8//z/+v/6//r//f8AAAEAAQAAAPz/+f/4//j/+f/5//r/+v/4//j/9//2//H/8P/w
//H/7//w//D/7//v/+7/7v/s/+r/6f/o/+X/5//k/+P/4f/f/9//3//f/9//3//f/9//
3P/c/93/3f/c/9z/3P/c/9z/3P/c/9z/2v/a/9n/2f/Z/9n/2f/W/9T/2f/n//v/EAAn
AEMAawCWAMgAAQE2AWUBiQGZAYIBPQHZAGUA7f+Z/3H/Xf9c/2f/cf94/4f/lf+g/6z/
s/+4/7z/w//H/83/zv/P/8//0P/R/9D/0f/S/9L/0//U/9T/1P/U/9T/1f/V/9P/1P/U
/9T/1//X/9f/1//V/9X/1v/W/9b/1v/W/9b/1v/W/9b/1//X/9f/1//X/9X/1f/W/9b/
1v/W/9f/1//X/9j/2P/Y/9n/2f/Z/9r/2v/a/9v/2//c/9z/3P/d/9v/3P/c/9z/3//g
/+H/4f/h/+L/4v/i/+H/4f/j/+P/5f/l/+b/5v/l/+X/5f/m/+j/6P/o/+j/5f/l/+X/
5f/l/+T/5P/k/+T/4v/i/+L/4P/g/+D/3//f/9//3f/c/9r/2f/Z/9n/2P/Y/9j/2P/Y
/9j/2P/Z/9f/2f/a/9r/2//d/97/3//g/+H/4v/j/+P/4//l/+X/5//n/+f/5//l/+T/
4//j/+P/4v/i/+L/4P/g/+D/3v/f/9//3//f/93/3P/b/9v/2//b/9v/3P/c/9z/3P/c
/9v/2//b/9v/2v/a/9r/2v/c/9z/3P/c/9z/3P/c/93/2//b/9v/2//b/9v/3P/c/9r/
2v/a/9r/3P/b/9r/2f/a/9r/2v/Z/9r/2v/a/9r/2v/a/9r/2P/Y/9j/2P/Y/9b/1v/W
/9X/1//W/9X/1f/V/9X/1f/V/9P/0v/S/9L/0//S/9L/0//T/9L/0v/S/9D/z//P/8//
0f/R/9H/0f/R/9D/0P/P/87/zv/O/8//0f/R/9D/0P/P/87/zv/O/8z/y//L/8v/zf/M
/8z/zf/L/8v/zP/N/83/zf/O/83/zP/L/8r/zf/N/83/zf/N/87/z//P/87/z//Q/9H/
1P/V/9b/2P/Y/9j/2f/a/9j/2f/a/9r/3P/c/9z/3//g/+H/4f/g/+D/3f/c/9z/2//b
/9z/3P/Y/9j/1//W/9P/0v/S/9P/1f/W/9b/1f/V/9T/1P/S/9D/z//O/8v/zf/K/8n/
x//H/8f/x//H/8X/xf/F/8X/xf/G/8j/yf/G/8b/xv/G/8b/xv/G/8b/yP/I/8f/x//H
/8X/xf/E/8b/zf/d/+//AgAXADkAXwCKAMAA9QAmAU8BbQF1AU4B+wCVACEAsf9r/03/
Rf9M/1n/Y/9q/3f/hf+S/5z/p/+s/7D/tf+7/7//wP+//8H/wv/D/8L/w//E/8T/x//I
/8j/yP/K/8r/y//L/8v/zP/M/8z/y//L/8v/y//N/83/zv/O/8z/zP/M/8z/zP/M/8z/
zf/N/83/zf/N/8v/y//M/8z/zv/O/8//z//P/9D/0P/Q/9P/0//T/9T/1P/U/9X/1f/W
/9b/1v/X/9f/2P/Y/9j/2//c/93/3f/d/97/3v/e/9//3//h/+H/3//f/+D/4P/j/+P/
4//k/+T/5P/k/+T/4//j/+P/4//h/+D/4P/g/+L/4P/g/+D/4P/g/+D/3//d/93/2//a
/9v/2//c/93/3P/c/9z/3P/c/9z/3P/d/9//4f/i/+L/4f/j/+T/5f/o/+n/6v/r/+v/
6//t/+3/7//v/+//7//w//D/8P/x//D/7v/t/+z/7v/u/+7/7P/p/+n/6f/p/+v/6v/p
/+n/6//r/+v/7P/s/+z/7P/s/+v/6//r/+v/7v/u/+7/7v/u/+7/7v/u/+7/7v/u/+//
7f/t/+3/7f/v/+//8P/w//D/8P/w//D/8f/x//H/8f/y//L/8v/x//L/8v/y//L/8v/y
//L/8P/w//D/8P/w//D/8P/w/+//8f/w/+//7//v/+//7//v/+3/7P/s/+z/7f/s/+z/
7f/r/+r/6v/q/+z/6//r/+v/6f/p/+n/6f/q/+r/6//r/+r/6v/q/+v/6//r/+r/6v/o
/+j/6f/q/+j/5//n/+f/6//s/+j/6f/q/+r/6v/q/+r/6//r/+v/6//t/+7/7//v/+7/
7//w//H/8v/z//T/9v/0//T/9f/2//b/9//4//j/+P/4//j/+////wEAAgACAAIA///+
//7//f/9//7//v/6//r/+f/4//X/9P/0//X/9f/2//b/9f/3//b/9v/0//T/8//y/+//
8f/u/+3/6//t/+3/7f/t/+z/6//q/+n/6v/q/+v/6//q/+r/6v/q/+r/6v/q/+r/6v/q
/+n/6f/r/+n/6f/o/+b/6f/3/wsAIAAzAE8AdQCiANYADQFEAXMBmQGtAZoBWQH5AIcA
CQCp/3v/Z/9o/3X/gf+I/5P/o/+y/7z/xf/M/9L/1//b/9//4P/h/+P/5v/n/+j/6f/q
/+r/6//s/+z/7P/s/+z/7f/t/+3/7v/u/+7/7//v/+//7//x//H/8v/y//D/8P/w//D/
8v/y//L/8//z//P/8//z//P/8//0//T/9P/0//X/9f/3//j/+P/4//n/+f/5//r/+P/4
//n/+f/8//z//P/9//3//v/+//7///8AAAEAAQADAAQABAAEAAIAAQACAAEAAgADAAUA
BgAJAAkACQAKAAkACAAHAAYABgAHAAgACQAHAAYABgAGAAYABAAEAAQAAgACAAIAAQAB
AAEA///+/wAA/////////v/+//7//v///wAAAQADAAMABQAGAAYABQAHAAgACQAMAA0A
DgAPABEAEQATABMAEwATABMAEwAVABQAEwATABEAEAAQABAAEgASABIAEAANAA0ADQAN
AA8ADgANAA0ADwAPAA8AEAAOAA4ADgAOAA8ADwAPAA8AEAAQABAAEAAQABAAEAAQABAA
EAAQABEAEQARABEAEQARABEAEgASABIAEgASABIAFAATABIAEQASABIAEgARABEAEgAT
ABQAEgASABIAEAAQABAAEAAQABAAEAAQAA8AEQAQAA8ADwAPAA8ADwAPAA8ADgAOAA4A
DQAMAAwADQANAAwADAAMAAwACwALAAsACQAJAAkACQALAAoACgAJAAoACgAKAAsACQAJ
AAgACAAIAAgACQAKAAoACQAJAAkACwAKAAoACwAJAAoACAAIAAgACAAJAAkACQAJAAkA
CgALAAsADAANAA4ADwAOAA8AEAASABIAEgATABQAFgAXABgAGAAWABYAFgAZAB4AHwAf
AB4AHAAZABgAGAAXABcAGAAYABUAFgAWABYAEQAQABAAEQAPABAAEAAPAA8ADgAOAAwA
DAALAAoABwAHAAQAAwABAP/////////////////////+//7///////7//v/+//7//v/+
//7//v/+//7//f/9/////f/7//r/+P/9/wsAIQA2AE8AbwCZAMgA/AA3AWwBnQHDAdEB
tAFpAQMBiQANALv/k/+B/4L/j/+X/6D/r/+//8r/1P/b/+D/5P/p/+3/8f/0//X/9f/4
//n/+P/5//r/+v/7//z//P/8//z//P/9//3//f/+//7//v////////////////8AAAAA
AAAAAAAAAAACAAIAAgADAAEAAQABAAEAAQABAAIAAgACAAIAAwADAAMABAAEAAQABQAF
AAUABgAEAAQABQAFAAgACAAIAAkACQAKAAoACgAJAAoACwALAAsADAAMAAwADQANAA8A
DwANAA0ADgAOAA8ADwAPABAAEAAQABAAEAARABEAEQARAA8ADgAOAA4ADgAMAAwADAAK
AAoACgAJAAkACQAHAAYABgAFAAUABQACAAIAAgACAAIAAgACAAMAAwAFAAYABgAHAAkA
CgALAAwADQAOAA8ADwAPABEAEQATABMAEwATABMAEgARABEAEQAQABAAEAAPAA4ADQAK
AAsACwALAAsACwAKAAkACQAJAAkACQAKAAoACgAKAAoACQAJAAkACQAKAAoACgAKAAoA
CgAKAAoACgAKAAoACwANAA0ADQANAAsACwAMAAwADgAOAA4ADgAQAA8ADgANAA4ADgAO
AA0ADgAOAA4ADgAOAA4ADgAMAAwADAAMAAwADAAMAAwACwALAAoACQAJAAkACQAJAAkA
CQAIAAgACAAHAAYABgAHAAcABgAGAAYABgAFAAUABQAFAAUABQAFAAUABAAEAAMAAgAC
AAIAAwADAAMAAgACAAAAAAABAAIAAgABAAEAAQADAAIAAgADAAEAAQACAAMAAwAEAAMA
AgABAAAAAQABAAEAAQABAAIAAwADAAQABQAGAAcABgAHAAgACgAKAAoACwAMAAwADQAO
AA4ADgAOAA4AEQASABMAEwASABIADwAOAA4ADQANAA4ADgAMAAwACwAKAAkACAAIAAkA
CAAIAAcABQAHAAYABgAEAAQAAwACAP///f/6//n/9//3//f/9//3//f/9//3//f/9v/2
//f/9//2//b/9v/2//b/9v/2//b/9v/2//X/9f/1//X/8f/u/+7/+f8JAB8ANABNAHEA
mwDIAP4ANwFsAZkBuQG/AZgBQwHVAF0A7/+r/4n/e/9+/4v/kf+c/6v/t//C/87/1f/Y
/97/4//n/+n/7P/t/+3/7v/v//D/8f/y//L/8f/y//L/8v/0//T/9f/1//X/9v/2//b/
9//3//f/9//3//f/+P/4//j/+P/4//j/+P/4//j/+f/5//n/+f/5//f/9//4//j/+P/4
//n/+f/5//r/+v/6//3//f/9//7//P/8//3//f/+//7//v//////AAAAAAAAAQACAAMA
AwADAAQABAAEAAUABQAHAAcABwAHAAgACAALAAsACwAMAAwADAAMAAwACQAJAAkACQAJ
AAgACAAIAAgABgAGAAYABgAGAAYABQADAAMAAQAAAAAA/////////v/+//7//v/+//7/
/v//////AQACAAIAAQADAAQABQAGAAcACAAJAAkACQALAAsACQAJAAkACQALAAoACQAJ
AAcABgAGAAYABAAEAAQAAgADAAMAAwADAAEAAAD/////AQABAAEAAgAAAAAAAAAAAAEA
AQABAAEAAAAAAAAAAAAAAAAAAAAAAAIAAgACAAMAAQABAAEAAQABAAEAAgACAAIAAgAC
AAIABAADAAIAAQABAAIAAwADAAAAAAAAAAAAAgACAAIAAAAAAAAAAAAAAP7//v/+//3/
///+//3//f/7//v/+//7//v/+v/6//r/+f/4//j/+f/5//j/+P/4//j/9//3//f/9f/1
//X/9f/3//b/9v/1//T/9P/0//X/9f/1//T/9P/y//L/8//0//T/8//z//P/8//y//L/
8//1//H/8v/z//L/8v/y//L/8v/z//P/8//z//P/9P/1//X/9v/3//j/+f/6//v//P/+
//7//v///wAA/v///wAAAAAAAAAAAAADAAYABwAHAAYAAgD///7//v8BAAEAAgACAPz/
/P/7//r/9//2//b/9//3//j/+P/3//f/9v/2//T/9P/z//L/7//v/+z/6//p/+n/6f/p
/+n/6f/p/+n/6f/m/+b/5//n/+b/5v/m/+b/6P/o/+j/6P/o/+j/5//n/+f/5f/l/+L/
4v/p//v/EQAmAD8AYQCJALgA7gAjAVIBfQGZAZkBagETAacAMQDH/4n/b/9l/2z/ef+B
/4r/m/+p/7L/vP/D/8j/zP/R/9X/2f/a/93/3f/c/93/3P/d/97/3v/h/+L/4v/i/+D/
4P/h/+H/4//k/+T/5P/j/+P/4//j/+P/4//k/+T/5P/k/+T/5P/k/+T/5P/l/+X/5f/l
/+X/5f/l/+b/5v/k/+T/5f/l/+X/5v/m/+b/5//n/+f/6P/o/+j/6f/p/+r/6v/q/+v/
6//s/+z/7P/t/+7/7//v/+//8P/w//D/8f/x//P/8//z//P/9P/0//P/8//z//T/9v/2
//b/9v/1//X/9f/1//P/8v/y//L/9P/y//L/8v/v/+7/7f/r/+3/7f/r/+r/6P/n/+f/
5//o/+j/6P/o/+b/5v/m/+f/5//p/+r/6v/r/+3/7v/v/+7/7//w//H/8f/x//P/8//1
//X/9f/1//P/8v/x//H/8f/w//D/8P/u/+7/7v/s/+3/7f/t/+3/7//u/+3/7f/r/+v/
6//s/+z/7P/s/+z/7f/t/+3/7f/s/+z/7P/s/+z/7P/s/+z/7P/s/+z/7f/t/+3/7f/t
/+3/7f/u/+7/7v/u/+7/7v/w/+//7v/t/+7/7v/u/+3/7v/u/+7/7v/u/+7/7v/s/+7/
7v/u/+7/7P/s/+z/6//s/+z/7P/t/+v/6//r/+v/6//q/+r/6v/r/+r/6v/r/+v/6v/q
/+r/6v/p/+n/6f/p/+n/6f/p/+v/6v/q/+n/6v/q/+r/6//r/+v/6v/q/+r/6v/r/+z/
7P/r/+v/6//r/+r/6v/r/+z/7P/s/+z/7P/t/+3/7f/t/+//8P/x//H/8v/z//T/9f/2
//f/+P/6//z//P/9//7//P/9//7//v///wAAAQAFAAgACQAJAAgABgADAAIAAgADAAMA
BAAEAP7//v/9//z/+//6//r/+//9//7//v/9//3//P/8//r//P/7//r/9//1//L/8f/v
/+//7//v/+//8f/x//H/8f/w//D/8f/x//D/8P/w//D/8P/w//D/8P/u/+7/7f/t/+//
7//r/+j/6v/1/wkAHwAyAEkAawCTAMIA9gArAVoBgwGbAZMBXAEDAZkAHwC3/33/Z/9l
/3b/h/+L/5L/of+x/77/xv/N/9T/2P/b/9//4//m/+f/5//m/+f/6v/r/+z/7P/t/+7/
7v/u/+z/7P/t/+3/7//w//D/8P/z//P/8//z//L/8f/x//D/8v/y//L/8v/y//L/8v/z
//X/9f/1//X/9f/1//b/9v/2//b/9//3//n/+v/6//r/+f/5//n/+v/7//z//v///wAA
AAAAAAEAAQACAAIAAgADAAQABQAFAAUABgAGAAYABwAHAAkACQAHAAcACAAIAAsACwAL
AAwADAAMAAwADAAJAAkACQAJAAkACAAIAAgACAAGAAYABgAEAAQABAADAAQABQAEAAQA
BgAFAAUABQAEAAQABAAEAAYABgAGAAcACQALAAwADAANAA8AEAARABIAEwAUABUAFQAV
ABcAFwAZABkAGQAZABoAGgAaABsAGQAYABgAGAAYABgAGAAWABcAFwAXABcAFwAWABUA
FQAVABUAFQAWABYAFgAWABYAFQAVABUAFQAYABgAGAAYABgAGAAYABgAGgAaABoAGwAb
ABsAGwAbABkAGQAaABoAGAAYABgAGAAZABkAGQAZABgAGAAYABcAGAAYABgAGAAZABoA
GwAaABoAGgAaABoAGgAaABoAGQAZABgAFwAXABcAFwAXABcAFwAWABYAFgAXABYAFgAX
ABUAFAAUABQAFAATABMAEwAVABUAFQAVABUAFAAUABMAFAAUABQAFQAVABUAFAAUABIA
EgATABQAEgATABUAGQAUABIAEgASABIAEwATABMAEwATABQAFQAVABgAGQAaABsAHAAd
AB4AIAAgACAAIQAiACAAIQAiACIAIgAiACIAJQApACsALAAsAC0AKwArACwAKgApACkA
KAAmACYAJQAkACMAIgAiACMAIwAkACQAIwAjACIAIgAgACEAIQAhAB8AHwAcABsAGQAZ
ABkAGQAZABkAGQAZABkAGAAYABkAGQAYABgAGAAYABoAGgAaABoAGgAaABkAGQAZABkA
GQAYABYAFQAhADMASABdAHcAmwDIAPoANQFuAaEBywHnAeYBtwFhAe8AbQD7/7n/m/+Q
/53/r/+2/7//zf/e/+r/8//6/wAABQAJAA8AEgATABMAFgAXABYAFwAYABgAGwAcABwA
HAAcABwAHQAdAB0AHgAeAB4AHwAfAB8AHwAhACEAIgAiACAAIAAgACAAIAAgACAAIQAh
ACEAIQAhACMAIwAkACQAJAAkACUAJQAlACYAJgAmACcAJwAnACgAKAAoACkAKQAqACoA
KgArACsALAAsACwALQAuAC8ALwAxADIAMgAyADEAMQAzADMANQA1ADYANgA1ADUANQA2
ADgAOAA4ADgANwA3ADcANwA3ADYANgA2ADYANAA0ADQAMgAyADIAMQAxADEALwAuAC4A
LQAtAC0ALAAsACwALAAsACwALAAtAC8AMQAyADIAMwA1ADYANwA6ADsAPAA9AD0APQA/
AD8AQQBBAEEAQQBDAEIAQQBBAEMAQgBCAEIAQgBCAEIAQABBAEEAQQBBAEEAQAA/AD8A
PwA/AA==
         </WaveFormData>
      </LeadData>
      <LeadData>
         <LeadByteCountTotal>10000</LeadByteCountTotal>
         <LeadTimeOffset>0</LeadTimeOffset>
         <LeadSampleCountTotal>5000</LeadSampleCountTotal>
         <LeadAmplitudeUnitsPerBit>4.88</LeadAmplitudeUnitsPerBit>
         <LeadAmplitudeUnits>��V</LeadAmplitudeUnits>
         <LeadHighLimit>2147483647</LeadHighLimit>
         <LeadLowLimit>268435456</LeadLowLimit>
         <LeadID>V5</LeadID>
         <LeadOffsetFirstSample>0</LeadOffsetFirstSample>
         <FirstSampleBaseline>0</FirstSampleBaseline>
         <LeadSampleSize>2</LeadSampleSize>
         <LeadOff>FALSE</LeadOff>
         <BaselineSway>FALSE</BaselineSway>
         <ExcessiveACNoise>FALSE</ExcessiveACNoise>
         <MuscleNoise>FALSE</MuscleNoise>
         <LeadDataCRC32>3583146066</LeadDataCRC32>
         <WaveFormData>
IgAiACIAIgAgACAAIAAgAB4AHgAeAB4AHAAcABwAHAAaABoAGgAaABkAGAAXABYAFgAW
ABYAFgAWABYAFgAWABYAFgAWABYAGAAYABgAGAAXABYAFQAUABYAFgAWABYAFgAWABYA
FgAYABgAGAAYABgAGAAYABgAFgAWABYAFgAYABgAGAAYABgAGAAYABgAGAAYABgAGAAW
ABYAFgAWABYAFgAWABYAFAAUABQAFAAUABQAFAAUABQAFAAUABQAEgASABIAEgAQABAA
EAAQABAAEAAQABAADgAOAA4ADgAOAA4ADgAOAAwADAAMAAwADAAMAAwADAAMAAwADAAM
AAwADAAMAAwADAAMAAwADAAKAAoACgAKAAoACgAKAAoACgAKAAoACgAKAAoACgAKAAoA
CgAKAAoACgALAAwADQAOAA8ADwAQABMAEwATABQAFQAVABUAFQAXABgAGAAaABsAHQAe
AB4AHAAbABgAFwAZABkAGgAaABgAFgAVABUAFAATABEAEAAQABAADwAPAA8ADgAOAA0A
DAALAAoACAAHAAYABQACAAEAAQAAAAAA///////////+//7//f/9//7//v/+//7//v/9
//3//f/9//3//f/9/////f/7//r/9v/2//z/CgAfAC8ARQBkAIUArADbAAsBOQFhAX8B
jAFwATIB4QB+ABwA5f/O/7//vf/F/8n/y//T/9j/3f/i/+X/6P/s/+3/8P/1//X/9f/0
//b/9f/1//f/+P/4//b/9v/3//f/9//3//f/9//4//j/+P/4//n/+f/5//n/+f/5//n/
+v/4//j/+P/4//j/+P/4//j/+f/5//n/+f/3//j/+P/3//f/9//4//j/+P/4//j/+f/5
//n/+f/5//r/+v/6//v/+//7//z//P/8//3//f/9//v//P/8//z//f/9//3//v8AAAEA
AQABAAAAAAAAAAEAAQACAAMAAwAEAAQABAAEAAMAAwACAAEAAwADAAMAAwACAAIAAwAD
AP//////////AAAAAP///v/+//3//P/8//z//P/8//z//P/8//3//v/+//7///////7/
//8AAAAAAQACAAIAAgACAAIAAgACAAAAAAAAAP//AAD//////v/9//3//P/7//n/+f/5
//j/+P/4//j/+P/2//b/9v/2//f/9//3//f/9f/1//X/9f/1//X/9f/1//X/9f/2//b/
9v/2//b/9v/2//f/9//3//f/9//3//f/+P/4//j/+P/5//n/+f/4//j/+f/5//j/+v/6
//r/+v/4//j/+P/4//j/+P/4//j/9//3//f/9//3//f/9//2//b/9v/1//X/9v/1//X/
9P/0//T/8//z//X/9f/1//X/8//y//L/8v/y//H/8f/w//D/8P/w//D/8P/v/+//7v/w
//D/7//v/+//7//v/+//7//v/+//7//v/+7/7v/v/+//7f/t/+3/7f/t/+3/7v/r/+v/
7P/s/+z/7P/s/+z/7P/s/+z/7P/s/+z/7v/v//D/8f/y//X/9f/2//f/9//3//j/+f/5
//n/+f/5//r/+v/8//7///8BAAIAAgD///z/+//7//z//v///wAA/P/7//v/+v/3//X/
9P/0//b/9f/1//X/9P/0//P/8v/x//D/7v/t/+z/6//o/+f/6f/o/+j/6f/p/+n/6f/o
/+b/5f/l/+b/5v/m/+b/5v/n/+f/5//n/+f/5//n/+f/5//l/+T/5P/i/+b/8P8BABEA
IwA+AF8AhACtANsACQE1AVkBbAFkATYB7wCUACoA2/+2/6f/o/+r/7P/tf+5/8L/x//M
/9H/1P/W/9v/4P/j/+X/4//k/+b/5//m/+f/5//m/+f/6P/q/+v/6f/p/+n/6f/s/+z/
7P/s/+v/6//r/+v/6//r/+v/7P/s/+z/7P/s/+z/7P/s/+z/7//v/+//7//v//D/8P/v
//H/8f/y//L/8v/y//L/8//z//P/8//z//T/9P/0//X/9f/1//b/9v/0//X/9f/1//b/
+P/5//r/+f/5//n/+v/8//3//f/9//7//v/+/////f/+//////8AAAAAAAAAAP/////+
//3///////////8AAAAAAQABAP//////////AAAAAP///v/+//3//P/8//7//v/+//7/
/P/8//3//v8AAAAAAQABAAIAAwAEAAQABQAGAAYABgAIAAgACAAIAAgACAAIAAcABgAF
AAUABAAFAAUABAADAAEAAQABAAAAAAAAAAAAAAAAAAAAAAAAAP3//f/9//3//v///wAA
AQD///////////////8AAAAAAAAAAAAAAAAAAAEAAQABAAEAAQABAAEAAgACAAIAAgAD
AAMAAwACAAIAAwADAAIAAAAAAAAAAAACAAIAAgACAAQABAAEAAQAAwADAAMAAwABAAEA
AQAAAAIAAgABAAEAAgABAAEAAAAAAAAA/////wEAAQABAAEA///+//7//v/+//3//f/8
//7//v/+//7//v/9//3//P/+//7//f/9//3//f/9//3//f/9//3//f/9//z//P/9////
/f/9//3/+//6//v//P/9//7//v/+//7//v/8//z//P/+////AAABAAIABQAFAAYABwAH
AAcACAAJAAkACQAJAAkACgAKAAwADgARABMAFAAUABMAEAAPAA8AEQASABIAEgAQAA8A
DwAOAA0ACwAKAAoADAALAAsACwAKAAoACQAIAAcABgAEAAMABAADAAAA///9//z//P/9
//3//f/9//z//P/7//v//P/+//7//v/+//////////////////////////3//P/6//j/
/P8GABcAJwA7AFYAdwCeAMkA/QAtAVsBgwGeAZ4BdgEvAdYAZgAJANr/w/+3/7//y//N
/8//1v/d/+L/6f/s/+7/8f/2//f/+f/7//r/+v/7//v//f/+//7/AAAAAAEAAQD/////
/////wIAAgACAAIAAQABAAEAAQADAAMAAwAEAAYABgAGAAYABAAEAAQABAAHAAcABwAH
AAUABgAGAAUABwAHAAgACAAIAAgACAAJAAkACQAJAAkACgAKAAoACwALAAsADAAMAA4A
DwAPAA8ADwAQABAAEAARABEAEQASABIAEwATABMAFAAUABQAFQAVABYAFwAXABgAGAAY
ABgAGQAZABgAFwAZABkAGQAZABkAGAAYABcAFQAVABUAFQAWABYAFQAUABYAFQAUABQA
FgAWABYAFgAUABQAFQAWABYAFgAXABcAGAAZABoAGgAbABwAHAAcAB4AHgAeAB4AHAAc
ABwAGwAaABkAGQAYABcAFwAWABUAFQAVABUAFAASABIAEgASABAAEAAQABAAEQARABEA
EQARABEAEQARABEAEQARABEAEQARABIAEgASABIAEgASABIAEwATABMAFQAVABUAFQAU
ABQAFAAUABUAFQAVABQAEwATABIAEAAQABAAEAAQAA4ADgAOAA4ADQAMAAsACgAJAAkA
CQAJAAcABwAHAAYABAAEAAMAAwACAAEAAQAAAAAAAAD////////////////9//z//P/8
//7//f/9//z//P/8//z//P/6//n/+f/4//r/+v/5//n/+f/5//n/+f/3//f/9//3//f/
9v/2//f/9//1//X/9f/1//X/9f/2//f/9f/0//T/9P/0//T/9v/2//b/9v/2//b/9v/4
//f/+P/5//r/+//7//z//f/9//3//v///wEAAQABAAEAAgACAAQABgAHAAkACgAKAAcA
BAADAAMAAwAEAAQABAACAAEAAQAAAP///f/8//z//v/9//3//f/6//r/+f/4//f/9v/0
//P/8v/x/+7/7f/t/+z/7P/t/+3/7f/t/+z/7P/r/+v/7P/s/+z/7P/s/+v/6//r/+v/
6//r/+v/6//r/+v/6P/m/+j/7v/+/xEAIwA7AFwAgQCsANsADQE9AWEBewGAAVwBFAG7
AFYA/v/R/7r/rf+v/7X/uf+9/8X/yv/P/9b/1//Y/9r/3f/g/+P/5f/l/+T/5P/l/+X/
5//o/+j/5v/m/+f/5//p/+n/6f/p/+r/6v/q/+r/6//r/+v/6//p/+n/6f/q/+r/6v/q
/+r/7P/s/+z/7P/r/+v/6//r/+v/7P/s/+v/6//r/+z/7P/s/+z/7P/t/+3/7f/t/+3/
7v/u/+7/7//v/+//8P/w/+7/7//v/+//8f/y//L/8v/z//P/8//0//T/9f/1//X/9v/2
//b/9//3//j/+f/5//j/+P/4//j/+f/5//j/9//5//n/+f/5//j/+P/5//n/9//3//f/
9//2//b/9f/0//T/8//y//L/9P/0//T/9P/0//T/9f/2//T/9P/1//X/+P/5//r/+v/7
//z//P/8//r/+v/6//r/+v/6//r/+f/4//f/9//2//X/9f/0//P/8f/x//H/8P/u/+7/
7v/u/+7/7v/u/+7/7f/t/+3/7f/t/+3/7f/t/+3/7f/t/+3/7f/t/+7/7v/u/+7/7v/u
/+z/7f/t/+3/7f/t/+3/7f/u/+7/7v/u/+//7//v/+7/7v/v/+//7v/u/+7/7v/u/+7/
7v/u/+7/7P/s/+z/7P/t/+3/7f/t/+v/6//r/+r/6v/q/+n/6f/q/+n/6f/o/+j/6P/n
/+f/5//n/+f/5//n/+b/5v/m/+b/5f/l/+T/5v/m/+b/5v/m/+X/5f/k/+T/5P/j/+P/
4//j/+P/4//j/+P/4//j/+X/5P/k/+X/4//h/+H/4f/h/+H/4f/i/+H/4f/h/+H/4f/i
/+D/4P/g/+D/4v/i/+L/4v/g/+D/4P/i/+P/5P/l/+b/5//n/+j/6f/p/+n/6v/r/+3/
7f/t/+3/7P/s/+7/8P/x//P/9P/0//H/7v/t/+3/7//w//D/8P/u/+3/7f/s/+n/5//m
/+b/5v/l/+X/5f/i/+L/4f/g/9//3v/c/9v/2P/X/9T/0//R/9D/0P/R/9H/0f/R/9D/
0P/P/8//0P/O/87/zv/O/83/zf/N/83/y//L/8v/y//L/8v/yv/G/8T/yP/S/+P/9f8H
ACIAQwBmAJEAwwDxABsBPwFUAUoBGAHPAHQADgDF/6L/j/+H/43/k/+V/5v/ov+n/67/
sf+w/7L/t/+6/73/v/+//8D/wP+//73/v//A/8D/vv++/7//v/+//7//v/+//77/vv++
/77/v/+//7//v/+9/73/vf++/77/vv++/77/vP+8/7z/vP+9/73/vf+9/7z/vP+7/7n/
uf+5/7r/uv+4/7j/uP+5/7f/t/+3/7f/tv+2/7b/t/+1/7X/tv+2/7X/tf+0/7P/s/+0
/7T/tP+0/7P/sv+y/7D/sf+x/7H/sP+w/7D/sf+u/67/rv+t/6z/rP+s/6z/q/+r/6r/
qf+p/6n/qf+p/6n/qP+o/6f/o/+j/6P/o/+j/6L/oP+e/57/nf+c/5z/mv+a/5r/mv+Y
/5j/mf+a/5j/mP+Z/5n/mv+b/5z/nP+d/57/nv+e/53/nP+b/5r/mv+a/5r/mf+W/5X/
lf+U/5P/k/+S/5H/j/+P/4//jv+M/4z/jP+M/4r/iv+K/4r/i/+L/4v/i/+L/4v/i/+L
/4v/i/+L/4v/i/+L/4z/jP+O/47/jv+O/47/j/+P/4//j/+P/4//j/+S/5L/kv+S/5P/
k/+T/5L/k/+V/5b/lv+Y/5j/mP+Y/5r/mv+a/5r/nP+c/5z/nP+b/5v/m/+b/53/nf+d
/5z/nP+c/5v/m/+b/5v/nP+c/57/nv+d/53/nf+d/53/nf+f/57/nv+e/6D/n/+f/57/
n/+g/6H/ov+k/6P/o/+i/6T/pP+j/6P/pf+l/6X/pf+l/6X/pf+l/6f/pv+m/6f/qf+n
/6f/p/+n/6f/p/+o/6n/q/+q/6r/qv+q/6r/rP+s/6z/rP+t/67/r/+y/7H/sv+z/7T/
tv+3/7n/u/+7/7v/vP+9/7//v/+//7//wv/C/8T/xv/H/8n/yv/K/8v/yP/H/8f/yf/K
/8r/yv/I/8f/x//G/8X/w//C/8L/xP/D/8P/w//E/8T/w//C/8H/wP++/73/vv+9/7r/
uf+7/7r/uv+7/7v/u/+7/7r/vP+7/7v/vP+8/7z/vP+8/7v/u/+7/7v/vP+9/77/v/+9
/7v/uv+6/7z/wP/M/93/7f8BAB4APwBkAI8AvwDrABEBLwE8ASQB6ACdAD4A3P+h/4r/
f/99/4f/jf+P/5P/nP+j/6r/rf+w/7T/t/+6/73/v/+//8D/wP/B/7//wf/C/8L/xP/E
/8X/xf/H/8f/x//H/8b/xv/G/8b/x//H/8f/x//J/8n/yf/K/8j/yP/I/8j/yf/K/8v/
zP/N/83/zf/N/8v/zP/M/8v/zf/N/87/zv/O/87/zv/P/9H/0f/R/9H/0v/S/9L/0//T
/9P/1P/U/9T/1f/V/9X/1v/Y/9n/2v/b/9v/2//c/9z/3f/d/93/3v/e/97/3//h/+L/
4//j/+T/5P/k/+T/5f/l/+T/4//j/+P/4//j/+T/5P/l/+X/5f/l/+X/5f/k/+T/4//i
/+X/5f/l/+b/6P/o/+j/6P/o/+j/6f/q/+z/7P/t/+3/7v/v//D/8P/x//L/8v/y//T/
9P/0//T/9P/0//T/8//z//P/9P/0//H/8f/w/+//8f/x//H/8P/w//D/8P/w//D/8P/w
//D/7//v/+//7//x//H/8f/x//H/8f/x//H/8f/x//L/8v/y//L/8v/y//L/8//z//P/
8//z//P/8//2//b/9v/2//f/9//3//b/+P/5//n/+P/4//j/+P/4//j/+P/4//j/+v/6
//r/+v/4//f/9v/1//X/9f/1//T/9v/2//X/9f/2//X/9f/0//T/9P/z//P/8f/x//H/
8f/z//L/8v/y//T/8//z//L/8P/w//D/8P/y//H/8f/w//D/8P/v/+//8f/x//H/8f/x
//H/8f/x//D/7v/t/+3/8f/x/+//7//w//D/8P/w//D/8v/y//L/8v/0//T/9P/2//b/
9v/2//b/+f/5//r/+//7//v//P/9//3//f/9//3//P/8//7/AAAEAAcACQAKAAsACAAH
AAcABQAGAAYABgAEAAMAAwACAAEA///+//7//v/9//3//f/+//7//f/8//n/+P/2//X/
9v/1//L/8f/z//L/8v/z//L/8f/w/+7/8P/v/+//8P/w//D/8P/w/+//7//v/+//7//v
/+//7//v/+3/7v/s/+r/7v/6/wkAGwAtAEYAZwCMALkA6wAbAUcBbQGGAX4BTAEHAa4A
QADr/8T/sf+r/7H/uf+9/8H/yP/R/9b/2//g/+L/5f/o/+v/6//t/+z/7P/t/+3/7//w
//D/8P/w//H/8f/x//H/8f/x//T/9P/0//T/8//z//P/8//0//X/9v/4//j/+P/4//j/
+P/4//j/+P/5//n/+f/5//n/+v/6//n/+//7//z//P/+//7//v////3//f/9//3//v/+
//7///8BAAEAAgACAAIAAwADAAMABQAGAAYABgAJAAkACQAKAAkACQAIAAcACQAKAAsA
DQANAA4ADwAPAA4ADgAOAA4ADwAPAA4ADQAOAA8AEAARABEAEAAQAA8ADgAPABAAEQAQ
ABAADwAOABAADwAOAA4AEAAQABAAEAARABIAFAAWABgAGAAZABkAGQAZABkAGAAaABwA
HQAeAB4AHgAeAB4AHgAeAB4AHQAcABsAGwAaABsAGwAaABkAGwAbABsAGgAWABYAFgAW
ABYAFgAWABYAFwAXABcAFwAXABcAFwAXABcAFwAXABcAFwAXABgAGAAYABgAGAAYABgA
GQAZABkAGgAbABwAHQAdABwAGwAaABsAGwAbABoAGgAbABsAGgAcABwAHAAcABwAHAAc
ABwAHAAcABwAHAAbABsAGwAbABsAGwAbABoAGgAaABkAGQAaABkAGQAYABoAGgAZABkA
FwAXABcAFwAXABYAFgAWABgAFwAXABYAFgAWABYAFgAYABcAFwAWABYAFgAVABUAEwAT
ABMAEwATABMAEwATABQAFAAVABcAFwAVABUAFQAVABYAFAAUABQAFAAUABQAFAAUABQA
FAAUABYAGQAaABsAHAAbABsAHAAdAB0AHQAeAB8AIQAhACEAIQAgACAAIgAkACkAKwAs
ACwAKQAmACUAJQAlACYAJgAmACYAJQAlACQAIwAhACAAIAAeAB0AHQAdABwAHAAbABoA
GQAYABYAFQAUABMAEAAPAA0ADAAMAA0ADQANAA0ADAAMAAsACwAMAAwADAAMAAwACwAL
AAsACwALAAsACwALAAsACwAKAAgABgAIABQAJQA5AE0AagCNALQA4QATAUUBcQGXAaoB
mgFkARsBugBQAAcA5v/T/8v/0//Z/9v/4f/q/+//9P/3//j/+v///wIABQAHAAcABgAI
AAkABwAJAAoACgAKAAoACwALAAsACwALAAsADAAMAAwADAANAA0ADQANAA0ADQANAA4A
DgAOAA4ADgAQABAAEAAQAA8ADwAPAA8ADwAQABAADwAPAA8AEAAQABAAEAAQABEAEQAR
ABEAEQASABIAEgATABMAEwAUABQAFAAVABUAFQAVABYAFgAWABcAFwAXABgAGgAbABsA
GwAaABoAGgAbAB0AHgAfAB8AHgAeAB4AHgAfAB8AHgAdAB0AHQAdAB0AHgAeAB8AHwAd
AB0AHQAdAB4AHgAdABwAHAAbABoAGgAaABoAGgAaABwAHAAdAB4AHgAeAB8AHwAeAB8A
IAAgACEAIgAiACIAIgAiACIAIgAiACIAIgAhACAAHwAfAB4AHQAdABwAGwAZABkAGQAY
ABgAGAAYABgAGAAYABgAGAAXABcAFwAXABcAFwAXABcAFwAXABcAFwAVABUAFgAWABgA
GAAYABgAFgAXABcAFwAZABkAGQAZABoAGgAaABoAGQAZABkAGAAaABsAGwAaABoAGgAa
ABoAGgAaABoAGgAaABoAGgAaABcAFwAXABcAFwAXABcAFgAUABQAEwATABQAEwATABIA
FAAUABMAEwATABMAEwATABMAEgASABIAEgARABEAEAAQABAAEAAQABAADwAPAA4ADgAO
AA0ADQANAA0ADQANAA0ADQANAA0ADQAMAAwADQANAAsACwALAAkACQAJAAoADQAMAAsA
CgAJAAgACgAKAAoACgAKAAoACgAMAAsADAANAA4ADwAPABAAEQAPAA8AEAARABEAEQAR
ABEAEgASABQAFgAXABkAGgAaABcAFAATABMAEwAUABQAFAAUABMAEwASABEADwAOAA4A
DAALAAsACwAKAAoACQAIAAcABgAEAAMAAgABAP7//f/9//z//P/9//3//f/9//z//P/7
//v//P/6//r/+v/6//v/+//7//v/+//7//v/+//5//n/9v/y//T/+v8IABkAKwA/AF4A
gQCoANUACQE3AWEBgQGOAXoBPAHrAIoAKgDt/9D/wf+9/8P/x//L/9H/1v/b/+L/5f/m
/+j/7f/u//H/8f/x//L/9P/z//P/9f/2//b/9P/0//X/9f/3//f/9//3//b/9v/2//b/
9//3//f/9//3//f/9//4//b/9v/2//b/+P/4//j/+P/3//f/9//3//f/+P/4//f/9//3
//j/+P/2//b/9v/3//f/9//3//f/+P/4//j/+f/3//f/+P/4//r/+//7//v/+//8//z/
/P/9//3//f/+//7/////////AAAAAAAAAQABAAIAAwADAAIAAgACAAIAAwADAAIAAQAB
AAEAAQABAAAAAAABAAEA///////////+//7//f/8//3//f/9//7//P/8//z//P/8//z/
/f/+//7//v//////AAABAAIAAgADAAQABAAEAAQABAAEAAQAAgACAAIAAQACAAEAAQAA
AP3//f/8//v/+//7//v/+v/4//j/+P/4//b/9v/2//b/9//3//f/9//1//X/9f/1//f/
9//3//f/9f/1//b/9v/2//b/9v/2//b/9//3//f/9//3//f/9//4//j/+P/4//f/9//3
//b/9P/1//X/9P/2//b/9v/2//b/9v/2//b/9P/0//T/9P/z//P/8//z//P/8//z//L/
8v/y//H/8f/y//H/8f/w//L/8v/x//H/7//v/+//7//v/+7/7v/u//D/7//v/+7/7P/s
/+z/7P/u/+3/7f/s/+z/7P/r/+v/6//r/+v/6//r/+v/6//r/+v/6v/q/+v/6//p/+n/
6f/r/+n/5//q/+j/6v/q/+r/6v/q/+r/6v/q/+r/6v/q/+z/6//s/+3/7v/v/+//8P/x
//H/8f/y//P/8//z//P/8//0//T/9v/4//n/+//8//z/+f/2//X/9f/3//j/+P/4//T/
8//z//L/8f/v/+7/7v/u/+3/7f/t/+r/6v/p/+j/5//m/+T/4//i/+H/3v/d/93/3P/c
/93/2//b/9v/2v/a/9n/2f/a/9r/2v/a/9r/2f/Z/9n/2f/Z/9n/2f/Z/9f/1//W/9T/
0v/Y/+j/+f8LACEAPgBfAIQAswDjAA8BNQFTAVwBPgH+AK0ATADw/7n/ov+X/5X/n/+j
/6f/r/+0/7n/vv/B/8T/xv/J/8z/z//P/9H/0P/Q/8//z//R/9L/0v/S/9L/0//T/9P/
0//T/9P/1P/U/9T/1P/T/9P/0//T/9P/0//T/9T/1P/U/9T/1P/U/9T/1P/U/9X/1f/V
/9X/1f/W/9b/1f/X/9f/2P/Y/9b/1v/W/9f/1//X/9f/1//Y/9j/2P/Z/9v/2//c/9z/
3P/d/93/3f/d/97/3v/e/9//3//f/+D/4P/h/+H/4f/i/+L/4v/j/+H/4v/j/+P/5v/m
/+b/5v/l/+X/5P/j/+P/4//j/+P/4v/i/+P/4//h/+H/4f/h/+D/4P/f/97/4P/f/97/
3v/e/97/3v/e/97/3v/f/+D/4P/g/+H/4f/i/+P/5P/k/+X/5v/m/+b/5v/m/+b/5v/m
/+b/5v/l/+L/4f/h/+D/4f/h/+D/3//d/93/3f/c/9r/2v/a/9r/2v/a/9r/2v/Z/9n/
2f/Z/9n/2f/Z/9n/2f/Z/9n/2f/Z/9n/2v/a/9r/2v/a/9r/2P/Z/9n/2f/b/9v/2//b
/9r/2v/a/9r/2//b/9v/2v/a/9v/2//a/9z/3P/c/9z/3P/c/9z/3P/a/9r/2v/a/9v/
2//b/9v/2//b/9v/2v/c/9z/2//b/9r/2f/Z/9j/2P/Y/9f/1//Z/9n/2f/Z/9n/2P/Y
/9j/2P/X/9f/1v/Y/9j/2P/Y/9j/1//X/9b/2P/Y/9f/1//X/9f/1//X/9n/2f/Z/9n/
2f/Y/9j/2f/Z/9f/1//Z/9r/2v/a/9r/2v/a/9r/2v/a/9z/3P/c/97/3f/e/9//4P/j
/+P/5P/l/+f/5//o/+n/5//n/+f/5//p/+r/7f/w//P/9f/2//b/8//w/+//7//x//L/
8v/y/+7/7f/t/+z/6//p/+j/6P/q/+n/6f/p/+r/6v/p/+j/5//m/+T/4//i/+H/3v/d
/93/3P/c/93/3f/d/93/3P/c/9v/2//c/9z/3P/c/9z/2//b/9v/2//Z/9n/2f/Z/9v/
2//Y/9T/1v/e/+z///8TACcARABnAI4AuwDpABMBOwFXAVgBMgHyAJ8AOgDc/6v/mP+R
/5n/pf+n/6n/r/+2/73/wv/F/8j/yv/N/9L/0//V/9X/1P/S/9P/0//V/9b/1v/Y/9j/
2f/Z/9f/1//X/9f/2v/a/9r/2v/b/9v/2//b/9n/2f/Z/9r/2v/a/9r/2v/a/9r/2v/a
/93/3f/d/93/3f/e/97/3f/d/93/3v/e/+D/4P/g/+H/4f/h/+H/4f/j/+T/5f/n/+X/
5f/m/+b/5v/n/+f/5//p/+r/6v/q/+v/6//r/+z/7v/v/+//7//u/+7/7v/v//H/8v/z
//P/9P/0//T/9P/0//P/8f/v//D/8f/y//P/8v/y//P/8//v/+//7//v//H/8v/y//L/
9P/z//L/8v/0//T/9P/0//b/9v/3//j/+v/6//v/+//8//3//v/+////AAAAAAAAAgAC
AAIAAgAAAAAAAAD//wAA//////7///////7//f/7//v/+//6//r/+v/6//r/+P/4//j/
+P/5//n/+f/5//v/+//7//v/+f/5//n/+f/7//v//P/8//z//P/8//z//P/9//3//f/9
//3//f/9//z//P/8//z/+//7//v/+v/8//3//f/8//r/+v/6//r/+v/6//r/+v/8//z/
/P/8//v/+//7//v/+//7//v/+v/6//r/+f/5//r/+f/5//j/+P/4//f/9//3//f/9//3
//X/9P/0//T/8v/x//H/8P/x//L/8//0//b/9f/1//T/9v/2//X/9f/1//X/9f/1//P/
8//z//P/8//0//b/9//0//L/8v/y//L/8v/y//L/8v/y//L/8v/0//X/9v/3//j/+//7
//z//f/9//3//v///////////////v/+/wAAAgAHAAkACgAKAAwACgAKAAsACgAKAAkA
CAAGAAUABQAEAAUAAwACAAIAAgABAAEAAQACAAIAAQAAAAEAAAD+//3/+v/5//b/9f/1
//T/9P/1//X/9f/1//T/9P/z//P/9P/0//T/9P/0//X/9f/1//X/9f/1//X/9f/1//X/
9v/0//D/8P/4/wcAGQArAEIAZQCMALcA6wAdAUsBcwGUAZwBfAE7AeQAdgARANj/u/+r
/7H/vf/B/8P/yv/T/9j/3f/g/+T/5//q/+3/8f/x//D/8P/z//L/8//z//L/9P/0//X/
9f/1//X/9f/1//b/9v/2//b/9//3//f/9//3//f/9//4//j/+P/4//j/+P/4//j/+P/5
//n/+f/5//n/+v/6//n/+f/5//r/+v/8//z//P/9//3//f/9//3//v/+//7/////////
AAAAAAAAAQABAAEAAQACAAIAAgAFAAUABQAGAAYABwAHAAcACAAIAAgACQAHAAgACQAJ
AAoACgAKAAoADQANAAwACwALAAsACwALAAoACgALAAsACwALAAsACwAMAAwACwAKAAwA
CwAKAAoACgAKAAoACgAMAAwADQAOAA4ADgAPAA8AEAARABIAEgAVABYAFgAWABYAFgAW
ABYAFgAWABYAFQAWABUAFQAUABUAFQAUABMAEQARABEAEAAQABAAEAAQAA4ADgAOAA4A
DQAPAA==
         </WaveFormData>
      </LeadData>
      <LeadData>
         <LeadByteCountTotal>10000</LeadByteCountTotal>
         <LeadTimeOffset>0</LeadTimeOffset>
         <LeadSampleCountTotal>5000</LeadSampleCountTotal>
         <LeadAmplitudeUnitsPerBit>4.88</LeadAmplitudeUnitsPerBit>
         <LeadAmplitudeUnits>��V</LeadAmplitudeUnits>
         <LeadHighLimit>2147483647</LeadHighLimit>
         <LeadLowLimit>268435456</LeadLowLimit>
         <LeadID>V6</LeadID>
         <LeadOffsetFirstSample>0</LeadOffsetFirstSample>
         <FirstSampleBaseline>0</FirstSampleBaseline>
         <LeadSampleSize>2</LeadSampleSize>
         <LeadOff>FALSE</LeadOff>
         <BaselineSway>FALSE</BaselineSway>
         <ExcessiveACNoise>FALSE</ExcessiveACNoise>
         <MuscleNoise>FALSE</MuscleNoise>
         <LeadDataCRC32>2061472339</LeadDataCRC32>
         <WaveFormData>
IAAgACAAIAAgACAAIAAgAB8AHgAdABwAGgAaABoAGgAYABgAGAAYABYAFgAWABYAFgAW
ABYAFgAUABQAFAAUABQAFAAUABQAFAAUABQAFAASABIAEgASABIAEgASABIAEgASABIA
EgASABIAEgASABIAEgASABIAEgASABIAEgASABIAEgASABAAEAAQABAAEAAQABAAEAAQ
ABAAEAAQABAAEAAQABAAEAAQABAAEAAOAA4ADgAOAAwADAAMAAwADAAMAAwADAAKAAoA
CgAKAAoACgAKAAoACAAIAAgACAAIAAgACAAIAAYABgAGAAYABgAGAAYABgAGAAYABgAG
AAQABAAEAAQABAAEAAQABAAEAAQABAAEAAQABAAEAAQAAgACAAIAAgACAAIAAwAEAAQA
AwADAAMAAwAEAAUABgAHAAgACQAJAAoACgAKAAoACwALAAsACwAKAAsADAANAA4AEQAT
ABQAEgARABAADwARABEAEwATABEADwAPAA8ADAALAAoACQAJAAgABwAGAAQAAwACAAEA
AgABAAAA///8//v/+f/4//f/9v/2//b/9v/2//b/9v/1//X/9f/1//X/9f/1//X/8//z
//P/8//z//P/8//z//P/8//y/+//7f/r/+//+f8GABMAIQA3AFMAbgCRALkA3wABAR4B
LwEmAQQB1ACRAE0AIwAOAPz/8//z//P/7//s/+v/7P/r/+r/6v/s/+z/7f/v//D/7v/u
/+7/7v/u/+7/7v/u/+//7//v/+//7//v/+//7//t/+7/7v/u/+7/7v/u/+7/7v/u/+7/
7v/t/+3/7f/t/+//7//v/+//8P/w//D/8P/u/+7/7v/v/+//7//v/+//7f/t/+7/7v/u
/+7/7v/v/+//8P/w//D/8P/w//D/8f/z//P/9P/0//L/8//0//T/9P/0//T/9f/1//b/
9//3//X/9v/2//b/9//3//j/+f/5//n/+v/6//r/+v/6//v/+//7//z//f/9//3//f/9
//3//f/+//7//v/////////9//3//v/+//7//v/+/////f/9//7/AAAAAAAAAAAAAAAA
AQABAAEAAgACAAIAAgACAAEAAQABAAAA///+//3//v/9//z//P/8//v/+v/5//n/+P/4
//j/9v/2//b/9v/2//X/9f/1//X/9f/1//T/9P/0//T/9P/0//T/9P/0//T/9f/1//X/
9f/0//T/9P/2//b/9//3//j/+P/4//j/9v/2//f/9//5//n/+f/4//f/9//3//f/+f/6
//r/+v/6//r/+f/5//z//P/8//r/+v/6//r/+v/7//v/+//6//r/+v/6//r/+f/5//n/
+f/7//v/+v/5//n/+v/6//r/+v/6//r/+v/5//n/+f/5//n/+f/5//n/+P/4//j/+P/4
//j/+P/4//j/+P/4//j/+v/5//n/+f/5//n/+f/5//n/+P/4//j/+P/4//j/+P/2//b/
9v/2//b/9v/2//b/9//4//j/+f/5//n/+f/6//v//P/9/wAAAQABAAIAAgACAAIAAwAD
AAMAAwAEAAUABgAHAAgADQAPABAAEAANAAwACwALAA0ADwAPAA8ACwALAAsACgAJAAgA
BwAHAAgABwAGAAYAAwACAAEAAAABAAAA///+//3/+//6//n/+P/4//j/+P/6//r/+v/5
//f/9//3//f/+f/5//n/+f/3//f/9//3//n/+f/5//n/+f/4//f/9//z//P/+/8GABMA
IQA1AE8AbACLAK8A0wD5ABoBLwEyARoB8gC5AG8AMQAUAAIA9//3//v/+f/2//X/9P/1
//T/8v/y//T/9//5//r/+P/4//r/+v/4//j/+P/4//v/+//7//v/+//7//v/+//7//z/
/P/8//z//P/8//z//P/8//z//P////////////3//f/9//3//v/+//7//v/+//7//v//
/wEAAQABAAEAAQABAAIAAgACAAIAAgADAAMABAAEAAQABAAEAAQABQADAAMABAAEAAYA
BwAIAAgABgAGAAYABwAHAAgACQAJAAkACgAKAAoACwALAAwADQANAA0ADgAOAAwADAAM
AA0ADQANAA4ADwAPAA8ADwAPABEAEQASABIAEgATABMAEwARABEAEgASABIAEgASABMA
EwATABQAFgAWABYAFgAWABgAGQAZABkAGAAYABgAGAAYABcAFwAXABgAFwAWABUAEgAR
ABAAEAASABEAEAAPAA0ADAAMAAwADAAMAAwADAAMAAsACwALAAkACQAJAAgACQAKAAsA
DAAKAAoACgAKAAoACwALAAsACwAKAAoACgAKAAoACwALAAwADAAMAAwACgAKAAsACwAN
AA0ADQAMAA0ADQANAA0ACwAMAAwADAAOAA4ADQANAA4ADgAOAAwADgAOAA4ADgANAA0A
DQAMAAwADAAMAAwACQAJAAkACQAJAAkACAAHAAgACgALAAwACgAKAAoACgAHAAcABwAH
AAkACQAJAAkACAAIAAgACAAIAAgACAAIAAgACAAIAAgACAAHAAcABwAJAAkACQAJAAcA
BgAGAAYABgAIAAgACAAIAAgABgAHAAgACAAHAAcABwAHAAgACQAKAAsADAANAA0ADgAQ
ABAAEAARAA8ADwAPABAAEQASABMAFAAXABkAGgAaABsAGgAZABkAGwAdAB0AHQAZABkA
GQAYABkAGAAXABcAFAATABIAEgARABAADwAOAA0ADAALAAoACQAHAAYABQAEAAQABAAE
AAQABAAEAAMAAwADAAMAAwAFAAUABQAFAAcABwAHAAcABwAHAAcABwAHAAYAAwABAAEA
AQAHABQAHwAtAEEAWwB2AJcAvwDnAA8BMgFNAVYBRgEcAeMAlwBRACwAFAAFAAUACQAH
AAIAAQAAAP//AAD+//7/AAABAAEABAAEAAIAAgAEAAQABAAEAAQABQAFAAUABQAFAAUA
BQAFAAUABgAGAAYABgAGAAYABgAIAAgACAAIAAcABwAHAAcABwAHAAcABwAKAAoACgAK
AAgACAAIAAkACQAJAAkACQAJAAkACgAKAAoACgAKAAsACwAMAAwADAAMAAwADAANAA8A
DwAQABAAEAARABIAEgAQABAAEAARABMAFAAVABUAFQAWABYAFgAVABUAFgAXABkAGQAa
ABoAGAAYABgAGQAbABsAHAAdABsAGwAbABsAGwAbABwAHAAcAB0AHQAdAB0AHQAeAB4A
HgAeAB4AHwAdAB0AHgAgACAAIAAgACAAIAAhACEAIQAiACIAIgAiACIAIQAhACEAHgAd
ABwAGwAcABsAGgAaABoAGQAYABcAFQAUABQAFAASABIAEgASABIAEQARABEAEQARABEA
EAAQABAAEAAQABAAEAAQABAAEgATABMAEwARABAAEAAQABIAEgATABMAFAAUABQAFAAS
ABIAEwATABMAEwATABIADwAPAA8ADwANAA4ADgAOAAwADAALAAsACwAKAAkABgAGAAYA
BgAGAAUABQAFAAQAAgACAAIAAgABAAEAAQABAP/////+//3//f/+//7//v/8//z//P/8
//v/+//7//v/+f/5//n/+f/4//j/+P/4//j/+P/4//j/9v/2//b/9v/2//X/9f/1//X/
9f/1//X/9f/0//T/9P/0//T/9P/0//T/9P/0//L/8v/y//L/8v/z//T/9P/1//X/9f/1
//T/9f/2//f/+P/5//n/+v/6//r/+v/7//v/+//7//z//f/+////AAADAAUABgAGAAUA
BAADAAMAAwAFAAUABQADAAMAAwACAAEAAAD//////v/9//z//P/7//r/+f/4//X/9P/z
//L/8//x//D/7//u/+7/7v/u/+7/7v/u/+3/7f/t/+3/7f/t/+3/7f/t/+3/7f/t/+3/
6//r/+v/6//r/+r/5//l/+X/6//1/wIADwAhADkAVQB0AJkAwQDnAAkBJAEvASAB+ADE
AH8APQAZAAQA9P/t/+3/6//p/+j/5//o/+f/5v/k/+T/5v/n/+n/6v/q/+r/6P/o/+j/
6P/o/+j/6f/p/+n/6f/r/+v/6//r/+n/6v/q/+r/6v/q/+r/6v/q/+r/6v/q/+v/6//r
/+v/6//r/+v/6//s/+z/7P/s/+z/7P/s/+3/7f/t/+3/7f/t/+3/7v/u/+7/7v/u/+//
7//w//D/8P/w//D/8P/x//H/8f/y//L/8v/z//T/9P/0//T/9P/1//X/9v/3//f/9//4
//j/+P/7//v//P/9//v/+//8//z//v/+//7////9//3//v///wEAAQABAAEA/////wAA
AAAAAAEAAQABAP////8AAAAAAAAAAAAAAQABAAEAAgAEAAIAAgACAAIABAAFAAUABQAE
AAQABAAEAAQAAwADAAMAAgABAAAA//8AAP///v/+//z/+//6//n/+f/4//j/+P/2//b/
9v/2//b/9f/1//X/9f/1//X/9P/0//T/9P/0//L/8v/y//L/8v/z//P/8//0//T/9f/2
//T/9P/1//X/9v/2//b/9v/0//T/9f/1//X/9f/1//T/9f/1//X/9f/z//T/9P/0//b/
9v/1//X/9P/0//T/8v/0//T/9P/0//P/8//z//L/8P/w//D/8P/x//H/8f/x/+//7//u
/+3/7f/u/+7/7v/u/+7/7v/u/+v/6//r/+v/6//r/+v/6//q/+r/6v/q/+j/6P/o/+j/
6v/q/+r/6v/o/+f/5//n/+f/5//n/+f/5//m/+b/5v/m/+b/5v/m/+b/5v/m/+f/5//m
/+T/5P/k/+T/5P/l/+b/5v/l/+X/5f/l/+b/5//o/+n/6v/r/+v/7P/s/+z/7P/t/+3/
7f/t/+7/7f/u/+//8P/x//P/9P/0//P/8v/x//H/8f/z//P/8//x//H/8f/w/+3/7P/r
/+v/6v/p/+j/6P/n/+b/5f/k/+H/4P/f/97/3f/b/9r/2f/Y/9j/2P/Y/9j/2P/Y/9f/
1f/V/9X/1f/V/9X/1f/V/9X/1f/V/9X/0//T/9P/0//T/9T/0//P/83/z//V/+D/7f/7
/w8AJwBCAGMAhwCtANEA8gAJAQoB8gDGAI0ARQAPAPb/4v/T/9H/0f/P/87/y//K/83/
zP/I/8j/yP/L/83/zP/M/87/zv/M/8r/yv/K/8r/y//L/8v/y//L/8v/y//L/8v/zP/M
/8z/zP/M/8z/zP/M/8z/zP/M/83/zf/N/83/y//L/8v/y//M/8z/zP/M/8z/zP/M/83/
zP/L/8r/yf/L/8v/zP/M/8r/yv/K/8v/y//M/8z/zP/M/8z/zP/N/8v/y//M/8z/zP/N
/87/zv/O/87/zv/P/8//0P/R/9H/0f/S/9L/0v/T/9P/1P/V/9X/1f/W/9b/1v/W/9b/
1//X/9f/2P/Z/9n/2f/Z/9n/2f/Z/9r/2v/a/9v/2//b/9v/2//c/9z/2v/a/9r/2//b
/9v/3P/e/9z/3P/c/9z/3v/f/9//3//e/97/3v/e/97/3f/d/93/3v/d/9z/2//Y/9f/
1v/W/9j/1//W/9X/0//S/9L/0v/Q/9D/0P/Q/9D/z//P/8//z//P/8//zv/Q/9D/0P/Q
/9D/0P/Q/9D/zv/P/8//z//R/9D/0P/Q/9D/0P/R/9H/0P/Q/9D/0P/Q/9D/0f/R/9P/
0//T/9L/0//T/9P/0//R/9L/0v/S/9T/1P/T/9P/1P/U/9T/0v/S/9L/0v/S/9H/0f/R
/9D/0P/Q/9D/0P/R/9H/0f/R/8//z//O/83/zf/O/87/zv/O/87/zv/O/83/zf/N/83/
z//P/8//z//O/87/zv/O/87/zv/O/87/zv/O/87/zv/O/83/zf/N/83/zf/N/83/zf/M
/8z/zP/O/87/zv/O/87/zv/O/87/zv/O/87/zP/N/87/zv/P/8//z//P/9D/0f/S/9P/
1v/X/9f/2P/a/9r/2v/b/9v/2//b/9z/2//c/93/3v/h/+P/5P/k/+P/4v/h/+H/4f/j
/+P/4//j/+P/4//i/+H/4P/f/9//3v/d/9z/3P/d/9z/2//a/9f/1v/V/9T/1f/T/9L/
0f/S/9L/0v/S/9L/0v/S/9H/0//T/9P/0//R/9H/0f/R/9P/0//T/9P/0//T/9P/0//T
/9L/0f/R/8//0//b/+b/8f8BABcALwBMAG0AkwC3ANkA9gAHAf4A3ACwAHMAKwD7/+b/
2v/R/9P/1f/R/87/zf/Q/9H/zv/O/9D/0v/T/9X/1P/U/9T/1v/W/9T/1P/U/9T/1//X
/9f/1//Z/9n/2f/Z/9n/2v/a/9r/2v/a/9r/2v/a/9r/2v/a/9n/2f/Z/9n/2//b/9v/
2//c/9z/3P/c/9r/2v/a/9v/2//b/9v/2//d/93/3v/e/97/3v/e/9//3//g/+D/4P/i
/+L/4v/j/+P/4//k/+T/5P/l/+b/5v/m/+b/5v/n/+f/6P/p/+n/6//s/+z/7P/r/+v/
7P/t/+3/7f/u/+7/8P/w//D/8f/v/+//8P/x//H/8f/x//H/8//z//T/9P/0//X/9f/1
//f/9//4//j/+P/4//j/+f/5//n/+v/8//7//v/+//7//P/9//3//f8AAAAAAAAAAP7/
/f/9//3//v/9//z/+//7//v/+//8//r/+f/4//f/9//2//b/9v/0//T/9P/0//b/9f/1
//X/9//3//f/9v/2//b/9v/2//b/9v/2//b/9P/1//X/9f/3//b/9v/2//j/+P/5//n/
+P/4//j/+P/6//r/+//7//n/+f/5//j/+f/5//n/+f/5//r/+v/6//r/+v/5//n/+v/6
//r/+P/4//j/+P/4//n/+f/5//j/+P/4//j/+P/3//f/9//3//f/9//2//X/9f/2//b/
9v/0//T/9P/0//P/8//z//P/8f/x//H/8f/x//L/8//0//L/8v/y//L/9P/0//T/9P/0
//P/8//z//H/8f/x//H/8//0//L/8v/0//L/8v/y//L/8v/z//T/9P/z//P/8//z//T/
9f/2//f/+P/5//n/+v/6//r/+v/7//v/+//7//z/+//8//3//v8CAAUABwAIAAkACAAH
AAcABgAHAAYABQADAAMAAwACAAEAAAD//////v/9//z//P/9//z/+//6//f/9v/1//T/
9f/z//L/8f/u/+7/7v/u/+7/7v/u/+3/7//v/+//7//v/+//7//v/+//7//v/+//7//v
/+//7//v/+z/7f/r/+n/6//x//z/CQAVACcAQwBgAIMAqQDRAPcAGgEzATYBHAH0ALsA
bQAtAA4A+v/t/+v/7//t/+r/6f/s/+v/6v/q/+j/6P/r/+3/7v/w/+7/7v/u//D/8P/w
//D/7//v/+//7//v/+//7//v/+//8P/w//D/8P/w//D/8P/w//D/8P/w//H/8f/x//H/
8//z//P/8//0//T/9P/0//T/9P/0//X/9//3//f/9//1//X/9v/2//j/+P/4//n/9//4
//j/+P/4//j/+P/5//n/+f/6//r/+v/7//z//P/+//7//v////3//v//////AQACAAIA
AgADAAMABAAFAAMAAwAEAAQABgAGAAYABwAJAAkACgALAAsACwALAAsACwALAAwADAAM
AA0ADQANAA0ADQAOAA4ADgAOAA4ADwAQABEAEwAWABQAFAAUABQAFAAVABUAFQAYABgA
GAAYABYAFQAVABUAFgAVABQAEwASABEAEAAQABAADwAOAA0ADQAMAAwADAAKAAoACgAK
AAoACQAJAAkACQAJAAkACAAKAAoACgAKAAoACgAKAAoACgALAAsACwALAAoACgAKAAoA
CgALAAsADAAMAAwADAAMAAwADQANAA0ADQANAAwADAANAA4ADwANAA4ADgAOAA4ADgAN
AA0ADAAMAAwACgAMAAwADAAMAA0ADQANAAwADAAMAAwADAALAAsACwALAAsACwAKAAkA
CQAKAAoACgAKAAoACgAKAAkACQAJAAkACQAJAAkACQAIAAgACAAIAAgACAAIAAgABgAG
AAYABgAGAAUABQAFAAUABQAFAAUABwAGAAYABgAGAAYABgAGAAYABgAEAAUABgAGAAUA
BQAFAAUABgAHAAgACQAIAAkACQAKAAwADAAMAA0ADwAPAA8AEAAPABAAEQASABcAGQAa
ABoAGQAYABcAFwAVABcAFwAXABcAFwAXABYAFQAUABMAEwAQAA8ADgAOAAsACgAJAAgA
CQAIAAcABgADAAEAAAD///7//v/+//7//v/+//7//f/7//v/+//7//v/+//7//v/+//7
//v/+//7//v/+//7//v//P/5//f/9f/1//3/CgAVACUAOwBVAHIAlQC9AOUACwEsAUEB
QAEkAfoAvQBzAD0AIAAMAAEA/////////P/7//j/+f/4//b/9v/4//n/+//8//z//P/6
//r//P/8//z//P/7//v/+//7//v/+//7//v/+//8//z//P/8//z//P/8//z//P/8//z/
/f/9//3//f/9//3//f/9//7//v/+//7//v/+//7///////////////////8AAAAAAAAA
AAAAAQD//wAAAAAAAAIAAgACAAMAAwADAAQABAACAAMABAAEAAQABAAEAAUABwAIAAkA
CQAJAAoACgAKAAsACwAMAA0ADQANAA4ADgAOAA4ADgAPAA0ADQAOAA8AEQARABEAEQAP
AA8AEAAQABIAEwATABMAEQARABIAEgASABIAEgATABMAEwAUABYAFgAWABYAFgAWABcA
FwAXABgAGAAYABgAGAAXABcAFwAWABUAFAATABIAEQAQABAAEAAPAA4ADQANAAwADAAM
AAoACgAKAAoACgAJAAkACQAJAAkACQAIAAoACgAKAAoACgAKAAoACgAIAAkACQAJAAsA
CgAKAAoACgAKAAsACwAMAAwADAAMAAoACgALAAsADQANAA0ADAANAA0ADQANAA0ADgAO
AA4ADgAOAA0ADQAOAA4ADgAMAAwADAAMAAwADQANAA0ADAAKAAoACgAKAAkACQAJAAkA
CQAJAAgABwAHAAgACAAIAAgACAAIAAgABwAHAAcABwAHAAcABwAHAAYABgAGAAYABAAE
AAQABAAEAAQABAAEAAQAAwADAAMAAwADAAMAAwADAAIAAgACAAIAAgACAAIABAAEAAIA
AgACAAIAAAABAAIAAgADAAMAAwADAAQABQAGAAcACAAJAAkACgAIAAgACAAJAAkACQAJ
AAoACwAMAA0ADgARABMAFAAUABEAEAAPAA8ADwARABEAEQARABEAEQAQABEAEAAPAA8A
DQALAAkACAAJAAgABwAGAAMAAgABAAAA///9//z/+//6//r/+v/6//r/+v/6//n/+//7
//v/+//5//n/+f/5//v/+//7//v/+//7//v/+//7//r/+f/1//P/+f8BAA4AGQApAD8A
WwB0AJcAwQDpAA0BKgE9ATgBFgHkAKUAYQAzABoACAD//////f/5//j/9//2//X/9P/y
//T/9v/3//f/9v/4//j/+P/4//j/+P/4//j/9//3//f/9//5//n/+f/5//f/+P/4//j/
+v/6//r/+v/6//r/+v/6//n/+f/5//n/+//7//v/+//8//z//P/8//r/+v/6//v/+//7
//v/+//7//v//P/8//z//P/8//3//P/8//v/+v/6//r/+v/7//v/+//8//z//P/9//7/
/v/+//7//v//////AAABAAEAAQACAAIAAgADAAMABAAFAAMAAwAEAAQABgAGAAYABwAF
AAUABgAHAAcABwAHAAcABwAHAAgACAAIAAkACQAJAAcABwAIAAgACAAIAAgACQAHAAcA
CAAKAAwADAAMAAwACgALAAsACwAMAAwADAAMAAwACwALAAsACAAHAAYABQAGAAUABAAE
AAQAAwACAAEAAQAAAAAAAAAAAAAAAAAAAP7//f/9//3//f/9//3//P/8//z//P/8//z/
/P/8//z//P/9//3//f/9//z//P/8//z//P/9//3//P/8//z//P/+//7///////3//f/9
//z//f/9//3//f/9//7//v/+//7//v/9//3//P/8//z/+v/6//r/+v/6//v/+//7//r/
+v/6//r/+v/5//n/+f/5//v/+//6//n/9//4//j/+P/4//j/+P/4//n/+f/5//n/+P/3
//b/9f/2//b/9v/2//b/9v/2//b/9v/2//b/9v/2//X/9f/1//X/9f/1//X/9f/0//T/
9P/0//L/8v/0//T/9P/0//T/9P/y//P/9P/0//X/9f/1//X/9v/3//j/+f/6//v/+//8
//7//v/+/////f/9//3//v/9//7///8AAAMABQAGAAYAAwACAAEAAQABAAMAAwADAAEA
AQABAAAA///+//3//f/6//n/+P/4//n/+P/3//b/8//y//H/8P/v/+3/7P/r/+r/6v/q
/+r/6v/q/+r/6f/n/+f/5//n/+f/5//n/+f/5//n/+f/5//n/+f/5//n/+f/5v/l/+P/
4f/j/+3/+v8FABUAKwBFAGIAhwCrANEA8wAOAR0BFAHwAL4AfQA7ABEA+v/q/+P/5f/l
/+P/4v/h/+D/3f/c/9z/3v/e/9//4f/i/+L/4v/i/+L/4v/i/+L/4v/j/+P/4//j/+P/
4//j/+P/4//k/+T/5P/k/+T/5P/k/+T/5P/k/+T/4//j/+P/4//j/+P/4//j/+T/5P/k
/+T/5P/k/+T/5f/l/+X/5f/l/+X/5f/m/+b/6P/o/+j/6f/p/+r/6v/q/+r/6v/q/+v/
6//r/+z/7P/s/+3/7v/u/+z/7P/s/+3/7//w//H/8f/x//L/8v/y//H/8f/y//P/9f/1
//b/9v/2//b/9v/3//f/9//4//n/+f/5//n/+f/3//f/+P/4//r/+//7//v/+f/5//r/
+v/6//r/+v/7//v/+//8//7//v/+//7//v8AAAEAAQABAAAAAAAAAAAAAAD///////8A
AP///v/9//r/+f/4//j/+P/3//b/9f/3//b/9v/2//T/9P/0//T/9P/z//P/8//z//P/
8//y//T/9P/0//T/9P/0//T/9P/0//X/9f/1//f/9v/2//b/9v/2//f/9//2//b/9v/2
//b/9v/3//f/9f/1//X/9P/1//X/9f/1//X/9v/2//b/9v/2//X/9f/2//b/9v/0//b/
9v/2//b/9//3//f/9v/2//b/9v/2//X/9f/1//X/9f/1//T/8//1//b/9v/2//b/9v/2
//b/9f/1//X/9f/3//f/9//3//b/9v/2//b/9v/2//b/9v/2//b/9v/2//j/9//3//f/
+f/5//n/+f/5//j/+P/4//r/+v/6//r/+v/6//v//P/8//3//f/9//3//v///wAAAQAC
AAMAAwAEAAYABgAGAAcABQAFAAUABgAIAAoADAAOABEAEwAUABQAEQAQAA8ADwAQABMA
FAAVABEAEQARABAADQAMAAsACwAMAAsACgAKAAsACgAJAAgABwAGAAUABAADAAEAAAD/
//7//v/+//7//v/+//7//f/9//3//f/9//3//f/9//3//f/9//3//f/9//3//f/9//3/
/P/5//f/9f/7/wUAEgAhADEARwBjAIAApQDLAO0AEQEsATcBIgEAAcwAhQBBABkABgD4
//n//f/9//n/9v/1//b/9f/0//T/9v/2//f/+f/6//r/+P/4//j/+v/6//r/+v/7//v/
+//7//n/+f/5//n/+//8//z//P/+//7//v/+//z//P/8//z//f/9//3//f//////////
/wAAAAAAAAAAAAAAAAAAAQABAAEAAQABAAEAAQACAAIABAAEAAQABQAHAAgACAAIAAgA
CAAIAAkABwAHAAgACAAIAAkACgAKAAsADAANAA8ADwAQABEAEQAPABAAEAAQABMAEwAU
ABUAFQAVABYAFgAUABQAFAAVABUAFQAWABcAFwAXABcAFwAZABkAGgAaABoAGwAbABsA
HQAdAB4AHgAgACAAIAAhACEAIQAiACQAJgAmACYAJgAmACcAJwAnACYAJgAmACYAKAAn
ACcAJwAmACUAJAAjACQAIwAiACIAIAAfAB4AHQAdABwAHAAcABwAHAAcABwAGgAZABkA
GQAbABsAGwAaABwAHAAcABwAGgAaABoAGgAcAB0AHQAdAB8AHgAeAB4AHgAeAB8AHwAe
AB4AHgAeAB4AHgAfAB8AIQAhACEAIAAfAB8AHwAfAB8AIAAgACAAIAAgAB8AHwAgACAA
IAAeACAAIAAgACAAHwAfAB8AHgAeAB4AHgAeAB8AHwAfAB8AHQAdABwAGwAdAB4AHgAe
ABwAHAAcABwAGQAZABkAGQAbABsAGwAbABoAGgAaABoAGgAaABoAGgAcABwAHAAcABoA
GQAZABkAGwAZABsAGwAYABgAGAAYABgAGAAZABoAGgAZABkAGQAZABoAGwAcAB0AIAAh
ACEAIgAgACAAIAAhACMAIwAjACQAIwAkACUAJgApACsALAAsAC4ALgAuAC8ALgAvAC4A
LQAtAC0ALQAsACsAKgApACkAKgApACgAKAAnACYAJQAkACUAJAAjACIAIQAfAB4AHQAc
ABwAHAAcABwAHAAcABsAGwAbABsAGwAbABsAGwAbAB0AHQAdAB0AGwAbABsAGwAdABwA
GwAZABcAFQAZACQAMQA/AFEAawCIAKkA0QD5AB8BRAFjAXABZAFAAQ0BwQB3AEoAMAAd
ABkAHQAdABoAGQAYABkAGAAWABgAGAAZABsAHAAeAB4AHgAeABwAHAAcABwAHwAfAB8A
HwAfAB8AHwAfAB8AIAAgACAAIAAgACAAIAAgACAAIAAgACMAIwAjACMAIQAhACEAIQAi
ACIAIgAiACIAIgAiACMAJQAlACUAJQAlACUAJgAmACYAJgAmACcAKQAqACoAKgAqACoA
KgArACsAKwAsACwAKgArACwALAAuAC4ALgAvAC8AMAAxADEAMwA0ADQANAAzADMANAA1
ADcANwA4ADgAOAA4ADgAOQA5ADkAOgA7ADsAOwA7ADsAOwA7ADwAPAA+AD8APwA/AD8A
PwBAAEAAQABAAEAAQQBDAEMARABGAEYARgBGAEYASABJAEkASQBKAEoASgBKAEoASQBJ
AEkASgBJAEgARwBIAEcARgBGAEYARQBEAEMARQBEAEQARABCAEIAQgBCAEIAQQBBAEEA
QQBBAA==
         </WaveFormData>
      </LeadData>
   </Waveform>
</RestingECG>
