# Supplementary material for: Detection of Left Atrial Enlargement Using a Convolutional Neural Network-Enabled Electrocardiogram
Source: Front Cardiovasc Med. 2020 Dec 17;7:609976. doi: 10.3389/fcvm.2020.609976 (PMC7773668; doi:10.3389/fcvm.2020.609976)
Supplement: Supplementary file 5 [file Data_Sheet_5.ZIP › normal4/1802035714_4253_0000002A.XML]

<?xml version="1.0" encoding="Windows-1252"?>
<!DOCTYPE RestingECG SYSTEM "restecg.dtd">
<RestingECG>
   <PatientDemographics>
      <PatientID>1802035714</PatientID>
      <PatientAge>65</PatientAge>
      <AgeUnits>Years</AgeUnits>
      <Gender>Female</Gender>
      <PatientLastName>luoruijuan</PatientLastName>
   </PatientDemographics>
   <TestDemographics>
      <DataType>Resting</DataType>
      <Site>1</Site>
      <AcquisitionDevice>MAC55</AcquisitionDevice>
      <Status>Unconfirmed</Status>
      <Priority>Normal</Priority>
      <AcquisitionTime>09:12:14</AcquisitionTime>
      <AcquisitionDate>12-10-2016</AcquisitionDate>
      <CartNumber>1</CartNumber>
      <AcquisitionSoftwareVersion>009C</AcquisitionSoftwareVersion>
      <XMLSourceVersion>MAC5000 v1.0</XMLSourceVersion>
   </TestDemographics>
   <RestingECGMeasurements>
      <VentricularRate>70</VentricularRate>
      <AtrialRate>70</AtrialRate>
      <PRInterval>158</PRInterval>
      <QRSDuration>78</QRSDuration>
      <QTInterval>400</QTInterval>
      <QTCorrected>432</QTCorrected>
      <PAxis>47</PAxis>
      <RAxis>29</RAxis>
      <TAxis>53</TAxis>
      <QRSCount>11</QRSCount>
      <QOnset>225</QOnset>
      <QOffset>264</QOffset>
      <POnset>146</POnset>
      <POffset>208</POffset>
      <TOffset>425</TOffset>
      <ECGSampleBase>500</ECGSampleBase>
      <ECGSampleExponent>0</ECGSampleExponent>
   </RestingECGMeasurements>
   <Diagnosis>
      <Modality>Resting</Modality>
         <StatementCount>3</StatementCount>
         <LabelText>12SL ��ϳ���</LabelText>
      <DiagnosisStatement>
         <StmtFlag>ENDSLINE</StmtFlag>
         <StmtText>�������</StmtText>
      </DiagnosisStatement>
      <DiagnosisStatement>
         <StmtFlag>ENDSLINE</StmtFlag>
         <StmtText>��������ST����T���쳣</StmtText>
      </DiagnosisStatement>
      <DiagnosisStatement>
         <StmtFlag>ENDSLINE</StmtFlag>
         <StmtText>�쳣 ECG</StmtText>
      </DiagnosisStatement>
   </Diagnosis>
   <Waveform>
      <WaveformType>Rhythm</WaveformType>
      <WaveformStartTime>0</WaveformStartTime>
      <NumberofLeads>8</NumberofLeads>
      <SampleType>CONTINUOUS_SAMPLES</SampleType>
      <SampleBase>500</SampleBase>
      <SampleExponent>0</SampleExponent>
      <HighPassFilter>16</HighPassFilter>
      <LowPassFilter>150</LowPassFilter>
      <ACFilter>NONE</ACFilter>
      <LeadData>
         <LeadByteCountTotal>10000</LeadByteCountTotal>
         <LeadTimeOffset>0</LeadTimeOffset>
         <LeadSampleCountTotal>5000</LeadSampleCountTotal>
         <LeadAmplitudeUnitsPerBit>4.88</LeadAmplitudeUnitsPerBit>
         <LeadAmplitudeUnits>��V</LeadAmplitudeUnits>
         <LeadHighLimit>2147483647</LeadHighLimit>
         <LeadLowLimit>268435456</LeadLowLimit>
         <LeadID>I</LeadID>
         <LeadOffsetFirstSample>0</LeadOffsetFirstSample>
         <FirstSampleBaseline>0</FirstSampleBaseline>
         <LeadSampleSize>2</LeadSampleSize>
         <LeadOff>FALSE</LeadOff>
         <BaselineSway>FALSE</BaselineSway>
         <ExcessiveACNoise>FALSE</ExcessiveACNoise>
         <MuscleNoise>FALSE</MuscleNoise>
         <LeadDataCRC32>729316702</LeadDataCRC32>
         <WaveFormData>
8P/w//D/8P/y//L/8v/y//D/8P/w//D/8P/w//D/8P/w//D/8P/w/+7/7v/u/+7/7//w
//H/8v/w//D/8P/w//D/8P/w//D/8f/y//P/9P/y//L/8v/y//T/9P/0//T/9v/2//b/
9v/4//j/+P/4//r/+v/6//r//P/8//z//P/9//7///8AAAAAAAAAAAAAAgACAAIAAgAC
AAIAAgACAAEAAAD///7//v/+//7//v/9//z/+//6//j/+P/4//j/+P/4//j/+P/3//b/
9f/0//X/9v/3//j/9//2//X/9P/0//T/9P/0//b/9v/2//b/9P/0//T/9P/2//b/9v/2
//T/9P/0//T/8v/y//L/8v/z//T/9f/2//X/9P/z//L/9P/0//T/9P/y//L/8v/y//L/
8v/y//L/8v/y//L/8v/w//D/8P/w//H/8v/z//T/9P/0//T/9P/y//L/8v/y//T/9P/0
//T/8//y//H/8P/z//T/9f/2//T/9P/0//T/9P/0//T/9P/0//T/9P/0//L/8v/y//L/
9P/0//T/9P/0//T/9P/0//L/8v/y//L/9P/0//T/9P/z//L/8f/w//P/9P/1//b/8//y
//H/8P/w//D/8P/w//H/8v/z//T/8v/y//L/8v/y//L/8v/y//T/9P/0//T/9P/0//T/
9P/x//H/8v/y//D/8P/w//D/8f/x//L/9f/z//P/8//1//X/9f/1//X/9f/1//f/+P/6
//r/+v/6//r/+v/6//3/AAADAAQABAAEAAQABAAEAAUABQAFAAUAAwADAAEA/v//////
AAACAAEA/f/5//f/8//x//D/8P/w//H/8f/w/+//7//t/+3/7f/u/+//8f/w/+//7f/s
/+z/7P/s/+z/6v/q/+v/6//r/+3/6//p/+T/3//h/+3/9f/9/w4AHwAzAFIAbAB8AI0A
nwCpAK0AqQCdAI4AfABpAFEAOAAfAAkA//////7/9//3//z/+f/1//b/8v/w/+7/7f/r
/+r/6v/r/+v/7P/t/+v/6//r/+n/6v/p/+n/6f/q/+v/6//r/+n/6P/o/+j/6//r/+v/
7P/r/+r/6f/n/+f/6P/q/+3/6//r/+r/6v/v/+3/7P/s/+z/7P/u/+7/6//q/+n/5//o
/+n/6v/r/+z/7P/r/+v/6//q/+r/6//s/+3/7//w/+3/7P/t/+n/6v/r/+z/8P/u/+7/
7v/u/+7/7v/u/+7/7v/u/+//7//t/+//7//t/+7/7//w//T/9f/0//P/8v/0//T/9P/0
//T/9P/2//f/9//2//b/9f/2//f/+P/7//7//v8AAAAA///+//7/AAAAAAAAAAABAAEA
AQABAP7////////////9//3/+//6//r/+P/4//f/9v/3//n/+v/0//P/8v/w//H/8v/0
//X/9v/2//T/9P/0//P/8//z//T/9P/1//X/9P/z//L/8P/x//L/8//0//P/8//z//P/
9f/z//L/8v/1//X/9f/2//X/9P/z//D/8f/z//T/9f/z//P/8//z//P/8v/y//P/9f/1
//X/9v/1//T/8//x//P/8//z//P/8v/y//L/8v/y//H/8f/x//L/8//2//f/9P/z//L/
8P/w//H/8v/1//X/9v/2//f/9f/z//L/8v/0//T/9f/2//T/9P/0//P/9f/1//X/9f/0
//T/9P/0//T/8//z//P/9f/1//X/9f/y//H/8P/v//H/8v/z//T/8//z//P/8//z//H/
8f/y//T/9P/0//T/8//y//H/7//w//H/8v/0//T/9P/0//L/9P/z//P/8//0//b/9v/2
//b/9v/1//P/8v/y//T/9P/0//T/9P/0//P/8//z//P/8//z//f/9//3//f/9f/1//X/
9//6//r/+v/6//n/+P/3//b/+/8AAAMABAAGAAYABgAGAAQAAwADAAMABAAFAAYABQAA
AAAA/////wAAAAD9//r/9//z//H/8P/w//D/8f/x//D/7//v/+3/7f/s/+z/7P/t/+3/
7f/s/+7/7P/s/+z/6v/q/+r/6//r/+3/8f/r/+X/4v/d/9v/5f/x////EgAlADUASgBo
AHwAjQChALMAvQC7AK0AmACEAG8AUwA2ACMAEwAFAAMABAD9//n//P/5//H/8P/y//L/
8v/w/+3/6//q/+n/6f/q/+v/6//r/+v/6f/o/+f/5//n/+j/6f/p/+n/6//q/+r/6v/q
/+n/6P/o/+n/6v/r/+v/6P/o/+n/6//t/+3/7P/s/+3/6//q/+r/7P/s/+7/7v/s/+z/
7P/r/+v/6//r/+v/7//w//D/8f/x//D/8P/x//P/8//0//T/9v/2//j/9f/z//P/8//2
//f/+P/5//r//P/8//z//P/8//z//f/9////AQABAP//////////AgAEAAQABAAEAAYA
BgAGAAYACAAIAAoACwAOAA4ADwAPAA0ADQANAA8AEgASABQAFAATABIAEgAUABYAFgAW
ABcAGQAZABkAFgATABMAEwATABMAEwARABAAEgAQABAADwAMAAsACwAKAAgACQAKAAoA
CAAIAAkACQAKAAoACAAIAAgABwAHAAcACAAIAAkACQAJAAkACQAIAAYABgAGAAYACQAJ
AAkACQAJAAcABgAGAAUABQAFAAYACAAIAAgABgAEAAUABQAFAAcABwAHAAcABwAGAAYA
BwAGAAUABAAEAAcACAAJAAkABwAFAAMAAQAFAAYABwAIAAgABwAHAAcABQAFAAcABwAJ
AAkACQAIAAcABwAHAAkACQAKAAoACwAJAAcABgAGAAYABgAHAAgACgAKAAoACQAGAAUA
BAADAAUABgAHAAgACAAHAAcABwAFAAUABQAFAAcABwAHAAcABAAEAAQABAAFAAUABQAF
AAUAAwADAAQABgAGAAYABgAIAAgACAAHAAYABQAEAAQABAAGAAQABgAEAAQABAAEAAYA
BQAFAAYABgAGAAYABgAEAAQAAwADAAcABwAHAAcABwAHAAcABwAFAAUABQAHAAoACgAK
AAoACAAIAAgACAANABIAFQAWABgAGAAYABgAFgAVABUAFQAWABcAGAAXABIAEgARABEA
EAAQAA0ACgAJAAUAAwACAAIAAgADAAMAAgABAAEA///9//z//P/8//7///8AAAAA///8
//v/+v/6//r/+v/7//3///////v/9f/y/+3/7//5/wUAEQAkADkATwBqAIQAlgCnAL8A
zwDRAM0AvQCmAJAAewBfAEIAKwAdABUAFQAUAA0ACwAKAAUAAwAEAAQAAAD+//3/+//6
//r/9//3//j/+f/6//v//P/7//j/9//3//f/+P/5//n/+f/5//j/+P/4//f/9//3//j/
+P/4//j/9//2//b/9//5//v/+//6//r//f/7//r/+v/4//j/+v/6//r/+v/6//n/9//3
//f/9//7//z//P/9//v/+v/6//v/+f/5//r/+v/8//z//v/7//r/+f/4//r/+//8//3/
/v/8//z//P/8//z//P/9//3//f///////f/9//3//f8AAAQABAAEAAQABAAEAAQABAAE
AAQABgAHAAoACgALAAsACwALAAsADQAQABAAEgASAA8ADgAOABAAEAAQABAAEQASABMA
FAASAA4ADQAMAAsADQANAAsACgAIAAYABgAFAAMAAwAEAAQAAQABAAEAAAD+//7/////
//7//v/8//z//v/9//3//f/8//z//f/9//7///8AAAAA/v/+//7//v//////////////
/f/8//z//f/9//3//v8AAAAAAAD+//z//f/9//3//f/9//3//f/9//z//P/9//3//f/9
//7/AAAAAAAA///9//3//f/9/wAAAAAAAAAAAAD////////+//3//v/9/wAAAQACAAIA
////////AQABAAIAAgADAAMAAQAAAAAA/v/+////AAACAAIAAgABAAAA///+//3/AAAA
AAAAAAAAAP/////////////////////////////+//7//v/+/wEAAQABAAEAAAD9//z/
/P/+//7//v/+/wAAAAAAAP///v/9//z//P8AAAAA/v8CAAEAAAD///7//v/9//3//v/+
//7//v/+//z//P/7//v//v///wAAAQABAAEAAQABAAEAAQABAAMABgAGAAYABgAEAAQA
BAAEAAkADgARABIAEgASABIAEgAQAA8ADwAPABAAEQASABEADgAOAA0ADQAMAAwACQAG
AAUAAQD///7//v/+//////8AAP/////9//v/+v/6//r//f/9//3//P/+//z//P/8//v/
+v/5//n/+f/7//v/9f/v/+r/5f/r//n/BwAZAC4AQQBZAHQAjACeALMAxQDPAM0AxQCz
AJwAiABxAFMANgAjABUADwARABAACwAJAAYAAwD//wAA/P/6//z/+//5//j/+P/3//f/
+P/5//n/+f/5//f/9P/z//P/8//1//f/+P/5//f/9v/2//b/9//3//f/+P/6//r/+v/5
//f/9v/2//f/+f/5//j/+P/7//n/+P/4//b/9v/4//j/+v/6//r/+f/3//f/9//3//r/
+v/5//n/+//6//r/+//4//f/9//2//n/+v/9//v/+v/5//j/+v/8//z//P/8//r/+v/6
//r/+v/6//v/+//8////AAD///z/+//6//z/AAAAAAAAAAACAAIAAgACAAYABgAIAAkA
CgAKAAsACwAJAAkACQALAA4ADgAQABAAEQAQABAAEgASABIAEgATABEAEQARAA4ACwAL
AAsACwAMAA0ADAAMAAoACAAIAAcAAwADAAQABAADAAMAAwACAAAAAAABAAEAAgACAAAA
AAD+//3//f/9////AAACAAMAAQABAAEAAAD+//7//v/+/wAAAQACAAMAAQD///7//v/9
//3//f/+//7//v/+//z//P/9//3//f///////////////v/+/////f/9//3//v8AAAAA
AAD/////////////AAAAAAAAAAACAAEAAQABAP////8BAAEAAwADAAMAAgAAAP///v//
/wEAAgACAAMAAwABAAAAAAAAAAAAAQACAAQABAAEAAMAAQABAAEAAQAEAAQABAAEAAMA
AQAAAP//AQABAAEAAQADAAMAAwADAAAAAAAAAAAAAwADAAMAAwABAP////8AAAAAAAAA
AAAAAAAAAAAA///9//3//f/+/wQABAAAAAAAAAAAAAAAAAAAAAIAAQABAAIAAgACAAIA
AgAAAAAA/////wEAAQABAAEAAwADAAMAAwADAAMAAwAFAAYABgAGAAYABgAGAAYABgAJ
AA4AEQASABEAEAAPAA4AEQARABIAEwARABEAEQAPAA4ADgANAA0ADAAMAAkABgADAP//
/f/8//7//v///////v/9//3/+//5//j/+P/4//v/+//7//r/+f/2//X/9P/3//j/+f/7
//3/+f/1//f/8//q/+n/7//1/wEAFwAoADMARwBiAHwAjgCjALUAwQDJAMMAsQCeAIoA
bwBZAEAAJQATABEADQAIAAcABQAAAP//AQAAAP7/AgD+//z/+f/3//b/9//3//j/+f/3
//f/9//1//b/9f/1//X/+P/5//n/+f/3//b/9v/2//n/+f/5//r/+v/6//r/+f/2//b/
9//5//v/+//6//r/+//5//j/+P/6//r//P/8//z//P/8//v/+f/5//n/+f/8//z/+//7
//v/+v/6//v/+//7//z//P/+//7/AAD9//v/+//7//7//v/+//7//v/8//z//P/8//7/
/v////////8BAAEA///9//3//f8AAAQABAAEAAQAAgACAAIAAgAGAAYACAAJAAoACgAL
AAsACwALAAsADQAQABAAEgASAA8ADgAOABAAEAAQABAAEQARABEAEQAOAA0ADQANAA0A
DwAPAA0ADAALAAgABwAFAAQABQAHAAgAAwADAAMAAgAAAAAAAQABAAQABAACAAIAAAD/
//////8AAAAAAQABAAEAAQABAAAAAAAAAAAAAAABAAEAAQABAAEA///+//7/////////
AAD+//7//v/8//z//f/9//3////////////+//z/+//7//z//f/+/wAA/v/+//7//f//
//////////7//v/+//7/AAD/////////////AQABAP////////7//v///wAAAwABAAIA
AgADAAMAAQAAAAAAAAAAAAEAAgAAAAAAAAD//wEAAQABAAEAAgACAAIAAgAAAP//////
/wEAAQABAAEAAQABAAEAAQAAAAAAAAAAAAMAAwADAAMAAgD///7//v8AAAAAAAAAAAAA
AAAAAP//AQD/////AgACAAAAAAAAAAAAAAD/////AAABAAIAAwAEAAIAAgABAAEAAQAB
AAEAAQAFAAUABQAFAAMAAwADAAUABwAIAAkACgAJAAgABwAGAAcADAAPABAAEgASABIA
EgAQAA8ADwAPABAAEQASABEADAAMAAsACwAMAAwACQAGAAcAAwABAAAA/v/+//////8A
AP/////9//3//P/8//z//f/9//3//P/8//r/+v/6//r/+v/6//v////////////7//L/
7f/v//P/+/8LABoAKwBBAFYAbACEAJMAnQCtALsAuwCxAKIAjAB5AGMASAApABUADwAP
AA4ADQAJAAYABQADAAAAAAAAAAAA///9//z//P/5//n/+v/7//3//f/9//v//P/7//v/
+//7//v/+v/5//v/+v/6//r/+f/5//n/+v/7//z//f/9//r/+v/7//3//f/9//z//P8B
AP///v/+//z//P/+//7//v/+//7//f/9//3//f/9/wAAAAD////////+//7////9//3/
/v/+/wAAAAACAP//////////AgAAAAAAAAAAAAAAAAAAAAAA/v/+//////8AAAMABAAD
AAMAAwADAAYABwAGAAUABAAGAAYABgAGAAYABgAIAAkACwAMAA4ADwANAA0ADQAPABAA
EAASABIAEgASABMAFgAUABQAFAAVABYAFwAYABYAEwATABMAEwARABEADwAOAA8ADgAP
AA8ADAALAAsACgAIAAkACgAKAAoACgALAAsACwAKAAcABgAHAAcACAAJAAgACAAJAAkA
CwALAAsACgAJAAgABwAGAAcABwAHAAcACAAHAAcACAAIAAcABgAGAAYABgAGAAQABQAH
AAgACQAIAAcABgAFAAcABgAGAAcABQAFAAUABgAHAAgACQAJAAgABwAGAAUABgAGAAYA
BgAHAAcACAAJAAcABwAJAAkACwALAAsACgAJAAkACQALAAoACgAJAAkACgAJAAkACgAJ
AAgACAAIAAkACgALAAsACQAJAAkACQAIAAgACAAIAAkACQAKAAsACgAJAAgABwAJAAkA
CQAJAAgACAAIAAgABwAHAAcABwAJAAcABwAIAAYABgAGAAYABwAIAAkACQAGAAUABAAE
AAYABgAGAAQACgANAAcABAAFAAYABwAIAAgABwAHAAgABwAGAAUABAAGAAYABQAFAAcA
BwAHAAcABwAHAAcABwAIAAkACgANAA0ADAALAAoACgAKAAoACgALABAAEwAUABYAFgAW
ABYAFwAXABgAGQAWABUAFAARABAAEAAPAA8AEAAQAA0ACgALAAcABQAEAAYABgAHAAcA
BQADAAIA//8BAAAAAAAAAAAA///+//z//P/6//r/+v/7//z//f////3/+//9//v/9f/y
//H/8//9/wkAEwAgADMASQBgAHoAkACfAK0AuwDBALsAqwCUAIIAcwBdAEIAKwAbABEA
DQAOAA0ABQAEAAMAAQAEAAIA/v/8//3/+//6//r/+v/7//3////8//v/+v/3//b/9f/1
//X/+P/5//n/+f/3//b/9v/2//n/+f/5//r/+f/4//f/9f/1//b/+P/7//r/+f/3//b/
+f/3//b/9v/4//j/+v/6//j/+P/4//f/+f/5//n/+f/6//r/+f/5//n/+P/4//n/9//3
//j/+P/6//r//P/5//f/9//3//r/+P/4//j/+P/2//b/9v/2//f/+P/6//v/+v/7//r/
9//5//n/+f/8//3//P/7//r/+v/6//r/+v/8//z//v///////v/+//3/AAABAAIABQAF
AAQABQAEAAMAAgACAAQABgAGAAYABwAFAAUABQACAAMAAwADAAMAAQABAP///v/8//r/
+v/5//j/+f/7//z/9v/1//T/8v/x//L/9P/1//T/9P/y//L/8v/x//H/8f/y//L/8//z
//H/8f/x//D/8v/y//L/8v/z//P/8//z//H/7//u/+7/8f/x//H/8v/x//D/7//s/+7/
7//v/+//7f/t/+3/7f/t/+z/7P/t/+3/7f/t/+7/7f/s/+v/6f/q/+v/7P/t/+7/7v/u
/+7/7P/r/+v/6//r/+v/7f/t/+v/6//r/+r/6//r/+v/7f/r/+z/7P/t/+3/6//q/+r/
6//s/+7/8P/v/+7/7f/r/+v/6//r/+v/7v/u/+7/7v/t/+v/6v/p/+r/6//s/+3/7P/r
/+r/6f/q/+r/6v/q/+n/6f/p/+n/5//l/+X/5v/n/+j/6f/q/+n/6P/n/+X/5//n/+f/
6P/o/+j/6P/m/+j/5//n/+f/7P/m/+b/5v/m/+b/5v/l/+X/5v/n/+j/6f/q/+f/5v/k
/+P/5f/l/+X/5f/p/+n/6f/p/+f/5//n/+n/6//s/+3/7v/t/+z/6//q/+//9P/3//j/
9v/2//b/9v/2//X/9f/1//X/9f/1//P/8P/w/+//7//y//L/7//s/+3/6f/n/+b/5f/k
/+T/4//j/+P/5P/j/+H/4P/g/+D/3//f/9//3v/f/97/3//g/+D/4P/g/+H/4f/f/+H/
3//V/9T/1f/V/93/7/8BAA4AJQA/AFQAagB+AI8AoQCvAKsAnwCXAIYAbABRADcAHAAH
APv/9//3//j/9f/t/+r/6//n/+T/5P/k/+T/4//h/+D/4P/f/9//4P/h/+P/4//j/+H/
3//d/9z/2//d/9//4P/h/+H/4P/g/+D/4f/h/+H/4v/i/+L/4v/h/+D/4P/h/+P/4//j
/+L/4v/j/+H/4P/g/+L/4v/k/+T/5v/m/+b/5f/j/+P/4//j/+b/5v/l/+X/5f/k/+T/
5f/k/+P/4//i/+T/5P/m/+P/4//j/+P/5v/m/+b/5v/m/+j/6P/o/+j/5//m/+b/5f/n
/+n/6f/n/+X/5f/l/+j/7P/s/+z/7P/q/+r/6v/q/+z/7P/u/+//8//0//b/9//2//X/
9P/1//b/9v/4//j/+P/4//n//P/8//z//P/9//////////z/+f/5//n/+f/5//n/9//2
//j/9v/2//X/8f/x//L/8v/y//P/9P/0//D/7v/t/+v/7f/u/+3/7v/w/+//7//v/+//
7v/u/+3/7//v/+//7v/u/+7/7v/u/+//7//v/+//8f/v/+7/7v/u/+3/7P/s/+3/7v/v
/+7/7f/t/+z/6//t/+3/7f/t/+7/7v/v//H/8P/v/+7/7v/w//D/8P/v/+3/7f/t/+3/
7v/u/+7/7v/w/+//7//v/+3/7f/v/+//8P/x//L/8v/w/+//7v/v//H/8v/y//P/8//x
//D/8P/w//D/8f/y//D/8P/w/+//7//v/+//7//w//D/8P/w//L/8f/x//H/8f/x//H/
8f/x//H/8f/x//L/8v/y//L/8f/x//H/8f/z//H/8f/y//D/8P/w//D/8P/w//D/7//t
/+3/7f/u/+z/8v/y//D/8v/y//L/8v/y//H/8f/y//L/8v/y//L/8v/y//H/8f/z//P/
8//z//X/9f/1//X/9f/1//X/9//6//r/+v/6//j/+P/4//j//P8CAAYACAAGAAYABgAG
AAQAAwADAAMAAwADAAMAAQD+//7//f/9//7//v/7//j/+f/1//P/8v/w//D/8f/x//L/
8f/x/+//7v/s/+v/6v/s/+3/7v/u/+7/7P/s/+z/6//q/+n/6f/r/+v/7f/p/+H/3P/d
/9//6////xMAJAA7AFEAaACCAJQAowC3AMUAwQCxAKEAjAB0AF0AQwAkABEACQAFAAMA
AgD9//f/+P/5//H/8v/2//L/7v/u/+3/7f/u/+v/6//s/+3/7//v/+//7f/s/+v/6//r
/+z/7f/t/+3/7//u/+7/7v/u/+3/7P/s/+7/7v/u/+3/6v/q/+v/7f/t/+3/7P/s/+//
7f/s/+z/7P/s/+7/7v/v//D/8f/x//D/7//u/+3/8f/y//L/8//z//L/8v/z//H/8f/y
//L/9P/0//b/8//x//H/8f/0//T/9P/0//T/9P/0//T/9P/0//T/9f/1//X/9//3//X/
9f/1//X/+P/8//z//P/8//7//v/+//7//v/+/wAAAQAEAAQABQAFAAUABQAFAAcACQAI
AAkACAAIAAgACQAMAAoACgAKAAsADQANAA0ACgAJAAkACQAJAAcABwAFAAQABQAEAAUA
BQACAAEAAQAAAP7///8AAAAA/f/8//z/+//+//7//P/8//z/+//7//v/+v/6//v/+//8
//3//v/+//3//P/7//r/+//7//v/+//9//v/+v/6//n/+f/5//r//P/8//z/+v/6//v/
+//7//n/+f/5//n/+//6//r/+//7//v/+//8//7//v/+//3//P/7//r/+f/8//z//P/8
//7//f/9//3/+//7//3//f/9//3//f/8//v/+//7//3///8AAAAAAQABAP///v/+/wAA
AAABAAIAAgACAAIAAQD//////////wAAAAAAAAAAAgABAAEAAQD//////////wEAAQAB
AAEA/v/+//7//v/9//3//f/9/////f/9//7/AAAAAAAAAAACAAIAAgABAP3//f/+/wAA
AAAAAAAAAAD/////AAD+//7//v/+////AAAAAAEAAgABAAAA//8BAAEAAQABAAIAAwAE
AAcABwAGAAUABAAHAAgACQAKAAwAEAASABIAEwAUABUAFgAUABMAEwATABAADwAOAAsA
CgAMAA0ADwANAAwACAAEAAUAAQD///7//v/+///////9//v/+v/3//r/+v/7//z//P/7
//r/+P/6//j/+P/4//j/+P/4//n/+f/7//X/8//x/+z/6f/x//v/BwAZACoAPwBdAHwA
kACiALcAxwDNAM8AvwCnAJgAhgBtAFEAMgAZAA0ACwALAAgABwAHAAQAAwADAPz/+P/4
//r/+f/3//b/9v/3//f/+P/5//b/9f/0//H/8v/z//X/9//1//X/9P/z//X/9P/0//T/
9//3//f/+P/2//b/9v/1//X/9v/4//v/+v/5//f/9v/3//X/9P/0//X/9v/5//r/+v/6
//r/+f/6//v//P/9//7//P/5//f/+f/4//j/+f/5//n/+v/6//j/+P/6//f/+v/7//z/
AAD9//z/+//6//z//P/8//z//v/+///////+/////v/7//7///8AAAQABQAEAAMAAgAE
AAQABAAEAAgACAAKAAsACwAKAAoACQAMAA0ADgARABEAEAARABAAEAAQABEAFAAUABQA
FAAVABQAEwASAA4ADwAPAA8ADwANAA0ACwAKAAgABgAGAAUAAwADAAQABAD////////+
//3//v8AAAEAAQAAAP3//P/8//v/+//7//7//v///////f/9//3//P/9//7///8AAAAA
///+//3////9//z//P/9//3//f/+//z//P/8//r/+//9//7////9//3//f/9/////v/+
////////////AAAAAAAAAAD//wEAAQABAAEA///+//3//P/9//3//v////////8BAAEA
/////////v/+////AAADAAMABAAEAAUAAwABAAAAAAACAAIAAwAEAAMAAgABAP//AgAD
AAQABQAFAAQAAwACAAQAAwADAAMAAwADAAMAAwABAAEAAQABAAEAAgADAAQAAgABAAAA
//8BAP////8AAAQABgADAAIAAQAAAAIAAQABAAIAAgACAAIAAgAAAAAA/////wIAAwAE
AAUABgAFAAQAAwAFAAUABQAHAAoACgAKAAoACAAIAAgACAANABIAFQAWABQAFAAUABQA
EgARABEAEQATABMAEwARAA0ADAAKAAkACwAMAAoACAAFAAEA///+//7//v///////P/7
//v/+f/7//r/+v/6//3//f/9//z/+v/4//j/+P/4//j/+P/5//3/AQD5//P/8//s/+f/
7//9/wUAFwAsAD0AUQBsAIQAlgCpALkAyQDRAMkAswCeAIwAcwBZAEIAJwARAA0AEQAO
AAsABwAEAAMAAwAAAPz//v8AAP3/+//6//r/+f/5//r/+//7//v/+//5//b/9f/1//X/
9//5//r/+//6//j/9//2//j/+f/6//z//P/8//z/+//6//r/+//9//3//f/8//z////9
//z//P/6//r//P/8//7//v/+//3///////////8CAAIAAQABAP///v/+/////f/9//7/
/v8AAAAAAgD///3//f/9/wAAAQACAAMABAACAAIAAgACAAQABAAFAAUAAwAFAAUAAwAD
AAMAAwAGAAoACgAKAAoACgAKAAoACgAOAA4AEAARABAAEAARABEAEQARABEAEwAWABYA
GAAYABcAFgAWABgAGAAYABgAGQAZABkAGQAWABUAFQAVABUAFwAXABUAFAASABAAEAAP
AA0ADQAOAA4ACwALAAsACgAIAAgACQAJAAwADAAKAAoACQAHAAYABQAIAAgACQAJAAkA
CQAJAAgABgAGAAYABgAJAAkACQAJAAkABwAGAAYABwAHAAcACAAJAAoACwAKAAcABwAG
AAUABgAHAAgACQAJAAgACAAJAAkACQAJAAoACgAKAAoACQAJAAkACQAJAAoACgAKAAoA
CQAHAAYABQAGAAcACgALAAsACwALAAoABwAHAAcACQAKAAwADQAPAA0ACwAKAAoACAAI
AAkACgAMAAwADAALAAkACQAJAAkACwAMAA0ADgALAAkACAAHAAkACQAJAAkACgALAAwA
DQALAAoACQAIAAsACwALAAsACQAHAAcACAAKAAoACgAKAAoACgAKAAkABwAHAAcACAAK
AAoACgAIAAgABwAHAAcACAAIAAoACgANAA4ADwAOAAwADAANAA0ADgARABIAEwAQABIA
FwAWAA==
         </WaveFormData>
      </LeadData>
      <LeadData>
         <LeadByteCountTotal>10000</LeadByteCountTotal>
         <LeadTimeOffset>0</LeadTimeOffset>
         <LeadSampleCountTotal>5000</LeadSampleCountTotal>
         <LeadAmplitudeUnitsPerBit>4.88</LeadAmplitudeUnitsPerBit>
         <LeadAmplitudeUnits>��V</LeadAmplitudeUnits>
         <LeadHighLimit>2147483647</LeadHighLimit>
         <LeadLowLimit>268435456</LeadLowLimit>
         <LeadID>II</LeadID>
         <LeadOffsetFirstSample>0</LeadOffsetFirstSample>
         <FirstSampleBaseline>0</FirstSampleBaseline>
         <LeadSampleSize>2</LeadSampleSize>
         <LeadOff>FALSE</LeadOff>
         <BaselineSway>FALSE</BaselineSway>
         <ExcessiveACNoise>FALSE</ExcessiveACNoise>
         <MuscleNoise>FALSE</MuscleNoise>
         <LeadDataCRC32>2288630098</LeadDataCRC32>
         <WaveFormData>
3P/c/9z/3P/d/97/3//g/97/3v/e/97/3P/c/9z/3P/e/97/3v/e/97/3v/e/97/3//g
/+H/4v/i/+L/4v/i/+L/4v/i/+L/4//k/+X/5v/m/+b/5v/m/+j/6v/s/+7/8P/w//D/
8P/x//L/8//0//f/+P/5//r/+//8//3//v8AAAIABAAGAAYABgAGAAYACAAIAAgACAAI
AAgACAAIAAYABAACAAAAAAAAAAAAAAD+//z/+v/4//f/9v/1//T/8//y//H/8P/u/+7/
7v/u/+7/7v/u/+7/7P/s/+z/7P/s/+z/7P/s/+3/7v/v//D/7f/s/+v/6v/s/+z/7P/s
/+z/7P/s/+z/7P/s/+z/7P/u/+7/7v/u/+z/7P/s/+z/7v/u/+7/7v/s/+z/7P/s/+z/
7P/s/+z/7P/s/+z/7P/s/+z/7P/s/+3/7v/v//D/8P/w//D/8P/u/+7/7v/u//D/8P/w
//D/7v/u/+7/7v/u/+7/7v/u/+7/7v/u/+7/8P/w//D/8P/w//D/8P/w//D/8P/w//D/
8v/y//L/8v/y//L/8v/y//H/8P/v/+7/8P/w//D/8P/u/+7/7v/u//D/8P/w//D/7v/u
/+7/7v/u/+7/7v/u//D/8P/w//D/7//u/+3/7P/u/+7/7v/u/+7/7v/u/+7/7v/u/+7/
7v/u/+//7//v/+3/7v/u/+//8//0//X/9v/2//f/+P/4//v/+//9//7///8CAAMAAwAD
AAMAAgABAAIAAQABAAIAAgADAAUABQADAAIAAgACAAUABQADAAAA/P/6//f/9f/2//T/
8P/w/+3/7P/r/+z/7v/s/+v/6//q/+r/6f/o/+f/5//m/+T/5v/m/+b/5//l/+X/5f/l
/+T/5P/k/+T/5P/k/+T/5P/k/+L/3v/g/+T/5f/t//X/+f8CABUAJwA4AEwAWwBjAG8A
gACRAKEArQCvAKIAfwBUADIAIgAYAAsABgAFAAEA+P/3//v/9//0//D/7f/p/+j/5f/j
/+H/4f/i/+L/4v/i/+D/4P/g/9//3//f/9//3v/e/9//3//f/9//3//f/9//3v/e/9//
4P/e/97/3v/d/9//3//f/9//4P/h/+H/4f/f/9//3//e/9//4P/i/+P/4v/h/+H/4P/i
/+L/4v/i/+D/4P/g/+H/4f/f/9//3//h/+L/4//l/+T/5P/k/+T/4v/j/+P/4//l/+b/
5v/n/+X/5f/l/+b/5v/m/+j/6P/o/+n/6//r/+3/7//v/+//8//z//T/9f/0//T/9P/2
//f/+P/6//3//v///wAAAAADAAQABgAGAAkACQALAAwADQANAA0ADgAQABAAEAAQAA0A
DQALAAoACAAIAAYABQAGAAYABQAEAAEA/v/8//r/+f/5//j/+P/4//f/9v/0//b/+P/2
//b/9v/2//b/9f/1//T/8//z//T/9P/0//T/9P/0//T/8//z//P/8//z//T/9f/1//X/
9f/z//P/9P/2//b/9v/2//b/9v/2//b/+P/4//j/+P/2//b/9v/3//f/9v/2//b/+P/4
//j/+f/3//n/+f/4//n/+v/7//z/+//6//n/+f/7//r/+f/5//z//P/9//3/+v/6//n/
+P/6//r/+v/5//v//P/8//z/+//5//j/9//4//n/+//8//r/+v/6//n/+v/6//r/+v/5
//n/+f/5//n/+f/3//f/9//4//z//f/6//r/+v/4//j/+f/5//n/+v/6//r/+v/5//j/
+P/4//j/+P/4//j/+P/5//n/9//5//r/+v/6//j/+P/4//n/+f/5//n/+v/2//j/+P/4
//j/+P/2//b/9//3//n/+f/6//r/+//9//7////+/wAAAQACAAQABQAFAAcACAAJAAwA
DQANAA0ADQAMAAsACgAJAAkACgAMAA0ADwARABEAEAAQABAAEQARAA8ADgAKAAgABQAB
AAAA/v/6//z/+v/6//r/+v/6//j/9//3//b/9v/1//T/8//z//L/7v/u/+7/7v/x//H/
8f/x//H/8P/w//D/8P/w//D/8P/w//D/8v/w/+7/7v/v//X///8FAAwAHQAxAEAATgBf
AGcAbwCAAJMAowCzALkArACNAGgAQgAsACQAHQAWABMAEQAIAAcABwADAP7/AAD///n/
9v/z//H/7//v/+7/7v/u/+7/8P/w//D/7//t/+3/7f/s/+7/7//v/+//7//v/+//7//s
/+z/7f/u//D/8P/w/+//7f/t/+3/7f/w//H/8f/x/+//7//v/+7/8P/w//H/8f/x//H/
8v/y//D/8P/w//D/8v/y//L/8//z//H/8f/x//L/8v/y//P/8v/y//L/8v/y//P/8//z
//X/9v/2//f/9//3//f/+P/4//j/+v/6//j/+f/7//v//f////////8BAAEAAgADAAYA
BgAGAAgACQAKAAwADwAQABEAEgASABEAEgAUABQAGQAZABsAHAAdAB0AHQAeABwAHAAc
ABwAHQAdABsAGgAYABgAFgAVABQAFAATABIAEQAOAAwACgAHAAcABgAGAAgABwAGAAQA
AgAEAAIAAgAEAAQABAADAAMAAgABAAEAAgACAAIAAgAEAAQABAADAAIAAQAAAP//AgAD
AAMAAwAFAAMAAwAEAAMAAgABAAAAAgACAAIAAgAAAAAAAAAAAAIAAgACAAMAAQAAAAAA
AAAAAAAAAAABAAMABQAFAAQAAgACAAIAAgADAAQABQAHAAYABAACAAEAAgACAAMAAwAD
AAQABAAEAAYABgAGAAUABQAGAAYABgAGAAUABQAFAAMAAwAEAAQABAAEAAQAAwAAAAAA
AAAAAAMAAwADAAMAAwADAAEAAQD+//7/AQABAAEAAgADAAIAAAABAAEAAQACAAIAAgAC
AAEAAAAAAAAAAAAAAAAAAAAAAAEAAQD/////AAAAAAAAAAACAAAAAgAAAAAAAAAAAAAA
AAABAAEAAQABAAIAAgADAAUABgAHAAgACgALAAwADAANAA0ADwAOAA8AEgATABUAFQAV
ABQAEwASABEAEQAQABIAEwAVABYAFwAXABgAGAAZABkAFwAUABAADgALAAgABgADAP7/
AAD+//7//v/+//7//P/7//n/+P/4//f/9//3//j/+P/0//T/9P/0//X/9f/1//X/9f/0
//T/9P/y//L/8v/y//D/9P/2//L/7v/w//P/+/8DAAsAFAAlADkASgBYAGMAZwBxAIQA
lwCnALUAtwCkAIMAXAA+ACwAIgAbABYAFQAPAAoACQAHAAMAAAACAP//+//4//f/9f/z
//P/8P/w//D/8P/w//D/8P/v/+//7//v/+7/8P/x//H/8f/x//H/8f/x/+7/7v/v//D/
8P/w//D/7//v/+//7//v//L/8//z//P/8//z//P/8v/w//D/8f/x//H/8f/y//L/8v/y
//L/8v/0//T/9P/1//X/8//z//P/8v/y//L/8//0//T/9P/0//L/8//z//P/9P/2//f/
+f/3//f/9//4//j/+P/6//r/+v/7//3//f/7//3//f/9/wEAAQACAAMABgAGAAYACAAJ
AAoADAAPABAAEQASABIAEQASABQAFAAZABkAGwAcABsAGwAbABwAHAAcABwAHAAZABkA
FwAWABIAEgAQAA8ADwAQABAAEAANAAoACAAGAAUABQAEAAQABgAFAAQAAgABAAIA///+
/wAAAAAAAP//AQAAAP/////+//7//v/+//7//v/+//3//f/9//3//f/+////////////
/f/9//7//P/8//z//P/8//z//P/8//z//P/8//z//v/+//7///////7//v/+//z//P/8
//3//f///////v/+//7//v/+//7//v/+///////+//3//f/+//7//////wAAAgADAAQA
AQAAAP///f///wAAAAAAAAAA/////////f/9//7//v8AAAAAAAD///z//P/8//z/////
/////////////f/9//z//P///////v/+//7//P/8//3//f/9//7//v/+//7//f/8//z/
/P/6//r/+v/6//z//f/9//v/+f/6//r/+v/8//z//P/+//3//P/7//r/+v/6//v/+//7
//v//P/8//3///8AAAEABAAGAAcACAAIAAkACQALAAoACwAOAA8ADwAPAA8ADgAPAA4A
DQANAAwADgAPABEAEgATABMAFAATABMAEgAPAA0ACgAJAAcAAwACAAAA/P/6//j/+P/4
//3//v/9//3//P/6//n/9//4//f/9//2//L/8v/y//L/8//z//P/8//z//L/8v/y//D/
8P/w//D/8P/y//L/8v/w/+7/8f/7/wMACQAYACsAPQBKAFoAZQBrAHcAjgCfAKkAswCv
AJQAbwBMADQAJgAcABcAEgAPAAsABgAFAAUAAwD+//z/+//3//b/9f/z//H/8f/u/+7/
7v/u//D/8P/w/+//7f/t/+3/7P/s/+3/7f/t/+3/7f/t/+3/7v/u/+//8P/u/+7/7v/t
/+v/6//r/+v/7v/v/+//7//x//H/8f/w//D/8P/x//H/8f/x//L/8v/y//L/8v/y//L/
8v/y//P/8//x//H/8f/x//D/7//v//H/8v/z//T/8v/z//P/8//1//b/9v/3//f/9//3
//j/+P/4//r/+v/6//v//f/9//v//f/9//3/AwADAAQABQAGAAYABgAIAAkACgAMAA8A
EAARABIAEgARABIAFAAUABcAFwAZABoAHQAdAB0AHgAeAB4AHgAeABwAGwAYABYAFAAU
ABIAEQARABIAEgASABEADgAMAAoACQAJAAgACAAIAAcABgAEAAQABgAEAAQABgAGAAYA
BQAEAAIAAAD//wIAAgACAAIAAAAAAAAA/////////////wIAAwADAAMAAQD/////AAAA
AAAAAAAAAAAAAAAAAAAAAAAAAAAAAAACAAIAAgADAAEAAAAAAAAAAgACAAIAAwADAAUA
BQAEAAIAAgACAAIAAgACAAIAAwAFAAQAAwADAAQABAAFAAUABQAGAAYABgAFAAQAAwAB
AAIABAAFAAYABgAFAAUABQADAAMABAAEAAYABgAGAAUABAAEAAQABAAFAAUABQAFAAMA
AwABAAEAAgACAAUABQAEAAQABAACAAAAAQABAAEABAAEAAQABAADAAIAAgACAAIAAgAC
AAIABAAFAAUAAwACAAIAAQAAAAQAAgAAAAMAAgAAAAAAAAAAAAIAAgADAAMAAwADAAQA
BAADAAUABgAHAAoADAANAA4ADAANAA0ADwAQABEAFAAVABUAFQAVABQAEwASABEAEQAS
ABQAFQAXABcAFwAWABYAFgAXABcAFQASAA4ADAAJAAkACAAGAAIAAgAAAAAAAAAAAAAA
/v/9//3//P/8//v//P/7//v/+v/3//b/9f/0//X/9f/1//X/9//2//b/9v/2//b/9v/2
//j/9P/w//L/8v/u//P/AQAJAA0AGgArADkATABeAGkAdQCFAJQAowCzAL8AvwCuAIsA
XgBCADQAJgAdABgAEQALAAoABwADAAMAAgACAP/////8//r/9//0//P/9P/0//T/9P/y
//L/8v/x//P/8//z//L/8v/z//P/8//y//H/8P/v//D/8P/x//L/8P/w//D/7//x//H/
8f/x//D/8f/x//H/8f/x//H/8P/x//L/9P/1//X/9f/2//b/9f/0//P/8v/0//T/9P/1
//X/8//z//P/9P/0//T/9f/2//b/9v/2//T/9f/1//X/9f/2//b/9//3//f/9//4//r/
+v/8//z//P/9///////9/////////wUABQAGAAcABgAGAAYACAAJAAoADAAPABAAEQAS
ABIAEQASABQAFAAZABkAGwAcAB0AHQAdAB4AHgAeAB4AHgAbABsAGQAYABYAFgAUABMA
EgASABEAEAANAAoACAAGAAcABwAGAAYABgAFAAQAAgACAAQAAgACAAIAAgACAAEAAQAA
AP/////+//7//v/+//7//v/+//3//v///wAAAQAAAAEAAQABAP///f/9//7//v/+//7/
/v/+//7//v/+//z//P/8//z//f/+////AQD///7//v/+//7//v/+/////f///////v/+
//7//v/+/wAAAAAAAAEAAQAAAP////8AAAAAAQABAAEAAgACAAIAAgACAAIAAQADAAQA
BAAEAAIAAQABAAEAAwADAAQABAACAAIAAgABAAAAAAAAAAAAAQABAAEAAQD//////f/9
//z//P//////AAAAAAAA/v/+/////////wIAAgACAAIAAAD+//3//P/+//7//v/+//7/
//////3////8/wAAAgD+//7//v/+//7//P/8//3//f//////AAAAAP//AQACAAMAAgAE
AAUABgAHAAkACgANAAwADQAQABEAEwATABMAEgARABAADwAPAA4AEAARABMAEwATABIA
EgAQABEAEQAPAA0ACgAJAAcABQAEAAIA/v/8//r/+v/6//z//P/6//n/+f/4//j/9//2
//X/9f/0//L/8v/y//L/8//z//P/8//z//L/8v/y//H/8P/v/+7/9P/y//D/8v/w/+r/
7f/z//n/AQAKABsALQBCAFYAZwBzAH0AigCfALEAvQDDAL4AnwByAE4ANAAiABUAEAAP
AA0ACgAHAAcABwACAPr/+f/5//b/9f/z//H/8f/v/+7/7f/s/+7/7v/u/+3/6//r/+v/
6v/s/+3/7f/t/+3/7f/t/+3/7P/s/+3/7v/w//D/8P/v/+7/7f/s/+v/7P/t/+3/7f/v
/+//7//u/+z/7P/t/+3/7v/v//H/8v/x//D/7//u/+7/7v/u/+//8f/v/+//7//w//D/
8P/x//T/9P/0//T/8v/z//P/8//x//L/8v/z//T/9f/2//j/9//2//f/9v/4//n/+//7
//v//f/9//3//////wAAAQADAAQABQAIAAgACAAJAAsADgAPABAAEAARABIAFAAUABcA
FwAZABoAGwAbABsAHAAcABwAHAAcABwAHQAcABwAGgAaABgAFwAUABQAEwASABMAEAAO
AAwACQAJAAgACAAIAAcABgAEAAQABgAEAAQAAgACAAIAAQACAAIAAgADAAIAAgACAAIA
BAAEAAQAAwACAAEAAAD//wAAAQABAAEAAwABAAEAAgAAAAAAAAAAAAAAAAAAAAAAAAAA
AAAAAAD+//7//v///wAAAAABAAIAAgACAAIAAwABAAMAAwACAAIAAgACAAIABAAEAAQA
BQAFAAQAAwADAAQABAAFAAUABQAGAAYABgAGAAYABgAFAAMABAAEAAQABgAFAAUABQAD
AAMABAAEAAIAAgACAAEAAAAAAAAAAAABAAEAAQABAAIAAwACAAMAAQAAAAIAAQACAAIA
AgAAAAIAAwADAAMAAQAAAP///v////7//v/+//z//P/8//z//f///wAA///+//7//f/8
//r/+v/6//v///8BAP3/+v/6//r/+v/6//r/+v/7//v/+f/5//r/+v/9////AAABAAAA
AgADAAQABAAFAAUABwALAA0AEQATABEAEQARABAADQAMAAsACwALAAwADAANAA8ADwAO
AA4ADgAPAA8ADQAIAAQAAgD///3//P/6//b/9//2//f/+P/3//b/8//x//P/8v/y//H/
7v/t/+3/7P/q/+r/6v/q/+3/7f/t/+3/7f/s/+z/7P/s/+z/7P/s/+r/7P/u/+r/6P/o
/+3/9f/9/wcAEAAjADUARgBYAGUAbwB7AJAApQC1ALsAuQCmAH8AVgA4ACgAHgATAAoA
BwAHAAIA//////3/9v/2//X/7//s/+v/6f/n/+f/6P/o/+j/6P/n/+b/5f/j/+P/4//j
/+L/5P/l/+X/5f/j/+P/4//j/+T/5P/l/+b/5P/k/+T/4//j/+P/4//j/+T/5f/l/+X/
4//j/+P/4v/k/+T/5f/l/+X/5f/m/+b/5P/k/+T/5P/k/+T/5P/l/+X/4//j/+P/5v/m
/+b/5//n/+b/5f/k/+T/5f/l/+X/5f/m/+b/5//l/+X/5f/m/+f/6P/r/+z/6v/r/+3/
7f/r/+3/7f/t//H/8f/y//P/9P/0//T/9v/5//r//P////////////7/AAACAAUABgAH
AAcACQAKAAkACQAJAAoACgAKAAoACgAJAAkABwAGAAYABgAEAAMAAQAAAP7//P/7//j/
9v/0//P/8//y//L/8f/v/+3/6v/r/+7/7f/u/+z/7P/s/+v/6f/o/+f/5//q/+r/6v/q
/+n/6P/n/+X/5//n/+f/5//o/+n/6f/p/+f/5f/l/+b/5v/m/+b/5v/l/+T/4//i/+T/
5P/k/+T/5P/k/+T/5f/l/+T/5P/k/+b/5v/m/+f/5P/l/+T/4v/k/+T/5P/k/+b/5v/m
/+f/5f/k/+P/4//m/+b/5//n/+X/5v/m/+b/5v/m/+b/5f/l/+b/5v/m/+T/4//j/+P/
5P/l/+f/6P/m/+b/5v/l/+T/5P/k/+T/5f/l/+X/5f/l/+X/4//j/+L/4v/l/+X/4v/i
/+L/4P/i/+P/4//j/+L/4v/i/+L/4//i/+L/4v/i/+L/4v/i/+D/4f/h/9//3//g/+D/
4P/g/+D/4P/h/9//3//f/+D/5P/g/+D/4P/g/+D/4P/g/+H/4f/h/+H/4v/i/+H/4//k
/+X/5v/o/+n/6v/r/+3/7v/x//D/8f/0//X/9//3//f/9v/z//L/8f/x//T/9v/3//n/
+P/3//X/9P/0//X/9f/z/+7/6v/o/+X/4//i/+D/3P/e/9z/3P/c/97/3v/c/9v/2//a
/9r/2f/Z/9n/2v/a/9b/1v/W/9b/1//X/9f/1//X/9b/1v/W/9b/1v/W/9b/2P/W/9j/
1v/S/9T/2//j/+n/8/8CAA8AIQA0AEIATQBXAGcAfACRAJ0AoQCZAIAAVQAwABwAEAAE
AP3/+v/5//X/8v/x/+//6//k/97/3f/b/9j/2f/X/9X/1f/U/9T/1P/U/9b/1v/W/9X/
0//T/9P/0v/U/9X/1f/V/9X/1f/V/9X/0v/S/9P/1P/W/9b/1v/V/9X/1f/V/9X/1P/V
/9X/1f/X/9f/1//W/9j/2P/Z/9n/1//X/9j/2P/W/9b/1v/W/9f/2P/Z/9v/2//Z/9n/
2f/a/9r/2v/b/9z/3P/c/9z/3P/d/93/3f/b/9z/3P/d/9//3//f/+D/4P/g/+L/4v/i
/+P/5f/l/+X/5//n/+f/6//r/+z/7f/u/+7/7v/w//H/8v/0//f/+f/7//3//v///wAA
AgACAAQAAwAEAAQABwAHAAcACAAKAAoACgAKAAkACQAHAAYAAgACAAAA///8//z/+//6
//v/+P/2//T/9f/1//T/9P/y//H/8P/u/+z/7v/s/+z/7v/u/+7/7f/u/+7/7v/v/+//
7v/t/+z/7P/s/+z/6//t/+3/7f/t/+z/7f/t/+3/7//t/+3/7v/s/+z/7P/s/+7/7v/u
/+7/7P/s/+z/7P/q/+r/6v/r/+z/7P/t/+7/7P/s/+z/7f/v//H/8f/w/+//7v/t/+z/
7v/u/+7/7//x//D/7//v/+//7v/u/+3/7//w//D/8P/w//D/8P/v/+//8P/w//D/8P/v
/+//7//v/+//8P/w//L/8v/y//H/7v/u/+7/7v/t/+3/7f/t/+7/7//u/+//7P/s/+//
7//u/+7/7v/s/+7/7//v/+//7//u/+3/7P/u/+7/7//w/+//7v/t/+z/7v/v/+//7f/t
/+7/7v/u/+z/8P/w/+7/8P/w//D/8P/u/+7/7//v//H/8f/y//L/8//1//b/9//4//r/
+//8//7//////wEAAAABAAQABQAHAAcABwAGAAQAAgAAAP//AQAEAAYACQAHAAcABgAG
AAQABQAFAAMAAAD8//r/9//1//T/8v/u//D/7v/u/+7/8v/y//D/7//v/+7/7v/t/+z/
6//r/+r/6P/o/+j/6P/p/+n/6f/p/+v/6v/q/+r/6P/o/+j/6P/m/+T/6P/o/+T/5v/t
//P/+f8FABYAJwA5AEgAVABdAGkAdQCGAJkApwCrAKMAhgBbADgAKAAcABIADwAMAAcA
AwAAAP3//f/7//b/9P/1//H/7v/v/+3/6//r/+j/6P/o/+j/6P/o/+j/5//p/+n/6f/o
/+j/6f/p/+n/6f/p/+n/6f/o/+j/6f/q/+z/7P/s/+v/6v/p/+j/5//q/+v/6//r/+n/
6f/p/+j/6v/q/+v/6//r/+v/7P/s/+r/6v/q/+r/6//s/+3/7//v/+3/7f/t/+z/7P/s
/+3/8P/w//D/8P/w//H/8f/x//H/8v/y//P/8//z//P/9P/y//L/9P/0//T/9f/3//f/
9//5//n/+f//////AAABAAQABAAEAAYABQAGAAgACwAOAA8AEAAQAA8AEAASABIAFQAV
ABcAGAAbABsAGwAcABoAGgAaABoAGQAZABcAFgAUABQAEgARABAAEAAPAA4ADwAMAAoA
CAAHAAcABgAGAAgABwAGAAQAAwAEAAEAAAACAAIAAgABAAEAAAD/////AAAAAAAAAAAC
AAIAAgABAP///////////v////////8BAP////8AAAAAAAAAAAAAAAAAAAAAAAAAAAAA
AAAAAAIAAgACAAMAAQAAAAAAAAAAAAAAAAABAAEAAwADAAIABAAEAAQABAACAAIAAgAD
AAQABAAEAAUABQAEAAQAAwADAAQABAAEAAQABAAEAAMABQAGAAYABgAGAAUABQAFAAUA
BQAGAAYABgAGAAYABQAEAAQABAAEAAUABQAFAAUABQAFAAMAAwAAAAAAAwADAAMABAAF
AAQAAgADAAMAAwAEAAQABAAEAAUABAAEAAQAAgACAAIAAgAEAAUABQADAAEABAAEAAQA
BAAEAAQABAAEAAUABQADAAMABAAEAAcACQAKAAsADAAOAA8AEAAQABEAEQATABYAFwAa
ABsAGgAZABgAFgAVABQAEwATABYAGAAZABsAGQAZABgAGAAYABkAGQAXABMADgALAAcA
BgAGAAUAAgAAAP7//v/+/wIAAgAAAP//AAAAAAEAAQD///3//P/6//n/+v/7//z//P/7
//r/+f/5//j/+P/4//n/+v/7//z//P/4//b/+P/4//r/AQALAA0AFQAmADcARQBaAGoA
cQB5AIkAlgClALMAuQCvAJYAcwBQADwAMAAkAB0AGgAXABEAEAAPAA0ADQAMAAgAAwAB
AP7//f/7//n/+f/6//r/+v/6//j/+P/4//f/+f/5//n/+P/4//n/+f/5//f/9//3//f/
9//4//r//P/6//r/+v/5//v/+//7//v//P/9//3//f/8//v/+v/4//r/+v/7//v/+//7
//z//P/8//z//P/8//r/+v/6//v//P/7//z//f/+//7//v///////v/9//z//f///wAA
AQD//wAAAAABAAEAAQABAAIAAgACAAQABAAGAAcACQAJAAsADQANAA0ADwAPABAAEQAQ
ABAAEAASABUAFgAYABsAGwAbABsAGgAcAB4AIQAiACMAIwAlACYAJQAlACUAJgAoACgA
KAAoACUAJQAjACIAIAAgAB4AHQAeAB4AHQAcABkAFgAUABIAEwATABIAEgAQAA8ADgAM
AA4AEAAOAA4ADAAMAAwACwANAAwACwALAA4ADgAOAA4ADQAMAAsACQAMAA0ADgAPAA4A
DwAPAA8ADQALAAsADAAOAA4ADgAOAA4ADgAOAA4AEAAQABAAEAAQABAAEAARAA8ADgAO
AA4ADgAOAA4ADwAPABEAEQAQABIAEgASABIAEAAQABAAEQATABIAEQARABIAEgATABMA
EQASABIAEgAUABQAFAATABMAFAAUABQAFAATABMAEwARABEAEgASABIAEgASABEAEQAS
ABMAFAAUABMAEgARABEAEQAPAA8AEAAQABMAEwAQABAAEAAOAA8AEQASABMAEQAQAA8A
DgAPAA4ADgAOABAAEAAOAA4ADgAOAA4ADgAPAA8ADwAPABAAEAAPABEAEgATABUAGAAa
ABwAGgAbABsAHQAgACEAJAAlACUAJQAlACQAIwAiACEAIQAiACQAJQAnACUAJQAkACQA
JAAlACUAIwAiAB4AHAAZABcAFgAUABAAEAAOAA4ADgAQABAADgANAAsACgAKAAkACAAH
AAcABgAFAAYABwAIAAkACQAJAAkABwAGAAYABgAIAAgACAAIAAwADAAIAAQAAgACAAkA
FwAfACEAMABFAFMAYgB0AH8AhQCRAKIAtQDFANMA0wDAAJ0AcABUAEYAPAAxACoAKQAh
AB4AHwAdABkAGAAYABMAEQAQAA0ACwAJAAkACAAIAAgACAAIAAgACAAHAAUABQAFAAQA
BgAHAAcABwAHAAcABwAHAAYABgAHAAgACAAIAAgABwAHAAcABwAHAAoACwALAAsACwAL
AAsACgAIAAgACQAJAAsACwAMAAwADAAMAAwADAAKAAoACgALAA0ACwALAAsADAAMAAwA
DQAOAA4ADgAOAA4ADwAPAA8AEAASABMAFQATABMAEwAUABQAFAAWABYAFgAXABkAGQAb
AB0AHQAdAB8AHwAgACEAJAAkACQAJgApACoALAAvADAAMQAyADIAMQAyADQANAA5ADkA
OwA8ADwAOwA6ADoAPAA8ADwAPAA9AD0AOwA6ADYANgA0ADMAMgAyADEAMAAxAC4ALAAq
ACkAKQAoACgAKgApACgAJgAkACYAJAAkACYAJgAmACUAIwAiACEAIQAiACIAIgAiACQA
JAAkACMAIwAjACMAIwAiACMAIwAjACUAIwAjACQAIgAiACIAIgAkACQAJAAkACQAJAAk
ACQAJgAmACYAJwAnACYAJgAmACYAJgAmACcAJQAnACcAJgAoACgAKAAoACkAKgArAC0A
LAAqACgAJwAqACoAKwArACsALAAsACwAKgAqACoAKQArACwALAAsACwAKwArACsAKwAr
ACwALAAuAC4ALgAtACwALAAsACwAKwArACsAKwApACkAJwAnACkAKgAuAC8ALAAsACwA
KgAoACkAKQApACwALAAsACwAKQAoACgAKAAoACgAKAAoACoAKwArACkAJwAoACgAKAAp
ACoAKwAtAC4ALwAwADIAMwA0ADUANwA4ADkAOgA6ADsAPgA/AEIAQQBCAEEAQQA9AD0A
QQA/AA==
         </WaveFormData>
      </LeadData>
      <LeadData>
         <LeadByteCountTotal>10000</LeadByteCountTotal>
         <LeadTimeOffset>0</LeadTimeOffset>
         <LeadSampleCountTotal>5000</LeadSampleCountTotal>
         <LeadAmplitudeUnitsPerBit>4.88</LeadAmplitudeUnitsPerBit>
         <LeadAmplitudeUnits>��V</LeadAmplitudeUnits>
         <LeadHighLimit>2147483647</LeadHighLimit>
         <LeadLowLimit>268435456</LeadLowLimit>
         <LeadID>V1</LeadID>
         <LeadOffsetFirstSample>0</LeadOffsetFirstSample>
         <FirstSampleBaseline>0</FirstSampleBaseline>
         <LeadSampleSize>2</LeadSampleSize>
         <LeadOff>FALSE</LeadOff>
         <BaselineSway>FALSE</BaselineSway>
         <ExcessiveACNoise>FALSE</ExcessiveACNoise>
         <MuscleNoise>FALSE</MuscleNoise>
         <LeadDataCRC32>148807919</LeadDataCRC32>
         <WaveFormData>
CAAIAAgACAAIAAgACAAIAAYABgAGAAYACQAKAAsADAAKAAoACgAKAAsADAANAA4AEAAQ
ABAAEAAQABAAEAAQABIAFAAWABgAGAAYABgAGAAZABoAGwAcAB4AHgAeAB4AHAAcABwA
HAAdAB4AHwAgAB4AHgAeAB4AIAAgACAAIAAdABwAGwAaABcAFgAVABQAFAAUABQAFAAS
ABAADgAMAA4ADgAOAA4ADQAMAAsACgAIAAgACAAIAAoACgAKAAoACQAIAAcABgAIAAgA
CAAIAAYABgAGAAYABgAGAAYABgAGAAYABgAGAAUABAADAAIABAAEAAQABAAGAAYABgAG
AAQABAAEAAQABQAGAAcACAAFAAQAAwACAAMABAAFAAYABAAEAAQABAAEAAQABAAEAAYA
BgAGAAYABAAEAAQABAAGAAYABgAGAAQABAAEAAQABAAEAAQABAAGAAYABgAGAAUABAAD
AAIAAgACAAIAAgAEAAQABAAEAAQABAAEAAQABgAGAAYABgAEAAQABAAEAAYABgAGAAYA
BAAEAAQABAACAAIAAgACAAQABAAEAAQAAwACAAEAAAABAAIAAwAEAAIAAgACAAIAAAAA
AAAAAAACAAIAAgACAAAAAAAAAAAAAgACAAIAAgACAAIAAgACAAAAAAAAAAAAAQACAAMA
BAADAAIAAQAAAAIAAgADAAMAAwAGAAcACAAHAAcABwAHAAkACgAKAAwACwALAAsACQAJ
AAgACAAIAAYABAADAAEA/f/7//j/+P/5//n/+v/6//n/9v/1//T/9//3//j/+v/4//j/
+P/3//X/9f/1//f/+//8//7//v/7//v/+//7//z//f/+////AAAAAP///f/9//3//f/9
//////8AAAAAAQAAAP7//f///wMACQATACQAMAA2AEIAUgBgAGYAYABLAC4ADADh/7P/
g/9U/y7/IP8V/wX///4M/yD/N/9U/3f/lf+n/7P/uv/C/8r/0f/Y/9//5P/q//D/9P/2
//j/+v/7//v/+//6//z//P/8//3/////////AAD///7//f/8/wAAAQACAAMAAwACAAEA
/////wAAAgADAAIAAgADAAIAAQAAAAAA//8BAAIAAgADAAIAAgACAAIAAwAEAAUABgAG
AAgACQAJAAcABQAFAAUABwAIAAoACwALAAsACwALAA0ADAAMAA0ACwANAA4ADgAMAAwA
DAAMAA0ADwASABQAEwAUABQAFAAWABcAFwAZABoAGwAdAB0AHQAcABsAGgAdAB4AHwAh
ACAAHwAeABsAHAAdAB4AHwAeAB0AHAAaABoAGgAZABcAFgAWABQAFgAVABMAEAAPABAA
DwAOAA4ADgAOAA4ADgAMAAsACQAHAAcACAAKAAsACQAIAAcABQAFAAUABgAHAAUABgAG
AAYABAAEAAMAAgADAAQABQAGAAUABQAEAAIAAgACAAIAAgACAAIAAwADAAEA//////7/
AQADAAUABwAFAAIAAAD+/wEAAgACAAMAAgAEAAQAAwADAAIAAgACAAQABAAFAAUABAAE
AAMAAQACAAIAAwADAAMAAwADAAQABAAEAAIAAQADAAQABAAEAAQABAAEAAMABQADAAIA
AgACAAIAAwADAAIAAgAAAP//AgAEAAUABgAFAAQAAwAAAAEAAQACAAMABQAFAAUABgAF
AAQAAgD//wAAAgADAAUAAwACAAEAAAABAAEAAgADAAMABAAFAAUABAABAAIAAQAAAAEA
AgADAAMAAwACAAEAAgACAAIAAgAEAAQABwAHAAYABAABAAAAAwAEAAYABwADAAIAAAAA
AAAAAAABAAIAAwAEAAIAAgACAAMAAwADAAYABwAKAAsACwALAAkACQAKAAoADAANAA0A
DQALAAkACAAIAAkACgAJAAkACQAFAAMAAAD9//v/+v/6//v//P/7//z/+v/6//n/+f/4
//j/+P/4//n/+f/5//n//f///wAAAgACAAEAAQABAAAA///+//3///8BAAIAAgADAAMA
AwADAAIAAQAAAAAAAgAEAAQAAwADAAMAAwAFAA8AIgAyADwARABSAF4AZABiAFEANgAY
APn/0/+p/3b/Sv8u/yH/E/8J/xD/Iv83/1D/bf+L/6H/r/+6/8L/zP/T/9z/5f/q/+z/
8P/0//b/+P/6//7///8AAAAAAAAAAAAAAQABAAEAAQACAAQABAAEAAQAAwADAAMAAwAG
AAYABgAFAAQABAAFAAUAAwAEAAYABgAFAAQABAADAAUABgAGAAcACgAKAAoACgAJAAgA
BwAGAAgACgALAAsACwAJAAkACQAHAAgACgALAAsACwALAAsACQAIAAgACQALAA0ADgAO
AAwADAAMAAwACgALAA0ADgAQABIAEwAUABIAEwATABUAFAAVABcAFwAaABoAGgAaABgA
GAAYABkAGwAbABsAGQAXABcAFwAXABcAFwAXABYAFAAUABMAEQAQABAADgAQABIAEQAP
AA8ADQALAAkACAAIAAgACAAIAAkACQAIAAcABgAGAAcABwAIAAgACAAHAAQAAwADAAMA
AwAEAAQABAAGAAYABQAEAAIAAgACAAIABAAFAAUABAACAAIAAgACAAIAAgADAAMABQAD
AAMAAgABAAEAAQABAAIAAgADAAQAAgACAAEAAQACAAQABAADAAUABAAEAAQAAgACAAMA
AwAFAAYABgAFAAQABAAFAAUAAwADAAMABAAGAAYABAADAAMABAAEAAQABgAGAAYABQAD
AAEAAAAAAAQABAAFAAUABAAEAAIAAQD//wAAAAAAAAQABAAEAAIAAgABAAEAAQADAAMA
AwAEAAQABAADAAEA//8AAAAAAQACAAIAAgACAAAA//////////8AAAEAAQABAP//AQAB
AP//////////AAABAAEAAQD+//7//v/+//z//P//////BQAEAAAA/P/+//7//v/+/wAA
AAAAAAAA/v/+//7///8BAAEABAAFAAYABwAHAAcABwAHAAgACAAMAA0ADQANAAkABwAG
AAYACAAIAAYABQADAP///f/6//n/9//2//b/+f/6//n/+v/5//j/9v/1//b/9v/2//b/
9f/1//X/9f/1//f/+P/6//z/+//7//v/+//7//v/+//7//3//v/+//3//f/9//3/+//7
//v//P/+/wAAAAD///3/+//9/wMAEQAmADIAOgBCAE4AWABeAFwARwAqAA4A8f/J/53/
bv9E/yr/Hf8P/wn/EP8i/zv/Vv9x/43/o/+v/7b/vv/I/9H/2P/f/+b/6v/u//H/8v/z
//T/9//5//v//P/8//z//P/9/////////wAAAgACAAIAAgACAAEAAAD//wEAAgADAAMA
AQAAAAAA//8BAAIABAAEAAMAAgACAAEA//8AAAAAAQAEAAQABAAEAAIAAgACAAIABAAG
AAcABwAHAAUABQAFAAMABAAGAAcABwAHAAcABwAFAAQABAAFAAcACQAKAAoACgAKAAoA
CgAKAAsADQAOAA0ADgAOAA4ADgAPAA8AEQASABMAFQAVABgAGAAYABgAFgAWABYAFwAZ
ABkAGQAXABYAFQAUABMAFAAVABYAFgAUABQAEwARAA4ADgAMAA4ADwAPAA4ADwANAAsA
CQAIAAkACgALAAwACwALAAoACQAIAAgACQAJAAoACgAKAAkABgAFAAUABQAGAAgACQAK
AAgACAAHAAYABAAEAAQABAAGAAcABwAGAAQABAAEAAQABgAGAAcABwAHAAUABQAEAAQA
BQAGAAcACQAIAAgACAAHAAYABAADAAQABgAGAAUABwAGAAYABgAGAAYABwAHAAcACAAI
AAcABAAEAAUABQAHAAcABwAIAAgACAAGAAUAAwAEAAQABAAGAAYABgAFAAcABQAEAAQA
BgAGAAcABwAGAAYABAADAAEAAgACAAIABgAGAAYABAACAAEAAQABAAIAAwAEAAYABAAE
AAMAAQABAAIAAgADAAYABgAGAAYAAwABAAAA//8AAAIABAAFAAMAAQADAAMAAQABAAEA
AQAEAAUABQAFAAIAAgACAAIAAgACAAUABQAFAAQABAACAAIAAgACAAIAAwAEAAUABgAF
AAQAAwADAAUABQAIAAkADAANAA0ADQAMAAsACwAKAA4ADwAPAA8ACwAJAAgACAAKAAoA
CAAHAAUAAQD///z//P/7//v//P/8//z/+v/6//j/+P/3//f/+P/4//j/+P/3//f/9//3
//n/+//8//7/AAD////////9//3//f/9//3///8AAAAA///////////9//3//f/+/wAA
AgACAAEAAQABAAMADQAbACwANgA+AEgAVgBeAGIAVgA9AB4AAADd/7X/h/9a/zb/JP8Z
/w3/Df8Y/yz/Rf9g/4H/m/+r/7X/vP/E/87/1//e/+X/6v/s//D/9P/2//j/+v/+////
AAAAAP///v/9//3/AAABAAIABAACAAIAAgACAAMAAwADAAMABgAGAAYABQABAAAAAAD/
/wIABAAHAAgABwAGAAYABQADAAQABAAFAAYABgAGAAYABAAEAAQABAAEAAYABwAHAAcA
BQAFAAUABQAGAAgACQALAAsACwALAAkACAAIAAkACQALAAwADAAOAA4ADgAOAAwADQAP
ABAAEwAUABQAFAATABMAEgATABYAFwAZABkAGAAYABgAGAAaABoAGgAbABkAGQAZABcA
FwAXABcAFwAZABkAGQAYABQAFAATABEAEAAQAA4AEAARABEAEAARAA4ADQAMAAwADgAO
AA4ADgALAAsACgAJAAgACAAJAAkADAAMAAwACwAIAAcABwAHAAkACgAKAAoACgAKAAkA
CAAGAAYABgAGAAkACwAMAAwACwAKAAkACAAIAAgACQAJAAsACQAJAAgABgAHAAgACQAJ
AAgACAAIAAoACgAJAAkACAAKAAoACQAHAAYABgAGAAgACAAJAAkACwAMAAwACwAIAAgA
CQAJAAkACQAJAAoACgAKAAgABwAHAAgACAAIAAoACgAKAAkABwAFAAQABAAIAAgACQAJ
AAoACgAIAAcABwAIAAgACAAKAAoACgAIAAgABwAHAAcABwAHAAcACAAIAAgABwAFAAUA
BgAGAAcACAAIAAgACAAGAAUABQAFAAUABgAHAAcABQADAAUABQAFAAUABQAFAAYABwAH
AAcABgAGAAYABgAGAAYACQAJAAkACAAGAAQABAAGAAYABgAGAAYABgAGAAYABgAGAAYA
BwAJAAkADAANAAwADQANAA0ADQANAA4ADgAQABEAEQARAA8ADQAMAAwADAAMAAoACQAF
AAEA///8//7//f/9//7/AAAAAP7//v/8//z/+//7//r/+v/6//r/+f/5//n/+f/9////
AAACAAAA//////////////////8BAAMABAAEAAEAAQABAAEAAwADAAMABAAEAAYABgAF
AAMAAQAFAA0AGwAqADYAPABEAFAAWgBkAF4ASQAsAA4A6//B/5P/Yv88/yb/G/8R/w//
GP8q/0H/XP95/5f/qf+1/77/yP/O/9f/3v/j/+b/6v/w//b/+P/6//z//P/9//7//v8A
AAAAAAABAAMAAwADAAQABAAEAAQABAAFAAUABQAFAAQABAAEAAMAAgACAAMAAwAFAAYA
CAAIAAcABgAGAAUABQAGAAYABwAIAAgACAAIAAYABgAGAAYABwAKAAwADQALAAkACQAJ
AAcACAAKAAsACwALAAsACwALAAoACgALAA0ADwAQABAADgAOAA4ADgAOAA8AEQASABMA
FAAUABQAFgAXABcAGQAYABkAGwAbABoAGgAaABoAHAAcABwAHQAfAB8AHwAdABwAGwAa
ABkAGwAbABsAGgAWABYAFQATABQAFAASABQAFAATABEAEQAOAA0ADAAMAA0ADgAPABAA
DQANAAwACwAMAAwADQANAAwADAAMAAsACgAJAAkACQALAAwADAAMAAoACgAJAAgACAAI
AAgACAAIAAkACQAIAAYABgAGAAYABwAIAAoACwAJAAcABwAGAAYABwAIAAkACQAIAAgA
CAAGAAYABQAFAAcACgALAAsACgAIAAcABgAHAAgACgALAAkACgAKAAkABgAGAAcABwAJ
AAkACQAKAAgACAAGAAUABQAGAAYABgAIAAgACAAHAAcABQAEAAQACAAIAAkACQAIAAgA
BgAFAAcACAAIAAgACAAIAAgABgAIAAcABwAHAAcABwAHAAgABgAGAAUAAwAFAAYABgAH
AAgACAAIAAgABgAFAAUABQAHAAgACQAJAAgABQAGAAUABQAFAAUABQAGAAcABwAHAAQA
BAAEAAQABgAGAAcABwAEAAQABAAEAAQABgAGAAYABgAIAAgACAAJAAcABwAKAAsADgAP
AA8ADwAOAA0ADQAMABAAEQARABEAEQAPAA4ADgANAAwACQAHAAYAAwACAAAA/v/9//3/
/v/8//z/+v/6//z//P/7//v/+v/6//r/+v/5//n/+f/5//n/+//8//7//////wAAAQAB
AAEAAQABAAAAAQABAAAAAQABAAEAAQABAAEAAQACAAIABAAEAAMAAQAFAAcABwAPACAA
MgA8AEQAVABgAGYAYgBNADAAEADt/8f/nf90/0r/LP8f/xP/Df8Q/yT/P/9a/3n/lf+p
/7X/vv/E/8r/0//c/+P/6v/u//L/9P/2//j/+v/+////AAAAAAIAAgACAAMAAwADAAMA
BAAGAAYABgAGAAYABQAEAAMABQAGAAcABwAEAAQABQAFAAMABAAGAAYABgAGAAcABwAF
AAYABgAHAAgACAAIAAgACAAIAAgACAAGAAgACQAJAAsACQAJAAkACQAKAAwADQANAA0A
DQANAA0ADAAMAA0ACwANAA4ADgAPABAAEQASABEAEQASABIAFQAWABYAFgAYABkAGQAb
ABoAGwAdAB0AIAAgACAAIAAeAB4AHgAfACEAIQAhAB8AHwAfAB8AHwAdAB0AHQAcABoA
GgAZABcAFgAWABQAFgAWABUAEwATABIAEQAQABAADgAOAA4ADgAPAA8ADgANAAoACgAL
AAsADAAMAAwACwAMAAsACwALAAkACgAKAAoADAAMAAsACgAKAAoACgAKAAoACwALAAoA
CgAKAAoACgAKAAoACwALAAsACQAJAAgABgAHAAgACQALAAoACgAKAAgACAAHAAcABgAI
AAgABwAIAAgACQAKAAkACAAIAAcACAAKAAsACwAJAAgACAAHAAgACQAKAAwADAAMAAoA
CQAHAAgACAAIAAwADAAMAAsACwAJAAgACAAJAAgACAAHAAgACAAGAAUABQAGAAYABgAK
AAoACgAIAAgABwAHAAcABwAHAAcACAAIAAgABwAFAAMABAAEAAUACAAIAAgACAAIAAcA
BwAHAAUABgAHAAcACQAHAAkACQAHAAcABwAHAAgACQAJAAkABgAGAAYABgAGAAYACQAJ
AAkACAAGAAYACAAGAAUABgAIAAgACAAIAAgACAAIAAgACAAIAAgACQAHAAcACgALAAwA
DQANAA0ADgAPABEAEgARABEAEAAPAA4ADQANAA4ADgAOAAwACwAHAAMAAQD+/wAA////
/wAA///+//v/+v/7//z//P/9//7//v/+//7//P/7//r/+f/8////AQAEAAMAAQAAAP//
AQABAAEAAQABAAMABAAEAAEAAQABAAEAAgADAAQABgADAAQAAwABAAMAAwAHAA8AGwAs
ADYAPgBKAFoAZABmAFwARQAmAAIA2f+r/3v/UP8u/yD/Ff8L/wn/Gv8u/0f/Yv+D/53/
r/+3/8D/yv/Q/9f/4P/n/+z/8P/0//j/+v/8//7//////////v8AAAAAAAABAAUABQAF
AAYABQAEAAMAAgAEAAUABgAHAAYABgAGAAUABAAEAAUABQAFAAYACAAIAAkACAAIAAcA
BwAIAAgACQAIAAgACAAIAAoACgAKAAoACAAKAAsACwAJAAcABwAHAAkACgAMAA0ACwAL
AAsACwANAAwADAANAA8AEQASABIAEAAQABAAEAARABMAFgAYABgAGAAXABYAFgAXABcA
GQAbAB0AIAAhACIAIgAiACIAIgAiACIAIwAhACEAIQAfAB8AHwAfAB8AHwAfAB8AHgAa
ABoAGQAXABgAGAAWABgAFwAVABIAEQAQAA8ADgAOAA4ADgAOAA4ADAALAAkABwAHAAgA
CgALAAkACAAHAAUABQAFAAYABwAFAAYABgAGAAQABAADAAIAAwAEAAUABgAFAAUABAAC
AAQABAAEAAQAAgACAAMAAwACAP///v/8//3///8BAAMAAQAAAAAAAAAAAAAA/////wIA
BAAEAAMAAgAAAP///v///wAAAgADAAIAAgABAP////8AAAIAAwADAAMAAwAEAAMAAgD/
//3//v8AAAEAAgACAAIAAgABAAMAAQAAAAAAAAAAAAEAAQAAAAAA/v/9//7/AAABAAIA
AwACAAEA/v8AAP///////////////wAA/v/+//3/+//+/wAAAQADAAEAAAD///7//f/9
//7//////wAAAQABAAAA/f/+//3//v///wAAAQABAAEAAAD//wAAAAAAAAAA/v/+/wEA
AQD///7//P/8//3//v8AAAEA//8AAP7//v/+//7/AAAAAAAAAAD+//7//v///wEAAQAE
AAUACAAJAAkACQAIAAcABwAGAAkACwAMAA0ACwAJAAgACAAGAAYABAADAAEA/f/7//j/
9v/1//X/9v/4//j/9v/2//j/+P/3//f/9v/2//b/9v/1//X/9f/1//X/9//4//r//P/7
//v/+//9//3//f/9//v//f/+//7////////////9//3//f/+//7/AAAAAP////8BAAMA
CwAbACoAOABCAFIAYABmAGIAUgA5ABoA9v/N/5//b/9E/yr/Gv8F//v+A/8Y/zL/S/9q
/4n/of+t/7X/vv/G/8z/1f/e/+f/7v/y//L/9P/2//j/+v/6//v//P/8//7//v/+////
AQABAAEAAgACAAIAAgACAAEAAQABAAEABAAEAAQAAwAEAAQABQAFAAMABAAGAAYABwAG
AAYABQAEAAQAAwADAAUABgAHAAgABgAGAAYABgAGAAgACQAJAAsACQAJAAkABwAIAAoA
CwAMAA0ADgAPAA0ADAAMAA0ADQAPABAAEAASABIAEgASABAAEQATABQAFwAYABgAGAAY
ABkAGQAbABwAHQAfAB8AIAAgACAAIAAeAB4AHgAfACIAIwAkACMAIQAhACEAIQAjACMA
IwAiACAAIAAfAB0AGgAaABgAGgAaABkAFwAXABQAEwASABIAEgASABIAEgARABEAEAAP
AAwADAANAA0ADgAOAA4ADQAMAAsACwALAAkACgAKAAoADAAMAAsACgAIAAgACAAIAAkA
CwAMAAwACgAKAAoACgAKAAoACwALAA0ACwALAAoACQAJAAkACQALAAoACgAKAAoACgAJ
AAkACAAKAAoACQAKAAoACwAMAAsACgAKAAkACgAMAA0ADQALAAoACgAJAAoACwAMAA4A
DgAOAAwACwAJAAoACgAKAA4ADgAOAA0ADQALAAoACgAKAAoACwALAAwADAAKAAkACQAK
AAoACgAMAAwADAAKAAwACwALAAsACwALAAsADAAMAAwACwAJAAkACgAKAAsADgAOAA4A
DgAMAAsACwALAAsADAANAA0ADQALAA0ADQAJAAkACQAJAAwADQANAA0ACgAKAAoACgAI
AAgACwALAA0ADAAMAAoACgAKAAoACgALAAwADQAOAAwADAAMAA0ADQANABAAEQASABMA
EwATABEAEQASABIAFgAXABcAFwATABEAEAAQABAAEAAOAA0ADQAJAAcABAAEAAMAAwAE
AAYABgAEAAQAAgACAAEAAQAAAAAAAAAAAAEAAQABAAEAAwAFAAYACAAIAAcABwAHAAcA
BwAHAAcABwAJAAoACgALAAsACwALAAkACQAJAAoADAAOAA4ADQAPAA0ADwAVACcAOgBE
AEwAWABmAHAAcABgAEUAJgAGAOH/tf+H/1r/Pv8u/x3/Ef8X/yj/PP9X/3b/l/+v/73/
w//M/9L/2v/j/+z/8//4//r//v8BAAIAAwAEAAgACQAKAAoACAAIAAgACQALAAsACwAM
AA4ADgAOAA4ADQANAA0ADQAQABAAEAAPAA4ADgAPAA8ADgAOAA8ADgAOAA4ADwAPAA0A
DgAOAA8AEQASABMAFAATABIAEQAQABIAFAAVABUAFQATABMAEwARABIAFAAVABcAFwAX
ABcAFwAWABYAFwAVABcAGAAYABoAGgAaABoAGAAZABsAHAAfACAAIAAgAB4AHwAfACEA
IAAhACMAIwAlACYAJwAoACYAJgAmACcAKQApACkAJwAlACUAJQAlACUAJQAlACQAJAAk
ACMAIQAeAB4AHAAeACAAHwAdAB0AHAAbABoAGgAYABgAGAAYABkAGQAYABcAFAAUABUA
FQAXABgAGQAZABYAFQAVABUAFQAWABYAFgAWABYAFQAUABIAEgASABIAEwAVABYAFgAV
ABQAEwASABQAFAAVABUAFwAVABUAFAASABMAFAAVABcAFgAWABYAFgAWABUAFQAUABYA
FgAVABcAFgAWABYAFAAUABUAFQAXABgAGAAXABYAFgAXABcAFwAXABcAGAAYABgAFgAV
ABMAFAAUABQAFgAWABYAFQAXABUAFAAUABQAFAAVABUAFwAYABcAFwAVABYAFgAWABYA
FgAWABQAFAATABMAEwATABMAEwAUABYAFgAVABMAEQASABIAEwAUABQAFAAUABQAEwAT
ABMAEQASABMAEwATABEAEwATAA8ADwAPAA8AEwAVABYAFwAUABQAFAAUABQAFAAWABYA
FgAWABYAFQAUABMAEgATABQAFQAXABcAFwAaABsAGgAbABsAGwAdAB0AHgAeAB8AHwAe
AB0AHAAbABsAHAAbABoAFwAVABUAEQAPAAwADgANAA0ADgANAAwACQAIAAkACgAKAAsA
CwAKAAkACAAJAAkACQAJAA0ADwAQABIAEQAPAA4ADQAQABEAEgATABIAEwATABIAEQAR
ABEAEQATABMAEwAUABEAEgARAA8AEwAXABsAIwAzAEIARgBMAFgAZgByAHgAbABRADIA
EgDr/7//kf9m/0r/QP81/yf/I/8u/0L/Xf94/5f/sf/D/83/1v/c/+L/6f/u//X/+v8C
AAgACwAMAA0ADgAOAA8AEAAQABIAEgASABMAEwATABMAFAAUABQAFAAUABUAFQAVABUA
FgAWABYAFQAWABYAFwAXABYAFgAXABYAFwAWABYAFQAXABgAGAAZABkAGAAXABYAGQAa
ABsAHAAbABwAHAAbABsAGQAZABkAGwAcAB4AHwAeAB0AHAAbAB4AHgAfACEAIAAhACEA
IAAgACAAIAAgACIAIwAlACYAJgAmACUAJAAlACcAKAArACsAKwAsACsALgAuAC4ALgAu
AC4ALgAvAC0ALQAtACsALAAtAC4ALwAuAC0ALAAqACoAKgApACcAKAAoACYAKAAnACUA
IgAhACMAIwAjACQAJAAkACQAJAAjACMAIgAhACIAIgAjACMAIwAiACEAHwAhACEAIgAj
ACIAIgAhACAAIAAgAB8AHgAfACAAIQAiACEAIQAgAB4AIAAgACAAIAAeAB4AHwAfACAA
HwAgACAAIAAhACIAIwAiACAAHwAeAB8AIAAgACEAIAAiACIAIQAhACAAIAAgACIAIgAj
ACMAIwAkACQAIwAkACQAJQAlACMAIwAjACQAJAAkACIAIQAiACQAJQAmACUAJAAjACEA
JAAjACMAJAAlACQAJAAjACYAJgAkACMAJAAmACcAKAAnACYAJQAiACMAIwAkACUAIwAj
ACMAJAAmACYAJQAjACUAJgAmACcAJwAmACUAJAAjACMAJAAlACUAJgAnACcAJwAlACcA
JwAnACcAJwAnACYAKAAmACYAJgAmACgAKAAoACgAKAAoACgAKQArACsALgAvAC4ALwAv
AC8AMQAxADIAMgA0ADUANQA1ADMAMQAwADAAMAAwAC4ALQArACcAJQAiACIAIQAhACIA
JAAkACIAIgAiACIAIQAhACIAIgAiACIAIQAhACEAIQAjACUAJgAoACoAKQApACkAJwAn
ACcAJwApACsALAAsACkAKQApACkAKgArACwALgAsAC4ALgAtAC0ALQAvADUAQwBWAGIA
aAByAH4AhACKAIYAcQBWADYAEwDr/8H/kv9q/1T/Sf8//zn/Qv9U/2v/iP+n/8P/1f/h
/+j/8v/8/wMACgATABgAHAAgACQAJgAoACoAKgArACwALAAsACwALAAtADEAMQAxADIA
NAA0ADQANAA1ADUANQA1ADYANgA2ADUAMgAyADMAMwA1ADYAOAA4ADcANgA2ADUANQA2
ADYANwA2ADYANgA2ADYANgA2ADYANwA6ADwAPQA7ADkAOQA5ADcAOAA6ADsAPAA9AD4A
PwA9ADwAPAA9AD8AQQBCAEIAQABAAEAAQAA+AD8AQQBCAEUARgBGAEYARgBHAEcASQBK
AEsATQBNAE4ATgBOAE4ATgBOAE4ATwBPAE8ATwBNAEsASwBLAEsATABNAE4ATgBKAEoA
SQBHAEgASABGAEgASABHAEUARQBGAEUARABEAEYARgBGAEYARQBFAEQAQwBCAEIAQwBD
AEYARgBGAEUARABDAEMAQwBDAEQARABEAEQARABDAEIARABEAEQARABEAEUARQBEAEIA
QgBCAEIARABEAEUARQBHAEUARQBEAEIAQwBEAEUARQBEAEQARABGAEYARQBFAEgASgBK
AEkARwBGAEYARgBIAEgASQBJAEkASgBKAEkASABIAEkASQBJAEkASQBKAEoASgBIAEcA
SQBKAEoASgBKAEoASgBJAEkARwBGAEYASgBKAEsASwBOAE4ATABLAEsATABMAEwATgBO
AE4ATABKAEkASQBJAEoASwBMAE4ATgBOAE0ASwBLAEwATABNAE4ATgBOAE4ATABLAEsA
SwBNAE4ATwBPAFEATwBRAFEAUQBRAFEAUQBQAFEAUQBRAE4ATgBOAE4ATwBQAFQAVQBV
AFQAUgBSAFQAVABVAFUAWABaAFsAWwBdAFwAXABcAF4AXwBiAGMAXwBeAFwAWgBVAFUA
VQBSAA==
         </WaveFormData>
      </LeadData>
      <LeadData>
         <LeadByteCountTotal>10000</LeadByteCountTotal>
         <LeadTimeOffset>0</LeadTimeOffset>
         <LeadSampleCountTotal>5000</LeadSampleCountTotal>
         <LeadAmplitudeUnitsPerBit>4.88</LeadAmplitudeUnitsPerBit>
         <LeadAmplitudeUnits>��V</LeadAmplitudeUnits>
         <LeadHighLimit>2147483647</LeadHighLimit>
         <LeadLowLimit>268435456</LeadLowLimit>
         <LeadID>V2</LeadID>
         <LeadOffsetFirstSample>0</LeadOffsetFirstSample>
         <FirstSampleBaseline>0</FirstSampleBaseline>
         <LeadSampleSize>2</LeadSampleSize>
         <LeadOff>FALSE</LeadOff>
         <BaselineSway>FALSE</BaselineSway>
         <ExcessiveACNoise>FALSE</ExcessiveACNoise>
         <MuscleNoise>FALSE</MuscleNoise>
         <LeadDataCRC32>307494693</LeadDataCRC32>
         <WaveFormData>
9v/2//b/9v/4//j/+P/4//j/+P/4//j/+f/6//v//P/6//r/+v/6//3//v///wAAAgAC
AAIAAgADAAQABQAGAAoADAAOABAAEQASABMAFAAWABgAGgAcAB0AHgAfACAAIQAiACMA
JAAmACgAKgAsACwALAAsACwALwAwADEAMgAwADAAMAAwAC8ALgAtACwALgAuAC4ALgAs
ACoAKAAmACQAJAAkACQAIAAeABwAGgAYABYAFAASABAAEAAQABAADgAMAAoACAAGAAYA
BgAGAAQABAAEAAQAAwACAAEAAAABAAIAAwAEAAEAAAD///7/AAAAAAAAAAAAAAAAAAAA
AP///v/9//z//f/+////AAD9//z/+//6//v//P/9//7//v/+//7//v/8//z//P/8//7/
/v/+//7//P/8//z//P/+//7//v/+//z//P/8//z/+v/6//r/+v/7//z//f/+//3//P/7
//r/+//8//3//v/8//z//P/8//z//P/8//z//f/+////AAD9//z/+//6//v//P/9//7/
/v/+//7//v/9//z/+//6//v//P/9//7//f/8//v/+v/8//z//P/8//z//P/8//z/+v/6
//r/+v/6//r/+v/6//j/+P/4//j/+P/4//j/+P/4//j/+P/4//b/9v/2//b/9//4//n/
+v/3//f/9v/2//n/+f/6//v/+v/7//z//P/+//7//v/+////AQAEAAUABQAFAAUABAAE
AAUABgAHAAYABgAFAAQAAgACAAEAAQACAAMABAAFAAMA///+//z//P/9//z/+v/3//f/
9v/z//D/7//v//D/8//0//X/9f/0//P/8f/v//D/8P/x//L/8P/x//H/8f/x/+//7//w
//L/8//z//X/9P/z//L/8f/1//r/AgAOAB4AMABHAG0AoADTAPsADwEVARkBGAEMAe8A
zwCtAIgAXwAjAN7/o/9x/0H/HP8G/xf/SP9v/4P/kf+e/6j/sP+4/7//xf/P/9b/2f/c
/9//4f/h/+L/4f/g/+L/4//k/+b/5//o/+n/6v/p/+j/5//m/+f/6f/q/+3/7P/r/+r/
6P/q/+v/6//r/+v/7P/t/+3/6//r/+v/6v/r/+z/7f/w//D/7//u/+3/7v/v//D/8v/y
//P/9P/0//L/8f/x//H/8v/0//b/+f/5//j/9//2//f/+P/6//v//f/+/wEAAQABAAAA
///+/wIABQAIAAsACgALAAoACwAOAA8AEAARABQAFgAZABoAGgAaABoAGgAcAB4AIQAl
ACUAJgAlACYAJwAoACoALQAsAC0ALgAuAC0AKwApACcAKAApACoAKwAqACoAKQAoACgA
JgAkACMAIgAhACAAHgAaABgAFgASABIAEQASABIAEAANAAoABwAIAAYABQAFAAQABAAE
AAQAAgAAAP///v////////////7//v/+//3//f/8//z//f/9//7//v/+//z/+//6//r/
+//8//3//v/8//v/+f/4//j/+P/4//n/+f/6//r/+v/4//f/9v/2//f/+P/6//z/+//7
//r/+f/5//n/+v/6//r/+v/7//v/+f/5//f/9//5//n/+v/8//r/+v/6//n/+v/6//v/
/f/9//3//v/+//3//P/7//n/+v/7//3//v/8//v/+v/4//j/+f/6//v/+f/7//v/+//7
//v/+f/4//n/+v/7//3/+//6//n/9//4//j/+P/5//n/+v/7//v/+f/4//f/9v/4//n/
/P/9//z//P/7//j/+P/4//j/+f/4//n/+//7//r/+f/2//T/9v/3//j/+//4//b/9v/2
//b/9v/3//f/+P/4//j/+f/5//r/+//8//3//v8AAAIAAgACAAEAAAAAAAEAAgAEAAYA
CAAGAAUABQAFAAUABQAGAAYABgAEAAQAAwADAAMAAwADAAUABAABAAEA/v/9//3/+//4
//f/9//2//P/8v/x//H/8v/z//T/9f/3//f/9//2//P/8//y//L/8v/y//P/8//1//X/
8//z//P/8v/y//H/9f/1//X/9f/3//f/9v/6/wYAGAAsAEMAZwCaAM0A+wAVASEBIwEk
ARwBBQHlAMMAlgBlACcA3P+d/23/P/8U//r+B/84/2H/ef+J/5j/ov+s/7b/wf/J/8//
1P/X/9r/3f/f/+L/5P/k/+T/5P/l/+b/6P/n/+j/6f/q/+z/7P/s/+z/6v/r/+v/7f/v
/+//7//u/+z/7f/t/+3/7f/u/+//7//x//H/8f/w/+//7v/t/+7/8P/x//L/8//x//H/
8f/y//T/9f/2//b/9v/1//X/9f/z//T/9f/3//r/+v/6//r/+P/4//n/+f/7//z/////
/wIAAgACAAIAAAABAAIAAwAGAAkACgANAAwADQAOAA8AFAAWABkAGgAZABoAGwAcABsA
HAAeACEAJAAmACYAKAAoACgAKQArACwALQAuAC4ALgAtACwAKwApACkAKQApACoAKgAp
ACgAJgAkACIAIQAgAB8AHgAcABwAGgAYABQAEQAPAA8ADgAPAA0ACwAJAAcABAACAAEA
AgACAAIAAgAEAAIAAQAAAP7//f/8//v//v/+//7//f/5//j/+P/5//n/+v/6//r/+v/5
//j/+P/4//j/+P/4//v/+//6//r/+P/4//j/+f/5//r/+v/6//r/+f/4//j/9v/2//f/
+P/6//v/+//7//n/+f/6//r/+v/6//v/+//7//v/+f/5//f/9//4//r//P/8//z/+//5
//j/+P/5//v/+//8//z//P/8//z/+//5//n/+v/6//3//f/9//z/+f/5//n/+f/5//v/
+//7//v/+//5//j/+P/4//j/+f/8//z//P/7//r/+P/2//X/9//4//n/+f/5//j/9//2
//X/9f/3//f/+f/6//r/+P/1//T/8//z//T/9f/3//f/9//3//f/9v/1//T/8//y//P/
8//0//T/9P/1//X/9v/3//j/+f/6//r//P/8//z/+v/6//v//f///wAAAQACAAAA////
////AQABAAIAAgACAAAAAAD/////////////AQAAAP3//f/6//n/+f/3//T/8//z//L/
8f/w/+//7//u/+//8P/x//P/8//z//L/7//v/+7/7v/u/+7/7//v/+//7//t/+3/7P/s
/+3/7f/w//H/8v/z//P/8//0//r/BgAaAC4ARwBvAKIA1wABARkBIwEjASABFAH9AN8A
twCIAFMADwDC/4X/Vf8n/wD/7v4F/zr/Yf93/4f/kv+g/6z/tv+//8f/zf/Q/9P/1v/Z
/9v/3v/g/+D/4P/e/9//4P/i/+P/5P/l/+b/6P/o/+j/6P/o/+n/6f/r/+3/7f/t/+z/
6//r/+r/6f/r/+z/7f/t/+3/7f/t/+z/6v/q/+r/7P/v/+//7//v/+//7//v//D/8v/z
//T/9P/0//P/8//z//H/8v/z//X/+P/4//j/+P/4//j/+f/5//v//P//////AAAAAAAA
AAD//wEAAwAFAAkACwALAA0ADAANAA4ADwAUABYAGQAaABsAHAAdAB4AHQAeACAAIwAl
ACgAKQAsACoAKgArAC0ALgAvADAAMAAwAC8ALgAtACsAKwArACsALgAuAC0ALAAoACYA
JAAjACQAIwAiACAAHgAcABoAFgAVABMAEwASABEADwANAAsACgAIAAcABwAGAAYABgAG
AAYABAADAAIA//////////8CAAIAAgABAP3//P/8//3///8AAAAAAAD+//3//P/8//z/
/P/8//z///////7//v/6//r/+v/7//3//v/+//7//v/9//z//P/8//z//f/+//7/////
/////f/9//7//v/+//7////////////9//3/+//7//z//v8AAAAAAAD///3//P/8//3/
/////wAAAAAAAAAAAAD///3//f/+//7/AAABAAIAAgAAAP///v/9////AQABAAEAAQAB
AP///v/8//z//P/9/wAAAAAAAP///f/8//v/+//7//z//f/9/////v/9//z/+f/5//v/
+//9//7//v/8//n/+P/3//f/+P/5//v/+//9//v/+f/6//j/+P/4//j/+//7//z//P/7
//v/+v/6//3//v///wAAAAACAAIAAgAAAAAAAQADAAUABgAHAAgABwAFAAQAAwAEAAUA
BwAIAAgABgAGAAUAAwADAAMAAwAFAAQAAQABAP7//f/9//v/9v/1//X/9P/x//D/7//v
//L/8//0//X/9f/1//X/9P/x//H/8P/w//L/8v/z//P/8//z//H/8f/w//D/8f/x//T/
9f/2//f/9//3//z/BAAUACgAPgBbAIkAwADxABMBIwEnASUBHgEMAfMA0wCrAHoAPQDz
/6z/df9H/xv/+v74/iP/VP9x/4X/k/+c/6r/tv/A/8n/z//T/9b/2f/c/9//4f/k/+b/
5v/m/+T/5f/m/+j/6//s/+3/7v/u/+7/7v/u/+z/7f/t/+//8f/x//H/8P/u/+//7//v
//H/8v/z//P/8f/x//H/8P/y//L/8v/0//X/9f/1//X/9P/z//L/8v/1//f/+f/6//r/
+f/5//n/+f/6//v//f/+//7//v/+//z//P/9//3/AQACAAUABQAGAAYABgAGAAcACQAL
AA0AEQATABMAFQAVABUAFQAVABoAHAAfACAAIQAiACMAJAAnACgAKgAtAC4AMAAwADIA
MAAwADEAMwA2ADcAOAA4ADYANQA0ADMAMwAzADMAMwA0ADQAMwAyADAALgAsACsAKgAp
ACgAJgAkACIAIAAcABkAFwAXABYAFwAVABMAEQAQAA4ADQANAAwADAAMAAwADAAKAAkA
CAAHAAcABwAHAAgACAAIAAcABQAEAAQABQAFAAYABgAGAAYABQAEAAQAAgACAAIAAgAF
AAUABAAEAAIAAgACAAMAAwAEAAQABAAEAAMAAgACAAAAAAABAAIABAAFAAUABQABAAEA
AgACAAQABAAFAAUABQAFAAMAAwABAAEAAgAEAAYABgAGAAUAAwACAAIAAwAFAAUABgAG
AAYABgAGAAUAAwADAAQABAAHAAcABwAGAAMAAwADAAMAAwAFAAUABQAFAAUAAwACAAAA
AAAAAAEABAAEAAQAAwABAAAA/////wEAAgADAAMAAQAAAP///v/9//3//////wEAAgAC
AAAA/f/8//v/+//+////AQABAAEA//////7//P/+//7//v/+/wAA//////7//P/9//3/
/v8BAAIAAwAEAAIABAAEAAQABAAEAAUABwAHAAgACQAKAAgABwAHAAcACQAJAAoACgAK
AAgACAAHAAcABwAHAAcABwAGAAMAAwACAAEAAQD///7//f/9//z/+P/2//T/8//2//f/
+P/5//n/+f/5//j/9f/1//T/9P/1//b/+P/5//j/9//0//P/9v/2//f/9//5//n/+f/5
//f/+f/8/wQAFAAmADgATwB3AKoA2wADARcBGwEZARQBBgHrAMkAoQB6AEsACwDG/4//
Yf81/xD//P4P/0T/a/99/4//nv+o/7T/wP/H/8v/0f/W/9n/3P/f/+H/5P/m/+b/5v/m
/+f/6P/q/+v/7P/t/+7/7v/u/+7/7v/w//H/8f/z//P/8//z//L/8P/x//H/8f/z//T/
9f/1//T/8//y//D/8f/y//P/9v/1//X/9f/1//P/8//z//T/9//5//v//P/7//n/+P/3
//n/+v/7//3//v/+//7//v/8//z//f/9/wEAAgAFAAUABAAEAAQABAAFAAcACQALAA0A
DwAPABEAEgATABQAFQAaABwAHwAgAB8AIAAhACIAJQAmACgAKwAqACwALAAuAC4ALgAv
ADEANAA1ADYANgA0ADMAMgAxADEAMQAxADEAMgAyADEAMAAtACoAJwAlACYAJQAkACIA
HgAcABoAFgAXABUAFQAUABEADwANAAsACgAIAAcABwAIAAgACAAIAAUAAgAAAP7//v//
/wAAAQAAAAAAAAD///3//P/8//3///8AAAAAAAAAAP///v/+//7//v/+//7//f/9//z/
/P/6//r/+v/7//3//v/+//7//P/7//r/+v/7//z//v8AAP/////+//3/+//7//z//P/8
//z//f/9//v/+//5//n/+//7//z//v/8//z//P/7//v/+v/6//v//f/9//7//v/9//z/
+//5//v/+//8//z//f/9//3//P/7//v/+//7//v//f/9//3/+//7//n/+P/6//r/+v/7
//z//P/8//v/+f/4//f/9//5//r/+//7//r/+P/2//T/9f/1//f/9//3//j/+P/2//f/
9v/1//X/+P/3//n/9//2//T/9P/0//T/9v/1//X/9P/0//X/9f/2//X/9v/3//j/+v/8
//z//P/6//r/+//9////AAABAAIAAgABAAEAAQD/////AAAAAAAA/v/+//3/+//7//v/
+//9//z/+f/5//j/9//3//X/9P/z//P/8v/v/+7/7f/t/+3/7f/t/+3/7//v/+//7v/v
/+//7v/u/+z/7P/t/+3/7//v/+3/7f/s/+z/7f/t/+//7//v/+//7//x//T/+P8AABIA
KAA7AF0AjAC/AOcA+wABAf0A9gDqANcAvQCdAHoAUQAbANj/nf9t/0f/JP8K/wn/MP9d
/3X/g/+O/5j/pP+w/7n/w//L/9D/0f/U/9f/2f/b/97/3//g/+D/4f/i/+T/5P/k/+T/
5P/l/+b/5//o/+f/5//m/+f/6P/p/+r/6v/o/+n/6f/p/+n/6v/r/+v/6//r/+v/6v/o
/+j/6P/q/+3/7f/t/+3/7f/t/+3/7v/u/+//8P/w//L/8f/x//H/7//w//H/8//0//T/
9P/0//b/9v/3//f/+P/4//r/+f/7//z//f/+//7///8AAAEABQAHAAcACQAKAAsADAAN
ABAAEgAVABYAGQAaABsAHAAdAB4AIAAjACQAJgAmACgAKAAoACkAKwAqACsALAAsAC0A
LQAtAC0ALAArACoAKQAqACoAKQAoACYAJAAiACEAHgAdABwAGgAZABgAFwAUABEADwAP
AA4ADwANAAsACQAGAAQAAwADAAIAAgACAAIAAwACAAIAAgAAAP///v/9/wAAAAAAAP//
/f/8//z//f/9//7//v/+/wAA///+//7//P/8//z//P///////v/+//z//P/8//3/+//8
//z//P/+//3//P/8//v/+v/6//r//P/9//3//f/7//v//P/8//r/+v/7//v//f/9//v/
+//6//n/+f/6//r/+v/6//n/+f/4//j/+f/3//f/+P/4//r/+v/6//n/9//3//j/+P/7
//v/+//6//n/+f/5//n/+f/7//v/+//9//3/+//6//j/+P/4//n//P/8//z/+//7//r/
+f/5//f/+P/5//n/+//6//n/+P/1//X/9//3//n/+v/6//j/9//2//X/9f/2//f/+f/5
//n/+f/3//b/9f/1//X/9v/4//j/+P/4//j/9//3//b/9v/3//f/+P/5//r/+//8//r/
/P/8//z//v/+////AQD//wAAAQACAAMAAwAEAAUABQAFAAYABgADAAAA///9////////
///////+//v/+//6//n/+f/3//X/9f/2//b/8v/w/+7/7f/w//H/8v/z//H/8f/x//D/
7//v/+7/7v/w//D/8f/x/+//7//t/+3/7//w//L/8//y//H/8P/v//H/8//4/wAADgAg
ADIASwB1AKgA1wD3AAcBDQEPAQwBAAHlAMcApwCEAFcAGwDa/6X/df9J/yb/Ev8j/1L/
d/+H/5P/oP+o/7L/uv/B/8n/0f/U/9n/3P/f/+H/4f/i/+H/4P/i/+P/5P/m/+f/6P/p
/+r/6P/o/+j/6P/p/+v/7P/v/+3/7f/t/+z/7P/t/+3/7f/t/+7/7//v/+3/7f/t/+z/
7f/u/+//8v/y//H/8P/v//H/8f/x//L/9P/1//b/9v/1//P/8v/x//L/9P/2//n/+P/4
//j/+P/4//j/+f/5//3//v8BAAEAAQAAAP///v8CAAUACAALAAoACwAKAAsADgAPABAA
EQAWABgAGwAcABoAGgAaABoAHQAeACAAIwAkACYAJgAoACgAKAApACsALAAtAC4ALgAu
AC0ALAArAC0ALQAtAC0ALQAsACoAKAAoACYAJAAjACIAIQAgAB4AGgAYABYAEgATABEA
EQAQAA0ACwAJAAcACAAGAAUABQAEAAQABAAEAAMAAAD+//z//P/9//7///////7//f/7
//z//P/9/////f/+//7//v/9//v/+f/4//n/+v/7//z/+//7//r/+v/4//j/+P/5//n/
+v/6//r/+P/3//b/9v/4//j/+f/6//n/+f/4//f/9//3//j/+P/4//j/+f/5//f/9//1
//X/9//3//j/+v/4//j/+P/3//n/+P/4//n/+f/5//r/+v/5//j/9//1//b/9//5//r/
+f/5//n/+P/3//f/9//3//n/+//7//v/+v/5//b/9P/3//j/+f/7//v/+v/5//f/+f/4
//f/9//5//r/+//7//r/+P/2//T/9P/1//j/+f/4//j/9//0//T/9P/0//X/9v/3//n/
+f/4//f/9P/y//L/8//0//f/9v/2//T/9P/0//T/9v/1//X/9P/0//X/9f/2//X/9v/3
//j/+v/8//z//P/6//r/+//9//7/AAACAAQAAgABAAEAAQABAAEAAgACAAQAAgACAAEA
AAD///7//f////7/+//7//j/9//3//X/8v/x//H/8P/u/+7/7v/v/+//7//v/+//8f/x
//H/8P/v/+//7v/u/+z/7P/t/+3/7//v/+3/7f/u/+7/7//v//H/8f/x//H/8//z//j/
AAAOACIAOgBfAJEAyAD1AA8BGQEfASMBHAEKAe8A0QCpAHwAPwD3/7j/hf9V/yv/DP8K
/zP/ZP97/4f/k/+c/6b/sv+8/8X/zf/T/9b/2P/a/9z/3f/e/+D/4P/g/+D/4f/i/+T/
5f/m/+f/6P/o/+j/6P/o/+b/5//n/+n/6//r/+v/6v/q/+v/6//r/+v/7P/t/+3/7//v
/+//7v/t/+z/6//s/+//7//v/+//8f/x//H/8v/z//P/8//y//P/8//0//X/8//0//X/
9//5//r/+//8//r/+v/7//v//f/+/wEAAQAEAAQABAAEAAMABQAHAAkADQAPAA8AEQAQ
ABEAEgATABgAGgAdAB4AHwAgACEAIgAiACIAIwAlACgAKgAqACwALAAsAC0ALwAwADEA
MgAyADMAMwAzADMAMQAxADEAMQAyADIAMQAwADAALgAsACsAKAAnACYAJAAkACIAIAAc
ABkAFwAXABYAFwAVABMAEQAOAAwACwALAAoACgAKAAoACgAIAAcABgADAAMAAwADAAYA
BgAGAAUABQAEAAQABQADAAQABAAEAAYABQAEAAQAAgACAAIAAgADAAMAAgACAAAAAAAA
AAEA//8AAAAAAAACAAEAAAAAAP///v/+//7///8BAAIAAwABAAEAAgACAAAAAAABAAEA
AwADAAEAAQD/////AAACAAQABAAEAAMAAwACAAIAAwADAAMABAAEAAYABgAGAAUABAAD
AAMAAgAEAAUABgAGAAUABQAFAAUABQAHAAcABwAJAAkABwAGAAUABAADAAMABgAGAAYA
BQAFAAQAAwADAAMABAAFAAUABQAEAAMAAgD/////AQABAAIABAAFAAQAAwACAAEAAQAB
AAEAAgABAAEAAwABAP7//v/+//7//v8BAAEAAgACAAAAAQABAAIAAQACAAMABAAGAAgA
CAAIAAYABgAHAAkACgAMAA4AEAAQAA8ADwAPAA8ADwAQABAAEgAQABAADwANAA0ADQAN
AA8ADgALAAsABwAFAAQAAQD+//3//f/8//v/+v/5//n/+P/5//r/+//9//3//f/8//v/
+//6//r/+v/6//v/+//7//v/+f/5//j/+P/5//n//P/9//7///8BAAMABgAOAB4AMgBK
AG0AoQDYAAcBJQEzATcBNwEuARgB/QDZAK8AfgA7AOv/qP9z/0P/Gf/+/gr/Pf9q/4H/
kf+f/6j/sv/A/8j/0f/X/93/4P/i/+T/5v/n/+r/7P/s/+z/7P/t/+7/8P/v//D/8f/y
//T/9P/0//T/8v/z//P/9f/2//f/+P/4//b/9//3//f/9f/2//f/9//4//n/+v/6//j/
+P/4//r//f/9//3//f/7//v/+//8//z//f/+//7/AAD////////9//7///8BAAMABAAF
AAYABAAEAAUABQAFAAYACQAJAAsADAANAA4ADQAPABEAEwAXABkAGQAbABwAHQAeAB8A
IgAkACcAKAApACoAKwAsACwALAAtAC8AMQA0ADUAOAA4ADgAOQA7ADoAOwA8ADwAPQA9
AD0APQA7ADsAOwA7ADwAPAA7ADoAOAA2ADQAMwAyADEAMAAuACwAKgAoACQAIgAfAB4A
HAAcABsAGgAZABgAFgAVABUAFAAUABQAFAAWABQAEwASAA8ADwAPAA8AEgASABIAEQAN
AAwADAANAA0ADgAOAA4AEAAPAA4ADgAMAAwADAAMAA0ADQAMAAwADAAMAAwADQALAAwA
DAAMAA0ADQANAA4ADQAMAAwADAAOAA8ADwAPAA0ADQAOAA4AEAAQABEAEQARABEADwAP
AA0ADQAOABAAEgASABIAEQAPAA4ADgAPAA8ADwAQABAAEAAQABAADwANAA0ADgAOABEA
EQARABAADwAPAA8ADwANAA8ADwAPABEAEQAPAA4ADAAMAAwADQAPABAAEQARAA8ADgAN
AA0ADQAOAA8ADwARABAADwAOAAwACwAMAAsADQAOAA4ADAALAAoACQAJAAoACwAMAAwA
DAAMAAwACgAJAAkACAAJAAsADAAOAA8AEAARABIAEQASABEAEAARABIAFAAXABUAFgAX
ABgAGgAZABkAGQAXABcAGAAYABoAGAAYABcAFwAXABcAFwAWABQAEAAPABAADwAPAA0A
CAAHAAcABgAFAAQAAwADAAYABwAIAAkABgAFAAQAAgAEAAUABQAGAAQABAAFAAUABQAF
AAMAAwAGAAYABwAHAAYABQAEAAMABwALABIAHAAqAD4AUABvAJ8A2AANATEBQQFHAUMB
OAEkAQcB5QC7AIwATQD9/7b/ff9L/x3//v4G/zf/bP+J/5v/qf+0/77/yP/Q/9f/3f/l
/+z/7f/w//P/9f/1//b/9f/0//X/9//5//z//P/8//z//P/+//7//v/+/wAAAQABAAMA
AgABAAAA/v///wEAAgADAAEAAgADAAMAAwADAAMAAgADAAQABQAIAAYABQAEAAMABAAF
AAYACAAIAAkACgAKAAoACQAJAAkACgAMAA4AEQARABAADwAOAA8AEAASABMAEwAUABcA
FwAWABYAFgAWABgAGwAeACEAIgAjACIAIwAlACcAKQArAC0ALgAwADAAMwA0ADUANgA5
ADoAPAA/AD8AQAA/AEAAQwBEAEYASQBIAEkASgBKAEoASQBIAEcASQBJAEkASQBJAEgA
RgBEAEMAQgBBAEEAPgA9ADwAOgA4ADYANAAwADEALwAvAC4AKwApACcAJQAlACQAJAAl
ACMAIgAhACAAIAAeAB0AHAAcAB0AHgAfAB8AHgAdABsAGwAaABoAGwAZABoAGgAaABwA
GwAaABoAGgAaABoAGgAaABkAFwAWABcAGAAZABsAGwAcABwAHAAcABsAGgAaABwAHAAd
AB4AHQAdABwAGwAaABsAHQAeAB4AHgAfAB8AHQAdABsAGwAcAB0AHwAiAB8AHgAdABsA
HQAeACAAIwAiACEAIQAgACIAIgAiACEAIgAjACUAJgAkACMAIgAgACIAIwAkACUAIgAj
ACIAIQAjACMAIQAgACEAIgAjACUAIwAiACEAHwAgACAAIAAhAB8AIAAhACEAIQAgAB8A
HgAfAB8AIQAhAB8AIAAeAB4AHgAeAB8AHwAgACAAHgAfAB8AIAAhACIAIwAkACQAJgAm
ACYAJgAmACcAKQArACwALQAuACwAKwArACsALQAtAC4ALgAwAC4ALgAtACsAKwArACsA
LQAsACkAKQAmACUAJQAjACIAIQAhACAAHQAcABsAGwAcAB0AHgAfAB8AHwAfAB4AGwAb
ABoAGgAcABwAHQAdAB0AHQAbABsAHAAcAB0AHQAhACEAIQAhACEAIQAmAC4APABOAGQA
fwCnANoADQEzAUkBUQFRAU4BQAEnAQcB3QCwAH0ANwDu/7P/g/9V/zD/IP8//3b/l/+p
/7v/yP/U/97/6v/x//n///8EAAcACgANAA8AEgAUABQAFAASABMAFAAWABkAGgAbABwA
HgAeAB4AHgAeAB8AHwAhACEAIQAhACAAHgAfAB8AHwAhACIAIwAjACMAIwAjACIAIgAi
ACIAJAAnACcAJwAnACYAJQAkACQAKAApACoAKgAqACkAKQApACkAKgArAC0AMAAwADAA
MAAuAC4ALwAvADMANAA3ADcANgA2ADYANgA3ADkAOwA9AD8AQQBBAEMARABFAEYARwBM
AE4AUQBSAFMAVABVAFYAWQBaAFwAXwBgAGIAYgBkAGQAZABlAGcAagBrAGwAbABqAGkA
aABnAGkAaQBpAGkAagBqAGkAaABmAGQAYgBhAGAAXwBeAFwAWABWAFQAUABRAE8ATwBO
AE8ATQBLAEkARgBEAEMAQwBEAEQARABEAEQAQgBBAEAAPwA/AD8APwBCAEIAQgBBAD8A
PgA+AD8AQQBCAEIAQgBAAD8APgA+AD4APgA+AD4AQQBBAEAAQAA8ADwAPAA9AD8AQABA
AEAAQAA/AD4APgA+AD4APwBAAEIAQwBDAEMAQAA/AD8APgBAAEAAQQBBAEEAQQA/AD8A
QQBBAEIARABEAEQARABDAEUARABEAEUARQBFAEYARgBEAEQARABDAEUARQBGAEYARwBH
AEcARgBDAEMAQwBDAEUARwBHAEcASQBJAEcARgBGAEYARgBHAEgASABIAEcARwBGAEUA
RQBHAEgASQBJAEkASABHAEYARQBFAEcARwBJAEoASgBIAEUARABDAEMARQBHAEoASwBL
AEsASQBIAEgASQBKAE0AUABQAFAAUABQAFAAUABRAFIAVQBYAFsAWABXAFYAVQBVAFYA
WQBYAA==
         </WaveFormData>
      </LeadData>
      <LeadData>
         <LeadByteCountTotal>10000</LeadByteCountTotal>
         <LeadTimeOffset>0</LeadTimeOffset>
         <LeadSampleCountTotal>5000</LeadSampleCountTotal>
         <LeadAmplitudeUnitsPerBit>4.88</LeadAmplitudeUnitsPerBit>
         <LeadAmplitudeUnits>��V</LeadAmplitudeUnits>
         <LeadHighLimit>2147483647</LeadHighLimit>
         <LeadLowLimit>268435456</LeadLowLimit>
         <LeadID>V3</LeadID>
         <LeadOffsetFirstSample>0</LeadOffsetFirstSample>
         <FirstSampleBaseline>0</FirstSampleBaseline>
         <LeadSampleSize>2</LeadSampleSize>
         <LeadOff>FALSE</LeadOff>
         <BaselineSway>FALSE</BaselineSway>
         <ExcessiveACNoise>FALSE</ExcessiveACNoise>
         <MuscleNoise>FALSE</MuscleNoise>
         <LeadDataCRC32>1583429312</LeadDataCRC32>
         <WaveFormData>
4P/g/+D/4P/f/97/3f/c/9n/2P/X/9b/1//Y/9n/2v/X/9b/1f/U/9X/1v/X/9j/2f/a
/9v/3P/a/9r/2v/a/9z/3v/g/+L/4v/i/+L/4v/j/+T/5f/m/+n/6v/r/+z/7P/s/+z/
7P/v//L/9f/4//j/+P/4//j/+v/8//7/AAACAAQABgAIAAkACgALAAwADwASABUAGAAX
ABYAFQAUABUAFgAXABgAFQAUABMAEgAQAA4ADAAKAAwADAAMAAwACgAIAAYABAACAAIA
AgACAAIAAgACAAIA///+//3//P///wAAAQACAAAA/v/8//r//P/8//z//P/8//z//P/8
//n/+P/3//b/9//4//n/+v/3//b/9f/0//X/9v/3//j/9v/2//b/9v/1//T/8//y//P/
9P/1//b/8//y//H/8P/x//L/8//0//T/9P/0//T/8//y//H/8P/y//T/9v/4//X/9P/z
//L/8//0//X/9v/2//b/9v/2//T/9P/0//T/9//4//n/+v/4//b/9P/y//P/9P/1//b/
9v/2//b/9v/1//T/8//y//P/9P/1//b/8//y//H/8P/x//L/8//0//T/9P/0//T/8//y
//H/8P/x//L/8//0//H/8P/v/+7/7//w//H/8v/y//L/8v/y//H/8P/v/+7/7//w//H/
8v/x//D/7//t/+3/7v/w//H/8f/0//T/9P/0//T/9P/z//b/+P/7//7//v/8//r/+P/5
//n/+v/8//z//f/9//3/+//7//v/+f/8//3/AQACAAAA/P/6//X/9f/1//X/9v/1//T/
8//v/+v/6f/p/+n/7f/v//L/9P/y/+//6//o/+v/6f/p/+r/6f/s/+z/7P/q/+n/6P/n
/+r/7P/u//H/8P/v/+3/7P/t//D/8v/z//X/+/8NACwAVgCMAMcA/gA2AXIBqwHWAe8B
BQIPAgYC3QGRATEB0gBtAA8Ax/+R/3z/lP+s/7b/vP/E/8r/zP/R/9L/0v/W/9v/3P/d
/+D/4v/g/9//3f/b/9r/2f/Y/9j/2v/d/97/3//c/9r/2P/X/9j/2f/b/93/3f/c/9r/
1v/W/9b/1//Y/9n/2//d/93/3P/b/9r/2P/a/93/3//j/+T/4//h/93/3f/d/9z/3f/g
/+D/4f/h/93/2//Y/9X/1v/Y/9v/3v/e/9z/2f/X/9f/1//W/9n/3P/d/9//4P/d/9z/
2v/Y/9n/2//f/+P/4v/j/+L/4f/j/+H/4f/i/+b/6P/q/+r/6v/o/+b/5P/m/+r/7f/y
//H/9P/z//P/9f/2//n/+//+/wIABQAGAAQABAADAAIABQAJAAwAEQASABQAEwASABQA
FAATABMAFQAWABYAFgAUABIADgALAA0ADAANAA4ADAAJAAUAAQABAAAA//8AAAIAAwAD
AAMAAAD+//v/+v/6//z//v8BAAAAAQD+//z//f/7//v/+v/6//v//P/8//r/+P/3//P/
9f/2//f/+v/3//f/9v/z//T/8//z//P/8//0//b/9v/y//H/7v/s/+7/7//x//P/8v/x
/+//7P/t/+z/6//r/+7/7//x//H/8P/v/+z/6//u/+//8f/0//T/9f/y//H/8v/x//H/
8v/z//X/9f/2//P/8v/v/+3/7//x//P/9//1//T/8//x//H/8f/x//D/8v/z//X/9v/2
//L/7//r/+3/7//x//T/8//z//L/8P/v/+//7//w//H/8//0//T/8//w/+7/7f/u//D/
8//2//X/9P/z//H/8v/x//H/8P/x//X/9//4//b/9P/y/+7/7//x//P/+P/1//L/8P/w
//D/8P/z//T/9f/2//P/8v/y//P/8//1//j/+P/5//r/+//8//r/+f/5//r//f8AAAEA
AgAAAP7//f/9//7/AAABAAEAAwADAAMAAwD///////8CAAMABAADAAQA///9//v/+f/4
//j/+P/4//f/9f/z//P/8f/y//P/9f/4//j/9//1//L/8v/v/+7/7v/v//L/8v/0//T/
8//y//D/7//v/+//8//1//X/9P/2//P/8v/w/+//8f/7/w8ALgBWAIYAvQDwACIBXAGX
AcQB4QH3AQMC9AHHAX0BHwHCAGcAEQDJ/5f/hP+W/67/tP+4/8D/xv/O/9X/3P/g/+D/
4f/f/9//4f/i/+T/5f/l/+X/5P/j/+L/4v/h/+P/4//j/+X/5P/j/+P/3//f/+D/4f/l
/+b/5v/k/+P/4v/i/+L/4f/j/+X/5f/n/+f/5//m/+X/5f/k/+X/6v/r/+v/6f/m/+X/
4//j/+L/4v/j/+P/4//j/+L/4f/e/97/3//g/+T/5P/j/+P/4P/f/93/3//g/+H/4//k
/+b/5v/l/+T/4v/h/+L/4//n/+n/6f/p/+f/5f/l/+b/6P/q/+z/7P/w//D/8P/w/+//
8P/w//L/9v/6//r/+//6//r//P/9//z/AAADAAQABwAIAAgACAAHAAkACgANABEAFAAU
ABQAEgASABEAEQARABIAEgASABMAEgAPAA0ACgAIAAgACAAJAAkACAAHAAQAAgAAAAAA
/v////////8AAAAA//8AAP3//P/7//v//f////3//P/5//f/9//2//j/+f/6//r/+f/4
//j/9f/y//L/8v/0//b/9//3//X/8v/x//H/8f/x//L/9P/0//X/9f/z//L/8P/v/+//
7//y//P/8//y//H/8P/v/+//8P/x//P/8//0//X/9P/1//T/8//z//T/9v/5//j/+f/2
//X/9f/2//X/9//3//j/+f/6//n/+f/4//f/9v/3//n/+v/7//v/+P/3//b/9P/0//X/
9//4//r/+P/3//X/8//z//P/9P/4//n/+f/4//T/8//y//L/8//1//b/9v/4//b/9f/1
//P/8v/y//L/9v/2//b/9f/y//H/8f/w//D/8//0//T/+P/4//b/9P/z//L/8f/w//P/
9P/1//b/8//y//L/8//z//X/+P/4//n/+v/7//z/+v/5//n/+v/+/wAAAAAAAP7//P/7
//v//P/+//////8BAAEAAQABAP7//f/8//7///8AAP//AAD9//v/+f/3//T/9P/0//T/
8//x/+//7//t/+7/7//x//L/8v/x/+//7v/u/+v/6v/q/+v/7v/u//D/8P/v/+7/6//r
/+z/7f/x//P/8//y//T/7//u/+z/7f/x//3/FQA2AGAAkgDHAPwALgFmAZ0BxgHfAfMB
8wHcAaUBUwH1AJgAPQDt/7H/hf9+/5j/rP+w/7T/vP/E/8z/1f/a/97/3v/f/93/3f/f
/+D/4v/j/+P/4//h/9//3f/c/93/3//f/9//4P/g/+D/4f/e/93/3f/d/+H/4v/i/+D/
3f/c/9z/3P/d/9//4f/h/+P/4//j/+L/4f/h/+D/4f/l/+f/6P/n/+b/5f/j/+P/5P/k
/+X/5f/m/+X/4//h/9//3v/e/97/4f/i/+L/4//g/9//3f/f/+L/4//l/+b/5v/m/+X/
5P/i/+H/4v/j/+f/6f/p/+n/6f/n/+f/6P/s/+7/8P/w//L/8v/y//L/8f/y//L/9P/3
//z//f////7//v8AAAEAAgAGAAkACgANAA4ADgAOAA4ADwAPABEAFAAYABkAGgAZABgA
FgAVABUAFgAWABYAFQAUABEADwANAAoACQAIAAkACQAIAAcABgAEAAIAAgACAAMAAwAD
AAMAAgAAAAAA/f/8//v/+//8/////v/+//v/+f/5//j/+P/5//r/+v/7//r/+v/3//X/
9P/z//T/9v/3//f/9f/y//H/8f/x//P/9P/2//b/9//3//X/9P/x//H/8v/z//b/9//3
//b/9f/0//P/8//y//P/9f/1//b/9//2//f/9v/1//X/9v/4//v/+v/7//j/9//3//j/
+f/7//v//P/+//7//P/7//r/+f/4//n//P/8//z/+//4//f/9v/0//b/9//5//r//P/6
//n/9//2//X/9P/0//j/+f/5//j/9P/z//L/8v/z//X/9v/2//j/9v/1//X/8v/y//P/
9P/3//j/+f/5//b/9f/1//T/9P/3//j/+P/6//r/+v/4//b/9v/2//b/9//4//n/+v/3
//b/9v/3//f/+f/8//z//v/+//7//v/8//v/+//8/wAAAgACAAIAAAD+//3//f/+/wAA
AQABAAMAAwADAAMA////////AgAEAAQAAgACAP3/+//5//f/9P/0//T/9P/y//H/8P/x
//H/8v/z//X/9v/2//X/8//y//L/7//u/+7/7//y//L/8v/y//H/8P/t/+3/7v/v//L/
9f/2//b/9P/z//D/8P/x//n/CQAlAEoAeACsAOEAFAFMAYQBtQHWAe8B/QHzAc4BiwEx
AdUAeAAhANn/of+D/4z/qP+0/7j/vP/E/8z/1P/b/+D/5P/k/+P/4//j/+X/5v/p/+n/
6P/n/+T/4//i/+L/5f/n/+f/5//n/+b/5f/l/+H/4f/i/+P/5//o/+j/5v/l/+T/5P/k
/+X/5//p/+n/6//r/+v/6v/p/+n/6P/p/+7/7//v/+3/6v/p/+f/5//q/+r/6//r/+r/
6f/n/+X/5P/k/+X/5v/q/+r/6f/p/+b/5f/j/+X/6P/p/+v/7P/s/+z/6//q/+f/5//p
/+v/7//x//H/8f/w/+3/7P/s/+7/8P/y//L/9v/2//b/9v/0//b/9//6//3/AgADAAUA
BAAEAAYABwAIAAwADwAQABEAEgASABIAEQATABQAFwAbAB4AHgAeAB0AHAAaABkAGwAc
ABwAHAAbABoAFwAVABMAEAAPAA4ADwAPAA4ADQAKAAgABgAGAAYABwAHAAcACQAIAAYA
BgACAAIAAgADAAUABwAFAAQAAQD//////v/+////AAAAAAEAAAAAAP3//P/8//z//v8A
AAEAAQD///z/+//7//v//f/+/wAAAAD//////f/8//r/+f/5//n/+//9//7//v/8//r/
+P/3//r/+//9//3//f/9//v/+//6//n/+f/6//z////+/////P/7//v//P/9//////8A
AAAAAAD+//3/+//7//v//f8AAAAAAAD///z/+//6//j/+v/7//3//v8AAP7//f/7//n/
+f/5//r//v///////v/8//v/+v/6//v//f/+//7//v/8//v/+//6//r/+//8//7//v/+
//3/+v/5//n/+P/6//3//v/+/wAAAAD+//z/+P/5//r/+//8//7//v/+//7/+//6//r/
+//9////AgACAAAAAAAAAAAAAQABAAIABAAGAAgACAAIAAYABAADAAMABAAGAAcABwAH
AAcABwAHAAUABQAFAAgACAAIAAYABgABAP///f/7//v//P/9//7/+v/3//T/8//1//b/
9//5//j/+P/3//X/8v/y/+//7v/v//H/9f/2//X/9P/y//D/8P/x//P/9f/1//f/9//2
//T/8//0//T/9f/7/wUAGwA6AGQAmADRAAYBPgF4AbEB2gHxAQMCBQLwAb8BbwERAbgA
WQAFAMH/if98/5b/qv+w/7j/wP/I/9D/2f/a/9r/3P/d/93/3f/f/+D/4v/j/+P/4//g
/9//3v/e/+H/4//j/+P/4f/g/9//3//f/9//4P/h/+H/4v/i/+D/3//e/97/3v/h/+P/
5f/l/+P/4//j/+L/4v/j/+P/5f/o/+n/6f/n/+T/4//h/+H/4//k/+b/5//l/+P/4P/d
/97/3v/f/+D/4v/i/+H/4f/f/93/2v/b/9//4f/k/+b/5f/k/+L/4P/h/+H/4//l/+f/
6f/p/+n/5//l/+X/5v/r/+7/8f/y//P/8v/x//D/8v/0//X/+P/8/wAAAAABAAEAAAAB
AAEAAwAIAAwADgAOAA4ADQAMAA0ADwAQABMAFgAaABsAHAAZABgAFgAVABYAGAAZABoA
GAAWABIADwAQAA4ADgAOABAADwANAAsACQAGAAMAAgADAAUABgAHAAYABAABAAAA/v/+
//7///8BAAMAAQAAAP7/+//6//j/+f/7//3//v/7//r/+v/3//j/+P/4//r/+v/7//v/
+f/3//X/9P/z//X/9v/4//j/9P/z//D/7v/w//H/8//1//T/9f/1//T/8//y//H/8f/0
//X/9//3//b/9f/y//H/8//z//T/9v/3//n/9//3//X/8//y//L/9P/3//j/+v/5//j/
9f/z//X/9f/1//f/+P/4//j/9//2//X/9P/y//P/9f/4//r/+f/2//T/8f/z//P/8//0
//b/9//3//b/8v/x//D/8P/y//X/9//4//X/8v/w/+//8P/w//H/8v/2//b/9v/1//P/
8f/w/+7/8v/1//b/9v/0//P/8v/x//D/8v/y//L/8v/z//L/8v/z//L/8//1//T/9f/2
//f/+P/2//X/9f/2//j/+v/6//r/+//6//r/+//5//r/+v/5//r/+//8//3/+f/5//n/
/P/6//r/+P/4//f/9f/z//H/7v/u/+7/7v/t/+v/6f/p/+j/6P/o/+n/7P/s/+v/6f/p
/+r/6P/o/+X/5f/n/+b/5//o/+j/6P/l/+X/5v/n/+n/6//r/+r/7P/t/+z/6v/n/+f/
8f8DACIATAB+ALcA7AAcAVQBjwG+AeEB/QEPAgwC7wGpAUsB6gCJACkA2/+f/3j/gP+c
/6b/qv+u/7T/vP/D/8r/0v/W/9f/1P/T/9T/1P/X/9f/1v/V/9b/1f/U/9T/0v/T/9L/
0f/U/9T/1P/V/9L/0f/R/9H/0//U/9T/0v/S/9L/0//U/9P/1f/X/9f/2P/Z/9r/2v/Y
/9n/2f/b/9//4f/i/+H/4v/h/9//3//d/9z/3P/b/9z/2//Z/9f/1f/U/9T/1P/U/9T/
0//T/9P/0//S/9X/0//T/9T/1P/X/9j/2P/Y/9b/1f/W/9f/2//d/93/3f/f/93/3f/e
/9//4P/h/+D/4//k/+X/5v/k/+b/5//q/+z/8P/w//H/8v/y//T/9f/0//j/+//8//7/
AAABAAIAAQADAAQABwALAA4ADgAOABAAEAAPAA8ADgAOAA0ADAAOAA4ADAALAAkABgAF
AAQABgAFAAMAAQAAAP7//P/8//v/+//6//n//P/8//v//P/5//j/9//3//f/+f/3//b/
9//1//X/9P/y//P/9P/0//T/9P/1//P/8f/w/+//8P/y//P/8//x//L/8f/x//H/8P/w
//H/8P/y//P/8v/y//D/7//v/+//8P/x//H/8P/x//D/7//v/+3/7f/u/+3/7v/v/+7/
7//s/+v/6//s/+//8f/v/+//8P/v/+//8P/w//H/8P/w//H/8v/x//H/7//v/+//8f/z
//T/9f/1//T/8//y//D/7v/v//H/8v/2//T/8//x//D/7//u/+7/8v/z//P/8v/y//H/
8P/w/+7/7//v/+7/8f/w//D/8f/v/+7/7v/u//D/8P/w/+//8P/v/+//7v/t/+//7//u
/+//8P/x//D/7//t/+3/7P/v//D/8f/y//D/8P/w//D/7//u/+7/7//x//P/9v/2//P/
8v/x//D/8v/z//X/+P/5//r/+f/4//r/+P/3//f/+v/8//3//f/6//n/+P/3//b/9//4
//z/+//6//f/9v/1//P/8f/v//H/8v/z//T/7v/r/+j/5//o/+r/7P/v/+//7v/s/+n/
6P/o/+X/5P/l/+f/6//s/+r/6P/l/+L/4//l/+j/6//q/+v/6v/o/+b/5//q/+z/7f/v
//n/DwAwAFwAlADLAAABOgF8AbUB3AH5AQ8CGwIMAt8BjQEvAdAAaQANAMf/j/9+/5b/
rP+y/7j/wP/G/8z/z//S/9L/1P/X/9n/2f/b/9z/3P/b/9n/1//W/9X/1P/U/9b/2f/a
/9v/2P/W/9T/0//U/9X/1//Z/9r/2v/Z/9b/1f/U/9T/1P/X/9n/2//b/9n/2f/Z/9j/
2f/b/9z/3//f/9//3v/b/9z/2//Z/9n/3P/c/93/3f/a/9f/0//P/9H/0v/U/9b/1v/W
/9X/1f/U/9P/0f/T/9X/1//a/9z/2f/Y/9b/1P/W/9f/2v/d/9z/3f/c/9v/3f/b/9v/
3P/g/+L/5P/k/+T/4v/g/97/3//i/+T/6P/o/+z/7P/t/+7/7v/w//H/9P/4//v//P/8
//z/+//6//7/AQADAAcABwAKAAoACgAMAAwACwALAAwADgAPABAADAAKAAYAAwAFAAQA
BQAGAAUAAwAAAP3//P/6//j/+P/6//v/+//7//n/9v/y//D/8P/y//T/9//0//X/8v/w
//D/7//w//D/8v/z//T/9P/w/+7/7f/p/+r/7P/u//L/8f/x//D/7f/s/+v/6//r/+z/
7v/x//L/7v/t/+r/6P/o/+n/6//t/+v/6//q/+j/5//m/+X/5f/o/+n/6//r/+j/5//k
/+P/5v/n/+n/7P/s/+3/6v/p/+j/5//n/+j/6//t/+3/7v/t/+z/6f/n/+r/6//s/+//
7//u/+3/6//s/+v/6v/o/+n/6//u//D/8P/s/+n/5f/n/+n/6//u/+3/7f/s/+r/6v/p
/+j/6P/r/+3/7v/u/+3/6v/o/+f/6f/q/+z/7v/t/+z/6//p/+r/6f/p/+j/6f/t/+//
8P/t/+z/6//o/+r/6//s//D/7f/s/+v/6v/p/+j/6f/q/+v/7P/r/+r/6v/r/+n/6//u
/+7/7//w//H/8v/w/+//7//w//P/9v/3//j/+P/2//X/9f/1//b/9v/1//j/+f/6//v/
+P/3//b/+P/2//b/9P/0//P/8f/v/+3/6v/q/+r/6v/o/+f/5v/n/+T/5P/k/+X/5//o
/+j/5//m/+b/4//i/+D/4f/k/+T/5f/m/+b/5v/k/+P/4//j/+X/5//n/+b/6v/n/+j/
5v/j/+n/+/8ZAEQAdgCuAOEAEgFMAYYBtwHaAfcBCQIFAuQBnQE/AeMAhAAlANv/of+B
/4z/qv+0/7L/uP+8/8L/yP/P/9b/2v/c/9n/2P/X/9j/2P/b/9v/2v/Z/9r/2f/Y/9j/
1//Z/9n/2f/a/9r/2v/b/9j/1//X/9f/2f/a/9r/2P/X/9b/1v/W/9X/1//Z/9n/3P/d
/97/3v/d/93/3P/d/+D/4f/h/9//4P/f/93/3f/b/9r/2v/Z/9v/2//a/9n/1//W/9b/
1v/a/9r/2f/Z/9r/2f/X/9n/2f/Z/9r/2v/b/9z/3P/c/9r/2f/a/9v/3//h/+H/4f/f
/93/3f/e/97/4P/i/+L/5f/m/+f/6P/n/+j/6P/q/+7/8v/y//P/9P/0//b/9//3//r/
/P/8/wAAAgADAAQAAwAFAAYACQAMABAAEQASABIAEgARABEAEQASABIAEgASABIAEAAP
AA0ACgAJAAgACgAJAAcABQAEAAIAAAAAAP7/////////AAAAAP//AAD9//z/+//7//3/
///9//z//f/7//v/+v/5//n/+f/4//r/+v/7//n/9//2//X/9v/4//n/+f/3//b/9f/1
//X/8//0//b/9v/2//f/9v/2//T/8//z//P/9v/3//f/9v/1//T/8//z//P/8//0//P/
9P/1//T/9f/0//P/8//0//f/+f/3//f/+P/3//f/+P/3//n/+f/6//v//P/7//v/+v/5
//j/+f/7//z//f/9//z/+//6//j/+P/5//v//P8AAP7//f/7//r/+f/4//j//P/9//3/
/P/6//n/+P/4//j/+f/5//j/+//6//r/+//3//b/9v/2//n/+v/7//v/+v/5//n/+P/3
//n/+f/4//z//P/6//j/9v/2//b/9v/5//r/+//8//n/+P/4//n/9//5//z//P/9//7/
//8AAP3//f/+/wAABAAGAAYABgAGAAQAAwADAAIABAAFAAUABgAHAAgACQAGAAUABAAG
AAYABgAEAAQAAQD///3/+//5//j/9//2//T/8//y//P/8f/y//P/9f/4//j/9//1//b/
9v/z//L/8P/x//T/9P/0//T/8//y//H/8f/y//P/9//5//n/+P/6//n/+P/0//X///8R
AC8AWACMAMQA9wAsAWIBmgHFAeIB9wEBAvMBxgF5ARkBuQBeAAcAxf+T/4P/mv+y/7r/
vP/C/8b/zv/W/93/4v/m/+j/5//m/+X/5v/m/+f/5//m/+X/5v/l/+T/5P/j/+X/5f/l
/+f/5v/l/+X/4f/h/+L/4//l/+b/5v/k/+X/5P/k/+T/5P/l/+b/5f/m/+f/6P/o/+b/
5//n/+n/7P/t/+3/6//q/+n/5//n/+b/5v/n/+f/6f/p/+j/5//l/+T/5P/k/+f/6P/o
/+n/6P/n/+X/5//n/+f/6P/o/+n/6v/q/+r/5//n/+n/6//t/+//7//v//H/7//v//D/
8P/y//T/9P/4//j/+P/4//f/+P/4//r//f8CAAMABQAEAAQABgAHAAYACgANAA4AEgAU
ABUAFgAWABcAFwAZABsAHgAeAB4AHgAeAB0AHQAbABwAHAAcABwAHAAaABkAFQASABEA
EAATABMAEgARAA4ADAAKAAoACAAJAAkACQALAAoACAAIAAUABAADAAMABgAJAAgACAAF
AAMAAwACAAAAAQACAAIAAgACAAMAAQD///7//f/+//7///////3//P/7//v/+//5//r/
/P/8//7////+//7//P/7//v/+//9////AAAAAP///v/9//3//v///wEAAQACAAMAAgAD
AAIAAQABAAIABQAHAAUABQAEAAMAAwAEAAMABQAFAAYABwAIAAcABwAEAAMAAgADAAUA
BgAHAAcABAADAAIAAAAAAAEAAwAEAAgABgAFAAMAAgABAAAAAAAEAAUABQAEAAIAAQAA
AAAA//8BAAIAAgADAAIAAgADAAEAAAAAAAAABAAEAAQAAwACAAEAAQAAAP7/AQACAAQA
BAAEAAQAAwACAAEAAAACAAIAAwAFAAMABQAIAAgABwAGAAUABAAFAAcACgAOAA4ADgAM
AAoADQAMAAwADQAMAA4ADwAPAA0ADQANAA0ADAANAA4AEgAQAA4ACgAIAAgABwAGAAUA
AwACAAEAAAD7//n/9//3//r//P/+/wEAAAD+//v/9//4//r/+f/6//n/+f/7//r/+f/4
//b/9P/1//f/+v/9//3//f/7//j/+v/9/wAAAAABAAcAFQAvAFIAhADAAPkAMAFoAZ4B
xwHgAfMB+wHtAcQBfwEjAccAaAAPAMn/kf99/5L/sP+8/8T/zP/S/9b/2v/d/+D/4v/m
/+v/7f/t/+//8P/v/+3/6v/n/+n/6f/p/+r/6f/r/+v/6//p/+j/5//n/+j/6f/r/+3/
7f/s/+r/5v/o/+j/6f/q/+n/6//t/+3/6//r/+v/6v/t/+//8P/z//T/8//x/+3/7//v
/+7/7//w//D/8f/x/+7/7f/r/+n/6//s/+7/8P/w/+7/6//p/+v/6//q/+3/7P/t/+//
8P/w//D/7//u//D/8f/0//f/9//3//X/8//2//X/9v/4//n/+v/7//r//P/8//z//P//
/wIABAAIAAgACgAIAAcACwAMAA8AEQAQABQAFwAYABcAGAAYABgAHAAfACEAJQAlACYA
JAAiACUAJgAmACcAJQAmACYAJgAjACIAHwAdAB8AHgAfACAAHgAbABcAEwAUABQAFAAW
ABQAFQAVABUAFAASAA8ADgAPABAAEQATABEAEQANAAoADAALAAwADAALAAsACwAKAAcA
BgAGAAMABQAGAAcACgAIAAcABQABAAMAAwAEAAUABQAGAAgACAAFAAUAAwACAAMABQAI
AAsACgAJAAcABAAFAAYABwAJAAgACQALAAsACwALAAkACQAMAA0ADwASAA8ADwALAAkA
DAANAA8AEgAQABEAEAAQAA4ADgAMAAsADQAPABEAFQASABAADgALAAwADQAOAA4ADQAN
AA4ADgAOAAwACwAJAAsADQAPABIAEgARAA8ADAANAA0ADQAOAA0ADwAQABAADgAMAAsA
CwANAA4AEAASABAADgAMAAwADAAMAA8AEAARABIAEAAOAA0ADQAPABEAFAAUABIAEgAS
ABIAEwATABQAFgAaABwAHAAcABoAGAAXABcAGAAaABsAGwAdAB0AHQAdABkAGQAZABwA
HgAeABwAHAAZABcAFQATABIAEgASABIADQALAAkACQALAAwADQAPABIAEgARAA8ADQAM
AAgABgAIAAkADAAMAAwADAALAAoACQAJAAoACwAPABEAEQAQAA4ADQAOAA4ADwAVACEA
OwBeAIoAvgD1ACoBYgGeAdUB+gETAiMCHwICAskBcwEVAbgAWwALAM3/n/+c/7r/yP/M
/9T/3v/m/+7/8//4//z//P/7//3//f///wAAAwADAAIAAQAAAP///v/+/wAAAwAEAAUA
BQAEAAMAAwD/////AAABAAUABgAGAAQAAwACAAIAAgADAAUABwAHAAcABwAHAAYABgAH
AAcACQAOAA8ADwANAAsACQAGAAUACQAKAAwADQAKAAkABwAFAAIAAgADAAQABwAIAAgA
CQAHAAUAAgADAAYABwAJAAoACAAIAAcABgAFAAUABwAJAA0ADwAPAA8ADwANAA0ADgAS
ABQAFgAWABoAGgAaABoAGgAcAB0AIAAkACgAKAApACgAKAAqACsALgAyADUANgA3ADgA
OAA4ADkAOwA8AD8AQwBGAEYARgBFAEQAQgBBAEMARABEAEQAQQBAAD0AOwA4ADYANgA2
ADcANwA2ADUAMwAwAC0ALAAtAC8AMAAxAC8ALgAsACwAKgAqACoAKwAtAC8ALQAsACkA
JwAnACYAKAApACoAKgApACgAKAAlACIAIgAiACQAJQAnACgAJwAlACMAIgAhACIAJAAn
ACgAJQAlACMAIgAhACEAIgAjACYAJwAnACYAIwAiACEAIQAkACUAJwAnACcAJwAlACUA
JQAlACYAKAApACsAKQApACgAJwAnACgAKwAtAC0ALgAuAC4ALAArACsAKwArAC0AMAAw
ADAALwAtACsAKQAmACkAKwAuADAAMAAuAC0AKwApACkAKQAqAC4ALwAvAC4AKgApACgA
KAArAC0ALgAuAC4ALAArACsAKgAqACsALAAwADAAMAAvACwAKwArACoAKwAvADEAMgAy
ADIAMgAwADEAMQAxADQANgA3ADgAOQA4ADYANQA1ADcAOgA+AEAAQAA/ADwAOgA4ADkA
PQA/AA==
         </WaveFormData>
      </LeadData>
      <LeadData>
         <LeadByteCountTotal>10000</LeadByteCountTotal>
         <LeadTimeOffset>0</LeadTimeOffset>
         <LeadSampleCountTotal>5000</LeadSampleCountTotal>
         <LeadAmplitudeUnitsPerBit>4.88</LeadAmplitudeUnitsPerBit>
         <LeadAmplitudeUnits>��V</LeadAmplitudeUnits>
         <LeadHighLimit>2147483647</LeadHighLimit>
         <LeadLowLimit>268435456</LeadLowLimit>
         <LeadID>V4</LeadID>
         <LeadOffsetFirstSample>0</LeadOffsetFirstSample>
         <FirstSampleBaseline>0</FirstSampleBaseline>
         <LeadSampleSize>2</LeadSampleSize>
         <LeadOff>FALSE</LeadOff>
         <BaselineSway>FALSE</BaselineSway>
         <ExcessiveACNoise>FALSE</ExcessiveACNoise>
         <MuscleNoise>FALSE</MuscleNoise>
         <LeadDataCRC32>1096206043</LeadDataCRC32>
         <WaveFormData>
3P/c/9z/3P/c/9z/3P/c/9z/3P/c/9z/3v/e/97/3v/c/9z/3P/c/9z/3P/c/9z/3v/e
/97/3v/g/+D/4P/g/+D/4P/g/+D/4v/i/+L/4v/k/+T/5P/k/+X/5v/n/+j/6//s/+3/
7v/x//L/8//0//b/+P/6//z///8AAAEAAgAEAAYACAAKAAwADgAQABIAFQAWABcAGAAY
ABgAGAAYABYAFgAWABYAFQAUABMAEgAPAA4ADQAMAAsACgAJAAgABwAGAAUABAADAAIA
AQAAAAAAAAAAAAAAAAAAAAAAAAAAAAAAAAAAAAAAAAAAAAAA/v/+//7//v8AAAAAAAAA
AP7//v/+//7//v/+//7//v/8//z//P/8//z//P/8//z//P/8//z//P/8//z//P/8//z/
/P/8//z//P/8//z//P/+//7//v/+//7//v/+//7/AAAAAAAAAAAAAAAAAAAAAAAAAAAA
AAAAAgACAAIAAgACAAIAAgACAAIAAgACAAIABAAEAAQABAAEAAQABAAEAAQABAAEAAQA
BAAEAAQABAAEAAQABAAEAAQABAAEAAQABAAEAAQABAACAAIAAgACAAQABAAEAAQABAAE
AAQABAACAAIAAgACAAQABAAEAAQAAgACAAIAAgAEAAQABAAEAAQABAAEAAQAAgACAAIA
AgACAAIAAgACAAMABAAEAAQABQAFAAcACAAJAAkACQAJAAsACwANAA0ADQAPAA8ADwAQ
ABAAEAAQABEAEQARABEAEgAUABUAFQATABMAEwATABMAEgARABAAEAAOAAwACgAJAAcA
BQADAAIAAgADAAUABQAFAAUABQAFAAUABAAEAAEAAQAAAAAAAAAAAAAAAAAAAAAAAAAA
AAAAAAAAAAAAAgADAAMAAwADAAQAAAD5//f//P8OACYAQwBtAJ4AzwD/ADcBaAGIAZ8B
uQHJAcMBpQFuASYB1QB8ADUACwDs/9j/3P/k/+b/5P/m/+3/8f/z//T/9v/2//n/9//3
//f/9//1//X/9f/1//X/9f/1//X/9v/3//j/+f/3//j/+P/4//n/+f/5//n/+//7//v/
+//7//v/+//7//v/+//7//v/+//7//v/+//6//r/+v/6//r/+v/6//r/+v/6//v/+//6
//r/+//7//z//P/8//z/+//7//v/+//9//3//f/9//v/+//7//v/+//7//v/+//8//z/
/P/8//z//P/8//3//f/+//7//v///wAAAAAAAAAAAQACAAIAAgAEAAYABwAIAAkACwAN
AA4ADwARABEAFQAZABkAGgAbAB0AHwAgACIAJAAkACUAJwApACoAKwAuAC8AMAAxADEA
MQAxADAAMAAwAC8ALwAtACwAKgApACgAJQAkACMAIwAiACAAHwAfAB8AHgAcABwAHAAb
ABoAGgAaABkAGQAYABgAGAAYABcAFwAXABcAFgAWABcAFwAYABgAGAAXABUAFgAWABYA
FwAWABYAFgAVABUAFAAUABUAFQAVABUAFQAVABUAFQATABMAEwATABMAEwATABMAEgAS
ABIAEwATABQAFAAUABQAFAAUABQAFAAUABQAFAAVABUAFQAWABYAFwAXABcAFwAXABcA
FwAYABkAGQAYABoAGgAaABoAGgAaABoAGgAaABoAGgAaABgAGQAZABgAGQAZABkAGQAb
ABsAGwAbABkAGQAZABkAGAAYABgAGAAYABgAGAAYABoAGQAZABkAGQAZABkAGQAZABkA
GAAYABoAGgAaABoAGAAYABgAGAAYABgAGAAYABgAGAAYABgAGAAYABkAGQAXABgAGAAY
ABgAGAAYABgAGAAYABgAGQAaABoAGgAbABsAHQAeAB8AHwAfAB8AHwAfACEAIQAhACMA
IwAjACQAJAAkACQAIwAjACMAIwAkACYAJwApACkAKQApACkAJwAmACUAJAAkACIAIAAe
AB0AGwAZABcAFgAWABcAGQAZABkAGQAZABcAFwAWABYAFQAVABQAFAAUABQAFAAUABQA
FAAUABQAFAAUABQAFAAUABUAFQAVABUAFAASAA0ACwAOABwAMABLAHEAoADNAP0ALwFg
AYABlQGpAbkBswGZAWgBKAHfAI4ARwAXAPr/6v/s//T/9v/2//j//f///wEAAgAGAAYA
BwAHAAcABwAHAAcABwAHAAcABwAHAAcABwAHAAcABwAHAAcACAAIAAgACQAJAAkACQAJ
AAkACQAJAAkACQAJAAkACQAJAAkACQAJAAkACQAJAAYABgAGAAYACAAIAAgACAAIAAgA
CQAJAAYABgAHAAcABgAGAAYABgAHAAcABwAHAAcABwAHAAcABwAHAAcABwAHAAcABwAH
AAYABgAGAAYABgAGAAYABwAHAAgACAAIAAcACAAIAAgACgALAAwADAANAA4ADwAPABAA
EQATABUAFgAXABkAGQAbAB8AHwAgACMAJQAnACgAKAAqACoAKwAtAC8AMAAxADQANQA2
ADcANQA1ADUANAA0ADQAMwAzAC8ALgAsACsAKgAnACYAJQAlACQAIgAhAB8AHwAeABwA
HAAcABsAGgAcABwAGwAbABgAGAAYABgAGQAZABkAGQAWABYAFwAXABYAFgAWABUAEwAU
ABQAFAAVABQAFAAUABUAFQAUABQAEwATABMAEwATABMAEwATABMAEwATABMAEQARABEA
EQASABIAEgATABMAFAAUABQAFAAUABQAFAAWABYAFgAWABUAFQAVABYAFgAXABcAFwAX
ABcAFwAXABYAFwAXABYAFgAWABYAFgAWABYAFgAWABgAGAAYABgAFgAXABcAFgAVABUA
FQAVABUAFQAVABUAFQAVABUAFQAUABQAFAAUABQAFAAUABQAFAATABMAEwATABMAEwAT
ABMAEwASABIAEgASABIAEgASABIAEgASABIAEgASABIAEgASABIAEgAQABAAEAAQABAA
EAAQABAAEAARABIAEgASABMAEwAVABYAFwAXABcAFwAXABcAGQAZABkAGwAbABsAHAAc
ABwAHAAbABsAGwAbABwAHgAfAB8AHwAfAB8AHwAdABwAGwAaABoAGAAWABQAEwARAA8A
DQAMAAwADQAPAA8ADwAPAA0ACwALAAoADAALAAsACgAKAAoACgAKAAgACAAIAAgACgAK
AAoACgAKAAoACwALAAsACwAKAAgAAwABAAgAGAAwAEsAcwCiANEA/wAvAVoBdgGHAZsB
pQGZAXcBQAEAAbUAZAAnAAEA5v/c/+L/6v/q/+r/7P/z//X/9//6//z//P/9//3//f/9
//3//f/9//3//f/7//v/+//7//3//f/9//3//f/+//7//v////////////3//f/9//3/
///////////9//3//f/9/////////////v/+//7//v/+//7//v/+//7//v//////AAAA
AAEAAQD+//7//v/+/////////////////////////////////wEAAQABAAEAAAAAAAAA
AAACAAIAAgADAAMABAAEAAQABQAGAAYABgAIAAkACgAKAAoADAAOAA8ADgAPABEAEwAW
ABcAGQAZABkAHQAdAB4AIQAjACUAJgAoACoAKgArAC0ALwAwADEAMgAzADQANQA1ADUA
NQA0ADIAMgAxADEALQAsACoAKQAqACcAJgAlACMAIgAgAB8AHwAfAB4AHAAcABwAGwAa
ABgAGAAXABcAFgAWABYAFgAXABcAFwAXABYAFgAXABcAFgAWABYAFQATABQAFAAUABMA
EgASABIAEwATABIAEgATABMAEwATABEAEQARABEAEwATABMAEwATABMAEwATABIAEgAS
ABMAEwAUABQAFAASABIAEgASABQAFAAUABQAFQAVABUAFgAWABcAFwAXABcAFwAXABcA
GAAZABkAGAAYABgAGAAYABgAGAAYABgAGAAYABgAGAAWABcAFwAWABcAFwAXABcAFQAV
ABUAFQAVABUAFQAVABYAFgAWABYAFAAUABQAFAAUABMAEwATABMAEwATABMAEwATABIA
EgAUABQAFAAUABIAEgASABIAEgASABIAEgASABIAEgAUABIAEgASABIAEgASABIAEgAS
ABMAFAAUABQAFQAVABcAGAAZABkAGQAZABkAGQAbABsAGwAdAB0AHQAeAB4AHgAeAB0A
HQAdAB0AHgAgACEAIQAhACEAIQAjACEAIAAfABwAHAAaABgAFgAVABMAEQAPAA4ADgAP
ABEAEQARABEAEQAPAA8ADgAOAA0ADQAMAAwADAAMAAwADAAMAAwADAAMAAwADAAMAAwA
DAANAA0ADQALAAoACAAFAAUAEAAkADwAXQCJALgA5QAXAUcBbAGCAZUBpwGnAZEBZQEq
AeQAlQBMABkA9//g/+D/6P/s/+7/7v/y//X/9//5//z//P/8/////f/9//3//f/9//3/
/f/9//v/+//7//v//f/9//3//f/7//z//P/8//3//f/9//3//f/9//3//f/9//3//f/9
//3//f/9//3//f/9//3//f/8//z//P/8//z//P/8//z/+v/6//v/+//8//z//f/9//z/
/P/8//z//f/9//3//f/9//3//f/9//3//f/9//3//f/9//3//f/8//z//P/8//z//P/8
//3//v8AAAEAAgACAAIAAQAAAAIAAwAEAAQABAAGAAgACQAKAAsADQAPABAAEQATABMA
FQAZABkAGgAdAB8AIQAiACIAJAAkACUAJQAnACgAKQAsAC0ALgAvAC0ALQAtACwAKgAq
ACkAKQAlACQAIgAhACIAHwAeAB0AGQAYABYAFQAVABUAFAASABAAEAAPAA4ADgAOAA0A
DQAOAA4ADgAOAAsACwALAAsACgAKAAsACwAIAAgACAAHAAcACAAIAAgACQAIAAgACAAH
AAcABgAGAAUABQAFAAUABQAFAAUABQADAAMAAwADAAUABQAFAAUABAAEAAQABQAFAAYA
BgAGAAQABAAEAAQABAAEAAQABAAFAAUABQAGAAQABQAFAAUABQAFAAUABQAGAAcABwAG
AAgACAAIAAgACAAIAAgACAAGAAYABgAGAAQABQAFAAQAAwADAAMAAwADAAMAAwADAAMA
AwADAAMAAgACAAIAAgACAAIAAgACAAAA/////////f/9//3//f///////v/+//z//P/8
//z//v/+//7//v/8//z//P/8//7//P/+//7//P/8//z//P/8//r/+v/6//r/+v/7//z/
/P/8//3//f////7/////////AQABAAEAAwADAAMABQAFAAMABAAEAAQAAgABAAEAAQAD
AAQABgAHAAUABQAFAAUABQADAAIAAQAAAAAA/v/8//z/+//5//f/8//y//L/8//1//X/
9f/1//X/8//z//L/8P/v/+//7v/u/+7/7v/u/+z/7P/s/+z/7v/u/+7/7v/s/+z/7f/t
/+//7//s/+r/5f/h/+j/+v8SAC8AWwCMAL0A8QAnAVQBdAGLAZ8BpwGdAXsBQAH4AKcA
VAARAOn/yP+2/7z/xv/G/8b/yv/P/9P/1//Y/9j/2v/b/9v/2//b/9v/2//b/9v/2//Z
/9n/2f/Z/9n/2f/Z/9n/2f/a/9r/2v/b/9v/2//b/9n/2f/Z/9n/2f/Z/9n/2f/X/9f/
1//X/9f/1//X/9f/2P/Y/9j/2P/W/9b/1v/W/9b/1v/X/9f/1v/W/9f/1//W/9b/1v/W
/9f/1//X/9f/1//X/9f/1//X/9f/1//X/9f/1//X/9f/1v/W/9b/1v/W/9b/1v/X/9f/
2P/Y/9j/2f/a/9r/2v/a/9v/3P/c/97/4P/i/+P/4v/j/+X/5//o/+n/6//r/+v/7//v
//D/9f/3//n/+v/8//7//v///wAAAQABAAEABAAFAAYABwAHAAcABwAGAAQABAADAAMA
///+//z/+//8//n/+P/3//P/8v/w/+//7//v/+7/7P/q/+r/6f/o/+r/6v/p/+n/5v/m
/+b/5v/l/+X/5f/l/+T/5P/l/+X/5P/k/+T/4//j/+T/5P/k/+P/4v/i/+L/4f/h/+D/
4P/h/+H/4f/h/+H/4f/h/+H/3v/d/9z/2//c/93/3v/f/+D/4P/g/+H/4f/i/+L/4v/g
/+D/4P/g/+L/4v/i/+L/4//j/+P/5P/j/+P/4v/h/+H/4f/h/+H/4P/h/+H/4P/i/+L/
4v/i/+L/4v/i/+L/4v/i/+L/4v/i/+P/4//i/+H/4f/h/+H/4f/h/+H/4f/h/+H/4f/h
/97/3v/e/97/3v/e/97/3v/e/93/3f/d/9v/2//b/9v/2//b/9r/2v/b/9z/3f/e/9z/
3P/c/9z/3P/c/9r/2v/Y/9j/2P/Y/9j/2P/Y/9j/2P/Y/9n/2v/a/9r/2//b/93/3P/d
/93/3f/f/9//3//h/9//3//h/+H/4//k/+T/5P/k/+P/4//j/+H/4v/k/+X/5//n/+f/
5//l/+P/4v/h/+D/4P/e/9z/2//b/9r/2f/V/9T/1P/V/9X/1f/V/9X/1f/T/9P/0v/U
/9P/0//S/9D/0P/Q/9D/0P/Q/9D/0P/Q/9D/0P/Q/9L/0v/T/9P/0f/T/9T/0P/L/8X/
yP/U/+r/CQAxAGIAlwDJAAUBPAFkAX8BlwGtAa8BlwFkARoBywByAB8A5f/A/6T/nv+m
/6r/qv+u/7P/t/+5/7z/wP/E/8X/w//D/8P/w//D/8P/w//D/8P/w//D/8P/w//D/8P/
w//D/8T/xP/E/8P/w//D/8P/w//D/8P/w//D/8P/w//D/8X/xf/F/8X/xP/D/8L/wf/C
/8L/wv/C/8L/wv/C/8L/wv/C/8P/w//C/8L/w//D/8L/wv/C/8L/wf/B/8H/wf/B/8H/
wf/B/8H/wf/B/8H/wf/B/8H/wf/C/8L/wv/C/8T/xP/E/8X/w//E/8T/xP/F/8b/xv/G
/8j/yf/K/8r/y//M/83/zf/Q/9H/0//V/9T/1f/X/9f/2//f/9//4P/l/+f/6f/q/+r/
7P/s/+3/8f/z//T/9f/2//f/+P/5//v/+//7//r/+v/6//n/+f/1//T/8v/x//D/7f/s
/+v/6f/o/+b/5f/l/+X/5P/i/+L/4v/h/+D/4v/i/+H/4f/g/+D/4P/g/9//3//f/9//
3v/e/9//3//g/+D/4P/f/97/3v/d/9z/3P/c/93/3v/d/93/3P/c/9v/2//b/9v/2//b
/9v/2//b/9v/2//b/9v/2//b/9v/2v/a/9r/2//b/9z/3P/c/9z/3P/c/9z/3P/c/9z/
3P/b/9v/2//c/97/3//f/9//3//f/9//3//g/+H/4f/g/+D/4P/g/+D/4v/i/+L/4v/k
/+T/5P/k/+L/4//j/+L/4//j/+P/4//j/+P/4//j/+P/4//j/+P/4v/i/+L/4v/i/+L/
4v/i/+L/4f/h/+H/4f/h/+H/4f/j/+P/4v/i/+D/4P/g/+D/4v/i/+L/4v/i/+L/4v/i
/+D/4P/g/+D/4v/k/+P/4v/i/+L/4v/i/+T/5P/k/+T/5P/l/+b/5v/k/+X/5f/n/+j/
6f/p/+n/6//r/+v/7f/t/+3/7//v//H/8v/y//L/8P/v/+//7//v//D/8v/z//P/8//z
//P/8//x//D/7//u/+7/7P/q/+j/5//l/+P/4//i/+L/4//j/+P/4//j/+X/4//j/+L/
4v/h/+H/4P/g/+D/4P/g/+D/4P/g/+D/4P/g/+D/4P/g/+D/4f/h/+P/4f/g/97/1//V
/9r/7v8GACcAUwCGALUA6wAlAVYBdgGPAasBuwGxAY0BUAEIAbUAXAAVAOv/yv+2/7r/
xP/E/8L/xv/L/8//0f/U/9b/1v/X/9X/1f/V/9X/1f/V/9X/1f/V/9X/1f/V/9f/1//X
/9f/1//Y/9j/2P/X/9f/1//X/9n/2f/Z/9n/1//X/9f/1//X/9f/1//X/9n/2f/Z/9n/
2P/Y/9j/2P/Y/9j/2P/Y/9r/2v/b/9v/2P/Y/9n/2f/Y/9j/2P/Y/9n/2f/Z/9n/2//b
/9v/2//Z/9n/2f/Z/9v/2//b/9v/3P/c/9z/3P/c/9z/3P/d/9v/3P/c/9z/3f/e/97/
3v/e/9//4P/g/+D/4v/k/+X/5P/l/+f/6f/r/+3/8P/x//H/9f/1//b/9//5//v//P8A
AAIAAgADAAcACQAKAAsADgAPABAAEQARABEAEQAQABAAEAAPAA8ADQAMAAoACQAIAAUA
BAADAAEAAAD+//3//f/9//z/+v/4//j/9//2//j/+P/3//f/9v/2//b/9v/1//X/9f/1
//b/9v/3//f/9v/2//b/9f/z//T/9P/0//X/9P/0//T/9f/1//T/9P/z//P/8//z//P/
8//z//P/8f/x//H/8f/x//H/8f/x//D/8P/w//H/8f/y//L/8v/y//L/8v/y//T/9P/0
//T/8//z//P/9P/0//X/9f/1//X/9f/1//X/9v/3//f/9v/4//j/+P/4//j/+P/4//j/
9v/2//b/9v/4//n/+f/4//f/9//3//f/9//3//f/9//3//f/9//3//b/9v/2//b/+P/4
//j/+P/4//f/9//3//f/9//3//f/9//3//b/9v/2//b/9v/2//j/+P/4//j/+P/4//j/
+P/4//j/+P/4//j/+P/5//n/+f/6//j/+P/4//j/+P/4//j/+P/4//n/+v/6//r/+//7
//3//v////////8BAAEAAQADAAMAAwAFAAUABwAIAAgACAAIAAcABwAHAAkACgAMAA0A
CwALAAsACwALAAkACAAHAAYABgAEAAIAAAD///3/+//7//r/+v/7//v/+//7//v//f/7
//v/+v/6//n/+f/4//j/+P/4//j/+P/4//j/+P/4//j/+P/4//j/+P/5//n/+f/5//j/
9v/x//H//v8UAC4AUwB/AKwA2wARAUMBZgGAAZcBqwGtAZcBZwEoAeQAkwBGABMA8f/W
/9L/3P/i/+D/4P/k/+f/6f/p/+z/7v/u/+//7//v/+//7//t/+3/7f/t/+//7//v/+//
7//v/+//7//t/+7/7v/u//H/8f/x//H/7//v/+//7//v/+//7//v//H/8f/x//H/8f/x
//H/8f/w//D/8P/w//D/8P/w//D/8P/w//H/8f/w//D/8f/x//D/8P/w//D/8//z//P/
8//z//P/8//z//P/8//z//P/8//z//P/8//0//T/9P/0//b/9v/2//f/9f/2//b/9v/1
//b/9v/2//f/+f/7//z//f/+///////+////AQADAAYABwAJAAkACwAPAA8AEAAVABcA
GQAaABwAHgAeAB8AIQAjACQAJQAmACcAKAApACkAKQApACgAKAAoACcAJwAlACQAIgAh
ACIAHwAeAB0AHQAcABoAGQAXABcAFgAUABQAFAATABIAEgASABEAEQASABIAEgASABEA
EQARABEAEAAQABEAEQAQABAAEAAPAA8AEAAQABAAEQAQABAAEAANAA0ADAAMAA0ADQAN
AA0ADQANAA0ADQANAA0ADQANAA8ADwAPAA8ADgAOAA4ADwAPABAAEAAQABAAEAAQABAA
EAAQABAAEAARABEAEQASABAAEQARABEAEwATABMAEwAUABUAFQAUABQAFAAUABQAFAAU
ABQAFAAWABYAFgAWABYAFwAXABYAFwAXABcAFwAVABUAFQAVABUAFQAVABUAFAAUABQA
FAAUABQAFAAUABQAEwATABMAEwATABMAEwATABMAEgASABQAFAAUABQAEgASABIAEgAS
ABIAEgASABIAEgASABIAEgASABIAEgASABIAEgASABIAEwAUABQAFAAVABUAFwAWABcA
FwAXABkAGQAZABsAHQAdAB8AHwAdAB4AHgAeACAAHwAfAB8AHwAgACIAIwAjACMAIwAj
ACMAIQAgAB8AHQAcABkAFgAUABMAEQAPAA0ADAAMAA0AEQARABEAEQARAA8ADwAOABAA
DwAPAA4ADgAOAA4ADgAMAAwADAAMAAwADAAMAAwADAAMAA0ADQAPAA8ADgAKAAcACwAY
AC4ASABtAJkAyAD3ACkBVQF2AYoBmwGpAaMBiQFXARoB1ACDAD4AEwD1/+T/5v/w//L/
8v/0//b/+//9////AAACAAIAAwABAAEAAQABAAEAAQABAAEAAQABAAEAAQADAAMAAwAD
AAEAAgACAAIAAwADAAMAAwAFAAUABQAFAAUABQAFAAUAAwADAAMAAwAFAAUABQAFAAQA
BAAEAAQABAAEAAQABAAEAAQABQAFAAQABAAFAAUABAAEAAQABAAHAAcABwAHAAcABwAH
AAcABwAHAAcABwAHAAcABwAHAAgACAAIAAgACgAKAAoACwAJAAoACgAKAA0ADgAOAA4A
DgAPABAAEAAQABIAFAAVABYAFwAZABsAHgAfACEAIQAjACcAJwAoACkAKwAtAC4AMgA0
ADQANQA3ADkAOgA7ADoAOwA8AD0APQA9AD0APAA6ADoAOQA5ADUANAAyADEAMAAtACwA
KwArACoAKAAnACcAJwAmACQAJAAkACMAIgAkACQAIwAjACAAIAAgACAAIQAhACEAIQAg
ACAAIQAhACAAIAAgAB8AHQAeAB4AHgAfAB4AHgAeABsAGwAaABoAHQAdAB0AHQAbABsA
GwAbAB0AHQAdAB0AHQAdAB0AHQAeAB4AHgAfAB8AIAAgACAAIAAgACAAIAAgACAAIAAg
ACEAIQAhACIAIgAjACMAIwAjACMAIwAjACMAIwAiACAAIQAiACMAJAAiACIAIgAiACIA
IgAiACIAIgAjACMAIgAhACEAIQAhACEAIQAhACEAIQAhACEAIQAiACIAIgAiACIAIgAi
ACIAIgAhACEAIQAhACEAIQAhACEAIQAgACAAIAAgACAAIAAgACAAIAAgACAAIAAgACAA
IAAgACAAIAAgACAAIAAgACEAIgAiACQAJQAlACcAKAApACkAKQApACkAKQArACsAKwAt
AC0ALQAuAC4ALgAuAC0ALQAtAC8AMAAyADMAMQAxADEAMQAxAC8ALgAtACoAKgAoACYA
IgAhAB8AHQAdABwAHAAdAB8AHwAfAB8AIQAfAB8AHgAeAB0AHQAcABwAHAAcABwAHAAc
ABwAHAAcABwAHAAcABwAHAAdAB0AHQAbABoAGAAVABcAJAA6AFIAdwClANIA/wAxAV0B
fgGSAaUBswGvAZUBZwEoAeIAkQBKAB8AAQDw//L//v/+//z/AAAGAAkACwANAA4AEAAQ
ABEADwAPAA8ADwARABEAEQARABEAEQARABEADwAPAA8ADwARABIAEgASABEAEQARABEA
EwATABMAEwARABEAEQARABEAEQARABEAEwATABMAEwAQABAAEAAQABAAEAAQABAAEAAQ
ABEAEQAQABAAEQARABAAEAAQABAAEQARABEAEQARABEAEQARABEAEQARABEAEQARABEA
EQASABIAEgASABIAEgASABMAEwAUABQAFAAVABYAFgAWABYAFwAYABgAGgAcAB4AHwAe
AB8AIQAjACYAJwApACkAKwAvAC8AMAAxADMANQA2ADoAPAA8AD0APwBBAEIAQwBCAEMA
RABFAEMAQwBDAEIAQgBCAEEAQQA/AD4APAA7ADgANQA0ADMAMwAyADAALwAtAC0ALAAq
ACwALAArACoAKAAoACcAJwAmACYAJgAmACUAJQAlACUAIgAiACMAIwAiACIAIgAhACMA
JAAkACQAIQAgACAAIAAhACEAIAAgAB8AHwAfAB8AIQAhACEAIQAhACEAIQAhAB8AHwAf
AB8AIAAgACAAIQAhACIAIgAiACIAIgAiACIAIgAiACIAIgAjACMAIwAkACIAIwAjACMA
JQAlACUAJQAkACUAJQAkACYAJgAmACYAJgAmACYAJgAmACYAJgAmACYAJwAnACYAJQAl
ACUAJQAjACMAIwAjACMAIwAjACMAIgAiACIAIgAiACIAIgAiACIAIQAhACEAIQAhACEA
IQAhACEAIAAgACIAIgAgACAAIAAgAB4AHgAeAB4AHgAfACAAIAAeAB8AHwAhACAAIQAh
ACEAIwAjACMAJQAlACUAJwAnACcAKAAoACgAKAAnACcAJwAnACgAKgArACkAKQApACkA
KQAnACYAJQAmACYAJAAiAB4AHQAbABkAFwAWABYAFwAZABkAGQAZABkAFwAXABYAFAAT
ABMAEgASABIAEgASABIAEgASABIAFAAUABQAFAASABIAEwATABUAFQAUABIADQALABIA
JgA+AF0AhwC4AOcAGwFPAXoBlAGrAb0BwQGxAY0BUgEMAb0AagAvAAkA7P/i/+j/8P/u
//D/9v/7//v//f8AAAIABAADAAUABQAFAAUABQAFAAUABQAFAAUABQAFAAUABQAFAAUA
BwAIAAgACAAHAAcABwAHAAcABwAHAAcABwAHAAcABwAHAAcABwAHAAcABwAHAAcABgAG
AAYABgAGAAYABgAGAAQABAAFAAUABQAGAAgACQAGAAYABgAGAAkACQAJAAkACQAJAAkA
CQAJAAkACQAJAAkACQAJAAkACgAKAAoACgAKAAoACgALAAsADAAMAAwADwAQABAAEAAO
AA8AEAAQABQAFgAYABkAGgAbAB0AHwAeAB8AIQAhACUAKQApACoALQAvADEAMgA2ADgA
OAA5ADkAOwA8AD0AQABBAEIAQwBBAEEAQQBAAD4APgA9AD0AOQA4ADYANQA2ADMAMgAx
ADEAMAAuAC0AKwArACoAKAAqACoAKQAoACgAKAAnACcAJgAmACYAJgAlACUAJQAlACYA
JgAnACcAJgAmACYAJQAlACYAJgAmACMAIgAiACIAIwAjACIAIgAjACMAIwAjACMAIwAj
ACMAJQAlACUAJQAlACUAJQAlACYAJgAmACcAJQAmACYAJgAmACYAJgAmACgAKAAoACgA
KwArACsALAArACsAKgApACsAKwArACsALAAtAC0ALAAsACwALAAsACwALAAsACwALAAs
ACwALAAqACsAKwAqACoAKwAsAC0ALQAtAC0ALQArACsAKwArACwALAAsACwALAAsACwA
LAAsACsAKwArAC0ALQAtAC0ALQAtACwALAAsACwALAAsACwALAAsACwALgAuAC4ALgAw
ADAAMAAwADIAMgAzADMANQA1ADUANQA3ADgAOgA6ADwAPAA9AD0APQA+AD4APgA/AD8A
PwBAAA==
         </WaveFormData>
      </LeadData>
      <LeadData>
         <LeadByteCountTotal>10000</LeadByteCountTotal>
         <LeadTimeOffset>0</LeadTimeOffset>
         <LeadSampleCountTotal>5000</LeadSampleCountTotal>
         <LeadAmplitudeUnitsPerBit>4.88</LeadAmplitudeUnitsPerBit>
         <LeadAmplitudeUnits>��V</LeadAmplitudeUnits>
         <LeadHighLimit>2147483647</LeadHighLimit>
         <LeadLowLimit>268435456</LeadLowLimit>
         <LeadID>V5</LeadID>
         <LeadOffsetFirstSample>0</LeadOffsetFirstSample>
         <FirstSampleBaseline>0</FirstSampleBaseline>
         <LeadSampleSize>2</LeadSampleSize>
         <LeadOff>FALSE</LeadOff>
         <BaselineSway>FALSE</BaselineSway>
         <ExcessiveACNoise>FALSE</ExcessiveACNoise>
         <MuscleNoise>FALSE</MuscleNoise>
         <LeadDataCRC32>2991045439</LeadDataCRC32>
         <WaveFormData>
BgAGAAYABgAGAAYABgAGAAYABgAGAAYABgAGAAYABgAEAAQABAAEAAQABAAEAAQABAAE
AAQABAAEAAQABAAEAAYABgAGAAYACAAIAAgACAAIAAgACAAIAAkACgALAAwADwAQABEA
EgAVABYAFwAYABsAHAAdAB4AIQAiACMAJAAnACgAKQAqAC0ALgAvADAAMQAyADMANAAy
ADIAMgAyADEAMAAvAC4ALAAqACgAJgAlACQAIwAiACEAIAAfAB4AGwAaABkAGAAWABYA
FgAWABQAFAAUABQAFAAUABQAFAAUABQAFAAUABIAEgASABIAEgASABIAEgASABIAEgAS
ABAAEAAQABAAEAAQABAAEAAOAA4ADgAOAA4ADgAOAA4ADgAOAA4ADgAOAA4ADgAOAA4A
DgAOAA4ADAAMAAwADAAMAAwADAAMAA4ADgAOAA4ADgAOAA4ADgAOAA4ADgAOABAAEAAQ
ABAADgAOAA4ADgAOAA4ADgAOAA4ADgAOAA4ADgAOAA4ADgAOAA4ADgAOAA4ADgAOAA4A
DgAOAA4ADgAMAAwADAAMAAwADAAMAAwADAAMAAwADAAKAAoACgAKAAoACgAKAAoACgAK
AAoACgAIAAgACAAIAAgACAAIAAgACAAIAAgACAAIAAgACAAIAAgACAAIAAgABgAGAAYA
BgAIAAgACAAIAAkACQAJAAoACgALAA0ADQAMAAwADQANAA8AEAAQABAAEgATABMAEwAR
ABEAEQARABMAEwATABMAFAAWABcAFwAVABUAFQAVABQAEwASABIAEQAQAA0ADAAOAAsA
CQAJAAYABQAFAAYABgAGAAYABQAHAAYABQAFAAIAAQABAAEAAQABAAEAAQD/////////
////////////AQABAAIAAgABAAIA/f/4//T/9f8CABMAJgBFAGwAkQC4AOYADQEnATsB
UAFjAWUBWQE7AQ4B1gCUAFoANgAcAAgAAAACAAAA+v/4//z//v/8//z//P/8//z/+v/4
//j/+P/4//f/9//3//b/9v/2//b/9v/2//b/9//3//f/9//3//j/+P/4//j/+P/4//j/
+P/4//j/+f/5//n/+f/4//j/+v/6//r/+v/5//n/+P/4//j/+P/4//n/+f/5//n/+f/5
//n/+v/6//v/+//7//z/+v/6//r/+v/8//z//P/8//r/+v/6//v/+f/5//n/+f/5//n/
+f/6//j/+P/4//n/+//7//z//P/7//v//P/8//v//P/9//7///8AAAEAAgADAAQABQAH
AAgACgAMAA4ADwAQABMAEwAUABcAGAAZABkAGwAdAB0AHwAgACEAIgAkACQAJQAlACUA
JQAjACIAIQAgAB4AHQAbABsAGQAYABcAFAASABIAEAAPAA4ADgANAAwACwALAAoACQAI
AAgACAAIAAcABwAFAAQABAAEAAYABgAGAAYABAAEAAQABAAEAAQABAADAAUABAAEAAUA
BQAEAAQABAADAAIAAgACAAAAAQABAAIAAAAAAAAAAAAAAAAAAAAAAP//////////////
/////////wAAAAAAAAAAAAD/////AgADAAMAAwACAAEAAAD//wIAAgADAAMAAQABAAEA
AQACAAIAAgABAAEAAQABAAIAAgABAAEAAQADAAMAAwADAAMAAwACAAIAAQABAAEAAQAB
AAEAAQABAAEAAAAAAAAA///////////9//7//v/+/////v/+//7//v//////AAAAAAAA
//////////8AAAAA/v/+//7//f///////v/+//z//P/8//3//v/+//7//v/9//7//v/+
//7//v/+//7//v/+//7//////////v/+////AQADAAQABAAFAAUABQAGAAYABAAGAAcA
BwAJAAkACQAJAAkACQAJAAkABwAIAAoACwAMAA0ADgAPAA8ADgANAAwADAALAAoABwAE
AAQAAQD//////v/9//3/AAAAAAAAAAD9//3//P/7//3//P/7//v/+f/5//n/+f/5//n/
+f/5//v/+//7//v/+f/5//n/+v/8//v//P/5//T/7v/v//j/BwAaADUAWgB/AKIAzADz
AA8BIQE2AUkBSwFBAScB/gDMAI4AVAAsABIAAAD6//z/+v/2//T/9v/2//T/9v/2//T/
9P/2//T/9P/0//L/8f/x//H/8P/w//D/8P/w//D/8P/x/+//7//v/+//8P/w//D/8P/w
//D/8P/w//L/8v/z//P/8f/x//D/8P/y//L/8v/y//P/8//y//L/8v/y//L/8//x//H/
8f/x//H/8f/y//L/8f/x//H/8v/y//L/8v/y//L/8v/y//L/8v/y//L/8//z//P/8//z
//H/8f/x//L/8v/y//L/8//x//H/8v/y//P/8//0//T/8//0//X/9v/3//j/+f/6//3/
/v///wEAAAACAAQABgAHAAgACwALAAwADwAQABEAEQATABUAFQAXABgAGQAaABoAGgAb
ABsAGwAbABkAGAAXABYAFAATAA8ADwANAAwADQAKAAgACAAGAAUABAAEAAEAAAD/////
AAD///7//v/+//7//f/9//3//P/8//z/+v/6//r/+v/8//z//P/8//r/+v/6//n/+f/4
//j/+f/7//r/+v/6//n/+P/4//j/+P/5//n/+v/4//j/+P/4//j/+P/4//j/+f/5//n/
+f/3//f/9//3//n/+v/6//r/+v/6//n/+f/6//v/+//7//3//f/9//3//P/8//3//f//
//////////7//v/+//3//f/9//3//v/+//3//f/9//3//f/9//3//f/9//z//P/7//v/
+//7//v/+//7//v//f/8//z//P/5//n/+f/5//n/+v/6//r/+//6//r/+v/4//n/+f/6
//r/+v/5//n/+f/5//r/+v/4//j/+P/3//n/+f/4//j/+P/4//j/+P/4//j/+P/4//j/
+P/4//j/+P/5//n/+f/6//r/+//9//v//P/8//3//f/9//7//v/+/wAAAQABAAMAAwAD
AAMAAwADAAMAAwADAAQABgAHAAcABwAHAAcABwAGAAUABAAGAAUABAABAAAAAAD9//v/
+//6//n/+f/6//r/+v/6//f/9//2//X/9//2//X/9f/1//X/9f/1//X/9f/1//X/9f/1
//X/9f/1//X/9f/2//b/9//2//P/7v/q/+3/+v8LAB4AOwBeAIUAqgDSAPcADwEhATQB
QQE/AS8BEwHoALAAcgBAAB4ABgD4//b/+P/0//D/8P/0//L/8v/0//T/8v/y//L/8P/w
//D/8P/v/+//7//u/+7/7v/u/+7/7v/u/+//7//v/+//7//w//D/8P/w//D/8P/w//D/
8P/w//H/8f/x//H/8P/w//D/8P/w//D/8f/x//D/8P/w//D/8P/x//H/8f/x//H/8f/x
//L/8v/x//H/8f/y//L/8v/y//L/8v/y//L/8v/y//L/8v/z//P/8//z//P/8//z//P/
9P/0//T/9P/1//X/9f/2//b/9//3//j/+P/5//r/+//8//3//v///wAAAQACAAMABQAI
AAoADAAOAA8AEAATABMAFAAXABgAGQAZABsAHQAdAB8AIAAhACIAIgAiACMAIwAjACMA
IQAgAB8AHgAcABsAGQAZABcAFgAVABIAEAAQAA4ADQAMAAwACwAKAAkACQAIAAcABgAG
AAYABgAFAAUABQAEAAQABAAEAAQABAAEAAQABAAEAAQABAAEAAQAAwADAAIAAgADAAMA
AgACAAIAAQAAAAAAAAAAAAEAAQACAAIAAgACAAIAAgACAAIAAgADAAMAAwADAAMAAwAD
AAMAAwAEAAQABAAEAAQAAwADAAQABQAFAAUABQAFAAUABQAGAAYABwAHAAcABwAHAAcA
CAAIAAgABwAHAAcABwAIAAgABwAHAAcABwAHAAcABwAHAAcABgAGAAcABwAHAAcABwAH
AAcABwAHAAYABgAGAAUABQAFAAUAAwAEAAQABAAFAAQABAAEAAQABQAFAAYABgAGAAUA
BQAFAAUABgAGAAYABgAGAAUABQAFAAQABAAEAAQABAAGAAQABAAEAAQABAAEAAQABAAE
AAUABQAFAAYABgAHAAkACQAKAAoACwALAAsADAAMAAwADgAPAA8ADwAPAA8ADwANAA0A
DQANAA8AEAASABMAEwATABMAEwAVABQAEwASABAADwAOAAsACAAIAAUAAwADAAIAAQAB
AAQABAAEAAQAAQABAAAA//8BAAAA//////3//f/9//3//f/9//3//f/9//3//f/9////
/////wAA/v/9//z/9//y//L/+f8IABkAMABRAHgAnQDEAO4ADQEhATEBRgFPAUUBLQEL
AdoAngBiADgAHAAGAP7//v/+//r/+P/4//r/+P/4//r/+v/4//r/+P/2//b/9v/2//X/
9f/1//T/9P/0//T/9v/2//b/9//1//X/9f/1//b/9v/2//b/9v/2//b/9v/2//b/9//3
//f/9//2//b/9v/2//b/9v/5//n/+P/4//b/9v/2//f/9//3//f/9//3//f/+P/4//f/
9//3//j/+v/6//r/+v/4//j/+P/4//r/+v/6//v/+//7//v/+//5//n/+f/6//z//P/8
//3//////wAAAAABAAEAAgACAAMABAAFAAYABwAIAAkACgALAAwADQAPABIAFAAWABgA
GQAaAB0AHQAeACEAIgAjACMAJQAnACcAKQAqACsALAAsACwALQAtACsAKwApACgAKQAo
ACYAJQAhACEAHwAeAB0AGgAYABgAFgAVABQAFAATABIAEQARABAADwAOAA4ADgAOAA0A
DQANAAwADAAMAAwADAAMAAwACgAKAAoACgAKAAoACgAJAAsACgAKAAsACwAKAAoACgAL
AAoACgAKAAoACwALAAwACgAKAAoACgAKAAoACgAKAAsACwALAAsACwALAAsACwALAAwA
DAAMAAwADAALAAsADAANAA0ADQAPAA8ADwAPAA4ADgAPAA8ADQANAA0ADQAQABAAEAAP
ABEAEQARABIAEgARABEAEQAPAA8ADwAPAA8ADwAOAA4ADwAPAA8ADwAPAA8ADwAPAA8A
DgAOAA4ADwAPAA8ADwAPABAAEAAQAA8ADgAOAA4ADAANAA0ADgAOAA4ADQANAA0ADQAO
AA4ADgAOAA4ADQANAA0ADAAMAA4ADAAOAA8ADgAOAA4ADgAOAAwADAAMAAwADAANAA0A
DQAOAA4ADwARABEAEgASABMAEwATABQAFAAUABYAFwAXABkAGQAZABkAGAAXABYAFQAX
ABgAGgAbABsAGwAbABsAGQAYABcAFgAXABcAFwAVABQAFAARAA8ADQAMAAsACwAMAAwA
DAAMAAsACwAKAAkACQAIAAcABwAHAAcABwAHAAcABwAHAAcABwAHAAcABwAFAAUABQAG
AAgABwAGAAMA/v/4//v/CAAZADAAUQB4AJ8AygD2ABsBNQFHAVwBawFrAVsBOQEMAdAA
jgBYADYAGAAEAAIABAAAAP7//v8AAAIABAACAAIAAgACAAAA/v/+//7/AAD////////+
//7//v/+//z//P/8//3//f/9//3//f8AAAAAAAAAAAAAAAAAAAAAAAAAAAEAAQD/////
/v/+/wAAAAAAAAAAAQABAAAAAAD+//7//v///////////////////wAAAAD///////8A
AAAAAAAAAAAAAAAAAAAAAAAAAAAAAAABAAEAAQABAAEAAQABAAEAAgAAAAAAAAABAAMA
AwAEAAQABQAFAAYABgAFAAYABwAIAAsADAANAA4ADwAQABEAEwAUABYAGAAaABsAHAAf
AB8AIAAjACQAJQAnACkAKwArACsALAAtAC4AMAAwADEAMQAxADEALwAuAC0ALAAqACkA
JQAlACMAIgAhAB4AHAAcABgAFwAWABYAFwAWABUAFQASABEAEAAQABAAEAAPAA8ADwAO
AA4ADgAMAAwADAAMAAwADAAMAAwADAAMAAwACwALAAoACgALAA0ADAAMAAwACwAKAAoA
CgAKAAsACwAMAAoACgAKAAoACAAIAAgACAALAAsACwALAAsACwALAAsACwAMAAwADAAK
AAoACQAJAAwADQANAA0ADQANAA0ADQAOAA4ADwAPAA0ADQANAA0ADgAOAA4ADQANAA0A
DQAOAA4ADQANAA0ADQANAA0ADQAPAA8ADgAOAA0ADQANAA0ACwALAAsACwANAAwADAAM
AAsACwALAAsACwAMAAwADAALAAoACgAKAAgACQAJAAoACAAIAAcABwAJAAkACgAKAAoA
CgAKAAkACwALAAoACgAIAAgACAAIAAgABgAGAAYABgAIAAkACQAJAAoACgALAA0ADQAO
AA4ADwAPAA8AEAAQABAAEgATABMAEwATABMAEwATABMAEwATABEAEgAUABUAFgAXABgA
GQAXABYAFQAUABQAEwASAA8AEAAQAA0ACwAJAAgABwAHAAgACAAIAAgABwAHAAYABQAF
AAQAAwADAAEAAQABAAEAAQABAAEAAQABAAEAAQABAAMAAwADAAQAAgADAAIAAQD8//b/
9f/+/wsAIAA/AGYAjQC4AOYAEwEzAUcBXAFxAXsBcwFXAS4B+AC2AHQARAAkAAgA/P/8
//z/+P/4//r//P/6//r//v/+//z//P/6//r/+v/8//v/+//7//r/+v/6//r/+v/6//r/
+//7//v/+//7//r/+v/6//r/+P/4//j/+P/6//r/+//7//3//f/8//z/+v/6//r/+v/7
//v/+v/6//r/+v/6//v/+//7//v/+//7//v//P/8//n/+f/5//r/+v/6//r/+v/4//j/
+P/4//r/+v/6//v/+f/5//n/+f/5//n/+f/6//r/+v/6//v/+//7//z//P/9//3//v/+
////AAABAAIAAQACAAMABAAHAAgACQALAAoADAAOABAAEwAUABcAFwAaAB0AHgAfACAA
IQAiACEAJQAmACcAKAAoACgAKQApACkAKQAnACYAJwAmACQAIwAfAB8AHQAcAB0AGgAY
ABgAFAATABIAEgARABAADwAPAAwACwAKAAoACgAKAAkACQALAAoACgAKAAgACAAIAAgA
BgAGAAYABgAGAAYABgAFAAcABgAGAAcABwAGAAYABgAFAAQABAAEAAQABQAFAAYABAAE
AAQABAACAAIAAgACAAEAAQABAAEAAwADAAMAAwABAAIAAgACAAIAAgABAAEAAAABAAEA
AQADAAMAAwADAAQABAAFAAUABQAFAAUABQAEAAQABAADAAUABQAFAAYABgAFAAUABQAF
AAUABQAFAAUABQAEAAQABQAFAAUABQADAAMAAwADAAUABAAEAAQAAwADAAMAAwABAAIA
AgACAAMAAgACAAIAAAABAAEAAgACAAIAAQABAP////8AAAAAAgACAAIAAQABAAEAAAAA
AP7//v/+////AAAAAAAAAAAAAAAAAAAAAAAAAAAAAAAAAgADAAMAAwACAAIAAwAFAAcA
CAAIAAkABwAHAAgACAAIAAoACwALAA0ADQANAA0ACwALAAsACwALAAwADgAPAA0ADQAN
AA0ADwAOAA0ADAAKAAkACAAFAAYABgADAAEAAQAAAP/////+//7//v/+///////+//3/
+//6//n/+f/5//n/+f/5//n/+f/5//n/9//3//f/9//5//n/+f/6//r/+f/2//P/7v/q
/+3/+v8LACAAQQBoAI8AuADmAA0BJwE9AVQBZQFnAVcBNQEIAcwAigBUADAAEgD8//j/
+v/2//D/8P/0//T/9P/2//b/9P/y//D/7v/u/+7/8P/v/+//7//u/+7/7v/u/+7/7v/u
/+//7//v/+//7//u/+7/7v/u//D/8P/w//D/7v/u/+//7//v/+//7v/u//D/8P/w//D/
8P/v/+3/7P/t/+7/7//x/+//7//v/+//7//v//D/8P/v/+//7//w/+7/7v/u/+7/8P/w
//D/8P/u/+7/7v/v/+3/7f/t/+3/7//v/+//8P/w//D/8P/x//H/8f/y//L/8f/x//L/
8v/x//L/8//0//X/9v/3//j/+f/6//v//f8AAAIABAAGAAUABgAJAAkACAALAAwADQAR
ABMAFQAVABcAGAAZABoAGgAaABsAGwAbABsAGQAYABkAGAAWABUAEwATABEAEAANAAoA
CAAIAAQAAwACAAIAAQAAAP/////+//3//P/8//z//P/7//v//f/8//z//P/6//r/+v/6
//r/+v/6//r//P/8//z/+//5//j/+P/5//n/+P/4//j/+f/4//j/+P/2//f/9//4//j/
+P/4//j/9v/2//b/9v/1//X/9f/1//f/9//3//f/9//4//j/+P/2//b/9f/1//j/+f/5
//n/9//3//f/9//4//j/+f/5//n/+f/5//n/+v/6//r/+f/7//v/+//8//r/+f/5//n/
+f/5//n/+f/5//n/+P/4//n/+f/5//n/9//3//f/9//5//j/+P/4//f/9//3//f/9f/2
//b/9v/3//b/9v/2//T/9f/1//b/9v/2//X/9f/1//X/9v/2//b/9v/2//X/9//3//b/
9v/2//b/9v/3//b/9v/2//b/9//4//j/+P/4//j/9v/2//b/9v/2//f/9//3//j/+P/5
//v/+//8//z//f/9//3//v/+/wAAAgADAAMAAQABAAEAAQABAAEAAQABAAMABAAGAAcA
BQAFAAUABQADAAIAAQAAAAAA///+//v//P/8//n/9//1//T/8//z//b/9v/2//b/9f/1
//T/8//z//L/8f/x/+//7//v/+//7//v/+//7//v/+//7//v/+//7//v//D/8P/v//D/
7f/m/+T/7f/8/w8AKgBNAG4AkwC+AOYAAwEZAS8BQgFLAUUBKwEJAdgAnABgADYAGAAA
APb/+P/4//L/7v/w//D/7v/u//D/8P/u/+7/7v/s/+z/7P/q/+n/6f/p/+r/6v/q/+r/
6v/q/+r/6//r/+v/6//r/+z/7P/s/+z/7P/s/+z/7P/q/+r/6//r/+3/7f/s/+z/7P/s
/+z/7P/v/+//7v/u/+z/7P/s/+3/7//v/+//7//t/+3/7v/u/+3/7f/t/+7/8P/w//D/
8P/w//D/8P/w//D/8P/w//H/8f/x//H/8f/x//H/8f/y//L/8v/y//P/8//z//T/9P/z
//P/9P/0//X/9v/3//j/9//4//n/+v/7//z//f///wAAAgAEAAYABwAIAAsACwAOABEA
EgATABUAFwAZABkAHQAeAB8AIAAgACAAIQAhACEAIQAfAB4AHwAeABwAGwAZABkAFwAW
ABUAEgAQABAADgANAAwADAALAAoACQAJAAoACQAIAAgACAAIAAcABwAJAAgACAAIAAYA
BgAGAAYACAAIAAgACAAGAAYABgAFAAcABgAGAAcACQAIAAgACAAFAAQABAAEAAQABQAF
AAYABAAEAAQABAAEAAQABAAEAAUABQAFAAUABQAFAAUABQAHAAgACAAIAAgACAAHAAcA
BgAHAAcABwAJAAkACQAJAAgACAAJAAkACQAJAAkACQAMAAwADAALAAsACwALAAwADgAN
AA0ADQANAA0ADQANAA0ADQAMAAwADQANAA0ADQANAA0ADQANAAsACgAKAAoACwALAAsA
CwALAAwADAAMAAsACgAKAAoACgALAAsADAAMAAwACwALAAsACwAMAAwADAAMAAwACwAL
AAsACgAKAAoACgAKAAoACgAKAAoACgAKAAoACgAKAAwADQANAA0ADAAMAA0ADwAPABAA
EAARABMAEwAUABQAFAAWABcAFwAXABcAFwAXABcAFwAXABcAFwAYABoAGwAdAB0AHQAd
ABsAGgAZABgAGAAXABYAEwAQABAADQALAAsACgAJAAkADAAMAAwADAANAA0ADAALAAsA
CgAJAAkACQAJAAkACQAHAAcABwAHAAkACQAJAAkACQAJAAkACgAKAAsACgAFAAAAAgAL
ABoAKwBIAGsAkAC1AOAABAEfATEBQwFSAVcBSwExAQsB2gCaAGIAQAAkABAADgAQAAwA
CAAGAAgACAAKAAgACgAIAAgACAAIAAYABgAGAAYABQAFAAUABgAGAAYABgAGAAYABgAH
AAUABQAFAAUACAAIAAgACAAIAAgACAAIAAgACAAJAAkABwAHAAYABgAIAAgACAAIAAkA
CQAIAAgACAAIAAgACQAJAAkACQAJAAkACQAKAAoACQAJAAkACgAMAAwADAAMAAwADAAM
AAwADgAOAA4ADwANAA0ADQANAA0ADQANAA4ADgAOAA4ADwAPAA8AEAAQABMAEwAUABQA
EwAUABUAFgAZABoAGwAcAB8AIAAhACMAIgAkACYAKAApACoALQAtAC4AMQAyADMANQA3
ADkAOQA7ADwAPQA+ADwAPAA9AD0APwA/AD0APAA5ADgANgA1ADMAMwAxADAALwAsACoA
KgAoACcAJgAmACUAJAAjACMAJAAjACIAIgAgACAAHwAfAB8AHgAeAB4AIAAgACAAIAAg
ACAAIAAgAB4AHgAeAB0AHQAcABwAHQAfAB4AHgAeAB0AHAAcABwAHAAdAB0AHgAcABwA
HAAcAB4AHgAeAB4AHwAfAB8AHwAfAB8AHwAfAB8AIAAgACAAIgAiACEAIQAgACEAIQAh
ACMAIwAjACMAIwAiACIAIQAjACMAIwAjACIAIgAiACEAIQAhACEAIgAkACMAIwAjACEA
IQAhACEAIQAhACAAIAAhACEAIQAhACEAIQAhACEAIwAiACIAIgAhACEAIQAhACEAIgAi
ACIAIQAgACAAIAAgACEAIQAiACIAIgAhACEAIQAhACIAIgAiACIAIgAhACEAIwAiACAA
IAAgACAAIgAiACIAIgAkACUAJQAlACYAJgAnACkAJwAoACgAKQApACkAKgAqACoALAAt
AC0ALQAtAC0ALQAtAC0ALQAtAC8AMAAyADMAMQAxADEAMQAxADAALwAuACwAKwAqACcA
JgAmACMAIQAjACIAIQAhACIAIgAiACIAIwAjACIAIQAjACIAIQAhAB8AHwAfAB8AHwAf
AB8AHwAdAB0AHQAdAB4AHwAgACIAIAAfAB4AGQAWABYAIQAwAEEAWgCBAKQAxwDwABYB
MQFFAVcBZgFpAV8BRwEhAe4AsAB4AFQAOgAmACIAJAAgABoAHAAeACAAIAAgACAAHgAe
AB4AHgAcABwAHAAcABsAGwAbABoAGgAaABoAGgAaABoAGwAbABsAGwAbABoAGgAaABoA
HAAcABwAHAAcABwAHQAdAB0AHQAcABwAHgAeAB4AHgAdAB0AHAAcAB4AHgAeAB8AHQAd
AB0AHQAdAB0AHgAeAB8AHwAfACAAIAAgACAAIAAgACAAIAAgACAAIAAgACEAIQAhACEA
IQAhACEAIQAiACIAIgAiACMAIwAjACQAJAAlACUAJgAmACcAKAApACoAKwAsAC0ALgAv
ADAAMQAzADQANgA4ADoAOwA8AD8APwBCAEUARgBHAEcASQBLAEsATQBOAE8AUABQAFAA
UQBRAE8ATwBNAEwASwBKAEgARwBFAEUAQwBCAEEAPgA8ADwAOgA5ADgAOAA5ADgANwA3
ADgANwA2ADYANAA0ADMAMwAxADAAMAAwADIAMgAyADIAMAAwADAAMAAwADAAMAAvADAA
MAAxADMAMQAwADAAMAAxADAAMAAwAC4ALwAvADAAMgAyADIAMgAyADIAMgAyADMAMwAz
ADMAMwAzADMAMwAzADQANAA0ADYANgA1ADUANAA1ADUANQA3ADcANwA3ADgAOAA5ADkA
OQA5ADkAOQA4ADgAOAA3ADoAOwA8AD4APgA9AD0APQA9AD0APQA9AD8APwA+AD4APQA9
AD0APQA9AD0APQA9AD0APAA8ADwAPQA9AD0APQA9AD4APgA+AD0APAA8ADwAPgA/AD8A
QABAAEAAPwA/AD8AQAA+AD4APgA+AD4APgA+AD4APgA/AD8APwA+AD4APwBBAEMARABE
AEUARQBFAEYARgBGAEgASQBJAEkASQBJAEkASQBJAEkASQBJAEoATABNAE0ATQBNAE0A
TwBOAE0ATABMAEsASgBHAEYARgBDAEEAQQBAAD8APwBCAEIAQgBCAEEAQQBAAD8APQA8
ADsAOwA7ADsAOwA7AD0APQA9AD0APwA/AD8APwA9AD0APQA+AEAAPwA+ADsAOAA0ADkA
RgBXAG4AjwC2ANsABAEwAVMBaQF9AZIBmwGbAYkBZwE4Af4AvACMAGwAUgBCAEIAQAA8
ADoAPgBAAEAAQABAAEAAQABAAEIAQABAAEAAQAA/AD8APwBAAEAAQABAAEIAQgBCAEMA
RQBFAEUARQBGAEYARgBGAEYARgBGAEYARgBGAEcARwBHAEcARgBGAEcASABJAEoASQBJ
AEgASABIAEgASABJAEkASQBJAEkASwBLAEwATABLAEsASwBMAEwATABMAEwATgBOAE4A
TgBOAE4ATgBPAFEAUQBRAFEAUwBTAFMAVABSAFIAUgBTAFQAVQBXAFgAWQBZAFoAWgBb
AFwAXQBeAGEAYgBjAGQAZwBoAGkAawBqAGwAbgBwAHMAdAB3AHcAegB9AH4AfwCDAIUA
hwCHAIkAigCLAIwAjACMAI0AjQCNAI0AiwCKAIkAiACGAIUAgwCDAIEAgACBAH4AfAB8
AHwAewB6AHoAeQB4AHcAdwB2AHUAdAB0AHYAdgB1AHUAdQB0AHQAdAB0AHQAdAB0AHYA
dgB2AHYAdgB2AHYAdQB2AHYAdwB5AHcAdgB2AHYAdwB2AHYAdgB2AHcAdwB4AHoAegB6
AHoAegB6AHoAegB9AH0AfQB9AH0AfQB9AH0AfQB+AH4AfgB+AH4AfQB9AH8AgQCCAIMA
hQCFAIUAhQCEAIQAhQCFAIcAhwCHAIcAiACIAIgAhwCJAIkAiQCKAIoAiQCJAIkAiQCJ
AIkAiQCJAIkAiACIAIsAiwCLAIsAjQCNAI0AjQCNAIwAjACMAI0AjQCNAI0AjwCQAJAA
kACPAI4AjgCOAJAAkQCRAJIAkgCSAJEAkQCTAJMAlACUAJQAlACUAJMAlACVAJUAlgCX
AJgAmQCbAJwAnACcAJwAnACdAJ4AnwCgAKIAowCkAKYAqACpAKoAqgCqAKoArACsAK4A
sACwAA==
         </WaveFormData>
      </LeadData>
      <LeadData>
         <LeadByteCountTotal>10000</LeadByteCountTotal>
         <LeadTimeOffset>0</LeadTimeOffset>
         <LeadSampleCountTotal>5000</LeadSampleCountTotal>
         <LeadAmplitudeUnitsPerBit>4.88</LeadAmplitudeUnitsPerBit>
         <LeadAmplitudeUnits>��V</LeadAmplitudeUnits>
         <LeadHighLimit>2147483647</LeadHighLimit>
         <LeadLowLimit>268435456</LeadLowLimit>
         <LeadID>V6</LeadID>
         <LeadOffsetFirstSample>0</LeadOffsetFirstSample>
         <FirstSampleBaseline>0</FirstSampleBaseline>
         <LeadSampleSize>2</LeadSampleSize>
         <LeadOff>FALSE</LeadOff>
         <BaselineSway>FALSE</BaselineSway>
         <ExcessiveACNoise>FALSE</ExcessiveACNoise>
         <MuscleNoise>FALSE</MuscleNoise>
         <LeadDataCRC32>4104117373</LeadDataCRC32>
         <WaveFormData>
6P/o/+j/6P/q/+r/6v/q/+r/6v/q/+r/6v/q/+r/6v/q/+r/6v/q/+j/6P/o/+j/6v/q
/+r/6v/q/+r/6v/q/+z/7P/s/+z/7v/u/+7/7v/w//D/8P/w//H/8v/z//T/9f/2//f/
+P/6//r/+v/6//z//v8AAAIABQAGAAcACAALAAwADQAOABEAEgATABQAFgAWABYAFgAU
ABQAFAAUABMAEgARABAADQAMAAsACgAJAAgABwAGAAUABAADAAIAAQAAAP///v/8//z/
/P/8//r/+v/6//r/+v/6//r/+v/4//j/+P/4//j/+P/4//j/+P/4//j/+P/4//j/+P/4
//b/9v/2//b/+P/4//j/+P/2//b/9v/2//T/9P/0//T/9P/0//T/9P/0//T/9P/0//L/
8v/y//L/8v/y//L/8v/0//T/9P/0//b/9v/2//b/9v/2//b/9v/2//b/9v/2//b/9v/2
//b/9v/2//b/9v/4//j/+P/4//r/+v/6//r/+P/4//j/+P/4//j/+P/4//j/+P/4//j/
+P/4//j/+P/2//b/9v/2//T/9P/0//T/9v/2//b/9v/0//T/9P/0//T/9P/0//T/9v/2
//b/9v/1//T/8//y//T/9P/0//T/8v/y//L/8v/0//T/9P/0//T/9P/0//T/9P/0//T/
9P/0//T/9P/0//P/8//z//P/8//0//T/9P/2//b/9v/3//b/9v/3//f/+P/6//v//f/7
//v//P/8//z//P/8//z//f/+////AAAAAAAAAAAAAP////////7////+//v/+//7//n/
9//2//X/9f/1//X/9f/1//X/9P/2//b/9f/1//H/8f/w//D/8P/w/+//7//u/+7/7v/u
/+7/7f/t/+3/7//v/+//7//v/+//6//m/+L/4//q//X/AQAVADAASABjAIIAowC3AMoA
3gDuAPkA9wDtANYAtgCJAGEARwAyAB4AEgAOAAgAAAD+/////f/5//j/9v/0//P/8P/u
/+7/7f/u/+3/7f/s/+r/6v/q/+r/7P/r/+v/6//r/+v/6//r/+r/6v/q/+r/7P/r/+v/
7P/q/+r/6v/q/+r/6v/q/+r/6//r/+v/7P/s/+v/6//r/+z/7P/s/+z/7P/s/+z/7P/s
/+z/7P/s/+3/7f/t/+3/6//r/+v/6//t/+3/7f/u/+z/7P/s/+3/6//r/+v/6v/s/+z/
7P/t/+7/7v/u/+7/7v/v//D/8f/x//P/8//z//L/8//0//X/+P/5//r/+//6//v//P/9
//7///8BAAQABAAGAAcACAAJAAoADAAMAA4ADwAQABEAEgASABMAFAAWABYAFgAXABUA
FAAUABMAEgARAA4ADAALAAsACAAIAAcABAADAAIAAgAAAAAA///+//7//v/9//z//P/7
//r//P/8//z//P/7//n/+f/6//r/+v/6//r/9//3//f/9//5//n/+f/5//n/+v/6//v/
+f/4//j/+P/4//f/9//3//f/9//4//j/+P/4//j/+P/6//r/+v/6//n/+f/4//j/+P/4
//j/+P/4//n/+v/6//v/+v/6//r/+v/6//r/+//6//n/+P/3//j/+f/7//z/+v/6//r/
+v/7//v/+//6//r/+v/6//r/+v/6//r/+v/8//z//f/9//z//P/8//z//P/8//3//v/+
//7//v/+//3//f/9//3//f/9//3//f/9//3//f/9//3//f/9//3//f/9//3//v/+//7/
/v/+/wAAAAAAAP///f/9//3//f/9//3//f/9//3//P/7//v/+//7//v/+//7//r/+v/6
//r/+v/6//r/+v/6//r/+//7//v/+//7//z//P/8//7//v/+////AAAAAAEAAQABAAIA
AgADAAMAAwAEAAQABAAEAAQABAAFAAYABwAKAAoACgAKAAwACwALAAsADAALAAoABwAF
AAUAAwABAAAA///////////////////+//7//v/9//3/+//7//r/+v/6//r/+f/3//j/
+P/4//r/+v/5//n/9//3//f/9//5//f/9//1//D/7P/p/+7/9/8DABUALABKAGUAggCh
ALcAxgDaAOwA9QD3AO8A3gC+AJMAawBNADgAJgAcABYAEgAKAAgABwAFAAEAAAD+//z/
+f/6//j/+P/3//b/9f/1//T/9v/2//b/9v/0//P/8//z//P/8//z//P/9P/0//T/9P/0
//P/8//0//b/9v/2//b/9v/2//b/9v/1//X/9f/2//b/9f/1//X/9v/2//b/9v/4//j/
+P/4//b/9v/2//b/9f/1//X/9f/1//X/9f/1//X/9f/1//b/9v/2//b/9//1//X/9f/0
//b/9v/2//f/9v/2//b/9v/0//X/9v/3//f/+f/5//n/+P/5//r/+//8//3//v///wIA
AwAEAAUABAAFAAcACgAMAA4ADwAQABEAEgAUABQAFAAVABYAFwAaABoAGwAcABoAGgAa
ABsAGwAaABoAGQAYABcAFAASABEAEQAOAA4ADQAKAAkACAAGAAQABAADAAAAAAAAAP//
/v/+//3//P/+//7//v/+//3/+//7//z/+v/6//r/+v/7//v/+//7//v/+//7//v/+f/6
//r/+//7//r/+v/6//r/+f/5//n/+f/5//r/+v/6//r/+v/6//r/+v/6//r//f/9//z/
/P/6//r/+v/6//r/+//8//z//f/8//z//P/8//z//P/9//3//f/9//3//f/9//7//v/+
//7//v/+//3//f/9//z//v/+//7//v/8//z//P/8//z//P/9//3//P/8//z//P/8//z/
/f/+//z//P/8//z//f/9//3//f/9//3//f/9//3//f/9//3/+//7//v/+//7//v/+//8
//r/+v/6//r/+v/6//r/+f/7//v/+//7//n/+f/5//n/+f/6//n/+v/4//j/+P/4//b/
9v/2//b/+P/5//n/+f/5//n/+v/6//r//P/8//z//f/+//7/////////AAAAAAMAAwAD
AAQAAgACAAIAAgACAAMABAAFAAgACAAIAAgABgAFAAUABQAGAAUABAABAP/////9//v/
+v/5//n/+f/5//n/+f/5//b/9v/2//X/9//1//X/9P/y//L/8v/x//P/9P/0//T/9P/0
//P/8//x//H/8f/x//P/8//z/+//6v/m/+f/7v/7/wcAGQAyAEwAaQCGAKMAtwDGANgA
6ADvAO0A4QDMAKoAfQBXAD8AKgAcABQAEAAMAAQAAgADAP//+//8//z/+P/3//b/9P/0
//P/8P/v/+//7v/u/+7/7v/u//D/7//v/+//7//v/+//7//w//D/8P/w//D/7//v//D/
8P/w//D/8P/y//L/8v/y//H/8f/x//L/9P/z//P/8//y//L/8v/y//L/8v/y//L/8v/y
//L/8v/v/+//7//v//H/8f/x//H/8f/x//H/8v/y//L/8v/z//P/8//z//L/8v/y//L/
8//0//T/9P/0//T/9f/2//f/9//5//n/+f/6//v//P/9//7///8AAAEABAAFAAYABwAI
AAkACwAOAA4AEAARABIAEwAUABYAFgAWABcAGAAZABwAHAAdAB4AHAAcABwAHQAdABwA
HAAbABoAGQAWABQAFQAVABIAEgARAA4ADQAMAAgABgAGAAUABAAEAAQAAwACAAIAAQAA
AP7//v/+//7////9//3//v/8//z//P/8//3//f/9//3//f/9//3//f/9//7//v//////
/v/+//7//v/9//3//f/9//3//v/+//7//v/+//7//v/+//7//v///////v/+//7//v/+
//7//v///wAAAAD///7//v/+//7//v/+////////////////////AAAAAAAAAAAAAAAA
AQABAAEAAAAAAAAAAAAAAAAAAAAAAAAAAAAAAAEAAQD+//7//v/+//7//v///wAAAAAA
AAAAAAD//////////////////////////////////////////////////wAAAAAAAAAA
AAD+//7//v/9//3//f/9//3/+//7//v/+//7//r//f/+//z//P/8//z//P/8//z//P/8
//3//f/9//3//f/+//7/AAACAAIAAgADAAQABAAFAAUABQAGAAYABwAHAAcACAAGAAYA
BgAGAAYABwAIAAkADAAMAAwADAAKAAkACQAJAAoACQAIAAUABAADAAAA/f/+//3//f/9
//3//f/9//3/+v/6//r/+f/5//f/9//2//b/9v/2//X/9//4//j/+P/4//j/9//3//f/
9//3//f/9//3//X/8f/s/+r/7f/2/wEADwAnAEAAXAB5AJoAsQDBANIA5gD0APcA7wDf
AMQAnABxAFMAOwAmABwAFgASAAwABgAEAAMA///9//z/+v/4//n/9v/0//T/8//0//P/
8//y//D/8P/w//D/8v/x//H/8f/v/+//7//v//L/8v/y//L/8v/x//H/8v/y//L/8v/y
//L/8v/y//L/8//z//P/9P/0//P/8//z//T/9P/0//T/9P/0//T/9P/0//T/9P/0//P/
8//z//P/9f/1//X/9f/z//P/8//0//T/9P/0//X/9f/1//X/9P/0//T/9P/1//b/9v/2
//b/+P/5//r/+//5//v/+//7//z//f/+////AAABAAIAAwAEAAUABgAHAAgACQALAA4A
EAASABMAFAAVABYAGAAYABgAGQAaABsAHAAcAB0AHgAcABwAHAAdAB0AHAAcABsAGgAZ
ABYAFAATABMAEAAQAA0ACgAJAAgABgAEAAQAAwACAAIAAgABAAAAAAD///7/AAAAAAAA
AAD///3//f/+//z//P/8//z//f/9//3//f/7//v/+//7//v//P/8//3////+//7//v/+
//3//f/9//////8AAAAA///+//3//P/8//z//P/8//3//f/8//z//P/8//z//P/+////
AAAAAP///v/+//7//v/+//7///////////////3//f/+//7/AAAAAAAAAAABAAEAAQAA
AAIAAgACAAIAAgACAAIAAgAAAAAAAQABAAAAAAAAAAAA/v/+////AAAAAAAAAAAAAP//
//////////////////////////////3//f/9//3/+//7//v//P/+//7//v/+//z//P/8
//v//f/9//3//f/7//v/+//7//3//P/9//3//v/+//7//v/+//z//P/8//z//P/9//3/
/f/7//v//P/8//7/AAAAAAAA//8AAAAAAQABAAEAAgACAAMAAwADAAQABAAEAAQABAAG
AAcACAAJAAoACgAKAAoACgAJAAkACQAKAAkACAAFAAMAAwABAP///v/9//3//f/9//3/
/f/9//r/+v/6//n/+//5//n/+P/4//j/+P/3//X/9v/2//b/9v/2//X/9f/1//X/9f/1
//X/9//1//P/7P/o/+n/8v/7/wkAHwA6AFQAcwCSAK8AxQDYAOoA/AADAQEB8QDaALYA
hwBfAEUALAAaABQADgAIAAIAAAD////////8//r/+P/3//T/8v/y//H/8v/x//H/8P/u
/+7/7v/u/+7/7f/t/+3/7f/t/+3/7f/u/+7/7v/u/+7/7f/t/+7/7v/u/+7/7v/s/+z/
7P/s/+3/7f/t/+7/7v/t/+3/7f/s/+z/7P/s/+7/7v/u/+7/7v/u/+7/7v/v/+//7//v
/+//7//v/+//8f/x//H/8v/w//D/8P/x//H/8f/x//D/8v/y//L/8//0//T/9P/0//L/
8//0//X/9f/3//f/9//4//n/+v/7//7///8AAAEAAgADAAQABQAGAAcACQAMAAwADgAP
ABAAEQASABQAFAAWABcAGAAZABgAGAAZABoAHAAcABwAHQAbABoAGgAZABYAFQASABAA
EQARAA4ADgALAAgABwAGAAQAAgACAAEAAAAAAAAA///+//7//f/8//z//P/8//z/+//5
//n/+v/8//z//P/8//v/+//7//v/+//7//v/+//5//r/+v/7//v/+v/6//r/+v/5//n/
+f/5//n/+v/6//j/+P/4//j/9v/2//b/9v/5//n/+P/4//j/+P/4//j/+P/5//r/+v/3
//b/9v/2//f/+P/5//v/+f/5//n/+f/5//n/+v/6//z//P/8//z//P/7//r/+P/6//r/
+v/6//r/+v/6//r/+v/6//v/+//8//z//P/8//r/+v/7//z/+v/6//r/+v/7//v/+//7
//v/+//7//v/+//7//v/+//5//n/+f/5//f/9//3//j/9v/2//b/9v/4//j/+P/3//f/
9//3//f/9//3//f/9//2//b/9v/2//b/9P/0//T/9P/2//f/9//3//f/9//4//j/9v/4
//j/+P/5//r/+v/7//v/+//8//z/////////AAD+//7//v/+//z//f/+////AgACAAIA
AgAAAP///////wAA///+//v//f/9//v/+f/2//X/9f/1//X/9f/1//X/9P/0//T/8//z
//H/8f/w//D/8P/w/+//7//w//D/8P/w//D/7//v/+//7//v/+//7//x//H/7//q/+b/
4//m/+///f8PACoARgBlAIYApwC/ANIA5AD4AAUBBwH9AOwAzAChAHEAUQA2AB4ADgAK
AAYAAAD8//3/+//5//b/9v/2//P/8v/w//D/7//u/+3/7f/s/+r/6v/q/+r/6v/p/+n/
6f/p/+n/6f/p/+r/6v/q/+r/6P/n/+f/6P/q/+r/6v/q/+z/7P/s/+z/6v/p/+j/6P/q
/+n/6f/p/+r/6v/q/+r/6v/q/+r/6v/q/+r/6v/q/+n/6f/p/+n/6//r/+v/6//p/+n/
6f/q/+z/7P/s/+3/6//r/+v/6v/s/+z/7P/t/+z/7P/s/+z/7P/t/+7/7//t/+//7//v
//D/8f/y//P/8v/z//T/9f/3//n/+//9//3//f/+/wAAAgAEAAUABgAHAAgACgAKAAoA
CwAMAA0ADwAQABIAFAAUABQAFAAVABcAFgAWABUAFAATABAADgALAAsACAAIAAkABgAF
AAQAAgAAAAAA///8//z//P/7//j/+P/3//b/9v/2//b/9v/2//X/9v/4//b/9v/2//b/
9f/1//X/9f/1//X/9f/1//P/9P/0//X/9f/0//T/9P/y//H/8f/x//L/8//1//b/9P/0
//T/9P/y//L/8v/y//P/8//y//L/8v/y//L/8v/0//X/9v/2//X/9P/0//T/9P/0//T/
9f/1//X/9f/1//X/9f/2//b/9P/0//T/9P/1//X/9f/0//T/9P/0//T/9f/2//f/+P/2
//b/9//3//b/9v/2//b/9v/2//f/+P/2//b/9v/2//f/9//3//f/9//3//f/9//3//f/
9//3//X/9f/1//X/8//z//P/9P/2//b/9v/2//T/9P/0//P/9f/1//X/9f/1//X/9f/1
//X/9P/z//P/9f/1//X/9P/y//L/8v/y//T/9P/0//T/9P/1//X/9f/z//P/9P/0//b/
+P/4//j/9//4//j/+f/5//n/+v/6//3//f/9//7//P/8//z//P/8//3//v////7//v/+
//7//v/9//3//f/6//n/+P/1//f/9//1//P/9P/z//P/8//y//H/8P/v/+7/7v/u/+3/
7f/r/+v/6v/q/+r/6v/p/+n/6v/q/+r/6P/o/+f/5//p/+n/6f/p/+v/6//p/+X/4P/c
/93/5v/v////FQAuAEgAZwCIAKUAuQDOAOIA9AD9APcA6wDUALAAgwBdAEEAKAAWAAwA
CAACAPr/+P/5//f/8//y//L/7v/t/+r/6P/o/+f/6P/n/+f/5v/k/+T/5P/k/+T/4//j
/+P/4//j/+P/4//j/+L/4f/g/+H/4f/i/+T/4v/i/+L/4v/i/+L/4v/i/+P/4//j/+T/
4v/h/+H/4f/k/+T/5P/k/+T/5P/k/+T/4v/i/+L/4v/j/+P/4//j/+X/5f/l/+X/5f/l
/+X/5v/k/+T/5P/l/+P/4//j/+L/4//k/+X/5//m/+b/5v/m/+b/5//o/+n/5//p/+n/
6f/o/+n/6v/r/+7/7//w//H/8P/x//L/8//2//f/+f/8//r//P/9//7//f/+/wAAAAAE
AAUABgAHAAYABgAHAAgACgAKAAoACwAJAAgACAAHAAgABwAEAAIAAQABAP7//v/9//r/
+f/4//b/9P/0//P/8v/y//L/8f/w//D/7//u/+7/7v/u/+7/7//t/+3/7v/s/+z/7P/s
/+v/6//r/+v/6//r/+v/6//r/+z/7P/t/+v/6v/q/+r/7P/r/+v/6//p/+n/6v/q/+j/
6P/o/+j/6P/o/+j/6P/n/+f/5v/m/+j/6P/o/+j/6P/p/+r/6v/n/+b/5v/m/+j/6P/o
/+n/5//n/+f/5//p/+n/6v/q/+r/6v/q/+r/6//r/+v/6v/s/+z/7P/s/+r/6v/q/+r/
6v/q/+v/6//q/+r/6v/q/+j/6P/p/+r/6v/q/+r/6v/p/+n/6f/p/+n/6f/p/+n/6f/p
/+n/6f/p/+n/6f/p/+n/6f/p/+r/6P/o/+j/6P/o/+j/6P/n/+f/5//n/+f/6f/p/+n/
6f/r/+r/6f/p/+n/6f/p/+n/5//q/+r/6v/q/+r/6P/o/+j/6P/o/+n/6f/p/+n/6f/q
/+r/6v/s/+z/7P/t/+7/7v/v/+//7//w//D/8f/x//H/8v/y//L/8v/y//L/8//0//X/
9v/2//b/9v/0//P/8//z//T/8//y/+//7//v/+3/6//q/+n/6f/p/+n/6f/p/+n/6P/o
/+j/5//n/+X/5f/k/+T/5P/k/+P/5f/m/+b/5v/m/+b/5f/l/+P/4//j/+P/4//j/+X/
4f/c/9r/3//o//P/BQAbADQAUABvAIwAowC1AMgA3ADoAOsA4wDVALoAkABpAEkAMQAc
ABAADAAGAAAA+v/4//f/8//x//D/7v/s/+v/6v/o/+j/5//k/+P/4//i/+T/5P/k/+T/
5v/l/+X/5f/j/+P/4//j/+b/5v/m/+b/5P/j/+P/5P/k/+T/5P/k/+b/5v/m/+b/5//n
/+f/6P/o/+f/5//n/+b/5v/m/+b/6P/o/+j/6P/m/+b/5v/m/+f/5//n/+f/6f/p/+n/
6f/n/+f/5//o/+j/6P/o/+n/6f/p/+n/6P/o/+j/6P/p/+r/6v/q/+r/6v/r/+z/7f/t
/+//7//v//D/8f/y//P/8v/z//T/9f/4//n/+v/7//r/+//9/wAAAgAEAAUABgAHAAgA
CgAKAAwADQAOAA8AEgASABMAFAASABIAEgATABMAEgASABEAEAAPAAwACgAJAAkABgAG
AAcABAADAAIAAgAAAAAA///+//7//v/9//z//P/7//r/+P/4//j/+P/4//f/+P/6//n/
+P/3//b/9//3//f/9//3//f/9//3//X/9v/2//f/+f/4//j/+P/2//X/9f/1//f/9//4
//j/9v/2//b/9v/2//b/9v/2//f/9//2//b/9v/2//b/9v/2//f/+P/4//f/9v/2//b/
+P/4//j/+f/5//n/+f/5//v/+//8//z//v/+//7//v/////////+/wAAAAAAAAAAAgAC
AAIAAgAAAAAAAQABAAAAAAAAAAAAAAAAAAEAAgAAAAAAAAAAAAEAAQABAAEA////////
//8BAAEAAQABAAEAAQABAAEAAQABAAEAAgAAAAAAAAAAAAAAAAAAAP//AQABAAEAAQD/
//////////3//v////7/AAAAAAAAAAD+//7//v/+/wAAAQABAAEAAQABAAIAAgAAAAIA
AgACAAUABgAGAAcACQAJAAoACgAJAAkACQAKAAoACgAKAAoACgALAAwADQAQABAAEAAQ
AA4ADQANAA0ADAALAAoABwAFAAUAAwABAAAA////////AQABAAEAAQD+//7//v/9////
/f/9//z//P/8//z/+//5//r/+v/6//z//P/7//v/+//7//v/+//9//3/+//3//L/8v/3
/wAACwAdADUATgBqAIcApAC5AMsA2gDqAPYA9wDtAN0AwACWAG0AUwA9ACwAIgAeABgA
FAAQAA4ACwAJAAcABgAEAAIAAQAAAP7//v/9//z/+//7//r//P/8//z//P/8//v/+//7
//v/+//7//v//P/8//z//P/8//v/+//8//z//P/8//z//P/8//z//P////////8AAAAA
////////AAAAAAAAAAACAAIAAgACAAIAAgACAAIA//////////8AAAEAAgADAAIAAQAA
AAAAAAAAAAAAAQABAAEAAQAAAAIAAgACAAMABAAEAAQABAACAAMABAAFAAcACQAJAAkA
CAAJAAoACwAMAA0ADgAPABIAEwAUABUAFgAXABkAHAAcAB4AHwAgACEAIgAkACQAJgAn
ACgAKQAsACwALQAuACwALAAsAC0AKwAqACoAKQAoACcAJAAiACEAIQAeAB4AGwAYABcA
FgAWABQAFAATABIAEgASABEAEgASABEAEAAOAA4ADgAOAA8ADQANAA4ADgAOAA4ADgAN
AA0ADQANAA0ADQANAA0ACwAMAAwADQAPAA4ADgAOAAwACwALAAsADAANAA8AEAAOAA4A
DgAOAA4ADgAOAA4ADwAPAA4ADgAOAA4ADgAOAAwADQAOAA4ADgAOAA8AEAAOAA4ADgAP
ABEAEQARABEADwAPABAAEAAQABAAEAAQABEAEQARABAAEgASABIAEgASABIAEgASABAA
EAARABEAEAAQABAAEAAOAA4ADwAQABAAEAAQABAAEAARABIAEwATABMAEwATABMAEwAT
ABMAEQARABEAEQARABEAEQASABIAEgASABIAEgASABIAEQATABMAEwATABMAEQASABIA
EgASABIAEgASABIAEgASABMAEwATABUAFQAWABYAFgAYABgAGAAXABgAGAAZABkAGQAa
ABoAGwAbABsAHAAcABwAHAAcAB0AHwAhACMAIwAiACEAIAAiACEAIQAhAB4AHQAcABkA
FwAXABUAEwAUABMAEwATABMAEwATABMAFAAUABQAEwATABEAEQAQABAAEAAQAA8ADwAQ
ABAAEAAQABAADwAPAA8ADwAPAA8ADwANAAsACQAGAAQACwAUAB0ALQBHAGAAegCZALYA
zQDdAO4A/gAKAQsBAwHxANQAqACBAGcAUQBAADQAMAAqACIAIAAgACEAHwAdABwAGAAY
ABcAFgAUABQAEwASABEAEQAQAA4ADgAOAA4ADgANAA0ADQAPAA8ADwAPAA4ADgAOAA4A
EAAPAA8AEAAOAA4ADgAOABAAEAAQABAAEwATABMAFAASABEAEQARABIAEgASABIAEgAS
ABIAEgASABIAEgASABMAEwATABMAEQARABEAEQARABEAEQASABIAEgASABMAEwATABMA
EgAUABQAFAAVABQAFAAUABQAFAAVABYAFwAVABcAFwAXABgAGQAaABsAHgAfACAAIQAg
ACEAIgAjACYAJwApACwAKgAsAC0ALgAvADAAMgAyADQANQA2ADcAOAA4ADkAOgA8ADwA
PAA9ADwAOgA5ADcANgA1ADIAMAAvAC8ALAAsAC0AKgApACgAJgAkACQAIwAgACAAIAAf
ACAAIAAfAB4AHgAeAB4AHgAdABsAGwAcABwAHAAcABwAGwAbABsAGwAbABsAGwAbAB0A
HgAeAB8AHQAcABwAHAAeAB0AHQAdABsAGwAcABwAHgAeAB4AHgAcABwAHAAcABsAGwAa
ABoAHAAcABwAHAAaABsAHAAcAB0AHAAcABwAHAAcABwAHQAdAB0AHQAdAB8AHwAgACAA
IAAgACAAIAAfAB8AHwAeACAAIAAgACAAIQAiACMAJAAiACIAIwAjACIAIgAiACIAIAAg
ACEAIgAiACIAIgAiACEAIQAhACEAIwAjACMAIwAhACEAIQAhACEAIQAhACEAHwAfAB8A
IAAeAB4AHgAeACIAIgAhACAAHwAeAB4AHgAeAB4AIAAhACEAIQAfAB8AIAAgACAAIgAi
ACIAIwAkACQAJQAlACUAJgAmACcAJwAnACgAJgAmACYAJgAoACkAKgArACwALAAsACwA
LgAtAC0ALQAsACsAKgAnACUAJQAjACEAIgAhACEAIQAhACEAIQAhAB4AHgAeAB0AHQAb
ABsAGgAaABoAGgAZABsAHAAcABwAHAAcABsAGwAbABsAGwAbAB0AGwAbABkAFAAQABMA
GgAlADEARwBiAH4AnQC+ANkA6wD+ABABIAEnASMBFQH8ANQApwCDAGsAVABEAD4AOgAy
AC4ALgAtACkAJwAkACIAIgAhACAAHgAeAB0AHgAdAB0AHAAcABwAHAAcABoAGQAZABkA
GwAbABsAGwAcABwAHAAcABwAGwAbABwAGgAaABoAGgAaABoAGgAaAB0AHQAdAB4AHgAd
AB0AHQAeAB4AHgAeAB4AHgAeAB4AIAAgACAAIAAhACEAIQAhACEAIQAhACEAIwAjACMA
JAAmACYAJgAnACUAJQAlACQAJQAmACcAKQAoACgAKAAoACgAKQAqACsAKwAtAC0ALQAu
AC8AMAAxADQANQA2ADcAOAA5ADoAOwA6ADsAPQBAAEIARABFAEYARwBIAEoASgBNAE8A
UQBTAFQAVABVAFYAVgBWAFYAVwBXAFYAVgBVAFIAUQBOAEwATQBNAEoASgBJAEYARQBE
AEQAQgBCAEEAQABAAEAAPwA+AD4APQA8AD4APgA+AD4APQA7ADsAPAA6ADoAOgA6ADoA
OwA8AD0APQA9AD0APQA9AD4APgA/AD8APgA+AD4AQAA/AD8APwA/AD8AQABAAEIAQgBC
AEIAQgBCAEIAQgBDAEMAQgBCAEIAQgBCAEIAQgBDAEQARABDAEIAQgBCAEMARABFAEcA
RwBHAEcARwBFAEUARgBGAEgASABIAEgARwBHAEcARgBIAEgASABIAEYARgBGAEYARgBG
AEcARwBGAEYARgBGAEYARgBHAEgASgBKAEoASgBJAEkASQBJAEsASwBLAEsATQBNAE0A
TQBLAEsASwBLAEsASwBLAEwATABMAEwATABOAE4ATgBNAE8ATwBPAE8AUQBRAFEAUQBS
AFIAUgBTAFUAVQBVAFUAVwBXAFcAVwBYAFkAWgBaAFsAXABdAF4AXQBeAF8AYABgAGIA
ZABlAA==
         </WaveFormData>
      </LeadData>
   </Waveform>
</RestingECG>
