# Supplementary material for: Detection of Left Atrial Enlargement Using a Convolutional Neural Network-Enabled Electrocardiogram
Source: Front Cardiovasc Med. 2020 Dec 17;7:609976. doi: 10.3389/fcvm.2020.609976 (PMC7773668; doi:10.3389/fcvm.2020.609976)
Supplement: Supplementary file 5 [file Data_Sheet_5.ZIP › normal4/1802035719_4261_0000002I.XML]

<?xml version="1.0" encoding="Windows-1252"?>
<!DOCTYPE RestingECG SYSTEM "restecg.dtd">
<RestingECG>
   <PatientDemographics>
      <PatientID>1802035719</PatientID>
      <PatientAge>69</PatientAge>
      <AgeUnits>Years</AgeUnits>
      <Gender>Female</Gender>
      <PatientLastName>hejinlian</PatientLastName>
   </PatientDemographics>
   <TestDemographics>
      <DataType>Resting</DataType>
      <Site>1</Site>
      <AcquisitionDevice>MAC55</AcquisitionDevice>
      <Status>Unconfirmed</Status>
      <Priority>Normal</Priority>
      <AcquisitionTime>09:37:37</AcquisitionTime>
      <AcquisitionDate>12-10-2016</AcquisitionDate>
      <CartNumber>1</CartNumber>
      <AcquisitionSoftwareVersion>009C</AcquisitionSoftwareVersion>
      <XMLSourceVersion>MAC5000 v1.0</XMLSourceVersion>
   </TestDemographics>
   <RestingECGMeasurements>
      <VentricularRate>100</VentricularRate>
      <AtrialRate>100</AtrialRate>
      <PRInterval>134</PRInterval>
      <QRSDuration>90</QRSDuration>
      <QTInterval>352</QTInterval>
      <QTCorrected>454</QTCorrected>
      <PAxis>77</PAxis>
      <RAxis>70</RAxis>
      <TAxis>12</TAxis>
      <QRSCount>17</QRSCount>
      <QOnset>219</QOnset>
      <QOffset>264</QOffset>
      <POnset>152</POnset>
      <POffset>198</POffset>
      <TOffset>395</TOffset>
      <ECGSampleBase>500</ECGSampleBase>
      <ECGSampleExponent>0</ECGSampleExponent>
   </RestingECGMeasurements>
   <Diagnosis>
      <Modality>Resting</Modality>
         <StatementCount>5</StatementCount>
         <LabelText>12SL ��ϳ���</LabelText>
      <DiagnosisStatement>
         <StmtText>�������</StmtText>
      </DiagnosisStatement>
      <DiagnosisStatement>
         <StmtText>��</StmtText>
      </DiagnosisStatement>
      <DiagnosisStatement>
         <StmtFlag>ENDSLINE</StmtFlag>
         <StmtText>�����粫</StmtText>
      </DiagnosisStatement>
      <DiagnosisStatement>
         <StmtFlag>ENDSLINE</StmtFlag>
         <StmtText>T ���쳣���ɿ���Ϊ�±��ļ�ȱѪ</StmtText>
      </DiagnosisStatement>
      <DiagnosisStatement>
         <StmtFlag>ENDSLINE</StmtFlag>
         <StmtText>�쳣 ECG</StmtText>
      </DiagnosisStatement>
   </Diagnosis>
   <Waveform>
      <WaveformType>Rhythm</WaveformType>
      <WaveformStartTime>0</WaveformStartTime>
      <NumberofLeads>8</NumberofLeads>
      <SampleType>CONTINUOUS_SAMPLES</SampleType>
      <SampleBase>500</SampleBase>
      <SampleExponent>0</SampleExponent>
      <HighPassFilter>16</HighPassFilter>
      <LowPassFilter>150</LowPassFilter>
      <ACFilter>NONE</ACFilter>
      <LeadData>
         <LeadByteCountTotal>10000</LeadByteCountTotal>
         <LeadTimeOffset>0</LeadTimeOffset>
         <LeadSampleCountTotal>5000</LeadSampleCountTotal>
         <LeadAmplitudeUnitsPerBit>4.88</LeadAmplitudeUnitsPerBit>
         <LeadAmplitudeUnits>��V</LeadAmplitudeUnits>
         <LeadHighLimit>2147483647</LeadHighLimit>
         <LeadLowLimit>268435456</LeadLowLimit>
         <LeadID>I</LeadID>
         <LeadOffsetFirstSample>0</LeadOffsetFirstSample>
         <FirstSampleBaseline>0</FirstSampleBaseline>
         <LeadSampleSize>2</LeadSampleSize>
         <LeadOff>FALSE</LeadOff>
         <BaselineSway>TRUE</BaselineSway>
         <ExcessiveACNoise>FALSE</ExcessiveACNoise>
         <MuscleNoise>TRUE</MuscleNoise>
         <LeadDataCRC32>4017377270</LeadDataCRC32>
         <WaveFormData>
AgACAAIAAgACAAQABQAFAAIAAQAAAP7//P/9//7/AAD9//z/+f/6//j/9//3//f/+P/6
//v/+v/6//r/+v/8/wEAAQACAAIA+//3//b/7f/m/+z/9P/3/wEAEAAaABwAIgAtAC0A
HwAbABkAEAAHAAMA8//g/9z/3P/a/9j/1f/P/9f/3v/e/97/3P/b/93/4//u//n/9v/s
/+//9//4//v/+//7//r/+f/6//j//f8BAP3//f/9//7/AQAGAAYACAAEAAMA/P/4//r/
/P/9//3//f///wEA///+//7//P8AAAAAAgAAAAAA/f/9/wAAAgAEAAYACAAIAAYABwAG
AAMABQAEAAUABgAHAAkADQASAAwACAAEAAEABAAGAAcABwAKAA0AEAAVABIAEAAPAA8A
DgATABQAFgASABIAEgATABUAFgAWABsAGgAbABUAEAARABEADwAOAA4AEAATABgAFgAS
ABAACgALAA8ADwAHAAMAAwAFAAUACQAJAAcABgAHAAYABAADAAcACAADAP3//f8CAPv/
+v/+/wAAAwAGAAYABgAFAAUABgABAAIAAQD///7/+//9//3//f/9////BAADAAMABAAD
AP///v/9/wAAAQACAAQAAgAPAAUA9f/8/wAAAgAEAAYABgAHAAkACQAGAAMABAADAAAA
AAAAAAAAAwAFAAcACQAIAAYABAAAAAMABQAGAAcABQAFAAYABgAGAAcACwAMAAkACgAK
AAkACgALAAwADQALAAsACwALAAkABgAEAAIABgAGAAgACQAFAAUABQAFAAEA/f/8//v/
AAACAAQABAAEAAQAAwADAAIAAQABAAAAAAAAAAAAAAAAAAEAAQAAAPz/+f8FAAYAAQD+
//7//v///wMADgAeACgAIgAdACcAMwAzADEALAAfAAcA9f/q/97/1v/a/9z/2//d/+H/
4P/e/+L/7P/z//P/5//i/+3/+v/8//3/9//u/+3/8f/1//j/+//9//z/AgAHAAQAAwAC
AAIAAQACAP7//P/8/////P/8//v/+v/4//X/9//5//v/+f/6//z//P8CAAUACAAHAAgA
AgD9//v/+P/8/wAABAAGAAgACwAMAAsACAAGAAYABgAEAAUACAAMAAkABgADAAEABwAK
AAwADQAOAA8AEAATABEAEAAQABEAEQAXABkAHAAYABgAGAAZABcAFgAUABcAGAAbABcA
FAAWABUAEgAQAA0ADAAMAA4AEAAOAA4ACgAPABMAEwALAAcABwAJAAkACAAHAAQAAgAF
AAYABgAHAAgABgD+//X/+/8EAAEABAABAAAAAAAAAAIABAAFAAcACgAHAAoACwAGAAIA
/P/7//7/AQAEAAkADAAJAAcABgAEAAEAAQABAAUACwAJAAQAAwACAAEAAAAAAAEAAwAD
AAMAAQADAAMABAAGAAgACgAIAAcABgAFAAkACgALAAoACwANAA4ADwALAAkACAAGAAEA
AQAEAAQABQAIAAoACwAHAAcABwAHAAUABQAFAAUABQAEAAQABAAEAAIAAgABAAAAAQAC
AAMA///7//r/+f/3//b/9f/y//f/+v/8/////P/7//v/+v/4//j/+P/4//j/9//1//L/
+v8DAPn/+P/5//r//P/4//H/+f8GAAwAFgAqAC0AJQApACsAHwAUAAsA+//p/+b/4P/Y
/9b/zv/J/9n/5//i/+L/7P/q/+H/3f/l//D/8//y//T/9//7/wAA///9//3//P/7//v/
+P/8/////f/9//3//v/8//7/+//6//7/AwACAAQAAgACAAEA///9////AQD///7//v/8
/wAAAgAEAAIAAgACAAMABwAKAAcACAAJAAgACQALAAsACQAIAAYABgAGAAcACQANABIA
EwAUABUAFwAXABgAGAAXABkAGQAZABsAGQAYABgAGQAXABsAGwAcAB0AHgAfACEAHwAc
ABgAGQAbAB0AGAAUABoAGwAaABoAGgAaABsAHgAeABwAHAAYABYAFwAUAAkACgALAA4A
DwAPAA8ADQAMAA8ADgAMAAsAEQASAA0ABwAKABAACgAKAAgABgAFAAQACAAMAA8AEwAS
AA0ADgANAAwADAAKAA0ACwALAAsADQAPAA0ADAAMAAwACQAJAAkADQAPABEAFAAcABQA
EgAQAA4ADAAMAA0ADwAPABMAEwAXABkAEwAQAA0ACgAPABEAEwAVABcAFgAVABIADgAN
AAsACQAMAA8AEwAWABUAFQAYABgAFQAWABYAFQASABEAEAAPAA0ADQANAA0AEAASABUA
GAAVABAADQAJAAcABwAHAAcACAAHAAkACwAMAAwADAAKAA0ADgAOAA8ACwAJAAgABgAF
AAYABwAIAAkACQAIAAYADAAPABMADgAFAAYACAAIAAkABwAIABQAJgAyADsAPQA5ADcA
NQAqABUABwD///T/7P/s/+r/4v/f/+P/5//q/+7/8v/0//X/+/8DAAgA///2//r/AwAJ
ABAAGQAVABMAEAANAAsABgAIAAkACQALAA0AEAAQABIADwAOABIAFwAWABgAFwAWABQA
EQARABMAFQATABQAFAASABYAEwASAA0ACgAMAA8AFQAaABgAGgAcABwAGgAbABoAFwAW
ABQAFAAUABcAGQAdACIAIAAgACAAIQAkACYAJwAnACUAJQAlACcAJwAmACYAJwAjACcA
JwAoACkALAAvADMAMQAwAC4AMQAvADEALAAoAC0ALQArACoAJQAkACQAJgAkACIAIgAe
ACQAKQAqACMAHwAfACEAIQAgAB8AHAAaABoAGAAVABMAHAAeABoAFQAVABoAEwASAA8A
DgAOAA4AEwAWABgAGwAdABkAGwAbABkAGAAVABcAGAAZABoAHQAfABsAGAAWABgAFQAV
ABUAGAAZABoAHAAdACMAIgAhABYAGAAWABYAFgAWABsAHQAgACEAIQAfACEAIQAdABwA
GwAaABwAHQAeAB8AHwAeAB0AGgAbAB0AHgAfAB8AHwAgACAAGwAZABoAGAAZABwAHgAf
AB4AHwAgACEAJQAnACkAKwAoACYAJQAkACIAHgAcABkAGAAZABoAGwAYABMAEQAPABQA
FgAYABgAGQAYABYAFQAWABcAGQAaABkAGgAbABwAHQAdABwAGgAYABsAHwAeABcAEgAW
ABwAGwAhACwAMgAyADgARQBVAF8AXQBRAEYAOwArABMA+P/o//D/AAD6/+n/7f/7/wAA
AgAGAAYA/f/5/wEACgAPABYAGAAVAB0AJAAbABkAGQAYABcAGAAWABsAHwAZABcAFQAU
ABgAHAAbABwAHQAhAB8AIAAcABoAFwATABYAGQAcABsAGQAYABUAGAAaABwAGgAaABkA
GQAcAB4AGwAcAB0AHAAhACUAJwAnACMAIAAfAB4AHwAhACUAKgAoACgAKAApACkAKAAm
ACMAKAArAC4AMwA1ADQANAA1ADIANQA0ADQANAA0ADQANQA3ADYANAA3ADYANwAxACwA
MwA1ADUANgAxADAAMAAyADEALgAtACgAKAArACoAIQAkACcALAAvACoAJQAeABgAHAAe
AB8AIQAnACgAIwAdAB4AJAAeAB4AHgAeAB8AIAAfAB4AHAAbACEAHwAjACUAIQAgAB0A
HwAgACEAIgAlACoAKQApACoALAApACkAKQAnACMAHwAcACEAKQAqACsANgAxACUAJQAs
ACoAKgAqACoAKgApACkAJwApACcAKQApACgAKAAoACgAKAAnACYAJQAsADAANAA2ADUA
NQA0ADMAMAAvAC8ALgApACkALAAsAC8AMgA0ADUANQA1ADUANQAzADEALwAtAC4ALgAv
ADAAMgAyADQANQAyADEAMAAvACwAKQApACkAJwAmACUAIgAmACYAJQAlACYAJwApACoA
JgAkACIAIAAjACUAJgAmACAAIwApACgAGQAUACIALAAvADMAOgBAAEYAUABbAF8AXQBb
AFMAQAAvACEAEwAEAPz/9v/y//j//f8BAAUADAAIAAQACgARABcAIQAiAB8AHgAeABsA
HwAoAC0ALwAvAC4ALQAoACAAHwAdACIAKQAwADgAOAA6ADcANgAyADMALgAsAC0ALgAu
AC0AKgArACwAKQAqACwALAAyADYAOAA2ADYAMAAtAC0ALAAwADQAOAA6AD4AQQBCAEEA
QAA+AD4APgA6ADkAOgA8AD8AQABBAEMARgBIAEkASQBIAEcARgBHAEcARgBGAEcASQBR
AFUAWgBVAFQAUwBTAFUAVABSAFUAVABVAE8ASgBLAEsASQBIAEYARgBHAEoASgBIAEgA
RAAzADoAPAA+AEAAQgBEAEUARwBHAEYAQwBEAEMARABEAEQARABEAEMAQgBBAEgASgBM
AEwASQBJAEgARwBLAE0AUABSAE4ATQBPAE4ATwBSAFQAVQBRAFEAUQBRAEwASQBGAEMA
RQBGAEgASgBHAEIAPwA7AD4AQQBEAEcASABFAEUARQBDAEIAQQA+AD8APgA8ADsAOwA7
ADwAPAA4ADgAOAA4AD0APwBAAEAAPAA3ADkAPgA/AD4APgA2ADUAPwBKAFIAXgBuAHcA
eQBzAGkAawBmAEkAKwAjACAAGAAYAB4AEAAHAA8AFwAYACQALgAwAC8AKQAnACwALQA0
ADYALwApADAANwA2ADUAMwAxADEALgAyADUAMAAvAC4ALgAtADAALgAuAC4AMQAuAC4A
LgAuAC0AKwAqACsALAApACoALAAsADIALwAuACkAJgAlACUAKAAqACgAKgAsACwAKgAp
ACYAIQAjACQAJwAqACcAJwApACwALwAwADEAMwA1ADYANgA1ADcANwA3ADkAPQA+AEAA
QwBBAEUARQBGAEIAQgBCAEMAQQBAAD4AQQBEAEcAQwBAAEcASQBJAEoARQBEAEQARgBD
AEAAPwA6AEAARQBGAD8APAA7ADwAOwBBAEMAQwBEAEkASgBKAEsATgBOAEgAQQBAAEQA
PAA6AEAARABJAE4ASwBIAEQAQQA5AC0AJwAfABUADgAFAAEA+f/x/+n/4//g/9n/0//O
/8r/w/+//7v/t/+x/6v/pv+e/53/lf+N/4X/f/94/23/aP9l/1z/Vv9U/1L/Vf9Z/1D/
TP9O/0//U/9W/1n/W/9W/1j/Wf9Z/1j/V/9Y/1n/Xf9f/1//WP9d/2P/ZP9g/2H/Yv9k
/2b/aP9n/2D/X/9p/23/b/9t/3D/c/91/3b/df9y/3b/ev96/3r/fP9+/4D/gv+A/37/
fP96/3z/fP98/3z/fP98/3z/fP98/3z/fP98/37/gP+C/4T/hP+F/4f/h/+K/4n/jP+N
/43/jv+P/5D/kf+R/5H/kf+W/5j/mv+a/57/of+j/6X/qf+r/67/sP+x/7P/uP+6/7j/
uv+7/7v/vP+//8L/xf/F/8X/xf/F/8j/yP/J/8r/yv/I/8j/x//H/8f/x//H/8j/x//J
/8v/zP/M/8z/yv/N/87/zv/P/9D/0f/T/9T/0//U/9X/1v/Z/9v/3P/c/9z/3f/b/9r/
2//c/9z/4P/l/+X/7P/6/wIACgAXAB0AHQAdABkADAD///P/4//U/9D/zv/M/87/z//J
/8v/0v/S/9D/1v/d/9//4//m/+f/6P/q/+v/7f/0//f/+v/7//v/+//9//r//v8BAAAA
AQACAAQABQAIAAYABgAGAAkABgAGAAgACgALAAsADQAPABEADwAQABIAEgAYABwAIAAg
ACIAIgAjACcAKgAoACgAKAAmACUAJwAnACUAKAAoACoALAAtAC8AMwA4ADYANAAyADEA
NQA4ADoAOwA9AD0APQA/AEIAQgBDAEUARwBNAE8AUgBTAFQAVQBXAFgAWABXAFsAWQBZ
AFIATABLAEkARQBCADoANAAvACwAKAAiAB4AFgAYABsAGgARAA0ADQAPAA8ADQALAAcA
BAABAP7/+v/3//f/9P/r/+H/3v/g/9b/0v/I/8D/uf+y/6j/oP+X/4//iP97/3T/a/9h
/1r/Uf9N/0f/Qf87/zf/NP8r/yP/HP8b/xf/Fv8V/xf/F/8X/xj/GP8d/xv/Gf8c/x//
If8f/yH/Jf8j/yT/J/8o/y7/Nf8x/y7/Mf8z/zL/Mv8y/zH/Lv8y/zX/N/83/zX/Nf81
/zn/Pf8//zr/Pf9B/0D/Ov89/0D/RP9I/0z/Tf9I/0n/Tv9P/07/Sf9N/1H/VP9W/1f/
VP9Y/1z/YP9e/2H/Yv9j/2T/aP9q/2z/bv9o/2T/YP9c/2L/aP9u/3T/bv9q/2b/Yv9j
/2P/ZP9j/2T/Y/9m/2f/cv98/4b/kP+I/3//dv9t/2T/WP9M/z7/RP9J/03/Uf9W/1n/
Xf9g/17/X/9j/2T/Yv9k/2X/Zf9g/1//Xv9d/1r/V/9U/1H/TP9I/0X/Qv88/zT/Lv8n
/yL/If8g/x//HP8X/xX/E/8U/xT/FP8S/xb/GP8Z/xv/Hv8f/yH/Iv8i/yT/Jv8o/yf/
J/8m/yT/KP8r/yv/LP8r/yz/LP8y/zX/Of9E/1L/Xv9s/3n/e/97/3v/ef9w/2H/U/9H
/z7/Nv8y/zL/NP83/zn/Q/9O/1b/Wv9g/2P/af9v/3L/df98/4T/if+T/5j/l/+Z/5v/
nP+d/6H/ov+q/7H/sP+x/7L/tP+3/7z/vP++/8H/xf/D/8T/x//I/8j/x//K/8//1P/V
/9f/2P/X/9z/4P/i/+D/4P/j/+X/6v/u/+z/7v/w//D/8f/z//P/8f/x//D/8f/y//P/
9f/5//7//P/8//z//f/9//7//v/9//7///8AAAMABQAEAAQABQABAAUABQAGAAYABgAG
AAcABAACAP//AQD//wEA/P/4//n/+f/3//b/8//y//L/9P/x/+7/7f/o/+j/6//q/+H/
3f/d/9//3//d/9v/1//U/9P/0P/M/8n/0P/S/87/yf/G/8r/wv/A/8L/xP/H/8r/yv/K
/8n/yf/J/8X/x//H/8b/xv/E/8f/xf/F/8X/x//J/8f/xv/G/8n/x//I/8n/yf/J/8n/
yv/K/8//zf/L/8r/zf/H/8T/xv/G/8b/xv/L/83/0P/R/8//zf/P/8//z//Q/9H/0v/P
/83/y//J/8//0P/R/9D/zv/P/8//z//N/83/zv/O/8v/y//O/87/zP/O/8//z//N/83/
zf/N/83/zf/N/83/0f/S/9T/1v/Y/9b/1v/V/9H/0f/R/9H/zf/H/8T/wf/G/8j/yv/K
/8v/yv/I/8f/yf/J/8r/yv/F/8T/w//C/8L/w//D/8L/vv+5/7n/vP+3/7b/tv+0/7n/
w//K/9L/3v/s//H/8//5//f/6//c/8v/sf+d/5L/jP+G/4j/jv+P/5P/lf+W/5j/mP+Y
/5v/n/+f/6D/p/+q/6j/p/+n/6b/p/+o/6n/qf+p/6n/pv+q/63/q/+r/6v/rP+s/67/
q/+q/6b/p/+i/6D/nv+e/53/m/+b/53/n/+d/5r/mv+Y/5z/nP+e/5z/nP+Y/5f/mf+a
/5j/mv+c/5z/nv+h/6L/of+h/6D/of+i/6L/o/+m/6r/qP+o/6j/qf+s/67/r/+v/7H/
sf+x/7P/sf+w/7D/sf+0/7v/vv/C/7z/uv+4/7f/uf+4/7b/uf+5/7v/tv+y/7T/s/+w
/67/rf+u/7D/tP+x/67/rf+o/6r/rf+s/6P/o/+j/6X/pf+n/6f/pf+k/6f/pv+k/6P/
qf+q/6X/n/+h/6b/n/+e/5//oP+i/6T/pP+k/6P/o/+k/5//oP+f/5v/mv+X/5n/nP+f
/6L/p/+q/6f/pf+k/6D/m/+Z/5f/mf+Z/5n/mv+S/5P/l/+X/5T/lP+U/5T/lP+T/5P/
lP+T/5H/j/+R/5H/jv+O/47/jv+N/43/jf+N/5L/kv+S/5D/j/+P/47/jf+O/4//kf+S
/47/jf+P/47/i/+K/4j/hf+F/4f/if+L/4n/h/+F/4P/hf+E/4T/hP+D/4D/f/99/3j/
d/92/3X/dv91/3f/ef94/3j/eP92/3j/eP93/3f/d/93/3j/eP90/3T/dP90/3f/ef96
/3r/fv9//3//eP93/3r/eP94/4H/if+O/5r/qP+y/73/y//R/9P/0//O/7//rf+V/4D/
ev96/3r/fv+F/4X/gf+G/5b/nP+c/6P/pf+n/6z/r/+w/7L/t/+7/8D/wf/D/8X/xv/H
/8n/xv/K/83/zf/N/83/zv/P/9L/0P/Q/8z/zf/I/8b/yf/K/8r/yf/H/8n/y//J/8f/
xv/D/8b/x//I/8X/xP/A/7//wf/C/8L/xP/G/8b/x//J/8n/x//J/8j/yf/K/8z/zf/Q
/9T/0P/O/8z/y//M/87/z//P/9D/0f/S/9X/1v/W/9f/2f/b/+H/4//m/+P/4v/h/+H/
4v/i/+H/5f/k/+X/3//a/9//4f/h/+L/4//k/+b/6v/q/+j/6P/k/+n/7f/t/+X/4//j
/+X/5f/p/+n/5//m/+j/6P/n/+f/7P/u/+r/5f/n/+7/6f/q/+r/6v/r/+z/7v/w//H/
8//1//H/8//z//H/8P/t/+//7v/t/+z/7f/v/+3/7P/s/+//7f/u/+//8f/x//H/8v/v
//P/8P/t//L/7//v/+//7P/q/+j/5v/k/+f/6f/s/+3/7v/t//D/8f/w//D/8P/w//P/
8//z//P/9P/y//D/7P/u//H/8//1//L/8f/x//D/7f/t//D/8P/w//L/8//z/+//7//v
/+//8f/x//H/8f/x//D/8P/w/+3/6v/p/+f/6f/r/+3/7//s/+f/5f/j/+b/5v/m/+T/
4//i/+D/3//f/9//4P/g/9//4P/h/+L/4v/j/+P/4v/m/+f/5f/q/+f/3v/i/+b/3//d
/+z//P8GABYAIwAjACMAIQAVAAIA8//h/9P/yv/C/7r/uv+4/7H/s/+9/8L/vv/C/8j/
y//P/83/yv/N/9T/1P/R/9H/0v/T/9X/1f/U/9P/1f/S/9b/2f/X/9f/1//Y/9j/2v/X
/9b/2P/b/9j/2P/V/9T/0v/P/9D/0//W/9X/1P/U/9L/1v/Y/9r/2P/Y/9r/2//f/+L/
4v/k/+b/5v/p/+3/7//v//H/8P/x//L/7//t/+3/7v/s/+z/7P/t/+7/8P/x//H/9P/3
//r///8CAAIAAwAFAAEABQAFAAYABgAIAAoADQALAAoACAALAAkACwAGAAIABwAJAAkA
CgAGAAQAAwAEAAIAAAAAAPz/AgAHAAgAAQABAAMABwAJAAgABwAEAAIABAACAP///f8C
AAQAAAD7//v/AAD5//j/+f/6//z//v/8//z/+//7/////f8BAAMAAQAAAP3///8BAAEA
AQADAAUAAwACAAIAAwABAAIAAwADAAEA///+/wAABwAHAAcAAgD///7///8AAAEAAgAE
AAUABwAHAAQAAQACAAEAAgAEAAYACAAIAAcABgAFAAYABgAGAAQAAgADAAMAAwACAAEA
AQAAAP7///8DAAQAAwAEAAQAAwABAAEAAQABAAMAAwADAAMAAAD+//3//P/+//7/AAAB
AP3//f/9//3//P/5//n/+f/7//z//f/8//v/+v/4//f/+f/5//r/+v/4//j/+P/4//z/
/f/9//z//v/9//v//P/3//D/9v/6//f//f8MABYAGAAiAC0ALwAzADUAMQAoABsABwDv
/+T/4P/c/9r/3v/b/9X/2f/g/+L/5P/k/+X/5//t//L/9f/8/wIAAQD//wIA//8AAAEA
AQABAAEA/v8CAAUAAgABAAAAAAABAAQAAgACAAQABwAEAAQAAgACAAEA//8CAAUACAAH
AAQAAgD+/wAABQAIAAcACAAFAAUACAAKAAoADAAOAA4ADwARABEADwAMAAoACgAKAAwA
DwAUABoAGgAaABoAGwAdAB4AHgAdACAAIQAiACUAJwAmACYAJwAlACsALQAwACwALAAs
AC0AKgAoACUAJwApAC0AKgAoACkAKQAnACYAJgAmACcAKgApACYAJQAgACUAKQApACEA
IQAhACMAIwAjACEAHQAaABsAGgAYABcAHAAcABYADwASABoAFgAYABUAFAAUABQAFQAW
ABYAFwAaABcAGgAbABsAGgAXABkAFwAXABcAGQAbABkAGAAYABgAFQAVABUAGQAbAB0A
IAAdACEAHgAbABgAGgAaABoAGgAaABoAGQAZABcAFQATABUAFQAWABgAGgAcACAAIQAi
ACMAJgAmACYAJAAiACEAHwAdAB0AHQAeAB4AHgAfACMAJAAmACgAKQApACcAJwAnACcA
JgAlACQAIwAhACAAIAAgACIAIgAkACUAIQAhACEAIQAhAB8AIAAhACEAIAAfABwAHwAg
ACAAIQAjACMAJAAkACAAIAAgACAAJAAlACUAJAAgACEAIQAeABsAGgAaACAAJwApAC4A
NgA8AEQATwBZAFkAUwBJAD4AKQARAP3/9P/2//j/+P/+//3/8f/x//r/+v/2//z/AQAB
AAMACgALAAoAEAATAA0ADAARABIAEwATABMAFQAUABoAHwAdAB0AHQAeAB8AIgAgACAA
IQAlACMAJAAlACYAJgAlACMAJQAnACUAJgAmACQAKAAoACoAKAAoACoAKwAvADIANAA2
ADgAOAA4ADkAOAA1ADUANAA1ADYANgA3ADoAPgA7ADoAOQA5AD4AQABBAEEAQwBFAEcA
SwBNAE4AUABTAFAAVQBWAFgAVABSAFAATwBPAE4ATABPAFIAVQBRAE4AUwBTAFEAUABL
AEoASgBMAEgARABCADwAPQBBAEEAOQA3ADcAOQA5ADsAOwA5ADgAOAA2ADMAMQA1ADYA
MQArAC0AMgArACoAKwAqACoAKgAsAC4ALwAxADIALQAuAC0AKQAoACUAJwAqACsALAAv
ADAALQArACoALAApACkAKQAsAC0ALgAwAC8ANQA0ADMANAA1ADUAMAAuACwAKgAoACwA
LwAzADUANgA1ADgAOQA1ADQAMwAyADIAMQAwAC8AMgAyADIAMAA0ADcAOQA7ADoAOQA5
ADgANAAzADUANAA2ADoAPQA/ADkANwA1ADMANgA3ADgAOQA7ADoAOgA6ADgANgA2ADUA
MwAzADMAMwAwAC0ALQAtADEAMgAzADIANAA0ADMAMwAwAC8ALwAuADAAMgA0ADYAMgAv
ACsAJgAkACkAKwAqACkAIgAeACIAJwAvADwARgBMAFoAZwBnAGMAXwBXAFAARwAxABUA
BgAEAAIA/v8CAAEA/f8BAAoAEAASABQAEwATABUAFgAXABoAHgAhACMAKAAnACcAJwAm
ACUAJgAkACkALQArACsAKwAsACwALgArACoAKgAtACoAKgAsACwAKwApACkAKwAtACsA
LAAsACoALgAuADAALgAuAC4ALwAzADYAMwA0ADUANAAzADUANQAzADUANAA1ADYANAA1
ADgAPAA+AD4APgA/AEAAQAA/AD0APgA/AEAAQwBEAEQARQBHAEUASQBJAEoASwBMAE0A
TwBPAE4ATABPAE4ATwBJAEQASQBJAEcARgBHAEgASgBOAEwASABGAEAAQABDAEIAOQA4
ADkAPAA9AD4APQA6ADgAOwA6ADgANwA7ADwANwAxADMAOgA1ADYAOAA4ADkAOgA4ADYA
MwAxADMALwAxADEAMQAyADEANQAzADMAMwA1ADoAOQA5ADoAOgA3ADcANwA2ADUANAA0
ADUAOwA6ADkAOAA5ADkANQA2ADkANgA2ADYAMgAzADkAOgA4ADgAOAA4ADgAOQA7ADsA
NwAzADMAMQAzADYAOQA8ADoAOQA4ADcAOgA6ADoAOAA5ADsAPAA9ADsAOwA8ADwAOwA9
AEIARABDAEQARABDAEMAQwBDAEMARgBHAEgASQBHAEQAQgBAAEMAQgBDAEMAQAA/AD4A
PQA9ADsAPAA9ADwAPAA8ADoAOwA6ADgANwA4ADkAOwA8ADgAOAA4ADgAOgA7ADsAOgA8
AEEAPwA8ADsANgAyADwAQwBDAEwAXABqAHQAfwCDAIMAhQCDAHYAZwBVAD8AKgAgABgA
FgAaABsAGQAdACYAKAAmACYAJwApACsALgA1AD4ARABBAD8AQABBAEIAQwBDAEMARABC
AEcASwBHAEUAQwBCAEYASgBJAEoASABJAEQAQgBFAEYARgBFAEYASQBMAEsASABIAEYA
SgBMAE4ATABMAEkASQBMAE4ATQBOAE8ATgBRAFUAVwBXAFgAVgBWAFYAVgBXAFoAXgBd
AFwAWwBbAF0AXgBeAF0AXwBhAGMAZwBnAGYAZgBnAGcAbQBvAHIAbgBuAG4AbwBvAG4A
bABvAHIAdQBxAG4AcABvAGwAagBqAGoAawBuAGwAagBqAGYAawBvAG8AZwBoAGkAbABt
AGsAaQBlAGIAZQBkAGIAYQBoAGoAZgBhAGEAZgBfAF4AXwBgAGIAZABhAGAAXgBdAGQA
YwBoAGsAaQBoAGUAZwBnAGcAZwBpAGwAaQBnAGYAZwBlAGYAZwBqAGsAbABuAG0AcQBu
AGsAawBrAGoAZQBnAGsAaQBqAGkAaABsAHEAawBoAGsAbQBsAGwAbABrAHAAcgByAHIA
cgByAHEAcQByAHEAcwBxAHMAcwBwAHAAcABwAHMAcwBzAHMAeQB6AHsAegB4AHkAeQB5
AHcAdwB4AHgAdgB3AHsAfAB6AHwAfQB9AH4AfwCAAIEAgQCBAIEAgQCAAH4AfQB8AH4A
fgCAAIEAfwB/AH8AfwCAAH0AfQB9AH0AfAB7AHgAfAB8AHsAewB9AH0AfgB+AHoAeAB2
AHQAeAB7AH0AfgB+AHsAewB2AHUAeAB6AHwAgwCHAI4AlgCkALIAvQDFAMcAvwC3AKwA
mQCDAGkAWgBUAFQAVgBaAF0AXwBfAGQAbABsAGgAbwBzAHMAdgB5AHgAegB/AH0AfACB
AIIAgwCDAIMAhACCAIcAiwCIAIcAhgCGAIYAiACFAIQAhQCJAIcAiACJAIoAigCJAIgA
iQCKAIcAigCMAIwAkgCSAJQAkgCSAI8AjwCSAJQAlQCYAJsAnACcAJ0AnACZAJsAmgCb
AJwAnwChAKUAqgCoAKYApACjAKcAqgCsAK0AqwCrAKsArQCwALAAsQCzALMAuQC7AL4A
uQC4ALcAtwC5ALgAtgC5ALoAvQC5ALYAvAC9ALwAvAC8ALwAvQDAAL8AvAC7ALYAtwC7
ALsAswCzALMAtQC1ALUAtQCzALIAtACyAK8ArQCxALIArQCnAKoAsgCuALAAsACwALEA
sgCtAA==
         </WaveFormData>
      </LeadData>
      <LeadData>
         <LeadByteCountTotal>10000</LeadByteCountTotal>
         <LeadTimeOffset>0</LeadTimeOffset>
         <LeadSampleCountTotal>5000</LeadSampleCountTotal>
         <LeadAmplitudeUnitsPerBit>4.88</LeadAmplitudeUnitsPerBit>
         <LeadAmplitudeUnits>��V</LeadAmplitudeUnits>
         <LeadHighLimit>2147483647</LeadHighLimit>
         <LeadLowLimit>268435456</LeadLowLimit>
         <LeadID>II</LeadID>
         <LeadOffsetFirstSample>0</LeadOffsetFirstSample>
         <FirstSampleBaseline>0</FirstSampleBaseline>
         <LeadSampleSize>2</LeadSampleSize>
         <LeadOff>FALSE</LeadOff>
         <BaselineSway>TRUE</BaselineSway>
         <ExcessiveACNoise>FALSE</ExcessiveACNoise>
         <MuscleNoise>TRUE</MuscleNoise>
         <LeadDataCRC32>2668077240</LeadDataCRC32>
         <WaveFormData>
AQD9//v/9//1//T/8//t/+n/6P/p/+T/4v/h/+H/4v/h/9//3v/d/9//2//Z/9n/2v/c
/9r/2f/b/9r/2v/a/+P/4f/g/+L/2P/R/8z/v/+x/6//s/+1/8H/z//Y/+X//P8fADkA
QABCADgAIQAWABoAEwAGAAgAEgAKAP3/9P/r/+r/7//x//X/9v/2//f//P8BAP3/7v/g
/93/3P/d/+D/2//Y/9b/1P/V/9b/2P/Z/9f/1P/T/9X/2//d/9//4P/a/9f/1P/R/9X/
1f/W/9j/2//c/93/3f/b/9b/1P/T/9X/1f/V/9j/2P/X/9f/2//d/9v/2//b/9v/2//b
/9b/1//b/93/3//i/+X/6P/n/+L/3//c/9r/2//e/+H/5v/q/+3/8P/x/+//7v/s/+r/
7f/v//D/9P/0//b/+f/6//3//f/9/////f/6//r/+v/4//j/+P/5//7//f/+////+v/4
//b/9P/2//b/9v/1//T/8//y//H/8P/y//T/9f/z//X/9v/2//j/9//0//H/8f/w/+7/
7f/x//T/9//6//j/+P/5//n/+P/2//X/9v/y/+//7f/t//H/8f/v//L/9f/2//T/9f/z
//P/9P/0//X/9f/2//b/+P8GAPz/6f/y//b/+P/6//z//v/+///////8//z/+//5//f/
9P/1//X/+f///wMACQAHAAcABAABAAUACgAOABAAEAARABEAEAAQABEAFAAWABUAFgAb
ABwAIAAeAB4AHwAfAB8AHwAdABcADQAHAAMAAwABAAIAAwD6//b/9f/2/+//6v/o/+f/
6v/s/+3/7//v//H/7f/r/+r/6v/r/+j/6f/p/+j/6P/m/+f/5//m/+T/4P/n/+j/3f/R
/8v/yf/H/8n/0f/e//P/AgARAC8AVgBqAGQATQA2ACQAHQAaABYAFAAWAA0AAgD7//j/
9//7/wUAEAAaABkACgD9//3/AAD6//H/6v/f/9r/3v/g/+P/5v/o/+j/6f/p/+j/5v/m
/+n/5//l/+P/4P/h/+H/4f/h/9//3f/c/9z/3f/e/9//3//j/+L/5P/n/+r/6//s//D/
5//h/9z/2//e/9//4v/l/+v/7f/v/+z/6f/r/+v/6//r/+3/7//t/+n/5//l/+T/6P/s
//D/9v/2//f/+P/3//b/+P/5//r//P///wEABgAFAAYACAAIAAYABQAEAAUACAAIAAsA
DgANAAwACwALAAsABwAFAAMABQAGAAcACAAKAAoACgAJAAgABwAGAAUAAgACAAIAAQAD
AAcACgAMAAgAAwD8//X//P8AAAMABwAEAAIAAAD+/wEAAgAEAAUABgAGAAcACgADAP3/
+P/1//7/AQACAAgABgAGAAMAAwACAAEAAQAAAAMACQAIAAIAAgACAAIAAgAEAAQABQAF
AAMABAAEAAMABQAGAAsADwANAA8ADwARABUAGQAaABsAHAAgACMAJAAjACEAHgAaABkA
GQAbABwAHwAiACkALAAsACoAKgArACoAKQAoACUAIQAZABUAEwAPAAsACgAJAAMAAAAA
AAIA+//2//T/8//y//D/7f/r//D/9f/0//X/9P/0//X/8v/v/+//7v/u/+v/6//q/+j/
8P/4/+v/5P/j/93/1f/N/8f/zf/Z/+L/9f8WADMARwBgAGoAXABFADQAJgAfACQAKAAk
ABwABQD2/wUADgAJAA0AGwAcABIACQAOABEABwAAAPz/9//0//P/8P/u/+z/6//q/+j/
6P/p/+n/6P/m/+b/6f/p/+n/6f/o/+r/7f/w//P/8f/v/+7/7v/t/+7/7//v/+3/6v/q
/+v/6//r/+v/7v/t/+3/7v/z//L/7//u/+3/7//x//P/8P/r/+3/7f/t/+//8//3//f/
+f/7//3/AAD//wAAAQAEAAQABQAGAAUABAAGAAcACAAIAAkACQAMAA8AEgAWABgAFQAR
AA0ACwANAAwADgAQABIAEgASABMAFwAVABUAFQAVABQAEwASAA4ADAAKAAcACAAJAAoA
CwAGAAYABgAFAAYACQALAAwADAALAAgABQAIAAgABwAHAAQAAgAAAP7/AgAGAAsADwAM
AAoACQAKAAoABwAFAAUACQAJAAcACgAIAAgABQAFAAcABwAIAAgACgALAA0ADgAYABAA
DQAKAAcABAAFAAYACAAJAAsADgAQABEADQAIAAcABQAJAA8AEwAZABoAHQAdAB0AGQAa
ABoAGAAfACMAJgAoACUAJQAnACgAJwAoAC0ALgAuACoAKAAnACcAJwAnACUAJAAfAB4A
HwAVAA0ACAADAP///P/8//7//P/6//v//f/+//7//f/9//3////7//n/9v/2//f/9P/1
//X/9P/0//P/8//y//D/9P/0//3/9P/l/9//3f/X/9H/z//V/+L/9/8WADkAUwBiAGgA
ZABLADIAKgArACgAJgAqACQADwAAAAMABgALABMAGQAcABwAIQAmAB0ACQD4//T/+f/8
////AgD8//j/9f/y//D/7v/t/+v/7P/s/+7/8//0//P/8v/w//L/9f/4//v/+P/1//P/
8v/1//b/9//3//X/8v/y//P/8P/t/+r/6v/t/+//8v/5//n/9//3//f/+P/5//r/9v/x
//P/8//z//b/+f/8//v//f/9//3//v8BAAQABwAMAAkACQAJAAcABgAIAAkACgAIAAkA
CQAMAA4AEgAXABoAGgAZABgAGQAZABYAFgAWABQAFAAUABUAFgATABIAEQANAAwACwAK
AA8AEgAVABcAFAATABIAEQAMAAwADAALAAgACQAJAAgACgALAAoACQAJAAgABgAFAAMA
AgABAAAAAwAGAAoADQANAAwADAAOAA4ACwAJAAkADgANAAoADAAMAAwACQAJAAgABwAH
AAYACAAJAAsADAAMAAwADAAJAAMAAgADAAQABQAGAAoADAAPABEAEAAQAA8ADQALAAgA
CQAJAA0AEQATABcAFwAZABgAFwAaAB4AIQAiACIAIwAjACIAHwAdAB0AHAAgACIAKAAq
ACwAKgAqACsALwAxADMAMwAsACMAHgAbABUADwAMAAkABQACAAIABAD+//j/9f/z//f/
+v/8/////f/9//f/8//2//r///8AAP3//f/8//z/+v/7//v/+v/2//b/9//w/+P/2f/b
/9v/1//b/+n/7v/z/wgAKwBRAHAAegBuAFcARAA6ADEAHgAOABwALgAbAAAA//8KAA8A
FwAhACIAFgAPABgAHQAVABIADAABAAIABwD8//f/9P/y//D/8//0//b/9//y/+7/7P/t
//P/9f/3//j/+f/5//n/+f/2//P/8f/w//T/9v/4//n/9//y//D/7//x//P/9f/6//X/
8//y//X/8//x//H/8f/5//3/AQAAAPn/+f/3//X/9f/3//n/9//6//v//P/+//r/+v/6
//z/AAADAAYABwAKAAwADQAOAAwACwAJAAoADAAOABEAEgAVABUAFQAXABQAEAAPAA4A
EgAUABYAGQAaABcAFgAVABIAEAAOAAwACgAKAAoACQAMAA8AEgAVAA4ACgAGAAEABgAL
AA8AEgARAA8ACwAHAAwADAALAAsACgAKAAoACgAHAAYABgAFAAgACAAJAAwACAAFAAMA
AwAKAAsACgAOAA8AEAAOAA8ADwAPABAAEAALAAcABAAAAAUACAALAAsAGwAXAAwADAAU
ABEAEAAPAA4ADgAOAA8ADwANAA4ADgANAA0ADAAPABEADwARABEAEwAcACMAJwArACoA
LAAtACwALAArACkAJgAiACEAIgAiACYAKgAyADYANwA0ADMAMwAwAC8ALgArACkAIQAd
ABsAGgAXABcAFwAPAAwADAAOAAoABgAFAAUABAACAP///f///wEA/f/7//3/AAAEAAQA
///9//r/+P/7//3//v/+//T/+P/9//L/3f/T/9n/3//j/+f/7f/2/wkAJABDAF8AcABw
AF4AQQAuACoAKQAiAB4AHAASAAkACAAJAAwAEwAVABMAGAAgACkAKgAfABMACgACAP3/
/v8DAAgABQACAAAA/v/3//L/7v/p//H/9v/9/wcACAAHAAYABAD///3/+//5//z/+//7
//z/+//6//n/9//4//b/9//5//v//f///wQA/f/3//L/8f/2//f/+v/9/wIABQAIAAYA
AgADAAIAAQD////////7/wAAAwAGAAoACQAKAAsADgANAA0ADQALAAkACgAKAAoADwAT
ABYAHAAcAB4AIQAiACEAIQAhACMAIQAcABoAGAAWABYAFgAXABsAGQAZABkAGAAYABgA
GAAAAAgADQAQABMAFgAYABgAGQAZABcAFgAUABEAEQAQABMAFQASABMAEgATABkAHQAe
AB8AHgAgACEAIAAlACcAKAAoACcAJwApACoAJgAkACYAJAAhABwAGQAXABMAEQAPAAsA
CwAHAAcACQAIAAUABQAFAAQABgALABIAEAAOAA8AEQARABAADgANAAoACwAGAAMABgAI
AAsACgAIAAcABQAEAAgACwANAA4ACAAEAAEAAgD5/+n/4//f/9//6//1/wIAHQA4AEkA
XQBiAFYAUABLADwAMgAzADAALAA6AEIAKwAWABcAHAAfACsANwA4AC4AGwAQAA0ACwAQ
ABoAEQACAP//AgD8//j/9f/y//H/8P/w/+//7P/o/+b/5//m/+X/5P/i/+T/5f/m/+f/
5v/j/+H/4P/f/97/3f/b/97/3P/d/9//2//Z/9f/2P/V/9P/0v/V/9P/0f/R/9H/0f/P
/83/xv/H/83/0f/V/9L/0f/Q/8v/zv/P/9D/0v/S/9T/1v/a/9j/2f/a/9n/3P/e/9//
4P/e/9//3//i/+D/4v/l/+b/5f/j/+H/4f/j/+L/5P/m/+j/6v/s/+//7//t/+3/7f/r
/+r/6f/o/+n/6v/r/+v/5v/j/+D/3f/f/+T/6f/t//H/9f/4//r/9v/z/+7/6f/p/+j/
5v/l/+n/7P/v//L/9f/2//j/+f/1//D/7P/q/+n/5//m/+f/6//p/+X/5v/k/+L/3f/b
/9n/2f/a/9r/2P/X/9f/1v/X/9j/2f/X/9b/1f/P/8z/zf/M/8v/yf/M/9H/1P/T/8//
y//L/8n/zP/Q/9T/1//W/9f/1f/R/87/z//O/83/z//T/9D/yP/P/9b/1P/U/9T/1P/V
/9b/1f/V/9L/z//S/9T/1v/Z/9z/2P/U/9D/0P/Q/9H/0v/S/9L/1v/Y/9r/3P/a/9r/
2v/a/9r/2v/a/9r/2//c/93/3v/b/9r/2f/Y/9v/3P/d/97/3v/e/9//3//d/97/3v/d
/97/3P/e/9//3v/f/97/3//f/+H/4P/f/9//4v/k/+T/6f/r/+z/7P/t/+//8//2//b/
9v/6//r//v/+/wAAAwD+//v/+P/z//L/7f/s/+3/6//n/+b/5f/j/+L/5P/o/+b/5P/l
/+f/6P/o/+f/5//q/+3/6v/p/+v/7P/u/+z/6//r/+r/6v/t/+//8P/w/+r/6P/j/+D/
4f/d/9n/1//b/9//5f/y/wcAKgBJAGMAcgB2AGQARQAuACgAIwAeACIAJAAeABMACgAF
AAAAAQADAAUADAAQABMAEgAPAAcAAAD8//f/9P/1//L/8P/u/+3/7P/p/+j/6P/n/+T/
4v/i/+X/5P/j/+L/4P/f/9//3//f/93/2//a/9r/2f/a/9v/2//c/9r/2//d/9//3//f
/+L/4P/f/9//4//j/+H/4f/h/+P/4//j/97/3P/f/+D/4f/f/+H/4//h/+H/4f/h/+L/
5P/m/+j/7P/r/+v/6//p/+v/7v/w//L/8//1//b/+v/3//j/+v/6//7///8AAAMAAwAA
AAAAAAACAAIAAgADAAgABwAIAAkACAAIAAgACAAIAAgACAAHAAUABQAFAAUABAAGAAgA
CQAHAAkACgAKAAwACwAIAAUACgAKAAkACQAKAAoACgAKAAoACgALAAsADgAOAA8AEgAP
AAsACAAHAA0ADQALAA4ADgAOAAsACwAMAA0ADwAQAA0ADQAOAA4ADgAOAA4ACwAPABEA
DgAOAA4ADgAOAA0ADQARABMAEQAPAA0ADwAPAA0ADgAPAA8ADwARABAADQALAAsACQAH
AAsAEQAQAAoACQAMAAYAAgAGAAYABwAIAAcACQAIAAcABgAEAAIAAQADAAAA/f/6//r/
+v/7//z/+v/6//z//P/8//z//P/8//z//P/6//j/9v/0//X/9v/3//j/9v/0//L/8P/u
/+7/7//v/+3/7P/q/+f/4//g/+H/4f/f/+H/4f/j/+T/5//n/+f/6v/u//H/8v/0//X/
9f/0//P/8//1//b/9P/0//j/+P/6//j/+P/5//r/+//8//v/+f/z//H/8f/q/+P/3//b
/9P/0P/Q/9L/zf/I/8b/xf/D/8L/wP+//77/v/+6/7f/tf+2/7j/tv+0/7P/sf+w/67/
r/+v/67/rv+w/63/qv+j/5n/lf+Z/5//of+t/7z/z//u/w0AIwAuADIAIAADAPL/6P/j
/+T/5P/g/9r/0f/I/8P/wv/H/9f/4f/e/9z/3//c/9H/yf/I/8T/vf+8/7//uv+4/7b/
tf+0/7b/tv+3/7f/s/+w/6//sf+0/7X/tv+2/7f/t/+3/7f/t/+1/7T/tP+2/7j/uv+7
/7n/tv+2/7f/t/+3/7f/uv+4/7f/t/+7/7z/u/+8/73/vv+//8D/vP+5/7v/u/+7/77/
wf/E/8P/xf/F/8X/xv/G/8j/yv/O/8z/zf/O/83/0f/U/9b/2P/X/9f/1v/Y/9n/3P/g
/+L/4f/h/+H/4//l/+L/4v/i/+H/4P/f/9//4f/f/9//3//b/9r/2f/Y/9j/2P/Y/9f/
1f/V/9X/1f/Q/9D/0P/P/87/z//P/87/0P/P/8z/yf/K/8j/xf/D/8j/yv/M/87/zf/M
/8z/y//N/8z/zP/O/83/y//K/8v/0P/P/8z/zv/O/87/y//L/8z/zf/P/9D/z//P/9D/
0P/Q/9D/0P/N/9X/2f/S/87/zv/O/87/zv/R/9L/1P/V/9f/2P/Y/9f/1v/U/9b/1//X
/9n/2f/b/+D/5f/n/+n/5//q/+z/7P/s/+3/7f/s/+r/6f/q/+r/6//s//H/8v/y//D/
8P/x/+//7//v/+3/7P/n/+b/5//l/+H/4P/f/9v/2P/Y/9r/0v/M/8n/x//L/87/0P/T
/9H/0//P/83/0P/S/9X/1P/S/9H/z//O/87/z//P/87/zP/E/8P/xP+//7n/s/+v/7P/
vf/D/87/4/8EACMAOwBOAE4AOgAbAAQA9P/r/+j/7P/s/+b/4f/e/9//4P/h/+v/+f/4
//T/+f/0/+f/4f/g/9r/1f/U/8//zP/N/8z/zP/M/87/zv/P/8//0f/Q/9H/1f/Z/9n/
2f/Y/9X/0//R/8//0P/P/8//0P/R/9L/0//T/9T/0v/T/9X/0//T/9P/1v/S/9H/0f/V
/9f/1f/V/9X/2//d/9//3P/b/93/3f/d/93/3//h/9//4f/j/+X/6P/m/+j/6v/u/+//
8f/z//P/9v/4//n/+v/+/wEAAwAIAAYABgAHAAYABwAHAAcACQAKAAgACQAKAAgABgAE
AAMABwAFAAUABQACAAAA/v/8//r/+v/6//n/9//3//f/9//2//j/+v/7//r/+//7//r/
/P/7//j/9f/3//b/9P/z//b/9v/2//b/+P/4//n/+f/1//L/8P/w//D/7f/r/+v/9f/5
//v/AgAEAAYABQAHAP//+f/0/+7/7//v//D/8P/u//T/9v/1//b/9P/0//T/9P/y//L/
8//z//P/9P/0//P/8//y//X/9//2//f/9v/3//v///8AAAEAAAACAAMAAgAEAAUABQAE
AAAA//8AAAAA///+/wEAAAAEAAQABgAJAAgABwAGAAMAAgD7//j/9//w/+v/6f/n/93/
2P/W/9b/1P/S/9P/1f/T/9L/0P/P/83/z//L/8n/y//M/87/zP/J/8n/yP/I/8r/y//L
/8r/xv/I/8f/uP+t/63/p/+f/6v/u/+3/7L/xf/e//X/DwAuAEAAPgAtABQA8v/f/+D/
4P/Y/9r/2f/S/9H/zP/R/+P/5//m/+z/7f/o/+3/8f/g/8r/zf/U/9H/zv/P/87/zv/O
/9D/0P/R/9H/0P/O/87/0f/S/9H/0P/O/8r/yf/I/8f/yP/H/8f/yP/J/8r/y//L/8n/
xP/C/8H/wf/B/8H/xP/B/7//vv/B/77/u/+6/7n/vf+//8H/vv+9/8H/w//F/8f/yf/L
/8n/yP/H/8b/xv/D/8T/xf/I/8v/zf/P/8//0P/S/9P/1P/X/9v/3v/k/+L/4v/j/+L/
5v/n/+j/6//p/+T/4v/g/+H/4v/j/+X/6f/n/+f/5//m/+b/5v/m/+b/5v/m/+X/4f/f
/93/2//c/97/4P/h/9//4f/i/+L/4v/h/97/2//e/97/3f/d/9z/3P/c/9z/3//g/+L/
4//h/+D/4P/i/+L/3//d/93/4v/h/97/4P/e/97/2//b/9//4f/k/+b/5P/j/+P/4v/h
/+D/3//b/+v/5f/e/+D/5P/g/97/3P/a/93/3v/g/+H/4//k/+T/4//k/+L/5P/l/+X/
5//n/+n/6P/p/+f/5f/n/+z/8P/y//P/8//y//D/8f/x//P/9P/3//j//f/+//7//P/8
//3//////////f/2/+3/6P/l/+L/3//f/9//3P/a/9v/3v/W/9D/zf/L/9D/0v/T/9X/
0v/R/8r/xf/C/8L/w//A/8L/w//D/8T/x//J/8r/yv/O/8b/vf/A/8H/tf+v/63/pf+d
/6v/xP/b//j/GQAzAEQASAA0AA0A+v/4//H/6P/m/+b/5P/b/87/y//W/9n/1f/b/+T/
5P/p/+j/1//L/8z/yP/D/8D/wf/C/8D/vv+9/7z/v//A/8L/w//A/7z/uv+7/7//v/+/
/77/v/+//7//v/+9/7n/tv+0/7b/uP+6/7v/u/+4/7j/uf+4/7f/tv+4/7n/uf+6/7//
vP+5/7j/t/+6/7v/vP+4/7j/vf/A/8P/wP/B/8L/v/++/73/vP+8/7r/vP++/8L/xf/J
/83/z//Q/9L/0//U/9H/z//M/8z/z//U/9r/3v/e/93/3P/d/9v/2P/Y/9j/3P/e/+D/
4//h/93/2//Z/9f/1v/V/9T/1v/Y/9r/2//b/9v/2//b/9b/1v/W/9X/1v/Z/9v/3P/a
/9f/0v/N/9L/0v/R/9H/0v/S/9L/0v/Q/87/zf/L/83/zv/Q/9T/0//R/9D/0f/W/9X/
0v/U/9b/1v/T/9P/1v/X/9n/2v/U/9H/z//M/9D/1P/Y/9n/zf/J/8j/y//O/9H/1P/S
/9L/0//T/9L/0v/R/8//0v/S/9b/2f/Y/9v/3P/f/+L/5f/l/+X/5P/m/+f/5v/o/+n/
6f/o/+r/6//u//D/8f/y//f/+P/2//L/8P/v//L/8//0//P/7//n/+P/4f/g/93/3f/d
/9n/1v/W/9j/0v/O/83/zf/Q/9D/z//P/87/z//K/8f/yf/K/8z/yv/H/8f/xv/G/8r/
zf/P/9D/zv/I/8n/yP+9/7H/rf+t/6n/r/+9/8j/0//u/xEALQBGAFYATAAtABQABgD1
/+b/6v/8/wIA9f/i/9n/1v/V/93/5f/o/+j/6//y//H/5//g/+L/4f/c/9n/1P/Q/87/
zf/M/8r/yv/L/8v/yf/G/8X/x//J/8n/yf/I/8f/x//H/8f/yP/H/8f/yP/L/8z/zf/N
/8r/xv/F/8X/yP/L/87/1P/P/8v/yP/J/83/zf/P/9H/0//T/9P/zv/L/83/zf/N/9D/
0//W/9X/1v/X/9j/2v/X/9j/2f/c/9v/3f/f/9//4//m/+j/6v/q/+v/6//u/+//8v/2
//j/9v/z//D/7//z//L/9P/2//b/9v/2//f/+//5//n/+f/1//L/7//s/+//8P/x//H/
8v/z//T/9f/v/+7/7f/r/+3/7//w//D/8P/v/+z/6f/u/+7/7f/t/+3/7P/r/+r/7f/w
//T/9//1//T/9P/2//X/8//y//P/9f/z/+//8P/0//b/9f/3//T/8//z//L/9v/5//3/
AAD9//z/+//3//X/+v/7//z//f/+//r/+P/3//X/+P/6//v/+//8//z/AAADAAcADQAR
ABcAFgAXABUAEwAQABIAEwASABkAHQAgACIAIwAjACUAJgAnACgALQAuADIAMAAwADEA
LwAtACsAJwAmAB8AHAAbABkAFQAUABMADwAMAAwADgALAAgACAAJAAgACAAHAAcACAAL
AAgABwAJAAoADAAKAAcABwAGAAYABwAJAAoACgAEAAQABQD8//H/6f/p/+3/8//7/wMA
CAAXADYAWwB/AJgAkgB0AFcARgAyACUAJgAwADQAMgAvACQADwAIABMAGQAdACQAKAAj
ACQAJQAbABAADgAPAAgABQAEAAIAAAD///7/AAACAAUABwAGAAQABAAHAAgABwAGAAQA
BQAFAAUABQAGAAUABQAGAAkACgALAAsACQAGAAYABwAHAAcABwAKAAsACwAMABEAEwAR
ABEAEQATABMAEwAOAA0ADwAPAA8AEQATABUAEwATABMAEwAUABUAGAAbACAAIQAjACUA
JQAoACoAKwAsAC8AMQAyADYAMwA0ADYANgA5ADkAOQA7AD4APAA9AD4APwBAAEEAQwBC
AD8APgA9ADkAOAA3ADYANQA0ADMAMQAzADUANwA5ADYANgA2ADUANAA1ADUANAA1ADUA
MwAxADIAMgAxADEALwAuAC0ALAAxADQAOAA7ADkAOAA4ADoAOAA1ADMAMwA6ADsAOgA+
ADsAOgA2ADUANQA1ADYANgA4ADkAOwA8AD8AQABBAD8ASQBHAEYARABAAD4APAA6AD0A
PgBAAEEARABGAEcARwBFAEIAQwBDAEUASQBLAE8AUQBTAFIAUQBSAFYAWQBaAF4AXwBf
AF4AWQBXAFcAVgBbAGAAaQBuAGsAZgBjAGEAYwBjAGMAYQBdAFUAUQBPAEkARQBEAEMA
PAA4ADcAOAAzAC4ALAArAC4ALgAtAC0ALwAxAC0AKwAqACoAKwAoACkAKwAsAC4AKAAl
ACEAHAAgACIAHQAWABEADQAFAP//AwATACUAMAA/AF4AfQCTAKQAoACGAG8AYABQAEUA
SABOAEwAQgA5ACoAHwAoADsARwBJAEoARABBAEQAPQAzAC4AKgAlACYAKQAmACIAIAAf
AB4AIQAiACQAJQAiACAAIAAjACMAIwAjACIAJAAlACYAJwAkACEAHwAeAB8AIAAhACEA
HwAcABwAHQAgACEAIgAmACIAIQAhACUAJAAhACAAHwAhACMAJQAiACIAJQAmACcAJQAn
ACkAJwAnACcAJwAoACgAKgAsADAAMQAzADUANQA4ADwAPwBCAD8APwA+AEAAQQBEAEgA
SgBNAE0ATQBPAEwARgBDAEAAQABAAEAAQQBHAEcASQBLAEgARgBEAEIAQgBCAEIAQQBA
AD8APgA9ADsAPAA9AD0APAA9AD0APAA8ADsAOAA1ADgAOAA3ADcAOQA6ADsAPAA6ADgA
NwA1ADQAMgAxADIANAAzADMANQA6ADkANgA4ADoAPAA7AD0AOgA5ADkAOAA5ADkAOgA6
ADkAOAA3ADMANwA7ADoAPAA8ADwAPAA7AEMAOwA5AD0APgA9ADwAOwA6ADoAOgA7ADsA
OAA4ADcANQA2ADYAOgA9AD0APwA/AEEARQBJAEoASwBJAEwATgBOAE8ATwBOAEwATQBP
AFMAVgBVAFQAVwBWAFoAWABYAFkAWgBbAFwAWwBVAE0ASQBHAEUAQQBAAD8ANgAyADEA
MgAxAC4ALgAvAC8ALgAsACsALQAvACsAKQAoACgAKQAmACcAJwAmACYAJwApACoAKgAm
ACwALQAiABcADQAFAAkAEwAVABcAJgA5AFAAbwCLAJwApgCeAHsAXgBWAFEASABCAEYA
RAA1ACgAKQAyADcAOQBFAFAATgBFAEIAQwBBAD4APgA3AC4AKQAmACQAIgAhACAAIgAi
ACMAIwAkACIAIgAlACkAKQApACgAJQAlACUAJQAlACMAIgAiACUAJgAnACcAJwAkACQA
JQAlACUAJQAoACYAJQAlACkAJwAlACUAJQArAC0ALwAsACsALQAtAC0AKwAtAC8ALQAr
ACsAKwAsAC4AMAAyADYANQA3ADkAOQA8AD4APwBAAEAAQQBBAEQARABGAEkASgBLAEsA
SwBNAFAATgBPAFAATgBMAEoASQBNAEsASwBLAEcARgBFAEQARQBGAEcARwBIAEkASgBL
AEUAQgA/ADsAOwA9AD4APgBAAEEAQAA/AEEAQAA+AD0APgA+AD4APgA8ADoAOQA3ADoA
PAA/AEQARABBAD8APwBFAEUAQwBGAEQAQgA9ADsAPQA/AEIARABEAEUARwBIAEgASABI
AEUASQBLAEgASABMAEwATABLAEkASwBLAEcARgBFAEgASQBJAEoASwBLAEoAUgBRAFAA
TwBOAEsASgBKAEkASwBMAEwASwBKAEgASgBLAE4AUQBSAFUAWgBdAF0AXQBfAGIAZABk
AGMAYwBiAGAAYABhAGQAZgBlAGYAawBsAGwAagBqAGsAbABtAG4AbQBoAF8AWgBXAFQA
UQBRAFEASQBGAEYASABGAEQARQBHAEUARABCAEEAQwBFAEEAPwBAAEIARQBEAEEAPwA8
ADoAPQA/AEAAQABAADwAOwAyACkAJwApACcAKwAzADcAPgBTAHIAjwCrAL4AtgCiAIsA
dABiAFUATgBUAFoAWABTAFQAUwBKAEsAWwBjAGQAZgBpAGYAYQBXAEgARABJAEYAPwBC
AEEAQABAAEAAPgA+AD8APwA+ADwAPAA/AD4APQA8ADoAOwA9AD8AQQBEAEMAQwBEAEMA
QgBBAD8AQQBAAEIARQBCAEEAQABCAD4APQA9AEEARABDAEQARQBHAEcARwBCAEEARQBH
AEkASQBLAE0ASwBKAEkASABIAEoATABOAFIAUgBTAFQAUwBXAFoAXABeAFwAXQBdAGAA
XwBgAGIAYgBjAGMAYwBlAGYAZABlAGYAaABoAGgAaQBpAGcAZwBnAGUAZABjAGIAYABg
AGAAXwBdAF0AXQBdAFoAWgBaAFkAVwBZAFoAWgBZAFcAUwBPAFQAVgBXAFkAWABYAFgA
WABQAA==
         </WaveFormData>
      </LeadData>
      <LeadData>
         <LeadByteCountTotal>10000</LeadByteCountTotal>
         <LeadTimeOffset>0</LeadTimeOffset>
         <LeadSampleCountTotal>5000</LeadSampleCountTotal>
         <LeadAmplitudeUnitsPerBit>4.88</LeadAmplitudeUnitsPerBit>
         <LeadAmplitudeUnits>��V</LeadAmplitudeUnits>
         <LeadHighLimit>2147483647</LeadHighLimit>
         <LeadLowLimit>268435456</LeadLowLimit>
         <LeadID>V1</LeadID>
         <LeadOffsetFirstSample>0</LeadOffsetFirstSample>
         <FirstSampleBaseline>0</FirstSampleBaseline>
         <LeadSampleSize>2</LeadSampleSize>
         <LeadOff>FALSE</LeadOff>
         <BaselineSway>TRUE</BaselineSway>
         <ExcessiveACNoise>FALSE</ExcessiveACNoise>
         <MuscleNoise>TRUE</MuscleNoise>
         <LeadDataCRC32>1630048131</LeadDataCRC32>
         <WaveFormData>
7P/s/+//8v/0//T/9f/3//X/9//4//n/+//7//z//P/7//v/+v/7//z//v///wIAAQAA
AP///v8BAAEAAQACAAQABAAFAAMAAAADAAkAEQAaACMAKgAzADsAOQA1ACcAEQD0/9b/
vf+4/7n/tf+3/8P/z//X/+X/7f/s/+//8//z//j/+P/y/+7/8P/1//v//P8BAAMA+//5
//7/AgAFAAsADAAMAAwACwAIAAcACAAIAAsACwALAAsADgAOAA4ADgANAA0ADAALAAwA
CwAKAAsACgAKAAsADQALAAsACgAKAAwACwAJAAcABwAGAAcACQALAAsACwANAAoACQAI
AAUABwAHAAcACAAIAAgABwAHAAYABAADAAEAAQAAAP///v/+//7//P/6//z//v/+//z/
+f/5//j/9//3//n/+f/6//v/+//7//z//P/7//r/+P/5//v//P/7//v//P/8//z/+//7
//v/+//7//r/+P/4//b/9//3//f/+P/4//n/+f/0//T/9P/1//f/9//3//T/9v/3//f/
9//2//b/9v/2//j/+//6//v/+v/5//X/9v/2//b/9P/2//b/9f/0//T/9f/0//P/8v/0
//P/8//0//L/8v/y//D/8v/2//T/8f/0//b/9v/2//b/9P/1//X/9f/1//T/9P/0//L/
8v/y//T/9//4//n/+v/3//j/9//2//r//f8AAAEAAwADAAIAAgD7//j/9v/x/+r/6P/o
/+n/6//r/+v/6//q/+r/6//r/+z/7P/s/+//8P/w//D/8f/1//X/9//4//f/9//3//j/
+f/6//z//f8BAAEAAgACAAEAAAD///7/AQADAAQABQADAAIAAQABAP///v8JABEAFQAc
ACMALAAxADcAOwA5ADEAHQD8/9b/w/++/7v/t/+1/7f/vf/L/9v/3//e/+H/5f/l/+z/
9v/0//L/+P/9//3//P/9//3//////wIABAAHAAcACgAKAAoACQAJAAkACwAMAA0ADQAN
AA0ADQAMAAsACgAMAA0ADQANAAsACQAHAAcABwAIAAoADQAPAA8ADgAOABAADwANAAsA
CAAGAAYABwAJAAkACQALAAsACwALAAkACgAJAAgACAAFAAQAAgABAAMAAgACAAEAAwAC
AAEAAAD+//7//P/6//r//P/8//r/+f/5//j/9//5//v/+//8//r/+f/4//j/+v/7//z/
/P/6//v/+//5//n/+v/6//r//P/9//7////9//z/+v/6//j/+f/5//n/+//6//r/+f/4
//j/+P/5//f/9//3//T/9v/3//f/9//3//b/9f/0//b/+f/4//n/+P/3//P/9P/y//L/
8P/y//P/8//z//T/9P/0//T/9P/0//P/8//0//T/9P/y//D/8f/y//P/9P/y//P/8//z
//P/8v/y//L/9f/2//f/+v/4//b/9P/y//P/9v/3//j/+f/7//3//f/8//v/+f/4//X/
8v/w/+v/5v/k/+T/5f/o/+n/6v/r/+j/6P/p/+n/6v/q/+r/7f/w//D/8P/x//H/8f/z
//T/9v/3//j/+v/5//j/+P/3//z//f///wAAAgACAAIAAgABAAEAAAD//wIAAgACAAMA
CQAMAAcACQATAB4AJQAsADMAOQA7ADUAJwANAOr/yv+7/7z/uf+1/7X/tf+9/8v/1f/X
/9r/3f/h/+n/8P/u/+r/7P/y//P/7//2/wMAAQD9////AAAAAAcACQAKAAoACgAJAAUA
BQAHAAgACwALAAsACwAMAAwADAAMAAwADQANAA0ADgANAAwADQAKAAoACwANAAoACQAH
AAYADAANAA0ADQALAAgABwAHAAgACQAKAA0ADAALAAoABwAGAAUABAAEAAQABgAHAAkA
BwAGAAYABQAFAAQAAwACAAQABAACAAAAAAACAAIAAAABAAEAAAD/////AQABAAIAAQD/
//3//P/9//3//f/8//7///////3/AQACAAIAAgACAAEAAAD//////v/8//z/+v/7//v/
+//7//r/+v/5//f/+P/5//v/+v/5//j/9P/4//n/+f/5//f/9v/1//T/9f/3//X/9f/4
//n/9//6//n/+P/1//b/+P/3//b/9v/2//b/9v/2//T/8//z//T/9//4//n/+P/4//L/
8v/y//L/8v/z//X/9v/3//X/9P/0//T/9P/0//T/9v/2//b/9v/2//b/+P/4//j/+f/7
//3//f///////v/+//v/+P/2//H/6//o/+f/5//p/+n/6f/p/+n/6v/s/+3/7v/u/+7/
8f/z//L/8f/x//P/8//1//b/9//3//f/+P/7//z//v///wAA//////7/AAAAAAAAAAAA
AAEAAQABAAIAAgACAAMACQAKAA0AEwAXABwAIwAuADUAOQA9ADkAJwAPAPD/0P+7/7r/
vf+7/7n/vf/H/9X/3//h/+D/5f/p/+3/9P/0/+z/7v/y//X/+f/+///////9////AgAI
AAsADwANAAwACwAJAAgACQAMAA4ADgANAAwACwANAA4ADwAQABAAEQARABEADwANAAsA
CwANAA4AEAATABAADwANAAwADQANAAwACwANAAwADQAPAA0ADQANAA8ADwAPAA8ADQAK
AAkACAAIAAkACgAKAAsACQAIAAgABwAIAAgACAAIAAgACAAGAAQAAQACAAEA/v/+////
////////AQABAAIAAgABAAAAAAADAAMAAwACAAAAAQABAP//AwAEAAQABAACAAEAAAD/
/wAAAAD//wAAAAABAAEAAQAAAP7//f/7//v//P/9/////f/9//3/+v/7//v/+v/5//r/
+v/6//r/+f/7//n/+f/8//3/+//+//v/+v/3//j/+f/5//n/+v/8//z//P/8//n/9//2
//b/+P/6//z//P/6//r/+v/7//X/9v/4//j/+P/4//j/+f/5//n/+//6//r/+v/8//z/
/P/+//z//P/8//z//P/+//7//v8BAAMABQAFAAcABwAGAAYA///8//r/9f/v/+z/6//r
/+z/7f/u/+//7//w//L/8//x//D/7//x//b/9v/2//f/9//3//n/+v/9//3//f/+/wAA
AAABAAEAAAD//////v8BAAIAAwAEAAQABQAFAAUACAAIAAgACQAJAAoACwAPABUAHgAp
ADQAOwA/AEEAPQArABUA+P/Y/8v/yv/H/8P/x//L/8//1//f/+f/8P/z//P/+f8AAP7/
9P/w//T/9//5//7/BQAJAAkACQAIAAgADQAPABAAEAAQAA8ADwAPABEAEgAQAA8ADgAN
ABEAEgATABQAEgATABMAEwAVABMAEQARABEAEgAUABcAFQATABAADgATABMAEgARABAA
DgAOAA8AEQARABEAEwARABEAEQAPABAADwAOAA4ADQAOAA4ADwAOAAwACwAJAAkACAAH
AAYABwAIAAcABgAEAAYABgAEAAEAAQAAAP///v////7//v8BAAEAAQACAAIAAQAAAP7/
AQADAAQAAwAFAAYABgAGAAQAAwACAAEAAwACAAAAAAACAAMAAwADAAAA/v/9//v/+//+
/wEABQACAAEAAAD8/wAAAQABAAEAAAAAAAAAAAD+/////P/7//7////9/wAA///+//v/
/P/9//3//f/+//7//v/+//7//v/9//3//v/9//z/+//4//f/+P/5//v///8BAP3/+/8A
AP3//P/7//r//P/9//3//f/9//z//P/8//r/+v/6//z//v/+//7//v8BAAQABQAGAAkA
CwANAA0ADAALAAkACAAAAPz/+f/z//D/8P/y//X/8v/x//D/7//u/+7/7//v//L/8v/y
//X/+v/6//r/+//7//v//f/+//3//f/9//7/AAAAAAEAAQAFAAUABgAGAAgACAAIAAgA
CAAJAAkACQAIAAgACAAJAAsADgATABsAHwAkAC8AOgBBAEUAQwA7ACkADQDq/9D/xf/C
/7//wf/H/9H/3//t//H/7//y//f/+f///wIAAAD4//T/9v/9/wMABgADAAMAAQABAAYA
CgAPABMAEwASABEADwALAAsADQAOABIAEwAUABUAFQAUABMAEgASABMAEwATABEADwAN
AA0ADgAOAA8AEQATABMAEgASABMAEwASABEAEAAOAA4ADwAPAA8ADwARABMAEwATABEA
EAAPAA4ADgAJAAgABgAFAAYABgAHAAcABwAGAAUABAAEAAQAAgAAAP3//v/9//r//P/9
//3//f///wEAAQACAAEA///9//z//////////v/8//3//f/7//v//P/8//z//v///wAA
AQD7//r/+//8//3//v///wEAAgADAP///P/6//j/+f/6//v//v/8//r/+P/2//f/+v/7
//z//f///wEAAQD7//f/8v/u/+n/5v/k/9//3//g/+P/5//l/+X/5f/l/+f/6P/q/+v/
7//w//H/9f/2//b/9v/3//n/+f/7//z/+//7//v//P/+//7//////wAA//////7/AQAC
AAMABAACAAMAAwADAAYABgAGAAcACQAKAA0AFQAfACYAKQAuADsAQQA7ADMAJQALAPL/
4P/P/8T/w//H/83/1//h/+3/8//3//z/AwAHAAkADAAMAAIA/v8CAP//9//y//P/9f/7
/wUACgAMAAkABwAIAAgACAAHAAcABwAJAAoACQAHAAUAAwAEAAQABAAEAAQABQAFAAUA
BQADAAEAAQACAAIAAwAFAAIAAQD///7///////7//f/9//z//f////7//f/8//3/+//7
//v/+f/4//f/9v/2//X/9v/2//f/9f/0//T/8//y//D/7v/s/+7/7v/s/+r/6f/q/+n/
5v/o/+n/6f/p/+f/6f/p/+r/6P/l/+L/4P/k/+X/5v/m/+j/6f/p/+f/6f/q/+r/6v/p
/+n/6f/p/+f/5v/k/+T/4//j/+L/4f/i/+L/4//j/+L/5P/m/+n/6P/n/+b/4v/i/+H/
3//d/+D/4v/k/+b/5//p/+f/5//o/+n/5//q/+z/7v/u//L/9P/1//b/+P/7//z//f/+
/wAA/////wAAAgAEAAYABgAHAAgACQALAA0ADwARABMAFAAVABUAFgAYABkAGwAcABsA
GwAbABsAHAAcAB0AHQAcABwAGwAaABwAHgAeAB4AIQAfAB0AGwAeAB0AHQAdAB8AHQAa
ABoAHAAaABwAHQAdABwAHAAdABsAGQAXABUAFAAVABgAGwAdABwAHAAcABwAHAAcABwA
HAAcABwAHAAcABwAGgAaABoAGgAcABwAHAAcABsAGgAZABgAGAAZABkAGQAZABgAGAAY
ABYAFgAWABgAFgAWABYAFgAUABQAEgAQABIAEwAUABMAEQARABAAEAAOAA4ADwANAAwA
DAAOABEADQAJAAUAAQAAAAAAAQABAAAAAAAAAAMAAwACAAEAAQAFAAcACwAOAAwACwAK
AAoADAAMAA0ADQAMAAsACwAKAAwADAAMAAwADAANAA0ADQANAAwACwALAAsAEAATABkA
HwAmAC0ANAA5ADsAOwA1ACUACQDq/87/vf+2/6//qf+t/7X/v//P/93/5//s/+//9f/9
/wIAAgD8//r//P8BAAEA/P/7////AwABAAIABAAHAAsACwAKAAkABwAFAAUABwAIAAgA
BwAGAAUABQAEAAMAAgAAAAEAAQABAP///f/7//v//P/8//3////8//v/+f/4//r/+f/3
//X/9f/0//X/9//3//f/9//5//j/9//2//P/9P/z//L/8v/u/+7/7f/t/+//7v/u/+3/
7P/q/+j/5v/o/+j/5v/k/+P/5P/j/+D/3f/d/9z/2//d/9//3//g/9//3f/b/9r/3P/d
/97/3v/g/+P/5f/l/+j/6v/r/+z/8P/x//L/8//1//T/8v/y//P/9f/2//f/+P/4//n/
+f/5//r/+//9/wAAAQACAAAAAwAFAAYABwAMAA4AEAASABYAGwAcAB8AIwAlACQAKAAt
ADAAMQA2ADkAOQA5ADoAPgBAAEIARABGAEUARQBGAEUARABDAEAAPwBAAEEAQwBAAD8A
PgA9AD0APQA8ADwAPAA7ADsAOgA3ADcANwA3ADYANgA3ADcANgA2ADUANAA0ADYANgA2
ADkANwA1ADMAMwAxADAALwAyADEALwAwADAALgAwADEAMAAuAC0ALQAtACsAKQAnACcA
JwApACsAKQAoACcAJgAlACQAIgAiACIAIgAkACYAKAAqACcAJAAhAB4AIQAiACMAJAAj
ACMAIgAhAB8AHgAeAB4AGwAYABUAFAAVABYAFwAYABsAIAAjACYAJgAlACQAIQAjACMA
IgAiACAAHgAdABkAEwAQAA8ADwANAA0ADQANAA4ADgAPAA8AEAAQABAAEwAXABgAGQAb
AB0AHQAfACAAIwAjACMAJAAiACIAIwAjACIAIQAhACAAIQAgAB8AHgAdAB0AHAAbABwA
HAAcAB0AIQAiACMAJwAvADgAPwBEAE0AUQBPAEUANQAbAPb/2P/N/8z/xf+9/7//yf/V
/93/4f/l/+z/8//3//v/AAAAAPj/9v/6//////8AAAUABwAFAAMABAAEAAUABwAIAAgA
CAAHAAMAAwAFAAYABAADAAIAAQAEAAQABAAEAAEAAQAAAP//AQD///3//f/8//z//f//
//3/+//4//b/+f/5//j/9//2//T/9P/1//X/9f/1//f/9v/1//T/8f/w/+//7v/u/+//
8P/w//H/7//u/+7/7f/v/+7/7f/s/+7/7v/s/+r/6P/q/+r/6P/q/+v/6//r/+n/6//r
/+z/7P/r/+r/6v/r/+v/6//q/+z/7f/t/+v/7//w//D/8P/w/+//7v/t//D/8P/v//D/
7v/v/+//7//v/+7/7v/t/+v/7P/t/+//7f/t/+3/6v/q/+v/6//r/+z/7P/s/+z/6v/r
/+j/5//o/+n/5//q/+n/6P/l/+b/5//n/+f/6P/p/+j/5//m/+b/5f/l/+b/6P/o/+j/
5v/k/+T/5P/l/+X/5//n/+T/4//i/+H/4P/j/+X/5v/n/+X/5P/k/+T/5P/k/+T/5v/m
/+b/5v/m/+j/6v/q/+r/7f/v//H/8f/z//P/8v/y/+v/6P/m/+H/3P/a/9r/2//b/9v/
2//b/9j/2P/Z/9n/3P/c/9z/3//h/+D/3//f/+H/4f/j/+T/4v/h/+D/4P/j/+T/5v/n
/+n/6f/q/+r/6v/q/+r/6v/s/+3/7f/t//D/8P/w//H/7f/w//X/+/8HABAAFQAaACEA
JQAlAB0ADQDx/9L/uv+x/67/qf+n/6n/q/+3/8n/0//R/9D/1f/Z/9v/3v/e/9j/3P/m
/+v/6//s/+3/7f/r/+3/8v/2//v//f/+//7//v/9//n/+f/7//z//v///wAAAQABAAAA
///+//7/////////AAD///7////+//7///8BAAEAAQAAAAAAAQABAAAA//8BAAAAAQAD
AAEAAQABAAMAAQABAAEA//8BAAEAAQACAAAAAAD/////AQAAAAAA//8BAAAA///+/wAA
AAD+//z//P/+//7//P/7//v/+v/5//n/+//7//z/+v/5//j/+P/3//f/9//2//j/+f/5
//f/9//4//j/+P/7//v/+//7//v/+v/4//j/9//3//b/9f/3//b/9v/1//T/9P/0//X/
9f/1//X/8v/z//P/8v/x//D/8P/w//D/8P/x/+7/7f/r/+v/6P/q/+z/7P/q/+z/7//v
/+//8P/w//D/8P/w//P/8//0//b/+P/4//j/9v/0//b/+v/7//j/9v/2//b/9v/3//n/
+v/7//z//P/9//7//P/8//z//v///wAAAQACAAIABAAEAAQABQAHAAkACQAKAAsACwAM
AAUAAgAAAPv/+P/2//b/9//1//X/9f/1//b/9v/3//f/+P/4//j/+//8//z//P/9////
//8BAAIABQAFAAUABgAIAAgACQAJAAsACwAMAAwADQAMAAsACgAMAA0ADQANAAwADAAM
AA0AEQASABMAGQAhACYAKQAwADcAPQBBAEEAOQAlAAgA6v/R/8T/v/+//8P/y//P/9f/
4//t//D/8f/z//P/9v/4//b/9P/2//n/+//6//f/9f/5////AAAEAAsACwAKAAoACgAJ
AAkACQALAAwACwALAAsACwAKAAoACgAKAAwADQANAA0ADQALAAkACQAKAAoACwANAA0A
DQAMAAwADAALAAkABwAHAAYABwAJAAcABwAHAAkACQAJAAkABwAIAAcABgAGAAIAAgAB
AAEAAQAAAAAA///9//z/+//6//z//P/6//j/+v/8//z/+v/4//f/9f/z//T/9//4//r/
9//1//P/8v/z//P/8//y//L/8//z//H/8f/y//L/8v/z//P/8//z//P/8v/w//D/8v/z
//P/8//x//D/8P/v/+z/7P/s/+3/7//v/+//7P/r/+v/6v/p/+r/6v/q/+r/6f/r/+n/
6f/p/+n/5v/o/+r/6v/o/+r/6f/n/+X/5P/o/+j/6P/o/+n/6f/q/+z/6//q/+n/5v/n
/+j/6f/r/+f/5//p/+n/5v/o/+j/6P/o/+j/6f/p/+n/6f/o/+j/6P/q/+r/6v/s/+r/
6v/q/+r/6//u/+//8P/z//X/9//3//X/9f/0//T/8P/u/+3/6f/j/+D/3//f/+H/4f/h
/+H/3v/e/9//3//i/+L/4v/l/+b/5v/m/+f/6v/r/+7/8P/z//P/8//0//L/8v/z//P/
8//z//T/9P/5//r/+//8//v/+//6//n//P/8//z//f/9/wAABQAJAA8AFgAhACoAMQAz
ADMALQAZAP3/4v/I/7v/vP+9/73/wf/F/8//3f/n/+3/8P/1//v/AQAEAAAA+P/y//b/
AQADAAAAAwAFAAEAAQACAAQABQAHAAsADAANAA0ADQANAA8AEAATABMAEwATABQAFAAU
ABQAEgATABMAEwAVABMAEQARABIAEgATABUAFAATABEAEAAVABUAFAATABIAEAAQABEA
EQARABEAEwAQAA8ADgALAAgABwAGAAYABgAIAAkACwALAAoACgAJAAcABgAFAAQAAwAC
AP///P/6//z//P/6//r/+//7//v/+P/5//j/+P/6//n/+P/4//n/+f/5//j/+v/7//v/
+f/7//z//P/8//z/+//6//n/+v/6//n/+v/6//v/+//7//v/+v/6//n/9v/2//b/9//3
//f/9//0//b/9//3//f/9//2//X/9P/1//f/9f/1//j/+f/3//r/9//2//P/9P/3//f/
9//4//n/+P/3//b/9v/1//X/9v/2//b/9v/0//T/9P/0//X/9//5//r/+f/4//f/9v/2
//f/9//3//f/9v/2//b/+P/4//j/+v/8//z//P/8//z//v/+//7/AAABAAIAAQAEAAUA
BQAGAP///P/6//X/7v/s/+z/7f/u/+//8P/x/+7/7v/v/+//8P/w//D/8//4//j/+P/5
//n/+f/7//z//v///wAAAgACAAIAAwADAAUABQAGAAYABgAGAAYABgAHAAkACgALAAoA
CgAKAAsACwAOABEAFQAfACYALQA2ADsAPwBDAD0ALwAZAPz/4P/N/8b/xf/B/8P/x//P
/+H/8f/z//L/+/8BAAEABAAIAAYAAAAAAAcACQAIAAkACQALAA0ADgAOABEAFQAWABYA
FgAVABMAEwAVABYAFwAXABcAFwAWABYAFgAWABgAGQAZABkAFwAVABMAEwAUABQAFQAX
ABUAFQAUABQAFAATABEADwAQABAAEgAVABMAEwATABUAFAATABIADwAPAA8ADwAQABAA
EAAPAA8AEQAQABAADwANAAwACwAKAAkACAAFAAIAAgAEAAQAAgD//////v/9//3/////
/wAAAgABAAAAAAD////////+/wAAAQABAP////8AAAAAAAABAAEAAQABAAIAAgABAAIA
AQABAAAA//8CAAIAAwADAAAAAAAAAAEAAQABAAEA/v8BAAMABAAFAAMAAgABAAAAAQAD
AAEAAQD//////P/+////AAD//wIABAADAAIAAgABAAAA///+/wEAAQACAAQAAwACAAEA
/v///wAAAQADAAUABAABAAAA///+/wAAAQABAAEA///+//7//v8AAAAAAAACAAMABAAF
AAYABAAGAAYABgAJAAsADQANAAwACwAJAAgAAgD+//v/9f/z//L/8//1//X/9f/1//X/
9f/2//j/+f/5//j/9//5//7//v/+////AgADAAYACAAJAAkACQAKAAgACAAJAAkADQAN
AA4ADgAPAA4ADQAMAA8AEQASABMAEgASABIAEwATABQAGwAhACkAMAA1ADwAQQBFAEUA
QQAvABMA9P/Y/8f/xP/F/8X/x//J/9f/6f/z//f/+P///wMAAwAIAAoABgAIAA4ADwAP
ABIADwAPABEAFQAYABoAGQAbABwAHAAcABsAHAAdACAAIgAiACEAIAAfAB4AHgAeAB4A
HwAhACIAIwAhAB8AHQAdAB4AHgAfACEAHwAfAB4AHgAfAB8AHgAdAB4AHgAgACMAIAAf
AB4AHwAfAB8AHwAdAB4AHQAcABwAGgAaABkAGQAaABoAGwAbABoAGAAWABQAFgAWABQA
EgAQABIAEgAQAA0ADQAMAAsACwANAA0ADgALAAkABwAGAAgACQAKAAoACgALAAsACQAJ
AAoACgAKAAkACQAJAAkACwAKAAgACAAIAAkACQAJAAoACgALAAsABgAGAAYABwAFAAUA
BQACAAIAAwADAAMABAAEAAQABAADAAUAAwADAAMAAwAAAAIABAAEAAIABAACAAEAAAAA
AAIAAgACAAIAAAD/////AAAAAAAAAAD+////AAABAAMAAQABAAEAAAD+//7//v/+////
AQACAAMAAQAAAAAAAAACAAIAAgAEAAEAAAD///7///8CAAMABAAKAA0AEAARAA8ADQAK
AAgABQACAAAA+//0//L/8v/z//P/8//z//P/9P/0//X/9f/2//b/9v/5//z//P/8//3/
/f/9////AAABAAEAAQACAAMABAAGAAcACQAJAAoACgAKAAoACgAKAAsADQAOAA8ADgAO
AA4ADwAPABQAGQAdACEAKAAvADgARQBLAEkAPQApAA0A7v/U/8f/xv/J/8//1f/X/93/
5//t/+v/7v/3////AwAGAAIA+v/8/wIABwAHAAgACwALAAkACwAOABAAEwATABUAFgAX
ABcAFwAXABkAGgAaABkAGAAXABoAGgAaABoAGQAZABgAFwAYABcAFgAXABgAGAAZABsA
GAAXABUAFAAXABcAFgAVABYAFAAUABUAFQAVABUAFwAVABUAFQATABAADwAOAA4ADwAQ
ABAAEQAPAA4ADgANAA8ADgANAAwADAAMAAoACAAGAAgACAAGAAUABQAEAAMAAwAFAAUA
BgAFAAMAAQAAAAMAAwADAAIAAAABAAEA//8CAAQABQAGAAYABQAEAAMABAAEAAMABAAE
AAUABQAFAAMAAgACAAEAAQACAAMABQADAAEA///6//z//f/9//3//v/+//7//v/9//3/
+f/3//r/+//5//z/+v/6//j/+v/6//n/+P/4//r/+v/6//r/+P/3//f/+P/6//r/+v/4
//j/+P/4//n/+//7//v/+//7//v/+v/6//X/9f/4//r//P/8//z//P/8//v/+//6//n/
+f/4//j/+P/5//r/+//+//z//P/8//z//P/+//7//v///wEAAwADAAUABQAEAAQA///8
//r/9f/u/+z/7P/t/+3/7f/t/+3/7P/s/+3/7f/s/+z/7P/v//L/8v/y//P/9f/1//f/
+P/7//v/+//8//v/+v/6//n/+//7//z//P8AAAAAAAAAAAAAAQABAAEABAAEAAQABQAF
AAIAAwAJABEAGgAjACoAMQAzADMALwAlAA8A8P/Q/73/uv+5/7n/vf+//8P/0//h/+f/
6P/r/+//8//2//b/7v/o/+z/9//9//z/+//7//n/+f/8/wAAAwAFAAgACAAIAAcAAwAD
AAUABgAJAAkACQAJAAgACAAIAAgABwAHAAYABQAHAAcABwAJAAYABgAHAAkACwALAAoA
CgAKAAkABwAFAAUABAAFAAcABQAFAAUABwAHAAcABwAFAAYABQAEAAQAAgACAAEAAQAB
AAAAAAD//wEAAAD///7//v/+//z/+v/4//r/+v/4//f/9//2//X/8//1//X/9v/2//X/
9P/0//T/8//y//D/8f/z//T/8//0//T/8//y//X/9f/1//X/9v/2//X/9v/z//P/8v/x
//P/8v/y//H/7v/u/+7/7//x//H/8f/u/+//7//u/+3/7f/s/+v/6v/r/+3/6//r/+v/
6//o/+r/6v/q/+j/6v/q/+n/6P/o/+n/6P/n/+b/6f/p/+r/7P/q/+r/6v/o/+j/6P/o
/+n/6//r/+v/6//r/+v/6v/q/+3/7f/u/+7/7P/r/+r/6f/q/+r/6//r/+//6v/q/+r/
6v/q/+j/6f/p/+n/6//q/+r/6v/o/+j/6P/q/+v/7P/t/+7/8P/y//L/8v/0//X/9v/1
//f/9//2//b/7//s/+r/5f/i/+D/4P/h/9//3//f/9//3P/c/93/3f/c/9z/3P/f/+D/
4P/g/+H/5P/l/+j/6v/q/+n/6P/o/+j/6P/p/+n/7f/t/+7/7v/t/+z/6//q/+z/7f/t
/+3/8P/w//D/8f/z//T/9f/7/wMACgATABwAIQAhAB8AFwAHAO//0v+4/63/rP+n/6f/
r/+3/8P/0//b/9n/2P/d/9//4f/o/+b/3v/g/+b/5//p/+j/5//n/+n/6//u//L/9//1
//b/9v/2//X/9P/1//j/+v/6//n/+P/3//f/9v/1//T/9//5//r/+//5//f/9f/1//L/
8v/z//X/9v/3//f/+P/4//f/9f/z//X/9P/1//f/9f/1//X/9//2//X/9P/x//L/8f/w
//D/8P/w/+//7//v/+7/7v/t/+v/6v/p/+j/6v/q/+j/5v/k/+b/5v/k/+X/5f/k/+P/
4f/j/+P/5P/j/+H/3//e/+H/4f/h/+D/4f/j/+T/4//k/+T/4//i/+P/4//j/+P/4//i
/+D/4P/g/+H/4f/h/+L/4v/j/+P/3//e/93/3f/d/93/3f/a/9z/3f/d/93/3P/c/9z/
3P/b/w==
         </WaveFormData>
      </LeadData>
      <LeadData>
         <LeadByteCountTotal>10000</LeadByteCountTotal>
         <LeadTimeOffset>0</LeadTimeOffset>
         <LeadSampleCountTotal>5000</LeadSampleCountTotal>
         <LeadAmplitudeUnitsPerBit>4.88</LeadAmplitudeUnitsPerBit>
         <LeadAmplitudeUnits>��V</LeadAmplitudeUnits>
         <LeadHighLimit>2147483647</LeadHighLimit>
         <LeadLowLimit>268435456</LeadLowLimit>
         <LeadID>V2</LeadID>
         <LeadOffsetFirstSample>0</LeadOffsetFirstSample>
         <FirstSampleBaseline>0</FirstSampleBaseline>
         <LeadSampleSize>2</LeadSampleSize>
         <LeadOff>FALSE</LeadOff>
         <BaselineSway>TRUE</BaselineSway>
         <ExcessiveACNoise>FALSE</ExcessiveACNoise>
         <MuscleNoise>TRUE</MuscleNoise>
         <LeadDataCRC32>527822474</LeadDataCRC32>
         <WaveFormData>
7v/w//P/9P/0//T/9P/0//L/8v/y//H/8f/x//H/8f/v/+//7//v//H/8v/0//X/8//z
//T/9P/2//b/9v/2//n/9//3//j/9f/5/wEADQAYACQAMQBAAFAAYQBrAGQASgAjAPH/
xf+r/5P/cv9Y/0P/M/8y/zj/Nf80/0L/Uv9h/3n/kv+g/6n/sP+2/7//x//S/9z/3//g
/+f/7f/y//j/+P/6//3//f/7//3//v/+////AQABAAAAAgAEAAQABQAFAAQABAADAAQA
BgAHAAYABAAFAAgABgAFAAUABwAHAAYABgAIAAgACAAIAAkACwANAA4ADwAPABAAEAAP
AA4AEQAVABcAGgAaABsAHAAdAB4AIAAgACIAIwAjACQAJwApACsALAAtAC8AMAAyADIA
MgAxADAALwAwADAALgAuAC4ALQArACwAKwAoACUAIQAgACAAIAAfAB0AGQAZABkAFwAW
ABMAEQARABAADgALAAcABQAEAAIAAgACAAAAAQD9//v/+f/5//r/+P/3//X/8f/x//L/
8//1//T/8v/y//T/9P/0//T/9P/z//H/8P/x//H/8f/z//P/8//z//P/9f/1//b/9v/2
//b/9//3//f/9//2//P/9v/+//r/9v/4//j/+P/4//j/+P/4//n/+f/5//n/+f/6//j/
9//3//j//f/8//3/AAD+//3//P/8////AAABAAEAAgADAAMAAwD9//n/+P/2//L/8v/0
//T/8//x//H/8P/u/+7/7v/u/+z/7v/w//P/9v/2//b/9v/4//j/+P/4//T/8//y//H/
9P/1//b/9//5//r/+v/7//r/+f/4//j/+f/6//v//P/5//n/+P/3//b/9////wkAEQAc
ACQAMQA+AE4AXQBrAGoAVgAvAPn/0f+3/53/gP9o/0v/M/8w/zj/M/8u/zz/Tv9b/3X/
kv+g/6v/uv/C/8X/yf/M/9b/4//q/+3/7//w//L/9f/4//z//f/8////AQACAAMABQAF
AAQAAwAEAAMAAwAGAAYABwAHAAUABgAGAAQABgAHAAoACAAJAAkACwALAAwADAAOAA4A
DQAMAAwADQAPABAAEQARABMAFAAUABQAFAAXABgAGgAZABkAGQAZABsAHgAfACIAJQAl
ACYAKQApACsALAAtAC8AMAAyADIAMQAxADEAMQAyADIAMAAwAC8ALQAqACoALAAqACgA
JQAiACIAIgAhAB8AGwAbABsAGgAaABgAFwAVABQAEgAPAA0ACwAKAAgACQAIAAUABQAD
AAEA//////z/+v/5//f/9//3//j/+f/2//T/8f/w//H/8v/z//T/8//z//L/8v/v/+//
7//x//P/8//z//P/8//z//T/9P/2//b/9//3//b/+f/5//T/9v/2//b/9v/2//b/9//3
//n/+f/5//r//f/9//7/AAD///z/+//8//7///8AAAIAAQACAAMAAwABAAEAAAD///v/
9//2//T/8P/w//L/8v/z//H/8f/w/+z/7P/s/+z/7f/w//P/9//4//j/+P/4//b/9v/2
//b/9//3//f/9//2//X/9P/z//b/+P/5//v/+f/5//n/+v/4//j/+P/4//r/+//7//v/
AAADAAEABwATACAALAA3AEQAVABjAG0AZABMACEA6f/F/6//k/90/1j/O/8p/yj/Kv8j
/yj/PP9O/2X/gf+W/6L/rf+2/7z/v//J/9j/4v/l/+r/7f/v//T/+v/6//z///////3/
//8AAAAAAQADAAMAAgAEAAYABgAHAAgACAAJAAkACQAKAAoACAAGAAcACgAIAAcABwAJ
AAkACwAMAA8AEAAOAA4ADwARABEAEgATABMAEwAUABQAFAAWABkAGgAcAB0AHwAhACMA
JQAoACkALAAuAC8AMQA1ADYANwA3ADcAOQA6ADwAPAA7ADsAOwA7ADwAPAA6ADoANwA1
ADIAMgAwAC4ALAApACgAKAAoACcAJgAjACQAJQAhACAAHQAbABoAGAAVABEADwANAAwA
CgALAAoABwAHAAcABQADAAMAAAD+//3/+//6//v//f////3/+v/2//T/9f/2//f/+P/5
//n/+P/4//X/9f/1//f/+f/5//n/+f/5//n/+v/6//j/+P/5//n/+//9//7//f8AAPr/
+v/6//r/+v/+//7//////wEAAQABAAIAAAD/////AAAEAAIAAgAEAAMAAwADAAQAAwAE
AAUABQAGAAcABwAHAAMA///+//z/9//2//f/9v/z//H/8f/w/+//8P/x//L/9P/2//j/
+//6//r/+v/6//j/+P/4//j/+f/5//n/+f/7//v/+//7//v//P/8//3//f/9//3//v/8
//z//P/8//z//f/9//3/BAAFAAcADwAXACAALAA5AEgAWABrAHUAbgBUACsA9//P/7n/
nf9+/2D/Qf8t/yz/Kv8j/yr/Pv9Q/2X/g/+a/6T/rf+4/8D/yf/T/9z/4v/n/+r/8f/5
//7/AgADAAQABgAFAAMABQAGAAYABQAHAAcABgAIAAoACgALAAwADAANAA0ADQAOAA4A
DAANAA8AEwASAA8ADwARABEAEAAQABIAEgAUABQAFQAXABcAGAAZABkAHQAeAB4AHgAd
AB8AHwAgACMAJQAnACkAKQAsAC0AMAAyADMANQA5ADsAPQA+AD8AQABAAEEAQAA/AD8A
PwA/AD8AQAA/AEAAPwA9ADoAOgA6ADgANgAzADAAMAAwAC8ALwArACsAKwAoACYAIgAf
ACEAIAAeABsAGwAZABgAFgAUABIADgANAA0ACwAJAAkACAAGAAUAAwABAAEAAgADAAIA
AAD9//z//v/+//7//v8BAAEAAAAAAP7//f/8//3//v///wAAAQABAAEAAgACAP///v/+
//3/AQADAAQAAwAEAAQABAAEAAAAAAABAAIAAwAEAAYABgAHAAcABwAHAAcACAAIAAcA
BwAIAAgABgAGAAgACQAJAAkACgALAAwADQANAA0ADQAMAAsABwADAAIAAAD7//r/+//6
//v/+f/5//j/+P/4//j/+P/2//j/+v/9//7//v/+//7//P/8//z//P/7//v/+//7//3/
/f/9//3/+//8//z//f/+////AAACAAEAAAD///7/AAABAAEAAQAAAAMABQALABMAHgAs
ADsASgBaAG0AeQBwAFoAOQALAOX/y/+t/4z/cP9P/zH/Jv8k/yP/Lv9A/07/X/9//5j/
ov+r/7T/vP/B/8n/1v/i/+v/8P/x//P/+v/+/wAAAgAFAAUAAwAFAAYABgAGAAcABgAE
AAcACgALAA0ADQAMAAwACwANAA4ADgAMAAwADQAQAA4ACwALAA0ADQAPABAAEwAUABIA
EgATABUAFQAWABcAFwAbABwAHAAcABoAHQAeACAAIgAjACQAJQAlACgAKQAsAC8ALwAw
ADMANwA5ADoAOwA7ADwAPgA+AD4APQA8ADsAOgA6ADgAOAA4ADcANQA2ADUAMgAvACsA
KwAsAC0ALQArACcAJwAnACQAIgAeABsAHQAcABoAFwAWABUAFQAUABAADgAKAAkACgAJ
AAgACQAHAAQAAgD///7///8BAAMAAgAAAP3//P/6//r/+v/6//3//f/8//z/+v/5//j/
+f/6//v//P/9//3//f/+//7//v/+/////////////v/7//3//v///wAACAAHAAEA//8E
AAMAAgABAAAAAgACAAMAAwADAAMAAwAEAAIAAQABAAIABgAEAAQABgAIAAkACgAMAA0A
DgAPAA8ADQANAAwACwAEAP///f/6//j/+v/+/wAA/P/5//j/9v/0//T/9P/0//b/+P/6
//3/AAAAAAAAAAD+//7//v/+//v/+//7//v//f/9//3//f/9//7//v///////////wAA
/v/+//7//v/+//////////7/BQANABcAHQAmADQARQBSAGIAdQB5AGgATAAfAO3/zf+x
/43/bv9W/z3/L/8w/yz/J/80/0j/WP9t/4f/nP+m/63/tv/A/8v/0f/Y/+D/5f/q//H/
9f/6//7//v8AAAMAAwD+///////+/wMABwAJAAoACQAKAAkACQAIAAgACQAJAAkACgAK
AAgACgALAA4ADAANAA0ADwAPABAAEAASABIAEQAQABAAEQATABQAFQAVABgAGgAbABwA
GgAdAB4AIAAfAB8AHwAfACIAJgAoACwALQAtAC4AMQAzADUANgA3ADYANgA3ADYAOgA7
ADwAPQA8ADwAOgA6ADkANwA0ADQAMgAwAC4AKwAoACgAKAAnACcAIwAjACMAIwAiAB8A
HQATABQAFAAUABQAFAAVABQAFAATAA4ACwAIAAYABgAFAAUABgAFAAIAAQACAAQABQAG
AAgACQAKAAsACwAKAAkABwAFAAEA/f/8//r/9//4//v//P/7//n/+f/4//b/9v/2//b/
+P/6//z////9//z/+//6//z//P/8//z//P/9//7///////////////3//v/+////AQAB
AAEAAgAAAAAAAAAAAAAAAQABAAEAAgAFAAsAFQAjAC4AOABDAFIAXgBnAG8AZABMADMA
FQDr/8X/qf+I/2j/Uf9L/1T/WP9N/0r/WP9s/4H/mf+s/7T/uf++/8D/vf+9/8b/0P/d
/+r/8//1//T/9P/1//b/+P/3//b/+f/7//z/+//7//n/9v/3//r/+//9//z//P/9//3/
/f/+//7//P/8//3/AAD+//3//f//////AAAAAAIAAgABAAAAAAABAAEAAgADAAMABQAG
AAYABgAIAAsADAAOABAAEQASABMAEwAWABcAGgAbABsAHAAfACEAIwAkACUAJAAkACUA
JAAjACMAIwAjACAAIAAeAB4AGgAXABMAEgAVABQAEwARABAAEAAQAA8ADQAJAAkACQAH
AAYAAwABAAAA/v/7//f/8//x//D/7v/u/+7/7P/t/+3/7f/t/+//7P/q/+n/5//j/+P/
5P/l/+j/6P/n/+j/6//s/+3/7v/x//H/8P/w//H/8//1//n/+//9////AQADAAMABAAE
AAUABgAIAAkACwANAA4ADQAPABAAEQASABUAFwAYABkAHAAcABwAHAAgACEAIgAjACIA
IgAjACMAIgAiACQAJQAiACEAIAAeACAAIQAhACIAJAAkACAAGwAeAB8AHgAgAB8AHgAd
ABwAHAAcABwAHAAdAB0AHQAeABsAGQAYABcAFgAXABkAGwAbABoAGgAaABoAGgAYABgA
GAAYABgAGAAYABgAGAAYABgAGAAYABgAGAAYABYAFgAWABYAFgAWABcAFwAVABUAFQAW
ABUAEwASABIAEgAQABAAEgASABEAEAAQABEAEgATABMAEwATABIAEQAQAA8AEQASABEA
EgAVABYAFAARABAADgAKAAoACgAKAAkACgALAA0ADAAKAAgABgAIAAgACAAIAAUABQAF
AAUABQAFAAUABQADAAQABAAFAAMAAwADAAQABAAEAAQABAADAAMAAgABAAIABQALABEA
GwAoADQAQQBOAF4AawBxAF4APAAPAN3/u/+l/4X/Yv9O/0P/O/8+/0r/S/9K/1L/YP91
/4v/ov+u/7f/wP/K/83/zf/Q/9r/4//o/+v/7//y//T/9f/2//j/9//1//f/+P/4//j/
+f/4//b/9P/2//b/9//3//b/9v/1//T/9P/z//D/8P/x//T/8v/v/+//8f/x//D/8P/y
//L/8v/y//P/9f/z//T/9f/1//b/9v/1//T/8v/1//b/+P/2//f/+P/5//n//P/9/wAA
/v/9//3///8BAAMABAAFAAYABgAHAAYABwAHAAcABwAIAAgABgAGAAUAAwAAAAAAAwAC
AAEA//8AAAIABAAFAAUAAwAFAAcACQAKAAkACQALAAoACAAFAAUABQAGAAYABwAGAAMA
AwAEAAMAAgADAAQABAAFAAUABgAHAAkACwAPABAAEAASABUAGAAbAB4AIwAlACYAKAAq
AC0AMAA1ADgAOQA6ADsAPgA/AEEAQgBEAEQARQBFAEUARQBEAEEAQQBCAEMARABEAEMA
QQA/AEAAQABAAEAAPwA/AD8APwA+AD4APwA/AD4APgBAAEEAQAA/AD4APAA+AD8APwBA
AEEAQgA/ADsAPAA7ADgAOAA3ADYANQA0ADMAMgAxADAAMQAxADEAMgAyADEAMQAxADEA
MQAyADMALwAsACsAKgApACgAJwAmACUAJAAnACgAKQAqACcAJAAhAB4AIAAgACAAIAAh
ACAAIAAfAB0AGwAZABgAEQAJAAIA/P8DAAQABwAMABUAGwAhACgAJgAmACYAJQAjACMA
IgAhAB4AGwAbABoAEwASABMAEgASABEAEgASABAAEAAQABAADwAQABEAEwAWABgAGgAc
AB0AHgAfACAAIQAhACEAIQAgAB8AHgAdABwAHAAbABsAGQAZABkAGgAZABgAFwAWABYA
FwAXABcAGgAdAB8AJQAvADwASgBZAGoAegCFAIsAfABYACMA7f/R/7v/lf9u/1r/Tf9D
/zj/LP8p/zj/Rv9W/23/jf+i/6z/t//A/8j/zf/T/9z/4v/n/+r/7//x//T/9v/4//r/
/f/9//r/+//7//r/+P/5//j/9v/4//r/+v/7//n/+P/4//f/9//4//j/9v/0//X/+P/2
//P/8//1//X/9P/0//b/9v/1//T/9P/1//f/+P/5//n/+v/6//n/+P/3//n/+f/6//v/
/f///wEAAQAEAAUACAAKAAsADQARABMAFQAWABcAGQAaABwAHAAeAB8AIAAhACIAIgAg
ACAAIAAfAB0AHgAeABwAGgAXABQAFAAUABMAEwAPAA8ADwALAAoABwAFAAYABgAFAAMA
///9//z/+v/5//j/9f/1//X/8//x//H/8P/u/+3/6//p/+n/6v/r/+n/6P/m/+b/5f/k
/+P/4v/j/+P/4v/i/+D/3//e/9//3//f/9//3//d/93/3v/e/97/3v/f/9//4P/h/+H/
3//g/+D/4P/g/+T/5f/l/+T/4v/i/+L/4v/m/+b/5//n/+X/5f/l/+b/5//n/+j/6v/q
/+j/6P/q/+3/7f/t/+7/7//w//H/8f/z//P/8v/x/+z/5//l/+L/4P/g/+L/4v/f/93/
3f/c/9j/2P/Y/9j/2f/c/9//4//i/+L/4v/i/+L/4v/i/+L/3//d/9v/2f/a/9v/3P/d
/9//4P/g/+H/4f/h/+H/4v/i/+L/4v/i/+D/4f/h/+H/4P/j/+f/8f///woAEgAhADIA
RABXAGEAVgA4AAkA1/+3/5v/d/9Y/z7/H/8H/wL//P73/gL/Gv8u/0H/X/94/4T/j/+c
/6b/q/+x/7z/xP/J/9D/1f/Z/97/4v/k/+b/6f/p/+f/6f/q/+r/7f/v/+//7v/s/+7/
7v/v//D/8P/x//H/8//0//T/8v/0//X/+P/2//X/9f/3//f/+P/4//r/+v/6//r/+//9
//3//v//////AwAEAAQABAAFAAkACwAOAA4ADwAQABEAFQAYABkAHAAeAB8AIQAlACgA
KwAtAC8AMwA0ADYANgA3ADcANwA3ADgAOAA2ADYANQAzADAAMAAuACwAKgAnACQAJAAk
ACMAIQAdAB0AHQAZABgAFQATABEAEAAOAAsACAAFAAMAAAABAAAA/f/9//n/9//1//X/
9P/y//H/7//r/+v/7P/t/+v/6v/o/+j/6P/o/+j/6P/m/+X/4//i/+P/4//j/+X/5v/n
/+j/6f/p/+n/6v/q/+3/7v/w//H/8v/z//P/8f/y//T/+v/6//b/9v/2//b/9v/7//z/
/v///wEAAQABAAIAAAD/////AAADAAIAAwAGAAcABwAHAAgABwAIAAkACQAKAAsACwAL
AAUAAQAAAP7/+v/6//z//P/9//v/+//6//j/+P/4//j/+P/6//z///8AAAAAAAAAAAAA
AAAAAAAAAQABAAEAAQABAAEAAQABAAEAAgACAAMAAQABAAEAAgACAAIAAgACAAIAAwAD
AAMABgAHAAcADwAZACAAKAAzAEQAVABnAHsAfgBuAE8AHwDt/8v/rf+K/2z/U/8x/xj/
Fv8X/xb/Iv82/0X/Wf92/47/nf+o/7D/uf+//8T/yv/V/+D/5f/r//L/9P/2//j/+//7
//v//f/+//7///8BAAEAAAD+/wAAAAABAAIAAgADAAMAAQACAAIAAAAAAAEABAACAAMA
AwAFAAUABQAEAAUABAAEAAQABQAHAAcACAAJAAkADQAOAA4ADgAOABEAEgAUABIAEwAU
ABUAFwAaABsAHgAfAB8AIAAjACYAKQArAC0AMQAyADQANAAzADMAMwAzADUANgA1ADYA
NAAxAC0ALAAsACoAKAAlACIAIgAiACEAHQAZABkAGQAXABYAEwARABAADgALAAcABwAF
AAQAAgAAAP7/+v/5//X/8//x//H/8v/w/+//7f/q/+n/6f/p/+f/5v/k/+T/5P/k/+T/
5P/k/+P/4f/g/9//3//f/+H/4P/f/97/3f/e/9//4f/i/+T/5P/l/+X/5f/l/+T/4f/j
/+T/5f/m/+b/5//n/+f/5v/m/+b/5v/m/+j/6P/p/+n/6f/p/+n/6v/s/+v/6//s/+7/
7P/s/+7/7//v/+//8P/z//T/9f/1//P/8//y//H/7//r/+r/6P/i/+L/5P/k/+X/4//j
/+L/4P/g/+D/4P/g/+L/5P/n/+b/5v/m/+b/6P/o/+j/6P/o/+n/6v/r/+r/6f/o/+f/
5//o/+j/6f/q/+v/7P/u/+z/7P/s/+z/7v/v/+//7//u//H/9//9/wcAFAAiADMAQABO
AGEAaQBaADoAEwDj/7//qf+N/27/VP83/yX/Kv8u/yf/LP8+/07/Xf9z/4r/lv+h/67/
uv/D/8f/0P/a/9//5P/p/+v/8P/0//j/+v/9//3/+//9//7//v8AAAMABAAEAAQABgAG
AAcABgAGAAcABwAHAAgACAAGAAgACQAMAAoACQAJAAsACwAOAA4AEAAQAA8ADgAOAA8A
DwAQABEAEQASABIAEQAQAA8AEQARABIAFAAXABoAHQAdACAAIQAkACUAJQAmACkAKQAr
ACwALQAtAC4AMAAwADMAMwAzADMAMgAyADAAMAAvAC0AKgAqACoAKAAmACMAIgAiACIA
IQAfABsAGwAbABcAFgATABEAEwASABAADQANAAsACgAIAAUABAABAAEA/f/7//n/+f/6
//j/9//1//H/8f/y//P/8f/w/+7/7v/u/+7/7v/u//H/8f/w//D/7v/t/+z/7f/w//H/
8v/z//H/8f/y//L/8v/y//P/8//0//X/9f/z//T/9P/0//T/+v/5//j/+P/4//j/+P/4
//j/+f/5//n/+f/5//r//P/7//v//P////7///8CAAEAAQABAAIAAwAEAAUABQAGAAcA
BwAHAAEA/f/8//r/9f/0//X/9P/0//P/9P/0//D/8P/w//D/7v/w//L/9f/4//j/+P/4
//j/+P/4//j/+P/5//r/+//5//n/+f/5//v//P/8//3//f/9//3//v8AAAAAAAAAAP7/
/////////v8BAAUADQAZACIALgA9AEoAWABpAHUAbgBSAC0A///V/7v/of+C/2r/Uf85
/zr/Rv9B/zr/SP9a/2H/c/+S/6T/r/+6/8T/y//P/9b/3v/p//D/9f/3//r/AAAAAAIA
BQAFAAMABQAGAAYABwAJAAkACAAIAAoACgALAA4ADgAPAA8ADgAOAA0ACgAMAA0AEAAO
AA0ADQAPAA8ADwAOAA8ADgAPABAAEgAVABQAFAAUABMAEwAUABQAFAAWABkAGgAcABwA
HQAeAB8AIQAkACUAKAAnACcAKAArACsALQAuAC8AMQAyADQANAAzADMAMwAzADMANAAz
ADQANQAzADAAMAAwAC4ALAApACgAKAAoACcAJQAhACEAIQAhACAAHQAbABsAGgAYABUA
EwARABAADgAOAA4ADAANAAkABwAFAAUABAACAAEA///+////AQADAAAA/v/7//r//P/8
//z//P/7//v/+v/6//v/+//7//3//P/7//r/+f/3//f/+P/4//v//P/+/////v//////
/f/9//7///8AAAQABAADAAIAAQAAAAQABAAFAAUAAwADAAMABAAGAAUABQAGAAkACAAJ
AAwADwAPAA8AEAARABIAEwATABIAEQAPAA0ABwADAAIAAAD//wAAAwAEAAIA///+//z/
+//8//3//v/9//7///8BAAMABAAFAAYACAAIAAgACAAHAAcABwAHAAUABQAFAAUABgAI
AAkACwAJAAkACQAKAAwADAAMAAwACgALAAsACwAOAA8AFQAdACkAMgA8AEsAWgBqAH0A
gwByAFIAIwDt/8v/tf+b/4L/aP9L/z//RP9I/0H/Rv9a/2j/df+R/6r/uP/F/9D/1v/Z
/9//5P/s//X//v8DAAUACAAIAAwADgARABEAEAATABUAFgAWABcAFgAUABQAFgAWABcA
GgAaABsAGwAaABoAGQAWABYAFwAaABgAGQAZABsAGwAaABoAHAAcAB0AHgAgACMAIgAi
ACIAIQAlACYAJgAmACQAJwAoACoAKAApACoAKwAuADIANAA4ADgANwA3ADkAPAA/AEEA
QwBFAEYASABIAEgARwBGAEUARgBGAEQARABCAD8AOwA6ADsAOgA5ADcANgA2ADYANQAx
AC0ALQAtACkAKAAlACMAJQAkACIAHwAfAB0AHAAaABkAGAAVABUAEQAPAA0ADQAKAAgA
BwAFAAMAAwAEAAUABwAGAAQABAACAAIAAgACAAEAAQAAAAAA/f/9//3////9//3//f/9
//3//f/+//7//P/8//3//f/+///////9////AAABAAIAAgADAAMABAACAAIAAgACAAUA
BgAIAAkABwAHAAcACAAKAAkACQAKAAkABgAFAAYACAAJAAoADAAOABAAEgATABAADwAN
AAsACQAFAAQAAgD8//z//v/+//v/+f/5//j/9//4//n/+v/4//r//P///wIAAgACAAIA
AAAAAAAAAAD//////////wEAAQABAAEAAQACAAIAAwADAAMAAwAEAAUABgAHAAgABwAH
AAYABQAEAAkAEQAXAB8ALAA4AEkAXgByAH8AgwB0AFQAIwDx/9P/u/+f/4j/cv9T/zv/
MP8q/yP/MP9K/17/cf+N/6D/rP+3/8T/zv/V/9v/5P/u//H/9v/7////AgAIAAwADgAR
ABEADwARABIAEgARABMAEwASABQAFgAWABcAFQAUABQAEwAUABYAFwAWABYAFwAaABgA
FQAVABcAFwAaABoAHAAcABoAGgAbAB0AHQAeAB8AHwAfACAAIAAgAB4AIQAiACQAJwAp
ACsALQAvADIAMwA2ADkAOQA6AD0AQQBDAEQARQBFAEYASABIAEsASwBLAEsATABMAEoA
SgBHAEUAQgBCAEIAQAA+ADsAOQA4ADcANQA0ADEAMgAzADAALgAqACcAKQAoACYAIwAh
AB8AHgAcABkAGAAVABUAFAATABIAEwAQAAwACQAFAAQABQAHAAkABwAGAAQABAACAAAA
/v/8//7//////wAA/f/9//3////9//3//f/9//////8AAAAA/v/+//////8AAAEAAQD/
/wAAAAAAAAAABAAFAAUABQAGAAYABgAGAP//AQADAAcACgAIAAgACAAIAAcABgAGAAUA
AwADAAMABAAFAAUABgAIAAgABgAGAAgABwAHAAcACAAJAAoACwALAA0ADQAMAAsABQAB
AAAA/v/4//j/+v/6//n/9//3//b/9P/0//T/9P/y//T/9v/5//r/+v/6//r/+v/6//r/
+v/7//v/+//7//r/+f/4//f/9//4//j/+f/6//v//P/+//z//P/8//z//P/9//3//f/+
//3///8HABEAHgAqADkASABWAGcAdwB4AGIAOQAFANv/w/+n/4T/av9N/y3/Hv8c/xn/
GP8q/z7/T/9p/4T/kv+d/6r/uP/D/8f/zP/U/9//5P/p/+//9P/4//z//v8BAAEA/f//
/wAAAAABAAMAAwACAAIABAAEAAUAAwACAAIAAQADAAYACAAIAAYABwAKAAgACQAJAAsA
CwAKAAoADAAMAAwADAANAA8ADQAOAA8ADwATABQAFAAUABQAFwAYABoAGAAZABoAGwAd
ACAAIQAkACYAJwApAC0AMQAzADQANQA3ADgAOgA6ADsAOwA7ADsAOgA6ADgAOAA3ADUA
MgAyADIAMAAuACsAKgAqACoAKQAmACEAIAAfAB0AHAAZABcAGAAYABcAFQASAA8ADQAK
AAkACAAFAAUAAQD///3//f/8//r/+f/3//P/8//0//X/9P/y/+//7v/s/+z/7P/s/+3/
7f/s/+z/6//r/+v/7f/r/+v/6//r/+v/6//s/+z/7v/u/+//7//u/+//7//t/+7/7v/u
/+7/8P/x//H/8f/y//L/8v/y//X/9f/1//X/8v/y//P/8//y//L/9P/1//f/9v/0//T/
9P/0//T/9P/1//X/9f/1//X/9v/1//P/8v/y//b/9P/0//b/9//3//f/+P/3//j/+f/5
//n/+f/4//f/8f/t/+z/6v/o/+j/6v/q/+n/5//n/+b/4v/i/+L/4v/h/+L/4//l/+j/
6P/o/+j/6P/o/+j/6P/l/+X/5f/l/+X/5f/l/+X/5//o/+j/6f/o/+f/5v/m/+j/6P/o
/+j/6v/r/+v/6//s/+3/8f/5/wUAEAAeAC0APABMAF0AZwBcAD4AEQDf/7//o/9//17/
Rv8p/w//CP8I/wH/CP8c/yz/Qf9h/3r/iP+T/57/pv+v/7X/vP/E/8//1v/b/9//5P/m
/+j/6v/t/+3/7P/v//H/8v/y//P/8v/w/+7/8P/w//H/9P/0//X/9f/z//T/9P/y//L/
8//2//T/9P/1//j/+f/5//j/+f/4//r/+v/7//3/+//8//3//f/9//7//v/+//7/AQAC
AAQABQAHAAkACwALAA4ADwASABMAEwAUABcAGgAdAB8AIQAhACIAJAAkACYAJwAoACkA
KAAoACYAJgAjACEAHgAeAB4AHAAaABcAGAAYABgAFwATAA8ADwAPAA0ADAAJAAcABQAE
AAIA///7//n/+P/2//f/9v/z//P/8P/t/+r/6f/o/+b/5f/j/+P/4//k/+X/5P/i/9//
3v/c/w==
         </WaveFormData>
      </LeadData>
      <LeadData>
         <LeadByteCountTotal>10000</LeadByteCountTotal>
         <LeadTimeOffset>0</LeadTimeOffset>
         <LeadSampleCountTotal>5000</LeadSampleCountTotal>
         <LeadAmplitudeUnitsPerBit>4.88</LeadAmplitudeUnitsPerBit>
         <LeadAmplitudeUnits>��V</LeadAmplitudeUnits>
         <LeadHighLimit>2147483647</LeadHighLimit>
         <LeadLowLimit>268435456</LeadLowLimit>
         <LeadID>V3</LeadID>
         <LeadOffsetFirstSample>0</LeadOffsetFirstSample>
         <FirstSampleBaseline>0</FirstSampleBaseline>
         <LeadSampleSize>2</LeadSampleSize>
         <LeadOff>FALSE</LeadOff>
         <BaselineSway>TRUE</BaselineSway>
         <ExcessiveACNoise>FALSE</ExcessiveACNoise>
         <MuscleNoise>TRUE</MuscleNoise>
         <LeadDataCRC32>2716233921</LeadDataCRC32>
         <WaveFormData>
9P/0//X/9f/1//X/9f/0//P/8v/y//H/8P/w/+//7//t/+3/7f/t/+7/7//w//L/8f/w
/+//7v/v//D/8f/y//T/9P/0//T/8v/x//f//f8FAAwAFAAiADMARwBcAGcAaABhAEsA
MgAZAO//u/+I/1b/Jv8M/wr/DP8Q/x//Lf9A/1v/dv+J/5f/n/+q/7T/uv/F/8//1P/X
/9//5f/q//L/8//1//X/9P/2//f/9//3//v/+//7//v//f/9//7/AAD//////v/8//3/
AAABAAMAAgACAAQABAAGAAYABgAGAAUABQAFAAYACAAIAAgACwAOAA8ADwARABAAEQAR
ABEAFAAWABkAHgAgACIAJAAnACkAKgArAC8AMwA2ADYAOgA8AD8AQwBFAEYASABKAEsA
SgBJAEgASQBJAEgARQBDAEMAQgA/AD4AOgA6ADYAMwAxADAALgAtACoAJwAnACQAIgAf
ABsAGwAcABoAGAAVAA8ADgAOAA0ADAALAAoACAAFAAMAAgABAAEA///+//7//P/7//n/
9//3//f/+P/5//v/+//6//j/+P/4//j/+P/5//j/+P/5//r/+v/6//r//f/9//v/+//9
////AAAAAAAAAAABAAEAAQAIAAUAAQAEAAYABgAGAAYABAAFAAYABwAHAAYABgAGAAYA
BgAGAAcACQAKAA0ADwAPABAADwAOAA8AEgAUABUAFgAWABYAFgASABAADgAMAAwADAAM
AAwACQAIAAcABgAGAAUABQAEAAIAAgACAAMABQAFAAUABQAGAAUABAAEAAIAAAD///3/
/v///wAAAQADAAMAAwADAAMAAgABAAAAAQACAAMABAADAAIAAQAAAP7//v8DAAsAEQAV
ABwAJAAwAD0ATwBmAHUAeABtAFkARgAxAA0A3f+s/3b/Pv8e/xT/Dv8O/x//Mf9A/13/
fv+T/6P/tf/C/8b/yP/N/9f/4v/r/+//8//2//j/+////wEAAgADAAUABgAHAAsACwAL
AAsACgAJAAkACgAMAA0ADQAMAAoADAAMAA0ADgAOABAAEAARABIAEwAUABUAFQAVABYA
FQAUABMAFQAXABkAGgAdAB8AIQAiACMAJgAmACcAKgArACwALQAvADMANAA1ADkAPgBC
AEMASABKAE0AUQBTAFQAVgBYAFkAVwBXAFcAWQBZAFgAVQBTAFIAUABMAEoASQBKAEcA
RQBCAEAAPQA7ADgANQA1ADIAMQAvACwALQAsACoAKAAlAB8AHgAeAB0AHQAbABkAFgAV
ABMAEgARABAADQALAAoACwALAAoACQAFAAMAAgABAAQABQAFAAQABAAEAAQABAABAAAA
AAABAAIAAgACAAIAAwADAAEAAQACAAUABwAIAAoADAALAAgACgAKAAoACgAKAAsADAAN
AA0ADAAMAAwADgAQABIAFQATABIAEwATABUAGAAZABoAHAAeAB8AHwAfAB4AHQAcABgA
FgAUABIAEAAQABAAEAARABAADwAOAAoACQAJAAgACgAKAAoACwALAAsACwALAAgABwAG
AAYABwAGAAYABQACAAEAAAD//wIAAwAEAAUABgAGAAYABgAFAAQAAwACAAQABAAEAAQA
CAAKAAcACQAPABcAHgAoADIAQwBZAGwAdwB6AHEAWQBEAC8ABQDR/5z/Yv8u/xT/CP8C
/wr/H/8z/0z/bf+G/5f/p/+1/7r/vv/G/9f/3//k/+v/7f/v//b//P/+/wEAAgACAAAA
AQABAAEABQAFAAUABQAFAAUABgAIAAoACwALAAoACgAMAAwADQAMAAwADgAOAA4ADgAO
AA4AEgATABQAFgAUABQAFAAXABYAFwAXABkAGQAbABwAHQAgACAAIQAkACcAKgAtADEA
NwA4ADkAPQBDAEYARgBKAE0ATwBSAFMAVABWAFgAWQBZAFkAWQBbAFkAWABVAFMAUgBQ
AEwASgBGAEYAQgA/AD0APAA6ADkANwA1ADYANAAwAC0AKQApACcAJAAhAB0AGQAYABgA
FwAVABMAEQAOAA4ADQANAA0ACgAHAAUABAAEAAUABQAFAAIA///9//v//P/9//3//P/+
//7//v/+//v/+v/6//v//P/8//z//P///////f/9//v//f/+//7/AQACAAQABQAHAAIA
AgACAAIAAgADAAUABwAJAAkACAAIAAgACAAIAAgACQAMAAwADgAPAA4AEAAQABAAEAAS
ABMAEwAWABYAFgAWABQAEgAQAA4ACwAKAAkACAAFAAQAAwACAAIAAQABAAAAAgACAAIA
AwABAAEAAQABAP7//f/8//z/+//6//r/+f/7//v/+//7//v/+//7//v//P/8//z//P/6
//r/+v/6//r/+v/6//r/AAAAAAEABQAHAAsAEAAaACYANQBPAGQAcwB4AHEAXQBIADMA
CwDX/6D/ZP8w/xL/BP/8/gj/G/8t/0T/Zf+A/4//nf+p/7L/uv/E/83/0//a/9//5f/r
//D/9P/0//f/+P/4//j/+f/5//n/+//7//v/+//8//3///8CAAIAAwADAAIAAAACAAIA
AwAGAAYACAAIAAYABgAGAAYABwAHAAcACAAJAAoACwAPABAAEQARABMAFQAXABgAGQAZ
ABgAGAAaAB8AIgAlACkAKwAsAC0AMQA3ADoAOgA+AEAAQwBHAEkARwBIAEkASQBLAEsA
SwBNAE0ATABJAEcASABGAEIAQAA+AD4AOgA3ADMAMgAwAC8ALgArACsAKAAkACEAHQAd
AB4AHAAaABcAFQAUABQAEwAQAA0ACgAGAAcABQAEAAMAAQD///7//v/8//v/+f/3//j/
9//3//f/9f/1//T/8v/1//b/9//4//b/9P/z//P/9v/2//b/9v/3//f/9f/1//T/9f/1
//T/9//4//r/+//5//r/+//9//b/+P/6//r/+v/6//z//f/+////AQAAAAAAAAD+//7/
/v///wAAAAACAAMABAAGAAYABgAGAAgACQAJAAoACgAKAAoABgAEAAIAAAD+//7//v/+
/////v/9//z//P/7//v/+v/5//j/9//3//f/9//3//f/9P/z//L/8v/x//D/8P/v//H/
8f/x//H/7//v/+//7//x//L/8//0//L/8v/y//L/9P/0//T/9P/y//T/9f/1//n///8G
ABIAHgAtAEMAWABhAGgAbQBjAFYAQwAZAOX/sP92/zb/Dv/+/v7+Cv8d/yn/PP9d/3j/
h/+V/6H/qP+u/7b/w//N/9b/2//d/+H/6P/q/+z/7//w//D/8v/z//P/8//2//X/9P/z
//X/9//6//7/+//7//r/+P/6//z//P/9//7//v8AAAAA/v/+//7//v8AAAEAAgAEAAIA
AgACAAUACAAJAAkACwANAA8AEAARABAAEAARABQAGAAaABwAHwAiACIAIgAlACkALAAs
ADAANAA3ADsAPQA+AEAAQgBDAEEAQQBBAEMAQgBAADwAOQA7ADoANwA2ADMAMgAtACkA
KgAqACkAKQAmACMAIwAgABwAGQAVABUAFgAUABIADwANAAwADAALAAgABQACAP7/AAD/
///////+//v/+f/4//n/+f/4//f/9P/z//P/8//y//H/7//s//D/8P/w//D/7f/s/+z/
7f/v//D/8f/y//P/8//x//H/8//1//b/9v/1//T/9P/z//X/9v/3//n//v8AAPr/9//8
//v/+v/5//j/+P/5//r/+//7//r/+v/6//j/+P/4//n/+//8////AQAEAAYABgAGAAYA
CAAJAAkACQAIAAcABgABAP7/+//4//r//P/+/wAA/P/6//j/9v/y//H/8f/w//L/8v/y
//P/9f/1//X/9f/0//P/8v/y//D/7v/t/+v/7f/t/+3/7f/t/+3/7f/t//D/8P/w//D/
7v/u/+7/7v/u/+7/7v/u/+z/8P/1//v//f///wgAFAAeAC8ASQBcAGMAZgBfAE8APgAf
AOn/tf+A/0b/HP8K/wT/Av8O/x//Mf9I/2X/fP+J/5X/n/+o/7T/vP/B/8f/zv/T/9n/
3//k/+r/6//t/+3/7P/r/+v/6v/p/+//8f/z//X/9P/z//P/9P/y//P/8//y//L/9P/0
//X/9P/0//b/9v/4//j/+P/4//v/+//7//z/+v/6//r//f8AAAEAAQADAAcACQAKAAsA
DAAMAA0AEAAPABAAEQATABgAGgAcACEAJQAoACgALAAvADEANAA1ADUANgA3ADcAOAA5
ADoAPQA7ADoANwA1ADYANAAwAC4AKgAqACYAIwAhACAAHgAdABoAFwAXABQAEwARAA4A
DwAGAAYABgAGAAYABgAFAAUABQAFAAIA/v/7//j/+P/4//j/+f/4//b/9v/1//b/+P/4
//j/+v/8//3//f/8//z//P/8//r/+P/2//T/8//y//H/8P/t/+z/6//q/+r/6f/p/+j/
6v/q/+r/6//p/+n/6f/p/+r/6//s/+7/7v/u/+//7//x//H/8f/x/+//7//v/+//8v/y
//L/8v/y//L/8v/y//L/8v/y//L/9P/2//n///8HAA8AEgAYACYAMQBDAFoAZQBmAGsA
ZQBIAB0A8/+9/4D/Sv8m/x7/Iv8g/yL/L/9D/1r/cf+I/5X/n/+n/6r/qP+o/6//uf/I
/9X/3f/f/+D/4P/i/+X/5v/m/+j/6f/p/+n/6v/p/+j/5//p/+n/6v/s/+7/7//v/+7/
7P/u/+7/7//u/+7/8P/w//D/8P/w//D/8v/z//T/9v/2//b/9v/5//j/+f/5//v/+//9
//7///8BAAIABAAIAAwADgAQABMAFwAYABkAHQAfACIAIgAmACoALQAxADMAMgAyADIA
MQAvAC8ALwAxAC4ALAAoACUAIwAgABsAGAAZABoAFwAVABMAEgAQAA8ADgALAAsACAAI
AAUAAQABAAAA/v/8//n/8//y//L/8f/x/+//7f/q/+3/7f/u/+//7v/r/+n/6P/l/+X/
5P/j/+b/5//p/+v/7v/v/+//7v/y//L/8v/y//P/9P/2//n//P/+/wAAAgAGAAcABgAH
AAkACwAMAAwADwAQABIAEwAVABYAFwAZAB4AHgAeAB0AIAAiACMAIQAkACcAKAApACkA
KQAoACgAJwAnACkALQArACkAKQAoACgAKAAoACcAJwAoACUAIgAkACYAKAAnACUAJQAk
ACQAIgAiACAAIgAjACIAIQAiACIAIAAeABwAGwAbABwAHgAdAB4AHgAeAB4AHgAcABwA
HAAcABwAHAAcABwAHAAcABwAHAAcABwAHAAcABoAGgAaABoAGgAbABwAHQAdABwAHAAc
ABsAGgAZABkAGQAYABkAGQAYABgAFgAUABYAGAAZABkAGAAYABgAGAAZABoAGwAcAB0A
HgAfACAAHwAeAB0AHAAZABcAFgAUABIAEgASABMAEAAPAA4ADQAOAA0ADAAMAAkACAAI
AAcACQAJAAkACQAIAAcABgAFAAYABgAGAAYABgAGAAYABgAEAAQABAAEAAIABgALAA8A
FwAfACgAMAA+AE8AYwB0AHUAbABZAD8AKgATAOP/q/+C/17/Nv8e/xr/HP8g/yn/Of9S
/23/hP+V/6H/r/+8/8L/wv/H/9H/2v/h/+f/6f/s//D/8P/z//T/9P/0//X/9f/1//j/
9//2//X/8//z//T/9v/0//X/9f/0//P/9P/z//P/8v/y//T/9P/y//L/8v/y//H/8f/x
//L/8v/y//L/9f/0//X/9f/3//j/+f/5//n/+v/6//v//v///wAAAQADAAUABgAHAAsA
DAAOAA0AEAASABUAGQAbABoAHAAeAB8AHwAfAB8AIQAjACIAHwAdAB4AHAAYABYAFgAY
ABYAFQAVABYAFgAXABcAFQAWABQAFgAVABMAFQAWABQAEgAPAA0ADgAQABEAEQAPAA0A
CgAMAAsACwALAA4ADQANAA4AEAARABEAEQATABUAGAAbAB4AIQAjACQAKAAqACwALgAw
ADIANQA5ADsAPAA9AD4AQQBDAEMARQBGAEkASwBMAEoASgBLAEsASQBKAEsATQBNAEwA
SwBJAEsATABMAEkASQBLAEsASwBJAEkASABIAEkASQBLAE8ATQBLAEsASgBKAEoASgBJ
AEgASgBIAEYARgBGAEYAQwBBAEEAQABAAD0APAA5ADoAOwA6ADkAOgA8ADoAOAA2ADYA
NQA1ADYAMwAyADEAMAAvAC4AKwAqACkAKAAqACwALgAwAC0AKgAnACQAJgAmACYAJgAl
ACUAJQAlACIAIAAfAB4AFgAQAAoABQALAA4AEwAXAB0AJAApAC4ALQAuAC4ALQAtACwA
KwAqACkAKAAnACYAIwAiACEAIAAgACAAIAAgAB8AHwAgACAAIAAgACAAIQAkACUAJgAn
ACgAJwAmACYAJgAmACcAJwAkACMAIgAhAB4AHQAcABsAHAAcABwAHAAbABoAGQAYABoA
GgAaABoAHAAeAB0AIQApADEAOgBGAFYAZwB5AIgAjQCGAHEAVwBKADMA///F/5r/cP9E
/yD/Cv8I/xb/Jf81/1D/c/+M/5v/q/+3/77/xP/K/9P/2//e/+P/6f/t/+7/8v/0//f/
+P/4//b/9//3//f/+f/3//X/8//1//X/9v/4//X/9f/0//L/9P/2//b/9//3//b/9//2
//X/9P/z//L/9f/1//X/9v/1//T/8//1//b/9//3//n/+P/5//n/+f/4//j/+f/8/wAA
AgAEAAcACQAKAAsADwATABYAFgAaABwAHwAjACUAKAAqACwALQAwADEAMgA1ADUANAAx
AC8ALwAuACsAKgAoACgAJAAhAB0AHAAaABkAFwAVABYAFAAQAA0ACQAJAAoACAAGAAMA
///+//7//f/9//v/+f/2//X/8//y//H/8f/v/+7/7v/s/+v/6f/n/+j/5//n/+f/5P/j
/+H/3v/g/+D/4P/g/93/3P/c/93/3P/c/9z/3P/b/9v/2f/Z/9v/3f/e/97/3v/e/9//
3//f/+D/4f/j/+T/5P/m/+b/5P/k/+T/5P/m/+f/6P/p/+n/6P/o/+j/6v/q/+r/6//s
/+z/7v/v//L/9P/0//T/9P/2//f/9//6//r/+v/6//X/8v/v/+z/7v/u/+7/7v/s/+r/
6P/m/+L/4f/h/+D/4f/i/+P/5f/j/+P/4//j/+L/4f/g/+D/3f/a/9j/1f/W/9f/2P/Z
/9v/2//b/9v/2v/a/9r/2v/a/9r/2v/a/9r/2v/a/9r/2P/a/9v/3//n/+3/8v/8/woA
HQA3AE4AXQBiAFkASQA6AB0A6f+3/4L/RP8I/+r+3P7W/uL+9f4L/yT/Qf9e/3H/f/+P
/5j/nv+k/6v/s/+6/8H/x//L/9L/2P/Y/9v/3P/c/9z/3f/d/93/4//j/+P/4//h/+H/
4v/k/+b/5//n/+b/5v/o/+j/6f/q/+r/7P/s/+z/7P/s/+z/7//v/+//8P/y//L/8v/1
//b/9//3//n/+//9//7///8BAAIABAAIAAoADAAOABEAFwAYABkAHQAjACYAJgAqADAA
MwA3ADkAOwA+AEEAQwBFAEUARQBHAEcARgBDAEEAQgBAADwAOgA2ADYAMgAvACsAKgAo
ACcAIgAfAB8AHAAaABcAEwATABEADgALAAcAAgAAAP///f/9//v/+f/2//P/8f/w/+//
7//t/+z/7P/r/+v/6v/p/+b/5f/l/+X/5f/l/+T/4v/h/+D/3//e/9//3v/e/9//4v/i
/+L/4v/j/+P/4f/h/+T/5//p/+r/6//s/+7/7//t//D/9f/3//T/9P/0//T/9P/3//n/
+//9/////v/+//7//P/8//z//f8AAAAAAgADAAQABgAGAAYABAAGAAcABwAKAAoACgAK
AAQAAgAAAP7//v/+//7//v////7//f/8//r/+f/5//j/+P/4//j/+f/5//n/+f/5//j/
9//2//b/9f/0//T/8//z//P/8//z//P/8//z//P/8v/y//L/8v/0//T/9P/0//T/9P/0
//T/9v/2//X/+f///wEABAAMABQAIQA3AFIAZQBwAHcAbwBeAEsAKQD1/8D/jP9K/xD/
+P72/vr+A/8T/yL/Of9Y/3H/h/+V/57/pv+s/6//tf/A/83/0//Z/97/4v/k/+f/6P/o
/+r/6//r/+v/7//v/+//7//v/+//8P/y//D/8f/x//D/8P/y//L/8//0//T/9v/2//j/
+P/4//j/9//3//f/+P/4//j/+P/7//r/+//7//3///8BAAIAAwAEAAQABQAIAAkACgAL
AA0AEQASABMAFwAbAB4AHgAiACcAKwAwADMANQA4ADsAPQA9AD0APQA/AEIAQgBAAD8A
PAA6ADYANAAzADQAMQAvACsAKgAoACcAIwAfAB4AGgAYABUAEQARABAADgAMAAkABQAE
AAQAAwABAP///f/6//f/9f/0//P/8f/v/+7/7v/s/+v/6f/n/+b/5f/l/+X/5f/l/+T/
4v/j/+L/4f/g/9//3v/e/9//3f/c/9v/2v/e/9//3v/f/+H/4//k/+T/5P/k/+X/5f/l
/+b/5//p/+j/6P/q/+n/6P/q/+r/6v/q/+r/6//s/+3/7//u/+7/7v/w//D/8P/x//D/
8P/y//P/9v/4//j/+P/6//z//f/9//3//P/7//r/9//2//X/9P/y//L/8v/y//P/8v/x
//D/7P/r/+v/6v/s/+z/7P/t/+v/6//r/+v/7P/r/+r/6v/q/+r/6//r/+r/6f/o/+f/
5//n/+f/5//r/+z/7f/u/+7/7v/u/+7/7v/u/+7/7v/s/+7/8f/z//n///8IABYAIgAx
AEsAXgBlAGYAXwBPAD4AIwD1/8P/jv9S/yD/Dv8M/wr/Ev8h/zH/Qv9d/3T/h/+V/6P/
sP+6/8D/y//T/9j/3//l/+X/6v/u//H/9f/3//j/+v/7//v/+/8AAAEAAgADAAMAAwAE
AAYABgAHAAcABgAIAAoACgALAAwADAAOAA4ADgAOAA4ADgARABEAEQASABAAEAAQABMA
EgATABMAFQAUABUAFQAVABQAFAAVABgAHQAgACMAJwAtAC4ALwAzADUAOAA4ADwAPwBB
AEQARQBGAEgASgBLAE0ATQBNAE8ATwBOAEsASQBJAEgARQBEAEQARABAAD0AOwA6ADgA
NwA0ADEAMQAuACoAJwAjACMAIwAiACEAHwAdABwAHAAbABcAFQATABAADwANAAwACwAN
AAsACgAKAAcABwAGAAUABAADAAMAAwABAAEAAAD+/wEAAgADAAQAAgAAAP////8BAAIA
AwAEAAUABQADAAMABQAHAAgACAAKAAoACwALAAsADAANAA8AEgAUABQAFAAUABQAFAAU
ABUAFgAXABcAFgAWABYAFwAYABkAGwAcABwAHgAfACIAJAAkACQAJAAmACcAJwApACoA
KwAsACgAJgAkACIAIAAgACAAIAAgACAAIAAgABwAGwAbABoAGAAYABgAGQAZABkAGQAZ
ABgAFwAWABYAFwAWABYAFQAUABMAEgARABMAEwATABMAFAAUABQAFAAWABYAFgAWABQA
FAAUABQAEgAWABkAHQAjACkANAA+AEgAVwBtAIQAjQCIAIEAcQBcAEUAHwDr/7z/hv9Q
/zL/LP8o/yj/N/9H/1L/af+I/6H/r/+9/8r/0v/a/9//5//y//v/AQADAAYADAAOABEA
EgASABIAEwATABMAFwAXABcAFwAXABcAGAAaABwAHQAdABwAGwAcABsAGwAcABwAHgAe
AB4AHgAeAB4AHQAdAB0AHgAgACAAIAAjACIAIwAjACUAJQAnACgAKQAsACwALQAwADAA
MgA0ADcAPAA+AEAARQBIAEoASQBMAE8AUQBUAFUAVwBaAF0AXwBfAF8AXwBhAGMAYgBf
AF0AXQBcAFkAWABWAFYAUgBPAEsASgBIAEcAQgA/AD8APAA7ADkANgA3ADYANAAyAC8A
KQAoACgAJwAmACUAJAAiAB8AHQAcABsAGwAZABgAGAAXABcAFgAVABIAEQARABEAEQAR
ABAADgAPAA4ADQAMAAwADAANAA8ADwAOAA0ADAALAAsACQAJAAwADwARABIAEAAQABEA
EQATABQAFQAXABgAGAAWABYAFgAWABgAGQAaABsAGwAaABoAGgAcABwAHAAdAB8AIAAj
ACUAJgAoACgAKAApACwALgAvAC8ALgAtACwAKAAmACQAIgAjACQAJQAmACIAIAAeABwA
HQAdAB4AHgAdABwAGwAbABwAHQAeAB8AIAAfAB4AHgAbABoAGgAZABcAFwAXABcAGQAZ
ABkAGQAYABgAGAAYABkAGgAbABwAGgAaABoAGgAaABoAHQAlACsAMQA4AEIAUABjAH0A
kACTAJAAgQBpAFYAOQANAN3/qv9w/0L/Lv8m/yb/MP9B/1P/ZP+B/57/sf/D/9H/2v/g
/+b/6//x//z/BQALAA0AEAASABYAGQAaABoAGwAdAB4AHwAiACEAIAAfACEAIQAiACQA
JgAnACcAJgAlACYAJQAlACQAJAAmACYAKAAoACgAKAAnACcAJwAoACkAKgArAC8ALgAv
AC8AMQAxADMANAA1ADgAOAA5ADwAPQA+AD8AQQBHAEgASQBNAE8AUgBSAFYAXABfAGMA
ZQBoAGoAbABtAGsAawBrAG0AbQBsAGkAZwBkAGIAXgBcAFsAXABZAFcAUwBSAFAATwBK
AEcARwBEAEAAPQA5ADkAOAA2ADQAMQAtACwALAArACsAKQAnACQAIQAfAB4AHQAbABkA
GAAYABUAFQAUABMAFAATABMAEwARABEAEAAOAA8ADgANAAwADQAMAAwADQALAAoACQAI
AAsACwAJAAkACAAJAAkACAAKAAoACwALAAwADgAQABMAEgASABQAFAASABIAEgASABUA
FwAZABsAGgAYABcAFgAXABgAGQAbABkAGAAZABkAGwAeAB8AIAAjACYAKAApACcAJgAl
ACQAIgAgAB4AHAAbABoAGQAYABUAFAATABIAEgARABEAEAAQABAAEAARABMAEwATABMA
EQAPAA0ADAANAAwADAALAA0ADQANAA0ACwALAAsACwAMAAwADAAMAA0ADgAPABAADgAO
AA4ADgAMAA4AFQAXABsAIQAoADQARgBdAHMAhgCNAI4AgwBxAGAARQAXAOn/vP+A/0D/
Hv8Q/w7/Gv8x/0f/Xv97/5T/pf+z/8P/zP/S/9j/4f/p//D/9f/7////AgAGAAoADQAO
AA4AEAARABEAEQAUABMAEgARABMAEwAUABYAFAAVABUAFAAWABgAGAAZABgAGAAaABoA
GAAYABgAGAAZABkAGQAaABwAHAAcAB8AIAAhACEAIwAkACUAJQAlACYAJgAnACoALgAw
ADIANQA5ADoAOwA/AEMARgBGAEoAUABTAFcAWQBaAFwAXgBfAGEAYQBhAGMAYwBiAF8A
XQBcAFoAVgBUAFQAVABQAE0ASgBIAEUAQwBBAD8AQAA+ADsANwAyADEAMgAwAC4AKwAn
ACYAJgAlACIAHwAcABgAGAAXABcAFwAUABEADwAOAA8ADwAOAA0ADAALAAsACwAIAAcA
BQACAAUABgAHAAgABQAEAAQABQAEAAQABAAEAAcABwAFAAUABAAFAAUABAAGAAYABwAH
AAUABgAHAAkADgAOAA4ADQAPABAAEAANAAsACwAPABEAFAAUABQAFAAUABMAEwATABMA
EQAQABAAEAARABIAEwAVABUAFAAVABUAFgAYABgAGAAWABgAGQAZABoAGgAaABoAFgAU
ABIAEAAOAA4ADgAOAA8ADgANAAwACgAJAAkACAAGAAYABgAHAAcABwAHAAcACAAHAAYA
BgAFAAQABAADAAEAAQABAAEAAQABAAEAAQAEAAQABAAEAAIAAgACAAIABAAEAAQABAAE
AAIAAwAHAA0AEwAaACQALgA7AFEAbAB9AIQAgQB1AGgAVwAxAPv/yP+Q/07/Hv8M/wb/
Cv8Z/yv/Pv9b/3j/i/+b/6v/uP/C/8b/y//V/97/5f/p/+//9P/4//z///8AAAAAAAAB
AAEAAQAHAAcABwAHAAkACQAKAAwACQAJAAgABgAIAAwADgARABEAEAARABAAEAAQABAA
EAARABEAEQASABIAEgASABUAFgAXABcAGQAbAB0AHgAfACAAIAAhACQAJAAmACgAKwAt
AC4ALwAzADkAPAA8AEAARgBJAE0ATwBQAFIAVABVAFcAVwBXAFkAWQBYAFUAUwBTAFIA
TwBOAEwATABIAEUAQwBCAEAAPwA6ADcANwA0ADIALwArACsAKwAqACkAJwAiACAAHwAd
AB0AGwAZABYAEwARABAADwAPAA0ADAAMAAoACQAHAAUABAADAAMAAwABAAEAAAD+/wAA
AAAAAAAA///+//7////+//7//v/+///////9//3///8BAAIAAgACAAIAAwADAAEAAgAD
AAUACAAIAAgABwAJAAoACgAHAAsADQANAA0ADQANAAwADAALAAsADQARABEADgAQABAA
EAAQAA8ADwAPAA8ADwAOAA4ADgAMAAwADAANABAAEAASABMAFAAWABYAFgAUABYAFwAX
ABoAGgAaABoAFAASABAADgAPABAAEQASABEAEAAPAA4ACgAJAAkACAAIAAgACAAJAAkA
CQAJAAkACgAJAAgACAAFAAQABAADAAMAAwADAAMABAAFAAYABwAHAAYABQAEAAYABgAG
AAYACAAIAAgACAAKAAoACwAPABUAHQAkAC4APABLAGMAeACFAIoAhQB1AGoATQAXAOH/
sP90/zr/HP8U/xL/GP8p/zf/UP9x/4z/n/+v/7v/xP/K/87/1f/f/+j/7//z//n//v8C
AAQABwAIAAgACQALAAwADQAPAA8ADwAPAA0ADQAOABAAEQATABQAFAASABQAFAAVABUA
FAAVABQAFQAWABcAGAAXABcAFwAYABoAGgAaAB0AHAAdAB0AHwAfACEAIgAjACQAJAAl
ACgAKAAqACwALwAxADIAMwA3AD0AQABAAEQASABLAE8AUQBSAFQAVgBXAFkAWQBZAFsA
WwBaAFcAVQBUAFIATgBMAEsATABJAEcARwBGAEQAQwA/ADsAOgA2ADYAMwAvAC8ALAAq
ACgAJQAjACIAIgAhACEAHwAdABoAGAAVABMAEQARAA8ADgAOAA0ADQAMAAsACAAHAAcA
BwAFAA==
         </WaveFormData>
      </LeadData>
      <LeadData>
         <LeadByteCountTotal>10000</LeadByteCountTotal>
         <LeadTimeOffset>0</LeadTimeOffset>
         <LeadSampleCountTotal>5000</LeadSampleCountTotal>
         <LeadAmplitudeUnitsPerBit>4.88</LeadAmplitudeUnitsPerBit>
         <LeadAmplitudeUnits>��V</LeadAmplitudeUnits>
         <LeadHighLimit>2147483647</LeadHighLimit>
         <LeadLowLimit>268435456</LeadLowLimit>
         <LeadID>V4</LeadID>
         <LeadOffsetFirstSample>0</LeadOffsetFirstSample>
         <FirstSampleBaseline>0</FirstSampleBaseline>
         <LeadSampleSize>2</LeadSampleSize>
         <LeadOff>FALSE</LeadOff>
         <BaselineSway>TRUE</BaselineSway>
         <ExcessiveACNoise>FALSE</ExcessiveACNoise>
         <MuscleNoise>TRUE</MuscleNoise>
         <LeadDataCRC32>1209315765</LeadDataCRC32>
         <WaveFormData>
9v/2//b/9f/0//P/8//x//D/7//u/+7/6//p/+j/5//n/+f/6P/o/+n/6P/p/+v/6f/q
/+r/6v/q/+n/6f/p/+7/7P/r/+v/5//j/+T/4P/c/9n/1//d/+z/AwAlAEoAdgClAMUA
0wDLAKYAaQAmANr/i/9Y/0f/Sv9S/1X/Wv9o/3v/jv+g/6z/sv+3/7z/v//H/8//0P/S
/9j/2//f/+T/5P/l/+b/5v/m/+f/6f/q/+v/7P/r/+v/7v/v//D/8f/w/+//7//v//D/
8f/y//L/8v/0//T/8v/0//X/9v/2//b/9f/0//P/9v/3//j/+v/8//3//v/+//7/AAAB
AAEABQAHAAoACwAQABIAFQAaABkAGwAeACAAJQAnACsALgAzADYANwA5ADwAPQBAAEAA
PgA+AD4APwA/AD4APAA7ADcANgA0ADMALwAtACsAJwAkACIAIQAdABwAGQAZABUAFgAU
ABAADwAPAA4ADAAJAAcABwAGAAQAAwADAAIAAwAAAAAA/v/+//z/+//5//j/9v/2//X/
9f/2//b/9f/0//b/9v/3//n/+P/3//X/9P/1//P/9P/2//j/9//2//X/+P/5//r/+//8
//z//P/9//7//v///wAABAAKAAQA/v8EAAYABgAGAAYABwAIAAsACwAJAAgACAAJAAcA
BgAGAAcACgALAA0AEQARAA8ADAAKAA8AEQATABQAFAAUABQAFAAUABIAEQARABEAEQAS
ABEAEAAOAA0ADAALAAsACwAIAAUABAAEAAQABAAEAAQABQABAAAA///+//3/+//4//b/
+P/5//r//P/8//z/+v/6//r/+f/5//j/+f/6//r/+//5//r/+v/5//X/8//3//r/9v/y
/+3/7f/t//T/BwAnAE4AdACfAMkA6QDxANQAnwBiABQAvf94/1X/Rv9M/1f/Xv9m/33/
lv+m/7T/wv/L/87/z//R/9f/4v/m/+j/6f/p/+r/7//x//P/9P/0//X/9//4//r//P/8
//3/+//7//v/+//9//3//v////7//f/8//r/+//+/////v8AAAEAAgACAAUABQAFAAUA
AwADAAMABAAFAAcACQAKAA4AEAARABEAEgATABUAFQAZABoAHAAgACAAIwAnACoALgAx
ADYAOgBBAEQARQBHAEgASQBMAEwATgBOAE4ATwBPAE4ATABLAEgARgBDAEEAQQA/AD0A
OQA1ADIAMAArACgAJQAlACEAIQAgAB0AHQAbABoAGAAVABQAEwARAA4ADgANAAsACwAM
AAwACgAKAAcABQACAAAAAQACAAIAAwD///7//P/6//r/+v/7//3/+//7//r/+v/4//X/
9f/2//v/+//7//v/+//7//v/+//+//7//v///wIABgAFAAIABAAEAAQABAADAAQABwAH
AAkACAAIAAkADAAMAA0ADwAPAA8AEAATABYAFwAXABgAGAAZABoAGgAYABgAGAAYABYA
FAATABMAFAAVABcAFwAWABQAEwASABAADwAOAAoACwAKAAoACgAJAAgABwAHAAMAAgAB
AAAAAAD///3//P/6//n/+P/4//r//P/8//7//v/9//3//P/6//r/+f/5//v//P/8//v/
//////n/9v/0//D/7f/r/+3/+P8RADMAWgCMAL8A4QD1APMAzACRAE4A/P+n/2r/Tf9G
/07/V/9e/3L/i/+e/67/vP/E/8n/yP/N/9f/3f/e/+L/5P/l/+3/8P/y//P/9P/0//P/
8//0//T/9v/4//j/+f/3//f/9//3//j/+f/7//3//f/9//3//P/6//z//P/6//r/+//8
//z//v///wAAAQAAAAEAAgAEAAIAAwAEAAQABgAIAAkACQALAA0AEAARABcAGAAaAB4A
IgAlACkALAAwADMAOAA8AEAAQgBCAEMARQBHAEsATABKAEoASgBLAE0ATABKAEkARABC
AD8APQA5ADcANQAxADAALgAtACkAKAAlACUAIQAiACAAHAAbABoAGAAVABEADgANAAsA
CAAHAAcABgAHAAgACAAGAAYABQADAAAA/v8AAAAA//////3//P/6//j/+P/4//n/+//5
//n/+P/4//j/9f/1//b/+f/5//n/+f/7//v/+//7//r/+v/6//v//v/+////AAACAAAA
AAAAAAAAAAABAAIABQAFAAYABgAHAAkACAAGAAUABQAIAAkACwAPAA8ADwAOAA4ADgAP
ABAAEAARABIAEwAUABIAEAAPAA8ADwAPABAADwAOAAwACwAKAAkACQAJAAYABgAGAAcA
CAAEAAIAAAD///v/+v/5//j/+v/5//f/9v/3//f/9//4//j/+P/2//b/9f/1//b/9v/2
//b/9f/1//P/9P/0//P/+f/3//X/9P/s/+T/4//j/+X/8P8LAC0AVACGALsA4wD5APMA
0ACXAFAA/v+r/3D/Uf9K/1T/W/9i/3T/i/+c/6r/tv++/8P/zP/R/9X/1//Y/9r/4P/l
/+3/8P/x//H/8f/w/+3/7f/u/+7/8v/0//T/9f/1//X/9f/1//f/9//4//n/9//3//f/
9v/4//r/+v/4//b/9//4//j/9//3//f/9//6//v//P/+/wAAAQACAAIABAAGAAcABwAI
AAkACwALABEAEgAUABgAGAAbAB8AIgAmACkALgAyADUAOAA5ADsAOgA7AD4APgA+AD4A
PgA/AD8APgA8ADsAOQA4ADYANQAxAC8ALQApACYAJAAjAB8AHQAbABwAGQAWABQAEAAP
ABAAEAAPAA0ACwALAAoACAAEAAMAAQABAAAAAAD+//7//v/9//v/+v/4//j/9//3//b/
9v/1//T/9P/0//X/9//5//n/+P/4//b/8//z//T/9//3//f/9//3//f/9//3//f/9v/1
//X/9//4//r//P/6//r//P/8//j/+v/8//z//P/8//3//v8BAAEAAwACAAIAAwABAAAA
AAABAAMAAwAEAAcABwAHAAYABgAKAAsADAAMAAwADAAMAAwACAAGAAUABQAGAAcACQAJ
AAgABgAFAAQABQAFAAUAAgABAAAAAAAAAP3//P/7//v/9//2//X/9P/y//H/7//u/+7/
7//w//L/8P/w/+7/7v/x//H/8v/y//D/8P/v/+//8f/y//L/8f/v//H/7//q/+T/4P/d
/9//4//s/wMAIQBAAG4ApQDTAPEA9QDQAJkAXAAMALP/cv9R/1D/XP9j/2D/bP+F/5r/
qP+0/7z/v//A/8f/zf/T/9r/3v/e/+H/5//m/+j/6f/q/+r/6//r/+z/7P/t/+7/7f/t
//D/8f/y//P/8f/x//L/8//z//P/8//y//L/9P/0//L/8v/z//T/9P/3//f/9//3//f/
9//3//j/+P/5//r/+v/+/wAAAQABAAAAAQADAAMABwAIAAoADgAOABEAFQAYABkAGwAf
ACIAKQAsAC0ALwAyADMANgA2ADUANAAzADMAMQAwAC4ALQAsACwAKwArACgAJQAiAB0A
HQAcABwAGQAWABMAEwAPABAADgAKAAkACQAIAAYAAwAFAAUABAACAP///f/6//n/+f/6
//n/+v/4//f/9f/0//T/9P/z//P/8v/y//H/8P/t/+z/7P/t/+//7//u/+7/7v/r/+v/
7P/v/+//7//v//H/8f/x//H/9P/0//T/9f/z//L/8v/y//P/9P/3//j//v/9//f/9//8
//v/+v/5//j/+f/6//3//f/9//z//P/9//3//P/8//3//f/9//7/AQAGAAcABwAIAAgA
CQAKAAoACQAIAAcABgACAAAA/////wEAAwAGAAcABQACAAAA/v/7//v/+//4//f/9v/2
//b/9v/2//b/9//1//T/8//y//H/7//s/+r/6//r/+v/7P/s/+z/6v/q/+3/7f/u/+7/
7P/s/+v/6//r/+z/7P/r/+n/6f/p/+b/3P/W/9n/2//f//D/DwAtAFIAhACzANMA4QDN
AJoAXQAWAMj/hf9e/0//Uv9Y/1v/ZP90/4n/mv+m/6z/tP+7/8L/x//J/8v/0P/S/9T/
1//d/+L/4v/j/+T/5P/g/9//3//e/+T/6P/q/+3/7P/r/+r/6f/n/+f/6P/p/+f/5//n
/+b/6P/q/+r/6P/q/+v/7P/s/+3/7f/t/+3/6//r/+v/7P/t/+//8f/y//X/+P/6//v/
+v/7//3//f/+//7///8CAAUACQAOABIAEwAVABkAHAAfACIAIwAlACQAJQAoACgAKwAs
AC0ALwAuACwAKQAnACcAJgAkACMAHwAdABsAFwAUABIAEQANAAsACQAKAAcACAAGAAIA
AQD5//r/+//8//3//v/8//z//v/9//n/9v/0//P/9f/0//T/9f/y//H/8f/z//f/9//2
//b/9v/3//j/+P/5//r/+//8//z/+v/5//n/+P/3//f/9f/y//D/7//u/+3/7f/t/+r/
6v/q/+v/7P/r/+r/6f/p/+r/7P/u//D/8f/x//D/8P/x//H/8f/y//L/8v/w//D/8//z
//T/9P/z//L/8P/v//H/8v/y//H/7//v/+//8P/u/+r/5f/j/+f/8P8HACkAUAB4AKcA
zQDRALEAggBHAPr/qP9v/1T/V/9k/2r/a/9w/4D/j/+e/6z/tP+4/7n/uP+3/7v/w//M
/9b/3P/d/93/3P/c/93/3v/e/9//3//g/+D/4f/i/+H/4f/h/+H/4f/h/+P/4//k/+X/
5f/l/+X/5P/i/+T/5P/i/+T/5f/m/+b/5//n/+f/5//n/+f/5//o/+j/6f/q/+r/6v/s
/+3/7f/x//P/9v/3//3//v8AAAQABgAJAA0AEAATABUAGQAcACAAIgAiACMAIwAjACUA
JAAjACIAIQAhACAAHgAbABkAFQASAA4ACwAMAAsACgAHAAYABAADAP///f/7//z/+f/6
//j/9P/z//P/8v/w/+3/6v/p/+f/5P/k/+X/5f/n/+n/6v/p/+r/6f/n/+T/4v/g/+D/
3//f/+L/5P/l/+b/5//o/+r/7f/v/+//7v/u//L/8f/z//b/+//9////AQADAAMAAwAD
AAUABgAHAAkACwAMAA4AEAASABIAFAAUABkAGwAcAB0AIAAgACEAIgAjACQAJAAkACQA
JAAkACUAJgAmACgAKQAmACUAJAAjACMAJAAjACIAIQAgAB8AHgAhACIAIQAhACAAIAAf
AB8AHwAeAB0AHAAdABoAGwAcAB4AHQAcABoAGgAZABgAFwAaABoAHAAcABwAHAAbABoA
GQAYABoAGgAaABoAGgAaABoAGgAaABoAGgAaABoAGgAaABoAGgAaABwAGwAZABgAGAAZ
ABcAFgAWABcAFgAVABUAFwAWABUAEwASABQAFQAWABYAFgAWABYAFgAXABgAGgAdAB4A
HwAhACEAIQAgACAAIAAcABsAGgAWABYAFgAXABgAFgAUABIAEQAPAA4ADQAMAAwACwAJ
AAgACAAJAAoADAALAAoABwAGAAkACQAKAAoACAAIAAcABwAHAAgACAAHAAMABwAHAAYA
AgACAAEAAQAFABYAMwBTAHIAmgDDAOMA9wDxAMQAhwBOAAoAuf96/13/XP9i/2P/av9+
/5H/oP+u/7r/xP/P/9L/0f/V/93/4v/m/+j/6f/r//D/8v/z//T/9P/z//P/9P/0//X/
9v/1//X/8//z//P/8//x//H/8v/z//L/8f/w/+7/7v/w//D/7v/s/+3/7v/u/+3/7f/t
/+3/7P/t/+7/8P/y//P/9P/0//P/9P/0//P/9v/3//n/+f/8//z//f8AAAAAAwAHAAoA
CgALAA4AEAAVABgAGQAbAB4AHwAiACIAJAAkACQAJQAlACQAIgAhAB8AHgAcABsAGwAZ
ABcAEwAUABQAFQATABIAEQATABEAEgASABAAEQATABIAEAANAA8ADwAOAAwACwALAAoA
CwANAA4ADQAOABEAEQAQABAAEgAUABUAFwAZABwAHgAgACQAJgApAC0ALwAxADIANAA3
ADcAOgA+AEQARQBGAEcASgBLAEwATQBQAFAAUABRAFAAUABRAFIAUgBSAFQAVABVAFUA
VABTAFIAUgBTAFQAUwBUAFQAVABWAFYAVgBXAFYAVgBYAFkAWABXAFYAVQBUAFYAVgBW
AFUAVABTAFIAUgBSAFAATwBNAEwASgBJAEcARgBFAEQARQBCAEMARABCAEEAQAA+AD0A
PQA9AD0APgA6ADkAOAA3ADYANQA0ADMAMgA1ADYANwA4ADUAMgAvACwALgAuAC4ALgAs
ACwALgAtACoAKAAnACcAHwAYABIADQARABUAGgAhACkALQAwADQANQA1ADUANAA0ADQA
NAA0ADIAMAAvAC8ALQAtAC4ALQAvAC4ALgAuAC4ALwAwAC4ALwAuAC4ALgAuAC4ALgAv
ADAAMAAwADAAMAAvAC0ALAAoACcAJgAmACUAJAAhACAAIAAfAB8AHgAcABwAGwAbABsA
HAAcABsAHQAdABsAGAAWABYAFQAXAB0AKgBDAGEAigC0AN0AAQEbARUB6ACpAG4AJADP
/4r/Zf9c/2b/bf9w/4T/nf+w/7z/yv/S/9P/1v/Z/93/4f/k/+b/6v/r/+3/8P/w//H/
8v/y/+//7//w//D/7//w/+//7//v/+//7//v/+7/7f/t/+3/6//r/+v/6v/o/+r/6v/o
/+j/6f/q/+r/6f/p/+n/6f/p/+n/6f/q/+r/6//s/+z/7P/u/+//7//u/+//8f/x//X/
9v/4//z//v8BAAUACAAJAAsADwASABkAHAAdAB8AIQAjACcAKAArACwALQAvAC8ALgAs
ACsAKQAoACYAJQAjACEAHwAbABgAFgAVABEAEAANAA0ACQAHAAQA///9/////v/8//n/
+P/3//X/8v/x//H/8P/x//D/8P/u/+7/7v/t/+v/6v/o/+j/5//n/+j/6P/n/+b/5f/k
/+T/5f/j/+P/4v/i/+L/3//f/+D/4v/h/+D/3//d/93/3f/d/97/3v/e/9//4P/g/+H/
4v/i/+L/5P/k/+j/6f/p/+j/6P/o/+j/6P/q/+z/8P/x/+//7v/u/+//8f/w//D/8f/x
//H/8v/1//n/+f/4//j/+v/7//z//P/+//7//v/+//v/+P/2//X/9P/1//f/9//2//T/
8//y/+//7//v/+z/7P/s/+3/7v/r/+r/6f/p/+f/5v/l/+T/4f/f/9z/2v/a/9v/3P/e
/9z/3P/a/9r/3f/d/97/3v/c/9z/2//b/9n/2v/a/9n/2f/Z/9f/1P/S/87/yf/J/9H/
4v///yUAUACEALcA3QDzAOUAtAB5ADYA4v+L/07/M/8u/zT/Pf9G/1b/bf+E/5L/nP+m
/6n/rP+x/7X/uf++/8T/yP/J/83/0P/S/9P/1P/U/9X/1f/W/9b/2v/c/9z/3f/b/9v/
2//b/93/3f/e/9//3f/d/93/3P/d/+D/4f/g/97/3//g/+D/4//j/+P/4//k/+X/5v/o
/+b/5//o/+j/7P/u/+//7//y//P/9f/1//n/+v/8/wAABAAHAAsADgATABUAGQAcACIA
JgAoACsALQAvADMANAA3ADgAOQA7ADkAOAA2ADUANQA0ADIAMQAuACsAKAAjACEAHgAc
ABcAFAARABEADQAMAAoABgAFAAQAAgD///v/+v/5//f/9P/y//H/7//v/+z/7P/q/+r/
6v/p/+f/5v/m/+b/5f/l/+b/5v/l/+T/4f/g/+D/4f/f/9//3v/e/+D/3f/d/97/4f/h
/+H/4f/h/+H/4f/h/+P/5P/l/+f/6v/q/+v/7P/q/+z/8v/y/+7/7//w//H/8v/0//b/
+v/7//v/+v/6//v//f/8//z//f/+////AQAFAAcABwAGAAYABgAHAAgACAAJAAoACwAM
AAgABgAFAAUABgAHAAkACQAJAAgACAAIAAcABwAHAAQABAAEAAUABgAFAAQAAwADAP//
/v/9//z//v/9//v/+v/5//n/+f/6//r/+v/4//j/9//3//j/+P/2//b/9f/1//f/+P/4
//f/+f/5//X/9P/w/+r/5f/j/+P/6P/9/x0AQABqAJ0AzQDvAPsA4gCtAHAALgDX/4T/
V/9M/1D/Vf9Y/1z/a/+A/5T/qP+y/7X/uv+9/7//v//I/9D/0v/X/9v/3P/g/+H/4v/i
/+P/4//k/+T/5P/m/+b/5//l/+X/5f/l/+P/4//k/+X/5f/l/+X/5P/k/+b/5v/k/+T/
5f/m/+b/5f/l/+X/5f/l/+X/5f/m/+b/5//o/+j/6v/s/+3/7f/w//H/8//z//T/9P/1
//j/+P/7////AgADAAUACQAMABIAFgAYABsAHwAhACUAJgAoACgAKAApACsAKgAoACcA
JQAkACIAIQAfAB0AGwAXABUAEgAQAAsACgAHAAcAAwABAP7/+f/3//X/9P/y/+//7f/t
/+z/6v/o/+f/5f/l/+L/4v/g/+D/4P/f/93/3P/a/9r/2f/Z/9r/2v/Z/9j/1//W/9b/
1//W/9X/0//S/9T/0f/R/9L/0v/R/9D/z//Q/9H/0v/T/9T/1P/U/9X/1v/W/9f/2P/Y
/9j/2v/a/9r/2//d/93/3P/c/9z/3P/c/93/3v/h/+H/4f/g/+D/4f/j/+L/4v/j/+X/
5f/m/+n/6f/p/+j/6P/r/+3/7//w/+7/7v/u/+7/7v/s/+v/6//s/+3/7//v/+7/7P/r
/+r/5//n/+f/5P/k/+T/5f/m/+L/4P/e/93/3v/e/97/3v/g/9//3f/c/9r/2f/Y/9j/
2v/a/9j/2P/a/9v/3f/e/97/3v/d/93/3f/e/97/3f/b/9v/2//Y/9L/0P/P/9P/1//i
////IwBGAHQApwDLAN0A0wCkAGcAJADO/4H/Vv9H/0r/UP9T/1b/Yv91/4T/lP+i/67/
t/+8/7//xf/H/8r/0P/U/9X/2f/c/9//4f/j/+T/5f/l/+b/5v/q/+z/7P/t/+3/7f/t
/+3/7v/v//H/8//z//P/8//y//L/9P/0//L/8v/z//T/9P/3//f/9//3//b/9//4//r/
+P/5//r/+v/7//z//P/7//z//f//////BQAGAAgADAAPABMAGAAcAB0AHwAjACYAKQAs
AC0ALwAzADUAOQA6ADwAPAA8AD0AOwA6ADgANwA1ADQAMgAxAC0AKwApACUAJAAiACEA
HQAYABUAFQARAA4ADAAIAAcACQAIAAYAAwADAAMAAgAAAPz/+//5//n/9v/2//T/9P/2
//X/8//y//D/8P/v/+//7P/s/+v/6v/r/+r/6v/r/+z/7f/t/+7/7f/p/+j/6P/s/+3/
7v/v/+//7//v/+//8P/w//D/8f/y//L/8//0//b/9v/4//j//v/9//7//v/+//7//v//
/wAAAwADAAEAAAAAAAEAAgACAAMABQAHAAcACAALAAsACwAKAAoADgAPABAAEAASABIA
EgASABAADgANAA0ADAANAA8ADwAQAA4ADQAMAAsACwALAAgABQAEAAQABAAFAAQAAwAD
AP///v/9//z//f/9//z//P/5//n/+f/6//z//P/6//r/+f/5//r/+v/7//z//P/9//v/
/P/8//v/+f/9//3//P/4//L/8//z//X//v8ZADkAXACCALEA3QD5APkA0gCbAF4AEAC3
/3b/Wf9Q/1b/Yf9k/2j/e/+U/6b/sv++/8X/yv/N/9P/2f/i/+z/7v/t/+//9P/2//f/
+P/4//n/+f/6//r/+v/8//z//f/9//3//f/9/wAAAQADAAUAAgABAAAA/v///wIAAwAC
AAIAAwAEAAQAAwADAAMAAwAGAAcACAAKAAoACwAMAAwADAAOAA8ADwAQABEAEwATABkA
GgAcACAAIwAnACwAMAAxADMANwA6AEEARABFAEcASwBNAFEAUgBTAFQAVQBXAFcAVgBU
AFMAUQBQAE4ATQBLAEkARwBDAD8APAA6ADUAMAAtAC0AKQAoACYAIgAhAB8AHgAcABkA
FwAXABYAFAAUABMAEQARAA4ADgAMAAwADAALAAkACAAKAAoACQAJAAYABgAFAAQABQAE
AAQABQADAAMAAgACAAQAAQABAAIAAgABAAAA///9//3//f/9/wEAAgADAAUABAAEAAUA
BgAIAAgACgAKAAwADAAMAAwADAAMAA8AEAATABMAEwASABIAEwAUABQAFQAXABgAGQAb
AB8AIwAjACIAIgAkACUAJgAmACQAJAAkACQAJAAiACEAIQAiACMAJQAlACMAIAAeABwA
HAAdAB4AHAAZABgAGAAYABgAGAAYABkAFwAWABUAFAAUABMAEQAQAA0ADQANAA4AEAAQ
AA4ADgAPAA8AEAAQABIAEgARABEAEQASABIAEQAPAA0ADQAMAAgABAABAAUACwAaADkA
XwCIALgA5wAJAR0BDQHgAKMAXAAEAK3/dv9j/2L/bP9z/3r/hv+d/7L/wv/Q/9z/3//i
/+f/5//r//T//P8AAP//AQAEAAgACQAKAAoACgALAA0ADgAPABAADwAPABEAEQARABEA
EwATABQAFQAUABMAEgAQABAAEgASABAAEAARABIAEgATABMAEwATABYAFwAYABoAGgAb
ABwAHAAeACAAIQAhACIAIwAlACUAJwAoACoALgAyADUAOQA8AEEAQwBHAEoAUABUAFYA
WQBdAF8AYwBkAGQAZABkAGUAYwBiAGAAXwBcAFoAVwBVAFQAUwBSAE8ASwBIAEYAQQA8
ADkAOQA1ADMAMAArACkAKQAoACYAIwAhACEAIAAeABwAGwAZABkAFgAWABQAFAASABEA
DwAOAA4ADgANAA0ADgAOAA0ADAALAAoACgALAAkACQAIAAgACAAFAAUABgAIAAcABgAF
AAMAAwADAAMAAgACAAIAAwAEAAQABQAGAAgACAAKAAoACgALAA0ADAAMAAwADAAMAA4A
EAAUABUAEwASABIAEwAVABQAFAAVABMAEwAUABcAGwAbABoAGgAfACEAIwAkACEAIAAf
AB4AHgAcABsAGwAaABsAHQAdABoAGAAXABYAFwAXABcAFAAVABQAFAAUABEAEAAPAA8A
CwAKAAkACAAGAAUAAwACAAIAAwAEAAYABgAGAAQABAADAAMABAAEAAUABgAGAAcABgAG
AAUAAwABAAMABQAAAPr/9v/1//f/AwAUADEAUwB+ALAA4wAJAR0BDQHeAKUAZgAOALH/
cv9Z/1b/YP9p/3T/hP+Z/6z/uv/I/9L/1//a/93/4f/l/+r/7v/y//X/+f/8/wAAAQAC
AAIAAwADAAQABAAEAAYABgAHAAcABwAHAAcABgAFAAUABQAHAAcABwAGAAYACAAIAAYA
BAAFAAYABgAHAAcABwAHAAgACQAKAAwADAANAA4ADgAPABAAEAAPABAAEQATABMAGQAa
ABwAIAAkACcAKwAuADEAMwA3ADoAQQBEAEUARwBJAEsATwBQAFIAUgBSAFMAVQBUAFIA
UQBNAEwASgBJAEUAQwBBAD0AOgA4ADcAMwAyAC8ALwArACgAJgAiACEAHwAeABwAGQAX
ABcAFgAUABIAEQAPAA8ADgAOAAwADAAJAAcABAACAAMABAAEAAUABAAEAAMAAgAAAP7/
/f/9///////+//7/AAD9//3//v8AAP///v/9/////////////v/+//7///////7//v/+
//7//v8AAAAAAgADAAMAAwAGAAYABwAIAAEAAgAGAAoADAAMAAwADAAMAAwADAAOAA0A
DAAKAAkACQAKAAoACwANAAsACwAMAA8ADwAPAA4ADgAQABEAEgASABIAEgASABIAEAAO
AA0ADQAMAA0ADwAPAA4ADAALAAoACwALAAsACAAFAAQABAAEAAMAAgABAAEA///+//3/
/P/8//v/+f/4//X/9f/1//b/9v/2//T/9P/3//f/+P/4//j/+P/3//f/9//4//j/9//5
//X/8//y/+7/6v/p/+n/6//y/wkALwBWAIIAswDdAP8ABwHmAK0AcAAmAM3/gv9b/07/
Uv9Z/17/aP97/5L/ov+u/7z/w//I/8v/zf/P/9b/3P/e/+P/5//q/+z/7f/u/+7/7//v
//D/8P/w//L/8v/z//X/9f/1//X/8v/x//H/8f/y//P/9P/0//T/9v/2//T/9P/1//b/
9v/1//X/9f/1//b/9//4//r/+P/5//r/+v/+/wAAAQABAAAAAQADAAMABQAGAAgADAAM
AA8AEwAWABkAGwAfACIAKQAsAC0ALwAxADMANwA4ADkAOgA7AD0APQA8ADoAOQA3ADYA
NAAzADMAMQAvACsAKAAmACUAIQAcABkAGQAVABQAEgAOAA0ADwAOAAwACQAGAAUAAwAA
AP7//f/7//v/+P/4//b/9v/2//X/8//y//D/8P/v/+//7v/u/+3/7P/r/+r/6v/r/+3/
7f/s/+z/7P/p/+n/6v/s/+v/6v/p/+n/6f/p/+n/6v/q/+r/6//s/+z/7f/u/+z/7P/u
/+7/7v/v/+//7//w//D/8f/y//P/9P/0//T/9P/0//T/9f/0//T/9v/3//n/9v/4//j/
+P/4//b/9v/4//f/9f/0//T/9f/z//L/8v/z//X/9f/2//n/+//7//r/+v/6//v//P/8
//z//P/8//z/+P/2//X/9f/2//f/+f/5//r/+P/3//b/8//z//P/8P/v/+7/7v/u/+//
7v/t/+3/6//q/+n/6P/m/+X/4//i/+P/4//j/+T/5P/k/+L/4v/j/+P/5P/k/+P/4v/g
/9//4P/i/+P/4//l/+P/3//c/9j/1v/V/9f/2//q/wcAKQBQAIAArwDVAOkA2wCoAGkA
KgDc/4v/WP9F/0T/SP9L/1D/Xv93/4r/mv+o/67/sf+2/7n/u//B/8j/zv/O/9H/1f/Y
/9r/2//c/9z/3P/d/9//4P/h/+L/4f/h/9//3//f/9//4P/h/+P/5f/k/+P/4v/g/+D/
4v/i/+D/4v/j/+T/5P/k/+P/4v/h/+L/4//k/+b/5v/n/+j/6P/o/+r/6//r/+z/7f/v
/+//8//0//b/+v/7//3/AAACAAUABwALAA4AEwAWABcAGQAbAB0AIQAiACMAJAAlACcA
JwAmACQAIwAfAB4AHAAbABsAGQAXABMAFAASABEADQAIAAUABQABAAAA/v/6//n/+f/4
//b/8//y//H/7//s/+z/6//p/+n/5//m/+P/4v/i/+H/3//e/9//4P/g/+H/3v/e/93/
3P/Z/w==
         </WaveFormData>
      </LeadData>
      <LeadData>
         <LeadByteCountTotal>10000</LeadByteCountTotal>
         <LeadTimeOffset>0</LeadTimeOffset>
         <LeadSampleCountTotal>5000</LeadSampleCountTotal>
         <LeadAmplitudeUnitsPerBit>4.88</LeadAmplitudeUnitsPerBit>
         <LeadAmplitudeUnits>��V</LeadAmplitudeUnits>
         <LeadHighLimit>2147483647</LeadHighLimit>
         <LeadLowLimit>268435456</LeadLowLimit>
         <LeadID>V5</LeadID>
         <LeadOffsetFirstSample>0</LeadOffsetFirstSample>
         <FirstSampleBaseline>0</FirstSampleBaseline>
         <LeadSampleSize>2</LeadSampleSize>
         <LeadOff>FALSE</LeadOff>
         <BaselineSway>TRUE</BaselineSway>
         <ExcessiveACNoise>FALSE</ExcessiveACNoise>
         <MuscleNoise>TRUE</MuscleNoise>
         <LeadDataCRC32>940914650</LeadDataCRC32>
         <WaveFormData>
+v/5//j/9v/4//f/9v/1//P/8v/x//H/7//u/+3/7P/r/+r/6f/o/+n/6f/q/+v/6f/q
/+r/6v/p/+n/6f/p/+3/7f/t/+3/5//i/+D/2f/R/8r/xv/I/9P/6v8KADEAYgCYAL4A
0QDRALgAiQBTABIAzv+d/47/j/+P/4v/if+R/5z/qf+2/7z/wP/D/8X/x//N/9T/1f/V
/9n/2//e/+L/4f/h/+L/4v/j/+T/5v/n/+X/5//n/+f/6P/p/+r/7f/q/+j/5//m/+n/
6//s/+v/6f/q/+r/6v/q/+r/6v/r/+r/6v/q/+r/7P/s/+3/7v/v//D/8f/1//T/9P/0
//X/9v/5//v//v///wIABgALAAsADAANAA4AEwAUABcAGwAfACMAJQAlACcAKAArACwA
KwArAC4ALwAtAC0ALQArACoAKQAoACgAJgAkACIAIQAeABwAGQAYABgAFgAWABMAEwAQ
AA0ADAAMAAoABwAFAAIAAgABAAAAAgADAAMAAwD//////f/9//v/+//5//f/9f/2//b/
9v/4//j/9//2//j/+P/4//n/+f/4//b/9f/1//T/9P/0//b/9v/2//b/+P/5//n/+v/5
//n/+f/5//z//f/9//3/AQAIAAIA/f8CAAQABAAEAAQAAgAEAAcABwAHAAUABQAGAAQA
BAAEAAQABgAHAAkADQAMAAoACAAHAAoACwANAA4ADAAMAA0ADQANAAwADAAMAAoADQAN
AA0ADAALAAsACgAJAAkACQAHAAQABAADAAIAAgACAAEAAAD///3//P/7//r/9//1//P/
9f/2//f/+P/4//j/9//3//b/9f/1//T/9v/1//X/9f/z//P/8//x/+//7//y//L/7f/l
/9z/2P/U/9n/7P8KAC8AWgCMALwA3wDtANwAtwCHAEYA+P+//6D/kf+R/5X/k/+T/57/
r/+6/8T/zv/V/9f/1f/V/9r/4f/l/+X/5//m/+j/6v/r/+3/7v/w//D/8f/x//L/9f/2
//f/9P/z//L/8//1//T/9P/0//P/8//y/+//8P/y//P/9P/0//T/9P/1//j/+P/4//j/
9//2//b/9v/3//j/+f/9////AAABAAMAAQADAAQABgAFAAYACAALAAwADgAQABIAFgAY
ABwAIQAlACkAKwArAC0ALgAxADIANQA1ADgAOQA3ADcANwA1ADQAMwAyADIAMgAwAC4A
LQApACYAIgAgABwAGgAaABcAGAAWABQAFAAWABQAEQAPAAwADAALAAoACQAJAAgABwAH
AAcABQAFAAQAAwAAAP3///8AAAAAAAD///7//P/6//r/+v/6//v//P/8//v/+//6//j/
9//2//r/+v/6//r/+f/5//j/+P/7//v/+//7//7/AQD///z//v/+//7//v/8//7/AQAB
AAIAAQACAAQABwAIAAkACgAJAAkACgANABAAEAAQABEAEQARABIAEgARABAAEAAPAA0A
DAAMAAwADAAPAA8ADwAQAA8ADwAOAAsACwALAAkACAAIAAcABgAEAAQAAwACAP///f/8
//v//f/7//r/+f/2//T/8v/w//P/9P/0//X/9f/1//b/9v/0//P/8//z//X/9f/1//P/
9//3//D/7P/l/9//1v/S/9L/2//y/xIAOQBwAKgAzgDnAOsA0AClAG8AKgDi/7H/mv+R
/5H/j/+N/5f/qP+1/8D/yv/Q/9H/zf/P/9n/3P/d/+H/4//j/+j/7P/r/+v/7P/s/+r/
6v/r/+v/7f/v/+//7//t/+3/7f/v//D/8P/x//L/8v/z//P/8f/v//D/8P/w/+7/7v/u
/+//8//0//X/9v/0//T/9f/2//b/9v/2//n/+P/4//j/+f/7//3//v8AAAEABAAIAA0A
DgAQABIAFAAYABoAHgAjACYAKQAqACkALAAuADIANAA0ADMANQA1ADUANQA1ADMAMAAv
AC4ALgAqACgAJgAlACYAJAAhACAAHgAcABwAGQAbABgAFQAUABIAEAANAAsACQAIAAYA
BAAEAAUABQAFAAUABQADAAMAAQABAP///f/9//7//v/+//v/+v/4//b/9//4//n/+//6
//r/+f/5//n/+P/4//j/+v/6//r/+v/5//n/+P/4//n/+f/5//n//P/9//3//f8BAP7/
/P/8//z//P/+/wAAAwADAAUAAwADAAQAAgACAAIAAgAEAAUABwALAAwADAAMAA0ACwAL
AAwADAAOAA4ADwAPAA0ADAAMAAwACgANAA0ADQAKAAkACQAIAAkACQAJAAcACAAIAAcA
BgADAAIAAAD+//v/+f/4//f/9//1//T/8//0//T/9P/0//b/9v/1//X/8//z//T/9P/y
//H/8f/x//P/8//z//H/9//z//D/7v/j/9n/0v/O/8z/1f/u/xAANwBsAKYA0ADnAOkA
0gCnAG0AKgDm/7X/nP+V/5X/lf+T/5n/pv+z/7z/xv/K/8//1f/b/9v/3P/b/93/4f/l
/+j/7P/s/+v/6//q/+r/6v/r/+v/7f/v/+//7//t/+3/7f/v//H/8P/w//D/8P/x//H/
7//v//D/8P/w/+7/7v/u/+//7v/u/+7/7v/v//D/8v/0//b/9v/2//n/+v/6//r/+//5
//v//P/+/wAAAgAFAAkACQAKAAsADAAQABIAFgAbAB4AIQAiACEAIwAkACcAKAApACkA
LAAtAC0ALQAtACsALAArACoAKgAnACQAIQAfAB4AHAAZABgAFwAWABcAFQATABAADQAM
AA0ADAAKAAkACAAIAAcABgADAAMAAgABAAEAAQD//////f/9//v/+f/7//z//P/8//r/
+v/5//j/+P/4//j/+f/6//r/+f/5//n/+P/4//j/+v/6//r/+v/5//n/+P/4//b/9f/0
//P/9//5//r/+//7//z//P/9//j/+v/8//z//P/8//z//v8BAAEAAwABAAEAAgAAAAAA
AAAAAAMAAwAEAAcABgAGAAYABwAIAAkACwAMAAoACgALAAsABwAGAAYABgAGAAkACQAJ
AAgABwAHAAYABgAHAAgABwAEAAQAAwACAP7//v/9//z/+f/3//b/9f/1//P/8v/x//H/
8v/z//T/8//y//D/7//x//H/8v/y//L/8f/x//H/8f/x//H/7//v/+//7v/o/9//1//S
/9D/0P/X/+z/BgAlAFQAkADCAOMA6QDUAKsAdwA2AOz/tf+Y/5X/nf+b/5P/lf+m/7P/
vv/E/8r/y//L/8//1f/a/9//4//h/+H/5v/o/+f/5//o/+j/6P/o/+n/6f/n/+n/6f/p
/+z/7f/u//H/8P/u/+3/7P/s/+3/7f/r/+v/7P/s/+z/7P/s/+z/7f/w//D/8P/w/+7/
7v/v//D/8v/y//L/9f/4//j/+P/5//f/+f/6//z//P/+/wEABQAEAAYACAAKAAsADAAP
ABMAFwAbAB0AHQAhACIAJQAmACYAJQAnACcAJQAlACUAIwAkACMAIgAiAB8AHAAZABcA
FwAWABQAFAASABAAEAANAA0ACgAHAAYACAAGAAMAAQABAAIAAgACAP7//f/7//n/+P/5
//j/+f/5//n/9//1//f/+P/4//j/9v/2//X/9P/y//L/8v/z//T/9P/z//P/8f/w//D/
8P/y//L/8v/y//P/8//y//L/9f/1//X/9f/1//X/9P/z//T/9v/3//n//v/+//r/9//8
//r/+v/6//r/+P/6//3//f/9//v/+//8//z//P/8//z//////wAAAwAFAAYABwAJAAkA
CQAKAAoABwAGAAYABQABAAAAAAAAAAEABQAGAAcABQADAAIAAAD9//3//f/7//r/+v/5
//j/9//4//j/+P/3//X/9P/z//L/7//t/+v/7P/s/+z/7P/s/+z/6//r/+3/7f/u/+7/
7P/r/+v/6//r/+v/6//p/+n/5//m/+D/1f/L/8r/yP/K/9n/9P8UADsAcACkAMgA2QDN
AKoAeQA9APr/wv+f/5D/j/+R/4//j/+X/6T/r/+4/7z/wv/F/83/0f/R/9L/1f/X/9f/
2f/e/+L/4f/h/+L/4v/g/97/3f/b/97/4//m/+n/5//n/+f/6f/o/+b/5f/k/+L/4//j
/+H/4v/k/+X/5v/m/+b/5v/n/+j/6P/o/+j/5v/m/+f/6P/q/+r/6v/t/+//8P/x//P/
8f/z//T/9v/0//T/9f/3//n//P///wIABQAGAAkADQAQABMAFAATABUAFgAZABoAHgAf
ACMAJQAkACMAIgAfACAAHwAeAB4AGgAYABYAFQAUABIADwAOAAwACgAKAAcACQAGAAMA
AgD8//z//v/+//7//v/9//7/AAD///3/+f/3//b/9v/2//b/9v/0//P/8//1//f/+P/5
//v/+f/5//r/+v/8//z//f/9//7//v///wAA/P/9//v/+f/2//X/9f/0//P/8//z//H/
8v/y//H/8P/u/+7/7f/s/+//7//w//H/8v/x//H/8f/x//L/8//0//T/9P/z//P/9f/1
//b/9v/1//P/8v/x//L/8//0//P/8f/v/+7/6v/l/93/1P/Q/9L/2//u/xAAOwBqAJoA
wgDNALkAmABrACkA5P+y/5n/kv+b/5//mf+Z/6H/rP+3/8D/xv/M/83/x//F/8f/zv/X
/9//4f/j/+L/4v/i/+H/4f/g/+D/4P/h/+H/3//h/+H/4f/f/9//3//h/+P/4v/i/+L/
5P/l/+X/4//i/+L/4f/g/+D/4P/g/+H/4v/i/+L/4v/i/+L/4//k/+T/5P/k/+f/5//m
/+X/5f/o/+v/7f/w//L/9P/3//v/+v/8//7/AAAFAAYACQANAA8AEwAVABUAFgAWABgA
GAAWABUAFwAXABUAFQAVABMAEAANAAoACAAHAAYABQAFAAQAAgD///7//P/6//r/9//3
//T/8f/w//H/8P/u/+3/6f/o/+b/5P/l/+X/5P/j/+X/5//n/+n/6f/p/+f/5f/i/+L/
4f/g/+P/5P/k/+T/5//o/+n/6//t/+7/7v/v//D/8P/x//L/+P/6//z//v8AAAEAAQAC
AAUABQAFAAUACQALAAwADQAPABAAEAARABUAFgAXABkAGwAcABwAHgAgACEAIgAiACAA
HgAgACAAIQAiACMAJAAhACAAHwAeAB0AHwAfAB8AHQAcABsAGgAbABwAHAAdABwAHAAc
ABwAGwAaABkAGAAaABgAGAAYABgAFwAWABQAFAATABMAEwAVABYAFgAWABYAFgAVABQA
EwASABQAFAAUABQAEgASABIAEgASABIAEgASABIAEgASABIAEQASABQAEwATABEAEQAS
ABAAEAAQABAADgANAA0ADwAPAA4ADQANAA0ADQAOAA4ADAAMAA0ADQANAA4AEAASABIA
FQAVABUAFwAXABgAGAAUABMAEgAPAA8AEAAQABAADAAMAAsACgAHAAUABAADAAMAAQAA
AP//AAAAAAAAAAD+//7//f/9//3//f/+//7//v/9//3//f/9//3//f/7//v/+//6//b/
8f/r/+b/4v/k//H/DAAuAFUAhgC4AOAA9wD3ANgAqwB5ADwA8v+5/57/m/+b/5X/lf+d
/6j/sf+6/8L/yv/R/9P/0f/V/9j/2//d/9//3f/g/+T/5f/l/+b/5v/k/+T/5f/l/+P/
5f/l/+X/4//j/+P/5f/k/+L/4f/g/9//3//e/9v/3f/e/97/3v/d/9z/2//b/9r/2v/a
/9r/2P/Y/9n/2v/d/97/3//j/+H/4P/f/9//4f/j/+T/5v/l/+b/6P/r/+z/7v/w//L/
9P/0//b/+f/9/wEAAwADAAcACAALAAwADQANABAAEQARABEAEQAPABAADwAOAA4ADQAM
AAsACwAMAAwACwAMAAwADAAOAA0AEAAOAAwADAAPAA4ADAALAAsADAAMAAwADQANAAwA
CwAMAA0ADAANABAAEQAQAA8AEQAUABYAGAAbAB4AIAAiACYAKAAqAC0AMAAyADMANQA6
ADwAPwBCAEcASABJAEoATABNAE0ATgBQAFEAUgBTAFIAUwBTAFMAUQBSAFIAUwBTAFIA
UQBRAFEAUgBSAFQAUgBTAFQAVABUAFIAVABUAFMAVABVAFYAVQBUAFMAUgBTAFUAVQBV
AFMAUgBRAFAATgBOAE0ATQBLAEoASQBIAEcARgBFAEQARABCAEIAQgBAAD8APgA8ADwA
OwA7ADsAOwA4ADcANgA1ADQAMQAwAC8ALgAxADIAMwA0ADEALgArACgAKgAqACoAKgAn
ACgAKgApACYAIwAiACIAHAAWABAACgAQABMAFwAdACQAKAAsADEALwAtACwAKgAqACoA
KwArACcAJgAmACYAIwAlACQAIwAlACUAJgAmACYAJwAoACcAJwAoACgAKAAnACgAKAAo
ACgAJwAnACcAKAAnACcAJwAkACIAIAAeABwAHAAbABsAGgAZABkAGAAWABUAFQAVABUA
FQAVABMAFQAVABIADgAJAAMA/v/8/wAACwAgAEIAbQCgANIA/AAXARcB+ADJAJUAVAAI
AM//sP+n/6n/p/+j/6n/uv/H/87/2P/e/93/3f/f/+P/5v/l/+f/6f/r/+r/7P/t/+3/
7v/u/+3/7P/s/+v/6v/r/+r/6f/p/+n/6f/r/+r/6P/n/+b/5P/l/+X/4//h/+L/4v/i
/+D/4P/g/+H/4P/g/+D/4P/e/97/3//g/+L/4v/i/+X/5f/k/+P/4//h/+P/5P/m/+b/
6P/r/+//7v/w//L/9P/5//r//f8BAAMABwAJAAkADAAOABIAFAAYABkAHQAfAB8AHwAf
AB0AHAAbABoAGgAYABYAFAATABQAEgAPAA4ADgAMAAwACQAHAAQAAQAAAAEAAAD+//3/
+//6//j/9v/3//f/9v/1//H/8f/v/+//8f/x/+//7f/r/+z/7P/s/+7/7v/t/+z/6//q
/+n/6f/q/+r/6f/p/+f/5v/m/+b/5v/m/+b/5v/l/+X/5P/k/+X/5f/l/+X/6P/p/+n/
6f/p/+r/6v/r/+z/7P/s/+z/7P/s/+z/7P/u//D/8//z//H/7//v//D/8v/y//L/8v/z
//P/9P/3//n/+v/7//3//f/9//7//v/+//7///////z/+v/5//j/+v/9//3//f/6//n/
+f/4//X/9f/1//P/9P/0//P/8v/w//D/7//u/+v/6f/o/+f/5P/h/9//3f/f/+D/4f/i
/+H/4P/e/93/3f/d/97/3v/e/93/3f/d/93/3f/d/9v/2f/Z/9b/0v/N/8X/vv+8/8D/
z//o/woAOQBuAKIAzgDlAN0AugCNAFcAEADI/5n/hP97/3v/e/99/4H/jv+f/6r/sP+4
/7n/uf+9/8H/wv/F/8v/zf/N/9D/0v/T/9P/1P/U/9b/1v/X/9f/2f/b/9v/2//Z/9n/
2f/b/9v/2v/a/9r/2v/b/9v/2f/b/9z/3P/c/9r/2v/a/9v/3v/e/97/3v/e/97/3//g
/+D/4P/g/+P/5v/m/+b/5//n/+n/6v/s/+z/7v/x//X/9v/4//r//P8BAAIABQAJAA0A
EQATABMAGAAaAB4AIAAjACMAJgAnACcAJwAnACUAJgAlACQAJAAgAB4AHAAbABgAFgAT
ABIAEAAOAA4ACwALAAgABQAEAAMAAAD8//n/9v/2//X/9P/x//H/8P/v/+//7//t/+3/
6//r/+n/5//n/+j/6P/o/+r/6v/p/+j/5//m/+X/5f/l/+T/4v/h/+H/4P/g/+D/5P/k
/+T/5P/l/+X/5P/k/+f/5//n/+f/6f/r/+z/7f/r/+z/8v/x/+7/8P/w//D/8P/x//T/
+P/5//v/+f/5//r//P/8//z//P//////AAADAAQABAAEAAUABQAFAAYABgAHAAgACgAL
AAgABgAFAAQABgAJAAkACQAJAAkACgAKAAkACQAJAAcABwAIAAgACAAGAAYABQAEAAEA
///+//3////9//z/+//6//r/+v/6//j/+P/3//f/9//3//j/+P/2//X/9f/1//f/9//3
//X/+f/3//T/8v/t/+P/2v/U/9L/1f/m/wIAJwBSAIgAvADjAO8A4AC5AIkAUAAIAMH/
nP+T/5P/kf+N/4v/kP+d/6z/vP/C/8X/x//L/8v/yv/R/9f/1//Z/9z/3P/f/9//4P/g
/+L/4v/j/+P/4//l/+X/5f/j/+P/4//l/+T/4v/h/+D/4P/h/+H/3//f/+D/4P/g/+D/
4P/g/+H/4P/g/+D/4P/e/97/3//g/+D/4P/g/+P/5v/m/+b/5//l/+f/6P/q/+n/6v/s
/+//7v/w//L/9P/3//j/+////wMABwAJAAkADgAQABQAFgAXABcAGgAbAB0AHQAdABsA
GgAZABgAGAAYABYAFAATABAADgALAAoACAAGAAYAAwABAP7/+//6//j/9v/z//H/8P/w
/+//7v/s/+v/6f/n/+X/5f/j/+P/4//j/+H/3//d/97/3v/e/+D/4P/f/97/3P/c/9z/
3f/d/9z/2v/Z/9n/2P/Y/9j/2f/Y/9f/1v/Z/9n/2P/Y/9v/2//b/9v/2v/b/9v/2//Z
/9r/2v/b/9z/3v/g/9//3v/e/97/3v/e/+D/4v/l/+X/5f/j/+P/5P/k/+T/5P/k/+f/
5//o/+v/7P/s/+z/7f/v/+//8P/w/+7/7v/v/+//7v/u/+//8P/w//P/8//z//D/7//v
/+7/7//v/+//7f/u/+7/7f/s/+f/5v/k/+L/5P/j/+P/4//l/+P/4v/h/93/3P/b/9r/
2//c/9z/3f/g/+H/4//k/+L/4f/h/+H/4f/h/+H/3//f/9//3P/W/8//x//E/8L/xP/P
/+r/DgA1AGoAogDKAOEA3QC8AI0AUwAIAMb/of+Q/43/kf+N/4n/jf+W/6H/rP+4/8D/
xf/J/83/0f/S/9P/1//b/9v/3P/e/+D/4f/j/+T/5v/m/+f/5//o/+v/7P/t/+3/7f/t
/+//8P/w//H/8v/y//P/8//x//H/8v/y//L/8P/w//D/8f/0//T/9P/0//T/9P/1//b/
9P/0//T/9//3//b/9f/1//P/9f/2//j/+//+/wIABwAJAAwADwASABMAFAAXABsAHQAh
ACMAIwAmACgALAAuAC8ALwAyADMAMQAxADEALwAwAC8ALgAuACoAKAAmACUAJgAkACEA
IAAdABoAGQAVABQAEAAMAAoACwAKAAgABwAGAAYABQAEAAMAAwACAAEA/v/9//r/+f/6
//v/+v/5//j/+P/3//b/9P/0//P/8v/0//T/9P/1//j/+P/3//f/9P/y//H/8P/z//T/
9f/2//f/9//2//b/9//3//f/9//2//f/9//3//j/+v/7//3/AgAAAAAAAAAAAAAAAAAC
AAQABwAHAAUAAwADAAQABQAGAAcACAALAAsADAAPAA4ADgAOAA8AEQARABIAEgAQABAA
EQARABEAEAAQABAADgARABEAEQARABEAEgASABEAEQARAA8ADAAMAAsACgAIAAgABwAG
AAUAAwACAAEAAwABAAAA///+//7//v/+//7//v/9//3//f/9//7//v8AAP////////3/
/f/9//v/+//9//z/+v/z/+n/5P/i/97/5/8AACAARQB0AKoA2gD7AAMB6gC/AI0ASAD6
/8H/pv+Z/5v/nf+Z/5f/ov+x/7z/xv/O/9P/1//Z/9//4v/p/+//8f/v//D/8v/1//X/
9v/2//b/9v/3//f/9//5//n/+f/7//v/+//9/////v/+//7//f/9//z/+f/6//z//f/+
//7//v/+///////+//3//P///wAAAgAEAAIAAgACAAUABgAGAAYABwAHAAkACgAMAAoA
DAAPABMAFwAaAB0AIAAjACQAJwArAC8AMwA1ADUAOgA8AEAAQgBFAEUASABJAEcARwBH
AEUARABDAEIAQgBAAD4APAA7ADgANgAzADIALwAsACsAJwAnACQAIQAgACAAHgAbABkA
GAAYABcAFgAVABUAFAATAA8ADwANAA0ADQANAAsACQALAAwADAAMAAsACgAIAAYACAAI
AAgACQAJAAgABgAFAAcABgAGAAYABQAEAAMAAgADAAMAAgACAAQABQAGAAcABgAHAAcA
BwAJAAoACgALAA4ADgAMAAwADAAMAA0AEAAUABUAEwARABEAEgAUABQAFAAUABYAFwAZ
AB0AIAAgACAAIQAhACEAIgAiACEAIAAgAB8AHwAeAB4AHgAfACMAJAAlACMAIQAgAB4A
HgAfACAAHwAdABwAGgAYABgAGAAXABYAFwAVABQAEwATABEAEAAPAAwADAAMAAwADAAM
AAsACwALAAsADAAMAA4ADQANAA0ADQANAA0ACwALAAsACAAEAP3/8//s/+z/8P/9/xoA
QABtAKQA2gAEARcBEQHwAMEAhQA4AO7/v/+u/6v/q/+r/6n/r/+8/8v/1v/g/+j/6f/p
/+v/6//u//X/+//9//3//v8AAAMAAwAEAAQABgAGAAcABwAFAAcABwAHAAkACQAJAAsA
DQAMAAwADAAKAAsACwAJAAkACgAKAAoACgAKAAoACwAMAAwADAAMAA4ADgAPABAAEAAQ
ABAAEwAUABQAFAAVABUAFwAYABoAGAAaAB0AIQAiACQAJgAoAC0ALgAxADUAOgA/AEIA
QwBGAEgATABOAE0ATQBQAFEATwBPAE8ATQBKAEkASABIAEcARgBFAEUAQQA+ADoAOAA2
ADQANAAxADAALAAoACYAKAAmACMAIQAeAB4AHQAcABsAGwAaABkAFwAXABUAFQAUABMA
EAANAA0ADgAOAA4AEAAQAA8ADgAOAA4ADgAPAA4ADgANAA0ACwAKAAoACgAKAAoACgAK
AAsACwAKAAoACgAJAAgABwAIAAkACQAJAAsADAAMAA0ADAAOABAAEAAOAA4ADgAOAA8A
EgAWABcAFQATABMAFAAUABQAFAAUABUAFQAWABkAHAAcABwAHQAeAB8AIQAiACEAIAAg
AB8AHwAeAB4AHgAcAB8AHwAfABwAGwAbABoAGwAbABsAGQAaABoAGQAYABUAFAASABAA
DwANAAwACwALAAkACAAHAAcACAAJAAoACAAIAAcABwAFAAUABgAGAAkACQAKAAsACQAJ
AAkABwADAAMABAAAAPf/7//q/+r/7v///xwAPgBpAKAA2AACARUBDQHsAMEAiwBCAPL/
vf+o/6X/p/+p/6n/r/+6/8f/0v/e/+T/5//p/+v/7f/w//H/9f/3//n//P/+/wEAAQAC
AAIABAAEAAUABQADAAUABQAFAAUABQAFAAcABgAEAAMAAgAEAAUABQADAAMABAAEAAQA
AgACAAIAAwACAAIAAgACAAQABAAFAAYABgAGAAYACQAIAAgACAAJAAcACQAKAAwADAAO
ABEAFQAYABoAHAAeACMAJAAnACsALwAzADUANQA4ADoAPgBAAEEAQQBEAEUARwBHAEcA
RQBCAEEAQABAAEAAPgA8ADsAOQA2ADIAMAAuACwALAApACcAJAAhACAAIAAeABsAGQAY
ABgAFwAWABQAEwARAA8ADwAPAA0ADQAKAAkABgADAAYACAAJAAoACAAIAAcABgADAAIA
AQABAAQABAADAAMAAwACAAIAAgACAAIAAgACAAMAAwACAAIAAQABAAEAAQAAAAEAAQAB
AP//AAAAAAEABAAEAAQABQAFAAYABgAIAAAAAQAEAAgADAAKAAoACgAKAAgACgANAA0A
CgAHAAYABgAJAAoACwAMAAwACwALAA0ADAAMAAwADQAPAA8AEAAQABAAEAARABEADwAO
AA4ADgAMAA8ADwAPAA4ADQANAAwADQANAA0ACwAIAAgABwAGAAQABAADAAIAAQD///7/
/f/9//v/+v/5//b/9v/2//b/9v/2//X/9f/2//f/+f/6//j/9//3//f/9//3//f/9f/3
//X/8v/w/+n/4//c/9r/2P/d//D/FAA9AGwAogDQAPMA/wDoAL0AjQBOAAAAw/+i/5X/
lf+V/5P/k/+e/63/uP/C/8r/0f/T/9P/0//W/9v/3//h/+P/5v/o/+v/6//s/+z/7P/s
/+3/7f/t/+//7//v/+//7//v//H/7v/s/+v/6v/t/+//8P/v/+//8P/w//D/8P/w//D/
8f/w//D/8P/w//D/8P/x//L/8P/w//D/8//2//b/9v/3//f/+f/6//z/+//8//7/AQAA
AAIABAAGAAsADAAPABMAFwAbAB0AHQAgACIAJgAoACsAKwAuAC8ALQAtAC0AKwAsACsA
KgAqACoAKAAmACUAJAAiAB8AHgAbABgAFwATABMAEAANAAwADgAMAAkABwAFAAQAAgAA
AP3//f/8//v/9//3//X/9f/3//f/9f/z//H/8v/y//L/8v/y//H/8P/u/+7/7v/v//D/
8P/v/+//7//u/+7/7v/v/+7/7f/s/+3/7f/s/+z/7//v/+//7//u/+//7//v/+//8P/w
//H/8P/w//D/8f/x//L/8v/0//T/9f/2//b/9v/0//b/9v/1//b/9//4//z/+P/6//r/
+v/6//n/+v/8//v/+f/3//f/+P/2//b/9v/2//n/+f/6//3//v/+//7/////////AAAA
AAAAAAABAAEA/f/8//z//P/+/wEAAQABAAAA//////7//f/9//3/+//4//j/9//2//b/
9v/1//T/8//x//D/7//t/+v/6v/p/+j/6P/o/+j/6v/q/+n/6f/p/+n/6v/q/+j/5//n
/+f/6P/p/+r/6f/r/+f/5P/e/9f/z//O/87/0P/d//b/GABBAHYAqgDUAOkA4QC6AIkA
VQASAM7/of+Q/4v/i/+J/4f/jf+c/6v/uP/A/8T/xf/H/8v/y//Q/9X/1//Z/9n/3P/e
/9//3//g/+D/4f/i/+T/5f/j/+X/5f/l/+P/4//j/+X/5//m/+b/5v/k/+X/5f/j/+P/
5P/k/+T/5v/m/+b/5//n/+b/5f/k/+T/5P/l/+b/5v/m/+b/6f/q/+r/6v/r/+n/6//s
/+7/8P/y//X/+f/5//r/+//8/wEAAgAFAAkACwAPABEAEQAUABYAGgAcAB8AHwAiACMA
IwAjACMAIQAeAB0AHAAcABsAGgAZABkAGgAYABUAFAAQAA4ADgALAAkABgADAAIAAAD+
//v/+f/2//b/9f/0//X/9f/0//P/7//v/+3/7f/t/+3/6//p/+r/7P/t/+7/7P/s/+v/
6v/o/w==
         </WaveFormData>
      </LeadData>
      <LeadData>
         <LeadByteCountTotal>10000</LeadByteCountTotal>
         <LeadTimeOffset>0</LeadTimeOffset>
         <LeadSampleCountTotal>5000</LeadSampleCountTotal>
         <LeadAmplitudeUnitsPerBit>4.88</LeadAmplitudeUnitsPerBit>
         <LeadAmplitudeUnits>��V</LeadAmplitudeUnits>
         <LeadHighLimit>2147483647</LeadHighLimit>
         <LeadLowLimit>268435456</LeadLowLimit>
         <LeadID>V6</LeadID>
         <LeadOffsetFirstSample>0</LeadOffsetFirstSample>
         <FirstSampleBaseline>0</FirstSampleBaseline>
         <LeadSampleSize>2</LeadSampleSize>
         <LeadOff>FALSE</LeadOff>
         <BaselineSway>TRUE</BaselineSway>
         <ExcessiveACNoise>FALSE</ExcessiveACNoise>
         <MuscleNoise>TRUE</MuscleNoise>
         <LeadDataCRC32>808042406</LeadDataCRC32>
         <WaveFormData>
+f/4//f/9v/3//X/9f/y//D/7//u/+3/6v/p/+j/5//n/+f/5//n/+r/6v/r/+z/6f/o
/+f/5P/m/+X/5f/m/+r/6v/r/+z/5f/g/93/1//O/8X/wP/A/8n/3f/4/xoARQB1AJwA
rwCzAKQAggBXACoA/f/X/8f/xP/B/7j/sf+v/7X/v//I/87/zv/Q/9H/0P/V/9z/2f/Y
/93/3//h/+T/4//j/+T/5P/l/+X/5f/m/+X/5P/k/+P/5v/n/+f/6P/m/+b/5v/m/+n/
6v/q/+v/6v/p/+n/6P/q/+r/6v/q/+r/6v/q/+v/6f/p/+n/6f/r/+z/7v/v/+7/8P/w
//H/9P/1//b/9//5//z///8DAAQAAwAFAAYABwAJAAsADAAQABQAFwAZABkAGwAdAB8A
IAAgACAAIQAiACIAIQAhACEAIQAhACAAHgAeAB4AHQAYABYAFQATABUAFAAUABQAEQAO
AAwACwANAA0ADAAJAAYABgAFAAQABQAGAAYABgADAAIAAQABAAAAAAD9//z/+v/8//z/
/P/9//3//P/8//7//v/+/////f/9//3//f/9//r/+v/8//z//P/7//v//f/+/////v/8
//z//P/8//3///8CAAMAAwAIAAMA/v8EAAYABgAGAAYABgAIAAkACQAJAAgACAAIAAgA
BwAHAAgACwAMAA0AEAAPAA4ADQAKAAwADgAQABEADwAQABEAEQAPAA8AEAASABMAEwAV
ABUAEwASABIAEQAQABAAEAAPAAwACwAKAAkACAAHAAUABQACAAIAAQAAAP7//P/6//j/
+v/7//z//f/7//v/+v/6//r/+v/6//r/+f/6//r/+//7//r/+f/3//T/8//2//X/8f/o
/9//2v/W/9n/5/8AACAARQBvAJoAvwDPAMgAsgCPAFwAJwD9/+X/1P/P/87/xf+9/8P/
zf/S/9j/4v/o/+f/5v/n/+r/8f/0//P/8//z//L/9P/1//f/+P/4//n/+v/8//3//v8A
AAEA//////7//v8AAAAAAAAAAAAAAAD/////AQABAAIAAgACAAIAAgACAAUABgAHAAkA
CAAHAAYABQAIAAgACQAJAA0AEAARABMAEwATABMAEwASABQAFgAZABsAGwAeACAAIwAl
ACcAKAAsADAAMwA1ADUANwA5ADsAPgA+AD4APwBCAEIAQQBBAD8APwA/AD4APgA+AD4A
PQA6ADgANwA1ADQAMgAxADAAMgAwAC8ALwAtAC0ALAApACgAKAAnACYAJgAmACUAJAAj
ACIAIQAhACAAIAAdABwAHQAgACEAIgAgAB8AHQAcABwAHAAcAB0AHwAfAB8AHwAdABoA
GgAcAB4AHgAdAB0AHAAcABwAGgAaABwAHgAgACIAJQAlACAAIAAgACAAIAAgACIAIwAj
ACYAJgAnACgAKgApACkAKgAqACoAKgAsADAAMgA0ADQANAA0ADQAMwAxADIAMwAzADAA
LwAvADAAMwAzADUANQA2ADYANwA3ADIAMgAyADEAMAAvAC4ALQAsACsAKQApACYAJgAl
ACQAIwAiACEAIAAeAB0AHAAbABwAHQAdAB4AHgAeAB4AHgAeAB4AHQAdAB4AHgAeAB0A
IAAfABgAEwANAAYA/f/4//b//f8PACoATAB7AK0A0ADnAO8A4ADAAJcAZgA1ABUAAwD2
/+//5v/f/+P/7f/z//z/AgAGAAYAAQAEAAkADAALABAAEQAPABMAFgAVABUAFgAWABMA
EwATABQAFQAWABgAGQAXABcAFgAWABgAGAAYABgAGgAaABkAGQAYABcAFwAWABYAFgAW
ABYAGQAaABsAHQAcABsAGgAZABwAHAAdAB0AHQAeAB0AHQAeAB8AIAAhACMAJgApAC0A
LwAvADIANAA1ADcAOQA6ADwAQABDAEUARwBJAEsATQBNAEwASwBLAE0ATgBOAE8ATgBN
AEwASgBJAEgARwBFAEUARABEAEMAQgBAAD8APgA+ADwAOwA7ADoAOQA3ADMALwAuACwA
KgAtAC4ALgAuAC0ALAArACsAKgAqACcAJgAoACoAKgAqACkAJwAkACIAJAAkACQAJQAl
ACUAJQAlACcAJAAkACYAJgAmACUAJQAmACYAJgAkACIAIgAiACIAJAAlACcAJwApACYA
JAAkACQAJAAmACgAKQApACsAKgAqACoAKAAnACcAKAArACwALQAwADAAMgA0ADQAMgAy
ADIAMQAyADQANgA3ADQAMwAzADQAMwAzADUANQAyADIAMwAzADIAMgAyADEAMgAxADAA
LwAtACsAKAAnACIAIgAhACAAHwAeAB0AHAAdAB0AHQAdAB0AHQAcABwAGgAaABoAGgAY
ABgAFwAXABoAGgAaABkAHAAZABYAEQAJAP7/9//0//D/9f8JACYARgBzAKcAzgDjAOcA
2gC8AJEAYgA1ABMA///0/+//6P/h/9//5//v//b//P/+/wAABQAIAAkACAAHAAYACQAL
AA8AEgAQAA8ADwAOAA8ADwAPABAAEgASABMAEwATABMAEgASABIAEgASABIAEgASABEA
EQARABEAEgASABAAEAAQABAADgAOAA4ADwAQABEAEgATABYAFgAXABcAGAAaABoAGwAZ
ABkAGQAZABwAHgAgACMAJQAlACgAKgAtAC8AMQAyADMANgA4ADkAOgA7ADwAPQBAAEAA
QABBAEMARABEAEUAQwBDAEMAQgBBAEAAPwA9ADsAOgA6ADkAOAA2ADUANAAzADAALgAt
AC8ALwAuACsAKAAoACcAJgAkACQAIwAiACMAIgAhACEAIAAgAB0AHAAeACAAIAAgACAA
HwAdABwAHAAcABwAHQAdAB0AHQAdAB0AGgAaABwAHAAcABsAGwAaABoAGgAYABQAFAAU
ABQAFwAZABwAHQAfAB4AHQAcABoAGgAaABoAGgAaABoAHAAdAB0AHgAeAB8AIAAeAB0A
HQAeAB4AHgAeACAAIAAiACQAJAAlACYAJwAnACYAJgAmACUAIAAfAB8AIAAiACMAJgAn
ACQAJAAlACUAJAAkACQAIwAiACEAIAAfAB0AGwAYABcAEgASABEAEAAPAA4ADQAMAA0A
DQANAA0ADAALAAkACAAKAAoACgAKAAoACgAJAAkACAAIAAgABwAGAAcABAD9//X/7v/n
/+T/5P/n//f/DAAmAE8AgwCwAM0A1wDKAK4AiQBaACUA/f/n/+L/5f/e/9H/zf/V/93/
5P/o/+z/7P/r/+7/8//2//v//P/5//n//f/+//3//f/+//7//f/9//3//v/8//z//f/9
//7//////wAAAAAAAAAAAAD///7//P/7//3//f/+//7/AAAAAAAAAAACAAIAAgADAAIA
AQAAAP//AgACAAMAAwAGAAgACAAJAAcABwAHAAcACAAKAAwADwAPAA8AEgAUABUAFwAZ
ABoAHAAgACMAJQAnACkAKwAtACwALAAsAC0ALgAuAC0ALQAtAC0ALQAsACsAKgApACcA
JwAmACYAJQAiACAAHwAeAB8AHAAaABkAGQAZABgAFQAVABYAFgAWABMAEgAQAA4ADwAO
AA0ADQAOAA4ACwAKAAwADgAOAA4ADgANAAsACgAIAAgACAAJAAkACQAJAAkACQAGAAYA
CAAKAAoACQAJAAgACAAIAAYABwAIAAkACgAHAAcACAAHAAgACAAIAAgAEAAPAAoACAAM
AAoACgAKAAoACgAMAA0ADQALAAoACgAKAAwACwALAAwADgAOAA4AEAAUABYAGAAYABgA
GAAYABcAFgAWABYAFQAQAA8ADwAQABIAEwAWABcAFQAUABQAEwAOAA4ADgANAAoACQAI
AAcACQAJAAgACQAEAAQAAwACAP///v/9//z/+//7//v/+//5//n/+P/4//n/+v/7//z/
+v/6//n/+f/6//r/+v/5//j/9f/y/+3/4f/W/9P/0v/S/93/8/8MADAAXwCLAKwAvwC7
AKIAfABPACAA+f/f/9H/zP/J/8L/vf+//8f/zf/S/9T/2P/c/+H/5P/l/+b/5//m/+f/
5//r/+z/6//r/+z/7P/o/+f/5v/m/+r/7P/v//H/7//v/+7/7v/t/+z/6//q/+j/6P/n
/+f/6P/p/+v/7P/s/+z/7P/s/+z/7P/s/+3/7P/r/+r/6f/t/+7/8P/x//T/9v/2//f/
9//3//f/9//1//b/9//5//3//f8AAAIABQAHAAkACgAKAA4AEQATABQAFQAWABcAGQAa
ABsAHQAeAB4AHQAdAB0AHQAdABwAGwAaABkAFwAUABIAEQAPAA4ADAALAAoACgAIAAcA
BwD//wAAAAAAAAAAAAAAAAIAAwADAAEA/v/8//r/+v/5//n/+v/4//j/+P/6//z//v8A
AAAA/v/+//7//f8AAAIABAAFAAMAAwAEAAYAAwABAAEA///8//z//f/9//n/+P/3//X/
9f/1//X/9f/y//H/7//v/+7/8P/x//L/8v/y//L/8v/z//P/8//z//P/8//y//L/8v/y
//L/8v/v/+7/7P/r/+7/7v/u/+3/6P/n/+T/3//Z/9L/x//A/8L/x//X//L/GABFAG0A
jgCbAJEAegBYACsA+v/V/7//tf+0/7H/qP+h/6P/qf+x/7b/vP++/77/u/+2/7f/uP+9
/8T/xf/F/8X/xP/D/8H/wP++/7//v/+//8D/v/++/77/vf+6/7n/t/+2/7j/uP+4/7j/
tv+2/7X/tf+0/7P/s/+y/7T/tP+0/7T/s/+y/7H/sf+z/7P/s/+z/7T/tP+1/7X/tP+0
/7L/sf+0/7X/tv+3/7n/vP+//8P/w//D/8b/yP/L/83/z//Q/9P/2P/c/9//4P/h/+L/
4//j/+L/4f/h/+L/4v/h/+H/3v/d/9z/2v/b/9z/3f/d/93/3P/c/9v/2P/W/9X/1P/T
/9D/zv/N/9D/0f/R/8//zf/M/8r/yP/K/8r/yf/I/8r/zP/O/9H/0v/S/8//zv/K/8r/
yP/G/8r/y//L/8z/z//Q/9H/0//U/9X/1v/X/9j/1v/X/9r/3//i/+T/5//r/+z/7f/s
/+z/7v/w//L/8//1//j/+f/8//z//P/8////AwAHAAoACAAJAAsADAAPABAAEQAQABAA
EAAUABYAFQAVABUAFQASABIAEQAQABAAEAAQABAAEgAQAA0ACgALAAwADQAOAA0ADAAK
AAkABwAHAAUABQAJAAkACQAJAAoABwAEAAIAAwADAAMAAwAIAAgACAAIAAgACAAFAAQA
AwACAAMABAAFAAYABgAGAAYABgAGAAYABgAGAAYABgAGAAYABAAGAAcABwAJAAgACAAI
AAgABwAHAAgABgAEAAIAAgACAAQABgAGAAQABAAEAAMABQAGAAcABwAFAAUABgAIAAkA
CQALAAsADAAOABEAEwANAAwACwAJAAkACQAJAAkACgAJAAcABwADAAIAAAD+/////v/9
//z//f/9//3//f/7//v/+v/6//z//P/8//z//P/8//v/+//8//z//P/7//r/+//4//H/
6//k/9//3v/g/+n//f8cAEAAbQCZAL4A1QDXAMgAqgCFAFgAJQD5/+H/2v/V/8r/w//D
/8n/zf/S/9j/3v/k/+X/4v/l/+b/5f/m/+f/5//p/+7/7f/t/+7/7v/s/+v/6v/q/+z/
7P/t/+3/6//r/+r/6v/q/+r/6v/q/+r/6v/p/+n/6//r/+z/7P/r/+r/6f/o/+j/6P/o
/+n/6P/n/+b/5f/n/+j/6v/r/+r/7P/s/+3/7//v/+//7//v//D/8f/z//P/8//2//j/
9//5//v//P///wQACAALAAwADQAOAA8AEQASABMAFQAYABgAFwAXABcAFwAXABYAGAAa
ABwAHQAeAB4AHwAfACAAIAAhACIAJAAiACEAIQAkACUAJQAjACQAJAAjACIAJAAkACMA
IgAkACQAJAAlACYAKAAnACgAKgAuADAAMgA3ADkAOgA8AD8AQgBFAEkATQBPAFEAUwBY
AFgAWwBgAGQAZgBnAGkAbABsAGwAagBsAG4AcAByAHAAcQBzAHMAcQBwAG8AbgBsAG0A
bgBuAG4AbwBxAHIAcABwAHAAbgBsAGwAcAByAHEAcQBxAHEAcABwAG8AbgBuAG4AbgBu
AHEAcABuAGwAagBqAGoAagBnAGYAZABjAGEAYQBfAF8AYQBhAGEAYQBgAF0AWgBYAFgA
WQBaAFsAXABYAFcAVgBVAFQAUwBSAFEAUABTAFQAVQBWAFEATgBLAEgASABIAEgASABF
AEYARgBFAEIAQAA/AD4AOAAxACsAJgAsADAANAA6AEEARgBLAE4ASQBGAEMAPwBBAEIA
QwBDAD4APQA9AD4APAA7ADwAOwA8ADwAPQA9ADwAPAA8ADsAOwA7ADsAOwA9AD0APAA9
AD0APgA+AD4APgA+AD4APgA6ADkAOAA3ADYANQAzADIAMAAwADAAMAAuAC4ALQAtAC4A
LgAuAC0ALgAvACwAJwAjABwAFQASABQAHwAxAE4AdgClANMA+AAPARUB/gDeALcAiABV
ACsAFQAKAAcAAAD1//X//f8FAAgADgAUABQAEwAUABUAFgAXABgAGwAbABkAGgAZABkA
GgAaABkAGQAZABoAGQAYABgAFwAXABcAFgAWABQAFAAUABQAEgASABEAEQAPAA8AEAAQ
ABAAEAAQABAAEAAQABAAEQAPAA8ADwAPABAAEAARABEAEQASABEAEQARABEAEQARABIA
FAAWABkAGwAbAB4AIAAfACEAIwAkACYAKgAtAC8ALwAxADMANQA5ADoAOwA9AEAAQAA/
AD8APQA9AD0APAA6ADoAOgA5ADcANgA2ADUANAAyADEAMAAvACwAKgApACsAKwAqACcA
JQAkACIAIAAhACIAIgAiAB8AHgAdAB0AHQAeABwAHAAbABwAGwAaABsAGwAaABoAGAAY
ABgAGQAXABcAFwAXABcAFAAUABYAGAAYABcAFwAVABQAEwAQABEAEgATABQAEgATABUA
FQAVABQAEwASABQAFQAUABIAEgASABIAEgASABQAFQAVABQAEgARABAAEgARABEAEgAS
ABIAEgAUABYAGAAaABoAGAAYABgAFwAXABgAGQAZABUAEwASABIAEwATABUAFQASABIA
EwATABAAEAAQAA8AEAAPAA4ADQAKAAkABwAHAAIAAgABAAAA/f/6//f/9P/0//X/9v/3
//b/9f/z//L/8v/y//L/8v/w//D/7//v/+7/7v/u/+3/7P/r/+b/4f/b/9T/zf/K/8z/
1//r/wYALABZAIcArADBAL0AqACGAF0AKgD5/9f/xf+8/7f/sv+t/63/s/+//8b/yv/O
/9D/z//S/9P/1P/V/9j/2f/Z/9v/3v/d/93/3v/e/9//3//f/+D/4P/g/+H/4f/h/+H/
4P/g/+D/4P/g/+D/4P/g/9//3//f/9//4P/g/97/3v/e/97/4P/g/+D/4f/h/+H/4f/h
/+D/4P/h/+H/5P/m/+b/5//l/+X/5f/l/+j/6v/s/+//7//v//L/9P/1//f/+f/6//z/
AAADAAUABwAJAAsADQAPABAAEQATABYAFgAVABUAFQAVABUAFAASABIAEgARAA4ADAAL
AAkABgAEAAMAAgADAAAA/v/9//z/+//5//X/8v/y//H/8P/u/+7/7f/s/+v/6v/p/+n/
6P/o/+X/5P/j/+T/4//i/+P/4//i/+L/4P/g/+D/4f/f/9//3//f/9//3P/c/97/4P/g
/9//3//g/+D/4P/e/97/4P/i/+T/5P/l/+f/5//j/+T/5//m/+L/5P/k/+T/5P/l/+j/
6v/r/+v/6v/q/+r/7P/r/+v/7P/u/+7/7v/w//H/8v/z//L/9P/0//T/8//1//b/9//3
//L/8f/x//L/9f/1//f/9//2//b/9//3//X/9v/3//f/9//3//f/9//0//P/8f/x/+z/
7P/r/+r/6f/o/+f/5v/l/+X/5f/l/+T/4//h/+D/4v/i/+L/4v/g/+D/3//f/+D/4P/g
/9//4P/f/9r/2f/T/8r/wf+6/7b/t//F/9z/+P8dAE0AegCbAKcAngCEAGEANgABAM//
s/+o/6X/ov+X/4//jf+V/6L/rv+0/7T/tf+4/7n/tv+7/8D/v//B/8H/wP/B/8H/wv/C
/8L/w//E/8b/xf/E/8T/w//D/8P/wv/C/8H/wP+//77/vv++/73/vf+7/7v/vP+8/77/
vv++/77/vP+8/7z/vf+7/7v/u/+7/7z/vP+9/73/vv/A/8D/wf/B/8H/wf/B/7//wP/B
/8P/xP/D/8X/xv/H/8n/y//M/87/0v/V/9f/2//d/9//4f/k/+T/5P/l/+j/6P/n/+f/
5f/l/+X/5P/k/+T/5P/j/+H/4P/g/9//3v/c/9v/2v/X/9T/0v/R/9D/z//N/8n/yv/K
/8n/yP/F/8T/wv/A/8H/wP+//7//vP+8/7n/uP+4/7r/uv+6/7n/uf+4/7j/tv+2/7b/
t/+1/7X/tf+1/7X/sv+y/7T/s/+y/7D/r/+x/7L/s/+y/7P/tP+1/7b/tP+1/7f/t/+1
/7T/s/+y/7T/tf+2/7b/tP+0/7T/tP+0/7b/uP+5/7n/uf+4/7j/uP+4/7f/t/+4/7v/
vP+9/8D/wf/C/8P/wv/E/8T/xP/D/8H/wv/D/8P/w//D/8T/xv/H/8f/yf/J/8f/xv/G
/8X/w//E/8X/xf/G/8X/xP/D/7//vf+6/7n/uf+6/7r/uv+6/7r/uv+6/7b/tf+0/7P/
tP+1/7X/tv+5/7r/u/+8/7j/uP+3/7f/uP+4/7j/t/+4/7f/tv+v/6f/nv+X/5b/mP+h
/7f/0v/2/yUAVQB8AJEAkwCAAF4AMQD6/83/sf+j/5z/mf+Q/4f/h/+L/5H/mv+i/6j/
rP+x/7T/t/+4/7n/vP+7/7v/u/+8/8D/wf/D/8T/xf/F/8X/xv/G/8b/x//H/8n/yf/I
/8j/y//M/83/zv/O/87/zf/N/8//z//Q/9D/0v/S/9L/0v/U/9T/1P/V/9X/1f/V/9X/
1P/U/9X/1f/T/9T/0//T/9H/0f/R/9H/1v/a/97/4//o/+n/7f/w/+7/7//w//D/9P/4
//v//f/9////AQADAAUABgAHAAkACgAKAAkACQAJAAkACQAIAAcABgAFAAMAAgACAAMA
AwABAP7//P/6//f/9P/y//H/8v/z//P/8f/u/+7/7f/s/+z/7P/r/+r/5//m/+X/5f/n
/+j/5v/m/+X/5v/l/+T/5P/j/+H/4P/i/+L/4v/j/+X/5f/l/+X/4//g/+D/4v/l/+b/
5v/n/+b/5v/m/+T/5P/k/+T/5P/k/+X/5//n/+n/6P/n/+b/8P/v/+7/7P/s/+z/7P/u
//D/8f/x//H/8P/w//D/8//z//T/9v/2//b/9v/4//r//P/+//7/AAAAAAAA///9//7/
//////////8AAAIAAgABAAIAAQABAAIABAAFAAQABAAEAAMAAAD///7//f/6//n/9//3
//X/9v/2//b/9//2//X/9P/x//H/8f/x//H/8f/w//D/8v/y//L/8v/x//L/8v/z//P/
8v/x/+//8v/z//D/7f/n/9z/1f/U/9L/2f/t/wYAJgBPAH8ArADLANcAyACsAIcAVAAd
APX/3f/M/8f/xP+7/7P/uf/D/8r/zv/U/9j/2f/c/+H/5v/r/+7/7f/r/+v/7v/v/+//
8P/w/+3/7f/t/+7/7//w//L/8//1//X/9P/0//T/9P/0//T/8v/y//H/8f/0//X/9//4
//j/+P/4//j/9//2//X/9f/3//n/+//9//z//P/9//3//P/+//7//////////////wIA
BAAGAAkADAANABEAFAAWABkAHAAeACAAJAAnACkAKwAtAC8AMQA1ADYANwA5ADgAOAA3
ADcAOQA5ADkAOAA4ADgAOAA3ADMAMgAyADEALgAsACsAKgApACYAJAAjACMAIwAiAB8A
HgAeAB0AHAAdAB4AHgAeABwAGgAYABcAGAAYABUAFAAUABYAFgAWABYAFQATABIAEwAU
ABUAFwAVABUAFQAVABUAEgASABQAEwASABAADwAQABAAEAAOAA4AEAASABQAEwATABQA
EwAVABQAEwASABgAGAAXABYAFQAUABcAGgAcAB0AGwAaABoAGgAcABsAGwAcAB4AIAAi
ACYAKAAqACwALAAsACwALAArACoAKgAqACkAKAAnACcAKAAsAC0AMAAxAC0ALAAsACsA
KQAqACsAKwApACcAJQAjACMAIwAiACMAIAAgAB8AHgAdABwAGwAaABkAGQAZABkAGAAX
ABUAFAAWABYAFgAWABcAGAAYABkAGQAYABcAFQAYABUAEgAPAAcA/P/1//L/9P///xcA
OABeAI8AvwDmAPkA+QDkAMIAlQBeACkABwD1/+7/6//k/9//3f/l/+//9P/6/wAAAAD/
/wAAAQACAAcACgAJAAkACwAMAA8ADwAQABAAEQARABEAEgARABAAEAAPABEAEQAQABAA
EQASABMAFAATABIAEAAPAA8ADwAQABAAEAAQABAAEAAQABAAEAARABMAEwATABMAEgAS
ABMAEwAWABgAGAAZABkAGQAZABkAGAAaABwAHwAhACEAJAAmACkAKwAtAC4AMQA2ADoA
PQA9AD8AQQBDAEQARABEAEUARgBGAEUARQBEAEMAQgBAAEIAQgBCAEEAPgA8ADsAOQA6
ADgANwA2ADQAMAAtACsALQAtACwAKQAmACYAJQAkACYAJgAlACQAIQAgAB8AHwAdABwA
GAAWABgAGgAaABoAGwAbABoAGgAaABoAGgAbABkAGQAZABkAFwAUABQAFgAWABYAFQAV
ABgAGAAYABYAEgASABIAEgASABMAFQAVABUAFAATABIAFAATABQAFAATABIAEQAQABEA
FAAWABcAFQAUABQAFAAUABMAEwAUABQAFAAUABYAGAAaABwAHAAdAB4AHwAfAB4AHgAe
AB0AGwAbABwAHgAfAB8AIQAhAB8AHgAeAB0AHAAcABwAGwAYABcAFgAVABMAEQAOAA0A
DAAMAAsACgAHAAYABQAEAAUABQAFAAUAAwADAAIAAgAAAAAAAAAAAAEAAgACAAMAAwAC
AAEA///6//v/+v/1/+3/5v/h/97/4v/v/wMAHgBEAHUApwDKAN0A2QDEAKQAfQBKABEA
6//Z/9L/z//K/8f/xf/J/9H/2v/g/+T/5v/n/+j/6f/q/+v/7v/v/+//8f/y//X/9f/2
//b/9f/1//X/9v/0//T/9f/1//P/8//y//L/8P/w//D/8P/w//D/7//v/+//7//w//D/
8P/w//D/8P/w//D/8P/x//P/8//z//P/9P/0//X/9f/1//b/9f/1//X/9f/1//X/9v/4
//r//f//////AgAEAAcACQALAAwAEAAUABcAGQAZABsAHQAfACAAIAAgACEAIwAkACQA
JQAjACMAIwAiACIAIgAiACEAHgAcABsAGQAYABYAFQAUABMAEAAOAA0ACwALAAoABwAG
AAYABQAEAAMAAgAAAP7////+//3//f/7//r/9v/0//b/+P/4//j/9//3//b/9v/z//L/
8f/x//P/8//z//P/9P/y//P/9v/0//T/8//z//b/9v/2//T/8v/y//L/8v/w//H/8//z
//P/8v/x//D/8v/z//T/9P/z//P/9P/0/+z/7v/y//T/9P/0//T/9P/0//L/9P/1//X/
9P/y//H/8P/z//P/9P/2//b/9v/2//j/+f/6//v/+v/6//r/+v/5//n/+v/7//v/+P/3
//f/+P/3//f/+f/5//j/+P/5//n/+P/4//j/9//2//X/9P/z//D/7//t/+3/7P/s/+v/
6v/p/+j/5//m/+P/4//j/+P/4f/h/+D/4P/h/+L/4//k/+L/4v/h/+H/4f/g/9//3f/e
/9v/2P/V/8//xv/B/7z/uv+//8//6v8MADUAYwCMAKsAtwCqAIwAZQA2AAEA1f+//7T/
rf+m/6H/nf+h/6v/sv+4/77/wv/F/8T/w//G/8n/zP/N/83/z//Q/9H/0f/S/9L/0f/R
/9H/0v/S/9L/0//T/9P/0//S/9L/0f/Q/8//zv/Q/9L/0//V/9P/0//U/9T/1P/U/9T/
1P/U/9T/1P/V/9X/1f/V/9X/1P/U/9X/1f/Y/9r/2v/b/9n/2f/Z/9n/2f/a/9v/3f/f
/9//4v/k/+X/5//p/+r/7f/y//b/+f/7//3///8BAAQABAAEAAUABgAGAAUABQAHAAcA
BwAGAAYABgAGAAUAAQAAAAAA///8//r/+f/4//X/8v/w/+//8f/x//D/7f/r/+r/6P/m
/+T/5P/j/+L/4f/g/9//3//e/97/2//a/9j/2v/a/9r/2v/Z/9f/1v/W/9b/1v/X/9n/
2f/Z/9n/2f/W/9b/2P/W/9b/1f/V/9j/2P/Y/9b/1v/W/9b/1v/U/9X/1//X/9n/2P/X
/9b/1P/V/9b/1v/W/9f/2f/a/9j/2P/Y/9b/1P/U/9j/2v/Z/9n/2f/Z/9v/2P/Y/9j/
2P/Y/9b/2P/Z/9n/1//W/9b/1v/W/9X/1f/W/9b/1v/W/9j/2P/a/9z/3P/a/9r/2v/Z
/9n/2v/b/9v/1v/V/9X/1v/Z/9n/2//b/9z/3P/d/93/2P/Y/9j/1//U/9P/0v/R/9L/
0f/P/8//zv/O/83/zP/K/8j/xv/E/8P/w//D/8P/xf/F/8T/xP/C/8L/wv/C/8D/wP+/
/7//wv/C/8L/wf/A/7v/tv+z/6v/ov+f/57/oP+p/73/2P/8/ykAVwB6AI8AjQBwAEoA
IwD0/8P/pf+X/47/if+C/3v/ff+H/5H/mP+g/6L/ov+j/6b/pf+m/6v/rv+t/63/sf+w
/7H/sf+y/7L/s/+z/7P/tP+y/7L/s/+z/7H/sf+w/7D/sv+y/7L/sv+w/7D/r/+v/6//
r/+w/7D/sv+y/7L/sv+w/7D/sP+x/7H/sf+x/7H/sv+y/7P/s/+y/7T/tP+1/7X/tf+1
/7X/uP+6/7z/v/++/73/v//A/8P/xf/H/8j/zP/Q/9P/1f/W/9f/2P/Z/93/3v/f/+H/
4v/i/+H/4f/f/9//3//e/97/3v/e/93/2//a/9r/2f/W/9T/0//S/9H/zv/M/8v/yv/J
/8f/w//C/8L/wf/A/8D/wP+//77/vP+6/7j/t/+2/7b/s/+y/7T/tv+2/7b/tf+1/7T/
tP+w/w==
         </WaveFormData>
      </LeadData>
   </Waveform>
</RestingECG>
