# Supplementary material for: Detection of Left Atrial Enlargement Using a Convolutional Neural Network-Enabled Electrocardiogram
Source: Front Cardiovasc Med. 2020 Dec 17;7:609976. doi: 10.3389/fcvm.2020.609976 (PMC7773668; doi:10.3389/fcvm.2020.609976)
Supplement: Supplementary file 5 [file Data_Sheet_5.ZIP › normal4/1802035720_4260_0000002H.XML]

<?xml version="1.0" encoding="Windows-1252"?>
<!DOCTYPE RestingECG SYSTEM "restecg.dtd">
<RestingECG>
   <PatientDemographics>
      <PatientID>1802035720</PatientID>
      <PatientAge>71</PatientAge>
      <AgeUnits>Years</AgeUnits>
      <Gender>Male</Gender>
      <PatientLastName>yechiqiang</PatientLastName>
   </PatientDemographics>
   <TestDemographics>
      <DataType>Resting</DataType>
      <Site>1</Site>
      <AcquisitionDevice>MAC55</AcquisitionDevice>
      <Status>Unconfirmed</Status>
      <Priority>Normal</Priority>
      <AcquisitionTime>09:34:13</AcquisitionTime>
      <AcquisitionDate>12-10-2016</AcquisitionDate>
      <CartNumber>1</CartNumber>
      <AcquisitionSoftwareVersion>009C</AcquisitionSoftwareVersion>
      <XMLSourceVersion>MAC5000 v1.0</XMLSourceVersion>
   </TestDemographics>
   <RestingECGMeasurements>
      <VentricularRate>60</VentricularRate>
      <AtrialRate>60</AtrialRate>
      <PRInterval>140</PRInterval>
      <QRSDuration>94</QRSDuration>
      <QTInterval>436</QTInterval>
      <QTCorrected>436</QTCorrected>
      <PAxis>56</PAxis>
      <RAxis>-6</RAxis>
      <TAxis>32</TAxis>
      <QRSCount>10</QRSCount>
      <QOnset>221</QOnset>
      <QOffset>268</QOffset>
      <POnset>151</POnset>
      <POffset>197</POffset>
      <TOffset>439</TOffset>
      <ECGSampleBase>500</ECGSampleBase>
      <ECGSampleExponent>0</ECGSampleExponent>
   </RestingECGMeasurements>
   <Diagnosis>
      <Modality>Resting</Modality>
         <StatementCount>2</StatementCount>
         <LabelText>12SL ��ϳ���</LabelText>
      <DiagnosisStatement>
         <StmtFlag>ENDSLINE</StmtFlag>
         <StmtText>�������</StmtText>
      </DiagnosisStatement>
      <DiagnosisStatement>
         <StmtFlag>ENDSLINE</StmtFlag>
         <StmtText>���� ECG</StmtText>
      </DiagnosisStatement>
   </Diagnosis>
   <Waveform>
      <WaveformType>Rhythm</WaveformType>
      <WaveformStartTime>0</WaveformStartTime>
      <NumberofLeads>8</NumberofLeads>
      <SampleType>CONTINUOUS_SAMPLES</SampleType>
      <SampleBase>500</SampleBase>
      <SampleExponent>0</SampleExponent>
      <HighPassFilter>16</HighPassFilter>
      <LowPassFilter>150</LowPassFilter>
      <ACFilter>NONE</ACFilter>
      <LeadData>
         <LeadByteCountTotal>10000</LeadByteCountTotal>
         <LeadTimeOffset>0</LeadTimeOffset>
         <LeadSampleCountTotal>5000</LeadSampleCountTotal>
         <LeadAmplitudeUnitsPerBit>4.88</LeadAmplitudeUnitsPerBit>
         <LeadAmplitudeUnits>��V</LeadAmplitudeUnits>
         <LeadHighLimit>2147483647</LeadHighLimit>
         <LeadLowLimit>268435456</LeadLowLimit>
         <LeadID>I</LeadID>
         <LeadOffsetFirstSample>0</LeadOffsetFirstSample>
         <FirstSampleBaseline>0</FirstSampleBaseline>
         <LeadSampleSize>2</LeadSampleSize>
         <LeadOff>FALSE</LeadOff>
         <BaselineSway>FALSE</BaselineSway>
         <ExcessiveACNoise>FALSE</ExcessiveACNoise>
         <MuscleNoise>FALSE</MuscleNoise>
         <LeadDataCRC32>55801080</LeadDataCRC32>
         <WaveFormData>
DAAMAAwADAAKAAoACgAKAA0ADgAPABAAEgASABIAEgAUABQAFAAUABAADgAMAAoADAAM
AAwADAAKAAoACgAKAAcABgAFAAQABAAEAAQABAABAAAA///+//3//P/7//r/+P/4//j/
+P/4//j/+P/4//j/+P/4//j/9v/2//b/9v/2//b/9v/2//r//P/+/wAA/f/6//f/9P/1
//b/9//4//X/9P/z//L/9v/4//r//P/6//j/9v/0//T/9P/0//T/9f/2//f/+P/3//b/
9f/0//X/9v/3//j/9v/2//b/9v/4//j/+P/4//r/+v/6//r/9//2//X/9P/2//b/9v/2
//j/+P/4//j/9v/2//b/9v/0//T/9P/0//L/8v/y//L/9P/0//T/9P/2//b/9v/2//T/
9P/0//T/9v/2//b/9v/z//L/8f/w//H/8v/z//T/9v/2//b/9v/z//L/8f/w//H/8v/z
//T/8//y//H/8P/x//L/8//0//P/8v/x//D/8P/w//D/8P/x//L/8//0//P/8v/x//D/
8P/w//D/8P/y//L/8v/y//L/8v/y//L/9P/0//T/9P/z//L/8f/w/+3/7P/r/+r/6//s
/+3/7v/u/+7/7v/u//D/8v/0//b/9v/2//b/9v/y//D/7v/s/+z/7P/s/+3/6//r/+v/
7P/t/+7/7//x/+//7//v/+3/8f/y//L/8v/z//P/8v/y//L/8//z//T/+f/8//z/+//5
//v//P/8//3//f/8//z//f/9//7//v/8//j/9v/0//T/9P/2//f/9P/y//L/8v/z//P/
8v/y//D/8P/v/+//7//v/+7/7v/u/+7/7v/u/+3/7f/t/+3/7f/t/+3/7f/v//H/7v/s
/+v/5P/f/+L/5P/l/+r/7v/r/+v/8f/1/wAAFgAmADMASQBgAGwAdgB4AHAAbABjAEsA
LAAcABEA+v/o/+X/4//h/+X/5v/g/+L/6P/m/+f/5//o/+//8v/w//D/7v/r/+v/6//u
/+7/7P/s/+7/7//v/+//7f/t/+3/7v/u/+7/7v/u//H/8f/x//D/8v/y//P/8//z//T/
9v/2//D/7v/u/+r/7f/s/+3/7//x//H/8v/0//L/8v/y//L/9P/1//X/9v/0//P/8v/y
//L/8v/y//P/9//3//f/9//5//j/+P/4//v/+//7//v/+f/4//f/9f/3//f/9//5//v/
+//6//r/+v/7//v/+////wEAAwADAAEAAQABAAEAAgACAAQABwAHAAcACgAIAAcABwAI
AAgADwARABIAEwAPAAoABwAFAAgACAAIAAgACgAKAAoACQAHAAUABQAFAAQABQAIAAYA
BQADAAAA/v/9//z/+v/6//v/+//7//v/+v/3//f/+P/4//b/9v/0//L/9f/1//P/9v/3
//X/9v/0//P/8f/v/+//7//w//D/8v/y//P/8//y//H/7//u//D/8P/w//D/9P/2//j/
+v/4//b/9P/y//H/8f/w/+z/7v/v/+//7//y//L/8v/y//T/9P/1//f/8//y//L/8//1
//b/9v/1//T/8v/x//D/8v/0//T/8v/y//L/8f/x//L/8v/y//L/9P/1//X/9f/0//T/
8//x//P/8//0//X/9f/1//X/9P/1//X/9v/4//L/8v/y//L/9f/3//j/9v/2//b/9f/0
//L/8P/u/+7/8P/x//T/9P/2//b/9f/0//T/9P/y//L/8//1//X/9v/4//X/9f/2//T/
8//z//T/9f/2//f/+P/2//n/9f/z//P/9P/z//j/+P/1//X/9P/y//L/9f/1//T/9f/2
//f/9f/0//P/8v/z//T/9P/z//T/9P/0//X/9f/0//H/9P/2//T/+P/4//j/+P/4//j/
+P/4//j/+P/1//T/8//y//L/8v/y//L/8//0//X/9v/1//T/8//y//L/8v/y//L/8//0
//X/9v/4//j/+P/5//z//f/+/wAA+//4//X/8//z//P/8//x//X/9v/2//b/9f/1//T/
9P/2//n/+//+////AgACAAEA//8BAAIAAgAFAAUABAAEAAMAAwAEAAQABAACAAIAAgD9
//r/+f/3//f/9v/3//j/+f/5//j/+P/4//j/9//3//r/+//7//z/+v/6//r/+v/5//n/
+f/5//n/+f/5//n/9f/t/+r/6v/r/+7/8f/y/+7/7//y/+7/7//3//v///8OAB4AKgA7
AFEAZgB4AIYAigCKAIoAfQBfAEQAMAAZAAgAAAD5//f/+f/3//D/7v/w/+7/8P/1//X/
8v/5/wAA/v/6//j/9f/1//X/+f/6//n/+v/5//n/+P/3//f/9//3//j/9v/2//b/9v/3
//f/9//2//j/+v/9////AAACAAUABgACAAAAAAD8//r/9v/0//P/9P/1//f/+v/8//z/
/P/8//z//f/9//7//v/9//z//P/9//7///8BAAEAAQABAAEAAwACAAIAAgACAAEAAAD/
//7//v/+//3/AAABAAIABQAHAAcABgAGAAUABQAEAAMABQAHAAkACQAKAAsADAANAAwA
DAAOABEADwAPABIAEAAQABEAEwAUABcAFwAWABUAFgAUABQAFQAWABYAFgAWABQAFAAU
ABMAFgAVABYAFwAUABMAFAAQAA4ADQALAAoABwAGAAQABAAEAAUABgAHAAgABQAFAAYA
BAACAAIAAAD+/wEAAQD///3//f/6//r//P/7//n/9//8//3///8AAPz/+v/5//f/+P/5
//n/+v/7//z//f/+/wAAAAAAAAAA///+//3//P/6//v/+//4//r/+//7//v//P/8//z/
/P/8//z//f///wAAAAABAAMA///+//z/+f/5//j/+P/4//j/+v/6//j/+P/4//f/9//5
//r/+//8//r/+//7//v//f/+//7//f/9//3//v////3//f/9//z//f/9//7/AAD5//j/
9//2//j/+f/5//b/9//4//j/+P/5//j/9//4//n/+////wAA/v/8//n/9v/4//j/9v/2
//n/+//7//z/+v/3//f/+P/6//n/+f/6//j/+P/4//j/+/8BAAAAAQD+//z/+P/6//n/
9f/0//L/9f/2//r/+//3//f/9//3//j/+P/4//j/+f/6//r/+f/4//j/+P/5//z//P/6
//7//P/8//z/+P/2//b/9v/2//b/9v/2//b/+P/4//j/+P/6//r/+v/6//n/+P/3//b/
+P/4//j/+P/4//j/+P/4//b/9v/2//b/+f/6//v//P/7//n/9//1//j/+P/4//j/+//7
//v/+//4//n/+f/4//n/+//8//z/+v/6//v/+//8////AgACAAMAAwAFAAYABgAHAAcA
BgAEAAUABQAGAAQAAwAAAP/////+//3//v/9//z/+v/6//n/+f/4//b/+P/4//j/9//1
//P/8f/u//H/8v/z//T/9v/1//X/9f/0//P/8v/x//n/8//x//T/8v/t/+z/7f/s/+z/
6//q/+7/7//v//X/AQAIABYALgBBAFMAaAB8AIYAigCKAIIAdQBjAEoALgAZAAgA+P/v
/+v/6f/p//D/8v/s/+r/7v/z//H/8P/3//z/9v/0//b/8//z//P/8v/y//D/8P/y//P/
8//z//L/8f/w//D/8P/w//D/8P/y//P/9P/0//P/8v/y//H/8//0//b/9v/z//L/8//w
//P/8v/z//X/9//3//j/+v/5//j/9//2//n/+//8//7//f/7//n/+P/2//T/8v/x//X/
9f/1//X/9f/0//T/9P/5//n/+f/5//j/+P/4//f/+v/7//z//////////v/+//z//f/9
//3/AQADAAUABQAEAAMAAgABAAQABAAGAAkACQAJAAwACgAMAA0ADwAQABYAFwAXABcA
EwAOAAsACQAIAAgACAAIAAkACgALAAsACwAJAAkACQAKAAsADgAMAAoABwADAAAAAQAA
AP7//v////////////3/+f/4//j/+f/4//n/+P/0//f/9//1//f/9//0//T/9v/1//P/
8f/y//H/8f/w//H/8v/0//X/9f/1//T/9P/2//b/9v/2//T/8v/w/+7/8P/w//D/8P/y
//P/8//w//D/8f/x//H/8v/y//L/8v/y//L/8//1//H/8P/w//H/8//2//j/+f/3//T/
8v/w//D/8v/y//D/8v/y//H/8f/x//D/7//u//H/8//0//X/8v/y//H/7//x//H/8v/z
//X/9f/1//T/8v/x//H/8v/x//L/8//0//L/8//z//D/8f/y//L/8v/y//D/7v/u/+7/
7//y//L/8//0//T/9P/y//L/8P/w//H/8//z//T/9P/x//H/8v/x/+//7v/u//D/8v/0
//b/8//1//D/7f/u/+7/7P/w//H/7//w//D/7v/u//H/8f/w//H/8v/z//D/8P/w//D/
7//w//D/7//x//L/8//1//P/8v/v//L/8v/w/+z/8P/y//L/8v/y//H/8P/v/+7/8P/w
//D/8P/u/+7/7v/u//H/8v/z//T/8f/w/+//7v/w//D/8P/w/+7/7v/v/+//7//v//D/
8P/w//D/8f/x//P/8//x//P/8v/y//L/8//1//T/9P/0//X/9f/2//n//f/+//7////+
//7//f/9//3//P/8//3/AAACAAMAAwD+//v/+P/0//X/9v/2//b/8v/y//L/8//z//L/
8v/y//L/8f/x//H/7//u/+7/7v/w//D/8P/v/+3/7f/t/+3/7//v/+//7//v//L/8v/r
/+r/5//k/+b/6//q/+r/7//x//H/+/8MABYAHgAxAEUAWgBuAHgAdgB2AHYAZwBRAD4A
KAATAAQA9P/r/+v/6//l/+D/5P/m/+b/6v/t/+//8v/x/+z/7v/0//L/7//v/+//7v/u
/+z/7P/u/+//7//v/+//7//v//D/8P/w//D/8P/x//H/8f/w//D/8P/x//H/8f/y//T/
9P/y//L/9P/y//D/7v/u/+//8P/x//P/9v/0//T/9P/0//L/8//z//T/9v/1//T/9P/y
//L/8v/z//X/9f/1//X/9f/0//T/9P/3//f/9//3//r/+v/6//n/9//3//f/+f/7//v/
+v/6//z//f/9//3//f///wEAAQD///////////7//v8AAAMABgAHAAsACgAHAAcACAAI
AAsACwAKAAkACQAGAAUABQAHAAgACQAKAAoACgAKAAkACQAHAAcABwAFAAUABwAEAAQA
AwABAAAA///+//z//P/8//3//v////r/9f/z//L/8//y//P/8v/y//X/9f/z//P/8//w
//D/8v/z//P/8//y//H/8f/w//D/8P/x//H/8f/x//D/8P/u/+7/7v/u//H/8v/z//T/
8//y//H/8P/x//P/9P/y//H/8f/w/+//8P/w//D/8P/x//L/9P/3//T/8v/x//H/8f/y
//L/8f/z//L/8v/y//D/8v/y//D/8v/0//X/9//2//T/8v/w//D/8f/x//H/8f/y//L/
8f/z//P/9P/1//b/9//4//j/8//x//D/8P/t/+7/7//w//H/8//0//L/8//0//T/9P/2
//T/8v/y//H/8f/z//L/9P/0//P/8v/y//L/8P/w//D/8f/w//D/8f/v//D/8v/x/+//
7v/u//H/8v/z//T/8//3//T/8//y//L/8P/0//b/8//z//L/7//u//D/7//u/+//8P/x
//L/8v/y//L/8f/y//L/8f/y//L/8v/z//T/9P/y//b/8P/y//T/9v/0//T/9P/0//T/
9P/0//T/8v/y//L/8v/z//T/9f/2//P/8v/x//D/8v/y//L/8//z//P/8//0//T/9P/0
//X/8//z//P/8f/0//b/9//4//j/9//1//T/9P/1//X/9v/7//7//v/9//3///8AAAAA
AQABAAAAAAADAAMABAAEAAEA/v/9//z//P/6//r/+f/4//b/9v/2//X/9f/0//T/9v/2
//X/9f/1//X/9P/0//L/8v/y//L/8//z//P/8//z//P/8//z//X/9//w/+7/7//q/+v/
8v/y/+//7v/q/+n/7//5/wEACgAaACoANwBJAGAAbgB4AHwAeAByAGkAUwA4ACYAFQAC
APT/7f/r/+//8f/q/+j/7P/u/+7/8//x/+7/8//8//j/9P/1//P/9P/1//T/9P/y//L/
8v/z//P/8//z//P/8//0//b/9v/2//b/+//9////AAD7//j/9v/z//P/9P/2//b/9P/0
//b/9P/3//b/9//5//n/+f/6//z/+v/6//r/+v/8//3//f/+//z/+//6//r/+P/4//j/
+f/9//3//f/9/////v/+//7/AwADAAMAAwABAAAA///9/wAAAQACAAUABwAHAAYABgAE
AAUABQAFAAcACQALAAsACgAJAAgABwAJAAoADQARAA8ADwASABAADwAPABAAEAAUABUA
FQAVABcAFAATABMAFQAWABcAGAAWABYAFgAVABUAEwATABMADwAPABEADgAMAAsACQAI
AAoACgAJAAoABgAFAAQAAwACAP////8AAAEAAAABAAAA+//9//z/+f/6//v/+f/6//v/
+//6//n/+//7//z//P/+//7///////3//f/8//z/+v/6//r/+v/6//r/+v/6//j/+P/4
//j/+f/7//z/+v/6//v/+//7//z//P/8//z/+//6//r/+//8//z//f////3//v/+//3/
///+//7//v/7//z/+//4//n/+v/6//v//P/8//z//P/8//3//f/9//z//P/7//n//P/9
////AQABAAEAAQAAAPz/+//7//z/+v/6//r/+v/4//n/+f/2//v//P/8//z//f/8//v/
/P/6//v//v/+//7//v/9//z/+//6//f/9v/5//v/+//8//v/9//2//b/+f/5//r//P/8
//z//P/8//z////7//n/+f/6//n//v/9//n/+P/2//j/+P/7//v/+v/7//z//f/+//7/
/v/+//z//P/7//n/9v/2//b/9//2//b/9P/4//r//P/+//r/+P/4//j/+P/6//r/+v/6
//j/+P/4//j/+v/6//r/+v/8//z//P/8//r/+v/6//r/+P/4//j/+P/5//r/+//8//v/
+v/5//j/+f/6//v//P/8//v/+v/5//z//P/8//z//f/9//3//f/5//v//P/8//7/////
//7//f/8//z/+//8////AgACAAMAAwAFAAYACAAJAAkACAAJAAsADAAOAA4ADQAKAAkA
BwAEAAEAAAD///7//P/8//r/+//7//r//P/8//z/+//7//v/+//6//j/+P/4//j/+P/3
//f/9//1//X/9f/1//n/9//3//T/9P/3//T/6//s//L/8f/y//j/9//z//X//f8GABYA
JgA3AFEAbAB6AIQAjgCQAH4AcQBpAFQAOgAnABYABAD5//f/8//z//T/8P/u//T/9P/x
//P/9v/z//b/AAAAAP7/+//7//v/+//6//f/9v/5//v//P/9//r/+f/4//j/+f/6//v/
/P/7//v/+//6//j/+P/5//n/+v/8////AAAAAAAAAgAAAAAA/v/+/////f/9//7/AAD/
//7//f/8//7//////wAAAAD///7//v8AAAAAAAABAAMAAwADAAMAAQAAAAAAAAAFAAUA
BQAFAAQABAAEAAMABQAFAAUABwALAAsACgAKAAkACQAIAAcACgANABAAEQAQAA8ADgAN
AA4ADgAQABMAFQAVABgAFgAVABUAFgAWABoAGwAbABsAGwAYABcAFwAaABoAGgAaABgA
GAAYABcAGQAXABcAFwAXABcAGQAWABgAFwAVABQAEQAQAA4ADgALAAsACwALAAgABQAF
AAYABwAGAAcABgACAAUABQADAAQABQADAAQABQAFAAQAAwABAP///v/8////AAACAAMA
AQABAAAAAAACAAIAAgACAAIAAgACAAIAAwAEAAUABgAGAAcABwAEAAEAAQAAAP//AAAA
AAAAAAACAAIAAwAFAAEAAAAAAAEAAgAEAAUABQAGAAYABwAIAAYACAAIAAYAAwACAAAA
///+//7//v/+/wEAAwAEAAUABAAEAAMAAQABAAEAAgADAAUABQAFAAQAAQABAAIABAAD
AAQABQAGAAQABQAFAAIABwAIAAgACAAGAAQAAgACAAIAAwAGAAYABgAGAAUABAACAAIA
AAAAAP//AQABAAIAAwABAAIABAAEAAMAAwAEAAYABgAGAAYABgAJAAUAAwACAAIAAAAE
AAQAAQABAAAA/v/+/wEAAQACAAMABAAFAAIAAgACAAIAAQACAAIAAQACAAIAAgADAAIA
AgAAAAQABgAEAAQACAAFAAQAAwACAAAAAAAAAAAAAgAEAAYACAAHAAYABQAEAAIAAgAC
AAIAAgACAAIAAgACAAIAAgACAAQABAAEAAQABAAEAAQABAAEAAQABAAEAAQABAAEAAQA
BAAEAAUABQAFAAUABgAGAAQABAAFAAUABwAHAAUABwAIAAgACAAJAAkACAAIAAgACgAL
AA0AEQATABIAEAAPABMAFAAUABUAFQAUABQAFQAVABYAFgAVABQAEwASABAADAAMAAsA
CgAKAAoACgALAAoACAAHAAYACAAHAAcABwAHAAYABgAGAAUABAADAAEAAwAFAAcACQAG
AAUABAADAAEAAgAAAP//BAAFAPz/+P/9//7//v8BAAUABwAPAB4ALAA8AFEAZQB4AI4A
ngCkAKIAoACRAHUAVgA+ACcAGAASAAkABwALAAMA+P/6//7//v8CAAkABQAIABEAEAAK
AA4ADAAHAAUAAwAGAAgACAAKAAcABwAGAAUABgAHAAgACgAMAAwADAAMAAwACwAKAAgA
CAAIAAkACQAIAAgACQAIAAkACgANAAwADgAMAAwADQAMAAsACwAMAA4ADgAOAA4ADQAN
AAwADAANAA0ADQAOABAAEAAQABEAEgARABAADwARABAAEAAQABUAFQAVABUAGAAYABgA
FwAVABUAFQAXABgAFwAVABQAFwAZABoAGwAbABsAGwAZABsAHQAfACEAIAAgACIAJQAk
ACMAJQAiACIAIwAlACYAJwAnACYAJQAoACYAJgAnACgAKAAoACgAKAAoACgAJwApACcA
JwAnACQAIwAkACAAIgAhAB8AHgAdABwAGgAaABcAFwAXABcAGAAVABUAFgAVABIAEQAO
AA4AEwAVABUAEgARAA0ADAAKAAkABwAFAAoACwANAA4ADQAMAAwACwANAA0ADAAMAAwA
DAAMAAwACwAKAAkACAALAAwADQAOAAwADQANAAoACgALAAsACwAMAAwADAAMAAoACgAL
AA0ACwAKAAoACwALAAwADAALAAsACgAKAAoADAAOAA4ADAALAAoACAAHAAkACgALAAwA
CwALAAoACQALAAwADAALAAsACwAMAA0ACwALAAsACgALAAsADAAOAAgACAAIAAgACgAL
AAsACAALAAwADAAMAAwACgAIAAgACwANABEAEgAOAAwACQAGAAkACgAJAAoACwANAA0A
DgAMAAkACQAKAAsACwAMAA4ADQAMAAsACgALAA8ADAALAAoACgAIAAwADgALAAsACgAK
AAoADQANAAkACQAJAAkACAAIAAgACAAJAAoACgAJAAgACAAIAAkACwAMAAsAEAAKAAwA
CgAGAAYABgAGAAYACAAIAAgACAAIAAgACAAIAAkACgALAAwACQAIAAcABgAHAAgACQAK
AAcABgAFAAQABgAGAAYABgAIAAgACAAIAAcABgAGAAUABwAHAAgACAAGAAYABwAHAAUA
BQADAAUABwAIAAkACwALAAoACgAKAAkACQAKAA0ADgAOAA0ADQAPABAAEAARABMAEgAS
ABMAEgASABEADwAOAA0ADAAKAAYABgAFAAQAAgACAAIAAwAFAAQABAAEAAMAAQAAAP//
AQAAAAAAAAACAAIAAgABAP//////////AAABAAIAAwAFAP7/+v/5//r/9//0//b/+f/2
//T/9//5//n/AwAUACAAKgA9AFUAZgB4AIYAigCKAIYAewBpAFIAOAAhABIABAD3//X/
9//z/+7/8P/u/+7/8v/1//X/+P////z//P8AAP7/+//7//v//P/8//r/+v/8//3//f/9
/////////wAA/v/+//7//v/7//n/9//0//f/+P/6//v/+f/6//z//P/6//r//P/6//z/
+v/6//v/+//7//z//v/+//7//v/+//7//////wAA/f/7//n/+P/7//z//f////7//f/8
//v/+f/4//j/+P/9//3//f/9//3//P/7//n/+v/7//z///8BAAEAAAAAAAAAAQABAAEA
AgADAAQAAwADAAMAAwADAAUABgAJAA0ACwALAA4ADAALAAsADAAMAA0ADQAMAAsADQAK
AAkACQANAA4ADwAQABIAEgASABEADgALAAoACQAHAAcACQAGAAQAAwABAAAAAAAAAP//
AAD8//v/+v/5//r/9//3//j/+v/4//j/9v/0//f/9//1//f/9//0//T/9P/z//H/7//x
//H/8v/y//T/9P/1//X/8//x/+7/7P/u//D/8v/0//P/8v/x//D/8f/y//P/9P/x//H/
8P/s/+//8f/y//P/8v/y//L/8v/x//D/8P/x//H/8P/w//H/8//0//T/8//x//D/8P/w
//P/9v/3//b/9P/0//P/8//x//D/7//u/+7/7//v/+//7//w//D/7//y//P/9f/3//b/
9f/0//L/8f/x//L/9P/z//T/9f/2//P/8//y/+7/8//0//T/9P/y//D/7v/u/+7/7//y
//L/8v/y//H/8P/y//L/8P/w//L/9f/2//j/9//z//L/8v/y//H/8f/y//H/8P/v/+7/
7v/x/+3/6//s/+7/7v/0//P/7//u/+z/7P/s/+//7//u/+//8P/x/+//7v/t/+z/8P/y
//P/8//x//D/7//v//H/8v/x//b/8v/2//L/6v/q/+r/6v/q/+3/7v/v//D/7//u/+3/
7P/u/+7/7v/u//D/8P/w//D/7v/u/+7/7v/w//D/8P/w/+7/7v/u/+7/7f/s/+z/6//s
/+3/7//w/+//7v/u/+3/7//v/+3/7//y//L/8v/z//H/8P/w//D/7//v//D/8//0//T/
8//z//b/+P/5//v/+//6//r/+//5//r/+v/5//b/9f/0//L/8P/w/+//7v/t/+7/7//x
/+//7v/u/+7/8P/v/+//7//v/+7/7v/u/+7/7v/u/+3/7//v/+//7//t/+3/7f/t/+n/
5P/m/+f/5v/n/+j/5v/j/+T/5P/l/+v/7//1/wYAGAAkADUASQBcAGwAeAB6AHgAdABj
AEsANAAiAA0A+v/w/+3/8f/1/+f/2v/g/+T/4v/m/+v/6//u//H/8P/u//D/8P/t/+3/
7f/x//T/9f/4//b/9f/z//H/8P/v/+7/7v/s/+z/7P/s/+3/7f/t/+z/7f/u//D/8f/v
//D/8v/y//H/8v/1//T/9P/y//L/8//z//P/9P/2//j/+P/4//j/9//3//b/9v/4//f/
9v/2//j/+P/4//n/+v/5//j/9//4//j/+f/6//v/+//7//v//v8AAAIAAwD///3/+//7
//7//////wAAAgADAAMAAwAEAAUABgAFAAgACQAKAAsACwAKAAsADQANAA0AEAAOAA8A
DwAQABAAEgATABMAEwAVABIAEQARABMAFAAVABYAFQAUABMAEQASABEAEgATABAADwAQ
AAwADwAPAA4ADgAMAAoABwAGAAUABQAFAAUABAABAAEAAgABAP7//f/6//n//f/+//3/
//////z//P/+//3/+//5//z//f///wAAAAAAAAEAAQADAAMAAgACAAAA/v/8//r/+v/6
//r/+v/6//r/+v/6//r/+//7//j/+//9//7////+//7//v/+//z//P/9///////+//7/
///+//7//f/7//z//P/9//7//v8AAAAA/v/+//7//f/9////AAABAAIAAAABAAEAAQAD
AAQABAADAAAA/////////f/9//3//P/8//3///8CAP7//v/+//7/AAABAAEA/v8BAAIA
AgACAAEA/v/7//r//P///wQABgADAAIAAAD+////AAD//wAAAAABAAAAAAD+//v/+//8
//z/+//7//z/+v/6//r/+v/7/////P/7//r/+v/4//z/+v/3//f/9v/4//j/+//7//b/
9f/0//P/9f/2//f/+P/5//r/+v/5//b/9v/2//f/9v/2//T/+P/2//r/8v/s/+3/7v/v
//D/8v/y//L/8v/0//T/9P/0//T/9P/0//T/8//y//H/8P/z//T/9f/2//P/8v/x//D/
7//u/+3/7P/v//D/8f/y//D/7v/s/+r/6//s/+3/7v/s/+z/7P/s/+7/7v/u/+7/7//v
/+//7//u/+z/6v/o/+v/6//r/+v/6v/t/+//8P/w//H/8f/w/+7/7v/v/+//7//x//P/
8v/z//P/9f/2//T/9f/1//T/9v/3//f/+P/2//X/8v/x//D/7v/s/+z/6v/o/+X/5P/m
/+f/5//m/+j/6P/o/+f/5//n/+f/5v/l/+T/4//i/+P/4//k/+X/4//j/+P/4//j/93/
3//g/9z/3f/g/9v/1P/U/9f/2P/c/+H/4//l/+v/9v8CABAAHwAzAEoAYgBuAHYAgAB2
AF8ATQA4AB4ADQACAPL/4//f/9//2//W/9L/0P/W/9r/2//d/+L/4f/i/+j/4P/h/9//
4P/h/+H/4P/d/9z/2v/b/9v/2//c/93/3v/g/97/3v/e/97/3//f/9//3v/g/+D/4f/h
/97/3v/f/97/3v/g/+T/5P/i/+D/4P/h/9//3//g/+L/5P/k/+T/5P/j/+P/4v/i/+X/
5f/l/+b/5f/k/+P/4//k/+P/4v/h/+P/5P/m/+j/5//l/+P/4f/k/+b/6P/p/+f/5//n
/+n/6//r/+r/6v/q/+v/6//r/+r/6//s/+v/7f/v//H/8//z//L/8//1//T/8//1//L/
9P/1//f/+P/5//n/+P/3//r/+P/4//n//P/8//z//P/+//7//v/9//z/+f/4//f/8//z
//X/8v/z//P/8v/y//D/7v/r/+r/7P/t/+7/7//r/+f/5v/m/+X/4v/h/97/3f/h/+L/
4f/f/w==
         </WaveFormData>
      </LeadData>
      <LeadData>
         <LeadByteCountTotal>10000</LeadByteCountTotal>
         <LeadTimeOffset>0</LeadTimeOffset>
         <LeadSampleCountTotal>5000</LeadSampleCountTotal>
         <LeadAmplitudeUnitsPerBit>4.88</LeadAmplitudeUnitsPerBit>
         <LeadAmplitudeUnits>��V</LeadAmplitudeUnits>
         <LeadHighLimit>2147483647</LeadHighLimit>
         <LeadLowLimit>268435456</LeadLowLimit>
         <LeadID>II</LeadID>
         <LeadOffsetFirstSample>0</LeadOffsetFirstSample>
         <FirstSampleBaseline>0</FirstSampleBaseline>
         <LeadSampleSize>2</LeadSampleSize>
         <LeadOff>FALSE</LeadOff>
         <BaselineSway>FALSE</BaselineSway>
         <ExcessiveACNoise>FALSE</ExcessiveACNoise>
         <MuscleNoise>FALSE</MuscleNoise>
         <LeadDataCRC32>2119281360</LeadDataCRC32>
         <WaveFormData>
FgAWABYAFgAYABgAGAAYABkAGgAbABwAGgAaABoAGgAbABwAHQAeABsAGgAZABgAGgAa
ABoAGgAaABoAGgAaABkAGAAXABYAFAAUABQAFAASABAADgAMAAwADAAMAAwACgAKAAoA
CgAJAAgABwAGAAYABgAGAAYABAAEAAQABAACAAIAAgACAAIAAgACAAIAAgACAAIAAgAE
AAQABAAEAAIAAAD+//z///8AAAEAAgACAAIAAgACAAAAAAAAAAAAAgACAAIAAgACAAIA
AgACAAIAAgACAAIAAgACAAIAAgAAAAAAAAAAAAMABAAFAAYABQAEAAMAAgAEAAQABAAE
AAYABgAGAAYABAAEAAQABAAGAAYABgAGAAQABAAEAAQABAAEAAQABAAEAAQABAAEAAIA
AgACAAIABAAEAAQABAADAAIAAQAAAAMABAAFAAYABQAEAAMAAgAAAAAAAAAAAAIAAgAC
AAIAAQAAAP///v8AAAAAAAAAAAAAAAAAAAAA/v/+//7//v///wAAAQACAAEAAAD///7/
/v/+//7//v8AAAAAAAAAAP7//v/+//7/AAAAAAAAAAD+//7//v/+//7//v/+//7/AAAA
AAAAAAD+//7//v/+//7//v/+//7//P/8//z//P/+//7//v/+//7//P/8//7//v/8//z/
/f//////AAAAAAAAAQACAAQABwAHAAcABwAHAAcABwAJAAkADAANAA4AEAATABQAEQAL
AAsACwAMAAwACwAKAAoADAALAAoACgAHAAYABQAEAAQABAADAAMAAQD9//z/+//7//v/
+//7//v/+//7//r/+P/4//j/9//5//n/+f/3//X/9//3//f/9//3//X/9//5//r/+P/2
//b/9P/2//3////8/wMABwABAAEABQAIABIAJwAzADgAPQBDAEMANwArAB8AGQAYAAoA
+f/4//7/+v/0/+//6v/q/+r/6v/o/+3/8P/u/+3/7//y//P/+P/4//b/9P/1//X/9v/2
//b/9v/2//j/+P/4//j/9v/2//b/+P/4//f/9//4//j/+P/4//j/9//3//f/9//6//v/
+//7//r/+f/3//b/9//5//r/+//9//3///////7//P/7//r//f/9//7//v/8//z//P/8
//7//v/+//7//////wAAAAAAAP////8BAAEAAQABAAIAAAAAAAAAAAADAAQABQAGAAYA
CAAFAAQABAAFAAYABgAJAAsADAAMAAoACgALAA0ADwAQABAAEgASABIAFQAVABMAEwAV
ABUAGAAZABoAHQAcABsAGgAZABkAGQAaABoAGgAaABoAGgAYABgAGAAYABkAGQAZABkA
FgAUABEADwAQAA8ADgAOAA0ADQANAAwACwAJAAgACAAKAAgACAAIAAUAAwADAAIAAgAA
AP////8AAAAAAAAAAP7///////7//v/+//7//v/8//v/+//7//v/+v/6//r/+//9//7/
/f/7//v//P/9////AQABAP///v/9//z/+//9//3//f/+/wAAAAAAAAAAAAAAAAAAAAAB
AAEAAwAAAP7//f/9//7//v///wAAAAACAAEAAQABAP//////////AgADAAMAAwAAAAAA
AAAAAAMAAwADAAQABAADAAMAAgACAAIAAgABAP///v/8//r//v8BAAMABQAFAAUABQAF
AAUABAADAAMAAQACAAIAAgAEAAQAAwADAAIAAgACAAEAAQABAAIAAgAEAAQABAACAAAA
AQABAAAAAgAEAAQABAACAAIAAgABAAMABAAEAAQABAACAAIAAwABAAEAAQABAAEAAQAB
AAIAAAD//////f8BAAEAAgACAAAAAAAAAAAAAgAAAAAAAAAFAAEAAgACAAAAAAAAAAAA
AAAAAAAAAAD+//7//v/+//7//v/+//7/AAAAAAAAAAD///7//f/8//7//v/+//7//v/+
//7//v/+//z//P/+//7//P/8//3/+//7//z//P/8//3//v8AAAUABQAFAAUABQAFAAUA
BwAKAA4AEAASABIAEwASAA0ACwALAAsADAAOAA0ADAAMAAoACQAIAAgACAAIAAgACAAG
AAQAAQD///7/+//7//v/+//7//v/+//5//n/+f/4//n/+v/7//v/+f/5//n/9//3//n/
+f/5//n/+f/3//n/9//2//b/+P/4//j//P8BAP///v8BAAEAAQAFAAcACgAWACcALwA4
AD0APwBDAD8AMwApACkAJAAWAAMA+P/2//b/8v/t/+j/6P/o/+D/4v/n/+r/6v/v//H/
8v/3//r/9v/0//T/9f/1//b/9v/2//b/9v/2//b/9v/2//j/+P/4//r/+P/3//f/+P/4
//j/+P/4//n/+f/5//n/+f/5//j/9//4//n/+f/6//r/+//7//v/+v/5//r/+f/6//r/
+//8//v/+//8//z//P/8//z//P/+//7//v/+//3//f/+//7//////wAAAwACAAEAAAAA
AAAAAAAAAAAAAgACAAIAAgADAAYABAAEAAYABwAIAAgABwAJAAoACgAKAAoACwANAA8A
EAAQABIAEAAQABMAEwAVABUAFwAXABYAFQAUABUAFgAXABgAGQAbABsAHAAcABsAGgAZ
ABgAFwAYABkAGgAYABcAFgAVABQAFAATABMAEgARABAAEAANAA0ADQAMAA0ACwAKAAoA
CQAGAAUABAAFAAMAAwACAAEAAAAAAAEAAQAAAP///v///wEAAgACAAEAAAD///7/AAD/
//////////7//v/+//z//f/9//v/+//7//z//f/9///////9////////////////////
AAAAAAAAAAAAAAIAAgACAAIAAAD//wAA/P/9//3//v8AAAAAAQACAAIAAAD///////8B
AAEAAQABAAAAAQABAAEAAAAAAAAAAAABAAEAAQACAAIAAQABAAAAAgACAAIAAQAAAAAA
///+/wAAAQABAAEA//////////////7//f/9////AAAAAAAA/v/+//3//f/+//7//v/9
//3//f/+//7//v/+//7//P/+///////+//3//v/9//z//v/+//7//f/9//7//v/+//7/
/P/8//3////////////+//3//P/8//7//f/9//v//f/9//7//v/+//7//v/+//7//P/8
//z/+//7//r/+v/8//z//P/8//z//P/8//z//P/8//z//P/+//7//v/+//3//P/7//r/
/P/8//z//P/8//z//P/8//r/+v/6//r/+//8//v//P/8//z/+v/6//v/+//7//z//v/+
////AAAAAAMAAwADAAUABwAHAAcACAAJAAsACwAOAA8AEQARAAsABwAHAAcACgAKAAkA
CAAKAAoACQAIAAcABAADAAIABAADAAIAAAD9//z/+f/5//n/9//3//f/+f/5//n/+f/3
//b/9f/0//X/9f/1//X/9f/1//f/9//1//X/9f/z//n/9f/2//b/9P/y//T/+P/9/wEA
/v/9/wMAAwD9////BgAQAB8ALwA2ADsAQQBDADkAKwAjAB8AHAAUAAMA9v/4//j/7v/l
/+T/5P/i/+T/5v/p/+z/7P/t/+//8P/x//L/9P/0//b/9//3//j/9v/2//b/9v/4//j/
+P/4//f/9v/1//b/9v/1//X/9v/4//j/+P/4//f/9//3//f/+v/7//v/+//6//n/9//2
//j/+f/5//n/+f/5//v/+//5//j/+P/4//r/+//9//7//P/8//z//P/6//r/+v/6//3/
/f/+//7//f/7//r/+//8//3//v8AAP7//v/+//7/AAAAAAAAAAADAAYABAAEAAQABQAG
AAYABwAJAAoACgAIAAgACQALAAsADAAMAA4ADgAOABEAEQARABEAEwATABUAFQAVABcA
FQAVABUAFQAXABcAGAAYABgAGAAYABgAFAAUABQAFAAVABUAFQAVABMAEgAQAA8ADgAN
AAwADAANAA0ADQAMAAkABwAGAAYABgAEAAQABAADAAEAAQAAAAEAAAAAAAEAAQAAAP//
/v/8//3//f/8//z//P/8//z//P/7//v/+//7//r/+v/6//r/+//7//n/9//3//j/+f/7
//3//f/7//v/+//7//v/+//7//v//P/+//7//v/+//3//P/7//r//f/9/////P/8//v/
+//8//r/+//8//z//v/9//3//f/9//3//f/9//7//////////P/8//z//P////////8A
AAAA//////7//v/+//7//f///wAAAAAAAP/////+//3/+//7//v/+//8//z//P/9//z/
/P/7//r//P/8//v/+//6//r/+v/5//v/+//8//z//P/8//z/+v/6//v/+//6//r//P/8
//z/+v/6//r/+f/5//r/+v/6//z/+v/6//v/+//7//v/+//9//3//f/+//z/+//7//n/
+f/5//r/+v/6//r/+v/6//j/9v/2//b/+//7//j/+v/6//r/+v/6//r/+v/6//r/+v/6
//r/+v/4//j/+P/4//j/+P/4//j/+P/4//j/+P/4//j/+P/4//b/9v/4//j/9v/2//f/
9//5//r/+v/6//n/+v/8////////////AQABAAEAAwAFAAYABwAIAAkADAANAAoABwAF
AAUABgAGAAMAAgACAAIAAwACAAIAAAD///7//f/7//v/+v/6//r/9f/1//X/8//x//H/
8f/x//L/8//z//T/8v/y//H/8f/z//P/8f/x//P/8//z//P/8f/v//H/8f/y//L/8v/w
//L/9P/z//X/+v/7//v//f/7//f//P8IABMAIQAuADMANwA7ADMAHwAVABMAEAAGAPv/
8v/w//T/8v/p/+b/6P/k/+D/4v/l/+T/5v/n/+X/6P/v/+z/7P/w//L/8//z//T/8//y
//H/8P/w//D/8P/w//D/8P/w//L/8v/x//H/8v/y//L/8v/y//H/8f/x//H/8v/z//P/
8//z//P/8v/y//D/8f/x//H/8v/z//b/9//2//T/8//y//H/8f/y//L/9P/0//T/9P/y
//L/8v/y//X/9f/2//b/9P/z//P/9f/3//f/9//4//b/9v/2//b/+P/4//j/+P/7//7/
/P/8//z//f/+//7///8BAAIAAgAEAAQABQAHAAUABgAGAAgACAAIAAsACwAJAAkACwAL
AAsACwALAA0ADwAPAA8ADwARABEAEgASABIAEgASABIADgAOAA4ADgANAA0ADQANAA0A
DAAKAAkABgAFAAQABAADAAMAAwACAAAA/f/7//r/+//6//v//P/9//v/+//6//j/9v/1
//X/+P/4//j/+P/1//X/9P/y//T/9P/0//T/9P/z//P/8//z//L/8v/y//T/9f/1//P/
8v/x//H/8f/z//X/9f/z//H/8f/x//H/8f/x//H/8v/1//b/9//4//X/9P/z//L/9f/1
//f/9P/2//X/9f/2//T/9f/2//b/+P/3//f/9//1//X/9f/1//b/9//3//f/9v/2//b/
9v/3//f/9//4//j/9//3//b/9P/0//T/8//1//b/9v/2//b/9//3//f/9//3//f/9//3
//b/9f/1//P/9P/0//T/9v/2//X/9f/2//b/9v/1//P/8//0//T/9v/2//b/9P/y//P/
8//y//L/9P/0//T/9v/2//b/9f/z//T/9P/0//b/9P/0//X/8//z//P/8//z//P/8//0
//b/9f/1//P/8//z//T/9P/0//T/9P/0//T/8v/y//L/8f/1//T/9v/2//b/9v/2//T/
9P/0//T/9P/0//T/9P/0//T/9P/0//b/9v/2//b/9v/0//T/9v/0//L/8v/z//X/9f/2
//b/9P/1//b/+P/9//3//f/9/////////wEAAQAEAAUABgAIAAsADAAJAAQAAwACAAIA
AAD///7//v////////8AAAAAAAAAAAAA///+//z/+//4//X/9f/1//P/8//z//P/8//z
//P/8v/y//L/8v/x//P/8//z//H/8P/x//D/7//x//H/7//x//P/8v/u//D/8P/u//D/
9//3//j///////v/+f/5//7/DgAhACsAMAA3AD8APwA1ACcAHQAZABYACgD7//T/9v/y
/+z/4f/e/+T/5v/g/97/5f/m/+L/5f/p/+b/6f/w//D/7v/w//H/8f/y//D/8P/w//D/
8f/y//P/9P/z//L/8f/y//T/8//z//T/9P/0//T/9P/z//P/8//z//L/8//z//P/8//z
//L/8v/0//X/9f/1//X/9f/3//f/+f/4//j/+P/5//n/+v/6//j/+P/4//j/9v/2//b/
9v/4//n/+//8//r/+f/5//v//f/9//3//v/8//z//P/8/wAAAAAAAAAAAQAEAAIAAgAC
AAMABAAEAAUABwAIAAgABgAGAAcACQALAAwADAAOAA4ADgARABEAEQARABMAEwAVABUA
FQAXABYAFQAUABMAFwAXABgAGAAYABgAGAAYABgAGAAYABgAFwAXABcAFwATABIAEAAP
ABAADwAOAA4ACwALAAsACgAJAAcABgAGAAYABAAEAAQAAwABAAEAAAD///7//v//////
/v/9//z/+v/7//v/+v/7//z//f/+//z/+//7//v//f/8//z//P/8//3//f/7//v/+//8
//3//f///////f/7//v/+//7//v/+//7//z//P/8//z//P/+//7//v/+//////8BAP7/
/v/9//3//v/+////AAAAAAAA///////////////////+//////////7//v/+//7/////
////AAACAAEAAQAAAAAAAAAAAP////8AAAAAAAD+///////////////////////+//3/
/f/9//7//v/+//7//v/9//3//P/8//z/+//7//v//P/8//z//P/8//r/+//9//7//v/8
//7//v/+//z//P/8//v/+//8//z//P/8//r/+v/7//v/+//7//v//f/9//3//v/8//v/
+//5//v/+//8//z//P/8//z//P/8//r/+v/6//3//f8AAP7//f/8//v/+v/8//z//P/8
//z//P/8//z//P/8//z//P/+//7//v/+//z//P/8//z//P/8//z//P/+//7//v/+//3/
/P/7//r/+//8//v//P/8//z/+v/6//3//f/9//7//v/+////AAAAAAMAAwADAAUABwAH
AAcACAAJAAsACwAOAA8AEQARAA4ACwAMAA0ADAAMAAsACgAKAAoACQAIAAYABAAEAAQA
BQAFAAUABAADAAIA//////3/+//7//v//f/9//3//f/7//r/+f/4//f/9//3//f/9//3
//n/+f/3//f/9//1//n/+f/6//r/+P/4//j/9v/5////AAADAAcABwD/////BAAMABcA
JwA0AD8ARQBDAD8ANwArACEAHgAaAA0A/v/4//r/9P/r/+T/5P/m/+T/4v/l/+z/7P/r
/+3/8P/v//L/9v/2//b/9//3//j/9v/2//b/9v/4//j/+P/4//f/9v/1//b/+P/3//f/
+P/5//r/+//8//r/+f/4//f/+v/7//v/+//7//v/+v/6//j/+f/5//n/+f/5//v/+//7
//r/+v/6//3//f/+//7//P/8//z//P/8//z//P/8//3//f/+//7//v/9//3///8BAAEA
AQACAAIAAgACAAIAAgACAAIAAgAFAAgABgAGAAQABQAGAAYACQALAAwADAAMAAwADQAP
AA0ADgAOABAAEgASABUAFQAVABUAFwAXABkAGQAZABsAGQAZABkAGQAZABkAGgAaABwA
HAAcABwAGgAaABoAGgAbABsAGwAbABkAGAAWABUAFAATABIAEgARABEAEQAQAA8ADQAM
AAwADgAMAAwADAALAAkACQAIAAgABgAFAAUABwAGAAUABAACAAMAAwACAAQABAAEAAQA
AgABAAEAAQABAAAAAAAAAAIAAwADAAEA/////wAAAQABAAMAAwABAP//////////AQAB
AAEAAgACAAIAAgACAAAAAAAAAAAAAwADAAUAAgACAAEAAQACAAAAAQACAAIABAADAAMA
AwADAAMAAwADAAQABQAFAAUAAgACAAIAAgADAAMAAwAEAAQAAwADAAIAAgACAAIAAQAD
AAQABAAEAAIAAwADAAMAAQABAAEAAQACAAIAAgADAAEAAgACAAIABAAEAAMAAwACAAIA
AgABAP////8AAAAAAgACAAIAAAAAAAEAAQAAAAIABAAEAAQAAgACAAIAAQABAAIAAgAC
AAIAAAAAAAEA//////////8BAAEAAQACAAIAAQABAP//AAD//////v8AAAAAAAAAAAIA
AAAAAAAA/////wAABAADAAIAAQAAAP7//v/+//7//v/+//7//v/+//7//v/+//7//v/+
//7//v/+//7//v/+//7//v/+//7//v/+//7//v/+//7//v///wAAAQACAAAAAAAAAAAA
/v/+/wAAAAAAAAAAAQABAAAAAAD///7/AAACAAUACQAHAAcABwAJAAsACwANAA8AEAAR
ABIAEwATABMADwALAAwADQAPABAADQAMAAwADAALAAoACgAIAAgACAAIAAcABAACAAEA
AAD+////AAD///3//f/9//3///////7//v/8//z/+//7//n/+f/3//f/+v/7//z//f/7
//n/+//7//b/+P/6//z//v8AAP///f8AAAUABQAFAAUABQAMABwAJwAvADoAPwA/AEEA
PwAxACcAJwAiABQAAwD6//b/+P/2/+3/6P/s/+r/4v/i/+n/6P/s//P/8//0//v/+v/2
//b/9v/3//f/+P/6//r/+v/6//j/+P/4//j/+v/6//r//P/6//n/+f/6//r/+v/6//r/
+//7//v/+//6//v/+//7//v/+//6//r/+v/7//v/+//7//v//f/9/////v/+//7//f/9
//7//v8AAAAAAAAAAAAAAAAAAAAA/////wAAAAAAAP////8BAAEAAQABAAIAAwAEAAUA
BgAGAAYABgAGAAUACAAGAAYACAAJAAoACgAKAAsACwAKAAsADAAOABEADwAQABAAEgAS
ABIAFQAVABUAFQAXABcAFQAVABUAFwAYABkAGgAbABwAGwAbABoAGQAYABcAFgAXABgA
GQAaABgAFwAWABUAFAAUABMAEwASABEAEAAQAA0ADQANAAwADQALAAoACgAJAAYABQAE
AAUAAwADAAIAAQAAAAAAAQAAAP7//P/6//3///8AAAAA///+//3//P/+//3//f/9////
/v/+//7//P/9//3/+//9//3//v////7////+//v//f/9//3//f/9//3//f/+//z//P/8
//z//v/+//7//v/9//3////8//3//f/+/wAA/v///wAAAAD+//3//f/9////////////
/v////////8AAAAAAAAAAP///////wAAAAD//////v8AAAAAAAD///3//v/+//7//v//
//////8BAAEAAQABAP///v/9//3///8AAAAAAAD+//7//f/9/wAAAAAAAP///////wAA
AAD+//7//v/8//3///8AAAAA//8AAP///v8AAAAAAAD/////AAAAAAAA/v/8//z//f/9
//3//f/9//3//f/9//7//v/9//3/+///////AAAAAAIAAgACAAIAAQD+//3//P8BAPv/
/P/6//z//P/8//z//v/+//7//v/8//z//P/8//7//v/+//7//P/8//z//P/+//7//v/+
//z//P/8//z//P/8//z//P/8//z//P/8//j/+P/6//r/+v/6//v/+//7//z//P/8//3/
/v8AAAMABQAFAAUABwAFAAUABwAJAA4ADwAQABEAEQARAA0ACQAJAAkACgAKAAsACgAK
AAoACAAGAAUAAgAEAAQABAADAAAA/v/9//z/+f/5//n/9//4//n/+v/7//r/+f/3//b/
9//4//j/+f/3//f/9f/1//f/9//3//f/9//1//f/9//y//L/9P/y//T/+v/7//3/AAD/
////AQD///v/AgAQAB0AJwAwADUANwA5ADUAJwAdABsAFgAMAP//9P/w//L/8v/p/+j/
7P/q/+T/5P/l/+j/6v/n/+X/6v/x//L/8v/2//X/9f/0//T/9P/0//T/9P/2//b/9v/2
//X/9P/z//T/9v/1//X/9v/1//T/8//y//H/8f/x//H/9P/1//X/9f/1//X/9P/0//T/
9f/1//X/8//z//X/9f/1//T/9P/0//X/9f/2//b/9P/0//T/9P/1//b/9//4//j/9//3
//b/+P/3//f/+f/7//v/+//8//v/+v/5//j/+//8//3//v/+/wAA/f/8//7///8AAAAA
AQADAAQABAAEAAQABQAHAAcACAAIAAoACAAIAAsACwANAA0ADwAPABEAEQARABMAEgAR
ABAADwASABMAFQAWABQAFAAUABQAFAAUABQAFAATABMAEwATAA8ADgAMAAsACwALAAsA
DAAKAAkACAAGAAcABQAEAAQAAgAAAAAAAAD///3//f/8//3//P/8//3//f/8//v/+v/6
//v/+//6//z//P/8//z/+v/5//n/+f/7//r/+v/6//j/+f/5//f/+f/5//r/+//7//3/
/f/7//v/+//7//v/+//7//v//P/8//z//P/8//r/+v/6//r//f/9/////P/8//v/+//8
//3///8BAAIAAAD////////9//3//f/9/wAAAQABAAEA/v/+//7//v8AAAEAAgAEAAIA
AQABAAAAAgACAAIAAQABAAIAAgACAAAAAQABAAEAAgADAAQABQAFAAQAAwADAAEAAgAC
AAIABAAEAAMAAwACAAIAAgABAAMAAwAEAAQAAgACAAIAAAACAAMAAwACAAIABAAEAAQA
AwACAAEA//8CAAQABQAGAAUAAgABAAEAAQABAAEAAQADAAMAAwAEAAIAAQABAP//AwAD
AAQABAACAAIAAgACAAQAAgACAAIAAQAHAAYAAgACAAIAAgACAAQABAAEAAQAAgACAAIA
AgACAAIAAgACAAQABAAEAAQAAgACAAIAAgAEAAQABAAEAAQABAAEAAQAAgACAAQABAAE
AAQABQAFAAMABAAEAAQABwAIAAoADQALAAsACwANAA0ADQAPABEAFgAXABgAGQAZABkA
FQARABEAEQASABIAEQAQABAAEAANAAwADAAKAAwADAAMAAsACAAGAAUABAACAAMABAAD
AAEAAQABAAEAAQABAAAAAAACAAIAAQABAAEAAQD/////AQABAAEAAQD///3///////7/
AAAEAAQABAAIAAkABwAKAA0ACwAJAAsACwASACQANQA9AEQASQBLAE0ARQA5ADEALwAm
ABgACQACAAAAAgD+//X/8v/2//L/7P/u//X/9P/2//n/+f/8/wEAAgD+/wAA/v//////
AAACAAIAAgACAAAAAAAAAAAAAgACAAIABAAEAAMAAwAEAAQABAAEAAQABQAFAAUABQAE
AAUABQAFAAcABwAGAAYABgAHAAcABwAFAAUABwAHAAgACAAJAAoACgAJAAkACAAKAAoA
CgAKAAwADAAMAAwACwALAAwADAAMAAsACwANAAsACwALAAwADQAOAA8AEAAQABAAEAAQ
ABEAFAASABIAEwAVABcAGAAYABkAGQAYABkAGgAcAB8AHQAeAB4AIAAgACAAIwAjACUA
JQAnACcAJQAlACUAJwAnACcAJwAnACsAKwAsACwAKgAqACoAKgApACoAKwAsACkAKQAp
ACkAKQAoACYAJQAkACMAIgAiACAAHwAeABwAHQAbABoAGgAZABYAFQAUABYAFQAWABYA
FgAUABMAEwARABAADwAOAA8AEQASABIAEAAQABAAEAASABEAEQARAA8ADgAOAA4ADgAP
AA8ADQAPAA8AEAARAA8AEQARAA8AEQARABEAEQARABEAEQASABAAEAAQABAAEgASABIA
EgARABEAEwAQABIAEQARABIAEgATABQAFAASABEAEQARABMAEwATABMAEgATABMAEwAU
ABQAFAAUABMAEwATABQAFgAVABUAFAAWABYAFgAVABMAFAAUABQAFgAXABcAFwAWABUA
FAATABUAFAATABMAFAAWABcAGAAXABYAFAATABYAFgAWABUAFQAVABYAFgAUABQAFAAS
ABMAFQAWABYAFQAWABUAFAAWABYAFgAVABcAGAAYABgAFgAUABQAFQAWABcAGAAZABgA
FwAWABYAGAAXABcAFQAZABkAGgAaABkAGAAXABYAFwAWABcAGAAXABcAFAAUABUAFgAX
ABgAGAAYABgAGAAWABYAFgAWABgAGAAYABgAFgAWABYAFgAYABgAGAAYABgAGAAYABgA
FgAWABYAFgAXABgAGQAaABkAGAAXABYAGAAYABgAGAAYABgAGAAYABoAGgAYABgAGgAa
ABgAGAAXABcAFwAYABoAGgAbABwAIAAjACMAIwAjACUAJQAlACcAKQAsAC0ALgAvADEA
MQAtACkAKQApACwALAArACoAKAAoACcAJgAmACQAJAAkACQAIwAiACAAHwAeABsAGwAb
ABkAGQAZABkAGQAZABkAGAAYABgAGAAVABUAFQAVABYAFwAaABsAGQAZABkAFwAXABUA
FgAaABgAGgAcABoAGwAfACAAHwAlACkAJwAlACwANgA/AE0AWABdAGMAZwBfAFUAUQBL
AEIAOgArABoAGAAcABYACwAIAAoACAAEAAQABwAMAA4ADQARABYAFQAWABoAGAAYABkA
GQAaABoAGgAaABoAGAAYABgAGAAaABoAGgAcAB4AHQAdAB4AHgAeAB4AHgAdAB0AHQAd
ABwAHQAdAB0AHgAfAB8AIAAeAB8AHwAfACEAIQAjACMAIwAiACIAIgAjACMAJAAkACYA
JgAmACYAJAAkACQAJAAlACUAJgAmACcAJwAoACsAKgApACgAKAApACoAKwAsAC4ALgAu
AC4ALQAwAC4ALgAwADEAMgAyADIAMwAzADIANQA2ADgAOwA5ADoAOgA8AD4APgBBAEEA
QQBBAEMAQwBDAEMAQwBFAEcARwBHAEcARwBHAEgASABIAEgASABIAEgASABIAEgARwBH
AEcARwBGAEYARQBFAEIAQQBAAEAAPwA/AD8APgA9ADsAOgA6ADwAOgA6ADoAOgA5ADoA
OgA4AA==
         </WaveFormData>
      </LeadData>
      <LeadData>
         <LeadByteCountTotal>10000</LeadByteCountTotal>
         <LeadTimeOffset>0</LeadTimeOffset>
         <LeadSampleCountTotal>5000</LeadSampleCountTotal>
         <LeadAmplitudeUnitsPerBit>4.88</LeadAmplitudeUnitsPerBit>
         <LeadAmplitudeUnits>��V</LeadAmplitudeUnits>
         <LeadHighLimit>2147483647</LeadHighLimit>
         <LeadLowLimit>268435456</LeadLowLimit>
         <LeadID>V1</LeadID>
         <LeadOffsetFirstSample>0</LeadOffsetFirstSample>
         <FirstSampleBaseline>0</FirstSampleBaseline>
         <LeadSampleSize>2</LeadSampleSize>
         <LeadOff>FALSE</LeadOff>
         <BaselineSway>FALSE</BaselineSway>
         <ExcessiveACNoise>FALSE</ExcessiveACNoise>
         <MuscleNoise>FALSE</MuscleNoise>
         <LeadDataCRC32>3643445136</LeadDataCRC32>
         <WaveFormData>
HAAcABwAHAAeAB4AHgAeABwAHAAcABwAHAAcABwAHAAbABoAGQAYABoAGgAaABoAGQAY
ABcAFgATABIAEQAQAA4ADgAOAA4ACwAKAAkACAAHAAYABQAEAAYABgAGAAYAAwACAAEA
AAAAAAAAAAAAAP7//v/+//7//v/+//7//v8AAAAAAAAAAP7//P/6//j/+//8//3//v/8
//z//P/8//7//v/+//7//v/+//7//v/+//7//v/+/wAAAAAAAAAA///+//3//P/+//7/
/v/+//7//v/+//7//v/+//7//v/+//7//v/+//z//P/8//z//v/+//7//v/8//z//P/8
//r/+v/6//r/+//8//3//v/8//z//P/8//z//P/8//z/+v/6//r/+v/6//r/+v/6//z/
/P/8//z/+v/6//r/+v/6//r/+v/6//r/+v/6//r/+v/6//r/+v/8//z//P/8//r/+v/6
//r/+v/6//r/+v/6//r/+v/6//j/+P/4//j/+v/6//r/+v/4//j/+P/4//j/+P/4//j/
+v/6//r/+v/5//j/9//2//f/+P/5//r/+P/4//j/+P/4//j/+P/4//r/+v/6//r/+P/4
//j/+P/6//r/+v/6//f/9v/1//T/9P/0//T/9P/1//b/9//4//j/+P/4//j/+f/5//r/
+v/5//n/+P/3//f/9//4//r/+v/6//r/+v/5//n/+//8////AAAAAAAAAAD9//v/+//5
//n/+v/7//v/+//7//v/+v/4//f/9f/3//n/+f/5//n/+f/4//f/9//3//f/9//3//b/
9v/2//b/9P/0//T/9v/2//b/9v/0//T/9P/z//X/9f/1//X/9v/2//b/9v/0//T/9v/5
//z/AAADAAYABAACAP7//f/9////AQADAAEAAAD9//n/9P/s/+b/6v/x//H/4f/O/77/
sP+Z/4P/ff99/3b/df9+/47/pP+1/8D/yP/T/93/5v/s/+//8f/0//b/9f/2//j/+P/6
//v//P/+//z//f/+//////////////8AAAAAAAAAAP7//v//////AgACAAIAAgACAAIA
AgACAAIABAAEAAQABAAFAAUABQADAAMAAwAEAAYABgAGAAYABgAGAAYABgAGAAcACAAI
AAgACQAJAAkABwAIAAgACAAJAAoACwANAAsADAAMAAwADgAPAA8AEAAQABIAEgASABEA
EQATABQAFAAUABQAFQAVABUAFgAWABkAGQAbABwAHAAcAB0AHQAcABsAGwAaABsAHAAe
AB8AGwAbABwAHAAcABwAHAAcABwAHAAcABwAGAAYABgAGAAZABkAFwAXABUAFQAUABMA
EgARABAADwAQAA8ADgANAAsACAAHAAYABgAGAAYABwAFAAMAAwADAAMAAgACAAEAAQAB
AAAAAAAAAAEAAQAAAAIAAgACAAIAAQABAAEAAQABAAEAAQABAAIAAgAAAAAA///+//7/
/f8AAAEAAgADAAUABQAGAAYABQAEAAMAAgACAAIAAgACAAAAAAAAAAAAAgADAAMAAgAC
AAIAAQABAAEAAgACAAMAAQABAAEAAQADAAIAAgACAAMAAwACAAIAAgACAAEAAQABAAIA
AgACAAIAAgACAAEA///9//3//v8AAAEAAQABAAAA///9//z//f/+////AAACAAIAAgAC
AAEAAQAAAP////8AAP//AAD+//7//v/+//7//v/////////+//7//v/8//z//P/8////
///+//7//P/8//z/+//9//3//f/9//3//f/9//3/+//7//v/+//9//3//v/+//z/+//7
//v/+//7//v/+//9//3//f/9//z/+//6//j/+//9//7////+//z/+//6//r/+v/6//r/
/P/8//z//P/8//z//P/8//7//v/+//7//P/8//z//P/8//z//P/8//z//P/8//z//P/8
//z//P/8//z//P/8//v/+f/4//b/+f/7//z//f/9//3//v8AAAEAAAD///7//v///wIA
BAADAAQABAAEAAQAAQD//////////wAAAQABAAEAAQABAAIAAAD///3//P/9//z/+//9
//3//P/7//3//f/9//3/+//6//r/+v/8//r/+v/6//j/+P/4//j/+P/4//j/9//5//n/
+f/5//j/+P/4//j/+v/+/wAAAQACAAQAAwAGAAgABgAEAAUABQAJAAsABwADAAQAAwD/
//r/9P/s/+z/7//n/9f/yP+6/6j/k/+D/3v/d/90/3P/eP+K/6L/tf/C/9D/2//h/+b/
7P/v//P/9v/4//r//P///wAAAAD///7//v8AAAEAAgADAAMAAwADAAMAAgACAAIAAgAD
AAQABgAHAAcABgAFAAQABAAEAAQABAAGAAgACAAIAAoACwALAAsACwALAAsADAAKAAoA
CgAKAAoACgAKAAoADAANAA4ADgANAA0ADAALAA0ADgAOAA4ADAAMAAwADQANAA4ADgAO
AA8AEQASABQAEwAUABMAEgAVABUAFwAYABgAGAAYABkAGwAbABwAHAAbABsAHQAeAB4A
HgAfAB8AIQAhACIAIgAhACAAIAAfAB8AHwAgACAAIAAgACAAIAAeAB4AHgAeAB0AHgAf
ACAAHwAdABkAFwAXABcAFgAVABYAFQAUABMAEAAPAA4ADQAOAAwADAAMAAoACAAGAAUA
BwAFAAUABQAFAAQABAADAAMAAwACAAIABAAFAAUABAACAAIAAgACAAMAAwADAAMAAQAB
AAEAAQAAAAAA/v/+/wAAAAABAAEA//////////8BAAEAAgACAAIAAgACAAIAAAAAAAAA
AAACAAIAAgACAAAAAQABAAAAAgACAAEAAQADAAQABAAFAAMAAwADAAMABQAEAAQABAAD
AAMAAgACAAQABAADAAMAAQACAAIAAgAAAAAAAAD//wAA//8AAAIAAAABAAEAAQABAAEA
AAAAAAEAAgADAAQAAwACAAEAAAAAAAEAAQABAAAAAAD+//7/AAAAAAAAAAD+//7/////
//3//P/8//z//f/+////AAD//////v/+//7//v/+//3/+//7//v/+//9//3//f/9////
/////////f/9//7//v/+//3//f/9//3//f/9//3//f/9//3//f/////////+//z//f/9
//3//P/8//v//v/+//7//v/+//7//v/+//7/AAAAAAAAAAD+//7//v/+//7//v/+//7/
/v/+//7//v/8//z//P/8//7//v/+//7//P/8//z//P/+//7//f/9//z//P/9//3//f/9
//3//v8AAAIAAgACAAIAAQABAAMABgAHAAgACAAIAAgABQADAAEAAQABAAIABAAFAAYA
BwAGAAQAAQD///3//f////////8BAAEAAAD//////////wEAAQAAAAAA/v/+//z//P/+
//7//v/+//z//P/8//z/+//7//v/+//9//7//v/+//z//P/8//z//f/+/wAABwAOAA4A
DAAIAAcABQAHAAkACQALAAoABQD///r/8P/o/+j/6//p/93/zv/A/7D/nf+J/3//e/94
/3n/fv+O/6L/s//A/8z/1//h/+j/7v/z//f/+v/8//v//P/+//7/AQABAAEAAgACAAMA
BAAFAAMAAwADAAMABgAGAAYABgAGAAYABwAHAAoACgAKAAoACAAIAAgACAAIAAoACgAK
AAwADQANAA0ADAALAAoACgALAAwADQAOAA0ADAALAAoACgALAAwADAANAA8AEAARAA8A
EAAQABAAEgASABIAEwARABIAEgASABQAFQAVABYAFgAYABgAGAAXABcAGQAaABwAHAAc
AB0AHQAdAB4AHgAdAB0AHwAgACIAIgAjACMAIQAhACIAIgAgACAAIQAhAB8AHwAgACAA
IgAiACIAIgAkACQAJAAkACEAIAAfAB4AIAAfABwAGwAZABkAGAAXABgAFwAWABUAFgAV
ABQAEwARAA4ADQAMAA0ADAALAAsACwAJAAkACQAJAAgACAAHAAkACQAIAAgABgAHAAcA
BgAIAAgACAAIAAcABwAHAAcABgAFAAQAAwAGAAYABAAEAAQABAAFAAUABwAHAAcABwAF
AAUABgAGAAYABgAGAAYACAAIAAgACAAGAAYABgAGAAYABwAHAAYABgAGAAUABQAFAAYA
BgAHAAkACQAJAAkABwAGAAYABgAJAAkACAAIAAgACAAHAAcABQAGAAYABgAIAAgACAAH
AAUAAwADAAQABAAFAAUABQAFAAUABAAEAAIAAgACAAIABAAEAAQABAAEAAUABQAFAAUA
BgAFAAYABQAEAAMAAgACAAIAAwADAAMAAgACAAIAAAAAAAAAAAACAAMAAwAEAAIAAgAC
AAEAAQABAAEAAQADAAMAAwADAAEAAQABAAEAAQABAAIAAgAAAP//////////////////
AAABAAIAAwACAAEAAAD+/wAAAQABAAEAAgACAAMAAAAAAAAAAAAAAAAAAAAAAAAA/v/+
//7//v///wAAAQACAAAAAAAAAAAA/v/+//7//v///wAAAQACAAEAAAD///7//v//////
AAABAAEAAQABAP//AAACAAQABAAEAAQAAwADAAUABgAHAAgACAAIAAgAAwABAAEAAQAD
AAQABQAFAAcABwAHAAYAAgABAP////8DAAMAAwAFAAQAAgAAAP//AQABAAEAAQAAAAAA
AAAAAPz//P/8//z//v/+//7//v/+//7//f/9//3//f/9//7//v/+//7//v/8//r/+/8A
AAQABQAKAAwACgAIAAcABQAFAAcABwAFAAQABQABAPz/9P/q/+r/8//z/+f/2v/M/77/
p/+R/4P/f/96/3X/fP+M/6L/tf/A/8r/1f/f/+b/6v/x//f/+v/8//3//v8AAAAAAQAB
AAEAAgACAAMABAAFAAMAAwADAAMABQAGAAcACAAGAAYABwAHAAgACAAIAAgACAAIAAgA
CAAIAAoACgAKAAwADQANAA0ADAALAAoACgAMAAwADAAMAA4ADgAOAA4ADAANAA4ADgAO
AA8ADwAPAA0ADgAOAA4AEAAQABAAEQARABIAEgASABAAEQARABIAFAAWABYAFgAXABcA
GQAaABoAGgAaABsAGQAZABoAGgAbABsAHQAeAB8AIAAiACMAIgAhACEAIAAgACAAIQAh
ACAAIQAjACQAIwAiACEAIAAiACIAIgAiAB4AHgAeAB4AIAAfABwAGwAbABsAGgAZABcA
FQATABEAEgARABAADwANAAoACQAIAAkACAAHAAcACQAHAAcABwAFAAQABAADAAUABQAE
AAQAAgADAAMAAgACAAIAAgACAAMAAwADAAMAAQABAAEAAQADAAQAAwAEAAIAAgADAAMA
AQABAAEAAQADAAMABAAEAAIAAgACAAIAAwAEAAUABgAEAAQABAAEAAIAAwADAAIAAwAE
AAQABQAEAAQAAwADAAUABQAFAAUAAwACAAIAAgADAAMAAgACAAQABAADAAMAAQACAAIA
AgAEAAQABAADAAEA/////wAAAAABAAEAAQABAAEAAAAAAP///v/9//z//f/+////AAD+
//////////7//v/8//z//P/8//z//P/8//z//f/9//7//v///wAA/v/+//7//v/9//3/
/P/8//7//v/+//3/+//7//v/+//9//3//f/9//3//f/9//3//f/9//7//v/+//3//f/9
//v/+//7//v//f/9//3//f/9//3//f/8//z//f/9//3//v/+//3//P/8//z//P/8//7/
/v/+//7//P/8//z//P/6//r/+v/6//v//P/9//7//P/8//z//P/8//v/+//6//r/+//7
//v//f/9//7/AAAAAAAAAAAAAP////8BAAIABQAGAAYABgAEAAEA//////////8AAAEA
//////////8AAP7//f/7//3///////////////7//f/9//3//f/9//3//P/8//z/+v/4
//j/+P/6//r/+v/6//r/+v/6//n/+f/5//n/+f/6//r/+v/6//j/9v/4//v//v8CAAUA
BAAEAAYABAAFAAUABQAHAAUABQAGAAEA/f/6//L/6v/u//X/8//l/9T/xP+0/53/h/9/
/33/dv93/4D/kP+m/7X/wP/M/9X/3//o/+7/8//3//r/+v/7//z//v/+/wEAAQABAAIA
AAABAAIAAwADAAMAAwADAAIAAgACAAIAAQAAAAAA//8DAAQABQAGAAYABgAGAAYABgAI
AAgACAAIAAkACQAJAAcABwAHAAgACgAKAAoACgAIAAgACAAIAAoACwAMAAwADAANAA0A
DQALAAwADAAMAA4ADgAOAA8ADQAOAA4ADgAQABEAEQASABIAFAAUABQAEwATABUAFgAX
ABgAGQAbABkAGQAaABoAGwAbAB0AHgAeAB4AHwAfAB8AHwAgACAAIgAiACMAIwAfAB8A
IAAgAB4AHgAeAB4AIAAgACAAIAAcABwAHAAcAB4AHQAaABkAFwAXABYAFQAWABUAFAAT
ABIAEQAQAA8ADgAMAAwADAALAAoACQAJAAcABQAFAAUABwAGAAYABQAFAAUABAAEAAIA
AwADAAIABAAEAAQABAACAAEAAAD//wEAAQABAAEABAAEAAIAAgAAAAAAAQABAAMAAwAD
AAMAAQABAAIAAgACAAIAAgACAAIAAgACAAIAAAAAAAAAAAACAAMAAwACAAIAAgABAAEA
//8AAAAAAQADAAMAAwADAAMAAgACAAIABQAFAAQABAACAAIAAQABAAEAAgACAAIAAgAC
AAIAAQABAP////8AAAIAAwADAAMAAQABAAAAAAACAAIAAgACAAIAAgACAAIAAQABAAAA
/////wAA//8AAP7//v/+//7/AAAAAAEAAQABAAAAAAAAAP7//v/+//7///////7//v/+
//7//v/9//3//f/9//3////////////9//3//f/9//////8AAAAA/v/9//3//f/9//3/
/f/9/////////////////////v/+//////////7//v/9//7//P/8//z//P/+//7//v/+
//z//P/8//z//v/+//7//v/8//z//P/8//z//P/8//z//v/+//7//v/8//z//P/8//7/
/v/+//7//P/8//z//P/+//7//f/9//z//P/9//3/+//7//v//P8AAAIAAgACAAAA////
/wEABAAFAAYABgAGAAYAAwABAAEAAQABAAIAAwADAAMAAwACAAAA/f/7//n/+f/7//v/
/f///////v/9//3//f/9//3//f/8//z//P/8//r/+v/6//r/+v/6//r/+v/6//r/+f/5
//n/+f/5//r/+v/6//r/+v/6//r/+f/6/wAAAwAEAAYABgAEAAEA//8DAAUABwAFAAQA
AQD///z/8v/o/+T/5//p/+P/1P/E/7T/n/+J/3v/ef90/3H/dv+C/5b/q/+4/8L/z//b
/+L/6P/v//P/9v/4//n/+v/8//z//f/9//3//v/8//3//v//////////////AAAAAAAA
AAACAAIAAwADAAYABgAGAAYABAAEAAQABAACAAQABAAEAAYABwAHAAcABQAFAAUABgAI
AAgACAAIAAgACAAIAAgACAAJAAoACgAKAAsACwALAAkACgAKAAoADAAMAAwADQALAAwA
DAAMAA4ADwAPABAAEAASABIAEgARABEAEwAUABYAFgAWABcAFwAXABgAGAAXABcAGQAa
ABoAGgAbABsAGwAbABwAHAAeAB4AHwAfABsAGwAcABwAHgAeAB4AHgAeAB4AHgAeABoA
GgAaABoAHAAbABgAFwAVABUAFAATABAADwAOAA0ADgANAAwACwAKAAgACAAIAAcABgAF
AAUABQADAAMAAwADAAIAAgABAAEAAQAAAAAA//////7//P/9//7///8AAP//////////
//////////8AAAAA/v/+//z//P/9//3//f/9//3//f/9//3//v/+//7//v/+//7///8A
AAEAAgAAAAAAAAAAAAAAAQABAAAAAAAAAP/////9//7//v///wEAAQABAAEAAQAAAAAA
AAADAAMAAgACAAAAAAD///////8AAAAAAAACAAIAAgABAP///f/9//7//v//////////
/////v/+//7//v/+//7//v/+//7//v/8//3//f/9//3//v/9//7//P/8//z//P/8//z/
/f/9/////v/+//7//P/8//z//P/9//3//P/8//r/+v/6//n/+f/5//n/+f/7//v/+//7
//n/+f/5//n/+//7//z//P/8//v/+//7//v/+//7//v//f/9//3//f/7//v/+//6//r/
+//7//v//P/6//v/+v/8//z//P/8//z//P/8//z/+//6//n/+P/5//r/+//8//z//P/8
//z//v/+//7//v/+//7//v/+//z//P/8//z//P/8//z//P/8//z//P/8//z//P/8//z/
/v/+//7//v/7//v/+v/6//3//f/9//3/+//8//7/AAAAAAAAAAD//wAAAwAFAAcABwAG
AAUABAACAAEAAgADAAEAAgADAAMAAwADAAMAAgAAAP///f/9//7//f/8//3//v/+//7/
///9//3//f/9//z//P/8//z//P/8//z//P/7//r/+f/4//r/+v/5//n/+f/5//n/+v/8
//z//P/8//7//P///wIAAgADAAQABgAGAAYABQAFAAcABwAFAAMABAADAP//+v/w/+b/
5v/n/+P/1f/G/7r/rv+d/4v/f/97/3T/c/92/4j/nv+x/7z/yP/V/9//5v/q/+3/8//2
//j/+v/8////AAAAAP///v/+/wAAAQACAAMAAQABAAEAAQACAAIAAgACAAMABAAGAAcA
BwAGAAUABAAGAAYABgAGAAQABgAGAAYABgAHAAcABwAJAAkACQAKAAgACAAIAAgACgAK
AAoACgAKAAsADAAMAAoACwALAAsADQAOAA4ADgAMAAwADAANAA0ADgAOAA4ADAANAA0A
DgAOABAAEAAQABIAEwAWABgAFwAWABUAFQAXABcAGAAYABkAGQAbABwAGgAaABsAGwAc
AB0AHwAgAB4AHgAfAB8AHwAfACAAIAAeAB4AHgAeABwAHAAcABwAGwAcAB0AHgAeAB0A
GgAZABkAGQAYABcAFgAVABQAEwAQAA8ADgANAA0ADAANAA4ACwAKAAkACQAJAAcABwAH
AAcABgAGAAUABQAFAAQABAAGAAcABwAGAAQABAAEAAQABQAFAAUABQADAAMAAwADAAIA
AgAAAAAAAQACAAQABQAEAAMAAgABAAMAAwAEAAQABAAEAAQABAACAAIAAgACAAMABAAF
AAYABQAFAAQAAgAEAAQAAwADAAUABgAGAAcABQAFAAUABQAHAAYABgAGAAUABQAEAAQA
BAAEAAMAAwAFAAYABgAGAAQABAAEAAMABAADAAQABgAFAAUABAADAAMAAwACAAIAAgAC
AAIAAgAAAAAAAAAAAAIAAwADAAMAAAAAAP7//v8AAAAAAAAAAAAAAAABAAEA///+//7/
/v8AAAAAAAAAAP/////+//7/AAAAAAAA//////////////3//f/9//3//v///wAAAQD/
////AAAAAAAA//////////////////////////////////////7/AAABAAEAAQD+/wAA
AQAAAAAAAAAAAAAA/v/+//7//v8AAAAAAAAAAP7//v/+//7//v/+//7//v8AAAAAAAAA
AAAAAAAAAAAAAAAAAAAAAAD+//7//v/+/wAAAAAAAAAA//////7//v/9//3//f/9//7/
AAADAAYABAAEAAQAAwADAAUABgAHAAgACAAIAAgABQADAAMAAwADAAQABQAFAAUABQAF
AAQABAADAAEAAQADAAMAAwAFAAQAAgAAAP//AQABAAEAAQD+//7//v/+//7//v/+//7/
/v/+//7//v/8//z/+//7//z//f/+/wAA/v/+//7//v/+/wAAAQAEAAgACQAMAAwACgAI
AAcABwALAA0ACwALAAoABwABAPz/9P/q/+z/8//1/+n/2v/M/77/rf+X/4f/hf+C/33/
fv+M/6D/sf/A/87/2//l/+z/8P/3//v//P/+/wEAAgAEAAQABwAHAAcACAAHAAcABwAH
AAcABwAHAAcACgAKAAoACgALAAwADgAPAA4ADgAOAA4ADAAMAAwADAAOABAAEAAQAA4A
DwAPAA8ADQANAA0ADgAPABAAEQASABAAEAAQABAAEgATABQAFAASABMAEwATABEAEgAS
ABIAFAAUABQAFQAVABYAFgAWABgAGQAZABoAGAAaABoAGgAbABsAHQAeACAAIAAgACEA
HwAfACAAIAAhACEAIwAkACQAJAAlACUAIwAjACQAJAAlACYAKAApACcAJwAoACgAKAAo
ACgAKAAmACYAJgAmACQAJAAkACQAJQAlACMAIwAhACEAIAAfACAAHwAeAB0AGgAZABgA
FwAUABIAEgASABIAEgASABMAEgAPAA4ADQAPAA4ADgANAA0ADQAMAAwACgALAAsACgAM
AAwADAAMAAkACQAJAAkACgALAAwADQANAAwACQAIAAoACgALAAsACQAJAAkACQAJAAkA
CgAKAAwADAAMAAwACgAKAAoACgAMAAwADAAMAAwADQANAAwADAAMAAsACwALAAwADAAN
AAwACwAKAAkACQAIAAgACAALAAsACgAKAAwADAALAAsACQAKAAoACgAKAAoACgAJAAkA
BwAHAAgACgALAAsACwAKAAkABwAGAAcACAAJAAoACQAIAAcABgAIAAkACQAJAAoACgAI
AAgABgAGAAYABgAGAAYABwAHAAUABAAEAAQABAAEAAQABAAFAAUABAAEAAYABgAGAAUA
BwAHAAcABwAFAAUABQAFAAUABQAFAAUABQAFAAYABgAEAAMAAwADAAQABQAGAAcABQAF
AAUABQAFAAUABQAEAAQABQAFAAUAAgACAAMABAAGAAYABgAGAAQABAAEAAQABAAEAAQA
BAAEAAQABAAEAAIAAgACAAIABAAEAAQABAADAAIAAQAAAAIAAgACAAIABAAEAAQABAAB
AAEAAAAAAAMAAwADAAMAAwAEAAYACAAGAAYABgAFAAcACQAKAAsACgAKAAoACgAIAAcA
CAAJAAgACAAIAAcACQAJAAkACAAIAAcABQAFAAUABQAFAAcACQAIAAcABwAFAAUABQAF
AAQABAAEAAQABAAEAAQABAACAAIAAgACAAQABAADAAMAAQABAAEAAgACAAIAAgACAAYA
BgAHAAoACgALAA4ADgAQAA4ADQANAA8ADwANAA0ADAAHAAUAAgD6//L/9P/7//X/5//W
/8j/uv+j/4//if+H/4D/ef+C/5j/sP+//8r/2P/l/+3/8P/0//n//f8CAAQABQAGAAgA
CAAIAAcABgAGAAcACQALAA0ADwAPAA8ADwAOAA4ADgAOABAAEAARABEAEQAQAA8ADgAQ
ABAAEAAQAA4AEAAQABAAEAARABEAEQATABMAEwAUABIAEgASABIAFAAUABQAFAAUABUA
FgAWABQAFQAVABUAFwAYABgAGAAYABgAGAAZABkAGgAaABoAGgAbABsAHAAcAB4AHgAe
AB0AHQAfACAAIAAgACAAIQAjACMAJAAkACUAJQAnACgAJgAmACcAJwAoACkAKwAsACsA
KgAqACkAKQApACoAKgAoACgAKAAoACgAKAAoACgAKAAoACgAKAAmACUAIgAhACMAIwAi
ACEAHgAdABwAGwAcABsAGgAZABgAFgAWABYAEwASABEAEQATABEAEQARABEAEAAQAA8A
DQANAAwADAAOAA8ADwAOAAwADAAMAAwACwALAAsACwALAAsACwALAA4ADgAMAAwADgAO
AA8ADwANAA0ADQANAA0ADQAOAA4ADAAMAAwADAAMAAwADAAMAA0ADgAPABAADgAPAA8A
DgAOAA4ADQANAA0ADgAOAA8ADQANAA0ADQAOAA4ADwAQAA4ADQALAAoADAAMAAsACwAL
AAwADAAMAAwADAAMAAsADgANAA4AEAAPAA8ADgANAA0ADQAMAAwADAAMAAwADAAKAAoA
CgAKAAwADQANAA0ACgAKAAgACAAKAAoACgAKAAoACgALAAsACwAKAAoACgAMAAwADAAM
AAsACwAKAAoADAAMAAwACwALAAsACwALAAsACwALAAsACwALAAsACwAJAAkACgAKAAsA
CwAMAA0ACwALAAsACwALAAsACwALAA0ADQANAAwACgALAAsACwAKAAoADQAQAA4ADgAO
AA4ADgAOAA4ADgAOAA4ADgAOAAwADAAMAAwADgAOAA4ADgAMAAwADAAMAA4ADgAOAA4A
DwAQABEAEgARABAADwAOAA8AEAARABIAEAAQABAAEAAOAA4ADgAOABAAEAAQABAAEAAQ
AA8ADwAQABAAEQARABEAEQARABIAEgAUABQAFAAVABUAFgAZABgAGQAaABoAHAAcABkA
FwAXABcAFwAYABkAGQAZABkAGwAaABgAFwATABMAFQAVABUAFwAXABYAFQAVABUAFQAT
ABMAEgASABQAFAASABIAEgASABIAEgASABIAEgASABMAEwATABMAEQASABIAEgAUABYA
FgAWABcAGAAaABsAIAAkACQAIgAfAB8AHwAfAB8AHQAeAB8AHQAYABIABgAAAAEA///1
/+j/3P/O/7f/o/+X/5P/jv+L/5L/oP+2/83/3P/m//H/+/8AAAQACwAPABIAFgAXABgA
GgAaABsAGwAbABwAHgAfACAAIQAfAB8AHwAfACIAIgAiACIAIgAiACMAIwAiACIAIgAi
ACMAJAAlACYAJAAmACYAJgAmACcAJwAnACkAKQApACoAKAAoACgAKAAqACoAKgAqACgA
KQAqACoALAAtAC0ALQAtAC4ALgAuACwALAAsAC0ALgAwADEAMgAxADEAMAAwADIANAA0
ADQANQA1ADcAOAA4ADgAOAA5ADsAOwA8ADwAOwA7AD0APgA+AD4APwA/AEEAQQBCAEIA
QABAAEEAQQBAAEEAQwBEAEIAQgBCAEIAQABAAEAAQABAAEAAQABAAD4APQA6ADkAOgA7
ADsAOwA4ADcANgA1ADQAMwAyADEAMAAuAC4ALgAtACwAKwArAC0AKwArACsAKQAoACgA
JwAnAA==
         </WaveFormData>
      </LeadData>
      <LeadData>
         <LeadByteCountTotal>10000</LeadByteCountTotal>
         <LeadTimeOffset>0</LeadTimeOffset>
         <LeadSampleCountTotal>5000</LeadSampleCountTotal>
         <LeadAmplitudeUnitsPerBit>4.88</LeadAmplitudeUnitsPerBit>
         <LeadAmplitudeUnits>��V</LeadAmplitudeUnits>
         <LeadHighLimit>2147483647</LeadHighLimit>
         <LeadLowLimit>268435456</LeadLowLimit>
         <LeadID>V2</LeadID>
         <LeadOffsetFirstSample>0</LeadOffsetFirstSample>
         <FirstSampleBaseline>0</FirstSampleBaseline>
         <LeadSampleSize>2</LeadSampleSize>
         <LeadOff>FALSE</LeadOff>
         <BaselineSway>FALSE</BaselineSway>
         <ExcessiveACNoise>FALSE</ExcessiveACNoise>
         <MuscleNoise>FALSE</MuscleNoise>
         <LeadDataCRC32>2709531013</LeadDataCRC32>
         <WaveFormData>
WgBaAFoAWgBbAFwAXQBeAF4AXgBeAF4AXgBeAF4AXgBbAFoAWQBYAFcAVgBVAFQAUQBO
AEsASABCAD4AOgA2ADMAMAAtACoAJgAiAB4AGgAXABQAEQAOAAsACgAJAAgABAACAAAA
/v/9//z/+//6//n/+P/3//b/9P/0//T/9P/2//b/9v/2//T/8v/w/+7/8f/y//P/9P/y
//L/8v/y//T/9P/0//T/9P/0//T/9P/2//b/9v/2//b/9v/2//b/9v/2//b/9v/2//b/
9v/2//j/+P/4//j/+P/4//j/+P/4//j/+P/4//j/+P/4//j/+v/6//r/+v/4//j/+P/4
//f/9v/1//T/9f/2//f/+P/3//b/9f/0//T/9P/0//T/8v/y//L/8v/w//D/8P/w//L/
8v/y//L/8P/w//D/8P/u/+7/7v/u/+7/7v/u/+7/7f/s/+v/6v/r/+z/7f/u/+3/7P/r
/+r/6v/q/+r/6v/q/+r/6v/q/+r/6v/q/+r/6v/q/+r/6v/p/+j/5//m/+j/6P/o/+j/
6P/o/+j/6P/m/+b/5v/m/+j/6P/o/+j/5v/m/+b/5v/m/+b/5v/m/+j/6P/o/+j/5v/m
/+b/5v/o/+j/6P/o/+f/5v/l/+T/4v/i/+L/4v/j/+T/5f/m/+T/5P/k/+T/5f/m/+b/
5//m/+b/5f/k/+X/5f/m/+j/6v/q/+n/6f/o/+j/6P/p/+n/7P/s/+z/6//r/+r/5//n
/+f/6v/s/+z/7f/t/+3/6//q/+r/6v/r/+z/7f/u/+3/6//o/+T/5P/k/+P/4v/i/+L/
4f/h/+H/4f/h/+D/4v/i/+L/4v/g/+D/3//f/9//3//f/9//4f/h/+H/4f/f/9//3//g
/+L/4//m/+X/5f/j/+H/4//p//L/AAATACwARwBiAH0AnQC5ANAA6QD+AAQB9QDKAIsA
SAAGAND/qv+R/3r/aP9o/33/kv+g/6z/uv/L/9b/3v/k/+n/7v/w//H/7//x//L/8//1
//T/9P/1//P/8//0//T/9P/0//X/9f/4//j/+P/4//f/9//2//X/+P/4//j/+f/6//r/
+v/6//7//////////////wAAAAAAAAMAAwADAAQABQAGAAcABwAHAAgACQAKAAsADAAO
AA8ADwAQABEAEgASABIAFQAVABYAGAAZABkAGgAbAB0AIAAhACQAJAApACsALQAtAC4A
MAAwADIANQA4ADgAOwA8AD4AQABCAEYASABLAE4ATwBRAFMAVQBWAFYAVQBVAFkAWgBb
AF0AXABbAFoAWQBcAFwAXABcAFsAWwBaAFkAVwBUAFEAUABPAEwASgBHAEEAPgA5ADUA
MwAwACwAKQAmACIAHgAaABYAEgARAA4ADQAKAAgABwAFAAEA///9//z/+//5//j/+P/4
//f/9f/1//X/9f/1//f/9//2//X/9f/0//T/9P/0//T/9P/0//X/9f/0//T/8//y//H/
8f/y//P/9f/2//j/+P/4//j/9//3//f/9//4//j/+P/4//b/9v/2//b/+f/5//n/+f/5
//n/+P/4//j/+f/5//n/+f/6//r/+v/4//j/+P/4//r/+v/6//r/+f/4//f/9//3//j/
+P/4//j/+P/2//b/8//z//P/8//1//X/9f/1//P/8f/v/+7/8P/x//H/8v/0//P/8//z
//D/8P/w//D/8f/x//H/8P/u/+3/7P/s/+3/7f/t/+3/7f/t/+z/6//r/+v/6//p/+v/
7f/t/+z/6//q/+f/5v/o/+j/6P/o/+n/6f/p/+j/6P/o/+j/6P/p/+n/6f/p/+j/5//n
/+f/5//n/+j/6P/p/+n/5//n/+X/5f/l/+X/5v/n/+j/6f/p/+f/5v/m/+b/5v/m/+b/
5v/m/+b/5v/m/+b/5v/m/+j/6P/o/+j/6P/o/+j/6P/m/+b/5v/m/+b/5v/m/+b/5P/k
/+T/5P/m/+b/5v/m/+X/5P/i/+H/5P/m/+f/6P/n/+f/6P/q/+r/6v/p/+n/6f/q/+v/
7f/r/+7/7v/u/+//7//u/+v/6f/p/+z/7v/s/+3/7f/t/+//7v/u/+7/7P/s/+z/7P/u
/+3/6//o/+j/6P/n/+b/5P/k/+P/4//l/+X/5f/k/+L/4v/i/+L/4v/i/+H/4f/j/+P/
4//j/+H/4f/h/+H/4//n/+f/5v/m/+X/5P/l/+f/5f/l/+n/7f/2/wQAEQAmAEMAYAB7
AJ0AuwDSAOUA+gD+AOkAwACHAEQAAADO/6z/lf9+/2z/av99/5L/ov+w/8L/0f/a/+D/
5v/r//D/8v/z//X/9//4//n/+P/2//X/9f/3//f/+P/4//j/+P/5//n/+P/4//j/+P/5
//v//P/9//3//P/7//v/+v/6//r/+v/9////AAABAAMAAwAEAAQABgAJAAkACQAJAAkA
CQAJAAsACwAMAA0ADgAPABAAEgARABEAEgATABYAFgAWABkAFwAYABoAGwAdAB4AHwAh
ACMAJQApACoALAAtAC4ALQAxADQANQA4ADsAPgA+AEEAQgBEAEYASABKAEwATwBSAFEA
UwBVAFcAWwBcAFwAXQBeAF4AXgBfAF8AXwBfAF8AYABgAGAAYABdAF0AXABbAFwAWgBY
AFgAVABQAE0ASQBHAEQAPwA7ADkANgAyAC8AKgAmACIAHgAcABgAFwAUABAADAAJAAcA
BgADAAIAAQAAAP///f/8//r/+v/5//f/+f/5//n/+f/3//f/9v/1//f/9v/2//b/9v/2
//b/9v/1//X/9P/0//b/9v/2//f/9f/1//b/9v/4//j/+P/4//n/+f/5//n/+P/4//j/
+P/6//r/+v/6//n/+f/5//n/+//7//r/+v/8//3//f/9//z//P/7//r//P/8//z//P/6
//r/+v/6//v/+v/5//n/+f/6//r/+v/4//j/9v/2//f/9//3//f/9f/1//X/9f/1//X/
9f/2//f/9//2//b/9P/z//P/8//0//T/9P/0//H/8f/x//D/8v/x//D/8P/v/+//7//v
/+3/7f/s/+v/7P/t/+7/7f/r/+3/7f/s/+z/7P/q/+r/6P/o/+j/6P/r/+v/6//q/+z/
7P/s/+z/7P/r/+r/6f/q/+n/6f/p/+v/6//s/+z/7P/r/+j/5//o/+n/6v/r/+r/6f/o
/+f/5//n/+j/6v/q/+r/6v/q/+r/6v/q/+r/6v/q/+r/6v/q/+r/6v/q/+j/6P/o/+j/
6P/o/+j/6P/o/+j/6P/o/+r/6v/q/+r/6P/o/+j/6P/q/+r/6v/p/+f/5//o/+j/6P/p
/+n/6v/u//D/8P/v/+3/7P/s/+z/7//v//L/8v/y//P/8//y/+3/6//r/+7/8v/y//P/
8//x//H/8P/w//L/8v/y//L/8P/w/+//7f/q/+r/6v/p/+r/6v/q/+n/5//n/+f/5//o
/+j/6P/o/+j/6P/o/+f/5f/l/+X/5f/n/+f/5//n/+f/5//l/+X/5P/k/+X/6P/t/+//
7f/r/+v/7//4/wQAEwAsAEkAZAB9AJsAtwDKAN8A9AD4AOcAvACBAD4A/P/I/6b/j/96
/2z/bP99/5L/oP+u/8D/z//a/+D/6P/t//L/9v/3//X/9//4//n/+f/4//j/+f/7//v/
/P/8//r/+v/7//v//v/+//7//v/8//3//f/9////AAABAAMAAgACAAIAAgACAAMAAwAD
AAcABwAIAAgABgAJAAkACQAMAA0ADgAPAA0ADQAOAA8AEAARABIAFAAWABcAGQAbABwA
HAAcAB8AHwAgACIAIwAjACQAJQAnACgAKQAsACwAMQAzADUANQA1ADgAOQA8AD8AQgBC
AEUARgBIAEoATABOAFAAUwBWAFkAWwBdAF8AYABgAF8AXwBiAGIAYgBjAGMAYwBjAGMA
ZgBmAGYAZgBnAGcAZgBlAGMAYABdAFwAWQBWAFQAUQBNAEoARQBBAD8APAA4ADUAMAAs
ACgAJAAgABwAGwAYABcAFAASABEADQAJAAcABQAEAAMAAQAAAAAAAAD///3//f/9//3/
/f/9//3//P/7//v/+v/6//r/+P/4//j/+P/5//n/+P/4//r/+v/6//v/+f/5//r/+v/6
//r/+v/6//v/+//7//v//v/+//7//v/8//z//P/8//3//f/9//3//f/9//z//P/8//3/
/f/9//3//v/+//7//P/8//z//P/+//7//v/+//3//P/7//v/+f/6//r/+v/8//z/+v/6
//f/9//3//f/9//3//f/9//4//f/9v/2//X/9f/0//T/9v/1//X/9f/0//T/9P/0//P/
8//z//L/8P/v/+7/7v/v/+//7//v//H/8f/w/+//7f/t/+3/6//s/+//8P/w/+//7v/r
/+r/7P/s/+z/7P/t/+3/7f/s/+r/6v/q/+r/6//r/+v/6//q/+n/6f/p/+n/6f/q/+r/
7f/t/+v/6//q/+n/6P/n/+j/6f/q/+v/6//r/+r/6P/o/+j/6P/o/+r/6v/q/+r/6P/o
/+j/6P/q/+r/6v/q/+j/6P/o/+j/5v/m/+b/5v/o/+j/6P/o/+b/5v/m/+b/6P/n/+f/
5//q/+r/6v/r/+n/6v/s/+7/7v/t/+3/7P/q/+r/6//r//D/8P/w//H/7//u/+v/6f/r
/+7/8P/w//H/8f/x//H/7v/u/+7/7v/v//D/8f/y//D/7f/p/+j/6P/n/+b/5v/o/+f/
5//n/+X/5f/k/+T/5f/m/+f/6P/n/+X/5P/j/+X/5f/l/+X/5f/l/+X/5f/j/9//4P/k
/+f/5v/p/+v/5//l/+f/6//y//z/CwAiAEEAXgB5AJUAswDIAOEA+AAAAfcA2gClAGAA
HADg/7L/lf9+/2r/ZP9z/4z/nP+o/7j/x//S/9r/4v/p//D/8v/x//H/8//0//X/9//2
//b/9//3//f/+P/4//f/9v/2//X/9//4//n/+v/4//n/+f/5//r/+v/6//v//P/8//z/
/P/+/////////wMAAwAEAAQAAgAFAAUABQAGAAcACAAJAAsACwAMAA0ADAANAA4AEAAR
ABEAEgATABQAFAAUABcAFwAYABoAGwAfACAAIQAjACMAIwAlACQAKQArAC0ALQAvADIA
MwA2ADkAPAA8AD8APgBAAEIARABGAEgASwBOAFAAUwBWAFkAWgBaAFkAWQBcAFwAXABd
AF4AXwBgAGEAYABgAGAAYABfAF8AXgBdAFoAWABWAFYAUwBQAE4ASwBJAEYAQQA9ADcA
NAAwAC0AKgAmACIAHgAYABQAEwAQAA8ADAAKAAkABwADAAEA///+//3/+//6//r/+v/5
//f/9v/1//T/8//1//X/9P/z//X/9P/0//T/8v/y//L/8v/0//X/9f/2//X/9P/z//P/
8//z//T/9P/2//b/9v/2//X/9f/1//X/9//4//n/+v/4//j/+P/4//n/+f/5//n/+//7
//r/+v/4//n/+f/5//n/+v/6//r/+f/4//f/9v/4//j/+P/4//n/+P/3//f/9f/2//b/
9v/2//b/9P/0//H/8f/x//H/8//z//P/8//0//P/8v/y//D/7//t/+z/7f/t/+7/7//s
/+z/7P/s/+v/6//r/+r/6v/p/+j/6P/n/+f/5//n/+j/6f/p/+n/6f/p/+n/5//l/+f/
5//m/+j/6P/m/+b/5P/k/+T/5P/n/+f/5//m/+b/5v/m/+b/5f/l/+X/5f/m/+X/5f/l
/+P/4//k/+T/5//n/+X/5f/l/+X/5f/l/+P/4//j/+P/5//n/+T/5P/k/+T/5P/k/+T/
5P/k/+T/5P/k/+T/5P/i/+L/4v/i/+T/5P/k/+T/4v/i/+L/4v/i/+L/4f/h/+H/4v/i
/+L/5f/l/+b/6P/o/+j/5//n/+b/5v/m/+f/6f/s/+z/7P/r/+v/6v/n/+X/5f/o/+r/
6P/p/+n/6f/p/+j/6P/o/+n/6v/r/+z/6v/p/+f/5P/k/+T/4//i/+L/4v/h/+H/3//f
/9//3v/f/+D/4f/i/+D/4P/f/9//3//f/9//3//f/9//3//f/9//3f/d/+D/4v/h/+L/
4f/h/+P/4//l/+v/8v/+/w0AJgBFAGAAewCbALkA0ADpAAABCAH5ANAAlQBSAAwA1P+u
/5H/eP9q/2r/e/+Q/57/rP+6/8f/0v/c/+T/6//u//D/8f/v//H/8v/z//X/9P/0//X/
9f/1//b/9v/2//b/9//3//b/9v/2//b/9f/1//T/8//3//j/+f/7//r/+v/6//r//v//
////////////AAAAAAAAAwADAAMABAAFAAYABwAHAAcACAAJAAoACwAMAA4ADwAPABAA
EQASABIAEgAVABcAGAAaABsAGwAcAB0AHwAiACMAJgAmACcAKQArACsALQAwADEANAA5
ADwAPAA/AD4AQABCAEQARgBIAEsATgBPAFEAUwBVAFcAWABYAFkAXgBeAF4AXwBdAF0A
XQBdAF0AXABbAFoAWgBbAFsAWwBZAFYAUwBSAFEATgBMAEkARQBCAD0AOQA3ADQAMAAt
ACgAJAAgABwAGgAWABUAEgAPAAwACgAJAAcAAwABAP//AAD///3//P/8//z/+//5//f/
9//3//f/9//3//b/9f/1//T/9P/0//T/9P/0//T/9f/1//T/9P/y//L/8v/z//X/9f/2
//b/9P/0//T/9P/1//X/9f/1//j/+P/4//j/9v/2//b/9v/5//n/+f/5//n/+f/4//j/
9v/3//f/9//5//r/+v/6//j/+P/4//j/+v/6//r/+v/5//j/9//3//f/+P/4//j/9v/2
//T/9P/z//P/8//z//X/9f/1//X/8v/x//D/8P/x//H/8P/w//L/8f/x//H/7v/u/+7/
7v/v/+//7//u/+z/6//q/+r/7f/t/+3/7f/r/+v/6v/p/+n/6f/p/+f/6f/r/+v/6v/o
/+j/5v/m/+j/6P/o/+j/5//n/+f/5v/m/+b/5v/m/+n/6f/p/+n/6P/n/+f/5//l/+X/
5v/m/+f/5//l/+X/5//n/+f/5//p/+n/6f/p/+f/5//m/+b/5v/m/+b/5v/m/+b/5v/m
/+T/5P/k/+T/5v/m/+b/5v/k/+T/5P/k/+T/5P/k/+T/5P/k/+T/5P/k/+T/5P/k/+b/
5v/m/+b/5P/k/+T/5P/m/+b/5v/l/+X/5f/m/+b/5P/l/+X/5v/o/+r/6v/p/+n/6P/o
/+j/6//r/+7/7v/u/+//7//u/+v/6f/p/+z/7P/s/+3/7f/r/+v/6v/q/+r/6v/q/+r/
6//s/+z/6//m/+b/5v/l/+T/5P/k/+P/4//j/+P/4//i/+L/4v/i/+L/4v/i/+H/4f/h
/+H/4f/j/+P/4//j/+H/4f/h/+H/4P/g/+P/5v/l/+X/5//l/+P/5f/s//j/BwAaADUA
UABtAIsAqQDAANMA6gD4APUA1gChAGAAGgDc/7L/l/+A/27/aP9x/4b/mv+o/7T/xf/S
/9r/4P/n/+7/8P/x/+//8f/y//P/9f/0//T/9f/1//X/9v/2//b/9v/3//f/+P/4//j/
+P/4//n/+f/5//r/+v/6//v/+v/6//r/+v/6//v/+//7//////8AAAAAAAADAAMAAwAG
AAcACAAJAAsACwAMAA0ADAANAA4AEAARABEAEgATABIAEgASABUAFgAYABsAHQAeAB4A
HgAfACIAIwAmACYAKQArAC0ALQAtADAAMQA0ADcAOgA6AD0APgBAAEIARABGAEgASwBO
AFEAUwBVAFcAVwBYAFgAWQBeAF4AXgBfAF8AXwBfAF8AYABgAGAAYABhAGEAYABfAFwA
WgBYAFgAVwBUAFIATwBLAEgAQwA/ADkANgAyAC8ALgAqACYAIgAeABoAGQAWABEADgAM
AAsACQAFAAMAAQAAAP///f/8//r/+v/5//f/9f/1//X/9f/3//f/9v/1//f/9v/2//b/
9P/0//T/9P/1//X/9P/0//T/9P/0//X/9f/1//b/9v/2//b/9v/2//f/9//3//f/+v/6
//r/+v/4//j/+P/4//v/+//7//v/+//7//r/+v/5//n/+P/3//n/+v/6//r/+v/6//r/
+v/6//r/+v/6//n/+P/3//f/9//4//j/+P/6//r/+P/4//X/9f/1//X/9f/1//X/9f/2
//X/9P/0//P/8//y//L/9P/z//P/8//w//D/8P/w//H/8f/x//D/8P/v/+7/7v/t/+3/
7f/t/+//7//u/+3/6//r/+v/6f/p/+v/6//q/+r/6v/o/+j/6P/o/+j/6P/p/+n/6f/o
/+j/6P/o/+j/6//r/+v/6//q/+n/6f/p/+n/6f/q/+r/6f/p/+f/5//n/+f/5//n/+f/
5//n/+f/6f/n/+j/6P/o/+j/6P/o/+j/6P/o/+j/5//m/+X/5P/l/+b/5//o/+j/6P/o
/+j/6P/o/+j/6P/q/+r/6v/q/+f/5v/l/+T/5v/m/+b/5v/m/+b/5v/m/+b/5v/m/+b/
5v/m/+b/5v/m/+X/5f/l/+j/6P/o/+n/5//o/+r/7P/q/+n/6f/o/+v/7P/u/+//8f/w
/+//7//x//D/7f/r/+n/7P/u/+7/7//v/+//7//u/+7/7v/u/+z/7P/s/+z/7f/r/+j/
6P/m/+X/5P/k/+T/4//j/+P/5f/l/+T/5P/i/+L/4v/i/+T/4//j/+P/4f/h/+H/4f/h
/+H/4f/h/+P/4f/k/+b/5f/k/+X/5f/l/+f/6f/t//b/AAANACQAQwBeAHcAlwCzAMYA
2wDuAPIA3QC0AHsAPAD6/8b/ov+J/3T/Yv9i/3P/jP+c/6r/uv/L/9b/3P/i/+f/7v/y
//P/9f/3//j/+f/4//b/9f/1//f/9//4//j/9v/2//f/9//2//b/9v/2//f/+f/6//v/
+v/6//r/+//+//7//v/+//7/////////AQABAAIAAgAEAAcABwAHAAYABwAIAAkACwAL
AAwADQAOAA8AEAASABEAEQASABMAFgAWABYAGQAXABgAGgAbAB0AHgAfACEAIgAjACYA
JgApACsALQAtADEANAA1ADgAOQA8ADwAPwBAAEIARABGAEoATABPAFIAUQBTAFUAVwBa
AFwAXQBfAGAAYABgAGEAYwBjAGMAYwBkAGQAZABkAGEAYQBgAF8AYABeAFwAXABZAFYA
VABRAE8ATABHAEMAPwA8ADgANQAxACwAJwAiAB8AHAAcABoAFgASAA8ADQANAAkABwAF
AAQAAwABAAAA/v/+//3/+//9//3//f/9//z/+//5//f/+P/4//n/+v/4//j/+P/4//f/
9//2//b/9//4//n/+//6//n/+f/4//r/+v/6//r/+//7//v/+//6//r/+v/6//z//P/8
//z/+//7//v/+//9//3//P/8//7//////////v/+//3//P/+//7//v/+//z//P/8//z/
/f/8//v/+//7//z//P/8//r/+v/4//j/+P/5//r/+//6//n/+P/3//j/9//2//b/9f/1
//T/9P/0//P/8//z//T/9P/0//T/8f/x//H/8P/y//H/8P/w/+//7//v/+//7f/t/+z/
6//s/+3/7v/t/+v/7f/t/+z/7P/s/+r/6v/s/+z/7P/s/+z/6//q/+j/6f/q/+v/7P/s
/+v/6v/p/+r/6f/p/+n/6f/p/+r/6v/r/+v/6f/p/+v/6//r/+v/6f/p/+n/6f/n/+n/
6v/q/+r/6v/q/+r/6P/o/+j/6P/q/+r/6v/q/+j/6P/o/+j/6P/o/+j/6P/q/+r/6v/q
/+j/6P/o/+j/6v/q/+r/6v/o/+j/6P/o/+r/6v/q/+r/6P/n/+f/5//o/+j/6P/p/+v/
7P/u//D/7v/t/+3/7P/s/+z/7f/t//D/8P/w//H/8//y/+//7f/t//D/8v/y//H/8f/x
//H/8v/y//L/8v/y//L/8v/y//H/7//s/+z/6v/p/+j/6P/o/+f/5//n/+f/5//m/+b/
5v/m/+b/5v/k/+P/4//j/+T/5f/m/+f/5f/l/+X/5f/l/+f/6P/o/+n/7P/r/+v/6//p
/+n/7//6/wQAEQAmAEEAXgB3AJMAsQDKAOEA+gAEAf0A3gCpAGgAJADq/7z/nf+G/3D/
aP91/4r/nP+q/7z/y//a/+L/6P/v//T/9v/3//f/+f/6//v/+//6//r/+//5//n/+v/6
//z//P/9//3//P/8//z//P/9////AAABAAAAAAAAAAEAAgACAAIAAgAGAAcABwAHAAcA
BwAIAAgACAALAAsACwAMAA0ADgAPAA0ADQAOAA8AEQATABUAGAAXABcAGAAZABgAGAAY
ABsAHQAeACAAIQAjACQAJQAnACgAKQAsACwALwAxADMAMwA1ADgAOQA8AD8AQgBCAEUA
RABGAEgASgBOAFAAUwBWAFcAWQBbAF0AXQBeAF4AXwBjAGQAZQBnAGcAZwBnAGcAagBq
AGoAagBnAGcAZgBlAGQAYgBgAGAAXwBcAFoAVwBTAFAASwBHAEUAQgA+ADsANgAyAC4A
KgAkACAAHwAcABsAGAAWABUAEgANAAoABwAIAAcABQAEAAIAAgABAP//////////////
/////v/9//v/+v/6//r/+//8//3//v/+//3/+//6//z//P/8//3//f/9//7//v/+//7/
/v/+////////////AAAAAAAAAAAAAAAAAAAAAAEAAQABAAEAAQABAAAAAAAAAAEAAQAB
AP//AAAAAAAAAAAAAAAAAAACAAIAAgACAAEAAAD///////8AAAAAAAAAAAAA/v/+//3/
/f/9//3//f/9//3//f/6//n/+P/4//v/+//6//r/+P/3//f/9//2//b/9v/2//X/9f/1
//T/9P/z//L/8v/z//P/8//z//H/8f/w/+//8f/x//H/7//v//H/8f/w//L/8v/w//D/
8P/w//D/8P/x//H/8f/w/+7/7v/u/+7/7//v/+//7//u/+3/7f/t/+//7//w//D/8P/v
/+z/6//t/+3/7f/t/+3/7f/t/+3/6//r/+z/7v/u/+7/7v/u/+z/7P/s/+z/7P/s/+z/
7P/s/+z/7P/s/+r/6v/q/+r/7P/s/+z/7P/q/+r/6v/q/+r/6v/q/+r/7P/s/+z/7P/q
/+n/6f/p/+r/6v/q/+v/6//s/+7/8P/u/+3/7f/s/+3/7v/w//H/8v/y//L/8//1//T/
8f/v/+//8v/0//T/8//z//P/8//0//T/9P/0//L/8v/y//L/8//x/+7/7v/t/+v/6f/o
/+r/6f/p/+n/6//r/+r/6v/o/+j/6P/o/+r/6f/p/+n/5//n/+f/5//n/+f/5//n/+v/
6//s/+r/6//q/+v/6//t/+3/7//z//z/CAAZADIATwBoAIUApwDFANoA8QAGAQoB9wDM
AJEATgAMANj/tv+Z/4D/bv9s/4P/mv+o/7b/yP/X/97/5P/q/+//9P/4//n/+f/7//z/
/f/7//r/+v/7//3//f/+//7//v/+///////+//7//v/+////AQACAAMAAwACAAEAAQAE
AAQABAAEAAQABQAFAAUABwAHAAgACAAKAA0ADQANAAwADQAOAA8AEQARABIAEwAUABUA
FgAYABcAFwAYABkAHAAcABwAHwAdAB4AIAAhACMAJAAlACcAKAApACwALAAvADEAMwAz
ADcAOgA7AD4AQABCAEEAQwBGAEgASgBMAE4AUABTAFYAVwBZAFsAXQBhAGIAYgBjAGQA
ZABkAGUAZQBlAGUAZQBmAGYAZgBmAGUAZQBkAGMAZABiAGAAYABbAFgAVgBTAFEATgBJ
AEUAQQA+ADoANwAyAC4AKgAmACQAIAAfABwAFwAUABIAEQAPAAsACQAHAAgABwAFAAQA
AwACAAAA/f////////////7//f/7//n/+//6//r/+v/6//r/+v/6//v/+//6//r/+//8
//3////9//3//v/+//7//v/+//7//f/9//3//f/8//z//P/8//3//v///wAA////////
//8BAAEAAAAAAAAAAQABAAEA//8AAAAAAAACAAIAAgACAAEAAAD///7//v/+//7////9
//7//v/+/wAAAAD+//7//v///wAAAQAAAP///v/9//7//f/8//z//f/9//z//P/6//n/
+f/5//r/+v/6//r/9//3//f/9v/4//f/9v/2//f/9//3//f/9f/1//T/8//0//X/9v/1
//T/9f/0//L/8//0//P/9P/0//T/9P/0//P/8//z//L/9P/0//T/9P/z//P/8//z//P/
8//0//X/8//z//T/9P/z//P/8f/x//P/8//z//P/8//z//P/8//x//H/9P/2//b/9v/2
//b/9P/0//T/9P/0//T/9P/0//T/9P/0//T/9P/0//T/9P/0//T/9P/0//T/9P/0//T/
9v/2//b/9v/0//T/9P/0//X/9v/3//j/9v/2//b/9v/0//T/9P/0//b/9v/2//b/9v/2
//b/9f/3//f/+P/4//b/9//3//j/+P/6//r/+f/7//r/+v/6//v/+//+//7/AAABAAEA
AAD9//v/+//+//7//v//////AAABAAEAAgAAAAAAAAAAAAAAAAD///3//P/8//z/+//4
//j/+P/3//n/+f/5//n/+P/4//j/+P/4//j/+P/3//n/+f/5//n/+P/3//b/9f/5//n/
+f/5//r/+P/3//j/+//9/////f///wEACAASAB8ANABPAG4AiQCnAMkA3ADtAAIBDgED
AeIArwBuACoA7v/G/63/lv+G/4D/i/+i/7j/xv/U/+P/7v/0//r/AQAGAAoADQALAA0A
DgAPAA8ADgAOAA8AEQARABIAEgAQABAAEQARABIAEgASABIAFAAVABUAFQAUABQAFAAV
ABcAGAAZABoAGwAbABoAGQAdAB0AHgAeACAAIwAjACMAIwAjACMAIwAkACUAJwApACkA
KQApACoALQAtAC4ALwAyADIAMgA1ADMANAA2ADcAOwA8AD0APwA+AD8AQgBCAEUARwBJ
AEkATQBQAFEAVABVAFgAWABbAF0AYABjAGYAZgBoAGsAbgBvAHEAcwB1AHkAegB6AHsA
fAB8AHwAfQB+AH8AgACBAIIAggCCAIIAfwB/AH4AfQB+AHwAegB6AHcAdAByAG8AbABq
AGYAYwBdAFoAVgBTAFAATABIAEQAQAA8ADsAOAAzADAALgAtAC0AKQAnACUAIgAhAB8A
HgAcAA==
         </WaveFormData>
      </LeadData>
      <LeadData>
         <LeadByteCountTotal>10000</LeadByteCountTotal>
         <LeadTimeOffset>0</LeadTimeOffset>
         <LeadSampleCountTotal>5000</LeadSampleCountTotal>
         <LeadAmplitudeUnitsPerBit>4.88</LeadAmplitudeUnitsPerBit>
         <LeadAmplitudeUnits>��V</LeadAmplitudeUnits>
         <LeadHighLimit>2147483647</LeadHighLimit>
         <LeadLowLimit>268435456</LeadLowLimit>
         <LeadID>V3</LeadID>
         <LeadOffsetFirstSample>0</LeadOffsetFirstSample>
         <FirstSampleBaseline>0</FirstSampleBaseline>
         <LeadSampleSize>2</LeadSampleSize>
         <LeadOff>FALSE</LeadOff>
         <BaselineSway>FALSE</BaselineSway>
         <ExcessiveACNoise>FALSE</ExcessiveACNoise>
         <MuscleNoise>FALSE</MuscleNoise>
         <LeadDataCRC32>983018429</LeadDataCRC32>
         <WaveFormData>
PgA+AD4APgBAAEAAQABAAEAAQABAAEAAQABAAEAAQAA/AD4APQA8ADoAOgA6ADoAOAA2
ADQAMgAvACwAKQAmACQAIgAgAB4AGwAYABUAEgAOAAwACgAIAAcABgAFAAQAAQAAAP//
/v/9//z/+//6//f/9v/1//T/9v/2//b/9v/2//b/9v/2//T/8v/w/+7/8f/y//P/9P/y
//L/8v/y//T/9P/0//T/9P/0//T/9P/2//b/9v/2//b/9v/2//b/9v/2//b/9v/2//b/
9v/2//j/+P/4//j/+P/4//j/+P/2//b/9v/2//b/9v/2//b/9//4//n/+v/4//j/+P/4
//f/9v/1//T/9f/2//f/+P/2//b/9v/2//b/9v/2//b/9P/0//T/9P/y//L/8v/y//T/
9P/0//T/8v/y//L/8v/y//L/8v/y//D/8P/w//D/7v/u/+7/7v/w//D/8P/w//D/8P/w
//D/7v/u/+7/7v/u/+7/7v/u/+7/7v/u/+7/7v/u/+7/7v/s/+z/7P/s/+7/7v/u/+7/
7P/s/+z/7P/s/+z/7P/s/+7/7v/u/+7/7P/s/+z/7P/u/+7/7v/u/+7/7v/u/+7/7v/u
/+7/7v/u/+7/7v/u/+3/7P/r/+r/6P/o/+j/6P/r/+z/7f/u/+z/7P/s/+3/7//u/+7/
7f/r/+v/7f/t/+3/7f/t//D/8P/w//D/8P/v/+//7//v//H/8//0//X/9//3//f/9f/w
//D/8v/z//X/9f/1//X/8//z//P/8//0//X/9v/3//X/8//x/+//7v/u/+3/7P/q/+r/
6v/q/+r/6v/q/+r/6v/q/+r/6v/p/+n/6f/p/+j/6P/o/+j/6P/p/+n/6P/o/+j/6v/o
/+r/6v/s/+7/7v/v//P/+v8DAA4AIAA7AF8AhwCsAMwA6gAFARwBKwE0ATABGgHxALsA
fABGABwAAADm/8v/tf+u/7T/vP/E/8X/y//S/9n/4P/n/+3/8P/z//T/9f/2//b/9v/4
//f/9//3//j/+P/4//j/+P/4//j/+P/5//n/+f/5//j/+f/5//n//P/8//z//P/7//z/
/P/8//3///8AAAEAAgADAAMAAwACAAIAAwADAAcABwAHAAgABgAGAAcACAAJAAoACwAL
AAwADAAMAA4ADQANAA4ADwAQABAAEQASABMAEwAVABYAGQAaABsAHAAgACIAIgAjACIA
IwAkACcAKAApACoALAAtAC4ALwAxADUANwA3ADoAPAA8AD4APwA/AEAAQQBDAEUARQBG
AEYARQBEAEQAQwBEAEUARgBHAEUARABEAEQAQAA+AD4APQA9AD0AOgA4ADQAMgAxAC0A
KgAmACMAIgAgAB4AGwAZABQAEgAQAA4ADQALAAgACAAHAAUAAwABAAAA///+//3//v/9
//z/+v/7//v/+//7//v/+//7//v/+//6//r/+P/6//v/+//7//n/+f/5//n/9//3//f/
+P/6//r/+v/6//v//P/+/////v/9//z/+//7//v/+//8//r/+v/6//r//P/9//3//f/9
//3//f/9//3//f/+//7//v/9//3//v/+//7//v/+//7//v/+//7//v/+//7//f/9//3/
/f/9//3//f/9//v/+f/7//n/+f/7//v/+//7//r/9//2//X/9//3//f/9//4//j/+f/6
//f/9//3//f/+P/3//f/9v/0//T/9P/0//T/9P/0//T/8v/y//H/8f/x//H/8f/w//L/
8//z//P/8P/w//D/8P/x//H/8f/x//H/8f/x//D/8P/w//H/8f/x//L/8v/x/+7/7v/v
/+//8f/w//D/8P/w//H/8f/w/+7/7v/u/+7/7//w//L/8//y//D/7v/u/+7/7v/u/+7/
7v/u/+7/7v/w//D/8P/w//D/8P/w//D/8P/w//D/8P/u/+7/7v/u//D/8P/w//D/7v/u
/+7/7v/u/+7/7v/v/+3/7P/s/+v/7P/t//D/8f/x//H/8f/0//T/9P/0//T/9f/1//X/
9f/1//f/+P/5//n/+f/5//f/9P/0//b/9//3//f/9//3//f/9//3//f/9f/1//X/9f/3
//X/8//x//D/8P/v/+7/6v/q/+r/6v/s/+z/7P/s/+r/6v/q/+r/6f/p/+n/6f/q/+r/
6v/q/+j/6f/p/+j/6v/u/+7/7P/s/+r/6v/s/+7/8f/1//z/BQAQACAANQBTAHsAogDC
AOIA+wAOAR8BKgEkAQoB5wC3AHoAQgAcAAIA6v/P/7v/sv+2/8D/xP/J/9H/2P/b/+D/
5f/r//D/8f/0//X/9v/2//b/9P/z//P/8//0//T/9P/0//b/9v/2//b/9f/1//X/9f/4
//n/+f/5//n/+P/3//b/9f/2//b/9v/3//n/+v/7//7//////////v/+//////8BAAEA
AQACAAIAAgADAAQABQAGAAcABwAGAAYABgAIAAkACQAKAAsADAAMAA0ADgAPAA8AEQAS
ABUAFgAXABgAGQAaABkAGQAcAB0AHgAhACIAIwAkACYAJwAoACkAKwAtAC8ALwAyADQA
NAA2ADcANwA4ADkAOwA7ADsAPAA8ADwAPAA9AD0APQA9AD0APQA7ADoAOgA6ADoAOAA4
ADcANAAzAC8ALAAqACgAJwAjACQAIAAdABwAGgAYABUAEwAQAA4ADAAKAAcABQACAAIA
AQD///3/+//8//v/+v/5//j/9//2//T/9f/1//X/9f/z//P/8//z//X/9P/0//L/8v/z
//P/8//x//H/8f/x//H/8f/x//L/8v/y//L/8v/0//T/9f/1//X/9f/1//X/8//z//P/
9P/2//b/9v/2//T/9f/1//X/9//3//f/9//5//n/+v/6//j/9//3//j/+P/4//j/+P/2
//b/9v/2//b/9v/2//X/9f/1//X/9f/1//X/9f/z//P/9f/z//P/8//z//P/8//1//P/
8//z//P/8//z//P/8f/w//D/8P/x//H/8f/x/+7/7f/t/+z/7P/s/+z/7P/s/+z/7P/s
/+z/7P/r/+v/7f/t/+3/7P/q/+v/6//r/+r/6v/q/+r/5//n/+f/5//p/+n/6f/o/+r/
6v/r/+v/6f/q/+r/6f/q/+r/6//r/+v/6v/q/+r/6P/p/+n/6P/q/+r/6v/q/+n/6P/o
/+f/6P/o/+j/6v/q/+r/6v/q/+r/6v/q/+r/6v/q/+r/6v/o/+j/6P/o/+j/6P/o/+j/
6P/o/+j/6P/o/+j/6P/o/+j/6P/o/+j/5v/m/+b/5v/p/+n/6P/o/+f/5//n/+n/6f/p
/+n/6f/u/+7/7v/u/+z/7f/t/+3/7f/v//H/8v/z//P/8//z/+//7P/s/+7/8P/x//L/
8//x//H/8f/x//H/8f/x//H/8f/x/+//7f/p/+j/6P/n/+f/5v/n/+j/5v/m/+b/5v/o
/+j/6P/o/+b/5f/l/+X/5f/k/+T/5P/k/+T/5f/l/+T/5P/k/+L/4v/i/+L/5v/q/+7/
7//x//b///8IABYAKwBNAHMAlACyAM4A5wD4AAUBEAEMAfgA1QCjAGwANgAQAPj/4v/J
/7f/rv+w/7j/vP/D/8v/0P/T/9r/4f/l/+r/7f/u/+3/7v/u/+7/7v/t/+3/7f/u/+7/
7v/u//D/8P/w//D/8f/x//H/8f/w//H/8f/x//T/9P/0//T/9f/2//b/9v/0//X/9f/1
//j/+f/5//n/+P/4//n/+f/9//3//f/+//z//P/9//7//f/+//////8DAAQABQAIAAcA
BwAIAAkACgAKAAsADAANAA0ADwAQABEAEgATABQAFgAYABgAGQAYABkAGgAdAB4AHwAg
ACIAIwAkACUAJwApACsAKwAuADAAMAAyADMAMwA0ADUANwA3ADcAOAA4ADgAOAA5ADkA
OwA7ADsAOwA9ADwAPAA8ADgANgA2ADUAMwAzADAALgAqACgAJwAjACQAIAAdABwAGAAW
ABMAEQAOAAwACgAIAAkABwAEAAQAAwABAP///f/8//v/+v/5//r/+f/4//b/9f/1//X/
9f/1//X/9f/1//P/8v/y//D/8P/x//H/8f/z//P/8//z//X/9f/1//b/9P/0//T/9P/2
//b/9//3//X/9f/1//X/9//3//f/+P/2//b/9v/2//b/9//3//f/9//3//f/9//3//f/
+P/4//j/9//3//j/9v/2//b/9v/4//j/+P/4//j/+P/4//f/9//3//f/9//5//n/+f/3
//X/9//1//X/9f/1//X/9f/3//X/9f/1//P/8//z//P/9f/0//T/9P/z//P/8//z//T/
8//z//L/8f/w/+//7v/w//D/8P/w//D/8P/v/+//7f/t/+3/7P/t/+//8P/x/+7/7v/u
/+7/7f/t/+3/7f/t/+3/7f/s/+r/6v/r/+v/7f/u/+7/7f/s/+z/7f/t/+3/7P/s/+z/
7P/t/+3/7P/q/+r/6v/q/+v/7P/u/+//7v/u/+7/7v/s/+z/7P/s/+z/7P/s/+z/7P/s
/+z/7P/u/+7/7v/u/+z/7P/s/+z/7P/s/+z/7P/u/+7/7v/u/+3/7P/s/+v/7P/s/+v/
6//t/+//7//v/+//7//y//L/8v/y//L/8//z//P/8//1//X/9v/3//f/9//3//X/8v/0
//b/9//3//f/9//3//f/9v/1//T/8//0//X/9v/3//P/8f/v/+7/8P/v/+7/7P/u/+7/
7v/u/+z/7P/s/+z/7P/s/+z/6//p/+n/6f/o/+r/6v/q/+r/6//r/+r/6v/q/+j/5v/o
/+r/6v/s/+7/7//x//j/AQAKABgALQBNAHUAmgC8ANoA8wAIARsBKAEmARIB9QDHAIwA
UgAoAAYA7P/T/73/rP+u/7j/vv/D/8n/0P/V/9r/4f/p//D/8f/w//P/9P/0//T/9v/1
//X/9f/0//T/9P/0//T/9P/0//T/9v/3//j/+f/4//n/+f/5//r/+v/6//r/+f/6//r/
+v/8//3//f/9/wAAAQABAAEAAAAAAAEAAQADAAMAAwAEAAYABgAHAAgABwAIAAkACQAM
AAwADAAOAA0ADQAOAA8AEAAQABEAEgAVABUAFwAYABcAGAAZABoAHgAgACAAIQAiACMA
JAAnACgAKQAqACwALQAuAC8AMQAzADUANQA4ADsAPAA/AEEAQgBCAEIAQwBFAEUARgBG
AEgASABJAEkASQBJAEkASQBHAEYARgBGAEQAQgBCAEEAPwA/ADwAOgA4ADYANQAxAC4A
KgAnACYAIgAgAB0AGwAWABQAEgAQAA8ADQAKAAoACQAHAAUAAwACAAEAAAD//wAA///+
//z/+f/5//n/+f/5//n/+f/5//v/+v/6//j/+P/5//n/+f/7//v/+//7//n/+f/5//r/
+P/4//j/+P/6//r/+//7//v/+//7//v//f/9//3//v/+//7//v/+//z//f/9//3/////
////////////AAAAAAAA/////wAA/v/+//7//v/+//7//v/+/wAAAAAAAP///f/9//3/
/f/9//3//f/7//n/+//5//n/+//7//v/+//7//n/+f/5//f/9//3//f/+f/4//j/+P/1
//X/9f/1//T/8//z//L/9P/0//T/9P/y//L/8v/y//P/9P/0//X/8//z//P/8v/w//H/
8f/x//L/8v/y//L/8f/x//H/8f/x//H/8f/w//D/8P/x//H/8f/y//L/8f/w//D/8f/x
//H/8P/w//D/8v/z//P/8v/y//L/8v/y//D/8P/x//H/8P/y//D/8P/w//D/8P/w//D/
8P/w//D/8P/w//D/8P/u/+7/7v/u//D/8P/w//D/7v/u/+7/7//v/+7/7v/t/+3/7f/v
/+//8f/x//H/9P/0//T/9P/0//X/9f/1//X/9f/3//j/+f/5//n/+f/3//T/9P/2//f/
9//3//f/9//3//f/9//3//n/+f/5//n/+f/3//X/8//y//L/8f/w/+7/7v/u/+7/7P/s
/+z/7P/s/+z/7P/s/+v/6//r/+v/7P/s/+z/7P/q/+v/6//q/+z/6v/q/+z/7P/q/+r/
7P/s//H/9//+/wUAEAAeADcAWwCDAKgAygDqAAUBGgEtATYBMgEcAfcAwwCIAE4AJAAE
AOj/zf+3/7D/tv++/8L/x//N/9L/2f/i/+n/7f/y//X/9P/1//b/9v/2//j/9//3//f/
+P/4//j/+P/4//j/+P/4//n/+f/5//n/+f/5//j/9//7//z//f/+//3//v/+//7//v//
//////8AAAEAAQABAAIAAgADAAMABQAFAAUABgAEAAQABQAGAAkACgALAAsACgAKAAoA
DAANAA0ADgAPABIAEgATABQAFQAVABcAGAAZABoAGwAcAB4AIAAgACEAIgAjACQAJwAq
ACsALAAuAC8AMAAxADMANQA3ADcAOgA6ADoAPAA9AD8AQABBAEMARQBFAEYARgBGAEYA
RwBHAEYARQBEAEMARQBEAEQARABAAD4APgA9AD0APQA6ADgANAAyADEALQAsACgAJQAk
ACAAHgAbABkAGAAWABQAEgAPAA0ACgAKAAcABQADAAEAAgABAAAA//8AAP///v/8//v/
+//7//v/+//7//v/+//7//r/+v/4//j/+f/5//n/+f/5//n/+f/5//n/+f/6//r/+v/6
//r/+v/6//v/+//5//n/+f/5//v/+//7//z/+v/6//r/+v/6//v/+//7//v/+//7//v/
+f/5//r/+v/7//v//P/+//z//P/8//z//P/8//z//P/6//r/+v/5//v/+//7//v/+f/5
//n/9//3//n/9//3//f/9//3//f/9//1//X/9f/1//X/9f/1//X/9P/0//T/8f/x//H/
8f/x//H/8v/y//D/8P/w//D/8v/y//L/8v/w//D/7//v/+//7//v/+7/7v/v/+//7//u
/+7/7v/u/+3/7f/t/+3/7f/t/+3/7P/s/+z/7f/t/+3/7v/u/+3/7P/s/+3/7f/r/+r/
6v/q/+z/7f/t/+z/7v/u/+7/7v/u/+7/7//v/+z/7P/s/+z/7P/s/+z/7P/s/+z/7P/s
/+z/7P/s/+z/7P/s/+z/7P/q/+r/6v/q/+r/6v/q/+r/7P/s/+z/7P/q/+r/6v/q/+r/
6v/q/+r/6v/q/+r/6v/r/+v/6v/q/+n/6f/p/+v/6f/p/+n/6f/u/+7/7v/u/+7/7//v
/+//7//x//P/9P/1//X/9f/1//H/7v/u//D/8//z//P/8//x//H/8f/x//H/8f/x//H/
8//z//H/7//r/+r/6v/p/+j/5v/m/+b/5v/m/+b/5v/m/+b/5v/m/+b/5f/l/+X/5f/k
/+T/5P/k/+T/5f/l/+T/5P/k/+T/5P/i/+T/5v/m/+j/6//t//L/+f8CABAAIwA/AGEA
hgCqAMoA4wD4AAcBFgEaAQ4B8QDFAI4AUgAiAAQA7P/T/73/sP+w/7b/vP/B/8f/zv/T
/9b/2//j/+r/7f/u/+3/7v/u/+7/8P/v/+//7//u/+7/7v/u/+7/7v/u/+7/7//v/+//
7//w//H/8f/x//L/8v/y//L/8//0//T/9P/y//P/8//z//b/9//3//f/+P/4//n/+f/7
//v/+//8//z//P/9//7///8AAAEAAQACAAIAAgAEAAMAAwAEAAUACAAIAAkACgAJAAkA
CwAMAA0ADgAPABAAEgAUABQAFQAUABUAFgAZABoAGwAcAB4AHwAgACEAIwAlACcAJwAq
ACwALAAuAC8AMQAyADMANQA1ADUANgA2ADYANgA3ADcAOQA5ADkAOQA5ADgAOAA4ADYA
NAA0ADMAMQAxAC4ALAAsACoAKQAlACIAHgAbABoAGAAWABMAEQAOAAwACgAIAAcABQAC
AAIA///9//v/+f/6//n/+P/3//b/9f/0//L/7//v/+//7//x//H/8f/x//P/8v/y//D/
8P/x//H/8f/x//H/8f/x/+//7//v//D/8P/w//D/8P/w//D/8f/x//H/8f/x//H/8v/z
//T/9v/0//T/9P/0//b/9//3//f/9v/1//T/8//x//H/8v/y//T/8//z//T/9v/2//b/
9v/2//b/9v/2//b/9v/2//X/9f/1//X/9f/1//X/9f/z//H/8//x//H/8//z//P/8//z
//H/8f/x//H/8f/x//H/8f/w//D/8P/v/+//7//v/+7/7f/t/+z/7P/s/+z/7P/s/+z/
7P/s/+z/7P/r/+v/6//r/+v/6v/q/+v/6//r/+j/6P/o/+j/6f/p/+n/6f/p/+n/6f/o
/+j/6P/p/+n/6f/q/+r/6f/o/+j/6f/p/+n/6P/o/+j/6P/p/+n/6P/o/+j/6P/o/+b/
5v/n/+f/6P/o/+j/6P/o/+j/6P/o/+j/6P/o/+j/5//m/+X/5P/l/+b/5//o/+j/6P/o
/+j/6P/o/+j/6P/o/+j/6P/o/+b/5v/m/+b/5v/m/+b/5v/m/+b/5v/m/+b/5v/m/+b/
5v/m/+f/5//m/+b/5f/l/+X/5//n/+f/6f/p/+z/7P/q/+r/6v/r/+z/7f/u//H/8v/y
//L/8f/z//P/8f/u/+z/7v/v/+//8f/x//H/8f/x//H/8f/x//D/7//u/+3/7f/r/+n/
6P/o/+f/5v/k/+T/5P/k/+T/5P/k/+T/5P/k/+T/5P/j/+X/5f/l/+T/4v/i/+L/4v/l
/+X/5P/k/+T/5P/k/+b/5P/k/+b/6P/p/+//9v/9/wYAFAApAEcAbwCSALAAzADlAPQA
AQEIAQQB7gDLAJ8AagA2ABIA+P/g/8f/sf+q/67/tv+8/8P/yf/Q/9X/2P/d/+P/6P/r
/+z/7//w//D/8P/u/+3/7f/t/+7/7v/u/+7/7v/u/+7/7v/v/+//7//v//L/8//z//P/
8//y//H/8P/y//T/9f/2//T/9f/1//X/9P/1//X/9f/4//j/+f/5//n/+f/5//r//P/8
//3//v///wAAAQABAAAAAAAAAAIABQAFAAYABwAGAAYABwAIAAkACQALAAwADQAOAA8A
EAASABQAFAAVABgAGQAaAB0AHAAdAB4AIAAhACIAIwAlACcAKQApACwALAAsAC4ALwAz
ADQANQA3ADcANwA4ADgAOAA4ADkAOQA5ADkAOQA5ADcANgA2ADYANgA0ADQAMwAxADEA
LgAsACwAKgApACUAJgAiAB8AHgAYABYAEwARABAADgAMAAoABwAFAAIAAgADAAEA///9
//r/+f/4//f/+P/3//b/9P/0//X/9v/3//b/9f/0//P/9f/0//T/8v/y//P/8//z//H/
8f/x//H/8//z//P/9P/y//L/8v/y//L/8v/z//P/8//z//P/8//z//P/8//0//b/9v/2
//b/9P/1//X/9f/1//X/9f/1//f/9//4//j/9v/1//X/9v/4//j/+P/4//j/+P/4//j/
9v/2//b/9f/3//f/9//3//X/9f/1//P/9f/3//X/9f/1//X/9f/1//X/8//z//P/8f/x
//H/8f/x//D/8P/w//H/8f/x//H/7v/t/+3/7P/u/+7/7v/u/+z/7P/s/+z/7P/s/+v/
6//t/+3/7f/s/+z/7f/t/+3/7P/s/+z/7P/r/+v/6//r/+n/6f/p/+j/6v/q/+v/6//p
/+r/6v/p/+r/6v/r/+v/6//q/+r/6v/s/+3/7f/s/+r/6v/q/+r/6v/q/+v/6//o/+r/
7P/s/+z/7P/s/+z/6v/q/+r/6v/s/+z/7P/s/+r/6v/q/+r/6v/q/+r/6v/s/+z/7P/s
/+z/7P/s/+z/7P/s/+z/7P/q/+r/6v/q/+z/7P/t/+3/7P/s/+v/6//p/+v/6//r/+z/
7f/x//L/8P/w//D/8f/v/+//7//x//X/9v/3//f/9//3//X/8v/y//T/9f/1//X/9f/1
//X/9f/1//X/9f/1//X/9f/1//P/8f/v/+7/7v/t/+z/6v/q/+r/6v/q/+z/7P/s/+z/
6v/q/+r/6f/p/+n/6f/o/+r/6v/q/+r/6f/p/+j/6P/o/+r/6v/q/+r/7P/u/+7/8f/z
//j/AQAOABoALQBLAHEAmAC4ANQA7wAGARkBJgEkARYB9wDJAJIAWgAsAA4A8v/X/7//
sP+w/7b/vP/D/8v/1P/Z/97/5f/r//D/8//0//X/9v/2//b/+P/3//f/9//3//b/9f/0
//b/9v/2//b/9//3//f/9//5//v//P/9//z//P/8//z//f/+//7//v/+/////////wAA
AQABAAEAAgACAAMAAwAFAAUABQAGAAYABgAHAAgACQAKAAsACwAMAAwADAAOAA8ADwAQ
ABEAEgASABMAFAAXABcAGQAaABsAHAAdAB4AIAAiACIAIwAmACcAKAArACwALQAuADAA
MQAyADMANQA3ADkAOQA8AD4APgBAAEEAQwBEAEUARwBIAEkASwBMAEwATABNAE0ATwBP
AE8ATwBNAEwATABMAEoASABIAEcARwBHAEQAQgBAAD4APQA5ADgANAAxADAAKgAoACUA
IwAeABwAGgAYABcAFQASABIAEAANAAoABwAIAAcABgAFAAQAAwACAAAA////////////
/////////////v/+//z//v/////////9//3//f/9/////////wAA/v/+//7//v/+//7/
////////////////////////AAACAAIAAgACAAIAAwADAAMAAwADAAMAAwADAAMABAAE
AAIAAQABAAIAAgACAAIAAgAEAAQABAAEAAYABgAGAAUABQAFAAUABQADAAMAAwABAAEA
AwABAAEAAQABAAEAAQABAP///////wEAAQABAAEAAAD+//3//P/9//3//f/9//7//f/9
//z/+v/6//r/+v/8//z//P/8//v/+v/4//f/+f/5//n/+P/4//n/+f/5//j/+P/4//j/
+f/5//n/+f/3//f/9//2//b/9v/3//f/9//4//j/9//2//b/9//3//n/+P/4//j/9//3
//b/9P/0//T/9P/0//T/9P/1//X/9P/2//b/+P/4//j/+P/4//f/9v/1//T/9v/2//b/
9v/0//T/9P/0//T/9P/0//T/9P/0//T/9P/y//L/8v/y//T/9P/0//T/9P/0//X/9f/y
//L/8f/x//P/9f/1//X/9f/1//j/+P/4//j/+P/5//v/+//7//3//f/+////////////
/f/6//r//P/9//3//f/9//3//f/9//3//f/9//3//f/9//3/+//5//f/9v/0//P/8v/w
//D/8P/w//D/8P/w//D/8P/y//L/8v/x//H/8f/x//D/7v/u/+7/7v/x//H/8P/w//L/
8v/y//D/8P/y//D/8v/3//3/AgAJABYAJgA9AGMAiQCuANAA8AALAR4BLwE4ATABGgHz
AL8AhABMACYACgDw/9P/u/+y/7r/xv/I/83/1f/a/+H/5v/r//H/9v/5//r/+//8//z/
/P/6//n/+f/5//z//P/8//z//v/+//7//v/9//3//f/9/wAAAQABAAEAAAAAAAAAAAAB
AAIAAgACAAIAAwADAAMABAAFAAUABQAGAAYABwAHAAcABwAHAAgACgAKAAsADAANAA4A
DwAPAA4ADgAOABAAEwATABQAFQAWABYAFwAYABkAGQAbABwAGwAcAB0AHgAgACIAIgAj
ACYAJwAoACsAKgArACwALgAxADIAMwA1ADUANwA3ADoAPgA+AEAAQQBDAEQARQBHAEcA
RwBIAEgASABIAEkASQBHAEcARwBHAEcARgBGAEYARgBEAEQAQwA/AD8APAA6ADoAOAA3
ADMAMAAsACkAKAAmACQAIQAfABoAGAAWABQAEQAPAAwADAALAAkABwAFAAYABQAEAAMA
AgABAAAA/v/9//3//f/9//v/+//7//v/+//6//r/+P/4//n/+f/5//v/+//7//v//f/9
//3//v/+//7//v/+//z//P/9//3//f/9//3//f/9//3//f/+//7//v/+//7//v//////
//////////////////8AAAAAAAD/////AAAAAAAAAAAAAP7//v/+//7//v/+//7//f//
//////////////////3//v8BAAAAAQAAAP///v/9/////f/9//3//f/9//3//f/7//r/
+v/6//v/+//7//v/+P/3//f/9v/4//j/+P/4//b/9v/2//b/9v/2//X/9f/3//f/9//2
//T/9f/1//X/9v/2//b/9v/1//X/9f/1//X/9f/1//T/9P/0//X/9f/1//b/9v/1//b/
9v/3//f/9f/0//T/9P/y//P/8//y//T/9P/0//T/8v/y//P/8//y//D/9P/4//b/9v/2
//b/9v/2//b/9v/2//b/9v/2//b/9v/2//b/9v/2//b/9v/2//b/9v/2//b/9v/2//b/
+P/4//j/+P/2//b/9v/2//j/+P/4//j/9v/2//b/9v/2//b/9v/2//b/9v/2//b/9//3
//b/9v/3//f/9//5//n/+f/5//n//P/8//z//P/8//3//f/9//3///8BAAIAAwADAAMA
AwABAP7//v8AAAEAAQABAAEAAwADAAMAAwABAAEAAQABAP/////9//v/+//6//r/+f/4
//b/9v/2//j/+P/4//j/9v/2//b/9v/4//f/9//3//f/9v/2//b/9P/0//X/9f/4//j/
+P/4//b/9v/0//T/+P/6//3/AQAGAA0AFgAiADcAUwB3AJ4AwADeAPsADAEZASYBKAEY
AfkAzwCYAF4AMgAWAPz/4//P/8L/xP/K/9L/2f/d/+L/5//q/+//9//8////AgABAAIA
AgACAAQAAwADAAMABAAEAAQABAACAAIAAgACAAUABQAFAAUABgAHAAcABwAGAAYABgAG
AAkACgAKAAoACAAJAAkACQAKAAsACwALAA0ADgAQABEAEgARABAAEAASABIAEwAUABMA
FAAVABUAGAAYABgAGgAbABsAHAAdABwAHAAdAB4AIQAhACMAJAAjACQAJQAmACoALAAs
AC0ALgAvADAAMwAyADMANAA2ADkAOgA7AD0APQA/AD8AQgBEAEQARgBHAEkASgBLAE0A
TQBNAE4ATgBQAFAAUQBRAFEAUQBRAFEATwBOAE4ATgBOAEwATABLAEkASQBGAEQAQwBC
AEIAPwA+ADoANwA2ADIAMAAtACsAJgAkACIAIAAfAB0AGgAaABsAGQAXABUAEgARABAA
DwAOAA==
         </WaveFormData>
      </LeadData>
      <LeadData>
         <LeadByteCountTotal>10000</LeadByteCountTotal>
         <LeadTimeOffset>0</LeadTimeOffset>
         <LeadSampleCountTotal>5000</LeadSampleCountTotal>
         <LeadAmplitudeUnitsPerBit>4.88</LeadAmplitudeUnitsPerBit>
         <LeadAmplitudeUnits>��V</LeadAmplitudeUnits>
         <LeadHighLimit>2147483647</LeadHighLimit>
         <LeadLowLimit>268435456</LeadLowLimit>
         <LeadID>V4</LeadID>
         <LeadOffsetFirstSample>0</LeadOffsetFirstSample>
         <FirstSampleBaseline>0</FirstSampleBaseline>
         <LeadSampleSize>2</LeadSampleSize>
         <LeadOff>FALSE</LeadOff>
         <BaselineSway>FALSE</BaselineSway>
         <ExcessiveACNoise>FALSE</ExcessiveACNoise>
         <MuscleNoise>FALSE</MuscleNoise>
         <LeadDataCRC32>4178176129</LeadDataCRC32>
         <WaveFormData>
HgAeAB4AHgAfACAAIQAiACIAIgAiACIAIAAgACAAIAAeAB4AHgAeACAAIAAgACAAHwAe
AB0AHAAaABgAFgAUABEAEAAPAA4ACwAKAAkACAAHAAYABQAEAAIAAgACAAIAAQAAAP//
/v/8//z//P/8//v/+v/5//j/+P/4//j/+P/4//j/+P/4//f/9v/1//T/9f/2//f/+P/2
//b/9v/2//b/9v/2//b/9v/2//b/9v/3//j/+f/6//j/+P/4//j/+P/4//j/+P/6//r/
+v/6//r/+v/6//r//P/8//z//P/6//r/+v/6//r/+v/6//r/+//8//3//v/8//z//P/8
//r/+v/6//r/+//8//3//v/8//z//P/8//z//P/8//z/+v/6//r/+v/6//r/+v/6//z/
/P/8//z/+//6//n/+P/6//r/+v/6//j/+P/4//j/+P/4//j/+P/6//r/+v/6//j/+P/4
//j/+v/6//r/+v/4//j/+P/4//r/+v/6//r/+v/6//r/+v/4//j/+P/4//j/+P/4//j/
+P/4//j/+P/2//b/9v/2//j/+P/4//j/9v/2//b/9v/4//j/+P/4//r/+v/6//r/+P/4
//j/+P/6//r/+v/6//n/+P/3//b/9v/2//b/9v/3//j/+f/6//j/+f/5//n/+f/6//r/
+//6//r/+v/6//r/+//7//3//v/+//7///////////8AAAAAAQACAAQABwAHAAYAAwAB
AP//AQADAAMAAwADAAMAAwACAAEAAQACAAIAAwADAAMAAQD///7//f/8//r/+v/5//j/
+P/4//j/+P/4//j/+f/5//n/+f/3//f/9//3//b/9v/2//b/+P/5//n/+f/5//n/+f/5
//n/+f/8//3/AQADAAkAEwAaACQANABMAG0AkQCwAMgA3ADrAPIA7gDiANIAtwCTAGkA
PQAbAAcA+//w/+L/1//U/9j/2//d/97/3v/h/+X/7P/y//X/+f/7//z//P/+//7//f//
//////////////8AAAAAAAAAAAAAAAABAAEAAQABAAEAAgACAAIAAgACAAMAAwADAAMA
AwADAAQABgAHAAgABwAIAAgACAAIAAkACQAJAAsACwAMAAwADAANAA0ADgAOAA8ADwAP
ABAAEAAQABAADwAQABAAEQATABMAFAAUABQAFQAVABUAFQAXABgAGQAbAB0AHQAdAB0A
HgAeAB8AIAAhACIAIwAlACYAJwAoACoAKwAsAC4ALQAuAC8ALwAwADEAMQAyADQANgA2
ADYANAA0ADQANAA2ADcANwA3ADUANQA0ADQANAAyADIAMgAyADIAMQAwAC0ALAArACoA
JwAmACMAIwAjACIAIQAfABsAGQAZABcAGAAXABYAFQAUABMAEgARABIAEQAQAA8ADQAN
AA0ADAAMAAwADAAMAA4ADQANAA0ACgAKAAoACQALAAsACwALAAkACQAJAAkABwAHAAcA
BwAIAAkACgALAA4ADgAPAA8ACwALAAwADAAMAAwADAANAA0ADQANAA0ADQANAA0ADQAN
AA0ADQANAA0ADgAPAA8ADQANAA0ADQAPAA8ADwAPAA8AEAAQABAADwAPAA8ADgAOAA4A
DgAOAA4ADQANAA0ADQANAAwADAAMAAwADAAMAAsACgAKAAkACgAKAAsADAAMAAwADAAM
AAoACwAMAAwACwALAAsADAAMAAoACgAKAAkACgAKAAoABwAHAAgACAAIAAcABgAGAAcA
CAAIAAgACAAHAAYABgAHAAcABwAGAAYABgAGAAYABgAHAAcABwAGAAYABgAHAAcABwAG
AAYABwAHAAgACAAGAAcABwAFAAUABAAEAAQABwAJAAoACgAIAAcABQAEAAQABAAEAAQA
BgAGAAYABgAGAAYABgAGAAYABgAGAAYABgAGAAYABgAGAAYABgAGAAYABgAGAAYABAAE
AAQABAAEAAUABQAFAAIAAgABAAEAAwAEAAUABgAGAAcABwAJAAoACgAKAAsACwALAAsA
DAAMAA0ADgAQABEAEQAQAA0ACwAJAAsADQANAA0ADQANAA0ADAALAAsACgAKAAsACwAL
AAkABwAGAAUABAACAAIAAQAAAAAAAAAAAAAAAAAAAP/////////////////////+//7/
/v/+//z//f/9//3///8BAAMAAQABAP//AAADAAcACQAPABcAHgAoADYASgBlAIkAqgDC
ANQA4wDqAOoA4ADOALMAkwBvAEMAHQALAAEA8v/k/9v/2P/e/+H/4f/m/+j/6f/p/+7/
8v/5//3//f8AAAAAAgACAAEA//////////8BAAEAAgACAAIAAgACAAIAAwADAAMAAwAD
AAQABAAEAAIAAgADAAMAAQABAAEAAQADAAQABAAEAAcACAAIAAgABgAHAAcABwAHAAcA
CAAIAAgACQAJAAoACgALAAsACwAKAAoACgAKAAsADAAMAA0ADQANAA4ADgAQABEAEQAR
AA8AEQASABMAEwAVABUAFQAVABYAFgAXABoAGwAcAB0AHQAeAB8AIAAeAB8AIAAiACMA
JAAlACUAJgAnACcAKAAoACoAKgAqACgAKAAoACgAKgArACsAKwApACkAKAAoACoAKAAo
ACgAJAAkACMAIgAhACAAHwAeAB8AHgAbABsAFwAWABUAEwATABEAEQAPAAwACwAKAAkA
CAAHAAYABQAGAAUABAADAAMAAwADAAIAAgACAAIAAgAAAP///////wAAAAAAAP//////
///////9//3//f/9//3//f/9//3//f/9//3//f/+//7///////////8AAAAA/v/+//7/
//////////////////////////////////8BAAIAAwADAAEAAQABAAEAAQABAAEAAQD/
/wAAAAAAAAEAAQABAAAA/v/+//7//v/+//3//f/9///////+//7//P/8//z//P/8//z/
/f/9/////v/+//7/+v/6//r/+v/6//v//P/8//j/9//2//b/+v/4//j/+P/3//j/+P/4
//X/9f/2//b/+P/3//b/9v/1//b/9v/2//b/9f/0//T/9P/z//L/8P/x//L/8//0//T/
9f/1//X/8v/y//L/8//z//P/8v/y//P/8//0//T/8v/z//P/8f/z//L/8v/y//L/8//z
//L/8v/x//H/8v/y//L/8v/y//L/8v/y//L/8v/y//L/8v/y//L/8v/y//D/8P/w//D/
7v/u/+7/7v/w//D/8P/w//D/8P/w//D/7v/u/+//7//x//D/8P/v/+3/7v/u/+7/8P/w
//H/8f/1//b/9v/2//X/9f/1//X/9v/4//n/+v/6//v/+//6//f/9f/z//X/+f/5//n/
+f/5//n/+P/3//X/9v/2//f/9f/1//P/8f/w/+//7v/s/+7/7f/s/+z/7P/s/+z/7P/u
/+3/7f/t/+v/6//r/+v/6f/o/+j/6P/o/+j/6f/p/+n/6f/p/+f/5//n/+f/7P/x//P/
9f/5////CAAQABwALgBLAG0AiACeALIAvQDEAMIAuACoAJEAcwBNACcABQDx/+f/2v/O
/8X/xP/G/8f/yf/O/9D/0f/R/9b/2v/f/+P/5f/m/+b/6P/o/+f/6f/p/+n/6f/p/+n/
6v/q/+r/6v/q/+r/6//r/+v/6//p/+r/6v/q/+z/7P/t/+3/7f/t/+3/7f/t/+7/7v/u
/+//8P/w//D/7v/v/+//7//w//H/8//0//H/8f/w//D/8v/z//P/8//1//b/9//4//f/
+P/4//n/+f/5//r/+v/6//v/+//7//v//f/+//////8BAAEAAQADAAQABAAFAAQABQAG
AAcABwAIAAkACgAMAA0ADgAQABEAEgATABMAEgATABMAFAASABQAFAAUABQAFAAUABQA
FQAXABgAGQAZABkAGAAYABYAFAAUABQAEgASABEAEAAPAA4ADQAMAA0ADAAJAAkABwAG
AAUAAwABAP/////9//7//f/8//v/+v/5//j/9//2//X/9P/z//P/8//z//L/8v/y//L/
8v/y//H/8f/x//D/8P/w/+//7f/t/+3/7f/v/+//7//v//H/8f/x//H/8f/x//H/8f/w
//D/8f/x//H/8f/y//L/8v/y//L/8//x//H/8f/x//H/8f/x//H/8f/x//H/8f/z//T/
9f/1//X/9f/1//X/8//z//P/8//1//b/9v/2//f/9//3//b/9v/2//b/9v/4//f/9//3
//X/9f/0//T/9P/0//T/9P/0//T/9f/1//X/9P/0//T/9P/0//T/9P/0//X/9v/2//T/
8//y//L/8v/w//D/8P/z//T/9P/0//P/8//0//T/8//x/+//7v/w//L/8//0//L/8f/w
//D/8f/x//H/8P/w//D/8P/w//D/8f/x//H/8P/w//D/8f/x//H/8P/w/+//7//w//D/
8P/x//H/7//v/+7/7v/u/+//8f/y//L/8v/z//P/8v/y//L/8v/y//L/8v/y//L/8v/y
//L/8v/0//T/9P/0//L/8v/y//L/8v/y//L/8v/y//L/8v/y//P/8//z//L/8v/x//H/
8v/0//T/9P/0//X/9f/3//j/+P/4//n/+f/5//n/+v/8//v//P/+////AQAAAP3/+//7
//3//////////////////f/7//r/+v/8//3//f/9//v/+f/4//f/+P/2//b/9f/0//T/
9P/0//T/9P/0//P/8//z//P/8//x//H/8f/w//L/8v/y//L/8//z//P/8//x/+//7//z
//P/9P/3//n/+f///wcADgAWACAANABPAHMAlgCwAMQA0QDaANoA0ADAAKkAiwBnAD0A
GQADAPX/6P/c/9H/zP/O/9H/0//U/9b/1//Z/9z/4v/p/+//8f/w//L/9P/0//P/9f/1
//X/9f/1//X/9v/2//T/9P/0//T/9v/3//j/+f/3//j/+P/4//j/+P/5//n/+f/5//n/
+f/7//z//P/8////AAAAAAAA/v//////////////AAAAAAAAAQABAAIABAAFAAUABQAG
AAYABgAGAAUABgAGAAcABwAHAAgACAAKAAsACwALAAkACwAMAA0ADwARABEAEQATABQA
FAAVABgAGQAaABsAGQAaABsAHAAdAB8AIQAkACMAJAAlACUAJgAnACcAKAAqACwALAAs
ACwALAAsACwALAAtAC0ALQAtAC0ALAAsACwAKgAqACoAKAAoACcAJgAlACQAIwAiACEA
IAAdAB0AGQAYABcAFQATABEAEQAPAA4ADQAMAAsADAALAAoACQAIAAcABgAFAAUABQAF
AAQAAgACAAIAAgACAAEAAQABAAIAAgACAAEAAQABAAEAAQABAAEAAQABAAEAAQABAAEA
//////////8AAAAAAQABAAEAAQACAAIABAAEAAQABQADAAMAAwADAAMAAwADAAMAAwAD
AAMAAwADAAQABQAFAAUABQAFAAUAAwADAAMAAwAFAAYABgAGAAUABQAFAAQABAAEAAQA
BAAEAAMAAwADAAMAAwACAAIABAAEAAQABAAEAAQABQAFAAMAAgACAAIAAgACAAIAAgAA
AAEAAgACAAAA///+//7/AAD+//7//v/9//7//v/+//////8AAAAAAAD///7//v/9//7/
/v/+//7//f/8//z//f/9//3//P/+//7//v/+//7//////////v/+//7//////////v/+
//3//f/+//7/AAABAAEA//////7//v/+//3///8AAAAA/v8BAP///v/+//7//v/+/wAA
AAAAAAAA/v/+//7//v/+//7//v/+/wAAAAAAAAAA/v/////////+//7//f/9/wAAAAAA
AAAAAgADAAMABQAFAAQAAwADAAUABQAFAAYACAAJAAoADAANAA0ADAAJAAUAAwAFAAcA
BwAHAAcABwAJAAgABwAHAAgACAAJAAkACQAHAAUABAADAAIAAAAAAP///v/+//7//P/8
//z//P/9//3//f/9//3//f/9//3//P/8//z//P/8//3//f/9//3/+//9/////f/9//7/
//8BAAcADwAZACAAKAA0AEoAbQCRALAAygDeAO8A9gD2AOwA2gDBAJ0AdQBJACMADQAB
APL/4v/Z/9j/3P/d/9//4v/k/+X/6f/u//T/+f/9////AAAAAAIAAgABAAMAAwADAAMA
AwADAAQABAAEAAQABAAEAAMAAwADAAMAAQACAAIAAgAFAAYACAAJAAcABwAHAAcABwAI
AAgACAAJAAoACgAKAAoACwALAAsADQANAA4ADgAMAA0ADQAOABAAEQARABEAEgASABIA
EgARABIAEgATABUAFQAWABYAFgAXABcAFwAXABkAGgAbABkAGwAbABsAHwAgACAAIQAk
ACUAJgAnACcAKAApACoAKgArACwALgAtAC4ALwAvADIAMwAzADQANAA2ADYANgA2ADYA
NgA2ADQANQA1ADUANQA1ADQANAA0ADIAMgAyADIAMgAxADAALQAsACsAKgApACgAJQAl
ACEAIAAfAB0AHQAbABsAGQAYABcAFgAVABIAEQAQAA8AEAAPAA4ADQANAA0ADQAMAAoA
CgAKAAoADAALAAsACwAKAAoACgAJAAkACQAJAAkACQAJAAkACQAJAAkACQAJAAkACQAJ
AAkACgAKAAsACwAJAAkACgAKAAoACgAKAAsACQAJAAkACQALAAsACwALAAsACwALAAsA
CQAKAAsACwANAA0ADQANAA0ADQANAA0ADQAOAA4ADgANAA0ADQAMAA4ADgAOAA4ADAAL
AAsACwALAAsACgAKAAwADAAMAAwACgAKAAsACwALAAoACgAKAAoACgAKAAoACQAJAAkA
CAAIAAcABgAGAAYABAAEAAQABgAIAAkACgAHAAcACAAIAAgABwAGAAYABQAGAAYABgAG
AAUABAAEAAUABQAFAAQABAAEAAQABAAEAAUABQAFAAQABAAEAAUABQAFAAQABAADAAMA
BAAEAAQABQAFAAMABQAEAAQABAADAAUABgAGAAQAAwADAAQAAgACAAIAAgACAAIAAgAC
AAQABAAEAAQABAAEAAQABAACAAIAAgACAAIAAgACAAIAAgACAAIAAgACAAIAAgACAAIA
AgACAAIAAAAAAAEAAQADAAIAAgABAAEAAgACAAIAAAAAAAEAAQADAAQABAAEAAUABQAF
AAUACAAKAAsADAAOAA8ADwAOAAsACQAHAAkACQAJAAkACQAHAAcABgAFAAMABAAEAAUA
BgAHAAYABQACAAEAAAD+/wAA///+//7//P/8//z//P/8//v/+//7//v/+//7//v//f/8
//z//P/6//r/+//7//v/+f/5//v/+f/5//n//P/9////AwAHAA0AFAAcACgAOABRAHEA
kACsAMIA0QDYANwA1gDMALkAnQB3AFEAJwAJAP3/8v/m/9n/1P/W/9f/2f/e/+D/4f/l
/+b/6v/v//X/9//4//j/+v/6//n/+f/5//n/+f/5//n/+v/6//r/+v/6//r/+//7//v/
+//7//z//P/8//z//P/9//3/+//7//v/+//7//z//P/8//3//v/+//7//v//////////
////AAAAAP7//////wAAAAABAAEAAQACAAIAAgACAAEAAgACAAMABQAFAAYABgAEAAUA
BQAFAAUABwAIAAkACQALAAsACwALAAwADAANAA4ADwAQABEAEQASABMAFAAUABUAFgAY
ABkAGgAbABsAHAAdAB0AHgAeACAAIAAgAB4AHgAeAB4AHgAfAB8AHwAfAB8AHgAeAB4A
HAAcABwAGgAaABkAGAAXABYAFQAUABEAEAANAA0ADQAMAAsACQAHAAUABQADAAIAAQAA
AP///v/9//z/+//8//v/+v/5//j/9//2//T/8v/y//L/8v/0//P/8//z//L/8v/y//H/
8f/x//H/8f/x//H/8f/x/+//7//v/+//7//v/+//7//w//D/8f/x//H/8f/y//L/8v/y
//L/8//x//H/8f/x//P/8//z//P/8f/x//H/8f/v//D/8f/x//P/8//z//P/9f/1//X/
9f/z//T/9P/0//P/8//z//L/8v/y//L/8v/0//P/8//z//L/8f/v/+7/8P/w//D/8P/u
/+7/7//v/+//7v/u/+7/7P/s/+z/7P/s/+3/7v/u/+7/7f/s/+z/7P/q/+r/6v/p/+r/
6v/q/+n/6f/q/+r/6v/p/+j/6P/n/+j/6P/o/+j/5//m/+b/5f/l/+X/5P/m/+b/5v/m
/+b/5//n/+f/6P/o/+j/6f/n/+f/5v/m/+X/5f/m/+b/5v/n/+f/5f/n/+b/5v/m/+b/
5//n/+b/5v/l/+X/5v/m/+b/5v/m/+b/5v/m/+b/5P/k/+T/5P/k/+T/5P/k/+b/5v/m
/+b/5P/k/+T/5P/k/+T/5P/k/+L/4v/i/+L/4v/i/+L/4v/i/+L/4v/i/+L/4v/i/+L/
4//j/+P/4v/i/+H/4f/i/+L/4v/i/+L/4//j/+X/5v/m/+b/5//n/+n/6f/q/+z/6//s
/+7/7//v/+7/6//p/+f/6f/r/+v/6//r/+v/6//q/+n/6f/q/+j/6f/p/+n/5//l/+T/
4//i/+D/4P/f/97/3v/e/97/3v/e/97/3f/d/93/3f/d/9//3//f/97/3P/c/9z/3P/f
/9//3//f/9//3//f/9//3//g/+P/5f/n/+3/8//6/wIADgAgAD0AXwB8AJIApACvALQA
sgCoAJYAgQBlAEEAGwD5/+f/3f/Q/8T/t/+2/7z/vf+//8L/xv/H/8n/zP/Q/9X/2f/d
/9z/3v/g/+D/3//f/9//3//f/9//3//g/+D/4P/g/+D/4P/f/9//3//f/+H/4v/i/+L/
4P/g/+H/4f/i/+P/5P/l/+P/5P/k/+T/4//k/+T/5P/m/+f/5//n/+f/5//o/+j/6P/p
/+n/6v/q/+v/6//r/+z/7P/s/+z/7f/u/+7/7//t/+3/7v/u/+7/7//v/+//7f/v//D/
8f/z//X/9f/1//f/+P/4//n/+P/5//r/+//9//7///8AAAAAAQACAAQAAwAEAAUABQAI
AAkACQAKAAgACgAKAAoACgAKAAoACgAKAAsACwALAAsACwAKAAoACgAIAAgACAAIAAgA
BwAGAAUABAADAAIAAwACAP/////7//r/+f/3//f/9f/1//P/8P/v/+7/7f/u/+3/7P/r
/+r/6f/o/+f/6f/p/+n/6P/o/+j/6P/o/+b/5f/l/+X/5v/m/+b/5f/j/+P/4//j/+P/
4//j/+P/5f/l/+X/5f/j/+P/4//j/+T/5P/l/+X/4f/h/+L/4v/k/+T/5P/l/+X/5f/l
/+X/5//n/+f/5//n/+f/5//n/+f/6P/p/+n/5//n/+f/5//p/+n/6f/p/+n/6v/q/+r/
6f/p/+n/6P/o/+j/6P/o/+j/5//n/+f/6f/p/+j/6P/o/+j/6P/o/+j/6P/p/+n/5//m
/+b/5v/k/+T/5P/k/+b/5//o/+j/5P/j/+L/4v/l/+T/5f/m/+X/5v/m/+b/4//j/+T/
5P/m/+X/5P/k/+P/5P/k/+T/5v/l/+T/5P/j/+P/4//i/+L/4v/i/+L/5P/l/+X/5f/k
/+T/5P/l/+X/5f/k/+T/4//j/+T/5P/k/+X/5f/j/+X/5P/k/+T/5f/n/+j/6P/k/+f/
5//m/+b/5v/m/+b/5v/m/+b/5v/m/+b/5v/m/+T/5P/k/+T/5v/m/+b/5v/m/+b/5v/m
/+b/5v/m/+b/6P/o/+j/6P/m/+b/5v/m/+f/5//n/+b/5v/l/+X/5v/m/+b/5v/m/+j/
6f/s/+7/7P/s/+3/7f/r/+v/7P/u//D/8v/1//f/9f/0//H/7//t/+//8f/x//H/8f/x
//H/8P/v/+//8P/w//H/8f/x/+//7f/s/+v/6v/o/+j/5//m/+b/5v/m/+j/6P/o/+f/
5//n/+f/5//n/+f/5//m/+j/6P/o/+j/6P/n/+b/5f/l/+f/5//n/+f/6v/t/+//8//3
//3/BgAQABgAKgBFAGkAigCiALYAxQDOANIAygC6AKMAhwBhADcAEwD7/+//4v/W/8n/
xP/I/8n/y//O/9L/0//X/9j/3P/j/+f/6//s/+z/7v/u/+3/7//v/+//7//t/+3/7v/u
//D/8P/w//D/7//v/+//7//w//L/8//0//L/8v/z//P/9f/1//X/9f/1//b/9v/2//f/
+P/4//j/+P/5//n/+f/7//v//P/8//r/+//7//z//v/////////+//7//v/+////AAAA
AAEAAwADAAQABAAGAAcABwAHAAcACQAKAAsACwANAA0ADQAPABAAEAARABIAEwAUABUA
FQAWABcAGAAaABsAHAAeAB0AHgAfAB8AIgAjACMAJAAkACYAJgAmACcAKAApACoAKgAr
ACsAKwArACsAKgAqACgAJgAmACYAJgAmACUAJAAjACIAIQAgAB8AHgAbABsAGQAYABcA
FQATABEAEQAPAA4ADQAMAAsACAAHAAYABQAEAAMAAgABAAEAAQABAAAAAAAAAAAAAAAA
AP////////z//P/8//v//P/9//7////9//3//f/9//3//f/9//3//f/9//3//f/+//7/
//////3//f/+//7//v/+//7///8BAAEAAQABAAEAAQABAAEAAQABAAEAAQABAAIAAwAD
AAEAAQABAAEAAQABAAEAAQADAAQABAAEAAUABQAFAAQABAAEAAQABAAEAAMAAwADAAMA
AwACAAIABAAEAAQABAACAAIAAwADAAUABAAEAAQAAAAAAAAAAAAAAAEAAgACAAIAAQAA
AAAAAgAAAAAAAAD//wAAAAAAAP3//f/+//7/AAD///7//v/9//7//v/+/wAA///+//7/
/////////v/+//7//v/+//7//////////v/+//7//////////v/+//////8AAAAA////
//7/+//9//z//P/8//z//f/9//z//P/9//3/AAAAAAAAAAAAAP///v/9//z//v/+//7/
/v/8//z//P/8//z//P/8//z//P/8//z//P/6//r/+v/6//z//P/8//z//f/9//3//P/6
//n/+f/6//z//P/8//z//f/9////AAAAAAAAAQABAAEAAQACAAQABQAGAAgACQAJAAgA
BQADAAEAAwAFAAUABQAFAAUABQAGAAUABQAGAAYABwAHAAcABQADAAIAAQD+//z//P/7
//z//P/8//z/+v/6//r/+f/5//n/+f/5//n/+f/5//j/+P/4//j/+P/5//n/+f/5//v/
+//7//n/+f/8//3/AQAFAA0AEQAYACIAMgBIAGsAjwCsAMYA2gDnAO4A7ADiAM4AswCT
AGkAPwAbAAkA///w/+D/0//S/9j/3f/d/97/4v/j/+X/6P/u//P/+f/7//z//P/+//7/
/f/7//v/+//7//3//f/+//7/AAAAAAAAAAD//////////wEAAgACAAIAAAAAAAEAAQAB
AAEAAQABAAEAAgACAAIAAwAEAAQABAAEAAUABQAFAAMAAwAEAAQABgAHAAcACAAIAAkA
CQAJAAoACgAKAAoACQAKAAoACwALAAsADAAMAA4ADwAPAA8ADQAPABAAEQATABUAFQAV
ABcAGAAYABkAGAAZABoAGwAbABwAHQAeAB4AHwAgACIAJQAmACcAJwAqACsAKwAsACoA
LAAsACwALAAsACwALAAsAC0ALQAtAC0ALQAsACwALgAsACwALAAoACgAJwAmACcAJgAl
ACQAIgAgABwAGwAbABoAGQAXABMAEQARAA8ADgANAAwACwAKAAkACAAHAAYABQAEAAMA
AwADAAMAAgAAAAAAAAAAAP7//f/9//3//P/8//z/+//7//v/+//7//3//f/9//3//f/9
//3//f/9//3//f/9//z//P/9//3/+//7//z//P/6//r/+v/7//3//f/9//3//f/9//3/
/f/9//3//f/9//v//P/9//3//f/9//3//f/9//3//f/9//v//P/8//z//f/9//3//P/8
//z//P/8//7//f/9//3///////7//v/8//z//P/8//z//P/9//3/+//6//r/+v/6//r/
+v/6//j/+f/6//r/+P/3//b/9v/6//j/+P/4//f/+P/4//j/9//3//j/+P/4//f/9v/2
//X/9v/2//b/9v/1//T/9P/1//X/9f/0//T/9P/0//T/9P/1//X/9f/0//T/9P/1//X/
9f/0//T/8//z//T/9P/0//X/9f/z//X/9P/0//T/8//1//b/9v/0//P/9f/2//b/9v/2
//b/9v/2//b/9v/0//T/9P/0//T/9P/0//T/9P/0//T/9P/0//T/9P/0//b/9v/2//b/
9v/2//b/9v/0//T/9P/0//X/9v/3//j/9v/2//b/9v/2//b/9v/2//b/9v/3//f/9f/0
//T/8//z//T/9P/0//T/9P/1//X/9//4//j/+P/7//v/+//7//z//v///wAAAgADAAMA
AgD///3/+//9//3//f/9//3///////7//f/7//z//P/9//v/+//5//f/+P/3//b/9P/y
//H/8P/w//L/8v/y//L/8v/x//H/8f/x//H/8f/x//H/8P/w//D/7v/u/+//7//v/+//
7//v//H/8f/v//D/8//3//v///8FAAwAFAAcAC4ASQBrAIwApgC6AMkAzgDQAMgAugCl
AIsAZwA/ABcA/f/x/+T/2P/N/8z/zP/P/9P/1v/Y/9n/2//c/97/5f/p/+v/7v/u//D/
8P/v/+//7//v/+//8f/x//L/8v/w//D/8P/w//H/8f/x//H/8f/y//L/8v/y//L/8//z
//P/8//z//P/8f/y//L/8v/z//T/9P/0//b/9//3//f/9f/1//b/9v/2//f/9//4//b/
9//3//f/+v/6//r/+v/7//z//P/9//v/+//8//z//v/////////9////AAABAAMABQAF
AAUABQAGAAYABwAGAAcACAAJAAsADAANAA4ADAANAA4AEAARABIAEwATABQAFQAVABYA
FAAWABYAFgAYABgAGAAYABYAFwAXABcAFQAVABQAFAAUABIAEgASABIAEgARABAAEQAQ
AA8ADgALAAoABwAHAAcABgAFAAMAAAD9//z/+f/6//n/+P/3//j/9//2//X/8v/x//D/
7//v/w==
         </WaveFormData>
      </LeadData>
      <LeadData>
         <LeadByteCountTotal>10000</LeadByteCountTotal>
         <LeadTimeOffset>0</LeadTimeOffset>
         <LeadSampleCountTotal>5000</LeadSampleCountTotal>
         <LeadAmplitudeUnitsPerBit>4.88</LeadAmplitudeUnitsPerBit>
         <LeadAmplitudeUnits>��V</LeadAmplitudeUnits>
         <LeadHighLimit>2147483647</LeadHighLimit>
         <LeadLowLimit>268435456</LeadLowLimit>
         <LeadID>V5</LeadID>
         <LeadOffsetFirstSample>0</LeadOffsetFirstSample>
         <FirstSampleBaseline>0</FirstSampleBaseline>
         <LeadSampleSize>2</LeadSampleSize>
         <LeadOff>FALSE</LeadOff>
         <BaselineSway>FALSE</BaselineSway>
         <ExcessiveACNoise>FALSE</ExcessiveACNoise>
         <MuscleNoise>FALSE</MuscleNoise>
         <LeadDataCRC32>4028603434</LeadDataCRC32>
         <WaveFormData>
/v/+//7//v///wAAAQACAAQABAAEAAQABAAEAAQABAAEAAQABAAEAAUABgAHAAgABgAG
AAYABgADAAIAAQAAAP///v/9//z/+//6//n/+P/3//b/9f/0//T/9P/0//T/8v/y//L/
8v/w//D/8P/w/+//7v/t/+z/7v/u/+7/7v/u/+7/7v/u/+3/7P/r/+r/6//s/+3/7v/u
/+7/7v/u/+7/7v/u/+7/7v/u/+7/7v/v//D/8f/y//T/9P/0//T/8v/y//L/8v/0//T/
9P/0//T/9P/0//T/9f/2//f/+P/2//b/9v/2//j/+P/4//j/+f/6//v//P/8//z//P/8
//z//P/8//z//v/+//7//v8AAAAAAAAAAAAAAAAAAAAAAAAAAAAAAAAAAAAAAAAAAAAA
AAAAAAAAAAAAAAAAAAAAAAAAAAAAAAAAAAAAAAAAAAAAAAAAAAACAAIAAgACAAIAAgAC
AAIABAAEAAQABAACAAIAAgACAAMABAAFAAYABgAGAAYABgAGAAYABgAGAAYABgAGAAYA
BgAGAAYABgAIAAgACAAIAAoACgAKAAoACgAKAAoACgAMAAwADAAMAAwADAAMAAwADAAM
AAwADAAMAAwADAAMAAoACgAKAAoACgAKAAoACgALAAwADQAOAA4ADgAPAA8AEAAQABEA
EgAQABAAEAARABEAEQASABQAFAAUABQAFQAVABUAFQAWABcAGQAaABsAHgAeAB4AGwAZ
ABkAGgAbABsAGwAbABsAHQAbABsAGwAeAB4AHgAeABwAGwAaABgAGQAYABcAFgAVABUA
FQAUABQAFAAUABQAFQAVABUAFQAVABUAFAAUABQAFAAUABQAFgAWABYAFgAWABgAGAAX
ABYAFgAYABgAGwAfACMAKwAxADYARABaAHQAlgC1AM4A4gDzAPoA7gDbAMUAqwCGAF4A
NwAbAAsAAwD4//H/7f/v//D/8P/0//r//f8AAAUACgAQABIAFAAWABcAFwAYABgAGAAZ
ABoAHAAdAB4AHgAeAB4AHgAeAB4AHgAcABwAHAAdAB8AHwAfACAAIAAgACAAIAAiACIA
IgAiACQAJQAlACUAJQAmACYAJgAmACYAJgAmACYAJgAmACYAKAAoACkAKQApACoAKgAq
ACgAKAAoACgAKgAqACsAKwArACsALAAsACwALAAtAC0ALgAvADEAMgAzADUANQA1ADUA
NgA2ADcANwA3ADcAOAA6ADoAOgA7AD8APwBAAEEAQgBDAEMARABDAEMARABFAEcASABI
AEgASABJAEkASQBLAEwATQBOAEwATABMAEwATABLAEsASwBNAEwASwBKAEgARwBGAEUA
RABCAEEAQABAAD4APgA9ADsAOAA3ADcANwA2ADUANAAzADIAMQAwAC8ALgAtACwAKwAq
ACkAKAAqACoAKgAqACwALAAsACoAKgAqACoAKQApACoAKgAqACgAKAAoACgAKAAoACgA
KAAqACoAKgAqACwALAAtAC0AKwArACsAKwArACsAKwArACwALAAsACwALAAsACwALAAq
ACoAKgAqACwALQAuAC4ALAAsACwALAAuAC4ALgAvAC8ALwAvAC8ALwAvAC8ALwAvAC8A
LwAvAC8ALwAvAC8ALQAtAC0ALQAvAC8ALwAuAC0ALAArACoALAAtAC4ALwAwADAAMAAw
AC8ALwAwADAALwAvAC8ALgAuAC4ALgAuACwALAAtAC0AKwArACwALAAsACsAKgAqACkA
KgArACsAKAAoACgAKAAqACoAKgAqACoAKgAqACoAKgAqACsALAAqACoAKgAqACoAKgAq
ACgAKQApACkAKgApACkAKQApACcAKQApACcAKAApACoAKwAsACoAKgAoACgAKAAoACgA
KAAoACgAKAAqACoAKgAqACoAKgAqACoAKgAqACoAKgAoACgAKAAoACgAKAAoACgAKAAo
ACgAKAAoACgAKQApACcAJgAmACYAJwAoACkAKwApACkAKgAsAC4ALgAuAC8ALgAtACwA
LAAtAC8AMAAxADIAMgAyAC8ALQAtAC4ALwAvAC8ALwAvAC8ALQAtAC0ALAAsACwALAAs
ACsAKgAoACcAJgAlACQAIwAjACMAIgAgACAAIAAgAB8AHwAfAB8AHwAfAB4AHgAeAB4A
HgAeAB4AHgAeAB4AIAAgACAAHwAeABwAHAAeACEAJQApAC8ANQA8AEgAWgByAJIAsQDI
ANwA6QDyAO4A3QDFAK0AjABoAD8AHQANAAUA+v/x/+3/7//y//L/9P/6//3/AAADAAgA
DAASABQAFAAVABcAGAAYABgAFgAWABcAFwAYABgAGAAYABgAGAAYABgAGAAYABgAGQAZ
ABkAGQAaABgAGAAYABgAFgAWABYAFgAYABkAGQAZABsAHAAcABwAGgAaABoAGgAaABoA
GgAaABoAGgAbABsAGQAaABoAGgAaABoAGgAaABgAGAAZABkAGQAZABoAGgAaABoAGwAb
ABsAGwAcABwAGwAdAB0AHQAdAB4AHgAfACEAIQAhACIAIgAiACIAIwAjACMAJAAlACQA
JQAlACYAJwAnACgAKQApACoAKgAqACoAKwArACsALAAsACwALAAsACwALAAsACoAKQAp
ACkAJwAmACUAJAAkACMAIgAhACIAIAAfAB4AHgAcABwAGwAZABYAFQAVABQAEgAQAA4A
DQAMAAsACgAJAAgABwAGAAYABgAGAAYABAAEAAQABAACAAIAAgAAAAIAAgACAAEA//8A
AAAAAAD+//7//v/+//7//v/+//7//P/8//z//P/+//7///////3//f/9//3//f/9//3/
/f/8//z//P/8//z//P/8//z//v/+//7//v/8//3//v/+//7//v/+//7//P/8//z//f/9
//3//f/9//3//f/9//3//P/7//r/+f/5//n/+f/5//n/+f/5//n/9//3//f/9v/4//j/
+P/4//f/9//3//f/9v/2//b/9v/z//P/9P/0//P/8//z//L/8v/y//L/8v/x//D/8P/v
/+//7//w//D/8P/v/+7/7v/t/+7/7//v/+z/7P/s/+z/6//q/+n/6P/p/+r/6//s/+v/
6v/q/+r/6P/o/+j/6P/o/+j/6P/m/+f/5//n/+j/6P/n/+b/5f/j/+X/5f/j/+P/4//j
/+P/4v/i/+L/4v/g/+D/4P/g/+L/4v/i/+L/4P/g/+D/4P/e/97/3v/e/97/3v/e/97/
3f/c/9v/2v/c/9z/3P/c/9z/3P/c/9z/2v/a/9r/2//Z/9n/2P/Y/9b/1v/W/9b/2f/Z
/9n/2v/a/9r/2v/a/9v/2//b/9v/2v/b/93/3v/f/+D/4P/g/9v/2f/Z/9r/2//b/9v/
2//b/9v/2f/Z/9n/2v/a/9r/2f/Y/9b/1P/Q/8//zv/N/8z/y//L/8v/zP/M/8z/zP/M
/8v/y//L/8n/yf/J/8j/yP/I/8j/yP/H/8b/xf/E/8T/xP/E/8L/wf/A/8D/wv/G/8n/
y//P/9X/2//g/+r/+v8UADIATwBkAHYAgwCOAIgAdQBhAEkAKAACAN3/vf+v/6f/nP+T
/5H/k/+U/5L/lP+Y/5//ov+l/6r/rv+u/7L/tP+1/7X/tv+2/7b/tP+0/7X/tf+2/7b/
tv+2/7j/uP+4/7j/tv+2/7b/t/+1/7X/tf+2/7b/tv+2/7b/tv+2/7b/tv+0/7X/tf+1
/7X/tv+2/7b/tv+2/7b/tv+4/7j/uP+4/7X/tP+0/7P/s/+0/7T/tP+1/7b/t/+4/7j/
uP+5/7n/uf+5/7r/uv+4/7j/uf+5/7v/u/+8/7z/u/+9/73/vf+9/77/vv+//8H/wf/B
/8L/wv/C/8L/w//F/8X/xv/H/8j/yf/J/8r/y//L/8z/zf/L/8z/zP/M/8z/zf/N/83/
0P/Q/9D/0P/S/9L/0v/S/9D/z//P/8//0f/Q/8//zv/O/83/zP/L/8v/yv/K/8r/yP/G
/8b/xf/D/8D/v/+//8H/wP+//77/vf+8/7v/uv+7/7r/uf+4/7n/uP+3/7b/uP+4/7j/
uP+4/7j/uP+2/7b/tv+2/7X/tf+2/7b/tv+2/7b/tv+2/7f/uP+5/7r/uP+4/7j/uP+5
/7r/vP+9/73/vf+9/73/vf+9/73/vf++/77/vv++/77/vv++/77/vv++/77/vv/A/8H/
wv/C/8L/wv/C/8L/wv/C/8L/w//F/8X/xf/F/8X/xf/F/8X/x//H/8f/x//J/8n/yf/J
/8f/x//H/8f/x//H/8f/xv/I/8j/yP/I/8v/y//L/8v/yv/K/8r/yv/L/8v/zP/M/8v/
y//L/8r/yP/I/8j/yP/J/8r/zP/N/83/zf/O/87/zv/N/8z/zP/P/9D/0f/R/87/zv/O
/87/0P/Q/9D/0P/Q/9D/0P/Q/9D/0P/R/9L/0v/S/9L/0v/U/9T/1P/S/9P/0//T/9T/
0//T/9P/0//R/9P/0//R/9T/1f/W/9f/1v/Y/9j/2P/Y/9j/2P/Y/9j/2P/Y/9j/2P/Y
/9j/2P/Z/9r/2//c/9r/2v/a/9r/3P/c/9z/3P/c/9z/3P/c/9z/3f/d/93/3P/c/9z/
3P/e/97/3//f/+H/4v/k/+T/5P/k/+X/5f/l/+X/5v/n/+n/6v/r/+z/7v/u/+v/6f/r
/+z/7f/t/+3/7f/t/+3/6f/p/+n/6v/r/+z/7f/u/+3/7P/q/+n/6v/p/+j/5//n/+f/
5v/m/+b/5v/m/+X/5//n/+f/5//n/+b/5v/m/+j/6P/o/+j/6P/o/+j/6P/o/+b/5//o
/+j/6P/q/+3/7//z//v/AQAGABAAIgA6AFoAewCWAKgAtwDCAL4ArwCZAH8AYAA8ABMA
8//h/9f/zv/H/8X/xf/G/8b/yP/M/9H/1P/X/9z/4P/o/+z/7v/t/+7/8P/x//L/8v/y
//P/8//0//T/9P/0//T/9P/0//T/9v/2//b/9//3//f/9//4//j/+P/4//j/+P/4//j/
+P/5//v//P/9//7/AAABAAIAAAAAAAAAAAACAAIAAgACAAIAAgADAAMAAwAEAAQABAAG
AAYABgAGAAYABgAHAAcABwAHAAgACAAKAAoACwALAAsACwAMAAwADgARABIAEwAVABYA
FgAXABkAGQAZABoAGgAaABoAGwAfAB8AIAAhACQAJQAlACYAJQAlACYAJwAoACoAKwAs
ACwALQAtAC0ALgAuAC4ALgAuAC4ALgAuADAALwAvAC8ALwAuAC0ALAAsACsAKgApACoA
KAAnACYAJAAiACIAIQAfABwAGwAbAB0AHAAbABoAGQAYABcAFgAXABYAFQAUABQAFAAU
ABQAEgASABIAEgASABIAEgAQABIAEgASABEAEQASABIAEgAUABQAFAAUABIAEgASABIA
EgASABIAEgASABIAEwATABQAFQAWABcAFwAXABcAFwAYABgAGAAYABgAGAAYABgAGAAY
ABgAGAAaABsAHAAcABwAHAAcABwAHAAcABwAHQAdAB0AHQAdAB0AHQAdAB0AHQAdAB0A
HQAdAB0AHQAdAB0AHQAdAB0AHgAfACAAIAAgACAAIAAgACEAIQAhACEAIAAgACAAIAAd
AB0AHgAeAB8AHwAfAB4AHgAeAB4AHgAeAB4AHwAfAB8AHwAgACAAIgAhACAAIAAgACAA
IAAfAB4AHgAeAB4AHgAeAB4AHgAgACAAIAAgACAAIAAhACIAIgAiACIAIgAiACIAIgAg
ACAAIQAiACQAIwAjACMAIwAhACMAIwAhACMAIwAjACMAJAAmACQAJAAkACQAJAAkACQA
JAAkACQAJAAkACQAJAAiACIAIgAiACQAJAAkACQAJAAkACUAJQAjACIAIgAiACQAJAAk
ACUAJwAnACgAKgAoACgAKAApACsAKwArACwAKwAtAC4ALwAyADIAMgAvACsAKwAsAC0A
LQAtAC0ALQAvAC0ALQAtADAAMAAwADAAMAAvAC4ALAArACoAKQAoACUAJQAlACQAJgAm
ACYAJgAlACUAJQAlACUAJQAkACQAIgAiACIAIgAkACQAJAAkACYAIgAiACMAIgAiACIA
IgAlACsAMwA7AD8ARABOAGIAgACgAL0A1gDsAP0ABAEAAe0A1wC9AJoAcgBNACsAGQAP
AAQA+f/5//v//P/8/wAABgALAAwADwAWABwAHgAiACQAIwAlACYAJgAmACYAJgAnACcA
KAAoACgAKAAoACgAKAAoACgAKAAoACkAJwAnACcAKAArACwALQAuAC4ALgAuAC4ALgAv
AC8ALwAtAC4ALgAuADAAMAAwADAALgAuAC4ALgAuAC4ALwAvADAAMgAzADQANAA0ADQA
NAA0ADQANQA1ADUANQA2ADYANgA2ADcANwA5ADkAOgA6ADkAOwA7ADsAPQA+AD4APwBB
AEEAQQBCAEQARABEAEUARwBHAEgASQBIAEkASQBKAE0ATQBOAE8AUQBSAFIAUgBSAFMA
UwBTAFMAUgBRAFAAUgBSAFIAUgBSAFEAUQBRAFEAUABPAE4ATgBNAEwASwBMAEoASQBI
AEcARABDAEEAQAA+AD4APwA+ADwAOgA4ADcANgA1ADQANQA0ADMAMgAxADAALwAuADAA
MAAwADAAMAAwADAALgAuAC4ALgAtAC0ALgAuAC4ALgAuAC4ALgAuAC4ALgAuACwALAAs
ACwALAAsAC0ALQAtAC0ALQAtAC8ALwAvAC8ALgAuAC4ALgAuAC4ALgAuAC4ALgAuAC4A
LgAvADAAMAAwADAAMAAwADAAMAAwADEALwAvAC8ALwAvAC8ALwAvADEAMQAxADEAMAAv
AC4ALQAvAC8ALwAvAC8ALwAvAC4ALAAsACwALAAtAC0ALQAtACwALAAsACwAKQApACoA
KgApACkAKQAoACoAKgAqACoALAAsAC0ALQArACsALAAsACwAKwAqACoAKgAqACoAKQAo
ACgAKAAoACgAKAAoACgAKAAoACgAKAAoACgAKQAqACoAKgAqACoAKgAqACoAKAAnACcA
JwAoACkAKQApACkAKQArACsAKQApACkAKQApACgAKAAoACgAJgAmACYAJgAkACQAJAAk
ACYAJgAmACYAJAAkACQAJAAkACQAJAAkACQAJAAkACQAJAAkACQAJAAkACQAJAAkACIA
IgAiACIAIgAiACIAIwAjACMAIgAiACIAIgAiACIAIQAhACEAIgAmACYAJgAmACcAJwAn
ACcAKAApACsALAAtAC4ALgAuACsAKQApACoAKQApACkAKQAnACcAJQAlACUAJgAmACYA
KAAoACcAJgAkACMAIgAhACAAHwAfAB8AHAAcABwAHAAcABsAGwAbABsAGwAbABoAHAAc
ABwAHAAcABwAHAAcABoAGgAaABwAGQAYABgAGgAaABsAHwAjACkALwA0ADwATABgAHwA
mwC2AMoA2wDmAOgA3QDJALMAmAB0AEsAJwAPAAUA/P/x/+n/6//w/+7/7v/y//n//P8B
AAQABgAKAA4AEAARABEAEgASABIAEgASABMAEwASABIAEgASABIAEgASABIAEgASABIA
EwATABMAEwAUABIAEgASABIAEAAQABAAEAAQABEAEQARAA8AEAAQABAAEgASABIAEgAS
ABIAEgASABIAEgATABMAEQASABIAEgAQABAAEAAQABAAEAARABEAEQARABIAEgAQABAA
EQARABMAEwAUABQAFAAVABQAEwATABQAFAAVABUAFQAVABYAFgAWABYAFwAXABcAGAAZ
ABoAGwAbABwAGwAbABwAHQAdAB4AHgAeABwAHQAdAB0AHgAeAB4AHgAeAB4AHgAeAB4A
HQAdAB0AGwAaABkAGAAYABcAFgAVABQAEgARABAADgAMAAwACwAIAAYABgAHAAUABAAD
AAIA///+//3//P/9//z/+//6//f/9v/1//T/9P/0//T/9P/0//T/9P/y//L/8v/y//H/
7//w//D/8P/u/+7/7v/u/+7/7v/u/+7/7P/s/+z/7P/s/+z/7f/t/+3/7f/t/+3/7f/t
/+3/7f/s/+z/7P/s/+z/7P/s/+z/6v/q/+r/6v/o/+n/6v/q/+j/6P/o/+j/6v/q/+r/
6//p/+n/6f/p/+f/5//n/+f/5//n/+f/5//n/+f/5//n/+X/5f/l/+X/4//j/+P/4v/g
/+D/4P/g/+H/4f/h/+H/3v/e/97/3v/d/93/3v/e/93/3f/d/9z/2v/a/9r/2v/Y/9j/
2f/Z/9j/1//X/9b/2P/X/9b/1v/W/9b/1v/V/9T/1P/U/9T/0v/S/9L/0v/S/9L/0v/S
/9D/0P/R/9L/0v/S/9L/0v/Q/9D/0P/O/8//z//P/9D/z//P/8//z//N/8//z//N/8v/
y//L/8v/yv/M/8z/zP/M/8z/zP/M/8r/yv/K/8r/yP/I/8j/yP/I/8j/yP/I/8j/yP/I
/8j/yP/I/8j/yP/G/8b/xv/G/8T/xP/E/8T/wv/C/8L/wv/C/8L/wv/C/8L/wv/C/8L/
wf/B/8D/v/++/77/vv++/77/vv+//7//v//A/8L/wv/A/8D/wf/B/8H/wf/C/8P/w//E
/8X/xv/G/8b/w//B/7//wP/B/8H/wf/B/8H/wf+//7//v//A/7//vv+9/7z/uf+4/7b/
tf+0/7P/sv+x/7H/sf+w/7D/rv+u/67/rf+t/63/rf+t/63/rP+s/6z/qv+q/6r/qv+q
/6r/qv+q/6r/qP+p/6j/qP+o/6r/q/+t/7P/uf+9/8L/zP/c//b/FgAzAEgAWgBlAGwA
ZgBTAD0AJQAIAOT/wf+j/5P/i/+A/3f/c/91/3r/ev96/37/gf+E/4n/jP+Q/5T/mv+a
/5n/mv+c/53/nv+c/5z/nf+d/57/nv+e/57/nf+c/5v/mv+a/5r/mv+b/53/nf+d/57/
nP+c/5z/nP+e/57/nv+e/5z/nf+d/53/m/+c/5z/nP+e/57/nv+e/5z/nP+c/5z/nv+e
/5//n/+f/6D/oP+g/6D/oP+g/6D/oP+g/6H/of+h/6H/ov+i/6L/ov+j/6P/of+h/6L/
ov+j/6X/pf+l/6f/qP+o/6n/qf+p/6n/qv+s/6z/rP+t/6//r/+w/7H/sv+z/7P/tP+1
/7X/tv+3/7n/uv+6/7r/uv+7/7v/u/+6/7r/uv+6/7r/uv+6/7r/uv+5/7n/uf+7/7r/
uf+4/7r/uf+4/7f/uP+2/7X/tP+y/7D/sP+v/6z/qv+q/6v/qf+o/6f/pv+n/6b/pf+k
/6X/pP+j/6L/ov+i/6L/ov+i/6L/ov+i/6L/ov+i/6D/ov+i/6L/of+f/6D/oP+g/6L/
ov+i/6L/pP+k/6T/pP+i/6L/ov+i/6T/pP+l/6X/o/+j/6P/o/+l/6X/pf+l/6j/qP+o
/6j/qv+q/6r/qv+q/6r/qv+q/6z/rf+u/67/rP+s/6z/rP+u/67/rv+v/7H/sf+x/7H/
sf+x/7H/sf+z/7P/s/+z/7P/s/+z/7P/tf+1/7X/tf+1/7X/tf+0/7b/tv+2/7b/tf+1
/7X/tf+2/7b/tv+2/7X/tf+2/7b/tf+1/7X/tP+1/7b/t/+4/7j/uP+5/7n/uf+5/7r/
uv+6/7n/uP+4/7n/uv+7/7v/vP+8/7z/vP+6/7r/uv+6/7z/vP+8/7z/vP+8/73/vv++
/77/vv++/8D/wP/A/77/v/+//7//wP/D/8P/w//D/8H/w//D/8H/w//D/8P/w//C/8T/
xv/E/8b/xv/G/8b/yP/I/8j/yP/G/8b/xv/G/8T/xP/E/8T/xf/G/8f/yP/K/8r/yv/K
/8z/zP/M/8z/zP/M/8z/zP/K/8r/yv/K/8z/zf/N/83/zP/M/8z/zP/O/87/z//P/9H/
0v/U/9T/1P/U/9X/1f/V/9X/1v/X/9r/3P/e/+D/4P/g/93/2//Z/9r/2//b/93/3f/d
/93/3P/d/97/4P/e/97/3v/e/93/3P/a/9n/2v/Z/9j/1//X/9f/1v/W/9j/2P/Y/9f/
2f/Z/9n/2f/Z/9j/2P/Y/9j/2P/Y/9j/2P/Y/9j/2P/Y/9r/2//a/9j/2v/c/9//4f/l
/+v/9f/6/wIAEAAoAEYAZwCCAJYApwCyALIAoQCLAHMAVgAwAAkA5//T/8v/wv+3/7P/
tf+4/7j/uP++/8X/yv/N/87/1P/a/97/4P/h/+P/5P/k/+T/5P/k/+X/5f/m/+b/5v/m
/+b/5v/m/+b/6P/o/+j/6f/q/+v/7P/u/+z/7P/s/+z/7v/u/+7/7v/w//H/8f/x/+//
8P/w//D/8v/y//L/8v/y//L/8v/y//T/9P/1//X/9f/2//b/9v/4//j/+P/4//j/+P/5
//n/+//7//z//P/9//7/AAABAP////8AAAAAAwAFAAUABQAHAAgACAAJAAsACwALAAwA
DAAMAAwADQAPAA8AEAARABQAFQAVABYAGQAZABoAGwAdAB4AHgAeACAAIQAhACEAJAAk
ACQAJAAkACQAJAAkACIAIQAhACEAIQAgAB8AHgAgAB8AHgAdAB0AHAAcABwAGgAYABgA
FwAUABIAEgATABMAEgARABAADwAOAA0ADAALAAoACQAIAAgACAAIAAgACAAIAAgACAAI
AAgACAAGAAYABgAGAAUABwAIAAgACAAHAAYABQAEAAYABgAGAAYABAAEAAQABAAFAAYA
CAAJAAcABwAHAAcACQAJAAkACQAMAAwADAAMAAoACgAKAAoADAAMAAwADAAMAA0ADgAO
AA4ADgAOAA4ADgAOAA4ADwAPAA8ADwAPABEAEQARABEAEQARABEAEQARABEAEQARABEA
EQARABEAEwATABMAEgASABIAEgASABMAEwATABMAEAAQABAAEAARABEAEgASABEAEQAR
ABAAEgASABIAEgAQABAAEQARAA8ADwAQABAAEgARABAAEAAPABAAEQARABIAEgASABIA
EgASABIAEgASABIAEgASABIAEgATABQAEgASABIAEgASABIAEgAQABAAEQASABQAFAAT
ABIAEQARABMAEwARABEAEQARABEAFAAUABQAFgAUABQAFAAUABQAFAAUABQAFAAUABQA
FAASABIAEgASABIAEgASABIAEgASABIAEgASABIAEgASABIAEgASABIAEgATABMAEwAS
ABIAEgASABIAEgATABMAEwAUABYAFgAWABYAFwAXABkAGQAaABsAHQAeAB8AIAAgACAA
HQAbABsAHAAdAB0AHQAdAB0AHQAbABsAGwAcABwAHAAcABwAGwAaABgAFwAWABUAFAAT
ABUAFQAUABQAEgASABIAEQATABMAEwATABEAEAAQABAAEAAQABAAEAASABIAEgASABQA
FAAVABIAEgAUABQAFQAbAB8AIwApADAAPABSAG4AkACrAMYA2gDpAPAA6ADVAL0AowCC
AFoAMQATAAUA+//w/+f/4//l/+r/7P/u//D/9f/6//3/AAAEAAoADgAQABEADwAQABAA
EAAOAA4ADwAPABAAEAAQABAAEgASABIAEgASABIAEgATABMAEwATABQAFAAUABQAFAAU
ABQAFAAUABIAEwATABMAFQAWABYAFgAWABYAFgAWABQAFAAUABQAFgAWABcAFwAXABgA
GAAYABgAGAAYABgAFgAWABcAFwAZABkAGgAaABgAGAAZABkAGQAZABoAGgAdAB8AHwAf
AB0AHgAeAB8AIQAhACEAIgAiACIAIgAjACMAIwAkACUAKAApACkAKgAtAC0ALgAvAC0A
LgAuAC4ALgAvAC8ALwAwADAAMAAwADIAMgAyADIAMAAvAC8ALwAvAC4ALQAsACwAKwAq
ACkAJgAkACMAIgAkACIAIgAhABsAGAAXABcAGQAYABcAFgATABIAEQAQAA8ADgANAAwA
DQAMAAsACgAIAAgACAAIAAYABgAGAAQAAgACAAIAAQABAAIAAgACAAQABAAEAAQABAAE
AAQABAAGAAYABgAGAAUABAAEAAMAAQABAAEAAQABAAEAAQABAAAAAAAAAAAAAAAAAAAA
AAAAAAAAAAAAAP7///8AAAAAAgACAAIAAgACAAIAAgADAAEAAQABAAEAAQABAAEAAQD/
/////////wAAAQACAAMAAQABAAEAAQABAAEAAQAAAAAAAAAAAAAA///////////+//7/
/v/+//v/+//8//z/+//7//v/+v/6//r/+v/6//j/+P/5//n/9//3//j/+P/2//X/9P/0
//P/9P/1//X/9P/0//T/9P/0//T/9P/0//T/9P/0//T/8//y//L/8v/y//L/8v/y//L/
8v/y//D/7//v/+//8P/v/+//7//v/+3/7//v/+3/7f/t/+3/7f/s/+r/7P/u/+7/7v/u
/+7/7v/u/+7/7v/s/+z/7P/s/+r/6v/q/+r/6v/q/+r/6v/o/+j/6P/o/+r/6v/q/+r/
6v/q/+r/6v/o/+j/6P/o/+j/6P/o/+j/5v/m/+b/5v/m/+b/5v/m/+T/5P/k/+X/5f/l
/+T/5P/i/+L/4v/i/+P/4//j/+T/5v/m/+b/5v/l/+X/5f/l/+b/5//p/+r/6//s/+z/
7P/n/+X/5f/m/+f/5//n/+f/5//n/+X/5f/l/+b/5v/m/+X/5P/i/+D/3v/d/9z/2//a
/9n/2f/Z/9j/2P/Y/9j/2P/X/9f/1//V/9X/1f/U/9L/0v/S/9L/0v/S/9L/0v/S/9L/
0v/S/9P/0v/Q/9D/0v/V/9f/2//h/+f/7P/y/wQAGgA4AFcAcACEAJUAngCcAI8AewBj
AEYAJgD//9n/w/+5/67/o/+h/6P/pv+k/6b/rP+t/67/sf+2/7r/wP/C/8T/x//G/8b/
xf/E/8b/xv/H/8f/xv/G/8b/xv/E/8T/xP/E/8T/xP/E/8X/xf/F/8X/xv/E/8T/xP/E
/8T/xP/E/8T/wv/D/8P/w//B/8L/wv/C/8L/wv/C/8L/wP/A/8D/wP/A/8D/wf/B/7//
wP/A/8D/wP/A/8D/wP++/77/v/+//73/vf++/77/vv++/7//v/+9/73/vv++/7//wf/B
/8H/v//A/8D/wf/C/8H/wP/A/8D/wP/A/8H/wf/B/8L/w//C/8P/w//E/8P/w//E/8X/
w//E/8T/xP/E/8X/xf/F/8T/xP/E/8T/wv/C/8L/wv/C/8H/wf/B/8H/wP+//77/vv+9
/7z/u/+6/7j/t/+2/7T/sv+y/7H/rf+q/6n/qf+n/6b/pf+k/6H/oP+f/57/m/+a/5n/
mP+Z/w==
         </WaveFormData>
      </LeadData>
      <LeadData>
         <LeadByteCountTotal>10000</LeadByteCountTotal>
         <LeadTimeOffset>0</LeadTimeOffset>
         <LeadSampleCountTotal>5000</LeadSampleCountTotal>
         <LeadAmplitudeUnitsPerBit>4.88</LeadAmplitudeUnitsPerBit>
         <LeadAmplitudeUnits>��V</LeadAmplitudeUnits>
         <LeadHighLimit>2147483647</LeadHighLimit>
         <LeadLowLimit>268435456</LeadLowLimit>
         <LeadID>V6</LeadID>
         <LeadOffsetFirstSample>0</LeadOffsetFirstSample>
         <FirstSampleBaseline>0</FirstSampleBaseline>
         <LeadSampleSize>2</LeadSampleSize>
         <LeadOff>FALSE</LeadOff>
         <BaselineSway>FALSE</BaselineSway>
         <ExcessiveACNoise>FALSE</ExcessiveACNoise>
         <MuscleNoise>FALSE</MuscleNoise>
         <LeadDataCRC32>3977762438</LeadDataCRC32>
         <WaveFormData>
DAAMAAwADAAOAA4ADgAOABAAEAAQABAAEAAQABAAEAAQABAAEAAQABEAEgATABQAEgAS
ABIAEgAPAA4ADQAMAAsACgAJAAgABwAGAAUABAABAAAA///+//7//v/+//7//P/8//z/
/P/7//r/+f/4//f/9v/1//T/9v/2//b/9v/2//b/9v/2//X/9P/z//L/9P/0//T/9P/y
//L/8v/y//T/9P/0//T/8//y//H/8P/z//T/9f/2//b/9v/2//b/9P/0//T/9P/0//T/
9P/0//b/9v/2//b/+P/4//j/+P/2//b/9v/2//b/9v/2//b/9//4//n/+v/4//j/+P/4
//b/9v/2//b/9//4//n/+v/6//r/+v/6//r/+v/6//r/+P/4//j/+P/4//j/+P/4//j/
+P/4//j/+P/4//j/+P/4//j/+P/4//j/+P/4//j/+P/4//j/+P/4//j/+P/4//j/+P/4
//j/+P/4//j/+P/3//b/9f/0//X/9v/3//j/+P/4//j/+P/2//b/9v/2//j/+P/4//j/
9v/2//b/9v/2//b/9v/2//j/+P/4//j/9v/2//b/9v/4//j/+P/4//r/+v/6//r/+v/6
//r/+v/6//r/+v/6//n/+P/3//b/9v/2//b/9v/4//j/+P/4//r/+v/6//r//P/8//v/
+//5//r/+v/7//v/+//8//7//P/8//z//P////////////3/AAABAAMABgAGAAYABAAC
AAIAAwADAAEAAgACAAIABAADAAMAAwADAAMABAAEAAMAAQAAAAAA/v/9//z/+//7//n/
+f/6//r/+v/6//n/+f/5//n/+f/5//n/+P/4//j/+P/4//f/+f/6//r/+v/6//r/+v/6
//j/+P/4//r/+//9/wIABwAIAA0AFgApADwAVwBxAIYAmQCoAK8ApgCUAIMAbgBRADMA
FAD8/+7/5//f/9j/2P/Y/9b/1v/a/93/4f/j/+j/7v/x//L/9P/1//f/+P/6//r/+v/8
//z//P/8//3//v/+//7//f/9//z//P/6//v/+//7//v//P/9//3/+//7//v/+//9//3/
/P/8/////////wAAAAAAAAEAAQABAAEAAQACAAIAAQABAAIAAgACAAIAAgADAAQABAAE
AAIAAgACAAMABQAFAAYABgAGAAYABgAGAAUABQAFAAYACAAJAAkACQAKAAoADAAMAAsA
CwALAA0ADgAOAA4ADgAPABAAEAAQABMAEwAVABYAFAAVABYAFwAYABgAGQAaABoAGwAb
ABwAHAAcAB0AHQAgACAAHwAfAB8AHwAfACAAIAAgACAAIQAfAB4AHgAcABwAHAAbABoA
GQAZABcAFgAVABQAEwASAA4ADgANAAwACwAKAAkACQAIAAgACAAGAAQAAwACAAIAAAAB
AAEAAQABAAIAAgACAAEAAQABAAEAAQABAAEAAQABAAEAAQABAP////////7//v/+//z/
/P/+//7//////wAAAQACAAMAAwACAAIAAgAAAAAAAAAAAAAAAAAAAAAAAAAAAP////8B
AAEAAQABAAEAAwADAAIAAAAAAAAAAAAEAAQABAAEAAIAAgACAAIABQAFAAUABQADAAMA
AwADAAMAAwACAAEA//8BAAEAAAAAAAAAAAAAAP7//v/+//7/AQAEAAQAAwADAAMAAwAD
AAUABgAGAAYABAADAAMAAwADAAMAAgACAAMAAwADAAMAAAAAAAAAAAACAAIAAgABAAEA
AQABAAAA/f/9//3//f///////v/+//7//v/+//7/AAAAAAAAAAD+//7//v/+/wAAAAAA
AAAAAAD////////+//7//v/9//3//f/9//3//////////v/+//7//v/8//z//P/8//z/
/P/8//z//P/9//7///8AAP7//v/+//7//v/+//7//v/+//7//v/+//z//P/8//z//v/+
//7//v/8//z//P/8//r/+v/5//n//P/+////AQD/////AAACAAIAAgACAAIAAwADAAMA
AwADAAYABwAJAAgACAAIAAYABgAGAAcABwAHAAgACAAIAAYABQAFAAUABQAFAAYABgAF
AAMAAgACAAAA///+//3//f/7//v//P/6//r/+v/5//v/+//7//v/+//7//r/+v/6//r/
+v/5//n/+v/6//r//P/8//z/+v/6//r/+v/6//3///8EAAcADAARABgAJQA6AFMAbQCC
AJEAoACpAKYAmACFAHIAWQA7ABoAAADy/+n/4f/a/9j/2v/a/9b/1v/b/9//4//m/+r/
7f/y//b/9f/1//b/+P/4//j/+P/4//j/+P/5//r/+v/6//v/+//6//r//P/9//3//f/7
//z//f/9//v/+//7//v/+f/5//j/+P/7//v/+//8//3//v8AAAEAAAD///7//v/+//3/
/f/+//z//P/8//z//f/+//7//v/+//7//v////////8AAAAAAAAAAAAAAAABAAEAAQAC
AAIAAwADAAMABAAEAAYABgAHAAcABwAJAAoACgAKAAoACwAMAAwADAALAAsADQAOABAA
EQASABMAEgASABMAFAAUABUAFQAWABYAFgAXABcAGAAYABcAFwAZABkAGQAaABgAGAAY
ABkAFwAWABYAFAAUABQAEwASABMAEwARABAAEQAQAA8ADgAKAAoACQAIAAUABAADAAMA
BAAEAAQAAgAAAP///v/+//7//////////f/+//7//v/9//3//f/9//3//f/9//3/+//7
//v/+//7//v/+//6//z//P/6//r/+v/6//v/+//9//3//f/9//z//P/9//7//P/8//z/
/P/8//z//P/8//z//P/7//v//f/9//3//f/9///////+/wAAAAAAAAAAAQAAAP///v/+
//7//v/+/////////////f/9//3//f///////v/9//v//f/9//z//P/8//z//P/7//z/
/f/+//7/AAD///3//f/9//3//f/7//z//P/8//r/+f/5//n/+//7//r/+v/7//v/+//7
//r/+v/6//r/+v/6//r/+f/5//n/+f/4//n/+f/5//n/+P/3//X/9P/3//j/+f/6//r/
+v/6//r/+P/4//j/+P/6//r/+v/6//r/+f/5//n/+v/6//r/+f/5//n/+f/5//f/9//3
//b/+P/4//b/+P/4//j/+P/4//r/+v/6//r/+P/4//j/+P/4//j/+P/4//j/+P/4//j/
9v/2//b/9v/4//j/+P/4//b/9v/2//b/9v/2//b/9v/4//j/+P/3//b/9f/1//T/9//3
//f/+P/6//r/+v/6//r/+//7//v/+//7//7///8BAAIAAgACAP7//P/8//3//f/9//7/
/v8AAAAA/////////////wAA/v/9//v/+v/4//b/9f/0//X/9f/z//P/9P/0//T/9P/z
//P/8//z//H/8f/x//D/8P/w//D/8P/v/+//8P/w/+7/7v/w/+7/7v/s/+z/7v/y//P/
9f/4//3/AgAFAAwAGQAuAEcAXQBwAIMAkACbAJYAhgBzAGAARwAnAAgA7v/i/93/0//M
/8z/zv/M/8r/yv/P/9X/1//a/97/4//k/+T/5//p/+j/6v/q/+r/6v/q/+r/6v/r/+z/
7P/s/+3/7f/s/+z/7P/t/+3/7f/r/+z/7f/t/+3/7f/t/+3/7f/t/+z/7P/t/+3/7f/u
/+z/7P/t/+3/7f/t/+3/7v/w/+//7//w/+//7v/t/+z/7f/u/+7/7v/v//D/8f/z//P/
8//0//T/9P/0//T/9P/1//X/9f/2//b/9//3//f/9//2//f/9v/3//f/9//5//r/+v/6
//r/+f/6//r/+v/9//3///8AAAAAAQACAAMABAAEAAUABgAEAAUABQAGAAQABAAFAAUA
BwAIAAgACQALAAsACwAMAAoACgAKAAsACwAKAAoACAAGAAYABQAEAAQABQAEAAQAAwAC
AAEAAAD8//z/+//6//n/+P/3//f/+P/4//j/9v/2//X/9P/0//P/8//y//H/8f/y//L/
8v/x//H/8f/x/+//7//v/+//7//v/+//7//v/+//7//u/+//8P/v//D/8P/w//H/8f/x
//H/8f/x//D/8P/x//L/8P/w//D/8P/y//L/8v/y//L/8v/x//H/8f/x//H/8f/z//X/
9f/0//L/8v/y//L/8v/y//L/8v/0//T/9P/0//X/9f/1//X/9f/1//X/9f/3//f/9v/1
//P/9f/1//T/9P/0//T/9P/z//T/9f/2//b/+P/3//X/9f/1//X/9f/3//j/+P/4//b/
9f/1//X/8//z//L/8v/0//X/9v/3//b/9v/2//b/9v/2//b/9f/3//f/9//2//P/8//z
//P/9f/1//T/9P/0//T/9P/0//T/9P/0//T/9P/0//T/9P/0//T/9P/0//b/9f/1//X/
9v/2//b/9f/z//P/8//z//X/9f/1//T/9P/0//b/9v/0//T/9P/0//T/9P/0//T/9P/0
//T/9P/2//b/9v/2//T/9P/0//T/9P/0//T/9P/0//T/9P/0//T/9P/0//T/9P/z//P/
8//2//b/9//3//n/+v/8//z/+v/6//r/+//7//v/+//7//7///8BAAIAAgACAAAA/v8A
AAEAAQABAAAAAAAAAAAA/f/9//3//f///wAAAAD//////v/+//z/+//6//n/+f/1//X/
9v/2//b/9v/1//X/9//3//f/9//3//b/9v/2//j/+P/3//f/9v/2//b/9v/0//L/8v/0
//T/9P/0//X/9//6/wEABAAHAAwAGQAsAEUAYQB4AIkAmACjAKAAkAB9AGgAUQAzABIA
+P/q/+H/2f/S/9D/0v/S/9D/0P/T/9f/2//e/+D/5f/q/+7/7f/t//D/8v/y//L/8v/y
//L/8v/z//T/9P/0//P/8//y//L/9P/1//X/9f/z//T/9f/1//X/9f/1//X/9f/1//T/
9P/2//f/+P/6//r/+v/7//v/+v/5//j/+P/6//n/+f/6//z//P/8//z//f/+//7//v/8
//z//P/9//////8AAAAA/v/+//7//v////////8AAAAAAQABAAEABAAEAAYABgAHAAcA
BwAJAAoACgAKAAoACQAKAAoACgANAA0ADwAQABAAEQASABMAEgASABMAFAAWABcAFwAY
ABgAGAAZABkAHAAcABsAGwAZABkAGQAaABoAGgAaABsAHQAcABwAGgAYABgAFwAWABcA
FwAVABQAEQAQAA8ADgAKAAoACQAIAAkACAAHAAcABgAGAAYABAAEAAMAAgACAAAAAQAB
AAEAAAAAAP///v/9//3//f/9//3//f/9//3//f/9//3//f/9//3//f/8//7//v/8//z/
+v/6//v/+//7//v/+//7//7//v///wAA/v/+//7//v/+//7//v/+//7//v/9//3/////
/////////wEAAQAAAAAAAAAAAAAAAAAAAAAAAAACAAIAAgACAAMAAwADAAMAAwADAAMA
AwABAAEAAAD///7/AQACAAIABAAEAAQABAAEAAQABAAEAAQABgAFAAMAAwADAAMAAwAB
AAIAAgACAAIAAQABAAEA//////7//v///////////wAAAAAAAAAAAgACAAIAAQD/////
///+//////////////////7//v/+//7//v/+//7//v/+//7/AAAAAAAAAAD+//7//v/+
/wAA////////AAAAAAAA//////////////////////7//v8AAAAAAAAAAAAAAAAAAAAA
AAAAAAAAAgACAAIAAgAAAAAAAAAAAAAAAAAAAAAAAAAAAAAAAAD+//7//f/9////AAAA
AAEAAwADAAQABgAEAAQABAAEAAUABQAFAAUABQAIAAkACwAMAAwADAAKAAgACAAJAAkA
CAAIAAcABgAHAAcACAAJAAkACQAKAAoACQAHAAYABgAEAAMAAgABAAEA/////wAA/v/+
//7//f/9//3//f/9///////+//7//P/8//z/+//7//z//P/8/wAA/P/8//7//P/8//r/
+v/7/wEACAAPABAAEwAaACcAPgBZAHEAhgCbAKoAswCuAJ4AiwB2AFsAPwAeAAQA9v/t
/+H/2P/Y/9z/3P/a/9r/3//l/+f/6v/u//P/9v/4//n/+f/6//z//P/8//z//P/8//z/
/f/+//7//v///////v/+//z//f/9//3//P/8//z/+//+////AAABAAEAAQAAAAAAAQAB
AAEAAgACAAIAAwADAAMAAwADAAQAAgABAAEAAgACAAIAAgACAAUABgAGAAYABgAGAAYA
BwAHAAcACAAIAAgACAAIAAgACQAJAAkACgAKAAsACwALAAoACgAMAAwADwAPAA8AEQAS
ABIAEgASABMAFAAUABQAFQAVABcAGAAYABkAGgAbABwAHAAdAB4AHgAfAB8AIAAiACIA
IwAjACMAIgAgAB8AIQAhACEAIgAiACIAIgAjACMAIgAiACAAIAAgAB8AHgAbABsAGQAY
ABcAFgAVABQAFAAUABMAEgAPAA4ADQANAAoACgAKAAgABwAHAAcACAAHAAcABgAFAAUA
BgAGAAYABQAFAAUABQADAAMAAwADAAEAAQABAAEAAwADAAMAAgAEAAQAAgACAAAAAAAB
AAEAAQABAAEAAQAAAAAAAQACAAIAAgACAAIABAAEAAQABAAEAAQAAwADAAMAAwADAAMA
AQADAAMAAgAEAAQABAAEAAQABAAEAAQABgAGAAYABgAHAAcABwAHAAcABwAHAAcABQAF
AAQAAwACAAUABgAGAAYABgAGAAYABAAEAAQABAADAAYABgAFAAMAAwADAAMAAQACAAIA
AgACAAEAAQABAAMAAwACAAIABQAFAAUABQACAAIAAgACAAQABAAEAAMAAQABAAEAAAAB
AAEAAQABAAEAAQAAAAAAAAAAAAAAAAACAAIAAgACAAIAAgACAAIAAgACAAIAAgACAAEA
AQABAAIAAgACAAEAAgADAAQABQADAAMAAwACAAIAAgACAAQAAgACAAIAAgAAAAAAAAAA
AAIAAgACAAIAAAAAAAAAAAAAAAAAAAAAAAAAAAAAAAAAAAAAAAAAAAACAAIAAgACAAAA
AAAAAAAAAAAAAAAAAAACAAIAAgABAP////8AAAAAAQABAAEAAgAEAAQABAAEAAYABwAH
AAcACQAJAAwADQAOAA4ADQAMAAwACgAKAAsACQAJAAoACgAIAAgABwAHAAcABwAHAAgA
CgAJAAcABgAIAAYABQAEAAEAAQD/////AAAAAAAAAAD///////////////////7/AAAA
AAAAAAD/////AAAAAP7//v8AAAAA/v/8//z//P/8////AQAEAAsADgARABgAJQA0AEkA
YwB6AI0AnACpAKwAoACPAIAAaQBNAC4AEAD8//H/6f/g/9z/3v/g/9z/3P/f/+X/6f/s
//D/8//2//j/+f/7//z//v/+//7//v/+//7//v///wAAAAAAAAEAAQAAAAAA/v//////
//8BAAIAAwADAAEAAQABAAEAAQABAAAAAAD///////8AAAAAAAABAAEAAwADAAMABAAE
AAMAAwAEAAQABAAEAAQABQAGAAYABgAEAAQABAAFAAUABQAGAAYABgAGAAYABgAHAAcA
BwAIAAgACQAJAAkACAAIAAoACgALAAsACwANAA4ADgAOAA4ADwAQABAAEAARABEAEwAU
ABIAEwAUABUAFgAWABcAGAAYABkAGQAaABoAGgAbABsAHgAeAB0AHQAdAB0AHQAeABwA
HAAcAB0AHQAcABwAGgAaABoAGQAYABcAFwAVABQAEwASABEAEAAQABAADwAOAAsACgAJ
AAkABgAGAAYABAADAAMAAwAEAAEAAQAAAP///f/+//7//v////////////3//f/9//3/
/f/9//3//f/7//v/+//6//z//P/6//r/+P/4//n/+f/5//n/+f/5//r/+v/7//z//P/8
//z//P/8//z//P/8//z//P/7//v/+f/5//n/+f/3//n/+f/4//j/+P/4//j//P/8//z/
/P/6//r/+v/6//n/+f/5//n/+f/5//n/+f/5//n/+P/3//X/9//3//b/9v/2//b/9v/0
//T/9P/0//T/9v/1//P/8f/x//H/8f/z//T/9P/0//T/8//z//P/8//z//L/8v/y//H/
8P/v/+z/7P/s/+z/6v/q/+r/6f/n/+X/4//g/97/3f/c/9v/2P/X/9X/1P/U/9T/1P/U
/9L/0v/S/9L/0P/Q/9D/0P/N/8z/y//K/8r/yf/J/8n/yP/I/8j/x//F/8X/xf/F/8P/
w//D/8L/wv/C/8L/xP/E/8T/xP/E/8L/wv/C/8L/wP/A/8D/wP/A/8D/wP/A/8L/wv/C
/8L/wP/A/8D/wP/A/8D/wP/A/8D/wP/A/8D/vv++/77/vv/A/8D/wP/A/8D/wP/A/8D/
vv++/77/vv/A/7//v/+//8D/wP/B/8H/v//A/8L/wv/A/8D/wP/B/7//v/+//7//wP/B
/8P/xP/C/8L/wP++/7z/vf+9/73/vv++/77/vv+//7//v/+//8H/wv/C/8H/wP/A/8H/
wP/B/8D/v/+//7//v//A/8D/wP/A/7//v/+//7//v/+//73/vP+8/7z/uv+6/7n/uf+4
/7j/uP+4/7T/sv+2/7b/tP+0/7b/t/+3/7z/wf/E/8f/0P/d//L/DQAnADoASQBWAF0A
WgBIADUAJAALAO3/zv+2/6j/of+X/47/jv+Q/5L/kP+Q/5P/l/+Z/57/ov+n/6r/rv+v
/6//sv+0/7T/tP+2/7b/tv+2/7n/uv+6/7r/uf+5/7j/uP+5/7v/vP+9/73/vv+//7//
v/+//7//v//A/8H/wf/C/8P/w//D/8T/xP/E/8X/xf/H/8f/x//I/8j/x//H/8j/yf/K
/8v/zP/N/87/zv/O/8//0P/R/9P/0//T/9T/1P/U/9T/1P/U/9X/1f/V/9b/1v/X/9f/
1//Z/9r/3f/e/9//3//f/+H/4v/i/+L/4v/l/+b/5v/m/+f/5//p/+r/7P/t/+7/7//w
//D/8f/y//T/9f/1//b/+P/4//n/+f/6//r/+f/5//v/+//7//z/+v/6//r/+//9//z/
/P/6//z//P/7//r/+//7//n/+P/3//b/9f/0//L/8v/x//D/7//u/+3/7f/s/+z/7P/q
/+n/6f/p/+r/6v/r/+v/6//p/+r/6v/q/+n/6f/p/+n/6f/p/+n/6f/n/+f/5//n/+n/
6f/p/+j/6f/q/+n/6v/q/+r/6//r/+v/6//r/+v/6v/q/+v/7P/q/+r/6v/q/+z/7P/s
/+z/7f/u/+7/7//v/+//7//v//H/8//z//L/8P/w//D/8P/y//L/8v/y//L/8v/y//L/
8//z//P/8//z//P/8//z//X/9f/0//P/8//1//X/9P/0//T/9P/0//T/9P/0//T/9P/2
//X/8//z//P/8//z//P/9P/0//T/9P/z//P/8//1//X/9P/0//P/8//z//P/9P/0//T/
9P/0//T/9P/z//X/9f/1//T/9f/1//X/9f/z//P/8v/y//T/9P/0//T/9P/0//T/9P/2
//b/9v/2//j/+P/4//j/9v/1//X/9f/3//j/+f/5//j/9//2//X/9//3//f/9v/0//b/
9v/2//j/+P/4//j/+P/4//j/+P/4//j/+P/4//b/9v/2//b/+P/4//j/+P/4//j/+P/4
//j/+P/4//j/+P/4//j/+P/4//j/+P/4//r/+v/6//r/+P/3//f/9//4//j/+f/5//v/
/P/+//7/AAAAAAAAAQD//////////wIAAwAFAAYABgAGAAQAAgAAAAEAAQABAAMABAAF
AAYABQAFAAUABQADAAQABAADAAEAAAAAAP7//f/8//v/+//5//n/+v/6//z//P/7//v/
+//7//v/+//7//r/+v/6//r/+v/5//n/+P/4//j/+P/4//j/+P/4//b/+P/6//v//f8A
AAMACAANABIAHwAyAEkAYwB6AI0AnACnAKgAmgCHAHQAWwA/ABwAAgDy/+n/3f/W/9b/
2v/a/9j/1v/b/+H/5//o/+r/7f/y//b/9//3//j/+v/6//r//P/8//z//P/8//z/+//6
//v/+//6//r//P/9//3//f///wAAAQABAAAA///+//3///////7//v8BAAEAAQACAAIA
AgADAAMAAQABAAEAAgACAAEAAQACAAQABAAEAAQABQAGAAYABgAIAAgACAAJAAcABwAI
AAgACAAIAAgACAALAAsACwAMAAoACwALAAsADAAMAA4ADgARABEAEQATABIAEgASABIA
FQAWABYAFgAXABcAGQAaABgAGQAaABsAHAAcAB0AHgAgACEAIQAiACQAJAAlACUAJgAm
ACUAJQAlACUAJQAmACQAJAAkACUAIwAiACIAIAAhACIAIgAiACEAIQAfAB4AHQAcABsA
GgAYABgAFwAWABUAFAATABMAEAAQABAADgAMAAsACgAKAAoACwALAAsACQAKAAoACgAJ
AAkACQAJAAcABwAHAAcACQAJAAkACQAHAAcABwAGAAgACAAGAAYABAAEAAUABQAHAAcA
BwAHAAYABgAHAAgABgAGAAYABgAIAAgACAAIAAgACAAHAAcACQAJAAkACQAHAAkACQAI
AAgACAAIAAgACgAKAAoACgAKAAoACgAKAAwADQAOAA8ADQANAA0ADQANAA0ADAALAAsA
DQANAAwADAAMAAwADAAMAAwADAAMAAsADgAOAA0ADAALAAoACQALAAwADAAMAAwACwAL
AAsADQANAAwADAALAAsACwALAAgACAAIAAgACgAKAAoACQAJAAkACQAIAAkACQAJAAkA
CQAJAAgACAAIAAgACAAIAAgACAAIAAgACAAIAAgACAAIAAgACAAIAAoACQAJAAkACAAI
AAgABwAHAAcABwAHAAcABwAHAAYACAAIAAoACgAIAAgACAAIAAgACAAIAAgACAAIAAgA
CAAGAAYABgAGAAYABgAGAAYABgAGAAYABgAGAAYABgAGAAYABgAGAAYABgAGAAYABgAE
AAMAAwADAAQABAAFAAUABQAGAAgACAAIAAgACAAJAAkACQAJAAkADgAPABEAEgASABIA
EAAOAAwADQANAA0ADgAOAA4ADgANAA0ADQANAA0ADgAOAA0ACwAKAAoACAAFAAQAAwAD
AAMAAwAEAAQAAgACAAEAAQADAAMAAwADAAEAAAAAAAAAAAAAAP////8CAAIAAgACAAQA
BAAEAAAAAgAEAAIAAwAHAAwADwAQABUAHgAvAEYAYQB5AJAAoQCwALcArgCeAI0AeABd
AD0AHAAEAPj/7//l/97/3P/g/+L/4v/i/+f/6//v//D/9P/5//z/AAABAAEAAAACAAIA
AgAAAAAAAAAAAAMABAAEAAQABQAFAAQABAAEAAUABQAFAAMABAAFAAUABQAFAAUABQAF
AAUABAAEAAUABQAFAAYACAAIAAkACQAIAAcABgAGAAYABQAFAAYACAAIAAgACAAJAAoA
CgAKAAoACgAKAAsACQAJAAoACgAMAAwADAAMAAsACwALAAwADAANAA0ADQAQABAAEgAS
ABIAEQAQABEAEgASABIAEgATABQAFAAUABMAEwAVABYAFwAZABsAHQAeAB4AHwAgACAA
IQAhACIAIAAgACEAIQAkACQAIwAjACUAJQAlACYAJQAkACMAIwAjACIAIgAgACAAIAAf
AB4AGwAbABkAGAAZABgAFwAWABIAEgARABAADwAOAA0ADQAMAAwADAAKAAgABwAGAAYA
BgAHAAcABwAGAAYABQAEAAEAAQABAAEAAQABAAEAAQD//////////wAAAQACAAIAAgAC
AAAAAAACAAIAAwADAAMAAwADAAMAAwACAAIAAgAAAAAAAAAAAAIAAgACAAIAAgACAAEA
AQABAAEAAQABAP//AQABAAAAAgACAAIAAgACAAIAAgACAAAAAAAAAAAA////////////
/////////wAAAQABAAEAAQADAAMAAgACAAIAAgACAAIAAgACAAIAAgAEAAMAAQABAAEA
AQABAP//AAAAAAAAAAD//////////////v/+////////////AAAAAAAAAAD+//7//v/9
//////////7//////////////////v/+/wAAAAAAAAAA/v/+//7//v8AAAAAAAAAAAAA
AAAAAAAAAAD///////8AAAAAAAD/////////////AQABAAEAAAAAAP7/AAACAAIAAgAC
AAIAAgACAAIAAgACAAIAAgACAAIAAgACAAIAAgACAAIAAgAAAAAAAAAAAAIAAgACAAIA
BAAEAAQABAACAAIAAgACAAQABAAEAAQABAAEAAQABAAEAAQABAAEAAIAAgACAAIABAAE
AAQAAwADAAMABAAEAAMAAwADAAQACAAIAAgACAAGAAcABwAHAAkACQAMAA0ADwAQABAA
EAAMAAoACgALAA0ADQAOAA4ADgAOAA0ADQANAA0ADQAOAA4ADQALAAoACAAGAAUABAAF
AAUAAwADAAQABAAEAAQABQAFAAUABQADAAMAAwACAAIAAgACAAIAAQABAAIAAgAEAAQA
BAAEAAQABAACAAIABAAFAAcACgARABQAFwAcACkAPABRAG0AhACVAKQArwCuAKIAkQCA
AGkATQAsAA4A/P/z/+n/4v/g/+T/5P/i/+L/5//p/+3/8P/0//n//P/+////AQAAAAIA
AgACAAQABAAEAAQAAwAEAAQABAAFAAUABAAEAAQABQAFAAUAAwAEAAUABQAHAAcABwAH
AAcABwAGAAYABQAFAAUABgAIAAgACQAJAAkACQAJAAoACgAJAAkACgAIAAgACAAIAAkA
CgAKAAoADAAMAAwADQALAAsADAAMAAwADAAMAAwADQANAA0ADgAOAA8ADwAPABAAEAAS
ABIAEwATABMAFQAWABYAFgAWABcAGAAYABgAGQAZABsAHAAcAB0AHgAfAB4AHgAfACAA
IAAhACEAIgAiACIAIwAjACQAJAAjACMAIwAjACMAJAAkACQAJAAlACUAJAAkACIAJAAk
ACMAIgAhACEAHwAeAB0AHAAbABoAFgAWABUAFAAVABQAEwATABIAEgASABAADgANAAwA
DAAMAA==
         </WaveFormData>
      </LeadData>
   </Waveform>
</RestingECG>
