# Supplementary material for: Detection of Left Atrial Enlargement Using a Convolutional Neural Network-Enabled Electrocardiogram
Source: Front Cardiovasc Med. 2020 Dec 17;7:609976. doi: 10.3389/fcvm.2020.609976 (PMC7773668; doi:10.3389/fcvm.2020.609976)
Supplement: Supplementary file 5 [file Data_Sheet_5.ZIP › normal4/1802035724_4262_0000002J.XML]

<?xml version="1.0" encoding="Windows-1252"?>
<!DOCTYPE RestingECG SYSTEM "restecg.dtd">
<RestingECG>
   <PatientDemographics>
      <PatientID>1802035724</PatientID>
      <PatientAge>70</PatientAge>
      <AgeUnits>Years</AgeUnits>
      <Gender>Female</Gender>
      <PatientLastName>liqiaotian</PatientLastName>
   </PatientDemographics>
   <TestDemographics>
      <DataType>Resting</DataType>
      <Site>1</Site>
      <AcquisitionDevice>MAC55</AcquisitionDevice>
      <Status>Unconfirmed</Status>
      <Priority>Normal</Priority>
      <AcquisitionTime>09:40:44</AcquisitionTime>
      <AcquisitionDate>12-10-2016</AcquisitionDate>
      <CartNumber>1</CartNumber>
      <AcquisitionSoftwareVersion>009C</AcquisitionSoftwareVersion>
      <XMLSourceVersion>MAC5000 v1.0</XMLSourceVersion>
   </TestDemographics>
   <RestingECGMeasurements>
      <VentricularRate>67</VentricularRate>
      <AtrialRate>67</AtrialRate>
      <PRInterval>178</PRInterval>
      <QRSDuration>76</QRSDuration>
      <QTInterval>402</QTInterval>
      <QTCorrected>424</QTCorrected>
      <PAxis>55</PAxis>
      <RAxis>40</RAxis>
      <TAxis>38</TAxis>
      <QRSCount>11</QRSCount>
      <QOnset>220</QOnset>
      <QOffset>258</QOffset>
      <POnset>131</POnset>
      <POffset>170</POffset>
      <TOffset>421</TOffset>
      <ECGSampleBase>500</ECGSampleBase>
      <ECGSampleExponent>0</ECGSampleExponent>
   </RestingECGMeasurements>
   <Diagnosis>
      <Modality>Resting</Modality>
         <StatementCount>2</StatementCount>
         <LabelText>12SL ��ϳ���</LabelText>
      <DiagnosisStatement>
         <StmtFlag>ENDSLINE</StmtFlag>
         <StmtText>�������</StmtText>
      </DiagnosisStatement>
      <DiagnosisStatement>
         <StmtFlag>ENDSLINE</StmtFlag>
         <StmtText>���� ECG</StmtText>
      </DiagnosisStatement>
   </Diagnosis>
   <Waveform>
      <WaveformType>Rhythm</WaveformType>
      <WaveformStartTime>0</WaveformStartTime>
      <NumberofLeads>8</NumberofLeads>
      <SampleType>CONTINUOUS_SAMPLES</SampleType>
      <SampleBase>500</SampleBase>
      <SampleExponent>0</SampleExponent>
      <HighPassFilter>16</HighPassFilter>
      <LowPassFilter>150</LowPassFilter>
      <ACFilter>NONE</ACFilter>
      <LeadData>
         <LeadByteCountTotal>10000</LeadByteCountTotal>
         <LeadTimeOffset>0</LeadTimeOffset>
         <LeadSampleCountTotal>5000</LeadSampleCountTotal>
         <LeadAmplitudeUnitsPerBit>4.88</LeadAmplitudeUnitsPerBit>
         <LeadAmplitudeUnits>��V</LeadAmplitudeUnits>
         <LeadHighLimit>2147483647</LeadHighLimit>
         <LeadLowLimit>268435456</LeadLowLimit>
         <LeadID>I</LeadID>
         <LeadOffsetFirstSample>0</LeadOffsetFirstSample>
         <FirstSampleBaseline>0</FirstSampleBaseline>
         <LeadSampleSize>2</LeadSampleSize>
         <LeadOff>FALSE</LeadOff>
         <BaselineSway>FALSE</BaselineSway>
         <ExcessiveACNoise>FALSE</ExcessiveACNoise>
         <MuscleNoise>FALSE</MuscleNoise>
         <LeadDataCRC32>141310239</LeadDataCRC32>
         <WaveFormData>
DAAMAAwADAAIAAYABAACAAQABAAEAAQABAAEAAQABAADAAIAAQAAAP7//v/+//7/AQAC
AAMABAABAAAA///+//3//P/7//r/+P/4//j/+P/7//z//f/+//z//P/8//z/+v/6//r/
+v/4//j/+P/4//b/9v/2//b/9//4//n/+v/6//r/+v/6//j/+P/4//j/+//8//3//v/+
//7//v/+//3//P/7//r//P/8//z//P/6//j/9v/0//j/+v/8//7///8AAAEAAgD+//z/
+v/4//b/9v/2//b/+f/6//v//P/+//7//v/+//z//P/8//z//v/+//7//v/8//z//P/8
//z//P/8//z//v/+//7//v/+//7//v/+//z//P/8//z/+//6//n/+P/4//j/+P/4//r/
/P/+/wAA///+//3//P/7//r/+f/4//r//P/+/wAA/v/8//r/+P/5//r/+//8//z//P/8
//z//f/+////AAD///7//f/8//7//v/+//7//v/+//7//v/8//z//P/8//7//v/+////
AQABAAEAAgD///7//f/+///////9//3//v/+//3//f/+//7//v/+/wEAAwAEAAYABQAD
AP///f/+//7//v///wEAAQADAAcABQAFAAUAAgAEAAUAAwADAAEA///9//v/+//7//r/
+f/4//j/+v/6//j/+P/6//f/8//z//b/9P/3//j/+//8//z/+//7//z//v/9//3//f/6
//j/9//3//X/8//2//X/7f/r//L/+v8BAAoAFQAeADAARABXAGoAeAB/AIMAhgB8AG8A
YABNADsAMAAcAAgABAAJAAUAAQAJAAYA+//z//L//P8EAAEAAAD+//r/9v/1//X/9P/0
//T/9P/2//T/8P/w//H/8P/v/+7/7f/v//D/8//1//f/9v/1//X/9P/0//L/8v/y//H/
8f/w//L/7//v//D/9P/0//b/+f/4//b/8//y//T/9f/1//X/9//3//j/+v/4//b/9v/5
//r/+//+//3/9v/4//b/9P/3//n/+v/7//f/9v/1//X/9P/z//D/8v/0//T/+f/7//z/
//8BAAIAAQACAAEAAAACAAQABwAKAAsABwAGAAgACQAKAA0ADgANAA0ADgANAA8AEAAS
ABAAEwAVABYAGAAXABUAEwAQAA4ADwASABEAEQARABEADwAOAA4ADgAMAAgABgADAAIA
BAAGAAcACAAFAAQAAwAAAP3//P/6//f//P8CAAcACwAHAAUAAwD///z/+f/3//b/+P/5
//n/+v/4//j/+P/4//j/+f/5//r//P/8//r/+v/6//r/+v/7//3//P/8////+//6//n/
+P/5//r//P/9//v/+f/5//n/+f/z//P/9f/3//v//v////r/9//2//P/9f/5//f/9f/2
//n/9v/4//v/+//3//n/+//8//v//P/4//r/+//9//z/+//2//f/+v/7//z//P/4//X/
9P/2//j//P/+/////P/7//r/+f/2//X/9v/1//b/+f/8//3/+v/5//f/+f/6//v//v/9
//r/+v/6//r/+v/7//r/+f/5//j/9//3//f/9//4//r/+//8//3//v/8//r/9//y//X/
+f/6//r//P/8//r/+v/7//j/9//5//v/+v/+/wEAAAD///z/+P/4//3/AgD+//n/9//0
//P/8//0//P/8v/1//T/+f/9/wAA+P/4//z/+v/6//r/+v/5//v/+//7//z//P/8//z/
//8BAAIAAQD//wAAAAD///3//v/+//7/AAADAAUABgADAAMAAgD//wEABAAEAAQAAgAB
AP7//f/9//3//f/9//3//f/+//z//f/9//3//f/+////AAAAAPz/9v/z//L/8//0//X/
+P/3//f/+f/+//n/+P/3//j/+P/4//f/9//6//r/+f/5//f/9f/y//D/9//3//P/6v/p
/+3/8/8AAAwADwAUACUAMAA6AFAAZQBuAHYAgQB9AHIAZABTAD4AKQAXAAwACAAIAAIA
/f///wEA9//w//X///8CAAIAAAD+//z/+f/0//H/8f/y//L/8f/y//P/9v/4//T/9P/1
//X/9f/1//X/8v/y//T/9f/2//b/9v/3//j/+P/2//b/9//3//j/+P/5//X/9P/0//j/
9v/2//f/9f/0//L/8v/x//H/8P/v//L/9f/5//7//v/8//z////8//v//P/5//T/+P/4
//j/+f/7//z//f/+//7//v////3/+//3//j/+v/4//v/+//7//3//v/+////AgADAAQA
BQAGAAgACgAKAAcABwAKAAwADAAOAA4ADAANAA8ADwARABIAFAASAA8ADwAOAA4AFAAX
ABoAHAAYABcAGAAVABEAEQARAA8ACgAKAAoACAAJAAgABgAGAAQABAADAAIAAQAAAP//
/P/9//7//v/9//v//P/8//v/+v/5//j/9f/2//X/9f/2//n/+//8//7//P/8//z//P/5
//f/9P/y//X/9v/1//b/9//4//n/+//5//j/+P/7//j/+P/4//j/9f/0//T/8//z//P/
9f/3//j/8//0//f/9v/5//v/+//2//P/8v/v//H/9//3//f/+P/7//j/+v/7//v/9//5
//z//P/6//r/+P/6//v//f//////+//9//v/+f/3//T/9P/z//T/+P/3//j/9//1//P/
8//z//P/9P/1//j/+f/5//v//f/9//n/9//0//X/9//3//n/9//y//D/7v/s//L/9//6
//3/+//6//n/+f/4//f/9//4//n/+v/7//z/+f/4//b/8v/z//X/9P/y//T/9P/y//L/
9f/0//X/+f/7//j/+v/7//j/9//0//D/7v/z//j/9P/0//P/8f/x//L/9P/0//T/7v/4
/wQAAQD+//v/+P/2//f/9v/1//f/+P/5//r//P/9//3/+//8//7///////3//v/+//7/
/f/9//z/+v/6//v/+//5//f/+v/6//r//v////7///8DAAMAAwADAAAA//////z//f/9
//3//f/7//v/+//6//f/9P/0//b/9f/0//P/9P/z//H/8f/0//P/9P/1//j/9v/2//X/
9f/4//j/9//3//T/8//x//D/9f/5//f/9v/1//H/6//y/wIAAQD6/wMAHAAuADoAVQBo
AHIAfQCFAIAAdABjAFAAQQAzACAACgAAAAQAAwD9//3/AQACAPv/+//6//b/9P/1//b/
9v/0//T/9f/3//j/9f/0//P/9P/2//L/8v/z//L/8f/w/+//8P/w//L/8//0//T/9P/1
//T/8v/u/+z/8f/z//b/+P/8//n/+f/6//n/9v/1//X/9//2//T/9P/1//X/9P/z//X/
9f/2//j/+P/2//b/+f/5//n/+//5//f//P/9//7/+//7//r/+f/7//z//f/////////9
/wAA/v/8//////8BAAMABAAEAAEAAgABAAAAAwAGAAoADgANAAkACAAKAA0ADgARABIA
DwAPABAADwARABIAFAASABQAFQAVABYAFQAVABUAFAASABMAFgAVABUAFQAVABMADQAM
AAsACAAKAAoACQAKAAkACAAGAAQABgAGAAYABAAEAAQAAwABAP7//v/9//v//P/9//7/
/f/9//3//v8AAAEAAQAAAAAA///+//3//P/5//n/+P/4//3//v/9//7//P/6//j/9//4
//j/+f/9//3//v///wAA/v/8//v/+f/5//n/+//9////+f/5//v/+v/9///////7//n/
+f/3//X/+f/3//X/+/////3/AAACAAEA/P/9//7//v/8//z//P/+////AQAAAP//+v/7
//z//f/+//7//P/5//j/+v/9/wAAAQABAAAAAQACAAMAAAD//wAA/////wEAAwADAAAA
///9/////f/7//v/9//3//j/+f/6//n/+//7//v//v/+//7////9//3//v8AAP3//P/7
//r//f/+//7//P/8//3/+//4//v//P/7//z//P/6//r//f/6//b/9//3//r/+//6//j/
9//7////+v/6//v/+//9//3//v/9//z/+//4//v//f/+//7//P/2//j/+f/6//v//P/9
//////////3//P/7//r//P/9//3/+//9/wAAAgADAAEAAgACAAIABAAFAAUABAACAAEA
///7//z/AAABAAIABAAFAAQABQAFAAMAAQD/////AQAEAAQAAgABAAAA///6//f/9P/w
//D/7v/v//L/9P/2//j//P/6//n/+v/+//r/+P/2//b/9v/2//X/9f/0//T/8//z//X/
9//4//r//f/5//3/+v/z//P/9f/0//z/BQAIABUALAA4ADwAVwB0AHYAfwCTAJAAeABp
AF4ASQAvACAAFgAOAAYA/f/9/wMAAwACAAEA+//4//j/+P/3//b/9P/w/+//7//w//D/
8P/y//T/+P/6//b/9v/3//b/9f/0//P/9P/0//b/9//2//T/8v/x//T/9v/2//j/9//3
//j/+P/3//P/8v/y//b/9P/0//X/9f/0//L/8v/2//f/9//3//X/9f/2//j/+P/2//b/
+f/5//n/+//5//P/9v/1//T/9//5//r/+//4//j/+P/5//3//f/7//7//v/8////////
/wEAAgACAAQABgAGAAYABgAGAAcACAAIAAUABQAIAAoACgAMAAwADgAPABEAEQAPABAA
EgAQAA0ADQAMAAwADwARABMAFAASABMAFgAVABEAEQARAA8ADQAOAA8ADgAMAAoABwAG
AAkACgAKAAoACQAIAAcABAABAAAA/v/7//z//v///////f/9//3/+//6//n/+f/6//3/
/f/8//z/+f/4//f/9v/4//n/+f/6//z//P/6//r/+v/6//r/+//6//j/9//5//f/+P/5
//r/+//8//7///8BAAEAAwAFAAQA/f/8//3/AAADAAUABQD///v/+f/1//f/+//5//f/
+f/7//f/+P/8//3/+v/9/wAAAAD+//7/+v/8//3/////////+//9//z/+//6//j/+f/3
//f/+v/8/wAAAgADAAMAAwADAAMAAAD//wAA///9////AQABAAAA///9/////////wEA
///5//j/9//2//j/+//8//3//f/8//v/+//5//n/+v/8//v//P/9//7/AAAAAP///P/9
/////v/8//7//v/8//z/AAD+//7/AQD///z//v////7//f/6//b/+f///wUAAgD+//3/
+//7//v//P/7//r/+v/4//z////6//r/+v/6//7//v/8//z//P/8//3/////////AgAC
AAIAAgABAAEAAAD9////AAAAAP//AQACAAIAAgD//////v/8/wEABQAIAAkABwAKAAoA
CgAIAAcABAADAAcABwAHAAcAAgABAAEA/v/9//3//f/9//3//f/9//z//f/6//r//P/+
//7//v8AAPz/+f/4//r/9//2//X/9v/1//T/8v/x//X/+P/6//3//f/9//z//P/1//X/
8f/0//n/9//z//T//P8HAA4AFQAiAC4AQABXAG4AegCBAIcAhAB6AG8AYgBRADsAKgAg
ABYABgD9/wEABQADAAAAAQD9//r/AgAAAP3//P/6//b/9f/1//b/9v/2//b/9v/4//b/
8v/y//P/9//3//f/9//1//T/9f/1//j/+P/4//n/+v/6//j/+P/3//f/+P/4//r/9//3
//j/9//0//P/8//2//b/9f/2//j/+f/5//n/9//3//j/+v/6//j/+P/7//n/+f/7//n/
+P/8//z//P/6//v/+//7//n/+P/3//f//P/9//z/AAACAAAAAwADAAEAAwAEAAQABQAI
AAkACgAJAAoADAAOAA4ACwALAA4ADAAKAAoACAAJAAsADgAPAA0ADgAQAA4AEAATABUA
GAAZABkAGQAYABQAEwAUABEAEQARABEADwANAA4ADwAOAAsACgAIAAgACAAIAAcABgAG
AAYABgAEAAMABAAEAAMAAgACAAEA///9//3//f/7//v/+//8//7//P/7//n/+P/5//r/
+//8//n/+f/4//j/+P/4//b/9v/4//r//P///////v/+/wEA/f/8//v/+v/8//z//f/9
//r/+f/6//v/+//1//X/9//3//n/+v/5//j/9//4//f/9f/5//f/9f/6//3/+v/8/wEA
AwABAAUAAwAAAPv/+P/0//b/9//5//v/+//3//n/9//3//f/9v/5//n/+/8AAP7//v/8
//n/+P/5//r/+//3//f/+f/5//j/+f/6//n/+f/5//j/+//8//3/AAD///z//P/8//z/
/f/////////8//r/+P/3//n/+f/6//z/+P/4//j/+P/5//r/+v/4//z///////7//f/8
//n/+P/7//r/+/////v/9v/2//X/+P/7//z//P/7////AwD+//n/9//0//P/+P/8//7/
AAACAPr//P/6//r/+v/6//n/+//7//v//P/8//z//P///wEAAgABAP3//P/6//f/+//+
/wAAAgAAAAEAAQAAAP7///////3/AAAEAAUABgAFAAUAAwADAAMAAQD///3/+P/3//f/
9P/1//X/9f/1//j/+//+/wAA/v/6//n/+v/8//z//P/+//j/9f/0//b/9f/2//f/+v/4
//j/9//3//b/9v/1//X/9f/1//T/9P/3//3////4//P/8f/v//b/AgAHAA4AGwAoADAA
QABXAGQAaABzAIEAfgBqAFcARAAzACkAGgAMAAYABAD//wMABQD9//j/+f/7//b/8v/w
//P/9P/0//L/9P/1//f/+P/4//j/+P/6//n/9P/z//P/9//3//f/9//2//b/+P/5//b/
9P/y//H/9P/0//L/8v/z//P/9P/0//j/9f/1//b/+P/2//b/9//1//T/8v/y//f/+f/6
//v/+P/3//f/+P/1//L/8f/z//L/8//2//X/8//4//n/+v/6//v/+//7//j/9v/0//P/
9v/3//b/+v/6//j/+//7//n/+//8//z//v8CAAQABgAGAAYABwAIAAoABwAHAAoADAAM
AA4ADgAMAA0ADwAPABAAEgAVABQAEwATABIAEgASABMAFAAUABQAFQAYABcAEwATABMA
EQAMAAwADAAKAAsACgAIAAgACQAKAAoACgAKAAoACgAIAAIAAAD9//n/9//4//j/9//5
//v//f/9//3//f/+/wAA/P/5//X/8v/0//b/+P/6//n/+f/4//j//P/+//7/AAD+//z/
+v/5//n/+P/4//v/+v/6//r/+v/5//j/+P/3//X/9f/3//n/+P/x//D/8f/0//f/+f/5
//X/8//z//H/8f/1//P/8f/z//X/8f/y//P/8//v//H/9P/2//b/+P/1//b/9v/3//j/
+f/2//n/9//3//f/9v/3//X/9f/4//X/9v/1//P/8//z//P/8//0//X/+P/5//b/9//4
//f/8//x/+7/7//w//H/9P/z/+7/7v/u/+7/8v/1//b/9//0//L/8P/v/+3/7f/u//D/
8v/0//b/+P/2//b/9f/y//L/9f/1//T/9v/2//T/9P/1//L/8f/z//b/9v/7/////P/7
//j/9P/x//X/+f/0//P/8//y//P/8v/0//T/9P/0//L/9v/5//T/9P/2//b/9v/2//j/
+//8//3/+//6//n/+P/8////AQABAAEAAgACAAEA//8AAAAAAAD//////v/8//r/+//7
//n/+/8AAAIABAADAAMAAQABAAMAAwADAAMA/v/9//3/+v/2//X/9P/z//X/9f/1//T/
9P/y//P/9v/2//b/9v/4//P/8f/x//T/9P/0//T/9v/3//j/+P/5//n/+P/2//X/9//3
//b/9v/9//X/9//4//P/8//x//D/+v8HAAwAEQAgADQARABTAGQAcgB9AIUAhAB6AGkA
UgA9ADUAJAACAPj/AgD7//H/+f////b/8f/1//T/9v8AAP7//v/9//r/+P/3//f/9v/y
//L/8v/0//L/7v/u/+//8f/x//H/8f/w//D/8v/z//L/8P/u/+3/7//w/+//8P/x//H/
8v/y//T/8f/x//L/9v/0//T/9f/0//L/7//u//H/8//0//X/9f/1//b/+P/1//L/8f/z
//H/8f/z//H/7//0//X/9v/3//n/+v/7//j/+P/4//n/+f/5//f/+v/7//r//v////3/
/f/8//r//P/+//7//v/+//7///8AAAUAAwAEAAgACwAMAA8AEAANAA0ADgANAA0ADgAQ
AA4ADgAPAA8AEAAQABEAEgASABAAEQAUABMADgANAAwACQAIAAgACAAGAAMAAgAAAAAA
AAAAAP///v8BAAIAAwACAP///v/8//n/+v/8//3//f/////////9//j/9f/z//L/9v/3
//f/+P/3//b/9f/0//b/9//3//j/+P/4//b/9v/3//j/+f/7//n/+P/4//v/9f/0//P/
8v/z//T/9v/3//b/9f/2//f/9f/v/+//8f/z//f/+v/7//X/8//z//H/7//z//H/7//0
//f/9P/2//f/9f/v/+//8//0//P/9P/0//b/9//5//v/+//3//n/+f/5//n/+P/1//P/
8//2//T/9v/2//X/8P/v/+7/7f/u/+//8v/z//P/9f/3//f/9v/1//P/9f/3//f/+f/3
//P/8v/x//D/8v/1//b/9//1//T/8//z//P/8//0//b/9P/0//T/9P/z//L/8P/s//D/
8//z//L/8v/y//D/8P/0//L/8v/1//P/8P/y//P/8//z//H/7v/v//X/+//4//X/8//w
/+//8f/0//X/9v/0//L/9v/5//T/9v/8//z/+v/4//j/+P/4//f/9//1//P/+P/6//z/
/v///////v/7//j/+P/3//X/9v/4//n/+v/6//v/+//6//v//f/+//3/+//+//7//v/+
//3/+v/5//z//f/+////+v/5//n/9v/z//P/8//z//b/9//4//j/9//0//T/9v/4//j/
+P/6//b/8//y//T/8P/w//D/8v/w//D/7//v//H/8v/y//P/9f/1//T/9P/5//n/9//w
/+3/7f/z//b/9P/3/wQAFQAeACgAPABXAGgAdACFAI0AiAB8AG0AXABNADkAJgAYAAwA
BgABAP//AwD///j/+/////z/9v/2//n/+v/6//j/9P/z//P/8v/v/+7/7f/u/+v/5v/l
/+X/7f/x//X/+f/1//T/9f/1//T/8v/w/+//8f/y//H/8v/x//H/8v/y//T/8f/x//L/
9v/0//T/9f/z//L/8P/w//P/9f/2//f/8//x//D/8P/y//L/9P/5//b/9f/2//P/8//4
//n/+v/4//n/+f/5//f/9v/1//X/+f/5//f/+v/8//r//f/9//z//f/9//z///8CAAMA
BAAEAAQABQAGAAkABwAIAAwACwAKAAsACgALAA0AEAARABMAFAAWABQAFAAVABUAFgAW
ABcAGAAYABQAEwAUABEAEAARABIAEQAQABIAFAAUAA8ADAAIAAYABAAEAAMAAgAEAAQA
BAACAAMABAAEAAMAAQACAAIAAQD+//3//P/5//n/+f/6//z/+//7//r/+v/7//z//f/+
//3//f/8//z//f/8//n/+P/7//z//f////7//P/7//3/+P/4//j/+P/2//T/8//x//b/
+f/+/wMABgABAAIABQABAAEAAAD9//r/+f/6//n/+/////3/+//9////+//8///////7
//3//v/+//z//P/5//r/+v/7//3////9/wEA/////////v////3//f8AAAAAAgACAAEA
/f/9//3//f/6//n/+v/5//n/+//9//3//v//////AwACAAEAAgD///3//v///wAAAQAD
AAMAAwABAAAA//////7//f/9//7/+v/6//r/+v/7//z//P/6//7/AQABAAAA/P/6//b/
9P/5//j/+f/9/////P/+////+//5//X/8P/y//n/AAD+//7//////wEAAQACAAEAAAD/
//z///8BAAAA/v8AAAQAAgD///7//f/8/wAAAwAEAAUABAAEAAQABAADAAMAAgD/////
AAAAAP///f/+//7//v/+///////+/wAAAQABAP///f8AAAAAAAACAAMAAgADAAQAAwAC
AAEAAAD//////P/8//3//v////3//f/9//z/+f/2//b/+P/2//b/9v/4//f/9f/1//j/
+P/4//j/+v/5//j/9v/1//b/9v/1//X/9f/1//T/9P/1//f/9f/y//H/8//v//L//P8F
AAoAEwAgADAAQgBVAGYAdgB9AHcAcABoAFsATAA7ACUAEgAKAAoACAD///n/+//9//z/
9f/z//r/+v/2//X/9P/y/+7/8P/x//P/9P/v/+7/7f/u//L/8P/y//X/9//3//f/9//z
//L/8//z//X/9P/z//P/8//y/+//7v/x//H/8v/y//T/8f/x//L/8v/w//D/8f/y//L/
8f/y//L/8//z//P/8f/x//L/9P/3//b/9//7//b/9f/2//P/8P/0//T/9P/x//H/8P/v
//L/9v/6////AQABAP//AgD+//r/+//5//z///8BAAIAAAACAAIAAgAAAAAAAQACAAUA
AwAEAAgABgAGAAgACAAIAAkACwALAAsADAAOAAwADQAPABAAEgAVABcAGQAaABUAEwAT
AA8ADQANAA0ACwAJAAoACwAKAAkACAAGAAYABAAEAAMAAgACAAIAAgAAAAAAAAD///3/
/f/+//7//f/8//v/+v/3//j/9//3//j/+//7//r/+v/7//z//f/+//z/+//5//j/+v/6
//j/+P/1//T/8//z//P/8v/y//X/9v/4//r//P/4//b/9f/z//X/9f/3//n//P/3//j/
+//6//v/+//5//j/9//4//f/9v/5//b/8//4//v/+P/6//3//f/5//v/+v/6//j/+P/2
//j/+f/7//3//f/5//v/+//7//v/+v/3//P/8f/y//b/+v/8//3/+f/5//n/+f/1//X/
9//3//n/+//9//3//P/7//n/+//6//n/+v/3//j/+v/8//7//f/9//v/+f/5//j/9//3
//n/+f/6//z/+P/4//j/+P/7//z//P/6//v//f/8//r/+v/6//j/+P/5//b/9f/3//r/
+P/7//3///////3/+v/5//3/AQD8//r/+f/3//f/+v/8//z//P/8//r//v8BAPz//v8A
AP3//P/7//r//f////////8CAAIAAgACAAQABQAFAAMAAwAEAAQAAwAAAAAA///+////
AQACAAIABAAFAAUAAwACAAQAAwACAAQABQAEAAUABwAHAAcABwABAP///v/6//r/+//8
//3//////////v8AAP7///8CAAAA/v/8//z/+//5//n//P/4//j/+P/6//f/9v/0//P/
+P/6//v//f/9//3//P/8//X/9/////7/9//3//v/+P/6/wUAEAAXACIANABKAGUAdAB6
AIUAjQCGAHoAbQBgAE0AOQAqABoAEAAOAAcABQALAAkAAAADAAUA/v/6//7/AQACAAIA
AAD/////AAAAAPv/+v/5//r/+f/0//P/8//3//f/9//3//n/+v/9/////f/8//v/+//6
//r/+P/4//v/+//8//z//f/5//j/+P/4//b/9v/3//n/+v/6//z/+//7//r/+f/7//v/
/P/+//7//P/8/////P/7//z/+f/2//r/+v/6//r/+//7//v//f/+////AQABAAEA//8C
AAEA/v8AAP//AgAFAAcACAAGAAgACAAIAAkACgAMAA4AEAANAA0AEAAPAA4ADwAOAA8A
EQAUABUAEwASABIADgAOAA8ADwAQABQAFwAaABwAFgAVABYAEwATABMAEwARAA8AEAAR
ABAAEAAQAA8AEAANAAwACgAIAAUABAADAAAAAAACAAMAAwAAAAAA///9/wAAAQACAAEA
/v/9//3//v/8//v/+f/4//r//P/+/wAA//////7//v////7/+//6//z//P/8//3/+v/4
//f/+f/4//r//P/+//v/+v/6//n/+f/5//v//f/9//f/9//5//n/+//8//v/+v/5//r/
+f/3//v/+f/3//j/+//4//r//v////z////+//z/+P/2//b/+v/9/wEA//////v//f/9
//3//f/8//3/+//7//7/+v/6//j/9f/2//n//P////z/+//8//v/+//9//////8AAP//
/f////z/+//8//n/+P/6//z//v/+/////v/9//7//v/+/////f/9//7/AAD8//r/+P/2
//n/+v/6//j/+P/7//v/+v/9//7//f/+/////P/7//3//P/4//n/+f/7//v/+f/2//T/
+f/+//r/+f/5//j/+f/6//z//P/8//z/+v/8//z//P/8//r/+//6//n/+//8//3//v8C
AAMAAwABAAEAAgACAAEAAQACAAIAAgACAAMAAwACAAIAAwADAAEAAgAGAAcACAAGAAMA
/v/7//7///8AAAEA+//5//j/9P/1//X/9f/1//f/+f/7//z/9//y//D/8P/x//L/8//2
//P/8f/x//T/8v/y//L/9P/2//b/9f/1//T/8v/v/+3/7v/v/+//8P/z//H/9f/4/+v/
4//t//z/BAADAAgAEQAaACwAPgBPAGoAggCFAIMAigB+AF8ATABDADMAJgAaAAoABAAJ
AAkAAQD9//7/+f/7/wAA/P/2//f/+P/4//b/8//z//T/9P/1//b/9//6//r/9v/2//f/
+//7//v/+//6//r//P/9//3//P/7//v//P/8//r/+v/5//n/+v/6//7//f///wIAAgAA
AAAAAQACAAIAAQACAAEAAQAAAP//AgADAAUACAAGAAQABAAHAAMAAwAFAAMAAQAGAAcA
CAAIAAkACQAJAAcABgAFAAUACQALAAsAEAAQAA4AEQARAA8AEQASABIAFAAWABYAFgAW
ABYAFwAYABsAGQAaAB4AGwAaABsAGgAdAB8AIgAjACMAJAAmACQAIQAhACAAIAAjACUA
JwAoACMAIwAlACMAIwAjACMAIQAgACAAIAAeABoAGAAVABQAFwAYABgAGAAaABoAGgAY
ABMAEgAQAA0ADAAMAAsACQALAA0ADwAPAAsACQAIAAgACgALAAsADAAJAAgABwAGAAsA
AwAEAA==
         </WaveFormData>
      </LeadData>
      <LeadData>
         <LeadByteCountTotal>10000</LeadByteCountTotal>
         <LeadTimeOffset>0</LeadTimeOffset>
         <LeadSampleCountTotal>5000</LeadSampleCountTotal>
         <LeadAmplitudeUnitsPerBit>4.88</LeadAmplitudeUnitsPerBit>
         <LeadAmplitudeUnits>��V</LeadAmplitudeUnits>
         <LeadHighLimit>2147483647</LeadHighLimit>
         <LeadLowLimit>268435456</LeadLowLimit>
         <LeadID>II</LeadID>
         <LeadOffsetFirstSample>0</LeadOffsetFirstSample>
         <FirstSampleBaseline>0</FirstSampleBaseline>
         <LeadSampleSize>2</LeadSampleSize>
         <LeadOff>FALSE</LeadOff>
         <BaselineSway>FALSE</BaselineSway>
         <ExcessiveACNoise>FALSE</ExcessiveACNoise>
         <MuscleNoise>FALSE</MuscleNoise>
         <LeadDataCRC32>3843588316</LeadDataCRC32>
         <WaveFormData>
CgAKAAoACgAJAAgABwAGAAMAAgABAAAA/v/+//7//v/+//7//v/+//3//P/7//r//P/8
//z//P/8//z//P/8//r/+P/2//T/9f/2//f/+P/5//r/+//8//v/+v/5//j/+//8//3/
/v/9//z/+//6//r/+v/6//r/9//2//X/9P/1//b/9//4//r/+v/6//r/+//8//3//v/8
//z//P/8//z//P/8//z//v/+//7//v/7//r/+f/4//v//P/9//7///8AAAEAAgD+//z/
+v/4//r/+v/6//r/+//8//3//v/+//7//v/+//3//P/7//r/+v/6//r/+v/6//r/+v/6
//r/+v/6//r/+v/6//r/+v/7//z//f/+//3//P/7//r/+P/4//j/+P/2//b/9v/2//n/
+v/7//z/+v/6//r/+v/4//j/+P/4//n/+v/7//z/+f/4//f/9v/3//j/+f/6//r/+v/6
//r/+P/4//j/+P/2//b/9v/2//j/+P/4//j/+f/6//v//P/8//z//P/8//7//v/+//7/
AAAAAP/////8//j/9//3//r/+v/4//f/+f/6//r//P/9//z//P/7//v/+//6//n/+P/3
//L/8f/0//L/8v/y//T/9v/4//3/+//7//v/+v/8//3//f/+//3//f/8//v/+//8//z/
+v/5//n/+//9//3//f////3//P/8//z//P/+//7//v/+//7//v/+//7//v///wEAAgD+
//3//f/8//v/+v/5//b/8P/1//r/+f8AAA0AGAAgADQATgBgAG8AggCNAI0AjgCQAI8A
hABnAEQALgAbAAwACAAIAAIAAAAHAAUA///9/wAACgAPAA0ACQAHAAUAAQABAAEAAAD/
/////v/9/////v/7//7//P/8//z//P/9//7///8AAAAAAAAAAAAAAgACAP////8AAAAA
/////wAAAQABAAEAAQAAAP7/AQADAAEAAQABAAEAAgABAP//AAABAAIABAACAAIAAgAC
AAIAAwAFAAYAAgABAAEAAAADAAUABQAEAAIAAQABAAAAAgACAAIAAwAGAAYABgAGAAUA
BQAHAAcACgAMAAwADAAMAA0ADwAQAA4ADgARABIAEwAUABcAGAAXABcAGAAXABcAGwAZ
ABkAGwAcABwAHQAdABwAGwAaABsAHAAdAB0AHQAeAB4AGgAWABkAGQAXABcAFQAUABIA
EgASABIAEQASABEAEAAQAA4ACwAKAAYACQAKAAsACwAGAAQAAgAAAP3/+//7//3/AAAB
AAIAAQABAAEAAQABAAMAAwACAAAAAAABAAEAAgAEAAIAAgACAAQAAwADAAUABAADAAAA
//8BAAIABAAFAAIAAQAAAP//////////AAADAAcACAAIAAUABAADAAIABAAFAAUAAwAE
AAYABAAEAAYABgAEAAQABwAIAAgABwAFAAQABAAEAAMAAgABAAAAAgADAAQABgAFAP//
/v/+/wIABQAGAAUAAgAAAP///v8AAAAAAAD/////AQAEAAYAAgAAAAAAAAACAAMABAAF
AAAA/////wAA/v/+//7//f/+////AAABAP///////wEAAAABAAMABAABAAAA///8//7/
AAAAAAEAAwACAAEAAQD+//3//P/9/wAA//8AAAIAAQABAAAA///9/wAAAAAAAPv/+//4
//j/+f/6//r/+v/6//r//P/8/wQAAAD//wAA///+//3//P/9//7///////3//f/6//r/
/P/+/////v/+///////+//3//v/9//3/+v/6//r/+f/5//n/+f/1//j//P/7//z/+v/4
//b/9P/1//X/9f/1//b/9//5//r/+v/6//v/+////wEABAAGAAAA+//5//n//f/9//3/
///+//7///8AAP7//v/+//7//P/8//z//P/9//3//v8AAP3/+f/4//j//P/7//j/8//0
//b/9f/8/wcAFAAdACgANgBIAF4AdACDAIwAkQCVAJIAjgCBAGoASQAqABoAGQAWAAoA
/v8AAAQAAwABAAEABwAIAAQAAQAAAP3//P/7//n/+f/5//j/+f/7//z//f/9//z/+f/8
//r/+v/6//r//P/8//z//P/7//r/+f/4//v//P/6//v//v/+//3//f/9//3//P/7//z/
/P/7/////v/7//r/+f/6//z//P/7//z//f/+/wAA/v/+//7//v/6//n/+f/4//f/9//4
//j//P///wAAAAABAAEAAgACAAAA/v/8//v///8AAAEAAgABAP/////9////AgADAAQA
BQAHAAoADAALAAoADAAMAAwADAAOAA4ADgAPABEAEQASABcAFgAXABUAFgAWABcAGQAa
ABsAHAAbABoAGQAXABQAFAATAA4ADgARABEADwAPAA0ADAAKAAgACAAIAAcABQADAAEA
AAAAAP//AAD+/wAAAAAAAP///v/+//7//v////3//f///wEAAQABAP//////////////
/////v/8//z//f/9//7//v/8//z//P/+//3//f/////////9//3//P/8//3//f//////
//////z/+//6//r/+v/9//3//P/6//r/+v/6//7/AQADAAMABAAGAAQABAAEAAQAAgAC
AAEAAgACAAEA///+//7//v///wAAAQACAAIAAQAAAAAAAAD7//v//P/9///////9////
/v/+//7///8AAAEAAQABAAMABgAIAAEA/v/9//z//f/9//3//f/4//f/9//4//z//v8A
AAEAAQABAAEAAQD+//3//P/9//3//f/+//7/+v/6//r/+P/2//j/+P/5//r/+v/6//v/
/P/9//7/AQAAAP3//P/8///////+//3///8CAAIAAgD9//v/9v/0//n/+v/6//r//v/+
/wIA///+//3//P/6//r/+v/5//r/+//5//r/+f/6//r/+P/5//v//P/8//n/+v/5//n/
9//4//n/+f/4//f/9v/x//P/9v/0//T/9v/4//r//P/9//3//f/9//r/+f/5//j/+v/6
//v/+//5//n/+v/6//j/9f/1//f/9//3//f/+f/3//b/9v/2//j/+P/4//j/+v/6//r/
+v/8//v/+//8//z/+f/5//r/+P/7//r/8//y//L/8//6/wEABAAHABAAJAA6AEwAXgBv
AIIAkQCTAI4AjACFAHgAZQBIACgAEwAIAAoABgD8//r/AQABAPv///8AAPz/+//9//v/
+//7//n/+//9//7//f/9//z/+//5//j/9f/4//b/9v/2//b/9v/2//b/9v/4//j/+P/4
//n/+P/0//P/9//4//j/+f/5//n/+P/3//X/9P/y//X/9v/1//b/9//2//j/+P/3//f/
9//3//j/9v/2//b/9v/3//f/+P/4//n/+f/6//r/+//9//3//P/5//n/+v/6//r/+v/6
//v//P/8//z//P/+////AgADAAIAAgAAAP7///8BAAQABgAFAAQABgAGAAkACgANAA4A
DAANAA8ADwANABEADwAPABEAEgASABMAEwASABEAEAARABIAEwATABMAFAAUABAACwAN
AAwACQAKAAkACQAIAAgACAAIAAcABAADAAIAAgABAP/////8//z//P/8//v/+v/6//r/
+v/7//n/+f/7//n/+f/5//f/9//3//f/9//3//f/9v/0//b/9//3//j/+P/2//b/9v/4
//f/9//5//r/+//6//v/+v/4//f/9f/2//f/+P/5//n/+f/5//r/+P/7//v/+v/4//j/
+P/4//j/+f/5//f/+v/8//r/+v/8//z/+v/6//v//P/8//v/+//6//r/+v/4//j/+P/4
//v/+//7//z//P/3//f/+P/8////AAD///3//P/8//z/+v/6//r/+f/4//n/+//8//v/
+v/7//z/+P/3//b/9f/x//H/8v/0//b/9v/2//X/8//z//P/8//1//f/+f/9//r/+f/5
//j/9//4//n/+P/2//j/+P/5//n/+P/3//f/9f/1//X/9//2//P/8v/y//T/9f/1//X/
9P/2//X/9P/0//X/8//0//n/+v/6//r/+P/2//b/9P/0//r//f/3//j/+v/6//r/+v/6
//r/+v/5//f/9//0//T/9v/4//n/+P/3//f/9v/0//L/9P/0//X/9f/2//f/9//0//P/
8v/t/+7/8v/x//L/9P/0//T/9P/0//P/8v/x//P/9f/4//r/+v/6//v/+//5//f/9v/0
//D/7f/t/+//8//z//P/9f/1//T/9P/0//L/8v/y//L/8//0//X/9v/1//P/8v/y//P/
8f/y//T/9v/z//L/7//q//D/8//y//X//v8JABQAJgAyADgAUgBxAHoAhQCXAJQAggB/
AHwAYwA6ABwADwAIAAIA/P/4//j/9//5//3/+//4//j/+//5//f/9//3//P/8//z//L/
9P/1//X/9f/2//b/9P/4//X/9P/z//L/8v/y//L/8v/w//D/8P/w//X/9v/0//X/9//4
//j/+f/3//f/9v/1//b/9v/1//n/+P/1//T/8//y//T/9P/z//X/9f/1//b/9P/0//T/
9P/0//X/9//4//X/9f/2//b/9f/3//f/9v/1//X/9v/2//f/+P/5//v//P/8//z//P/+
////AgADAAMABAADAAIAAgADAAUABgAEAAQABwAIAAoACgAMAAwADAANAA8ADwARABUA
EwATABMAFAAUABUAEwASABEAEAASABIAEgARABEAEgASAA4ADAAPAA8ADQALAAkACAAG
AAkACgALAAsACQAHAAUABAADAAEAAQD+//7//v/+//3/+v/6//r/+v/7//n/+f/7//v/
+//7//n/+P/3//b/9f/5//n/+P/2//j/+f/5//r//P/6//r/+v/8//v/+//9//z/+//4
//f/+f/6//z//f////////////v/+//7//z//f8BAAIAAgD+//z/+v/4//j/+f/5//f/
+v/8//r/+v/6//r/+P/4//r//P/9//3//f/8//z//P/9//7///8AAP7//f/8//z//P/3
//f/+P/8////AAD///3//P/8//z//P/8//z/+//9////AgAEAAAA/v/+//7/////////
///6//n/+f/6//j/+P/4//f/9//3//f/9//4//n/+v/9//z//f///wAA/v/+//7//P/7
//z/+//7//v/+v/5//n/+//7//v//f/7//n/+f/6//n/+f/4//f/+P/8//3//v/7//v/
+P/4//n/+v/6//r/+P/4//r/+v/5//j/9v/1/wIAAAABAAIAAwAEAAIAAgACAAEA////
//z//P/9//7//v/8//n/+f/4//b/+P/6//r/+//4//j/+P/3//v//f////3/+//+//z/
/P/5//j/9//2//r/+//8//3/+v/5//n/+P/5//r//P/9//r/+f/5//j/+f/3//j/+//9
//3//f////r/+P/3//b/+P/4//j/+P/2//b/9v/2//b/9f/1//b/9//1//b/+P/4//H/
7P/x//T/8v/z//T/8//8/wcAEAAcAC4AQgBWAGsAgACNAI8AhgCEAIUAfgBnAEgAKgAd
ABYACgAAAPj/+v/9//3//f/9//z/AAADAAIA///+//3/+P/3//b/9P/3//n/+v/7//r/
+P/0//b/9P/0//T/9P/2//b/9v/2//j/+P/4//j//P/8//n/+f/5//j/9v/1//j/+f/5
//n/9//2//T/9//3//X/9f/1//j/+v/6//n/9//3//f/+P/5//r/+//8//r/+f/5//j/
+f/5//r/+v/6//v/+v/4//n/+f/6//r/+//8//3////+//7//v/+/wEAAQADAAMABQAI
AAkACgAKAAsADQAOAA0ADAAOAA4ADAAKAAoACAAKAAsADQANAAsADwANAA0AEAASABMA
FQAYABgAGAAYABgAGAAYABcAFgAWABUAEAAPABMAFAATABEADwAOAAwACgAKAAoACQAI
AAcABgAGAAYABQAGAAQAAgACAAIAAQD+//7//v/+/////f/9/////////////f/7//v/
+//7//3//f/8//r/+v/5//f/9v/8//z//v8AAAAA/////wEAAAD///z/+//9//7/AAAB
AAAA///+//3/+//7//v//P/+/wEAAQAAAP//AAABAAIAAQABAAAA/f8AAAIAAAAAAAMA
BAADAAQAAgACAAEA//8BAAAAAAAAAP3//P/7//r//f/9//3//v8BAP3//v8AAP7////+
//v//P/8//3//v/+//7//v/9//v//f8AAAIAAAD+//7//v/9//3//f/9//3//f/+/wAA
AgACAAIAAQD9//v/+f/3//v//f///wMA/v/9//3//P/4//j/+P/2//n//P/9/////v/8
//r/+f/7//v/+//9//z/+f/4//j/+//9//7///8BAAQABAAEAP7//f/5//j//f/+//7/
/v8AAP7/AgAAAAAAAAAAAP///v/9//v//P/9//v//P/+/wAAAQAAAPz/+//5//b/+P/6
//r/+//+/wAAAgADAAIAAQAAAPv/+//+//z//P/+//7//v/+/////////////v/9//3/
/P/6//r/+//7//v/+//8//z/+v/3//f/+f/5//n/+f/7//r/+v/7//z/+v/6//r/+v/6
//r/+v/6//r/+f/5//r/+P/1//X/9v/4//v/+v/z/+7/8P/x//T//f8GABEAHgAuADwA
TABiAHcAhACLAJEAlACQAIUAcgBXADoAJAAVABQAEgAGAAAA/P/5//v////9//z//v8B
AAAA/f/8//v/+v/7//z//P/6//v/+//7//n/+P/1//j/+f/6//v//P/8//z//P/8//v/
+v/5//j//P/8//n/+f/6//r/+f/5//r/+//7//v//f/8//r//f/8//n/+P/3//v//v//
////AQABAAEAAgD///7//f/8//v/+//8//z/+//7//z//P/7//3//f/8//v/+//8//z/
/v/+//7///8AAAAAAAAAAAAA//8AAP//AgAEAAQABAAGAAcACQAKAAwADAAPABAADgAO
ABAAEAAQABEAEwATABEAFQATABMAEwAUABQAFQAYABgAGAAYABoAGgAaABkAGQAaABoA
FgATABUAFAARAA8ADQAMAAoACwAMAA0ADQAMAAsACgAKAAYAAwACAP7//v/+//7//f/+
/wAAAgAEAAIA///+/////v/9//z/+f/5//n/+f/5//v/+//6//j//f///wAAAgABAP7/
/f/8//////8AAAMAAQABAP////8CAAIAAwADAAMAAwADAAMAAAD///7//v/+/wEAAQAA
APz//P/8//z//v///////f8CAAQAAgACAAQABAACAAIAAwAEAAQAAwABAAAAAAAAAAEA
AgADAAQABQAFAAUABgAGAAEAAQACAAAAAQAAAP3//v/+////AAACAAIAAgABAP7///8B
AAIA/v/8//z//P/9//3//f/9//v/+//8//7/AAAAAAAA//8BAAEAAQABAP///f/7//v/
+v/7//3//v/6//r/+v/4//n//P/9///////+//3//f/7//v/+//9//7//f/+/wAA///9
//r/9//5//z//P/8//v/+//4//j/+P/4//f/9v/3//j/+//8/wIAAAD///7//f/8//3/
/v///////f/9//r/+v/8//7////+//z/+//5//b/9//6//v//f/9//7///////z/+//6
//X/9f/4//b/9v/3//j/+f/6//v/+//7//v/+P/3//f/9v/2//b/9//3//X/9f/2//b/
9v/z//P/9f/2//X/9P/1//b/9v/3//j/9//2//X/9P/1//b/9//4//j/9//3//j/+P/1
//X/9v/6//n/+P/3//T/9v/x/+r/8/8CAAsAEAAgADYATABeAG8AgACLAJEAjACIAIkA
dABXAEQAKgALAAQACgAAAO7/8P/3//X/9f/9/wAAAAADAAMAAQABAAEA+//7//v/+v/4
//n/+f/5//v/+v/3//r/+P/4//j/+P/4//j/+P/4//b/9v/2//b/+P/4//X/9f/2//b/
9f/1//f/+f/6//v/+//6//j/+//5//f/9//3//r//P/8//v//f/9//3//v/9//z/+//6
//v/+//8//z//f/9//7//v/9///////+//3//f/+//7/AAAAAAAAAQACAAIAAgACAAEA
AQADAAMABAAGAAYABgAIAAkACwAMAAwADAAPABAAEAAQABIAEgAQABEAEwATABMAFwAV
ABUAEwAUABQAFQAYABgAGAAYABoAGgAaABkAGAAYABcAEgAOABEAEQAPAA0ACwAKAAgA
CAAIAAgABwAIAAcABgAGAAMAAQABAP7/AAAAAAAA/////wAAAQACAP7/+//6//v//f/9
//3/+//5//n/+f/5//v/+//6//j//P/9//3//v8AAP7//v/+//z/+//7//3//f/9//v/
+//8//z//f/9////////////////////AAD//wEAAAD+//z//P/8//z//v///////f8A
AAIAAAAAAP///v/7//r//v8AAAEAAQAAAP7//f/8//3//v///wAAAQABAAEAAgACAP3/
/f/+////AQABAP/////+//7//v/+//7//v/9//v//f8AAAIA/P/6//r/+v/7//v/+//7
//f/9//4//r/+v/6//r/+f/6//v//P/9//v/+//7//3/+f/5//r/+v/4//j/+P/2//f/
+v/7//3//f/8//v/+//7//v/+//9//3/+//7//z/+//7//r/+f/5//z//P/8//v/+//4
//j/+f/6//r/+v/7//z///8AAAAABAAHAAcADAAKAAgABgAEAAIAAAD+//v//P/9//v/
/P/9//7//v/8//n/+f/4//b/+f/8//3////+//7//v/9//3//f/9//n/+//+//z//P/6
//r/+v/6/////////////v/9//3//P/6//j/9//1//j/+f/7//z//P/5//n/+///////
//8BAP3//P/8//z/+//6//n/+P/4//j/+P/4//j/9//3//j/+v/3//f/+P/2//X/9P/x
/+z/6v/z//j/9f/6/wkAFgAeACoAQgBcAGkAeACLAJEAjACKAIcAfgBlAEQAJgATAAwA
CAAAAPj//P////3/AQAHAAIA/v8FAAMAAQABAAEA+v/5//j/9v/2//f/9//3//n/+P/1
//j/+v/6//r/+v/5//j/9//2//j/+P/4//j/+v/6//f/9//4//j/9//3//j/+f/5//n/
+//6//j/+//5//f/9//3//r//P/8//v/+P/3//b/9v/5//r/+//8//n/+f/6//r/+//7
//z//P/9///////+//v/+//8//z//P/8//z//f/8//z//P/8//////8BAAEAAAACAAIA
AgAAAAEAAwAEAAUABgAKAAwACgAKAAwADAANAA8AEgATABMAFwAVABUAEwAUABQAFQAU
ABQAFAAUABIAEgASABEAFAAWABcAFAATABcAGAAXABMADwAMAAgACAAIAAgABwAIAAcA
BgAGAAUAAwADAAAA/v/+//7//f/7//r/+f/4//n/9//3//n/+//7//v/+f/5//n/+f/5
//v/+//6//j/+v/7//v//P/8//r/+v/6//n/9//2//f/+v/7//r/+//6//r/+//7//n/
+f/5//n/+P/5//r//P/7//3//P/6//b/9v/2//b/9//5//r/+f/7//z/+f/4//z//P/6
//r/+f/6//r/+f/5//j/+P/4//v//P/9//7//f/9//3//v/+//n/+f/6//3///////3/
+//6//r/+v/4//j/+P/3//b/9//5//r/9//2//f/+P/5//n/+f/5//f/9//4//r//P/8
//z/+//5//n/+f/5//j/9//2//f/8//z//T/9P/y//L/8v/w//L/9v/4//v/+f/2//P/
8f/y//P/9P/3//f/9f/1//b/9//3//b/9f/1//j/+P/4//P/8//w//D/9P/2//f/+P/4
//j/+v/6//z/+P/9/wEAAgD///7//f/8////AAABAAEA//////z//P/6//r/+f/2//T/
8//x/+7/8P/y//L/8//2//j/+v/7//n/+f/5//X/8//2//T/9P/2//b/9v/2//f/9//3
//f/+P/3//f/9v/2//b/9//3//f/9//4//j/9v/z//P/9f/1//X/9f/3//P/8v/y//L/
9P/0//T/9P/0//T/9P/0//T/8//z//T/9P/x//H/8v/y//H/7P/p/+r/7v/v//T/+/8E
AA0AFAAgADQASABaAG8AhACJAIMAgACCAH0AcABVADIAFgANAA4ACgACAPb/7v/x//v/
/f/9//7/9v/z//T/8//0//X/8//1//f/+P/2//X/8//x//T/9P/y//b/9v/2//b/9v/z
//L/8f/w//H/8v/z//T/9P/0//H/8f/y//L/8f/x//P/9f/2//f/9v/0//H/8//z//H/
8f/x//T/9v/2//X/8v/x//D/8P/y//T/9v/4//b/9f/1//T/9f/1//b/9v/3//n/+f/4
//j/+f/7//z//v/+//7////8//r/+P/2//j/+f/8//3//v8AAAAAAAD/////AAAAAAIA
AgAFAAYACAAIAAoACgAKAAsADQANAAwADwAMAAsADQAOAA4ADwASABQAFgAYABUAFAAT
ABEAEwAUABQAEAAOABEAEQAPAA0ACwAKAAgACAAIAAgABwAEAAMAAgACAAMAAQABAP7/
AAAAAAAA///7//r/+f/4//n/9//3//n/+//7//v/+f/5//n/+f/5//v/+//6//j/+P/5
//n/+v/6//j/+P/4//r/+f/5//v//P/9//z//f/8//r/+f/3//r/+//8//3/+//7//v/
/P/7//3//P/6//n/+v/7//z/+//7//r/9//8//7//P/8/wAAAAD+//7//f/+//7//f//
//7//v/+////AAABAAIAAQABAAEAAgD+//f/9f/0//j/+//8//v/+f/4//j/+P/6//r/
+v/5//v//f8AAAIA/P/6//r/+v/3//f/9//3//j/+f/7//7/+//6//n/9//3//f/9//3
//n/+f/5//v/+f/5//r/+v/5//r/+//6//n/+v/5//n/+f/4//f/9//5//n/+f/7//v/
+f/5//r/+f/5//j/9//3//r/+v/6//f/9//0//T/+f/6//r/+v/4//j/+v/6//7/AAAC
AAIAAgACAAIAAQAAAP///f/7//v/+P/4//n/+v/6//j/+f/5//j/9v/0//b/9v/3//n/
+v/7//v//f/9//3/+f/2//j/9f/0//b/+P/6//z//P/7//r/+f/1//P/8v/w//L/8v/z
//P/9f/1//b/9v/2//P/8//1//X/9f/1//f/8//y//L/8v/y//L/8v/y//H/8P/v/+7/
8P/x//P/9v/1//H/8P/w/+j/6//0//P/7P/s/+3/8P/1//7/CQASABwALABEAFgAaQB6
AIcAiwCGAIIAgQB4AF0AOgAiABEACgAGAPr/8v/8//3/9//9/wEA/P/4//3////9//3/
/f/7//v/+//6//r/+//7//v/+f/4//X/+P/6//r/+v/6//j/+P/4//j/+f/6//v//P/9
//z/+P/3//r/+v/5//n/+f/5//j/9//5//j/9v/5//v/+f/5//n/+v/8//z/+//7//v/
+//8//r/+v/6//r/+//7//z//P/7//v//P/8////AQABAAAA/f/9//7//v8AAAAAAAAB
AAQABAAEAAQABQAFAAcABwAIAAoACgAKAAkACQAKAAoADQAOABIAFAARABAAEQAQABEA
EwAWABcAFwAbABkAGQAZABoAGgAbAB0AHgAfACAAHAAaABgAFQAYABoAGwAYABYAGQAZ
ABcAFgAVABUAFAATABIAEQAPAAwACwAKAAoADAALAAwACgAHAAYABQADAAIAAgACAAIA
AgABAAIABQAEAAMAAgD//wAAAQACAAMAAwADAAIAAAD//////v/+/wEAAAABAAIAAQD/
//7///8AAAEAAAABAAIAAgADAAMAAgABAAAA//8AAAEAAgAEAAYACQAJAAgABgAGAAYA
BgAFAAUABAABAAIABAACAAIABQAGAAUABgAFAAYABgAFAAUABAAEAAQABAAEAAQABAAD
AAMAAwAEAAYAAwAFAAgABQAFAAMA//8BAAIABAAGAAQABAAEAAMAAQADAAYACAAGAAQA
BAAEAAMAAwADAAMAAwADAAQABgAFAAQAAwABAAIAAwAEAAUABAADAAIAAwABAAEAAgAC
AAMABAAFAAQAAwAEAAMAAwAFAAQAAwADAAMAAwADAAUABAABAAAAAAADAAMAAgABAAEA
BAAEAAQABAAFAAMABAAFAAYABgAGAAwADAAMAAwADAAMAAsACgAJAAcACQAJAAYABgAF
AAYABgAEAAMAAwACAAAAAgAEAAQABQAGAAgACgALAAsACwALAAcABwAKAAgACAAFAAQA
AwACAAYABwAIAAkABgAFAAUABAAEAAQABQAFAAcACQAMAA4ACQAFAAQABQAHAAcABwAJ
AAcABgAGAAYABgAGAAYABgAIAAgACAAIAAUAAwACAAIAAwABAAIABAACAAMACAAFAPj/
9P/7/wYADQASAB0AKAAwAEAAWABqAH0AlACbAJUAmACYAIsAfgBtAEgAKAAdABgAEgAU
ABIACgAHAAkACQAHAAwADAAHAAoACQAKAAsABQAFAAUABAAGAAcABwAHAAUABAABAAQA
BgAGAAYABgAGAAYABgAGAAYABgAGAAYABwAGAAIAAQACAAIAAQABAAQABQAFAAUABwAG
AAQABwAHAAUABQAFAAQABAACAP//AgADAAQABgAEAAQABAAEAAEAAQACAAIAAgADAAUA
BgAFAAcABwAGAAMAAwAEAAQABgAGAAYABwAIAAgACAAIAAgABwAIAAcACQAMAA0ADgAO
AA8AEQASABQAFAAXABgAFgAWABgAGAAaABsAHQAdAB0AIQAfAB8AHgAeAB0AHQAhACIA
IwAkACMAIgAhAB8AHwAgACAAHAAbAB8AIAAfABsAGQAYABYAFAAUABQAEwAVABUAFQAW
ABQAEQAQAAwADAAMAAwACwALAAwADQAOAAsABwAFAAUACAAJAAoACQAJAAkACQAJAA0A
CwAKAA==
         </WaveFormData>
      </LeadData>
      <LeadData>
         <LeadByteCountTotal>10000</LeadByteCountTotal>
         <LeadTimeOffset>0</LeadTimeOffset>
         <LeadSampleCountTotal>5000</LeadSampleCountTotal>
         <LeadAmplitudeUnitsPerBit>4.88</LeadAmplitudeUnitsPerBit>
         <LeadAmplitudeUnits>��V</LeadAmplitudeUnits>
         <LeadHighLimit>2147483647</LeadHighLimit>
         <LeadLowLimit>268435456</LeadLowLimit>
         <LeadID>V1</LeadID>
         <LeadOffsetFirstSample>0</LeadOffsetFirstSample>
         <FirstSampleBaseline>0</FirstSampleBaseline>
         <LeadSampleSize>2</LeadSampleSize>
         <LeadOff>FALSE</LeadOff>
         <BaselineSway>FALSE</BaselineSway>
         <ExcessiveACNoise>FALSE</ExcessiveACNoise>
         <MuscleNoise>FALSE</MuscleNoise>
         <LeadDataCRC32>226019421</LeadDataCRC32>
         <WaveFormData>
+P/4//j/+P/4//j/+P/4//n/+v/7//z//v/+//7//v8AAAAAAAAAAAIAAgACAAIAAAAA
AAAAAAABAAIAAwAEAAIAAgACAAIABAAEAAQABAAGAAYABgAGAAUABAADAAIAAwAEAAUA
BgAGAAYABgAGAAUABAADAAIAAgACAAIAAgAAAAAAAAAAAAEAAgADAAQABAAEAAQABAAE
AAQABAAEAAYABgAGAAYABQAEAAMAAgAEAAQABAAEAAQABAAEAAQABAAEAAQABAAGAAYA
BgAGAAUABAADAAIAAwAEAAUABgAGAAYABgAGAAUABAADAAIABAAEAAQABAACAAIAAgAC
AAIAAgACAAIABAAEAAQABAAEAAQABAAEAAIAAgACAAIAAgACAAIAAgAEAAQABAAEAAQA
BAAEAAQAAwACAAEAAAABAAIAAwAEAAQABAAEAAQABAAEAAQABAAEAAQABAAEAAIAAgAC
AAIABAAEAAQABAADAAIAAQAAAAEAAgADAAQABAAEAAQABAACAAIAAgACAAMABAAFAAgA
CAAHAAYABwAHAAcABwAHAAoACwAJAAgABwAHAAgACQALAAwADAAMAAcABQADAAAA/v/+
//7//f/6//r/+//7//v//P/9//3/+//7//z//f/7//z//P/8//7//v///////f/+//7/
/v/8//z//P///wIAAwAEAAUAAgACAAEAAAABAAEAAgACAAEAAQABAAAAAAABAAIAAwAF
AAQABAAEAAQABAAHAAwAEAAVAB0AIQAlACoAKgAiABcACwDz/9f/wf+s/5L/g/+I/5D/
jf+L/5j/rP+8/8j/1P/c/+T/5v/m/+r/7f/z//j/AAAFAAQABAAFAAYACQAJAAkACQAH
AAgACAAIAAYABgAGAAcABwAIAAgABwAHAAcABwAHAAUABgAGAAYACAAJAAgACQAHAAcA
BwAHAAkACgALAAwACwAKAAgABwAFAAUABQAFAAcABwAHAAgACAAIAAgACAAIAAgACAAI
AAoACQAJAAkACAAHAAYABQAHAAgACAAHAAMAAwAEAAUABgAHAAgACAAGAAYABgAEAAQA
BQAFAAUABwAHAAYABQADAAEA///+//7////////////+//3//P/6//r/+v/5//v/+v/5
//j/9v/1//P/8f/y//L/8v/y//H/8f/x//H/7//v//D/8P/x//L/8//0//T/9P/0//P/
9P/0//b/9//5//r/+v/8//3//f/9//3/+//+//7//v/7//r/+v/5//v//P/9////////
///////9//3//f/9//7/AAABAAIAAgABAAAA//8BAAIAAgACAAAAAAAAAAAAAAAAAP//
//8BAAIAAwADAAAA///+//3///8AAAAA////////////////////////AgACAAIAAgAA
AAAAAAAAAAIAAgABAAEAAQD//wEAAQD///7//v/+/////////wAA///9//z/+//8//7/
///+/wAAAAAAAAAA///+//3//f/////////+//7//v/+//7//P/9//3//f//////////
//3//f/+//7/AgAAAAAAAAD+//7//v/9////AAAAAAAA/v/9//3//f/+//7//v/+//7/
/v/+//7//v/+//7//v/+//7//v/+//7//f/9//3//f/9//3//v/+/wAAAAD///z/+//7
//v//f/+////AAD+//z//P/+//7//P/8//7///8AAAEAAgACAAMAAwADAAUABQAFAAUA
BgAGAAYAAwABAAAAAAABAAQABQAHAAgABQACAAAA/v/7//r/+f/4//j/+P/5//v/+v/5
//n/+f/5//n/+f/6//r/+f/5//j/+f/6//v//f/9//3//v/+//7//P/8//z/////////
////////AAAAAAIAAQABAAIAAQD///7//f/+//7///8AAAMAAwACAAIABAAEAAIABwAO
ABAAEwAZAB8AIwAkABwAEgAJAPv/4//P/7n/oP+O/43/lv+a/6H/rf+8/8r/2P/g/+b/
6v/s/+7/8P/y//f/+/8AAP7////+//7///8AAAMAAwADAAMAAwAEAAQABAAEAAQABAAF
AAcACAAIAAcABQAFAAUABQAHAAgACAAIAAcABwAFAAUABwAHAAcABwAKAAoACgAKAAgA
CAAHAAcACQAJAAkACQAJAAkACQAKAAkACAAHAAYABgAGAAYABgAFAAMAAgABAAIAAwAE
AAUABQAGAAYABQADAAMABAAFAAcABwAHAAYABAAEAAQAAgAEAAUABQAFAAMAAwACAAEA
AAD///7//v///////v/9//v/+v/5//j/9v/2//b/9f/1//T/8//y//P/8//y//H/8f/w
/+//7v/r/+v/6//r/+3/7f/u/+7/8P/w//D/8P/v//D/8f/x//T/9P/2//f/9f/2//b/
+P/7//v/+//7//v//v/+//7//v/+/////////wAAAQADAAAA///+//3//v///wAAAQAB
AAIAAgACAAIAAQAAAP///f/+//7//v8AAAAAAAAAAAIAAgABAAEAAgACAAIAAQD/////
////////AAAAAP///f/9//3//f/+////AAABAAAAAAAAAAAAAAAAAAAAAAABAAIAAgAD
AAIA//8AAP/////+//7//v////////8AAAAA//////////8AAAAA/v/8//z//P/8//3/
/v///wEAAQABAAEAAAD+//7//v/+//7//////////f/9//3//f/+////AQACAAIAAAAA
AAAAAgACAAIAAQABAAIAAgACAAAA////////AgACAAIAAgABAAAA///+/wAAAAAAAAAA
AQACAAMABAADAAEAAAD//wEAAQABAAIABAAGAAYABQACAP///f/7////AAABAAIABgAA
APz//f/+////AAAEAAUABQAFAAcABwAHAAcACgAKAAoABwAHAAYABgAHAAYABQAFAAQA
BAACAAEAAAD7//r/+f/4//r/+v/7//3/+//7//z//f/8//v/+v/6//v/+//8//z//P/8
//z//f//////AAAAAP7//P/8//z///////////8BAAEAAgACAAAA/////wAAAgABAAEA
AQAAAAAAAQACAAMAAwACAAIABAAEAAYABwAIAAwAEQAZAB8AJQAqACgAIAAXAA0A8//V
/8P/sv+Y/4f/iv+U/5P/l/+m/7T/wP/O/9j/4P/o/+r/6v/q/+3/9f/6//z/AQACAAIA
AwAEAAcABwAHAAcACQAKAAoACgAHAAYABQAFAAUABgAGAAUABwAHAAcABwAHAAgACAAI
AAoACwAKAAsACgAJAAgABwAGAAYABgAGAAcACAAIAAkABwAHAAcABwAIAAkACgAMAAoA
CgAKAAoACAAIAAgACAAKAAkACQAJAAgABwAGAAUABgAIAAkACQAFAAUABgAHAAcABwAH
AAYABwAIAAkACAAHAAcABgAFAAUABQAEAAMAAgABAAAAAAD//////v/9/////v/9//z/
+v/6//r/+f/7//r/+f/4//X/9f/0//P/8//y//H/8P/w//H/8v/z//L/8f/x//D/8v/y
//L/8v/x//L/8//z//b/9v/4//n/+f/6//r//P/8//v/+v/5//r//v///wAAAAAAAAEA
AQAAAAAAAAABAAAAAQACAAMAAQABAAEAAQABAAIAAgACAAEAAQABAAEAAwAEAAQABAAC
AAIAAgACAAAAAAD/////AgACAAIAAQABAAEAAQABAAEAAgACAAEAAwADAAMAAwACAAEA
AAD//wEAAgADAAQAAgACAAIAAgACAAIAAQABAAEA//8BAAEA///+//7//v8BAAEAAQAC
AAIAAQABAAEAAQACAAIAAAABAAIAAwAEAAMAAgABAAEAAwADAAMAAgABAAAA///+////
AQACAAMAAwADAAMAAwACAAEAAQAAAAQAAgACAAIAAAAAAAAA//8AAAIAAwAEAAQAAwAD
AAMAAwACAAEAAAABAAIAAwAEAAQABAAEAAQAAwACAAEAAAABAAEAAgADAAEAAQABAAIA
AgAEAAQAAwACAAEAAQABAAQABAAEAAQABAACAAIABAD+/wAAAgD//wAAAwAEAAUABgAG
AAcABwAHAAoACwAMAA0AEAAQABAADQAMAAoACQAJAAcABwAIAAgABQACAAAA/v/6//r/
+v/6//r/+v/7//3/+//7//z//f/9//3//f/+//3//f/+//7///8AAAEAAwAFAAUABgAG
AAMAAAD///7/AQABAAEAAQD/////AAAAAAEAAQACAAQABgAFAAUABQAEAAQABQAGAAUA
BQAEAAQABAAEAAQABwAOABQAHQAhACUAKQAuACwAJAAZAAkA8//d/8X/rP+W/4n/iP+O
/5H/k/+e/67/vP/K/9b/4P/o/+r/6v/u//X/+//+/wIABQAFAAQABAAEAAcABwAHAAcA
CQAKAAoACgAIAAgACAAJAAoADAANAA0ADAALAAoACQALAAwADAAMAA0ADQALAAsACwAL
AAsACwAOAA4ADgAOAA0ADAAKAAkABwAHAAcABwAJAAkACQAKAAgACAAIAAgACgAKAAoA
CgAKAAkACQAJAAkACQAJAAkABwAIAAgABwAHAAcACAAJAAsACwALAAoACAAIAAgABgAI
AAkACQAJAAcABwAGAAUABQAFAAUABgAFAAUABAADAAIAAAD+//z//v/+//7//f/9//z/
+//6//v/+//6//n/9//2//X/9P/x//H/8f/x//H/8f/y//L/9P/0//T/9P/z//T/9f/1
//n/+v/9/////v/+//3//v/9//3//f/9////AgACAAIAAAAAAAEAAQACAAQABgAJAAQA
AwACAAEAAgADAAQABQADAAQABAAEAAMAAwADAAMABQAGAAYABgAEAAQABAAEAAQABAAD
AAMABAAEAAQAAwADAAMAAwADAAQABgAHAAcABwAHAAcABwAGAAUABAADAAQABAAEAAQA
BAAEAAQABAAEAAQAAwADAAMAAQADAAMAAwACAAIAAgAFAAUABQAGAAQAAwADAAMAAQAC
AAIAAAACAAIAAgACAAIAAgACAAMABQAFAAUABAACAAIAAgACAAQABQAFAAUAAwADAAMA
AwAFAAUABgAGAAcABAADAAIAAgACAAIAAQACAAQABQAGAAQAAwADAAMABgAGAAYABgAI
AAgACAAIAAcABgAFAAQABgAGAAYABgAEAAMAAwADAAMAAwADAAQABAAGAAYABQAEAAMA
AwADAAYABgAGAAYABQACAAEAAgACAAIAAgADAAwADAAKAAoACgAKAA4ADwAPAA8AEQAR
ABEAEQAPAA4ADQAJAAYABAADAAMAAAD//////v////7//v/+//z//P/8//z/+f/4//j/
+f/5//n/+v/7//3//f/9//7//////wAAAAACAAIAAgADAAIAAQABAAAAAwACAAMABAAG
AAUABAADAAMAAwAEAAQABgAFAAUABgAEAAMAAwADAAQABAAFAAYABAADAAEAAAAAAAAA
AgAJABAAEAAVABkAGwAdACIAJgAiABkADQD7/+H/zf+4/57/hf+C/5D/l/+Z/6T/sv+8
/8b/1P/c/+L/6v/w//L/9f/3//r//P///wIAAgADAAQABQAFAAUABQAFAAYABgAGAAgA
CAAIAAkACAAIAAcABQAIAAkACgALAAkACgAKAAoACwALAAkACQAJAAkACQAJAAkACAAH
AAYACAAIAAcABwAJAAkACQAJAAcABwAHAAgACgAKAAoACgAKAAoACgAKAAoACQAJAAkA
CQAJAAkACQAIAAgABwAFAAYABwAJAAsACQAJAAkACAAGAAYABgAEAAYABwAHAAcABQAF
AAQAAwADAAMAAwAEAAIAAQD///3//f/8//v/+v/6//r/+v/5//j/9v/0//L/8v/z//P/
8//z//L/8f/w//H/8f/x//H/7//v//D/8P/w//D/8P/w//P/9P/1//X/9f/0//X/9f/3
//j/+P/6//3//f/9//3//P/+//3//P/+//7///////3//v///wEAAQABAAEAAQABAAEA
AQABAP//AAAAAAAAAQABAAEAAQD//wAAAAAAAAAAAAAAAAAA/v/+//3//f/+//7//v/9
//7///8AAAEA//8AAAAA/////////////wAAAQACAAMAAwACAAEAAAABAAIAAwAEAAMA
AgAAAP//AQD//wEAAQADAAIAAgACAAAA///+//7/AAD//////////wAAAAD+//7//v/+
//7//v/+//7////9//3//f/8////AAABAAIAAQABAAAA///9//3//f/9//////8AAAAA
AAD+//7//v8AAAAAAAD///3//v/+//7/AAD////////+//7//v/+//7//v/+//7/AAAA
AAAAAAD+//7//v/+/wAA////////////////AAAAAAIAAgABAAEAAQACAAMAAgACAAIA
AgAAAAAAAgAFAAYABwAIAAkACQAIAAcACgALAAwADQAMAAoACAADAP///P/6//n/9//3
//j/+P/6//j/9//2//f/+P/5//r/9//2//b/9//1//X/9v/3//r/+//8//7//////wAA
AAAAAAAAAAABAP7//f/9//z//v/8//z//P8BAAEAAQABAP////8AAAAAAgABAAEAAgAB
AP///v/9//7//v///wAAAQABAAAAAAAAAAAAAgAFAAgADgATABcAHQAhACQAIgAaAA8A
AQDr/9X/w/+u/5T/i/+Q/5j/mf+j/7L/vv/K/9j/4P/k/+j/6v/q/+z/9f/7/wAAAgAD
AAMAAgACAAIABQAFAAUABQADAAQABAAEAAYABgAGAAcABwAIAAgABwAFAAUABQAFAAcA
CAAIAAgACQAJAAcABwAFAAUABQAFAAgACAAIAAgABgAGAAUABQAGAAcACAAJAAkACQAJ
AAoACAAIAAgACAAKAAoACgAKAAkABwAGAAUABgAHAAgACQAHAAgACAAHAAcABwAIAAkA
BwAHAAcABgAGAAYABgAEAAQABQAFAAUAAwADAAIAAQAAAP///v/+///////+//3/+//6
//n/+P/6//r/+v/5//n/+P/3//b/9P/z//H/7//x//D/7//u/+3/7f/t/+3/7//v//D/
8P/u/+7/7v/u/+//8P/x//H/8//0//f/+f/4//j/9//4//n/+f/5//n/+f/8//z//P/8
//z//f/9////AAABAAMA////////////////////////AAAAAAAA//////////8CAAQA
BQAGAAUABAADAAIAAgACAAEAAQACAAIAAgABAAEAAQABAAEAAwAEAAQAAwABAAEAAQAB
AAMAAwADAAMAAgACAAIAAgAAAAAAAAAAAAEAAgACAAMAAQD//wEAAQADAAIAAgACAAMA
AwADAAQAAgABAAEAAQABAAIAAgAAAP7//v/+//7///8AAAEAAwABAAEAAQAAAP7//v/+
//7/AAABAAEAAQABAAEAAQABAAEAAQACAAIAAgAAAAAAAAACAAIAAgABAAMABAAEAAQA
AwABAAAA//8CAAIAAgACAAQABAAEAAQAAwACAAEAAAABAAIAAwAEAAIAAQABAAEA////
////AAD+/wAAAAD//wAA////////AAAAAAAAAAACAAAAAAACAAIABAAGAAYABgAGAAgA
CQAJAAkADQANAA0ADQALAAoACQAFAP///P/6//n/+v/7//3//v/8//r/+f/4//j/+P/4
//j/9//2//b/9//1//X/9v/3//n/+f/5//r/+//7//z//P/+//7//v////3//f/+//7/
/v/8//z//P///////////wEAAQACAAIAAQD///7//v//////AAABAP7//v///wAAAwAD
AAIAAgACAAAAAAAFAAoAEgAXABsAHwAnACgAJgAeABMABQDp/9H/vf+m/47/gf+G/4z/
i/+T/6r/vP/E/87/2P/g/+T/5v/o/+7/8//7/wIAAgABAAAAAAABAAIAAwADAAMAAwAD
AAQABAAEAAQABAAEAAUABwAIAAgABwAFAAUABQAFAAcACAAIAAgABwAHAAUABQAFAAUA
BQAFAAcACAAJAAoACAAIAAcABwAJAAkACQAJAAcABwAHAAgACAAIAAgACAAIAAgACAAI
AAoACQAJAAkACQAJAAkACQAHAAgACAAHAAQAAwADAAMABgAHAAgACAAGAAYABgAEAAQA
BQAFAAUABwAHAAYABQAGAAUABAAEAAEAAQAAAP///f/8//v/+v/4//j/+P/3//j/+P/4
//j/9f/1//T/8//0//T/9P/0//H/8f/x//H/7//v//D/8P/y//L/8v/y//L/8v/y//H/
9f/2//n/+//6//r/+f/6//v/+//7//v//f8AAAAAAAD+//7//////wEAAgADAAUAAwAD
AAMAAwADAAMAAwADAAEAAgACAAIAAwADAAMAAwADAAQABAAEAAMAAgABAAAAAQACAAIA
AwAGAAYABgAFAAMAAwADAAMABAAGAAcABwAEAAMAAgABAAMAAwADAAMAAgACAAIAAgAE
AAQABAAEAAYABgAFAAUABQADAAUABQADAAIAAgACAAMAAwADAAQAAgABAAEAAQACAAQA
BQAEAAMAAgABAAAAAQACAAMABQADAAMAAwACAAIAAgACAAIAAgADAAMAAwADAAMAAwAD
AAMAAwAEAAQABgAEAAQABAAEAAQABAADAAUABgAGAAYABAADAAMAAwAEAAQABAAEAAQA
BAAEAAQAAgACAAIAAgACAAIAAgACAAAA////////AAABAAIABAACAAQABAADAAIAAQAB
AAEABAAEAAQABAAEAAIAAgAEAAQACgAMAAsADAAKAAoACgAKAAoACwALAAsACwALAAsA
CwAJAAgABwADAAIAAAD//////f/9//7//v/8//r/+f/4//n/+v/7//z/+v/4//f/9//4
//n/+//9//3//f/9//7//////wAAAAAAAAAAAAABAP////8AAAAAAgAAAAAAAAADAAMA
AwADAAMAAwAEAAQAAgABAAEAAgACAAEAAQABAAIAAgADAAQABwAHAAYABgAAAAAAAgAJ
AA4AEgAZACEAIwAlACgAJgAeABcADQD3/9f/wf+q/5D/f/+E/4z/jf+T/6L/sP++/8r/
0v/a/+L/5v/s//T/+f/9//7/AAAFAAQABAAFAAYABwAHAAcABwAFAAYABgAGAAcACAAJ
AAsACQAKAAoACQAHAAcABwAHAAgACgALAAwACwALAAkACQALAAsACwALAAoACgAKAAoA
DAAMAAsACwALAAsACwALAAkACQAJAAoADAAMAAwADAAMAAwADAAMAAoACQAJAAkACgAL
AAwADQAMAAwACwAJAAoACwANAA8ADgANAAwACgAJAAgABwAEAAcACQAKAAsACgAJAAcA
BQAGAAUABAAEAAMAAwACAAEA///+//3//P/9//7///////z/+v/4//b/9v/3//f/9//3
//b/9f/0//H/8f/x//H/8//z//T/9P/y//L/8v/y//X/9v/3//f/+P/4//r/+//5//r/
+v/8/////////////v8AAP///v///wAAAgADAAEAAgADAAUAAwADAAMAAwAFAAUABQAF
AAQABAADAAIABQAFAAUABQADAAQABAAEAAIAAgACAAIAAwAEAAQABQAEAAQABAADAAMA
AwADAAMAAwAEAAQAAwADAAMAAwADAAMAAwADAAMABAAEAAQABAAEAAQABAAEAAYABgAF
AAUABAABAAIAAQACAAIAAwAEAAMAAwADAAQABgAFAAUABQADAAQABAACAAQABAAEAAQA
BgAGAAYABwAGAAUABAACAAQABAAEAAQABAAFAAUABQADAAMAAwADAAMAAwAEAAQACAAG
AAYABgAGAAYABgAFAAMABAAEAAQABAADAAMAAwAEAAQABAAEAAQABAAEAAQABgAGAAYA
BgAGAAYABgAGAAQAAwADAAMABAAFAAYACAAHAAgABwAFAAQAAwADAAMABgAGAAYABgAG
AAQABAAGAAwADgAQAA0ACgAKAAoACgAKAA4AEQATABUAFAATABIAEQAQAA4ADAAHAAIA
AAD//////v/9//3//P////7//v/+//7//v/+//7//f/8//z//f//////AAABAP//////
/wAABAAFAAcACAAFAAQAAwADAAUABQAGAAYABgAEAAQABAAGAAUABAADAAQABQAHAAgA
BgAFAAUABgAIAAcABwAHAAgACAAJAAoACgAJAAcABgAIAAoADAAPABIAFgAbACEAJQAp
ACwAKgAiABcACwD1/93/y/+2/5z/kf+Y/6L/pf+r/7j/wv/O/9r/5P/q//D/8v/2//j/
+/8BAAQAAAADAAUABgAIAAoACQAJAAkACQAJAAoACgAKAAwADAAMAA0ACwAMAAwACwAM
AA0ADgAPAA4ADgANAAwADQANAAsACwAMAA0ADgAPAA8ADgANAAwADgAOAA0ADQALAAsA
CwALAA0ADQANAA4ADgAOAA4ADgAMAAwADAAMAA4ADQANAA0ACwALAAsACwAMAA4ADwAP
AAsACwAMAA0ACwALAAsACgAKAAoACgAIAAgACQAJAAkABwAHAAYABQAFAAUABQAGAAMA
AwACAAEAAQAAAP///v/+//7//v/9//3//P/7//r/+//7//r/+f/3//b/9f/0//X/9f/1
//X/8//z//T/9P/0//T/9P/0//X/9v/3//f/+P/4//r/+//9//7//v8AAP//////////
AQAEAAQABAAEAAQABQAFAAMABAAFAAcABgAHAAgACQAIAAcABgAFAAUABgAGAAYACQAJ
AAkACQAHAAgACAAIAAoACgAKAAoACgAKAAkACQAIAAgACAAHAAgACQAKAAsACgAKAAkA
BwAFAAUABQAFAAcABwAHAAcABgAGAAYABgAIAAgACAAIAAcABgAEAAMABAADAAYABwAJ
AAgACAAIAAcABwAHAAgACgAJAAkACQAHAAYABAAAAAMABAAFAAYABAAEAAQABQAHAAcA
BwAGAAgACAAIAAgABQAFAAQAAwAEAAUABgAHAAcABwAIAAgACgAIAAgACAAIAAgACAAH
AAUABgAGAAYACAAHAAcABwAIAAgACAAIAAYABgAGAAYACAAIAAgACAAGAAYABgAGAAcA
BwAIAAkACAAHAAYABgAEAAYABgAFAAUABQAGAAcACAAIAAgACAAKAAgACAAKAA4AEAAM
AA4ADgAOAA4AEQATABQAFQAUABMAEgARAA8ADgANAAkABAACAAEAAQD/////AAAAAAMA
AgACAAIA/v/+//7//v////7//v///wEAAQACAAMAAQABAAEAAgAFAAUABgAGAAMAAgAB
AAEAAgADAAUABgAGAAQABAAEAAcABwAHAAcABwAHAAgACAAGAAUABQAGAAYABQAFAAUA
BAAEAAUABgAFAAUABAAEAAYACAAMAA8AEgAUABcAHwAnACsAMAAwACgAGQALAO//1f+/
/6r/lP+J/47/lv+Z/5v/pv+0/8L/zv/a/+L/6P/s/+7/8P/z//n//P/+/wEAAwAEAAYA
CAAHAAcABwAHAAkACgAKAAoADAAMAAwADQAMAAwACwAJAAoACwAMAA0ADAAMAAsACgAL
AAsACQAJAAsACwALAAsACgAKAAoACgAMAAwACwALAAkACQAJAAkACwALAAsADAAKAAoA
CgAKAAgACAAIAAgACQAJAAoACwALAAsACwALAA0ADgAOAA0ACQAJAAoACwALAAsACwAK
AAwADAAMAAoACQAJAAgABwAJAAkACAAHAAYABQAEAAQAAQABAAAA//8BAAAA///+//z/
/P/8//v//P/8//z//P/5//n/+P/3//b/9P/y//D/8P/x//L/8//x//H/8v/y//T/9P/0
//T/9//4//n/+f/5//j/+f/5//v//P/8//7//f/9//3//f///wIAAgACAAIAAgADAAMA
BQAGAAcACQAHAAcABwAHAAUABQAFAAUABQAGAAYABgAHAAcABwAHAAcACAAIAAgACAAI
AAgACAAGAAYABQAFAAgACAAIAAcACQAJAAkACQAHAAgACAAHAAgACQAKAAsACQAJAAkA
CQAIAAgACAAIAAgACAAIAAgABgAGAAUABQAIAAcACgALAAoACAAHAAYABwAHAAcACAAK
AAkACQAJAAcACAAIAAYABwAIAAkACgAJAAgABwAHAAcABwAHAAYACAAIAAgACAAGAAcA
BwAHAAgACQAKAAsACgAJAAkACAAKAAgACAAIAAoACgAKAAkACAAIAAcABgAJAAkACgAL
AAoACgAKAAoACAAIAAgACAAKAAoACgAKAAgACAAIAAgACQAJAAoACwAJAAkACQAKAAoA
DAAMAAsACwALAAwADQANAAwACwAKAAwADgAPABAAEQASABYAFwAXABcAGwAbABsAGwAZ
ABYAEwANAAkABgAEAAMABQAFAAYABgAIAAYABQAEAAUABgAHAAgABAACAAEAAQACAAMA
BQAHAAkACQAJAAoACwALAAwADAAMAAwADAANAA0ADQAOAA4ADgAMAAwADAARABEAEQAR
ABAADwAPAA4ADwAPABAAEgAQAA8ADwAPABAAEAARABIAEQARABAAEAAQABAAEgATABgA
HAAlAC0AMQAxADYANgAuACEAFQD9/9//yf+w/5b/i/+U/5r/m/+h/7D/vv/O/9r/4v/q
//L/9P/2//7/AwAFAAgADAALAA0ADgAQABIAEwATABMAEwASABIAEQAQABAAEAAQABEA
EwAUABQAEwARABEAEQARABEAEgASABIAEQARAA8ADwARABEAEQARABEAEAAPAA4ADgAO
AA0ADQAOAA8AEAARABAADwAOAA4ADgAOAA4ADgAQABAAEAAQAA8ADQAMAAsADQANAA0A
DQALAAwADAALAAsACwAMAA0ACwALAAsACgAIAAgACAAGAAkACwAMAA0ADAALAAkABwAI
AAcABgAGAAUABQAEAAMABQAEAAMAAgACAAIAAgABAAAA/v/8//r/+//7//r/+f/6//r/
+v/6//b/9f/0//P/9f/1//b/9v/2//b/9v/2//n/+v/7//v/+//6//v/+//9//7//v8A
AAMAAwADAAMAAQAEAAQABAAEAAQABQAFAAUABgAHAAkABwAHAAcABwAKAAsADAANAA0A
CgAIAA==
         </WaveFormData>
      </LeadData>
      <LeadData>
         <LeadByteCountTotal>10000</LeadByteCountTotal>
         <LeadTimeOffset>0</LeadTimeOffset>
         <LeadSampleCountTotal>5000</LeadSampleCountTotal>
         <LeadAmplitudeUnitsPerBit>4.88</LeadAmplitudeUnitsPerBit>
         <LeadAmplitudeUnits>��V</LeadAmplitudeUnits>
         <LeadHighLimit>2147483647</LeadHighLimit>
         <LeadLowLimit>268435456</LeadLowLimit>
         <LeadID>V2</LeadID>
         <LeadOffsetFirstSample>0</LeadOffsetFirstSample>
         <FirstSampleBaseline>0</FirstSampleBaseline>
         <LeadSampleSize>2</LeadSampleSize>
         <LeadOff>FALSE</LeadOff>
         <BaselineSway>FALSE</BaselineSway>
         <ExcessiveACNoise>FALSE</ExcessiveACNoise>
         <MuscleNoise>FALSE</MuscleNoise>
         <LeadDataCRC32>1785451109</LeadDataCRC32>
         <WaveFormData>
EAAQABAAEAANAAwACwAKAAkACAAHAAYABQAEAAMAAgAAAAAAAAAAAP7//v/+//7//P/8
//z//P/+//7//v/+//3//P/7//r/+v/6//r/+v/8//z//P/8//v/+v/5//j/+//8//3/
/v/8//z//P/8//r/+v/6//r/+v/6//r/+v/6//r/+v/6//z//P/8//z//P/8//z//P/8
//z//P/8//7//v/+//7//P/8//z//P/+//7//v/+//7//v/+//7//v/+//7//v/+//7/
/v/+//3//P/7//r//f/+////AAD+//7//v/+//3//P/7//r/+v/6//r/+v/8//z//P/8
//z//P/8//z//P/8//z//P/+//7//v/+//7//v/+//7//v/+//7//v/+//7//v/+//7/
/v/+//7//P/8//z//P/+//7//v/+//7//v/+//7//v/+//7//v/8//z//P/8//r/+v/6
//r/+v/6//r/+v/4//j/+P/4//n/+v/7//z//P/8//z//P/+//7//v/+/wAAAAAAAAIA
AwAEAAQABQAFAAYABwAHAAkACgAIAAcABgAGAAYABwAKAAoACgAKAAcABgADAAAA/v/9
//z/+//5//j/+P/3//b/9v/4//j/+P/4//n/+f/5//j/+P/4//n/+v/7//z//v/+//7/
/f/7//r/+v/5//v//P/9//7//P/8//z//P/9//7///8AAP7//v/+//3//v///wAAAQAB
AAEAAAD+/wAAAAAFAAsAEgAcAC0APwBRAFwAWwBUAE8ARwA2ACIAGAAJAPT/4v/X/8z/
t/+m/6L/pP+j/6X/tP/K/9r/4v/n/+r/7P/x//b/+///////////////AAADAAQABQAE
AAMAAgACAAEAAQABAAIAAgACAAIAAgAEAAQABQAFAAMAAwADAAMABgAGAAUABQAFAAQA
AwACAAUABgAGAAYAAwACAAEAAQD//wAAAAAAAP7//v/+//7/AAABAAEAAgADAAQABAAF
AAYABwAHAAcABQAHAAcABwAIAAoADAANAAsACwANAA8AEwAUABUAFwAXABkAGQAZABkA
HAAdAB0AIQAhACIAIgAhACMAJAAlACcAKQApACkALAAsACwALQAtAC0ALgAuAC4ALgAs
ACsAKQApACkAKQApACkAJgAkACIAHwAfAB0AGQAZABgAFgAVABQAEwASAA4ADQALAAkA
BgAGAAUABAADAAQABAAEAAQABAADAAIAAQAAAP///v/7//n/+P/4//j/+P/4//j/+P/4
//j/+P/4//j/+P/4//j/+P/3//b/9v/2//b/9v/5//n/+f/5//n/+f/5//n/9//3//f/
9//5//r/+//8//n/+v/6//n/+//7//v/+v/8//v/+//7//3//f/9//3///8AAAEAAQAA
AAEAAQAAAAIAAgACAAEAAQABAAEAAQABAAEAAQACAAMAAwADAAMAAQABAAIAAgACAAMA
BAAFAAUABQAFAAUAAwADAAMAAwAFAAUABQAEAP//AQACAAIAAAD///////8BAAEAAAD/
/////v/+//7/AAABAAIAAgABAAEAAQABAAEAAQABAAAAAAAAAP////8CAAIAAwADAAMA
AwADAAMAAwADAAQABAACAAIAAwADAAAAAAAAAAAAAAAAAAAAAAAAAAAAAAAAAAAAAAD/
////AgACAAIAAgAAAP///f//////AAACAAQABgAGAAYABgAIAAkACgAKAAsACwAMAA0A
DgAQABEADwAPAA0ADAALAAwADgAPABAADwAMAAsACAAEAAQAAwACAAMAAgACAAMAAgAC
AAEAAgAAAAAAAAABAP/////+//7///8AAAEAAgACAAIAAgACAP///v/+/////v/+//3/
/P/8//z//P/8//7//v/+//7//f/8//v/+v/5//n/+f/5//v//P/9//3//v8AAAAABwAP
ABYAIAAzAEkAWQBYAFEATgBLAEMANAAmABYA/f/m/9j/x/+2/63/rP+s/6j/rf/B/9D/
2P/k/+z/7//w//L/9//4//n/+f/5//n/+f/5//n/+//7//v/+//7//v//P/7//v/+//8
//7//v/+//7//P/8//3//f///////////wAAAAD/////AAAAAAAAAAABAAIAAgACAAMA
BAAFAAcABwAIAAgACAAKAAoACgAKAAkACQAIAAgACAAIAAcABwAGAAcABwAHAAcACQAJ
AAkACwAMAA0ADQAPAA8AEQATABQAFAAUABUAFwAZABkAGQAXABoAGwAbABsAGwAcABwA
GwAdAB4AHwAgACMAJAAlACQAJAAkACUAIwAjACQAJAAmACYAJAAjACUAJQAlACUAIwAj
ACAAHgAeABsAGwAZABcAFwAWABQAFQAUABMAEgANAA0ADAALAAgACAAHAAYABAAEAAMA
AgAEAAQAAwACAAAAAAAAAAAAAAD/////AAAAAAAAAAAAAP///v/9//z//v/+//7//v/+
//7//f/8//r/+v/6//r/+f/5//n/+f/7//v/+//7//v/+//7//v//P/8//z//P/8//7/
//////3//f/9//z//P/7//v/+//8//3//v////3//v//////AAABAAEAAAAAAAAAAAD/
//7//f/8//v/+f/5//n/+v/9//3//f/9//3//f/+//7//f/9//3//f/8//v/+v/5//r/
+//8//3//f/9//3//P/7//3//v/+//z/+//7//v//P/7//n/9//6//r/+//8//v/+//7
//r/+//7//v/+//7//v/+//6//j/+P/3//f/+P/4//n/+f/4//f/9v/1//X/9f/2//b/
9f/2//j/+f/1//T/8//y//P/9P/1//b/9//4//n/+v/4//b/8//x//X/9v/3//j/+P/z
//L/9P/0//T/9P/2//f/+P/4//r/+//9////AQACAAIA//////3//P/7//v//P/8//z/
/v/8//z/+v/3//b/9P/y//L/8v/z//X/8//0//T/9v/1//T/8//z//X/9f/0//T/9v/2
//b/9v/4//j/+P/4//b/9P/z//P/9f/2//b/9v/2//b/9v/2//b/9v/2//b/+P/4//j/
+P/3//f/9//3//f/+P/5//n/+P/4//z///8BAAYAEgAjADUASQBUAFEASgBHAEEAMAAc
ABIABwDw/9r/z//E/7H/qP+m/6T/n/+l/7b/yP/W/+D/4//k/+b/7f/w//P/9//3//f/
9//3//n/+//7//v//f/9//3//v/+//3//P/8//7//v/+//7/AAAAAAEAAQADAAMAAwAD
AAUABgAGAAcABQAEAAMAAgADAAQABAAEAAYABgAGAAcABQAGAAYABgAIAAgACAAIAAYA
BwAHAAgABgAGAAUABQAIAAkACQAJAAcACQAJAAkACgAMAA4ADwANAA0ADwARABIAEgAS
ABMAFAAXABgAGQAZABwAHQAdAB0AHQAeAB4AHwAhACIAIwAjACUAJQAlACgAKAAoACkA
JwAnACgAKAApACoAKQApACgAJwAmACUAIwAjACAAHgAfAB0AHgAdABkAGQAYABYAFwAW
ABUAFAAPAA8ADgANAAwADAALAAoACAAIAAcABgAEAAQAAwACAAQABAAEAAQAAAD/////
AAAAAAAAAAAAAAIAAgACAAIAAgACAAIAAgAEAAQAAwACAAAAAAAAAAAAAwADAAMAAwAD
AAMAAwADAAEAAQABAAEABAAEAAQABAACAAQABQAFAAcABwAHAAYACAAHAAcABwAFAAUA
BQAFAAYACAAKAAsACQAJAAgABgAGAAYABgAFAAUABQAFAAUAAwADAAMABAAFAAUABQAF
AAcABwAIAAgABwAHAAcABwAJAAkACQAJAAgABwAGAAUABgAHAAgACAADAAUABgAGAAUA
BQAGAAcABwAHAAYABQADAAIAAgACAAQABQAGAAYABAADAAIAAQACAAMABAAEAAQABAAD
AAMAAgACAAMAAwAFAAUABQAFAAQAAwADAAIAAAAAAAEAAQACAAIAAgACAAAAAAAAAAAA
AgACAAIAAgACAAIAAQABAAMABAAFAAYABAADAAEAAwABAAAAAAAAAAAAAQACAAMABAAG
AAcACAAIAAsACwAMAA0ADgAQABEADwANAAsACgAJAAkACgAKAAoACQAGAAUAAgD+//7/
/f/8//3//P/8//3/+//8//z//v/+//7//v///wEAAQAAAAAAAQACAAMABAACAAIAAgAC
AP7//P/7//v/+//8//z//P/8//z//P/8//z//P/8//z//v/+//7//v/9//3//f/9//v/
/P/9//3//v/+//7/AQAHABAAHAArAD0AUQBaAFkAUABLAD8ALgAiABQAAwDy/+D/z//C
/7P/qP+g/57/m/+h/7D/xv/Y/+D/4//m/+z/8//2//n/+//8//v/+v/5//v//f/9//3/
/f/9//3//v/9//3//f/+/wAAAAAAAAAA///+//7//f/9//3//f/9/wAAAAD/////AAAA
AAAAAAABAAIAAgACAAIAAgACAAMAAQACAAIAAgACAAIAAgACAAAAAQABAAIABAAEAAMA
AwAEAAUABQAFAAUABwAHAAcABwAIAAkACQALAAsADQAPABAAEAAQABEADwARABEAEQAT
ABYAFwAXABkAGQAaABoAHQAfACAAIQAjACUAJQAlACQAJAAkACUAJQAlACYAJgAkACQA
IgAhACMAIwAjACMAIwAjACAAHgAcABkAGQAXABUAFQAUABIAEQAQAA8ADgAJAAkACAAH
AAUABgAGAAYAAwACAAAA/v/+//7//f/8//z//P/8//z/+P/3//f/+P/5//r/+//8//r/
+v/6//r//P/8//z//P/8//z/+//6//r/+v/6//r/+f/5//n/+f/7//v/+//7//n/+f/5
//n/+v/6//r/+v/4//r/+//7//3//f/9//z//v/9//3//f/8//v/+v/5//f/+P/5//n/
+v/7//v/+v/6//r/+v/5//n/+f/5//n/9//3//f/+P/6//v//P/9//z/+//7//r/+f/5
//n/+f/5//n/+f/5//n/+f/5//n/+f/5//n/+P/1//f/+P/4//n/+f/6//v//P/7//n/
9//5//j/+P/4//f/9//3//b/9f/1//X/9f/2//f/+P/4//j/+P/3//f/+P/4//n/+f/6
//v//P/9//z/+//7//r/+v/6//v/+//5//j/9//2//b/9v/2//b/+P/4//j/+P/2//b/
9f/1//f/+P/5//r/+P/3//X/9//3//j/+P/4/wAA/v/+//7//v/+/wIAAwAEAAQABQAF
AAYABwAFAAYABgADAAEA///+//3/+//8//z//P/+//z//P/6//j/+P/3//b/9f/0//T/
9f/3//j/+P/6//r/+v/6//v/+//7//r/+v/6//r/+v/6//j/+P/4//j/+P/4//n/+//5
//r/+v/6//j/+P/4//j/+f/6//v//P/6//r/+v/6//n/+f/5//n/+P/4//j/9//2//T/
+P///wUACAASACEALQA/AFAAVQBQAE0ASQA6ACgAGgAPAPj/4P/R/8j/t/+q/6b/pP+f
/5//sP/E/9T/4P/r/+7/7v/x//T/9//7//3//f/9//3//P/9//z/+//9//3//f/+//3/
/f/9//7//P/8//z//P/9//7/AAABAP//////////AAAAAP////8AAAAAAAAAAP//AAAA
AAAAAQACAAMABQAFAAYABgAGAAYABgAGAAYABgAHAAcACAAIAAgABwAHAAYABwAHAAcA
BwAJAAkACQAIAAgACAAHAAgACQAMAA8AEgASABIAEwATABUAFQAVABMAFgAXABcAFwAX
ABgAGAAaAB0AHwAhAB4AHwAeAB0AHgAeAB4AHwAfAB8AIAAgAB8AHgAbABkAGgAbABwA
HQAbABsAGAAWABgAFQAVABMAEQARABAADgANAAwACwAKAAkACQAIAAcAAgAAAP3/+v/5
//r/+v/6//z//P/7//r/+f/4//f/9v/2//X/9f/2//T/9P/0//T/9f/2//f/+P/4//j/
+P/4//f/9v/0//L/9P/0//T/9P/1//X/9f/1//X/9f/1//X/8//z//P/8//2//b/9v/2
//b/+P/5//n/9//3//f/9v/3//f/+P/5//v/+//7//v/+v/6//r/+f/6//v/+//6//r/
+v/6//n/+f/5//n/+f/5//n/+f/6//j/9//2//X/9//3//j/+P/5//n/+f/5//n/+f/5
//n/9//3//f/9//1//X/9f/0//T/9//5//r/9v/1//X/9f/2//X/8//x//L/8v/z//T/
8v/z//T/9P/1//X/9f/1//X/9f/1//T/9v/2//X/9f/0//T/9f/1//X/9f/1//X/9f/1
//b/9v/0//T/9f/1//T/9P/0//T/9P/0//T/9P/0//T/9P/0//T/9P/z//P/8v/y//L/
8v/w/+//8v/0//T/9P/0//T/9f/2//b/+P/5//v//f/7//z//P/5//X/8//y//H/7//w
//D/8P/w/+7/7v/s/+v/7P/s/+z/6f/o/+j/6f/p/+r/6v/s/+3/7v/v//H/7//v/+7/
7v/s/+z/7P/s/+n/6P/n/+b/6P/o/+n/6//r/+z/7P/s/+r/6v/q/+r/7P/s/+z/7P/s
/+z/7P/s/+n/6f/p/+n/6//s/+3/7f/s/+7/8v/1//v/AgAMABsAKwA9AEQAQwA8ADkA
MQAiABQABgDz/97/zP+//67/of+c/5z/mP+X/6P/tv/E/87/2P/X/9r/4P/l/+r/7f/v
//D/7//u/+3/7//x//H/8f/x//H/8f/y//P/8//z//T/9P/0//T/9P/2//b/9//3//n/
+f/5//n/+v/6//n/+f/5//j/9//2//n/+v/6//r/+v/6//r/+//7//z//P/8//z//P/8
//z//v//////AAAAAAAA//////3//f/8//v//P///wAAAQD//wAAAQABAAEAAQADAAUA
BAAEAAQABQAFAAcABwAHAAkADAANAA0ADQANAA4ADgAPABEAEgATABQAFwAYABkAGAAY
ABgAGQAbABsAHAAcABwAHAAaABkAGQAZABkAGQAZABkAFgAUABQAEQARAA8ADgAPAA8A
DgAMAAoACAAGAAUABQAEAAMAAQACAAIAAgD+//7//f/8//z//P/7//r//P/8//z//P/6
//n/+f/6//r/+v/6//r/+v/6//r/+v/6//r/+v/6//z//P/7//r/+v/6//r/+v/8//3/
/v////3//f/9//3//f/9//3//f/8//z//P/8//r//P/9//3/+//7//v/+v/7//v//P/9
//////////////8AAAEAAQACAAMAAwACAAMABAAFAAUABAADAAIAAQACAAMABAAGAAcA
BwAHAAcABwAHAAgACAAJAAkACQAJAAgABwAGAAUABwAHAAcABwAFAAUABQAEAAAAAQAB
AAAA/////wAAAQABAAEAAAD//wAAAAABAAIAAAABAAIAAgABAAEAAQABAAEAAQABAAAA
/v/+//3//f/+//7//////////////////////wAAAAD//wAAAgADAAAAAAAAAAAAAAAA
AAAAAAAAAAAAAAAAAP7//v/9//3/AAAAAAAAAAAAAP///f///wMAAgAEAAQABAAEAAQA
BQAGAAYACQAJAAoACwAJAAoACgAHAAQAAQD///3//v8AAAEAAgAAAP7//v/8//r/+v/5
//j/+f/4//j/+f/3//j/+P/6//z//P/8//3/+//7//r/+v/6//r/+v/6//r/+v/6//r/
+f/4//j/+f/6//z//f/+//7//v/+//7//f/8//v/+v/8//z//P/8//v/+//7//v/+//8
//3//f/8//z//v8DAAkAEgAeACsAPQBRAFgAUwBOAEsAQQAuAB4AFAADAPD/4P/T/8T/
s/+s/7L/sP+n/6v/vv/Q/9z/5P/p/+z/8v/5//7//f/9//3//f/9//3//f//////////
//////8AAAEAAQABAAIABAAEAAQABAACAAIAAwADAAMAAwADAAMABAAEAAMAAwAEAAQA
BAAEAAcACAAIAAgABgAGAAYABwAJAAoACgAKAAoACgAKAAoACgALAAsADAAMAAwACwAL
AA4ADwAPAA8ADwARABEAEQAPABAAEQARAA8ADwARABMAFQAWABcAGQAXABkAGQAZABkA
HAAdAB0AHwAfACAAIAAhACMAJAAlACUAJwAnACcAKAAoACgAKQApACkAKgAqACwALAAq
ACkAKQApACkAKQAqACsAKQAoACYAIwAjACEAHwAfAB4AHAAdABwAGwAaABYAFQATABEA
DwAQABAAEAANAAwACgAIAAoACgAJAAgACAAIAAgACAAIAAcABwAIAAYABgAGAAYACAAI
AAgACAAIAAgACAAIAAgACAAHAAYACAAIAAgACAALAAsACwALAAkACQAJAAkACwALAAsA
CwAMAAwADAAMAAoADAANAA0ADgAPABAAEAAPAA0ADAALAAsACwALAAsACQAKAAsACwAK
AAsACwAKAAsADAANAA0ADwAPAA8ADwANAA0ADQAOAA0ADQANAA0ACwALAAwADAANAA0A
DQANAAsACwALAAsADQANAA0ADQANAA0ADQAMAAcACQAKAAoACQAJAAoACwALAAsACgAJ
AAsACgAKAAoACgALAAwADAALAAsACwALAAsACwALAAoACAAIAAcABwAIAAgACQAJAAkA
CQAJAAkABwAHAAgACAAIAAgACQAJAAYABgAGAAYABwAIAAkACgAIAAgACAAIAAgACAAH
AAcACAAIAAgACAAIAAcABQAHAAkADAAMAAwADgAMAAwADAAMAA4ADwAQABAADwAPABAA
EQAQABAADwALAAsACQAIAAcABgAGAAUABAADAAAA///8//v//P/8//z/+v/4//f/9//3
//j/+P/6//r/+v/6//v/+//7//r/+v/5//j/9//2//j/+P/4//j/9//2//b/9//3//j/
+P/4//j/+P/4//j/+P/4//j/+P/2//b/9v/2//f/9//3//f/9//4//n/+f/4//b/+P//
/wUACgAYACkAOQBNAFgAUwBMAEkARQAyABwAEgAFAO7/2v/P/8L/sf+o/6b/ov+f/6H/
sP/C/9L/3P/l/+r/7v/1//b/9//7//3//f/9//3/+//9//3//f/9//3//f/+/wAAAQAC
AAQABAAEAAQABAACAAIAAwADAAQABQAGAAcACAAIAAcABwAIAAgACAAIAAsADAAMAAwA
DAAMAAwADQAPABAAEAAQABAAEAAQABAAEAARABEAEgAUABQAEwATABIAEwATABMAFQAX
ABcAFwAWABYAFgAVABYAFwAaAB0AHQAcABsAGwAbAB0AHQAdAB0AIAAhACEAIQAhACIA
IgAjACUAJgAnACUAJwAnACcAKAAoACgAKQArACsALAAsACsAKgAnACUAJwAnACcAJwAm
ACUAIQAeAB4AGwAbABkAGQAZABgAFgATABIAEQAQAA0ADQAMAAsACAAIAAcABgAEAAQA
AwACAAIAAgABAAAA/v/+//7//v/+//3//f/+//7//v/+//7/AAAAAAAAAAD+//7//v/+
//7//v/9//z//v/+//7//v////////////3//f/9//3//v///wAAAQAAAAAAAAAAAPz/
/v///////f/9//3//P/8//v/+//7//v/+//7//v//f/+///////+///////+//7//v/+
//3/+//7//v/+//8//3//v8AAAAA///+//3//////wAAAAD9//3//f/9//3//f/9//3/
///////////9//3//f/8//n/+//8//z/+v/5//n/+f/7//v/+v/5//v/+v/6//r//P/9
//7//v////////////3//f/9//z//P/8//v/+//6//r/+//7//3//f/9//3//f/9//7/
/v/8//z//f/9//r/+v/6//r/+//8//3//v/9//z/+//6//n/+P/2//X/+P/4//j/+P/6
//n/9//5//3/AAAAAP7//v/+//7//v/+/wIABQAIAAoACgAJAAkACQAIAAgABwADAAAA
/f/7//n/9//4//j/+P/5//j/+f/4//j/+P/3//b/9//2//b/9//4//r/+//+//z//P/8
//3///////7//v/9//z/+//6//v//P/9//7////+//7////+//7//f/8//z//P/8//z/
+v/6//r/+v/6//r/+v/6//n/+f/5//n/+P/4//j/9//4//r//v8BAAMADAAWACcAOwBN
AFYAUwBOAEsARwA2ACgAHAAJAPD/3v/T/8T/s/+s/6z/pv+l/7H/xv/W/+L/6v/t//D/
8v/3//r/9//3//r/+//8//3//f////////////////8AAAEAAQABAAIAAgACAAIAAgAC
AAIAAwADAAIAAQAAAP//AgACAAEAAQACAAIAAgACAAEAAgACAAIABAAEAAQABQADAAQA
BAAEAAQABAAEAAQABAAFAAUABgAGAAYABQAFAAgACQAJAAkABwAJAAkACQALAAwADQAN
AAwACwAMAA0ADgAOAA4ADwAPABEAEQARABAAEgASABEAFQAVABYAFgAXABkAGgAbABsA
HQAdAB0AHgAeAB4AHwAdAB0AHgAeAB4AHgAcABsAGwAbABsAGwAdAB0AGgAYABoAFwAX
ABUAEQARABAADgANAAwACwAKAAkACQAIAAcABAAEAAMAAgACAAIAAQAAAP7//v/9//z/
/v/+//7//v/6//n/+f/6//r/+v/6//r//P/8//z//P/7//r/+f/4//r/+v/5//j/+f/6
//v//P/9//3//f/9//v/+//7//v/+//7//v/+//8//z//P/8//v//v8AAAEA////////
/v8AAP///////////////////f/+//////8CAAMAAwACAAAAAAAAAP//AAABAAIAAwAD
AAMAAwAEAAUABQAFAAUABwAHAAgACAAFAAMAAQD//wAAAQACAAMAAQABAAEAAQADAAMA
AwACAAEAAwAEAAQAAAD///////8DAAMAAgABAAEAAAAAAAAAAAABAAIAAgABAAEAAQAB
AP////////7///8AAAAAAQAAAAAAAQABAAEAAQABAAEAAwADAAQABAACAAIAAwADAAQA
BAAEAAQAAgACAAIAAgACAAIAAgACAAQABAADAAMAAwACAAEAAAACAAEA//8BAAUABAAC
AAMABAAFAAYACAAJAAoACgAJAAkACgALAAsADAAMAAkABQADAAIAAQD//wAAAAAAAAEA
AAABAAAA/P/8//v/+v/7//r/+v/7//3//v/+/wAA/v/+//7////9//3//P/8//n/+P/3
//b/9//4//n/+v/5//j/+P/5//v//P/8//z//P/8//z//P/8//z//P/8//z//P/8//z/
+//7//v/+//7//z//f/9//z//P8CAAcACQAOABoAKwBBAFMAXABZAFIATQBDADAAIAAY
AAkA9v/k/9n/yv+7/7D/rP+q/6f/r//C/9T/4P/s/+//8P/0//v//v/9/wMABQAFAAUA
BQAEAAUABAADAAUABQAFAAYABwAHAAcACAAGAAYABgAGAAcACAAKAAsACQAJAAkACQAK
AAoACQAJAAwADAAMAAwADQAOAA4ADgAOAA4ADgAPAA0ADgAOAA4ADwAQABEAEgAQABEA
EQASABQAFAATABMAFgAXABcAFwAVABcAFwAXABcAGAAZABkAGQAZABsAHQAeAB4AHgAf
AB8AIQAhACEAHwAiACMAIwAlACUAJgAmACYAJwAnACcAJwApACkAKQAqACoAKgArACsA
KwAsACwALgAuACwAKwApACkAKQApACcAJwAkACIAJAAhACEAHwAdAB0AHAAaABkAGAAX
ABYAFQAVABQAEwASABIAEQAQABAAEAAPAA4ADAAMAAsACgAMAAwADAAMAAkABwAGAAYA
CAAIAAgACAAIAAgACAAIAAYABgAGAAYACAAIAAcABgAGAAYABgAGAAUABQAFAAUABwAH
AAcABwAHAAcABwAHAAgACAAIAAgABgAIAAkACQAHAAcABwAGAAkACQAKAAsADQANAA0A
DQALAAwADQANAAwADQANAAwADAAMAAwACwAOAA8AEAARAA8ADwAPABAAEAAPAA4ADQAP
AA8AEAAQAA8ADwAPAA8ADwAPAA8ADwANAA0ADQANAAsACwALAAoACgANAA8AEAAOAA0A
DQANAA8ADwAOAA0ADQAMAAwADAAOAA8AEAAQABAADwAOAA0ADQANAA0ADAANAA4ADgAP
AA4ADgAPAA8ADgANAAwACwALAAsADAAMAAwADAANAA0ADgAOAA4ADgAOAA4ADgAOABAA
EAAQABAAEAAQAA8ADwAQABAAEAAQABIAFAAWABYAFgAWABkAGwAdAB4AIQAhACIAIwAi
ACIAIQAdABkAFwAWABUAFwAYABgAGAAaABgAGAAWABUAFgAWABYAEwASABIAEwAVABYA
FgAYABoAGgAaABsAGwAbABoAGgAaABoAGgAaABoAGgAaABoAGwAaABoAGwAbABwAHAAc
ABoAGgAaABoAHAAcABwAHAAaABoAGgAaABoAGwAcAB0AGwAcAB0AHQAcAB4AIAAlACcA
LgA6AE8AYQBvAHgAdwBwAGsAYQBQAD4ANAAjAA4A/v/1/+b/1f/O/8z/xv/F/8v/2v/u
/wAABgAJAA4AEgATABYAGQAZABsAGwAbABsAHQAfAB8AHwAdAB0AHQAeAB8AHwAfACAA
IAAgACAAIAAeAB4AHwAfAB8AHwAfAB8AHgAeAB0AHQAfACAAIQAiACEAIgAiACIAIgAi
ACIAIwAjACQAJAAkACIAIgAiACIAJAAlACUAJgAmACYAJQAlACUAJQAkACMAJQAnACcA
JwAnACgAKQApACkAKQArAC0AKwAqACkAKQApACsAKwArAC4AMgA0ADUANQA1ADYANgA4
ADsAPQA/AD8AQQBBAEEARABEAEQARQBFAEUARgBGAEYARgBEAEMARQBFAEUARQBFAEUA
QgBAAD4AOwA7ADkAOQA5ADgANgAzADIAMQAwAC8ALwAuAC0AKQAoACYAJAAkACQAIwAi
ACIAIgAhACAAHgAeAB4AHgAeAB0AHQAeACAAIAAgACAAIAAgACAAIAAhACIAIwAkACQA
IgAhAA==
         </WaveFormData>
      </LeadData>
      <LeadData>
         <LeadByteCountTotal>10000</LeadByteCountTotal>
         <LeadTimeOffset>0</LeadTimeOffset>
         <LeadSampleCountTotal>5000</LeadSampleCountTotal>
         <LeadAmplitudeUnitsPerBit>4.88</LeadAmplitudeUnitsPerBit>
         <LeadAmplitudeUnits>��V</LeadAmplitudeUnits>
         <LeadHighLimit>2147483647</LeadHighLimit>
         <LeadLowLimit>268435456</LeadLowLimit>
         <LeadID>V3</LeadID>
         <LeadOffsetFirstSample>0</LeadOffsetFirstSample>
         <FirstSampleBaseline>0</FirstSampleBaseline>
         <LeadSampleSize>2</LeadSampleSize>
         <LeadOff>FALSE</LeadOff>
         <BaselineSway>FALSE</BaselineSway>
         <ExcessiveACNoise>FALSE</ExcessiveACNoise>
         <MuscleNoise>FALSE</MuscleNoise>
         <LeadDataCRC32>1229898223</LeadDataCRC32>
         <WaveFormData>
DgAOAA4ADgAMAAoACAAGAAMAAgABAAAA/v/8//r/+P/2//b/9v/2//T/9P/0//T/8//y
//H/8P/y//L/8v/y//H/8P/v/+7/8P/w//D/8P/y//L/8v/y//H/8P/v/+7/8P/w//D/
8P/w//D/8P/w/+//7v/t/+z/7P/s/+z/7P/s/+z/7P/s/+3/7v/v//D/7v/u/+7/7v/u
/+7/7v/u//D/8P/w//D/7v/u/+7/7v/u/+7/7v/u//D/8P/w//D/8v/y//L/8v/y//L/
8v/y//H/8P/v/+7/7//w//H/8v/w//D/8P/w/+//7v/t/+z/7P/s/+z/7P/s/+z/7P/s
/+z/7P/s/+z/6v/q/+r/6v/s/+z/7P/s/+r/6v/q/+r/6P/o/+j/6P/o/+j/6P/o/+j/
6P/o/+j/6P/o/+j/6P/o/+j/6P/o/+j/6P/o/+j/6P/o/+j/6P/o/+j/6P/o/+b/5v/m
/+b/5v/m/+b/5v/k/+T/5P/k/+X/5v/n/+j/5v/m/+b/5v/m/+b/5v/m/+j/6P/o/+r/
6f/p/+n/6//r/+z/7f/v//D/8f/w/+7/7v/v/+7/7v/w//D/8f/x/+7/7P/r/+j/6P/o
/+X/5P/h/+H/4f/i/+D/4v/j/+T/5//n/+b/5P/l/+X/5f/l/+f/5//o/+j/6P/o/+n/
6f/m/+X/5v/l/+j/6f/q/+r/6f/p/+n/6P/q/+v/6//r/+v/6//q/+r/7P/s/+z/7P/q
/+v/6//r/+z/6v/t//D/9P/8/woAGgAxAEkAUwBcAGsAewCHAJQApwCwAK0ApQCZAIMA
YQAyAAQA2/+1/5z/ov+1/8P/yf/O/9X/2P/b/+L/6P/p/+j/6f/p/+n/6//r/+r/6v/o
/+j/6P/o/+n/6f/p/+n/6v/r/+3/7//t/+z/7P/s/+r/6v/q/+v/7f/u/+7/7//v/+//
7v/t/+7/7//w//L/8f/w/+//7v/v/+//7//v/+7/7v/v/+//8f/x//L/8v/0//T/9f/1
//b/9v/2//b/9//4//f/9v/3//j/+//8//n/+f/7//3/AQACAAIAAgABAAIAAwAFAAUA
BwAIAAkACwANABAAEwAUABUAFQAWABkAGgAcAB4AIAAhACIAJAAlACQAJAAkACMAIwAj
ACMAIwAjACMAIwAlACMAIwAiAB8AHwAfABwAGQAYABYAFAAVABUAEgARAAwACgAHAAYA
AgABAAAA/v/+//z/+//6//n/+f/3//b/9f/0//P/8v/t/+v/6f/o/+n/6f/q/+r/6//q
/+n/6f/p/+n/6v/q/+v/6//q/+n/6f/p/+r/6//r/+v/6v/p/+r/6v/q/+n/6P/p/+j/
5//o/+n/6v/q/+b/5v/o/+j/5//n/+j/6P/o/+j/5//n/+f/5//n/+f/6P/p/+r/7P/s
/+3/7P/q/+z/7P/s/+r/6P/q/+r/6v/q/+r/6f/p/+v/6v/q/+v/6v/p/+n/6P/o/+n/
6P/p/+n/6f/p/+n/6f/o/+j/5//p/+j/5//n/+f/5//m/+b/5//n/+b/5P/l/+b/5//p
/+r/5//m/+X/5//n/+j/6v/o/+f/5//m/+f/6P/n/+j/5//n/+f/5//n/+f/5//n/+j/
6P/n/+f/5//n/+n/6f/o/+b/5f/k/+X/4//k/+X/5v/n/+j/6v/p/+n/5v/k/+X/5v/n
/+j/6//s/+7/7v/t/+n/6P/o/+n/6v/s/+7/8P/w//D/8P/w//H/8f/x//P/8//0//X/
+P/5//r/+f/4//f/9//1//r//v8CAAcACgALAAsADAATABoAIQAlADEAPQBKAFcAZgB0
AIQAkwCjALMAwgDQAMsAyQDIAMcAwAC5ALIArAC8AMoA2ADnAAEBFwEvAUkBQQE5ATEB
KQEZAQkB+gDrANgAyAC5AKkAlwCHAHcAZgBZAE4AQwA4AC4AJgAfABcABwACAPz//f8A
AAQADAAeADgATwBXAF0AbACBAJEAmwCqALEApgCXAIUAbQBHAB8A9P/I/5//j/+a/6r/
sf+5/8H/yP/N/9L/1f/Y/9r/2//b/9v/2v/Z/9r/2//b/9z/3P/c/9z/3P/d/93/3f/d
/97/3//h/+P/4f/g/+D/4P/i/+L/4v/j/+T/5P/j/+P/5P/l/+X/5f/l/+X/5f/m/+j/
6P/o/+j/6f/p/+n/6f/s/+z/7f/t/+v/6//s/+z/7v/u/+//7//u/+7/7v/u//L/9P/0
//T/9P/0//b/9v/2//f/+v/9////AAAAAAAAAwAEAAUABwAHAAkACgALAAwADQAPABEA
EwAVABYAGAAbABwAHgAgACAAIQAiACQAJgAmACcAKAAnACcAJwAnACkAKQApACkAKAAl
ACQAIgAfAB8AHwAcABsAGgAYABYAEwATABAADwAMAAoABwAGAAQAAwACAAAA/v/8//v/
+v/5//n/9//2//f/9v/1//T/9P/z//L/8v/z//P/9P/0//H/8P/v/+//8f/x//L/8v/z
//P/8v/x//D/7//v/+//7//v/+7/7f/t/+7/7//v/+3/7//v/+//7//v/+//7v/u/+7/
8P/w/+//7//w//D/8P/w/+//7//w//H/8v/z//X/9f/1//b/9v/3//b/9P/1//b/9//2
//L/9P/0//T/8//0//T/9f/3//b/9v/3//X/9f/2//b/9//3//X/9f/0//P/8v/x//P/
9P/2//f/+f/4//f/9//1//X/9P/0//X/9f/0//L/8v/y//L/8//3//X/9f/1//P/8//0
//b/9P/z//P/8v/0//T/8v/y//H/8f/x//H/8//z//P/8//y//L/8f/x//H/8f/z//P/
9f/0//T/9P/y/+//7//v//D/8f/y//T/9//3//T/8v/x//D/7//u//H/8v/0//T/9P/x
/+7/7//w//H/8v/0//X/9f/1//n/+f/6//v//f/9//3/+//6//n/+f/3//j/+P/4//n/
+//7//r/+v/1//T/8//v//D/7//v/+//7v/u//D/8f/x//H/8P/u/+//7//w//H/8//z
//P/9P/0//T/9P/1//L/7//u/+//8f/x//H/8f/w/+//7//v//D/8P/x//H/8f/x//H/
8P/w//D/8P/w//L/8v/z//P/8//y//T/9f/0//j/AAAQACQAPwBVAF8AZgB1AIcAkwCc
AK8AugCzAKcAmwCFAGEAOAAOAOH/t/+i/6z/v//J/8//1v/Z/97/5f/q/+r/7//w//H/
8f/x//H/8f/w//D/8f/y//P/9P/1//P/8f/v//H/8f/y//P/8//y//L/8v/0//T/9P/1
//j/+P/3//f/9//3//b/9f/1//X/9f/2//b/9v/2//b/9//3//f/9//6//r/+//7//n/
+f/6//r/+v/6//v/+//9//7///8AAAEAAgABAAAAAQACAAUABgADAAMABQAHAAcACAAI
AAgACwAMAA0ADwAPABEAEgATABYAFwAZABsAGwAdAB4AIAAjACQAJgAoACgAKQAqACwA
LgAuAC8AMAAzADMAMwAzADIAMQAwAC8ALwAtAC0ALAAtAC0ALQAqACcAJgAkACIAIQAh
AB4AHQAYABYAEwASABAADwAOAAwADAAKAAkACAAFAAUAAwACAAMAAgABAAAA/v/9//z/
/P/7//v//P/8//z//P/8//3/+//7//z//P/9//3//P/7//n/+f/6//v//f/9//z/+//6
//r/+v/5//f/+f/5//n/+//7//v/+v/4//j/+v/6//n/+f/6//r/+v/6//n/+f/5//n/
+f/5//r/+//8//7//f/9//v/+P/6//r/+v/4//j/+v/6//r/+v/6//n/+f/7//r/+v/7
//v/+//8//z/+//7//n/+f/6//v//P/9//3//P/8//v//f/8//v/+//5//n/+P/4//r/
+//7//r/+v/6//r/+//8//n/+P/3//n/+f/6//z/+//5//j/9v/5//r/+f/6//v/+//7
//v/+f/5//n/+f/8//z/+//7//n/+f/7//v/+f/4//j/+P/5//f/+P/5//j/+f/6//z/
+//7//j/9v/4//j/+P/4//n/+v/8//z//P/5//n/+v/3//j/+P/2//b/+f/6//v//P/+
/////////wEAAQACAAMABgAHAAgABwACAAEAAQD/////AAABAAMAAgABAP///v/7//r/
+f/1//b/9f/1//X/9P/0//b/9//2//f/9//2//f/9//4//n/+v/7//z//v/9//z/+//7
//j/9f/0//X/9//3//f/9//4//f/9//3//b/9v/3//f/+f/5//n/+P/4//j/+P/4//b/
9v/3//f/+f/4//b/9//6/wAACgAYACoAQwBZAGEAaAB3AIUAkQCkALUAugC7ALMAoQCH
AGcAPgAOAOH/u/+m/6z/v//L/9P/2P/d/+T/6//w//L/8f/w//H/8f/x//H/8f/w//D/
8v/y//L/8v/z//P/8//z//T/9f/3//n/+P/2//X/9P/2//b/9v/3//j/+P/3//f/+P/5
//n/+f/5//n/+f/6//r/+v/6//r/+f/5//n/+f/6//r/+//7//v/+//8//z//v/+////
//8AAAAAAAAAAAAAAgACAAIAAgACAAQABAAFAAUABwAJAAsADAAMAAwACwAMAA0ADwAT
ABUAFgAXABgAGQAbAB0AHwAhACIAJAAlACYAKAAqACgAKQAqACwALgAuAC8AMAAxADEA
MQAxADMAMwAzADMAMQAvAC8ALgArACsAKwAoACcAJgAkACIAIQAhAB4AHQAcABoAFwAW
ABMAEwATABIADgAMAAsACgAJAAkABwAGAAUABAADAAIAAAD///7//v8BAAEAAgACAP//
/v/9//3//////wAAAAD//////v/9//3//f/+/////f/9//z/+//8//z//P/7//r/+//6
//n/+//7//v/+v/6//r//P/8//v/+//8//z//P/8//v/+//5//n/+f/5//n/+f/5//r/
+//9//3//P/8//z//P/6//r//P/8//z/+//8//z//f////7//v////3//f/+//7//f/9
//v/+//7//v/+//7//z//P/9//3//f/8//v/+//7//v/+v/6//3//f/8//r/+v/6//r/
+//7//n/+f/5//f/9//4//r/+f/3//b/9P/3//j/9//4//f/9//3//f/9//3//f/9//6
//r/+f/5//j/9//4//f/9//2//b/9v/4//X/9f/1//T/9f/2//j/+f/5//b/9P/2//b/
9v/2//X/9v/4//j/+P/1//X/9v/4//j/9//2//3//P/8//z//P/8//7/////////////
/wAAAQABAAEAAQD///7//f/9//v/+P/4//j/+f/5//n/+P/4//b/9v/2//P/8P/v/+//
7//y//L/9P/1//b/9//3//b/9v/1//X/9f/z//P/8//0//P/8v/x//H/9P/z//T/9//2
//X/9P/z//L/8f/x//H/8v/y//P/8//x//H/8f/w//D/8P/w//D/8P/w//H/8f/x//D/
8P/1//j/+v8CAA4AHAAxAE0AWwBmAHUAhwCRAJ4ArwC8ALcApwCZAIkAaQA+ABIA5f+5
/57/ov+1/8P/y//W/9v/3v/j/+j/6v/t/+7/7//v/+//7f/t/+z/7P/s/+z/7P/s/+//
7//v/+//7f/t/+7/7//w//D/8f/y//L/8v/y//P/9P/0//P/8//y//P/8//z//P/8//z
//T/8v/y//L/8v/0//X/9v/3//f/9v/2//X/9//3//j/+P/6//r/+//7//r/+v/6//r/
/P/+//7//v/8//z//v/+//7///8CAAUABwAIAAgACAAJAAoACwANAA0ADwAQABEAEgAT
ABUAFwAaAB0AHwAiACIAIgAjACQAJAAlACYAKAAqACoAKwAsACwAKwAqACkAKgArACwA
LQAvAC0ALQAsACkAKQApACYAJQAkACIAIAAfAB8AHAAbABoAGAAVABQADwANAAsACAAH
AAYABgAGAAMAAwABAAAA///+//3//P/8//v/+v/6//j/9//3//b/+P/4//j/+f/3//f/
+P/4//X/9f/0//P/8//z//T/9f/1//X/9P/z//L/8v/y//H/8P/x//D/7//x//H/8f/w
//H/8v/1//b/9P/z//P/8v/y//L/8f/x//L/8//0//X/8//z//P/9P/1//f/9//2//b/
9v/2//T/9P/2//b/9v/1//b/9v/3//T/8v/x//H/8//z//T/9P/1//X/8//z//X/9f/1
//X/9f/0//T/8//z//L/8f/x//T/9f/1//b/9v/1//P/8P/w//D/8P/x//X/8//z//P/
8v/x//H/8v/y//H/8f/w//L/8v/w//D/7//v/+//7//v/+//7//v//D/8P/v/+//7//v
//H/8f/v/+7/7v/u//D/7f/t/+3/7v/v//D/8v/z//P/8P/u/+//8P/x//L/8v/y//P/
8v/u/+//8v/0//T/9P/0//T/9f/1//X/9//3//j/+f/7//v/+//5//b/9f/1//P/8P/w
//D/8f/x//H/8P/w/+//8P/x/+//7P/r/+v/6//s/+z/7v/v//H/8//0//T/8v/x//H/
8f/v/+//7//w/+3/7P/r/+v/7f/r/+v/7f/t/+3/7f/t/+7/7f/t/+3/7v/u/+//7//t
/+3/7f/s/+r/6v/q/+r/6v/q/+v/6//r/+z/7v/v//L/9v8AABAAJgBBAFUAXwBqAHkA
iQCXAKYAswC0AKkAmwCJAG0ASQAgAPT/x/+j/57/rv+7/8P/y//O/9P/3P/j/+j/6v/r
/+r/6//r/+v/6//r/+r/6v/q/+r/6v/q/+v/6//r/+v/7f/t/+7/7//v/+7/7v/u/+//
8P/x//P/9P/0//P/8//x//H/8P/v//D/8f/y//T/8v/y//L/8v/1//X/9f/1//T/9P/1
//X/9v/3//n/+v/6//r/+//7//v/+v/5//j//P/+//7//v/+//7/AAAAAAEAAQADAAUA
BQAGAAYABgAHAAgACQALAA0ADwAQABEAEgATABUAFwAXABkAGgAcAB8AIAAiACQAJAAl
ACYAKAAqACoAKwAsAC0ALQAtAC0AKwArACsAKwAtACsAKwAqACcAJwAnACQAJQAkACIA
IAAcABsAFwAVABQAEgAPAA4ACwALAAsACgAGAAQAAwACAAEAAQD///7//f/8//v/+v/6
//n/+P/4//f/9//4//j/9//2//X/9f/1//X/9v/2//X/9f/0//P/8//z//T/9f/3//f/
9v/1//b/9v/2//X/8//1//X/9f/1//X/9f/0//T/9P/2//b/9f/1//b/9v/2//b/9f/1
//f/9//3//f/9//3//f/+P/3//n/+f/4//n/+v/7//r/9v/4//j/+P/5//r/+v/7//v/
+v/6//v/+f/5//r/+v/7//v/+f/5//n/+f/5//n/+v/6//v/+//7//r/+f/5//f/9//2
//b/+f/5//j/9v/4//j/+P/5//v/+f/5//n/9//3//j/+v/6//n/+f/4//r/+v/4//j/
9//3//f/9//3//f/9//3//j/+P/3//f/9v/1//b/9f/2//b/9//4//b/8//z//P/8//z
//P/9P/1//X/8v/w//L/8v/y//L/8f/y//T/9P/2//P/8//0//f/+P/6//r/+v/6//z/
/f/9//3//////wAAAQABAAEAAQD///r/+f/5//f/9//4//n/+//5//n/+P/4//b/9v/2
//P/8v/x//H/8f/w//D/8v/z//b/9//3//b/9P/z//P/8//z//P/8//0//L/8v/y//P/
8f/v/+//8f/z//P/8//z//L/8f/x//H/7v/u/+//7//x//H/8f/w/+7/7v/u/+7/8P/w
//H/8f/x//D/8P/x//b//P8GABIAJgBBAFUAXQBmAHcAhwCRAKAAsQC4ALMAqQCZAH8A
WQAuAAoA3/+1/6D/rP+9/8f/zf/U/9v/4v/r//D/8P/v/+//7//u/+3/7f/t/+z/7P/u
/+7/7v/u/+//7//v/+//7//v//D/8f/x//D/8P/w//L/8v/y//P/9P/0//P/8//y//P/
8//z//X/9f/1//b/9P/0//T/9P/3//f/9//3//j/+P/5//n/9//3//j/+P/4//j/+f/5
//z//P/8//z//v8AAAAAAAD+//7/AAAAAP3//f///wEABAAGAAcACAAJAAoACwANAA0A
DwAQABEAFAAVABcAGQAZABsAHAAeACEAIgAkACYAJgAnACgAKgAqACoAKwAsAC8ALwAv
AC8ALQAtAC0ALQAuAC0ALgAuACsAKwArACgAJwAmACQAIgAhACEAHgAdABgAFgATABIA
DwAPAA8ADgALAAgABgAEAAUABQADAAIAAQAAAP///v/+//3//P/8//v/+//8//z/+//6
//n/+f/7//v//P/8//n/+f/4//f/+f/5//r/+//7//v/+v/5//j/+P/4//f/9//5//n/
+f/5//n/+f/4//j/+P/6//r/+v/7//3//v/9//z/+v/5//n/+f/5//n/+//7//v//P/8
//3//P/6//v//P/9//z/+//+////AAD+//7//f/9//3//P/8//3/+//7//z//P/+////
/v////3//f/9//3/AAAAAAEAAQABAAAA//////3//f/8//z//f/9//z/+v/6//r/+v/7
//3/+//7//v/+//7//z//v/8//v/+//6//r/+v/4//j/9//3//f/9//5//n/+f/5//r/
+v/5//n/9//3//n/+f/3//b/9v/2//j/9f/1//X/9v/3//j/+v/5//n/9v/0//b/9v/2
//b/9f/2//j/+P/4//X/9f/2//n//P/8//z//v/+//7//v/+/wAAAQABAAEAAgABAAEA
AQACAAEAAAD9//v/+//8//v//P/8//z//f/8//v/+f/4//f/+P/5//f/9P/z//P/8//0
//T/9v/3//b/9//3//b/9v/1//X/9f/z//P/8//0//L/8v/y//P/8//x//H/8//z//P/
8//z//T/8//z//P/8v/y//P/8//x//H/8f/w//D/8P/w//D/8v/y//P/8//x//D/8P/1
//j/+v8EABIAJAA9AFMAWwBiAHMAhwCTAJ4ArwC4ALMAqQCdAIMAYQA6ABAA4/+5/6L/
qP+5/8X/zf/W/93/5P/r/+z/7v/x//D/8f/x//H/7//v/+7/7v/u/+7/7v/u//P/8//z
//P/8f/x//L/8//x//D/8P/w//L/8v/y//P/9P/0//P/8//y//P/8//z//P/8//z//T/
9P/0//T/9P/3//f/9//3//b/9v/3//f/+f/5//r/+v/6//r/+//7//r/+v/6//r//v8A
AAAAAAD+//7/AAAAAAIAAwAGAAkACAAIAAcABgAHAAgACQALAA8AEQASABMAEgATABUA
FwAZABsAHAAeAB8AIAAiACQAJgAnACgAKgAsACwALQAuAC0ALQAtAC0ALwAvAC8ALwAv
AC0ALQAsACsAKwArACgAKQAoACYAJAAiACEAHQAbABoAGAAVABQAEAAPAA4ADAAKAAgA
BwAGAAUABQADAAIA///+//3//P/7//v/+//8//v/+//8//z/+//6//n/+f/5//n/+v/6
//n/+f/4//f/9//3//j/+f/5//n/+P/3//T/9P/0//P/9P/3//j/+f/5//n/+f/4//T/
9P/2//b/9f/1//b/9v/0//T/8//z//X/9f/1//X/9f/1//X/9v/3//n/+f/4//j/+P/4
//b/9v/4//j/+P/5//r/+v/7//n/+P/4//n/+f/5//r/+v/5//n/9//3//f/9//3//f/
+v/6//v/+//5//j/9//3//f/9//2//b/9//3//b/9P/0//T/9P/1//n/9//3//f/9//3
//j/+v/4//f/9//2//b/9v/0//T/8//z//P/8//z//P/8//z//T/9P/z//P/9f/1//f/
9//1//T/9P/0//T/8f/x//H/9P/1//b/+P/3//f/9P/y//L/8v/y//L/8f/y//T/9P/0
//H/8f/y//n/+v/8//r/+P/6//r/+v/6//3///8AAAEAAAD///////8BAAEAAQD///r/
+f/5//f/9P/0//T/9f/2//f/9//4//j/+P/4//X/8v/x//H/8f/z//T/9//5//f/9//2
//T/8//z//T/9f/z//P/8//0//T/9P/0//X/9f/z//P/9f/0//P/8v/x//H/8f/y//P/
8P/w//H/8f/z//P/8//y//T/9P/0//T/8//y//L/8f/x//L/9P/1//j//v8IABgALgBJ
AF0AZwBwAH8AkQCdAKoAuQC6AK0AnwCPAHUATQAiAPj/yf+j/57/sv/D/8v/0f/Y/93/
4v/p/+z/6v/p/+v/7f/u/+//8f/x//D/8P/y//L/8v/y//T/8//y//H/8//z//T/9f/3
//b/9v/2//T/9P/0//X/+P/4//f/9//2//f/9//3//X/9f/1//b/9//4//n/+v/5//n/
+f/5//r/+v/7//v/+//7//z//P/8//z//f/9/wAAAAAAAAAAAAACAAIAAgADAAQABwAI
AAYABQAGAAcACQAKAAoACgALAAwADQAPAA8AEQASABMAFQAXABoAHQAdAB8AIAAiACMA
JAAmACgAKgArACwALgAuAC4ALwAwADEAMQAxADEAMQAxADEAMQAzADEAMQAwAC8ALwAv
ACwAKQAoACYAJAAhACEAHgAdABwAGgAXABYAEAAPAA4ADAAMAAoACQAIAAUABQADAAIA
AwACAAEAAAAAAP///v/+//3//f/+//7//v/+//7////+//3//f/8//v/+//6//n/+//7
//z//f/9//3//P/7//r/+v/6//n/9//5//n/+f/5//n/+f/4//f/+P/7//z/+f/5//r/
+v/6//r/+f/5//v/+//7//v/+f/5//n/+v/7//3//f/8//r/+v/6//j/9//6//v//P/9
//7//v///////v/+////AQABAAIAAgD+//3/+v/5//v/+//7//v/+v/6//v/+//7//r/
+f/5//r/+//7//z/+//7//r/+P/5//r/+//9//7/+//6//n/+f/5//r//P/8//v/+//6
//r/+v/4//j/+f/5//n/+f/5//n/+f/5//r/+v/5//n/+f/5//v/+//5//j/+P/4//n/
9//4//n/+f/5//n/+v/7//v/+P/2//f/+P/5//r/+v/6//v/+v/8//n/+f/6////AAD8
//3//v///wAABAAFAAUABQAEAAMAAwADAAUABQAFAAMAAAD//////f/8//z//P/9//7/
/////wAA/P/8//z/+f/4//f/9//3//r/+v/8//3//P/9//3//P/6//n/+f/5//j/9//2
//b/+P/4//j/+f/3//X/9f/3//n/+f/5//n/+v/5//n/+f/2//b/9//3//f/9//3//b/
9v/2//b/9v/2//b/9//3//X/9v/4//v//P/+/wYAFgAwAEkAXQBnAG4AfQCNAJcApAC3
ALwAtQCtAJ0AhQBjADYACADd/7X/pP+w/8H/y//T/9r/3//k/+n/7v/w//P/8v/z//P/
8//x//H/8P/w//L/8v/y//L/9//3//f/9//1//X/9v/3//f/9v/2//b/9v/2//b/9//4
//j/9//3//j/+f/5//n/+f/5//n/+v/8//z//P/8//v/+//7//v//P/8//3//f/9//3/
/v/+//7//v//////AgACAAIAAgACAAQABAAEAAYABgAIAAgABwAHAAkACwALAAwADAAM
AA8AEAARABMAEwAVABYAFwAaABsAHQAfAB8AIQAiACQAJQAmACgAKgAsAC0ALgAwADAA
MAAxADIANQA1ADUANQA1ADUANQA1ADMAMQAxADAAMQAxADEALgAtACwAKgAoACUAJQAi
ACEAIAAeABsAGgAWABUAFAASABIAEAAPAA4ACwALAAkACAAJAAgABwAGAAIAAQAAAAAA
AQABAAIAAgADAAIAAQABAP////8AAAAAAQABAAAA////////AAABAAEAAQAAAP//AAAA
AAAA///9//////////////////7//v/+/wAAAAD/////AAAAAAAAAAD/////AQABAAEA
AQABAAEAAQACAAIAAwACAAAAAAAAAAAA/v///wIAAwAEAAIAAgABAAEAAQAAAAAAAQAD
AAMABAAEAAMAAwABAAEAAwADAAMAAwADAAIAAgABAAEAAAD/////AAABAAEAAgABAAEA
AAD+////AAABAAMAAgD///7//f//////AAACAAAA//////7//v/+//z//P/8//3//v//
/////////////v/+//3//f/9//3///////3//P/8//z////9//7///////////8AAAEA
AQD+//z//f/+////AAD+//7////+/wAAAgAEAAQABAAEAAgACQAJAAkACwALAAwADQAM
AAsACgAHAAQAAwADAAEAAgACAAIAAwADAAMAAgACAAEAAgADAAEA/v/9//3//f8AAAAA
AgADAAIAAwADAAIAAgABAAEAAQABAAEAAQACAAAAAAAAAAEAAQD/////AQADAAMAAwAD
AAAA////////AAAAAAEAAQD////////+/wAAAAAAAAAAAAAAAAEAAQD//wAAAgADAAIA
BgAQACIANgBNAGEAbQB2AIUAlwClALIAvwDGAL8AtQCpAI8AaQBAABIA5f+//7D/uv/L
/9f/3f/i/+n/8P/z//T/9v/5//r/+//7//v/+//7//r/+v/6//r/+v/6//3//f/9//3/
/f/9//7////9//z//P/8//7//v/+///////+//z/+//+//////////3//f/9//7//v/+
//7//v///////////wAAAAABAAEAAQABAAIAAgAEAAQABQAFAAUABAADAAIABAAGAAYA
BgAGAAYACAAIAAgACQAMAA8AEAAQAA8ADgANAA4ADwARABUAFwAYABkAGAAZABsAHQAf
ACEAIgAkACUAJgAoACoALAAtAC4AMAAyADIAMwA0ADMAMwAzADMANQA1ADUANQA3ADUA
NQA0ADIAMQAwACwALQAsACoAKAAnACcAJAAjACIAIAAdABwAFwAVABMAEAAQAA4ADQAM
AAsACwAJAAgABwAGAAUABAAEAAMAAgACAAMAAwAEAAQAAwACAAEAAQADAAMABAAEAAUA
AwACAA==
         </WaveFormData>
      </LeadData>
      <LeadData>
         <LeadByteCountTotal>10000</LeadByteCountTotal>
         <LeadTimeOffset>0</LeadTimeOffset>
         <LeadSampleCountTotal>5000</LeadSampleCountTotal>
         <LeadAmplitudeUnitsPerBit>4.88</LeadAmplitudeUnitsPerBit>
         <LeadAmplitudeUnits>��V</LeadAmplitudeUnits>
         <LeadHighLimit>2147483647</LeadHighLimit>
         <LeadLowLimit>268435456</LeadLowLimit>
         <LeadID>V4</LeadID>
         <LeadOffsetFirstSample>0</LeadOffsetFirstSample>
         <FirstSampleBaseline>0</FirstSampleBaseline>
         <LeadSampleSize>2</LeadSampleSize>
         <LeadOff>FALSE</LeadOff>
         <BaselineSway>FALSE</BaselineSway>
         <ExcessiveACNoise>FALSE</ExcessiveACNoise>
         <MuscleNoise>FALSE</MuscleNoise>
         <LeadDataCRC32>2116570401</LeadDataCRC32>
         <WaveFormData>
FgAWABYAFgATABIAEQAQAA4ADAAKAAgABgAEAAIAAAD+//7//v/+//3//P/7//r/+P/4
//j/+P/6//r/+v/6//n/+P/3//b/+P/4//j/+P/2//b/9v/2//b/9v/2//b/+P/4//j/
+P/2//b/9v/2//X/9P/z//L/8v/y//L/8v/y//L/8v/y//T/9P/0//T/9P/0//T/9P/2
//b/9v/2//j/+P/4//j/9v/2//b/9v/2//b/9v/2//b/9v/2//b/+P/4//j/+P/4//j/
+P/4//b/9v/2//b/+P/4//j/+P/2//b/9v/2//T/9P/0//T/8//y//H/8P/y//L/8v/y
//L/8v/y//L/8P/w//D/8P/y//L/8v/y//D/8P/w//D/8P/w//D/8P/u/+7/7v/u/+7/
7v/u/+7/7v/u/+7/7v/s/+z/7P/s/+7/7v/u/+7/7v/u/+7/7v/u/+7/7v/u/+z/7P/s
/+z/7P/s/+z/7P/q/+r/6v/q/+z/7P/s/+z/7P/s/+z/7P/u/+7/7v/u/+7/7v/u/+//
7//v/+//7//u/+7/7v/u//P/8v/y//L/8//y//H/8f/y//L/8v/z//L/8P/v/+3/6//r
/+r/6f/k/+T/5v/n/+f/5//p/+r/6v/q/+n/6f/p/+n/6f/p/+v/7P/s/+v/6//r/+v/
6//n/+f/6P/o/+r/6v/q/+r/6v/q/+r/6v/q/+r/6v/q/+r/6v/q/+r/7P/s/+z/7P/p
/+n/6f/p/+r/6f/o/+j/6f/s//T///8UADAASABgAH4AowDFAOYACgElATMBNgEqARIB
5wCmAF4AIADt/83/yf/S/9f/2P/c/+D/4f/i/+b/6f/r/+n/6P/o/+j/6P/n/+f/5v/k
/+T/5P/k/+T/5f/l/+X/5f/l/+X/5f/l/+X/5f/l/+P/4//i/+L/5v/m/+b/5P/m/+b/
5v/m/+j/6f/p/+n/6P/n/+b/5f/l/+X/5f/m/+T/5f/l/+X/5//m/+b/5//n/+f/5//o
/+r/6v/r/+v/6f/p/+r/6v/t/+3/7f/t/+3/7P/s/+3/8P/w//H/8v/y//T/9f/1//b/
+P/5//r//P/9////AAAAAAEAAwAFAAYABwAKAA0AEAAQABEAFAAVABYAGAAYABkAGQAY
ABcAGAAYABkAGQAcABwAGwAbABsAGwAaABkAGAAXABcAFAATABIAEQAOAA0ACwAJAAYA
AQAAAP7//f/8//v/+//6//v/+f/4//b/9P/z//L/8f/v/+3/6//q/+r/6v/q/+r/6//s
/+z/7f/r/+v/6//r/+z/7P/s/+z/7P/s/+z/7P/u/+7/7P/s/+7/7v/u/+7/7P/s/+z/
7P/u/+//7//v/+3/7P/t/+r/6v/s/+3/7f/r/+v/6v/q/+r/6//s/+z/7v/u/+7/7v/v
//D/8P/w//D/8P/v/+//8P/w//D/8P/u/+7/7f/t/+//7//v//D/7//u/+7/7f/v/+//
7v/u/+7/7v/u/+7/7P/s/+z/6//t/+3/7f/r/+z/7f/v//D/7//u/+3/7P/u/+3/7f/u
/+z/6//r/+v/7f/t/+3/7f/t/+3/7f/r/+v/6//q/+n/6//r/+v/6//r/+v/6//r/+v/
6//r/+v/7f/t/+7/7v/q/+n/6f/p/+n/6f/p/+r/6//r/+v/6//q/+n/6P/n/+f/5//n
/+f/6P/p/+n/6v/o/+f/6P/p/+v/6v/s/+z/7P/s/+z/7P/t/+//7//v/+3/7v/u/+7/
7//y//H/8f/u/+3/7P/r/+3/7v/u/+7/7f/t/+z/7P/q/+f/5v/k/+T/4v/j/+b/5f/l
/+X/5//m/+b/5v/l/+b/5f/m/+f/6f/p/+r/6v/r/+v/6//r/+r/5//m/+b/6P/o/+j/
6P/q/+r/6v/q/+r/6v/q/+r/6P/o/+j/6P/m/+b/5v/m/+j/5//n/+f/6f/q/+f/6P/q
/+v/8P8CAB8APABSAGwAjgC0ANsA/QAgAToBRQFBATIBFAHkAKcAYgAeAOL/x//J/9H/
0P/T/9r/3v/i/+P/5v/m/+X/5//m/+T/4//i/+L/4f/h/+D/4P/g/+D/4P/g/+H/4f/h
/+H/4f/h/+H/4f/h/+H/4f/h/+H/4P/g/+T/5P/k/+L/5P/k/+T/5P/j/+P/4v/h/+P/
4//j/+P/4//j/+P/5P/m/+f/5//n/+X/5P/k/+X/5f/l/+X/5v/m/+b/5//n/+f/5//o
/+j/6f/p/+n/6f/s/+z/7f/v/+7/7v/v//D/8v/0//X/9f/2//j/+f/6//r/+//9//7/
AQADAAYACQAMAA0AEAATABQAFAAVABgAGQAaABwAHAAeAB8AHwAfACAAIAAhACEAIQAg
AB4AHQAdAB0AHAAbABgAFwAXABQAEQAQAA8ADAAJAAcABQACAP///v/8//v/+f/3//b/
9P/1//P/8v/w//D/7//u/+3/7v/t/+z/7P/s/+z/7P/s/+z/7P/r/+v/6f/p/+n/6f/q
/+r/6v/q/+j/6P/o/+j/5v/m/+T/5P/n/+j/6f/q/+j/6P/o/+j/6P/p/+n/6f/q/+r/
7P/q/+b/6P/p/+n/6//r/+r/6v/s/+3/7v/u/+7/7v/u/+7/7f/u/+7/7v/w//D/7//v
//D/8P/w//D/7v/u/+3/7f/u/+//8P/y//L/8v/z//P/8f/x//D/8P/u/+7/7v/u//D/
8P/w/+//8f/x//H/7//v/+//8P/w//D/8P/w//D/8P/v/+//8P/y//H/8f/x/+//7//v
/+//8P/x//L/8f/x//H/8P/v/+//7//v/+//7//v/+//7//v/+//7//v/+//7//w//D/
7//v//D/8f/v/+//7//w//H/8f/x//H/8v/z//T/9f/z//H/7//t//D/8f/x//L/9//z
//L/9P/0//T/9P/z//X/9f/1//b/+P/5//r//P/+//z/+//8//v/+v/5//n/+v/6//r/
+//7//r/+v/3//X/9f/0//X/8v/y//T/9f/1//X/9//3//b/9f/z//T/8//0//X/9v/3
//n/+v/3//f/9//3//X/8//z//T/9v/2//b/9v/2//b/9v/2//j/+P/4//j/+P/4//j/
+P/6//r/+v/6//z/+//7//v/+f/4//n/9v/0//X/+v8EABUALgBIAGAAeACcAMEA5QAE
ASwBSQFVAVQBRgEsAf0AwgB8ADYA+//d/9v/5P/n/+r/7v/w//P/+P/6//n/+//5//j/
+P/4//f/9//4//j/+P/4//j/+P/3//f/9v/1//X/9f/1//X/8//z//P/8//0//X/9f/2
//j/+P/4//b/9v/2//b/9v/0//X/9f/1//X/9f/1//X/9v/3//j/+v/6//v/+//7//v/
+v/6//v/+f/5//n/+v/6//r/+//7//v/+//8//z////////////+//7///8BAAIAAgAD
AAQABAAGAAcABwAKAAwADQAOAA8ADwAQABAAFAAVABcAGQAaABsAHgAhACIAIgAjACYA
KQAqACwALAAsAC0ALQAtAC4ALgAvAC8ALgAuAC0ALQAtAC0ALAArACoAKQApACYAJQAk
ACMAIAAdABsAGQAWABUAFAASABEADwANAAwACgALAAkACAAGAAYABQAEAAMAAgABAAAA
AAD+//7//v/+/wAAAAD//////f/9//3//f/8//z//P/8//z//P/8//z//f/+//3//v/8
//z//P/8//r/+v/6//r/+P/5//n/+f/6//r//P/6//j/+v/7//v/+//7//r/+v/8//3/
/v/+//7//v/+//7//v/+//3//P/+//7//f/9//z//P/8//z//v/+//3//f/9//3//f/+
//7//v////////////7//v/+//7//v/+//7//v/+//3//f/9//3/+//5//n/+v/6//r/
+v/6//r/+v/5//n/+v/4//f/9//3//f/9//3//f/9f/1//X/8//2//f/9//3//f/9//3
//f/9//3//f/9//3//f/9//3//X/9f/2//b/9P/z//P/8//1//X/9f/2//X/9f/1//X/
8//z//P/8//z//P/8//z//T/9f/1//b/9P/z//T/9f/x//T/9P/y//L/8//0//X/9v/3
//n/+f/5//n/+v/6//r/+//+//3//f/6//n/+P/3//n/+v/6//r/+v/5//f/9v/0//H/
8P/u/+//7P/s/+7/7//v/+//8f/w//D/8P/v//L/8f/y//P/9f/1//b/9v/z//P/8//z
//H/7//v//D/7v/u/+7/7v/w//D/8P/w//D/8P/w//D/8P/w//D/8P/w//D/8P/w/+7/
7f/t/+3/7//u/+3/7P/q/+3/9P/6/wkAIgA+AFIAaACIAKkAzQD0ABQBLwFBAUQBMgEW
Ae0ArgBmACIA7f/R/8//2P/b/+D/4v/m/+n/7v/u/+//7//t/+z/7P/s/+r/6f/p/+j/
6v/q/+r/6v/q/+v/6//r/+3/7f/t/+3/6//r/+v/6//t/+3/7P/s/+z/7P/s/+r/7v/u
/+7/7v/s/+3/7f/t/+3/7f/t/+3/6//r/+v/7P/s/+3/7f/t/+3/7P/s/+3/7f/t/+3/
7v/w//D/8f/x//H/8f/y//L/8f/x//H/8f/0//T/9f/3//j/+P/5//r/+P/6//v/+//+
/wAAAQACAAIAAwAFAAYACgALAA0ADwAQABEAFAAXABYAFgAXABoAHQAeACAAIAAhACEA
IAAfACEAIgAkACUAJQAkACIAIQAfAB8AHgAdABwAGwAbABgAGQAYABcAFAATABEADwAM
AAoACgAJAAkABQADAAIAAAD///3//P/6//r/+f/4//f/9v/1//T/9P/2//b/9v/2//X/
9P/y//H/8//z//P/8//y//L/8v/y//L/8v/y//L/8P/w/+7/7v/v//D/8f/y//H/8P/v
/+7/7v/v/+//7//w//D/8v/w//D/8v/z//P/8//z//L/8v/x//H/8f/w//D/8P/w//D/
8f/y//L/8v/w//D/7//v//L/8v/y//L/8P/w/+//7//w//H/8v/0//L/8v/z//P/8f/x
//D/8P/y//L/8v/y//D/8P/w/+//8f/x//H/7//v/+//8P/w//D/8P/w//D/8P/v/+//
8P/w/+//7//v/+3/7f/t/+3/7f/t/+3/6//v/+//7v/t/+3/7f/t/+3/7f/t/+3/7f/v
/+//7//v/+3/7f/u/+7/7f/t/+7/7//t/+3/7f/u/+3/7f/t/+3/7f/t/+3/7f/t/+3/
7f/t/+3/7f/s/+z/6//r/+3/7//t/+7/7v/u//T/8v/0//T/9P/0//X/9//3//f/9f/2
//b/9v/4//r/+P/3//T/8//y//H/8f/y//L/8v/z//P/8v/y//H/7//v/+7/7//s/+z/
7v/t/+3/7f/v//L/8v/y//H/8f/v/+//7//t/+3/7v/u/+v/6//r/+v/7P/r/+z/7v/s
/+z/7P/s/+r/6v/q/+r/7P/s/+z/7P/s/+z/7P/s/+r/6v/q/+r/7P/r/+v/6//p/+j/
5//o/+j/6f/u//T///8UADAASgBgAIAAowDFAOoAEAEvAT8BPAEuARgB7wC0AG4AKgDv
/83/yf/S/9X/1v/e/+L/4//m/+j/6//t/+v/6v/q/+r/5v/l/+X/5P/m/+b/5v/m/+T/
5f/l/+X/5f/l/+X/5f/n/+f/5//n/+f/5//m/+b/6P/o/+j/5v/m/+b/5v/m/+b/5//n
/+f/5//n/+f/5//p/+n/6f/q/+j/6f/p/+n/6f/o/+j/6f/r/+v/6//s/+r/6v/r/+v/
6//r/+z/7P/r/+v/6//r/+3/7v/w//P/9P/0//X/9v/0//b/9//3//j/+v/7//z//v//
/wEAAgAGAAcACQALAAoACwAOABEAFAAUABUAGAAZABoAHAAcABwAHQAdAB0AHgAeAB8A
HwAiACIAIQAhACEAIQAgAB8AHgAdAB0AGgAZABgAFwAUABUAEwARAA4ACQAIAAYABQAF
AAMAAgAAAP3/+//6//j/+P/3//b/9f/0//P/8v/y//D/8P/w//D/8P/w/+//7//v/+//
7//v/+7/7v/u/+7/7P/s/+z/7P/t/+7/7f/u/+z/7P/s/+z/6v/q/+r/6v/r/+3/7v/v
/+7/7v/w/+7/6v/s/+3/7f/v/+//7v/u/+7/7//w//D/7v/u/+7/7v/x//L/8v/y//D/
8P/v/+//8v/y//L/8v/y//L/8f/x/+//7//v//D/8P/w//H/8f/x//H/8P/w/+7/7v/u
/+7/7v/u/+7/7f/v/+//7//t/+//7//w//D/7v/u/+7/7v/s/+v/6//s/+7/7f/t/+3/
7f/t/+3/7f/t/+3/7f/r/+3/7f/s/+v/6f/p/+n/6f/p/+n/6f/p/+r/6//s/+3/6//r
/+z/7P/s/+v/6//r/+n/6f/p/+r/6//r/+v/6//s/+3/7v/v/+3/7f/t/+3/7f/t/+z/
7P/r/+v/7v/u/+7/7v/u/+3/7//v/+//8f/y//L/8v/0//b/9P/z//L/8f/w/+//7f/u
/+7/7v/x//H/8P/w/+//7f/t/+z/6//o/+j/6v/r/+v/6//t/+//8P/x//H/7//t/+3/
7f/r/+v/7P/s/+n/6f/p/+n/6//p/+n/6v/q/+r/6v/q/+r/6v/q/+r/6v/q/+r/6v/q
/+r/6v/q/+r/6v/q/+r/6v/p/+n/6f/p/+r/6f/o/+b/6f/s//b/CwAqAEYAYAB+AKAA
xQDrABABMgFLAVEBSgE2ARQB3wCcAFIAEADb/8v/0//Y/9n/3P/e/+L/5//s/+7/8f/x
/+//7v/u/+7/7P/r/+v/6v/o/+j/6P/o/+r/6//r/+v/6//r/+v/6//r/+v/6//r/+3/
7f/s/+z/7v/u/+7/7P/s/+z/7P/s/+7/7//v/+//7//v/+//7//v/+//7//w//D/8f/x
//H/8v/y//P/9f/1//X/9f/2//X/9P/0//P/9f/1//b/9v/3//f/9//3//r/+v/7//3/
/f/8//z//P/9/wAAAgADAAQABgAHAAgACAAJAAsADAAQABEAEwAVABYAFwAaAB0AHgAe
AB8AIgAlACYAKAAoACgAKQApACkAKgAqACsAKwAqACoAKQApACsAKwAqACkAKgApACkA
JgAkACIAIAAcAB0AGwAZABYAEwASABAADwALAAkACAAGAAUAAwACAAAAAAD///7//f/+
//3//P/8//r/+v/6//r/+v/6//n/+f/5//n/+f/5//j/+P/4//j/+P/4//j/+P/5//r/
+f/6//r/+v/6//r/+v/6//r/+v/4//n/+f/5//j/+P/6//j/9v/4//n/+f/5//n/+P/4
//r/+//8//z//P/8//z//P/9//7//v/+/wAAAAD//////v/+//7//v8AAAAA////////
/////wAAAAAAAAEAAQD//////v/+//z//P/8//z//v/+//7//f/9//3//f/7//n/+f/6
//r/+v/6//r/+v/8//v/+//8//z/+//7//v/+//7//v/+//7//v/+//5//n/+f/4//f/
9//3//f/9//5//n/+f/5//f/9//3//f/9//3//j/+P/3//f/+P/5//f/9//3//j/+P/3
//b/9f/1//X/9f/1//X/9f/1//X/9f/1//T/9P/1//X/9//5//v//P/6//r/+v/6//v/
/f/9//3//f/+//7//v/+/wAA/v/9//r/+f/4//f/+P/6//v//P/7//v/+v/6//f/9f/1
//T/9f/y//L/9P/1//X/9f/3//b/9v/2//X/9f/z//P/8//z//P/9P/0//P/8//z//P/
8//x//H/8v/0//T/9P/0//T/9P/0//T/8//y//H/8P/x//L/8//0//L/8v/y//L/9P/z
//P/8//z//L/8f/w//D/8//2//7/DQAqAEQAWgB2AJgAuwDbAP4AIgE9AUsBSAE0ARYB
5QCmAGYAKADv/9H/1f/c/9//4v/m/+j/7f/0//b/9f/z//H/8P/w//D/7v/t/+3/7P/s
/+z/7P/s/+z/7f/t/+3/7f/t/+3/7f/t/+3/7f/t/+3/7f/s/+z/7P/s/+z/6v/u/+7/
7v/u//D/8f/x//H/7//v/+//7//x//H/8f/y//D/8f/x//H/8//y//L/8//x//H/8f/y
//P/9P/2//f/9f/1//b/9v/1//X/9f/1//T/9P/1//f/+v/6//v//P/8//7//////wAA
AgADAAQABgAHAAkACgAOAA8AEQATABMAEwAVABcAGAAYABkAHAAdAB4AIAAgACIAIwAj
ACMAJAAkACUAJQAoACgAJwAnACcAJwAmACUAIgAhACEAHgAfAB4AHQAaABcAFQATABAA
DgAOAA0ADQAJAAcABgAEAAMAAQAAAP7//v/9//z/+//8//v/+v/6//n/+P/3//b/+P/4
//f/9//3//f/9//3//b/9v/2//b/+P/4//j/+P/2//b/9P/0//T/9P/0//T/9v/2//b/
9v/0//X/9f/1//T/9P/2//T/9P/2//f/9//1//X/9P/0//L/8//0//T/9P/0//T/9P/1
//b/9v/2//b/9v/1//X/9//4//n/+v/5//j/9v/1//X/9f/1//b/9v/2//f/9//3//f/
9v/2//b/9v/2//b/+P/4//j/9//3//f/9//1//X/9f/2//b/9P/0//T/9P/0//P/8//0
//T/8//z//P/9f/1//X/9f/3//f/9//1//X/9f/0//P/8f/x//H/8f/z//P/8//z//P/
8//z//P/8f/x//L/8v/w/+//7//v/+//7//v//D/8f/x//H/8f/v/+//7//v/+//7//v
/+//7f/t/+z/7P/t/+3/7//x//H/8v/0//T/9v/0//T/9P/0//X/9//3//f/9v/2//X/
9P/0//b/9P/z//P/8//z//P/8//0//T/9P/0//P/8f/w//D/7//w//D/7//s/+z/7v/t
/+3/7f/v//D/8P/w/+//7//t/+3/7f/r/+v/7P/s/+v/6//r/+v/6//p/+n/6v/q/+r/
6v/q/+r/6v/q/+r/6P/o/+j/6P/o/+j/6P/o/+j/6P/o/+j/6v/p/+n/6f/n/+T/5f/m
/+T/4//q//T/AQAYADIASABcAH4ApQDFAOYACgEpATcBNgEoAQoB3wCkAGAAHgDr/8v/
x//O/9H/1v/c/+D/5f/o/+r/6f/r/+n/6P/o/+j/5P/j/+P/4v/i/+L/4v/i/+T/5f/l
/+X/4//j/+P/4//j/+P/4//j/+X/5f/k/+T/5P/k/+T/4v/k/+T/5P/k/+T/5f/l/+X/
5f/l/+X/5f/n/+f/5//o/+j/6f/p/+n/6f/o/+j/6f/n/+f/5//o/+j/6P/p/+n/6//r
/+z/7P/r/+v/6//r/+7/7v/v//H/8P/w//H/8v/y//T/9f/1//j/+v/7//z//v///wEA
AgACAAMABQAHAAgACQAMAA8AEAAQABEAFAAXABgAGgAaABoAGwAbABsAHgAeAB8AHwAg
ACAAHwAfAB8AHwAeAB0AHgAdAB0AGgAZABgAFwAUABEADwANAAoACQAIAAYABQADAAEA
AAD+//v/+f/4//b/9v/1//T/8//y//H/8P/w//D/8P/w//D/8v/y//H/8f/v/+//7//v
//D/8P/w//D/8P/w//D/8P/w//D/7v/u/+3/7P/r/+r/6//s/+3/7v/w//H/8f/x/+//
7v/v/+z/6v/s/+3/7f/t/+3/7P/s/+r/6//s/+z/7v/u/+7/7v/v//D/8P/w/+7/7v/t
/+3/7v/u/+7/7v/w//D/7//v/+//7//v//D/8P/w//H/8f/v/+//7v/u//D/8P/w//D/
8P/w//D/7//v/+//7//t/+3/7f/u/+7/7v/u/+7/7v/u/+3/7f/u/+7/7f/t/+3/7v/v
//D/8f/v/+//7//t/+3/7f/s/+v/7f/t/+3/7f/r/+v/6//r/+3/7f/t/+3/7f/t/+7/
7v/u/+3/7f/t/+v/6//r/+z/7//v/+//7//v/+//7//v/+z/6//q/+n/6//r/+r/6v/r
/+v/7f/v//H/8v/0//T/8v/0//T/9P/0//f/+f/5//n/+P/4//f/9v/0//b/9P/z//D/
7//u/+3/7f/u/+7/7v/x//H/8P/w//H/7//v/+7/7//s/+z/7v/x//H/8f/z//P/8v/x
/+//8f/v/+//7//u/+3/7f/s/+3/7f/t/+3/7f/r/+v/7P/s/+z/7P/s/+z/7P/s/+z/
6v/q/+r/6v/s/+z/7P/s/+z/7P/s/+z/7P/r/+v/6//r/+z/6f/o/+j/6//y/wAAEwAu
AEgAXgB6AJ4AxQDnAAwBMgFJAU0BRgE0ARIB3wCcAFIADgDb/8n/0f/Y/9n/2v/g/+T/
5//u//D/6//p/+v/6v/q/+r/6v/p/+n/6P/o/+j/6P/o/+b/5//n/+f/6f/p/+n/6f/r
/+v/6//r/+v/6//q/+r/7P/s/+z/6v/s/+z/7P/s/+z/7f/t/+3/7//v/+//7//t/+3/
7f/u//D/8f/x//H/8f/w//D/8f/x//H/8f/y//L/8v/z//P/8//z//T/9P/2//f/+P/5
//f/9v/2//f/+f/6//z//v/8//7//////wAAAgADAAQACAAJAAsADAAOAA8AEQATABYA
FwAaAB0AHgAeAB8AIgAjACQAJgAmACgAKQApACkAKAAoACkAKQArACwALAAtACsAKwAq
ACkAKAAnACcAJAAjACIAIQAeABsAGQAXABQAEwASABAADwALAAkACAAGAAUAAwACAAAA
AgABAAAA///9//v/+f/4//r/+v/6//r/+P/4//f/9//3//f/9//3//b/9v/2//b/9v/2
//b/9v/3//j/9//4//b/9v/2//b/9v/2//b/9v/2//f/9//3//j/+P/6//j/9v/4//n/
+f/3//f/9v/2//b/9//4//j/+P/4//j/+P/5//r/+v/6//j/+P/3//f/+P/4//j/+P/5
//r/+v/7//3//f/9//7//v/+///////8//v/+f/4//r/+v/6//r/+v/6//r/+f/7//v/
+//5//v/+//8//z/+v/6//r/+v/6//n/+f/6//r/+f/5//n/+//7//v/+//5//n/+f/3
//n/+f/4//f/+f/5//n/+f/5//n/+f/5//n/+f/5//n/+f/5//r/+v/6//n/+f/5//n/
+f/5//r/+v/5//j/9//5//n/+f/5//f/9//3//f/+f/5//j/+P/1//X/9//5//3//v/6
//v//P/9//7///8BAAEAAQD//wAAAAAAAAAAAgAAAP///P/7//r/+f/7//z//P/8////
///+//7/+//5//n/+P/5//b/9v/4//n/+f/5//v//P/8//z/+//6//f/9v/1//P/8//0
//T/9f/1//X/9f/z//H/8f/y//P/9P/1//b/9P/0//T/9P/0//T/9P/0//L/8v/y//L/
8P/w//D/8P/y//H/8f/x/+//7v/v//D/7v/t//L//v8RACoARgBcAHQAlgC5ANsA/gAk
AT0BSwFIATYBGgHrAKoAYgAgAOv/0f/T/9r/2//e/+L/5v/r/+7/8P/v//H/8f/w//D/
8P/u/+3/7f/s/+z/7P/s/+z/7v/v/+//7//t/+3/7f/t/+3/7f/t/+3/7f/t/+z/7P/u
/+7/7v/s/+7/7v/u/+7/8P/x//H/8f/x//H/8f/x//H/8f/x//L/8v/z//P/8//z//L/
8v/z//P/8//z//T/9P/0//X/9f/1//X/9v/2//n/+f/5//n/+P/4//n/+//8//z//f/+
//7/AAABAAEAAgAEAAUABgAIAAkACwAMAAwADQAPABEAFAAVABgAGwAcABwAHQAgACEA
IgAkACQAJgAnACcAJwAoACgAKQApACgAKAAnACcAKQApACgAJwAmACUAJQAiACEAIAAf
ABwAHQAbABkAFgATABIAEAAPAA0ACwAKAAgABwAFAAQAAgACAAEAAAD///z/+//6//r/
+v/6//r/+v/6//r/+f/5//n/+f/5//n/+P/4//j/+P/4//j/+P/4//j/+P/2//b/9v/2
//b/9v/4//j/+P/4//b/9//3//f/9v/2//j/9v/2//j/+f/5//n/+f/4//j/+P/5//r/
+v/4//j/+P/4//f/+P/4//j/+v/6//n/+f/6//r/+v/6//r/+v/5//n/+f/5//n/+v/8
//z//f/9//3//f/8//z//P/8//z//P/6//r/+v/5//n/+f/5//f/+f/5//r/+v/6//r/
+v/6//r/+f/5//r/+P/3//f/9//3//f/9//3//f/9//3//X/9f/1//T/8//0//X/9v/3
//f/9//3//f/9f/1//X/9f/z//P/9P/0//T/8//z//P/9f/1//X/9v/1//X/9f/1//X/
9f/1//X/9f/1//X/9f/z//P/8v/y//X/9v/4//j/+P/4//v//f/9//3///8AAAAAAAD/
/wAA/f/7//j/9//2//X/9//4//j/+P/7//v/+v/6//n/9//3//b/9f/y//L/9P/1//X/
9f/3//j/+P/4//f/9//1//X/9f/z//P/9P/0//X/9f/1//X/9f/z//P/9P/0//T/9P/0
//T/9P/0//T/9P/0//T/9P/0//T/9P/0//T/9P/0//T/9P/z//P/8//z//L/8f/w/+z/
6//y//z/DQAkAEAAWABwAJIAtwDZAPoAHAE3AUEBQAEwARAB3wCiAFoAGgDr/9P/0//a
/9//4P/k/+r/6//s/+z/7//v/+//7v/u/+7/7P/r/+v/6v/q/+r/6v/q/+j/6f/p/+n/
6f/p/+n/6f/p/+n/6f/p/+f/5//m/+b/5v/m/+b/5P/o/+j/6P/o/+f/5//m/+X/5//n
/+f/5//n/+f/5//o/+j/6f/p/+n/6f/o/+j/6f/p/+n/6f/q/+j/6P/p/+n/6f/p/+r/
6v/r/+v/6//r/+7/7v/v//H/8f/w//D/8P/u//D/8f/x//P/9v/4//r/+v/7//3//v8C
AAMABQAHAAgACQAMAA8AEgASABMAFgAWABYAFwAWABgAGQAZABkAGgAaABsAGwAeAB4A
HQAdABsAGwAaABkAGgAZABkAFgAVABQAEwAQABEADwANAAoABgAEAAEA//////3//P/6
//n/9//2//T/9P/z//L/8f/w/+//7v/u/+7/7v/u/+7/8P/w/+//7//v/+//7//v//L/
8P/u/w==
         </WaveFormData>
      </LeadData>
      <LeadData>
         <LeadByteCountTotal>10000</LeadByteCountTotal>
         <LeadTimeOffset>0</LeadTimeOffset>
         <LeadSampleCountTotal>5000</LeadSampleCountTotal>
         <LeadAmplitudeUnitsPerBit>4.88</LeadAmplitudeUnitsPerBit>
         <LeadAmplitudeUnits>��V</LeadAmplitudeUnits>
         <LeadHighLimit>2147483647</LeadHighLimit>
         <LeadLowLimit>268435456</LeadLowLimit>
         <LeadID>V5</LeadID>
         <LeadOffsetFirstSample>0</LeadOffsetFirstSample>
         <FirstSampleBaseline>0</FirstSampleBaseline>
         <LeadSampleSize>2</LeadSampleSize>
         <LeadOff>FALSE</LeadOff>
         <BaselineSway>FALSE</BaselineSway>
         <ExcessiveACNoise>FALSE</ExcessiveACNoise>
         <MuscleNoise>FALSE</MuscleNoise>
         <LeadDataCRC32>3109996849</LeadDataCRC32>
         <WaveFormData>
GgAaABoAGgAXABYAFQAUABAADgAMAAoACAAGAAQAAgAAAAAAAAAAAP3//P/7//r/+f/4
//f/9v/4//j/+P/4//f/9v/1//T/9f/2//f/+P/4//j/+P/4//b/9v/2//b/9//4//n/
+v/5//j/9//2//T/9P/0//T/9P/0//T/9P/0//T/9P/0//b/9v/2//b/9v/2//b/9v/4
//j/+P/4//j/+P/4//j/+P/4//j/+P/4//j/+P/4//j/+P/4//j/+v/6//r/+v/4//j/
+P/4//b/9v/2//b/+P/4//j/+P/2//b/9v/2//T/9P/0//T/8v/y//L/8v/y//L/8v/y
//L/8v/y//L/8P/w//D/8P/y//L/8v/y//H/8P/v/+7/8P/w//D/8P/u/+7/7v/u/+7/
7v/u/+7/7P/s/+z/7P/s/+z/7P/s/+7/7v/u/+7/7v/u/+7/7v/s/+z/7P/s/+z/7P/s
/+z/7P/s/+z/7P/r/+r/6f/o/+n/6v/r/+z/6v/q/+r/6v/s/+z/7P/s/+z/7P/s/+7/
7//v/+//7//t/+3/7f/u//D/8P/w/+7/7//v/+//8P/v/+//7//w/+//7f/s/+n/6f/o
/+f/5v/k/+P/4v/i/+T/5v/m/+b/5//n/+f/5f/n/+f/5//m/+j/6P/o/+j/6P/o/+j/
5//l/+T/5P/j/+X/5f/l/+X/4//j/+P/4//k/+X/5v/n/+X/5f/l/+X/5f/n/+f/5//l
/+X/5f/k/+P/4//h/9//3//g/+T/7f/+/xYAMQBKAG0AlgC/AOUACwEpATkBPwE0ASAB
+QC/AHsAQAANAO7/5P/j/+H/4f/j/+X/5P/k/+T/5v/m/+T/4//h/+H/4P/h/+L/4v/g
/9//3v/d/93/3f/d/93/3f/d/93/3v/e/97/3v/e/97/3v/e/97/4f/j/+H/4f/j/+P/
4//j/+X/5v/m/+b/5P/k/+T/5P/m/+b/5v/n/+f/5//n/+f/5//n/+f/5//n/+f/5v/m
/+n/6v/q/+r/6P/p/+n/6f/r/+v/7P/s/+v/6v/q/+v/7f/t/+//7//w//H/8v/z//T/
9f/2//j/+P/6//v//P/8//7///8CAAIABAAHAAkADQANAA4AEQAQABIAEwAUABQAFQAV
ABYAFwAYABgAGAAZABkAGQAZABkAGQAZABcAFwAXABYAFQASABIAEQAOAAwACwAJAAcA
BwADAAIAAQABAP///f/7//z/+v/4//f/9P/0//P/8v/v/+7/7f/t/+z/7P/s/+z/7f/u
/+//8P/u/+7/7v/v/+//7//u/+7/8f/x//H/8f/w//D/8f/z//P/8//z//L/8v/y//H/
8f/0//T/8v/y//H/8f/x//H/8v/y//D/8P/x//H/8v/y//P/8//z//T/9v/2//X/9f/2
//j/+P/6//n/+f/4//b/9v/2//b/9//3//b/9v/2//T/9P/0//b/+P/2//b/9//5//n/
9//2//b/9v/2//b/9f/1//X/9f/2//b/9f/0//X/9v/3//j/9v/2//b/9//3//f/+P/4
//f/9v/2//b/+P/4//j/9//3//j/+P/3//X/9f/1//X/9v/2//b/9v/4//j/+P/4//b/
9v/2//b/9//3//j/+f/4//X/9v/1//f/9f/1//X/+P/5//n/+f/4//f/9v/0//b/9v/2
//b/+P/4//j/+P/2//X/9f/2//j/+P/6//r/+P/4//j/+P/8//3//f/9//3//f/9//3/
AAAAAAAAAAD+//7//f/8//7//////////v/+//3//f/5//n/+P/3//b/9f/1//X/9v/2
//j/+P/4//n/+f/5//n/+f/5//n/+v/6//r/+v/8//z//P/8//n/+P/4//n/+f/5//n/
+f/7//v/+//7//3//f/9//3/+v/5//j/9//3//X/9//3//f/9//3//f/+v/3//P/8//1
//P/9v8GAB8AOgBSAG8AlgDBAO4AFQE7AVkBZwFlAVcBOgEOAdcAlQBTAB4AAwD8//r/
9f/z//f/+//9//7//v/+//z/+v/4//f/9f/1//X/9f/1//T/8//z//P/8//z//P/8//z
//X/9f/1//b/9P/0//T/9P/0//T/9P/0//X/9//1//X/9f/1//X/9f/z//T/9P/0//b/
9v/2//b/9v/2//b/9//3//f/9//3//f/9//3//f/9//3//b/9v/3//j/+P/4//j/+f/5
//n/+//7//z//P/+//7///8BAP////8BAAEAAwAFAAcACQAIAAkACgAMAAwADgAPABAA
FAAWABcAGgAcAB4AIQAjACUAJQAmACkAKgAsAC0ALgAwADEAMQAyADUANgA2ADYANgA1
ADQAMwAzADMAMwAxAC8ALwAuAC0AKAAoACcAJAAiACEAHwAdABkAFQAUABMAEwARAA8A
DQAOAAwACgAJAAgACAAHAAYABwAGAAUABQAEAAQABAAEAAQABAAEAAQABAAEAAQABQAF
AAUABAAEAAQAAwACAAEA///+//7///8CAAMABAAEAAIAAgABAAEABAAEAAIAAgADAAMA
AwADAAQABAACAAIAAwADAAQABAAFAAUABQAGAAgACAAHAAcABwAIAAcACAAJAAkACAAG
AAYABgAGAAcABQAEAAQABAAFAAYABwAKAAoACAAIAAkABwAHAAUABAAEAAQABAAEAAcA
BwAHAAcACAAIAAcABgAGAAYABgAGAAYABgAGAAcABQAFAAYABgAHAAYABgAGAAQABAAE
AAMABAAGAAcABwAFAAUABQAFAAQABAAEAAQABAAEAAQABAACAAIAAgACAAQAAwADAAMA
BQADAAUABQADAAEAAQABAAIAAwADAAMABAAFAAYABgADAAIAAQAAAAEAAgADAAQACAAD
AAIABAAEAAQABAAFAAUABAADAAYABwAIAAkACgAKAAoACgAKAAoACQAIAAYABwAHAAcA
CgAKAAkACQAFAAUABAADAAIAAQABAAEAAgACAAQABAADAAMAAgABAAEAAQABAAEAAwAE
AAUABgAEAAQABAAEAAIAAAD/////AQABAAEAAQABAAEAAQABAAEAAQABAAEAAQABAAEA
AQADAAEAAwADAAEAAQABAAEAAAD/////+//3//f/+P8AAA0AIgA8AFMAcACZAMIA6wAR
ATkBWQFnAWcBXAFCARsB4wChAF4AKQAKAAAA///9//v//f/9//7/AAACAAAAAAD+//3/
+//7//r/+//8//z/+//7//v/+//6//n/+P/3//f/9//3//j/9v/2//b/9v/2//b/9v/2
//n/+//5//n/+P/3//b/9f/1//b/9v/2//b/9v/2//b/+P/4//j/+f/5//n/+f/5//f/
9//3//f/9//3//b/9v/3//j/+P/4//j/+f/5//n/+//7//z//P/6//r/+//9//3//f//
////AAABAAIAAwAEAAUABgAIAAYACAAJAAoADAAOAA8AEgASABQAFwAZABkAGQAaAB0A
HwAiACQAJgAmACcAJwAoACcAKAAoACgAJwAnACcAJwApACkAKQAnACcAJwAmACUAIgAi
ACEAHgAaABkAFwAVABUAEQAQAA8ADQALAAkABwAGAAQAAgABAAAAAAD///7//f/8//v/
+//6//r/+v/6//r/+v/6//r/+P/4//j/+f/5//n/+P/4//f/9//3//f/9v/2//f/+f/3
//f/9//2//b/9v/1//X/9v/2//T/9P/1//X/9f/1//b/9v/0//T/8//z//T/9P/1//X/
9f/2//j/+P/3//f/9//4//f/+P/3//f/9v/0//T/9P/0//X/9//2//b/9v/0//T/9P/2
//b/9P/0//X/9//3//X/9P/2//b/9v/2//b/9f/0//P/9f/0//L/8P/w//D/8P/w//L/
8v/y//P/8v/x//H/8P/v/+7/7v/u//D/8P/w/+//7f/u/+7/7f/u/+//8P/x/+7/7v/u
/+7/7v/u/+7/7v/u/+7/7v/u/+7/7f/t/+3/6//p/+v/6//t/+v/6//r/+r/6//r/+v/
6f/p/+n/6P/q/+r/6v/q/+z/7P/s/+z/6v/p/+n/6v/o/+r/7P/q/+r/7P/s/+z/7P/u
/+//7//v/+//7//v/+//8v/y//L/8v/u/+7/7f/s/+7/7//v/+//7v/u/+3/7f/q/+n/
5//l/+b/5f/l/+X/5v/m/+j/6P/m/+f/5//n/+b/5//o/+n/6f/q/+v/7P/r/+r/6f/o
/+X/5P/k/+X/5//n/+f/5//n/+f/5//n/+f/5//n/+f/5//n/+f/5//n/+X/5//n/+b/
5f/k/+P/5P/j/+P/3//b/93/4v/k/+//BAAeADUAUABzAJoAwwDvABMBLwFDAUcBNgEe
AfkAwQB7ADoACQDs/+T/4//j/+H/4//j/+b/5v/m/+T/5P/i/+H/3//f/93/3f/d/9z/
3f/d/93/3f/b/9v/2//b/93/3f/d/97/3P/c/9z/3P/c/9z/3P/c/9v/3f/b/9v/3f/d
/93/3f/b/9z/3P/c/9r/2v/a/9r/2P/Y/9j/2f/Z/9n/2f/Z/9n/2f/Z/9n/2f/Z/9j/
2P/Z/9r/2v/a/9r/2//b/9v/2f/Z/9r/2v/c/9z/3f/f/93/3f/f/9//3v/f/+D/4f/i
/+P/5P/m/+b/6P/p/+r/7v/w//H/9P/y//T/9//5//n/+f/6//3/AAACAAMABAACAAMA
AwAEAAUABgAGAAYABgAFAAQAAwADAAMAAwABAAEAAQAAAP//+v/6//n/9v/2//X/8//x
//H/7f/s/+v/6P/l/+L/3//e/9z/2v/Z/9b/1v/V/9T/0//S/9H/0f/R/9L/0//U/9P/
0v/R/9D/0P/Q/9D/0f/P/8//zv/O/8//z//P/8//zf/M/8z/zf/M/83/zv/O/83/zP/K
/8n/yv/K/8j/yP/L/8v/y//L/8r/yv/I/8j/y//L/8z/zP/K/8n/yP/I/8j/yP/H/8f/
y//O/8//0v/R/8//zP/I/8r/yv/K/8v/yv/I/8f/xv/H/8j/yf/M/87/zP/M/83/zf/N
/8v/yv/L/8z/zf/O/8//z//P/8//z//O/8z/yv/N/87/z//Q/9L/0v/S/9P/0//T/9T/
1P/U/9T/1f/W/9j/2P/Y/9f/2P/a/9v/2//c/93/3v/f/97/3v/e/97/3v/e/97/3v/g
/+D/4P/g/+D/3//f/9//3//d/9//3//f/93/3f/d/9z/3f/d/93/3f/d/93/3P/c/9z/
3P/c/9z/3P/c/9z/3P/b/9v/3P/e/97/3v/e/+X/4v/k/+T/5P/k/+b/5//n/+f/5//n
/+f/5//q/+r/6v/q/+b/5v/l/+T/5v/n/+f/5//o/+j/5//n/+f/5//m/+X/4v/h/+H/
4f/i/+L/5P/k/+X/5//o/+n/5f/l/+X/5f/m/+b/5v/m/+b/5v/m/+b/5v/m/+f/6f/n
/+f/5//n/+X/5f/l/+X/5//n/+f/5//n/+f/5//n/+f/5f/n/+f/5//n/+f/5//m/+X/
4//j/+H/4f/i/+b/7/8AABwANwBSAHUAnADDAO0AFwE5AUsBTQFCASwBBwHRAI8ATgAX
APb/7P/t/+n/6f/t/+//7v/u//L/8v/0//L/8f/v/+//7P/r/+r/6P/o/+n/6v/r/+n/
6f/p/+n/6f/p/+n/6v/s/+z/7P/s/+r/6v/q/+r/7f/v/+3/7f/t/+3/7f/t/+3/7v/u
/+7/7v/u/+7/7v/v//D/8f/z//P/8//z//P/8f/x//H/8f/z//P/8v/y//H/8v/y//L/
9P/1//X/9f/z//P/9P/0//X/9v/4//v//f/9///////+////AAABAAAAAQACAAQABgAI
AAkACgAMAA4ADwASABAAEgAVABcAGwAbABwAHwAeACAAIQAiACIAIwAjACQAJwAoACgA
KAArACsAKwArACsAKwArACkAJwAnACYAJQAkACQAIwAgACAAHwAdABsAGAATABEADwAP
AA0ACwAJAAYABAACAAEAAAAAAP///v/7//r/+f/5//b/9v/2//b/9//4//n/+v/4//j/
+P/5//f/9//2//b/9//3//f/9//2//b/9//5//j/+f/6//r/+f/4//b/9f/3//j/9//4
//v/+//7//v/+P/4//b/9v/5//n/+v/6//v/+//7//z//P/8//v/+//8//7//v8AAP//
///+//z//v/+//7////9//z//P/8//r/+v/6//z//v/8//z//f///////f/8//7//v/+
//7//f/9//3//f////7//P/6//v//P/9//7//f/8//v/+//5//n/+v/6//r/+v/7//z/
/P/8//z/+//5//r/+v/5//n/+f/5//n/9v/2//b/9v/2//b/9v/2//f/+P/5//r/+v/5
//n/+f/3//X/9//3//n/9//3//f/9v/3//f/9//4//n/+v/6//z//P/8//z/+v/6//r/
+v/6//v//P/8//z//P/8//z//f/9//3//f/9//3//f8AAAAAAAAAAAAAAAD///7//f/9
//z/+//+//7//f/9//z//f/9//3/+v/5//n/+f/6//r//P/8//7//////////f/9//3/
/f/6//r/+v/6//n/+P/3//b/+P/4//n/+//5//n/+f/5//n/+f/5//n/+//7//v/+//5
//n/+f/5//v/+f/7//v/+//7//v/+//6//v/9//1//P/8//2//z/DQAmAEQAYQCCAKkA
1AD/ACkBTwFpAXEBbwFaATgBCwHNAIcARgAXAAQAAgD9//n/+//7//v/AAAEAAQABAAE
AAIAAQD//////f/9//3//P/5//n/+f/5//v/+//7//v/+//7//v//P/+//7//v/+/wAA
AAAAAAAA//8BAP////////////////3//v/+//7//v/+//7//v8AAAAAAAABAAEAAQAB
AAEAAwADAAMAAwADAAMAAgACAAIAAgABAAAAAgADAAMAAwADAAMABAAEAAYABgAHAAkA
BwAHAAkACQAMAA0ADgAPABAAEQASABQAFAAWABcAGAAcAB4AHwAiACIAJAAnACkAKwAr
ACwALwAwADIAMwA0ADYANwA3ADgAOAA4ADcANgA3ADcANwA3ADkAOQA5ADcANwA3ADYA
NQAxADAALgAqACoAKQAnACUAIwAfAB4AHQAaABcAFAARABAADgAMAAsACgAKAAkACAAJ
AAgABwAHAAQABAAEAAQABAAEAAQABAACAAIAAgADAAEAAQAAAAAAAQABAAEAAQAAAAAA
AQADAAIAAwAEAAQAAgACAAEAAQACAAIAAAAAAAEAAQABAAEAAAAAAP7//v//////AAAA
AAEAAQABAAIAAgACAAEAAQAEAAYABgAIAAcABwAGAAQABAAEAAQABQAFAAQABAAEAAQA
BAAEAAYABgAEAAQABQAFAAUAAwACAAIAAgACAAIAAwADAAMAAwABAAAA/v/8//z//P/8
//z//P/8//z//f//////AAAAAP3//P/8//z//P/8//z/+//7//z//P/7//v/+//7//v/
+P/4//j/+P/6//r/+v/6//j/+P/4//j/+P/3//f/9//3//X/9//3//f/9f/1//X/8//z
//L/8f/z//P/8//y//L/8v/y//L/8P/w//D/8P/y//H/8f/y//b/9v/0//T/9P/0//T/
9f/1//X/9//3//f/9//3//b/9f/0//L/8v/x//D/8v/z//P/8//y//L/8f/x/+3/7f/s
/+v/7P/r/+v/6//q/+r/7P/s/+z/7f/t/+3/6v/p/+j/5//o/+j/6P/o/+j/6P/o/+j/
5//m/+b/5//n/+f/5//n/+f/5//n/+f/5v/l/+T/4//l/+X/5f/l/+X/4//l/+X/5f/l
/+X/5f/m/+P/4f/f/93/3f/g/+T/8f8KACQAOwBYAIEAqADPAPcAHQE5AUkBSQE4ARwB
8QC3AHsAPgAJAOz/5v/l/+P/5f/n/+f/6P/u/+7/7P/q/+j/5//l/+X/4//j/+P/4v/h
/+H/4f/h/+P/4//j/+P/4f/h/+H/4v/i/+L/4v/i/+L/4v/i/+L/4f/j/+H/4f/j/+P/
4//j/+P/5P/k/+T/5P/k/+T/5P/m/+b/5v/n/+X/5f/l/+X/5f/l/+X/5f/j/+P/4v/i
/+X/5v/m/+b/5v/n/+f/5//m/+X/5f/k/+T/5P/l/+f/6f/p/+v/6//s/+3/7v/v/+7/
7//w//L/9P/2//f/+P/8//7///8CAAEAAgAEAAUABQAFAAYACQAIAAoACwAMAA4ADwAP
ABAAEQASABIAEgATABMAEwATABMAEwATABEAEQARABAADwAOAA4ADQAKAAYABQADAAEA
AAD9//3//f/5//f/9f/z//T/8v/w/+//7P/s/+v/6v/q/+r/6v/r/+j/6P/o/+j/6P/o
/+j/6P/o/+j/6P/p/+n/6f/o/+j/6f/p/+n/6f/n/+b/5v/n/+f/5//n/+b/5v/m/+X/
5f/m/+b/5P/k/+X/5f/l/+X/5v/m/+T/5P/j/+P/5P/k/+P/4//j/+T/5P/k/+P/4//i
/+T/5P/m/+f/5//m/+T/5//o/+n/6//q/+j/5//m/+b/5v/m/+j/5v/k/+T/5f/n/+f/
5f/k/+L/4v/i/+L/4//j/+P/4//h/+D/3v/c/97/3v/e/97/3P/c/9z/3f/b/9v/3P/c
/9v/2v/a/9r/3P/c/9z/2//c/97/3//f/97/3f/c/9v/2v/a/9r/2v/a/9r/2v/a/9r/
2v/a/9r/2P/X/9f/1//W/9P/1P/T/9X/0//T/9P/1P/V/9X/1f/U/9P/0v/Q/9L/0v/S
/9L/0v/S/9L/0v/S/9H/0f/S/9T/1v/W/9b/1v/U/9T/1P/U/9T/1f/V/9X/0v/R/9D/
z//S/9L/0v/S/9L/0v/R/9D/zv/P/8//z//O/87/zf/N/8z/zf/N/83/zP/L/8v/y//M
/8z/zv/O/87/z//P/8//y//L/8v/y//I/8j/yP/I/8j/yP/I/8j/yf/I/8j/yf/J/8n/
yf/J/8v/y//L/8v/yf/J/8n/yf/J/8n/yf/J/8v/yf/L/8v/zf/N/83/zf/K/8n/x//F
/8P/w//E/8r/1f/q/wIAGQA0AFkAhACrANEA9wAZAScBKwEeAQYB3wCpAGcAKAD1/9j/
zv/L/8n/yf/N/8//0v/U/9L/1P/W/9L/0f/P/8//zP/L/8r/yP/J/8n/yf/J/8v/y//L
/8v/y//L/8v/zP/M/8z/zP/M/87/zv/O/87/z//R/8//z//P/8//z//P/9H/0v/S/9L/
1P/U/9T/1P/U/9T/1P/V/9f/1//X/9f/1f/V/9X/1f/V/9X/1P/U/9X/1v/W/9b/1v/X
/9f/1//X/9f/2P/Y/9r/2v/b/93/2//b/93/3f/e/9//4P/h/+T/5f/m/+j/6v/s/+3/
7v/w//L/8//2//b/+P/7//3/AQABAAIABQAIAAoACwAMAAwADQANAA4AEAASABMAFAAV
ABUAFQAVABUAFQAVABMAFQAVABQAEwASABIAEQAOAAwACwAJAAcABwADAAIAAQD///3/
+//5//j/9v/0//P/8v/y//H/8P/x//D/7//v//D/8P/w//D/8P/w//D/8P/u/+7/7v/v
//H/8f/w//D/8f/x//H/8f/x//D/8P/x/+//7//v/+7/7//w//D/8f/0//T/8v/y//H/
8f/x//H/8v/y//D/8P/x//H/8v/y//H/8f/x//L/9P/0//P/8//0//b/9v/4//f/9//2
//T/9v/2//b/9//5//j/+P/4//r/+v/6//z//P/6//r/+//5//n/9//2//f/+P/5//r/
+//7//v/+//7//r/+P/2//j/+P/4//j/+P/4//j/+f/3//f/+P/4//f/9v/2//b/+P/4
//j/9//3//j/+P/3//b/9f/0//P/9P/0//T/9P/y//L/8v/y//L/8v/y//L/9P/z//P/
8//1//P/9f/1//X/8//z//P/9v/3//f/9//3//f/9//2//P/8v/x//D/8v/y//L/8v/0
//P/8//0//j/+v/8//r/+v/6//r/+v/6//7//////////v/9//z/+//+//7//v/+//v/
+v/4//b/9v/3//f/9//6//r/+f/5//n/+f/4//f/+P/3//f/9//5//r//f/+//z//f/9
//3/+//7//v/+//5//j/9//2//j/+P/4//j/9//2//b/9//1//X/9f/1//X/9f/1//X/
9f/1//X/9f/3//f/9//3//f/9f/3//f/9//3//f/9//2//f/8//v/+//7//0//7/DwAm
AD4AWQB6AKEAzAD1AB8BRwFhAWkBYwFSATQBAwHFAH8AQAARAPz/+v/5//X/8//1//f/
+P/8//7/+v/4//j/9//1//X/9f/1//X/9P/1//X/9f/1//T/8//y//H/8//z//P/9P/2
//b/9v/2//T/9P/0//T/9//5//f/9//3//f/9//3//f/+P/4//j/+P/4//j/+P/4//j/
+P/5//n/+f/5//n/9//3//f/9//4//n/+f/6//v//P/8//z//P/9//3//f8AAAEAAwAE
AAEAAAAAAAEAAgADAAYABwAGAAcACAAJAAwADQAOABAAEgAUABUAFgAYABoAGwAeACAA
IgAlACcAJwAnACgAKwAsAC4ALwAwADIAMwAzADQANQA2ADYANgA4ADkAOgA7ADkAOQA5
ADcANwA3ADYANQAyADIAMQAuACwAKwApACcAJQAhACAAHwAdABsAGQAXABYAFAASABEA
EQASABIAEgAQAA4ADAALAAwADAAMAAwADAAMAAwADAAKAAoACgALAAsACwAKAAoACwAL
AAsACwAMAAwADQAPAA4ADQAMAAoACgAKAAkACQAMAAwACgAKAA0ADQANAA0ADgAOAAwA
DAALAAsADAAMAA0ADQANAA4ADgAOAA0ADQAMAA4ADgAQABAADwANAAoACwAMAA0ADwAR
ABAAEAAQABIAEgASABQAFAASABIAEwASABEADgAMAA0ADgAPABAADwAPAA8ADwARABAA
DgAMAA4ADgAOAA4ADAAMAAwADQANAA0ADgAOAA0ADAAMAAwADAAMAAwACwAJAAoACgAJ
AAsACwALAAsACgAKAAoACgAKAAoACgAKAAgACAAIAAgACgAJAAkACQAJAAcACQAJAAsA
CQAJAAkACAAJAAkACQALAAsACwAKAAgACAAIAAgACgAKAAoACgAIAAcABwAIAAwADgAM
AA0ADgAPABAAEQARABAADwAPAA8ADwAPABAAEAAQABAADAAMAAsACgAKAAsACwALAA4A
DgANAA0ACQAJAAgABwAIAAcABwAHAAYABgAIAAgACgALAAsACwAIAAcABgAFAAIAAgAC
AAIABAAEAAQABAABAAAAAAABAAMAAwADAAMAAQABAAEAAQADAAMAAwADAAEAAQABAAEA
///9//////////////////z//f/9//v/9//1//j/AAARACYAQABZAHYAmQDCAOkAEwE5
AVUBZQFlAVYBOgERAdMAjwBSACEACAAAAP3/+f/5//v/+//+/wAAAAD+/wAA/v/9//v/
+//5//n/+f/4//f/9//3//f/+f/5//n/+f/4//f/9v/2//b/9v/2//b/9v/2//b/9v/1
//f/9f/1//X/9f/1//X/9//4//j/+P/3//b/9f/0//b/9v/2//f/9//3//f/9//1//X/
9f/1//b/9//3//j/9//4//j/+P/6//v/+//7//v/+//8//z/+v/6//v//f/9//3/////
/wAAAQACAAMAAgADAAQABgAIAAoACwAMAA0ADgAOABAAEAASABUAFwAZABkAGgAdAB4A
IAAhACIAJAAlACUAJgAlACYAJgAmACcAJwAnACcAKQApACkAJwAnACcAJgAlACAAIAAf
ABwAHAAbABkAFwAVABEAEAAPAAsACQAHAAUABAACAAAA///+//7//f/8//n/+P/3//f/
+P/4//j/+P/2//b/9v/2//b/9v/2//f/9//3//b/9v/2//X/9P/z//P/8v/y//P/8//z
//P/8v/y//L/8f/x//D/8P/u/+7/7//v/+//7//w//D/7v/u/+//7//w//D/8f/x//H/
8v/w//D/7//v/+//8P/v//D/8f/x//D/7v/w//D/8P/x/+//7v/u/+7/7v/u/+7/8P/y
//D/8P/x//P/8//x//D/7v/u/+7/7v/t/+3/7f/t/+3/7P/q/+j/6v/q/+r/6v/s/+z/
7P/t/+v/6//s/+z/6f/o/+j/6P/q/+r/6v/p/+f/6P/o/+f/5f/l/+X/5f/m/+b/5v/m
/+j/6P/o/+j/5v/m/+b/5v/k/+P/4//j/+X/4//l/+X/5//l/+X/5f/k/+X/5f/l/+X/
5f/l/+T/5P/k/+T/5P/i/+L/4v/i/+T/5P/m/+b/5v/m/+r/6//r/+v/6//r/+v/6//r
/+r/6f/o/+b/5v/l/+T/5P/l/+X/5f/n/+j/6P/p/+f/5//m/+X/5P/j/+P/4//k/+T/
5v/m/+b/5//n/+f/4//j/+P/4//i/+L/4v/i/+L/4v/i/+L/4f/g/+D/4f/j/+P/4//j
/+H/4f/h/+H/3//f/9//3//f/9//3//f/+H/3//h/+H/3//f/9//3//e/93/3f/Z/9P/
0f/U/97/6//+/xgAMwBQAHMAngDHAOsADQErATcBOQEqAQ4B4wCrAGUAJgD5/+L/2v/Z
/9n/1//X/9v/3P/a/9r/2v/a/9r/2f/X/9f/0//T/9P/0v/R/9H/0f/R/9H/0f/R/9H/
z//P/8//0P/Q/9D/0P/Q/87/zv/O/87/zf/P/83/zf/P/8//z//P/87/zv/N/8z/zv/O
/87/zv/O/87/zv/P/83/zf/N/83/y//L/8v/y//N/83/zP/M/8z/zP/L/8r/yv/L/8v/
y//J/8n/yv/K/8v/zP/O/9H/zv/N/87/zf/M/83/zv/P/9L/0//U/9b/1P/W/9f/2P/a
/9z/3f/g/97/4P/j/+X/6f/p/+r/7f/t/+7/7v/u/+z/7f/t/+7/7//w//D/8P/x//H/
8f/x/+//7//v/+3/7f/t/+z/6//o/+j/5//k/+T/4//h/9//2v/V/9P/0f/R/8//zf/L
/8j/xv/E/8P/wP/A/7//vv+9/7z/u/+7/7z/vP+8/7z/vv++/77/vv/A/8L/xP/H/8//
z//M/w==
         </WaveFormData>
      </LeadData>
      <LeadData>
         <LeadByteCountTotal>10000</LeadByteCountTotal>
         <LeadTimeOffset>0</LeadTimeOffset>
         <LeadSampleCountTotal>5000</LeadSampleCountTotal>
         <LeadAmplitudeUnitsPerBit>4.88</LeadAmplitudeUnitsPerBit>
         <LeadAmplitudeUnits>��V</LeadAmplitudeUnits>
         <LeadHighLimit>2147483647</LeadHighLimit>
         <LeadLowLimit>268435456</LeadLowLimit>
         <LeadID>V6</LeadID>
         <LeadOffsetFirstSample>0</LeadOffsetFirstSample>
         <FirstSampleBaseline>0</FirstSampleBaseline>
         <LeadSampleSize>2</LeadSampleSize>
         <LeadOff>FALSE</LeadOff>
         <BaselineSway>FALSE</BaselineSway>
         <ExcessiveACNoise>FALSE</ExcessiveACNoise>
         <MuscleNoise>FALSE</MuscleNoise>
         <LeadDataCRC32>2812593011</LeadDataCRC32>
         <WaveFormData>
EgASABIAEgARABAADwAOAAwACgAIAAYAAwACAAEAAAD+//7//v/+//3//P/7//r/+P/4
//j/+P/6//r/+v/6//n/+P/3//b/+P/4//j/+P/4//j/+P/4//b/9v/2//b/9//4//n/
+v/4//j/+P/4//b/9v/2//b/9P/0//T/9P/2//b/9v/2//j/+P/4//j/+P/4//j/+P/6
//r/+v/6//r/+v/6//r/+v/6//r/+v/4//j/+P/4//r/+v/6//r//P/8//z//P/6//r/
+v/6//r/+v/6//r//P/8//z//P/6//r/+v/6//j/+P/4//j/9//2//X/9P/2//b/9v/2
//b/9v/2//b/9v/2//b/9v/4//j/+P/4//b/9v/2//b/9v/2//b/9v/2//b/9v/2//b/
9v/2//b/9v/2//b/9v/0//T/9P/0//X/9v/3//j/9v/2//b/9v/2//b/9v/2//T/9P/0
//T/8v/y//L/8v/y//L/8v/y//L/8v/y//L/8v/y//L/8v/0//T/9P/0//T/9P/0//T/
9f/1//b/9v/y//L/8//z//b/9v/2//X/9v/2//f/+P/2//b/9//3//T/8//y/+//8f/w
//D/7//t/+z/7f/t/+7/7//w//L/8v/y//L/8f/y//H/8P/w//D/8f/x//H/8f/x//D/
7//s/+z/7f/t/+7/7//w//D/7v/v/+//7//v/+//8P/w/+3/7f/t/+3/7f/u/+//8P/u
/+7/7v/u/+3/6//q/+j/5P/l/+f/7f/4/woAIAA3AFcAegCbAL4A3AD0AAEBBwEDAfYA
3gC1AIIAVQAvABQACQABAPr/9v/1//X/8f/v//D/8//z//D/7//t/+3/7v/t/+z/7P/q
/+n/6P/n/+f/5//n/+f/6f/p/+n/6f/n/+f/5//n/+X/5f/l/+X/5//o/+j/6f/q/+r/
6v/p/+n/6v/q/+r/6f/n/+b/5f/o/+j/5v/o/+b/5v/m/+b/6P/o/+j/6P/n/+f/5//n
/+n/6f/p/+r/6P/p/+n/6f/p/+r/6v/q/+j/6f/p/+v/7f/t/+3/7f/u/+7/8P/w//L/
9P/0//b/9f/2//j/+f/5//v//f/+////AQADAAUABwAJAAoADAALAAwADQANAA0ADgAO
AA4AEAARABIAEgAUABQAFAAVABUAFQAVABQAFAAUABIAEQAQABAADwANAAwACwALAAgA
BQACAP///f/8//v/+v/7//z/+f/4//b/9P/0//P/8v/w/+7/7P/r/+v/6//r/+v/6//r
/+v/6//r/+v/6v/q/+z/6//r/+v/7P/t/+3/7f/u/+7/7//v/+//7//v/+//7f/t/+3/
7f/v/+//7//v/+3/7f/u/+7/6//r/+v/6//t/+3/7f/t/+z/7P/s/+3/7//w//D/8P/y
//L/8v/y//D/8P/w//D/8P/w//D/8P/y/+//7//w//D/8P/w//D/8P/w//H/8f/z//P/
8f/x/+//8P/w//D/8P/w/+//7//v/+//7v/u/+7/7v/u/+7/7v/u/+7/7v/w//D/8P/w
/+7/7f/t/+7/7v/u/+7/7v/w//D/8P/v/+//7//v/+7/7v/u/+7/7v/u/+7/7v/u/+7/
7//v/+7/8P/w//D/8P/t/+3/7v/u/+7/7P/s/+3/7//x//H/8P/v/+7/7f/s/+7/7f/t
/+3/7//v/+//7//t/+3/7f/t/+//7//v//D/8P/w//D/8P/w//H/8f/y//L/8P/w//H/
8v/0//X/9v/z//P/8v/y//L/8v/y//P/8f/x//H/8f/t/+3/7P/s/+v/6v/q/+z/7//v
/+//7//w//D/8P/w//H/8P/v/+7/8P/w//H/8f/x//H/8f/w/+//7v/u/+//7//v/+//
7//w//D/8f/x//P/8//z//T/8f/v/+7/7f/t/+z/7P/s/+z/7P/s/+z/7v/r/+f/5v/m
/+T/5f/v/wEAFAAoAEIAYwCHAKwA0QDuAAQBDgERAQcB9QDYALIAgQBOACkAEQAGAP3/
9f/y//T/8//1//X/9f/0//H/8f/u/+3/6//r/+r/6f/o/+j/5//n/+f/5//n/+f/5//n
/+n/6f/p/+n/6f/p/+n/6f/p/+n/6f/p/+z/7P/r/+v/6v/q/+r/6f/p/+r/6v/q/+z/
6//r/+v/7P/s/+r/7P/t/+7/7//w/+7/7v/u/+7/7f/t/+3/7f/t/+3/7f/u/+7/7//v
/+//7//w//D/8P/y//P/8//1//X/9f/1//X/9//4//v//P/6//z//P/+//3//v8AAAEA
AwAFAAcACAAJAAsADQAPABEAEwAUABYAFwAYABkAGQAbABwAHAAcAB4AHwAgACAAHwAe
AB0AHQAbABsAGwAaABoAGgAYABcAFAAUABMAEQAOAA0ADQAKAAgABgAEAAMAAwABAP//
//8AAP3//P/6//r/+v/5//j/+f/4//f/9//1//X/9f/1//X/9f/1//X/9f/1//T/9P/2
//X/9f/1//X/9f/0//P/8P/w//H/8f/y//P/9P/1//X/9f/1//X/9f/1//X/9f/1//X/
9v/2//X/9f/1//X/9//3//f/9//4//j/+P/5//n/+v/6//r/+v/6//r/+v/8//z//P/8
//r/+v/6//r/+v/3//f/+P/6//r/+v/6//z//P/9//3/+//7//n/+f/3//j/+P/4//n/
+v/6//v//f/9//z//P/8//z//P/8//r/+v/6//r/+v/6//r/+v/8//v/+//8//r/+v/6
//r//P/8//z/+//7//v/+//6//r/+v/6//r/+v/6//r/+v/4//n/+f/4//n/+v/7//z/
+//7//z//P/7//j/9//3//n/+//7//r/+//8//3//v/7//n/+P/3//j/+f/6//v//f/5
//j/+v/6//r/+v/4//n/+f/6//3//P/9//////8AAAAAAAD//////v/+//z//P/8//3/
///////////7//v/+v/6//n/+P/4//r//f/9//3//f/8//z//P/8//v/+v/5//j/+//8
//7////+//3//P/6//f/9v/2//f/+f/5//n/+f/4//j/+f/5//n/+f/5//r/+v/5//n/
+f/7//r/+v/6//z//P/8//z/+v/5//f/8v/w/+7/7//z//v/CgAcADAASQBrAI4AsQDS
APIADAEXARcBEQECAeoAxQCSAGEAOQAgABMACwAEAAAAAQD///v//f/+//3//f/6//n/
9//3//f/9//3//j/9//3//f/9//2//X/9P/z//P/8//z//P/8//z//P/8//1//X/9f/1
//b/9v/1//X/9P/0//T/8//z//T/9P/0//T/8//z//P/9v/2//T/9v/4//j/+P/4//b/
9v/2//b/9f/1//X/9f/1//X/9f/2//b/9//3//f/+f/6//r/+v/4//n/+f/7//3//f/9
//3//v/+/wAAAAAAAAIAAgAEAAMABAAGAAcABwAJAAsADAAPABEAEwAVABUAFwAYABoA
GwAcAB0AHQAfACAAIAAgACAAIQAiACIAIgAiACIAIwAjACMAIwAiACIAIgAgAB8AIAAg
AB8AHQAZABcAFgASABIAEAAOAA0ACwAJAAcABwAIAAUABAACAAIAAgABAAAA///+//3/
/f/7//v/+//7//v/+//7//v//f/9//z//P/6//n/+f/5//r/+//7//v//P/8//3//f/8
//v/+v/5//v/+//7//v/+//7//v/+//5//n/+v/6//v/+//7//v/+//7//v/+//+//7/
/v//////AAAAAAAA/v/+//7//v/+//7//v/+//z//P/8//z/AAD9//3//v/+//7//v/+
//7//v////////////3//f///wAAAAAAAP7//v/9//3//f/9//z//P/6//r/+v/6//z/
/P/8//z/+v/6//r/+v/4//f/9//4//r/+v/6//r/+P/4//j/9//4//n/+v/6//j/+P/4
//j/+P/4//j/+P/4//n/+f/4//b/9v/2//b/9f/1//b/9v/2//T/9P/1//X/9//3//b/
9P/0//T/9P/0//P/8//z//T/9f/2//f/9f/1//X/9f/z//X/9//z//T/9v/2//b/9v/4
//n/+f/6//r/+P/4//n/+f/6//r/+v/3//f/9v/2//j/+P/4//n/9//3//f/9//z//P/
8v/y//H/8P/w//L/9P/1//b/9//2//b/9v/2//b/9v/2//b/+P/4//n/+f/2//X/9P/y
//H/8P/w//H/8f/x//H/8f/w//D/8f/x//H/8f/x//L/9P/z//P/8//z//L/8v/y//D/
8P/w//D/8v/x/+//7P/o/+j/6//t//P/AAAWACgAQQBfAHwAoQDIAOQA+gALAREBBQH2
AOIAuwCGAFMALQAUAAkAAwD+//r/9//3//f/9//2//X/9f/y//H/7//v//D/7//u/+7/
7f/t/+3/7f/v/+//7//v/+//7//v/+//7f/t/+3/7f/t/+3/7f/t/+7/7v/t/+3/8P/w
//D/7//t/+7/7v/u//D/7//v/+//7//u/+v/7P/s/+z/7P/s/+7/7v/u/+7/7//v/+//
7//v/+//7//w//D/8f/x//H/7//w//D/8P/y//P/8//1//X/9f/1//X/9v/2//j/+P/6
//z//P/+//7//v//////AAADAAYACAAHAAkACwANAAsADQAOABAAEwAUABUAFQAVABYA
FgAWABoAGwAcABwAGgAaABoAGwAbABsAGwAaABoAGgAYABcAFAAUABMAEQAQAA8ADwAM
AAwACgAIAAcAAwABAP/////+//v/+v/4//j/+P/3//b/9f/0//P/8//z//P/8//z//H/
8f/x//H/8//z//L/8v/y//H/8f/x//D/8f/x//H/7v/u/+//7//x//H/8f/x//D/7//u
/+3/7f/t/+3/7f/v/+//8P/w/+//7//v/+//8P/x//L/8//z//L/8f/x//D/8P/v/+7/
7//w//H/8v/x//D/7//u/+//8P/x//L/8v/v/+//8P/y//L/8v/y//D/8P/x//H/8f/x
/+//7//v//D/8P/w//D/8P/v/+//7f/t/+z/7P/u/+7/7v/u//D/8P/w//D/8P/w//D/
8P/w/+//7//w/+//7v/t/+z/7P/s/+z/6//t/+3/7f/s/+z/7P/s/+z/7v/u/+7/7v/u
/+//7//u/+7/7v/u/+7/7f/t/+7/7v/s/+r/6v/r/+v/7f/t/+z/7P/s/+z/7P/s/+v/
6//r/+v/6//r/+v/6//r/+v/6//r/+v/6//r//H/7v/w//D/8P/w//L/8//z//T/8//w
/+//7//v//D/8P/w/+//7//u/+7/8P/w//D/8f/x//H/8f/x/+//7//u/+7/7f/s/+z/
7v/t/+3/7f/t//D/8P/w//D/7//u/+3/7P/q/+r/6//r/+3/7f/t/+z/7f/s/+z/7f/r
/+v/6//r/+r/6v/r/+v/6//r/+v/7P/u/+3/7f/t/+v/6v/q/+r/6v/q/+r/6v/s/+n/
5//m/+T/4v/j/+X/6f/2/woAHgA1AFMAdgCXALwA4AD6AAkBCQEDAfYA4AC7AIoAWQAv
ABQACQABAPb/8v/z//P/8f/v//D/8f/z//D/7//t/+3/6//p/+f/5v/m/+f/6P/p/+f/
5//n/+f/5//n/+f/5//o/+n/6v/r/+n/6f/p/+n/7P/s/+v/6//r/+r/6f/n/+f/6P/o
/+j/6f/p/+r/6//s/+z/6v/s/+z/7P/s/+z/6v/q/+r/6v/t/+3/7f/t/+v/6//r/+z/
7P/t/+3/7f/r/+z/7P/s/+3/7//w//P/9f/1//X/9f/2//b/+P/4//b/+P/4//r/+//8
//7///8BAAMABQAGAAcACQALAA0ACwANAA4AEAATABQAFQAVABUAFgAWABYAGAAZABoA
GgAcABwAHAAdAB0AHQAdABwAHAAcABoAGQAaABoAGQAXABQAEwATABAADQAKAAcABQAF
AAMAAQABAAIA///+//z/+v/6//n/+P/3//b/9f/1//T/8//y//H/8v/z//T/9f/1//X/
9P/0//T/8//z//P/8//z//L/8f/x//L/9P/1//P/8//z//P/8v/x//D/7//y//P/9P/1
//X/9f/2//b/8//z//P/8//z//P/8//z//b/9v/2//f/9f/2//b/9v/4//j/+P/4//j/
+P/4//j/+P/4//j/+P/6//f/9//4//f/9v/1//T/9P/0//X/9f/3//f/9f/1//X/9v/2
//b/9v/2//X/9f/3//f/9v/2//b/9v/2//b/9v/2//b/9v/0//T/9P/0//T/8//z//T/
9v/2//b/9v/0//T/9P/z//X/9f/1//T/8//y//H/8P/w//D/8P/w//H/8//0//T/9P/0
//T/9P/x//H/8v/y//L/8P/w//H/8f/z//P/8v/z//T/9f/2//j/9//3//f/9//3//f/
9//1//X/9v/0//T/9P/0//T/9f/1//b/+P/2//b/9//3//j/+P/4//n/+f/4//j/9//2
//X/9f/2//f/+P/5//n/+f/4//j/9//2//b/+P/5//n/+f/5//r/+v/6//r/9//2//X/
9P/0//T/9f/1//T/8//y//D/8v/y//P/9f/0//P/8v/x//D/8P/x//H/8//z//P/9P/y
//H/8f/x//P/8v/y//L/8v/y//L/8v/0//P/8f/u/+r/6v/p/+3/+f8KACIAOABVAHUA
mAC/AOAA/AAQARkBFwELAfYA2gCtAHgARwAlABQACwABAPr/+v/3//f/+f/7//z/+//5
//j/9//1//X/9P/z//L/8v/v/+//7//v//H/8f/x//H/7//v/+//7//x//H/8f/x//P/
8//z//P/9P/0//P/8//y//L/8v/x//P/9P/0//T/9P/z//P/8//0//T/8v/0//T/9P/0
//T/9f/2//f/+P/3//f/9//3//X/9f/1//b/+P/5//n/+f/3//j/+P/4//r/+//7//3/
/f/9//3//f/+//7/AAAAAAIABAAEAAYABQAGAAgACQALAA0ADwAQAA8AEQATABUAFwAZ
ABoAHAAfACAAIQAhACMAJAAkACQAJQAlACUAJAAkACQAJAAlACcAJwAnACYAKAAoACYA
JQAhACAAHgAbABkAGQAaABgAFgAUABIAEQANAAsACQAJAAgABQAEAAIAAgACAAEAAAAB
AAAA//////3//f/9//3//f/9//3//f///////v/+//7//f/9//3//P/9//3//f/+//7/
/////wEAAQABAAEA///////////9//3//f/9//////8AAAAA//////////8BAAEAAQAB
AAAAAAAAAAEAAQACAAIAAgAEAAQABAAEAAQABAAEAAQAAgACAAIAAgAGAAMAAwAEAAQA
BAAEAAQABAAEAAUABQADAAMAAQABAAEAAgACAAIABAAEAAMAAwABAAEAAAAAAAAAAAAA
AAAAAAAAAAAAAAAAAAAAAAAAAAIAAQABAAIAAAAAAAAAAAAAAAAAAAD///////////7/
/v/+//7//v/+//7//v/+//z//f/9//z//v/+//7//v/9//3//v/+//7//P/8//3//P/9
//z/+v/6//r/+v/6//z/+//7//v/+//7//v/+//7//v/+//7/////v/8//z//P/8//7/
/////wAAAAD+//7////9//7//v/+//3//f/8//z//v/+//7///////////////3//f/8
//z/+//6//r//P/7//v/+//7//z//P/8//z/+f/4//f/9v/4//j/+f/5//f/9//3//b/
9//2//b/9//3//f/9//3//j/+P/5//n/9v/1//T/9P/2//X/9f/1//X/9P/0//T/9P/0
//T/9P/0//P/8f/u/+z/7P/t/+3/9f8IABwALgBJAGsAjACtANAA7gAEARMBFQEJAfgA
3ACzAIgAWQAvABQACwAFAPz/+v/7//n/+f/7//z/+f/3//b/9f/z//P/8P/v/+7/7v/r
/+v/6//r/+3/7f/t/+3/7f/t/+3/7f/t/+3/7f/t/+3/7f/t/+3/7P/s/+v/6//u/+7/
7v/t/+//8P/w//D/7v/t/+3/7f/w//D/7v/w/+7/7v/u/+7/8P/w//D/8P/v/+//7//v
//H/8f/x//L/8v/z//P/8//y//L/8f/w/+7/7//v//H/8v/z//T/9f/2//b/+P/4//b/
+P/4//r/+//8//7///8BAAMABQAGAAUABwAJAAsACQALAAwADgAPABAAEQARABUAFgAW
ABYAFgAXABgAGAAZABoAGwAdABsAGwAbABoAGgAaABgAFwAWABYAFQATABAADwAPAAwA
CgAIAAYABQABAP///f/9//7/+//6//j/9v/2//X/9P/0//T/9P/1//P/8//z//P/8//z
//P/8//x//H/8P/w//D/7//v/+//8P/x//H/8f/w//D/8f/x/+//7//v/+//8f/x//H/
8f/v/+//7//v/+//7//w//D/8f/x//H/8f/v/+//7//v//D/8P/w//H/8P/w/+//7v/w
//D/8P/w//D/8P/w//D/8f/y//P/9P/1//H/8P/w//D/8P/w//D/8P/w//H/8f/z//P/
8f/x/+//8P/w//D/8v/y//H/8f/x//H/8P/w//D/8P/w//D/7v/u/+7/7v/u/+7/7v/u
//D/7//v//D/7v/u/+7/7v/w//D/8P/v/+3/7f/t/+z/7P/s/+z/7P/u/+7/7v/u/+z/
7f/t/+z/7P/s/+z/7P/p/+n/6v/q/+r/6P/o/+n/6//t/+3/7P/q/+r/6v/q/+z/6//r
/+v/6f/p/+n/6f/p/+n/6f/p/+v/7//v/+3/8P/u/+7/7v/u/+7/7//v//D/7//s/+v/
6//t/+7/7v/u/+//7//u/+7/7v/u/+7/7//t/+3/7f/t/+z/7f/t/+7/6//q/+r/7P/r
/+v/6//r/+z/7P/s/+z/6//q/+n/6P/m/+b/5//n/+f/5//n/+b/5//m/+b/5//n/+f/
5//n/+b/5v/n/+f/5v/l/+T/5P/k/+P/4//j/+X/5P/k/+T/5v/m/+b/5v/k/+P/3//e
/9r/2P/b/93/5f/y/wQAFgArAEsAcgCTALQA1ADuAP0A/wD5AOgA0ACtAHwASQAjAAgA
+//z/+z/6v/r/+v/6//r/+r/6f/r/+j/5//l/+X/4//h/9//3v/d/93/3f/d/9//3//f
/9//3//f/9//3//f/9//3//f/93/3f/d/93/4P/g/9//3//e/97/3v/d/93/3v/e/97/
4P/f/9//3//g/+D/3v/g/+D/4P/g/+D/4P/g/+D/4P/h/+H/4f/h/+H/4f/h/+L/4v/j
/+P/4//j/+T/5P/k/+b/5//n/+n/6P/n/+b/5f/m/+b/6P/o/+r/7P/s/+7/8f/y//T/
9f/z//X/9//4//n/+//9//////8BAAIABAAHAAgACQAJAAkACgAKAAoADgAPABAAEAAQ
ABAAEAARABEAEQARABAAEAAQAA4ADQAOAA4ADQALAAgABwAHAAQAAgAAAP7//f/7//n/
9//3//T/8f/w/+7/7v/u/+3/7P/r/+r/6f/p/+v/6//r/+v/6//r/+v/6//r/+v/6v/q
/+r/6f/p/+n/6v/r/+v/6//q/+r/6//r/+n/6f/p/+n/6//r/+v/6//t/+3/7f/t/+v/
6//s/+z/6//r/+v/6//r/+v/6//r/+r/6v/q/+v/7f/u/+7/7v/w//D/8P/w/+7/7v/u
/+7/7v/u/+7/7v/y/+//7//w//D/8P/w//D/8P/w//H/8f/v/+//7f/t/+3/7v/u/+7/
8P/w/+//7//v/+//7v/u/+z/7P/s/+z/7v/u/+7/7v/u/+7/7v/u/+z/6//r/+z/7f/u
/+//8P/w//D/8P/v/+3/7f/t/+z/7P/s/+z/7P/q/+r/6v/q/+r/6//r/+r/7P/s/+z/
7P/t/+3/7v/u/+7/7P/s/+3/7f/v/+//7v/u/+7/7v/u/+3/6//q/+n/6//r/+v/6//r
/+v/6//r/+//8f/z//P/8v/y//L/8v/y//T/9f/1//b/9f/y//H/8f/z//T/9P/0//H/
8f/w//D/8P/w//D/8f/x//H/8f/x//H/8f/w//D/8f/w//D/8v/1//X/9f/1//b/9v/2
//b/8//y//H/8P/v/+7/7v/t/+//7//v/+7/7f/s/+z/7f/t/+3/7f/t/+z/7P/t/+3/
7f/t/+3/7v/w/+//7//v/+3/7P/s/+z/7P/s/+z/7P/s/+3/6f/k/+L/4v/l/+v/9/8G
ABoALgBJAGsAkAC1ANgA9gAKAREBDwEFAfAA0gClAHIAQQAfAA4ABQD9//b/8v/x//H/
8f/1//b/8f/t/+7/7f/r/+v/7P/r/+r/6v/r/+v/6//r/+n/6f/p/+n/6f/p/+n/6f/r
/+v/6//r/+n/6f/p/+n/7P/s/+v/6//s/+z/7P/r/+v/7P/s/+z/7P/r/+v/6//s/+z/
6v/s/+z/7P/s/+z/6v/q/+r/6v/t/+3/7f/t/+//7//v//D/7v/v/+//7//w//L/8//0
//H/8f/w//H/8v/z//T/9f/2//b/+P/4//j/+v/6//z//f/+/wAAAQABAAMABQAGAAkA
CwANAA8ADwARABIAFAAVABYAFwAXABsAHAAcABwAHAAdAB4AHgAfACAAIQAjACEAIQAh
ACAAIAAgAB4AHQAaABoAGQAXABQAEwATABAAEAAOAAwACwAHAAUAAwADAAIA///+//z/
/v/+//3//P/5//j/9//3//n/+f/5//n/+f/5//n/+f/3//f/9v/2//b/9f/1//X/9v/3
//f/9//4//j/+f/5//f/9//3//f/9//3//f/9//3//f/9//3//n/+f/6//r/+f/5//n/
+f/3//f/9//3//r/+v/6//v/+f/6//r/+v/6//r/+v/6//r/+v/6//r/+v/6//r/+v/9
//v//P/+/wAAAAAAAAAAAAAAAAEAAQD+//3/+v/5//v//P/8//z//P/8//v/+//7//v/
+v/6//r/+v/6//r/+v/6//r/+v/6//r/+v/6//r/+f/5//r/+v/6//r/+v/4//j/+P/3
//n/+f/5//j/+P/4//j/+P/6//r/+v/6//j/+f/5//j/+P/4//j/+P/3//f/+P/4//r/
+P/4//n/+P/5//j/9v/3//j/+f/6//j/9//3//f/+f/5//n/+f/3//f/9//3//v//f/8
//7//v/+//7//P/9//3//v/+//z//P/9////AAAAAAAA/f/9//z//P/8//z//P/9////
/////////f/9//z//P/9//z//P/+//3//f/9//3//v/+//7//v/8//r/+P/2//T/9P/1
//X/9//3//f/9v/1//T/9P/1//f/9//3//f/9P/0//X/9f/1//X/9f/2//T/8//z//P/
8//y//L/8v/0//T/9P/0//D/8f/v/+7/6v/m/+f/7//5/wgAHAAwAEkAZwCIAK0AzgDu
AAQBDwERAQkB+ADeALUAgABRAC0AGAALAAEA+v/4//f/9f/3//f/9v/1//f/9v/1//P/
8//y//H/8P/w/+//7//v/+//7//v/+//7//v/+//7//v/+//7//v/+//7f/t/+3/7f/u
/+7/7f/t/+z/7P/s/+v/7P/u/+//8P/u/+3/7f/t/+7/7v/s/+7/8P/w//D/8P/v/+7/
7f/s/+//7//v/+//7//v/+//8P/w//H/8f/x//P/9P/0//T/8//z//L/8//0//X/9v/3
//b/9v/4//j/+P/6//r//P///wAAAgADAAEAAwAFAAYABwAJAAsADQANAA8AEAASABMA
FAAVABUAGQAaABoAGgAaABsAHAAcABwAHAAcAB0AHQAdAB0AHAAeAB4AHAAbABgAGAAX
ABUAEgARABEADgAOAAwACgAJAAUAAwABAAEAAAD9//z/+v/6//r/+f/4//X/9P/z//P/
9f/1//X/9f/z//P/8//z//P/8//y//L/9P/z//P/8//y//P/8//z//L/8v/z//P/8f/x
//H/8f/x//H/8f/x//H/8f/x//H/8f/x//L/8v/x//H/8f/x//H/8f/x//H/8v/y//L/
8//x//L/8v/y//L/8v/y//L/8v/y//L/8v/y//L/8v/y//T/8f/x//L/8v/y//L/8v/y
//L/8//z//X/9f/z//P/8f/y//L/8v/w//D/7//v/+//7//u/+7/8P/w//D/8P/y//L/
8v/y//D/8P/w//D/7v/t/+3/7v/u/+7/7v/u/+7/7v/u/+3/7f/t/+3/7P/u/+7/7v/u
/+7/7v/u/+7/7P/t/+3/7P/s/+z/7P/s/+v/6//s/+z/7v/s/+z/7f/r/+3/7f/s/+7/
7v/u/+7/7v/t/+3/7f/r/+v/6//r/+3/7v/u/+7/7v/u/+//8f/y//T/9P/y//L/8//y
//L/8f/w/+//7//u/+7/7v/u/+7/7//w//H/8v/z//P/8//y//L/7//u/+7/8P/v/+//
7//v//D/8P/w//D/7//u/+3/7P/q/+r/6//r/+3/7f/t/+z/6//q/+r/6//t/+3/7f/t
/+z/7P/t/+3/7P/r/+r/6v/q/+n/6f/p/+v/6v/q/+r/6v/q/+r/6v/q/+v/5//i/9z/
2v/b/+P/6//4/w4AJAA9AFsAfgCjAMQA4AD2AAEBAwH9AOoA0ACnAHIAQQAhAAwA///5
//T/7v/t/+//7f/p/+j/6f/p/+j/5//l/+X/5P/j/+L/4v/h/+H/4f/h/9//3//f/9//
3//f/9//3//f/9//3//f/93/3f/d/93/3P/c/9v/2//c/9z/3P/b/9n/2v/a/9r/3P/b
/9v/2//a/9r/2P/a/9r/2v/a/9r/2v/a/9r/2v/Z/9n/2f/Z/9n/2f/Z/9r/2P/Z/9n/
2f/Z/9r/2v/a/9z/3f/d/9//3v/d/9z/2//c/9z/3v/e/97/4P/g/+L/4//k/+b/5//n
/+n/6//s/+v/7f/v//H/8//1//b/+P/3//j/+f/5//v//P/8//z//v///wAAAAACAAIA
AgADAAEAAQABAAAAAgACAAAA///+//7//f/7//r/+f/5//b/8f/u/+v/6f/o/+f/5v/n
/+T/4f/g/97/3v/e/93/3P/b/9r/2f/Z/9f/1//X/9f/2f/Z/9n/2f/Z/9n/2P/Y/9r/
2f/X/w==
         </WaveFormData>
      </LeadData>
   </Waveform>
</RestingECG>
