# Supplementary material for: Detection of Left Atrial Enlargement Using a Convolutional Neural Network-Enabled Electrocardiogram
Source: Front Cardiovasc Med. 2020 Dec 17;7:609976. doi: 10.3389/fcvm.2020.609976 (PMC7773668; doi:10.3389/fcvm.2020.609976)
Supplement: Supplementary file 5 [file Data_Sheet_5.ZIP › normal4/1802035726_4279_00000033.XML]

<?xml version="1.0" encoding="Windows-1252"?>
<!DOCTYPE RestingECG SYSTEM "restecg.dtd">
<RestingECG>
   <PatientDemographics>
      <PatientID>1802035726</PatientID>
      <PatientAge>75</PatientAge>
      <AgeUnits>Years</AgeUnits>
      <Gender>Female</Gender>
      <PatientLastName>liangyuling</PatientLastName>
   </PatientDemographics>
   <TestDemographics>
      <DataType>Resting</DataType>
      <Site>1</Site>
      <AcquisitionDevice>MAC55</AcquisitionDevice>
      <Status>Unconfirmed</Status>
      <Priority>Normal</Priority>
      <AcquisitionTime>10:46:51</AcquisitionTime>
      <AcquisitionDate>12-10-2016</AcquisitionDate>
      <CartNumber>1</CartNumber>
      <AcquisitionSoftwareVersion>009C</AcquisitionSoftwareVersion>
      <XMLSourceVersion>MAC5000 v1.0</XMLSourceVersion>
   </TestDemographics>
   <RestingECGMeasurements>
      <VentricularRate>66</VentricularRate>
      <AtrialRate>66</AtrialRate>
      <PRInterval>160</PRInterval>
      <QRSDuration>74</QRSDuration>
      <QTInterval>458</QTInterval>
      <QTCorrected>480</QTCorrected>
      <PAxis>58</PAxis>
      <RAxis>24</RAxis>
      <TAxis>23</TAxis>
      <QRSCount>11</QRSCount>
      <QOnset>227</QOnset>
      <QOffset>264</QOffset>
      <POnset>147</POnset>
      <POffset>201</POffset>
      <TOffset>456</TOffset>
      <ECGSampleBase>500</ECGSampleBase>
      <ECGSampleExponent>0</ECGSampleExponent>
   </RestingECGMeasurements>
   <Diagnosis>
      <Modality>Resting</Modality>
         <StatementCount>2</StatementCount>
         <LabelText>12SL ��ϳ���</LabelText>
      <DiagnosisStatement>
         <StmtFlag>ENDSLINE</StmtFlag>
         <StmtText>�������</StmtText>
      </DiagnosisStatement>
      <DiagnosisStatement>
         <StmtFlag>ENDSLINE</StmtFlag>
         <StmtText>���� ECG</StmtText>
      </DiagnosisStatement>
   </Diagnosis>
   <Waveform>
      <WaveformType>Rhythm</WaveformType>
      <WaveformStartTime>0</WaveformStartTime>
      <NumberofLeads>8</NumberofLeads>
      <SampleType>CONTINUOUS_SAMPLES</SampleType>
      <SampleBase>500</SampleBase>
      <SampleExponent>0</SampleExponent>
      <HighPassFilter>16</HighPassFilter>
      <LowPassFilter>150</LowPassFilter>
      <ACFilter>NONE</ACFilter>
      <LeadData>
         <LeadByteCountTotal>10000</LeadByteCountTotal>
         <LeadTimeOffset>0</LeadTimeOffset>
         <LeadSampleCountTotal>5000</LeadSampleCountTotal>
         <LeadAmplitudeUnitsPerBit>4.88</LeadAmplitudeUnitsPerBit>
         <LeadAmplitudeUnits>��V</LeadAmplitudeUnits>
         <LeadHighLimit>2147483647</LeadHighLimit>
         <LeadLowLimit>268435456</LeadLowLimit>
         <LeadID>I</LeadID>
         <LeadOffsetFirstSample>0</LeadOffsetFirstSample>
         <FirstSampleBaseline>0</FirstSampleBaseline>
         <LeadSampleSize>2</LeadSampleSize>
         <LeadOff>FALSE</LeadOff>
         <BaselineSway>FALSE</BaselineSway>
         <ExcessiveACNoise>FALSE</ExcessiveACNoise>
         <MuscleNoise>FALSE</MuscleNoise>
         <LeadDataCRC32>3141516048</LeadDataCRC32>
         <WaveFormData>
GAAYABgAGAAaABoAGgAaABoAGgAaABoAGAAYABgAGAAaABoAGgAaABgAGAAYABgAFgAW
ABYAFgAYABgAGAAYABYAFgAWABYAFgAWABYAFgAYABgAGAAYABcAFgAVABQAEgASABIA
EgATABQAFQAWABUAFAATABIAEgASABIAEgATABQAFQAWABIAEAAOAAwADQAOAA8AEAAT
ABQAFQAWABIAEAAOAA0AEAAQABEAEgARABEAFAAVABQAEwASABAAEAAQABAAEQARABIA
EgATABQAFQAWABcAFwAXABcAFgAYABkAGQAbACAAIgAiACIAIwAkACQAJgAnACcAJgAn
ACIAIQAhACEAGgAXABEADQAPABAADgAOAAwADAAMAAwACwAKAAkACQAMAA4ADwAQAA4A
DAAIAAYACAAJAAoACgAIAAgACAAIAAoACQAIAAgABQAHAAsABwABAPr/8//w//b///8C
ABIAJwA/AGAAgACYAKkAuADBAMIAuwCsAJQAdABeAEcALwAoACgAHAASABIADwAJAA8A
EQALAAkACQAJAAcABwAJAAgABwAFAAQABgAHAAcACAAIAAcABAAGAAcACAALAAwACQAI
AAcABwAJAAsACwAKAAkACQAKAA0ADgANAA0ADAAMAAsACwAOAAoACgAMAAoACwAOAA8A
DwANAA0ADQAOAA0ADQAOABIAEAAQABIAFAATABEAEAAPABIAFAAVABYAFQAVABUAFgAW
ABYAFwAUABYAFgAXABcAFAAUABUAFgAYABkAGQAZABwAHQAdAB4AIAAfAB4AHgAiACIA
IgAjACEAHwAiACMAIQAjACMAIwAkACYAJwApACoALAAuAC4AMAAvAC8ALwAtAC0ALgAy
ADEALwAsACoAKwArACsAKgAqACoAKgApACsALAAtAC8AKgAoACYAJAAlACYAJgAlACEA
HwAeAB0AIQAhAB8AHgAdABwAHAAbABoAGQAWABQAFAAXABMAEQASABEAEQARABIADgAN
AA8AEQASABQAFAASABAADgAMAA4ADQAMAAoACgALAAsADAALAAoABwAIAAkACAAJAAsA
CwALAAsACwAKAAoACgAJAAgABwAGAAUACQAMAA0ADgAPAA8AEAARABAADwAOAA0ACwAL
AAwADAAMAA0ADQAOABAAEQASABMAEQAQABAAEAAOAA0ADQAPABIAEwAVABYAEwATABIA
EAASABIAEgASABIAEgASABEADwAPAA8ADwANAA0ACwALAA8AEgATABEADgAPAA4ACwAM
AA0ADgAPAA4ADwAPAA4ADAAMAAoACgALAAwADQAOAA0ADAALAAoADAANABAAEQAMAAsA
CwAKAAgABwAHAAcACgAMAA0ADgAMAAwADAAMAAsACQAIAAgACgAJAAkACQALAAkACAAK
AA4ADQAMAAsACgAJAAkACAAGAAkACgAKAAsADQANAAwACwALAAoACgAKAAoACwALAAwA
CQAJAAgABwAJAAsADgARABAAEAAQABEAEQATABYAGAAYABgAGgAcAB0AIAAgAB8AGwAb
ABgAFwAWABUAEAANAAgABQAEAAQAAgACAAMABAABAAAA/v/8//3//f/9//7//v/+//7/
/v/9//7/AAABAP7//P/7//r/+v/6//r/+f/4//j/9//3//H/9f/v/+b/4f/i/+b/7f/6
/wgAHwA5AFYAcgCMAJkApgCzALAAoQCQAHYAUgA2ACMAEwAOAA4ABgD8//b/8//x//f/
/f/3/+//7//v/+3/7f/v/+//7//u/+7/7//v/+7/7v/u/+3/6v/s/+3/7v/x//L/8P/w
//D/8f/u/+//7v/s/+z/7f/v//P/8f/v/+7/7P/v/+//8P/0//L/8v/0//L/8f/y//H/
7//t/+3/7f/u/+3/7f/u//L/7P/q/+r/6v/v//H/9P/3//X/9v/2//b/9f/1//X/9v/2
//b/9//0//X/9v/4//n/9v/2//f/+P/3//f/9v/1//j/+f/5//r/+//5//f/9v/7//z/
/f////3/+//+/////f////////8BAAIAAgADAAIABAAGAAYACAAJAAsADQAMAAsACwAO
AAwACwAJAAgACAAJAAoACgAGAAQAAgD//wIAAgACAAMAAAAAAAAAAAD///7//P/5//j/
9//3//f/+P/3//T/8v/w//D/8f/x//P/8//x//D/7v/v/+n/5f/m/+f/6f/r/+z/6P/n
/+n/6f/o/+j/5v/o/+j/6P/o/+b/4//g/9z/3//h/+L/5P/i/+D/3P/c/9//3v/f/+H/
4P/f/97/3f/g/+D/4P/f/+L/4//k/+X/4//k/+P/4v/j/+P/5P/l/+X/5f/l/+X/4//j
/+T/5P/k/+X/5f/m/+X/5f/l/+X/6P/o/+n/6v/o/+f/5//p/+j/5//n/+b/5//p/+r/
6v/p/+j/5//m/+j/6P/o/+f/6f/p/+n/6f/n/+f/5f/l/+b/6P/o/+X/4//l/+X/4//l
/+X/5f/l/+P/4//i/+D/4//k/+P/5P/l/+b/5//o/+f/5v/l/+T/4//j/+X/5f/l/+X/
5v/m/+T/4//j/+P/5P/m/+f/6P/n/+b/5f/k/+b/5f/l/+b/5v/h/+H/4v/k/+T/5P/k
/+T/5f/l/+T/4//i/+D/3//k/+X/5f/l/+f/5v/m/+b/5//p/+r/7P/r/+v/6v/p/+j/
5//n/+f/6v/s/+7/8f/x//P/9v/4//f/9v/3//j/+f/8//z/+//3//f/9P/z//X/9f/x
/+//6P/l/+T/5P/h/+D/4P/g/+L/4v/h/+D/3f/d/93/3v/g/+D/4P/g/+D/4P/h/+H/
3//e/97/3v/d/9z/2//Z/9r/3P/d/9//3f/h/9//2v/R/8j/xP/L/9b/5v/7/xEALgBQ
AGwAeQCEAI8AjgCDAHwAcABWADwAJQAJAPb/9P/u/+r/7P/l/9//4//l/9v/1//X/9j/
1//Y/9v/3P/d/93/3v/e/93/2//a/93/3f/b/97/4P/g/+L/4v/e/97/3v/f/+L/5f/m
/+b/4P/d/9v/2//f/9//4P/g/+P/4//k/+j/5P/k/+b/5P/i/+T/5P/j/+P/4//j/+T/
5//n/+j/7P/o/+b/5v/m/+n/6f/q/+v/6v/q/+n/6P/p/+n/6f/q/+z/7v/x//D/7v/u
/+//7//s/+z/7f/u//H/8//0//X/9P/z//H/8P/2//f/+P/6//r/+P/2//X/9v/1//n/
+//9////////////AAAAAAEAAAACAAQABAAGAAUABQAFAAQAAwADAAYACQAJAAgACAAG
AAUABAACAAQABAAEAAMABQAEAAMAAwD///7//f/8//7//v/9//v/9//1//T/8//5//v/
+//8//j/9v/1//P/8//z//H/8P/u//H/7f/r/+r/6f/p/+n/6//o/+j/6//r/+r/6v/o
/+j/6P/o/+j/6v/p/+j/5v/j/+P/4v/i/+H/4P/d/97/4f/i/+X/6f/p/+n/6f/p/+j/
6P/o/+f/5f/l/+X/5f/n/+r/6//s/+v/6//s/+3/6//r/+v/6//r/+v/7P/s/+7/7//v
//D/8//z//P/8//x//D/8P/w//D/7//v//H/7v/t/+3/7P/u/+//7//u/+//8P/x//L/
8P/w//D/7//x//H/8f/x//H/8f/v/+//8P/y//L/7//v//H/8f/v/+//7//v/+//8P/x
//H/8P/x//L/8f/y//D/7v/s/+r/7f/u/+//8P/v/+//8f/x/+//7//w//D/8v/x//H/
8f/v//D/8P/w/+7/7v/u/+7/8v/z//H/8v/u//D/8P/w//D/8v/z//P/8v/u/+z/6f/n
/+//8//2//n/9v/0//P/8v/v/+//7v/u//D/8//1//f/9v/1//X/9f/4//j/+P/5//f/
+f/8//7/AQACAAUACAAGAAgABwAFAAEAAQD+//3/AAABAP7//f/6//f/9v/2//H/8P/w
//D/8P/w/+//7v/t/+3/7f/u//D/8P/w//D/7P/s/+3/7f/r/+r/6v/q/+3/7v/v/+//
7P/s/+v/6//x/+//7//s/+H/2v/a/9v/4v/y////EQAuAFAAbAB9AIQAiQCMAI0AhAB0
AGAARgAvABMA9v/0//j/7v/o/+//+f/1/+3/7//z//H/7v/r/+r/6//t/+3/7P/s/+v/
6//q/+r/7v/v/+7/8v/w/+7/7v/s/+z/7P/s/+3/7//x//H/8P/w/+//7//x//P/8//0
//T/8//x//D/8v/y//L/9P/y//D/8v/y//H/8//z//P/9P/2//f/+f/+//n/9v/1//T/
9//3//j/+f/3//j/+P/4//n/+f/5//r/+//8//7//P/8//z//f/9//v/+v/6//r//P/9
//3//f/9//3//P/8/////////wAABAAGAAgACwAJAAcACgALAAkACwALAAsACQAKAAoA
CwAOABAAEgASABIAEQARABEAEQARABIAFgAXABcAFgAWABMAEQAPAAwADgAQABIAEwAQ
AA4ADAALAAsADAANAA4ADgAOAA0ACwAFAAMAAgABAAcACQAJAAoABwAGAAYABQAAAP3/
+P/0//j//f/7//v/+v/5//n/+f/6//b/9f/3//f/9v/2//T/8v/y//L/8v/z//P/8//y
//L/8//z//T/9f/2//X/+P/2//L/8P/v//D/8f/y//P/9f/2//f/9//z//H/7//t//L/
9v/4//r/9//3//j/+f/7//v/+//7//n/+f/6//r/+v/7//v//P/9//3//f/9/////v/+
//7/+//5//j/+f/8//3///8AAP3//f/8//r/+//8//3//v/8//z//P/7//n/+f/5//n/
+f/5//f/9//4//r/+v/3//n//f///////P/7//r/+f/7//3//v/+//z//P/6//r/+v/6
//r/+v/9//7///8AAP3//f///////f/9//7//v/8//v/+//7//n/+v/6//r/+//8//3/
/v/6//n////+//z//P/8//z/+v/7//v/+v/6//r/+f/5//7//////////v/8//v/+v/6
//v/+//8////AQACAAMAAAD///////8BAAIAAwAFAAIAAwAFAAYACAAIAAoADAANABAA
EAAPAA8ADwAMAAsADQANAAkABwACAP///v/+//z//P/9//7/AAAAAP///v/7//n/9//2
//j/+P/4//j/9v/2//f/9//3//b/9v/2//j/+v/8//3/+v/4//X/8//1//v//f/6/+//
5v/i/+H/6P/+/xEAIwA6AFYAaAB1AHwAgQCEAIEAfABwAF4ASAAzABsACAACAAAA+v/6
//n/+f/5//X/8//5//n/9v/z//L/8//1//X/9P/0//X/9f/0//T/9v/3//b/+v/3//b/
9//2//b/9v/2//f/+f/7//v/+v/1//P/8v/z//f/9//4//j/9v/1//X/+P/3//j/+//6
//r//P/8//v/+f/5//n/+v/9//3//v8CAPz/+v/6//r//f/9//7//////wAAAAAAAP7/
/f/8//z//v8AAAMAAgAAAAAAAQABAP///v/+//7/AgADAAMAAwADAAMAAgACAAUABQAF
AAYACgAKAAoACwAJAAcACgALAA0ADwAPAA8ADwAQABAAEQASABQAFgAWABYAFQAVABUA
EwATABQAGAAYABcAFQAUABIAEQAQAA4AEQASABMAEwAQAA4ADAALAAwADAAMAAwADQAO
AA4ADQAIAAcABwAHAAsACwAJAAgABAACAAEA//8BAAEA///+/wAAAwD///3/+f/3//b/
9f/6//j/+f/9//r/+P/3//T/9P/0//T/9P/2//X/9P/y//L/8//z//T/9v/2//T/9v/1
//L/8f/x//P/8//z//P/9P/0//T/8//1//X/9f/1//b/+P/4//j/9f/1//b/9//3//f/
9//3//f/9//4//j/+P/5//n/+v/9//3//f/9//v/+v/6//r/+//7//z////9//3//v/+
//3//f/8//r/+//8//3//v/9//z/+//5//r/+//8//3//f/9//v/+//7//z/+//3//j/
+//8//v/+v/5//j/9//4//n/+f/4//j/+P/2//b/9v/2//b/9v/3//j/+f/6//j/9//4
//f/9//3//j/+P/6//n/+f/5//b/9v/1//T/9f/2//f/+P/3//X/9P/0//f/9//4//n/
+f/8//r/+v/6//r/+f/5//j/9v/4//j/9//3//n/+f/4//f/+f/4//j/+P/4//n/+f/6
//j/+f/5//n/+v/7//3////+//z/+v/5//v///8EAAgABQAEAAUABgAJAAwADAALAAoA
CwAJAAkABwAHAAMAAQD6//f/9v/2//L/8P/v/+7/7//w//D/8P/v/+//7//w//D/8P/w
//D/8P/w//H/8f/x//D/8P/w/+7/7v/u/+3/7P/s/+v/6//p/+f/4//i/9//2v/e/+X/
7P/8/xcAMwBOAGgAfACHAJgApwCiAJMAhABwAFIANgAfAAsABgAEAPz/9v/2//P/6//t
//P/8//v/+//7f/p/+f/5//o/+n/6f/q/+3/7f/s/+z/7P/r/+j/6v/s/+z/7v/u/+r/
6v/q/+v/6//t/+3/7P/r/+v/7P/v/+7/7f/t/+z/7v/v//H/9v/z//L/8//w/+//8P/v
/+3/7//v/+//8P/w/+//7//y//D/8P/y//T/8v/x//H/8f/y//T/9f/2//f/9//3//j/
9v/2//f/9P/3//j/+v/7//j/+P/5//r/+v/7//v/+//9//3//P/8//3//f/9//7/AAAA
AAAAAQABAP//AgADAAMABQAFAAUABwAIAAgACQAIAAoADAAMAA4ADQANAA0ACwALAAwA
EAASABEADwAOAA8ADwAPAA4ACwAKAAkABwAIAAgACAAJAAcABgAFAAQAAgACAAEA//8A
AAEAAwAFAAQAAQD8//j/+P/4//n/+f/7//v/+f/4//f/+f/0//H/8//z//T/9f/0//D/
7//x//D/8P/x//D/8P/w//D/8P/u/+3/7P/q/+v/7f/u//D/7v/u/+z/7v/w/+7/7v/v
/+3/7f/t/+3/7P/s/+z/6//s/+3/7v/v/+3/7v/t/+z/7P/t/+//8f/v/+//7//v/+//
7//w//D/8v/z//P/9P/0//P/8v/x//T/9P/1//b/9v/1//X/9//3//f/+P/4//j/+f/5
//j/9//2//X/9P/3//j/+f/5//f/9f/z//H/8v/z//L/8//0//b/9v/z//L/8//y/+//
8f/z//X/9//1//X/9P/y//P/9P/z//T/9P/0//T/9P/z//L/8f/w//D/8f/0//X/8f/x
//L/8v/y//H/8f/x//H/8v/y//L/9P/0//T/9P/y//H/8f/y//L/8f/x//H/6//u//H/
8v/z//T/8v/x/+//7P/v//D/8P/x//T/9f/1//X/8v/w/+//7v/v//H/8v/0//L/8//z
//P/9P/1//f/+f/5//j/9//3//n/+//+/wAAAQACAAUACAAIAAoACQAHAAQAAwD///3/
/v////z/+//0//H/8P/w/+3/7P/s/+z/7P/s/+v/6v/p/+n/6f/q/+z/7P/s/+z/5//m
/+b/5f/m/+b/5//o/+b/5v/m/+X/5P/k/+P/4//p/+//5//a/9X/0v/M/9H/4P/y/wkA
JQA+AFYAbgB/AIgAlwCeAJcAjgCAAGAAPAAlAA8A/v/6//r/8v/w//H/7f/n/+n/5//f
/9//4v/h/+L/5f/j/+P/4v/i/+H/4f/g/+D/4//j/+H/5P/i/+L/5P/k/+P/5P/l/+f/
5v/n/+b/5P/j/+P/5P/n/+n/6f/q/+r/5//l/+T/5v/m/+b/6P/m/+b/6P/o/+f/5f/l
/+X/5v/p/+n/6v/u/+j/5v/m/+b/6v/r/+3/7//u/+7/7f/s/+n/6f/p/+r/7f/u//D/
7v/u/+7/7//v//H/8v/0//b/9f/1//T/8//1//X/9P/0//X/9f/1//b/+P/4//j/+f/6
//n//f////7////+//3///8AAAAAAQAAAAIABAAEAAIAAQABAAEAAwAFAAgADgANAAsA
CAAGAAcABwAHAAYABgAGAAYABQADAAIAAQABAAEAAgADAAQAAwACAAAA/f/8//v/+//7
//v/+//5//j/9f/0//T/8//0//X/9P/0//P/9f/w/+3/6v/p/+n/6f/t/+r/6v/t/+r/
6P/n/+T/5v/o/+r/7P/q/+n/6P/m/+b/5//n/+j/6P/o/+b/6P/m/+T/5P/l/+f/5//n
/+f/5//m/+X/4//k/+X/5v/n/+j/6v/q/+r/5//n/+j/6f/q/+v/7P/t/+v/6//s/+z/
7P/t/+3/7v/v/+//7//v/+3/7P/s/+z/7v/v//H/9f/y//H/8f/w//L/8//z//L/9P/0
//T/9P/z//L/8f/v//D/8f/y//P/8v/x/+7/7f/v//L/8//x/+//8f/x/+//7//v/+//
7//y//P/8//y//L/8v/w//D/8P/w//D/8P/w//D/8P/w/+7/7f/u/+3/7v/v//H/8v/y
//H/8f/x/+//8P/w//D/8v/y//L/8v/w/+//7//w//L/8f/z//X/8v/x//D/7//u//D/
8f/x//D/8P/w/+//7//w//H/8f/x//L/8v/z//T/8//z//L/8v/0//X/9f/1//f/9//4
//n/+P/4//j/+f/7//3/AAACAAIAAgAEAAYABwAKAAoACQAJAAkABgAFAAQAAwD+//v/
9v/z//L/8v/v/+7/7v/u/+z/7P/r/+r/6//r/+v/7P/q/+r/6v/q/+n/6v/s/+3/6//q
/+r/6v/q/+r/6v/p/+r/6v/p/+n/6//n/+f/5P/Z/9T/2P/f/+z/AAAPACcATABsAH4A
iQCYAJ8AmgCRAIQAaABMADQAGwAFAAAA+P/w//D/8v/t/+3/7//t/+3/7//r/+r/5//m
/+f/6P/p/+n/6v/p/+n/6P/o/+f/5//l/+j/6f/q/+3/7v/r/+r/6f/p/+n/6//r/+r/
6P/n/+f/6f/s/+3/7//w//D/7//v//L/7v/u//D/7v/w//L/8v/x//P/8//z//T/8v/x
//H/9P/z//L/8//0//T/8//z//P/9f/2//b/9v/1//X/9f/2//X/9v/4//b/+f/6//z/
/f/5//j/+P/4//z//f/9//3/+//7//r/+v/+////AAACAAYABgAGAAcABQADAAYABwAF
AAcABwAHAAgACgALAA0ADAAOABAAEAASABEAEQARAA4ADQANABAAEgARAA8ADgANAA0A
DQAMAA0ADgAPAA8AEQAQAA8ADwAKAAgABgAEAAYABgAFAAMAAwADAAQABQAGAAUAAgAA
AP7//v///////f/9//v/+v/4//v/9//1//X/9f/2//f/+P/0//P/9f/1//T/9P/y//H/
8P/v/+7/8f/x//H/8P/w//H/8f/y/+//7v/r/+z/7v/u//D/8//w/+//7v/t//D/8P/w
/+//8f/x//H/8f/w//L/8v/y//L/8//1//f/9f/1//X/9f/3//f/+P/4//j/+f/5//r/
+f/5//n/+f/6//r/+//8//v/+f/4//n/+//7//z//P/8//3//f/8//r/+v/6//r//P/8
//z/+//7//v/+//7//v/+//5//n//P/+//7/+//6//v/+v/3//j/+f/6//v/+f/5//j/
9v/3//j/9//4//j/+P/4//j/+P/4//j/+P/5//n/+//7//j/9//3//b/+P/3//f/9//3
//j/+P/4//r/+v/6//r//P/9//3/+P/0//X/9v/3//j/+f/7//z//P/7//r/+P/3//j/
+f/5//n/+v/6//v//P/6//v/+//8//z//f/9//3//f/9//7////+//7//v//////AQAE
AAYABAAEAAYACAAKAA4ADwAPAA8ADwAMAAsACQAJAAUAAwD///3//f/+//r/+P/3//b/
9//4//j/+P/1//X/9f/2//b/9v/2//b/9v/2//f/9//1//T/9P/0//b/9v/2//X/9v/2
//X/9f/x//H/9f/0/+//6v/k/+H/6P/0/wMAFwAuAEYAWgBxAIAAhwCEAHsAcgBqAF4A
SAAxAB8ACgD8//r/9v/w//H/9f/z//P/9//1//P/8f/v/+//8f/y//P/8//0//P/8//y
//L/8//z//H/9P/0//T/9v/2//T/9P/0//X/9//5//n/+P/2//X/9f/3//n/+f/6//r/
+v/5//n//P/4//j/+v/4//n//P/9//3/+//7//v//P/8//v/+//+//3//P/9//7//v/9
//3//f///wAAAAAAAP3//f/9//7//f/+/wAA/v///wAAAgADAAEAAAAAAAAABAAFAAUA
BQAGAAcABwAIAAoACQAIAAgADAAMAAwADQALAAkADAANAA0ADwAPAA8AEAASABMAFQAV
ABYAFwAWABgAFwAXABcAFQAVABYAGgAaABkAFwAWABcAFwAXABYAFAAUABQAEwAUABQA
FAAVABIAEAAOAAwADwAQABAADwAOAA0ADQANAAwACwAIAAYABgAGAAcABwAFAAUAAwAC
AAQABwADAAEAAAD///////////z//P///////v/+//z/+//6//n/+P/7//v/+//6//j/
+f/5//r/+P/4//b/+P/6//j/+P/5//f/9//3//f/+f/6//v/+//7//v/+//7//v//P/7
//r/+v/7//3////9//3//f/9//7///8BAAIAAAABAAEAAgABAAEAAQABAAIAAgADAAQA
AgABAAEAAwAFAAUABgAGAAUABQAEAAIAAgACAAIAAgAAAAAAAAD//wEAAQABAAEAAwAD
AAEAAQAAAAIAAgD/////AQABAP//AQABAAEAAQABAAEAAAD+////AAD//wAAAAAAAAAA
AAD+//7//v/+//////8BAAEA/f/9//7//v8BAAEAAgADAAAAAAD///7//P/8//z//P//
////AAACAAEA///+//3//v///wEAAgD+//3//f/9//z//P///wAAAQACAAEAAQAAAP7/
/v/+//3//f8AAAEAAQABAP///v/+//7/AAADAAUACAAGAAUAAwABAAEAAQACAAMABQAG
AAcACQAIAAkACwAMAA0ADgARABQAFAAWABUAEwARABEADgANAA4ADwAMAAsABQABAP//
/v/+//7///8AAP///v/8//r/+f/5//n/+v/8//z//P/8//f/9v/2//X/9v/2//f/+P/4
//j/+P/3//b/9v/1//X/9//5//f/7v/n/+D/3P/l//T/BgAZADUAUgBoAHwAiwCWAKMA
qgClAJoAiABoAEoANQAfAA4ADAAMAAQAAAADAAEA+f/5//n/9f/1//f/9f/1//f/9v/1
//P/8v/0//X/9f/2//f/9//1//j/9//2//f/9v/1//b/9//5//f/+f/5//j/+P/3//f/
+f/5//n/+v/6//r/+f/5//z//P/8//7//P/6//z//P/7//v/+//7//z//////wAABAD/
//z/+//6//z//f///wEA//8AAAAAAAD///////8AAAMABAAGAAQAAwACAAIAAQADAAQA
BgAIAAkACQAIAAcABwAHAAYABgALAAsACwAMAA0ADAALAAsADAALAA8AEQAPABEAEQAR
ABEAEgASABMAFAAWABgAGAAYABcAFwAXABkAGQAaAB4AHAAbABkAGAAZABkAGQAYABoA
GgAaABkAGAAWABQAEwATABQAFQAWABUAFAASAA8ADgANAA0ADQANAA0ACwAKAAcABgAG
AAUABQAFAAMAAgAEAAcAAwABAAAA////////AwAAAAAAAwAAAP7//f/6//z//P/8//z/
/P/7//r/+P/4//n/+f/6//r/+v/4//r/+f/2//X/9f/2//f/+P/5//n/+P/3//X/9//3
//f/9//6//z//P/8//j/9//3//f/+P/5//r/+//5//n/+v/6//z//f/9//7/////////
//////7//v/+/wAA/////wEA/////wAAAAD+///////+////AAABAAIAAQAAAP///f/+
////AAABAAEAAQD///////8AAP//+//8////AAD///3//f/9//3/AAABAAEAAAD+//7/
/P/8//z//P/8//z//P/8//z//P/9//3///////3//f/+//7//P/7//v/+//7//z//P/8
//7//v/+//7//P/7//v//P/+//3//f/9////+//4//r/+v/6//r/+v/6//v/+//6//r/
+v/5//n//v/////////+//z/+//6//v//f/+/wAAAAABAAEAAQD/////AAABAAUABgAH
AAkABgAHAAkACgAMAAwADgAQABEAFAAUABMADwAPAAwACwALAAsABwAFAP7/+//6//r/
9//2//b/9v/4//j/9//2//P/8//z//T/9v/2//b/9v/0//T/9f/1//T/8v/x//D/8v/y
//L/8f/u/+7/7f/t//H/9//x/+j/4f/a/9r/4//w/wIAGwA5AFYAcgCEAI0AmgClAKIA
mQCOAHQAVgBAACkADwAGAAIA/P/4//r/+f/3//n/9//x/+//7//x/+//7//x/+//7//u
/+7/7v/t/+v/6v/s/+3/7P/w//D/8P/y//L/8P/w//D/8f/x//P/8//y//D/7//v//H/
9f/1//b/9v/0//P/8//2//L/8v/0//L/8//2//f/9//2//X/9P/0//f/9//4//z/+P/2
//b/9v/1//X/9v/3//n/+v/6//r/9//3//f/+P/7//z//v/8//z//P/9//3//P/8//3/
/v8AAAEAAQABAP/////+//7/AwADAAMABAAEAAQABAAFAAUAAwAGAAcACQALAAsACwAJ
AAoACgALAA4AEAASABIAEAAPAA8ADwANAA0ADgASABQAEwARABAADwAPAA8ADgAOAA4A
DgANAA0ADAALAAsACgAKAAoACgAIAAgABwAFAAIAAQABAAEAAwADAAEAAAD///7//v/9
//3//f/7//r/+P/7//f/9f/0//P/8//z//f/9P/0//f/8//y//L/8P/w//D/8P/w//L/
8f/w/+7/7v/v/+//8P/w//D/7v/w//D/7v/u/+//7f/t/+3/7f/u/+7/7v/t/+//7//v
/+//8P/y//L/8v/v/+//8P/x//H/8f/x//H/8//z//T/9P/y//P/8//0//f/9//3//f/
9//0/w==
         </WaveFormData>
      </LeadData>
      <LeadData>
         <LeadByteCountTotal>10000</LeadByteCountTotal>
         <LeadTimeOffset>0</LeadTimeOffset>
         <LeadSampleCountTotal>5000</LeadSampleCountTotal>
         <LeadAmplitudeUnitsPerBit>4.88</LeadAmplitudeUnitsPerBit>
         <LeadAmplitudeUnits>��V</LeadAmplitudeUnits>
         <LeadHighLimit>2147483647</LeadHighLimit>
         <LeadLowLimit>268435456</LeadLowLimit>
         <LeadID>II</LeadID>
         <LeadOffsetFirstSample>0</LeadOffsetFirstSample>
         <FirstSampleBaseline>0</FirstSampleBaseline>
         <LeadSampleSize>2</LeadSampleSize>
         <LeadOff>FALSE</LeadOff>
         <BaselineSway>FALSE</BaselineSway>
         <ExcessiveACNoise>FALSE</ExcessiveACNoise>
         <MuscleNoise>FALSE</MuscleNoise>
         <LeadDataCRC32>3893524245</LeadDataCRC32>
         <WaveFormData>
8v/y//L/8v/0//T/9P/0//L/8v/y//L/8v/y//L/8v/y//L/8v/y//H/8P/v/+7/7//w
//H/8v/y//L/8v/y//D/8P/w//D/8v/y//L/8v/y//L/8v/y//L/8v/y//L/8P/w//D/
8P/y//L/8v/y//L/8v/y//L/8v/y//L/8v/y//L/8v/y//H/8P/v/+7/7//w//H/8v/y
//L/8v/y//D/8P/x//H/8f/w//D/8P/x//H/8v/z//T/9//6//r/+v/7//v//P/+////
AAABAAQABAADAAMABAAFAAUABAADAAMAAwAFAAoADAAMAAwACwAJAAgABwAHAAYABwAH
AAUAAwACAP3/+v/3//T/8f/x//H/8P/u/+r/6v/n/+f/6f/o/+f/5//l/+X/5P/k/+T/
5P/k/+T/5f/l/+T/5P/i/+L/4v/j/+T/5f/m/+f/4//j/+X/4P/d/9//3//e/+L/6f/t
//P//v8JABcAKgBAAFUAaAB4AIEAdABQACsAFwAOAAgABgABAPT/6v/l/+P/4//k/+j/
6v/q/+n/6f/m/+b/5v/m/+b/5f/l/+X/5v/m/+X/5f/j/+L/4v/j/+T/5v/n/+j/5f/l
/+b/5v/m/+b/5v/l/+X/5v/n/+f/5f/l/+X/5f/n/+f/5//n/+X/5f/l/+X/5//o/+n/
6f/p/+n/6P/o/+j/6P/o/+n/6//q/+r/6v/o/+j/6f/q/+r/6//r/+v/6//q/+n/6f/s
/+z/7P/t/+3/7f/t/+3/7P/s/+3/7f/v//D/8P/v//H/8v/y//L/8f/y//L/8//1//b/
9v/2//X/9v/3//j/+P/5//n/+f/7//v//P/8//3//f/9//7/AQABAAIAAgAAAP//AAAC
AAEAAQAAAP7/AAACAAAAAAAAAP///P/7////AAAAAAEA/v/+//7//v/8//z//P/8//v/
+//6//r/+P/3//X/9//4//f/+P/5//T/8//z//P/8f/x/+//7//x//D/7v/t/+3/7P/s
/+z/7v/u/+7/7v/t/+z/6//q/+v/6v/p/+n/6v/q/+r/6f/n/+n/6f/p/+r/6v/o/+r/
6f/o/+f/5v/n/+n/6v/r/+n/6f/p/+n/7P/s/+z/7f/t/+3/7v/u/+3/7P/r/+r/7P/u
/+//8P/w//D/8P/w/+//7//v/+//8f/x//H/8f/v//D/8P/w/+//7//v/+//7f/t/+3/
7f/v/+//7//w//L/8v/x//D/8P/w//D/8P/u/+//7//v/+7/7v/u/+7/7v/t/+z/6//r
/+3/7f/t/+v/7P/s/+z/7P/s/+z/6//t/+3/7P/s/+z/7f/t/+3/7//u/+3/7f/t/+z/
6//q/+r/6v/q/+r/6//s/+7/7//u/+3/7P/r/+7/7v/u/+3/7f/t/+3/7P/q/+z/7P/r
/+7/7P/s/+z/7P/s/+v/6v/o/+r/6v/r/+v/7v/v//D/8//2//b/9v/3//b/9v/3//f/
9v/3//j/+P/5//n/+//9//z//P/7//v//v8BAAUACAAGAAYABgAFAAMAAwACAAAAAAD/
//7//f/7//f/9P/x/+7/6//p/+n/6v/o/+b/5v/h/+H/4f/g/+H/4f/h/+H/4P/g/+D/
4P/e/97/3f/d/97/3v/e/97/3v/f/9//3//h/+H/3//f/9v/1v/V/9P/1f/Y/97/5//v
//f//v8HABMAKABCAFUAZgB2AH0AZAA8AB0ACwACAAIAAAD1/+r/4v/b/9v/3//g/+D/
4P/i/+P/4//i/+L/4v/i/+H/3//e/93/3f/e/97/3//e/9z/2//b/9z/3v/f/+D/3//f
/+D/4P/f/97/3f/b/9z/3v/g/+H/3//f/9//3//f/9//3//f/9//3//f/9//3f/e/9//
3//h/+H/4P/g/+D/4P/g/+H/4f/g/+D/4P/g/+D/4f/i/+L/4//j/+P/5f/k/+P/4//i
/+L/4v/j/+X/5f/l/+X/6P/o/+n/6f/n/+j/6P/n/+n/6v/q/+r/6v/q/+n/6f/q/+z/
7f/u/+3/7v/v//D/8v/z//P/8//1//X/9v/2//f/9//3//j/+v/7//3//v/7//v//f8A
AP/////+//z//v8AAP7//v/9//3/+//7//7//v/9//3//v/+//7//v/6//r/+v/6//v/
+//6//r//P/7//n/+//7//n/+f/5//j/9//3//f/9P/z//D/7//z//T/9P/1//X/9P/0
//T/9P/0//T/9P/0//T/9P/0//X/9P/z//P/9f/2//f/9//1//f/9//3//n/+v/5//z/
/P/8//z//P/+/////////wIAAwAEAAUABAAEAAQABQAHAAcACAAIAAoACgAKAAoACgAK
AAkACAAJAAoACwAMAA0ADQANAA0ADgAPABAAEQARABIAEgASABEAEQARABEAFAAVABYA
FwAXABcAFwAYABoAGgAZABgAGQAaABsAHAAeAB8AHwAfACAAIAAgACAAIgAhACAAHwAh
ACMAIwAjACMAJAAkACQAJAAkACQAIwAmACcAJwAoACYAJwAnACcAJwAmACUAJQAoACgA
KAAoACYAJgAmACYAJwAoACoAKwAqACkAKAAnACYAJgAmACUAJwAlACUAKAAoACgAKAAo
ACkAKQApACgAKgAqACsAKwAsAC0ALgAxADQANAA0ADUANQA2ADgAOQA6ADsAPAA8ADkA
OQA7AD0AQABAAD8APwBAAEMARwBKAEgASABIAEcASABJAEkASABKAEkASABHAEUAQQA+
ADsAOgA3ADUANQA0ADIAMAAwAC4ALwAwADAALQAtAC0ALQAuAC4ALgAuAC8AMAAwADEA
MAAwADAAMAAyADMAMwAzADMAMwAxADEALwAuACsAKwAtAC4ALgAzADsARQBOAFkAZQB6
AJAAoQC0AMYAzwDGAKYAhwBzAGYAYABcAFUASAA8ADMANwA5ADwAQABCAD4APQA/AD4A
PgA+AD4APgA9AD0APQA6ADoAOQA5ADoAOgA7AD0APQA+AD4APgA7ADsAPAA8ADwAPAA8
ADsAOgA6ADoAOQA7ADsAOwA7AD0APQA9AD0APAA7ADoAOQA4ADgAOAA3ADYANQAzADIA
NAA0ADQANQAzADIAMgAyADAAMAAxADIAMAAxADEAMQAwAC4ALAArACwALAAsAC0ALAAr
ACoAKQApACgAKAAnACcAKAAoACcAJQAmACYAJgAlACYAJgAnACUAJgAmACYAJgAmACYA
JgAkACUAJQAlACMAIwAkACQAIwAjACMAJAAjACMAJAAkACEAIQAjACYAJwAnACYAJAAi
ACQAIgAiACEAIQAfAB8AIgAiACEAIQAdABwAGwAaABsAHAAdAB4AGwAZABYAFAAWABUA
EwAVABYAFQAWABcAEgARABEAEQARABEADwAPAA0ADAAKAAkACQAIAAgACAAKAAoACgAK
AAgACAAIAAgACQAIAAcABwAHAAYABQADAAMABQAFAAUABQAGAAUACAAGAAYABgAGAAgA
CQAJAAkABwAHAAcABwAIAAgACAAJAAoACwANAA4ADQAMAAsACgAJAAoACgAKAAoACgAK
AAoADQANAA0ADQALAAsACwALAAkACgAKAAoACQAJAAkACQAHAAcABwAHAAgACQAKAAwA
DAAMAAsACgAJAAgABwAGAAQABQAFAAUABwAIAAkACgAKAAkACAAHAAQABQAEAAMAAwAE
AAQABAAGAAYABgAFAAcABwAGAAYABQAFAAQAAwAFAAQAAwADAAYABgAGAAYABgAGAAYA
BgAFAAQABAADAAMAAwADAAMABgACAAAAAQAAAAIAAgACAAIABQAFAAUABAADAAIAAgAB
AAMABQAHAAsADgAOAA4ADwAOAA4ADwAPABEAEwAVABYAFAATABQAFQAZABoAGgAbABgA
GQAbABwAHwAgACEAIQAfAB8AHgAcABsAGQAXABUAFwAVABQAEwAPAAsACAAHAAUAAgD/
//7//f/9//3//P/7//v/+//7//r/+v/6//r/+v/6//n/+f/4//j/+P/4//j/+f/5//n/
9//3//X/9f/5//b/9//5//H/7P/w//X/+f8DABAAGQAjADQARABZAHAAggCTAKAAkABn
AEcAOAAsACgAJQAYAAgA+//z//H/+P/6//j/+P/9//3//P/8//z//P/8//v/+//7//j/
+P/3//f/+f/4//j/+f/2//b/9f/0//X/9f/2//b/9//4//n/+f/3//j/+f/5//v/+//7
//v/+P/3//b/9f/2//f/+P/5//n/+v/7//v/+f/5//j/+P/5//r/+//9//v/+v/6//r/
/P/8//3//v/8//3//f/9//3//P/7//v//P/8//z//f/7//v/+//7//3//v8AAAEAAQAC
AAIAAQD//wAAAAAAAAMABAAEAAUABQAGAAYABgAFAAYABwAIAAgACQAJAAkACwALAAwA
DAALAAsACwAMAA8ADwAQABAADwAPABEAFAATABMAEgAQAA0ADgALAAoADwARABEAEwAR
ABAADgANAA0ADgAPABAAEAAQABAAEAANAAsACAAGAAkACQAIAAsADAALAAwADQAHAAMA
AAD9////AQABAAMAAwACAAAA//////7//v/+//7//v/+//7//P/8//z//P/9//z/+//7
//z//P/8//v//f/////////8//z/+v/8//z//P/8//z//P/9//3//f/7//v/+//7//7/
/v/+/////v/9//3//P/8//z//P/8/wAAAgADAAQAAQAAAP///v8AAAEAAgADAAEAAQAB
AAEAAgAEAAUABgADAAMAAwADAAAA///+//3//v///wAAAgABAAAA/v/8//r/+v/6//r/
/P/9//3//f/9//7///8AAAIAAQAAAP///f///////////wAAAAAAAAAAAAAAAP//////
//7//v8AAAEAAQABAAEAAAD//////v/+//7//v/+//7//v/+//z//P/9//3/////////
//8AAP7/AAAAAP7//v/+//7//f/9//3//P/6//r/+//7//7///8AAAMABAAEAAQABQAG
AAgACwANAAwADQAOAA4ACwALAA0ADwARABIAEgATABEAEwAWABgAGQAaABsAGwAZABkA
GAAWABQAEwASABEAFAARAA8ADQAIAAUAAwADAAIAAAD+//7/+//7//v/+v/4//f/9v/1
//L/8v/y//L/8v/y//H/8f/y//L/8v/y//T/9f/1//X/9P/z//D/7//z//D/7f/p/+f/
5v/o/+v/9f8DAA4AGQApADgARgBZAGwAegCLAJoAkABrAEkANAAmACAAGwAOAP7/8//v
/+3/8P/y//D/8P/1//n/9//2//X/9P/2//X/9f/1//T/9P/z//P/8//y//L/8//x//L/
8v/y/+//7//w//D/8f/y//P/8//x//L/8//z//H/8f/x//H/8f/x//H/8f/z//P/8//z
//P/9P/1//X/9f/1//T/9P/2//b/9v/3//X/9P/0//T/9P/0//X/9v/2//f/9//3//f/
9v/1//X/+P/4//j/+f/4//f/9v/1//j/+P/5//n/+//8//z/+//6//r/+f/4//r//P/9
/////f/+//7//v/9//7///8AAAAAAQABAAEA/////wAAAAACAAMABAAGAAUABQAGAAYA
AwADAAUACAAHAAcABgAEAAYACAAGAAYACQAJAAcABwAHAAYABAADAAQABAAEAAQABAAE
AAQABAABAAEAAAAAAAEAAQAAAAMAAgD///7//f/7//v//P/9//v/+//5//n/9//2//T/
8//0//T/9f/2//T/9P/0//T/8v/y//L/8v/z//L/8f/x//L/8v/y//H/8f/z//P/8//y
//L/8P/y//T/9P/0//T/9P/1//X/9f/z//P/8//z//b/9v/2//f/9v/1//X/9P/1//b/
9//4//f/+P/4//j/+P/4//j/+P/5//n/+f/5//f/9//3//f/+f/6//r/+v/5//n/+f/5
//n/+f/5//n/+f/5//n/+v/6//r/+f/4//j/+P/4//j/+P/5//n/+f/2//b/9v/2//f/
9//3//f/9f/3//f/9//1//b/9v/2//j/+P/4//f/9//3//b/9v/2//f/9//3//f/9v/1
//X/+P/4//j/+P/4//j/+P/4//f/9v/2//X/9//3//f/9//3//b/9f/z//T/9f/2//b/
+v/6//f/9v/1//T/9//3//f/9v/2//b/9//3//b/9//4//v//v/+//7///8BAAIABAAF
AAYABwAIAAgACQAJAAsADQANAAwACgAJAAwADwATABYAEwASABEADwAPAA8ADgAMAA4A
DQAMAAsACQAFAAIA///+//v/+f/5//b/9P/y//L/8f/x//H/8P/t/+3/7f/t/+z/7P/s
/+z/7P/s/+v/6//q/+r/6v/q/+r/6//r/+v/6//r/+n/6f/n/+b/4//j/+P/5v/s//H/
+f8BAA4AGQApAD4AVABlAHQAhgCJAG4ASAApABkAEgAQAAoAAQD0/+z/6f/p/+v/7P/w
//L/8P/v/+3/7P/s/+z/7P/q/+n/6f/p/+v/7P/s/+3/6//q/+r/6//t/+7/7v/u/+z/
6//r/+r/7P/s/+z/6//r/+z/7f/t/+3/7f/t/+3/7v/v//D/8f/w/+//7v/t/+//8P/x
//H/7//v/+7/7v/s/+z/7P/t/+7/7v/v//D/7v/u/+//8P/w//H/8f/x//P/8v/x//H/
8v/y//L/8//1//X/9f/1//T/9P/1//X/9f/2//b/9f/1//b/9v/2//X/9v/2//f/+P/6
//v//P/7//z//f/+//7//////////////wAAAAABAAEAAQACAAUABQAGAAYABQAFAAcA
CgAJAAkACAAGAAgACgAIAAgACAAHAAQAAwAGAAYABQAFAAIAAgACAAIA/v/+//7//v/+
//////8AAP7//f/7//3//f/7//v/+//5//n/+v/7//n/+f/3//f/9//2//T/8//x//D/
8P/w//H/8v/z//T/8v/y//L/8v/v/+7/7f/t//D/8P/w/+//7//x//H/8f/x//L/8f/0
//P/8v/x//D/8P/x//H/8f/z//P/8//z//L/8v/y//P/9f/1//b/9v/2//b/9v/2//X/
9v/2//b/9v/2//b/9v/3//f/9//3//j/+f/6//v/+f/6//r/+v/5//n/+f/5//v/+//7
//v/+v/5//j/+P/6//r/+f/4//j/+P/4//j/+P/5//n/+f/4//j/+P/4//f/9f/z//H/
9P/3//j/+f/3//j/+P/4//j/+P/4//f/9//3//b/9v/0//X/9f/1//f/9v/1//X/9v/2
//b/9v/2//b/9v/2//j/+P/5//n/9//3//f/9//4//j/+P/3//f/9//3//b/8v/4//r/
+v/6//r/+f/3//X/8v/1//b/+P/5//z//f/+/wEAAQAAAP////8AAAIABQAHAAYABwAI
AAgABwAHAAkACwALAAoACAAHAAgACwAPABIAFAAUABQAEwASABEADwAMAAoACQAIAAcA
CAAFAAMAAQD8//n/9//3//j/9v/0//T/8f/x//H/8P/t/+3/7f/t/+z/7P/s/+z/7P/s
/+v/6//q/+r/6v/q/+r/6//r/+v/6//r/+n/6f/t/+z/5//h/+P/5P/m/+//9////woA
FQAfADAASgBdAGoAfACLAIQAYAA9ACUAEgAOAA4ABwD8//T/7f/t//H/8P/u/+7/8P/r
/+v/6//s/+3/7v/s/+v/6//r/+r/6v/p/+n/6f/o/+j/6f/p/+r/6v/q/+n/6f/q/+r/
6v/q/+r/6f/r/+z/7f/t/+3/7f/t/+3/6//r/+v/6//t/+3/7f/t/+z/7P/s/+v/6//r
/+r/6v/s/+z/7P/t/+v/6v/q/+r/6//s/+7/8P/u/+//7//v/+//7v/t/+3/8P/w//D/
8f/v/+//7//v//H/8v/0//X/9f/2//b/9f/1//b/9v/2//f/+P/4//n/9//4//j/+P/7
//z//f/+//7//////////////wAAAAD///////8AAAEAAQACAAIAAgADAAYACgAJAAkA
CAAGAAYACAAGAAYABwAHAAUABQAGAAYABQAFAAQABAAEAAQAAgACAAIAAgABAAEAAAAA
AAAA///9/////f/7//v/+//6//n/+f/5//f/9//1//X/8//y//D/7//w//D/8f/y//H/
8P/v/+7/7//w//H/8v/z//L/8f/x//D/8P/w/+//7//x//H/8f/u/+7/7P/u//D/8P/w
//D/7v/v/+//7//x//H/8f/x//L/8v/y//P/8f/x//L/8v/z//T/9f/2//b/9v/1//T/
9P/0//T/9P/1//X/9f/1//X/9f/1//X/9//4//j/+P/3//f/9//3//n/+f/5//n/+f/5
//n/+v/4//j/9//2//j/+P/4//j/9v/3//f/9//2//b/9v/2//j/9//2//X/8//1//X/
9f/1//b/9v/2//b/9v/2//X/9f/1//T/9P/0//X/9f/1//P/8v/x//H/8//0//X/9v/2
//b/9v/2//b/9v/3//f/9//3//f/9//2//b/9v/1//f/9//3//r/+P/3//b/9f/0//f/
9//3//b/9v/2//f/9//4//n/+v/9/wAAAAAAAAEA//8AAAIAAwAFAAcACQAKAAcABwAJ
AAsACwAKAAgABwAKAA0AEQAUABMAEgARAA8AEQARABAADgAQAA8ADgANAAoABQABAP3/
+//5//j/+f/4//b/9P/0/+//7//v/+7/7v/v//D/8f/w//D/8P/w//D/8P/v/+//8P/w
//D/8P/u/+//7//v/+//7//t/+3/7f/q/+n/6f/n/+r/8P/1//v/BQAOABcAJwA+AFIA
ZwB4AIYAiwB4AFAALwAfABoAFgASAAcA+P/u/+//7//v//L/9P/y//b/+f/3//T/9P/0
//T/9P/z//P/8//y//L/8f/x/+//7v/u/+//8P/y//P/9P/y//H/8f/w//D/8P/w/+//
7//w//H/8f/0//X/9v/3//f/9//3//f/9f/1//X/9f/3//j/+f/5//v/+//6//r/+P/4
//j/+f/7//r/+v/6//n/+P/4//j/+v/7//v/+//9//z/+//7//r/+v/6//v//f/9//3/
/f/+//7/////////AAAAAP///f/+//7//v8CAAQABQAHAAcACAAIAAgABwAIAAkACgAI
AAkACQAJAAoACwANAA4AEQARABEAEgATABMAFAAUABAADwAQABIAFQAVABQAEgASABQA
EgASABMAEwARABEAFAAUABMAEwAQAA4ADAAKAAoACgAKAAoACgALAAsADAANAA0ADAAP
AA0ACwALAAsACAAHAAcABwAJAAkABwAHAAgACAAHAAcABQAEAAQABAAEAAQABAAEAAEA
AAD///7////+//3//f/+//7//v/9//v//f/9//3//f/+//3/AAAAAAAAAAAAAAIAAwAD
AAMAAQABAAEAAQAEAAQABAAFAAcABwAIAAgACAAIAAgACAAJAAoACgAKAAoACgAKAAoA
CQAJAAkACQAJAAkACQAJAAcACAAIAAgACQAJAAkACQAHAAcABwAHAAkACQAJAAoACAAI
AAcABgAIAAgACAAIAAgACQAJAAkACgAKAAoACgAKAAkACAAHAAkACwALAAsACAAIAAcA
BgAIAAgACAAHAAkACQAIAAgABQAFAAQAAwAEAAQABAAFAAUABAADAAIAAwAEAAUABgAE
AAQABQAFAAcABwAHAAcACAAIAAgAAwAAAAMABAAFAAYABwAHAAcABgAEAAQABQAFAAQA
BQAGAAkADQAOAA8AEQAPABAAEgATABQAFQAWABYAFQAVABcAGQAaABoAGQAZABkAGwAe
ACAAIgAiACIAIQAhACEAIAAeAB8AHwAfAB8AHQAZABYAEwAQAA0ACwALAAoACAAGAAYA
AQABAAEAAAD///////////z//P/8//z//P/8//v/+//6//r/+v/6//r/+//7//v/+f/5
//f/9//3//j/9//z//H/8P/u/+//9/8BAAgAFQAlADIARABbAHAAfgCRAKQAoACDAF8A
RgA2ADIAKwAcAAwA/f/x/+//9P/4//r//v/9//3//P/8//z//P/+//3//f/9//z//P/7
//v/+//6//r/+//7//z//P/8//v/+//8//z//P/8//z/+//7//z//f/9//v/+//7//v/
/f/9//3//f/7//v/+//7//3//v////////////7//v/8//z//P/9/////v/+//7//P/8
//3//v8AAAEAAQABAAEAAAD//////v/+//7///8BAAEAAQABAAEAAAAAAP//AAACAAMA
AwADAAQABAAEAAMABAAEAAUABwAIAAgACAAIAAgACAAIAAoACwALAAsACwALAAwADAAN
AA0ADQAOAA8ADwAQABAADwAPABEAFAATABMAEgAQABAAEgAQABAADwAPAA0ADQAQABAA
DwAPAAwADAAMAAwACwAMAA0ADgANAA0ADAAMAAoACQAHAAkACwAJAAkACQAGAAUABQAF
AAcABwAFAAUAAwACAAAA//////7//v/+//7//v/+//7//f/8//v/+v/6//r/+v/7//r/
+v/6//n/+f/7//v/+//8//z/+v/8//r/+v/6//r//P/9//3//f/7//v/+//7//z//P/8
//3//f/9//7//v/8//z//P/8////AAAAAAAAAAAAAAAAAAD//////////wEAAQABAAEA
//8AAAAAAAABAAEAAQABAAEAAQABAAEA////////AAAAAAAA///+//7//v/+//7//v//
///////+//7//v/+//7//f/8//v//f/////////+//7//f/8//7//v/+//3/+//7//r/
+v/6//v/+//7//3//P/7//v/+v/6//r/+v/8//z//P/8//r/+v/7//v/+//7//v/+//8
//z//P/7//n/+f/5//j/+f/6//v/+//5//n/+//5//n/+v/8//z//P/8//z/+//6//j/
+P/4//n/+f/8//3//v8BAAIAAgACAAMABQAGAAgACQAIAAkACgAKAAkACQALAA0ADgAO
AA0ADQALAA0AEAASABQAFAAUABMAEwATABIAEAAQAA8ADgANAA0ACQAGAAMA/v/7//n/
+f/6//j/9v/2//P/8//z//L/7//v/+//7//w//D/8P/w/+7/7v/t/+3/7v/u/+7/7v/s
/+3/7f/t/+3/7f/r/+v/6//s/+n/5f/l/+b/6v/x//v/AwAOABsAJwA2AE4AYwBwAIAA
jwCEAF4AOQAhABIADgAMAAMA+P/w/+3/7f/x//L/8P/w//L/7//v/+//8P/x//L/8P/v
/+//7//u/+7/7f/t/+//7v/u/+//7f/u/+7/7v/v/+//8P/w//D/8P/w/+//7f/u/+//
7//x//H/8f/x/+//7//v/+//8P/x//L/8//x//L/8//z//P/8//y//L/9P/0//T/9f/z
//L/8v/y//T/9P/1//b/9P/1//X/9f/3//b/9f/1//b/9v/2//f/9//3//f/9//4//j/
+f/5//n/+v/6//n/+//8//z//P/9//7//v////3//v/+//7/AQACAAMABAACAAMAAwAD
AAUABQAGAAYACQAJAAkACgAKAAkACQAIAAgACQAMABAAEAAPAA0ACgAKAAwACgAKAA0A
DQALAAsACgAKAAkACQAKAAoACgAKAAYABgAGAAYABQAFAAQABAAGAAUAAwAFAAQAAQAA
AP///f/9//7////9//3/+//7//3//P/6//n/+//6//r/+v/5//j/9//2//b/9v/2//b/
9f/0//P/8//0//T/9P/z//P/9f/1//X/8v/y//D/8v/0//T/9P/0//L/8//z//P/8//z
//P/8//2//b/9v/3//X/9f/2//b/+P/4//j/+P/3//j/+P/4//j/+P/4//j/+//7//v/
+//7//v/+//7//v//P/8//z/+f/5//n/+f/5//n/+f/5//v/+//7//z/+//6//j/9v/4
//j/+P/4//j/+f/5//n/9v/2//b/9v/4//f/9v/1//X/9//3//f/9//4//j/+P/2//b/
9v/1//X/9f/0//T/9v/3//f/9//3//b/9f/1//b/9v/2//b/9v/2//b/9v/1//T/9P/z
//X/9f/1//X/9P/0//T/8//1//X/9f/0//b/9P/0//b/9P/0//T/9P/1//X/9f/0//L/
8v/z//P/9f/3//n//f/+//7//v////3//v8AAAEABAAFAAYABgADAAMABQAHAAgACAAH
AAcACQALAA4AEAAPAA4ADQALAAsACwAKAAgACAAHAAYABQAFAAEA/v/7//j/9f/z//P/
8v/w/+7/7v/t/+3/7f/s/+n/6f/p/+n/6v/q/+r/6v/q/+r/6f/p/+j/6P/o/+j/6P/p
/+n/6f/p/+n/5//n/+n/5v/j/+P/4f/i/+j/7//1//3/CgAVACMAOABOAF0AbgCAAIMA
bABGACkAFQAOAAwABAD5/+7/5v/l/+n/6//s/+7/7v/s/+3/7f/q/+r/6v/q/+r/6f/p
/+n/5v/m/+X/5f/m/+b/5//p/+f/6P/o/+j/5//n/+j/6P/q/+r/6v/p/+f/6P/p/+n/
6f/p/+n/6f/p/+n/6f/p/+n/6f/p/+n/6//s/+3/7f/s/+v/6f/o/+n/6v/r/+3/7f/s
/+z/7P/q/+r/6//s/+7/7//v/+//7f/s/+v/6//t/+7/7//x/+//7//v/+//8P/w//H/
8f/z//T/9P/z//H/8v/y//L/9f/2//b/9//1//b/9v/2//f/+P/5//r/+v/7//v/+//5
//n/+v/6//3//f/9//7//////wAAAAD9//3///8CAAEAAQAAAP7/AAACAAAAAAADAAMA
AQABAAAAAAD//////v/+//7//v/+//7//v/+//v/+//6//r//P/7//n/+//5//f/9//3
//b/9f/1//X/9f/1//P/8//x//D/7v/t/+7/7v/v//D/7v/u/+7/7v/s/+z/7P/s/+3/
7P/r/+v/6v/q/+r/6f/p/+v/6//r/+r/6v/o/+r/6v/q/+r/6v/s/+3/7f/t/+v/6//r
/+v/7v/u/+7/7//t/+3/7v/u/+7/7v/u/+7/7//w//D/8P/w//D/8P/w//P/8//z//P/
9f/x/w==
         </WaveFormData>
      </LeadData>
      <LeadData>
         <LeadByteCountTotal>10000</LeadByteCountTotal>
         <LeadTimeOffset>0</LeadTimeOffset>
         <LeadSampleCountTotal>5000</LeadSampleCountTotal>
         <LeadAmplitudeUnitsPerBit>4.88</LeadAmplitudeUnitsPerBit>
         <LeadAmplitudeUnits>��V</LeadAmplitudeUnits>
         <LeadHighLimit>2147483647</LeadHighLimit>
         <LeadLowLimit>268435456</LeadLowLimit>
         <LeadID>V1</LeadID>
         <LeadOffsetFirstSample>0</LeadOffsetFirstSample>
         <FirstSampleBaseline>0</FirstSampleBaseline>
         <LeadSampleSize>2</LeadSampleSize>
         <LeadOff>FALSE</LeadOff>
         <BaselineSway>FALSE</BaselineSway>
         <ExcessiveACNoise>FALSE</ExcessiveACNoise>
         <MuscleNoise>FALSE</MuscleNoise>
         <LeadDataCRC32>2558547016</LeadDataCRC32>
         <WaveFormData>
/P/8//z//P/8//z//P/8//z//P/8//z//P/8//z//P/6//r/+v/6//z//P/8//z//v/+
//7//v/8//z//P/8//z//P/8//z/+v/6//r/+v/8//z//P/8//z//P/8//z//P/8//z/
/P/+//7//v/+//z//P/8//z//v/+//7//v/8//z//P/8//7//v/+//7//v/+//7//v/9
//z/+//6//3//v///wAA///+//v//P/8//3//f/9////AgAFAAYABgAGAAUABQAHAAkA
DAANAAoACgAKAAsADAAMAAwACgAHAAUAAwACAP///f/8//v/+//5//X/8v/y//L/8//z
//P/9P/0//X/9//5//z//f/8//v/+//6//z//P/8//z//f/9//7//v/8//z//P/7//3/
/f/+//7/+v/8//z//P/+//7//v/+//7//v/+//7//v/9////AQAGAA0AGAAfACEAHwAd
AB0AHwAiACAAIgAmACoAKAAcABAAAADl/8T/pv+W/5T/mv+b/57/qv+6/8j/0//c/+P/
6P/t//H/8//1//f/+f/5//z//f/+/////v/+//7//f///////////////////wAAAAAA
AAEAAQACAAEAAQABAP////8AAAAAAwADAAMAAwABAAEAAAAAAAAAAQABAAEAAwADAAIA
AgABAAEA/////wIAAgACAAIAAAAAAAAAAAAAAAAAAAAAAP//////////////////////
///////+//7//v/+//7//P/9//3//P/+//7//f/8//r/+v/7//v//f/9//3/+//4//j/
+P/4//j/+P/4//j/+P/3//f/9//1//T/9P/0//X/9f/0//X/8//0//T/9P/0//T/9P/0
//b/9f/1//X/8//z//T/9P/0//T/9P/y//D/8f/x//L/8//0//X/9v/2//b/9//3//b/
9v/3//f/+P/4//j/+f/7//v//P/9//v//P/8//z//f/9//7//v/8//3//f/9////////
//3//v/9//z/+//+///////+//3//f/+//7//P/9//3//f/+////AAD///3//f/9////
/f/9//3//f/9//7///8AAP7/////////AQABAAAAAAAAAP7//v////3//f/9//3//v//
/wAAAQD+//7//v/+//7//v/+//7//v/+//7//f//////AAAAAP7//v/9//3/+//7//v/
+v/7//3//v8AAP7//f/9//3//////wAAAAAAAAAAAAAAAP7//f/9//7/AAAAAAAA///9
//3//f/8//v/+//9//7/AAAAAAAAAAD9//3//f/9////AAAAAAAA/v/+//3//f///wAA
AAAAAP7//v/+//7//v/+//3//f8AAAAAAAAAAAIAAgABAAEAAAAAAAAAAAAAAAIAAAAA
AAAAAAAAAAAAAAAAAAAAAAAAAP7/AAAAAAEAAwADAAQABgAIAAgACQAKAAgACQAKAAsA
DwAPAA4ADgANAA0ADQAMAA0ADAAKAAkACQAIAAcABQADAAEA/v/7//n/9v/2//b/9//3
//f/+P/6//v//P/9//3//f/9//3//P/8//z//P/9//7/AAABAAAAAAAAAAAAAAD/////
//8AAAAA/v8AAAIAAgACAAIABAAEAAQABAAEAAQABAAFAAUABQAMABcAIgAnACkAKQAl
ACUAJQAkACYAKgAwADIALAAeABQAAgDj/8L/qv+i/6T/qP+n/6r/tv/G/9T/3//o/+v/
7v/1//v//f/9////AQABAAQABQAGAAcABwAIAAkACQALAAsACwALAAsACwALAAwACgAK
AAsACwAMAAsACwALAAsACwAMAAwADwAPAA8ADwANAA0ADAAMAAoACwALAAsADAANAA0A
DgANAA0ACwALAA4ADgAOAA4ADgAOAA4ADgANAAwACwAKAAoACwAMAA0ACwALAAsACwAN
AA0ADQAMAAwADAAMAAwACgALAAsACgAMAAwACwAKAAgACAAJAAkACQAJAAkABwAIAAgA
CAAIAAYABgAGAAYACAAHAAcABwAGAAQAAwACAAQAAwABAAEAAQACAAIAAgABAAAA///+
//////8AAAEAAAD//////v///wAAAQAAAAAAAQABAAIAAAAAAAAAAAABAAIABAAFAAUA
BAAEAAMABgAGAAYABwAHAAcACAAJAAcACAAIAAgACQAJAAoACgAIAAkACQAJAAsACwAL
AAkACQAJAAkACQAJAAkACAAGAAgACQALAAwACwALAAoACQALAAsACwAJAAcABwAHAAkA
CQAJAAkACQAIAAgACAAIAAcABwAGAAUABwAHAAYABgAGAAQABAAFAAMAAwADAAMABQAF
AAUABQAEAAQABAAEAAQABAAEAAQAAgACAAIAAQABAAEAAgACAAIAAgABAAEA////////
/v8AAAEAAQACAAAA/////////f/9//7//v/+//7//v/+//z/+//7//z//P/8//z/+//7
//v/+//6//n/+f/7//z//P/8//z//P/7//v/+//7//v//P/8//z/+v/6//n/+f/5//r/
+v/6//z//P/8//z/+v/6//n/+f/8//z//P/8//r/+v/5//n/+v/6//j/+P/5//r/+//8
//v/+v/5//j/9//6//v//f/7//v//P/+//7//v///wAAAAABAAIAAwAFAAUABAAEAAYA
BwAIAAgABwAEAAAA/f/9//z/+//5//j/9//1//P/7f/q/+r/6v/t/+3/7f/u/+z/7f/u
/+//8f/x//H/8f/0//T/9P/0//P/8v/y//H/9P/0//T/9P/y//H/8f/x//T/9P/y//T/
9P/0//T/9P/y//L/8v/y//L/8v/y//P/8//z//T/+/8GABMAGQAZABUAEwAVABQAEgAQ
ABQAGgAaABIACAD+/+f/xP+k/47/iP+Q/5P/lv+e/6r/tv/D/8z/0f/W/9//4//n/+n/
6//t/+3/7f/t/+3/7f/v//D/8f/x//P/8//z//P/8f/x//H/8v/y//L/8//z//D/7//v
/+//8P/x//P/9P/1//X/9f/1//P/8//y//L/8//1//b/9//3//f/9v/2//f/9//1//X/
9v/2//b/9v/4//j/+P/4//j/+P/4//j/9//3//f/9//5//n/+f/5//f/9//3//b/9v/2
//b/9v/3//n/+v/6//r/+v/5//j/+v/6//v/+//5//n/+f/3//f/+P/5//r/+P/4//j/
+P/4//f/9//3//f/9v/2//b/+P/3//X/9f/z//T/9P/0//b/9v/2//b/+P/3//f/9//3
//f/+P/4//j/+P/4//b/9v/3//f/+P/4//j/+P/4//j/+P/5//n//P/8//3//f/8//z/
/P/9//3//f/+//////8AAAAAAAABAAEAAgACAAIAAwADAAMAAQABAAEA//8DAAMAAwAD
AAQABQAFAAQAAQABAAIAAgADAAUABgAHAAcABwAHAAUAAwADAAMABQAFAAUABQAFAAIA
AgACAAIABAAFAAUABQADAAMAAgACAAIAAAAAAAEAAgADAAQABQADAAMAAwADAAQABAAE
AAQAAgACAAIAAgAAAAAAAAD//wAAAQADAAQABAAEAAMAAwABAAEAAQAAAAIAAwADAAQA
BAADAAMAAwADAAMABAAEAAIAAgACAAIABAADAAMABAAEAAQABAADAAEAAQABAAAAAAAB
AAQABgAFAAQAAwACAAMAAwADAAMAAwAEAAQABAACAAIAAQABAAEAAgACAAIAAAAAAAAA
AAABAAIAAgADAAIAAgACAAIAAAACAAEAAQACAAIAAgACAAIAAgACAAIAAgABAAQABQAH
AAUAAwACAAIABQAGAAgACgAKAAsADAANAA0ADQAMAAwADQAPABEAEgAUABIADwANAAsA
CgAJAAcABAADAAEA///5//b/9v/2//j/+f/6//z/+//7//v/+//9//3//f/9//7//v/+
//7//v/+//////8CAAIAAgACAAAA////////AAAAAP7/AAABAAIAAwAEAAEAAAD///7/
AAAAAAAAAQD/////AgAJABIAHQAnACkAJwAjACEAHgAcABgAGAAgACgALAAkABwAFwAC
ANz/uP+o/6r/sf+s/7D/vv/I/8//2P/h/+b/7f/x//X/+P/7//7///8AAAEAAgADAAEA
AgADAAMAAwADAAMAAwAEAAUABgAIAAYABgAHAAcABAADAAMAAwADAAMABAAEAAUABQAF
AAUABgAHAAcACAAGAAcABwAHAAUABQAEAAQABQAFAAMAAwACAAIAAgACAAQABAAEAAQA
AgACAAIAAgD//////////wEAAQABAAEAAwADAAMAAgAAAAAAAAAAAAIAAwADAAIAAAAA
AP///v/+//7//////wEAAQABAP///f/8//v/+v/7//z//f/+//z/+//7//v/+//6//r/
+v/6//n/9//3//f/+P/4//j/+P/4//j/+P/6//n/+f/5//f/9//4//j/+v/6//r/+P/4
//n/+f/6//j/+P/4//j/+P/4//n/+f/8//z//f/9//z//P/8//3//v///wEAAwABAAIA
AgACAAMAAwAEAAQAAgADAAMAAwADAAMAAwABAAUABQAFAAUABgAHAAcABgADAAMABAAE
AAQABQAFAAUABQAFAAUAAwAFAAUABQAHAAUABQAFAAUAAgACAAIAAgADAAUABgAHAAQA
AwABAAAAAAD+//7////9//3//f/9//3//f/9//3//P/8//z//P/+//7//v/+//7//v/+
//3//////wAAAAD///7//P/7//z//f/+//7//v//////AAD+//3//f/9//3//f/+//7/
/v/+//7//v//////AAACAAEAAAD///3//////////v//////AQACAAAAAAAAAAAAAQAB
AAEAAQAAAAAA///+/wAAAAD///////8AAAAAAAD+//7//v/+/wAAAAD/////AAAAAAAA
AAAAAP7//f/+/wAAAAAAAAAA/v/+//7//v/8//7//v////3//f/+/wAABAAEAAUABgAI
AAkACgALAAoACQAHAAYACQALAA0ADgAOAAwACQAHAAUABAADAAEA/v/9//v/+f/1//L/
8v/y//P/8//z//T/9P/1//b/9//5//n/+f/5//z//P/8//z/+v/6//v/+//8//z//P/8
//r/+f/5//n//P/8//r//P/8//z//P/8//v/+v/5//j/+f/6//v//f/9//3//v///woA
FwAfACMAIQAdABcAGAAWABYAHAAoAC4ALgAmAB4AEwD8/9b/sv+e/6L/p/+m/6r/tv/A
/8n/1P/b/+D/5//t//P/8//1//f/9//4//n/+v/7//3//v///////f/9//3//f//////
//8AAAAAAAABAAEAAAD///////8BAAEAAgACAAEAAQABAAEA//////7//v8AAAEAAQAB
AP/////+//7/AQABAP/////+//7//v/+//7//v/+//7//v/+//7//v/9//3//f/9////
/////////f/9//3//P/6//r/+v/6//v//f/+//7//v/+//3//P/8//z//f/9//3//f/9
//v/+P/4//j/+P/5//r/+//8//r/+f/5//n/+f/4//j/+P/2//X/8//z//P/9P/0//T/
9v/2//b/9v/0//P/8//z//X/9f/2//b/9P/0//T/8v/y//P/8//0//X/9v/3//j/9//2
//b/9f/3//j/+v/7//r/+v/6//v/+//7//z//f/9//7//v/+//v/+//8//z//f///wAA
AQD////////9/wEAAQABAAEAAgADAAMAAgD/////AAAAAAEAAwAEAAUAAwADAAMAAQAB
AAEAAQADAAMAAwADAAMAAAAAAAAAAAAAAAEAAQABAAEAAQAAAAAAAAD+//7///8BAAEA
AQABAAAA///+//3//v/+//7//v/8//z//P/8//7//v/+//3//f/9//7//v/8//z/+//7
//3//f/9//z/+v/7//v//P/9//3//v////////8AAAAAAAAAAAAAAAACAAEAAQACAAAA
AAAAAP//AQABAAEAAAD/////AQACAAEAAAD///7///8BAAMABQACAAIAAQAAAAAAAAD/
////AAACAAMABAABAAAA///+/wEAAgACAAMAAgACAAIAAgAAAAAA/////wIAAgACAAIA
AgAAAAAAAAAAAAAAAgACAAIAAgD+/wAAAAABAAIAAwAFAAgACAAIAAkACgAKAAsADAAN
ABEAEQAQABAADgAPABAAEAAQAA4ACwAJAAUABAADAAEAAAD///3/+//4//b/9//4//f/
9//3//j/+P/5//r/+////////////wAAAAAAAAAAAAAAAAEAAQABAAAA///+//////8A
AAEAAgACAAAAAgAAAAAAAAAAAAIAAgACAAIAAAAAAAAAAQADAAcADgAXACAAJwAnACUA
JQAnACkAKgAuADIAOAA8ADAAHgAOAPj/1f+0/5z/lv+c/57/n/+i/7D/wv/O/9f/4v/r
/+7/8//1//f/+//9///////+////AAABAAEAAgADAAMABQAFAAUABQAFAAUABQAGAAQA
BAAFAAUABgAFAAUABQADAAMABAAEAAcABwAHAAcABwAHAAYABgAEAAUABQAFAAYABwAH
AAgACAAHAAQAAwAEAAQABAAEAAQABAAEAAQABgAGAAYABgAHAAcABwAHAAQAAwACAAEA
AgADAAQABAAEAAQABAAEAAIAAwADAAIAAwAEAAQABAADAAIAAgABAAEAAQABAP////8A
AAEAAgAAAAAAAAAAAAIAAQABAAEAAAD+//3//P/9//3//P/9//v//P/8//z//P/8//z/
/P/8//v/+//7//v/+//8//z//P/8//z/+v/6//v/+//8//z//P/8//z//P/8//3//f/8
//z//f/9/wAAAAAAAAEAAQABAAIAAwADAAQABAAEAAUABQAGAAYABQAFAAQAAwAFAAUA
BQADAAUABQAFAAUABgAHAAcABgADAAMABAAEAAIAAwADAAMABAAFAAYABQAFAAUABQAH
AAUABQAFAAUABwAIAAkACgAJAAkACAAHAAkACQAIAAgACAAGAAYABwAHAAcABwAHAAkA
CQAJAAkABwAGAAUABAAGAAYABgAGAAYABgAGAAUAAwADAAQABAAGAAYABQAFAAcABwAH
AAYABgAHAAcACAAGAAUABQAFAAUABQAGAAYACAAIAAgACAAGAAUABQAGAAYABgAGAAUA
BwAHAAcABgAHAAcACQAKAAgACAAIAAgABQAFAAUABQAHAAgACAAIAAYABgAFAAUABQAG
AAYABgAIAAgACAAIAAYABgAFAAUACAAIAAgACAAIAAgABwAHAAYABgAGAAYACAAKAAgA
CAAIAAgABgAGAAYABgAFAAgACQALAAkACQAKAAwADgAOAA8AEAAQABEAEgATABUAFQAU
ABQAFAAVABYAFgAVABIADgALAAwADAAMAAsACAAHAAUAAwD///z//P/8//3//f/9//7/
/P/9//7///8EAAUABgAHAAcABgAFAAQABgAGAAcABwAIAAgACAAIAAYABQAFAAUABwAI
AAcACgAJAAgABwAGAAYABgAGAAYABwAIAAkACwAJAAkACgATACAAKQAvADEALQArAC0A
KgAqAC4ANAA8ADgALAAeAAwA7f/I/6z/nP+c/6T/qf+u/7j/xv/S/9v/4v/r//L/+f//
/wEAAQADAAUABQAGAAcACAAJAAkACgALAAsACQAJAAkACQAKAAsADAAOAA0ADAAMAAsA
DAALAAsACwANAA0ADgAOAA4ADQAMAAsADQANAAwADAAKAAsACwALAAsACwAKAAoADQAN
AAsACwAKAAoACgAKAAwADAAMAAwADAAMAAwADAALAAsACwALAA0ADQANAA0ADAALAAoA
CAAKAAoACgAKAAgACQAJAAgACgAKAAkACAAIAAgACQAJAAgABwAGAAMAAwAEAAUABgAE
AAQABAAEAAQAAwADAAMAAwACAAIAAgAAAP///f/9//7/AAABAAIAAQAAAP///v8AAP//
//////////8AAAAA/v/+//7//P/9////AAACAAAAAAAAAAAAAAAAAAEAAQAEAAQABQAF
AAQABAAEAAUABwAHAAgACQAIAAgABwAGAAYABwAJAAoACAAJAAkACQAHAAcABwAFAAkA
CQAJAAkACAAJAAkACAAJAAkACgAKAAoACwALAAsACQAJAAkABwAJAAkACQALAAkACQAJ
AAkACgAKAAoACgAKAAsACwALAAkACQAIAAgACQAIAAkACwAKAAkACAAHAAcABwAHAAcA
CAAIAAgACAAGAAYABgAGAAgACAAIAAcABQAFAAYABgAGAAYABQAFAAcABwAHAAYABAAF
AAUABgAGAAUABQAFAAUABQAGAAYABgAGAAYABgAGAAUABQAGAAQABAAEAAMABQAFAAUA
BAADAAMABQAGAAYABgAGAAYABwAHAAcABwAGAAYABQAEAAYABgAFAAUABQAGAAYABgAG
AAYABgAGAAYABgAFAAUABAAEAAQABAAGAAYABQAFAAYABgAEAAQABAAEAAQABAAEAAYA
BgAGAAYAAgAEAAQABQAHAAcACAAKAAoACgALAAwADgAPABAAEQATABMAEgASABAAEQAS
ABIAEgAQAA0ACwAJAAgABwAFAAQAAwABAP//+//4//j/+P/3//f/9//4//n/+//9////
//////////8AAAAAAAAAAAEAAgAEAAUABQAEAAMAAgAEAAMAAwADAAIAAgAAAAIAAgAC
AAIAAgAEAAQABAAEAAIAAgACAAMAAwAJAAwAEwAeACUAJwAnACMAIwAlACYAJAAmACwA
MAAqAB4AFgAGAOf/xP+q/57/ov+m/6X/qv+4/8b/1P/f/+b/6f/w//P/9//7//v//f//
////AAABAAIAAwADAAQABQAFAAUABQAFAAUAAwADAAMABAAGAAYABwAHAAQAAwADAAMA
AwADAAQABAAHAAcABwAHAAUABQAEAAQABAAFAAUABQAHAAcABgAGAAUABQADAAMABAAE
AAQABAAEAAQABAAEAAQABAAEAAQAAwADAAMAAwADAAMAAwADAAMAAwADAAIAAAAAAAAA
AAACAAMAAwACAAAAAAD///7//v/+//////8AAAEAAgABAP///v/9//z//v/+//7//v/+
//3//f/9//v/+v/6//r/+v/5//f/9//5//r/+v/6//r/+v/6//r/+v/5//n/+f/3//f/
+P/4//j/+P/4//b/+P/5//n/+v/4//j/+P/4//r/+v/7//v/+v/6//v/+//9//7///8B
AP////8AAAEA//8AAAAAAAD/////AAAAAAAAAQABAAEAAgADAAQAAwAEAAMAAgABAAQA
BQAFAAQABQAFAAYABgAEAAUABQAFAAUABQAFAAMAAQABAAEAAwAFAAUABQAFAAQABAAE
AAQAAgADAAMAAwAFAAUABAAEAAQAAgACAAMAAwADAAMAAwABAAEAAQABAAAAAAAAAAAA
AgACAAIAAgAAAAAAAAD///////8AAAAAAAAAAP////8BAAEAAQAAAP7//////wAAAAD/
////////////AAAAAAIAAgACAAIAAQD///7//v8AAAAAAAD///3//f/9//z//P/9/wAA
AgAAAAAAAAAAAP//////////AQACAAIAAgAAAAAA//////3//v/+//7//v/+//7//v8A
AAAA/////wIAAgACAAIA/v/8//3//f8AAAIAAgACAAIAAQAAAP///v/+/wAAAAABAP//
//8AAAIAAgACAAMABAAGAAcACAAJAAsACwAKAAoACgALAAwADAANAAwACgAJAAYABAAC
AP////////7//f/3//T/9P/0//T/8//y//L/9P/1//b/9//3//f/9//3//r/+v/6//r/
+v/6//v/+//6//r/+v/6//z/+//7//v//P/8//r//P/8//z//P/8//z//P/8//z/+v/6
//r/+//9//3//v8BAAgAEwAdACEAHwAbABcAFgAWABQAGAAgACQAJgAmACIAGwAMAOz/
xP+q/6T/qf+o/6j/sv++/8n/0v/b/+D/5f/r/+//8//1//f/9//2//f/+P/5//n/+v/7
//v//P/9//7////9//3//f/+//z//P/9//3//v/9//3//f/9//3//v/+//3//f/9//3/
+//7//r/+v/8//3//f/9//3//f/8//z/+//7//n/+f/8//z//P/8//r/+v/6//r//P/8
//z//P/5//n/+f/5//n/+f/5//n/+//7//v/+v/4//j/+P/4//r/+//7//r/+v/6//n/
+P/2//b/9//3//f/9//3//X/9P/0//T/9P/0//T/9P/0//T/8//z//P/8//y//L/8v/0
//P/8f/x/+//8P/w//D/8P/w//D/8P/w/+//7//v/+3/7f/u/+7/8P/w//D/7v/s/+3/
7f/u//D/8P/w//D/7v/u/+//7//w//D/8f/x//T/9P/0//X/8//z//T/9f/3//j/+P/4
//f/9//4//j/+P/5//n/+f/7//v/+//5//n/+f/5//n/+v/7//v/+v/7//v//P/8//r/
+//7//v//f/9//3/+//5//n/+f/7//v/+//7//v/+v/6//r/+v/4//n/+f/5//v/+//6
//r/+P/2//b/9//5//n/+f/5//f/9//3//f/9v/2//b/9v/4//j/+P/4//b/9v/2//X/
9//3//j/+P/4//j/9//3//X/9f/1//T/9f/3//j/+v/4//f/9//3//n/+f/6//r/+P/4
//j/+P/4//f/9//4//r/+v/6//n/+f/5//n/+P/5//n/+//8//r/+v/6//r/+f/5//n/
+f/5//r/+v/6//j/+P/3//f/+P/6//v//P/6//r/+v/6//r/+v/5//n//P/8//z//P/6
//r/+f/5//z//P/8//z/+v/6//r/+v/6//r/+v/6//z//P/6//r/+v/6//r/+v/6//r/
+f/8//3////9//3//v8AAAIAAgADAAQABAAFAAYABwAJAAkACAAIAAoACwAMAAwACwAI
AAQAAQABAAAA///9//r/+f/3//X/8//w//D/8P/z//P/8//0//P/8//z//P/9//3//f/
9//4//j/+P/4//j/+P/5//n/+v/6//r/+v/4//f/9//3//n/+v/5//z/+v/6//r/+v/6
//r/+v/6//r/+v/6//v/+//9/wAACQAUAB8AJQAlACEAIQAjACQAJAAoADAANAAwACAA
EAD6/9X/sP+W/4j/iv+S/5f/nP+o/7j/xP/N/9b/3f/k/+v/8f/z//P/9f/3//f/+P/5
//r/+//7//z//f/9//3//f/9//3/////////AAD+//7//////wAA/////////////wAA
AAD//////////wEAAQAAAAAA/v///////////////v/+/wEAAQD//////v/+//7//v8A
AAAAAAAAAP7//v/+//7//f/9//3//f////////////3//f/9//z//v/+//7//v/8//3/
/f/8//z//P/7//r//P/8//3//f/8//v/+v/3//j/+P/4//j/+P/4//j/+P/4//f/9//3
//f/9v/2//b/9v/1//P/8//z//T/9P/0//T/9P/0//T/9P/z//P/8//1//X/9v/2//T/
9P/0//L/9P/1//X/9v/0//T/9P/0//T/9P/1//X/9v/2//f/9//2//b/9v/3//n/+f/6
//v/+f/6//r/+v/5//n/+v/6//z//f/9//3//P/7//r/9//7//v/+//7//r/+//7//r/
+//7//z//P/8//3//f/9//3//f/9//v//f/9//3////9//3//f/9//7//v/+//7/AAAB
AAEAAQAAAP///f/8/////v///wEA//////////////////////7//v/+//7//v/+//7/
/v/+//7//v/9//3//f/+//7//v/+//3//f/////////+//3//f/8//z//v/9//3//f/7
//v//P/8//z//P/8//z//v/9//3//v/8//z//P/7//z//f/+//7/+//7//3//v/8//z/
/P/8//z//f/+/////v/+//3//P/+//7//f/9//3//v/+//7//P/8//z//P/+//7//f/9
//7//v/+//7/AAAAAP/////+//7//v/+//z//P/+//7//v/+//7//v/8//z//P/8//v/
/v///wEA/////wAAAgAGAAYABwAIAAgACQAKAAsADAALAAkACAAJAAsADQAOAA0ACgAG
AAMAAwACAAEA///+//3/+//5//P/8P/w//D/8//z//P/9P/0//X/9v/3//v/+//7//v/
+v/6//r/+v/6//r/+//7//z//P/8//z//P/7//v/+//8//z/+v/8//7//v/+//7//f/8
//v/+v/8//z//P/9//////8EAA0AGAAhACUAIwAjACUAJQAkACIAJAAqAC4AJgAaAAwA
9v/T/7L/mP+O/5L/mP+b/6L/sP/C/87/0//a/+H/6P/t//H/9f/1//f/+f/5//j/+f/6
//v//f/+/////////////////////////wAAAgACAAMAAwAAAP///////wEAAQACAAIA
AQABAAEAAQABAAEAAAAAAAIAAwADAAMAAgABAP///v8BAAEA/////wAAAAAAAAAAAgAC
AAIAAgACAAIAAgACAP/////////////////////////////+//7//v/+//7/AAABAAEA
AAD+//7//f/8//7//v///////f/9//3/+//6//r/+v/6//z//P/8//z/+v/5//n/+f/7
//r/+v/6//j/9//1//X/9//4//j/+P/4//j/+P/4//b/9f/1//X/9//3//j/+P/2//b/
9v/0//T/9f/1//b/+P/4//j/+P/2//b/9//3//j/+P/5//n/+v/6//r/+//7//v//P/9
//3//v/+//7//f/9//7//v/+//////////////////3//f/9//3//f8AAAEAAQAAAP//
//8AAAAAAAABAAEAAQABAAEAAQD//wEAAQABAAMAAwADAAMAAwAAAAAAAAAAAAIAAwAD
AAMAAwADAAIAAgACAAAAAAABAAEAAQABAAEA/////////////wAAAQACAAAAAAAAAAAA
AAD+/w==
         </WaveFormData>
      </LeadData>
      <LeadData>
         <LeadByteCountTotal>10000</LeadByteCountTotal>
         <LeadTimeOffset>0</LeadTimeOffset>
         <LeadSampleCountTotal>5000</LeadSampleCountTotal>
         <LeadAmplitudeUnitsPerBit>4.88</LeadAmplitudeUnitsPerBit>
         <LeadAmplitudeUnits>��V</LeadAmplitudeUnits>
         <LeadHighLimit>2147483647</LeadHighLimit>
         <LeadLowLimit>268435456</LeadLowLimit>
         <LeadID>V2</LeadID>
         <LeadOffsetFirstSample>0</LeadOffsetFirstSample>
         <FirstSampleBaseline>0</FirstSampleBaseline>
         <LeadSampleSize>2</LeadSampleSize>
         <LeadOff>FALSE</LeadOff>
         <BaselineSway>FALSE</BaselineSway>
         <ExcessiveACNoise>FALSE</ExcessiveACNoise>
         <MuscleNoise>FALSE</MuscleNoise>
         <LeadDataCRC32>1643189725</LeadDataCRC32>
         <WaveFormData>
/P/8//z//P/8//z//P/8//z//P/8//z/+v/6//r/+v/6//r/+v/6//r/+v/6//r//P/8
//z//P/6//r/+v/6//r/+v/6//r/+P/4//j/+P/6//r/+v/6//r/+v/6//r/+v/6//r/
+v/6//r/+v/6//r/+v/6//r/+v/6//r/+v/4//j/+P/4//j/+P/4//j/+v/6//r/+v/5
//j/9//2//n/+v/7//v/+v/5//j/+P/5//n/+f/5//r//P///wIAAAAAAAEAAQAFAAUA
BQAGAAUABQAFAAYACgAKAAoACgAIAAYABQAFAAMAAwADAAIAAwACAP7/+//4//j/+P/4
//j/+P/4//f/+f/7//v/+v/2//X/9f/1//X/9f/1//X/9f/0//T/9P/z//P/8v/y//T/
9P/1//X/8//z//P/8//1//X/9f/1//P/8//0//T/9P/1//b/9v/8/wYAEQAYABsAHgAn
ADcATQBnAIQAogCwAKcAkwB6AF8APgAWANv/lv9l/1P/T/9N/1T/aP+B/5b/qf+5/8X/
0P/Z/97/4f/j/+f/6P/p/+z/7f/v//D/7//w//H/8v/z//P/8//z//P/8//z//T/9v/2
//f/9//1//X/9f/1//X/9v/3//f/9//4//j/+P/4//j/+P/4//j/+v/6//r/+v/6//v/
+//7//v/+//7//3//f/+//7//P/8//z//P/8//3//f/9//3//f/9//7//v////////8A
AAAAAAAAAAAAAAAAAAEAAwADAAMAAwADAAQABAAEAAMAAwAEAAUABwAIAAgACAAGAAYA
BgAHAAgACAAIAAgACwALAAwADAAKAAoACwALAA0ADQANAA0ACwALAAsACwALAAsADAAM
AA4ADQAMAAsACQAJAAkABwAJAAgACAAFAAMAAgACAAIAAwADAAEAAAACAAIAAgACAAIA
AgACAAIAAgABAAEAAQD//////////wAA////////AAD///7//v/8//z/+//7//3//P/7
//v/9//3//j/+P/4//j/+P/4//f/9//3//b/9v/2//f/9//5//n/+f/5//f/9//3//f/
9//3//f/9//6//r/+v/6//j/+f/5//n/+f/6//r/+v/6//r/+v/6//r/+v/6//r/+//8
//3//v/8//z//f/9//3//v/+//7//////////////////////////////////f/8//v/
+//9//7///8AAP7//v/+//7//v/+//7//v/+//////8AAAAA///+//3//v/+//7//v/+
//7//v/+//z//P/8//z//v/+//7//v/8//z//P/8//7//v/+//7//v/9//3//f/9//7/
/v/+/////////////f/9//3///////3//f/9//////////7//P/9//3//f///wAAAAD+
//z//v/+//7//v/+//3//f/9//v//P/9//3//v///wAAAgAEAAYABgAGAAUABQAHAAcA
CAAKAAwADQAMAAwADQAMAA0ADgANAAwACwALAAsACwAKAAgABgAEAAIA///+//7//v/+
//7//v8AAP////8BAP///v/8//v/+//7//v/+//9//3//f/8//r/+v/5//n/+v/6//r/
+v/5//n/+f/5//v/+//7//v//f/9//v/+//6//r/+v/7//z//v8GABAAGwAiACcALgA3
AEkAXwB5AJgAsgC6AK0AlQB8AF8APgAOAMv/iv9p/2H/W/9Z/2T/eP+P/6b/u//L/9P/
3P/l/+z/7f/v//P/9P/1//j/+f/7//z/+//8//3//v8BAAEAAQABAAEAAQABAAIAAgAC
AAMAAwADAAMAAwADAAEAAgADAAMABAAGAAcACAAIAAgACAAIAAYACAAIAAgACgAKAAsA
CwALAAsACwALAA0ADQAOAA4ADgAOAA4ADgANAA0ADAALAAwADQAOABAADgAPAA8ADwAQ
ABAAEAAQABIAEgASABMAEwATABMAEwAUABYAFwAYABgAFwAXABcAFwAYABgAGAAYABgA
GAAZABgAGAAYABgAGwAbABwAHAAbABoAGgAZABsAGwAbABsAGwAbABsAGwAZABkAGgAa
ABoAGQAYABcAFwAXABcAFQAXABYAFgATABMAEgASABIAEQARAA8ADgAPABAAEQASABEA
EAAPAA4AEAAPAA8ADwANAA0ADQANAAwACwALAAsADAALAAoACgAJAAgABgAFAAcABgAF
AAUAAwADAAQABAADAAIAAQAAAAIAAwAEAAQAAwACAAIAAQADAAMAAwADAAEAAQABAAEA
AQABAAEAAQACAAIAAgACAAEAAQAAAP//AQACAAIAAgACAAIAAgACAAIAAgACAAIABAAE
AAQABAACAAIAAwADAAUABgAGAAYAAwADAAMAAwADAAMAAwADAAMAAwADAAMAAQAAAP//
//8CAAIAAgACAAAAAAAAAAAA/v/+//7//v///////v/+//7//f/8//v//P/8//z//P/6
//r/+v/6//r/+v/6//r//P/8//z//P/6//r/+v/6//r/+v/6//r/+v/5//n/+f/3//j/
+P/4//j/+f/6//v/+v/5//j/+f/5//f/9//3//f/9//3//b/9v/3//X/9v/4//j/+P/4
//j/9//3//f/+f/6//v/+//7//v/+//8//z//v/+//7//////wEAAQABAAIAAwADAAUA
BgAIAAgABwAGAAMAAAABAAEAAQABAAEAAAD///7/+P/1//T/9P/0//T/9P/0//L/8f/x
//P/8//y//D/7//x//H/8f/x/+//7//v/+7/8P/w/+//7//t/+z/6//q/+3/7f/t/+3/
7f/t/+3/7f/t/+3/6//r/+r/6v/q/+v/7v/u/+7/9v8BAAwAEwAYAB8ALQBBAFkAcgCQ
AKIAoQCPAHYAXQBAABYA2/+U/13/R/9F/0P/Sv9c/2//hP+b/6v/t//C/83/0v/X/9v/
3//g/+H/4f/h/+L/4v/l/+b/5//o/+v/6//r/+v/6v/p/+j/6P/p/+r/7P/t/+z/6//q
/+n/6v/s/+7/7//t/+7/7v/u/+7/7v/u/+7/8P/y//L/8v/y//L/8//z//P/8//z//P/
8//z//T/9P/2//b/9v/2//b/9//3//f/+f/5//n/+v/6//v/+//7//z//P/8//z//v/+
//7///8DAAMAAwADAAEAAgACAAIABQAFAAYABwAFAAYABgAGAAgACAAIAAkACgAKAAoA
CgAJAAkACgAKAAwADAANAA0ADwAPAA8ADwANAA0ADQANAA8ADwAQABAAEAAPAA4ADQAN
AA0ADQALAAsACgAKAAcABwAGAAYABgAHAAcABQAEAAYABgAGAAYACAAIAAgACAAHAAUA
BAADAAMAAwADAAMAAwADAAQABQAEAAMAAgACAAIAAgABAAEA///+//3//f/7//v//P/8
//7//v/+//7//P/7//r/+P/5//r//P/9//3//f/9//3/+//7//v/+//7//v/+//7//r/
+v/6//r/+//9//7////9//7//v/+//7//v/+//7/AgACAAIAAgABAAAA///+/wAAAAAB
AAEAAQACAAIAAgD//////////wAAAQACAAMAAwADAAMAAwADAAIAAQABAAIAAgACAAIA
AgACAAIAAgACAAIAAgACAAEAAQAAAAAAAQABAAEAAQAAAAAAAAAAAP7//v/+//7///8A
AAEAAgABAAAA///+/wAAAAAAAAAAAAAAAAAAAAAAAP///////wEAAgACAAIA////////
//////////8BAAEA////////////////AAAAAP7//v/+//7/AAD///////8BAAIAAwAD
AAAA///+//7/AgAEAAQABAAFAAUABwAHAAcACAAJAAkACQAKAAwADAAOAA4ADAAKAAkA
CQAJAAkACQAIAAcABgACAP///v/+/wAAAAAAAAAA/v/9//3///////7//P/7//n/+f/5
//n/9//3//f/9v/3//j/+P/5//b/9v/2//b/+f/5//n/+f/7//v/+//7//r/+f/2//X/
9v/2//b/9//2//j/+v8AAAsAGAAhACQAKQAzAEEAVQBqAIYApgC1AK8AmgCDAGgASgAf
ANj/jf9h/1n/Wf9U/17/c/+G/5n/q/+7/8j/0//a/9//5P/p/+v/7f/u/+//8f/y//P/
9P/1//b/9f/1//X/9f/2//f/+P/6//r/+v/7//v/+f/5//n/+f/7//z//f/9//v//P/8
//z//v/+//7//v/+/wAAAAAAAP7//v/////////////////9//3//v/+/wAAAAAAAAAA
AAABAAEAAQD///////8AAAIAAwADAAMABAAEAAQABAAEAAQABAAFAAkACQAJAAkABwAI
AAgACAALAAsADAANAA0ADgAOAA4ADQAMAAsACwAOAA4ADgAOAA0ADQAOAA4ADwAQABIA
EwARABEAEQARAA8ADwAPAA8ADwAPABAAEAASABEAEAAPAA0ADQANAAsACwAKAAoABwAF
AAQABAAEAAUABQADAAIAAAAAAAAAAAACAAIAAgACAAIAAQABAAEAAwADAAMAAwAAAP//
/////////////wAA/v/+//3//f/9//z/+//7//v/+//8//z//P/8//z//P/6//n/+P/2
//j/+P/5//n/+f/5//n/+f/5//n/+f/5//n/+f/5//n/+P/4//j/+P/5//v//P/9//z/
/P/7//r/+v/6//r/+v/6//r/+v/6//z//P/8//z//P/8//3//f/9//7//v/+//3//f/9
//3////////////9//3//f/9/////v/9//3//P/8//z//P/8//z//P/8//z//P/8//z/
+//7//r/+v/9//3//f/9//v/+v/5//j/+f/6//v//P/8//z//P/8//z//P/8//z/+v/6
//r/+v/6//r/+v/6//z/+//7//v/+f/6//r/+v/3//f/9//3//n/+f/5//v/+f/3//f/
9//3//f/9//4//r/+v/6//r/+f/3//b/9f/1//b/9//3//f/9//3//j/+v/8//z//P//
////AQABAP7//v/+//3//v8AAAMABAACAAIAAAD+//3//f/9//3////+//3//P/4//X/
9P/0//T/9P/0//T/9P/z//P/9f/3//b/9P/z//P/8//z//P/8v/x//D/7v/v//D/8P/x
/+7/7v/u/+7/7//v/+//7//x//H/8f/x//D/7//s/+v/7f/u/+//8f/w/+7/7v/0/wEA
EAAXABwAIwArADkATwBoAIYApgC1AK0AmAB/AGIAQgAZANb/i/9d/1P/Tf9K/1b/a/9+
/5P/pf+x/77/yf/U/93/3//j/+T/5f/m/+f/6f/q/+3/7v/v//D/8P/v/+7/7f/v/+//
7//w//L/8v/z//P/8f/x//H/8f/y//T/9v/3//X/9v/2//b/9P/0//T/9P/2//j/+P/4
//b/9v/3//f/+P/5//r/+//5//n/+v/6//r/+v/6//r//P/9//3//f/7//v/+//8//7/
/////////v/+//7//v/+//7//v///wIAAwAEAAUAAwAEAAQABAAHAAcACAAJAAkACgAK
AAoACQAIAAcABwAJAAoACwAMAAsACwAMAAwADAAMAA0ADQANAA0ADQANAA0ADQANAA0A
DwAPABAAEAAOAA0ADAALAAwADQAOAA0ACwAKAAoABwAHAAYABgAGAAcABwAFAAQAAgAC
AAIAAgAEAAQABAAEAAIAAQABAAEAAQABAAEAAQACAAEAAQABAP7//f/8//z//f/+//7/
///9//z/+//7//n/+f/6//r/+v/6//r/+v/3//f/9//2//j/+P/5//n/+f/5//n/+f/5
//n/+f/5//v/+//7//v/+v/6//r/+v/6//v/+//7//n/+v/6//r/+v/6//r/+v/9//7/
//8AAP7//v/+//7/AAAAAAEAAQD//wAAAAAAAAEAAQABAAEAAQABAAEAAQD/////////
/wEAAAD//////v/+//7//v8AAAAAAAAAAAIAAgACAAIAAQABAAAAAAABAAEAAQABAAAA
AAAAAAAAAAAAAAAAAAAAAAAAAAAAAP7//v/+//7///8AAAEAAgABAAAA///+//7//f/9
//3//v8AAAEAAgAAAP///v/9/////////wEAAQD////////////////+/wAAAQABAAEA
AwAAAP7//v/+//7//////wAAAQAAAAAAAAD//wAAAQACAAQABAAGAAYABgAHAAcACQAJ
AAoADAAOAA8ADgAOAA8ADgAQABAADgAMAAsACwALAAsACQAIAAcABgAEAAEAAAAAAP7/
/v/+//7/AAD/////AQABAAAA/v/9//3//f/9//3//f/9//3//P/8//z/+//7//z//P/8
//z/+//7//v/+//5//n/+f/5//r/+//6//v/+v/6//r/+//+/wIACgASABsAIgAlACwA
OQBPAGUAgwCiALoAugCpAJMAegBdAD4AEADN/47/b/9l/13/W/9m/3r/kf+o/7v/y//X
/97/4//o/+n/7f/x//L/8//0//X/9//4//n/+v/7//z////////////9//3//f/+//7/
/v//////AQABAAEAAQAAAAAAAAD//wAAAgADAAQAAgACAAIAAgAAAAIAAgACAAUABgAI
AAkACAAHAAYABQAFAAUABgAGAAYABgAGAAYABgAHAAcABwAJAAkACQAKAAkACQAIAAcA
CQAKAAsADAAMAAwADAANAA0ADQANAA0ADwAQABAAEAAPAA8AEAARABEAEgASABIAEgAS
ABIAEwAUABQAFAAUABcAFwAYABgAFgAWABcAFwAZABkAGQAZABkAGQAZABkAFwAXABgA
GAAaABkAGAAXABUAFQAVABMAFAAUABUAEwARABAAEAAQABEAEQAPAA4AEAAQABAAEAAO
AA4ADgAOABAADwAPAA8ADQANAA0ADQAMAAsACwALAAwACwAKAAoACQAIAAYABQAFAAQA
AwADAAMAAwAEAAQABAAEAAQABAADAAMAAwACAAAAAAABAAEAAwADAAMAAwADAAMAAwAD
AAMAAwADAAMABgAGAAYABgAEAAUABQAFAAcACAAIAAgACAAIAAgACAAKAAoACgAKAAwA
DAAMAAwACwAKAAoACQALAAwADAAMAA0ADQANAA0ACwALAAsACwALAAsACwALAA0ADAAL
AAsADAAMAAwADAAKAAoACgAKAAoACgAKAAoACgALAAsADAALAAsACwALAAoACgAKAAoA
CgAKAAoACgAKAAoACgAKAAoACgAKAAoACAAIAAgACAAKAAoACgAKAAgABwAHAAcABwAI
AAgACAAIAAkACgALAAoACQAIAAkACQAHAAcABwAJAAkACQAIAAYABwAHAAcACQAMAAsA
CgAJAAgACAAHAAcABwAHAAgACQAJAAkACQAJAAoADAAOAA4ADgAPAA8AEQARABMAFAAV
ABUAFQAWABgAGAAXABYAEwAQABAAEQASABMAEwASABEAEAAKAAcABgAGAAYABgAGAAYA
BAADAAMABQAGAAYABQAFAAMAAwADAAMAAwADAAMAAgAEAAQAAwADAAAAAAAAAAAAAwAD
AAMAAwABAAEAAQABAAEAAQD/////AgACAAIAAwACAAAABAAOABkAJAArADIAOQBJAF0A
dQCSAK4AvAC1AKEAiABtAEwAIADl/6L/b/9f/13/Xf9m/3j/j/+i/7X/w//R/9z/5//u
//H/8f/1//b/9//4//n/+//8//3//v///wAA//////////8AAAEAAgAEAAMAAgACAAEA
AwADAAMAAwADAAQABQAFAAMABAAEAAQABgAGAAYABgAGAAgACAAIAAYABgAHAAcACQAJ
AAkACQAHAAcACAAIAAoACgAKAAoACAAJAAkACQAJAAkACQAKAAwADQANAA0ADAAMAAwA
DAAOAA4ADgAPAA8ADwAPAA8AEQASABIAEgARABEAEgATABEAEgASABIAFAAUABQAFQAW
ABYAFgAWABcAFwAYABgAGAAYABkAGQAYABcAFgAVABYAFwAYABkAFwAXABgAGAAaABkA
GAAXABcAFwAXABUAEwASABIADwAQABAAEQASABIAEQAOAAwADQAOAA8AEAAQABAAEAAQ
AA4ADQANAA0ADQANAA0ADQAKAAkACQAJAAoACQAIAAgACAAIAAcABwAGAAQAAgABAAAA
AQADAAQAAgACAAIAAgADAAMAAwACAAIAAgADAAMAAgABAAAA//8AAAEAAgADAAMAAwAD
AAMABAAEAAQABAAEAAUABQAFAAMABAAEAAQABQAGAAcACAAJAAgABwAGAAgACAAIAAgA
CAAIAAkACQAHAAgACAAIAAkACQAJAAkACQAJAAkACQAJAAkACQAJAAsACgAJAAkACAAI
AAgACAAIAAgACAAIAAgACAAIAAgABwAHAAYABgAHAAcABwAHAAQABAAEAAQABgAGAAYA
BgAGAAYABgAGAAYABgAGAAYABgAGAAYABgAEAAQABAAEAAYABQAFAAUAAwAEAAQABAAF
AAUABQAFAAUABQAFAAcABQADAAMAAwAFAAUABQAEAAYABQADAAMAAgAEAAQABAAEAAYA
BQAFAAUABAAEAAQAAwAEAAUABgAIAAgACgAKAAoACwALAA0ADQAPABAAEQARAA8AEAAS
ABIAEgASABAADgANAA0ADQANAAsACgAJAAgABgADAAIAAgABAAAA///+/wAA/////wEA
///+//z/+//9//3//f/9//3//f/9//z//P/8//v/+//8//z//P/8//z/+//6//n/+f/5
//n/+f/7//v/+f/5//j/+P/4//n//v8AAAQADAAZACAAIQAoADUARQBdAHkAlACsALYA
qwCTAHoAXwA8AAoAyf+G/2H/Wf9V/1P/YP92/43/pP+3/8f/0f/a/+H/5P/p/+v/7//w
//H/8P/x//P/9P/1//b/9//4//v/+//7//v/+f/5//n/+v/6//r/+//7//v/+//7//v/
+f/6//v/+//8//7///8AAP///v/9//z//P/+//7//v8AAAAAAQABAP//////////AQAB
AAIAAgAAAAAAAAAAAAIAAwADAAMAAQABAAEAAgACAAMAAwADAAYABgAGAAYABAAEAAQA
BQAJAAkACQAJAAgACAAHAAYABwAHAAgACQAKAAwADQAOAAwADAAMAA0ADAAMAAwADAAP
AA8AEAAQAA4ADgAPAA8ADwAPAA8ADwARABEAEQARAA8ADwAQABAAEAAPAA4ADQALAAsA
CwAJAAsACgAKAAcABwAGAAYABgAHAAcABQAEAAQABAAEAAQAAgACAAIAAgADAAMABAAF
AAMAAwADAAMAAgABAAEAAQD+//3//P/8//z//P/7//v//f/8//v/+//3//f/+P/4//j/
+P/4//j/+f/5//n/+P/4//j/+f/5//n/+f/5//n/9//3//f/9//5//n/+f/5//r/+v/6
//r/+P/5//n/+f/5//r/+v/6//r/+v/6//r//P/8//z//P/6//r/+v/6//z//P/9//3/
//8AAAAAAAD+//3//P/7//3//f/9//3//f/9//3//f/9//z/+//7//7//v/+//7//f/8
//v/+v/8//z//P/8//3//f/8//z//P/7//r/+f/5//r/+//8//n/+P/3//b/9//4//n/
+v/6//r/+v/6//n/+P/3//b/9//4//n/+v/6//n/+f/5//j/+P/3//b/9v/3//j/+f/3
//f/9//5//v/+f/5//n/+f/3//X/9v/4//j/+P/4//j/9v/1//X/9f/1//b/9//3//n/
+f/5//r/+//8//v/+v/9//3/////////AAABAAEA//8AAAIAAgAEAAQAAgAAAP3//f/9
//3//v/+//7//v/4//X/9P/0//L/8v/y//L/9P/z//P/9f/z//L/8P/v/+//7//v/+//
7//v/+//7v/u/+7/7f/t/+7/7v/u/+7/7v/t/+z/6//t/+3/7f/t/+3/7f/r/+v/6v/q
/+r/6//u//D/8P/0//v/CAATABgAHQAlADMARQBcAHYAlgCvAK0AmgCFAG4ATgAnAO7/
of9l/1H/S/9G/07/Yf90/4n/nf+t/7j/xf/O/9X/2P/d/9//4f/i/+P/5f/m/+X/5v/n
/+j/6v/r/+z/7f/r/+v/6//s/+7/7v/v/+//7//v/+//7//v//D/8f/x/+//8P/w//D/
7v/u/+7/7v/w//L/8v/y//D/8P/x//H/8f/x//H/8f/x//H/8v/y//H/8P/v/+7/8P/x
//H/8f/x//H/8f/y//L/8//z//P/9v/2//b/9v/0//T/9P/1//n/+f/5//n/9//4//j/
+P/5//n/+v/7//3//v/+//7//P/8//z//f8AAAAAAAAAAP////8AAAAAAAAAAAEAAQAD
AAMAAwADAAEAAQABAAEAAwADAAQABAACAAEAAAD///////////3////+//7/+//5//j/
+P/4//v/+//5//j/9v/2//b/9v/0//T/9P/0//X/9f/2//f/9f/1//X/9f/2//X/9f/1
//b/9f/0//T/9P/0//P/8//1//T/8//z/+//7//w//D/8P/w//D/8P/v/+//7//u/+7/
7v/v/+//7//v/+//7//v/+//7//v//H/8f/x//H/8P/w//D/8P/w//H/8f/x//P/9P/0
//T/8v/y//L/8v/2//b/9v/2//b/9v/2//b/9v/2//f/9//3//j/+P/4//f/9//3//f/
+f/5//n/+f/3//f/9//3//n/+P/3//f/+P/4//j/+P/4//j/+P/4//j/+P/4//j/9//3
//b/9v/1//X/9f/1//b/9v/2//b/9P/0//T/9P/2//b/9v/2//b/9v/2//b/9P/0//T/
9P/2//b/9v/2//b/9f/1//X/9f/2//b/9v/1//X/9f/1//X/9f/1//f/+f/3//f/9//2
//X/9P/y//T/9f/1//X/9f/0//T/9P/0//X/9f/1//f/+P/2//b/9v/2//b/9f/1//X/
9f/2//f/9//3//f/9//4//r//P/8//z/+//7//3//f///wAAAQABAAMABAAGAAYABQAE
AAEA/v/+////AAABAP///v/9//z/+P/1//T/9P/2//b/9v/2//X/8//y//P/9P/0//P/
8//x//H/8f/x//H/8f/x//D/8v/y//H/8f/u/+7/7v/u//H/8f/x//H/8f/x//H/8f/x
//H/7//v//D/8P/w//H/8P/y//b//v8LABYAGwAiAC0APQBTAG0AjACmAK4AowCPAHgA
XQA8ABAA0/+O/1//T/9N/03/Vv9q/4H/lv+n/7X/w//O/9X/3P/h/+H/5f/m/+f/6v/r
/+3/7v/t/+7/7//w/+//7//v/+//8f/x//H/8v/y//L/8//z//P/8//z//P/8//0//X/
9f/z//T/9P/0//b/9v/2//b/9P/2//b/9v/4//j/+f/5//v/+//7//v/+v/5//n/+P/6
//r/+v/6//j/+f/5//n/+//7//v//P/8//3//f/9//z//P/8//z//v/+//7/////////
////////AAAAAAAAAwADAAQABQAEAAQAAwACAAMABAAFAAcABgAGAAYABgAHAAcACAAI
AAoACgALAAsACwALAAsACwANAA0ADQANAAsACwAMAAwADAALAAoACQALAAsACwAJAAgA
BgAFAAEAAgACAAMABAADAAMAAQAAAAAAAAAAAAAAAgACAAIAAgABAP///v/9//3//f/9
//3//P/7//v/+//6//n/+P/4//j/+P/3//f/9f/0//P/8//z//P/9P/0//T/9P/0//T/
8//z//P/8v/y//L/8//z//H/8f/x//H/8//z//P/8//z//P/8//z//T/9P/0//T/9v/3
//f/9//2//b/9f/0//X/9v/3//j/+P/4//j/+P/4//j/+P/4//j/+P/5//n/9//4//j/
+P/4//n/+v/7//v/+//7//v/+f/5//n/+f/6//r/+v/7//v/+v/5//j/+v/6//r/+v/4
//j/+P/4//f/9//2//b/+f/5//n/+f/2//b/9v/2//j/+P/4//j/9v/2//b/9v/2//b/
9v/2//j/+P/4//j/9v/2//b/9v/4//f/9//3//f/+P/4//j/9//3//f/9//3//f/9//5
//f/9f/1//X/9//3//f/9v/2//f/9//3//P/9P/2//b/9v/2//b/9v/2//X/9f/1//f/
+P/5//n/9//3//f/+P/8//7//v/+//////8BAAEA//8AAAEAAQADAAQABgAGAAUABAAB
AP7//v///wAAAQD///7//f/8//j/9f/0//T/9P/0//T/9P/0//P/8//1//X/9P/y//H/
8//z//P/8//x//H/8f/w//L/8v/x//H/7v/u/+7/7v/v/+//7//v//H/8f/x//H/7//v
/+3/7f/w//D/8P/x//L/8v/2/wAACwAUABkAIgAvAEEAVwBzAJAApACoAJsAhQBqAE0A
KgD6/7f/dP9R/0f/R/9L/1j/bv+H/57/rf+5/8P/zv/X/97/4f/h/+X/5v/n/+j/6f/r
/+z/7f/u/+//8P/x//H/8f/x/+//7//v//D/8v/y//P/8//z//P/8//z//P/9P/1//X/
8//0//T/9P/2//b/9v/2//j/+v/6//r/+f/4//j/9//5//n/+f/5//n/+f/6//r/+v/6
//r/+v/8//3//f/9//v/+//7//z//P/9//3//f/8//z//P/8//z//P/8//3/AQABAAEA
AQD//wAAAAAAAAEAAQACAAMAAwAEAAQABAAEAAQABAAFAAgACAAIAAgABwAHAAgACAAI
AAgACQAJAAkACQAJAAkACQAJAAkACQAJAAkACgAKAAgABwAGAAUABwAHAAcABQADAAIA
AgD//////v/+//7/AQABAP///v/8//z//P/8//7//v/+//7//P/7//v/+//7//v/+//7
//r/+f/5//n/+P/3//b/9v/4//j/9//3//X/9P/z//P/8//z//T/9P/0//T/9P/0//H/
8f/x//D/8P/w//H/8f/x//H/8f/x//H/8f/x//H/8//z//P/8//y//L/8v/y//T/9f/1
//X/9f/2//b/9v/2//b/9v/2//j/+P/4//j/+P/4//j/+P/6//r/+//7//n/+v/6//r/
+f/3/w==
         </WaveFormData>
      </LeadData>
      <LeadData>
         <LeadByteCountTotal>10000</LeadByteCountTotal>
         <LeadTimeOffset>0</LeadTimeOffset>
         <LeadSampleCountTotal>5000</LeadSampleCountTotal>
         <LeadAmplitudeUnitsPerBit>4.88</LeadAmplitudeUnitsPerBit>
         <LeadAmplitudeUnits>��V</LeadAmplitudeUnits>
         <LeadHighLimit>2147483647</LeadHighLimit>
         <LeadLowLimit>268435456</LeadLowLimit>
         <LeadID>V3</LeadID>
         <LeadOffsetFirstSample>0</LeadOffsetFirstSample>
         <FirstSampleBaseline>0</FirstSampleBaseline>
         <LeadSampleSize>2</LeadSampleSize>
         <LeadOff>FALSE</LeadOff>
         <BaselineSway>FALSE</BaselineSway>
         <ExcessiveACNoise>FALSE</ExcessiveACNoise>
         <MuscleNoise>FALSE</MuscleNoise>
         <LeadDataCRC32>6041379</LeadDataCRC32>
         <WaveFormData>
/P/8//z//P/8//z//P/8//7//v/+//7//P/8//z//P/8//z//P/8//r/+v/6//r//P/8
//z//P/8//z//P/8//r/+v/6//r/+v/6//r/+v/6//r/+v/6//r/+v/6//r/+v/6//r/
+v/8//z//P/8//z//P/8//z//P/8//z//P/6//r/+v/6//z//P/8//z//P/8//z//P/6
//r/+v/6//v//P/9//3/+//7//v/+//5//r/+v/6//3//v8AAAEA/////wAAAgADAAQA
BgAHAAYABgAGAAYACAAIAAkACQAIAAYABgAJAAcABwAIAAgABwAFAAUABAAAAAAAAAAA
AAEAAQD///7/AAAAAAAA/v/9//r/+v/5//n/+f/4//j/9v/2//b/9v/2//b/9v/2//j/
+P/4//j/9//2//X/9P/2//b/9f/1//P/8//z//P/9f/0//b/9f/3//z/AAADAAUACwAV
ACUANgBLAGYAfwCUAJ4AngCgAKIAkgBrAC0A6P+3/6P/mv+R/5H/mf+j/7D/vP/H/9D/
2v/g/+P/5v/p/+v/6//r/+z/7f/t/+7/7P/u/+7/7v/w//D/8P/x/+//7//v//D/8v/y
//P/8//x//H/8f/x//H/8f/y//L/8//z//P/8//z//P/8//x//P/8//0//T/9P/0//T/
9P/1//X/9f/1//f/9//3//f/9f/1//b/9v/2//b/9//3//f/9//3//f/9//4//j/+P/4
//j/+f/5//n/+f/5//n/+f/7//v/+//7//v/+//7//n/+f/7//v//f/9//7//v/+//7/
/v/+////AAAAAAAAAQABAAIAAgACAAIAAwAEAAQABAAEAAQABAAFAAUABgAEAAQABAAE
AAYABgAGAAUAAwADAAMAAwAEAAQAAgABAP////////3/AQABAAAAAAAAAP//////////
AAAAAAAA/////////////////////////v/+//3//f/9//3//f/7//r/+v/6//v/+v/6
//n/9v/2//b/9v/4//j/+P/4//b/9v/2//X/9f/1//X/9f/2//b/9v/1//X/9f/1//X/
8//z//T/9P/1//b/9//4//j/+P/5//n/+v/6//r/+v/4//n/+f/5//j/+P/4//j/+v/7
//z//v/8//z//P/9//3//f/+//7//v/+//////////////8AAP7//f/9//3//f/9//3/
/f/9//3//f/9//z//P/8//z//v/+//7//v/+//7//v/+//v/+//7//v//P/9//7////9
//3//f/9//v/+//7//v//f/9//3//f/9//3//f/9/////////////f/9//3//f//////
//////7//v/+/////f/9//3//f////7//v/+//7///////////////7//v/+/wAAAAD+
//z//v/+//7//v8AAP////////3//f/9//7///8AAAIABAAGAAcABwAHAAYACAAIAAgA
CwALAAwADAAKAAoADAAMAA4ADwAPAA4ADgARABEAEQARABAADQAJAAgABgAEAAQABAAE
AAUABQAFAAQABAAEAAIAAAD///z//P/7//v/+//7//z//f/+//z//P/6//r/+v/6//r/
+v/4//j/+P/4//n/+v/7//z/+//7//v/+//7//v/+//8//z/+////wYACgANABEAGQAl
ADUARgBbAHYAkQCiAKYApgCoAKYAkABfAB0A3v+5/63/ov+b/53/pf+v/77/zP/X/97/
5P/q/+//8v/z//X/9f/1//b/9//3//j/+P/6//r/+v/8//z//P/9//3//f/9//7//v/+
//////////////////3//f/+//7/AAABAAIAAwABAAEAAQD//wEAAQACAAIAAgACAAIA
AgADAAMAAwADAAUABQAFAAUABQAFAAYABgAFAAQABAADAAQABQAGAAcABQAGAAYABgAG
AAYABwAHAAcABwAHAAcABwAJAAkACQALAAsACwALAAkACQALAAsACwALAAwADAAMAAwA
DAAMAA0ADgAOAA4AEQARABIAEgAQABAAEQASABIAEgASABIAEgATABMAFAASABIAEgAS
ABQAFAAUABMAEgARABAADwAQABAADgANAA0ADQANAAsACwALAAoACgALAAsADAANAAwA
DAALAAoACgALAAwADQALAAsACwALAAsACgAKAAkACwALAAsACwAJAAgACAAIAAkACAAI
AAcABAAEAAQABAACAAIAAgACAAIAAgACAAEAAQABAAEAAQAAAAAAAAD/////////////
/////wAAAAD+//7//v/+//z//P/9//3//v/+//7//v/+/////////wAAAAAAAAAAAwAD
AAMABAACAAIAAgADAAUABQAGAAYABQAEAAQAAwADAAMAAwAEAAQAAwADAAMAAgABAAAA
//8BAAEAAQABAP7//v/+//7//P/8//z//P/+//7//v/+//v/+//7//v//f/9//3//f/7
//v/+//7//v/+//7//v/+//7//v/+//7//v/+//7//n/+f/5//n/+f/5//n/+f/5//n/
+f/5//r/+v/6//v/+f/5//n/+f/7//r/+v/6//j/+f/5//n/+f/5//j/+P/6//r/+v/6
//r/+f/5//n/+//7//v//P/6//r/+//8//7/////////AAACAAIAAgABAAEAAgACAAMA
BAAHAAgACAAHAAUAAgACAAUABQAFAAYABgAEAAEA/v/8//r/+v/8//z//f/9//n/+P/4
//j/+P/2//X/8v/0//P/8//z//D/8P/w//D/8P/w/+7/7v/s/+z/7P/s/+7/7v/u/+7/
7v/u/+7/7v/t/+3/7f/t/+3/7f/t/+7/7v/r/+n/7v/0//n///8FAA0AGQAsAD8AVABv
AIYAlACUAJQAmACOAGcAKwDm/6//l/+Q/4v/if+P/5f/oP+u/7v/xP/M/9b/2//c/9//
4f/h/+H/4f/h/+D/4P/i/+T/5P/k/+b/5v/m/+f/5f/l/+X/5v/o/+j/6f/p/+j/5//m
/+X/5v/n/+n/6v/p/+n/6f/p/+v/6//r/+n/7f/t/+7/7v/s/+z/7P/s/+3/7f/t/+3/
7f/t/+3/7f/v/+//8P/w//D/8P/x//H/8//z//P/8//z//T/9P/0//T/9P/1//X/9//3
//f/9//5//v/+//7//n/+f/5//n/+//7//3//f/7//v//P/8//7//v/+//7/AQACAAIA
AgABAAEAAgACAAQABAAFAAYABgAGAAYABgAGAAcABwAIAAoACgAKAAoACgAKAAoACQAJ
AAkACQAJAAYABgAEAAMAAwADAAMAAQAFAAUABAAEAAYABQAFAAUABQAGAAYABgAEAAMA
AgABAAMAAwADAAMABAAEAAUABQADAAMAAwADAAMAAgACAAIAAQAAAAAA///+//7//v/+
/wAAAAAAAAAA/P/8//z/+//9//3//f/9//7//v/+//3//f/9//3//f/7//v//P/8//z/
/P/8//z//v/+///////+//7//v/+//7/////////AgACAAIAAgACAAEAAAAAAAEAAgAD
AAUAAwADAAQABAAEAAQABQAFAAUABQAFAAYABgAFAAUABQAFAAUABQAFAAUABQAFAAUA
BAAEAAQABAAEAAQABAAEAAIAAgACAAIAAwADAAMAAwADAAMAAwADAAEAAQABAAEAAgAD
AAQABQAEAAMAAgABAAIAAwAEAAUAAwADAAMAAwADAAMAAwADAAUABQAFAAUAAgACAAIA
AwADAAMAAwADAAMAAgACAAIAAgABAAEAAQACAAIAAgACAAIAAgABAAEAAQADAAMAAwAE
AAMAAgACAAIABgAHAAcABwAGAAgACAAIAAkACQAKAAoACgAKAAwADAAPAA8ADgAMAAoA
DQANAA0AEAAQAA4ACwAKAAgABgAGAAgACAAJAAkABQAEAAQABAAEAAIAAQD+//7//f/9
//3//P/8//z//P/8//z/+v/6//r/+v/6//r/+v/6//r/+v/8//z//P/8//r/+f/4//f/
9//3//f/+P/4//f/+f/8/wAABQALABEAGQAjADIAQwBaAHMAkgCoALIAtAC2ALQAoQBz
ACoA3/+v/6L/nf+R/4//mf+i/6z/uf/G/9D/2P/f/+b/6P/r/+z/7f/u/+//7//w/+7/
8P/w//D/7v/u/+7/7//w//H/8v/0//T/9P/1//X/9f/1//X/9f/1//X/9v/2//X/9f/1
//X/9v/3//j/9//3//f/+P/4//j/+P/4//j/+f/5//n/+f/3//f/9//3//n/+f/6//r/
+v/6//v/+//6//n/+P/3//n/+v/6//r/+v/6//v/+//5//n/+f/5//v//f/9//3/+//7
//v/+//9//3///////////8AAAAA///+//3//P///wAAAAAAAAEAAQACAAIABAAEAAUA
BgAFAAQAAwACAAQABQAFAAYABAAEAAQABAAGAAYABgAFAAMAAwADAAMAAgACAAAA////
///////9//3//f/8//z/+v/5//n/+f/7//z//P/8//v/+//7//v//P/9//7////+//z/
+//5//v/+//7//v/+f/4//j/+P/5//j/+P/3//b/9v/2//b/9P/0//T/9P/y//L/8v/x
//P/8//z//P/8v/y//L/8f/z//P/8//z//P/8//0//T/8v/y//L/8v/z//T/9v/3//f/
9v/1//T/9P/1//X/9f/0//T/9P/0//f/9//3//j/+P/4//j/+f/5//n/+v/6//j/+P/5
//n/+//7//v//P/6//n/+f/5//v/+//7//v/+f/5//n/+f/4//j/+P/4//j/+P/4//j/
+P/4//j/+P/5//n/+f/5//j/9//2//X/9//3//f/9//3//f/9//3//f/9//3//f/9//3
//f/9//1//X/9f/1//f/9//3//f/9//3//f/9//0//T/9P/1//f/9//3//f/9f/0//T/
9P/2//n/+f/4//j/+P/4//j/9//1//T/8//1//X/9f/2//T/9P/1//b/+P/5//n/+f/8
//7//v/+//7//f/9//z//v/+/wAAAAABAAEAAAD+/wAAAwADAAMABAAEAAIA///+//z/
+v/6//r/+v/7//v/+f/4//j/+P/4//b/9f/y//T/8//z//P/8P/w//D/8P/w//D/7v/u
/+z/7P/s/+z/7v/u/+7/7v/u/+7/7v/u/+v/6//r/+v/7f/t/+3/7v/w/+v/6f/s//T/
+////wUADwAbACwAPwBaAHkAmgCwALoAuAC4ALYApQB5ADIA4f+p/5T/if9//4P/i/+U
/6L/r/+4/8T/zv/X/97/3//h/+H/4f/k/+X/5f/m/+b/6P/o/+j/6P/o/+j/6f/r/+v/
6//s/+r/6v/r/+v/7f/t/+3/7f/u/+//8f/y//L/8f/w/+//7//v/+//7f/v/+//8P/w
/+7/7v/u/+7/8f/x//H/8f/x//H/8f/x//H/8f/y//L/8v/y//P/8//z//P/8//z//X/
9v/2//b/9P/0//X/9f/z//P/8//z//T/9//4//n/+f/5//n/+f/5//n/+//7//3//f/+
//7//P/8//z//P/9//7//v/+//////8AAAAAAgACAAMABAACAAIAAgACAAIAAwADAAQA
BAAEAAQABAAEAAQABAADAAUABQAFAAUAAgACAAAA//8BAAEAAQD//wEAAQAAAAAA/v/9
//3//f///wAAAAAAAP////////////////////8BAAAAAAD///3//f/9//3////+//7/
/v/9//z//P/7//z//P/8//z/+v/6//r/+v/4//j/+P/3//j/+f/6//v/+v/6//r/+f/5
//n/+f/5//v/+//8//z//P/8//z//P/8//z//f/9//z//P/8//z//P/9//3//f///wAA
AQACAAEAAQABAAIABAAEAAQABQADAAMABAAEAAQABAAFAAUABQAFAAUABgAGAAUABQAF
AAUABQAFAAUABQAFAAUABQAGAAYABgAGAAYABgAGAAYABAAEAAQABAAFAAUABQAFAAUA
BQAFAAUABwAHAAcABwAHAAcABwAHAAUABQAFAAUABgAHAAgACQAIAAcABgAFAAUABQAF
AAUABwAHAAcABwAEAAQABAAFAAcABwAHAAcABQAEAAQABAAEAAUABQAFAAUABQAEAAQA
BgAGAAQABAAEAAQABgAFAAUABQADAAMAAwAEAAUABgAIAAoACgALAAsACwAMAA4ADgAO
ABEAEQASABIAEAAQABIAEgAVABUAFAASABIAFQAVABUAFQAUABEADQANAAwACwAMAAoA
CgALAAsACwAKAAoACgAKAAgABwAEAAYABQAFAAUAAgACAAIAAgACAAIAAAAAAAAAAAAA
AAAAAAAAAAAAAAD+//7//v/+//7///8AAAEA////////AAAAAAMABQAIAAwADwATABsA
KwA7AE4AaQCEAJ8ArgCyALAAsgCwAJwAawAnAOb/wf+1/6j/n/+f/6f/sf++/8z/2f/k
/+r/7v/v//D/8v/1//b/9//2//f/9//4//r//P/8//z//P/8//z//f/9//3//f/+//z/
/P/9//3////////////9//3//v/+/wEAAQABAAEA/////////f/9//3//v/+/wEAAgAD
AAQABAADAAIAAQABAAEAAQABAAEAAQACAAIAAgACAAMAAwADAAMAAwADAAEAAgACAAIA
AwAEAAYABwAFAAUABQAFAAUABwAHAAcACQAJAAkACQAHAAcACQAJAAkACQAKAAoADAAM
AAwADAALAAwADAAMAA8ADwAQABAADgAOAA8AEAASABIAEgASABIAEwATABQAEgASABIA
EgAUABQAFAATABEAEQARABEAEgASABAADwAPAA8ADwANAA8ADwAOAA4ADgANAA0ADQAL
AAwADAAMAA0ADQANAA0ADQANAA0ADQANAAwADAALAAsACwALAAsACgAIAAcABgAHAAYA
BgAFAAQABAAEAAQABAAEAAQABAACAAIAAgABAAEAAQABAAEAAgACAAIAAQABAAEAAQAB
AAEAAQACAAIABAAEAAQABAAEAAQABQAFAAYABgAGAAYABgAHAAcABwAIAAgACAAIAAsA
CwALAAwACwAKAAkACQALAAsADAAMAAwADAANAA0ACwALAAsADAAMAAsACwALAAsACwAL
AAsADQANAA0ADQAKAAoACgAKAAwADAAMAAwADAAMAAwADAALAAsACwALAAsACwALAAsA
CwALAAsACwALAAsACwALAAsACwALAAsACQAJAAkACQALAAsACwALAAkACQAJAAkACQAJ
AAkACQAKAAoACgALAAkACQAJAAkACQAIAAgACAAIAAkACQAJAAkACQAIAAgACAAMAAsA
CgAJAAgACAAHAAcABwAJAAkACQAKAAgACAAJAAoADgAPAA8ADwAQABIAEgASABUAFQAW
ABYAFAAUABYAFgAVABUAFAASABQAFwAXABcAFgAWABQAEQASABAADgAOAA4ADgAPAA8A
CwAKAAoACgALAAoACgAIAAYABQAFAAUABAAEAAQABAAEAAQAAgACAAAAAAAAAAAAAgAC
AAIAAgAAAAAAAAAAAP//////////AQABAAEAAgACAP////8EAAgADQAVABsAJQAxAEIA
VQBwAIsAoACsAKwArACuAKAAewA9APr/xf+v/6j/o/+h/6f/sf+8/8b/0f/a/+T/7P/x
//T/8//1//X/9f/2//f/9//4//j/+v/6//r/+P/4//j/+f/6//v//P/+//3//P/8//v/
/f/9//3//f/9//3//v/+//3//f/9//3//////////f/9//3//v/+//7//v/+//7/////
///////9//3//f/9//////8AAAAAAAAAAAEAAQABAAEAAQABAAEAAgACAAIAAAAAAAEA
AQADAAMAAwADAAEAAwADAAMABAAFAAYABwAFAAUABwAHAAUABQAGAAYACAAIAAgACAAH
AAgACAAIAAkACQAKAAoACgAKAAsADAAKAAoACgAKAAsADQAOABAADgAOAA4ADgAQABAA
EAAPAA8ADwAPAA8ADAAMAAoACQAKAAsADAALAAsACwAKAAoACgAJAAkACQAJAAoACgAK
AAcABwAHAAcACQAJAAkACQAHAAYABgAFAAUABQAFAAUABQAEAAQABAABAAAAAAD/////
AAABAAIAAAAAAAAAAAAAAAAAAAD////////////////+//3/+//8//3//v////3//f/+
//7//v/+//7//v/+//7///////7//v/+//7/AAABAAEAAQAAAAAAAAAAAAMAAwADAAQA
BAAEAAQABQADAAMABAAEAAYABgAHAAcABQAFAAUABgAIAAcABwAHAAcABwAHAAcABQAF
AAUABQAGAAYABgAGAAQABAAEAAQABgAGAAYABgAFAAUABQAFAAMAAwADAAMABQAFAAUA
BQADAAMAAwADAAUABQAFAAUABQAFAAUABQADAAMAAwADAAMAAwADAAMAAwADAAMAAwAE
AAQABAAFAAUABQAFAAUAAwACAAIAAgACAAMAAwADAAMAAwACAAAAAgACAAIAAgACAAQA
AwADAAMAAQABAAEAAgAEAAQABQAGAAgACQAJAAkACgAMAAwADAANAA0ADgAOAAwADAAO
AA4AEQARABAADgAOABEAEQARABAAEAAOAAsADAAKAAgACAAHAAYABgAFAAMAAgACAAIA
AgAAAP///P/8//v/+//7//r/+v/6//r/+v/6//j/+P/4//j/+P/4//j/+P/4//j/+P/4
//j/+P/5//n/+f/5//f/9//3//j/+v/7//v//v8EAAcACwATACEALwBAAFkAcgCLAJwA
pgCkAKQApACMAFkAFQDW/6//o/+a/5P/l/+f/6n/tv/E/8//1v/e/+T/5//q/+v/7f/t
/+3/7v/v/+//8P/w//L/8v/y//T/9P/0//X/8//z//P/9P/0//T/9f/1//X/9f/1//X/
8//z//T/9P/3//f/9//3//f/9//3//X/9f/1//b/9v/4//j/+P/4//f/9//3//f/+f/5
//n/+f/3//f/+P/4//j/+P/5//n/+f/5//n/+f/3//j/+P/4//r/+v/7//v/+f/5//n/
+f/7//3//f/9//v/+//7//v/+f/5//v/+//+////AQACAP///v/9//z///8AAAAAAAAB
AAEAAgACAAAAAAABAAIABAAEAAQABAAEAAUABQAGAAYABgAGAAYABgAGAAYABQADAAMA
AwADAAIAAgAAAP//AQABAAEA//8AAP///f/8//7//f/9//3/+//8//z//P/9//3//f/9
//3//f/9//3//f/8//z/+//5//n/+f/5//n/+P/4//j/+f/4//j/9//0//T/9P/0//T/
9P/0//T/8v/y//L/8f/x//H/8f/x//D/8P/w/+//7f/t/+3/7f/u/+//8f/y//D/8P/w
//D/8P/w//H/8f/y//L/8v/y//L/8//z//P/9v/2//b/9v/1//X/9f/2//b/9v/2//f/
+f/5//r/+v/5//j/+P/3//n/+f/5//r/+v/5//n/+f/3//f/9//3//n/+f/5//n/9v/2
//b/9v/4//j/+P/4//b/9v/2//b/9f/1//X/9f/1//X/9f/1//P/8//z//P/9f/1//X/
9f/1//X/9f/1//P/8//z//P/9f/1//X/9f/1//X/9f/1//P/8//z//P/9P/0//T/9f/z
//P/8//z//X/9P/0//T/8v/x//H/8f/y//L/8v/y//L/8v/x//H/8f/x//H/8f/y//T/
9P/1//b/9//3//b/9f/3//r/+//8//z/+//7//r/+v/6//z//P///////v/8//r//f/9
//3///8AAP///f/6//j/9v/2//b/9v/3//f/9//2//b/9v/1//L/8P/s/+7/7f/t/+3/
6v/q/+r/6v/q/+r/6P/o/+r/6v/q/+r/6P/o/+j/6P/o/+j/6P/o/+X/5f/l/+X/5//n
/+f/6P/q/+n/5//o/+z/8f/1//n/AwAPAB4AMQBIAGUAhgCiAK4ArgCwALQAqQCDAEQA
8f+t/47/gf93/3n/gf+I/5L/o/+w/7r/xP/N/9L/1v/Z/9r/2//c/93/3f/e/97/4P/g
/+D/4v/i/+L/4//h/+H/4f/i/+P/5P/m/+f/5f/l/+X/5f/n/+f/6P/o/+f/5//n/+f/
5//n/+f/5f/p/+n/6v/q/+r/6v/q/+r/6//r/+v/6//r/+v/6//r/+v/6//s/+z/7P/s
/+3/7f/t/+3/7f/t/+//8P/w//D/8P/w//H/8f/v/+//7//v//H/8//z//P/8f/x//H/
8f/x//H/8//z//X/9f/2//b/9v/2//b/9v/3//j/+P/4//n/+f/6//r/+v/6//v//P/8
//z//P/8//z//f/9//7/AAAAAAAAAAD+//7//v/9//3//f/9//3//P/8//r/+f/3//f/
9//1//n/+f/4//j/+P/3//f/9//3//j/+P/4//n/+f/5//n/9//3//f/9//4//j/+f/5
//f/9//3//f/9//2//b/9v/3//b/9v/1//L/8v/y//L/8v/y//L/8v/y//L/8v/x//H/
8f/x//H/8v/y//L/8f/x//H/8f/x//H/8f/y//L/8v/y//L/8v/y//L/8//z//T/9P/0
//T/9P/1//X/9f/4//j/+P/4//f/9//3//j/+v/6//r/+//7//v//P/8//r/+v/7//v/
+//7//v//P/8//v/+//7//v/+//7//v/+//7//v/+//8//z//P/8//r/+v/6//r/+v/6
//r/+v/5//n/+f/5//v/+//7//v/+f/5//n/+f/7//v/+//7//n/+f/5//n/+f/5//n/
+f/5//n/+f/5//f/9//3//f/+f/5//n/+f/2//b/9v/3//f/9//3//f/+f/4//j/+P/2
//f/9//3//n/+f/4//j/+P/4//j/+P/3//f/9//3//r/+v/4//j/+P/4//j/9//3//f/
+f/5//n/+v/4//j/+f/6//7//////////v8AAAAAAAADAAMABAAEAAQABAAGAAYABQAF
AAQAAgAEAAcABwAHAAcABgADAP/////+//3//v/+//7///////z/+v/5//j/+v/4//f/
9P/0//P/8//z//T/9P/0//T/9P/0//L/8v/w//D/8P/w//L/8v/y//L/8P/w//D/8P/v
/+//7//v//H/8f/x//L/8P/x//H/9P/6////BQANABkAJwA6AFEAagCFAJoAogCkAKYA
qACaAG8ALQDm/7P/n/+W/4//j/+X/6H/rP+4/8P/zv/W/97/4//k/+X/5//n/+f/6v/r
/+v/7P/q/+z/7P/s/+z/7P/s/+3/7//v/+//8P/u/+7/7//v/+//7//v/+//8f/x//L/
8v/y//H/8P/v//H/8f/x/+//7//v//D/8P/w//D/8P/w//H/8f/x//H/8f/x//H/8f/z
//P/9P/0//L/8v/z//P/8//z//P/8//1//b/9v/2//T/9P/1//X/9f/1//X/9f/1//f/
9//3//X/9f/1//X/9//3//n/+f/3//f/+P/4//n/+v/7//z/+//8//z//P/9//3//v/+
//7//v///wAAAAAAAAAAAAACAAMAAwAEAAIAAgACAAIAAgACAAIAAQADAAMAAwADAAAA
AAD+//3//////////f/9//3//P/8//7//f/9//3//f/+//7//v/7//v/+//7//v/+//7
//v/+//6//r/+f/3//f/9//3//n/+P/4//j/9f/0//T/8//0//T/9P/0//T/9P/0//T/
8v/y//L/8f/x//H/8f/x//D/8P/w/+//8f/x//H/8f/x//H/8v/y//L/8v/y//L/8v/y
//P/8//y//L/8v/y//P/9f/2//f/9v/2//b/9v/1//X/9f/2//j/+P/4//n/9//3//j/
+P/4//j/+f/5//n/+f/5//r/+v/5//n/+f/5//n/+f/5//n/+f/5//n/+v/6//r/+v/4
//j/+P/4//j/+P/4//j/+f/5//n/+f/3//f/9//3//n/+f/5//n/9//3//f/9//3//f/
9//3//n/+f/5//n/+P/3//b/9f/3//f/9//3//f/9//3//f/9v/2//b/9//3//f/9//3
//f/9v/2//b/9v/3//f/9//3//f/9v/2//b/9v/2//j/+P/4//j/+P/2//X/9f/1//f/
9//3//j/+P/4//n/+v/+//////////7/AAAAAAAA/////wAAAAABAAIABQAGAAYABQAD
AAAAAgAFAAUABQAEAAQAAgD///7//P/6//r//P/8//3//f/5//j/+P/4//j/9v/1//L/
9P/z//P/8//w//D/8P/w//L/8v/w//D/7v/u/+7/7v/u/+7/7v/u//D/8P/w//D/7//v
/+//7//x//H/8f/y//D/7//x//b/+v///wUADwAbACsAPABTAGwAhQCUAJoAnACeAJoA
ggBRAAsAyv+j/5f/kP+N/4//mf+l/7L/vv/F/87/1v/c/+H/5P/j/+X/5f/l/+b/5//n
/+j/6v/s/+z/7P/s/+z/7P/t/+v/6//r/+z/7v/u/+//7//t/+3/7f/t/+//7//w//D/
7//v/+//7//v/+//7//t//H/8f/y//L/8P/w//D/8P/x//H/8f/x/+//7//v/+//8f/x
//L/8v/y//L/8//z//H/8f/x//H/8//0//T/9P/y//L/8//z//P/8//z//P/8//1//X/
9f/1//X/9f/1//f/9//5//n/9//3//j/+P/4//j/+P/4//n/+v/6//r/+f/5//r/+v/8
//z//f/+//z//P/8//z//P/9//3//v/+//7//v/+//z//P/8//v//f/9//3//f/6//r/
+P/3//f/9//3//X/9//3//b/9v/2//X/9f/1//f/+P/4//j/9//3//f/9//3//f/9//3
//f/9v/2//X/8//z//P/8//z//L/8v/y//H/8P/w/+//7v/u/+7/7v/u/+7/7v/u/+7/
7v/u/+3/6//r/+v/6//s/+z/7P/r/+3/7f/t/+3/7f/t/+7/7v/s/+z/7P/s/+7/7v/v
/+//8P/w//D/8P/w//H/8f/x//L/8v/y//L/8f/x//H/8v/0//T/9P/1//P/8//0//T/
9P/0/w==
         </WaveFormData>
      </LeadData>
      <LeadData>
         <LeadByteCountTotal>10000</LeadByteCountTotal>
         <LeadTimeOffset>0</LeadTimeOffset>
         <LeadSampleCountTotal>5000</LeadSampleCountTotal>
         <LeadAmplitudeUnitsPerBit>4.88</LeadAmplitudeUnitsPerBit>
         <LeadAmplitudeUnits>��V</LeadAmplitudeUnits>
         <LeadHighLimit>2147483647</LeadHighLimit>
         <LeadLowLimit>268435456</LeadLowLimit>
         <LeadID>V4</LeadID>
         <LeadOffsetFirstSample>0</LeadOffsetFirstSample>
         <FirstSampleBaseline>0</FirstSampleBaseline>
         <LeadSampleSize>2</LeadSampleSize>
         <LeadOff>FALSE</LeadOff>
         <BaselineSway>FALSE</BaselineSway>
         <ExcessiveACNoise>FALSE</ExcessiveACNoise>
         <MuscleNoise>FALSE</MuscleNoise>
         <LeadDataCRC32>3838454744</LeadDataCRC32>
         <WaveFormData>
/P/8//z//P/+//7//v/+//7//v/+//7//P/8//z//P/8//z//P/8//z//P/8//z//v/+
//7//v/+//7//v/+//3//P/7//r//P/8//z//P/6//r/+v/6//r/+v/6//r/+v/6//r/
+v/8//z//P/8//z//P/8//z//P/8//z//P/6//r/+v/6//z//P/8//z//P/8//z//P/6
//r/+v/6//z//P/9//3/+v/6//r/+v/7//v/+//8//7/AAABAAIAAAAAAAEAAgAEAAQA
BQAFAAUABgAGAAYACAAIAAoACgAHAAcABwAJAAsACwALAAsACgAIAAYABgAEAAQABAAD
AAMAAwABAAAAAQABAAEA///8//v/+//6//r/+v/4//j/+P/4//j/+P/3//b/9f/1//X/
9v/2//b/9v/1//X/9f/1//X/9f/1//X/9f/1//X/9//1//T/8//z//f/9//4//r/AgAN
ABoAJgA1AEgAXwB2AIQAkACcAKgAmwBxADgAAgDd/8//yv/B/7z/vf/B/8f/zf/U/9v/
4v/n/+n/7P/s/+3/7f/s/+z/7f/t/+7/7v/u/+//7//v/+//8P/w//D/8f/x//H/8f/x
//H/8v/y//L/8v/y//L/8v/y//L/8P/x//H/8f/z//T/9P/z//P/9P/0//T/8v/y//P/
8//0//T/8//z//X/9f/1//X/9P/0//P/8//2//f/9//3//T/9P/0//X/9f/1//X/9f/3
//f/9//3//f/9//4//j/9//3//j/+P/4//n/+f/5//f/+f/6//r/+v/7//v/+//7//z/
/P/8//3//f/+//7/////////AAAAAAAAAQABAAEAAQABAAEAAQACAAMAAwAEAAQAAwAD
AAIAAgACAAIAAwADAAMAAgAAAAAAAAD////////+//7/AAAAAP/////9//3//f/9////
AAAAAAAA/f/9//3//f/9//7//v/+//3//f/9//z/+//7//v//P/8//v/+//7//z/+v/5
//n/9//3//f/9//2//b/9v/1//P/8//z//P/9f/1//T/9P/0//T/9P/0//T/9P/0//T/
9P/1//X/9f/1//X/9P/0//f/+P/4//j/9v/2//f/9//4//j/+P/4//n/+f/5//n/+v/6
//v/+//7//v/+//7//v//P/8//z//P/9//3//f///////v/+//3//f/8//z//P/8//z/
/P/9//3//f/8//7//P/8//3//f/9//7///////7//v/+//7//f/9//3//f/9//3//P/8
//z//v/+//z/+//6//r//P/8//3//f/7//v/+//6//z//P/7//v//P/8//z//f/9//z/
/P/8//z//P/8//z//v/+//7//f/9//3//f/+//7//v/+//7//v/+//7//f/9//3//P/8
//z//P/8//z//P/9//3//P/8//z//P/9//3///8AAAAAAgADAAQABAAEAAMABAAEAAQA
BwAHAAcACAAGAAYACAAIAAoACgAJAAkACwANAA0ADQALAAsACgAIAAQABAAEAAQABgAF
AAUABQAFAAQAAwADAAIA///7//n/+//6//r/+v/6//r/+v/6//j/+P/3//b/9//3//f/
+P/2//b/9v/1//b/9//4//n/9//3//f/9//5//n/+f/5//j/9f/3//n/+f/8/wIADAAX
ACQAMABBAFYAbQCCAI4AlgCmAKwAlQBjACgA+P/d/9X/zv/D/8D/w//H/8//2f/g/+P/
6P/t//H/9P/0//X/9f/0//L/8//z//T/9v/2//f/9//3//f/+P/4//j/+f/5//n/+f/5
//n/+v/4//j/+P/4//r/+v/6//r//P/9//3//f/7//z//P/7//3//v/+//7//P/8//3/
/f8AAAAA////////////////AAAAAP/////+/////////wAAAAAAAAEAAQABAAEAAQAB
AAEAAQABAAEAAQACAAIAAwADAAQABAAEAAUABQAFAAMABQAGAAYABgAHAAcABwAHAAgA
CAAIAAkACQAKAAoACwALAAsADAAKAAoACwALAA0ADQANAA0ADQAOAA8ADwAOAA4ADQAN
AAwADAAMAAwADQANAA0ADAAOAA4ADgANAAsACwAKAAoACgAKAAkACQAJAAkACQAJAAcA
CAAIAAgACQAJAAkACQAJAAoACgAKAAcABwAHAAYABQAFAAUABgAGAAUABQAFAAUABAAE
AAUAAgABAAAA//8AAAAAAAD///////////////////7//v/+//7//v/+//3//P/7//r/
/P/9//3//f/7//v/+v/6//n/+v/6//r/+v/6//v/+//8//z//P/8/////////////v/+
//////8BAAEAAQABAAEAAgACAAIAAQABAAAA//8BAAEAAAAAAP/////+//7//v/+//7/
/v/////////+//7//P/8//3/+//7//z//f/7//r/+v/6//r/+f/5//n/9//3//f/9v/2
//b/+P/4//r/+f/4//j/9v/2//f/9//3//f/9//2//b/9v/1//X/9P/0//T/9f/3//b/
9v/2//b/9v/2//b/9v/2//b/9f/1//X/9f/2//b/9v/2//b/9v/2//T/9P/2//b/9v/2
//X/9f/0//T/9v/2//f/9//1//b/9v/4//n/+v/6//r/+f/6//r/+v/9//3//f/+//7/
/v8AAAAAAQAAAP7//f///wEAAQABAAEAAQAAAP7//P/8//z//P/6//n/+f/5//f/9v/1
//X/9f/z//D/7//v/+7/7v/u/+z/7P/s/+z/7P/s/+v/6v/n/+f/5//o/+r/6v/q/+n/
5//n/+f/5//p/+n/6f/p/+f/5//n/+f/6P/j/+H/4//n/+r/8P/2////CgAYACUAOABP
AGYAdgB+AIoAmACRAGcAMAD6/8//vf+8/7f/sP+v/6//s/+9/8b/zf/S/9v/3f/e/+D/
4f/h/+D/3//f/97/3v/g/+D/4f/h/+H/4f/i/+L/4v/j/+P/4//j/+P/4//k/+L/4v/i
/+L/4//k/+X/5v/k/+X/5f/l/+f/6P/o/+f/5//o/+j/6P/o/+j/6f/p/+z/7P/r/+v/
6v/p/+j/5//r/+z/7P/t/+z/7f/t/+3/7f/u/+//8f/v/+//7//v/+//7//v/+//8f/x
//L/8v/1//X/9v/2//T/9f/1//X/9P/3//n/+v/5//n/+P/3//r//P/9//7//f/9//7/
/v8BAAEAAQACAAAAAAABAAEAAQABAAEAAQADAAQABQAFAAYABgAFAAUABgAGAAYABgAF
AAUABQAEAAQABAAEAAMAAwADAAIAAgAEAAQAAwADAAUABQAFAAUAAwAEAAQABAABAAEA
AQABAAMABAAEAAQAAwADAAMAAgABAAEAAQACAAIAAQABAAEAAAD+//3//f/7//v/+//7
//v//P/9//3/+//7//v/+//7//v/+v/6//z//P/8//z//P/8//z//P/8//3//f/9////
///+//7//v/+//3//P/+//7//////wIAAgACAAIAAQABAAEAAQAAAAAAAQABAAMAAwAD
AAMAAwAEAAQABAAEAAUABQAFAAcABwAGAAYABwAHAAYABgAEAAQABAAEAAUABQAFAAQA
BQAEAAUABwAEAAMAAwADAAUABAAEAAQABgAFAAUABQAHAAcABwAGAAUABAAFAAQABgAF
AAQABAACAAIAAwADAAQABQAGAAYABQAEAAIAAQAEAAQABAAFAAcABgAGAAYABgAGAAYA
BgAEAAQABAADAAUABQAFAAYABAAAAAAAAgACAAQABAAEAAQABQAFAAQABAAEAAQABQAF
AAUABgAGAAgABwAIAAgACAAJAAoACgAKAAsACwALAAwACgAKAAwADAARABIAEgATABEA
EwATABMAEwATABIAEAAOAA4ADgAOABAADwAPAA8ADQAMAAsACwAJAAcABAADAAEAAAAA
AAAA//8AAAEAAgAAAAAA///+//3//f/9//7//v/+//7//f/7//v/+//7//3//f/9//3/
/f/9//3//f/8//v/+//7//3/AAAGAA4AEwAYACQANwBIAF0AeACSAKIArgC8AMUAswCC
AEQACwDl/9z/1//K/7//v//D/8n/0v/Z/+D/5//x//b/9f/1//T/8v/1//f/+P/6//n/
+P/4//f/9f/1//b/9v/4//n/+f/5//n/+f/5//r//P/8//z//P/7//r/+f/4//j/+f/5
//n/+//8//z/+//9//7//v/+//z//P/9//3//v/+//3//f////////////3//P/6//n/
+//9//7////9//z/+//7//3//f/9//3//f/9//3//f/9//3//v/+/wEAAQACAAIAAQAB
AAAA/////wEAAgACAAIAAwADAAMAAQACAAIAAgADAAMABAAEAAcABwAHAAgABgAGAAcA
BwAHAAcABwAHAAsADAANAA0ACQAIAAYABQAIAAgACAAIAAcABwAHAAYACAAIAAgABwAF
AAUABAAEAAQABAADAAMAAQABAAEAAQABAAIAAgACAP//////////AQAEAAYACAAFAAUA
BQAEAAEAAQABAAIAAgABAAEAAQD+//z/+//7//v/+//7//v/+v/6//r/+f/7//v/+//7
//v/+//6//r/+f/4//f/9v/4//j/+P/4//b/9//3//f/9//3//b/9v/6//z//f/+//3/
/P/8//v//P/8//z//P/7//v/+//7//3//v8AAAEA/////////////wAAAAAAAP7/////
////AgADAAMABAAEAAMAAQAAAAAAAAAAAAAAAQABAAEAAAD+//z//P/9//3//f/+////
///+//7//v8AAP////////3//f/9//z//v/+/wAAAAD///3/+//6//3//v8AAAEA////
/////v/8//z/+//7//7//v/+/////v/8//v/+v/7//z//f/+//7//v/+//3/+//7//v/
/P/+//7/AgACAP///v/9//z/+//7//r/+v/8//z//f/9//v//P/8//7/AQACAAIAAgAE
AAYABwAIAAcABQADAAIAAwAEAAcACAAIAAgABwAHAAkACwALAAsACwALAAoACAAGAAYA
BgAGAAYABQAFAAUABQAEAAMAAwADAAEA/v/9//3//P/8//z/+P/4//j/+P/4//j/9//2
//P/8//z//T/9P/0//T/8//0//X/9v/3//X/9f/1//X/9f/1//X/9f/4//H/6//t//H/
9P/2//7/BwAUACQANwBMAGUAggCaAKoAtgDGANEAwwCUAFQAEQDh/9L/yf++/7n/uf+5
/7//yP/R/9j/3//l/+j/6v/r/+v/6v/r/+3/7v/w//D/8P/x//H/7//v//D/8P/w//H/
8f/x//H/8f/x//L/9P/0//T/9P/2//b/9v/2//T/9f/1//X/8//0//T/8//z//T/9P/0
//b/9v/3//f/9v/2//X/9f/1//X/9f/1//j/+P/3//f/9//3//b/9f/1//b/9//5//f/
9//3//f/9//3//f/9//3//f/+P/4//v/+//8//z//P/9//3//f/7//3//v/+/wAAAQAB
AAEA//8AAAAAAAD/////AAAAAAMAAwADAAQAAgACAAMAAwAFAAUABQAFAAUABgAHAAcA
BgAGAAUABQAGAAYABgAGAAYABwAIAAgABwAGAAUAAwAFAAUABAAEAAQABAADAAMAAwAD
AAMAAwADAAQABAAEAAMAAwADAAMAAwAEAAQABAAFAAUABQAEAAEAAQABAAIABAADAAMA
AwACAAAA/////wEAAQABAAEA/v/+//7//f/////////////////+//7//v/+//7//v/+
//7//v/+//7/////////AQABAAAAAAD//wAAAAAAAAIAAgADAAMAAgACAAIAAgAFAAUA
BQAFAAgACAAJAAkACQAJAAkACQAHAAgACAAIAAoACwALAAsACwALAAoACgALAAsACgAK
AAoACgAKAAoACwALAAsACgALAAoACwANAAwACwALAAsACwAKAAoACgAMAAsACwALAAsA
CwALAAoACgAKAAwADAAKAAkACAAIAAkACgAMAA0ADQANAA0ADAALAAoACAAHAAoACgAK
AAsADQAMAAwADAAKAAoACgAKAAoACgAKAAkACQAJAAkACgAKAAoACgAKAAoACgAKAAkA
CwAMAAsACgAJAAgACwALAAoACgAKAAoACwALAAsADAAMAA4ADwAQABAAEAATABQAFAAU
ABMAEwATABQAFAAUABYAFgAYABgAFwAXABcAGQAZABkAFwAXABYAFAASABIAEgASABQA
EwATABMAEQAQAA8ADwAPAA0ACgAJAAsACgAKAAoABgAGAAYABgAGAAYABQAEAAUABQAF
AAYABAAEAAQAAwADAAMAAwADAAMAAwADAAMABQAFAAUABQAEAAUABQAFAAUACAAMABYA
JQAyAEAAUwBqAIEAlACeAKYAtgC8AKUAcQA2AAQA6f/h/9r/0f/M/8v/0f/X/9//6P/v
//T/9//5//r//v///////v/9//3//P/8//7//v///////////wAAAAD+////////////
/////wAAAgACAAIAAgACAAIAAgACAAIAAwADAAMAAQACAAIAAQABAAIAAgACAAIAAgAD
AAMABAAEAAMAAwADAAMAAwADAAQABAADAAMABAAFAAUABQAEAAQABAAFAAMAAwADAAMA
BQAFAAUABQAFAAUABgAGAAcABwAIAAgACAAJAAkACQAHAAkACgAKAAgACQAJAAkACwAM
AAwADAANAA0ADgAOAA8ADwAPABAADgAOAA8ADwARABEAEQARABEAEgATABMAFAAUABMA
EwASABIAEgASABMAEwATABIAEgASABIAEQARABEAEAAQABAAEAAPAA8ADQANAA0ADQAP
ABAAEAAQAA8ADwAPAA8ADwAQABAAEAAPAA8ADwAOAAsACwALAAwADAALAAsACwAKAAgA
BwAHAAcABwAHAAcACAAIAAgABwAGAAUABAADAAUABQAEAAQABAAEAAQABAAEAAQABAAE
AAQABQAFAAUABQAFAAQABAAFAAYABgAGAAYABgAHAAcACAAIAAgACAALAAsACwALAAwA
DAANAA0ACwALAAsACwALAAwADAAMAA4ADwAPAA8ADwAPAA4ADgANAA0ADAAMAA0ADgAP
ABAADwAPAA8ADgAOAAwADAANAA0ADQAOAA8ADwAOAA4ADgAOAA0ADQANAA0ADQANAAwA
DAAMAA4ADgAQAA8ADgAOAAwADAANAA0ADQANAA0ADAAOAA4ADQANAAwADAAMAA0ADQAM
AAwADAAMAAwADAAMAAwADAAMAAsACQAJAAkACgAKAAoACgAKAAoACgAKAAkACQAMAAwA
DAAMAAwACwALAAoACgAKAAoACwALAAsADAAMAA4ADwAQABAAEAARABIAEgASABMAEwAT
ABQAEgASABQAFAAWABYAFQAVABUAFwAXABcAFwAXABYAFAAQABAAEAAQABAADwAPAA8A
DQAMAAsACwANAAsACAAHAAUABAAEAAQABAAEAAQABAACAAIAAQAAAP///////wAAAAAA
AAAA///9//3//f/9/////////////f/9//3//f/+//v/+f/7//3/AgAGAA4AFwAiADAA
PwBSAGkAgACQAJYAogCwAKkAfwBEAAwA5f/V/9D/y//G/8X/yf/P/9X/3P/j/+j/7f/v
//D/8v/z//P/8v/y//P/8//0//L/8v/z//P/8//z//T/9P/0//X/9f/1//X/9f/1//b/
9v/2//b/9v/2//b/9v/2//b/9//3//f/9f/2//b/9f/3//j/+P/4//b/9v/3//f/9v/2
//X/9f/1//X/9f/1//b/9v/1//X/9v/3//f/9//4//j/+P/5//f/9//3//f/9//3//f/
9//3//f/+P/4//n/+f/6//r/+v/7//v/+//5//v//P/8//z//f/9//3//f/+//7//v//
////AAAAAAEAAQABAAIAAAAAAAEAAQABAAEAAQABAAMABAAFAAUABAAEAAMAAwAGAAYA
BgAGAAUABQAFAAQAAgACAAIAAQADAAMAAgACAAAAAAD/////AQABAAEAAQD//wAAAAAA
AP////////////8AAAAAAAD9//3//f/8//3//f/9//7//P/7//v/+//6//j/9//3//f/
9//3//f/9v/2//b/9f/3//f/9//3//X/9f/0//T/9P/0//T/9P/2//b/9v/2//T/9f/1
//X/9f/1//T/9P/1//b/9v/2//b/9v/3//f/+P/4//j/+P/3//f/9//3//r/+v/7//v/
+f/5//n/+f/5//r/+v/6//z//f/9//3//f/9//z//P///////v/+//7//v/+//7//f/9
//3//P/+//z//P/9//v/+//8//3//f/8//z//P/8//v/+//7//v/+//7//r/+v/6//z/
/P/8//v/+v/6//z//P/9//3/+//7//v/+v/6//r/+f/5//r/+v/6//v/+//6//r/+v/8
//z//P/8//z//P/8//v/+//7//v//P/6//r/+v/6//r/+v/6//v//P/6//r/+v/6//v/
+//6//r/+v/6//v/+//5//r/+v/8////AAAAAAAAAQACAAIAAgAFAAUABQAGAAYABgAI
AAgACAAIAAcABwAJAAsACwALAAkACQAIAAYABgAGAAYABgAEAAMAAwADAP///v/9//3/
///9//r/+f/5//j/+P/4//T/9P/0//T/9v/2//X/9P/z//P/8//0//b/9v/2//X/8//z
//P/8//z//P/8//z//X/9f/1//X/9P/z//H/8//1//j//v8IABMAHgAqAD0AUgBpAIAA
jgCWAKIApgCPAFsAIgDw/9f/z//K/8P/wP+//7//xf/P/9T/2//i/+f/6//u/+7/7//v
/+7/7P/t/+3/7v/w//D/8f/x//P/8//0//T/8//z//L/8f/v/+//7//w//L/8v/y//L/
8P/w//D/8P/y//P/8//z//H/8v/y//H/8//0//T/9P/2//b/9//3//j/+P/3//f/9//3
//f/9//2//b/9f/1//T/9f/1//X/9v/2//b/9//3//f/9//3//n/+f/5//n/+P/3//f/
9v/5//n/+v/6//r/+//7//v/9//5//r/+v/9////AAABAP///v/8//r//P/9////AAD/
//////8AAAEAAgAEAAUABAADAAIAAQAFAAYABwAHAAQABAADAAMABgAGAAYABgADAAMA
AwACAAIAAgACAAEAAQABAAAAAAD///7//P/7//z//f/+////AAACAAMABAACAAEAAAD/
////AAAAAAAA/////////v/9//3//f/+//////8AAAEA/f/6//j/9//3//f/9//3//b/
9v/2//X/8//z//P/8//z//P/8v/y//T/9P/0//T/8v/y//L/8v/z//X/9v/3//T/8//x
//D/8v/0//X/9v/3//j/+v/7//v/+v/5//j/+//7//v/+//+//7///////7//f/8//v/
+//8//z//P/+///////////////+//7//f/9//z//P/8//z//P/8//7///8AAAAA/f/6
//n/+f/6//v//f///////v/+//7//P/7//v/+//7//v/+//6//z//P/+//7//P/7//r/
+v/4//j/+f/5//r/+//8//z/+f/4//b/9f/6//z//v8BAP3/+v/4//b/+P/4//j/+P/4
//j/+P/3//n/+f/5//r//P/8//j/+P/4//j/+P/4//j/+f/5//j/+P/4//j/+f/5//n/
+v/6//z//P/8//v/+v/+/wAAAQACAAIAAQAAAAAA/v/+/wAAAAAEAAQAAwADAAMABQAF
AAUABwAHAAYABAACAAIAAgACAAQAAwADAAMA///+//3//f/9//v/+P/3//f/9v/2//b/
8f/w/+//7v/w//D/7//u/+3/7f/t/+7/7P/s/+z/6//t/+3/7f/t/+3/7f/t/+3/6//r
/+v/6//u/+v/5//p/+3/7P/o/+z/9/8GABIAIQA2AFEAbACIAJoApgC2AMcAwwCeAGIA
GwDj/8j/v/+0/6//rf+t/6//uP/B/8r/0f/X/9z/4P/h/+H/4P/g/+H/4f/i/+L/4v/j
/+P/4//j/+T/5P/k/+X/5f/l/+f/5//n/+j/5v/m/+b/5v/o/+j/6P/o/+b/5//n/+f/
5//o/+j/5//p/+r/6v/q/+r/6v/r/+v/6v/q/+n/6f/p/+n/6f/p/+r/6v/p/+n/6v/r
/+v/6//q/+r/6v/r/+3/7f/t/+3/7f/t/+3/7f/t/+3/7v/u/+//7//w//D/8P/x//H/
8f/x//P/9P/0//L/8//z//P/8//0//T/9P/3//f/+P/4//n/+f/5//r/+v/6//v/+//7
//v/+//7//v//P/9//3//f/+//7////+//7//v/+//////////7//P/8//z/+//7//v/
+v/6//r/+v/5//n/+f/5//n/+f/5//r/+v/6//v/+//7//v/+//8//z//P/7//v/+//6
//v/+//7//z//P/7//v/+//6//j/9//3//f/9//3//f/9v/2//b/9f/1//X/9f/1//X/
9f/0//T/9v/2//b/9v/2//b/9v/2//b/9//3//f/9//3//b/9v/3//j/+P/4//j/+P/5
//n/+v/6//r/+v/9//3//f/9//7//v///////////////////wAAAAAAAAAAAQABAAEA
AQABAAAAAAABAAEAAAAAAAAAAAAAAAAAAQABAAEAAAABAAAAAQADAAIAAQABAAEAAQAA
AAAAAAAAAP///////wEAAQABAAAA/v/+/wAAAAAAAP///v/+//7//v//////////////
/v8AAAAA/////wAAAAAAAAEA///+//7//v/+//7//v/+/wAAAAAAAP//////////AAD+
//7//v/+/wAAAAAAAP///////wAAAAABAAEAAgACAAAAAAD+//7//v/+/wEAAQAAAAAA
/v/+//////8BAAIAAgAEAAUABgAGAAYABQAGAAYABgAIAAkACgAMAAoACgAMAAwADAAM
AAsACwANAA8ADwAPAA0ADQAMAAoACgAKAAoACgAIAAcABwAHAAUABAADAAMABQADAAAA
///9//z//P/8//r/+v/6//r/+v/6//n/+P/5//n/+f/6//r/+v/6//n/+f/5//n/+f/5
//n/+f/5//f/9//3//f/+P/3//f/+f/5//z/AgAKABUAIgAwAEEAVgBvAIQAkgCeAKoA
tgCrAH0AQAAGAOH/0//M/8X/wP/B/8X/zf/V/9r/4f/o/+3/7//w//L/8//z//L/9P/1
//X/9v/0//T/9f/1//X/9f/2//b/9v/3//f/9//1//X/9f/2//j/+P/4//j/+P/4//j/
+P/4//n/+f/5//n/+v/6//n/+f/6//r/+v/6//r/+//7//r/+v/5//n/+f/5//n/+f/8
//z/+//7//r/+//7//v//P/8//z//f/7//v/+//7//3//f/9//3//f/9//7//v/9//3/
/v/+//7//////////f///wAAAAAAAAEAAQABAAMABAAEAAQAAwADAAQABAAFAAUABQAG
AAYABgAHAAcACQAJAAkACQAJAAoACwALAAoACgAJAAkADAAMAAwADAAJAAkACQAIAAgA
CAAIAAcABwAHAAYABgAIAAgABwAHAAcABwAHAAcABQAGAAYABgAFAAUABQAFAAUABgAG
AAYABQAFAAUABAADAAMAAwAEAAQAAwADAAMAAgAAAP////////////////7//v/+//3/
/f/9//3//f/9//3//P/8//z//P/8//z//P/8//z//P/8//3//f/9///////+//7//f/+
//7//v/+//7//////wAAAAAAAAAAAQABAAEAAQACAAIAAwADAAEAAQABAAEAAwAEAAQA
BAAEAAUABQAFAAcABwAGAAYABwAHAAYABgAGAAYABgAGAAUABQAFAAQABgAEAAQABQAD
AAMABAAFAAUABAAEAAQABAADAAMAAwAFAAUABQAEAAQABAAGAAYABgAFAAQABAAEAAQA
BQAFAAUABQAFAAQABgAGAAUABQAGAAYABgAHAAcABgAGAAYABgAGAAYABgAEAAQABAAD
AAUABQAFAAYABgAGAAYABgAGAAYABgAFAAUABQAGAAYABgAGAAYABgAHAAcABgAGAAYA
BgAHAAcABwAIAAgACgANAA4ADgAOAA4ADgANAAwADwAPAA8AEAASABIAFAAUABUAFAAS
ABEAEgAVABYAFwAVABUAFAASAA4ADgAOAA4ADgANAA0ADQALAAoACQAJAAsACQAGAAUA
BQAEAAQABAACAAIAAgACAAIAAgABAAAAAQABAAEAAgACAAIAAgABAAEAAQABAAEAAQAB
AAEAAQADAAMAAwADAAAA/////wEAAwAIAA4AFgAhAC4APABNAGAAdwCMAJgAogCuALQA
mwBlACwA+v/f/9f/0v/L/8j/y//P/9f/3//m/+3/8v/3//n//P/9//3//P/6//r/+//7
//z//v/+////////////AAAAAP7/////////////////AAAAAAAAAAAAAAIAAgACAAIA
AAABAAEAAQADAAQABAADAAMABAAEAAQABAAEAAUABQAEAAQAAwADAAMAAwADAAMABgAG
AAUABQAEAAUABQAFAAYABgAGAAcABQAFAAUABQAFAAUABQAFAAcABwAIAAgABwAHAAgA
CAAIAAkACQAJAAkACwAMAAwACgALAAsACwANAA4ADgAOAA0ADQAOAA4ADwAPAA8AEAAQ
ABAAEQARABEAEQARABEAEQASABMAEwAUABQAEwATABQAFAAUABQAEwATABMAEgAQABAA
EAAPAA8ADwAOAA4ADgAOAA0ADQANAA0ADQANAA8AEAAQABAADwAPAA8ADwAPABAAEAAQ
AA0ADQANAAwADQANAA0ADgAMAAsACwALAAwACgAJAAkACQAJAAkACQAIAAgACAAHAAcA
BwAHAAcABQAFAAQABAAGAAYABgAGAAgACAAIAAgACAAJAAkACQAJAAkACAAIAAkACgAK
AAoACgAKAAsACwAMAAwADAAMAA0ADQANAA0ADgAOAA8ADwAPAA8ADwAPAA8AEAAQABAA
EgARAA==
         </WaveFormData>
      </LeadData>
      <LeadData>
         <LeadByteCountTotal>10000</LeadByteCountTotal>
         <LeadTimeOffset>0</LeadTimeOffset>
         <LeadSampleCountTotal>5000</LeadSampleCountTotal>
         <LeadAmplitudeUnitsPerBit>4.88</LeadAmplitudeUnitsPerBit>
         <LeadAmplitudeUnits>��V</LeadAmplitudeUnits>
         <LeadHighLimit>2147483647</LeadHighLimit>
         <LeadLowLimit>268435456</LeadLowLimit>
         <LeadID>V5</LeadID>
         <LeadOffsetFirstSample>0</LeadOffsetFirstSample>
         <FirstSampleBaseline>0</FirstSampleBaseline>
         <LeadSampleSize>2</LeadSampleSize>
         <LeadOff>FALSE</LeadOff>
         <BaselineSway>FALSE</BaselineSway>
         <ExcessiveACNoise>FALSE</ExcessiveACNoise>
         <MuscleNoise>FALSE</MuscleNoise>
         <LeadDataCRC32>1307149821</LeadDataCRC32>
         <WaveFormData>
+P/4//j/+P/6//r/+v/6//r/+v/6//r/+P/4//j/+P/6//r/+v/6//j/+P/4//j/+v/6
//r/+v/6//r/+v/6//j/+P/4//j/+P/4//j/+P/2//b/9v/2//j/+P/4//j/+P/4//j/
+P/4//j/+P/4//r/+v/6//r/+P/4//j/+P/2//b/9v/2//j/+P/4//j/+P/4//j/+P/4
//j/+P/4//r/+v/6//n/+f/5//n/+f/4//j/+P/4//r//f/9//7//v/+//////8AAAAA
AQABAAMABAAEAAQAAgADAAUABwAFAAQABAAHAAcACAAIAAgABwAGAAUABAAEAAQABQAF
AAMAAwACAAAA///+//7//f/6//n/+f/4//f/9v/1//T/9P/1//X/9f/1//T/9P/0//T/
9f/1//X/8//z//P/8v/y//L/8v/y//L/8v/y//L/9P/0//L/8P/v//D/7//r/+v/8v//
/w0AHgAxAEoAZwCBAJYAqAC8AMwAxACZAF0AHwD0/+L/2f/Q/8r/y//L/87/1P/Z/97/
5f/o/+v/6//s/+3/7f/t/+3/7f/t/+7/7v/u/+7/7v/v/+//7//v/+3/7f/t/+7/8P/w
//D/8P/u/+//7//v/+//7//w//D/8P/w//D/8P/x//H/8f/x//H/8f/y//L/8P/w//D/
8f/z//P/8//y//L/8v/z//P/8//z//P/8//z//T/9P/0//L/8v/y//L/9f/1//X/9f/1
//X/9v/2//b/9v/3//f/+P/4//j/+f/3//f/+P/4//r/+v/6//v/+//8//3//f/9//3/
/v/+/wAAAAAAAAAAAQABAAIAAgADAAQABAAEAAQABQAFAAUABAAGAAYABgAIAAgACAAI
AAgACAAIAAgACAAIAAcABwAEAAQAAwADAAMAAQABAAIABAADAAMAAQD//wAAAAAAAAIA
AgACAAEA///+//7//v/+//7//v/+//3//f/8//v/+v/6//v/+//7//v/+f/4//r/+f/5
//j/9f/1//X/9f/3//b/9f/1//P/8//z//P/9f/1//X/9P/0//T/9P/z//P/8//z//P/
8v/x//D/8P/y//L/8v/y//X/9f/1//b/9P/0//T/9f/1//X/9f/2//b/9v/3//f/+f/6
//v/+//7//v/+//8//r/+v/6//r//f/9//3//f////////////3//f/9//z//P/8//z/
/P/8//z//f/9//7//v/+/////////////v/+//7//v////3/+//7//v//f/9//3//f/7
//z//P/7//v/+//7//z//P/8//z//P/8//z//P/7//3//f/9//3/+//7//v/+//9//3/
/f/8//3//f/9//7//P/8//z/+//7//v/+//8//7//v/+/////f/8//z/+//9//3/+//9
//z//P/8//z//P/8//v/+//7//v/+//8//z//v/+//7/AQADAAQABAAEAAMAAwAEAAQA
BQAFAAUABgAGAAYABgAHAAkACwAJAAgACgANAA0ADgAMAAwACwAKAAcABgAGAAYACQAJ
AAcABwAIAAYABQAEAAMAAQD9//v//f/8//v/+v/7//r/+v/7//v/+//5//j/+P/4//j/
+f/3//f/9//3//j/+P/5//r/+v/6//r/+v/8//z//P/8//r/+P/3//b/9f/z//f/AAAR
AB8AMABDAF4AewCVAKgAtgDMANYAwACNAE0AFwD4/+z/4f/Y/9T/1f/V/9z/5P/p/+r/
7f/y//X/9//2//f/9//3//f/9//3//j/+P/4//j/+P/5//n/+f/5//v/+//7//z//P/8
//z//P/6//v/+//7//3//f/+//7/AAAAAAAAAAD///////////////8AAAAAAAAAAAAA
AQABAAEAAQAAAAIAAgADAAMAAwADAAMAAwABAAIAAgACAAIAAgACAAIABQAFAAUABQAD
AAMABAAEAAQABAAFAAUABgAGAAYABwAHAAcACAAIAAgACAAIAAkACQAKAAsACwALAAsA
DAAMAA4ADgAOAA4ADwAPABAAEAARABIAEgASABIAEwATABMAEgAUABQAFAAUABQAFAAU
ABIAEgASABIAFAAUABMAEwAUABQAEwATABEADwAPABAAEAAPAA8ADQANAA4ADgAOAAwA
DAAMAAsADQAMAAwADAAMAAwADAAMAAsACwAKAAkACAAIAAkACQAHAAcABQAEAAYABQAF
AAQAAQABAAEAAQABAAAA/////////////////////////v/+//7//v/9//v/+//7//v/
/f/9//3//v/9//z/+//6//v/+//7//z/+v/6//r/+//7//v/+//8//z//P/9//3//f/+
//////////////8AAAIAAgACAAIAAgABAAAA//8BAAEAAQABAAEAAQABAAAA/v/+//7/
/v8AAAAAAQABAP///v/9//3//f/9//3//P/6//r/+v/7//v/+f/5//n/+f/5//n/+f/3
//j/+P/3//n/+f/5//r/+P/4//j/+P/4//j/+P/3//f/9//3//f/9//3//f/9//3//f/
9//2//f/9//3//j/9v/2//b/9f/3//f/9//4//b/9v/2//f/9//4//b/9P/2//b/9v/2
//j/9//3//f/9//3//j/+P/2//b/9v/5//v//P/8//z/+//7//z//P/9//3//f/+/wAA
AAAAAAEAAgADAAAA/v8AAAMAAwAEAAQABAADAAIA///+//7//v///////f/9//r/+P/3
//b/+P/3//T/8//z//L/8f/w/+//7v/u/+//7//v/+3/7P/q/+r/6v/r/+3/7f/t/+3/
7P/q/+n/6P/p/+r/6//s/+r/6v/q/+r/6P/k/+H/4v/j/+P/5f/q//X/AQASACUAPgBZ
AHUAjACcAKwAwAC8AJUAWQAbAOz/1v/P/8r/wv+9/73/wP/I/8//1P/Z/97/4f/h/+D/
4f/h/+H/3//f/9//4P/g/+D/4P/g/+P/4//j/+P/4//j/+P/5P/k/+T/5P/k/+L/4//j
/+P/5f/l/+b/5v/m/+b/5v/m/+n/6f/p/+n/6f/p/+r/6v/q/+r/6v/r/+3/7f/t/+z/
6v/q/+v/6//t/+3/7f/t/+3/7v/u/+7/7//w//H/8v/y//H/8P/v//H/8f/y//L/8//0
//b/9//2//b/9v/3//f/9//4//j/+f/6//v//f/8//z//P/7//z//f///wAAAAAAAAAA
AAADAAMABAAEAAUABgAGAAYABgAHAAcABwAIAAoACgAKAAwADAAMAAwADAAMAAwADAAM
AAwACwALAAoACgAJAAkACQAHAAcACAAKAAkACQAHAAkACgAKAAoACAAIAAgABwAFAAQA
BAAEAAYABgAGAAYABQAFAAQAAwACAAIAAwADAAMAAwABAAAAAAD//////v/9//3//f/9
/////v/9//3/+//7//v/+//9//3//f/8//z//P/8//v/+//7//v/+//7//v/+//8//z/
/P/8//z/+//7//v//P/+//7//v///wEAAQABAAIAAAAAAAEAAQABAAIAAwADAAMAAwAD
AAQABAAEAAQABAAFAAUABQAFAAcABwAHAAcACQAJAAkACAAIAAgACAAIAAYABgAHAAcA
BwAIAAkACwAIAAcABgAEAAQABAAEAAUABgAFAAYABwAHAAcABwAHAAUABgAGAAUABQAF
AAUABgAGAAYABgAGAAgACAAIAAcABgAFAAQAAwAFAAUABQAFAAcABwAHAAYABQAFAAUA
BgAEAAQABAADAAUABQAFAAYABAACAAIAAwAGAAQABAAEAAQABgAFAAUABQAFAAUABgAG
AAQABAAEAAcACQAKAAoACgAJAAkACgAKAAsACwALAAwADAAMAAwADQARABMAEQAQABAA
EwATABQAFAAUABMAEgARABAAEAAQABEAEQAPAA8AEAAOAA0ADAAKAAkABgAFAAMAAgAB
AAAAAAAAAAEAAwACAAEA/v/8//7//v/+//////////////////7//v/+//7//v/+//7/
/P/8//z//P/8//r/+//6//n/9//3//7/BQAPACAANQBKAGUAhwCkALoAzgDkAPIA4QCv
AGsAKgAAAPH/6v/c/8//z//Q/9L/2f/g/+X/7P/x//X/9P/1//X/9f/2//f/+P/6//n/
+P/3//b/9f/1//X/9f/2//f/+P/6//r/+v/6//r/+v/7//v/+//6//n/+f/4//j/+P/4
//j/+v/7//z//f/9//3//v/+//z//P/8//3//f/9//3//P/8//z//f/9//v/+//7//v/
/f/+//7//v/8//z//P/8//3//f/9//3//f/9//7//v/+//7//////wAAAAAAAAEA////
/wAAAAACAAIAAgADAAUABgAHAAcABAADAAMAAgAGAAYABgAGAAgACQALAAwACwAMAAwA
DAAMAA0ADQANAA4AEAAQABAADwAOAA0ADAAOAA4ADgAOAAwADAALAAsADAAMAAsACwAJ
AAcABwAIAAgABwAHAAUAAwAEAAQABAACAAIAAgABAAMAAgACAAIAAwAEAAUABgADAAMA
AgABAAAAAAABAAEA//////3//P/8//v/+//6//v/+//7//v/+v/4//b/9f/3//f/9//3
//X/9f/1//T/9P/0//T/8//1//X/9f/1//P/8//z//T/9P/0//T/9P/4//n/+v/8//v/
+v/5//n/+f/5//n/+v/4//j/+f/5//z//v8AAAEA////////AAAAAAAAAAAAAP//////
////AAABAAIAAwACAAEAAAD+/wAAAAAAAAAAAAAAAAEAAQD///7//f/9//3//f/9//z/
/v/+//7///8BAP////////7//f/8//v//f/+//7//f/7//v/+//8//3//v///wAA/v/+
//7//f/8//v/+v/5//r/+//8//3//v/9//z/+v/6//v//P/+//z//P/8//v/+//7//v/
/P/8//7//v/+//z//P/8//z/+v/5//n/+f/7//v//P/8//r/+v/6//3//f/+//7//v8A
AAEAAwAEAAIAAQAAAAAAAgACAAIAAwADAAUAAwACAAQABwAHAAgACgAKAAkACAAHAAYA
BgAGAAcABwAFAAUABgAEAAMAAgAAAP///P/7//v/+v/5//j/9//2//b/9//1//X/8//y
//D/8P/w//H/8f/x//H/8f/z//L/8v/y//D/8P/w//D/8P/w//D/8P/w/+z/5//m/+f/
5f/l/+r/9f8FABgALQBIAGcAhwCoAL4A0ADmAPYA6wC9AHcALgD4/9//0v/I/8X/wf/C
/8b/zf/S/9n/3P/h/+X/5P/l/+X/5f/n/+f/5//o/+j/6P/o/+j/5//n/+f/5//p/+n/
6f/q/+r/6v/q/+r/6v/r/+v/6//t/+3/7v/u/+7/7v/u/+7/7f/t/+3/7f/t/+3/7v/u
/+7/7v/u/+//7//v/+//7v/u/+7/7//v//H/8f/x//H/7//w//D/8P/w//D/8P/w//H/
8f/x//H/8f/x//L/8v/y//L/8//z//b/9v/2//f/9//3//j/+P/2//b/9v/3//n/+v/7
//v/+f/5//r/+v/6//r/+v/6//3//f/+//7///8AAAAAAAAAAAEAAQABAAIABAAEAAQA
AgACAAIAAgAEAAQABAAEAAQABAADAAMAAAAAAP////////3//f/+/wAA//////3/+//8
//z//P/+//7//v/9//3//P/8//z//P/8//z//P/7//v/+v/5//j/+P/5//n/+f/5//f/
9v/4//f/9//2//f/9//3//f/9f/0//P/8//z//P/8//z//P/8//z//L/8v/y//L/8f/x
//H/8f/x//P/8//z//T/8v/y//L/8v/z//P/8//0//T/9P/0//X/9f/1//X/9v/3//j/
+v/7//n/+v/7//v//f/9//3//v/8//z//P/8///////////////////////////////+
//7//v/+//7//v/+///////+//7//v////////////7//v/+//7///////3//f/9////
//////////8AAAAA///9//3//f/+/wAAAAAAAAAAAAAAAAAA///9//3//f/9//3//f/9
//3//////////v/9//3//f/+/wAAAAAAAP//////////AAAAAAAAAAABAP///v/+//3/
AQAAAP7//v/+//7/AAD/////////////AAAAAAAAAAAAAAMABQAGAAYABgAHAAcACAAI
AAcABwAHAAgACAAIAAgACQALAA0ACwAKAAoADQANAA4ADgAOAA0ADAAJAAgACAAIAAkA
CQAHAAcACAAGAAUABAAGAAUAAgABAAEAAAD///7//f/8//z//f/9//3/+//6//r/+v/6
//v/+f/5//n/+f/5//j/+P/4//r/+v/6//r/+v/6//r/+v/4//j/9//0//H/8f/1/wAA
DwAfADAASQBmAIEAmQCsALoAzgDaAMQAkQBPABkA/P/u/+P/2P/S/9P/1f/a/+D/5//s
/+//8P/x//P/9v/3//f/9//2//X/9P/0//X/9v/3//j/9//3//f/9//1//X/9f/2//j/
+P/4//j/+P/5//n/+f/3//f/+P/4//r/+v/6//r/+f/5//n/+f/5//n/+v/6//z//P/8
//3//f/9//3//P/6//r/+//7//v/+//7//v//f/+//7//v/+//7//v/+//3//f/9//3/
/////wAAAAD+//7//////wAAAAAAAAEAAQABAAIAAgACAAIAAgADAAMABAAFAAUABwAH
AAgACAAKAAoACgAKAAsACwAMAAwACwAMAAwADAAOAA8ADwAPAA4AEAAQABAAEgASABIA
EgAQABAAEAAQABIAEgARABEAEAAQAA8ADwAPAA0ADQAOAA4ADQANAAsACwAMAAwADAAM
AAwADAALAAsACgAKAAoACgAKAAoACgALAAsACgAJAAYABgAHAAcABwAHAAUABAAEAAMA
AwACAAEAAQABAAEAAwACAAEAAQD///////////////////7//v/+//7//f//////////
//3//f/9//7//v/+//7//v////////8AAAAAAAAAAAEAAQABAAEAAgAEAAQABQAFAAMA
BAAFAAUAAwADAAMABAAFAAYABwAIAAkACQAJAAkACQAJAAkACQAHAAcABwAGAAcACAAJ
AAoACgAKAAsACwAIAAgACAAJAAsACwALAAoACgAKAAoACwANAAsACwALAAkACQAJAAkA
CQAKAAoACQALAAsACwAMAAsACgAJAAgACgAKAAoACQAJAAkACQAJAAcABwAHAAcACQAJ
AAkACAAJAAkACQAKAAgACAAIAAcABwAHAAcACAAIAAgACAAJAAkACAAIAAcABwAKAAgA
CAAIAAgACAAHAAcABwAHAAcACAAIAAoACgAKAA0ACwAMAAwADAAPAA8AEAAQABEAEQAR
ABIAEAAQABAAEQARABMAEQAQABIAFQAVABYAFgAWABUAFAATABIAEgASABMAEwARABEA
EAAOAA0ADAAOAA0ACgAJAAcABgAFAAQABQAEAAQABQADAAMAAQAAAAAAAAAAAAEAAQAB
AAEAAQD///7//v/+/wAAAAAAAAAA/v/+//7//v/+//z/+//6//n/+f/7/wIADQAbACwA
PQBWAHMAjwCkALQAxgDYANQArQBvADEABADw/+f/3v/Y/9f/2f/c/+L/5//s//H/9v/3
//f/+P/5//n/+f/5//n/+f/6//j/+P/4//j/+f/5//n/+f/5//n/+f/6//j/+P/4//j/
+v/7//v/+//7//v//P/8//z//P/8//z/+//7//v/+//7//v//P/8//7//v/+/////f/9
//3//P/8//z//f/9//3//f/9//3//f/+//7//v/+//7//v/+//3//f/9//3//f/9//7/
/v/+//7//////wAAAAAAAAEAAwADAAQABAACAAIAAgADAAMABAAFAAUABQAFAAYABgAI
AAgACAAIAAkACQAKAAoACQAKAAoACgAKAAsACwALAA4AEAAQABAADgAOAA4ADgAQABAA
EAAQABAAEAAPAA8ADAAMAAsACwANAAsACwAMAAwACwALAAkACQAKAAoACgAKAAoACgAJ
AAkACAAIAAgABgAGAAYABgAHAAcABgAFAAQABAAFAAUAAwADAAEAAAAAAP/////+////
///////////+//3//f/9//3//f/9//v/+//7//r//P/8//z/+//7//v/+//7//v/+//7
//z//P/8//z//P/7//v/+//8//z//P/8//3//f/9//3//v/+//7//////wEAAgADAAMA
AQABAAEAAgACAAIAAgACAAMAAwADAAMAAwADAAMAAwAFAAUABQAEAAQABAAEAAQABAAE
AAUABQAEAAQABAAFAAMAAwADAAIABAAEAAQABQADAAEAAQABAAMAAwADAAMAAwAEAAQA
AwABAAEAAQACAAIAAgACAAIAAgACAAIAAQABAAEAAQABAAEAAQABAAEAAQABAAEAAAAB
AAEAAQACAAIAAgACAAEAAQABAAEAAgACAAIAAgADAAEAAAAAAAEAAgAAAAAAAAAAAAIA
AQABAAEAAQABAAIAAgACAAIAAgAFAAUABgAGAAYABwAHAAgACAAJAAkACQAKAAoACgAK
AAsADQAPAA0ADAAOABEAEQASABEAEAAOAAwADQAMAAwADAANAA0ACwALAAgABgAFAAQA
BAADAAAA//////7//f/8//v/+v/6//v//f/9//v/+v/6//r/+v/7//v/+//7//v/+//6
//r/+v/4//j/+P/4//r/+v/6//r/+P/2//P/8v/x//H/9f8AAA0AGwAuAEUAXgB5AJMA
qAC4AMoA1ADAAIsASwATAPL/5v/f/9j/0v/R/9H/1v/c/+H/5v/r/+7/8f/z//L/8//z
//P/8f/x//H/8v/0//T/9P/0//X/9f/1//X/9f/1//X/9v/2//b/9v/2//b/9//3//f/
9v/1//X/9P/1//b/9//4//f/9//3//f/9//3//j/+P/6//r/+v/7//v/+//7//r/+v/6
//v/+//5//n/+f/5//n/+v/6//r/+v/6//r/+v/7//v/+//7//v/+//8//z//P/8//3/
/f/+//7//v////////8AAAAA/v/+//7///8AAAIABAAFAAQAAwADAAIABgAGAAYABgAH
AAcACAAIAAkACgAKAAoACAAJAAkACQAKAAwADAAMAAwADAAMAAwADgAOAA4ADgANAAwA
CgAJAAoACgAJAAkACQAHAAcACAAGAAUABQADAAUABgAGAAYABgAGAAYABQAFAAQABAAE
AAQABAAEAAQAAQABAAAA///+//7//////wAAAQAAAAAA/f/7//r/+P/3//f/9//3//n/
+P/3//f/9f/1//X/9f/1//X/9f/0//T/9P/0//P/8f/x//H/8f/y//P/9P/2//X/9P/z
//L/9f/1//X/9v/4//j/+P/5//f/9//3//j/+v/6//v/+//7//z//f/9//v/+//7//z/
/P/8//z//P////////////3//f/9//3//f/9//3//P/+//7//v/+/wAAAAABAAEA/v/8
//r/+f/8//3//v/+//z//P/8//3/+//5//n/+f/7//v/+//7//v//P/8//v/+//7//v/
/P/6//r/+v/6//z//P/8//v/+v/5//j/9//6//v//P/9//3/+//5//b/9v/3//j/+v/4
//j/+P/3//n/+f/5//r//P/8//r/+f/4//j/+P/4//j/+P/3//f/9//3//f/+P/4//j/
+P/4//v/+f/6//r/+v/9//3//v/+//3//f/9//7//v/+//7//////wEA///+/wAAAwAD
AAQABgAGAAUABAADAAIAAgACAAMAAwABAAEAAAD+//3//P/8//v/+P/3//X/9P/z//L/
7//u/+7/7//v/+//7f/s/+7/7v/u/+//7f/t/+3/7f/t/+z/7P/s/+r/6v/q/+r/7P/s
/+z/7P/u/+z/6f/o/+f/4//d/97/6f/5/woAHQA4AFcAeQCcALQAxgDeAPQA8wDNAI0A
QgACAOH/0P/G/8H/vf+6/7z/xf/M/9H/1v/d/9//4v/j/+P/4//j/+P/4//k/+T/5P/k
/+T/5f/l/+X/5f/l/+X/5f/m/+j/6P/o/+j/5v/n/+f/5//p/+n/6v/q/+j/6P/o/+j/
6f/p/+n/6f/p/+n/6v/q/+r/6v/q/+v/6f/p/+n/6P/q/+r/6//r/+n/6f/p/+n/6f/q
/+r/6v/q/+r/6v/q/+3/7f/t/+3/7f/t/+7/7v/u/+7/7//v//D/8P/w//H/8f/x//L/
8v/y//L/8v/z//P/9P/1//X/9//3//j/+P/6//r/+v/6//v/+//8//z/+//8//z//P/+
//////////7/AAAAAAAAAgACAAIAAgACAAIAAgACAAIAAgABAAEA/v/+//3//f/9//v/
+//8//7//f/9//v/+f/6//r/+v/8//z//P/7//v/+v/6//r/+v/6//r/+v/5//n/+P/3
//j/+P/5//n/+f/5//f/9v/4//f/9//2//P/8//z//P/8//y//H/8f/x//H/8f/x/+//
7//v/+7/7v/u/+7/7f/v/+//7//v/+//7//v//D/8P/w//D/8P/z//P/8//0//T/9P/0
//X/9//3//f/+P/4//j/+f/5//n/+v/7//v/+//7//v//P/8//z//P/8//3//f/9//3/
/f/9//3//f/9//3//f/8//z//P/8//z//P/8//3//f/+//7//v////3//f/9//z//P/8
//z//f/9//v/+//7//v/+//7//v/+//8//z/+//7//v/+//8//z//P/8//z//P/8//z/
+//7//v/+//7//3//f/9//3//f/9//3//P/7//v/+//8//z//P/8//v//f/9//3//v/8
//z//P/9//3//P/8//v//f/9//3//f////////////7//v/8//z//P/8//7//f/9//3/
/f/9//7//v/+//7//v8BAAMABAAEAAQAAwADAAQABAAHAAcABwAIAAgACAAIAAkACQAL
AAkACAAIAAsACwAMAAwADAALAAoACwAKAAoACgAJAAkABwAHAAgABgAFAAQABAADAAAA
//////7//f/8//v/+v/6//v/+f/5//f/9v/4//j/+P/5//n/+f/5//n/+f/4//j/+P/4
//j/+P/4//j/+P/4//j/+P/2//X/9P/x//H/9f/8/wkAGQAqAD8AWgB3AJEApgC4AMwA
3gDUAKcAZwApAP7/6v/h/9j/0v/R/9P/2P/e/+P/6P/t//D/8//z//T/9f/1//X/9//3
//f/+P/2//b/9v/2//f/9//3//f/9//3//f/+P/2//b/9v/2//j/+f/5//n/9//3//j/
+P/6//r/+v/6//v/+//7//v/+//7//z//P/8//z//P/9//v/+//7//r//P/8//3//f/9
//3//f/9//v//P/8//z//v/+//7//v/9//3//f/9//3//f/+//7//v/+//////8AAAAA
AAABAAEAAQACAAIAAgACAAIAAwADAAQABQAFAAcABwAIAAgACAAIAAgACAAJAAkACgAK
AAsADAAMAAwADgAPAA8ADwAQABIAEgASABIAEgASABIAEgASABIAEgAQABAADwAPABAA
EAAPAA8ADwANAA0ADgAOAA0ADQALAAsADAAMAAwADAAMAAwACwALAAoACgAKAAoACgAK
AAoACQAJAAgABwAGAAYABwAHAAcABwAFAAQABAADAAMAAgABAAEAAQABAAEAAAD/////
///////////////////+//7//v/+//3//f/9//3//f/9//3//f/+//7//v/+//7//f/9
//3//v/+//7//v///wEAAQABAAIAAgACAAMAAwABAAIAAwADAAMAAwADAAQABgAGAAYA
BgAHAAcABwAHAAcABwAHAAcACQAJAAkACAAIAAgACAAIAAgACAAJAAkABgAGAAYABwAH
AAcABwAGAAgACAAIAAkACQAHAAcABwAHAAcABwAHAAcACAAIAAcABwAHAAcACAAIAAgA
CAAIAAgACAAIAAcABwAHAAcABwAHAAcABwAHAAkACQAJAAgABwAHAAcACAAGAAYABgAF
AAcABwAHAAgACAAIAAgACQAJAAgACAAHAAkACQAJAAoACAAIAAgACAAKAAkACQAJAAkA
CQAKAAoACgAKAAoADQAPABAAEAAQAA8ADwAQABAAEQARABEAEgAUABQAFAAVABYAFwAU
ABIAEwAXABgAGgAYABgAFwAWABUAFAAUABQAEwATABEAEQAQAA4ADQAMAA4ADQAKAAkA
CQAIAAcABgAHAAYABgAHAAUABQADAAIABAAEAAQABQAFAAUABQAFAAUABAAEAAQABAAE
AAQABAAGAAYABgAGAAQAAAD//wAA/f/9/wMADAAZACkAOgBPAGoAhQCfALAAwgDWAOAA
yACRAFMAGwD8//D/5//e/9z/2//f/+T/6v/v//T/+f/+///////+////////////////
/wAAAAAAAAAAAAABAAEAAQABAAEAAQABAAIAAgACAAIAAgACAAMAAwADAAMAAwAEAAQA
BAAEAAQABAAFAAUABQAFAAUABQAGAAYABgAGAAYABwAHAAcABwAGAAYABgAHAAcACQAJ
AAkACQAJAAoACgAKAAoACgAKAAoACQAJAAkACQALAAsADAAMAAwADAANAA0ADAAMAAwA
DQANAA0ADgAOAA4ADgAOAA8ADwAQABEAEQATABMAFAAUABQAFAAUABQAFQAVABYAFgAX
ABgAGAAYABgAGQAZABkAGgAcABwAHAAaABoAGgAaABoAGgAaABoAGgAaABkAGQAYABgA
FwAXABkAFwAXABgAFgAVABUAEwAVABYAFgAWABQAFAAUABMAEwASABIAEgASABIAEgAS
ABEAEQAQAA8ADwAQABIAEwARABEADwAOAA4ADQANAAwADQANAA0ADQALAAoACQAJAAsA
CwALAAsACgAJAAgABgAIAAgACAAHAAkACQAJAAkACQAJAAkACgAKAAoACgAKAAsACwAL
AAwADAAMAAwADQANAA0ADQAOAA4ADgAPAA8ADwAQABEAEQARABEAEQASABIAEgASABIA
EwAVAA==
         </WaveFormData>
      </LeadData>
      <LeadData>
         <LeadByteCountTotal>10000</LeadByteCountTotal>
         <LeadTimeOffset>0</LeadTimeOffset>
         <LeadSampleCountTotal>5000</LeadSampleCountTotal>
         <LeadAmplitudeUnitsPerBit>4.88</LeadAmplitudeUnitsPerBit>
         <LeadAmplitudeUnits>��V</LeadAmplitudeUnits>
         <LeadHighLimit>2147483647</LeadHighLimit>
         <LeadLowLimit>268435456</LeadLowLimit>
         <LeadID>V6</LeadID>
         <LeadOffsetFirstSample>0</LeadOffsetFirstSample>
         <FirstSampleBaseline>0</FirstSampleBaseline>
         <LeadSampleSize>2</LeadSampleSize>
         <LeadOff>FALSE</LeadOff>
         <BaselineSway>FALSE</BaselineSway>
         <ExcessiveACNoise>FALSE</ExcessiveACNoise>
         <MuscleNoise>FALSE</MuscleNoise>
         <LeadDataCRC32>3177631187</LeadDataCRC32>
         <WaveFormData>
/v/+//7//v8AAAAAAAAAAAAAAAAAAAAAAAAAAAAAAAAAAAAAAAAAAP7//v/+//7/AAAA
AAAAAAAAAAAAAAAAAP7//v/+//7//v/+//7//v/+//7//v/+/wAAAAAAAAAAAAAAAAAA
AAD+//7//v/+/wAAAAAAAAAAAAAAAAAAAAD+//7//v/+//7//v/+//7//v/+//7//v/+
//7//v/+//7//v///////P/8//z//P/+//7//v//////AQADAAQABAADAAMAAwAGAAYA
CAAIAAgACAAIAAgACAAKAAsACwAKAAoACwAMAA4ADwAPAA8ADgANAA0ADAAMAAwADAAM
AAwACwAKAAkABwAGAAYABAAAAAAA///+//3//P/7//r//P/8//z//P/7//r/+f/5//n/
+v/6//r/+v/6//r/+v/6//n/+f/5//r/+v/6//n/+//5//n/9v/1//b/8v/u//D/9f8A
AAwAGAAmADkAUQBnAHwAkACkALQArACIAFkALwAVAAgAAgD7//H/7P/r/+v/6//t//D/
8//1//X/9//1//b/9v/1//X/9f/1//X/8//z//P/8//1//X/9f/2//T/9P/0//T/9v/3
//f/9//1//X/9f/1//f/+P/4//j/+P/4//n/+f/3//f/9//3//f/9//4//j/+P/4//n/
+f/5//n/+f/5//r/+v/6//r/+v/6//r/+v/6//r/+v/7//n/+f/6//r//P/8//z//P/6
//r/+v/7//z//f/9//3//f/9//7//v/8//3//v/+//7//v//////AQACAAIAAgABAAIA
AgACAAUABgAGAAYABgAHAAkACQAJAAkACgAKAAkACQAJAAoADAANAA0ADAAMAAwADAAN
AA0ADQAOAA4AEAAPAA8ADQALAAsACwALAAkACQAJAAkACwAKAAoACwAKAAkABwAGAAcA
BwAGAAYABQAFAAUABQAFAAUABQAEAAQABAAEAAQAAwAAAAEAAAABAAEAAQABAAEAAAD/
//7//P/7//v//P/+//7//f/8//r/+v/5//j/+v/7//z//P/6//r/+v/6//r/+f/5//n/
+P/4//n/+f/5//n/+f/5//r/+//8//3//f/9//3//f/8//z//P/8//3//v/+//7/AAAB
AAEAAQABAAIAAgACAAAAAAACAAIABAADAAIAAgAFAAUABQAFAAMAAwADAAIABAAEAAQA
BAAEAAQABAAEAAQABAAEAAQABAAEAAQAAwADAAMAAwADAAMAAwADAAMAAwADAAIAAgAC
AAIAAgACAAEAAQABAAIAAgACAAIAAgACAAIAAgABAAMAAwACAAIAAAAAAAAAAQADAAMA
AwADAAEAAQABAAEAAgACAAIAAgACAAIAAwADAAQABAAFAAYABAAEAAQABAADAAMAAgAC
AAQABAAEAAQABAADAAMAAgACAAQABAAEAAQABAAFAAUABwAJAAoACgAJAAkACQAKAAoA
DAAMAAwADAAMAAwADAAOAA8ADwAOAA4AEQASABQAFQAVABUAFAATABIAEAAPAA4AEAAQ
ABAADwAOAA0ACwAKAAgABgAEAAQABQAEAAMAAgADAAIAAgACAAAAAAD///7//f/9//3/
/v/8//z//P/8//3//v///////////wAAAAACAAEAAQABAP///P/7//r/9v/0//r/AwAO
ABwAKAA2AEsAYwB7AI4AngCyALwArACAAFMALwAbABIACgD///n/9P/z//X/+f/7//r/
+f/9/wEAAQABAAIAAgABAP//////////AQABAAEAAQABAAEAAQACAAIAAgACAAIAAgAD
AAMAAwADAAMAAwADAAMABAAEAAQABAAEAAUABQAFAAUABQAFAAUABQAGAAYABgAGAAcA
BwAHAAcABwAHAAgACAAIAAgACgAKAAoACgAIAAgACAAJAAkACQAKAAoADAAMAAwADAAK
AAoACgALAAwADQANAA0ADQANAA4ADgAOAA8AEAAQAA4ADgAPAA8AEQASABIAEgATABQA
FAAUABUAFgAWABYAFgAXABkAGQAXABcAGAAYABkAGQAZABoAGgAbABsAGgAcABwAHAAd
ABwAGwAbABoAHAAbABsAGQAbABsAGwAbABkAGQAZABkAGQAYABgAGQAXABcAFgAWABUA
FQAUABQAFQAVABUAFQAVABUAFQAUABIAEgASABIAEAAOABAAEAAPAA8ADwAPAA4ADgAO
AA4ADQALAAoACgAIAAgABwAGAAcACAAIAAgABgAHAAgACAAGAAYABgAGAAYABQAFAAUA
BQAGAAgACQAIAAcABgAFAAUABQAFAAUABQAFAAUABQAGAAYABgAGAAcACAAIAAgACAAJ
AAkACQAJAAoACgAKAAoACgAMAAwACgAJAAgACAALAAsACwALAAkACQAJAAgACAAIAAgA
CAAKAAoACgAKAAkACAAHAAYABgAGAAYABQAFAAUABQAFAAUABQAFAAUABQAFAAQABAAC
AAIAAgACAAIAAwAEAAYABQAEAAMAAgAEAAQABAADAAMAAwACAAIAAgACAAIAAwADAAMA
AwADAAEAAQABAAEAAgACAAIAAgAAAAAAAQABAAEAAAAAAAAAAgACAAAAAAACAAIAAgAC
AAEAAQAAAAAAAgACAAIAAgAAAAEAAQADAAUABgAGAAUABQAFAAYABgAIAAgACAAIAAoA
CgAKAAwADAALAAkACAALAAwADgAPAA8ADwAOAA0ADQAMAAwADAAMAAwADAALAAgABwAF
AAQABAACAAAAAAABAAAA///+//v/+v/6//r/+v/6//n/+P/3//f/9//4//j/+P/4//j/
9v/2//b/9f/2//f/+f/6//j/9//3//f/9f/y/+3/7v/s/+z/7P/z//r/BAASACIANQBL
AGMAeACIAJwArgCqAIgAWwAxABMABAD+//f/7//m/+H/4f/l/+n/7P/t//H/8//x//H/
8v/y//H/7//v/+//7//v/+//7//v//H/8f/x//L/8P/w//D/8P/w//H/8f/x/+//7//v
/+//8P/y//P/9P/y//L/8//z//P/8//z//P/9f/1//b/9v/2//b/9//3//f/9//3//f/
9v/2//b/9v/3//j/+f/6//j/+P/4//n/+//7//z//P/6//r/+v/6//z//P/8//3/AAAB
AAEAAQABAAEAAgACAAIAAwAEAAQABgAGAAcABwAFAAYABgAGAAkACgAKAAoACQAKAAoA
CgAKAAsADQANAA8ADwAQABAADwAPAA8AEAASABMAEwASABQAFAAUABUAEwATABQAFAAU
ABMAEwARABMAEwATABMAEgARABAADwARABAAEAARABMAEwASABIADwAPAA4ADgALAAsA
CwALAA0ADQANAAwACgAKAAoACgAKAAgACgAKAAkACQAJAAkABQAEAAMAAgACAAEAAQAC
AAQABAADAAIAAAAAAP///v8AAAEAAgACAAIAAgACAAIAAAD////////+//7//////wEA
AQABAAEAAQABAAEAAQABAAEAAQABAAQABAAEAAQAAwAEAAQABAAEAAUABQAFAAUABgAG
AAYABgAGAAgACAAIAAcABgAGAAcABwAHAAcACQAJAAkACAAGAAYABgAGAAYABgAGAAYA
CAAIAAgACAAHAAYABQADAAMAAwADAAMABQAFAAUABQAFAAUABAAEAAIAAgACAAIAAQAB
AAEAAgACAAIAAgACAAQABAAEAAMAAQABAAAAAAAAAAAAAAABAAEAAQABAAEAAQABAAEA
AQAAAAAAAAAAAAAAAAABAAEAAQD+//z//P/+//7//v/+//7/AQABAAAAAAD+//7//v/+
//z//f/9////AwAEAAQAAwABAAEAAgACAAQABAAEAAQAAgACAAIABAAIAAkACQAKAAoA
CgALAAsACwALAAoACQAJAAgACAAIAAoACgAKAAkACgAJAAcABgADAAAA/f/8//v/+v/5
//j/+f/4//j/+P/3//b/9P/y//P/8//z//T/9P/0//T/9P/y//L/8v/x//H/8f/y//L/
8v/x//H/8f/v/+7/7f/u/+r/5v/k/+n/8P/8/wwAHAAtAEEAWwB2AIwAogC4AMQAuACP
AF0AMQAUAAoABQD1/+j/4f/b/9v/3f/g/+P/5f/n/+v/6f/q/+r/6f/r/+v/6//r/+n/
6f/p/+n/5//n/+f/6P/q/+r/6v/q/+j/6f/p/+n/6//r/+v/6//q/+r/6f/o/+j/6P/p
/+n/6//r/+v/6//p/+n/6v/q/+r/6v/r/+v/6f/p/+n/6f/q/+r/6v/q/+j/6P/o/+j/
6v/q/+r/6//p/+n/6v/q/+j/6P/o/+j/6P/o/+j/6f/o/+n/6f/p/+v/6//s/+z/6v/r
/+z/7P/q/+r/6//r/+z/7v/v//D/8P/w/+//7v/v//D/8P/w//L/8//1//X/8//z//T/
9P/z//P/8//0//b/9//3//b/9P/0//T/9f/1//X/9v/2//T/8//z//H/8//z//P/8//x
//H/8f/x/+//7v/u/+//7f/t/+z/7P/p/+n/6P/o/+n/6f/p/+n/6//r/+v/6v/n/+b/
5f/k/+T/4v/k/+T/4f/h/+H/4f/f/97/3f/c/9z/2//b/9z/2v/a/9n/2P/a/9r/2f/Y
/9f/1//X/9b/1P/U/9T/1P/W/9X/1f/V/9T/1P/V/9X/0//T/9P/0//W/9f/2P/Z/9j/
1//W/9X/1v/W/9b/1v/W/9b/1f/U/9X/1//Y/9n/2P/Y/9f/1v/W/9b/2P/Y/9j/1//W
/9b/2f/Z/9n/2f/X/9f/1//W/9b/1v/W/9b/1v/W/9b/1v/U/9T/1P/U/9L/0v/S/9H/
0//T/9P/0//T/9P/0//T/9L/0f/P/87/0P/Q/9D/0P/N/83/zf/O/9D/0P/Q/9D/zv/O
/87/zf/N/83/zP/M/87/zv/O/8//zv/N/8z/y//N/83/zf/N/8z/zP/M/8z/zP/M/83/
zf/N/8z/zP/O/8z/zP/M/8z/y//L/8r/yv/M/8z/zP/M/8r/y//L/83/z//Q/9D/z//S
/9P/1f/W/9X/1P/T/9L/0//U/9X/2P/X/9f/1v/W/9n/2v/c/93/3//f/97/3f/b/9r/
2v/a/9z/3P/c/9v/2//b/9r/2v/Z/9b/0//S/9P/0v/R/9D/zf/M/8z/zP/O/87/zf/M
/8n/yf/J/8r/zP/M/8z/zP/M/8z/zP/L/83/zf/O/87/zv/N/83/zf/P/8z/x//G/8T/
wv/A/8P/zv/c/+z//v8VAC8ASwBkAHwAkACmALYArACHAFMAIQD+/+z/4f/V/8z/xf+/
/8H/w//E/8f/y//N/9H/0f/S/9L/0f/T/9P/0//T/9P/0//T/9P/0f/R/9H/0v/U/9T/
1P/U/9L/0//T/9P/1P/V/9b/1//Z/9r/2v/a/9j/2P/Z/9n/2f/Z/9n/2f/Z/9n/2v/a
/9z/3P/d/93/3f/d/93/3f/e/97/3v/e/+D/4P/g/+D/3v/e/97/3//h/+H/4v/i/+T/
5P/k/+T/5P/k/+T/5f/l/+X/5P/j/+b/5//p/+r/6P/p/+r/6v/q/+r/6//r/+3/7v/u
/+7/7//w//D/8P/v//D/8P/w//L/8//1//X/9f/1//b/9v/3//f/9//4//r/+//7//r/
+v/6//r/+//7//v//P/8//7//f/9//v/+//7//v/+//5//n/+f/5//v/+v/6//v/+f/5
//j/+P/4//n/+f/6//n/+f/5//n/+f/5//n/+P/4//j/+P/4//f/9P/1//T/9f/1//X/
9f/1//T/8//y//P/8//0//b/9f/0//L/8P/y//L/8f/w//L/8//0//T/8v/y//L/8v/y
//H/8f/x//H/8v/0//X/9f/1//X/9f/1//X/9f/1//b/9//4//n/+v/6//r/+v/9//7/
/v/+//7///////////8AAAAAAAAAAAAAAgACAAQAAwACAAIAAwADAAMAAwAFAAUABQAE
AAQABAAEAAQABAAEAAQABAAGAAYABgAGAAYABgAGAAUABwAHAAcABwAFAAUABQAFAAcA
BwAGAAYABgAGAAYABgAFAAUABQAGAAgACAAIAAgACAAIAAgABwAFAAUABAAEAAYABgAG
AAcABwAHAAcABwAFAAUABQAFAAYABgAGAAYABgAGAAcABwAJAAgACAAIAAgACAAIAAgA
CQAIAAYABgAGAAYACQAJAAgACAAIAAgACAAIAAgACQAJAAsADQAOAA4ADQAPAA8AEAAQ
ABAAEAAQABAAEgASABIAFAAVABUAFAAUABUAFgAYABkAFwAXABYAFQAVABQAFAAUABYA
FgAWABUAFAATABEAEAAQAA4ADAAMAA0ADAALAAoABwAGAAYABgAIAAgABwAGAAUABQAF
AAYABgAGAAYABgAGAAYABgAFAAUABQAGAAYABgAFAAUABQAFAAQAAQD+//r/+v/+/wcA
FAAiAC4AQABVAG0AgwCUAKYAugDCALIAhgBXADMAIQAYABAABQD9//j/9//3//v///8C
AAMAAwADAAMABQAGAAYABQAEAAMAAgABAAIAAwAEAAUABQAFAAUABgAEAAQABAAEAAQA
BQAFAAUABwAHAAcABwAFAAYABgAGAAgACAAJAAkACAAHAAYABQAHAAcACAAIAAgACAAJ
AAkACQAJAAkACQAIAAgACAAIAAoACgAKAAoADAAMAAwADQALAAsADAAMAAwADAAMAAwA
DAAMAAwADQAMAA0ADQANAA0ADQAOAA4ADgAPABAAEAAQABAAEQARABEAEgASABIAFQAW
ABYAFgAXABgAGAAYABgAGQAbABsAGQAZABoAGgAbABsAGwAcAB4AHwAfAB4AIAAgACAA
IQAfAB8AIAAgACAAHwAfAB0AHwAfAB8AHwAfAB8AHwAfAB8AHgAeAB8AHgAdABsAGgAb
ABsAGgAaABsAGwAbABsAGQAZABkAGAAXABgAGQAaABkAFgAXABYAFQAVABUAFQAVABQA
EwASABQAEwATABQAFAAUABMAEgAQABAADwAOAA4ADwAQABAADgAOAA4ADgAQAA8ADwAP
AA4ADgAPAA8ADwAPAA8ADwARABEAEQARABEAEQARABEAEgASABIAEgATABQAFAAUABQA
FQAVABUAEwAUABQAFAAWABYAGAAYABoAGQAYABgAGQAZABkAGQAXABcAFwAWABcAGAAZ
ABoAGgAaABoAGgAYABgAGAAYABoAGgAaABkAGQAZABkAGQAZABkAGQAZABkAGQAYABgA
GgAaABoAGgAZABkAGQAaABgAGAAYABgAGgAaABoAGQAZABkAGAAYABgAGAAYABkAGQAZ
ABkAGQAZABkAGQAZABgAGAAYABgAFgAWABcAFwAZABgAGAAYABgAGAAYABgAFwAYABgA
GAAYABgAFwAXABYAFgAYABgAGAAYABgAGQAZABsAGwAcABwAGwAdAB0AHgAeACAAIAAg
ACAAHgAeAB4AIAAhACEAIAAgACEAIgAkACUAJwAnACYAJQAjACIAIgAiACIAIgAiACEA
IgAhAB8AHgAeABwAGgAaABcAFgAVABQAFQAUABQAFAASABIAEQAQAA8ADwAPABAAEgAS
ABIAEgAQABAAEAAPAA8ADwAQABAAEAAPAA8ADwAPAAwACwAIAAYABAAIAA8AGAAiADAA
PABRAGcAgQCUAKYAuADKAMgApgB1AEsALQAgABoAEwAJAAQAAQABAAMABQAIAAsACwAN
AA0ACwAMAAwACwALAAsACwALAAkACQAJAAkACQAJAAkACgAMAAwADAAMAAoACwALAAsA
DQANAA0ADQANAA4ADgAOAAwADAANAA0ADQANAA0ADQANAA0ADgAOAA4ADgAPAA8ADQAN
AA0ADQAOAA4ADgAOAA4ADgAOAA4ADgAOAA4ADwAPAA8AEAAQABAAEAAQABAAEAAQABAA
EQAQABEAEQARABEAEQASABIAFAAVABYAFgAUABQAFQAVABUAFgAWABYAFwAYABgAGAAZ
ABoAGgAaABoAGwAdAB0AGwAbABwAHAAdAB0AHQAeACAAIQAhACAAIAAgACAAIQAjACMA
JAAkACQAIwAjACEAHwAfAB8AHwAfAB8AHwAfAB8AHgAeAB8AHwAfAB4AHgAdAB0AHAAc
ABsAGwAbABsAGwAbABsAGgAYABgAGAAYABgAFgAYABgAFQAVABUAFQAVABQAEwASABQA
EwATABQAFAAUABMAEgAUABQAEwASABAAEQASABIAEAAQABAAEAASABEAEQARABAAEAAR
ABEAEQARABEAEQATABMAEwATABMAEwATABMAFAAUABQAFAATABQAFAAUABYAFwAXABcA
FQAWABYAFgAWABYAGAAYABoAGQAYABgAGQAZABkAGQAbABsAGwAaABoAGgAaABoAGgAa
ABoAGgAaABoAGgAaABoAGgAaABkAGwAbABsAGwAZABkAGQAZABsAGwAaABoAGgAaABoA
GgAXABcAFwAYABoAGgAaABoAGgAaABoAGQAZABkAGAAYABgAGAAYABkAGQAZABkAGQAZ
ABkAGQAZABgAGAAYABgAGgAaABsAGwAZABgAGAAYABgAGAAYABgAGgAYABgAGAAYABkA
GQAYABgAGgAaABoAGgAYABkAGQAbAB0AHgAeAB0AHwAfACAAIAAgACAAIAAgACIAIgAi
ACQAIwAjACIAIgAlACYAKAApACcAJwAmACUAJQAkACQAJAAkACQAJAAjACAAHwAdABwA
HAAaABgAGAAXABYAFQAUABEAEAAQABAAEgASABEAEAAPAA8ADwAQAA4ADgAOAA4AEAAQ
ABAADwANAA0ADgAOAA4ADQANAA0ADQAKAAcABAACAAIABAANABgAJAA0AEQAVwBtAIUA
mgCsAL4AygC4AIwAWwA5ACMAGgASAAsAAwD8//n/+//9//3/AAABAAMABQAHAAcACAAI
AAcABgAFAAQAAwADAAMAAwADAAMAAwADAAQAAgACAAIAAgACAAMAAwADAAEAAQABAAEA
AAAAAP///v8AAAAAAQABAAEAAQABAAEAAQABAAIAAgAAAAAAAQABAAEAAQABAAEAAAAA
AAAAAAD+//7//v/+//7//v/+/////////wAAAAD+//7//v/+//7//v/+/////v//////
////////AAAAAP////////7//v/+//////8AAAIAAwAEAAQABAADAAIAAQACAAIAAgAC
AAMABQAFAAUABQAGAAYABwAHAAcACAAIAAkACQAIAAYABgAGAAcABwAHAAgACAAGAAUA
BQADAAMAAwADAAMAAgABAAAA///9//z//P/9//3//f/8//z//f/9//z//P/7//v/+//7
//n/+f/5//j/9v/2//b/9v/0//L/9P/0//X/9f/1//X/8v/w/+7/7P/u/+3/7f/u/+z/
7P/r/+r/6P/o/+f/5v/m/+f/6P/o/+f/5v/l/+T/5P/j/+P/4//k/+T/5f/l/+P/4//j
/+P/4//j/+P/4//j/+P/4//j/+T/5P/k/+T/5f/m/+b/5v/k/+X/5f/l/+P/5P/k/+T/
5P/k/+b/5v/m/+X/5P/k/+X/5f/l/+X/4//j/+P/4v/i/+L/4v/i/+L/4v/i/+L/4f/g
/9//3v/f/+D/4f/h/9//3//f/9//3f/d/93/3f/f/9//3v/e/97/3v/e/97/2//b/9v/
3P/a/9r/2v/a/9z/3P/c/9v/2v/Z/9f/1v/X/9j/2f/b/9r/2f/Y/9f/1f/V/9X/1f/U
/9T/1P/U/9b/1v/X/9f/1f/U/9T/0v/S/9L/0v/S/9L/0f/R/9D/0P/O/87/zv/O/87/
z//P/9H/0f/S/9L/0f/T/9P/1P/U/9T/1P/U/9T/1P/U/9T/1v/V/9X/1P/U/9X/1v/Y
/9n/2//b/9r/2f/Y/9b/1f/U/9b/1v/W/9X/1P/T/9H/0P/O/8z/yv/K/8n/yP/H/8b/
w//C/8L/wv/C/8L/wf/A/73/vf+9/77/vv++/77/vv++/77/vv+9/7v/u/+8/7z/vP+7
/7v/u/+9/7z/uf+2/7T/rv+o/6n/sv/A/87/3v/1/w8AKwBGAF4AcgCKAKIAogCDAE8A
GwDw/9j/yf+//7T/q/+l/6P/p/+q/63/sf+z/7X/tf+2/7b/tf+1/7X/tf+1/7f/t/+3
/7f/t/+3/7f/uP+4/7j/uP+4/7r/u/+7/7v/u/+7/7v/u/+9/77/vv++/77/vv+//7//
wf/B/8H/wf/D/8P/xP/E/8T/xP/F/8X/x//H/8f/x//I/8j/yP/I/8r/yv/K/8r/zP/M
/8z/zf/N/83/zv/O/9D/0P/Q/9D/0v/S/9L/0//S/9P/0//T/9T/1f/X/9j/2P/Z/9r/
2v/a/9r/2//b/93/3v/e/97/3//g/+D/4P/j/+T/5P/k/+b/5//p/+n/6f/p/+r/6v/t
/+3/7f/u//D/8f/x//D/8f/y//P/9f/z//P/9P/0//b/9f/1//P/8//z//P/8//x//H/
8f/x//P/8v/y//P/8//z//L/8v/z//P/8v/y//P/8//z//P/8//z//P/8v/y//L/8v/y
//L/8P/y//L/8f/x//H/8f/x//D/7//u//D/7//v//D/8P/w/+//7v/u/+7/7f/s/+7/
7//w//D/7v/u/+7/7v/w/+//7//v//D/8P/x//H/7//v/+//7//w//H/8v/z//X/9f/1
//X/9v/2//b/9v/3//j/+P/4//r/+//7//v/+//8//z//P/8//z//v/+/wAA///+//7/
///////////////////+//7//v/+//7//v/+//7//v8AAAAAAAAAAP7//v/+//3/////
///////////////////////+//7//v/+//7//v////////8AAAAAAAAAAAAAAAAAAAAA
//8BAAEAAAAAAAAAAAAAAAEAAQABAAEAAQD/////////////AAABAAIAAAAAAAEAAQAB
AAAAAAAAAAIAAgACAAIAAQABAAAAAAACAAQABAACAAIAAgACAAIAAgACAAMAAwACAAIA
AgACAAIAAgAEAAUABQAHAAcACAAIAAcABwAHAAgACAAMAAwADAAMAAwADAAMAA4ADwAP
AA4ADgAPABAAEgATABMAEwASABEAEwASABIAEgAQABAAEAAPAA4ADQALAAoACgAIAAYA
BgAFAAQAAwACAAEAAAAAAAAAAAAAAP///v////////8AAP7//v/+//7//v/+//7//f//
////AAAAAAAA///////////8//v/+P/2//b/+P///woAFgAkADYASQBfAHcAigCcALIA
wgC6AJYAYwA5ABsADgAIAP//9//y//H/8f/1//f/+v/7//3//f/9//3//v/+//3/////
///////9//3//f/9//3//f/9//7//v/+//7//v/+/////////wEAAQABAAEA//8AAAAA
AAAAAAAAAQABAAEAAQABAAEAAQABAAIAAgACAAIAAwADAAEAAQABAAEAAgACAAIAAgAC
AAIAAgACAAIAAgACAAMAAwADAAQABAACAAIAAgACAAQABAAEAAUABAAFAAUABQAFAAUA
BgAGAAYABwAIAAgACAAIAAkACQAJAAoACgAKAAsADAAMAAwADQAOAA4ADgAOAA8AEQAR
ABEAEQASABIAEwATABMAFAAWABcAFwAWABYAFgAWABcAFwAXABgAGAAYABcAFwAVABUA
FQAVABUAFQAVABUAFQAVABQAFAAVABUAFQAUABQAEQARABAAEAARABEAEQARAA8ADwAP
AA4ADgAOAA4ADgAOAAwADgAOAA0ADQANAA0ADQAMAAsACgAKAAkACQAKAAoACgAJAAgA
CAAIAAcABgAGAAcACAAIAAYABgAGAAYABgAFAAUABQAEAAQABQAFAAUABQAFAAUABQAF
AAUABQAHAAcABwAHAAoACgAKAAoACQAKAAoACgAKAAsACwALAAsADAAMAAwADAAMAA4A
DgAQAA8ADgAOAA8ADwAPAA8ADwAPAA8ADgAOAA4ADgAOAA4ADgAOAA4ADgAOAA4ADgAQ
ABAAEAAPAA8ADwAPAA8ADwAPAA8ADwAPAA8ADgAOAA4ADgAOAA4ADwAPAA8AEAAOAA4A
DgAOAA4ADgAOAA0ADwAPAA4ADgAOAA4ADgAPAA8ADwAPAA8ADwAPAA8ADwAOAA4ADgAO
AA4ADgAPAA8ADwAOAA4ADgAOAA4ADgAOABEAEQAQABIAEAAQABAAEAARABEAEAAQABAA
EAAQABAAEAARABEAEwAVABYAFgAVABUAFQAWABYAGAAYABgAGAAaABoAGgAcABsAGwAa
ABoAHQAeACAAIQAhACEAIAAfAB8AHgAeAB4AHAAcABwAGwAaABkAFwAWABYAFAASABIA
EwASABEAEAAPAA4ADgAOAA4ADgANAAwADQANAA0ADgAOAA4ADgAOAAwADAAMAAsADQAN
AA4ADgAOAA0ADQANAA0ACAAHAAYABAAEAAoAEwAcACgANgBGAFkAcQCHAJoArADAAMoA
tgCKAFsANwAhABoAEgALAAMAAAD//wEAAwAFAAgACwANAA0ADQALAAwADAALAAsACwAL
AAsACwALAAsACwANAA0ADQAOAAwADAAMAAwADgAPAA8ADwAPAA8ADwAPAA8AEAAQABAA
DgAOAA8ADwAPAA8ADwAPABEAEQASABIAEgASABMAEwARABEAEQARABIAEgASABIAFAAU
ABQAFAASABIAEgATABUAFQAWABYAFAAUABQAFAAWABYAFgAXABgAGQAZABkAFwAXABgA
GAAYABkAGgAaABoAGgAbABsAGwAcABwAHAAdAB4AHgAeAB8AIAAgACAAHgAfACEAIQAh
ACEAIgAiACMAIwAjACQAJgAnACcAJgAmACYAJgAnACUAJQAmACYAJgAlACUAIwAjACMA
IwAjACMAIwAjACMAIwAiACIAIwAjACMAIgAiACMAIwAiACIAIQAhACEAIQAhACEAIQAg
AB4AHgAeAB4AHgAcAB4AHgAdAB0AHQAdAB0AHAAbABoAGgAZABkAGgAYABgAFwAWABcA
GAAYABgAFgAXABgAGAAYABgAGAAYABoAGQAZABkAGAAYABkAGQAZABkAGQAZABsAGwAb
ABsAGwAbABsAGwAeAB4AHgAeAB0AHgAeAB4AHgAfAB8AHwAfACAAIAAgACAAIAAiACIA
IgAjAA==
         </WaveFormData>
      </LeadData>
   </Waveform>
</RestingECG>
