# Supplementary material for: Detection of Left Atrial Enlargement Using a Convolutional Neural Network-Enabled Electrocardiogram
Source: Front Cardiovasc Med. 2020 Dec 17;7:609976. doi: 10.3389/fcvm.2020.609976 (PMC7773668; doi:10.3389/fcvm.2020.609976)
Supplement: Supplementary file 5 [file Data_Sheet_5.ZIP › normal4/1802035728_4273_0000002V.XML]

<?xml version="1.0" encoding="Windows-1252"?>
<!DOCTYPE RestingECG SYSTEM "restecg.dtd">
<RestingECG>
   <PatientDemographics>
      <PatientID>1802035728</PatientID>
      <PatientAge>69</PatientAge>
      <AgeUnits>Years</AgeUnits>
      <Gender>Female</Gender>
      <PatientLastName>huangguixing</PatientLastName>
   </PatientDemographics>
   <TestDemographics>
      <DataType>Resting</DataType>
      <Site>1</Site>
      <AcquisitionDevice>MAC55</AcquisitionDevice>
      <Status>Unconfirmed</Status>
      <Priority>Normal</Priority>
      <AcquisitionTime>10:21:57</AcquisitionTime>
      <AcquisitionDate>12-10-2016</AcquisitionDate>
      <CartNumber>1</CartNumber>
      <AcquisitionSoftwareVersion>009C</AcquisitionSoftwareVersion>
      <XMLSourceVersion>MAC5000 v1.0</XMLSourceVersion>
   </TestDemographics>
   <RestingECGMeasurements>
      <VentricularRate>82</VentricularRate>
      <AtrialRate>82</AtrialRate>
      <PRInterval>130</PRInterval>
      <QRSDuration>90</QRSDuration>
      <QTInterval>394</QTInterval>
      <QTCorrected>460</QTCorrected>
      <PAxis>74</PAxis>
      <RAxis>74</RAxis>
      <TAxis>71</TAxis>
      <QRSCount>13</QRSCount>
      <QOnset>212</QOnset>
      <QOffset>257</QOffset>
      <POnset>147</POnset>
      <POffset>196</POffset>
      <TOffset>409</TOffset>
      <ECGSampleBase>500</ECGSampleBase>
      <ECGSampleExponent>0</ECGSampleExponent>
   </RestingECGMeasurements>
   <Diagnosis>
      <Modality>Resting</Modality>
         <StatementCount>2</StatementCount>
         <LabelText>12SL ��ϳ���</LabelText>
      <DiagnosisStatement>
         <StmtFlag>ENDSLINE</StmtFlag>
         <StmtText>�������</StmtText>
      </DiagnosisStatement>
      <DiagnosisStatement>
         <StmtFlag>ENDSLINE</StmtFlag>
         <StmtText>���� ECG</StmtText>
      </DiagnosisStatement>
   </Diagnosis>
   <Waveform>
      <WaveformType>Rhythm</WaveformType>
      <WaveformStartTime>0</WaveformStartTime>
      <NumberofLeads>8</NumberofLeads>
      <SampleType>CONTINUOUS_SAMPLES</SampleType>
      <SampleBase>500</SampleBase>
      <SampleExponent>0</SampleExponent>
      <HighPassFilter>16</HighPassFilter>
      <LowPassFilter>150</LowPassFilter>
      <ACFilter>NONE</ACFilter>
      <LeadData>
         <LeadByteCountTotal>10000</LeadByteCountTotal>
         <LeadTimeOffset>0</LeadTimeOffset>
         <LeadSampleCountTotal>5000</LeadSampleCountTotal>
         <LeadAmplitudeUnitsPerBit>4.88</LeadAmplitudeUnitsPerBit>
         <LeadAmplitudeUnits>��V</LeadAmplitudeUnits>
         <LeadHighLimit>2147483647</LeadHighLimit>
         <LeadLowLimit>268435456</LeadLowLimit>
         <LeadID>I</LeadID>
         <LeadOffsetFirstSample>0</LeadOffsetFirstSample>
         <FirstSampleBaseline>0</FirstSampleBaseline>
         <LeadSampleSize>2</LeadSampleSize>
         <LeadOff>FALSE</LeadOff>
         <BaselineSway>FALSE</BaselineSway>
         <ExcessiveACNoise>FALSE</ExcessiveACNoise>
         <MuscleNoise>TRUE</MuscleNoise>
         <LeadDataCRC32>248332679</LeadDataCRC32>
         <WaveFormData>
8P/w//D/8P/y//L/8v/y//T/9v/4//r/+//8//3//v/8//z//P/8//r/+v/6//r//P/8
//z//P/6//r/+v/6//j/+P/4//j/+v/6//r/+v/7//z//f/+/wAAAAAAAAAA/v/+//7/
/v/+//7//v/+//7//v/+//7//P/8//z//P/9//7///8AAAEAAgADAAQABgAGAAYABgAH
AAgACQAKAAgACAAIAAgACgAKAAoACgAOABAAEgAUABEADgALAAgACgAMAA4AEAAOAA4A
DgAOABAAEAAQABAAEAAQABAAEAAOAA4ADgAOAAoACAAGAAQABgAGAAYABgAEAAQABAAE
AAEAAAD///7/+//6//n/+P/5//r/+//8//7//v/+//7//P/8//z//P///wAAAQACAP//
/v/9//z/+f/4//f/9v/4//j/+P/4//r/+v/6//r/+v/6//r/+v/5//j/9//2//f/+P/5
//r/+//8//3//v/7//r/+f/4//r/+v/6//r//P/8//z//P/5//j/9//2//j/+P/4//j/
+//8//3//v/8//r/+P/2//f/+P/5//r//P/8//z//P///wAAAQACAP///P/5//b/9//4
//n/+v/7//z//f/+/wAAAAAAAAAA/v/+//7//v/7//r/+f/4//r/+v/6//r/+f/4//f/
9v/7//7/AQADAP3/+//5//L/9f/4//3/AAD+//3//f///wEAAAAAAAEAAAD9//z//f8B
AAIABQADAAAAAAAAAAAAAgADAAIABAAEAAQAAgAAAAMABAAEAAQAAwADAAMAAwABAP3/
+f/5//j/+P/3//b/9f/0//P/8v/1//T/9f/6//n/+v/7//r/9v/1//P/8f/7/wIABAD/
//X/7//v//L/+P8BAAoADwAVABkAFAAVACIAKAAiABwAEgAEAPv/8//q/+L/4P/c/+H/
5P/k/+n/8f/r/+v/9//5//D/8//3/+//6v/t/+//8P/1//v/+v/5//j/+//5//j/9//3
//f/+P/4//j/+f/6//r/+P/8//z//P/9/////P/3//b/+f/6//3/AAD8//j/9f/z//j/
+f/7///////9//v/+//8//z/+v/6//v//v///wAA///+//3//P/9//3//f/9/wAAAAAA
AAAA//////7/AAAEAAQABgAJAAgACAAIAAcACAAKAAsADAANAA8ADwAOAA4ADgAOAA4A
CwALAA8ADwAPAA4ADgAOAA8ADwAPAA0ACgAJAAUAAgADAAQABQAHAAsACwAPABEADAAM
AAwACwAGAAIA///7//3//f/6//r/+//5//r//f/+//7///8AAPr/+P/0/+7/7//z//b/
+P/5//n/+P/1//P/9v/2//b/+P/4//j/+v/6//z//f/6//j/+P/3//f/9//3//X/9f/4
//b/9//5//r/+v/8//z/+v/8//r/+P/3//b/9f/0//n//P/+/wAA+//0//L/7v/w//P/
+f/8//f/+f/6//b/+P/3//b/9v/2//X/8f/w//L/8v/w//T/+f/4//r/+//+////AAD/
//n/+P/6//v/+P/4//f/+P/7//v//P/+//7//P/5//n//P/+/wAAAgABAP///P/4//n/
+//8//r/9v/w//L/9P/2//j/+f/6//v/+//5//v//f/6//z//P/+//7/+//5//j/+f/7
//r/+v/7//3/+//7//3///8AAAMAAQACAAIAAgACAAIAAQD+//7/AAACAAIAAgAFAAYA
BgAGAAMAAwADAAMABQABAP3//f/6//j/9f/y//X/9v/3//j/+f/2//X/+P/6//z//v/+
//v/+f/2//P/9f/2//b/9f/x//X///8AAPj/+f8CAAcACQAVABoAGQAgACgAJAAeABgA
BgD1/+//7v/k/97/4v/l/+L/5P/h/9//4//l/+v/9//8//P/8f/z//T/9////wAAAQAD
AP//+//3//f/9f/0//P/8//4//r/+//8//r/+v/5//b/+v/6//r/+/8CAAIAAAACAP//
/P/7//r//f/8//z//f/8//v/+//9/////f/7//v///8AAP//AAD+//7//P/6//3/AAAD
AAYABgAFAAQAAwAGAAYABgAGAAMAAwACAAQABQAEAAUABwAGAAYABgAFAAUABgAGAAYA
CgANAA4ADgAPABAAEQASABAADwASABEAEQAQABAAEAATABMAEwARABMAEwAQAA4AEAAQ
ABAAEQAQAA0ADgANAAgACAAIAAcABgAEAAMAAQAFAAUAAgACAAQAAQABAAMAAgAAAP//
/v/+/wAAAAD+//v//f/+//7///////7/+//4//r/+f/4//j/9v/0//T/9//8/wAAAAAC
AAQABQAHAAMAAQD9//v/+//4//j/+f/6//r//P/8//3/AAD///7/+//6//n/+P/3//j/
+P/4//j/9v/5//r/9//3//r/+v/4//v//f/6//r/+f/4//j//v////3//v////7/+//+
/wMAAAAAAP//AQABAAEA///6//j/+f/5//r//P/9/wAAAgADAAUACAAEAAAA+//5//3/
/v///wAAAQABAAAA/v8CAAkAAQD+//3//P/7//r/+//8//3//f/5//v//f/6//j/+P/6
//r//P/9////AwABAAAAAAABAAMAAQABAAMABAAEAAYAAwAEAAQABAAEAAYABQACAAIA
BAAGAAYABgAFAAYABgAGAAQABQAGAAcAAwD9//f/9f/5//z//v8AAP///v/9//z//P/4
//b/+P/6//z//v/+///////+//3/+/8AAP7///8BAP//+f/4//r/AQAKABUAGwAZACAA
IwAmACgAIAAYABYADAD9//f/9P/k/9b/1v/b/9z/2v/b/+H/5f/p/+3/7//2//v/9//z
//r/+//3//T/8//5//v/+//7///////+//3//f///wAAAAAAAAIAAgABAP7////+//3/
/f/+//z/+P/4//v//P///wIABAACAAEAAQAAAP3/+//7//7//f/8//3//v/+//z//P/+
/wIABAAGAAQABAAEAAQAAwADAAMAAwAFAAQAAwACAAQABQAFAAgACQAIAAkACwAMAA4A
EAARAA4ADgANAAwADAAPABAAEAASABIAEgASABEAEQAVABUAEwASABIAEgAVABUAFQAT
ABAADwALAAgACgAMAA4AEQASABEAFAAVABEAEAAPAA0ACgAGAAMA//8BAAEA/v/+////
/f/+/wEABAAEAAUABgACAAQABAACAP3///8AAAAAAQABAAAA/f/9/wAAAAAAAAAA/v/8
//z//f8AAAIAAAD9//z/+v/5//v/+//5//n//P/6//v//f/8//z//v/+//7/AAD+//z/
+//6//n/+P/7//7/AAACAP7/+v/7//r/+//9/wIABAAAAAMABQACAP///f/7//r//v//
//3//v/+//7//P8AAAYABAAFAAUAAwABAP//+//5//r//v8BAAEAAgACAAQABAADAAMA
BAAGAAQAAQABAAAA/v/8//r//f///wAAAAD+///////8//7/AgACAAIAAgACAAIABAAE
AAQAAwD9//3//f/4//n/+v/9//7//////wAAAwAEAAQABQAHAAsACQAJAAsACgAKAAwA
CQAKAAoACgAKAAgABQAAAP7/AwAIAAsADgANAAwACgAIAAMAAwADAAMAAQD9//n/+f/5
//r/+v/6//z//v8AAAIAAQD8//n/+v/7//7/AQACAAEAAQAAAP///f/+//r/8//5/wMA
///8/wIACQAOAA8ADwAXACYAKwAqADAAMgAmABIA/P/z/+3/5v/k/+T/4v/j/+j/5v/l
/+X/7f/x/+//8f/+/wEA9f/v//b//f////7//f/9//7///8AAAUAAwACAAEAAQAFAAYA
BgAGAAQAAgD///r/+f/4//f/9/8AAAIAAgAGAAIAAAAAAAAAAQAAAAAAAQACAAEAAQAD
AAQAAwACAAMABgAGAAQABAADAAQAAwACAAQABAAEAAQABgAHAAgACQAJAAgABwAGAAkA
CwAMABAAEAAOAA4ADwANAA4ADwAPAA0ADAAKAAgACgANAA4ADgARABIAEwAUABIAEQAU
ABMAFQAUABQAFAAYABsAHgAfAB8AHwAcABoAFgASAA4ACwALAAkACwALAAsADgARABMA
DwAMAAoABwAIAAcAAwACAAUAAwAEAAcABQACAAAA/v///wIAAwACAP3///8AAAAA////
//7/+//+/wIAAwAEAAMAAAD9//z///8CAAQAAgD///7//P/7//7/AQACAAUAAgD8//n/
9//7//z///8AAAIABAACAAAAAQACAAMABAABAAAA/v/8//r/9v/3//b/9//3//r/+v/6
//3////8//n/9//1//T/+f/5//b/9v/7//7///8GAAQA/v/7//f/+f/7//3//f/4//j/
+//9//7/AAABAAQAAwABAAAAAAACAAAA/f/9//3//P/7//r//v///////v/7//v/+v/2
/wAACgAHAAEA/v8BAAIAAwAEAAMAAgABAP///P/9//7/+v/9//7/AQACAAAA/f/7//v/
+//6//r/+//9//v/+//9/wIABAAIAAcABQAEAAMAAgACAAEA/v/+/wEABAAFAAYABgAG
AAUABAABAAEAAQABAAQAAQD+/////v/+//3//P/8//z//P/8/////P/7//7/+//6//n/
9v/4//n/+f/5//n/9v/4/wEA+//r//H/AAAGAA0ADgAHAA0AGwAkACUAIgAkACYAIAAU
AP7/7f/n/+b/4P/e/+D/5//q/+j/4//j/+P/5f/r//P/9v/v/+n/8f/6//n/9f/6////
///8//n/9v/3//n/+v/7//3//f/+//7//v///wAAAAD+/wIAAgACAAMABQACAP3//P/7
//r/+//8//v/+P/2//X/+P/5//v///////3/+//7/wAAAAD+//7/+//8//v/+v/9//7/
//8AAP7//f/8//v/AQACAAMABAAEAAUABQAIAAYAAgAAAP//AQAEAAcACQAMAA4ADwAQ
AA4ADwAOAAwADAAMAAwADAAJAAkADQANAA4ADgAPABAAEAAPAA4ACwALAAsACAAGAAgA
CAAIAAkACQAHAAkACQADAAIAAQD//////v/+//3/AAABAP//AAAAAP3//f////3//P/8
//z/+//+/////v/6//v/+//6//v/+//6//f/+P/8//3//v/7//j/9f/0//f/+v/8//r/
+P/4//f/9//5//n/9//3//f/9P/0//X/9P/0//b/9v/z//T/8f/u//L/9P/2//j/+f/6
//r/+v/7//j/+v/6//f/9//6//r/+f/9/wAA/v/+//3//P/8//v/9//w/+z/8f/0//X/
/P/8//j/9//1//f/9//3//X/9P/2//v////9//7//v8AAP7//f/9//7//f/6//b/9f/4
//j/+P/4//v//f/+//7/AQAFAAgACAAGAPL/8f/7//z/+v/4//b/9P/1//b/9//3//f/
+/////7/+//6//v/+v/8//v/+//9//z/+v/5//n//f/9////AwADAAQABwAFAAMAAgAB
AAAAAQABAP//AAAAAAIAAgACAAEAAgACAAIA//////////8CAAEAAAADAP7//P/5//b/
9f/0//P/8v/1//T/9f/6//z//v8AAAAA/P/7//n/9//1//j//v/3//P/9//5//r/AAAH
ABAAFwAVABEAGgArACwAJgAsAC4AGgAAAPH/5//i/+L/3v/c/+P/7P/q/+P/4f/p/+//
5//d/+T/9f/1//H/9v/7//n//P/7//H/9P/1//b/+//9//z/+//7////AAAAAAAAAAAA
AP///P/8//r/+P/3//r/+P/0//T/9v/2//j/+v/2//L/7//t//P/9//8/wMABAADAAIA
AwADAAIA///+/wAAAgACAAIAAwAEAAUABgADAAEA///9/wIAAgACAAIA//////7/AAAB
AAAAAQADAAMABAAFAAUACAAKAAsADAAMAA8AEAAQABAAEAAQABAACwAJAAsACQANAA4A
EAASABEAEQARAA8AEAARAA8ADgAQABAAEAARAA0ACQAJAAcABgAGAAYABQAFAAQABAAD
AAUABQACAAIAAAD9//3////+//z/+//6//r//v8AAAAA+//9//7//v/8//v/+f/1//b/
+v/7//z////+//3//v/7//z//P/4//r//P/9/////v/9//r/+f/4//T/8//z//j/+v/+
/wAA/P/8//j/9P/1//b/9//4//f/+P/4//j/+P/2//n/+v/7//v//v/+//n/+//8//j/
+//7//v//P/9//3/+v/6//r/+v/4//z/AAD+///////8//v/+v/3//X/9v/6//3/AAAC
AAMABgADAP///P/6//z/+v/3//f/+v/6//r/+v/9////AAAAAP/////+//r/8v/6//v/
/P/9//7//P/8//z/+//6//3/AAD+//v/+v/7//r/+f/3//b/9//7//z//v8BAAIA///+
////AgAEAAgABwAEAAIAAAD+/wAA///8//z///8CAAMABAAEAAQAAwACAAEAAQABAAEA
AwD///v/+//7//z//P/8//z//P/8//z/+f/0//H/8v/1//j/+//8//v/+//6//n///8C
AAQABwAFAPv/9f/2//b/+f/+/wMADQAZACgALwAsACIAGAASAAYA8v/l/+P/4v/e/+b/
6v/n/+L/4P/b/9f/4f/t/+3/6f/q/+3/7f/x//T/8//z//b/+//9//z/+//6//3/+//6
//n/+f/9//7//v/+//v/+v/4//T/9//4//n/+//+//z/+P/4//j/+P/6//z//P/6//n/
+f/7//v//P///////f/7//v/AQACAAEAAgD//wAA///+//3//P/7//r//f///wEAAwAE
AAQABAAEAAEAAQAAAAIABQAEAAUABwAEAAQABAADAAUABgAGAAYACQANAA8AEAAPAA4A
DQAMAAsACwAPAA8AEQASABQAFgAUABMAEgAPABEAEQAOAAwADAAMAAwADQAKAAcACAAH
AAIAAgACAAEAAQAAAAAA//8DAAMAAAAAAP//+//6//v/+v/4//f/9v/5//7/AQACAPv/
+//6//j//P/9//3/+//7//7//v/+//z/+v/4//j/+v/+/wEAAAD///7//P/7//n/9//z
//H/8v/w//H/8//2//b/+P/4//n//P/7//r/9v/0//L/8P/1//j/+v/8//r/9v/3//b/
9f/1//j/+P/4//v//f/6//r/+f/4//j//f/9//r/+v/5//j/9f/4//7//P/9//3/////
/////f/4//b/9//3//f/+P/4//r//P/9////AgAAAP7/+//7//3//v///wAAAAD///3/
+v/y//X//f/+//7//v/+//7/+//4//X/8f/z//f/+//6//r/+v/8//z//v///wEABQAA
APz/+f/3//r/+f/6//3///8AAAMAAQACAAIAAgACAAQAAwAAAAAABAAGAAYABgAFAAYA
BgAGAAQABQAGAAcABQD///n/9//5//r/+v/6//v//P/9//7//f/4//X/9v/4//r//P/8
//v/+//6//n//f/0//b//f/1/+//+/8CAPr/+/8IAA0ADwAfACoAIwAeACIAIAAcABwA
DgD5//H/6v/g/9z/5P/p/+b/6P/n/+H/4//r/+f/5f/u//P/8f/1//j/9//3//r/+//5
//j/9//2//n//f/+////AQD///7//P/6//v//P/8//r/+f/4//f/9//4//b/8v/y//f/
+v///wQAAgAAAP////8BAAEAAgAFAAEA/f/5//f//f/+//3//v8AAAQABgAIAAYABAAC
AAAAAAD///7//f8CAAIAAgACAAIAAwADAAYABAACAAIAAwAEAAYACAAJAAkACgAKAAoA
CQALAAsACgAMAAwADAAMAA0ADwAVABcAEwAQAA4ADAAOAA8AEAAPABIAEwARABAAEwAU
ABUAFwATAA0ACwAHAAcACgANAA8ACgAGAAMA//8FAAcABgAIAAUAAQAAAAEAAAD+//3/
/P/8/wAAAgACAPz//f/9//z//P/7//n/9f/3//r/+v/6//v/+v/5//r/+//+/wAA/v8A
AAAA//////3//f/7//v//P/6//v//f/9//z//f/8//r/+v/2//L/8//0//X/9v/4//r/
+//8//v/+P/6//r/9//3//r/+v/6//3////8//r/+f/4//j///8BAAAAAgACAAAA/P/+
/wMAAAAAAP///f/7//n/9f/0//T/9//5//3/AAACAAYAAwABAAAAAAD///z/+P/3//r/
+v/6//r/+//7//r/+P/7//3//v/8//j/+v/6//7/AAACAAQA///8//n/9f/1//n//f/8
//r/+v/8//z//////wAAAwAEAAQABQAHAAYAAQD+//3//v/+/wAA/f/+/wAAAgAEAAIA
AQD+//7/AAACAAIAAgAFAAgACgAMAAQAAQD+//v//P/5//b/9//7//7/AAACAP7//P/6
//j/+P/0//L/9P/z//T/9f/0//f/+f/6//v/8f/4//r/9//9////+//8/wQADQAWABkA
FQAXACIAKwAqACgAIAAQAAYA/v/t/93/2v/a/9r/5P/t/+j/4P/j/+P/4f/n/+3/8f/0
//P/7//x//j/9//1//b/8//t/+//8f/z//n/9//2//X/9f/6//z//f/+//v/+v/4//T/
+f/6//v//f8AAP7/+v/6//z//P/+/wAAAgAAAP////////3//P/9/////f/7//v//v/+
//z//P/5//r/+f/4//r/+v/6//r//f/9//3//f8BAAIAAwAEAAYABwAHAAoABwAEAAMA
AwAEAAYACAAJAAcACAAIAAgADAAPABAAEAAQABAAEAAQAAwACwAOAA0ADwAQABIAFAAU
ABMAEgAPABAAEQAPAA4ACwAIAAUAAwAGAAUACAAJAAQABAAEAAMABgAGAAcABwAFAAMA
/v/8/////f/+/wEAAAD+//3//P/6//z//P/6//f/+f/6//r//P/9//3/+//9/wAAAAAA
AP7/+v/2//T/9//6//z/+v/5//j/9v/1//b/9//2//f/+P/2//f/+f/3//b/9//2//f/
+v/5//j/9v/0//L/8P/z//T/9P/0//j/+P/9/wAA/f/7//z/+v/1//f/+P/0//P/8f/v
/+7/8v/z//H/8v/3//j/9//8//7/+v/5//f/9f/1//X/8//y//L/9f/3//n/+v/6//z/
+v/5//n/+v/5//b/8v/x//T/9v/4//r//v///////v/7//v/+v/2//j/+v/4//j/+P/4
//b/9v/2//X/9//7/////v/8//r/+v/4//j/9//3//n/+P/2//X/9f/6//n/+v/9//z/
/P/+//v//f8AAAMABgADAAEA/f/8//v//P/7//r//v8AAAEAAgD+//3//P/7//z/+f/2
//f/+v/8//3//v8BAAIAAwAEAP//+P/z//L/8P/y//T/9P/z//P/8v/x//f/+v/4//H/
8//3//X/9P/8/wMAAgAFABEAGQAcACEAJAAqACwAHgAOAAQA+//r/97/3P/g/97/2f/c
/+T/5//n/+f/5//n/+P/5P/r/+//7f/w//X/9//4//f/9f/3//n/+/8BAP///P/5//f/
+//8//z//P/8//z/+//4//j/+P/4//n//P/6//b/9v/3//j/+//+//7//P/7//v//f/9
//7/AQD+//v/+P/3//r/+v/4//j//P8AAAIABAABAP7/+//4//z///8CAAUABgAGAAYA
BgAFAAUABAAGAAcABgAHAAkACwAMAA0ADQANAA4ADgAOABIAFQAWABYAEwAQAA0ACgAM
AA0AEgATABIAEAAPAA4AEQARABEADwAOAA0ACQAGAAkACgALAA0ADQALAA0ADQAKAAoA
CgAJAAoACAAHAAUACQALAAoADAAKAAUAAwADAAMAAgACAAIA/v/+//z/+P/3//v//v8A
AAEAAQAAAP3//v8CAAMABAABAPz/9//0//X/+P/6//j/+//8//z//f///////f/9//z/
+P/3//f/+//8////AAD9//7/+//4//n/+v/7//z/+//8//z//P/9//z/AAACAP7//f//
//7/+v/9/////P/6//n/+P/4//v/+//4//j//P/8//r//v8BAP7//v/9//v/+//7//n/
9//4//z//////wAAAAACAAEA///+//7/AQAAAP7////9//z/+//6/wIAAwD7//j//P/+
//7//v/+/wIABAAGAAcAAAD///7/+P/5//r//f/+//7//f/9/////v/8//v/+/////3/
/f///wIABAAIAAcABAAEAAQABAAGAAUAAgACAAEAAgABAAAAAgAEAAUABgACAAEAAAD/
//3/+f/1//X/+P/8////AgD///7//f/8//v/9v/z//T/9v/6//7/AAABAAEAAAD//wUA
BAAEAPf/7f/v/+//7P/0/wEACgARABkAHQAgACUAKAAkACIAIgAeABYAAwDj/9D/1P/e
/+L/5//o/+L/3f/j/+v/7//t/+v/5P/l/+3/8f/y//f/+f/4//v/+//7//v/+/////7/
/P/6//n/+v/6//n/+P/5//r/+v/4//r/+v/6//v////+//v//P/+//7/AAACAP///P/6
//n//f/9//7/AQABAP///f/9//7//P/4//b/+P/8//7/AAD///7//f/8/wAAAQACAAMA
BQAEAAMAAgABAAEAAAACAAUABAAFAAcABwAIAAkACQAIAAgABwAGAAkADQAPABAAEAAQ
ABAAEAASABMAGAAZABgAFgAVABQAEgARABAADQAPAA8ADAAKAAoACgAKAAsADAALAA4A
DwAKAAgABgADAAYABgAHAAcABgAFAAEAAAADAAEAAgAFAAQAAgABAAAA/f/+//3/+v/5
//v//P/8//3//f/8//n/9//4//b/9P/4//r//P8AAP7/AAABAP7/AAAAAP/////9//3/
+//7//n/9v/2//f/9//2//f/9v/0//b/9P/y//X/+P/7//7//f/+//7//v/5//T/9P/y
//T/9//9/wAA/v8BAAMAAAD9//v/+f/4//v/+//4//j//P/8//r//v8AAPz/+//5//z/
/f/+//3//P/8////AQD9//z/+v/6//v/+//8//7//v/8//n/+f/6//r/+v/6//v/+//6
//j/+f/7//z/+v/6//b/+f/6//v//P/6//r/+v/5//b/9//4//T/9v/4//z//v/8//n/
9//3//r/+v/7//3/AAD//wAAAwAEAAQABgADAAAAAAAAAAAAAQABAP//AAAEAAYABgAG
AAYABgAFAAQAAQABAAEAAQAAAPv/9v/1//j/+v/7//z/+v/4//b/9P/2//L/8P/y//H/
8v/z//L/8//z//L/8f/p//T/+v/z//H/9//9//z/9v/5/wQACwALABUAJAAnABwAHAAm
ACIAFgAKAPf/7//w/+b/3v/i/+n/7P/q/+P/3//h/+H/4//l/+b/6//x//H/9P/3//P/
6v/r//f/9//3//f/+//9//z/+//7//z//P/7//r//P/8//v/+P/6//r/+v/7//3/+v/1
//T/8v/w//D/8P/2//j/+/////7//f/9/////v/7//j/9//6//r/+P/4//n//P/9//7/
/f/8//v/+v/7//v/+//7//7//v/+//7/AgAFAAcADAAIAAIA/v/7////AgAFAAcABgAG
AAUABAAIAAsADAAMAAwADAAMAAwADAANABIAEwASABAADwAOAA4ADQAMAAkACwANAAwA
DAAJAAYAAwABAAMAAwAHAAkACgAMAA4ADwAOAAwACwAJAAcABQAAAP7/+//3//b/9//5
//r//P/+//z//v/+//z/+f/7//z//P/8//v/+f/1//X/+P/4//j/+f/4//f/+P/6//7/
AQAAAAAAAAD///////////3//f/4//L/7//t//D/8v/2//j/+f/8//v/+v/4//j/+P/4
//f/9v/0//L/8//y//b/+P/3//f/+v/6//n//f8AAP7//P/7//r/+v/8//v/9//2//f/
9v/z//b/9//0//T/8//2//n//P/9//n/+P/6//v/+P/2//P/8v/2//f/+f/8//r/+P/1
//X/9P/0//T/9P/4//v//f/+/wAAAQADAP7/+P/0//D/7P/w//L/9P/1//T/9//6//j/
9//2//f/9v/3//f/+P/7//r/+P/3//f/+f/3//f/+f/8//7/AgABAAAAAAAAAAAA///9
//n/+P/7//7///8AAP7//v/9//z/+//7//v/+//5//X/8f/x//P/9P/0//T/9P/0//T/
9P/x/+z/6f/q/+//9P/5//z/9//1//L/7//n//D/+v/7///////1/+z/7v/z//r/AwAN
ABMAGAAdACAAIAAcABIACAD+//H/6f/i/97/3v/g/+P/5P/i/9v/2f/h/+f/5f/n/+j/
5//l/+v/8v/t/+v/7v/z//P/8v/x//D/8//0//T/9P/1//f/+P/4//j/9v/2//X/8v/0
//T/9P/1//f/9P/v/+7/8f/y//X/+P/1//L/8P/v//L/8//1//n/+v/5//j/+f/6//r/
+P/4//X/9v/1//T/9f/2//f/+P/3//X/8//x//f/+v/9/wAAAgAFAAcADAAIAAIA/v/7
//v//P/9//3//v8AAAEAAgAEAAcACAAIAAkACgALAAwACgAJAAwACwALAAoACgAKAA0A
DQANAAsACgAJAAUAAgACAAIAAgADAAQAAwAGAAcAAQAAAP///f/+//z/+//5//v/+//4
//j/+P/1//X/9//4//j/+f/6//f/+P/3//T/9P/3//n/+v/6//n/9//z//T/+P/5//r/
+P/2//T/9P/z//b/+P/2//n/+v/6//v/+P/3//T/8//z//D/8P/x//L/8v/0//T/9//6
//n/+P/2//b/9v/2//n/+v/6//r/+v/4//v//P/3//P/8v/u/+7/8//3//b/9v/1//T/
9P/5//v/+v/8/wAAAAD+/wIAAgD8//n/9f/z//P/8//x/+//8P/0//f/+v/8//3/AAD+
//v/+f/4//r/+v/5//v//f/+////AAD///3/+v/2//r//f////7/+//6//r/+f/1//j/
/v/+/w==
         </WaveFormData>
      </LeadData>
      <LeadData>
         <LeadByteCountTotal>10000</LeadByteCountTotal>
         <LeadTimeOffset>0</LeadTimeOffset>
         <LeadSampleCountTotal>5000</LeadSampleCountTotal>
         <LeadAmplitudeUnitsPerBit>4.88</LeadAmplitudeUnitsPerBit>
         <LeadAmplitudeUnits>��V</LeadAmplitudeUnits>
         <LeadHighLimit>2147483647</LeadHighLimit>
         <LeadLowLimit>268435456</LeadLowLimit>
         <LeadID>II</LeadID>
         <LeadOffsetFirstSample>0</LeadOffsetFirstSample>
         <FirstSampleBaseline>0</FirstSampleBaseline>
         <LeadSampleSize>2</LeadSampleSize>
         <LeadOff>FALSE</LeadOff>
         <BaselineSway>FALSE</BaselineSway>
         <ExcessiveACNoise>FALSE</ExcessiveACNoise>
         <MuscleNoise>TRUE</MuscleNoise>
         <LeadDataCRC32>2382641616</LeadDataCRC32>
         <WaveFormData>
zv/O/87/zv/S/9T/1v/Y/9r/3P/e/+D/4f/i/+P/5P/k/+T/5P/k/+T/5P/k/+T/5f/m
/+f/6P/n/+b/5f/k/+T/5P/k/+T/5v/o/+r/7P/s/+z/7P/s/+z/7P/s/+z/7f/u/+//
8P/y//L/8v/y//D/8P/w//D/8f/y//P/9P/2//b/9v/2//f/+P/5//r//f/+////AAAD
AAQABQAGAAYABgAGAAYACQAKAAsADAAOABAAEgAUABAADgAMAAoADgAQABIAFAASABIA
EgASABAAEAAQABAADQAMAAsACgAIAAgACAAIAAUABAADAAIAAAAAAAAAAAD9//z/+//6
//r/+v/6//r/9//2//X/9P/0//T/9P/0//L/8v/y//L/9P/0//T/9P/y//L/8v/y//D/
8P/w//D/7f/s/+v/6v/s/+z/7P/s/+r/6v/q/+r/7f/u/+//8P/u/+z/6v/o/+n/6v/r
/+z/7P/s/+z/7P/u/+7/7v/u/+z/7P/s/+z/7v/w//L/9P/y//L/8v/y//H/8P/v/+7/
7//w//H/8v/w//D/8P/w//D/8P/w//D/8v/y//L/8v/1//b/9//4//f/9v/1//T/8v/y
//L/8v/y//L/8v/y//L/8v/y//L/8v/y//L/8v/x//D/7//u/+z/7P/s/+z/7v/u/+7/
7v/w//L/8//1//H/7//v/+7/8v/2//v/AQD//wAAAQABAAEAAQACAAUABgAGAAYABAAF
AAUABgAGAAgACgAJAAgACQAMAAsACAAHAAYABQACAAIAAgABAP7/+//6//r/+P/z//L/
7//s/+z/7P/r/+n/5f/k/+L/4P/i/+P/5f/o/+X/5f/l/+T/4f/h/+D/3//h/+r/6v/i
/9z/3//l/+7//P8IABAAGgAtAEQAUABaAGwAcgBsAF8ARgAqABwACADe/73/rP+g/5j/
l/+V/53/qv+y/7b/v//G/8z/1v/b/9j/2v/k/+f/5//m/+b/6P/m/+j/6v/q/+r/6v/s
/+v/6//r/+z/7//w//H/8v/y//L/8v/y//P/8//y//L/8//1//j/+v/2//T/8v/w//L/
8//1//j/9v/1//X/9f/4//n/+//8//3//f/9//7//P/9//z//f/+//7//v///wAAAAD/
//7//v8BAAIAAgAEAAcACQANAAwADAAOAA8AEAASABMAFQATABUAFgAXABoAGwAdAB4A
GgAaABoAGwAaABkAGAAWABcAGQAaABkAFQAVABQAEwAUABMAEwATABUAFAATABMADQAN
AA0ADQAMAAsACwAJAAUAAwABAP//AQACAAMABAAGAAYABgAGAAAA/v/8//n/+v/9//7/
/v/8//z//P/8//r/+v/6//r//P/8//z//f/9//7//f/7//n/+P/2//X/9//4//j/+P/5
//j/+f/6//n/+//7//v/+v/5//j/9v/3//n/+v/8//z//P/9//3//P/5//v/+//9//z/
/P/7//3/AAADAAEA/f/9//3//P/6//r/+v/9//3//f/9//3/AAD//wAAAwAFAAUABgAI
AAMAAQACAAAA///9//z/+//+//7//v/+/wEAAgABAAIAAAABAAEA///+//7//f/7//3/
/f/+//7////4//r//P/+/wAA///+//z/+//7//v//f/+////AgAGAAsACgAKAAoACQAK
AAsADQARABIAEgASABAADwAPABAAEAAUABgAGQAaABoAHAAaABYAEwASABEADgAQABAA
DwAMAAoACAAHAAQAAgACAAAA/v/8//r/9//z//P/9P/0//T/8//z//T/9v/0//X/9v/2
//L/8f/v/+3/8f/u/+z/7P/o/+3/+f8AAAIABgAQABwAKwBCAFoAZgBuAHwAfABvAFgA
OgAmABwA/v/T/8L/wP+w/6H/of+l/6b/rv+2/7//0P/a/9z/5f/u/+7/7v/3//v/+v/2
//T/8P/w//D/9P/0//T/9v/3//f/9//4//b/9v/2//b/+P/4//j/+P/7//v/+v/6//r/
+//9//7//v/+//7//v/9//3//v8AAAAA////////AwADAAQABAABAP///f/8/wAABQAI
AA0ADAAKAAgABwAJAAoACgAKAAgACwAMAAwADQAPABAAEwASABIAFAAVABMAFAAUABUA
GAAbAB0AHwAfAB8AIAAgAB4AHgAeAB8AIAAhACIAIgAhACEAIAAdABsAGwAaABkAGgAZ
ABkAGQAYABYAFAATABIAEwAUABUAEwARABAADQAMAAsACgAJAAcABgAFAAQABAAEAAQA
BAAEAAQABAADAP//AQABAAAA/v/+//7//v/7//r/+f/4//j/+P/4//n//P/+//7//f/+
//7//f/9/wAAAAD///7//P/6//r/+v/4//n/+P/3//n/+//9//7/+//7//r/+v/4//j/
+f/5//r/+f/9/////v/8//v/+f/7//7/AQD///3//f/9//z//v8AAAIABwAFAAMAAQD/
/wIAAQACAAUABQADAAIAAgAAAP//AQAAAAAA/////////v/+//7//v/8//z/+v/6//3/
//8AAP////8AAAAA/////////v8AAP///v/9//z//v/+//3//f/9//3///8AAP//AAAC
AAUABgAIAAoACwAJAAkACgANABAAEAAQAA4ACwALAAwADAAPABIAEgASABQAFgAUABAA
EgASABIAEAANAAwACgAGAAQABAAFAAQA/v/8//j/9P/1//b/9v/1//P/8v/w/+7/7v/t
/+3/7v/w//H/8v/y/+7/7f/r/+n/6f/u/+z/7P/u/+//7//2/wAACAAUACYANwBKAF4A
agBuAG4AZABXAEQALgAgAAoA5v/D/6z/oP+c/5f/kf+V/6L/rP+y/7n/wv/M/9b/2f/g
/+j/7P/p/+n/6P/q/+n/5v/n/+j/6//s/+3/8P/v/+//7//w//H/8v/z//T/8v/w/+7/
7P/u/+//7//w//L/8//1//b/+P/4//j/+P/3//X/9P/0//X/9f/2//f/9v/1//X/9P/2
//n//P8AAP7////+/////f/8//v/+//9//7//v/+/wEABQAHAAgACAAJAAkACwAOAA4A
EAARAA8AEAAQABEAEQATABQAFQAVABUAFgAWABQAFAAUABUAFgAXABgAGAAXABcAFgAT
ABEAEQAQAA8ADwANAAwACwALAAoACQAJAAcABwAHAAcABAADAAMAAQD+//3//P/7//z/
/P/8//z///8AAAEAAgD///7//f/7//j/+f/4//b/9v/2//b/9v/0//T/9P/0//b/9v/2
//f/9v/4//j/9//z//L/8P/v//L/8v/x//D/8v/w//D/8P/y//X/9v/3//f/9//3//b/
8//z//L/8v/z//T/9v/3//X/8//2//f/+f/4//j/9//3//r//f/7//v/+//7//r/+P/4
//j/+//9//3//f/9//7//f/+/wEA///7//j/9v/2//f/+//8//z/+//7//v//P/8//z/
/P/8//z/+v/6//n/+f/4//X/9v/4//n/+f/3//f/+P/4//f/9//2//f/+P/5//r//P/8
//v/+//5//f/9//2//b/+P/7////AAACAAQABQAGAAcACQANABAAEAAQAA4ADAALAAsA
CgANABAAEAAQABAAEgAQAAwADwAQABEAEAANAAwACgAGAAAA/v/9//r/+v/6//j/9v/0
//L/7//r/+z/7v/v//D/7P/r/+v/7P/u/+//8P/w//H/8f/w/+//7//u/+j/4P/k/+3/
8//4/wAACAAOABYAJQBAAFoAagByAHoAeABnAEgAKAAYAAoA5P/D/7b/rP+i/5v/nf+f
/6L/rP+2/7f/vv/S/97/2f/a/+b/7v/t/+v/6P/o/+n/6P/r/+7/8v/y//L/9P/3//f/
9//4//f/9v/1//T/8f/w/+//7v/x//P/9P/2//b/9//5//r/+P/4//j/+P/3//f/+P/6
//z//f///wEAAgABAAEAAAD+//3//P/8////AQABAAMABQAEAAMAAwAGAAYABQAEAAcA
CwANAA4ADgAPAA8AEQAQABAAEgATABMAFAAUABUAFQAXABgAGQAdAB0AHgAeABwAHAAc
AB0AHQAdAB0AHAAdAB8AIAAfAB4AHwAfAB8AGwAXABQAEQAPAA4ADQANAA0ADwARABMA
EQAPAA4ACwAJAAcABQADAAQABAAEAAQAAwACAAEAAAD//wAAAQABAP3///////7//P/8
//z//P/9//7///8AAP3//P/7//v//f8AAAEAAQD8//r/9//1//j/+P/3//b/+P/2//b/
9v/1//f/9//3//j/+f/6//r/+v/7//v//P/6//j/9//1//j/9//7//3//P/6//n/9//4
//z/AAD///v/+//7//r/+f/4//f/+f/9////AQADAAIA///+////AAD/////AAD+//3/
///+//3/+//6//n//P/8//z//P/6//r/+P/4//v//f/+//3/+v/6//n/9//1//X/9v/2
//v////7//b/+v/7//z//f/+//v/+v/4//f/+f/5//v//P///wIABgALAAoACgAKAAkA
BgAFAAUABwAIAAgACAAGAAcACQAMAA4ADwASABIAEgARABIADwAKAAwADAAMAAoACAAI
AAcABAACAAAA///8//v/+v/3//T/8v/y//H/7//u/+7/7f/s/+z/6//r/+z/6v/p/+j/
5v/o/+n/6f/p/+v/6P/m/+T/3v/h/+3/9v/+/wwAFgAeADEASgBeAGoAcAByAG4AYQBG
ACYAFAAAANz/wf+0/6j/ov+j/5//n/+m/6r/sP+7/8z/1P/U/9X/4v/s/+z/6f/p/+j/
6P/o/+b/6P/q/+3/7v/v//L/8f/x//H/8v/1//b/9//4//j/+P/4//j/9//1//L/8P/w
//H/8//0//T/9P/0//T/9//3//j/+v/4//f/9//3//v/+//8//z/+f/5//n/+v/9////
//8BAP7//P/6//n/AQAEAAYACAAGAAkACgAKAAkACQAIAAkACAAIAAoACwAPABIAFAAX
ABgAGwAdAB8AHgAdAB0AHAAXABYAFQAVABYAFwAYABgAGQAbABwAGwAXABcAFgAVABMA
EQAQAA8AEAAQABAAEQAKAAkACAAHAAgABwAHAAUABgAFAAQAAwADAAIAAQAAAAIAAgAC
AAIAAAAAAAAA///7//3//f/8//r/+v/6//r/+v/6//r/+v/4//b/9P/z//X/+P/5//n/
+P/4//f/9//2//b/9f/0//T/8v/y//L/8//1//X/9f/1//X/9f/0//X/9//4//r/+P/4
//n/+f/5//f/+v/7//v/+v/6//n/+f/8/////f/9////AQACAAAA/v/8//3/AQABAAEA
AQD///3//f////3/+//6//r/+//7//7//v/+//3//f/9/wAAAAAAAAAA/f/8//n/+P/7
//3//v/9//3//v/+//3//////wAAAAD//wEABQAEAPz/+f/4//f/9v/3//j/+P/5//r/
+//+/wAA//8AAAIABQAHAAgACQAJAAcABwAIAAsAEAAQABAADgANAA0ADgAOAA8AEgAS
ABIAEAASABAADAAOAA4ADgAMAAwADAALAAgABgAEAAMAAAD+//7//P/6//f/9P/w/+v/
6P/o/+f/5v/o/+n/6//u/+z/7f/u/+7/7f/t/+z/6//p/+r/7P/o/+T/6f/x//r//v8E
ABIAIAAvAEIAWABqAHIAdAB6AHMAUgAwACAACADk/8n/uv+u/6b/of+f/6P/qP+q/67/
u//E/8z/1v/f/+b/7v/w/+//8f/u/+j/6//q/+3/8P/y//L/8v/0//P/8//z//T/9v/2
//b/9v/1//T/8//y//P/8//y//L/9P/1//f/+P/0//L/8P/u//L/9f/5//7/AAD/////
///+//3//f/8//7///8AAAIAAQADAAMABQADAAIAAQABAAQABAADAAIAAgAFAAYABgAH
AAkACgANAAsACgALAAsADgASABUAGQAXABkAGgAbAB0AHQAeAB4AHAAcABwAHQAfAB8A
HwAeABwAHQAdABsAGwAbABoAGQAZABcAFgAVABIAEAAOAA0ACwALAAsACwAJAAcABgAD
AAQAAwACAAEAAQAAAP///v/+//7//v/+//7//v/+//3//f///////v/7//r/+f/4//r/
+v/6//r/+f/4//f/9//1//b/9f/z//b/+P/5//v/+v/6//n/+P/0//D/7v/s//H/9f/3
//n/9v/1//T/8v/z//X/9v/4//b/9v/3//f/9//1//j/+f/5//j/+P/3//X/+P/7//n/
+P/5//r/+v/4//j/+P/7//v/+//7//v//f/7//v//f/9//v/+v/6//n/+f/8//z//v/9
//3//f/9//z/+//6//z//P/6//r/+P/5//n/9//6//z//f/9//z/+//7//r/6//y//P/
9P/1//b/9//4//j/+f/7//v//f/+//z//P/9/////v/+//7//f8BAAMABgALAAwADAAM
AAoACwALAAwADAAMAA4ADQAMAA0AEAAPAAwADAAMAAwACgAJAAgABgACAP///v/+//z/
+f/4//X/8v/v/+7/7P/p/+r/7P/t/+7/6//p/+j/6P/q/+v/7P/s/+n/6f/o/+f/6f/o
/+b/5v/q/+//8f/4//7/BgAQABgAJQBAAFwAbgByAG4AZABTADgAHAAMAPr/3P/D/7b/
qv+g/5v/l/+Z/6D/qv+0/73/xP/M/9L/1//c/+D/5v/r/+n/6v/u/+3/6v/r/+z/7v/u
/+7/8P/x//H/8f/y//L/8v/y//L/8P/w//D/8P/x//H/8P/w/+7/7//x//L/9P/0//T/
9P/z//P/9P/2//f/9//4//n/+//7//z//P/7//v/+//8//z//f/8//3//v/+//7///8D
AAQABAAEAAYACQAKAAoACgALAAsADQALAAoACwALAAkACgAKAAsADwATABYAGQAaABkA
GQAYABYAFgAWABcAGQAZABkAGAAYABkAGQAXABMAEwASABEADwANAAwACwANAAwACwAL
AAYABQAEAAMABQAFAAYABQAEAAMAAgABAAAA/v/8//r/+f/4//f/9v/2//j/+v/7//n/
+//7//r/+P/4//j/+P/3//b/9f/0//X/9P/z//P/9//6//v/+//3//b/9P/z//H/8P/u
/+z/7f/s/+3/7v/y//X/9v/3//n/+f/5//j/9f/1//T/9P/3//j/+v/7//j/9f/3//f/
+f/4//j/9//3//r//f/7//v/+//7//r/+P/4//j/+//7//v/+//7//7//f/+/wEA/v/7
//n/+P/1//X/+P/4//j/9//3//f/+//8//3//v/+//7//P/8//z//f/9//v/+f/6//r/
+f/1//X/+v/8//z//P/8//z/+v/4//X/8//2//f/+v/8//3/AAAEAAkACAAIAAgABwAG
AAUABQAHAAgACAAIAAYACQALAA4AEAARABIAEAAOABEAFAATABAAEQASABMAEgAQABAA
DwAMAAoACAAHAAQA/v/8//j/9P/0//T/8//x//P/9P/0//T/8f/v/+7/7v/w//H/8v/y
//D/7//t/+v/7//w//D/8P/m/+H/7//8/wAABAAOABgAJwBEAGIAaABqAHQAdgBtAFwA
QAAmABgA/P/T/7z/uP+u/5//o/+p/6r/tP+6/7f/uv/K/9b/3//m/+z/7v/z//X/9P/w
//D/7v/w//L/9f/2//f/+v/4//f/9v/2//T/9P/0//T/9//4//n/+v/5//n/+P/4//v/
/f8AAAIAAQAAAP///v/9//3//v8AAP7//f/9//3/AgADAAUABgAHAAcABwAIAAgACQAI
AAkABwAGAAUABQAJAAoACgAKAAoADQAOAA4AEAARABEAEwAWABYAGAAZABgAGgAbAB0A
HwAhACIAIwAiACEAIQAgACIAJAAmACkAJwAlACMAIAAhACMAJAAjACQAJQAlACUAIwAh
ACAAHwAcABoAGAAXABQAFQAWABcAEwARABAADQANAA0ADQANAA0ADAALAAoACAAIAAgA
CAAIAAgACAAHAAUABwAHAAYAAgACAAIAAgACAAIAAgACAAQABAAEAAUAAwAEAAMAAQAB
AAIAAgADAAIAAgABAAAAAwACAAMABAADAAMAAQD///////////7//P/9//3//v///wAA
AgADAAEA//8CAAMAAwACAAIAAQABAAQABwAFAAMAAwADAAIAAgACAAIABQAKAAsADAAN
AAsACQAJAAsACAAFAAMAAgABAAEABAAEAAgACQALAA0ACgAIAAYABAAFAAYABQAGAAQA
BQAFAAMAAQACAAIAAQAEAAUABwAIAPv/+f8AAAMABAAFAAYAAwACAAAA//8BAAEAAwAE
AAQABgAJAA0ADwASABUAFwAXABcAGAAbABsAGgAZABYAEwATABQAFAAaAB4AHwAgAB4A
HgAaABQAFAAUABQAEgAUABYAFwAWAA8ADAAKAAYAAwACAP///P/9//7//v/9//v/+v/4
//b/9v/1//X/9v/0//X/9v/2//j/+f/5//n/9//2//b/9v/2//n//f8EAA4AGgAoADYA
QwBSAGYAegB+AHoAcgBhAEoAMgAgAAQA3P/F/7r/tP+w/6n/o/+r/7T/uP/A/8v/1v/g
/+T/5f/q//T/9v/z//X/9v/0//X/9P/3//r/+f/4//f/+P/6//v//P/+//3//P/7//r/
/P/8//z//P///////v/+////AQAEAAYACQAKAAsADAAIAAUAAwACAAQAAwADAAMABwAH
AAgACAAFAAMAAQAAAAQABwAIAAsACQAIAAcABwAMAA4ADwAQAA4AEQASABIAEAARABEA
EwAVABYAGQAbAB4AIAAhACMAIgAjACMAIwAnACcAKAAoACQAJAAkACUAJgAnACgAKAAn
ACcAJgAjACEAIQAgAB8AIAAfAB8AHwAeABwAGgAZABMAEwATABMAEwATABQAEwARAA8A
DQALAA0ADAALAAoACQAIAAcABgAGAAYABgAFAAMABQAFAAQABQAGAAcACAAJAAoACwAM
AAgABAAAAP3/AAACAAIAAQD+//7//f/9////AAAAAAAAAgAAAAAAAAD//wEAAQABAP//
//////7//v//////AAAAAAAAAQABAAQAAwAHAAkACQAIAAgABwADAAQABQABAP3//f/9
//z///8AAAEABQAHAAcABwAHAAcABQAFAAcABwAFAAQABAABAAEABAAEAAcABwAIAAkA
CAAIAAgACAAFAAQAAQAAAAMABQAGAAUABwAIAAgABwAFAAMAAgAAAAMAAgACAAIAAgAC
AP///v/8//v//v8BAAYACgAHAAgACgANAA0ADgAPAA8ADwAPABAAEwAWABYAFgAUABEA
EQASABIAGAAcAB0AHgAcAB4AHAAYABQAEgAQAAwADwAQABAADgAIAAYABQACAAEAAAD9
//r/+//8//z/+//8//z/+//6//f/9f/0//T/8f/x//H/8P/v/+//7v/t//v/9v/y/+7/
7P/t//H/+v8EAA4AEgAeADMASABaAGgAdAB+AH4AawBMADIAJAASAOz/y/+8/7D/pP+f
/5//o/+s/7L/sv+5/8T/zP/Y/+P/5v/o/+z/8f/z//T/9P/y//D/8v/0//b/9v/2//j/
+P/3//b/9v/4//j/+P/4//j/+P/4//j/+//7//r/+v/5//n/+v/6//z//P/8//z/+//7
//z//v/9//v/+v/5//3//f/+//7/AAABAAIABAACAAEA/v/9/wAAAgAEAAcACQAKAAoA
CgAJAAsACwAKAAsADQAOABEAEgASABQAFQAWABgAGQAbABkAGwAcAB0AHAAbABsAGgAb
ABwAHQAfAB4AHQAcABoAGAAZABkAFwASABEADwANABAADwAPAA8AEAAQABAAEQANAA0A
DQANAAsACQAIAAUABwAHAAcABwAJAAgABwAGAAQAAgAAAP7//P/8//z/+//5//v/+//6
//n/+v/7//z//f/+////AAD8//j/9P/x//D/8v/y//H/8v/0//X/9//4//j/9//2//X/
8v/x//D/8v/1//b/9//0//P/8v/w//P/9f/2//j/9v/2//f/9//5//f/+v/7//v/+v/6
//n/9v/4//r/9//4//n/+v/6//z//P/8///////9//v/+f/7//n/+f/7//v/+f/4//j/
+P/5//3//v8AAP////////3//P/7//r/+//8//v//P/6//n/9//z//f/9P/0//X/9P/1
//b/9//4//v//P/8//3/+f/3//f/9v/4//r//f8BAAIABAAGAAcABQADAAIAAwAIAAgA
CAAGAAcABwAIAAgADAAQABEAEgAUABYAFAAQAAwACgAIAAQABwAIAAgABgAEAAIAAQD+
//r/+P/0//D/8f/y//L/8f/u/+7/7f/s/+f/5f/k/+T/5v/p/+z/7v/v/+//7v/t/+3/
7v/s/97/1v/f/+f/6v/2/wIACAASACcAPgBQAFoAXgBiAGQAXQBGACoAGAAGAOT/xf+2
/6j/nP+T/4//k/+c/6j/rv+t/7D/uv/I/9P/2v/k/+r/5f/j/+j/5P/m/+T/5v/o/+j/
6P/o/+r/6//r/+v/7P/s/+z/7P/s/+3/7v/v//D/8f/x//D/8P/w//H/8//0//L/8v/y
//L/9v/3//n//P/6//f/9f/z//T/8//z//L/9P/1//b/+P/5//v/+//9////AAABAAMA
AwACAAAA/v8AAAMABAAEAAUABwAIAAsACgAKAAwADQAOABAAEQATABMAFQAWABcAGwAb
ABwAHAAaABoAGgAbABoAGQAYABYAFwAZABoAGQAVABUAFAATABEADwAOAA0ADgAOAA4A
DwAKAAkACAAHAAkACQAKAAkABwAFAAMAAQADAAIAAQAAAAAAAAAAAAAA/f/8//v/+f/4
//v//P/8//r/+v/6//r/9//2//X/9P/2//b/9v/3//b/+P/4//f/+P/4//f/9//1//T/
8v/w//T/9P/2//j/9//3//X/8//z//P/8//y//T/9f/1//b/9//4//r/+//5//X/9v/1
//n/+v/8//3//f8AAAMAAQD+//3//P/6//j/+P/4//v///////////////3//f////3/
+//6//r/+//9/wIABAAAAP3/+//5//v//P/9//7//v/+//z//P/8//3//f/7//v//P/8
//v//f/9//7//v/7//j/+v/6//r/+v/6//r/+f/5//f/9//5//r//P/+/wEABQAEAAQA
BAADAAYABwAJAA0AEgASABIAEAANAA0ADgAOAA8AEgASABIAEwAWABUAEgAUABQAFAAS
ABIAEgARAA4ACQAGAAQAAAD7//r/9//0//j/+v/7//v/+P/2//P/8P/s/+v/6//s/+r/
6//s/+z/7P/t/+3/7f/n/+z/7v/o/+T/6//3//r//P8GABQAHgApAEQAXgBqAGoAcgB6
AHMAXAA8ACAAFAACAN3/wv+4/67/pf+f/5n/nv+q/7D/tf/A/8z/1v/d/+T/6v/u/+3/
7f/q/+7/8P/u//D/8v/y//L/8v/0//f/9//3//j/+v/6//r/+v/8//z//P/8//r/+f/3
//b/8//z//T/9P/3//r//f8AAP////8AAAIAAAD///////8AAP/////+/////////wAA
//8BAAEAAwAFAAQAAwADAAkACgAKAAoACwAPABEAEgAPAA8ADgAPABIAEgAUABUAFAAW
ABcAGQAZABsAHAAdACEAIQAiACIAIAAgACAAIQAjACMAIwAiACEAIQAgAB0AHQAdABwA
GwAbABkAGAAXABkAGAAXABcAFQAVABUAFQAVABUAFgAVABMAEQAPAA0ACwAIAAUAAgAG
AAgACgAMAAkACAAHAAUAAQADAAMAAgACAAIAAgACAAIAAgACAAIAAQAAAP////8BAAQA
BQAFAAQABAADAAMABgAGAAUABAAAAPr/9v/y//f/+//9////AQABAAEAAAD+//////8A
AAAAAAABAAEAAwABAAQABQAHAAYABgAFAAQABgAIAAUAAwADAAMAAgAEAAQABAAHAAcA
BwAHAAcACQAHAAcACQAKAAkACQAKAAgABwAJAAgABwAFAAQAAwAHAAgACQAKAAgACAAG
AAYACAAJAAkABwAFAAYABgAFAAsADQAOAAgABgAEAAIAAAACAAIAAQABAAIAAwAGAAgA
BwAIAAoADQAPABIAFQAXABQAEwATABUAGwAcAB0AHAAbABsAHAAcAB0AIAAgACAAHgAg
AB4AGgAcABwAHAAaABkAGAAWABIAEAAOAA0ACgAHAAYAAwAAAAMABAAEAAMAAQAAAP7/
/P/5//f/9v/2//j/+f/6//r/+v/7//v/+//1//r//P/4//r//f8BAAYADAASABoALABD
AFgAagB4AIAAhAB+AG8AWgBCADQAIgD6/9P/xP/C/7r/s/+z/6//sP+6/8r/0f/W/97/
5P/l//D/+v/6//v/AQACAAAA/v/8//7/AAAAAAAAAAACAAQABQAGAAgABQAEAAMAAgAF
AAYABwAIAAgABwAFAAQABAAFAAcACAAJAAoACwAMAAsACwAMAA4AEAAPAA8ADwAPAA8A
EAAQAA4ADQAMAAwADwARABEAEwARABAADwAPABYAGAAZABoAGgAdAB4AHgAdAB0AHAAd
ABwAHAAeAB8AIQAkACYAKQAnACkAKgArAC4ALwAxADIAMgAyADIAMwAyADEAMAAuAC4A
LwAvAC0AKwArACoAKQArACkAKAAnACkAKAAnACcAIAAfAB4AHQAeAB0AHQAbABsAGwAb
ABsAGgAYABYAFAAXABgAGQAaABgAGAAYABcAEwAVABUAFAASABIAEgASABIAEgASABIA
EgASABIAEwARABIAEQAPABAAEAAPAA8AEAAQAA8ADgAQAA4ADgAOAA4ADwAOAA0ADwAR
ABMAFAAUABUAFQAWABgAGAAZABkAGQAXABoAGwAYABYAFQATABUAGAAbABkAFQAVABUA
FAAXABgAGQAdACEAIQAhACEAHQAZABcAFwAZABkAGgAcABoAGQAbABoAGwAbABwAHQAd
ABwAGwAaABsAHAAbABwAHAAdAB0AGwAbABwAHAAbAB0AHQAeAB4AGwAbABsAGgAcABwA
IgAnAA==
         </WaveFormData>
      </LeadData>
      <LeadData>
         <LeadByteCountTotal>10000</LeadByteCountTotal>
         <LeadTimeOffset>0</LeadTimeOffset>
         <LeadSampleCountTotal>5000</LeadSampleCountTotal>
         <LeadAmplitudeUnitsPerBit>4.88</LeadAmplitudeUnitsPerBit>
         <LeadAmplitudeUnits>��V</LeadAmplitudeUnits>
         <LeadHighLimit>2147483647</LeadHighLimit>
         <LeadLowLimit>268435456</LeadLowLimit>
         <LeadID>V1</LeadID>
         <LeadOffsetFirstSample>0</LeadOffsetFirstSample>
         <FirstSampleBaseline>0</FirstSampleBaseline>
         <LeadSampleSize>2</LeadSampleSize>
         <LeadOff>FALSE</LeadOff>
         <BaselineSway>FALSE</BaselineSway>
         <ExcessiveACNoise>FALSE</ExcessiveACNoise>
         <MuscleNoise>TRUE</MuscleNoise>
         <LeadDataCRC32>2566997619</LeadDataCRC32>
         <WaveFormData>
0P/Q/9D/0P/Y/+D/6P/w//P/9v/5//z//f/+////AAABAAIAAwAEAAQABAAEAAQABwAI
AAkACgAJAAgABwAGAAYABgAGAAYACAAIAAgACAAKAAoACgAKAAoACgAKAAoACgAKAAoA
CgAIAAgACAAIAAgACAAIAAgACgAKAAoACgAMAAwADAAMAAoACgAKAAoACgAKAAoACgAK
AAoACgAKAAoACgAKAAoADAAMAAwADAAJAAgABwAGAAQABAAEAAQABQAGAAcACAAHAAYA
BQAEAAIAAgACAAIA///+//3//P/+//7//v/+//7//v/+//7//v/+//7//v/+//7//v/+
////AAABAAIAAgACAAIAAgAAAAAAAAAAAAAAAAAAAAAAAAAAAAAAAAD+//7//v/+//7/
/v/+//7//P/8//z//P/8//z//P/8//7//v/+//7//P/8//z//P/+//7//v/+//7//v/+
//7//P/8//z//P///wAAAQACAP///v/9//z//f/+////AAAAAAAAAAAAAP7//v/+//7/
AAAAAAAAAAD+//7//v/+//7//v/+//7//v/+//7//v/8//z//P/8//7//v/+//7//f/8
//v/+v/6//r/+v/6//j/+P/4//j/+v/6//r/+v/4//j/+P/4//f/9v/1//T/9f/2//f/
+P/4//j/+f/5//b/9v/2//f/+v/7//z///8AAAAA///9//3//f8AAP7//v/9//z/+f/3
//T/8v/y//P/9P/0//T/9P/1//X/9f/2//b/9P/y/+7/7v/v/+//8v/y//T/9P/y//T/
8v/x//L/8f/w//D/7v/u/+7/7f/t/+3/7f/t/+3/7f/t/+3/7f/s/+z/7f/p/+n/6//w
//f//P/9//3//f/5//n/AAAKAA8ACQD5/+j/1//J/7z/r/+d/4//kv+V/3v/W/9P/0v/
Rv9I/0//Xf9u/37/if+X/6n/t//D/8v/0f/Z/+L/5//m/+X/5//n/+n/6v/t/+//7//w
/+//7//v/+//8v/y//X/9f/z//L/8v/y//P/9P/1//f/9//3//f/9//3//f/9//3//X/
9f/1//X/+P/4//j/+P/5//r/+//9//z/+//6//n/+f/6//r/+v/6//r/+v/6//r/+v/7
//v/+f/5//r/+v/8//z//P/9/////f/9//7//P/8//z/+//7//n/+f/6//z//P/8//z/
/P/8//v/+v/5//j/9//0//b/9v/2//X/9P/0//T/9P/2//b/9v/2//b/9f/1//X/9P/z
//L/8//0//X/+P/5//b/9f/1//b/+P/4//j/+P/3//b/9v/1//X/9f/0//T/8v/y//L/
8v/y//L/8//z//L/8v/y//L/9P/z//P/8//2//b/9f/1//T/8//y//H/9P/0//T/8//z
//T/9P/0//L/8//z//P/8//0//T/9P/2//b/9//3//X/9P/0//T/9v/3//j/+v/6//n/
9//2//b/9//5//r/+f/4//f/9v/3//f/+P/5//n/+f/6//r/9v/2//f/9//6//v/+//8
//r/+f/4//f/9//3//f/9//1//X/9v/2//f/+P/4//n/+P/3//b/9f/z//P/8v/y//T/
9P/0//T//P/2//b/9v/2//b/9v/2//f/9//0//T/9P/1//b/9//4//v///8AAAAA//8B
AAEABAACAAAA///+//v/+f/2//T/9P/3//j/+P/4//j/+f/5//n/+P/4//b/9P/y//L/
8//z//b/9v/4//j/+P/6//j/9//0//P/8v/y//L/8v/y//H/8//z//P/8//x//H/8f/x
/+//7v/u/+//8f/z//X/+P/9/wAA/////wEA/////wQACgATABUABwDy/9//0//K/73/
r/+h/5r/nf+R/3P/Yf9Z/1D/UP9X/2P/bv96/4f/mf+r/7f/xf/T/9v/4f/m/+3/8P/t
/+//7//x//L/9f/3//f/+P/4//f/9v/1//j/+P/7//v/+//6//r/+v/6//r/+v/7//7/
//8AAAEAAAD///7//f/+////AAABAAAAAAAAAAAAAgACAAIAAwABAAEAAQABAAMABAAE
AAQABAAEAAQABAACAAIAAwADAAMAAwAEAAQABgAGAAYABwAJAAcABwAIAAcABgAFAAMA
BQADAAMABAAEAAQABAAEAAIAAgABAAAAAgACAAIAAAD+//7//v/9//z//P/8//z//P/8
//z//P/8//v/+//7//3//f/9////AQABAAMAAwACAAEAAQACAAAAAAAAAAAAAAAAAAEA
AQAAAP///f/8//3//v///wAA/v/+///////8//z//P/8//3//f/+/////f/8//r/+f/5
//n/+f/5//z//v8AAAEA/v/+//3//P/+/////////wEAAgACAAIAAgACAAMAAwADAAIA
AgACAAEAAQABAAIAAwADAAIAAgABAAEAAgACAAQABAAEAAQABQAFAAYABwAGAAUABQAE
AAMABAAGAAcABgAFAAMAAgAEAAUABgAHAAMAAwADAAMAAgABAAEAAAABAAIAAgADAAEA
AQABAAEAAgADAAMABAAEAAAAAAACAAIAAgACAAIAAQACAAQABQACAAIAAgADAAQABQAG
AAkACwAMAAwACwAJAAkADAAKAAgABwAGAAMAAgAAAP//AAD//wAAAAAAAAIAAwADAAMA
AwACAP///P/8//z//f/9//7//v8AAAAAAAACAAAA///+//3//P/8//v/+v/5//f/+P/5
//r/+//7//v/+//7//j/9v/1//X/9//5//3/AAADAAQABQAHAAUAAwAHAAwAFAAdABsA
DwD+/+//6f/m/93/y/+5/7j/v/+l/4H/cf9p/2L/YP9p/3H/fP+I/5f/p/+3/8X/0f/b
/+X/6//u//P/9P/1//n/+f/7//z//f//////AAABAAEAAQABAAIAAgAFAAUABAACAAEA
AAABAAIAAwAFAAUABQAFAAUABwAHAAcABwAFAAUABQAFAAYABgAGAAYABAAEAAQABQAG
AAcACAAJAAkACgAKAAoACAAIAAgACAAIAAgACQAJAAkACQAKAAoACAAIAAgACQAJAAcA
BwAIAAYABgAGAAUABwAFAAUABgAEAAQABAAEAAIAAgABAAAAAwAEAAUABAADAAIAAQD/
/wAAAAAAAAAA/v/+//7//v/8//v/+//7//3//f/9/////////wEAAQD+//3//f/+////
AAABAAIAAgACAAMAAwABAAEAAAAAAAAAAAAAAAAA/P/8//3//f/+//7//v/+//////8A
AAEAAAAAAP////////////////7//v/+//3/+//8//z//P/9////AAABAAMABAAEAAQA
AwACAAIAAQD///7//v/+/wAAAQACAAQABAADAAEAAAABAAEAAgACAAIAAgACAAIA////
/wAAAQACAAMABQAGAAMAAgACAAEAAQABAAAAAAADAAMAAwADAAEAAQABAAEA/////wAA
AAACAAIAAQABAAEAAQABAAEAAQABAAAAAAAAAAAAAAAAAAAAAQAAAAAAAAAAAAAA//8A
AAIAAwABAAAA//////7///8AAAMABwAIAAgABwAJAAkADAAKAAgABwAGAAMAAQD+//z/
/P/7//z//P/8//7/AQADAAUABAAEAAIAAAD8//z//f/9//7//v8AAAAAAQAEAAMAAwAA
AP///v/+//7//v/+//3/+//7//v/+//8//3//v////3//P/8//3////9//3/AAAHAAoA
CwALAAsACQAJAAwAEgAdAB0ADwD8/+v/3//W/8n/u/+r/6j/rf+Z/3f/Zf9f/1r/Wv9l
/2//ev+G/5P/pf+3/8X/z//Z/+P/6//u//P/9P/1//f/9//5//r//f//////AAABAAEA
AQABAAIAAgAFAAUAAwACAAIAAgACAAIAAgADAAcABwAHAAcABQAFAAUABQAHAAcABwAH
AAoACgAKAAoACQAIAAcABwAJAAkACQAJAAkACgAKAAoACQAIAAcABgAIAAgACQAJAAsA
CwAMAAwADAAMAAwADQALAAkACQAKAAoACgAKAAkACwAJAAkACgAIAAgACAAIAAcACAAI
AAgABgAGAAYABAADAAIAAQD//wEAAgADAAQAAgACAAIAAgACAAEAAQABAAEAAQABAAMA
AQABAAMAAwAEAAMAAwAEAAIAAgACAAIABAAEAAUABQADAAMAAgACAAQABAAEAAQAAgAC
AAMAAwAAAAAAAAAAAAIAAQABAAEAAgACAAEAAQABAAEAAQABAAAAAAAAAP//AAACAAMA
BAACAAMAAwADAAEAAgACAAIAAgACAAMAAwABAAAAAAAAAAIAAwAEAAYABwAHAAYABgAF
AAUABgAGAAYABgAGAAYABAADAAMAAwAFAAUABgAGAAUABgAIAAkABwAHAAYABgAHAAcA
BwAHAAMAAwADAAMABQAFAAYABgAGAAYABQAFAAcABwAHAAcABQAFAAQABAAEAAQABAAE
AAQAAwABAAIACAAIAAgACAAIAAUABAAEAAMAAwAEAAUABwAKAAsADAAPABAAEAAPAA0A
DQANABAADgAMAAsACgAHAAcABAACAAIAAwAEAAQABAACAAMAAwADAAUABgAFAAQAAAAA
AAEAAQAEAAQABgAGAAUABgADAAEAAgABAAAAAAAAAAAAAAD/////////////////////
//////7//v///////////wIABwAOABEADwALAAkADQAWACAAJQAbAAsA+P/n/9n/zv+/
/7H/o/+m/6f/j/9x/2X/Yf9c/1z/Z/9z/37/jP+d/63/vf/J/9P/3f/p/+//8v/3//r/
+//7//v//f/+/wEAAwADAAQAAwADAAMAAwAGAAYACQAJAAkACAAIAAgABwAGAAUABQAJ
AAkACQAJAAsACwALAAsACwALAAsACwAMAAwADAAMAAwADAAMAA0ACwALAAsACwANAA4A
DgAOAAwADAAMAAwADQAOABAAEQAPAA8AEAAQABAAEAAQABEADwANAA0ADgAQABAAEAAP
ABAADwAQABIAEQAQAA8ADgALAAoACAAGAAYABgAGAAQABQAGAAcABwAGAAYABgAGAAQA
BAAEAAQABAADAAMAAwAFAAUABQAHAAYABQAGAAUABQAFAAYACAAGAAYABgAGAAgACAAJ
AAkACQAJAAgACAAGAAYABgAGAAYABgAHAAcABQAEAAMAAgACAAEAAQABAAMABAAEAAUA
AwADAAMAAwAEAAQABAADAAEAAgACAAIAAgADAAMAAwAFAAYABgAGAAQABAAFAAUABwAG
AAYABgAFAAUABQAGAAUABQAEAAQABAAFAAcACAAIAAgACAAIAAkACQAKAAsACgAJAAkA
CAAIAAgACQAJAAkACQAIAAgACAAHAAYABQAEAAUABgAHAAcABwAIAAgABgAGAAUABQAH
AAcABwAHAAYABQADAAIABAAEAAQABAAEAAkACwAIAAQABAAEAAQABAAEAAQABQAFAAQA
BAAEAAUABgAHAAgACwALAAwADAALAA0ADQAQAA4ADAALAAoABwAFAAIAAAAAAAMABAAE
AAQAAgADAAMAAwAFAAYABQAEAAAAAAABAAEABAAEAAYABgAGAAgABgAFAAMAAQD///7/
/v/+//7//f////////////3//f/9//3/AAAAAAEAAwD///3///8EAAkADAARABUAEQAL
AAsAEAAaACMAIQAVAAAA7f/h/9j/x/+3/6v/qP+r/5v/e/9p/2X/Xv9a/2P/cf96/4b/
m/+v/73/x//T/+H/6f/v//T/+f/8/////////wEAAgABAAMAAwAEAAcABwAHAAcABgAG
AAkACQAJAAgACAAIAAoACgAKAAsACwALAAsACwAJAAkACQAJAAoACwAMAA0ADAAMAAwA
DAAMAAwADAANAA0ADQANAA0ADwAQABAAEAAQABAAEAAQAA8ADgAOAA0ADgAPABEAEgAQ
ABAAEAARABEADwAPABAAEgASABIAEQARAA8ADwAQAA4ADgAOAA4ADAAMAAsACgAKAAoA
CgAIAAgACAAIAAcACAAIAAgACAAIAAgACAAIAAcABQAEAAMABAAFAAYACQAHAAcACQAJ
AAoACQAJAAoACAAIAAgACAAGAAYABwAHAAkACQAIAAgACgAKAAoACgAGAAYABwAHAAgA
CAAIAAgABwAFAAQAAwAGAAYABQAFAAcABwAHAAcACAAIAAgABwAFAAYABgAGAAQABQAF
AAUABwAIAAgACAAGAAYABwAHAAkACAAIAAgACwALAAsADAAMAAsACQAIAAkACQAKAAoA
CgAKAAoACgAJAAkACgALAAsACwAMAAwACAAIAAkACQALAAsACgAKAAkACQAJAAkACQAJ
AAkACQALAAsADAAMAAoACgAJAAkACQAJAAkACQAJAAkACAAIAAgACAAIAAgACAAGAAYA
BgAGAAYABwAIAAoACwAKAAoACgALAAsACwALAA0ADwAQABAADwAPAA8AEgAQABEAEQAR
AA8ADAAIAAUABAAFAAYABgAGAAkACwAMAA0ADQAMAAkABgACAAIAAwADAAYABgAIAAgA
BwAIAAUAAwAEAAMAAgACAAQABAAEAAMAAQABAAEAAQADAAMAAwADAAMAAgACAAMAAwAD
AAUACAALABAAFQATAA8ADwARABIAGgAlACEAEwAEAPf/8f/q/93/y/+7/7r/v/+n/4P/
c/9v/2r/av9z/3v/hP+Q/6H/s//B/83/2f/j/+v/8//6//3//v8BAAIAAQACAAIABAAH
AAgACgAKAAkACAAHAAgACAALAAsACwAKAAoACgAIAAgACAAJAA0ADQANAA0ADAALAAoA
CQAJAAkACQAJAAoACgAKAAoADAAMAAwADQANAA0ADQANAAsADAAMAAwADAAMAAwADAAM
AAwADQANAA8ADwAQABAAEAAQABAAEQAQAA0ADAAMAAsACgAJAAcACgAJAAoADAAKAAoA
CgAKAAoACgAJAAgABwAGAAUAAgAFAAYABwAHAAYABgAGAAYABQAEAAMAAgADAAMABAAF
AAMAAwADAAUABwAHAAkACQAIAAcABwAIAAYABgAGAAYABgAGAAcABwAHAAcABgAGAAcA
CAAJAAoABwAGAAYABQAEAAQABAAEAAYABQAFAAUABgAGAAUABQAHAAcABwAHAAYABgAG
AAUABQAGAAYABgAHAAkACgALAAkACgAKAAoACgAKAAsACwAJAAgACAAIAAkACQAJAAoA
CwALAAoACgAHAAcACAAIAAoACgAKAAoABwAHAAgACQAJAAkACgAKAAkACgAMAA0ACgAJ
AAcABgAIAAkACgALAAkACQAJAAkABwAHAAgACAAKAAoACQAJAAcABwAHAAcACQAJAAgA
CAAKAAgABAAEAAUABgAHAAgABgAGAAcABwAEAAQABAAFAAcACQALAA8AEAAQAA8ADQAP
AA8AEgAQABAADwAOAAsACwAIAAYABgAGAAYABQAEAAQABQAFAAUABwAIAAcABgACAAIA
AwADAAIAAgAEAAQABAAGAAQAAwACAAEAAAAAAAAAAAAAAP//////////////////////
//3//P/8//3//f///wEAAgADAAgACQALAA0ACwAJAAoAEAAdACEAFQACAPP/5//g/9f/
x/+1/6j/rf+n/4n/b/9l/17/XP9l/2//eP+E/4//nf+v/8H/zf/X/9//6f/u//H/9P/3
//n/+f/7//z/+//9//3//v///////////wAAAAADAAMABQAEAAQABAAEAAQABAAFAAcA
BwAHAAcABQAFAAUABQAFAAUABQAFAAYABgAGAAYACAAIAAgACQAHAAcABwAHAAkACgAK
AAoACAAIAAgACAAGAAYABwAHAAkACQAKAAoADAAMAAwADQALAAkACQAKAAwADAAMAAsA
CwAJAAkACgAIAAgACAAIAAgACAAHAAYABAAEAAQAAgACAAIAAgABAAIAAgACAAIAAAAA
AAAAAAAAAP////////3//f/9////AAABAAQABQACAAEAAQACAAQABAAEAAQAAgACAAMA
AwABAAEAAAAAAAEAAgADAAQAAQAAAAAA/////wAAAQACAAAA/////////v/+//3//f/+
////AAABAAAAAAAAAP//AQACAAIAAgAAAAEAAQABAAMABAAEAAQABAAEAAUABQADAAIA
AgACAAUABQAFAAYABQAFAAQABAADAAMABAAEAAYABgAGAAYABAADAAMAAwAGAAcACQAK
AAYABgAHAAcABQAFAAQABAAFAAUABQAFAAUABQAFAAUABAADAAMAAgADAAQABAAFAAMA
AwADAAMAAwADAAIAAgACAAIAAgACAAIAAwAEAAIAAgACAAIAAgACAAMAAwACAAIAAgAD
AAQABQAGAAkADQAOAA4ADQALAAsADgAMAAwACwAKAAcABQACAAAAAAD//wAAAAAAAAAA
AQABAAEAAAAAAP7//P/7//z//v///wEAAgAFAAYAAwAEAAEA//8AAP///v/+//7//v/+
//3//////////////////////////v/+/////////wMACAALAAwADQANAAsACwAPABYA
HgAhABcABQDw/93/0//K/73/rf+n/6r/o/+F/2v/Yf9b/1b/Wv9n/3X/hP+Q/5//r/+7
/8f/0//f/+f/7f/y//f/+P/5//n/+f/7//z//f//////AAD//////////wIAAgAFAAUA
BQAEAAQABAAEAAQABAAFAAcABwAHAAcACAAJAAoACwAKAAkACAAHAAYABgAGAAYABgAG
AAYABwAJAAkACQAJAAkACgAKAAoACgAKAAoACgAMAAwADQANAAsACwAMAAwADAAMAAwA
DQALAAkACQAKAAwADAAMAAsACwAJAAkACgAIAAgACAAIAAgACAAHAAYABAAEAAQAAgAE
AAQABAADAAEAAAD///7///8AAAEAAgAEAAMAAwADAAEAAQABAAMAAwADAAUABQAGAAUA
BQAGAAQABAAEAAQABAAEAAUABQAEAAMAAQAAAAIAAgACAAIAAgACAAMAAwACAAIAAgAC
AAAA/////////v/+//3//f/+////AAABAAIAAgACAAEA//8AAAAAAAACAAMAAwADAAIA
AgABAAAAAQACAAQABQAFAAQABAAEAAUABQAFAAYACAAJAAkACgAIAAcABwAGAAYABgAG
AAYABwAHAAgACQAIAAcABwAGAAQABAAFAAUABQAFAAQABAADAAMAAwADAAIAAwAEAAUA
BQAFAAYABgAGAAYABQAFAAUABQAFAAUABQAFAAQABAACAAIAAgACAAIAAgAEAAQABAAE
AAIAAgADAAMABAAEAAQABQAGAAcACAALAA0ADgAOAA0ADQANABAADgAOAA0ADAAJAAUA
AgAAAAAAAwAEAAQABAAEAAUABQAFAAUABAABAP7//f/+/wAAAQACAAIABAAEAAQABgAE
AAMAAgABAAAAAAD+//7//v/9/////////////f/9//3//f/9//z//P/9/wEA/////wIA
CQAMAA0ADwAPAAsACQAOABYAHQAdABEAAgD1/+3/4v/T/8f/t/+y/7f/qf+F/3H/a/9k
/2L/af9x/3z/hv+V/6n/u//H/9X/3//j/+n/7v/1//z///8AAP//AAAAAAEAAwADAAQA
AwADAAMAAwAEAAQABwAHAAkACAAIAAgACgAKAAoACwAMAAsACgAJAAsACwALAAsACgAJ
AAgABwAKAAoACgAKAAsADAANAA8ADgANAAwACwAJAAoACgAKAAwADAAMAAwADgAOAA8A
DwAPAA8AEAAQAA4ADgAOAA8AEQAPAA8AEAAQABAAEAAPAA8ADQANAA4ADAAMAAwADAAM
AAwACwAKAAwADAAMAAoACAAIAAgABwAEAAQABAAEAAYABgAGAAYACAAHAAcABwAJAAkA
CQALAAgABwAIAAcACAAHAAcACAAKAAoACgAKAAgACAAJAAkACQAJAAgACAAGAAYABgAG
AAUABgAIAAkACgAKAAoACgAIAAUAAwABAAUABgAGAAcABwAHAAcABwAIAAgACAAHAAkA
CgAKAAoACAAJAAkACQALAAwADAAMAAwADAANAA0ADQAMAAwADAALAAsACwAMAAsACwAK
AAoACwALAAwADAAOAA4ADgAOAAsACwAMAA0ADQANAA4ADgAMAAwADQANAA0ADQAMAAwA
DwAPAA8ADwANAA0ADQANAA0ADQAOAA4ADAAMAAsACwALAAsACwALAAsACQAKAAgACAAJ
AAoACwAMAAwADAANAA0ACwAKAAkACQAMAA0ADgARABUAFgAWABUAFAATABUAEgAUABMA
EgAPAAwACAAFAAQACAAKAAsADAAMAA0ADQANAAwADAAKAAgACAAIAAkACQAKAAoADAAM
AAwADgAMAAsACgAJAAgACAAIAAgACAAHAAYABQAEAAMABAAFAAYABwAJAAgACAAJAAUA
BwAFAAYACwAQABMAFQATAA8ADQAQABoAJQApACMAFAAFAP3/9v/r/9n/yf/C/8v/x/+n
/4n/e/9w/2r/cf95/4L/jv+Z/6f/uf/L/9X/4f/t//P/9v/5//7///8BAAEAAwAEAAMA
BQAFAAYACQAJAAkACQAIAAgACwALAA0ADAAMAAwACgAKAAoACwANAA0ADQANAA0ADQAN
AA0ADwAPAA8ADwAPAA4ADQAMAAwADAAMAA0ADQANAA0ADQAPABAAEAAQABIAEgASABIA
EQAQABAADwAPAA8AEAAQABAAEAAQABEAEQAPAA8AEAASABIAEgARABEADwAPABAAEAAQ
ABAAEAALAAoACAAGAAgACAAIAAYACQAKAAsACwAIAAgACAAIAAYABgAGAAYABgAFAAUA
BQAHAAcABwAJAAcABwAJAAkACAAHAAcACAAIAAgACAAIAAgACAAJAAkACQAJAAgACAAK
AAoACgAKAAgACAAJAAkABgAGAAYABgAGAAUABQAFAAgACAAHAAcABwAHAAcABwAHAAYA
BQADAAUACAAKAAwACQAJAAgABwAJAAoACgAKAAgACAAJAAkACwAKAAoACgAJAAkACQAK
AAsACwAKAAoACwALAAwADAAKAAoACgAKAAcABwAIAAkACwALAAwADAAIAAgACQAJAAkA
CQAIAAgACgALAAwADQAKAAkACAAHAAkACQAKAAoACAAIAAcABwAIAAkACgALAAsACwAK
AAoACgAKAAoACgAMAAoACAAIAAgACAAIAAgACQAJAAgACAAIAAkACAAJAAoADQAPABAA
EAAPABAAEQAVABQAFAATABIADwALAAgABgAGAAUABgAGAAYACAAJAAkACQAKAAoACAAG
AAQABAAFAAUABAAEAAYABgAEAAYABAADAAQABQAGAAgABwAGAAUAAwABAAEAAQABAAMA
AwADAAMAAwACAAIAAwADAAMAAwAGAAsAEAATABMAEQARABMAFgAeACcAKQAbAAgA9f/p
/+D/0f+//63/qP+z/6v/if9v/2f/Yv9e/2H/a/94/4T/kf+h/7P/w//R/93/5//v//T/
+f/8//3//////wEAAgABAAMAAwAEAAcABwAHAAcACgAKAA0ADQANAAwADAAMAAoACgAK
AAsACwALAAsACwANAA0ADQANAA4ADwAQABEAEAAQABAAEAAQABAAEAARABAADwAOAA0A
DwAQABAAEAAQABAAEAAQABAAEAARABEAEQARABIAEgAUABQAFAAVABMAEQARABIAEgAS
ABIAEQATABEAEQASABIAEgASABIAEAAQAA8ADgAMAAwADAAKAAoACgAKAAkACAAIAAgA
CAAKAAoACgAKAAwACwALAAsACQAHAAUABQAGAAcACgALAAoACQAJAAoACAAIAAgACAAJ
AAoADAANAAwACwAJAAgABgAGAAYABgAFAAYACAAJAAYABgAGAAYABgAFAAUABQAGAAYA
BQAFAAUABQAFAAUABwAIAAkACQAGAAYABQAEAAUABwAIAAkABwAIAAgACAAIAAgACQAJ
AAsACgAKAAoACwALAAsADAANAA0ADAAMAAoACQAJAAgACgAKAAoACgALAAsADAANAAsA
CwAMAAwADAAMAA0ADQALAAsACgAKAAsACwALAAsACwALAAsACwAJAAkACgAKAAwADAAL
AAsACwALAAsACwAJAAkACAAIAAgACAAIAAYACAAIAAgACAAGAAYABwAHAAYABgAGAAcA
BgAHAAgACwAOABAAEQARAA8ADwASABAAEQARABEADwAMAAgABQAEAAUABgAGAAYACAAJ
AAkACQAIAAgABgAEAAQABAAFAAUABQAEAAUABAAGAAgABgAFAAYABQAEAAQAAgACAAIA
AQABAAEAAQABAP7//f/8//v//v/+////AQADAAEA//8AAAcADAARABMAEQAPAA0AFAAc
ACMAHQAPAP7/7f/f/9L/xf+5/6v/qP+r/5f/d/9p/2X/YP9e/2f/cf98/4z/mf+p/7n/
x//T/93/5f/t//T/9//4//n//f/9////AAD//wEAAQACAAUABQAFAAUABAAEAAcABwAH
AAYABgAGAAcACAAJAAsACgAJAAgABwAKAAsADAANAAsACwALAAsADAAMAAwADAAOAA4A
DgAPAA0ADQANAA0ADQAOAA4ADgAMAAwADAAMAA4ADgAPAA8ADwAPABAAEAAQABAAEAAR
ABEADwAPABAAEgASABIAEQAQAA0ADAAMAA0ADgAPABAADgAOAA0ADAAKAAoACgAIAAoA
CgAKAAkABwAGAAUABAAFAAYABwAIAAYABQAFAAUAAwADAAMABQAGAAcACgALAAgABwAH
AAgACgAKAAoACgAIAAgACQAJAAsACwAKAAoACAAIAAgACAAEAAQABQAFAAYABgAGAAYA
CAAHAAcABwAHAAYABAADAAMAAwADAAMABgAGAAYABQAGAAgACQAKAAcABwAGAAUABgAI
AAkACgAMAAwADQANAAsACgAKAAoACwALAAsADAANAA0ADAAMAA0ADQAOAA4AEAAQABAA
EAAOAA0ADQANAA8ADwAQABAADQAMAAwACwAOAA8ADwAQAA8ADwAPAA8ACwALAAsACwAM
AA0ADwAQAA4ADgANAA0ACwALAAsACwAMAA0ADQAOAA0ADAALAAoACgALAAsACgAOAA4A
DAANAA==
         </WaveFormData>
      </LeadData>
      <LeadData>
         <LeadByteCountTotal>10000</LeadByteCountTotal>
         <LeadTimeOffset>0</LeadTimeOffset>
         <LeadSampleCountTotal>5000</LeadSampleCountTotal>
         <LeadAmplitudeUnitsPerBit>4.88</LeadAmplitudeUnitsPerBit>
         <LeadAmplitudeUnits>��V</LeadAmplitudeUnits>
         <LeadHighLimit>2147483647</LeadHighLimit>
         <LeadLowLimit>268435456</LeadLowLimit>
         <LeadID>V2</LeadID>
         <LeadOffsetFirstSample>0</LeadOffsetFirstSample>
         <FirstSampleBaseline>0</FirstSampleBaseline>
         <LeadSampleSize>2</LeadSampleSize>
         <LeadOff>FALSE</LeadOff>
         <BaselineSway>FALSE</BaselineSway>
         <ExcessiveACNoise>FALSE</ExcessiveACNoise>
         <MuscleNoise>TRUE</MuscleNoise>
         <LeadDataCRC32>983060283</LeadDataCRC32>
         <WaveFormData>
kP+Q/5D/kP+e/6z/uv/I/8//1P/Z/97/4v/k/+b/6P/p/+r/6//s/+7/7v/u/+7/8f/y
//P/9P/0//T/9P/0//b/9v/2//b/+P/4//j/+P/6//r/+v/6//z//P/8//z//f/+////
AAABAAIAAwAEAAUABgAHAAgACwAMAA0ADgASABQAFgAYABsAHAAdAB4AIgAkACYAKAAs
AC4AMAAyADUAOAA7AD4AQgBEAEYASABIAEgASABIAEgASABIAEgASQBKAEsATABKAEgA
RgBEAEEAQAA/AD4AOwA4ADUAMgAwAC4ALAAqACYAJAAiACAAGwAYABUAEgAQAA4ADAAK
AAgABgAEAAIAAAD+//z/+v/4//b/9P/y/+//7v/t/+z/6v/q/+r/6v/o/+j/6P/o/+b/
5v/m/+b/5P/k/+T/5P/j/+L/4f/g/+D/4P/g/+D/4P/g/+D/4P/g/+D/4P/g/+L/4v/i
/+L/4P/g/+D/4P/j/+T/5f/m/+T/5P/k/+T/5v/o/+r/7P/s/+z/7P/s/+z/7P/s/+z/
7f/u/+//8P/w//D/8P/w//L/8v/y//L/8v/y//L/8v/y//L/8v/y//T/9P/0//T/8f/w
/+//7v/u/+7/7v/u/+z/7P/s/+z/7v/u/+7/7v/u/+7/7v/u/+z/7P/s/+z/7v/u/+7/
7v/q/+r/6//r/+j/6P/o/+n/6//r/+//7//w//D/8P/v/+//8P/x//H/8f/x//D/7//v
/+3/7P/s/+z/7f/t/+7/7f/t/+v/6//u/+//7//t/+v/6v/q/+j/6P/p/+v/6//r/+r/
6P/m/+T/5f/l/+X/4v/h/97/3f/e/9//3//e/+D/4P/g/+D/4f/i/+T/5f/h/+P/5f/q
//b/AQAGAAgAFwArAEAATgBcAF4APwAKANf/qf+G/2P/Mf/r/qj+h/56/mn+Yv5x/oP+
kP6d/rP+1v78/h7/Of9Y/3T/iv+c/6v/uv/J/9X/3//j/+T/5//p/+r/7f/v//L/9P/2
//f/9//3//j/+P/5//z//P/8//z//P/9////////////AQACAAIAAgACAAQABAAEAAIA
AwADAAMABwAHAAcACQALAAwADQAOAA4ADgAPABEAEgAVABYAFwAbABwAHAAfAB8AIQAj
ACUAJAAnACsALQAvADIANQA6AD8AQQBDAEUARwBJAEoATABMAE4ATwBSAFQAVABVAFYA
VgBVAFQAUwBQAE8ATgBLAEsASwBJAEYARABEAEIAQAA+ADsAOAA2ADIALwAtACwAJwAk
ACAAHgAfABwAGgAYABQADwAKAAkACgAKAAgACAAGAAQAAwACAAAA/v/9//3/+//5//j/
+P/4//j/9v/2//f/9v/2//X/9v/4//n/+//7//3///8AAP7//v/+//7/AAAAAP7//v8B
AAEAAQABAAAAAQAAAAAAAAAAAAEAAQADAAQABAAGAAQABQAFAAQABwAJAAwADgAMAAsA
CgAJAAoADAAOAA8ADwAOAA8ADgAQABAAEQARABMAEwATABIAEAAQABAAEAATABQAFAAV
ABIAEQAQAA8ADwAPAA4ADgANAA0ADQANAA8ADwANAA0ACwALAAsACwAIAAgACAAIAAgA
CQAKAAsAEwAOAAwADAAMAAwADAAMAA0ADQAKAAoACgALAAsACwAPAA8AEQASABMAEwAR
ABIAEwATABEAEQAQAA8AEQAPAA4ADgAMAA0ADQAOABEAEQAPAA8ADgAPAA8ADQALAAoA
CgAIAAoACwANAA0ADQAMAAoACAAFAAUABAADAAMAAwABAAEABAAFAAUABAAEAAQABAAE
AAMAAgACAAEAAwAFAAUACgAUABsAIAAiACkAOwBWAGwAeACAAHEAQgAJANX/rv+P/2P/
I//e/q/+mv6J/n7+if6b/qb+sf7J/uj+Cv8q/0f/Zv+G/5z/sv/F/9b/4//r//f////8
////AQACAAUACQAMAA4AEAARABEAEQASABQAFQAYABgAGgAaABoAGwAaABkAGAAXABwA
HgAfACAAHgAgACAAIAAiACMAIwAjACUAJQAlACcAKQAqACsALAAqACoAKwAtAC4AMQAy
ADMANwA4ADgAOwA8AD0APgA/AEIARQBJAEsATgBQAFIAVgBXAFkAWwBdAGEAYwBkAGYA
agBsAG0AcABuAG4AbwBwAHAAbwBuAG0AawBrAGsAaQBlAGUAYwBgAF4AXgBcAFoAWABV
AFIAUABQAE0ASwBKAEcARABAAD4APQA6ADgANgA1ADEALQAtACsAKAAjACAAHgAcABsA
GgAWABQAEwATABIAEQARABIAEAAQAA4ADgALAAoACgAJAAsADAAMAA0ACgAJAAgABgAE
AAQABAAEAAYACAAIAAoACgAJAAgABwAFAAcABwAIAAgACAAJAAkACwAMAAwADgAMAA0A
DQAMAAoACwANAA4AEQARABEAEQARABIAEwATABQAFAAWABYAFgAWABcAFwAYABcAFgAU
ABUAFgAXABgAFgAWABUAFQAXABcAFwAXABMAEwASABIAEAAPAA4ADQAOAA8ADgAPABEA
EQARABEAEgASABIAEgATAA8ADwAOAA4ADgAOAA4ADwAQABIAEwAQABAAEAARAA8ADwAT
ABMAFAAUABQAEwARABIAEwATABMAEwASABEAEQAPAA4ADgAQABEAEQASABMAEwARABEA
EgATABMAEQARABAAEAAOABAAEQATABMAEwASABAADgAJAAkACAAHAAUABQADAAMABgAH
AAcABgAEAAQABAAEAAMAAgACAAEAAQAFAAsAEAAYAB0AIgAmADEARwBiAHIAfgCAAGUA
NAADANP/rP+N/1X/C//Q/rf+qP6V/pL+o/6x/rj+x/7f/vr+Gv88/1n/eP+U/6r/vP/P
/97/5//v//f//f/+/wIABQAHAAsADAAOAA8AEAATABMAEwAUABYAFwAaABoAGQAYABcA
FwAYABkAGgAbAB0AHgAeAB4AHgAgACAAIAAgACEAIQAhACEAIQAhACMAIwAkACUAJgAp
ACoALAAvAC8AMQAxADEAMgAyADEAMwA1ADcAOQA7AD4AQQBFAEcARgBIAEoATgBRAFMA
VQBXAFsAXQBeAGAAYgBkAGUAaABqAGoAawBsAGsAaQBnAGUAZABlAGYAZQBiAGEAXgBa
AFgAWABWAFQAUgBPAEwASgBHAEMAQAA+AD0AOgA2ADQAMwAwAC4ALAApACUAIQAhACIA
IAAcABoAGAAWABUAFAAUABIAEQARAA8ADQAMAAwACQAIAAUABAAFAAQABAADAAUABgAG
AAcAAwADAAMAAgAAAAAAAAAAAAAAAAD+//7//////////////wEAAQACAAIAAgADAAMA
AQACAAIABAACAAMAAwACAAMABQAIAAoACgAJAAgABwAIAAoADAANABAAEAASABIAEQAQ
ABAADwATABMAEwASABEAEAAPAA4AEAAQAA8ADwAPAA8ADwAPAA0ADQAMAAwADQANAA0A
DQANAA0ACwALAAkACQAJAAkACgAKAAoACgAJAAkACQAJAAcABwAIAAYABgAGAAYABQAG
AAgACQAIAAgACAAJAAgABwAKAAkACwAMAA0ADQANAA4ADwAPAA8ADwAOAA0ADQALAAoA
CgAKAAsACwAMAA8ADwANAA0ADAANAA0ACwALAAoACgAIAAYABwAJAAkACwAKAAgABgAB
AAEAAAD//wEAAQD//////v///////v///wAAAQACAAEAAAAAAP//AQD/////BgAQABkA
HAAeACsAPwBWAGYAbgB0AGMANAD//8//qP+H/1v/Gf/W/rH+oP6N/oD+jf6h/qr+t/7R
/u7+EP8w/03/bv+M/6L/tP/F/9b/5f/r//H/9//6//v//f/+/wEABAAIAAsADgAPAA8A
DwAQABAAEQAUABQAEwASABEAEQAPAA8ADwAPABMAFAAUABQAEgAUABQAFAAUABUAFQAV
ABkAGQAZABsAGwAaABkAGAAZABoAHAAfAB4AIQAiACMAIwAkACQAJwApACsALQAvADAA
MwA3ADkAPAA+AEAARABFAEcASQBLAE8AUQBSAFQAVgBYAFkAXABbAFoAWgBaAFsAWwBb
AFsAVwBXAFcAVQBSAFEATgBKAEcASABHAEYARABBAD4APAA6ADcANQA0AC8ALAAoACYA
JQAiACAAHgAbABcAEwATABAADgAKAAgABwAGAAYABgACAAAA//////3/+//6//r/+P/4
//b/9v/z//L/8v/x//L/8v/x//H/8f/x//H/8P/v/+7/7f/s/+z/7P/q/+r/7P/t/+7/
7//t/+//7//w/+7/7v/v/+//7//w//D/8v/w//H/8f/w//L/8//1//b/9//3//f/9//3
//j/+f/5//r/+v/8//z/+v/6//v/+//7//v/+//6//z//v8AAAIAAAAAAP//////////
//////3//f/8//z//f/9//3//f/7//v/+f/5//v/+//7//v/+P/4//j/+P/5//n/+f/5
//f/9f/z//X/+v/6//r/+v/6//f/9v/2//X/9f/2//f/+f/5//n//f/9//3//P/7//n/
+//8//3//f/8//v/+f/3//j/9//3//j/+P/5//n/+v/5//n/9//3//n/+//8//v/+v/4
//f/9P/1//f/+v/7//r/+P/1//L/8f/x//D/7//x//H/7//v/+//7//u/+z/7P/s/+z/
7P/u/+7/7//v/+3/7f/v//T//P8LABAAEgAdADMATABcAGoAaABFABAA2/+t/4r/Z/8x
/+v+rP6N/oD+cf5s/n3+kf6a/qX+wf7k/gT/JP9D/2L/fP+Q/6D/s//G/9H/2f/f/+X/
6v/r/+3/7v/x//X/+P/6//z/+//7//v//P///wEABQAGAAQABAAEAAUABAADAAIAAQAE
AAYABwAIAAgACgAKAAoACgALAAsACwAQABEAEgAVABYAFgAWABYAGAAYABkAGwAcAB8A
IAAhACIAIgAhACMAJgApACwALwAwADMANwA5ADgAOgA8AEAAQQBDAEUARwBNAE8AUABS
AFcAWgBcAGAAXwBeAF4AXgBdAFsAWQBXAFMAUwBTAFEAUABRAFAATgBMAEwASgBIAEUA
QQA9ADoAOgA3ADUANAAxAC4AKgAoACUAIgAgAB4AHQAZABUAFQASABAADAAKAAkACAAI
AAgABgAEAAMAAwD///3//P/8//z//P/6//r/+f/4//j/9//0//T/8//z//L/8//0//T/
8v/y//L/8v/y//L/8P/w/+//7//v/+//7//x//H/8v/0//T/9f/1//X/9v/2//j/9v/3
//f/9v/2//f/+f/6//3//f/9//3///8AAAEAAQAAAAAAAgACAAMABAAGAAcACAAHAAYA
BAAGAAYABgAGAAYABgAFAAUAAwADAAMAAwACAAMAAwAEAAUABQAFAAUAAwADAAEAAQAD
AAMAAwADAAAAAAAAAAAAAQABAAEAAQABAAUACQAFAAAAAAAAAAAAAAD+//7///////7/
/v/+////AQABAAUABQAEAAQABAADAAUABgAHAAcABQAFAAQAAwADAAEAAAAAAAIAAwAD
AAQAAwADAAEAAQADAAUABgAFAAQAAgABAP7/AAABAAMAAwADAAIAAAD+//n/+f/4//f/
9//3//X/9f/2//f/9//2//b/9v/2//b/9//4//r/+//5//n/+f8CAAoAEwAaACAAJQA3
AFAAZAByAHgAYQAuAPX/xf+i/4H/T/8J/8b+n/6O/n/+dP6B/pX+nv6p/sH+5P4A/yD/
Q/9o/4T/lv+q/73/zv/b/+P/6//x//b/+f/7//z///8AAAIAAwAEAAcABwAHAAgABwAH
AAkACAAKAAoACgALAAwADQAOAA8ADwAQABAAEAAQABIAEgASABQAFQAVABUAFQAVABUA
FwAXABgAGQAaABsAHAAeACEAIgAlACYAJwApACoAKgAtAC0ALwAxADMANgA5AD0APwA+
AEAAQgBGAEsATQBPAFEAVwBZAFoAXABeAGAAYQBkAGIAYgBjAGQAZABjAGIAYQBhAGEA
YQBfAFsAWwBZAFYAVABUAFIAUABOAEsASABGAEIAPwA9ADwAOwA4ADQAMgAvACwAKgAo
ACcAIwAfAB8AHQAaABUAEgASABAADwAOAAwACgAJAAkACQAHAAYABgAFAAQAAQAAAAEA
AAAAAP///P/8//v/+//6//v//P/8//r/+v/6//r//P/8//r/+v/5//n/+f/5//f/+f/5
//r//P/8//3//f/7//z//P/+//7///////7/AAABAAMABAADAAMAAwADAAUABgAHAAcA
BgAGAAgACAAKAAoACwALAA0ADQANAAwACwAKAAkACAAJAAoACgALAAoACQAIAAcABwAH
AAYABgAHAAcABwAHAAcABwAFAAUAAwADAAMAAwACAAIAAgACAAMAAwADAAMAAwAAAAIA
AgACAAIAAQACAAQABQAEAAQABAAFAAQAAwAGAAUABgAGAAYABQAHAAgACQAJAAsACwAK
AAkABwAFAAQABAAEAAUABQAGAAgACQAIAAkACAAJAAkABwAEAAIAAQD+/wAAAQADAAMA
AgAAAP3/+v/5//n/+P/3//r/+//6//v/+//7//r/+P/6//r/+v/6//r/+v/7//v/+//7
////BAAMABUAGgAcACcAPwBaAGgAdAB4AFsAKAD1/8f/ov99/0H/+f7A/qf+mP6F/oL+
k/6j/qz+u/7V/vL+FP8y/1H/cP+M/6D/sv/D/9T/4f/p/+//9f/6//v//f/+/wEAAwAG
AAgACgAJAAkACQAKAAwADQAQABAADgAOAA4ADwAPAA8ADwAPABIAFAAVABYAFQAWABUA
FAAUABUAFQAVABkAGQAZABsAGwAcAB0AHgAgACAAIQAjACIAJQAmACcAKQAqACoALQAx
ADMANQA3ADgAOwA/AEEARABGAEgATABOAE8AUABRAFMAVQBWAFgAXABeAF8AYgBiAGIA
YwBkAGYAZQBkAGMAXwBfAF8AXQBdAF0AWwBYAFIAUgBQAE4ATABJAEYARABEAEEAPwA+
ADkANgAyADAAMQAuACwAKgAlACEAHQAdABwAGgAWABQAEgAQAA8ADgAOAAwACwALAAoA
CQAJAAoACAAGAAIAAAD///7//v/9//7//v/9//3/+//7//v/+v/6//r/+v/6//j/+P/2
//b/9//3//f/9//4//v//P/+//7//v////////8AAAAAAgAAAAEAAQAAAAAAAQADAAQA
BwAHAAcABwAFAAYABwAHAAoACgAMAAwACgAKAAsACwALAAsACwAKAA0ADgAPABAADgAM
AAkABwAKAAsADAANAAsACwAKAAoACQAJAAkACQAJAAkABwAHAAUABQAFAAUABQAGAAcA
CAAJAAcAAwACAAQABAAEAAQABAAEAAUABQACAAIAAgADAAQABQAKAAsACwAKAAkABwAI
AAoADAANAAwACwAJAAcABwAFAAQABAACAAMAAwAEAAcABwAFAAUACAAJAAkABwAHAAYA
BgAEAAIAAwAFAAUABwAGAAQAAgD9//3//P/7//3//f/7//v//P/9//3//P/6//r/+v/6
//j/+P/5//n/+f/5//3/AAAGAA8AFAAYAB8AMQBIAFoAZgB0AG0AQgALANv/sv+R/2n/
Kf/g/q/+mv6J/nr+gf6T/p7+q/7D/t7+/P4e/zv/WP92/5L/pv+3/8b/0//f/+X/7f/0
//f/+f/6//3//P/+////AAADAAMAAwAEAAUABQAHAAYABwAIAAkACwALAAsACwALAA8A
EAAQABAADwAQAA8ADgAOAA8ADwAPABEAEQARABMAFwAYABkAGgAYABgAGQAbAB4AIQAi
ACMAIwAkACQAJwAoACkAKgArAC0AMQA2ADkAOgA8AD4AQgBFAEcASQBLAFEAUwBUAFYA
VgBYAFkAXABaAFoAWwBcAF4AXQBcAFsAWQBZAFkAVwBTAFMAUQBOAEsATABLAEoARgBD
AEAAPgA6ADcANQA0AC8ALAAoACYAJgAkACMAIgAdABkAFQAVABYAFAAQAA4ACgAIAAcA
BgACAAAA//////7//f/9//7/+//6//f/9v/3//b/9v/1//b/9v/1//X/8v/x//D/7v/w
//D/8P/w//D/8P/u/+7/8f/x//H/8f/w//H/8P/w//H/8v/0//X/8//0//T/9v/0//X/
9f/0//b/9//5//r/+//7//v/+//7//z//f/9//7//v8AAAAA///+//7//f8BAAMABQAG
AAUABAADAAIAAgACAAEAAQD////////////////+//7//f/9//3//f/+/////v////3/
/f/9//3//P/8//z//P/5//n/+f/5//n/+f/6//j/+P/4//j/9//4//r/+//4//j/+P/5
//n/+f/9//3/AAAAAAAA///9//7////////////+//3//f/7//r/+v/6//v/+//8////
///9//3//f/9//z/+f/7//r/+v/4//r/+//9//3//P/6//f/9P/z//P/8v/x//H/8f/v
/+//8v/z//P/8v/0//T/9P/0//T/9P/1//X/9//3//3/BgAMABEAFAAaACkAQwBYAGgA
dgBuAEMADADX/6n/iv9n/y3/5f6w/pn+iP51/nj+if6Z/qL+s/7R/vb+Gv84/1X/dP+M
/57/sv/H/9b/4f/p//P/9//4//n/+//8////AQAEAAYACAALAAsACwAMABAAEQAUABQA
EgASABIAEwAVABUAFQAVABkAGgAaABoAHAAeAB4AHgAcAB0AHQAdAB8AHwAfACEAIQAi
ACMAJAAmACYAJwApACoALQAuAC8ALwAwADAAMwA1ADcAOQA7ADwAPwBDAEUARgBIAEoA
TgBRAFMAVQBXAF0AXwBgAGIAYgBkAGUAaABoAGgAaQBqAGoAaQBoAGcAYwBjAGMAYQBd
AF0AWwBYAFIAUgBQAE4ATQBLAEkASABGAEMAQQBAADsAOAA0ADIALwAsACoAKAAmACMA
IAAhAB4AHAAYABYAFAASABEAEAAMAAoACQAJAAkABwAGAAYABgAGAAQABAADAAIAAgAB
AP///v/8//v/+f/5//n/+P/5//r/+//8//7//v/8//z//P/7//r/+f/7//3//f/+//z/
/P/9//3//v8AAAEABAACAAMAAwACAAIAAwAFAAYACAAJAAoACwAIAAgACAAHAAoACgAM
AAwADgAOAA8ADwAPAA8ADwAOAA4ADgAOAA4ADgAOAA0ADQALAAsACwALAAwADQANAA4A
DgANAAwACwAJAAkABwAHAAcABwAHAAcACAAIAAgACAAFAAUABQAFAAUABAAGAAYABgAG
AAIAAgADAAMABAAEAAQABQAFAAUACQAJAAoACgAKAAkACgAMAA4ADwANAA0ADAALAAkA
BwAGAAYACAAJAAkACgALAAsACQAJAAkACQAIAAUABwAGAAYABAACAAMABQAFAAcABgAE
AAIA//////7//f/7//v/+f/5//v//f/+//7//P/8//z//P/8//z//f/9/////f///wQA
DgAXAB4AIgArADsAUgBmAHQAfABpADgAAwDV/7D/i/9X/xX/1P6t/p7+i/6A/o/+n/6o
/rX+zf7o/gb/Jv9H/2z/iv+e/7L/w//Q/9v/5f/v//n//v/+//////8BAAMABgAIAAoA
CwALAAsADAAMAA0AEAAQABAAEAAQABEAEgATABQAFQAWABYAFQAUABUAGAAZABoAGQAZ
ABgAFwAZABkAGQAbAB0AHgAfACAAIAAgACEAIwAiACUAJgAnACsALAAsAC8AMQAzADUA
NwA4ADsAPwBBAEAAQgBEAEgATQBPAFEAUwBVAFcAWABaAF4AYABhAGQAZABkAGUAZgBk
AGMAYgBhAGAAYQBiAGEAXgBdAFoAVgBSAFIAUABOAE0ASwBJAEgARgBDAEEAQAA9ADoA
NgA0ADIALgArACgAJwAjAB8AHwAeABwAGAAWABQAEgARABAADgAMAAsACwAHAAUABAAE
AAYABgAEAAQABAAEAAUABQAAAP7/+//5//n/+//9//7//P/8//z//P/8//z/+v/6//3/
/f/9//3/+//9//3//v8AAAAAAQABAAEAAgACAAQABAAFAAUABAACAAMABQAGAAUABQAF
AAUABQAGAAcABwAKAAoADAAMAAwADAANAA0ADQANAA0ADAAMAAwADAAMAAwADAALAAsA
DQANAA0ADQALAAsACgAKAAkACQAJAAkACQAJAAcABwAFAAUABQAFAAQABAAEAAIAAgAD
AAQABQAGAAYABgAHAAcAAwACAAEAAQADAAMABwAHAAkACgALAAsACQAKAAsACwANAA0A
DAALAAsACQAIAAgACQALAAwADgAPAA8ADQANAAwADQANAAsADAAMAA0ADAAMAA0ADwAP
ABAAEAAPAA4ACQAJAAgABwAHAAcABQAFAAUABQAEAAIABAAEAAQABAAEAAQABQAFAP//
/////wIADAAVABoAHAAfAC0ARgBcAG4AegBxAEwAGQDr/8D/nf9t/yf/5v6//rD+n/6O
/pX+pf6q/rX+yf7g/v7+Hv87/1r/ev+W/6r/u//M/9n/4f/n/+3/8P/0//f/+f/9//3/
AAACAAQABwAHAAcACAAJAAkACwAKAAoACgAKAAsACwALAAsACwALAAwADAAMAA4AEAAQ
ABAAEgATABMAEwAUABMAEgATABUAFgAXABgAGAAYABkAGwAeACEAIgAjACUAJgAmACkA
KAApACoAKwAuADEANQA3ADgAOgA8AEAARQBHAEkASwBNAE8AUABSAFQAVgBXAFoAXABc
AF0AXgBbAFkAVwBVAFQAVQBWAFUAVABVAFQAUgBMAEwASgBIAEgARQBCAEAAPAA5ADcA
NgA1ADIALgAsACsAKAAmACQAHwAbABcAFwAYABYAEgAQAAwACgAJAAgABwAGAAYABwAF
AAMAAgACAAEAAAD9//z//f/8//z/+//6//r/+f/5//n/+f/5//j/9v/2//b/9v/0//T/
8v/y//b/9//4//n/+P/5//j/+P/6//r/+//7//n/+v/6//z//v///////v/+////AQAC
AAUABQAFAAUABgAIAAoACwALAAoACwAKAAgACAAJAAkADQANAA0ADAAMAAwADAAMAAoA
CgAJAAkACgALAAwADQAKAAkABwAGAAkACQAJAAkABwAHAAUABQAHAAcABwAHAAYABgAG
AAYABQAFAAUABQAJAAoACQAIAAcABgAEAAQABQAFAAQABAAEAAUABQAFAAkACQAKAAoA
CgAJAAsADAANAA0ADQANAAwACwALAAkACAAIAAYABwAHAAgACwALAAkACQAKAAsACwAJ
AAkACAAIAAYABAAFAAcABwAFAAQAAgAAAAEAAwAEAAUAAwABAP3/+//8//3//f/8//7/
/v/+//7//v/+////////////AQAGAA4AGQAeACAAJQA3AFAAZABwAHwAcQBGAA0A2/+0
/5f/bf8t/+T+s/6i/pX+gv6H/pn+pP6t/r3+3P7+/iD/Pf9c/3r/lP+o/73/zv/d/+f/
7//1//j//f///wAAAwAFAAgACgAMAA8ADwAPABAAEgATABYAFgAWABYAFgAXABcAFwAX
ABcAGQAaABoAGgAaABwAHAAcAB0AHwAgACEAIQAhACEAIwAkACQAJAAkACYAJgAnACkA
KgAtAC4ALwAxADIAMgA1ADkAOwA9AD8APwBBAEQARQBJAEwATwBUAFYAVwBYAFkAXwBh
AGIAZABmAGgAaQBsAG4AbgBvAHAAcABvAG4AbQBpAGkAaQBnAGUAZQBjAGAAXABcAFoA
WABYAFUAUgBQAE4ASwBJAEgAQgA+ADkANgA2ADQAMwAyADEALQApACkAJgAkACAAHgAe
ABwAGwAaABUAEgAQAA8ADQALAAoACgAMAAwACgAKAAcABgAGAAUABAAEAAMAAwABAAEA
AQAAAAIAAgACAAIABAAEAAIAAgABAP///f/7//z///8AAAIAAAAAAAEAAQADAAQABAAG
AAgACQAJAAgABgAHAAkACgANAA0ADQANAAwADAAMAAsADAAMAA4ADgAPABAAEgATABMA
EwATABIAFAAUABQAFAASABIAEQARABEAEQARABEAEQARABAAEAAPAA8ADwAPABEAEQAP
AA8ADwAPAA8ADwAMAAwADAAMAAsACwALAAwACgAKAAoACgAIAAgACQAJAAgACAAIAAkA
CwALAA8ADwASABIAEgARAA8AEAARABEAEwATABIAEQAQAA0ACwAKAAwADQANAA4AEQAR
AA8ADwAOAA8ADwANAA0ADAAMAAoACgALAA0ADQAPAA4ADAAKAAkACQAIAAcABgAFAAIA
AQAEAAUABQAEAAMAAgABAAAAAwAEAAYABwAFAAUABQAKABIAGwAkACoAMwBHAGAAcgB+
AIIAaQA2AAMA0f+q/4f/Wf8X/9b+q/6a/on+fv6N/qP+rv65/tP+8v4S/zL/Uf9w/4z/
ov+2/8n/2P/l/+//9//9/wAABQAHAAgACwALAA4AEAASABQAFQAWABgAGQAZABsAGgAc
ABwAHAAdAB8AHwAfAB8AIAAgAB8AHgAhACQAJQAmACQAJQAlACUAKQApACkAKwArACwA
LQAuAC4ALgAvADEANAA3ADgAOQA5ADoAOgA9AEEAQwBFAEcASgBNAFEAUwBWAFgAWgBe
AF8AYQBjAGUAawBtAG4AcABvAHAAcAByAHUAdgB4AHoAegB5AHgAdwB0AHMAcgBvAG8A
bwBtAGoAZQBkAGEAXgBeAF0AXABcAFkAVQBSAFAASwBIAEQAQgBCAEAAPwA+AD0AOQA1
ADUAMgAwACwAKgAoACYAJQAkACQAIgAhACEAHwAdABwAHAAaABoAGAAYABcAFgAWABUA
FgAWABUAFQATABMAEwASABAAEAAQABAAEQASABEAEgAVABUAFQAVABIAEwASABIAFAAU
ABUAFQAXABgAGAAaABgAGQAZABgAGQAbAB4AIAAfAB8AHwAfACEAIgAjACMAJgAmACgA
KAAnACYAJgAlACgAKQAqACoAKQAoACcAJgAnACgAKAApACcAJwAnACcAJQAlACQAJAAn
ACcAJwAnACcAJwAlACUAIwAjACMAIwAjACQAJQAmACMAIwAjACMAIwAjACMAIwAlACYA
JAAlAA==
         </WaveFormData>
      </LeadData>
      <LeadData>
         <LeadByteCountTotal>10000</LeadByteCountTotal>
         <LeadTimeOffset>0</LeadTimeOffset>
         <LeadSampleCountTotal>5000</LeadSampleCountTotal>
         <LeadAmplitudeUnitsPerBit>4.88</LeadAmplitudeUnitsPerBit>
         <LeadAmplitudeUnits>��V</LeadAmplitudeUnits>
         <LeadHighLimit>2147483647</LeadHighLimit>
         <LeadLowLimit>268435456</LeadLowLimit>
         <LeadID>V3</LeadID>
         <LeadOffsetFirstSample>0</LeadOffsetFirstSample>
         <FirstSampleBaseline>0</FirstSampleBaseline>
         <LeadSampleSize>2</LeadSampleSize>
         <LeadOff>FALSE</LeadOff>
         <BaselineSway>FALSE</BaselineSway>
         <ExcessiveACNoise>FALSE</ExcessiveACNoise>
         <MuscleNoise>TRUE</MuscleNoise>
         <LeadDataCRC32>1724524226</LeadDataCRC32>
         <WaveFormData>
qv+q/6r/qv+1/8D/y//W/9z/4P/k/+j/7P/u//D/8v/0//b/+P/6//r/+v/6//r//P/+
/wAAAgABAAAA///+/wAAAAAAAAAAAQACAAMABAAEAAQABAAEAAUABgAHAAgACgAKAAoA
CgALAAwADQAOAA8AEAARABIAFAAUABQAFAAYABoAHAAeACAAIAAgACAAIgAkACYAKAAs
AC4AMAAyADQANgA4ADoAPQBAAEMARgBGAEYARgBGAEYARgBGAEYARwBIAEkASgBGAEQA
QgBAAD8APgA9ADwANwA0ADEALgArACoAKQAoACUAJAAjACIAHgAcABoAGAAXABYAFQAU
ABIAEAAOAAwACwAKAAkACAAHAAYABQAEAAEAAAD///7//v/+//7//v/9//z/+//6//j/
+P/4//j/9v/2//b/9v/1//T/8//y//T/9P/0//T/8//y//H/8P/u/+7/7v/u/+//8P/x
//L/7//u/+3/7P/u//D/8v/0//P/8v/x//D/8//0//X/9v/3//j/+f/6//r/+v/6//r/
/f/+////AAD+//7//v/+/wAAAAAAAAAAAgACAAIAAgAAAAAAAAAAAAMABAAFAAYAAwAC
AAEAAAACAAIAAgACAAAAAAAAAAAA/v/+//7//v8AAAAAAAAAAP7//v/+//7/AAAAAAAA
AAAAAAAAAAAAAP3//f/9//3/AAADAAUACAAIAAcABgAFAAUABgAHAAcACgAKAAoACgAG
AAYABQAFAAkACgALAAwACgAKAAkACQALAAwADAAKAAgACAAIAAYABQAFAAUABAAGAAUA
AwABAAEAAQD+//3/+v/6//n/+f/5//v/+//5//f/+P/4//j/+v/7//v/+//5//j/9v/3
//7/CgAUAB0AKgA/AFsAgACrANYA7QD1APcA+ADwANEAjAAmAL//c/8z//z+5f7v/vz+
Av8K/xv/Mf9N/2X/d/+M/6D/sP++/8b/z//a/+X/6v/u//D/9v/2//j/+//7//3///8B
AAIAAgADAAQAAwAEAAUABgAEAAQABAADAAYACAAJAAwACwAKAAoACQAJAAsACwALAAsA
CwALAAwADgAPABAAEAARABQAFgAXABYAFQAVABQAGAAaABsAHAAbABsAHAAeAB8AIAAh
ACIAJAAnACgAKgAqACwALQAxADQANQA5AD0APQBBAEIAQwBDAEUARgBJAEwATgBQAFEA
TwBPAE0ATABLAEsASQBGAEcARQBEAEIAPwA8ADwAOgA6ADgANgA0ADEALgArACgAJgAk
ACMAIQAiACEAHwAdABkAFQATABEAEAARAA8ADwAKAAkABwAFAAYABAAEAAMAAAD/////
/v/8//z/+//7//v/+//7//z/+v/5//j/9//3//j/+P/4//f/9f/0//P/8//y//H/8P/x
//L/8//1//L/8P/v/+7/8f/x//H/8v/y//L/8//z//L/8f/w//D/8f/z//b/+P/2//X/
9P/0//f/+v/8//7//P/8//z/+//9//3//f/+/wIAAwADAAMAAgABAAAA//8CAAMABAAF
AAIAAQABAAAA/v/+//7//v8AAAAAAQABAP/////9//3//f/9//3//f/9//3/+//7//v/
+v/6//v/BAD+//z//P/8//z//P/8//z//P/9//3//f/9//v//f/+/wAAAwADAAMAAwAD
AAQABQAFAAQABAAEAAQABAAEAAMAAwADAAQABQAGAAgACAAHAAcABQAGAAYABAADAAIA
AQD+/wAAAQACAAIAAAD///3/+//5//n/9v/1//b/9v/1//X/9f/3//f/9f/1//b/9v/2
//X/9f/0//P/9f/4//j/+f/+/wIACAAPABoAKwBHAGwAlQDAAOMA7wDvAOwA6gDXAKQA
SgDl/43/Sf8K/+f+5/7y/vb+/v4P/yf/P/9V/2f/fv+Q/57/sP++/8v/1P/f/+b/7P/q
/+3/7P/t/+//8v/1//j/+//6//r/+//8//3//v///wAAAgACAAIAAQAAAAAA//8AAAIA
BAAHAAkACAAJAAgABwAJAAkACQAKAAwADQAOAA4ADAAOAA8ADwARABEAEgASABIAFAAV
ABYAFwAXABgAGgAZABoAGwAcAB4AIQAiACQAJwAqACwAMQAyADEAMwA1ADcAOwA8AD0A
QQBDAEQARwBFAEYARwBHAEcARwBFAEQARQBFAEMAQAA9ADsAOgA4ADcANAA0ADIALwAs
ACkAJgAmACQAIgAgAB4AHAAbABkAGAAXABUAEwASAA8ADgANAAoACQAFAAMAAwADAAIA
AQD///z/+//5//n/+f/6//r/+P/4//f/9//1//P/8f/w//P/8//z//P/7//u/+z/6v/q
/+n/6f/p/+v/7P/t/+7/7P/q/+j/5//p/+j/6P/o/+f/5//n/+j/6P/o/+n/6f/p/+n/
6f/q/+n/6f/q/+r/7P/t/+7/8P/v//D/8P/w//P/9P/1//X/9//3//f/+P/5//n/+P/3
//j/+f/6//v/+f/5//n/+f/6//v//f/+//r/+v/6//r/9//2//b/9f/4//n/+P/5//f/
9//3//f/+f/5//f/9//5//b/9P/0//T/9P/0//T/9f/2//f/+P/1//X/9f/1//X/9//4
//r//f/9//3//f/7//z//f/9//7//v/+//7//P/8//v/+////wAAAQACAAIAAgABAAEA
AAAAAP///P/+//7//v/8//v/+//7//r//P/7//n/9//z//P/8P/v/+z/7P/r/+v/7P/v
//D/7//t/+7/7v/u/+3/7f/s/+v/7f/w//L/8//2//7/BgAPAB4ANwBZAH4ApwDQAOUA
6wDrAOQA1gC1AGwABgCl/1//H//q/tv+5/7s/vL+AP8R/yX/Pf9T/2f/fP+Q/6T/sv/A
/83/1v/b/+D/5P/o/+7/7v/w//P/9f/3//n/+//8//z//f/+/wEAAgADAAQAAQAAAP//
/f8AAAIAAwAGAAYABgAHAAcABQAHAAcABwAJAAkACQAKAAsACwALAAoACgAMAA0ADQAO
AA8AEQASABMAFAAUABQAFwAXABgAGgAZABoAGwAcAB8AIwAlACgAKAAqACsALwAxADEA
NAA3ADsAPwBAAEEAQQBDAEQARwBJAEoASwBLAEoASQBGAEQARABFAEQAQgBBAD8APgA8
ADcANAA0ADIAMAAuACwAKgAnACQAIQAeABoAGAAXABUAFQAVABQAEwARAA0ACwAJAAgA
CQAHAAcABQAFAAQAAwACAAAAAAD///7//f/9//z/+f/4//b/9f/2//X/9P/0//X/9f/1
//X/8//y//D/7v/w/+//7//v/+7/7P/q/+j/6v/q/+r/6//t/+z/7P/s/+v/6//r/+z/
7v/u/+//7//u/+3/7P/s/+//8f/0//b/9v/1//T/9P/2//j/+f/6//3//v///////f/9
//3//v8CAAMAAwADAAEAAQABAAEAAQABAAEAAQADAAMABAAEAAAAAAAAAAAAAAAAAAEA
AQABAAEA////////////////AQABAP/////9//z//P/9//z//v/+//z//P/8//z//P/8
//z//P/9//3//f/9//z//f/9//7/AQABAAEAAQADAAQABQAFAAUABAADAAIAAQACAAIA
AwADAAQABQAGAAcACAAIAAkABwAIAAgABgAEAAQABAACAAMAAwADAAIAAgABAP///f/5
//n/9v/1//b/9v/1//X/9P/1//T/8f/z//b/+P/6//n/+f/4//f/9//2//b/+f/+/wYA
DAATAB4AMwBPAHIAmwDGAOUA8QDzAO4A5gDLAJAAMgDP/3//Pf8A/+P+6f7y/vb+Av8V
/yn/Qf9Z/23/gP+W/6T/sv/A/83/2P/f/+b/6P/q/+z/7P/u//H/9P/3//r//f/+//7/
//8AAAEAAgADAAQAAgACAAIAAQD//wAAAAACAAMABAAGAAcABQAHAAcABwAHAAcABwAI
AAsADQAPABAADQAOAA4ADQAOAA8AEQASABQAFgAXABgAGAAXABcAGAAaABwAHgAgACEA
IwAjACQAKAAqACsALwAxADEANAA3ADcAOwA8AD0AQABDAEUASQBIAEgASABHAEkASQBH
AEYAQwBDAEEAPgA7ADkAOAA2ADYANAA1ADQAMQAuACsAKAAoACYAJAAiAB4AHAAbABkA
FgAVABMAEQAQAA0ADAALAAgABwADAAEAAAABAAEAAQD+//z//P/7//r/+f/5//j/9v/2
//X/9f/y//H/8P/w//H/8f/x//H/8P/w/+//7v/t/+v/6v/p/+n/6P/n/+b/6P/o/+j/
6f/p/+j/6P/o/+f/5//n/+j/5v/m/+f/5//p/+n/6f/q/+r/6//t/+7/8f/x//H/8v/w
//L/8//0//X/9v/3//f/+f/5//n/+v/7//v/+v/5//z//f/+/////f/9//3//f/9//3/
/v/+//r/+v/6//r/+v/6//v/+//7//v/+f/5//v/+//7//v/+f/5//f/9//5//j/+P/5
//b/9v/z//X/+v/8//z//P/8//n/+P/3//b/9v/3//j/+f/7//3//v8AAAAA///+//3/
//8AAAEAAQABAAAA///+//7//v/9//3///8AAAEAAgABAAAA/v/9/wAAAgADAAIAAQAA
AP///P/9//3//f/8//r/+f/3//X/8f/x/+7/7f/t/+7/7v/v/+7/7//u/+v/7f/u/+7/
7v/w//H/8f/x/+//7v/u/+3/9P8CAAwAEQAcADMAUQB4AKUAzgDjAOsA7QDoANoAtwBu
AAgAp/9d/yH/7v7d/un+8v70/v7+Ef8r/0H/Wf9v/4T/lP+i/6z/uv/J/9L/1//e/+L/
5v/o/+j/6v/t/+//8f/z//X/9v/2//f/+P/7//z//f/+/wAAAAAAAP///v/+//3//v/+
//7//////wAAAwAEAAUAAwADAAMABAAHAAkACwAMAAoADAANAA0ADQANAA4ADgARABQA
FgAYABYAFQAVABYAGQAcAB8AIgAiACUAJgAoACgAKgArAC8AMQAxADQANwA5AD0APgA/
AEQARwBJAE0ATABMAEwASwBKAEkARgBEAEMAQwBBAD4APwA9ADwAOgA4ADYANwA2ADMA
MAAtACoAJgAkACIAIAAfAB4AHgAdABsAGQAWABMAEwARABEAEQANAA0ACgAJAAkACQAI
AAcABgAEAAQAAwABAP///v/8//v//P/8//3/+v/5//j/+P/2//X/9P/z//X/9v/2//b/
9f/z//L/8f/z//L/8f/w/+7/7v/u/+//7f/s/+z/7P/u/+//8P/y//H/8P/w/+//8f/x
//H/8v/w//H/8//0//X/9f/1//b/9//6//z//v/9//7//////wAAAQACAAQABQAFAAQA
AwADAAMAAwADAAMAAwADAAMAAgABAAEAAAABAAIAAwAEAAIAAgADAAMAAQABAP////8A
AAEAAgADAAAA///8//v//P/8//3///8AAAQABQABAPz//v/+//7//v8AAAAAAAAAAP3/
/f/9//3//v8BAAMABgAGAAUABAADAAUABgAHAAcACAAIAAgACAAEAAQAAwADAAcACAAJ
AAoACQAIAAYABQAGAAgACQAIAAcABgAFAAIAAwADAAMAAgAEAAMAAQD///z/+//3//X/
9v/2//X/9f/1//f/9//1//P/9P/0//T/9//5//r/+//5//j/9v/3//7/BAAOABsAJAA1
AFEAdACdAMoA5wDvAPEA8ADqANEAkgAyAMv/e/87/wL/5/7r/vj++v4A/xP/Kf87/1H/
bf+G/5j/pv+0/8L/zf/W/9v/4v/o/+7/8P/w//L/9f/2//f/+P/5//z//P/9//7//f/+
////AAAAAAAAAAD//wAAAgADAAYABQAEAAQAAwADAAUABQAFAAcABwAHAAgACAAJAAoA
CgAMAA4ADwAPAA0ADQAOAA4AEAASABMAFAAVABUAFgAYABgAGAAYABgAGwAfACEAJAAl
ACYAJgApAC0ALQAwADMANQA5ADoAOwA7AD0APgBBAEMARABFAEUAQwBDAEEAQABBAEEA
PwA8ADsAOQA4ADYAMwAwADAALgAuACwAKgAoACMAIAAdABoAGQAYABgAFwAVABMAEAAN
AAwACQAIAAcABwAHAAQAAwAAAP///f/7//v/+v/7//v/+v/5//n/+P/1//T/8v/x//P/
8//z//T/8f/v/+3/6//r/+z/7P/s/+z/6//r/+v/7f/s/+v/6v/q/+r/6v/r/+r/6P/n
/+b/6f/p/+n/6v/o/+j/6f/p/+n/6f/p/+r/7P/t/+//8P/v/+//7//w//L/9P/1//b/
9v/2//b/9f/3//f/9//4//v//f/+/////P/7//r/+f/8//3//v////7//f/9//z//P/8
//z//P/9//7/AAABAP7//f/6//n/+f/5//n/+f/5//n/9//3//n/+P/4//n//P/4//j/
+P/4//j/+v/6//r/+v/6//v//P/9//r/+//7//z//////////////wAAAQABAAQABAAE
AAQABAAEAAMAAwADAAQABQAGAAcACAAIAAkABwAIAAgABgAFAAQAAwAAAAAAAQACAAIA
///9//r/9//3//f/9P/z//T/9P/z//P/8f/z//P/8f/z//T/9P/0//L/8//z//P/9f/0
//T/9f/6/wQAEAAVACIAOwBbAHwAqQDUAOkA7QDtAOgA2ACzAGYAAgCn/2H/If/s/t/+
6f7w/vb+Av8V/y3/Q/9X/23/gv+U/6T/sv++/8v/2P/f/+T/6P/s/+//7v/v//H/9P/3
//r//f/9//z//P/8//3//v///wAAAAAAAAAA///+//7//f/+////AAACAAMAAgADAAIA
AQADAAMAAwAEAAYABwAIAAgACAAKAAsACwAMAA0ADwAQAA8AEAAQABAAEQARABIAFAAW
ABgAGgAcAB4AIQAiACQAKAAqACsALwAwAC8AMQAzADMANwA4ADkAPAA/AEEARQBEAEQA
RABDAEQARQBEAEQAQAA/ADwAOAA4ADcANwA2ADEALgAuACwAKAAmACQAIgAjACIAIQAg
ABsAGAAWABMAFAATABEADwAOAAsACgAJAAUABQACAAEAAQABAAAA///+//z//P/7//v/
+//8//z/+f/4//b/9f/y//H/8P/w//H/8f/x//H/7//u/+z/6v/s/+v/6//r/+v/6v/p
/+j/5//m/+X/5f/o/+j/6f/q/+n/6f/p/+r/7P/s/+3/7f/t/+3/7f/u/+z/7f/v//D/
8v/z//T/9v/1//b/9v/2//n/+v/7//v/+//7//v//P/8//3//f/9//7///8AAAEA///9
//v/+f/6//v//f/+//z//P/8//z/+v/6//v/+//9//3/+//7//n/+f/5//n/+//7//n/
+f/7//r/9v/0//b/9v/2//b/+P/4//j/+P/2//X/9P/z//b/+f/7//7//v/9//z/+//9
//7//////wAAAAAAAAAA/v/+//3//f/9//7///8AAAIAAgABAAEAAQACAAIAAAACAAIA
AgAAAP3//f/9//z//P/7//n/9//1//X/8v/x//D/8P/v/+//8f/z//P/8f/w//D/7//u
/+z/7f/t/+3/7//w//D/7//w//b/AAAJABQAJwA/AF4AgwCyANkA5QDnAOgA5ADTAKIA
SgDh/4f/Rf8I/9/+3f7q/vD++P4L/x//M/9L/13/cP+G/5r/rP+2/8H/zP/V/9r/4P/m
/+r/6v/s/+//7//x//P/9f/2//b/9//4//f/+P/5//r//P/8//z/+//9//7//v8AAAAA
AAABAAEAAAABAAAA//8BAAEAAQACAAIAAwAEAAQABQAIAAoACwAJAAkACgAKAAwADgAP
ABAAEwATABQAFgAUABQAFAAUABkAHQAfACIAIgAkACUAKQApACkALAAvADIANwA5ADsA
PAA9AD0APwA/AEAAQQBBAEEAQQA/AD4APwA/AD0AOgA5ADcANgA0AC8ALAAsACoAKAAm
ACQAIgAgAB4AHAAaABQAEgARAA8AEQARABAADwALAAcABQADAAIAAwABAAEA/f/9//z/
+//4//b/9v/1//f/9//4//j/8//y//D/7//v/+//7//w//D/7//u/+3/6v/q/+n/6P/q
/+n/6f/p/+j/5v/k/+L/5f/m/+f/6f/o/+b/5f/k/+f/5//n/+j/6P/o/+n/6f/n/+f/
5//o/+r/6//t/+7/7//v/+//8P/w//L/8//0//X/9v/3//f/9v/1//T/9P/4//v//f//
//7//f/8//v/+//7//v/+//9//3//v/+//r/+v/6//r/+v/6//v/+//9//3/+//7//n/
+f/5//n/+f/5//f/9//1//T/9P/1//b/+P/4//b/9v/2//b/9v/2//b/9v/3//f/9//3
//f/+f/6//z////////////9//7///////7//v/+//7//v/+//3//f/9//7///8AAAAA
AAD///////8AAAAA/v/8//z//P/6//v//f///wAA/v/7//f/8//z//P/8P/v//D/8P/v
/+//7//x//H/7//x//L/8v/y//H/8f/w/+//8//y//T/9//6/wAACgARACAAOwBbAIIA
sQDYAOcA6wDpAOAA1ACtAF4A9v+d/1n/Gf/o/t/+6f7u/vT+AP8X/zP/Tf9h/3P/hv+W
/6T/sv/C/83/1v/f/+b/6P/o/+r/6v/s/+//8//1//f/+f/4//j/+f/6//3//v///wAA
AAAAAAAA///9//7//v8AAAEAAgAEAAUABwAJAAkACQAIAAcABgAGAAgACQAKAAoACAAK
AAsACwAMAA0ADwAQABAAEgATABQAEwATABQAFgAYABoAHAAeAB8AIQAhACIAJgAoACkA
LQAvAC8AMgA1ADcAOwA8AD0APwBBAEIARQBDAEQARQBFAEcARwBFAEQAQgBBAD4AOgA7
ADkAOAA2ADMAMAAwAC4ALAAqACgAJgAmACQAIgAgABoAGAAXABUAEgARAA8ADQAPAA0A
DQANAAoACQAFAAMAAwADAAIAAQD///z/+//5//r/+f/5//j/9//4//j/+f/3//X/8//y
//L/8f/w/+//7P/s/+v/6v/r/+v/7P/t/+//7v/t/+z/6//q/+n/6f/q/+r/6//s/+z/
6//q/+r/6//s/+7/7//x//H/8f/y//H/8f/y//L/9v/3//j/+v/3//j/+P/4//n/+v/7
//v//P/9//7/AAD//////v/9///////////////////////+//3//f/8//3//v///wAA
/v/+//////8BAAEA//////3//f/9//3//f/9//v/+//9//z//P/9//r/+P/6//r/+v/6
//r/+v/6//r/+f/5//n/+f/7//3//v8AAAEAAQABAAEAAwAEAAUABQAGAAYABgAGAAMA
AgAAAP//AgAEAAYACAAIAAgABwAHAAUABgAGAAQABgAGAAYABAABAAEAAQAAAAIAAQD/
//3/+//7//j/9//0//T/8//z//b/+f/6//n/9v/2//X/9P/2//f/9//3//n/+P/2//f/
/P8EAA4AFwAkADUATwByAJkAxADjAO8A8QDwAOoAzwCSADIAzf99/z3/AP/j/uv+9v74
/gL/Ef8l/zv/Uf9n/4L/lv+m/7b/xP/L/9T/2//i/+z/8P/y//L/9P/3//f/+f/7//3/
/v/+////AAABAAIAAwAEAAQABAAEAAMABAAGAAcACgAHAAYABgAFAAcACQAJAAkABwAH
AAcACAAIAAkACgAKAAsADgAQABEADwAPABAAEAAQABIAEwAUABcAFwAYABoAGwAcAB0A
HgAiACUAJgAoACcAKAAoACsAMAAxADUAOQA5AD0APgA/AEEAQwBEAEcASQBKAEsASwBJ
AEkARwBGAEYARwBGAEQAQQA/AD4APAA4ADQAMwAwADEAMAAvAC4AKgAoACYAJAAiACAA
HwAdABsAGQAWABMAEgAPAA4ADQAMAA0ACwALAAcABwAGAAUABgAEAAQAAwAAAP/////+
//7//v/9//3//f/9//3//v/8//n/9v/z//T/9v/3//j/9v/1//X/9f/z//L/8f/w//H/
8v/z//X/8//y//L/8v/1//X/9f/2//T/9P/1//X/9//3//f/+P/4//n/+//8//z/+//6
//r//P/+////AAABAAIAAwADAAMAAwADAAQABgAHAAcABwAFAAUABQAFAAcABwAHAAcA
CQAJAAoACgAGAAYABgAGAAYABgAHAAcABQAFAAMAAwAFAAUABQAFAAUAAwADAP///v8B
AAIAAwAEAAYABgAGAAYAAgABAAAA//8AAAMABQAIAAkACQAJAAkACAAIAAgABwAKAAoA
CgAKAAcABgAEAAMABgAIAAoADAAMAAwACwALAAoACgAJAAYABwAIAAkACAAHAAcABwAG
AAcABwAGAAUAAgABAP3/+//6//r/+f/5//f/+f/5//f/9//4//j/+P/5//v//P/9//v/
+v/4//X/+v8CAAwAFQAeAC0ARQBoAJEAvADfAO0A7wDuAOgA0wCaAD4A2f+N/03/DP/j
/uX+8P7y/vr+C/8b/y//Sf9d/3L/iv+g/7D/vv/L/9T/2f/e/+b/6v/w//D/8v/1//X/
9//5//v//v/+////AAD//wAAAQACAAIAAgACAAEAAwAEAAQABgAFAAQABAADAAUABwAH
AAcACAAJAAoADAANAA0ADQAMAA4AEAARABEADwAPABAAEAATABYAGAAaABsAGwAcAB4A
HgAeAB4AHgAhACUAJwAqACoALAAtADEANQA1ADgAOwA9AEEAQgBDAEMARQBGAEkASgBM
AE4ATwBNAEsARwBEAEQARQBEAEIARABDAEMAQgA+ADoAOQA2ADQAMgAwAC4AKwAoACUA
IgAfAB4AHgAdABoAGQAXABUAEgAPAA4ADQANAA0ACgAJAAUABQAEAAMAAwACAAMAAwAA
AP/////+//r/+v/5//n/+v/5//j/+P/2//X/9P/z//T/9P/z//L/8P/v/+//7//s/+r/
6P/m/+r/7P/u//H/7v/s/+v/6v/s/+3/7v/w/+7/7v/v/+//8f/x//H/8v/y//P/9f/2
//f/9//3//j/+f/8//7/AAAAAAAAAAD///3//f/9//7/AQADAAQABQAEAAMAAgABAAEA
AQABAAEAAgADAAUABgADAAIAAQAAAAIAAgADAAMAAgABAP7//f/+////AAABAAMAAwAB
AAEAAQAAAAAAAQAEAAQAAwACAAEAAAD+//7//v/+//7///8AAAEAAAABAAEAAgAFAAUA
BQAFAAcACAAJAAkACAAIAAgACAAGAAYABQAFAAYABgAGAAYABwAIAAgACQAJAAoACgAI
AAYABgAGAAQABQAFAAUABAADAAEA/v/7//v//f/8//3/+//6//j/9//1//f/9//1//b/
+P/5//r/+P/5//n/+f/5//r/+v/9/wAABgAMABMAHAAtAEkAagCTAMIA5QDxAPMA8ADu
AN8AsABaAPP/m/9Z/xr/7f7n/vL++P4A/w3/If87/1P/Z/96/47/oP+u/77/zf/Y/+H/
6P/u/+7/8P/w//L/9f/3//n/+//9/wAAAAABAAIABQAGAAcACAAIAAgACAAHAAUABgAG
AAgACgAKAAsACwAJAAsACwALAAwADQAOABAAEgATABQAFAARABIAEgARABMAEwAUABQA
FgAYABkAGgAdAB0AHgAgACMAJAAlACYAJQAnACcAKAAsADAAMwA5ADoAOQA7AD0APwBD
AEQARQBJAEsATABPAE0ATgBPAE8AUABRAFAAUABNAE0ASwBIAEcARQBEAEIAQQA+AD4A
PAA6ADgANgA0ADQAMgAwAC4AKQAmACQAIQAiACEAHwAdAB4AGwAaABkAFQAVABIAEQAR
ABEAEAAPAA0ACgAJAAcABAADAAMAAgADAAQABAAFAAIAAQAAAAAAAgABAAAA///8//z/
+//6//r/+f/5//n/+v/6//r/+v/4//b/9P/z//b/9v/3//j/9//3//f/+P/2//b/9//3
//j/+f/6//z/+//7//z//P////////8AAP//AAAAAAAA//8AAAEAAQAEAAUABgAIAAkA
CQAIAAcACAAJAAoACwAJAAkACQAJAAcABwAIAAgABwAIAAkACgAIAAgACQAJAAsACwAJ
AAkACQAJAAkACQAHAAcABQAFAAkACAAIAAYABgAGAAYABgAGAAYABgAGAAUABQAFAAUA
BQAHAAgACgAMAA0ADgAPAAwADAAMAAsADwAQABEAEgAPAA4ADAALAA0ADgAPABAAEQAS
ABIAEwASABIAEQAOABAAEAAQAA4ACwALAAsACgAMAAsACQAHAAYABwAFAAUAAwACAAAA
//8BAAMAAwABAP7//v/9//z///8BAAIAAwAFAAIAAAD9/wIACgAWACEALABBAF8AggCr
ANYA7QD3APkA+ADwANcAnABAANn/h/9D/wj/6/7z/gD/CP8Q/yP/N/9P/2X/ef+M/6D/
sv/C/87/2f/k/+v/8P/0//j//v/+/wAAAwAEAAUABgAHAAoACgALAAwADQAOAA8AEAAQ
ABAAEAAPABAAEgATABYAFQAUABQAEwAUABcAGAAZABkAGQAZABoAGgAbABwAHAAeACAA
IQAhACEAIQAiACIAJAAmACcAKAApACkAKgAsACsALAAtAC4AMgA1ADYAOAA6ADwAPQBB
AEEAQQBEAEcASgBPAFEAUwBSAFMAUwBVAFgAWgBcAF0AWwBbAFkAWABVAFUAUwBQAFEA
TwBOAEwASABEAEMAQABBAEAAPwA+ADoAOAA2ADQALgAsACsAKQApACkAKAAnACQAIQAg
AB8AHwAfABwAGwAZABkAGAAXABYAFAAUABMAEgARABEAEAAOAA4ADQANAAwACwAKAAoA
DAALAAoACQAGAAYABQAEAAQAAwADAAMAAwACAAEAAAABAAIAAwAFAAQAAgABAAAAAQAB
AAEAAgAEAAQABQAFAAMAAwADAAQABgAHAAkACgALAAsACwAMAAwADgAPABAAEwAUABUA
FQATABMAEwAUABgAGQAZABkAFwAXABcAFwAYABkAGgAbABsAGwAcABwAGQAYABcAFgAX
ABgAGgAbABsAGwAZABkAFwAXABcAFwAaABsAGgAbABoAGAAXABcAGAAYABcAFwAbABsA
GQAXAA==
         </WaveFormData>
      </LeadData>
      <LeadData>
         <LeadByteCountTotal>10000</LeadByteCountTotal>
         <LeadTimeOffset>0</LeadTimeOffset>
         <LeadSampleCountTotal>5000</LeadSampleCountTotal>
         <LeadAmplitudeUnitsPerBit>4.88</LeadAmplitudeUnitsPerBit>
         <LeadAmplitudeUnits>��V</LeadAmplitudeUnits>
         <LeadHighLimit>2147483647</LeadHighLimit>
         <LeadLowLimit>268435456</LeadLowLimit>
         <LeadID>V4</LeadID>
         <LeadOffsetFirstSample>0</LeadOffsetFirstSample>
         <FirstSampleBaseline>0</FirstSampleBaseline>
         <LeadSampleSize>2</LeadSampleSize>
         <LeadOff>FALSE</LeadOff>
         <BaselineSway>FALSE</BaselineSway>
         <ExcessiveACNoise>FALSE</ExcessiveACNoise>
         <MuscleNoise>TRUE</MuscleNoise>
         <LeadDataCRC32>2812564654</LeadDataCRC32>
         <WaveFormData>
tP+0/7T/tP+8/8L/yP/O/9H/1P/X/9r/2//c/93/3v/h/+L/4//k/+T/5P/k/+T/5//o
/+n/6v/o/+j/6P/o/+n/6v/r/+z/7f/u/+//8P/x//L/8//0//T/9P/0//T/9f/2//f/
+P/6//r/+v/6//z//P/8//z//f/+////AAADAAQABQAGAAcACAAJAAoACwAMAA0ADgAQ
ABIAFAAWABgAGgAcAB4AIQAiACMAJAAlACYAJwAoACYAJgAmACYAKQAqACsALAArACoA
KQAoACUAJAAjACIAIAAeABwAGgAZABgAFwAWABUAFAATABIADwAOAA0ADAAJAAgABwAG
AAYABgAGAAYABAAEAAQABAADAAIAAQAAAAAAAAAAAAAA/v/+//7//v/+//7//v/+//z/
/P/8//z/+v/6//r/+v/6//r/+v/6//j/+P/4//j/9v/2//b/9v/2//b/9v/2//j/+P/4
//j/9v/2//b/9v/3//j/+f/6//r/+v/6//r/+//8//3//v8AAAAAAAAAAAAAAAAAAAAA
AgACAAIAAgACAAIAAgACAAQABAAEAAQABgAGAAYABgAIAAgACAAIAAgACAAIAAgABgAG
AAYABgAGAAYABgAGAAQABAAEAAQABgAGAAYABgAGAAYABgAGAAQABAAEAAQABQAGAAcA
CAAGAAYABwAHAAcABwAHAAcACgAMAA0ADwAQABAAEAARAA8ADwAQABIAFAAUABQAEwAT
ABMAEgASABIAEwAUABUAFgAWABYAFAAWABcAFwAVABIAEgARABAAEgASABIAEQAPAA0A
CwAJAAgACAAIAAcABAADAAIAAQABAAEAAQABAAIAAgACAAMAAQABAAEAAQABAAEA/v/+
/wAABgANABYAIgAzAEkAZwCQALsA3gD2AAsBEAEGAd8AmwBIAAcA2v+s/4L/b/9u/27/
cP9z/3z/jf+h/6//uP/D/9D/2v/i/+r/7//2//7/AgACAAEAAQACAAQABQAIAAkACQAL
AAoACgAJAAkADAAMAA0ADQAMAAwADAAMAA4ADwAPABEAEwAUABUAFQATABMAEwATABUA
FQAVABUAFwAYABgAGQAbABwAHAAeABwAHAAcABwAHQAeAB4AHwAhACIAIgAkACMAJAAl
ACYAJgAnACgAKAAsAC4AMgAzADUANwA4ADkAOwA8AD8AQQBAAEAAQQBEAEcASABIAEgA
SQBJAEkARwBEAEQAQwBCAEIAQgBDAEMAQAA+ADwAOgA4ADcANwA2ADIAMgAxAC8ALQAr
ACgAJgAmACcAKAApACcAJAAfAB4AHwAfAB8AHwAeAB4AHQAaABoAGQAZABkAFwAXABcA
FgAWABcAFwAXABUAFAATABMAFQAVABQAFAAVABUAFQAUABMAEQAPAA4ADwAOAA0ADgAO
AA4ADgAOAA8AEAAQAA8ADQANAA4AEAASABMAEwATABEAEAAPAA8AEQASABQAFQATABIA
EgASABQAFQAYABkAGAAXABUAFAAWABcAGAAZABoAGgAcABoAGgAbABsAGwAdAB4AHgAe
ABoAHAAcABwAGgAaABoAGgAZABkAGQAaABwAHAAbABoAGQAZABkAGQAZABkAGAAXABkA
GQAZABoAHwAaABoAGgAaABoAGgAaABsAGwAZABkAGQAZABoAHAAdAB8AIAAgACAAIQAh
ACEAIgAkACQAJAAkACMAIQAhACAAIAAkACUAJgAnACgAKAAoACYAJAAlACUAIwAiACIA
IQAgAB4AHgAeAB0AHAAbABoAGQAXABYAFQATABMAEwATABMAFQAVABUAFQASABIAEgAT
ABIAEQAQAA8AEwAVABIAEAAQABIAGQAiACoAOQBNAGkAigCzANoA+AALARYBFAH7AMMA
cgApAPj/yv+c/4f/hP+A/3r/f/+I/5X/o/+x/7z/y//a/+T/7v/4//3/AgAIAA4AEgAP
AA8AEAASABMAFAAVABUAFwAYABgAFwAXABoAGgAbABsAGgAaABoAGgAYABkAGQAbABwA
HgAgACEAHwAfAB8AHwAjACMAIwAjACEAIgAiACMAIwAkACQAJgAkACQAJAAkACUAJgAm
ACcAKQAqACoALAArACwALQAuAC8AMQAzADQAMwA0ADcANwA7AD0APgA/AEAAQABCAEMA
RgBGAEcASgBJAEoASgBKAEcARwBHAEUARQBGAEYARgBDAEIAQgBBAD4APAA6ADgANwA1
ADQAMgAuAC4ALQArACwAKwApACgAJwAnACcAJwAkACIAHgAeABwAGwAaABkAFwAYABgA
FgAUABMAEwATABMAEwATABIAEAARABEAEQANAAwACwALAAwADQANAA4ADQALAAkABgAG
AAUABAAEAAYABgAGAAgABwAGAAUABAAEAAQAAwABAAMAAwAEAAYABAAFAAUABQAFAAQA
AwADAAEAAgAEAAUABQAEAAQABAACAAMABgAHAAcABwAGAAYABgAHAAgACQAJAAgACQAG
AAYABwAHAAcACAAIAAcABgAFAAgACQAKAAcABgAFAAQAAQABAAEAAgAEAAQAAwACAAMA
AwADAAMABQAFAAQAAwADAAEA//8AAAAAAAAAAAAAAAAAAAEAAQD///////////7/AAAB
AAMABAAEAAQABQAFAAUABgAIAAcABgAFAAMABQAFAAQABAAGAAcACAAJAAoACgAKAAgA
BgAHAAcABQACAAIAAQAAAAAAAAAAAP///f/7//n/9//z//L/8f/v/+3/7f/t/+3/7f/t
/+3/7f/s/+z/7P/t/+r/6f/o/+f/5//p/+r/6P/o/+z/8//8/wgAGQAxAFMAegCnAMgA
4ADvAPAA3ACxAGkAGADf/7L/gP9a/03/SP9E/0T/S/9U/2P/df+D/47/mf+o/7T/vP/G
/8//1P/a/97/3v/f/93/3v/g/+H/5P/l/+X/5//o/+j/5//n/+b/5v/n/+f/5//m/+X/
5P/m/+f/5//p/+v/7P/t/+3/7f/t/+3/7f/u/+3/7P/r/+v/7P/s/+3/6//s/+z/7v/v
//D/8f/y//H/8v/y//P/8v/y//H/8v/1//b/9//4//n/+//9//7//f/+/wEAAQAFAAcA
CAAJAAkACgANAA8AEAAQABEAFAAUABQAEwASABMAEwATABEAEQASABIAEgAQAA4ADQAL
AAoACAAGAAQAAQD///7//P/5//j/9v/z//T/8//x//D/7f/t/+3/7f/s/+r/5v/m/+j/
5//m/+X/5f/m/+b/5P/i/+H/4f/h/9//3//f/97/3f/d/9z/2//Z/9j/1//X/9r/2//b
/9z/2//b/9v/2v/Z/9f/1f/U/9b/1P/S/9L/0v/S/9L/0v/V/9b/1v/V/9f/1//Y/9r/
2f/Z/9j/1//Z/9j/1//X/9n/2v/c/93/3f/c/9z/3P/e/9//4v/j/+P/4//i/+L/4v/j
/+T/5f/o/+j/6v/o/+b/5//n/+f/6P/o/+f/5v/m/+j/6P/o/+j/6P/o/+j/5f/l/+X/
5v/o/+j/5//m/+X/5f/l/+X/5//n/+b/5f/n/+f/5//o/+f/5//m/+b/5v/m/+b/5f/m
/+j/6f/o/+f/5v/l/+T/5v/n/+n/7P/s/+z/7f/u/+//8f/0//T/9P/0//P/8//z//L/
8v/0//X/9v/3//n/+v/7//r/+f/5//j/9f/2//b/9f/0//L/8v/y//H/8f/v/+3/6//p
/+j/5//l/+X/5f/l/+X/5f/l/+X/5f/m/+b/5v/n/+f/5//n/+f/6f/n/+b/5P/k/+r/
7//2/wQAFQArAEUAaACTALoA1gDpAPIA6gDJAIkAOgD1/8b/lv9o/1X/VP9S/1L/V/9g
/23/e/+J/5b/o/+y/7z/xP/M/9X/3P/g/+L/5P/l/+P/5P/m/+f/6f/r/+z/7//w//D/
7//v//L/8v/z//P/8//y//H/8P/w//H/8f/z//X/9v/3//f/+f/5//n/+f/7//v/+//7
//z//v///wEAAAAAAP//AAAAAAAAAAAAAAMABAAEAAUABQAGAAYACAAHAAgACQAKAA0A
DwARABIAEwAUABcAFwAZABsAHAAdAB8AIAAjACUAJgAmACcAKgApACoAKgAqACoAKwAs
ACsAKgAqACkAKAAlACQAJAAjACEAIAAfAB4AHAAbABsAGgAWABYAFQATABIAEQAPAA4A
CwALAAsACwAKAAgABAAEAAQAAwACAAEAAQACAAIAAAAAAP////////3//f/9//z/+v/7
//v/+//6//r/+v/7//v/+//6//r/+//7//v/+v/4//f/9v/2//b/9P/y//L/9f/2//f/
+P/4//j/9//1//X/9f/2//j/9v/3//f/9//3//b/9f/1//b/+P/7//3////+//7//v/8
//3/AAABAAEAAQAAAAAA/v///wAAAQACAAIABAACAAMABQAGAAcABgAGAAUABAAEAAYA
BgAGAAUABAADAAIAAgADAAQABgAFAAQAAgAAAAIAAwAEAAUAAwADAAIAAQABAAEAAQAC
AAEAAQD+/wAABAAEAAQABAAEAAAAAAABAAEAAwADAAMAAwAEAAYABwAJAAoACgAKAAsA
CQAJAAoADAAMAAwADAALAA0ADQAMAAwADgAPABAAEQARABAADwAMAA4ADwAPAA0ADAAM
AAsACgAKAAoACgAJAAUAAwABAP/////+//3/+//9//3//f/9//3//f/9//3//P/8//z/
/f/9//3//f/9/wEA///8//j/+P8CAAsAEgAcAC0ARwBpAJIAuQDYAPAAAQEEAfYAzQCF
ADQA+f/M/57/eP9t/2z/bP9s/2//ev+J/5f/pf+y/73/yP/Q/9j/5P/t//L/9P/2//j/
+f/7//z//v///wIAAwADAAUABQAEAAIAAQAFAAYACAAJAAgACAAIAAgABwAHAAYABwAJ
AAoACwALAAsACwALAAsADQANAA0ADQAPABAAEAARABEAEgASABQAFAAUABQAFAAVABYA
FgAXABcAGAAYABoAHQAeAB8AIAAfACEAIwAkACUAJgApACkAKgArACsAKwAuADAANAA3
ADoAOgA7AD4APgA+AD0APAA5ADkAOQA3ADQANAAzADIAMwA0ADYANwA0ADIAMAAuACsA
KQAoACYAJAAkACMAIQAgAB8AHQAcABkAGQAZABkAGgAYABQAFAAWABUAFAATABMAFAAU
ABIAEAAPAA8ADwAPAA8ADwAOAAwADQANAA0ACwAKAAkACQAHAAcABgAGAAkACQAJAAgA
CAAHAAYABgAIAAYABAAEAAUABAADAAIAAwAEAAQAAwAFAAUABgAIAAYABwAHAAcABwAG
AAUABQAHAAgACgALAAsACgAKAAoACgALAA4ADwAPAA8ADgAOABAAEQASABMAEgASABQA
EgAUABUAFQAVABQAFAATABIAEAASABIAEgASABIAEgASABMAEwATABQAFQAUABIAEAAR
ABEAEQARABEAEQAQAA8ADwAPAA8AEAARABUAGgAWABIAEAAQABAAEAAQABAAEQARABEA
EQARABEAEgAUABUAFwAYABgAGAAZABkAGQAaABwAGgAaABoAGQAZABkAGAAYABwAHQAe
AB8AHgAeAB4AHAAeAB8AHwAdABoAGgAZABgAGgAaABoAGQAXABUAEwARAA0ADAALAAkA
CQAJAAkACQAJAAkACQAJAAgACAAIAAkACgALAAwADQANAA0ADAAMAAwADgAVAB4AKgA3
AE0AaQCQALsA3gD4AAcBEAEKAesAqwBYABcA6v+8/5L/ff94/3b/dv93/4T/k/+d/6n/
uv/L/9T/3P/m//L/+f/+/wIABAAGAAkACQAKAAwADQAMAA0ADQAPABAAEAAPAA8AEAAQ
ABEAEQASABIAEgASABQAFQAVABcAFQAWABcAFwAVABUAFQAVABkAGQAZABkAGQAaABoA
GwAbABwAHAAeACAAIAAgACAAHwAgACAAIQAhACIAIgAkACMAJAAlACYAJwApACsALAAt
AC4AMQAxADEAMwA0ADUAOQA6AD0APwBAAEAAQQBEAEQARABDAEIAQgBDAEQAQwBAAEAA
PwA+ADwAPAA9AD0APAA6ADgANgAzADEAMAAuACoAKgApACcAKAAnACUAJAAiACEAIAAf
ACAAHgAaABoAGAAXABYAFQAVABYAFgAUABIAEQARABEAEwATABMAEgARABEAEAAPAA8A
DgANAA0ADAALAAkACAAJAAkACQAIAAoACQAIAAgACAAGAAQABAAFAAQAAwACAAMABAAE
AAMAAQABAAIABAACAAMAAwADAAMAAgABAAEAAQACAAQABQAFAAQABAAEAAIAAwAGAAcA
BwAHAAYABgAIAAkACgALAAoACgAMAAoACQAJAAgABwAIAAgABwAGAAQABgAGAAYABgAG
AAYABgAHAAcABwAIAAkACAAGAAQAAQABAAEAAQADAAMAAgABAAEAAQABAAIA///8//7/
/v/+//7//f/+/wAAAQABAAEAAQABAAEAAgACAAMAAgACAAIAAwADAAMABAAGAAgACAAI
AAcABQAFAAQABAAGAAcACAAJAAoACgAKAAgACAAJAAkABwAEAAQAAwACAAAAAAAAAP//
/f/7//n/9//z//L/8f/v//D/8f/y//P/8v/x//D/7//u/+7/7v/v/+//7//v/+//7//t
/+z/6P/q//L/+/8EAA4AIwA7AFUAegCnAMoA4gDxAPIA4ACxAGUAFgDf/7L/hP9g/1X/
Uv9O/07/Vf9e/2v/e/+J/5b/o/+w/7r/xP/M/9P/2v/g/+L/5P/n/+b/5v/n/+f/6P/p
/+n/6//s/+z/6//r/+z/7P/t/+3/7P/s/+z/7P/s/+3/7f/v/+//8P/x//H/8f/x//H/
8f/x//H/8f/x//P/9P/0//X/9f/2//b/+P/2//b/9v/2//f/+P/4//n/+f/6//r//P/9
//7///8AAAMABQAHAAgABwAIAAsACwALAA0ADgAPABAAEAASABMAFQAWABgAHAAbABwA
HAAcABsAGwAbABkAFgAWABUAFAAUABQAFQAVABEADgALAAgABwAFAAQAAgACAAIAAQD/
//z/+//5//j/9//3//f/9//0//L/7v/u/+7/7f/s/+v/6v/q/+n/5v/o/+f/5//n/+n/
6f/p/+j/5f/l/+T/4//j/+L/4f/h/9//3//e/97/3f/d/93/3P/e/93/3P/c/9r/2P/W
/9b/1v/W/9b/1v/Z/9r/2v/Z/9n/2f/a/9z/2v/b/9v/2//d/9z/2//b/9n/2v/c/93/
3//e/97/3v/e/9//4v/j/+P/4//i/+L/4P/h/+L/4//k/+T/5v/k/+b/5//n/+f/5//m
/+T/4v/j/+b/5//o/+f/5v/l/+T/5f/l/+X/5v/m/+b/5f/k/+P/4//j/+P/5f/l/+T/
4//l/+P/4f/i/+T/5P/k/+T/4v/i/+P/4//h/+H/4f/h/+P/5v/o/+v/6//q/+n/6f/q
/+v/7f/w/+7/7v/u/+3/7//v/+7/7v/u/+//8P/x//T/9P/0//L/9P/1//X/8//y//L/
8f/w/+7/7v/u/+3/7f/r/+n/5//l/+T/4//h/+P/4//j/+P/4f/h/+H/4f/g/+D/4P/h
/9//3//f/9//3//h/+L/4P/e/+D/5f/u//j/BwAZADEAUgB/AKoAyADZAOYA5ADLAJUA
RgD9/8r/nP9u/1P/Tv9I/0b/S/9W/2P/c/+B/4r/lf+k/7L/vP/C/8v/0v/Y/9z/3v/h
/9//4P/i/+P/5P/l/+X/5//o/+j/5//n/+b/5v/n/+f/6f/q/+v/7P/s/+3/7f/v//H/
8v/z//P/8//z//P/8//z//P/8//z//T/9v/3//n/+//8//z//v/8//z//P/8////AAAA
AAEAAQACAAIABAADAAQABQAGAAkACwANAA4ADwAQABMAEwAVABcAGAAZABsAHAAfACEA
JAAkACUAKAAoACgAJwAmACcAJwAnACUAJgAmACUAJAAjACIAIgAhAB8AHgAdABwAGQAX
ABYAFAASABIAEQAPAA0ACwAIAAYABgAHAAgACQAIAAYAAgACAAQAAwACAAEA//8AAAAA
/v/+//3//f/9//////////7/+//7//r/+f/5//j/9//3//n/+f/4//j/+P/3//b/9P/2
//X/9P/0//b/9P/y//L/9P/0//T/9P/z//T/9P/z//X/9f/2//j/9v/3//f/9//5//j/
9//3//f/+P/6//v//f/8//z//P/8//3/AAABAP/////+//7//v///wAAAQADAAQABwAG
AAQABQAFAAUABgAGAAUABAACAAQABAAEAAYABgAGAAYAAwADAAMABAAIAAgABwAGAAcA
BwAHAAcABQAFAAQAAwAFAAUABQAGAAUABQAEAAQABAAEAAQABQAGAAgACQAIAAcABgAF
AAcACgAMAA8AEgASABIAEwARABEAEgAUABQAFAAUABMAEQARABAAEAAUABUAFgAXABYA
FgAWABQAFAAVABUAEwATABQAFAAUABQAFAAUABMADwANAAsACQAJAAgABwAFAAUABQAF
AAUABwAHAAcABwAGAAYABgAHAAkACQAJAAkADQAJAAgACAAIAAwAEwAeACwAQQBZAHkA
ogDJAOYAAAELAQoB+gDPAIEANAD//9T/pP+C/3n/eP92/3j/ff+K/5v/q/+3/8L/z//a
/+L/7P/2////AgAGAAoADAALAAsADAAOAA8AEAARABEAEwAUABQAEwATABUAFgAYABkA
GAAYABgAGAAYABkAGQAbABsAHAAdAB0AIAAhACIAIwAkACMAIgAhAB8AIAAgACEAIwAk
ACQAJgAmACYAJgAmACkAKgAqACsAKwAsACwALgAvADAAMQAyADMANQA3ADgAOQA6AD0A
PQA/AEEAQgBDAEcASABLAE0ATABMAE0AUABRAFIAUgBSAFEAUQBRAE8ATgBOAE0ATABK
AEoASwBLAEcARABBAD4APwA/AEAAQAA9ADwAOgA3ADQAMwAxADAALwAvAC8ALwAwAC4A
KgAqACwAKwAqACkAKAAoACcAJAAkACMAIwAjACMAIwAjACIAIgAjACMAIwAjACIAIQAh
AB4AHQAbABoAGwAbABsAGgAcABsAGgAaABwAGgAYABgAGAAYABgAGAAZABoAGgAZABcA
FwAYABoAGwAdAB4AHwAdABwAGwAbABsAHAAeAB8AIAAgACEAIgAfAB8AIQAhACMAIwAi
ACIAIgAjACQAJQAkACQAJgAkACQAJQAlACUAJgAmACUAJAAiACQAJAAkACYAJgAmACYA
JwAnACcAKAAnACYAJAAiACMAIwAjACMAJQAlACQAIwAhACEAIQAiACEAIAAiACIAIgAi
AB4AHgAfAB8AIQAhACEAIQAgACIAIwAlACgAKAAoACkAKQApACoALAAsACwALAArACoA
KQAnACYAKgArACwALQAwADAAMAAuAC0ALQAsACkAKgAqACkAKAAmACYAJgAlACMAIQAf
AB0AGwAaABkAFwAVABUAFQAVABcAFwAXABcAFgAWABYAFwAVABUAFQAVABkAFQAUABIA
EgAWAB0AJgAwAD8AUwBvAJQAvwDkAAABFQEeARYB8wCvAF4AHQDw/8L/lP9//3r/dv92
/3v/gv+P/5//q/+4/8n/1v/e/+j/9P/5//7/AgAIAAwADwAMAAwADQANAA4ADwAPABEA
EgASABEAEQASABIAEwATABIAEgASABIAEgATABMAFQATABQAFQAVABUAFQAVABUAFgAV
ABQAEwAVABYAFgAXABcAGAAYABoAGAAYABgAGAAXABgAGAAZABsAHAAcAB4AHwAgACEA
IgAhACMAJQAmACUAJgApACkALQAvADAAMQAxADIANQA3ADgAOAA5ADwAPAA8ADsAOgA7
ADsAOwA5ADgAOAA3ADYAMwAyADIAMQAtACoAJwAkACIAIQAhACAAHgAeAB0AGwAYABcA
FQAUABEAEQARABEAEAAOAAoACgAIAAcABgAFAAMABAAEAAIAAgABAAEAAQD+//3//P/6
//z//f/9//3/+//6//n/+f/3//X/8v/w//P/8//z//L/8f/v/+3/7P/s/+r/6P/o/+j/
6P/o/+j/6f/q/+r/6f/n/+f/6P/q/+j/6f/p/+n/6//q/+n/6f/n/+j/6v/r/+v/6v/q
/+r/6P/p/+z/7f/t/+3/7P/s/+z/7f/u/+//7//u/+//7P/q/+v/6//r/+z/7P/r/+r/
6f/s/+3/7v/t/+z/6//q/+n/6f/p/+r/6v/q/+n/6P/l/+X/5f/l/+X/4//k/+P/4v/j
/+T/5f/m/+T/5P/l/+X/4v/h/+D/3//i/+T/5f/n/+r/6v/q/+v/6P/n/+f/6P/o/+j/
6P/n/+X/5f/k/+T/6P/p/+r/6//s/+z/7P/q/+n/6f/o/+X/5v/m/+X/5P/k/+T/5P/j
/+H/3//d/9v/2f/Y/9f/1f/T/9P/0//T/9D/z//O/83/z//Q/9H/0//T/9P/0//T/8//
0f/O/8r/yv/O/9X/3P/m//P/BwAjAEoAcwCcALoAywDWANQAtwB9ACoA4/+2/4j/VP85
/zT/Lv8q/y//Ov9F/1X/Zf9w/3v/jP+a/6T/sP+5/8D/wv/E/8j/x//I/8r/zf/P/9D/
0f/R/9P/1v/W/9X/1f/U/9T/1f/V/9b/1v/W/9b/1v/X/9f/2f/X/9j/2f/Z/9v/2//b
/9v/3v/f/+D/4f/f/+D/4P/h/+H/4v/i/+T/5P/k/+T/5P/n/+j/6P/p/+v/7P/s/+7/
7f/u/+//8P/x//P/9f/2//f/+P/7//v///8BAAIAAwAFAAYACQALAAwADAANABAAEwAU
ABQAFAARABEAEQAPAA4ADgANAAwADgAOAA8ADwAKAAgABgAEAAEA///+//z//P/8//v/
+f/4//f/9f/0//P/8//z//P/8P/u/+r/6v/s/+v/6v/p/+f/6P/o/+b/6P/n/+f/5//n
/+f/5//m/+T/5f/l/+X/5f/k/+P/4//l/+X/5P/k/+T/4//i/+D/4v/h/+D/4P/e/9z/
2v/a/9//4P/h/+L/4v/i/+H/3//h/+H/4v/k/+L/4//j/+P/5v/m/+b/5//l/+b/6P/p
/+z/7P/t/+7/7v/v//L/8//x//H/8P/w/+7/7//w//H/9P/0//b/9P/2//f/9//3//b/
9v/1//T/9P/4//r//P/7//r/+f/4//n/+f/5//r//P/8//v/+v/7//v/+//7//v/+//6
//n/+//7//v//P/9//7//P/8//z//P/8//z//f/9//3//f/9//3//v8AAAEAAwAEAAQA
BAAFAAcABwAIAAoACwAMAA0ADQALAAsACgAKAAwADQAOAA8AEgASABIAEAASABMAEwAR
ABIAEgARABAADwAOAA0ACwAJAAcABQADAAUABgAHAAcABAADAAIAAQABAAEAAQABAAIA
AgACAAMABQAFAAUABQAFAAUABAAEAAIABgALABIAHAArAEEAWwB+AKcAzgDsAP8ADAEO
AfsAxQB0ACUA8v/K/5r/ff90/3L/cP9z/3b/gf+R/6H/sP+7/8j/1v/g/+j/8//4//z/
AgAEAAUABwAIAAoACwALAAsACgALAA0ADgAOAA8AEQASABQAFQAUABQAFAAUABQAFQAV
ABcAFQAWABcAFwAaABsAHAAdACEAIQAhACEAIQAiACIAIwAhACIAIgAkACMAIgAhACAA
JAAmACcAKQApACoAKgAsAC0ALgAvADAAMQAzADUANgA5ADoAPQA9AD8AQQBCAEMARQBG
AEkASwBMAEwATQBQAFMAVABUAFQAUwBTAFMAUQBSAFIAUQBQAE8ATgBOAE0ASgBIAEYA
RABEAEMAQwBCAEAAQAA/AD0AOwA5ADYANAA1ADUANQA1ADQAMgAuAC4AMAAvAC4ALQAt
AC4ALgAsACsAKQAoACcAJQAlACUAJAAmACcAJwAnACcAJgAlACUAIwAjACIAIgAjACMA
IwAiACIAIQAgACAAIwAiACEAIgAhACAAHwAeAB8AIAAgAB8AIQAhACIAJAAiACMAIwAj
ACQAJAAkACUAJwAoACoAKwApACgAKAAoACYAJwAqACsAKwArACoAKgArAC0ALwAxADIA
MgA0ADIAMgAzADMAMwA0ADQAMwAyADAAMgAyADIAMgAyADIAMgAzADMAMwA0ADQANAAz
ADIAMgAzADQANQAzADMAMgAxADEAMQAxADIANAA0ADQANAAwADAAMQAxADMAMwAzADMA
MgA0ADUANwA5ADoAOwA9ADsAOwA8AD4AQABAAEAAPwA9AD0APAA8AEAAQQBCAEMARABE
AEQAQgBCAEMAQwBBAEAAQAA/AD4APAA8ADwAOwA6ADkAOAA3ADcANgA1ADMAMQAxADEA
MQAvAC8ALwAvACwALAAsAC0ALwAxADMANQAzADMAMAAsACwAMgA7AEQAUABfAHMAkQC4
AOEAAgEeATEBOAEuAQ0B0QCAAD8AEgDi/7b/of+g/57/nv+h/6z/uf/H/9f/5v/x//z/
BgAOABYAHwAmAC4AMAAyADMANQA2ADgAOQA4ADkAOQA7AD0APgA+AD8APgA+AD8APwBC
AEIAQgBCAEQARQBFAEcARQBGAEcARwBKAEsATABNAE4ATQBMAEsATABOAE8AUQBRAFIA
UgBUAFQAVABUAFQAVwBYAFgAWQBXAFgAWABaAF0AXgBfAGAAYwBlAGcAaABpAGoAbQBt
AG8AcQByAHMAdQB2AHkAewB6AHoAewB+AIAAggCDAIQAhQCFAIUAgwCCAIIAgQCAAH8A
fgB+AH0AegB4AHYAdABzAHMAdAB0AHAAcABvAG0AagBpAGcAZgBnAGcAZwBnAGgAZgBi
AGIAYgBhAGAAXwBfAGAAYABeAGAAXwBfAF8AXgBdAFwAWgBaAFsAWwBbAFsAWgBZAFkA
WwBbAFoAWgBZAFkAWQBYAFgAVwBWAFYAVwBWAFUAVgBaAFoAWgBaAFoAWgBZAFcAWABZ
AFsAXgBeAF8AXwBfAGEAYABfAF8AXwBgAGIAYwBlAGQAZABkAGYAZwBqAGsAawBrAGoA
agBoAGkAagBrAG4AbgBwAG4AbABtAG0AbQBvAHAAcABwAG4AcABwAHAAbgBuAG4AbgBu
AG8AcAByAHIAcgBxAHAAcQBxAHEAcQBzAHMAcgBxAHMAcwBzAHQAdAB1AHEAcgB2AHYA
dgB2AA==
         </WaveFormData>
      </LeadData>
      <LeadData>
         <LeadByteCountTotal>10000</LeadByteCountTotal>
         <LeadTimeOffset>0</LeadTimeOffset>
         <LeadSampleCountTotal>5000</LeadSampleCountTotal>
         <LeadAmplitudeUnitsPerBit>4.88</LeadAmplitudeUnitsPerBit>
         <LeadAmplitudeUnits>��V</LeadAmplitudeUnits>
         <LeadHighLimit>2147483647</LeadHighLimit>
         <LeadLowLimit>268435456</LeadLowLimit>
         <LeadID>V5</LeadID>
         <LeadOffsetFirstSample>0</LeadOffsetFirstSample>
         <FirstSampleBaseline>0</FirstSampleBaseline>
         <LeadSampleSize>2</LeadSampleSize>
         <LeadOff>FALSE</LeadOff>
         <BaselineSway>FALSE</BaselineSway>
         <ExcessiveACNoise>FALSE</ExcessiveACNoise>
         <MuscleNoise>TRUE</MuscleNoise>
         <LeadDataCRC32>3636061321</LeadDataCRC32>
         <WaveFormData>
AgACAAIAAgAIAAwAEAAUABgAGgAcAB4AIAAgACAAIAAiACIAIgAiACQAJAAkACQAJgAm
ACYAJgAkACQAJAAkACQAJAAkACQAJgAmACYAJgAoACgAKAAoACYAJgAmACYAKAAoACgA
KAAoACgAKAAoACoAKgAqACoAKwAsAC0ALgAwADAAMAAwADEAMgAzADQANgA2ADYANgA5
ADoAOwA8AD0APgA/AEAAQQBCAEMARABGAEYARgBGAEYARgBGAEYARwBIAEkASgBJAEgA
RwBGAEMAQgBBAEAAPgA8ADoAOAA3ADYANQA0ADMAMgAxADAALgAsACoAKAAlACQAIwAi
ACAAIAAgACAAHwAeAB0AHAAZABgAFwAWABYAFgAWABYAFQAUABMAEgAQABAAEAAQABAA
EAAQABAADgAOAA4ADgAOAA4ADgAOABAAEAAQABAAEAAQABAAEAAQABAAEAAQABAAEAAQ
ABAADwAOAA0ADAANAA4ADwAQAA4ADgAOAA4ADgAOAA4ADgAMAAwADAAMAAwADAAMAAwA
DAAMAAwADAAKAAoACgAKAAgACAAIAAgABwAGAAUABAACAAIAAgACAAAAAAAAAAAA///+
//3//P/8//z//P/8//z//P/8//z//v/+//7//v/8//z//P/8//z//P/8//z//v/+//7/
/v/8//z//f/9//v/+//9//3//f///wAAAwAFAAUABQAFAAMABAAEAAYACAAIAAgACAAG
AAUABQAGAAcACAAIAAgACAAHAAYABAAEAAMAAwACAP////////3/+v/6//r/+f/3//b/
8//y//P/8v/x//D/7f/s/+n/6P/q/+r/6v/q/+r/6v/q/+n/5//o/+j/6P/m/+b/5v/j
/+X/6f/s//L//P8LABwAMwBRAHQAjwClALoAwQC6AJ4AagAsAP7/3v+3/5X/h/+E/4H/
gP9+/4T/kP+f/6j/rv+3/7//yP/M/9H/1v/d/+T/5f/j/+H/4//k/+T/5f/n/+f/6P/q
/+j/6P/o/+j/6P/o/+r/6v/q/+r/6//r/+v/6//r/+z/7f/t/+//7//u/+3/7P/r/+z/
7P/r/+v/7f/u/+7/7v/x//H/8f/x//D/8P/u//D/8f/z//P/8//z//T/9P/2//b/+P/5
//r/+f/6//z//f8AAAEAAwAGAAYABwAIAAsACQALAAwADgAPABAAEgAUABYAFgAXABcA
FwAXABcAFwAWABQAEgAQABEAEQASABIADwAPAA4ADgAPAA4ADAALAAoACQAGAAUAAgAA
AP////8BAAEAAQABAP7//P/6//n/+//7//r/+P/4//j/+P/4//b/9f/1//X/9P/0//T/
8//0//X/9v/2//f/9//2//b/+P/4//j/+P/6//r/+v/5//n/+f/4//j/+//7//v/+v/6
//r/+v/6//j/+P/4//j/+P/3//b/9v/3//j/+v/7//r/+f/4//f/+P/5//v//P/9//z/
+//5//r//P/9//////8AAAAAAAAAAAAAAgACAAIAAwADAAMAAwADAAIAAgAEAAUABAAH
AAYABQAFAAQABQAFAAUABQAHAAcABwAIAAoACgAKAAgACAAIAAgACAAKAAoACgAJAAkA
CQAJAAkAEQAMAAwADAAMAAwADAAMAA0ADQALAAsADQANAA0ADwAQABMAEwATABMAEwAT
ABQAFAAWABQAFAAUABQAEwATABQAFgAaABwAHQAeAB0AHQAdABwAGgAZABkAGAAXABcA
FwAVABQAFAAUABMAEwASAA8ADgAMAAoACAAGAAYABgAEAAQABQAGAAcACAAHAAYABQAD
AAMABAAEAAQABgAEAAIAAQABAAEABgAOABYAIQAwAEcAYQCAAJ8AuQDMANkA2gDIAJwA
YAAuAAoA5//B/7P/sP+p/6D/oP+k/6z/tf++/8b/0//b/+D/6P/t//D/8//4//3/AQD/
//3//v/+////AQABAAIABAAGAAYABgAGAAYABgAIAAgACAAIAAkACQAHAAcABwAIAAoA
CwAOAA8ADQANAA0ADQAMAAwACwALAAsADAAMAAwACwALAAsACwALAAoABwAIAAkACwAL
AAsADQAOAA4AEAAOABAAEQASABUAFgAYABkAGAAZABsAHgAeAB8AIAAjACEAIwAkACYA
JwAoACoALAAsACwALQAtACwAKwAqACkAKgAqACoAKgAoACcAJwAmACMAIwAiACIAIQAg
AB4AHQAaABkAFgAVABYAFAATABMAEgARABAADwAOAAwACgAJAAkACQAIAAYABgAGAAYA
BgAGAAUABQAFAAYABgAGAAUABAADAAIAAAD9//3//P/8//3//v///wAA///+//3/+//5
//n/+P/4//v//f///wAA///+//3//P/6//r/+v/6//z//f/+/wAAAgACAAMAAwABAAEA
AQABAAEAAQACAAIABAAEAAQAAwAFAAYABgAHAAcACAAIAAgACAAIAAoACgAMAA0ADQAN
AA8ADwAOAA4ADwAPAA0ADwARABEAEgASAA8ADwAPAA8ADQANAA0ADgAPABAAEQAQABIA
EgASABIAFAAUABQAEwATAA8ADwAOAA4ADgAOAA4ADgAOAA8ADwALAAsADQANAAsADQAO
ABEAEwATABMAEwATABQAFAAWABUAFAATABIAEQARABIAFAAUABYAFwAYABsAGwAbABoA
GAAXABcAFgAVABUAFQATABAAEAAQAA8ADQAMAAkACAAFAAQAAwACAAAAAAD+//7//v/+
//7//v/8//z//P/7//n/+P/2//T/8v/0//b/8//z//X/+P8AAAgAFQAqAEUAYwCGAKEA
tQDEAMcAugCaAGQAKAAAAOD/u/+d/5H/jP+F/4b/iP+M/5j/pf+w/7j/wf/L/9L/2v/h
/+j/6//u//H/8//z//H/8v/y//P/9//3//j/+v/6//r/+v/6//j/+P/6//r/+f/4//j/
9//4//n/+v/8//7///8CAAMAAQABAAEAAQAAAAAA/////wEAAgACAAIAAwADAAMAAwAH
AAgABwAKAAkACwALAAsACQAKAAoADAAMAA4ADwAQABEAEgAUABUAFgAXABkAHAAcAB0A
HgAhACEAIwAkACYAKQAqACwALgAsACwALQAtAC0ALQAtAC0ALgAuAC4ALgAsACsAKwAq
ACkAKQAoACgAJgAkACEAHwAeAB0AGgAZABoAGAAXABcAFgAVABQAEwAUABIAEAAPABEA
EQAQAA4ADAAMAAwADAAMAAsACwALAAgACAAIAAcABwAHAAcABgAFAAUABAAEAAcACAAJ
AAoACAAIAAgABwAHAAcABgAGAAUABQAFAAQABAAEAAQABAAHAAgACQAKAAsACwALAAwA
CgAKAAsACwALAAsACwALAA0ADQAOAA4ADgAOAA4ADQAQABIAEwAVABcAGAAYABgAGAAY
ABoAGgAaABsAGwAbABkAGQAYABgAGwAbABkAGwAbABsAHAAcABsAGwAbABsAGwAbABsA
HAAeAB4AHgAcAB4AHgAeAB4AHgAeAB4AHQAfAB8AHwAfAB8AHQAcAB4AHgAeAB4AHwAg
ACIAIwAgAB8AIAAfAB8AIQAiACUAJwAnACcAJwAnACgAKAAqACoAKgAqACoAKgApACkA
KgAqACwALQAuADEAMQAxADAAMAAvAC8ALgAvAC8ALwAtACsAKgApACcAJgAmACQAJAAh
ACAAHwAeACAAIAAeAB4AHgAeAB4AHgAeAB4AHgAdAB0AHgAeAB4AHgAaABgAFQAVABkA
HAAiAC4AOwBKAF8AeQCaALkA0QDiAO0A6gDQAKAAZAA0ABQA7f/L/7v/uv+1/7L/tP+6
/8D/y//U/9z/5f/z//r//v8FAAwAEQAQABEAEQATABEAEgASABMAEwATABQAFgAWABYA
FgAWABQAFAAWABYAEwASABIAEQARABEAEQASABUAFQAXABcAFQAVABUAFQAWABYAFQAV
ABUAFgAWABYAFgAVABQAEwAUABQAEgAUABUAFwAXABcAFQAWABYAGAAWABgAGQAaABsA
HAAeAB8AHgAfACEAJAAiACMAJAAnACkAKwAsAC4ALgAuAC8AMAAyADIAMwAzADMAMwAz
ADMAMQAwAC8ALgAsACsAKwAqACgAKQApACoAJwAmACQAIwAgAB8AHAAbABwAGgAZABkA
FgAVABQAEwAQAA4ADAALAAsACwAKAAgABgAGAAYABgAEAAMAAwADAAAAAAAAAP///f/9
//3//P/9//3//P/8//z//P/8//z//P/8//z/+//6//n/9//2//T/8//y//D/8//0//X/
9v/z//L/8f/w/+//7//v//D/7v/u/+//7//t/+3/7f/t/+7/7//x//L/8//y//H/7//t
/+7/7v/v/+3/7v/u/+7/7f/s/+3/7P/u/+//7//v//H/8f/w//D/8P/v/+z/7f/t/+3/
7v/u/+r/6f/o/+f/6f/p/+n/6v/o/+j/6P/m/+r/6v/q/+r/6f/o/+f/5f/l/+X/5f/l
/+X/5//j/+T/6v/o/+j/6P/o/+b/5v/n/+f/5//n/+n/6f/p/+v/7P/v/+3/7f/t/+3/
6//s/+z/7v/u/+7/7v/u/+7/7f/t/+7/8P/y//P/9P/1//X/9f/0//b/9f/1//T/9f/1
//X/8//w//D/8P/v/+v/6v/n/+b/5f/k/+P/4v/j/+T/4//k/+T/5P/k/+T/4//i/+H/
3//f/+D/4P/g/+L/4P/e/9n/2f/f/+b/7P/2/wUAGAAzAFEAcACJAJ8AsACzAKoAjABW
ABoA7v/M/6X/if+B/37/ef90/3L/eP+C/4n/kv+c/6P/q/+w/7b/vf/E/8f/yP/J/8f/
x//H/8j/yP/J/8n/yf/K/8z/y//K/8n/yP/K/8r/zP/M/8r/yv/L/8v/yv/J/8j/yP/L
/8v/zf/N/83/zf/N/83/zv/O/83/zf/P/9D/0P/Q/8//z//P/8//zv/O/8z/zv/P/9H/
0f/R/9H/0v/S/9T/1v/Y/9n/2v/Z/9r/3P/d/9z/3f/f/+L/4f/h/+H/4//k/+f/6f/s
/+//8P/y//T/9P/0//X/9f/0//P/8v/x/+//7v/t/+z/7f/t/+7/7v/r/+v/6v/q/+b/
5P/h/9//4P/f/9z/2//a/9j/1//X/9T/0//S/9H/0v/Q/87/zf/L/8v/yv/I/8n/yv/L
/8z/yP/H/8f/x//E/8T/xP/D/8P/w//D/8L/v/+//77/vv++/77/vv++/7//wP/B/8H/
w//D/8L/wv/D/8P/w//C/8L/wv/C/8L/xP/E/8T/xP/H/8f/x//I/8j/yP/J/8n/x//H
/8f/x//H/8f/yP/I/8j/yP/I/8f/x//I/8j/yf/K/8z/zf/O/9D/0P/S/9L/0v/T/9P/
0//T/9P/0v/S/9P/0//R/9P/0f/R/9L/0v/R/9H/0f/R/9L/0//U/9b/1f/U/9P/0P/U
/9T/1P/U/9L/0v/S/9H/z//P/8//z//P/9X/2f/W/9L/0v/S/9L/0v/Q/9D/0f/R/9H/
0f/T/9P/0//V/9b/2f/b/9v/2//b/9n/2v/a/9z/3P/c/9z/3P/a/9n/2f/a/9r/3P/d
/97/4f/h/+H/4P/i/+H/4f/g/93/3f/d/9v/2//c/93/3f/d/9z/2f/Y/9X/1P/T/9L/
0P/Q/87/zv/Q/9D/0P/Q/9D/0P/Q/8//0P/S/9P/1P/U/9T/1P/T/9P/1f/a/+L/6v/1
/wgAHwA9AF4AewCPAKAAqwCoAJQAYAAiAPT/0v+r/4v/ff92/3H/bv9u/3b/fv+F/47/
nv+p/6//tP+6/8P/yv/N/9D/0f/R/9H/0//U/9T/1f/V/9X/1v/Y/9j/2P/Y/9j/2P/Y
/9r/2v/Y/9j/2f/Z/9v/2//b/9z/3f/d/9//3//d/93/3f/d/9//4P/g/+H/4f/i/+L/
4v/j/+P/4//j/+X/5v/l/+j/6P/p/+j/5//p/+r/6v/s/+z/7v/v//D/8//0//b/9//6
//v//f8AAAAAAQACAAUABwAJAAoADAALAAwADgAQABAAEAARABEAEwATABMAEwATABIA
EQAQABIAEQARABAADgAPAA8AEAAOAAwACQAHAAQAAwAAAP/////+//7////9//v/+f/3
//b/9P/y//H/7//v/+7/7P/u/+7/7v/u/+z/6//r/+v/6//s/+3/7f/q/+n/6P/m/+b/
5//n/+j/5//m/+X/5P/k/+T/5P/j/+T/5f/l/+b/6f/p/+n/6P/n/+b/5f/k/+b/5v/m
/+b/5//n/+f/6P/q/+r/6//r/+n/6f/p/+n/6//r/+z/7P/t/+z/6//p/+f/6P/o/+n/
5//o/+j/6P/p/+r/7f/u/+7/7//v/+//7f/t/+z/7P/v/+//7f/v/+//7//w//D/8f/x
//H/8f/z//P/8//0//T/9P/0//L/8//y//H/8P/y//L/8v/x//P/8//z//P/7//s/+//
8P/x//L/8f/y//T/9f/1//X/9//3//b/9//3//n/9//3//f/9//3//j/+P/6//r/+v/6
//r/9v/1//X/9v/2//j/+f/6//n/+f/5//j/9v/1//X/9P/y//H/8P/t/+r/6v/q/+n/
5//m/+P/4v/f/97/3f/c/97/3v/c/9z/2//a/9n/2P/W/9b/1v/V/9f/2P/Y/9j/2P/W
/9L/z//P/9X/3v/k/+7///8QACUAPwBiAH8AlQCmAKkAnAB4AD4ABADe/77/l/99/3X/
bv9p/2j/av9u/3r/hf+Q/5r/pf+t/7T/uv+//8T/yf/O/8//0f/V/9T/1P/T/9P/1//X
/9j/2v/a/9r/2v/a/9r/2v/c/9z/3P/c/93/3f/d/93/3f/e/9//3//h/+H/4f/h/+H/
4f/i/+L/4f/h/+P/5P/k/+T/5//n/+f/5//o/+j/5v/o/+n/6//r/+v/7f/u/+7/8P/w
//L/8//0//b/+P/7//3//P/9////AgAAAAEAAgAFAAMABQAGAAgACgAMAA8AEgASABIA
EwATABMAEwATABMAEQAQAA8ADgAPAA8AEAAQAAwACwAJAAgACQAIAAYABQAGAAUAAgAB
AAAA/v/9//3//v/9//z/+//4//b/9P/z//P/8//y//D/7v/u/+7/7v/t/+3/7v/v/+//
8P/x//H/7v/t/+z/6v/r/+v/6v/q/+j/6P/o/+j/6P/o/+j/5//n/+f/5v/m/+X/5f/l
/+T/5P/k/+T/5P/l/+b/5//o/+n/6f/p/+r/6v/q/+v/6//r/+v/6//r/+3/7f/u/+7/
8P/w//D/7//x//L/8v/z//P/9P/0//T/8v/y//T/9P/4//n/+f/5//v/+//6//r/+v/5
//b/9//4//n/+//8//v/+//7//v/+//7//v//P/8//z//P/6//r/+v/6//r//P/8//z/
+//9//3/+//8//7//v/+//7//P/8//3//f/9//3/////////AQACAAUABQAFAAUABQAI
AAoACwAOAAwADAAMAAwADQANAA4AEAAQABIAEwAUABcAFwAXABYAGQAZABoAGgAXABcA
FwAVABQAFAAUABMAEQAQAA0ADAALAAoACQAIAAkACgAJAAoACAAIAAgACAAKAAoACgAJ
AAcACAAIAAgACAAIAAoABwAFAAUACgAQABgAJQA0AEUAXwCCAKMAuwDMANkA2gDGAJ4A
ZAAuAAoA5//F/6//qP+h/5z/nv+m/67/t//C/8j/z//Z/+T/6v/v//b/+/8AAAEABQAF
AAMABAAEAAUABQAFAAYACAAIAAgACAAIAAYABgAIAAgACQAKAAwADQALAAsACwAMAA0A
DQAPAA8ADQANAA0ADQAMAAwACwALAAwADgAPABAAEQARABEAEQASABIAEAASABMAFQAV
ABUAEwAUABQAFgAUABYAFwAYABsAHAAeAB8AHgAfACEAJAAkACUAJgApACkAKwAsAC4A
MQAyADQANgA1ADQANAAzADUANQA1ADUAMwAyADEAMAAuAC0ALQAsACoAKwArACwAKAAm
ACMAIQAgAB8AHAAbABgAFgAVABUAFQAVABUAFQASABAADgANAA8ADwAOAAwACgAKAAoA
CgAIAAcABwAHAAcACAAJAAkACAAHAAYABAADAAMAAgACAAIAAgACAAIAAQAAAP///f/9
//3//P/8//3//f/9//z//P/8//z//P/6//r/+v/6//n/+f/5//r/+v/6//v/+//5//n/
+f/5//n/+f/6//r//P/8//z/+//9//7//v////3//v/+//7//P/8//7//v8BAAMABAAF
AAMAAwACAAIAAQABAP//AQD/////AAAAAAEAAQABAAEA/v/9//z//P/9//7////+////
/v/9//z/+v/6//r/+f/5//n/+f/5//n/+f/6//r/+v/6//r/+v/6//v/+//4//f/+P/3
//n/+//8////AQABAAEAAQABAAIAAgAEAAQABAAEAAQAAgABAAEAAgAEAAYABwAIAAcA
BwAHAAYABgAFAAUABAAEAAUABgAFAAIAAgACAAEA/f/8//n/+P/3//b/9f/0//T/9P/y
//L/8//0//X/9v/0//T/9P/z//X/9v/2//b/+v/2//T/8f/v//H/9v/+/woAGQAuAEcA
ZQCEAJ0AsQC+AMMAtgCWAFwAIgD8/9z/tf+b/5X/kv+L/4j/iv+S/6D/qf+y/7z/xf/N
/9L/2P/f/+b/6f/s/+//7//v/+//8P/w//H/8f/x//L/9P/0//T/9P/0//b/9v/4//j/
+P/4//n/+f/5//n/+f/6//n/+f/7//v//P/9//7////9//z/+v/5//n/+v/6//r/+//7
//v/+//6//r/+P/6//3///////////8AAAAAAgAAAAIAAwAEAAUABgAIAAkACgALAA0A
EAAQABEAEgAVABcAGQAaABwAHAAcAB0AHgAgACAAIQAhAB8AHwAfAB8AHQAcABsAGgAa
ABkAGQAYABUAFQAUABQAFAAUABMAEwAQAA8ADAALAAoACAAHAAcABQADAAEA///+//z/
+v/5//f/9//2//T/8//y//H/8P/u/+3/7f/t/+z/7P/s/+v/6//r/+v/6v/r/+v/6v/q
/+f/5v/l/+T/5P/k/+T/4//l/+X/5P/k/+X/5f/l/+T/5P/k/+T/5P/l/+b/5//o/+n/
6f/p/+r/6//s/+7/7//u/+3/7P/r/+3/7f/u/+7/8v/y//L/8f/w//D/7//v/+//8P/w
//D/8P/w//L/8v/y//P/8//z//X/9f/0//T/9f/1//P/9f/0//P/8//y//L/8//0//X/
9f/1//X/9v/1//T/8//w//T/9P/0//T/9P/0//T/8//z//P/8//z//P/9P/0//T/9P/0
//L/8v/z//P/8v/z//b/9//2//f/9//5//n/+f/5//n/+v/8//3/AAD+//7//v/+//r/
+f/5//r//v8AAAEAAgADAAMAAwACAAEA///+//z//f/9//3/+//6//r/+v/5//f/9v/z
//L/8f/w/+//7v/u/+7/7P/s/+3/7v/v//D/8P/w//D/7//t/+7/7v/u//T/8v/w/+//
7//x//b//P8GABEAIAA3AFMAdACRAKsAvgDJAMYArAB4AD4AEADw/8f/pf+X/5D/i/+G
/4j/jv+Y/6P/qv+0/8H/y//S/9r/4f/k/+f/6v/v//X/9//1//T/8v/x//X/9f/2//j/
+P/4//j/+P/4//j/+v/6//r/+v/7//v/+//7//v//P/7//v//f/9//3//f/9//3//f/8
//r/+f/8//7///8AAAEAAQABAAEAAwAEAAMABgAGAAcABgAFAAgACgALAA4ADAAOAA8A
EAARABIAFAAVABQAFQAXABoAGwAdAB8AIwAjACUAJgAoACcAKAAqACwALAAsAC0ALQAv
AC8ALwAvAC8ALgAtACwAKwApACgAJgAiACEAHwAeAB8AHgAcABsAHQAdABsAGwAYABYA
FQAVABIAEQAQAA8ADgAMAAoACQAJAAkACAAGAAgACAAIAAgABgAFAAUABQADAAIAAQD/
/wAAAQACAAIAAwADAAIAAgAAAP7//P/6//v//P/9//3/+//7//r/+v/5//n/+f/4//j/
+P/4//j/+f/6//v//P/7//v/+//8//z//P/9//3//f/9//3//f/9//3//v/+/wAAAAAA
AP//AQACAAIAAwAFAAYABgAGAAQABAAGAAYACAAJAAkACQAJAAkACAAIAAkACQAHAAkA
CgALAA0ADgALAAsACwALAAkACQAJAAoACgAKAAoACAAIAAgACAAIAAgABgAGAAUABAAF
AAYABwAIAAgACAAJAAkABQAFAAcABwAHAAkACgANAA4ADwAQABEAEAAQAA8AEAAQABAA
EAAQAA4ADQANAA4AEAASABMAFAAVABUAFQAUABMAEQAQAA4ADgAPABAADwAQABAAEAAP
AAsACgAHAAYABQAEAAMAAgACAAIAAAAAAP///v/9//z//f/+/////////wAAAAAAAAAA
AAD+//v/+f/9/wAABgAOABkAKAA/AF0AfACbALUAxADPAM4AugCMAE4AHgACAN//tf+j
/5z/lf+Q/5T/mv+g/6v/uP/A/8n/0//e/+b/7//2//v/+v/9//////8BAAIAAgADAAUA
BQAGAAgACAAIAAgACAAGAAYACAAIAAoACgALAAsACQAJAAkACgALAAsADQANAA8ADwAP
AA8AEQASABIAEwATABQAFAAUABUAFQAVABUAGAAYABYAGAAbAB0AHQAdAB8AIAAgACIA
IQAiACIAIgAjACQAJgAnACoAKwAtADAAMgAzADQANwA5ADsAPAA+AD4APgA/AEAAQQBC
AEQARQBDAEMAQwBDAEMAQgBBAEAAQgBDAEUARgBBAEEAQABAAD4APAA5ADcAOAA3ADQA
MwAyADAALwAvAC4ALQAsACsAKAAmACQAIwAjACMAIgAgACEAIgAjACQAIgAhACEAIQAi
ACIAIgAhACMAIwAjACIAIQAhACAAIAAiACIAIgAiACEAIAAfAB0AHwAfAB4AHgAeAB0A
HAAaABsAHAAdAB4AHgAeAB4AHgAfAB8AHwAgAB4AHgAfAB8AIAAhACIAIwAhACEAIgAi
ACUAJgAnACcAKQAqACoAKwAoACgAJwAmACQAJAAmACYAKAApACkAKQApACkAKAAoACcA
JwAlACcAKgArAC0ALgAqACkAKAAnACkAKQApACoAKgAqACoAKAAoACgAKAAoACoAKgAq
ACkAKQApACkAKQArACoAKAAoACgAKAAoACgAKQApACcAJwApACkAKQArACwALwAtAC0A
LQAtAC8AMAAwADIANAA0ADQANAAyADEAMQAyADIANAA1ADYAOQA5ADkAOAA6ADkAOQA4
ADkAOQA5ADcANQA0ADMAMQAvAC4AKwAqACsALAAtAC4ALAAsACoAKgAqACoAKgAqACwA
LAAsACsAKwAsACwALAAsACwAKgApACcAKQAsADAAOABFAFYAawCFAKQAwwDbAOwA+wAA
AfIAygCOAFQANAAXAPH/2//W/8//yv/I/8j/zv/Z/+T/7v/3/wMADAASABcAHgAjACYA
KQArACsALQAuAC4ALwAwAC8ALwAwADEAMgAzADQANgA2ADgAOAA3ADYANgA1ADUANQA1
ADYANgA1ADYANQA2ADcAOAA5ADwAPAA7ADsAOQA6ADoAOgA5ADkAOQA5ADgAOAA2ADgA
OgA9AD4APwA/AEAAQABCAEIARABFAEYARwBIAEoASwBMAE0ATwBSAFAAUQBSAFUAVQBX
AFgAWgBZAFoAXABeAF8AYABiAGMAYQBhAGEAYQBhAGAAXwBeAFwAWwBbAFoAVwBXAFYA
VgBXAFYAVABTAFAATwBMAEsASQBGAEQAQwBEAEMAQgBBAEAAPgA8ADsAOwA7ADoAOAA4
ADgAOAA4ADMAMQAwAC8ALAAsACwAKwAtAC0ALQAsACsAKwAqACoAKAAoACgAKAAoACgA
KAAnACkAKQAoACgAKwArACsAKgApACgAJwAmACYAJgAmACYAJgAlACQAJAAkACQAJQAl
ACUAJQAlACUAJQAlACYAJgAmACYAJgAlACMAJAAkACUAIwAkACQAJAAlACYAKQAqACoA
KwArACsAKwArACoAKgAsAC0ALAAvAC0ALQAuAC4ALQAtAC0ALQAvAC8ALwAwADAAMAAw
AC4AMgAyADIAMgAwADAAMAAvAC0ALQAtAC4AMAAwADAAMAAsACwALQAtAC0ALQAvAC8A
LQAvADAAMwA0ADUANgA3ADUANgA2ADgAOAA4ADgAOAA1ADMAMgAyADYAOAA5ADoAOQA5
ADkAOAA4ADcANwA2ADUANQA1ADMAMgAyADIAMQAwADAALgAuAC8ALgAtACwAKgAqACgA
KAAoACgAKAAoACYAJgAmACUAKAAqACsALAAqACoAJgAjACMAJwAsADQAPABJAFoAbwCN
AK4AyQDfAPIA/QD4ANwAsAB2AEgAJgD//93/zf/K/8f/wv/C/8j/0P/b/+b/8P/3/wEA
CAAOABMAGAAdACIAJQAlACUAJwAoACgAKQApACkAKgAsAC0ALgAvADAAMAAwADIAMgA0
ADQANQA1ADYANwA4ADoAOgA5ADoAOQA8AD0APgA/AD4APgA9AD0AQABCAEMARABDAEMA
QwBDAEIAQgBAAEIARQBHAEcARwBFAEYARgBIAEoATABNAE4AUQBSAFQAVQBXAFkAXABg
AGIAYwBkAGcAaQBrAGwAbgBuAG4AbwBwAHEAcgB0AHUAdwB3AHcAdwB1AHQAcwByAHIA
cQBxAHAAawBrAGoAagBsAGwAawBrAGwAawBoAGcAZABiAGEAYQBhAGEAYQBhAGEAYABf
AF8AXwBfAF4AXABcAFwAXABcAF0AXQBeAF8AXQBcAFsAWQBZAFkAWQBYAFcAVwBWAFYA
WABYAFgAWABWAFYAVgBVAFQAUwBRAFAAUgBTAFQAVABWAFYAVgBWAFUAVABTAFIAVABV
AFYAWABYAFgAWQBZAFsAWwBbAFsAWwBbAFwAXABeAF4AXgBdAF8AYABgAGEAYwBkAGQA
ZABkAGQAZgBmAGoAawBrAGsAaQBpAGgAaABrAGsAaQBrAGkAaQBqAGoAaQBpAGkAaQBr
AGsAawBsAG4AbgBuAGwAbgBuAG4AbgBvAHAAcQBxAHIAcwB0AHUAcwBzAHMAdAB4AHgA
dgB2AA==
         </WaveFormData>
      </LeadData>
      <LeadData>
         <LeadByteCountTotal>10000</LeadByteCountTotal>
         <LeadTimeOffset>0</LeadTimeOffset>
         <LeadSampleCountTotal>5000</LeadSampleCountTotal>
         <LeadAmplitudeUnitsPerBit>4.88</LeadAmplitudeUnitsPerBit>
         <LeadAmplitudeUnits>��V</LeadAmplitudeUnits>
         <LeadHighLimit>2147483647</LeadHighLimit>
         <LeadLowLimit>268435456</LeadLowLimit>
         <LeadID>V6</LeadID>
         <LeadOffsetFirstSample>0</LeadOffsetFirstSample>
         <FirstSampleBaseline>0</FirstSampleBaseline>
         <LeadSampleSize>2</LeadSampleSize>
         <LeadOff>FALSE</LeadOff>
         <BaselineSway>FALSE</BaselineSway>
         <ExcessiveACNoise>FALSE</ExcessiveACNoise>
         <MuscleNoise>TRUE</MuscleNoise>
         <LeadDataCRC32>1577554453</LeadDataCRC32>
         <WaveFormData>
6v/q/+r/6v/t//D/8//2//f/+P/5//r//P/8//z//P/+//7//v/+//7//v/+//7///8A
AAEAAgAAAAAAAAAAAAAAAAAAAAAAAgACAAIAAgAEAAQABAAEAAQABAAEAAQABgAGAAYA
BgAGAAYABgAGAAgACAAIAAgACQAKAAsADAANAA4ADwAQABIAEgASABIAEwAUABUAFgAX
ABgAGQAaAB0AHgAfACAAIwAkACUAJgAoACgAKAAoACgAKAAoACgAKwAsAC0ALgAuAC4A
LgAuACsAKgApACgAJwAmACUAJAAjACIAIQAgAB8AHgAdABwAGQAYABcAFgAVABQAEwAS
ABAAEAAQABAADgAOAA4ADgANAAwACwAKAAoACgAKAAoACAAIAAgACAAGAAYABgAGAAYA
BgAGAAYABAAEAAQABAAEAAQABAAEAAIAAgACAAIAAgACAAIAAgACAAIAAgACAAIAAgAC
AAIAAAAAAAAAAAABAAIAAwAEAAIAAgACAAIAAwAEAAUABgAGAAYABgAGAAgACAAIAAgA
CAAIAAgACAAIAAgACAAIAAgACAAIAAgACgAKAAoACgAKAAoACgAKAAoACgAKAAoACAAI
AAgACAAIAAgACAAIAAYABgAGAAYABwAIAAkACgAJAAgABwAGAAYABgAGAAYACAAIAAgA
CAAIAAYACAAIAAgABwAHAAgACAAJAAwADQAOAA8ADwAPAA0ADQAOAA4AEQARABEAEAAS
ABEAEQARABIAEwAVABYAFQAVABQAEgAUABQAFAAUABIAEQARABEADgANAA0ADAAJAAcA
BgAEAAUABQAFAAUAAwACAAAA//8AAAAAAAAAAAAAAAABAAEAAAD///7//f/9//7//P/5
//v//v8CAAcADwAaACYAOABQAGkAfgCOAKEAqAClAJMAcQBGACcAEADw/9X/yf/E/73/
uv+4/7n/wv/O/9X/2v/f/+b/6//w//L/9P/4//7/AAD+//v//f/9//3//f8BAAEAAwAD
AAEAAQABAAEAAwADAAUABQACAAIAAgACAAQABAAFAAUABgAGAAcABwAGAAUABQAEAAQA
BAAEAAUACAAIAAgACAAJAAkACQAKAAoACwALAAsACgAMAAwADAAOAA8ADwAPABAAEQAR
ABQAFAATABMAEwAVABYAGQAbABwAHQAeAB8AIQAiACQAJQAmACcAKAAqACsALAAsACwA
LgAuAC4ALgAtACwAKQAoACkAKgAqACsAKgAoACgAKAAnACYAJQAkACMAIgAgAB4AGgAZ
ABgAGAAYABkAGQAYABUAEwAPAA4AEAAPAA0ADAALAAsACwALAAgABwAHAAcABwAHAAcA
BAAGAAYABgAGAAMAAwADAAMABAAFAAUABgAEAAQAAwADAAIAAQABAAEAAgACAAEAAQAB
AAEAAQAAAAAAAQABAAEA////////AAABAAIAAwAEAAMAAgABAAAAAQACAAQABwAGAAUA
BAADAAQABQAHAAgABwAGAAYABQAFAAUABQAGAAcABwAHAAcABwAHAAcABwAJAAoACgAL
AAkACQAKAAoACQAJAAkACQAJAAkACQAJAAsACwALAAsACgAJAAgABwAGAAYABgAGAAcA
BwAHAAcADgAIAAgACAAIAAgACAAGAAgACAAGAAUABQAGAAYABwAKAAsADAANAA0ADQAN
AA0ADgAOAA8ADwAPAA4ADgANAA0ADQAQABEAEwAUABMAEwASABAAEAAQABAAEAAQAA8A
DwAPAAwACwALAAoACQAHAAYABAADAAEA///9//7//v/9//3/AAAAAAAAAAD8//z//f/9
//v/+//7//v//f/+//z/+//5//r//P8BAAcAEAAcAC4AQABXAHAAhACVAKAAowCZAH0A
UgAtABQA9v/Z/83/yv+//7b/tP+3/7r/wv/J/9D/2f/g/+X/6v/w//L/9P/2//r//P/7
//v/+//7//v/+//7//3//f/9//3//f/9//////8BAAEAAAAAAAAAAAD+//7//////wIA
AgADAAMAAgABAAEAAAACAAIAAgADAAQABAAEAAQABwAHAAcACAAHAAcABgAFAAgACgAK
AAoACgALAAsACwALAAsACgAMAA8ADwAQABEAEAAQABIAEwAWABcAGAAZABkAGgAcAB0A
IAAhACIAJAAjACQAJAAkACIAIgAiACIAIwAkACMAJAAiACIAIQAhAB4AHAAcABwAGwAa
ABkAGAAVABQAEgAQAA8ADwAPABAADwAPAA4ADAAMAAsACAAIAAcABQACAAAA////////
///+//3//f/9//////////z/+v/6//r/+v/3//f/9//3//n/+f/4//j/9f/0//L/8f/w
/+//7//v//L/9P/1//f/9v/1//T/8v/x//H/8P/v//H/8f/x//L/9P/0//T/9P/y//L/
8v/y//D/8P/x//P/8//z//P/8//z//P/9P/0//T/9P/1//X/9f/1//X/9v/1//X/9f/1
//f/9//3//f/9v/2//X/9f/3//f/+P/4//X/9f/1//X/9P/z//L/8f/y//P/9P/1//X/
9f/1//X/9P/0//T/9P/z//P/8f/0//L/8v/y//L/9P/y//T/9P/y//H/8f/y//L/8//2
//f/+P/5//n/+f/5//n/+v/6//r/+f/4//b/9//3//j/+f/8//3///8AAAEAAQAAAP7/
/P/8//z//P/6//n/+f/5//j/9//3//b/8//x//D/7v/s/+v/6v/p/+j/6P/n/+f/6P/o
/+j/6P/n/+j/6v/r/+j/5//m/+X/4//m/+j/5f/l/+b/6P/v//f/AAAOACQAPABVAGwA
fACJAIwAhQBxAE0AIgAHAPD/0P+3/63/pv+f/5z/mv+d/6T/rv+3/7z/wf/I/8//1P/a
/+D/4v/m/+j/6P/n/+f/5//n/+f/6f/p/+v/6//t/+3/7f/t/+v/6//t/+3/6v/q/+r/
6v/r/+z/7v/v//L/8v/z//P/8//z//T/9P/z//L/8f/x//L/8v/y//L/8//z//P/9P/1
//f/+P/5//j/+v/6//r/+P/5//n/+f/6//v/+//+//////8AAAEAAgACAAQABQAIAAkA
CgALAAsADAAOAA8AEgATABQAFgAVABYAFgAWABQAFAAUABQAFQAWABUAFgAUABQAEwAT
ABQAEgASABIAEAAOAAwACgAJAAgABgAEAAQAAwACAAIAAQABAAAA/v/+//3/+v/6//z/
+//5//j/9f/1//X/9f/0//P/8//z//P/8//z//D/8P/w//D/8P/v/+//7//v//D/8f/x
//L/8P/w/+//7//s/+v/6//r/+z/7P/r/+v/6f/p/+n/6P/r/+3/7v/v/+//7//v//D/
7//u/+3/7P/u/+7/7v/u//D/8P/x//P/8f/x//H/8f/z//P/9P/0//b/9v/3//f/9//3
//f/+P/5//n/+f/5//f/9//3//f/+v/6//n/+f/5//n/+v/6//n/+f/5//n/9//3//f/
9//5//n/+f/5//n/+f/5//n/+P/4//j/+P/5//n/+f/5//j/9v/2//b/9v/2//b/+f/4
//v//P/7//n/+P/4//j/+f/8//3//P/9//3//f/+////AQACAAMAAwADAAIAAgABAAEA
AQAEAAUABwAIAAsACwAKAAgACAAIAAgACAAGAAUABQAFAAMAAQAAAP7//P/7//v/+v/4
//f/9v/1//T/9P/z//P/9v/2//b/9v/2//b/9//3//f/9//3//f/9//0//L/7//x//L/
9v/7/wUADgAaACgAPgBVAG4AgACRAJwAmwCLAGsAQgAhAAoA6v/N/8H/vP+1/7D/sP+z
/7b/vv/D/8r/0//c/+P/5v/q//D/9P/0//L/9P/z//X/9f/1//X/+f/5//v/+//9//3/
/f/9//3//f///////P/8//z//P/8//z//f/9//7//v//////AQABAAIAAgACAAIAAgAD
AAYABgAGAAYABQAFAAUABgAGAAcABwAHAAoADAAMAAwACgALAAsACwAKAAsACwAOAA8A
DwAQABEAEgASABQAFQAYABkAGgAbAB0AHgAgACEAIAAhACIAJAAlACYAJgAmACgAKAAo
ACgAKAAoACYAJgAlACQAIgAhACEAIAAhACIAIQAgAB8AHgAdABwAGgAYABgAFwAWABYA
EwATABIAEAAOAA0ACgAKAAwACwAJAAgABwAHAAcABwAGAAUABQAFAAMAAwADAAAAAAAA
AAAAAAABAAEAAQABAP/////+//7/AAAAAP/////+//3//f/9//v/+v/4//f/+v/7//z/
/P/6//v/+//7//v/+//7//z/+v/6//r/+v/4//j/+P/4//n/+v/8/////f/9//3//f/9
//3//v/+//7//v///////f/9//3//v///////////wAAAQACAAMAAgACAAEAAQADAAMA
BAAEAAIAAQAAAP//AQABAAEAAQD//////////wAAAQACAAMAAAAAAAAAAAD/////////
//7//v/8//7/AgAAAAAAAAAAAAAA/v8AAAAAAgABAAEAAgACAAMABgAHAAYABwAHAAcA
BwAHAAgACAAJAAkACQAIAAgABwAHAAcACAAJAAsADAANAA0ADAAKAAwADAAMAAwACgAJ
AAkACQAGAAUABQAEAAEA///+//z//P/7//r/+f/6//r/+f/5//j/+P/4//j/9v/2//f/
9//5//n/+f/5//v/+P/2//H/7//2//z///8FABIAIgA0AEwAYQB2AIgAlwCeAJkAhQBh
ADYAGQACAOL/y//B/7z/t/+0/7T/t/+6/8L/yf/Q/9f/3v/h/+T/7P/y//T/9P/0//T/
9f/3//f/9//3//n/+f/7//v/+f/5//n/+f/6//v//v////z//P/8//z/+//6//r/+f/7
//z//v////3//f/+//7/AAAAAAAAAQACAAIAAgACAAMAAwADAAQAAgADAAMAAwAGAAgA
CAAIAAgACQAJAAkADAANAA0AEAAPAA8AEAARABAAEAASABMAEgATABQAFQAYABoAHQAf
ACEAIwAlACgAKAAoACcAJgAlACQAIwAiACAAIAAeAB4AIQAiACIAIwAiACAAIAAgAB4A
HAAaABgAFwAWABQAEgASABEAEAAQAA8ADwAOAAwADAALAAgACAAIAAcABQAEAAUABQAF
AAUABAADAAMAAwABAAEAAQD+/wAAAAAAAAAA/f/9//3//f/7//v/+v/6//v//P/8//3/
/P/7//v/+//6//r/+f/5//f/9//3//b/+P/5//n/+f/5//n/+f/6//r/+v/6//r/+P/4
//j/+P/4//j/+f/7//n/+f/5//n/+//7//z//P/+//7//////////////wAA////////
//8BAAEAAQABAAEAAAD+//3//f/9//7//v///////////wEAAQABAAEA////////////
//////////7//v/+//7/+//7//v/+//+/wIABgAEAP7//v/+//7//v/+//z//v/+/wAA
/////wAAAAABAAQABQAEAAUABQAFAAUABQAGAAYACQAJAAkACAAIAAcABwAHAAgACQAL
AAwADQANAAwACgAMAAwADAAMAAgABwAHAAcACAAHAAcABgADAAEAAAD+//z/+//6//n/
+P/4//f/9//4//j/+P/4//j/+P/5//n/+v/7//z//f/7//z/+v/5//f/+P/8/wMACQAQ
AB4AMABGAF8AdACGAJMAnACfAJMAcQBEACUADgDw/9P/x//A/7n/tP+y/7X/vP++/8P/
0P/b/97/4f/m/+7/9P/0//b/9v/4//n/+f/5//n/+f/5//n/+//7//v/+//7//v/+//7
//3//f/8//z//P/8//z//P/9//3//v/+///////9//3//v/+////AAABAAMAAgACAAIA
AgABAAEAAQACAAMABQAGAAcABwAIAAcABgAIAAkACQAJAAgACQAJAAwADQANAA4ADwAQ
ABAAEgATABIAEwAUABUAGQAaABwAHQAeAB8AIAAiACEAIgAiACIAJAAkACQAJAAkACQA
IgAiACQAJAAjACMAJAAiACIAIgAgAB4AHAAaABkAGAAWABQAFAATABIAEgAPAA8ADgAM
AAwACwAIAAgABgAFAAMAAgABAAEAAQABAP7//f/9//3//v///wAA/v/9//z/+//6//v/
+//7//v/+f/5//j/+P/2//b/9f/1//X/9f/2//f/+P/4//f/9//2//X/9P/y//T/9f/1
//X/9f/1//X/9v/2//b/9v/2//T/9P/0//T/9P/0//X/9//3//f/9//3//X/9f/2//b/
9v/2//f/9//5//n/+f/6//v/+//7//v/+v/5//j/9//4//j/9//3//X/9f/2//b/9f/1
//X/9f/3//f/9//3//n/+f/5//n/9v/1//T/8//0//T/9P/0//P/8//z//P/8v/w//L/
8v/y//L/9P/y//T/9P/0//P/8//0//T/9f/4//n/+f/5//j/9//3//f/+P/4//r/+//8
//z/+//5//j/9//6//v//f/+/wEAAQAAAP7//P/8//z//P/6//n/+f/5//f/9f/0//L/
7//t/+z/6v/q/+n/6P/n/+n/6v/q/+v/6//q/+n/6P/m/+b/5//n/+n/6f/p/+n/5//m
/+L/3//f/+T/6v/x//n/BgASACAANABPAGYAeACFAIwAgwBtAEUAHAADAOr/zP+3/63/
pv+f/5z/nP+d/6T/qv+z/7r/w//I/83/0v/W/9j/3P/i/+L/4v/n/+b/5f/k/+P/5f/l
/+f/5//p/+n/6f/p/+f/5//p/+n/6P/o/+j/6P/o/+j/6f/p/+r/6v/r/+v/6f/p/+r/
6v/q/+r/6v/r/+z/7P/s/+z/7v/v//D/8v/x//H/8P/v//L/9P/0//T/8v/z//P/8//0
//X/9f/4//r/+//9/////v/+/wAAAQACAAMABAAFAAYABgAHAAcACgALAAwADgAPABAA
EAAQABIAEgASABIAEAAQAA4ADgAQABAADwAPAA0ACgAJAAgABwAGAAUABAAFAAQAAgAA
AP7//f/8//z//f/9//z/+v/4//f/9P/0//T/8//x//D/7f/t/+3/7f/u/+3/7f/t/+7/
7//w/+7/7P/s/+z/7P/r/+v/6//r/+n/6f/o/+j/6P/o/+f/5//o/+f/5//n/+b/5v/l
/+X/4//j/+P/4v/k/+X/5f/l/+f/5//n/+j/6P/o/+j/6P/m/+b/5v/m/+j/6P/p/+v/
6//r/+v/6//r/+v/7P/s/+z/7P/t/+3/7f/t/+3/7v/x//H/8f/x//H/8f/x//H/8f/w
/+7/7f/u/+//8f/y/+//7//v/+//7//v/+//7//v/+//7//v/+3/7f/t/+3/7f/u/+//
8P/v/+//7f/s/+3/7v/v//D/7v/s/+7/7v/u/+3/7f/u//D/8f/0//X/9P/1//X/9f/2
//f/+f/6//r/+f/4//b/+f/5//r/+//7//v//P/8///////+//z//f/+////AAD+//3/
/f/9//z/+//7//r/+f/3//b/9P/y//H/8P/v//D/8P/v/+//8P/w//D/8P/u/+7/7//v
/+7/7f/s/+v/6//u/+7/7f/p/+j/7P/x//n/AgAMABoALABHAGIAdgCDAJAAlQCJAG0A
RAAhAAgA7P/P/7//uP+t/6b/qP+t/7L/uP+//8T/x//Q/9f/3P/g/+b/6v/u//D/8P/v
/+//7//v/+//8f/x//P/8//1//X/9f/1//P/8//1//X/9//4//n/+v/4//j/+f/5//z/
/P/9//3//P/7//v/+v/6//r/+v/7//7//v/+//7/AQABAAEAAgAAAAEAAQABAAQABgAG
AAYABAAFAAUABQAGAAcABwAKAAsACwAMAA0AEAAQABIAEwASABMAFAAVABcAGAAaABsA
HgAfACAAIgAiACIAIQAgACIAIgAiACIAJAAkACIAIgAgACAAHwAfAB8AHgAfACAAHgAc
ABoAGAAXABYAFAASABAADwAOAA4ADgAPAA8ADgAMAAsACAAIAAgABwAFAAQABQAFAAUA
BQACAAEAAQABAAMAAwADAAAA/v/+//7//v/9//3//f/9//3//f/8//z/+v/6//n/+f/6
//n/+f/5//r/+v/5//n/+f/5//n/+P/4//n/+f/5//n/+f/5//r/+v/6//r/+v/6//r/
+v/6//r/+v/7//3//f/9//3//f/9//3//v/+//7//v///////f/9//3//v8CAAMABAAF
AAMAAwADAAMAAgACAAEAAQABAAEAAgACAAIAAwAEAAUABAADAAIAAQACAAMABAAFAAMA
AwADAAMAAgACAAIAAgABAAEAAQABAAIAAAACAAIAAgACAAIABAACAAQABAACAAEAAQAC
AAQABQAIAAkACgALAAsACwAJAAkACgAKAA0ADQANAAwADAALAAsACwAOAA8AEQASABEA
EQAQAA4ADgAOAA4ADgAOAA0ADQANAAwACwALAAoABwAFAAQAAgACAAEAAAD///7//v/9
//3/AAAAAAAAAAD+//7/////////////////AwAAAP7//f/5//r/AAAHAA8AHAAqAD4A
UgBpAHwAkACdAKAAmwCHAF0ANgAfAAYA5P/P/8n/wv+7/7j/tv+7/8L/zP/T/9j/3//m
/+n/7v/0//j/+v/8//7//v///////////////////wEAAQABAAEAAQABAAMAAwAFAAUA
BAAEAAQABAAEAAQABQAFAAYABgAHAAcACAAJAAsADAALAAoACQAJAAgACAAIAAgACwAL
AAsADAAKAAsACwALAA4AEAAQABAAEAARABEAEQASABMAEwAWABUAFQAWABcAFgAWABgA
GQAaABsAHAAdACEAIgAkACUAJAAlACYAKAArACwALAAsACwALAAsACwALAAsACoAKgAq
ACoAKQApACYAJAAkACQAJgAmACYAJgAkACIAHwAcABoAGQAYABgAFwAXABYAFAAWABUA
EgASABIAEQAPAA4ACwALAAsACwAKAAkACQAJAAkACQAJAAYACAAIAAgACAAJAAkACQAJ
AAYABQADAAIABAAEAAMAAwAEAAMAAwADAAIAAgABAAEAAQABAAEAAAACAAMAAwADAAEA
AQABAAIAAwAEAAUABgAFAAQAAwACAAQABAAFAAcACQAJAAkACQAIAAcABwAGAAgACAAJ
AAkACQAJAAkACgAJAAkACQAJAAkACQAJAAkACgAKAAkACQAIAAcABwAGAAYABwAIAAkA
CwALAAsACwAIAAcABgAFAAcABwAHAAcABgAGAAYABgADAAMAAwADAAQABAAGAAYABgAG
AAQAAgAEAAQABgAFAAUABgAEAAUACAAJAAoACwALAAsADQANAA4ADgANAA0ADQAMAAoA
CQAJAAkADgAPABEAEgATABMAEgAQAA8ADgANAAwADAALAAsACwAKAAkACQAIAAcABQAE
AAIAAgABAAAA///8//z/+//7//z//P/8//z/+v/6//v/+//6//n/+P/3//v/+P/2//X/
9f/2//j//f8FAA4AGgAqAD4AVQBsAIAAkQCcAJ0AiwBpAEAAIQAKAOr/zf+//7j/r/+q
/6r/q/+w/7j/vf/C/83/1P/Z/+D/5v/o/+r/7P/w//T/9f/y//H/8P/v//P/8//1//X/
8//z//P/8//z//P/9f/1//T/9P/0//T/9P/0//X/9f/0//T/9f/1//X/9f/2//b/9P/0
//T/9f/4//j/+P/4//n/+f/5//r/+v/7//v/+//7//z/+//6//z//f/9//3//v//////
AgABAAEAAgADAAIAAgAEAAUACAAJAAoACwANAA4AEAARABIAEwAUABYAFgAWABUAFAAV
ABYAFwAYABYAFgAUABQAFAAUABMAEwAPAAwACwAKAAoACgAKAAoACwAKAAgABgAEAAMA
AgACAAAA///9//r/+P/3//T/9P/y//H/7//u/+7/7//w//H/8P/v/+//7//u/+3/7P/o
/+n/6v/r/+z/6//r/+v/6//p/+f/5P/i/+X/5v/m/+f/5v/l/+X/5f/l/+T/4v/h/+H/
4f/h/+D/4v/j/+P/4//h/+H/4f/i/+L/4v/i/+L/4P/g/+D/4P/g/+D/4f/j/+P/4//j
/+P/4//j/+T/5P/k/+T/5f/l/+X/5f/l/+b/5f/l/+X/5f/l/+X/5f/l/+b/5v/l/+X/
5//n/+j/6P/n/+f/5//n/+X/5f/l/+X/5f/l/+X/5f/j/+P/4//j/+L/4v/i/+D/4P/h
/+L/4//k/+b/5P/m/+b/5f/j/+L/4v/i/+P/5v/n/+r/6//r/+v/6v/p/+n/6P/r/+v/
6//q/+j/5//n/+f/7P/t/+//8P/z//P/8v/w/+//7v/t/+z/7P/r/+v/6//s/+v/6//q
/+f/5f/k/+L/4v/h/+D/3//e/97/3f/d/93/3P/b/9r/2//c/97/3//d/93/3f/d/93/
3v/c/9f/1f/Y/9z/4f/n/+7/+v8MACIAOQBQAGQAcQB6AH0AbwBPACYABQD0/9r/uf+n
/6D/mf+S/5L/lf+a/6L/q/+u/7X/vP/F/8z/1P/a/9z/3P/c/97/3f/e/9//4P/h/+P/
4//l/+X/5//n/+f/5//l/+X/5//n/+b/5v/m/+b/5v/m/+f/5//o/+j/6f/p/+v/6//s
/+z/7f/u/+//8f/w//D/8P/w//H/8f/x//L/8v/z//P/8//2//j/+P/4//r/+//7//v/
+v/7//v//v//////AAABAAQABAAGAAcACgALAAwADQARABIAFAAVABQAFQAWABgAGwAc
ABwAHAAbABoAGQAYABoAGgAYABgAGwAcABwAHQAaABgAGAAYABYAFAASABAAEQAQAA4A
DAAMAAsACgAKAAkACQAIAAYABAADAAAAAAAAAP///f/8//z//f/+/////v/9//3//f/7
//v/+//4//r/+v/6//r/+f/5//n/+f/7//v/+v/6//r/+v/5//n/+P/3//f/9//2//b/
9f/1//b/9//4//j/+P/5//n/+f/5//n/+f/6//j/+P/4//j/+f/6//v//P/6//r/+//9
//7///8AAAEAAQABAAIAAgAAAAAAAQABAP///////wAAAwADAAMAAwADAAMAAwADAAIA
AgABAAEABAAFAAcACAAGAAUABAADAAMAAwADAAMAAwADAAMAAwAFAAUABQAFAAQABAAE
AAQABQAFAAUABQAGAAYABAAEAAQABAAEAAIABAAEAAYABQAFAAYABgAHAAoACwAKAAsA
CwALAA0ADQAOAA4AEAARABIAEgAQAA8ADwAPABAAEQATABQAFQAVABQAEgATABQAFQAW
ABQAEwATABMAEQAPAA4ADAAKAAkACQAIAAkACQAJAAkABgAGAAUABQAEAAQABAAEAAQA
BAAFAAUABQAFAAUABQAFAAQABAABAAEAAgAGAAkADwAYACYANABIAF8AdgCKAJkApgCr
AKUAiwBeADUAIAAIAOn/1//S/8v/xP/A/7//wP/G/9H/2P/f/+b/7//y//j//P8AAAAA
BAAEAAUABwAHAAcABwAIAAcACAAHAAgACQAKAAsADQANAA8ADwAMAAwADAAMAAwADAAN
AA0ADAAMAA0ADQAOAA8AEQASABQAFAAUABUAFAAUABQAFAAVABUAFQAWABQAFQAVABUA
GAAaABoAGgAaABsAGwAbAB4AHwAfACIAIQAhACIAIwAmACYAKAApACoAKwAsAC0ALQAu
ADAAMQAyADMANAA2ADgAOgA7ADwAOgA6ADoAOgA8ADwAOgA6ADgAOAA3ADcANgA0ADQA
NAA1ADQAMwAyADEAMAAuACwAKAAnACYAJgAnACcAJgAkACQAIwAgACAAIgAhAB8AHgAd
AB0AHQAdABsAGQAYABcAFQAVABUAEgAVABYAFwAYABcAFwAXABcAFQAVABQAFAAUABQA
EwATABQAEwATABMAFgAWABUAFQASABEAEAAOAA8AEQASABMAEQARABEAEgAUABQAFAAU
ABQAFAAUABQAFAAUABUAFwAVABUAFQAVABUAFQAWABYAFgAWABcAFwAZABkAGQAaABsA
GwAbABsAGwAbABsAGwAcABwAGwAbABkAGQAaABoAGQAZABkAGQAbABsAGwAbABsAGwAb
ABsAHQAdAB0AHQAaABoAGgAaABkAGQAZABoAGgAaABoAGgAYABYAGAAYABoAGQAZABoA
GAAZABwAHQAgACEAIQAhACEAIQAiACIAJQAlACUAJAAiACEAIQAhACQAJQAnACgAKwAr
ACoAKAAoACgAKAAoACQAIwAjACMAIgAhACEAIAAfAB0AHAAaABwAGwAaABkAFgAWABUA
FQAWABYAFgAWABIAEgATABMAFgAXABgAGQAZABYAFAAPAA8AEgAYAB8AJQAuADoASgBi
AHkAjgCiALMAvAC5AKkAiwBiAEMALAAOAPH/4//e/9f/0v/S/9X/2v/g/+n/8v/3//7/
AwAGAAoADgASABYAGAAYABkAGQAZABkAGQAbABsAHQAdAB8AHwAfAB8AHQAdAB8AHwAg
ACAAIAAgACIAIgAjACMAIwAiACIAIQAiACMAJQAmACQAJAAkACUAJwAoACkAKgArACsA
KwAsACoAKwArACsALgAwADAAMAAuAC8ALwAvADIAMwAzADYANwA3ADgAOQA6ADoAPAA9
AD4APwBAAEEAQwBEAEYARwBGAEcASABKAEwATgBPAFAAUABQAFAAUABQAFAATgBOAE4A
TgBNAE0ASgBIAEgASABIAEgASABIAEcARgBEAEIAPgA9ADwAPAA9AD0APAA6ADwAOwA4
ADgAOAA3ADUANAAzADMAMwAzADQAMwAzADMAMgAxADAALAAtAC4ALwAwAC0ALQAtAC0A
LwAvAC4ALgAuAC4ALQAtACwAKwArACsALgAuAC0ALQAvAC8ALwAuAC0ALQAsACsALAAt
AC4AMAAwADAAMAAwADIAMgAyADIAMgAyADMANQA1ADUANQA1ADcANwA4ADgANgA2ADcA
NwA5ADkAOQA6ADsAOwA7ADsAOQA5ADkAOQA7ADwAPAA9ADsAOwA8ADwAOwA7ADsAOwA9
AD0APQA9AD0APQA9AD0APQA9AD0APQA9AD4APwBAAD8APwA/AD8APgA+AD4APgBAAEAA
QABAAA==
         </WaveFormData>
      </LeadData>
   </Waveform>
</RestingECG>
