# Supplementary material for: Detection of Left Atrial Enlargement Using a Convolutional Neural Network-Enabled Electrocardiogram
Source: Front Cardiovasc Med. 2020 Dec 17;7:609976. doi: 10.3389/fcvm.2020.609976 (PMC7773668; doi:10.3389/fcvm.2020.609976)
Supplement: Supplementary file 5 [file Data_Sheet_5.ZIP › normal4/1802035739_4288_00000030.XML]

<?xml version="1.0" encoding="Windows-1252"?>
<!DOCTYPE RestingECG SYSTEM "restecg.dtd">
<RestingECG>
   <PatientDemographics>
      <PatientID>1802035739</PatientID>
      <PatientAge>67</PatientAge>
      <AgeUnits>Years</AgeUnits>
      <Gender>Female</Gender>
      <PatientLastName>xujiuhuan</PatientLastName>
   </PatientDemographics>
   <TestDemographics>
      <DataType>Resting</DataType>
      <Site>1</Site>
      <AcquisitionDevice>MAC55</AcquisitionDevice>
      <Status>Unconfirmed</Status>
      <Priority>Normal</Priority>
      <AcquisitionTime>09:03:30</AcquisitionTime>
      <AcquisitionDate>12-11-2016</AcquisitionDate>
      <CartNumber>1</CartNumber>
      <AcquisitionSoftwareVersion>009C</AcquisitionSoftwareVersion>
      <XMLSourceVersion>MAC5000 v1.0</XMLSourceVersion>
   </TestDemographics>
   <RestingECGMeasurements>
      <VentricularRate>58</VentricularRate>
      <AtrialRate>58</AtrialRate>
      <PRInterval>180</PRInterval>
      <QRSDuration>102</QRSDuration>
      <QTInterval>418</QTInterval>
      <QTCorrected>410</QTCorrected>
      <PAxis>67</PAxis>
      <RAxis>101</RAxis>
      <TAxis>85</TAxis>
      <QRSCount>10</QRSCount>
      <QOnset>211</QOnset>
      <QOffset>262</QOffset>
      <POnset>121</POnset>
      <POffset>171</POffset>
      <TOffset>420</TOffset>
      <ECGSampleBase>500</ECGSampleBase>
      <ECGSampleExponent>0</ECGSampleExponent>
   </RestingECGMeasurements>
   <Diagnosis>
      <Modality>Resting</Modality>
         <StatementCount>4</StatementCount>
         <LabelText>12SL ��ϳ���</LabelText>
      <DiagnosisStatement>
         <StmtText>����Ķ�����</StmtText>
      </DiagnosisStatement>
      <DiagnosisStatement>
         <StmtFlag>ENDSLINE</StmtFlag>
         <StmtText>��������ɲ���</StmtText>
      </DiagnosisStatement>
      <DiagnosisStatement>
         <StmtFlag>ENDSLINE</StmtFlag>
         <StmtText>������ƫ</StmtText>
      </DiagnosisStatement>
      <DiagnosisStatement>
         <StmtFlag>ENDSLINE</StmtFlag>
         <StmtText>�ٽ� ECG</StmtText>
      </DiagnosisStatement>
   </Diagnosis>
   <Waveform>
      <WaveformType>Rhythm</WaveformType>
      <WaveformStartTime>0</WaveformStartTime>
      <NumberofLeads>8</NumberofLeads>
      <SampleType>CONTINUOUS_SAMPLES</SampleType>
      <SampleBase>500</SampleBase>
      <SampleExponent>0</SampleExponent>
      <HighPassFilter>16</HighPassFilter>
      <LowPassFilter>150</LowPassFilter>
      <ACFilter>NONE</ACFilter>
      <LeadData>
         <LeadByteCountTotal>10000</LeadByteCountTotal>
         <LeadTimeOffset>0</LeadTimeOffset>
         <LeadSampleCountTotal>5000</LeadSampleCountTotal>
         <LeadAmplitudeUnitsPerBit>4.88</LeadAmplitudeUnitsPerBit>
         <LeadAmplitudeUnits>��V</LeadAmplitudeUnits>
         <LeadHighLimit>2147483647</LeadHighLimit>
         <LeadLowLimit>268435456</LeadLowLimit>
         <LeadID>I</LeadID>
         <LeadOffsetFirstSample>0</LeadOffsetFirstSample>
         <FirstSampleBaseline>0</FirstSampleBaseline>
         <LeadSampleSize>2</LeadSampleSize>
         <LeadOff>FALSE</LeadOff>
         <BaselineSway>FALSE</BaselineSway>
         <ExcessiveACNoise>FALSE</ExcessiveACNoise>
         <MuscleNoise>FALSE</MuscleNoise>
         <LeadDataCRC32>61333888</LeadDataCRC32>
         <WaveFormData>
BAAEAAQABAAGAAYABgAGAAYABgAGAAYACAAIAAgACAAHAAYABQAEAAUABgAHAAgABwAG
AAUABAAHAAgACQAKAAgABgAEAAIAAgACAAIAAgACAAIAAgACAAQABAAEAAQABwAIAAkA
CgAJAAgABwAGAAQABAAEAAQABAAEAAQABAAEAAQABAAEAAYACAAKAAwACgAIAAYABAAG
AAYABgAGAAMAAgABAAAAAAAAAAAAAAAEAAYACAAKAAgACAAIAAgABQAEAAMAAgAEAAQA
BAAEAAUABgAHAAgABgAGAAYABgAGAAYABgAGAAgACAAIAAgACgAKAAoACgAIAAYABAAC
AAkADgASABUAEwAVABYAGQAYABYAFAASAA8ADwAPABAAEQARAA8AEQATABAADwAPAA0A
DAAKAAkABwAKAAsACAAGAAYABQAEAAEAAgADAAAAAQACAAQABgADAAMAAgABAAIAAgAC
AAEAAwADAAMAAwACAAEAAAAAAAIAAQABAAEA/////wEAAQABAAkABAAAAAMABgAHAAkA
BgAFAAkAFQAfACAAGwAaACAAIQAgACQAIgAZAAgA6v/R/77/tP+u/6n/qf+u/7L/tv/D
/8r/y//T/9z/3P/d/+T/6v/t//H/9//0/+7/9f/5//f///8LAAgAAgADAAEAAgAEAAQA
AgAAAP//AQACAAIAAAD9//3//P/7//3///8BAAQAAgACAAIAAQADAAMAAwADAAMABAAE
AAMAAAABAAAA/f/8//z//P/9/wEAAwAEAAUABgAGAAUABQAFAAUABAAEAAMABAAEAAQA
AgACAAEAAQACAAIAAgADAAMAAwADAAMABAAEAAQABAADAAMAAgACAAQABAAEAAQABAAD
AAMABAAFAAYABwAJAAcABwAKAAoACAAEAAMABAAGAAcABwAJAAkABwAFAAcABwAHAAYA
BgAEAAMAAwADAAUABQAHAAgABgAFAAUABgAHAAkACgAJAAUABgAHAAQAAwAGAAkABgAF
AAQABAADAAIAAAD///7//v8AAAIABAACAAEA///+///////9//z/+v/5//j/+P/6//3/
/P/9//v/+//6//r/+//7//n/+f/8//z/+v/6//r/+f/5//r/+v/5//j/+P/6//v/+//7
//n/+f/5//j/+P/4//j/9//2//X/9P/0//X/9f/1//X/9f/3//n/+//5//r/+v/5//n/
+v/6//r/+//6//f/+v/6//j/+P/5//z//f/+//3/+v/6//n/+P/8//3//P/9//z/+v/5
//n/+f/4//f/9v/4//v//f////z/+//5//j//P/8//z/+//4//f/9v/z//X/9v/2//f/
+f/6//z////9//z//P/7//z/+//7//r/+f/3//b/9f/3//n/+f/5//r/+//7//z//P/6
//f/9f/4//v//v8BAP3/+//7//v/+v/2//T/8//2//r//f8AAAAA/v/6//j/+//8//r/
+//7//v/+v/6//z/+//7//v/+//8//3////8//n/9v/z//j/+v/7//z/+v/6//r/+//6
//z/+v/6//r/+v/6//r/+v/6//j/+P/4//j/+v/6//r/+v/6//r/+v/6//v//P/9//7/
/f/8//v/+v/8//z//P/8//7//v/+//7//v/+//7//v8AAAAAAAAAAAAAAAAAAAAAAgAC
AAIAAgABAAAA//8AAAMABQAGAAcACQAKAA0ADQAKAAkACAAFAAcABwAIAAkACwAJAAsA
CwAGAAUABQAEAAYABQAFAAAAAQAAAPv/+v/8//v/+v/6//3/AAD/////+//6//n/+P/7
//v/+//6//z//P/7//v/+//7//v/+//7//v//P/8//r/+f/4//f/+f/7//v/+//5//j/
/v/9//r/AQAJAAgACwANAAsACwAOAA0ACgASABsAHgAeACIAHQAGAOT/zf++/7b/sP+x
/7P/tv+2/7z/wf/A/8P/z//Y/9r/4f/o/+z/7//v/+v/8P/6//v/+f/5//v/+f/6//z/
+//3//b/9v/7//z//f////7//v/9//r/+v/7//v/+//7//v/+//8//7//v/+//3//f/9
//3//f/9//7//v/9//v//f/9//v/+v/6//r/+//6//v/+//7////AAAAAAEAAAD///3/
/P/+/wAAAQACAAAAAAD//////v/8//r/+f/9////AQADAAEAAAD///7///////7//v8A
AAAAAAAAAP7//f/9//7/AAAAAAAAAQD/////AgACAAEA/v/+/wAAAgADAAMABQAHAAUA
AwAFAAcABwAGAAYABQADAAIAAQD/////AQACAAQABQAHAAoACgALAAsACQAFAAYABwAE
AAAAAgAEAAAAAwAEAAYABwAGAAQAAwACAAAAAAAAAAAA//////7//v8BAAEA///+////
/////wAA//8BAP/////9//3//P/8//7////+////AQAAAP3//P/8//v/+//8//7//f/8
//z//P/9//3//f/7//v/+//6//r/+v/6//n/9//3//f/+P/6//v//P/9//r/+f/4//f/
+f/6//r/+f/3//j/+P/4//v//P/7/wAAAAD+//7////9//3//f/7//7/AAABAAIAAAD/
//z/+//8//z//f///////v/9//z//P/9//3//f/7//v/+v/6//7//v/+//3//f/9//3/
+//7//z//P/9//v/+v/6//v//f/+/wAAAQAAAP/////+//z/+//7//v//f//////////
/////v/+/wAAAAD//////v/9//z/+//6//v//v8BAP///P/7//v/+//8//z//P8AAAAA
/v/+/////v/6//n//P/9//3//v/+//3//f/9//z//P/8//3///////////////7//P/6
//z//P/8//3//v/8//r/+v/6//r//P/8//z//P/9//7///8AAP///v/9//z//f/+////
AAD9//z/+//6//z//v8AAAIAAQAAAP///v/+//7//v/+/wAAAAAAAAAA/f/8//v/+v/7
//z//f/+/wAAAAAAAAAAAgACAAIAAgD///7//f/8//7//v/+//7//P/8//z//P/+/wAA
AgAEAAMAAgABAAAAAwAEAAUABgACAAAA/v/8/wAAAgAEAAgACgALAAsACwAMAAwADgAN
AA8ADwAPAA0ADAALAAsACwAJAAcACQAJAAYABQAFAAQABgAFAAUAAAAAAAAA/P/8//r/
+f/4//j//P/+//z/+//4//j/+P/4//v/+//7//r//P/8//v/+//5//n/+f/5//v/+//8
//z/+//7//v/+//5//n/9//1//v/AgAAAPn/+v8DAAkABAADAAkADQARABQAFQAWABwA
HwAiACQAIgAVAAAA5P/N/8T/wv+2/6v/r/+4/7b/vP/J/87/zf/T/9r/2v/d/+T/6v/x
//f/9f/0//j/+f/1//n//f/5//T//P/6//f/9//4//j/+P/4//n/+v/8//3//P/6//n/
9//1//r//f8AAAQAAgAAAP7/+//8//3//v////3//v/+//3//P/9//z/+f/7//7/AQAF
AAQABQAFAAUABQAEAAIAAQACAAMAAwAEAAQABAADAAIAAgACAAEAAQAEAAQABAAFAAQA
AwACAAEABAAEAAQABAACAAEA///+/wMABAAFAAYAAwABAAAAAAABAAIAAwAFAAYABwAL
AAwACAAEAAMABAAGAAcABwAJAAcABQADAAUABwAHAAYABgAIAAcABwAHAAcABwAJAAoA
CAAHAAcACAAJAAsADAALAAUABgAHAAQABQAIAAsACAAGAAYABwAHAAcABgAGAAYAAwAE
AAUABgAHAAcABgAGAAUABQADAAIA////////AAADAAcABwAJAAcABwAGAAYABwAHAAUA
BQAKAAoACAAIAAUAAwACAAIABAADAAIAAgAEAAUABQAFAAYABwAIAAgABwAGAAUAAwAD
AAMAAwAEAAUABQAFAAUAAwADAAMAAwABAAIAAgABAAIABAAFAAYABgAGAAQACAAIAAYA
BgAHAAUABQAFAAMABQAGAAYABgAIAAkACAAJAAcABgAGAAcACAAIAAgACAAIAAkACQAJ
AAkACQAIAAgADAAMAAwACwALAAsACwAJAAcACAAIAAkACQAIAAgACQAKAAoACwALAAwA
CwALAAoACgAJAAkACQAJAAsACwALAAkACQAIAAgACgAKAAkACQAKAAsADAANAAoACQAK
AAsACwAIAAcABwAFAAYABgAGAAkACgAJAAoACgAKAAcABwAHAAcABgAGAAkACQAKAAsA
CgAKAAoACwAJAAcABQADAAYACAAJAAoACAAIAAgACQAKAAoACgAKAAoACgAIAAgACAAI
AAoACgAKAAoACAAIAAgACAAGAAYABgAGAAcACAAJAAoACgAKAAoACgAJAAgABwAGAAkA
CgALAAwACgAKAAoACgAIAAgACAAIAAoACgAKAAoACgAKAAoACgAIAAgACAAIAAoACgAK
AAoADAAMAAwADAALAAoACQAIAAoACgAKAAoABwAGAAUABAAHAAgACQAKAA0ADgAPABAA
DwAOAA0ADAANAA4ADwAQAA0ADAALAAoADAAOABAAEgASABQAFgAXABYAFQAWABYAGgAb
ABsAGwAZABUAFAATABYAFwAXABUAGQAZABYAFQAVABQAFAATABIADAANAAwACAAIAAgA
BwAIAAgACgAMAAgABwAGAAYACAAIAAkACQAJAAgACAAIAAgACQAKAAsACQAHAAUAAwAG
AAgACQALAAoACQAIAAkADQALAAsADgAOAAsACgAHAAsAEgAVABUAGwAlACYAIwAiACQA
KwAyADQALAAjABIA9P/X/8b/uP+w/7P/t/+8/8L/xv/J/87/0f/V/97/5v/n/+z/9v//
/wMA///+/wIA/f/7////BQAHAAoACgAIAAUABQAGAAoACgAKAAsACQAKAAoACAAGAAcA
BwAHAAUABQAFAAYABgAGAAYABQAHAAcABwAHAAgACgALAAsACgALAAoABwAEAAQABAAF
AAYABwAHAAcACgAKAAkACQAKAAsACwAMAAoACgAJAAgACgAKAAkACQAHAAYABQAFAAMA
AQD///3/AQAEAAcACgAHAAcABgAGAAkACgALAAwACgAJAAkACgAJAAgABwAHAAgACQAN
AA4ACwAIAAgACgAMAA0ADQAPAA0ACwAJAAsADQANAAwADAAOAA0ADQANAA0ADQAPABAA
DgANAA0ADgAMAA0ADQALAAoADAAOAAwACwAOABEADgANAAwADAALAA0ADAAMAAwABgAG
AAYABgAFAAUABAAEAAYABwAGAAYAAwADAAMABAAHAAkABwAHAAcABwAGAAYABwAHAAUA
BQAIAAgABgAGAAUAAwACAAIABQAFAAUABgAFAAUABAADAAMAAwADAAIAAAAAAAAA///+
//3//P/8/wAAAwAGAAkABQAFAAUABQAHAAgACAAHAAUABgAGAAYACAAIAAYACgAMAAoA
CgALAAoACQAIAAUABwAIAAgACAAJAAkABwAHAAUABAAEAAUACAAIAAgACAAGAAcABwAH
AAYABQADAAIABwAIAAkACQAJAAkACQAHAAkACgAKAAsACgAIAAcABwAIAAgACQAJAAoA
CQAJAAgABwAFAAQAAwAEAAcACAAJAAkACQAIAAgACAAIAAcABwAFAAUABQAFAAEAAQAD
AAUACQAIAAkACwAKAAoACQAIAAgACAAGAAYACgAKAAcABwAHAAcABgAGAAYABQAFAAUA
BgAGAAYABwAHAAcABwAHAAoACgAJAAgABQAEAAMAAwASABIADgAMAAoACAAFAAQAAwAC
AAQABgAIAAoABwAGAAUABAAFAAYABwAIAAcABgAFAAQABwAIAAkACgAIAAgACAAIAAoA
CgAKAAoABwAGAAUABAAFAAYABwAIAAYABgAGAAYABwAIAAkACgAKAAoACgAKAAoACgAK
AAoACgAKAAoACgAMAA4ADwAPABIAFQAXABsAGAAWABQAEgARABEAEQASABEAEQAPABEA
EAAMAAoACQALAAwADAANAAgACgAKAAYABgAGAAUABAAGAAgACgAIAAQAAgABAAAAAQAD
AAQABQACAAIAAgABAAEAAQABAAEAAgADAAQABgACAP///f/7//3///8DAAUAAQABAAQA
AAABAAoACwAHAAoAEQARAA8AEQAWABsAHAAYABsAIgAqACYAGQAIAOz/0f/C/7r/tP+x
/7P/sv+2/77/wf++/8f/1f/Y/9j/4f/o/+j/7f/x//P/9v/8//3//f8BAP///f8CAAYA
BAABAAEAAgACAAIAAgADAAIAAgABAP7/AAABAAEAAQADAAMAAwAEAAIAAgACAAEAAQAB
AAEAAQD//wAAAAD//wEAAwADAAEAAAAAAAAAAQAAAAEAAQABAAMABAAEAAUABAADAAEA
AAAEAAYABwAIAAUABAACAAEAAQAAAP////8CAAMABAAFAAUABAADAAIAAgADAAMABAAF
AAQAAwACAAMAAwAEAAYABAAEAAQABQADAAMABgAGAAYABAAFAAgABgAHAAcACQALAAkA
BwAJAAsACwAKAAoACQAHAAYABQAGAAcACgAMAAwACwALAAwACgALAAsACQAIAAoADAAK
AAYACAAKAAYABQAEAAQAAwAEAAQABQAGAAIAAgACAAIAAwADAAIAAgABAAEA///+/wAA
AQACAAQAAQABAP3/+//+//////8AAAEAAQD/////AgACAAAAAAACAAEAAQACAAAA/f/6
//j/+//9//7////////////+//z//P/8//v//P/9//7/AAD///////////v/+//7//v/
/f/+//7//f///wAAAAAAAAAAAAD+/wIAAgAAAAAAAQABAAEAAQD//wEAAgACAAIAAQAB
AP////8AAAAAAQADAAQABAAEAAQAAQABAAAA//8CAAMAAwAEAAQABAAEAAMAAwADAAMA
AQABAAIAAgADAAMAAgACAAMABAAEAAUABQADAAEAAAD+/wEAAQACAAMAAgADAAIAAQAD
AAMAAgACAAYABgAFAAUAAwADAAMAAwADAAMABQAHAAQAAAD+//3///8AAAAAAAADAAQA
AwAEAAYABgADAAMABgAHAAcACAAHAAUABAADAP///v/9//3/AQADAAUABwAIAAgABwAG
AAQABAAEAAUAAgAEAAIAAgACAAIAAAAAAAAAAAACAAIAAgACAAQABAAEAAQABAAEAAQA
BAABAAAA///+/wEAAgADAAQABAAEAAQABAAEAAQABAAEAAIAAgACAAIABAAEAAQABAAE
AAQABAAEAAMAAgABAAAAAQACAAMABAAEAAQABAAEAAQABAAEAAQABwAIAAkACgAMAAwA
DAAMAAsADAANAA0ADwAPABEAEgASABEADwANAA8ADQAOAA8ADwAPAA4ACwALAAsACAAH
AAsADAAOAA8ADQAGAAYABAADAAQABQAFAAIAAgAEAAYAAwABAP///v///wAAAgADAAMA
AgACAAIA///9//v/+f/8//3//v///wAAAAD/////AQABAAEAAwADAAEA//8CAAQABQAI
AAkABwAIAA0ADwAPABMAFAAXAB4AJgAtACwAKgAkABcABADq/9P/yv/E/7z/v/+9/7T/
tv/G/9H/0v/X/9v/3v/m/+3/7v/u//P/+//7//z//v/9//3///8BAPv/9v/4//v/+//+
/wIAAwACAAEAAQACAAQABQAEAAMAAwACAAEAAQABAAEAAgAFAAYABwAHAAUAAwABAP//
AQACAAIAAQADAAUABQADAAEAAAD/////AAABAAEAAQAEAAQAAwADAAMAAwACAAIAAwAE
AAQABAACAAIAAQABAAIAAgACAAMAAwADAAMAAwACAAIAAgACAAEAAQAAAAAABAAEAAQA
BAAHAAcACAAKAAcABgAFAAUABQAFAAgACAAFAAIAAgAEAAMAAwACAAMABgAFAAQABwAI
AAcABQAEAAYABQAFAAUABwAHAAkACgAHAAUABAAEAAcACQAKAAkACAAKAAwACgAGAAgA
CgAGAAgACAAJAAkACQAIAAgACAAGAAYABgAGAAYABQADAAIABQAFAAMAAgADAAMAAwAE
AAMABQADAAMABAAFAAUABgAEAAMAAAD//wQABAACAAIAAgABAAEAAgADAAMAAwAEAAQA
BQAFAAUABAADAAIAAAABAAIAAwADAAMAAwADAAQABAADAAIAAQACAAMABAAFAAQABAAD
AAEA//8AAAAAAAAAAAAA/v8CAAQAAgACAAMABAAFAAYABQABAAAA/v/8/wEAAwADAAUA
BQAEAAQABQAGAAYABgAGAAQABQAFAAUABQAFAAQABAAGAAYABgAFAAMAAwADAAEAAgAE
AAUABwAJAAgACAAJAAgABgAFAAMABQAFAAYABgAEAAMAAwADAAMABQAFAAUAAwADAAIA
AgAEAAQAAwADAAMAAwADAAMAAgADAAYACQAHAAQAAwADAAUABgAGAAYABgAEAAAA/v8A
AAAA/f/9////AQACAAQABgAFAAUABQAEAAQABAAFAAQAAwACAAEABAAEAAMAAgACAAIA
AgADAAIA/v8BAAIAAwAEAAIAAgACAAIAAgACAAIAAgAFAAYABwAIAAYABgAGAAYABQAE
AAMAAgACAAIAAgACAAIAAgACAAIAAwAEAAUABgAEAAQABAAEAAQABAAEAAQABQAGAAcA
CAAFAAQAAwACAAMABAAFAAYABQAEAAMAAgAEAAYACAAKAAoACgAKAAoACAAIAAgACAAK
AAwADgASABEAEQAQAA8ADwAQABMAEwAUABMAEgAPAA8ADwAQABEAEgARABQAFQARAA8A
DgAMAAoACQAJAAQACQAKAAcACAAHAAUAAwACAAUACAAHAAcABgAGAAYABgAGAAUABAAC
AAQABAADAAMAAwADAAMAAwABAAEAAgACAAEAAQABAAEAAgAFAAYABwAFAAYACAAJAAoA
CQAJAAwADQAPABUAGQAcAB0AHgAgACcAMAA2ADAAJQAOAO7/2f/K/77/vP+9/7v/uv/A
/8b/x//K/8//0//a/97/4//s//j/+//5//3/AgD+//v///8DAAMAAwAIAAYABQABAAAA
AAAEAAQABAAFAAYACAAJAAgABwAHAAYABQAGAAcACAAKAAcABgAFAAMAAgABAAAA//8B
AAQABgAHAAcACQAJAAcABwAIAAkACwAKAAkABwAFAAgACAAHAAcABwAHAAYABgAJAAoA
CgAKAAwADAALAAsACgAIAAYABQAKAAsADAANAAsACgAJAAgABwAHAAYABgAHAAYABQAE
AAYABwAJAAwADAAMAAwADQAMAAsADQAMAAsACAAIAAoADAANAA0ADwANAAsACQALAA8A
DwAOAA4ADgANAA0ADQALAAsADQAOABAADwAPABAAEAARABEADwAOABAAEgAQAA4AEAAS
AA4ACwAKAAoACQAKAAoACwAMAAYABgAGAAYACgALAAsADAALAAsACQAIAAkACQAJAAoA
CQALAAkACQAJAAkACAAIAAsACwAJAAkADAAMAAoACgAIAAcABwAIAAoACQAIAAgABwAH
AAYABQAHAAcABwAGAAYABgAGAAUABQAFAAUABgAHAAcABwAHAAMAAwADAAMABQAGAAYA
BQAHAAgACAAIAAgACAAGAAoADAAKAAoACwAJAAkACQAHAAgACgALAAwADAALAAgABwAH
AAYABgAHAAgACAAIAAgACgALAAsACwALAAsACgAKAAwADAAMAAsACwALAAsACQAJAAoA
CgALAAkACAAIAAkADAAMAA0ADQAMAAsACwAKAAoACQAJAAkACQALAAsACwAKAAkABwAG
AAgACAAHAAcACQALAA0ADwAKAAkACgALAAsACAAHAAcABQAGAAYABgAJAAoACQAKAA0A
DgAMAA0ACwALAAoACgAKAAkACQAJAAoACgAKAAsACwALAAsACwAMAAwACwAKAAoACgAK
AAsACgAMAAoACgAKAAoACgAKAAoACgAKAAoACgAKAAwADAAMAAwACgAIAAYABAAFAAYA
BwAIAAsADAANAA4ADAAMAAwADAAMAAwADAAMAA0ADgAPABAAEAAQABAAEAARABIAEgAR
ABEAEwAUABcAGQAYABcAFgAVABUAFQAWABkAGQAXABkAGwAYABcAFwAYABgAFwAXABEA
EgARAAwADAAMAAsACgAIAAoADAAKAAkACAAIAAgACAAJAAkACQAIAAgACAAHAAYABQAE
AAMABgAHAAgACgALAAsADAANAAsACwANAA0ABwALAAwACgANAA4ACwALABIAEQATABcA
GwAgACEAIAAeACMAKAAmACQAJwAiAAwA7//W/8D/uv+7/7P/rP+y/7r/w//I/83/0//e
/+L/4//o/+7/8f/z//n/AAACAAcACwAFAP//AwAIAAoACQAFAAQABAAHAAgACQALAAsA
DAAMAAoADAANAA0ADQANAA0ADQAOAA4ADgAOAA0ACwALAAsACwAJAAoACgAJAAwADwAQ
AA8ADAAMAAwADQAOAA8ADwAPAA4ADgANAA0ADQANAAwADAANAA4ADgAOAAwADAALAAsA
DgAOAA4ADwAPAA8ADwAPABAAEAAQABAAEQARABAAEAAPAA4ADQAMAA0ADQAOABAAEgAS
ABIAEwAQAA8AEQAQABMAEgAUABgAFwAXABYAFwAVABMAEQATABUAFQAUABQAFgAXABkA
GwAYABcAGAAYABgAFwAXABgAGAAZABkAFwAWABgAGgAYABMAFAAVABAAEwAUABYAFwAW
ABQAEwASAAwADAAMAAwADQANAAwADAANAA0ACwAKAAoACwAMAA4ADQAPAA0ADQALAAsA
CgAKAAoACQAGAAUACwAMAAsADAANAA0ADgAQAAwACQAGAAQABQAHAAgACQAHAAUAAwAA
AAQABgAIAAkABwAHAAcACAAGAAUABAADAAIAAwAEAAUABAAEAAMAAQADAAQABAAEAAkA
CgAJAA4ACwAIAAcABwAHAAcABwAFAAgACgALAAwACwAJAAUAAwAEAAQABQAHAAYABgAG
AAYABgAHAAcABwAIAAkACQAKAAwADAAMAAsACwALAAsACQAHAAYABAADAAUABgAIAAsA
DAAMAA0ADQAJAAcABgAEAAUABQAGAAcABgAHAAYABQAGAAcABwAIAAgACAAHAAcABQAF
AAUABQAFAAcACwAPAAwACAAGAAUABgAIAAkACgAMAAwACgAKAAoACgAHAAcACgALAAsA
DAALAAkACAAHAAYABgAGAAcADQALAAsADwAKAAcABgAFAAQABwAIAAsADgAMAAsACgAL
AA0AEQASABIAEwASAA8ADwAPABAAEQARAA0ADQALAAYABwAHAAYABgAHAAcAAgAEAAQA
AAAAAAAA/v/8//v//P////7//v/+//z//P/8//3//f/9//z//P/6//n/+f/5//n/+f/5
//n/+v/8//3//f/8//v/+v/5//3//f/9//3/AAAAAP3//v/9//n/+v8BAAsADwAJAAYA
BwAKAAoACQAMABAAEAAPAA4ABgDz/9r/xP+4/7H/r/+u/67/sP+3/8D/w//H/8j/zP/P
/9b/5P/n/+f/6//w/+7/8f/3//v/9//5/wAA/v/9//n/+P/4//z//P/8//3//f/+//7/
/P/+//////////3//f/9//7//P/8//z/+//8//3//v////3//v/+//3///8BAAEA//8A
AAAAAAABAAAAAQABAAEAAQAAAP7//f///wEAAgAEAAMAAgAAAP7///8AAAAAAQD///z/
+f/3//r/+//8//3///8AAAEAAgD//////v/+//7//v/+//7//f/7//r/+v/6//r/+v/7
//v/+//+//7////8//z//v///wEAAgAFAAUAAwABAAMAAwADAAIAAgAAAP///////wIA
AwAGAAgABwAFAAQABAACAAMAAwABAP7/AAACAAAA/f/+////+v/7//z//v////7//P/7
//r/+P/4//j/+P/7//v/+v/6//n/+f/3//b/8//z//P/9P/1//f/9f/1//f/9//2//b/
9//3//X/9f/2//b/9P/0//T/8//z//T/9P/z//L/8v/y//P/8//z//P/8//z//L/9P/0
//T/8//1//X/9f/2//X/9f/1//X/8v/x//D/7//x//L/8v/x//D/8P/v/+7/8P/w/+7/
8v/0//L/8v/z//H/8f/x/+//7//w//D/8P/x//H/7//v/+7/7P/r/+v/7//w//H/8v/x
//H/8P/v/+//7//u/+7/8v/y//L/8f/x//H/8f/v//H/8v/y//P/8v/w/+//7//w//D/
8f/x//H/8f/y//L/8P/v/+//7//v//H/8f/x//D/7//t/+z/8P/y//P/9f/y//H/8P/v
/+3/7f/v//H/8//w/+//7//u/+7/7f/s//H/8v/x//L/8//y/+7/7f/s/+3/7f/u//D/
7//v/+//8P/w//D/8f/z//P/8//z//P/8v/w/+7/7P/s/+z/7f/2//b/8//y//H/8P/u
/+7/7v/u//D/8v/0//b/9P/y//D/7v/v//D/8f/y//P/9P/1//b/9P/0//T/9P/0//T/
9P/0//T/9P/2//j/+//7//v//f/8///////+//3//P/5//n/+v/8//7////6//v/+v/2
//b/9//3//j/+P/5//X/+P/1//D/7//u/+7/7v/v//L/8//w/+7/7P/u//D/8v/1//T/
8//x//D/8v/x//H/8f/x//H/8f/x/+//8P/w/+//7f/t/+3/7f/x//H/8f/x//D/7v/x
//b/+f/9//7/+f/5/wEA/f/8/wMACAAKAA8AEgAWABwAFQD+/+T/z/+8/7T/tP+z/63/
sP+y/7T/t/+8/8H/x//O/9b/2f/c/+D/4f/n/+n/6P/s//P/8//x//H/7//s//D/8v/v
/+//8P/w//D/8P/x//H/8v/y//D/8v/z//P/8//y//H/8P/w//H/8v/z//P/8//z//P/
8//x//L/8v/x//P/9f/1//P/8P/w//D/8f/z//X/9v/3//X/9P/y//H/7//v/+7/7v/y
//T/9f/2//T/9P/z//P/8//y//H/8f/1//X/9f/1//b/9v/2//b/+P/5//n/+v/2//j/
9v/y/w==
         </WaveFormData>
      </LeadData>
      <LeadData>
         <LeadByteCountTotal>10000</LeadByteCountTotal>
         <LeadTimeOffset>0</LeadTimeOffset>
         <LeadSampleCountTotal>5000</LeadSampleCountTotal>
         <LeadAmplitudeUnitsPerBit>4.88</LeadAmplitudeUnitsPerBit>
         <LeadAmplitudeUnits>��V</LeadAmplitudeUnits>
         <LeadHighLimit>2147483647</LeadHighLimit>
         <LeadLowLimit>268435456</LeadLowLimit>
         <LeadID>II</LeadID>
         <LeadOffsetFirstSample>0</LeadOffsetFirstSample>
         <FirstSampleBaseline>0</FirstSampleBaseline>
         <LeadSampleSize>2</LeadSampleSize>
         <LeadOff>FALSE</LeadOff>
         <BaselineSway>FALSE</BaselineSway>
         <ExcessiveACNoise>FALSE</ExcessiveACNoise>
         <MuscleNoise>FALSE</MuscleNoise>
         <LeadDataCRC32>1525528634</LeadDataCRC32>
         <WaveFormData>
BgAGAAYABgAIAAgACAAIAAYABgAGAAYACAAIAAgACAAIAAgACAAIAAoACgAKAAoACAAI
AAgACAAKAAoACgAKAAgABgAEAAIABAAEAAQABAAEAAQABAAEAAUABgAHAAgACgAKAAoA
CgAIAAgACAAIAAYABgAGAAYABAAEAAQABAAGAAYABgAGAAgACAAIAAgABwAGAAUABAAG
AAYABgAGAAUABAADAAIAAgACAAIAAgAFAAYABwAIAAYABgAGAAYABAAEAAQABAAGAAYA
BgAGAAgACAAIAAgABgAGAAYABgAIAAoADAAOABAAEgAUABYAGQAaABsAHAAZABYAEwAQ
ABUAGAAeACEAIQAgACEAIAAfAB4AGwAYABEADgANAA0ADQANAA4ADgAOAA0ADQANAA0A
DQANAAkABAAEAAIAAQD//wEA///+//z//P/8//r//f/+////AAD///7//f/8//r/+v/6
//n/+v/7//z//f/6//n/+f/5//f/+P/4//f/+f/5//v/+//3//r/9v/x//D/7//t/+r/
4v/Y/9z/6v/0//f/AgAWACkAOwBSAGUAdwCKAJ0ArQC9AMoA0wDTAMkAtwCVAGAAMAAb
AA0A/f/y/+7/6P/i/+n/8P/w//P/+P/2//H/9v/5//f///8HAAMA/f/+//v/+//6//n/
+v/5//j/+f/4//f/9f/2//b/9v/3//j/+//7//v//P/8//z/+//9//z//P/8//v/+//7
//n/+P/5//j/9//3//j/+f/1//j/+//6//v//f/9//3//P/9//7///8AAP///v8AAPz/
+//7//r/+f/7//z//P/8//7/AAD///7/AAD/////AQACAAEAAgADAAYABQAGAAkABAAG
AAcACQAOABAAEQASABYAGQAbAB0AGgAaAB0AHwAhACEAJgApACoAKwArAC0AMQAxAC4A
MAAzADIAMQAuAC8AMAAxADIALwAuAC0AKwApACQAJAAfAB0AHAAdABkAFQAVABUAEAAL
AA4ACwAHAAQAAwACAAAA/f/7//r/+f/4//n/+v/4//f/9//2//P/7f/u/+//7v/w//D/
8f/z//H/8f/v/+3/7//y/+//7//u//D/7v/t//D/7//w//L/8P/v/+7/7f/v/+//7//v
//H/8P/w//H/7//v//H/8f/t/+v/6v/r/+v/7P/v/+3/7//y//X/9//2//X/9f/1//P/
9P/0//X/9//3//X/9f/3//f/9//4//r/+v/6//j/9v/4//X/9f/1//b/9v/2//j/+P/4
//j/9f/0//T/8//0//X/9f/z//X/9f/z//P/8v/z//P/8v/v/+//7v/u/+3/7P/r/+v/
7//x//P/9v/z//H/8P/x/+//7v/u/+7/6//q/+r/6v/q/+v/7f/t//D/8P/w//H/7//u
/+3/7P/v//D/8f/y/+//7v/t/+3/7P/q/+j/5//p/+z/8f/0//L/8P/s/+r/7f/u/+7/
7v/t/+7/7f/s/+7/7v/t/+3/7//v/+//8P/u/+z/6v/o/+v/7P/t/+7/7v/t/+3/7v/p
/+r/6v/q/+r/6v/t/+7/7//w/+//7v/t/+z/7P/s/+z/7P/u/+7/7v/u/+7/7v/u/+7/
7f/s/+v/6v/t/+7/7//w//D/8P/w//D/8f/y//P/9P/2//j/+v/8//7/AAACAAQAAgAC
AAIAAgAAAAAAAAACAAUACQAKAAoABgAGAAQABAACAAAA/v/5//j/9//3//f/9f/2//b/
9P/1//X/9f/1//P/8//v/+z/7P/q/+n/6f/t/+v/6v/q/+z/7P/q/+r/6f/o/+f/5v/o
/+j/6P/o/+r/6v/p/+n/5//n/+f/5v/m/+f/6P/p/+j/5v/j/+H/4//l/+X/4//i/+L/
4//e/9n/2//Y/9D/zv/S/9b/2v/h/+r/9v8NACcAQABVAG0AgACPAJ8ArwC4AMEAwQC3
AKMAfQBIACAABwDv/93/2v/a/9T/1v/d/97/4P/h/+L/5P/n/+j/5//n/+X/5f/n/+f/
5f/h/+D/3v/h/+T/5f/m/+b/5v/m/+X/5P/k/+T/5f/k/+f/5//n/+b/5v/m/+X/5//m
/+b/5v/p/+n/6f/n/+X/5//n/+f/5//o/+n/5f/n/+n/5//n/+r/6//s/+z/6v/q/+r/
6v/r/+z/8P/u/+//7//u/+3/6//s/+z/7P/w//T/9f/2//T/8//z//X/9f/z//P/8//5
//n/+/////z//v///wEAAgAEAAUABgAKAA0ADwARABEAEgAWABkAGwAbACAAIwAmACcA
JwApAC0ALQAqACwALgAuAC4ALAAqACoAKgAqACsALAAtAC0AKgAkACMAHQAaABgAGAAT
AA4ADQAMAAYABAAIAAYAAwD+//3//P/6//f/9f/0//P/8f/x//H/7v/w//H/8f/v/+z/
7v/w//D/7//u/+7/7//t/+3/6//p/+r/7v/s/+3/7f/u/+v/6f/p/+f/5//o/+v/6//r
/+v/7f/t/+3/7f/s/+r/6f/p/+n/6f/r/+v/6v/p/+n/6//v//D/8//x/+z/7P/s/+v/
7f/t/+7/7//t/+7/7v/v//P/8//x//H/8//z//P/9P/0//T/9P/y//T/9v/z//P/8f/y
//L/8v/y//L/8v/y//D/8P/x//H/8P/x//H/7//v/+//7f/t/+//8f/y//L/7//v/+7/
7v/s/+z/7P/t/+3/7f/t/+7/8P/v/+//8f/w//D/8f/y/+7/7P/r/+r/7P/t/+//7//v
/+7/7f/t/+7/7v/u/+7/7P/s/+z/7P/u/+7/7v/v/+3/7P/r/+v/7P/s/+7/7v/s/+z/
6v/q/+r/6v/p/+j/6P/q/+r/6v/r/+z/7P/t/+z/6//q/+r/7P/s/+z/7P/q/+r/6v/q
/+z/6//r/+z/5//m/+n/6v/r/+z/6//q/+n/6P/r/+z/7f/u/+3/7P/r/+r/7P/s/+z/
7P/q/+r/6v/q/+z/7P/s/+z/7P/s/+z/7P/q/+r/6v/q/+z/7P/s/+z/6//q/+n/6P/q
/+r/6v/q/+v/7P/t/+7/7//w//H/8v/w/+7/7P/q/+z/7P/s/+z/7P/s/+z/7P/x//T/
9//6//v//P/9//7///8AAAEAAgAAAAAAAAAAAAIAAgACAAQABgAJAAkACAAEAAQAAgAC
AAMAAgABAP3/+P/3//f/9//3//j/+P/2//P/8//z//P/9f/1//H/7v/u/+z/6//r/+3/
6//q/+r/6P/o/+b/5v/o/+j/6P/o/+j/6P/o/+j/6P/o/+f/5//p/+n/6f/o/+f/5//n
/+f/6P/o/+f/5//k/+X/5P/h/+b/6v/p/+L/3f/f/97/1P/O/9T/2v/e/+f/9v8IAB0A
NQBMAGMAewCMAJsAqwC1AL4AvwCzAKUAkQBjACwACgD7/+3/4f/e/+D/3v/c/+H/5v/q
/+3/7P/s/+//8P/t/+3/7f/p/+f/7f/q/+f/5//m/+b/6P/o/+j/6v/q/+r/6f/m/+b/
5v/n/+v/7//w//H/7//u/+3/6//s/+z/7f/u/+3/7f/t/+v/6f/r/+v/6//v//L/9f/z
//X/9//1//X/9v/1//T/8v/z//T/9f/2//b/9v/5//b/9f/1//T/8//0//b/9//4//j/
+v/5//j/+f/5//r//f/7//n/+f/5//7///8CAAcABAAGAAcACQAOABAAEQASABYAGQAb
AB0AHQAeACIAJQAjACMAKAArACwALQAtAC8ANQA1ADIANAA2ADYANgA0ADcAOAA5ADoA
OAA2ADQAMQAwACwALQApACUAIgAhABsAFwAXABcAEgARABQAEQANAAgABwAGAAQABQAD
AAIAAQD9//3//f/6//j/+f/5//f/9P/2//j/+P/6//r/+//9//v/+//5//f/+f/8//n/
+f/8//7//P/7//r/9//2//b/9//3//f/9//6//v//P/9//3//P/8//3/+//7//3//f/+
//3//f////7//v8AAP3/+//8//3//f/9//3//v///wAAAgADAAUABQAFAAMAAwAEAAMA
AgACAAIAAgACAAAAAAACAP////8AAAIAAwAEAAIAAgACAAIAAAAAAAEAAQAEAAUABQAD
AAMAAwABAAEAAgADAAMAAgACAAMAAwAEAAMAAgABAAEAAQABAAEAAgACAAEAAQADAAIA
AgADAAQAAwACAAIAAgACAAMABQAFAAMAAgABAAEABAAEAAQABAAEAAQABAAEAAIAAgAC
AAMAAwACAAEAAQD///7////+////AAD//wAAAAAAAP///v/+/wAAAAAAAP7//v/9//3/
/v///wAAAgD+//z/+v/4//v//P/9//7//v/9//3//v/9//7//P/8//z//P/8//z//P/8
//r/+v/6//r/+v/6//r/+v/8//z//P/8//z//P/8//z//P/8//z//P/7//r/+f/4//n/
+v/7//z//v/+//7//v/9//z/+//6//z//P/8//z//P/8//z//P/8//z//P/8//r/+v/6
//r/+//8//3//v/8//z//P/8//r/+v/6//r/+P/4//j/+P/5//r/+//8////AAABAAIA
AwAEAAUABgAHAAgACQAKAAsADAANAA4AEAAQABAAEAAOABAAEAATABEAEAAOAA4ADgAO
AA4ADAAIAAMAAAD//wEAAQABAAIAAgAAAP////////////////n/9v/2//T/8f/x//P/
8f/y//L/8v/y//D/8P/w//D/8v/y//L/8v/y//L/8v/y//H/8f/x//H/8P/u/+z/6//t
/+//8v/0//L/8f/w//H/9f/x/+7/7v/t/+j/5f/j/+L/3v/Y/9j/4P/u//f//P8OACMA
NwBOAGUAdQCIAJ8ArwC5AMQAywDHAL0ArQCFAE4AJgATAAMA8//q/+b/5P/m/+v/7v/y
//f/9v/0//P/7v/t//H/8f/x//P/8//0//H/8f/w//D/8v/y//L/8v/y//L/8f/u/+7/
7v/v/+3/7//u/+3/7f/u/+//7//v/+7/7v/u//H/8f/x/+//7f/v/+//7//t/+7/7//r
/+3/7//t/+3/7//v/+//7v/v//D/8f/y//D/8P/z//D/8f/x//D/7//x//L/8v/y//H/
8P/s/+j/6//t//D/9f/2//X/9v/3//n/+f/7////+v/8//3///8AAAIAAwAEAAgACwAN
AA8ADQAOABIAFQAWABcAHQAhACMAIwAiACMAJwAnACQAJgAqACoAKgAoACkAKgArACwA
KQAoACcAJQAkACAAIQAdABwAGgAaABUAEgARABAACgAHAAoABwADAAAA///+//z/+f/3
//b/9f/z//P/8//w//H/8//0//P/7//w//H/8P/t/+z/7P/t/+7/7//u/+3/6//u/+v/
6//u//D/7v/t/+3/6//r/+z/7f/t/+3/7f/t/+3/7f/t/+v/6v/q/+v/6f/p/+v/6//q
/+n/6f/r/+7/8P/0//P/8P/w//D/7//x//H/8v/z//L/8v/x//H/9f/1//P/8//0//P/
8v/y//L/8v/y//D/8v/0//H/8f/v//D/8P/w/+7/7v/u/+7/7//w//L/8//x//H/8P/t
/+3/7f/r/+v/7//x//L/8v/x//H/8P/w/+//7v/t/+3/7P/r/+r/6v/q/+n/6f/r/+r/
6v/r/+z/6//q/+r/6v/s/+3/7//v/+3/7P/r/+v/6v/q/+r/6v/s/+z/7P/s/+z/7P/s
/+3/8P/w//D/8f/u/+7/8P/w/+7/7v/s/+z/8P/w/+//7v/s/+7/7v/u/+7/7v/t/+3/
7//v/+//8P/w//D/8P/w//D/8P/w//D/7//t/+z/7P/3//T/8//y//H/8P/v/+7/7f/s
/+3/7v/v//D/7//u/+3/7P/t/+7/7//w/+//7v/t/+z/7v/w//L/9P/x//D/7//u/+//
8P/x//L/7//u/+3/7P/t/+7/7//w//H/8v/z//T/9//4//n/+v/7//z//f/+////AAAB
AAIAAgACAAIAAgAEAAQABwAHAAkACAAJAAgABwAGAAMAAAD5//b/9f/1//X/9f/2//b/
8v/x//H/8f/z//P/8//v/+7/7v/s/+v/6f/r/+n/6P/p/+r/6//q/+j/5v/k/+L/4//k
/+X/5v/m/+b/5v/l/+X/5f/l/+X/5v/l/+X/5f/j/+L/4P/d/+D/4f/k/+X/4f/g/+L/
3//c/9//2//Q/8z/0P/S/9T/2v/h/+r//P8PAB8ANgBRAGUAdACHAJkAowC0AMMAxQC5
AKsAiQBWACoACwDz/+X/3v/W/8z/zv/V/9r/3v/h/+L/5v/n/+b/5//p/+f/5f/p/+n/
6P/l/+X/5P/k/+b/5v/m/+b/5v/m/+X/5f/m/+f/6f/o/+v/6//r/+r/6v/q/+n/6//q
/+r/6v/r/+v/6//p/+f/6f/p/+n/6v/s/+7/6//r/+3/6//r/+//7//v/+7/7P/s/+z/
7P/w//L/9//2//T/8//x/+//7//w//D/8P/z//b/9v/2//b/9f/1//f/+f/3//f/9//5
//n/+/////7/AAABAAMABAAGAAcACAAKAA0ADwARABMAFAAYABsAGwAbACAAIwAmACcA
JwApAC0ALQAqACwALwAuAC0AKgAsAC4AMAAyADAAMAAwAC8AKwAmACYAIQAeABwAHAAX
ABMAEwATAA4ACgAMAAgAAwABAAEAAQAAAP7/+//5//f/9//3//f/9P/y//P/8//x/+7/
8P/y//L/7//u/+7/7//x//H/7//t/+//8v/v/+//8P/y//D/7//v/+3/7f/u/+7/7f/s
/+v/7v/v//D/8f/x//D/8P/x//D/7//w/+//7//v//D/8//0//T/9v/z/+7/7v/u/+3/
8P/x//P/9f/1//b/9v/3//j/9//0//P/9//3//f/+P/2//b/9v/0//T/9v/z//P/9f/2
//b/9v/2//b/9v/2//X/9v/4//n/+P/3//X/8f/z//X/9f/3//b/9//3//b/9f/1//T/
9P/2//b/9v/3//X/9f/1//b/+P/3//f/+f/1//T/9P/0//b/9v/3//j/9//3//j/9//3
//b/9f/1//f/+P/5//r/+v/6//r/+v/4//j/+P/5//f/9v/1//X/9P/0//b/9v/5//r/
+f/6//z//P/7//r/+v/8//z//P/6//r/+f/5//f/9f/z//L/9v/4//r//P/9//7///8A
AP///f/8//z/+//8//r/+v/6//r/+v/6//r/+v/6//r/+v/6//z//P/8//z//P/8//z/
/P/7//r/+f/4//n/+v/7//z//f/+////AAD9//z/+//6//z//P/8//z//v/+//7//v/+
//7//v/+//z//P/8//z//f/+////AAADAAQABQAGAAkACgALAAwADgAQABIAFAAWABYA
FgAWABMAFAATABUAFQAUABIAEgAQABAAEAAOAAwABwAEAAMAAwADAAMABAACAAAA////
/wEAAwAFAAcAAgD+//3/+v/6//v//v/9//r/+v/6//r/+P/4//j/+P/6//r/+v/6//z/
/P/8//z/9//1//P/8f/z//T/9f/3//n/+f/6//r/+P/3//b/9//7//v/+P/4//f/8v/t
/+n/4v/g/+T/5P/m//D/9/8EABwANwBPAGQAfwCRAKIAtQDFAM0A0gDRAMkAvQClAHEA
OgAgABMAAQD3//T/9P/2//r//f/8//7/AwACAAAAAwAGAAUAAwADAP//+//7//7//f//
/wAAAAACAAIAAgAEAAQABAADAAIAAgACAAMAAwAFAAQAAwADAAQABQAFAAMAAgACAAIA
AwADAAMAAQADAAUABQAFAAUABgAHAAMAAQADAAEAAQAGAAcACAAIAAYABgAGAAYABgAG
AAkABgAGAAcABwAHAAkACgAKAAoADAAOAA0ADAAMAAsACwANABAADwAQABEAEwATABUA
GQAXABoAHAAfACEAIgAiACIAJAAnACkAKwApACoALgAxADEAMQA2ADkAPAA9AD0APwBB
AEEAPgBAAEYARgBGAEQARgBGAEYARgBDAEIAQQA/AD8AOgA6ADUAMwAyADMALwApACcA
JQAeAB0AIAAdABkAFgAVABQAEgAPAA0ADAALAAcABwAHAAQABgAHAAcABQAAAAIABAAE
AAEAAAAAAAEAAwADAAEA/////wIA/////wAAAgAAAP//AQD/////AAABAAEAAQABAAEA
AQABAAEAAQAAAAAAAQD/////AQABAAEAAQACAAUABgAGAAgABQAEAAQABAADAAEAAQAC
AAMAAQACAAIAAwADAAMAAQABAAUABQAFAAYABgAGAAYABAABAAIA/v/9////AgAEAAYA
BQAEAAMAAgABAAIABAAFAAUABQAEAAEAAwADAAEAAQAAAAEAAQAAAP3//f/8//z///8A
AAEAAwAFAAUABQAGAAMAAQAAAAEAAQAAAAAAAAABAAAAAAAAAAAAAQADAAMAAAD+//z/
+//+//7//v/+//z//P/8//z//f/+////AQABAAAA//////7//v8AAAAA/f/8//n/+P/6
//r/+f/4//n//P/9//7/AAAAAP////////////8AAP///v/9//z//v/+//7//v/8//v/
+//8/////v8AAAAAAAAAAP///v/9//z//P/8//z//P/9//7///8AAAAAAAAAAAAA/v/+
//7//v/+//7//v/+//7//v/+//7///8AAAEAAgAAAAAAAAAAAAAAAAAAAAAAAgACAAIA
AgAAAAAAAAAAAAIAAgACAAIABAAEAAQABAAJAAwADwASABQAFAAUABQAFQAWABcAGAAa
ABoAGgAcABsAHQAcABoAGAAYABYAFgAUABIAEAALAAkACQAKAAsACwAMAAwACgAHAAcA
BwAHAAUABQABAP7////+//7///8BAP///v/+/wAAAAD+//7//v/+//7//v/9//z/+//6
//r/+v/5//n/+//7//v/+v/4//f/9v/1//j/+P/3//f/+f/7//v/+f/y//T/9f/0//P/
7f/m/+D/3v/i/+j/7v/z/wIAGAArAD0AWABxAIcAmgCpALcAxQDMAM8AzQDBAKcAewBK
ACgAEwADAPn/8v/u/+z/7v/z//r//v///wAAAAD5//j//f////v/+f/9//3/+v/3//f/
9v/2//j/+P/4//z//P/8//v/+v/6//r/+//6//3//f/9//r/+v/6//n/+P/2//X/9P/4
//n/+v/5//v///8BAAMAAgACAAIA/f/9/////f/9//3//f/9//z//P/8//z//P/+/wAA
BQAEAAMAAwACAAEA//8AAAAAAAADAAYABgAGAAYABQAFAAcABwAFAAUABQAGAAUABgAJ
AAoADgARABUAGAAaABsAHAAcAB8AIQAjACMAJAAoACsAKwArADAAMwA2ADcANwA5ADsA
OwA4ADoAQABAAEAAPgA/AEAAQQBCAEEAQAA/AD0AOwA2ADYAMQAvAC4ALwArACYAJQAk
AB4AGgAcABgAEwASABEAEAAOAAsACQAIAAcABgAHAAgABgAEAAUABQADAAAAAgAEAAQA
AgAAAP////8BAAEA///9//3/AAD9//3/AAACAAAA//8BAP////8AAAAA///+//3/+//7
//v/+//8//z//f////3//f//////AAD/////AQABAAIABQADAP7//v/+//3//////wAA
AQACAAQABQAHAAYABQACAAEABAAFAAYACAAGAAYABgAEAAYACAAFAAUAAwAEAAQABAAE
AAQABAAEAAAAAAABAAEABQAHAAgABwAFAAUAAwADAAIAAwADAAIAAwADAAIAAgACAAIA
AgADAAIAAQAAAAAAAgABAAEAAwD///7//v/+//3//P/8//z//P/9//////////7//f/9
//v/+v/5//j/+v/8//7/AAD+//7//v////3//P/7//v/+f/4//n/+P/7//z/+//8/wAA
AAD///7/+//8//v/+v/6//r/+f/5//v/+//7//z//P/8//z//P/+//7//v/+//7//f/9
//7/+f/8//r/+v/6//r//P/8//z//P/6//r/+v/6//z//P/8//z/+//6//n/+P/6//r/
+v/6//7/AAACAAQABAAEAAQABAAGAAgACgAMAA8AEAARABIAFAAUABQAFAAUABIAEwAR
ABMAEgATABIAEwAUABMAEgALAAgABwAHAAcABwAIAAgABgAFAAUABQAHAAcABwADAP7/
/v/8//v/+//9//v/+v/6//r/+v/4//b/9v/2//b/+P/4//j/+P/3//b/9f/z//D/7//u
/+3/7f/t/+7/7//x//T/9v/3//f/9//5//n/9//2//j/9//0/+3/6f/m/+T/3v/e/+L/
6v/1//7/AAALACEANgBNAGUAfACTAKMAsQC+AMMAzQDVAMkAswCYAHAAQQAhAA0A/P/w
/+b/2v/Z/+T/6v/p/+7/9P/z//j//f/7//f/+f/7//n/9f/x//D/7v/w//L/8v/y//f/
+P/5//n/+v/6//r/+//6//3//f/9//r/+v/6//n/9//2//b/9v/3//f/9//1//b/+f/6
//v/+//8//3/+f/5//v/+f/5//v/+//7//r//P/8//z//P/7//z/AAD+//z/+//5//f/
+//+/wAAAgACAAQAAwACAAQAAwADAAUABQADAAMAAwAGAAUABgAJAAcACgAMAA8AFAAW
ABcAGAAXABkAGgAbABwAHgAjACcAJgAlACkAKwAuAC8ALwAxADYANwA1ADgAQABCAEQA
RABCAEAAPgA8AD4APgA+AD0AOQA0ADQALwAuAC4AMAAtACgAJwAmACAAIAAkACIAHwAZ
ABcAFQASABMAEQAQAA8ACwALAAsACAAIAAkACQAHAAQABgAIAAgACAAIAAkACwANAA0A
CwAJAAUABgABAP//AwAGAAUABQAJAAkACwAOAA8ADwAPAA8ADAAJAAYAAwACAAAA////
/wUACQAPABMADwALAAgABwALAAwADwANAAoACgAKAAkABwAHAAgACQAKAAwADQAPABMA
EwARABEAFQAVABUAFgAVABQAEwAQABEAFAASABMAFQAWABYAFgAUABQAFAAUABAAEAAR
ABEAEgATABMAEQASABMAEgATABIAEwATABIAEwAVABYAGAATABAADQALAA0ADwARABQA
FwAXABgAGwAXABQAEgAQABEAEAAQABAAEAARABMAEwATABIAEQARABMAFAAVABYAFAAS
ABAADgASABQAFgAZABYAFAASABEAEgAUABgAGgAVABIADQAKAA8AEAAQABAAFAAYABoA
HAAYABYAEwARABMAEwATABQAKAAqACoALAAoACcAJgAlACQAIgAiACQAJAApACkAKAAm
ACkAKAApACoAKAAmACEAHgAaABkAGAAXABYAFAAQAA0ADQANAA0ADQAQAA0ACwAMAAkA
BwAGAAcAAwACAAIAAgAAAP7//v/+//7//v/+//7/+//6//n/+P/7//v//P/9//r/+f/3
//X/9P/z//L/8v/2//f/+f/7//r/+f/2//T/+P/z//T/9f/v/+j/5P/k/+b/4v/e/+P/
7v/8/wcAGwA6AE8AXQB2AI8AmwClALIAuQDFAM0AyQC/AKoAggBVADEAFwAAAPL/5v/U
/8v/1v/g/+P/6v/u/+n/6v/x//X/9f/3//X/7f/u/+v/6//q/+n/6v/p/+j/7P/u//D/
8f/u/+z/6v/p/+f/6f/o/+f/6f/q/+v/6//t/+z/7P/s/+//7//v/+3/7P/t/+z/6//r
/+z/7f/p/+r/7f/s/+3/8P/x//L/8v/x//D/7//u/+v/6v/s/+j/6f/r/+z/7f/o/+b/
4//g/+X/6P/o/+j/6v/p/+n/6//r/+n/6f/p/+z/6//s/+//6//s/+z/7f/u/+7/7f/s
//D/8//1//f/9//4//z///8AAAEABwALAA0ADQAMAA0AEQARAA4AEAATABIAEQAOABIA
FAAWABgAFwAWABUAEwATAA4ADgAJAAUAAgABAPv/9//3//f/8v/w//T/8v/v/+z/6//q
/+j/5//l/+T/4//j/+P/4//g/97/3//f/93/2P/a/9z/3P/Z/9j/2P/Z/9v/2//Z/9f/
1//a/9f/1//Y/9r/2P/X/9X/0//T/9T/1f/V/9X/1f/X/9f/1//X/9f/1v/W/9f/2f/Z
/9v/2//d/93/3v/h/+H/4P/h/93/2v/a/9r/2f/a/9v/3f/f/9//4P/g/+H/4P/f/9z/
2//d/93/3f/e/+D/4P/g/97/3//i/+D/4f/f/+D/4P/g/9//3v/d/9z/3P/e/+H/4//j
/+P/4v/f/+H/4f/f/9//4P/h/+H/4P/d/93/3P/c/97/3v/e/9//4f/h/+H/4v/e/9v/
2f/Z/9n/2v/c/97/2//a/9r/2v/a/9v/3f/d/93/3P/b/9v/3//g/+H/4v/f/97/3f/c
/9z/3P/c/93/3v/e/97/3//c/9z/3v/e/9//4P/f/+D/4P/g/9//3v/c/97/3v/e/9//
4P/g/+H/4f/h/+H/4v/k/+T/5P/k/+L/4v/i/+L/4v/h/+H/4v/p/+j/5//m/+X/5P/k
/+T/5P/k/+b/6P/q/+z/6f/o/+f/5v/p/+r/6//s/+//8v/1//j/+//8//3//v/+//7/
/v/+//7//v8AAAAABQAFAAQAAgAAAP7//v/+//r/+P/z//D/8v/z//T/9f/1//T/8f/v
/+//7//v/+//8f/t/+r/6v/m/+X/5f/n/+X/5P/k/+T/4v/g/+D/4P/h/+L/4//k/+L/
4v/i/+L/4//j/+T/5f/k/+P/4f/f/+D/4f/i/+T/4v/h/+H/4f/l/+X/4//i/+L/3//g
/93/2//W/9D/zP/S/9r/2v/b/+j/+v8PACcAPgBXAHUAigCTAKEAsQC2AL0AvwCzAKEA
gQBOACAACQD3/+P/2v/Y/9b/2P/d/97/5P/p/+b/5P/r/+7/6//r/+3/7f/r/+n/6v/n
/+f/5v/m/+j/6P/o/+r/6v/q/+n/5//m/+X/5f/k/+f/5//n/+n/6v/r/+v/7f/s/+z/
7P/r/+v/6//p/+v/7f/t/+3/6//s/+3/6f/s/+//7v/v//D/7//u/+z/6v/q/+r/6v/u
//D/9f/0//H/8f/w/+//7//w//D/8P/z//b/9v/2//f/9//4//v//f/7//v/+////wMA
///9/w==
         </WaveFormData>
      </LeadData>
      <LeadData>
         <LeadByteCountTotal>10000</LeadByteCountTotal>
         <LeadTimeOffset>0</LeadTimeOffset>
         <LeadSampleCountTotal>5000</LeadSampleCountTotal>
         <LeadAmplitudeUnitsPerBit>4.88</LeadAmplitudeUnitsPerBit>
         <LeadAmplitudeUnits>��V</LeadAmplitudeUnits>
         <LeadHighLimit>2147483647</LeadHighLimit>
         <LeadLowLimit>268435456</LeadLowLimit>
         <LeadID>V1</LeadID>
         <LeadOffsetFirstSample>0</LeadOffsetFirstSample>
         <FirstSampleBaseline>0</FirstSampleBaseline>
         <LeadSampleSize>2</LeadSampleSize>
         <LeadOff>FALSE</LeadOff>
         <BaselineSway>FALSE</BaselineSway>
         <ExcessiveACNoise>FALSE</ExcessiveACNoise>
         <MuscleNoise>FALSE</MuscleNoise>
         <LeadDataCRC32>1855553785</LeadDataCRC32>
         <WaveFormData>
+v/6//r/+v/8//z//P/8//r/+v/6//r//f/+////AAD+//7//v/+//z//P/8//z//v/+
//7//v/+//7//v/+//z//P/8//z//P/8//z//P/8//z//P/8//7//v/+//7//v/+//7/
/v/+//7//v/+//z//P/8//z/+v/6//r/+v/7//z//f/+//z//P/8//z//v/+//7//v/+
//7//v/+//3//P/7//r//P/8//z//P/9//7///8AAP7//v/+//7//P/8//z//P/6//r/
+v/6//v//P/9//7/AAAAAAAAAAABAAIAAwAEAAUABgAHAAgACAAIAAgACAAFAAQAAAD/
//3/+//6//f/+f/5//n/+v/4//j/9//3//b/9v/3//f/+f/5//n/9//0//T/9f/1//n/
+v/6//r/+//7//v/+//7//v//P/8//z//P/8//z//v/+//////////////////3//f/9
//z/+v/6//v/+//9//7///8AAP7//f/9//z//v///////////wEAAQABAAAABQAJABEA
GwAhAC0AOwBDAEcARwBAADAAJwAhAA8A/P/4/wEAAgDw/9D/p/9+/1z/R/8+/zv/Nf8y
/zj/Rf9S/2b/ff+Q/6H/tP/H/9T/3v/k/+v/8f/4//v/AQAHAAoABgAIAAgACQAKAAgA
CgAKAAoACQAJAAkACQAJAAoACwALAAwADgAPABAADgAOABAAEAARABIAEwAUABIAEgAT
ABMAEwATABIAEQAQABAADwAOABIAEgASABIAEgATABMAEwATABMAFAAWABQAFAATABMA
FQAVABUAFQAWABcAGQAZABoAHAAdAB8AHQAcABwAGwAeACAAIQAjACMAIwAjACMAIQAi
ACIAIgAlACYAJwApACcAJwAnACcAJQAmACYAJgAlACQAIwAiACQAJAAjACMAIQAfABwA
HAAbABkAGAAWABYAFAATABMAFAATABMAEgAQAA4ADAAKAAsADAAPAA4ADAAMAAsACwAN
AA0ACwAKAAsACgAKAAsACgAJAAgABAAGAAYABgAGAAYABgAEAAMAAQACAAIAAgABAAIA
AwAEAAIAAgADAAMABAAFAAYABgAEAAQABAADAAIAAgADAAQABAAEAAQABAADAAMAAwAD
AAUABAAEAAQABAAFAAUABQADAAQABAAFAAUABQAFAAQAAwAFAAYABgAGAAUABQAFAAcA
CAAIAAgACAAIAAcABgAFAAUABQAFAAYABgAGAAYACAAIAAYABgAGAAYABgAGAAQABQAF
AAUAAwADAAMAAwAFAAUABgAGAAUABgAHAAgABwAGAAUABAAGAAYABQAEAAYABwAHAAcA
CQAJAAoACgAGAAYABwAIAAcABgAEAAMABgAGAAQABAAGAAcABwAHAAkACAAIAAgACAAI
AAgACAAGAAUABQAFAAcABwAGAAYABgAGAAUABgAGAAYABgAHAAUABQAEAAQABQAEAAUA
BgAGAAUAAwABAAMABAAFAAUAAwADAAMABAAEAAQABAAEAAQABAADAAIABAAEAAQABAAE
AAQAAgACAAIAAgAEAAQABAAEAAIAAgACAAIAAgACAAIAAgAEAAQABAAEAAQABAAEAAQA
AgACAAIAAgADAAQABQAGAAQABAAEAAQABwAIAAkACgALAAwADQAOABAAEAAQABAADQAM
AAsACgAJAAUABAACAAMAAwABAAAA///+//7//v/+//3//f/+//7///////////////3/
/P/8//3//f////7//v/+//////////////8AAAIAAwAEAAMAAgABAAAAAAABAAEAAQD/
/////////wEAAQAAAAAAAgADAAMABAACAAIAAgACAAEAAQAAAAAAAQABAAEAAQABAAEA
AQAEAAkAEQAZAB8AJwA1AEEASwBRAE8AQAAsACEAFwADAPL/7P/v/+z/1P+s/3//WP88
/yv/Jv8r/yn/Kv8y/z3/Tv9k/3n/jP+h/7b/yf/W/+T/7v/x//X/+v/7//3/AQAEAAgA
CgAKAAsADAAKAAwADAAMAA8ADwAPAA8ADQAOAA8ADwAPABAAEAAQABIAEgAUABQAEgAS
ABIAEgASABIAEwATABEAEQAQAA8AEQASABIAEgAUABQAFAAUABYAFwAXABcAFQAVABYA
GAAYABgAFwAXABkAGQAZABkAGAAZABsAGwAdAB4AHgAfACAAIAAhACEAIAAiACMAJQAj
ACMAIwAjACUAKAAqACwALQAsACsAKwAtAC0ALQAtACsALAAsACwAKwAqACkAKAApACoA
KgArACgAJQAhACAAIQAfAB4AHAAaABgAFwAXABYAFQAVABQAFQAUABMAEgASABIAFAAS
ABAAEAAPAA8ADwAPAA0ADAAKAAgABwAHAAkACQAJAAYABgAGAAYABgAIAAgABgAFAAUA
BgAGAAYABAAEAAQABAAEAAQABQAFAAQAAwACAAAAAgACAAIAAQAAAAAAAQACAAIAAgAC
AAIABQAFAAUABQAEAAIAAQAAAAIAAwADAAMAAwAEAAQABQAFAAUABQAEAAMABQAGAAYA
BgAFAAUABQAFAAYABgAGAAcACAAIAAgABwAHAAcABwAIAAgACAAIAAYABgAEAAQABgAG
AAYABgAGAAcABwAHAAUABQAFAAUABwAHAAgACAAEAAQABAAEAAYABgAGAAYABgAGAAUA
BAACAAMAAwADAAMAAwAEAAQAAgACAAMABAAFAAYABgAHAAcABgADAAIAAgADAAMAAwAE
AAQABQAGAAUABAADAAIAAwADAAQABQAFAAUABAAEAAQABAADAAQABAAEAAQABQADAAMA
AgACAAIAAAAAAAAAAwADAAIAAQABAAIAAwADAAMAAwADAAQAAgACAAIAAgAEAAQAAwAC
AAIAAgACAAIAAAAAAAEAAgADAAQAAwACAAEAAAABAAIAAwAEAAIAAgACAAIAAAAAAAAA
AAAAAAAAAAAAAAAAAAAAAAAAAgACAAIAAgAEAAQABAAEAAIAAgACAAIAAAAAAAAAAAAC
AAIAAgACAAIAAgACAAIABAAEAAQABAADAAIAAQAAAAAAAAAAAAAAAgACAAIAAgAFAAYA
BwAIAAkACgALAAwACgAKAAoACgAJAAgABwAGAAQAAQABAAAA//////3//P/7//r/+v/6
//z/+//7//z//P/9//3//f///////f/8//v/+//6//v//f/+////AQAAAP///v/9////
AAAAAAAA/v/+//7//v/8//3//f/9//3//f/9//3///////7//v/+//////8AAP7//v/+
//7///////7//v///////////wEA//8BAAYACQAPABkAJQAxAD8ASQBPAE8ARwA4ACwA
HwAHAO3/4v/e/8//rP98/07/J/8Q/wr/A/8E/wf/C/8U/yj/Pf9S/2r/gf+W/63/wv/R
/9r/5v/u//P/+f/8//////8BAAQABAAGAAYABwAIAAgACgAKAAoACwALAAsACwALAAwA
DQANAA0ADgAOAA4ADgAOABAAEAASABIAEgASABAAEAARABEAEwATABIAEQATABQAFAAU
ABgAGAAYABgAFgAXABcAFwAZABkAGgAcABoAGgAZABkAGQAZABkAGQAcAB0AHwAfACEA
IgAiACMAIgAiACMAIwAkACYAJwApACsAKwArACsALAAuAC8AMAA0ADQANAA1ADQAMwAy
ADEAMQAyADIAMgAvAC4ALQAsAC4ALgAtAC0AKwApACYAJgAlACMAIgAgACIAIAAfAB8A
HAAbABsAGgAbABoAGQAYABYAFgAYABYAFQAUABIAEQATABMAEQAQAA4ADAALAAsACwAL
AAsACAAIAAgACAAIAAcABgADAAEAAgAEAAUABgAGAAYABgAGAAQABAAFAAUABQAFAAUA
BAACAAIAAgABAAIAAgADAAQAAgACAAIAAgABAAEAAQABAAIAAgADAAQAAgADAAMAAwAF
AAYABgAHAAgABwAGAAQAAwAFAAYABgAIAAcABwAHAAUABgAGAAYABwAIAAgACAAHAAcA
BwAHAAgACAAIAAgACgAKAAgACAAIAAgACAAIAAYABwAHAAcABQAFAAUABQAFAAUABgAG
AAYABgAGAAYABAAEAAQABAAFAAYABgAGAAUABQAEAAMAAwADAAQABAACAAIAAwAEAAIA
AgABAAEAAwAEAAMABAACAAMAAwADAAEAAAAAAAAAAgACAAIAAgACAAEAAQABAAEAAQAA
AAAAAwAEAAQABgADAAIAAQABAAIAAwADAAQABAACAAIAAgAFAAUABAADAAIAAgACAAEA
AwADAAMABAAEAAQABAAEAAYABgAFAAQABgAGAAYABgAGAAYABAAEAAQABAAFAAYABwAI
AAYABgAGAAYABgAGAAYABgAIAAgACAAIAAYABgAGAAYACAAIAAgACAAHAAYABQAEAAYA
BgAGAAYABwAIAAkACgAJAAgABwAGAAgACAAIAAgACAAIAAgACAAIAAgACAAIAAoACgAK
AAoACAAIAAgACAAIAAgACAAIAAgACAAIAAgACgAKAAoACgAMAAwADAAMAA4ADgAOAA4A
EQASABMAFAATABIAEQAQAA4ADgAOAA4AEAAQABAADQANAAwACwALAAsACgAJAAgABgAG
AAYABQAHAAgACAAJAAcABwAHAAcAAwACAAIAAwAEAAcACQAKAAgACQAJAAkABwAHAAcA
CAAKAAoACgAKAAoACgAKAAsADQANAA0ADQAMAAsACgAJAAoACgAKAAsADQAOAA4ADgAM
AAwACwALAAoACgALAAsACwAJAAkACwALAA4AEwAXAB8AJwAtADkARwBTAFcAVQBMAD4A
NwAtABcACAAIAA8ACgDu/8j/m/9y/1T/Q/9A/z//Of86/0L/Tf9e/3T/i/+e/7H/xP/V
/+L/7v/2//n///8GAAsADQAPAA4AEAAUABQAFQAWABYAGAAYABgAGQAZABkAGQAbABwA
HQAdABwAHAAbABoAHAAcAB4AHgAcABwAHAAcAB4AHgAfAB8AIQAhACAAHwAeAB4AHQAc
AB4AHgAeAB4AIAAhACEAIQAjACMAJAAmACQAJAAjACMAIQAhACEAIQAkACUAJwAnACYA
JgAlACUAKAAoACkAKQAqACwALQAvAC8ALwAvAC8ALwAwADAAMAAwADAAMAAxADEAMQAx
ADEAMwA0ADQANAAzADIAMQAwAC4ALgAtAC0ALQArACgAKAAnACUAJAAiACQAIgAhACEA
HwAdABwAGgAbABoAGQAYABgAGAAaABgAFgAWABUAFQAXABcAFQAUABQAEgARABEAEQAR
ABEADgAPABAAEQASABAAEAAOAA0ADQAOAA4ADgAKAAoACgAKAAsADAAOAA8ADwAPAA8A
DgAMAAwADAALAAwADAANAA4ADgAOAA4ADgAPAA8ADwAPAA8ADgAOAA4ADAANAA0ADQAN
AA4ADgAPABMAEwATABIADwARABIAEgAQAA8ADwAPAA8AEAAQABAAEwAUABQAFAARABEA
EQARABIAEgASABIAFAAUABIAEgAQABAAEAAQABAAEQARABEAEQARABEAEQATABMAFAAU
ABAAEAAQABAAEgASABIAEgAUABQAEwASABAAEQARABEAEQARABIAEgASABIAEwAUABIA
EgARABEAEgASABAAEAAQABEAEQARABMAEgASABIAEAAQABAAEAAQAA8ADwAPABEAEQAQ
ABAADwAQABAAEgAQABAAEAARAA8ADwAOAA4ADgAMAAwADAAPAA8ADgANAAwADAAMAAsA
DQANAA0ADgAQABAAEAAQAA8ADgAMAAoACwAMAA0ADgAQABAADgAOAA4ADgAMAAwADAAM
AAwADAAMAAwADAAMAAwADAAMAAwADAAMAAoACgAKAAoACgAKAAoACgAKAAoACgAKAAwA
DAAMAAwADAAMAAwADAAMAAwADAAMAA4ADgAOAA4AEAAQABAAEAASABIAEgASABIAEgAS
ABIADwAOAAoACQAKAAkACQAHAAgABwAGAAYABgAGAAUABQAEAAQABQAFAAMAAwADAAEA
AgACAAMAAwAFAAYABgAGAAkACQAJAAkABwAHAAgACAAIAAgACAAIAAgACAAJAAkABwAH
AAcABwAJAAkACQAIAAoACgALAAsACwAKAAkACAAIAAcABwAGAAcACQAKAAsACQAJAAkA
CwAOABMAFwAZAB8AKQA1AEEATQBTAFUATAA8ACsAHQARAAIA+P/9//7/8P/S/6//iP9k
/0v/Qv9B/0H/PP9A/0v/Vv9m/3v/jv+f/7T/y//a/+T/7v/1//v/AAAFAAcACwAMAAwA
DAAMAA0ADgAOABAAEAAQABMAEwATABMAEwAUABUAFQAVABYAFgAWABQAFAAWABYAFAAU
ABQAFAAWABYAFwAXABcAFwAWABUAFQAWABYAFgAWABYAFgAWABQAFQAVABUAFwAXABgA
GgAYABgAFwAXABcAFwAXABcAGAAZABsAGwAZABoAGgAbAB4AHgAfAB8AHgAgACEAIwAl
ACUAJQAlACcAKAAoACgAKAAoACgAKQArACsAKwArACsALAAsACwAKwAqACkAKAAmACYA
JQAlACUAIwAgACAAIQAfAB4AHAAcABoAGQAZABYAFQAVABQAFAAUABQAFAATABIAEwAQ
ABAAEAAPAA8ADwAPAA0ADAAMAAoACQAJAAcABwAHAAQABAAEAAQABAAFAAYABQAFAAMA
BAAEAAQAAgACAAIAAgACAAIAAwADAAEAAQABAAAAAQACAAMAAwACAAIAAwAEAAMAAgAB
AAAAAwADAAMAAwABAAAAAAAAAAEAAwAEAAUABQAGAAYABwAIAAcABgAEAAMABQAGAAYA
BgAFAAUABQAHAAgACAAIAAgACAAHAAYABwAHAAcABwAGAAYABgAGAAYABgAEAAQABgAG
AAYABgAGAAcABwAHAAcABwAHAAcABQAFAAYABgAEAAQABAAEAAIAAgACAAIAAgACAAEA
AAACAAMAAwADAAMAAwAEAAQAAAAAAAEAAgAEAAQAAwADAAQABAACAAIAAAABAAEAAQAD
AAIAAgACAAIAAgACAAIABAADAAMAAwABAAEAAAAAAP7//v/9//7//P/8//z//f//////
/v/+/////v///wAA//////7//f/9//7///////7//f/8//z//v/+//7//v8AAAAA///+
//7//v/+//7//v/+//7//v/+//7//f/8//v/+v/8//z//P/8//z//P/8//z/+v/6//r/
+v/8//z//P/8//z//P/8//z//v/+//7//v/8//z//P/8//z//P/8//z//P/8//z//P/8
//z//P/8//z//P/8//z//f/+////AAABAAIAAwAEAAUABgAHAAgABwAGAAUABAADAAIA
AQD9//3//P/7//v/9//2//X/9P/2//b/9v/1//X/9v/2//f/9//3//f/9//3//b/9v/3
//f/+f/6//r/+P/5//n/+f/5//n/+f/6//j/+P/4//j/+v/6//r/+//5//n/+f/5//v/
+//7//v/+P/4//j/+f/5//r/+v/6//z//P/7//v/+P/4//n/+f/7//v//f/9//3//v8B
AAcAEQAfAC8AOwBFAE8ATwBBADIAKgAdAAMA6f/e/9j/x/+i/3L/Pv8Z/wb/+v73/vz+
Af8F/xT/Jv85/0z/Zv9//5T/qf+8/8v/1v/e/+T/6f/v//L/9f/3//n/+v/8//7//v//
/wAA/v8AAAAAAAACAAMABAAFAAMABAAFAAUABwAIAAgACAAGAAYACAAIAAgACAAIAAgA
CAAIAAkACQAJAAkACAAHAAkACgAKAAoACwAKAAkACAAKAAsACwALAAsACwAMAA4ADQAM
AAoACQAMAA0ADgAPAA4ADwARABEAEwAUABQAFQAWABYAFwAXABYAGAAZABsAHAAdAB4A
HwAhACIAIgAiACQAJAAkACUAJwAnACcAJwAmACYAJQAkACQAJAAkACQAIgAiACEAIQAh
AB8AHAAcAB0AGwAaABgAFgAUABMAEwAUABMAEwASAA8ADgANAAwADgAOABAADgANAAwA
CgAJAAcABwAFAAQABQAEAAQABQAEAAMAAgD+//z//P/8//z//v/+//z/+//7//z//P/8
//z//P/8//z/+//6//r/+f/7//v/+//6//r/+v/6//n/9v/2//f/+P/6//r/+v/6//n/
+f/5//n/+//6//r/+v/8//3//f/9//v//P/8//3/AQABAAEAAAD9////AAAAAAAA////
//////8AAAAAAAAAAAAA///+////AQADAAUABQAEAAMAAgAAAAAA/v/+/wEAAgADAAQA
AwADAAIAAQADAAMAAwADAAEAAQACAAIA/v/+//7//v8AAAAAAAAAAP///v/8//r//f//
/wAAAQD/////AAAAAPz//P/9//7//v/+//3//f/+//7//P/8//3///8AAAEAAAD+//3/
/P/+//7//v/+//7//f/9//3//f/9//z//P/9//7//v8AAP7//v/+//////////7//v8A
AP7//v/+//3//f/8//v//f/+///////9//3//f/+//7//v/+//7//P/8//v/+v/6//r/
+v/6//7/AAD+//7//v/+//z//P/8//z//v/+//7//v/+//7//v/+//7//v/+//7//v/+
//7//v/8//z//P/8//7//v/+//7//P/8//z//P/8//z//P/8//z//P/8//z//v/+//7/
/v/+//7//v/+//7//v/+//7///8AAAEAAgADAAQABQAGAAYABgAGAAYABAAEAAQABAAE
AAEAAQAAAP3//f/7//r/+//6//r/+v/5//f/9v/2//n/+//8//3//f/9//v/+v/5//n/
+P/5//z//P/8//3/+//7//v/+//8//7///8AAAAAAAAAAAAAAAABAAEAAQABAAEAAQAB
AP/////+//7/AAABAAEAAgACAAIAAgACAAEAAQAAAAAAAQABAAEAAQABAAUABQAKAA8A
FQAbACEALwA7AEUATQBRAE0ARAA4AC8AHwAJAP7/AAD7/+D/tv+I/1//Pv8q/x3/Hv8f
/x//Jv8y/0X/Wv9u/4P/mP+v/8T/1f/i/+z/8v/1//n//v8DAAUABQAIAAgACgAKAAsA
DAAMAA4ADgAOABEAEQARABEAEQASABMAEwATABQAFAAUABQAFAAWABYAFAAUABQAFAAU
ABQAFQAVABgAGQAZABkAGAAYABcAFgAYABgAGAAYABgAGQAZABkAGAAXABcAGAAbABwA
HAAdABsAGwAbABsAHgAfACEAIQAhACIAIgAjACIAIgAjACMAIgAkACUAJwAnACcAJwAn
ACgAKgArACwALAAsACwALQArACsAKwArAC4AMAAxADIALwAuAC0ALAAqACoAKQApACcA
JQAiACIAIwAhACAAHgAeABwAGwAbABoAGQAZABgAFwAWABUAFAAWABYAGAAWABUAFAAS
ABEAEwATABEAEAASABAADwAPAA8ADwAPAAwADAAMAAwADAAKAAoACAAHAAoADAANAA4A
CgAKAAoACgAIAAgACQAJAAsACwALAAoADAAMAAwACwAMAAwADQAOAAwADAAMAAwACwAL
AAsACwANAAwADAAMAAwADQANAA0ADwAQABAAEQASABEAEAAOAAsADQAOAA4AEAAPAA8A
DwAPABAAEAAQAA8AEAAQABAAEQARABEAEQAQABAAEAAQABAAEAAOAA4AEAAQABAAEAAQ
ABEAEQARAA8ADwAPAA8AEQARABIAEgAQABAAEAAQAA4ADgAOAA4AEAAQAA8ADgAOAA8A
DwAPAA8ADwAQABAADAAMAA0ADgAOAA4ADQANABEAEgARABIAEQARABAADwARABAAEAAQ
ABAAEAAQABAAEAAPAA8ADwAPAA8ADgAOAA4ADgANAA4ADgAOAA4ADwAPAA8ADgAOABAA
DgAOAA4AEQARABAADwARABIAEwATABEAEQARABIAEAAQABAAEAAQABAADwAOABAAEAAQ
ABAAEAASABAAEAAQABAAEAAQABAAEAAOAA4ADgAOABAAEAAQABAADgAOAA4ADgAPABAA
EQASABQAFAAUABQAFAAUABQAFAAXABgAGQAaABwAHAAcABwAGwAaABYAFQASABEAEQAP
AAwACwAKAAoACgAKAAkACQAKAAoACwALAA0ADQANAAsACgAKAAsACwALAAwADAAMAA0A
DQANAA0ADgAPABEAEgAQABAAEAAQABAAEAARABEADwAPAA8ADwAQABEAEgASABAAEAAR
ABEAEgASABIAEgATABMAFAAUABMAEwASABEAEwAPAA8AEQAWABcAFwAbAB8AJQAtADkA
RwBTAFsAXgBYAEkAMQAfABIABAD7//7/AgD+/+v/zP+q/4n/cP9l/2P/YP9c/13/Yv9s
/33/kP+h/7L/xf/W/+T/7v/1//v/AgAHAAkADQAUABgAGQAYABgAGAAYABoAGgAaABsA
GwAbABsAGQAaABsAGwAcAB4AHwAgAB4AHgAgACAAHgAeAB4AHgAgACAAIQAhACEAIQAg
AB8AIQAiACIAIgAjACIAIQAgACIAIwAjACMAIQAhACIAJAAiACIAIQAhACMAIwAjACMA
IwAjACQAIwAjACQAJAAlACcAKAAqACsAKQAqACoAKwAtAC0ALQAtACsALAAsACwAMAAw
ADAAMQAwAC8ALgAtAC8AMAAwADAALQAsACsAKgAqACoAKQApACgAJQAhACAAIgAhACEA
IAAeABwAGwAbABgAFwAXABYAFwAWABUAFAATABIAEwAQAA8ADgAMAAsADgAPAA4ADgAP
AA4ADgAPAA4ADQAMAAgACgAKAAoACgAMAAwACgAJAAkACgAKAAoABgAGAAYABgAGAAYA
BwAHAAUABQAFAAQABgAGAAYABQACAAIAAwAEAAIAAgACAAIABQAFAAUABQAFAAQABAAE
AAMAAwACAAEAAgAEAAUABwAIAAcABgAEAAIABQAHAAgABwAFAAQAAwADAAQABAAEAAMA
BAAEAAQAAwADAAMAAwAEAAQABAAEAAQABAACAAIABAAEAAQABAADAAMAAgABAP//////
/////////wAAAAABAAIAAwAEAAQABAAEAAQAAgACAAEAAAD+/////////wEAAQACAAIA
AAAAAAEAAgAAAAAA/////wAAAAD+//7//v/////////9//z//P/8//r/+v/6//r//P/7
//v/+//6//n/9//2//f/+P/4//r/+P/4//j/+f/7//v/+v/6//r/+P/4//j/9//1//L/
7//x//T/9//5//v/+//7//z/+v/8//z//v8AAP///v/9//z/9v/1//P/8f/v/+3/7P/r
/+z/7P/s/+z/6v/p/+n/6P/s/+3/7v/v/+z/6f/n/+b/6v/r/+7/8P/v/+7/7v/t/+3/
7f/t/+3/7v/u/+7/7v/u/+7/7v/u/+//7//v/+//8P/x//L/8//y//D/7//u/+3/7f/u
/+7/7v/u/+7/7f/v/+7/7v/v/+//7//v/+//7f/v//L/8f/z//f/+f/9/wcAFQAfACkA
LwAwACoAGwAHAPf/6P/W/8P/vv/C/8b/vf+i/4L/Z/9U/0f/R/9M/0z/Rf9C/0z/W/9s
/3//jP+Z/6j/tv/E/8//1//c/9//4//p/+z/7v/w//D/8f/y//D/8v/y//L/9f/1//X/
9f/2//j/+v/7//r/+v/5//j/+v/6//z//P/6//r/+v/6//r/+v/7//v/+//7//r/+f/7
//z//P/8/wAAAAAAAAAA//////7//f//////AAACAAQABAADAAMAAgABAAAA//8CAAMA
BQAFAAUABgAGAAcACQAKAAwADQAOABAAEQATABIAEQAQAA8AEAASABMAFAAVABQAEwAT
ABQAFQAWABcAGQAaABoAGgAZABgAFwAWABgAGAAXABcAFwAVABIAEgARAA8ADgAMAA4A
DAALAAsACAAHAAcABgAHAAYABQAEAAQABAAGAAQAAwACAAAA//8BAAEA///+//7//P/7
//v/+//7//v/+P/4//j/+P/4//r/+v/4//f/9f/2//b/9v/0//T/9P/0//b/9v/3//f/
9v/1//T/8v/0//T/9P/z//X/9v/4//r/+f/4//f/9v/5//n/+f/5//j/9v/1//T/9v/3
//f/9//3//j/+P/5//r/+f/4//b/9P/3//n/+v/5//f/9v/1//b/+P/5//r/+//8//z/
/P/7//v/+//7//r/+v/6//r//P/8//r/+v/8//z//P/8//r/+//7//v/+//7//v/+//7
//v//P/8//r/+v/6//r//P/8//z//P/6//r/+f/4//r/+//7//v//f/9//7//v/6//r/
+//8//z//P/7//v//P/8//r/+v/5//n/+P/3//j/+P/5//r/+v/6//r/+v/6//n/+f/5
//z//f/9//7/+//6//j/+P/4//j/+P/5//n/+f/4//j/+P/2//b/9v/5//n/+P/3//X/
9v/3//f/9//3//f/+P/4//j/+P/4//j/+P/3//b/+P/4//j/+P/6//b/9v/2//b/9v/4
//j/+P/4//b/9v/2//b/+P/4//j/+P/5//r/+//8//3//v///wAAAAAAAAAAAAD9//z/
+//6//f/9//2//X/8//x//D/7//s/+z/7P/s/+7/7//x//L/8//z//P/8//1//P/8v/y
//P/8//1//b/9f/0//T/8//1//X/9f/1//b/9v/2//b/9P/0//T/9P/1//X/9f/1//X/
9f/1//X/9//2//b/9v/1//X/9v/2//j/+P/4//f/9v/0//P/8//1//X/9f/1//f/+f/8
////AwAHAA8AHQAxAD0AQwBJAEUANgAgABMAAwDr/9b/zv/N/8L/pP96/0v/JP8Q/wf/
Cv8P/xH/Fv8g/y3/QP9S/2f/fv+T/6j/v//O/9b/3v/n/+v/7P/x//P/9//6//z//v/+
////AAAAAAIAAgACAAUABQAFAAUABQAGAAcABwAJAAoACgAKAAoACgAMAAwACQAIAAcA
BgAHAAgACgALAAkACQAIAAcACQAKAAoACgAKAAoACgAKAAoACwALAAsACwALAAwADgAQ
ABAADwAPABEAEQARABEAEAARABMAEwAVABYAFgAXABgAGAAZABkAGAAaABsAHQAfACMA
IwAhAA==
         </WaveFormData>
      </LeadData>
      <LeadData>
         <LeadByteCountTotal>10000</LeadByteCountTotal>
         <LeadTimeOffset>0</LeadTimeOffset>
         <LeadSampleCountTotal>5000</LeadSampleCountTotal>
         <LeadAmplitudeUnitsPerBit>4.88</LeadAmplitudeUnitsPerBit>
         <LeadAmplitudeUnits>��V</LeadAmplitudeUnits>
         <LeadHighLimit>2147483647</LeadHighLimit>
         <LeadLowLimit>268435456</LeadLowLimit>
         <LeadID>V2</LeadID>
         <LeadOffsetFirstSample>0</LeadOffsetFirstSample>
         <FirstSampleBaseline>0</FirstSampleBaseline>
         <LeadSampleSize>2</LeadSampleSize>
         <LeadOff>FALSE</LeadOff>
         <BaselineSway>FALSE</BaselineSway>
         <ExcessiveACNoise>FALSE</ExcessiveACNoise>
         <MuscleNoise>FALSE</MuscleNoise>
         <LeadDataCRC32>1362360452</LeadDataCRC32>
         <WaveFormData>
+P/4//j/+P/6//r/+v/6//j/+P/4//j/+f/6//v//P/6//r/+v/6//r/+v/6//r//P/8
//z//P/6//r/+v/6//j/+P/4//j/+v/6//r/+v/4//j/+P/4//r/+v/6//r/+v/6//r/
+v/8//z//P/8//r/+v/6//r/+P/4//j/+P/6//r/+v/6//r/+v/6//r/+v/6//r/+v/6
//r/+v/6//n/+P/3//b/9//4//n/+v/6//r/+v/6//r/+v/6//r/+v/6//r/+v/6//r/
+v/6//z//P/8//z//P/8//z//P/9//7///8AAAEAAgADAAQABAAEAAQABAADAAIAAAD/
/wEAAAAAAAIABAACAAIAAwAEAAUABQAFAAMAAQAAAAAAAgACAAAA/v/7//r/+v/4//3/
/f/9//z//f/8//z//P/6//n/+f/5//n/+f/3//f/9//3//f/9//5//n/+f/5//n/+v/6
//r/+f/5//n/+v/8//z//P/8//n/+f/5//n/+//7//v//P/+//z//P/+/wEACwAXACoA
PQBNAF0AbgB2AHYAbwBXADYAGQABAOX/wv+Z/2T/Ff+8/mf+Jf4C/vb99P0G/ib+Rv5h
/oP+pv7J/ur+Dv8y/1H/c/+S/6v/vv/M/9j/5P/r//H/9////wIAAwADAAUABwAIAAoA
DQAOAA4ADAAOAA4ADwAPABAAEAARABMAEQARABIAEgATABMAEwAUABUAFgAXABYAFwAX
ABcAFwAXABcAFwAXABcAGAAYABoAGwAbABwAGgAaABoAGgAbABsAHQAeACAAIQAhACEA
IQAiACQAJAAkACUAJgAmACgAKwAtAC8ALwAwADEAMwAyADIAMwA2ADsAOwA+AEAAQgBB
AEEAQgBFAEcASQBMAE0ATgBOAE4AUABRAFMAUwBSAFIAUgBTAFEAUQBRAFAAUQBQAE8A
TQBLAEoASABEAEIAQQA/AD8APAA6ADkAOQA3ADUANAAyADAALgAtACsAJwAkACMAIAAh
ACAAHQAbABsAGgAXABYAEQAQAA8ACwAKAAsACwALAAwACwAKAAgABQAFAAUABQAGAAYA
BwAIAAYABQAEAAMABQAFAAMAAgAAAAAAAAAAAAEAAQACAAIAAAAAAAAAAAD+////AAAA
AAEAAQACAAMAAgABAAEAAAADAAMABAAEAAYABgAHAAcABwAIAAgACQAJAAkACgAKAAgA
CQAJAAoACwALAAsACwAMAAwADQAOAA4ADgAOAA4AEQARABAAEAAOAA4ADwAPAA8ADwAP
AA8ADQANAA0ADQANAA0ADQANAA8ADgAOAA0ACwAMAAwADAAMAAwACgAKAAkACQAJAAoA
DAAMAAwADAAMAAsACwALAAkACQAJAAkACQAJAAkACAAJAAkACgAKAAgACAAIAAgACgAJ
AAkACQAJAAgACAAJAAcABwAHAAcACAAHAAcABwAJAAkACQAJAAcACAAIAAgACAAIAAgA
CAAHAAYABgAFAAcACQAKAAoABwAHAAcABwAHAAcABwAHAAkACQAIAAcABwAIAAgACAAJ
AAgABgAGAAYABgAIAAgACAAIAAcABgAFAAQABAAEAAQABAAFAAYABwAIAAYABgAGAAYA
BgAGAAYABgAGAAYABgAGAAQABAAEAAQABQAGAAcACAALAAwADQAOABAAEAAQABAADgAO
AA4ADgAMAAsACwALAAwADAAOAA4ACgAKAAsADAALAAsACwAKAAsACwAMAAwACgAIAAYA
BQAGAAYABAAHAAUABQAEAAMAAgACAAIAAgADAAMAAwADAAEA////////AQABAAEAAQD/
/////////wAAAAAAAP//AQABAAIAAgABAAAA///9//7///8AAAEAAQABAAIAAgACAAIA
BgANABUAIwA2AEkAVwBlAHAAdgB6AHEAVQA0ABsAAQDl/8b/nf9i/xH/tP5d/h3+/v3y
/fD9Bv4s/kz+bf6R/rL+1/76/hr/Ov9d/3//nP+1/8j/2P/i/+r/7//1//n//f8CAAUA
BwAJAAsADAAMAA8AEAAQABAAEgASABMAEQASABIAEwAVABMAEwAUABQAFQAVABUAFQAV
ABUAFQAWABcAFwAXABUAFQAVABUAFQAVABYAFgAYABkAGQAaABoAGgAaABoAGwAbAB0A
HgAeAB8AHwAfAB0AHgAgACAAIgAjACQAJAAnACkAKgArACsALAAtAC8AMAAwADEANAA1
ADUAOAA6AD8APwBAAEIAQwBDAEMARABGAEgASQBKAEoASwBNAE0ATABMAEwATQBPAE8A
TwBOAEsASgBJAEcARgBGAEUAQgBAAD8APQA9ADoAOAA3ADcANQAzADIAMAAuACwAKwAp
ACcAJAAjACAAHwAeABsAGQAVABQAEQAQAA4ADgAOAAsACQAJAAgABwAIAAcABgAEAAMA
AwADAAMAAQAAAAAAAAABAAEAAQABAAAA///8//r//P/8//z//P/5//n/+v/6//r/+v/6
//r/+v/7//z//P/6//n/+f/5//v/+//8//z//f/9//7//v/+//7//////wEAAgACAAMA
AQABAAIAAgAEAAUABQAGAAkACQAJAAkACgAKAAsADAAOAA4ADgAOAA0ADQAMAAwADgAO
AA8ADwAPAA8ADwAPAAsACwALAAsACwALAAsACwALAAoACgAJAAkACgAKAAoACgAKAAgA
CAAHAAcABwAIAAgACAAIAAgABgAFAAUABQAGAAcACAAJAAcABwAHAAYABQAFAAYABgAG
AAYABgAGAAQAAwADAAMABQAEAAQABQAFAAUABQAFAAQAAwADAAMAAwADAAMAAwABAAIA
AgACAAQABAAEAAQAAwACAAIAAQABAAMABAAEAAMAAwADAAMAAwADAAMAAwADAAMAAgAB
AAEAAgACAAIA///+////AAABAAIAAAAAAAAAAAABAAIAAwAEAAQABAAEAAQAAwACAAEA
AAACAAIAAgACAAIAAgACAAIAAgACAAIAAgAEAAQABAAEAAMAAgABAAAAAgACAAIAAgAC
AAIAAgACAAIAAgACAAIABAAEAAQABAADAAIAAQAAAAIAAgACAAIAAgACAAIAAgAEAAQA
BAAEAAcACAAJAAoACQAIAAcABgAHAAgACQAKAAkABwAGAAUABAAEAAYABgAFAAYACAAK
AAkACQAJAAgABwAHAAgACAAIAAYABAADAAEAAAD9////AQABAAAA///+//7//v/+//3/
/f/9//3/+//5//n/+f/5//n/+f/5//v/+//7//v/+v/6//r/+f/7//v//P/8//r/+v/6
//n/+f/5//n/+f/5//n/+v/6//z//v8CAAkAEwAjADYASwBbAGcAbgBwAGwAWwBBACgA
FQD7/9n/uv+J/zr/0/5y/iH+7/3e/dz94P36/ST+SP5v/pv+wv7j/gr/Lv9Q/3P/k/+q
/73/yv/W/+L/6v/v//X/+f/7//7///8BAAMABQAGAAcACwANAA4ADAAOAA4ADwANAA4A
DgAPABMAEQARABIAEAARABEAEQATABMAEwATABIAEwATABMAFAAVABYAFwAXABcAGAAY
ABgAGQAZABoAGgAaABoAGgAbABsAHQAeACAAIQAhACEAIwAkACYAJgAlACUAJQAkACgA
KwAtAC8ALwAwADEAMwA2ADYANwA6AD0APQBAAEIARQBFAEYASABMAE0ATgBQAE8AUABQ
AFAAUgBTAFUAVQBSAFIAUgBTAFEAUQBRAFAAUQBQAE8ATQBJAEgARgBCAEEAQQBAAEEA
PAA6ADkAOQA3ADUANAAyADAALgAtACsAKQAmACUAIgAfAB4AGwAZABcAFgATABIAEAAQ
ABAADQAJAAkACAAHAAQAAwACAAAAAQABAAEAAQABAAAAAAAAAP3//f/9//3//v////7/
/v/8//z//P/8//v/+//8//z/+v/6//r/+v/8//3//v/+//7//f/9//3/+//7//z//P/+
////AQACAAAAAAABAAEAAQACAAIAAwAEAAUABwAIAAYABwAHAAgACQAJAAkACQAIAAgA
CQAKAAgACAAIAAgACwALAAoACgAKAAoACwALAAsACwALAAsACQAJAAkACQAJAAkACQAJ
AAsACgAKAAkACAAIAAcABgAHAAgABwAIAAUABQAFAAYABQAEAAMAAgAEAAMAAwADAAEA
AQABAAEAAgADAAQABAADAAMABAAEAAMAAgABAAAAAQABAAIAAwABAAAAAAABAAEAAQAB
AAEAAgABAAEAAQD//////////wEAAgACAAIAAAAAAAAAAAAAAAAAAQABAAAAAQABAAAA
AQABAAEAAQABAAEAAQABAAMAAwACAAEAAwAEAAQABAABAAIAAgACAAIAAgAEAAQABAAE
AAIAAgACAAIAAgACAAIAAgAEAAQABAAEAAQABAAEAAQABgAGAAYABgAEAAQABAAEAAQA
BAAEAAQABgAGAAYABgAEAAQABAAEAAYABgAGAAYABgAGAAYABgAGAAYABgAGAAYABgAG
AAYACAAIAAgACAAGAAYABgAGAAYABgAGAAYABgAGAAYABgAHAAgACQAKAAoACgAKAAoA
DQAOAA8AEAAOAA4ADgAOABAAEAAQABAAEgASABIAEQARABEAEAAQABIAEgAQABAAEQAS
ABMAEwARABAADwAPABAAEAAQAA4ACgAJAAgACAAIAAsACwALAAoACQAIAAgACAAIAAcA
BwAJAAkACQAHAAUABQAFAAUABwAHAAcABwAHAAcACAAIAAYABQAFAAUABgAGAAYABgAG
AAUABQAFAAcABwAHAAcABgAGAAQABgAKABEAGwApAD4AUQBdAGkAdAB+AH4AcwBZAD4A
JwANAO3/yv+h/2T/D/+0/mH+Jf4K/v79/v0U/jb+Uv5x/pX+tv7b/v7+Iv9E/2X/h/+k
/7v/zv/e/+r/8v/5////AwAJAAoACwANAA8AEQASABQAFwAYABgAFgAYABgAGQAbABwA
HAAdAB0AGwAbABwAHgAfAB8AHwAhACEAIQAhACAAIQAhACEAIwAjACMAIwAiACEAIQAg
ACEAIwAkACYAJgAmACYAJgAlACUAJwAoACoAKwArACsAKwAsAC4ALgAwADEAMgAyADMA
NQA2ADcANwA4ADkAOwA9AD4AQABEAEYARQBHAEgATQBNAE4AUABSAFMAVABWAFcAWABY
AFgAWgBbAF0AXQBcAFwAXABdAF0AXQBdAFwAWwBaAFkAVwBUAFQAUwBQAFAATwBNAE0A
SQBGAEQAQwBDAEEAQAA+ADwAOgA5ADcANAAwAC4AKgArACoAJwAlACEAIAAdABwAHAAc
ABwAGQAXABcAFgAVABQAEwASABAAEQARABEAEQAPAA4ADgAOAA8ADwAPAA8ADQANAAsA
CgAIAAgACAAIAAcABwAIAAgACAAIAAgACAAIAAkACgAKAAoACQAJAAkACQAJAAoACgAL
AAsADAAMAA0ADgAQABEADwAQABAAEQATABMAFAAUABIAEwATABQAFwAXABcAFwAWABYA
FwAYABoAGgAaABoAGwAbABoAGgAYABgAGQAZABkAGQAZABkAGQAZABkAGQAZABkAGQAZ
ABcAFgAWABUAFQAWABYAFgAYABgAFgAWABUAFQAVABYAFgAWABYAFgAWABUAFQAVABMA
EwATABMAEwATABMAEgARABEAEgASABIAEgASABIAEgARABEAEQAPAA4ADgAPABEAEQAR
ABEAEgARABEAEQAPAA8ADwAPABEAEgASABIAEAAQABAAEAARABAAEAAPAAwADQANAAwA
DAANAA4ADwARABEAEQARAA8ADwAOAA0ADQAOAA4ADgATABAADgAOAA4ADgAOAA4ADgAO
AA4ADgAOAA4ADgAOAA4ADgAQABAAEAAQAA4ADgAOAA4AEAAQABAAEAAPAA4ADQAMAAwA
DAAMAAwADgAOAA4ADgAMAAwADAAMAA0ADgAPABAAEQASABMAFAAUABQAFAAUABQAFAAU
ABQAEgASABEAEQARABAAEAASABQAEgASABMAEgATABMAEwAUABMAEwAUABIAEgAQAA4A
DwAOAA4ADAAPAA8ADwAOAA0ADAAMAAwADAALAAsACwAJAAkABwAHAAkACQAJAAkABwAH
AAcABwAHAAgACAAIAAkACQAJAAoACAAIAAgACAAHAAcABwAHAAkACQAJAAoACAAIAAgA
CgARAB0AJQAyAEUAVwBnAHQAgACIAIMAawBIACUABwDt/9D/q/94/y//2P6B/jv+FP4A
/vz9Cv4s/lD+a/6N/rL+1f70/hb/NP9T/3X/lv+x/8T/2P/m/+z/8//5//3/AwAIAAsA
CwANAA8AEAAOABEAEgASABQAFgAWABcAFQAWABYAFwAZABcAFwAYABgAGQAZABkAGQAZ
ABkAGQAYABkAGQAZABcAFwAXABcAGQAZABoAGgAYABkAGQAaABoAGgAaABoAHQAdAB8A
IAAeAB8AHwAfAB0AHgAgACAAIgAjACQAJAAlACcAKAApACsALAAtAC8ALgAuAC8AMgAz
ADMANgA4ADsAOwA8AD4APgA/AEAAQgBFAEYARgBGAEgASQBLAEsATABMAEwATQBNAE0A
TQBMAEkASABHAEUARQBGAEYARABAAD8APQA9ADoAOAA3ADcANQAzADIAMAAsACoAKQAn
ACYAJAAkACIAHwAeABsAGQAXABYAEwASAA8ADgANAAkACQAJAAgABwAIAAcABgAEAAMA
AwADAAMAAQAAAAAAAAABAAEAAQABAAAA///8//r//P/8//z//P/5//n/+v/6//j/+P/4
//j/+P/5//r/+v/6//n/+f/5//v/+//8//z//f/9//7//v/+//7/////////AAAAAAEA
AwADAAQABAAFAAcACAAKAAkACQAJAAkACgAKAAsADAAMAAwADAAMAAsACwAKAAoADAAM
AA0ADQALAAsACwALAAsACwALAAsACwALAAsACwAJAAgACAAHAAcACAAIAAgABgAGAAQA
BAAFAAUABQAGAAYABgAGAAYABgAFAAUABQADAAMAAwADAAUABQAFAAQAAQABAAIAAgAE
AAQABAAEAAIAAQABAAEAAwACAAIAAwACAAEAAAD///7//f/9//3////////////9//7/
/v/+//7//v/+//7//f/8//z/+//7//3//v/+//3//f/9//3//f/9//3//f///////v/9
//v//P/8//z/+//8//z//P/8//z//P/8//z//P/8//z//P/8//z//P/8//z/+v/6//r/
+v/8//z//P/8//r/+v/6//r//P/8//z//P/6//r/+v/6//r/+v/6//r//P/8//z//P/8
//z//P/8//r/+v/6//r/+//8//3//v/+//7//v/+////AAABAAIAAgACAAIAAgACAAIA
AgABAAEAAQAAAAAAAAAAAP7//v8BAAIAAwADAAMAAgABAAEAAAAAAAAA/v/8//v/+v/6
//j/+//7//v/+v/5//j/+P/4//j/9//3//X/9f/1//P/9f/1//X/9f/3//f/9//3//f/
9//4//j/9//1//T/8//2//b/9v/2//j/9//3//f/9P/z//L/8f/0//b/9v/4//7/AwAL
AB0AMABFAFcAYQBmAG4AagBTADcAIgANAPP/0f+u/33/Kv/B/mD+Ef7j/dT90P3Y/fj9
Iv5I/m/+l/68/t3+AP8o/0z/b/+N/6b/t//E/87/2P/g/+X/6//x//P/9P/1//f/+f/7
//z//v8BAAIAAgAAAAIAAgADAAEAAgACAAMABwAFAAUABgAGAAcABwAHAAUABQAFAAUA
CAAJAAkACQALAAsACwALAAsACwAMAAwACwALAAoACgALAAwADQAOAA8ADwARABIAEQAR
ABAADwARABIAFAAUABQAFQAWABYAGAAbAB0AHwAhACIAIwAlACYAJgAnACoALwAvADIA
NAA2ADUANQA2ADkAOwA9AEAAQQBCAEIAQgBDAEMARABDAEMARABFAEcARgBFAEQAQgBB
AEAAPwA9AD4APgA9ADoANgA1ADMAMwAyADAALwAvACsAKQAoACYAJgAkACMAIQAdABoA
GQAWABMAEgAPAA0ACwAKAAcABgAEAAQABAABAP7//f/7//n/+f/5//n/+P/3//f/9//3
//X/9P/0//T/8f/x//H/8f/z//P/8f/w//L/8v/y//L/7//v//D/8P/v//D/8f/y//D/
8f/y//L/9P/z//P/8//1//X/9v/2//X/9f/2//b/9//4//r/+//6//r/+f/5//n/+f/6
//r//P/9//3//v/9//3//f/9/wAAAAABAAIAAAAAAAAAAAABAAEAAAAAAAEAAgAEAAUA
BAADAAIAAQAAAAEAAgADAAEAAQABAAEAAQAAAAAA/////wAAAAAAAP///v/7//r/+v/7
//z//v/+//7//v/+//z/+//7//v/+//7//v/+//7//v/+//6//r/+//9//7//f/8//v/
+v/8//v/+//7//n/+P/4//n/+f/5//n/+f/5//n/+v/7//n/+f/5//n/+f/6//r/+v/6
//r/+v/6//n/+P/4//f/9//5//r/+v/3//f/9//3//f/9//3//f/+f/5//j/9//1//b/
9v/2//n/+v/6//r/+v/6//n/+P/3//b/+P/4//j/+P/4//j/+P/4//j/+P/4//j/+P/4
//j/+P/2//b/9v/2//j/+P/4//j/+P/4//j/+P/4//j/+P/4//j/+P/4//j/9v/2//b/
9v/4//j/+P/4//j/+P/4//j/+v/6//r/+v/7//z//f/+/wAAAAAAAAAAAAAAAAAAAAAA
AP///////wAAAAACAAIA/v/+////AAABAAEAAQAAAAEAAQACAAIAAgAAAP7//f/6//r/
+P/7//3//f/8//v/+P/4//j/+P/5//n/+f/5//n/9//3//f/+f/5//n/+f/3//f/9//3
//b/9v/2//X/9//3//j/+P/4//j/+P/3//f/9//3//f/+f/5//r/+v/0//j//v8FAA8A
HwAyAEMAVQBlAGwAbgBsAF0ARQAsABUA/f/d/77/k/9O/+/+kP49/gf+8P3q/ez9Av4m
/kj+a/6T/rj+2/7+/iL/RP9n/4n/pP+5/8j/1v/g/+b/7f/1//n/+//+////AwAFAAcA
CAAIAAsADAAMAAoADAAMAA0ADQAOAA4ADwARAA8ADwAQABAAEQARABEAEQARABEAEQAU
ABUAFQAVABYAFwAYABkAGAAXABcAFgAWABcAFwAYABoAGgAaABoAGQAZABsAHAAeAB8A
HwAfAB8AIAAiACIAIwAlACcAKAApACsALAAtAC8AMAAxADMANgA2ADcAOgA8ADsAPQA+
AEQARQBHAEoATABNAE4AUABPAFAAUABQAFIAUwBVAFUAVABUAFQAVQBVAFUAVQBUAFEA
UABPAE0ASgBKAEkARgBGAEUAQwBDAD4APAA7ADsAOAA1ADMAMAAuACwAKwApACcAJAAj
ACAAHwAeABsAGQAVABQAEQAQAAwADAAMAAkACQAJAAgABwAEAAMAAgAAAAIAAwAEAAUA
BAACAAEAAAABAAEAAQABAP/////9//z//P/8//z//P/9//3//v/+//z//P/8//z//P/9
//7//v8AAP////////////8AAAAAAQABAAIAAgAAAAAAAQABAAMABAAEAAUAAwADAAQA
BAAEAAUABQAGAAUABQAFAAUABgAGAAcACAAKAAoACgAKAAsACwAKAAoACAAIAAkACQAJ
AAkACQAJAAUABQAFAAUABgAHAAgACQAJAAgACAAHAAUABgAGAAYACAAIAAYABgADAAMA
AwAEAAQABAAEAAQABAADAAMAAwADAAMAAwADAAQABQAGAAYABAADAAMAAgACAAIAAgAC
AAIAAQABAAEAAQAAAAAAAQADAAMAAwADAAAA////////AQABAAEAAQADAAQABAAEAAIA
AgACAAIAAgACAAMAAwACAAMAAwACAAEAAQABAAEAAwADAAMAAwABAAEAAAD//wEAAgAC
AAIAAwACAAAAAAAAAAAAAgACAAIAAgAAAAAAAAAAAAIAAgACAAIAAQAAAP///v8AAAAA
AAAAAAEAAgADAAQABAAEAAQABAAFAAYABwAIAAkACgALAAwACgAKAAkACQAHAAYABgAI
AAgABgAGAAcACAAJAAkACQAKAAkACQAKAAwADAAKAAgABwAGAAYABAAFAAUABQAEAAMA
AgACAAIAAgABAAEAAQABAAEA/////wEAAQABAAEAAAD///7//f/+/wAAAQACAP//////
/wAAAAAAAAAAAAAAAAEAAgADAAIAAQAAAAAAAgAAAAAAAgAFAAsAEwAcACkAPQBNAFwA
agB6AIUAgQBqAEcAGwDx/9L/t/+Q/1v/Fv/J/n3+Pv4e/gz+Av4U/jr+W/5z/pL+s/7S
/vT+Fv81/1X/dP+T/6z/wP/O/97/6//v//H/+f8CAAcACAAJAAoACgAMAA8AEAAQABAA
EgASABMAEQASABIAEwAXABUAFQAWABYAFwAXABcAFwAXABcAFwAYABkAGQAZABkAGQAZ
ABkAGwAbABwAHAAcAB0AHQAeABwAHAAcABwAHwAfACEAIgAhACEAIAAfACEAIgAkACQA
IwAjACMAIgAjACUAJgAnACkAKgArAC0ALQAsACwALgAxADEANAA2ADcANwA4ADoAPAA9
AD4AQAA/AEAAQABAAEIAQwBFAEUARABEAEQARQBFAEUARQBEAEUARABDAEEAQgBCAEEA
PgA6ADkANwA3ADUANAA0ADUANQAzADIAMAAuACwAKwApACkAJgAlACIAIwAiAB8AHQAd
ABwAGQAYABQAFAAUABEADwAPAA4ADQANAA0ADQAMAAkACQAJAAkACQAIAAgACAAFAAUA
BQAFAAUABQADAAIABQAGAAcACAAEAAMAAwACAAAAAAAAAAAAAAABAAIAAgABAP///v/9
//////8AAAAAAwADAAQABAADAAIAAgABAAEAAgACAAMAAwADAAQABAACAAMAAwAEAAUA
BQAFAAUABgAGAAcACAAIAAgACAAIAAkACQAIAAgACgAKAAsACwALAAsACwALAAsACwAL
AAsACQAJAAkACQALAAoACgAJAAkACgAKAAoACAAIAAYABgAHAAcABwAIAAgACAAIAAgA
BgAFAAUABQAHAAcABwAHAAkACQAJAAgABQAFAAYABgAIAAgACAAIAAcABQAEAAMABAAE
AAUABwAFAAUABQAFAAYABQAFAAUABAADAAIAAQACAAQABQAGAAYABgAGAAYABAACAAEA
//8AAAMABQAGAAcABwAHAAcABwAJAAsACwAMAAsACgAJAAgABwAHAAcABgAEAAYABgAE
AAYABwAIAAkACQAJAAgABwAIAAoACwAMAAgABgAFAAQABQAEAAgACQAIAAYABAACAAAA
AAAAAP//AQABAAEAAQD9//3//f/9////////////AQABAAEAAgABAAAA/v/9//7/AAAB
AAIAAQAAAP7//f///////////wEAAgACAAIA/v8CAAMABwALABIAHQArAD8AUABcAGgA
cQBxAGYASQAlAAMA5P/D/6D/df8+///+u/56/kr+Mv4o/ir+QP5l/oH+mP6x/tT++P4Y
/zf/T/9o/4P/nv+2/8j/2P/j/+f/7f/1//r//f///wEAAwAEAAQABwAIAAgACgAMAAwA
DQAOABAAEQATABQAEQAQABAAEQATABQAFQAVABUAFQAVABUAFQAUABMAEwATABMAEwAU
ABUAFwAYABgAGQAZABoAGQAYABcAFgAYABkAHAAeAB4AHwAfAB8AHgAeAB8AHgAgACEA
IgAiACEAIwAkACUAJwAoACkAKwAsACwALQAwADAALwAxADIAMwAzADQANgA2ADcAOAA6
ADsAPAA8ADwAPwBBAEQARQBEAEQARABFAEUARQBFAEQARQBEAEMAQQBAAEAAPwA8AD0A
PQA8AD0AOgA4ADcANwA3ADUANAAyADIAMAAvAC0AKQAmACUAIgAhACAAHQAbABkAGAAV
ABQAEgASABIADwANAA0ADAALAAwACwAKAAgABwAHAAcABwAFAAQABAAEAAUABQAFAAUA
AwADAAEAAAAAAAAAAAAAAAEAAQACAAIA/v/+//7//v8AAAEAAgACAAEA///+//3/////
/wAAAAD/////AAAAAAAAAAABAAEAAQACAAIAAwABAAEAAgACAAIAAwADAAQAAwADAAMA
AwAEAAQABQAGAAQABAAEAAQABQAFAAQABAAGAAYABwAHAAcABwAHAAcABQAFAAUABQAH
AAcABwAHAAUABAAEAAMABQAGAAYABgAGAAYABAAEAAEAAQABAAIABAAEAAQABAACAAEA
AQABAAEAAQABAAEAAQABAAEAAAD/////AAAAAAAAAAAAAAAAAAD////////+//z/+//7
//z//f/+/////f/7//r/+f/5//n/+f/5//n/+v/6//r/+v/6//r/+v/5//j/+P/3//b/
9//3//b/9//3//f/9//3//f/9//3//X/9f/0//P/8//0//T/9P/1//T/9P/0//T/9P/0
//T/9P/0//T/9P/0//T/9P/0//T/9P/2//b/9v/2//f/+P/5//r//P/8//z//P/5//j/
9//2//f/9//3//b/9P/2//b/9P/y//P/9P/1//b/9//3//f/9f/2//b/9v/2//T/8//y
//L/8P/z//P/8//y//H/8P/u/+7/7v/t/+v/6//r/+v/6//r/+v/6//t/+3/7f/t/+z/
6//q/+r/7P/s/+v/6//q/+r/6f/o/+r/6v/p/+n/5//n/+f/5//n/+j/6P/o/+r/7P/z
//v/BwAUACUAOQBNAFgAXABeAFkAPwAeAAUA7//V/7T/kf9e/w3/rP5V/g/+6v3g/eT9
8P0S/jj+W/59/qD+xf7k/gb/KP9H/2f/iP+f/6z/uv/I/9D/1f/d/+P/5f/o/+n/6//t
/+//8P/u//H/8v/y//P/9v/3//n/+P/4//f/9//5//f/9//4//r/+//7//v/+f/5//n/
+f/8//3//f/9//v/+//7//v/+//7//z//P/8//3//f/+//7//v/+//7//////wEAAgAC
AAMAAwADAAMABAAGAAYABAAFAAYABgAJAAsADAANABEAEgATABUAFQAUABQAFgAZAB0A
HgAeAA==
         </WaveFormData>
      </LeadData>
      <LeadData>
         <LeadByteCountTotal>10000</LeadByteCountTotal>
         <LeadTimeOffset>0</LeadTimeOffset>
         <LeadSampleCountTotal>5000</LeadSampleCountTotal>
         <LeadAmplitudeUnitsPerBit>4.88</LeadAmplitudeUnitsPerBit>
         <LeadAmplitudeUnits>��V</LeadAmplitudeUnits>
         <LeadHighLimit>2147483647</LeadHighLimit>
         <LeadLowLimit>268435456</LeadLowLimit>
         <LeadID>V3</LeadID>
         <LeadOffsetFirstSample>0</LeadOffsetFirstSample>
         <FirstSampleBaseline>0</FirstSampleBaseline>
         <LeadSampleSize>2</LeadSampleSize>
         <LeadOff>FALSE</LeadOff>
         <BaselineSway>FALSE</BaselineSway>
         <ExcessiveACNoise>FALSE</ExcessiveACNoise>
         <MuscleNoise>FALSE</MuscleNoise>
         <LeadDataCRC32>160525080</LeadDataCRC32>
         <WaveFormData>
8v/y//L/8v/y//L/8v/y//L/8v/y//L/9P/0//T/9P/0//T/9P/0//T/9P/0//T/9P/0
//T/9P/0//T/9P/0//P/8v/x//D/8f/y//P/9P/z//L/8f/w//L/8v/y//L/8v/y//L/
8v/y//L/8v/y//L/8v/y//L/8P/w//D/8P/y//L/8v/y//T/9P/0//T/8v/y//L/8v/y
//L/8v/y//H/8P/v/+7/8P/w//D/8P/y//L/8v/y//L/8v/y//L/8v/y//L/8v/y//L/
8v/y//T/9P/0//T/9P/0//T/9P/1//b/9//4//n/+v/7//z//v/+//7//v/9//z/+v/5
//v//P/9//3//v/+////AAACAAIAAgABAP///f/7//r//P/8//v/+v/2//X/9P/0//b/
9//4//j/9v/0//P/8//z//L/8v/y//H/8f/v/+//7//v/+//7//x//H/8f/x//H/8f/x
//H/7//v/+//7//x//H/8f/x/+7/7v/u/+7/7//w//L/8//1//L/8v/z//P/+P8BAA8A
HgAtAEAAVQBoAHsAjwCjALYAxwDUANoA1QC9AH8AFQCN/wL/lP5N/iT+Df4P/ib+Pf5U
/nP+lf6z/tP++P4g/0H/Zf+C/5r/q/+6/8n/0//a/+H/6f/x//X/9P/1//j/+v/8//z/
////////AQABAAEAAgACAAQABQAFAAcABwAHAAcACAAJAAoACgANAA4ADgAPABAAEQAR
ABIAEwATABMAEwAVABUAFgAWABgAGQAZABkAGQAZABoAGgAdAB0AHwAfAB8AIAAhACEA
IwAkACQAJAAmACYAJwAnACkAKwAsAC0ALgAvADEAMgAzADQANQA3ADsAOwA+AEAAQgBC
AEMARQBJAEwATgBQAFEAUgBUAFUAWQBaAF0AXQBdAF8AYABhAGEAYQBhAGIAZABkAGQA
YwBiAGEAXgBcAFsAWwBaAFkAWgBYAFYAUwBRAE4ATABKAEYAQgBAAD0AOQA2ADMAMAAv
AC4AKwApACkAJQAiACEAHAAaABkAFQAUABMAFAAUABEAEQAQAA8ADAAMAAwACgALAAwA
DgAQAA0ACwAIAAcACQAKAAoACQAIAAcABQADAAQABAAEAAQAAQAAAP////8AAAAAAQAB
AAMAAgACAAIAAAAAAAIAAgAEAAUABQAGAAYABgAIAAgACQALAAwADgAPAA8AEAAQABAA
EgATABMAEwAUABQAFAAXABcAGAAZABsAGwAbABsAGwAbABsAGwAZABkAGQAZABkAGQAZ
ABkAFwAXABcAFwAXABcAGAAYABcAFwAXABcAFwAXABYAFgAUABQAEwASABIAEgASABIA
FAAUABUAFQAVABMAEwATABMAEgAQAA8AEQARAA8ADgANAA0ADgAOAAwADAANAA0ACwAL
AAsACwANAAwADAANAAwADAALAAoACQAJAAgACAALAAsACwALAAkACQAJAAkACwALAAsA
CwAJAAkACAAIAAkACQAJAAkACQAJAAkACQAJAAkACQAJAAkACgAKAAkACAAIAAgACAAJ
AAgACAAIAAgACAAIAAgACAAIAAYABgAGAAYABgAGAAYABgAIAAgACAAIAAgACAAIAAgA
BgAGAAYABgAIAAgACAAIAAYABgAGAAYABwAIAAkACgALAAwADQAOABAAEAAQABAAEAAQ
ABAAEAAQAA8ADwAPABIAEwATABMAEgASABIAFAASABIAEQAQAA8ADgAOAA4ADAALAAoA
CAAIAAgACQALAAoACQAHAAQAAAD///////8AAAAAAAD///3/+//7//v/+//7//v/+//7
//v/+//7//v/+//7//v//f/9//3//f/7//v/+//6//r/+v/6//r/+v/7//v/+//+//z/
/f///wYAEQAfAC4AQQBSAGMAdgCPAKUAswDEANcA4gDoAOMAxQB9AA8Ahf/2/oT+Qf4a
/gX+Cf4m/kP+Xv5//p/+wf7l/gr/LP9R/3P/kP+m/7v/yv/V/9//5P/p/+//8//3//j/
+f/8//7/AAAAAAMAAwADAAMAAwADAAQABAAGAAcABwAFAAUABQAFAAYABwAIAAgACAAI
AAcABwAIAAkACQAKAAkACQAJAAkABwAHAAgACAAKAAsACwALAAsACwAMAAwACwALAA0A
DQANAA4ADwAPAA0ADgAOAA4AEAAQABEAEQATABUAFgAXABgAGQAbABwAHwAgACEAIwAj
ACMAJgAoACwALAAtAC8AMgA0ADUANgA5ADoAPAA9AD8AQABDAEMAQwBFAEYARwBLAEsA
SwBMAEoASgBKAEkASQBJAEcARgBDAEMAQgBBAEIAQAA+ADsAOgA4ADcANgAyAC4ALAAp
ACUAIgAfABwAGQAYABUAEwAPAAsACAAHAAUABAAEAAEA///9//3//P/5//n/+P/3//b/
9v/2//T/8v/y//P/9P/0//P/8f/x/+//8P/w/+//7//v/+7/7f/s/+z/7P/s/+v/6v/p
/+n/6v/q/+v/6//p/+j/6P/o/+j/6P/q/+r/6v/r/+v/7P/s/+z/7v/u//D/8f/x//L/
8f/x//L/8v/y//T/9f/1//f/+P/4//j/+v/7//3///8AAAEAAgADAAMAAwADAAMABAAF
AAYABwAJAAkACQAJAAcABwAHAAcABwAHAAgACAAFAAUABQAFAAcABwAGAAYACAAIAAcA
BgAEAAQABAAEAAYABgAHAAcABwAFAAUABQAIAAgABwAHAAcABwAFAAQABQAFAAYABgAG
AAYABwAHAAUABQAFAAUABQAEAAQABQAFAAYABgAGAAMAAwACAAIABQAFAAUABQADAAMA
AwADAAMAAwADAAMAAwADAAIAAgADAAMAAwADAAUABQAFAAUABQAFAAUABQAFAAYABgAF
AAQABAAEAAQAAQACAAQABAAEAAQAAgACAAIAAgADAAQABQAGAAYABgAGAAYABQAEAAMA
AgAEAAQABAAEAAQABAAEAAQABAAEAAQABAAEAAQABAAEAAQABAAEAAQABAAEAAQABAAE
AAQABAAEAAQABAAEAAQABAAEAAQABAADAAIAAQAAAAEAAgADAAQABAAEAAQABAAGAAYA
BgAGAAcACAAJAAoADAAMAAwADAAOAA4ADgAOAA4ADQANAA0ADAANAA0ADQAOAA4ADgAQ
ABAAEAAPAA4ADQAMAAwADAAMAAsACgAIAAUABAAEAAUABQAFAAQAAgAAAP////////7/
/v/+//3/+//5//n/+f/5//n/+f/5//v/+//7//v/+//7//v/+//7//v/+//7//n/+f/5
//j/+P/4//j/+P/4//n/+f/5//r//P/9////BAANAB0ALAA7AEwAXQBwAIcAnwC3ANAA
6QD8AAQB/QDTAH0ABQB7//L+iv5R/ir+Ff4b/jj+Vf52/pv+v/7f/gf/LP9O/2//jf+k
/7L/wf/O/9v/4//o/+3/7//z//X/+P/3//r//P/+/wAAAwADAAMAAwADAAMABAADAAQA
BAADAAQABQAGAAcABgAHAAgACAAKAAoACQAJAAgACQAJAAoACwALAAsACwANAA0ADgAO
AA4ADwAPAA8AEQARABIAEgARABEAEwATABMAFAAVABUAFwAYABgAGAAYABgAGQAZAB0A
HwAgACEAIgAjACUAJgAlACYAJwApACsAKwAuADAANAA0ADUANwA6ADwAPQA+AD8AQABC
AEMARABEAEYARQBDAEUARgBHAEcARwBHAEgASgBKAEoASQBHAEcARQBEAEUARQBEAEMA
QgBAAD4AOwA6ADgANwA2ADYAMgAwAC0AKwAoACUAIgAfAB4AGwAZABcAEwAQAA8ADQAM
AAwACQAJAAcABwAGAAQAAwABAP////8AAAEAAAD+//7///8AAAAA///9//3//f/+//7/
/f/9//3//P/7//r/+v/6//r/+f/4//f/9//4//j/+f/5//n/+P/4//j/+P/4//r/+v/6
//v/+//8//r/+v/8//z/+v/7//v//P/9//3//v/+//3//v/+//3//f/+//7//v/9//3/
/v////3//f/9//3///////////8BAAEAAQABAAEAAQABAAEA//////////8BAAEAAgAC
AAEAAQABAAEAAAD///3//P/9//7//v/+//z//P/8//z//P/8//3//f/9//v/+//7//z/
/P/7//v//P/9//z//P/7//v//P/8//r/+v/7//v//f/9//3//f/7//r/+v/7//v//P/8
//z//f/9//z//P/8//v/+v/5//r/+//8//3/+//7//v/+//9//3//P/8//v/+//7//v/
/P/9//7////9//3//f/9////AAAAAP//AAAAAAAAAAD//wAA/v/+//7//v///wAAAQAC
AAIAAgACAAIAAAAAAAAAAAABAAIAAwAEAAQABAAEAAQABgAGAAYABgAEAAQABAAEAAQA
BAAEAAQABgAGAAYABgAEAAQABAAEAAQABAAEAAQABgAGAAYABgAEAAQABAAEAAYABgAG
AAYABgAGAAYABgAGAAYABgAGAAQABAAEAAQABAAEAAQABAAFAAYABwAIAAgACAAIAAgA
CwAMAA0ADgAOAA4ADgAOABAAEAAQABAAEgASABIAEQARABEAEgATABMAEwASABIAFAAW
ABYAFgAUABIAEAAOABAAEAAQAA8ADAAKAAkACAAKAAsACwALAAoACAAGAAUAAwADAAIA
AgAEAAMAAwABAAEAAQABAAEAAQABAAEAAQABAAEAAQABAAEAAQABAAEAAQABAAEAAQAB
AAAAAAAAAAAAAAAAAAEAAQABAAAAAAABAAUACgARAB8ALgA7AEoAXQBwAIcAmwCvAMgA
3QDqAPIA7wDRAI0AHQCV/wz/pv5p/kD+Kf4r/kL+Wf5y/pH+r/7N/vH+FP84/1v/e/+Y
/67/wf/Q/9v/5f/s//H/9f/5//v//P///wIABAAGAAYACQAJAAkACQAJAAkACgAKAAwA
DQANAA0ADQANAA0ADgAPABAAEAAUABQAEwATABIAEwATABQAFQAVABUAFQATABMAFAAU
ABYAFwAXABcAFwAXABgAGAAZABkAGwAbABsAHAAdAB0AHQAeAB4AHgAiACIAIwAjACMA
JQAmACcAKAApACsALAAvADAAMQAzADUANQA4ADoAPAA8AD0APwBCAEQARQBGAEkASgBM
AE0ATwBQAFMAUwBTAFUAVgBXAFkAWQBZAFoAWgBaAFoAWQBXAFcAVQBUAFMAUwBSAFEA
UABOAEwASQBIAEYARQBEAEIAPgA8ADkANQAyAC8ALAApACgAJQAjACEAHQAaABkAGQAY
ABgAFQATABEAEQAQABEAEQAQAA8AEAAQABAADgANAA4AEAASABQAEwARABEADwAQABAA
DwAOAA0ACwAJAAgACAAIAAgACAAIAAgACQAKAAoACwALAAsACgAKAAoACgAKAAwADAAM
AA0ADQAOAA8AEAATABQAFAAVABUAFgAZABkAGgAaABoAHAAdAB0AHwAgACAAIAAhACEA
IgAjACMAIwAjACMAIwAjACMAIwAhACEAIQAhACEAIQAhACEAIwAjACMAIwAhACEAIgAi
AB8AHwAfAB8AIQAhACAAIAAgACAAHwAeAB4AHgAeAB4AHgAeAB8AHwAfAB0AHQAdABwA
HAAbABsAGwAbABkAGAAXABcAGAAYABoAGgAbABsAGQAZABkAGQAWABQAEwATABMAFAAU
ABQAEwATABIAEgARABEAEQARABEAEQARABEAEQARABEAEQARABEAEAAQAA8ADwAPAA8A
EQARABEAEQATABMAEwATABIAEgARAA8AEAAQABAAEAAVABIAEQAQAA8ADgAQABAAEAAQ
ABAAEAAQABAADgAOAA4ADgAQABAAEAAQAA4ADgAOAA4AEAAQABAAEAAOAA4ADgAOAA4A
DgAOAA4ADgAOAA4ADgAOAA4ADgAOABAAEAAQABAAEQASABMAFAAUABQAFAAUABUAFgAX
ABgAFgAWABUAFQAXABgAGQAZABsAGgAaABoAGgAaABoAGQAaABkAGAAYABgAGAAXABYA
FAATABIAEgATABMAEwASABIAEAAPAA8ADQAMAAwADAANAA0ACwALAAsACwALAAsACwAL
AAsACwALAAsACwALAAsACwALAAsACwALAAsACwAIAAgACAAIAAoACgALAAsACwAKAAoA
CwAPABYAHQAlADQASQBcAG0AggCdALEAvwDQANsA3gDkAOMAywCPACkAof8U/57+U/4m
/gv+Cf4k/kP+Xv59/qH+wf7h/gL/KP9N/2//kP+q/73/0P/f/+n/8P/1//v/AQAFAAYA
BwAKAAwADgAMAA8ADwAPABAAEQASABQAEwAUABQAEwATABMAEwATABQAFQAWABYAFgAW
ABUAFQAUABUAFQAWABUAFQAVABUAFwAXABgAGAAYABkAGQAZABkAGQAaABoAGwAbAB0A
HQAdAB4AHwAfAB0AHgAeAB4AIAAgACEAIQAhACMAJAAlACgAKQArACwALAAsACwALQAx
ADEANAA2ADgAOAA5ADsAPAA+AD8AQABDAEQARgBHAEkASgBNAE0ATQBPAFAAUQBTAFMA
UwBUAFQAVABUAFMAUwBTAFEAUABPAE8ATgBNAEwASgBIAEUARgBEAEMAQgA/ADoANwAz
ADAALgAsACoAJQAkACEAHwAdABkAFgAVABMAEgASAA8ADQALAAsACgAJAAkACAAHAAQA
BAAEAAIAAAAAAAEAAgACAAEA//////3//v/+//3/+//7//r/+f/4//j/+P/4//f/9v/1
//X/9v/2//f/9//3//b/9v/2//b/9v/4//j/+v/7//v//P/6//r//P/8//r/+//7//z/
/////wAAAAACAAQABQAFAAcACAAIAAgACQAJAAoACwALAAsACwALAAsACwALAAsACwAL
AAsACwAJAAkACQAJAAcABwAHAAcABwAHAAgACAAGAAUABAADAAUABQAEAAQAAgACAAEA
AAACAAIAAgACAAIAAgADAAMAAwABAAEAAQAAAAAA/////wEAAQD///7//f/9//7//v/+
//7///////3//f/9//3//f/8//z//f/7//z//P/8//n/+f/4//j/+//7//v/+//5//n/
+f/5//n/+f/5//n/+f/5//j/+P/5//n/+f/5//f/9//3//f/9//3//f/9//5//r/+v/5
//b/9v/2//b/9f/2//b/9v/2//b/9v/2//b/9v/0//T/9P/0//T/9P/0//T/8v/y//L/
8v/0//T/9P/0//T/9P/0//T/9P/0//T/9P/0//T/9P/0//L/8v/y//L/9P/0//T/9P/0
//T/9P/0//T/9P/0//T/9f/2//f/+P/4//j/+P/4//v//P/9//7/AAAAAAAAAAAAAAAA
AAD///////8AAAEA//////7//v///wIAAwAEAAEAAAD///7//v/+//7//f/6//j/9//2
//j/+f/5//n/+P/2//T/8//z//P/8v/y//D/7//v/+3/7//v/+//7//v/+//7//v/+//
7//v/+//7f/t/+3/7f/t/+3/7f/t/+7/7v/v//D/7f/s/+v/6//v/+//8P/w//P/8//4
/wMADwAiADMAQgBRAGoAgQCVAK8AzADhAPIA+gDvAL0AYwDp/1v/0v5y/j3+GP4D/hH+
MP5P/nD+k/6z/tP++f4g/0T/Zf+B/5j/qP+z/8D/y//T/9b/2//h/+X/5f/m/+f/6v/s
/+7/7v/x//H/8f/z//P/8//0//L/9P/1//X/9f/1//X/9f/2//f/+P/4//j/+P/3//f/
+P/5//n/+v/7//v/+//7//3//f/+//7//f/9//z/+//9//3//v/+//3//f///////f/+
//////8BAAIAAgACAAQABAAFAAUABwAJAAoACwAMAA0ADwAQABEAEgATABUAGQAZABwA
HgAhACAAIAAhACQAJgAnACgAKQAqACwALQAuAC4AMAAvADEAMwA0ADUANQA1ADUANgA0
ADQANAAzADUANQAzADIALwAvAC4ALQAtACwAKwApACoAKAAnACYAJAAgAB4AGwAZABYA
EwAQAA8ADgALAAkACQAFAAIAAQD9//z//P/5//f/9f/1//T/9f/1//T/8//y//L/8v/w
//D/8P/x//L/8P/v/+3/7f/t/+7/7v/t/+//7//u/+3/7P/s/+z/7P/t/+z/6//r/+r/
6v/r/+v/6//q/+r/6v/q/+r/7P/s/+z/7f/t/+7/8P/w//L/8v/w//H/8f/y//H/8f/y
//L/8v/0//X/9f/z//T/9P/0//b/9//5//v/+f/5//n/+f/5//n/+f/5//r/+//8//3/
+//7//v/+//8//3//v////3//f/+//7//f/9//3//f/9//3//P/8//v/+v/4//b/9//4
//n/+v/8//z//f/9//v/+f/5//n//P/8//v/+//7//v/+f/4//r/+//9//7/+//6//r/
+f/7//v/+//7//v/+v/6//v/+f/6//r/+v/6//v/+//8//v/+//7//v/+//7//v/+//5
//n/+f/5//n/+f/4//j/+f/5//n/+f/3//f/9//3//n/+f/5//n/9//4//j/9//2//b/
9v/2//n/+v/6//r/+v/6//n/+P/3//b/+P/4//j/+P/4//j/+P/4//b/9v/2//b/+P/4
//j/+P/2//b/9v/2//j/+P/4//j/9v/2//b/9v/2//b/9v/2//b/9v/2//b/9P/0//T/
9P/0//T/9P/0//T/9P/0//T/9v/2//b/9v/5//r/+//8//z//P/8//z//f/+////AAD+
//3//f/9//7//////////v/+//7/AAAAAAAA///+//3//P/8//z//P/7//r/+P/2//T/
8//z//X/9f/0//L/8v/x//H/8f/y//L/8v/x/+//7f/t/+3/7//v/+//7//t/+3/7f/t
/+v/6//r/+v/7P/t/+7/7//t/+3/7f/s/+7/7v/u/+7/8P/x//H/8f/u//D/8f/1//r/
AwANABoAKwA8AEsAXABzAIkAoQC8ANMA5gD0APMA0QCFABcAk/8O/6r+bf5C/if+J/4+
/lf+dv6X/rX+1/75/hz/Pv9f/3//mv+q/7n/xP/P/9f/3v/j/+f/6//t/+7/7//y//T/
9v/2//n/+f/5//v/+//7//z/+v/8//3//f/9//3//f/9//z//f/+//7//v/+//3//f8A
AAEAAQACAAUABQAFAAUAAwADAAQABAAEAAUABQAFAAUABQAGAAYABQAFAAcABwAJAAoA
CwALAAsADAAMAAwAEAAQABEAEQATABUAFgAXABcAFwAYABgAGwAcAB0AHwAfAB8AIgAk
ACoAKgArAC0AMAAyADMANAAzADQANgA3ADcAOAA7ADsAOQA7ADwAPQBBAEEAQQBCAEAA
QABAAD8APQA9ADsAOgA7ADsAOgA5ADoAOAA2ADMAMAAuAC0ALAAsACgAJgAjACEAHgAb
ABgAFQAUABEADwALAAcABAADAAEAAAAAAP3//f/7//v/+v/4//f/9f/z//P/9P/1//T/
8v/y//P/9P/0//P/8f/x//H/8v/y//H/8f/x//D/7//u/+7/7v/u/+3/7P/r/+v/6v/q
/+v/6//r/+r/6v/q/+r/6v/s/+z/7P/t/+3/7v/u/+7/8P/w//D/8f/x//L/8//z//T/
9P/0//b/9//3//X/9v/2//b/+f/5//r/+//9//3//f/9/////////////f/9//3//f//
//////////7//f/8//v//P/9////AAD///////////3//f/8//z//v/+//3//P/8//z/
/P/8//r/+v/7//v//P/7//z//f/+//7//f/9///////9//z/+//7//z//P/8//z//f/9
//v/+//7//v/+f/4//j/+f/5//r/+v/6//f/9//2//b/9f/1//X/9f/1//X/9f/1//P/
8//z//P/9f/1//T/9P/y//H/8P/v/+3/7f/t/+3/7//v/+//7//u/+7/7f/r/+v/7P/t
/+7/7//w/+7/7v/u/+7/7P/s/+z/7P/s/+z/7P/s/+r/6v/q/+r/6v/q/+r/6v/s/+z/
7P/s/+3/7v/v//D/7v/u/+7/7v/w//L/9P/2//f/+P/5//r/+v/6//n/+f/3//j/+f/5
//n/+P/4//j//P/8//z/+//8//v/+v/6//z//P/7//r/9v/1//T/9P/1//X/9f/0//L/
8P/v/+//7//u/+7/7v/t/+3/6//r/+v/6//r/+v/6v/p/+j/5//q/+v/7P/t/+v/6//r
/+v/6//r/+v/6//r/+z/7f/u/+z/7P/t/+3/7//u/+z/7//x//b/+/8DAA4AHwAyAEUA
WABxAI8AoQCsALUAtACqAKMAnQCBADsAy/9G/7z+T/4Q/u391/3a/f39IP43/lf+e/6b
/r7+5P4J/y//Vv92/5H/pv+3/8n/1v/b/93/4//t//T/9P/2//f/+P/6//3//f/9////
/////wAA//8AAAAA//8BAAEAAQABAAAAAQACAAIAAgACAAEAAQACAAMAAwAEAAMAAwAD
AAMABQAFAAYABgAGAAcABwAHAAUABQAGAAYACQAJAAsACwAJAAoACwALAA0ADgAOAA4A
DgAOAA8ADwARABMAFAAVABgAGQAbABwAGwAcAB0AHwAjACMAJgAoACoAKgArAC0AMAAy
ADMANAA1ADYAOAA5AD0APgBBAEEAQQBDAEQARQBHAEcARwBIAEgASABIAEcASABJAEgA
SABGAEUAQwBBAEEAQAA/AD0APAA6ADkAOAA1ADAALQApACUAIgAfABwAGQAYABUAEwAP
AAsACAAHAAQAAgABAP3/+//5//n/+P/5//n/+P/3//X/9P/z//D/8P/w//H/8v/w/+//
7f/t/+//8P/w/+//8f/x//D/7//s/+z/7P/s/+v/6v/p/+n/7P/s/+3/7f/r/+r/6v/q
/+v/7P/v//D/8P/x//H/8v/w//D/8v/y//T/9f/1//b/9//3//j/+P/4//r/+//7//v/
/P/8//z//f/9//7/////////////////////////AQABAAEAAQD//////////wEAAQAB
AAEAAwADAAQABAAFAAUABQAFAAUABQAEAAQABAAEAAMAAgAAAAAAAAAAAAAAAAABAAEA
///9//3//f/8//z/+//7//n/9//z//D/7P/p/+f/5P/m/+j/6//t/+//8f/z//X/+f/6
//z///8BAAQABgAIAAoACwALAAwACwALAAsACwANAA8AEQATABUAFQAVABUAFwAXABYA
FgAYABkAGgAbABwAHQAeAB8AHwAjACUAIwAkACUAJgAnACgAJQAlACUAJgApACkAKQAo
ACkAKgAtAC4AMAAvAC4ALQAtAC4ALwAwAC0ALAAqACkAKgAqACsAKwAtACwAKgAoACUA
JQAlACQAJAAkACMAIwAhACEAIQAhACMAIwAjACMAIwAjACMAIwAhACEAIQAhACIAIwAk
ACUAJQAlACQAJAAkACQAJAAkACUAJQAlACYAIgAlACcAKAAtADUAQABTAGwAgQCQAJ8A
swDDAMoAxwDEAL4ArwCjAJMAZQADAID//v6H/jD+B/75/fL9Af4o/kv+Z/6H/q/+1v78
/iX/S/9s/5D/sf/M/+H/8/8CAAkADwAZACEAJAAlACgAKgAsACwALwAvAC8AMgAzADQA
NgA4ADoAOwA7ADsAOwA7ADsAOgA7ADwAPABAAEAAPwA/AD8APwA+AD4APwA/AD8APwBA
AEEAQwBEAEYARwBHAEcARgBFAEUARABHAEcASQBJAEkASgBLAEsASQBKAEoASgBNAE4A
UABRAFEAUwBUAFUAWABZAFsAXABfAGAAYQBjAGQAYwBlAGYAaABoAGkAawBuAHAAcQBy
AHUAdgB4AHkAfAB+AIIAgwCFAIcAiACJAIsAiwCLAIwAjgCOAI4AjQCPAI8AjQCMAIwA
jQCNAI0AjACKAIgAhQCGAIQAgwCCAH4AegB4AHUAbwBsAGkAZgBjAGIAXwBdAFkAVQBS
AFEATQBMAEwASQBJAEcARwBGAEMAQwBCAEEAQABAAEAAPgA8ADwAPQA+AD4APQA7ADsA
OQA6ADoAOQA5ADkAOAA3ADgAOAA4ADgANwA2ADUANQA2ADYANwA3ADUANAA0ADQANgA2
ADgAOAA4ADkAOQA6ADgAOAA6ADoAOAA5ADkAOgA5ADkAOgA6ADoAPAA9AD0AOwA8ADwA
PAA8ADsAOwA7ADkANwA1ADMAMAAvAC4ALQAvAC8ALwAvAC0ALQAtAC0ALQAtAC0ALQAv
AC8AMAAwAC0ALQAtAC0ALwAvAC4ALgAuAC4ALQAsACoAKgAqACoAKgAqACsAKwArACkA
KQApACgAKAAnACcAKQApACcAJgAmACcAKQAqACoAKgArACsAKwArACsAKwApACgAKAAp
ACsALAAsACwAKgApACcAJgAnACcAJwAnACcAJwAnACcAJQAlACUAJQAjACMAIgAiACEA
IQAhACEAIQAhACEAIQAhACEAIQAhACAAIAAfAB0AGgAaABoAGgAdABoAGgAaABoAGgAa
ABoAGgAaABoAGgAaABoAGAAYABgAGAAZABoAGwAcABwAHAAcABwAHQAeAB8AIAAeAB4A
HgAeAB0AHQAdAB4AHwAfAB8AHgAdABwAHQAcAB0AHQAdAB0AGwAaABkAGAAXABYAFAAT
ABIAEgATABMAEQAQAA4ADAAJAAkACQAIAAYABgAFAAUAAwADAAMAAwAFAAUABQAFAAQA
AwACAAEAAQABAAEAAQAAAP///v/9//3//f/8//z//P/8//z//P/7//v/+//8//z///8B
AAgADwAZACoAPwBUAGUAdgCPAKUAtQDIANsA6ADwAPEA2QCVACcAmf8E/4T+Nf4S/v/9
/f0U/jf+WP57/p3+v/7h/gb/Lv9R/2//kv+s/7n/xv/X/9//5P/p/+//8//3//j/+f/8
//7/AAAAAAMAAwADAAQABQAGAAgABgAIAAkACQALAAsACwALAAwADQAOAA4ADgAOAA0A
DQAQABEAEQASABMAEwATABMAFQAVABYAFgAUABUAFQAVABUAFQAWABYAFgAVABYAFQAX
ABgAGQAZABcAGAAYABgAGgAaABsAGwAbAB0AHgAfACAAIQAjACQAJAAkACQAJQAnACkA
KAAoAA==
         </WaveFormData>
      </LeadData>
      <LeadData>
         <LeadByteCountTotal>10000</LeadByteCountTotal>
         <LeadTimeOffset>0</LeadTimeOffset>
         <LeadSampleCountTotal>5000</LeadSampleCountTotal>
         <LeadAmplitudeUnitsPerBit>4.88</LeadAmplitudeUnitsPerBit>
         <LeadAmplitudeUnits>��V</LeadAmplitudeUnits>
         <LeadHighLimit>2147483647</LeadHighLimit>
         <LeadLowLimit>268435456</LeadLowLimit>
         <LeadID>V4</LeadID>
         <LeadOffsetFirstSample>0</LeadOffsetFirstSample>
         <FirstSampleBaseline>0</FirstSampleBaseline>
         <LeadSampleSize>2</LeadSampleSize>
         <LeadOff>FALSE</LeadOff>
         <BaselineSway>FALSE</BaselineSway>
         <ExcessiveACNoise>FALSE</ExcessiveACNoise>
         <MuscleNoise>FALSE</MuscleNoise>
         <LeadDataCRC32>2386808928</LeadDataCRC32>
         <WaveFormData>
+P/4//j/+P/2//b/9v/2//b/9v/2//b/+P/4//j/+P/2//b/9v/2//j/+P/4//j/+P/4
//j/+P/2//b/9v/2//T/9P/0//T/9v/2//b/9v/2//b/9v/2//b/9v/2//b/+P/4//j/
+P/4//j/+P/4//b/9v/2//b/9v/2//b/9v/2//b/9v/2//j/+P/4//j/9//2//X/9P/2
//b/9v/2//T/9P/0//T/9P/0//T/9P/1//b/9//4//j/+P/4//j/9v/2//b/9v/4//j/
+P/4//j/+P/4//j/+P/4//j/+P/7//z//f/+//7//v/+//7/AQACAAMABAADAAIAAAD/
/wMABAAFAAUABQAFAAUABwAHAAYABgAFAAEAAAD+//7//P/7//v/+v/5//j/9//3//r/
/P/9//v/+P/3//b/9v/2//b/9P/0//L/8P/v/+7/7v/v//D/8f/x//H/8f/x/+//7//v
/+//7//v/+7/7v/u/+7/7//v/+//7//u/+7/7//w//P/9P/y/+//7v/s/+z/7v/w//L/
9P/4/wIAEgAkADsAXgCIALUA5AARATcBUQFTATkB+QCUACEAwv+E/1b/L/8R//j+5/7m
/vb+A/8S/yP/Ov9U/23/hf+Z/6z/uf/E/9D/1v/Y/93/4v/n/+v/6v/q/+z/7v/u/+7/
7v/u/+3/7v/u/+7/7v/v//H/9P/1//P/9P/0//P/9f/1//b/9//5//n/+f/5//f/+P/4
//n/+f/5//n/+P/2//b/+P/4//j/+P/4//j/9//2//b/9v/4//r/+v/6//z//f/9//3/
+//8//z//P////////8AAP//AAABAAIAAwADAAMAAwAFAAUABgAIAAcACAAJAAwADgAO
AA8AEAAUABYAFwAYABkAHAAcAB0AIAAiACMAJAAkACQAJAAlACoALAAsAC0ALwAxADIA
MwAwADEAMAAvAC8ALwAuAC4ALgAuAC0ALQApACcAJQAkAB8AGwAaABgAGAAVABQAEgAQ
AA4ADQAJAAUABAACAAAA+//6//r/9//3//f/9//3//b/9f/0//P/7//v/+//7//w//H/
8f/y//H/8P/t/+z/6v/q/+r/6v/o/+j/5f/l/+b/5f/l/+X/5P/i/+D/3//h/+H/4f/h
/+L/4f/h/+L/4f/h/+H/4f/k/+T/5P/l/+X/5f/m/+b/6P/p/+r/7P/s/+z/7f/t//L/
8v/y//L/8v/x//D/8P/w//H/8//z//T/9f/2//f/9f/0//T/9P/0//T/9f/1//b/9v/2
//X/9f/0//T/9P/1//X/9f/0//T/9f/1//X/9f/2//b/9P/2//b/9f/1//P/8v/y//L/
9f/2//b/9f/z//P/8//z//L/8v/y//H/8v/0//X/9P/y//P/8//0//f/9//1//X/9P/0
//P/8//1//T/9P/2//b/9v/2//X/9P/z//L/8f/z//T/9//4//f/9v/1//T/9v/2//T/
9P/2//b/9v/2//b/9v/2//b/+f/5//r/+v/4//j/+P/4//r/+//7//n/+//8//z//P/6
//r/+v/6//r/+v/8//z//P/8//r/+v/6//r/+v/6//r/+v/8//z//P/8//z//P/8//z/
+v/6//r/+v/6//r/+v/6//z//P/8//z//f/+////AAABAAIAAwAEAAUABgAHAAgACAAI
AAgACAAKAAkACQALAAwADQANAA0ACwALAA0ADQAMAAwACwAJAAgABgAGAAYABQAFAAQA
AwAEAAMAAwAFAAUABAAAAPz/+//6//r/+v/8//r/+v/5//j/+P/4//f/9//3//f/9//1
//X/9f/1//f/9//3//f/9//2//b/9v/2//f/9//3//f/9v/2//b/9v/4//j/+P/5//r/
+P/2//T/+P/6//7/BgASACIAOABVAHYAnADNAP4ALQFVAW8BbQFHAQMBlgAZALb/ev9K
/yH/B//y/uf+6v74/gX/GP8v/0j/ZP99/5f/qf+6/8f/0v/a/97/5P/p/+z/7//z//T/
9P/2//j/+P/5//r/+//7//z//P/8//z//P/9//////8BAAIAAgABAP////8AAAEAAQAB
AAEAAQADAAQABAAFAAMAAwADAAIAAAAAAAIAAgACAAIAAgACAAIAAgADAAQAAgAEAAQA
BAAEAAUABQAFAAUABgAGAAYABgAFAAQABAAHAAgACQAKAA0ADQANAA0ADQANAA4AEAAR
ABIAEwAWABYAFgAXABgAGgAcAB0AHgAfACIAIgAjACQAJgAnACgAKwAsAC0ALwA0ADYA
NgA3ADYANwA3ADcANwA5ADkAOQA3ADcANgA2ADgAOAA3ADcANQAzADEAMAAvACsAKgAo
ACQAIQAgAB4AHAAaABkAFQATABIAEAAOAA0ADAAMAAkABwAHAAcABwAGAAUABAADAAEA
AQABAAEAAQABAAAAAAAAAAAA/v/+//7//v/+//7//v/+//v/+//4//f/9//3//n/+P/3
//f/9//3//f/9//0//P/8//0//X/9f/1//X/9v/2//b/9//3//f/+P/4//f/9//3//j/
+P/4//n/+f/6//r/+v/6//3//f/9//7//v///wEAAQABAAEAAQABAAEAAAAAAAAAAAAA
AAEAAQAEAAQABAADAAMAAgACAAIAAQABAAEAAAAAAAEAAQABAAEAAgACAAAAAAAAAP//
//8BAAAAAAAAAAEAAgACAAEAAQABAAEAAQAEAAQABAADAAEAAgACAAAAAgADAAMABAAD
AAMAAQABAAIAAgABAAEAAwACAAIABAACAAIAAgABAAMAAwADAAMAAgACAAQABAACAAIA
AgACAAQABAACAAIAAAAAAAAAAAABAAIAAwAEAAQAAwADAAIAAgACAAIAAgACAAMAAwAB
AAEAAgACAAIAAAAAAAEAAgADAAQAAwACAAEAAAABAAIAAwAEAAIAAgACAAIAAAAAAAAA
AAACAAIAAgACAAIAAgACAAIAAgACAAIAAgACAAIAAgACAAIAAgACAAIAAgACAAIAAgAA
AAAAAAAAAAIAAgACAAIAAgACAAIAAgAAAAAAAAAAAAIAAgACAAIAAgACAAIAAgAFAAYA
BwAIAAoACgAKAAoADAAMAAwADAANAA4ADwAQAA8ADQAMAA0AEAARABEAEQAPAA8AEQAR
ABIAEgARAA8ADAAKAAoACgAJAAkACAAHAAYABQAFAAcABgAGAAMAAAABAAAAAAAAAAIA
AAAAAP///f/8//v/+f/7//v/+//7//n/+f/5//n/+f/5//n/+f/7//r/+v/6//j/+f/5
//n/+f/4//j/+P/2//j/+P/4//n/+P/4//j/+P/4//z//v8CAA4AHAAwAE0AdACgAM8A
AgEvAVUBaQFfATUB8QCQACEAzP+W/2j/P/8Z/wD/9/4E/xb/Jf88/1X/bP+C/5n/rf+9
/8j/0f/a/+L/6P/q/+3/8P/x//P/9v/0//b/+P/4//n/+v/7//v//P/8//z//P/7//v/
/P/7//3//v/+//3//////wAAAQD/////////////AAAAAAEAAQABAAEAAAACAAIABAAE
AAQABAAEAAQAAwACAAIAAgAEAAYABgAGAAUABQAEAAMABQAGAAYABgAHAAcABwAIAAcA
CAAJAAoADQANAA0ADQANAA0ADgAQABEAEgATABYAGAAYABkAGgAcAB4AHwAgAB8AIgAi
ACMAJAAmACcAKAAnACgAKQArAC4AMAAwADEAMgAzADMAMwAzADUANQA1ADUANQA0ADQA
MgAyADEAMQAwAC8ALgAuACsAJwAmACQAIgAfAB4AHAAaABgAFwATABEAEAAOAAwACgAK
AAsACQAHAAcABwAHAAQAAwACAAEAAQABAAEAAQABAAEAAAAAAAIAAgAAAAAA/v/+//7/
/v8AAAAA/f/9//7//f/9//3//f/8//v/+//9//3//f/9//z/+//7//z/+//7//v/+//8
//z//P/9//v/+//8//z//f/9//3//v/+//7//////wAAAAAAAAAA////////AAD+////
AQABAAEAAQABAAEAAQAAAAAAAAACAAIAAwADAAQABAAEAAMAAQAAAAAAAAACAAMABAAE
AAIAAwADAAMAAwAEAAQAAgAEAAQAAwADAAEAAAAAAAAAAwAEAAQAAwADAAMAAwADAAQA
BAAEAAMAAwAEAAQAAgACAAMAAwAEAAMAAwABAAEABAAEAAMAAwADAAIAAgAEAAQABAAE
AAMAAwADAAMAAwAAAAAAAgACAAIAAgACAAIABAAEAAIAAgACAAIAAgACAAIAAgACAAIA
AwADAAQABAADAAIAAQAAAAEAAwAEAAMAAwAEAAQABAACAAIAAgACAAIAAgACAAIAAgAC
AAIAAgACAAIAAgACAAIAAgACAAIAAgACAAMABAAFAAYACAAIAAgACAAHAAYABQAEAAYA
BgAGAAYABgAGAAYABgAGAAYABgAGAAYABgAGAAYABAAEAAQABAAGAAYABgAGAAQABAAE
AAQABgAGAAYABgAGAAYABgAGAAYABgAGAAYABgAGAAYABgAIAAgACAAIAAkACgALAAwA
DQAOAA8AEAAOAA4ADgAOAA8AEAARABIAEgASABIAEQATABUAFgAXABcAFwAXABcAFwAX
ABYAFgAVABMAEgAQABAAEAAPAA8ADAALAAoACQALAA0ADgAOAAkABgAFAAQABgAGAAYA
BAAEAAMAAgACAAQAAwADAAMAAwADAAMAAwADAAMAAwADAAMAAwADAAIAAAAAAAAAAQAD
AAMAAwACAAIAAgACAAQABAACAAMAAgAAAAAAAAAAAAIABAAGABAAHgA0AE8AbgCYAMkA
+AAjAUkBYQFhAUMBAQGcADEA3P+k/3j/U/8z/xb/B/8M/xj/If8w/0X/Wv90/4v/o/+3
/8b/1f/e/+T/6v/u//H/9P/1//X/+P/6//z//v/+////AAABAAEAAgACAAIAAgACAAMA
BQAFAAQABAADAAEAAgADAAUABwAHAAcABwAHAAcACAAIAAkACAAHAAYABAAEAAQABgAG
AAgACAAIAAgABwAGAAYABgAIAAoACgAKAAgACQAJAAkABwAIAAgACAAKAAsADAAOAAwA
DAAMAAwAEAARABIAEwAVABUAFgAYABcAGAAZABwAHAAcAB0AHgAeACAAIQAiACUAKAAo
ACkAKgAsAC0ALgAvADAAMQAzADYAOAA4ADkAOgA7ADsAOwA7AD0APQA9ADsAOwA6ADoA
OAA4ADcANwA3ADUAMwAyADAALQAtACwAKAAlACQAIgAgAB4AHQAZABcAFgAUABIAEQAQ
ABAADQAJAAkACQAJAAkACQAJAAkABQAFAAUABQAFAAUABAAEAAYABgAEAAQAAwACAAEA
AAD+//7/+//7//r/+f/5//n/+//6//n/+f/5//n/+f/5//j/9//3//j/9//3//f/9//4
//j/+P/5//r/+//9//7//f/9//3//v8AAAAAAQABAAQABAAEAAQABwAHAAcACAAGAAcA
CQAJAAkACQAJAAkACQAIAAgACAAIAAgACQAJAAgACAAIAAcACAAIAAkACgAKAAkACAAG
AAQABQAFAAUACAAKAAsACgAIAAgABwAHAAcABgAGAAYABwAIAAgABwAFAAUABQAFAAgA
CAAIAAcABgAGAAUAAgAEAAUABQAGAAcABwAFAAUABgAGAAUABQADAAIAAgAEAAYABgAG
AAUABwAHAAcABwAFAAQABQAEAAQABAAEAAQABAAEAAIAAgAAAAAAAAAAAAAAAAAAAAAA
AwADAAQABAAEAAQABAAEAAIAAwADAAEA//8AAAAAAAAGAAQAAwACAAEAAAAAAAAAAAAA
AAIAAgACAAIAAAAAAAAAAAAAAAAAAAAAAAIAAgACAAIAAgACAAIAAgAAAAAAAAAAAAAA
AAAAAAAAAAAAAAAAAAACAAIAAgACAAQABAAEAAQABwAIAAkACgAKAAoACgAKAAsADAAN
AA4AEAAQAA8ADwAPABAAEQARABMAEwATABUAFQAUABQAEwAPAA4ADAAMAA0ADQAOAA4A
CwAKAAkACQAJAAoACgAHAAcABwAHAAgABgAGAAQABAAFAAQABAAEAAEAAQABAAEA////
//////8BAAEAAQABAAEAAQAAAAAAAgACAAMAAwAAAP///f/8//3//v8BAAIAAgABAAIA
AAAAAAAAAAAAAAQADgAaACoAPgBbAHoAogDRAAABKQFRAXEBdQFZARsBsAAxAMb/gP9M
/yX/B//0/un+6P7y/gP/FP8n/z7/Wv91/5H/p/+4/8X/0v/e/+b/6v/v//T/9//5//r/
+P/6//z//P/9//7//////wAAAAAAAAAAAAABAAMAAwADAAQABAADAAMAAwAEAAUAAwAD
AAMAAwADAAQABAAFAAMAAwADAAIABAAEAAYABgAEAAQABAAEAAQABAAFAAYABAAGAAYA
BgAGAAcABwAHAAUABgAGAAYABwAHAAcACAAJAAoACwAMAA8ADwAPAA8ADQANAA4AEAAT
ABQAFQAYABYAFgAXABgAGgAcAB0AHgAhACQAJAAlACYAKAApACoALQAuAC8AMQAyADQA
NAA1ADYANwA3ADcANQA3ADcANwA5ADkAOAA4ADgAOAA3ADcAMwAxAC8ALgAtACkAKAAm
ACQAIQAgAB4AGgAYABcAEwATABIAEAAOAAsACgAKAAcABwAHAAcABwAEAAMAAgABAP//
//////////////7//v/+//7//P/8//7//v/+//7//v/+//v/+//6//n/+f/5//n/+P/3
//f/9//3//f/9//2//X/9f/2//f/9//3//f/+P/4//j/+f/5//n/+v/6//r/+f/4//j/
+f/6//z//f/+//7//v/+/////////wAAAAABAAMAAwABAAEAAQABAAMAAgACAAIAAgAC
AAMAAwACAAIAAgABAAIAAgADAAQABAADAAIAAAAAAAEAAQABAAEAAgACAAAAAAAAAP//
//8AAAAAAQACAAEAAgACAAEAAwADAAMAAwACAAIAAgABAAEAAgACAAAAAAABAAEAAgAB
AAEA/////wIAAgABAAEAAQAAAAAAAgAAAAAAAAD//////////////P/8//7//v8AAAAA
AAAAAAAAAAD+//7//v/+//7//v/+//7//v/+//7//f/9//z//v/+//7//v/+///////9
//v//P/8//z//P/+//z//P/8//z/+v/6//r/+v/8//z//P/8//r/+v/6//r//P/8//z/
/P/6//r/+v/6//r/+v/6//r//P/8//z//P/7//r/+f/4//r/+v/6//r/+v/6//r/+v/6
//r/+v/6//r/+v/6//r//P/8//z//P/9//7///8AAAEAAgADAAQABQAGAAcACAAIAAgA
CAAHAAUABwAIAAkACQAJAAkACQALAAsACgAKAAcABQAEAAIABAAEAAMAAwAAAP///v/9
//7/AQADAAQA///8//v/+v/6//r/+v/4//j/9//2//b/9v/1//X/9f/1//X/9f/1//X/
9f/1//X/9P/z//L/8P/x//L/8//1//X/9f/1//T/8v/y//L/9P/2//b/9f/0//L/8P/w
//D/8v/4/wAACgAYADAATQBwAKAA0wAEATEBVwFlAVUBKQHhAHgACwC8/4r/XP8z/xH/
+P71/gD/EP8f/zT/T/9o/37/lf+p/7f/wP/J/9D/2P/g/+L/5f/o/+n/5//o/+r/7P/u
/+7/7//w//H/8f/y//L/8v/y//D/8f/z//P/8f/y//L/8f/y//P/9f/3//X/9f/1//X/
8//0//T/9f/3//f/9//2//T/9P/2//b/9P/0//T/9P/2//b/9//4//f/+P/3//b/9v/3
//f/9//3//j/+P/4//n/+f/5//r/+//8//3//v/9//3//f/9//7///8BAAQABQAGAAcA
CgAKAAoACwAMAAwADgAPABAAEQAUABQAFQAUABYAFwAYABkAGgAbAB0AIAAiACIAIwAk
ACUAJQAlACUAJwAnACcAJwAnACYAJgAmACYAJQAlACUAIwAhACAAHgAbABsAGgAXABMA
EQAOAA0ADAAMAAkABwAGAAQAAgD///7//v/7//n/+f/5//n/+P/3//b/9f/1//X/9f/1
//X/9f/0//T/9P/0//L/8v/0//T/9P/0//T/9P/x//H/8f/x//L/8//z//L/8f/x//H/
8f/x//H/8v/x//H/8v/x//H/8f/x//T/9P/0//X/8//z//T/9P/z//P/8//0//T/9P/1
//X/9v/2//b/9v/3//f/9//4//j/+f/7//v/+f/5//n/+f/5//j/+P/4//n/+v/8//3/
/P/8//z/+//9//z//P/8//v/+//7//r/+v/7//v/+//5//r/+v/4//r/+v/5//n/+//6
//r/+v/7//z//P/7//v/+//7//v//P/8//z/+//9//7//v/8//7//////wAAAAD///z/
+//+//7//f/9//3//P/8//7/AAAAAAAA//////////////7//v8AAAAA/v/+//7//v/+
//7//P/8//3//v///wAA/v/+//7//v/9//3//v/+/wAAAAAAAAAA//////7/+//9//7/
/v/+/wAAAAAAAAAAAAAAAP7//v/+//7//v/+//7//v8AAAAAAAAAAAAAAAAAAAAA/v/+
//7//v8AAAAAAAAAAP7//v/+//7/AAAAAAAAAAAAAAAAAAAAAAAAAAAAAAAAAAAAAAAA
AAD+//7//v/+/wAAAAAAAAAAAQACAAMABAAGAAYABgAGAAkACgALAAwADgAOAA4ADgAO
AA0ADQAPAA4ADwAPAA8ADQANAA8ADwAQABAADwANAAwACgAKAAoABwAHAAYABQAEAAMA
AwAFAAQABAABAP7//v/+////AAACAAAAAAD///z//P/8//v/+//7//v/+//5//n/+f/5
//v/+//7//v//f/8//z//P/6//v/+//7//v/+v/6//r/+v/8//z//P/7//z//P/8//z/
+v/6//r/AAAMABoALABFAGgAlADBAPAAHQFHAWEBWwE7Af0ApAA/AO7/uv+M/2H/O/8c
/xH/GP8m/zP/Qv9X/2z/hP+b/7H/w//O/9f/3v/k/+j/7v/x//T/9f/1//j/9v/4//r/
+v/7//z//f/9/wAAAAAAAAAA/////wAA//8BAAIAAgABAAEAAQACAAMAAgABAAAA//8B
AAIAAgADAAQABQAGAAYABAAEAAYABgAEAAQABAAEAAUABAAEAAQABAAGAAYABgAEAAUA
BQAFAAUABgAGAAYABwAHAAcACAALAAwADQAOAA0ADQANAA0ACwALAAwADgARABIAEwAW
ABcAGAAaABwAHAAeAB8AIAAfACIAIgAjACIAJAAlACYAJwAoACkAKwAwADIAMgAzADMA
MwAyADEAMwA1ADUANQAzADMAMgAyADQANAAzADMALwAtACsAKgAoACUAJQAkACQAIQAg
AB4AGgAYABcAEwARABAADgAMAAsACgAKAAcABQAFAAUABQACAAEAAAD///7///8AAAEA
//////7//v8AAAAA/v/+//z//P/8//z//v/+//v/+//8//v/+//7//n/+P/3//f/9f/1
//X/9f/0//P/8//0//f/9//3//f/9v/2//b/9//3//f/+P/4//n/+f/5//r/+v/6//v/
+/8AAAAAAAAAAAAA///+//7/AAABAAMAAwADAAMAAwADAAUABAAEAAQAAgACAAMAAwAC
AAIAAgABAP///v/+//7/AAABAAIAAgAEAAUABQAFAAMABAAEAAIAAAAAAP////////7/
/v/+//7//v/9//v//f/9//3//f///wAAAQABAP//AAAAAP7//v//////AAABAAEA////
//7//v/9//3////+//7/AAD+//7//v/9//3//f/9//3//v/+/wAAAAAAAAAAAAAAAAAA
AAD+//7//v/+//7//v/8//z//P/8//3//f/+//7//v/+//7//v/+///////9//3//v/+
//7/AAACAAAAAAAAAAAA///+//3//P/+//7//v/+//7//v/+//7//P/8//z//P/9//7/
//8AAAAAAAAAAAAA/v/+//7//v8CAAQABgAIAAkACgALAAwADAAMAAsACwAKAAoACgAJ
AAsACwALAA0ADQAMAAwACwALAAoACAAIAAkACQAKAAoACAAGAAQAAwAFAAYABgADAAAA
///+//7//f/8//n/+P/5//j/+P/4//X/9f/1//X/8//z//P/8//2//f/+P/5//j/9//1
//T/9P/0//X/9f/3//f/9v/2//X/9P/1//T/+P/1//T/9P/2//b/+P/4//j/+v8CABAA
IgA9AF4AggCrANgAAQElAUcBYQFhATsB7gB5APL/hv9E/xP/5/7M/sX+wP7A/s/+4v71
/gr/Iv87/1v/ef+S/6P/sv/A/9D/2v/d/9z/4//r/+7/7f/u/+//7v/w//L/9P/1//X/
9P/z//L/9P/1//f/9//4//r/+//7//r/+f/5//n/+f/5//n/+f/3//j/+P/5//n/+f/5
//j/+P/4//r/+v/8//z//P/8//r/+P/3//b/9//6//v//P/7//v/+v/5//r//P/9//7/
/v/9//z//P/9//7///8AAAMAAwADAAMAAwADAAQABgAHAAgACQAMAAoACgALAAwAEAAS
ABMAFAATABYAFgAXABsAHgAgACIAIwAkACUAJwAoACoAKgArAC0ALwAwADEALwAxADEA
MQAxADEAMAAwADIAMgAxADEALQArACkAKAAjAB8AHgAcABcAEwARAA4ADQAMAAwACQAF
AAQAAgAAAPz/+v/5//X/8f/x//H/8f/z//P/8//z/+//7f/r/+n/6v/r/+v/7P/p/+j/
5f/k/+f/6P/p/+r/6f/o/+T/4//g/9//3//f/93/3P/b/9v/2//b/9v/2//a/9n/2f/a
/9v/2//b/9v/3v/e/97/3//c/9v/2//a/9z/3f/e/+D/4v/i/+P/4//k/+T/5P/k/+b/
5//o/+r/6v/r/+3/7f/s/+v/6v/p/+z/7P/t/+7/8P/w//H/8f/v/+7/7f/r/+z/7P/t
/+7/8P/x//L/8v/0//X/9f/1//L/8v/x/+7/7v/u/+3/7f/v/+7/7v/u/+//8P/w/+//
7//v/+//7//y//L/8v/x/+//8P/w/+7/7P/t/+3/7v/v/+//7f/t/+3/7P/q/+n/7P/s
/+3/8P/w//D/8P/v//H/8f/x//H/7f/s/+3/7P/u/+7/7v/u/+7/7v/s/+z/7//w//H/
8v/x//D/7//u//H/8//2//j/+P/8//r/+v/+//7//v/+//7/+//7//3//v//////////
/wIABQAGAAYABgAFAAMAAgACAAIAAgABAAEAAAD///7/+//7//3//v////3/+//7//j/
+P/4//j/9f/0//L/8P/x//L/8v/z//P/8//z//P/8//z//P/8//y//H/8P/v//H/8v/z
//T/9f/1//X/9f/0//T/9P/0//b/9v/2//X/8P/0//T/8v/y//T/+v8EABIAHgAuAEcA
ZgCIAKUAyAD3ACMBPwFbAW8BWQEQAaEAFgB+/wz/y/6f/nr+af5w/n7+if6Y/q/+yv7q
/hH/Nf9T/3b/kf+k/7T/xP/Q/9f/3v/p/+//7P/s/+7/8P/w//P/9P/1//X/9//4//n/
+v/6//v//f/9////AAAAAP///f/9//7/////////////////AAAAAAEAAAD///7//P//
/wAAAwAEAAQABAAEAAQAAQAAAAAAAAABAAQABQAGAAYABwAHAAcABQAGAAYABgAJAAkA
CQAKAAoACgAKAAoADAANAA4ADwAPAA8AEAASABMAFAAVABgAFwAWABYAFgAaABwAHQAe
ACAAJAAlACcAKgAsAC0ALgAwADIANAA3ADoAPAA8AD0APgA/AD8APwA/AEEAQQBBAEIA
QwBDAEQAQgBCAEEAQQBBAD8APQA8ADcAMwAyADAAKwAnACUAIgAeABwAGwAXABMAEgAQ
AA4ACQAIAAgABQAFAAUABQAFAAIAAQAAAP///f/9//3//f/7//v/+v/6//r/+v/4//j/
9v/2//b/9v/2//b/8//z//L/8f/x//H/7//u/+3/7f/u/+//8P/x/+7/7f/t/+7/8f/x
//H/8f/w//D/8P/x//P/8//0//T/8//z//P/9P/0//T/9f/1//r/+v/6//r/+P/3//b/
9v/4//n/+//7//n/+f/5//n/+f/4//j/+P/5//r//P/9//3//P/7//n/+v/6//v//P/9
//3//f/8//r/+//7//v//P/+/////v/8//z/+//7//v/+v/6//r//f/+//7//f/7//v/
+//7//z//P/8//v/+f/6//r/+P/6//v/+//8//v/+//5//n//P/8//v/+//5//j/+P/6
//z//P/8//v/+v/5//j/9//2//b/+P/4//j/+P/4//j/+P/4//b/9v/0//T/9P/0//T/
9P/0//T/9//3//j/+P/4//j/+P/4//b/9//3//X/8//0//T/9P/4//j/+P/4//j/+P/2
//b/9v/2//j/+P/4//j/+P/4//j/+P/5//r/+//8////AAABAAIABAAEAAQABAACAAIA
AgACAAMAAwAFAAYABQAFAAUABQAHAAkACQAIAAgABwAFAAQABAAEAAQAAwAFAAQAAwAC
AAEAAQADAAQAAgD///z/+//5//j/9//2//b/9v/1//T/9P/0//P/8//1//X/9f/1//P/
8//z//P/8//z//P/8//0//T/9P/0//X/9f/1//X/8//y//H/8P/0//T/9P/z//T/9P/0
//T/9P/0//b/AgASACAAMgBPAHYAoADRAAQBNQFfAX8BgQFdARcBsAArALb/bv8+/xH/
8f7a/tH+2P7o/vf+Cv8h/zz/WP9z/4v/of+0/73/xv/U/97/4P/l/+r/7f/t/+7/7v/w
//L/8v/z//T/9f/1//j/+P/4//j/+P/5//v/+//7//z//P/7//v/+//8//3//f/9//3/
/f/7//z//P/9//3//f/9//z//P/8//7//v/8//z//P/8//3//P/8//z/+v/8//z//P/9
////AAABAAEAAgACAAIAAgABAAAAAAABAAIAAwAEAAcABwAHAAcABwAHAAgACgAPABIA
DwAOAA==
         </WaveFormData>
      </LeadData>
      <LeadData>
         <LeadByteCountTotal>10000</LeadByteCountTotal>
         <LeadTimeOffset>0</LeadTimeOffset>
         <LeadSampleCountTotal>5000</LeadSampleCountTotal>
         <LeadAmplitudeUnitsPerBit>4.88</LeadAmplitudeUnitsPerBit>
         <LeadAmplitudeUnits>��V</LeadAmplitudeUnits>
         <LeadHighLimit>2147483647</LeadHighLimit>
         <LeadLowLimit>268435456</LeadLowLimit>
         <LeadID>V5</LeadID>
         <LeadOffsetFirstSample>0</LeadOffsetFirstSample>
         <FirstSampleBaseline>0</FirstSampleBaseline>
         <LeadSampleSize>2</LeadSampleSize>
         <LeadOff>FALSE</LeadOff>
         <BaselineSway>FALSE</BaselineSway>
         <ExcessiveACNoise>FALSE</ExcessiveACNoise>
         <MuscleNoise>FALSE</MuscleNoise>
         <LeadDataCRC32>2879182303</LeadDataCRC32>
         <WaveFormData>
AgACAAIAAgABAAAA///+//z//P/8//z//v/+//7//v/+//7//v/+//7//v/+//7//v/+
//7//v/8//z//P/8//r/+v/6//r//P/8//z//P/8//z//P/8//r/+v/6//r/+//8//3/
/v/+//7//v/+//3//P/7//r//P/8//z//P/8//z//P/8//z//P/8//z/+//6//n/+P/6
//r/+v/6//j/+P/4//j/+P/4//j/+P/7//z//f/+//z//P/8//z/+v/6//r/+v/8//z/
/P/8//r/+v/6//r//P/8//z//P/9//7///8AAP7//v/+//7/AAACAAQABgAEAAQABAAD
AAUABwAIAAgACAAIAAgACAAKAAoACQAHAAMAAQABAAIAAAAAAAAA/v/+//3//f/9////
AgABAP///v/9//3//f/6//n/+f/5//X/9P/y//H/8f/y//P/9P/0//T/9P/0//L/8v/y
//L/8f/x//H/8v/w//D/8P/w//D/8P/w/+7/8f/y//b/9//3//X/8v/v/+z/6//s/+3/
7f/r//D//f8KABoANQBZAIAAqADSAPQADAETAQgB6AC3AIAAUgAxABIA8P/F/5X/bv9k
/2b/aP9r/3L/fv+N/57/rf+6/8T/zv/X/97/4f/i/+P/5v/s/+7/7f/v/+//8f/x//D/
7//u/+3/7P/u/+7/7f/u/+//8v/z//D/8P/w//D/8P/w//H/8f/z//T/9P/z//P/8//z
//T/8v/y//H/8f/z//P/8//z//H/8v/y//L/7//u/+3/7f/v//H/8f/x//L/9P/1//b/
9P/0//T/8//1//b/9v/2//f/9//2//b/9f/1//X/9f/3//f/9//3//j/+P/6//z/AAAA
AAAAAwAEAAUABgAHAAcACAAJAAoADQAPABEAEwASABIAEwAWABoAHQAfAB8AIwAkACUA
JQAjACQAJAAlACQAJAAkACUAJQAlACQAIgAgAB8AHAAbABgAFgATABAADwANAAsACgAI
AAcABQACAAEA///+//3/+f/4//f/8//y//L/8v/x//P/8//x//D/7v/t/+3/7P/s/+z/
7f/u/+7/7f/r/+r/6P/o/+j/6P/m/+b/5f/l/+b/5f/l/+X/4f/g/9//3v/g/+D/3//d
/93/3v/f/+D/3//g/+H/4f/j/+P/4f/h/9//3//f/+D/4//k/+b/5//n/+j/6f/q/+z/
7P/s/+3/7P/r/+r/6f/p/+r/6v/r/+3/7v/w//P/8f/w/+//7v/u/+//7//u//D/8P/w
//D/7f/r/+r/6v/s/+3/7v/v/+//7//v/+//8P/w//D/8P/v/+7/7f/t/+3/7P/r/+r/
7P/t/+7/8P/v/+3/7P/r/+r/6v/q/+n/6v/s/+3/7P/q/+r/7P/s/+7/7v/t/+3/7P/r
/+r/6f/r/+z/7f/u/+7/7v/u/+7/6//q/+n/6P/p/+v/7f/v/+7/7v/t/+3/7//u/+3/
7f/v/+//7v/u/+7/7f/t/+z/7v/w//H/8P/w//D/7//v//L/8v/y//L/8//z//P/9P/z
//L/8v/y//L/8v/0//T/9P/0//L/8v/y//L/8v/y//L/8v/0//T/9P/0//b/9v/2//b/
9P/0//T/9P/2//b/9v/2//j/+P/4//j/+f/6//v//P/+//7//v/+////AAABAAIAAgAC
AAIAAgAEAAQAAwADAAcACAAIAAgACAAIAAgACgAKAAkABwAFAAEAAQACAAIAAwAEAAMA
BAADAAMAAwAEAAUAAgD+//r/+//7//v/+v/5//n/+f/4//j/9//3//b/9v/2//b/9v/0
//T/9P/0//b/9v/2//X/9f/1//b/9v/4//j/+P/4//j/+P/2//b/9v/5//n/+f/7//r/
+f/2//X/9v/1//P/9//+/wcAFgAuAEkAZwCOALgA4AAGAR4BIwEQAe4AuwCAAE4ALQAQ
AO7/xf+X/3b/bP9q/2z/c/+A/47/nf+u/73/yP/S/9r/4f/m/+n/7P/x//L/9v/4//n/
+f/5//v/+//9//3//f/9//z//v/+//3//f/9/////////wAAAQACAAAAAAABAAEAAwAE
AAQAAwADAAMAAwAEAAIAAgABAAEAAQABAAEAAQABAAIAAgACAAMAAgABAAEA//8BAAEA
AQABAAIAAgACAAIAAgACAAEA//8AAAAAAAAFAAUABAAEAAUABQAFAAUABwAHAAcABwAK
AAoADAAOAA4ADgAOABEAEAARABIAEwAXABgAGQAaABsAHQAfACEAIwAkACYAKgAsAC8A
MQAxADEAMgAzADMANQA2ADYANwA3ADYANQA1ADYANwA3ADYANAAzADAALwAvAC4ALAAq
ACgAJQAiACAAHgAdABsAGAAVABMAEgARABAAEAAQAA0ADAAMAAwACwALAAsACQAIAAUA
BQAGAAYABwAGAAYABgAFAAUABAAEAAQABAAEAAQABAAEAAMAAwAAAP///////wAAAAAA
AAAAAAAAAP///f/8//z//P/8//v//P/9//3//f/9//v/+//8//3//v8AAP///v/+//3/
/f/+////AAD+//7//v///wEAAQABAAEAAwAEAAQABQAFAAQABAAFAAQABAAEAAQABAAF
AAUABAAGAAYABgAGAAYABQAFAAYABQAFAAUABQADAAMAAwADAAYABgAGAAYABQAEAAMA
AwAEAAQABAAEAAUABQAFAAYACAAHAAcABwAIAAgACAAHAAcACAAIAAYABgAGAAgACAAI
AAgABwAHAAcABwAHAAcACAAIAAgACAAIAAgACAAIAAgACAAIAAgABwAHAAcABwAHAAgA
CAAJAAkACAAHAAcABwAHAAYABgAJAAkACgAKAAoACgAJAAYACgAKAAkACQAKAAoACgAK
AAcABwAHAAgABwAIAAoACgAKAAoACQAIAAcABgAHAAgACQAKAAgACAAIAAgACAAIAAgA
CAAIAAgACAAIAAgACAAIAAgACgAKAAoACgAIAAgACAAIAAgACAAIAAgACAAIAAgACAAG
AAYABgAGAAcACAAJAAoACAAIAAgACAAIAAgACAAIAAoACgAKAAoACAAIAAgACAALAAwA
DQAOABAAEAAQABAAEgASABIAEgAUABQAFAAUABIAEgARABEAFAAWABcAGAAWABYAFgAY
ABoAGQAXABUAEQARABIAEgAQABAADgAOAA8ADwAPABAAEAAOAAsACAAJAAkACQAIAAcA
BwAHAAYABQADAAIAAAABAAIAAwAEAAIAAgACAAIABAAEAAQAAwADAAMABAAEAAMAAgAB
AAAAAgACAAAAAAD//wEAAAD//wEAAAABAAAA/f/6//n/9//3//7/CQAYADAAUQBzAJoA
xADsAAwBIAEdAQwB7gDFAJAAZgBFACgAAgDN/53/gv9+/4L/iP+R/57/qv+1/8T/0//c
/+L/6P/t//T/9//2//f/+P/6//r//f/7//v//f/9/////////////v8AAAAA////////
AQABAAIAAgACAAIAAgACAAMAAwADAAQABAADAAMAAwADAAQABAAEAAMAAwADAAMAAwAD
AAMABAAEAAQAAwACAAEAAQADAAUABQAFAAQABAADAAIAAgACAAIAAQADAAQABAAEAAUA
BQAEAAQABwAHAAcABwAHAAcABwAHAAoACgAMAA4ADgAOAA4AEQAUABUAFgAXABkAGgAb
ABwAGwAdAB8AIQAiACIAIwAmACgAKwAtAC0ALQAuAC8ALwAxADIAMgAzADQANAA0ADUA
MwAzADIAMAAwAC8ALAArACkAKAAmACQAIwAhAB8AHgAaABkAFwAUABMAEQAQAA8ADgAO
AA4ACwAIAAgACAAHAAcABwAFAAQAAwADAAQABAAFAAQABAAEAAUABQAEAAQAAgACAAIA
AgAEAAQAAwADAAAA////////AAAAAAAAAAACAAIAAQD//wAAAAAAAAAA//8AAAEAAQAB
AAEA/////////////wAAAAAAAAEAAQD//wAAAQACAAAAAAAAAAEAAQABAAEAAQAAAAAA
/////wEAAAAAAAEAAAAAAAAAAAACAAMAAwACAAIAAgACAAIAAgABAAEAAgAFAAUABQAF
AAMAAwADAAMABAAEAAQABAAFAAQAAwADAAIAAgACAAIAAwADAAMABAAEAAMAAwADAAYA
BgAGAAUABQAGAAYABAAEAAQABgAGAAYABgAFAAUABQAFAAUABQAGAAYABgAGAAYABgAG
AAYABgAGAAYABgADAAMAAwADAAMABAAEAAUABQAEAAMAAwAFAAUABAAEAAMAAwAEAAQA
BwAIAAgABgAFAAQAAgABAAQABAAEAAQABQAFAAUABgADAAQABAAEAAQABAACAAIAAgAC
AAIAAgACAAIAAgACAAIAAgACAAIAAgACAAMABAAFAAYACAAIAAgACAAHAAYABQAEAAYA
BgAGAAYACAAIAAgACAAIAAgACAAIAAYABgAGAAYABAAEAAQABAAEAAQABAAEAAYABgAG
AAYACAAIAAgACAAGAAYABgAGAAQABAAEAAQABAAEAAQABAAGAAYABgAGAAcACAAJAAoA
DAAMAAwADAAKAAoACgAKAAsADAANAA4AEAAQABAAEAARABEAEwAUABQAFAAUABQAEgAU
ABQAEwAPAA0ACwALAAwADAAMAAwACAAIAAcABwAJAAoADAAKAAcABAADAAMAAwACAAEA
AQADAAIAAgABAAMAAgACAAIAAgACAAIAAgAAAAAAAAAAAAAA///////////+//3//P/9
//7///8AAAAAAAAAAAMAAQABAAEAAAD///7/+//6//f/9f/x//b/AQASACoARQBnAJAA
ugDgAAIBGgEfARAB8gDDAI4AZABFACgABgDZ/6X/hP98/3z/ev9//4r/lv+l/7L/wf/M
/9j/4v/n/+z/7//y//P/8v/0//T/9//3//f/+f/5//n/+f/5//n//P/+//7//f/7//v/
/f/9//r/+v/6//r//P/8//3//f/9//7//v/9//7///8AAAIAAQAAAP7//f/7//v/+//7
//3//v/+//7//f/8//v/+//7//3//f/9//v//P/8//z//v/+//7//f///wAAAAAAAAAA
///9//z/AAABAAIAAwAFAAUABQAFAAQABAAGAAgACAAIAAgACwAMAA0ADgAPABMAFAAV
ABYAFwAZABsAHQAcABwAHQAgACAAIwAlACUAKQAqACsAKwAtAC4ALgAvADAAMAAwADEA
MAAvAC0AKgApACkAJwAnACcAJgAkACIAIAAdABoAGAAUABMAEQAOAA0ACwAKAAkACAAI
AAgABQADAAIAAQD//wAAAQAAAAAA/f/9//7//v/9//z//P/8///////+//7//f/8//v/
+v/5//j/9v/1//T/8//z//P/9P/0//T/9P/0//T/8//x//D/8P/w//D/8f/y//P/8//x
//H/7//v//L/8//0//b/9v/2//f/9//2//b/9v/2//j/+P/4//n/+v/7//z//f/9//7/
/v///////v/+////AAAAAAAAAAD+///////+//z//P/8//z//////wAAAgAAAP///v/9
//v/+//7//v//v8AAAIABAACAAAA/v/9//z//P/8//z/////////AAAAAP///////wAA
AAAAAP///v/+//3/+v/6//r//P/8//7//v/9//3//f/9//3//f/9//z/+//6//v//P/9
//7/AAAAAAAAAAD+//3//P/7//v//P/8//3/+//6//n/+f/3//f/9v/2//n/+f/6//r/
/f/+//7//P/+//7//f/9//z//P/8//z/+v/5//j/+P/9//z/+//6//n/+P/4//j/+P/4
//n/+v/7//z/+v/6//r/+v/4//j/+P/4//r/+v/6//r/+v/6//r/+v/5//j/9//2//f/
+P/5//r/+P/4//j/+P/6//r/+v/6//r/+v/6//r/+//8//3//v8AAAAAAAAAAAIAAgAC
AAIABAAEAAQAAwAFAAcACAAIAAoACgAKAAoADAAMAAsACQAFAAMAAwAEAAUABgAHAAYA
BAADAAMAAwACAAQAAgD///////8AAAEA///9//z/+//8//z/+//7//r/+v/6//r/+v/6
//r/+v/4//j/+P/4//f/9//3//j/+f/6//v//P/7//r/+f/2//f/+P/8//3/+//9//z/
+//6//n/9v/z//H/9//+/wcAFgAsAEUAZQCMALYA3AACASABJwEYAfgAwwCCAFAAKQAK
AOr/w/+Z/3b/ZP9i/2b/bf92/4L/kf+k/7X/wv/M/9T/3f/m/+3/8P/z//T/+P/6//n/
+f/5//v/+//7//v/+//7//z//v/+//3//f/9//////8AAAAAAAAAAP7//v///////f/+
//7//f////////8AAAAAAAD/////AQABAAEAAQAAAAAA///+//7//v/+//////8BAAEA
AQD//wAAAAAAAAAAAAAAAP////8AAAAAAAAFAAUABAAEAAUABQAFAAUAAwADAAMAAwAG
AAYACAAKAAoACgAKAA0ADgAPABAAEQAVABYAFwAYABkAGwAdAB8AIQAiACQAKAApACsA
LAArAC0ALgAvAC8AMQAyADIAMwAyADIAMgAzADUANQA0ADIAMAAvACwAKwAnACYAJAAi
ACEAHwAdABwAGAAXABUAEgAQAA8ADwAPAAsACgAJAAUABgAGAAYABQAFAAUAAwACAAEA
AQACAAIAAQAAAAAAAAD//////v/+//7//v/+//7//v/+//3//f/8//v/+//7//r/+v/6
//r/+v/6//n/9//4//j/+P/4//f/+P/5//n/+//7//n/+f/7//v/+//8//v/+v/6//n/
+//8//3//v/+//7//v//////////////AAACAAMABQADAAIAAgADAAIAAgACAAIAAgAD
AAMAAgACAAIAAgACAAMAAwAEAAYABgAFAAQAAwAFAAUABQAFAAQABAAEAAQAAwACAAEA
AQADAAQABQAGAAUABQAFAAYABgAFAAUABQAGAAYABgAFAAcACAAIAAYABAAEAAYABgAG
AAYABQAFAAcABwAHAAcABgAGAAYABgAEAAQABAAEAAQABAAEAAQABQAFAAUABQAFAAYA
BgAHAAkACAAHAAcABQAFAAQABAAHAAcACAAIAAcABgAEAAAAAwAEAAQABQAGAAYABgAG
AAMAAwADAAQABQAGAAQABAAEAAQABAAEAAQABAAEAAQABAAEAAIAAgACAAIABAAEAAQA
BAACAAIAAgACAAQABAAEAAQABgAGAAYABgAFAAQAAwACAAQABAAEAAQABAAEAAQABAAE
AAQABAAEAAQABAAEAAQABAAEAAQABAAFAAYABwAIAAsADAANAA4AEAAQABAAEAAQABAA
EAAQAA8ADwARABIAEgASABIAEgASABQAFAATAA8ADQALAAsADgAOAA4ADgAKAAoACQAJ
AAoADAAPAA4ACQAGAAUABQAFAAQAAwADAAMAAgACAAEAAQAAAAAAAAAAAAAAAAAAAAAA
AAAAAAAA/v/9//3//f8AAAAAAAAAAAAAAAAAAAAA/v/+//7/AQABAAEA//8AAP3/+v/3
//b/9f/1//n//v8HABgAMABNAHUAoADIAPAAEgEgARkBBgHmALkAhgBeAEEAIgD8/8f/
l/+A/37/fv+E/4//nP+q/7f/xv/R/9j/3v/k/+n/8P/1//b/9//4//b/9v/1//f/9//5
//n/+//7//v/+//8//7//v/9//3//f///////v/+//7//v/+//7///////3//v/+//3/
/f/9//3//v8AAAAA/////////////////v/+//3//P/8//z//P/9//z//f/8//v/+f/6
//r/+v/6//r/+v/5//v//P/8//z///////7//v///////////wAAAQACAAMABAAEAAYA
CAAIAAgACAALAAwADQAOAA8ADwAQABEAEgAVABcAGQAbABwAHAAdACAAIAAjACUAJQAn
ACgAKQApACsALAAsAC0ALgAuAC4ALwAtAC0ALAAqACkAKQAnACcAJwAmACQAIgAgAB0A
GgAYABgAFwAVABIADwANAAwACwAIAAgACAAFAAQABAAEAAMABQAFAAMAAgADAAMABAAE
AAEAAAAAAAAAAQABAAAAAAACAAIAAgACAAAAAAD/////AAD////////+//7//v/+//7/
/v/9//v//f/+////AAAAAAAAAAD//wEAAQD/////AQABAAEAAgAAAAAAAQABAP//AAAB
AAIAAAAAAAAAAQADAAMAAwADAAMABAAEAAUAAwACAAIAAwACAAIAAgACAAQABQAFAAQA
BgAGAAYABgAGAAUABQAGAAUABQAFAAUABQAFAAUABQAEAAQABAAEAAUABAADAAMABgAG
AAYABgAHAAcABwAIAAgABwAHAAcABgAGAAYABQAGAAgACQAIAAgACAAKAAoACAAIAAcA
BwAJAAkACQAJAAgACAAIAAgACgAKAAoACgAKAAoACgAKAAsACwALAAsACQAKAAoACwAJ
AAgABwAHAAgACQAJAAoACwALAAwADAALAAwADAAKAAwADAALAAsACgAKAAoACgAJAAkA
CQAKAA0ADAAMAAwADAAMAAoACgAKAAoACgAKAAoACgAMAAwADAAMAAwADAAMAAwACgAK
AAoACgAMAAwADAAMAAoACgAKAAoADAAMAAwADAAMAAwADAAMAAoACgAKAAoADAAMAAwA
DAAKAAoACgAKAAoACgAKAAoACwAMAA0ADgAPABAAEQASABMAFAAVABYAGAAYABgAGAAY
ABgAFwAXABkAGgAaABoAGAAYABgAGgAbABsAGgAZABUAFQAWABYAFAAUABIAEgARABEA
EQASABQAEgAPAAwADQANAA0ADAANAA0ADQAMAAsACQAIAAYACAAIAAgACAAGAAYABgAG
AAgACAAIAAcABwAHAAgACAAGAAYABgAGAAgACAAGAAYABgAJAAkACQAFAAgACQAIAAUA
AAD7//n/+f8AAAsAGAAuAE8AcwCYAMAA6AAMASQBJQEWAfwA1wCmAH4AYQBAABoA5f+x
/5T/jv+O/5L/mf+g/6z/uf/K/9n/4v/q/+7/8//2//n//P/9//7/AAACAAMAAQABAAMA
AwAFAAUABQAFAAgACgAKAAkACAAHAAgABwAIAAgACAAIAAgACAAJAAkACAAIAAcABQAF
AAUABQAGAAcACAAIAAkACQAJAAkACQAIAAgABwAGAAcABgAFAAUABQAHAAcABwAFAAYA
BgAGAAgACAAIAAcABwAIAAgACAALAAsACgAKAA0ADQANAA0ADAALAAoACQALAAwADwAS
ABYAFgAWABkAGAAZABoAGwAbABwAHQAeAB8AIQAjACUAJgAmACcAKgAuADEAMwAzADMA
NAA1ADUANQA2ADYANwA4ADgAOAA5ADsAOwA6ADgANAAzADAALwAvAC4ALAAqACsAKQAn
ACYAIgAhAB8AHAAZABcAFgAVABAAEAAQAA0ADAAMAAwACwANAA0ACwAKAAkACQAKAAoA
CQAIAAgACAAJAAkACAAIAAYABgAGAAYACAAIAAcABwAGAAUABQAFAAYABgAGAAYABAAE
AAMAAQD+//7//v/+/wEAAgADAAMAAQABAP////8BAAEAAQACAAIAAgADAAMAAwAEAAUA
BgAIAAgACAAJAAcABwAHAAcABwAIAAgACQAHAAYABgAHAAoACgAKAAoACAAJAAkACAAK
AAoACgAKAAkABwAGAAYACAAJAAoACwAMAA0ADgAPAA8ADgANAAwACQAIAAcABwAKAAoA
CgAKAAgABwAGAAYABwAHAAgACQALAAwADQANAAwADAALAAgABgAGAAgACAAIAAgABwAH
AAcABwAHAAcACgAKAAoACgAIAAgACAAIAAgACAAIAAgACQAJAAkACQALAAwADAANAA0A
DAALAAsACQAJAAgACAAJAAkACgAKAAkACgAKAAgACAAIAAcABwAIAAgACAAIAAkACQAJ
AAoACwAMAAsACgAJAAgABwAGAAUABAAFAAYABwAIAAoACgAKAAoACQAIAAcABgAJAAoA
CwAMAAsACgAJAAgACAAIAAgACAAKAAwADgAQABEAEgATABQAEgASABIAEQAPABEAEgAS
ABQAFAAUABQAFAAUABMAEQAQAA8AEAASABMAFAAVABQAEQAPAA4ADQAQABIAEAANAAgA
BwAHAAcABQADAAIAAQABAAIAAgADAAAA/v/8//r/+v/6//r/+v/+/wAAAgAEAAEA///9
//z//P/8//z//P/+//7//v/8//v/+v/8//v//f/5//j/+f/8//3//v/7//f/8//2//n/
BAAaADcAVQB0AJwAwgDkAAQBHwEkAQwB3QCgAFwAJwACAOT/v/+Z/3b/XP9O/1D/Vf9c
/2T/b/98/4//pP+2/8T/z//Y/+P/5v/l/+T/6v/y//P/8f/x//P/8//2//f/+P/5//b/
9v/0//H/8f/x//P/8//0//b/+P/6//j/9v/1//P/9v/4//n/+f/4//f/9v/2//T/9P/z
//P/8//z//P/8//0//b/9//4//T/8v/w/+//8v/1//b/9//0//T/8//y//P/9P/1//X/
8v/y//H/8P/z//P/8v/y//T/9f/2//f/9//3//f/9//4//j/+v/8//z/+v/4//n//P/9
//7//////wAAAQACAAYACQAMAA8ADgAMAAsADAAOABEAEwATABcAGAAZABkAFwAYABgA
GQAaABoAGgAbABwAHQAdABwAGAAXABQAEwAPAA4ADAAKAAgABQACAAAAAQABAAAA/v/9
//v/+v/5//T/8v/w/+v/6v/q/+r/6f/r/+3/7f/u/+n/5//m/+T/4//i/+L/4v/g/9//
3f/c/97/4P/i/+T/4//i/+D/3//c/9v/2//b/9j/1v/U/9L/0//U/9T/0//U/9T/1P/U
/9L/0v/S/9H/0//V/9X/1//U/9P/0v/S/9X/1v/Y/9n/1//Y/9n/2v/Z/9j/1//X/9r/
2//c/93/3f/e/97/3//e/9z/2//b/97/4P/i/+T/4v/j/+P/4v/f/97/3f/c/9//3//g
/+L/5f/l/+X/5f/n/+f/5//n/+X/5P/j/+L/3v/c/9r/2f/c/97/4P/i/+X/5f/l/+b/
4//h/+D/3//h/+L/4//j/+H/4v/i/+D/3v/e/+D/4P/e/97/3f/d/9v/2//b/9v/3//g
/+H/4v/i/+L/4v/i/+L/4v/i/+L/3v/d/9z/2//e/+D/4f/j/+P/4v/h/+H/4f/h/+D/
4P/j/+P/5P/k/+b/6P/p/+j/5P/q/+v/6//u//D/8P/w//D/7v/t/+3/7//u/+7/7v/u
//L/9P/4//r/+f/3//X/8//1//b/9v/2//T/8v/y//H/7//v//D/8v/z//H/7//v/+//
7//u/+3/6//p/+b/5P/m/+f/5//o/+b/5v/m/+b/6P/o/+j/6P/l/+T/4v/h/+T/5v/n
/+j/6f/q/+v/7P/p/+b/5f/k/+n/6f/p/+n/6P/r/+z/6//q/+n/5f/p//T/+/8GABYA
KQA/AFQAbgCWAL4A3AD7ABIBCgHbAJgASADz/7b/lP93/1f/OP8m/x7/FP8P/xb/KP87
/1b/b/+E/5r/rP+5/8T/z//U/9P/2v/k/+r/6//p/+n/6//r/+3/7f/t/+3/8P/y//L/
8f/z//P/9f/1//X/9v/3//j/9//2//b/9f/z//T/9P/z//X/9f/1//b/8//y//D/7//z
//X/9//5//f/+P/4//j/9v/0//L/8f/z//f/+f/7//n/+v/6//r/+P/4//j/9//5//r/
+v/6//r/+f/3//b/+f/7//3////9//3//f/9//7//v8AAAIAAQAAAP//AQAEAAUABgAH
AAcACAAJAAoACwANAA8AEQATABQAFgAaABoAHQAfAB8AIAAgACAAHwAhACIAIgAjACYA
KAAqAC0ALAArACkAJgAnACcAJQAlACMAIgAgAB4AGwAZABcAFgAWABUAEwAQAA0ACwAK
AAkABgAGAAYAAwAEAAQABAADAAEAAQD///7//f/9//7//v/9//z//P/8//v/+//6//r/
+v/6//r/+v/6//r/+f/5//r/+f/5//n/9v/2//b/9v/4//j/9//1//L/8v/y//L/9P/2
//j/+f/4//f/9P/z//T/9f/2//j/9//2//b/9f/3//j/+f/6//z//P/8//3/+//7//v/
+//8//7///8BAAAA/v/9//3//P/8//z//P///wEAAgACAAAAAAAAAAAAAAD/////AAAB
AAEAAQABAAEAAQABAAEABQAGAAcACAAFAAQAAwADAAIAAgACAAIABQAFAAUABgAGAAUA
BQAFAAQABAAEAAMAAwAEAAQAAgAEAAQABgAGAAYABgAFAAUABwAHAAcABwAHAAYABQAE
AAYABgAGAAYABAAEAAQABAAEAAUABgAHAAUABgAGAAcABwAGAAUABQAHAAcABgAGAAUA
BQAGAAYACAAKAAsACgAMAAwACwALAAsACgAJAAgABQAFAAUABgALAAoADAAMAAwADAAK
AAoACgAKAAwADAAMAAwADgAOAA4ADgAQABAAEAAQABMAFAAVABYAGAAYABgAGAAWABYA
FgAWABcAFwAYABsAGgAaABoAGgAcABwAHgAeAB8AHQAbABkAGQAaABoAGgAcABoAGgAZ
ABsAGwAcAB4AHAAZABYAFQASABEADwANAA8ADwAOAA4ADgAPAA8AEAAQABAAEAAQAA4A
DgAOAA4AEAAQAA8ADwAPABAAEAAQABIAEgASABIAEQAOAA0ADAARABEAEQARABIAEwAS
ABEADgALAAkADwAYACEALgBCAGEAgwCoANAA+AAcATgBPwEqAQYB1QCYAGAAOwAcAPr/
0/+p/4r/gP+A/4L/if+S/6D/s//C/8//3v/q/+7/9f/+/wUABgALAA4ADgAOAA0ADQAN
AA8ADwAQABEAEgATABQAFgAWABUAFQAVABcAFwAYABgAGAAYABgAGAAZABkAGQAaABoA
GQAZABkAGQAaABoAGgAZABkAFwAXABcAFwAVABYAFgAWABYAFgAWABcAFQAXABcAFwAY
ABoAGwAcABwAHAAcABsAGQAaABoAGgAdAB0AHAAcAB8AHwAfAB8AIQAhACEAIQAmACgA
JgAkAA==
         </WaveFormData>
      </LeadData>
      <LeadData>
         <LeadByteCountTotal>10000</LeadByteCountTotal>
         <LeadTimeOffset>0</LeadTimeOffset>
         <LeadSampleCountTotal>5000</LeadSampleCountTotal>
         <LeadAmplitudeUnitsPerBit>4.88</LeadAmplitudeUnitsPerBit>
         <LeadAmplitudeUnits>��V</LeadAmplitudeUnits>
         <LeadHighLimit>2147483647</LeadHighLimit>
         <LeadLowLimit>268435456</LeadLowLimit>
         <LeadID>V6</LeadID>
         <LeadOffsetFirstSample>0</LeadOffsetFirstSample>
         <FirstSampleBaseline>0</FirstSampleBaseline>
         <LeadSampleSize>2</LeadSampleSize>
         <LeadOff>FALSE</LeadOff>
         <BaselineSway>FALSE</BaselineSway>
         <ExcessiveACNoise>FALSE</ExcessiveACNoise>
         <MuscleNoise>FALSE</MuscleNoise>
         <LeadDataCRC32>1646911817</LeadDataCRC32>
         <WaveFormData>
AgACAAIAAgAAAAAAAAAAAP7//v/+//7//v/+//7//v8AAAAAAAAAAAAAAAAAAAAA/v/+
//7//v/+//7//v/+//z//P/8//z//f/+////AAAAAAAAAAAAAP7//v/+//7///8AAAEA
AgACAAIAAgACAAEAAAD///7/AAAAAAAAAAAAAAAAAAAAAAIAAgACAAIAAAAAAAAAAAAA
AAAAAAAAAP7//v/+//7/AAAAAAAAAAABAAIAAwAEAAIAAgACAAIAAAAAAAAAAAABAAIA
AwAEAAQABAAEAAQABAAEAAQABAAGAAYABgAGAAYABgAGAAYACAAKAAwADgANAAwACwAL
AA0ADQAPABAAEgASABIAEgARABEAEQAOAAsACAAIAAkACQAJAAkACAAIAAgABwAHAAkA
CQAJAAYABQAFAAYABwAEAAQAAwACAP7//f/8//v//f/8//z//P/+//7//v/+//z//P/8
//z/+//7//v//P/7//r/+f/4//v/+//6//j/+v/8//7/AgAAAP7//P/5//f/9f/z//H/
8P/s/+//+P8CAAsAHwA6AFUAdACWALMAyQDUANYAzwDCALIApgCWAIUAbgBDAA0A4v/O
/8X/wf+9/7z/v//G/8//1//f/+b/7P/v//H/8f/x//D/8v/0//f/9//4//n/+v/7//j/
+f/4//f/9//3//b/9f/2//f/+v/7//r/+f/4//f/9//3//n/9//4//n/+v/7//v/+//7
//z/+v/5//n/+v/6//r/+v/5//v/+//7//n/+f/3//T/8v/1//b/9v/1//f/+f/7//7/
/P/8//v/+//7//v/+//9//7//v/+//7//f/8//r/+P/5//r/+//8//////8DAAQABgAF
AAUACAAJAAsADAANAA0ADwARABEAEwAWABgAGgAZABoAHQAfACMAJgAnACgAJwApACsA
KwArACwALAAtAC0ALgAuAC4AKwAqACoAKQAoACUAIwAiACAAHgAcABoAFAASABEADwAN
AAsACQAHAAUAAwACAAAA/P/7//v/+f/5//n/+v/6//r/+v/6//b/8//z//P/8//0//T/
9P/0//L/8v/y//L/8f/w/+//7//x//H/7v/u/+//7//v/+//7v/r/+r/6v/q/+v/6//r
/+z/7f/v//D/7v/v/+//7//u/+3/7P/r/+n/6f/p/+r/7f/u//D/8f/v/+//7//w//P/
9P/2//f/9P/z//P/8v/x//H/8v/y//P/9f/3//n/+P/3//b/9v/3//f/9//3//n/9//3
//n/9f/z//H/7//x//P/9f/3//b/9v/2//b/9//3//f/9//2//X/9P/0//H/8f/w/+//
8//0//X/9v/0//T/9P/0//P/8//y//H/8v/z//L/8//z//P/9P/0//T/9P/0//T/8f/w
/+//7v/y//P/9P/1//X/9v/2//b/8//y//D/7//x//H/8f/w/+//7//v/+7/7//w//D/
8P/x//L/8//z//L/8//z//T/9//3//f/9f/1//X/9f/1//b/9v/2//b/9v/2//b/9v/0
//T/9P/0//T/9P/0//T/9P/0//L/8v/y//L/9P/0//T/9P/2//b/9v/2//j/+P/4//j/
9//2//X/9P/1//b/9//4//r/+v/6//r//P/8//z//P/+//7//v/+////AAABAAIAAAAA
AAAAAAABAAIABAAFAAUABwAIAAgABgAGAAYABwAHAAcABAADAAAAAAABAAEAAwADAAIA
AgACAAEAAQABAP/////8//r/+f/5//n/+P/4//f/9v/1//X/9f/1//X/9P/0//T/9P/0
//T/9P/0//b/9v/2//X/8//z//T/9P/2//b/9v/3//X/9P/y//L/8v/y//T/9P/2//b/
9f/x/+//7//t/+r/6v/t//T//v8NAB8ANABRAHQAlACzAMsA1ADSAMsAvgCqAJgAjAB9
AGQAOwAHAOD/yv+//7X/tf+6/7//xv/R/9n/3f/i/+j/6//r/+3/7//w//L/9P/3//f/
9f/1//X/9f/3//n/+f/5//r/+f/3//X/9//3//n/+f/7//v/+//7//n/+f/7//n/+v/7
//z//f/9//3//f/+//z/+//7//z/+v/6//r/+f/5//n/+f/3//v/+//6//r/+f/6//r/
+f/5//n/+f/6//z//P/7//v/+f/5//n/+//8//z//P/8//3//v/+//7/AAAAAAAAAAAB
AAEABQAGAAgABwAHAAoACwANAA4ADwARABMAFQAVABUAGAAaABwAHgAgACQAJwApACwA
LQAuAC8AMQAzADMAMwA0ADQANQAzADQANAA0ADUANAA0ADMAMAAtACsAKgAqACgAJgAk
AB4AHAAbABkAFwAVABMAEQAPAA0ADAAKAAgABwAHAAUAAwADAAQABAAEAAQABAAAAP//
////////AAAAAAAAAAAAAAAAAAAAAAAAAAAAAAEA//////z//P/7//v/+//7//3/+//7
//z/+v/7//v/+//5//n/+v/6//r/+//7//v/+f/5//n/+f/6//v//P/+//3//P/8//v/
+//7//v//P/8//z//f/9//3//f/+//7/AQABAAIAAgABAAEAAQABAAEAAQABAAIAAQAB
AAEAAQABAP////8BAAEAAQABAAEAAQABAAEAAQACAAIAAgACAAMAAwADAAMAAgABAAAA
AAACAAMAAwADAAIAAgACAAIABAAEAAQABAAEAAUABQAFAAUABQADAAMABQAFAAYABgAE
AAQABAAEAAQABAAEAAQABQAFAAUABQAFAAYABgAGAAYABgAFAAUABQAFAAUABAAEAAUA
BgAGAAYABgAFAAQABAAEAAQAAwAFAAcACAAKAAgABwAGAAMABAAFAAYABwAGAAYABgAG
AAQABAAEAAQABAAEAAYABgAGAAYABAAEAAQABAAFAAYABwAIAAYABgAGAAYABgAGAAYA
BgAIAAgACAAIAAYABgAGAAYACAAIAAgACAAIAAgACAAIAAgACAAIAAgABgAGAAYABgAG
AAYABgAGAAgACAAIAAgACAAIAAgACAAHAAYABQAEAAUABgAHAAgABgAGAAYABgAJAAoA
CwAMAA4ADgAOAA4AEAAQABAAEAASABIAEgASABAAEAARABEAEwAVABYAFgAUABQAFAAV
ABUAFQASABEADgAOAA8ADwAPAA8ADgAOAA4ADQANAA0ADQANAAoACAAHAAcABwAGAAYA
BQAEAAMAAQABAAEAAQACAAIAAgACAAAAAAAAAAAAAgACAAIAAQABAAEAAgACAAEAAAD/
////AQAAAP7//v/8//z//v/+/wAAAAD///3/+f/3//P/7v/u//P/+P8CABMAKwBGAGEA
ggCiAL0A0QDYANgA0wDKALwAqgCcAI0AcAA7AAMA4v/U/8//y//L/9D/0//Y/+H/6f/v
//L/9P/3//v/+//7//z//P/6//3////9//3//f/9//3///////////////7//f/9//3/
/////wEAAQABAAEAAQABAAMAAQABAAEAAQABAAEAAQABAAIAAgABAAEAAgACAAIAAgAB
AAMAAwADAAEAAQABAAAAAAADAAQABAADAAIAAQAAAAAAAgACAAEAAQABAAEAAQADAAIA
AgACAAIABQAGAAYABgAGAAYABgAGAAcABwALAAwADgANAA0AEAATABUAFgAXABkAGwAd
AB0AHQAgACIAJAAjACQAJwApAC0AMAAxADIAMwA1ADcANwA5ADoAOgA7ADsAPAA8ADwA
OgA4ADcANQA2ADMAMQAwAC0AKgAnACQAIgAgAB8AHQAbABkAFwAVABEADwAOAAwACwAL
AAwACwAHAAcACAAIAAYABgAGAAIAAwADAAMAAwAEAAQABAAEAAIAAgACAAIAAAAAAAAA
AQADAAMAAAAAAP/////////////9//3//v8AAAEAAQABAP////8AAAAA/v////////8B
AAEAAQABAP///////wAAAgACAAMAAwADAAMAAwAEAAQABAAFAAUAAwADAAQABAADAAMA
BAAEAAUABQAFAAUAAwADAAMABAAHAAcABwAHAAkABwAHAAkACAAHAAYABQAGAAcACAAJ
AAgACAAIAAgACQAJAAkACQAKAAkACAAIAAYABwAHAAcACgAKAAoACgAIAAgACAAIAAgA
CQAJAAkACwALAAkACQAJAAkACgAKAAgACAAIAAgACAAIAAgACAAJAAkACQAJAAcACAAI
AAgACgAKAAkACQAHAAcABwAGAAgACQAKAAoACgAKAAkACAAIAAgACAAHAAUABwAIAAoA
CwALAAsACQAIAAcABgAFAAgACAAIAAgACAAIAAgACAAGAAYACAAIAAgACAAGAAYABgAG
AAYABgAGAAYABgAGAAYABgAGAAYABgAGAAYABgAGAAYABwAIAAkACgAJAAgABwAGAAcA
CAAJAAoACgAKAAoACgAKAAoACgAKAAoACgAKAAoACAAIAAgACAAIAAgACAAIAAgACAAI
AAgACgAKAAoACgAIAAgACAAIAAgACAAIAAgACgAKAAoACgAKAAoACgAKAAsADAANAA4A
DwAQABEAEgAQABAAEAAQABIAEgASABIAFAAUABQAFAAWABcAGAAbABoAGgAaABoAGQAZ
ABgAFwAUABMAEAAQAA8ADwAPAA8ADgAOAA4ADQAOAA8AEAARAA4ADAALAAsACwAKAAoA
CQAKAAkACQAJAAkACQAIAAgACAAIAAgACAAGAAYABgAGAAYABQAFAAUABQAEAAMAAgAE
AAUABQAEAAMABAAFAAYABgAGAAYABgAFAAMA///9//n/9v/w//H/+v8GABcAKQBEAGMA
ggCgAL0A0wDcAN4A2QDOAL4AsACkAJUAfABPABcA7P/c/9H/yf/H/8r/zf/U/93/5f/r
//L/+P/5//v//f/9//7//v/+//////8BAAEAAQABAAEAAwADAAMABQAFAAQAAwADAAMA
BQAFAAQAAwACAAEAAwADAAUAAwABAAEAAQABAAQABQAGAAgABgAFAAUABgADAAIAAQD/
/wAAAQACAAEAAwADAAIAAgADAAQABAADAAEAAQABAAIAAgACAAEAAQACAAMABAAHAAcA
BgAFAAQABgAIAAkACgAIAAgACAAIAAcABwALAAwADAALAAsADgAPABEAEgATABcAGQAb
ABsAHQAgACIAJAAjACQAJwApACkALAAtAC4ALwAxADMAMwA1ADYANgA3ADcAOAA4ADgA
NQA0ADQAMwA1ADMAMgAyAC4ALAAqACgAIgAgAB8AHQAZABcAFQATABEADwAOAAwACwAL
AAwACwAIAAcABwAGAAgACAAIAAQAAQABAAEAAQAAAAAAAAAAAAIAAgACAAIAAQAAAP//
///9//3/+v/6//n/+f/5//n/+v/5//r//P/7//v/+v/5//f/9//4//j/+v/7//v/+//6
//n/+P/3//j/+f/6//z//P/8//3//f/7//v/+//8//7//v//////AQABAAIAAgABAAEA
AgACAAMAAwADAAMAAQABAAEAAgABAAEAAQABAP///f/9////AAABAAIAAwABAAEAAQAB
AP///v/9//z/AQADAAUABwAFAAMAAQAAAP/////+//3/AAAAAAAAAAACAAIAAgACAAAA
AQABAAEAAAD///z/+//5//n/+v/6//3//v///wAA/v/+//7//v/+//3//P/7//7/AAAB
AAIAAgACAAEAAQAAAP///v/8//7///8AAAAA///+//z/+v/4//j/+P/3//f/+f/6//z/
/v///wAA//8BAAEAAQABAAEAAAD///7/+//6//n/+P/8//z/+v/6//r/+v/4//j/+P/4
//v//P/9//7//P/8//z//P/6//r/+v/6//r/+v/6//r//P/8//z//P/7//r/+f/4//r/
+v/6//r/+v/6//r/+v/8//z//P/8//z//P/8//z//f/+////AAACAAIAAgACAAQABAAE
AAQABAAEAAQABQAFAAUABwAIAAoACgAKAAoACwALAAsACAAFAAIAAgADAAUABQAFAAQA
AgACAAEAAQABAAEAAQD+//7//f/9//3/+v/6//n/+P/5//n/+f/5//f/9v/2//b/9v/2
//b/9v/0//T/9P/0//X/9f/1//b/9//4//n/+v/4//f/9f/y//P/9P/1//j/9v/4//b/
9f/1//P/8f/r/+j/6v/t//L//P8JABsAMgBRAHAAjgCxAMkA1gDWAM0AvACoAJYAiAB3
AGQAPwANAOD/xv+7/7X/s/+0/7X/vP/H/9H/1//a/97/4//p/+3/7//y//T/9v/1//P/
8//z//P/8//z//X/9f/1//X/9f/0//P/9f/1//f/9//3//f/9//3//X/9f/3//X/9f/1
//X/9f/1//X/9f/2//b/9f/1//b/+P/4//j/9//1//X/9f/z//X/9f/0//T/9f/2//b/
9f/1//X/9f/2//b/9v/1//X/9f/1//X/9//6//r/+v/6//n/+v/6//r/+v/6//r/+v/7
//v///8AAAAA/////wIAAwAFAAYABwAJAAsADQANAA8AEgAUABYAGgAcACAAIwAkACYA
JgAmACcAKQArACsAKwAsACwALQAtAC4ALgAuAC8ALgAuAC0AKgAnACUAJAAiACAAHgAc
ABgAFgAVABMADwANAAsACQAJAAcABgAEAAAA//////3/+//7//z//P/8//z//P/4//f/
9//3//f/9v/2//b/9v/2//b/9v/2//b/9v/2//f/9//3//T/9P/1//X/9f/1//X/8//z
//T/8v/z//P/8//z//P/9P/0//L/8//z//P/9f/1//X/9f/1//X/9f/2//X/9P/0//P/
9f/1//X/9v/2//b/9//3//X/9f/2//b/+P/5//v//P/7//v/+//7//v/+//7//z/+//7
//v/+//7//n/+f/7//3//f/9//3/+//7//v/+//+//7//v/+//3//f/9//3//P/7//r/
+v/7//3//v////7//v/+//7//v/+//7//v/8//3//f/9///////9//3//f/9//7//v/+
//7//v/+/wAAAAAAAAAA///////////9//7//v/+//7//v/9//3//f/9//3//P/+////
AAAAAAAAAAD///7/AAAAAAAA///9////AAACAAAA///+//v//v///wAAAQAAAAAAAAAA
AP7//v/+//7//v8AAP7//v/+//7//v/+//7//v8AAAAAAAAAAP7//v/+//7//v/+//7/
/v/8//z//P/8//7//v/+//7/AAAAAAAAAAD+//7//v/+//7//v/+//7/AAAAAAAAAAD+
//7//v/+/wAAAAAAAAAAAgACAAIAAgADAAQABQAGAAcACAAJAAoADAAMAAwADAAOAA4A
DgAOAA0ADQANAA8AEAAQABAAEAAOAA8ADwAPAAwACwAIAAgACQAJAAkACQAGAAYABgAF
AAgACQAKAAsABgAEAAMAAwADAAIAAgABAAAA//////////////7//v8AAAAAAAAAAP7/
/v/+//7//P/7//v/+//9//7///8AAAAAAQABAAAA/P/8//z//P8AAAAA/v/8//v/9//1
//P/7//u//D/7//2/wIAEwApAEYAZwCIAKgAxQDTANgA1gDRAMgAuACoAJwAiQBoADMA
/f/g/9L/yf/H/8v/0P/V/97/5f/p/+3/8P/y//X/9//7//v/+v/6//r/+f/5//v/+//7
//v/+//9//3//f///////v/9//////8BAAEA//////////8BAAEAAwABAAEAAQABAAEA
////////AAACAAEAAQACAAAAAAAAAP///////////f8AAAEAAQACAAIAAgABAP//////
////AAAAAAAA/////wEAAQABAAMAAgACAAIAAgADAAQABAAEAAUABgAHAAgACQAJAA0A
DgAOAA0ADQAQABEAEwAUABUAFwAZABsAGwAbAB4AIAAiACUAJgApACsALQAwADEAMgAx
ADMANQA1ADcAOAA4ADkAOQA6ADoAOgA5ADgAOAA3ADgANQAzADIAMAAuACwAKgAkACIA
IQAfAB8AHQAbABkAFwAVABQAEgAQAA8ADwANAAkACQAKAAoACgAKAAoABgAIAAkACgAL
AAgACAAIAAgACAAIAAgACAAIAAgACAAJAAkACQAGAAYABgAHAAgACQAHAAUABQAGAAYA
BwAHAAcABwAHAAgACAAGAAcABwAHAAkACQAJAAkACQAJAAkACgAIAAgACQAJAAsACwAL
AAwACgAKAAsACwALAAsADAAMAAsACwAMAAwACwALAAsACwALAAsACwAMAA0ADQANAA0A
DwANAA0ADwAPAA8ADwAPAA8ADwAPAA8ADgAOAA4ADgANAA0ADQANAA4ADQAMAAwADgAP
AA8ADwAQABAAEAAQAA4ADgAOAA4ADgAPAA8ADwAQABEAEAARABEAEQASABIAEAAQABAA
EAASABIAEgASABIAEQAQAA8AEAASABMAFAAUABQAEwATABMAEwATABIAEgATABQAFAAS
ABIAEQAQABMAFAAVABUAFAAVABUAFgAVABUAFQATABUAFQAVABUAFAAUABQAFAAUABQA
FAAUABYAFgAWABYAFgAWABYAFgAWABYAFAAUABQAFAAWABYAFgAWABgAGAAYABgAFgAW
ABYAFgAYABgAGAAYABYAFgAWABYAGAAYABgAGAAYABgAGAAYABYAFgAWABYAFgAWABYA
FgAWABYAFgAWABYAFgAWABYAFwAYABkAGgAcABwAHAAcAB0AHgAfACAAIgAiACIAIgAk
ACQAJQAlACMAJQAmACYAJAAkACQAJQAnACcAJAAjACAAIAAhACEAHwAfAB4AHgAeAB0A
HQAdAB8AHwAcABoAGwAbABsAGgAYABcAFgAVABMAEwATABMAFAAUABQAFAAUABQAFAAU
ABQAFAAUABMAEwATABQAFAASABIAEgATABUAFAASABIAEgASABQAFAASABQAFQATAA8A
CwAFAP7//v8BAAgAEgAjADsAWABzAJAAsgDRAOcA7gDuAO0A5ADWAMgAvACrAIwAWQAh
AAAA8v/n/+P/4//k/+f/7v/3//3/BQAKAAwADQANAA8ADwAQABAAEAARABMAEQARABEA
EQARABMAEwATABcAFwAWABUAFAATABQAEwAVABUAFQAVABUAFQAXABUAEwATABMAEwAT
ABMAEwAUABUAFQAWABgAFgAWABYAFQAVABUAFQATABUAFQAUABQAFQAWABYAFQAVABUA
FQAWABgAGAAXABcAFwAXABcAGQAaABoAGgAaABkAGgAaABoAGgAaABoAGgAdAB0AIQAi
ACMAIwAkACgAJwApACoAKwAtAC8AMQAxADEANAA2ADgAOQA6AD0APwBDAEYARwBIAEcA
SQBLAEsASwBMAEwATQBPAFAAUABQAE8ATgBOAE0ASwBHAEQAQgBCAEAAPgA8ADsAOgA6
ADkANgAzADAALQArACkAKAAmACQAIwAjACEAHQAdAB4AHgAeAB4AHgAaABoAGwAcAB0A
HAAcABwAHAAeAB4AHgAeABwAHAAcAB0AHQAdABoAGgAZABkAGQAZABsAGQAZABoAGQAZ
ABgAFwAVABUAFgAWABcAGQAaABsAGQAZABkAGQAXABcAFwAYABgAGAAZABkAGwAbABsA
HAAeAB4AHwAfAB4AHQAdABwAHQAdAB4AHgAbABsAGwAbABwAHQAeACAAHwAfAB8AHwAh
AB8AHwAhACAAHwAeAB0AHwAfAB8AHwAhACIAIwAkACQAIwAiACEAIAAfAB4AHgAeAB8A
HwAfAB0AHAAbABoAGwAcAB0AHgAgACMAJQAnACQAIwAgAB8AHQAdAB4AHgAeAB4AHgAe
AB4AHgAeAB4AHwAfAB8AHwAdAB4AHgAeACAAIAAfAB8AIQAhACEAIAAgACEAIgAiACQA
JAAjACIAIQAgAB8AHQAdAB8AIAAiACEAIQAhAB8AHwAfAB8AHwAgACAAIAAgACAAIAAg
ACAAIAAiACEAIAAfAB4AHgAeAB4AHgAfACAAIQAiACAAIAAgACAAHwAeAB0AHAAfACAA
IQAiACAAIAAgACAAIAAgACAAIAAiACQAJgAoACgAKAAoACgAKgAqACoAKwApACkAKwAs
ACwALAAsACwALQAtAC0AKgArACgAKAApACoAKwAsACwAKwAqACgAJwAoACkAKgAoACUA
IwAiACEAHgAeAB0AHAAeAB8AIAAhAB0AGgAYABYAFgAWABYAFgAaABwAHgAgAB0AGwAZ
ABgAGAAYABgAGAAbABsAGgAYABUAFAATABQAGAAUABQAFQAXABcAGQAVAA4ACAAHAAgA
DAAdADEARABdAHwAmgC3ANcA8AD4APEA4ADMALIAoACTAIIAawBHABoA8v/b/9H/y//I
/8n/yv/N/9n/5//y//z/AwAJAA0ADQAIAAQACAAPABMAFQAVABUAFQAXABkAGQAZABgA
FQARAA0ACwALAA0ADQARABMAFQAXABUAEwATAA8AEwAVABcAGQAWABUAFAAUABMAEQAQ
ABAAEAAQABAADwASABMAFAATABIAEQAPAA4AEQAUABYAFwAVABMAEQAQABIAFAAVABcA
FQATABEAEQASABIAEgASABUAFgAWABYAFwAYABkAGgAaABkAHAAcABsAGQAYABoAHQAf
ACAAIQAiACMAJAAjACgALAAvADIAMAAwADIAMwAzADYANwA4ADsAPQA/AD8APQA+AD4A
PwBAAEIAQwBEAEQARABFAEUAQQA9ADoAOAA0ADIAMAAuACwAKgApACcAJgAlACQAIwAj
ACEAIAAeABoAFwAVABEAEQARABIAEgAVABYAFwAUABAADwAOAA0ACQAIAAcABgAGAAYA
BgAGAAgACgAMAA8ADQANAAoACgAIAAcABgAFAAIA///+//7/AAADAAUABwAEAAMAAwAC
AAEAAQAAAP//AQADAAUABwAEAAMAAgACAAMABAAGAAcABwAHAAcACAAGAAQAAwABAAQA
BwALAA4ADgANAA0ADAAHAAUAAwABAAQABwAKAA4ADgANAAwACwAKAAcABgAHAAkACwAN
AA8ADQANAA0ADQAOAA4ADgAOAA4ADQAMAAsACAAFAAIAAAADAAcACgANAA4ADgAOAA4A
DAAKAAgABgAJAAsADAANAAsACwAJAAkACAAHAAcABgAGAAYABgAGAAQABAAEAAQACAAJ
AAoACwAKAAoACQAIAAsADAAMAA0ACgAHAAQAAAADAAcACwAOAAwADAALAAoACQAIAAcA
BQAGAAkACwAOABEAEwAVABUADwARAA8ADQAOABEAEgATABQAFgAXABcAFwAXABYAFAAS
ABUAGAAcAB8AHwAcABsAGAAaABsAGwAbABoAGAAXABYAFQAVABUAFQAXABQAEgARABIA
EwATABQADwAMAAkABwAJAAsADQAOAAsACgAJAAgACQAKAAsADAAJAAgABgAFAAgACgAL
AAwADQAOABAAEQAOAAoACAAGAAgACgAKAAoADgAPABEAEQANAAkABAACAAcACgAQAB0A
KwA6AEcAVgB0AJcAswDOAOgA6QDWALoAlABuAFEARAA3AB8AAADi/83/t/+f/5j/nf+o
/7n/yf/V/+T/7v/z//n////9//r//v8KABEADwANAA0ADQANAAsADQANAA0AEQARABAA
DwAQABEAFAAVABMAEwATABMAEQARABMAEQATABMAEwATABMAEwATABQAEQAPAA4ADgAQ
ABIAFAAVABUAFQAVABMAFAATABEAEAATABYAGAAZABkAGQAZABoAGQAYABYAFQAWABcA
GAAbABoAGAAWABQAGQAcAB4AIAAeAB4AHgAeACEAIQAlACYAJAAhAB8AIAAjACUAJgAn
ACkAKwAtAC0ALQAwADIANAA2ADgAPAA/AEAAQgBCAEIAQQBDAEUARQBEAEQAQwBDAEYA
SgBNAFAATgBMAEsASQBJAEcARgBGAEYARABCAEAAPgA8ADsAOQA5ADcANQAzAC8ALQAs
ACoAKgApACkAJwAmACcAKQAqACgAKAAoACQAIwAjACMAIwAgACAAIAAgACAAIAAgACAA
IQAiACMAJQAlACUAIgAiACEAIQAhACEAIQAfAB8AIAAgACEAIQAhAB0AHQAeAB4AIAAj
ACUAJwAmACUAJAAjACQAJQAmACgAJwAmACYAJQAlACUAJQAmACcAKAAqACsAKwArACwA
LAAuAC8AMQAyAC8ALwAvAC8ALQAtAC0ALgAyADMANAA1ADMAMQAxADMAMQAxADEAMQAz
ADMAMwAzADQANAA0ADQAOQA7AD0APwA7ADkANwA2ADgAOQA5ADkAPAA8ADwAPAA8ADwA
PAA8ADwAPQA9AD0AOwA7ADkAOQA6ADsAPQA+AD4APgA+AD4AQABAAEAAQAA/AD8APwA/
AEEAQgBCAEIAQABAAD8APwBCAEMARABEAEIAQwBEAEQARgBGAEUARABGAEYARgBFAEQA
RQBFAEYASABJAEoASQBKAEsATABNAEwATABMAEwASwBKAEkASABMAEwATQBOAE8AUABO
AE4ATgBOAFAAUABQAFAAUgBSAFIAUgBVAFYAVwBYAFsAXABdAF4AYABgAGAAYABgAGAA
YABgAGEAYwBkAGUAZgBmAGUAZABlAGYAaABpAGoAaABoAGYAZgBnAGcAZwBpAGgAaABo
AGgAaQBqAGsAawBoAGYAZQBiAGEAXwBeAF4AXgBeAF8AYABhAGIAYgBiAGIAYgBiAGIA
YgBiAGIAYgBiAGEAYQBiAGQAZQBmAGgAaABpAGkAZwBkAGMAYgBjAGYAZwBoAGgAZwBn
AGcAZQBhAF4AYABlAGwAdACBAJcAsADLAOoACAEpAUMBTAFIATsBLgEYAQQB9gDnANAA
rwCBAFwASAA9ADUANQA2ADsAQgBLAFEAWwBkAGQAZwBtAHMAcwB0AHYAdgB3AHUAcwBz
AHMAcwB1AHcAdwB3AHoAewB7AHsAfAB9AIAAgQCBAIEAgQCBAIMAgwCFAIMAhQCFAIUA
hQCHAIcAhwCIAIgAhwCHAIgAiACIAIgAhwCJAIkAiQCHAIsAiwCKAIoAigCKAIkAhwCL
AI0AjwCSAJIAkgCRAJEAkQCRAJEAkwCSAJIAkgCSAJQAlgCXAJgAmgCaAJoAmgChAKMA
oQCgAA==
         </WaveFormData>
      </LeadData>
   </Waveform>
</RestingECG>
