# Supplementary material for: Detection of Left Atrial Enlargement Using a Convolutional Neural Network-Enabled Electrocardiogram
Source: Front Cardiovasc Med. 2020 Dec 17;7:609976. doi: 10.3389/fcvm.2020.609976 (PMC7773668; doi:10.3389/fcvm.2020.609976)
Supplement: Supplementary file 5 [file Data_Sheet_5.ZIP › normal4/1802035752_4299_0000003I.XML]

<?xml version="1.0" encoding="Windows-1252"?>
<!DOCTYPE RestingECG SYSTEM "restecg.dtd">
<RestingECG>
   <PatientDemographics>
      <PatientID>1802035752</PatientID>
      <PatientAge>77</PatientAge>
      <AgeUnits>Years</AgeUnits>
      <Gender>Female</Gender>
      <PatientLastName>lushaokai</PatientLastName>
   </PatientDemographics>
   <TestDemographics>
      <DataType>Resting</DataType>
      <Site>1</Site>
      <AcquisitionDevice>MAC55</AcquisitionDevice>
      <Status>Unconfirmed</Status>
      <Priority>Normal</Priority>
      <AcquisitionTime>09:37:08</AcquisitionTime>
      <AcquisitionDate>12-11-2016</AcquisitionDate>
      <CartNumber>1</CartNumber>
      <AcquisitionSoftwareVersion>009C</AcquisitionSoftwareVersion>
      <XMLSourceVersion>MAC5000 v1.0</XMLSourceVersion>
   </TestDemographics>
   <RestingECGMeasurements>
      <VentricularRate>58</VentricularRate>
      <AtrialRate>58</AtrialRate>
      <PRInterval>146</PRInterval>
      <QRSDuration>88</QRSDuration>
      <QTInterval>456</QTInterval>
      <QTCorrected>447</QTCorrected>
      <PAxis>70</PAxis>
      <RAxis>26</RAxis>
      <TAxis>73</TAxis>
      <QRSCount>9</QRSCount>
      <QOnset>216</QOnset>
      <QOffset>260</QOffset>
      <POnset>143</POnset>
      <POffset>198</POffset>
      <TOffset>444</TOffset>
      <ECGSampleBase>500</ECGSampleBase>
      <ECGSampleExponent>0</ECGSampleExponent>
   </RestingECGMeasurements>
   <Diagnosis>
      <Modality>Resting</Modality>
         <StatementCount>2</StatementCount>
         <LabelText>12SL ��ϳ���</LabelText>
      <DiagnosisStatement>
         <StmtFlag>ENDSLINE</StmtFlag>
         <StmtText>����Ķ�����</StmtText>
      </DiagnosisStatement>
      <DiagnosisStatement>
         <StmtFlag>ENDSLINE</StmtFlag>
         <StmtText>�ٽ� ECG</StmtText>
      </DiagnosisStatement>
   </Diagnosis>
   <Waveform>
      <WaveformType>Rhythm</WaveformType>
      <WaveformStartTime>0</WaveformStartTime>
      <NumberofLeads>8</NumberofLeads>
      <SampleType>CONTINUOUS_SAMPLES</SampleType>
      <SampleBase>500</SampleBase>
      <SampleExponent>0</SampleExponent>
      <HighPassFilter>16</HighPassFilter>
      <LowPassFilter>150</LowPassFilter>
      <ACFilter>NONE</ACFilter>
      <LeadData>
         <LeadByteCountTotal>10000</LeadByteCountTotal>
         <LeadTimeOffset>0</LeadTimeOffset>
         <LeadSampleCountTotal>5000</LeadSampleCountTotal>
         <LeadAmplitudeUnitsPerBit>4.88</LeadAmplitudeUnitsPerBit>
         <LeadAmplitudeUnits>��V</LeadAmplitudeUnits>
         <LeadHighLimit>2147483647</LeadHighLimit>
         <LeadLowLimit>268435456</LeadLowLimit>
         <LeadID>I</LeadID>
         <LeadOffsetFirstSample>0</LeadOffsetFirstSample>
         <FirstSampleBaseline>0</FirstSampleBaseline>
         <LeadSampleSize>2</LeadSampleSize>
         <LeadOff>FALSE</LeadOff>
         <BaselineSway>FALSE</BaselineSway>
         <ExcessiveACNoise>FALSE</ExcessiveACNoise>
         <MuscleNoise>FALSE</MuscleNoise>
         <LeadDataCRC32>123295042</LeadDataCRC32>
         <WaveFormData>
/P/8//z//P/9//7///8AAP///v/9//z//f/+////AAD+//7//v/+//z//P/8//z///8A
AAEAAgD///7//f/8////AAABAAIAAwAEAAUABgADAAIAAQAAAAMABAAFAAYABQAEAAMA
AgADAAQABQAGAAYABgAGAAYABAAEAAQABAAGAAYABgAGAAMAAgABAAAAAgACAAIAAgAB
AAAA///+//3//P/7//r/+//8//3//v/8//r/+P/2//f/+P/5//r/+P/4//j/+P/3//b/
9f/0//b/9v/2//b/8//y//H/8P/w//D/8P/w//D/8P/w//D/8P/w//D/8P/y//L/8v/y
/+//7v/t/+z/7f/u/+//8P/w//D/8P/w/+7/7v/u/+7/7//w//H/8v/x//D/7//u//D/
8P/w//D/7v/u/+7/7v/w//D/8P/w//D/8P/w//D/7//u/+3/7P/t/+7/7//w//D/8P/w
//D/7//u/+3/7P/t/+7/7//w/+//7v/t/+z/7f/u/+//8P/u/+7/7v/u/+z/7P/s/+z/
7f/u/+//8P/v/+7/7f/s/+7/7v/u/+7/7P/s/+z/7P/s/+z/7P/s/+3/7v/v//D/7//u
/+3/7P/t/+7/7//w/+7/7v/u/+7/7v/u/+7/7v/v//D/8f/y//H/8P/v/+7/7//w//H/
8v/w//D/8P/w//D/8P/w//D/8//0//X/9v/z//L/8f/w//H/8v/z//T/9P/0//T/9P/z
//L/8f/w//P/9P/1//b/9f/0//P/8v/z//T/9f/2//b/9v/2//b/9v/2//b/9v/5//r/
+//8//n/+P/3//b/9//4//n/+v/8//z//P/6//r/+//7//v/AAABAAIAAwACAAAA////
/wEAAQACAAIABAADAAMAAwABAAEAAQABAAQABQAGAAcABQAGAAYACAAKAAsADAAMAAwA
DQANAAkACAAIAAgACAAMAA0ADQANAAkABAADAAIABAAEAAUABQAFAAQAAwADAAEAAgAC
AAIABAAFAAUABgAEAAMAAgADAP//AQAFAAQABwAMAA4ADQAPABUAGwAoADkARwBUAF0A
XQBWAEkANgAlACEAIQAhACMAJQAjAB4AGAAOAAQAAQACAAIABAAFAAEA/P/9//v/+//8
//7//v/8//7/+v/3//f/9//3//r/+//8//z/+v/4//b/9P/0//T/9P/1//n/9v/2//j/
8//y//H/8P/x//P/9P/1//X/9P/z//H/8//z//P/9P/z//P/9P/0/+//7//v/+//8P/y
//T/9v/0//T/8v/y//L/8v/y//L/8//z//P/8//y//H/8P/v//L/8//0//P/8v/z//L/
8f/v//D/8P/w//L/8v/y//P/8v/x//D/7//x//P/9P/0//L/8v/y//P/9f/1//X/9P/0
//X/9f/3//b/9f/0//P/9f/2//n/+v/5//n/+f/5//n/+f/5//r//P/+////AAAAAP//
AAD//wAAAgADAAQAAgADAAQABAAEAAQABAAFAAYABwAJAAoABgAFAAYABQAIAAkACgAK
AAoACgAIAAgABwAHAAYABgAHAAYABgAHAAUAAgABAAAAAQACAAMAAwAAAP//////////
//////7///8AAAEAAQD///7//f/8//3///8AAAEAAAAAAP///v8AAAAAAQADAAMAAwAB
AAEA/v/9//3//v///wEAAgADAAMAAwADAAEAAQABAAIABAAFAAQABQAGAAUAAgAAAP//
AQAEAAcACAAGAAYABQAEAAQABAAEAAUACgAIAAgACQAIAAQAAwADAAQABgAIAAkABwAH
AAYAAwAEAAQABAAEAAcACAAJAAkABAAEAAQABAAHAAkACQAIAAYABgADAAMAAgACAAIA
AwAFAAMAAwADAAEA/v////7/AAABAAEAAQD///7//f/6//j/+v/6//r/+//8//v//P/5
//j/+P/3//j/+f/6//v/+f/5//j/+P/4//j/+P/4//r/+//7//v/+P/3//b/9v/3//j/
+v/7//n/+f/5//f/+f/5//r/+v/6//r//v/8//v/+v/5//j/+v/6//r/+v/4//j/+P/4
//j/+P/4//j/+v/6//r/+v/5//j/9//2//j/+P/4//j/9v/2//b/9v/2//b/9v/2//j/
+P/4//j/9f/0//P/8v/z//T/9f/2//T/9P/0//T/9P/0//T/9P/z//T/9v/3//X/9f/z
//H/8//1//b/+P/3//f/9//4//j/+P/3//f/+v/7//z//f/6//v/+v/5//v//f8AAAIA
AQAAAAAAAAABAAIABAAFAAEAAAAAAAAA/f////7//P/+//z/+f/6//j/+P/4//n/+f/5
//j/9//6//v//f/+//v/+//6//j/+f/5//r/+/////v/+f/5//r/+f/+/wYACwAPABUA
GwAgACsAPQBKAFUAXQBaAE0APAApABkAEwAVABcAGQAfAB4AGgAUAAYA+//4//r/+v//
/wMA/P/7/////f/2//b/+P/2//b//P/7//v/+//7//j/9//2//T/9//4//n/+v/4//j/
+P/5//n/9v/2//j/+f/6//v//P/6//n/9//1//n/+v/7//v/+//7//v//P/8//v/+//6
//r/+//8//3/+v/6//r/+v/8//7//v8AAP7//v/+//7//v/9//z/+//+////AAABAAAA
///+//v//P///wAAAQAAAAAA///+//z//P/8//3//v///wAAAQAAAP///f/6//v//P/9
/////f/9//3//P/6//v/+//9//7///8AAAEA/f/8//3//P///////////wEAAQABAAIA
AQACAAIAAgAFAAUABwAHAAYABgAFAAQABQAHAAkACgAIAAgACAAJAAkACQAKAAoADAAN
ABAAEQANAAsACQAGAAkACgAJAAoACQAJAAgACAAGAAQAAwADAAUABAAFAAYAAwACAAEA
////////AAABAAEAAQABAAAA/v/+//7//f/+/wAAAgAEAAIAAQD///3//f/+//7//v/+
//7///8BAAEAAQD/////AAD/////AAD//////v/9//7///8AAP///////wAAAgAAAP7/
/v/+/wEAAAAAAAEA//8AAAEAAAD//wAAAAAAAAAAAAAAAAEAAgAAAAAAAQACAAAAAQAD
AAAAAAAAAP//AAABAAEA//8CAAIAAgACAAMAAgABAP////8AAAEAAgABAAEA///8////
AAD+/////v/+//7///8AAP3//P/7//v/+v/9//7/+//7//r/+f/6//r/+v/4//b/+P/4
//j/+P/4//b/9v/3//j/+v/7//j/9//2//X/9v/3//f/+P/2//b/9v/2//f/9//2//X/
9v/3//j/+v/3//b/9v/1//T/9f/2//X/9f/1//b/9v/2//T/8P/y//P/9P/1//b/8//y
//H/8P/x//L/8//0//L/8v/y//L/8P/w//D/8P/x//L/8//0//P/8v/x//D/8f/y//P/
9P/y//L/8v/y//L/8v/y//L/9f/2//f/+P/1//T/8//y//P/9P/1//b/9v/2//b/9v/0
//L/8v/z//b/9//6//v/+P/3//b/9P/1//f/+P/5//j/+P/4//f/9//3//f/9//4//n/
/P/9//z/+//6//r/+//+////AQAAAAAAAAABAAEA/f/8//z//f/+/wIAAwD///3/+f/0
//X/9v/3//j/+f/5//n/+P/5//n/+f/6//j/+P/5//n/9v/2//X/9f/3//n/+f/5//v/
/P/7//z/AgAFAAcADwAdACgAMwBDAE4AUwBXAFAAQwAyACUAGwAZABsAFwATABUAFgAQ
AAgAAgD9//z//P/8//v//f/4//P/9//9//r/+P/6//b/8v/0//P/8//z//P/9f/1//X/
9P/x//D/7//u//H/8v/z//X/9P/w/+//8P/u/+7/7v/u//D/8f/x//H/8P/u/+z/6f/s
/+3/7v/w/+7/7f/t/+z/6//r/+v/6//r/+z/7f/u/+v/6v/n/+b/6P/q/+z/7v/t/+3/
7f/t/+3/7f/t/+3/7v/v//D/7//t/+//7//v//H/8v/y//L/8f/w/+//7//v/+//7//v
//L/8//z//L/8f/w/+//7//y//P/9P/0//P/8//y//P/8//z//P/8//z//T/9//4//b/
9f/0//P/9f/3//n//P/6//r/+f/4//v/+//9//3///8AAAAAAAD9//3//f/8////AAAB
AAMAAQABAAIAAgACAAMABgAHAAkACQAJAAgABwAGAAMAAgAEAAUABQAGAAQAAgABAAEA
AAD+//7//v///wAAAQABAPz/+f/3//X/9//5//v//P/7//r/+f/3//b/9v/2//b/+P/5
//n/+f/2//b/9f/0//X/9v/4//v/+P/3//T/8//0//P/8//0//T/9f/1//X/9P/z//L/
7//y//P/9f/4//f/9P/z//L/8//y//L/8//0//b/+P/4//T/9P/z//L/9f/2//f/+f/5
//b/9f/1//f/9P/0//X/9//4//n/+f/3//f/9v/z//j/+P/4//j/+f/4//f/9f/z//T/
9f/2//f/+f/5//j/9v/2//P/8//1//b/9//5//n/9//3//f/9v/0//b/9v/3//n/+v/7
//n/+P/3//T/9//6//v//P/5//j/9f/0//T/9P/1//X/9//3//f/9//2//X/8//y//P/
9P/1//b/9//3//b/9f/1//X/9f/2//j/+P/5//n/9f/1//X/8//2//f/+f/6//z/+v/y
//L/9f/2//f/+P/5//r/+//8//v/+v/5//j/+f/6//v//P/6//r/+v/6//z//P/8//z/
/v/+//7//v/9//z/+//6//z//P/8//z//P/8//z//P/8//z//P/8//3//v///wAA/f/8
//v/+v/8//z//v8BAAAA//8AAP///f/9//3//P///wEAAgADAAEAAAD///3/AAABAAIA
AwAAAP//AAD//////////wAAAgAEAAQABQADAAIAAQABAAQAAQABAAIAAQAAAAIAAQAA
AP///P/4//r/+v/6//r/+v/5//j/9v/3//f/9//4//b/9v/3//f/9v/2//X/9f/2//n/
+v/7//f/9v/5//z/AgAHAAkADwAXABwAIwAvAD4ASwBTAFQATwA6ACMAFwATABEAEQAR
ABMAGAAWAAwABAD9//b/9P/2//f/+f/8//v/+//9//z/9v/0//T/8v/0//T/9f/2//f/
9P/z//L/8P/x//L/8//0//T/9P/0//X/9v/y//H/8v/z//T/9f/2//X/9f/0//P/9v/2
//b/9f/1//X/9f/2//T/8//z//L/8//1//f/+f/2//b/9v/2//b/9v/0//T/9v/2//b/
9v/2//X/9P/z//b/9//4//n/9//3//f/9f/2//n/+v/7//n/+v/6//r/+v/6//r/+//9
////AQADAAIAAQD///z//f/+////AQADAAMAAwACAAAAAQABAAMABAAFAAYABwAEAAQA
BgAGAAkACQAJAAkACwALAAsADAAMAAwACwAKAA4ADwASABMAEgASABEAEAASABMAFAAU
ABUAFgAXABkAFwAXABgAGAAZABsAHwAhAB4AHQAcABoAGwAcABsAHAAdAB0AHAAcABoA
GAAXABcAGAAYABoAHAAZABgAFwAVABUAFQAWABcAFwAXABcAFgAVABQAEwARABIAFAAW
ABgAFwAXABYAFQAWABYAFQAUABQAFAAVABcAFgAVABIAEQASABMAFQAYABUAFQAUABMA
FAAVABYAFQAXABcAGAAaABgAFAASABAAFAAUABUAFwAWABYAFgAUABMAFAAUABQAFgAW
ABYAFwAXABQAEwATABQAEgATABUAFAAUABQAEwAVABUAFAARABIAEgASABIAEwASABEA
DwAOABAAEgAUABIAEwASABAAEgASAA8ADwAOAA4ADgAPAA4ACwAKAAkACgAKAA4AEAAN
AA0ADAALAAsADAANAAwACgAMAAwADAAKAAoACAAIAAkACgAMAA0ACgAJAAgABwAJAAkA
CAAIAAgACAAIAAgACAAHAAUAAwAGAAcACAAKAAgABgAFAAMAAgADAAQAAwAFAAUABgAG
AAQAAAD8/wAAAQACAAMABAADAAIAAQAAAAAAAAAAAAAAAAAAAAAAAAD///7//f/8////
AAABAAIA///+//3//P/+//7//v/+//z//P/8//z/+//6//n/+P/7//z//f/+//3//P/7
//r/+v/6//r/+v/6//r/+v/6//n/+P/1//T/+P/5//r//f/6//n/+P/3//f/+P/6//v/
+//8//z//P/5//f/9f/z//b/9//4//v/+v/5//j/9//5//r//f/+////AAAAAAAAAAD/
//r/+P/7//z//f8BAAAA/v/8//j/9v/2//b/9v/2//f/9//3//T/8//z//P/9f/2//f/
+f/2//T/8//x//L/8//2//f/+f/5//z/+//8/wAAAwALABMAGwAkADMAQQBMAFMAVwBS
AEUANgApAB8AHwAfAB0AGwAfAB4AGAAQAAoABQAEAAYABAABAP3//v8BAAMAAwACAAAA
AAD+//z//P/8//3//v////////////7//P/8//z//P/9//7///8BAAIA/v/9//7//v/+
//7//v/+//////////7//v/+//3/////////AAAAAP/////+//3//f/9//3//f/+////
AAD///7/+//6//3//v///wAAAAD///7//f////////////////////3/+//9//3//f//
/wAAAAAAAP7//v/+////AQABAAEAAQAAAAEAAQAAAP7//v/+////AgADAAQABAACAAMA
AwAFAAMAAwADAAMABAAEAAYABgAFAAUABQAFAAYABwAIAAoACgAKAAkACAALAAsADQAN
AA8AEAAQABAADwAPAA8ADgAPABAAEQATABIAEQARABAAEQARABMAEwARABEAEQAQAA4A
DgAMAAwADwAPAA4ADgAMAAoACQAJAAkACAAJAAoACQAIAAcABQACAAEAAQABAAIAAwAE
AAQAAgACAAIAAQAAAAAAAAAAAAAAAQABAAEA/v/+//3//P/9//7/AAADAAIAAQD+//3/
+v/5//n/+v/7//3//v////z/+//6//f/+P/5//v//v/8//r/+v/6//r/+P/3//f/+P/6
//z//P/5//j/9v/0//f/+P/5//v/+//4//f/9//5//b/9v/3//f/+P/5//n/9//3//b/
8//3//j/+f/6//v/+v/5//f/9f/2//f/+P/5//v/+//6//j/+P/1//X/9//4//n/+//8
//n/+P/3//j/9v/4//j/+P/5//n/+f/2//b/9v/0//X/+P/5//r/+P/4//b/9v/2//b/
9//3//n/+f/5//n/9//3//b/9v/3//j/+f/6//n/+f/4//f/9//3//f/+P/6//r/+//7
//f/9//3//X/+P/5//v//P/6//j/9v/4//j/+P/4//j/+f/6//v//P/5//j/9//2//f/
+P/5//r/+P/4//j/+P/6//r/+v/6//z//P/8//z/+//6//n/+P/5//r/+//8//r/+v/6
//r//P/8//z//P/8//z//P/8//r/+v/6//r//P/8//z//P/8//r/+v/7//v/+//9//3/
/////////v/7//v/+v/5//3//v///////f/9//3//f//////AQABAP///////wAA/v8A
AAAAAQADAAQABQAHAAUAAQAAAAAAAAAAAAMAAwAEAAMAAAD8//v/+v/5//j/+//7//v/
+v/5//n/+f/6//r/+v/7//v/+v/6//n/+f/4//n/+P/3//v//v/9/wIACAAJAAcAEQAZ
ACIAMQBJAFgAWQBbAFgASQA2ACcAGwAZAB8AIQAfAB8AHgAWAA4ABAD///7/AAAAAAUA
BQAAAPn/+//9//z//v8AAP7//P/+//z/+//6//n/+v/7//z//P/7//r/+f/4//j/+P/4
//n//P/6//v//v/7//r/+f/4//r/+//7//v//P/8//z/+//6//n/+P/4//r/+//9//7/
+f/5//n/+f/5//r/+//8//z//P/6//r/+P/4//j/+P/6//v//P/9//r/+f/4//f/+P/5
//r/+f/3//n/+f/5//f/+P/4//j/+f/6//v//f/7//v/+//7//z//f/9//z//P/8//z/
/f/7//v/+//6//3///8AAAMAAAD///7//f/9//7/AQACAAMAAwADAAMAAQABAAEAAgAE
AAYABwAIAAgABwAIAAcACQAKAAoACgAMAA0ADgAOAA0ADAALAAsADgAPABEAEgAOAA0A
DgANAA0ADQANAAwADgAOAAwADAAMAAsACQAIAAkACAAIAAkABgAEAAQABAAGAAYABgAF
AAQAAwADAAMAAgABAAAA/v///wAAAQABAP///v/9//z//f///wAAAQAAAAAA///+//z/
/P/9////AQABAP/////+//3//f/+//3//f/8//v//P/9//7//f/8//v/+//8//3//P/9
//7//P/6//n/+f/6//z//v/+//7//v/9//z/+//6//n/+f/9//z//f////3/+v/6//v/
+//8//3//f///////v/7//3//P/7//r//v/+//7//f/6//r/+v/6//v//f/9//z//P/8
//n/+f/4//j/+P/5//z/+//8//3//P/6//z//P/6//v/+//7//z//P/8//r/+f/6//n/
+P/7//z/+//8//r/+v/7//v/+//7//v/+//7//v/+v/6//j/+P/4//j/+//7//r/+f/3
//f/9//4//r/+v/7//v/9//3//f/9f/3//f/+P/4//r/+v/6//r/+f/4//f/9v/4//j/
+P/4//j/+P/4//j/9//2//X/9P/3//j/+f/6//f/9v/1//T/9f/2//f/+P/4//j/+P/4
//f/9v/1//T/9f/2//f/+P/3//b/9f/0//b/9v/2//b/9v/2//b/9v/1//T/8//y//X/
9v/3//j/9P/0//X/9f/1//f/9//3//n/+f/4//j/9v/1//T/9P/1//b/9v/3//X/9f/1
//X/9f/3//f/9//4//n/+//8//v/+v/6//r//f/+/wAAAQD8//r/+f/4//j/+//7//r/
+//4//T/9P/z//L/8f/x//L/8//z//P/8v/x//H/8P/y//P/8//y//L/8f/x//H/7//v
/+//8f/2//f/+P/+/wEAAwAHAA8AGAAnADsASABRAFMATgA/ACwAGwARAA8AFQAVABMA
FQAUAAwAAgD6//X/9P/2//j/+f/9//z/8//t//P/9P/y//T/9P/0//b/9P/z//L/8f/z
//P/8//y//T/9P/0//T/8f/w/+//7//y//D/8f/0//D/8P/w//D/8v/z//P/8//0//T/
9P/z//L/8f/w//D/8v/z//X/9v/x//H/8f/x//P/9P/1//b/9v/2//T/9P/y//L/8v/y
//X/9f/1//X/8//z//P/8//1//X/9f/z//P/9f/1//X/8//0//T/9P/2//b/9v/3//X/
9f/1//X/9//5//r/+v/4//j/+P/5//f/9//3//b/9//5//r//f/8//v/+v/5//n/+v/9
//7////////////9//3//f/+/wAAAgADAAQABAADAAQAAwADAAQABAAEAAQABQAGAAYA
BAAEAAQABQAIAAkACwAMAAoACQAKAAkABwAHAAcABgAIAAgABgAGAAYABQADAAIABQAE
AAQABQADAAAA///+//7//v/+//3//P/7//v/+//5//n/+f/4//n/+v/7//v/+P/4//j/
+P/2//f/9//3//j/+P/3//b/9f/0//T/9f/2//f/9v/3//T/8//z//T/9v/3//f/9//1
//X/9f/z//H/8f/y//T/9f/0//X/9v/0//L/8f/x//T/9v/4//j/9P/0//P/8v/y//L/
8v/z//f/9v/3//n/+f/2//b/9//1//b/9//3//n/+f/4//X/9//2//X/9P/3//j/+f/5
//T/9P/0//T/8//1//X/9P/1//b/9P/1//X/9P/z//P/9v/1//b/9//0//L/9P/0//T/
9f/1//X/9v/2//b/9P/z//T/8//y//P/9P/z//T/9P/0//X/9f/z//P/8//z//X/9f/0
//T/8v/y//L/8v/2//f/9//3//T/8//y//L/9P/0//X/9f/0//X/9v/1//T/8//z//L/
9v/2//b/+P/3//b/9f/0//T/9P/0//T/9v/2//b/9v/1//T/8//y//P/9P/1//b/9f/0
//P/8v/0//T/9P/0//X/9v/3//j/9f/0//P/8v/z//T/9f/2//X/9P/z//L/8//0//X/
9v/4//j/+P/4//X/9P/0//P/9f/3//f/9//3//f/9v/2//X/9f/1//b/9v/2//X/9f/z
//P/8//z//T/9//4//n/+f/5//r/+v/7//r/+v/6//v//P/+////+f/4//j/+P/6//3/
/f/8//n/9v/y//L/9P/0//T/9f/1//X/9P/z//H/8f/y//L/9P/1//X/9P/y//H/8f/x
//H/8//z//X/9v/3//r/+v/9/wEABwAPABoAJQAzAEYATQBJAEYAQQAsABsAFQATABEA
FQAVABEADgAMAAQA+P/3//j/9v/4//n/9//2//f/9//3//b/9P/2//b/+P/2//L/8f/w
/+//8P/x//L/8v/y//L/8v/y//L/8v/y//P/9//0//T/9v/z//L/8f/w//H/8//0//X/
9P/0//T/8//1//X/9f/2//X/9f/2//b/8f/x//H/8f/y//T/9v/4//f/9v/z//L/8//0
//X/9v/1//X/9f/1//P/8//z//P/9v/3//j/9//2//f/9v/1//X/9v/2//b/+P/4//j/
+f/4//f/9v/1//f/+f/6//r/+v/6//r/+//7//v/+//6//z//f/9/////P/7//r/+f/7
//z///8AAP7//f/8//v//P/9//7/AAACAAQABQAGAAUAAwADAAEAAgAEAAUABgAGAAcA
CAAIAAYABgAGAAcACQAJAAoACgAHAAcACQAJAAoACwAMAAwACQAIAAUABAAHAAcABgAG
AAYABAADAAMAAAD+//7//v///wAAAQABAP7//f/9//3//f/9//3//P/8//z//P/7//n/
+P/3//b/9//5//r/+//4//j/9//2//j/+P/5//v/+//7//n/+f/2//X/9f/2//j/+f/5
//n/9//3//f/9f/3//f/+P/6//j/9v/2//b/9P/y//H/8f/1//j/+//8//f/9v/0//L/
9P/0//T/9f/4//b/9v/3//X/8v/y//P/9P/2//j/+f/3//f/9v/z//b/9v/2//b/+P/4
//j/9//0//T/9P/0//f/+f/5//j/9v/2//P/8//0//T/9P/1//n/9//3//f/9P/y//T/
9P/2//f/9//3//b/9v/2//T/9P/2//b/9v/4//j/9v/2//X/9P/0//P/9P/1//b/9//1
//X/9P/0//T/9P/0//T/9//3//b/9f/z//P/8//0//b/9v/3//f/8//z//P/8f/z//P/
9P/0//r/+v/8//b/9f/0//P/8v/z//T/9f/2//T/9P/0//T/9P/0//T/9P/2//b/9v/2
//T/9P/0//T/9f/2//f/+P/2//b/9v/2//b/9v/2//b/+P/4//j/+P/1//T/8//y//P/
9P/1//b/9P/0//T/9P/2//T/9P/1//f/9//5//n/+P/3//b/9P/1//f/+P/5//f/9v/1
//P/9f/1//X/9f/1//X/9//3//b/9f/0//T/9//6//v//f/7//r/+f/5//v/9//2//b/
9v/2//n/+f/2//X/8v/u//D/8P/w//D/8P/v/+7/7P/t/+3/7f/u/+7/7v/v/+//7P/s
/+v/6//t/+//7//v//H/7v/t//D/9v/5//3/BQANABYAIwAxAD4ASQBLAEgAQwA0AB8A
EwARABEAEwATAA0ADAASAAwA/v/3//T/8v/w//P/8//y//X/9//1//L/8v/w/+z/7P/u
/+//7//v/+//7//v/+//7v/u/+7/7v/u//D/8P/w//H/8v/u/+3/7v/t/+7/7//w/+7/
7//v/+//7v/u/+7/7f/w//H/8v/0//L/8f/x//D/8P/x//L/8//x//L/8//0//P/8v/v
/+7/8P/y//T/9v/1//P/8f/v//H/8f/x//H/8//z//P/8f/v//H/8f/x//P/9P/0//T/
8//y//H/8f/y//P/9P/1//T/9f/1//T/9P/0//T/9f/2//f/+P/4//f/9//2//f/9//3
//f/9//2//b/+P/4//n/+f/5//n/+//7//v//P/8//z/+//6//3//f///////f/+//7/
/v/9//3//f/8////AAABAAMAAAD//////v//////AQABAAEAAQABAAAA/v/+//z//P/+
//////8AAP3/+v/4//f/+P/2//b/9v/2//b/9v/1//L/8f/x//H/8//z//P/8v/w//D/
8P/v//D/8P/w//D/7v/v/+//7//u/+7/7f/s/+7/7v/v//H/8P/v/+z/6//r/+v/7P/u
/+z/7f/t/+3/6//r/+v/6f/s/+3/7//y//D/7P/q/+j/6//q/+r/6//q/+z/7v/u/+r/
6v/p/+j/6v/s/+7/8f/y/+7/7P/r/+7/7P/t/+//7f/u/+//7//t/+3/7P/p/+3/7v/v
//D/7//u/+3/6//r/+z/7f/u/+3/7//v/+7/7v/u/+v/6//t/+7/7//x//D/7f/s/+v/
6//q/+3/7v/s/+3/7f/t/+r/6v/q/+j/6f/s/+3/7v/t/+z/6f/o/+r/6v/r/+v/6f/p
/+n/6f/n/+f/5v/m/+j/6P/o/+j/6P/n/+X/4//j/+P/4//k/+L/4v/j/+P/4f/h/+H/
3//j/+P/5P/k/+L/4P/g/97/3v/e/97/3v/e/97/3v/e/9z/3P/c/9z/3f/e/9//4P/d
/9z/2//a/9z/3P/c/9z/3v/e/97/3v/d/9z/2//a/9v/3P/d/97/3P/c/9z/3P/e/97/
3v/e/+D/4P/g/+D/3v/e/97/3v/h/+L/4//k/+P/4v/h/+D/4//k/+X/5v/m/+b/5v/m
/+b/5v/m/+b/6f/q/+v/7P/q/+r/6v/q/+3/7v/v//D/8//0//X/9v/4//j/+P/4//v/
/P/9/w==
         </WaveFormData>
      </LeadData>
      <LeadData>
         <LeadByteCountTotal>10000</LeadByteCountTotal>
         <LeadTimeOffset>0</LeadTimeOffset>
         <LeadSampleCountTotal>5000</LeadSampleCountTotal>
         <LeadAmplitudeUnitsPerBit>4.88</LeadAmplitudeUnitsPerBit>
         <LeadAmplitudeUnits>��V</LeadAmplitudeUnits>
         <LeadHighLimit>2147483647</LeadHighLimit>
         <LeadLowLimit>268435456</LeadLowLimit>
         <LeadID>II</LeadID>
         <LeadOffsetFirstSample>0</LeadOffsetFirstSample>
         <FirstSampleBaseline>0</FirstSampleBaseline>
         <LeadSampleSize>2</LeadSampleSize>
         <LeadOff>FALSE</LeadOff>
         <BaselineSway>FALSE</BaselineSway>
         <ExcessiveACNoise>FALSE</ExcessiveACNoise>
         <MuscleNoise>FALSE</MuscleNoise>
         <LeadDataCRC32>3185952478</LeadDataCRC32>
         <WaveFormData>
/v/+//7//v8BAAIAAwAEAAMAAgABAAAAAwAEAAUABgAIAAgACAAIAAgACAAIAAgADAAO
ABAAEgAQABAAEAAQABMAFAAVABYAGQAaABsAHAAbABoAGQAYABsAHAAdAB4AHAAcABwA
HAAeAB4AHgAeAB0AHAAbABoAGQAYABcAFgAUABQAFAAUABAADgAMAAoACAAIAAgACAAG
AAQAAgAAAP3//P/7//r/+v/6//r/+v/4//b/9P/y//T/9P/0//T/8//y//H/8P/v/+7/
7f/s/+3/7v/v//D/7v/s/+r/6P/o/+j/6P/o/+r/6v/q/+r/6v/q/+r/6v/s/+z/7P/s
/+r/6v/q/+r/6//s/+3/7v/u/+7/7v/u/+z/7P/s/+z/7f/u/+//8P/u/+7/7v/u//D/
8P/w//D/7//u/+3/7P/s/+z/7P/s/+3/7v/v//D/7f/s/+v/6v/r/+z/7f/u/+3/7P/r
/+r/6P/o/+j/6P/q/+r/6v/q/+n/6P/n/+b/5//o/+n/6v/o/+j/6P/o/+f/5v/l/+T/
5v/m/+b/5v/l/+T/4//i/+P/5P/l/+b/5v/m/+b/5v/k/+T/5P/k/+b/5v/m/+b/5P/k
/+T/5P/m/+b/5v/m/+b/5v/m/+b/5v/m/+b/5v/o/+j/6P/o/+f/5v/l/+T/5//o/+n/
6v/o/+j/6P/o/+b/5v/m/+b/6f/q/+v/7P/r/+r/6f/o/+n/6v/r/+z/7P/s/+z/7P/r
/+r/6f/o/+v/7P/t/+7/7f/s/+v/6v/r/+z/7f/u/+7/7v/u/+7/7v/u/+7/7v/v//D/
8f/y//D/8P/w//D/8v/y//L/8v/y//H/8f/y//L/8v/z//X/+f/9////AQAAAP7//f/+
////AAACAAQABgADAAMAAwADAAUABQAFAAkACwAMAA0ACwAKAAoADQAPAA4ADAAJAAcA
BwAEAAEA//////7//v8CAAMAAwACAP//+//6//v//f/8//z//P/6//n/+P/4//n/+f/5
//n//P/8//z//P/7//n/+P/4//T/9v/4//j/+P/6//z/AQAIAA4AEQAWABoAGgAhAC4A
OgBKAFMAUABFADgAKAAQAP7/+v/y/+f/4P/l//H/9//1//P/9//4//b/9P/1//T/8v/0
//r/+v/4//j/9P/z//D/8v/y//P/9P/1//X/8v/y//H/8P/x//H/8f/y//T/9P/0//T/
8//y//H/8P/y//L/8v/y//H/8v/x/+z/7v/u/+7/7//w//D/8v/w/+3/7f/t/+3/7v/v
//H/8//0//P/7//u//D/8v/y//L/9P/0//T/9P/z//H/8P/w//L/8//0//X/9P/1//T/
8f/x//H/8v/0//b/9v/2//f/9f/0//P/8v/2//f/+v/7//v/+v/6//n/+v/7//z///8A
AAAAAQACAAQAAwACAAIABAAFAAgACgAJAAoACgANAA8AEAAQABEAFQAVABYAFwAZABgA
GAAXABkAGwAcAB0AHAAdAB0AHwAfAB8AHgAeACAAIAAfAB8AHgAdABwAGgAcABsAGQAa
ABkAFwAVABMAEAAQAA8ADQAMAAwACwAMAAkABQADAAEAAAABAAIAAgABAAEAAAD+//7/
/v/+//z/+//+///////7//r/+f/4//v//P/9//7//P/8//z/+//7//z//P/8////AAAB
AAIA////////AAABAAIAAwAEAAQABAAEAAQAAwADAAQABQAIAAgACQAKAAkABgAHAAcA
CQALAAsACwAKAAkACQAJAAoACgANAA0ADQANAA0ADQALAAoACQAIAAsADAANAAwACgAK
AAoACQAJAAkACQAJAA0ACwAKAAoACAAGAAgACAAKAAoACQAJAAkACAAEAAIAAgACAAMA
BAAEAAIAAgACAAEA///+//3//////wAAAAD8//z//P/7//r/+f/5//j/+f/5//n/+v/5
//j/9//2//j/+P/5//n/+P/3//f/9//3//b/9P/z//b/9//4//n/9//2//X/9P/1//f/
+P/5//j/9//3//f/9//4//j/+P/0//v//f/6//f/9v/1//T/9//4//n/+v/5//j/9//2
//b/9v/2//b/+P/4//j/+P/1//T/8//y//T/9P/0//T/9P/0//T/9P/y//L/8v/y//T/
9P/0//T/8//y//H/8P/y//L/8v/y//L/8v/y//L/8P/w/+//7//z//T/9f/3//b/9//4
//f/+P/5//n/+v/8//3//v8AAAAAAAD9//3/AAABAAQABQAEAAQABAADAAYABgAHAAkA
DAALAAkABgAEAAMABAACAP3/+//7//r/9//5//j/9v/4//j/9//5//j/9//1//T/9P/y
//H/8P/z//X/9v/3//b/9v/1//T/9f/2//b/9//4//b/8v/y//L/8P/0//z/BQAKABAA
EwASABAAEgAXACQANABEAE8AUgBHADQAIAAMAPr/8v/y/+3/5P/n//H/9f/z//P/9f/6
//7/+v/5//7//P/2//j/+v/4//j//P/9//r//P/8//n/+P/3//X/9v/4//n/+v/5//n/
+f/6//j/+P/4//j/+//8//3//v/8//r/+P/2//n//P/9//r//P/8//z//f/9//z//f/6
//z//f/+/////P/7//v/+////wEAAAACAAAAAgACAAIAAQAAAP///v8BAAEAAgAEAAIA
AQAAAP//AAADAAQAAwADAAMABAAGAAQABAAEAAUACAAIAAgACAAGAAUABgAFAAgACAAJ
AAkACQAJAAkACwALAAoACgAKAA4ADwAQABIAEAAPABAAEAATABQAFAAXABcAGAAYABkA
GwAbABwAHQAiACIAIwAjACEAIQAgAB8AIQAjACQAJwAlACUAJAAkACYAJgAlACUAJwAn
ACcAJgAiAB8AGwAaABwAGwAaABkAFgAWABUAEwARABAADgAOABAADQAMAAsACAAHAAYA
BAAEAAUABQAEAAUABAADAAAAAAACAAIAAQABAAIAAwAEAAMAAgABAAAAAQACAAMAAwAB
AAIAAgACAAIAAgACAAIAAwADAAMABAADAAIAAQAAAAEAAgADAAQABQAFAAYABwAHAAYA
BgAGAAkACAALAA0ACwALAAkABwAHAAcACAAJAAgACAALAAsACQAJAAkACQAKAAoACgAK
AAsACgAJAAYACQAKAAsACwAKAAkACAAHAAcABQAEAAQABQAEAAcACAAHAAYABAADAAUA
BgAEAAQABAAEAAUABgADAAAA///+//////8AAAEAAAD//////v/8//z//P/7//n/+f/6
//r/+P/3//b/9v/3//j/+f/6//n/+P/4//f/9//3//j/+f/4//j/9//3//f/9//3//f/
+P/4//j/+P/1//X/9P/z//X/9f/2//f/9f/2//b/9v/0//P/7//0//X/9v/3//j/9f/0
//P/8v/z//T/9f/2//T/9P/0//T/8//y//H/8P/z//T/9f/2//P/8v/x//D/8f/y//P/
9P/0//T/9P/0//L/8v/y//L/8//0//X/9v/z//L/8f/w//L/9P/2//j/9v/2//b/9f/z
//T/9P/0//j/+//+/wEAAAD///7//P/9/wAAAgAEAAYACAAIAAUAAwADAAMABQAGAAcA
CQALAAoACQAHAAYABwALAAsACgAIAAUAAwADAAIA///9//3//v/+/wEAAQD///z/+f/1
//b/+f/6//r/+P/4//b/9f/2//b/9//3//f/9//4//j/9v/2//b/9f/3//j/+P/2//z/
9v/w//T//P8DAAgAEgAZABoAGAAaAB0AJgA4AEoAVQBWAFEAQgAwABYAAgD2//D/5//k
/+3/+f/9//v/+f/5//j//P/6//f//P8AAAAAAAD+//r/9v/2//f/9P/2//b/+P/4//j/
9//0//T/8//y//L/8//0//b/9P/0//T/9P/0//T/9P/0//b/9v/2//b/9P/0//L/7P/x
//L/8//1//X/9P/1//L/8f/x//H/8f/x//H/8v/z//T/8//v/+7/7//y//P/9P/0//T/
9P/0//X/9f/2//j/9//3//f/9//1//f/9//1//f/9//4//r/+P/4//j/+f/7//z//f/+
//7//f/+//3//f/8//z/+//+////AAADAAIAAgADAAQACQAJAAkACgANAA0ADwAQAA4A
DgANAA8AEAASABMAFQAVABUAFgAXABoAGgAbABsAHgAfAB8AHwAfAB8AHgAfACAAIQAh
ACIAJAAkACMAIwAjACMAIwAiACMAIQAeAB4AGgAXABQAEQASABQAFQAVABIAEAANAAwA
DAAJAAgABwAGAAcACAAIAAEA///8//j//f/+/////v/8//7//v/9//z//P/8//z//v/+
//7//v/7//r/+f/3//r//P/9//7/+//6//n/+P/5//n/+f/6//r/+v/6//r/+P/4//j/
+P/6//v//f////z/+v/5//j/+//6//3////9//////////7//f/9//3///8AAAQABQAC
AAEAAAD///7//v/+//7/AgACAAIAAAAAAAAAAAD//wEAAQABAAEAAQD///7//v/+//z/
/v/+/wAAAAD//////f/8//j/9v/4//r//f8AAP///P/7//r/+v/5//n/+f/6//v//f/+
//v/+v/5//f/+f/7//7/AAD9//v/+f/4//j/+P/4//j/+f/6//z//f/5//f/9v/1//f/
+P/4//n/9//3//f/9//4//j/+P/4//r/+//7//v/+f/3//b/9f/2//j/+f/6/wAA/f/z
//L/9P/2//j/+v/8//z//P/8//v/+v/5//j/+f/6//v//P/8//z//P/8//z//P/8//z/
/f/+////AAD///7//f/8//7//v/+//7/AAAAAAAAAAD+//7//v/+////AAABAAIAAQAA
AP///f/+/wAAAQACAAEAAwAFAAcACQAJAAkACAAJAAwADgAQABAAEAAOAAkACwANAA8A
EwAQAA8ADwAPAA8ADwAOAA4AEQAVABUAFAAPAAsACAAHAAcABQAEAAUAAQAAAAIAAQAC
AAAA/v/7//3///////7/+//6//f/9f/0//T/9f/1//X/9f/2//b/9v/2//b/9f/2//j/
+f/4//T/8v/w//L/+P8DAAwAEgATABIAFAAWAB0AJAA2AE4AXwBgAFUASAA4ACIACAD6
//b/7//m/+P/6//x//H/8//1//b/+P/+////AAAAAPz/+P/4//j/9v/4//r/+P/7//z/
+v/4//b/8//0//b/9//4//n/+f/5//r/+f/4//f/9v/3//j/+f/6//j/+P/4//j/+v/8
//z/+P/6//r/+v/7//n/+P/5//b/+f/7//3////+//3//f/9///////8//z//v8AAAAA
AAD9//z/+//6//z//f///wIAAQABAAEAAQD//wEAAQD//wAAAQADAAYABQAEAAMAAwAG
AAgACgAMAAsACQAJAAcACQAKAAwADQAPAA8ADwARABAAEAARABIAFwAXABcAGAAZABkA
GwAcAB8AIAAgACMAJQAmACYAJwAnACcAKAApAC4ALgAvAC8ALgAvAC8ALwAxADMANAA3
ADkAOQA4ADgAOAA4ADcANwA4ADkAOgA6ADgANQAxADAAMAAvAC4ALQAsACwAKwApACUA
JAAiACIAIwAhACEAIQAeAB0AHAAaABgAGQAZABgAGgAaABoAGAAVABYAFQATABMAFAAV
ABYAFAAUABQAFAAWABYAFgAVABUAFgAWABYAFQAUABMAEgATABUAFwAaABcAFgAVABQA
FgAWABYAFgAYABkAGwAdABoAGAAXABYAGQAYABsAHQAaABsAGgAZABkAGQAaABsAGgAa
AB0AHQAcABsAGgAZABkAGgAbABwAHQAcABsAGAAaABoAGgAZABcAFwAXABcAFwAVABQA
FAAWABQAFgAWABUAFAASABEAFAAUABEAEAAQABAAEQASABEADgANAAwADgANAA0ADQAM
AAsACwAKAAsADAANAA0ADAALAAsACgAIAAcABgAGAAkACgALAAwACQAIAAgABwAIAAcA
BwAHAAgACAAHAAcABgAFAAQAAwAFAAYABwAIAAYABQADAAEAAgABAAEAAQADAAQABAAE
AAIA+//5//7///8AAAEAAgABAAAA///+//7//v/+//7/AAAAAAAAAAD9//z/+//6//v/
/P/9//7//f/8//v/+v/8//z//P/8//r/+v/6//r/+f/4//f/9v/3//j/+f/6//n/+P/3
//b/+P/4//j/+P/2//b/9v/2//T/8//z//L/9f/3//r//f/8//v/+v/5//n/+v/9////
AAACAAQABAD+//3//P/7/wAAAQACAAQAAgABAAAA/v///wEABgAHAAQAAgD///3/+//4
//X/8//0//T/9f/5//f/9v/0//L/8f/x//P/8//w//D/8P/u/+3/7P/s/+3/7v/v//D/
8v/x//D/7//u/+7/7//x//L/8v/w//D/7v/w//b//f8EAA4AFQAUABQAFgAbACYANgBI
AFEAUABHADgAJAAKAPj/9P/y/+f/4P/p//f//f/7//v//f/6//b/+v///wAAAAACAAAA
AAD+//z//P/8//r//f/+//7//v/+//3/+//8//z//P/8//3//v8AAP///v/9//z//v/+
//7//v/+//7//v/+//z//v/+//r//f/+////AQD///7////8//z//f/+/////////wAA
AQAAAP//+//6//3/AAABAAIAAQAAAP///v8AAP////8AAAEAAQABAAEAAQADAAMAAQAD
AAMABAAGAAMAAgABAAEAAwAEAAUABgAHAAcACQAJAAkACAAIAAcACgALAAwADwAOAA4A
DwAQABMAEwATABQAFQAVABcAGAAZABoAGgAdAB8AIAAgACEAIgAhACEAIQAkACQAJQAl
ACgAKQApACkAKQApACgAKQAsAC0ALQAuAC0ALAAqACkAJwAnACcAJgAmACUAIwAkACIA
HwAcABkAGAAYABcAFQATABIAEAAQABAADQAMAAsABwAHAAcABgADAAMAAgAAAAMABAAF
AAQAAQACAAEA///+//7//v/+//7//v/+//7//P/8//z/+//9//7//v/+//7//v/+//7/
+//7//v//P/+//7//v/+//3//P/7//r//f/9//7////+//z/+//6//z/+v/8//3/+//9
//3//f/8//v/+//7//z//P///////P/7//r/+f/6//r/+v/6//z//P/8//r/+P/4//j/
9//6//v//P/9//7/+//5//j/+P/2//j/+P/6//r/+f/5//n/+P/0//L/9f/2//j/+v/4
//b/9v/2//b/9f/1//X/9//3//j/+P/0//T/9P/z//X/9f/2//b/9P/z//L/8v/0//T/
9P/0//T/9P/1//X/9P/z//P/8//1//b/9v/3//X/9f/1//X/9P/0//T/9P/2//f/9//3
//T/8//z//P/9P/2//f/+P/2//P/8f/y//T/9P/0//T/9v/2//b/9v/1//T/8//y//P/
9P/1//b/9f/0//P/8v/0//T/9P/0//X/9v/3//j/9//2//X/9P/2//b/9v/2//b/9v/2
//b/9v/2//b/9v/2//b/9v/2//T/9P/0//T/9f/2//f/9//3//j/+P/4//n/+//9////
/f/9//3//P/6//z//f/+/wIABAAEAAEA////////AQADAAMABAAFAAUABQAEAAQAAwAH
AAcABgAGAAMAAQABAPz/+f/3//f/9v/2//n/+f/6//j/9v/z//L/8//y//D/8v/y//D/
7//u/+7/7//v/+//7//w//D/8P/w//D/7//t/+7/7v/s//D/8v/w//L/+P/9/wAACAAN
ABAAEgAYAB8AIgAuAD4ASQBGADsALAAcAAoA+v/0//D/5//c/+H/7f/1//f/9f/3//j/
+v/4//X/9v/2//b/+v/6//r/+v/6//f/9P/2//b/+P/4//j/9//1//b/9v/2//P/8//z
//T/9f/2//f/+P/3//b/9f/0//b/9v/2//b/9v/4//j/9P/0//T/9P/1//j/+P/6//j/
9v/1//T/8//0//X/9//5//r/+f/1//T/9P/2//b/9v/4//j/+P/4//b/9f/1//b/+P/5
//r/+//5//v/+//5//f/9//4//r//P/8//z//f/8//z//P/8//////8BAAEAAAAAAAEA
AQABAAEAAQADAAYABgAHAAgACgAJAAgACAALAAsADQAOABEAEgASABUAFAAUABMAEwAY
ABkAGwAdAB0AHAAcABsAHgAfAB8AHwAgACEAIQAjACEAIQAgACAAIQAiACIAIwAiACEA
IAAeAB4AHQAbABwAGQAXABUAEwAQABAADwANAAwADAALAAwACwAHAAUAAwACAAMABAAE
AAEAAQAAAP7////+//3/+v/5//z//f/9//r/+v/6//r/+v/6//r/+v/8//z//P/7//n/
+v/6//r//P/8//z//P/7//v/+//8//r/+v/6//r/+//8//3//v/+//3//f/9/////v/+
//7//P/6//z//f/7//3//f/9//7//f/9//3/+//6//z/+//9//3//f/9//r/+v/6//r/
/v/+//7//P/8//z//P/7//n/+f/5//n//f/7//r/+v/4//b/+P/4//b/9v/1//X/9//4
//b/9v/0//T/9f/2//f/9v/3//j/+P/3//f/9//1//X/9v/2//b/9v/2//X/9P/z//P/
8v/0//X/9v/4//f/9v/1//T/9P/0//X/9f/2//X/9f/1//X/9P/y//H/9P/1//b/9//1
//T/8//y//T/9f/1//X/9P/z//P/8//y//L/8f/w//T/9f/z//b/9f/0//P/8v/y//L/
8v/y//D/8P/w//D/7v/u/+7/7v/v//D/8f/y//D/8P/w//D/8v/y//L/8v/w//D/8P/w
/+7/7v/u/+7/8f/y//P/9P/x//D/7//u/+7/7v/u/+7/8P/w//D/8P/v/+7/7f/s/+//
8P/w//H/8P/w//D/8f/z//X/9//3//n/+f/4//j/9//3//f/+P/7//z/+v/7//v/+//9
//3//f/+//////8BAAAAAAABAAQAAwABAP7//P/7//z/+v/2//P/8v/w/+7/8f/x//D/
7//u/+z/7f/s/+v/6f/o/+r/6v/r/+z/6//r/+r/6f/p/+r/6v/q/+r/6v/p/+n/5v/m
/+j/6P/o/+b/6P/y//n//P8AAAcACAAIAAwAEQAYACgAOgBDAEQAOQAsAB4ACAD2/+7/
6v/f/9b/2f/l/+v/6f/r/+3/8P/0//b/7f/o/+z/7v/u//D/8v/w//D/7//s/+7/7v/s
/+z/7P/r/+z/7v/v//D/7v/t/+z/7P/v//D/8f/y/+//7v/t/+z/7f/u/+//8P/w//L/
8v/u/+7/7v/u/+//8v/y//T/8v/w/+//7v/t/+//7//w//H/9f/1//L/8v/w//L/8v/y
//T/9P/0//T/8v/x//H/8v/1//X/9f/1//P/9f/1//P/8f/x//L/9P/1//b/9//5//j/
+P/4//j/+v/7//7////+//7///////3//f/9////AwAEAAYACAAIAAcABgAGAAgACQAM
AA4ADQAOAA4AEQARABIAEgATABcAFwAYABkAGwAaABoAGQAcAB0AHQAdAB4AHwAfACEA
HwAfAB4AHgAfACAAIAAhACAAHwAeABwAGwAZABYAFgAXABUAEwARAA0ADAAKAAcACAAI
AAcACAAGAAMAAgABAP////////7//f/9//z/+v/5//j/9//0//X/+P/5//n/9//2//X/
9P/0//T/9P/0//T/9P/0//P/8v/y//H/8P/x//L/8//0//H/8f/x//L/9P/0//T/9P/y
//L/8v/y//P/8//0//X/9v/2//f/+P/2//T/9v/3//f/+f/5//n/+v/5//n/+f/3//b/
+P/3//n/+//9/////f/8//v/+v/6//r/+v/4//r/+v/6//n/9//3//f/9//7//n/+P/4
//b/9P/2//b/+P/4//f/9//4//j/9f/0//L/8v/z//T/9v/0//T/9P/y//H/8f/x//P/
8//0//T/9P/0//T/8//x//H/8v/y//P/8//z//T/8v/y//L/8v/y//L/8//z//T/8//z
//P/8//y//D/7//y//P/9P/1//P/8v/x//D/8v/z//P/8//z//P/9P/1//T/9P/z//L/
9P/1//X/9v/1//T/8//y//T/9P/0//T/9P/0//T/9P/z//L/8f/w//L/8v/y//L/8P/w
//D/8P/y//L/8v/y//P/9P/1//b/8//y//H/8P/x//L/8//0//L/8v/y//L/8v/y//L/
8v/z//T/9P/1//X/9P/z//P/9//5//v/+//7//v/+v/6//z//f/+/wAABAAEAAEAAQAA
AP//AAD//wAAAgAEAAUAAwACAAIAAwAHAAcABgAEAAMAAQABAP7/+v/3//b/9P/2//n/
+f/4//T/8v/v/+//8f/x//D/8P/x//D/8P/w/+//7//u/+3/7//w//D/8P/w//D/7//v
/+z/8P/w//L/8v/w//D/8P/3/wAABAALABAAEgAUABsAIgAsAD4ATQBQAEkAQAAwABYA
AAD2//D/5f/a/9v/5f/v//H/7//x//T/9P/0//f/9v/4//j/+v/4//j/+v/4//b/8v/z
//L/9f/2//f/9//1//b/9v/2//X/9f/1//b/+P/4//j/+P/3//b/9f/0//f/+P/5//r/
+f/6//n/9P/4//j/+P/5//j/+P/6//j/9//3//f/9//5//n/+v/7//v/+//4//j/+P/6
//r/+v/7//z//f/+//3/+//6//r//P/9//7////+/////v/7//3//f/+/wAAAAAAAAAA
AQABAAAA///+/wAAAQAEAAUABQAEAAQAAwAEAAUABgAJAAwADAANAA4ADgANAAwADAAP
ABEAFQAYABYAFgAVABcAGQAaABoAGwAeAB8AIQAjACQAIgAhAB8AIwAlACYAJwAnACcA
JgAnACcAJwAmACYAJwAoACgAKQAoACcAJgAkACUAIwAgACAAHwAdABsAGQAWABYAFQAT
ABMAEgAQABAADwALAAkABwAGAAcACAAIAAMAAwACAAAAAgACAAIAAAD8//7//v/9//r/
+v/6//r/+//8//3//v/8//z//P/7//v//P/8//z//v/+//7//v/8//v/+v/6//z//P/8
//z//P/8//z//P/7//v//P/9/////v/+//7//P/6//z//f/+/wEAAgADAAEA///+//3/
/P/8//////8BAAEAAQABAP7//v/+//7/AgACAAIAAAD+//7//v/9////////////AQD/
//7//v/8//r//P/8//7//v/9//3//v/+//v/+v/8//z//f/+//7//P/8//z/+v/5//n/
+f/6//v//f/+//r/+v/6//n/+//7//z//P/+//3//P/8//n/+P/3//b/9//4//r/+//4
//f/9//3//j/+P/3//f/+P/5//r/+//5//j/9//2//f/+f/6//v/+v/5//n/+f/3//j/
+P/4//z//f////r/+f/4//f/9v/3//j/+f/6//j/+P/4//j/+v/6//r/+v/6//r/+v/6
//n/+P/3//b/9//4//n/+v/4//j/+P/4//j/+P/4//j/+v/6//r/+v/5//j/9//2//f/
+P/5//r/+P/4//j/9//3//j/+P/4//v//f///wEAAAD///7//P///wIABAAGAAUABgAF
AAEAAwADAAMABQAFAAUABgAHAAYABQADAAIABAAJAAoACgAFAAEA/v/9//v/+f/4//n/
+P/4//v/+//4//b/9P/x//P/9f/1//T/8v/y//D/7//u/+7/7//v//H/8f/y//L/8f/w
/+//7f/u//D/8f/w//L/8P/u/+7/9P/9/wgADgARABIAFAASABUAIgAwAD4ATQBQAEcA
OAAoABAA/P/2/+7/5f/g/+X/8f/5//f/8//z//b/9v/4//3//v/8//r/+v/4//j/+P/4
//n/9v/4//j/+P/4//j/9//3//j/+P/4//j/+f/6//z/+//6//n/+P/6//r/+v/6//r/
+v/6//r/+P/6//r/9v/5//r/+//9//3//P/9//r/+v/7//z//f/9//3//v///wAA///7
//r//P8AAAIABAABAAAA///+/wAA/////wAAAQABAAEAAQD//wEAAQD//wAAAQADAAYA
AwACAAEAAQAEAAQABAAEAAcABwAJAAkACQAIAAgABwAKAAsADAAPAA8ADgAOAA4ADwAP
AA8AEAATABMAFQAWABcAGAAYABsAHQAeAB4AHwAgAB8AHwAfACQAJAAlACUAJgAnACcA
JwAnACcAJgAnACgAKQApACoAKQAoACYAJQAlACUAJQAkACMAIQAeAB4AGwAZABcAFQAX
ABgAGAAXABMAEAAMAAoACwAJAAkACQAHAAcABwAGAAIAAQD///z///8AAAEAAAD9//7/
/f/7//v//P/9//7//P/8//z//P/6//r/+v/5//r//P/9//7//f/8//v/+v/7//v/+//8
//z//P/8//z/+v/6//r/+v/+////AQADAAAA/v/9//z//v/8//7//////wEAAQABAP7/
/f/9//3///8AAAQABQACAAEAAAD/////AAABAAIAAgACAAIAAAAAAAAAAAD//wAAAQAC
AAMABAABAP///v8AAP7/AAAAAAAAAAD/////AAAAAP3//P/+//7///8AAP7//P/8//z/
/v/9//3//f/9//3//v/+//r/+v/6//n/+v/7//3//v/8//v/+v/6//r/+v/6//r/+P/4
//n/+f/4//f/9//3//j/+P/3//f/9v/1//T/8//0//T/9P/0//L/8//z//P/8P/v/+//
7//w//L/8//0//L/7//t/+7/8P/w//D/8P/w//D/8P/w/+3/7P/r/+r/6//s/+3/7v/t
/+z/6//q/+v/7P/t/+7/7P/s/+z/7P/q/+r/6v/q/+3/7v/v//D/7//u/+3/7P/u/+7/
7v/u//D/8P/w//D/7v/u/+7/7v/w//L/9P/2//j/+P/4//j/+f/6//v//P///wAAAQAC
AAIAAgACAAIABAAGAAgACgAKAAoACgAKAAsADAANAA4AEQASABMAFAARABAADwAOAA4A
DgAOAA==
         </WaveFormData>
      </LeadData>
      <LeadData>
         <LeadByteCountTotal>10000</LeadByteCountTotal>
         <LeadTimeOffset>0</LeadTimeOffset>
         <LeadSampleCountTotal>5000</LeadSampleCountTotal>
         <LeadAmplitudeUnitsPerBit>4.88</LeadAmplitudeUnitsPerBit>
         <LeadAmplitudeUnits>��V</LeadAmplitudeUnits>
         <LeadHighLimit>2147483647</LeadHighLimit>
         <LeadLowLimit>268435456</LeadLowLimit>
         <LeadID>V1</LeadID>
         <LeadOffsetFirstSample>0</LeadOffsetFirstSample>
         <FirstSampleBaseline>0</FirstSampleBaseline>
         <LeadSampleSize>2</LeadSampleSize>
         <LeadOff>FALSE</LeadOff>
         <BaselineSway>FALSE</BaselineSway>
         <ExcessiveACNoise>FALSE</ExcessiveACNoise>
         <MuscleNoise>FALSE</MuscleNoise>
         <LeadDataCRC32>1816879397</LeadDataCRC32>
         <WaveFormData>
FgAWABYAFgAYABgAGAAYABoAGgAaABoAGgAaABoAGgAbABwAHQAeABwAHAAcABwAHAAc
ABwAHAAeAB4AHgAeAB0AHAAbABoAGgAaABoAGgAZABgAFwAWABMAEgARABAADgAOAA4A
DgALAAoACQAIAAYABgAGAAYABAAEAAQABAADAAIAAQAAAAAAAAAAAAAA///+//3//P/+
//7//v/+//z//P/8//z/+v/6//r/+v/8//z//P/8//v/+v/5//j/+v/6//r/+v/6//r/
+v/6//r/+v/6//r/+//8//3//v/8//z//P/8//7//v/+//7//v/+//7//v/+//7//v/+
/wAAAAAAAAAA/v/+//7//v8AAAAAAAAAAAAAAAAAAAAAAAAAAAAAAAAAAAAAAAAAAP7/
/v/+//7/AAAAAAAAAAD+//7//v/+//z//P/8//z//v/+//7//v/8//z//P/8//z//P/8
//z//P/8//z//P/8//z//P/8//z//P/8//z/+v/6//r/+v/6//r/+v/6//r/+v/6//r/
+v/6//r/+v/6//r/+v/6//j/+P/4//j/+f/6//v//P/6//r/+v/6//j/+P/4//j/+f/6
//v//P/6//r/+v/6//r/+v/6//r/+v/6//r/+v/4//j/+P/4//r/+v/6//r/+P/4//j/
+P/4//j/+P/4//r/+v/6//r/+P/4//j/+P/5//r/+//8//r/+v/6//r/+v/6//r/+v/6
//r/+v/6//r/+v/6//r//P/8//z//P/6//r/+v/6//z//P/8//z/+v/6//r/+v/6//r/
+v/6//z//P/8//z/+v/6//r/+v/8//3//f/9//3//f/9//7/AAABAAEAAQAEAAUABQAF
AAQABQAFAAUABwAFAAQAAwACAAAA///////////+//3////9//z//P/7//v/+//5//3/
/f/8//v/+//8//3//f/9//3//v/+/wAAAAACAAIA//////////8BAAEAAQABAP//////
//////////////8BAAEAAAAAAAEAAQABAAEAAgAGAA0AFAAZABwAHAAZAA0AAADx/97/
wf+a/3X/Zf9c/0v/Of8s/yf/Lf81/zv/RP9Y/3T/if+Y/6f/t//G/9P/3f/m/+3/8f/0
//j/+f/6//z/AAAAAAIAAwADAAEAAwADAAUABQAFAAUABgAHAAgACAAIAAgACAAIAAkA
CQAKAAsACwAIAAgACAAJAAkACQAJAAoACgAKAAgACAAKAAsACwALAA0ADQANAAwACwAL
AAwADAAMAA0ADQAOAAwADAANAA0ADQANAA4ADgAQABEAEgASABAADwAPAA4ADwARABIA
EwASABIAEgASABIAEwATABQAFgAWABcAFwAVABUAFQAWABYAGAAYABgAGAAZABkAGQAZ
ABoAGgAcAB4AHgAfAB8AHQAdAB0AHQAfAB8AIAAgAB4AHgAdAB0AHQAdAB0AHAAdABwA
HAAbABgAFwAWABUAFwAWABUAFAATABIAEQAQAA8ADgAOAA0ADAALAAoACQAGAAUABQAG
AAgABgAGAAUABAAEAAMAAwABAAEAAQAAAAIAAgABAAEAAAD/////AAAAAAAAAAD//wAA
AAAAAAAA/v////////////////////////8AAAAAAgADAAMAAwADAAMAAwADAAQABAAE
AAUABwAHAAcABwAFAAUABgAGAAgACQAJAAkABwAHAAgACAAIAAgACAAIAAkACgALAAwA
CgAKAAsACwANAA0ADQANAAoACgAKAAoACgAKAAoACgAKAAoACQAJAAkACQAJAAkACgAK
AAkACQAJAAgABwAHAAgACAAIAAgACAAIAAcABwAHAAcABgAGAAkACQAIAAcABQAGAAYA
BQAFAAUABQAFAAUABQAFAAUAAgACAAIAAgACAAIAAgACAAIAAgACAAEAAQABAAEAAgAC
AAIAAgABAAEAAQABAAEAAQABAAEAAQABAAEAAQABAAEAAQAAAAAAAwADAAMAAwAAAAAA
AAAAAAAAAAAAAAAAAgACAAEAAQD9//////8AAAAAAAAAAAAA/v/+//7//v8AAAAAAAAA
AAAAAAAAAAAAAAAAAAAAAAAAAAAAAAAAAP7//v/+//7/AAAAAAAAAAAAAAAAAAAAAP7/
/v/+//7/AAAAAAAAAAD+//7//v/+/wAAAAAAAAAA/v/+/////////////////wIABAAF
AAUAAwAEAAUABQAHAAgACQAJAAkACQAHAAYAAwACAAAA//8BAAEAAQAAAP7//f/6//j/
+v/7//v/+//5//v/+//6//n/+f/6//v//P/9//7/AAD//wAA//8AAAIAAQABAAEA////
/////////////////wEAAQABAAEAAQABAAEAAAACAAMAAwAFAAUABAAEAAcADgAVABgA
GgAdABUABgD3/+b/zf+q/4X/b/9o/13/S/84/y//K/8z/zn/QP9S/2z/hf+Y/6n/t//G
/9P/2//k/+3/8//6//z//f/+/wAAAAACAAQABQAFAAcACQAJAAsACQAJAAkACgANAA4A
DgAOAA4ADgAOAA8ADQAOAA8ADwAQABAAEAARAA8ADwAPABAAEgASABAAEAAOAA8ADwAP
ABEAEQARABAAEAARABMAFAATABMAEgASABQAFAAVABUAEwATABQAFAAUABUAFgAWABYA
FwAZABoAGQAZABgAFwAaABoAGgAaABgAGQAZABoAGgAaABsAGwAdAB0AHQAeAB0AHgAd
ABwAHgAfAB8AHwAfACAAIAAiACAAIAAhACEAIwAjACMAIwAiACEAIQAgACAAIAAfAB8A
HwAfAB8AHgAdABwAHAAbABwAGwAaABkAFwAWABUAFAATABIAEQAQAA8ADgAOAA0ADAAL
AAoACQAKAAkACQAKAAkABgAFAAMABAAEAAMAAwABAAEAAQAAAAAAAAD//////////wAA
AgABAAAA///9//3//v///wAA/v///////////////////wEAAQACAAIAAQABAAAA//8B
AAEAAQABAAIAAgACAAMAAQABAAEAAQACAAMABQAGAAQABQAFAAUABwAHAAgACAAGAAYA
BgAGAAYABgAGAAYACAAIAAkACQAHAAcABwAHAAYABgAGAAYABgAGAAYABgAGAAYABQAF
AAUABQAFAAUABgAGAAUABQAHAAYABQAFAAQABAAEAAQABAAEAAMAAwAFAAUABAAEAAQA
AwABAP//AQACAAIAAQABAAEAAQABAP////////////8AAAEAAgABAAAA///+/wAAAAAA
AP//////////AAAAAAAAAAD//////////////f/9//3//f/////////////////+//7/
//////////8AAAAAAAAAAP///v/9//z//v/+//3//f//////+//6//z//P/8//z//P/8
//z//P/6//r/+v/6//z//P/8//z//P/8//z//P/6//r/+v/6//r/+v/6//r/+v/6//r/
+v/8//z//P/8//r/+v/6//r/+v/6//r/+v/8//z//P/8//r/+v/6//r//P/8//z//f/7
//v/+//7//3//v8AAAEAAQABAAIAAwABAAEAAgADAAMAAwADAAEAAAD///7//P/7//v/
+//7//z/+//7//n/9v/2//f/9//5//f/+f/5//j/9//3//j/+f/5//n/+f/6//r//P/8
//z//P/7//v/+//7//v/+//9//3//f/9//v/+//7//v//f/9//3//f/8//z//f/9////
//8CAAYACQAOABMAFgAWABUADQACAPX/5P/J/6D/e/9r/2T/U/9D/zj/Mf81/z3/Qf9I
/1r/cv+H/5b/pf+1/8b/0//b/+D/5//v//T/9v/5//r//P/+//z//v////////8BAAEA
AwAFAAUABQAGAAYABgAFAAQABgAGAAYABwAFAAYABwAHAAgACAAIAAkABwAHAAcACAAG
AAYABAAEAAQABQAFAAUABwAHAAcABgAFAAUABgAGAAgACQAJAAoACAAIAAkACQALAAsA
DAAMAAoACwAMAAwACwALAAwADAAOAA8ADwAPAA8ADgANAAwADQAPABAAEgARABAAEAAP
ABAAEQASABQAFAAWABYAFgAUABUAFQAVABUAFgAWABgAFgAWABcAFwAXABcAFwAXABkA
GQAaABoAGgAaABkAGQAZABkAGQAYABYAFAATABEADgANAAwACwANAAwACwAKAAkACAAH
AAYABwAGAAYABQACAAEAAAD///////8AAAIABAACAAIAAQD///7//P/7//3//f/9//z/
/P/8//v/+//6//n/+f/6//r/+v/6//n/9//2//X/9P/2//f/9//3//f/9//3//f/9//3
//j/+P/5//v//P/9//z/+//6//n//P/8//z//f/7//v/+//7//v/+//8//z//P/9//3/
/f/9//3//v/+/wAAAAAAAAAA/v/+//7//v/+//7//////////////////P/8//z//P/9
//7///8AAP7//v/9//3//f/9//3//f8AAAAA//////3//P/7//v//P/8//z//P/6//r/
+f/5//r/+//7//z//f/9//z/+//7//z//P/7//v/+//7//v/+//7//v/+//6//r/+v/6
//r/+v/6//r/+P/4//j/9//5//n/+f/6//r/+v/6//n/9//3//f/9//5//n/+f/5//f/
9//3//f/+f/5//j/+P/3//f/9//3//j/+P/4//j/+v/6//r/+v/4//j/9//3//v/+//7
//r/+P/4//j/+P/4//j/+P/4//r/+v/6//r/+P/4//j/+P/6//r/+v/6//j/+P/4//j/
+v/6//r/+v/8//z//P/8//v/+v/5//j/+v/6//r/+v/6//r/+v/6//j/+P/4//j/+v/6
//r/+//6//n/+P/3//j/+v/9/////f/9//7/////////AAABAAMAAwADAAEA/v/9//z/
+v/7//v/+//7//j/9//3//X/9P/0//X/9f/1//P/9f/1//T/8//z//T/9//3//f/9//3
//b/9//2//j/+P/3//f/+f/5//n/+f/4//f/9v/1//b/9//4//n/9//3//f/9//2//b/
9//3//v/+//8//z///8GAAsAEAASABUAEQAEAPf/5v/N/6j/gf9n/17/Vf9F/zT/K/8r
/y//N/8+/0z/ZP99/47/m/+p/7b/w//N/9b/3//n/+7/8v/z//T/9P/2//b/+P/5//n/
+v/9//7/AQAAAP///v/+/wEAAgACAAIAAgACAAIAAwACAAIAAgABAAEAAgADAAUAAwAD
AAMABAAGAAYABAAEAAQABQAFAAUABgAFAAQAAgAEAAUABwAIAAYABwAHAAgACgAKAAsA
CwALAAsADAAMAAsACwALAAoACgALAA0ADgAOAA8ADwAPABIAEgASABIAEgATABMAFAAS
ABIAEwATABQAFQAWABgAFgAYABgAGAAYABkAGQAZABkAGgAaABwAGgAaABsAGwAcAB0A
HgAfAB0AHQAeAB4AHgAeAB0AHQAdAB0AHQAcABsAGgAaABkAGgAZABgAFwAVABQAEwAS
ABMAEgARABAADwAOAA4ADQAMAAsACgAJAAgABwAHAAgACAAGAAYABQAEAAQAAwADAAUA
BQAFAAQABAAEAAMAAwAEAAMAAwAEAAMAAgABAP////8AAAEAAgACAAMAAwADAAEAAQAB
AAEAAwADAAQABAACAAMAAwADAAUABQAFAAUABgAGAAYABwAFAAUABQAFAAYABwAJAAoA
CAAJAAkACQAJAAkACgAKAAoACgAKAAoACgAKAAoACgAMAAwADQANAAwACwAKAAkACgAK
AAoACgAMAAwADAAMAAoACgAJAAkACwALAAsACwAKAAoACQAJAAkACAAHAAcACAAIAAgA
CAAGAAYABQAFAAcABwAGAAYABQAFAAQAAwADAAQABAADAAUABQAFAAUAAwADAAMAAwAE
AAQABAAEAAIAAgACAAIABAAEAAQAAwADAAMAAwAEAAIAAgACAAEAAwADAAMAAwABAAEA
AQABAAMAAwADAAMAAwADAAIAAgABAAEAAQABAAEAAgADAAQAAwACAAEAAAACAAIAAQAB
AAMAAQABAAAA/v/+//7//v///wAAAQACAAAAAAAAAAAAAAAAAAAAAAAAAAAAAAAAAP7/
/v/+//7/AAAAAAAAAAD+//7//v/+/wAAAAAAAAAAAAAAAAAAAAD+//7//v/+//7//v/+
//7//P/8//z//P/+//7//v/+/////////////////wAAAgADAAMAAwAEAAMAAwADAAQA
BwAHAAcABwADAAIAAQAAAPz/+//7//v//f/8//v/+//5//j/+P/5//n/+f/3//n/+//6
//n/+f/4//n/+f/5//n/+v/6//z/+v/8//z/+//9//3//f/9//3//f/9//3//f/9//3/
/f////////////3//P/8//3//f8BAAEAAgAGAAsAEgAXABgAGgAZAA8AAgDz/+D/wf+Y
/3X/Zf9c/0v/O/8w/yv/Lf81/zv/RP9a/3T/if+a/6v/vf/K/9X/3//o/+3/8f/2//z/
/f8AAAAAAgAAAAIAAwADAAUABwAHAAkACwALAAsADAAMAAwACwAKAAsADAANAA8ADgAO
AA4ADQAOAA4ADgAPAA8ADwAPABAADgAOAAwADAANAA8AEAARABIAEQAQAA4ADwAPABAA
EAAQABEAEQASABAAEAARABEAEwATABQAFAASABMAFAAUABUAFQAWABYAGAAZABkAGQAZ
ABgAFwAWABcAGQAaABwAGwAaABoAGQAbABsAGwAcABwAHgAeAB4AHAAdAB0AHQAfACAA
IAAiACAAIAAhACEAIwAjACMAIwAjACMAJAAkACAAIAAfAB8AIAAhACIAIgAfAB4AHgAd
ABwAGwAaABkAGQAYABcAFgATABIAEQAQABEAEAAQAA8ADAALAAoACQAKAAkACQAKAAoA
CAAIAAcABAAEAAMAAwADAAMAAwACAAIAAgABAAEAAAD/////AAAAAAAAAAD///7//v/+
//7//v/////////9//3//f/9//////8AAAAAAAABAAEAAQD//////////wIAAgACAAMA
AwADAAMAAwADAAMABAAEAAQABQAFAAUAAwADAAQABAAGAAYABgAGAAQABAAEAAQABAAE
AAUABQAHAAcABwAHAAQABAAEAAQABgAGAAYABgAEAAQAAwADAAMAAwADAAMABAAEAAMA
AwADAAIAAQABAAIAAgACAAIAAgACAAEAAQABAAEAAAAAAAEAAQAAAP///f/+//7//f//
////////////////////AAAAAAAAAAAAAAAAAAAAAP7//v/+//3/////////AAAAAAAA
AAD////////////////////////9//3//f/9///////+//7////////////+//7//v/+
/wAAAAAAAAAA/v/+//3//f///wEAAQAAAP7//v/+//7//v/+//7//v8AAAAAAAAAAP7/
/v/+//7/AAAAAAAAAAD+//7//v/+//7//v/+//7/AAAAAAAAAAD+//7//v/+/wAAAAAA
AAAAAAAAAAAAAAD+//7//v/+/wAAAAAAAAAA/v/+//7///8BAAEAAQABAAEAAgAEAAUA
BQAFAAYABwAIAAkACwANAAwACwAKAAcABgAFAAQAAgADAAMAAwADAAEA///+//v/+//8
//7////+//v//P/7//v/+//8//7////////////+//7/AAAAAAQABAADAAMAAQABAAEA
AQADAAMAAwADAAEAAQABAAEAAwADAAMAAwACAAIAAwADAAMAAwAEAAYACwAUABsAHAAe
ABsAEwAEAPX/4v/H/6T/gf9t/2b/V/9D/zT/K/8v/zf/O/9E/1r/dP+J/5r/qf+5/8j/
1f/f/+r/8f/1//r/+v/9/wAAAAACAAQABgAHAAcABQAHAAcACQAJAAkACQAKAA0ADgAO
AA4ADAAMAAwADQAPABAAEQARAA4ADgAOAA8ADwAPAA8AEAAQABAADgAOAA4ADwAPAA8A
EwATABMAEgAPAA8AEAAQABIAEwATABQAFAAUABUAFQATABMAFAAUABYAFwAYABgAFQAV
ABYAFgAWABcAFwAXABgAGAAYABgAGAAZABkAGgAaABoAGwAbABsAGwAbABwAHAAeAB4A
HgAeAB8AHwAfAB8AIAAgACIAJAAkACUAJQAjACMAIwAjACUAJQAmACYAJAAkACMAIwAh
ACEAIQAgACEAIAAgAB8AHAAbABoAGQAZABgAFwAWABUAFAATABIADwAOAA4ADQAOAA0A
DAALAAgABwAHAAgACgAIAAgABwAGAAYABQAFAAMAAwADAAIABAAEAAMAAwAAAP////8A
AAAAAAAAAP//AAAAAAAAAAD+/////////wEAAQABAAEA/////wAAAAAAAAEAAQABAAEA
AQABAAEAAgACAAIAAwAFAAUABQAFAAMAAwAEAAQABAAFAAUABQAFAAUABgAGAAYABgAG
AAYABgAGAAYABgAGAAYABwAHAAcABwAHAAcACAAIAAgACAAGAAYABgAGAAgACAAHAAcA
BQAFAAUABQAGAAYABQAFAAcABgAFAAUABAAEAAQABAAGAAYABQAFAAMAAwACAAIABQAF
AAQAAwADAAQABAADAAEAAQABAAEAAwADAAMAAwAAAAAAAAAAAAIAAgACAAIABAAEAAQA
AwABAAEAAQACAAIAAgACAAEAAQABAAEAAQABAAEAAQABAAEAAQABAAEAAQABAAAAAAAD
AAMAAwADAAAAAAAAAAAAAAAAAAAAAAAAAAAA/////////////wIAAAAAAAAAAAD+//7/
/v/+//7//v/+//7//v/+//7//v/+//7//v/+////AAABAAIAAQAAAP///v8AAAAAAAAA
AAAAAAAAAAAA/v/+//7//v8AAAAAAAAAAP7//v/+//7//v/+//7//v8AAAAAAAAAAP//
/v/+//3//v///wAAAQAAAAIAAwADAAMABAAFAAUABwAIAAkACQAIAAcABAACAAIAAgAB
AAEA/////////v/9//3/+//6//r/+//7//v/9//5//n/+P/5//n/+v/7//n/+f/5//r/
/P/+//7/AAAAAP////////3//f/9//3////////////9//3//f/9//////////7/AAAB
AP////8BAAIABAAHAA4AEwAWABgAFwAPAAQA9f/m/83/qv+H/3H/aP9b/0f/Nv8t/y//
N/8//0b/Wv90/4f/lv+l/7P/wv/P/9v/5P/r//H/9v/4//n/+v/8//7/AAACAAMAAwAB
AAMAAwAFAAUABQAFAAYABwAIAAgACAAIAAgACAAJAAsADAANAA0ACgAKAAoACwANAA0A
DQAOAAwADAAKAAoACgALAAsACwANAA0ADQAMAAsACwAMAAwADgAPAA8AEAAOAA4ADwAP
AA8ADwAQABAAEgATABQAFAARABEAEgASABIAEwATABMAFAAUABQAFAASABMAEwAUABUA
FgAYABkAFwAXABcAGAAYABoAGgAaABwAHQAdAB0AGwAcABwAHgAgACAAIQAhACAAHwAe
AB0AHwAfACAAIAAeAB4AHQAdABsAGwAbABoAGwAaABoAGQAYABcAFgAVABUAFAATABIA
DwAOAA0ADAAJAAgACAAHAAgABwAGAAUABgAFAAUABgAGAAQABAADAAQABAADAAMAAgAB
AAAA/v8AAAAA//////z/+//7//z//P/8//z/+//8//z//P/8//r/+//7//v//f/9//3/
/f/7//v//P/8//7///////////////////////7//f/9//7///8AAAEAAAD//////v8A
AAEAAQABAAMAAwAEAAQAAgACAAIAAgAEAAQABAAEAAIAAgADAAMAAQABAAEAAQACAAIA
AgACAAAAAAAAAAAAAgACAAEAAQABAAEAAQABAAIAAgABAAEA///+//3//f/+//7//v/+
////AAAAAAEA//////7//v/9//3//P/7//3//v/+//3/+//7//v/+//9//3//f/9//r/
+v/6//r//P/8//z//P/8//z//P/7//n/+f/5//r//P/8//z/+//5//n/+f/5//n/+f/5
//n/+f/5//n/+f/5//n/+P/4//n/+f/5//n/+P/4//j/+P/4//j/+P/4//r/+v/5//n/
9//3//n/+v/6//r/+v/6//n/+P/3//b/+P/4//j/+P/4//j/+P/4//b/9v/2//b/+P/4
//j/+P/2//b/9v/2//j/+P/4//j/+P/4//j/+P/2//b/9v/2//j/+P/4//j/9v/2//b/
9v/2//b/9//3//n/+f/5//n/+P/6//v/+//7//z//f/9//3//v////////////3//P/9
//z/+v/5//f/9//3//b/9//3//X/9P/z//P/8v/x//H/8//z//L/8//z//T/9f/z//P/
8//0//L/9P/0//b/9v/1//X/9f/3//f/9//3//f/9//3//f/9f/1//X/9f/3//f/9//2
//b/9//1//X/9//4//z/AQAIAA0ADgAQAA8ACQD8/+//4v/J/6T/e/9l/17/Uf8//zD/
J/8p/y//N/9A/1D/aP99/4z/mf+p/7j/xf/R/9z/4//n/+7/8v/z//T/+P/6//n/+v/6
//n/+f/7//v//f////////8AAP//AAAAAAAAAgACAAIAAwADAAQABQAFAAIAAgACAAMA
BQAFAAUABgAGAAYABAAEAAQABQAFAAUABwAHAAcABgAFAAUABgAGAAgACQAJAAoACAAI
AAkACQAJAAkACgAKAAoACwAMAAwACwALAAwADAAOAA8ADwAPAA4ADgAOAA4ADgAPAA8A
EAASABIAEwATABEAEQARABIAFAAWABYAFgAUABUAFQAVABUAFgAWABgAGgAaABsAGwAZ
ABkAGQAZABsAGwAcABwAGAAYABcAFwAXABcAFwAWABcAFgAWABUAFAATABIAEQATABIA
EQAQAA0ADAALAAoACQAIAAgABwAGAAUABAADAAAA/////wAAAgAAAAAA///+//7//f/9
//v/+//7//r//P/8//v/+//4//f/9//4//r/+v/6//n/+P/4//j/+P/2//f/9//3//n/
+f/5//n/9//3//j/+P/4//n/+f/5//n/+f/5//n/+v/6//r/+//9//3//f/9//v/+//8
//z//v/////////9//3//v/+//7//v/+//7/AAAAAAAAAAD+//7/////////////////
AAAAAAAAAAAAAAAAAAAAAAAAAAD//////f/9//3//f/+//7//f/9//3//P/7//v//P/8
//z//P/+//7//f/9//v/+//6//r//f/9//z/+//5//r/+v/5//n/+f/5//n/+f/5//n/
+f/4//j/+P/4//r/+v/6//r/+P/4//j/9//3//f/9//4//r/+v/6//n/9//3//f/9//5
//n/+f/5//n/+f/5//n/+f/5//j/+P/5//n/+f/5//j/+P/4//j/+v/6//r/+v/6//r/
+f/5//f/+f/7//r/+P/4//j/+P/2//b/9v/2//f/+P/5//r/+P/4//j/+P/4//j/+P/4
//r/+v/6//r/+f/4//f/9v/3//j/+f/6//j/+P/4//j/+P/4//j/+P/6//r/+v/6//j/
+P/4//j/+v/6//r/+//5//n/+f/5//n/+v/8//3//f/9//7/////////AAABAAMAAwAD
AAEA/v/9//z/+v/3//f/9//3//j/9//3//X/9P/0//X/9f/1//P/9f/1//L/8f/x//L/
8//z//P/8//2//b/+P/4//n/+P/2//X/9//3//f/9//3//f/9//3//f/9//3//f/+f/5
//n/+f/4//j/+f/5//v/+//8//7/AwAIAA0ADgAQABEACwD+/+//3v/F/57/df9f/1r/
Tf85/yz/J/8n/yn/Lf80/0b/YP99/5D/of+x/8D/y//V/9z/4//p/+7/8P/1//j/+P/4
//j/+v/7//v//f//////AQADAAMAAwAEAAQABAADAAIAAwAEAAUABwAFAAYABwAHAAgA
CAAIAAkACQAJAAkACgAKAAoACAAIAAoACwALAAsADAALAAoACAAJAAkACgAKAAoACwAL
AAwACgAKAAsACwANAA0ADgAOAAwADQAOAA4ADwAPABAAEAAQABEAEQARABIAEgASABIA
FAAVABUAFgAUABQAFQAVABcAFwAXABgAFgAYABgAGAAYABkAGQAZABsAHAAcAB4AHAAc
AB0AHQAdAB0AHQAdAB0AHQAeAB4AGgAaABkAGQAbABsAGwAaABcAFgAWABUAFgAVABQA
EwATABIAEQAQAA0ADAALAAoACwAKAAoACQAGAAUABAADAAQAAwADAAQAAgAAAAAA///8
//z/+//7//3//f/9//z/+//6//j/9//3//f/+P/6//j/+P/4//f/9v/2//b/9v/4//n/
+f/5//j/9//2//X/9//3//j/+P/2//f/9//3//f/9//3//f/+v/6//r/+//5//n/+f/5
//n/+f/6//r/+v/7//v/+//7//v//P/8//z//P/8//z//P/8//z//P/8//z//f/9//3/
/f/9//3//P/8//z//P/+//7//v/+//z//P/7//v//f/9//3//f/8//z/+//7//v/+v/5
//n//P/8//z//P/6//r/+f/5//v/+//6//r/+f/5//j/9//3//j/+P/3//n/+f/5//n/
+P/3//b/9f/2//b/9v/2//b/9v/2//b/9P/0//T/8//1//X/9f/2//T/9P/0//P/9f/1
//X/9f/1//X/9f/1//P/8//z//P/9f/1//T/9P/z//P/8//z//L/8v/y//L/8P/w//D/
8P/w//D/7//v//H/8f/z//L/8f/w/+//7v/w//D/8P/w//D/8P/w//D/7v/u/+7/7v/w
//D/8P/w/+7/7v/u/+7/7v/u/+7/7v/w//D/8P/w/+7/7v/u/+7/8P/w//D/8P/w//D/
8P/w//D/8P/w//D/8P/w//D/8P/w//D/8P/w//H/8v/z//T/9P/0//T/9P/1//b/9//4
//r/+v/6//r/9//2//X/9P/0//T/9P/0//H/8P/v/+7/7v/u/+7/7v/w//D/8P/w/+7/
7v/u/w==
         </WaveFormData>
      </LeadData>
      <LeadData>
         <LeadByteCountTotal>10000</LeadByteCountTotal>
         <LeadTimeOffset>0</LeadTimeOffset>
         <LeadSampleCountTotal>5000</LeadSampleCountTotal>
         <LeadAmplitudeUnitsPerBit>4.88</LeadAmplitudeUnitsPerBit>
         <LeadAmplitudeUnits>��V</LeadAmplitudeUnits>
         <LeadHighLimit>2147483647</LeadHighLimit>
         <LeadLowLimit>268435456</LeadLowLimit>
         <LeadID>V2</LeadID>
         <LeadOffsetFirstSample>0</LeadOffsetFirstSample>
         <FirstSampleBaseline>0</FirstSampleBaseline>
         <LeadSampleSize>2</LeadSampleSize>
         <LeadOff>FALSE</LeadOff>
         <BaselineSway>FALSE</BaselineSway>
         <ExcessiveACNoise>FALSE</ExcessiveACNoise>
         <MuscleNoise>FALSE</MuscleNoise>
         <LeadDataCRC32>2510831050</LeadDataCRC32>
         <WaveFormData>
KgAqACoAKgArACwALQAuADAAMgA0ADYAOAA4ADgAOAA7ADwAPQA+AD8AQABBAEIARABE
AEQARABFAEYARwBIAEYARgBGAEYARgBGAEYARgBDAEIAQQBAAD0APAA7ADoANwA2ADUA
NAAyADAALgAsACkAKAAnACYAJAAiACAAHgAcABoAGAAWABMAEgARABAADAAKAAgABgAF
AAQAAwACAAEAAAD///7/+//6//n/+P/2//b/9v/2//X/9P/z//L/8v/y//L/8v/w//D/
8P/w//D/8P/w//D/8v/y//L/8v/y//L/8v/y//T/9P/0//T/9P/0//T/9P/2//b/9v/2
//j/+P/4//j/9v/2//b/9v/3//j/+f/6//j/+P/4//j/+v/6//r/+v/8//z//P/8//r/
+v/6//r//P/8//z//P/8//z//P/8//r/+v/6//r//P/8//z//P/6//r/+v/6//r/+v/6
//r/+P/4//j/+P/4//j/+P/4//j/+P/4//j/9v/2//b/9v/2//b/9v/2//b/9v/2//b/
9P/0//T/9P/0//T/9P/0//L/8v/y//L/9P/0//T/9P/y//L/8v/y//L/8v/y//L/9P/0
//T/9P/y//L/8v/y//T/9P/0//T/8v/y//L/8v/y//L/8v/y//T/9P/0//T/8v/y//L/
8v/y//L/8v/y//T/9P/0//T/8v/y//L/8v/0//T/9P/0//L/8v/y//L/9P/0//T/9P/0
//T/9P/0//L/8v/y//L/9P/0//T/9P/y//L/8v/y//T/9P/0//T/8v/y//L/8v/0//T/
9P/0//b/9v/2//b/9P/0//T/9P/2//b/9v/2//b/9v/3//n/+f/6//r/+v/9//3//v/+
//z//f/+/wAAAAD+//3/+//5//j/9//3//b/9v/0//T/9v/2//b/9v/3//f/9v/2//f/
9//2//X/9v/1//X/9v/1//X/9f/1//f/9//3//f/9//3//b/9v/2//b/9v/2//b/9v/2
//b/9P/1//X/9v/4//j/+P/4//j/+v/8/wAABwARACQAOgBQAGUAdQB/AIQAjQCRAH4A
RADo/3n/GP/Z/qz+kf6E/oT+k/6q/rz+zf7w/hr/Ov9U/2n/g/+b/6//wf/N/9X/3v/m
/+r/7f/u//L/9f/3//j/+v/7//z//v///wAA//8AAAEAAQACAAIAAwADAAQABAAGAAYA
BgAHAAcABwAHAAcACAAIAAgACAAIAAgACgAKAAoACgALAAwADAANAA8ADwAPAA8ADgAO
AA8ADwASABIAEwAUABIAEgATABMAFAAVABUAFgAWABcAGAAYABcAFwAZABoAHAAdAB4A
HwAdAB4AHwAgACEAIgAkACUAJwAoACgAKgApACoALAAtADEAMgAzADQANgA3ADkAOgA5
ADsAPQA+AEEAQgBDAEQAQgBEAEUARgBIAEkASgBKAEoASgBKAEsASQBJAEgARwBIAEcA
RwBGAEUAQwBCAEAAQgBAAD8APAA6ADkANwA1ADEAMAAuAC0ALQArACkAJwAjACEAHwAe
ABwAGgAYABcAFgAUABIAEAAOAA0ADAAJAAoACQAHAAcAAwACAAEAAAD///7//v/9//z/
/P/7//r//P/9//3//f/6//r/+v/6//r/+f/5//r//f/9//z//P/9//3//P/8//3//f/9
//7//v/+////AAD+//7//v/+/wAAAQACAAMABAAEAAQABAADAAMAAwADAAYABgAGAAcA
BQAGAAYABgAIAAgACAAIAAgACAAIAAgACQAJAAgACAAJAAkACQAJAAkACAAIAAgACAAI
AAgACAAIAAcABwAGAAYABgAGAAYABgAGAAQABAAEAAQABAAEAAQABAAEAAMAAwACAAEA
AQABAAEAAQABAP///////////f/9//3//f/+//7//v/+//z//P/8//z/+v/6//v/+//9
//3/+//7//r/+v/6//r/+//7//v/+//7//v//P/8//z/+//7//v/+//7//z//P/6//r/
+v/6//z//P/8//z//P/8//z/+//5//n/+//8//r/+v/6//r/+v/6//r/+v/6//r/+v/6
//r/+v/6//r/+P/4//j/+P/6//r/+v/6//j/+P/4//j/+v/6//r/+v/4//j/+P/4//j/
+P/4//j/+v/6//r/+v/5//j/9//2//j/+P/4//j/+P/4//j/+P/2//b/9v/3//v/+//8
//z/+v/7//v//P/+//7///8AAAIAAAD+//3/+//5//j/9//3//j/+P/2//T/9P/0//T/
9f/3//j/+P/2//f/9//2//X/9P/z//P/9v/3//f/9//2//X/9P/z//T/9f/2//b/9P/0
//T/9P/y//L/8v/y//P/9P/2//f/9v/2//b/9v/4//j/+v/8/wAAAwALABoAMABGAFsA
bwB7AIAAgwCHAHoATAD8/5X/Mv/p/rr+l/6E/nr+gf6W/qr+vf7a/gb/Lv9M/2P/ff+V
/6n/uf/H/9P/4P/o/+7/7//w//T/9//5//r//P/9/wAAAgADAAQABAAEAAQAAwAFAAYA
CAAJAAgACAAKAAoADAANAA0ADQAPAA8AEAAQABAAEAAQABAAEgASABIAEgARABIAEgAT
ABMAEwATABMAFgAWABcAFwAWABYAFwAYABkAGgAcAB0AHAAdAB0AHgAeAB8AIAAgACEA
IQAjACQAIgAjACQAJQAnACgAKQAqACkAKgAsAC0ALQAuAC4AMAAzADQANgA3ADcAOAA5
ADoAPAA9AD8AQAA/AEEAQwBEAEUARgBHAEgASgBMAE0ATgBNAE0ATQBMAE4ATgBOAE8A
TQBNAEwASwBMAEsASwBKAEkARwBGAEQAQgBAAD8APAA8ADsAOQA3ADUANAAyADEALQAr
ACkAJwAnACUAIwAiAB8AHAAZABcAFgAUABIAEAAOAA0ADAAJAAgABwAFAAUABQAEAAMA
AgD///7//v/9//7//v/9//z//P/9//3//f/6//r/+v/6//v/+//8//7//v/9//v/+v/9
//3//P/8/////////wAA///+//7//v8AAAAAAAAAAAEAAQABAAEAAgACAAIAAgADAAMA
AwADAAIAAgACAAMABQAGAAYABgAEAAQABAAEAAYABgAGAAYABwAHAAYABgAHAAcABwAH
AAcABgAGAAYABAAEAAQABAAGAAUABQAEAAQABAAEAAQAAgACAAAAAAACAAIAAgACAAAA
AAAAAP//AQAAAP////////////////3//f/9//3////////////9//z/+//6//n/+v/7
//z/+v/6//v/+//7//v/+f/5//z//P/8//z/+f/5//n/+f/7//v//P/8//v/+f/4//f/
9//3//j/+P/4//j/+P/4//b/9v/2//b/+P/4//j/9//5//n/9//0//T/9P/0//T/9v/2
//b/9v/0//T/9P/0//b/9v/2//b/9P/0//T/9P/0//T/9P/0//b/9v/2//b/9P/0//T/
9P/2//b/9v/2//T/9P/0//T/9P/0//T/9P/2//b/9v/2//T/9P/0//T/9v/2//b/9v/0
//T/9P/0//f/+f/5//r/+v/6//v/+//8//z//P/9//7/AAD+//z/+f/3//X/9P/z//P/
9P/0//T/9P/0//T/9P/0//X/9f/2//b/9//3//X/8//x/+//7//w//H/8f/z//P/8//z
//H/8f/x//H/8P/w//D/8P/y//L/8v/y//L/8v/y//P/9f/2//b/9v/1//T/8//0//j/
/v8DAA8AIAAyAEgAXQBvAHkAgACHAIkAdAA4ANz/cf8U/9X+rP6T/ob+gv6N/qT+tv7J
/uj+Ev8y/0z/Zf99/5f/q/+5/8X/z//a/+L/6P/r/+7/8P/z//P/9P/2//f/+P/6//v/
/P/9//7//////wAAAAABAAEAAgACAAQABAACAAMAAwADAAUABQAGAAYABwAGAAUABAAG
AAYABgAGAAcACAAIAAkABwAHAAcABwAIAAgACQAJAAoACgALAAwADAAMAA0ADQAOAA8A
DwAQABAAEQASABIAEwATABUAFgAYABkAGgAbABoAGgAaABoAHQAeACAAIQAfACAAIAAi
ACUAJgAoACkAKwAsAC0ALgAuAC8AMQAyADUANwA5ADoAOQA6ADsAPAA+AEAAQQBCAEIA
QwBEAEQARABEAEQARQBFAEUARABDAEAAPwA/AD4APQA7ADoAOAA6ADgANwA0ADIAMQAv
AC0ALQAsACoAKQAlACMAIQAfAB8AHQAbABoAGAAWABQAEwAOAAwACgAIAAgABwAGAAMA
AAD///3//f/9//z/+//6//n/+P/4//f/9P/0//P/8v/w//H/8f/x//D/8P/w//D/8v/x
//H/8v/z//P/8v/y//H/8f/w//D/8//z//P/9P/y//L/8//0//L/8v/y//L/9f/1//X/
9f/2//b/9v/2//n/+f/5//n/+P/4//j/+f/7//z//P/8//z//P/8//z/+v/6//r/+v/9
//3//P/8//3//f/9//3//f/8//z//P/8//z//P/8//z/+//7//r//P/8//z//P/6//r/
+P/4//j/+P/4//j/+v/6//r/+f/3//b/9f/1//f/9//3//f/9f/1//X/9f/z//P/8//z
//P/9P/1//b/8v/y//L/8v/0//T/9f/1//P/8//x//H/8v/y//L/8v/x//H/8f/x//H/
8f/y//L/9P/z//P/8//v/+//8P/w//D/8P/w//D/8v/y//L/8v/w//D/8P/v//P/8//z
//L/8P/w//D/8P/w//D/8P/w//L/8v/y//L/8v/y//L/8v/y//L/8v/y//D/8P/w//D/
8P/w//D/8P/x//L/8//0//P/8v/x//D/8v/y//L/8v/y//L/8v/y//L/8v/y//L/9P/0
//T/9P/y//L/8v/y//X/9//3//j/9v/2//f/9//4//j/+P/5//z//v/8//r/9//1//P/
8v/x//H/8v/y//D/8P/w//D/8P/w//H/8f/y//L/8//z//D/7//u/+3/7//w//H/8f/w
/+//7v/t/+3/7f/t/+3/7v/u/+7/7v/t/+z/6//q/+v/7P/t/+//7//w//D/8P/u/+7/
7v/w//b/+v/9/wUAEgAmADoATwBjAHMAfgCDAIsAhABgABIAqf8+//H+wP6f/oz+hv6J
/pr+sP7B/tr+Av8o/0T/V/9t/4P/mf+r/7v/yf/U/97/5P/n/+j/6v/r/+//8P/y//P/
9v/4//n/+v/6//r/+v/5//z//P/9//3//v/+/wAAAAD+/////////wEAAQACAAIAAgAC
AAIAAgAEAAQABAAEAAUABgAGAAcABQAFAAUABQAIAAgACQAJAAgACAAJAAoACwAMAA4A
DwAQABEAEQASABAAEQASABIAFQAVABcAGAAWABcAGAAZABsAHAAdAB4AHwAgACIAIwAj
ACQAJAAmACcAKAAqACsALQAuAC8AMAA0ADUANwA4ADcAOQA7ADwAPQA+AD8AQABCAEQA
RQBGAEYARwBIAEgASgBKAEoASwBJAEkASABHAEgARwBHAEYARwBFAEQAQgBAAD4APQA6
ADoAOQA3ADUANQA0ADIAMQAvAC0AKwApACcAJQAjACIAIAAeABwAGwAaABgAFgAUABIA
EQAQAA0ACgAJAAcABwAHAAYABQAEAAEAAAAAAP//AAAAAP///v/8//3//f/9//r/+v/6
//r/+//7//z//v/+//3/+//6//z//f/9//7/////////AAD+//7///8AAAIAAgACAAIA
AwADAAMAAwAEAAQABAAEAAUABQAFAAUABgAGAAYABwAHAAgACAAIAAYABgAGAAYACAAI
AAgACAAJAAkACAAIAAcABwAHAAcACQAIAAgACAAIAAgACAAIAAgABwAHAAYABgAGAAYA
BgAGAAYABAAEAAQABAAEAAQAAgACAAIAAQADAAIAAQABAAEAAQABAAEA//////////8B
AAEAAQABAP7//v/+//7//v/+//7//v/+//7///////3//f/7//v//v/+//7//v/9//3/
/f/9//v/+//8//z//P/7//v/+//5//n/+v/6//z//P/8//z/+v/6//r/+v/6//r/+v/5
//3/+//5//r/+P/4//j/+P/6//r/+v/6//j/+P/4//j/9v/2//b/9v/4//j/+P/4//b/
9v/2//b/+P/4//j/+P/2//b/9v/2//j/+P/4//j/9v/2//b/9v/2//b/9v/2//j/+P/4
//j/9v/2//b/9v/2//b/9v/2//b/9v/2//b/9v/3//n/+f/8//z//P/9//v//P/8//z/
/f/+/wAA/v/6//n/9//1//T/8//z//T/9v/0//T/9P/y//L/8v/z//P/8v/y//P/8//y
//H/8P/v/+//8P/x//P/8//z//P/8f/x//H/8f/z//L/8v/y//L/8v/y//L/8v/y//L/
8v/z//P/9P/0//L/8v/y//L/9v/6//7/AwARACIANgBMAF8AcQB7AIIAjQCPAHgAPgDg
/3P/FP/T/qj+j/6E/oL+j/6m/rj+yf7s/hb/OP9S/2v/h/+d/63/v//N/9X/3P/k/+r/
7//w//L/9f/3//j/+v/7//z//v///wAAAQACAAMAAwAEAAQABQAFAAgACAAKAAoACAAJ
AAkACQAJAAkACgAKAAwADAAMAAwADAAMAAwADAAPABAAEAARAA8ADwAPAA8AEAAQABEA
EQASABIAEwAUABIAEgATABMAFQAXABgAGgAYABkAGgAaABsAGwAdAB4AHgAfACAAIQAf
ACAAIQAiACUAJgAoACkAJwAoACgAKgAtAC4AMAAxADMANAA1ADYANgA3ADkAOgA9AD8A
QQBCAEMARABFAEYARgBIAEkASgBMAE0ATgBOAE0ATABLAEsATQBNAEwASwBKAEkASQBI
AEcARQBEAEIAQgBAAD8APAA6ADkANwA1ADMAMgAwAC8ALQArACkAJwAlACMAIQAgAB4A
HAAaABkAFAASABAADgAOAA0ADAAJAAgABwAFAAUAAwACAAEAAAD///7//v/9//r/+v/5
//j/+v/7//v/+//4//j/+P/4//r/+f/5//r/+//7//r/+v/5//n/+P/4//r/+//8//7/
/f/8//z//P/8//z//P/8/////////////v/+//7//v8BAAEAAQABAAAAAAAAAAEAAQAC
AAIAAgACAAIAAgACAAAAAAAAAAAAAwADAAIAAgABAAEAAQABAAMAAgACAAIAAgACAAIA
AgAAAP/////+/wAAAAAAAAAAAAAAAP7//v/+//7//v/+//7//v/+//3/+//6//n/+f/6
//v//P/9//z/+//6//n/+//7//v/+//8//z//P/8//j/+P/4//j/+v/6//v/+//7//v/
+f/5//r/+v/6//r/+f/5//n/+f/3//f/+P/4//r/+f/5//n/9//3//j/+P/4//j/+P/4
//r/+v/6//r/+P/4//j/9//5//v/+//6//j/+P/4//j/9v/2//b/9v/4//j/+P/4//b/
9v/2//b/+P/4//j/+P/2//b/9v/2//b/9v/2//b/+P/4//j/+P/2//b/9v/2//j/+P/4
//j/+P/4//j/+P/2//b/9v/2//j/+P/4//j/9v/2//b/9v/3//j/+f/6//n/+//7//z/
/v/+//////8CAAIAAgADAAMABAABAP7////9//v/+v/5//n/+v/6//j/+P/4//j/+P/4
//n/+f/2//b/9//3//j/9//2//X/9f/2//f/9//1//X/9f/1//f/9//3//f/9P/0//T/
9P/2//b/9v/2//b/9v/2//f/9//4//j/+P/4//j/+P/6//z//v8DAA0AIAA2AEwAYQBz
AH0AgACDAIcAdABAAOz/g/8g/93+sP6R/oD+fP6F/p7+sP7D/uT+EP80/07/Z/+B/5n/
rf+//8//2f/k/+r/7P/v//L/9P/3//v//P/+/////v8AAAEAAgADAAQABQAFAAgACAAJ
AAkACAAIAAoACgAMAA0ADQANAAsACwAMAAwADgAOAA4ADgAQABAAEAAQABEAEgASABMA
FQAVABUAFQAVABQAFAATABYAFgAXABgAGAAYABkAGQAYABkAGQAaABwAHQAeAB4AHQAd
AB8AIAAgACEAIgAjACUAJgAnACgAJwAoACoAKwAtAC4ALgAwAC8AMAAyADMANwA4ADkA
OgA6ADsAPQA+AD8AQQBDAEQARwBIAEkASgBIAEoASwBMAEwATQBOAE4ATgBOAE4ATwBP
AE8ATgBNAEwASwBLAEoARwBFAEQAQgBEAEIAQQA+ADwAOwA5ADcAMwAyADAALwAvAC0A
KwApACUAIwAhACAAHgAcABoAGQAYABYAFAASAA4ADQAMAAkACgAJAAcABwADAAIAAQAA
AAEAAAAAAP///v/+//3//P/8//3//f/9//7//v/+//7//P/7//v//P/9//3//P/8//3/
/f/8//z//f/9//3//v8AAAAAAQACAAAAAAAAAAAAAQABAAEAAQACAAIAAgACAAMAAwAD
AAMABAAEAAQABQADAAQABAAEAAYABgAGAAYABgAGAAYABgAFAAUABAAEAAcABwAHAAcA
BQAEAAQABAAGAAYABgAGAAYABQAFAAQAAgACAAIAAgAEAAQAAgACAAIAAgACAAIAAgAC
AAIAAQADAAIAAQABAP//////////AQABAAEAAQAAAP///v/9//7//v/+//7//v/+//7/
/v/8//z//f/9///////9//3//P/8//z//P/9//3//f/9//3//f/+//7//P/7//v/+//7
//v//P/8//r/+v/6//r/+v/6//r/+v/8//z//P/7//n/+f/7//z//P/8//z//P/6//r/
+v/6//r/+v/6//r/+v/6//r/+v/4//j/+P/4//r/+v/6//r/+P/4//j/+P/6//r/+v/6
//r/+v/6//r/+P/4//j/+P/6//r/+v/6//r/+v/6//r/+v/6//r/+v/6//r/+v/6//j/
+P/4//j/+P/4//j/+f/7//v//P/8//7//////wAAAAAAAAEAAgACAAAA/v/9//3/+//6
//n/9//4//j/9v/2//b/9v/2//j/+f/5//j/9v/3//f/9v/3//b/9f/1//T/9f/1//X/
9f/1//X/9f/3//f/9//2//X/9P/z//L/9P/0//T/9P/0//T/9f/1//b/9v/2//b/+P/2
//j/+v/+/wMADQAeADQASgBfAHEAfQCCAIcAiQB6AEgA8v+H/yb/4/62/pf+iP6C/on+
nv6y/sf+5v4Q/zL/TP9j/3n/k/+n/7v/yf/V/+D/6P/s/+//8P/y//f/+f/6//z//f/8
//7///8AAAMABAAFAAUABgAGAAcABwAGAAYACAAIAAoACwALAAsACQAJAAoACgAMAAwA
DAAMAAwADAAMAAwADQAOAA4ADwARABEAEQARABAAEAARABEAEAAQABEAEgATABQAFgAX
ABcAFwAWABYAGAAZABoAGgAZABkAGwAcABwAHQAeAB8AIQAiACMAJAAkACQAJQAlACYA
KAApACwAKwAsAC4ALwAxADIAMwA0ADYANwA5ADoAOwA9AD8AQABDAEQARQBGAEUARgBG
AEYASABJAEoASgBKAEoASgBLAEsASwBKAEkASABHAEcARgBFAEMAQgBAAD4APAA7ADgA
OAA3ADUAMwAvAC4ALAArACsAKQAnACUAIwAhAB8AHgAcABoAGAAXABYAFAASABAADAAL
AAoABwAGAAUAAwADAP///v/9//z/+//6//r/+f/4//j/9//2//T/9f/1//X/9P/0//T/
9P/0//P/8//0//X/9f/0//T/9f/1//T/9P/z//P/8//0//X/9v/4//r/+P/4//j/+P/5
//n/+f/5//z//P/8//z/+//7//v/+//+//7//v////3//v/+//7//v/+//7//v8AAAAA
AAAAAP/////+//7///////////////7//v/+//7//v/+//7/AAD//////v/8//z//P/8
//7//v/8//z/+v/6//r/+v/6//r/+v/5//v/+v/5//n/9//3//f/9//5//n/+f/5//f/
9//3//f/9v/2//b/9v/2//b/9v/2//T/9P/1//X/9//3//X/9f/0//T/9P/0//X/9f/1
//X/8//z//T/9P/0//P/8//z//P/8//0//T/8v/y//L/8v/y//L/8v/y//T/9P/0//P/
8f/x//P/8v/0//T/9P/0//L/8v/y//L/8v/y//L/8v/y//L/8v/y//L/8v/y//L/8v/y
//L/8v/w//D/8P/w//L/8v/y//L/8v/y//L/8v/w//D/8P/w//L/8v/y//L/8v/y//L/
8v/y//L/8v/y//L/8v/y//P/8//z//T/9P/2//f/9//4//b/9v/3//j//P/6//j/9//1
//P/8v/x/+//8P/w/+7/8P/w//D/8P/u/+//7//u//D/8f/x//D/7//u/+3/7f/s/+3/
7f/t/+//7//v/+//7f/t/+3/7P/s/+z/7P/s/+7/7v/u/+7/7P/s/+3/7f/w//D/8P/w
//D/8P/w//D/9P/5/wUAFgAsAEAAUwBlAHEAegB/AIUAfgBQAPz/kf8s/+P+tv6X/ob+
gv6J/pz+sP7F/uD+CP8q/0L/Wf9x/4n/n/+x/8H/y//U/97/4v/l/+r/7v/x//H/8v/0
//X/9P/2//f/+P/7//z//f/9//7//v//////AAAAAAIAAgACAAMAAwADAAEAAQACAAIA
BgAGAAYABgAGAAYABgAGAAcACAAIAAkACQAJAAkACQAKAAoACwALAAwADAANAA4ADgAO
AA8ADwAQABEAEQASABIAEwAUABQAEwATABUAFgAYABkAGgAbABsAHAAdAB4AHwAgACIA
IwAjACQAJAAmACUAJgAoACkALQAuAC8AMAAyADMANQA2ADcAOQA7ADwAPQA+AD8AQABA
AEIAQwBEAEQARQBGAEYARgBGAEYARwBHAEcARgBFAEYARQBFAEQAQQA/AD4APAA+ADwA
OwA4ADYANQAzADEALwAuACwAKwApACcAJQAjAB8AHQAbABoAGgAYABYAFQASABAADgAM
AAoACQAIAAUABgAFAAMAAwD///7//f/8//v/+v/6//n/9v/2//X/9P/y//P/8//z//T/
9P/0//T/8v/x//H/8v/1//X/9P/0//P/8//y//L/9f/1//X/9v/2//b/9//4//b/9v/2
//b/+f/5//n/+f/4//j/+P/4//v/+//7//v//P/8//z//f/7//z//P/8//7//v/+//7/
/v/+//7//v///////v/+/////////////f/8//z//P/+//7//v/+//7//f/9//z/+v/6
//r/+v/8//z/+v/6//j/+P/4//j/+v/6//r/+f/5//j/9//3//f/9//3//f/9//3//f/
9//1//X/9f/1//b/9v/2//b/9v/2//b/9v/0//T/9f/1//f/9//1//X/9P/0//T/9P/1
//X/9f/1//P/8//0//T/9P/z//P/8//z//P/9P/0//L/8v/y//L/9P/0//T/9P/y//L/
8v/x//H/8//1//T/9P/0//T/9P/z//L/8f/w//H/8v/z//T/8v/y//L/8v/y//L/8v/y
//L/8v/y//L/8P/w//D/8P/y//L/8v/y//L/8v/y//L/8v/y//L/8v/y//L/8v/y//D/
8P/w//D/8v/y//L/8v/y//L/8v/y//H/8//z//T/9v/2//f/9//2//b/9v/3//r//P/6
//j/9//1//P/8v/v/+//8P/w/+7/7v/u/+7/7v/u/+//7//w//D/8f/x/+7/7f/s/+v/
6//s/+3/7f/t/+3/7f/t/+v/6//r/+v/7P/s/+z/7P/q/+r/6v/q/+z/7P/s/+3/6//s
/+z/7P/s/+z/7P/u//L/9v/5/wMAFAAmADoAUQBjAG8AeAB9AIEAdgBKAPb/i/8k/93+
qv6J/nr+eP6B/pL+ov6x/tD++v4k/0T/Xf91/43/of+x/7//yf/S/9z/4P/l/+r/7P/r
/+3/7v/w//H/9P/2//f/+P/7//z//f/9//3//P/8//v//f/+/wEAAgAAAAEAAQABAAMA
AwAEAAQABAAEAAQABAAGAAYABgAGAAcACAAIAAkABwAHAAcABwAKAAoACwALAAwADAAN
AA4ADgAOAA8ADwAQABEAEQASABIAEwAUABQAFQAVABcAGAAWABcAGAAZABsAHAAdAB4A
HwAgACIAIwAjACQAJAAmACcAKAAqACsAKwAsAC0ALgAwADEAMwA0ADcAOQA7ADwAOwA8
AD0APgA+AEAAQQBCAEIAQwBEAEQAQgBCAEIAQwBFAEUARABDAEAAPwA/AD4APwA9ADwA
OgA4ADYANQAyADAALwAtACsAKQAoACYAJQAjACEAHwAdABsAGQAXABYAEgAQAA4ADQAK
AAgABgAEAAQAAwACAP///P/7//n/+f/5//j/9//2//X/9P/0//P/8P/w/+//7v/w//H/
8f/x/+7/7v/u/+7/7v/t/+3/7v/v/+//7v/u/+3/7f/s/+z/7//v/+//8P/w//D/8f/y
//L/8v/y//L/8//z//P/8//0//T/9P/0//X/9f/1//X/9P/0//T/9f/1//b/9v/2//j/
+P/4//j/9v/2//b/9v/5//n/+P/4//f/9//3//f/+f/4//j/+P/2//b/9v/2//b/9f/1
//T/9v/2//b/9v/2//b/9P/0//T/9P/0//T/9P/0//T/8//z//L/8f/x//H/8f/x//H/
7//v/+//7//v/+//7//v//D/8P/w//D/7v/u/+7/7v/u/+7/7//v/+3/7f/r/+v/7P/s
/+z/7P/r/+v/6//r/+n/6f/q/+r/7P/r/+v/6//n/+f/6P/o/+j/6P/o/+j/6P/o/+j/
6P/m/+b/5v/l/+f/5//n/+j/5//m/+X/5P/m/+b/5v/m/+b/5v/m/+b/5P/k/+T/5P/m
/+b/5v/m/+T/5P/k/+T/5P/k/+T/5P/k/+T/5P/k/+T/5P/k/+T/5v/m/+b/5v/m/+b/
5v/m/+T/5P/k/+T/5P/k/+T/5P/m/+b/5v/m/+j/6P/o/+j/6f/q/+v/7P/u/+7/7v/u
//D/8P/w//D/7f/s/+v/6v/o/+j/6P/o/+b/5v/m/+b/6P/o/+j/6P/q/+r/6v/q/+j/
6P/o/w==
         </WaveFormData>
      </LeadData>
      <LeadData>
         <LeadByteCountTotal>10000</LeadByteCountTotal>
         <LeadTimeOffset>0</LeadTimeOffset>
         <LeadSampleCountTotal>5000</LeadSampleCountTotal>
         <LeadAmplitudeUnitsPerBit>4.88</LeadAmplitudeUnitsPerBit>
         <LeadAmplitudeUnits>��V</LeadAmplitudeUnits>
         <LeadHighLimit>2147483647</LeadHighLimit>
         <LeadLowLimit>268435456</LeadLowLimit>
         <LeadID>V3</LeadID>
         <LeadOffsetFirstSample>0</LeadOffsetFirstSample>
         <FirstSampleBaseline>0</FirstSampleBaseline>
         <LeadSampleSize>2</LeadSampleSize>
         <LeadOff>FALSE</LeadOff>
         <BaselineSway>FALSE</BaselineSway>
         <ExcessiveACNoise>FALSE</ExcessiveACNoise>
         <MuscleNoise>FALSE</MuscleNoise>
         <LeadDataCRC32>733212438</LeadDataCRC32>
         <WaveFormData>
GgAaABoAGgAbABwAHQAeACEAIgAjACQAJgAmACYAJgAoACoALAAuAC8AMAAxADIAMgAy
ADIAMgA1ADYANwA4ADYANgA2ADYANgA2ADYANgA1ADQAMwAyAC8ALgAtACwAKgAqACoA
KgAoACYAJAAiAB8AHgAdABwAGwAaABkAGAAVABQAEwASABAAEAAQABAADgAMAAoACAAG
AAYABgAGAAUABAADAAIA///+//3//P/8//z//P/8//n/+P/3//b/9v/2//b/9v/0//T/
9P/0//L/8v/y//L/8//0//X/9v/0//T/9P/0//b/9v/2//b/9v/2//b/9v/2//b/9v/2
//j/+P/4//j/+P/4//j/+P/6//r/+v/6//z//P/8//z//P/8//z//P/9//7///8AAP7/
/v/+//7/AAAAAAAAAAAAAAAAAAAAAP///v/9//z//f/+////AAD///7//f/8//z//P/8
//z//P/8//z//P/6//r/+v/6//z//P/8//z/+//6//n/+P/6//r/+v/6//r/+v/6//r/
+P/4//j/+P/4//j/+P/4//f/9v/1//T/9f/2//f/+P/2//b/9v/2//T/9P/0//T/9v/2
//b/9v/0//T/9P/0//b/9v/2//b/9v/2//b/9v/0//T/9P/0//X/9v/3//j/9//2//X/
9P/2//b/9v/2//b/9v/2//b/9P/0//T/9P/1//b/9//4//b/9v/2//b/9v/2//b/9v/2
//b/9v/2//T/9P/0//T/9f/2//f/+P/2//b/9v/2//b/9v/2//b/9v/2//b/9v/2//b/
9v/2//j/+P/4//j/9v/2//b/9v/4//j/+P/4//r/+v/6//v/+v/8//3//f///wAAAAAA
AP7//////wAAAAAAAAAA/v/+//3//f/8//r/+v/6//r/+//8//3////9//3//P/8//7/
/v/9//z/+//5//n/+v/4//n/+f/5//v/+v/6//r/+P/4//b/9f/3//f/9//3//j/+P/3
//f/9v/2//f/9//5//r/+v/6//r/+//6//3/AwAPACMAPABYAHMAjQCkALUAywDcANYA
sQBsAAcAnv9N/xL/6f7Q/sP+xv7X/uL+8P4N/zT/Uv9l/3r/kP+k/7T/xP/P/9n/4f/l
/+n/7P/u//D/9P/1//f/+P/5//j/+v/7//v//f/+///////+//7//v/+//////8BAAEA
AwADAAMABAADAAMAAwADAAUABQAFAAUAAwAEAAUABQAFAAUABwAHAAkACQAJAAkABwAI
AAkACQAMAAwADAANAA0ADQAOAA4ADgAPAA8AEAAQABEAEQARABAAEAAQABAAEwATABMA
FAAUABQAFQAVABUAFgAYABgAGAAZABsAGwAZABwAHAAdACAAIQAjACQAJQAmACcAJwAl
ACgAKQArAC4ALwAwADEAMQAxADMANAA3ADcAOQA5ADcANwA3ADcANwA3ADgAOAA4ADgA
NwA2ADQAMwAyADEAMgAxADAALQAtACwAKgAoACYAJgAlACQAJQAjACIAIAAcABoAGgAa
ABoAGQAWABUAFQAUABEADwAPAA4ADgAMAA0ADQALAAoACAAFAAUABQAHAAYABQAFAAYA
BQAFAAMAAQACAAIAAAACAAIAAgACAP//////////AQABAAEAAQABAAAAAAAAAAAAAQAB
AAEAAQACAAIAAgD///////8AAAIAAwADAAMAAwAEAAQABAAFAAUABQAGAAcACAAKAAsA
CgAKAAkACQALAAsADAAMAA4ADAAMAAwADAAMAAwACwAMAA0ADQAMAAoACwAMAA0ADQAN
AA0ADQAMAAsACgAJAAkACQALAAsADQALAAoACQAJAAkACQAJAAgACAAHAAcABgAGAAUA
BQAEAAQABAAEAAYABgAFAAQAAQABAAIAAwADAAMAAwABAAEAAQABAAEA//////////8B
AAEAAQABAP///////wAAAAAAAAAAAAAAAP////////3//f/9//3//v///wAAAAD9//3/
/f/+/wAAAAAAAAEA///+//7//v/8//z//v/+//7//v/+//7//P/8//z//P/+//7//v/+
//z//P/8//z//P/8//z//P/+//7//v/+//z//P/8//z//P/8//z//P/8//z//P/8//z/
/P/8//z//v/+//7//v/9//z/+//6//z//P/8//z//P/8//z//P/8//z//P/8////AAAC
AAMAAQABAAIAAgAEAAQABQAFAAYABgAGAAYAAgAAAP///////wAAAQACAAEAAAD///7/
AQABAAEAAAAAAAAAAAD///z/+//5//n//P/8//3//f/7//v/+v/6//z//P/8//r/+f/5
//n/+f/3//j/+P/3//n/+v/6//v/+//7//z//P/8//7///8CAAMABQANABsAMABIAGMA
fwCaAK0AvQDKAMwAswB8ACUAwP9r/yz///7g/sv+xv7P/tz+6P4B/yr/UP9p/3z/kv+k
/7T/wP/N/9f/4f/r/+//8P/y//T/9P/3//n/+v/7//3/AAACAAMAAQACAAMAAwAGAAYA
BgAGAAUABQAHAAcABwAHAAcACAALAAsACwALAAsACwALAAsADQAOAA8ADwANAA0ADwAP
AA8ADwAPAA8AEQASABMAEwATABIAEQARABIAEwAVABYAFgAXABcAGAAWABcAFwAXABoA
GgAaABoAGQAZABkAGgAcABwAHQAdABsAHAAeAB4AHgAfACEAIQAhACQAJAAlACUAJQAm
ACYAKAAqACwALQArAC4ALwAxADAAMQAyADMANAA1ADgAOgA4ADcAOAA3ADgAOQA6ADsA
OQA5ADoAOgA4ADgANwA2ADYANQA0ADMAMAAvAC4AKwAtACwAKgAoACYAJgAlACQAIQAf
AB4AHAAdABwAHQAeABsAGQAVABMAFQAUABEADwAPAA4ADgAMAAkACQAHAAYABwAFAAYA
BwAGAAQAAgABAAEAAQACAAEA//8AAAAA/v/8//z//P/8//z//f/+/////v/9//z/+//8
//z//f/+//7//////////v/+//3//P/8//3//v8AAP7/////////AQACAAIAAgABAAEA
AQACAAAAAAABAAEAAgAEAAUABwAGAAUABQAEAAYABAAEAAQAAwAEAAUABQAFAAUABAAC
AAMABQAHAAkABgAFAAQAAwAFAAUABQAFAAMAAwAFAAUAAwABAAAA//8AAAEAAgADAAMA
AgAAAP//AAAAAP/////+//7//v/+//7//v/9//z//f/9//7////+//3//P/5//v/+//7
//v/+//7//v/+//5//n/+f/5//j/+f/6//z/+f/4//f/9v/4//f/9//3//f/9//3//f/
9//3//f/9v/3//f/9//4//f/9v/1//X/9//2//b/9v/6//j/9v/y//T/9P/0//T/9v/2
//b/9v/0//T/9P/0//b/9v/2//b/9P/0//T/9P/y//L/8v/y//T/9P/0//T/8v/y//L/
8v/0//T/9P/0//T/9P/0//T/8v/y//L/8v/z//T/9f/2//X/9P/z//L/9P/0//T/9P/0
//T/9P/0//T/9f/2//j/+//7//v//P/6//r/+v/7//v//P/8//z//P/6//j/9//1//T/
9P/0//b/9v/2//b/9v/3//f/9//2//b/9v/2//X/9P/z//H/8f/y//L/8//1//X/9f/0
//P/8v/x//D/8P/v/+//7//v/+//8P/w/+//7//w//D/8//z//P/9P/z//L/8f/x//L/
9f/9/wsAGwAyAEoAZwCDAJgAqwC/AM4AyAChAFoA9/+S/0P/Cv/l/sz+vf6+/sv+2P7k
/gP/KP9G/1v/cP+I/57/rv+6/8P/zf/X/93/4f/m/+r/7P/u/+//8f/y//P/9P/2//f/
9//5//r/+//7//r/+v/6//r/+//7//3//f/7//v/+//8//3//f/9//3////////////9
//7///////////8BAAEAAwADAAMAAwABAAIAAwADAAYABgAGAAcABQAFAAYABgAIAAkA
CQAKAAgACQAJAAkACgAKAAoACgAMAA0ADgAQAA8ADgAOAA0ADwAQABIAEgAQABEAEwAT
ABMAFgAWABcAGgAbAB0AHgAdAB4AHwAfACEAJAAlACcAJgAnACgAKQArACsALQAuADEA
MQAzADMAMQAxADEAMQAzADMANAA0ADAAMAAvAC4ALgAtACwAKwAsACsAKgAnACYAJAAh
AB4AHQAeAB4AHgAbABkAGAAWABYAFAAUABQAFAATABAADwAOAAwACAAFAAcABgAGAAQA
AQABAP///v8AAP3//f/9//v/+v/5//n/9v/1//X/8//1//b/9v/0//P/8v/x//D/8f/x
//H/8f/z//P/8//z//L/8P/v/+7/7//x//L/8//y//L/8f/w/+//7//v//D/8v/z//P/
8//z//T/9P/0//f/9//3//j/9v/2//f/9//5//r/+v/7//v/+//8//z/+v/4//j/+P/6
//z//v/////////+//z/+v/7//z//f/9//3//f/9//z/+//6//n/+//7//3//f/7//n/
+P/3//n/+f/5//n/+v/6//n/+f/2//b/9f/1//j/+P/4//j/+P/4//f/9v/z//P/9P/1
//f/9//3//X/8//z//P/8//1//X/9f/1//X/9f/1//X/8f/x//H/8v/0//T/9P/0//L/
8f/x//H/8v/z//T/9f/z//P/8//y//P/8//z//T/9P/0//T/9f/0//L/8f/w//T/9P/0
//T/8v/y//L/8v/y//L/8v/y//T/9P/0//T/8v/y//L/8v/0//T/9P/0//T/9P/0//T/
9P/0//T/9P/2//b/9v/2//X/9P/z//L/9P/0//T/9P/0//T/9P/0//T/9P/0//T/9P/0
//T/9P/y//L/8v/y//X/9//5//z//P/7//r/+v/6//r/+v/7//3//v/+//7//P/6//j/
9//5//j/+P/4//b/9v/2//b/9v/3//f/9//3//j/+f/6//b/9P/y/+//8P/y//P/9f/z
//P/8//y//D/8P/w//D/7//v//D/8f/w/+//7//u/+//7//w//D/8f/x//H/8v/y//L/
8v/z//j/+f/9/wMAEwAoAEAAWwB7AJgArwDBANgA3gDHAJAANQDG/2P/IP/z/tT+v/64
/r/+zP7Y/u/+FP84/1P/Zv96/47/nv+u/73/yf/V/93/5f/o/+j/6v/q/+3/7//w//H/
9P/2//f/9//1//b/9//3//r/+v/6//r/+//7//3//f/7//v/+//8////////////AQAB
AAEAAQABAAIAAwADAAUABQAHAAcABgAFAAQAAwAFAAYABwAHAAYABgAGAAcACQAJAAoA
CgAMAA0ADQAOAA0ADQAMAAsADQAOAA8AEAARABEAEQASABQAFAAVABUAFQAWABgAGAAW
ABcAGQAZABsAHgAeAB8AHgAfACEAIgAlACYAJwAnACkALAAtAC8ALgAvADAAMQAyADMA
NgA4ADcANwA5ADkAOwA7ADsAOwA7ADsAPAA8ADoAOgA5ADgAOgA5ADgANwA0ADMAMgAv
ADEAMAAuACwALAAsACsAKgAnACUAJAAiACIAIAAgACAAHgAdABoAGQAbABoAFwAVABUA
FAAUABIADwAPAA0ADAANAAsADAANAAwACgAIAAcACAAHAAcABQADAAQABAACAAAAAAAA
AAAAAAABAAIAAwACAAEAAAD//wEAAAAAAAAAAgADAAMAAwABAAIAAgACAAIAAwAEAAYA
BQAFAAQAAwAFAAYABgAGAAcABwAHAAgABgAGAAcABwAIAAoACwANAAsACwAMAAwADgAM
AAwADAANAA4ADwAPAA0ADQAMAAoADAANAA4ADwANAA0ADQANAAwACwAKAAkACwALAA0A
DQAMAAkABwAFAAYABwAIAAkACAAIAAcABwAIAAgABwAHAAgACAAIAAgABwAGAAQAAgAE
AAUABwAJAAYABQAEAAEAAwADAAMAAwADAAMAAwADAAEAAQABAAEAAAABAAIABAACAAIA
AgACAAAA////////AQABAAEAAQD////////+//7///8AAAIAAQAAAP////////7//v/+
/wIAAAAAAAAA///+//3//P/9//7///8AAP7//v/+//7//P/8//z//P/+//7//v/+//z/
/P/8//z//v/+//7//v/8//z//P/8//z//P/8//z//P/8//z//P/6//r/+v/6//z//P/8
//z/+v/6//r/+v/8//z//P/8//z//P/8//z/+v/6//v//P8AAAEAAQABAAAAAAAAAAAA
AwADAAQABAACAAIAAAD+//v/+//6//r/+//8//3//v/8//z//f/9//3//P/8//z//P/7
//r/+f/3//f/+P/4//n/+f/5//n/9v/2//b/9v/4//b/9f/1//X/9f/1//b/9v/1//X/
9v/4//n/+f/5//n/+P/3//b/+f/8////BQARACUAPABSAG0AiwCiALcAywDcANYArwBo
AAMAnP9N/xT/7/7W/sn+yv7X/uL+8P4P/zb/VP9r/4D/mP+q/7j/xv/T/9v/4f/p/+3/
8P/0//b/+P/3//n/+v/7//z//v//////AQACAAMAAwACAAIAAgACAAUABQAHAAcABQAF
AAUABgAJAAkACQAJAAsACwALAAsACQAKAAsACwANAA0ADwAPAA0ADQANAA0ADQAOAA8A
DwASABIAEgATABEAEQASABIAFAAVABUAFgAUABUAFQAVABYAFgAWABYAGQAZABkAGgAZ
ABgAGAAXABgAGgAdAB4AHAAdAB8AHwAfACIAIgAjACYAJwApACoAKgAqACoAKQAqAC4A
MAAzADIAMwA0ADUANQA1ADcAOAA7ADsAPQA9ADwAOwA6ADkAOwA7ADwAPAA6ADoAOQA4
ADYANQA0ADMAMwAzADMAMQAwAC4AKwAoACcAKAAoACgAJQAjACIAIAAeABwAHAAcABwA
GwAYABcAFQAUABEADwARABAAEAAOAA0ADQALAAoACgAHAAcABwAHAAYABQAFAAQAAwAD
AAEAAQACAAIAAAAAAAAAAAAAAP/////////////////////9//z//P/8//3///8AAAEA
//8AAAAAAAD///////8AAAAAAQABAAEA//8AAAAAAAADAAMAAwAEAAIAAgADAAMAAwAE
AAQABQAFAAUABgAGAAQAAgACAAIABQAGAAcABwAHAAcABgAEAAQABQAGAAcABwAHAAcA
BwAEAAMAAgABAAIAAwAGAAcABQADAAIAAQABAAEAAQABAAQABAADAAMAAAAAAP////8A
AAAAAAAAAAAAAAD///7//f/9//7///8BAAEAAQD///7//f/8//v//P/9//7////9//3/
/f/9//3//f/9//7//v/+//7//v/8//v/+//7//3//f/9//3//f/9//3//P/7//v/+//8
//7//v/+/////v/8//v/+v/8//7//v/+//z//P/8//z/+v/6//r/+v/8//z//P/8//r/
+v/6//r//P/8//z//P/6//r/+v/6//r/+v/6//r//P/8//z//P/6//r/+v/6//z//P/8
//z//P/8//z//P/6//r/+v/6//v//P/9//7//f/8//v/+v/7//z//f/+//7///8AAAIA
AQABAAEAAgADAAQABQAHAAYABgAFAAQABgAEAAIAAQABAAAAAAAAAP7//v/+//7/AAAB
AAEAAQD///7//f/8//3//P/7//n/+//8//z//f/7//v/+//6//z//P/8//z/+P/3//f/
9//5//n/+v/6//n/+f/6//r/+//7//v//P/8//z//P/9//z//f8BAAsAHwA2AFAAaQCF
AJwAqwC7AMoAxgCnAGwAEwCu/13/IP/1/tr+x/7G/tX+4P7w/gv/NP9U/2n/fP+S/6b/
tv/G/9X/3f/l/+v/7f/w//L/9P/2//n/+//8//3//P/+//////8BAAIAAwADAAYABgAG
AAYABgAFAAYABQAGAAcACAAKAAkACQAJAAkACwALAAsACwALAAwADQANAAsACwANAA0A
DgAPABAAEQAPABAAEQARABIAEgASABMAEwATABQAFAASABMAEwAUABUAFwAYABkAGQAY
ABcAFgAZABkAGQAaABoAGgAbABsAGQAaABwAHAAeAB8AIQAhAB8AIgAiACMAJAAlACcA
KAApACoAKwArACkALAAtAC8AMgAzADQANQA1ADUANwA4ADkAOQA7ADsAOwA7ADsAOwA5
ADkAOgA6ADoAOgA5ADgANgA1ADQAMwAyADEAMAAtAC8ALgAsACoAJwAmACQAIgAiACEA
IQAgABwAGgAaABoAGgAZABYAFQAXABYAEwARAA8ADgAOAAwADQANAAsACgAIAAUABQAF
AAcABgAFAAUABAADAAMAAQD//wAAAAD+////AAABAAIAAAD///7//f//////////////
/v/+//7//v////////8BAAIAAgACAP///////wAAAAABAAEAAQABAAIAAgACAAEAAQAB
AAIABAAEAAUABQAFAAYABgAHAAUABQAGAAYACAAGAAYABgAFAAYABwAHAAkACQAIAAYA
BAAFAAYABwAHAAcABwAHAAgABwAGAAUAAwADAAUABQAHAAUABAADAAEAAQABAAEABAAE
AAMAAwACAAIAAQABAAEAAAD///7///8AAAAAAAD9//3//v////////////3/////////
///9//3//f/9////////////+//7//v//P/8//z//P/8//7//f/9//3/+//7//v/+//9
//3//f/8//v/+//7//z//P/8//z//f/9//z//P/8//r/+P/6//r/+v/6//r/+v/4//j/
+P/4//r/+v/6//r/+v/6//r/+v/4//j/+P/4//r/+v/6//r/+f/4//f/9v/4//j/+P/4
//j/+P/4//j/9v/2//b/9v/4//j/+P/4//b/9v/2//b/+P/4//j/+P/4//j/+P/4//b/
9v/2//b/+P/4//j/+P/3//j/+v/7//v/+//8//z//v/+//////////7//f/8//z/+v/5
//n/+P/4//j/+P/2//b/9v/2//n/+f/5//j/9v/2//b/9f/0//P/8f/x//L/8v/z//P/
8//z//L/8v/0//T/9P/y/+//7//v/+//7//w//D/7//v//D/8P/x//H/8f/y//L/9P/y
//P/9P/1//v/BQAVACwASABjAH8AlgCnALcAxgDGAKcAaAALAKb/U/8W/+3+0P69/rj+
xf7S/uL+//4k/0T/W/9s/4L/lv+m/7b/xf/P/9n/3//j/+b/5v/o/+z/7//x//L/8//y
//T/9f/1//X/9v/3//f/+v/6//r/+v/5//n/+//7//3//f/9//7//f/9//3//f//////
////////AAABAAEA/////wEAAQACAAMABAAFAAMABAAFAAUABgAGAAYABwAJAAkACgAK
AAkACQAIAAgACgALAAsACwAKAAoACgAKAA0ADQANAA4ADgAOAA8ADwANAA4AEAAQABEA
EwAWABcAFQAYABgAGQAaABsAHQAeACEAIgAjACMAIgAkACQAJQAnACkAKwAtACsAKwAt
AC4ALwAvADEAMQAzADMAMwAzADIAMQAxADAALwAwADAAMAAuAC0ALAArACoAKQAoACUA
JwAmACQAIgAeAB4AHQAcAB0AGwAaABgAFAASABIAEgASABEADgANAA8ADgALAAkACAAG
AAUAAgABAAEA///+//7/+//7//v/+//6//n/+f/4//f/9//1//T/9P/z//D/8v/y//L/
8v/x//H/8f/x//H/8f/x//H/8f/w//D/8P/u/+//7//v//D/8v/z//T/8f/x//H/8v/y
//P/8//z//X/9v/2//b/9v/1//T/9P/1//b/+P/5//f/+P/4//n/9//3//j/+P/7//r/
+//8//r/+v/6//n/+v/7//v/+v/6//v//P/9//v/+//7//v/+//7//v/+//6//n/+v/5
//v/+f/4//f/9//3//f/9//2//b/9f/1//b/9v/1//X/9P/0//T/9P/2//b/9f/0//H/
8f/y//P/8//z//P/8f/z//P/8//z//H/8f/x//H/8f/x//H/8f/x//H/8f/y//D/8P/w
//D/8v/x//H/8f/v/+//7//v//H/8f/x//D/7//v/+//8P/u/+7/7v/v//H/8P/w//D/
7v/u/+7/7v/w//D/8P/w//D/8P/w//D/8P/w//D/8P/w//D/8P/w/+7/7v/u/+7/8P/w
//D/8P/u/+7/7v/u/+7/7v/u/+7/8P/w//D/8P/u/+7/7v/u//D/8P/w//D/7v/u/+7/
7v/u/+7/7v/u/+//8P/x//L/8v/y//P/8//1//X/9v/2//b/9v/3//f/+P/4//j/+P/4
//b/9f/1//L/8v/y//L/9P/0//T/9P/z//P/8//y//L/8v/y//H/8v/x/+//7//u/+7/
7//v//H/8f/w//D/7v/u/+7/7P/t/+3/7f/t/+3/7v/u/+3/6//s/+z/7f/v/+//8P/w
//D/8P/v//D/8f/3/wEAFQAsAEYAYQB9AJYAqQC9ANAA1gC7AHwAHQCw/1X/Ev/n/sz+
uf60/r/+0P7c/vX+Gv86/0//ZP96/5D/ov+y/8H/y//T/9v/4f/k/+b/6v/s/+3/7//w
//H/8P/y//P/8//1//b/9//3//j/+P/4//j/9//3//n/+f/6//v//P/+//7//f/8//v/
/v///wAAAQD//wAAAQABAAMAAwAFAAUABQAFAAUABQADAAQABQAFAAgACAAIAAkACQAJ
AAoACgAIAAkACQAKAAwADQANAA0ADAAMAAwADAAPAA8ADwAQABAAEAARABEAEQASABQA
FAAWABcAGQAZABcAGgAaABsAHgAfACEAIgAjACQAJQAlACUAKAApACsALAAtAC4ALwAt
AC0ALwAwADMAMwA1ADUANQA1ADUANQA1ADUANgA2ADYANgA1ADQAMwAxAC8ALQAtAC0A
LQArACsAKgAoACYAIgAiACEAIAAhAB8AHgAcABgAFgAWABYAGAAXABQAEwARABAADQAL
AAsACgAKAAgACQAJAAcABgAFAAEAAAD//wEAAAD//////v/9//3/+//5//r/+v/4//r/
+v/6//r/9//3//f/9//3//f/9//3//f/9v/2//b/9v/3//f/9//5//r/+v/6//f/9//3
//j/+v/7//v/+//5//r/+v/6//v/+//7//z//v/+///////9//7//v///wEAAQACAAIA
BAACAAIAAgABAAIAAwADAAUABQAEAAIAAAABAAIAAwADAAMAAwADAAIAAQAAAP//////
/wEAAQADAAEAAAD///3//f/9//3//v/+//3//f/8//z/+//7//z//P/8//z//v/+//3/
/P/5//n/+v/7//3//f/9//v/+//7//v/+//5//n/+f/5//v/+//7//v/9//3//f/+P/6
//r/+v/6//j/9//3//f/9//3//f/9//5//n/+f/4//X/9f/1//b/+P/4//j/+f/5//j/
+P/4//b/+P/6//r/+v/6//r/+v/5//j/9//2//j/+P/4//j/+P/4//j/+P/4//j/+P/4
//r/+v/6//r/+f/4//f/9v/3//j/+f/6//j/+P/4//j/+P/4//j/+P/4//j/+P/4//b/
9v/2//b/+P/4//j/+P/4//j/+P/4//j/+f/6//z//f/9//3//v/+//7//v///wEAAgAC
AAIAAAD+//z/+//7//r/+v/6//r/+v/6//r/+P/5//n/+f/6//r/+v/6//f/9v/1//P/
8//0//T/9f/3//f/9//2//T/9P/0//T/9P/z//P/8//x//H/8v/y//H/8f/y//L/9f/1
//X/9v/1//T/8//z//j/+////wcAFQAsAEQAXQB5AJQApwC7AMwA0AC1AHgAHwC4/2H/
Iv/3/tr+x/7E/s/+2v7k/v/+JP9I/2P/eP+O/6L/sv++/8f/0f/b/+P/5f/q/+7/7v/w
//H/8//0//X/+P/6//v/+//9//7//////////v/9//z//v///wIAAwABAAEAAQACAAMA
AwADAAMABwAHAAcABwAFAAYABwAHAAkACQALAAsACQAJAAkACQALAAwADQANAA4ADgAO
AA8ADQANAA4ADgAQABEAEQASABAAEQARABEAEgASABIAEgATABMAEwAUABQAFAAVABUA
FgAYABsAHAAbABsAHAAbABsAHgAeAB8AIAAhACMAJAAlACYAJwAnACkALAAtAC8ALwAv
AC8ALwAxADEAMwA0ADUANQA3ADcANQA1ADUANQA3ADcAOAA4ADQANAAzADIAMgAxADAA
LwAuAC0ALAApACcAJgAkACIAIgAiACEAIAAdABsAGgAYABgAFgAWABYAFAATABAADwAP
AA4ACwAJAAsACgAKAAgABQAFAAMAAgAEAAEAAQABAAEAAAD//////P/7//v/+f/6//z/
/f/8//v/+v/5//j/+f/5//n/+f/5//n/+f/5//f/9v/2//b/+P/5//n/+f/3//j/+P/4
//n/+f/5//r/+v/7//v/+//5//r/+v/6//v/+//7//z//P/8//3//f/9//7//v///wEA
AQACAAIAAAD+//7//v8BAAIAAwADAAEAAQAAAP7/AAABAAIAAwABAAEAAQABAP7//f/8
//v//P/9/wAAAQD///3//P/7//3//f/9//3//P/8//v/+//6//r/+f/5//z//P/8//z/
+//6//j/9v/3//f/+P/5//n/+f/5//f/9f/1//X/9f/3//f/9//3//X/9f/1//X/9f/1
//X/9v/2//b/9v/2//T/8//z//P/8//z//P/8//z//P/8//y//H/8f/x//L/8v/y//L/
8//x//D/8P/w//L/8v/0//L/8P/w//D/8P/w//D/8P/w//D/8P/w//D/7v/u/+7/7v/w
//D/8P/w/+7/7v/u/+7/7v/u/+7/7v/w//D/8P/w/+7/7v/u/+7/8P/w//D/8P/w//D/
8P/w//D/8P/w//D/8P/w//D/8P/u/+7/7v/u//H/8v/z//T/9v/2//b/9v/4//j/+P/4
//n/+v/7//z/+f/4//f/9v/2//b/9v/2//T/9P/0//T/9v/2//b/9v/4//j/+P/4//f/
9v/1/w==
         </WaveFormData>
      </LeadData>
      <LeadData>
         <LeadByteCountTotal>10000</LeadByteCountTotal>
         <LeadTimeOffset>0</LeadTimeOffset>
         <LeadSampleCountTotal>5000</LeadSampleCountTotal>
         <LeadAmplitudeUnitsPerBit>4.88</LeadAmplitudeUnitsPerBit>
         <LeadAmplitudeUnits>��V</LeadAmplitudeUnits>
         <LeadHighLimit>2147483647</LeadHighLimit>
         <LeadLowLimit>268435456</LeadLowLimit>
         <LeadID>V4</LeadID>
         <LeadOffsetFirstSample>0</LeadOffsetFirstSample>
         <FirstSampleBaseline>0</FirstSampleBaseline>
         <LeadSampleSize>2</LeadSampleSize>
         <LeadOff>FALSE</LeadOff>
         <BaselineSway>FALSE</BaselineSway>
         <ExcessiveACNoise>FALSE</ExcessiveACNoise>
         <MuscleNoise>FALSE</MuscleNoise>
         <LeadDataCRC32>3199257243</LeadDataCRC32>
         <WaveFormData>
CAAIAAgACAAKAAoACgAKAAsADAANAA4ADwAQABEAEgAUABQAFAAUABYAFgAWABYAFwAY
ABkAGgAcABwAHAAcAB4AHgAeAB4AHgAeAB4AHgAcABwAHAAcABwAHAAcABwAGgAaABoA
GgAZABgAFwAWABQAFAAUABQAEgASABIAEgARABAADwAOAA0ADAALAAoABwAGAAUABAAD
AAIAAQAAAP7//v/+//7//f/8//v/+v/5//j/9//2//T/9P/0//T/9P/0//T/9P/y//L/
8v/y//D/8P/w//D/7v/u/+7/7v/u/+7/7v/u//D/8P/w//D/8P/w//D/8P/y//L/8v/y
//L/8v/y//L/9P/0//T/9P/2//b/9v/2//b/9v/2//b/9//4//n/+v/4//j/+P/4//j/
+P/4//j/+v/6//r/+v/6//r/+v/6//j/+P/4//j/+P/4//j/+P/4//j/+P/4//j/+P/4
//j/9//2//X/9P/2//b/9v/2//b/9v/2//b/9P/0//T/9P/0//T/9P/0//L/8v/y//L/
9P/0//T/9P/z//L/8f/w//D/8P/w//D/8v/y//L/8v/w//D/8P/w//L/8v/y//L/8v/y
//L/8v/y//L/8v/y//L/8v/y//L/8P/w//D/8P/y//L/8v/y//D/8P/w//D/8P/w//D/
8P/y//L/8v/y//D/8P/w//D/8v/y//L/8v/y//L/8v/y//L/8v/y//L/8v/y//L/8v/y
//L/8v/y//L/8v/y//L/8v/y//L/8v/y//L/8v/y//L/8v/y//L/8v/y//L/8v/0//T/
9P/0//T/9P/0//T/9P/0//T/9P/2//b/9v/2//b/9v/4//j/+f/7//v/+//7//v/+//9
//3//f/+//7//v/+//7//P/7//v//P/8//7//v/+//3//f/9//3//////////v/9//z/
/P/7//j/+P/3//f/+P/6//v/+//6//n/+P/4//j/9v/2//X/9P/2//X/9f/2//b/9v/2
//b/9v/3//f/+P/4//j/+P/4//j/+v/5//v//v8HABUAKQA/AFcAcQCEAJUApwC7AMIA
uACZAF4AEwDO/5j/b/9N/zP/K/8w/zP/Of9R/3D/hv+T/6H/sP+9/8b/0f/a/+D/5v/r
/+3/7//w//L/8v/z//T/9f/2//f/+P/5//n/9//3//f/+P/4//n/+f/5//r/+v/6//r/
+v/7//v/+//8//z//P/9//3//f/9//3//f/+//7//v///////////////////wAAAAAA
AAEAAQABAAEAAQABAAIAAgACAAIAAgADAAMAAwADAAMABAAFAAUABQAFAAUABgAGAAcA
BwAHAAcACAAIAAkACQAKAAoACwALAAsADAAMAA4ADwAQABAAEQARABEAEwAUABQAFAAW
ABcAGAAYABgAGQAbABwAHAAdAB0AHQAgACEAIgAiACAAIQAhACIAJQAlACUAJQAjACQA
JAAkACYAJgAlACUAJQAlACQAIgAiACIAIgAiACAAHwAfAB4AHQAdABwAGwAaABoAGQAY
ABcAFgAWABUAFgAVABQAEwASABEAEAAPAA4ADQAMAAsACgAKAAkACAAHAAYABgAGAAUA
BAAEAAQABgAFAAUABQAEAAIAAQAAAAIAAQABAAEAAwADAAMAAwADAAIAAgACAAIAAgAD
AAMAAwADAAMAAwAFAAUABQAFAAQABAAFAAYABgAGAAYABgAIAAgACQAKAAoACgAKAAoA
CgAKAAsADAAMAAwADAAMAAwADQANAA0ADQAOAA4ADgAOAA0ADQANAA8ADwAPAA8ADwAP
AA4ADgAMAAwADAAMAA4ADQANAA0ACwALAAoACgAKAAoACgAKAAkACQAJAAgACAAIAAgA
CAAHAAcABwAHAAYABgAGAAYABgAGAAYABgAFAAUABQAFAAMAAwACAAIABAAEAAQABAAE
AAMAAwADAAMAAwADAAMAAwADAAMAAgACAAIAAgACAAIAAwADAAIAAgACAAIAAgACAAIA
AgACAAIAAgACAAIABAAEAAMAAwABAAIAAgACAAAAAAAAAAAAAgACAAIAAgACAAIAAgAC
AAAAAAAAAAAAAgACAAIAAgAAAAAAAAAAAAAAAAAAAAAAAAAAAAAAAAAAAAAAAAAAAAAA
AAAAAAAAAAAAAAAAAAAAAAAAAAAAAAAAAAAAAAAAAAAAAAAAAAAAAAAAAAACAAIAAwAF
AAUABQAFAAUABQAHAAcABwAIAAgACAAIAAgACAAHAAcACAAGAAYABgAGAAUABQAFAAUA
CQAJAAkACAAFAAQABAADAAIAAgABAAEAAAAAAAEAAQAAAP///v/+/wAAAAAAAP///v/+
//3//f/8//z//P/8//z//P/9//3/AAAAAAAAAAACAAIAAAABAAEAAgAJABcAKQA9AFMA
awCAAJEAnwCtALgAtAChAHQAMQDs/67/g/9f/0P/Nf84/zn/P/9R/3D/iv+b/6f/tv/F
/87/1//g/+r/8P/1//f/+f/6//z//v///wAAAQACAAEAAgADAAMABQAFAAUABgAGAAcA
BwAHAAYABgAGAAYACAAJAAkACQAIAAgACAAJAAsACwALAAsACwAMAAwADAALAAsACwAL
AA0ADQANAA4ADgAOAA8ADwAPAA8ADwAPABAAEAAQABAAEAARABEAEQARABEAEgATABMA
EwATABMAFAAUABUAFQAVABUAFgAWABcAFwAYABgAGQAZABkAGgAYABoAGwAcABwAHQAd
AB0AHwAgACAAIAAgACEAIgAiACQAJQAnACgAJgAnACcAJwAoACkAKgAqACwALQAtAC4A
LQAtAC0ALQAtAC4ALgAuAC4ALgAtAC0ALQAtACwAKgAqACoAKgAqACgAJwAnACYAJQAl
ACQAIwAiACIAIQAgAB8AHgAeAB0AHAAbABoAGQAYABcAFgAVABQAEwASABEAEAAQAA8A
DgANAAwADAAMAAsACgAKAAoACgAJAAkACQALAAoACgAKAAgABwAHAAcACQAJAAkACQAH
AAYABgAGAAYABgAHAAcABwAHAAcABwAHAAcABwAHAAoACgALAAwACgAKAAoACgAMAAwA
DQAOAA4ADgAOAA4ADAAMAA0ADgAQABAAEAAQABAAEQARABEADwAQABAAEAAQAA8ADwAP
AA8ADwAPAA8ADwAPAA4ADgAOAA4ADgAOAAwACwALAAsADQANAAwADAAKAAoACgAKAAkA
CQAJAAgACAAIAAgACAAHAAcABwAHAAYABgAGAAYABgAGAAYABgAFAAUABQAFAAUABQAE
AAQABAAEAAQABAACAAEAAQABAAMAAwADAAMAAQABAAEAAAACAAIAAgACAAEAAQAAAP7/
AAAAAAAAAAD+//7//v/+//7//v/+//7/AAAAAP///////wAA/v/8//7//v/+//7//P/8
//z//P/8//z//P/8//7//v/+//7//P/8//z//P/8//z//P/8//z//P/8//z/+v/6//r/
+v/8//z//P/8//z//P/8//z//P/8//z//P/8//z//P/8//z//P/8//z//P/8//z//P/8
//z//P/8//7//v///wEAAQABAAEAAQADAAUABQAFAAQABAAEAAQABAACAAEAAQACAAIA
AgACAAIAAQABAAEAAQADAAMAAwACAAEAAAAAAP///P/8//v/+//8//z//f/7//r/+f/4
//n/+v/7//z/+f/4//j/9//3//j/+P/4//r/+v/6//v/+f/6//r/+v/6//r/+v/6//v/
+//+/wcAFwArAD8AWQBxAIQAlQClALUAvACyAJMAWAARAM7/lv9x/0//Mf8n/yz/L/81
/0v/av+C/4//nf+s/7v/xv/P/9j/4P/o/+v/7f/v//D/8P/y//P/9P/1//b/9//4//n/
+f/5//n/+f/6//r/+//7//v//P/8//z//P/6//v/+//7//z//P/8//3//P/7//r/+f/7
//z//P/8//v/+//7//v/+//7//v//P/+//7///////3//f/9//3/AAAAAAAAAAAAAAEA
AQABAAEAAQACAAMAAQABAAEAAQACAAIAAwADAAMAAwAEAAQABQAFAAYABgAHAAcABwAI
AAoADAANAA4ADgAPAA8ADwARABIAEgASABIAEwAUABQAFgAXABkAGgAaABsAGwAbABoA
GwAcABwAHgAfAB8AIAAhACEAIQAhAB8AIAAgACAAHgAeAB0AHQAfAB8AHgAcABwAHAAc
ABwAGgAZABkAGAAXABcAFgAVABQAFAATABIAEQAQABAADwAOAA0ADAALAAoACQAIAAcA
BAADAAIAAQACAAIAAQAAAP3//P/8//z/+//6//r/+v/6//n/+f/5//j/9v/1//T/9v/1
//X/9f/1//X/9f/1//P/8v/y//L/8v/y//P/8//z//P/8//z//P/8//z//P/8v/y//P/
9P/2//b/9v/2//j/+P/5//r/+P/4//j/+P/6//r/+//8//z//P/8//z//P/9//3//f/9
//7//v/+//7//f/9//3//f/9//3//f/9//3//P/8//z//P/8//z//P/7//v/+//7//v/
+v/6//r/+v/6//r/+f/5//n/+P/2//b/9v/2//X/9f/1//X/9P/0//T/9P/0//T/9P/0
//P/8//z//P/8//z//L/8v/y//L/8v/y//T/8//z//P/8//z//P/8//x//H/8f/w//L/
8v/y//L/8v/z//P/8v/w//D/8P/w//D/8P/w//D/8P/w//D/8P/w//D/7//v//P/8v/w
//D/8P/w//D/8P/w//D/8P/w//L/8v/y//L/8P/w//D/8P/y//L/8v/y//D/8P/w//D/
8P/w//D/8P/y//L/8v/y//L/8v/y//L/8v/y//L/8v/y//L/8v/y//L/8v/y//L/8P/w
//D/8P/y//L/8v/y//T/9P/1//f/9//3//f/9//3//n/+f/5//r/+v/6//r/+v/4//f/
9//2//b/9v/2//j/9//3//f/9//5//n/+f/4//f/9v/2//X/8v/y//H/8f/y//L/8//z
//L/8f/w/+7/7v/u/+7/7f/s/+z/6//p/+r/6v/q/+z/7P/s/+3/7f/u/+7/7v/u/+7/
7v/u/+//8f/y//X/AwAXAC0ARQBfAHgAiwCdALEAwgDAAK8AgAA3AOj/pv91/0//Lf8X
/xb/G/8f/y//TP9m/3f/hf+S/6P/rv+7/8b/0P/Y/93/4f/j/+T/5P/m/+n/6v/r/+z/
6//s/+3/7f/t/+3/7f/u//D/8f/x//H/8v/y//L/8v/y//P/8//z//T/9P/0//X/9f/1
//X/9f/3//j/+P/4//f/9//3//f/9//3//f/+P/4//j/+f/5//n/+f/5//n/+v/6//r/
+v/6//v/+//7//v/+//8//3//f/9//3//f/+//7//////wEAAQACAAIAAwADAAQABAAH
AAcABwAIAAYACAAJAAoADAANAA0ADQARABIAEgASABIAEwAUABQAFAAVABcAGAAaABsA
GwAbABwAHQAeAB4AIAAhACEAIgAhACEAIQAhACMAJAAkACQAJAAkACMAIwAjACMAIgAg
ACAAIAAgACAAHgAdAB0AHAAcAB0AHQAdABoAGgAZABgAFwAWABYAFQAWABUAFAATABAA
DwAOAA0ADAALAAoACQAIAAgABwAGAAUABAAEAAQABQAEAAQABAADAAEAAAD//wEAAAAA
AAAAAAD////////9//3//f/9/////v/+//7//v/+//////8BAAEAAQABAAEAAQABAAEA
AgACAAMABAAEAAQABAAEAAIAAgADAAQABgAGAAYABgAGAAYABwAIAAgACAAIAAgACgAL
AAsACwAJAAoACgAKAAwACwALAAsACQAJAAkACQALAAsACgAKAAgACAAIAAgACAAHAAcA
BwAJAAkACAAIAAYABgAGAAYABQAFAAUABAAGAAYABgAGAAMAAwADAAMABAAEAAQABAAC
AAIAAgACAAEAAQABAAEAAQABAAAAAAAAAAAAAAAAAAIAAQABAAEA//////////8BAAEA
AQAAAAAAAAAAAAAA/v///////v/+//7//v/+//7//v/+//7//v/+//7//v/+//7//f/9
//3//P/8//z//P/8//z//P/8//z//P/8//z//P/8//z//P/8//z//P/8//z//P/8//z/
/P/8//z//P/8//z//P/6//r/+v/6//z//P/8//z/+v/6//r/+v/6//r/+v/6//j/+P/4
//j/+P/4//j/+P/6//r/+v/6//j/+P/4//j/+v/8//z//f////////////3//f//////
AQACAAIAAgAAAAAA/v/9//3//v/+//7//v/+//3//f/9//3//////////v/9//z//P/7
//j/+P/3//f/+P/4//v/+//6//n/+P/4//j/+P/4//f/9v/2//X/9f/2//b/+P/4//j/
+P/3//f/+P/4//j/+P/4//j/+v/7//3//v8HABcAKwA/AFcAcQCEAJMApwC5AL4AtACX
AFwAFQDQ/5r/cf9R/zf/L/80/zX/P/9X/3b/jP+Z/6f/uP/B/8r/1f/e/+b/7P/v//P/
9f/2//b/+P/5//r/+//8//v//P/9//3/////////AAAAAAEAAQABAAIAAgACAAIAAgAD
AAMAAwAEAAQABAAFAAUABQAFAAUABQAGAAYABgAHAAcABwAHAAcABwAHAAgACAAIAAkA
CQAJAAkACQAJAAoACgAKAAoACgALAAsACwALAAsADAANAA0ADQANAA0ADAAMAA0ADQAN
AA0ADgAOABEAEQASABIAEQARABEAEgASABQAFQAWABgAGQAZABkAGQAaABoAGgAcAB0A
HgAeAB4AHwAhACIAJAAlACUAJQAmACcAKAAoACYAJwAnACgAKwArACsAKwApACoAKgAq
ACoAKgApACkAKQApACgAJgAmACYAJgAmACQAIwAjACIAIQAhACAAHwAeAB4AHQAcABsA
GgAaABkAGAAXABYAFQAUABMAEgARABAADwAOAA0ADAAMAAsACgAHAAYABgAGAAcABgAG
AAYABgAFAAUABQADAAIAAgACAAQAAwADAAMAAQABAAEAAQADAAIAAgACAAIAAgADAAMA
AwADAAMAAwADAAMAAwADAAIAAgADAAQABgAGAAYABgAEAAQABQAGAAYABgAGAAYABgAG
AAcACAAIAAgACAAIAAgACQAJAAkACQAKAAoACgAKAAkACQAJAAkACQAJAAkABwAHAAYA
BgAGAAYABgAGAAgABwAHAAcABwAHAAYABgAIAAgACAAIAAUABQAFAAQABAAEAAQABAAF
AAUABQAFAAIAAgACAAIAAgACAAIAAgADAAMAAwADAAEAAQAAAAAAAgACAAIAAgACAAEA
AQABAAEAAQABAAEAAQABAAEAAAACAAIAAgACAAAAAQABAAAAAAAAAAAAAAAAAAAAAAAA
AAIAAgACAAIAAgACAAEAAQABAAIAAgAAAAAAAAAAAAAAAAAAAAAAAAAAAAAAAAAAAP7/
/v/+//7/AAAAAAAAAAAAAAAAAAAAAAAAAAAAAAAAAAAAAAAAAAAAAAAAAAAAAAAAAAAA
AAAAAAAAAAAAAAAAAAAAAAAAAAAAAAAAAAAAAAAAAAAAAAACAAIAAgACAAIAAgADAAUA
BwAHAAcABwAFAAcABwAHAAgACAAIAAgACAAGAAUABQAGAAYABgAGAAYABQAFAAUABwAJ
AAkACQAGAAUABAAEAAMAAAAAAP////8AAAAAAQABAAAA///+//7//v/+//7////+//7/
/f/7//z//P/8//z//P/8//3///8AAAAAAAD+//7//v/+////AQAEAAkAFwArAD8AVQBr
AIAAjwCfAK0AtACuAJUAZAAfANr/ov95/1n/P/81/zr/O/9B/1f/dv+O/53/q/+6/8f/
0P/b/+L/6P/u//P/9//5//r/+v/8//v//P/9//7///8AAAEAAQABAAEAAQACAAIAAwAD
AAMABAAEAAQABAAEAAUABQAFAAYABgAGAAcABwAHAAcABwAHAAgACAAIAAkACQAJAAkA
CwALAAsADAAKAAoACwALAA0ADQANAA0ADAAMAAwADAAMAA0ADQANAA0ADQAOAA8ADwAP
AA8ADwAQABAAEQARABEAEQASABIAEwATABQAFAAVABUAFQAWABYAGAAZABoAGgAbABsA
GwAbABwAHAAcAB4AHwAgACAAIAAhACMAJAAkACUAJQAlACgAKQAqACoAKAApACkAKgAr
ACsAKwArACsALAAsACwAKgAqACkAKQApACkAKAAmACYAJgAmACYAJgAlACUAJAAjACMA
IgAhAB4AHgAdABwAHQAcABwAGwAaABkAGAAXABYAFQAUABMAEgARABAADwAOAA4ADQAM
AAsACgAKAAoACQAIAAgACAAIAAcABwAHAAcABgAGAAYABgAFAAUABQAFAAUABQAFAAUA
BAAEAAQABgAGAAcABwAFAAUABQAFAAUABQAFAAUABgAGAAcACAAIAAgACAAIAAgACAAJ
AAoACgAKAAoACgAKAAoACwAMAAwADAAMAAwACgALAAsACwALAAwADAAMAAwACwALAAsA
CwALAAsACwALAAsACgAKAAoACgAKAAoACgAJAAkACQAJAAkACAAIAAYABgAGAAYABwAH
AAcABgAGAAYABgAGAAUABQAFAAUABgAGAAYABgAEAAQABAAEAAMAAwADAAMAAwADAAIA
AgACAAIAAgACAAQAAwADAAMAAQABAAEAAQABAAEAAQAAAAAAAAAAAAAAAgADAAMAAgAC
AAIAAgACAAAAAAAAAAAAAAAAAAAAAAAAAAAA////////AAACAAIAAAAAAAAAAAD+//7/
/v/+/wAAAAAAAAAA/v/+//7//v8AAAAAAAAAAAAAAAAAAAAA/v/+//7//v/+//7//v/+
//7//v/+//7//P/8//z//P/8//z//P/8//z//P/8//z//P/8//z//P/6//r/+v/6//z/
/P/8//z//P/8//z//v/+////AQABAP//////////AQABAAEAAgACAAIAAgACAAIAAQAB
AAIAAAAAAAAAAAD//////////wMAAwADAAIA///+//7//f/6//r/+f/5//r/+v/7//v/
+v/5//j/+P/4//j/+P/3//T/9P/z//P/9P/0//T/9P/0//T/9f/1//b/9v/2//b/+P/4
//b/9//5//z/AwARACUAOQBNAGcAfACLAJsArQC2ALAAlQBgABsA1v+e/3P/U/81/yf/
Kv8t/zP/Sf9m/37/jf+b/6j/t//C/8//2P/e/+T/5//r/+3/7v/w//L/8//0//X/9v/3
//j/+f/5//n/+f/5//r/+v/7//v/+//8//z//P/8//z//f/9//3//v/+//7////9//3/
/f/9////AAAAAAAA//////////8BAAEAAQACAAIAAgADAAMAAwADAAMAAwACAAIAAgAC
AAIAAwADAAMAAwADAAQABQAFAAUABQAFAAgACAAJAAkABwAHAAgACAAJAAkACgAKAAsA
CwALAAwADAAOAA8AEAAQABEAEQARABEAEgASABIAFAAVABYAFgAYABkAGwAcABwAHQAd
AB0AHAAdAB4AHgAgACEAIQAiACMAIwAjACMAIQAiACIAIgAgACAAHwAfACEAIQAgAB4A
HAAcABwAHAAcABsAGwAaABkAGQAYABcAFgAWABUAFAATABIAEgARAA4ADQAMAAsACgAJ
AAgABwAGAAUABAADAAAAAAD///7////+//7//v/7//r/+v/6//r/+f/5//n/9//2//b/
9v/0//P/8//z//P/8//z//P/8//y//L/8v/y//L/8//z//X/9f/1//X/8//z//P/8//2
//b/9//4//b/9v/2//b/9v/2//f/+P/6//r/+v/6//z//P/9//7//P/8//z//P/8//3/
/f/9////AAAAAAAA/v/9//3//f////////////3//f/8//z//P/8//z//P/8//v/+//7
//n/+f/4//j/+P/4//j/+P/3//f/9//2//b/9v/2//b/9f/1//X/9f/0//T/9P/0//L/
8v/y//L/8//z//P/8//z//P/8v/y//D/8P/w//D/8v/x//H/8f/x//H/8f/x//H/8f/x
//D/8P/w//D/8P/w//H/8f/w/+7/7v/u/+7/7v/u/+7/7v/u/+7/7v/u/+7/7v/t/+3/
7//w//D/8v/x//D/7//u/+z/7P/s/+z/7v/u/+7/7v/s/+z/7P/s/+7/7v/u/+7/7v/u
/+7/7v/s/+z/7P/s/+7/7v/u/+7/7P/s/+z/7P/s/+z/7P/s/+z/7P/s/+z/7P/s/+z/
7P/s/+z/7P/s/+z/7P/s/+7/7v/v//H/8f/x//H/8f/x//P/8//z//T/9P/0//T/9P/y
//H/8f/y//L/8v/y//L/8//z//P/8//z//P/8//y//L/8v/z//P/7v/u/+3/7f/u/+7/
7//v/+z/6//q/+r/7P/s/+z/6//q/+r/6f/p/+j/6P/o/+j/6v/q/+v/6//q/+r/6v/q
/+r/6v/s/+3/7f/u//f/BQAZAC8ARQBfAHgAiwCbAK8AvAC4AKEAbAAhANb/mv9t/0n/
Kf8X/xj/G/8f/zP/UP9q/3v/h/+Y/6f/sv+9/8j/0P/W/93/4f/j/+b/6P/o/+f/6P/p
/+r/6//s/+3/7f/v/+//7//w//D/8f/x//H/8v/y//L/8v/y//P/8//z//T/9P/0//X/
9f/1//X/9f/1//b/9v/2//f/9//3//f/9//3//f/+P/6//r/+//7//n/+f/5//n//P/8
//z//P/6//v/+//7//3//f/+/////f/9//3//f8AAAAAAQABAP////8AAAAAAwADAAQA
BAAFAAUABQAGAAYACAAJAAoACgALAAsACwANAA4ADgAOABIAEwAUABQAEgATABUAFgAY
ABkAGQAZABoAGwAcABwAHAAdAB0AHgAfAB8AHwAfAB8AIAAgACAAIAAgAB8AHwAfAB8A
HgAcABwAHAAcABwAGgAZABkAGAAXABcAFgAVABQAFAATABIAEQAQABAADwAOAA0ADAAL
AAoACQAIAAcABgAFAAQAAwACAAIAAQAAAP///v/+//7//f/8//z//P/6//n/+f/5//n/
+P/4//j/+P/3//f/9//3//f/9//3//f/9v/2//b/9v/2//f/9//3//f/9//3//n/+f/5
//n/+v/6//v//P/6//r/+v/6//z//P/9//7//v/+//7//v8AAAAAAQACAAAAAAAAAAAA
AgADAAMAAwADAAQABAAEAAQAAwADAAMAAwADAAMAAwADAAMAAgACAAIAAgACAAIAAgAB
AAEAAQABAAEAAAAAAAAAAAAAAAAA/////////v/+//7//v/+/////////////P/8//z/
/P/+//7//v/+//3//f/9//3//f/9//z//P/8//z//P/8//z/+//7//v//f/9//3//f/9
//3//f/8//z//P/8//z//P/9//3//P/8//z//P/8//z//P/8//z//P/8//z//P/8//z/
+//7//v//v8AAP7//P/8//z//P/8//z//P/8//z//P/8//z//P/8//z//P/+//7//v/+
//z//P/8//z//P/8//z//P/+//7//v/+//z//P/8//z//P/8//z//P/8//z//P/8//z/
/P/8//z//P/8//z//P/8//z//P/8//7//v///wEAAQABAAEAAQABAAMAAwADAAQABAAE
AAQABAACAAEAAQACAAIAAgACAAAA////////AAADAAQABQACAAEAAAAAAP///P/8//v/
+//8//z//f/9//z/+//6//r/+v/6//r/+f/4//j/9//3//j/+P/4//j/+P/4//n/+f/6
//r/+v/6//r/+v/6//3//f/8/wMADwAjADcATwBnAHwAiwCbAK0AtgCyAJsAaAAlAOL/
qv97/1f/P/8z/zT/Of8//1H/cP+K/5v/qf+4/8X/0P/Z/+L/6v/y//n/+//9//z//v/+
////AAABAAIAAwAEAAUABQAFAAUABQAGAAYABwAHAAcACAAIAAgACAAIAAkACQAJAAwA
DAAMAA0ACwALAAsACwANAA4ADgAOAA0ADQANAA0ADwAPAA8AEAAQABAAEQARABEAEQAR
ABEAEgASABIAEgASABMAEwATABMAEwAUABUAFwAXABcAFwAWABYAFwAXABkAGQAaABoA
GQAZABoAGgAdAB0AHQAeABwAHgAfACAAIAAhACEAIQAjACQAJAAkACYAJwAoACgAKAAp
ACsALAAsAC0ALQAtAC4ALwAwADAAMAAxADEAMgAzADMAMwAzADEAMgAyADIAMgAyADEA
MQAxADEAMAAuAC4ALgAuAC4ALAArACsAKgApACkAKAAnACgAKAAnACYAIwAiACIAIQAi
ACEAIAAfABwAGwAaABkAGAAXABYAFQAWABYAFQAUABEAEAAQABAADwAOAA4ADgAOAA0A
DQANAAsACgAKAAoADAALAAsACwALAAsACwALAAsACgAKAAoACgAKAAsACwALAAsACwAL
AA0ADQANAA0ADAAMAA0ADgAQABAAEAAQAA8ADgAOAA4AEAAQABAAEAAQABAAEQASABQA
FAAUABQAEgATABMAEwATABQAFAAUABQAEwATABMAEwATABMAEwATABMAEgASABQAFAAU
ABQAEgARABEAEQARABEAEAAQABIAEgASABIADwAPAA8ADgAQABAAEAAQAA8ADwAPAA8A
DgAOAA4ADgAOAA4ADgAOAA0ADQANAA0ADQANAAwADAAMAAwADAAMAAwACwALAAsACwAL
AAsACwALAAsACwAKAAoACgAKAAoACgALAAsACgAKAAoACgAKAAoACgAKAAoACgAKAAoA
CgAKAAoACQAJAAkACAAIAAoACAAIAAgACAAIAAgACAAIAAgACAAIAAgACgAKAAoACgAI
AAgACAAIAAgACAAIAAgACAAIAAgACAAIAAgACAAIAAgACAAIAAgACgAKAAoACgAKAAoA
CgAKAAoACgAKAAoACgAKAAoACgAMAAwADAAMAA4ADgAOAA4AEAAQABAAEAARABIAEwAU
ABYAFgAWABYAFAAUABQAFAAUABQAFAAUABQAFAAUABQAFQAWABcAGAAWABYAFgAWABQA
FAAUAA==
         </WaveFormData>
      </LeadData>
      <LeadData>
         <LeadByteCountTotal>10000</LeadByteCountTotal>
         <LeadTimeOffset>0</LeadTimeOffset>
         <LeadSampleCountTotal>5000</LeadSampleCountTotal>
         <LeadAmplitudeUnitsPerBit>4.88</LeadAmplitudeUnitsPerBit>
         <LeadAmplitudeUnits>��V</LeadAmplitudeUnits>
         <LeadHighLimit>2147483647</LeadHighLimit>
         <LeadLowLimit>268435456</LeadLowLimit>
         <LeadID>V5</LeadID>
         <LeadOffsetFirstSample>0</LeadOffsetFirstSample>
         <FirstSampleBaseline>0</FirstSampleBaseline>
         <LeadSampleSize>2</LeadSampleSize>
         <LeadOff>FALSE</LeadOff>
         <BaselineSway>FALSE</BaselineSway>
         <ExcessiveACNoise>FALSE</ExcessiveACNoise>
         <MuscleNoise>FALSE</MuscleNoise>
         <LeadDataCRC32>3012652643</LeadDataCRC32>
         <WaveFormData>
AgACAAIAAgADAAQABQAGAAgACAAIAAgACgAKAAoACgALAAwADQAOABAAEAAQABAAEgAS
ABIAEgATABQAFQAWABgAGAAYABgAGQAaABsAHAAcABwAHAAcAB4AHgAeAB4AHAAcABwA
HAAcABwAHAAcABoAGgAaABoAGQAYABcAFgAUABQAFAAUABMAEgARABAADQAMAAsACgAJ
AAgABwAGAAUABAADAAIAAAAAAAAAAAD9//z/+//6//j/+P/4//j/9v/2//b/9v/1//T/
8//y//T/9P/0//T/8//y//H/8P/w//D/8P/w//L/8v/y//L/8v/y//L/8v/0//T/9P/0
//T/9P/0//T/9v/2//b/9v/2//b/9v/2//b/9v/2//b/9//4//n/+v/4//j/+P/4//r/
+v/6//r//P/8//z//P/6//r/+v/6//r/+v/6//r/+v/6//r/+v/6//r/+v/6//r/+v/6
//r/+f/4//f/9v/4//j/+P/4//b/9v/2//b/9v/2//b/9v/2//b/9v/2//T/9P/0//T/
9v/2//b/9v/0//T/9P/0//L/8v/y//L/9P/0//T/9P/y//L/8v/y//T/9P/0//T/9P/0
//T/9P/0//T/9P/0//T/9P/0//T/8v/y//L/8v/0//T/9P/0//T/9P/0//T/9P/0//T/
9P/0//T/9P/0//T/9P/0//T/9v/2//b/9v/0//T/9P/0//b/9v/2//b/9P/0//T/9P/0
//T/9P/0//b/9v/2//b/9P/0//T/9P/2//b/9v/2//j/+P/4//j/9v/2//b/9v/2//b/
9v/2//b/9v/2//b/+P/4//j/+P/4//n/+f/3//X/9v/4//r//P/9//7////9//7//v/+
/wEAAQACAAIAAgACAAIAAgAAAAAAAAD//wEAAQABAAEAAQABAAMABAAEAAQAAgACAAIA
AQD///3//v/9//3//v8BAAEAAQABAP3/+//7//z//P/8//r/+v/5//j/+P/5//n/+f/5
//n/+v/6//r/+v/6//r/+v/7//v/+//7//3///8EAA8AIQAyAEcAXgByAIMAmQCuALwA
wAC1AI8AVwAfAPL/z/+v/5f/jv+M/4j/iP+X/6v/uv/B/8f/0P/X/97/5P/o/+7/8P/1
//f/+P/2//j/+P/3//f/+P/6//r/+//7//v/+f/5//n/+v/7//v/+//7//v/+//7//v/
+v/6//v/+//9//3//f/9//z//f/9//3//f/8//z//P///////v/+//3//f/9//3/////
////////////AAAAAAAAAAABAAEAAQABAAEAAgAAAAAAAAAAAAIAAwADAAMAAwADAAMA
BAAEAAQABQAFAAUABgAHAAcABwAIAAgACAAJAAoACgALAAsACwAMAA0ADQAOAA8AEAAS
ABIAFAAVABMAEwATABUAFgAXABgAGAAaABwAHQAdABsAHAAeAB8AIQAiACIAIgAgACEA
IQAhACMAJAAlACYAJQAlACUAJAAkACUAJQAlACcAJwAmACUAIwAjACMAIQAhACAAHwAe
AB0AHAAbABsAGgAZABgAGAAZABcAFQAUABMAEgARABAADwAOAA0ADAALAAsACgAJAAkA
CQAHAAcABwAGAAYABgAFAAQAAwADAAIAAgACAAIAAgACAAEAAQADAAEAAwADAAMAAwAD
AAMAAwADAAMAAwADAAMAAwAEAAQABAAEAAQABgAHAAcACAAIAAgACAAIAAgACAAJAAkA
CQAKAAoACwALAAsACwALAAwADAAMAAwADQANAA0ADQALAAsACwALAA0ADQANAA0ADQAN
AAwADAAMAAwADAAMAAwADAAMAAwADAALAAsACwALAAsACwAKAAoACgAIAAgABwAHAAcA
BgAIAAgABwAHAAUABQAFAAUABwAGAAYABgAEAAQABAAEAAMAAwADAAMAAwADAAMAAwAD
AAIAAgACAAIAAwADAAMAAgACAAIAAQABAAEAAQACAAIAAgACAAIAAQABAAEAAgACAAIA
AgABAAEAAQABAAEAAQABAAEAAQABAAMAAQAAAAAAAAAAAAAAAAAAAAAAAAAAAAAAAAAA
AAAAAAAAAAAAAAAAAAAAAAD+//7//v/+/wAAAAAAAAAAAAAAAAAAAAD+//7//v/+/wAA
AAAAAAAA/v/+//7//v/+//7//v/+//7//v/+//7//v/+////////////AAACAAMAAwAC
AAEAAwADAAQABAAEAAUABQAGAAYABgAGAAYACAAIAAgACAAHAAcABwAHAAUABQAFAAcA
CgAKAAoACAAGAAYABQADAAMAAgABAAEAAAABAAEAAQADAAEA/////wAAAAAAAP7//v/9
//z//P/9//3//f/9//v//P/8//z//v/+//7//v8BAP////////////8EAA8AHQAuAEMA
WABqAHsAjQCgALAAtgCzAJkAZQAtAPr/0/+3/53/jP+K/4j/hv+R/6f/uv/B/8f/0P/b
/+L/5v/s//L/9v/5//n/+P/6//z//v/9//3//v8AAP7/////////AQABAAEAAgABAAEA
AQABAAEAAQABAAEABAAEAAUABQADAAMAAwADAAYABwAHAAcABwAGAAYABgAFAAUABAAE
AAcABwAHAAcABwAHAAcABwAHAAcACAAIAAgACAAJAAkACQAJAAkACgAKAAoACgAKAAoA
CwALAAsACwALAAsADAAMAAwADQANAAsADAANAA0ADwAQABAAEAAPABAAEAARABMAEwAU
ABUAEwAUABUAFgAWABYAGAAZABkAGQAZABsAGgAbABwAHAAeACAAIQAhAB8AIAAiACMA
IwAkACQAJAAmACcAJwAnACYAJgAmACYAJwAnACcAJgAmACcAJwAnACcAJwAmACUAJQAl
ACUAIwAjACIAIQAgACEAIAAfAB8AHAAbABoAGgAZABcAFQAUABUAFAATABIADwAOAA0A
DAALAAsACgAJAAsACwAJAAkACQAIAAgACAAJAAgABwAHAAYABgAGAAYABgAGAAUABQAF
AAMABQAFAAMAAwADAAMABQAFAAUABQADAAMAAwAEAAYABgAGAAYABgAHAAcACAAGAAYA
BgAGAAgACAAJAAkABwAIAAgACQALAAsACwALAAwADAAMAAwACwALAAsACwALAAsACwAL
AAsACwALAAsACwALAAoACgAKAAoACgAKAAoACgAKAAoACgAJAAkACQAHAAcABwAGAAgA
CAAGAAYABQAFAAUABAAEAAQAAwADAAMAAwADAAMAAwACAAIAAgACAAIAAgACAAEAAQAB
AAEAAQABAAEAAQABAAAAAAAAAP7/////////AAAAAAAA//////////8AAP7//v/+//7/
////////AAD+//7//v/9//v/+//7//v//f/9//3//f/9//3/+//6//z//P/8//z/+v/6
//r/+v/6//r/+v/6//z//P/8//z/+v/6//r/+v/6//r/+v/6//j/+P/4//j/+P/4//j/
+P/6//r/+v/6//r/+v/6//r/+v/6//r/+v/6//r/+v/6//z//P/8//z//P/8//z//f/7
//n/+f/6//7/AAABAAEAAQABAAEAAgACAAIAAwADAAIAAgACAAIAAgACAAIAAgACAAEA
AQABAAEAAQABAAEAAwAEAAQABAACAAIAAgABAP///f/8//v//f/+///////9//3/+//5
//v//P/8//z/+v/6//n/+P/2//f/9//3//n/+f/6//r/+P/4//j/+P/4//n/+f/5//v/
+//9/wQADwAfADIASQBeAHAAgwCXAKoAtgC6AK0AiQBTABkA7P/L/63/kf+E/4L/fv9+
/43/o/+w/7f/vf/G/9H/2P/e/+T/6v/w//H/8//y//L/8v/y//P/8//0//b/9v/3//f/
9//3//f/9//4//n/+f/5//n/+f/5//n/+f/4//j/+f/5//n/+f/5//n/9//3//b/9f/2
//b/9//4//f/9//2//b/9//3//f/9//5//n/+f/5//f/9//4//j/+v/6//v/+//7//v/
+//8//z//P/8//z//P/9//3//f/7//v/+//8//7//v///////f/+/////////wAAAAAA
AAMABAAEAAUAAwADAAQABQAFAAYABwAIAAYABgAIAAkACQAJAAkACwAOAA8AEAAQAA4A
EAARABEAEwAUABYAFwAXABgAGAAYABgAGQAZABkAGAAYABgAGAAbABsAGwAaABoAGwAb
ABsAGwAbABoAGQAbABsAGwAZABkAGAAXABYAEwASABEAEQAQAA8ADgAOAA0ACwAJAAgA
BwAGAAUABAAFAAQAAwACAAAA///9//v/+//7//n/+f/5//j/+P/4//X/9P/z//P/8v/y
//L/8v/y//L/8f/x//H/7//x//H/8f/x//H/8f/x//H/8f/x//H/8f/x//L/8P/w//D/
8P/y//P/8//0//T/9P/0//T/9P/0//X/9f/1//b/9v/3//f/9//3//f/+P/4//j/+P/3
//f/9//3//f/9//3//f/+f/5//n/+f/3//f/9v/2//j/+P/4//j/9v/2//b/9v/2//X/
9f/1//X/9f/1//T/9P/0//L/8v/z//P/8//y//D/8P/v/+//8f/x//H/8f/x//D/8P/w
/+7/7v/u/+7/7//v/+//7//t/+3/7f/t/+//7v/u/+7/7v/v/+//7//s/+z/7P/r/+v/
6//r/+z/7v/u/+7/7v/r/+v/6//s/+7/7v/u/+3/6//r/+v/6//t/+3/7f/t/+//7f/r
/+r/7P/s/+z/7P/s/+z/7P/s/+z/7P/s/+z/7v/u/+7/7v/u/+7/7v/u/+7/7v/u/+7/
7v/u/+7/7v/s/+z/7P/s/+7/7v/u/+7/7v/u/+7/7v/s/+z/7P/s/+7/7v/u/+7/7P/s
/+z/7f/v/+3/7f/u//D/8v/z//P/8//z//P/9P/0//T/9f/1//b/9v/2//b/9v/2//b/
9v/0//P/8//z//X/9f/1//X/9f/2//b/9v/0//T/9P/z//P/8f/w/+//7f/u/+//7//v
/+//7f/r/+3/7v/u/+7/6v/q/+n/6P/m/+f/5//n/+n/6f/q/+r/6v/q/+r/6v/q/+v/
6//r/+v/6//r//D/+/8LABwAMQBKAGAAcwCHAJ4AtAC+AL0ApwBxADEA/P/T/7P/kf96
/3T/cv9w/3X/h/+Y/6X/qf+y/73/xP/M/9T/3P/g/+P/5f/m/+b/5v/o/+n/6f/q/+z/
6v/r/+v/6//t/+3/7f/u/+//7//v/+//7//v/+//7//w//D/8f/x//H/8f/x//H/8v/z
//P/8//z//L/8v/y//P/8//y//L/8//z//P/8//z//P/8//z//X/9f/2//b/9v/2//f/
9//1//X/9f/2//j/+P/4//j/+P/5//n/+f/7//v/+//8//z//P/9//3//f/+//////8B
AAIAAgACAAEAAgACAAMABQAFAAYABwAJAAoACwAMAAoACgAMAA0ADwAPAA8AEQAQABEA
EgASABQAFgAXABcAGQAaABwAHQAbABwAHAAcAB0AHwAgACEAIAAgACAAIAAjACMAIwAi
ACQAJQAlACUAIwAjACIAIQAiACMAJAAjACEAIAAfAB4AHwAeAB0AHQAcABsAGgAaABcA
FQATABIAEwASABEAEAAPAA4ADQAMAAsACwAKAAkACQAJAAcABwAFAAQABAAEAAUABAAD
AAMAAgACAAIAAgACAAIAAQABAAMAAQADAAMAAwADAAMAAwADAAMAAwADAAMAAwADAAQA
BAAEAAQABAAEAAUABQAGAAYABgAGAAYACAAIAAkACQAJAAoACgALAAkACQAJAAkADAAM
AAwADAANAA0ADQANAA8ADwAPAA8ADQANAA0ADQANAA0ADAAMAAwADAAMAAwACgAKAAoA
CgALAAsADAANAAwACwAKAAgACgAKAAgACAAJAAkACQAIAAgACAAHAAcABwAHAAcABwAH
AAYABgAGAAYABgAGAAYABQAFAAUABQAFAAUABQAFAAUABAAEAAQABAAFAAUABQAEAAQA
BAADAAMAAwADAAQABAAEAAQABAADAAMAAwAEAAQABAAEAAMAAwADAAMAAwABAAEAAQAB
AAMAAQABAAIAAgACAAIAAgACAAIAAgACAAIAAgACAAIAAgACAAIAAgAAAAAAAAAAAAIA
AgACAAIAAAAAAAAAAAAAAAAAAAAAAAIAAgACAAIAAAAAAAAAAAAAAAAAAAAAAP7//v/+
//7//v/+//7//v/+//7//v/+//3//f/7//v//v8AAAIAAwABAAEAAQABAAIAAgACAAMA
AwAEAAQABAACAAIAAgACAAIAAgABAAEAAwADAAMAAwADAAUABgAGAAYABAAEAAQAAwAB
AP///v//////AAABAP////////3//f/9//7//v/+//z//P/7//j/+P/5//n/+//7//v/
/P/6//r/+v/6//r/+v/7//v//f/9//3///8EABEAIQA0AEkAYAByAIMAmQCsALgAvACx
AIsAVwAdAPD/z/+x/5f/jv+M/4j/iv+b/7H/vv/F/8v/1P/b/+D/6P/u//L/9v/5//v/
/P/8//r//P/9//3//v8AAP7/////////////////AAABAAEAAQABAAMAAwADAAMAAgAC
AAMAAwAFAAUABQAFAAUABQAEAAMABQAEAAQABAAHAAcABgAGAAUABQAFAAUABQAFAAUA
BQAFAAUABgAGAAYABgAHAAcABwAHAAcACAAKAAoACgAKAAoACwALAAsACQAJAAkACgAK
AAoACwALAAsADAANAA0ADQAOAA4ADgAPABAAEAARABEAEQASABMAEwAUABUAFgAWABYA
GAAZABkAGQAZABsAHAAdAB4AHgAcAB4AHwAfAB8AIAAiACMAIwAkACQAJAAmACcAJwAn
ACgAKAAoACgAJwAnACcAJgAmACcAJwAnACcAJwAmACUAJQAlACUAIwAlACQAIwAiACEA
IAAfAB8AHAAbABoAGgAZABcAFQAUABMAEgARABAADwAOAA0ADAALAAsACgAJAAkACQAH
AAcABQAEAAQABAAFAAQAAwADAAQABAAEAAQAAgACAAEAAQADAAEAAwADAAEAAQABAAEA
AQABAAEAAQABAAEAAQACAAIAAgACAAIAAgADAAMABAAEAAQABAAEAAQABAAFAAUABQAG
AAYABwAFAAUABQAFAAgACAAIAAgACQAJAAkACQAHAAcABwAHAAcABwAHAAcABwAHAAYA
BgAGAAYABgAGAAYABgAGAAYABgAFAAUABQAFAAUABQAEAAQABAACAAIAAwADAAMAAgAC
AAIAAQABAAEAAQABAAEAAwACAAIAAgACAAIAAgACAAEAAQABAAEAAQABAAEAAQABAAAA
AAAAAAAAAQABAAEAAAAAAAAA//8BAAEAAQACAAAAAAAAAAAAAQABAAEAAgACAAIAAgAB
AAEAAQABAAEAAQABAAEAAQABAAMAAQAAAAAAAAAAAAAAAAAAAAAAAAAAAAAAAAAAAAAA
AAAAAAAAAAAAAAAAAAD+//7//v/+/wAAAAAAAAAAAAAAAAAAAAAAAAAAAAAAAAAAAAAA
AAAAAAAAAAAAAAAAAAAAAAAAAAAAAAAAAAAA/v/+//7///8AAP//AAACAAIABAAFAAUA
BwAHAAcACAAGAAYABwAHAAgACAAIAAgABgAGAAYABgAIAAcABwAHAAcABwAHAAcABwAI
AAgACAAGAAYABgAFAAMAAQAAAP////8AAAEAAQADAAMAAQD///3//v/+//7//v/+//3/
/P/6//v/+//7//v/+//8//z//v/+//7//v/8//3//f/9//////8BAAYAEQAhADIARQBa
AGwAfQCPAKIArgCyAKsAiwBXAB8A7v/N/7P/m/+O/4z/iP+I/5f/rf++/8X/zf/W/93/
5P/q//D/9P/2//n/+//+//7//v/+//3//f/+/wAAAAABAAEAAQABAAEAAQACAAMAAwAD
AAMAAwADAAMAAwAEAAQABQAFAAUABQAFAAUABAAFAAUABQAFAAQABAAEAAcABwAGAAYA
BQAFAAUABQAFAAUABQAFAAcABwAIAAgABgAGAAcABwAJAAkACQAKAAgACAAIAAgACAAJ
AAkACQALAAsACwAMAAoACgALAAsADQAOAA8ADwANAA4ADgAOABEAEgASABMAEwATABQA
FQATABQAFQAWABYAFgAYABkAGQAZABkAGwAcAB0AHgAeAB4AIAAhACEAHwAgACIAIwAl
ACYAJgAmACQAJQAlACUAJgAmACYAJgApACkAKQAoACYAJwAnACcAJwAnACYAJQAlACUA
JQAjACMAIgAhACAAIQAgAB8AHwAcABsAGgAaABkAFwAVABQAFQAUABMAEgARABAADwAO
AA0ADQAMAAsACwALAAkACQALAAoACgAKAAcABgAFAAUABgAGAAYABgAEAAQAAwADAAUA
AwAFAAUABQAFAAUABQAFAAUABQAFAAUABQAFAAYABgAGAAYABgAGAAcABwAIAAgACAAI
AAgACAAIAAkACQAJAAoACgALAAsACwALAAsACgAKAAoACgALAAsACwALAAkACQAJAAkA
CQAJAAkACQALAAsACgAKAAgACAAIAAgACAAIAAgACAAKAAkACQAJAAkACQAJAAgACAAI
AAYABgAHAAcABwAGAAYABgAFAAUABwAHAAcABwAFAAQABAAEAAQABAAEAAQABQAFAAUA
BQADAAMAAwADAAMAAgACAAIAAgADAAMAAwAEAAQABAADAAEAAQABAAIAAgACAAIAAgAB
AAEAAQACAAIAAgACAAEAAwADAAMAAwABAAEAAQABAAEAAQADAAQAAwACAAEAAAAAAAAA
AAAAAAAAAAAAAAAA/v/+//7//v8AAAAAAAAAAAAAAAAAAAAA/v/+//7//v8AAAAAAAAA
AP7//v/+//7//v/+//7//v/+//7//v/+//7//v/+//7//v/+//7//v/8//z//P/8//7/
/v//////+//7//z//v8AAAEAAQABAAEAAQACAAIAAAABAAEAAgAEAAQABAAEAAIAAgAC
AAIAAQABAAEAAQABAAEAAQADAAQABAAEAAIAAgACAAEA///9//z/+//7//z//f/9//3/
/f/7//n/+f/4//j/+P/2//j/9//2//b/9//3//f/9//1//b/9v/2//j/+P/4//j/+f/5
//n/9//5//v/AAALABsALAA/AFQAaAB7AI8AogCyALgArQCNAFkAHwDw/83/sf+T/4T/
gP9+/37/i/+h/7D/t/+9/8b/0f/Y/97/4v/m/+z/7//x//L/8v/0//T/9f/1//b/+P/4
//n/+f/5//n/+f/5//r/+//7//v/+//7//v/+//7//r/+v/7//v//f/9//3//f/8//3/
/f/9//3//P/8//z//f/9//z//P/9//3//f/9/////////////////wAAAAD+//7/////
/////////wAAAAAAAAAAAAD+/////////wAAAQACAAQAAgACAAMAAwADAAQABQAFAAUA
BgAGAAYABwAIAAgACQAHAAcACAAJAAcACAAJAAoADAAMAA4ADwAPAA8ADwARABIAEwAU
ABQAEgAUABUAFQAXABgAGgAbAB0AHgAeAB4AHAAdAB0AHQAcABwAHAAcAB8AHwAfAB4A
HAAdAB0AHQAdAB0AHAAbAB0AHQAdABsAGwAaABkAGAAXABYAFQAVABIAEQAQABAADwAN
AAsACgAHAAYABQAEAAMAAgABAAAAAQABAAAA///+//3/+v/5//v/+v/6//r/9//2//X/
9f/0//T/9P/0//b/9v/1//X/8//x//P/8//z//P/8//z//P/8//z//P/8f/x//H/8v/0
//T/9P/0//L/8//z//T/9P/0//T/9P/0//T/9f/1//f/+P/4//n/9//3//f/9//4//j/
+P/4//v/+//7//v/+f/5//n/+f/5//n/+f/5//v/+//6//r/+P/4//j/+P/4//j/+P/4
//b/9f/1//X/9f/1//X/9P/0//T/8v/y//H/8f/x//D/8v/y//H/8f/x//H/8f/x/+//
7v/u/+7/8P/w//D/8P/t/+3/7f/t/+3/7f/t/+3/7f/s/+z/7P/s/+3/7f/t/+z/7P/s
/+v/6//r/+v/7P/u/+7/7v/u/+v/6//r/+z/6v/q/+r/6f/r/+v/6//r/+n/6f/p/+n/
6//r/+3/7v/s/+z/7P/s/+r/6v/q/+r/6v/q/+r/6v/q/+r/6v/q/+r/6v/q/+r/6v/q
/+r/6v/q/+r/6v/q/+r/6v/q/+r/6P/o/+j/6P/q/+r/6v/q/+r/6v/q/+r/6P/o/+j/
6P/q/+r/6//r/+n/6f/q/+z/7P/t/+3/7f/t/+3/7v/u/+7/7//v//D/8P/w//D/8P/w
//D/8P/w//H/8f/x//H/8f/x//H/8//y//L/8v/w//H/8v/y//H/7f/s/+v/6//s/+3/
7f/t/+3/6//p/+n/6v/q/+r/6P/q/+n/6P/o/+f/5//n/+f/5//o/+j/6P/o/+j/6P/o
/+n/6//r/+v/6//t//L//f8NAB4AMwBKAF4AcwCJAJ4AsgC8ALUAlwBhACUA8P/L/63/
jf96/3L/bv9u/3f/i/+c/6P/q/+2/8H/yP/O/9b/3P/e/+P/5//o/+j/6v/q/+r/6f/p
/+r/7P/t/+3/7f/t/+3/7f/u/+//7//v/+//8f/x//H/8f/w//D/8f/x//P/8//z//P/
8v/z//P/8//1//T/9P/0//f/9//2//b/9v/1//T/8//0//X/9v/3//X/9f/2//b/+P/4
//n/+f/5//n/+f/6//r/+v/6//r/+v/7//v/+//7//v/+//8//7//v////////8AAAEA
AQABAAIAAgACAAMABAAEAAUABQAFAAYABwAHAAgACQAKAAwADAAOAA8ADwAPAA8AEQAS
ABMAFAAUABQAFgAXABcAFwAYABoAGwAdAB4AHgAeAB4AHwAfAB8AIAAgACAAIAAfAB8A
HwAeACAAIQAhACEAIQAhACAAHwAfAB8AHwAdAB0AHAAbABoAGwAaABkAGQAYABcAFgAW
ABUAEwARABAADwAOAA0ADAALAAoACQAIAAUABQAEAAMAAwADAAEAAQABAAAAAAAAAP//
/v/9//3//v/+//7//v/+//7//f/9//3/+//9//3//f/9//3//f/9//3//f/9//3//f/9
//7//v/+//7//v/+//////8AAAIAAgACAAIAAgACAAMAAwADAAQABAAFAAUABQAFAAUA
BgAGAAYABgAJAAkACQAJAAkACQAJAAkACQAJAAkACQAJAAkACAAIAAgACAAIAAgACAAI
AAgACAAIAAcABwAHAAcABwAHAAYACAAIAAYABgAFAAUABQAEAAYABgAFAAUAAwADAAMA
AwAFAAQABAAEAAQABAAEAAQAAwADAAMAAwADAAMAAwADAAMAAgACAAIABAAFAAUABQAE
AAQABAADAAMAAwADAAQABAAEAAQABAADAAMAAwAEAAQABAAEAAMAAwADAAMAAwAFAAUA
BQAFAAUABQAHAAQABAAEAAQABAAEAAQABAAEAAQABAAEAAQABAAEAAQABAAGAAYABgAG
AAQABAAEAAQABgAGAAYABgAGAAYABgAGAAYABgAGAAYABgAGAAYABgAEAAQABAAEAAYA
BgAGAAYABAAEAAQABQAHAAUABQAGAAYACAAJAAkACQAJAAkACgAMAAwADQANAA4ADgAO
AA4ADAAMAAwADAAMAAsACwALAAsACwALAAsADwAQABAAEAAMAAwADAALAAkABwAGAAUA
BQAGAAcABwAHAAcABQADAAMABAAEAAQAAgACAAEAAAAAAAEAAQABAAMAAwAEAAQAAgAC
AAIAAgAEAAUABQAFAAUAAwADAAgAFQAjADQASQBeAHIAgwCVAKgAuADAALkAnwBvADcA
BADf/8H/p/+Y/5L/jv+Q/5v/sf/E/83/0//a/+P/6v/u//T/+v/+/wEAAwAEAAQABAAE
AAUABQAGAAgACAAJAAkACQAJAAkACQAKAAsACwALAAsACwALAAsACwAMAAwADQANAA8A
DwAPAA8ADgAPAA8ADwARABAAEAAQAA8ADwAOAA4ADwAPAA8ADwARABEAEQARABEAEQAS
ABIAFAAUABUAFQATABMAEwAUABQAFAAUABQAFAAVABUAFQAVABUAFQAWABgAGAAZABkA
FwAYABkAGQAbABwAHAAcAB0AHgAeAB8AHQAdAB4AHwAhACIAIwAkACIAIgAkACUAJwAn
ACcAKQAoACkAKgAqACoALAAtAC0ALQAuADAAMQAxADIAMgAyADIAMwAzADMANAA0ADQA
NAA1ADUANQA0ADQANQA1ADUAMwAzADIAMQAzADMAMwAxADMAMgAxADAALwAuAC0ALQAs
ACsAKgAqACcAJQAjACIAIQAgAB8AHgAfAB4AHQAcABsAGwAaABkAGQAZABcAFwAXABYA
FgAWABUAFAATABMAFAAUABQAFAAUABQAEwATABMAEQATABMAEwATABMAEwATABMAEwAT
ABUAFQAVABYAFAAUABQAFAAWABcAFwAYABYAFgAWABYAFgAWABcAFwAXABgAGAAZABsA
GwAbABsAHAAcABwAHAAbABsAGwAbABsAGwAbABsAHQAdAB0AHQAdAB0AHAAcAB4AHgAe
AB4AHAAcABwAHAAcABsAGwAbAB0AHQAdABwAGgAaABgAGAAbABsAGwAaABgAGAAXABcA
GQAZABkAGQAZABgAGAAYABgAGAAYABgAGQAZABkAGQAXABcAFwAXABcAFgAWABYAGAAZ
ABkAGQAWABYAFgAVABcAFwAXABgAFgAWABYAFgAVABUAFQAWABYAFgAWABUAFQAVABUA
FQAXABcAFwAXABcAFQAVABYAFAAUABQAFAAWABYAFgAWABQAFAAUABQAFgAWABYAFgAW
ABYAFgAWABQAFAAUABQAFgAWABYAFgAWABYAFgAWABgAGAAYABgAGAAYABgAGAAYABgA
GAAYABgAGAAYABgAGAAYABgAGAAZABoAGwAcABwAHAAcABwAHQAeAB8AIAAiACIAIgAi
ACQAJAAkACQAJAAkACQAJAAkACQAJAAkACYAJgAmACYAJwAoACkAKgAoACgAKAAoACYA
JgAmAA==
         </WaveFormData>
      </LeadData>
      <LeadData>
         <LeadByteCountTotal>10000</LeadByteCountTotal>
         <LeadTimeOffset>0</LeadTimeOffset>
         <LeadSampleCountTotal>5000</LeadSampleCountTotal>
         <LeadAmplitudeUnitsPerBit>4.88</LeadAmplitudeUnitsPerBit>
         <LeadAmplitudeUnits>��V</LeadAmplitudeUnits>
         <LeadHighLimit>2147483647</LeadHighLimit>
         <LeadLowLimit>268435456</LeadLowLimit>
         <LeadID>V6</LeadID>
         <LeadOffsetFirstSample>0</LeadOffsetFirstSample>
         <FirstSampleBaseline>0</FirstSampleBaseline>
         <LeadSampleSize>2</LeadSampleSize>
         <LeadOff>FALSE</LeadOff>
         <BaselineSway>FALSE</BaselineSway>
         <ExcessiveACNoise>FALSE</ExcessiveACNoise>
         <MuscleNoise>FALSE</MuscleNoise>
         <LeadDataCRC32>2534063755</LeadDataCRC32>
         <WaveFormData>
1P/U/9T/1P/V/9b/1//Y/9r/2v/a/9r/3P/c/9z/3P/f/+D/4f/i/+T/5P/k/+T/5f/m
/+f/6P/o/+j/6P/o/+v/7P/t/+7/8P/w//D/8P/y//L/8v/y//P/9P/1//b/9P/0//T/
9P/1//b/9//4//b/9v/2//b/9v/2//b/9v/2//b/9v/2//X/9P/z//L/8f/w/+//7v/t
/+z/6//q/+n/6P/n/+b/5P/k/+T/5P/j/+L/4f/g/97/3v/e/97/3v/e/97/3v/c/9z/
3P/c/9z/3P/c/9z/2v/a/9r/2v/b/9z/3f/e/+H/4v/j/+T/5P/k/+T/5P/n/+j/6f/q
/+r/6v/q/+r/7P/s/+z/7P/u/+7/7v/u/+7/7v/u/+7/8f/y//P/9P/0//T/9P/0//b/
9v/2//b/+P/4//j/+P/2//b/9v/2//b/9v/2//b/9P/0//T/9P/2//b/9v/2//b/9v/2
//b/+P/4//j/+P/6//r/+v/6//r/+v/6//r//f/+////AAAAAAAAAAAAAP///v/9//z/
/P/8//z//P/6//r/+v/6//r/+v/6//r/+P/4//j/+P/2//b/9v/2//b/9v/2//b/9P/0
//T/9P/0//T/9P/0//L/8v/y//L/8P/w//D/8P/y//L/8v/y//D/8P/w//D/8P/w//D/
8P/u/+7/7v/u/+3/7P/r/+r/6P/o/+j/6P/l/+T/4//i/+L/4v/i/+L/5P/k/+T/5P/m
/+b/5v/m/+f/6P/p/+r/7P/s/+z/7P/v//D/8f/y//P/9P/1//b/+P/4//j/+P/6//r/
+v/6//j/+P/4//j/+P/4//j/+P/4//j/+P/3//f/+f/5//r//f/9//3//v//////////
/wEAAgADAAQABQAGAAcACAAIAAgABwAHAAkACgALAAwACgAKAAsADQAPAA4ADQAMAAwA
DAALAAkABwAHAAcABwAJAAoACgAJAAYAAwADAAQABAADAAMAAwACAAIAAQABAAEAAQAC
AAIABAAEAAQABAACAAIAAgACAAIABAAEAAQABAAIAA0AGAAmADUAQwBQAF0AbgB/AJAA
oACkAJsAgQBkAEcAMgAdAAoA/v/6//P/7f/x//3/AwABAAEABAAFAAcABgAHAAoACgAO
ABMAFQAVABUAFQATABQAFAAUABYAFgAXABcAFgAWABYAFgAWABYAFgAWABcAGAAZABoA
GgAZABkAGgAaABoAGgAaABoAGgAaABoAGgAaABoAGwAbABsAGwAbABkAGQAZABoAGgAa
ABsAGwAbABsAHAAcABwAHQAdAB0AHQAdAB0AHQAcABsAGwAaABoAGwAbABsAGQAZABkA
GQAZABkAGQAZABcAGAAYABgAFwAWABYAFQAVABUAFgAXABYAFgAVABUAFQAXABgAGAAY
ABkAGwAcABoAGgAcAB0AIAAhACIAIwAkACUAJgAnACYAJwAoACkALAAtAC4ALgAsAC4A
LgAvADEAMgAzADUAMwA0ADUANQA3ADgAOAA4ADYANwA3ADYANAA0ADQAMgA0ADMAMgAy
ADEAMAAvAC4ALQAsACsAKgAqACoAKAAoACkAKQAoACcAKAAnACYAJQAiACEAIQAgACAA
IAAgAB8AIAAgACAAHgAcABwAHAAcAB4AHgAdAB0AHQAdAB0AHQAdABwAHAAcABoAGgAa
ABoAGAAYABgAGAAYABgAGAAYABYAFgAXABcAFQAVABYAFgAWABYAFQAVABIAEgASABQA
FgAWABYAFgAWABYAFgAXABUAFQAWABYAFgAWABYAFgAUABQAFAAUABQAFQAVABQAEwAT
ABMAEwATABMAEwATABQAEwATABMAEQARABAAEAARABIAEgAQABAAEAAOAA4ADgANAA0A
DQAPAA8ADwAPAA0ADAAMAAsADQANAA0ADQAMAAwACwAJAAkACQAJAAkACQAJAAkACQAJ
AAgACAAIAAoACwALAAsACQAJAAgABwAHAAcABwAHAAgACAAIAAcABwAHAAcABwAJAAoA
CwALAAkABwAHAAcACQAKAAsACwAJAAkACQAIAAgACAAIAAgACgAKAAoACgAIAAgACAAI
AAgACAAIAAgACgAKAAoACgAIAAgACAAIAAoACgAKAAoACAAIAAgACAAIAAgACAAIAAkA
CgALAAwACgAKAAoACgAKAAoACgAKAAwADAAMAAwADAAMAAwADAALAAsADQANAAwADQAN
AA0AEAARABEAEQAPABAAEAAQABIAEgASABIAEgASABIAEQAPABAAEAAQABIAEgASABMA
EwATABIAEQAQABAAEAAPAA0ACwALAAsACQAJAAoACgAKAAoACAAJAAoACgAJAAkABwAG
AAYABQAHAAcABwAIAAYABgAGAAYACAAIAAgACAAKAAgACAAGAAgACAAIAA0AGAAiAC8A
PQBIAFMAYgBxAIAAjgCaAJUAfwBgAEEAKgATAP7/8v/u/+f/4f/j/+//+f/5//f/+v/9
/////v///wIAAgACAAMAAQABAAMAAwADAAQABAAEAAMAAgACAAEAAgACAAIAAgACAAIA
AgACAAIAAgACAAIABAADAAMABAADAAIAAQAAAAEAAgADAAQABAAEAAQABQADAAMAAwAD
AAUABQAFAAYABAAEAAUABQAHAAcACAAIAAgACQAJAAkABwAHAAcABwAJAAkACgAKAAgA
CQAJAAkACwALAAsACwALAAsACwALAAkACgAKAAoADAAMAA0ADQALAAsADAANAA0ADgAO
AA8ADQAPABAAEAAQABEAEwAUABQAFAAWABcAFwAXABcAFwAaABsAHAAdABwAHQAeAB8A
HgAfACAAIAAiACQAJAAlACQAJAAkACUAJwAoACkAKQAnACgAKAAoACYAJwAnACYAKAAo
ACgAJgAkACMAIgAiACMAIgAhACAAHwAeAB0AHAAbABoAFwAWABcAFwAWABUAEwARAA8A
DQAOAA0ADQAMAAwADAAMAAsACgAKAAoACAAIAAgACAAIAAgACAAHAAcABwAHAAcABwAH
AAYABgAGAAYABgAGAAYABgAGAAYABgAEAAQABAAEAAYABgAHAAcABQAFAAYABgAIAAgA
BwAHAAgACAAIAAoACQAIAAcABgAGAAYABgAHAAcABwAIAAgABgAGAAYABgAIAAgACAAI
AAcABwAGAAQABQAFAAUABQADAAMAAwADAAIAAQABAAEAAQABAAAAAAAAAAAA///8//7/
/v/8//z/+v/5//n/+f/5//n/+f/5//n/+P/4//f/9//3//f/9//4//j/9//1//X/9f/1
//X/9f/1//X/9f/1//T/9P/0//T/9f/1//X/9f/1//T/8//z//P/8//z//L/8v/y//H/
8//z//P/8//y//L/8v/x//H/7//v/+//7//w//H/8f/v//H/7f/u//D/8P/w//D/7v/u
/+7/7v/u/+7/7v/u/+7/7v/u/+7/7P/s/+z/7P/s/+z/7P/s/+z/7P/s/+z/7P/s/+z/
7P/s/+z/7P/s/+z/7P/s/+z/7f/u/+//8P/u/+7/7v/u/+//8P/x//L/8v/y//L/8v/y
//H/8f/z//P/9P/1//X/9f/2//f/9//3//f/+P/4//b/9v/2//b/9P/0//T/9P/1//X/
9v/2//b/9v/2//b/+f/7//v/+v/3//b/9v/2//X/8//x//H/8f/x//H/8v/w/+//7v/r
/+v/7P/s/+v/6//r/+r/6v/p/+n/6f/p/+r/6v/q/+r/6P/o/+j/6P/q/+r/6v/q/+r/
6v/q/+7/9/8CABAAIQAtADoASQBaAGkAegCGAI4AhQBrAEwALwAaAAEA6v/e/9j/zf/H
/8v/1f/Z/9n/1//c/9//3//g/9//4v/m/+j/5//n/+f/5//n/+n/6v/q/+r/6P/o/+n/
6f/m/+b/5v/m/+j/6P/o/+j/5v/m/+b/5v/o/+f/5//o/+j/6P/o/+j/5f/k/+P/4v/k
/+T/5P/l/+P/4//j/+P/5v/n/+j/6v/r/+z/7v/v/+//7//w//D/8v/z//P/8//1//X/
9f/1//X/9f/2//b/9v/3//f/9//3//f/9//3//j/+f/6//v/+f/6//r/+v/8//z//f/9
//3//f/+/////f/+//7///8BAAMABAAEAAIAAwAFAAYABAAEAAYABwAIAAkACgALAAoA
CwAMAA0ADgAPABAAEQAQABEAEgASABAAEgASABMAFAAUABQAFQATABQAFQAVABUAFgAW
ABYAFgAXABcAFgAWABYAFgAUABQAEwASABIAEAAOAAwACgAJAAgABwAGAAUABAABAAAA
/f/9//z/+//6//n/+P/3//T/8//z//L/8v/y//L/8f/w//D/8P/u/+z/7P/s/+z/6v/q
/+n/6f/r/+v/6//r/+n/6P/o/+j/6v/q/+r/6v/s/+z/7P/s/+7/7v/u/+7/8P/w//H/
8f/y//P/9f/2//b/9v/1//X/9v/2//b/+P/5//r/+//8//7//v/+/////////wAAAAD+
//7//v/+/wAAAAAAAAAA/v///////v/9//3//f/9//3//f/9//3//P/7//v/+//3//f/
9v/2//f/+P/4//b/9P/0//L/8v/0//P/8//z//L/8f/w/+//7//u/+7/7f/t/+3/7f/t
/+z/7P/r/+n/6//r/+v/6//q/+n/6P/n/+X/5P/k/+T/4v/j/+P/4//i/+H/3//d/97/
3//g/+H/4f/g/9//3f/b/9v/2//b/9v/3P/d/93/2//Z/9n/2f/X/9j/2f/Z/9v/2f/X
/9b/2P/Y/9j/2P/a/9r/2v/a/9j/2P/Y/9j/2v/a/9r/2v/Y/9j/2P/Y/9j/2P/Y/9j/
2P/Y/9j/2P/X/9b/1f/U/9T/1P/U/9T/0v/S/9L/0v/S/9L/0v/S/9L/0v/S/9L/0P/Q
/9D/0P/S/9H/0f/T/9P/1P/V/9X/1f/W/9f/1//X/9f/2P/Y/9j/2P/Y/9j/2v/a/9r/
2v/X/9f/2P/Y/9j/2P/Y/9j/2f/b/9v/2v/Z/9j/2P/Y/9n/1//V/9X/0//T/9P/1P/S
/9H/0P/N/83/zv/O/83/y//L/8r/yv/M/83/zv/P/9D/0P/Q/9D/0P/Q/9D/0P/S/9L/
0v/S/9D/0P/Q/9L/1//i//D///8PABwAKQA4AEsAXABuAHwAfQBpAEgAKQAQAPn/4P/K
/8L/u/+z/6//tf+//7//vf/A/8P/x//K/83/0P/Q/9D/z//P/8//z//P/8//0P/Q/9D/
zv/O/8//z//Q/9D/0P/Q/9D/0P/Q/9D/zv/O/87/zv/Q/8//z//Q/9D/0P/Q/9D/0v/S
/9L/0v/S/9L/0v/T/9P/0//T/9P/1f/V/9X/1v/W/9b/1//X/9n/2f/a/9r/2v/b/9v/
2//b/9v/2//b/9z/3f/f/+D/3v/f/9//3//h/+H/4f/h/+P/4//j/+P/4//k/+T/5P/l
/+b/6P/p/+v/6//s/+3/7//w//D/8f/y//X/9//4//b/9//5//r/+//8////AQAEAAUA
BgAHAAoACwAMAA0AEAARABIAEwAUABUAFgAWABcAGgAbAB0AHgAeAB4AHwAgACIAJAAl
ACUAJgAmACYAJAAlACUAJAAkACQAJAAiACEAHwAdABwAGwAaABkAGAAXABYAFQAUABEA
EAANAAwACwALAAoACQAIAAcABgAFAAYABQAFAAQABAAEAAQAAwAAAAAAAAD+/wAAAAAA
AAAA/v/+//3//f/9//3//f/9//3//P/8//z/+v/6//r/+v/8//z//P/8//v/+v/5//j/
9v/2//f/9//3//f/+P/4//b/9v/1//X/9f/2//f/+v/4//j/+P/4//n/+v/7//3/////
/wAAAAAAAAAAAAAAAAIAAgACAAIABAAFAAUABAAGAAcACAAJAAkACQAJAAkACgAJAAkA
CQAIAAkACQAKAAsADAAMAAoADAAMAAoACgAMAAsACwALAAsACwALAAsADQAMAAwACwAJ
AAkACQAJAAgACAAHAAUABQAFAAUABQAFAAUABQAFAAYABgAHAAgABgAHAAcABwAHAAcA
BgAFAAUABQAFAAUABgAGAAYABQAFAAUABQAFAAMABAAFAAUABwAFAAUABQAFAAYABwAH
AAUAAwAFAAYABAAEAAQABAACAAIAAgACAAIAAgACAAIAAgACAAIAAgACAAIAAgACAAQA
BAAEAAQAAgACAAIAAgAEAAQABAAEAAUABgAHAAgABgAGAAYABgAIAAgACAAIAAgACAAI
AAgACgAKAAoACgAMAAwADAAMAAwADAALAAsADwAPABAAEQAPAA8AEAARABEAEQARABIA
EwAUABUAFgAVABQAEwASABMAEwAUABYAFAAUABQAFAAUABUAFwAXABYAFQAUABQAFAAT
ABEADwAPAA8ADwAPAA4ADgANAAwACQAJAAoACgAHAAcABwAGAAYABQAFAAUABwAIAAgA
CAAGAAYABgAGAAYABgAGAAYABgAGAAYABAAGAA8AHAAoADcARQBSAF8AbgB/AI4AnACg
AJkAfwBgAEUAMAAXAAQA+v/0/+v/5//v//v////9//v//v//////AAADAAYABgAGAAcA
BwAHAAUABQAFAAYABgAGAAYABgAHAAcABAAEAAQABAAGAAYABgAGAAYABgAGAAYABgAF
AAUABgAIAAgACAAIAAYABgAGAAYACAAIAAgACQAHAAcABwAHAAcABwAHAAgABgAGAAcA
BwAHAAcACAAIAAgACQAJAAkABwAHAAcABwAJAAkACgAKAAgACQAJAAkABwAHAAcABwAH
AAcABwAHAAUABgAGAAYABgAGAAcABwAHAAcACAAJAAcACAAIAAkABwAJAAoACgAIAAkA
CwAMAAwADAAOAA8AEAARABIAEwASABMAFAAVABYAFwAYABkAGAAZABoAGgAcAB4AHgAf
ACAAIAAgACEAHwAgACEAIQAjACQAJAAkACQAJQAlACQAJAAkACQAIgAkACMAIgAiAB8A
HgAdABwAHQAcABsAGgAXABYAEwASABMAEwASABEADgANAAwACwAKAAkACQAIAAgACAAI
AAcABgAGAAYABAAEAAQABAAEAAYABgAFAAUAAwADAAMAAwAFAAQABAAEAAQABAAEAAQA
BAAEAAQABAAGAAYABgAGAAQABAAFAAUABwAHAAgACAAIAAgABwAHAAgACAAIAAoACgAK
AAoACgAIAAgACAAJAAkACQAKAAoADAAMAAwADAAMAAwADAAMAAwADQANAAwACwALAAsA
CwALAAsACwALAAoACQAJAAkACQAJAAgACAAJAAoACgAIAAgACAAGAAYABwAHAAgACQAH
AAcABwAHAAcABgAGAAUABgAHAAgACQAIAAgABwAFAAcABwAHAAcABwAHAAcABwAJAAgA
CAAIAAYABwAHAAcABwAHAAYABQAGAAcACAAJAAgACAAIAAcABwAHAAcABwAFAAYABwAH
AAcABQAFAAUABQAGAAcABwAHAAcABQAEAAQABAAEAAQABgAGAAYABgAEAAQABAAEAAYA
BgAGAAYABgAGAAYABgAEAAQABAAEAAYABgAGAAYABAAEAAQABAAGAAYABgAGAAQABAAE
AAQABAAEAAQABAAGAAYABgAGAAQABAAEAAQABAAEAAQABAAEAAMAAwAFAAUABgAHAAcA
BwAIAAkACQAJAAkACgAKAAoACgAKAAoACAAIAAgACAAJAAkACgAKAAoACgAKAAoACwAN
AA0ADAALAAoACgAKAAkABwAFAAUABwAHAAcACAAIAAcABgADAAEAAgACAAEAAwADAAIA
AgABAAEAAQABAAAAAAAAAAAAAgACAAIAAgAAAAAAAAAAAAAAAAACAAQACwAWACIALwA9
AEgAVQBkAHUAggCOAJYAjwB3AFgAOwAmABMA/v/0//D/5//h/+f/9f/7//v/+//+////
AQACAAMABAAEAAYABwAJAAkABwAHAAUABgAGAAYABgAGAAcABwAGAAYABgAGAAYABgAG
AAYACAAIAAgACAAGAAUABQAGAAgACAAIAAgACAAIAAgACAAIAAgACAAJAAsACwALAAsA
CQAJAAkACgAIAAgACQAJAAsACwAMAAwACgALAAsACwALAAsACwALAAsACwAMAAwADAAN
AA0ADQALAAsACwALAAsACwALAAsADQAOAA4ADgAMAAwADQANAA8ADwAQABEAEQASABIA
EwARABMAFAAUABYAFwAZABoAGQAYABkAGQAaABsAHAAdAB4AHwAgACEAIAAhACIAIwAm
ACcAKAAoACYAKAAoACkAKgAqACoAKwArACwALQAtAC0ALgAuAC4ALgAvAC8ALgAsACwA
LAAqACwAKwAqACoAKQAoACcAJgAjACIAIQAgACEAIAAdABwAGwAbABoAGQAYABcAFgAV
ABYAFQAVABQAEwASABEADwAQABAAEAAOAAwADAAMAAwADAAMAAsACwANAA0ADQANAA0A
DAAMAAwADAAMAAwADAAMAAwADAAMAAwADAAMAAwACgAKAAsACwALAAsADAAMAAwADAAL
AAsADAAMAAwADgAOAA4ADgAOAA4ADgAOAA8ADQANAA4ADgAOAA4ADgAOAA4ADgAOAA4A
DgAPAA8ADgANAA0ADQANAAsACwALAAsADAALAAsACwALAAsACgAKAAsADAAMAAoACgAK
AAgACAAKAAkACQAJAAcABwAHAAcACQAIAAgABwAHAAcABwAHAAgACAAHAAUABQAFAAUA
BQAFAAUABQAFAAUABAAEAAQAAgADAAMAAwADAAMAAgABAAEAAQABAAEAAgACAAIAAQAB
AAEAAQABAP//AAABAAEAAQD////////9//7//////////////wAA/v/+//7//v/8//z/
/P/8//z//P/8//z//P/8//z//P/+//7//v/+//z//P/8//z/+v/6//r/+v/8//z//P/8
//r/+v/6//r//P/8//z//P/6//r/+v/6//r/+v/6//r/+v/6//r/+v/6//r/+v/6//r/
+v/6//r/9//3//n/+f/8//3//f/9//z//f/9//3//f/+//7//v8AAAAAAAAAAP7//v/+
//3///8AAAAAAAAAAAAAAAABAAMAAwACAAEAAAAAAAAA///9//v/+//7//z//f///wAA
///+//v/+//8//z/+//7//v/+v/6//n/+f/5//n/+v/6//r/+v/6//z//P/8//z//P/8
//z//P/8/wAAAgAHABIAHgApADcARABTAGIAcQCEAJIAmACRAHsAXAA/ACoAFQD+//L/
6v/h/9v/3//p/+//7//v//L/9f/3//j/+f/4//r/+v/7//v/+//7//v/+//8//z//P/8
//z//f/9//r/+v/6//r/+P/4//j/+P/3//b/9f/0//H/7//u/+7/8P/w//D/8P/w//D/
8P/w//D/8P/w//H/8//z//P/8//x//H/8f/y//T/9P/1//X/8//z//T/9P/z//P/8v/x
//H/8f/x//H/7v/t/+3/7P/s/+3/7f/t/+3/7f/t/+3/6//r/+v/6//t/+7/7v/u/+z/
7P/t/+3/7f/t/+7/7//v//D/8P/x/+//8f/y//L/9P/1//f/+P/2//b/+P/5//v//f//
/wEAAwAFAAcACQAKAAsADAANABAAEQASABIAEgAUABQAFQAYABgAGAAZABsAHAAdAB0A
HAAcABsAGgAcAB0AHQAcABwAHAAcABoAGgAZABgAGAAXABYAFQAUABIAEAAOAAwADQAM
AAkACAAGAAUAAwABAP7//f/8//v//P/7//v/+v/4//j/+P/3//b/9v/2//T/8v/y//L/
8v/0//T/8//z//P/8//z//P/8f/w//D/8P/w//D/8P/w//D/8P/w//D/7v/u/+7/7v/w
//D/8f/x//H/8f/y//L/9P/0//P/8//y//L/8v/0//b/9v/2//b/9v/2//b/9//2//X/
9f/0//L/8v/y//L/8f/w/+//7v/s/+3/7f/s/+v/6//r/+v/6f/p/+n/6f/q/+n/6f/p
/+f/5//m/+b/5//o/+j/5v/o/+j/5v/m/+b/5f/l/+X/5//n/+f/5//n/+b/5v/l/+X/
5f/l/+X/5v/m/+X/4//h/+H/4f/h/+H/4f/h/+H/4f/g/+D/4P/e/9//3//f/9//3//e
/93/2//b/9v/2//e/97/3v/d/9v/2//b/9v/2//c/93/3f/d/9v/2//b/9n/2v/b/9v/
3f/f/+H/4v/h/+D/3//e/97/3v/e/97/3v/e/97/3v/c/9z/3P/c/9z/3P/c/9z/3P/c
/9z/3P/a/9r/2v/a/9r/2v/a/9r/2P/Y/9j/2P/a/9r/2v/a/9j/2P/Y/9j/2P/Y/9j/
2P/Y/9j/2P/Y/9X/1f/X/9f/2v/b/9v/2//b/9v/2v/Z/9n/2v/a/9r/2P/Y/9j/2P/W
/9b/1v/V/9X/1v/W/9b/1v/W/9b/1//X/9f/1v/V/9b/1v/W/9X/0f/P/8//z//Q/9H/
0//U/9H/0P/N/83/zv/O/83/zf/N/8z/zP/L/8n/yf/J/8r/yv/K/8r/yv/K/8r/yv/K
/8z/zP/M/8z/zP/M/87/1f/e/+r/+f8HABYAJQA2AEkAXgBuAHgAdQBfAEAAIQAMAPf/
3P/K/8D/t/+v/7H/u//B/8H/wf/E/8n/y//M/83/0P/Q/9L/1//Z/9v/2//b/9n/2v/a
/9r/3P/c/93/3f/c/9z/3P/c/9r/2v/a/9r/2v/a/9r/2v/c/9v/2//c/97/3v/e/97/
3P/c/9z/3P/c/9z/3P/d/93/3f/d/93/3P/b/9r/2v/a/9r/2//b/9v/2//c/9z/3v/f
/9//3//h/+H/4f/h/+P/4//k/+T/5P/l/+X/5f/n/+f/5//n/+f/5//n/+f/6f/q/+r/
6v/o/+j/6f/p/+r/6//t/+//8P/y//P/9f/2//n/+//8//7///8BAAIAAgACAAQABQAG
AAcACAAJAAgACQAKAAsADAANAA4ADwAQABEAEgASABIAFAAUABUAGAAYABgAGQAXABgA
GQAZABkAGgAaABoAHAAdAB0AHAAaABoAGgAYABkAGQAZABoAGwAaABkAGAAXABYAFQAU
ABUAFAARABAADwAPAA4ADQAMAAsACgAJAAgABwAHAAYACAAIAAgABwAGAAYABgAEAAQA
BAAEAAQABgAGAAUABQAHAAcABwAHAAcABgAGAAYACAAIAAgACAAIAAgACAAIAAoACgAK
AAoADAAMAA0ADQANAA0ADgAOABAAEAAPAA8ADgAOAA4AEAASABIAEgASABIAEgASABMA
EwATABQAFAAWABYAFgAWABQAFAAUABQAFAAVABUAFAAVABUAFQAVABUAFQAVABUAFgAV
ABUAFQARABEAEAAQABEAEgASABAADwAOAAsACgAKAAkACQAJAAkACQAJAAkACQAIAAgA
BwAJAAkACQAJAAgACAAHAAUABgAHAAgACQAJAAkACQAJAAcABgAGAAYACAAJAAkACQAJ
AAkACAAHAAcABwAHAAcACAAIAAgABwAFAAUABQAFAAUABgAHAAcABQADAAMAAwADAAQA
BQAFAAMAAwAFAAIAAAAAAAAAAAAAAAAAAAAAAAAAAAAAAAAAAAAAAAAAAAACAAIAAgAC
AAIAAgACAAIAAgACAAIAAgACAAIAAgACAAIAAgACAAIAAgACAAIAAgACAAIAAgACAAIA
AgACAAIAAgACAAIAAgACAAEAAQADAAMABAAFAAUAAwAEAAUABQAFAAUABgAGAAQABAAE
AAQABAAEAAQABAADAAMABAAEAAIAAgACAAIABQAHAAcABgADAAIAAgACAAEA///9//3/
+//7//v//P/+//3//P/5//f/+P/4//f/9//3//b/9v/3//f/9//3//j/+P/4//j/+P/4
//j/+P/4//j/+P/4//j/9v/2//r/AQAKABYAIwAxAD4ASwBYAGcAdgCEAI4AiwB5AFoA
PQAkAA8A+v/u/+b/3f/Z/93/6f/z//P/7//w//P/9f/0//X/+P/6//r/+f/5//n/9//3
//j/+v/7//z//P/8//3//f/8//z//P/8//7//v/+//7//v/+//7//v8AAP////8AAAAA
AAAAAAAA/v/+//7//v8AAAAAAAABAAEAAQABAAEAAQABAAEAAgACAAIAAwADAAMAAwAE
AAQABgAHAAcABwAFAAUABQAFAAcABwAIAAgABgAHAAcABwAHAAcABwAHAAkACQAJAAkA
BwAIAAgACAAKAAoACwALAAsACwAMAA0ADQAOAA4ADwAPABEAEgASABAAEQATABQAFgAW
ABgAGQAaABsAHAAdABwAHQAeAB8AIAAhACIAIwAiACMAJAAkACQAJgAmACcAKgAqACoA
KwApACoAKwArAC0ALgAuAC4ALAAtAC0ALAAsACwALAAqACwAKwAqACoAJwAmACUAJAAk
ACQAJAAkACEAIAAdABwAGwAbABoAGQAYABcAFgAVABQAEwATABIAEgASABIAEQASABIA
EgAQABAAEAAQABAAEAAQAA8ADwAPAA8ADwAPAA8ADgAOAA4ADgAOAA4ADgAOAA4ADgAO
ABAAEAAQABAADgAOAA8ADwAQABEAEwAUABMAEgAQAA8ADwAQABEAFAAUABQAFAAUABQA
FAAUABUAFQAVABYAFgAWABYAFgAWABYAFgAWABYAFgAXABcAFgAVABUAFQAVABUAFQAV
ABUAFgAVABUAFQAVABUAFAAUABUAFgAWABQAFAAUABIAEgAUABMAEwATABEAEQARABEA
EwASABIAEQATABMAEwATABIAEgARAA8AEAARABIAEwARABEAEQARABEAEAAQABAAEAAR
ABEAEQARABEAEAAPABEAEQARABEAEAAQABAADwAPAA8ADwAPAA8AEAARABEADwANAA0A
DQAPABAAEQARAA8ADQANAA4ADgAOAA4ADgAOAA4ADgAOAA4ADgAOAA4AEAAQABAAEAAO
AA4ADgAOAA4ADgAOAA4AEAAQABAAEAAQABAAEAAQABAAEAAQABAAEgASABIAEgASABIA
EgASABIAEgASABIAEgASABIAEgAUABQAFAAUABQAFAAUABQAFQAWABcAGAAaABoAGgAa
ABwAHAAcABwAHAAcABwAHAAcABwAHAAcAB4AHgAeAB4AHwAgACEAIgAgACAAIAAgACAA
IAAgAA==
         </WaveFormData>
      </LeadData>
   </Waveform>
</RestingECG>
