# Supplementary material for: Detection of Left Atrial Enlargement Using a Convolutional Neural Network-Enabled Electrocardiogram
Source: Front Cardiovasc Med. 2020 Dec 17;7:609976. doi: 10.3389/fcvm.2020.609976 (PMC7773668; doi:10.3389/fcvm.2020.609976)
Supplement: Supplementary file 5 [file Data_Sheet_5.ZIP › normal4/1802035767_4312_0000003W.XML]

<?xml version="1.0" encoding="Windows-1252"?>
<!DOCTYPE RestingECG SYSTEM "restecg.dtd">
<RestingECG>
   <PatientDemographics>
      <PatientID>1802035767</PatientID>
      <PatientAge>67</PatientAge>
      <AgeUnits>Years</AgeUnits>
      <Gender>Female</Gender>
      <PatientLastName>liuhuiyi</PatientLastName>
   </PatientDemographics>
   <TestDemographics>
      <DataType>Resting</DataType>
      <Site>1</Site>
      <AcquisitionDevice>MAC55</AcquisitionDevice>
      <Status>Unconfirmed</Status>
      <Priority>Normal</Priority>
      <AcquisitionTime>10:24:23</AcquisitionTime>
      <AcquisitionDate>12-11-2016</AcquisitionDate>
      <CartNumber>1</CartNumber>
      <AcquisitionSoftwareVersion>009C</AcquisitionSoftwareVersion>
      <XMLSourceVersion>MAC5000 v1.0</XMLSourceVersion>
   </TestDemographics>
   <RestingECGMeasurements>
      <VentricularRate>80</VentricularRate>
      <AtrialRate>80</AtrialRate>
      <PRInterval>148</PRInterval>
      <QRSDuration>90</QRSDuration>
      <QTInterval>386</QTInterval>
      <QTCorrected>445</QTCorrected>
      <PAxis>24</PAxis>
      <RAxis>-2</RAxis>
      <TAxis>39</TAxis>
      <QRSCount>13</QRSCount>
      <QOnset>213</QOnset>
      <QOffset>258</QOffset>
      <POnset>139</POnset>
      <POffset>190</POffset>
      <TOffset>406</TOffset>
      <ECGSampleBase>500</ECGSampleBase>
      <ECGSampleExponent>0</ECGSampleExponent>
   </RestingECGMeasurements>
   <Diagnosis>
      <Modality>Resting</Modality>
         <StatementCount>4</StatementCount>
         <LabelText>12SL ��ϳ���</LabelText>
      <DiagnosisStatement>
         <StmtFlag>ENDSLINE</StmtFlag>
         <StmtText>�������</StmtText>
      </DiagnosisStatement>
      <DiagnosisStatement>
         <StmtText>�±��ļ�����</StmtText>
      </DiagnosisStatement>
      <DiagnosisStatement>
         <StmtFlag>ENDSLINE</StmtFlag>
         <StmtText>�����䲻ȷ��</StmtText>
      </DiagnosisStatement>
      <DiagnosisStatement>
         <StmtFlag>ENDSLINE</StmtFlag>
         <StmtText>�쳣 ECG</StmtText>
      </DiagnosisStatement>
   </Diagnosis>
   <Waveform>
      <WaveformType>Rhythm</WaveformType>
      <WaveformStartTime>0</WaveformStartTime>
      <NumberofLeads>8</NumberofLeads>
      <SampleType>CONTINUOUS_SAMPLES</SampleType>
      <SampleBase>500</SampleBase>
      <SampleExponent>0</SampleExponent>
      <HighPassFilter>16</HighPassFilter>
      <LowPassFilter>150</LowPassFilter>
      <ACFilter>NONE</ACFilter>
      <LeadData>
         <LeadByteCountTotal>10000</LeadByteCountTotal>
         <LeadTimeOffset>0</LeadTimeOffset>
         <LeadSampleCountTotal>5000</LeadSampleCountTotal>
         <LeadAmplitudeUnitsPerBit>4.88</LeadAmplitudeUnitsPerBit>
         <LeadAmplitudeUnits>��V</LeadAmplitudeUnits>
         <LeadHighLimit>2147483647</LeadHighLimit>
         <LeadLowLimit>268435456</LeadLowLimit>
         <LeadID>I</LeadID>
         <LeadOffsetFirstSample>0</LeadOffsetFirstSample>
         <FirstSampleBaseline>0</FirstSampleBaseline>
         <LeadSampleSize>2</LeadSampleSize>
         <LeadOff>FALSE</LeadOff>
         <BaselineSway>FALSE</BaselineSway>
         <ExcessiveACNoise>FALSE</ExcessiveACNoise>
         <MuscleNoise>FALSE</MuscleNoise>
         <LeadDataCRC32>2941508449</LeadDataCRC32>
         <WaveFormData>
9//3//f/9//3//f/+f/8////BAAEAAYACgANAA8ADQANAA0ADQAMAA0ADQANAAwADQAN
AA0ADAALAAgABgAAAAEA///9//r/+P/0//H/8P/y//L/8v/x//H/8f/x//H/7v/u/+3/
7f/u/+//7//w/+7/7v/u/+z/7v/u/+7/7v/v//P/9f/z//H/+f8AAAQADgAbACoAQgBe
AHcAjgCdAKQArACwAJ4AdQBCAA0A3v+3/57/kv+Q/5j/rv/A/83/2P/d/93/4f/k/+b/
7f/0//L/8P/y//L/7//v//H/8v/1//b/9v/4//b/9f/1//X/9//3//n/+f/4//j/+P/5
//n/+P/3//X/+P/5//v//v/9//z/+//8//z/+//7//z//v/+/wIA///9/////////wEA
AwADAAMAAwADAAIAAAABAAMABQAHAAkACgAKAAgABgAIAAkACQALAAwADgATABAAEAAP
AA4AEgAUABYAGQAaABkAGwAaABwAHQAeACAAIQAiACMAIwAmACUAJQAkACUAJQAlACUA
JgAlACkAKwAoACYAJQAkACYAJQAmACUAJAAkACQAIwAjACEAIQAgABwAHAAcABsAGAAV
ABIAEAAOAA8ADgAOAAsACgAIAAUABAAFAAQAAwACAAEAAQABAAAA/f/8//z//f/9//7/
///+//z/+//6//r/+//8//3/+//7//r/+v/8//z/+//7//z//P/7//v/+//7//v/+//6
//r/+//7//3/AAABAAEAAAD///7//P/9//7///8AAAAA///+//3////////////9//3/
/f/9/////////wAAAgACAAAAAgABAP7//P/7//z//f/+//////////7//v/8//z//P/8
/////f/+/////P/7//v//P/+//3//f/9//3//P/8//z/+v/6//r/+//9//3//f/7//r/
+v/7//z//v/9//3//f/9//n//f/+//z//P/8//z//f///wAAAgD//wAA////////////
////AAABAAQACAAMABAADwAQABUAGQAcABsAGgAZABgAFgAXABcAFwAWABYAFwAYABgA
FQASABAACgAKAAcABAAAAP///P/6//r/+v/6//r/+f/3//f/9//3//b/9v/1//X/9//3
//b/9v/2//b/9v/0//T/9P/0//T/+f/5//n/9//5//v/AAAIABAAHQA2AFAAagCBAJYA
pwC4AMAAuACoAIMASAARAOj/w/+o/6D/oP+s/8L/0v/X/+D/5//l/+f/6P/s//H/9v/2
//b/9v/y/+//8f/z//L/8//0//T/9v/0//P/8//z//H/8f/z//P/9f/2//f/+f/5//j/
9//1//X/9f/2//j/9v/2//b/+P/4//f/9//4//r/+v/+//v/+f/7//v/+//9////////
///////+//z//P/9//7///8BAAIAAgAAAP7/AAABAAEABQAGAAgADQAJAAgABgAEAAcA
CAAJAAsADwAPABIAEgAPAA8ADwAQABIAFAAWABcAGAAXABcAFgAYABkAGgAbAB0AGwAe
AB8AHQAaABgAFgAXABcAGQAZABYAFgAWABUAFQATABMAEgAQABAAEAAPAAwACQAGAAQA
BAAFAAQABAADAAIAAAD9//3//f/7//n/+//7//z//f/7//f/9f/0//b/9//5//v/+v/4
//f/9v/1//X/9f/1//X/9f/0//T/9P/0//P/8//1//b/9v/3//X/9f/1//X/9v/2//f/
9//2//j/+P/3//f/9//3//b/+P/4//j/+P/5//n/+f/5//n/+f/5//n/+f/5//n/+f/3
//f/9//4//n/+v/5//z/+v/4//f/9//5//n/+f/5//v/+//6//r/9//2//X/9P/3//X/
9v/3//b/9f/1//b/9v/1//X/9f/2//b/9//4//X/9P/z//P/9P/1//b/9f/0//T/9f/2
//T/9f/3//z/+//6//n/+P/3//f/9v/2//f/+v/7//3//f/9//3//f/7//v//f8AAAYA
DAANABAAEQATABQAEQASABMAFAAUABEAEQARABAADQANAA0ADAANAAwADAAIAAUAAQD9
//j/+f/2//T/9P/z//L/8f/v//L/8//0//X/9f/2//b/9//2//X/8//y//T/9P/0//L/
8P/w//D/8P/z//X/8//1//3/AQAEAAoADgAZADIAUABqAIUAnACtALgAwAC6AKQAeQA8
AAcA4v/D/67/qP+q/7L/xP/U/9v/4v/r/+v/5//u//T/8//y//j/+P/2//j/+//7//3/
+v/4//j/9//4//j/9//3//f/+P/5//z//f/8//z//P/9//7//v/+//3//f/9//7/AAAA
AAAAAAACAAIAAQABAAIAAgACAAYAAwAEAAcACAAJAAcABwAFAAMABwAJAAoACgAIAAkA
CgALAAsADAAMAAoADQAQABIAEwARABAAEAATABUAFgAWABYAFwAYABkAGwAdAB0AIAAg
ACIAIwAkACYAJgAmACYAJQAnACcAKAAoACsAKwArACsAKwApACwALQAsACoAKQAoACkA
JwAnACUAJwAoACkAKQAmACMAIgAgAB0AHgAfAB8AHQAbABkAGAATABMAEQAQABAAEAAP
AA0ADAANAAwACwAHAAUABAADAAYABQAGAAgABwAFAAQAAwAFAAQABAAEAAUABQAFAAUA
BQAFAAQABAAGAAYABQAFAAYABgAFAAUABQAFAAUABQAGAAYABwAHAAYACAAIAAcABwAH
AAcABgAGAAYABgAGAAkACQAJAAkABwAHAAcABwAHAAcABwAHAAcABwAHAAgABgAGAAQA
BgAJAAgACAAJAAcABwAHAAcABwAHAAYABgAGAAYABgAGAAYAAwADAAMABQAFAAYACAAK
AAkACQAJAAcABgAGAAYACAAIAAgACQAGAAUABAABAAIAAgADAAQABgAGAAYABgAGAAYA
BgAHAAcACAAGAAgACAAJAAkACQAJAAkACwALAA0AEAAUABgAFwAYAB0AIQAkACMAJAAl
ACYAJgAjACEAHwAcABwAHQAeAB4AHQAaABgAEgARAA8ADQAKAAgABAABAAAAAgACAAIA
AQABAAEAAQABAP///v/8//v//f/9//z//P/8//z//P/6//z//P/8//z////9//3/AQAD
AAUACgAMABAAHwA4AFAAaACDAJYApQC4AMQAwACyAI0ATgATAOj/w/+i/5j/mP+g/7T/
yP/T/9z/5f/p//H/9v/y//H/+v/8//j/+v/+//v/9//3//r//f/+//7/AAD8//v/+//7
//v/+//9//3//v/+//7///8AAAAAAAD///////8AAAIAAgACAAIABAAEAAMAAwAEAAYA
BgAKAAcABQAHAAcABwAJAAsACwALAAoACwALAAoACgALAAwADQARABQAFgAWABIAEgAR
AA8AEQASABQAGQAXABgAGAAYABkAGgAbAB0AIQAhACQAJAAiACMAJAAmACgAKgAsAC0A
LwAvADAAMAAvAC8ALwAvADEALwAyADMAMgAwAC8ALgAuAC0ALgAtACsALAAtAC0AKwAp
ACkAKAAmACYAJgAlACIAHwAcABoAGAAZABgAGAAWABYAFQATAA8ADwANAAsACwALAAwA
DQAMAAkACAAIAAoACQAJAAkACwAKAAoACgAHAAcABwAHAAgACQAJAAoACQAIAAYABQAH
AAgACAAJAAcABwAHAAcACAAIAAkACQAMAA4ADgANAAwACwAKAAgACgAKAAoACgALAAsA
CwALAAkACQAJAAkACwALAAsACwAJAAkACQAKAAwADAAKAAwADgAMAAsACwAKAAkACAAH
AAkACQAIAAgABgAGAAYABgAKAAcABwAHAAYABQAFAAYABAADAAMAAwAEAAQABQAGAAUA
BAADAAMABQAFAAUAAwACAAQABQACAAQABAAEAAQABgAHAAcACAAHAAgABwAHAAkACQAJ
AAkABwAHAAkADAAPABQAFAAWABwAHwAhAB8AHQAdAB0AHAAdAB0AHQAcABsAGwAbABoA
GQAWABQADgAOAAsACAAEAAEA/v/8//z//P/8//z/+//9//3//f/9//r/+v/5//n/+//7
//r/+v/3//b/9f/y//T/9P/0//T/9//7//n/9//7/wMACAAQABYAIQA6AFYAagB/AJQA
pQC2AMAAuACcAG0AMgD//9j/t/+e/47/lP+o/7z/zv/V/9b/2f/h/+X/5v/s/+//8v/0
//L/7v/w//P/9f/1//L/9f/2//b/+P/1//P/8v/x//P/9f/5//v/+f/4//f/9//4//j/
+P/3//j/+f/7//7//f/8//v//P/+//3//f/+//3//P////v//P///wAAAQADAAUABQAF
AAMAAwACAAAAAgADAAQABQAFAAYABgAEAAQABgAHAAcACQAKAAwAEQAQABAADwAOAA8A
EAARABMAFQAVABgAGAAYABkAGgAcAB4AIAAiACMAJgAlACUAJAAkACMAIgAhACEAHwAi
ACMAIwAiACIAIgAiACEAIgAhAB4AHgAeAB0AGgAXABYAFAASABIAEgARAA0ACwAJAAgA
CAAJAAgACAAGAAQAAQD9//3//f/7//n/+v/5//n/+f/4//X/9P/0//X/9f/2//f/9v/0
//P/8v/z//P/8//z//P/8//y//L/8//y//D/7//x//L/8v/z//L/8f/w/+//8P/y//X/
9//1//b/9f/z//H/8f/x//D/8f/y//P/9P/0//P/8v/x//L/8//0//X/8//z//P/8//z
//P/8//0//b/9v/0//b/9v/0//P/8//1//X/9f/1//P/8//y//L/9P/0//T/9P/4//X/
9f/1//P/8f/w//D/8v/x//H/8f/z//L/8v/y//H/8P/v/+//8f/x//H/7//y//D/7f/u
/+7/8P/w//D/8P/u/+//7//w//H/9P/1//f/9//3//f/9//2//X/9v/4////BAAEAAYA
CQALAAwACQALAAsACwAKAAkACQAJAAgABgAFAAQAAgAEAAIAAQD8//n/9f/x/+z/7f/q
/+j/6P/o/+j/6P/n/+T/4//i/+H/4f/i/+L/4//h/+H/4P/g/+D/4P/g/97/3v/e/97/
3v/b/93/3//h/+P/5f/u//b/+v8FAB4APABYAG8AggCTAKQAsACqAI4AXwAoAPX/zv+v
/57/lv+W/6L/sv+6/7//xP/J/9P/2f/W/9b/3f/a/9j/2v/Y/9T/2//d/9n/3P/b/9z/
3P/e/9z/2//b/9v/2//b/93/3f/e/97/3v/f/+L/4v/i/+H/4P/f/9//4P/i/+L/4v/k
/+L/4f/h/+L/4v/i/+b/4//l/+f/5//n/+X/5//n/+f/6v/r/+v/6v/s/+3/7v/v/+7/
7v/t/+r/7f/w//L/8//z//L/8v/1//b/+P/5//r/+f/6//v//f/9//3/AAAAAAEAAwAF
AAgACAAIAAgABwAMAA0ADwAQABEAEQARABEADwANABAAEQARABAAEAAQABAADwAQAA8A
DQAOAA8ADwANAAsACwAKAAQABAAEAAMAAwABAP///v/8//3//P/8//v/+v/4//X/9P/1
//T/8//w/+//7//v//D/7//w//L/8f/v/+7/7f/t/+z/7P/s/+z/7f/u/+//7P/r/+n/
6P/s/+z/6//r/+z/7P/r/+v/6f/p/+n/6f/p/+r/7P/t/+v/7P/r/+n/6//r/+v/6v/s
/+z/7P/s/+z/6//q/+n/6v/r/+z/7f/s/+v/6v/p/+r/6//s/+7/7v/u/+z/7v/t/+r/
6P/n/+n/6f/p/+n/5//n/+b/5v/n/+j/6f/q/+r/5//n/+f/6P/n/+f/6P/m/+X/5f/l
/+P/4v/i/+L/5f/m/+f/6f/n/+f/5//l/+b/5v/n/+j/6P/j/+X/5P/i/+L/4v/i/+P/
5f/m/+j/5//o/+f/5//o/+n/6v/r/+3/7f/v//L/9v/6//n/+v/+/wEAAwABAAEAAQAB
AAAA/f/9//3//P/8//3//v/+//3/+v/4//L/8P/t/+r/5v/k/+D/3f/c/9z/3P/c/9v/
3f/d/93/3f/a/9r/2f/Z/9n/2f/Y/9j/1v/W/9b/1P/W/9b/1v/W/9f/0//X/9n/2f/b
/+L/6P/s//f/DAAmAEIAXQByAIEAkACgAKIAkgBxAD4ABQDU/63/kv+G/4T/jv+i/7T/
u//A/8X/xf/H/8z/zv/R/9b/1P/S/9L/1P/R/8//0f/S/9P/1P/U/9b/1v/V/9X/1f/X
/9f/2f/Z/9j/2P/Y/9n/1//W/9X/0//W/9f/2f/c/9z/3P/c/97/3P/b/9v/3P/c/9z/
4P/d/9v/3f/d/93/3f/f/9//3//i/+P/4//i/+D/4f/i/+P/5//o/+j/5v/k/+b/5//n
/+r/6v/r/+//7f/u/+7/7v/w//L/9P/3//j/9//5//j/+v/7//z//v///wAAAQABAAMA
AwAEAAQABQAFAAUABQAHAAUACAAJAAgABgAFAAQABgAFAAYABQADAAQABQAFAAEA////
//7//P/+/wAAAQD8//n/9v/0//L/8//y//L/8f/w/+7/6//q/+v/6v/p/+j/5//n/+f/
5f/j/+P/5P/m/+X/5f/l/+X/5P/k/+T/4//j/+P/4//j/+P/4v/i/+L/4v/h/+H/4v/i
/+H/4f/j/+P/4//j/+D/4P/h/+H/5P/m/+b/5f/k/+P/4v/g/+P/5P/l/+b/5P/j/+L/
4f/k/+X/5v/n/+X/5f/l/+X/5//n/+f/6P/n/+b/4//k/+T/4v/h/+H/4v/j/+T/5f/l
/+X/5P/k/+L/4v/i/+L/5v/j/+P/4//i/+H/4f/i/+D/3//f/9//4v/i/+P/5P/j/+L/
4f/h/+T/5f/m/+X/4f/g/+D/4P/i/+H/4f/h/+X/3v/c/9z/3P/c/97/3//f/+D/4//m
/+f/6f/o/+f/5v/l/+b/5//q/+7/8v/2//X/9v/6//3////9//7///8AAAAA/f/9//3/
/P/5//n/+f/4//j/9v/1//D/8P/t/+r/5v/n/+T/4v/i/9//3v/d/9v/3f/d/93/3f/c
/9z/2//b/9n/2f/Y/9j/2v/a/9r/2P/X/9b/1f/U/9f/3f/j/93/2f/f/+L/6v/0//f/
AAAcADYATwBuAIEAigCYAKAAlgB5AEwAEQDY/6v/jv+A/3r/ev+G/5z/r/+6/8H/x//J
/8b/yv/P/9D/0P/Y/97/2v/V/9n/2f/a/9j/2P/X/9j/2f/Z/9r/2//Z/9n/2//b/9z/
3P/c/93/3P/c/9z/2//d/93/3v/g/+L/4v/i/+T/4v/h/+H/4v/k/+T/6P/l/+T/5f/k
/+P/5f/n/+f/5//q/+v/6//q/+r/6//s/+3/7//w//D/7v/s/+7/7//v//D/8P/x//X/
9//4//j/+P/3//j/+f/7//////8CAAIAAAABAAIABAADAAQABQAFAAsACwAMAAwADQAN
AA0ADQANAAsADgAPAA8ADgAOAA4ACwAJAAkABwAJAAoACwALAAkABwAHAAYAAgACAAIA
AQD9//v/+f/4//X/9f/z//L/9P/0//P/8f/u/+3/6v/n/+n/6f/q/+v/6//p/+n/6v/n
/+X/5P/j/+T/5P/l/+b/5P/j/+L/4f/i/+P/4//k/+T/5P/j/+P/5P/k/+P/4//l/+X/
5f/l/+L/4v/j/+P/5v/o/+j/5//n/+f/5//m/+T/5P/k/+T/5v/n/+j/6f/o/+f/5v/l
/+X/5f/l/+X/5//n/+f/6P/q/+r/6P/q/+j/5v/l/+X/4//j/+P/4//k/+X/5f/m/+b/
5v/m/+b/6P/l/+X/5f/m/+X/5f/m/+X/4//i/+H/4//i/+L/4v/k/+T/5P/l/+T/4//i
/9//3//g/+L/5P/g/9n/2//b/9z/3//g/+H/4v/g/+H/4f/i/+L/5P/k/+X/5f/l/+X/
5f/i/+H/4v/k/+z/8v/z//b/+f/7//z/+f/7//v/+//6//v/+//7//r/+P/3//b/9P/2
//T/8//u/+r/5//k/+D/4f/e/9z/3P/a/9r/2v/Z/9f/1//X/9f/2f/a/9r/2//Y/9f/
1f/U/9X/1v/X/9b/1v/W/9b/1v/V/9P/1//b/+P/5//i/+j/9v/5/wAAHAA6AFUAbgB/
AI4AmgCcAIoAZQAyAP//0v+v/5b/hP96/37/jP+c/6n/tP+7/8P/x//G/8r/z//S/9L/
1P/W/9b/0//T/9X/1v/U/9T/0//U/9T/0//T/9P/1f/V/9f/1//W/9b/1v/X/9n/2v/b
/9v/2f/Z/9r/3P/c/9z/3P/e/97/3f/d/97/3P/c/+D/3f/e/+H/4v/j/+L/4//i/+H/
4v/j/+P/4v/j/+X/5//p/+j/6P/n/+T/5f/o/+r/6//q/+r/6//v/+//8P/w//D/8//0
//X/9//4//f/+f/4//n/+//9/wAA//8AAAEAAQAFAAUABgAGAAgACQAKAAsACAAFAAcA
BwAIAAgACQAKAAgABQAEAAEAAQACAAMAAwADAAEAAQAAAPv/+v/5//f/9//1//P/8v/x
//H/7//u/+z/7P/r/+n/5//n/+X/4//h/9//3v/d/97/3f/e/+D/4P/f/9//3//d/9z/
3P/c/9z/3f/e/9//3P/b/9n/2P/b/9z/3P/d/93/3P/a/9n/2//b/9v/2//a/9r/2//b
/9r/3P/c/9v/3v/f/+D/4P/d/9z/2//a/93/3f/d/93/3//f/9//3//e/93/3P/b/9z/
3f/e/+D/3v/e/9z/3v/e/9z/2//b/9z/3f/e/9//3v/d/9v/2v/b/9z/3f/e/9//2//a
/9n/2v/Z/9n/2v/c/9v/2//b/9r/2P/X/9b/1//Y/9n/2//a/9n/2P/V/9b/1v/X/9j/
2P/X/9f/1//V/9r/2f/Y/9f/1v/W/9f/1//Y/9j/2v/a/9v/3f/d/93/3f/b/9v/3f/g
/+X/6v/q/+z/8v/1//f/9f/2//f/+P/4//n/+f/5//j/9v/1//T/8v/0//L/8f/s/+z/
6f/m/+L/4f/e/9z/3P/e/97/3v/d/93/3f/d/93/3v/e/93/3f/b/9v/2v/a/9z/3P/c
/9r/2//c/93/3v/l/+P/3f/h/+P/5f/u//r/AAADABQAMABKAGUAgACTAKYAtgC4AK4A
kwBcACEA+P/T/7L/pP+k/6b/sv/G/9H/0v/V/+H/5//o/+z/8f/2/+7/6v/u//T/8f/v
//P/+P/4//j/9//4//j/9//3//f/+P/5//z//f/8//z//P/9////AAABAAEAAgADAAUA
CAAIAAgACAAKAAsACwAMAA4ADgAOABIADwAQABMAFAAVABYAGQAaABsAHAAdAB0AHAAf
ACEAIwAlACUAJgAmACQAJwAqACwALQAvADAAMgA3ADcAOAA4ADgAOgA8AD4AQQBDAEMA
RgBGAEkASwBNAFAAUwBUAFUAVQBXAFcAWABYAFwAXQBeAF8AYABfAGMAZQBlAGQAZABk
AGQAYwBkAGMAZQBmAGcAZwBnAGUAZQBkAGAAYABgAF8AXwBdAFsAWgBYAFkAWABYAFgA
WABXAFUAVQBVAFMAUQBSAFEAUQBRAFAATQBMAEwATABLAEsASwBIAEYARQBEAEUARwBJ
AEsASABHAEUARABEAEQAQwBDAEQARABDAEMAQgBBAEAAPwA+AD4APwA/AD0APgA9ADsA
OwA7ADsAOgA4ADgAOAA4ADcANQAzADEALwAvAC8ALwAuAC0ALAArACgAJwAmACYAJQAk
ACEAIgAhAB4AHAAbABkAGQAZABkAGAAXABUAFAARABAADwAOABAADQANAA0ACQAHAAYA
BgAGAAUABQAFAAMAAgACAAIAAQAAAP/////////////9//r/+v/7//z/+v/5//n/+f/3
//f/9//3//r/9v/4//j/+P/4//b/9//3//j/+v/8//z//f/+////AAABAP///f/9//7/
BQAMAA4AEgAWABkAGwAZABkAGQAZABgAGAAZABoAGgAYABcAFgAUABcAFgAWABIADwAL
AAcAAgACAAAA//8AAAAAAAAAAP///f/9//3//f/9//7//v////3//f/8//z//v/+//7/
/P/+//7//v/+//f//f8BAAMABQAHAAoADgAWAB0AJgBEAGgAfwCUAKsAugDGANAAxACj
AHAAOQAIAOX/yP+2/7D/tv/E/9L/2//i/+n/7f/z//b/9v/5//z/+P/0//j/+v/5//n/
+//8//z//P/7//z/+v/5//n/+f/5//n/+//7//r/+v/6//v//v/+//7//f/8//v/+//8
//7//v/+/wAAAAD/////AAD///7/AQD9////AQABAAEA//8BAAEAAQACAAMAAwACAAIA
AwAEAAUABgAGAAUAAgADAAYACAAJAAgACAAJAA0ADwAQABAAEAATABQAFQAXABcAFwAa
ABoAGgAbABwAHgAfACAAIQAhACMAIwAkACQAKAApACoAKwApACcAKgArACwALAAtAC4A
LQArACsAKQAoACgAKAAnACgAJwAoACgAIwAiACEAHwAgAB8AHgAeABgAFwAUABIAEAAQ
AA8ADQAOAA8ADgANAAoACQAJAAkACwAJAAkACgAIAAcABwAHAAQAAgABAAAAAAABAAIA
AwABAAEAAAAAAAIAAgABAAEAAQAAAP7//f/7//v/+//7//3//v8AAAEA/v/+//z/+f/7
//v/+//6//r/+v/6//r/+//7//v/+//5//n/+f/5//n/+f/5//n/+f/5//n/+v/4//j/
9v/4//j/9v/1//X/9//3//f/9//1//X/9P/0//b/9v/2//b/9v/z//P/8//0//P/8//0
//T/8//z//P/8v/w/+//7v/v//D/8f/z//D/7//u/+v/7P/s/+3/7v/u/+3/7f/t/+z/
6//q/+n/7P/s/+3/7v/v//D/7//v/+7/7v/u//D/8P/x//H/8f/x//H/7//v//H/9P/6
/wAAAQAEAAcACQAKAAcACQAJAAkACAAFAAUABQAEAAUABQAFAAQAAgAAAP//+v/3//P/
7//q/+r/6P/n/+j/5v/m/+b/5f/n/+f/5//n/+T/5P/j/+P/4f/h/+D/4P/h/+L/4//i
/+D/4P/g/+D/4f/d/9//5//p/+n/7v/0//j///8SACwARgBjAH4AlwCmAKwApgCcAIEA
RgABANL/s/+Q/3z/fP+E/5j/rv+7/8T/z//T/9H/0P/U/9f/2v/a/9r/3P/g/9//3//h
/+D/3v/e/93/3v/d/93/3v/f/93/3f/f/9//4v/i/+L/4//m/+b/5v/l/+L/4f/h/+L/
5P/k/+T/5v/l/+P/4v/i/+P/5P/p/+f/6f/r/+v/6//q/+v/6v/p/+z/7f/t/+z/7P/t
/+7/7//v//D/8P/u/+//8v/0//X/9P/0//X/+f/6//z//f/+//7//v/+////AwADAAYA
BgAHAAkACwAOAA0ADgAPAA8AEwATABQAFAAVABUAFQAVABUAEwAWABcAGAAYABkAGgAY
ABUAFAARABMAFAAVABUAEQAPAA8ADgAMAAwADAALAAwACwAKAAoABQADAP///P/+//7/
/f/7//v/+//5//f/9v/1//X/9f/3//X/9f/2//b/9f/1//X/9f/0//T/9P/y//H/8P/v
/+//7//u/+7/8//0//T/9f/z//L/8P/v//D/8f/y//P/8P/w//H/8f/w//L/8v/x//H/
8f/x//D/8P/w//D/8P/y//P/9P/1//T/8//y//H/8//z//P/8//1//X/9f/2//X/9P/x
//L/8v/w/+//7//v/+//7//v/+//7//u/+7/7v/u/+7/7v/u/+v/6//r/+v/6//s/+7/
7P/r/+v/6//r/+r/6v/q/+z/7P/s/+3/7f/t/+3/6//s/+z/7f/u/+z/5//n/+r/6//s
/+3/7v/s/+3/7f/u/+z/7v/u/+//8f/x//H/8f/v/+//8f/0//b/+v/5//r/AQAFAAgA
BwAHAAcABwAGAAYABwAIAAgABQAFAAUABAAEAAIAAQD8//3/+//5//b/9P/w/+3/7P/s
/+z/7P/r/+v/6//r/+v/6v/q/+n/6f/q/+v/6//s/+r/6v/q/+j/6P/o/+j/6P/r/+3/
7f/r/+3/8f/y//b/AAAJABIAJAA8AFMAbACDAJAAngCsAKYAjwBqADcAAADT/7T/mv+K
/4b/lP+q/7n/wP/H/9H/1f/W/97/5f/m/+j/7P/m/+L/5//r/+f/5P/m/+j/6f/s/+r/
6f/p/+n/6f/p/+v/6//q/+r/6v/r/+7/7v/u/+3/7v/v//H/9P/x//D/7//w//L/8f/x
//L/8v/y//b/8//1//f/9//3//X/9//3//f/+P/5//n/+P/4//n/+v/7//v//P/8//r/
/P/+//////8AAAAAAQAFAAcACAAIAAgACwAMAA0ADwAOAA0ADwAOAA4ADwAQABIAFAAW
ABgAGQAaABkAGQAYABwAHQAeAB8AHwAdACAAIQAeABwAGwAaABwAGwAcABsAGQAaABsA
GwAbABkAGQAYABIAEgASABEADQALAAkACAAIAAkACAAIAAUABAACAP////////3/+//6
//n/+f/5//j/9f/0//T/9v/1//X/9f/0//L/8f/w//H/8f/x//H/7//v/+7/7v/t/+z/
6v/p/+3/7v/u/+//7f/t/+3/7f/s/+z/7f/t/+3/7v/t/+v/6//r/+v/6v/r/+z/7f/u
/+z/6//q/+n/6//r/+v/6//t/+3/7f/t/+v/6//r/+z/7P/s/+r/7P/s/+r/6f/p/+n/
6f/p/+n/6v/r/+v/7P/q/+r/6v/q/+z/6f/p/+n/5v/l/+X/5v/p/+n/6v/r/+r/6P/n
/+b/5//o/+n/6//t/+3/7f/r/+f/5v/m/+b/6P/n/+f/5//p/+n/6f/p/+v/7P/u/+//
7v/u/+3/7f/s/+z/7P/t/+7/7//y//b/+v/8////AAACAAYACAAIAAkACQAJAAkABwAE
AAIAAAABAP////////v/+f/4//b/8v/w/+3/6P/p/+n/6f/p/+T/4//k/+L/4v/i/+L/
4v/i/+L/4v/g/+D/4P/g/+L/4v/i/+L/3//e/93/3P/e/97/3v/e/+T/6P/s//D/+/8G
ABEAHAA2AE4AZgB+AIQAigCQAJYAcQBMACcAAgDn/8z/sf+W/57/pP+q/7D/t/++/8X/
zP/O/w==
         </WaveFormData>
      </LeadData>
      <LeadData>
         <LeadByteCountTotal>10000</LeadByteCountTotal>
         <LeadTimeOffset>0</LeadTimeOffset>
         <LeadSampleCountTotal>5000</LeadSampleCountTotal>
         <LeadAmplitudeUnitsPerBit>4.88</LeadAmplitudeUnitsPerBit>
         <LeadAmplitudeUnits>��V</LeadAmplitudeUnits>
         <LeadHighLimit>2147483647</LeadHighLimit>
         <LeadLowLimit>268435456</LeadLowLimit>
         <LeadID>II</LeadID>
         <LeadOffsetFirstSample>0</LeadOffsetFirstSample>
         <FirstSampleBaseline>0</FirstSampleBaseline>
         <LeadSampleSize>2</LeadSampleSize>
         <LeadOff>FALSE</LeadOff>
         <BaselineSway>FALSE</BaselineSway>
         <ExcessiveACNoise>FALSE</ExcessiveACNoise>
         <MuscleNoise>FALSE</MuscleNoise>
         <LeadDataCRC32>3951546105</LeadDataCRC32>
         <WaveFormData>
CwALAAwADAALAAsACwANABAAEAAQABAAEwAYABgAGAAWABQAEwAPAA0ADAAKAAkACwAM
AA8ADAAFAAEA/////wAAAAD+/////v/6//f/9v/3//f/9//3//b/9P/z//H/8f/y//L/
8v/z//T/9P/1//T/9P/0//T/9f/1//b/9v/0//n/+//1//H/+P/7//z/AwAFAAMACAAV
ACAAKwA6ADsAOQBAAEUAOQAjABUABwD2/+n/6P/m/+X/5f/r//H/8f/x//L/9//9////
BAAIAAIA/v///wAAAAAAAAAAAAAAAAAAAQADAAUAAAAAAAQAAgACAAIAAgAEAAQABQAF
AAMAAgABAAAAAQACAAIAAwABAAIAAgADAAMAAwAEAAQAAwADAAUABgAGAAYABgAHAAcA
BwAHAAcABgAGAAUABQAHAAcACAAIAAgACQALAA4ADQAMAAwADAAPABAAEgAVABQAFQAV
ABQAGAAbABkAFwAaAB0AHwAfACEAJAAlACYAJgApACoAKgApACsALAArAC0ALQAvAC8A
MAAxADMANAAzADIAMQAwADIAMwAzADIAMAAsAC8ALgAtACsAKAAnACYAJAAlACYAIgAf
ABsAFwAXABgAFgAVABIAEQAOAA0ADQANAAoACgAIAAcABgAGAAQABAAEAAQABAADAAIA
AwAEAAQABAAFAAUAAgAEAAQABAAFAAUABAAEAAYABgAGAAQABAADAAMAAwADAAQABQAF
AAQABAAEAAcABwAHAAUAAwAFAAMAAwAFAAUABAAEAAEAAQACAAIAAwADAAMAAgAAAAIA
AgACAAAAAAAAAAAAAQAAAAEAAwADAP////8BAP//////////AAAAAP/////9//3//f/9
//7///8AAAAA///+//7///////7//v/+//7//f/9//7//v/+//7////+//z/+//4//n/
+v/7//3//f/7//v//P/+//r/+//+//3//P/7//r//v8BAAMABAAFAAcACQAJAAkACQAK
AAoACwALAAsADQANAAwACwAKABEAFgAWABYAEwAQAA4ACQAHAAYABAADAAUABgAJAAYA
/v/5//b/9f/2//b/9P/1//P/8P/u/+7/7//v/+//7//v/+7/7v/t/+z/7P/r/+r/6//s
/+z/7f/u/+7/7v/u/+v/6//s/+z/8P/z//H/7f/r/+7/8f/2//f/9//7/wQADQAYACkA
NgA5ADcAOAA9ADEAEwAFAPn/5v/Z/9b/1v/b/+H/3//Z/9v/3//i/+P/5//r//L/9P/w
/+7/8f/y//L/8v/y//L/8P/w//H/8//x/+z/7P/w//D/8P/w//D/8v/y//P/8//z//L/
8f/w/+7/7v/t/+3/7f/u/+7/7//w//H/8//0//H/8f/z//T/8//y//H/8f/y//P/9P/1
//T/9P/z//P/8f/x//L/8v/y//P/9f/4//n/+P/4//j/+f/6//z////9//3//P/6//7/
AQD///3/AAADAAUABQAFAAgACQAKAAwADwAQABAAEAATABUAFQAXABcAGQAZABcAFwAY
ABgAFwAWABUAFAAWABcAFwAWABMAEAAUABQAEgARAA8ADwANAAoACgAKAAcABQACAP//
/v/+//v/+f/5//n/9//3//X/9f/y//L/8//z//P/9P/y//D/7v/s/+3/7f/t/+//7//u
/+3/7f/u/+z/7//w/+7/7//v/+7/7P/u/+7/7v/w//D/7//v/+//7//w//H/7//u/+7/
7v/v/+//7//t/+//8f/v/+//8f/x//D/8P/v/+//8P/w/+//7//v/+7/7P/u/+7/7v/u
/+7/7v/u//D/7v/u/+//7f/p/+n/6//r/+v/6//r/+r/6v/p/+n/5//n/+f/5//o/+n/
6v/q/+v/6v/q/+v/6v/o/+f/5v/o/+f/5//o/+b/5v/m/+f/6P/o/+n/6P/o/+j/6P/p
/+n/6f/p/+r/6v/q/+r/6v/p/+v/7P/s//D/8//2//f/9f/1//b/9v/1//X/9f/3//n/
+v/7//z//v8CAAEAAAD+//z/+//3//P/8v/w/+//7f/u//H/7v/r/+f/5f/l/+P/4v/f
/9//4f/e/9z/3P/b/9v/2//b/9z/3P/d/93/3//g/+D/4P/e/97/3f/d/+D/4P/g/+D/
3f/d/97/3v/g/9//3f/h/+X/5v/p/+r/6f/p/+///P8HABIAIwAsACkAJwAqACcAFQD9
//H/5//Y/9H/0P/S/9P/0//T/9H/0f/X/9b/0//d/+X/5P/g/+T/5v/p/+7/7v/q/+z/
6v/m/+b/5//p/+v/5v/m/+r/7P/s/+z/7P/s/+z/7f/t/+z/7P/s/+z/7P/s/+v/6//t
/+7/7v/v/+//7//w//D/7f/t/+//8P/x//L/8//1//P/8//z//P/9//4//j/+f/4//f/
9//2//f/9//4//r//v/+////AAD+//7///8BAAIAAwADAAIABAAHAAUAAwAJAA0AEAAR
AA8AEgATABQAFQAXABcAFgAUABcAGQAZABoAGwAeAB8AHQAdAB4AHgAcABwAHAAcABwA
HQAdABwAHQAaAB4AHgAaABcAEwARABAADgAPABAADgALAAcAAwAEAAQAAQD//wAA///8
//v//P/9//v//P/6//f/9P/y//T/9P/0//T/9P/z//L/8//0//T/9P/1//X/8v/0//T/
9P/1//X/9P/0//b/9v/2//T/9P/z//P/8//z//T/9f/1//T/9P/0//f/9//3//X/9f/3
//X/9f/3//f/9v/2//b/9//5//r/+P/3//b/9P/z//b/9//4//b/9v/2//b/9P/y//L/
8//1//P/9f/5//j/9//2//X/9v/2//X/9f/z//P/8//z//P/8//z//L/8v/y//P/9f/3
//b/9v/2//j/9//3//j/9//2//X/9f/1//T/9P/y//T/9P/0//X/+f/6//n/+P/3//b/
+f/7//z//P/8////AgADAAUABQAGAAYABQAFAAUABwAGAAYABgAGAAwAEgATABQAFAAS
ABEADQAHAAQAAAD9//7/AAAEAAIA/P/3//T/8//0//T/8v/z//H/7v/s/+z/7f/t/+3/
7f/t/+z/7P/r/+r/6v/p/+j/6f/q/+r/6//q/+r/6v/q/+v/6//s/+z/8P/t/+3/7f/r
/+7/8//0//P/8//5/wAABQAMABsAKAAvAC0ALAA1AC8AEQD9//n/6P/X/9b/2P/X/9X/
1//Z/93/3//g/+v/9f/x//D/9v/y/+r/7//2//b/9P/y//L/8f/y//T/9//5//T/9P/4
//b/9v/2//b/9v/2//f/9//2//b/9v/2//f/+P/4//n/9//4//j/+f/5//n/+v/6//v/
+//9//7//v/+//7//////////////wEAAgACAAMABQAFAAYABgAGAAcACQAMAAsACAAG
AAQABwAIAAoADQANAA8AEAAQABIAFQATABEAFAAXABkAGQAbAB4AHwAgACIAJQAmACYA
JgApACsAKwAtAC0ALwAvAC8ALwAwADAALgAuAC4ALgAwADEAMQAwAC0AKgAuAC4ALAAr
ACkAKQApACYAJgAmACMAIQAeABsAHAAcABkAFwAYABcAFAATABIAEQANAAwADgANAAwA
DAAMAAwADAAMAAsACQAHAAcACgAKAAoACwALAAgACgAKAAsADQAOAA4ACwAMAAsACgAM
AAwACwALAAkACQAKAAsACwAKAAoACgANAA0ADQALAAwADwAOAA8ADwAPAA4ADgANAA0A
DgAOAA0ADQANAAwADAAOAA4ADgAOAA4ADgAOABAADgAOAA8AEQANAA0ADwANAA0ADQAN
AAwADAALAAsACwALAAsACwALAAsACwAKAAcABgAGAAcACQAIAAgACAAKAAkACQAKAAkA
CAAHAAcACQAIAAgABgAEAAYACAAGAAgACAAIAAgACwANAA4ADgAOABEAFAAVABcAFwAY
ABgAFgAVABQAFQAUABQAFAAUABsAIgAkACYAIQAeABwAFwAVABQAEgARABMAFAAXABQA
DQAJAAcABwAHAAYAAwADAAEA/v/8//z/+//7//v/+//9//z//P/7//v//P/8//z/+v/6
//n/+f/3//b/9f/0//T/9f/3//j/+P/5//f/8//z//r///8CAAMAAwAHABIAFwAgAC8A
OgA7AD0ARABFAC8AEwALAAEA8P/j/9z/3P/f/+H/6//r/+X/5f/u//P/9//7//7//P/8
//z/+//+/wIAAgD+//r/+f/6//z///////r/+v/+//7//v/+//7//P/8//3//f/+//7/
/v/+/wEAAgACAAMAAgACAAEAAQABAAEAAgACAAEAAQADAAQAAgACAAIAAwAFAAUABQAF
AAQABAADAAMABAAFAAcACAAHAAcACAAKAAsACgAKAAoADQAOABAAEwASABMAEwASABIA
FQATABEAFgAZABsAGwAbAB4AHwAgACQAJwAoACgAJgApACsAKwArACsALQAtACsAKwAs
ACwALgAuAC4ALgAuAC8ALwAuACoAJgApACgAJQAjACAAHwAdABoAGgAaABcAFQASAA8A
EAAQAA0ACwAKAAkABgAFAAUABQACAAIAAgABAAAAAAD+//7//v/+/////f/7//v/+v/6
//r/+//9//r//P/8//z//f/9//z/+//8//v/+v/8//z/+//7//n/+f/6//v//v/+////
AAAAAP///v/7//n/+//5//n//P/9//3//v/8//v/+//6//r/+//8//z/+v/8//z//P/8
//z//P/8//3//P/9///////7//v//f/7//v/+//7//r/+v/5//n/+//7//v/+//9//3/
/f/8//n/+P/4//n/+//6//r/+v/6//n/+f/6//n/+P/3//f/+f/4//j/9v/6//j/9v/3
//j/+P/4//j/+P/5//v//P/8////AwAHAAkACQAJAAoACgAHAAcABwAJAAoACgAKAAoA
DQASABIAEgAPAAwACgAFAAMAAgAAAP///v/+/wAA/P/5//X/8//z//X/9P/x//H/8f/u
/+z/7P/r/+v/6//r/+j/5v/l/+P/5f/m/+b/5v/o/+j/5//n/+b/5v/m/+b/5f/l/+b/
5v/g/+P/5f/l/+P/5v/r/+7/7f/r//P/AAALABgAJwAwADEAMwA6ADEAEwD///f/6//e
/9n/1P/W/9n/1//R/83/zf/P/9j/3//f/+H/5v/k/+D/5v/n/+j/6v/o/+T/5v/l/+b/
6P/r/+v/5v/m/+r/6P/o/+j/6P/o/+j/6f/p/+r/6v/q/+r/7P/s/+v/6//r/+z/7P/t
/+3/7f/u/+7/6//r/+3/7v/w//D/8P/x//H/8f/x//H/8//0//T/9f/3//f/+P/4//X/
9f/2//j/+v/6//v//P/8//z//f///wMABQAGAAYACAALAAkABwALAA0ADgANAA4AEgAU
ABYAFwAZABkAGAAbAB8AIgAjACEAIQAjACMAIQAhACIAIgAkACQAJAAkACYAJwAnACYA
JQAiACYAJgAiAB8AGwAZABkAFgAWABYAFQATABAADQAMAAwACQAHAAYABQACAAEAAgAD
AAEAAgAAAP///v/+//7//v/+//7////9//v/+//6//r/+v/7//z/+v/9//7/+//7//r/
+P/6//z//P/8//r/+v/5//n/+//7//z//f/9//z//P/8//3//f/9//v/+//9//v/+///
/////v/+//v/+//8//z//f/9//3//P/5//r/+f/4//r/+v/6//r/+//6//v//f/8//f/
9v/3//f/9//3//f/9v/2//X/9f/3//f/9//3//X/9f/1//T/9P/0//X/9//1//T/9P/0
//L/8f/x//L/8//0//X/9//1//T/9P/y//P/9P/1//f/9//1//P/8v/y//L/8v/y//T/
9//5//r/+v/9/wAAAQADAAMABAAEAAUABQAFAAcABwAGAAUABAAHAAwADAAMAAwACgAJ
AAUA///+//z/+//7//z////8//X/8f/v/+//8f/w/+3/7f/s/+j/5f/k/+X/5f/l/+X/
5//m/+b/5f/j/+T/5P/k/+T/5P/j/+P/4//i/+H/4P/h/+H/4v/i/+L/4f/j/+P/3//i
/+v/7v/r/+v/7//2/wEADgAbACYAKQAnACgAKwAhAAcA9//t/9z/z//K/8r/z//T/9H/
zf/L/8f/yv/T/9n/3f/g/+D/3v/e/9//4v/k/+L/4v/k/+T/5P/l/+f/5f/g/+D/5P/k
/+T/5P/k/+T/5P/l/+X/5P/k/+T/5P/l/+b/5v/n/+n/6v/q/+v/6v/p/+n/6P/p/+n/
6//s/+v/6v/p/+n/6v/r/+z/7f/v//D/8P/x/+//7//w//D/8P/x//P/9v/1//T/9P/0
//X/9v/4//v/+//9//7//v8CAAUAAwABAAMABQAGAAUACAAMAA4AEAASABUAFgAWABUA
FwAYABcAFwAXABkAGQAZABkAGgAaABsAHAAdAB4AHQAdABwAGgAXABQAGAAYABYAFQAT
ABMAEwAQABAAEAANAAkABAD//wEAAgAAAP///v/9//r/+f/7//v/+P/4//f/9f/z//L/
8v/y//L/8v/y//H/8P/x//D/8P/w//H/8f/u//D/8P/w//H/8f/w/+7/8P/w//D/8P/w
/+//7//w//H/8//1//T/8v/x//D/8//z//P/8f/z//X/8//z//P/8//y//L/8f/x//L/
8v/y//P/9P/0//L/9P/0//T/9v/2//b/9v/z//D/7//v/+//6//r/+3/7v/v//D/8f/y
//L/8f/x/+//7//v/+//8f/x//H/8P/t/+z/7P/t/+3/7P/s/+z/7//v//D/8v/v/+7/
7f/t//D/8P/x//D/7//u/+3/7f/u/+3/7v/w/+7/6v/s/+z/7P/s/+//8f/y//L/9f/5
//3/////////AAAAAP3//f/9/////v/+//7//v8FAAoACgAKAAoACAAHAAMA/f/8//r/
+f/3//j/+//4//P/7//t/+3/7f/s/+n/6f/q/+j/5//o/+b/5f/k/+P/4//i/+L/4f/h
/+L/4v/i/+T/5P/j/+P/5P/k/+T/5P/h/+H/4v/i/+L/6f/p/+H/3//m/+n/7v/x/+v/
5f/u//f/AAANABoAHwAhACYAKQAnABMA///z/+T/0//M/8r/y//J/8v/z//R/9P/2P/f
/+P/5//o/+j/6P/o/+n/6v/s//D/7v/u/+r/6v/r/+3/7//q/+r/7v/u/+7/7v/u/+3/
7P/s/+v/7P/s/+z/7P/t/+7/7v/v//H/8v/y//P/8f/x//L/8v/z//P/9f/2//X/9P/z
//P/9P/1//b/9//3//j/+P/5//n/+f/6//r/+//7//z//v/+//7///8AAP7//v///wEA
AwAFAAYABgAIAAsACQAHAAwADwARABEADwASABMAFAAYABsAHAAcAB4AIQAjACMAIQAh
ACMAIwAlACUAJgAmACQAJAAkACQAIgAjACMAIgAjACAAJAAkACMAIQAeAB0AGQAWABYA
FgATABEADgALAAoACgAHAAUABgAFAAIAAQAAAP//+//6//v/+//7//z//v/+//7//v/6
//f/9P/z//X/9v/3//n/+P/0//X/9P/1//f/+P/4//b/+P/4//j/+P/4//f/9//3//f/
+P/5//f/9v/2//b/+P/5//r/+f/7//3/+//7//v/+//6//r/+//7//z//P/5//n/+f/4
//j/+v/6//r/+v/6//r/+v/8//r/+v/7//v/9//3//n/+P/3//b/9f/2//b/9f/1//X/
9f/1//X/9//3//f/9v/1//T/9P/1//X/9P/0//T/9P/z//P/9P/0//T/9P/1//X/9P/0
//L/8v/y//L/8//z//P/8f/u//D/8f/y//P/9P/1//f/+P/4//j/+//+////AAABAAMA
BAAAAP///v///wEAAgADAAQABwAMAAwADAAMAAoACQAFAAMAAgAAAP///v/+/wAA/P/6
//f/9v/3//T/8v/u/+3/7f/q/+j/6P/n/+f/5//n/+f/5v/m/+X/5//o/+j/6P/l/+T/
4v/h/+T/5P/k/+T/5f/l/+b/5v/k/+P/5f/l/+v/6v/l/+r/9f/v/+f/8P///wgAFQAi
ACkAKwAsAC8AKwATAP3/8f/k/9n/0v/O/83/yf/L/9P/0//T/9j/3//j/+f/7P/q/+j/
6v/r/+z/7P/u/+7/7P/p/+j/6P/p/+r/5v/n/+z/6v/q/+r/6v/q/+r/6//r/+7/7v/u
/+7/7P/s/+v/6//r/+z/7P/t/+3/7f/u/+7/7f/t/+//8P/y//L/8v/z//H/8f/x//H/
8f/y//L/8//1//X/9v/2//X/9f/2//j/+P/4//n/+v/4//j/+f/7////AQACAAIABAAH
AAUAAwAIAAsADQANAAsADgAPABAAEgAVABYAFgAWABkAGwAbABwAHQAgACEAIAAfAB8A
HgAgACAAIAAgAB0AHQAcABoAGwAYABwAHAAaABkAFwAXABMAEAAQABAADQALAAgABQAG
AAYAAwABAAAA///8//v/+f/5//b/9v/1//P/8f/w//L/8v/y//L/8v/x//D/8f/v/+7/
7f/t/+7/7P/v//D/7f/t/+z/6v/s/+7/7v/u/+7/7v/t/+3/7//v//D/8f/w/+7/7f/s
/+3/7f/t/+v/7P/v/+7/7//w/+//7f/s/+z/7f/v//D/7f/t/+3/7P/q/+z/7P/s/+7/
7v/u/+7/7v/s/+z/7f/t/+n/6f/r/+n/6f/p/+n/6P/o/+f/5//p/+n/6f/p/+f/5//n
/+b/5//m/+b/5//n/+b/5v/m/+b/5f/l/+b/5v/m/+b/5//m/+T/4//g/+L/4v/i/+P/
5f/j/+P/5P/k/+b/4//i/+H/4P/j/+X/5v/m/+r/7f/w//H/7//v//D/8P/v/+//7//x
//P/9P/1//b/+f/+//7//v/+//z/+//3//T/9P/z//P/8f/y//X/8v/v/+v/6f/p/+n/
6P/l/+X/5f/i/+D/4P/f/9//3//f/+H/4P/g/9//4f/i/+L/4v/k/+T/4//j/+L/4v/i
/+L/4v/j/+X/5v/s/+f/4f/l/+X/5v/t//j/+f/1//f/AAALABYAJwA2AD0AOQA6AEEA
PQAfAAcAAQD2/+P/4P/k/+X/4//l/+X/4//h/+b/7f/x//f//P8AAPr/9v/7/wAAAAD8
//7/AAAAAAAAAQADAAUAAAAAAAQABgAGAAYABgAGAAYABwAHAAkACgALAAwADQAOAA4A
DwAPABAAEAARABQAFQAXABgAGQAZABsAHAAeAB4AHgAfACEAIQAhACEAIQAiACIAIwAl
ACcAKgAsACsAKwAsAC4AMgAyADMANAA3ADgAOgA9AD0APwBAAEAAQwBHAEYARQBIAEsA
TQBNAFAAVABWAFgAXABfAGAAYABiAGUAZwBnAGgAaQBsAG0AbQBtAG4AbgBxAHIAcwB0
AHQAdQB1AHQAcwBwAHQAdAByAHEAbwBvAG0AagBqAGoAawBpAGYAYwBiAGIAXwBdAF0A
XQBbAFsAWwBbAFgAWABYAFcAVgBWAFUAVABTAFIAUwBRAE8ATwBNAEwASwBLAEwASgBN
AE4ASwBLAEoASABGAEgASABIAEgASABHAEcARgBFAEUARQBDAEIAQgBCAEIAQQBAAD0A
PQA/AD0APQA8ADsAOQA4ADUANQA2ADYAMgAxADAALgArACwAKwAqACkAKAAnACYAJQAi
ACEAIQAfABsAGwAdABsAGQAXABUAEgASABEAEQAOAA0ADAALAAsACwALAAoABgAEAAMA
AwABAAAAAAAAAP7//f/9//7//f/8//v/+//7//r/+v/4//f/9v/1//X/9f/z//P/9P/y
//L/8//0//L/8P/w//D/8P/w//P/9f/2//b/+f/9/wEAAwADAAMABAAEAAAA///+////
AwAEAAUABgANABIAEgASAA4ADAALAAcABQAEAAIAAQD//wAAAwAAAP7/+//6//v/+f/4
//X/9f/2//T/8//0//H/8f/x//H/7//u/+7/7f/u//D/8f/y//L/8v/x//H/8//0//X/
9v/z//P/9P/0/+7/8//3//f/9//2//f//P8BAP3/+f8CABUAHgAnADYAOwA3ADoAQwA1
ABsACQD///b/5//e/97/3//h/93/2f/Z/9n/3v/n/+n/6f/u//D/6v/o/+//9P/0//b/
9v/y//L/8v/z//X/9//y//L/9v/0//T/9P/0//T/9P/1//X/9v/2//b/9v/0//T/8//z
//b/+P/5//v/+f/5//r/+v/3//f/+f/6//r/+v/6//v/+//7//v/+//8//z/+//7//3/
/f/+//7/+//7//z//v/+//7///8AAP7//v///wEABAAHAAkACgALAA0ACgAHAAwADwAR
ABEAEQAUABUAFgAWABkAGgAaABsAHwAiACMAJQAlACcAJwAnACcAKAAoACkAKgArACwA
LAAtAC0ALAAoACQAJwAmACUAJQAkACUAIgAeAB0AHAAcABsAGQAXABMAEgAOAAsACwAL
AAkACQALAAsACAAIAAcABQADAAIAAQAAAP///v8AAP///v////7//P/6//n/+//4//r/
+v/4//n/+f/4//b/+P/4//j/+P/4//f/9//1//X/9v/3//n/+P/4//j/+P/3//b/8//z
//X/8//z//f/9//2//b/8//z//T/9P/x//H/8f/w/+//8v/z//T/8v/y//L/8v/w/+7/
7v/v//D/7f/u//H/7//v/+//7//u/+7/7f/t/+//7//v/+//7v/t/+z/6v/s/+z/7f/v
/+7/7P/r/+r/6v/p/+n/6v/s/+z/7P/t/+r/6P/n/+T/5v/m/+b/5//n/+X/5f/m/+T/
5P/l/+b/5P/k/+X/5v/n/+j/6//t/+7/7v/u//H/9P/1//P/8//0//T/8//z//P/9f/3
//j/+f/6//3/AgACAAIAAAD+//3/+f/z//L/8P/v//H/8v/1//L/6//n/+X/5f/j/+L/
3//f/+D/3v/d/97/3f/d/93/3f/d/9z/3P/b/9v/3P/c/9z/2v/a/9n/2f/c/9z/3P/c
/9v/2//c/9z/3v/Z/9v/3//b/9r/3f/k/+P/4f/j/+j/8//+/w0AHAAhABsAGAAjACEA
AwDl/+H/2P/D/7r/vv+9/73/xf/J/8n/zf/S/9H/0//d/+D/3v/c/9z/3f/i/+T/4v/i
/97/3v/e/9//4f/h/9z/3P/g/+D/4P/g/+D/4v/i/+P/4//k/+T/5P/k/+P/4v/g/9//
4P/i/+P/5f/j/+P/5P/k/+X/5f/n/+j/6P/o/+j/6f/n/+f/5//n/+v/7P/s/+3/7f/t
/+7/7v/t/+3/7v/w//L/8v/z//T/9P/0//X/9//5//v//P/8//z////9//v/AQAFAAgA
CQAHAAoACwAMABAAEwAUABQAFgAZABsAGwAZABkAGwAbAB0AHQAeAB4AHgAeAB4AHgAe
AB8AHwAeAB8AHAAgACAAHwAdABoAGQAXABQAFAAUABUAEwAQAA0ACwAKAAYAAwAFAAUA
AwADAAAA///7//r//P/7//r/+v/6//r/+v/6//z/+//6//v/+//6//n/+f/3//T/9v/2
//b/9//3//b/+P/6//r/+v/4//j/9//3//n/+f/6//v/+//6//r/+v/7//v/+//5//j/
+f/2//X/+f/5//j/+P/6//v//f/+//r/+f/4//b/9f/4//n/+v/4//j/+P/4//j/9v/2
//f/9//z//P/9f/1//X/9f/1//T/9P/z//P/8//z//P/8//x//H/8f/w//H/8P/w//H/
8f/w//D/8P/w/+//7//w//D/8P/w//H/8v/y//P/8v/w//D/8P/x/+3/5//r/+z/7f/u
/+//8P/z//X/9v/2//b/+f/8//3//f/9//7//v////////8BAAEAAAD///7/BQAKAAoA
CgAKAAgABwADAAEAAAD+//3//f/+/wEA/v/6//f/9v/3//f/9v/z//P/8P/s/+n/6P/p
/+n/6f/p/+f/5v/m/+X/4//k/+T/5P/m/+b/5f/l/+j/6P/o/+j/5f/l/+b/5v/k/+n/
5//j/+f/6P/l/+T/6//x/+//8P/1//7/CwAYACEAJwAwADUANwApAA8A+//y/+P/1v/O
/83/zf/L/9H/1f/V/9j/2//f/+n/7v/s/+z/7v/p/+j/7v/0/+7/5P/l/+b/6P/r/+v/
5v/m/+r/6P/o/+j/6P/m/+b/5//n/+j/6P/o/+j/6f/q/+r/6//p/+r/6v/r/+v/6//s
/+z/6//r/+3/7v/v//D/8f/z//H/8f/x//H/8f/y//L/8//x//H/8v/y//H/8f/y//T/
9P/0//X/9v/2//b/9//5//3///8AAAAAAgAFAAMAAQAFAAcACAAHAAUACAAJAAoADQAR
ABMAFAASABUAFwAXABoAGwAeAB8AHQAdAB4AHgAcABwAHAAcAB0AHwAgACAAHQAaAB4A
HgAcABsAGQAZABUAEgASABIADwANAAoABwAIAAgABQADAAAA///8//v//f/9//r/+v/5
//f/9f/0//P/8v/x//D/8P/v/+7/7//u/+7/7v/v/+3/6v/s/+z/7P/t/+3/7P/r/+z/
6//q/+r/6v/p/+n/6f/p/+r/6//r/+r/6v/q/+n/6f/p/+f/5//p/+f/5//p/+n/6P/o
/+f/5//o/+j/5//n/+f/5v/k/+b/5v/m/+T/5P/k/+T/5v/k/+T/5f/j/9//3//h/+L/
4//k/+X/4v/i/+H/4f/j/+P/4//j/+L/4f/g/97/3//e/97/3//g/+D/4f/i/+D/3//f
/+D/3v/e/97/3//g/+D/4f/g/9//3v/d/93/3//d/93/3v/g/+D/4f/i/+T/6P/s/+//
7//v/+//8f/u/+3/7P/t/+7/7//w//L/8P/y//P/8//2//r/+//8//n/9//1//P/7v/p
/+X/5P/l/+T/5f/m/+X/3//e/9r/3f/d/9v/2f/Y/9f/1v/V/83/zP/S/9D/0P/Q/9D/
zv/O/87/zv/O/87/zv/O/8//0P/R/9L/z//O/83/zP/K/8r/yv/K/8z/zv/Q/9L/1P/W
/9j/2v/n//L//f8IAAwAEAAUABgACgD+//L/5v/a/9D/xv+8/7v/uv+5/7j/uv+8/77/
wP/D/w==
         </WaveFormData>
      </LeadData>
      <LeadData>
         <LeadByteCountTotal>10000</LeadByteCountTotal>
         <LeadTimeOffset>0</LeadTimeOffset>
         <LeadSampleCountTotal>5000</LeadSampleCountTotal>
         <LeadAmplitudeUnitsPerBit>4.88</LeadAmplitudeUnitsPerBit>
         <LeadAmplitudeUnits>��V</LeadAmplitudeUnits>
         <LeadHighLimit>2147483647</LeadHighLimit>
         <LeadLowLimit>268435456</LeadLowLimit>
         <LeadID>V1</LeadID>
         <LeadOffsetFirstSample>0</LeadOffsetFirstSample>
         <FirstSampleBaseline>0</FirstSampleBaseline>
         <LeadSampleSize>2</LeadSampleSize>
         <LeadOff>FALSE</LeadOff>
         <BaselineSway>FALSE</BaselineSway>
         <ExcessiveACNoise>FALSE</ExcessiveACNoise>
         <MuscleNoise>FALSE</MuscleNoise>
         <LeadDataCRC32>3120377368</LeadDataCRC32>
         <WaveFormData>
DgAOAA4ADgAPAA4ACwAHAAIA/v/9//3//P/7//r/+v/7//z//P/5//b/9f/1//b/9//3
//f/9//2//b/9//4//j/+P/7//z//f/9//3//f/7//r/+v/6//r/+v/7//v//f/9//3/
/f/8//v/+//6//v//v///wAA/v/+//7//v/+//7///8CAAcADAARABgAIgApACcAIQAe
ACYAKwAmABgAAwDv/93/0P/M/8r/vf+n/5v/nf+k/6T/qP+x/7v/xf/M/9D/1P/Z/9v/
4v/p/+3/8f/2//z/AAAEAAYABQAFAAYABwAJAAkACwALAAsADAAMAA0ADQANAA0ADwAQ
ABIAEgASABIAEQARABAADwASABIAEwATABMAEgARABEAEAAQABEAEQATABMAEwATABEA
EQARABIAFAAVABUAFQAVABUAEgASABIAFAAVABYAFAAUABUAFQATABMAFAAUABcAFwAX
ABcAFgAWABYAFgAVABUAFQAVABYAFgAWABMAEQASABIAEgATABQAFAAUABEAEQAQABAA
DwAOAA4ADgANAAwACwAKAAcABwAGAAUABQAFAAQAAwAEAAQAAwACAAAAAQABAAEAAQAB
AAEAAAD+//7//v/+/wAAAAAAAAAAAAD///7//v/+//7//v///wAA/////wAAAAD///7/
/f////////8AAP7//v/9//3///////////8AAAAAAAAAAP///f/8//v//P/8//3/AAD/
//7//f/8//z/+v/6//v//P/9//7////+//z/+//6//z//P/9//3/+//7//v/+//6//r/
+v/6//v/+//7//v/+f/3//f/9//6//r/+//7//r/+v/6//n/+f/5//n/+f/8//z/+//7
//r/+f/4//b/+P/5//n/+f/3//f/9//1//b/9//5//v/+//7//v/+//5//f/9v/1//b/
9//6//v/+f/5//j/+P/6//r/+v/+//z//P/8//z//f/8//v//P/+/wIABQAIAAgACAAI
AAgABwAGAAMA///8//j/9//3//X/9f/1//b/+P/4//f/8//w/+//7//w//P/8//z//P/
8v/y//P/9P/0//T/9//4//n/+f/5//n/9//2//b/9v/2//b/9//3//n/+f/5//n/9//3
//j/+P/5//z//f/+//z//P/8//z//P/+////AgAHAAwAEwAaACAAJwAnAB8AHgAmACcA
HgAOAPf/3f/H/7r/sv+q/5f/hf+D/4v/kv+c/6T/rf+1/8H/yP/M/9L/2f/f/+T/6f/v
//P/9v/8/wAABAAGAAUABQAGAAcACQAKAA0ADgAPAA4ADgAPAA8ADQANAA8AEAARABIA
EwAUABMAEwASABEAEwAUABYAFwAXABYAFQAVABQAFAAVABUAFwAXABcAFwAWABUAFAAU
ABYAFwAXABcAFwAXABQAFAAUABYAFwAYABgAGAAZABkAGQAZABoAGgAbABsAGwAbABwA
HAAcABwAHQAdAB0AHQAgACAAIAAdABsAHAAcABwAHgAeAB0AHAAbABsAGgAaABcAFgAW
ABYAFQAUABMAEgAPAA8ADgANAA0ADQAMAAsACgAKAAkACAAGAAcABwAHAAcABwAHAAYA
BQAEAAMAAgAEAAQABAAEAAIAAQAAAAAAAgACAAIAAwAFAAMAAgACAAEAAQABAAEA////
////AAAAAAAA////////////////AgACAAIAAgAAAP///////wEAAAAAAAIAAAAAAAAA
AAAAAP7//v///wEAAQABAAEA///+//7//v8AAAAAAQABAP///////////P/8//z//P//
//////////3/+//7//v//v/+///////8//z//P/7//v/+//7//v//P/8//v/+//7//v/
+//6//z//f/9//3/+//7//v/+f/7//v//P/9//v/+//7//v/+v/5//n/+f/7//v//f/9
//3//f/8//r/+v/6//r/+v/9//7///8CAAIABAAFAAYACAAIAAgACAAHAAYAAwD///r/
9v/1//X/9//3//f/+P/3//b/9P/v/+//7//w//L/8f/x//H/8f/w//D/8f/y//P/9P/4
//r/+v/5//j/9//4//j/+f/6//j/+P/5//n/+f/5//n/+f/6//v//f/+//3//v/9//z/
/v/+//7//v8CAAIAAQACAAUADAATABwAKAAvAC0AJQAiACYAKQAgAAwA9f/f/8f/tP+s
/6D/if95/3n/g/+Q/5r/pP+v/7n/wf/E/8b/zP/V/93/5P/p/+//8//4//r/+v/8/wQA
BwAJAAoACwANAAoACwAKAAkACwAMAA4ADwAPAA8AEQASABAAEAAQABAAEQATABQAFQAV
ABQAFAATABUAFAATABMAEgASABMAEwATABMAEwATABQAFQAWABgAFQAVABQAEwAUABUA
EwAUABIAFAAVABYAFAAUABUAFQAXABcAGAAYABcAFwAXABcAGgAaABoAGgAdAB0AHQAd
ABwAHAAcABkAGgAcAB0AHgAbABoAGAAWABYAFwAXABgAFQAUABQAFAARABAADwAOAA4A
DwAPAA8ADgANAAsACQAKAAoACQAIAAYABwAHAAcAAwADAAMAAgAEAAQABAAEAAMAAgAB
AAAAAQABAAEAAgAAAAAAAAABAAMAAQAAAAAAAwADAAMAAwACAAEAAAAAAAIAAgABAAEA
AQABAAEAAQAAAAAAAAAAAAIAAQABAAEAAAD+//3//v///wAAAQACAAIAAAAAAAEA////
//////8BAAAAAAAAAP///v/+//3//f/9//3//f/+//7//v/+//3//f/9//3////9//3/
/f/9//z//P/7//v//P/9//3/+//7//v/+//6//r/+f/5//v/+//7//r/+P/5//n/+f/7
//v/+//5//n/+f/6//v/+f/5//n/+f/5//n/+v/7//r/+f/6//n/+f/8//z//P/8//z/
/f/8//v//P/9/wAAAgAEAAQABAAEAAQABQAEAAEA/f/6//b/9f/1//T/8//y//L/8//0
//T/8f/w/+//7//w//D/7//u/+3/7v/u/+//8P/u/+7/8f/y//X/9f/1//X/8//y//L/
8v/w//D/8f/x//T/9f/2//f/9P/z//P/8v/0//b/9v/2//b/9v/2//b/9P/0//f/+P/7
/wAABwAOABYAGwAdABkAFAAYABsAGAAOAPn/4//P/8L/vv+8/6//mf+L/4//mP+c/57/
of+r/7f/vP/A/8b/z//T/9b/3f/h/+X/6v/y//T/9v/6//3/+//8//3//////wEAAQAB
AAAAAAABAAEA/////wEAAgADAAQABQAGAAUABQAEAAMABAAEAAUABQAHAAYABQAFAAQA
BAAFAAUABgAHAAgACQAGAAUABAAEAAYABwAHAAcACQAJAAYABgAIAAoACwAMAAoACgAL
AAsACgAJAAkACAALAAsACwALAAwADAAMAAwACwALAAsACwAOAA4ADgALAAoACgAJAAgA
CgAKAAkACAAHAAcABgAGAAQAAgABAAAAAAAAAAAAAAD9//3//P/7//3//f/8//v//P/8
//v/+v/5//n/+P/3//j/+f/6//r/+P/4//j/+P/4//j/+P/4//j/9//2//b/9v/2//b/
9//4//f/9//4//j/9//2//X/9v/3//j/+v/4//j/9//3//f/9//3//f/+v/6//r/+v/5
//f/9v/1//b/9v/3//r/+P/4//j/+P/2//T/9P/1//b/9//4//n/+P/2//X/9P/1//b/
+P/5//f/9//3//f/9P/0//T/9P/2//f/+P/5//f/9f/1//X/9v/2//f/9//2//b/9v/1
//P/8//z//P/9f/2//b/9//3//f/9//2//T/9f/1//X/9//3//f/9f/1//X/9v/3//f/
9//3//f/9v/1//X/9f/1//X/9//4//b/9v/2//b/9v/2//b/+P/7//7/AAACAAMAAgAB
AAAAAQAAAP3/+f/y/+7/7f/t/+3/7f/t/+7/8P/w/+//6//o/+f/5//o/+n/6f/p/+n/
6v/q/+v/7P/r/+r/7P/s/+//7//v/+//7//u/+7/7v/u/+7/7//v//H/8f/x//H/8P/v
/+//7v/v//L/8//0//L/8v/y//L/9P/2//f/+P/9/wIACQAMABQAGwAbABMAFAAaABkA
EgACAO3/2f/H/8D/vv+4/6X/kf+L/4//lP+a/6D/qf+z/7v/wv/G/8r/y//R/9b/3f/j
/+n/7v/y//T/9v/4//n/+f/6//v//f///wEAAQABAAEAAAAAAP///////wEAAgAEAAQA
BAAEAAIAAwADAAMABgAGAAcABwAHAAYABQAFAAgACAAJAAkABwAHAAcABwAFAAUABQAG
AAgACQAJAAkABwAHAAQABAAFAAgACgAMAAwADAANAA0ADQANAA4ADgARABEAEQARAA8A
DgANAAwADwAPAA8ADwAQABAAEAANAAwADAALAAoACwAMAAwADAAJAAkACAAIAAkACAAI
AAgABwAGAAUABAADAAMAAgABAAMAAwACAAEA/v/+//3//P/8//3//f/9//v/+//7//r/
+v/6//r/+v/8//z//P/8//r/+f/4//j/+v/6//r/+//5//f/9v/2//f/9//3//f/+f/5
//n/+v/4//j/9//3//n/+f/5//n/+P/4//j/+P/6//n/+f/5//v/+v/6//z/+v/6//r/
+v/8//r/+v/7//n/+f/5//n/+f/4//j/+P/6//r/+//7//f/9//3//f/+P/4//j/+P/7
//v/+//7//n/9//3//f/+v/6//v/+//4//j/+P/3//f/9//3//f/+P/4//f/9//3//f/
9//2//j/+f/5//n/9//3//f/9f/3//f/+P/5//n/+f/5//n/+P/3//f/9//7//v//f/7
//r/+P/4//j/+P/8//z//P/+/wEABAAGAAgACAAIAAgACAAFAAQAAQD9//b/8v/x//H/
8v/z//T/9v/0//T/8//v//D/7//v//D/8f/x//H/8f/t/+z/7P/s/+//8P/0//b/9v/1
//T/8//1//T/9P/0//T/9P/1//X/8//z//P/8//0//X/9//4//b/+P/4//j/+P/4//j/
+P/8//z//f8AAAMACAAPABgAIgApACUAHwAeACQAIQAWAAIA7f/T/7v/sP+q/5r/g/91
/3X/f/+K/5j/ov+t/7n/v//C/8j/zP/R/9n/4v/n/+3/8//2//j/+v/8//7/AQACAAQA
BgAJAAcACQAJAAkACgAKAAsACwALAAsADQAOAA0ADAALAAoADQAPABAAEQARABAAEAAP
ABAAEAAQABEAFAAUABUAFQAUABMAEgARABQAFQAWABgAFQAVABQAEwAUABUAEwAUABQA
FgAXABgAFgAWABcAFwAZABkAGgAaABsAGwAbABsAHAAcABwAHAAfAB8AHwAfAB4AHgAe
ABsAHAAeAB8AIAAeAB4AHQAcABsAGwAaABoAGwAaABoAGgAYABYAFAASABIAEwATABMA
EQARABAADwAMAAwACwAKAAsADQAOAA8ADAALAAoACAAJAAoACwAMAAsACgAJAAgACAAH
AAYABgAIAAgACAAJAAkABwAGAAYACQAJAAkACQAJAAkACQAKAAgACAAHAAcACQAJAAkA
CQAJAAgABwAGAAcABwAIAAkACQAIAAgACgAIAAgACAAIAAkACAAJAAsACgAJAAgABwAI
AAgACQAKAAkACAAIAAcABgAHAAgACQAIAAgACAAIAAgABwAGAAUACAAHAAgACQAJAAgA
CAAHAAYABgAGAAUABgAHAAgACQAJAAgABgAFAAYABwAIAAgABgAHAAcABwAFAAUABQAD
AAQABQAHAAkABwAHAAcABwAHAAcACAAJAAcABwAJAAkABQAFAAQABAAHAAgACQAKAAsA
CgAJAAoADAAQABMAFgAXABYAFQAUABMAEgAPAAsACAAEAAMAAwACAAEAAAAAAAEAAgAC
AP///P/7//v//P/9//3//f/9//7//v///wAA///+/wAAAAADAAMAAwADAAMAAgACAAIA
AAAAAAEAAQADAAMAAwADAAEAAQACAAIAAwAGAAcACAAGAAYABgAGAAQABgAJAAoADQAU
ABsAIgAqAC8ALwApACgAMAAzAC4AIAAJAO3/0/++/7T/rv+f/43/hf+J/5L/nv+o/6//
uf/F/8z/0P/W/93/4//o/+v/8//5//z/AAAGAAoADgAPAA0ADgAPABEAEQATABMAEwAU
ABQAFQAVABMAEwAVABYAGAAYABgAGAAWABcAFwAXABgAGAAZABkAGwAaABkAGQAYABgA
GQAZABsAGwAbABsAGQAZABkAGgAcAB0AHQAdABsAGwAYABgAGgAcAB0AHgAgACAAIQAh
ACAAHwAfAB4AIQAhACEAIQAiACIAIgAiACMAIwAjACMAJQAmACcAJQAkACQAIwAiACMA
JAAkACQAIQAhACAAIAAfAB4AHgAeAB4AHgAeAB4AGwAbABoAGQAZABkAGAAXABYAFgAV
ABQAEgATABMAEwATABMAEwASABEAEAAPAA4ADwAQABEAEgASABEAEAAQAA0ADAALAAsA
DgANAA0ADgAOAA0ADAALAA0ADQANAA4ADgAOAA0ADQALAAsACwALAA4ADgAOAA4ADQAL
AAoACQAKAAoACwAOAAwADAAMAAwADAAKAAoACwALAAsACwALAAsACgAKAAoACgAKAAsA
CwALAAsACwALAAgACAAIAAgACgALAAwADQAKAAcABgAFAAcACAAKAAsACgAKAAoACQAJ
AAkACQAJAAsADAAMAA0ACgAJAAgABgAIAAkACQAJAAsACwALAAkABwAHAAgACQALAAsA
CwALAAgABwAHAAcABwAHAAkACQAJAAkACAAIAAgABgAHAAgACQAKAAwADAAMAA4ADgAQ
ABEAEgAWABYAFgAWABMAEgAPAAsABwAEAAQABQADAAMAAwAEAAIAAgABAP3//v/9//3/
/v/9//3//f/9//z//P/9//7//v/+/wEAAgABAAEAAQABAAIAAgADAAQAAwACAAIAAQAD
AAMAAwADAAMAAwAEAAQAAgAEAAQABAAFAAYABwAIAAYABgAFAAYACQAMABUAIAAoAC0A
LQApACIAJgArACoAJAAVAAEA7f/a/87/zP/D/63/nf+f/6b/qP+s/7P/uf/D/8r/zv/S
/9v/4//o/+//8//1//b/+v8AAAQACAAPAA4ADgAOAA8ADgAPAA4ADQARABIAFAAVABIA
EQASABIAFAAUABQAFAAUABUAFQAVABQAFAAVABUAFgAWABYAFwAXABYAFgAVABcAFwAX
ABcAFwAXABcAGAAWABcAFwAXABgAGQAXABgAFQAWABYAFgAWABYAFwAXABkAGQAaABoA
GQAZABkAGQAcABwAHAAcABsAGwAbABsAHgAeAB4AGwAZABoAGgAaABkAGAAWABQAFgAX
ABcAGAAUABIAEQAQABAAEAAQABAADQANAAwACwAJAAkACAAHAAcACAAIAAgABgAHAAcA
BwAGAAcACAAIAAgACAAIAAgABgAGAAYABgAHAAcABwAIAAcABgAFAAUABgAFAAUABgAF
AAUABQAFAAUABQAFAAYACAAIAAcABwAHAAcABwAHAAYABgAGAAYACAAHAAcABwAFAAQA
BAAGAAYABgAGAAYABgAEAAQABQAHAAcABwAHAAUABAAEAAQAAgACAAMAAwACAAMABAAF
AAIAAgACAAIABQAFAAUABQAFAAMAAwADAAIAAgADAAMAAwAEAAUABQAEAAMAAgABAAQA
BAADAAMAAwADAAMAAgAAAAEAAQABAAIAAwAEAAMAAgABAAEAAQABAAEAAQABAAEAAQAC
AAMAAAD//wAA//8DAAMAAgACAAIA///+//3//P8BAAIAAwAGAAYACAAJAAoACgAKAAoA
CgALAAoABwADAPz/+P/3//f/+f/5//n/+v/5//j/9v/x//L/8f/x//L/9f/1//X/9f/0
//T/9f/2//b/9v/5//r/+v/5//j/9//5//j/+P/4//j/+P/5//n/+f/5//n/+f/5//n/
+v/6//j/+v/6//r/+v/6//r/+v/+//z//f/+/wEABAAHAA4AGgAlACcAIQAcABoAGwAa
ABQAAQDr/9v/zv/M/8j/u/+l/5X/k/+c/6T/qv+v/7f/wf/G/8j/zP/P/9X/3P/j/+n/
7f/0//b/9v/4//7/AQABAAIAAwAFAAQABQAEAAMABgAGAAcABwAHAAcACQAKAAgACAAI
AAgACQALAAwADQAMAAwADQANAA8ADgANAA0ADAAMAA0ADQANAA0ADQANAA4ADwAQABIA
DwAPAA4ADQAPAA8ADAAMAA4AEAARABIAEQAQABAADwAQABEAEwAUABQAEwASABEAEgAS
ABIAEgAVABUAFQAVABUAFAATAA8AEAASABMAFAATABIAEAAOAA8ADwAOAA4ADQAMAAwA
DAAJAAgABwAGAAcABwAGAAUABQAFAAQAAwACAAIAAQAAAAAAAQABAAEA/f/9//3//P/9
//7///8AAP7//v/+//7//v/9//z//P/+//7//v////3/+//6//r//P/9//7////+//3/
/P/8//7//v/9//3///////////////7//f/8//3//f/+/////f/8//z//v/8//z//P/8
//3//P/9/////v/9//z/+//9//z//P/8//r/+v/7//v/+f/5//n/+f/5//r/+//8//r/
+f/4//f/+v/5//r/+//5//j/+P/3//b/9v/2//X/+P/5//r/+//7//r/+P/3//j/+f/6
//r/+f/5//j/9//5//n/+f/3//n/+f/6//v/+v/5//j/9//3//f/+P/5//j/9//4//f/
9//3//b/9v/6//r/+P/4//j/+P/4//j/+P/6//7/AgAFAAgABwAGAAUABAAFAAQAAQD9
//b/8v/x//H/8//z//P/9P/2//b/9f/x/+//7f/s/+z/7//v/+//7//s/+z/7f/u/+//
8P/0//b/9//3//f/9//1//T/9P/0//b/9v/3//f/9//3//f/9//5//n/+v/6//z//v/+
//7/+//6//n/+P/8/wAAAQACAAUACAANABQAHgAnACkAJQAiACYAKQAmABgAAQDp/9P/
wP+2/67/n/+L/4H/g/+M/5b/ov+t/7n/xf/M/9D/0v/T/9n/4v/p/+3/8//6//7/AgAE
AAQABwAJAAoACwANAA0ADwAPAA8ADgAOAA8ADwAQABEAFAAWABQAFAAUABQAFgAXABcA
FwAaABoAGwAbABsAGgAZABkAHAAcAB0AHQAdAB0AHQAdAB0AHQAdAB4AIAAhACEAIQAh
ACEAHgAeAB8AIgAkACYAJAAkACUAJQAnACcAKAAoACsAKwArACsAKgAqACoAKgAsAC0A
LgAvADAAMAAwAC0ALQAuAC4ALgAvADAAMAAwAC0ALQAsACwALQAsACwALAArACoAKQAo
ACUAJQAkACMAJAAlACUAJQAjACIAIAAeACAAIQAhACEAHwAfAB8AHgAeAB4AHgAeAB4A
HgAeAB4AHgAdABwAHAAeAB4AHgAfAB0AGwAaABoAGwAbABsAGwAdAB0AHQAeAB0AHAAa
ABkAGgAbABwAHQAdABwAGwAaABwAGwAbABsAHQAcABwAHgAbABoAGQAYABkAGAAZABsA
GQAZABkAGQAZABgAGAAYABgAGAAZABkAFgAVABQAEwAUABQAFAAUABQAEwASABEAEQAP
AA8ADwAQABAAEQARAA0ADAALAAkACwALAAsACwAKAAoACQAJAAkACQAJAAgACAAJAAkA
CQAIAAcABgADAAQABQAHAAkABgAFAAQAAwACAAEAAQABAAEAAQADAAMAAQABAAAAAAAB
AAIAAwAEAAQAAAAAAAAAAAAAAAQABAAEAAYACQAMAA4AEAAQABAAEAAQAA8ADgALAAcA
AAD8//v/+//+////AAACAAEAAAD+//n/+P/3//f/+P/6//v//P/9//v/+v/6//r//f/+
/wIABAADAAMAAwADAAMAAgACAAIABAAEAAUABQADAAMAAwADAAQABQAHAAgABgAIAAgA
CAAGAAYABgAGAA4ADAANAA4ADwASABkAIgAqADMANwAzADAAMgA1ADAAIgANAPX/3f/K
/77/tv+l/4//g/+J/5L/nv+q/7X/v//J/9D/1P/a/93/4f/q//H/9f/7/wAABgAIAAgA
CgANAA4AEAASABUAEwAVABUAFQAUABQAFQAVABcAFwAZABoAGAAYABgAGAAaABsAGwAb
ABoAGgAbABsAGwAaABkAGQAcABwAHQAdABwAGwAaABkAGgAbABwAHgAcAB0AHQAdAB0A
HQAaABoAHAAeAB8AIAAfAB4AHgAdAB8AHwAgACAAIQAhACEAIQAiACIAIgAiACQAJQAm
ACcAJwAmACUAIQAiACQAJQAmACQAJAAjACIAIwAjACIAIgAhACAAIAAgAB4AHAAaABgA
GAAZABkAGQAXABcAFgAVABIAEgARABAAEAARABEAEQAPAA8ADwAOABAAEAAQABAADwAO
AA0ADAAMAAsACgAKAAwADAAMAA0ADQALAAoACgALAAsACwALAAkACQAJAAoACgAKAAkA
CQALAAsACwALAAsACgAJAAgACQAJAAoACwAJAAgACAAKAAkACAAHAAYABwAGAAcACQAI
AAcABgAFAAcABgAGAAYABgAGAAcABwADAAMAAwADAAQABAAEAAQABAADAAIAAQACAAEA
AgADAAIAAgADAAMABAAEAAQAAwAFAAUABQAFAAQABAADAAMABQAFAAUABAACAAMAAwAD
AAMAAwADAAEAAwADAAQABQAEAAMAAgABAAIAAQABAAEAAQABAAMAAwACAAEA///+/wEA
AgADAAQAAAD+/wAAAAAAAAAABAAEAAQABgAFAAgACgAMAA4ADgAOAA4ACwAKAAcAAwD8
//j/9//3//n/+f/5//r/+P/4//f/8//0//P/8//0//P/8//z//P/8P/w//H/8v/z//T/
+P/6//n/+f/5//n/+//6//r/+v/4//j/+f/5//f/9//3//f/+f/5//r/+v/4//r/+v/6
//v//P/9//7/AAAAAP///v/9/wQACwAUAB4AJwAnACMAHgAeAB8AHgAUAAMA8f/h/9D/
yP/C/7H/m/+J/4v/lv+g/6j/r/+3/8H/xv/K/8z/0//Z/97/5f/r/+//8v/2//j//P/+
/wEAAwAEAAUABwAGAAcABgAFAAgACAAJAAkACwALAA0ADgANAAwACwAKAAwADQANAA0A
DAAMAA0ADQAPAA4ADQANAA4ADgAPAA8ADgANAAwACwAOAA8AEAASAA8ADwAOAA0ADwAP
AAwADAAKAAwADQAOAAwADAANAA0ADwAPABAAEAARABEAEQARABIAEgASABIAEwATABMA
EwATABIAEQANABAAEgATABQAEQAQAA4ADAAMAA0ADQAOAA0ADAAMAAwACwAKAAkACAAJ
AAkACAAHAAYABQADAAEAAgACAAEAAAAAAAEAAQABAP////////7//v/+//7//v/+//7/
/v/+/wAA///+//7//v/+//7////9//v/+v/6//7///8AAAEA/v/9//z//P/9//7//v//
/////////////v/+//7//v//////AAABAAAA/v/9//7//P/8//z//P/9//z//f////7/
/f/8//v//P/8//3//v/8//z//f/9//v/+//7//v//P/8//z//P/7//v/+//7//7//f/+
/////v/8//v/+f/5//r/+//7//v/+//7//v/+v/6//n/+f/6//v//P/8//v/+//6//n/
+f/5//n/9//3//f/+P/5//f/9//3//f/+f/5//r/+//5//n/+//7//n/+//+//7//f/8
//v/+v/6//r/+v/8////AgAEAAYACAAIAAgACAAJAAgABQABAPr/9v/1//X/9f/1//X/
9v/2//b/9f/x//D/7//v//D/8//z//P/8//y//L/8//0//L/8v/1//b/+f/5//n/+f/3
//b/9v/2//j/+P/5//n/+f/5//n/+f/4//f/9//2//f/+v/7//z/+v/6//r/+v/8//7/
///+////BAAJAAwAEgAbACMAIwAgACAAJQAkAB4AEQD9/+v/3P/S/9L/zf+9/6v/n/+g
/6b/qv+x/7f/wf/I/8z/zv/T/9X/2v/h/+f/7f/y//j//P8AAAIAAQABAAIAAwAFAAYA
CQAKAAsACgAKAAsACwALAAsADQAOABAAEAAQABAADgAPAA8ADwASABIAEwATABIAEAAO
AA0AEAAQABEAEQARABEAEQARAA8ADwAPABAAEQATABQAFQAUABMADwAOABAAEgATABQA
FAAUABUAFQATABMAFAAUABcAFwAXABcAFgAWABYAFgAZABkAGQAZABgAGAAYABUAEwAU
ABQAFAAUABQAEwASABEAEQAQABAAEQAQABAAEAAPAA4ADQAMAAkACQAIAAcACgALAAsA
CwAJAAgABgAEAAYABwAHAAcABQAFAAUABAAEAAQABAAEAAYABgAGAAYABgAFAAQABAAG
AAYABgAHAAcABQAEAAQAAwADAAMAAwAEAAUABgAIAAUABAACAAEAAwADAAMAAwAEAAQA
BAAEAAQAAwADAAMABAAEAAUACAAFAAQAAwACAAQAAgACAAMAAwADAAMAAwABAAAAAAAA
AAEAAgAEAAUAAgABAAAA/////wAAAQACAAIAAQAAAP/////9//3//f8AAAAAAQABAP//
/v/9//v//P/9//7///8AAAAA//////3//f/9//z//f///wAAAQD////////9//////8A
AAEAAQABAAEAAQD+//3//f/9//7///8CAAMAAgABAP///v8AAAAAAAAAAAQABAAFAAcA
CAAIAAoACwANAA4ADgANAAoABQD///n/+v/5//f/9//5//n/+f/5//b/9f/1//T/9f/1
//X/9v/0//T/9P/0//X/9v/3//n/+//9//3//f/9//3//f/9//r//v8AAP3//P/7//r/
+v/6//r/+v/7//z//f/+//7//v/+//7//v/+//7//v8AAAAAAAAAAAUACgAPABQAGgAe
ACIAJgAjACIAIQAgABEAAgDz/+T/1//K/73/sP+n/6D/mf+S/5v/pP+t/7b/vf/C/8f/
zP/P/w==
         </WaveFormData>
      </LeadData>
      <LeadData>
         <LeadByteCountTotal>10000</LeadByteCountTotal>
         <LeadTimeOffset>0</LeadTimeOffset>
         <LeadSampleCountTotal>5000</LeadSampleCountTotal>
         <LeadAmplitudeUnitsPerBit>4.88</LeadAmplitudeUnitsPerBit>
         <LeadAmplitudeUnits>��V</LeadAmplitudeUnits>
         <LeadHighLimit>2147483647</LeadHighLimit>
         <LeadLowLimit>268435456</LeadLowLimit>
         <LeadID>V2</LeadID>
         <LeadOffsetFirstSample>0</LeadOffsetFirstSample>
         <FirstSampleBaseline>0</FirstSampleBaseline>
         <LeadSampleSize>2</LeadSampleSize>
         <LeadOff>FALSE</LeadOff>
         <BaselineSway>FALSE</BaselineSway>
         <ExcessiveACNoise>FALSE</ExcessiveACNoise>
         <MuscleNoise>FALSE</MuscleNoise>
         <LeadDataCRC32>1158261388</LeadDataCRC32>
         <WaveFormData>
AQABAAEAAQABAP///////wAAAAAAAAEAAAACAAEAAQADAAMAAwD+//v/+//7//v/+//6
//n/+P/4//b/9v/2//P/8//z//P/9f/0//T/8//w/+7/7v/u/+3/7f/u/+7/7v/u/+7/
7f/q/+r/6//r/+3/7v/v//D/7v/u/+3/7f/v//D/8//3/wAACQAYAC0AQwBaAHIAiACj
AMUA2gDaAL4AkQBcACUA5/+q/3D/MP/p/rj+tf7J/uX+Cf8v/0//aP96/4X/jf+Z/6f/
tf/D/8z/0f/Z/+H/6P/s//H/8f/x//P/9f/3//n/+v/9//3//f/+////AAABAAIAAwAE
AAYACAAKAAsACgAKAAkACgAMAA4ADgAPAA4ADwAPABEAEgATABQAFQAXABcAGAAZABcA
GQAaABsAHgAeAB4AIAAgACEAIQAhACUAJgAoACoAKQAsAC0ALgAtAC4AMQAzADYAOAA5
ADwAOgA+AEAAQgBCAEMARABEAEkASwBLAEwASwBMAEwATABOAE4ATgBOAEwASgBIAEcA
RABEAEMAQQBBAD8APQA8ADgANgAzADIAMAAuACwAKQApACgAJQAkACIAHwAeABwAHAAa
ABoAGAAVABEADgANAAwADAAJAAkABwAGAAQABAABAAAAAAAAAAAAAAD//////v/8//z/
/P/8//3//f/9//v/+//6//n/+//7//z//P/8//3//f/9//v/+v/5//j/+v/7//3//v/+
//7//f/9//v//P/8//z//f/9//7////9//3//f/9//7//v/+//7//f/9//3//f/7//v/
/P/8//7//f/9//3/+//6//r/+v/8//z//P/7//3//P/8//z/+v/5//n/+f/5//n/+f/5
//b/9v/2//b/9v/3//j/+f/3//f/9v/2//b/9v/1//X/9//3//f/9//1//T/9P/0//T/
9P/0//T/9P/0//T/9P/0//T/9P/2//b/9v/2//b/9P/1//X/9f/3//r//f/9//7///8A
AAEA///9//3//f/8//z//P/9//3/AAAAAAEAAwADAAMA/v/5//n/+f/5//n/+P/3//b/
9v/0//T/9P/x//H/8f/x//H/8P/w/+//8P/u/+7/7v/r/+v/7P/s/+z/7P/s/+v/6v/q
/+v/6//u/+7/7v/u/+7/7v/t/+3/7f/w//P/+/8CAAsAHAAvAEMAWgByAIgApQDHANYA
zACuAH8ASAALAMv/jP9M/wr/zf6w/rn+0/71/hv/Of9R/2j/ev+D/4//nf+r/7X/v//I
/9H/2f/f/+b/7P/t/+3/7f/v//H/8//1//b/+f/5//v//P/9//7//f/+////AAADAAQA
BQAFAAMABAAEAAYACAAKAAoACwAMAA0ADQAPAA8ADwAPAA8AEgATABUAFwAUABUAFQAV
ABcAGAAZABwAHAAdAB0AHQAfACAAIgAkACUAKAApACoAKwAsAC8AMQAyADQANQA4ADYA
OgA8AD4AQABBAEIAQgBHAEkASQBKAEkASgBKAEoASgBKAEoASgBKAEgARgBFAEIAQgBB
AD8APwA9ADsAOgA3ADQAMAAuAC4ALAAqACcAJQAkACEAIAAcABkAGAAWABYAFAAUABIA
DgALAAkACQAIAAgABQAFAAEAAAD+//7//f/8//z//P/6//r/+f/5//r/+P/4//j/9//3
//b/9f/1//X/9P/z//P/8//0//T/9f/3//j/+f/2//b/9v/2//f/9//4//j/+P/4//f/
9//1//b/9v/2//f/9//4//n/+P/3//b/9f/4//j/+P/4//f/9//3//f/9f/1//b/9v/4
//f/9//3//X/9P/0//T/9P/0//T/8//1//T/9P/0//L/8f/x//H/8//z//P/8//w//D/
8P/w//H/8f/x//H/8f/x//D/8P/w//D/7//v/+//7//v/+//7f/s/+z/7P/u/+7/7v/u
/+7/8P/u/+z/7P/s/+z/7P/t/+//8P/x//H/9P/3//f/+f/5//n/+f/5//f/9//3//T/
9P/0//X/9v/6//v//f/8//v/+v/0//H/8f/x//H/8f/w/+//7v/q/+j/6P/o/+j/6f/q
/+v/6f/o/+j/5//n/+b/5//o/+X/5f/m/+b/5f/k/+P/4f/j/+T/5v/n/+f/5v/l/+T/
5v/m/+X/5f/p/+r/7f/v//b/AwASACcAPwBWAG4AhACdALsAygC+AJgAZwAyAPP/r/9s
/y7/7v61/p7+rf7L/u/+E/81/0//Yv9u/3n/hf+V/6X/sf+7/8T/zf/T/9f/2P/c/+X/
6f/t/+//8f/z//D/8P/y//H/9P/2//j/+v/5//r/+//8//v//P/9//3//v8AAAEABAAC
AAQABAAFAAYABwAHAAkACgALAAwADQANAA0ADgAPABEAEwAUABUAFQAUABMAFAAYABkA
GQAZABsAHAAeACAAIQAkACUAJgAnACgAKwAtAC4AMAAxADQANAA4ADoAPAA+AD8AQABA
AEIAQwBCAEIARABGAEcASABHAEYARQBEAEUARABDAEMAQABAAD8APQA5ADcANQA0ADQA
MgAvAC4AKgAoACYAIwAjACIAHwAeABoAFwAWABQAEQAOAA0ACgAJAAcABgAHAAIAAgD/
/////v/+//3//v/5//j/+P/4//b/9v/1//X/9f/0//X/9v/1//X/9P/z//X/9f/0//P/
8//z//T/9P/y//P/8//z//P/9P/1//b/9P/z//P/8v/z//T/9P/1//X/9v/2//b/9P/z
//P/8//1//X/9f/1//T/9P/0//T/8//z//P/8//1//X/9v/2//X/8//y//H/8//y//L/
8v/y//L/8v/x//P/8v/y//L/8P/v/+//7//t/+3/7f/t/+3/7v/v//D/7f/t/+3/7f/v
/+//7v/u/+z/7P/r/+v/6//r/+v/6//r/+r/6v/q/+j/6P/o/+j/6P/s/+z/7P/s/+z/
6v/r/+v/6//v//L/9f/1//f/9//3//f/9f/z//P/8//0//T/9P/1//T/9v/1//X/9v/3
//j/9P/x//H/8f/x//D/7v/s/+r/6v/o/+j/6P/l/+X/5f/l/+f/5v/m/+X/5P/i/+L/
4v/f/9//4P/g/+H/4v/j/+P/4f/g/+D/3//g/+D/4P/g/+D/4P/f/9//3//g/+P/6f/w
//v/CgAdAC8ARABeAHQAjQCrAMQAxgCsAH8ASgAPAM//kP9U/xb/z/6g/qH+uf7V/vn+
G/89/1j/Zv9x/3//jf+Z/6X/sf+4/7//yf/T/9j/3P/h/+X/5P/l/+b/5//p/+r/7f/t
/+//8P/x//L/8f/y//P/9P/2//j/+v/7//n/+v/6//z//P/+//7///8AAAEAAQADAAIA
AwAEAAUABgAHAAkACwAKAAsACwALAA4ADgAOABAAFAAVABUAFQAVABYAGAAaABsAHgAf
ACAAIQAiACUAJwAoACoAKwAuADAANAA2ADgAOQA5ADkAOAA8AD8AQABCAEIAQgBBAEAA
QgBCAEIAQgBEAEIAQAA/ADsAOgA4ADUANAAzADIAMgAwAC4AKwAqACgAJgAkACEAIQAg
AB0AHAAYABUAFAASABEAEAARABAADAAJAAcABwAEAAQAAQABAP///v/8//z/+f/4//j/
+P/6//r/+f/5//f/9P/z//L/8//1//b/9//1//X/9P/z//P/8//0//T/9f/3//j/+f/3
//b/9f/0//f/9//4//j/+P/4//f/9//1//b/9v/2//f/9//4//n/9//3//f/9//4//j/
+P/4//X/9f/1//X/9f/1//b/9v/4//f/9//3//X/9P/0//T/9v/2//b/9f/1//T/9P/0
//L/8f/x//H/8//z//P/8//y//L/8v/y/+//7//v/+//8f/x//D/8P/u/+7/7f/t/+//
7//v/+//7//u/+7/7v/s/+7/8P/w//D/8P/w//D/7v/v/+//7//y//b/+v/7//n/+f/5
//n/+f/3//f/9//0//T/9P/1//X/+P/4//n/+//7//v/9v/z//P/8//z//P/8v/x//D/
8P/u/+7/7v/s/+v/6v/p/+v/6v/q/+n/5v/k/+T/5P/l/+X/5v/m/+b/5v/m/+X/4v/i
/+P/4//m/+b/5v/m/+T/5P/j/+P/5f/o/+3/8//6/wUAGAArAD8AWgByAIgApQDFANIA
yACmAHUAQAAFAMf/jP9S/w7/zf6s/rP+y/7r/hH/M/9P/2b/dP9//4n/lf+h/63/uf/E
/83/1f/b/97/4v/l/+f/5//p/+v/7f/u//D/9P/1//b/9v/2//b/9//4//n/+v/9//7/
//////3//v/+/wAAAQAEAAUABwAGAAcABwAJAAoACwAMAA0ADQANAA4ADwAPABEAEgAT
ABYAFgAWABgAGAAZABkAGQAdAB4AIAAiACMAJgAnACgAKQAqAC0ALwAyADQANQA4ADcA
OgA7ADwAQABBAEIAQgBHAEkASQBKAEgASABHAEYARwBIAEkASgBJAEYAQwBBAEAAQAA/
AD0AOwA5ADcANgA0ADIALwAuAC4ALAAqACcAIwAiAB8AHgAeABsAGgAYABQAEgASABAA
DgALAAkACQAIAAgABQAFAAEAAAD+//7//f/8//z//P/6//r/+f/5//j/9v/2//b/+P/5
//n/+f/3//f/9v/1//f/9//4//j/9v/3//f/9//2//b/9v/2//n/+f/6//r/+v/6//n/
+f/7//z//P/8//r/+f/5//n/+f/5//n/+f/8//z//P/8//n/+f/5//n/+f/5//r/+v/8
//v/+//7//n/+P/4//j/+f/6//v/+//5//j/+P/4//j/9//3//f/+f/5//n/+f/2//b/
9v/2//f/9//3//f/9f/1//T/9P/2//b/9f/1//X/9f/1//X/8//y//L/8v/2//b/9v/0
//T/8v/y//L/8v/0//X/9f/1//f/+v/9//3//f/9//3//f////3//f/9//v/+v/5//n/
+v/+////AQD////////6//n/+f/5//n/+f/4//f/9v/z//D/7//u/+//7//v/+//7//u
/+7/7f/s/+r/6v/q/+n/6f/q/+r/6P/o/+j/5//n/+j/6v/r/+r/6v/q/+r/6v/q/+n/
6f/t/+7/8f/3//z/BwAaAC8ARQBeAHQAjACrAMkA1ADCAKAAcwA+AAEAwf+C/0D/+v7D
/qz+t/7X/vv+H/8//1n/bP96/4P/i/+X/6f/tf/B/8r/1f/Z/93/4P/k/+n/6//v//H/
8//1//P/9P/3//f/+f/6//v//P/9//7///8AAP//AAABAAEAAgAEAAUACAAGAAgACAAJ
AAoACwALAA0AEAARABIAEwASABEAEQARABQAFwAZABsAGgAaABoAHAAeAB8AHwAfACMA
JAAmACgAJwAqACsALAAvADAAMwA1ADYAOAA5ADwAPABAAEIARABIAEkASgBKAEsATQBN
AE4AUQBSAFIAUgBSAFIAUgBSAFIAUABOAE0ATgBOAE0ASwBHAEUAQwBCAEAAPgA7ADoA
OAA2ADQAMQAuACwAKAAmACcAJQAlACQAIAAcABoAFgAVABMAEgATAA4ADgALAAsACQAI
AAYABgAFAAQABAAEAAIAAgABAAEAAQAAAAEAAgAAAAEAAQABAAEAAQAAAP///////wAA
AAD//////v/9//3//v///wAA/////wAAAAAAAAAA/////wEAAgACAAIAAAD///////8A
AAEAAgADAAMAAgABAAAAAQABAAEAAQABAAEAAgACAAAA////////AAAAAAEAAgABAAAA
///9//3//P/8//z//f/9//7////+//3//P/7//v//P/9//7/+//7//v/+//5//n/+P/4
//n/+v/6//v/+//7//v/+//7//r/+v/6//r/+v/6//r/+P/4//b/9v/3//j/+f/6//r/
+//7//v///8CAAUABQADAAMAAwADAAUAAwADAAMABAAEAAQABQAEAAYABQAFAAYABwAI
AAQAAAD///7//f/7//r/+f/4//f/9v/3//j/9f/1//X/9f/1//T/9P/z//L/8P/w//D/
7//v//D/8P/w//D/8P/v/+7/7v/v/+//8P/w//D/8P/w//D/7//v/+//8v/3//n//v8H
ABYAKQA9AFAAaAB+AJkAvQDWANQAugCNAFYAFwDX/5T/Vv8Y/93+tP6x/sn+6f4N/y3/
S/9m/3j/gf+N/5v/qf+1/7//yP/R/9n/3//o/+7/8f/z//T/9f/2//f/+f/6//3//f//
/wAAAQACAAEAAgADAAQABwAIAAkACQAHAAgACAAKAAoADAAMAA0AEAARABEAEwATABMA
EwATABQAFQAXABkAFwAZABoAGwAcABwAHAAeACAAIQAhACEAIQAiACQAJgApACwALQAu
AC0ALgAxADMANgA4ADkAPAA8AEAAQgBEAEQARQBGAEYASgBNAE4AUABQAFAATwBOAE8A
UABRAFIAUgBQAE4ATQBKAEoASQBHAEYARQBEAEQAQAA+ADsAOgA4ADYANAAxAC0ALAAp
ACgAJgAjACIAIAAeABwAHAAaABYAEwARABEADwAQAA4ADwANAAwACgAKAAUABAAEAAQA
BgAGAAUABQACAAAAAAAAAAAAAQABAAEAAwADAAIAAQD/////AAAAAAIAAwADAAMAAQAA
AP///v8BAAEAAgACAAIAAgABAAEAAAAAAP///v//////AAABAP//////////AgACAAIA
AgD///////////////8AAAAAAgABAAEAAQAAAP7//f/8//3//v/////////+//7//v/8
//v/+//7//z//f/+/////f/8//v/+v/7//v/+//7//v/+//6//r/+v/6//n/+f/6//v/
/P/9//z/+v/5//j/+P/4//j/+P/4//j/+P/4//j/9v/3//j/+f/6//r/+//7//v//P/+
/wAA//8CAAMABAAFAAMAAQABAAEAAgACAAIAAwABAAQABAAFAAUABQAFAAAA////////
///+//z/+v/4//j/9v/2//b/9f/1//X/9f/0//L/8f/v//H/8P/x//L/7//v//D/8P/u
/+7/7v/t/+7/7v/v/+//7v/u/+7/7v/w//D/7//v/+//8P/v//H/+P8BABAAJQA5AE4A
ZAB4AI8ArQDKANIAxgClAHIAOwD//7z/gP9E//3+wv6t/rv+1f73/h//P/9a/27/ef+D
/5P/o/+x/73/yP/N/9H/1//g/+b/7f/x//H/8//1//f/9f/2//n/+f/8//7/AAACAAIA
AgACAAIAAwAEAAUABQAHAAgACAAKAAkACgAJAAkACwANAA4AEQARABEAEQARABMAEwAU
ABUAFQAXABgAGQAcABwAHAAeACIAIwAjACMAIgAiACMAJAAnACoAKwAsAC0ALgAxADMA
NAA2ADcAOgA8AEAAQgBEAEUARQBFAEQASQBLAEsATABNAE4ATgBOAEwATABMAEwATQBM
AEsASwBJAEgARgBDAEIAQQBAAEAAPgA8ADkAOAA0ADIAMAAtACwALAAqACoAJgAjACIA
IAAgAB4AHgAcABoAFwAVABUAEAAQAA0ADQALAAoACAAIAAUABAAEAAQABAAEAAMAAwAC
AAAAAAAAAP7/////////AQABAAAA///9//3//v/+//7/////////AAAAAAAAAAD/////
AAAAAAIAAgABAAEAAAAAAP///v8AAP///////wEAAQABAAEAAQAAAP///v/+////AAAB
AP////8AAAAAAgABAAEAAQABAAAAAAAAAP///v/9//v//P/8//3//v/8//v/+//7//v/
+//7//v//P/8//z//P/5//n/+f/5//v/+//6//r/+P/4//f/9//3//f/9//3//n/+P/4
//j/9v/2//b/9v/4//j/+P/6//j/9f/0//P/8v/1//f/+P/5//r//P/+//3/////////
//////3//f/9//r/+v/6//v//P8AAAEAAwACAAEAAAD6//n/+f/5//n/+//6//n/+P/0
//L/8v/y//H/8f/x//H/7//u/+7/7f/u/+z/7P/s/+v/6//s/+z/6v/q/+r/6f/q/+r/
6//r/+v/6v/p/+j/6P/o/+f/5//t/+z/7//z//r/AQAOACEAOwBSAGoAggCZALUAygDQ
AMAAlwBmADMA+f++/4T/Qv/5/sD+sf7B/t/+A/8p/0f/YP9y/33/hf+P/53/q/+5/8L/
y//V/9n/3P/g/+f/6//t/+//8f/z//H/8v/1//X/9//4//n/+v/7//z//f/+////AAAB
AAEAAgAEAAUACAAGAAgACAAJAAgACQAJAAsADAANAA4ADwAPAA8AEAARABEAEwAUABUA
FAAUABQAFgAaABsAGwAbAB8AIAAiACQAJAAmACYAJgAoACoALgAxADAAMgAzADYANgA6
ADwAPgBCAEMARABEAEYARwBGAEYASgBMAE0ATgBNAEwASwBKAEoASABGAEUARgBGAEUA
QwA/AD0AOwA6ADgANgAzADIAMAAuACwAKQAlACQAIQAgAB8AHQAdABwAGQAWABUAEgAS
AA8ADQANAAgACAAFAAUAAwACAAAAAAD///7//v/+//3//P/6//n/+//6//v//P/5//n/
+P/3//n/+f/4//f/+f/5//r/+v/5//n/+P/3//j/+P/4//j/9//3//j/+P/4//j/9//3
//n/+v/6//r/+P/3//f/9//5//n/+f/5//r/+v/6//r/+f/5//n/+f/7//v//P/8//v/
+f/4//f/+P/4//n/+v/4//j/+P/3//X/9P/0//T/9f/1//b/9//1//X/9f/1//b/9v/2
//b/8//z//P/8//z//P/8v/y//T/9P/z//P/8v/x//D/7//x//D/8P/w/+7/7v/u/+7/
7v/u/+7/7v/y//L/8f/w/+//7v/w//H/8f/x//X/+P/7//v/+f/5//n/+f/7//n/+f/5
//b/9v/2//f/+f/8//z//f/9//3//f/4//P/8//z//P/9P/0//T/9P/w/+7/7v/u/+3/
7f/t/+3/7//u/+7/7f/q/+j/6P/o/+n/6f/q/+r/6v/q/+r/6f/o/+j/6f/p/+z/7P/s
/+z/6//q/+j/5//r/+7/8f/3//7/BQAQACMAOQBOAGYAgACdAL8A2ADaAMQAnQBsADcA
+f+2/3b/NP/z/sD+tf7J/uf+Df8x/1H/av98/4X/j/+X/6X/s/+//8j/0//d/+P/5v/s
//H/8f/z//X/9//5//r//P8AAAEAAQACAAMABAAGAAgACgAMAAwADAAMAAsADQAOAA4A
EAASABQAFAAVABYAFwAXABkAHAAdAB4AHwAfAB8AIAAhACEAIwAkACUAKAAoACgAKgAs
AC0ALQAtADEAMgA0ADYANwA6ADsAPAA9AD4AQQBDAEYASABJAEwATABQAFIAVABYAFkA
WgBaAF8AYQBhAGIAYwBkAGQAZABlAGYAZwBoAGgAZgBkAGMAZABkAGMAYQBdAFsAWQBY
AFYAVABRAFAATwBOAE0ASwBIAEYAQgBAAEAAPQA8ADoAOAA2ADYANAAyAC8ALQAtACwA
LAApACkAJQAkACIAIgAhACAAIAAgAB8AHgAcABsAGgAYABgAGAAaABsAGwAbABkAGQAY
ABcAGQAZABoAGgAYABkAGQAZABYAFgAWABYAGQAZABoAGgAZABgAFgAVABcAGAAYABgA
FgAVABUAFQAVABUAFQAVABYAFgAWABYAFAATABIAEQATABMAFAAUABIAEQARABEADwAO
AA4ADgAQABAAEAAPAAwACgAJAAgACAAHAAcABwAHAAcABwAHAAQABAAEAAQABQAFAAUA
BQAEAAMAAQAAAAIAAgABAAEA///////////9//z//P/8//z//P/8//z/+v/6//r/+v/8
//z//P/8//v/+v/6//r/+v/6//z//f/9//3/AQAEAAcABwAGAAUABAADAAUAAwADAAMA
AAAAAAAAAQAEAAgACQALAAkACQAJAAQAAAD///7//f/+//7//v/+//r/+P/4//j/+f/5
//n/+f/5//j/+P/3//b/9P/0//T/9f/1//b/9v/0//T/9P/z//T/9P/1//X/9v/2//b/
9v/0//T/8//z//n/+v/7////AgAJABgAKwA9AFIAagCCAJ0AvQDYANoAxgCbAGgAMQDz
/7L/cP8w/+3+vv61/sn+6f4P/zP/T/9o/3r/h/+R/5v/p/+3/8P/zP/V/9//5f/q/+z/
8f/1//f/+f/7//3//f/+/wEAAQACAAIAAgACAAUABgAHAAgABwAIAAkACQALAAwADAAO
AA4AEAAQABEAEAARABEAEwAWABcAGAAZABgAFwAXABcAGAAbAB0AHwAeAB4AHgAgACIA
IwAjACMAJQAmACgAKgAqACwALAAsAC4AMAA0ADcAOAA6ADsAPgA+AEIARABGAEoASwBM
AEwATgBPAE4ATgBQAFIAUwBUAFQAVABUAFQAVABSAFAATwBQAFAATwBNAEkARwBFAEQA
RABCAD8APgA8ADoAOAA1ADEAMAAtACwALAApACgAJgAiACAAIAAeABwAGQAXABcAEgAS
AA8ADwANAAwACgAKAAgACAAJAAoACQAIAAYABQAFAAQABQAGAAUABQAEAAMAAwADAAIA
AQADAAMABAAEAAMAAwACAAEAAgACAAIAAgADAAMABAAEAAMAAgAAAP//AAACAAMABAAD
AAEAAAD//wEAAQABAAEAAAAAAAAAAAD9//3//f/9//7///8BAAIAAQD///7//f////7/
/v/+//z//P/8//v/+//6//r/+v/8//v/+//7//v/+//7//v//P/8//z//P/5//n/+f/5
//n/+f/4//j/+v/6//n/+f/4//f/9v/1//f/9v/2//b/9v/2//b/9v/1//T/8//y//X/
9v/3//j/9f/0//T/9P/0//T/9f/3//j/+f/5//z//////wEAAQABAAEAAQD////////8
//z//P/9////AgACAAMAAQABAAEA/P/7//v/+//7//n/+P/3//b/8v/w//D/8P/w//H/
8v/z//P/8v/y//H/8v/w//D/8P/u/+3/7f/s/+r/6v/q/+n/6f/q/+z/7f/s/+z/7P/s
/+3/7v/u/+//8//y//P/9f/6/wEAEAAlADsAVABqAH4AlwCzAMwA0AC6AJMAYgAtAO//
rv9s/yr/5f6w/qf+v/7h/gX/K/9L/2L/dP9//4n/lf+j/7P/v//I/9H/2//f/+L/5v/r
/+3/8f/z//X/9//1//b/+f/5//3//v///wAA//8AAAEAAgABAAIAAwADAAQABgAHAAoA
CQAKAAkACQAMAA0ADQAPABAAEQASABMAEQARABIAEwAWABkAGwAdAB0AHAAbABwAHgAf
AB8AHwAhACIAJAAmACUAKAApACoALQAuADEAMwA0ADYANwA6ADoAPgBAAEIARABFAEYA
RgBHAEkASQBKAEwATgBPAFAATgBOAE4ATgBPAE4ATQBNAEwATABLAEkARQBDAEEAQABA
AD4AOwA6ADYANAAyAC8ALwAuACsAKgApACcAJwAmACIAIAAgAB4AGgAXABUAFQATABQA
EgATAA8ADgAMAAwACwAKAAoACgAHAAYABAADAAQABAAGAAgABQAFAAQAAwAFAAUABAAD
AAUABQAGAAYABQAFAAQAAwADAAQABQAGAAUABQAGAAYABAAEAAMAAwAFAAYABgAGAAQA
AwADAAMABQAFAAUABQAGAAYABgAGAAcABwAHAAcABQAFAAYABgAGAAUABQAFAAcABgAG
AAYABAAEAAQAAwAFAAQABAAEAAQAAwADAAMAAQABAAEAAQACAAIAAgACAAEAAQABAAEA
AQABAAAAAAAAAAAA//////3//f/9//3//v/+////AAAAAAAAAAAAAPz//v8CAAAA/v/+
//7//v/+/////////wEABAAHAAcACQAJAAkACQAJAAcABwAHAAUABAADAAMAAwAGAAYA
BwAJAAkACQAEAAIAAwAEAAUABQAEAAMAAgAAAP7//v/+//v/+//7//v//f/8//z/+//6
//j/+P/4//f/9//4//j/+P/4//j/9//0//T/9f/1//f/+P/5//r/+f/4//b/9f/5//z/
//8BAAQADQAWACUANwBOAGQAfACVALMA0gDiAN4AwwCYAGcAMwD8/8L/iP9H/wD/z/7H
/t3++f4d/0H/YP94/4f/k/+Z/6P/s/+//8z/1f/d/+f/7v/0//f/9//5//v//f///wIA
BAAIAAkACgAKAAoACgANAA4ADwAQABEAEgATABMAEwAUABQAFgAXABoAGwAdABsAGwAa
ABsAHAAdAB4AHwAgACEAIwAlACQAJQAlACUAJwAoACkALAAtAC0ALAArAC0ALgAwADIA
NQA4ADkAOgA7ADwAPwBBAEQARgBHAEoASABMAE4AUABSAFMAVABUAFkAWwBbAFwAWwBc
AFwAXABdAF4AXwBgAGAAXgBcAFsAWgBaAFkAVwBVAFMAUQBQAEwASgBHAEYARwBGAEUA
QwBAAD4AOgA4ADgANQA0ADIALgAsACwAKgAoACUAIwAjACIAIgAfAB8AGwAaABgAGAAX
ABYAFgAWABYAFgAVABUAEwAQAA8ADgAPABEAEgATABAADwANAAsADAANAA8AEAAOAA8A
DwAPAAwADAAMAAwADgAPABEAEgAQABAADwAPAA8AEAAQABAAEgARABEAEQAPAA8ADwAP
ABEAEgATABQAEQARABEAEQARABEAEgASABIAEQARABEADwAOAA4ADgAPABAAEQARAA8A
DgAOAA4AEAAPAA8ADwAPAA8ADwAPAAwADAAMAAwADQANAA0ADQALAAsACgAKAAwADAAL
AAsADQANAA0ADQALAAoACgAKAAwADAAMAAwACgAKAAoACgAMAAwADAAMAA8AEAAQABIA
EAAQABIAEwAWABcAFwAXABUAFAARAA8AEQASABIAEgAUABUAFgAYABcAFgAVABQAEwAR
ABAADwAMAAsACgAIAAkACQAJAAkACQAJAAcABgAHAAcABwAHAAUABwAKAAgABgAEAAIA
AAAAAAAAAAACAAIAAgACAAQABAAEAAQABAAEAAQABAAGAAgACgAMABgAIgAsADYATgBk
AHoAkAClALoAzwDkAMYAqACKAGwALwDy/7X/eP9R/yz/B//i/gD/HP84/1T/Zv94/4r/
nP+j/w==
         </WaveFormData>
      </LeadData>
      <LeadData>
         <LeadByteCountTotal>10000</LeadByteCountTotal>
         <LeadTimeOffset>0</LeadTimeOffset>
         <LeadSampleCountTotal>5000</LeadSampleCountTotal>
         <LeadAmplitudeUnitsPerBit>4.88</LeadAmplitudeUnitsPerBit>
         <LeadAmplitudeUnits>��V</LeadAmplitudeUnits>
         <LeadHighLimit>2147483647</LeadHighLimit>
         <LeadLowLimit>268435456</LeadLowLimit>
         <LeadID>V3</LeadID>
         <LeadOffsetFirstSample>0</LeadOffsetFirstSample>
         <FirstSampleBaseline>0</FirstSampleBaseline>
         <LeadSampleSize>2</LeadSampleSize>
         <LeadOff>FALSE</LeadOff>
         <BaselineSway>FALSE</BaselineSway>
         <ExcessiveACNoise>FALSE</ExcessiveACNoise>
         <MuscleNoise>FALSE</MuscleNoise>
         <LeadDataCRC32>1572862257</LeadDataCRC32>
         <WaveFormData>
BAAEAAQABAAEAAMAAwADAAUABgAGAAYABQAGAAgACAAKAAoACgAGAAMAAwADAAIAAAAA
AAAA/f/8//v//P/+//3/+f/4//f/9//3//j/+f/1//P/8//y//D/8f/x//H/8v/y//P/
8//v/+//8P/w//L/8//z//P/8//x//H/8v/x//L/9P/3//z/BQARACIANQBKAGUAhgCu
ANsAAQEMAf0A2ACnAHAALwDr/6j/Yf8W/9r+yf7T/ub+B/8t/0z/Zf93/4T/kP+d/6v/
uP/G/8//1P/e/+f/7f/z//j/+f/4//j/+f/6//r/+//8//3//P/+//////8BAAEAAgAE
AAcACAAJAAkABgAGAAYABgAJAAoACwALAA0ADQANAA4ADAAMAA0ADwAQABEAEgATABIA
EgAUABUAFgAWABYAFwAYABkAGQAZABsAHQAeACEAIgAjACQAJAAkACUAKAApACoALAAu
AC4AMQAyADQANQA2ADYAOAA5ADwAPgA/AEEAPwBAAD8APgBCAEIAQgBCAEAAPgA9ADwA
OQA2ADUANAAyADMAMAAvAC0ALAArACkAKgAoACcAJQAlACUAIwAiACEAHwAfAB8AIAAg
AB0AGwAXABUAFQAUABQAEwATABMADwAOAAwACwALAAoACAAIAAoACgAIAAgABQAFAAUA
BQAHAAcABwAHAAUABQADAAMABAAEAAQABAAGAAUABQAGAAUAAwACAAIAAwAFAAYABwAF
AAUABQAFAAQAAwACAAEABAAFAAYABwAGAAUABAADAAYABgAFAAUABAAEAAQABAACAAIA
AQABAAMAAwADAAIAAQD/////AAAAAAAAAAAAAAIAAgACAAEAAAAAAAAA//8BAAEAAAAA
AP7//f/8//v/+//8//7////9//v/+//7//3//P/8//z///////7//f/7//r/+v/6//z/
/P/8//z//P/8//v/+//6//j/+v/8//z//P/8//z//P/7//r/+//+/wEAAgAEAAYABgAG
AAYABAADAAMAAwAFAAYABgAGAAcACAAKAAoADAAMAAwACAADAAMAAwACAAIAAgACAP//
/f/7//v//P/8//n/+f/5//j/9//3//f/9//1//X/9P/y//P/8//z//L/8v/z//P/7//v
//D/8P/y//P/8//z//P/8f/x//L/8f/0//b/+/8AAAcAEwAkADMASgBpAIwAtgDjAP8A
BgHvAMgAkwBYABUAz/+K/0P/AP/W/tP+4/4A/yH/Pf9U/2v/f/+K/5b/o/+x/7r/xP/N
/9T/2v/j/+n/7//y//H/8P/w//H/8v/z//X/9//5//r//P/9//3/+//7//z//v8BAAIA
AwADAAEAAgADAAQABwAIAAkACQALAAsACwAMAAoACgALAA0ADgAPABAAEQARABAAEQAR
ABQAFAAUABUAFgAXABcAFwAYABkAGQAbAB4AHwAgACAAIAAhACQAJQAoACoALAAsAC0A
LgAwADEAMgAyADQANQA4ADoAOwA9ADwAPgA+AD4APgA+AD4APgA+ADwAOwA6ADkANgA1
ADQAMwAzAC8ALQArACoAKQAnACgAJgAlACMAIQAhAB8AHgAbABkAGQAZABoAGgAXABUA
EQAPAA8ADgAMAAsACwALAAkACAAGAAUABQAEAAIAAgACAAIAAAAAAP3//f/9//3//f/9
//3//f/9//3/+//7//r/+v/6//r//P/9////AgAAAP////8AAAAAAQABAAEAAQABAAEA
AQAAAP///v/9//7///8AAAEAAAD///7//f8AAAAA//////7//v/+//7//P/8//v/+//8
//3//v/+//3/+//7//z//v/+//7//v/+//7//v/9//z//P/8//v/+//7//r/+v/5//n/
+f/5//j/+P/5//n/+f/3//f/9//3//b/9v/2//n/+f/4//f/9f/0//T/9P/2//b/9v/2
//j/+v/3//T/9P/0//T/9P/2//f/+P/7//v//f/9//7//v/+//7//v/+//3//f/9//v/
/P/8//z/AAACAAUABgAFAAQAAwD+//v/+//7//r/+v/6//r/9//0//H/8P/w//P/8f/y
//P/8P/v/+//7//v/+3/7f/s/+z/7f/t/+3/6//q/+r/6f/q/+v/7f/u/+v/6//q/+n/
6v/p/+r/7P/v//D/8v/z//b///8NAB4AMQBKAGkAigCsANMA8QDyANkArgB7AEAA+/+x
/27/K//s/sr+yf7f/vz+Hf89/1j/a/93/4L/jv+f/63/uP/C/8v/0v/Y/9v/3f/h/+j/
7f/x//L/9P/2//T/8//y//H/8//2//j/+f/5//n/+v/8//z//P/8//v//P/+/wAAAgAC
AAIAAgABAAQABQAGAAgACAAIAAkACwAJAAkACQAJAAsADAAPABEAEQAQAA8ADwASABMA
EwATABUAFwAYABsAGgAbABwAHAAeAB8AIgAjACIAJAAmACYAKwAsAC4ALwAyADIANAA1
ADUANgA2ADcAOwA+AD8AQABBAEAAPwA+AEAAPgA9ADwAOQA2ADUANAAvAC8AKwApACsA
KgApACcAJAAiACEAHwAfAB8AHQAcABkAFwAXABcAEwASAA4ACwAMAAsADAAMAAgABwAH
AAcABgAGAAUABQADAAIAAAAAAAAAAAD+//7////////////8//v/+v/5//v/+//5//n/
+v/6//r/+v/4//f/9//4//r/+f/5//r/9//3//b/9f/2//f/+P/5//r/+//8//3/+//7
//v/+//8//3//v////7//v/9//3/+v/6//r/+v/7//z//P/9//z/+//6//j/+f/3//f/
+P/2//b/9v/2//j/+P/4//f/9f/2//f/9//1//X/9P/0//b/9//4//n/9v/2//f/9//5
//f/9//3//X/9P/0//T/8//z//L/8f/z//L/8v/y//H/8P/v/+7/8P/y//T/9P/0//T/
8//z//P/9f/2//n/+v/8//7//v/+//7//P/7//v/+//8//7///8AAP//AAACAAIAAwAE
AAUAAgD////////+//z/+v/4//P/8v/x//L/9P/z/+//7v/t/+7/7f/t/+3/6//p/+n/
6P/n/+f/5v/l/+f/6P/q/+v/6P/n/+f/5v/n/+n/6v/r/+v/6f/p/+r/5//o/+r/7f/y
//v/BQAUACMANgBTAHQAlgDBAOUA9ADnAMIAkQBYABkA0/+Q/0v/Av/K/r3+y/7g/v/+
H/8+/1f/Z/90/4L/k/+f/6j/sv+7/8L/yv/T/9n/3//k/+n/6v/q/+v/7P/u//H/9P/3
//j/+v/7//v/+f/5//r//P8AAAIABAAFAAMABAAFAAYABwAIAAkACQALAAsACwAMAAoA
CgALAA0ADQANAA0ADQAMAAwADgAPABAAEAAQABEAEwAVABYAFwAYABkAGQAbAB4AHwAg
ACAAIgAjACYAJwAqACwALgAuADMANAA2ADcAOQA4ADkAOQA8AD4APwBBAD8AQAA/AD4A
QABAAEAAQABAAD4APQA8ADoANgA0ADIAMAAxAC4ALQArACoAKQAnACgAJgAlACMAIwAj
ACEAIAAdABsAGwAbABsAHAAaABkAFgATABIAEAAOAA0ADQANAAsACgAIAAcABQAEAAIA
AgADAAQAAwAEAAAA///+//3//////////////////f/9//z//P/8//z//////wAAAgD/
//3//P/8//3///8AAAEAAQABAAEAAQD//////////wAAAQACAAMAAQABAAEAAQAEAAQA
AwADAAIAAgACAAIAAgACAAEAAQACAAMABAAEAAMAAQABAAIAAgACAAIAAgAAAAAAAAD/
//7//v/+//3//v//////AAD///////////z//P/9//3////9//3//f/7//r/+v/6//z/
/f/9//3//f/8//z//P/6//r//P/+//z//P/8//z//P/7//r/+//9/wEAAwAGAAcABgAF
AAQABgAFAAUABQAFAAYABgAGAAcACAAKAAoADAAMAAwACAAFAAUABQAEAAIAAgACAP//
///9//3//v/7//f/9v/1//X/9f/2//f/8//x//H/8P/y//P/8//z//P/9P/2//f/8//z
//T/9P/2//f/9//3//f/9f/1//b/9f/2//r///8CAAsAGwAsADsAVgB3AJoAwgDtAAkB
DAHzAMgAkwBaABcA1f+S/0n//v7U/s/+3f72/hv/Pf9a/2//gf+O/5r/pf+z/7z/xv/P
/9r/4v/p/+3/7//0//P/9P/0//X/9v/4//n/+v/7//v//P/8//v//f/9//7/AAD//wAA
AQABAP//AAABAAIABQAGAAcABwAHAAcABwAIAAkACgAMAA8ADQANAA0ADQAMAAwADgAP
ABIAEgASABMAFAAVABUAFQAZABsAHAAfACAAIQAiACIAIwAjACUAJQAnACoALQAuAC8A
MAAyADMANgA2ADgAOQA8AD4APwBBAD8AQAA/AD4AQgBCAEIAQgBBAD4APAA6ADsAOAA3
ADYANQA1ADEALwAtACwAKwApACkAKAAoACcAJAAjACAAHgAdABsAGwAbABoAGgAXABUA
EwARABEAEAAOAA0ADQANAAsACgAIAAcABwAGAAQABAACAAIAAAAAAP3//f/9//3//v//
/wAAAQABAAEA/////wAAAAAAAAAAAgABAAEAAgACAAEAAQACAAQABQAFAAUAAwADAAMA
AwADAAMAAwADAAEAAQABAAEA//////////8CAAIAAQABAP7//v/+//7/AAAAAP////8B
AAEAAQAAAP3/+//7//z///8AAAEAAgABAAAA///9//3//v////////////7//v/8//v/
+v/5//r/+v/7//v/+f/3//f/9//5//j/+P/4//n/+f/4//f/9f/0//T/9P/4//r//P/6
//j/9v/2//b/9v/5//n/+f/7//z///8AAAIAAwACAAEAAAACAAEAAQABAAAAAAD///7/
AAACAAUABgAEAAQABAAAAP////////7//v/+//7/+//4//X/9P/0//X/8//0//X/9P/z
//P/8//w/+3/7P/q/+z/7f/t/+3/6//q/+r/6f/o/+n/6//s/+r/6//r/+v/6//p/+n/
6v/v/+7/7v/z//b//f8LABwALwBIAGkAjAC2AOEA+wD4AN8AuACHAEoACQDD/3z/Mf/w
/sz+y/7h/gD/H/9B/1z/bf97/4b/jv+Z/6f/tP/A/8n/1P/Y/9v/3f/f/+L/5f/p/+r/
7P/u/+7/7//w//H/8P/y//P/8//1//X/9v/4//j/+P/4//f/+P/6//z//v/+//7//v/9
/wEAAQABAAIABAAEAAUABwAGAAUABAADAAUABgAJAAsACgAKAAoACwAOAA8ADwAPABMA
FQAWABkAGQAZABkAGAAaABsAHgAfACIAJAAmACYAJwAoACoAKwAvADAAMwA1ADYANgA1
ADUAOAA6ADoAOgA8ADwAPAA8ADoAOAA3ADYAOAA2ADYANgAyADEALAApACsAKgApACcA
JgAkACMAIQAeAB0AGgAYABgAFwAYABkAFgAUAA8ACwAMAAsADAAMAAgABwAHAAcAAwAC
AAAA//8AAAAA//8AAP///v/7//r/+//7//v/+//7//v/+//7//v/+//5//n/+P/4//j/
+P/3//X/9P/0//X/9f/2//j/+P/5//n/+f/3//f/9//3//j/+f/6//v/+v/5//j/9//4
//n/+v/7//r/+v/5//n/+v/6//r/+v/8//z/+//7//n/+f/5//j/+P/3//j/+v/4//j/
+P/4//f/9v/1//P/9P/2//j/+f/4//f/9f/0//T/9f/2//f/9P/0//X/9f/0//H/8P/v
//D/8P/x//L/8//z//L/8f/x//D/8P/w//D/8P/w//D/7v/u/+3/7v/v//D/8f/y//H/
8f/x//P/9v/5//r//P/8//z//P/8//r/+f/5//n/+//8//z//P/8//z//f/8////AAAB
AP7/+v/5//j/9v/0//T/9P/x//D/7//w//L/8P/t/+3/7f/s/+v/6//r/+v/6f/p/+j/
5v/n/+f/5//o/+j/6f/p/+X/5f/m/+b/6P/p/+n/6f/p/+f/5//o/+X/6P/s/+3/8P/3
/wMAEgAhADIASwBqAJIAvwDlAPIA5QDCAI0AUgARAMn/hv9H/wr/2P7H/tP+6v4H/yX/
QP9Z/2v/eP+E/5H/nf+o/7L/u//C/8r/0f/Z/9//5P/n/+b/5v/n/+j/6P/p/+r/6//u
//D/8f/x/+//7//w//L/9f/2//f/9//1//b/9//4//n/+v/7//v/////////AAD+//7/
//8BAAIAAwAEAAUABAAEAAYABwAIAAgACAAJAAoACwALAAsACwANAA4AEQAUABUAFgAW
ABYAFwAaABsAHAAeACAAIAAjACQAJgAnACgAKAAqACsAMAAyADMANQA1ADYANQA0ADkA
OgA7ADwAPAA6ADkAOAA2ADIAMAAuAC4ALwAsACsAKgAoACYAIwAgAB4AHQAbABsAGwAZ
ABgAFQATABMAEwASABIADwANAAsACQAJAAgACAAHAAcABwADAAIAAAD///7//P/5//j/
+//8//v//P/5//n/+f/5//f/9//3//f/+P/5//j/+f/3//b/9f/0//X/9f/2//j/9f/z
//L/8v/z//X/9v/3//n/+f/5//n/9v/1//T/8//0//X/9v/3//X/9f/1//X/+f/6//r/
+//6//r/+v/6//n/+P/2//X/+P/5//r/+v/4//X/9P/0//b/9v/2//b/9v/2//b/9f/1
//b/9//3//j/+f/5//r/+P/3//b/9f/2//b/9//3//n/9//3//f/9v/0//P/8v/0//X/
9f/1//T/8v/x//D/7v/u/+7/7v/v//D/8P/x//D/7v/v//D/8f/y//P/8//z//X/8//1
//X/9v/5//r/+//8//r/+f/5//n/+f/6//r/+v/7//z//v/+//7//v/+//r/+f/5//n/
+P/1//T/8//v/+//7f/t/+7/7v/r/+v/6//o/+f/5//n/+j/5//o/+j/5//n/+b/5f/i
/+L/4//j/+L/4//l/+b/5P/l/+X/5f/m/+X/5v/o/+n/6P/m/+f/7P/z//3/DgAhADIA
RwBkAIYArwDXAO4A7wDWAKsAdgA7APf/sv9v/yT/4v7B/sP+1P7x/hX/Mv9L/1//bP94
/4n/mf+o/7T/vf/C/8b/zf/V/93/4v/n/+f/6P/q/+z/7v/v//D/8f/1//j/+v/7//r/
+f/5//r//f/+//////8AAAIABAAGAAUABgAHAAcACgALAAwADgALAAoACgALAAkACQAJ
AAkACAAIAAoACwAOAA4ADgAPABEAEwAUABUAFAAVABUAFwAZABsAHQAeACIAIwAmACcA
JgAoACoAKgAuADAAMwA1ADcANgA3ADcAOwA8ADwAPQA+AEAAQABAAEEAQAA/AD4AQAA+
AD0APAA6ADYANAAyADAAMQAuAC0AKwAqACkAJwAmACQAIwAhACAAIQAgACAAHgAbABoA
GQAaABoAFwAVABQAEwAUABQADwANAAwACwALAAoACAAHAAUABAACAAIAAgACAAAAAAD/
//////////3//f/9//3///////3//f/8//z//P/8//z/+//7//z//v/9//3//v/8//3/
/f/9/////////////f/9//3//f/9//3//f/9/wAAAQACAAMAAgACAAEAAQADAAQABQAG
AAUABAACAAEAAwADAAMAAgADAAEAAQACAAEAAAD///7/AAAAAAAA///+//7//v/9//3/
/f/8//z/+//7//v/+//5//j/+P/3//j/9//4//n/+f/4//j/+P/5//n/+P/3//n/+P/4
//j/9//2//X/9P/2//j/+f/5//j/9f/0//P/8v/2//f/+P/7//v//f/9//7//v/+//7/
/v8AAP////////7//v/9//z//v8AAAMABAACAAIAAgD+//v/+//7//r/+//8//3/+//3
//X/9f/2//b/8//z//P/8f/v/+7/7f/s/+v/7P/s/+z/7f/t/+3/6v/q/+v/6//p/+n/
6v/q/+j/6f/p/+n/6f/n/+f/6P/x//D/8v/1//r//f8HABgALQBEAF8AggCmAM0A8QAE
Af8A4ACzAIAARQAFAML/ef8o/+T+x/7N/uL+A/8n/0j/Yf9x/37/iP+T/6H/rv+6/8X/
zv/Y/93/3//j/+j/6//t/+7/8P/y//H/8f/x//H/8P/y//P/8//z//P/9P/2//X/9v/3
//f/+f/6//v//P/7//z//f/9/////////wAAAgACAAMABQADAAMAAwADAAYABgAIAAkA
CAAIAAgACQAMAA0ADQANAA8AEQASABUAFAAVABYAFgAaABsAHgAfAB4AIAAiACIAJQAm
ACgAKQAtAC4AMQAzADQANAAzADMANQA4ADkAOgA7ADoAOQA4ADgANgA1ADQANQAyADEA
MAAtAC0AKQAnACcAJgAlACMAIgAgAB8AHQAbABsAGQAYABkAFwAXABcAFQAUABAADQAN
AAsACwAKAAgABwAHAAcAAwACAAAA//8BAAAA/v/+//z//P/6//r/+v/7//z//f/7//v/
+//7//z//f/8//3/AAAAAAAAAAD///3//P/8//3//f/+/wAA/v//////////////////
/wEAAQABAAEA/v/9//z/+//7//v/+//7//z//P/7//v/+v/6//r/+v/7//z//P/9//r/
+f/4//b/+P/3//j/+v/4//j/+P/4//b/9v/2//X/9v/4//r/+//6//n/9//2//f/9//3
//f/9P/0//X/9f/1//P/8//z//X/9P/0//T/9P/z//H/7//x//D/8P/w/+7/7v/u/+7/
7v/u/+3/7f/y//D/8P/w//D/8P/x//H/8f/z//X/+f/7//7//f/8//v/+v/8//v/+//7
//n/+v/6//r//f/+/wAAAAACAAIAAgD+//r/+f/4//b/+P/4//j/9f/x/+//7//w//D/
7f/t/+3/7f/t/+7/7//r/+n/6f/o/+r/6//r/+v/6v/q/+v/6//p/+n/6v/q/+z/7f/t
/+3/7P/p/+j/6P/r/+7/8v/1//j//f8FABQAJQA6AFUAegCkAM8A9QAGAf0A3ACxAH4A
PwD5/7L/a/8k/+j+z/7Z/vD+Ef8z/1D/Z/97/4j/kP+Z/6P/tP/A/8f/0P/a/+H/5f/p
/+z/7f/v//D/8v/0//b/9//4//n/+f/6//r/+f/6//v//f8AAP//AAABAAEAAQACAAMA
BAAGAAgACgALAAsACwALAAwADQAOABAAEwATABMAEwATABQAFAAWABcAGgAaABoAGwAc
AB0AHQAdACEAIwAkACcAKgArACwALAAsAC0AMAAxADQANgA4ADgAOQA6ADwAPQBBAEIA
RQBHAEsATABMAE0ATABOAE4ATgBRAFIAUwBUAFIAUABPAE4ATgBMAEwATABLAEsARwBF
AEMAQgBBAD8AQQBAAEAAPwA7ADsAOQA4ADcANQA1ADUANAA0ADEALwAtACsAKwAqACoA
KQApACkAJQAkACIAIQAhACAAHgAeABwAHAAaABoAFwAXABcAFwAYABkAGgAbABoAGQAW
ABUAGAAYABgAGAAWABUAFQAWABYAFQAVABYAGAAZABkAGQAYABcAFgAVABUAFQAVABUA
FQAVABUAFQAVABUAFQAVABgAGAAXABcAFQAUABMAEgAUABQAEwATABMAEwATABIADwAN
AA0ADgAQABAAEAAQAA4ADAAKAAcABQAGAAcABwAHAAcABgAGAAUABQAFAAUABgAGAAcA
BwAGAAMAAgABAAIAAgADAAQABAADAAEA///9//z//P/8//7//v/+//7//P/8//v/+//+
//7//v/+//3//P/6//r/+v/6//3//f/9////AAADAAQABgAHAAYABQAEAAYABQAFAAUA
AwAEAAQABAAGAAgACwAMAAwADAAMAAgAAgABAAAA/v8BAAIAAwABAP7/+//6//r//P/5
//n/+f/6//n/+f/5//X/8//z//L/8//1//b/9//1//T/9P/z//P/8//0//T/9P/1//X/
9f/z//H/8f/y//n/+v/6//v//v8BAAsAGgApADoAVQB2AJ4AyQDtAAAB9wDYAKsAdgA5
APX/rv9r/yT/7P7T/tv+9P4T/zP/UP9l/3n/iP+U/6H/rf+6/8b/z//Y/+D/5//r/+3/
7v/x//X/9v/4//r/+P/5//r/+//7//z//P/7//z//f///wIAAQACAAMAAwADAAQABQAG
AAcACAAJAAkACgAJAAgACAALAAwADgARABAADwAOAA0ADwAQABMAFQAUABQAFAAVABYA
FwAXABcAGQAbABwAHwAfAB8AHwAeACIAIwAmACcAKAAqACwALAAtAC4AMAAxADUANgA5
ADsAOwA8ADwAPQA+AEAAQABAAEIAQgBCAEIAQAA+AD0APAA+ADwAPAA8ADcANwAzADEA
MwAyADEALwAuACwAKwApACUAJQAjACIAIwAhACEAIQAfAB4AGgAXABYAFQAWABYAEwAR
ABAADwALAAoACAAHAAgACAAHAAgABgAGAAQABAAFAAUABQAFAAQAAwACAAEAAQABAP//
//8CAAIAAgACAAEA///+//7/AAD/////AAAAAAEAAQABAAAA///+//3////////////9
//3//f/9////////////AAAAAP/////8//z//P/8//3//v/+/////v/9//z/+v/6//n/
+v/8//r/+v/6//r/+P/4//j/9//5//r/+//7//v/+//6//r/+v/7//z//f/6//r/+//7
//v/+f/5//n/+//6//r/+v/6//n/9//1//f/9v/2//b/9v/2//b/9v/1//T/8v/x//X/
9v/3//j/9//0//T/9P/0//T/9v/3//j/+//6//3//v8AAAAAAAAAAAAAAAD////////9
//7//v/+////AAACAAIAAAAAAAAA/P/5//n/+f/4//r/+v/6//f/9P/x//D/8P/z//H/
8v/z//L/8f/x//H/8P/v//D/8P/v/+//7v/t/+r/6v/r/+v/7P/t/+//8P/v/+//7v/t
/+3/6//r/+z/8f/w//D/7//w//X///8OACMAOABTAHIAlAC5AN8A8ADpAMgAnQBsAC8A
6f+i/1n/Dv/Q/rn+xf7c/v3+If9A/1f/Z/90/37/i/+X/6b/sv+9/8b/zv/R/9X/2//g
/+P/6P/q/+3/8P/y//P/9P/1//j/+v/7//v/+//7//z//v///wAAAQABAAQABgAIAAoA
CQAKAAsACwALAAsACwAMAAwADAANAA8ADgANAAwACwANAA4AEQATABEAEAAPAA8AEQAT
ABQAFQAVABcAGAAbABoAGwAcABwAHwAhACUAJwAmACgAKgAqAC8AMAAyADMANgA2ADgA
OQA7ADwAPAA9AD4AQABAAEAAQABAAEAAQABCAEAAPwA+AD0AOgA5ADgAMwAzAC8ALQAt
ACwAKwApACYAJAAjACEAIQAhAB8AHgAgAB8AIAAhAB8AHgAaABcAFwAVABUAFAAUABMA
EwATABEAEAAOAA0ADwAOAAwADAAKAAgABAACAAQABQAGAAcABAADAAIAAQADAAMAAQAB
AAIAAgACAAIAAQD///7//v8BAAEAAgAEAAMAAwACAAEAAQABAAEAAQADAAMAAwADAAMA
AwADAAMABQAHAAkACwAOAA4ADQANAAwADAAMAAwACwAKAAgABwAFAAUABQAEAAYABQAG
AAgABQAEAAMAAgAEAAQABAADAAUABgAHAAcABgAFAAMAAgAEAAUABgAHAAQABAAFAAUA
BQADAAMAAwABAAAAAAAAAP7//f/7//n/+//8//7/AAAAAAAAAAAAAPz//v8BAAIAAgAC
AAIAAgADAAMAAwAFAAYACQAKAAwADgAOAA4ADgAMAAsACwALAAkACgAKAAoACQAKAAwA
DAAOAA4ADgAKAAcABwAHAAYABgAGAAYAAwADAAEAAQACAAEA/f/8//v//P/7//v/+//3
//X/9f/0//b/9//3//f/9v/2//f/9//y//H/8f/w//P/9f/2//f/9f/z//P/9P/3//r/
+v/9/wAABQALABYAJQA4AE8AbgCUAL8A6wAKARMBAgHfALAAfQBBAAIAv/90/yL/5/7T
/tz+7/4P/zT/U/9r/37/jP+V/5//rv+8/8v/1v/g/+v/8//5//z//f/9//7/AAACAAQA
BQAGAAcABQAGAAYABQAFAAUABgAIAAkACgALAAsACQAKAAsADAAOABAAEgATABIAEQAQ
ABAAEgASABMAFQAXABcAFwAXABcAFgAXABcAGQAaABsAHQAcAB0AHQAdAB0AHwAgACMA
JQAnACkAKgAqACsALgAvADIANAA2ADYANwA4ADoAOwBAAEAAQgBDAEcASABIAEkASABK
AEoASgBOAE4ATgBOAE4ATABLAEoASwBIAEcARgBFAEUAQQA/AD4APAA6ADcAOQA4ADgA
NwA0ADMAMAAuAC0AKwArACsAKAAoACUAIwAjACEAIQAgACAAHwAfAB8AHAAaABcAFQAX
ABYAFAAUABIAEgAQABAADgANAAwACwAOAA8AEAARABEAEQAPAA8AEgASABIAEgAUABMA
EwAUABEADwAOAA4AEAATABUAFwAZABkAGQAZABcAFwAXABcAFQAVABUAFQASABEAEAAP
ABEAEgASABMAEQAQAA8ADgAQABAADwAPAA8ADwAPAA4ACwAJAAkACgAMAA4AEAASABAA
EAAQAA8ADQAOAA8ADwAPAA8ADgAOAAwACwAKAAkACgAKAAsACwALAAkACQAJAAsACgAK
AAoADAANAA0ADQAMAAoACQAIAAkACgALAAwACwAKAAgABwAKAAoACgAKAA0ADwAPAA8A
DgAPABAAEgAVABUAFQAXABYAFQATABIAFAAVABUAFgAXABkAGgAbABgAFwAVABQAFAAT
ABIAEQAOAAwACgAKAAsACgAKAAoACwAKAAoACAAFAAUABQAFAAMABgAIAAUABAADAAIA
AQAAAP///v8AAAAAAAAAAAAAAAAAAAAAAAAAAAAAAAADAAQABQAGAA4AFgAeACYAPwBW
AG0AhAClAMYA5wAIAfEA3ADHALIAcQAwAO//rv99/07/H//w/gn/IP83/07/Yv90/4b/
mP+f/w==
         </WaveFormData>
      </LeadData>
      <LeadData>
         <LeadByteCountTotal>10000</LeadByteCountTotal>
         <LeadTimeOffset>0</LeadTimeOffset>
         <LeadSampleCountTotal>5000</LeadSampleCountTotal>
         <LeadAmplitudeUnitsPerBit>4.88</LeadAmplitudeUnitsPerBit>
         <LeadAmplitudeUnits>��V</LeadAmplitudeUnits>
         <LeadHighLimit>2147483647</LeadHighLimit>
         <LeadLowLimit>268435456</LeadLowLimit>
         <LeadID>V4</LeadID>
         <LeadOffsetFirstSample>0</LeadOffsetFirstSample>
         <FirstSampleBaseline>0</FirstSampleBaseline>
         <LeadSampleSize>2</LeadSampleSize>
         <LeadOff>FALSE</LeadOff>
         <BaselineSway>FALSE</BaselineSway>
         <ExcessiveACNoise>FALSE</ExcessiveACNoise>
         <MuscleNoise>FALSE</MuscleNoise>
         <LeadDataCRC32>1474957955</LeadDataCRC32>
         <WaveFormData>
9v/2//b/9//3//b/9v/2//j/+P/4//n/+v/9//3//v8AAAAA/v/7//j/9//3//b/+P/4
//j/9v/x/+//7//u/+7/7f/s/+z/7P/r/+v/6//r/+j/6P/o/+b/5v/m/+b/5v/m/+b/
5f/k/+T/5P/l/+f/5//n/+f/5v/m/+b/5v/o/+f/6P/p/+z/8f/6/wgAGAAqAEUAaACT
AMEA5wD4AO4AzwClAHMAMwDs/6//df81/wD/7f7y/v7+GP84/1T/af94/4P/kP+a/6j/
tP+//8X/yP/O/9b/3P/h/+P/5P/k/+T/5//n/+j/6f/q/+v/6v/q/+z/7P/t/+7/7//x
//T/9P/1//b/9f/1//T/9P/2//j/+P/4//v//P/9//7//f/+//7//v//////AAABAAMA
BQAFAAUABgAGAAYACAAIAAgACAAJAAwADQAOAA8AEAARABEAEQARABIAEwAVABYAFgAX
ABgAHQAeAB4AIAAhACEAIgAiACUAJgAmACcAKQApACkAKgAuAC4ALgAuACsAKwArACoA
JwAnACYAJQAmACUAJAAjACMAIgAhACAAIAAgAB4AHAAdAB0AHAAcABsAGwAaABkAGQAZ
ABcAFQATABIAEQAQAA8ADgANAAoACQAJAAgABwAGAAUABAADAAQAAwADAAMAAQABAAAA
AAACAAEAAQABAP/////+//7/AAAAAAEAAQAAAAAAAQABAP7//v/+//7/AAAAAAEAAQAD
AAMAAwACAAAAAQABAAEAAgACAAMABQADAAMAAwAEAAQABAAFAAUABQAEAAQABAAEAAQA
BAAEAAQABAAEAAMAAwADAAMAAwADAAIAAgACAAIAAgACAAMAAQABAAAAAAAAAAAA////
///////+//7/AAD///////////7//v/+//z//P/8//z//P/8//v/+//7//v/+//7//z/
/P/8//r//P/8//z//P/8//z//P/+//7//v/+//7//P/9//3///8AAAIABAAFAAcACAAJ
AAsACgAIAAcABgAGAAYABgAHAAoADQANAA4ADgAOAAwACQAGAAUABQAEAAYABgAGAAQA
///9//3//P/8//v/+v/6//r/+f/5//n/9//0//T/9P/0//T/9P/0//T/9P/0//P/9P/0
//T/9f/1//X/9f/1//T/9P/0//T/9P/1//j/+f/6////CAAWACIANgBVAHoAowDPAPEA
/ADuAMsAnQBnACcA4P+h/2v/Mf8M/wX/EP8k/0D/WP9q/33/jP+V/6D/rP+4/8L/y//T
/9r/4P/k/+r/7f/x//D/8f/w//L/8f/0//X/9v/3//j/+P/6//r/+v/6//r/+//+//7/
//8AAP/////+//7/AAACAAIAAgADAAQABQAGAAYABgAFAAQABgAHAAkACwAJAAsACwAL
AA4ADgAOABAAEgASABIAEwASABMAFAAVABYAFwAXABcAGQAaABsAHQAeAB4AHwAgACMA
JAAkACYAJgAnACkAKgAtAC4ALgAvAC8ALwAvADAAMAAwADAAMAAxADEAMQAwAC0ALQAs
ACsAKgApACgAJwAnACYAJQAkACQAJAAiACAAHwAfAB4AHgAbABsAGgAZABkAGQAXABUA
EwASABEAEAARABAADwAMAAsACwAKAAkACAAHAAYABQAEAAMAAwADAAMAAwACAAIAAAD/
//////8BAAEAAAAAAP7//v//////AAAAAAEAAQAAAAAAAAAAAP7//v//////////////
/v/+/////////wAAAAABAAMAAQABAAEAAgACAAIAAwADAAMAAgACAAIAAAAAAAAAAAAC
AAIAAgABAP//////////AQAAAAAAAAAAAAAAAAABAAAA///9//z//P/8//v/+//9//3/
/P/8//z/+//7//v/+//6//r/+v/4//j/+P/4//r/+v/5//n/+f/5//n/+f/6//r/+v/4
//j/+v/6//j/+P/4//j/+P/6//v/+//9//7/AAACAAMABAAEAAQABQADAAIAAgACAAIA
AgACAAMACAALAAsADAALAAoABwADAAIAAQABAAAA/v/+//7//P/5//f/9//2//f/9//3
//j/9v/1//X/9f/1//L/8v/y//D/8P/w//D/8P/w//D/7//w//D/8P/x/+//7//v/+//
7v/u/+7/7v/y//P/9P/z//b/+/8EABAAHgAyAE8AdACZAL8A4QDoANQAsQCDAE0ABwDE
/4v/V/8j/wL/Af8Q/yT/PP9W/2r/e/+G/4//mP+o/7b/wP/H/8//1P/a/97/3v/j/+f/
7P/s/+z/7//v/+//7//v/+//8f/y//X/9v/0//T/9P/1//T/9P/1//b/+P/5//n/+v/4
//r/+v/6//3//v///wAAAQACAAIAAgADAAMABAAFAAUABwAHAAcABgAGAAYACAAKAAoA
CgALAAwADQAOAA8AEgATABMAEwATABQAFQAXABgAGAAZABoAHQAeAB4AIAAgACEAIwAk
ACMAJAAkACUAKQApACkAKgArACoAKQAoACkAKQApACgAJQAlACQAIwAgAB8AHgAdAB0A
HAAbABoAGgAaABgAFgAXABcAFgAWABMAEwASABEADwAPAA0ACwALAAoACQAIAAUABAAD
AAAAAQABAAAA///9//v/+f/3//j/9//3//f/9//3//b/9v/0//P/8//z//X/9f/0//T/
9P/0//X/9f/y//L/8//z//T/9P/0//T/8//y//L/8f/y//P/9P/0//b/9//3//f/9f/0
//T/9f/1//X/9f/2//T/9P/1//X/8//y//L/8v/z//T/9f/2//T/9P/0//P/8f/x//H/
8f/v/+7/7v/u/+3/7v/v//H/7//v/+7/7v/w//D/7//v/+//7//u/+7/7v/t/+3/7f/t
/+z/7P/s/+r/6v/q/+r/6v/q/+n/6f/p/+n/6f/p/+n/6P/n/+T/6P/q/+z/7P/s/+z/
6v/r/+v/7f/u//D/8v/z//L/8v/y//P/8f/w//D/8P/y//L/8v/z//b/+f/5//r/+v/6
//j/9f/0//P/8//y/+//7v/t/+r/6P/n/+j/6P/m/+X/5P/k/+b/5f/l/+X/4//g/+D/
4P/f/97/3f/c/97/3v/e/93/2v/a/9r/2//b/9v/2//b/9z/3P/c/9z/2v/b/9z/3//i
/+f/7v/4/wYAFAAvAFAAdwCfAMMA1gDOAK8AgwBRABUA0P+T/13/If/w/uH+6v76/hL/
Lv9K/13/av91/4L/kP+c/6T/r/+1/7r/wv/K/9D/0//X/9j/2f/Y/9r/2f/a/9v/3P/d
/+D/4P/i/+L/4P/g/+D/4f/k/+T/5f/m/+T/5f/l/+b/5v/o/+j/6P/p/+r/6//s/+3/
7v/u/+7/8f/x//L/8//y//P/8v/x//P/9P/1//j/+v/6//r/+//6//v//P/9//7/////
////AwAEAAUABwAKAAoACwAMAA0ADgAOABAAEAARABMAFAAXABgAGAAZABgAFwAWABYA
GQAaABsAHAAbABsAGwAaABcAFwAWABUAFAATABIAEQATABIAEQAQABAAEAAOAAwADAAN
AA0ADgALAAsACgAJAAgACQAIAAcABgAEAAIAAAD9//z/+//4//n/+f/4//f/9v/1//T/
8//0//P/8//z//D/7//t/+z/7//v//D/8f/w/+//7f/s/+7/7v/v/+//7//w//L/8//x
//D/7//u//D/8P/x//H/8f/x//H/8P/u/+//7//v//D/8P/x//P/8f/x//H/8v/0//T/
9f/1//T/8v/x//D/8v/y//L/8v/0//T/9P/z//H/8f/x//H/8f/w//D/8P/u/+7/7v/v
/+//7//u/+7/8P/w/+//7//x//H/8P/w/+7/7f/t/+3/7//u/+7/7v/t/+z/6//q/+v/
7P/s/+3/7f/t/+3/7f/u/+7/7v/u/+7/7v/u/+7/7P/t/+3/7//x//T/9//5//j/+P/4
//n/+f/4//j/+P/6//r/+v/7//z//////wAAAAAAAP7/+//6//n/+f/4//b/9v/2//T/
8//x//H/8P/v/+3/6//q/+r/6f/p/+n/5//k/+T/5P/l/+b/5//o/+j/6P/o/+f/5P/k
/+T/5f/l/+X/5f/l/+b/5v/m/+b/6P/p/+r/7f/w//f/BAAQAB4AMgBVAHoApQDPAO0A
+ADmAMMAlQBfABsA1v+b/1//If/4/u/++P4M/yr/SP9g/3H/gP+L/5T/oP+s/7j/v//H
/9D/1v/c/97/3//h/+L/5P/k/+f/5//q/+v/7P/t/+7/7v/w//D/8P/w//D/8f/y//L/
8//0//T/9f/1//b/+P/6//r/+v/5//r/+//8////AAAAAAAA/////wAAAQABAAMAAwAD
AAQABAAEAAYACAAIAAgACQAMAA0ADgAPABAAEQARABEAEwAUABUAFwAaABoAGwAcAB8A
IAAgACIAIgAjACUAJgAoACoAKwAtAC4ALQAsACwALgAuAC4ALgAtAC0ALQAsACsAKwAq
ACkAKAAnACYAJQAlACQAIwAiACIAIgAgAB4AHQAdABwAHAAZABkAGAAXABUAFQATABEA
EwASABEAEAANAAwACwAIAAcABwAGAAUABAADAAIAAQAAAP/////////////+//7/AAD/
/////////////v/+//7//v///////v/+///////+//7//v/+/wAAAAABAAEAAQABAAEA
AAAAAAEAAQABAP///v/+////AQABAAEAAgACAAIAAwADAAEAAAAAAAAAAgACAAIAAgAE
AAQABAADAAEAAQABAAEAAwACAAIAAgAAAAAAAAABAAEAAQAAAAAAAAAAAP//////////
/v/+//7//f/9//3//f/8//z//P/8//z//P/8//z//P/7//v/+f/5//n/+f/8//7//v/+
//z//P/8//z//P/+//////8BAAAAAgAEAAUABAAEAAQABQAHAAYABgAGAAYABgAGAAcA
CAALAAsADAAMAAwACgAHAAYABQAFAAQABAAEAAQAAgD9//v/+//6//r/+f/4//j/+P/3
//f/9//1//L/8v/y//L/8v/y//L/8v/y//L/8f/w//D/8P/x//H/8f/x//H/8v/y//L/
8v/0//P/9P/3//j//f8IABYAJAA4AFcAfgCnANMA8QD4AOYAwwCVAF0AGwDY/5n/X/8p
/wj/Bf8W/yz/RP9c/3D/f/+M/5X/nv+o/7T/wP/J/9H/2P/e/+L/5P/l/+n/7P/u/+7/
8f/x//L/8//0//X/9v/2//j/+P/4//j/+P/5//j/+P/5//r/+//9//7/AAD//wAA///+
////AAABAAIABQAGAAYABgAFAAUABgAHAAgACwAMAA0ADQAMAAsADAAQABAAEAARABIA
EwAUABUAFgAXABcAFwAZABoAGwAdAB4AHgAfACAAJQAmACYAKAAqACsALQAuAC0ALgAu
AC8AMwAzADMANAA2ADYANgA2ADMAMwAzADIAMgAzADMAMwAxAC8ALQArAC0ALAArACoA
KgAqACgAJgAjACMAIgAiACMAIwAiACEAHQAdABsAGQAbABoAGQAYABYAFAASAA4ADwAP
AA4ADQAOAA0ADAALAAgABwAHAAcACQAJAAgACAAIAAcABwAHAAkACQAIAAgABgAGAAcA
BwAEAAQABQAFAAYABgAGAAYABgAGAAcABwAHAAcABwAGAAYABwAHAAcABwAGAAYABwAJ
AAkACQAKAAkACAAIAAcACQAIAAgACAAIAAgACAAIAAYABgAGAAUABgAHAAgACQAHAAYA
BgAGAAQABAAEAAUABwAHAAYABgAGAAYABQAFAAUABQAEAAQABAADAAMAAwABAAAAAAAA
AAAAAAAAAAAAAgACAAEAAQABAAEAAQABAAAAAAAAAP7/AAD+//z//v///wAAAQACAAIA
AwADAAUABgAIAAoACwAKAAoACgALAAsACgAKAAoADAAMAAwADQAPABEAEAAQABIAEgAQ
AA0ACAAHAAcABgAEAAQABAACAAEA//////7//v/9//z//P/8//v/+//7//n/9v/2//b/
9v/2//b/9v/2//b/9v/1//T/9P/0//X/9f/1//X/9f/2//b/9v/2//T/9//6//n/+v/9
/wYAEgAeACoAQQBiAIsAtwDbAO4A6ADLAJ0AaQArAOb/p/93/0X/Gv8J/xD/Iv84/1D/
aP95/4j/kf+c/6r/tv/A/8n/0f/Y/9z/4v/o/+3/7//y//P/8v/0//P/9P/1//b/9//6
//r//P/8//r/+v/6//v//v/+////AAD+//////8AAP7/AAAAAAAAAwAEAAUABgAFAAYA
BgAGAAkACQAKAAsACQALAAsACwAOAA4ADgAQABEAEAAPAA8AEAARABIAEwAWABcAFwAX
ABkAGgAbAB0AHgAeAB8AIAAjACQAJAAmACUAJQAmACYAKgAsAC0ALwAvAC8ALwAwADIA
MgAyADIAMQAxADEAMAAtAC0ALAArACwAKwAqACkAKQAoACcAJgAkACQAIgAgAB8AHwAe
AB4AHQAdABwAGwAbABsAGQAXABUAFAATABIAEwASABEADgALAAsACgAJAAcABQADAAEA
AQABAAIAAwABAAEAAAAAAAAA////////AQABAAAAAAD///7//v/9//3//v8AAAEA/f/8
//v/+v/7//z//v////////////7//P/9//3//f/9//z//P/9//3//f/9//7//v/+////
//////7//v/+//7//v/+//7/AAAAAAAA///9//3//f/9//3//P/8//z/+v/6//r/+//7
//v/+v/6//z//P/7//v/+v/5//f/9v/2//X/9f/1//X/9P/0//T/9P/0//T/9P/1//b/
9v/3//X/9f/1//X/9P/0//T/8v/0//T/9P/0//T/8v/0//T/9P/0//L/8//z//X/9P/2
//j/+f/8//z//P/9/////v/+//7//v/+//7///8AAAMAAwAEAAQABAACAP///v/9//3/
/P/6//r/+v/4//f/9f/1//T/8//x/+//7v/s/+v/6//r/+r/6P/p/+r/6P/o/+j/6P/o
/+j/6P/n/+j/6P/o/+n/5//n/+f/5//q/+r/6v/q/+r/6f/o/+n/6v/v//b/AgAQAB4A
MQBOAHMAnQDDANwA4gDPAKcAdwBBAP7/vf+F/0n/Dv/x/u7++P4O/yz/SP9f/3D/e/+I
/5b/pP+w/7v/w//I/8z/0P/W/9v/3f/i/+L/4v/l/+X/5v/n/+j/6f/r/+z/7//w/+//
7v/t/+3/8P/w//H/8v/w//H/8f/y//D/8v/y//L/9P/2//j/+v/5//r/+v/6//n/+f/6
//v/+//9//3//f///wAAAQAEAAYABgAGAAcABQAFAAUABQAIAAkACQAJAAsADAANAA8A
EgASABMAFAAZABoAGgAcAB0AHQAeAB4AHwAgACAAIQAlACUAJQAmACYAJgAmACYAJQAl
ACUAJAAhACEAIAAfAB8AHwAfAB8AHQAcABsAGgAaABoAGAAWABcAFwAWABYAFAATABEA
DwAPAA8ADQALAAwADAAMAAwACQAIAAcABAABAAEAAAD///7//f/8//v/+v/5//n/+f/5
//n/+P/4//j/9//3//f/9//3//b/9v/0//T/9f/1//b/9v/3//f/+P/4//j/+P/2//b/
9//3//f/9//3//b/9v/3//f/9//3//b/9v/3//n/+f/5//r/+f/4//j/9//4//j/+f/6
//j/+P/4//j/+v/6//r/+f/7//v/+//7//r/+P/3//b/9f/2//f/+f/4//f/9f/0//T/
9P/z//P/9f/1//T/9P/y//H/8f/x//H/8P/w//D/8v/y//L/8v/y//L/8f/x//H/8f/x
//H/8P/w//D/7v/w//D/8P/y//D/7v/u/+7/7v/v//H/8v/1//T/9v/4//n/+v/6//r/
+//5//j/+P/4//r/+v/6//v//v8BAAEAAgACAAIAAAD9//r/+f/5//j/+v/6//r/+P/1
//P/8//y//L/8f/w//D/7v/t/+3/7f/t/+r/6v/q/+j/6P/o/+j/6P/o/+j/5//k/+T/
5P/l/+X/5f/l/+X/5v/m/+b/5v/q/+n/6P/p/+z/7//2/wQAFgAmAD8AZgCPALUA2wD2
APgA3QC1AIkATwAMAMn/i/9J/w7/8f70/gD/GP82/1L/Z/90/4P/jv+Y/6T/rv+5/7//
yP/Q/9b/2P/b/+H/5P/k/+T/5//n/+j/6f/q/+v/6v/q/+z/7P/u/+7/7v/v//D/8P/x
//L/8v/z//P/9P/0//b/9v/2//f/+P/5//r//f/+//7//v//////AAABAP//AQABAAEA
AgACAAIABAAGAAYABgAHAAoACwAMAA0ADAANAA0ADQAPABAAEQATABIAEgATABQAGQAa
ABoAHAAeAB8AIQAiACMAJAAkACUAKQApACkAKgAqACoAKgAqACsAKwArACoAJwAnACYA
JQAkACMAIgAhACEAIAAfAB4AHgAeABwAGgAZABkAGAAYABcAFwAWABUAEwATABEADwAP
AA4ADQAMAAsACgAJAAYABQAFAAQAAwACAAEAAAD///7//f/9//3///////7//v/8//v/
+//7//v/+//6//r//P/8//3//f/6//r/+//7//r/+v/6//r/+v/6//v/+//9//3//f/8
//z//f/9//3//f/8//z//f/9//3//f/+//7//v///////f/8//z//P/+//7//v/+//7/
/v/+//3//f/9//3//f/9//z//P/8//j/+P/4//n/+v/7//v//P/6//r/+f/5//n/+f/4
//j/+P/3//f/9//3//b/9v/2//b/9v/2//b/9P/0//P/8//1//X/9f/1//T/9P/0//L/
9P/0//T/9P/2//T/9P/0//T/9P/0//X/9f/3//j/+v/8//3//P/8//z//f/9//z//P/8
//z//P/8//3/AgAFAAUABgAIAAgABgADAP///f/8//r/+//8//3//P/3//X/9f/0//b/
9f/0//T/9P/z//P/8//x/+7/7v/u/+7/7v/u/+7/8P/w//D/7//u/+7/7v/v/+//7//v
/+//7//u/+3/7P/u//H/8v/z//b/9//+/woAGAAoAEEAaACTAL8A5wD+AP4A4wC9AI0A
UQAKAMf/jf9T/yD/Cf8M/x7/Nv9S/2j/ef+K/5X/nv+m/7D/wP/L/9H/2P/g/+b/6P/t
/+//8P/0//T/9//3//r/+//8//3//P/8//7//v///wAAAQADAAQABAAFAAYABgAHAAcA
CAAKAAwADAAMAAsADAANAA4ADwAQABAAEAATABMAFAAVABUAFwAXABcAGgAaABoAHAAe
AB4AHgAfACAAIQAiACMAJgAnACcAJwApACoAKwAtADAAMAAxADIANQA2ADYAOAA6ADsA
PQA+AEAAQgBDAEUARwBHAEcASABMAEwATABMAEsASwBLAEoASwBLAEoASQBIAEcARgBF
AEMAQgBBAEAAQQBCAEEAQAA/AD8APgA+ADsAOwA6ADkAOQA5ADcANQA1ADQAMwAyADMA
MgAxAC4AKwArACoAKQAoACcAJgAlACQAIwAjACMAIQAhACAAIAAhACEAIgAjACIAIQAf
AB4AIAAgACEAIQAeAB4AHwAfAB4AHgAeAB4AHgAeAB8AHwAfAB8AHwAeABwAHQAdAB0A
HQAcABwAHQAdAB0AHQAeAB4AHgAfAB8AHQAcABwAHAAcABwAHAAcABoAGgAaABkAFwAX
ABcAFwAXABYAFgAWABIAEgASABMAEQARABAAEAAOAA4ADQANAA0ADQAMAAwADAALAAsA
CwAJAAgACAAIAAoACgAKAAoACQAIAAYABQAFAAUABQAFAAYABgAGAAQABAAEAAQABAAE
AAQABAAFAAYAAgACAAIAAgACAAQABQAFAAcACAAKAAwADQAMAAwADAANAA0ADAAMAAwA
DAAMAAwADQASABUAFQAWABYAFgAUABEADQALAAoACAAJAAoACwAKAAcABQAFAAQABgAF
AAQABAACAAEAAQABAP///P/8//z//f/+////AAD///7//f/7//z//P/8//3/////////
//////7//f/8/wAA//8AAAMAAgADAAwAGAAiADAARQBmAI8AuQDfAPgA9gDdALMAhQBL
AAYAw/+L/1f/Jv8R/xb/Jv8+/1b/bP9//47/mf+k/67/uv/G/8//1f/c/+T/7P/u//H/
8//0//j/+P/7//v//P/9//7////+//7/AAAAAAAAAAAAAAEAAgACAAMABAAEAAUABQAG
AAYACAAIAAgACAAIAAgACAALAAwADAAMAAsACwAMAA0ADgARABIAEwASABIAEgAUABQA
FAAUABUAFgAXABgAGQAYABkAGQAZAB0AHgAfACEAJAAkACUAJgAnACgAKAAqAC4ALwAx
ADIAMQAyADIAMwA1ADUANQA2ADgAOAA4ADgANQA1ADUANAA1ADUANAAzADIAMQAwAC8A
LQAsACsAKgAqACoAKAAmACcAJwAmACYAIwAjACIAIQAhACEAHwAdABsAGgAZABgAFwAW
ABUAEgARABEAEAAPAA4ADQAMAAsADAALAAsACwAJAAkACAAIAAcABQAEAAMABQAFAAQA
BAAEAAQABQAFAAIAAgADAAMABAAEAAQABAACAAIAAwADAAIAAQAAAP7/AAABAAEAAQAB
AAAAAAABAAEAAQABAAIAAAAAAAEAAQABAAAAAAAAAAAAAAAAAAAA/v/+//7//f//////
/////////v/+//7/+v/6//r/+//5//n/+P/4//r/+v/5//n/+f/5//j/+P/4//f/9//3
//f/9v/2//b/9v/2//b/9v/0//T/8//z//P/8//z//P/9P/0//T/8v/x//D/7//u/+//
8P/x//P/8v/w//L/8v/y//L/9P/1//X/9//2//j/+v/7//r/+v/6//v/+//6//r/+v/6
//r/+v/7//z//////wAA/v/+//z/+f/2//X/9f/0//T/9P/0//L/7f/r/+v/6v/r/+v/
6//s/+z/6//r/+v/6f/m/+b/5v/k/+T/5P/k/+P/4v/h/9//3//g/+H/4//j/+P/4//j
/+T/5P/k/+T/6P/n/+b/5//m/+f/7v/6/woAHAAxAFAAdwCfAMMA3ADYAL0AlQBnAC0A
6P+n/23/L//6/uX+7P78/hT/Mv9M/2H/bv95/4T/kP+c/6j/s/+7/8L/yv/O/9L/2f/b
/9z/3P/c/9//3//e/9//4P/h/+T/5P/m/+b/5v/m/+b/5//m/+b/5//o/+r/6//r/+z/
6v/s/+z/7P/r/+z/7f/u//H/8v/y//L/8f/x//L/8//z//X/9f/1//b/9v/2//j/+v/6
//r/+//6//v//P/9//7/////////AwAEAAUABwAIAAgACQAKAA8AEAAQABIAEgATABUA
FgAVABYAFgAXABsAGwAbABwAHAAcABwAHAAcAB0AHgAeAB0AHQAcABsAGgAZABgAFwAW
ABQAEgAQAA4ADgAMAAoADAANAA0ADgAPAA8ADgANAAsACwAJAAcABQAEAAMAAgADAAIA
AQD+//v/+//6//n/+P/3//b/9f/z//H/8P/v//L/8//z//T/8//x//D/7//x//H/8P/w
/+7/7v/v/+//8P/w//H/8f/y//L/8v/y//L/8v/z//P/8f/x//H/8P/y//P/8//z//H/
8P/w//H/7//v/+//8P/x//L/9P/1//X/9P/0//T/8v/y//L/8v/0//T/9P/z//X/9f/1
//X/9P/y//H/8P/v//D/8f/z//X/9f/0//T/8//y//D/7//v/+//7v/u/+7/7f/t/+3/
7//u/+7/7v/u/+7/7v/u/+3/7P/q/+n/6v/r/+z/7f/w//D/8P/u/+r/6v/u/+z/7P/s
/+z/7P/u/+//7//x//H/8v/z//P/9f/2//f/+f/5//j/+P/4//X/9P/z//P/9//7//z/
/v8AAAAA/v/7//r/+f/5//j/+P/4//j/9v/0//P/9P/0//P/8f/v/+7/7P/r/+v/6//p
/+b/5v/m/+j/6P/o/+j/6P/o/+j/5//k/+T/5P/l/+f/5//n/+f/6v/q/+r/6v/s/+3/
7P/r/+7/8//4/wAACgAaAC8ATABzAKMAzwDyAAQB/QDfALMAhQBGAAMAw/+D/z7/Bf/w
/vb+BP8e/zz/V/9s/3v/iP+S/5z/qv+1/8H/yP/Q/9b/3P/h/+P/5P/m/+b/6f/p/+v/
7f/v//H/8v/y//T/9P/2//b/9v/3//j/+P/5//r/+v/7//v//P/+/wAAAAAAAAAAAAAA
AAAAAwAEAAQABAAHAAcACAAJAAcACQAJAAkACwAMAA0AEAAQABAAEAARABIAEwAUABUA
GAAZABkAGQAZABoAGwAdAB8AIAAiACQAJQAmACYAKAAqACsALQAuADAAMgAzADUANQA1
ADUANgA4ADgAOAA4ADgAOQA6ADoANwA3ADYANQA0ADMAMgAxADEAMAAvAC4AMAAwAC4A
LAArACsAKgAqACcAJwAmACUAIwAjACEAHwAfAB4AHQAcAB0AHAAbABgAFwAXABYAFQAU
ABMAEgARABIAEQARABEADwANAAoACAALAAsADAANAAsACwAKAAoADAAMAA0ADQAKAAoA
CwALAAgACAAIAAgACQAKAAwADQANAA0ADQAMAAoACwALAAsACwAKAAoACwALAAsACwAM
AA4ADgAPAA8ADwAOAA4ADgAQABAAEAAQABAAEAAQAA8ADgANAAwACwAMAAwADQAOAAwA
DAAMAA0ADQANAAwADAAMAAwACwALAAsACwAKAAoADAALAAsACwALAAoACgAKAAoACgAK
AAoADAAMAAsACwAKAAkACAAHAAoACgAKAAgACAAIAAgACAAKAAoACgALAA4ADgAPABAA
EAAQABEAEwAUABUAFgAWABUAFAATABIAFAAVABUAFwAZABkAGgAbABsAGgAYABcAFgAT
ABIAEgARABAAEAAPAA0ADAALAAsACwAKAAkABwAGAAYABgAGAAQABwAIAAUABAADAAIA
AAAAAAAAAAACAAIAAgACAAQABAAEAAQABAAEAAQABAAFAAYABwAIAA0AEgAXABwAMQBG
AFsAcACUALgA3AAAAfAA4ADQAMAAggBEAAYAyP+c/3L/SP8e/zH/Qv9T/2T/dP+E/5T/
pP+s/w==
         </WaveFormData>
      </LeadData>
      <LeadData>
         <LeadByteCountTotal>10000</LeadByteCountTotal>
         <LeadTimeOffset>0</LeadTimeOffset>
         <LeadSampleCountTotal>5000</LeadSampleCountTotal>
         <LeadAmplitudeUnitsPerBit>4.88</LeadAmplitudeUnitsPerBit>
         <LeadAmplitudeUnits>��V</LeadAmplitudeUnits>
         <LeadHighLimit>2147483647</LeadHighLimit>
         <LeadLowLimit>268435456</LeadLowLimit>
         <LeadID>V5</LeadID>
         <LeadOffsetFirstSample>0</LeadOffsetFirstSample>
         <FirstSampleBaseline>0</FirstSampleBaseline>
         <LeadSampleSize>2</LeadSampleSize>
         <LeadOff>FALSE</LeadOff>
         <BaselineSway>FALSE</BaselineSway>
         <ExcessiveACNoise>FALSE</ExcessiveACNoise>
         <MuscleNoise>FALSE</MuscleNoise>
         <LeadDataCRC32>1150891240</LeadDataCRC32>
         <WaveFormData>
8P/w//D/8P/u/+7/7v/v//H/8P/w//H/8//1//X/9P/2//b/9f/y//D/8P/w/+//8f/w
//D/7//q/+j/5//n/+X/5P/j/+L/4f/h/+D/3//e/97/3f/d/93/3P/c/9z/2//Z/9j/
1//V/9X/1v/W/9f/2P/Z/9r/2P/Y/9j/2P/Z/9n/2f/Y/9r/3f/l//H//P8KACEARABs
AJUAtgDJAMkAtQCWAG4ANADt/6//f/9P/yP/Ff8Y/yH/NP9M/2T/c/9+/4f/kf+b/6X/
sf+4/7z/v//E/8r/z//R/9T/0//S/9P/1P/V/9b/1v/Y/9n/1//X/9n/2f/b/9v/2//d
/9//4P/h/+T/5P/j/+L/4f/k/+X/5f/l/+b/5v/m/+f/5v/m/+b/5//n/+f/5//o/+j/
6P/q/+r/6P/o/+n/6v/p/+n/6f/q/+3/7f/u//D/7//w//D/8P/y//P/9P/1//b/+P/5
//r/+//8//7////+////AAACAAUABQAGAAcACAAJAAoACwAOAA8ADwAPAA4ADgANAA0A
DQANAAsACwAKAAoACQAIAAkACQAJAAkACQAIAAcABwAGAAUABQAEAAMAAgABAAAA///+
//z/+v/4//f/9f/0//P/8P/v/+//7P/q/+n/6P/n/+b/5f/k/+b/5f/l/+T/4v/i/+L/
4f/i/+L/4v/i/+H/4P/f/97/3v/f/+D/4f/f/9//3//f/9//3//f/9//4f/h/+H/4f/h
/+H/4f/h/+D/3//e/93/3v/f/+D/4f/f/+D/4P/g/+D/4P/g/+D/4P/g/+D/4P/g/+D/
4P/g/+L/4v/i/+L/4v/i/+H/4f/h/+H/4f/g/+L/4v/i/+L/4v/i/+L/4v/g/+D/3//f
/+H/4f/g/+D/4P/f/9//3//h/+D/4P/e/97/3//f/9//3f/d/93/3f/c/9z/3P/c/97/
3v/e/93/3f/d/93/3f/f/9//3//g/+D/4P/g/+D/3v/f/9//4P/h/+P/5P/l/+f/6P/p
/+r/6P/o/+j/6f/r/+r/6v/r/+7/8f/y//L/9P/0//P/8P/s/+z/7P/r/+3/7P/s/+v/
6P/m/+X/5f/l/+T/4//i/+P/4//i/+H/4P/g/9//3//f/97/3v/e/97/3f/d/93/3f/d
/97/3v/e/97/3v/e/97/3v/e/97/3//f/+H/4v/i/+X/7f/3//7/DgArAFAAdACbALoA
xwDDAKsAigBeACIA3/+n/3v/T/8v/yn/Mv9D/1b/Zv90/4H/jv+V/53/p/+z/7v/wv/I
/83/0P/U/9f/2//c/9v/3P/d/97/3//g/+D/4v/j/+P/4//l/+X/5//n/+f/6f/q/+r/
6v/s/+v/6//r/+v/7v/v/+//7//y//L/8v/z//L/8v/y//P/9f/1//X/9v/0//T/9v/2
//b/9v/3//j/+f/5//n/+v/7//v//P/+////AAAAAAAABAAFAAYABwAGAAgACQAKAAsA
DAAOAA8AEAARABIAFAAXABcAGAAZABoAGwAcAB0AHAAdAB0AHQAgACAAHwAfAB0AHQAb
ABsAGgAaABkAGAAaABkAGAAXABcAFgAVABUAFAATABMAEgARABAADwAOAA8ADgAMAAoA
CAAHAAUABAAFAAIAAQABAAIAAAD///7//f/8//v/+v/6//n/+f/4//r/+v/6//n/9v/2
//b/9v/4//j/+P/4//f/9//3//f/9//3//f/9//3//f/9//3//f/9//3//f/+P/5//r/
+//7//v/+//7//z//f/+/////f/+//7//v/+//7//v/+/wAAAAAAAAAA/v/+//7//v/+
//7//v/+/wAAAAD/////AQABAAEAAAACAAIAAgACAAAAAAAAAAAAAAAAAP//////////
/v/+/wAA////////AQAAAAAA/v/+//////////3//f/9//3//v/+//7//v/+//7//v/9
//3///////7//v/+//7//v8AAAEAAQACAAUABwAIAAkACAAIAAgACAAIAAgACAAJAAsA
CgAKAAsADgARABIAEgAQABAADwAMAAoACgAKAAkACQAIAAgABwACAAAA/////wAAAAAA
AAAAAQABAAAA///+//7//f/9//3//P/8//z/+v/5//n/+f/6//v//f/+//z//P/8//z/
/P/8//z//P///wEAAQAAAAIABQANABcAIAAuAEkAbACOAK8AzADZAM0AtQCUAGYAKgDp
/7X/jf9l/0v/Sf9U/2H/dP+G/5b/of+q/7P/vf/H/9P/2//g/+T/6f/u//L/8//1//j/
+//+////AAABAAEAAAABAAEAAwADAAUABQAFAAUABQAHAAYABgAGAAgACwALAAsACwAO
AA8ADwAPABIAEgASABMAFAAUABQAFQAVABUAFQAWABYAFgAYABgAFgAWABcAGAAbABsA
GwAcAB0AHQAeACAAIQAiACIAIgAiACMAJAAlACYAKAApACoALQAuADAAMQAwADEAMgA0
ADUANQA2ADcAOgA7ADwAPQA8AD0APQA9AD4APgA9AD0APQA9ADsAOwA4ADgANwA2ADYA
NQA0ADMAMwAyADEAMQAwAC8ALwAuAC0ALAArACoAJwAmACQAIgAiACEAHwAeAB8AHAAb
ABsAGgAYABcAFgATABIAEQAQABIAEQARABAADgAOAA4ADQAMAAwADAAMAAwADAAMAAwA
DQANAA0ADQALAAsACwALAA0ADQANAA0ADAALAAoACQALAAsACwALAA0ADQANAA0ACwAL
AAsACwALAAwADAAMAAwADAAMAAwACgAKAAoACgAMAAwADAAMAAwADAAMAAwADAAMAAsA
CwAJAAkACQAIAAoACgAKAAoACAAIAAgACAAKAAoACQAJAAkACQAIAAgACAAHAAcABwAH
AAYABgAEAAQABQAFAAUABQAFAAUABQAEAAQABAAEAAMAAgABAP//AQAEAAYABgAGAAYA
BgAHAAcACAAJAAsADAANAA4ADgAOAA4ADAAMAAwADQAPAA4ADgAPABIAFQAWABYAGAAY
ABcAFAAQABAAEAAPAAwACgAJAAcABgAEAAMAAwAFAAQAAwACAAEAAQAAAP///f/8//r/
+f/4//b/9f/0//f/9//4//n/9v/1//X/9P/0//T/9P/0//L/8v/y//L/8f/x//H/9P/2
//n///8HAA4AGgAxAFIAdgCZALoAzQDLALcAlgBuADgA9f+7/43/X/85/yv/Mv89/07/
ZP96/4v/lP+d/6n/tf+//8X/zP/S/9f/3v/k/+f/6f/s/+//7//v/+//7//y//L/9P/1
//P/8//1//X/9f/1//X/9//4//j/+P/6//n/+f/5//n/+f/5//j/9//4//j/+P/5//j/
+P/4//n/+//7//v//P/6//r//P/8//7//v///wAAAQABAAEAAgABAAEAAgAEAAUABgAG
AAYABgAHAAgACQAMAA4ADwAQABMAFAAWABcAFgAXABgAGgAdAB0AHgAfAB8AHwAfAB8A
IQAjACQAJQAmACYAJQAlACMAIwAhACEAHwAeABwAGgAbABsAGwAbABkAGAAXABcAFgAV
ABUAFAARABAADwAOAA0ADAAKAAgABwAFAAIAAAD9//r/+f/5//j/9v/1//T/9P/0//T/
9P/y//H/8f/w/+//7v/t/+v/6//s/+3/7v/s/+z/7P/s/+v/6//r/+v/7f/t/+3/7f/s
/+v/6v/p/+v/6//r/+v/7f/t/+3/7f/s/+v/6v/p/+v/6//r/+v/6f/q/+r/6v/s/+z/
7P/s/+v/6v/p/+j/6v/q/+r/6v/q/+r/6v/q/+r/6v/p/+n/6f/p/+n/6P/m/+b/5v/m
/+b/5v/m/+b/6P/o/+f/5//n/+f/5v/m/+X/4//i/+H/4v/i/+P/4v/h/+H/4P/f/+D/
4f/i/+P/4P/g/+D/4P/g/+D/4P/g/+D/4P/g/+D/4P/h/+H/4v/l/+f/6P/p/+n/6P/n
/+b/5v/m/+b/5//p/+j/6P/p/+r/7f/u/+7/8P/w/+//7P/q/+r/6v/p/+f/5v/m/+X/
5P/i/+H/4f/g/97/3P/a/9v/2//a/9n/1v/W/9X/1f/X/9b/1v/W/9j/1//X/9f/0//T
/9T/1P/U/9T/1P/U/9T/1P/U/9T/0//V/9X/1v/Y/93/5//x//r/DgAtAFIAdgCdALoA
xwC/AKcAhABWABYA0f+Z/2v/O/8Z/xH/GP8n/zz/Uv9k/3H/fP+H/4//mf+j/6v/sv+4
/73/wv/G/8n/yf/K/8v/zP/N/87/z//Q/9D/0v/T/9P/0//V/9X/1f/V/9X/1//Y/9j/
2P/a/93/3f/d/93/3v/f/9//3//i/+L/4v/j/+T/5P/k/+X/4//j/+P/5P/i/+L/5P/k
/+T/5P/l/+b/5//n/+f/6P/r/+v/7P/u//H/8v/y//L/9P/1//b/9//4//r/+//8//3/
/v8AAAEAAgADAAQABgALAAsADAANAAwADQAOAA8AEAARABEAEQAQABAADwAPABEAEQAP
AA8ADgAOAA0ADAAOAA0ADAALAAsACgAJAAkABgAFAAUABAABAAAA///+/////v/8//r/
+v/5//f/9v/1//L/8f/x//D/7v/t/+z/7f/s/+v/6v/q/+n/6f/o/+j/6P/o/+f/6P/o
/+j/6P/m/+b/5v/m/+f/5//n/+f/5//n/+f/5//p/+n/6f/p/+v/6//r/+v/6//r/+v/
6//p/+n/6f/p/+n/6f/p/+n/6//s/+z/7P/s/+z/7P/s/+z/7P/s/+z/7P/s/+z/7P/u
/+7/7v/u/+7/7v/t/+3/7//v/+//7v/u/+7/7v/u/+z/7P/s/+z/7v/u/+3/7f/t/+3/
7P/s/+z/6//r/+v/6//q/+r/6P/q/+v/6//r/+v/6//r/+v/6v/q/+r/6v/s/+z/7v/t
/+r/6v/q/+r/6v/s/+3/7f/u/+//8f/y//P/9P/0//T/9P/0//T/9P/1//X/9P/0//X/
+P/7//z//P/8//z/+//4//j/+P/4//f/9//2//b/9f/w/+7/7f/t/+3/7P/r/+r/6f/p
/+j/5//m/+b/5f/l/+f/5v/m/+b/5v/l/+X/5f/j/+P/5P/k/+T/5P/k/+T/5v/m/+b/
5v/n/+f/5//q/+z/7//5/wMADAAeADkAXACCAKkAxgDPAMkAsQCOAGAAJADj/6v/f/9X
/zv/N/9C/1P/Yv90/4T/j/+a/6P/qf+x/7v/xf/M/9L/1//a/97/3//h/+T/5//q/+v/
7P/t/+z/7P/u/+//7//v//H/8f/x//H/8f/z//L/8v/y//T/9v/3//j/+f/4//n/+f/5
//z//P/8//3//v/+//7///8BAAEAAQACAAQABAAGAAYABgAGAAcACAAJAAkACQAKAAsA
CwAMAA4ADQAOAA4ADgASABMAFAAVABYAGAAZABoAGwAcAB4AHwAgACEAIgAkACcAJwAo
ACkAKgArACwALQAuAC8ALwAvADAAMAAvAC8AMQAxAC8ALwAuAC4ALQAsAC4ALQAsACsA
KwAqACkAKQAmACUAJQAkACUAJAAjACIAHwAeABwAGgAcABsAGQAYABcAFAATABMAEgAQ
AA8ADgAPAA4ADQAMAAwACwALAAoACgAKAAoACQAIAAgACAAIAAoACgAKAAoACQAJAAkA
CQAHAAcABwAHAAcABwAHAAcACQAJAAkACQAJAAkACQAJAAsACwALAAsACwALAAsACwAN
AA4ADgAOAAwADAAMAAwADgAOAA4ADgAOAA4ADgAOAAwADAAMAAwADgAOAA0ADQANAA0A
DQAMAAwADAAMAAwADAAMAAwADAAMAAwACwALAA0ADQAMAAwADAALAAsACwAJAAgACAAG
AAgACQAJAAkACQAJAAkACQAIAAgACAAIAAoACgAKAAkACQAJAAcABgAHAAgACQAKAAoA
CwALAAwADQAPABAAEQASABIAEgASABQAFAAUABUAFwAWABYAFwAYABsAHAAcABwAHAAb
ABgAFQAUABMAEQARABAAEAAPAA4ADAALAAsACwAKAAkACAAHAAcABgAFAAYABgAFAAUA
BQAEAAQABAACAAEAAQABAAEAAQACAAIABAAEAAQABAAEAAQABAAEAAMABQAHAAYABAAH
AA8AGQAiACoAPQBcAIIApwDIANsA3QDJAKgAggBMAAsA0f+n/4P/Yf9R/1b/Zf90/4T/
lv+j/67/t/+//8n/0//b/+L/6P/t//D/9v/5//3/AAABAAAAAQACAAMABAAEAAYABwAJ
AAkACwALAAkACQAJAAsADAAMAAwADgAPAA8ADwAPAA4ADwAPAA8AEQASABMAFQAUABQA
FAAVABcAFwAXABgAFgAWABgAGAAaABoAGwAcAB0AHQAdAB4AHQAdAB4AIAAhACIAIgAi
ACQAJQAmACcAKAAqACsALAAtAC4AMAAxADAAMQAyADQAOQA5ADoAOwA8AD0APgA/AEAA
QQBBAEEAQABAAD8APwA/AD8APQA9AD0APgA+AD4APgA9ADwAOwA6ADgANgA1ADYANQA1
ADQAMwAyADEAMAAxADAALgAsACwAKwApACgAJwAkACMAIwAgAB4AHQAcABsAGgAZABgA
GgAZABkAGAAWABYAFgAVABQAFAAUABQAFQAWABcAGAAVABUAFQAVABcAFwAXABcAFgAV
ABQAEwAVABUAFQAVABcAFwAXABcAFgAVABQAEwATABMAEwATABMAFAAUABQAFgAWABYA
FgAUABQAFAAUABQAFAAUABQAFwAYABkAGgAZABgAFgAVABUAFQAVABQAEgASABIAEgAU
ABQAFAAUABYAFgAVABUAEwATABIAEgASABEAEQARABEAEAAQAA4ADgAPAA8ADwARABEA
EQARAA4ADgAOAA4ADgAOAA4ADQAOAA8AEAARABEADgAQABAAEAAQABAAEQARABIAEQAT
ABQAFQAWABYAFgAWABYAFgAWABcAGAAYABkAGwAdAB8AHwAeACAAIAAfABwAGgAaABoA
GQAXABYAFgAVABQAEgARABEADwAOAA0ADAALAAsACgAJAAYABgAFAAUAAwACAAIAAgAC
AAEAAQABAP////8AAAAA/v/+//7//v8AAAAAAAAAAP////////z//v8BAAcAEQAcACQA
NQBQAHYAmQC6ANMA2wDRALQAjgBeAB8A3/+t/3//U/85/zj/Pf9M/2T/ev+L/5j/o/+v
/7v/xf/P/9j/3v/h/+T/6P/t/+//8P/z//T/9f/2//f/+v/6//z//f//////AQABAAAA
///+////AAAAAAAAAgABAAEAAQABAAAAAQABAAEABAAEAAQABQAEAAQABAAFAAMAAwAD
AAQABAAEAAYABgAIAAgACQAKAAwADQAOABAAEAAPAA8AEAARABIAEgASABQAFQAWABcA
GAAaABsAHAAdAB4AIAAhACIAIwAkACYAKQApACoAKwAuAC8AMAAxADAAMQAxADEAMgAy
ADEAMQAxADEALwAvAC8AMAAwADAALwAtACsAKQApACgAJwAnACgAJwAnACYAJAAiACAA
HgAdABwAGgAYABoAGQAXABYAEwAQAA8ADwAMAAoACQAIAAcABgAFAAQABAADAAMAAgAC
AAIAAgABAAAAAAAAAAAA/v/+//7//v/7//v/+//7//3//f/9//3////////////+//3/
/P/7//n/+f/5//n/+f/5//n/+f/5//n/+f/5//v//P/8//z/+//6//n/+P/4//j/+P/4
//b/9v/2//b/+P/4//j/+P/4//j/9//3//b/9f/0//L/9P/0//T/9P/y//L/8v/y//D/
8P/v/+//7//v/+7/7v/s/+v/6//r/+v/6v/q/+j/6v/r/+v/6//p/+n/6f/p/+r/6v/q
/+r/6P/o/+j/5//l/+f/5//p/+j/5//m/+X/5P/l/+f/6P/q/+n/6//s/+3/7v/u/+7/
7v/s/+z/7P/t/+3/7P/s/+3/8v/1//b/9v/2//b/9f/y//D/8P/w/+//7//u/+7/7f/s
/+r/6f/p/+f/5v/l/+T/4f/h/+D/3//e/97/3f/d/9v/2v/a/9r/3P/b/9v/2//Z/9n/
2v/a/9j/2P/Y/9j/2P/Y/9j/2P/b/9n/2f/c/9z/3//j/+///P8IAB0AQABoAI0ArgDH
AM8AwQCkAH4ASgAHAMf/kf9d/y//F/8Y/yH/Mv9I/1z/bf96/4P/i/+V/5//qf+w/7b/
u//C/8b/x//J/87/z//Q/9H/0v/T/9L/0v/U/9X/1f/V/9f/1//V/9X/1f/X/9r/2v/a
/9z/3//f/9//3//g/+H/4f/h/+L/4v/i/+P/4v/i/+L/4//j/+P/4//k/+L/4v/k/+T/
5P/k/+X/5v/n/+f/5//o/+n/6f/q/+z/6//s/+z/7P/w//H/8v/z//L/9P/1//b/9//4
//r/+//+////AAACAAMAAwAEAAUABwAJAAsADQAMAA0ADQANAA4ADgANAA0ADQANAAsA
CwAKAAoACQAIAAgABwAGAAUABQAEAAMAAwAEAAMAAwACAAEAAAD///7/+//6//j/9v/2
//X/8//y//P/8P/v/+//7P/q/+n/6P/p/+j/5//m/+T/4//j/+L/5P/k/+T/4//g/+D/
4P/g/+D/4P/g/+D/4f/h/+H/4f/h/+H/4f/h/9//3//f/9//4f/h/+H/4f/j/+P/4//j
/+P/4//j/+P/4//j/+P/4//j/+T/5P/k/+T/5P/k/+T/5P/k/+T/5P/l/+b/5//o/+b/
5v/m/+b/5v/m/+X/5f/l/+X/5f/k/+T/5P/k/+T/5v/m/+b/5v/k/+T/4//j/+X/5f/k
/+T/5P/j/+P/4//j/+L/4v/g/+D/4f/h/+H/4f/h/+H/4f/e/97/3v/e/+D/4P/g/9//
3//f/9//3//h/+D/4P/g/+D/4P/i/+P/4//k/+X/5//o/+n/6P/o/+j/6P/o/+j/6P/p
/+n/6P/o/+n/7v/x//L/8v/y//L/8f/u/+r/6v/q/+n/6v/q/+v/6//m/+T/4//j/+X/
5P/j/+L/4f/h/+D/3//e/97/3f/d/9//3v/e/97/4P/f/9//3//d/93/3v/e/+D/4P/g
/+D/3v/e/97/3v/h/+P/4//k/+b/5//t//f/AgAMACEARABsAJMAuADRANcAxwCsAIYA
VAARANH/nf9z/0n/Nf84/0X/Vv9q/3z/h/+U/5//pf+r/7X/wf/K/87/0//a/97/3//j
/+T/5f/o/+n/6v/r/+7/7v/w//H/8f/x//P/8//1//X/9f/3//j/+P/4//r/+f/5//n/
+f/7//3//v///wIAAgACAAMABgAGAAYABwAHAAcABwAIAAgACAAKAAoADAAMAA0ADgAR
ABEAEQASABEAEQASABQAFgAYABkAGgAcAB0AHgAfACAAIgAjACQAJwAoACoAKwAuAC8A
MAAyADUANQA2ADcAOAA5ADoAOwA+AD8APwA/AEAAQAA/AD8AQQBBAD8APwA+AD4APQA8
AD4APQA8ADsAPQA8ADsAOwA6ADkAOQA4ADcANgA1ADQANQA0ADIAMAAyADEALwAuAC8A
LAArACsAKgAoACcAJgAlACQAIwAiACAAHwAfAB4AHgAeAB4AHQAdAB4AHwAgAB8AHgAd
ABwAHQAdAB0AHQAdAB0AHQAdAB0AHQAdAB0AHQAdAB0AHQAdAB0AHQAdAB0AHQAdAB0A
HQAdAB0AHQAdAB4AHgAeAB4AHgAeAB4AHAAcABwAHAAcABwAHAAcABoAGgAaABoAGAAY
ABcAFwAXABcAFwAWABQAFAAUABQAFAAUABQAFAASABIAEQARABEAEQAQABAAEAAPAA8A
DwANAAwADAAKAAwADQANAA0ACwALAAsACwAIAAgACAAIAAoACgAKAAkABwAHAAcABwAJ
AAkACQAKAAgACAAIAAgACAAIAAgACQAJAAoADQAPABAAEQASABIAEgASABAAEAAQABEA
EwASABIAEwAYABsAHAAcABwAHAAbABgAFQAUABMAEQASABIAEwATABAADgANAA0ADQAM
AAsACgALAAsACgAJAAgACAAHAAcACQAIAAgACAAIAAcABwAHAAcABwAIAAgACAAIAAgA
CAAIAAgACAAIAAsACwALAAoADAANABMAHQAkAC4APwBeAIQAqQDKAOMA5wDZALwAmABm
ACUA6f+5/4//a/9X/1r/Z/94/4r/mv+n/7T/v//H/8//1//h/+r/7v/z//r//v8BAAMA
BAAHAAgACQAKAAsADAAMAA4ADwANAA0ADwAPAA8ADwAPABEAEgASABIAFAAVABUAFQAV
ABgAGQAZABkAGgAaABoAGwAcABwAHAAdABsAGwAbABwAHgAeACAAIAAgACAAIQAiACEA
IQAhACIAIQAhACIAJAAnACgAKAAoACoAKwAsAC0ALgAwADEAMgAzADQANgA3ADgAOQA6
ADwAPwA/AEAAQQBAAEEAQgBDAEYARwBHAEcARgBGAEUARQBFAEUAQwBDAEQARABDAEIA
QgBBAEAAPwBBAEAAPwA/AD4APQA9ADwAOQA4ADcANgA3ADYANAAyADAALwAtACwAKwAo
ACcAJwAoACYAJQAkACUAJAAjACIAIgAhACEAIAAgACAAIAAfAB0AHAAbABoAHAAcABwA
HAAbABsAGwAbABkAGQAZABkAGwAbABsAGwAZABkAGQAZABkAGQAZABkAGQAZABkAGQAX
ABcAFwAXABcAGAAYABgAGAAYABgAGAAWABYAFgAWABYAFgAWABYAFgAWABYAFgAWABYA
FQAVABcAFwAXABYAFAAUABQAFAAUABQAFAAUABQAFAATABMAEwATABIAEgASABEAEQAR
ABMAEgASABAAEAARABEAEQARABEAEQARABAAEAAQABAAEAAQABAADwANAA0ADQANAA8A
DwAPABAADgAOABAAEAAQABAAEgATABMAFAAVABcAGAAZABoAGgAaABoAGgAaABoAGwAZ
ABgAGAAZABwAHwAgACAAHgAeAB0AGgAaABoAGgAZABkAGAAYABcAEgAQAA8ADwAQABAA
EAAQAA0ADQAMAAsACgAKAAkACQAJAAgACAAIAAYABQAFAAUAAwADAAQABAAEAAQABAAE
AAYABgAGAAYABwAHAAcACAAGAAkADQAVACAALgBDAF4AggClAMYA2wDfAM8AsACMAFoA
FwDZ/6f/ef9P/zv/QP9L/1z/cv+I/5f/pP+t/7X/v//J/9P/3P/i/+f/7v/w//P/9//6
//v//P/9//7///8AAAAAAgADAAEAAQADAAMAAQABAAEAAwAEAAQABAAGAAkACQAJAAkA
BwAHAAYABQAEAAQABAAFAAgACAAIAAkACQAJAAkACgAKAAoADAAMAAwADAANAA4AEAAR
ABIAFAAVABUAFgAYABcAGAAYABgAGgAbABwAHQAeACAAIQAiACMAJAAmACcAJgAnACgA
KgAtAC0ALgAvADAAMQAyADMANAA1ADUANQA4ADgANwA3ADUANQAzADMAMAAwAC8ALgAs
ACkAJgAjACEAIAAfAB8AIAAfAB8AHgAfAB4AHQAcABsAGgAYABYAFQATABAADgAPAAwA
CwALAAoACAAHAAYAAwACAAEAAAD///3//P/6//z//P/8//v/+P/4//j/+P/6//r/+v/6
//f/9//3//f/9//3//f/9//5//n/+f/5//f/9//3//f/9v/1//T/8//0//X/9v/3//X/
9f/1//X/8//0//T/9P/1//b/9//4//b/9v/2//b/9f/0//P/8v/0//T/9P/0//T/9P/z
//P/8v/x//D/7v/u/+7/7v/u/+7/7v/u/+7/7f/s/+r/6f/p/+n/6P/o/+j/5//n/+f/
6f/o/+j/5v/k/+X/5f/l/+T/4//i/+H/4v/i/+L/4v/k/+T/5P/j/9//3//f/+D/3v/e
/97/3v/g/+H/4f/i/+H/4//k/+X/6P/o/+j/6P/n/+b/5f/l/+T/4v/h/+H/5f/p/+v/
7P/s/+z/6//o/+b/5v/m/+X/5//m/+b/5f/k/+L/4f/h/9//3v/d/9z/2v/Z/9f/1f/U
/9T/0//T/9P/0v/S/9L/0v/R/9H/0f/N/83/zv/O/87/zv/O/87/0P/Q/9D/0P/R/9H/
0f/Q/9L/1f/Z/9//6P/0/wMAHgBGAHEAmAC5AM0AzQC8AJwAcgA3APH/sf99/0f/F/8G
/wv/Fv8o/0D/Vf9k/3H/ff+F/43/mf+i/6z/sf+2/7r/vf/B/8T/xf/G/8f/yP/J/8r/
yv/M/83/z//P/9H/0f/T/9P/0//V/9T/1P/U/9b/1f/V/9X/1f/X/9n/2v/b/9n/2P/X
/9f/2P/Y/9j/2f/Z/9n/2f/a/9j/2P/a/9r/3P/c/93/3v/f/9//3//g/9//3//g/+L/
5f/m/+b/5v/m/+f/6P/p/+v/7v/w//L/8f/y//T/9f/2//f/+P/6//3//f/+////AAAB
AAIAAwAEAAUABQAFAAgACAAHAAcABQAFAAMAAwAEAAQAAwACAAIAAQAAAP//AQAAAP//
///8//v/+//6//v/+v/5//j/9f/0//L/8P/w/+//7f/s/+v/6P/n/+f/5v/k/+P/4v/h
/+D/3//e/97/3f/d/9z/2f/Y/9f/1f/V/9b/1//Y/9b/1v/W/9b/1v/X/9j/2f/X/9f/
1//X/9X/1f/V/9X/1//X/9f/1//Z/9n/2f/Z/9n/2f/Z/9n/1//X/9f/1//X/9j/2P/Y
/9j/2P/Y/9j/2P/Y/9j/2P/a/9r/2v/a/9j/2P/Y/9j/1v/W/9X/1f/Y/9n/2v/a/9r/
2v/a/9r/2v/a/9r/2v/a/9r/2f/Z/9f/1//W/9b/2P/X/9f/1//V/9T/1P/S/9L/0//T
/9P/0//T/9P/0//Q/9D/0P/Q/9L/0v/S/9H/0f/R/9H/0f/T/9P/0//U/9b/1//Y/9n/
1//X/9j/2v/a/9v/2//c/9r/2//b/9r/2P/Z/9n/2//e/97/3v/f/97/3v/f/97/3P/Z
/9b/1f/V/9T/1P/V/9L/0P/N/8r/yf/K/8v/zP/M/8v/yv/J/8j/yf/K/8n/yP/H/8b/
xf/E/8P/wv/C/8L/wv/C/8T/xP/E/8T/wv/C/8L/wv/E/8T/xP/E/8j/zP/Q/9T/5//4
/wkAGgA8AF4AgACiAJcAjgCFAHwARQAOANf/oP97/1j/Nf8S/yD/LP84/0T/Uv9e/2r/
dv99/w==
         </WaveFormData>
      </LeadData>
      <LeadData>
         <LeadByteCountTotal>10000</LeadByteCountTotal>
         <LeadTimeOffset>0</LeadTimeOffset>
         <LeadSampleCountTotal>5000</LeadSampleCountTotal>
         <LeadAmplitudeUnitsPerBit>4.88</LeadAmplitudeUnitsPerBit>
         <LeadAmplitudeUnits>��V</LeadAmplitudeUnits>
         <LeadHighLimit>2147483647</LeadHighLimit>
         <LeadLowLimit>268435456</LeadLowLimit>
         <LeadID>V6</LeadID>
         <LeadOffsetFirstSample>0</LeadOffsetFirstSample>
         <FirstSampleBaseline>0</FirstSampleBaseline>
         <LeadSampleSize>2</LeadSampleSize>
         <LeadOff>FALSE</LeadOff>
         <BaselineSway>FALSE</BaselineSway>
         <ExcessiveACNoise>FALSE</ExcessiveACNoise>
         <MuscleNoise>FALSE</MuscleNoise>
         <LeadDataCRC32>4260833967</LeadDataCRC32>
         <WaveFormData>
+P/4//j/+P/4//j/+P/5//f/9//3//f/+f/8//3//f/9//3//f/6//n/+f/4//j/+f/6
//v/+v/2//T/8//y/+//7v/t/+z/7f/r/+r/6v/q/+j/6P/o/+n/6f/p/+n/6P/n/+b/
5f/k/+T/5P/j/+X/5f/l/+X/5f/l/+X/5f/n/+f/5f/k/+T/5v/r//P/+/8DABUAMgBR
AG0AhgCYAJ0AmACKAHQATQAVAOH/u/+X/3n/a/9t/3L/ff+Q/5//pv+s/7T/u//C/8n/
0v/Y/9r/2P/c/9//4//k/+X/5P/k/+T/5P/l/+P/4//l/+X/5f/m/+b/5v/o/+j/6P/p
/+3/7v/u/+//7v/u/+7/7v/w//D/8P/x//L/8v/0//T/9f/1//b/9v/2//f/9//4//n/
+f/7//v/+f/5//v/+//7//z//P/8//7//////wEAAAAAAAEAAQABAAMAAwAEAAUABQAG
AAcACAAKAAsADAANAA4ADwARABAAEgASABMAFwAYABkAGgAcAB0AHgAeAB4AHgAfAB8A
HgAeAB4AHgAfAB8AHwAfAB8AHwAfAB4AHAAcABoAGQAbABsAGQAYABcAFgAVABQAEAAQ
AA0ACwAKAAkABwAGAAUAAwABAAEA/v/9//z/+//6//n/9//3//n/+P/4//j/+P/4//j/
+P/4//f/9//3//f/9v/1//P/9P/1//f/+P/3//b/9f/1//X/9f/1//T/9v/2//b/9v/2
//b/9//3//T/9P/0//T/9//3//f/9//3//j/+P/4//j/+P/4//n/9//3//f/9//3//f/
9//3//X/9f/1//X/9//2//b/9f/1//X/9f/1//f/9//2//b/9P/0//T/9P/2//X/9P/0
//T/9P/0//T/9f/0//T/9P/0//P/8//z//P/8//z//L/8P/w//D/8P/y//L/8v/y//L/
8v/x//H/8v/y//L/8v/y//L/9P/0//L/8v/y//L/8v/z//T/9v/0//X/9v/2//n/+v/7
//z//P/8//z//f/7//v/+//7////AgADAAMAAwADAAMAAAD9//3//P/8//7//v/+//z/
+f/4//j/+P/3//b/9f/0//P/8f/w//D/7v/s/+z/7P/t/+3/7f/t/+v/6//r/+v/6//s
/+3/7f/v/+//7//v/+3/7f/t/+3/7f/t/+3/7v/w//L/9f/9/wEACwAhADwAWQBxAIoA
mACbAJIAggBoAEEACwDd/73/n/+H/4P/if+S/53/pv+t/7b/vv/C/8X/zv/V/9r/3v/i
/+T/5v/n/+n/7P/r/+r/7P/s/+z/7f/v/+//8f/x//H/8v/y//L/8v/y//L/8//1//b/
9v/3//b/9v/2//b/9v/2//b/9//4//j/+v/6//v/+//8//z//v//////AAD/////AQAB
AAEAAQADAAMAAwAEAAQABAAGAAcABwAJAAkACAAIAAcACQALAAsADAALAAsADAANAA4A
EAARABIAEQASABMAFQAYABoAGgAbAB8AIAAhACIAIwAjACMAIgAiACIAIwAjACQAJAAk
ACQAIwAjACMAIwAjACMAIwAiACIAIgAgAB8AHwAfAB0AHAAbABoAGQAYABQAFAARAA8A
DgANAAsACgALAAkABwAHAAYABQAEAAMABAADAAEAAQABAAAAAAAAAAAAAAAAAAAA/P/7
//v/+//8//z//P/7//v/+//8//z//v/+//7////9//3//f/8//z//P/8//z//v/+////
///8//z//P/8//////////////8AAAAAAAAAAAAAAAABAAEAAQABAAEA////////////
/////////wEAAAAAAP///////////////////v/+//z//P/8//z//P/7//r/+v/6//r/
+v/6//v/+v/6//r//P/7//v/+//5//n/+f/4//r/+v/6//r/+v/6//r/+v/6//r/+f/5
//j//P/8//r/+P/4//j/+P/4//n/+v/8//7///8AAAAAAAAAAAAAAAACAAIAAgADAAMA
AwADAAMABwAKAAsACwAJAAkACQAGAAMAAwACAAIAAgACAAIAAAD9//z//P/8//3//P/7
//r/+//5//j/+P/4//b/9v/2//X/9f/1//X/9f/1//X/9f/0//T/9P/z//X/9f/1//X/
8//z//P/8//1//X/9//2//b/+v///wMABwARACUAQABZAHEAigCWAJUAiAB4AF4ANQAD
ANn/vf+j/43/if+P/5b/of+s/7X/vP/C/8b/zf/U/9v/4P/k/+b/6P/u//H/7//w//H/
9P/2//b/9v/3//X/9f/3//f/9//4//j/+P/4//j/+P/5//n/+v/6//v//v/+//7//v8A
AAAAAAABAAAAAAACAAIAAQABAAIAAgACAAMAAwAEAAMAAwAFAAUABQAFAAcABwAJAAoA
CgAKAAoACwALAA0ADAAMAA0ADQANAA8ADwAQABEAEQASABMAFAAWABcAGAAZABoAGwAd
AB4AIAAgACEAIwAkACUAJgAmACcAKAAoACgAKAApACkAKAAoACgAKAAnACcAJwAnACUA
JQAlACQAJgAmACQAIwAhACEAHwAeAB0AHAAbABoAGgAaABcAFQAUABMAEQAQAA8ADQAL
AAsACgAJAAgABwAGAAUAAwADAAEAAAAAAAAAAAAAAAAAAAAAAP///////wAAAAAAAP//
/////wAAAAD///7//f/9//3//f/9//z//v/+//7//v8AAAAAAQABAAIAAgACAAIAAQAB
AAEAAQD//wAAAAAAAAAAAAAAAAEA//////////8AAAEAAgADAAEAAQABAAEA///+//7/
/f/7//v/+//7//3//f/8//z/+v/6//r/+v/7//v/+//8//z//P/8//z//f/8//z//P/6
//n/+f/5//f/9//3//b/9//4//n/+v/4//j/+P/4//b/9v/1//X/9v/4//j/+P/4//j/
+P/5//r//P/8//3//v/+//z//P/8//z//v/+//7//////////////wMABgAHAAcABwAH
AAcABAABAAEAAAAAAP7//v/+//z/+f/4//j/+P/4//j/+P/4//X/8//y//L/8f/u/+3/
7P/r/+v/6//r/+z/7f/u/+//7f/s/+v/6f/p/+n/6f/p/+v/6//r/+v/6f/p/+n/6v/s
/+7/7//1//v/AQARACoARwBhAHgAigCPAIgAeABiAD0ACQDZ/7f/l/95/23/cf96/4X/
lP+h/6r/sP+2/7//xv/N/9L/1v/a/9z/4P/l/+f/5v/n/+j/6P/o/+j/6f/n/+f/6f/p
/+n/6v/q/+r/6v/q/+r/6//t/+7/7v/v/+7/7v/u/+7/7v/u/+7/7//w//D/8v/y//H/
8f/y//L/8v/z//P/9P/1//X/9//3//b/9f/2//X/9//4//j/+P/4//n/+f/7//z//P/9
//3//f//////AAABAAEAAgADAAQABgAHAAgACwAMAA0ADwAOABAAEAARABIAEgASABIA
FgAXABgAGAAaABoAGwAbABoAGgAaABoAGAAXABYAFQAWABcAGAAYABoAGgAYABcAFwAX
ABUAFAATABIAEQAQAAwADAAJAAcABAADAAEAAAD9//v/+f/5//j/9//2//X/9f/1//T/
9f/z//L/8v/y//H/8P/v/+7/7f/t/+7/7//v/+7/7f/r/+n/6f/q/+r/7P/s/+z/7f/t
/+3/7f/s/+z/7P/s/+z/7v/u/+//7//s/+z/7P/s/+3/7f/t/+3/7f/u/+7/7v/u/+7/
7v/v/+7/7f/s/+v/7f/t/+3/7f/r/+v/6//r/+v/6v/q/+n/6//r/+v/6//p/+n/6P/o
/+j/6P/o/+j/6v/p/+j/6P/q/+r/6v/q/+f/5v/m/+b/6P/n/+f/5//l/+X/5f/k/+b/
5v/m/+b/5v/m/+b/5v/m/+T/5f/k/+T/5P/k/+T/5P/l/+b/6P/p/+v/7f/u/+7/7v/u
/+7/7v/u/+7/7//v/+//7//v//P/9v/3//f/9f/1//X/8v/z//P/8v/y//L/8v/y//D/
7f/s/+z/7P/p/+j/5//m/+f/5f/k/+T/5P/i/+L/4v/h/+H/4f/h/+P/4//j/+P/4P/g
/+D/3//f/9//3//f/9//3//f/9//3//f/9//4P/g/+T/6//x//X/AwAbADgAVQBvAIgA
mACZAJAAgABiADMA+//N/6v/if9v/2n/b/92/4P/kv+d/6T/rP+y/7n/wP/J/9D/0v/U
/9b/2P/b/9v/3P/d/97/4P/g/+D/4f/f/9//4f/h/+P/5P/k/+T/4v/i/+L/4//n/+j/
6P/p/+r/6v/q/+r/6v/q/+r/6//s/+z/7v/u/+//7//w//D/7v/v/+//8P/x//H/8//z
//X/9f/3//f/9//4//j/+P/4//n/+f/7//z//P/9//3//f//////AAADAAMABAAFAAYA
CAAJAAoACQAKAAsADQAQABIAEgATABMAFAAVABYAGgAbABwAHAAcABwAHQAdABwAHAAc
ABwAHQAdAB0AHQAdAB0AHQAcABoAGgAYABcAFwAXABUAFAATABIAEQAQAA4ADgALAAkA
CAAHAAUABAABAP///f/9//7//f/8//v/+v/5//f/9//1//T/9P/0//b/9v/2//b/9v/1
//X/9f/2//b/9v/1//X/9f/2//b/9P/0//T/9f/3//f/9//2//b/9v/2//b/9v/2//f/
9//4//j/+P/4//f/9//3//f/9//4//j/+P/4//j/+P/5//n/+f/5//n/+f/5//n/+f/7
//v/+//7//v/+v/6//n/+//7//v/+//5//n/+P/4//b/9v/2//b/+P/3//b/9v/4//j/
+P/4//f/9v/2//b/+P/3//f/9//1//X/9f/0//b/9v/2//b/9P/0//T/9P/2//j/+f/3
//T/9P/0//T/9P/0//X/9v/4//r/+//8//z//P/8//z//P/8//z//P/9////////////
AQAEAAUABQADAAMAAwAAAAEAAQAAAAAAAAAAAAAA/v/5//j/+P/4//f/9v/1//T/9f/z
//L/8v/y//D/8P/w/+//7//v/+//7//v/+//7//u/+7/7v/t/+3/7f/t/+3/7f/t/+3/
7f/t/+3/7f/u//D/9P/7/wEABQAPACMAQABdAHcAkACcAJ0AlACCAGYAPQAJAN3/v/+j
/43/h/+P/5j/of+q/7H/uP/A/8b/yf/O/9X/2v/e/+L/5v/o/+n/6f/s/+3/7v/w//D/
8P/x/+//7//x//H/8f/y//L/8v/y//L/8v/z//X/9v/2//f/+P/4//j/+P/4//j/+P/5
//r/+v/8//z/+//7//z//P/9////AAACAAMAAwAFAAUABQAFAAcABwAHAAgACAAIAAgA
CQAJAAsACgAKAAsACwALAA0ADQAOABEAEQASABMAFAAWABcAGAAZABoAGwAdAB4AIAAg
ACEAIwAkACUAJgAoACkAKgAqACoAKgArACsALAAsACwALAArACsAKwArACkAKQApACgA
KAAoACYAJQAlACUAIwAiACMAIgAhACAAHgAeABsAGQAYABcAFQAUABMAEQAPAA8ADgAN
AAwACwAMAAsACQAJAAkACAAIAAgACAAIAAgACAAIAAcABwAHAAgACAAIAAcABQAFAAYA
BgAGAAYABgAHAAYABQAEAAIABQAGAAcACAAIAAgACQAJAAYABgAGAAYABwAHAAcABwAJ
AAoACgAKAAoACgAKAAsADQANAA0ADQALAAsACwALAAsACwALAAsADQAMAAwACwALAAsA
CwALAAkACQAIAAgACAAIAAgACAAKAAkACAAIAAgACAAIAAgABwAGAAYABgAGAAUABQAF
AAcABwAHAAYACAAIAAgACAAGAAYABgAGAAgACAAHAAcACAAGAAYABAAGAAYABgAGAAYA
BwAIAAoACgALAAwADAAMAAwADAAMAA0ADgAPABEAEQARABEAEQATABYAFwAXABcAFwAX
ABQAEgARAA8ADgAOAA4ADgAMAAsACgAKAAoACwAKAAkACAAFAAMAAgACAAIAAAAAAAAA
///////////9//3//f/9//3//v//////AQABAAEAAQABAAEAAQABAP3///8BAP7//P/+
/wUACwAPABUAIQA6AFUAcQCKAJwAoQCaAIoAdgBRAB8A8//V/7v/of+T/5X/oP+p/7L/
u//C/8j/zv/V/9z/4//o/+z/8P/y//T/9//5//z////+//7//v/+/////////wEAAQAB
AAIAAgACAAIAAgACAAMAAwAEAAQABQAGAAYABgAGAAQABAAEAAUACAAIAAoACgALAAsA
DAAMAAoACwALAAwADQANAA8ADwAPAA8AEQARAA8AEAAQABAAEgATABMAFQAWABYAFwAX
ABcAGQAZABoAGwAbABwAHQAcAB4AHwAgACEAIgAjACUAKAAqACoAKwAtAC4ALwAwADIA
MwA0ADQANAA0ADUANQA0ADQANAA0ADUANQA1ADUANAAzADIAMAAwADAALgAtAC0ALQAr
ACoAKwAqACkAKAAmACYAIwAhACIAIQAfAB4AGwAZABcAFwAWABUAFAATABIAEQAPAA8A
EQAQABAAEAAOAA4ADgAOAAwACwALAAsADgAOAA4ADQALAAsADAAMAAwADAAMAA0ADAAL
AAoACAAJAAoACwAMAA4ADgAPAA8ADQAMAAsACgAJAAkACQAJAAsADAAMAAwADgAOAA4A
DwANAA0ADQANAA0ADQANAA0ADwAPAA8ADwANAAwADAALAAsACwALAAsACQAJAAgACAAJ
AAoACwAMAA4ADQAMAAwACwAKAAkACAAHAAYABgAGAAYABQAFAAUABQAFAAUABAAFAAYA
BwAIAAgACAAIAAgABwAGAAQAAwAFAAYABwAIAAYABgAGAAYABgAGAAQABQAGAAgACAAJ
AAoACgAKAAoACgAKAAsADAANAA8ADwAPAA8ADwAPABIAEwATABUAFQAVABIADwAPAA4A
DgAOAA4ADgAMAAcABgAGAAYABwAGAAUABAADAAEAAAAAAAAA/v/+//7//f/9//3//f/7
//v/+//7//r/+v/6//n/+//7//v/+//5//n/+f/5//v/+//7//r/+v/6//3/BQALABEA
GwAyAE8AawCCAJQAoQCeAJIAfABfADEA/f/V/7P/k/+B/33/gv+J/5j/p/+y/7r/wP/H
/9L/2f/g/+b/6v/s/+z/7//z//T/8//0//T/9P/0//X/9v/3//r/+//7//z//P/8//r/
+v/6//v//f/+//7////+//7//v/+//7//v/+////AAAAAAIAAgADAAMABAAEAAMAAwAC
AAIAAQABAAMAAwAFAAUABwAHAAkACgAKAAoACAAJAAkACwAMAAwADQANAA0ADwAPABAA
EQARABIAEwASABQAFQAWABkAGgAbAB0AHAAeAB4AHwAhACIAIwAkACYAJwAoACgAJgAm
ACcAJwAqACoAKgAqACsAKwArACsAKgApACgAJgAoACgAJgAlACUAJQAjACIAIQAgAB8A
HgAaABoAFwAVABYAFQATABIADwANAAsACwAIAAcABgAFAAIAAQD////////+//7//v/+
//7//v/+//7//f/9//3//f/8//v/+f/5//n/+v/6//r/+v/6//v//f/9//3//P/8//z/
/P/8//n/+P/4//f/9//4//n/+v/7//v/+//7//3//v/+//7//P/8//z//f/9//3//f/9
//3//f/9//3///////////8AAAAAAQABAAIAAwAEAAUACAAJAAkACgALAAwADQAOAA0A
CwAJAAgABgAGAAYABgADAAIAAgACAAEA///+//3//f/9//3//P/7//r/+f/4//b/9v/2
//b/9P/0//P/8//y//L/8v/y//L/8f/w/+//7v/u/+//8P/y//D/8f/y//L/8v/y//L/
8v/w//D/8P/x//H/8f/x//H/9f/4//n/+f/3//f/9//0//P/8//y//L/8v/y//L/8P/v
/+7/7v/u/+v/6v/p/+j/5f/j/+L/4v/i/+D/4P/g/93/3f/d/93/3//f/9//3//e/97/
3v/d/93/3f/d/93/2//b/9v/2//f/93/3f/e/97/4P/j/+v/8//5/wcAIgBDAF8AeACQ
AJsAmACKAHYAVQAjAOv/wf+d/3v/af9p/27/d/+E/5H/nP+k/67/s/+6/8H/xv/I/8z/
0P/U/9f/2f/a/9v/3P/a/9r/2v/b/9v/2//d/93/3f/e/97/3v/e/97/3v/f/9//4P/g
/+H/5P/k/+T/5P/m/+b/5v/n/+j/6P/q/+r/5//n/+j/6P/q/+v/6//s/+3/7f/v/+//
7//v//H/8f/x//L/8v/y//D/8f/x//P/9P/0//X/9f/3//n/+f/6//n/+f/6//v//P/+
////AAADAAQABQAHAAoADAAMAA0ADwAQABEAEgAUABUAFgAWABgAGAAZABkAGQAYABcA
FgAWABcAGAAZABcAFwAXABYAFAAUABIAEQARABEADwAOAA0ADAALAAoACAAIAAUAAwAA
AP///f/8//3/+//5//n/+v/5//j/9//0//P/8f/x//H/8P/w//D/8P/w//D/8P/u/+3/
7f/t/+7/7v/u/+3/6//r/+z/7P/u/+7/7v/v/+3/7f/t/+z/7P/s/+z/7P/s/+z/7f/t
/+7/7v/u/+7/7//v/+//7//t/+7/7v/u//D/8P/w//H/8f/x//H/8f/z//P/8//z//H/
8f/x//H/8f/w//D/7//v/+//7//v/+//7//u/+7/8P/w//D/8P/w/+//7v/u/+z/7P/s
/+z/7f/s/+z/7P/s/+v/6//r/+n/6f/p/+j/6v/q/+r/6v/o/+j/6P/o/+r/6v/p/+n/
6P/o/+j/6P/o/+r/6v/q/+r/6v/q/+v/7P/u//D/8f/y//L/8v/y//L/8v/y//L/8v/z
//P/8//z//P/9v/6//z//f/9//3//f/6//f/9//2//b/9v/2//b/9P/x//D/8P/w//H/
8P/v/+7/7f/r/+r/6v/q/+j/6P/o/+f/5//n/+f/6f/p/+n/6f/o/+j/6P/n/+f/5//n
/+f/5//n/+f/5//n/+f/6f/o/+j/6v/v//f//f8BAA8AKgBJAGcAgACYAKEAnACQAH4A
XQArAPn/0/+z/5X/hf+H/47/l/+i/63/sv+6/8L/xf/I/8//2v/g/+D/4v/m/+f/6f/s
/+3/7P/t/+7/7//x//H/8f/z//P/8//0//T/9P/2//b/9v/3//f/+P/4//n/+v/6//r/
+v/8//z//P/9//7//v8AAAAAAQABAAIAAgAEAAUABQAGAAcABwAJAAkACQAJAAsACwAM
AA4ADwAQABAAEQARABMAFgAWABcAFwAVABcAFwAYABkAGQAaABsAHgAgACEAIgAlACYA
JwApACoALAAsAC0ALwAwADEAMgA2ADcAOAA4ADoAOgA7ADsAPAA8ADwAPAA7ADsAOwA7
AD0APQA9ADwAPAA8ADoAOQA5ADkANwA2ADUANAAzADIAMgAyAC8ALQAuAC0AKwAqACkA
JwAlACUAJgAlACQAIwAgAB8AHQAdAB0AHAAcABwAGgAaABoAGgAZABkAGgAbABoAGgAa
ABkAGQAZABoAGgAaABoAGgAbABkAGQAZABgAGAAYABgAGAAaABoAGwAbABgAGAAYABgA
GQAZABkAGQAZABoAGgAaABoAGgAaABsAGwAbABsAGwAZABkAGQAZABkAGQAZABkAFwAW
ABYAFQATABMAEwATABEAEQAQABAADgAOAA4ADgAQAA8ADgAOAAwADAAMAAwACwAKAAoA
CgAKAAkACQAJAAkACQAJAAgABgAGAAYABgAGAAYABgAGAAYABgAFAAUABgAGAAYABgAG
AAYABgAHAAUAAgADAAQABQAGAAQABQAGAAgACgALAAwADAAMAAwADAAMAAwADAAMAA0A
DwAPAA8ADwATABYAFwAXABcAFwAXABQAEgARAA8ADgAPABAAEQAQAA0ADAAMAAwACwAK
AAkACAAJAAcABgAGAAYABAAEAAQABQAFAAUABQADAAMAAwADAAQABAAEAAMAAwADAAMA
AwADAAMAAwADAAUAAwADAAYACAAGAAsAEQAVABkAJQA+AFsAdQCOAKQAqwCkAJgAhgBn
ADcABQDh/8X/q/+b/5v/pP+t/7b/v//I/87/1P/b/+L/5//s//L/8v/2//r//f8BAAIA
AQACAAQABAAEAAUABQAFAAcABwAFAAYABgAGAAYABgAGAAcACQAKAAoACwAMAAwADAAM
AAwADAAMAA0ADAAMAA4ADgANAA0ADgAOAA4ADwAPABAAEQARABMAEwATABMAFQAVABUA
FgAWABYAFAAVABUAFwAaABoAGwAbABsAHQAdAB4AHwAfACAAIQAkACYAJwAoACcAKAAp
ACsALAAuAC4ALwAvADAAMQAyADYANwA4ADgAOAA4ADkAOQA4ADgAOAA4ADkAOQA5ADkA
OQA5ADkAOAA4ADgANgA1ADcANwA1ADQAMgAwAC4ALAArACwAKgApACgAJwAlACQAIQAf
AB0AHQAeAB0AHAAbABoAGQAXABcAGQAYABgAGAAWABYAFgAWABIAEQARABEAFAAUABQA
EwATABMAFAAUABIAEgASABMAEwATABMAEgASABIAEgASABAAEAARABEAEgASABIAEgAT
ABMAEwATABEAEgASABIAEAAQABAAEQARABEAEQARABMAEwATABMAEwATABMAEwARABAA
EAAPAA8ADwAPAA8ADwAPAA4ADgAOAA4ADgAOABAADwAOAA4ADAAMAAwADAANAAwADAAM
AA4ADQANAA0ACwALAAsACgAKAAoACgAKAAoACgAKAAoACgAKAAkACQAGAAYABgAGAAgA
CAAIAAkACQAIAAgACAAIAAgACAAJAAoADAANAA8AEQASABIAEgASABIAEAAQABAAEQAR
ABEAEQARABEAFAAVABUAFwAXABcAFAATABMAEgASABIAEgASABAACwAKAAoACgALAAoA
CQAIAAcABQAEAAQABgAEAAQABAACAAEAAAD//////////////P/8//z/+//8//3//v//
////////////AQABAAEAAgACAAIABQALABEAFwAjADoAUwBvAIgAnAClAJ4AkgB+AF0A
KwD3/9H/sf+R/4H/hf+M/5X/ov+x/7r/wv/K/9H/1v/d/+T/5v/q/+7/9P/3//f/+P/5
//j/+v/6//r/+//7//v//f/9//3//v/+//7//P/8//z//f///wAAAAABAAIAAgACAAIA
AQAAAP////8AAAAAAgACAAIAAwAFAAYABgAHAAcACAAIAAcACAAHAAcABwAJAAkACAAI
AAcABgAHAAkACgANABAAEAARABEAEQATABMAFAAVABUAFgAXABcAGAAYABgAGQAaABsA
HQAeACAAIAAhACEAIgAjACQAKAApACoAKgAsACwALQAtAC4ALgAuAC4ALwAvAC8ALwAs
ACsAKgAoACgAKAAmACUAJwAnACUAJAAmACYAJgAmACQAJAAhAB8AHAAbABkAGAAYABcA
FgAXABYAFQAUABMAFAATABEAEQARABAAEAAQABIAEgASABIAEAAPAA8ADwAOAA4ADgAN
AA0ADQAOAA4AEQASABMAFQAYABsAHgAgACQAJgAoACoAKQAoACgAJwAmACYAJgAmACcA
JwAnACcAJQAmACYAJgAmACYAJgAnACYAJQAkACMAIwAjACMAIwAlACUAJQAlACIAIAAf
AB0AHAAbABoAGQAWABUAEwASABAAEAAQABAADQALAAkACAAGAAYABgAGAAcABgAGAAYA
BAADAAMAAwABAAEAAQAAAP7//v/+//7//v/+//7//v8AAAAA//////r/+v/8//r/+P/4
//j/+P/6//v//P/+//z//f/+//7//v/+//7//v/9//z/+//7//r/+f/4//f/+//+////
///9//3//f/6//v/+//6//r/+P/4//j/9v/0//T/9f/2//T/8v/w/+7/6v/n/+X/5P/i
/+D/4P/g/+H/4f/h/+H/4P/f/97/3f/a/9r/2v/Z/9n/2f/Z/9n/2//b/9v/2//d/93/
2//Y/9j/2v/d/+P/6f/v//n/DAArAE8AbgCGAJkAngCaAIwAdQBLAA8A2/+z/43/af9b
/2D/Zf9u/33/jP+U/57/p/+s/7P/uv/C/8j/yv/K/8v/z//S/9P/1P/U/9T/1P/V/9X/
1f/X/9f/2f/a/9r/2v/c/9z/3P/d/97/3v/d/93/3P/c/9z/3P/f/+D/4f/j/+P/4v/j
/+L/4f/h/+L/4v/i/+P/4//k/+X/5f/n/+f/6f/p/+v/6//r/+z/7P/s/+v/6//q/+v/
7v/u/+//7//x//P/8//0//f/9//4//n/+P/6//v//P/9//7///8BAAQABgAGAAcACwAM
AA0ADgAQABEAEgASABQAFAAVABUAFgAWABYAFgAVABUAFQAVABUAFQAVABQAFAAUABIA
EQARABEADwAOAA0ADAALAAoACAAIAAUAAwACAAEA///+//v/+f/3//f/9v/1//T/8//y
//H/7//v/+//7v/u/+7/6//q/+n/6P/n/+f/6P/p/+r/6v/q/+n/6f/p/+r/6v/o/+j/
6P/p/+n/6f/p/+j/6P/o/+j/6P/o/+j/6f/p/+j/6P/o/+j/6f/p/+n/6f/n/+j/6P/o
/+r/6v/q/+v/6//r/+v/6//t/+3/7f/t/+v/6//r/+v/6f/o/+j/5//o/+n/6v/r/+v/
6//q/+r/6P/o/+j/6P/o/+f/5v/m/+j/6P/o/+j/5//m/+b/5v/o/+f/5//n/+f/5//n
/+b/6P/o/+j/6P/o/+j/6P/o/+j/6P/n/+f/5v/m/+b/5v/m/+b/5v/n/+n/6f/r/+v/
6//s/+z/7f/r/+v/7P/s/+3/7f/u/+7/8P/x//H/8v/0//b/9v/2//b/9v/1//P/8P/v
/+7/7v/v/+//7v/t/+v/6v/o/+j/6f/o/+f/5v/m/+b/5v/m/+T/5P/k/+P/4v/h/+D/
4P/g/+D/4P/e/97/3v/e/9//4P/h/+L/4f/g/9//3v/f/+D/4f/i/+b/6P/q/+z/+P8E
ABAAHAA4AFIAbACGAIYAhgCGAIYAXQA2AA8A6P/M/7L/mP9+/4T/iv+Q/5b/nv+m/67/
tv+7/w==
         </WaveFormData>
      </LeadData>
   </Waveform>
</RestingECG>
