# Supplementary material for: Detection of Left Atrial Enlargement Using a Convolutional Neural Network-Enabled Electrocardiogram
Source: Front Cardiovasc Med. 2020 Dec 17;7:609976. doi: 10.3389/fcvm.2020.609976 (PMC7773668; doi:10.3389/fcvm.2020.609976)
Supplement: Supplementary file 5 [file Data_Sheet_5.ZIP › normal4/1802035777_4336_0000000E.XML]

<?xml version="1.0" encoding="Windows-1252"?>
<!DOCTYPE RestingECG SYSTEM "restecg.dtd">
<RestingECG>
   <PatientDemographics>
      <PatientID>1802035777</PatientID>
      <PatientAge>67</PatientAge>
      <AgeUnits>Years</AgeUnits>
      <Gender>Male</Gender>
      <PatientLastName>guoji</PatientLastName>
   </PatientDemographics>
   <TestDemographics>
      <DataType>Resting</DataType>
      <Site>1</Site>
      <AcquisitionDevice>MAC55</AcquisitionDevice>
      <Status>Unconfirmed</Status>
      <Priority>Normal</Priority>
      <AcquisitionTime>09:51:59</AcquisitionTime>
      <AcquisitionDate>12-12-2016</AcquisitionDate>
      <CartNumber>1</CartNumber>
      <AcquisitionSoftwareVersion>009C</AcquisitionSoftwareVersion>
      <XMLSourceVersion>MAC5000 v1.0</XMLSourceVersion>
   </TestDemographics>
   <RestingECGMeasurements>
      <VentricularRate>62</VentricularRate>
      <AtrialRate>62</AtrialRate>
      <PRInterval>170</PRInterval>
      <QRSDuration>80</QRSDuration>
      <QTInterval>386</QTInterval>
      <QTCorrected>391</QTCorrected>
      <PAxis>75</PAxis>
      <RAxis>81</RAxis>
      <TAxis>64</TAxis>
      <QRSCount>11</QRSCount>
      <QOnset>218</QOnset>
      <QOffset>258</QOffset>
      <POnset>133</POnset>
      <POffset>177</POffset>
      <TOffset>411</TOffset>
      <ECGSampleBase>500</ECGSampleBase>
      <ECGSampleExponent>0</ECGSampleExponent>
   </RestingECGMeasurements>
   <Diagnosis>
      <Modality>Resting</Modality>
         <StatementCount>2</StatementCount>
         <LabelText>12SL ��ϳ���</LabelText>
      <DiagnosisStatement>
         <StmtFlag>ENDSLINE</StmtFlag>
         <StmtText>�������</StmtText>
      </DiagnosisStatement>
      <DiagnosisStatement>
         <StmtFlag>ENDSLINE</StmtFlag>
         <StmtText>���� ECG</StmtText>
      </DiagnosisStatement>
   </Diagnosis>
   <Waveform>
      <WaveformType>Rhythm</WaveformType>
      <WaveformStartTime>0</WaveformStartTime>
      <NumberofLeads>8</NumberofLeads>
      <SampleType>CONTINUOUS_SAMPLES</SampleType>
      <SampleBase>500</SampleBase>
      <SampleExponent>0</SampleExponent>
      <HighPassFilter>16</HighPassFilter>
      <LowPassFilter>150</LowPassFilter>
      <ACFilter>NONE</ACFilter>
      <LeadData>
         <LeadByteCountTotal>10000</LeadByteCountTotal>
         <LeadTimeOffset>0</LeadTimeOffset>
         <LeadSampleCountTotal>5000</LeadSampleCountTotal>
         <LeadAmplitudeUnitsPerBit>4.88</LeadAmplitudeUnitsPerBit>
         <LeadAmplitudeUnits>��V</LeadAmplitudeUnits>
         <LeadHighLimit>2147483647</LeadHighLimit>
         <LeadLowLimit>268435456</LeadLowLimit>
         <LeadID>I</LeadID>
         <LeadOffsetFirstSample>0</LeadOffsetFirstSample>
         <FirstSampleBaseline>0</FirstSampleBaseline>
         <LeadSampleSize>2</LeadSampleSize>
         <LeadOff>FALSE</LeadOff>
         <BaselineSway>FALSE</BaselineSway>
         <ExcessiveACNoise>FALSE</ExcessiveACNoise>
         <MuscleNoise>FALSE</MuscleNoise>
         <LeadDataCRC32>1772283407</LeadDataCRC32>
         <WaveFormData>
AgACAAIAAgACAAIAAgACAAQABAAEAAQABAAEAAQABAACAAMAAwACAAIABAAEAAQABQAG
AAUABgAFAAQAAwACAAMABQAIAAkABQAIAAkACQALAAsACwALAAkABgAEAAQABQAEAAQA
BAAGAAYABgAGAAUABAADAAIABAAEAAQABAAGAAUABQAGAAMAAQAAAP//AQACAAQABQAE
AAMAAQAAAP7//v/+////AQABAAEAAQAAAP3/AAAAAAAAAAADAAIA/v/9//3/+//+/wQA
CAATAB0AIAAdABwAHAAWABQAGAAaABkAGQAYABAADAAFAPv/+f///wEAAQACAAUABAAE
AAIABAAGAAQAAgAFAAYABAAEAAQABAADAAMABwAHAAgACAAFAAUACAAIAAUABQAFAAUA
BwAHAAcABwAFAAYABgAHAAkACgAMAA0ACgAIAAgACAAIAAoACgAKAAoACgAIAAgABwAH
AAcACAALAAwAEAAPAAwACwAMAAsACQAKAAoACgAMAAsACwAMAAsADAAMAA4AEAAPAA8A
DwARABEADwARABAAEAASABMAFQAWABYAFAAVABUAFQAVABYAFQAYAB4AGQAXABkAGQAZ
ABoAGwAbABwAHgAcABwAGwAaABkAGQAcAB0AHQAeABwAGwAaABgAFgAVABYAEwAUABUA
EwASABAADwAPAA8ADwAOAA0ADQALAAkACQAJAAwADQAOAA8ADQAPAAsACQAJAAkACQAL
AAsACgAKAAoACQAKAAsADAAJAAkACgAKAA0ADQANAAsACwAKAAoADAAMAAsACQAIAAkA
CQAKAAsACgANAA0ACwANAA0ACwALAAkACQAJAAkACQAJAAsACwALAAsACwALAAkACQAJ
AAkACgAKAAoACwANAAsACwAMAA4ADQANAA8ADQAKAAgABgAGAAcABwAHAAkACAAHAAcA
BwAGAAQAAwAGAAcACAAMAAcABgAGAAUABQAHAAcABwAIAAgACAAIAAkABwAFAAUABwAI
AAkACwALAAkACQAJAAoACQAIAAUACAAJAAgACQAJAAgABQAGAAsABwAHAAgABgAEAAcA
BwACAAIABQADAAUABwAIAAgABQAEAAIAAQADAAQABgAHAAQAAgAEAAQAAwADAAYABgAH
AAcABQAFAAYABQADAAIABQAFAAYABgAFAAMAAwADAAMAAwACAP//AgAEAAUABgAEAAIA
AgAFAAYABgAFAAUABAAEAAUABwAGAAUACAAEAAYADAAKAAgABgAEAAIAAgACAAIAAwAE
AAUABgADAAIAAQAAAAMABAAFAAYABQAEAAMAAgAEAAQABAAEAAQABAAEAAUABQAEAAQA
BgAGAAYABgAGAAIAAgACAAIABAAEAAQABQAJAAkABwAKAAkACQAJAAkACwALAAsACAAE
AAQAAwACAAIAAgACAAIABAAEAAQABAACAAIAAgACAAUABgAHAAcABAAEAAMAAQACAAMA
AwAEAAcABwAHAAcABQAEAAMAAgADAAUABgAHAAUABQAEAAEA/v8CAAIAAAADAAgAAgD9
/wEAAQAAAAYACgAPABsAIAAbABgAHAAaABYAHAAcABcAGwAgABYACgAHAAEA/f8BAAUA
AwAEAAcACAAMAA4ACgAGAAoAEAAPAA4ACgAIAAoACgAJAAkACwALAAwADAAJAAkADAAM
AAsACwALAAsADQANAA0ADQALAAwADAANAA4ADgAPAA8AEAAOAA4ADgAMAA4ADgAOAA8A
EAAPABAADgANAAwADAAMAAwADwANAAwADQAQABEAEAAQAA8ADgAMAAsACwAMAA8AEAAQ
ABIAFAATABMAEwAVABUAEwAVABQAFAAWABcAFwAYABgAFgAWABcAGAAZABkAFwAZAB4A
HAAbAB4AHwAcABwAHAAbAB0AIAAfACAAIAAgACAAIQAgAB8AHQAcABwAGwAaABgAFQAV
ABcAFQAXABcAFAASABEADwAOAA0ADwAOAA0ADQANAAsACwALAAkACQAJAAkACwANAAkA
BwAIAAcABgAHAAcABgAGAAYABQAGAAcACAAFAAMAAgAAAAIAAwAEAAMAAQAAAAAAAgAC
AAEA///+//////8AAAEAAQADAAIA/////////f/9/////////////v/9//7//f/7//v/
+//7//v/+//7//v//f/+////AQAAAP3//P/8//r/+f/5//v//v/+////AAD9//3//P/7
//7//v/+/////f/8//r/+f/9//3//f8AAP///v/+//3/+//9//3//f/+//7//v/+/wAA
/f/6//n/+v/6//r/+//9//v/+//7//v/+//7//n//f/9//v/+//7//r/9//4//v/9//3
//j/+v/4//v/+//2//b/+f/3//f/+f/6//r/+P/4//f/9//2//b/9//3//T/8v/0//T/
8//z//b/9v/2//f/9v/3//f/9//2//b/9//3//j/+P/5//f/9//3//X/9f/0//H/9P/2
//f/+P/2//T/9P/3//b/9v/1//X/9P/0//X/9//0//P/9v/y//b/+P/3//b/9f/0//L/
8v/y//L/9P/0//T/9P/z//L/8f/w//P/9P/1//b/9v/2//b/9v/2//X/8//y//X/9v/3
//j/9v/0//T/9P/2//b/9v/2//f/+f/5//f/+P/5//n/+f/7//v/+//7//X/8v/x/+//
8P/w//D/8P/w//D/8P/w/+//7v/t/+z/7//w//H/8v/u/+3/7f/s/+3/7f/t/+z/7v/v
/+//7//s/+r/6f/o/+r/7P/v//H/8P/v/+7/7P/p/+z/7P/u//L/7f/o/+r/6//n/+v/
8v/w//L/+//9//7/CQAIAP7/AAAEAAAAAAD/////AAAAAPj/8f/t/+3/6f/p/+v/6P/n
/+z/7v/q/+7/9P/w//L/9P/0//H/8P/v/+7/7P/r/+7/7//x//L/7f/t//D/8P/v/+//
7//v//H/8f/x//H/7//w//D/8f/z//T/9v/3//X/8v/x//D/7v/w//D/8P/z//T/8//0
//f/9//3//j/9v/2//n/9//1//X/9//3//X/9v/2//b/9//3//j/+v/6//r/+f/6//r/
+f/5//n/+v/7//r//f/8//z//v//////AAAAAP7/AAABAAIAAwAEAAMABgAMAAcABQAH
AAcABwAIAAkACQAKAAwACgAKAAoACgAKAAsADQANAAwADAAHAAUAAwAAAAAAAQAEAAMA
AQABAP7//P/+//3//f/9//3//P/7//v/+f/3//f/9//5//n/+f/5//n/+//3//X/+f/5
//n/+//5//j/+P/4//j/+P/4//j/9//3//j/+P/7//v/+//5//n/+P/4//r/+//7//r/
+v/5//f/9v/1//b/+f/5//f/+v/7//r/+//5//f/9f/z//b/9//6//v/+P/3//b/9f/4
//n/+v/7//r/+v/6//v/+f/3//f/+P/5//n/+v/9//z/+v/5//j/+v/7//v/+//8//z/
/P/9//v/+v/4//f/+v/7//z/AAD9//z//P/7//3//////////f/8//v/+v////3/+//7
//z//P/8//3//f/7//v/+//9//3//f/7//3//f/7//v/+//6//f/+P/8//n/+v/8//7/
/P//////+v/6//3/+//7//3//v/+//z//P/7//v/+v/6//v/+//8//r//P/8//v/+//+
//7///////3//f///////v/+//////8AAAAA/f/7//v/+//+///////9//3//v/+//7/
/f/6//n/+//+//7//f/9//v/+v/6//v//f/9/wEA/v8CAPr//P/8//z//P/6//r/+v/6
//v//P/9//7/AAAAAAAAAAACAAIAAgACAAEAAAAAAP////8AAAMABAACAAIAAgAAAP7/
/v/+//7/AQACAAQABwAGAAMABQAFAAUABQAFAAUABwAHAAQAAgAAAP///v/+/wAAAAAA
AAAA/v/+//7//v/+//7//v/+//7//v/9//3//P/8//v/+//9//z//P/9//3//f/9//z/
/P/8//z//P/9//3//f/9//3//P/5//z/AAAAAAAA+//2//T/9f/z//P/+v/8/wAADQAb
ABoAEwASABAAEgASABIAFgAXABEADgAOAAQA+f/7//3/+f/3//3//v/7//z//v/6//z/
AgAAAAAAAgACAP///v/+//7//f/9//////8AAAAA/f/9/wAAAAABAAEAAQABAAMAAwAD
AAMAAgACAAEAAQACAAIAAwADAAIAAAAAAAAAAAACAAIAAgAEAAQAAgACAAIAAQAAAAAA
AgACAAUAAwADAAMABQAFAAMABAAEAAQABgAFAAUABgAGAAYABQAGAAcABwAIAAkACwAL
AAkACwAJAAgACQAJAAoADAANAAwADAANAA4ADwAPAA0ADwAUABEADwARABEAEQASABMA
EwAUABYAFAAUABIAEgASABMAEwATABIAEgAQAA8ADgAMAA0ADQAPAA0ACwALAAgABgAG
AAUABQAFAAUABAADAAMAAwABAAEAAQABAAEAAQABAAMABQABAP//AQABAAEAAwAFAAQA
BAAEAAAAAAAAAAAAAQABAAIAAgABAAEAAQD///3//P/8//7/AQABAAAAAAAAAP//////
//7/AQABAP//AQABAP////////////////////8BAAEA/f/9//3//f/7//v/+//7//3/
/v///wEAAQD/////AAD+//3//f///////v/+//7/AAABAAEAAQADAAIAAQABAAEAAAD+
//3/AQABAAEABAAAAP7//f/7//n/+//7//v//P/+/wAAAgADAAEA/////wAAAAAAAAEA
///9//3//f/9//3//f/7//7////+/////v/+//z//v8BAP3//f/+//z/+v/9//3/+//8
/wAA/////wEAAgACAAIAAgABAAEA/v/+///////8//r//P/8//3//f8AAAAA//////3/
/f///////v/+//////8AAAAAAAD//wAAAQABAAEAAAD9//7/AAABAAIAAAD+//7/AQAA
AAAA//////3//P/8//3/+//7/////P8EAAIAAQAAAP///v/8//z//P/8////AAABAAIA
///+//3//P/9//7///8AAAAAAAAAAAAAAAAAAAAAAAAAAAEAAQAAAAAAAgACAAIABAAE
AAIAAgABAAAA///+////AQAEAAUABQAIAAkACQAGAAUABAADAAQAAgABAAIAAQAAAAAA
AAD9//z/+//6//v//P/9//7//v/+//7//v8AAP////8AAP7//f/9//3/+v/6//v/+//9
//3//P/8//r/+v/6//v//P/9//7////8//f/+P/2//j/+v/5//j//P/5//P/8//0//b/
/v8NABUAFgAVABIAEAASAA4ACAAIAA0ADwAOAAgAAgD5//f/8//v//H/9//4//3/AAD+
//r/+v/6//r//P/8//z/+f/4//r/+v/5//n/+f/5//r/+v/3//f/+v/6//f/9//3//f/
+P/5//r/+//5//r/+v/7//r/+v/7//v//P/6//r/+v/5//r/+f/4//n/+v/5//r/+//7
//v//P/7//r//P/5//j/+f/8//3//f/+//7//v/+//3//f/+////AAAAAAIAAAD/////
//8BAAEA//8BAAEAAAABAAEAAwAEAAQAAgAEAAUABgAHAAcABQAHAAwACQAHAAkACQAJ
AAoACwALAAoADAAKAAoACwAMAA0ADwAOAA0ACwAKAAoACQAIAAYAAgABAAIA//8CAAMA
AQAAAP7//f/9//3////+//3//f/7//n/+f/5//f/9//3//f/+P/7//j/9//5//n/+f/7
//j/9v/1//T/9P/2//j/+v/4//f/9//2//n/+f/5//f/9//2//b/+P/3//f/9v/2//j/
9//3//f/9//5//j/9f/4//n/+P/5//n/+f/5//n/+P/3//j/9//3//f/9//3//f/9//3
//f/9v/2//b/9//5//f/9//4//b/9f/1//f/+f/4//j/+P/3//f/9v/1//b/9v/2//f/
+P/4//f/9//2//X/9P/2//X/9v/4//n/9v/3//b/9f/1//b/9//4//r/9//0//P/9v/2
//b/9//4//f/+P/5//r/+f/4//X/9f/1//P/8//3//j/9//6//z/9//2//b/9v/0//f/
9//0//T/9//1//f/+f/6//r/9//2//T/8//z//T/9v/3//j/9v/4//j/9v/1//f/9v/2
//f/9v/3//f/9//2//b/9f/1//b/9v/3//X/9f/1//T/9f/1//P/8//0//T/9P/2//T/
9P/3//X/9P/y//H/8//0//b/+f/2//X/+P/0//b/9P/2//b/9v/2//X/9P/z//L/9f/2
//f/+P/2//b/9v/2//j/+P/4//j/+P/5//n/+P/2//j/+P/4//r/+v/4//j/+v/6//r/
+v/3//f/+P/3//j//P/+/////v/9//z/+//7//j/9v/2//X/9P/0//T/8v/y//L/8v/0
//T/9P/0//T/9P/0//T/9f/1//b/+P/3//X/9P/z//L/8v/z//P/9f/1//T/9P/y//L/
8v/z//X/9f/1//X/8v/v//L/8v/w//D/7//u//L/7//t/+3/8v/y//L/+f8BAAgACQAI
AAoACAAGAAYABgAHAAsABgD+//7//f/1/+//7f/r/+v/7v/v//L/9v/4//j/9v/0//L/
9P/0//H/8P/x//L/8v/z//P/8//0//T/8v/z//f/+P/0//P/8v/x//P/8//z//P/8f/y
//L/8//0//T/9f/1//X/9P/1//b/9P/2//b/9v/0//T/8v/y//T/9f/2//j/9v/2//n/
9//2//f/+v/7//j/+P/3//b/9v/1//X/9v/4//r/+//+//z/+//7//v/+//7//n/+//6
//r//P/9//3//v/+//z///8BAAMABQAEAAEAAgAGAAQAAwAGAAcABgAGAAYABQAHAAoA
CQAKAAgACAAIAAkABwAHAAYABgAGAAUABAACAAAA//8AAP3//v////3//P/+//3//f/9
//r/+P/2//X/9v/1//b/9//5//n/+f/5//f/+f/1//P/9f/1//X/9//2//T/8//y//P/
9P/1//b/8//z//T/9P/1//X/9f/z//X/9P/0//b/9//3//b/9v/2//X/9f/1//X/9//2
//P/9f/1//P/8//0//X/9v/3//T/8//0//P/8//z//P/8//x//H/8f/x//T/9P/0//X/
9//1//X/9v/0//P/8//1//b/9v/3//j/9f/1//T/8//0//T/9P/1//j/+P/3//f/+P/3
//b/+P/2//b/9//3//X/9//3//f/9P/0//T/9P/6//n/+P/5//j/9v/0//P/9v/1//b/
9//4//f/9v/z//X/9f/z//P/9v/2//T/9v/3//P/8//0//X/9P/4//n/9f/0//b/8//0
//f/+f/6//j/+P/3//f/9v/2//f/9//3//b/+f/6//f/9//6//r/9//3//X/9f/3//f/
9v/2//f/9//4//j/+f/3//f/9//2//f/9//1//X/9v/2//b/9v/0//T/9//4//j/9//3
//P/8v/y//P/9f/1//n/9v/y//r/+f/4//f/9v/2//b/9v/2//b/9v/2//b/+f/6//v/
/P/7//r/+v/5//r/+v/8//z//P/8//z/+v/6//r/+v/6//z//P/9/////f/7//7///8B
AAEAAQABAAAA///7//j/+f/5//n/+v/4//j/+P/4//f/9v/1//T/9//4//n/+v/3//b/
9P/z//X/9v/2//f/9//2//b/9//1//X/9f/0//b/9v/2//b/9f/1//X/9f/1//T/8f/0
//z//P/2//P/8v/w//H/9f/z//b/+v/4//v/CQAQAAsACAAOAA4ACgAOABQADwALAAgA
AgD6//v/+f/1//f/8//r/+7/8f/y//b/+v/4//r//v/+//7//P/3//T/9v/2//X/9f/3
//f/+P/4//P/8//2//b/9v/3//j/+f/4//f/9v/1//b/+P/5//v/+v/6//v/+//4//b/
9v/2//j/+v/6//r/+P/4//b/9v/4//n/+v/8//7//v8BAP//+v/5//r/+f/6//z//f/+
//z/+//7//z//f/+//7/AAAAAP////////3//f/7//3/AAAAAAIAAwADAAQABAACAAYA
BwAIAAkABwAFAAcADAAJAAcACQAJAAkACgALAAsACgAMAAoACgAMAAwADAANAA0ADQAM
AAwACAAHAAYABAAFAAUABwAFAAMAAwAAAP7//////wAAAQD///7//f/9//z/+f/4//f/
+v/7//z//f/8//3/+P/1//n/+f/5//v//P/8//3//v/6//j/9v/0//X/9//6//z//P/7
//r/9//3//b/9v/4//r/+//7//z/+v/5//n/+f/6//3//f/7//r/+f/2//X/9//3//f/
9//4//n//P/9//v/+//7//v/+//7//v/+//8//z//P/9//r/9//2//b/+f/5//r//f/7
//r/+v/6//v//f/+/////v/8//r/+f/6//r/+f/5//v/+//7//7/+//6//r/+f/5//v/
+//7//j/+P/4//j/+//5//f/9//4//j/+P/5//n/9//3//f/+v/7//z/+//8//v/+P/3
//b/9v/0//b/+v/3//j/+v/4//b/+f/5//j/+P/7//n/+f/7//z//P/8//z/+//7//r/
+v/7//v/+v/4//r/+v/7//v//v/+//z/+//4//f/+f/5//j/+P/7//v//P/8//n/9//3
//f/+v/7//v/+f/3//j/+P/4//n/+P/5//3//P/8//v/+//3//b/9v/3//j/+f/+//z/
+v/6//j/+P/4//j/+v/6//r/+v/4//j/+P/4//j/+P/4//j/+f/6//v//P/7//r/+f/4
//v//P/9//7//v/+//7//v/+///////+/wAAAgACAAIAAAAAAP7//v/8//z//P/8//z/
/f///////f8AAAEAAQABAAEAAQABAAEA/v/8//z/+//6//r/+v/6//r/+v/6//r/+v/6
//r/+P/4//j/+P/4//f/9//4//v/+//8//3/+f/4//j/9//5//n/+P/4//n/+v/7//3/
/P/7//r/+f/6//f/+v/6//j/+P/3//L/8v/5//f/8f/4//7//P8DAA8AEgANAAwADAAM
ABAAEAAMAA0ADwAMAAYABAD9//f/9//1//H/8//2//X/+P/8//r/9v/6//z/+P/8//z/
+f/4//r/+v/5//n/+f/5//r/+v/3//f/+v/6//v/+//7//v/+//7//v/+//7//z//P/9
//z//P/9//3/+v/4//j/+P/5//z//f/+//z//P/6//r//f/9//3//v/9//z//v/7//r/
+//+/////f/+//7//v/8//v/+//8//3//v/+/wAAAgABAAEAAQABAAEA//8BAAQABAAG
AAcABQAGAAYABAAGAAcACAAJAAkABwAJAA4ACQAHAAkACQALAAwADQANAA0ADgALAAoA
DQAOAA8AEQAPAA8ADgAOAA4ADQAMAAoABwAHAAkABwAHAAcABAACAAIAAQABAAEA///+
//3//f////3//f/9//3//f/9//3//P/9//j/9f/6//v//P////3//P/8//z//P/8//z/
/P/7//v//P/8//v/+//7//n/+v/6//v//v/+//3/+//6//j/9//3//f/+f/9//7//f/8
//v/+P/3//j/+f/6//v/+v/5//r/+f/4//n/+v/7//n/+f/5//n/+P/4//j/+f/6//n/
+v/8//z/+//7//3/+//6//r/+v/6//v/+//7//r/+P/2//X/+f/6//r/+//9//3//f8A
AP3//P/8//v/+//9//3//f/8//z//P/8//3/+//5//n//P/8//z//f/7//n/+f/5//z/
/f/+//3//v/9//r/+f/9//7//f8AAAIA/f/8//z/+v/4//v/+//6//r//f/7//n/+//8
//z/+v/6//n/+f/5//r//P/9//z/+v/8//z/+//7//7//v/8//v/+P/3//r/+//7//z/
/////wAAAAD+//v/+v/5//3///8AAP///P/8//v/+v/8//r/+v/9//7//v/9//3/+//6
//r/+//7//v////8//z//P/6//r/+v/6//v//P/9//7/+//6//n/+P/6//z//v8AAP//
/v/9//z//v/+//7//v/+//7//v/+//z//P/8//z///////7//v/+//7//v/+/wAA/v/+
//7//P/8//z//P/7//3//f/7////AQACAAMAAQABAAEAAQD+//z//P/7//v//P/9//7/
/P/8//z//P/+//7//v/+//3//P/7//r/9//3//j/+P/4//n/+v/6//j/+f/5//n/+f/4
//j/+P/6//r/+//7//v/+//7//r/+f8AAPr/9P/2//X/7v/u//n//f/3//j/+v/6/wEA
DwAUABEADAAKAAwAEgAUAA4ADQAPAAoABAAEAAEA+//3//X/8//z//b/+f/6/wAAAAD8
//z/AgAAAAEAAAD8//r//P/8//v/+//9//3//v/+//v/+//+//7/+//7//v/+//6//n/
+P/3//r//P/9///////+//7//f/6//j/+P/4//n//P/9//7//P/8//r/+v/9//3//f/+
//z//P////3/+//7//3//f///wAAAAAAAAAA/////wAAAwAEAAQABgAEAAMAAwADAAIA
AQD+////AQACAAUABwAFAAYABgAEAAgACQAKAAsACwAJAAsAEAANAAsADQANAAsADAAN
AA0ADgAQAA4ADgAOAA4ADgAPABEAEQAQABAADAALAAoACAAJAAkACwAJAAkACQAGAAQA
BgAFAAUABQAFAAQAAwADAAEA///////////////////9////+//5//7///8AAAMAAAD+
//3//P/8//z//P/8//v/+//8//z//f/9//3/+//+//7///8CAAAA///9//z//f/9//7/
/////wEAAAD9//3//f/7//v/+f/5//n/+f/6//v//v////3//f/9//3/+//7//v/+//+
//7//v///////f/9//7//P/7//v//f/7//r/+v/6//z///8BAAMA///8//n/9//6//z/
/f///wEAAQABAAQAAAD+//3/+//8////AAABAAAAAAAAAAAAAQD///3//f8AAAAAAAAB
AAAA/f/8//v//////////f/9//3/+//7////AAD//wIAAwD/////AAACAAAAAwADAAAA
AAADAAEA/v///////v8BAAIAAgADAAAAAAABAAEAAAD+/wAAAAABAAEABAAEAAIAAQD+
//3/AgADAAMABAACAAEAAQAAAP///f/9//3///8BAAIAAQD//wAAAAAAAAIAAAAAAAMA
AwACAAAA///+//7///8BAAEAAQAFAAIAAAACAAEAAAD///7/AAACAAQABgAFAAQAAwAC
AAMABAAFAAYABQAEAAMAAgACAAMAAwACAAQABgAGAAYABgAGAAQABAAFAAYABwAIAAcA
BwAIAAcABwAKAAsACwANAA0ADQANAAoABgADAAIAAwACAAIAAgAEAAQABAAEAAIAAgAC
AAIAAgACAAIAAgAEAAMAAwAEAAQAAwADAAMAAAAAAAEAAQADAAMAAgACAAQABAAEAAUA
AgABAAAA//8BAP//AwAEAAIA/P/9/wAA/P/7/wMABQACAAgAEAATAB0AHgAVABAAGAAa
ABgAHAAcABUAFwAWABAACgAJAAMAAQAFAAUA//8AAAEA/v8AAAYACgAIAAYACgALAAoA
BgAEAAQABAADAAMABwAHAAgACAADAAMABgAGAAcABwAHAAcABQAFAAUABQAHAAgACAAJ
AAgACAAJAAkACAAGAAYABgAIAAoACgAKAAgACAAGAAYABwAHAAcACAAIAAgACwAJAAcA
BwAJAAkACwAMAAwADAAKAAkACQAKAAkACgAKAAwADgANAA0ADQANAA0ACwANABAAEAAS
ABMAEQASABIAEAATABUAFwAZABgAFQAWABoAGQAXABkAGQAaABwAHgAfAB0AHgAbABoA
HAAcABwAHQAdAB0AHAAcABoAGQAYABYAFwAXABkAFwAVABUAEgAQABAADwAPAA8ADwAO
AA0ADQALAAkACQAJAAoACwAMAA0ACwANAAkABwAIAAcABgAHAAoACgALAAwACAAIAAgA
CAAJAAkACgAKAAgABwAGAAMABgAGAAcACgALAAsACgAKAAgABwAHAAcACgANAA0ACwAJ
AAkABwAHAAcABwAHAAcABwAHAAkACQAHAAcABwAHAAgACQAKAAsACQAIAAcABwAJAAcA
BwAIAAoACQAJAAsACwAKAAoACgAIAAkACQAJAAkACAAHAAcACQAKAAoACwALAAsACwAO
AAkACAAIAAcACQALAAsACwAKAAoACgAKAAwACQAGAAUABwAIAAkACwALAAkACQAJAA0A
DQANAAsACwALAAkACQAKAAoACAAKAA0ACQAJAAoACgAIAAsACwALAAwAEAAPAAwADQAN
AAwADAAMAAsACwAMAAwADQANAA4ADAAOAA4ADAALAA0ADAANAA0ACwALAA8ADwAOAA4A
DQANAA4ADgANAAsACwALAA0ADwAQAA8ADgAOAA0ADAAKAAgACAALAA4ADgANAA0ADQAM
AAwADQANAA0AEQAOAAwADgANAAwACwAKAAsADAANAA4ADAAMAAwADAAOAA4ADgAOAA4A
DgAOAA4ADgAOAA4ADgAQABAAEAAQAA4ADgAOAA4AEAAQABAAEAASABMAEwAUABMAEgAR
ABAAEQAQABEAEgAQABAAEAAQABMAFQAVABMAFAAVABUAFQAXABcAFwAXABUAFAAVABUA
EgASABIAEgAQABAAEAAQABEAEgATABQAEgASABIAEgATABMAFAAUABIAEQAQAA4ADgAP
AA8ADwAQABAAEQASABEAEAAQAA8AEAARABIAEgATABIAEgAQAAoACQAOAA4ADwARAA0A
DAAUABoAIwAvACwAJQAqAC4AKgAkACYAIgAhACcAJgAgABwAFQANAA8ADQAHAAcAEAAV
ABQAFgAWABQAFgAUABQAFgAWABMAEgATABQAFAAVABYAFQAVABQAEwATABYAFgAVABkA
GwARAA==
         </WaveFormData>
      </LeadData>
      <LeadData>
         <LeadByteCountTotal>10000</LeadByteCountTotal>
         <LeadTimeOffset>0</LeadTimeOffset>
         <LeadSampleCountTotal>5000</LeadSampleCountTotal>
         <LeadAmplitudeUnitsPerBit>4.88</LeadAmplitudeUnitsPerBit>
         <LeadAmplitudeUnits>��V</LeadAmplitudeUnits>
         <LeadHighLimit>2147483647</LeadHighLimit>
         <LeadLowLimit>268435456</LeadLowLimit>
         <LeadID>II</LeadID>
         <LeadOffsetFirstSample>0</LeadOffsetFirstSample>
         <FirstSampleBaseline>0</FirstSampleBaseline>
         <LeadSampleSize>2</LeadSampleSize>
         <LeadOff>FALSE</LeadOff>
         <BaselineSway>FALSE</BaselineSway>
         <ExcessiveACNoise>FALSE</ExcessiveACNoise>
         <MuscleNoise>FALSE</MuscleNoise>
         <LeadDataCRC32>3824355951</LeadDataCRC32>
         <WaveFormData>
AgACAAIAAgACAAIAAgACAAMABAAFAAYABwALAA0ADgAOAA0ACwAIAAkACgALAA0AEQAR
ABQAFgAVABQAEwASABUAGAAaABsAGQAaABoAFwASABEADQAMAAwADAAKAAoABgADAAIA
AgAEAAQABQAGAAUAAQAAAP///f/9//3//f8AAAEAAQABAP7//P/6//b/+P/5//r/+v/4
//j/+f/5//f/9//2//X/9//3//j/+//4//b/9f/2//z/+//9//3/+v/6//7/AAD+//n/
9//+/wgAGQA1AFcAawBqAGgAcQB/AIsAkwCTAIkAdQBTADEAGwAOAAkACQAIAAEA+f/5
//3//f8BAAAA/P/9//7//P/9/wIAAgAAAAAA//////////8AAAAAAQADAAMAAQAAAP//
AAD/////AQD//wAAAAABAAUABQAFAAcABAADAAIAAgAEAAQAAQADAAMAAgABAAEAAgAD
AAUACQAMAAwADQAQAAsACQAIAAkACwALAAsACwAMAAoADAANAA4ADwARABIAEwATABMA
EwAVABYAFgAYABcAGAAbABsAIAAiACIAIgAiACUAJAAjACQAJAAnACsALQAvADAAMAAu
AC4AMAAwADEANAA0ADQANQA1ADMAMwA2ADgAOAA1ADEAMAAuACkAKAAoACgAJwApACgA
JQAjACEAHwAZABgAGQAVABQAEQASABEAEQARABAADgANAA0ADAANAAcABgAEAAMAAAAD
AAYABwAIAAkABwAGAAYABAABAAEAAgACAAUABgAHAAgACAAIAAgABwADAAMABAAEAAIA
AgAAAAAAAgAGAAYABgAIAAcABQAFAAQAAwAEAAMABAAFAAYABwAFAAcACgAFAAIAAgAD
AAIABAADAAMABQABAAEABAAGAAgABwAHAAcABAAEAAQAAwADAAQABAAFAAUABAADAAMA
AgAAAPz//f//////AAAAAAEAAAAAAP////8BAAEAAQD9//z//P/8/wAAAQACAAQAAAD7
//n/+P/7//z//f/+/////v/8//n/+//6//r/+v/6//v//P/8//3//f/9//7//f/8//v/
+v/3//j/+P/3//n/+//8//3/9//0//L/8v/z//H/9P/1//T/8//z//P/9f/1//b/9//4
//j/9//3//X/9//0//T/9P/0//T/9P/0//P/8v/y//L/9P/0//P/8//z//H/8f/0//T/
9P/1//b/9v/3//j/9P/z//L/8v/w//D/8f/x/+//8v/y//L/8v/y//H/8P/v/+7/8P/w
//D/8P/u/+7/7v/u//D/8P/w//D/8v/y//L/8v/z//T/9f/5//j/+P/6//v/+f/4//j/
+P/6//3/AQADAAMAAgD///z///8AAAEABAAHAAcABwAIAAYAAwABAAEAAAAAAP///v/6
//j/8//v/+//8P/w//D/7//u/+3/6f/r/+v/6//r/+3/7f/t/+3/7v/t/+z/7P/u/+z/
7P/t/+7/7v/s/+z/6//r/+v/6//s/+v/6//r/+r/7f/r/+r/5P/o/+z/6//v//P/8P/u
/+7/6v/o/+n/5//q//z/DwAhAD0AUwBWAFQAYQBxAHUAdwB7AHUAWwAzABEABQAAAPv/
+f/6//n/+//7//f/8f/x//L/9v/0//T/8f/x//T/9P/y//L/8f/x//H/8f/y//L/8//1
//X/8//y//H/8f/x//L/9f/z//T/9P/1//n/+f/5//v/+P/3//b/9v/4//j/9f/3//j/
+P/4//n/9v/1//X/9//5//j/+P/6//n/+f/6//3//v/9//z/+//8//r//P/9//7///8B
AAIABQAFAAUABQAIAAoACwAOAAwADAAOAA0AEAASABIAEgATABcAFwAXABgAGAAbAB8A
HgAfAB8AHgAgACIAJgAoACcAKgAqACoAKwArACkAKQAoACoAKgAnACIAIgAhAB0AGwAc
AB0AHQAcABoAFgATABAADwAKAAoACgAHAAcABQACAAEAAQABAP7//P/7//v//f////r/
+v/8//v/+P/7//v/+//7//v/+P/2//X/8v/x//H/8v/y//b/9v/2//b/8//y//H/7//t
/+3/7v/u/+//8P/v//D/8v/2//b/9v/1//P/8P/v/+//7//x//H/7//v/+//7//v//H/
9P/v/+7/7v/v/+7/7//v//D/8//v/+//8v/0//H/7//u/+3/7//w//H/8f/v//D/8P/x
//T/9P/0//X/9P/0//L/9f/y//H/8f/w//L/8v/z//P/8//1//X/9f/x//D/8P/w//H/
8f/x//L/8P/t/+3/7v/u/+7/7v/u//D/8P/v/+3/7v/u/+//8P/t/+3/7f/s/+3/7f/t
/+7/7P/s/+z/7P/s/+7/7//v/+7/7//v/+//6//q/+r/7P/q/+f/6f/p/+v/6//s/+3/
6v/p/+n/6f/o/+j/5//n/+j/6//p/+r/6//s/+3/7v/u/+3/7P/s/+3/7v/t/+v/7f/t
/+v/6//q/+r/6v/r/+z/7P/t/+7/7f/t/+3/7v/r/+r/6v/p/+n/6v/s/+z/7P/s/+z/
7P/s/+z/6v/q/+r/6v/q/+r/6v/q/+v/7P/t/+7/9P/2//f/+v/5//n/+P/4//f/9v/2
//f/+P/8////AAACAAIAAgACAAEAAQAAAP///v/+//v/+f/8//r/+//7//z/+f/4//T/
7v/s/+v/6f/m/+b/5v/m/+X/5f/l/+X/4//j/+P/4//l/+T/4//i/+X/5v/l/+b/5v/m
/+X/4v/i/+P/4//j/+X/5P/j/+P/4v/i/+T/4f/i/+b/5v/m/+n/5//l/+T/4v/m/+7/
5v/b/93/4v/m//X/EwAvAEMAVgBcAFkAZwB7AIUAgwB7AG0ATQAtABcABAD5//f/+P/1
//H/6f/l/+n/6//o/+j/6f/q/+j/6f/s/+z/6v/q/+z/7f/u/+//7f/s/+z/7f/w/+//
7//v/+z/6//r/+3/6v/q/+n/6f/t/+//8f/1//L/8f/w//D/7v/s/+f/5//r/+7/8f/1
//P/8//0//f/9f/0//T/9v/y//H/8f/z//b/9//4//n/+v/4//r/+//8//3///8AAAEA
AQABAAEAAQACAAIABAADAAQABwAHAAwADgAOAA4AEQAVABUAFQAWABYAGQAdABsAHQAe
AB4AIAAiACYAKAAmACgAJwAmACgAKQAoACkAKAAqACoAJwAmACYAJQAhACEAIgAjACMA
IQAgAB0AGwAaABkAFAAUABEADQAMAAkABwAFAAQAAwAFAAQABAAFAAcACQAEAAQABgAF
AAIABQACAAEAAAD//wIAAgADAAIAAwADAAQABAAEAAQABAAEAAIAAgACAAEAAQABAAIA
AgAEAAQAAgACAAEABAADAAIAAwADAAIAAwAAAP//AAD//wAAAQACAAMA//8BAAQA//8A
AAIABQAGAAYABQAFAAcAAwABAAIAAgAFAAUABgAHAAUABAADAAEAAAAAAP////8CAAIA
AgADAAIAAAD8//3/AAABAAMABAABAAAAAAD/////AQABAAEA/v/+////AAABAAEAAQAC
AAMAAQACAAQAAwACAAEAAAACAAIAAQD//////v/+//7//P/9//7//v8BAAEAAQACAAAA
AAAAAAAA/f/+//7//f8AAAEAAQABAP///v/+/wAA///7//z/+//9//3//v////////8A
AAEAAAAAAP///////wEA/v/+//7//v/+//7//f/7//n/+P/7//7////////////9//3/
+//6//n/+f/7//r/+v/6//v/+//7//z//P/8//3//f/9//r//P/8//z//P/6//r/+v/6
//3//v///wAA///+//3//P/9//7/AgAEAAIABAAFAAUABwAIAAkACgAJAAsACwAOAA4A
DgAOAA4AEQASABUAFwAUABMAEwASABAADwAQAA4ADAALAAoABwAFAAAA/P/6//z//f/+
/wAA/v/+//v/+//5//f/9f/z//X/9f/1//T/9f/0//T/9P/y//L/8//0//T/8v/y//P/
9f/1//X/9P/x//H/8f/y//P/8f/w//D/9v/2//f/9//z//T/9P/0//T/9P/x/+//9v8A
ABEALwBNAF8AYgBgAGMAdwCLAIcAgwB9AGUAPQAhABUACgADAAMA/P/x//P/9f/v//H/
+f/6//r/+f/4//T/8//0//T/8v/y//H/8f/x//H/8f/y//T/9//5//f/9v/1//T/8//z
//X/9f/2//b/9//7//v/+//9//j/9//2//b/9v/2//P/9f/3//j/+f/7//v/+//8////
/f/8//z//v/9//3//v8BAAEAAQABAAEAAAD+/wAAAQAAAAEAAwAEAAYABwAIAAkACQAK
AAoADAANAA4AEQARABIAFAAUABQAEwAXABcAFwAZABoAHgAjACEAIwAkACQAJgAmACgA
KAApACwALAAsAC0ALQArACsAKQAqACkAJQAlACYAJgAjACAAIAAgAB8AHAAaABYAEwAU
ABMADgAOAA8ACwAKAAcABgAFAAUABQADAAAA/v/9/wAAAwD//wAA/v/9//r//f/9//3/
/f/9//7//v////7/+//7//z//P/8//r/+P/2//f/+P/5//n/9//3//j/+P/6//r/+P/4
//b/+v/6//r/+v/5//f/9//5//n/+//7//n/+f/5//n/+f/7//7/+f/4//j/+f/4//r/
+f/5//v/+//7//7/AAD///3//P/7//v//P/9//3//P/8//v/+//9//z/+//7//r/+v/4
//v//f/9//7//v/9//z//P/7//v//f/9//3/+f/4//j/+P/9//3//f/+/wEA//8AAAIA
AAD+//z/+v/8//z/+//5//f/9v/2//b/+f/7//3//v/9//v/+f/4//r/+v/6//r/+P/6
//v/+//4//f/9f/z//X/9v/4//z//P/5//v/+//5//f/9v/1//b/9//5//v/+v/6//n/
+f/6//3/+//8//v/+v/5//j/+f/5//n/+v/6//z//P/7//n/+f/3//f/+v/6//r/+//7
//r/+v/6//f/9//3//j/9v/2//f/9//7//r/+P/4//j/+P/3//b/9f/0//f/+P/5//r/
9//2//X/9P/3//j/+f/6//v//P/9//7//f///////v8AAAEAAQAAAAMABAAFAAcACQAJ
AAwADgAOAA4ADgAOAA0ADgAOAA0ADQAOAA4ACwAJAAkABgAGAAcABgADAAIA/P/5//j/
+P/1//T/9P/0//b/8//z//P/9f/1//X/9f/3//f/9v/1//P/8v/x/+7/7P/t/+7/7v/u
/+7/7//v/+//7//u/+3/7//v//D/8//w/+7/7f/u//D/8//x/+3/7v/u/+z/7P/s/+n/
6//y//z/EQAvAEsAXQBeAFwAXwBxAH8AfwB9AG8ATQAtABkABwD0//H/9//4//X/9f/3
//P/7f/p/+r/8P/u/+7/6//r//D/8P/u/+7/8f/x//H/8f/u/+7/7//x//P/8f/w/+//
8P/v/+//8f/u/+7/7f/t/+//7//v//H/8f/x//H/8v/x//D/7P/t/+//8P/x//P/8v/x
//H/8//x//D/8P/y//D/8f/z//f/+f/5//n/+f/6//j/+v/7//z//f///wAAAwADAAMA
AwACAAIAAQACAAMABAAHAAcACAAKAAoACgANABEAEQARABIAEgAVABkAGQAbABwAHAAe
AB4AIAAgACMAJgAmACYAJAAjACAAHwAhACQAJQAjACAAIAAfABsAFwAWABUAEwATABIA
DwANAA4ADQAIAAgACgAHAAcABQACAP///f/7//r/+P/3//f/+f/7//b/9v/2//X/8v/1
//P/8//z//P/9P/0//X/9P/z//P/9P/0//P/8v/x//D/8f/y//P/8//z//P/9P/0//X/
9v/1//b/9P/2//T/8v/1//X/9P/1//P/8//1//X/9f/1//X/9f/1//f/+v/1//P/9P/2
//b/+P/3//f/+f/3//f/+v/8//r/+f/5//n/+f/6//v/+//7//z//P/9//3//P/7//v/
+//6//f/+f/3//f/+P/4//r/+v/7//v/+P/5//j/9//0//T/9f/2//b/9f/0//T/9f/z
//T/9v/0//T/9P/0//j/+P/3//X/9P/y//H/8P/y//X/+P/6//n/9//1//T/9P/0//T/
9P/w//L/8//z//b/+f/7//3/+P/2//X/9v/0//H/8//z//P/8//0//X/8//z//T/9f/3
//j/+P/5//j/+f/1//T/9P/0//T/9P/0//P/8v/y//b/+P/4//f/9f/z/+//7f/x//L/
8//1//P/8v/y//L/8v/z//T/9v/2//b/9//3//f/+v/3//b/9f/0//H/8P/v/+7/8v/0
//b/+P/6//r/+v/6//z///8AAAAABAAFAAUABAAEAAQABAAFAAYABQAHAAgABgAGAAYA
BgAIAAwADwARAA8AEAAQAA0ACQAJAAYABgAFAAQAAQAAAPr/9//2//b/9v/2//f/+P/5
//f/+P/5//b/9f/0//P/9P/1//X/9f/x//D/7//s/+3/7//x//L/8P/w//H/8f/v/+//
7v/t/+r/6f/p/+v/7P/s/+3/8P/y//P/8//v/+z/6P/s//L/8P/t/+v/6P/s/wEAHQA7
AFEAYABoAGkAbQB9AIkAjQCJAH0AYwBBACkAGAABAPf//P/9//P/7//z//P/8//0/+7/
7//w/+7/7//0//T/8v/y//H/8f/x//H/8//0//b/+f/3//P/8P/t/+//7//w//P/8v/y
//H/8f/x//H/8f/z//L/8//0//b/+P/4//X/9//2//b/9v/3//f/9//4//v/+v/4//f/
+P/4//n/+/////7//f/8//v/+P/2//j/+f/9////AgAEAAUABQAFAAUAAwAEAAQABgAH
AAgACwALAA4AEAAQABAAEwAXABcAFwAVABQAFgAZABoAHQAfACAAIAAgACIAIgAkACgA
KQAqACkAKQAnACcAJgAmACQAHwAdAB4AHgAbABkAGgAbABsAGwAaABcAFQAUABMADgAO
AA0ACQAIAAUABgAFAAUABQADAAAA/v/9//3////6//r/+v/5//b/+f/3//f/9//3//j/
+P/5//j/9//3//j/+P/4//j/+P/4//n/+v/7//v/+f/5//r/+v/5//j/9f/0//L/9v/2
//b/9//3//b/9//4//n//P/9//j/9//2//X/8//1//j/8//x//L/9P/0//T/8//z//X/
8//z//b/+P/3//X/9P/z//T/9v/4//n/+P/4//f/9//4//j/+P/5//r/+v/4//v/+//7
//z//P/7//r/+v/5//f/+f/5//n/9//2//b/9v/3//f/9//4//b/8//z//T/9//4//n/
+v/8//z/+//5//f/9v/2//b/9//5//v//P/6//n/+P/4//r/+v/6//r/9v/4//n/+f/9
////AAABAP7//P/7//z//P/5//v/+//7//v//P/9//r/+f/5//n//f/+//7////9//3/
+P/2//j/+P/4//j/+f/5//n/+v/6//r/+P/1//j/+f/4//n/+v/6//r/+//5//j/+P/4
//f/9//3//j/9//2//b/9f/3//z/+v/6//r/+v/7//z//f/+//z//P/8//z///8CAAgA
DAAKAAoACQAHAAMAAgABAAAAAwAFAAUACAAKAAoACgAKAAwADAAOAA8ADwAPABAAEAAO
AA0ADgAMAAkABwAFAAEAAgD+//v/+v/4//f/9v/2//b/9v/z//P/9f/1//X/9f/y//H/
8P/u/+3/7P/s/+z/6//s/+7/8P/v/+z/6//r/+z/7f/u/+7/7f/t/+3/7v/x/+//7v/u
//L/8v/x//H/7f/q/+r/7v/w/+7/7//t/+7/9P8FAB0ANwBRAF4AXgBhAGsAfwCLAIcA
dwBnAFEAMQAZAA4A///x//T/9f/v/+3/8//z//H/9P/0//L/8v/v/+//8f/w/+3/7P/v
/+//7//v/+7/7v/v//H/7//t/+z/6//q/+n/6f/r/+7/8P/x//P/8//z//P/9f/x//H/
8f/y//P/9P/y//X/9v/2//b/9//2//X/9f/3//j/+P/5//z/+P/3//f/+f/9//3//f/9
//z/+v/8//3//v///wEAAgABAAEAAQABAAEAAgACAAQAAwAEAAcABwALAA4ADwAQABIA
FwAYABkAGAAYABsAHwAfACEAIgAiACAAIAAiACIAIwAmACYAJgAlACUAIwAjACYAKAAo
ACUAIQAgAB4AGQAYABgAGAAXABkAGAAVABMAEgARAAwADAALAAcABgADAAAA////////
///+//7////+////+f/4//r/+f/2//n/+v/7//z//f/7//j/9v/y//T/9f/3//j/+v/6
//r/+v/4//j/+P/3//f/9//4//j/+P/4//b/9v/0//j/+P/4//j/9//1//X/9//3//n/
+f/5//n/+f/5//X/9//6//X/9v/4//v//P/7//n/+P/5//X/9f/4//r/+//7//z//f/6
//r/+v/5//v//P/8//3/+v/4//b/9f/5//r/+f/9//z/+//7//r/+f/4//j/9//3//n/
+f/5//b/9v/3//j/+f/5//n/+v/4//X/9f/2//f/+P/5//r/+v/4//X/8f/y//L/8//0
//T/9f/2//b/+f/5//n/+v/3//b/9f/0//L/9P/1//X/9v/3//f/9//3//b/9v/4//j/
9f/3//f/9P/z//P/8//2//f/+f/7//n/+P/2//X/9//5//b/9v/2//b/9v/2//X/8//x
//D/8v/0//T/8//1//X/8//z//L/8v/y//P/9P/0//X/9v/0//P/8v/y//T/9P/1//X/
8//w//L/8v/y//L/8v/y//L/8v/y//L/8v/y//L/8v/y//L/9P/2//j/+v/5//j/9//2
//b/9v/2//b/9//7//3//v8BAAMABAAEAAQABAAEAAUABQAFAAgACgAMAAwADAAMAAsA
DAAMAAsACQAKAAoABwAFAAUAAgACAAQABAACAAIA/f/5//f/9v/1//T/9P/0//T/8f/x
//H/8f/x//H/8f/v/+//7v/t/+//8P/x//D/7f/t/+3/7P/r/+z/7v/v/+//7//u/+3/
7P/r/+v/7f/r/+r/6v/s/+7/7//v/+3/6v/u/+7/7P/u//H/7//u//T/AQAVADUAVQBe
AFoAWwBnAHcAfwB7AHMAYwBHAB8AAwD6//H/7//w/+//7f/t/+v/7f/z//T/7v/v//D/
7v/v//D/8P/u/+7/7//v/+//7//s/+r/6f/p/+r/6f/p/+n/6v/p/+n/6//r/+z/7P/t
/+3/7f/t/+//7f/t/+3/7v/w//D/7f/v/+//7v/t/+3/7//v//D/8//z//L/8v/0//D/
7//v//H/9f/1//X/9f/1//T/9//5//r/+//9//7//P/7//r/+f/7//z//P/+/wAAAgAG
AAcACQAKAAkACAAJAA0ADQANABAAEAATABcAFQAXABgAGAAYABgAGgAaABwAIAAhACIA
IQAhAB8AHwAgACIAIgAfAB4AHgAdABkAFgAWABYAFQAUABIADgALAAsACwAHAAgABQD/
//z/9//4//f/9//3//b/9P/z//P/8f/z/+7/7v/w//H/8P/1//T/8//y//H/8f/w//D/
7v/u/+//8f/y//P/8v/x//D/8v/0//b/9//z//P/9P/0//L/8v/w//D/8v/2//b/9v/2
//X/8//z//P/8//1//X/8f/x//H/8f/v//H/9P/v//D/8v/1//b/9v/1//X/9//2//f/
+//+//z/+f/3//X/9P/0//T/8//z//T/9P/1//P/8v/x//H/9f/2//X/+f/7//v//P/8
//n/+P/4//f/9//5//n/+f/0//L/8f/w//b/9//4//r/+P/1//X/9v/2//b/9v/2//r/
+v/5//f/+f/4//j/+P/1//X/9f/0//T/8//y//L/8v/y//L/8v/u//D/8f/x//L/8//z
//P/8//y//L/9P/2//P/9f/1//L/8f/x//H/8f/x//L/8//z//L/8P/v//D/8//x//L/
8//0//X/9v/0//P/8v/y//X/+P/5//n/9//3//X/9f/2//b/9v/3//X/9P/0//T/8//z
//P/9P/2//b/9//3//X/+P/2//b/9v/2//f/+P/5//r/+P/4//j/+P/3//b/9f/0//T/
9P/0//T/8v/y//L/8v/1//b/9//4//n/+v/6//z///////7//v/8//z//f//////AgAE
AAQABgAGAAYABgAJAAsADAANAA8AEAAOAA0ACgAGAAUAAwAAAP3//P/4//j/+P/5//n/
+P/4//j/+P/z//P/8//z//X/9f/1//X/9f/0//P/8v/y//L/8P/w//H/8v/y//D/7v/v
/+//7//w//D/8P/x/+//8P/z//H/8P/2//T/8P/1//f/6f/g/+b/8v/w/+7/7f/p/+r/
9P8FAB0APQBZAGoAbgBvAHkAiwCNAIMAfQB1AFkANwAfAA4ABQD9//r/+//5//X/8//3
//n/+P/2//f/+P/2//f//P/8//r/+v/6//n/+P/3//X/9P/0//X/9f/z//L/8f/w/+//
7//x//L/9P/1//f/9v/1//T/9f/1//X/9f/2//b/9v/z//X/9v/2//b/9//4//n/+///
//3//P/8//7/+f/5//r//f8AAAEAAgADAAQAAgAEAAUABgAHAAkACgAJAAcABQADAAYA
CAAJAAwACwAMAA8ADwAUABYAFgAWABUAGQAZABkAGgAaAB0AIQAjACUAJgAmACQAJAAm
ACYAJwAqACoAKgApACkAJwAnACgAKgAqACcAJwAoACgAJQAiACIAIgAhAB4AHAAYABUA
FQAVABEAEgASAA8ADwANAAoACQAJAAkACAAGAAUABQAFAAcAAgACAAQAAwAAAAMAAQD/
//3/+//9//z//P/6//r/+//9//7/AgACAAIAAgAEAAQABAADAAAA//////7//P/8//r/
+v/8/wAAAAAAAAAA///9//3//P/7//z/+//8//3//v////v//f8AAPv//P/+/wEAAgAC
AAEAAQADAP////8CAAQAAgABAAEAAQD+//7//v/9//7/AAABAAMAAAD+//z/+//9//7/
/f8BAAMAAwAEAAQAAgAAAP///f/9//////////7//v///wAAAgABAAAAAAACAP////8A
AP7//v/+//7//v/+//3/+//8//z//f/+////AQADAAQAAwABAP///v8BAAIAAwAEAAEA
AgACAAEAAQABAAAA//8AAAAAAQAEAAMA//8AAP//AAD/////////////AAABAAAAAAD/
////AAADAAEAAgAAAAAAAAAAAP///f/7//r///8CAAMAAwABAAEA/////wAAAAAAAAEA
AQAAAAAAAAAAAAEAAgAEAAMAAgACAAEA/f/8//7//v/+//7/AAAAAAAAAAAAAAAAAAAA
AAIAAgACAAIAAAADAAQABAAHAAkACgAKAAoACgAKAAsADQANABAAEgAUABQAFAAUABMA
FAAUABMAFAAWABcAFQAVABUAEgASABAADgAKAAgABAABAAAAAAABAAAAAAAAAP7/+//7
//v//v///wAAAQD//////v/9//v/+v/5//b/9v/3//j/+P/4//j/+f/5//n/+f/4//f/
9//3//j/+//5//j/+P/6//j/9f/3//n/9v/6/wAA/P/0//f/+//4/wIAGwA5AFMAZwBu
AHAAdwCHAJMAmQCRAIUAdQBZADUAIQAaAAkA/f8AAP//8//1////AwABAAIAAAD9//z/
+P/3//r/+v/4//j/+v/7//z//f/8//z//f///////f/8//v/+P/3//f/+f/5//r/+v/7
/////////wEAAQABAAEAAgAAAAAA/f///////v/9//3//P/7//v//f///wAAAgAGAAMA
AwAEAAcACQAJAAkACQAGAAQABgAHAAYABwAJAAoADAANAA4ADwANAA4ADgAQABMAFAAX
ABcAGAAYABYAFAAWABsAHAAdAB8AIAAkACkAJwApACoAKgAqACoALAAsACsALgAuAC4A
MQAxAC8ALwAyADQANAAxACwALAArACcAJgAmACYAJQAnACYAIwAhAB8AHQAXABYAFQAR
ABAADQAKAAkACQAJAAoACAAHAAcACQALAAYABgADAAEA/f///wAAAQACAAMAAQD+//z/
+P/5//n/+v/6//r/+v/6//r//f/+////////////AAAAAP3//P/5//j/+v/+//7//v8A
AP///f/9//////8BAAEA/f/9//3//f/8////AwD/////AAACAAIAAQD///7/////////
AgAEAAIAAQABAAEA/v/+//7//f///wAAAAABAAEAAAD/////AAAAAP7/AQADAAMABAAE
AAIAAAD///3///8BAAEAAQD///7//v/+/////f/7//r//f/7//z//v/+//7//v/+/wIA
AgABAP///v/8//v/+v/8//3//v/+//3/+//5//j/+//8//3//v/9/wAAAgADAAAA///9
//v/+v/6//v//v8AAP3///////7//f/9//3//f/9//7///////7//P/7//v//f/6//r/
+//8//3//v/+//3//P/8/wAAAgACAAEAAAD///z/+//+//7//v///////v/+//7//P/7
//r/+v/8//7/AQADAAMAAgAAAP7//P/6//v//P/9//7//P/8//z//P/+//7//v/+//3/
/P/7//r/+P/4//j/+P/7//z//f/+/wAAAAAAAAAABQAGAAYACAAHAAcABgAGAAQAAgAB
AAEAAwAGAAgACAAIAAgACAAIAAwADQANAA0ADAAMAAkABwAJAAYABgAFAAQAAQAAAPz/
+f/4//j/9//0//T/9P/0//P/8//z//P/8f/x//H/8f/x//D/7//u/+z/7P/q/+r/7f/u
/+7/7P/s/+3/7f/t/+v/6v/p/+n/7P/u//L/8f/y//T/8P/s/+3/7f/r/+z/9P/y/+z/
6v/r/+v/8v8GAB0ANwBVAGcAZgBiAG0AewB/AIEAgwB1AFsAMwATAAMA/P/3//f/+P/1
//P/9f/1//P/9f/0//T/9//4//b/9//6//r/+P/4//j/9//2//X/9P/0//X/9//5//n/
/P/1/w==
         </WaveFormData>
      </LeadData>
      <LeadData>
         <LeadByteCountTotal>10000</LeadByteCountTotal>
         <LeadTimeOffset>0</LeadTimeOffset>
         <LeadSampleCountTotal>5000</LeadSampleCountTotal>
         <LeadAmplitudeUnitsPerBit>4.88</LeadAmplitudeUnitsPerBit>
         <LeadAmplitudeUnits>��V</LeadAmplitudeUnits>
         <LeadHighLimit>2147483647</LeadHighLimit>
         <LeadLowLimit>268435456</LeadLowLimit>
         <LeadID>V1</LeadID>
         <LeadOffsetFirstSample>0</LeadOffsetFirstSample>
         <FirstSampleBaseline>0</FirstSampleBaseline>
         <LeadSampleSize>2</LeadSampleSize>
         <LeadOff>FALSE</LeadOff>
         <BaselineSway>FALSE</BaselineSway>
         <ExcessiveACNoise>FALSE</ExcessiveACNoise>
         <MuscleNoise>FALSE</MuscleNoise>
         <LeadDataCRC32>4147900453</LeadDataCRC32>
         <WaveFormData>
8P/w//D/8P/y//L/8v/y//P/9P/1//b/9P/2//b/9v/3//n/+v/7//n/9v/0//P/8v/u
/+n/6P/o/+n/6v/r/+n/6f/p/+n/6v/q/+v/7P/s/+v/6//s/+v/7P/s/+z/7P/s/+z/
7P/t/+//7//v/+//7//v/+//7P/s/+7/7v/s/+z/7f/t//D/8f/y//T/9P/0//T/9f/1
//X/9f/1//T/9P/0//T/8v/z//P/8v/0//T/9P/1//j/+v/9/wAACQAWACEALQA6AEUA
TwBRAE0ARwA8ACoAEwAAAPH/3f+//6X/kv+H/4H/f/+G/5v/qv+y/7r/wP/D/8r/2v/q
//X//P8BAAIAAAD+//3//f/9///////+//7//v/+////AQABAAEAAQAAAAAAAAABAAEA
AQACAAMAAwAFAAUABQAEAAQABAAEAAQABwAHAAcABwAHAAgACAAIAAgACQAKAAoACAAI
AAgABwAHAAgACAAIAAgACQALAAsACwAJAAkACQALAAsADQANAAwADAAMAAwACwANAA0A
DQAPABEAEQASABIAEgASABEAEQARABIAEgAWABcAGAAZABcAFwAVABUAEwATABMAFAAV
ABUAEwAUABEAEAAOAA0AEAAQAA8ADgAQAA4ADgAOAA8AEAAQABEAEAAPAA0ADAALAAkA
CQAJAAgABgAFAAMABQAEAAMAAQABAAEAAQACAAIAAAD/////AAD//wIAAwABAAEAAQAB
AAMAAwACAAIAAQAAAP///f////////////////////3///8AAAAAAAD+//7//v/+/wAA
AAAAAAAAAAAAAAAAAAD/////AAAAAP7//v/9//3//v///wIAAwADAAIAAgADAAMAAwAD
AAMAAQABAAEAAQAEAAUABgAHAAQABAAEAAQABAAFAAUABAACAAIAAgACAAEAAQABAAEA
AgACAAMAAwADAAIAAQABAAIAAgACAAEAAAD///7//f/+////AAAAAP7//v/+//7//f/7
//v//v8CAAAA/////wEAAQAAAAAAAAAAAAEAAQAAAAAAAAAAAAAAAAAAAAAAAgACAAEA
AQD//////f/9//z//f/9//3/AAABAAIAAQACAAEAAAD//wEAAAAAAAAAAAAAAAAAAQAB
AAAAAAAAAAAAAAABAAIA///+//3//P/9////AAABAAEAAQD//////f/9//7//v/+//7/
/v/+//z/+//7//v//v/+//7//v8AAP///////wEAAAD+//7//v/+/wAAAAAAAAAA/v/+
//7//v8AAAAAAAAAAP7//v/+//7///8AAAEAAgAEAAQABAAGAAQABAAEAAUACAAJAAkA
CAAEAAMA///6//f/9v/2//f/+P/5//n/+f/4//f/9v/0//X/9v/3//f/9//4//n/+v/6
//r/+P/4//j/+P/5//v/+//7//v/+//7//v/+v/6//7//v/+//7//f/9//3//f/7//z/
/P/8//z//f/9//3//v///wEAAgAAAAAAAAABAAMAAgACAAIAAgADAAQABAAJABAAFwAg
AC0APwBOAFcAXQBbAFcAUwBKADgAHwAMAP3/6f/L/7H/nv+T/4v/if+U/6n/uv/A/8L/
yP/N/9T/4P/y/wMADAATABIADgAKAAkACQAJAAoACwALAAwADgAOAA8AEQAPAA8ADwAO
ABAAEAARABEADwAQABEAEQATABMAEwASABAAEAAQABAAEwATABMAEwATABQAFAAUABIA
EwAUABQAFgAWABYAFQAVABYAFgAWABYAFwAZABkAFwAVABUAFQAVABUAFwAXABgAGAAY
ABgAGQAbABsAGwAbAB0AHQAeACAAIAAgAB8AHQAdAB4AHgAjACMAIwAjACEAIQAfAB8A
HQAdAB0AHgAeAB0AGgAaABwAHAAbABsAHgAeAB0AHAAbABgAFwAWABYAFgAVABUAFQAV
ABQAFAARAA8ADwAPAA8ADgAOAA0ADQAMAAsACQAJAAkACQAKAAoACAAHAAcABQADAAUA
BQAFAAUABQAFAAUABQAEAAQABAAEAAQAAwAEAAUABgAHAAYABQAEAAEAAwAEAAQABAAE
AAQABAAEAAIAAgACAAIABAAEAAQABAAEAAMAAwACAAQABAADAAMAAgABAAIAAQADAAIA
AgADAAMAAwADAAMAAwADAAMAAwADAAMAAwADAAAAAAAAAAAAAAABAAEAAAACAAIAAgAC
AAAA///+//3///8AAAIAAwADAAIAAQABAAEAAAD///3///////////8BAAEAAQAAAP//
/v/9//z//P/7//z/AAAAAP7//f/9///////+//7//f/8//z/+//7//z//f/+//z//P/8
//z/+//6//j/9//4//n/+P/5//j/+f/5//n/+//7//v/+f/6//n/+P/3//n/+P/4//j/
+v/6//r/+//5//j/+P/4//b/9v/3//j/9//2//X/9P/1//f/+P/5//v/+//5//n/9//3
//j/+P/4//j/+P/4//r/+f/5//n/+f/4//f/9v/4//f/9//3//f/+P/2//b/9v/2//b/
9v/2//b/+P/4//j/+P/6//r/+v/6//r/+v/6//r/+v/6//r/+v/9//3//f/8//z/+//7
//j/9v/x//D/8P/v//D/8f/x//H/8f/x//H/8P/w//D/8P/u/+3/7f/t/+7/7v/u/+z/
7f/u/+//8f/x//H/8f/x/+7/7f/s/+r/7P/w//L/9P/y//P/8//z//L/8f/x//D/8v/y
//P/8//z//P/8//0//L/8v/y//L/9f/1//T/9P/y//T/9f/2//j//f8EAAkAEAAdACsA
NgBDAE8AUQBLAEMAPgAyABkAAgDz/+f/0f+z/5b/g/99/3n/fP+P/6b/tv+8/77/xf/K
/87/2P/p//b//f8EAAQAAQD///7//f///////v/+//z//P/9////AQABAAEAAAAAAAAA
AQABAP//AAABAAEAAQABAAEAAAD+//7//v/+/wEAAQABAAEAAwAEAAQABAACAAMABAAE
AAUABgAHAAcABgAGAAUABAAGAAcACQAJAAkABwAHAAcABwAHAAkACQAIAAgACAAIAAgA
CQAIAAcACQALAAsADAAOAA4ADgANAA0ADQAOAA4AEQARABEAEQAQAA8ADAALAAwADQAO
ABAADgANAAoACgAMAAwACwALAAwADAALAAoACAAGAAYABgAGAAYABQAFAAcABwAGAAYA
AwABAAEAAQABAAAAAAD//////v/9//v//P/9//7/AAAAAP7//f/9//v/+f/7//v/+f/5
//n/+f/3//f/9v/2//j/+P/4//f/+f/5//n/+f/7//v/+//5//n/+v/6//r/+f/4//f/
9v/4//j/+P/4//r/+v/6//r/+v/5//n/+P/5//r/+v/7//n/+f/7//v//f/8//z//f/9
//3//f/9//v/+//7//v//f/9//3//f/6//r/+v/6//v//f/+//7/AAAAAAAAAAD+//3/
/P/7//3//v8AAAEA///+//3//f/8//z//P/7//v/+//7//v/+//7//v/+v/9//7///8A
AP3/+//7//7//v/8//v/+//9//3//P/8//v/+v/6//n/+v/6//r/+v/4//j/+P/4//n/
+v/6//v/+//7//n/+f/6//v/+//7//n/+f/5//f/+P/3//b/9f/3//b/9v/2//f/+P/5
//v/+f/4//j/+P/3//j/+v/8//r/+v/6//r/+v/7//v/+//5//n/9//3//n/+f/6//r/
+//8//3//v/8//n/9//1//f/+P/5//r/+v/5//n/+f/5//j/+P/4//j/+P/4//j/+P/4
//j/+P/4//j/+f/6//v//P/8//z//v/+/wAAAAABAAEAAQAAAP7//f/8//j/8//t/+3/
7v/w//L/8f/x//H/8f/y//P/8//0//P/8v/w/+//8v/z//T/9P/z//D/7//u//D/8//3
//n/9//3//f/9//2//T/8//0//X/9v/3//n/+f/5//n/+f/4//j/+P/4//n/+f/5//n/
+f/6//r/+v/4//j/+f/5//r/+v/6//r/+//6//z/BQAKABEAHAApADUARABPAFcAVQBR
AE0AQgAuABUAAgDz/93/v/+j/5L/i/+H/4f/lv+r/7b/uP++/8b/z//W/+D/7v/9/wQA
BQAGAAIAAAD///////8DAAUABgAIAAYABgAHAAkABwAHAAcABgAIAAgACQAJAAcACAAJ
AAkACQAJAAkACAAGAAYABgAGAAgACQAKAAsACgAKAAkACAAKAAsADAAMAAoACgAKAAkA
CwAMAAwADAAMAA0ADwAPAA8ADQANAA0ADQANAA8ADwAMAAwADAAMAA4AEQASABMAEQAT
ABMAFAAXABgAGQAZABcAFwAYABgAGwAbABsAGwAZABcAEwARABQAFQAWABgAGgAZABYA
FgAVABQAEgARABQAFAATABIAEgAQABAAEAAQABAADwAPAA0ADQAMAAwACwAJAAkACQAJ
AAgACAAHAAcABgAFAAMAAwADAAMABAADAAAA/v/9//v/+f/7//v//v///wAAAQD/////
/v/+/wAAAAAAAP///f/9//3//f/////////9//v//P/8//z/+v/6//r/+v/8//7/AAAC
AP///v/9//z//f/9//7//v8AAAAA//////3//f//////AQAAAAAAAQABAAEAAQABAAEA
AQABAAEAAQABAAEAAQD+//7//v/+//7///////7//v/+//7//v///////////wAAAAAB
AAEAAQAAAP////8AAAAAAAD///3//f/9//3//////////v/9//z/+//6//f/9f/1//j/
/f/8//z//f/7//v/+v/6//r/+v/7//v/+v/6//r/+v/5//j/9//2//b/9v/1//X/+P/5
//j/+f/6//v/+//7//n/+f/5//f/+f/5//n/+f/5//j/+P/4//b/9v/2//f/9//2//b/
9v/2//b/9//4//j/+P/4//j/+v/7//v/+//6//n/9v/1//P/8//0//T/9f/2//f/+P/4
//f/9//3//b/9v/2//b/9P/z//P/8//3//j/+P/4//j/+P/3//b/9f/0//b/9v/2//b/
+P/4//j/+P/6//r/+v/6//r/+v/6//r/+//+////AAAAAAEAAQABAP3/+v/4//f/9P/w
/+v/6v/r/+3/7//x/+//7//v/+//7f/s/+z/7P/u/+3/7f/u//H/8v/y//L/8P/w//D/
8P/v//H/8f/x//H/8f/x//H/8v/y//T/9P/x//D/8P/v//H/8f/x//L/8//0//X/9//3
//f/9//3//b/9v/2//b/9f/1//T/8v/1//b/9//5//z//v8BAAYACwAYACcAMwBAAFEA
VQBPAEsARwA6ACYADQD2/+f/0/+1/53/kP+J/4H/f/+Q/6X/sP+0/7z/xP/F/8j/0v/i
//P/BAAJAAYAAgACAAEAAQABAP/////+//7/AAAAAAEAAwADAAMAAwACAAQABAAFAAUA
AwAEAAUABQAFAAUABQAEAAQABAAEAAQAAwADAAMAAwAEAAYABwAIAAcABwAHAAYABgAG
AAYABQAHAAgACAAIAAYABwAJAAkACwAJAAkACQAHAAcACQAJAAkACgALAAwACwANAA0A
DQANAA8ADwAQABAAEAAQAA8ADgANAA0ADAAPAA8ADwAPABIAEwASABMAEQARABEAEgAQ
AA8ADAAMAAwADAALAAsADAAMAAsACgAMAAoACgAKAAkACAAGAAUABwAHAAYABgAFAAMA
AwADAAMAAgACAAEAAQAAAP///f/9//3//f/+/////v/+/////v/7//z/+//8//3//v//
//3//f/8//z/+v/6//r/+f/5//n/+f/5//v/+//7//n/+f/6//r/+v/8//z//P/8//v/
+v/5//j/+f/6//v//P/7//v//P/8//z//P/7//v//f/9///////+//z/+//7//z//f/+
/////v/9//z/+//9//3//f/9//r/+v/6//r//P/9//3//P/6//r/+v/6//n/+f/5//n/
+v/6//v/+//8//z//P/9//z//P/8//v//P/9//7////+//3//P/6//r/+v/6//r/+v/5
//r//v/+//z/+//7//3//f/8//z/+v/6//v/+//8//z//P/8//z//P/8//z/+v/6//n/
+f/4//f/9P/z//X/9//4//n/+//7//v/+f/7//v/+//7//v/+v/6//r//P/8//z//f/7
//j/9v/0//X/9v/4//r/+v/6//r/+v/4//n/+f/5//n/+f/3//f/+f/5//r/+v/5//j/
9//2//T/8//z//P/9f/2//f/+P/4//f/9//3//v/+v/6//r/+v/6//r/+v/6//r//P/8
//z//P/8//z//P/8//z//v/+//7//v/////////+//z/+//7//r/9v/x//D/8f/z//X/
9//0//P/8v/x//H/8P/w//D/8P/v/+//8P/z//T/9P/0//D/8P/w//D/8//1//X/9f/0
//P/8v/x//H/8v/1//b/9v/2//f/9//5//n/+f/6//r/+v/6//v/+v/5//j/9//7//z/
/f/+//z//f/9//z/+v/6//r/+//8//z///8GABEAGgAjAC8APABHAFEAVwBTAEsAQAAw
ABsACgD///H/2/+7/57/i/+H/4P/gv+R/6b/tP+8/8L/yf/Q/9j/5P/v//z/AwAKAAwA
CQAHAAYABQAFAAUABAAEAAYABgAHAAkABwAFAAMAAAABAAIABAAFAAUABgAHAAcABAAD
AAIAAAADAAYACQAMAAwACwAKAAkABwAIAAgACAAGAAcACAAIAAoACgAKAAkACwAMAAwA
DAAJAAkACgAJAAoACQAKAAsACwALAA0ADQALAAoACQAIAAoADQAOAA8ADQAPAA8AEAAQ
ABAAEAAPAA8ADwAQABAAEwATABMAEwATABMAEQARAA8ADwAPABAADgANAAoACgALAAwA
DAANAAsACgAIAAYABwAGAAcACAAIAAgABwAHAAkACQAIAAgABwAFAAUABQAHAAYABgAF
AAMAAgABAP///f/9//3//v8AAP7//f/9//7//f8AAAEA///////////9//3//P/8//z/
/P/8//v/+//7//v/+//9//3//f/7//v//P/8//z//P/8//z//P/8//z//P/8//r/+v/6
//r//f/9//7//v/8//z/+//7//v/+//9//3////+//7/////////////////////////
//////////8AAAAAAAAAAP3//f/8//r//f/+////AAABAAEAAQABAP7//v/////////+
//3//f/+//7//v/9//3//f/9//3//f/9//3//P/8//z//P/8//3/+//7//7//v/8//v/
+//7//v/+v/6//r/+v/7//v/+P/4//j/+P/5//r/+//8//r/+P/1//P/9v/3//b/9//2
//f/9//3//X/9f/1//P/9f/1//X/9f/3//b/9v/2//f/+P/5//v/+v/4//f/9v/2//b/
9//4//b/9v/2//b/9f/1//T/8//2//f/9v/3//n/+f/6//r/+P/4//j/+P/4//f/9//3
//X/9P/z//L/9f/1//b/9//1//T/9v/2//b/9v/2//b/9v/2//f/+P/5//r/+P/4//r/
+v/6//r/+//7//v/+v/4//f/+f/4//b/8//w//D/8f/y//L/8f/w/+//8P/x//H/8v/w
//D/7//v//D/8f/y//L/8P/u/+7/7v/w//H/8//z//X/9f/1//X/9f/0//T/9v/0//T/
9P/1//f/9//3//f/9//2//X/9P/2//f/+P/5//j/+P/3//b/+P/4//n/+f/2//b/9v/2
//X/9v/6////BAANABoAIwAvADwARwBRAFkAWQBRAEgAPAAlAA4A+f/p/9H/s/+a/4//
i/+F/4b/l/+u/7r/vP/C/8n/zv/W/+L/8f/+/wUABgAGAAYABQAFAAUABQAFAAQABAAE
AAQABQAHAAUABQAFAAQABAAEAAUABQAFAAYABwAHAAcABwAHAAYABgAGAAYABgAFAAUA
BQAFAAUABgAGAAYACAAJAAoACgAKAAoACgAJAAkACgAKAAoADAANAA8ADwAOAAsACgAJ
AAoACwAOAA8ADQAMAAsACgANAA8ADwAPABEAEwATABQAEwASABEADwAQABEAEwAUABcA
FwAXABcAFQAVABMAEwAVABUAFQAWABQAEwAQABAAEQASABIAEwATABIAEAAOAA4ADAAM
AAwADgAOAA0ADQALAAsACgAKAAkABwAHAAcACAAIAAkACQAHAAYABQADAAIAAQAAAAAA
AgAAAP/////9//v//f/9//7///8AAAEA//////7//v/+//7//v/9//3//f/9//3//f/9
//3/+//9//7//v/+//z//P/8//z//v/+//7//v/8//z//P/8//////8AAAAA///+//z/
+//7//v//f/9/wAAAAABAAMAAQABAAEAAQD//////////////////////v/+//7//v/+
///////+//z//P/8//z//v///wAAAQAAAAAAAQABAAEAAAD/////AAAAAAAA////////
//////3//f/9//z//P/8//z//P/7//n/+f/8//z/+v/5//n/+f/5//j/+P/6//r/+//7
//r/+v/6//r/+P/4//j/+P/6//r/+f/5//f/9//1//X/+P/5//n/+f/5//n/+f/3//n/
+f/5//n/+f/4//j/+P/2//b/9v/3//j/+P/5//r/9v/2//f/+P/6//r/+v/6//j/+f/5
//n/+//7//n/+f/3//f/+P/4//j/+P/4//j/+v/5//n/+f/4//j/+P/4//j/9//3//f/
9//6//j/+P/4//j/+P/4//j/+P/4//j/+P/4//b/9v/2//b/+P/4//j/+P/6//r/+v/6
//v//P/9//7/AAACAAIAAgAAAAEAAQABAP7//P/7//v/+v/2//H/8P/u/+//8P/x//L/
8//0//X/8//y//L/8v/y//H/8f/y//P/9P/0//T/8v/y//L/8v/z//X/9f/1//X/9f/1
//X/9P/0//b/9v/2//b/9//3//X/9f/1//b/+P/4//j/+f/3//f/9//3//r/+v/6//r/
+v/7//v/+v/6//r/+v/7//7/AAAFAAwAEwAaACUAMQBAAEsAUwBXAFUAUwBMADgAHwAK
APn/6f/R/7P/nv+V/4//h/+M/6H/sP+2/77/xv/L/9D/1P/i//X/AgAFAAYACAAIAAcA
BwAHAAcABwAGAAYABgAGAAcACQAJAAkACQAIAAYABgAHAAcABQAGAAcABwAIAAkACgAK
AAkACAAHAAYACAAJAAoACwAJAAoACgAKAAsADQAPABAADgAOAA4ADQANAA4ADgAOABAA
EQATABMAEgAPAA4ADQAPAA8AEQARAA4ADgAOAA4AEAATABQAFQATABUAFQAWABYAFgAW
ABUAFwAXABgAGAAZABkAGQAZABsAGwAZABkAFwAXABcAGAAWABUAEgASABIAEgARABEA
FAAUABMAEgASABAAEAAQAA4ADgANAA0ADQANAAwADAAMAAsADAANAA0ADAAMAAsACwAK
AAkABwAHAAcABwAIAAcABAACAAEAAgABAAQABQAEAAMAAgABAAIAAwADAAQABAAEAAQA
AwABAAEAAQABAAEAAQABAP///f/+//7//v///wAAAQACAAAAAAAAAAAAAAAAAAAAAAAB
AAEAAgACAAIAAgABAAEAAwADAAUABQACAAAA/////wAAAQACAAMABQAFAAUABQADAAMA
AwADAAQABAAEAAQABgAHAAcABgAFAAQAAwACAAUABQAFAAUAAwACAAIAAQD///7//f/9
////AAABAAEAAQABAAEAAQABAAEAAQAAAAAAAAAAAAAAAAD//wAABAAEAAIAAQABAAMA
AwACAAIAAAAAAAEAAQACAAIAAgACAAAAAAAAAAAAAgACAAEAAQD//////f/9//7/////
/////f/9//3/+//+////AAABAAEAAAAAAAAA///+//3//f////7//v/+//z//P/9//7/
/v/+//7//v/+//////////3//f/7//v//f/9//7//v/9//z/+//6//3//f/+///////+
//3//P/8//v/+//7/wEA/v/8//z//P/8//z//P/8//z/+v/6//r/+v/9//7///8AAAIA
AgACAAIABAAEAAQABAACAAIAAgACAAYABgAGAAYABQAFAAUABAAEAAMAAwAAAPz/9//2
//b/9//4//n/+f/5//n/+f/5//b/9v/2//b/9f/1//b/9//5//r/+//6//n/+P/3//f/
+v/7//z//f/8//v/+v/4//j/+v/6//r/+v/7//v/+//5//n/+v/6//z//P/9//3//P/7
//r/+v/8//z//P/8//7//////wAA/P/8//3//v8AAAUADAAVABwAJQAvADoARwBTAFsA
WQBRAEgAOgAhAAgA+f/t/9X/t/+e/4//if+F/4j/mf+s/7j/xP/M/9H/0v/W/+D/7//+
/wcADgAOAAsACQAIAAcABwAHAAYABgAGAAYABwAJAAkACQAJAAgACAAIAAkACQAJAAoA
CwALAAkACQAJAAgACgAKAAoACgALAAsACwALAAgACAAHAAYABwAJAAsADAAMAAwADAAL
AAkACgAKAAoADAANAA8ADwAOAAsACgAJAAwADQAQABEADgAOAA4ADgANAA8ADwAPAA8A
EQARABIAEQAQAA8ADQAOAA8AEQASABMAEQAPAA0AEAARABAAEQARABEAEQASABAADwAM
AAwADgAOAA0ADQAMAAwACwAKAAsACgALAAwACwAKAAgABwAHAAcABgAGAAgABwAIAAkA
BwAGAAYABQAHAAYABQADAAMAAwADAAQAAgAAAP////8BAP//AQABAP//////////AAAB
AAEAAgAAAAAAAAD//////////////////////f/7//z//P/8//7//v/+//7//v/+//7/
/v/9//z/+//6//7///8BAAIAAgACAAEAAQD/////AQABAAMAAgACAAMAAgABAAAA//8B
AAEAAQABAP///////////v/+//7//v/+///////+//7//v/+//7/AAABAAIAAwAAAAAA
AQABAP///v/9//3///8AAAEAAQAAAP///v/9//////////7//P/8//z//P/8//v//P8A
AAAA/v/9//3//f/9//z//P/6//r/+//7//r/+v/6//r//P/8//z//P/+//7//f/9//v/
+//5//n//P/9//3//f/7//v/+//5//v/+//7//v/+f/4//j/+P/4//j/+P/5//n/+P/4
//j/9P/0//X/9v/5//r/+//8//r/+//7//v/+//7//n/+f/3//f/+P/4//j/+P/4//j/
+v/5//n/+f/4//j/+P/4//n/+f/6//v/+f/4//j/+P/4//j/+P/4//j/+P/5//r/+//8
//z//P/8//z//P/+//7//v/+/////////wAA/v/9//3/+v/2//H/8P/v/+//7//v//H/
8f/x//H/8//y//L/8v/w/+//7//w//P/9P/0//T/8P/w//D/8P/v//H/8f/x//L/8//0
//X/8v/y//T/9P/2//b/9//3//f/9//3//j/9v/2//b/9//3//f/9//3//j/+P/4//j/
9//3//b/9P/3//j/+f/7//7/AgAHAAoAEQAaACMAMwBEAE8AUwBTAFEATQBAACoAEwAA
APH/3//F/6n/lP+N/4f/gf+I/5//sP+4/8L/yv/P/9L/3P/o//P//v8FAAQABgAGAAUA
BQAFAAUABQAEAAQAAwACAAIAAwAFAAUABQAEAAMAAgACAAEAAgAEAAYABwAJAAkACQAI
AAgACAAIAAgABwAHAAcABwAHAAgACAAIAAkACwANAA4ACwAKAAkABwAJAAoACgAKAAgA
CQALAAsACwAJAAkACQALAAsADQANAAwADAAMAAwACwANAA0ADQAPABEAEQASABAAEAAQ
AA8AEQARABIAEgAVABUAFQAVABUAFQATABMAEwATABMAFAAWABUAEgASABIAEgARABEA
EQAQAA4ADAAOAAwADAAMAAoACgAJAAkACwALAAoACgAJAAcABwAHAAgACAAJAAkACAAG
AAQAAQADAAMAAwAEAAIAAAD/////AQD//wEAAQAAAP///v/9//3//f/8//z//v/+//7/
/f/9//3//f/9//v/+//7//n/+f/6//r/+v/6//r/+v/6//z//P/8//z//v/+//7//v/9
//3//v/+//7//v/9//3//f/9//////////7//v////3//f/9//3//f/9//3//f/9//3/
/f/9//7//v/+//7/AAABAAEAAAD///7//f/8////////////AAAAAAEAAQD///7//f/9
//z//P/8//v//f/9//3//f/9//3//f/8//7//v/+//7//P/5//j/+v/+//z/+//7//v/
+//6//r/+v/6//v/+//4//j/+P/4//r/+v/6//r/+v/6//n/+f/7//v/+f/5//r/+//7
//v/+//7//v/+f/7//v/+//7//j/9v/1//T/9v/2//b/9//5//j/+P/4//T/9P/1//b/
+P/4//j/+P/4//n/+f/5//f/9//1//X/8//z//T/9P/0//T/9P/0//X/9f/2//f/+P/4
//j/+P/2//X/9f/1//X/9v/2//b/9v/2//X/9P/z//L/9f/2//f/+P/3//b/9f/0//b/
9v/2//b/+P/4//j/+P/2//b/9v/2//j/+P/4//j/+//8//3//v/9//3//f/8//v/+//8
//r/9f/v/+3/7P/u//D/8v/z//L/8f/w/+//7P/s/+z/7P/u/+//8f/z//P/8v/x/+7/
7v/u/+7/7//x//H/8f/x//P/8//z//L/8v/0//T/9P/y//P/8//z//T/9f/3//j/9v/2
//f/9//5//n/+f/6//z//P/8//z/+v/5//f/9v/2//j/+/8AAAQACQAOABUAHgApADsA
TABXAFkAVwBTAEkAOAAgAAkA9v/n/83/r/+Z/4z/hf9//3//kv+p/7D/tP+8/8T/y//W
/+T/7P/3/wAAAwACAAAAAAD///////8BAAEAAAAAAP7//v///wEA/////////v/+/wAA
BQAHAA==
         </WaveFormData>
      </LeadData>
      <LeadData>
         <LeadByteCountTotal>10000</LeadByteCountTotal>
         <LeadTimeOffset>0</LeadTimeOffset>
         <LeadSampleCountTotal>5000</LeadSampleCountTotal>
         <LeadAmplitudeUnitsPerBit>4.88</LeadAmplitudeUnitsPerBit>
         <LeadAmplitudeUnits>��V</LeadAmplitudeUnits>
         <LeadHighLimit>2147483647</LeadHighLimit>
         <LeadLowLimit>268435456</LeadLowLimit>
         <LeadID>V2</LeadID>
         <LeadOffsetFirstSample>0</LeadOffsetFirstSample>
         <FirstSampleBaseline>0</FirstSampleBaseline>
         <LeadSampleSize>2</LeadSampleSize>
         <LeadOff>FALSE</LeadOff>
         <BaselineSway>FALSE</BaselineSway>
         <ExcessiveACNoise>FALSE</ExcessiveACNoise>
         <MuscleNoise>FALSE</MuscleNoise>
         <LeadDataCRC32>116485042</LeadDataCRC32>
         <WaveFormData>
8v/y//L/8v/y//L/8v/y//P/9P/1//b/9v/2//b/9//4//r//P/+//3/+//6//n/9//y
/+7/7f/t/+3/7v/u/+7/7v/v/+//8//z//P/8//z//L/8v/z//P/8//z//P/8f/w/+//
7//v//D/8P/w//L/8v/z//P/8v/y//P/8//x//L/8v/y//L/8v/y//L/9P/0//X/9f/1
//b/9v/2//T/9P/0//T/9P/0//T/9P/2//b/9v/2//T/9f/2////CwAWACEAMAA/AFAA
ZQB3AIAAeQBhAEcALAAOAPX/4P/F/7D/pf+f/53/nf+i/67/uf/F/9D/2//j/+n/8/8D
AA0AFAAXABkAEwARAAwACgAHAAYABQAEAAQABgAGAAYABwAHAAcABwAGAAUABAAFAAQA
BgAGAAgACAAKAAoACgAJAAkACQAKAAoACQAJAAkACQANAA4ADwAQAA8ADwAQABEADwAP
ABAAEAAQABEAEQARABIAEwATABQAFAAUABQAFgAXABgAGQAaABwAHAAeAB4AHgAgACIA
IwAkACUAJwAoACsALAAtAC4ALwAxADMANQA3ADgAOQA6ADsAOwA7ADwAOwA7ADsAPAA/
AD8APwBAAD8APgA9ADwAPgA9ADsAOgA2ADUAMwAxADIAMAAtACsAKQAlACMAIAAeABwA
GwAZABcAFAAQAA4ACwALAAgABAAEAAMAAgABAAEAAQABAAEAAQABAAAA//8AAAAAAAAA
AP///////////v/9//z/+//5//j/9//3//j/+f/6//z//P/7//v/+//6//r/+//7//v/
+//7//v//P/8//z/+//7//v/+//8//z//P/9//3//P/8//z//f/9//3//f/+/wAAAAAA
AAAA///+//3//f/+////AAABAP///v/+//7/AAAAAP////8AAAAAAAAAAP7///////7/
/v///////v8AAAAAAAAAAP7//f/9//3//P/8//z//f////////////7//f/7//r/+v/7
//z//f/7//v/+//7//z//P/8//3/+//6//r/+v/8//z/+//7//v/+//7//v//f/9//z/
/P/6//r/+v/6//j/+P/4//j/+f/6//v//P/7//r/+f/4//n/+v/7//z/+//7//v/+//5
//n/+f/5//v//P/8//z/+f/5//n/+f/6//r/+v/6//z//P/7//v/+f/5//n/+f/6//r/
+v/6//n/+P/4//f/+P/4//n/+f/5//n/+f/5//r/+P/2//b/9v/2//f/+P/5//r/+P/4
//j/+P/4//j/+P/4//b/9v/2//b/+f/6//v//P/+//7//v/+//7//////wAAAQACAAIA
AQD//////f/4//b/9f/1//X/9P/0//T/9P/3//f/+f/5//n/+f/5//j/9v/3//f/9//3
//f/9f/0//P/8//z//T/9v/2//b/9v/1//X/9P/0//X/9f/1//b/+P/4//j/+P/4//j/
+P/4//f/9//3//j/+v/6//r/+v/8//z//P/8//r/+v/6//r//P/8//r/+f/+/wcAEQAa
ACUANABHAFgAawB/AIgAgwBtAE8ALgAOAPf/5P/N/7z/sf+p/6P/p/+u/7j/wf/J/9L/
2//l/+v/9f8FABEAGgAfAB8AGQAXABIAEAANAA4ADQAMAAwADgAOAA4ADwANAA0ADQAM
AA4ADgAQABAADgAOABAAEAAQABAAEAAPAA8ADwAQABAAEwATABMAEwAUABQAFAAUABMA
EwAUABUAFwAXABgAGAAWABcAFwAXABgAGQAZABoAGwAcAB0AIAAgACAAIAAgACEAIgAl
ACYAJAAmACgAKQAqACsALQAuAC8AMAAxADIANQA3ADkAOwA/AEAAQQBCAEEAQQBBAEIA
RQBFAEUARgBGAEUARABEAEIAQgBCAEIARABDAEEAQAA7ADsAOgA5ADYANAAxAC8ALwAr
ACkAJgAjACAAHgAbABsAGAAUABIADwAPAAwACAAIAAcABgAFAAYABQAEAAMAAQABAAAA
//8AAAAAAAAAAP3//f/9//3//f/9//3//f////7//f/9//v/+//7//z//v/9//3//f/6
//r/+//7//v/+//7//v/+v/6//r/+f/5//n/+f/6//z//P/9//3/+v/6//r/+//7//v/
+//8//z//P/8//z//P/8//z//f/9//3//f/9//3//P/8//z//P/8//v/+//+//7//v/+
//z//f/9//z//v///////v/8//z//P/8//z/+//7//v//P/8//z//f/7//v/+//7//n/
+f/4//j/+P/5//r/+//7//v/+//7//r/+v/6//v/+v/4//f/9v/4//j/9//3//f/9//3
//f/9//3//b/9v/4//j/+P/4//b/9v/2//b/9v/2//b/9v/0//T/9P/0//T/9P/0//T/
9f/1//X/9f/1//X/9f/1//X/9v/2//b/9f/1//X/9f/0//T/9P/0//T/9P/z//P/8//z
//P/8//z//T/9f/2//b/9v/3//f/9f/0//T/8//1//X/9f/1//b/9v/0//T/9P/0//L/
8v/y//L/8v/y//L/8v/0//T/9P/0//b/9v/2//b/9P/0//X/9f/4//n/+v/6//n/+f/5
//f/9P/w/+//7//t/+7/7v/u/+7/7//v//H/8f/x//H/8f/u/+7/7//v/+//7//v/+3/
7v/t/+3/7f/u/+7/7v/u/+z/7f/t/+z/7v/v/+//7//w//D/8P/w/+//7v/t/+z/7v/v
/+//7//u/+7/7v/u/+7/7v/u/+7/8P/w//D/8P/s/+z/7v/u/+//9v/9/wMADAAZACYA
NQBEAFcAZwBuAGkAWQBFAC4ADgDx/9z/x/+w/53/lf+T/5X/nP+i/63/uf/E/83/1//d
/9//6f/7/wYADQARABEADQAIAAYAAwAAAP///v/+//3//P/7//v//P/9//7//v/+//7/
AAAAAAAAAAACAAIAAgACAAIAAQAAAP/////+/wEAAQABAAEAAwAEAAUABgAFAAUABgAH
AAkACQAKAAoACAAJAAkACQAKAAsACwAMAAwADAAMAA4ADwAQABEAEgASABIAFAAUABIA
FAAWABcAGgAbAB0AHgAfACAAIQAiACMAJQAnACkAKwAsAC0ALgAuAC0ALAAsAC4ALwAw
ADIAMAAvAC4ALgAuAC4ALgAuAC4ALQArACoAJwAnACYAJQAkACIAHwAdAB0AGQAXABQA
EAAOAA0ACwANAAoABgAEAAMAAwAAAPz//v/9//z/+//6//n/+P/3//f/9//2//X/8v/y
//L/8v/v/+//7//v//H/8f/x//H/8f/w/+//7//v/+//7//w//L/8f/x//H/7v/u/+//
7//x//H/8f/x//D/8P/w/+//7f/t/+3/7v/w//D/8f/x//D/8P/w//H/8//z//P/9P/y
//L/8v/y//L/8v/y//P/9f/1//X/9f/z//L/8v/y//b/9v/1//X/+P/4//j/+P/4//n/
+f/4//j/+f/5//j/9v/2//b/9v/4//f/9//3//T/9P/0//X/8//z//P/8//0//X/9f/2
//P/8//z//P/8//z//P/8//0//T/9P/1//X/9P/0//T/9P/0//P/8//z//P/8//z//X/
9f/0//T/8v/y//L/8v/x//D/7//u//D/8P/w//D/8v/y//L/8v/0//T/9P/0//L/8f/w
/+//8f/x//H/8f/x//L/8v/y//H/8f/x//H/8v/y//L/8v/y//L/8f/x//H/8f/x//H/
8f/y//P/9P/y//D/7//t/+3/7v/w//H/8f/x//H/8f/u/+7/7//w//H/8v/y//L/8v/y
//D/8P/w//D/8//0//X/9v/2//b/9v/2//n/+f/6//v/+//6//j/9//1//P/7v/q/+r/
6//s/+7/7v/u/+7/7//v//H/8f/x/+//7//u/+7/7//v/+//7//x/+//7v/t/+3/7f/u
/+7/8P/w//D/8f/v/+7/7v/v/+//7//w//D/8v/y//L/8v/w//D/8P/x//H/8f/y//L/
8v/y//L/8v/y//L/8v/y//L/8v/y//L/8P/u/+3/9P/9/wkAFAAhADIAQwBUAGcAdwB8
AHUAXwBBACIABgDv/9r/v/+s/6P/n/+d/53/pP+y/7v/w//M/9n/4//r//P//f8LABQA
FQAXABMADwAKAAgABQAGAAUABAAEAAYABgAGAAcABQAFAAUABAAEAAQABgAGAAYABgAI
AAgACAAIAAgABwAFAAUABgAGAAkACQAJAAkACAAIAAgACAALAAsADAANAAsACwAMAAwA
DgAPAA8ADwASABMAEwAUABQAFAAUABYAFgAWABYAFgAYABgAGgAaABwAHgAgACEAIgAj
ACUAJgApACoAKwAsAC4ALwAwADEANQA2ADcAOAA3ADcANwA4ADsAOwA7ADwAPgA9ADwA
PAA7ADoAOQA4ADoAOQA3ADYAMQAxADAALwAuACwAKQAnACUAIQAfABwAGgAYABcAFQAT
ABAADAAKAAkACQAGAAIAAgABAAAA///+//3//P/7//v/+//6//n/+v/6//r/+v/3//f/
9//3//f/9//3//f/9//2//X/9f/z//P/8//0//b/9f/1//X/9P/0//X/9f/3//f/9//3
//b/9v/2//X/9//3//f/+P/2//b/9//3//b/9v/2//f/+f/5//n/+v/4//j/+P/4//j/
+P/4//n/+//7//v/+//5//j/+P/4//r/+v/5//n//P/8//z//P/6//v/+//6//r/+//7
//r/+P/4//j/+P/4//f/9//3//b/9v/2//f/+f/5//n/+f/3//f/9v/2//X/9f/1//X/
8//z//P/8//0//T/9P/1//X/9P/0//T/9v/2//X/9f/1//X/9f/1//f/9//2//b/9P/0
//T/9P/0//T/9P/0//T/9P/0//T/8v/y//L/8v/0//T/9P/0//X/9f/1//X/9P/z//L/
8f/x//L/8v/y//P/8//z//P/9P/0//T/9P/0//T/8//z//P/8//z//P/9P/0//T/9P/z
//L/8v/x//L/8v/z//P/8//z//P/8//y//L/9P/0//T/9P/y//L/8v/y//L/8v/y//L/
8v/y//L/8v/y//L/8v/y//P/9P/1//b/+P/4//j/+f/5//r/+//8//r/+f/5//n/9f/w
/+z/6//t/+3/7v/u//D/8P/x//H/8f/x//H/8f/x//D/8P/x//P/8//z//P/8f/w/+//
7//t/+7/7v/u/+7/7v/v/+//7v/u/+//7//t/+7/7v/u//D/8P/w//D/8P/w//H/8f/x
//L/8v/y//T/9P/0//T/8v/y//L/8v/0//T/9P/0//T/8//6/wEACwAUACEAMgBDAFgA
aQB1AHwAcQBXADsAHAD6/+P/0v+9/67/p/+f/5v/n/+m/7L/u//D/87/2f/j/+f/7//7
/wcAEAAXABUAEwAPAAoACAAFAAQAAwACAAIAAgACAAIAAwADAAMAAwACAAQABAAGAAYA
BAAEAAYABgAIAAgACAAHAAcABwAIAAgABwAHAAcABwAKAAoACgAKAAkACQAKAAsACwAL
AAwADAAMAA0ADQANAAwADQANAA4ADwAQABEAFAATABQAFQAWABgAGAAaABoAGgAcAB4A
HwAeAB8AIQAiACMAJAAlACYAKQArAC0ALwAxADIAMwA0ADcANwA3ADgANwA3ADcAOAA4
ADcANgA2ADQANAA0ADQANAAzADEAMAAvAC8ALgAtACoAKAAlACMAIQAdABsAGAAYABYA
FQATABEADgAKAAgABwAHAAQAAAACAAEAAAD///7//f/8//v/+f/5//j/9//4//j/+P/4
//X/9f/1//X/9f/1//X/9f/3//b/9f/1//X/9f/1//b/9v/1//X/9f/0//T/9f/1//T/
8//y//H/8//0//X/9f/1//X/9f/2//b/9v/3//f/+P/4//j/+f/4//f/9v/2//f/+P/5
//r/+f/4//f/9//3//f/9//3//n/+P/4//j/+f/4//b/9f/2//b/9v/2//j/+f/5//j/
9v/3//f/9v/3//j/+f/6//j/9//3//f/+P/4//j/+f/3//f/9//3//f/9//2//b/9//3
//f/9//1//X/9f/1//T/9P/0//X/9f/0//T/9P/0//T/8//z//P/8//z//P/9f/1//T/
9P/y//L/8v/y//D/8P/w//D/8f/y//P/9P/0//T/9P/0//P/8v/x//D/8f/x//H/8f/v
/+//7//v//H/8v/y//L/8f/x//H/8f/x//D/7//u//D/8P/v/+//8f/x//H/8f/w//D/
8P/w/+7/7v/v/+//8P/w//H/8f/x//H/8f/x//L/8P/u/+7/7v/u//D/8P/w//D/8P/w
//D/8P/y//L/8v/y//P/9P/1//f/9v/2//b/9v/4//f/9//3//X/8P/s/+v/6//r/+z/
7P/q/+r/6//r/+3/7f/t/+3/7//u/+7/7//t/+3/7f/t/+3/7P/r/+v/6//s/+z/7P/p
/+j/6P/n/+n/6v/s/+3/7f/u/+7/7v/u/+7/7v/u/+7/7v/v/+//7//w//D/8P/w//D/
8P/w//D/8P/w//D/7v/u/+7/7v/w//H/8v/5/wEACgATACIAMQBCAFMAZQBuAGsAWwBD
ACoAEAD1/+L/zf+y/5//lf+R/5P/lv+e/6n/t//E/8//1//d/+P/6//5/wQACQANABEA
DQAIAAYAAwAAAP///v/+/wAAAAAAAAEAAAD///7//P/+//7/AAAAAP7//v8AAAAA/v/+
//7//f8AAAEAAwAEAAMAAwADAAMABAAEAAQABAADAAMABAAFAAUABQAGAAYABwAJAAoA
CwALAAsACgAKAAgACAAIAAoADQAOAA8AEAAQABAAEgASABIAFAAWABcAGAAZABsAHAAd
AB4AHwAgACIAIwAkACUAJwAoACkAKgAtAC0ALQAuAC8ALwAvADAALgAtACwALAAuAC4A
LgAuACwAKwApACgAKAApACkAKQAmACQAIQAfAB4AGwAaABgAFQASABAADQAPAAwACAAG
AAcABwAEAAAA/v/9//z/+//6//n/+P/3//f/9//2//X/9v/2//b/9v/1//X/9f/1//X/
9f/1//X/8//y//H/8f/z//P/8//0//L/8f/x//H/8f/y//T/9f/0//P/8v/x//P/9P/1
//X/8//z//P/9P/y//L/8//z//T/9P/0//X/8//z//P/9P/1//b/9//4//b/9v/2//f/
9f/1//X/9f/2//b/9//4//j/+P/3//f/+P/4//j/+P/4//n/+f/4//j/+f/5//j/+P/4
//j/+P/2//X/9f/1//b/9v/2//f/9//3//f/9//3//f/9v/2//X/9f/1//X/8//z//P/
8//0//T/9P/1//P/8v/y//L/8v/y//H/8f/z//P/8//z//H/8f/w//D/8v/y//L/8v/w
//D/8P/w//D/8P/w//D/8v/y//L/8v/x//D/7//u/+7/7//w//H/7//v/+//7//x//L/
8v/y//H/8f/x//H/8f/w/+//7v/v//D/8P/x//D/7//u/+3/7v/u/+7/7v/w//D/8f/x
/+//7v/u/+3/7v/v//D/8f/w//D/7v/u/+7/7v/u/+7/7v/u//D/8P/w//D/8v/y//L/
8v/1//X/9v/3//j/+P/3//f/+f/3//L/7v/r/+v/6//s/+z/7P/s/+3/6//t/+3/7f/t
/+3/7P/s/+//7//v/+//7f/r/+r/6f/n/+f/6P/o/+v/7P/t/+//7f/s/+z/7f/t/+3/
7v/u/+7/7v/u/+7/7P/s/+z/7f/v/+//8P/w/+7/7v/u/+7/8P/w//D/8P/w//D/8P/w
//L/8P/x//L/+f8DAAwAFQAkADMAQgBTAGkAegB5AGsAUQA2ABYA9//i/83/tv+n/6H/
nf+Z/5r/ov+x/73/xP/P/93/4//p//P/AQAMABEAEwARAA8ACgAIAAUAAgABAAAAAAAA
AAAAAAABAAEAAQABAAAAAAAAAAIAAgACAAIABAAEAAQABAAEAAMAAwADAAQABAAFAAUA
BQAFAAQABAAEAAQABwAHAAgACQAJAAkACgAKAAgACQAJAAkACwANAA4AEAAOAA4ADgAQ
ABEAEgATABQAFAAUABYAFgAUABYAGAAZABoAGwAdAB4AIQAiACMAJAAnACkAKwAtAC8A
MAAxADIAMQAxADEAMgA1ADUANQA2ADYANQA0ADQANgA2ADYANgA2ADUAMwAyAC0ALQAs
ACsAKwAqACgAJwAjAB8AHQAaABgAFgAVABMAFQASAA4ADAAJAAkABgACAAIAAQAAAP//
/P/7//r/+f/7//v/+v/5//b/9v/2//b/9f/1//X/9f/1//X/9f/1//f/9v/1//X/9f/1
//X/9v/4//f/9//3//T/9P/1//X/9f/1//X/9f/2//b/9v/1//X/9f/1//b/9P/0//X/
9f/0//T/9P/1//j/+f/6//z/+v/6//r/+v/6//r/+v/7//n/+f/5//n/+f/4//j/+P/8
//z/+//7//r/+v/6//r//P/9//3//P/7//v/+v/4//r/+v/6//r/+v/5//n/+f/4//j/
+P/5//v/+//7//v/+f/5//j/+P/1//X/9f/1//X/9f/1//X/9v/2//b/9//3//b/9v/2
//b/9v/1//X/9f/1//X/9f/3//f/9v/2//X/9P/z//L/8//0//X/9v/0//T/9P/0//T/
9P/0//T/9P/0//T/9P/z//P/8//z//X/9f/1//X/8//0//T/9P/z//P/8//z//b/9v/2
//b/9f/0//L/8f/z//P/8//z//L/8v/y//L/9P/0//X/9f/y//L/8//z//P/8//z//P/
9v/2//b/9v/2//b/9f/0//P/8v/0//T/9P/0//L/8v/y//L/8v/y//L/8v/0//T/9P/0
//b/9v/2//b/+P/4//j/+f/3//j/+f/6//z/+//7//v/+f/0//D/7//t/+3/7v/u/+//
8P/y//P/8//z//P/8//z//L/8v/z//P/8//z//P/7//u/+3/7f/v//D/8P/w/+7/7v/v
/+//8P/w//H/8f/x//L/8v/y//L/8v/y//L/8v/y//P/8//y//L/8f/w//L/8v/y//L/
9P/0//T/9P/0//T/9P/0//T/9f/4//3/BwAQABkAKgA9AEwAXwBxAH4AgQBxAFMANAAS
APf/5v/R/7r/q/+n/6P/n/+i/6z/t/+//8z/1//h/+n/7//5/wUADAAPABEAEwARAAwA
CgAHAAYABQAEAAQABgAGAAYABwAHAAcABwAGAAYABgAIAAgACAAIAAoACgAIAAgACAAH
AAkACQAKAAoACwALAAsACwAKAAoACgAKAA0ADQAOAA8ADwAPABAAEAAQABEAEQARABQA
FQAVABYAFQAUABMAFAAXABgAGQAaABgAGAAaABoAHAAeACAAIQAiACMAJQAmACUAJgAn
ACgALQAvADEAMwAzADQANQA2ADkAOQA5ADoAOwA7ADsAPAA+AD0APAA8ADoAOgA6ADoA
OgA5ADcANgAzADMAMgAxAC4ALAApACcAJwAjACEAHgAcABoAGQAXABYAEgANAAoACwAL
AAgABAACAAEAAAD///7//f/8//v//f/9//z/+//4//j/+P/4//f/9//3//f/9//3//f/
9//1//T/8//z//X/9f/1//b/9v/1//X/9f/2//b/9//3//X/9f/1//X/9P/0//T/8//z
//P/8//0//T/9P/1//X/9v/2//b/9//3//f/9//4//f/9v/1//T/9f/2//f/+f/3//f/
9//3//f/9v/2//b/+P/4//f/9//2//b/9v/2//f/+f/6//r/+P/5//n/+P/4//j/+P/4
//r/+f/5//n/9v/2//b/9//5//n/+f/5//n/+f/4//j/9f/1//X/9f/1//X/9f/1//T/
9P/0//X/9//2//b/9v/2//b/9f/1//X/9f/1//X/9f/1//T/9P/0//T/9P/0//b/9v/2
//b/9P/0//T/9P/y//L/8v/y//T/9P/0//T/8f/x//H/8f/y//P/9P/1//P/9P/0//T/
8f/x//H/8f/0//T/9P/0//L/8v/x//H/8//z//P/8//w//D/8P/w//H/8v/0//X/9P/0
//X/9f/0//P/8v/x//T/8P/w//D/8P/w//D/8P/w//D/8v/y//L/8v/y//L/8v/y//T/
9P/0//T/9v/2//b/9v/2//b/9v/2//f/+P/6//v/+//7//v/+v/7//v/+//5//b/8v/x
//H/7//w//D/8P/u/+//7//x/+//7//v/+//8P/w//H/8f/z//P/8//x/+//7f/s/+v/
7//w//H/8v/x//H/8P/u/+7/7//v/+//7v/u/+7/7v/u/+7/7v/u/+7/7//v/+//8P/w
//D/8P/y//L/8v/y//L/8v/y//L/8v/w//D/8P/z//T//f8HABIAGwAmADUARABXAGkA
dgBzAGMASwAuAAwA8//i/83/tP+j/5v/l/+X/5z/pP+v/7n/xP/T/9//4//n//H//f8G
AAsAEQATAA8ACgAIAAUAAwABAP///v8AAAAAAAABAAEAAQABAAAAAgACAAQABAACAAIA
BAAEAAIAAgACAAEAAwADAAQABAADAAMAAwADAAYABgAGAAYABwAHAAgACQAJAAkACgAK
AAgACQAJAAkACgALAAsADAAMAAwADAAOABEAEgATABQAEgASABQAFAAUABYAGAAZABgA
GQAbABwAHAAcABwAHAAfACEAIwAlACUAJgAnACgAKgArACwALgAtAC0ALQAuAC4ALQAs
ACwALgAuAC4ALgAuAC0AKwAqACkAKQAoACcAJAAiAB8AHQAcABkAGAAWABUAFAAUABMA
EQAOAAoACAAHAAcABAAAAAAA///+//3/+v/5//j/9//5//n/+P/3//T/9P/0//T/9P/1
//b/9//3//f/9//3//X/9P/z//P/8//z//P/9P/0//P/8//z//T/9P/1//X/9//3//f/
9//3//b/9f/z//P/8//z//T/9P/0//X/9f/0//T/9P/1//b/9//4//r/+f/4//f/9v/4
//j/+P/5//f/9//3//f/+f/4//j/+P/4//j/9//3//j/+P/4//j/+v/7//v/+v/4//n/
+f/4//j/+P/4//j/+f/5//r/+//4//j/+P/5//n/+f/5//n/9//3//b/9v/2//f/+P/5
//f/9//3//f/9v/2//b/9//3//b/9v/2//j/+P/3//f/9f/1//X/9f/1//X/9P/0//b/
9v/2//b/+P/4//j/+P/2//b/9v/2//b/9v/2//b/9v/2//b/9v/1//X/9f/1//f/9//3
//f/9v/2//X/9P/z//P/8//z//b/9v/2//b/9P/0//P/8//z//P/8//z//D/8P/w//D/
8f/y//T/9f/y//L/8//z//P/8//z//P/9v/4//b/9v/2//b/9P/0//T/9P/2//b/9v/2
//b/9v/2//b/+P/4//j/+f/5//r/+//8//r/+f/5//n/+P/0//H/8f/v/+//8P/w//D/
8P/x//H/8//z//P/8//z//L/8v/z//X/9f/1//X/8f/w/+//7//v//D/8P/w//D/8P/x
//H/7v/u/+//7//x//L/8v/y//L/8v/y//L/8v/y//P/8//z//T/9P/0//T/9P/0//T/
9P/0//T/9P/0//T/9P/0//T/9f/4////BwAOAB0ALgBBAFAAYQBzAH4AdQBdAEMAJgAI
AO//2v/D/67/o/+d/5v/m/+g/6z/uf/D/9D/2//j/+n/8//9/wUADgATABMAEwATAA4A
DAAJAAYABQAEAAQAAgACAAIAAwADAAMAAwACAAIAAgAEAAQABgAGAAgACAAGAAYABgAF
AAUABQAGAAYABwAHAAcABwAKAAoACgAKAAsACwAMAA0ACwALAAwADAAMAA0ADQANAA4A
DwAPABAAEAAQABAAEgAVABYAFwAYABcAFgAXABYAGAAaABwAHQAgACEAIwAkACMAJAAl
ACYAKQArAC0ALwAxADIAMwA0ADUANQA1ADYANwA3ADcAOAA6ADkAOAA4ADgAOAA4ADgA
NgA1ADMAMgAxADEAMAAvAC4ALAApACcAIwAfAB0AGgAaABgAFwAVABcAFAAQAA4ACwAL
AAgABAAGAAUABAADAAAA///+//3/+//7//r/+f/6//r/+v/6//n/+f/5//n/+f/5//n/
+f/5//j/9//3//n/+f/5//r/+f/3//b/9f/y//L/8//z//X/9//5//v/+//6//n/9//3
//f/9//4//j/+P/5//n/+P/4//j/+f/7//v/+//8//v/+v/5//j/+f/6//v//f/7//v/
+//7//v/+v/6//r//v/+//3//f/7//r/+f/4//v//f/+//7//P/9//3//P/8//z//P/8
//z/+//7//v/+v/6//r/+//7//v/+//7//v/+//6//r/+f/5//n/+f/5//n/+f/5//j/
+P/4//n/+f/4//j/+P/4//j/9//3//f/9//3//f/9//3//b/9v/2//b/9v/2//j/+P/4
//j/+P/4//j/+P/4//j/+P/4//b/9v/2//b/9f/1//X/9f/1//X/9f/1//X/9v/2//b/
9f/1//X/9f/4//j/+P/4//b/9v/1//X/9f/1//X/9f/y//L/8v/y//T/9P/1//X/9v/2
//f/9//2//X/9P/z//T/9v/4//j/+P/4//f/9v/1//T/9v/2//b/9v/0//T/9P/0//b/
9v/2//b/+P/4//j/+P/2//b/9v/2//j/+P/4//j/+//8//7///8AAAEAAgACAP//////
//3/+v/2//X/9f/3//j/+P/4//b/9//3//n/9//3//f/9//4//j/+f/5//f/9//3//X/
9P/z//P/8//y//L/8v/y//P/9f/2//b/9v/3//f/9//2//b/9v/2//j/+P/4//j/+P/5
//n/+f/6//r/+v/6//r/+v/6//r/+v/6//r/+v/6//r//P/6//3/BAAPABUAHAArAD4A
UQBkAHsAiQCKAHcAWwA7ABoAAADt/9j/v/+w/6f/of+f/6P/rP+6/8X/zf/Y/+P/6//1
////CQATABoAGwAZABUAEwAOAAwACQAKAAkACAAIAAYABgAGAAcABQAFAAUABAAIAAoA
DAAMAA==
         </WaveFormData>
      </LeadData>
      <LeadData>
         <LeadByteCountTotal>10000</LeadByteCountTotal>
         <LeadTimeOffset>0</LeadTimeOffset>
         <LeadSampleCountTotal>5000</LeadSampleCountTotal>
         <LeadAmplitudeUnitsPerBit>4.88</LeadAmplitudeUnitsPerBit>
         <LeadAmplitudeUnits>��V</LeadAmplitudeUnits>
         <LeadHighLimit>2147483647</LeadHighLimit>
         <LeadLowLimit>268435456</LeadLowLimit>
         <LeadID>V3</LeadID>
         <LeadOffsetFirstSample>0</LeadOffsetFirstSample>
         <FirstSampleBaseline>0</FirstSampleBaseline>
         <LeadSampleSize>2</LeadSampleSize>
         <LeadOff>FALSE</LeadOff>
         <BaselineSway>FALSE</BaselineSway>
         <ExcessiveACNoise>FALSE</ExcessiveACNoise>
         <MuscleNoise>FALSE</MuscleNoise>
         <LeadDataCRC32>508934237</LeadDataCRC32>
         <WaveFormData>
7v/u/+7/7v/w//D/8P/w//P/9P/1//b/9P/0//T/9P/3//n/+v/9//z/+//6//n/9f/z
//D/7//x//H/8v/y//L/8//z//P/9P/0//X/9f/z//P/8f/x//H/8f/x//H/8f/u/+3/
7P/s/+3/7f/s/+z/7f/t/+z/7P/t/+7/7v/w//D/8P/w/+7/7v/u/+7/8P/w//D/8P/w
//D/8P/w/+7/7//v/+//7//v/+//7//x//D/8P/w//D/7v/u//P//v8IABMAIQAuAD8A
VwBvAIAAgwB3AGkAVQA4AB4ACgD0/97/0v/F/7r/sv+q/5//mf+b/6P/sP++/8b/0v/h
/+7/+P/+/wQAAwABAAEAAAD/////AAAAAAEAAAABAAIAAgAEAAQABQAFAAIAAQACAAEA
BQAHAAkACgAKAAoACgAKAAkACgAKAAoACAAIAAkACQAMAA8AEQATABIAEwATABMAEwAV
ABcAFQAVABcAGAAYABkAGwAcAB0AGwAbABsAHQAfACAAIgAkACUAJgAoACwALQAvADIA
NAA2ADkAPAA9AD8AQgBDAEQARwBMAE8AUgBTAFYAWQBaAF0AXwBiAGQAZABkAGYAZwBo
AGkAawBsAGoAawBrAGsAawBqAGgAZgBhAF4AXABbAFcAVgBSAE0ASABDAD4AOQA4ADMA
LgArACcAIgAeABoAFAATAA8ACwAJAAYABQADAAMAAQD///7//P/8//z/+//8//z/+//7
//v/+//6//r/+v/5//f/9v/2//b/9v/2//b/9v/2//b/9v/2//b/9v/3//f/9//3//f/
9//3//j/9v/3//f/9f/1//b/9v/4//j/+P/4//j/+P/4//j/+f/4//n/+f/5//z//P/8
//z/+//8//z/+//8//3//v////7//f/8//3//f/9//3//f////3//f/+//3//f/8//z/
/f/9//3//f////////////3//f/9//z/+f/4//j/+f/9//3//f/9//v/+f/3//b/9//5
//r/+//5//n/+P/4//r/+v/6//r/9//1//T/8//0//X/9v/3//f/9//3//f/+P/5//r/
+v/4//j/+P/4//f/9v/1//T/9f/2//f/+P/2//b/9v/1//f/9//3//f/9v/2//f/9//4
//j/9//3//X/9f/1//X/9f/1//T/9P/0//X/9f/1//X/9f/0//T/9v/2//b/9f/0//T/
9f/1//T/9v/z//L/9P/0//P/8//1//b/9v/2//X/9P/z//L/8f/w//P/9P/1//b/9P/0
//T/9P/0//T/9P/0//H/8P/v/+7/8f/0//f/+v/4//j/+P/4//v//P/9/////v////7/
/f/7//v/+f/3//b/9f/1//X/9P/0//T/9f/3//f/+P/4//n/+f/5//n/9//3//f/9//1
//X/8//w//H/8P/w//H/8//y//L/8//x//D/8P/x//D/8P/w//D/8v/y//L/8v/y//L/
8v/y//L/8v/y//L/8v/y//L/8//1//X/9f/1//X/9f/1//T/9v/0//L/7v/y//n/AgAK
ABMAHwAwAEMAWwB1AIgAjQCBAHUAXwBAACgAFgAAAO7/5P/Z/8z/yP+8/6v/o/+l/6f/
tP/C/87/2P/l//L//v8GAAwACwAJAAkACAAHAAYABgAFAAUABgAHAAgACAAIAAgACQAJ
AAsACwANAA0ADQANAA0ADAAOAA4ADgAOAA0ADgAOAA4ADwAQABIAEwATABUAFgAXABcA
FwAWABUAFwAZABsAGQAZABsAHAAcAB0AHwAgACEAIgAjACQAJwAmACYAJwAoACsALAAu
ADIAMQAzADYAOAA5ADsAPQA9AEEARABFAEYASgBQAFQAWABZAFwAXwBgAGEAYwBmAGgA
bABsAG4AbwBvAG8AcABwAG8AbwBuAG0AbQBsAGoAaABjAGAAXgBdAFsAWgBWAFEATABH
AEIAPQA4ADMALgArACkAJAAgABwAGAAXABMADwANAAoACQAHAAcABQADAAIA/v/+//7/
/f////7//P/7//n/+f/4//j/+f/5//j/+P/2//b/9v/2//b/9v/2//b/+P/4//j/+P/1
//X/9f/1//P/8//z//T/9P/1//X/8//z//T/9P/2//X/9v/3//j/9//2//X/9f/2//f/
9//3//j/+P/4//j/+f/6//r/+f/5//n/+f/5//n/+f/5//v/+v/5//j/9//6//n/+v/8
//v/+//6//r/+//7//v/+//7//v/+//7//n/+f/5//j/+f/4//j/+f/5//n/+f/5//n/
9//1//T/9P/1//X/9f/2//f/9//4//f/9v/1//T/8v/x//H/8f/z//P/8//z//P/8//z
//P/8f/x//H/8P/y//L/8v/y//L/8v/y//L/8v/y//L/8v/x//D/7//t/+//7//v/+//
8P/w//H/8f/w//D/7//v//H/8f/x//H/8f/x//D/8P/u/+//7//v/+//7//u/+7/7P/s
/+z/6//t/+7/8P/x/+//8v/w//D/7v/u/+3/7f/u//D/8f/y//H/8P/u/+7/7v/u/+7/
7v/u/+7/7v/u/+7/7v/w//D/8P/w//L/8v/y//L/8P/w//D/8P/y//P/9v/3//f/9//3
//X/8//w/+//7//x//L/8v/y//P/8//z//T/8//z//L/8f/v/+3/7f/t/+//7//v/+3/
7P/r/+r/6v/r/+v/6v/q/+n/6f/o/+j/6f/q/+r/6v/s/+z/7P/s/+n/6P/n/+b/5//o
/+n/6v/o/+j/6P/o/+n/6f/p/+n/6f/p/+n/6f/k/+T/5v/o/+r/8P/1//r/AgANABsA
KAA3AE0AZQB0AHUAbQBjAFMANgAWAAAA7P/S/8D/s/+s/6b/nv+V/4//kf+X/6L/sP+6
/77/yf/a/+b/8P/6/////f/9//z/+//4//j/9//3//j/+f/6//r//P/8//3//f/9//3/
/////wAAAQACAAIABAAEAAQABAAEAAQAAwACAAIAAgADAAMABAAHAAkACwAKAAsACwAL
AA0ADwARAA8ADQAPABAAEAARABMAFAAVABMAEwATABUAGQAaABwAHgAeAB4AHwAiACEA
IwAmACgALAAvADIAMwA1ADgAOQA6ADsAQABDAEYASQBMAE8AUABPAFEAVABWAFoAWgBc
AF0AXABbAFsAWgBcAF0AXQBdAF0AXABaAFgAVQBSAFAATwBNAEwASABDAD4AOQA0AC8A
LAAnACIAHwAfABoAFgASABAADwALAAcAAwAAAP///f/8//v/+v/6//j/+P/4//f/9P/y
/+//7f/t/+3/7P/s/+7/7//v//D/8P/w//D/8P/u/+7/7v/u//D/8P/w//D/7f/t/+3/
7f/t/+3/7f/u/+z/7f/t/+v/6f/q/+r/7P/s/+z/7P/s/+z/7P/s/+3/7v/v/+//7//u
/+7/7v/u/+3/7v/u/+3/8P/x//L/8//w/+//7v/v//D/8f/y//P/9f/z//P/9P/1//X/
9P/0//X/9f/1//X/9f/1//X/9f/1//X/9f/0//P/8v/y//P/8//x/+//7f/x//H/8f/y
//H/8f/w/+//7//v/+7/7v/w//D/8P/w//D/7//v/+//7//v/+//7//t/+3/7f/t/+//
7//v/+7/7P/s/+z/7P/q/+r/6v/q/+r/6v/q/+r/6//s/+3/7f/v/+//7//v/+v/6v/q
/+n/7P/s/+v/6//t/+3/7f/t/+3/7f/s/+z/7P/t/+3/7f/t/+3/7P/s/+r/6v/q/+n/
6f/q/+z/7f/q/+z/6f/o/+j/6P/n/+f/6P/q/+v/7P/p/+r/6//s/+3/7v/u/+7/7v/u
/+z/7P/s/+z/7f/u/+//8P/y//L/8v/y//T/9P/1//X/9f/1//X/9f/z//H/7//s/+3/
7f/t/+7/8P/w//H/8f/v//D/8P/x/+//7//v/+3/7//v/+//7//x/+//7P/r/+j/6P/p
/+n/6P/o/+n/6f/o/+j/6f/q/+r/6v/q/+r/6v/q/+r/6v/q/+r/6v/q/+z/7P/s/+z/
6v/q/+v/6//r/+v/6//r/+v/6//q/+r/6P/o/+b/6P/v//j/AAANAB8ANABFAFsAcQCA
AIEAdwBlAE8AMAAYAAYA7P/Y/87/xf+6/7D/pv+b/5f/l/+f/6z/vP/I/9D/2//q//T/
+v8AAAEAAQABAAAA///+//7//f/9//7///8AAAAAAAAAAAEAAQD/////AQABAAQABQAG
AAYABgAGAAYABgAFAAYABgAGAAcACAAKAAsACQAJAAgABwALAA0ADgAPAA0ADwARAA8A
DwARABIAEgAVABcAGAAZABkAGQAZABsAGwAcAB4AIAAgACAAIQAkACcAKQAsAC4AMAAz
ADYANwA6AD4AQABCAEQASABKAEwAUQBUAFcAWABXAFkAXABeAGIAYgBkAGUAZwBnAGgA
aABnAGcAZgBlAGcAZgBkAGIAXQBaAFgAVwBTAFIATgBJAEQAPwA6ADUAMgAtACgAJQAh
ABwAGAAUABIAEQANAAkABwAEAAMAAQD///3/+//6//b/9v/2//X/9v/2//X/9f/z//P/
8v/y//P/8//y//L/8P/w//D/8P/u/+7/7v/u//D/8P/w//D/8f/x//H/8f/v/+//7//w
//L/8//z//H/8f/y//L/9P/w//D/8P/w//L/8v/y//P/9P/1//X/9f/2//b/9v/2//X/
9v/2//X/9//3//f/9//1//X/9f/3//n/+f/5//n/+//5//n/+v/5//n/+P/4//n/+f/5
//n/9//3//f/9//3//f/9//2//X/9P/0//X/9//3//f/9//5//f/9f/0//L/8//z//P/
8v/x/+//7v/x//L/8//0//P/8f/w/+//7//v/+//7//w//H/8v/z//H/8f/x//D/8P/w
//D/8P/w//D/8P/w//D/8P/w//D/8P/w//D/7//v/+//7//v//D/8P/x//H/8P/w/+//
7//t/+3/7f/t/+//7//u/+7/7v/v/+//7//v/+//7v/u/+7/7v/u/+3/7v/u/+//7//u
//D/7f/s/+7/7v/t/+3/6//s/+z/7P/t/+7/7v/u/+7/7v/s/+z/7P/s/+r/6v/q/+r/
7P/s/+z/7P/s/+z/7P/s/+7/8P/y//T/8//y//H/8P/x//P/9P/3//f/9//3//f/8//x
/+7/7f/t/+3/7v/u//D/8f/x//H/8v/y//P/8//z//P/8f/x//H/8f/x//H/7f/q/+n/
6P/q/+v/6//q/+r/6//r/+r/6v/r/+z/7P/q/+r/6v/q/+z/7P/s/+z/6//q/+n/6P/p
/+r/6//s/+z/7f/t/+3/6//r/+v/6//s/+z/7f/u/+7/7P/w//X//v8GABMAIQAwAEcA
XQBvAH4AfwBxAGMASwAsABYACAD0/+T/2v/P/8T/uP+o/53/mf+b/6X/tP/C/8j/0P/d
/+r/9v/+/wIAAwABAAEAAAD//wAAAAD//////v///wAAAAAAAAAAAQABAAMAAwAFAAUA
BQAFAAUABAAGAAYABgAGAAcACAAIAAgACAAIAAkACQAJAAsADAANAAwADQANAA0ADQAP
ABEADwAPABEAEgASABMAFQAWABcAGQAZABkAGwAdAB4AIAAiACQAJAAlACgAJwApACwA
LgAwADMANgA3ADYAOAA4ADgAPQBEAEkATgBPAFIAVQBWAFkAWwBeAGAAYABgAGIAYwBj
AGMAZABkAGEAYQBgAF8AYABgAF8AXgBbAFgAVgBVAFIAUABLAEUAQgA9ADgAMwAyAC0A
KAAlACEAHAAYABQAEAAPAAsABwAHAAQAAwABAAEA///9//z/+P/4//j/9//3//b/9P/z
//P/8//y//L/8f/x//D/8P/u/+7/7v/u//D/8P/w//D/7v/u/+7/7v/v/+//7//v/+3/
7f/t/+7/7v/v/+//7f/r/+z/7P/u/+//8P/x//L/8P/w//D/8f/x//H/8P/v//H/8v/z
//T/9P/0//P/8f/z//P/8//z//P/8//z//X/8//z//P/8//z//H/8f/y//T/9f/1//b/
8//z//P/8//z//P/8//z//P/8//z//L/8v/y//P/9f/2//X/9P/z//P/8f/v/+7/8P/x
//H/8f/x//H/8P/w//D/8P/w//D/8P/v/+//7//v/+//7//v/+//7//v/+//8f/x//H/
8P/u/+7/7v/u/+z/7P/s/+z/7v/u/+7/7v/w//D/8P/v/+3/7f/t/+3/7P/s/+3/7f/r
/+r/6P/n/+n/6//t/+//7f/t/+z/7P/q/+v/6//r/+n/6f/o/+j/6f/q/+v/6//s/+z/
7f/t/+r/7P/p/+j/6f/q/+r/6//r/+z/7P/s/+3/6v/o/+j/6P/o/+j/6P/o/+j/6v/q
/+r/6v/s/+z/7P/s/+3/7v/v//D/7//v/+7/7//x//H/8f/x/+//7f/q/+n/6v/r/+3/
7v/t/+3/7P/r/+z/7P/t/+3/7//v/+3/7f/s/+v/6v/p/+n/5v/l/+T/5v/n/+f/5v/k
/+P/4f/e/+H/4//l/+b/6P/o/+j/6P/o/+j/6P/o/+b/5v/m/+b/6P/o/+j/6P/o/+n/
6f/p/+n/6f/p/+n/6f/o/+j/6P/q/+j/6P/t//b//v8HABMAJAAxAEcAXwBuAHEAawBd
AE0ANAAYAAQA8P/U/77/s/+o/6D/mv+R/4v/jf+T/57/rv+4/8D/y//Y/+T/7P/0//3/
+//7//r/+f/4//j/9//3//r/+//8//z/+//6//r/+f/6//v//v////7//f/8//r/+//8
//3//v8AAAIAAwAEAAIAAgADAAMAAQADAAQABQAEAAUABQAFAAcACQALAAkACwANAA4A
DgAOAA8ADwAPAA8ADwAPABEAFAAWABkAHAAcABwAHQAgAB8AIQAkACYAJgApACwALQAx
ADQANQA2ADcAPAA/AEIARQBIAEsATABNAE8AUgBUAFgAWABaAFsAWgBZAFkAWABaAFsA
WwBbAFkAWABWAFQAUwBSAFIAUwBQAE4ASQBDAEAAOwA2ADEALAAnACIAHwAfABoAFgAS
ABAADwALAAcABQACAAEA///9//v/+f/4//P/8v/x/+//8v/y//H/8f/v/+//7v/u//H/
8f/w//D/7P/s/+z/7P/u/+7/7v/u/+z/7P/s/+z/7f/t/+3/7f/r/+v/6//s/+7/7//v
/+3/7f/u/+7/8P/s/+z/7P/s/+7/7v/u/+//7v/v/+//7//y//L/8v/y//H/8v/y//H/
8f/x//H/8f/z//P/8//1//P/8//z//P/9f/z//P/9P/1//X/9P/0//P/8//z//P/9f/1
//X/9f/z//P/8//y//P/8v/y//P/9//3//f/9//3//X/8//y//H/8f/w/+//8P/x//H/
8v/y//L/8v/y//H/7//u/+3/7//v/+//7//v/+//7//v/+3/7f/t/+z/7v/u/+7/7v/s
/+z/7P/s/+z/7P/s/+z/7v/u/+7/7f/s/+v/6v/p/+n/6v/s/+3/7P/s/+v/6//t/+3/
7f/t/+3/7f/s/+z/6v/r/+v/6//s/+3/7f/u/+3/7P/r/+n/6P/o/+n/6f/r/+7/7P/s
/+v/6v/o/+f/6P/q/+v/7P/r/+r/6v/q/+r/6v/q/+r/6v/q/+j/6P/o/+j/6//s/+3/
7v/v//D/8v/z//X/9f/1//X/9f/z//H/7v/v/+//7//w/+//7v/u/+3/7f/u/+7/7//v
/+//7//t/+//7//v/+//7f/r/+j/5//k/+T/5f/l/+f/6P/q/+v/6f/o/+j/6P/q/+r/
6v/q/+r/6v/q/+r/6P/o/+j/6P/q/+r/6v/q/+n/6P/o/+f/6f/p/+n/6f/p/+n/6P/o
/+j/6v/q/+r/7f/2//7/BwAVACQAMwBHAGMAeACBAHsAbQBdAEIAIgAMAPr/5P/U/8n/
vv+0/6j/mf+R/5H/l/+k/7b/wP/I/9P/4P/s//b//P/////////+//3/+v/6//n/+f/6
//v//P/8//z//P/9//3//f/9//////8AAAEAAgACAAAAAAAAAAAAAwAEAAQABAAGAAYA
BwAHAAQABQAFAAUACAAJAAkACQALAA0ADwANAAsADQAOAA4AEAATABUAFwAVABUAFQAX
ABsAHAAeACAAHgAeAB8AIgAjACUAKAAqACoALQAwADEANQA4ADkAOgA9AEIARQBIAEsA
TgBRAFIAUQBTAFYAWABbAFwAXwBhAF8AXwBgAGAAYgBjAGMAYwBjAGIAYABeAFoAVgBT
AFEAUABQAE0ASQBEAD8AOgA1ADQALwAqACcAJQAgABwAGAASABEADQAJAAkABgAFAAMA
AAD9//r/+P/4//j/+P/3//X/9P/y//H/8//z//L/8v/y//H/7//u/+7/7v/u/+7/7v/u
/+7/7v/u/+7/7v/u/+3/7f/t/+3/7f/t/+3/7v/u/+//7//t/+3/7v/u//D/7v/u/+7/
7v/s/+z/7P/t//H/8//0//X/9P/0//T/9P/1//b/9v/1//T/8//y//H/8f/x//H/8//1
//X/9f/1//f/9f/1//b/+f/5//j/+P/2//X/9P/z//X/9f/1//X/9f/1//X/9P/y//D/
7//v//L/8//0//X/9f/z//H/8P/w//H/8f/x//H/8f/w//D/8P/w//D/8P/w/+//7//v
/+//7//v/+//7//v/+//7//v/+//7//u/+3/7P/r/+r/6//s/+3/7v/s/+z/7P/s/+7/
7v/u/+3/6//r/+v/6//r/+z/7v/v/+7/7v/t/+3/6//r/+v/6//r/+v/6v/q/+v/7f/u
/+//7v/t/+v/6v/s/+z/7P/r/+j/6P/p/+n/6v/u/+3/7v/t/+z/6v/p/+n/6v/q/+r/
8f/w/+//7v/t/+z/7P/s/+z/7P/s/+z/7P/s/+r/6v/q/+r/6v/q/+r/6v/r/+z/7f/u
//D/8P/w//D/8v/y//L/8v/w//H/8f/z//X/9f/1//X/8f/v/+z/6//t/+3/7v/u/+7/
7//v/+//8P/w//H/8f/x//H/7//v/+//7//v/+//7f/q/+n/6P/q/+v/6//q/+j/6f/p
/+j/6P/p/+r/6v/q/+r/6v/q/+j/6P/o/+j/6v/q/+r/6v/o/+j/6P/o/+r/6//r/+v/
6//r/+v/6//t/+z/7P/s/+7/7v/s/+3/9P/8/wcAGQAqADkATQBlAHgAgwB9AG0AXQBA
ACIAEgAAAOr/3P/T/8j/vP+w/6X/m/+b/6H/rP+4/8T/zP/X/+L/7P/y//r///8BAAEA
AAD///7//v/9//3//v///wAAAAACAAIAAwADAAEAAQADAAMABAAFAAYABgAGAAYABgAG
AAcACAAIAAgACAAIAAkACQAHAAkACgALAA4ADwAPAA8ADwARABMAEQATABUAFgAWABUA
FwAYABkAGQAZABkAGwAbABwAHgAgACIAIgAjACYAKQArAC4AMAAwADMANgA3ADcAOgA7
ADwAPwBEAEcASgBLAE4AUQBSAFYAWQBdAGAAYgBiAGQAZQBnAGcAaABoAGcAZwBmAGUA
ZQBkAGIAYABfAFwAWgBZAFUAVABQAEsASABDAD4AOQA4ADMALgArACcAIgAeABoAGAAX
ABMADwAMAAgABgADAAMAAQD///7//v/+//7//f/8//r/9//1//f/9//2//b/9f/1//T/
9P/y//L/8v/y//L/8v/y//L/8v/y//L/8v/z//P/8//z//H/8f/x//L/8v/z//P/8f/v
//D/8P/y//L/8v/y//L/9P/0//T/9f/0//X/9f/1//T/9P/0//T/9f/2//b/9f/1//X/
9f/1//f/9//3//n/9//3//f/9//5//f/9//4//f/9//2//b/9v/3//j/+f/5//n/+f/5
//n/+f/5//j/9//2//b/9//5//n/+f/5//v/+f/3//b/9P/1//X/9f/z//P/8v/y//L/
8v/y//L/9P/z//P/8//z//P/8//z//H/8f/x//H/8//z//P/8v/y//L/8v/y//T/9P/0
//T/8v/y//L/8v/w//D/8P/v//H/8f/x//H/7//u/+7/7f/x//L/8v/z//H/8f/x//H/
7//v/+7/7v/v//H/8v/z//H/8f/w//D/8f/y//P/8//w/+7/7f/r/+7/8v/x//L/8v/y
//H/8f/v//D/8P/w//P/8P/w//D/8P/w/+7/7v/u/+7/7v/u/+7/7v/w//D/8P/w//L/
8v/y//L/8v/y//L/8v/0//T/9P/0//X/9v/3//j/9//3//n/+f/7//v/+//5//f/9P/z
//P/8//0//T/9P/1//X/9f/2//T/9f/1//X/9f/z//P/8//0//X/9v/1//H/7//t/+z/
7v/v/+//8P/w/+//7f/s/+3/7v/u/+7/7P/s/+z/7P/s/+z/7P/s/+z/7P/s/+z/7P/s
/+z/7P/u/+//8P/x//H/8f/x//H/7P/s/+z/7v/u//D/9f8AAAgAEQAdACwAOwBPAGcA
egB/AHcAbQBZADoAHAAMAPr/3v/M/7//tP+u/6b/m/+V/5X/nf+s/7r/xP/K/9P/4P/o
//L//P8DAAMAAwACAAEAAAAAAP////8AAAEAAgACAAIAAgADAAMAAwADAAUABQAGAAcA
CAAIAAYABgAGAAYACQAKAAoACgAIAAgACQAJAAsADQAOAA8ADgAPAA8ADwARABMAFQAT
ABIAEwATABIAEwAVABYAFwAYABkAGgAdAB0AHgAgACIAIgAiACMAJgAnACkALAAuAC8A
MQAzADMAMwA2ADcAOAA7AEAAQwBGAEkATABPAFAAUwBVAFgAWgBaAFoAXABdAF0AXQBe
AF4AYABhAGEAYQBfAF4AXABaAFoAWABXAFcAUgBQAEsARQBDAD8AOwA3ADUAMQAtACsA
JwAiAB4AGgAYABcAEwAPAAsACAAHAAUAAgD///z/+v/7//z//f/9//r/+P/1//P/9v/3
//f/+P/5//n/+P/4//X/9P/z//L/8v/y//L/8v/y//L/8v/y//H/8f/x//H/8v/z//T/
9v/1//X/9P/x//H/8v/y//T/9P/0//T/9P/y//L/8v/z//b/9//3//f/9v/2//b/9v/5
//r/+v/5//f/9//3//f/+f/5//n/+//5//n/+f/5//v/+f/5//r//f/9//z//P/5//n/
+f/5//n/+f/5//n//P/9//7//v/9//z//P/9//z/+//6//n/9//1//P/8v/0//f/+f/7
//n/+f/4//j/9v/2//b/9v/4//f/9//3//n/+f/5//n/+P/3//b/9f/z//P/8//y//P/
9P/1//b/9v/2//b/9v/0//T/9P/0//b/9v/2//X/9f/1//X/9f/y//L/8//z//b/9v/1
//X/9P/z//L/8f/y//P/8//0//b/9//3//f/9v/1//P/8v/y//L/8v/x/+7/7v/v/+//
8v/2//X/9v/0//T/8//z//L/8v/x//D/8//2//T/9P/0//T/9P/0//T/9P/2//b/9v/2
//b/9v/2//b/9//4//n/+v/6//v/+//9//3//f/9//3/+//5//b/9f/1//X/9v/2//b/
9//3//f/+P/4//n/+f/5//n/9//3//f/9//3//f/8//w/+//7v/u/+//7//u//D/8f/x
//D/7v/v//D/8P/y//L/8v/y//D/8P/w//D/8P/w//D/8P/y//L/8v/y//L/8//z//P/
8//z//P/8//z//L/8v/y//T/8v/0//n/AgAKABcAJQA0AEUAWwBzAIQAhQB5AGkAUwA2
ABoABgDw/9r/zP/D/7j/sP+k/53/m/+d/6X/tv/C/8r/1P/f/+j/9P/+/wIABwAHAAcA
BgAFAAQABAADAAMAAgADAAQABAAEAAQABQAFAAUABQAHAAcACAAJAAoACgAKAAoACgAK
AA0ADgAOAA4ADAAMAA0ADQANAA8AEAARABMAFQAWABcAFQAXABkAFwAVABcAGAAYABkA
GwAcAB0AHQAdAB0AHwAjACQAJgAoACcAJgAmACgAKQArAC4AMAA1ADkAPQA/AEAAQgBC
AEIARwBMAE8AUgBTAFYAWQBaAFsAXQBgAGIAZABkAGYAZwBoAGkAawBsAGwAbQBtAG0A
bABqAGcAZABiAGAAXwBfAFsAWgBWAFEATgBJAEQAPwA6ADUAMAAtAC0AKAAkACAAGgAZ
ABUAEQARAA4ADQALAAcABQADAAIAAAAAAAAA//8BAAAA/v/9//v/+//6//r//f/9//z/
/P/6//r/+v/6//r/+v/6//r/+f/4//f/9v/1//X/9f/1//n/+//9/wAA//////7/+//5
//r/+v/8//z//P/8//z//v/+//7///8AAAEAAQABAP///v/9//z//v8AAAEAAQABAAEA
AQABAP///////wEAAgADAAQABQADAP///f/8/wEAAwAEAAYABQAFAAUABQADAAMAAwAD
AAEAAQABAAAAAQAAAAAAAQADAAMAAwADAAUAAwABAAAA/v///////////////v/+/wAA
AAAAAAAAAAD////////9//3//f/9//3//f/9//3//f/9//3//P/6//r/+v/6//3//v//
/wAA/v/+//7//v8AAAAAAAD///3//f/9//3/+v/6//v/+//8//z/+//7//3//f/9//3/
/f/9//z//P/8//3//f/9///////+//7//v/+//7//f/7//r/+v/5//v//v/8//z///8A
AAAAAQAAAAAA///+////AAAAAAAAAAAAAP7//v/+//7/AAAAAAAAAAD+//7//v/+////
AAABAAIAAgACAAIAAgACAAIAAgACAAQABAAEAAQABwAIAAkACgALAAsADQANAAsACwAL
AAkACQAGAAUABQAFAAYABgAGAAUABQAFAAYABgAHAAcABwAHAAUABQAFAAcABwAHAAUA
AgABAAAAAAAAAP///f/8////AQACAAQAAwAEAAQABAADAAIAAQAAAAEAAgADAAQAAgAC
AAIAAgAEAAQABAAEAAUABQAFAAUABQAFAAUABQACAAQABAACAAQACgARABYAHAApADkA
TABjAH0AkwCcAJcAhwB1AF0ARAA0ACIACgD6/+z/3//U/8r/vP+1/7X/t/+//87/2v/k
//D//f8IABAAFgAYABkAFwAXABYAFQAUABQAEwATABQAFQAWABYAFQAUABQAEwAZAB0A
HwAdAA==
         </WaveFormData>
      </LeadData>
      <LeadData>
         <LeadByteCountTotal>10000</LeadByteCountTotal>
         <LeadTimeOffset>0</LeadTimeOffset>
         <LeadSampleCountTotal>5000</LeadSampleCountTotal>
         <LeadAmplitudeUnitsPerBit>4.88</LeadAmplitudeUnitsPerBit>
         <LeadAmplitudeUnits>��V</LeadAmplitudeUnits>
         <LeadHighLimit>2147483647</LeadHighLimit>
         <LeadLowLimit>268435456</LeadLowLimit>
         <LeadID>V4</LeadID>
         <LeadOffsetFirstSample>0</LeadOffsetFirstSample>
         <FirstSampleBaseline>0</FirstSampleBaseline>
         <LeadSampleSize>2</LeadSampleSize>
         <LeadOff>FALSE</LeadOff>
         <BaselineSway>FALSE</BaselineSway>
         <ExcessiveACNoise>FALSE</ExcessiveACNoise>
         <MuscleNoise>FALSE</MuscleNoise>
         <LeadDataCRC32>3644999871</LeadDataCRC32>
         <WaveFormData>
6P/o/+j/6P/p/+r/6//s/+7/7v/u/+7/7v/u/+7/7v/x//L/9P/2//T/9P/0//T/8v/x
/+7/7v/v/+//7//v//H/8//z//P/9f/1//X/9f/z//P/8f/w//D/8f/x/+//7P/q/+n/
6f/p/+n/6f/n/+n/6v/q/+n/5//o/+j/6P/p/+n/6P/n/+n/6f/p/+n/6f/p/+n/6f/p
/+n/6P/o/+b/5//n/+f/6P/o/+f/5//n/+f/5//n/+b/5P/i/+b/6f/s//D/+P/+/wsA
IwBBAFoAcgCCAJEAoQCiAKQArwCxAKwAqACZAH8AYgAvAPH/yP+1/7D/uf/H/8z/0//c
/+T/7P/z//j/9//1//X/9P/0//L/8v/x//H/8//0//T/9P/1//X/9f/1//P/8//0//T/
9v/4//n/+f/5//n/+v/6//n/+f/6//r//f/9//3//f///wAAAQAEAAYABQAEAAMABgAH
AAcABwAGAAgACQAJAAwADQAOAA8ADgAPABAAEQAQABIAFQAXABkAGgAeACEAJAAmACoA
KwAsAC8AMAAzADcAOgA8AD8AQgBHAEoATwBTAFYAWgBdAF8AYwBmAGoAagBtAG4AcABy
AHQAdwB5AHcAeAB4AHgAdwB2AHYAdQBxAG4AaQBmAGMAXwBaAFQATQBIAEIAPwA4ADIA
LgArACQAHwAbABcAEAAMAAgABAACAAEA///7//r/+f/3//f/9v/2//P/8f/x//H/8f/w
/+//7//u/+7/7v/t/+3/7f/v/+//7v/u/+r/7P/s/+z/7P/r/+v/6//t/+3/7f/t/+7/
7v/u/+3/6//s/+z/7P/s/+z/7P/u/+7/7P/u/+7/7v/u/+//7//v/+//7//v//L/8v/y
//L/8v/y//H/7//w//H/8v/z//H/8f/x//H/8//z//L/8v/x//H/8f/x//T/9P/0//T/
8//z//T/9P/2//b/9v/2//T/9P/0//T/8f/x//H/8f/z//X/8//z//H/8f/w/+//8f/x
//D/8P/x//H/8P/w//D/8P/v/+//7P/s/+z/7f/v/+//7f/t/+7/7v/u/+7/7//v/+//
7f/r/+v/6//r/+v/6//r/+n/6//s/+z/7P/q/+v/6//r/+3/7f/s/+z/6//r/+z/7f/t
/+3/7f/s/+z/7P/s/+z/7P/s/+v/6//r/+z/7P/s/+z/7P/r/+v/7f/t/+3/7f/r/+v/
6//r/+r/6v/p/+f/6v/r/+v/7P/t/+7/7v/u/+7/7v/r/+r/6f/o/+r/6v/q/+r/6v/q
/+r/6v/q/+r/6v/q/+j/6P/o/+j/6//s/+3/7v/w//D/8P/w//H/8v/z//T/9f/2//b/
9v/1//T/8//x/+7/7v/x//H/7//v/+//8f/z//P/8//z//X/9f/1//X/8//y//L/8//x
/+//7P/q/+n/6f/p/+n/6v/p/+r/7P/r/+n/6P/o/+r/6v/r/+v/6v/p/+n/6f/n/+f/
5//n/+f/5//n/+f/6P/o/+j/6f/p/+n/6v/q/+n/6f/p/+n/6//p/+b/4v/i/+T/6f/s
//D/+v8EABMAKQBDAF4AdgCKAJsApwCsALQAwQDFAMQAvgCvAJUAcgA3APf/0v+//7j/
v//P/9b/2//k/+z/8v/5//7//f/7//v/+v/6//r/+v/5//n/9//4//j/+P/7//v/+//7
//3//f/+//7//f/+//7//f/9//3//v/+//3//f/+//7/AAABAAIAAwAEAAQABAAGAAgA
BwAGAAUABwAJAAoACwAKAAwADQANABAAEQASABMAFAAVABYAFwAXABgAGgAbAB4AHgAh
ACMAJgAoACwALQAuADEAMgA1ADsAPgBAAEMARgBLAE4AUwBVAFgAXABfAGEAZQBoAGwA
bwBzAHUAeAB3AHgAegB7AHgAeAB3AHYAdgB2AHcAdwByAHAAbABqAGcAYwBeAFgAUQBM
AEYAQwA9ADYAMQAtACgAIwAfABsAFAAQAAwACAAIAAcABQABAAEA///8//v/+v/6//f/
9f/1//X/9f/0//H/8f/w//D/8v/x//H/8f/x//H/8P/w/+z/7v/u/+7/7//v//D/8f/v
/+//7//v/+7/7v/u/+3/7f/u/+7/7v/u/+7/7v/w//L/8P/y//L/8f/w//D/7//x//H/
8f/x//T/9P/0//T/8//0//T/8//x//H/8f/x/+//7//v/+//8f/x//D/8P/z//P/8//z
//L/8v/y//L/8//z//T/9P/0//T/9P/0//L/8v/y//L/8//z//P/8//z//X/8//z//H/
8f/w/+//8P/x//H/8v/x//H/8P/w/+7/7v/t/+3/7P/s/+z/7f/t/+3/6//r/+7/7v/u
/+7/7f/t/+3/6//r/+v/6//r/+3/7f/t/+v/6//s/+z/7P/r/+v/6v/p/+v/6//q/+r/
6//r/+z/7f/r/+v/6//q/+v/7P/t/+7/7f/s/+r/6f/p/+r/6v/q/+r/6v/p/+n/6//r
/+v/6//t/+3/7f/t/+r/6v/p/+f/6f/p/+j/6P/q/+z/7f/u/+z/6v/q/+r/6v/q/+r/
6v/q/+r/6v/q/+r/6v/q/+r/6v/q/+z/7P/s/+z/7v/u/+7/7v/w//H/8v/y//D/8P/w
//D/8f/u/+7/8f/x//H/8f/x//H/8f/x//H/8f/x//H/8f/x/+//7v/u/+//7//t/+r/
6P/n/+f/5//n/+f/5f/l/+X/5P/i/+H/5P/k/+T/5f/n/+b/5f/l/+L/4f/g/9//4P/h
/+L/4//h/+D/4P/g/+H/4f/h/+L/5P/j/+P/4//h/+H/4//i/+D/4P/i/+H/5v/s//b/
/P8HAB8ANwBOAGIAcgCDAJMAkgCMAJMAmQCSAIgAewBnAFAAJQDt/8L/rf+i/6n/uf/C
/8P/yP/U/97/5f/s//H/7//v/+7/7v/s/+z/6//r/+n/6v/q/+r/7P/t/+7/7//v/+//
8P/w//L/9P/1//X/9f/1//b/9v/0//P/8//y//b/9//4//n//P/8//z//v8AAP///v/9
/wAAAQABAAEAAAACAAMAAwAGAAcACAAJAAoACwAMAA0ADAAOABEAEwASABIAFQAXABoA
HAAgACEAJgApACoALQAxADQANgA5ADwAQQBEAEkATQBQAFQAVwBYAFsAXQBgAGQAZwBo
AGoAaQBqAGwAbQBtAG4AbgBuAG8AbgBuAG0AZwBkAF8AXABaAFcAUwBOAEYAQAA5ADUA
LwAoACMAHwAaABUAEQANAAkABgADAAAA/v/9//v/9//z//H/7v/t/+7/7v/r/+n/6P/n
/+b/5P/j/+P/4v/i/+T/4//j/+P/4//j/+L/4v/g/+L/4v/i/+T/4//j/+P/4//j/+P/
4//k/+T/5P/j/+P/5P/k/+T/4v/i/+L/5P/i/+D/4v/i/+L/4v/j/+P/5f/l/+X/5f/k
/+T/5P/k/+f/6P/o/+f/6f/p/+n/6f/n/+f/5//n/+v/6//q/+r/6//r/+v/6//s/+z/
7P/s/+3/7f/u/+7/8P/w//D/8P/u/+7/7v/u/+3/7f/t/+3/6//t/+v/6//t/+3/7P/r
/+n/6f/o/+j/6//r/+r/6v/q/+r/6f/p/+r/6v/q/+v/6//r/+n/6f/o/+j/6P/o/+v/
6//r/+n/6P/n/+b/5f/n/+f/5//l/+X/5v/m/+b/5v/n/+f/5//n/+f/5v/m/+P/4//k
/+X/5//n/+f/5v/m/+b/5v/m/+j/6P/n/+f/5f/m/+b/5v/m/+b/5f/l/+X/5f/l/+X/
5//n/+f/5//l/+b/5v/l/+P/4//i/+L/4//k/+T/5P/i/+T/5v/m/+b/5v/o/+j/6P/o
/+f/5v/l/+T/5//o/+n/6v/q/+r/6v/q/+v/7P/t/+//7v/u/+7/7v/u/+7/7f/q/+r/
7f/t/+3/7//v//H/8f/x//H/8f/x//D/7//u/+v/7P/s/+3/7f/r/+j/5v/l/+X/5f/l
/+X/4//j/+T/5P/j/+P/5P/k/+T/5f/l/+T/4//j/+P/4//j/+P/4//j/+X/5f/l/+T/
5P/k/+X/5f/j/+T/5P/j/+X/5f/l/+X/4//i/+D/3v/g/+H/4v/o//T/AAAPACcAQwBg
AHoAigCZAKUApgCqALUAtQCwAKwAnQCDAF4AIwDp/8b/s/+u/73/zf/U/9n/4P/q//L/
9//6//3//f/9//z//P/4//j/9//3//f/+P/4//j/+f/5//n/+f/3//f/+P/4//n//P/+
/////f/9//7//v/9//3//v/+/wAAAQACAAMAAwACAAEAAgAHAAcABwAHAAgACQAJAAkA
CAAKAAsACwAOAA8AEAARABQAFQAWABcAFgAYABsAHQAeAB4AIQAjACQAJgAqACsALwAz
ADUAOQA7AD4AQABDAEQASQBMAFEAVwBaAF4AYQBhAGUAaABsAHAAcwB0AHYAdwB4AHoA
ewB5AHoAegB6AHkAeAB4AHcAdAByAG4AbABnAGMAXgBYAFEATABGAEMAPQA2ADEALQAo
ACMAHwAbABgAFAAQAAwACAAHAAUAAQABAP///P/7//r/+v/3//X/9f/1//X/9P/x//H/
8P/w//L/8f/x//H/7//v/+7/7v/t//D/8f/y//D/7//v/+//7f/t/+3/7f/w//D/8P/v
/+3/7v/u/+7/7f/u/+//8v/x/+7/7//u/+7/7v/v/+//8f/x//H/8f/y//L/8v/y//H/
8v/y//H/8//z//P/8//x//H/8f/x//T/9f/1//b/9//3//f/9//1//T/8//y//L/8//1
//b/9P/0//T/9P/0//T/9P/0//H/8f/x//H/8v/1//T/9f/1//X/9P/z//H/8f/w//D/
7//v/+7/7v/u/+7/7f/t/+7/7v/u/+//7f/t/+v/6//s/+z/7P/s/+//7//v/+3/6//r
/+v/6//s/+3/7v/t/+3/7v/u/+7/7P/t/+3/7f/r/+v/6v/q/+v/6//s/+3/6//r/+v/
6v/q/+r/6v/q/+z/7P/r/+v/6f/q/+r/6v/q/+r/6f/p/+v/6//r/+v/6//r/+v/6//r
/+z/7P/r/+n/6f/o/+j/5//o/+j/6P/q/+r/6v/q/+r/6v/o/+j/6P/o/+j/6P/o/+j/
6v/q/+r/6v/q/+r/6v/q/+v/7P/t/+7/8P/w//D/8P/w//D/8f/y//L/8v/y//L/8v/x
/+7/7v/v/+//7//v/+//8f/x//H/8f/x//H/8f/z//P/8f/w/+7/7//v/+3/6P/m/+X/
5f/l/+X/5f/j/+T/5v/n/+f/5f/m/+b/5v/l/+X/5P/j/+T/5f/m/+f/5f/l/+X/5f/l
/+X/5P/k/+T/5f/l/+X/5P/k/+P/4//k/+X/5v/n/+T/4v/g/+L/5f/o//D/+P8CABcA
LQBDAGAAeACIAJsApwCqALAAuwC/AL4AuACnAIsAXgAdAOP/xP+1/7T/w//P/9D/0f/a
/+T/7P/1//r/+f/3//f/9v/2//b/9v/1//X/8//0//T/9P/1//X/9f/1//X/9f/2//b/
9v/4//n/+f/7//v//P/8//3//f/+//7///////////8AAAAAAAACAAMAAwADAAMABAAF
AAUABQAGAAgACQAJAAoACwAMAA0ADgAPABAAEQAUABYAGQAbAB4AHgAhACMAIgAkACgA
KQAuADEAMgA1ADcAOgA8AD8ARABJAEwAUQBVAFgAXABfAGEAZQBoAGwAbQBvAG8AcABx
AHIAdAB1AHMAdAB0AHQAdAB0AHUAdQBwAG4AagBoAGMAXwBaAFQATQBIAEIAPwA4ADIA
LgArACYAIQAdABkAEgAOAAoABgAGAAUAAwD///3/+//4//f/9v/2//P/8f/z//P/8//y
/+//7//u/+7/7v/t/+3/7f/t/+3/7P/s/+z/7v/u/+7/7v/t/+3/7f/r/+v/6//r/+v/
6v/p/+f/6P/q/+v/7P/q/+r/6v/s/+3/7P/v//D/8P/w//H/8f/w/+//7v/t/+7/7v/u
/+7/7v/u/+3/6//s/+3/7v/v/+//7//v/+//7//v/+7/7v/v/+//7//v//L/8v/y//L/
7//v//D/8P/y//L/8v/y//D/8P/w//D/8f/x//H/8f/v//H/7//v/+//7//u/+3/7//v
/+7/7v/v/+//7v/u/+7/7v/t/+3/7v/u/+7/7//t/+3/6//r/+z/7P/s/+z/7//v/+//
7f/v/+//7//v/+7/7f/s/+n/6f/q/+r/6v/q/+v/6//r/+v/6//q/+r/6f/p/+r/6//p
/+n/6f/o/+n/6v/r/+z/6v/q/+n/6f/p/+r/6v/q/+n/6P/m/+X/5v/n/+j/6f/r/+v/
6//r/+r/6v/p/+f/6f/p/+j/6P/n/+j/6P/o/+z/6P/m/+b/5v/m/+j/6P/o/+j/6P/o
/+j/6P/p/+r/6//s/+7/7v/u/+7/7f/s/+z/7P/s/+z/7P/s/+7/7f/q/+r/7//v/+//
7//u/+//7v/t/+//7//v/+//8f/x/+//7v/r/+v/6v/n/+b/5P/j/+P/4//j/+P/4f/f
/+D/4P/f/+D/4v/j/+T/4//j/+L/4f/j/+P/4//j/+P/4//j/+P/4//j/+L/4v/i/+P/
4//j/+T/5P/j/+P/4//j/+P/4//k/+D/3v/g/+P/5P/q//L//P8FABkAMQBIAF4AbgB9
AI0AkACQAJkAnQCSAIgAfQBpAFAAJwDx/8b/rf+i/6f/t//A/8X/zP/Y/+D/5f/s//H/
8//z//L/8v/w//D/7//v//H/8v/y//L/8f/x//H/8f/z//P/9P/0//L/9P/1//X/9//3
//j/+P/7//v//P/8//z/+//6//n//P/8//z//v///////////wIAAwADAAMABAAGAAcA
BwAGAAcACAAJAAoACwAMAA0AEAASABUAFwAWABYAGQAbABwAHgAiACMAJgApACoALQAx
ADQANgA5ADwAQQBEAEkATQBQAFQAVwBbAF8AYgBmAGgAawBsAG4AbwBwAHIAcwBzAHQA
dAB0AHMAcgByAHEAbwBuAGsAagBmAGEAWwBUAFEATABGAEMAOgAyACwAJwAiAB0AGQAV
ABAADAAIAAQAAgABAP//+//7//n/9v/1//P/8v/u/+v/6//r/+v/6v/p/+n/6P/o/+r/
6f/p/+n/5//n/+b/5v/l/+j/6f/q/+n/5//m/+X/5f/l/+X/5f/m/+b/5v/l/+f/6P/o
/+j/5v/m/+b/6P/m/+T/5v/m/+b/5v/n/+f/5//n/+f/5//p/+r/6//s/+z/7P/r/+n/
6//r/+v/6//t/+3/7f/t/+3/7f/s/+z/7//v/+//7//u/+7/7v/u/+//7//w//D/7v/u
/+7/7v/u/+7/7v/u/+3/7f/t/+3/7//x/+//7//x//H/8P/v/+3/7f/s/+z/7P/r/+n/
6P/p/+r/6v/r/+j/6P/o/+n/6f/p/+f/5//m/+b/5v/m/+f/5//n/+X/5v/n/+j/6f/n
/+f/5//l/+X/5v/m/+b/5v/n/+f/5//l/+X/5P/k/+T/5f/n/+n/5//n/+f/5v/m/+b/
5v/m/+b/5v/l/+X/4//k/+T/5P/l/+b/5v/n/+X/5f/l/+X/5f/l/+X/5f/n/+j/6P/n
/+X/5f/k/+T/5f/m/+b/5v/i/+T/5P/k/+T/5P/k/+T/5P/k/+T/5P/k/+T/5f/m/+f/
6P/q/+r/6v/r/+7/7v/u/+7/8P/w/+//7P/s/+//7//v/+3/7f/v/+//7//v/+//7//v
/+//7//t/+z/7P/t/+3/7f/q/+j/5//l/+X/5f/l/+X/5f/m/+b/4//j/+T/5P/l/+f/
6P/o/+X/5f/l/+X/4//j/+P/4//j/+P/4//i/+L/4v/j/+P/4//k/+T/4//l/+X/5f/l
/+P/5P/k/+D/3v/j/+b/6P/y//z/BwAZADcAUABoAHwAiwCbAKIAngCjAK8ArgCoAJ0A
iQBuAEMABQDU/73/rv+v/7//yv/N/9T/3v/m/+3/8v/1//f/9//2//b/8v/y//H/8f/z
//T/9P/0//X/9f/1//X/8//z//T/9P/2//j/+f/5//n/+f/6//r/+//7//z//P/9//3/
/f/9//3//P/7//z/AQABAAEAAQACAAMAAwADAAQABgAHAAcACQALAA0ADwAPAA8ADwAP
ABIAFAAXABkAGAAYABsAHQAeACAAJAAlACgAKwAsAC8AMwA2ADgAOwA+AEMARgBLAE8A
UgBWAFkAWwBfAGIAZgBpAG0AbwByAHAAcABxAHEAdAB2AHcAeAB1AHQAdABzAHAAbgBq
AGgAZwBjAF4AWABRAEwARgBDAD0ANgAxAC0AKgAlACEAHQAWABIADgAKAAYABQADAP//
/f/7//j/9//4//j/9f/z//H/8f/x//D/7//v/+7/7v/s/+v/6//r/+3/7f/s/+z/6v/s
/+z/7P/s/+v/6//r/+3/7f/t/+3/7v/u/+7/7f/t/+7/7v/u/+r/6v/q/+z/6v/o/+r/
6v/s/+z/7f/t/+//7//v/+//8P/w//D/8P/x//L/8v/x/+//7//v/+//7f/t/+3/7f/x
//H/8P/w//H/8f/x//H/9P/0//T/9P/y//H/8f/w//L/8v/y//L/8v/y//L/8v/x//H/
8f/x//H/8//x//H/7//v/+7/7f/t/+3/7P/s/+//7//u/+7/7P/s/+v/6//q/+r/6v/r
/+3/7f/r/+v/7P/s/+z/7P/r/+v/6//p/+f/5//n/+f/6P/p/+r/6f/n/+j/6P/o/+r/
6//r/+v/6f/p/+j/6P/p/+n/6v/r/+v/6//r/+r/6f/o/+f/5v/o/+j/5//n/+j/6v/r
/+z/6//q/+j/5//n/+f/5//n/+f/5//n/+f/6P/q/+v/6//q/+n/5//m/+f/6P/o/+j/
6v/q/+j/6P/o/+j/6P/o/+j/6P/q/+r/6v/q/+n/6P/n/+b/6P/o/+j/6P/o/+j/6P/o
/+n/6v/r/+z/7f/u/+//8P/u/+7/7//w//L/8v/y//L/8v/x/+7/7v/x//H/8f/x//H/
8//z//P/8v/x//D/7//x//H/7//u/+7/7//v/+3/6v/o/+f/5//p/+n/6f/n/+X/5v/m
/+X/5//o/+j/6P/n/+f/5v/l/+X/5f/l/+X/5f/l/+X/5f/l/+X/5P/k/+b/5//n/+f/
5v/m/+X/5f/l/+X/5f/l/+T/5v/k/+L/4//m/+r/9v8AAAsAHwA1AFIAbACAAI8AnQCi
AKQAsQC5ALgAtACrAJcAdgBDAAUA2P/D/7r/u//F/9D/0//W/+D/6P/t//L/9//5//n/
+P/4//T/9P/z//P/8//0//T/9P/3//f/9//3//X/9f/2//b/9v/4//n/+f/5//n/+v/6
//v/+//8//z//f/9//3//f/+//7//v8AAAMAAwADAAMABAAFAAUABQAIAAoACwALAAoA
CwAMAA0ADgAPABAAEQAQABIAFQAXABYAFgAZABsAHQAgACUAJwAoACsALAAvADUAOAA6
AD0APgBDAEYASwBPAFIAVgBZAFsAXwBiAGYAZgBpAGoAbABvAHAAcgBzAHMAdAB0AHQA
cwByAHIAcQBwAG4AagBoAGMAXwBaAFQAUABMAEcARQA/ADgAMwAvACgAIwAfABsAFwAU
ABEADgALAAkABgABAP///f/6//n/+f/6//j/9//1//X/9f/0//X/9f/0//T/8v/x//H/
8f/x//H/8P/w/+7/8P/w//D/8P/v/+//7//x//H/8f/x//D/8P/w/+//7//w//D/8P/s
/+z/7P/u//D/7v/w//D/8v/y//P/8//y//H/8P/v//D/8P/w//D/8f/y//L/8f/x//H/
8f/x//P/8//z//P/9f/1//T/9P/1//X/9f/1//T/9P/0//T/8//z//T/9P/0//T/9P/0
//b/9v/2//b/9P/z//L/8f/z//X/8//z//P/8//y//H/8f/x//D/8P/x//H/8P/w/+7/
7v/t/+3/7v/u/+7/7//v/+//7f/t/+z/7P/s/+z/7//v/+//7f/t/+3/7f/t/+3/7f/t
/+v/6//s/+z/7P/q/+v/6//r/+3/7f/s/+z/6f/p/+r/6//t/+3/7f/s/+z/7P/s/+z/
7P/s/+v/6//r/+z/7P/s/+z/7P/r/+v/6//r/+v/6//q/+n/6P/n/+j/6v/r/+v/7f/t
/+z/7P/s/+z/6//q/+7/7P/q/+r/6v/q/+j/6P/o/+j/6P/o/+j/6P/q/+r/6v/q/+z/
7P/s/+z/7P/s/+z/7P/u/+7/7v/u//H/8v/z//T/8v/z//T/9P/2//b/9v/2//P/8P/w
//P/8//z//P/8//z//P/8//z//P/8//z//P/9f/z//L/8v/1//X/8//w/+7/7f/t/+3/
7//v/+3/7f/r/+r/6P/n/+r/6v/q/+v/6f/o/+f/5//n/+f/5//n/+f/5//n/+f/5//m
/+b/5v/p/+n/6f/q/+j/5//n/+f/5//l/+f/6P/m/+T/5v/r/+7/8v/4/wAACwAfADkA
VABsAHoAiwCXAJYAlgClAKsAogCWAIsAdwBcADMA+//O/7f/sP+3/8X/zP/N/9T/3v/i
/+n/8v/3//n/+f/4//j/9P/0//P/8//0//b/9//4//n/+f/5//n/9//3//j/+P/2//j/
+f/5//v/+//8//z//f/9//7//v///////////wAAAAAAAAIABQAFAAUABQAGAAcABwAH
AAYACAAJAAkACgALAAwADQAQABEAEgATABQAFgAZABsAGgAaAB0AHwAgACIAJgAnACoA
LQAuADEAMwA2ADgAOwBAAEUASABNAE8AUgBWAFkAXABhAGUAagBqAG0AbgBwAHEAcgB0
AHUAdgB4AHkAegB4AHYAdQBzAHMAcgBvAG4AagBlAF8AWABVAFAASgBHAEEAOgA1ADEA
KgAlACEAHQAaABYAEgAOAAoACQAHAAMA/v/7//f/9f/1//b/9P/z//L/8f/w/+7/8P/x
//H/8v/w/+//7//v/+3/7f/s/+z/6v/s/+z/7P/s/+v/6//r/+3/7f/t/+3/7v/u/+7/
7f/t/+7/7v/u/+r/6v/q/+z/7v/s/+7/7v/s/+z/7f/t/+//7//v/+//7v/u/+7/7v/x
//L/8v/x/+//7//v/+//8f/x//H/8f/x//H/8P/w//P/8//z//P/9P/0//T/9P/z//P/
9P/0//T/9P/0//T/9f/2//f/+P/1//X/9f/1//X/9//1//X/9P/z//H/7//w//H/8f/y
//H/8f/w//D/7v/u/+3/7f/u/+7/7v/v//H/8f/v/+//7v/u/+7/7v/t/+3/7f/r/+v/
6//r/+v/7f/t/+3/6//r/+z/7P/s/+z/7f/t/+3/7f/t/+z/7P/r/+v/7P/t/+//7//v
/+7/7f/s/+v/6v/s/+z/6//r/+v/7P/s/+z/6v/q/+n/6f/r/+v/6//r/+r/6f/o/+f/
6v/s/+3/7f/r/+v/6v/q/+r/6v/p/+j/6v/q/+r/6v/q/+r/7P/s/+z/7P/s/+z/7P/s
/+7/7v/u/+7/8P/w//D/8P/w//D/8f/y//T/9P/0//T/9v/1//L/8v/y//H/8P/v//D/
8//0//X/9f/1//X/9f/1//X/8//y//T/9f/1//P/7//s/+r/6f/r/+v/6//p/+n/6v/q
/+n/5//o/+j/6P/r/+v/6v/p/+n/6f/p/+n/6f/p/+n/6f/p/+n/6P/o/+j/6f/p/+n/
6v/q/+n/6f/p/+n/6f/p/+r/6P/m/+j/6//s//D//P8IABcAKwBDAF4AdACCAJEAnQCe
AKAApwCnAKIAmgCLAHUAVAAfAOf/xP+x/7D/u//J/9D/1f/c/+L/6v/x//b/+//9//3/
/P/8//j/+P/3//f/9f/2//b/9v/3//f/9//3//f/9//4//j/+P/6//v/+//7//v//P/8
//////8AAAAA//////////8AAAAAAAACAAYABwAIAAkACgALAAsACwAKAAwADQANAAwA
DQAOAA8AEgATABQAFQAWABgAGwAdABwAHAAfACEAIgAkACgAKQAuADEAMgA1ADcAOgA8
AD8AQwBJAE0AUwBVAFgAXABfAGEAZQBoAGwAbgBxAHIAdAB3AHgAegB7AHsAfAB8AHwA
eQB4AHgAdwB2AHQAcABuAGsAZwBiAFwAVQBQAEoARwBBADoANQAxACoAJQAhAB0AGAAU
ABAADAAKAAkABwADAP///f/6//n/+v/6//f/9f/1//X/9f/0//P/8//y//L/8v/x//H/
8f/v/+//7v/u/+7/8P/w//D/8P/v/+//7//v/+//7//v//L/8v/y//H/8f/y//L/8v/u
/+7/7v/w//D/7v/w//D/8v/y//P/8//z//P/8//z//P/8v/x//D/8v/0//X/9f/1//X/
9f/1//X/9f/1//X/+f/5//j/+P/4//f/9v/1//f/+P/5//r/+f/5//r/+v/4//j/+P/4
//b/9v/2//b/9f/1//X/9f/3//n/9//3//n/+f/4//f/9f/1//T/9P/1//X/9P/0//b/
9v/1//X/9P/0//T/9f/z//P/8f/x//T/9P/0//T/8//z//P/8f/z//P/8//z//P/8//z
//H/8f/y//L/8v/0//X/9f/1//P/8//y//L/7//v//D/8f/z//P/8//y//L/8v/y//L/
8P/w/+//7//x//L/8v/y//L/8v/x//H/8f/x//H/8f/x//H/8f/x/+//8P/w/+//8P/x
//H/8v/y//L/8f/w//D/8v/y//L/8v/y//T/9P/0//T/9P/0//T/9P/z//L/8f/w//P/
9P/1//b/9v/2//b/9v/2//b/9v/2//j/+v/8//7///8AAAEAAgACAAMABAAEAAIAAgAC
AAIAAwAAAAAAAwAFAAUABQAFAAUABQAFAAUABwAHAAcABwAJAAcABgAGAAcABwAFAAIA
AAD//////////////f/9/wEAAgACAAMAAgACAAIAAwACAAAA/v/9//7///8AAAEAAQAB
AAEAAQADAAIAAgACAAMAAwADAAQABgAFAAUABQABAAEAAwAAAP7/AAAAAAEABAAMABgA
JAA3AE8AawCIAJwArAC/AMsA0gDgAOkA6QDmANwAyQCtAH4AOQABAOb/1f/U/+X/8f/0
//n/AgAKABIAFwAYABcAFwAXABYAFgASABIAEQARABEAEgASABIAEwATABMAEwAXABsA
HAAaAA==
         </WaveFormData>
      </LeadData>
      <LeadData>
         <LeadByteCountTotal>10000</LeadByteCountTotal>
         <LeadTimeOffset>0</LeadTimeOffset>
         <LeadSampleCountTotal>5000</LeadSampleCountTotal>
         <LeadAmplitudeUnitsPerBit>4.88</LeadAmplitudeUnitsPerBit>
         <LeadAmplitudeUnits>��V</LeadAmplitudeUnits>
         <LeadHighLimit>2147483647</LeadHighLimit>
         <LeadLowLimit>268435456</LeadLowLimit>
         <LeadID>V5</LeadID>
         <LeadOffsetFirstSample>0</LeadOffsetFirstSample>
         <FirstSampleBaseline>0</FirstSampleBaseline>
         <LeadSampleSize>2</LeadSampleSize>
         <LeadOff>FALSE</LeadOff>
         <BaselineSway>FALSE</BaselineSway>
         <ExcessiveACNoise>FALSE</ExcessiveACNoise>
         <MuscleNoise>FALSE</MuscleNoise>
         <LeadDataCRC32>829210240</LeadDataCRC32>
         <WaveFormData>
7v/u/+7/7v/v//D/8f/y//D/8P/w//D/8P/w//H/8f/0//X/9//6//j/9//3//f/9//2
//b/9//1//X/9f/1//X/9v/5//n/+//7//v/+//7//v/+v/5//j/+P/4//f/9P/y//H/
8f/w//D/8P/w//D/8P/x//H/8P/w//D/8P/w//D/8P/w//D/8P/w//H/7//u/+7/7//v
/+//7v/u/+z/7P/t/+3/7v/v/+7/7//u/+7/7v/u/+7/6v/o/+j/6P/o/+v/7f/w//v/
DwAmAEAAXABwAIUAmgChAKcAuADBAMIAwgC6AKcAhABLAA8A6f/Z/9D/0//e/+L/6P/t
/+7/8v/5//z/+v/6//r/+f/5//n/+f/4//j/9v/2//j/+P/4//j/+P/4//f/9//3//f/
+f/6//v/+//7//v/+//8//z//P/8//z/AAAAAAAAAAACAAIAAwADAAUABgAGAAYABgAI
AAgACAAGAAYABwAJAAsACwAMAAwADQAOAA4ADgAPABAAEQATABQAFQAXABcAGQAcAB8A
IAAkACUAKAApAC0ALwAwADMANgA5ADsAPgBEAEcASgBNAFAAUgBVAFgAWABbAFwAXgBi
AGIAYwBkAGUAZQBmAGYAZwBnAGYAZQBgAGAAXgBbAFkAVgBTAE4ASQBFAEAAOwA4ADMA
MAAtACoAJQAhABwAFwAWABMADwAPAA4ADAAKAAoACAAGAAYABwAFAAQABAABAAEAAQAA
AAAAAAD////////+//7//v/+//7//v/+//z//P/8//z//P/7//v/+//9//3//f/+/wAA
AAAAAAAA///+//3//P/7//z//f/9//3///8AAAAAAAAAAAAAAAACAAEAAQABAAMAAwAD
AAMAAgACAAMAAwADAAQABAACAAAAAQACAAIAAwADAAIAAgACAAMAAwADAAIAAgACAAIA
AgACAAIAAwADAAMABAAEAAQABAADAAMAAwADAAIAAgAFAAUABQAEAAIAAwADAAMAAwAC
AAIAAwADAAIAAQABAAMAAgACAAIAAAAAAAAAAAADAAMAAQABAAAAAAAAAAAAAgACAAIA
AgACAAIAAgABAP///////wAAAgACAAIAAQD//////////wEAAQABAAEAAAAAAAAAAgAC
AAIAAgACAAIAAgABAAEAAQAAAAAAAAACAAIAAQABAAAAAAD+//7///8BAAIAAgAAAAEA
AQABAP///v/+//7///8AAAEAAgABAAEAAQABAAEABAABAAAA///+/wAAAAAAAAAAAgAC
AAIAAgAAAAAAAAAAAP7//v/+//7/AQACAAMABAAEAAQABAAEAAUABQAFAAUACAAKAAoA
CQAHAAcABwAGAAgACQAJAAkABwAHAAcACAALAAsACwALAAsACwALAAsACgAJAAgACAAI
AAcABAACAAEAAQAAAAAAAQACAAMABAAEAAMAAQAAAAIAAgACAAIAAAAAAP7//v/+////
///+/wAAAQABAAEAAAAAAAAAAAABAAEAAQABAP////8AAAAAAgAAAP7/+v/6//r/+v/6
//3/AwAIABMAJQA8AFQAbACCAJsArgC3AMEA0gDbAOAA4ADUALsAlgBZAB0A///v/+T/
5//y//b/+P///wQACAANABAADgAMAAwACwALAAsACwAKAAoACAAIAAoACgAMAAwADAAM
AAsACwALAAsADQAOAA8ADwANAA0ADQAOAAwADAAMAAwAEAAQABAAEAASABIAEwATABMA
FAAUABQAFgAYABgAGAAWABYAFwAZABsAGwAcABwAHQAeAB4AHgAdAB4AHwAhACQAJQAn
ACcAKQAsAC8AMAAwADEANAA1ADkAOwA8AD8AQgBFAEcASgBOAFEAVABXAFoAXABfAGIA
ZgBpAGoAbABuAG4AbwBwAHAAbwBvAG4AcQBxAHAAbwBqAGoAaABlAGMAYABdAFgAVQBR
AEwARwBCAD0AOgA3ADYAMQAtACgAIwAiAB8AGwAbABoAGAAWABQAEgAQABAADwANAAwA
DAALAAsACwAKAAkACAAGAAUABwAGAAYABgAGAAYABgAGAAYABgAGAAYACAAHAAcABwAF
AAUABQAGAAQABAAEAAQABAAEAAQABAAEAAQABAADAAMABQAGAAYABQAEAAMAAgAEAAMA
AwADAAUABQAFAAUAAgACAAMAAwADAAQABAACAAIAAwAEAAQABQAFAAQABAAEAAUABQAF
AAQABAAEAAQABAAEAAQABQAFAAUABgAGAAQABAADAAMABQAFAAQABAAFAAUABQAEAAIA
AwADAAMABQAEAAQABQADAAIAAQABAAEAAAAAAAAA/v/+//7//v///////f/9//7//v/+
//7//P/8//z//P/8//z//P/7//v/+//7//z//P/8//z/+//5//n/+f/5//v/+//7//v/
+v/6//r//P/6//r/+v/6//z//P/7//v/+//6//r/+v/6//r/+f/5//j/+P/2//b/+P/5
//n/+P/4//n/+f/5//j/9v/1//T/9v/2//b/9v/3//f/9//3//n/+P/2//b/9v/2//T/
9P/0//T/9P/0//T/9P/0//T/9P/0//T/9P/0//T/9P/1//X/9f/1//b/+P/4//n/+f/5
//n/9v/2//f/9//3//f/9//3//j/+//7//v/+f/5//n/+f/3//b/9f/0//T/9P/z//D/
7v/t/+3/7P/s/+z/7P/s/+n/6f/o/+b/5//o/+n/6v/q/+r/6v/o/+X/5P/k/+P/4//k
/+b/5//k/+L/4f/g/+D/4f/h/+H/4//h/+H/4v/g/+D/4v/g/+D/3v/e/9z/3P/d/+H/
5P/r//3/FAAsAEQAWABvAIIAiQCLAJYApQCoAKgAoACRAHQARQAJAN//yf++/7//yP/K
/8r/zf/U/9r/3//k/+j/6P/o/+f/5//j/+P/4v/i/+H/4P/h/+D/4f/i/+P/5P/j/+P/
4//j/+X/5v/n/+f/5//n/+f/6P/n/+b/5f/k/+j/6P/o/+j/6v/q/+v/6//r/+z/7P/s
/+7/8P/w//D/8P/w//H/8//1//X/9v/2//f/+P/4//j/+//8//3////+////AQABAAMA
BgAJAAoADgAPABIAEwAWABkAGwAfACIAJQAnACoALgAxADQANwA6ADwAPwBCAEYASQBK
AEwATgBOAE8AUABTAFMAVABUAFUAVQBUAFMATgBOAEwASQBFAEIAPwA6ADUAMQAsACcA
IgAdABoAFwAWABEADQAIAAcABgADAP/////+//z/+v/2//T/8v/y//H/7//u/+7/7f/t
/+3/7P/q/+r/6f/p/+v/6v/q/+r/7P/s/+z/7P/s/+z/7P/s/+z/6//r/+v/6//r/+v/
7P/s/+z/7P/s/+z/7P/s/+z/7P/s/+z/6//r/+3/7v/u/+3/7P/r/+r/6//r/+z/7f/t
/+3/7f/t/+z/7P/t/+3/7//w//D/7v/s/+3/7v/u//H/8f/w//D/8P/x//H/8f/y//L/
8v/y//L/8v/y//P/8//z//T/9P/0//T/8//z//P/8//y//L/8//z//P/8v/0//X/9f/1
//P/8v/y//P/9f/0//P/8//x//D/8P/w//L/8v/y//L/8f/x/+//7//w//D/8P/w//L/
8v/y//L/8P/w//D/7//v/+//7//w//L/8v/y//H/8f/x//H/8f/x//H/8f/x/+//7v/t
/+7/8P/w//D/8P/w//D/7//v//H/8P/w//D/8v/y//H/8f/w//D/7v/u/+7/7//v/+7/
8P/x//H/8f/w/+7/7f/s/+3/7v/v//D/8f/x//H/8f/v/+7/8P/w//D/8P/w//D/8P/w
//D/8P/w//D/8f/y//P/9P/2//b/9v/3//f/9//3//j/+P/4//f/9//5//n/+P/4//f/
9//3//f/+P/5//v////+//3//P/7//v/+//7//r/+//6//r/+v/3//T/8v/x//P/8v/y
//L/8v/y//L/8//x//D/8P/w//L/8v/y//L/8v/w//D/8P/x//H/8P/w//H/8f/x//D/
8P/w//D/8f/x//H/8f/v//H/8v/y//L/8P/s/+r/6P/o/+j/6P/r//H/+P8FABkALgBK
AGYAfACPAKAApwCvALwAxQDGAMQAvAClAHoAPQAHAOn/2f/Q/9f/4v/o/+r/7f/0//j/
9//6/wAAAAAAAP/////9//3//P/8//r/+v/8//z//P/8//z//P/5//n/+f/5//3//v//
/////f/9//3//v/+//7//v/+/wIAAgACAAIAAAAAAAEAAQADAAQABAAEAAQABgAGAAYA
BgAGAAcACQALAAsADAAMAAsADAAMAAwADgAQABIAFQAUABUAFwAXABkAHAAfACAAJAAl
ACgAKQArAC0ALgAxADUANwA4ADoAPwBDAEcASwBMAE4AUQBUAFgAWwBcAF4AYgBiAGMA
ZABkAGMAYwBiAGMAYwBiAGEAXgBeAFwAWQBVAFIATwBKAEUAQQA8ADcANgAxAC4AKwAo
ACMAHwAaABcAFgATAA8ADQAMAAoACAAGAAQAAgACAP///f/8//z//P/9//7//v/8//z/
+//7//v/+v/6//r/+P/4//j/+P/5//r/+//8//r/+f/5//n/9//3//f/+P/5//r/+//8
//r/+v/6//r/+//8//3//f/8//3//f/8//z//P/8//z//v/9//3//f/7//v/+//7//r/
+v/7//v//f/+//7//P/6//v//P/8//7//////wAA/v/////////+//7//v/+/wAAAAAA
AAEA/////wAAAAD+//7//f/9//v/+//6//r//v///wAAAAD+//////////7//P/7//v/
+//6//n/+f/5//j/+P/4//n/+v/7//z/+//7//n/+f/6//r/+v/6//r/+v/6//r/+v/6
//r/+f/6//v//P/+//z//P/8//v/+//7//v/+//7//v/+//7//r/+v/6//z//P/8//z/
/P/6//r/+f/5//v/+v/6//r/+v/6//n/+f/6//r/+P/4//r/+//7//r/+v/7//v/+//5
//j/+P/4//r/+v/6//r/+//7//v/+//7//z//P/8//z//P/6//r/+v/6//r/+v/6//r/
/P/8//z//P/8//z//P/8//7//v/+//7//v/+//////8BAAEAAgAEAAQAAwADAAMAAQAA
AAAAAQABAAEAAQABAAMABAAHAAcABQAFAAUABQAFAAUABAADAAQABAAEAAMA/v/8//v/
+//6//r/+v/6//r/+v/7//v/+P/4//j/+P/4//j/+P/4//f/+P/5//v/+f/4//j/+f/3
//f/9v/2//j/+P/5//n/9//3//X/9f/3//j/+f/6//b/9P/y//L/8v/y//P/+f/+/wsA
IQA4AFIAbACCAJsArACxALsAygDVANgA1gDGAKkAfAA/AAcA6//h/9r/4f/s/+z/7P/x
//j//v8DAAYABAACAAIAAQABAAEAAQAAAAAA///+/////v8AAAAAAAAAAAEAAQABAAEA
AgACAAIAAQACAAMABAAGAAQABAAEAAQABAAEAAQABAAGAAYABwAHAAcACAAIAAgACAAK
AAoACgAKAAoACwANAA8ADwAQABAAEQASABIAEgAVABYAFwAZABwAHQAfAB8AHwAiACUA
JgAqACsALgAvAC8AMQAyADUAPAA/AEEARABGAEkATABPAFIAVABXAFoAXABfAGAAYgBk
AGQAZQBmAGUAZQBmAGYAaABpAGkAaQBlAGQAYQBdAFkAVgBTAE4ASwBHAEIAPQA6ADUA
MgAvACwAJwAjAB4AGQAYABUAEQARABAADgAMAAoACAAGAAYABQADAAIAAgADAAMAAwAC
AAEAAAD+//3//f/8//z//P/8//z//P/8//7//v/+//7//v/9//3//f/7//v/+//8//v/
+v/5//j/+//8//3//v/8//z//P/7//3///8AAAAA///+//3//P/8//v/+//7//3//f/9
//3/+v/6//v/+//7//z//P/6//z//f/+//7//v/9//v/+v/6//v/+//7//7//v/+//7/
/P/8//z//f//////AAAAAP7//v/9//3///////7//v/9//3//f/8//r/+//7//v//f/8
//z//f/7//r/+f/5//n/+P/4//j/+P/4//j/+P/3//f/9f/1//T/9P/0//T/9v/2//b/
9v/0//T/9P/z//H/8f/x//L/9P/0//T/8//z//P/8//z//H/8f/x//H/8P/w//D/8v/w
//D/8P/w//L/8v/x//H/7//u/+7/7v/u/+7/7f/t/+z/7P/q/+r/6//t/+7/7v/u/+//
7//v/+7/7P/r/+r/7P/s/+z/7P/r/+v/6//r/+//7P/q/+r/6v/q/+r/6v/q/+r/7P/s
/+z/7P/t/+7/7//w//D/8P/x//H/8P/v/+//8P/w/+//7//v/+//7v/u/+//8f/x//H/
8f/v//D/8//z//P/8//z//P/9f/1//T/8//x//D/7//t/+z/6v/p/+n/5v/m/+b/5v/k
/+T/5f/l/+X/5v/n/+j/6P/o/+j/6P/m/+b/5v/n/+X/5P/k/+X/5f/l/+T/5P/i/+L/
4//j/+X/5f/j/+P/4v/i/+L/4v/i/97/3P/c/9z/3P/b/+H/6P/v//v/EAAmAD4AVABp
AHwAhQCNAJ4AqwCsAKoApgCVAHYASQANAOH/y/++/73/xP/K/9D/1f/c/+D/5f/o/+r/
6P/o/+f/5//l/+X/5P/k/+b/5v/o/+j/5v/m/+b/5v/n/+f/5//n/+j/6P/o/+f/5//n
/+f/6P/p/+r/6//s/+z/7P/s/+z/7v/u/+//7//v//D/8P/w//L/9P/0//T/9P/0//X/
9//3//f/+P/4//v//P/8//z///8AAAEAAwACAAMABQAFAAcACgANAA4AEAARABQAFQAZ
ABsAHAAfACIAJQAnACoAMAAzADYAOQA8AD4AQQBEAEgASwBMAE4ATgBOAE8AUABTAFMA
VABUAFMAUwBSAFEATwBQAE8ATQBJAEYAQwA+ADoANwAzAC8AKgAjAB4AGQAXABMAEAAM
AAcABgADAP///f/8//r/+P/2//T/8v/y/+//7f/s/+z/6//r/+v/6v/s/+z/6//r/+v/
6v/q/+r/6P/o/+j/6P/q/+r/6v/q/+j/5//n/+f/6f/p/+n/6v/o/+j/6P/o/+r/6v/q
/+r/6v/q/+r/6f/n/+n/6v/q/+r/6v/q/+r/6v/p/+n/6f/q/+v/7P/t/+r/6v/r/+v/
7f/u/+7/7P/u/+//8P/w/+//7//u/+7/7P/t/+3/7f/u/+7/7v/u//D/8P/w//H/7//v
//D/8P/u/+7/7f/t/+7/7//v//D/8f/x//H/8P/w//H/8f/x/+//7v/u/+//7f/s/+v/
6//s/+z/7f/u/+z/7P/s/+z/7f/t/+v/6//s/+z/7P/s/+r/6v/q/+r/7P/s/+z/6//r
/+v/6//s/+z/7P/s/+v/6//r/+v/6//p/+n/6f/p/+n/6v/r/+7/7P/s/+z/7P/u/+7/
7f/t/+3/7P/s/+z/7P/s/+v/6//u/+7/7P/s/+r/6//r/+r/7P/t/+3/7f/t/+z/7P/s
/+v/6v/p/+j/6//r/+v/6//t/+z/6v/q/+r/6v/q/+r/6v/q/+z/7P/s/+z/7v/u/+7/
7//v/+//7//w//L/8v/x//H/8v/z//P/9P/1//X/9f/1//X/9f/2//n/+f/5//n/+f/5
//n/+f/4//n/+P/4//j/9f/y//D/7//v/+7/7v/u/+7/7v/u/+//7f/s/+z/7P/t/+7/
7//w/+7/7P/s/+z/7f/t/+z/7P/v/+//7//u/+z/7P/s/+3/7//v/+//7f/t/+7/7v/u
/+7/8P/u/+j/6P/q/+j/5//t//T/+/8HACAAOgBSAGoAfwCUAJ8AowCsAL0AwgDCAMIA
swCUAGMAJwD5/+P/1v/R/9j/4P/i/+X/7P/y//X/+P/6//z//P/7//v/+f/5//j/+P/4
//j/+v/6//j/+P/4//j/+f/5//n/+f/7//z//f/9//v/+//7//z//v/+//7//v8AAAAA
AAAAAP7//v//////AwAEAAQABAAEAAYABgAGAAYABgAHAAkACQAJAAoACgALAAwADAAM
AA8AEAARABMAEgATABUAFQAVABgAGwAcACAAIQAkACUAJwApACoALQAyADUANwA6AD4A
QQBEAEcASgBMAE8AUgBWAFkAWgBcAFwAXABdAF4AYABhAGMAZABjAGMAYgBhAF4AXgBc
AFkAWQBWAFMATgBJAEUAQAA7ADgAMwAwAC0AKgAlACEAHAAXABYAEwAPAA0ADAAKAAgA
BgAEAAIAAgADAAEAAAAAAP7//f/8//r//P/8//v/+//7//r/+v/6//r/+v/6//r/+P/4
//j/+P/6//n/+f/5//n/+f/5//r//P/8//z//P/6//r/+v/6//n/+v/7//v/+v/7//v/
+v/4//j/+P/4//n/+f/6//v/+//7//v/+//7//z//v////7//v/9//r/+P/5//r/+v/9
//3//P/8//7//////////v/+//7//v/8//z//P/9//3//f/+//7//v/+//3//f//////
/v/+//////////7//P/9//3//f/7//r/+v/7//v/+v/5//n/+v/6//v//P/6//r/+v/6
//v/+//5//n/+v/6//r/+v/6//r/+v/6//j/+P/4//f/+P/5//r//P/7//r/+f/3//j/
+f/6//v/+//7//v/+//4//j/+P/6//r/+v/6//r/+P/4//f/9//5//j/+P/4//r/+v/5
//n/+P/4//b/9v/4//n/+f/4//j/+f/5//n/+v/6//v//P/7//r/+f/4//n/+f/5//n/
/f/8//r/+v/6//r/+P/4//j/+P/6//r/+v/6//j/+P/4//j/+P/4//j/+P/4//j/+P/4
//n/+v/7//z//v/+///////9//3//v8AAAIAAQABAAEAAQAAAAAAAQABAAEAAQABAAEA
AgAFAAUAAwADAAMAAwAFAAUABAADAAIAAgACAAEA/P/6//n/+f/4//j/+P/4//j/+P/5
//n/+P/4//j/+P/4//j/+P/4//b/9v/2//f/9f/0//T/9f/z//P/8v/y//P/9P/2//f/
9//3//X/9f/0//T/9P/0//T/9P/y//D/8P/u/+//9f/8/wMAEQAmAEIAXgB0AIUAmgCj
AK0AwADNANAAzgDKALsAmABhACMA+f/n/97/3f/k/+z/7P/t//L/+P/5//z/AgACAAIA
AQABAP/////+//7//v/+/wAAAAAAAAAAAAAAAAEAAQABAAEAAQACAAMAAwADAAMAAwAE
AAYABgAGAAYABgAGAAYABgAIAAgACQAJAAsADAAMAAwACgAMAAwADAAMAAwADQAPABMA
EwAUABQAEwAUABQAFAAVABYAFwAZABoAGwAdAB0AHwAiACUAJgAmACcAKgArAC8AMQAy
ADUAOgA9AD8AQgBGAEkATABPAFAAUgBVAFgAWgBdAF4AYABkAGQAZQBmAGcAZwBoAGgA
aQBpAGgAZwBmAGYAZABhAF0AWgBXAFIATgBLAEcAQwBAADsAOAA1ADAAKwAnACIAIQAg
AB0AGQAVABQAEgAQAA4ADAAKAAoACgAJAAkACgAIAAcABgAEAAYABgAFAAUABQAEAAQA
BAACAAIAAgACAAAAAAAAAAAAAAD///////8BAAEAAQACAAAAAAAAAAAAAAAAAAAAAAD+
//7//v/9////AQACAAIAAAAAAAAAAAAAAP////////3//f/9//3//v/+///////9//7/
/v/8//7///8AAAAA//////7//v/8//3//f/9/wAAAAAAAAAA/v/+//7/////////AAAA
AAAAAAD///////////7//v8BAAEAAQAAAP7////////////+//7///////7//f/9//3/
/P/8//z//P/8//z//P/9//3/+//7//z//P/8//z//v/+//7//v/+//7//v/9//3//f/9
//7//P/8//z/+//7//v/+//7//v/+//7//v/+v/6//r//P/+//7//v/+//z//P/7//v/
/f/8//z//P/8//z/+//7//r/+v/4//j/+P/5//n/+P/6//v/+//7//3//P/8//z//P/8
//z//P/9//3//f/9/wEA/v/9//z/+//6//j/+P/4//j/+v/6//r/+v/8//z//P/8//z/
/P/8//z//P/8//z//P/9//7///8AAAAAAQABAAEA//8AAAIAAgADAAMAAwADAAAAAAAB
AAEAAQABAAEAAQAAAAMAAwADAAEAAQABAAEAAQAAAP///v8AAAAA///8//j/9//3//b/
9v/2//b/9v/1//X/9P/y//L/8v/y//L/8P/w//D/7v/w//D/8f/x//D/8P/x//H/7//u
/+7/7v/w//H/8f/x//H/7//v//D/7P/s//D/7v/s/+r/6v/s/+7/7f/v//L/+/8LACIA
PgBYAGoAfQCSAJUAnQCyAL8AvgC+ALgApwCKAFkAHQDz/9//1P/T/9z/4P/e/+P/6v/s
/+//9v/6//r/+v/5//n/9f/1//T/9P/1//b/+f/6//j/+P/4//j/+f/5//n/+f/5//r/
+//7//n/+f/5//r//P/8//z//P/8//z//P/8//z//P/9//3/AQACAAIAAgAAAAIAAgAC
AAAAAAABAAMAAwADAAQABAAHAAgACAAIAAsADAANAA8ADgAPABEAEQARABQAFwAYABwA
HQAgACEAIQAjACQAJwAsAC8AMQA0ADgAOwA+AEEARQBIAEwAUABQAFMAVABWAFgAWABZ
AFoAXABdAF8AYABgAF8AXQBbAFsAXABbAFkAVgBSAE4ASABFAEEAPAA3ADQALwAsACkA
JAAfABsAFgATABIADwALAAcABgAEAAIA/v/8//r/+v/6//n/+f/6//b/9f/0//L/8//0
//T/9f/1//T/9P/0//P/8v/x//D/8P/w//D/8P/w/+//7//v//H/8f/x//L/8v/y//L/
8v/y//L/8v/y//D/8P/w/+//8f/z//T/9P/y//L/8v/y//T/8//z//P/8v/x//D/7//v
//D/8v/z//L/8v/x/+7/7v/v//D/8P/x//H/8P/w//H/8//0//X/9v/2//b/9v/2//b/
9v/3//X/9f/2//b/+P/4//f/9//1//X/9P/0//f/9//3//b/9f/1//T/8//0//T/9f/3
//X/9P/z//P/8//y//L/8v/y//L/8v/y//T/9f/0//X/9P/0//T/9P/0//T/9P/0//L/
8v/y//H/8v/z//T/9v/1//T/8//x//P/8//z//P/8//z//P/8//0//T/9P/2//j/+P/4
//j/9//2//T/8//0//T/9f/2//f/9v/0//P/9v/2//T/9P/2//f/9//2//T/9f/1//X/
9v/2//f/+P/1//T/8//y//T/9f/2//f/9//2//b/9v/2//b/+P/4//j/+P/4//j/+P/4
//r/+v/6//r//P/8//3//f/9//3//v8AAAIAAQABAAEA///+//7//////////////wEA
AgAFAAUABQAFAAUABQAHAAcABgAFAAQABAAEAAMA/v/8//v/+//6//r/+v/6//r/+v/7
//v/+P/4//j/+P/6//r/+v/6//j/+P/4//n/+//6//r/+//7//v/+v/6//j/+P/5//n/
+//7//n/+f/6//r/+v/6//r/+v/4//b/9v/0//X/+/8CAA0AHwA2AFAAagB+AJEAogCp
ALEAwADJAMwAygDCAK0AhgBLABMA8f/j/97/4f/q/+7/8P/z//j//v8BAAQACAAKAAoA
CQAJAAUABQAEAAQAAgACAAQABAAEAAQABAAEAAUABQAFAAUABwAIAAkACQAJAAkACQAK
AAwADAAMAAwADAAMAAwADAAOAA4ADwAPABMAFAAUABQAEgAUABQAFAAUABQAFQAXABcA
FwAYABgAGwAcABwAHAAfACAAIQAjACQAJQAnACcAJwAqAC0ALgAyADMANgA3ADkAOwA8
AD8ARgBJAEsATgBSAFUAWABbAF4AYABjAGYAaABrAGwAbgBxAHIAdAB2AHcAdwB4AHgA
eAB3AHUAcwBxAHIAcQBvAG0AagBnAGIAWwBXAFIATQBMAEcARABBAD4AOQA1ADAALQAs
ACkAJQAjACIAIAAeABoAGAAWABYAFwAVABQAFAAVABUAFQAUABIAEgARABEAEQAQABAA
EAASABIAEgASABIAEgASABIAEgARABEAEQARABEAEQASABQAFAAUABQAEgASABIAEgAQ
ABAAEAAPAA8AEQASABIAFAAUABQAFAAUABMAEwATABEAEQARABEAEwAUABYAFwAVABYA
FgAUABQAFQAWABYAGQAZABgAGAAXABcAFgAVABcAGAAZABoAGgAaABoAGwAZABkAGgAa
ABgAGAAXABcAGQAZABgAGAAbABsAGwAaABoAGwAbABsAGQAYABgAGQAbABoAGQAZABsA
GgAaABoAGgAaABoAGgAZABkAFwAXABkAGgAbABwAGgAaABoAGgAaABoAGgAZABoAGwAc
AB4AHAAcABwAGwAcAB0AHgAfAB0AHQAdAB0AGgAaABoAHAAcABwAHAAcAB4AHgAdAB0A
GwAaABoAGgAeAB4AHQAdAB4AHgAcABwAGgAbABsAGgAaABsAGwAbABwAHAAdAB4AHgAe
AB4AHgAfAB8AHwAfAB8AIAAgACAAIAAgACEAIgAjACQAJQAmACcAKAAoACgAKAAoACkA
KgArACwALQAuAC8AMAAwADAAMAAwADIANAA2ADgAOwA9AD4APwBBAEIARABEAEMAQwBD
AEMAQwBEAEYARwBIAEkASgBLAEwATwBPAE8AUABRAFIAUwBUAFQAVABUAFQAVABTAFAA
UABPAE8ATgBQAFAAUABQAFIAUwBTAFIAUgBSAFIAUgBSAFIAUgBQAFEAUgBUAFUAUgBS
AFMAUwBVAFQAVABUAFYAVwBXAFcAWQBXAFcAWABUAFYAVgBUAFIAVABSAFAATgBTAFsA
ZABvAIMAngC6ANIA5gD9AA4BFwEnATYBPQE6ATYBKgEPAdoAlwBlAFEAQwA8AEUATgBQ
AFIAWQBeAGAAZQBmAGYAZABkAGMAYwBhAGEAYABgAF4AXgBgAGAAYABgAGAAYABjAGUA
ZwBlAA==
         </WaveFormData>
      </LeadData>
      <LeadData>
         <LeadByteCountTotal>10000</LeadByteCountTotal>
         <LeadTimeOffset>0</LeadTimeOffset>
         <LeadSampleCountTotal>5000</LeadSampleCountTotal>
         <LeadAmplitudeUnitsPerBit>4.88</LeadAmplitudeUnitsPerBit>
         <LeadAmplitudeUnits>��V</LeadAmplitudeUnits>
         <LeadHighLimit>2147483647</LeadHighLimit>
         <LeadLowLimit>268435456</LeadLowLimit>
         <LeadID>V6</LeadID>
         <LeadOffsetFirstSample>0</LeadOffsetFirstSample>
         <FirstSampleBaseline>0</FirstSampleBaseline>
         <LeadSampleSize>2</LeadSampleSize>
         <LeadOff>FALSE</LeadOff>
         <BaselineSway>FALSE</BaselineSway>
         <ExcessiveACNoise>FALSE</ExcessiveACNoise>
         <MuscleNoise>FALSE</MuscleNoise>
         <LeadDataCRC32>2870651442</LeadDataCRC32>
         <WaveFormData>
7P/s/+z/7P/u/+7/7v/u/+7/7v/u/+7/7v/u/+//7//x//L/9f/3//b/9P/z//P/9f/1
//P/9f/2//b/9f/1//X/9//5//r//P/8//z//P/7//v/+v/5//j/+P/4//b/9f/z//P/
8//y//L/8v/x//P/8//0//T/8//z//P/8//w//D/8f/x//H/8f/x//H/8P/w//D/8P/w
//D/8P/w/+7/7v/u/+7/7//w//H/8f/x//H/8f/x/+//7//t/+z/7P/q/+j/6v/r//X/
AgARACUAPABMAF0AbQB2AH4AhwCNAJEAkACFAHUAXAAzAAgA8//n/97/4P/m/+n/7//x
//H/8//1//j/+P/4//j/+P/4//j/9//1//X/9//4//j/+P/4//n/+f/5//f/9v/2//f/
+f/7//z/+//7//z///////3/+//9//3//v/+////AQABAAIAAgAEAAQABAADAAIAAgAC
AAMABAAGAAQABAAGAAYACQAJAAgACgAKAAoACgAJAAkACgALAA0ADQANAA8ADgAQABMA
FQAXABcAGAAYABsAHQAeAB8AIAAiACQAJwAoACsALwAxADQANAA3ADkAOQA7ADsAPgA+
AD8AQABCAEQARABFAEUARwBHAEcARwBFAEMAQgA/AEAAPQA7ADkAMwAxAC4AKwAqACcA
IwAjACEAHQAZABcAFgAUABIADgAQAA4ADQALAAkACAAHAAYABwAIAAkACAAGAAYABgAF
AAUABQAGAAYABAAEAAQABAADAAMAAgACAAQAAgACAAIABAADAAMAAwADAAQABQAFAAYA
BQAFAAYABQAFAAUABQAFAAUABQAFAAUAAwAFAAUAAwAEAAQABAAGAAYABgAGAAcABwAH
AAcABwAGAAYABwAHAAgACAAIAAYABgAHAAcACAAIAAcABwAIAAgACAAIAAgACAAIAAgA
BgAHAAcABwAJAAkACgAKAAoACQAJAAkACQAJAAkACQALAAsACgAKAAgACAAJAAkACgAK
AAoACgAKAAoACQAJAAkACQAJAAkACQAIAAgACAAHAAcABQAFAAkACQAIAAgACgAKAAoA
CgAIAAoACgAJAAYABgAGAAYABwAIAAkACgAJAAgABwAGAAcACAAJAAoACAAIAAoACgAM
AAsACwALAAkACgAMAAwACQAJAAkACAAKAAsACwALAAoACgAIAAcACgALAAwADAALAAoA
DAALAAYACQAJAAgACAAJAAoADAALAAwADAAMAAwADAAKAAoACgAKAAwADAAMAAwADAAM
AAwADAAOAA4ADgAOAA0ADAALAAoADQAOAA8AEAAQABAAEAAQABEAEQAQABAAEgATABMA
EgASABMAEwATABMAFQAWABYAEwATABMAFQAXABgAGAAYABgAGAAZABkAGAAXABYAFgAW
ABQAEQAPABEAEQAQABAAEgARABEAEQAQABAADwAPAA8ADwAOAA4ADwAPAA8ADwAPAA8A
DgAOAA4ADgAOAA4ADgAOAA4ADgAQABAAEAAQABAADwAPAA8AEQAPAA0ACQAJAAwACAAG
AAoADAANABUAIAAvAEMAWABsAIEAkQCYAJ4AqQCxALMAsACrAJcAdgBLACQAEwAHAPz/
/v8EAAUABwANAA8ADwAVABoAFgAWABYAFgAWABYAFQATABMAFQAWABYAFgAWABcAFwAX
ABcAFgAWABcAGgAbABsAGQAXABgAGwAbABoAFwAYABcAGAAYABkAGwAdAB4AHgAgACAA
IAAfAB4AIAAgACEAIgAgAB4AHgAgACAAIwAjACIAIgAiACIAIgAjACMAJAAlACYAJwAo
ACsAKwAsAC4ALwAvAC8AMAAwADMANQA2ADcAOAA6ADwAPwA+AEEARQBHAEgASABLAE0A
UABTAFQAWABWAFcAWABaAFkAWABYAFcAWABZAFoAWwBZAFcAVgBTAFIATwBNAEsARwBF
AEIAPwA6ADcAMwAzADMALwArACkAJwAkACEAHAAeABwAGwAZABcAFgAVABQAFAAUABQA
EgASABIAEgARABAADwAPAA4AEAAQABAAEAAPAA8ADgAOAA4ADAAMAAwADAALAAsACwAJ
AAoACwALAAoACQAJAAoACgAJAAgABwAGAAcACAAJAAsACQALAAsACAAIAAcABgAIAAgA
CAAIAAcABwAHAAcABwAGAAYABwAHAAgACAAIAAYABgAHAAcACAAIAAcABwAGAAYABgAG
AAQABAAEAAQAAgADAAMAAwADAAMABAAEAAIAAQABAAEAAwADAAMAAwADAAMAAgACAAEA
AAAAAP////8AAAEAAgACAAIAAQABAP///////////f/8//z//P///////f/9///////+
//7//f/8//v/+v/5//r/+f/3//f/+P/5//r/+v/6//r/+v/3//b/9f/0//X/9v/3//j/
9v/2//j/+P/4//f/9//3//b/9v/3//b/9f/1//X/9P/0//X/9f/1//X/9P/x/+//8P/x
//L/8v/y//L/9f/1/+//8f/w/+7/7//v/+//8P/x//L/8v/y//L/8v/x//D/7//u/+7/
7v/u/+7/7P/s/+z/7P/s/+z/7P/s/+z/7P/s/+z/6v/r/+v/6v/s/+7/7//v/+7/7v/v
/+//7f/r/+3/7v/u/+3/7f/t/+//8f/y//L/8f/w/+//7//t/+z/6//q/+r/6v/o/+X/
4//j/+P/4v/k/+T/4//j/+D/4P/f/93/3//f/9//3v/e/9//3//f/9z/2//a/9j/2v/a
/9r/2v/Y/9j/2P/Y/9j/2P/Y/9j/2P/Y/9f/1//V/9P/0//V/9X/0//S/9D/zv/M/8z/
z//V/+D/7/8DABYAKAA5AEsAUgBUAF8AaQBrAGwAawBbAEQAIQD2/9f/y//A/7z/vv+/
/7//w//H/8v/z//S/9T/1P/U/9T/1P/T/9H/zv/N/83/zv/O/87/0P/R/9H/0f/P/87/
zv/P/9D/0f/R/8//z//Q/9P/0//R/8//0f/R/9P/0v/S/9P/1f/W/9b/2P/Z/9j/1v/U
/9f/2P/a/9z/2v/Y/9j/2v/a/93/3f/c/97/3v/e/97/3//f/+D/4f/j/+P/4//l/+X/
5v/o/+n/7P/t/+//8P/z//X/9v/3//j/+v/8////AAADAAcACQAKAAoADQAPABEAEwAT
ABYAFAAVABYAGAAaABoAGwAbAB0AHQAdAB0AGgAZABkAFwAUABEADwANAAkABwAEAAEA
/v/7//f/9//z/+//6//p/+n/6P/n/+T/4v/g/9//3f/d/9z/2//a/9j/2P/Y/9b/1v/W
/9b/1f/V/9X/1v/W/9T/1P/U/9T/1P/V/9X/1v/Y/9b/1v/W/9b/1f/V/9X/1f/W/9f/
1//Y/9f/1//Y/9j/1//W/9X/1f/V/9X/1f/X/9X/1//X/9f/2P/Y/9j/2v/a/9r/2v/Z
/9n/2f/Z/9v/2v/a/9v/2//c/9z/3P/a/9r/2//b/+D/4P/f/9//4v/i/+L/4v/i/+L/
4v/i/+T/5f/l/+X/4//j/+T/5P/m/+X/5f/l/+X/5f/l/+X/5//n/+b/5v/n/+j/6v/r
/+j/6P/o/+j/6P/o/+f/5//p/+n/6f/p/+v/6v/q/+r/6f/p/+f/5//p/+n/6P/o/+r/
6v/q/+r/6P/q/+r/6f/o/+j/6P/o/+r/6v/q/+r/7P/s/+z/7P/s/+z/7P/s/+n/6P/p
/+j/6f/p/+r/6//r/+z/7v/u/+//7//v/+7/7v/v/+//7//u/+7/7P/r/+3/7f/t/+z/
7P/s/+//7//q/+3/7f/s/+z/7f/u//D/7//w//D/8P/w//D/8P/w//D/8P/w//D/8P/w
/+7/7v/u/+7/8f/y//P/9P/0//T/9P/1//X/9P/0//b/9//3//b/9v/5//n/+f/3//n/
+v/6//n/+//7//3////+//7//v/+//z//f/9//z//f/8//z//P/6//f/9f/1//f/9v/2
//b/8//z//P/9P/2//X/9f/1//f/9v/2//f/9f/1//X/9f/3//b/9v/2//b/9v/2//b/
9P/0//T/9P/2//b/9v/2//X/9f/1//X/8//z/+//7f/u/+7/7P/w//D/8//7/wgAFwAt
AEoAXABpAHcAgACCAI0AlwCVAJAAiwB7AFgALQAKAPf/6//i/+L/6v/v/+//8f/3//f/
9//8/wAA/v/+//7//v8AAP///f/9//3//v/+//7//P/9//3//f/7//r/+v/7//3///8A
AP////8AAAMAAwABAP//AQABAAIAAgADAAUABAAEAAMABAAIAAgABwAGAAQABAAFAAYA
BwAGAAcACgALAA0ADAAKAAoACgAKAAoADAANAA8AEQARABEAEQATABIAFAAXABkAGwAb
ABwAHAAfACEAIgAjACQAJgAoACsALAAvADMANQA2ADYAOQA7AD4AQQBCAEYARgBHAEgA
SgBIAEgASQBJAEkASQBJAEkASABHAEcARQBEAEEAPwA9ADkANwA0ADEALgArACcAJwAl
ACEAHQAbABwAGgAYABQAFAASABEADwAPAA4ADQAMAAoACgAKAAgACQAKAAsACwAKAAkA
CQAIAAgACAAIAAgABwAHAAYABgAJAAgACQAKAAgABwAHAAcABQAGAAcABwAHAAcACAAK
AAoACQAIAAcABgAHAAgACQAHAAUABwAHAAcACAAIAAgACAAIAAgACAAHAAcABwAHAAkA
CAAIAAkABwAIAAgACAAGAAYABwAHAAoACgAJAAkACgAKAAoACgAMAAwADAAMAAwADQAN
AA0ACwALAAwADAAKAAkACQAJAAgABwAGAAUACgALAAsADAALAAoACgAJAAgACAAIAAgA
CAAIAAcABwAHAAcABwAHAAkACAAIAAgACQAJAAcABwAHAAcABgAGAAgACAAIAAgACAAK
AAoACQAJAAoACwAMAAsACgAJAAgACgAKAAoACgAKAAoACgAKAAgACAAKAAoADAALAAsA
CwAIAAgACQAIAAgACQAKAAoACAAJAAkACQAMAAwACgAJAAoACwAMAAwACgAKAA0ADQAI
AAsACwAKAAsACwALAAwACwAMAAwADAAMAA4ADAAMAAwADAAMAAwADAAMAA4ADgAOAA4A
DAAMAAwADAAOAA4ADgAOABAAEAAQABAAEAAQABEAEQASABIAFAAVABMAEgASABMAEQAR
AA8AEQASABIAEQARABMAFQAXABgAFgAWABYAFgAXABcAFgAVABYAFgAWABQAEQAPAA8A
DwAMAAwADAALAA0ADQAOAA4ADAALAAoACQAIAAgACQAJAAsACwALAAsACAAIAAgACAAI
AAgACAAIAAoACgAKAAoACQAIAAcABQAGAAcACAAJAAUAAwADAAIAAAAAAAAAAgAFAA0A
GgArAD8AVgBoAH0AjQCSAJQAoQCrAKsApgCbAIMAYAA3ABQAAQD3//L/9v/6//v/+//9
/wEABQAJAAoACgAIAAgACAAIAAgABwAFAAUAAwAEAAQABAAGAAcABwAHAAcABgAGAAcA
BgAHAAcABQAHAAgACwALAAkABwAJAAkACQAIAAgACQAJAAoACgAMAAwADAALAAoADAAM
AA0ADgAOAAwADAAOAA8AEQAQAA4AEAAQABAAEAARABEAEgATABQAFQAWABkAGQAaABwA
HQAdAB0AHgAeAB0AHwAgACEAJgAoACoALQAsAC8AMwA1ADYANgA5ADsAPwBBAEEARABC
AEMARABGAEQARABFAEUARwBHAEcARwBEAEMAQwBBAD4AOwA5ADcAMwAxAC4AKwAqACcA
IwAjACEAHQAZABcAFAASABAADAAOAAwACwAJAAsACgAJAAgABgAGAAYABAADAAQABQAF
AAIAAQABAAAAAAAAAAAAAAD//////v/+/////v///wAAAgABAAEAAQAAAAAAAAD///z/
+//7//z////////////9//3//f/9/////f///////v/+//3//P/8//z//P/8//3//f/9
//3/+//6//r/+//5//r/+v/6//n/+v/8//3//f/8//r/+f/4//j/+P/4//v//P/9//7/
/f/9//z/+//5//n/+v/6//z/+//7//v/+//7//v/+//7//v/+v/6//r/+v/7//v/+P/4
//j/+P/4//j/9//3//b/9f/0//P/9f/0//T/9P/1//X/8//z//T/8//x//D/8v/y//L/
8v/x//L/8f/v/+z/7P/s/+z/7f/u/+//8P/v/+7/7f/s/+r/6v/q/+r/6v/q/+z/7P/r
/+n/6P/n/+f/6P/q/+r/5//n/+f/5v/k/+X/5f/l/+T/5P/i/+H/4v/j/+T/5P/k/+T/
5//n/+H/4//i/+D/4P/h/+L/5P/k/+T/4//i/+T/4v/i/+L/4v/i/+L/4v/i/+L/4P/g
/+D/4P/h/+L/4//k/+T/5P/l/+X/4v/i/+T/5f/l/+T/5P/l/+X/5f/j/+X/6P/o/+f/
5//m/+f/6P/o/+r/6v/q/+r/6//r/+r/6f/m/+b/5v/k/+H/3//f/9//3P/c/9z/2//b
/9v/3P/c/93/3f/d/93/3P/c/93/3f/b/9v/2//b/9j/2P/Y/9j/2v/a/9r/2v/Z/9j/
1//W/9j/2P/Y/9f/2f/Z/9n/2f/V/9P/0f/Q/9D/zv/M/87/0//Z/+D/6//9/xIAJgA3
AEcAUgBYAGMAbwBxAHIAbwBhAEYAIQD4/9v/y//C/8D/wP/B/8f/yf/N/9P/1f/W/9j/
2P/Y/9j/2P/W/9X/0//T/9T/1v/X/9j/1//X/9b/1f/X/9b/1v/X/9f/1//W/9P/0f/S
/9X/1f/W/9X/2P/Z/9v/2v/a/9v/2f/a/9r/3P/e/97/3f/c/9z/3P/d/97/4P/e/97/
4P/h/+P/4v/g/+L/4v/i/+L/5f/l/+b/5//p/+n/6f/r/+v/7P/u/+//8f/x//L/8v/0
//f/+f/7//3//v///wEABAAHAAsADQAOAA4AEQATABcAGQAZABwAGwAbABsAHAAcABwA
HQAdAB8AHwAfAB8AIAAfAB8AHQAaABcAFQATABEADwAMAAkABQABAPz/+//7//f/8//x
//L/8P/u/+r/6f/m/+T/4f/j/+L/4f/g/+D/4P/g/97/3v/e/97/3f/d/93/3v/e/97/
3v/e/97/3f/d/9z/3P/e/9z/3P/c/9z/2//b/9v/3f/e/9//3//e/93/3f/e/9//3//f
/9//3f/d/93/3f/f/93/3//f/9//4P/g/+D/3v/e/97/3v/h/+H/4f/h/9//3v/e/9//
4f/i/+L/4v/e/97/3//f/+L/4v/h/+H/4v/i/+L/4v/k/+T/5P/k/+L/4//j/+P/4//j
/+T/5P/k/+P/4//j/+P/4//j/+P/5//n/+b/5v/k/+T/5f/l/+T/5P/k/+T/5P/k/+P/
4//l/+X/5f/l/+P/4v/i/+L/4//j/+H/4f/j/+P/4v/i/+L/4v/i/+L/5P/m/+b/5f/i
/+L/4v/i/+L/4v/i/+L/4v/i/+L/4v/i/+L/4v/i/+T/5P/m/+b/5P/j/+P/4//l/+b/
6P/o/+X/5f/l/+T/5P/l/+X/5f/o/+j/5v/l/+P/4//j/+L/5P/k/+f/5//k/+f/5//m
/+P/4//j/+T/5//o/+j/6P/o/+b/5P/k/+T/5P/l/+b/5//o/+j/6P/o/+j/6v/q/+r/
6//r/+r/6v/s/+3/7f/s/+z/7//v/+//7f/v//D/8P/v//H/8f/z//X/9v/2//b/9v/2
//f/9//2//P/8v/y//L/8f/v/+7/7//t/+z/7P/s/+3/7f/t/+7/7f/r/+r/6f/q/+r/
6//t/+v/6//r/+v/7f/s/+z/7P/s/+z/7P/s/+r/6v/q/+r/7P/s/+z/7P/t/+3/7f/t
/+v/6//t/+n/6P/o/+b/4v/m/+3/7f/2/wkAHQAuAEAAUQBlAHIAdAB5AIcAjQCMAIsA
gQBmAEEAFgD5/+v/4v/a/9z/4f/l/+f/6//v//H/8v/0//b/9v/2//b/9v/1//P/8//z
//T/9P/0//T/9f/1//X/9f/0//T/9f/4//n/+f/3//X/9v/5//n/9//1//f/9//5//j/
+P/5//f/+P/4//r//P/8//v/+v/8//z//f/+//7//P/8//7/AAADAAMAAgACAAIAAgAC
AAUABQAGAAcABwAHAAcACQAKAAwADwARABEAEQASABIAEQATABQAFQAZABwAHwAjACMA
JQAoACkAKgAqAC0ALwAzADUANQA4ADYANwA4ADoAPQA+AEAAQQA/AD8APwA/AD4APQA9
ADsAPAA5ADcANQAxAC8ALAApACYAIwAfAB8AHQAZABUAEwAQAA4ADAAIAAoACAAHAAUA
BQAEAAMAAgACAAIAAgAAAP7//v/+//3//////wAAAAD+//7//v/+///////+//7//v/8
//z//P/+//3//f/9//3//v///////v/9//3//v///////////////////////f/7//3/
/f/9//7//v/+/wAAAAAAAAAA//////////8BAAAAAAABAAAAAAD///7//v/+//////8A
AAAA/////wIAAgACAAIAAgACAAIAAgABAAEAAAD//wEAAQACAAIAAgABAAEAAQADAAMA
AwADAAMAAwACAAIAAAAAAAEAAQAAAAAAAAAAAAAAAAD/////AAABAAIAAwABAAAAAAAA
AAMAAwABAAEAAQABAAAAAAACAAIAAgACAAEAAgABAP////8AAAEAAgAAAAAAAAAAAAEA
AgADAAQAAgACAAIAAgAAAAAAAgACAAQAAwADAAMAAgACAAMAAgABAAEAAQAAAAIAAwAD
AAMABAAEAAIAAQADAAMAAwACAAAAAAADAAMAAQAFAAYABgADAAMAAwAEAAMABAAEAAQA
BgAGAAQABAAEAAQABAAEAAQABAAGAAYABgAGAAQABAAEAAQABgAGAAYABgAEAAQABAAE
AAUABgAHAAgACQAKAAwADQALAAoACwALAA0ADAAMAA0ADQANAAsADQAMAAwACwALAA0A
DwARABIAEgASABIAEgATABMAEgARAA4ADgAOAAwACQAHAAcABwAHAAgACQAJAAcABwAI
AAgABwAHAAcABwAGAAYABwAHAAcABwAHAAcABAAEAAQABAACAAIAAgACAAMABAAFAAYA
BgAGAAYABQADAAMAAwADAAUABQADAAAAAAD8//z/AAAFAAkADgAdADUATABeAG0AfQCI
AI4AmwClAKcApAChAJUAdgBPACYACwD///j/9P/2//v//f///wEAAQADAAYACAAKAAoA
CgAKAAoACQAHAAcABwAIAAgACAAKAAsACwALAAsACgAKAAsADAANAA0ACwALAAwADwAP
AA8ADQAPAA8ADwAOAA4ADwAPABAAEAASABQAFAATABIAEgASABMAFAAUABIAEgAUABYA
GQAZABgAGAAYABgAGAAZABkAGgAbABsAGwAbAB0AHgAgACMAJQAjACMAJAAkACcAKQAq
ACsALgAwADIANQA2ADkAPQA/AEAAQABDAEUARQBHAEcASgBMAE0ATgBQAE4ATgBPAE8A
UQBRAFEAUQBQAE8ATwBNAEwASQBHAEUAQwBBAD4AOwA6ADcAMwAzADAAKwAmACMAIwAi
ACEAHgAeABwAGwAZABgAFgAUABIAFAAUABQAEgAPAA4ADQALAAwADQAPABAADgAOAA4A
DgANAA0ADAAMAAwACgAKAAoACgAJAAkACQAJAAoACwALAAgABwAHAAgACQAJAAkACQAH
AAcABwAHAAkABwAJAAkABwAIAAgACAAGAAYABgAGAAUABQAFAAUAAwACAAIAAwAFAAYA
BgAGAAYABgAHAAcABwAGAAQAAwAEAAQABAAEAAYABgAGAAYABQAFAAQAAwADAAMABAAE
AAYABQAFAAUABQAFAAUABQAFAAUABAAEAAQABAAFAAUABAAEAAQABAAEAAQAAwADAAEA
AQABAAEAAwACAAIAAgADAAMAAQABAAMAAwACAAIABAAEAAQABAACAAQABAADAAQABAAE
AAQAAgACAAIAAgABAAAA///+/wAAAAAAAAAAAAAAAAIAAgAEAAMAAwADAAIAAgADAAIA
AQABAAEAAAAAAAEAAQABAAEAAAD9//v//P/9//7//v/+//7/AQABAP7/AQABAAAA////
////AAD//wAAAAAAAAQAAgABAAAA///+//7//v/+//7/AAAAAAAAAAAAAAAAAAAAAAAA
AAAAAAAAAAAAAAAAAAACAAIAAgACAAAAAQABAAAAAAACAAMAAwAEAAQABQAFAAQAAQAC
AAIAAgABAAEAAQABAAMABAAEAAIAAgACAAMABQAEAAMAAgACAAIAAAD9//r/+f/4//b/
9v/2//X/9f/z//T/9P/z//H/8f/x//D/7v/v/+//7//v/+//7//u//D/8P/w//D/8P/w
//D/8P/w//D/8P/w/+7/7v/t/+3/6//p/+3/7f/p/+f/6v/q/+r/6P/o/+n/7//6/wsA
HwA2AEYAVwBpAG4AcgCBAI0AjwCOAIkAewBkAD0AEgD1/+n/4P/c/+D/4f/f/+P/6f/p
/+v/8P/w//L/8v/y//L/8P/v/+3/7f/v//D/8P/w/+7/7//v/+//8P/w//H/8//y//P/
8//x/+//8P/z//P/8//x//P/8//z//L/8v/z//P/9P/0//b/+P/4//f/9v/0//T/9f/2
//b/9P/0//b/9//5//j/9v/3//j/+f/6//v/+//8//3//f/9//3////+/wAAAwAFAAMA
AwAEAAQABwAJAAoACwAOABAAEgAVABQAFwAbAB0AHwAgACQAJwAoACkAKAAqACoAKwAs
AC4AMAAwADEAMQAvAC8ALwAvAC8ALwAwAC8ALAApACcAJQAhAB8AHAAZABgAFQARABEA
DQAJAAUAAwACAAAA/v/6//j/9v/1//P/8//y//H/8P/y//L/8v/w/+3/7P/r/+n/6v/r
/+3/7v/s/+z/7P/s/+n/6f/o/+j/6P/m/+b/5v/o/+f/5//n/+f/6P/p/+n/6f/p/+r/
7P/s/+v/6v/p/+f/5//n/+f/6f/n/+n/6f/p/+r/6v/q/+r/6v/q/+r/6f/p/+n/6f/p
/+j/6P/p/+f/6P/o/+j/6P/o/+n/6f/q/+r/6f/p/+z/7P/s/+z/7v/u/+7/7v/s/+3/
7f/t/+v/6//s/+z/7v/t/+3/7f/t/+3/7f/t/+3/7f/s/+z/7P/s/+3/7f/t/+7/7//w
/+7/7v/t/+3/6//r/+v/6//t/+z/7P/s/+//7//t/+3/7//v/+7/7v/u/+7/7v/u/+3/
7v/t/+v/6//s/+3/7v/s/+z/7P/s/+7/7v/u/+7/7//w//H/8v/y//L/9P/0//X/9f/2
//f/8//y//L/8P/u/+3/7P/q/+r/6//r/+v/7v/u/+z/6//t/+3/7f/s/+r/6v/t/+3/
7P/v/+//7v/r/+v/6//s/+//8P/w//D/8P/w/+7/7v/u/+7/8P/w//D/8P/u/+7/7v/u
//D/8P/w//D/8v/y//P/8//0//T/9v/3//f/9v/2//f/9//3//X/9//4//j/9//3//f/
+f/7//z//v/+//7//v///////v/9//z//P/8//r/9//1//X/9f/0//T/9P/z//P/8//0
//T/8f/x//H/8f/y//L/8//z//P/8//z//P/9P/0//T/9P/0//T/9P/0//L/8v/y//L/
8v/y//L/8f/z//P/8//z//X/9//z/+7/7P/q/+r/7P/z//v/BgAXAC0AQABQAGEAcQB6
AIAAiQCRAJUAlgCNAHsAXAAxAAoA9//v/+j/5P/m/+v/7//x//P/9//3//r//v8AAAAA
AAAAAP7//f/7//v/+//8//z//P/6//v/+//7//3//P/8//3/AAABAAEA///9//7/AQAB
AAMAAQADAAMAAwACAAIAAwADAAQABAAGAAoACgAJAAgACAAIAAkACgAMAAoACgAMAA0A
DwAOAAwADgAOAA4ADgARABEAEgATABUAFQAVABcAGAAaAB0AHwAfAB8AIAAgACEAIwAk
ACUAKQAsAC8AMwAyADUAOQA7ADwAPAA/AEEAQwBFAEUASABJAEsATQBQAFAAUABRAFEA
TwBPAE8ATwBQAE8ATwBNAE4ASwBJAEcAQQA/ADwAOQA4ADUAMQAxAC8AKwAnACUAJAAi
ACAAHAAeABwAGwAZABcAFgAVABQAFAAUABQAEgASABIAEgARABEAEQASABIAEAAQABAA
EAAQABEAEQASABMAEgATABQAFAATABMAEwARABIAEwATABMAEwAUABYAFQAVABUAFQAT
ABMAEwATABMAEQATABMAFQAWABYAFgAUABQAFAAUABMAEwATABMAFgAWABcAGQAYABgA
FwAWABYAFgAXABcAHAAcABsAGwAbABoAGQAYABkAGgAbABwAGgAbABsAGwAbABsAHAAc
ABwAGwAbABsAHQAdAB0AHQAdAB0AHAAcABwAHAAdAB0AHAAcABwAHAAeAB4AHQAdAB8A
HwAfAB8AHQAcABwAHAAfAB8AHQAdACEAIQAgACAAHwAeAB0AHAAeACAAIAAfACEAIgAj
ACQAIwAiACEAIAAhACIAIwAkACIAIgAiACIAIAAgACIAIgAkACMAIwAjACEAIgAkACQA
IwAjACMAIgAiACMAIwAjACQAJAAiACEAHwAfAB8AHgAgACAAIwAjACAAIwAjACIAIQAh
ACEAIgAhACIAIgAiACAAJgAlACQAIwAiACIAIgAiACIAIwAkACUAJgAlACQAIwAiACQA
JAAkACQAJQAmACcAKAAnACYAJQAkACUAJgAnACgAJgAnACcAJgAnACoALAAtACwALAAt
AC0ALQArAC0ALgAwAC8ALwAvAC8AMQAyADIANAA0ADQANQA1ADQAMwAyADIAMgAwAC0A
KwArACsAKgAqACoAKQApACsALAAsACsAKwArACsAKgAsAC0ALQAtAC8ALwAvAC4ALgAu
AC4ALgAwADAAMAAwADIAMgAyADIAMgAyADEAMQAzADUAMwAxAC8ALwAyADAALgAwADYA
OwA/AE4AZQB7AIwAngCzAMEAyADQAN0A5wDjANwA0QC7AJYAZwBIADsAMwAqADAAOAA3
ADcAPQBBAEMARwBIAEgASABIAEgASABIAEcARQBFAEUARgBGAEYARgBHAEcARwBJAEoA
SgBJAA==
         </WaveFormData>
      </LeadData>
   </Waveform>
</RestingECG>
