# Supplementary material for: Detection of Left Atrial Enlargement Using a Convolutional Neural Network-Enabled Electrocardiogram
Source: Front Cardiovasc Med. 2020 Dec 17;7:609976. doi: 10.3389/fcvm.2020.609976 (PMC7773668; doi:10.3389/fcvm.2020.609976)
Supplement: Supplementary file 5 [file Data_Sheet_5.ZIP › normal4/1802035779_4324_00000002.XML]

<?xml version="1.0" encoding="Windows-1252"?>
<!DOCTYPE RestingECG SYSTEM "restecg.dtd">
<RestingECG>
   <PatientDemographics>
      <PatientID>1802035779</PatientID>
      <PatientAge>74</PatientAge>
      <AgeUnits>Years</AgeUnits>
      <Gender>Female</Gender>
      <PatientLastName>yeshaojuan</PatientLastName>
   </PatientDemographics>
   <TestDemographics>
      <DataType>Resting</DataType>
      <Site>1</Site>
      <AcquisitionDevice>MAC55</AcquisitionDevice>
      <Status>Unconfirmed</Status>
      <Priority>Normal</Priority>
      <AcquisitionTime>08:53:18</AcquisitionTime>
      <AcquisitionDate>12-12-2016</AcquisitionDate>
      <CartNumber>1</CartNumber>
      <AcquisitionSoftwareVersion>009C</AcquisitionSoftwareVersion>
      <XMLSourceVersion>MAC5000 v1.0</XMLSourceVersion>
   </TestDemographics>
   <RestingECGMeasurements>
      <VentricularRate>77</VentricularRate>
      <AtrialRate>77</AtrialRate>
      <PRInterval>148</PRInterval>
      <QRSDuration>78</QRSDuration>
      <QTInterval>402</QTInterval>
      <QTCorrected>454</QTCorrected>
      <PAxis>40</PAxis>
      <RAxis>20</RAxis>
      <TAxis>31</TAxis>
      <QRSCount>13</QRSCount>
      <QOnset>222</QOnset>
      <QOffset>261</QOffset>
      <POnset>148</POnset>
      <POffset>201</POffset>
      <TOffset>423</TOffset>
      <ECGSampleBase>500</ECGSampleBase>
      <ECGSampleExponent>0</ECGSampleExponent>
   </RestingECGMeasurements>
   <Diagnosis>
      <Modality>Resting</Modality>
         <StatementCount>2</StatementCount>
         <LabelText>12SL ��ϳ���</LabelText>
      <DiagnosisStatement>
         <StmtFlag>ENDSLINE</StmtFlag>
         <StmtText>�������</StmtText>
      </DiagnosisStatement>
      <DiagnosisStatement>
         <StmtFlag>ENDSLINE</StmtFlag>
         <StmtText>���� ECG</StmtText>
      </DiagnosisStatement>
   </Diagnosis>
   <Waveform>
      <WaveformType>Rhythm</WaveformType>
      <WaveformStartTime>0</WaveformStartTime>
      <NumberofLeads>8</NumberofLeads>
      <SampleType>CONTINUOUS_SAMPLES</SampleType>
      <SampleBase>500</SampleBase>
      <SampleExponent>0</SampleExponent>
      <HighPassFilter>16</HighPassFilter>
      <LowPassFilter>150</LowPassFilter>
      <ACFilter>NONE</ACFilter>
      <LeadData>
         <LeadByteCountTotal>10000</LeadByteCountTotal>
         <LeadTimeOffset>0</LeadTimeOffset>
         <LeadSampleCountTotal>5000</LeadSampleCountTotal>
         <LeadAmplitudeUnitsPerBit>4.88</LeadAmplitudeUnitsPerBit>
         <LeadAmplitudeUnits>��V</LeadAmplitudeUnits>
         <LeadHighLimit>2147483647</LeadHighLimit>
         <LeadLowLimit>268435456</LeadLowLimit>
         <LeadID>I</LeadID>
         <LeadOffsetFirstSample>0</LeadOffsetFirstSample>
         <FirstSampleBaseline>0</FirstSampleBaseline>
         <LeadSampleSize>2</LeadSampleSize>
         <LeadOff>FALSE</LeadOff>
         <BaselineSway>FALSE</BaselineSway>
         <ExcessiveACNoise>FALSE</ExcessiveACNoise>
         <MuscleNoise>FALSE</MuscleNoise>
         <LeadDataCRC32>1293200548</LeadDataCRC32>
         <WaveFormData>
+P/4//j/+P/6//r/+v/6//r/+v/6//r/+//8//3//v/9//z/+//6//r/+v/6//r/+f/4
//f/9v/1//T/8//z//b/9v/2//f/+v/6//r/+v/7//v/+v/6//r/+///////+//6//n/
9//3//j/+f/9/wEAAgADAAUABgAHAAYAAwABAAIABAAGAAMAAgAAAP//AAD//wAAAAD8
//n/+P/3//b/9P/0//P/9f/1//X/9P/x//D/7//u/+3/7f/t/+z/7v/w//P/9f/z/+3/
7f/u/+7/7f/u//D/6v/q/+r/6f/u//j//f/+/wQAEAAnAEQAVwBmAH0AjwCSAJEAjwCC
AG4AUwAtAAwA+//2//j/+P/z/+r/5f/k/9n/1f/h/+r/5v/o/+7/6v/j/+f/6f/o/+f/
5v/p/+v/7P/s/+n/6f/o/+j/6//s/+3/7//t/+v/6//r/+n/6P/r/+r/6//s/+r/7//v
/+7/7f/t/+v/7P/s/+v/5v/o/+j/6v/u/+//7//v/+//8P/u/+3/6//u//H/8f/z//H/
8P/w//L/8v/0//L/8//z//b/+P/3//b/9f/0//H/8f/y//H/9//2//f/+P/6//r/+v/8
//r/+f/4//f/+f/7//z///8BAAMABAAFAAUABAADAAMACAAJAAgACwAIAAcACAAJAAwA
DAAMAAwAEAAQAA8ADAAKAA0ADQANAAwADAALAAsACwALAAcABgAHAAcABAAEAAAA/f/8
//r//P/8//j/9f/3//X/9f/1//P/8v/x/+//8v/z//P/9P/w/+//7v/v//H/7//t/+3/
7v/t/+z/6v/p/+n/6v/s/+3/6//s/+//7f/t/+//7//t/+z/7P/q/+f/6P/r/+3/7//s
/+n/6f/r/+3/8v/2//b/8f/u//L/8f/w//H/8P/u/+7/7v/u/+3/7f/u/+7/7v/u/+7/
7v/p/+n/6//t/+v/6//s/+3/6//w/+7/7v/q/+3/6//r/+7/7v/u/+//6//u/+//8P/t
/+v/6v/m/+j/6//t/+7/7f/t/+3/7v/v/+7/7//v/+3/7f/t/+3/7v/u/+3/8f/y//H/
7f/p/+v/5v/q/+z/7v/w/+7/7P/q/+j/6v/r/+v/6//p/+r/6v/q/+v/7v/w//H/8v/y
//P/9//2//T/8//y//H/8P/w//D/9P/2//f/+P/4//n/+v/5//j/9v/3//n/9//2//X/
8//0//X/9P/1//f/9f/0//X/8//w/+z/6v/n/+f/5//n/+b/5v/m/+b/6P/r/+3/7//u
/+7/7v/v/+7/7//q/+v/7v/r/+n/6f/0/+r/6v/4//v/8P/y//3/AgAGAA4AHQA0AEcA
XAB1AI0AmgChAKMAogCWAH0AYwBCAB0ABgD+//z/AQACAPn/8P/p/+P/4//m/+j/6P/o
/+z/6//t/+3/7P/r/+r/7P/t/+3/7P/q/+n/5//m/+j/6P/o/+n/7P/r/+z/7f/q/+j/
6v/o/+T/5P/h/+X/6P/q/+z/7//v//D/8P/v/+v/7P/r/+z/7v/v/+//7//v//D/7v/t
/+z/7v/w/+//7//t/+z/7P/t/+7/8f/w/+//7//y//T/9P/0//T/9P/0//X/9//3//n/
9v/1//T/9v/4//r//v/8//v/+v/5//3///8AAAMABAAFAAUABQAEAAIAAAD//wYABwAG
AAkACAAHAAgACQAMAAwADAAMABEAEgASABAADgARABEAEQARABAADgANAAwACwAGAAQA
BAAFAAMABAABAP/////+//7//v/6//f/+P/3//j/+f/3//b/9f/z//X/9f/0//T/8v/z
//T/9//1//P/8f/x//L/8f/w/+7/7//v//D/8v/y/+//7//x/+//7//x//H/8P/w//H/
8P/w//L/9v/5//r/9v/y//H/7f/t//D/8v/0/+//7P/w//D/8P/y//L/8//0//X/9v/0
//P/8//y//P/9P/1//b/8//z//X/9//1//X/9v/3//X/+v/4//j/8//1//L/8f/z//L/
8f/x//D/9P/2//j/+f/5//r/+P/1//X/9P/y//H/8f/x//L/9f/0//X/9f/0//P/8v/x
//P/8v/w//P/9//3//T/8f/v/+//8f/v//f/8f/y//b/8//y//H/8P/z//T/9f/2//b/
9f/z//H/8//0//T/9P/0//b/9//3//b/9v/3//v/+//6//r/+v/8//z//f/+//3//P/6
//j/+//9//////8AAP7///8BAAEAAAD///3///8BAAEAAwD///v/+P/3//r/+v/5//r/
9//3//f/9//1//T/8//y//D/8f/x//H/7v/u/+7/7//t/+//6//t//D/7f/r/+v/7P/s
/+7/8P/z//j//v////7//P/8/wkAJgBDAFwAdwCRAJ4ApQCrAKoAogCRAHsAXgA7ABgA
BAAEAAkAAAD3//T/6//l/+3/9P/0//L/8P/y//X/8//y//D/7v/s/+v/6//q/+j/7P/v
//H/9P/x//D/7//v//L/8f/y//P/8v/y//b/9v/x//D/7P/v//D/8P/w//H/8//0//T/
8//w//L/8v/0//P/8//y//H/8P/w/+3/6//u//L/9v/3//n/9//2//b/9P/0//b/9P/z
//P/9v/4//j/+P/4//j/+P/5//v/+//+//z//P/8//v/+v/5//r//P/9//7///8AAAEA
AQADAAMABQAGAAcACQAIAAcABwALAAsACQALAA0ADQAPABEAEAAQABAAEAASABIAEQAO
AA4AEQARABEAEAAQAA8ADwASABMAEAAQAA0ADQAKAAoACwAJAAkACAAKAAoABgADAAIA
///+//3////+//3/+//4//f/9f/0//L/8//0//f/+f/3//X/9f/0//P/8v/w//L/8//1
//j/9f/x//D/8f/u/+//8v/z//H/8P/w/+7/7f/u//H/8//1//L/7//v/+//7//y//T/
9P/v/+z/8P/y//L/9P/0//T/9P/0//T/8P/v/+//7v/u/+7/7v/u/+7/8f/2//v/9//1
//T/8//y//b/8//y//L/9f/z//P/9v/2//b/9//y//L/8P/u//D/8f/z//L/7//v/+7/
7P/u//H/9P/4//b/8v/w/+3/7//v/+//7//w//D/7//z//X/9f/y/+//9f/u/+7/7v/u
/+7/7P/s/+z/7P/w//H/8f/x//D/8P/v/+7/8P/y//P/8//2//b/9//7//n/+P/4//j/
+f/4//j/+P/6//r/+f/4//v///8DAAUA///6//j/9//5//r/+//7//n/+f/3//f/9v/z
//H/8f/0//T/8//0//L/8f/w/+//7P/s/+z/7P/t/+//8P/x/+7/7v/u/+//8P/z//D/
8//0/+//6//p/+j/7v/w//T/9//2//r/+//4//7/DgAjADwAWwB4AI0AnQCkAKMAoQCY
AIYAbQBRACoA///s/+z/7v/r/+D/1//U/93/5//r/+j/6P/q/+z/6v/n/+v/6//q/+n/
6P/q/+v/6//q/+r/6//r/+z/6f/o/+f/5//p/+f/5//n/+j/6P/s/+z/6v/q/+f/6//r
/+r/6f/p/+v/7v/w//H/7f/u/+3/7v/w//H/8f/x//D/8P/t/+v/6f/s/+//7//z//H/
8P/w/+7/7v/w/+7/7//v//L/9P/0//T/9P/0//P/8//0//P/+f/4//n/+v/3//b/9f/2
//n/+f/5//n//P/9//3///8BAAMABAAFAAMAAgABAAEABAADAAAAAQAEAAUACAALAAwA
DAAMAAwADQAMAAoABgAJAA0ADgAPAA4ADgANAA0ADQANAAkACAAFAAMA/v/8//////8B
AAIAAQAAAPv/9//2//P/8v/x/+//7P/p/+X/6//v//L/9v/w/+//7v/v//H/8f/x//P/
9P/z//L/8P/x//H/8v/0//H/7f/s/+3/6//r/+3/7f/r/+r/6v/o/+r/7P/w//P/8//w
/+3/7f/p/+n/7P/u//L/7f/q/+7/7//w//P/9P/y//L/8v/y/+//7//w//D/8v/y//L/
8v/v/+//8f/z/+7/7f/t/+3/6v/u/+v/6v/s//H/8f/z/+//7P/p/+f/4//m/+f/6P/s
/+3/7//u/+3/7f/s/+r/6//t/+//8v/v/+z/6//p/+z/7f/u/+//8P/w/+//8//z/+z/
6//q/+n/6P/o/+j/6P/o/+v/7f/u/+//8f/y//L/8v/x//L/8v/x//H/8P/w//P/9f/0
//T/9P/1//T/9P/0//b/9v/1//T/8//1//f/9//z//D/8P/x//T/9P/0//P/8P/v/+z/
6//r/+n/6P/p/+j/5v/j/+L/4v/j/+T/5f/m/+b/5v/m/+P/4//i/+H/3f/c/9v/2//f
/+P/4f/l/+X/4f/e/93/5P/m/+T/4v/h/+b/5v/n/+z/9v8IACEANgBJAF4AcQB3AH4A
hwCHAHoAZABHACMABADv/+L/3v/e/9//3P/Z/9D/y//T/93/3P/U/9T/2P/a/9//3//c
/9r/2P/W/9j/2f/Z/9j/1v/X/9f/2P/W/9b/1v/X/9j/1//Y/9n/2P/Y/9z/3P/Y/9j/
1f/Z/9z/3P/c/93/2//a/9j/1f/U/9j/2v/e/+D/4f/h/+H/4P/g/93/2//b/97/4f/h
/+H/3//e/97/4P/g/+L/4P/f/9//4v/k/+H/4P/f/97/4P/j/+f/6f/q/+j/6P/o/+b/
5v/m/+j/6P/n/+b/5f/n/+n/6v/t//H/8//0//X/9//2//X/9f/5//n/9//5//n/+f/7
//3//f/8//v/+v/+/wAAAQAAAP//AQAAAP/////+//z/+//7//v/9//2//f/9//0//T/
8//x//H/8P/v/+7/6f/l/+b/5f/m/+f/5f/k/+P/4f/j/+P/4v/i/9//3//f/+H/4v/h
/+D/4f/h/+H/4f/g/93/3f/e/+D/4P/d/93/3//c/93/4P/h/93/3P/c/9r/3P/e/+L/
5f/l/+L/3//f/93/3f/g/+L/4v/d/9r/3v/c/9r/2v/Y/9z/3v/g/+L/4f/h/+L/4v/i
/+L/4v/i/9//3//h/+P/3v/d/93/3f/g/+b/5f/m/+L/4//f/93/3f/c/9v/2//c/+L/
5v/q/+b/4//h/9z/3//h/+L/4v/f/9//3//g/+P/4v/j/+P/4f/h/+H/4f/f/97/3P/f
/+P/4//g/93/2f/e/9z/3P/c/9z/4P/k/+j/7P/p/+f/5P/h/9//4P/g/+D/4v/m/+n/
6//t/+7/8P/1//P/8v/y//L/7//u/+7/7v/z//T/9P/0//X/9//5//n/9//0//T/9f/2
//b/9v/1//X/9f/z//P/8P/t/+v/6//u/+7/7f/u/+z/6//q/+n/6v/q/+r/6v/r/+3/
7v/v/+3/7P/r/+v/7v/x/+7/8f/y/+//7f/t/+7/9P/2//j/9f/0//z/AQD+/wQAFgAt
AEQAWwBwAIUAmwCkAKMArQC0AJ4AfQBjAEIAGwAGAAQABgAHAAgA///2//f/9f/t//L/
9v/q/+b/9P/5//n/+P/2//T/8v/y//P/8//y//T/9f/1//b/9P/0//T/9f/z//H/8f/x
//D/8P/0//T/9f/2//T/+f/8//z//P/9//n/+P/2//P/7v/w//D/8v/2//n/+//9//v/
+v/2//P/8f/0//f/9//2//P/8f/w//T/9v/6//r/+P/3//n/+v/3//b/9f/0//f/+f/8
//3//v/8//z//P/+//7//v8AAAAA///+//3///8BAAIABQAFAAcACAAJAAwADAAMAA0A
DwAPAA0ADwAOAA0ADgAPABIAEgASABIAEwASABAADAANABEAEgATABEAEAAOAA0ADwAP
AAsACgAGAAUAAQAAAAEA//////7//P/8//j/9f/1//P/8//z//D/7v/s/+n/5//l/+L/
4P/f/9//3//h/+T/4//i/+P/5P/j/+L/4P/g/+H/4//m/+X/4f/g/+H/2v/Z/9r/2f/Z
/9r/3P/c/9v/3P/f/+H/5P/i/+D/4f/b/9n/2v/a/93/2f/X/9z/3P/c/97/3v/b/9r/
2f/Y/9n/2//e/+D/3v/c/9r/2P/X/9n/3f/h/9z/2f/X/9X/1//c/9r/2v/Y/9v/2f/Z
/9r/2v/a/9v/2P/a/9r/2v/X/9X/1P/Q/9T/1//Z/9r/1//X/9f/2P/X/9T/0//R/9T/
1//a/93/2v/Y/9X/1//a/9v/2f/X/9f/1//Z/9f/0//V/9b/1//Y/9n/2v/c/9z/3P/c
/93/3f/c/9v/3v/g/+H/4v/g/+L/4//j/+L/4v/j/+f/6P/o/+n/6v/r/+r/6v/q/+//
8P/w//D/8P/x//L/8f/x//D/8v/1//T/9P/0//P/8v/x/+7/7f/t/+v/6v/r/+n/6P/m
/+b/6P/p/+r/6//o/+j/6P/o/+f/5//m/+X/5f/m/+f/6f/n/+n/5f/n/+z/6//r/+3/
7v/q/+j/6v/v//b//P/9/wIACAAIABMAKgBFAGAAfQCTAKIAqwCtAKoAnACHAG8AUAAr
ABQADAAGAAEA+P/t/+7/9f/x/+3/9P/6//T/9P/6//P/6//v//D/8f/y//T/9f/1//T/
9f/3//j/+v/4//j/+P/5//v/+f/5//n/+P/4//z//P/8//z/+f/9//v/+v/5//n/+v/8
//3//f/9/wAAAQAEAAMAAwACAAEAAwAEAAIAAQD+/wAAAgABAAQAAwADAAQAAwACAAMA
AAAAAAEABQAIAAoACgAKAAoACAAJAAsACwAOAAwADAAMAAwADAAMAA4ADgANAAwACwAP
ABEAEgAVABcAGQAaABsAHQAcABsAGwAdAB0AGwAdABwAGwAcAB0AIQAiACMAJAAkACQA
IwAgACMAJwAoACkAKQAoACYAJQAjACMAHwAeAB4AHwAdAB4AGwAZABkAGAAXABYAEQAN
ABAADwAQABEAEgASABIAEQARABEAEAAQAAoACQAIAAkACwAJAAcABwAHAAcABwAGAAYA
BwAJAAwACgAFAAMAAwACAAMABgAHAAMAAgACAAAAAgAEAAgACwALAAgABQAFAAMAAwAG
AAgACgAFAAIABgAGAAYACAAIAAcABgAFAAQABQAFAAYABgAEAAQABAAEAAMAAwAFAAcA
BQAFAAYABwAFAAgABAACAAEABQAEAAUABgAGAAYABwAFAAgACQAKAAgABwAHAAQAAgAD
AAMAAgAEAAUABgAIAAgABgAGAAUAAwABAP///f/+//7//f8BAA0ABwAAAP///v///wAA
AQACAAUABgAHAAgACAAHAAUAAwADAAQABAAEAAMABAAEAAMAAgAAAP//AQAFAAgADAAQ
AAwACAAFAAIACQAMAA4AEAAPAA8ADwANAAkABgAGAAcACgAMAA4ADwAOAA0ACgAJAAgA
BQADAAMAAwACAAAAAAAAAAEAAgADAAAAAAAAAAAAAAABAAEAAQAAAAAAAAABAP//AQD9
////AAD9//v/+/8CAP7//P/6//v/AAAGAAsAEAAcAC4AQQBYAG8AhgCXAKUAsgC1AKUA
kACAAF8ANQAUAAUA/v/+//7/9//0////BAD3//H/9f/4//T/+P8EAAYAAwAHAAMAAAD9
//r/+v/7//v/+v/7//3//v8AAAIAAgACAAMAAwABAAEAAQD///7/AQAAAP//AAD+/wMA
BAAEAAQABQAEAAQAAwABAAAABAAGAAoACgAJAAcABQAGAAYAAwABAAMACAANAA8ADAAH
AAMAAAADAAYACwAMAAkACQAMAA4ADQAMAAsACgAKAAsADQANABAADgAOAA4ADgAOAA4A
EAATABMAEwATABIAEwATABUAFQAXABgAGQAYABYAFAATABkAGQAXABkAGQAZABsAHQAc
ABwAHAAcAB4AHgAdABoAGgAdAB0AHQAeAB4AHQAdABwAGwAWABQAFAAVABMAFAASAA8A
DgAMAAwADAAIAAUABwAFAAUABQAFAAQAAwABAP/////+//7//P/9//7/AQABAP///f/9
//////////7/+//7//z//v8AAP3//f////r/+f/6//n/+P/4//n/+P/6//z/AAADAAIA
/P/2//P/9f/3//z/AAAAAPv/+P/8//r/+v/8//z///8AAAEAAgABAAEAAgACAAEAAAD/
//7/+v/5//r/+//4//f/9//3//n/AAAAAAIA/P/9//n/9//4//j/+P/5//X/+P/5//r/
+//7//z/+v/8//3//f/8//n/9//1//T/9f/0//X/9f/3//f/9//3//X/9P/y//X/9f/2
//T/9P/0//T/9P/0//T/9P/3//f/9v/1//X/9v/2//b/9v/4//n/+f/8//z//f8BAAAA
/v/9//z//f/8//z//P/7//r/+P/2//v///8DAAUAAgD+//3//f///wAAAQABAAEAAQD/
/////v/7//n/+f/4//b/8//y//H/8f/x//H/7//u/+3/7P/v//H/8v/z//H/8P/v/+//
8f/z/+//8f/0//H/7//v//D/8v/u/+7/8//2//z/CQAKAAoAGgAtADgATQBoAH0AjQCY
AJkAkwCMAIAAaQBLACgADwAEAAAA+v/1//L/7f/m/+v/6//h/+T/6v/s//D/9v/v/+f/
6v/q/+r/6v/s/+3/7f/s/+v/6//q/+r/7f/u/+//8f/w/+3/7P/r/+z/7P/w//D/7v/u
/+v/7//w//D/8P/x//P/9P/0//P/7v/w//D/8v/0//X/9f/1//L/8v/v/+3/6//u//H/
8f/4//n/+//+//r/+P/4//T/9P/1//n//P/6//r/+v/6//v//f8AAAEAAgAAAAAAAAD+
//7//v8AAAUABwAJAAsACwALAAoACwAMAA0ADQANABEAEgATABUAGAAXABQAFQAVABUA
FwAZABoAGgAaABoAGgAaABkAFgAZAB0AHgAfAB4AHgAdAB0AGwAbABcAFgAXABcAFAAU
ABIADwAOAAwADQAOAAsACQAGAAMAAgABAAQABAAEAAMAAwADAAIAAgACAAMABAAHAAQA
AQD+//3//////////v/7//v//P/+/wAA/f/9////+//7//3//f/+//7////+//z//P/+
////AwAAAP3//f/9//3/AAACAAMA/f/5//z/+f/4//n/+P/3//b/9f/0//j/+////wIA
AQAAAP///v/7//v//f////z/+//7//v/+f/8//j/9v/1//n/+P/5//j/9v/0//P/8v/2
//j/+v/6//n/+f/2//T/9f/1//T/8v/z//T/9v/4//b/9v/1//T/8//y//H/7v/s/+n/
6//y//X/9f/1//b/9//6//n/9f/1//b/9v/s/+b/6f/s/+//8v/0//b/+P/6//n/9//0
//H/9P/2//f/+P/1//b/9v/1//f/+P/6/////f/8//z//P/5//j/+P/4//3//v/+//7/
/f///wEAAQD///z//P/9//v/+v/5//f/+//9//3////8//n/9//3//b/9P/x//D/7f/t
/+3/7f/v//D/8f/y/+//7//u/+3/7v/u/+7/7//v//H/7f/v//T/8f/v/+//8P/s/+b/
6v/x//L/8P/7/wQABgAKABsALABBAFwAbwCDAJYAnwCjAKYAngCFAGcARAAjABIADAAE
AP//AAD7/+z/4f/f/+f/7P/m/+b/7P/q/+P/4//m/+b/5v/m/+b/5//n/+b/5v/n/+f/
6P/o/+j/6P/p/+n/5//n/+f/5v/m/+r/6v/q/+r/5//r/+r/6v/q/+v/6f/q/+r/6f/n
/+r/6//u/+7/7f/r/+n/6v/s/+v/6//t//D/8//z//T/8f/v/+7/8P/w//L/8P/s/+v/
7f/u//D/8v/0//b/9P/1//f/9//3//T/8//y//T/9v/4//z/+v/5//j/9//5//v//P//
////AQACAAMABAAEAAQABQALAAsACQALAAgABwAIAAkADAAMAAwADAAOAA4ADQAKAAsA
DwAQABEAFAAUABMAEwARABEADQAMAAwADQALAAwACwAJAAkACAAHAAYAAQD9//////8B
AAMAAQAAAP///f/9//3//P/8//z//f/+/wEA///9//v/+//9//3//f/8//r/+f/5//r/
/f/7//z////7//v//f/9//7//v////7/+v/6//z//f////z/+f/5//j/+f/9/wAAAgD9
//r//v/8//z//v/+////AAABAAIAAwADAAQABAABAAAA///+//7///8CAAUABAADAAMA
AwACAAYAAwACAAIABQADAAMABAAEAAQABQADAAYABwAIAAcABQAEAAAAAQADAAQABAAB
AAEAAQACAAQAAgACAAEAAAD///7//f////7//P///wEAAQD+//v//P/9/wAA///6//v/
/f/+//j//v8BAAIAAwAEAAQABAAEAAQAAwADAAIAAQD//wAAAAAAAAAAAgADAAMAAgAC
AAMABwAHAAYABgAGAAUABAAEAAQACQAKAAoACgAKAAsADAALAAsACAAIAAkACgAKAAoA
CQAHAAcABQAFAAMA///8//v//f/8//r/+v/5//n/+f/5//n/+v/7//z/+v/7//v/+//6
//r/+v/7//r/+//2//f//f/7//r/+//4//j/+P/6////AAACAAMABAAGABIAIwBAAF8A
dgCJAJ0ArACxAK0AsACsAJUAcwBOACUACgAAAPr/+//8//X/6v/p/+v/5//m//D/9P/w
//j/BwADAP7/+v/2//L/8//1//b/9v/0//X/9f/2//b/9v/2//f/+P/3//j/+f/3//b/
+f/4//n/+v/4//3//v/+//7////+//7//f/7//j/+v/6//z///8BAAIAAwAAAAAA/f/7
//v//v8BAAEAAgD///3//P///wAAAwACAP////8CAAQABAAEAAQABAADAAMABAADAAYA
BAAEAAQABQAGAAcACgALAAsACwALAAoACwALAA0ADwARABIAEwAVABQAEwATABcAFwAV
ABcAFwAXABkAGwAeAB4AHgAeAB0AHAAaABYAFgAZABkAGQAcABwAGwAbAB4AHwAcABwA
GQAZABYAFgATABEAEQAQABIAEgAOAAsACQAHAAcABwAJAAgABwAFAAQAAwABAAAA//8B
AAMABwACAP3/+P/1//r//f8AAAIA/v/9//3//v8AAP3//f////v/+//9//3//v/+////
/v/7//z///8BAAQAAgAAAAEA/f/9/wAAAgAEAP///P8AAP7//v8AAAAAAQACAAMABAAB
AAEAAgACAAAAAAAAAAAA+//7//3////+//3//f/9////BgAGAAgAAwAFAAIAAQD///7/
/f/9//7/AgAEAAYABAADAAMAAAD+///////+/wEAAwAFAAgABwAEAAMAAQACAAMABAAF
AAUABAACAAUABQAFAAIA/////wwACAAGAAQAAgAFAAYABwAIAAYABQADAAEAAQACAAIA
AgAEAAYABwAHAAgACAAJAA0ADQAMAAwADAAMAAwADQAOAA4ADgANAAwAEQAVABkAGwAX
ABIAEAAPAA4ADgAOAA0ADQANAAsACwALAAkACAAJAAkACAAGAAYABwAHAAcABwAEAAQA
BAAEAAIAAwADAAMAAgACAAIAAwAFAAcAAwAFAAgABQADAAMABAAEAAQABgAFAAwAEAAP
AAwAFAAiADkAUgBnAHwAkQCbAKAAqQCrAKAAlAB9AFkANAAZAAYAAgAEAAMA/v/7//j/
9f/7/wcABAD8//7/AAD0//P//f8AAAAAAAAAAP/////+//z//P/9//3//v/+//7//v//
/////f/9//3//P/8/wAAAAD8//z/+f/9/wAAAAAAAAEAAAAAAP///f/7//7///8CAAYA
CQALAA0ACgAIAAMA//8BAAQABwAHAAcABQAEAAQAAgACAAQAAgD/////AgAEAAYABgAG
AAYABgAHAAkACQAKAAgACAAIAAUABAADAAQABwAJAAsADQAMAAsACQAJAAwADwARABMA
FgAWABYAFwAaABkAFgAXABcAFwAZABsAGwAaABkAGAAcABwAGwAYABgAGwAbABsAGgAa
ABkAGQAbABsAFwAWABUAFQASABIAEAANAAwACgALAAwACQAHAAkABwAHAAcABQAEAAMA
AQABAAEAAAAAAP3//f/9/////f/7//n/+f/7//v/+//6//n/+f/6//z/+//3//b/9//2
//f/+v/7//v/+v/6//j/+P/6//7/AQD///r/9f/z//X/+f8AAAYABQD9//f/+P/6//z/
AAACAP7//P/6//j/+v/7//3//v/8//z//P/8//v/+//9/////v/9//3//f/9/wIAAAAA
AAAAAwABAAEA///8//n/9//3//z///8CAP7/+//5//T/9//5//r/+v/8//3//v8AAP//
/P/7//n//P/9//7////9//z/+v/9/wAAAQD///3////7//7//v/+//7//v/+//7//v/+
///////+//3///8AAAAAAAACAAQABQAFAAgACAAJAA0ADAAKAAkACAAKAAoACwAMAA8A
EAAQABAADwARABMAEwATABAAEAARABQAFAAUABMAEwATABEAEQAOAAsACQAJAAsACgAI
AAgACQAJAAkACQAFAAQAAwACAAQABQAFAAUABgAGAAYABwAJAAsABwAJAAsABwAEAAMA
AgACAAwADgAJAAgADgARABQAHAAyAEsAXABxAIgAmQCnALAAsQCzAK4AngCBAGEAQAAl
ABoAFgAOAA8ADgAFAAAAAQABAAEAAgACAAAA/P8AAAcABQAHAAYABQAEAAEA///8//j/
+f/7//z//v/+//7//v///wAA//8AAAEAAAAAAAQABAAAAP7/+f/7////AAABAAMAAwAE
AAQAAwD+//7//P/8/wAAAQABAAEAAAAAAP3/+//+/wIABgAHAAsACQAIAAgABQAEAAUA
AgADAAMABgAIAAgACAAIAAgACAAJAAsACwAQAA4ADgAOAA0ADAALAAwAEAARABIAEwAT
ABMAEgATABQAFQAVABUAEwASABEAEQAWABcAFgAZABoAGwAeACEAIAAeABwAGgAfACAA
IAAeABsAHQAcABsAHAAcABsAGwAdAB8AHQAeABsAGwAYABgAFgATABIAEAARABIADwAN
AAsACQAJAAkACAAGAAQAAQADAAUABgAIAAQAAwACAAMABQADAAEAAQADAAMAAwACAP3/
+f/+/w==
         </WaveFormData>
      </LeadData>
      <LeadData>
         <LeadByteCountTotal>10000</LeadByteCountTotal>
         <LeadTimeOffset>0</LeadTimeOffset>
         <LeadSampleCountTotal>5000</LeadSampleCountTotal>
         <LeadAmplitudeUnitsPerBit>4.88</LeadAmplitudeUnitsPerBit>
         <LeadAmplitudeUnits>��V</LeadAmplitudeUnits>
         <LeadHighLimit>2147483647</LeadHighLimit>
         <LeadLowLimit>268435456</LeadLowLimit>
         <LeadID>II</LeadID>
         <LeadOffsetFirstSample>0</LeadOffsetFirstSample>
         <FirstSampleBaseline>0</FirstSampleBaseline>
         <LeadSampleSize>2</LeadSampleSize>
         <LeadOff>FALSE</LeadOff>
         <BaselineSway>FALSE</BaselineSway>
         <ExcessiveACNoise>FALSE</ExcessiveACNoise>
         <MuscleNoise>FALSE</MuscleNoise>
         <LeadDataCRC32>434529013</LeadDataCRC32>
         <WaveFormData>
+v/6//r/+v/8//z//P/8//z//P/8//z//v/+//7//v/8//z//P/8//z//P/8//z/+v/6
//r/+//8//z/+v/4//3////6//r//f8AAAEABQADAAMABAAGAAcABwAJAAoACgALAAsA
CwAKAAoACgALAAwADQAOAA8ADAAMAAcABAABAAEA/v/8//v/+v/4//b/+P/5//n/+v/4
//f/9//3//j/9f/0//T/9f/0//T/8//w//H/8P/v/+//7f/s/+z/7//w//H/8v/x//D/
8P/x/+//8P/y//P/7f/t/+7/7f/x//7/CAAIAAgADAAVACkAOABBAFEAZQBsAGQAXABS
AEUAOAAwADIAMgAsAC0AMAApABwAEgAMAAMA+//8//r/9v/1//X/7v/o/+z/7P/s/+v/
6v/q/+v/7P/t/+v/6f/o/+j/7P/t/+7/7//t/+3/7P/s/+r/6f/p/+n/6v/p/+n/6v/r
/+z/7P/s/+v/7v/t/+r/6P/k/+f/6v/u/+//8P/w/+//7v/u/+7/7P/t/+7/7v/y//L/
8P/w//D/8f/y//L/8v/y//T/9f/0//P/9P/x/+//8P/x//P/9P/1//b/9//4//j/+f/8
//n/+P/5//j/+v/6//z//P/+/wIAAwAEAAUABQAEAAMABAAFAAYABgADAAMABAAFAAgA
CQAKAAsADAAOAA4ADQALAAsADAAMAAwADAALAAsADAAMAAgABQAHAAkABwAHAAEA///+
//3//P/9//3//P/4//j/9//2//T/8//y//L/8//0//L/8P/x//H/8f/w//H/8v/y//P/
8v/w/+3/6v/s/+v/6//r/+v/7f/v//H/8f/x//H/8f/t/+//8f/v/+z/6//s/+z/7//t
/+r/7v/w//L/9P/4//j/9f/1//X/9P/z//P/8v/u/+7/8P/w//D/8v/y//L/8//z//P/
8//w/+//7f/s/+v/7//x//P/9P/z//H/7//v/+//7//t//D/8f/y//P/8f/x//H/8P/t
/+z/6//q/+3/7v/v/+//7f/t/+3/7//w/+//7v/v/+3/7f/u/+7/7f/r//H/8//x//D/
7v/q/+z/6P/s/+7/8P/y/+//7v/s/+j/6P/t//H/7v/t/+7/7//u//L/9P/2//n//v//
////AQABAAAAAAD//////v/+//7////////////9//z//P/3//X/8//0//L/7v/u/+7/
7f/s/+z/7f/t/+//8P/w//H/7//u/+v/6v/o/+f/5v/m/+f/5//p/+n/6v/r/+r/6v/q
/+z/7P/s/+v/6v/p/+n/6v/m/+X/5f/t/+X/5f/y//X/6//q//T//P8GABAAEwAZACQA
LwA7AEsAXgBmAGAAVABJADgAKAAkAC4AMgAjABgAHQAeABIACAADAPv/9v/0//L/7//t
/+z/6v/s/+v/7P/s/+z/7f/t/+3/7f/p/+f/5v/m/+f/5//n/+f/6v/r/+v/7P/o/+f/
5//n/+f/5f/k/+T/5v/o/+n/6v/s//D/8P/u/+r/5v/p/+z/7f/t/+3/7P/s/+z/7f/u
/+3/7f/t/+z/7v/u/+z/7P/t/+//8f/y/+7/7v/w//H/7//v//H/7//x//L/8//1//T/
8//y//H/8v/y//P/9v/0//T/9v/2//n/+v/9//7//v8AAP///v///////v/9/wEAAwAF
AAYABAADAAMAAwAHAAcABwAHAAgACgAKAAkACQAJAAoACgAKAAoACQAJAAsACgAFAAEA
AwAFAAMAAwACAAEAAQABAP3//f/8//r/+f/6//r/+v/5//f/9f/0//L/8v/v/+z/8f/z
//X/9v/0//T/8//z//L/8v/x//D/8v/x//H/8f/w//H/8v/z//P/8//z//P/7//x//P/
8f/z//P/9f/2//b/8//v//L/8f/w/+//8P/1//P/9P/1//T/8//z//L/8//0//f/+P/1
//b/9f/0//T/9f/2//f/9v/1//P/8v/w//P/9P/1//b/9f/z//H/7//v/+//7f/t/+3/
7f/t/+7/7//w//D/8P/y//T/9v/2//T/8v/v/+//7//v//H/8//x/+//7//v/+//8P/w
//D/7f/y//P/8//y//D/7P/q/+v/6//q/+//7f/x//T/8//y//H/8P/y//T/9f/0/+//
8f/y/+z/7f/w//P/9P/3//j/+f/7//v/+//6//v//v/+//////8AAAAAAQACAAAA///+
//3//f/8//z/9//1//P/9P/y/+7/7v/u/+3/7v/u/+//7//t/+z/6v/p/+z/7v/u//D/
7v/t/+z/7P/o/+f/6P/n/+n/6f/n/+b/5v/o/+j/6P/m/+b/5v/n/+v/6P/o/+n/6//l
/+X/6v/v//X/9P/2//7//v/6/wEADQAWACMAOwBJAFAAWgBeAFYASwA+ACwAIgAoACwA
IwAaACEAIgAUAAYA/f/3//b/+v/8//v/8//2//r/8v/u/+7/7f/s/+3/7//x//P/7//t
/+z/7P/r/+v/6//r/+3/7//w//L/7//v//D/8f/v/+3/7P/s/+//8P/w//D/8P/0//T/
8v/x/+7/8v/2//f/9//3//b/9f/0//T/9P/2//f/+P/4//z//P/6//r/+f/5//n/+P/4
//j/+v/7//v/+//9//v/+//8//3///8CAAMABAAFAAEA/v/8//z//f/+/wEAAgAEAAQA
BgAGAAcACgAKAAoACQAJAAgABwALAA0ADwAQAA0ADQAOAA8AEwATABMAEwASABQAFAAT
ABUAFwAaABwAGgAYABUAEwAYABgAFAARABIAFQAUABUAEwATABQAFQARAA8ADAAIAAgA
CAAHAAYABwAHAAcACAAGAAYAAwAAAAMAAwADAAIAAgACAAEAAQAAAAAA///+/wEAAQAC
AAMA/v/9//z/+//+////AAABAAAAAwAGAAUAAwABAAEAAAABAP3/+P/6//v//P/9/wAA
AwABAAIAAwAFAAUABgAGAAUABgAJAAoABwAIAAcABgACAAEAAAD//wAAAQABAAIAAQAD
AAMAAwADAAMAAgABAAMAAwADAAEABAAFAAYABwADAAEA///8////AgAFAAgABQACAP//
+////wEAAwAHAAkABwAFAAUABwAHAAgACAAGAAMACAAJAAgACAAHAAQADAAKAAkACAAH
AAYACQAKAAoACAAHAAsADgAKAAoADAAOAA4ADwAQABEAEwAWABcAFwAZABwAHAAdAB0A
HwAeAB4AHgAgACEAIgAjACUAJAAkAB8AGAATABEADAANAA4ADwAPAA4ADgAPAA8AEgAU
ABUAFwAWABQAEAAOAA4ADQAMAAwACwALAA0ADQAPAA8ADQAMAAoADAAMAAwACgAKAAoA
CwALAAgACAAJAA0ADwALAAwAEQATABoAIgAgACAAKAAvAD0AVABhAGcAeQCKAIIAcgBo
AFsAUABUAFwAVgBIAEUASgBLAEAAMAAmACUALQAsACAAGgAZABkAGAAYAAwACgAKAAkA
CAAJAAkACQAJAAgABwAHAAgABgAFAAQAAwADAAMAAgACAAMAAwAEAAUABAABAP///v/8
//z/+//6//7/BAAGAAYAAgD8//3//v8BAAEAAQAAAP3//P/8//z//P/9//7//v8AAAAA
/v/+//3//f/9//z/+v/6//z//f/7//v//f/7//v//P/9////AAABAAIAAwACAAAA//8A
AP7//v8AAAAAAgACAAQABAAHAAoACgAKAAoACwALAAsACwALAAsACgALAA0AEAATABIA
EQAQAA8ADgAQABAADwAPAA8AEAAQABAAEAAPAA8AFAAUABAADQAJAAkABQADAAMAAwAE
AAUAAwADAAIAAAD8//z/+//6//f/9f/z//L/9//6//r/+v/6//f/9P/w//L/9P/1//f/
+P/4//f/9v/2//X/9f/1//P/8//z//P/8f/x//H/8f/v//H/8//x//P/8//1//b/+v/3
//P/9v/0//T/9P/2//r/9//3//f/+f/5//r/+v/4//j/+v/6//f/+P/3//b/8//z//P/
8//0//X/9f/2//H/8//z//P/8//x/+7/6//u//H/9P/1//T/8//y//H/7v/t/+z/6v/r
/+7/8f/0//L/8P/u/+v/7f/t/+3/7//v/+3/6//r/+3/7f/u/+7/7P/p/+7/7//u/+z/
6v/o/+b/5P/n/+j/6P/m/+b/6//v/+z/7v/w//L/8v/y//L/8v/z//X/9f/0//X/9//4
//r/+//7//r/+v/6//v/+//7//v/+v/4//f/8f/u/+v/6//o/+j/6P/o/+f/5f/k/+T/
4//m/+b/5f/l/+T/4v/e/9z/3v/d/9z/3P/b/9v/3f/d/93/3f/b/9r/2P/Y/9b/1P/Y
/9r/3P/f/97/2v/Z/9n/3//f/9//3P/b/+H/4v/i/+z/+P8AAAkAEwAiADEAOwBHAFIA
TABCADwAMQAiACIALgAqABgAEQAUABMACgACAPb/7//v/+7/5v/c/9v/3f/a/9z/3P/Y
/9j/1//W/9f/1//X/9f/1f/T/9L/0v/U/9X/1v/X/9n/2f/Y/9j/1//X/9j/2f/W/9P/
0f/Q/9T/1v/X/9j/1f/Y/9f/1P/V/9L/1v/a/9v/2//b/9r/2f/Y/9j/2P/W/9f/2P/Y
/9j/2P/W/9b/1v/X/9j/2P/X/9j/2//d/9z/2//c/9n/3P/e/+D/4//i/+H/4P/f/9//
3v/e/+D/3//e/9//3v/f/+D/4//k/+T/5v/l/+T/6P/p/+n/6f/s/+3/7v/u/+//7//w
//H/8v/x//D/7//x//T/9f/1//T/8//z//L/9P/0//P/8//0//T/8P/t/+z/7f/q/+n/
5//n/+j/6f/m/+X/4//g/9//4P/g/+D/3f/b/9n/2P/Z/9r/2P/W/9n/2f/Z/9j/2v/a
/9n/2f/Z/9j/1v/U/9b/1f/V/9X/1P/V/9b/1//X/9f/1//X/9T/1f/W/9P/1P/V/9j/
2v/c/9n/1f/Y/9X/1P/T/9T/2f/X/9j/2f/X/9X/1P/S/9L/1P/Y/9r/1v/Y/9j/2P/X
/9f/1//X/9f/1//W/9b/0f/T/9P/0//Y/9n/2f/Z/9b/1f/U/9H/0//T/9P/0//U/9X/
1v/W/9P/0v/R/9D/1P/U/9T/0//S/9H/0P/R/9L/0f/Q/9H/0f/R/9L/0v/P/8v/z//P
/9D/0P/P/8z/zv/O/8z/zP/M/8z/zv/Q/9H/0P/M/8//0f/M/8v/zP/N/8z/0P/S/9T/
1//c/93/3f/f/97/3v/f/9//3f/c/9z/3P/f/9//3//f/9//3v/e/9n/1P/R/9H/zv/O
/87/zv/N/8v/yv/K/8n/yv/K/8n/yf/K/8r/yP/I/8f/xf/D/8L/v/+//8H/wf/E/8X/
xP/E/8L/wv/A/77/wP/C/8T/x//G/8L/wf/B/7//w//H/8j/x//H/8z/zv/S/97/7P/z
//f/BAATAB0ALQA6ADwAOgAwAB8ADAAAAAIABgD+//P/8P/x//D/6v/k/+H/2//Q/87/
zv/H/8P/xv/I/8r/xv/G/8X/xP/F/8X/xf/F/8b/xf/F/8b/xf/F/8X/xf/C/8H/v/++
/8H/w//G/8n/yP/F/8P/wv/F/8b/xv/G/8X/yP/H/8T/wv++/8H/xP/J/8v/zf/O/8v/
yv/K/8r/yv/L/8z/zP/L/8r/x//G/8f/yf/L/8z/yP/I/8r/y//K/8n/yv/H/8j/yv/M
/8//zf/N/83/zf/O/87/z//S/9T/1P/W/9b/0//S/9P/0v/T/9b/1v/W/9j/2f/Z/9n/
3P/d/97/3v/b/9v/3P/d/+H/4f/h/+H/4P/i/+L/4f/f/9//4P/g/+L/4v/h/+H/5P/k
/+D/3f/d/9//3f/d/9z/2//b/9v/2//b/9r/2P/U/9T/0//S/9D/z//O/87/zP/M/8n/
xv/M/83/zv/O/87/zv/N/83/y//K/8j/xv/I/8n/y//N/8v/y//L/8v/yP/H/8b/xf/G
/8n/zP/L/8r/yf/K/8r/z//N/8r/zv/M/8r/yP/I/8z/yf/J/8n/yv/L/83/zv/K/8r/
zP/M/8r/zP/M/8z/yv/J/8j/x//I/8n/yf/K/8b/x//G/8X/yP/J/8n/yf/J/8n/yf/H
/8n/yf/J/8n/x//H/8f/xv/C/8L/wv/C/8f/yP/J/8n/yP/H/8b/x//G/8P/wP+//8P/
xf/I/8r/x//D/8f/x//K/8r/yf/G/8j/yf/J/8j/w//F/8b/x//I/8n/yv/L/8z/zP/K
/8r/zf/P/8r/y//O/9H/0v/T/9T/1f/X/9r/2//b/93/4f/i/+T/5f/n/+b/5v/m/+j/
6f/q/+v/6P/m/+X/3//g/9//4f/g/9z/3P/c/9v/2f/Y/9j/1//Z/9r/2v/b/93/3P/Z
/9j/2f/Z/9n/2v/Z/9n/2//b/9n/2f/X/9b/1v/Y/9j/2P/Y/9j/2P/Z/93/3P/e/+H/
4f/f/9//3v/b/+H/6v/u//L/+v8AAAMACwAYACMAMwBDAFAAVgBQAEYAOwAuACIAHAAm
AC4AJwAcABcADAAAAAAABQD9//T/+P/6//H/7f/w/+r/4v/k/+b/5//o/+n/6f/p/+n/
6P/n/+f/6P/q/+v/7P/t/+v/6//q/+r/6//r/+z/7f/v/+3/7P/s/+3/7v/u/+7/7f/w
/+//7P/t/+r/7v/y//T/8//y//D/8P/w//H/8v/v/+//7//u//H/8v/x//L/8P/x//L/
8v/y//L/9P/1//f/9//5//f/9f/2//f/+f/5//n/+f/5//v/+v/6//z/+v/6//z//P/+
//7/AAAAAAMABgAGAAYABwAHAAYABQAGAAcACAAIAAUABQAGAAcADAANAA4ADwAMAAwA
CgAHAAkACwAOABAADgAOAA0ADQAPAA4ACQAFAAcACwALAA0ACAAHAAcABwADAAMAAgAA
AP3//P/6//j/+//7//v//P/8//z/+f/2//f/9f/z//D/8v/y//H/8f/0//T/8//y//L/
8f/x//H/8f/x//H/8f/z//P/8//z/+//7//v/+v/7v/v//L/9P/2//P/7//y//L/8v/y
//T/9P/x//H/8f/v/+//8P/w/+//8P/z//T/7//w/+//7v/v//H/8//1//P/8f/u/+z/
6//v//H/8//z//P/8v/x/+//7//v/+3/7f/t/+3/7f/v/+//7//u/+z/7P/s/+z/7v/u
/+7/7f/t/+3/7f/v//D/7//u/+//7v/t/+3/7P/n/+P/5//n//b/9P/r/+j/6P/q/+r/
6v/q/+7/8P/x//D/7P/v//H/7P/u//D/8v/y//L/8v/y//P/9v/3//f/+f/9//7/AAAB
AP///v/+//7////////////9//z//P/3//P/7//u/+r/7P/u//D/8f/v/+7/7v/t/+7/
7v/t/+3/6//q/+f/5v/p/+n/6f/q/+r/6//u/+//6//p/+X/4v/i/+T/5P/k/+X/5v/n
/+n/6f/m/+b/5//n/+f/7f/y//P/8f/2//z//v8EABAAGwAlADIAQQBNAFkAZABkAFgA
TgBDADAALgA2AC4AHgAjAC4AIwAYAB4AHgAHAPf//P/6//D/8//3//L/8v/2//H/8P/u
/+z/7f/t/+3/7f/s/+v/6//s/+3/7f/t/+3/7v/v/+//8P/u/+3/7f/t/+//7f/s/+z/
7P/s/+v/6v/s//D/8P/u//D/7v/z//j/9v/z//D/7P/s/+z/7f/u//H/8//1//b/9P/y
/+7/7P/u//H/9P/2//P/8v/z//P/8//z//X/8//0//b/+P/7//r/+f/4//f/+P/4//n/
/P/8//z//v/+//z//P/+//7/AQAEAAQABAAFAAUABAADAAUABwAJAAoACQAJAAoACwAN
AA0ADQANABAAEgASABEADwAPABAAEAASABIAEQARABEAEAALAAcACAALAAoACwAHAAUA
BAADAP/////+//z//P/8//v/+v/7//v/+//8//r/+v/3//T/9v/1//T/8v/z//T/9P/1
//f/+P/4//j/9//1//T/8//1//f/+f/7//n/+f/5//n/8//z//P/7//z//f//f8CAP7/
9//v/+7/8v/2//r/AAD///v/+v/5//z//f///wAA/P/8//7//v/6//z//P/8//r/+f/4
//f/+P/5//n/+v/z//P/8f/v//T/9//5//v/+P/3//b/8//1//X/9f/1//b/9//4//j/
+f/6//v//P/7//r/+f/3//P/8f/v/+//8//z//P/9f/1//X/9v/2//P/7//z//P/7v/u
/+//8P/x//L/8P/w/+//7P/t//H/9P/w//D/8v/0//T/9//4//n/+/8AAAEAAQADAAIA
AgADAAMABAAEAAUABgADAAEA///9//7//v////v/+P/1//X/8v/w//D/8P/v/+7/7v/v
/+//8v/y//H/8f/w/+7/6v/o/+j/5//m/+b/5//n/+n/6f/n/+f/5f/k/+f/6v/r/+z/
6f/o/+f/5//r/+r/7P/v/+3/5//f/+D/5//r//L//v8EAAoAFgAdABsAKABBAE0AVQBi
AGQAXABQAEMANgAwADIAMgAsACcAJgAdABIACgAEAAMA/f/0//D/8v/z//P/9P/q/+T/
5v/o/+n/6v/o/+f/5v/l/+T/4//j/+T/5v/n/+j/6f/p/+n/6P/o/+b/5f/l/+X/5//l
/+T/5P/k/+T/4//i/+T/6v/s/+z/6f/k/+b/6P/p/+n/6f/o/+f/5v/m/+b/4//j/+P/
4v/p/+z/7f/w/+7/7f/s/+r/6P/o/+r/6//t/+3/7//t/+3/7v/v//H/7//v/+//7//v
/+7/7v/w//P/9P/3//j/9v/2//j/+P/2//j/9//2//r//f///wEAAQABAAEAAAAAAAEA
AwAFAAkACQAJAAkACAAKAAoACQAJAAkACgAKAAsADAAMAA0AEAAQAAwACQALAA0ACwAL
AAYABQAFAAUABgAHAAcABgACAAIAAQAAAAIAAwAEAAYAAwACAP7/+v///wEAAwAEAAMA
AgAAAP//AQACAAIAAgAEAAMAAwADAAIAAwAEAAUABQAFAAUABQAGAAkADAALAAoACQAK
AAoADQALAAgADAAOAA4ADgAQABAADQANAA0AEAARABMAFAAQAA4ADgAMAA0AEgAVABgA
FQAVABUAFQAVABUAFAAUABIAFQAWABcAGAAXABUAEwAUABUAFgAVABMAEQAPAA0AEgAV
ABgAGgAXABYAFQAUABUAFAATABEAEQARABEAEwAUABMAEgATABEAEQASABIADgALABAA
EQAUABQAEwAQABEAEwAUABQAEgARABIAEgAMAAwADgAQABIAFAAYABoAGwAaABYAFwAX
ABAAEQAUABcAGAAaABoAGgAbACEAIwAkACcAJgAmACcAJwAmACQAIwAiACcAKQArAC0A
KwAqACoAJQAgAB0AHQAaABcAFgAVABMAFAAWABkAGwAbABoAGAAXABcAFgATABIAEAAP
AA4ADgAPABEAFQAXABQAEwAQAA4ADwASABMAFAASABIAEgATABcAFAAUABUAFwAVAA8A
EgAXABcAGAAeACYALAA4AEMARQBIAFcAZwB3AIQAjgCMAIYAeQBmAFAAQgBOAGAAXQBM
AEMARAA+ADQALQAlACgAKgAkAB0AHQAcABwAHAAZABgAFgAUABQAFQAWABcAGAAXABcA
GAAYABcAFgAVABMAEwASABIAEgATABUAFwAXABUAFAAUABUAFgAWABYAFgAaABoAGAAY
ABQAFwAaABoAGQAYABYAFwAWABYAFgAZABsAHQAeAB8AHgAbABoAGgAbABwAHAAYABgA
GgAbAB4AHwAiACEAHwAgACEAIwAiACEAIAAfACIAIgAjACYAIwAiACMAIgAiACIAJAAk
ACcAKgAqACoAKgArACsAKwAvADEAMwA0ADAALwAvAC8AMgAzADQANQA0ADYANgA1ADcA
NwA4ADgAOwA8ADwAPQA9ADwANwAzADUANwA1ADUAMgAxADEAMQAvAC8ALgAsACsALAAs
ACwAKgAnACQAIgAkACYAJQAkACUAJQAlACQAIgAgAB0AGwAeAB4AHQAcABoAGQAZABkA
GgAbABwAHQAfAB8AHwAfAB8AIQAjACEAHQAbABsAGgAdABsAGAAcABwAHAAcAB4AHgAb
ABsAGwAYABcAFwAWABcAGAAbABwAGwAeAB8AIAAcABsAGgAZABoAGwAbABwAGQAbABsA
GwAcABsAGQAXABkAGQAZABcAGgAbABwAHQAbABsAGwAaABYAFgAWABYAGgAaABoAGQAW
ABUAFAAVABcAFQATABMAEwATABQAFAAUABEAFgAXABgAGAAXABQAEgATABMAEgAPAA8A
EQASAAwAEgATABQAFQAWABcAGAAYABYAEgAVABcAEgAQABIAFAAUABcAGAAZABsAHAAd
AB0AHwAgACAAIQAhACEAIAAgACAAJAAlACYAJwAkACIAIQAbABoAFwAXABQAEgASABIA
EQAQABAAEQARABEAEAAOAA0ADQAMAAkACAAGAAUABAAEAAYABwAKAAsACwALAAkACAAG
AAgACAAIAAcABgAFAAUACQAGAAYABwADAAEAAwAGAAkADQAQABQAFAAaACYAKwAtADwA
TwBZAGEAbgB4AG4AZgBhAFIARABCAEgARgA9ADQAOQA6ADAAJAAjACEAFgAOABAADwAH
AAYAEAAUAA4ADAAJAAYABQAFAAUABQAGAAUABQAGAAYABQAEAAMABQAFAAQABAACAAEA
AQABAAQAAwADAAQAAwAEAAQABAADAAYABQACAAEA/v8CAAYACQAJAAkACAAFAAQABAAE
AAQABQAGAAYABgAGAAQABAAHAAkACwAMAAkACAAJAAkACwALAA0ACwAKAAoACgALAA0A
DQANAA0ADQAMAAwADgAPABAAEwAUABMAEgATABIAEQAUABQAFAAYABkAGQAZABsAHQAf
ACAAHgAdAB0AHQAeAB0AHAAbABwAHgAeAB0AHQAdAB4AHgAfACAAIAAhACQAJAAgAB0A
HQAfAB0AHQAcABsAGwAbABYAFQATABAAEQASABIAEgARAA8ADQAMAAoACgAHAAQABwAH
AAcABgAEAAIA///9/wIABgAJAAwACAAFAAMAAQABAAEAAQABAAEAAQABAAEAAQADAAUA
AwAEAAUACAAKAAoABwADAAYACAAIAAgACgAKAAcABwAHAAcABwAIAAgABgAGAAgACAAE
AAYABgAGAAcABwAHAAcABAADAAEAAAD+/wEAAgADAAYABwAHAAcABQAFAAUAAwAEAAMA
AgABAAEAAQABAAAAAAAAAAAAAAABAAAA///9/wAAAQACAAUAAwABAP/////9//3//v/+
//7/+/8AAAEAAgACAAEA/v8AAAgABQACAP///P///wAAAAD+//r//f////r/+//+/wEA
AgADAAQABQAHAAoACwALAA0AEQASABQAFQASABAADwAOAA0ADQANAA0AEAAQABEADQAJ
AAUABAAAAP7//v/+//3/+v/6//v/+//+//7//f/9/////v/7//r/+f/3//X/9P/z//P/
9f/1//X/9f/z//L/9P/2//b/9v/1//T/8//z//b/9P/1//f/9//z//f/+v/7/wEABgAC
AAQADAASABsAJQAyAEMAVQBdAGQAagBiAFYAUwBMAEIARgBEADIAKQAwADMALAAkAB4A
FQARABIADAAAAP3/+//w/+7/+P/4//j/9//2//P/8//z//P/8v/x//H/8v/z//P/8//z
//H/8f/w//D/8f/x//L/8//z//H/8P/w//L/9P/1//b/8//2//X/8v/y/+7/8f/0//j/
+f/6//r/9v/0//P/8v/z//X/9//4//r/+v/4//j/9v/3//j/+P/0//T/9v/3//r/+//+
//3/+//8//3///8CAAMABAAFAAEA/v/8//z///8AAAMABAADAAIAAwACAAUACgAMAA4A
DwAPAA4ADQAMAA0ADgAOAA8ADwAQABEAEAAPAA4ADQARABQAFQAVABUAFQAWABYAFAAU
ABMAEwAWABYAEgAPAA8AEQAPAA8ACwAJAAgABwAHAAcABgAEAAIAAgABAAAAAgABAAAA
AAAAAAAA/f/6//z/+//6//j/9//2//T/8//3//j/+P/4//j/9//3//f/8//z//P/8//z
//P/8//z//T/9//6//n/+P/3//j/+P/6//f/8//2//r//P/+/wIAAgD9//v/+f/7//3/
AAACAP7//P/8//r/+v/8//z//P/9//3//f/9//v/+//6//r/+P/7//z//f///////v/9
//3//f/9//v/+v/5//j/9//5//n/+f/4//b/9v/2//b/+P/4//j/9//5//n/+f/7//v/
+f/3//f/9//3//j/+P/0//H/9v/3//r/+v/5//b/9P/1//b/9P/0//T/9P/3//j/+P/2
//T/9//5//T/9P/2//j/+P/7//z//f///wIAAwADAAUABAAEAAUABQAGAAYABwAIAAgA
BwAGAAUAAwACAAIA/f/9//v//P/6//f/9v/1//P/8//0//b/9//1//T/8v/x//P/8v/v
/+7/7v/t/+z/7P/q/+n/6v/p/+v/6//p/+j/6P/q/+r/6v/r/+z/7f/v//D/7P/r/+v/
6//p/+//9P/x/+//8v/4/wIADAAWAB0AJQAyAEEASwBZAGQAYABWAE4ARQA0ACgALgA0
ACwAIwAeABsAFgAMAAgABQABAPr/9v/y/+3/6f/s//L/8v/w//D/7//u/+r/6f/o/+f/
5P/j/+P/5P/n/+f/5//n/+j/6f/p/+r/6v/r/+3/7//t/+n/5v/k/+b/6P/p/+r/7P/w
//D/7v/p/+T/5v/o/+3/7f/t/+z/6f/o/+j/6P/m/+f/6P/o/+z/7v/u//D/7P/r/+r/
6P/p/+r/7f/v/+3/7f/v/+3/6//s/+3/7//x//H/8f/x//D/7v/t/+7/7//w//P/9P/y
//L/9P/0//X/+P/4//j/+P/5//n/+f/7//3///8AAAEAAQACAAMABAADAAIAAQADAAYA
BwAHAAYABQAFAAQABAAEAAMAAwAJAAoABwAFAAMABQADAAMAAgABAAEAAQD+//3/+//4
//T/9P/z//L/8v/x//D/8P/x//L/8P/u//H/8f/x//D/7//u/+z/6//s/+z/6//q/+j/
4//l/w==
         </WaveFormData>
      </LeadData>
      <LeadData>
         <LeadByteCountTotal>10000</LeadByteCountTotal>
         <LeadTimeOffset>0</LeadTimeOffset>
         <LeadSampleCountTotal>5000</LeadSampleCountTotal>
         <LeadAmplitudeUnitsPerBit>4.88</LeadAmplitudeUnitsPerBit>
         <LeadAmplitudeUnits>��V</LeadAmplitudeUnits>
         <LeadHighLimit>2147483647</LeadHighLimit>
         <LeadLowLimit>268435456</LeadLowLimit>
         <LeadID>V1</LeadID>
         <LeadOffsetFirstSample>0</LeadOffsetFirstSample>
         <FirstSampleBaseline>0</FirstSampleBaseline>
         <LeadSampleSize>2</LeadSampleSize>
         <LeadOff>FALSE</LeadOff>
         <BaselineSway>FALSE</BaselineSway>
         <ExcessiveACNoise>FALSE</ExcessiveACNoise>
         <MuscleNoise>FALSE</MuscleNoise>
         <LeadDataCRC32>484303871</LeadDataCRC32>
         <WaveFormData>
BAAEAAQABAABAAAA///+////AAABAAIAAgACAAIAAgABAAAA///+/wAAAgAEAAYAAwAC
AAEAAAACAAIAAgACAAEAAQABAAEAAwADAAUABgAIAAgACAAIAAcABwAGAAUABgAHAAgA
CQAFAAQAAwD///v/+P/2//X/9f/2//f/+P/1//L/8//y//T/9f/3//n/+v/6//z//P/8
//z//f/8////AgADAAQABAADAAIAAAACAAIAAgACAAMAAwADAAMAAgABAAEAAAAEAAYA
CAAKAAcABgAFAAQABAAGAAsACwALAA8AEwAPAAcAAgD4/+j/2v/N/7//rf+f/5H/jP+O
/5D/mP+l/67/sP+w/7H/sP+2/8P/0P/c/+f/8P/0//n//P/+//////8CAAYACQAKAAsA
DAALAA0ACgAJAAwADAAMAAwADQANAA0ADQAMAAsACgAJAA0ADgAPABAADQAMAAoACQAK
AAsADAANAA0ADQANAA0ACwAKAAkACAAKAAwADwARAAwACwAKAAkACwALAAsACwANAA0A
DAAMAAsACwAKAAgACQAJAAkACQAJAAgABgAFAAYABwAIAAkACwAKAAoACwAJAAcABwAH
AAgACAAJAAoABwAFAAQAAwAEAAUABQAGAAYABAAEAAQAAgABAP7//f/+////AAABAP7/
/f/9//3//f/+//////8AAAAAAAAAAP3//f/8//v//f///wAAAgAAAAAAAAD//wAAAgAD
AAUABgAGAAcABwAGAAUABAAEAAUABgAIAAkACAAHAAYABQAIAAgACAAIAAgACAAJAAkA
CgAHAAYABQAIAAkACQAJAAkACQAJAAoADAAKAAoACgAMAAwADAALAAoACQAIAAgACgAL
AAwADQAKAAgABwAGAAcACAAJAAoACQAJAAkACQAHAAcABQAFAAYABwAJAAoACQAJAAkA
CAAHAAcABwAHAAsACwALAAkACAAHAAYABQAGAAgACQALAAoACQAHAAYABwAHAAgACQAH
AAkACQAJAAcABwAHAAYACQAKAAsADQAMAAoABwAFAAYABwAHAAgACAAIAAgABwAFAAUA
BgAGAAgACAAKAAoACgAKAAcABgAFAAQABgAJAAsADQALAAkABwAHAAsADAANAA4ADgAO
AA8ADwANAA0ADQANAA4ADgAPABAACgAFAAEA/v////z//P/8//7//v/8//7//f/7//r/
+v/8//7///8CAAEAAQABAAIAAwAEAAcACAAGAAcABwAHAAQABAAEAAQABQAHAAgACQAH
AAcABwAIAAgACAAIAAgACAAIAAgACAAEAAQABgAJAAsACQAHAAsADwARAAwABAD4/+j/
2f/L/7v/q/+f/5b/jP+I/4z/k/+c/6r/sv+v/6r/rP+z/8D/0P/f/+j/8P/1//r//v8B
AP//AgAGAAkACgALAAwADAAPAA0ADQAMAAwADAAMABAAEQASABMAEgARABAADwAQABAA
EAAQABAAEAAPAA8ADQANAA0ADQAQABEAEgATAA8ADgANAAwADQAOABAAEQAPAA8ADwAP
AA4ADQAMAAsADgAPAA8AEAANAA0ADAAKAAoACwAMAA0ADAAMAAsACwALAAsACwALAA0A
DAAMAA0ACgAHAAYABQAIAAgACQAKAAoACQAJAAkACAAHAAUABAAHAAYABwAIAAYABQAC
AAEAAgADAAQABQACAAEAAQABAP7//v/+//3///8AAAEAAgD//////v/9//7//////wAA
//8AAAEAAQABAAIAAgADAAYABgAHAAcABgAFAAQABAAFAAYACAAJAAYABQAEAAMABgAG
AAYABgAHAAgACgALAAsABwAFAAMABAAFAAUABQAHAAcABwAIAAgABgAGAAYABwAIAAkA
CQAIAAcABgAGAAkACQAJAAkABwAGAAYABgAIAAgACAAIAAkACQAJAAkACAAHAAQAAwAG
AAcACQAKAAkACQAJAAgABQAFAAUABQAJAAkACQAHAAQAAwACAAEABAAGAAcACQAIAAcA
BQAEAAIAAQABAAEAAwAHAAkACwAJAAcABQACAAUABgAHAAkACAAIAAcABwAHAAcABgAG
AAcACAAJAAkABgAFAAUABAAFAAYABQAGAAkABwAEAAIAAwAEAAUABgAHAAgACQAKAAgA
BwAFAAMABAAFAAYACQAKAAoACgAKAAkACAAIAAcACgALAAwADQALAAoACgAKAAkABQAC
AAAA/f/6//r/+v/5//j/9f/2//n/+f/6//z/+v/6//n/+v/8//3//v8AAAIAAgAEAAQA
AgADAAMAAwADAAQABQAGAAUABQAEAAMABAAFAAYACAAGAAYABgAGAAQABAAEAAQADAAI
AAYABwAJAAUAAwABAAMACQAKAAYA/v/u/9n/yf+7/6n/nf+a/5T/iv+I/4//kv+a/6j/
q/+m/6j/r/+6/8r/2f/g/+T/6f/w//T/+/8BAAAAAAABAAIAAwAEAAIABQADAAMABgAI
AAoADAAKAAkACAAHAAkACQAJAAkACAAIAAgACAAIAAgABwAHAAgACQAKAAsACgAJAAgA
BwAJAAoACwAMAAoACAAHAAUABAAFAAYABwAJAAkACQAJAAcABwAGAAYABwAJAAoACgAH
AAcABwAHAAcABgAEAAMABgAHAAgACQAHAAQAAgABAAMAAwAFAAcABgAEAAMAAgAEAAMA
AwADAAQABQAFAAYABgACAAAA/v///wEAAQADAAEAAQABAAEA/v/9//3//f/9//7/////
//r/+P/2//T/9//7//7/AQD+//3/+//6//n/+v/7//v//f/+//7///8AAAAAAQABAAMA
AwADAAQABAAEAAUABQADAAMAAwADAAYABgAGAAYABAAEAAUABQAIAAcACAAJAAcABwAG
AAUABQAFAAUABgAHAAYABwAIAAUABAADAAEAAwAFAAcACgAIAAcABgAFAAcABgAGAAYA
CAAIAAgACAAIAAcABgAFAAYABwAGAAcABgAFAAUABAAGAAcACAAIAAcABwAHAAcACAAH
AAYAAwAGAAcACAAJAAgACAAHAAcABQAFAAQABAAGAAUABQAFAAMABQAFAAUABQAFAAUA
BAAEAAQABAAFAAgACAAHAAcACQAJAAgACAAFAAQAAwABAAIAAwAFAAYABAACAAEAAAD/
//7/AQACAAMABAADAAMAAgABAAMAAwADAAUACAAIAAgACAAHAAYABgAFAAYABwAIAAkA
CAAGAAUABAADAP///P/6//v/+P/4//j/9v/0//D/8P/y//P/9f/4//b/9v/1//b/+P/5
//r//P/9//7/AQACAP/////+//3//f/+////AAD//////v/9//3//f/9//7/AAAAAAAA
AAD+//z/+v/4//7/AAAAAAMAAwABAP3///8DAAUABAD+/+r/0P/D/73/p/+T/4v/iP+K
/5L/nP+j/6z/sv+u/6v/rv+0/73/yv/W/9//6v/u/+3/8P/0//f/+f/+/wQABAAEAAQA
BAACAAUAAwADAAUABgAHAAgACAAHAAYABQAIAAkACgALAAoACgAKAAoACAAIAAcABwAI
AAkACgALAAgABwAGAAUABgAGAAYABgAIAAgACQAJAAUABQAFAAUACAAJAAoACwAJAAcA
BAACAAMABQAGAAYABwAHAAcABwAFAAQAAgABAAMABQAHAAkABgAEAAMAAwAFAAMAAwAD
AAUABAAEAAQAAwABAAAA//8CAAMAAwAEAAMAAAD///7//v////7///////////////3/
+//6//n/+f/6//v/+//4//j/+P/4//j/+f/5//n/+f/5//j/+P/5//r/+//7//7/AAAB
AAMAAQAAAAAA//8AAAEAAgAEAAMAAgACAAEA//////////8DAAQABQAGAAMAAgACAAEA
BAADAAQABQADAAMAAgABAAEAAQABAAIABQAEAAUABgADAAIAAQD//wEAAQABAAIABQAF
AAUABQADAAIAAgACAAQABAAEAAQAAgABAAAA//8CAAMAAgADAAMAAwAEAAQAAgABAAAA
/v8AAAEAAgADAAQAAwACAP////////////8BAAIAAgADAAEAAQAAAAAAAwADAAQABQAD
AAUABQAFAAUABQAFAAQAAgACAAIAAwADAAIAAAD//wIAAwADAAQAAwACAAEA/////wAA
AQACAAMABAADAAIAAQAAAAEAAwAEAAUABQAFAAUABwAHAAYABQAEAAUABgAIAAkABwAH
AAcABwAHAAYABgAGAAMA///8//r/+f/2//b/9v/3//j/9//6//n/9//2//b/+P/6//v/
/v/+////AAACAAEAAAABAAAAAwAFAAYABwAFAAQAAwACAAMABQAGAAcABgAFAAQABAAE
AAQABAAEAAUABgAHAAgACAAGAAQABQAFAAcADQAPABMAEwAMAPz/5v/W/8v/vf+t/6P/
mf+S/5D/kP+Y/6X/sv+2/7b/t/+6/77/x//U/9z/4//q//L/+/8CAAYACQAHAAgACAAJ
AAoACwAMAA4AEQAPAA8ADQAMAAsACgANAA8AEQATABIAEQAQAA8ADgAOAA4ADgAQABAA
DwAPAA4ADQAMAAsADAANAA4ADwAMAAwADAAMAA4ADgAPAA8ADwAPAA8ADwAMAAsACgAJ
AAsACwAKAAoACAAJAAkACAAJAAkACQAJAAwADAALAAsACgAJAAgABwAIAAgACQALAAkA
BwAHAAcABwAGAAYABgAGAAUABQAFAAMAAQD+//z/AQAAAAEAAgD//////f/9//v/+//7
//v//f/9//7////7//r/+f/3//f/+P/5//r/+P/5//n/+f/7//v/+v/6//v//P/9//3/
+//8//z//f///wAAAgADAAEAAQABAAIAAQAAAAAA//8CAAMABAAFAAMAAgABAAAAAwAE
AAYABwAGAAMAAgABAAMAAwACAAEAAwAFAAcACgAHAAQAAwACAAMABAAFAAUAAwADAAMA
BAAFAAUABQAFAAUABAAEAAQAAgACAAIAAgAFAAUABQAFAAMAAwABAAEAAQABAAIAAgAF
AAUABQAEAAIAAQAAAP//AwADAAMAAQADAAMAAwADAAIAAgABAAEAAgADAAMABAABAP//
/v/9////AQABAAEAAQABAAEAAAD+//7//v///wEAAgACAAMAAgABAP///v///wAAAQAB
AP////8AAAAAAAAAAAIAAgACAAIA///+//3//P/8//3//f/9//7///8AAAMAAQAAAP//
/v///wAAAgADAAEAAQABAAEA///+//7//v/+//v/+f/4//X/8P/u/+z/7v/w//D/9P/z
//H/8P/w/+//8P/w//L/9P/1//b/+P/3//b/9//2//f/+f/6//v/+f/4//f/9v/2//f/
9//3//r/+//8//7/+//6//n/+P/6//r/+v/6//r/+v/6//X/8//1//n//f8BAAMA/v/y
/97/zP+//7P/of+V/4//hv98/3j/fP+B/4j/kv+W/5f/mv+e/6f/tP/A/8n/0v/c/+H/
6P/w//X/9f/0//T/9P/0//T/9P/3//v/+v/7//v/+v/5//j/+//7//v/+//5//n/+f/5
//n/+P/3//b/+P/6//v//f/6//n/+P/3//n/+f/5//n/+P/4//j/+P/2//b/9//3//b/
9//4//n/9//3//f/9//5//n/+P/4//j/+f/5//j/9v/1//T/8//2//b/9f/1//X/9f/1
//X/9//2//b/9//5//f/9//3//X/8v/w/+7/8P/x//P/9f/y//H/7//u//L/8P/w//D/
8f/x/+//7//s/+v/6v/p/+r/6//t/+//7P/s/+z/6//o/+j/6P/o/+r/6//r/+v/6v/p
/+f/5v/q/+z/7v/v/+7/7v/t/+3/8P/w//H/8f/z//P/8//0//P/8v/y//H/9P/1//b/
9//2//b/9v/2//b/9v/3//f/+f/3//f/9//1//X/9P/z//b/9//4//r/+f/2//X/9P/1
//b/9//3//f/9//3//j/9//3//f/9//5//j/+P/4//b/9v/2//b/+f/5//n/+f/7//v/
+f/5//j/9//3//b/+P/5//r/+v/4//f/9v/1//f/9//3//X/9v/3//j/+f/2//b/9f/1
//b/9//3//j/9v/1//X/9f/1//f/9//3//n/+f/5//j/9//2//X/9f/4//j/9//3//X/
9f/0//T/9v/2//b/9f/3//f/+P/4//f/9v/z//L/9//5//r/+f/4//f/9v/0//T/9P/0
//f/+f/6//v/+P/3//b/9//7//z//f/+//7//v////////////////8AAAAAAQACAP3/
+f/2//T/9f/y//L/8v/y//L/8P/y//L/8f/x//L/9P/2//f/+v/3//f/9//4//v//P//
/wAAAAABAAEAAQD+//7//v/+/wIABQAHAAkABwAFAAMAAgADAAQABQAGAAYABgAGAAYA
BAAEAAQABQAFAAkACwANAA0ADQAMAAYA+v/q/9v/z/+9/6n/m/+Q/4j/hv+K/5H/nP+q
/7T/tf+y/7D/r/+6/8z/3f/o//D/9//+/wAA//8DAAQABAAIAAoADAAOAAwADwANAA0A
DgAOAA4ADgAQABEAEgATABAADwAOAA0AEQASABMAFAATABIAEAAPABAAEQASABMAEwAT
ABMAEwARABAADwAOAA8AEAASABMAEQARABEAEQAPAA8ADwAPABAAEQARABIAEAAPAA0A
CgALAA0ADwARABAAEAAPAA8ADQANAA0ADQAQABAAEQATABAADQAMAAsADgAOAA8AEAAO
AA0ADQANAA0ADQAMAAwADQAKAAkACAAJAAkABwAHAAoACwAMAA0ACgAJAAkACQAHAAYA
BQADAAMABAAFAAYABQAFAAQAAwAGAAcABwAIAAgACAAIAAcABwAIAAgACQANAA4AEAAR
AA8ADQALAAoACwAMAA4ADwAPAA8ADwAPAA4ADgAOAA4ADwAQABIAEwARAA0ACwAJAA0A
DwAQABEADwAPAA8AEAASABAAEAAQABIAEgASABEAEAAPAA4ADgASABMAFAAVABQAEgAR
ABAAEAAQABAAEAASABMAFAAVABIAEQAOAA0AEAARABMAFAATABMAEwASABEAEQARABEA
FQAVABUAEwASABEAEAAPAA8AEAAQABEAEQARABAAEAAOAA0ADQANAA4AEQASABMAEAAP
AA4ADAAPABAAEQATABIAEgARABEAEwATABIAEgAQABAAEAAPAA8AEQAOAAoACgANAA4A
DwAQAA4ADgAOAA4AEAARABEAEQAPAA8ADwARABQAFAAUABQAFgAWABcAFwAUABMAEgAR
ABIAEgATABQAEAALAAcABAADAAAAAAAAAAMABAADAAYABQADAAIAAgAEAAYABwAKAAoA
CwAMAA4ADQAMAA0ADAAOAA8ADwAPAAsACgAJAAgACwANAA4ADwANAA0ADQAOAAwADAAM
AAwADQAOAA8AEAAMAAoACgALAA8AEQAVABsAGwATAAgA+P/m/9T/x/+9/7H/pf+d/5z/
oP+k/6b/r/+2/7z/vv+//8L/xP/L/9j/5P/v//b//P8BAAgACAAHAAcACgAMAAsADAAN
AA4AEAAVABUAFwAUABIAEAAOABEAEwAVABcAFAATABIAEQASABIAEgASABMAFAAUABUA
EgARABAADwASABMAFAAVABIAEgASABIAEQAQABAADwAOAA8AEAARABAADwAOAA0ADwAP
AA4ADgAOAA8ADwAOAAsACwALAAsADgAOAA0ADQALAAsACwALAAwADAANAA8ADgALAAoA
CQAJAAgACAAIAAoACQAJAAkABgAFAAMAAgAFAAQABQAGAAcABwAFAAUABAADAAIAAQAB
AAEAAgADAAEAAAD///3///8AAAEAAgABAAEAAAD////////+//7/AgAEAAYABwAEAAQA
AwADAAUABgAIAAkABwAHAAcACAAIAAgACQAJAAwADQAOAA8ADAAKAAgABgAIAAoADQAP
AA8ADQANAA0ADQANAAwACwANAA0ADQAOAAwACgAKAAoACwAMAA0ADQAKAAkACAAIAAsA
CwALAAsADAAMAA0ADgANAAwACwAKAAsACwALAAsADQANAAsACwAJAAkACgAKAA4ADwAQ
ABAADgANAAwACwAPAA8ADwANAAsACwALAAsACwAMAAwADQAOAA8ADwAQAA0ACwAKAAkA
DAAPABAAEQAPAA8ADwAOAA4ADgAOAA8AEgASABEAEQAOAA0ACwAKAAwADAAMAAsAEQAS
ABAAEAAQABAADgAOAA4ADgAMAA0ADQANAA0ADQANAA8AEQASABMAFAASABIAEwATABQA
FQAWABcAFgAUABMAEgANAAkABgAEAAYABAAFAAYAAwACAP//AAADAAMABAAGAAUABgAG
AAgACAAJAAoADAAOAA4AEAAQAA4ADwAPAA8AEAAQABAAEAAOAA8ADwAPAA8ADwAPABAA
EQASABMAFAARABAADwAOABAAEAASABMAEQARABEAEQARABUAFAAKAPr/6v/d/83/uf+p
/6H/lv+S/5j/oP+j/6z/uP+4/7X/uv++/8X/1P/i/+3/9P/4////BAAKAA0ADwAQABYA
FgAWABYAFgAUABcAFQAVABkAGgAbABwAGgAZABgAFwAZABkAGQAZABoAGgAaABoAGQAY
ABYAFQAWABcAGAAZABcAFwAXABcAGAAYABgAGAAYABgAGQAZABYAFQAUABMAFAAVABYA
FwAVABUAFAAUABYAFwAXABYAEwATABMAEwAUABQAEwATABUAFQAVABUAEgAQAA8ADwAR
AA8ADwAPABAAEAARABIAEQAPAA4ADQANAA0ADAAMAA0ACgAJAAgACQAJAAcABwAJAAkA
CQAJAAcABQAEAAMABQAGAAcABwADAAIAAQAAAAAAAQABAAEAAgADAAMABAACAAIAAgAB
AAIABAAFAAcABwAGAAYABQAHAAcABwAIAAgACAAJAAkABwAFAAMAAQAFAAYABwAIAAUA
BAAEAAMABQADAAMAAwAEAAUABQAFAAMAAwADAAQABQAEAAUABgAEAAQABAADAAUABQAF
AAYABwAHAAcABwAFAAQABAAEAAUABgAHAAgABwAHAAcABwAFAAUAAwADAAYABwAJAAoA
CAAHAAYABAAGAAcACAAJAAgABwAGAAMABQAFAAUABQAFAAYABgAHAAYABQADAAIABAAF
AAcACQAIAAkACAAHAAcABwAHAAYABwAIAAkACwAJAAgABgAFAAcACQAKAAwADAAMAAwA
CwAIAAcABwAGAAcACAAHAAgACgAHAAUABAAIAAwACgAKAAoACgAHAAYABQAEAAcACQAK
AAsACgAJAAgACQAKAAoACgAKAAoACgALAAsACQAJAAkACQAMAAwADQAOAAkABQACAAAA
///8//z//P/+//7//P/+//z/+f/3//b/+P/6//v//v/7//v/+//8//7//v8AAAAAAgAD
AAMAAwAAAAAAAAAAAAIAAwADAAMAAQABAAEAAgACAAIAAgACAAMABAAFAAYAAgAAAAIA
AQAFAAkACQAHAAcACQAKAAYA+v/k/9X/y/+9/6n/n/+W/4b/gv+G/4n/jv+a/6b/q/+o
/6b/p/+y/8L/0//g/+z/9f/4//r/+//7//7//v8AAAIABAAGAAYACQAHAAcACAAIAAgA
CAAKAAsADAANAAoACQAIAAcACgAKAAoACgAKAAoACQAJAAkACQAJAAkACgALAAwADQAL
AAoACQAIAAgACAAJAAkABwAHAAcABwAHAAcABwAHAAgACQAJAAoABwAHAAYABAAEAAUA
BgAHAAYABgAFAAUABQAFAAUABQAGAAYABwAJAAcABQAFAAUABwAGAAYABgAEAAMAAwAD
AAMAAwACAAIABQAEAAUABgAEAAMAAAD/////////////AAD////////8//z//P/7//v/
/P/9//7/+//7//r/+f/6//v/+//8//v//P/9//3/+//8//z//f8BAAIABAAFAAIAAQAA
AAAAAwAEAAYABwAFAAUABQAFAAUABAADAAIABQAGAAgACQAKAAcABgAFAAYABwAHAAcA
BwAHAAcACAAIAAYABgAGAAkACgALAAsACAAHAAYABgAIAAkACgALAAsACgAKAAoACAAI
AAgACAALAAsACwALAAkACQAHAAcACQAJAAoACgALAAsACwAKAAsACwALAAsADgAPABAA
DwANAA0ADQANAA8AEAAQABEAEQARABAAEAAQAA8ADwAPAA8AEQARABEAEAAPAA4ADAAP
ABAAEQATABIAEgARABEAEQARABAAEAASABQAFgAXABQAEwATABIAFQAWABUAFgAXABUA
FAAUABIAFAAVABYAFwAYABgAGAAYABgAFwAXABYAFQAXABkAGwAfAB0AHAAbABoAHAAe
ACEAIwAiACEAIAAfAB0AHAAcABwAHAAZABcAFgASAA4ADQAMAA4ADgAMAA4ADAALAAsA
DAALAAwADAAOABEAEwAVABgAFQAUABUAFAAUABUAFQAVABYAFgAWABYAFQAVABQAEwAU
ABUAFgAYABYAFAASABAAEQASABMAFAAUABIAFAAPAA0ADwARABcAHQAdABwAFgAEAO7/
3f/T/8H/s/+r/6L/mP+W/5b/nf+k/7D/uP+9/8L/xv/J/87/2v/n/+z/9P/9/wQACAAL
AAsAEAASABAAEAAQABAAEQAVABQAFQAWABYAFgAWABUAFQAVABUAFwAXABcAFwAVABQA
EwASABMAFAAUABUAFQAVABUAFQATABMAEwATABUAFgAXABgAFAASABEADwAPABEAEwAV
ABIAEQAQAA8ADQANAAwADAAPABEAEgASABAADwAOAA0AEAAQAA8ADwANAA0ADQANAA0A
DAAMAA0ADwANAA0ADQAKAAgABwAGAAkACQAKAAsACgAJAAcABgAIAAYABgAGAAYABwAG
AAcABQADAAEA//8AAP////////z//P/8//v/+//8//3//v/+//////////7//f/7//r/
/P/+/wAAAQD+//7//f/9////AAACAAMABAAFAAYACAAFAAQABAADAAYABwAIAAkABwAG
AAUABAAEAAQABQAFAAcABQAFAAUABwAHAAYABQAGAAcACAAKAAkABgAFAAQABAAEAAQA
AwAEAAUABgAIAAYABQAEAAMABAAEAAUABgAEAAQABAAEAAMAAwADAAMABgAHAAYABwAF
AAMAAgAAAAMABQAHAAgABgAFAAQAAwADAAMAAwABAAMAAwADAAMAAQACAAIAAwAFAAUA
BAAEAAQAAwADAAMAAgADAAIAAQACAAMABAAEAAMAAgABAAEAAgACAAEAAQADAAMAAgAC
AAIAAgACAAEABAAFAAcACAACAPz//v/+//7//v8BAAIAAwAEAAEAAQAAAP//AQADAAUA
CQAJAAgABwAGAAUABAAEAAMABAAFAAYABwAGAAQAAwACAAIA///9//z/+v/2//X/9P/y
//L/8P/y//P/8//0//b/9f/2//b/+P/6//v//P/+//7//v8AAAAA/v///////////wAA
AQACAP/////+//3/AAABAAIABAACAAIAAgACAAAAAAAAAAAADAAIAAYABQAFAAMABQAJ
AA0ADQAIAP7/7v/a/8v/vf+p/5n/k/+Q/5D/kv+Y/6H/rP+w/7D/r/+y/7r/w//M/9j/
4//m/+r/8f/2//r/AQAFAAYABAAFAAYABwAIAAoADQALAAsADAAMAAwADAAMAAsACgAJ
AAwADQAOAA8ADQAMAAsACgALAAwADAANAA0ADQANAA0ADAALAAoACQAJAAoACwAMAAsA
CgAKAAkACQAJAAkACQAJAAkACQAJAAcABwAGAAYABwAJAAoACgAGAAUABAADAAUABgAG
AAcACQAJAAkACQAGAAQAAwADAAYABQAGAAcABgAEAAMAAgACAAEAAQABAAQABQAFAAYA
BgACAAAA/v8AAAEAAAABAP7//f/8//v//P/7//v/+//7//z//f/9//n/+P/3//b/+f/7
//z//f/8//v/+f/4//v//P/9//3///8AAAAAAQABAAAAAAD//wIAAwAEAAYABQAEAAQA
AwAFAAUABQAFAAgACAAIAAgABQAEAAQAAwAIAAcACAAJAAcABwAGAAUABwAHAAcACAAI
AAYABgAGAAYABgAGAAUABgAHAAgACgAIAAcABgAFAAYABgAHAAgACgAKAAoACgAIAAcA
BgAFAAgACQAIAAkABwAHAAgACAAHAAcABwAGAAcABwAHAAcACAAHAAYAAwAGAAcACAAJ
AAYABgAFAAUABwAHAAYABgAHAAcACAAJAAcABwAFAAMABgAHAAgACAAGAAYABgAHAAoA
CgAJAAkACwALAAoACgAHAAYABQADAAYABwAJAAoACAAIAAQABgAGAAYABgAHAAgACQAK
AAcABwAGAAUABgAHAAgACwAKAAoACgAKAAoACgALAAsACwALAAsACwAIAAYABQAEAAQA
AQD///7/+//4//j/+P/6//r/+P/6//r/+f/5//r/+P/4//f/+P/6//3/AAAEAAMAAgAD
AAIAAAABAAEAAQADAAQABQAGAAMAAwACAAEAAgADAAQABgAGAAYABgAGAAYABgAGAAYA
DAAIAAoACwAJAAMABQAJAA8AEQAMAAAA8P/e/8//vf+p/5//l/+S/47/jv+S/5v/oP+k
/6j/q/+s/7T/wf/Q/97/5f/q//D/9f/4//7/BQALAA4AEAAPAA4ADQAMAAwADwANAA0A
EQASABMAFAAUABMAEgARABQAFQAWABcAFQAUABMAEgASABIAEQARABIAEwAUABUAFAAT
ABIAEQATABQAFQAWABUAFAAUABMAEwATABMAEwATABMAEwATABEAEQAQABAAEgATABMA
EgARABEAEQARABIAEgARABEAEwATABMAEwASABAADwAPABAADwAQABEAEQAQABAAEAAQ
AA8ADwAPABEAEQAQABAAEQAOAA0ADAAOAA8ADgAPAA4ADQAMAAsADAALAAsACwAMAAwA
DAALAAkACAAHAAYACAAJAAkACQAHAAcABgAGAAkACgALAAsADQAOAA4ADwANAAwADAAL
AA4ADwAQABIAEQAQABAADwAPAA8ADwAPABIAEgASABIADwAOAA4ADQASABEAEgATABMA
DwAKAA==
         </WaveFormData>
      </LeadData>
      <LeadData>
         <LeadByteCountTotal>10000</LeadByteCountTotal>
         <LeadTimeOffset>0</LeadTimeOffset>
         <LeadSampleCountTotal>5000</LeadSampleCountTotal>
         <LeadAmplitudeUnitsPerBit>4.88</LeadAmplitudeUnitsPerBit>
         <LeadAmplitudeUnits>��V</LeadAmplitudeUnits>
         <LeadHighLimit>2147483647</LeadHighLimit>
         <LeadLowLimit>268435456</LeadLowLimit>
         <LeadID>V2</LeadID>
         <LeadOffsetFirstSample>0</LeadOffsetFirstSample>
         <FirstSampleBaseline>0</FirstSampleBaseline>
         <LeadSampleSize>2</LeadSampleSize>
         <LeadOff>FALSE</LeadOff>
         <BaselineSway>FALSE</BaselineSway>
         <ExcessiveACNoise>FALSE</ExcessiveACNoise>
         <MuscleNoise>FALSE</MuscleNoise>
         <LeadDataCRC32>2884454200</LeadDataCRC32>
         <WaveFormData>
/P/8//z//P/6//r/+v/6//r/+v/6//r/+v/6//r/+v/4//j/+P/4//n/+v/7//z/+//6
//n/+P/6//r/+f/5//j/+P/4//j/+v/8//3//f////////////7/////////AQABAAIA
AgD//////v/7//r/9//3//f/+P/5//n/+P/y//H/8f/x//L/8v/y//L/8//z//P/8//0
//T/9v/2//f/9//3//f/+P/4//f/9//1//X/9f/1//X/9f/2//b/9v/2//b/9v/3//j/
+P/5//j/+P/4//n/+f/7/wEABQALABsAKgAwADwASwBRAEsAPgA4AC0AFQD1/9b/u/+j
/43/c/9Z/zz/Jf8f/yn/PP9S/2v/hv+b/6//wf/M/9X/3//m/+3/8P/y//f/+f/7//v/
/v/+//7/////////AAAAAAEAAgACAAIAAwADAAMAAwAEAAYABgAGAAYABQAEAAQAAwAE
AAUABwAIAAYABwAIAAgABgAGAAYABgAKAAsADAANAAwADAALAAoACgALAAsACwANAA0A
DQANAA0ADgAOAA8ADwAPAA8AEAAQABAAEAARABMAFQAVABUAFwAXABcAGAAcABwAHAAf
AB8AHwAhACIAIAAgACIAIwAnACkAKgAqACoAKgArACsALAAsACsAKwAtAC0ALQAsACoA
KgAqACsAKwArACsAKQAoACcAJQAkACQAIwAjACIAIwAhAB8AHgAdABsAGQAVABQAEwAT
ABIAEAAQAA8ADQAMAAoACQAJAAoACQAIAAgACAAGAAUABQAHAAcABQAFAAUABQADAAMA
AwADAAMAAwADAAMAAwADAAIAAgADAAMABAAEAAQABAADAAMAAwABAAEAAgACAAIABQAG
AAYABgAEAAQABAAEAAYABwAHAAcABQAFAAUABwAGAAYABQADAAQABQAIAAkACQAJAAgA
BwAGAAYABgAGAAYABgAGAAYABAAFAAUABAAFAAUABQAFAAMABAAEAAQABAADAAMABAAE
AAMAAwACAAQAAgACAAIABAAEAAUABQAEAAMAAgABAAMAAwACAAIAAgACAAIAAgACAAIA
AgACAAEAAgAEAAQABAAEAAIAAgACAAEAAgAEAAUABgAFAAQABQAFAAcACQAJAAkACwAM
AA0ADQALAAsACwAMAA4ADgAPAA8ADAAIAAQAAwAFAAUABQAEAAIA/v/9//3//f/8//z/
/P/8//3//f/9//v//P/8//7/AAD////////9//7//v/9//3//f/9//3/////////AAD+
//7//v/+//7//v/+//3//f/+//7//v/9//3//f8DAAcABwAPAB4ALAA6AEcAUQBTAEgA
PgA3ACkADQDw/8//r/+T/3n/X/9E/y//H/8X/yD/Nv9R/2z/h/+f/7H/xP/R/9v/5v/t
//D/9P/5//v//f/9/wAAAgACAAMAAwADAAQABAAFAAYABgAGAAcABwAHAAcACAAIAAgA
CAAIAAgACAAJAAkACQAJAAoACgAMAA0ADgAOAA0ADAALAAoADAANAA4ADwAPABAAEAAQ
ABAAEQARABEAEwATABMAEwARABIAEgATABUAFQAVABYAFAAUABQAFQAZABsAGwAbAB0A
HQAdAB4AHwAeAB0AHwAgACEAJAAmACYAJgAoACkAKQArACwALAAuAC4ALwAvADEAMgAy
ADMAMwAzADMAMgAyADIAMgAzADEAMQAxAC8ALwAvAC4ALgAuAC0ALQAsACkAJwAlACQA
IwAhAB8AGwAbABkAGAAWABQAFAATABEAEAAOAA0ADQAMAAsACgAKAAkABgAEAAMABgAH
AAYABwAFAAUAAwADAAIAAQAAAP//AAABAAIAAwACAAIAAwADAAQABAAEAAQAAwADAAMA
AQABAAIAAgACAAEAAgACAAIAAAAAAAAAAAABAAMABAAFAAMAAwADAAUABAAEAAMAAQAC
AAMABgAHAAcABwAGAAUAAgACAAIAAgACAAIAAgACAAAAAQABAAAAAAABAAIAAwACAAIA
AQAAAAEA///+//7/AQABAAIAAgAAAP7//v/+/wAAAAABAAEAAAD///7//f/+//////8A
AAAAAAAAAAAA///+//3//P/9//3//f/9//3//f/8//7//v/+//7//v///wAAAQABAP7/
/v/9//z//f/+/wEAAwADAAUABQAFAAMABAAFAAUABgAHAAgACgAIAAgACQAJAAkABgAD
AAMAAQABAAEAAAD+//r/+f/5//n/+P/4//j/9v/3//f/9//3//j/+P/6//z/+//7//v/
+f/6//r/+f/5//n/+f/5//v/+//7//z//v/+//7//v/9//z/+//5//r//P/9//7/AQD9
//n//f8BAAMABwAQACAAMAA7AEcAUQBKADoAMwAtABMA9P/Z/7f/lf93/1//Qv8r/xv/
Ef8S/yT/O/9W/3P/j/+j/7T/w//P/9z/5//s/+7/8f/z//X/9f/4//j/+P/5//n/+//+
/wAAAwADAAIAAQABAAEAAQABAAIABAAEAAQABAAEAAQABQAFAAUABQAGAAYABAAFAAYA
BgAHAAgACQAKAAoACQAIAAcACQAKAAoACgAKAAsACwALAA0ADQANAA0ADQAOAA4ADwAP
AA8ADwAQAA4ADgAOAA8AEgAVABYAFwAVABUAFQAWABkAGgAbAB8AHQAdAB8AIAAiACIA
JAAlACcAKQAqACoAKAAoACkAKQAtAC4ALgAvAC8ALwAvAC4ALgAuAC4ALwAvAC8ALwAt
ACoAKQAnACYAKAApACsALAAoACUAIgAgAB4AHQAcABkAFwAVABQAEgASABIAEQAPAA4A
DAALAAsACgAJAAgACAAIAAYABQAFAAMAAwABAAEAAwADAAEAAQADAAMAAwADAAEAAQAB
AAEAAAAAAAEAAQACAAIAAgACAAAA///+//v//f8AAAIABAACAAIAAQAAAAIAAgACAAIA
AAABAAEAAQADAAMAAwAFAAQABAADAAEAAQABAAMAAwAGAAcABwAHAAIAAgACAAIAAgAC
AAIAAgACAAMAAwACAAEAAQABAAEAAAAAAP///v////3//P/8//////8AAAAA///8//v/
+v/8//z//f/9//////////////////7//v/9//z/+//6//v//P/9//7/+//6//j/+P/4
//j/+v/6//r/+f/5//r/+v/6//z//P/+/////f///////////wAAAQABAAMAAwADAAQA
AgACAAMAAwADAAAA/f/9//3//f/9//z/9//y//D/7//w//D/8f/y/+//7//u/+3/7v/w
//H/9P/0//P/8//z//P/9P/0//P/8//z//P/8//x//H/8f/y//T/9P/0//T/9P/0//T/
8//y//L/8f/w//X/9f/z//f/+//9/wcAFAAiADAAQQBLAEUANAAuAC8AHwD5/9r/vf+f
/4n/c/9X/zr/H/8L/wv/IP86/1H/av+D/5v/r//A/8n/0//e/+X/5v/s//P/9P/1//T/
9v/6//r/+//7//n/+v/6//v//P/8//z//f/+////AAACAAIAAgACAAIAAgACAAMAAwAB
AAEAAgACAAIAAwAEAAQABgAGAAYABgAHAAcABwAHAAUABgAGAAYACAAJAAkACQAKAAkA
CAAHAAgACgALAA0ADQANAA0ADgAOAA4ADgAPABMAFQAVABUAFQAVABUAFgAYABgAGAAb
ABkAGQAbABwAHAAcAB4AHwAjACUAJgAmACYAJgAnACcAKQAqACoAKwAtAC0ALQAsACsA
KgApACkAKwArACsAKQAoACcAJQAkACQAIwAjACIAHwAdABsAGgAcABsAGgAXABcAFQAU
ABIAEAAQAA8ADQAOAAwACwALAAgABwAGAAYABwAGAAYABwAHAAcABQAFAAUABQADAAMA
BQAFAAUABQAEAAMAAgABAAIAAgADAAMABAAEAAQABAAEAAMAAgD//wEAAgACAAIAAwAE
AAQABAAGAAYABgAGAAYABwAHAAcABgAFAAQABQAJAAoACgAJAAcABwAJAAkACQAJAAgA
BwAHAAgACQAKAAgACAAIAAgABwAHAAYABAAEAAUABgAHAAUABgAGAAYABgAFAAUABgAH
AAcACAAIAAgABgAGAAYABAAEAAUABQAFAAUABQAFAAcABwAGAAYABAAEAAQABAAEAAQA
BAAEAAQABAAEAAQABAADAAQABgAHAAgACAAIAAoACwAJAAsACwALAAsADAANAA0ADQAN
AA0ADgAOAA4ADwAPAAsACAAFAAUABQAFAAUABAADAAAAAAABAP///v/+//7///8BAAIA
AwABAAIAAgAEAAIAAQABAAEAAgAEAAUABQADAAMAAwADAAUABQAFAAYABQAEAAMAAgAF
AAYABwAHAAUABgAGAAYABwAHAAcACwARABkAJwA0AEIAUgBdAGEAWQBMAEoAQQAnAAkA
6v/L/7H/l/99/2f/Tv85/y//Of9O/2L/e/+S/6n/u//L/9r/5//x//r///8EAAYACQAJ
AAsACwAOAA4ADgAPAA8ADQAOAA4ADwARABIAEwAVABMAEwATABQAFgAWABYAFgAUABQA
FQAVABUAFQAWABYAFgAXABgAGAAWABYAFgAWABgAGQAaABsAGwAcABwAHAAaABsAGwAb
AB0AHQAdAB0AGwAcABwAHQAfAB8AHwAgABwAGgAYABcAFgAVABIADwAOAA0ADAAMAAsA
CgAJAAsACQAJAAsADAAKAAoADAANAA0ADQAMAAoADQAOABAAEQASABIAEQARAA8ADwAP
AA4AEAAQABAAEQAQAA8ADgALAAwACwAJAAgABgAFAAUABAAFAAMAAQAAAP7//f/8//n/
9//1//T/8v/x//L/8v/x/+7/7P/r/+v/6v/p/+j/6P/q/+j/5//n/+f/5//l/+X/5v/n
/+b/5//m/+X/5P/j/+X/5f/l/+X/5v/m/+f/5//k/+T/5P/k/+X/5f/l/+P/5f/m/+b/
5v/n/+j/6P/o/+b/5v/m/+b/6P/p/+n/6f/p/+n/6f/r/+z/7P/r/+n/5//n/+n/6f/q
/+v/6//r/+r/6v/q/+r/6v/q/+r/6v/q/+v/6//q/+n/6f/p/+n/6//s/+z/7P/p/+f/
5v/m/+n/6f/q/+r/6v/o/+j/6P/m/+b/5//n/+n/6f/p/+n/6f/p/+j/6P/o/+j/6P/o
/+b/5v/m/+b/6f/o/+j/6P/o/+j/5//m/+X/4//l/+b/5v/m/+b/5v/o/+n/5//p/+n/
6f/q/+z/7v/v/+7/7f/s/+z/7P/s/+3/7f/r/+j/5f/l/+X/5f/l/+T/4//g/+D/4f/g
/97/3f/c/9z/3f/d/93/3f/e/97/4P/e/93/3f/d/9//4P/g/9//3f/d/93/3f/b/9v/
2//c/93/3v/f/+D/3v/e/97/3f/f/+D/4P/g/93/3f/f/9//3//n//X/AgAQABwAKQAz
AC0AHgAYABMA/f/j/8b/p/+H/2n/Tf8z/xr/A//1/vX+BP8a/zX/UP9n/33/kf+k/6//
u//G/83/zv/Q/9P/1f/X/9f/2v/c/9z/3f/d/93/3v/e/9//4v/i/+L/4//i/+H/4P/g
/+D/4P/g/+D/4f/i/+T/5f/k/+P/4//i/+T/5f/m/+b/5P/k/+T/5P/l/+X/5f/l/+f/
6P/o/+j/6P/p/+n/6f/r/+v/6//r/+v/7P/s/+3/7f/t/+3/7v/u/+7/7v/v//H/8//z
//P/9f/1//X/9v/4//j/+P/7//r/+f/6//r//f/+/wEAAwACAAMAAwACAAMABAAGAAcA
CQAKAAoACwAJAAkACQAIAAsADAANAA8ADgANAAwACQAKAAkABwAGAAYABQAFAAQAAQD/
//3//P/8//v/+v/3//P/8f/w/+7/7v/u/+3/6//q/+j/5//n/+b/5f/k/+T/5v/k/+P/
4//l/+X/4//j/+P/4//h/+H/3//f/9//3//h/+H/4f/h/+L/4v/j/+P/4f/g/9//3v/g
/+H/4v/h/9//4P/g/+D/4//k/+T/5P/k/+T/5P/k/+L/4//j/+P/5P/l/+b/6f/o/+j/
5//l/+X/5f/n/+f/5v/n/+f/5//k/+T/5P/k/+T/5P/k/+T/5v/n/+f/5v/l/+X/5f/l
/+X/5v/m/+b/5f/j/+L/4v/j/+P/5P/k/+X/5P/l/+b/5f/k/+T/4//j/+P/4//j/+P/
4//i/+L/5P/k/+T/5P/k/+T/5P/k/+X/5f/l/+X/5f/n/+j/5//m/+X/5P/m/+b/5v/l
/+f/6P/o/+j/5v/m/+j/6f/q/+3/7v/v/+//8P/x//H/8v/z//T/9v/4//j/+f/5//X/
8v/v/+//7//v/+//7v/t/+r/6v/r/+n/6P/o/+j/6v/r/+v/6//r/+z/7P/u//D/7//v
/+//7f/u/+7/7f/t/+3/7f/t//D/8f/y//T/8//y//H/8P/y//L/8v/x//H/8v/y//L/
8f/z//P/8//3//v/AwAQACAALgA3AEMASQBAADIALQAjAAkA6P/F/6P/g/9p/0//Ov8l
/xX/Df8U/yb/O/9U/3H/jf+j/7T/xf/T/9r/3//o/+z/7//y//X/9v/6//r/+v/7//v/
/f/+//7///8AAAAAAAABAP///////wAAAQACAAMABAAEAAQABQAFAAcABwAIAAgABgAH
AAgACAAGAAYABgAGAAkACQAJAAkACQAKAAoACgAKAAsACwALAA0ADQANAA0ADAAMAAsA
CwAMAA0ADgAQABAAEAAQABEAEwAVABUAFQAWABcAGAAaABsAGgAZABsAHAAdACAAIgAg
ACAAIgAjACUAJwAoACgAKAAoACkAKQArACwALAAtAC4ALwAwADAALgAuAC4ALwAvAC8A
LwAtAC0ALQAsACwAKgApACkAKAApACcAJQAkACIAIQAgAB0AGwAZABgAFgAWABYAFQAT
ABEADgAMAAsACgAJAAgACAAKAAgABwAHAAUABQADAAMABAAFAAQABQADAAMAAwADAAUA
BQAFAAUAAgACAAMAAwADAAQABQAGAAUABQAFAAMAAQACAAIAAgAEAAYABwAIAAcABgAF
AAQABgAHAAcABwAHAAcABwAJAAgACAAHAAUABwAHAAkACQAJAAkACAAHAAcACAAJAAoA
CgAKAAoACgAJAAkACAAGAAYABwAIAAkABwAIAAgACAAJAAcABgAGAAcABwAIAAgABgAE
AAQABAAHAAgACgALAAkACQAJAAkACQAJAAgACAAGAAYABgAGAAgACgAGAAQABAAGAAYA
BgAGAAYABgAGAAUABwAIAAgACAAGAAYACAAJAAsADQANAA0ADwAQABEAEQAOAA0ADAAM
AA0ADgAQABEADQAKAAcABwAFAAUABQAEAAQAAAD////////+//7//v///wEAAgADAAEA
AgACAAQAAgABAAEAAQADAAQABAADAAIAAQAAAP//AAABAAIABAADAAIAAQAAAAIAAgAC
AAEAAwAEAAQABAADAAMAAQAFAA0AGQAnADgARABMAFMAVwBNAEAAPgA5ACMAAwDk/8f/
rf+T/3n/Xf8+/yn/Jf81/0r/Xv9z/4z/pf+3/8n/2P/j/+v/8P/3//r/+v//////AQAB
AAQACAAIAAkACQAGAAYABQAFAAkACgALAA0ADAALAAoACgAKAAoACgAKAAwADAANAA0A
CwALAAwADAAOAA8AEAAQAA4ADgAOAA4ADQANAA0ADQANAA4ADgAOAA4ADwAPAA8AEQAR
ABEAEQATABQAFAAVABMAEwATABQAFgAWABYAFwAZABsAGwAbAB0AHQAdAB4AHgAeAB4A
IQAjACMAJQAmACQAJAAmACcAJwApACoAKgAsACwALQAtAC8AMAAwADEALwAvAC8ALgAw
ADAAMAAxADAALwAuACsAKwArACoAKgAoACcAJwAmACUAIwAhACAAIgAhACAAHQAbABkA
GAAWABYAFgAVABMAEAAOAA0ADQANAA0ADQAOAA4ADAALAAsACgAJAAYABQAGAAcABgAH
AAgACQAKAAsACQAJAAkACQAGAAYABwAHAAYABgAGAAYABwAHAAcABQADAAQABAAEAAYA
CAAJAAoACAAIAAgACAAIAAkACQAJAAcABwAHAAkADAAMAAsACQAJAAkACwALAA4ADwAP
AA8ADAAMAAwADAAOAA4ADgAOAAsACwAKAAgACAAJAAoACwALAAwADAAMAAsACQAIAAgA
CwALAAwADAAMAAoACgAKAAoACgALAAsACwALAAsACwAJAAkACAAIAAgACAAIAAgACgAM
AAoACgAKAAoACgAKAAoACQAJAAoACgAKAAgACAAKAAsADQAPAA8ADwAPABAAEQARABEA
EQARABIAEAAQABEAEQAPAAwACQAJAAoACwAMAAwACQAEAAIAAQACAAIAAwAEAAIAAwAD
AAMABQAGAAYACAAIAAcABwAHAAUABgAGAAUABQAFAAUABQAHAAcABwAIAAYABgAGAAYA
BwAIAAkACQAIAAgABwAGAAcABwAJAAsADQAVAB8ALAA6AEoAWQBfAFcASgBEAD0AJQAJ
AOz/zf+v/5n/gf9l/0r/Of8p/y3/QP9Y/2//iP+f/7P/w//Q/93/6//4//3/AAAAAAUA
BQAHAAcACgAMAAwADQANAA8AEAAQABEAEAAQABAAEQATABMAEwAUABIAEgASABIAEAAQ
ABEAEQATABMAFAAUABQAFQAWABYAGAAYABgAGAAXABcAFwAXABUAFgAWABYAGAAZABkA
GQAbABsAGwAbAB0AHgAeAB8AHQAdAB0AHgAgACAAIAAhACEAIwAjACMAIwAjACMAJAAo
ACgAKAArACkAKQArACwALgAuADAAMQAyADMAMwAyADIAMgAzADMANQA2ADYANwA3ADcA
NwA2ADYANgA2ADcAOQA5ADkANwA0ADMAMQAwADIAMQAxADAALQArACkAKAAnACUAIwAf
AB8AHQAcABoAGAAYABcAFQAUABIAEQARAA8ADQALAAoACAAGAAUABQAHAAcABQAFAAMA
AwABAAEAAwADAAMAAwABAAEAAQABAAAAAAABAAEAAgACAAIAAgADAAMAAwABAAMABAAE
AAQABAAEAAMAAgACAAIAAgACAAIAAwADAAMAAwADAAMABQAEAAQAAwABAAIAAwAGAAcA
BQAFAAQAAwABAAIAAwAEAAIAAgACAAIAAgADAAMAAgABAAEAAQABAP//AAAAAAAAAgAB
AAEAAgABAAEAAgACAAIAAAAAAAAAAAAAAAEAAQD//////////wAAAQABAAIAAgACAAIA
AgD///7//f/8//z//f/+/////f/9//z//P/9/wIAAAAAAAAAAAD+//7//v/9////AAAA
AAAA/v/+/wAAAQD//wEAAQABAAMABAAFAAUABwAHAAcACAAIAAgACQAJAAcABAABAAEA
AwADAAMAAgAAAPz/+//7//r/+P/3//b/9v/3//f/9//1//b/9v/4//n/+f/6//v/+f/6
//r/+f/5//n/+f/5//n/+f/5//r/+v/6//r/+v/6//r/+v/5//n/+v/6//r/+f/7//v/
/f///wUACQAWACYANAA/AE0AUwBGADoANQArAA8A9P/V/7H/kf95/13/QP8r/x3/E/8Y
/yj/Qf9a/3X/j/+n/7z/zf/X/97/5f/q/+7/7//y//X/9v/6//z//P/9//3///8AAAAA
AQACAAIAAgADAAIAAQAAAAAAAgACAAIAAgACAAIAAwADAAUABQAGAAYABgAHAAgACAAG
AAYABgAGAAkACQAJAAkABwAIAAgACAAKAAsACwALAA8ADwAPAA8ADQAOAA4ADwARABEA
EQASABAAEAAQABEAEwAVABUAFQAXABcAFwAYABoAGgAaAB0AHQAdAB8AIAAeAB4AIAAh
ACUAJwAoACgAKAAoACkAKQApACoAKgArAC0ALQAtACwALgAuAC4ALwAtAC0ALQArACsA
KwAqACoAKAAnACcAJgAnACUAIwAiACEAHwAdABkAFwAVABQAEgAQABAADwANAAsACAAG
AAUABQAFAAUABgAFAAIAAAD////////9//3///////3//f/7//v/+//7//v/+//7//v/
+v/6//v/+//8//z//P/8//////////3//P/8//v/+v/8//7///8AAP7//v/+//7//P/9
//3//f/9//3//f////7//v/9//v//P/9/wAAAQABAAEAAAD///3//v///wAAAAAAAAAA
AAD+///////+/////////////f/+//7//v////3//P/8//v/+//8//z//P/6//r/+v/8
//z//f/9//v/+//7//v/+f/5//j/+P/5//r/+//8//v/+v/5//j/+P/5//r/+//6//n/
9//2//X/+P/6//r/+v/6//r/+v/6//n/+f/6//r/+v/8//z//v////3/////////AgAE
AAYABwAFAAUABQAGAAQABAAFAAUABAACAAAAAQAAAP///v/8//r/9v/1//X/9P/y//H/
8P/y//P/8//z//X/9v/2//j/9//1//T/8//1//b/9v/1//X/9f/1//X/9f/1//X/9v/4
//j/+P/4//f/9v/1//P/9f/2//b/9v/1//P/9f/z//X//f8FABQAJAAwAD0ASQBJAEAA
NgAxACcADQDu/83/qf+J/23/U/86/yP/E/8N/xj/MP9H/1z/d/+P/6P/tP/F/9P/3P/h
/+T/7P/z//L/8//y//T/+P/4//n/+f/5//r/+v/7//z//P/8//3//f/9//3//v/8//z/
/P/8//7//v///////////wAAAAD+////AAAAAAIAAgACAAIAAQABAAEAAQADAAQABAAE
AAIAAwADAAMAAwADAAMAAwAEAAYABwAJAAcABwAHAAgACgAKAAoACwAMAA0ADAALAAwA
DQAOABAAEgASABIAFQATABMAFQAWABgAGAAaABsAGgAbABsAGgAdAB4AIAAhACMAJAAk
ACUAJAAjACIAIAAiACIAIgAjACEAIQAhAB8AHwAfAB4AHgAgAB8AHwAeABsAGQAXABYA
GAAXABYAEwAPAA0ADAAKAAoACgAJAAcABgAEAAMAAwAAAP///v/+/////v/+/////v/9
//r/+f/5//n/9//3//f/9//3//f/+f/5//n/+f/6//r/+//7//j/+P/4//j/+//7//v/
+f/5//r/+v/6//n/+v/6//r/+v/6//r/+v/6//v/+//7//v/+//7//3/AAAAAP///f/9
//3//////wAAAQABAAEA/P/8//z//P/8//z//P/8//7///////7/+//7//v/+//9//7/
/v/+//v/+f/4//j/+f/5//r/+v/6//j/+P/4//j/+P/5//n/+//7//v/+//5//n/+P/4
//j/+P/4//j/+P/4//j/+P/3//T/9v/2//b/9v/2//b/9v/1//X/9v/2//b/9//4//v/
/f/6//v/+v/5//n/+v/7//v/+//7//v//P/8//z//f/9//3/+v/3//f/9f/1//X/9P/y
/+7/7f/t/+//7v/u/+7/7v/v/+//7//v//D/8P/y//L/8f/x//H/7//w//D/7//x//H/
8f/x/+//7//v//D/8v/y//L/8v/w//D/8P/v//H/8v/y//L/+f/1//P/9//5//3/CwAa
ACgANAA/AEkASQA6ADAALwAdAP3/4v/H/6n/kf95/1//RP8p/xf/Gf8s/0T/Wf9w/4f/
nf+t/7z/y//V/9z/4//q/+r/6//t/+//7//y//b/9v/3//f/9f/2//b/9//2//b/9v/3
//n/+f/5//r/+P/4//j/+P/5//r//P/9//v/+//8//z/+v/7//z//P/8//z//P/8//3/
/f/9//3//f/+//7//v/+/////////wEAAQABAAEAAQACAAIAAwACAAEAAAAAAAMABAAF
AAcABwAJAAkACQAJAAkACQAKAA4ADgAOABEADwAPABEAEgASABIAFAAVABcAGQAaABoA
GgAaABsAGwAdAB4AHgAfAB0AHQAdABwAHAAcABwAHQAdAB0AHQAbABwAGwAZABgAGgAZ
ABkAGAAXABUAEwASABIAEQAQAA0ACwAJAAgABgAEAAQAAwABAAIAAAD//////v/9//z/
/P/8//r/+f/5//v/+//5//n/9//3//X/9f/2//f/+P/5//f/9//3//f/9v/2//f/9//2
//b/9v/2//n/+f/5//f/9//4//j/+P/3//j/+P/4//j/+P/4//j/+P/5//n/+f/5//n/
+f/7//z//P/7//n/+f/5//v/+//6//v/+//7//r/+v/6//r/+v/6//r/+v/8//3//f/8
//r/+f/4//f/+f/6//r/+v/5//f/9v/2//X/9f/2//b/9//2//f/+P/4//j/+f/5//v/
+//7//v/+v/5//f/9v/0//T/9P/0//X/9v/3//j/9f/1//T/9P/0//T/9P/2//b/9v/1
//P/9P/0//T/9P/0//b/9//1//f/9//3//n/+v/7//v/+//7//v//P/6//r/+//7//n/
9v/z//P/8f/x//H/8P/x/+7/7v/v/+7/7P/r/+r/6P/p/+n/6f/q/+z/7f/w/+//7f/s
/+v/6//s/+z/6//r/+v/6//r/+v/6//r/+z/7v/u/+7/7v/s/+z/7P/r/+v/7P/s/+z/
8f/t/+//8//1//n/BwAYACYAMAA9AEUAPQAwACgAHwAHAOv/zv+v/5H/df9b/0H/Jv8R
/wn/Ef8g/zj/U/9u/4X/m/+r/7j/xf/P/9b/3//m/+j/6f/r/+3/7f/w//H/8P/w/+//
8f/y//L/8//0//T/9P/1//f/9//3//j/9v/2//b/9v/4//j/+f/5//n/+f/6//r/+v/7
//z//P/8//z//P/8//v/+//7//v//f/+//7//v/8//3//f/9////////////AQACAAIA
AwADAAMAAwAEAAYABgAGAAcABwAJAAkACQAJAAkACQAKAAwADAAMAA8AEQARABMAFAAW
ABYAGAAZABoAGwAbABoAHAAcAB0AHQAfACAAIAAhACEAIQAhACAAIgAiACIAIwAhACEA
IQAfACAAHwAdABwAHAAbABsAGgAXABUAEwASABIAEQAQAA0ACwAJAAgABgACAAIAAQD/
//7//P/7//v/+P/3//b/9v/4//b/9f/1//X/9f/z//P/8f/x/+//7//x//H/8f/x/+//
7f/r/w==
         </WaveFormData>
      </LeadData>
      <LeadData>
         <LeadByteCountTotal>10000</LeadByteCountTotal>
         <LeadTimeOffset>0</LeadTimeOffset>
         <LeadSampleCountTotal>5000</LeadSampleCountTotal>
         <LeadAmplitudeUnitsPerBit>4.88</LeadAmplitudeUnitsPerBit>
         <LeadAmplitudeUnits>��V</LeadAmplitudeUnits>
         <LeadHighLimit>2147483647</LeadHighLimit>
         <LeadLowLimit>268435456</LeadLowLimit>
         <LeadID>V3</LeadID>
         <LeadOffsetFirstSample>0</LeadOffsetFirstSample>
         <FirstSampleBaseline>0</FirstSampleBaseline>
         <LeadSampleSize>2</LeadSampleSize>
         <LeadOff>FALSE</LeadOff>
         <BaselineSway>FALSE</BaselineSway>
         <ExcessiveACNoise>FALSE</ExcessiveACNoise>
         <MuscleNoise>FALSE</MuscleNoise>
         <LeadDataCRC32>1747625355</LeadDataCRC32>
         <WaveFormData>
/P/8//z//P/6//r/+v/6//z//P/8//z/+v/6//r/+v/4//j/+P/4//n/+v/7//z/+//6
//n/9//5//r/+v/6//r/+v/6//r/+//8//z//v//////AAABAAEAAgACAAIAAwAFAAgA
CQAFAAQAAwABAAIAAQAAAAAAAAABAP///f/3//X/8//w//H/8v/y//P/8//0//T/9P/1
//b/9v/2//j/+P/2//b/9v/2//b/9v/y//L/9P/0//T/9P/0//T/9v/2//f/9//4//j/
+f/6//j/+P/5//n/+f/7/wIABgAMAB0ALgA5AEsAYgB0AH0AhgCTAJsAlQB5AFAAKAAB
AN3/uP+V/2//TP82/zn/UP9l/3j/jP+f/7D/wP/M/9T/3f/l/+n/6//t//H/9P/0//b/
9//3//n/+v/6//r/+v/6//r//f/9//3//v/8//3//f/+/wAAAAAAAAAA//////7//f//
/wAAAQACAAAAAgACAAIAAAAAAAAAAAAEAAUABgAIAAcABgAFAAQABQAFAAUABgAHAAcA
BwAIAAgACAAJAAoACgAKAAoACgALAAsADAANABEAEgASABIAFAAUABQAFgAXABgAGAAa
ABsAHAAdAB4AHgAeACAAIQAjACUAJgAnACgAKgArACwAKwArACwALAAvAC8ALwAxAC8A
LwAvAC8AMQAyADIAMQAvAC4ALQAtACsAKgApACkAKgApACYAJAAiACAAHgAdABsAGQAX
ABYAFgATABIAEAAPAA0ADAAKAAwACgAKAAkACQAIAAcABgAGAAYABAADAAMAAwACAAIA
AgACAAIAAgADAAMAAgACAAIAAwADAAMAAwACAAIAAgACAAIAAgABAP//AAAAAAAAAwAE
AAQABAAEAAMAAwAEAAQABgAGAAYABAAEAAQABAAGAAYABgAEAAQABgAIAAgABgAHAAcA
BwAHAAYABgAGAAYABgAGAAUABQAFAAQABAAEAAQABAAEAAQABQAFAAQABgAEAAMAAwAC
AAMAAwADAAQAAwADAAQABAAEAAQABQADAAMAAgACAAIAAgACAAEAAQABAAEAAQABAAEA
AQABAAIAAgAEAAQABAAEAAIAAQABAAAAAQACAAMABAADAAMAAwACAAUABwAIAAoACwAN
AA4ADgAMAAwADQAPABAAEAARABIADgAMAAoACAAKAAkACQAGAAUAAgABAAAA/P/8//z/
+//7//v//P/8//r/+//8//z//v/+//7//P/6//r/+v/6//z/+v/6//z/+v/6//r/+v/6
//r/+v/7//v/+//6//r/+v/6//r/+//5//n/+/8AAAQABgANABoAKwA9AFAAZABvAHYA
fQCLAI8AhQBqAEQAFwDt/8b/n/+B/2j/TP83/zj/S/9i/3j/jf+k/7T/wv/O/9f/3//n
/+n/7f/x//T/9P/2//f/9//5//r/+v/6//r/+v/6//3//f/9//7//P/9//3//v8AAAAA
AAAAAP7/////////AAAAAAAAAAACAAQABAAEAAIAAgACAAIABQAFAAUABgAGAAYABgAG
AAUABQAFAAYACQAJAAkACgAIAAgACQAKAAwADAAMAAwACwALAAwADQAPABAAEAAQABIA
EgASABQAEwAUABQAFgAYABoAHAAeAB4AHgAgACEAIgAjACMAIwAoACoAKwAsAC0ALQAu
AC4ALwAvAC8AMQAvAC8ALwAvAC0ALgAuAC0ALwAuAC0ALQAvAC4ALQAtACoAKQAmACQA
JAAiACAAHwAfAB0AGwAaABgAFQAUABIAEQAPAA4ADAAOAAwADAALAAgABgAEAAIABQAG
AAUABQAFAAUABAAEAAMAAgABAAAAAQABAAAAAAAAAAEAAQABAAMAAgACAAIAAgACAAIA
AQD//wAAAAAAAAEAAgACAAIAAAD/////AAABAAQABQAGAAQABAAEAAQABAAEAAQAAgAB
AAQABwAIAAYABwAHAAcABQAEAAQABAAGAAYABgAFAAQAAwABAAAAAQACAAMABAACAAMA
AwACAAQAAgABAAEABAAFAAUABQADAAEAAAAAAAAAAAAAAAEA//////7//v///wAAAQAB
AAEAAQABAAEA///////////+//7//v/+/wAAAAAAAAAAAAAAAAAAAAAAAAEAAwAEAAEA
AAD///7/AAABAAIAAgAGAAcABwAIAAcACQAKAAoADAAMAA0ADwAPAA4ADgAOAA0ADAAL
AAoACAAHAAcABAABAP7//f/8//r/+v/6//n/+P/3//f/9v/2//f/+P/4//n/+v/7//r/
+v/6//r/+v/6//j/+P/6//j/+P/4//j/+v/6//r/+//5//n/+P/4//r/+v/6//v////7
//n//P8AAAIABQAOAB0ALwBAAFIAYwBsAG8AeQCDAH0AagBMACEA8f/K/6X/f/9m/1L/
Of8w/z3/VP9o/3//lv+o/7b/wv/P/9n/4//n/+n/7f/u/+7/8P/x//L/8//z//L/9P/2
//j/+v/6//n/+P/4//j/+f/5//r//P/8//z//P/6//v/+//7//7//v/+//7//P/+//7/
/v///wAAAQACAAAA///+//7///8AAAEAAgABAAEAAQACAAMAAwADAAQABgAGAAcACAAH
AAYABQAEAAUABQAGAAcACwAMAAwADAAMAAwADAAOABEAEgASABQAEwAUABUAFgAYABgA
GgAbAB0AHwAgACEAIwAkACQAJAAnACcAKAAoACkAKQApACsAKQApACkAKQArACwALAAr
ACgAJgAkACMAJwAoACkAKwAnACUAIQAeAB4AHAAaABkAFwAVABMAEgAUABEAEAAOAA0A
CwAKAAgACAAGAAYABQAFAAQAAwACAAAAAAD+//3///////7//v8AAAAAAAAAAP3//f/8
//z//P/9//3//f/9//z//P/8//r/+v/6//n//P/+////AAAAAAAA///+//7//f/9//7/
/P/+//7//v8AAAAAAAAAAAIAAgACAAAA/P/+/wAAAAABAAMABAAFAAQAAgABAAAAAgAC
AAIAAQABAAEAAAAAAAAAAAAAAAAA//////7//P/+//z/+//7//7//////////f/7//r/
+v/6//r/+v/7//3//f/8//z/+v/6//r/+f/3//f/9//3//n/+f/5//n/+P/4//f/9v/1
//T/9P/1//f/+P/4//j/+P/4//j/+f/6//r//P/9//3//v/9////AAAAAAIAAgADAAUA
BQAEAAQABAADAAIAAQAAAAAA//////z/9v/y//D/7v/t/+7/7//v/+z/6//r/+r/6//t
/+//8P/w//D/8P/u/+7/7v/u/+7/7v/s/+z/7v/s/+z/7P/s/+7/7v/u/+//7//v/+7/
7v/t/+z/6//r/+//7//t//L/9v/4/wEAEAAfADMASgBcAGEAYgBvAIEAfQBjAEAAGgDz
/9H/sP+N/23/TP8s/yH/Mv9N/2D/dP+J/5z/sP+8/8T/y//V/9v/3//j/+n/6P/o/+r/
6//t/+//8P/w//D/8P/w//D/8f/x//H/8v/0//X/9f/2//b/9v/2//b/9v/3//f/9//4
//j/+P/4//b/+P/4//j/+f/6//v//P/9//3//f/+//3//P/7//r//P/9//7/AAAAAP//
/v/+////AAACAAQABAAEAAQABAADAAMABAAFAAkACgAKAAoACgAKAAoADAAPABAAEAAS
ABMAFAAVABYAFgAWABgAGQAbAB0AHgAfACEAIgAiACIAIwAjACQAJAAnACcAJwApACgA
JwAmACUAJwAoACgAJwAnACYAJQAlACMAIgAhACEAIAAfABwAGgAcABoAGAAXABcAFQAT
ABIAEAANAAwACgALAAkACAAGAAQAAgACAAEAAwACAAEAAAAAAAAA/v/9//3//f/8//z/
/P/8//z//P/5//n/+P/4//r/+//7//v//f/8//z//P/7//r/+f/3//j/+v/7//z/+//8
//z//P/+//3//f/+//7/AAAAAAAA///+//3//P8AAAIABAAEAAEAAgADAAIAAQABAAAA
//8BAAAAAAAAAAAAAAAAAP////////7//v8AAAAAAAAAAP/////+//z//f/8//z//f8A
AAEAAQABAP7//f/9//7//P/8//z//f/9//3//P/8//7//v/+//3/+//7//v/+//7//z/
+v/6//r/+v/5//n/+v/6//v//P/9//7//v///wAAAAABAAEAAAAAAAMABQAGAAYABgAG
AAcACQALAAoACgAKAAcABgAFAAQABgAFAAUAAgABAP7//f/8//n/+P/3//X/9v/3//n/
+v/6//v//P/8//v/+v/5//b/9//4//n/+v/4//b/9v/4//r/+v/6//r/+f/4//f/9//4
//n/+f/6//r/+v/6//v/+//7//3/AAAEAA4AHQAuAD8AVwBsAHoAgQCKAJkAoQCXAH0A
VgAsAAMA2/+0/5X/df9U/zz/Pf9U/2n/ev+O/6H/sP/A/87/2P/h/+f/7f/x//P/9f/2
//b/+P/5//n/+//8//z/+v/6//r/+v/+////AAACAAEAAQAAAAAAAgACAAIAAgAAAAEA
AQABAAAAAAAAAAAAAgAEAAQABAACAAIAAgACAAQABQAGAAgABgAGAAYABgAFAAUABQAG
AAkACQAJAAoACAAIAAkACgALAAwADQAOAA0ADQAOAA8AEQASABIAEgAWABYAFgAYABcA
GAAYABoAHQAeAB8AIAAiACIAJAAlACUAJQAkACMAJwAqACwALgAtAC0ALgAuAC8ALwAv
ADEAMwAzADMAMwAxADIAMgAxAC8ALgAtAC0ALQAsACsAKwAqACkAJgAkACIAIAAeAB0A
HQAbABkAGAAYABUAFAASABEADwAOAAwACgAIAAgABwAHAAYABQAEAAQABAACAAEAAgAD
AAMABAABAAAA///+///////+//7/AAABAAEAAQD///7//v/+//7//v/+//3///8AAAAA
AAABAAIAAgACAAAA/////wAAAgAEAAQABAAEAAQABAAEAAYABgAGAAQAAAACAAQABAAE
AAUABQAFAAUABAAEAAQABAAEAAQAAwAFAAUABAAEAAIAAgACAAIABAAFAAUABAACAAAA
/////wAAAQABAAEAAAD/////AAD+//7//v/////////+//7/AAAAAAAA////////////
//3//f/9//3//v/+//7//v/+//7//P/7//v/+v/8//z//P/8//r/+//8//z//P/9//3/
/v8AAAMABQAGAAUABAAEAAUABwAGAAYABgAFAAQAAwACAAAA//////z/+//4//f/9v/z
//L/8f/v/+//7//w//D/8P/x//L/8v/w//D/8P/u//D/8P/w//D/7v/s/+z/7v/u/+7/
7v/u/+7/7v/u/+//7//v/+7/7v/u/+7/7v/v/+3/7f/v//D/8v/6/wcAFAAjADUASgBc
AGMAZgBzAH8AfwBxAFQAKgD9/9P/rP+H/2f/TP8y/yP/Lv9D/1j/bv+D/5T/pP+0/77/
yf/V/9v/2//d/9//4v/i/+T/5f/l/+f/6P/o/+j/6P/o/+j/6//r/+v/7P/r/+v/6v/q
/+r/6v/q/+r/6//t/+7/7//v/+7/7f/s/+3/8P/x//L/8f/w/+//7v/x//H/8f/y//L/
8v/y//L/8//z//P/9P/1//X/9f/2//T/9P/1//b/9v/2//b/9v/3//f/+P/5//v//P/8
//z/AAAAAAAAAgABAAIAAgAEAAQABAAEAAQACQAKAA0ADwAPAA8ADgANABIAFAAVABYA
FwAXABgAGAAXABcAFwAZABoAGwAcAB0AGwAcABwAGwAbABoAGQAZABkAGAAXABcAFAAT
ABAADgAQAA4ADAALAAcABQADAAIABAABAAAA/v/9//v/+v/4//j/9v/2//X/9f/0//P/
8v/0//T/8v/x//H/8f/w//D/7v/u/+7/7v/v/+//7v/u/+7/7//v/+//7f/s/+z/7P/t
/+7/7//v/+3/7v/u/+7/7//w//D/8P/y//H/8f/y//H/8v/x//D/8f/y//P/9P/0//T/
9P/y//D/8v/0//T/8v/z//P/8//z//L/8v/y//L/8v/y//H/8//z//L/8v/w//D/8P/w
//D/8f/x//D/8P/u/+3/7f/u/+//7//v//D/7//v//D/7//u/+3/7f/r/+v/6v/q/+z/
7P/s/+v/7f/t/+3/7f/t/+3/7f/t/+z/7P/s/+z/7v/u/+7/7P/s/+z/7P/t/+3/7v/u
//D/8P/w//D/7v/v//D/8P/z//X/9v/4//n/+//8//z//v/+////AQADAAIAAgACAP//
/v/9//z//P/7//v/+P/3//T/8//y//D/8P/w/+//7//v//D/8P/u/+//8P/w//H/8v/z
//L/8P/w//D/8P/y//D/8P/y//T/9P/0//T/8v/y//L/8//1//X/9P/0//T/9P/0//X/
8//1//f/+P/4//7/CQAUACMAMwBCAFQAYwBqAHEAfQCDAHsAYgA6AA0A4/+8/5f/ef9k
/07/Of82/0X/WP9q/4H/mv+s/7r/yP/V/93/4f/n/+n/6//u//D/9P/3//f/+f/6//r/
+v/6//r/+v/7//v/+//8//r/+//7//z//f/+////AAAAAAEAAQABAAIAAgACAAIAAAAC
AAIAAgACAAIAAgACAAUABQAFAAYABAAEAAQABAAHAAcABwAIAAkACQAJAAoACQAIAAgA
CAAJAAoACwAMAA0ADQAOAA8ADwAQABAAEAAUABQAFAAWABUAFgAWABgAGwAcAB0AHgAe
AB4AIAAhACMAJQAmACcAKQAqACoAKgArACsALAAsAC4ALwAwADMAMwAzADMAMwAxADIA
MgAxADIAMgAyADMAMwAyADEAMQAyADEALgAsACoAKAAmACUAJQAjACEAIAAiAB8AHgAc
ABgAFQATABAAEgAQABAADwANAAwACwAKAAoACgAIAAcACQAJAAgACAAGAAYABgAGAAYA
BwAHAAgABwAHAAYABQAGAAYABwAIAAgACAAIAAcABgAGAAUABAAGAAgACQAKAAkABwAG
AAYACAAKAAoACgAKAAoACgAKAAoACgAKAAgACAAKAAwADAALAAsACgAJAAwADAANAA4A
DgAOAA4ADQALAAsACgAKAAwADAAMAAwACgALAAsACgAKAAgABwAHAAgACQAJAAkABgAF
AAUABgAJAAoACwANAAsACwAKAAoACAAIAAgABwAFAAUABQAFAAkACwAHAAUABAAFAAYA
BwAIAAcABwAIAAgACgAKAAoACgAJAAkACQAIAAsADQAOABAAEQATABQAFAASABAADwAP
ABIAEgATABQAEwASABEAEAAPAA0ADAAIAAcABAADAAIAAAAAAAAA//8AAAEAAwAEAAIA
AwAEAAQAAwACAAEA/v///wAAAQACAAEA/v/9//7///8AAAEAAgAAAAAAAAABAAEAAQAA
AAAAAgACAAIAAwADAAMAAQAEAAwAGAApADoASQBbAG4AegCBAIYAlwCjAJcAeQBSACgA
AQDb/7T/j/9t/0r/OP9D/1z/bf9+/5T/qf+6/8j/1v/g/+f/7f/x//X/9//7//z//P/+
////AQADAAQABAABAAAA///+/wIAAwAEAAYABAAFAAUABgAEAAQABAAEAAYABwAHAAcA
BgAGAAYABgAHAAoACwAMAAoACgAKAAoACQAJAAkACgAKAAoACgAKAAsACwALAAwADQAN
AA0ADgAQABAAEQASABAAEAAQABAAEQARABIAEwAXABgAGAAYABoAGgAaABwAHQAeAB4A
IAAhACIAIwAkACYAJgAoACkAKgArACsAKwAwADIAMwA0ADUANQA2ADYANgA1ADQANQA3
ADcANwA3ADUANgA2ADUANQA0ADMAMwAzADIAMQAxAC4ALQAqACgAKQAoACcAJwAjACEA
HwAeAB4AGwAaABgAFQATABIAEAARABAAEQARAA8ADgANAAwADAAMAAoACQALAAsACgAK
AAwADAAMAAwACQAJAAgACAAIAAkACQAJAAcABgAGAAYACAAIAAgABwAGAAYABQAEAAYA
CAAJAAoACgAJAAkACgAKAAwADAAMAAoACgAKAAoADgAOAA4ADAAMAA4AEAAQABIAEwAT
ABMAEQAQABAAEAASABIAEgARABAADwANAAwADgAOAA4ADgAOAA8ADwAOAA4ADAALAAsA
DgAPAA8ADwAOAA0ADQAOAA4ADgAOAA8ADwAPAA4ADgAMAAwADAALAAkACQAJAAkACwAM
AAwADAAMAAwACwALAAwADAAKAAoACgAKAAwADQAOAA4AEAARABEAEgAVABcAGAAYABgA
GAAZABsAGQAYABgAGAAVABQAEwASABMAEwAUABIADgAKAAgABgAFAAYABwAHAAcABwAI
AAgACAAJAAoACgAKAAoACgAIAAYABgAGAAYABgAEAAQABgAIAAgACAAIAAgACAAIAAkA
CQAJAAgACAAGAAYABgAHAAkABwAJAAwAEAAWACEAMABBAFcAcACAAIkAjgCbAKcAowCP
AG4ARAAbAPX/zP+l/4f/aP9K/0P/VP9r/3z/kP+l/7b/xv/Q/9z/6f/z//n//f/9////
AAAAAAIAAwADAAUABgAGAAcACAAJAAoACQAJAAkACgAMAA0ADQAOAA4ADgAOAA4ADAAN
AA0ADQAOAA4ADgAOABAAEgASABIAEgASABIAEgARABEAEQASABAAEAAQABAAEwATABMA
FAAXABcAFwAYABgAGAAZABoAGAAYABgAGAAbABsAHAAdAB8AIAAgACAAIAAgACAAIgAj
ACQAJAAmACcAKAApACoALAAsAC4ALwAwADEAMQAxADIANAA1ADYAOQA5ADoAOgA7ADsA
OwA9AD0APQA9AD0APQA+AD4APQA7ADoAOQA5ADsAOgA5ADkANgA1ADIAMAAuACwAKgAp
ACkAJwAlACQAIgAfAB4AHAAbABkAGAAWABUAEgARAA8ADQAMAAsACgAMAAwACgAJAAcA
BwAGAAYACAAIAAgACAAHAAcABgAGAAQABQAFAAUABQAEAAQABAAGAAYABgAFAAUABgAG
AAYABQAGAAYABgAGAAUABQAGAAYACAAIAAgABgAGAAYABgAIAAgACAAGAAYACAAKAAoA
CQAJAAgABwAJAAgACAAIAAgACAAIAAcABQAFAAQABAAEAAQABAAEAAIAAwADAAIABQAE
AAQABQAEAAUABQAFAAYABQAFAAYABAAEAAQABQAFAAUABAAEAAYABgAGAAUABQAFAAUA
BQAEAAMAAgABAAIAAgACAAIAAAAAAAAAAAAAAAQABAAEAAQABAABAAEAAgACAAQABAAE
AAQAAgADAAQABAAEAAUABQAGAAcACQAKAAoADAAMAA0ADwARABAAEAAQAA8ADgANAAwA
DgANAA0ACgAFAAIAAQAAAPz//P/8//v/+//7//z//P/6//v//P/8//7//v/+//z/+v/6
//r/+v/8//r/+v/8//r/+v/6//r/+v/6//r/+//7//v/+v/6//r/+v/6//v/+//7//v/
/P8AAAYACwAWACcANwBMAGAAbwBwAHUAhQCNAIUAcgBQAB8A9f/Q/6X/gf9q/1T/Pf82
/0P/Wv9s/4P/mP+s/77/zv/X/93/4//p/+3/7//y//L/9P/1//f/+f/6//r/+v/6//r/
+v/9//3//f/+//3//f/8//z//v/+//7//v/+/////////wAAAAAAAAAAAgAEAAQABAAC
AAIAAgACAAMAAwADAAQAAgACAAIAAgAEAAUABgAIAAkACQAJAAoACAAIAAkACgAKAAoA
CgAKAAkACQAKAAsADwAQABAAEAAQABAAEAASABMAFAAUABYAFwAYABkAGgAaABoAHAAd
AB8AIQAiACMAJAAmACcAKAApACkAKgAqACsAKwArAC0ALQAtAC0ALQAtAC4ALgAtAC8A
LgAtAC0AKwAqACkAKQAqACkAJgAkACQAIgAgAB8AHQAbABkAGAAYABUAFAASABAADQAL
AAgACQAIAAkACQAIAAYABAACAAQABAACAAEAAQABAAAAAAD///7//f/8//3//f/8//z/
/P/9//3//f/9//z//P/8//7//v/+//3/+//8//z//P///wAAAAAAAP7//f/9//7//P/+
//7//v/+//7//v/+/wAAAAAAAP7//v8AAAIAAgABAAEAAAD//wEAAAAAAAAAAgACAAIA
AQD//////v/+/wAAAAAAAAAAAAABAAEAAAAAAP7//f/9//z//f/9//3/+v/5//n/+v/7
//z//f/////////+//7//P/8//z/+//8//3//v////7//f/8//v/+//8//3//v/9//z/
+//6//j//P/+//7//v/+//3//f/+//7//P/8//z//P/+////AAAAAAIAAwADAAQABgAJ
AAsADAALAAoACgALAAsACgAKAAoADAAMAAwADAALAAkACAAEAAEA/v/9//z/+P/4//j/
9//5//n/+v/6//z//f/+//7//f/8//v/+P/4//j/+P/4//r/+P/4//r/+v/6//r/+v/6
//r/+v/7//n/+f/4//j/+f/6//v//f/7//n/+f/6//z/BAALABgAKQA5AE4AYABpAGwA
dwCDAIkAfwBkADwADwDn/77/mf97/2T/Sv83/zj/T/9m/3b/if+e/7D/vv/M/9f/4f/l
/+n/8f/1//X/9P/1//X/+P/7//3//v/8//z//P/8//3//f/9//7//v//////AAD+//7/
/v/+/wAAAQABAAEAAgACAAIAAgACAAQABAAEAAQABAAEAAQAAwADAAMABAAHAAgACQAK
AAoACQAIAAgABwAHAAcACAAJAAoADAAOAAwADAAMAAwADwAPABAAEQASABIAEQAQABQA
FAAUABYAFwAYABgAGgAZABoAGwAcACAAIAAiACMAIwAjACIAIQAmACgAKQAqAC0ALQAu
AC4ALAArACoAKwAtAC0ALQAtAC0ALgAuAC0ALwAuAC0ALQAvAC4ALQAtACwAKwAoACYA
KAAmACQAIwAfAB0AGwAaABsAGQAZABgAFwAVABQAEgAQAA4ADgANAA4ADgAOAA4ADQAM
AAkABwAFAAUABAAEAAQABAAEAAQABQAFAAQABAAGAAcABwAHAAUABAAEAAQABgAGAAYA
BQAFAAYABgAGAAUABgAGAAYACAAHAAcACAAGAAgACAAIAAgACAAIAAgADAAMAAwACgAI
AAoADAAMAA4ADwAPAA8ADgAMAAsACgAMAAwADAALAA0ADQAMAAwADAAMAAwADAAMAA0A
DQAMAAoACAAHAAcABgAHAAcABwAIAAcABwAIAAgACAAIAAkACQAJAAgACAAGAAYABgAF
AAcABwAHAAcABwAHAAcABwAGAAQABgAGAAYABgAFAAUABgAGAAQABAAEAAQABwAJAAsA
DAANAA0ADAAMAAsADQAOAA4ADgAOAA8AEQATABIAEgASABEAEAAPAA4ADgANAA0ACgAF
AAIAAQAAAAAAAAAAAP///////wAAAAAAAAEAAgACAAIAAgACAAAAAAAAAAAAAAACAAAA
AAACAAAAAAAAAAAAAgACAAIAAwABAAEAAAAAAAAAAAAAAAEABwAFAAMACAAKABAAHQAu
AD8AUQBmAHgAhQCIAJMAoQChAI0AbABGAB0A9f/O/6v/i/9m/0T/Pf9O/2X/eP+K/5//
sv/A/87/2v/j/+v/8//3//f/+f/8//z//v///wEAAwAEAAQABAAEAAQABAADAAMAAwAE
AAYABwAHAAgACAAIAAgACAAKAAsACwALAAwADAAMAAwACwAMAAsACgAMAAwADAAMAA0A
DQANAA4ADgAOAA4ADgAPAA8ADwAQABEAEQARABIAEgASABMAFAASABIAEgASABQAFQAX
ABkAGQAaABoAGgAcABwAHAAeACEAIgAiACQAIwAkACUAJgAoACgAKgArAC0ALwAwADEA
MwA0ADQANAA3ADcAOAA4ADcANwA3ADkAOQA5ADkAOQA7ADwAPAA7ADkAOAA3ADcAOQA4
ADcANwA2ADUAMgAwADIAMAAuAC0AKwApACcAJgAkACEAIAAeAB8AHQAcABoAGAAWABYA
FQAVABQAEwASABQAFAASABEADwAPAA4ADgAQABAAEAAQAA8ADwAOAA4ADgAPAA8ADwAN
AAwADAAMAA4ADgAOAA0ADwAQABAAEAAPABAAEAAQABIAEQARABIAEAASABIAEgAUABQA
FAAUABYAFgAWABQAFAAWABgAGAAWABcAFwAXABcAFgAWABYAGAAYABgAFwAZABkAGAAY
ABcAFgAVABQAFAAVABUAFAAWABQAEwATABIAEwATABMAEwATABQAFgAUABQAFAAVABUA
FQAUABQAFAAUABQAEwARABEAEQARABMAEwATABMAEAASABIAEgASABIAEgATABMAFAAU
ABMAEgARABAAEgATABQAFAAUABUAFQAWABcAGQAaABoAHAAcAB0AHwAdABwAHAAcABsA
GgAZABgAFgAVABUAEgAQAA4ADgAOAAoACgAKAAkABwAHAAgACAAJAAsADQAOAAwADAAM
AAoACgAKAAoACgAKAAgACAAKAAgACAAIAAgACQAKAAsADQALAAsACgAKAAoACgAKAAsA
DwANAA8AFAAWABwAKQA6AE0AXQByAIQAiwCQAJsApQCfAIsAagBCABcA7f/E/6H/g/9m
/07/Sf9Y/2//hP+a/63/wP/O/9r/5v/t//X//f8DAAcACQAKAAoADAANAA4ADwAPAA4A
EAAQABAAEAARABEAEQASABQAFQAVABYAFgAWABYAFgAWABcAFwAXABgAGAAYABgAGAAa
ABoAGgAaABoAGgAaABsAGwAbABwAHgAeAB4AHgAdAB0AHQAeACEAIQAhACIAIAAgACEA
IgAkACQAJAAkACcAJwAoACkAKQAqACoAKgAsACwALAAuAC8AMAAwADIANQA2ADcAOAA6
ADoAPAA9AD4APwA/AD8AQABCAEMARABGAEcASQBKAEkASQBJAEsATQBNAE0ATQBNAE4A
TgBNAE0ATABLAEsASwBKAEkASQBIAEcARABCAEQAQgBAAD8APQA7ADkAOAA3ADMAMQAu
AC8ALQAsACoAKgAoACgAJwAnACYAJQAkACQAJAAiACEAHwAfAB4AHgAgACAAIAAgAB8A
HQAcAA==
         </WaveFormData>
      </LeadData>
      <LeadData>
         <LeadByteCountTotal>10000</LeadByteCountTotal>
         <LeadTimeOffset>0</LeadTimeOffset>
         <LeadSampleCountTotal>5000</LeadSampleCountTotal>
         <LeadAmplitudeUnitsPerBit>4.88</LeadAmplitudeUnitsPerBit>
         <LeadAmplitudeUnits>��V</LeadAmplitudeUnits>
         <LeadHighLimit>2147483647</LeadHighLimit>
         <LeadLowLimit>268435456</LeadLowLimit>
         <LeadID>V4</LeadID>
         <LeadOffsetFirstSample>0</LeadOffsetFirstSample>
         <FirstSampleBaseline>0</FirstSampleBaseline>
         <LeadSampleSize>2</LeadSampleSize>
         <LeadOff>FALSE</LeadOff>
         <BaselineSway>FALSE</BaselineSway>
         <ExcessiveACNoise>FALSE</ExcessiveACNoise>
         <MuscleNoise>FALSE</MuscleNoise>
         <LeadDataCRC32>3640306771</LeadDataCRC32>
         <WaveFormData>
8P/w//D/8P/w//D/8P/w//D/8P/w//D/8P/w//D/8P/u/+7/7v/u//D/8P/w//D/7v/u
/+7/7f/v/+//7//v/+//7//v//D/8v/y//P/9P/0//X/9f/3//b/+P/4//j/+f/7//3/
/v/9//3//P/6//z//P/6//r/+f/5//f/9P/v/+//7f/r/+z/7P/s/+z/7P/t/+3/7f/s
/+3/7f/s/+7/7f/t/+z/7f/t/+7/7v/s/+v/6v/q/+r/6v/q/+r/7P/t/+3/7f/v/+//
7//v/+//7//w//D/7//x//b/+f/+/w4AHAAoAD0AWgBzAI8AsADQAO0A9gDnAL8AkwBm
ADQABwDi/8X/ov+J/4n/mP+i/6v/sv+8/8T/y//P/9T/2f/g/+H/5P/m/+j/5v/o/+n/
6f/p/+v/6//s/+z/7P/s/+z/7//v/+//7//u/+7/7v/u/+7/7v/v/+//7//v/+//7//y
//P/8//y//D/8f/z//P/8f/x//H/8v/z//T/9v/3//b/9v/2//j/+P/3//f/+P/4//j/
+P/4//r/+//7//v//f/8//z//v/9//3//v/+/wEAAQAAAAAAAwADAAQABgAJAAoACgAL
AAoACgAKAAwADQANABAAEAARABQAFgAYABgAGAAZABkAGgAaAB4AHgAeAB4AIAAhACEA
IQAhACEAIAAgACAAIQAfAB8AHwAgACIAIAAgACAAHgAdABwAGgAXABYAFQAVABIAEAAO
AA4ADAAMAAkACAAGAAUABQAEAAMAAgABAAEAAAABAAEAAQABAAAAAAD///3//P/7//v/
+f/5//j/+P/4//f/9//3//n/+f/5//n/+f/5//n/+f/5//n/+f/5//j/+P/5//n/+v/6
//r/+v/8//z//P/8//7//v/+/////f/9//3//f8AAAAAAAD/////AAABAAEAAgACAAIA
AAD+//7//v8AAAAAAAD//////v/+//7//v/8//z//P/8//7//f/9//3//f/8//v/+//7
//r/+v/5//j/+f/6//z//P/8//z//P/6//r/+f/5//n/+f/4//j/+P/4//j/+P/4//j/
+P/4//r/+v/8//z//P/8//n/+f/5//n/+//7//v/+//6//r/+v/7//7/AAABAAEAAwAE
AAYABgAGAAYABwAIAAgACAAJAAkABwAGAAUAAgADAAMABAADAP7/+f/5//f/9//2//b/
9v/0//T/9f/1//X/9v/3//f/9v/2//X/9f/y//L/8f/x//H/8f/y//P/8v/y//L/8v/y
//L/8//z//H/8f/x//H/7//v/+//8P/y//H/8//4//v/+v8AAAwAGAArAEIAVwBrAIIA
nAC3AM4A1QDFAJ8AdABGABcA6v/L/7z/pf+L/4T/lP+h/6r/tP++/8X/y//Q/9f/3v/h
/+L/5v/o/+j/6v/r/+v/6//t/+3/7v/s/+z/7P/s/+//7//v/+//8P/w//D/8P/w//D/
8f/x/+//7//v/+//8v/z//P/8v/y//P/9f/1//P/8//z//T/9P/0//X/9f/0//T/9P/2
//b/9f/1//b/9v/2//b/9v/4//n/+f/5//n/+P/4//r/+P/5//v//P///////v/+////
//8AAAIAAQACAAIAAwAGAAYABgAIAAkACQAMAAwADAAOAA8AEAARABIAFAAVABYAFgAa
ABoAGAAYABoAGwAbABsAGwAbABwAHAAcAB0AHQAdAB0AHgAeABwAHAAcABwAGwAaABgA
FQAUABMAEwARABAADwAQAA4ADgALAAoACAAHAAcABgAFAAQAAwADAAAA///9//v//v/+
///////9//z/+//7//n/+f/4//j/+v/5//n/+f/5//n/+f/5//v/+//7//v/+f/5//n/
+f/4//j/+f/5//r/+v/6//r/+P/4//j/+P/7//z//f////7//f/8//v//v/+//7//f/9
//7///////7//v/+//z//P/8//z//v/+//7//f/9//z//P/8//z//P/8//z//P/8//v/
+//7//3//P/7//v//P/8//3//f/7//v/+//8//z//P/8//z/+v/6//n/+f/6//v/+//8
//z//P/8//z/+//6//n/+P/4//j/+P/4//j/9//5//r/+v/6//r/+v/7//v/+//7//r/
+f/4//f/+v/6//r/+//8//7//////wEAAgAEAAQABAAEAAUABgAIAAgACQAJAAYABgAG
AAQABAADAAMAAQD+//n/+f/3//f/9v/2//b/9P/0//X/9f/0//T/9P/z//P/9P/0//X/
9P/0//P/8//y//H/8f/x//L/8v/y//L/9P/0//X/9f/z//P/8//z//X/9f/1//b/9v/z
//H/9P/5//z/AAAGABAAHwAwAEMAWQBuAIIAnQC0AMEAuwCfAHYARgAbAPD/y/+6/63/
lf+E/4r/l/+g/6z/uP/B/8n/zv/V/9z/4f/k/+T/5P/m/+j/6f/p/+j/6f/o/+j/6v/s
/+7/8P/v/+//7//v/+7/7v/u/+7/8P/w//H/8f/v/+//7//v//D/8f/x//D/8P/x//P/
8//1//X/9f/2//P/8v/y//H/8f/y//P/9v/0//P/8//0//b/9v/2//b/9v/3//f/9//3
//b/9v/4//b/9//5//r//f/9//z//P/7//v//P/+////AAAAAAEAAAAAAAAAAgAFAAUA
CAAIAAoADAANAA4ADgAOAA8ADwAQABAAFAAUABQAFAAWABcAFQAVABUAFQAWABYAFgAX
ABYAFQAUABQAFwAWABcAGAAWABUAFAASABEAEAAPAA8ACgAIAAYABgAHAAgABgAGAAQA
AwADAAIA///+//3//f/9//3//P/7//n/+P/4//f/+P/4//j/+f/5//n/+P/4//b/9f/1
//X/9f/1//X/9f/3//f/9//3//X/9f/1//X/9f/2//j/+f/5//j/9//2//b/9v/2//b/
9v/2//b/9//5//n/+f/5//r/+v/6//n/+P/4//j/9//7//z//f/8//v/+v/5//r/+v/6
//n/+f/4//j/+P/4//j/+P/4//j/+P/3//f/9//3//b/9f/1//j/+P/5//n/9v/1//T/
9P/y//L/8v/y//P/9P/0//X/9f/1//T/9P/y//L/8v/y//L/8v/y//L/8P/y//H/8P/v
/+7/7//v/+//7//x//H/8f/x//L/8v/y//P/8v/0//X/9f/3//j/+v/6//r/+v/7//z/
/P/8//3//f/+//7//v/8//r/+f/5//f/8v/t/+3/6//p/+j/6P/o/+f/5v/m/+X/5v/o
/+r/6//o/+j/5//n/+j/6P/n/+f/5P/j/+P/4//k/+T/5P/k/+b/5v/n/+f/5f/l/+X/
5f/i/+H/4P/g/+T/5f/l/+j/7f/u//T/AAAOACEAOABPAGEAdACSALMAvgCxAJMAbQBG
AB4A9f/O/7v/pP+B/3X/gv+U/53/ov+q/7T/wf/H/8r/zf/U/9f/2P/a/97/3P/e/9//
3//h/+P/4//k/+L/4v/i/+L/4//j/+P/4//m/+b/5v/m/+j/6P/p/+n/6f/p/+n/6f/p
/+n/6P/m/+b/5//p/+n/6//r/+v/7P/s/+z/7f/t/+z/7P/s/+7/7v/t/+3/7v/u/+7/
7v/u//D/8f/x//H/8f/w//D/8v/y//P/9f/2//n/+f/4//j/+f/5//r//P/7//z//P/9
//7//v/+/wAAAwADAAYABgAIAAoACwAMAAsADAAOAA8ADgAOABIAEgASABIAFAAVABMA
EwATABMAFgAWABYAFwAVABUAFQAWABQAEgASABIAFAATABIAEAANAAwACwALAAkACAAH
AAgABAAEAAEAAAAAAP/////+//z/+v/4//f/+P/5//n/+f/2//T/8//x//P/8v/x//H/
8//z//L/8v/w/+//7//v/+//7//v/+//8f/x//H/8f/x//H/8f/x//D/8P/x//H/8v/y
//L/8v/0//T/9P/0//b/9v/2//f/9v/1//T/8//3//j/+f/5//j/+P/4//f/9v/2//b/
9P/2//b/9v/4//j/+P/3//f/9P/0//T/9P/0//T/9P/0//T/8//z//P/9f/0//P/8//2
//b/9//3//T/8//y//L/8P/w//D/8P/y//L/8f/x//H/8f/w//D/7v/u/+7/7v/w//D/
7v/u/+7/7v/v/+//7//v//D/8f/y//P/8v/y//L/8//0//b/9//3//f/+P/6//r/+v/6
//v//P/8//z//f/9//z//P/8//r//P/7//v/+f/2//H/8f/v/+3/7P/s/+z/7v/u/+//
7//v//D/8f/x/+7/7v/t/+3/7v/u/+3/7f/s/+v/6//r/+7/7v/u/+7/7f/s/+z/6//u
/+//8P/x//D/7//u/+7/8P/v//H/9P/3/wAADAAYACgAQQBcAHUAkQCyANQA7QD0AOMA
vQCPAGAALgABAOT/y/+o/4v/if+a/6T/qf+y/7r/wv/L/9H/1v/b/+D/4f/k/+j/6P/o
/+r/6//r/+n/6//r/+z/6v/q/+r/6v/u/+//8P/x//D/8P/w//D/8P/w//H/8f/w/+//
7v/t/+7/7//v/+7/7v/v//H/8f/x//H/8f/y//P/9P/2//f/9P/0//T/9v/2//X/9f/2
//j/+P/4//j/+P/5//n/+f/6//r/+//+//3//f/+//7/AQABAAAAAAABAAEAAgAEAAUA
BgAGAAcACgAKAAoADAANAA0AEAAQAA8AEAAQABAAEgAUABcAGQAYABgAHAAcABwAHAAe
AB8AIQAhACEAIQAgACAAIAAhAB8AHwAfACAAIAAeAB4AHgAgAB8AHgAcABgAFgAUABMA
EgAQAA4ADgAOAA4ACwAKAAYABQAFAAQAAQAAAP///////////v/9//3//P/8//v//f/8
//v/+//6//n/9//2//f/9//4//n/9//3//f/9//3//f/9//3//f/9//3//f/+P/4//n/
+f/8//z//P/8//v/+v/5//j/+//8//3////9//3//f/9//7//v/+//3//f/+//////8A
AAAAAAD+//7//v/+/wAA/v/+//3//f/+//7//v/+//7//v/+//7//v/9//3//f/9//z/
+//7//r/+v/7//v/+//7//v//P/6//r/+v/6//r/+v/5//n/+//7//r/+v/4//j/+P/4
//j/+P/4//j/+v/4//j/+P/4//j/9f/1//X/9f/3//f/9//3//f/9v/1//X/9v/4//n/
+f/9//7/AAAAAP7//v///wAAAAAAAAEAAQAAAAAAAAD+//7//f/9//v/+v/1//X/8//v
/+7/7v/u/+7/7v/v/+//7f/u/+//7//w//D/7//v/+z/7P/r/+v/6P/n/+f/5//o/+j/
6P/o/+r/6v/r/+v/6//r/+v/6//p/+n/6f/q/+b/6f/p/+r/7f/0//7/BgASACUAPgBT
AGUAfACaALUAxgDJALEAhwBaACwA/f/S/7v/qv+P/3v/fv+M/5f/nv+m/7D/u//D/8j/
z//U/9n/2P/a/9z/3P/e/9//3//d/9//3//g/+D/4P/g/+D/4//j/+P/4//h/+D/3//e
/+D/4P/h/+H/4v/j/+T/5f/l/+X/5P/i/+T/5f/n/+f/5v/l/+T/5P/m/+b/5//n/+b/
5v/m/+j/6P/n/+f/6P/q/+r/6v/q/+v/6//q/+n/6f/o/+j/6v/o/+n/6//s/+//7//u
/+7/8f/x//L/9P/z//T/9P/1//T/9P/0//b/+f/5//z//P/6//z//f/+////AAACAAMA
AgACAAYABgAGAAYACAAJAAsACwALAAsADAAMAAwADQALAAsACwAMAAwACgAKAAoACgAJ
AAgABgAHAAYABQAFAAIAAAD+//7//v/+//v/+v/2//X/9f/0//P/8v/x//H/8f/x//D/
7//x//D/8P/v//H/8P/v/+//7v/t/+v/6v/s/+v/6//r/+v/6//r/+v/6f/p/+n/6f/q
/+v/7P/t/+r/6v/r/+v/7P/s/+z/7P/s/+z/7P/s/+z/7P/s/+3/7v/v//D/8f/x//D/
7//t/+//8P/x//H/8P/w//D/7v/u/+7/7v/w/+7/7v/t/+3/7v/u/+7/7v/u/+7/7v/u
/+7/7f/t/+3/6//q/+n/6f/q/+r/6//r/+v/6//r/+z/6v/q/+r/6v/o/+j/5//n/+j/
6f/p/+r/7P/s/+z/7P/q/+r/6v/q/+r/6v/q/+r/6v/r/+r/6v/q/+r/6v/q/+v/7P/t
/+3/7f/t/+3/7P/s/+z/7f/v//L/9P/1//X/9v/4//j/+f/6//z//v/8//z//f/9//z/
/P/8//r//P/7//v/+f/2//H/8f/v/+//7v/u/+7/7P/s/+3/7f/t/+7/7//v/+//8P/w
//H/8P/w/+//7//u/+3/7f/t/+7/7v/u/+7/7P/s/+3/7f/v/+//7//v/+//7//v//D/
7v/v//H/8P/z//j/AAAIABQAIwA2AEsAXwByAIYAnwC0AL0AsQCPAGQAOgAPAOb/x/+4
/6n/kf+I/5L/nf+k/67/vP/D/8f/0P/b/+D/4f/m/+j/6P/q/+z/7f/t/+3/7//v//D/
8P/w//D/8P/x//H/8f/x//D/8P/w//D/8v/y//P/8//1//X/9f/1//b/9//3//b/9P/1
//f/9//1//X/9f/2//b/9v/3//f/+P/4//j/+v/6//n/+f/6//r/+v/6//r/+//7//r/
+f/7//r/+v/8//z//f///wAAAQABAAAAAAABAAEAAgAEAAUABgAGAAcACAAIAAgACgAJ
AAkADAAMAA0AEAASABQAEwAUABYAFwAWABYAGgAaABsAHAAfACEAHwAfAB8AHwAgACAA
IAAhACMAIwAjACQAJAAiACIAIgAgAB8AHgAcABwAHAAcAB0AHAAaABgAGAAUABQAEQAQ
AAwACwALAAoACwAKAAkACQAHAAcABgAFAAUABAAEAAMAAQAAAP////8BAAEAAAAAAAAA
//////////////////////////////3//f/9//3//v/+//////8CAAIAAgACAAAAAAAA
AAAAAgACAAIAAwABAAEAAQABAAQABAAEAAMAAwAEAAUABQAGAAYABgAEAAYABgAGAAgA
CgAKAAkACQAGAAYABgAGAAYABgAGAAYABgAFAAUABQAHAAYABQAFAAUABAAEAAMAAwAD
AAMABAAGAAYABgAGAAYABgAFAAUABQAFAAQABAADAAIAAQAAAAQACAAGAAIAAgACAAIA
AgACAAEAAQABAAEAAwADAAMAAwACAAIAAgADAAUACAAKAAsADQAOABAAEAANAAwADAAM
AA0ADgAQABEADgAOAA4ADAAMAAsACwAJAAQA//////3//P/8//3//v/+//7/////////
AAABAAEA///+//z/+//7//z//P/9//z/+//7//v/+v/6//r/+v/6//r/+//7//v/+//7
//v/+//7//v//P/+//3//f8AAAkAFAAeACgANgBLAGQAfQCXALQA1gDzAPYA3QC1AIkA
XAAsAP//4P/H/6T/j/+V/6T/rP+x/7j/xv/S/9n/3f/i/+f/6v/r/+z/7v/y//L/9P/1
//X/8//1//X/9v/1//T/8//y//T/9f/2//f/9v/2//b/9v/0//T/9f/1//f/9//3//f/
9//3//b/9P/3//n//P/9//r/+f/4//j/+P/4//n/+f/4//j/+P/6//z/+//7//z//P/8
//z//P/+/////////////v/+/wAA/v///wEAAgAEAAUABQAGAAUABQAGAAgACQAKAAoA
CwAOAA4ADgAQABEAEQAUABQAFgAYABkAGgAZABoAHAAdAB4AHgAiACIAIAAgACIAIwAl
ACUAJQAlACYAJgAmACcAJQAlACUAJgAkACIAIgAiACQAIwAiACAAHQAcABsAGwAYABYA
FAAUABIAEgAPAA4ACgAJAAkACAAIAAgACAAJAAUABQAEAAMAAQAAAAAA//8BAAAA////
/wEAAQAAAAAA/v/9//3//f/9//3//f/9//3//f/9//3//f/9//3//f/6//r/+//7//3/
/v///wAAAgACAAIAAgAEAAQABAAFAAMAAwADAAMABQAGAAcABwAFAAYABwAHAAoACgAK
AAgACAAIAAgACgAKAAoACQAJAAYABgAGAAYABwAIAAkACgAIAAcABwAHAAUABAADAAMA
BgAGAAcABwAFAAUABQAGAAYABgAGAAYABgAGAAUABQAFAAUABAAEAAIAAgACAAIABAAG
AAYABgAGAAYABQAFAAUABQAFAAUABQAFAAYABgAGAAcABgAIAAkACQAMAA4AEQASABIA
EgATABQAEwASABIAEQAQABAAEAAOABAADwAPAA0ACAADAAMAAQABAAAAAAAAAP7//v//
////AAACAAQABQACAAIAAQABAAAAAAD//////v/9//3//f8AAAAAAAAAAAAAAAABAAEA
AQABAAEAAQD///////8AAAIA//8BAAQABwAMABYAIgAyAEkAZAB9AJUAsADSAPEABAEB
AeEAswCEAFQAIQD2/9//yP+n/5n/pP+w/7f/vP/E/8z/1f/b/+T/7f/2//n/+v/2//j/
+P/6//v/+//7//3//f/+//7//v/+//7///////////8CAAIAAgACAAAAAAABAAEAAQAB
AAEAAQACAAMAAwACAAQABQAHAAcABwAHAAcACAAGAAYABwAHAAYABgAGAAgACAAHAAcA
CAAKAAoACgAKAA4ADwAPAA8ADgAMAAsADAAOAA8AEQASABEAEQAQABAAEQARABIAFAAV
ABYAFgAXABgAGAAYABoAHQAdACAAIAAeACAAIQAiACMAJAAmACcAKAAoACwALAAqACoA
LAAtAC8ALwAvAC8AMAAwADAAMQAvAC8ALwAwADAALgAuAC4ALgAtACwAKgAnACYAJQAl
ACIAIAAeAB4AHAAcABkAGAAUABMAEwASAA8ADgANAA0ACQAJAAgABwAJAAgACAAHAAUA
BAADAAMABQAFAAQABAAEAAMAAwADAAEAAQABAAEAAQABAAEAAQABAAEAAQABAAIAAgAD
AAMAAwACAAEAAAACAAIAAgACAAQABAAEAAUAAwADAAMAAwAEAAQABAADAAUABgAHAAcA
BgAGAAYABAAEAAQABAAGAAYABgAFAAUABAAEAAQABAADAAIAAQAAAAIAAQABAAEAAgAC
AAIAAwACAAIAAwADAAEAAQABAAIAAAAAAAAAAAACAAIAAQABAAEAAQAAAAAAAgACAAIA
AgABAAAA///+//7//v/+//7/AAD/////AAD8/wAAAAAAAAAAAAD/////////////////
////AAAAAAAAAQAAAAIAAwADAAMABAAGAAYABwAIAAoADAAMAAwADQANAAwADAAMAAoA
CwALAAwACwAGAAEAAQD///v/+v/6//r/+v/6//v/+//7//z//f/9//7//v/9//3/+//6
//j/9//3//f/+P/5//j/+P/4//j/+P/4//n/+f/3//f/9//3//f/9//3//j/+P/5//n/
+v/9/wAABgAMABoAKQA8AFcAawB6AJAArQDEAM8AzQCtAH4AVAApAPb/0f/C/7P/m/+M
/5T/n/+o/7L/vP/F/9H/2v/d/+L/5f/o/+z/7P/s/+7/7//v/+//8f/x//L/9P/0//T/
9P/z//P/8//z//T/9P/0//T/9P/0//X/9f/1//X/9f/1//j/+f/5//j/+P/5//v/+//5
//n/+f/6//r/+v/7//v/+P/4//j/+v/7//v//P/+//7//v/+//7///////7//f////7/
/v8AAP////8AAAAAAgADAAMABAADAAMABAAGAAcACAAIAAkACgAKAAoADAAMAAsADQAM
AA0AEAASABQAEwAUABYAFwAWABYAGgAaABoAGgAcAB0AHwAfAB8AHwAgACAAIAAhAB8A
HwAfACAAIAAeAB4AHgAgAB8AHgAcABkAGAAXABcAFgAUABIAEgAQABAADQAMAAgABwAH
AAYABwAGAAUABQACAAEA///9/////v/+//3//f/8//v/+//7//v/+v/6//r/+f/5//n/
9//3//f/9//4//n/+v/7//v/+//7//v/+P/4//n/+f/8//z//P/8//r/+v/6//r//P/8
//z//f/8//v/+v/5//z//P/8//v//f/+///////+//7//v/8//7//v/+/wAA/v/+//3/
/f/+//7//v/+//z//P/8//z//v/9//3//f////7//f/9//3//P/8//v/+//7//v//P/8
//z//P/8//z//P/7//v/+//7//r/+v/8//z//P/8//r/+v/6//r//P/8//z//P/7//n/
+P/4//b/+v/8//z//P/8//v/+//7//v/+f/5//n/+f/8//z//P/9//z//v//////AwAE
AAYABgAEAAQABQAGAAgACAAJAAkACgAKAAoACAAIAAcABwAFAAIA/f/9//v/9//2//b/
9v/2//b/9//3//n/+v/7//v/+f/4//b/9f/2//b/9f/1//b/9f/1//X/9v/2//b/9v/2
//b/9//3//X/9f/1//X/9//3//f/+P/0//P/9f/4//v/AgAIABIAHgArAD4AUwBlAHgA
lACvAMAAwwC1AI8AZAA6AA8A5P/L/77/qf+P/4r/nP+p/7D/uP/C/8v/0//a/9//5P/l
/+j/7v/y//H/8v/y//H/8//1//X/9v/0//T/9P/0//X/9f/1//X/9v/2//b/9v/0//T/
9f/1//f/9//3//f/9v/3//f/9v/4//n/+//7//n/+f/5//r/+v/6//v/+//8//z//P/+
//z/+//7//z//P/8//z//P/+/////////wEAAAAAAAIAAgADAAUABgAFAAUABAAEAAcA
BwAIAAoACQAKAAoACwAMAAwADAAOAA8ADwASABIAEAASABMAFAAXABgAGgAbABwAHAAg
ACAAHAAcAB4AHwAfAB8AHwAfACIAIgAiACMAIwAjACMAJAAmACQAJAAkACQAIwAiACAA
IQAgAB8AHwAaABgAFgAWABUAFgAUABQAEgARABEAEAAPAA4ADQANAAsACwAKAAkABwAG
AAYABQAFAAQAAwADAAEAAQAAAAAAAQABAAIAAwABAAEAAQABAAEAAQABAAEAAQABAAEA
AQACAAIAAwADAAIAAgACAAIAAgACAAIAAgAGAAYABgAHAAcABwAHAAcABgAGAAYABQAF
AAYABwAHAAoACgAKAAgABgAGAAYACAAIAAgABwAHAAgACAAIAAgACAAIAAgACAAIAAcA
BwAHAAUABAADAAMABAAEAAUABQADAAMAAwAEAAQABAAEAAQABAAEAAMAAwABAAEAAAAA
AAIAAgACAAIABAAEAAQABAACAAAAAAAAAAAAAAABAAEAAQABAP//////////AQACAAMA
BQAEAAYABwAHAAgACAAJAAgACgAKAAsADAAMAAwADQANAAwADAAMAAoACgAJAAkABwAE
AP/////9//v/+v/6//r/+v/6//v/+//5//r/+//7//z//P/7//v/+P/4//f/9//4//f/
9//3//j/+P/4//j/+P/4//n/+f/3//f/9//3//n/+f/5//r//v/7//n//P8BAAgAEAAc
ACwAPQBWAHEAiQCmAMgA6QD8APMA1QCtAHwASgAdAPj/3f++/5v/jf+a/6j/sf+2/8D/
yP/P/9f/3v/l/+j/7f/s/+z/7v/w//L/8//z//P/9f/1//b/9P/0//T/9P/3//f/9//3
//j/+P/4//j/+P/4//n/+f/6//v//P/9//z//f/9//z/+v/7//3//f/7//v/+//8//7/
/v///////P/8//z//v/+//3//f/+////AAABAAIAAgADAAMAAwABAAAAAAACAAQABQAH
AAgACQAJAAgACAALAAsADAAOAA0ADgAOAA8AEgASABIAFAATABMAFgAWABkAHAAeACAA
HwAgACIAIwAiACIAJgAmACUAJgApACsAKwArACsAKwAsACwALAAtAC0ALQAtAC4ALgAs
ACwALAAqACkAKAAmACYAJgAmACcAJAAiACAAIAAcABwAGQAYABYAFQAVABQAEQAQAA8A
DwAPAA8ADgANAA0ADAAMAAsACwAKAAkACQAJAAkACAAIAAoACQAJAAkACQAJAAkACQAH
AAcABwAHAAgACQAKAAsACgAKAAsACwAMAAwADAAMAA4ADgAOAA4ADgAOAA4ADwARABEA
EQARABIAEgASABEAEQASABMAEwAUABQAFAASABAAEAAQABIAFAAUABMAEwASABIAEgAS
ABAAEAAQABAAEgARABEAEQARABAADwAPAA4ADgAPAA8ADwAPAA8AEAAOAA4ADgAOAA8A
EAAQABEADwAPAA4ADgAOAA4ADgAOAA4ADgAOAA4ADAAOAA4ADgAOAA4ADgAPAA8ADwAP
AA0ADQANAA0ADgAOAA4ADwAQABIAEwATABUAFgAYABgAGAAYABkAGgAYABgAGQAZABgA
GAAYABYAFgAVABUAEwASAA0ADQALAAcABgAGAAYABgAGAAcABwAJAAoACwALAAgACAAH
AAcACAAIAAcABwAGAAUABQAFAAYABgAGAAYABgAGAAcABwAHAAcABwAHAAcABwAHAAgA
CgAHAAkADgAPABQAIAAuAD4AUQBoAH8AlQCwAMwA5wD2APEA0QClAHgARgAVAPD/2//E
/6n/of+o/7T/vf/G/9D/2P/f/+f/7v/z//b/+/8AAAIAAgACAAQABQAFAAQABQAEAAQA
BgAGAAYABgAJAAkACQAJAAwADAAMAAwADAAMAA0ADQANAA0ADQANAAwADQANAAwADgAP
ABEAEQAPAA8ADwAQABAAEAARABEAEgASABIAFAATABEAEAAQABEAEgATABQAFAAVABUA
FQAXABYAFgAYABgAGQAbABwAGwAbABoAGgAdAB0AHgAgAB8AIAAgACEAJAAkACQAJgAn
ACcAKgAqACoALAAtAC4ALwAwADIAMwA2ADYAOgA6ADgAOAA6ADsAPQA9AD0APQA+AD4A
PgA/AD0APQA9AD4APgA8ADwAPAA+AD0APAA6ADkAOAA3ADcANAAyADAAMAAuAC4AKwAq
ACgAJwAnACYAJQAkACMAIwAjACMAIgAhACEAIAAgAB8AHQAcABsAGwAdAB0AHAAcABoA
GQAXAA==
         </WaveFormData>
      </LeadData>
      <LeadData>
         <LeadByteCountTotal>10000</LeadByteCountTotal>
         <LeadTimeOffset>0</LeadTimeOffset>
         <LeadSampleCountTotal>5000</LeadSampleCountTotal>
         <LeadAmplitudeUnitsPerBit>4.88</LeadAmplitudeUnitsPerBit>
         <LeadAmplitudeUnits>��V</LeadAmplitudeUnits>
         <LeadHighLimit>2147483647</LeadHighLimit>
         <LeadLowLimit>268435456</LeadLowLimit>
         <LeadID>V5</LeadID>
         <LeadOffsetFirstSample>0</LeadOffsetFirstSample>
         <FirstSampleBaseline>0</FirstSampleBaseline>
         <LeadSampleSize>2</LeadSampleSize>
         <LeadOff>FALSE</LeadOff>
         <BaselineSway>FALSE</BaselineSway>
         <ExcessiveACNoise>FALSE</ExcessiveACNoise>
         <MuscleNoise>FALSE</MuscleNoise>
         <LeadDataCRC32>3582712970</LeadDataCRC32>
         <WaveFormData>
8v/y//L/8v/y//L/8v/y//L/8v/y//L/8v/y//L/8v/y//L/8v/y//L/8v/y//L/8P/w
//D/8P/y//L/8v/y//D/8f/x//H/8//0//T/9f/2//f/9//5//j/+v/6//r/+//8////
AAD///7//f/8//z//P/8//z//v/8//z/+P/z//L/8f/v/+//7v/u/+7/8P/w//H/8f/x
//H/8f/x//L/8f/x//D/8v/x//D/8P/v/+3/7P/s/+z/7P/s/+z/7v/v/+//7//x//H/
8f/w//D/8P/x//H/8f/x//X/+P/8/wgAEgAaAC4ASgBpAIwAtADZAPwAEgENAfMAzwCk
AHIARAAgAAQA6P/S/9D/1v/b/9n/2f/Z/93/4P/h/+L/5f/o/+v/6//q/+3/7P/s/+z/
7P/v/+//8P/w/+7/7v/u/+7/7v/v/+//7//v/+//8P/w//D/8P/w//D/8P/w//D/8P/z
//P/8//z//H/8v/1//X/8//z//P/9P/1//b/+P/5//b/9v/2//f/9//3//f/9//5//n/
+f/5//n/+f/7//v/+//6//r/+//5//r/+//8/wAAAAD/////AAAAAAAAAgAGAAYABwAH
AAgACAAIAAkACwAMAA4ADgAQABIAEwAUABMAFAAWABYAFwAYABoAGwAbABsAHQAdAB8A
HwAgACAAIAAiACAAIAAeAB4AHwAfAB8AHwAfAB8AHwAeABwAGwAaABkAGAAWABQAEwAR
ABEAEAAOAA4ACwAKAAgACAAHAAQAAwACAAIABAACAAEAAQABAAEAAQD////////9//3/
+//7//r/+v/8//v/+//7//v/+//7//v//P/9//3//P/8//v/+//7//v//P/8//z//f/9
//3//f///////////wAAAAAAAAAAAAD///////8CAAIAAgACAAIAAgAEAAYABAAEAAQA
AwAAAAAAAAACAAQABAACAAEAAQABAAAAAAD+////AQABAAAA/v/+//7/AAD/////////
//7//f/8//3//f/9//3//v/+//7//v/8//z//P/8//3//P/8//z/+//7//v/+//7//v/
+v/6//v//P/+//7//v/+//z//P/8//z//v/+///////9//3//v/+/wEAAgADAAMABwAI
AAoACgAIAAgACAAKAAoACgAKAAoACQAIAAcABgAIAAgABgAGAAIA///+//3//f/9//z/
/P/6//r/+v/7//3//f/9//3//f/8//v/+//5//j/9v/0//X/9v/2//f/9v/2//b/9v/4
//j/+f/5//f/9//3//f/9P/0//T/9f/3//X/9f/7//7//P8AAAgAFAAiADYATQBmAIQA
owDCAOAA8QDrAM8ArACEAFQAJgAKAP7/6v/S/8r/0f/X/9f/1//b/97/4f/i/+f/6v/r
/+v/7v/v//D/8P/w//D/8f/x//L/8v/w//D/8P/w//D/8f/x//H/8//z//T/9P/y//L/
8v/y//L/8v/y//L/9f/1//X/9f/1//b/+f/5//X/9f/1//b/+P/4//n/+f/4//j/+P/5
//f/9//3//f/+f/5//n/+f/5//n/+//7//v/+v/6//v/+f/6//v//P8AAAAA//////7/
/v/+/wAAAAAAAAEAAQAEAAQABAAFAAcACAAKAAoACgAMAA0ADgAPABAAEgASABMAFAAW
ABcAFwAXABkAGQAZABkAGgAaABoAHAAaABoAGgAaABsAGwAdAB0AHQAdABsAGgAYABcA
FgAVABQAEgARABEAEAARAA4ADAAMAAkACgAIAAgABwAGAAUABAAEAAMAAAD+//3/AAAB
AAIAAQD//////f/9//3//f/8//z//v/9//3//f/7//v/+//7//7///////7//P/7//v/
+//9//7//v/+//3//f/9//3//f/9//3//f8CAAIAAgACAAAA////////AgACAAIAAgAA
AAAAAgAEAAIAAgACAAEAAgACAAIABAAEAAQAAgABAAEAAQAAAAAAAAABAAMAAwACAAAA
AAAAAAIAAQABAAEAAgACAAIAAgD//////////wAAAAAAAAAA/v/+//7//v/+//7///8A
AP///////////f/9//z//P/9//3//P/8//3//f/+/wAA/v/+//7//v8AAAAAAAAAAP//
/v/+//3//////wAAAAABAAIAAwADAAMABAAGAAYACAAIAAgACgAKAAoACgAKAAgACAAI
AAgACAAIAAYABgAEAAEAAAD///3//f/8//z/+v/6//r/+//5//n/+f/5//r/+v/6//v/
+v/6//n/+P/2//b/9f/1//b/9v/2//b/+P/4//n/+f/3//f/9//3//j/+P/4//n/+//3
//X/9//8/wAAAgAGAA4AGAAmADkAUgBsAIkAqgDGANkA3QDNAKoAgABWACwACAD4/+7/
2P/E/8f/zf/P/9P/1//a/93/4P/j/+j/6//r/+r/6//s/+z/7P/s/+z/6//r/+r/7P/u
//D/8v/w//H/8f/x/+//7//w//D/8v/y//L/8v/w//D/8P/w//H/8f/x//H/7//w//P/
8//y//P/9P/2//X/9P/0//P/8//0//X/9//1//X/9f/1//f/9//3//f/9f/1//f/9//1
//T/9P/1//X/9v/3//j/+v/6//n/+f/6//r/+v/8//7//v///////v/+//7///8DAAQA
BgAGAAgACgALAAwADAAMAA0ADAANAA4AEAARABEAEQATABMAEwATABQAFAAUABYAFAAU
ABIAEgATABMAFgAXABgAGQAYABYAEwARABIAEQAQAA4ACgAJAAcABwAHAAYABwAFAAQA
AgACAAEAAgABAAAAAAD+//z/+//7//n/+f/5//f/+P/5//j/+f/5//n/+P/4//b/9f/1
//X/9//3//f/9//4//n/+f/4//b/9f/1//X/9v/4//n/+v/6//n/+P/3//n/+f/5//n/
+//6//n/+P/5//n/+v/7//r/+v/6//r/+P/4//r//P/9//7///////v/+v/5//r//P/8
//r/+f/7//v/+v/6//j/+f/7//v/+v/4//j/+P/4//f/9//3//r/+v/6//r/+P/3//b/
9f/0//T/9P/0//b/9v/2//b/9f/0//T/9P/1//X/9f/1//X/9f/0//T/8//0//P/8v/x
//D/8P/w//D/8P/y//L/8//z//P/8//0//T/8//0//X/9f/3//j/+v/6//r/+v/6//z/
/v/+//7//v8AAAAAAAAAAP///v/7//r/9P/x//D/7//v/+//7v/u/+3/7P/r/+v/7f/t
/+3/7f/t/+z/6//r/+z/7P/r/+r/6P/o/+f/5//m/+b/5v/m/+j/6P/p/+n/5//n/+f/
5//l/+T/4//j/+f/5//n/+v/7v/u//L/+v8GABYALgBHAF4AeACfAMQA2ADVAMEApwCA
AFgALAAIAPb/4P/C/7T/uv/F/8f/xf/F/83/1v/Z/9j/2f/c/9//3f/e/+H/4P/g/+D/
4P/j/+P/5P/k/+L/4v/i/+L/5P/l/+X/5f/l/+X/5v/m/+b/5v/m/+b/6P/o/+j/6P/o
/+f/5v/l/+X/5v/p/+n/6P/p/+r/7P/s/+z/7f/t/+r/6v/q/+v/7f/t/+3/7f/u/+3/
7P/r/+z/7f/w//H/8f/w//D/8f/z//T/9f/2//b/9v/1//X/+P/4//j/+v/7//r/+v/5
//r/+v/6//v///8AAAIAAgAEAAYABwAIAAkACgAMAAwADQAOABAAEQARABEAEwATABEA
EQASABIAFAAWABQAFAAUABQAFQAVABMAEwATABMAEwASABAADwAOAA0ADAAKAAoACQAH
AAcABAACAAIA//8AAP7//v/9//v/+f/3//b/9//2//b/9//2//X/9P/x//P/8//x//H/
8f/x//D/8P/w/+//7//v/+//7//v/+//8P/x//H/8P/y//H/8f/x//H/8v/y//L/8f/x
//H/8f/y//P/9P/1//j/+P/4//j/9v/1//X/9f/3//j/+f/6//n/+P/5//r/+P/4//j/
9//2//b/9v/4//j/+P/2//X/9f/1//T/9P/0//X/9//3//b/9P/0//T/9v/1//X/9f/4
//j/+P/4//X/9f/1//X/9P/0//T/9P/0//T/9P/0//P/8v/y//L/8f/x//H/8f/z//L/
8v/y//L/8v/y//L/8v/y//T/9P/1//X/9f/1//b/9v/3//j/+f/5//n/+v/8//z//v/+
//7/AAD+//7//v/+//7//v/+//7/AAAAAP7//v/6//f/9v/1//P/8//y//L/9P/0//T/
9f/1//X/9f/1//T/8v/w/+//7//w//D/8P/w//D/7//v//L/8v/y//L/8f/w//D/7//y
//P/9P/1//L/8v/y//P/8//z//P/9//6//7/BgAQAB4AMgBOAGsAjgC4AN0A/gAOAQsB
7wDJAJ4AagA8ACAACgDs/9L/zv/W/9n/1//V/9f/2//g/+P/5v/l/+j/6f/r/+7/7f/u
/+7/7v/u/+7/7f/t/+z/7P/s/+z/7P/t/+//8P/x/+//7//w//D/8v/y//L/8v/x//D/
7//u//H/8f/x//H/7//w//P/8//z//P/8//0//b/9v/3//f/9P/0//T/9f/1//X/9f/1
//f/9//3//f/9//3//n/+f/7//r/+v/7//n/+v/7//z/AAAAAP////8AAAAAAAACAAIA
AgADAAMABgAGAAYABwAJAAoADAAMAAoADAANAA4AEAASABUAFgAVABYAGAAZABkAGQAb
ABsAHQAdAB4AHgAeACAAHgAeAB4AHgAfAB8AHQAdAB0AHQAfAB4AHAAbABkAFwAVABIA
EgARAA8ADwAOAAwADAAJAAYABAAEAAMAAgABAAAAAAAAAP7//f/9//3//f/9//v//f/9
//v/+//6//n/9//2//f/9//4//n/+f/5//n/+f/4//n/+f/4//j/9//3//f/+f/6//r/
+v/7//v/+//7//n/+f/5//n//v/+//7//v/+//3//f/9/wAAAAAAAAAA/v/+/wAAAgAA
AAAAAAD//wAAAAAAAAIAAAAAAP7//f/+//////8AAP////8AAP//AAD+//7//v/8//v/
+//7//z//P/8//z/+//7//v/+//6//r/+v/6//r/+v/6//r/+//6//r/+v/5//n/+f/5
//f/9//2//b/+//6//j/+P/4//j/9//2//X/9P/2//b/9//3//X/9f/2//b/9//4//n/
+f/9//7/AAAAAP///v/9//7//v/+//7//v/+//7//v/+//7//v/8//z/+v/3//b/9f/x
//H/8P/w//D/8P/w//H/7//v/+//7//x//D/7//v/+z/7P/r/+r/6P/o/+f/5//o/+j/
6P/o/+r/6v/r/+v/6//r/+v/6//q/+r/6v/r/+X/5//r/+v/7P/w//r/AAAIABgALgBH
AF4AegCdALwA1gDhANMAtQCQAGQANAAMAPb/5v/O/7z/uv+//8P/xf/F/8n/zv/R/9T/
1//a/9v/2//a/93/3P/c/9z/3P/d/93/3v/e/9z/3P/c/9z/3v/f/9//3//e/93/3f/c
/97/3v/e/97/4P/g/+D/4P/f/9//3//f/9//4P/j/+P/3//f/9//4P/i/+L/4//j/+L/
4v/i/+P/4//j/+P/4//n/+f/5//n/+X/5f/n/+f/5//m/+b/5//m/+b/5v/m/+r/6v/p
/+n/7P/s/+z/7v/u/+7/7//v/+7/7v/u/+//8//0//b/9v/0//b/9//4//n/+v/8//z/
/f/+/wAAAQD/////AQABAAIAAwAFAAYABgAIAAYABgAEAAQABQAFAAcABwAHAAcABwAG
AAQAAwAEAAMAAgAAAP7//f/7//v//P/6//r/9//0//L/8v/x//L/8f/w//D/8P/u/+3/
7f/v/+//7//t/+3/7f/r/+v/6f/p/+j/6P/p/+n/6v/r/+n/6f/p/+n/6P/p/+n/6P/q
/+n/6f/p/+f/6P/o/+j/6//r/+v/6//p/+n/6f/p/+r/6v/q/+r/6//r/+z/7f/s/+z/
7P/s/+z/7P/u//D/7//u/+3/6//s/+z/7P/u/+z/7P/q/+n/6//r/+r/6v/q/+v/7f/t
/+z/6v/q/+r/6v/p/+n/6f/q/+r/6v/q/+n/6f/p/+n/6P/o/+j/6P/n/+b/5f/k/+b/
5v/n/+j/6f/p/+n/6f/p/+n/6P/o/+n/6f/o/+j/6f/n/+j/6P/o/+j/6P/q/+r/6v/q
/+r/6v/r/+v/6//r/+z/7P/v//D/8f/x//H/8v/0//T/9f/2//f/+v/4//j/+P/4//r/
+v/6//r/+v/6//j/+P/2//P/8v/x/+//7//u/+7/7v/u/+7/7//v/+//7//v//H/8P/v
/+//7v/u/+3/7P/s/+z/6//r/+7/7v/u/+7/7P/s/+3/7f/t/+3/7f/t/+7/7v/u/+//
7f/v/+//7//w//b//P8CAAwAFgAmADsAUgBsAIcApgDCANMAzwC3AJQAbgBEABoA/v/y
/+T/zP/C/8f/y//L/83/0f/W/9f/3P/j/+b/5f/n/+j/5//p/+r/6//s/+v/6//s/+z/
7P/s/+z/7P/s/+3/7f/t/+v/6//s/+z/7v/u/+7/7v/w//D/8P/w//P/8//z//P/8v/y
//T/8//v/+//7//w//L/8v/z//P/9P/0//T/9f/3//f/9//3//j/9//2//X/9f/1//f/
9//5//j/+P/5//n/+v/7//z//P/8//v/+//+//7//v8AAAAAAAABAAEABAAEAAQABQAG
AAYABwAGAAcACgAMAA4ADQAOABAAEAAPABAAEgATABQAFQAYABkAGQAZABoAGgAaABwA
GgAaABwAHAAdAB0AHwAfAB8AHwAdABwAGgAZABkAGQAZABgAFgAVABMAEwAQAA4ADgAL
AAoACAAIAAcABgAFAAQABAAEAAIAAQABAAEAAQABAP////////3//f///////v/+/wAA
/////////f/9//3//f/+///////+//z/+//7//v/+//8//z//P////////////3//f/9
//3/AAAAAAAAAAAAAP///////wIAAgACAAIAAAAAAAIABAAEAAQABAADAAQABAAEAAYA
CAAIAAYABQADAAMAAgACAAAAAQADAAMAAgAAAAAAAAACAAEAAQABAAAAAAAAAAAA////
//////8CAAIAAgACAAIAAgACAAIAAQAAAAAAAAD9//3//f/9/wEAAwAAAP7//v/+//7/
/v/+//z//P/8//z//f/+/wAAAQD/////AAAAAAIABAAGAAcACQAKAAwADAAKAAgABgAG
AAkACgALAAwADAAMAAwADAALAAoABwAGAAIA///+//3//P/9//3//v/+//7//v////3/
/f/9//3/+//6//n/+f/5//r/+v/6//j/+P/3//f/+P/4//j/+P/2//b/9//3//f/9//3
//f/+P/4//j/+f/7//n/9//5/wIACgAQABoAJgA4AFIAcQCUALoA3wACARABAwHlAMEA
lABiADYAGAAAAOD/zv/Q/9b/2f/V/9f/3f/j/+b/5f/o/+v/7v/v/+3/7P/x//L/8v/y
//L/8f/x//L/8v/w//D/8P/w//L/8//z//P/8//z//T/9P/y//L/8v/y//L/8v/y//L/
9f/1//X/9f/3//j/+//7//f/9//3//j/9//2//b/9f/2//b/9v/3//n/+f/5//n/+f/5
//n/+f/7//v//f/9//3//P/8//3/+//8//3//v8CAAIAAQABAAIAAgACAAQABgAGAAcA
BwAKAAoACgALAAsADAAOAA4AEAASABMAFAAVABYAGAAYABsAHAAeAB8AHQAdAB8AHwAh
ACEAIgAiACQAJgAkACQAIgAiACMAIwAjACMAIwAjACEAIAAeAB0AHAAbABoAGAAWABUA
EwATABAADgAOAAsACAAGAAYABQAFAAUABQAGAAQAAgABAAEA/////////f///////f/9
///////+//7//v/9//3//f/7//v/+//7//r/+//7//r//P/7//v/+//5//r/+v/6//z/
/f/+////AQABAAEAAQACAAIAAgACAAAA////////AQACAAMABAAEAAQABgAIAAgACAAI
AAcABgAGAAYACAAIAAgABgAFAAUABQAEAAQABAAFAAcABwAEAAIAAgACAAIAAQABAAEA
BAAEAAQABAAFAAUABQAFAAQABAAEAAQABAAEAAQABAABAAAAAAAAAAEAAQABAAEAAwAE
AAQABAAEAAQAAwACAAEAAAACAAIAAwADAAMAAwAEAAQABQAGAAcABwALAAwADgAOAA4A
DgAOABAADgAOAA4ADgAOAA4ADgAOAA4ADgAMAAwABgADAAIAAQAAAAEAAQACAAIAAgAC
AAMABQAFAAUABQAEAAIAAAD//wAAAAD///7//P/8//v/+//+//7//v/+//7//v//////
///////////8//z//P/9/////f/9/wEAAgAGAAwAFgAiADQAUABrAIYAqgDTAPYAEgEX
AQUB4wC8AIwAWgAwABoACADs/9z/4P/l/+P/3//f/+H/5v/p/+z/9f/6//v/+f/2//f/
+P/4//j/+P/5//n/+v/6//r/+v/6//r/+v/7//v/+//7//v//P/8//r/+v/6//r//P/8
//z//P/7//v/+//7//3//v8BAAEAAQABAAEAAgAAAAAAAQABAAAAAAAAAAEAAQABAAEA
AQAFAAUABQAFAAUABQAHAAcABQAEAAQABQAHAAgACQAKAAoACgAJAAkACgAKAAoADAAO
AA4ADwAPABAAEAAQABEAEwAUABYAFgAUABYAFwAYABkAGgAcABwAHwAgACIAIwAjACMA
JQAlACcAJwAoACgAKAAqACgAKAAmACYAJwAnACcAJwAnACcAJwAmACQAIwAiACEAIAAe
ABwAGwAZABkAGAAWABYAEwAQAA4ADgANAAoACQAIAAgACAAGAAUABQAFAAUABQADAAEA
AQD/////AAABAAEAAgAAAP////////3//f/9//3//P/9//3//P/+//3//f/9//3//v/+
//7//f/9//3//f///////////wEAAAD///7/AAD////////+//7//v/+/wAAAAACAAQA
AwACAAEA//8AAAAAAAACAAIAAgAAAP////////7//v/9//3//v/9//7//P/8//z//f/9
//7////+//7//v/+//3//f/9//3//P/8//z//P/8//z//P/8//3//P/8//z//f/9//3/
/f/8//v/+f/4//v/+//6//r/+//7//r/+v/6//z//P/8//z//P/6//r/+v/6//r/+v/7
//v/+//7//z//P/7//z//f/9////AAACAAIABAAEAAQABgAGAAYABgAGAAgACAAIAAgA
CgAKAAgACAADAP///f/7//n/+f/4//j/+v/6//r/+//5//n/+f/5//v/+v/5//n/9v/2
//X/9P/2//b/9f/1//T/9P/0//T/9v/2//f/9//1//X/9f/1//b/9v/2//f/9//3//f/
9//6//7/AAAGABAAGgAsAEUAXAByAI8ArgDKAOEA5wDRAKwAhgBeAC4ACAD8//D/2P/K
/8v/0f/T/9P/1//a/+H/5v/n/+j/6//r/+7/7f/s/+z/7P/s/+//7//w//D/8P/w//D/
8P/w//H/8f/x/+//7//w//D/8P/w//D/8P/y//L/8v/y//P/8//z//P/8//0//f/9//z
//P/8//0//T/9P/1//X/8v/y//L/8//2//f/+P/5//r/+f/4//f/9//3//n/+f/7//r/
+v/7//r/+v/6//r//v/+//3//f/+//7//v8AAAIAAgADAAMAAgACAAIAAwAEAAQABQAE
AAUACAAKAAwACwAMAA4ADgAPABAAEgATABMAEwAVABUAFwAXABgAGAAaABwAGgAaABgA
GAAZABkAGQAZABkAGQAbABoAGAAXABYAFQAUABIAEAAPAA0ADQAMAAoACgAHAAYABAAE
AAMABAADAAIAAgABAP7//P/7//3//f/9//v/+//7//n/+f/5//n/+P/4//j/9//3//f/
9//3//f/9//4//n/+f/4//r/+f/5//n/9//4//j/+P/7//v/+//7//n/+f/5//n/+v/6
//r/+v/4//f/9//3//r/+v/6//r/+v/6//z//v/9//z/+//5//n/+v/7//7//v/+//z/
+//7//v/+v/6//j/+f/7//v//P/6//r/+v/8//v/+//7//r/+v/6//r/9//3//f/9//6
//r/+v/6//j/+P/4//j/+f/4//j/+P/5//n/+f/5//n/+f/4//j/+f/5//j/+P/3//f/
9v/2//b/+P/6//r/+v/6//r/+v/6//r/+P/4//n/+f/5//n/+v/6//v//P/9//3///8A
AAIAAgACAAIAAgAEAAQABAAEAAQABQAGAAcACAAGAAYABAAEAAIA///+//3/+v/5//f/
9v/2//b/9v/3//n/+f/5//n/9//2//X/9f/0//T/8//y//T/9P/z//P/9P/0//T/9P/y
//L/8//z//P/8//z//P/9P/0//T/9f/x//H/8//z//b//P8CAAgAEAAcAC4AQwBYAHQA
lwC2AM4A3QDXALsAlABsAEIAGAAAAPT/4P/I/8L/zf/V/9P/0//X/9z/3//i/+X/6P/l
/+f/7P/v/+7/7v/u/+7/7//v//D/8P/w//D/8P/w/+7/7//v/+//7//v//D/8P/u/+7/
7v/u//D/8P/w//D/8//z//P/8//z//T/9//3//X/9f/1//b/9v/2//f/9//2//b/9v/3
//X/9f/1//X/9f/1//X/9f/2//f/+v/7//v/+v/6//v/+//8//3//v/+//7//f/9/wAA
AAAAAAIAAgACAAMAAwAEAAQABAAFAAcACAAKAAoACAAKAAsADAAPABAAEgASABMAFAAW
ABcAFgAVABYAFQAXABcAGAAYABoAHAAaABoAHAAcAB0AHQAfAB8AHwAfAB8AHgAcABsA
HAAbABoAGAAUABMAEQARABIAEAAQAA0ADgAMAAwACwAIAAcABgAGAAYABAADAAMAAwAD
AAMAAQD//////f/9//3//f/8//z//v/9//3//f/9//3//f/9//z//f/9//z//v/9//3/
/f/9//7//v/+/////////////f/9//3//f8AAAAAAAAAAAEAAQACAAMAAgACAAIAAgAC
AAIABAAGAAYABgAGAAUAAgACAAIABAAGAAYABAADAAUABQAEAAQAAgADAAUABQAEAAIA
AgACAAAA/////////v/+//7//v///////////wAAAAAAAAAAAgACAAIAAgD///7//v/+
//////////////////7//v/9//r//P/8//z//P/8//z//P/8//z//P/9//3//v///wEA
AgABAAIAAwADAAQABAAFAAQABAAEAAQABgAIAAgACAAIAAgACAAIAAgACgAKAAgACAAE
AAEAAAD///3//f/8//z//P/8//z//f/9//3//f/9//3//P/7//v/+P/4//f/9v/4//j/
9//3//j/+P/4//j/9v/2//f/9//3//f/9//3//f/+P/5//v//f/5//f/+/8AAAQACAAS
AB4ALABCAF8AgACkAM0A9AAOAREB/wDfALQAhABUADAAGAD8/97/0v/Y/93/3f/d/93/
4f/i/+X/6v/t//D/8f/x/+7/7//y//L/8v/y//P/8//0//T/9P/0//T/9P/0//X/9f/1
//P/8//0//T/9P/0//T/9P/1//b/9//4//f/9//3//f/9f/2//n/+f/3//f/9//4//r/
+v/7//v/+P/4//j/+f/5//n/+f/5//3//f/9//3/+//7//3//f/9//z//P/9////AAAB
AAIABAAEAAMAAwAGAAYABgAIAAgACAAJAAkADAAMAAwADQANAA4AEAAQABEAFAAWABgA
GQAaABwAHAAdAB4AIAAhACEAIQAjACMAIwAjACQAJAAmACgAJgAmACgAKAApACkAKQAp
ACkAKQAnACYAJAAjACQAIwAiACAAHAAbABkAGQAYABYAFgATABIAEAAQAA8ADgANAAwA
DAAMAAoACQAJAAcABwAHAAUABwAHAAUABQAFAAUABAAEAAQAAwADAAMAAwADAAMAAwAD
AAMAAgAAAAMAAwAEAAUAAwAEAAQABAAHAAcABwAHAAkACQAJAAkACwAKAAkACAALAAsA
DAANAAwADAAMAAwADAAMAA4AEAAOAA4ADgANAAwADAAMAA4AEAAQAA4ADQAPAA8ADgAO
AA0ADQAOAA0ADgAMAAwADAAMAAsACwALAAwADAAMAAwACwALAAsACwAKAAoACgAKAAwA
DAAMAAwACwAKAAoACgAJAAkACQAJAAsACwAKAAoACQAJAAoACgAKAAoACgAKAAoACgAK
AAgACAAJAAkACQAJAAoACgANAA4ADwAPAA8AEAASABIAEgASABIAFAASABIAEgASABQA
FAAUABQAEgASABAAEAANAAsACwALAAgABwAFAAQABAAEAAQABQAGAAcACAAJAAcABgAF
AAUABAAEAAMAAgAAAAAA/////wIAAgACAAIAAgACAAMAAwABAAEAAQABAAIAAgACAAMA
BQABAAMACQAKAAwAFgAgACwAOgBQAG0AiACqAMsA7AAEAQcB8wDRAKgAeABIACYAFAAA
AOr/3v/g/+X/5f/j/+X/6f/s/+//9P/1//j/+//9//7////+//7//v/+//3//f/+//7/
AAAAAAAAAAAAAAEAAQABAAMAAwAEAAQABAAEAAQABAAEAAQABAAEAAUABQAFAAUABQAG
AAkACQAFAAUABQAGAAYABgAHAAcABwAIAAkACwAKAAkACAAHAAoACwAMAA0ACwALAA0A
DQANAAwADAANAA8AEAARABIAEwASABAADwASABIAEgAUABQAFAAVABUAFwAYABkAGwAd
AB4AIAAgAB4AIAAhACIAIwAkACYAJgApACoALAAtAC0ALQAvAC8ALwAvADAAMAAyADQA
MgAyADIAMgAzADMAMwAzADMAMwAzADIAMAAvADAALwAuACwAKgApACcAJwAmACQAJAAh
ACAAHgAeAB0AHAAbABoAGgAcABoAGQAZABkAGQAZABcAFwAXABUAFQAVABUAFAAUABIA
EQAPAA==
         </WaveFormData>
      </LeadData>
      <LeadData>
         <LeadByteCountTotal>10000</LeadByteCountTotal>
         <LeadTimeOffset>0</LeadTimeOffset>
         <LeadSampleCountTotal>5000</LeadSampleCountTotal>
         <LeadAmplitudeUnitsPerBit>4.88</LeadAmplitudeUnitsPerBit>
         <LeadAmplitudeUnits>��V</LeadAmplitudeUnits>
         <LeadHighLimit>2147483647</LeadHighLimit>
         <LeadLowLimit>268435456</LeadLowLimit>
         <LeadID>V6</LeadID>
         <LeadOffsetFirstSample>0</LeadOffsetFirstSample>
         <FirstSampleBaseline>0</FirstSampleBaseline>
         <LeadSampleSize>2</LeadSampleSize>
         <LeadOff>FALSE</LeadOff>
         <BaselineSway>FALSE</BaselineSway>
         <ExcessiveACNoise>FALSE</ExcessiveACNoise>
         <MuscleNoise>FALSE</MuscleNoise>
         <LeadDataCRC32>1012785151</LeadDataCRC32>
         <WaveFormData>
8P/w//D/8P/w//D/8P/w//D/8P/w//D/8v/y//L/8v/w//D/8P/w//D/8P/w//D/8P/w
//D/8P/w//D/8P/x/+//7//v/+//8f/y//L/8//0//X/9f/2//f/9//4//j//P/8//z/
/P/7//r/+f/5//n/+v/6//r//P/8//r/9//x//H/8f/w//H/8P/v/+//7//w//D/8P/w
//D/8P/w//D/7v/u/+7/7//v/+//7f/q/+r/6v/r/+n/6f/p/+n/6v/q/+v/6//s/+3/
7v/v/+//7//w//D/7v/u//L/8//1//7/BwANABkAMABIAGgAiQCoAMQA2wDfANEAvACe
AHwAWAA/ACoAFAAFAAAA///+//j/8P/s/+v/6//p/+n/6v/s/+z/6v/q/+z/6v/q/+r/
6v/s/+z/7P/s/+z/7P/s/+z/7f/t/+z/7P/r/+v/6//r/+3/7f/t/+7/7v/u/+7/7v/v
/+//7//v/+3/7v/v/+//7v/u/+7/7v/w//H/8v/0//P/8v/x//D/8v/y//L/8v/z//P/
8//z//P/9P/1//X/9f/1//X/9f/1//X/9v/3//j/+P/4//j/+v/7//v/+//9//7/AAAC
AAAAAAAAAAIAAwADAAUABQAHAAkACgALAAsADAANAA8ADwAQABIAEgARABEAEgATABQA
FAAUABUAGAAZABkAGAAWABcAFwAXABgAGQAZABkAGAAXABUAEwATABIAEQAQAA4ACwAJ
AAkACAAHAAYAAwAEAAMAAwACAP///v/9//3//f/9//7//v/8//z//P/6//r/+v/5//n/
+f/5//n/+f/5//j/9//2//b/9//4//n/+v/6//r/+v/4//j/+P/3//n/+v/6//z//P/7
//v//P/8//v/+//7//3//v/+/wAA/v/8//z//P/+//7//v/+/wAAAAABAAEAAQABAAEA
/////////////wAAAAAAAP////////7//v/8//z//P/9/////v/+//3//f/9//z//P/6
//v/+//7//z//P/8//z//P/8//3//f/8//z//P/8//r/+v/5//n/+f/5//n/+f/5//n/
+f/5//n/+v/8//z//P/8//r/+v/6//r/+//7//v/+//7//v//P/8//3//v//////AQAD
AAQABgAEAAYABgAGAAYABgAGAAYABgAFAAUABAAGAAYABgAEAAEA/f/9//3//P/7//r/
+f/5//n/+v/6//r/+v/6//r/+v/6//j/+P/3//X/9P/z//T/9P/1//b/9v/1//T/8//0
//T/9f/3//X/9f/1//X/9P/z//L/8v/0//L/9P/6//v/+f/6////BwATACQANABKAGMA
gACaALMAxwDJALgAogCGAGQAQQAsACQAFwACAPn/+v/6//b/8v/v/+//7f/t/+7/8P/u
/+7/7v/w//D/8P/w//D/8P/w//D/8P/u/+7/7v/u//H/8f/w//D/8f/x//H/8f/v/+//
7//w//D/8P/w//D/8//z//P/8//z//T/9f/1//L/8v/y//L/9f/1//X/9v/2//b/9v/2
//b/9v/2//b/9f/1//X/9f/3//j/+f/5//n/+f/5//n/9//3//j/+f/6//r/+v/6//r/
+//7//v//P/8//3//v8AAAAAAAACAAMAAwAFAAUAAwAFAAYABwAJAAoACwANAA8AEAAS
ABIAEQARABIAEwAUABQAFAAVABQAFQAVABQAFAAVABUAFQAYABkAGQAZABgAFwAVABMA
EwASABEAEAAQAA0ACwALAAoACQAIAAUABgAFAAUABAADAAIAAQABAP///f/8//r//f/+
/////v/8//z/+//7//n/+f/5//n/+//6//n/+P/5//n/+f/5//z//P/8//z/+v/6//r/
+f/7//z//P/+//z/+//7//z/+v/5//n/+f/8//7///8CAAEA/v/9//z/AAAAAAAAAAD+
//7//////wEAAQABAP////////////8AAAAAAAD////////+//7//v/+//7///////7/
/v/9///////+//7//v/////////+//7//v/+//7//v///////v/+//7//v///wAAAAAB
AAEAAQABAAEAAQABAAEAAQABAAEAAQABAP////8CAAIABAAEAAQABAAEAAQABAAEAAQA
AwACAAEAAwADAAQABAAFAAYABwAHAAgACQAJAAoACAAKAAoACgAMAAwADAAMAAsACwAM
AAwADAAMAAwACgAJAAUABQAFAAIAAQAAAP///////wAAAAAAAAAAAAAAAAIAAgAAAAAA
AAD////////7//r/+v/6//3//f/9//3////+//7////+//3//P/7//z//f/+/wAA/v/6
//r//P///wMABAAHAAsAEwAeACwAQgBZAHIAjgCpALsAwwC8AKYAigBsAEsAMAAmACEA
DgD9//r/+v/4//j/9f/z//P/8f/y//b/+P/2//T/9P/0//T/9P/0//L/8v/y//L/9f/2
//f/+P/3//f/9v/2//X/9f/1//X/9//3//f/+P/2//b/9v/2//f/9//3//f/9//4//n/
+f/6//r/+v/6//r/+f/4//j/+v/6//r/+v/4//j/+P/4//v/+//7//v/+f/6//v/+//7
//v/+//7//v/+//8//3/AAAAAAAAAAABAAEAAAD//wIAAgADAAQAAgACAAIABAAFAAUA
BwAHAAkACwAMAA0ADgAOAA4ADwAPABAAEgASABMAEwAUABUAFAAUABQAFQAYABkAGQAY
ABcAFwAWABUAFwAZABoAGwAYABcAFQATABUAFAATABIAEAANAAsACwANAA0ADQALAAoA
CQAJAAgABwAGAAUABQAEAAMAAwACAAAAAAAAAP7///8AAAAAAQABAAEAAQABAP///v/9
//z//f/9//3//f/+//7//v/+//z//P/8//v//f/+//7/AAD+//3//f/+/wAA////////
AAAAAP//AAACAAAAAAAAAAIAAgACAAIAAQAAAAAA//8CAAMABAADAAIAAQAAAP//AgAC
AAIAAQADAAMAAgACAAAAAAAAAAEA///+//7//f/9//3//P/8//3///8AAAEA///+//3/
/P/8//z//f/9//7//v/+//7//P/8//v/+//9//3//f/9//v/+//7//v/+//8//v/+v/5
//j/+P/4//j/+P/7//v/+//7//v/+//8//z/+//8//3//f/+//////8AAAAAAgACAAIA
AgACAAIAAgAEAAUABwAIAAUABAADAAAA/f/5//n/+f/6//n/+P/3//b/9f/1//T/9P/0
//T/9P/0//T/8v/y//L/8f/x//H/7//u/+7/7v/t/+3/7f/t/+7/7v/v//H/8P/v/+7/
7f/r/+v/6//s/+7/7v/s//D/8//x//T/+f8BAA0AIgA2AEoAYQCCAKQAtwC7ALMApACM
AG4ATAAxACIAFAD7/+7/8f/y/+7/5v/i/+X/6//r/+n/6P/q/+r/5v/m/+r/6P/o/+j/
6P/q/+r/6v/q/+r/6v/q/+r/6//r/+r/6v/r/+v/6//r/+3/7f/t/+7/8P/w//D/8P/u
/+3/7P/r/+z/7v/w//H/8v/y//L/8v/x//H/8f/y//D/8P/w//D/8v/y//L/8v/x//H/
8f/x//L/9P/2//f/9//3//f/9//3//f/+P/5//j/+P/4//j//P/9//3//f/8//z//f/+
//7//v/+/wAAAwADAAUABQAHAAkACgALAAwADAAMAA0ADQAOABAAEAARABEAEgATABMA
EgARABEAFAAVABUAFAAWABcAFwAXABcAFwAWABUAEgARAA8ADQAOAA4ADgAOAA4ACwAJ
AAkABgAFAAQAAQAAAP/////+//v/+v/5//n/+f/5//r/+v/5//j/9//0//T/9P/z//P/
9P/1//b/9//2//T/8v/w//D/8f/y//P/9P/0//T/9P/0//T/9P/z//P/9P/0//b/9P/z
//P/9P/1//X/9v/3//n/+v/6//z/+v/4//j/+P/8//z//P/8//r/+v/7//v/+//7//v/
+f/5//n/+f/5//r/+v/6//n/9//3//b/9v/3//j/+f/7//r/+P/3//X/9//3//b/9v/3
//n/+v/7//n/+P/3//b/9v/2//f/9//2//b/9v/2//b/9v/1//X/9f/1//X/9f/1//T/
9P/0//T/9P/0//T/9P/0//f/9//3//f/9//3//j/+P/5//r/+//7//r/+//7//z//P/+
//7//v8AAAAAAAAAAP////8AAAAAAgACAAIAAAD9//n/+f/5//j/9//2//X/9//3//j/
+P/4//j/+P/4//f/9v/z//L/8//z//T/9f/z//L/8v/y//P/8//z//P/8v/w/+//7//y
//P/9P/1//T/8//y//L/9P/y//T/9v/3//v/AAAFAA8AHwA0AE4AbgCPAK4AygDdAOEA
0wC8AJ4AeABWAEEANAAcAAkABAAFAAAA+v/y/+7/7f/v/+//7//w//D/8P/w//L/8v/w
//D/8P/w/+7/7v/u/+7/7P/s/+z/7P/u/+//7//w/+//7//v/+//8f/x//H/8v/x//D/
7//u/+//7//v/+//8f/y//P/8//y//L/8v/y//T/9f/2//j/9//2//X/9P/2//b/9v/2
//X/9f/1//X/8//0//X/9f/2//f/+P/5//f/9//4//n//P/8//z//P/8//3//f/9//7/
/v///wAAAgACAAIABAAFAAUABwAHAAUABwAIAAkADQAOAA8AEQAPABAAEgASABMAEwAU
ABUAFgAWABYAFwAYABkAGQAYABgAGQAZABkAGAAZABkAGQAaABkAFwAVABQAEgAQAA4A
EAANAAsACwAKAAkACAAFAAQAAwADAAIA///+//3//f/8//v/+//6//r/+v/6//j/+f/6
//r/+//6//n/+P/3//n/+P/3//b/9v/3//j/+f/4//j/+P/4//b/9v/2//X/9f/2//b/
+P/6//n/+f/6//j/9//3//f/+//8//z//v/+//z//P/8//7//v/+//7//P/8//3//f/9
//3//f/7//3//f/9//3//P/8//z/+//9//3//P/8//r/+v/6//v//f/8//z/+//7//v/
+v/6//j/+f/5//n/+P/4//j/+P/4//j/+f/5//j/+P/4//j/+v/6//n/+f/3//f/9//3
//f/9//3//f/+f/4//j/+P/4//j/9//2//X/9P/3//f/9//3//b/9f/1//T/9//4//n/
+f/8//3//f/+//3//v/9//z//P/8//z//P/7//v//P/8//z//P/8//r/+f/1//X/9f/y
//H/8P/v/+//7//w//D/8P/w//D/8P/w//D/7v/u/+z/6//r/+v/6f/o/+j/6P/n/+f/
5//n/+n/6P/o/+n/6f/p/+n/6f/n/+f/5//o/+T/5v/o/+j/6f/v//T/9//9/wkAGgAs
AEAAWwB6AJQAqwC5ALUApACKAGoARgApABoAEAD//+7/6f/o/+b/4v/c/9v/3f/d/93/
4P/i/+L/4P/g/+D/3v/e/97/3v/e/97/3v/e/97/3v/e/97/4f/h/+D/4P/e/93/3P/b
/93/3f/d/97/4P/g/+D/4P/f/9//3//f/+H/4v/j/+P/4f/g/9//3v/h/+H/4f/i/+L/
4v/i/+L/4v/i/+L/4v/l/+X/5f/l/+T/5P/k/+P/4//j/+P/4//j/+P/5P/l/+j/6P/o
/+j/6P/p/+n/6f/q/+r/6//s/+r/6v/q/+z/7//v//H/8f/v//H/8v/z//X/9v/3//n/
9//4//r/+v/7//v//P/9/wAAAAAAAAEAAAABAAEAAAAAAAEAAQABAAAAAQABAAEAAgAB
AP///f////7//f/8//r/9//1//X/9f/1//X/8//w/+//7//u/+//7v/t/+3/7v/t/+3/
7P/u/+7/7v/s/+z/7P/r/+v/6f/p/+n/6f/q/+r/6v/q/+n/6f/p/+n/6P/o/+j/6P/p
/+r/6//r/+r/6v/p/+r/7P/r/+v/7P/q/+n/6f/p/+n/6v/q/+z/7f/s/+3/7v/v/+7/
7f/s/+7/7v/v/+//7f/t/+3/6//t/+3/7f/t/+z/7P/s/+v/7f/t/+z/7P/s/+z/7P/t
/+3/7P/s/+v/6//r/+r/6v/q/+v/6//r/+z/7P/s/+z/6//q/+r/6f/m/+b/5v/m/+f/
6P/o/+n/6//r/+v/6//p/+n/6f/p/+n/6f/p/+n/6f/p/+r/6v/q/+r/6v/q/+r/6v/q
/+v/6//r/+v/6//r/+z/7P/v//D/8f/x//L/8//z//T/9v/4//j/+P/4//j/+P/4//n/
+f/6//r/+v/6//r/+P/3//P/8//z//T/8//y//H/8f/x//L/8v/y//L/8v/y//T/9P/y
//L/8P/v/+//7//u/+7/7//w//H/8f/x//H/7//u/+7/7//x//H/8f/x//H/8f/x//L/
8P/y//L/8v/z//f//P8BAAcADwAcACwAQABXAHIAigCjALcAuQCqAJQAegBaADsAJgAe
ABUAAgD5//j/9v/w/+7/7f/t/+v/7f/y//D/7v/w//D/7v/v//D/8f/y//D/8P/w//D/
8P/w//D/8P/x//H/8P/w//H/8f/x//H/8//z//P/9P/0//T/9P/0//X/9f/1//X/8//0
//X/9f/0//T/9P/0//X/9f/1//b/+P/4//j/+P/6//r/+v/6//n/+f/5//n/9//4//n/
+f/7//v/+//7//v/+//8//3//v/+//7//v8AAAEAAQABAAIAAgADAAQABAAEAAQABgAF
AAUABwAHAAgACwANAA8AEAAQABAAEQAPABAAEgASABIAEwAVABcAGAAYABgAGQAZABkA
GAAWABcAGQAaABsAHAAdAB0AHQAcABsAGQAXABkAGAAXABYAFwAVABQAFQASABEAEAAN
AAoACQAJAAgACQAIAAcABwAGAAUABQAEAAQABAAEAAIAAAAAAP////8BAAEAAQABAAMA
AgABAAAA//////////8CAAIAAgACAAIAAgACAAEA//8AAAAAAgACAAEAAQACAAIAAQAB
AAEAAQACAAIABAAEAAIAAgACAAYABgAGAAYABAAEAAUABQAHAAcABwAFAAcABwAHAAcA
CgAKAAoACQAIAAcABQAEAAYABgAGAAcABQAEAAQAAwAFAAUABAAEAAIAAwADAAMAAgAC
AAIAAgADAAQABgAHAAQABAAEAAQABAAEAAMAAwACAAEAAAD//wMABQADAAEAAAAAAAAA
AAAAAAAAAAAAAAAAAwADAAMAAwADAAMABAAEAAcACAAJAAkACgALAAsADAAKAAoACAAG
AAkACgALAAwADQANAA4ADgAMAAwADAAKAAUAAQABAAEAAwADAAMAAwADAAMABAAEAAEA
AAD///7/AAAAAP7//v/+//3//f/9//v/+v/6//r//f/9//3//f/8//r/+f/5//n/+f/5
//n/+v/7//z//v/8//r/+P/6/wEACQAMABMAGwApADwAVgB0AJMAsgDSAOUA4wDTALwA
nAB2AFQAPwAsABQAAwACAAMA/v/2//T/9v/1//X/8//1//b/9v/2//T/9P/4//f/9v/1
//T/9v/2//b/9v/1//T/8//y//X/9f/0//T/9f/1//X/9f/1//X/9f/2//b/9v/2//b/
9//3//f/9//5//r/+//7//j/+P/4//j/9//3//f/+P/4//j/+P/4//r/+v/6//r/+//7
//v/+//9//7///////3//f/9//3//f/9//7///8AAAAAAAAAAAAAAQABAAEAAwAEAAYA
CAAIAAgACAAKAAsACwANAA0ADQAPABAAEQARABIAEwAVABUAFgAYABgAGQAZABoAGwAc
ABwAHAAdAB4AHwAfAB4AHgAfAB8AHwAeAB8AHwAfAB4AHQAbABkAGQAYABcAFgAUABEA
DwAPAA4ADQAMAAkABgAFAAUABAAEAAQABAAFAAIAAQABAAAA/v/+//7//P/8//z/+//7
//z//f/+///////+//3//P/7//v/+//7//z//P/8//z//v/+//7//f/8//z/+//8//3/
/f/+/wAAAAD///////8BAAIAAgAEAAIAAAAAAAAABAAEAAQABAAEAAQABQAFAAcABwAH
AAUABwAHAAcABwAGAAYABgAFAAUABQAEAAQABgAGAAYABwAFAAQABAADAAEAAQAAAAAA
AgADAAMAAwAEAAQABAAEAAQABAAFAAUABAAEAAQABAACAAIAAQABAAEAAQABAAEAAwAE
AAYABgAGAAYABAAEAAQABAAFAAUABQAFAAUABQAGAAYABQAGAAcABwAJAAsADAAOAA4A
EAAQABAADgAOAA4ADgANAA0ADgAOABAAEAAQAA4ACwAHAAcABwAIAAcABgAFAAUABQAG
AAYACAAIAAgACAAHAAYAAwACAAIAAQABAAEA///+//7//v8BAAEAAQABAAEAAAAAAAEA
AQABAAEAAQD///////8AAAIAAAAAAAIABQAHAAoADwAZACcAPABSAGoAiQCqAMgA4QDr
AOUA0AC4AJYAcABRAEYAOgAjABYAFQASAAoAAgD6//v/+//5//v/AgAEAAQAAgD+//7/
/P/8//z//P/+//7//v/+/wAAAAAAAAAA//////7//v8BAAEAAQABAP///////wAAAAAA
AAAAAAABAAEAAQABAAMABAAFAAUABgAGAAYABgAFAAUABQAGAAQABAAEAAQABAAEAAQA
BAAGAAcACAAJAAkACgALAAsACgAJAAgABwAIAAkACwANAAwADAAMAAwADQANAAwACwAN
AA4AEAASABIAEgASABQAFQAVABcAFwAVABcAGAAZABkAGgAbAB0AHQAeACAAIAAgACEA
IwAlACQAJAAkACUAJAAlACUAJAAmACcAJwAnACYAJwAnACcAJgAlACMAIQAhACAAHwAe
AB4AGwAZABkAGAAXABYAEwAQAA8ADwAOAAsACgAJAAkABgAFAAUABAAGAAYABgAEAAIA
AgABAAEAAwADAAMAAwABAAAA///+/////////////v/+//7//v8AAAAAAAD/////AAAA
AAIAAQD///7//v8AAP//////////AAAAAAIAAgAAAAAAAAAAAAAAAAAAAAIAAgADAAMA
AwADAAMAAQABAAEAAQABAAIAAgACAAEAAQABAAAAAAD+//7//v///////v/+//3//v//
////AAAAAAEAAQABAAAAAAAAAAAA/v/+//////8AAAAAAAAAAAAAAAD/////AQABAAEA
AQAAAP///v/9//3//f/9//3//f/9//z//P/8//7//v/+//7//v/+//7//v/+////////
/////f/9//7//v///wAAAQABAAIAAwADAAQABQAIAAkACgAKAAoACgAKAAkACQAKAAoA
DAAMAAwACgAHAAMAAwADAAIAAQAAAP///////wAAAAAAAAAAAAAAAAAAAAD+//7//P/7
//v/+//6//r/+//8//z/+//6//n/+//6//r/+//5//n/+f/5//n/+f/5//r/+v/8//r/
+v/9/wEAAgAFAAsAEwAiADYASABZAHIAkACpAL8AywC+AKYAjgBwAEkALgAmAB8ADgD/
//z//P/4//T/8f/x//X/9//0//T/9P/y//T/8v/0//T/9P/0//L/8v/y//L/9P/0//T/
9P/1//X/9P/0//P/8//z//P/8//z//P/9P/0//T/9P/0//X/9f/1//X/9f/2//f/9//2
//b/9v/2//f/9//3//j/9v/2//b/9v/3//j/+f/6//n/+f/5//n/+f/6//v/+//7//v/
+//7//n/+f/6//v//v/+//7//v///////v/9/wAAAAABAAIAAAAAAAAAAgABAAEAAwAD
AAQABwAJAAsADAAMAAwADQANAA4AEAAQAA8ADwAQABEAEgASABIAEwAWABcAFwAWABYA
FwAXABcAFgAXABcAFwAYABcAFQATABMAEgARABAAEAANAAsACwAKAAkACAAFAAQAAwAD
AAIAAwACAAEAAQD+//3//f/8//7//v/+//z/+v/6//n/+f/3//f/9//3//f/9v/1//T/
9P/1//b/9//6//r/+v/6//j/+P/4//f/9f/2//b/+P/6//n/+f/6//j/9//3//f/9//4
//j/+v/4//b/9v/2//r/+v/6//r/+v/6//v/+//5//n/+f/3//j/+f/6//v//P/8//z/
+//7//v/+v/6//r/+v/6//v//f/8//z/+//9//3//P/8//n/+f/4//f/9v/2//b/9v/4
//j/+f/5//j/+P/4//j/9v/2//X/9f/3//f/9//3//f/9//3//f/9//3//f/9//1//X/
9P/0//b/9v/4//j/+P/4//j/+P/4//j/9//3//f/9//5//n/+v/6//n/+v/7//v//f//
/wAAAgAAAAIAAgACAAIAAgACAAIABQAFAAYABgAEAAQABAACAAEA/f/9//3/+//5//f/
9f/3//f/+P/4//r/+v/6//r/+f/4//X/9P/0//P/8//z//P/8v/y//L/8//z//P/8//z
//L/8v/z//P/8//z//P/9f/1//X/9v/y//D/8v/y//P/+f/+/wMACQARAB4AMABAAFkA
egCWAK0AvQC/AK4AlgB6AFgAOQAoACAADwD8//X/+v/8//T/7v/v/+//7//v//D/8P/s
/+z/8v/0//P/8v/x//D/8v/y//L/8v/w//D/8P/w//H/8f/w//D/8f/x//H/8f/w/+//
7v/u//D/8P/w//D/8//z//P/8//z//T/9f/1//T/9P/0//T/9f/1//X/9v/2//b/9v/2
//T/9P/0//T/9f/1//X/9f/1//b/9//3//n/+f/5//n/+f/5//r/+//6//r/+v/6//7/
/////////v/+////AAAAAAAAAAACAAUABQAHAAcABgAHAAcABwALAAwADQAPAA8AEAAS
ABIADwAPABAAEQAUABQAFAAVABQAFQAVABQAFgAXABcAFwAYABkAGQAZABkAGQAYABcA
FwAWABUAFAATAA8ADAALAAsACwALAAkACAAHAAcABgAFAAQAAwADAAQAAwADAAIAAAAA
AAAA/v/8//z/+//7//v/+//7//v//f/8//v/+v/7//v/+//7//z//P/8//z//P/8//z/
+//7//z//P/+/wAA/////wAA/v/9//3//f/9//7//v8AAAIAAAAAAAAAAAAAAAAAAAAC
AAIAAwADAAUABQAFAAMAAgABAAAA//8CAAIAAgABAAEAAQAAAAAAAgACAAIAAwABAAAA
AAD///7//f/7//r/+v/7//v/+//6//r/+v/6//r/+v/7//v//P/8//z//P/6//r/+f/5
//v/+//7//v/+//7//v/+//3//b/+P/4//j/+P/2//b/9v/2//n/+f/5//n/+v/7//3/
/v/9//7////////////+//7//v8AAAAAAAACAAIAAgACAAEAAQACAAIABAAEAAQAAgD/
//v/+//7//j/9//2//X/9//3//j/+P/4//j/+P/4//j/+P/2//b/9P/z//P/8//z//L/
8v/y//H/8f/x//H/8f/w//D/8f/x//H/8f/x//P/8//z//T/9P/w//D/8v/3//v//v8D
AAsAFQAmADwAWgB5AJwAvADTAN0A1wDGAKgAggBiAEcANgAiAAkA/v////7/+v/y/+7/
7//t/+3/7//w//D/8P/u/+r/6v/s/+z/7P/s/+7/7v/u/+7/7P/s/+z/7P/t/+3/7P/s
/+3/7f/t/+3/7f/t/+3/7v/v//D/8f/y//H/8f/x//H/7//w//H/8f/w//D/8P/w//H/
8f/x//L/8v/y//L/8v/y//L/8v/y//P/8//z//P/8//0//X/9f/1//X/9f/1//X/9f/2
//f/+v/6//r/+v/8//3//f/9//7//v///wAAAAAAAAAAAgABAAEAAwADAAYACQALAA0A
DQAOAA8AEQARABIAFAAUABUAFQAWABcAFgAWABYAFwAaABsAGwAaABoAGwAbABsAHAAd
AB0AHQAcABsAGQAXABkAGAAXABYAFQARAA4ADQAMAAsACgAHAAYABQAFAAQAAwACAAEA
AQACAAEAAQAAAP7//v/+//z//P/8//v/+//7//v/+//7//n/+P/3//b/9//3//f/9//2
//b/9v/2//f/+P/5//n/+f/6//r//P/8//v/+//8//3//f/+//////8AAAAAAgAEAAIA
AgACAAMAAgABAAAAAgACAAMAAwAFAAUABQADAAEAAQABAAEABAAEAAQAAwADAAMAAgAC
AAAAAAAAAAEAAwACAAIAAQD//////v/+//7//////////v/+//7//v/+//7/////////
AAABAAIAAAAAAP/////+//3//P/7//3//f/9//3/+/////7//v/+//7//v/+//7//v/+
//3//f/9//3//////wAAAAD//wAAAQABAAIAAwADAAQAAgAEAAQABAAEAAQABAAEAAUA
BQAGAAYABgAGAAYABAACAP//AAABAP///f/7//n/9//3//j/+P/5//r/+//8//v/+v/3
//b/9v/1//X/9f/z//L/8v/y//P/8//z//P/9f/0//T/9f/z//P/8//z//P/8//z//T/
+P/0//T/+P/7//v/AgALABMAHQAuAEQAXAB7AJYAsADJANEAxwCyAJoAeABSADkALgAg
AA0AAgD///7/+v/0//D/7//v/+//7//u/+7/8P/y//L/8v/y//L/8v/y//D/8P/w//D/
8v/y//L/8v/z//P/8v/y//X/9f/1//X/9f/1//X/9v/0//T/9P/0//X/9f/1//X/9//4
//n/+f/2//b/9v/2//X/9f/1//b/+P/4//j/+P/2//b/9v/2//j/+f/6//v/+v/6//r/
+f/7//v/+//7//3//f/+///////+//3//P/+/////////wAAAAABAAIABAAEAAQABgAH
AAcACQAJAAkACwAMAA0ADQAOAA8AEQATABQAFgAWABcAFwAYABkAGgAaABoAGwAaABsA
GwAaABwAHQAdAB0AHAAdAB0AHQAeAB0AGwAZABkAGAAXABYAFgATABEAEQAQAA8ADgAL
AAgABwAHAAYABwAGAAUABQAEAAMAAwACAAIAAgACAAAA/v/+//3//f/+////AAABAP//
/v/7/w==
         </WaveFormData>
      </LeadData>
   </Waveform>
</RestingECG>
