# Supplementary material for: Detection of Left Atrial Enlargement Using a Convolutional Neural Network-Enabled Electrocardiogram
Source: Front Cardiovasc Med. 2020 Dec 17;7:609976. doi: 10.3389/fcvm.2020.609976 (PMC7773668; doi:10.3389/fcvm.2020.609976)
Supplement: Supplementary file 5 [file Data_Sheet_5.ZIP › normal4/1802035780_4353_00000010.XML]

<?xml version="1.0" encoding="Windows-1252"?>
<!DOCTYPE RestingECG SYSTEM "restecg.dtd">
<RestingECG>
   <PatientDemographics>
      <PatientID>1802035780</PatientID>
      <PatientAge>86</PatientAge>
      <AgeUnits>Years</AgeUnits>
      <Gender>Male</Gender>
      <PatientLastName>yanguogeng</PatientLastName>
   </PatientDemographics>
   <TestDemographics>
      <DataType>Resting</DataType>
      <Site>1</Site>
      <AcquisitionDevice>MAC55</AcquisitionDevice>
      <Status>Unconfirmed</Status>
      <Priority>Normal</Priority>
      <AcquisitionTime>11:04:40</AcquisitionTime>
      <AcquisitionDate>12-12-2016</AcquisitionDate>
      <CartNumber>1</CartNumber>
      <AcquisitionSoftwareVersion>009C</AcquisitionSoftwareVersion>
      <XMLSourceVersion>MAC5000 v1.0</XMLSourceVersion>
   </TestDemographics>
   <RestingECGMeasurements>
      <VentricularRate>106</VentricularRate>
      <AtrialRate>106</AtrialRate>
      <PRInterval>178</PRInterval>
      <QRSDuration>80</QRSDuration>
      <QTInterval>348</QTInterval>
      <QTCorrected>462</QTCorrected>
      <PAxis>75</PAxis>
      <RAxis>80</RAxis>
      <TAxis>67</TAxis>
      <QRSCount>18</QRSCount>
      <QOnset>218</QOnset>
      <QOffset>258</QOffset>
      <POnset>129</POnset>
      <POffset>182</POffset>
      <TOffset>392</TOffset>
      <ECGSampleBase>500</ECGSampleBase>
      <ECGSampleExponent>0</ECGSampleExponent>
   </RestingECGMeasurements>
   <Diagnosis>
      <Modality>Resting</Modality>
         <StatementCount>4</StatementCount>
         <LabelText>12SL ��ϳ���</LabelText>
      <DiagnosisStatement>
         <StmtFlag>ENDSLINE</StmtFlag>
         <StmtText>����Ķ�����</StmtText>
      </DiagnosisStatement>
      <DiagnosisStatement>
         <StmtText>����ļ�����</StmtText>
      </DiagnosisStatement>
      <DiagnosisStatement>
         <StmtFlag>ENDSLINE</StmtFlag>
         <StmtText>�����䲻ȷ��</StmtText>
      </DiagnosisStatement>
      <DiagnosisStatement>
         <StmtFlag>ENDSLINE</StmtFlag>
         <StmtText>�쳣 ECG</StmtText>
      </DiagnosisStatement>
   </Diagnosis>
   <Waveform>
      <WaveformType>Rhythm</WaveformType>
      <WaveformStartTime>0</WaveformStartTime>
      <NumberofLeads>8</NumberofLeads>
      <SampleType>CONTINUOUS_SAMPLES</SampleType>
      <SampleBase>500</SampleBase>
      <SampleExponent>0</SampleExponent>
      <HighPassFilter>16</HighPassFilter>
      <LowPassFilter>150</LowPassFilter>
      <ACFilter>NONE</ACFilter>
      <LeadData>
         <LeadByteCountTotal>10000</LeadByteCountTotal>
         <LeadTimeOffset>0</LeadTimeOffset>
         <LeadSampleCountTotal>5000</LeadSampleCountTotal>
         <LeadAmplitudeUnitsPerBit>4.88</LeadAmplitudeUnitsPerBit>
         <LeadAmplitudeUnits>��V</LeadAmplitudeUnits>
         <LeadHighLimit>2147483647</LeadHighLimit>
         <LeadLowLimit>268435456</LeadLowLimit>
         <LeadID>I</LeadID>
         <LeadOffsetFirstSample>0</LeadOffsetFirstSample>
         <FirstSampleBaseline>0</FirstSampleBaseline>
         <LeadSampleSize>2</LeadSampleSize>
         <LeadOff>FALSE</LeadOff>
         <BaselineSway>FALSE</BaselineSway>
         <ExcessiveACNoise>FALSE</ExcessiveACNoise>
         <MuscleNoise>TRUE</MuscleNoise>
         <LeadDataCRC32>154815281</LeadDataCRC32>
         <WaveFormData>
9//7//v/+v/3//X/9f/1//D/9v/5//T/9f/9//n/+f/9//j/9P/v//L/9f/5//n//f8A
APr/9f8AAAEA/P/6//H/9f/7//n///8DAP//AwARABsAIQAoACAAGgAjABgABwAIAPr/
z//T/wUACwDt/+3/9P/k/+D/9P8AAPT/+v8RAAEA7//y//T/9//8//7//P/7//n/9v/0
//H/9v/2//T/8f/y//b/+v8FAAYA///y//f/9//0/+r/8P/5//b/8//z//P/9//5//v/
///9//n//v/4//n/9//4//v////8//r/+f/8//z//P/5//3//v/+//7//P8FAAcAAgAC
AAQAAQAFAA4ACgAKAAwADAAGAAgACgAHAAQA/f8BAAIACQAQABUAFAATABIAEwATABAA
CgAPABQAEgAPABAADgANAA8ADgAGAAMAAgADAP3/+P/2//L/7//s//L/9f/t/+r//P/8
//T/9//8/wEA/v/4//P/9P/0//D/9v/3//b/9f/0/+//7v/x//T/9f/y//L/7P/n//L/
9f/y//X/8//z//L/8v/v//T/8//q//D/8//3//b/8f/w/+7/7f/1//n/7//k/+v/8P/1
//r/+//0/+7/7//0//f/+P/2/+//8f/v/+3/9//4/wAACAADAAQAAQD9//f/8v/v/+z/
8f/0//j//v/8//f/9P/y//L/7//q/+b/8f/3//v//P/7//L/6//r//H/7v/r/+v/6f/q
/+r/6v/p/+v/7//v/+z/6f/n/+f/6v/p//H/9v/0//H/9//x/+v/8v/u/+v/6P/m/+T/
4//l/+f/9v8CAPX/7P/t/+j/6v/1//H/5//3/wUA7//t/xcAHwAHAA0AIAAaAA4ABQD2
/+//6v/m//f/+f/f/93/8f/r/9b/5P/4//L/+P8AAOr/5f/v/9n/3//i/+b/7P/r/+j/
5v/j/+b/6v/t//j/8//u/+j/5v/q/+z/9f/0//L/6v/0//n/9v/u//b/AQD4//P/8f/v
/+z/6//q/+v/7v/t//X/8v/u/+v/6//t//D/7v/t/+3/7//w//H/7//y//T/9f/2//j/
AwAHAAQAAAD+//f/9/8AAP7/AAAEAAQA/P/8//z///8CAAEACwADAAUABwAHAAkACQAJ
AAsADQAMAAgADwAPAAoABAACAAQABQAJAAoAAQD7//f/9f/4//r///8CAAEA/v8EAAcA
9f/s//j/8v/o/+v/8P/1//b/9P/z//j/9P/u//L/8f/w/+//7v/p/+j/7f/y//X/9//6
//f/9f/6//f/7v/r/+z/7f/t/+7/8P/4//r/9P/z//H/8P/q//D/8v/v//P/7P/r/+r/
6f/o//L/8v/z//v/+P/3//T/7v/v//X/9//5//7/+P/5//r/+f/8//v/+f/4//b/9v/2
//f/9v/2//j/+P/1//T/9P/5//n/9//2//n/+f/3//L/9P/u/+r/7f/0//T/9P/3//P/
8v/w/+7/6//t//H/8f/x/+//7v/v/+v/5//s/+7/7f/r//L/7f/r//T/8v/x/+7/7P/q
/+n/6f/p/+r/8P/1//j/7f/g/+7////z//P/AwADAPn/9//9////CwAhADIAJgAMAA0A
GAANAAQA9v/h/+X/5f/X/+P/8//g/9b/8P/4//L/7v/q//H/7//l/+r/7v/z//r/9v/w
/+v/5f/p/+7/8v/+//3/+v/2//b/9v/2//3/+v/5//L//f8DAP7/9P/6/wMA+//3//b/
9f/2//f/+P/7//7//f8FAAIAAAD9//3///8DAAAA/v/9//7//v/+//v//v8AAAEAAgAA
AAcABwAAAP7/AAD9/wEACgAGAAYACAAMAAYACAAKAA4AEAAOABcAEAARABIAEQAPAA8A
DwARABgAGgAZACMAIgAcABUAEgAVABcAHAAeABQADwAMAAsADAAKAAsACgAGAAIABwAJ
AAAA/v8RABIABwAJAA0AEQAOAAoABwAKAAkABAAJAAkACwANAA8ADQAIAAkACgAJAA0A
EAANAAsAEgARAAoACQALAAsACgAKAA0AFgAZABQAEgAPAA0ABgAIAAwADwATAA0A8P/5
/wAABwAOAA8ACgAGAAkAEAAXABwAHgAZABsAGQAXABkAEgASABIAFAAaABwAHQAZABYA
FQAUABUAFAAUABYAHAAdACAAJAAiAB8AGgAWABgAFwAUAA4AEgAMAAgACwATABIAEQAT
ABEAEgASABIADwARABUAFQARAAsABgADAAMAAQAIAAwACgAJABEADQAHAA4ACgAHAAIA
AAD+//3////3//b/AAABAP7////+//z/+//x/+//AwAVABEADwAVAAsADQApADIAJAAo
AC0AGAD///j/AAAPAAkA7f/n//v/AQDw/+r/6P/e/+j//v/+//X/7f/r//D/8v/1//r/
9//0//L/7//w//L/8//8//z/+v/3//j/9f/0//r/9v/z/+z/9//9//n/8P/3/wEA9v/v
/+v/5//u//P/+P////r/9f/5//L/8v/v/+//8f/4//j/+f/7//n/9v/z/+3/8//4//z/
AAD6/////f/0//r/AgAFAA8AEgAKAAYABAAGAAAAAgAEAAYABgACAAkAAwAHAAsADQAK
AAkACAAJAAcABAD+/wMADAAOAA8AFAAPAAkABgAAAP3//f///wMAAAD8//v/+P/4//b/
/f8BAPj/9v8JAAoA+//5//n/+f/7//j/9v/6//X/7v/x/+//8f/x//H/7f/p/+v/7f/t
//H/9P/x/+//+f/5//P/8//z//P/8v/y/+z/7v/q/97/5P/n/+v/6v/t//D/8v/1//n/
5f/c/+H/5P/n/+r/7v/q/+f/6//w//X/+P/4//P/9f/z//H/9f/u/+7/7v/x//b/9//3
//j/9v/2//b/9//2//b/+P/6//f/9v/2//H/6//j/9z/4f/j/+P/4P/r/+r/6//z//H/
6v/j/9//4P/i/+P/5P/h/+P/5//n/+j/5f/j/+P/5v/l/+3/8v/q/+P/5f/b/93/6v/s
/+//6//o/+X/4//5//n/2v/c/+//6v/r//L/8P/v//P/5//f/+//9//1//X/AwATAAMA
/v8SAB4AFQAGAPH/6v/4//P/z//J/9//7//r/+T/5P/q/+7/6v/m/+b/4//p/+3/6//q
/+r/7P/t/+z/7P/r/+v/7P/s//T/7//s/+j/6P/m/+b/7f/q/+r/5P/w//f/8f/m/+v/
8//t/+n/6P/n/+j/6f/q/+3/7f/r//L/7v/u/+3/7//z//n/+P/4//n/+f/4//f/8//y
//L/8f/w//L//f8BAP7///8CAAAABQAIAAIAAAAAAAgABgAMABIAEAAOAAgADQAGAAkA
DAANAAsACQAHAAcADwASABIAHQAcABYADwAMAAwACwANAAwABwAFAAUABwAGAAQABQAE
AAEA/v8EAAcA/P/2/wUAAgD6//3/AgAHAAUAAAD8//7/+f/0//n/+f/5//n/+f/1//T/
+f/+/wEA///+//f/8f/9////+//9//j/9f/x/+7/8f/8/wEA/v/7//n/+P/y/+//8P/w
//H/4//h//f//v/+//n/9v/z//D//P8AAAUAEQAMAAkABAD8//n//f/9//3//f/2//b/
9v/8/wQACAALAAcABAADAAIABAAEAAUACAAHAAMAAQAAAAIA///6//b/AAAFAAgACAAF
APr/8f/v//j/+P/4//v/+//8//z//P/1//X/9//1//b/9f/1//f/+P/3////BAACAAEA
CQAFAP//BgACAP///v/+//7//////+n/+v8IAP//+v/3//r/BgAFAPH/6f8BABMACwAN
AB0AJQAjACcAKgAmACAAEwAEAA0AEgAEAPv/9f/r/9//7f8DAPT/5v8OACoADgD4//r/
+//7//X/9v/2//f/+v/+//7///////3//v/+/wYAAgD+//n/+P/3//j/AAD+//7/+P8E
AAsACgACAAoAFQALAAUAAgD//wIABQAIAA0ACQAFAAoABAAFAAUACAANAA0ACAAEAAEA
BQAGAAcABQAHAAgACAAIAAUADQAOAAgACgAMAAkADQARAAoABwAGAAsACAANABIAFAAW
ABQAHQAYABsAHgAfABoAFwAUABMAGQAaABgAIQAeABYADQAIAAcABwAKAAoACAAHAAgA
CwAJAAYABgAEAAEA/v8EAAcA+//2/wYABAD6//3/AgAHAAQAAAD9/wAA/P/2//r/+f/4
//f/9v/x//H/9//9/wEA/v/+//j/8//+////+v/7//n/+f/4//j/9v/8//z/9P/0//P/
8//u//P/+P/8/wEA8f/z//7///8AAAEAAgAEAAAA/f8BAAUABwAHAAQA//8DAAMAAwAH
AAIABAAGAAMABAABAP3//P/6//r/+v8BAAQACAAOAAsABQABAP7/AQABAP///v8CAAMA
AgD+/wUAAAD9/wEABwAGAAUABwAJAAoACgAKAAUABQAHAAUABQADAAIAAwAFAAUADgAU
AAwABwALAAMAAQAKAAgABwAIAAoADAAPAAsADwD8//b/AQAKAAEA9P8SADUAJQAPAA0A
BQALAB8AJwAnAC0AMQA6AEgARgA7AC4AHQAOAAgADwAJAP3/DwAXAAEABAAUABIAFgAa
AAoAAgANABMAEQAPAA4ADgAQABQAFAAVABUAEQAQAA4AFAAVABQAEgAUAA8ADAAQAAoA
DAAGABIAGQAUAAoAEAAZABYAEwATABMAEgATABQAFwAVABMAGgAWABoAGwAfACUAJwAi
AB4AGwAeAB4AHgAbACAAJAAnACoAJAAnACMAGAAaABwAGQAdACYAIgAiACQAJwAiACUA
KAAqACoAJgAtACsALwAzADUANQA1ADUANwAzACwAIgAjACwALgAvADQAMQAvADAALgAp
ACcAJwApACkAKAAqACoAJgAiACcAKQAhAB4AMAAwACAAHwAgACEAHgAaABcAGgAaABYA
HAAdABoAGQAYABMAEwAZAB8AIwAfAB4AFwARABwAHQAYABkAFAARAA0ACgAOABoAIAAe
ACAAHwAfABoAGAAYABcAFwAbABwAGgAaABoAGgAbABYAEgAVAB4AJQAqACwAJwApACcA
JQApACIAIgAiACEAJAAjACEAIwAiACMAJAAkACQAJQAoACkAJwAnACgAKgAnACIAHgAi
ACMAIgAeACEAGgAVABcAHgAcABoAGwAZABoAGgAaABMAEwAVABMADQAHAAIA//8JAA8A
HgAqACMAHQAgABcAFAAcABkAFwAXABYAFQAVACMAIwASABAAHQAiAB0AGAAcABsAFQAT
ABcAJwBFAEUAKQAnAEEATQBGAEYAQgAzADYANQAeABgAFQABAPv/AQADAA8AEgAIAAoA
EAASAA4ABAADAAcABwAHAAYABgAIAAwADgARABMAEgASABEAGAASAA4ACQAIAAkACgAS
ABAADAAEAA4AEwALAAAABQANAAoACQALAA0ADgAPABAAEwASAA8AFQAQABAADwARABUA
FwASAA4ACwAMAAwADAAJAAoACgAJAAgACgAVABkAFgAaAB4AHQAjACgAIgAgACAAIgAc
AB4AIAAkACYAJAAtACsALwAzADUANQA1ADUANwA0AC4AJQAnACwALAArAC4AMwA3AD4A
QgA4ADEALAApACkAKAAqACoAJAAgACUAJwAWAA4AGwAWAAgACQAMAA8ADwAMAAoADgAN
AAoAEQATAA0ACQAFAP3/+////wMABQAFAAYAAQD9/wQAAwD8//v//P/9//3//v/9/wQA
BQD+/wAA//////r//P/+////AQAFAPb/+P/6//z//v8AAPz/+f/9////AQABAP7/+///
//////8EAP7///8AAAEABgAHAAcABAAAAP7//P8CAAQABwAMAAYA/f/2//D/9P/z//D/
7v/0//f/+P/2//j/8P/q/+v/8f/w/+//8f/x//L/8v/y/+z/7f/w/+//7f/p/+b/5f/o
/+n/8//6//X/8f/2/+//7//4//b/9f/x//D/7//v/9v/5//0/+7/7f/2/////P/s/93/
6//3/+//5f/r//n////9/wMADQAWABYAFgAXAA4AFQAcAAQA3//T/9v/4//v//H/6v/o
/+b/5P/s/+z/5v/l/+f/6f/r/+z/7v/y//b/+P/7//3/9f/w/+r/7P/w//L/8//4//H/
7P/u/+b/6//o//f/AQD3/+r/7f/z//H/8f/0//f/9v/3//j/+//5//f//v/6//j/9f/1
//f//v/+////AQAFAAYABwAFAAMAAgAAAP7/AAAJAAsABgAIAAoABwALAA8ACgAJAAoA
DAAGAAgACgANAA4ACwATAAoACwAMAAsADgAPABAAEwATABAACgAPAA4ACgAFAAQAAgD/
/////P/8//3/AAAFAAYABgAJAAoAAQD6//z/+//y//D/AwAEAPv///8FAAsABwAAAPr/
+v/6//j/AAADAP7/+//4//H/8//5////AwAFAAgABQADAAYAAwD6//f/+P/5//n/+v/3
//7////4//z//f////z/+f/6//r/+/8NAPf/8//4//z//v8AAAIACgAIAAcADQAJAAUA
///2//X/+//9///////4//j/+P/2//j/9v/z//n//v8FAAwACwAIAAYABgAIAAcACAAK
AAgAAwD8//b/+//9//3/+v8CAP7//P8BAAEA+v/z/+//8f/0//b/+P/5////BwALAAIA
+f/x/+v/7v/v//n/AAD5//P/9v/t/+7/+v/7//3/+v/4//b/9f/p/+3/9P8AABMAEADz
/+j/9v8JABUADwD3/+v/9/8HABkACwD//yUAOgAwACwAHQAIAP///P8CAAMA/f/z/+X/
6f/3//b/9P/4//T/9P/s/+T/6f/9/wsABAD+//n/9v/1//L/8P/t//D/9P/3/wIA+//2
//D/7v/t/+7/9v/0//f/9P8DAA0ABQD4//v/AQD6//f/9//3//X/9f/1//f/8//v//T/
7v/u/+3/7//z//X/8v/w/+//9f/6////AQD9//r/9v/y//T//f////r/+P/6//f/+/8C
AP7//v8AAAAA+P/4//j//f8CAAMADwAEAAMAAgD//wEAAwAFAAkACgAIAAMACQAGAAAA
+f/2//r/+////wAA/f/9////AwD///r/+P/0//D/7P/x//P/5//i//L/8P/o/+3/9P/7
//f/8P/q/+r/6v/o//D/8//t/+f/4f/X/9n/3//l/+n/6f/q/+X/4f/p/+n/4//j/+T/
5f/l/+b/4//o/+f/3v/c/9v/2//W/9z/4v/n/+3/7f/n/+f/6v/k/+z/9P/v/+z/6f/m
/+z/6P/l/+n/6f/r/+v/6P/o/+//8v/1//T/7P/r/+r/7f/y//P/8//u/+j/5P/g/+X/
6P/s//L/7//r/+n/6P/r/+v/6f/o/+v/6//p/+T/6f/k/+H/5f/r/+r/6f/r/+j/6P/n
/+b/5f/n/+v/6//t/+v/6v/r/+n/5//u//L/6f/j/+b/3f/d/+j/6P/p/+b/5P/i/+H/
7f/f/9L/2P/n//D/7f/q//L/+f/z/+X/5f/t/+f/6//5/wcADQAXACQAIAAIAO//6v/r
/+7/+v/l/8f/z//f/93/1f/S/97/5v/c/87/1P/s/+//4//n/+b/5P/j/+T/5P/i/+H/
3//d/9z/2v/g/+D/4P/f/+L/4P/g/+f/5P/g/9j/4v/n/+X/3P/j/+3/6v/n/+f/5//j
/9//2//Z/9z/2//j/+D/4f/f/+D/4//r/+r/6v/r/+n/5v/j/93/4v/k/+X/5v/l/+3/
7v/o/+v/7v/s//H/+//4//n//P/6//D/7v/s/+v/6v/l/+v/6v/x//j//f/8//v/+v/7
//z/+v/1//v/+//4//T/9P/z//H/8v/w/+3/7f/v//P/8v/w//H/8P/q/+T/5//n/97/
2v/r/+r/3//h/+X/6f/q/+j/5//s/+b/3v/g/93/2//b/9v/1//Y/93/4v/l/+j/6v/m
/+P/6P/n/+D/3//h/+H/4P/g/9//5v/n/+D/4v/h/+H/3P/Z/9r/2v/b/9n/7//l/9b/
3v/b/9r/2f/Y/+H/4v/k/+3/6P/l/+D/2P/X/93/3//h/+T/3v/f/+D/4//o/+n/6f/m
/+L/4P/e/+H/4v/k/+j/5P/d/9j/1P/Y/9n/2P/Y/9//4f/h/97/3v/U/8z/y//Q/87/
zP/N/9D/1P/X/9r/1v/X/9r/2f/S/8v/xf/B/8T/w//L/9D/yv/H/83/x//C/8r/x//F
/8b/yP/K/83/zf/N/8T/yv/F/8T/yf/A/7z/wf/B/8f/1//Z/9X/5f/v/+f/7/8JAPz/
0v/m/wsA6P/D/8z/xP+z/73/w/+7/9f/2/+4/6r/uP/M/9b/yv++/83/zf/D/8X/xP/E
/8b/xP/C/8H/v//C/8T/xf/O/87/zP/J/8r/0P/U/9//4P/U/8T/xv/D/8P/vP/F/9H/
zf/L/8z/zf/K/8f/xP/D/83/0//i/+b/2//P/8b/v//G/8T/w//D/8f/yv/N/83/zP/K
/8f/xP/H/9P/2P/W/9P/1P/Q/9P/1//S/9H/0v/b/9r/4f/o/+P/3v/V/9f/1f/Z/93/
3//k/+f/6v/v/+v/5P/a/9v/3P/Y/9P/0v/W/9n/3//i/+P/5f/p/+//6//m/+T/4P/Y
/9L/1f/V/8z/yv/d/97/0v/V/9r/3//g/97/3f/i/9z/1v/a/9n/3P/d/97/2//U/9X/
1v/V/9r/3v/c/9v/4f/h/9v/2//d/93/3P/c/9//6P/r/+b/5f/j/+L/3P/e/+D/4f/j
/+n/3f/u/+3/7P/r/+r/8f/u/+z/8f/u/+3/6v/k/+n/8//5/////P/w/+v/5v/l/+r/
6//r/+7/7v/w//L/8f/w//D/8v/2//X/9v/4//P/7f/l/97/4//l/+X/4v/o/+T/4v/n
/+//7v/t/+//6//o/+T/4P/c/93/4P/f/+H/4f/i/+X/4f/d/+L/5P/g/93/4//d/9z/
5v/l/+X/5v/m/+b/5//Z/9P/7P/w/93/4v/t//L/CAD7/8f/z//z/+H/z//1/xUACwD9
//n/GAA0ACYAAwDs//H/CAAMAO//4//l/9v/3//t/+L/3P/i/+T/4v/e/9r/y//J//f/
+f/4//j/+v/2//D/6//l/+D/3P/X/9r/3//i/+T/6v/t/+7/9v/0//P/7P/3//3/9//s
//H/+f/x/+3/7P/r/+v/6//r/+3/7f/r//L/7v/z//X/+v8BAP7/9v/v/+n/8v/4//7/
AQD///z/+P/0//X///8CAP7/AQAEAAIABwALAAQAAQAAAAIA/P/+/wAABQAKAAsAFwAN
AA0ADQALAA4AEQAUABkAFQAQAAgACwAQAA4ACwAMAAsACwAOAA4ADAALAAwADwALAAYA
BAAAAP7//P8DAAcA///8/w4ADgD+//3//v///wQABgAJABIACAD8//r/8//8/wMACgAN
AAQAAwACAP//AgAEAAAA/f8IAAkABAAFAAIAAQD///7/AgAMABAADAAHAAEA/P/y//n/
AAAGAA0ADwAMAAoACAAGAAQABgAAAPv//f8DAAcACQAIAAcADQAPABEACwD+//j/8v/z
//j/+f/5//3/AAAFAAoACQAIAAgACgAHAAMAAQAAAAMAAQD9//r/AQADAAMAAAAAAPb/
7v/t//P/8P/t/+3/8v/2//n//P/3//f/+f/3//z//f///wMA/v/3//n/+P/y/+//9f/v
//L//v///wEA+//4//X/8/8LAPv/3v/c/wEAFgD//wIAEAD7/+n/9/8PAAkA7/8FAB0A
///9/yEAJgAeACgAJwAUAAUAAAACAPn/7f/n/+v/7f/z/xAAJAD8/+b//P/w/97/+f8T
AA8ABgD+//f/8v/3//j/+v/7//n/+v/6/wIA/v/6//X/9P/x//D/9v/y//L/7P/4////
/P/y//j/AQD+//v/+//7//r/+//8/////v/7/wEA/P/8//n/+f/7/wQABAAFAAcAAQD6
//P/6f/x//j//v8EAAAABwAHAAAA/P/8//f/+f8BAP7///8CAAYAAAACAAQABgAGAAIA
CQAGAAsAEAATABEADwANAA0AEgASAA8AFwAVAA4ABgACAAYACQAPABIACgAFAAIAAQAB
AAAAAgACAP7/+v///wEA7//m//L/7P/n/+//+f8DAP7/+P/z//T/8v/u//T/9f/6//3/
AAD///P/7f/n/9//5P/q/+r/6//w/+//6P/n/+n/6//s/+7/7P/0//b/8P/x//H/8v/u
/+n/6P/m/+X/6P/j/+T/6P/y/+j/1v/e/+T/6v/w//H/6v/k/+X/6f/t/+//7v/t//P/
9f/3//b/7v/t/+z/9P/+/wQACQAGAAQABAAEAAQAAgABAAIABwAHAAkADAAKAAcAAgD+
//3/+f/z/+r/9P/0//b///8AAPr/9P/x//T/9v/3//j/9f/3//v/+//9//v/+v/7//n/
9//+/wIAAwADAAwACQD+//7/8//p/+3/8P/z//f/6f/t/xAABADh/+r/EQASAPL/8/8J
ABMACQDz//f/EwAVAAMACwA1AFQARgAiAAkA+v/9/wwABgD///v/5f/n/wEAAQD+/wIA
+v/0//T/6v/g//v/IwAPAAoABAD///z/AAACAAUABwABAP7/+v/+//n/9v/y//L/9v/4
/wEAAAACAPz/CAAPAAUA+P/7/wEA/P/5//n/+f///wMABwANAAsABwAMAAYAAQD9//z/
/f8CAAAA/////wEAAgADAAEAAgACAAEAAAACAAsADQAIAAgACgAHAAsADwAKAAkACgAP
AAoADQAQAA0ADAAHAA0ABwALAA8AEQASABMAFAAXABcAFAAOABMAGAAYABcAGgAXABUA
FgAUAA0ACQAHAAcACAAGAAcABgACAP7/AwAFAPH/5v/w/+j/5P/r//T//f/6//b/8//2
//T/8P/2//f/+f/5//n/9f/t/+3/7f/r//L/+P/4//n//P/5//D/7f/v/+//7v/u//f/
BgAPABAABwD///j/7P/6//r/8f/j/+z/7v/u/+7/7v/v/+r/5v/p//H/9//7//z/+f/9
//3//f/+//b/9f/0//r/AgAGAAkABAAAAP7//P/+//7///8CAAQAAQAAAAAA/f/5//P/
7v/0//f/+P/2//3/+P/1//n/+f/0/+//7f/w//L/8//0/+//7//x/+//8//1//j//f/1
/+3/7v/s/+v/6//0//H/8v/8//v/+//+/wAAAgAFAP//7f/w/+z/6f/2/wsAAgD0////
8//h//H/BQAHAAUAEwAhACUAMwAsAAIABAAbAAgA7f/0//z/4f/f/wMAEQARAA0A5v/Y
//7/EAD8//r/+v/p/+X/+f/5//j/+P/6//j/9v/1//P/9//6//z/BgAIAAgABwAKAAMA
/v8AAPj/9f/u//n///////j/AQANAAMA/f/6//f//P8BAAYADQAKAAcADQAIAAUAAQAA
AAEACQAIAAgACQAKAAoACgAHAA0AEgAWABoAFwAdABwAFAAXABoAGAAdACEAGgAXABYA
HQAaAB8AJAAjACIAHQAjACMAKwAzADkANAAxAC4ALQAqACYAHwAjACcAJAAgACAAIgAj
ACcAKAAmACcAKgAvACgAIAAbABQAFwAYACIAKQAZABAAHAAWAA0AEQAXAB0AIgAiACMA
KgAhABgAGQAVABsAHwAjACMAGwAbABsAGQAcAB4AGgAXACIAJQAiACUAIwAhAB4AHAAY
ABwAGgAQABUAFwAaABgAGgAeACEAJQAtAC0AGgAYABgAGAAYACEAIAAgACcAJQAjAB8A
GAAcACUAKgAvAC0AIgAeABoAHwAmACkAKwAtACwALQAuACsAKAAmACYAKAAnACgAKgAp
ACUAHwAaACAAIwAkACIAJgAgABwAHwAhABwAFwAVABYAGAAZABoAHAAhACgAKwAlAB0A
FgARABAADQATABYAFgAVAB0AGQASABgAEwAPABAAEgAUABcADQAFABIAGgAfAB4ADwAK
ABwAKwAvABkA+f/7/xMAHwATABUAKQA5ADgALAAuADkALAAlADYAPgArABkAAwDv////
DwAKAAoACgAWACIACgD4/wUAFQApACEAGAAQAAoADAAMAA0ADQAPABAAEAAYABIADgAJ
AAgADAAOABcAFgASAAgAEAATABAACAAQABsAEwAPAA4ADQAQABMAFgAbABgAEwAXABAA
EAAPABEAFQAYABYAFQAVABkAGgAbABkAGQAaABoAGgAcACcAKwAoACUAJAAeAB8ALAAs
ADAANgAyACgAJgAkACIAIgAeACUAJgAvADgAPwA9AD0APQA/ADwANgAtAC8ALwAsACgA
KAAvADMAOgA+ADYAMwAyADMAMgAwADEAMAAwAC4ANQA5ACcAHgAqACQAHQAhACcALQAp
ACQAIAAiACEAHgAlACcAJgAlACQAHwAgACUAKgAtAC4AMAAsACkALwAvACkAKQArACsA
KgAqACkAMAAxACoALQAvADIAMAArACoAKAAnAC0AJQAlACgALQAyADcAPAA7ADIAKgAp
AC4AMwA2ADYAMAAxAC4AKwAxACwALgAwADEANgA3ADcANgA0ADQANAA4ADoAPQBCAEUA
QwBDAEQAQQA9ADcAMgA2ADcANgAyADsAOgA7AEMAPQAyACcAHwAiACQAJQAmACMAJQAp
ACkAKgAnACUAJQAjAB8AJAAmACUAJQAuACsAKAAwAC0AKwAmACQAIgAhABkAJQAkABoA
JwBGADsAFAAaAC0ALQAtACkAHQAfACMAIQA7AFEARQBEAFAATABNAE4AMQAgADQAPwAV
APP/EQArACkAOAAuAAQACAAcAAwACAAdACkAJQAlACQAJAAmACMAHgAaABUAFwAYABgA
IAAcABgAEwASABcAGgAkACQAJwAkADMAPQAvABwAGQAZABcAFQAWABcAHAAfACIAJwAr
ACsANAAyACUAGQAQAAkAEwAWABoAHwAgACAAIAAdACMAJgAoACoAJQArACoAIgAkACgA
JwAtADgANgA4ADwAQQA8AD8AQgA/ADwANQA5ADMANwA7AD0APAA7ADoAOwA5ADYAMAA1
ADoAOgA5ADwAOgA3ADcANAA0ADcAPABDAD4AOAA1ADAAKwAoAC4AMQAmACIAMwAyACYA
KwA8AA==
         </WaveFormData>
      </LeadData>
      <LeadData>
         <LeadByteCountTotal>10000</LeadByteCountTotal>
         <LeadTimeOffset>0</LeadTimeOffset>
         <LeadSampleCountTotal>5000</LeadSampleCountTotal>
         <LeadAmplitudeUnitsPerBit>4.88</LeadAmplitudeUnitsPerBit>
         <LeadAmplitudeUnits>��V</LeadAmplitudeUnits>
         <LeadHighLimit>2147483647</LeadHighLimit>
         <LeadLowLimit>268435456</LeadLowLimit>
         <LeadID>II</LeadID>
         <LeadOffsetFirstSample>0</LeadOffsetFirstSample>
         <FirstSampleBaseline>0</FirstSampleBaseline>
         <LeadSampleSize>2</LeadSampleSize>
         <LeadOff>FALSE</LeadOff>
         <BaselineSway>FALSE</BaselineSway>
         <ExcessiveACNoise>FALSE</ExcessiveACNoise>
         <MuscleNoise>TRUE</MuscleNoise>
         <LeadDataCRC32>1363019255</LeadDataCRC32>
         <WaveFormData>
5f/q/+r/6P/g/93/3P/W/9X/2f/i/93/3f/d/9v/2P/a/9r/1v/T/9j/2f/h/+b/3v/f
/9f/z//g/+T/3//f/9b/2P/i/+L/4//o//n/HwBFAF4AfgCdAKUArAC1AKsAkABvADYA
6//U//b/9f/R/8r/1f/N/8r/4f/t/93/3//3/+j/0f/Z/9j/3v/k/+H/4v/j/+L/3//d
/9r/3f/d/93/2P/b/97/3//o/+v/4//a/9z/3P/d/9T/2v/j/+L/2f/f/+H/5P/i/+j/
7f/m/+D/4v/l/+D/4//k/+n/6f/n/+z/6v/r/+//7f/p/+3/7//v//D/8P/x/+//6v/x
//H/8f/2//v//P///wUAAAD//wEAAAD+//z/+v/9/wAABwATABcAFAAWABUAFQAbABUA
FAAaABoAGQAZABoAFgAVABQAFQAUABEAEAAUAAsABgABAPj/+v/1//z/AQDv//D/9//x
/+v/6//z//v/9v/u/+v/6P/q/+b/6P/s/+n/5f/k/+P/2v/c/+H/3//e/+P/5P/j/+T/
5//j/+P/4//j/+H/4f/f/+T/5//j/+X/7//p/+P/4v/l/+T/5f/v//P/7v/q/+7/8v/2
//r//P/7//v/+v8BAAQABAD9//j/+v/4//f/AAAFAA4AFwAVABcAEQAMAAMA+v/y//H/
9//6//7/BAABAP7/9f/u/+r/5v/c/9j/3//m/+P/5f/n/9z/0v/S/9P/0P/N/9D/0P/Q
/9D/zv/J/8n/zv/O/87/y//L/83/yf/F/8j/0P/N/83/z//P/8v/0P/R/87/y//H/8H/
wv/I/8z/1//b/9P/yv/I/8H/vf/C/8b/yP/a/+v/6P/1/y0ASwBQAG4AkwCbAJgAlwCR
AH4AVQAkAAcA5P/A/8v/3f/S/8P/zf/W/9H/2//d/8P/xf/Q/7v/x//I/9D/2P/T/9L/
0f/O/8//0f/S/9n/1f/T/8z/zf/R/9H/2f/b/9n/1P/a/97/4f/Y/97/5//j/9f/2v/Z
/9b/0v/W/9n/2P/W/9z/4//d/9//3//j/+H/3f/g/9z/4P/l/+T/4f/i/+P/4v/i/+r/
8f/1//b/9v/x/+z/7P/1//j//f8FAP///f/+//z//f/+////BQAEAAcADwAPABEAFAAU
ABUAHgAZABkAIAAfAB0AHAAcABoAGwAcAB8AFgANAAYABAAHAAwAEQASAA4ABwAMAA8A
+P/2//r/8f/p/+n/8f/5//v/9v/2//b/8//s/+v/7P/p/+X/5P/j/+D/5v/v//H/8f/1
//X/8//v/+//6P/l/+j/6f/o/+n/6f/u//H/7f/s//X/7v/n/+v/9//3//X/7v/w//L/
9P/2//7/AwAJAA4ADwAOAAoA//8AAAYACAALAA8ADwATABcAFwAbABcAFAAOAAgAAwAF
AAgACAAJAAwACgAKAAQAAAD9//r/8f/u/+z/7v/m/+P/5//g/9r/3v/g/97/3P/g/93/
3P/b/9j/1f/V/9r/2v/a/9n/2//f/9j/0//V/9z/1//V/9X/0//Q/9b/2P/W/9P/0f/N
/9D/2P/e/9v/2f/X/9L/zv/J/83/1v/W/+T/8v/v/+7//f8RACkATgB6AJsApQCgAK0A
vQCsAIkAUgANAO7/3v/L/9f/4v/P/8v/3v/l/+X/3//X/9v/2v/X/+H/4P/m/+z/4//e
/9n/0v/W/9v/3//p/+f/5//i/+X/5//l/+v/6//p/+T/6v/u//D/5v/r//P/8P/l/+n/
6f/q/+j/7v/z/+//7P/x//f/7f/v/+//8//w/+3/8f/u/+7/8f/u/+n/7//z//X/+P/4
//v/+//4//v/+f/3//r/AQACAAUACwAGAAUABwAGAAwAEAAUAB0AGQAbACIAIQAfACAA
HgAdACkAKQAuADoANwAzADAALgAwADEAMgA1AC8AKQAlACYAIQAgAB8AGgAXAA8AEwAV
AAgADgAaABkADQALABEAFwATAAwACgAIAAkABAAFAAgACQAHAAgACQD//wIACAAHAAMA
BwAHAAUACAALAAcABwAFAAUAAwADAAUADAARAA8ADAATAAoAAQAFAAsADQARAB0AAAAJ
ABAAFwAeAB8AHQAcABoAJQAuADQAMwAtADAALwAvACwAKQAqACsALgA1ADQANAAvACgA
IgAjACMAIgAiACQAKgAuACwALAAqACYAHAAYABMAEgAHAAEABwAAAPr//v8BAAAA//8E
AAIAAAD+//r/9P/z//f/9v/y/+3/6//r/+b/4//n//D/7//x//X/9//v//L/8f/s/+n/
5f/f/+D/7P/i/93/4f/h/+T/5P/Z/9f/2P/Q/9T/7P/5//r/AwAXACMAOgBsAI0AnwC4
AMUAuwCoAIkAXAAzAAwA5v/V/93/4P/R/9H/0v/F/83/5//n/9n/zv/P/9j/2P/f/+b/
3//c/9n/1P/W/9n/2//j/+T/5f/h/+X/4f/d/+H/3//d/9j/3v/i/+X/3v/m//H/6P/Z
/9n/1f/Z/9r/4//r/+b/4P/i/+X/3v/h/+L/5//o/+f/7f/s/+f/5//h/9n/4P/n/+z/
8v/v/+//7P/m//T/+f/+/wgABwAEAAMABQACAAEAAwACAAUABgAHAA0ACgANABUAFQAV
ABgAGAAZABsAEwAQABQAHAAhACcALgAmACEAHAAZABYAEwASABYAEQAQAA8ACgAHAP//
AwAFAPj//P8GAAMA+P/1//r////9//b/9P/y/+//6P/n/+j/6f/n/+j/6f/f/+D/5P/h
/+L/5//o/+f/6v/t/+n/6f/p/+n/5//n/+T/5v/m/9//3f/n/+H/2//g/+f/6v/v//H/
4//g/+T/6P/s//D/9P/1//f/+P8BAAgADAAJAAIABAACAAEABAADAAYACQALABEADwAO
AA0ACAAEAAcABAACAAEAAgAEAAQA/v/6//L/7P/g/9r/2f/a/9H/zf/a/9j/1//g/9z/
1P/M/8r/y//M/83/zP/H/8f/zP/M/8r/x//H/8n/x//F/8r/1P/M/8f/xP+//8P/zv/V
/9j/1f/R/8v/zP/c/97/v/+7/8//zv/O/9X/0f/Q/9b/yP/A/9P/5P/r//f/EwAyADwA
UwCBAJ4ApwCbAIoAfQBmADEA6P/K/9n/4//Y/8n/yf/Q/9X/0//N/8v/x//K/9X/2//Y
/9z/4P/c/9z/3P/a/9z/3f/d/+P/3//d/9b/1//Y/9f/3v/f/9v/1v/c/+D/4P/W/9v/
4//j/9n/3v/f/93/2P/b/93/3f/a/9//5f/h/+X/5//t/+7/7f/z//L/8P/z//D/6//r
/+3/7f/u//P/+f/8//z/AAD9//r//P8BAAIABQALAA0AEQAYABwAGAAWABQAFwATABMA
GAAVABcAGgAaABsAJwAnACwAOAAyAC0AKQAmACYAJwAoACsAJQAhAB8AIgAiACIAIgAe
AB0AFwAdACEADgAOABQADQACAAEACAAPAAwABAABAP7////6//v//v/6//X/8//x/+3/
9P/+/wEA+v/7//j/8//1//n/9v/3//T/8//w/+//8//6/////f/6/wEA+P/v/+3/8f/x
//P/7f/v/wIACgAMAAgABgAEAAIADgAVAB0AJAAmACYAIwAZABMAFgAVABUAFQATABUA
FwAbACMAIwAkACIAHAAXABkAHAAcAB0AIAAdABoAEQAKAAgABAD6//b//P8CAP7////8
/+7/4f/e/+P/4v/h/+b/6f/q/+v/6v/g/93/3//c/93/2//c/9//3v/b/9//6P/m/+X/
5v/l/+H/5v/n/+T/4f/f/9v/3v/c/8r/1//p/+f/3P/Q/9X/6f/q/9b/zv/q/wEA/P8J
ADUAUQBmAIQAnQCpALAAsQCjAJIAbQA0AAMA4P/O/8n/1f/g/9H/zf/w/wUA7f/b/9//
3//k/+X/5//i/+T/5v/j/+L/4f/e/9//4f/i/+n/5//l/97/3//f/93/4//j/+L/3v/l
/+r/7f/k/+r/8//v/+X/6v/r/+v/6P/t//H/6//m/+n/7f/n/+v/7f/z//D/7f/x/+7/
8P/z//D/6//t/+//7//w//L/9f/1//L/+//7//v/AAAAAPz/+v/7//z///8FAAgACwAM
AA0AEwASABUAHQAdABYAFAAPAAsAFwAXABwAKAAiABsAFQAQAA4ADwAQABMAEQANAAsA
DgAOAA4ADgAKAAcA//8DAAUA9v/4/wAA+//w/+3/8v/3//b/8P/v/+7/7P/m/+b/6P/n
/+X/5v/n/+P/6P/w//H/6f/p/+X/3//k/+n/5//p/+r/6//q/+v/6f/s/+3/5//k/+v/
4v/Z/9//5//r//H/8//x//r//P/8//z//P8AAAEAAwAEAAwAEAARAAsABgAIAAYABQAL
AA0AEwAZABUAFwARAAwACgAEAP//AQAFAAgADAASAA8ADAADAPz//P/6//L/8P/x//T/
7f/r//P/7P/m/+r/7f/s/+v/8P/t/+z/6//o/+H/4f/m/+b/5P/h/+H/4//j/+P/6v/2
/+7/6f/m/+H/3v/k/+b/5P/o/+n/6P/u/+j/7v/f/9v/4f/m/97/0f/r/woAAADy//D/
6f/4/x0AOQBPAGYAfgCfAL0AxgDJAMsAuACPAFwAMQAGAOj/8//9/+j/4//t//L//f//
//H/6f/v//T/9f/8//j/+//+//v/+v/5//b/8//z//L/9//6//v/9//7//f/8f/z/+//
8P/u//f//v8AAPb/+/8DAP7/8//3//f/+f/2//v////9//r///8FAAIABwAKABEADQAJ
AAwACAAKAA0ACgAFAAsADwARABQAEgARAA0ABgALAAsACwAQABIAEgAUABkAGAAZAB0A
HgAfACAAIQAnACcAKwA0ADUANwA6ADoAOwA8ADEAKwAsADIANQA5AD4AOwA7ADsAPQA5
ADUAMwA2ADYANgA2ADIALQAlACkAKwAeACIALAApABwAGQAeACMAHQAUABAADAANAAoA
DQASAA8ACwAKAAkABAAIAA8ADwAKAAsACAADAAYACwAJAAsACQAHAAMAAQAEAAwAEgAR
AA4AFwAQAAkACQANAA0ADwAfACQAIQAgAB8AHgAfAB8AIAAgACsANAA6ADkANAA2ADQA
MwA1ADMANQA3ADQANwAyAC4ALgAsACsAMQAuACwAKwAsAC0ALgApACYAIwAgABcAFAAW
ABgAEAANABAACAABAAQABQACAP//AgABAAAA///8//X/8//2//T/7//p/+b/5f/r//H/
/v8QAAgAAwAAAPv/9//8//3/+v/5//f/8//2/wQABgDz/+v/9/8AAPr/9//7//r//P/8
//z/DwA6AEMAMQBLAIYArACzAMUA0gDHAM0AyACRAFQAIwD8/+z/4//f/+z/8//p/+7/
+f/5//H/4//j/+z/8f/z/+7/8P/y//H/9P/3//j/9v/3//f//f/7//n/8v/z//D/7f/y
//H/8f/u//b//P/6/+7/8f/3//b/7f/z//X/9v/0//r////6//T/9v/5//T/+f/8/wMA
///7//7/+v/6//3/+v/1//n/+//7//z/AgAHAAkACAAQABEAEgAYABkAGAAZAB0AGgAZ
ABsAGgAfACIAJQAtACsALwA4ADkAPABAAEEAQwBFADsANgA4ADoAOwA9AEAARgBLAFAA
VwBLAEEAOQA2ADcAOAA5ADYAMwArAC8AMQAbABgAGwARAAYABQAMABMAEAAIAAUAAgAD
AAAAAwAIAAMA/f/6//f/8f/2//7////6//v/+P/z//P/9f/w/+//8P/x//D/8f/v//T/
9//z//H/+//1/+//8v/3//j/+/8JAPb/+v/+/wIABgAKAAsADQAOABEAFAAUAA0ACAAM
AAwADQAPAA8AEwAXABsAIQAfAB4AGQASAAwADQAMAAwADQAQAAwACgACAPz/+v/4//D/
7v/v//L/6//p/+3/5P/c/97/4f/e/9v/3v/b/9r/2f/W/8//z//U/9T/1P/R/9H/0//S
/9H/1//i/9j/0//Q/8v/y//S/9X/1P/V/9X/0//Y/7z/yP/X/9X/0f/W/97/3//P/7r/
wP/S/9b/y//S/+v///8PACYATABzAIcAmACnAKUArgCxAHQAEwDe/9D/1f/h/9j/yf/N
/9T/z//N/8v/yf/J/87/0f/Z/9b/2v/e/97/4P/i/+L/3P/X/9H/0f/W/9v/2//j/93/
1f/V/8//0//U/+D/6v/l/9j/2v/f/+D/1//d/9//3f/a/9//4//h/97/4//p/+T/5//o
/+3/8P/v//X/9P/0//f/9P/v/+//7//t/+z/7P/v/+//7P/1//f/+f8AAAMAAgADAAcA
BQAFAAgACAAIAAgACAANAAkACwASABEAFAAaAB0AIQAjABsAGAAcABsAGQAYABgAFQAV
ABUAFwAVABMAEwAYABkAGgAbABgADwADAAMAAQD1//r/BQADAP7///8IABEACQD+//j/
8v/0//D/8v/2//D/6//p/+f/5P/s//f/+//4//v/+v/3//T/9f/v/+3/7v/v/+7/7//s
/+7/7v/n/+r/9//0//H/7v/x//D/8f8DAPX/+P/8/wAAAgAEAAYADgARABUAGAAXABYA
EgAHAAYADAAOABEADgALAAwADQAOABMAEAAOAA8ADgAOABUAEgAQAA8AEAATABQADwAM
AAMA/P/v/+j/7P/w/+r/6f/v/+j/4v/m/+T/3v/Y/9j/2v/c/97/3v/d/9//5v/o/+D/
1//R/83/zv/N/9P/3v/V/9H/z//L/8z/1v/c/97/2//X/9H/0v/Q/9L/1//f/+//7P/K
/73/0f/i/+j/6P/Y/9H/4P/7/xkAIwA2AGwAjQCbAKwApQCfAJgAcQBAABsA+v/c/8n/
zf/W/9H/zf/U/9n/2f/T/83/0//c/+X/5P/c/9v/2v/Y/9j/2P/W/9f/2f/a/+H/3v/d
/9f/2f/X/9X/2//b/9z/2v/j/+r/6f/e/+L/6f/k/9n/3f/d/9//3P/h/+X/3f/W/9f/
2f/W/9v/3v/l/+L/3//j/+D/4v/n/+b/4//i/+P/4v/i/+X/6f/q/+j/7f/t/+3/8v/z
//L/8//3//T/8//1//T/+f/8////BwADAAMACAAFAAgADAANAA8AEQAJAAYACgAKAAkA
CQAKAAoACwAMAA8AEAAPABAAFgAPAAoABQD8//v/9f/7////6P/m/+r/4f/b/93/5//x
/+//6P/m/+T/5f/g/+H/5P/c/9X/0f/N/8v/0v/c/9//1//X/9P/zf/Q/9X/0//V/9f/
1//V/9X/0f/S/9H/yf/K/9X/0P/L/8//1f/X/9v/3f/d/97/4v/i/+7/9P/y//D/7v/s
//D/8f/z//T/9//4//b/7f/u//b/+v///////f///wEAAwAJAAcABgD7//D/5v/j/+r/
7v/z//r/+P/2/+7/6P/q/+r/5P/k/9//3v/T/83/1f/O/8j/zP/P/87/zf/S/9H/0P/P
/8z/x//H/8z/zP/L/8n/yv/N/8f/w//G/87/xv/B/77/uf+7/8T/yf/K/8f/w/+9/77/
zv/C/7P/tf/D/8z/yv/B/8v/3P/a/8r/yv/V/9j/6f8HACMAQgBsAJEAnwCaAI0AgQB4
AGEAPAD7/8D/uv/D/7//tv+z/8P/0P/F/7f/vf/V/8//wv/N/87/yP/J/8r/yf/K/8v/
yv/G/8P/v//B/8T/x//F/8v/yf/H/83/zf/K/8T/yf/M/87/xv/N/9f/1f/L/9D/0f/M
/8b/yP/J/8n/xv/L/9H/zP/P/9D/1f/X/9f/3v/e/9r/2f/S/8n/zf/R/9P/1v/a/93/
3f/a/+L/4//k/+r/8P/w//L/9//y/+//7//s/+7/7v/u//P/8P/z//v/+//8/wAAAQAD
AAkAAwACAAgABwAFAAQABAACAAMABAAHAAYAAwACAAYAAAD+//z/9v/1/+//9f/5/+j/
6v/y/+3/5P/j/+r/8f/u/+j/5//m/+L/2v/Y/9j/2P/V/9X/1f/S/9j/4f/j/97/4f/g
/93/3v/h/93/3f/c/9v/2P/X/9f/3P/f/9v/2//l/9//2f/Y/9v/2v/b/9n/9f/o/9b/
5P/n/+j/6f/q//L/9//9/wIA/v/6//P/5f/l/+z/7//z//P/8f/z//X/+v8BAAAAAAD6
//L/6//r/+//8P/y//b/7//o/9v/0P/U/9b/0v/U/9X/2P/R/8//0P/G/73/vv+//7z/
uf+8/8D/wv/E/8T/vf+9/8L/wv+6/7P/r/+t/6v/qf+u/7j/tf+z/7P/sf+s/7L/tP+y
/7L/sf+u/7L/sv+0/63/s/+t/6r/rv+n/6X/ov+c/6z/wP/B/87/+f8PABkAPgBuAHMA
WQB2AKcAiwBUADUACgDT/7r/tv+z/8f/xv+j/5P/nv+7/8n/u/+t/7n/vP+x/7b/sv+1
/7j/tP+0/7T/sv+0/7f/uf/B/8L/w/+//8P/yf/N/9n/3//T/8T/wP+6/73/tv++/8n/
yf/B/8j/y//H/8D/wf/B/8n/zv/b/+n/1v/P/8b/wf/A/73/wf++/8T/y//M/8v/yf/J
/8f/xv/M/9H/0//S/9X/0//R/9T/2v/a/9z/4f/j/+X/6v/s/+j/5v/k/+f/5f/p//L/
8//5/wAABAAJAAkA/f/2//b/9P/z//P/9P/5//3/AQAHAAcABQAFAAoAAwAAAP3/9v/x
/+f/6f/p/9z/4P/q/+f/4f/h/+n/8f/u/+j/5//m/+D/2P/W/9b/2v/b/9//4//W/9b/
2f/V/9b/2//c/9v/3f/f/9r/2f/Z/9n/1//X/9n/4P/l/+P/3//n/9//1//b/+H/4//n
//H/4//4//n/+v/7//z/AQADAAYACAALAAwACgABAAIACgAOABMAEAALAAoACQAJAA0A
CQAGAAYAAgD//wMAAwACAAIABAAGAAgABAACAPz/9v/q/+T/4P/g/9b/0f/c/9j/1f/c
/97/3P/a/97/2v/W/9L/zP/H/8f/zP/M/83/zf/Q/9X/z//J/8r/0P/K/8f/xv/D/8H/
yP/L/8r/zv/P/87/1P/Q/8r/2f/V/7//xv/Q/9X/6f/Y/6z/wP/k/9H/zP/5/x0ALwBG
AGAAjQCvAK4ApQCXAIgAfwBeABEA2v/U/9X/2//g/8n/xf/Y/9n/0f/N/7//qf+w/+n/
6//m/+j/6v/i/97/2v/U/87/y//H/8n/0f/X/9j/4f/e/9v/4P/f/9z/1v/b/97/4//c
/+T/7//r/9//4v/h/9//2v/d/9//3f/a/9//5f/i/+n/7v/3//H/6//s/+b/6f/v/+//
7f/t/+3/6//q//H/9//6//r/AQABAAEABgAFAAAA/f/9////AQAGAAgADAAQABQAHQAZ
ABkAHgAbAB0AIgAkACcAKQAhAB4AIgAiACEAIQAiACYAKQAsADEAKwAlACEAIgAgACAA
IAAcABgAEQAWABkACgAOABgAFQAIAAUACgAPABIADgAPABAACAD8//b/8v/5////CAAR
AAMAAAAAAPn/+P/9//7//f///wMAAAABAP/////9//3/AAAGAAoABwABAAUA+f/t//X/
AQAJABMAEwASABQAFAAUABQAGAAZABsAHAAkACgAKQAjACQAKgAsAC8AJwAdABcAEQAU
ABsAGgAaABwAGgAZAB8AGwAYABYAFgAaABwAGAAWAA8ACgD///r/+//+//f/9f/3/+z/
4v/i/+P/4P/d/+D/4v/k/+b/5v/g/9//4//i/+X/5//s//P/6v/j/+P/6P/j/+H/4f/f
/97/5v/q/+r/5v/j/97/4P/6/+r/z//P//H/AADo/+3/9//Y/8j/3P/6//X/4P8BAB8A
EwAsAGgAgQCNALAAwQC3AKgAjwBkAC0A/v/k/+H/4f/g//P/CQDs/9H/5f/h/83/4/8A
APn/9f/q/+b/4v/h/+T/5//o/+j/6f/p/+//7//v/+r/7f/n/+H/4//f/+H/4P/q//L/
8f/m/+r/8f/x/+n/8P/z//D/6v/s/+3/6//o/+3/8//u//H/8v/3//r/+f////7/+P/1
/+z/4f/q//H/9v/8//v//f/8//j//P/5//b/+P/+//7/AAAFAAQABQAJAAoACQAIAAcA
CwAQABcAIwAnACMAIgAeABsAJQAhACIAKgAmACMAIQAgACMAJQAnACsAIwAdABkAGgAb
ABwAHQAaABYADQAQABEA+f/2//n/7//u//P/AAANAAYA/P/3//L/8//u/+//8v/0//X/
+f/9/+z/6P/n/9//3//l/+f/5//m/+f/4f/f/+L/5f/m/+n/6f/u//H/7f/s//X/7v/n
/+X/5//l/+X/5f/j/+L/5P/2//L/4P/n/+7/9f/8//3/+//6//j/AQAGAAgAAwAEAAoA
DAAPAA0ACQAJAAkAEQAbAB0AIAAfABoAFgAZABYAFAATABQAFwAaABcAFgAOAAgA/P/2
//H/8P/l/9//7P/q/+n/8v/v/+j/4f/g/+H/4v/j/+L/3v/f/+X/5v/k/+H/4f/j/97/
2//f/+j/6f/t//P/9//n/+D/1f/G/8v/z//R/9r/1P/g//v/7//J/8r/7v/z/9X/zv/m
//r/9P/l//j/HwAvAD0AXACMAL0AxwCuAJsAlwCQAHkASgAjAAAA0v/T/+//6v/j/+n/
4P/b/+H/1//N/+X/DAD5//n/8P/u/+z/7P/u//D/8P/p/+X/4P/h/+T/5f/h/+X/5v/l
/+z/7f/s/+j/7//0//L/5v/p/+//7P/h/+X/5f/q/+r/8v/5//b/8v/2//v/8P/x//D/
8//2//X/+//6//n/+//3//H/8P/x//D/8P/0//f/9//0//n/+f/5//7/AAD+//7/AQAC
AAUACwAOAAoACAAGAAkACAALABMAEwAWABwAHwAjACUAHQAaAB4AIgAjACUAKAAmACUA
JAAlAB4AFwASABIAEQASABMAEAAPAAkADwATAPr/9v/4/+3/5//n/+//9//5//T/9P/0
//D/6v/q/+z/6//p/+r/6//i/+T/6f/n/+n/8f/1//f/8f/v/+b/4f/h/+H/3//f/+f/
9P///wMA+v/9//D/4//1//f/6//d/+j/6//u//H/9P/3//f/+P/4////AgACAPv//f8E
AAcACwAJAAcACQALAA4AFQAUABQADgAIAAMABQAIAAgACQAMAAoACgAEAAAA+v/2/+z/
6P/m/+j/4P/d/+j/5P/h/+j/5P/c/9T/0v/U/9T/1P/S/8//z//U/9T/1P/T/9X/2f/R
/8v/zP/S/9D/z//Q/8//0P/Y/9z/3P/f/9//3f/i/+D/0P/P/8n/xf/Q/+j/4//R/9L/
xP+6/9L/7f/0////GwA5AFIAgACZAHsAgACnAJ8AfgBpAEgABQDk//L/7//x//T/yf+3
/+L/8//h/9//2f/B/8D/2//g/9z/3//i/9r/2P/W/9L/1//b/97/5//q/+3/6//x/+j/
3//e/9f/1//S/9j/3P/g/9r/4//v/+n/3f/g/9//4//k/+3/9f/w/+r/7P/v/+X/5//n
/+v/7P/r//H/8P/z//f/9f/x//b/+//+/wIAAgADAAEA/P8FAAUABQAKAAsACAAHAAkA
CgANABMAFgAYABgAGAAdACAAJQAvADEALAAsACkAJwArACMAIAAkACgAKQArAC4AMAAx
ADIANQA1ADMAMwA4AC0AJgAfABQAGAAXACIAKwATABAAEwAJAAIAAwAMABUAGQAWABgA
GgASAAgABAACAAUABwAMABEACAAKAA8ADQAGAAcABAD//wYADQANABEADgANAAoACQAF
AAYABQD9/wAADQAKAAcACgAPABAAEwAhACcAFAAWABYAFgAWACAAJQArADAALwAuACoA
HwAjAC4ANQA9ADgAMQAuACsAMAA5ADoAPAA2ADAAKwAtACwAKgApACoALQAuACkAJgAh
ABwAEQAMAA0AEAAJAAcADAAEAP3/AAD+//r/9v/4//b/9v/2//T/9f/5/wIABgD+//f/
8//x/+v/5//q//L/8P/x//T/9f/v//L/8f/s/+z/6//o/+z/6P/g/+v/8f/1/+7/2P/X
/+3/+v8AAPL/1v/V//D/BwAJABsATAB2AI8AowC2AMEAwwDGALsAiABHABgA7P/R/+P/
8P/f/9v/6P/7/wMA5//V/93/6v8JAAYA+v/1//D/6//q/+n/5v/p/+v/7P/z//H/7//o
/+n/6//r//P/9f/v/+j/7P/u//L/6v/x//v/9//t//L/8//2//T/+v////r/9P/2//n/
8v/1//b/+//8//v/AQAAAP//AQD9//f//P///wAAAgAHAAsADAAKAA0ACwAJAAwAFQAa
ACEAKwAjAB0AGgAUABYAFgAWABsAIQApADYAOwA4ADoAOQA5ADwANQAzADgANQAzADIA
MgA4AD0AQgBJAEQAPwA8AD4APQA8ADsANgA3ADEANwA7ACQAIAAiABcAEAARABoAIwAf
ABgAFgAUABcAFAAXABwAFQAPAAwACQAIABAAGwAfABkAGwAZABUAFgAZABUAFQAUABMA
EAAPABEAFgAZABUAGAAlACIAHwAZABkAFQATAB0AHQAcABoAIgAqADIAOgA4ADUAMwAw
ADkAPgBAADsANQA4ADcANwA6ADkAPAA/AEMASQBHAEYAQAA6ADUANwA6ADwAPwBEAEUA
RgBBAD4ANwAyACcAIgAfACAAFwATACEAIAAgACoAIAASAAQA/P///wAAAQAAAPv/+/8A
AAAA/P/5//n/+//4//X/+f8CAAAA//8AAP///v8EAAYABAABAP3/9//4//L//P////v/
//8SAAYA4//r/wQABgACAPz/7//s//3/FQBBAGwAfACTAL0A1ADbANMAsgCXAIIAVwAM
AN7/7/8HAAYADQAJAOr/6f/t/93/4f/1//j/9//9//r//v8CAPz/+v/4//T/8v/x/+//
8//z//P/7v/x//T/9f/+/wEABAAEAA8AGAAPAPz/+P/3//b/7f/z//X/+f/6/wMACwAN
AAwAEwAbAAgA///0/+3/8f/z//z//v8AAAMAAAD7/wMACQANABIAEAARAA8ACgATABMA
EwAYAB4AHgAgACUAJwApAC4AMAAtACwAKwAvACwALwA3ADcANgA4ADcANwA+ADcANQA6
AD0APQA+AEAAQgBDAEQARwBGAEMAQgBGAEEAPgA7ADQAMAApAC4AMQAfACAAJwAhABkA
IQApAA==
         </WaveFormData>
      </LeadData>
      <LeadData>
         <LeadByteCountTotal>10000</LeadByteCountTotal>
         <LeadTimeOffset>0</LeadTimeOffset>
         <LeadSampleCountTotal>5000</LeadSampleCountTotal>
         <LeadAmplitudeUnitsPerBit>4.88</LeadAmplitudeUnitsPerBit>
         <LeadAmplitudeUnits>��V</LeadAmplitudeUnits>
         <LeadHighLimit>2147483647</LeadHighLimit>
         <LeadLowLimit>268435456</LeadLowLimit>
         <LeadID>V1</LeadID>
         <LeadOffsetFirstSample>0</LeadOffsetFirstSample>
         <FirstSampleBaseline>0</FirstSampleBaseline>
         <LeadSampleSize>2</LeadSampleSize>
         <LeadOff>FALSE</LeadOff>
         <BaselineSway>FALSE</BaselineSway>
         <ExcessiveACNoise>FALSE</ExcessiveACNoise>
         <MuscleNoise>TRUE</MuscleNoise>
         <LeadDataCRC32>211456736</LeadDataCRC32>
         <WaveFormData>
DgAQABAAEAAQABAADwAOAA8AEAAUABUAEgARABAADwANAAwADAANAA0ADQANAA0AEwAU
ABAADQAQABMAEwAVABMAEQAXACoASABkAHIAcABNABAAyP+M/2H/Qf8k/wX/7f7q/vD+
9v4J/zf/Yv+C/5r/rP+8/83/3f/u//n/AAAPABEADQAQABMAFgAZABkAGwAbABwAGgAa
ABoAGwAeAB4AHQAbAB0AHgAiACEAHgAeAB4AIQAgAB8AHQAcACAAIAAgAB8AHwAeACEA
JAAlACUAJQAlACQAJAAkACUAJQAmACYAJQAnACkAKgAqACYAIwAhACAAIgAlACYAJwAn
ACcAJwAoACsALAApACoAKgApACgAJwAlACYAJgAmACcAKAArACwAKgAqACoAKgApACUA
IgAhACIAJAAlACQAIgAiACIAIQAfAB8AHwAfACAAHgAeAB4AHgAfACAAIAAbABoAGgAZ
ABkAGQAZABgAFAATAA8ADgARABIAEwAUABMAEwATABIAEQARABIAEgAQABAADwAPABEA
EgASABMAEgASABIAEgARABAAEAAPABMAFQAXABkAGAAYABgAGgAfAB8AGAAUABkAHAAf
ACIAJwAqACoAKwAsACwAKQAkACIAIgAhAB8AHQAcAB0AHgAZABQAEAAOAA4ADAAMAAwA
DQAOAA4ADwAMAAwACwAGAAYABgAFAAUACAAKAAoADAALAAsACgAJAAsACgAJAAkACQAJ
AAoACgAGAAgACQAIAAkACAAJAAkACAAIAAgACwANAAsACwALAAoACQAHAAYACQAJAAkA
CQAPAA8ADgAMAAkACgANAAsABwAJAAsADwAeAEAAYAB0AHYATwAAALL/fP9V/zX/Hv8H
//H+5v7s/v7+C/8f/0j/dv+S/6T/uP/L/9n/6v/3//r/AQAFAP//BAAJAA4AEwATABUA
FQAWABUAFAATABMAFAAUABMAEQASABIAFQATABQAFgAYAB0AGwAbABoAGgAZABgAFwAV
ABQAEgAUABYAFQAVABUAFQAWABgAGgAdABsAGgAYABUAFQAXABgAGAAZABkAGgAcAB4A
IQAiACMAIQAfAB0AHAAhACIAHwAgAB8AHwAfAB8AIQAiACIAIgAgAB4AHgAcAB4AHgAe
AB4AHwAdABwAHQAcABwAGwAYABoAGgAaABkAFwAXABcAFwAZABgAGQAaABQAEwASABAA
CgAKAAsACwAKAAsADAAMAAsACwAIAAgACAAIAAgACAAJAAkACQAIAAgACQALAAwACwAK
AAgABwAGAAYABQAFAAgACAAIAAgACAAIAAkACQAKAAsADAANAA8AFgAXABQADgAQABIA
FAAWABwAIAAhACMAIwAiAB4AGAAYABgAFwAVABIAEAAQABAADwAMAAoACgAIAAYABgAG
AAQABAADAAMAAQACAAIA/v8BAAIAAgADAAQABAACAAIAAAABAAEAAQAEAAQABAAFAAMA
AQAAAP7//P8AAAMABAAFAAQABQAFAAIAAgACAAUAAwABAAEAAQABAAEAAAAAAP//////
////BQAFAAAA/P/9/wQAAwD//wMACQAJAA8AHAAuAEgAYgBqAFMAGADG/3r/S/8j/wb/
9f7j/tL+0v7a/u3+A/8q/17/gv+Q/6j/xf/V/9j/3f/q//f/+f/5//z/AQAGAAsACAAJ
AAgACAALAA4AEQAVABcAGAAYABcAFQAUABYAEwARABAADwARABIAEwATABQAGQAaABsA
GwAZABYAFwAYABcAFwAXABcAFAAUABQAFQAVABYAFgAVABUAFwAYABgAFQAVABYAGAAc
AB8AIAAhACIAIQAgACAAJAAkACAAIAAfAB8AHwAfACMAJgAoACoAJgAkACQAIgAkACQA
JAAkACcAJQAkACUAJQAmACYAJAAjACIAIQAfAB4AHwAgACEAHgAcABwAHAAXABUAEwAQ
ABAAEgAVABcAEwATABMAEgAPAA8ADAAMAAwADAAMAAwADAANAA4ADgANAA0ADgAOAA4A
DgANAA0ADAAMAAsACwAOAA4ADgAOABAAEAARABEADwANAAsACQAMAA4AEAAUAB0AEgAV
ABgAGwAeAB4AIAAfAB8AJAAmACUAIgAhACAAHgAbABkAGAAZABoAGwAYABYAFgASAA4A
DAAKAAgACAAHAAcACQAMAA4ADAAKAAoACQAJAAkACAAFAAQABQAHAAgACQAMAAwADAAN
AAoACQAJAAgAAQACAAIAAAACAAAAAAD///7//v/+/wEAAgABAAIAAwAAAP///f/8//z/
+//6//n///////z/+v/5//r///////3//f/9/wEADAAiAD4AVgBiAEsADgC6/2z/Of8Z
//j+3/7J/rz+vP7O/uP+9f4e/1T/cv+E/5z/r/+5/8z/3//o/+3/8//x//P/9//7////
/f//////AAACAAIAAgADAAcACAAIAAcABgAGAAkABwAFAAQAAwAFAAgACQAJAAoACAAG
AAQAAQADAAQACQAOAAwACwAKAAkACgAKAAoACwALAAwADAALAAsADQAOAA4ADgAPABEA
FAASABMAEgARABYAFwAYABoAGgAaABYAFgAZABkAGQAZABsAHAAcABwAGwAaABsAGgAa
ABoAGgAaABoAFwAVABUAFwAaABwAHAAYABYAFAARAA0ADQANAA0ADgAMAAwADAAIAAcA
BgAEAAEAAgAEAAUAAgABAAAA/v/+/////f/+/wAAAAAAAAAA+v/3//T/8P/x//H/8v/y
//P/9P/0//X/+P/4//f/9//5//r/+//8//v/+v/6//n/9f/z//H/7//y//T/9v/6/wEA
BQAAAAEAAgADAAQACQAMAAwADQAQABIAEQAOAAwADAALAAkABAACAAIAAgAEAAIAAQAC
AAIAAAAAAAAA/P/6//f/9f/1//b/9v/y//T/9P/z//P/8f/w/+3/7P/v//H/8v/z//D/
7v/s/+v/7P/t/+//8P/t//D/8v/y//T/8v/y//H/7v/u/+7/8f/v/+3/7f/t//D/8f/x
//L/8v/x//D/7//z//f/8P/s//H/9P/z//P/9f/5//n/8//2/wYAIgBCAFIARwAYAMT/
dv9F/x3/9P7b/sP+rv6u/rz+z/7r/hb/RP9o/4D/lP+n/7n/xP/P/9j/4//r/+3/8P/z
//b/+f/5//v/+//8//z//P/8//3/AQACAAIAAQAAAAAAAwABAP7//v/+/wEAAQABAAAA
AAAAAAAAAAD//////v8BAAQABAADAAIAAQADAAQABQAHAAcACAAIAAcABQAHAAgACAAK
AAsADQAQABIAFQAWABcAFgATABAADgARABIADwAQABQAFwAaAB0AGQAYABYAFAAUABQA
FgAWABUAFAATABIAFAATABMAFQASABIAEQAOABAAEAAQAA8ADQANAA0ADQAKAAgACAAI
AAUABQAFAAQA/v/+//////8AAAEAAgACAAAA///7//r//P/8//z//P/5//n/+f/4//j/
+f/7//z/+v/6//n/+f/8//z/+//7//n/+P/3//b/+f/6//z//f/7//v/+//7//3//v//
/wIAAQADAAoADwAOAAwADAAMAAwAFAAaAB0AIQAiACIAHwAaABgAFgATAA8ADAAKAAoA
CgALAAoACgAMAAoACAAIAAgACQAKAAoACwAKAAoACQAEAAUABgAGAAcACwAMAAsADAAL
AAsACgAJAAkACAAHAAcABwAHAAgACAAHAAoADAAMAAsACAAHAAUABQAGAAcACwALAAkA
CQAJAAcABwAGAAYACQAJAAkACQAJAAMABgAKAAsADAALAA8AFQATAAkACwAkAEYAYABy
AGwAQwD+/7b/ev9L/yn/FP///u/+7P7y/v7+Df8t/1j/gP+a/6j/vP/V/+X/6P/x/wIA
DQANAAMAAgAFAAgACwAOABEAEgAUABYAFgAWABcAGgAaABkAFwAUABQAFwAVABUAFgAX
ABsAGAAXABUAFAAWABYAFgAVABYAFAAWABgAGQAZABkAGQAaABoAGgAbABoAGgAZABcA
GQAbABwAHAAcAB0AHwAiACMAJQAlACUAKQApACkAKgAoACQAHAAYABgAFwAWABUAGAAa
ABsAHAAcABwAHgAeABwAHAAcABwAHAAZABcAFwAVABYAFgAUABQAFAAUABMAFAAVABYA
FwAUABIAEgASABAAEQASABIADgAOAA8ADwANAA0ADQAMAA0ADQAKAAoACAAIAAgACAAH
AAcABwAGAAYABwAJAAoACAAIAAcABwAIAAgABwAHAAYABgAGAAYACAAIAAkACQAHAAcA
BwAHAAoADAAOABIAEQATABoAGgAaABoAGgAfACIAIgAjACYAJgAjAB4AHQAcABoAFwAV
ABQAFQAWABIADgALAAoABgAEAAQABAAGAAgACQALAAwADgAPAAwACQAGAAIA//8AAAAA
/v/+/wAAAQABAAEAAgACAAIAAwAFAAUABgAGAAEABAAGAAYABgAEAAQAAwAFAAYABwAL
AAkABwAHAAcACQAJAAgACAAJAAkACQAJAAUABwAEAAIABwAKAAkABwAPABsAFQANABQA
KABMAHAAegBlAC4A3v+W/23/S/8s/xP/+f7m/uj+9v4D/xH/QP9u/4b/mv+2/8v/2f/k
/+//+P///wUACQAIAAsADgARABQAFwAYABoAGQAYABcAFwAdAB4AHgAdABsAGgAcABkA
GgAcAB4AIwAgAB0AGQAWABkAGgAbABsAGgAYABoAHAAbABsAGwAbAB0AHgAfACEAIgAk
ACUAJQAiACMAIwAiAB8AHwAgACIAIgAjACIAIQAjACMAIwAkACcAKAAlACYAJAAjACIA
IQAjACQAJAAkACQAJAAmACYAJAAkACQAJAAiAB8AHQAdAB4AIAAhACAAIAAgACAAHwAf
AB8AHwAfACAAHgAeAB4AGwAbABsAGgAXABgAGgAbABcAFwAXABYAGAAZABcAGAAUABIA
EAAOAA4ADwAQABAAEQARABIAEgARABAADgANAA4ADgANAA0ADgAOAA4ADgARABIAFAAV
ABQAEwASABEAFQAWABcAGgAjACYAJgAmACYAJgAmACgAJwAnACgAKAAlACAAHwAeABwA
GQAXABYAFwAYABUAEgAQABAAEQAQABEAEgAQABAADwAPABEAEgASAA4ADAAMAAsACwAO
AA4ADAAMAAkACQAIAAcACAAIAAgACQAJAAkACgAKAAcACgAMAAwACQAGAAUAAwAGAAgA
CgAPAA4ACwAKAAkACgALAAsADAAPAA8ADwAPABMADwAGAAoAEQAQAAsABwAJAA0ACwAP
AB4AOgBmAH4AbgBBAP7/sP9w/0n/K/8M//f+6f7c/uD+7P77/hn/Sv92/5D/pv++/8//
2f/k//H//P8HAAsABQAEAAcACgANAA8AEQARABIAFAAUABQAFQAYABgAFwAVABYAFgAZ
ABcAFgAWABYAGQAXABcAFgAWABkAGgAbABsAFwAUABUAFgAZABkAGQAZABkAGgAbAB0A
HAAcABsAGQAaAB0AHwAgABwAGQAXABYAGwAfACEAIwAmACcAKAAqACsAKgAlACQAJAAj
ACIAIQAiACQAJQAmACgAKAAqACoAKAAoACgAKAAoACUAIwAjACMAJAAkACIAJAAmACgA
KQAlACMAIQAfACEAIAAhACIAHQAdAB0AHAAVABIAEAANAAkACQAJAAgACAAJAAcACAAK
AAoACgAKAAgABwAGAAQAAQABAAIAAgACAAIAAQABAAIAAgABAAEAAQAAAP///v8AAAAA
AQABAP//////////AgAEAAYACgARAAwADgAOAA4ADgATABYAFgAXABoAGgAXABIAEQAQ
AA4ACwAMAAwADgAQAAwABgABAP7//P/6//r/+v/4//j/9//3//X/9v/2//L/9v/4//n/
+//6//r/+P/4//b/9f/z//H/7//u/+3/7f/v/+//8P/w/+//8v/0//T/9P/y//L/8f/u
/+7/7v/x//H/7//v/+//7//v/+7/7v/y//P/9P/1/+3/7//y/+7/7//0//f/+//9//f/
9f/5//b//P8eAEYAWABLABwAzv9+/0f/H//4/tf+xf66/q7+sv7L/uX+Dv9G/2r/fP+S
/6f/tf+8/8P/0P/d/+P/5f/p/+3/8f/1//f/+//9/wAA/v/8//r/+f///wAAAAD///3/
/P/+//v//P/+/wAABQAEAAMAAQAAAAQABgAIAAkABQAAAP///v8DAAUABwAJAAoACgAK
AAsACQAKAAoACQALAA0ADgAOAAsACwAMAA4ADgAPAA4ADQARABMAFQAYABsAHAAZABoA
FwAVABMAEQARABIAEgASABAADgAOAAwAEAASABQAFgAUABEADwAPAA0ADgAOAAwACwAK
AAkABwAFAAUABQAFAAYABAAEAAQA/////////v/8//z//f/9//v/+//7//r/+P/3//P/
8v/0//T/9P/0//P/8//z//L/8//z//T/9P/1//b/9v/3//f/9v/0//P/9//4//n/+v/2
//L/7//r/+//8f/z//X/9//4//n//P8HAAMA/v/8/wAAAgAEAAYACgAOAA8AEQARABAA
DAAGAAgACAAHAAUAAgAAAAAAAAABAP7//P/8//r/+P/4//j/9v/2//X/9f/3//j/+P/0
//H/8P/u/+3/7//w/+//8P/y//P/8//z//P/8v/x//H/8P/v/+//7v/r/+7/8P/w//D/
7v/u/+3/6v/q/+r/7f/t/+v/6//r/+z/7f/t/+7/7f/t/+3/7f/r/+n/6v/u//P/+P/z
//P/9//5//X/9f/6/xAALgBKAFgAPQD+/7T/bP83/wn/2v7H/sX+sP6m/r7+3f75/iL/
VP92/4b/nP+z/7//yv/X/+D/5f/r/+3/7//z//f/+//5//n/9//2//n/+v/7//3///8A
AAAA//8AAAAAAwABAAAAAAAAAAMABgAHAAcACAAKAAoACgAJAAYABAAGAAgABwAHAAcA
BwAJAAoACwANABAAEgATABMAEwAVABYAFgAYABkAGwAeAB4AHwAeAB0AHQAdAB0AHgAe
AB4AGgAaAB0AHQAdAB0AIAAkACcAKgAmACIAIAAcACAAIgAkACYAJQAhAB4AHQAdAB4A
HgAcAB4AHgAeAB0AHAAdAB4AHwAbABgAFwAWABUAFQAVABQAEAAQABEAEQAPAA8ADwAO
AA8ADwAMAAwADgAOAA4ADgAMAAsACgAIAAkACQAKAAoACQAIAAYABQAHAAgACAAJAA0A
DgAPABAADQAMAAwACwAKAAkACAAHAAcACAAJAAwAEQARABIAEwAcAB8AIAAfAB4AHQAc
ACEAJAAkACUAJAAkACEAHAAdAB4AHgAdABsAGgAbABwAGgAWABMAEgAOAAwADAAMAAwA
DAALAAsACQAKAAoABgAIAAoACwANAAwADAAKAAoACAAJAAkACQAMAAwADAANAAsACwAM
AAwACQAMAA4ADgAOAAwADAALAAkACAAHAAkADAALAAwADQAPAA8ADgAOAAsABwADAP//
AwADAAAAAAALABIAEQAPABEAEwAPAAsAEgAsAE4AbAB2AF0AJADa/5j/af9D/yT/C//1
/ur+7v7y/vf+Ef88/2z/jv+i/7r/0f/Z/97/6//8//3//f8HAAYACQAMAA8ADwARABEA
EgAQABAAEAARABUAFgAWABUAEgASABUAEwATABQAFQAZABkAGQAYABgAGAAYABgAFwAY
ABYAGAAaABkAGQAZABkAFQAUABMAEwAVABYAFgAVABUAFwAYABgAFwAXABgAGgAZABsA
GwAbACAAIQAiACQAIgAgABoAGAAbABsAGwAbABsAHAAcABwAGQAYABkAGAAbABwAHQAe
AB4AGwAZABkAGQAaABoAGAAXABYAFQATABMAFQAXABkAFgAUABQAFAASABMAFAAUAA8A
DgAOAA0ACwALAAsACgAMAA0ACwAMAAsACgAJAAgACAAJAAoACgAHAAcACAAIAAgACAAH
AAcACgAKAAkACQAKAAoACgAKAAkACAAIAAcACAAJAAoACwAKAAoACgAMAA8AGQAUAA0A
DgAQABIAFAAWABwAIgAlACkAJQAiABwAFAAXABgAGAAXABMAEAAPAA4ACwAIAAYABgAF
AAQABQAGAAcACAAIAAkABAACAP//+P/5//r/+v/7//7/AAAAAAIAAgADAAMAAwAAAP7/
/P/7//7///8BAAIA//8CAAQABAABAP7//f/7//r/+v/6//3////9//3//f/+//////8A
AP///f/7//n/+//7//j//P/7//z///8BAAUABwD//wMAGgA0AFYAcgBoADkA8v+m/2T/
Nf8d/xD/8f7T/tD+3v7s/vv+Gf9G/3T/iP+U/6T/t//N/+L/6//u//f/9//x//T/+f/+
/wMAAwAFAAUABgAGAAYABgAHAAkACgAKAAkADQAQABYAFwAQAAwACAAHAAYABQADAAIA
BQAGAAcABwAHAAYACQAMABEAEwAVABcAEAAMAAgABQAFAAYABgAFAAYACQALAAwADQAN
AA4AEAARABMAEwATABMAEQAPAA4AEgAUABIAFAAVABUAFQAVABMAFAAUABQAEwASABMA
EgAVABYAFwAYABcAEwAQAA8ADwAQABAADgAPABAAEQARABAAEQASABMAEQAOAA0ADAAG
AAUABAACAAIABAAHAAkACQAJAAkACAAGAAUAAQAAAP7//v/+//7/+//7//v/+v/4//f/
9//2//n/+v/6//v//v/+//3//f/8//z//P/8//3//v8AAAEA//////////8DAAQABQAI
AAsABwAQABIAEgASABIAFgAaABsAHQAbABoAFgAQABIAEgARAA8ADAAKAAoACgAIAAQA
AQAAAAAA/v/+//7//v/+//3//f///wIABAACAP///v/8//v/+//6//f/9v/0//X/9f/1
//b/9v/2//f/+f/5//r/+v/0//b/9//2//f/9v/3//f/+f/6//v////8//f/9P/x//P/
8//y//L/9f/3//n/+//1//X//P/2/+3/9P/9//3/BwAHAPf//f8SACQAQgBiAF4ALwDi
/5D/VP8r/wX/6v7T/sH+xP7Q/tb+4/4J/zj/YP9+/5L/qP+9/83/2P/j/+j/3//f//P/
9f/5//3/AQAAAAEAAAAAAAAAAAAAAAEAAwAEAAQAAwAFAAYACgAJAAYABAACAAMABgAJ
AAsADgANAAwACwAJAAsACgANABAADwANAAsACQALAAwADQAPAA0ADgAOAA0ADgARABMA
FAASABEAEQASABUAFwAXABcAGwAbABsAHAAbABoAFQAUABcAGQAbAB0AHQAeAB4AHgAb
ABoAGwAaAB0AHgAfACAAHgAbABkAGQAXABgAGAAWABgAGgAcAB0AGAAXABYAFQATABAA
DwAOAAwADQAOAA4ACwAMAA4ADwAJAAcABQACAAUABwAGAAgAAwAAAP3/+v///wMABwAK
AAQAAQD///z/+v/6//n/+f/9//7//v///wAAAAAAAAAAAAAAAAEAAQD//////////wMA
BAAFAAgADQAMAA0ADgAPABAAFQAYABgAGQAcABwAGQAUABYAFgAVABMACwAGAAMAAAAB
AAAAAAACAAAA/v/+//7//v/+//3//f///wAAAAD8//n/+P/2//X/+P/4//b/9v/z//P/
8v/x//P/8v/x//H/8f/x//L/8v/x//T/9v/2//j/+P/6//v/+P/2//T/9f/z//H/8f/x
//T/9f/1//b/9f/1//X/9f/9//f/8P/w//f/AAABAAUACwAFAP3//f8IABgAKgBKAFoA
QwAOAMb/fP9F/xv/+P7X/r3+rv6q/rr+2/77/h7/Sv9w/47/qP+3/7//0P/d/+L/6//7
//3/+//9////AQACAAUABgAIAAgACAAIAAkADQAOAA4ADQALAAoADAAJAAoADAAOABMA
EQARABAAEAASABIAEgARABAADgAQABIAFQAVABUAFQAVABYAFwAZABoAHAAdAB0AGwAb
ABoAGAAaABsAHQAgAB8AIQAhACEAIwAjACMAJAAoACgAJAAkACcAJwAnACcAJAAkACMA
IgAiACIAJAAkACIAIgAiACIAJAAjACMAJQAiACIAIQAeACEAIgAjACMAIQAhACEAIQAh
ACAAIQAiAB4AHQAcABoAEgAQAA8ADQAOABEAFAAWABUAFQASABIAEAAQABAAEAAQABEA
EgASAA8ADQAMAAoADQAOAA4ADwAOAA4ADQANABAAEAAQABAADgAOAA8ADwAPAA8ADwAP
ABMAFAAVABgAFwAVABQAEwAeAB8AHAAfACIAJQAoACgAKAAlACMAJAAkACEAHAAdAB4A
HgAdABoAGAAYABgAGwAaABoAHAAaABgAGAAYABYAFAARAA8AEgAUABUAEgASABIAEQAR
ABEAEAANAAwADgARABMAFQASABAADgANAA0ADQAOAA4ADgASABUAFgAYABYAFgAVABIA
EAAOAA8AEgATABYAGQAVABEADAAIAAwADQAOAA8ACwANABQAEAAHAAoAGQAbABEACwAR
ABkAJAA+AGIAfAB+AF8AGgDK/5b/b/9H/yj/Df/z/uz+9v4E/xP/J/9Y/4j/nP+u/8b/
1//d/+T/7//6/wcAGwAbABkAGQAZABkAGgAdAB4AIAAdABwAGwAbAB0AHgAeAB0AHQAe
ACIAIQAhACIAIwAnACMAIQAeABwAIAAgACAAHwAfAB4AIQAkACUAJQAlACUAIQAgAB8A
HwAgACIAIwAjACMAJQAmACYAJAAjACMAJAAjACUAJQAlACUAJQAlACYAKAAoACQAJAAm
ACcAKAApACYAJgAlACQAIgAiACQAJAAmACgAKgAsACoAJQAhAB8AHwAgACAAHgAeAB4A
HgAdAB0AHQAdAB0AHAAaABoAGgAYABkAGgAaABUAFAAUABMADwAPAA8ADgAOAA8ADQAO
AA0ADAALAAoADAANAA4ADgALAAsADAAMAA8AEgAUABcAEwAOAAgAAwAHAAgACQAKAAsA
DAAOAA8ADgANAAwACwAVABQAEQASABgAGgAaABoAGgAbAB4AHgAfACIAIgAfABoAGgAa
ABkAFwAUABIAEgASABEADgAMAAwADAAKAAoACgAJAAgABgAFAAQABAADAP7/AQACAAIA
AwACAAIAAAAAAAIAAwADAAMABQAEAAMAAwAEAAUABwAIAAUACAAKAAoABwAEAAMAAQD9
//r/9//3//r/+//+/wEAAwADAAIAAgAGAAcACAAJAAMA+//+/wAA/f/+/wcACwAJAAcA
AwD//woAJgBIAGYAcgBjACgA1v+M/1X/L/8Y/wH/6f7c/t7+5P7x/g3/NP9k/4j/lv+o
/8X/1f/Y/+f/9P/1//f/AQACAAUACAALAAkACQAHAAYACQAMAA8AEwAVABYAFgAVABEA
EAASAA8ADgAOAA4AEQAUABUAFQAWABYAFgAWABUAEwAQABEAEgAVABUAFQAVABQAFAAU
ABUAFgAYABkAGQAZABsAHAAcABsAGwAcAB4AHgAfAB4AHQAhACEAIQAiACQAJAAgACAA
IgAjACQAJQAnACgAKAAoACoAKgAsACwAKQAoACcAJgAlACEAHgAdAB4AIAAhACAAIAAg
ACAAHwAgACEAIgAjACAAHAAaABgAFwAZABsAHAAXABYAFgAVABMAEwATABIAFAAVABMA
FAATABIAEQAQABEAEQARABAADQANAA4ADgAOAA4ADQANAA8AEAAQABEAEQAQAA8ADgAM
AAwADQANAA8ADwAPAA8AEgAUABYAGgAZABsAFgAZABoAGwAcACAAJAAlACcAJwAmACIA
HAAdAB4AHgAdABwAGgAaABoAFwAUABIAEgAOAAwADAAMAAwADAALAAsACgAKAAkABAAG
AAYABQAFAAgACAAGAAYABgAHAAcABwAJAAgABwAHAAUAAwACAAAAAAAEAAcACAAFAAIA
AQD//wAAAAAAAAMABAADAAQABQAEAAMAAQAAAAEAAQABAAEA/////wYABAADAAQAAQAB
AAcADwAPAAcACAAWADYAVgBkAFMAHADK/4D/S/8l/wj/7/7d/sz+zv7c/u3++/4c/1L/
dv+I/6D/u//P/9z/3f/i/+//+f8BAP7///8AAAEAAQADAAMABAAGAAYABgAHAAkACgAK
AAkACQAKAA4ADQAMAAwADAAPAA0ADQAMAAwADQAMAAsACQAKAAoADgASABEAEQARABEA
DgAOAA4ADwASABQAFQAVABQAFQAVABQAFQAVABYAGAAZABsAGwAbABsAGwAbABwAIgAk
ACIAJAAjACEAHwAdAB0AHgAeAB4AIQAiACUAJgAjACIAIQAgACMAIQAgACEAHgAcABkA
FAAXABgAGQAZABgAGQAaABsAGgAYABgAGAAVABUAFQAUAA0ADAAMAAsACQAJAAkACAAH
AAcABAAEAAgACgAMAA4ACQAHAAUAAgADAAUACAAKAAYAAgD9//n//v8AAAEAAwADAAIA
AQAAAAAAAAABAAEABAAFAAYABwAGAAYABgAIABMACwAMAA4AEgAUABYAGAAYABoAGQAZ
AB0AHgAcABgAFwAWABQAEQAOAAwADAAMAA8ADgAOABAACgAGAAQAAgAAAAAA/////wEA
AgACAP7//v/+//3//f/8//z/+v/6//3///8AAAEA/v/6//b/8//0//X/9//4//X/+P/6
//r/+P/2//b/9f/1//b/9//7//n/9//3//f/+f/5//j/+P/3//f/9//3//X/+f/6//b/
9/8CAAMA+f/7//////8BAAgAFAAwAEoAVABHABAAtv9q/0H/If/+/tv+w/64/rj+xP7Z
/vX+JP9W/3j/jv+m/7P/vf/K/9P/3P/p//X/9f/3//v///8DAAAAAQAAAAAA/v/+//7/
//8GAAgACQAJAAYABgAJAAcACAAKAAwAEQAPAA0ACgAIAAoACgAKAAkACQAIAAsADgAR
ABEAEQARAA0ACgAHAAUACAAKAAsACwAJAAsADAAMAAwADQAPABIAEQATABMAEwATABMA
EwAUABgAGgAYABoAHAAdAB4AHwAbABoAGAAWABcAGAAbABwAGQAYABcAFgAXABUAFAAV
ABUAFgAWABQAFAAUABQAEwAPAA8ADwAPAAwACAAGAAQABAAFAAYABgAEAAQABQAFAAMA
AwD//w==
         </WaveFormData>
      </LeadData>
      <LeadData>
         <LeadByteCountTotal>10000</LeadByteCountTotal>
         <LeadTimeOffset>0</LeadTimeOffset>
         <LeadSampleCountTotal>5000</LeadSampleCountTotal>
         <LeadAmplitudeUnitsPerBit>4.88</LeadAmplitudeUnitsPerBit>
         <LeadAmplitudeUnits>��V</LeadAmplitudeUnits>
         <LeadHighLimit>2147483647</LeadHighLimit>
         <LeadLowLimit>268435456</LeadLowLimit>
         <LeadID>V2</LeadID>
         <LeadOffsetFirstSample>0</LeadOffsetFirstSample>
         <FirstSampleBaseline>0</FirstSampleBaseline>
         <LeadSampleSize>2</LeadSampleSize>
         <LeadOff>FALSE</LeadOff>
         <BaselineSway>FALSE</BaselineSway>
         <ExcessiveACNoise>FALSE</ExcessiveACNoise>
         <MuscleNoise>TRUE</MuscleNoise>
         <LeadDataCRC32>2989140754</LeadDataCRC32>
         <WaveFormData>
9//5//n/+f/3//T/8//y//L/8//3//j/9//3//b/9v/3//f/9f/1//f/+P/5//r/BAAE
AAIABQARABoAHwAdAAkA8f/m//L/DAArAEsAZAB0AH8AiwCCAFUAEwDL/3b/Kv8B//f+
8/4H/zr/cf+S/6v/vv/H/9D/3P/p/+7/9v8AAP//+f/7/wAAAwAFAAUABQAHAAcABwAH
AAgACgAKAAkACAAEAAMABwAJAAoABwAHAAcACQAJAAkACQAKAAwACgAKAAsADwAPABEA
EQAPABAAEQAVABcAFQAVABkAHAAYABkAGQAeAB4AIAAiACAAIgAkACQAJwAsAC8ALwAy
ADUANwA+AEMARgBKAEwATQBSAFMAVgBXAFsAXgBfAGEAYQBkAGYAagBqAGoAagBqAGcA
ZgBmAGcAZQBhAF8AWwBXAFYAUABKAEYAQgA7ADUALgAsACkAJQAhACAAIAAaABQAEQAP
AA8ADQANAA0ABQAFAAUAAQABAAEAAQABAP7////+//v/+v/5//3////9//r/+f/5//n/
+//3//P/9v/3//f/+P/5//r/+f/2//n/+v/7//z/+f/5//n/+P/+/wAA/P/0//f/+v/9
/wAABQAFAAUABQAIAAgABwAEAAMAAgAAAP//AgABAAIAAgD///3/+v/5//3//f/9//7/
AQACAAMABAACAAAA/f/7//v/+v/3//f/+//8//3//f/7//r/+P/4//b/9f/z//P/8//1
//f/9f/1//X/9//3//n/+P/2//b/9f/z//L/9P/2//X/9f/0//T/9f/1//P/8f/y//L/
8v/4//r//P8CAAcADwAYABkAFQAFAO3/3v/m//7/IQBJAG4AfAB9AIMAfABPAA0Aw/9y
/yb//f77/gX/Ef8o/1v/jv+l/7D/wf/S/9z/6f/w/+7/8v/3/+//8//4//v//f/9//3/
//////7//f/9//7//////////P/7////AQACAAQABQAGAAkACAAHAAYABgAGAAQABAAF
AAQAAwAEAAMABAAGAAgADQAOAA0ADgATABQAEAARABEAEwASABMAFAAWABgAGgAaAB8A
JgArAC0ALQAvADAANgA3ADgAOgA6AD8ARgBJAE4AVABZAF0AXwBdAFsAXABcAGAAYABg
AGAAYgBfAF4AXgBeAFsAVgBTAE0ASQBIAEIAPgA6ADYALwAsACYAJQAjAB4AGQAXABYA
DgAIAAUAAwADAAEAAQABAPz//f/+//v/+v/5//j/9//3//n/+f/3//X/8//2//f/+f/2
//X/9f/z//X/8f/t//D/8f/x//L/8//0//P/8P/x//L/8//0//T/9//6//j/9P/2//b/
9v/2//r/+//8//3//P/8//v/+P/5//r/+v/7//v/+f/5//j/+P/3//X/9f/3//f/9//4
//r/+v/6//r/+f/4//b/9f/4//j/9v/3//r/+v/6//n/9v/y/+3/6v/t/+3/7P/t/+v/
6//r/+f/6P/p/+z/7f/v/+7/7P/s/+v/6f/o/+r/7P/r/+v/6v/s/+3/7f/r/+n/6v/q
/+r/7P/u/+z/6P/v//3/BAAFAAkACQD3/+j/6P/y/wkAKQBGAFgAaQB1AHYAWQAdAN//
nP9K/wX/5/7j/u3+BP8x/27/kf+e/7H/yv/S/9P/2v/i/+j/6f/p/+3/8v/1//f/9P/z
//T/8//2//n//f8CAAQAAwACAP7/+v/9//7//v/7//v/+//9/////////wAAAwACAAMA
BQAEAAMABAADAAUABgAHAAsACgAHAAYACQANAAoADAANABIAEgAUABYAFQAWABcAFgAc
ACIAJgAnACgAKwAtADQANwA6AD4AQABDAEgASQBMAFAAVQBZAFsAXABbAF0AXgBiAGIA
YgBiAGUAYwBjAGQAZwBlAGEAXwBaAFUAUwBMAEcARABBADsAMwAsACoAJwAeABkAFwAW
ABMAEAAQABEADQAJAAcABQAAAAEAAgD//wAA///+//3//f///////f/6//n//f////3/
+v/5//n/+P/7//j/9f/3//f/9v/2//b/+P/4//b/9P/0//T/9P/3//n/+//8/wIA9v/5
//z///8CAAMAAQD///3/AgAEAAUABAACAAIAAQABAP///f/9//z/+v/5//f/9//4//f/
9v/2//j/+P/4//j//P/+////AQD///7/+//7//n/+P/3//X/8//y//D/8P/y//H/7//v
//H/8//1//P/7//v//H/8f/v/+7/7P/s/+z/6//r/+7/7f/r/+r/6P/n/+f/5v/j/+T/
5v/n/+j/7P/q/+j/7P/t//P/AAAHAAcAAwD3/+b/3P/q/wUAIQA4AEYATQBRAFQARwAX
ANn/lv9E//v+2/7f/u3++v4j/1z/gf+U/63/vP/C/83/3P/c/+D/5f/j/+X/6v/t/+//
7//v//H/8f/z//P/9P/2//r/+//8//r/9//5//n/+P/1//X/9f/3//r/+//8//7//P/4
//b/9f/6//v//v////3//v///wMAAwABAAEABQAJAAYACAAJAAsACgALAAwADgASABYA
GAAZABwAHQAbACEAJwAsADYANwA4ADoAOgA9AEIAQwBGAEoATwBTAFUAVQBVAFgAWgBa
AFoAWgBaAFsAWQBZAFoAXwBdAFkAVwBRAEsASABAAD4APAA6ADUALQAmACQAIQAWAA8A
CwAIAAYAAgABAAEA///7//n/9//x//H/8f/t/+//7//v/+//6//r/+n/5f/h/9//4v/j
/+X/5P/l/+f/6P/r/+j/5f/p/+n/6P/o/+j/6v/q/+j/5P/i/+D/3v/g/+P/5v/o//D/
7P/q/+v/7P/t/+7/8f/x//H/8f/1//b/9v/0//L/8v/x//H/7v/r/+r/6P/p/+n/6P/p
/+n/6f/p/+r/6v/q/+r/6v/r/+z/7P/t/+r/6P/k/+P/5P/k/+T/4//m/+b/5f/m/+P/
4f/e/93/3v/h/+T/4//j/+P/5f/l/+T/4v/f/97/4P/f/9//4v/f/93/3P/a/93/3//g
/9//3//g/+D/4P/k/+j/3P/a/+X/7//0//v/AQADAP3/4v/M/9L/6/8PAC4AQAA/AC8A
LgA1AA0Ax/+Q/0r/9/7P/s3+0/7o/hH/Rv9x/4r/nf+w/7j/vf/E/8z/1v/d/+H/5P/o
/+r/6//q/+n/6v/p/+n/6f/q/+z/8f/x//H/7v/s/+//8P/w/+7/7f/s/+3/8P/x//L/
9P/0//L/8v/z//P/8//1//X/8v/y//L/9f/3//f/+f///wMAAAACAAMABAAEAAYACAAI
AAoADAAMABAAFgAaABsAHgAhACMAKgAvADIANgA4ADwAQgBEAEgASABLAE0ATQBQAFEA
VQBYAFkAWABXAFYAWgBZAFoAXABcAFkAVABRAFAATQBNAEgARABAADwANQAvACgAJgAj
ABwAFwAVABQADQAIAAYABQAEAAEAAAD///f/9//3//P/9P/z//L/8f/v//H/8f/v/+3/
6//u/+//8f/u/+3/7f/w//P/8P/t/+7/7f/r/+r/7f/w//H/8P/w//D/8P/w//D/8f/y
//L/8v/y//j/+//8//r/+v/6//r/AAADAAYACQAJAAgABgACAAAAAAD//////v/7//r/
+P/5//n/+P/5//n/+f/5//r//f/+////AAAAAAAA//////3//P/5//n//f/+///////+
//z/+f/4//r/+f/3//f/9v/3//j/9f/0//X/+P/5//f/9v/0//T/9P/z//P/9v/4//f/
9//2//X/9f/0//H/8v/0//X/9v/2//D/9P/6/wMACwAQABUAFwADAOX/2P/q/woALQBR
AGwAdgB9AIEAbAA3APX/q/9S/xD/9f71/vf+Bf8u/2f/kv+r/7T/w//a/+j/5f/k//D/
9v/z/+3/8P/0//b/9//5//v///8BAAMAAwAEAAYACAAHAAYAAgD//wEAAQAAAAAAAQAC
AAUACQALAA0AEAAOAAoACAAHAAYABQAGAAUABwAKAA0AEwAWABUAFgAbAB0AGAAYABcA
HAAcAB4AIAAiACQAJgAmACcALAAvAC8ANAA3ADkAQABDAEYASgBMAE8AVABVAFgAXgBj
AGcAaQBtAG0AcAByAG8AbABpAGYAagBrAG4AcgByAG0AZgBhAFsAVwBWAFAATgBMAEoA
RQA9ADYANAAxAC0AKQAoACgAJAAgAB8AHwAeABsAGgAZABUAFQAVABEADgANAAwACwAK
AAsACgAHAAUABQAKAA0ADAAIAAYABQAGAAkABgADAAUABQAEAAQAAgACAAAA/P/8//z/
/P/8//z//f/+//7//P8AAAIAAQAAAP///v8CAAMABAAFAAgACAAHAAQABAAEAAMAAwAD
AAEAAQAAAP3/+//4//f/9//1//P/8v/1//b/9//4//f/9v/0//P/9v/2//T/9f/0//T/
9P/z//X/9P/y//L/8P/v/+3/7f/v//P/9//3//L/8f/y//H/8f/w/+7/7v/x//H/8v/2
//T/8f/v/+z/7v/x//P/8//1//b/9v/2//L/9v/y//T//f8JAA4AEQAbAB8ABQDm/+L/
7v8PAD0AXgBwAHsAgQCAAGMAJwDj/57/Tv8P//v+Bf8H/xj/Uf+K/53/rP/H/9j/3v/j
/+b/6P/u//P/9f/0//j/+v/7//3///8DAAUAAwABAAAAAAAGAAcACAAGAAEAAwADAAIA
AwADAAMABQAFAAUABQAGAAYABAAEAAUABwAHAAkACQAIAAgACAALAA8ADwARABcAGAAU
ABUAFQAaABoAHAAeAB4AIAAiACIAJAAoACoAKQApACsALAAyADcAOgA+AEAAQwBIAEkA
TABPAFMAVgBXAFwAXQBhAGQAaABoAGgAaABlAGEAXwBeAGEAXwBbAFkAVwBTAFIATABH
AEQAQQA7ADcAMAAuACsAJgAhAB8AHgAcABgAFwAXABQADwAMAAkAAwADAAMA//8AAP//
/v/9//3///////3/+v/5//3////8//j/9v/1//b/+f/2//P/9//3//b/9v/6//z//P/6
//n/+P/3//b/+P/5//r/+v/8/wAA///+//3//P8BAAEAAQABAAUACAAKAAoABgAEAAEA
//////3//f/8//v/+//6//v/AAABAAIABAADAAIAAQAAAAAAAAD/////AgACAAAAAQD/
//7//f/7//z//P/7//z//P/7//n/+f/4//n/+v/3//f/9//5//n/9v/0//H/8P/0//X/
9//8//v/+f/4//b/9v/3//f/9f/1//b/9v/2//7//P/4//z/BQALABYAHwAZAAcA9//s
/+z/AgAxAFUAXgBkAG8AdwBsAEkADwDL/4T/PP8H//X+9f79/hz/Vf+I/6P/tP/H/9b/
2v/b/+L/7v/4//v/9//0//b/9v/1//f/+f/9/////P/7//v//P8BAAEAAQD+//z///8A
AAAA////////AQABAP///f/8/wAAAAACAAUABwAHAAkACQAIAAgACAALAAsACQAJAA0A
DwAMAA4ADwAUABQAFgAYABoAHAAeAB4AIwAoACsAKwAuADEAMwA6AD0AQABEAEYARwBM
AE0AUABUAFkAXQBfAGEAYQBkAGYAZgBmAGYAZgBmAGMAYgBiAGQAYQBcAFkAWQBXAFgA
VABOAEgAQgA5ADYAMAAvAC0AJQAfABwAGgATAA4ADAALAAcAAwABAP///P/9//7/+//5
//f/9f/z//H/8//z//H/7f/r/+7/7//x/+7/7f/t/+3/7//r/+f/6f/p/+j/6P/p/+r/
6f/m/+T/5P/k/+T/5v/p/+z/7v/w/+z/7f/u/+//8P/z//P/8//z//b/9v/1//L/8P/u
/+v/6f/s/+v/7P/s/+n/5//k/+P/5P/j/+L/4v/l/+b/5//o/+f/5v/k/+P/5P/k/+L/
4//k/+T/5P/j/+H/4P/e/97/4P/f/93/3f/c/93/3v/b/9v/2//d/93/3//e/9z/3P/e
/93/3f/g/9//3f/c/9r/3P/d/93/2//b/9z/3P/c/8j/0v/i/+L/4f/r//b//f8BAPn/
9f/o/9T/zv/l/wsAKAA0ADkAOQA+AD8AGQDV/5b/WP8R/9f+wf7R/uj+Cf88/23/iv+d
/67/tv+7/8L/yP/O/9f/3f/d/+D/4f/h/+L/4//m/+f/5f/l/+b/6P/t/+3/7f/q/+j/
6//s/+z/7P/t/+7/8f/w/+//7v/u//H/8P/x//P/9P/z//T/8//0//b/+P/9/////f/9
/wEAAgD+//////8FAAYACQAMAAoADAAOAA4AEQAWABkAGQAaAB0AHwAmAC0AMAA0ADYA
OQA+AD8AQgBDAEcASgBLAEoASQBLAEwAUQBUAFcAWgBYAFUAVABUAFUAUwBPAE0ASgBH
AEcAQgA+ADoANgAvACwAJgAlACMAGwAVABIAEAAMAAgABwAHAAQAAQAAAP//9//3//f/
8//0//P/8v/x//D/8f/w/+3/7P/r/+//8f/y//D/8P/x/+//8f/t/+n/6//r/+r/6v/r
/+z/6//o/+n/6v/r/+z/6f/p/+n/6P/0/+z/5v/q/+z/7v/w//L/9//5//v//f/9//z/
+v/2//X/9P/y//H/8P/t/+z/6v/r/+v/6v/r/+z/6//q/+r/7v/u/+7/7v/v//D/8P/x
//D/7v/q/+n/7P/s/+z/6//t/+z/6v/q/+n/5//k/+P/5f/n/+n/5//n/+f/6f/p/+j/
5v/j/+L/5f/l/+b/6v/p/+f/5v/k/+T/5f/l/+P/4//k/+T/5P/i/+L/5P/q//P///8C
AAcAEQAPAP3/4P/O/9r///8rAEgASgBDAEcARAArAPP/rf92/zj/7/7L/tX+7/4G/yX/
Xv+L/5z/q/+8/8T/yf/S/9r/4v/n/+f/6v/u//D/8f/v/+//8f/x//L/8//1//j/+//7
//v/+P/1//f/9//2//T/8//y//P/+f/7//3/AAD+//z//P/9//3//f///////v/+//7/
AQACAAEAAgAHAAsACAAKAAsADgAOABAAEgAUABYAGAAYABkAHgAhACEAIwAlACYALAA0
ADgAPQBAAEMASABJAEwAUgBXAFsAXQBeAF0AXwBgAGQAZABkAGQAZgBjAGIAYgBjAGEA
XQBbAFgAVQBVAFAATABIAEQAPQA5ADIAMAAtACYAIQAfAB4AGwAWABQAEwAQAA0ADAAL
AAMAAwADAP//AQABAAEAAQD9//3/+//3//f/9//8///////8//v/+//+/wEA/v/7////
///+//7//f/+//3/+v/5//j/9//2//n/+//9//7//v/+//7///8FAAwADAALAAoACQAI
AAkACQAJAAkACQAIAAYAAgAFAAYABgAHAAcABQAFAAQA///9//r/+f/7//v/+//8/wAA
AAAAAAAAAwAEAAQABQAIAAgABgAHAAYABAACAP///v/8//n/+P/6//v/+//9//v//f//
//3/+v/5//r/+f/7//z//P/+//n/9f/y//L/9P/z//P/8v/0//f/+f/5//b/9v/1//T/
9v/y/+z/9P8HABMAGAAZABsAEwD7/+D/3v/y/xUAPQBeAHAAeQCDAIAAWQAXAM//hP86
/wf/+/73/vf+FP9N/37/mf+u/8X/0v/S/9X/4v/w//L/8f/3//b/+P/4//f/+f/5//v/
+//5//n/+v/8/wEAAQABAP7/+v/9//7//v////////8BAAEAAQABAAIAAAD+//7/////
////AQABAAEAAgADAAcABgADAAIABQALAAgACgALAA4ADgAQABIAEQASABMAEgASABYA
GAAXAB0AIQAkACwAMQA0ADgAOgA6AD4APgBAAEMARwBKAEsATABLAE0ATgBTAFQAVQBW
AFUAUQBPAE4AUQBPAEsASQBDAD8APgA4ADMAMAAtACcAIwAcABoAFwAPAAkABgAEAAEA
/P/6//n/+P/1//T/8//t/+3/7f/p/+r/6f/o/+f/6P/r/+z/6//p/+f/6v/r/+r/5v/k
/+P/4v/l/+L/3//h/+H/4P/g/+L/5P/k/+L/4f/g/9//3v/d/93/3f/c/+j/7P/g/93/
5v/o/+j/6P/o/+7/7//w//H/7//u/+z/6P/p/+r/6v/r/+v/6f/p/+j/5v/l/+P/4//n
/+f/5//o/+z/7P/s/+z/6v/o/+X/4//j/+L/3//f/+L/5P/m/+f/5f/k/+L/4v/h/9//
3P/b/93/4f/l/+X/4//j/+X/5f/h/9z/1v/S/9X/1f/W/9r/2//b/9z/3P/c/93/3f/b
/9n/2v/a/9r/3P/a/9r/4v/n/+//+P/7//v/7//R/8L/0P/o/w8AOQBMAFIAWwBnAF4A
KwD1/73/YP8G/+H+4/7p/u3+Cv9D/3r/kf+c/6f/tP/G/9P/0P/M/9j/3//d/97/4v/k
/+X/5f/l/+f/5//p/+n/6v/s/+v/6f/n/+L/5P/r//D/9P/u/+v/6P/n/+n/6f/p/+r/
7f/s/+3/7//u/+3/7v/t//L/9v/6/wEA/P/1//D/7//z//D/8v/z//f/+P/7//7///8C
AAUABgAIAAwADgANAA4AEQATABoAIgAmACsALgAxADYANwA6ADsAPwBCAEMAQQA/AEAA
QABHAEoATQBQAE8ASwBJAEgASQBHAEMAQQA9ADkAOAAyADEALgArACUAHwAYABYAEwAM
AAcABQAEAAEA/P/6//n/+f/3//f/9//z//P/8//v/+v/6f/n/+X/5v/p/+r/6f/j/+H/
5P/l/+b/5P/k/+X/5v/p/+b/4//l/+X/5P/k/+j/6v/q/+j/5v/m/+b/5v/n/+n/6//s
/+7/6v/y//L/8v/y//L/9v/3//j/+f/5//j/9v/y//P/9P/0//X/9P/x//D/7v/q/+n/
5//n/+z/7f/u//D/8f/w/+//7v/v//D/8P/x/+7/7P/o/+f/6P/o/+j/5//p/+j/5v/m
/+j/5//l/+X/4//l/+f/5f/h/+H/4//j/+P/4v/g/+D/4P/f/9//4v/f/93/3P/a/9z/
3f/d/9v/3v/g/+H/4v/c/97/5P/i/93/7//+/wUADwADAOP/1v/e/+j/AQAjADYAQABH
AE8AUgAvAOv/r/9q/xr/6/7h/tn+5f4M/z//cv+T/5z/q/++/8L/wf/M/9j/1P/T/+n/
6v/u//D/8f/w/+//8P/v/+7/7f/t/+7/8//z//P/8P/w//X/+P/6//b/8//w/+//9P/3
//r//v/8//j/9v/1//n/+f/7//v/+//8//3/AQAEAAMABAAJAAoABgAHAAcACwAMAA8A
EgAQABIAFAAUABgAHgAiACMAKAArAC0ANAA2ADgAOwA8AD4AQgBCAEQASABNAFEAUwBT
AFMAVgBYAF0AXgBfAGAAXwBbAFkAWABcAFsAWABXAFQAUQBRAEwARwBCAD0ANQAuACYA
IwAfABkAFQAUABQAEAAMAAsACwAIAAMAAAD9//v//f////3/+f/1//H/7f/w//X/+P/5
//H/6//q/+f/6//q/+v/7f/u//H/7v/r/+3/7f/s/+z/7v/w//D/7v/t/+z/6//q/+7/
8f/0//b/9v/4//r/+v/6//r////////////9//z/+v/2//r//P/9////+//3//X/8v/w
/+//7f/t//H/8f/x//L/8v/y//L/8v/z//T/9P/1//P/8v/v/+//8f/y//P/8//v/+z/
6P/m/+n/6//s/+//7f/t/+3/6f/o/+n/7P/t/+7/7v/t/+7/6v/n/+X/5v/n/+f/6P/o
/+n/6//s/+v/6f/q/+r/6v/0/+7/5v/m//H/AQAIABMAHQAVAAcA9P/q/+r/+f8hAEAA
QgBDAEkASABDABkA0f+W/1L/Bf/Z/tn+7f4C/yH/Vv+H/6j/wf/K/8b/0f/c/97/5P/1
//n/9v/4//j/9//4//n//P/9//////8AAAIABAADAAIA/v/+/wEAAgACAAIAAwAEAAcA
CQAJAAkACgAMAAoACgALAAoACQAKAAkACwAMAA0AEQAOAAsACgANABQAEgAVABcAFgAU
ABQAFAAXABwAIQAkACUAKgAtAC0ALwAxADIAOAA7AD4AQgBEAEgATgBQAFQAVgBZAFsA
WwBgAGEAZQBoAGoAagBqAGoAawBpAGkAagBoAGMAXABXAFkAWQBcAFoAUwBOAEkAQQA+
ADgANwA1ACsAJQAiACAAGQASAA4ACwANAAsACwALAAMAAwADAP///v/9//z/+//9////
///9//f/8//0//P/9f/0//X/9//6//3/+v/3//f/9//2//b/9f/2//X/8v/1//b/9//4
//j/+f/6//r/+f/4//f/9//7//b/7P/w//L/9P/2//v/+//7//v//f/+//7//P/+//7/
/f/9//z/+f/4//b/+P/5//n/+//+////AAACAAAA/v/8//r//P/+////AQAAAP7/+v/5
//b/9P/y/+//8v/0//X/+P/2//X/8//z//H/8//1//P/8v/z//b/9//5//j/9v/2//T/
8//z//b/+P/3//f/9v/0//P/8f/t/+//8P/w//D/8v/2//z/+v/1//3/FAAdABEA/f/v
/+j/7P8AACMASwBmAHYAfQCBAHoATwAFALv/av8i///+9f77/gX/IP9X/4z/o/+0/83/
2v/a/9v/4P/k/+7//f/7//n//P/9//3//v///wIAAwAAAP////8AAAIAAQAAAPz/+///
/wEAAgAEAAUABgAJAAgABwAGAAYABAACAAIAAwAGAAcACgALAAkACgALAA8ADwANAA0A
EQAUABAAEQARABIAEgAUABYAGAAaABwAHAAfACQAJwAnACoALQAvADYAOAA6AD0APgBD
AEgASQBMAE4AUQBTAFMAVQBVAFgAWgBdAF4AXwBgAF0AWQBXAFYAWgBZAFYAVQBPAEsA
SgBEAEEAPgA7ADUALQAmACQAIQAdABkAGAAYABAACgAHAAUAAgD9//r/9//z//X/9//1
//T/8//y//H/8v/1//b/9f/v/+3/8P/x//L/8P/w//H/8P/x/+z/5//p/+n/6P/o/+7/
8v/0//T/8f/u/+v/6P/w/+v/5v/m/+7/7//w//H/8v/z//P/8//z//X/9v/2//T/9f/2
//b/9//5//f/9//2//P/8f/u/+3/8P/x//L/9P/z//L/8f/w//L/8v/x//H/7//u/+v/
6//s/+z/7P/r/+z/7P/r/+z/7v/t/+v/6//o/+n/6v/n/+f/5//p/+n/6f/o/+b/5v/l
/+P/4v/k/+b/5//p/+r/5//n/+b/4//l/+j/6v/s/+r/4v/i/+T/6//3/wYADQAJAP//
5//Q/9L/5v8HACsASABgAGsAcwBwAEcACwDP/4T/NP/9/uf+4f7r/gr/Nf9q/5H/mv+n
/8T/zv/J/9D/3P/c/9n/4//m/+r/7P/t/+z/6//s/+v/7f/v//L/9v/5//n/+f/2//P/
9f/1//T/8f/x//H/8//3//f/9//4//b/9P/0//X/+f/7////AQD//wAAAQAFAAQAAQAA
AAMACQAGAAgACQAKAAoADAAOAA8AEgAVABYAGAAcAB4AHQAgACMAJQAsADEANAA4ADoA
PgBEAEYASgBNAFEAVABVAFgAWQBdAGAAXwBeAF0AXABaAFcAVgBWAFsAWQBVAFMATwBL
AEoARABCAEAAPgA5ADAAKAAlACEAHAAXABUAFAAOAAgABQADAAAA/f/8//v/+v/9/wAA
///8//n/9v/z//X/9//3//X/8//x//T/9f/z//D/7//v//L/9f/y/+//8P/v/+3/7P/u
//D/8P/u/+7/7v/u/+7/8P/x//L/8v/2//b/8v/0//b/+P/6///////////////+//z/
+P/6//z//f////3/+f/3//T/8//z//L/8//0//P/8v/y//b/9v/2//b/9//4//j/+f/1
//L/7f/r/+3/7v/v/+//8f/w/+7/7v/w/+//7f/t/+r/6//s/+n/6P/p/+z/7f/q/+j/
5f/k/+b/5f/l/+j/6v/p/+n/6P/o/+n/6f/n/+X/5v/m/+b/5P/k/+j/6v/t//X//v8F
AAsAEQAFAOj/0v/Y//X/HQA2AEIASwBRAFgASwAZANf/mv9S/wf/4f7d/uX+8v4Z/1r/
h/+a/6//wv/I/8v/wv/E/9j/7f/5//X/9P/x/+3/7f/t/+//7//w//H/8//2//f/9//3
//T/8v/1//b/9v/z//P/8//1//r/+//8//7//P/6//r/+///////AQABAAAAAAAAAAMA
AQD/////AwAKAAgACwANAA4ADgAQABIAEgAUABYAFgAZAB4AIQAhACIAJQAnAC4ANQA6
AEAARABEAEgASABKAE0AUQBUAFUAWQBbAGAAZABkAGQAZABkAGYAYwBiAGIAYwBfAFkA
VQBUAFEAUQBMAEcARABBADsANwAyADIAMQAsACcAJQAkABwAFAAPAAsACQAFAAMAAQD7
//v/+//3//n/+//9/////f/9//v/9//z//H/9P/1//P/8P/v/+//8//3//X/8//3//f/
9v/2//f/+P/3//T/9f/2//f/+P/2//X/9P/y//z/8v/0//j/+v/8//7/AAACAAEAAAD/
/wEAAgACAAAA/v/8//n/9//6//v//v8AAP3/+//4//f/9//3//f/+P/8//z//P/8//3/
/v/+/////v/8//j/9//3//b/9f/z//f/+P/4//r/9v/x/+v/5//q/+3/8P/v/+3/7f/v
/+//8f/w/+7/7v/u/+3/7f/w/+//7f/s/+r/6//t/+7/7f/t/+7/7v/u/+r/6P/m/+b/
7/8DAAoABwAPABEA///q/+L/6P8BACMAQABSAFUARQBAADsADQDL/5D/QP/3/t3+3f7f
/vL+I/9e/4v/pP+3/77/xv/L/8z/1P/i/+n/7f/u//L/9P/1//P/8//1//X/9//3//j/
+v/////////8//z///8AAAAAAQADAAUACQAHAAUAAwACAAIAAAAAAAEAAwADAAUABQAF
AAYABwALAAoABwAGAAkADwAMAA4ADwASABIAFAAWABcAGgAdAB4AIwAoACsAKwAuADEA
MwA6AD4AQABDAEQASQBOAE8AUgBWAFsAXwBhAGMAYwBmAGgAaABmAGQAYgBjAGEAYQBi
AGYAZQBiAGEAXgBbAFsAVgBRAE4ASwBFADwANAAxAC0AKQAlACQAJAAcABYAEwARAAwA
EQASAA==
         </WaveFormData>
      </LeadData>
      <LeadData>
         <LeadByteCountTotal>10000</LeadByteCountTotal>
         <LeadTimeOffset>0</LeadTimeOffset>
         <LeadSampleCountTotal>5000</LeadSampleCountTotal>
         <LeadAmplitudeUnitsPerBit>4.88</LeadAmplitudeUnitsPerBit>
         <LeadAmplitudeUnits>��V</LeadAmplitudeUnits>
         <LeadHighLimit>2147483647</LeadHighLimit>
         <LeadLowLimit>268435456</LeadLowLimit>
         <LeadID>V3</LeadID>
         <LeadOffsetFirstSample>0</LeadOffsetFirstSample>
         <FirstSampleBaseline>0</FirstSampleBaseline>
         <LeadSampleSize>2</LeadSampleSize>
         <LeadOff>FALSE</LeadOff>
         <BaselineSway>FALSE</BaselineSway>
         <ExcessiveACNoise>FALSE</ExcessiveACNoise>
         <MuscleNoise>TRUE</MuscleNoise>
         <LeadDataCRC32>974202485</LeadDataCRC32>
         <WaveFormData>
6v/s/+z/6v/n/+T/4//i/+P/4//m/+b/5v/m/+b/5v/o/+n/6f/r/+r/5v/o/+f/9P/0
//H/9f8FABEAGwAeAA8A9//v//n/EQAyAFwAjQC/AO4AFwEiAfoAvABuAAUAlv9I/xH/
5/7Y/gD/Of9b/3L/iP+W/6X/uP/K/9X/3f/p/+j/5P/o/+r/7P/t/+//7//w//D/8P/w
//L/8//y//P/8v/v//L/9P/3//j/9//z//T/9v/2//b/9v/6//j/9//3//n/+v/8////
AQABAAQABAAEAAcACAAJAA0ADAAMAAsACgALAA8AEgAYABcAGQAZABkAHwAmACgAKgAr
AC8ANwA9AEEARwBJAE4ATwBVAFsAYABiAGYAbQBvAHMAdgB5AHwAfwB/AH4AgACCAH8A
fAB8AH4AfgB+AHkAcgBvAGcAYgBYAFEASQBDADsAMgAsACcAHQAZABcAFwANAAsACwAC
AAQA/f/8//v/+P/0//P/8v/x/+7/7v/u/+z/6//r/+n/6f/p/+n/6v/o/+f/5f/l/+b/
5v/k/+T/5v/l/+X/5P/i/+X/5f/j/+X/5v/n/+j/5v/k/+T/5f/q/+7/6v/m/+n/6v/r
/+z/7f/v/+//7//y//P/9P/0//P/8//y//H/9P/0//P/9P/y/+//7P/q/+z/7f/u/+//
8//1//f/+v/3//b/8P/q/+z/6f/l/+X/5v/n/+X/5v/l/+L/3//e/97/3v/d/97/2v/Z
/9v/2P/W/9r/3f/e/9z/3P/a/9r/1//V/9T/1v/Y/9b/1v/W/9b/1v/X/9f/2f/Z/9b/
2f/d/97/4P/l/+v/9f8DAA0ADAD9/+X/2f/l//3/HgBOAI0AvwDiAAMBDgHsALAAXgDv
/3r/Kv/7/t/+0P7m/h//Uf9s/3j/jP+d/6z/wP/P/8//0//W/9D/1f/Y/9v/3f/d/93/
3v/e/97/3v/g/+H/4f/j/+P/4f/j/+T/5v/m/+f/5f/o/+z/6v/q/+r/7v/s/+v/6//t
/+v/6v/q/+n/6//u/+7/7v/z//T/9f/5//n/+v/6//r//P///wEABgAEAAcACAAJABAA
GAAbAB4AIAAjACoALwAzADcANwA6AD4ARQBMAFIAWABeAGcAawBsAGwAbABsAHIAcwBz
AHYAegB3AHQAdAByAHAAbgBnAF8AXQBWAFIASABBADkAMwAuACYAIQAdABIADQAKAAkA
+//5//n/8P/y/+v/6v/p/+n/5v/m/+b/5f/i/+L/4v/i/+H/4f/f/9//3//f/+D/4v/h
/9//3//e/9z/2P/W/9n/2f/a/9r/2f/b/9r/1//Y/9j/2P/Y/9r/3v/g/9//3v/f/+D/
4f/i/+P/5f/l/+X/5//n/+f/5v/o/+n/6f/p/+v/6v/o/+j/6v/p/+j/6P/p/+n/6f/p
/+3/7f/t/+7/7v/u/+n/5P/n/+X/4v/j/+P/4//g/+D/3//c/9n/2P/Y/9j/1//Y/9T/
0//V/9L/0P/U/9f/2P/Z/9r/2f/a/9b/0//R/9L/1P/U/9b/2P/Y/9j/2f/Z/9j/1//T
/9X/2f/c/9j/1//d/+v/8//7/wgACQD3/+v/7f/3/wwALgBZAI0AyAD3AA4BBAHQAJIA
QQDM/17/Gf/p/tD+0v77/jf/Wv9o/4D/n/+s/7D/vf/L/9H/0v/S/9f/2v/d/9//3v/d
/93/3P/f/+L/5//r/+r/6//q/+f/5//o/+r/6v/o/+X/5//q/+z/7P/s//D/8f/x//L/
9f/z//L/8v/x//T/+P/5//r/+//6//n/+//8//7///8AAAEABQAIAA4ADAANAAwACwAS
ABoAHQAgACAAIwAqAC8ANwA9AD8ARABFAEsAUQBWAFwAYABnAGkAbABuAHAAcgB2AHcA
dwB6AH8AfQB7AHwAfgB+AH4AeQBxAG8AaABkAFwAVQBNAEcAPgA2ADEALQAhABsAFwAV
AAwACwAMAAQAAgD7//r/+f/5//b/9v/2//P/8P/w//D/8v/x//H/7//x//H/8f/y//D/
7//t/+3/7P/s/+r/6v/s/+v/6//q/+r/7f/t/+v/6f/o/+f/5v/o/+r/7v/z//b/6P/r
/+7/8f/0//X/9f/z//H/+P/7//7/AAD//////v/9//v/+v/4//j/+P/3//b/9v/z//P/
8//z//f/9//3//j//f8AAP7//P/6//f/8//z//L/8f/t/+z/7v/s/+r/6v/p/+j/5v/m
/+f/5//q/+j/4//m/+j/6P/k/+T/4v/i/+D/3//f/+L/4v/g/+D/4P/d/9z/3P/b/9//
3//c/9//4//g/+D/5f/n/+3/+f8FAAoACQD//+//6f/3/w4AKgBRAHkAqgDXAPYAAAHg
AKYAWQDo/3b/K/8F/+j+2P7x/iv/UP9m/4T/l/+g/7L/x//L/8//1v/U/9f/2v/d/9//
4f/h/+L/4v/k/+T/5v/n/+v/7f/t/+v/6f/q/+z/7P/q/+f/6f/s/+7/7v/u//L/7f/r
/+r/6//t//D/9P/3//b/+P/3//b/+v/6//r//f/+/wAAAQACAP//AQACAAYACQANAA8A
EQATABgAGAAYABsAIQArADMANwA7ADsAPgBDAEkATwBUAFkAXgBmAGkAbABuAHAAcgBz
AHMAcgB0AHoAeQB4AHoAewB8AH0AeQByAG8AZwBiAFsAVQBOAEkAQgA6ADUAMQAkAB0A
GAAVAAwACwAMAAQABgD///7//f/5//T/8v/w/+7/7P/t/+7/7f/r/+r/5//l/+X/5f/m
/+n/6f/o/+n/6v/q/+j/6P/q/+n/6f/o/+j/6//r/+n/5P/i/+D/3v/g/+D/4v/l/+z/
6v/o/+n/6v/r/+z/7//x//H/8f/2//f/+P/4//f/9//2//X/8v/w/+3/7P/t/+3/7f/u
/+3/7f/t/+3/7f/t/+3/7v/y//T/8f/u/+3/6f/k/+P/4//j/+D/4P/j/+L/4f/i/97/
3P/Z/9j/2P/Z/93/3P/Z/9z/3v/e/9r/2v/Y/9j/2f/Z/9r/3v/d/9r/2f/Y/9r/2v/b
/9v/3//f/9z/3//j/+T/2v/Z/+X/6//1////CgARAA8A9//l/+n//v8eAEcAcQCYALMA
1gDwANgAoABnAA4AlP9D/xf/8P7a/u3+H/9M/2T/fP+V/6j/sv+7/8n/0//c/+D/5P/m
/+j/6f/q/+n/6f/o/+j/6P/q/+v/7//x//H/7//x//L/9P/0//L/7f/t/+7/8f/y//P/
+P/0//P/8//1//X/9v/4//n/+P/6//n/+P/9//7///8DAAQABgAHAAgACAALAA0AEgAQ
ABMAFAAVABkAIAAiACQAJgApADAANQA5AD8AQQBGAEsAUwBbAGIAZABmAGsAawBwAHQA
eAB8AH8AfwB+AIAAhgCFAIQAhgCEAIQAhAB/AHsAewB2AHQAbABlAF0AVwBQAEgAQwA/
ADIAKwAmACMAGgAZABoAEgAUAA0ADAALAAcAAgAAAP7//f/6//r/+v/5//f/9v/z//T/
9f/2//j/9v/1//P/8//1//b/9f/2//P/8f/w/+7/8P/z//P/8f/w//D/8P/w/+7/7v/w
//P/8P/y//j//P/+//v/+v/5//j///8DAAUABwAGAAUABAACAAEAAQAAAP///f/8//r/
+v/7//v/+//8//v/+//7//v//f/9//3//v8AAAIA///8//r/9//z//P/9P/1//P/9P/z
//D/7f/s/+v/6v/o/+j/5//n/+r/6P/k/+b/5//m/+X/5v/l/+b/5v/l/+X/6P/m/+T/
5P/k/+T/5P/l/+X/6f/p/+b/6f/n/+L/5v/v//n/BQAPABkAHgANAPH/5//1/xMAOABq
AKEAzwD4ABkBEgHkAKoAWADd/3T/Nv8J/+P+1P70/i3/X/98/4j/mv+5/87/0P/V/+H/
6f/m/97/4P/i/+T/5f/q/+v/7f/u//D/8P/y//P/8//1//X/8//x//D/8P/u/+//7f/w
//T/9//4//n//v/5//f/9v/3//X/9v/4//n/+//+//7//v8DAAQABQAJAAgACAAHAAYA
BgAJAAsAEAASABUAFgAXABkAIAAiACQAJwArADMAOQA8AEEAQgBGAEsAUQBXAFwAYgBm
AG0AbwBxAHQAdwB6AHoAeQB3AHgAfgB9AHwAfgB6AHgAdgBvAGcAZQBeAFoAUQBLAEQA
PwA1ACwAJgAhABgAEwAQAA8ABAADAAQA/P/9//f/9//3//T/8P/v/+7/6//o/+j/6P/o
/+f/5//l/+b/5//o/+r/6P/n/+X/5f/o/+j/5v/m/+b/5f/l/+T/4//l/+T/4f/i/+L/
4v/i/+L/4v/k/+f/5P/m/+z/6v/q/+r/6v/w//P/9P/1//b/9f/0//L/9P/1//X/9f/2
//b/9f/2//T/8f/u/+z/6v/p/+j/5//r/+3/7//y//H/8v/u/+r/7f/r/+j/6f/n/+f/
5P/k/+b/5P/i/+L/4f/g/97/3v/g/+H/5f/k/97/4P/h/+D/3P/c/9r/2v/d/93/3v/i
/9//3P/b/9r/3f/e/+D/4f/h/+H/3v/h/93/5P/e/9//6//5/wMACQAWAB0AAwDp/+X/
7/8OAEQAdwClANQA/wAYAQoB1ACMADEAvP9U/xf/8f7W/tr+E/9L/2D/dP+Q/6X/tP/C
/8n/zf/X/97/4P/g/+L/5P/l/+r/6//t/+7/7P/q/+r/6f/u//H/8v/x//D/8P/x//D/
8v/v//H/9P/z//L/8f/0//T/8//z//X/9f/2//j/+f/4//r/+f/4//7/AAACAAcABwAI
AAgACAAJAA0AEAAWABQAFwAYABkAGwAiACQAJgAlACcALQAxADkAPwBBAEYASQBPAFUA
WgBcAGAAZwBpAHAAdAB4AHwAfgB/AH8AggCDAH8AewB6AHwAfAB8AHcAcQBvAGgAZABa
AFMASwBFAEAAOAAzAC8AIgAdABoAGQAQAA8AEAAIAAYA/f/6//f/9f/y//L/8v/x/+7/
7v/u/+7/7f/t/+v/7P/t/+7/8P/v/+3/6v/p/+z/7P/q/+r/5//l/+T/4v/l/+n/6v/p
/+f/5v/l/+T/5P/k/+b/6f/u//D/8P/w//D/8P/y//P/8v/x//b/+f/8//7/+//7//r/
+f/4//b/8//y//X/9f/1//b/9v/3//j/+f/6//n/+P/4//j/+v/3//T/9//1//L/8//y
//H/7f/s/+z/6v/o/+j/6f/o/+b/5v/j/+P/5v/k/9//4v/k/+T/4f/g/93/3P/g/+H/
4//o/+f/5P/j/+L/4P/g/+H/4f/j/+P/4P/j/+v/6v/m/+n/8f/5/wcAFwAaAA8A+//v
/+//AwAwAFwAfQCnANoAAQEMAfoAygCAAB8Asv9U/xX/6/7S/ub+H/9R/2z/gv+a/6//
uv/A/8X/0f/d/+T/4v/j/+T/5f/l/+j/6f/r/+z/6v/q/+z/7f/v//H/8f/v/+//8P/y
//L/9P/x//P/9v/z//D/7f/u//H/8//2//v//f/+/wAAAQD9//7//P/6//3//v///wMA
AwAEAAQABAAFAAkADAASABAAEwAUABUAGwAiACQAJgAnACsAMwA5AD0AQwBFAEoATQBT
AFkAXgBjAGgAcABzAHUAeAB7AH4AgQCBAIAAggCCAH8AfAB8AH4AfgB+AHkAdQB1AHAA
bgBhAFkAUABJAEMAPAA4ADUAKQAjAB8AHQAPAA0ADQAEAAIA+//6//n/+f/2//b/9v/z
//D/8P/w/+3/6//q/+f/6f/p/+n/6v/s/+v/6f/p/+j/6P/m/+b/5P/j/+P/4v/g/+P/
4//h/+L/4v/i/+L/4v/i/+T/5//w/+r/6v/q/+r/6v/u//H/8v/z//X/9f/1//T/8f/x
//D/7//y//L/8f/y//L/8f/w//D/7f/r/+n/5//q/+v/7P/u/+//8P/s/+j/6v/n/+P/
4//l/+X/4v/i/+D/3v/c/9z/3f/c/9r/2v/W/9X/1//U/9P/1v/Y/9j/2P/Y/9b/1v/W
/9X/1f/Y/9b/1P/U/9T/1P/U/9X/1f/Y/9n/1//b/8X/yP/W/9v/3//n//P///8EAAMA
AwD3/+X/3//0/xoAPwBjAIoAtQDaAPQA4ACmAGUAEACg/zv/+/7e/tb+5f4V/0T/Xv90
/4//oP+q/7X/wf/J/9D/1v/X/9j/2f/Z/97/3//h/+L/4P/g/+L/4//n/+n/6f/n/+b/
5v/n/+b/6f/n/+r/7v/s/+r/6P/q/+z/7f/v//P/8f/w//D/7//y//b/9//4//z//P/8
/////f/+//7//v///wMABgAMAAkACwALAAsAEQAYABoAHAAcAB8AJgArADMAOQA7AEAA
QQBHAE0AUgBWAFoAYQBjAGQAZgBoAGoAcABzAHUAegB8AHkAdgB2AHQAdAB0AG8AawBr
AGYAZABbAFUATgBJAEIAOgA1ADEAJQAfABsAGQAOAA0ADgAGAAQA/f/8//v/9v/y//H/
8P/u/+z/7f/u/+3/6//q/+f/6P/p/+r/7P/t/+3/7P/t/+3/7P/p/+j/6f/p/+r/6v/p
/+v/6v/n/+b/5v/m/+b/6P/o/+r/7f/6//b/7v/o/+r/7P/u//D/9//7//3///////3/
+//4//j/+f/5//n/9v/0//H/8P/x//H/8f/y//H/8f/x//H/8f/x//H/8v/1//j/9v/0
//P/7//q/+n/6//r/+j/6P/q/+j/5v/m/+T/4v/f/97/3//f/+L/4P/e/+L/5f/m/+H/
4P/d/9z/3f/d/97/4v/g/97/3v/e/9//4P/i/+P/5P/j/9//4f/V/9r/4v/p/+//+f//
/wcAFAAbAA8A9//n/+3/CAAyAGEAgwCoANUA7gDqAMIAhgBBAOL/dP8p/wX/8P7k/v3+
Nf9g/3T/iv+j/7D/vP/J/9P/2//g/+L/4v/k/+b/5//p/+n/6v/q/+v/7P/v//H/8v/z
//L/7//t/+7/8P/w//L/7//x//T/9//4//n//v/8//v/+//9//r/+v/7//v/+//+//7/
/v8CAAIAAgAFAAQABgAHAAgACgANAA8AFAASABUAFgAXABkAIAAiACQAIgAlACwAMQA5
AD8AQQBGAEsAUQBXAFwAYgBmAG0AbwByAHQAdgB4AH4AfwB/AIIAhQCDAIEAggCAAIAA
gAB7AHgAdwBxAG4AZQBfAFgAUwBJAEAAOgA1ACoAJQAiACEAFwAVABUADAAMAAUABAAD
AAAA/P/7//r/+P/2//f/+P/0//H/7//r/+7/7//w//L/8v/x/+//7//x//L/8f/y//T/
8//z//L/8P/x/+//6//q/+r/6v/q/+z/7P/u//H/8f/w/+//8P/v//n//v/8//r/+P/2
//v//f/9//3/+//5//f/9P/4//v//f///wEAAAD+//7/+v/3//T/8v/x//H/8f/x//T/
9f/2//j/+P/6//f/9P/3//X/8v/z//L/8f/t/+z/6//o/+X/5P/l/+b/5v/o/+X/5f/o
/+b/4f/k/+b/5v/m/+j/6P/q/+b/4f/d/9z/3f/c/93/3v/h/+L/5P/l/+T/4//f/+H/
5f/g/9r/5f/1/wUADQATABoAFwD//+f/4//z/xQARgB7AK0A1gABARQB/ADCAHgAGQCo
/1D/Gf/r/sj+2P4R/0n/Zv96/5L/of+q/7j/yf/V/9n/3P/i/+H/4v/j/+P/5//n/+j/
6P/m/+b/6P/p/+v/7f/t/+v/6//s/+7/7v/w/+3/7//y//H/8P/v//L/8v/x//H/8//y
//L/8//z//X/+P/4//j/+f/4//f/+f/7//7/AAACAAQABwAJAA4ACwANAA0ADQAPABYA
GAAaAB0AIQApAC8ANwA9AD8ARABGAEsAUABUAFYAWgBhAGMAZQBoAGsAbgB0AHUAdQB4
AHkAdQBxAHAAcgByAHIAbQBlAGMAXABYAFEASwBEAD8ANwAuACgAIwAYABMAEAAPAAUA
AwADAPr/+v/z//L/8f/v/+z/7P/s/+f/4v/g/97/4v/j/+X/5f/l/+X/5f/m/+X/4//g
/9//3v/e/9z/3P/e/93/3f/c/9z/3//f/93/3P/c/9z/3P/a/9j/2P/Z/+L/6v/i/9z/
4v/j/+T/5f/m/+z/7//w//H/8P/v/+7/7P/u/+//7//v//H/8P/u/+7/7f/r/+n/6P/o
/+n/6v/r/+7/7//w//L/7//u/+j/4v/k/+H/3f/d/97/3//d/97/3v/c/9r/2v/W/9T/
0f/Q/9H/0//Y/9j/0//W/9j/2P/S/9D/zP/K/8r/yf/J/8z/zv/O/9D/0v/Q/9D/0f/R
/9H/0f/O/9H/0//S/9D/1//d/+n/9////wQA+f/d/9H/3f/t/xQAUAB9AKUA0gD5AP4A
3ACuAG4A9/92/yb/9/7V/sb+3P4X/03/Yv9u/4D/k/+q/7z/vf+//8v/0v/Q/9L/1P/W
/9f/2P/X/9f/1v/Y/9j/2v/b/9z/3f/c/9n/3P/e/+H/4v/g/9v/2//c/9r/2v/a/97/
3//f/+D/4//i/+L/4//j/+b/7P/v//L/7v/q/+b/5f/o/+r/6//s/+//8//2//z//P//
/wAAAQADAAoADAAOAA4AEQAYAB0AJgAtADAANgA5AD8ARQBKAE0AUABWAFcAWQBaAFsA
XABkAGcAaQBuAG0AaQBlAGQAZABkAGQAXwBcAFsAVQBSAEYAPwA3ADEAKAAgABsAFwAO
AAkABgAFAPv/+f/5//D/8//t/+3/7f/p/+b/5v/m/+D/3P/b/9r/2//b/9z/2//a/9n/
2P/Y/9r/2f/X/9f/2v/a/9j/2P/Y/9f/1//W/9j/2//b/9n/1v/W/9b/1v/Z/9r/3f/h
/+L/4P/o/+X/5P/j/+L/5v/p/+r/6//t/+3/7f/s/+3/7//w//H/8f/w/+7/7v/t/+v/
6f/o/+r/6//s/+3/7f/t/+3/7v/w//L/7//s/+v/5//i/+H/3//f/9z/3P/e/9z/2v/a
/9r/2v/Z/9r/2f/Z/9z/2v/V/9j/2v/a/9j/2P/W/9b/2P/X/9f/2v/Y/9T/0v/Q/9H/
0v/U/9X/2P/Z/9f/2//V/9b/4P/d/9n/6f/9/wkAFgALAOn/4f/v//f/DAA2AF0AhQC2
AOEA/gDwALgAegAfAKj/Uv8d/+v+zP7e/g//Qf9k/3T/iP+h/6z/sP+//8v/xf/E/9r/
3f/g/+P/5f/l/+P/4v/g/+D/4P/i/+P/4//l/+X/4//n/+r/7v/w/+3/5//m/+b/6f/s
/+//9v/x/+//7v/v/+3/7v/w//H/8v/2//f/+P/7//z//f8BAAEAAgACAAIAAwAHAAoA
EAAPABEAEQARABUAHAAeACAAIQAlAC0AMwA4AD0APgBCAEcATQBTAFgAXgBiAGkAawBs
AG4AcAByAHkAewB8AIAAgQB9AHkAeAB6AHwAfgB7AHgAdwBxAG4AYQBZAFAASQBEADwA
NwAzACYAIQAeAB0AEwATABUADgAMAAMAAAD9//3//P/+/wAA+v/0//H/7v/z//X/+P/5
//T/7//q/+b/6v/r/+v/7f/v//D/7//w//D/7//v/+7/8P/z//P/8f/t/+z/6//q/+7/
8P/0//n/+P/4//j/+P/4//j//f////////////3/+//4//v//f/+/////f/6//b/9P/2
//X/9P/0//X/9f/1//X/9P/z//L/8v/2//r/+f/4//b/8//v/+//8P/x/+//8P/r/+b/
4f/e/+D/4v/j/+b/4v/h/+P/4P/e/+L/5f/m/+f/6P/n/+j/5f/j/+L/5P/j/+D/3//e
/+D/4v/l/+f/5v/l/+H/4//v/+j/4P/f/+n/+f8DABEAHgAdABMAAwD7//v/AgAmAFEA
bQCYAMkA7AD8AOIApgBjAAYAlP8//xX/+v7s/vf+Kf9W/3j/mv+t/7D/vv/N/8//2f/o
/+z/6//s/+3/7f/y//P/9f/2//X/9P/1//X/9f/3//f/9f/1//b/+P/4//n/9//6//7/
/v/+//7/AgAAAP////8BAAAAAAABAAEAAQAEAAQABAAEAAQABAAHAAoADgARABQAEAAP
AA0ADgASABcAGgAdACAAJgAnACgAKAArADIANwA6AD8AQABEAEoAUQBYAF4AYQBkAGoA
awBwAHQAeAB8AH4AfwB/AIIAhgCFAIQAhgCEAIIAgAB5AHcAeQB2AHYAbQBnAGAAWwBR
AEgAQgA9ADIALQAqACkAGQATAA8AAgAFAAEAAwAFAAAA/P/7//r/9//0//T/9P/0//P/
8//x/+//7f/r/+r/7f/t/+z/7f/w//D/7v/u/+z/6//r/+r/6P/r/+v/6f/q/+r/6v/q
/+r/6v/s/+//7v/s/+r/6v/x/+//5P/o/+r/7P/u//D/8f/w/+//9P/1//b/9v/2//f/
9//3//b/9P/x//D/9P/1//b/+P/5//n/+f/5//j/9//2//b/+f/8//r/+P/2//P/7//v
/+z/6f/j/+D/4//k/+X/6P/n/+b/5P/k/+H/4f/k/+L/4P/k/+f/6P/m/+b/5P/k/+L/
4f/h/+T/5//m/+f/6P/j/+D/3v/b/97/3//d/+H/3//i/+z/7f/p/+//CQAbABIA///x
/+3/7/8BACgAXACNAL8A6AALARoB/AC4AFwA6/+G/0L/B//f/tT+5v4f/1f/bP+A/57/
sf+4/7z/yf/P/9v/6v/k/+P/5P/l/+X/6v/r/+3/7v/s/+r/6v/p/+n/6//r/+n/6v/s
/+//8P/x/+//8v/2//P/8v/x//T/8v/x//H/8//0//b/+f/7//n//P/8//z/+//6//n/
+////wIABAAGAAMABQAGAAoADAAPABAAEQAVABwAHgAgACEAJQAtADMAOAA9AD4AQgBH
AE0AUwBYAFsAXgBkAGUAaABqAGwAbgB1AHcAeAB8AHwAdwByAHAAcwB0AHUAcQBpAGcA
YABcAFAASQBBADsANgAuACkAJQAbABcAFQAVAAYAAwACAPj/9f/t/+v/6f/o/+b/5//o
/+X/4v/i/+L/4//j/+T/4//i/+H/4P/g/+T/5f/l/+f/4//e/9f/0v/V/9X/1v/W/9n/
3//i/+P/3v/c/9r/2P/g/9z/1P/T/9j/3P/e/+D/4v/j/+X/5f/l/+n/6f/p/+j/6v/r
/+v/6//r/+r/6P/o/+j/5//m/+b/6P/p/+r/6//r/+n/5//m/+b/6P/l/+L/4//h/97/
3//d/93/2v/a/9r/2P/W/9b/1v/W/9X/1v/X/9f/2v/Y/9P/1P/U/9L/0v/S/9D/0P/P
/83/zP/O/9L/0v/U/9b/1f/U/9T/0//W/9f/1f/Z/9n/1P/U/9P/2//t////CQAMAAcA
7f/N/8//6f8KADIAZQCbAMoA8wAGAe4AvACCACcAsP9S/xP/4f7I/tT+Af83/1z/Zv94
/5v/rv+0/73/x//D/8L/0P/V/9j/2//d/9z/2//b/9r/3P/e/+L/5f/n/+n/6f/n/+T/
5P/l/+T/5P/h/+P/5v/k/+T/5P/o/+T/4//j/+X/6P/s//H/9f/z//b/9v/2//b/9v/2
//n/+v/8//3//v8AAAMABQAKAAwADwAQABEAFAAaABsAHAAeACEAKAAtADIANwA4ADwA
QwBLAFMAWgBcAGAAZwBpAG4AcgB2AHoAewB7AHoAfAB8AHcAcgBwAHEAcgBzAG8AagBp
AGMAYABYAFMATQBJAEAANgAvACkAIQAdABsAGwAMAAkACAD+//3/9f/z//H/8v/y//X/
+P/y/+7/7f/s/+3/7f/u/+3/6//r/+v/7P/q/+n/5//n/+r/7P/s/+7/6//n/+T/4P/h
/+X/5v/l/+X/5v/n/+j/5v/m/+j/6//s/+r/5v/p/+z/7//y//b/+f/6//v/+v/5//j/
9v/4//v//f////7//P/5//j/+f/5//n/+v/3//X/8//x//b/9//4//r//f8AAP7//P/5
//X/8P/v/+3/6//m/+T/5//m/+X/5v/n/+b/5P/k/+H/4f/k/+L/3//i/+T/5P/g/+D/
3v/e/97/3f/d/+D/4f/g/+H/4v/i/+L/4//j/+T/4//f/+H/4f/g/+T/4//j/+v/+f8F
ABAAGQAPAPX/4//p/wQALgBTAH0ArgDVAPIA/ADeAKIAVwDy/4D/M/8F/+L+zv7r/i3/
WP9q/4j/pf+0/77/uf+3/8P/3P/q/+j/5v/k/+H/5f/l/+b/5v/m/+b/6P/p/+v/7f/t
/+v/7f/u//D/8P/t/+n/6v/s/+7/8P/y//j/9f/z//L/8//1//b/+P/5//n//P/8//z/
+//6//n/+/8AAAQABwAKAAgACwANABIAEAATABQAFQAYAB4AHwAgAB4AIQAoAC0ANQA9
AEEASABIAE0AUgBWAFwAYABnAGkAbwByAHUAeAB8AH0AfQCAAIIAfwB8AHwAfgB+AH4A
eQB0AHMAbQBqAGAAWQBRAEsARwBCAEAAPwA2ADEALgAtAB4AGQAWAAoACgADAAIAAQD9
//j/9v/0//T/9P/3//r/+P/3//f/9f/z//P/8//0//H/7//s/+v/7//w/+//8P/y//H/
8f/w/+7/8f/x/+//8f/y//P/9P/y//D/8P/x//b/7P/s//T/9//6//3/AAACAAMAAgAB
AAQABQAGAAYAAgD///v/9//8//7///8CAAQAAwACAAIA/v/9//z/+/////////8AAAMA
BgAEAAIAAQD9//j/9//2//X/8f/w//b/+P/6//7/9f/u/+b/4P/h/+P/6P/o/+f/6v/s
/+z/6f/o/+X/5P/m/+f/6f/u/+3/6v/p/+j/6P/o/+n/6f/r/+v/6P/r/+//8P/o/93/
5//9/wMAAwAWACEADwD7//X/+f8OADIAWwCJALYA0QDoAPoA3ACiAFsA9P+E/z//F//s
/t7+//45/2L/fP+U/6f/uv/E/8P/yf/Z/+L/5P/n/+r/7f/v/+//7//w//D/7//u/+//
7//0//f/+P/3//f/+P/6//r//P/7////BAABAAAA//8CAAAA/////wEAAQACAAQABQAF
AAgACAAIAAgABgAEAAUACQAMAA4AEAAQABMAFQAaABoAHQAeAB8AJQAsAC4AMAAtAC8A
NQA5AEAARwBKAFAAUwBZAF8AZABoAGwAcwB1AHsAfgCBAIQAhwCHAIYAiACIAIUAggCC
AIUAhgCHAIMAgQCBAHwAegByAG0AZwBjAFkAUABKAEUAOwA3ADUANQAlACEAHwAUABIA
FwAYAA==
         </WaveFormData>
      </LeadData>
      <LeadData>
         <LeadByteCountTotal>10000</LeadByteCountTotal>
         <LeadTimeOffset>0</LeadTimeOffset>
         <LeadSampleCountTotal>5000</LeadSampleCountTotal>
         <LeadAmplitudeUnitsPerBit>4.88</LeadAmplitudeUnitsPerBit>
         <LeadAmplitudeUnits>��V</LeadAmplitudeUnits>
         <LeadHighLimit>2147483647</LeadHighLimit>
         <LeadLowLimit>268435456</LeadLowLimit>
         <LeadID>V4</LeadID>
         <LeadOffsetFirstSample>0</LeadOffsetFirstSample>
         <FirstSampleBaseline>0</FirstSampleBaseline>
         <LeadSampleSize>2</LeadSampleSize>
         <LeadOff>FALSE</LeadOff>
         <BaselineSway>FALSE</BaselineSway>
         <ExcessiveACNoise>FALSE</ExcessiveACNoise>
         <MuscleNoise>TRUE</MuscleNoise>
         <LeadDataCRC32>2140318319</LeadDataCRC32>
         <WaveFormData>
6f/r/+v/6v/o/+b/5f/k/+H/4f/k/+T/4v/i/+L/4v/k/+X/5P/o/+j/6f/p/+r/8v/y
/+7/7P/1////BwAMAAYAAgAKABsANQBVAIAAtQDqAB0BSAFUATIB8wCkAEgA7/+x/4X/
V/9G/1j/c/+C/47/m/+i/67/vv/O/9L/2f/i/+P/3//j/+X/5v/m/+X/5f/n/+j/6P/n
/+f/6P/q/+z/6v/p/+z/7//w//H/7//u//H/8f/v/+//8P/y//D/7//v//D/8f/y//b/
9//3//n/+v/6//v//P8AAAMAAQABAAIAAgAEAAUACAANAAsACgAKAAoADgAUABYAGAAb
ACAAJAAoADAAMwA1ADkAPAA+AEEAQwBGAEkATQBQAFUAWQBeAGIAZABkAGcAZwBnAGYA
ZQBkAGUAZgBnAGcAYwBgAFkAVgBNAEkAQwA8ADYALwAqACUAHgAZABgAEwAQAAoACQAE
AAEA/f/9//3/+//5//f/9v/0//L/8v/x//D/7v/s/+z/6v/q/+v/7P/r/+n/5//k/+b/
5//p/+r/7P/s/+v/6v/n/+j/5//l/+f/5//o/+n/5v/n/+b/5//t/+//7f/m/+r/7P/u
//D/7//w//D/8P/z//P/8//z//H/8f/x//L/9P/1//f/+f/3//b/8//y//T/8v/y//D/
9f/4//r/+//7//n/8//u/+3/7P/n/+b/5v/n/+X/5f/j/+L/4f/f/97/3f/c/9v/2//b
/93/3f/W/9f/2P/X/9n/2f/Z/9r/1//V/9T/1v/X/9b/1//Y/9f/1//W/9P/1//Y/9r/
2//g/97/4P/k/+T/5//v//P/9v/4//T/+P8LACkASQB8ALsA7AARATYBRAEkAeEAkAAy
ANf/lf9t/1H/Ov86/1n/eP+E/4v/mP+q/7T/vv/G/8f/zP/R/8v/z//T/9b/2P/Z/9n/
2//c/9z/2//b/9z/3f/e/9v/2f/a/93/3v/f/+D/4P/k/+X/5f/l/+b/6P/n/+X/5P/k
/+P/4v/k/+P/5f/n/+j/6P/r/+z/8P/z//D/7//v/+7/8f/z//f//f/8//z//f/+/wEA
CAALAA4ADQAQABIAFAAbAB8AIgAnACoALgAzADcAPgBDAEkATgBNAE8AUgBUAFgAWABb
AFsAYABgAGAAYABfAF4AXQBbAFUAUgBLAEgAPwA7ADUALgArACUAIQAdABgAEwASAA0A
BwAAAP7/+P/4//X/9v/3//L/7//s/+r/6P/m/+b/5f/l/+T/4//k/+T/5P/l/+b/6P/n
/+b/5P/g/9//3//e/+D/4P/f/97/3v/g/+D/3//g/9//3//f/9//4//j/+P/4v/k/+T/
5P/k/+j/6v/r/+z/7f/t/+3/7f/u/+//8P/y//L/8f/x//H/8P/w/+7/7v/u/+z/7P/q
/+7/8P/x//H/8f/x/+3/6v/q/+r/5v/m/+X/5f/i/+H/4P/e/9z/2f/b/9v/2//b/9b/
1f/W/9X/0v/V/9j/2f/a/9n/2P/Y/9f/1f/U/9b/2P/W/9b/1v/Y/9n/2f/X/9f/1v/W
/9X/2v/c/9r/2P/e/+f/5//r//j//v/2//j/CQAZAC8AVgCHAMAA+QAoAUYBPgEJAcoA
gAAjAMv/i/9d/0L/Ov9H/2j/fP9//5D/qv+2/7j/vP/F/8z/z//P/9L/1f/X/9j/2P/X
/9j/2P/a/9v/3f/g/+L/5P/i/+H/4f/j/+P/4//i/+L/5v/n/+f/5//o/+r/7P/r/+v/
7P/p/+j/6v/p/+z/7//x//L/7//u//D/8f/y//P/9f/2//X/9f/3//v//f/+/wAAAgAG
AAwADgAQABAAFAAXABoAIgAlACcAKwAvADIANgA5AEEARQBKAE4AUABTAFcAWgBeAF4A
YQBhAGQAZABkAGQAZgBmAGYAZQBiAGAAWgBYAE8ASwBFAD4AOwA1ADEALQAjAB0AGwAV
ABMADgAOAAoABQABAAEAAQD///3/+//6//j/9v/2//X/9f/0//P/9P/y//L/8//0//T/
8//y//D/7//v//D/8P/y//L/8f/w//H/9P/1//X/8f/t/+r/5//p/+3/7//z//n/7v/y
//T/9v/4//j/+P/3//b//f///wEAAwACAAEAAAAAAAAA////////AAAAAP7//v/8//r/
+v/4//r//P/9//3/AwAFAAMAAgD+//z/9v/0//L/8f/t/+v/7P/s/+z/6//r/+v/6//r
/+j/5//o/+f/4//l/+f/5//l/+P/4f/g/+D/3//f/+L/4v/g/+D/4P/e/9//3//d/97/
3v/f/9//4v/g/+D/5P/k/+f/7f/z//b/+v/2//T/AQAXAC0ATAB1AKYA2wAQATIBQAEl
Ae4AogBDAOf/pf99/1z/QP9F/2L/dv+D/5r/qP+s/7b/wP/D/8r/0f/P/9L/1f/X/9j/
1//X/9n/2v/b/9v/3P/e/+T/5v/k/+P/4v/j/+L/4f/g/+D/5P/l/+b/5//p/+z/6f/l
/+L/4P/k/+b/6//t/+z/7f/t/+z/7P/s/+//8f/z//P/9P/0//P/8//1//n/+v/8////
AgAAAAQABAAEAAoAEAAVABoAHwAhACIAJQAnACoALgAxADkAPQBCAEYASABLAE8AUgBW
AFYAWQBZAF4AXgBeAF4AXwBgAGEAYQBcAFoAVABSAE0ASQBDADwAOgAzAC4AKQAhABsA
GQATAA8ACgAKAAYABQABAAEAAQD9//n/9f/y//H/8P/x//H/7v/s/+r/6v/q/+r/6//s
/+//7//v/+7/6//r/+z/7P/s/+z/6//q/+r/7P/s/+v/6P/l/+P/4f/i/+X/5v/p/+//
7f/s/+3/7v/v//D/8f/y//L/8v/2//f/+P/5//f/9//3//j/9//1//T/8//1//b/9f/2
//b/9P/0//L/8v/0//X/9f/4//n/9v/0//H/7v/n/+T/5P/l/+P/4//k/+T/5P/j/+D/
3f/a/9f/1v/X/9r/2//X/9n/2//b/9r/2f/Y/9j/2v/Z/9n/3P/b/9j/1//W/9f/2f/a
/9n/2v/a/9v/2//g/+T/3P/a/+L/5f/n/+3/9P/8/wAA9v/z/wMAGwA8AGUAlADFAO4A
FAE0ASUB8ACwAGMABQC9/4//Yv9I/0n/YP94/4f/lP+k/7D/uP++/8X/yv/T/9f/2//d
/97/3v/f/9//4f/i/+D/3//f/+D/5v/o/+b/5f/l/+f/5//n/+X/5P/n/+f/5f/l/+b/
6P/q/+n/6f/q/+r/6v/t/+3/6//t/+7/7v/x//L/9v/5//n/+f/6//r/+f/5//v///8B
AAIABAAGAAYADAAOABAAEQAUABYAGAAfACMAJgArADMAOAA+AEMARgBHAEkASgBOAFEA
VQBYAFoAWgBdAF0AYgBkAGYAaABoAGgAaABnAGUAZABfAF4AVwBTAE0ARgBEAD0AOAAz
AC0AKQApACUAHQAWABQADgAOAAsADAANAAkABQABAP7//v/8//z/+//8//r/+P/4//b/
9v/3//j/9v/1//T/8v/1//f/+v/8//j/9v/z//D/8P/y//L/8f/y//H/8f/x//H/8//z
//X/9f/v//X/+//+//v/+v/5//j//f8AAAIABAAEAAMAAgABAAAA///+//7//v/9//3/
/f///wAA//8AAP///P/7//j//P/+////////////+//4//X/9P/v/+7/7//x//D/8f/v
/+z/6f/l/+X/5f/l/+X/4f/h/+P/4//f/+H/4//j/+H/3//d/9z/3f/d/97/4v/i/+D/
4P/g/97/3//f/93/4v/i/+P/4//k/97/4P/m/+r/7//3/wEADAAIAPr//P8VADMAUwCG
AMMA+AAlAUYBRgEaAdkAigAqANf/n/93/1X/QP9I/2X/fP+K/4//nP+0/8b/yP/I/9P/
3v/h/9v/2v/b/9v/2v/c/93/4P/i/+T/4//j/+T/6f/s/+v/6//o/+n/6P/n/+P/4v/l
/+X/6P/p/+v/7v/u/+3/7f/u/+z/7P/v/+//7//x//L/8v/0//b/+/////3/+//6//j/
+//7//3/AQABAAIABAAGAAoAEAASABQAFgAaAB0AIAAmACkAKwAvADYAOgA/AEMASgBN
AFEAVABUAFcAWwBeAF8AXgBgAF8AZABmAGgAagBmAGQAYgBfAFsAWABRAE4ASQBHAEMA
PgA3AC8AKQAjABoAFQAUAA8ADQAIAAgABAABAP3//f/9//n/9//1//T/8P/u/+7/7f/u
/+z/6v/q/+3/7v/w//L/8f/v/+3/6v/p/+n/6v/q/+j/6P/n/+b/5P/m/+b/5f/m/+X/
5f/l/+j/6//s/+//6//p/+z/7f/u/+//8P/y//T/9f/2//n/+f/5//n/+f/5//n/+v/6
//n/+f/5//j/+P/2//b/9f/y//H/7v/y//b/+f/7//v/+f/z/+7/7v/u/+r/6v/n/+f/
5P/j/+X/5P/j/+H/4f/h/+H/4f/h/+H/4//j/9//4f/j/+P/4P/f/97/3v/g/9//3//i
/+D/3v/e/97/3P/d/93/2//h/+L/5P/l/+L/4v/a/9z/5P/v//X/9/8GABQACgACAAkA
FwA3AGoAnwDSAAUBMgFMAUQBEQHKAHYAEwC//4f/X/9C/zr/V/92/3z/h/+c/67/vP/G
/8r/zf/U/9n/3f/f/+H/4v/i/+T/5f/o/+r/6P/n/+f/6P/s/+7/7P/r/+j/6f/o/+f/
5//o/+3/7//t/+3/7v/w//D/7//v//D/8v/y//X/9f/0//X/9f/0//b/+P/9/wEAAQAB
AAIAAgADAAMABQAJAAkACgAMAA4ADgAUABYAGAAYABwAHwAiACoALQAvADMAOgA+AEMA
RwBKAE0AUQBUAFcAWwBgAGQAagBqAG0AbQBtAGwAawBqAGoAagBqAGkAZgBkAF4AXABT
AE8ASQBCAD8AOQA1ADEAKAAjACIAHQAaABYAFwAUAA0ABwAFAAMAAwABAP///v/9//z/
/f/9//r/9v/y//D/8//0//b/+P/2//P/8P/s/+z/7f/v//D/7v/u/+3/7P/v//L/8//z
//H/7//u/+3/6//t/+3/7//z//T/9//4//n/+v/7//z//P/8/wIAAwAEAAUAAgABAAAA
AAACAAEAAQABAAQABAACAAIAAgAAAAAA/v8AAAIAAwADAAQAAwD+//r//P/8//j/+P/1
//X/8v/x//H/8P/v/+3/6v/p/+j/5//l/+X/5//n/+P/5f/n/+f/4//h/9//3v/i/+P/
5f/q/+n/5v/l/+T/4v/j/+P/4f/m/+b/5//n/+z/6v/m/+r/8v/3//3/BwAOAAwABgAK
ABUAKwBZAIIApQDWABEBOAFGATYBBQG8AGgADwC//4f/X/9C/0L/X/96/4r/l/+o/7j/
wP/E/8j/zf/W/93/3f/d/9//4P/g/+P/4//l/+b/6P/n/+f/6P/r/+z/6f/n/+n/6//r
/+v/6P/o/+z/7f/r/+v/7P/u/+7/7f/t/+7/8f/y//b/9//1//X/9P/y//P/9P/4//v/
+v/5//n/+P/8//3/AAAFAAQABAAFAAYACgAQABIAFAAXABwAIAAkACgAKwAtADEANQA4
ADwAPwBFAEkATgBSAFUAWQBeAGIAZABkAGcAZwBnAGYAZQBkAGYAZgBmAGUAZgBmAGIA
YgBYAFMATABEAEAAOQA0AC8AJgAhACAAGwAUAA4ADQAIAAQA///+//3//P/7//r/+v/4
//b/9v/1//P/8P/t/+z/6v/q/+v/7P/u/+3/7P/q/+n/6f/q/+r/6P/o/+f/5v/m/+j/
6P/n/+T/4//j/+P/5P/n/+j/6//z//D/7v/u/+7/7v/v//D/8P/w//T/9f/2//f/9v/1
//T/9P/3//f/+P/5//r/+v/4//j/9v/y//D/7P/w//L/8//z//X/9f/x/+7/6//q/+X/
5P/k/+X/4//j/+L/4P/e/9v/3P/b/9r/2f/V/9X/1//X/9H/0//V/9X/1//X/9f/2P/a
/9n/2f/c/9r/1v/U/9L/0v/T/9P/0f/V/9b/2P/Z/9D/1P/c/9j/2v/j/+v/8f/0//T/
+P/4//X/+/8VADgAXwCMAL8A8AAcATYBKQHyAKoAYQANALf/df9S/0D/P/9W/27/ef+I
/5z/qv+u/7b/wf/I/83/0f/T/9X/1v/W/9f/1//Z/9r/2P/X/9f/2P/d/+D/3//f/97/
3//e/93/3f/e/+P/5f/i/+H/4f/i/+P/4//k/+b/5v/m/+n/6f/r/+3/7v/u//D/8P/z
//X/9P/z//P/8v/1//X/9//7//r/+v/7//z//P8CAAQABgALABAAFAAYAB0AHwAgACMA
KAAsADEANQA5ADsAPgBAAEIARQBJAEwAUgBUAFkAWwBdAFwAWwBaAFoAWgBaAFkAWQBY
AFMAUgBMAEkARAA+ADsANQAxAC0AJAAdABoAEwARAAwADAAIAAUAAQABAAEA+//3//P/
8P/x//D/8f/x//D/7v/s/+z/7f/u//D/8v/z//P/8//y//D/7//v/+7/7P/s/+v/6v/o
/+r/6v/p/+v/6//s/+3/6//r/+n/6f/1//H/7//y//X/9v/3//j//P/+////AAD///3/
+//5//v/+//7//z/+v/5//n/+f/8//z/+v/6//r/+P/4//b/9//4//j/9//6//v/+P/2
//T/8v/s/+r/6v/r/+n/6f/r/+r/6f/n/+T/4f/e/9v/2v/b/97/3//d/9//4f/h/93/
2//Z/9j/2//b/9z/4P/f/9z/2//a/9v/3f/e/93/4v/i/+P/4//c/9b/2v/i/+r/7//v
//P//P8GAAYA/v/9/w0AJwBMAHkApgDZAA4BLgEyARUB1gCQAEMA7f+l/3v/YP9M/03/
aP+C/4v/mP+q/7T/vv/K/8//1P/X/9f/2f/b/9z/3P/f/9//4f/i/+T/4//j/+T/5f/m
/+P/4f/j/+X/5f/l/+b/5v/q/+v/6f/p/+r/7P/u/+3/7f/u/+7/7v/x//H/7v/v/+//
7v/x//L/9v/5//j/9//3//b/+f/5//v////+//7///8AAAIACAAKAAwADAAQABMAFgAe
ACEAIwAnACoALgAzADcAPgBDAEkATgBPAFEAVABWAFkAWABaAFkAXQBeAF8AYABgAGAA
YABfAFwAWgBUAFIATwBNAEkARAA+ADUALgAnACEAHQAdABkAFAAOAA0ACAAFAAEAAQAB
AP3/+//5//j/9//2//f/9//0//D/7P/q/+r/6v/r/+z/6v/p/+j/5v/m/+f/6f/q/+z/
7P/r/+r/6P/o/+b/4//j/+P/5P/l/+P/5f/l/+f/6f/p/+n/6f/t//P/8P/v/+7/7f/s
//D/8v/z//T/9P/z//L/8f/0//X/9v/4//j/9//3//f/9v/0//D/7v/u/+z/7P/q/+3/
8P/y//P/9//3//P/8P/w//D/7P/s/+n/5//i/9//3//e/93/2//c/93/3v/f/9v/2//d
/93/2f/b/93/3f/c/9v/2v/a/9n/1//W/9j/2f/Y/9n/2v/a/9v/2//Z/9r/2v/b/9v/
5P/c/9L/1P/k//H/9f/5/wQACAAAAPj///8VADMAYgCZANAAAwEwAUYBMAHxAKgAVgD7
/7H/g/9V/zD/MP9P/2z/fP+H/5r/qP+u/7D/vP/J/8r/yf/T/9P/1f/W/9b/1//X/9n/
2v/a/9n/2f/a/97/4P/e/93/2v/b/9r/2f/b/9z/4f/j/+H/4f/i/+T/5P/j/+P/5P/j
/+L/5P/j/+T/5//p/+r/6f/o/+r/6//s/+3/7//w/+//7//x//X/9f/2//j/+v/8/wIA
BAAGAAoADgARABQAGAAbAB0AIQAoACwAMQA1ADgAOwA/AEIAQgBFAEkATABSAFIAVQBV
AFYAVgBWAFYAVgBWAFYAVQBRAE4ARwBEAEAAPQA4ADIALAAlACAAGwASAA0ADAAHAAUA
AAAAAPz/+f/1//X/9f/y/+//7P/q/+X/4v/h/9//4v/i/+L/5P/i/+L/4//k/+L/4f/g
/97/3//f/+D/4P/g/+D/3//e/9z/3v/e/93/3P/b/9v/2//Y/9n/2P/Z/93/5f/f/9v/
4P/j/+T/5f/m/+v/7v/w//L/8P/t/+r/5//o/+n/6v/s/+7/7f/t/+3/8P/w/+7/7v/r
/+j/5//k/+j/7P/v//H/8P/t/+b/4P/f/97/2f/Y/9v/3f/c/93/3P/a/9j/1f/S/9H/
0P/P/8//z//R/9H/y//N/8//z//L/8n/x//G/8j/x//H/8r/zf/M/83/zv/M/83/zf/L
/8v/yv/K/8n/zP/M/8r/0P/U/9n/4//n/+7/7P/e/+T/+/8RADUAcAChANAAAwEqATIB
CgHXAJgANgDR/43/Zf9B/yj/LP9J/2r/eP97/4b/lv+q/7b/tP+z/77/xf/B/8X/x//I
/8j/x//H/8n/yv/M/8v/y//M/83/zv/L/8n/y//P/9H/0//O/8z/zv/N/8//z//Q/9L/
1f/V/9b/2P/X/9b/2P/X/9n/3f/g/+L/3v/a/9n/1//Z/9n/2v/a/97/3//i/+f/5//o
/+r/7P/s//L/9P/2//b/+v/9/wAACQANABAAFQAYABwAIQAlACoALQAxADQAMwA1ADgA
OgBDAEYATABPAE4ATABKAEgARgBGAEYARQBDAEIAPQA8ADUAMQArACQAIAAZABQADwAG
AAEAAAD7//f/8v/y/+7/7P/p/+r/6//p/+f/5f/k/+D/3P/a/9f/2P/Y/9j/2v/Z/9j/
2P/Y/9j/1//W/9T/1P/V/9f/2P/W/9b/1f/U/9b/2P/Y/9f/1P/T/9P/0//U/9f/2P/b
/93/2//k/+P/4v/h/+D/5P/m/+f/6P/q/+n/6P/n/+r/6//s/+7/7v/t/+3/7f/r/+r/
5//m/+f/5v/n/+b/6P/q/+v/6//w//H/7v/s/+n/5v/f/9z/2v/Z/9X/0//U/9T/1P/T
/9P/0//T/9P/0//T/9X/1f/O/8//0P/P/9D/z//O/87/0P/P/8//0v/Q/8z/yv/I/8v/
zf/O/83/0f/S/9T/1f/O/9D/2v/U/8z/2f/n/+3/+v/4/+T/6v8BAA0AKQBWAIUAtgDr
ABgBNgEoAfEAsgBkAAcAwf+P/13/OP84/0//Zv96/4P/kv+m/6z/rv+6/8P/vP+5/8//
1P/X/9n/2v/X/9X/1f/U/9P/0f/Q/9D/1f/Y/9f/1//a/93/3v/f/9r/2P/a/9n/3P/f
/+P/6P/n/+X/5P/k/+P/4v/k/+P/4//l/+b/5v/o/+r/7//z//L/8f/x//D/9P/1//j/
/f/6//r/+//8/wAABgAIAAoADgASABUAGAAdAB8AIAAjACoALgAzADcAPQBBAEYASgBK
AE0AUQBUAFoAWgBdAF0AXgBeAF4AXgBfAGAAYQBhAGEAYABbAFoAUABLAEQAPAA6ADMA
LgApACQAHwAeABkAFwASABIADgAIAAMAAgABAAIAAQAAAAAA+v/2//T/8f/0//b/+P/8
//j/9P/x/+7/7//v/+//7v/x//P/9v/4//f/9v/0//L/8P/y//L/8f/u/+3/7f/t//D/
8//0//f/+//6//r/+v/6//r//f/+//7//v8BAAEAAQABAAMAAwADAAQAAgD///3/+//+
//7//P/8//3//P/9//z/+//8//z/+////wEA///+//v/+v/1//T/8f/x/+7/7f/r/+j/
5f/h/+L/4//k/+X/4v/h/+L/4f/e/+H/5P/l/+X/5f/l/+b/4//h/+D/4v/i/+D/4P/g
/+H/4//k/+P/5f/k/+T/4//w/+z/4v/g/+j/8//3//3/CAAIAAQABAAPAB0AJQBIAHUA
lgDJAAQBLgFAAS8B9gCuAF0ABQC5/4v/bv9W/0//Zv+C/5f/rP+0/7T/wP/K/83/1v/j
/+f/5v/l/+P/4P/k/+X/6P/q/+j/5//n/+j/6//s/+n/5//n/+n/6f/p/+n/6v/v//H/
8//z//T/9v/1//P/8v/y//H/8P/y//H/8//1//b/9v/1//T/9v/3//n/+//+/wAA///9
//3///8AAAIABQAIAAgADgAQABIAEQAUABYAGAAeACEAIwAnAC4AMgA3ADsAQgBFAEkA
TABOAFEAVQBYAFoAWgBdAF0AYwBkAGUAZgBlAGQAYwBhAGEAYABbAFoAVgBTAE4ASABG
AD8AOgA1ACsAJQAjAB0AFQAOAAwABgAGAAMABAAFAAEA///9//z/9//0//P/8f/x//D/
7//w/+3/7P/s/+z/7v/t/+z/6v/q/+v/7f/u/+7/7v/t/+z/6v/s/+z/6//p/+f/5v/l
/+f/6f/p/+v/6v/p/+j/5//t/+v/5v/o/+r/7P/u/+3/7v/u/+7/8v/z//T/9f/z//P/
8//0//T/8//z//P/+P/6//r//P/8//r/+v/4//j/+P/3//X/+v/7//j/9v/1//T/7//u
/+v/6f/k/+H/4//k/+X/5f/j/+H/3//d/9z/3f/g/+H/3P/d/97/3f/e/9//4P/i/+D/
3f/b/9z/4P/g/+L/5P/f/93/2v/V/9v/3P/e/9//2v/c/+b/5v/g/+X/+f8HAAQA/P/6
/wIAEQAlAEkAegCxAOQAFQE6AUwBLgHtAJwAPgDn/6n/d/9R/zz/Pv9b/3z/iP+V/6b/
tP+4/8D/yP/N/9T/4f/f/9//3//e/9z/4P/h/+T/5v/j/+H/4P/g/+T/5v/k/+P/5f/n
/+f/5//n/+j/7f/v/+7/7f/t/+7/6//p/+j/6P/s/+7/8//1//T/9f/1//T/9P/0//f/
+f/3//f/+P/4//n/+f/7//////8AAAIABAAHAA4AEQAUABgAHAAfACIAJwApACoALQAy
ADYAOwA/AEIARQBJAEwATgBRAFUAWABfAGAAZABlAGUAZABjAGIAZABkAGQAYwBgAF4A
WABWAE4ASQBCADoANgAvACoAJQAhAB0AHQAZABIACgAHAAAA/f/5//n/+f/2//P/8P/u
/+3/7P/t/+3/7f/s/+v/7P/r/+r/6v/q/+z/7f/u/+7/6v/n/+X/4v/g/+D/3//e/+P/
6P/r/+3/6P/l/+P/4f/n/+f/4//h/+b/5//o/+n/6v/r/+z/7P/s//D/8f/y//P/9v/3
//j/+v/4//X/8//x//T/9P/y//L/8//y//P/8v/y//T/9f/1//b/9f/w/+z/6//q/+X/
5P/k/+X/4//j/+P/4v/h/9//3v/d/9z/2//a/9v/3v/f/9r/2//c/9v/2P/X/9b/1v/T
/9H/0P/S/9X/1v/Z/9z/3P/d/93/2//e/97/3//f/+D/3P/e/9z/3v/n//f//f/+/wAA
+P/w//3/FQA1AFwAkQDKAAEBLgFEASwB9wC+AGwADwDF/4v/Wf8+/zz/T/9u/4T/hf+Q
/6z/uv+6/8T/y//K/8v/1f/Z/9v/3P/c/9z/2//c/9z/4P/h/+P/5v/q/+z/6v/p/+b/
5f/i/9//4P/g/+T/5f/m/+f/6f/s/+n/5//m/+b/6v/s//H/8//z//X/9v/2//X/9P/2
//f/+f/5//r/+v/9//3///8DAAUABgAIAAoACgAQABIAFAAXABwAIAAkACcAKQAqAC0A
MwA4AD4AQwBIAEsATwBSAFcAWwBgAGQAZwBmAGgAZwBnAGYAZQBkAGYAZgBmAGUAYQBg
AFsAWgBVAFMATwBKAEQAOwA0AC0AKQAlACUAIQAbABQAEgAMAAgAAwACAAEAAQABAAEA
AgD9//r/+f/3//n/+P/3//j/9//2//b/9v/0//P/8v/w//H/8//2//j/9v/0//H/7v/u
//D/8P/v//D/7//v/+//8f/z//P/9f/5//v/9v/5//r/+//8//7/AAABAAIAAgABAAAA
//8CAAMABAAGAAYABQAFAAUABgAGAAQABAADAAAA///8//7/AAABAAEABAAFAAIAAAD9
//z/9//2//T/8//v/+3/6//q/+n/5//n/+f/5//n/+P/4//l/+X/5P/n/+r/6//o/+X/
4v/g/+D/3//f/+L/4//i/+P/5P/i/+P/4//h/+L/4v/j/+P/4v/i/+j/6P/o/+3/7//z
//7/CgAKAP7//f8LACcAUAB5AKoA4wAWAToBQAEjAegAoABLAPP/r/+B/1r/QP9F/2r/
gv+L/5z/sP+6/8D/wP/B/9D/3f/l/+L/4f/f/9z/3//f/+H/4v/k/+P/4//k/+j/6v/o
/+f/5//p/+n/6f/m/+b/6v/r/+z/7f/v//L/8f/v/+7/7v/w//D/8//z//X/9//4//j/
9//2//j/+f/6//v//f/+//3//f///wMAAwAEAAYACAAKABAAEgAUABUAGAAaABwAJAAp
AC0AMwA2ADgAOwA9AEIARQBJAEwAUABVAFsAYABhAGAAYgBhAGUAZgBnAGgAZwBmAGUA
YwBiAGIAXgBeAFkAVQBPAEgARQA/ADsANwAzAC8ALwArACMAGgAWAA4ADQAJAAkACQAE
AAEA/v/8//z//P/+/////f/6//f/9v/2//b/9//4//r/+f/4//b/9//3//j/+P/3//b/
9P/y//L/9P/0//P/9f/1//b/9//0//X/9P/1////9f/v//D/9v/6//7/AgABAAIAAgAC
AAYABwAIAAkABwAFAAMAAgAEAAMAAwADAAcACAAHAAgABwAEAAMAAAAAAAIAAwADAAgA
CQAGAAQAAQAAAPv/+v/4//f/8//x//T/9v/4//n/8//t/+f/4f/i/+P/5v/n/+P/5f/n
/+f/5P/j/+L/4v/l/+X/5v/q/+n/5v/l/+T/5P/l/+X/4//k/+T/5f/l/+b/6P/o/+L/
5v/1//f/8//8/wgABgACAAcAEQAnAEoAdQCuAOMACAEoAT4BJwHuAKYATQD1/7X/h/9a
/0T/T/9s/4T/l/+m/67/uv/A/8D/y//W/9n/3f/h/+P/5P/k/+L/4f/i/+L/4//j/+T/
5v/q/+z/6v/p/+v/7f/t/+3/7v/w//b/+f/1//P/8v/y//L/8f/x//L/8//0//j/+f/8
////AQACAP7/+v/5//f/+f/5//r/+v/+////AgAHAAkACgAMAA4ADwAUABUAFgAWABoA
HQAgACgAKwAtADEANwA8AEIARwBJAEsATgBQAFMAVwBcAGAAYQBgAGIAYQBmAGYAZgBm
AGgAaABoAGcAZwBoAGUAZgBgAF0AWABSAEwAQwA8ADUAMgAvADAALQAlAB4AHAAWABUA
GQAbAA==
         </WaveFormData>
      </LeadData>
      <LeadData>
         <LeadByteCountTotal>10000</LeadByteCountTotal>
         <LeadTimeOffset>0</LeadTimeOffset>
         <LeadSampleCountTotal>5000</LeadSampleCountTotal>
         <LeadAmplitudeUnitsPerBit>4.88</LeadAmplitudeUnitsPerBit>
         <LeadAmplitudeUnits>��V</LeadAmplitudeUnits>
         <LeadHighLimit>2147483647</LeadHighLimit>
         <LeadLowLimit>268435456</LeadLowLimit>
         <LeadID>V5</LeadID>
         <LeadOffsetFirstSample>0</LeadOffsetFirstSample>
         <FirstSampleBaseline>0</FirstSampleBaseline>
         <LeadSampleSize>2</LeadSampleSize>
         <LeadOff>FALSE</LeadOff>
         <BaselineSway>FALSE</BaselineSway>
         <ExcessiveACNoise>FALSE</ExcessiveACNoise>
         <MuscleNoise>TRUE</MuscleNoise>
         <LeadDataCRC32>1265957347</LeadDataCRC32>
         <WaveFormData>
7P/u/+7/7v/s/+v/6//r/+r/6f/q/+n/6P/o/+f/5//o/+j/6P/o/+v/6//r/+v/8f/z
/+//7f/w//b/+f/8//b/9f/9/w0AHgAzAFEAcwCVALcA2QDqANcAsgCBAEkAFADt/8b/
n/+U/6P/r/+x/7f/vP+9/8P/zf/Y/9j/3P/m/+T/3v/i/+T/5f/m/+T/5P/l/+X/5f/l
/+X/5f/n/+f/5f/l/+b/6v/r/+r/6f/q/+n/6v/p/+n/6f/q/+r/6v/q/+r/6f/r/+v/
6//r/+z/7f/t/+//7//v//H/9P/x//H/8f/2//b/9v/5//j/+P/4//r/+v8AAAIAAgAF
AAcACQANABAAFQAWABkAGgAbAB4AIAAkACYAJwAnACsALgA0ADgAOwA7ADwAPAA9ADwA
OwA6AD0APQA8ADoAOQA6ADkANAAtACoAJQAhABoAFgAVABAAEAALAAsACwACAAEA///4
//f/9P/0//T/8//z//H/8P/u/+7/7f/q/+v/6//q/+n/6f/p/+j/6P/n/+b/5P/j/+T/
5f/l/+b/5//o/+n/6f/m/+X/5v/j/+X/5v/n/+f/5P/l/+X/5f/q/+z/6P/i/+T/5v/o
/+r/7P/s/+z/7P/w//D/8v/v/+7/7v/u/+3/7//w//L/9f/0//P/8f/v/+3/7P/s/+z/
7//y//X/9//0//L/7f/o/+n/5v/j/+H/4v/j/+P/4//i/+D/3f/c/9r/1//V/9T/1f/V
/9j/1f/U/9T/1v/W/9f/1v/W/9f/1v/V/9T/1f/X/9b/1v/V/9T/1P/T/9L/0v/T/9P/
0//b/9v/2//d/9v/2v/c/93/4P/i/+P/6f/5/xAAJwBHAHUAlQCrAMkA2gDJAJ4AaQAv
APj/y/+o/5X/iP+D/4//n/+l/6T/rf+5/8P/zP/S/87/0P/S/87/0f/U/9b/2P/Y/9j/
2f/Z/9j/1//W/9X/1f/V/9P/0//U/9j/2f/Y/9n/3P/d/+D/4f/h/+H/4v/f/97/3f/c
/9z/3f/c/9v/3P/e/+D/4f/j/+P/4//l/+f/4//i/+H/5P/k/+T/5//p/+r/6//u//P/
+v/9//7//f/9//3///8CAAcACAALAA8AEQAVABgAIAAkACcAKQAoACgAKwAsADEAMQAy
ADIANAA0ADQANAAzADMAMgAwAC8AMAAvACoAJQAiAB0AGQAWABIAEQAMAAcAAQAAAP//
+P/3//X/7v/w/+7/7//w//D/7//s/+r/6P/o/+f/5P/k/+X/5f/l/+X/5f/k/+T/4v/i
/+H/4f/h/+H/4P/g/+L/4v/i/+H/4f/h/+P/4f/g/+D/4P/f/93/4//m/+X/4v/k/+T/
5P/k/+n/6v/r/+z/7f/s/+3/6f/r/+z/7f/t/+//7v/u/+//8f/x//D/7//x//D/8P/w
//H/8v/z//P/8v/y/+//7P/t/+r/5//l/+H/4f/g/9//3//e/9z/3P/d/93/3v/g/9z/
2//d/9n/2v/a/9z/3P/c/9r/2f/Z/9f/1//X/9n/2//a/9r/2f/X/9j/2P/Y/9j/2f/Z
/9n/3f/d/9v/2f/b/+L/4P/d/+b/7v/r/+///f8KABkAMwBTAHkAowDFANwA2wDAAJcA
bQA2AP//zP+j/5D/if+N/5//q/+q/7P/w//L/8r/zP/S/9b/1v/W/9r/3P/d/97/3f/c
/9z/2//d/9//4f/j/+f/5//l/+X/4//m/+b/5P/i/+T/5P/m/+f/5//n/+j/6//s/+3/
7v/s/+3/7P/r/+z/7v/w//H/7v/t/+z/7f/y/+//7//v//L/8v/y//X/9v/2//b/+P/9
/wQABwAIAAcABwAHAAkADgATABQAFwAXABkAHQAgACgALAAvADEAMgAyADUANgA7ADsA
PAA8AEAAQgBEAEYARwBHAEYARABDAEQAQwA+ADkANgAxAC0AKgAmACUAIAAcABUAEwAR
AAwADQANAAgABQACAAIAAgABAAEA///+//z//P/7//j/+v/7//v/+//7//v/+v/6//r/
+v/5//n/+f/5//j/+P/2//b/9v/1//f/9//5//f/9P/0//T/8//0//f/+f/7/wAA9v/6
//z//v8AAP///v/9//z/AgAEAAgABwAGAAYABgAFAAUABAAEAAUABQAFAAQAAwADAAIA
AgACAAEAAgADAAMACAAKAAkACAAFAAIA///9//j/9//1//P/8//y//D/8P/w/+//7//w
//H/8f/0//H/7v/u//D/8P/v/+z/6v/p/+j/5//m/+f/6P/o/+n/6f/o/+j/5//m/+T/
5f/l/+X/6f/n/+f/6f/r/+7/8v/v//D/8P/v/+//+/8MABsALwBNAG8AkwC3ANIA4QDY
ALsAiwBOABcA6v/H/6z/lf+X/6X/rf+y/7//xf/D/87/2v/c/97/4v/e/+D/4v/j/+T/
5P/k/+X/5f/l/+X/5f/l/+r/6//q/+v/6P/q/+n/5v/k/+b/5v/o/+z/7f/u//D/7v/s
/+r/6P/r/+//8f/z//H/8v/z//P/8f/x//H/8//4//X/9f/1//b/9v/2//n/+//8//3/
AAD//wQABQAEAAgACwAOABMAFgAZABgAGQAbAB0AIQAkACsALgAwADEAMwA0ADgAOgBB
AEEAQgBCAEYARgBGAEYASQBLAEwATABKAEoASABCAD4APAA4ADUAMAAsACsAJgAiABsA
GQAXABMAEwASAAwADQAKAAoACgAIAAcABAACAAIAAgABAP7//f/9//z/+//6//n/9//2
//j/+v/7//3//f/9//z//P/+//7//v/9//z/+//8//n/9v/2//b/9f/4//v//f///wAA
AAD+////AAABAAIABAAEAAQABAAIAAgACgAHAAcACAAJAAkABwAGAAYABwALAAsACgAJ
AAkACAAIAAgACAAIAAgABwAJAAoACAAGAAQAAAD8//n/9f/1//T/8//1//b/9v/4//T/
8f/v/+7/7//v//L/7//u/+7/8P/w//L/8P/v/+//8f/x//H/8//x/+7/7P/p/+v/7v/w
//L/8P/x//H/8f/1//n/7//t//X/+v/4//f/+v8CAAUA/f/7/wgAGwAxAE0AbwCTAKkA
yADlAOAAxQChAG4AMwAIAN//tv+h/6f/s/+9/8L/y//T/9n/3v/g/+b/6v/w//L/9P/2
//f/+P/4//j/+f/5//j/9//2//X/+P/5//j/+f/3//r/+v/4//b/+P/4//r/+f/5//n/
+v/6//r/+v/6//v//f/9//3/+//8//3//f///wEAAwAHAAoABwAHAAcACQAIAAcACQAK
AAoACgAMAA4AFAAWABYAFgAXABgAGwAgACUAJgApAC0AMQA3ADwAPQA+AD4APQBAAEIA
RwBKAE0ATQBOAE4AUgBUAFYAWABZAFkAWABWAFQAVgBWAFIATQBKAEUAQQA6ADYANQAw
ADAAKwArACsAJAAjACEAGgAcABoAGwAcABkAFwATABAADgAOAA0ACgALAAsACgAJAAkA
CQAIAAgACgAKAAkACQAMAA0ADQAOAAoACAAGAAMABQAFAAcABQACAAIAAgABAAIABQAH
AAkABgAEAAgADAAOAAsACgAJAAgADAAOABAAEgASABIAFAARAA8AEAARABEAEAAOAA0A
DQAQABEAEQARAA4ADAALAAoADAAOABAAEQARABAADAAIAAcABAABAP///v/////////8
//r/9//2//f/9f/0//T/8P/v//H/7f/u/+7/8P/w/+7/7P/r/+v/7f/t/+3/7//t/+z/
7P/r/+n/6v/q/+r/6v/r/+v/6//t/+X/5//t/+//8P/y//n/AAD+//f/+/8PACYANwBX
AIEAqQDJAOMA5gDNAKYAcwA5AAgA4f++/6X/mP+Z/6P/sf+3/7j/v//R/93/3P/a/+D/
5v/q/+b/5f/m/+b/5v/o/+j/6f/p/+f/5//n/+f/6v/r/+r/6//o/+r/6f/m/+T/5v/m
/+j/6//t/+//8v/w//D/8P/w/+//8f/x//H/7//w//H/8f/0//X/9v/5//j/8//x/+//
9P/0//T/9//6//r/+v/8//z/AgAEAAQABgAHAAgACwAQABUAFgAZABsAHQAhACQAKwAu
ADAAMQAxADIANgA4ADoAOQA5ADgAPAA+AEAAQgBBAD8APAA4ADYANgA0AC4ALQAsACkA
JwAgABoAFwAQAA0ABwAGAAUA//////7/+P/3//T/9P/0//T/8//w/+7/7P/s/+v/6P/p
/+n/6P/n/+j/6f/p/+r/6f/o/+b/5f/l/+X/5P/k/+T/5P/k/+P/4f/h/+P/4f/e/97/
3v/d/+D/4//l/+f/4v/g/+b/6f/q/+v/7P/u/+7/7v/u/+7/7v/w/+3/7//w//H/8f/x
//D/8P/x//L/8f/v/+3/7P/q/+n/6P/t//D/8//1//X/9P/w/+z/7f/q/+f/5f/h/+H/
4P/f/+H/4P/e/97/3//d/9z/3P/d/93/4P/d/9z/3P/e/97/3P/a/9n/2f/a/9v/3P/f
/97/3P/b/9n/2//c/9z/3P/d/9//4P/h/9//4f/b/9n/3//m/+T/4//u//z/9f/t//X/
AAAXAD8AYwCDAKMAwwDaANkAvACPAFsAIADp/8L/pf+Q/4n/mf+n/6X/qP+3/8H/yf/Q
/9L/0v/W/9z/3v/h/+L/4v/i/+L/4v/j/+P/4f/h/+H/4f/k/+X/5P/l/+L/5P/j/+D/
4v/k/+T/5v/l/+X/5f/m/+j/6P/o/+j/6//t/+3/7f/t/+7/7//v//L/8//0//f/+f/1
//T/8//3//j/+f/9/wAAAAAAAAIAAQAGAAcABgAIAAkACgANABAAFQAWABkAHQAfACMA
JgAtADAAMgAzADUANgA6ADwAQwBDAEQARABDAEIAQQBAAEIAQwBDAEIAQQBCAEEAPAA2
ADQAMAAtACkAJgAmACIAHQAXABYAFQAPAA8ADgAIAAQAAAD///7//f/9//v/+v/8//z/
+//4//f/9//2//X/9v/3//f/+P/1//T/8v/x//H/8f/w//D/8P/w//D/7//y//P/9v/1
//L/8v/y//H/7//x//L/8//0//j/+v/6//r/+v/8//z//P/8////AAADAAEA//8AAAEA
AQABAAAAAAABAAEAAQAAAP//AAAAAAEAAgADAAQABQAFAAUABAAAAPz//v/8//r/+f/1
//X/9P/z//P/8v/w//D/7//t/+z/7P/r/+v/7v/r/+j/6P/q/+r/5//k/+L/4f/l/+f/
6f/t/+z/6v/p/+f/5//o/+j/6P/q/+v/6//r//H/7f/p/+3/8//0//b/+//+//r/+f//
/wcAGAA7AFsAcQCRALkA1wDkAN8AwgCTAGEAMAD5/8r/qf+Y/5X/of+v/7f/wP/L/9X/
1//W/9r/3v/k/+j/5v/n/+j/6P/o/+r/6v/r/+v/6//r/+v/6//v/+//7f/t/+3/8P/w
/+7/7v/w//D/8v/y//H/8P/w//P/9P/1//b/9//5//n/+f/4//j/+P/3//j/+f/6//3/
/v/7//v/+////wAAAQAFAAUABAADAAQABgAMAA4ADgARABMAFQAZAB0AIQAhACMAJQAn
ACsALgA1ADgAOgA7AEAAQgBHAEoATgBNAE0ATABMAEwATABMAE8ATwBOAEwATQBQAFEA
TgBGAEIAPAA3ADMAMAAwACwAJwAhACAAHwAWABUAEwAMAAoABgAFAAQABQAFAAMAAgAE
AAQAAwAAAPz/+//5//f/9//3//b/9v/3//j/+P/5//f/9//2//b/9P/0//T/8//1//X/
9//1//L/8v/y//H/8//1//b/9/8AAPz//P/8//z//P8AAAAAAAAAAAIAAgAEAAEAAAAA
AAAA//8DAAQABgAJAAgABwAFAAMAAgAAAP///v8AAAIABAAFAAUABAAAAPz//f/6//f/
9f/1//X/9P/z//H/8P/u/+7/7f/r/+r/6v/n/+f/6v/n/+T/5P/m/+b/5//m/+b/5//o
/+n/6v/t/+z/6v/p/+f/5v/m/+X/5P/n/+n/6v/r/+P/5//v/+3/7f/w//L/9f/2//T/
9f/5//v//v8RACsARwBjAIMAqQDMAOEA3gDBAJMAZgA3AAAAyf+o/53/n/+p/7H/uP+/
/8n/0f/U/9j/3v/g/+L/5v/p/+r/6v/q/+3/7v/w//H/8P/v/+7/7f/w//H/8P/x/+//
8P/u/+r/7f/w//H/9P/0//P/8v/y//P/9P/1//b/9f/3//f/9//5//r/+//7//3//f/9
////AAD9//3//f8BAAIAAwAHAAcABgAFAAYABgAMAA4ADgASABMAFAAXABoAHwAgACMA
JwApAC0AMAA0ADYANwA3ADcAOAA8AD4ARgBHAEkASgBKAEoASgBKAEsASwBKAEgASABK
AEoARgBAAD4AOgA3ADUAMgAyAC4AKAAhAB8AHQAYABkAGQAUABEADgAOAA4ACwAJAAUA
AgAEAAQAAwAAAAAAAQABAAEAAwADAAIAAgADAAQABAAFAAQAAwABAAAAAgACAAIAAQD9
//v/+//3//r//P/+/////P/9//3//f8IAAIAAAAEAAcACAAJAAoADQAOAA8AEAAPAA4A
DwALAA0ADgAPAA8ADgAMAAsACwAPAA8ADgANAAsACgAKAAoACwAMAA0ADQAPABAADgAM
AAoABgACAP////////7//f/7//r/+P/4//X/8//y//L/8v/z//f/9f/2//b/+P/4//b/
8v/v/+3/7//x//P/9//0//L/8f/v//D/8v/z//T/9P/1//X/9f/z//H/8//5////AgD+
//3/BAAIAAcAAwADAA4AJQBBAGMAgQCfAMkA4gDpAN4AuwCNAGAAJwDw/83/uP+p/6f/
t//D/8b/zf/X/9v/4P/o/+z/7v/w//D/8//0//T/9P/2//b/9//3//f/9//3//f/+P/3
//T/8//x//T/9P/y//D/8v/y//T/9//5//v//v/7//r/+f/4//n/+//7//v/+f/6//v/
+//+////AAADAAUAAQAAAP//AgACAAIABQAFAAQAAwAEAAQACgAMAAwADAANAA4AEQAU
ABkAGgAdAB4AHwAiACQAKwAwADQANwA4ADgAOwA8AEEAQQBCAEIARABEAEQARABHAEcA
RgBEAEEAQgBBADwAOQA4ADUAMwArACYAJAAeAB0AFwAWABUADgANAAsABAADAAAAAAAA
AAAA///8//r/+v/6//n/9v/z//H/7v/r/+z/7f/t/+7/7//w//D/8f/v/+//7v/u//D/
8P/w/+//7P/r/+z/6f/q/+r/6v/p/+v/7f/u/+//8f/w/+//7v/z//b/9P/z//L/8f/w
//T/9P/0//T/9f/0//X/8f/0//b/+P/5//j/9v/1//X/9//3//b/9f/z//L/8v/y//P/
9P/1//X/9v/2//P/8P/y//D/7v/t/+r/6f/n/+X/5P/i/9//3v/h/+H/4v/k/+H/4f/k
/+H/3f/c/93/3P/d/9z/3P/d/9z/2//a/9v/3P/c/93/3f/d/97/3v/e/93/3f/c/9v/
4//b/9H/1f/j/+z/6v/r//L/9v/v/+n/7/8CABkAOQBhAIUApwDJAN4A0QCsAHsARwAS
AOP/wP+b/4D/gf+R/5//p/+u/7f/v//B/8L/zP/W/9b/1P/c/9z/3P/b/9r/2v/a/9v/
2//Z/9n/2f/Z/93/3f/b/9v/2f/c/9z/2v/a/9z/3P/e/+H/4f/h/+L/4v/i/+L/4v/h
/+H/3//d/97/4P/i/+P/4f/h/+H/4//o/+X/5f/l/+j/6P/o/+v/7P/s/+z/7v/u//T/
9v/2//r/+//8////AgAHAAgACwAPABEAFQAYAB0AIAAiACMAIwAkACgAKgAxADEAMgAy
ADQANAA0ADQANQA1ADQAMgAwADAALgAoACYAJAAgAB0AFgASABEADAAJAAMAAgABAPv/
+//6//T/8//w//D/8P/x//H/7//u/+z/6v/n/+L/5P/l/+X/5f/n/+f/5v/m/+T/5P/j
/+P/4//j/+L/4v/i/+L/4v/h/9//3//h/9//3v/e/97/3f/c/93/3f/d/+T/7P/k/97/
4v/j/+T/5f/m/+r/7P/u//D/8P/u/+7/6f/r/+z/7f/t/+3/7P/s/+3/8f/x//D/7//u
/+z/6//q/+3/8P/z//X/8//w/+r/5P/j/+D/3f/b/9v/3f/e/9//3v/c/9n/2P/W/9P/
0f/Q/9L/0//X/9X/0v/S/9T/1P/T/9D/zv/N/8//z//P/9H/0//S/9L/0f/R/9L/0v/S
/8//z//O/83/z//P/83/0//V/9b/2v/d/+L/4P/V/9n/7f/+/xkAQwBjAIEApQDDAMoA
tQCaAHcAOQD4/8//rP+R/4D/gf+N/6H/p/+m/6n/tf/D/87/yv/E/8z/0P/O/9D/0v/T
/9T/1P/U/9X/1f/T/9P/0//T/9P/0//R/9H/1f/a/9z/3P/Z/9j/1f/U/9f/1//X/9j/
2//c/93/3v/c/93/3P/b/9//4v/l/+f/5f/j/+H/4f/j/9//3v/d/+H/4v/j/+f/5v/m
/+b/6P/q//D/8v/y//b/9//4//v/AgAHAAgACwANAA8AEwAWABsAHgAgACEAIQAiACYA
KAAvAC8AMAAwADAAMAAwADAAMQAxADAALgAuADAAMAAsACoAKAAkACEAHAAYABcAEgAO
AAcABQADAP3//f/8//b/9v/0//X/9v/1//X/8//y/+//7v/s/+j/6v/r/+v/6//o/+f/
5f/k/+f/6P/o/+n/6//r/+r/6v/p/+j/5//l/+f/6f/t/+3/6//q/+n/5//p/+v/7P/t
/+r/6P/y//T/9P/0//T/9//4//n/+v/7//r/+//3//n/+v/7//v//f/8//z//f/9//v/
+P/1//j/+P/5//r/+v/6//r/+f/9//7//P/6//f/8v/t/+n/5f/l/+T/4//l/+T/4v/i
/+P/4f/g/+D/3//f/+L/3//c/9z/3v/e/97/3P/b/9v/2f/Z/9n/2//Z/9j/2P/X/9f/
2P/Y/9j/2//d/97/3//b/9n/4f/d/9P/2v/k/+n/8v/w/9//5f/5/wIAEwA1AFcAdwCb
ALkA1ADXALoAkQBdACgA///Y/6v/jP+N/5n/pf+v/7L/vf/L/83/yv/O/9L/yv/G/9r/
3v/g/+H/4v/f/97/3v/d/93/3f/d/93/3f/d/9v/2//d/+L/5P/k/+L/4v/g/+D/5v/p
/+z/8P/t/+r/5//k/+f/6f/p/+n/6v/s/+7/7//w//H/8v/1//b/8//z//P/9//4//n/
/f/8//z//P/+//7/BAAGAAYACgALAAwADwARABUAFQAXABoAHQAiACYAKwAuADAAMQAz
ADQAOAA6AEAAQQBDAEQARABEAEQARABHAEcARgBEAEYASgBMAEoAQwA+ADcAMQAsACgA
JwAiACEAGwAaABkAEwATABIADAAKAAYABQAEAAcACQAJAAoABQACAP7/+P/6//3///8B
AP3/+//4//b/+f/6//r/+//9//3//P/8//r/+v/6//n/+v/7//7//f/7//r/+f/3//r/
/f///wEABAAIAAgACAAIAAgACAAGAAQAAgAFAAYACQAHAAoADAAOAA8ADAAIAAUAAwAF
AAUABAADAAQABAAFAAYABgAGAAYABQAIAAoACQAIAAUAAgD///3/+//7//r/+f/2//T/
8f/w//H/8f/y//T/8P/t/+3/5//p/+r/7f/u/+//7v/u/+//7P/r/+r/6//s/+z/7f/t
/+7/8P/x//L/7//v/+7/7f/3//H/6f/n/+//+P/4//v/AgD+//n/+/8HABAAFQAtAE8A
ZQCJALUA1gDlAOIAwQCVAGYAMQD8/9H/tv+n/5//p/+5/8j/1//X/9H/2P/g/+D/5v/0
//b/9P/y/+//7P/t/+7/8P/x/+//7//v/+//8f/x/+//7//v//L/8v/w//L/9P/0//b/
9f/1//X/9v/2//b/9v/2//X/9f/z//H/8v/0//b/9//1//X/9f/3//3/+//8//3//P/6
//j/+f/7//z//f8AAAEABgAHAAYABgAFAAQABQAJAA0ADQAPABIAFQAaAB4AIgAkACUA
JQAoACoALwAyADUANQA2ADYAOQA6ADsAPAA6ADkANwA0ADYAOAA4ADQAMAAuACoAJwAk
ACAAHwAaABUADQAKAAcA/v/9//v/9P/1//T/9v/4//b/9f/y//D/7f/s/+r/5v/m/+f/
5//n/+T/4//h/+D/4f/i/+L/4//l/+X/5P/k/+T/5P/k/+P/4//j/+X/4//k/+T/5P/j
/+H/4//k/+X/5//m/+X/5P/p/+b/4P/i/+T/5v/o/+z/7P/s/+z/7//w//P/8f/v//D/
8f/x//H/8P/w//H/9v/3//f/9//5//j/+P/4//b/9v/2//X/+f/6//j/9v/1//L/7//t
/+j/5//l/+P/5f/m/+b/6P/k/+H/3//e/93/3f/g/93/3P/c/97/3v/i/+L/4//l/+P/
4f/f/9//4v/i/+P/4//f/97/3P/a/93/3//g/+H/3f/d/+X/5f/f/+D/8P/3//D/6v/t
//f/AQASACsASwBtAJEAsQDPAOAA0QCkAHEANwAGAN//uP+d/5D/i/+b/6//s/+4/8H/
x//F/8j/zP/Q/9j/6P/m/+P/4v/g/97/4f/i/+T/5f/i/+H/4P/f/+H/4f/f/9//3//i
/+L/4P/i/+T/5P/m/+b/5f/k/+T/5P/k/+T/5P/o/+v/7P/t/+z/7P/s/+v/6//r/+v/
7f/t/+n/6P/n/+v/7P/t//H/8v/y//L/9P/2//z//v/+/wIAAwAEAAcACQANAA0ADwAT
ABUAGQAcAB8AIgAkACUAJwAoACwALgA1ADUANgA2ADYANgA2ADYAOAA5ADkAOAA1ADYA
NQAwACwAKgAmACMAHAAYABcAEgAPAAkACAAHAP3/+//4//D/8P/u/+//8P/u/+3/6v/o
/+j/6P/n/+T/5v/n/+f/5//m/+X/4//i/+T/5v/n/+n/5f/j/+D/3v/e/97/3v/d/+D/
4//o/+n/4//g/93/2f/h/+H/3P/d/+L/5P/k/+T/5P/m/+b/5v/m/+j/6P/q/+f/6P/q
/+z/7f/t/+z/7P/t/+3/7f/s/+v/7P/s/+3/7v/t/+7/7//v/+//7v/q/+b/5f/i/9//
3f/c/93/3f/d/9//3v/c/9z/2f/X/9b/1v/T/9P/1v/T/9L/0v/U/9T/1f/U/9T/1f/T
/9H/z//P/9L/0v/T/9P/0f/S/9L/0v/U/9f/2f/b/9v/1//Z/9f/1//a/+L/5f/k/+b/
4f/f/+3/AAAVAC8AUQB7AJ8AvwDUAMUAogB9AEsAFgDp/77/l/+G/4n/j/+d/6n/qP+t
/8H/yf/G/8z/0v/Q/9D/1v/Y/9r/2//c/9r/2v/b/9v/3v/f/+D/4f/j/+P/4f/h/9//
4P/e/9r/3P/e/97/4P/j/+P/4//k/+L/4v/i/+L/5f/p/+v/7f/t/+7/7//v/+7/7f/s
/+3/8v/v/+//7//z//T/9f/5//r/+v/6//z//f8CAAMAAgAFAAcACQANABAAFQAWABkA
HAAfACQAKAArAC4AMAAxADYAOAA9AEAAQgBBAEEAQABBAEAAPwA+AEIAQwBDAEIAQQBC
AEEAPAA5ADgANQAzACwAJgAjABwAHAAXABcAFwAQAA8ADQAGAAUAAgACAAIABAAFAAQA
BAABAAAA/v/6//z//f/9//3/+//7//r/+v/4//j/9//3//r/+//7//z/+//6//n/9//1
//X/9//1//b/9v/2//X/9v/5//v//f/+/wAA+v/7//z//f/+/wMABAAFAAYACAAIAAoA
BwAIAAoADAANAAsACgAKAAsADQANAAwACwAKAAgABwAGAAkACgALAAsADQAOAAwACgAI
AAQAAAD9//v/+//6//n/+//6//j/+P/3//X/9P/0//H/8f/0//H/8f/y//X/9v/z//D/
7v/t/+3/7f/t/+//8v/y//P/8//z//T/9P/0//P/8//y//H/7//t//P/9f/z//T/9v/1
//z/BgAHAP3/+/8GAB0AOQBVAHcAnQDBANwA6QDeALcAiwBcACkA+P/R/7L/nf+b/6//
vf++/8f/0//b/+D/3P/c/+b/8P/4//X/9P/y//D/8P/w//H/8f/x//H/8f/x//X/9f/z
//P/9f/4//j/9v/1//b/9f/2//j/+f/6//z/+v/6//r/+v/7//3//f/9//v//P/9//3/
+//7//v//f8EAAMABQAHAAkACAAHAAkACAAIAAgACgAMABIAFAAUABYAFwAYABsAIQAn
ACkALQAtAC0ALwAwADUAOAA6ADsAPwBCAEgATABPAE8AUABQAFQAVABUAFQAUwBTAFIA
UABSAFQAVABQAEwASgBGAEMAPwA8ADwAOAA2ADEAMQAxACgAJQAhABgAFwAUABQAFAAU
ABMAEAAOABAAEgATABIADgANAAsACQALAAsACgAKAAoACgAJAAkACwALAAoACgAMAAwA
DAALAAsACwANAAsACwAMAA0ADQALAAsACgAJABQADAAKAAwAEQAUABcAGgAZABgAFwAW
ABoAGgAcABkAGAAYABgAFwAaABoAGwAdAB8AHwAeAB0AHQAcABwAHAAbABwAHQAdACEA
IgAgAB4AGwAYABUAEwAOAA0ACwAJAA0ADgAOABAACwAHAAQAAgADAAMABgADAAIAAgAE
AAQAAwAAAP7//f8AAAEAAgAFAAQAAgABAP//AQACAAIAAgACAAMAAwADAAEA//8BAP//
AwAOABAABwAKABAAEQAPABUAHAArAEMAYQCJAK8AxwDgAPkA8ADLAJ8AagA3AAwA5f/A
/6//tf/B/8//3P/j/+P/6f/s/+r/8P/6//z/AAABAAIAAgACAAEAAAAAAP//AAABAAIA
AwAHAAcABQAFAAUACAAIAAYACgAOABAAFAASAA8ADAAKAAoACgAKAAoADQAPAA8ADwAQ
ABIAFAAVABEADwANAA0AEQAPABAAEQAUABQAFAAXABoAGgAaABwAHAAiACQAJAAmACcA
KAArAC4AMwA0ADcAOgA9AEIARgBIAEoASwBLAE4AUABVAFgAWgBZAFkAWABbAFwAXQBe
AGEAYQBgAF4AXwBiAGMAYABcAFoAVgBTAE0ASABGAEAAQAA7ADsAOwAyADEALwAoACkA
LgAwAA==
         </WaveFormData>
      </LeadData>
      <LeadData>
         <LeadByteCountTotal>10000</LeadByteCountTotal>
         <LeadTimeOffset>0</LeadTimeOffset>
         <LeadSampleCountTotal>5000</LeadSampleCountTotal>
         <LeadAmplitudeUnitsPerBit>4.88</LeadAmplitudeUnitsPerBit>
         <LeadAmplitudeUnits>��V</LeadAmplitudeUnits>
         <LeadHighLimit>2147483647</LeadHighLimit>
         <LeadLowLimit>268435456</LeadLowLimit>
         <LeadID>V6</LeadID>
         <LeadOffsetFirstSample>0</LeadOffsetFirstSample>
         <FirstSampleBaseline>0</FirstSampleBaseline>
         <LeadSampleSize>2</LeadSampleSize>
         <LeadOff>FALSE</LeadOff>
         <BaselineSway>FALSE</BaselineSway>
         <ExcessiveACNoise>FALSE</ExcessiveACNoise>
         <MuscleNoise>TRUE</MuscleNoise>
         <LeadDataCRC32>4147691486</LeadDataCRC32>
         <WaveFormData>
8v/0//T/8//z//H/8f/w/+7/7v/w//D/7//v/+//7//x//H/7//x//P/8//z//b/+P/2
//T/8v/0//b/+P/6//b/9P/8/wgAFgAjADQATABmAH8AnACrAKMAkAB1AFIAMQAXAPT/
z//G/9b/2P/T/9b/1//R/9T/3f/m/+j/6//z//H/6//u//D/8P/v/+//7//v/+//7//v
/+//7//x//H/7//v//D/8f/0//P/8v/x//D/9P/y//D/8v/1//f/9P/y//T/8v/0//T/
9f/z//P/9f/y//P/9P/1//b/+P/2//b/9v/4//j/+v/7//n/+//8//z//v8CAAUABQAH
AAcACQALAA0AEAAQABAAEQATABQAFgAZABkAGgAbAB8AIgAnACsAKgAqACwALgAvACoA
KgAsAC0ALwAwADAALQAwACwAKAAlACAAHgAcABcAEwASABEADAANAA8AEAAIAAYABQAE
AP///v/9//z/+//5//n/+f/3//f/+P/4//b/9//3//X/8v/y//P/9P/y//L/8P/w//H/
9P/z//T/9f/2//b/9//0//T/9P/z//P/8//0//X/8//z//L/9P/5//3/+f/y//b/+P/6
//z//v/+//7//v8AAAAAAAD///3//v/+////AAABAAIABQAEAAMAAQAAAP///v/+//7/
AQADAAcACgAGAAQA///6//n/9v/z//L/8v/y//T/9v/z//H/7v/t/+v/6P/n/+b/5f/m
/+r/6P/m/+b/6P/o/+n/6f/n/+f/5P/k/+T/5v/n/+f/6P/p/+b/5f/k/+H/5f/l/+X/
5f/q/+z/7P/s/+j/5P/m/+j/6P/s/+z/8v/+/xAAHwA2AFYAagB5AJIApQCdAIQAZQBE
ACEA///g/8//wv+6/7z/x//I/8X/y//W/9v/4v/k/9//4f/l/93/4P/k/+b/5//p/+n/
6f/p/+j/5//m/+X/5f/l/+P/4//l/+X/5//l/+b/5//o/+7/7v/s/+7/8f/w/+z/6f/q
/+f/6P/n/+f/6P/p/+z/6v/r/+z/7f/u/+//7P/r/+r/6v/q/+z/7f/u//H/8//0//X/
+v/+/////v/9//7///8BAAQABAAEAAgACwANABAAFQAXABoAHQAcABwAHgAfACAAIAAi
ACQAJwAiACIAJAAiACMAIwAiAB4AIgAfABwAGAAUABMAEgARAA0ADAALAAIAAQABAAAA
+P/2//X/9P/y//L/8v/y//P/8f/x//H/7v/t/+3/7P/q/+v/6//p/+r/6v/r/+z/7P/s
/+r/6v/p/+r/5//m/+f/6P/o/+n/6f/q/+v/6//q/+n/6f/p/+j/7f/v/+7/6v/r/+z/
7f/u//H/8v/z//T/9f/0//P/8f/y//T/9f/3//X/9f/1//f/+P/5//n/+v/5//j/+P/4
//n/+f/7//z/+v/6//f/9P/z//D/7f/s/+z/6v/q/+r/6f/n/+T/4//m/+b/6P/q/+b/
5P/l/+D/4v/i/+T/5P/l/+X/4//j/+D/4P/g/+L/5P/j/+P/4//h/+H/4f/f/+H/4f/h
/+H/5v/m/+L/3v/i/+j/5P/e/+T/7P/q/+7/+v8EAA8AHgA0AE4AbQCIAJ0AoQCQAHsA
ZABFACEA9v/P/77/uP+4/8P/yv/F/8n/1v/d/9r/2P/d/9//3//f/+H/5P/l/+X/5P/j
/+L/4f/l/+f/6f/r/+3/7f/r/+v/6//r/+3/6//q/+n/6P/s/+z/6v/s/+//8v/w/+//
8v/v//D/7//v//H/8f/z//D/7//u/+3/7P/y//D/8P/w//D/8P/y//P/8//1//b/9v/5
//7/AgADAAEAAQADAAUABwAKAAoACgAKAA0ADwASABkAGwAeACEAIAAgACIAIwAlACYA
KQAsADIALgAvADIAMAAxADEAMAAsADAALQAqACgAJAAjACIAHQAZABgAFwAPAA0ADAAK
AAYABgAHAAgABAACAAAA/v////3//f/9//z/+//7//r//P/9//3/+//6//r/+//8//r/
+v/4//j/+v/8//r/+v/6//r/+f/5//v//P/9//3/+v/5//n/+f/8//3//f8AAAUA/P/+
/wAAAgAEAAMAAgABAAAABQAIAAsADQAKAAoACQAJAAkACQAJAAsACwALAAoACgALAAoA
CgAKAAoACQAKAAoADgAQAA8ADgALAAgABQAEAP///P/7//r/+P/3//X/9f/3//b/9//4
//f/+P/8//r/+f/4//n/+P/2//X/8v/x/+//7v/t/+7/7//v//D/8f/v/+//7//t/+7/
7f/s/+v/8P/w/+7/8P/y//L/8v/w/+z/7P/u/+7/+P8IABEAHAAyAEoAZQCAAJUAoQCm
AJsAfABZADcAFADx/9j/yP/E/8v/zv/R/9n/2v/X/+D/6v/r/+n/6f/n/+n/7P/t/+3/
7f/t/+3/7f/v/+//7//v//P/8//x//H/8P/v//D/7f/s/+v/6v/u/+//7v/x//X/8v/u
/+v/7P/u//L/9P/3//b/9f/2//L/9P/0//T/9P/6//j/+P/4//f/9v/3//f/+v/9////
AAD+/wAAAQD//wMABQAJAA0ADgAQAA8ADgAQABMAFQAYABoAGwAdAB8AIwAkACcAKQAs
ACwALgAwADMALgAuADAAMwA1ADYANgAxADQAMAAsACoAJgAlACQAIQAdABwAGwATABEA
EAAOAAkACAAIAAgABwAGAAUABAADAAEAAQABAP7//f/9//z/+//7//r/9//1//T/9P/0
//b/+P/4//r/+v/8//r/+v/8//z/+//7//j/+P/4//f/9P/z//P/8//1//f/+P/8////
/f/8//7//v/+//7/AAAAAAAAAAAFAAYABwAHAAYABgAFAAUABAADAAIAAwAEAAUABQAG
AAYABgAHAAgABwAHAAkACgAMAAwACQAGAAQAAAD8//r/9//0//P/8v/2//f/9//5//b/
8v/w/+7/7v/u//H/7v/w//D/8v/y//H/8f/v/+//8P/w//D/8v/v/+3/7P/r/+3/7//x
//H/8f/x//H/8f/2//r/8P/s//T/9P/u//D/9P/4//j/9P/y//z/CwAaAC4ASgBhAHIA
iQCjAKgAmQCEAGkARQAmAAUA3v/K/8z/0//W/9f/3f/i/+f/6P/o/+n/7f/z//P/9v/4
//j/9//5//n/+f/5//j/9//2//X/+P/5//j/+f/3//f/+f/3//X/9f/1//r/+P/2//j/
+//7//j/9v/4//r//P/8//3//P/7//z/+P/8//7/AAACAAQAAgACAAIAAAAAAAIAAwAB
AAMABAAEAAYACgANAA0ADQANAA8AEQAXABoAGgAaAB4AIwAnACwALAArACsAKwAvADAA
MwA1ADQANAA2ADgAPQA6ADwAQAA/AD8APgA8ADwAQAA9ADoANwAyADAALgArACcAJgAl
ACEAIQAiACIAGgAYABcAFgAWABYAFgAWABIADwAOAA0ACgAJAAkACAAKAAsACwAJAAoA
CgALAAwACgAKAAgACAAJAAwACwAMAAoACAAFAAMABAAGAAgACQAHAAUABAADAAYABwAH
AAoACQAHAA0AEQASAA8ADgANAAwAEAASABQAFgAWABYAFgAVABMAFAAUABUAEgARABAA
EQAUABUAFQAWABQAEgARABAAEgATABYAGAAXABYAEgAOAA0ACgAHAAYABwAGAAcACAAG
AAMA///9//7//P/8//z/+P/4//v/+P/6//r//P/8//r/+f/2//X/9f/2//f/+v/4//f/
9//3//X/9f/1//P/9f/1//X/9f/2//D/8v/2//j/+P/2//j/AAAAAPr//v8QACAALQBA
AGAAegCRAKYArQChAIoAawBKAC8AEQDw/9n/zP/K/8r/0//W/9P/1//m//H/7P/o/+3/
8//3//P/8//0//P/8f/y//P/9P/1//X/9f/1//X/9//3//X/9f/0//P/9P/x/+//7//v
//T/9f/0//f/+//9//r/+P/6//n/+v/5//n/+f/5//v/+P/7//z//f/+//7/+v/4//b/
+P/4//r/+//9////AAAAAAAABAAHAAcABwAHAAkACwARABQAFAAUABQAFwAZABwAIgAj
ACUAJwAoACgAKgArACoAKgAsAC4AMwAwADIANgAyADEALwAsACcAKgAmACIAIwAgACAA
IAAcABcAFQATAA4ADQANAAwABgAEAAMAAgABAAAA///+//3/+//7//v/+P/3//f/9v/2
//f/9//1//f/+P/6//z/+//6//f/9v/0//b/9P/0//T/9P/z//P/8//0//X/9f/y//H/
8f/x//P/9f/2//r/9f/1//z//f/+////AAAAAAAAAAAAAAQABAAEAAMAAQACAAIAAwAB
AAEAAQADAAEAAQAAAAAA/v/8//v/+v/9////AwAGAAQABAABAP7////8//n/+P/0//L/
8v/y//T/8//x//H/8v/w//D/8P/u/+7/8f/u//D/8P/y//L/7//v/+3/7f/t/+7/7//y
//H/7//u/+3/7//v/+//7f/x//H/8f/x//D/8P/q/+r/7v/y//D/7P/4/wQA/v/2//r/
AgAVADIASgBgAHsAkgClAKsAmgB9AGAAPQAZAPj/3//M/8T/zv/V/8z/zf/X/97/4//o
/+r/5//p/+3/8f/w//L/8v/x//P/8//z//P/8f/x//H/8f/1//X/8//z//D/7//w/+3/
7v/v//D/9v/0//L/9P/3//n/9v/0//b/9v/4//j/+f/4//f/+P/0//f/+P/5//r//f/6
//n/+P/5//r//f///wEAAwAEAAQAAwAGAAgABwAFAAUABwAJAA0AEAAQABAAEwAXABoA
HgAiACMAJQAnACgAKAAqACsALgAuADAAMgA0AC4ALQAuAC8AMQAyADIALwAyAC4AKgAo
ACQAIwAiACAAHQAdAB0AFAATABMAEgANAAwADAAMAAYABAACAAAAAQD////////9//3/
/v/+//z//f/9//v/+//8//7/AAD+//z/+P/2//b/+P/2//b/9v/2//X/9f/2//j/+v/7
//r/+f/5//n/+P/5//n//P/9/wAAAgACAAIAAgACAAIAAgACAAcACAAJAAkACAAIAAcA
BwAHAAcABwAJAAcABwAGAAYABwAGAAYABgAHAAcACQAKAAgACAAFAAIAAgAAAP7//v/6
//j/+P/4//j/9//1//X/9P/y//L/8v/w//D/8//w/+//7v/v/+7/7P/r/+j/5//q/+z/
7v/y//H/7//u/+3/7f/t/+3/6//v/+//7//v//b/8v/u//L/9v/y//D/9P/0//L/9P/6
//7/DAArAEAATABiAIEAmACjAKMAmAB7AGAAQwAbAPL/1f/C/8D/xv/N/9D/1f/b/+D/
4//i/+T/4//p/+//7f/t/+7/7f/r/+z/7f/u/+//7//v/+//7//x//H/7//v/+//7//x
/+//7f/t/+3/8v/x/+7/7//x//L/8P/v//L/9P/2//b/9//0//P/9P/w//L/8v/y//L/
9P/y//L/8v/1//b/+f/7//j/+f/5//j/+f/+/wIAAwAFAAUABwAJAA0AEAAQABAAEAAT
ABUAGAAcAB0AHwAhACQAJgAqAC0ALgAuADAAMgA0AC4ALQAuADAAMQAxADAAMQA2ADQA
MgAuACgAJQAiACAAHQAdAB0AFAATABMAEgAKAAgABwAGAAIAAAD+//z//f/7//v/+//5
//n/+v/6//f/9//2//P/8P/w//H/8v/z//T/8//0//P/9P/x//D/8P/w/+//7//v//D/
8f/x//D/7//v/+//8v/z//P/9v/7//j/+P/4//j/+P/8//z//P/8//7//v/+//3//P/8
//v/+//9////AQAFAAMAAwACAAIA///8//r/+P/5//n/+//8//z//P/5//b/9//0//H/
8P/w/+7/7v/u/+z/6//p/+n/6P/m/+b/5v/k/+T/5//k/+L/4v/k/+T/5P/l/+T/5f/m
/+b/5v/o/+j/5//n/+f/5P/j/+L/3//j/+P/4//j/9z/5v/q/+b/6P/s/+7/7P/o/+T/
6P/w//D/8P/9/xAAJAA6AFEAagCHAJ0AoACPAHIAXwBHABoA6//M/77/wP/J/8z/z//T
/9b/1//U/9r/4f/f/+H/5f/o/+r/6v/p/+v/6//r/+v/6f/p/+n/6f/t/+3/6//r/+j/
5//o/+X/6P/p/+r/8P/t/+r/6//t/+7/7P/r/+7/7v/w//D/8f/x//H/8//w//L/9P/2
//j/+f/2//X/9P/3//j/+//9//v/+//6//j/9v/6//3//f8AAAEABAAHAAsADgAOAA4A
EAATABUAGAAcAB0AHwAhACAAIAAiACMAJgAoACwAMAAyACwAKwAsACoAKwArACoAKgAu
ACsAKAAmACIAIQAgACAAHQAdAB0AFQATABIAEAALAAoACgAKAAkACAAHAAYAAQD9//v/
+f/5//n/+v/6//z//f/9//v/+//8//7/AAAAAAAA/v/+//z//v/8//z///8AAAAAAQD9
//z/+//5//v/+//8//3//f/9//z//v8HAP3//f8EAAUABgAHAAgADAAMAAwADAALAAoA
CQAHAAkACgAKAAsACgAJAAgACQALAAsACgAKAAkACAAIAAgABwAHAAkACgALAAwACgAI
AAYAAgD+//z/+//6//v//P/7//n/9v/1//L/8P/w//D/8f/y//b/9P/0//T/9v/2//L/
8f/u/+3/7//w//H/9P/z//H/8P/v//D/8f/y//H/8f/x//H/8f/2//D/8P/2//z//P/4
//b/+v/+//7/+v/4//7/EQAqAEIAVABrAIoAnwCnAKgAkwB4AGMAPwAUAPP/3P/O/8r/
0//a/9v/3f/i/+P/5P/o/+3/7//v/+//8f/0//X/9f/1//X/9f/1//f/9//3//f/9//3
//X/9f/z//P/9f/z//L/8f/w//T/9v/2//r////9//r/+P/6//r//P/8//3//P/7//z/
+P/7//z//f/+/wAA/v/+//7/AAAAAAIAAwACAAMAAwACAAAABAAHAAcABwAHAAkACwAP
ABIAEgASABIAFQAXABoAIQAjACYAKQAoACgAKgArAC4ALgAwADIAMwAuAC4AMAAxADMA
NAA0ADEANAAwACwALQAqACoAKgAkAB8AHQAbABYAFQAVABQADAAKAAkACAAHAAYABQAE
AAMAAQABAAEAAAD//////v/8//v/+f/1//f/+P/6//z//v/+//z//P/8//7//P/8//z/
/P/7//v/+P/4//j/9//4//f/9//3//n/+//8/wAAAAD///7///8AAAQABAABAAAA///+
/wEAAgADAAQABQAEAAMAAQACAAQABQAHAAUABQAFAAcABQAFAAQABAABAAAAAAAAAAEA
AQADAAQABAAEAAEA/v////7//f/+//r/9v/0//L/8P/v/+3/7f/w//D/8v/0//D/8P/z
//D/7f/s/+3/7P/t/+3/6//r/+n/6P/n/+j/6v/p/+n/6f/q/+v/7P/r/+z/6//q/+n/
7v/o/97/4P/s//L/8P/u//b/+v/0//D/9P8CABEAJgBEAF4AdQCSAKMAnQCGAGkATAAv
ABEA8v/P/7j/uP/A/8X/yP/L/9P/1v/V/9b/3v/n/+X/4f/p/+n/6v/p/+f/5//n/+f/
5//l/+X/5f/l/+n/6f/n/+f/5f/l/+f/5f/j/+P/4//o/+r/6P/q/+3/7f/q/+j/6v/n
/+j/5//n/+n/6f/r/+j/5v/m/+b/5v/s/+r/6v/q/+r/6v/s/+3/7f/v//D/8P/u//L/
9f/1//f/9//5//v/AQAEAAQABAAEAAcACQAMAA4ADwARABMAFAAUABYAFwAZABoAHQAg
ACMAHgAeACAAIAAhACEAIAAcAB4AGQAUABMAEAAQABAACwAHAAYABQAAAP/////+//r/
+P/3//b/8//y//H/8P/w/+//8P/x/+v/6f/o/+b/6P/p/+n/5//n/+j/6v/s/+v/6v/n
/+b/5v/o/+b/5v/o/+j/5//n/+f/6P/p/+n/5v/l/+X/5f/l/+X/5P/m/+v/8//t/+f/
6v/s/+z/7P/s//D/8v/0//b/9v/0//L/7//v//D/8P/x/+//7//v//H/8v/z//P/9P/x
//D/8P/w//T/9f/4//r/9v/0/+//6v/n/+T/4f/g/+D/4P/i/+T/4v/h/9//3//d/9r/
2f/Y/9n/2v/e/9z/2//a/9v/2v/Y/9f/1P/T/9P/1P/V/9j/2P/X/9f/1//X/9f/1//V
/9b/1f/U/9P/1P/S/8z/1P/Y/9b/2P/a/97/3v/W/9r/6v/0/wcAJgA8AE4AaQCCAIsA
fQByAGMAOgAPAPP/1P+5/6z/qv+u/7v/vP+3/7f/vv/L/9T/zv/J/9H/0//P/9L/1P/U
/9P/1f/V/9X/1f/U/9P/0v/R/9H/0f/P/8//0//V/9n/2f/U/9H/zv/Q/9H/0P/T/9f/
2P/W/9X/2P/X/9j/1//X/9n/2//f/97/2//a/9n/2P/b/9j/1//W/9j/2P/a/9v/2f/b
/9z/3P/e/+L/5f/l/+P/4//l/+f/7v/y//P/9P/0//f/+f/8/wAAAQADAAUACQAKAA0A
DwAQABAAEgAUABUADgAMAAwADgAPAA8ADgAOABIADwAMAAsACAAIAAgABQABAAAA///2
//X/9f/0/+//7v/u/+7/7f/s/+v/6v/r/+n/6f/p/+X/4//i/+D/4f/j/+T/4//g/+D/
4f/i/+P/5P/j/+T/5P/m/+T/5P/k/+T/4//j/+T/5v/o/+n/5//l/+T/4//l/+f/6P/s
/+v/6//y//L/8v/y//L/9f/2//f/+P/3//b/9f/z//b/+P/5//v/+f/5//n/+//7//v/
+v/6//n/+P/4//j/9//3//n/+v/9//7//P/6//j/9P/w/+7/6v/o/+j/6P/o/+f/5f/l
/+X/5P/l/+b/5P/k/+f/5P/i/+L/5P/k/+X/5f/j/+P/4P/g/+D/4v/h/9//3v/d/97/
3//g/9//4v/j/+T/5f/g/+D/6v/i/9b/3v/m/+b/8P/u/9z/4v/0//b/AwAgADgAUABr
AIIAmQChAJIAewBeAEEAKQAGANf/vv++/8D/wf/I/83/0//c/9//3P/g/+P/2f/R/+H/
5P/o/+r/6//q/+n/6P/n/+X/5f/l/+X/5//n/+X/5f/m/+f/6v/p/+b/5f/k/+j/6//s
//H/9//0/+7/6f/o/+r/7P/s/+3/7//v//H/7v/y//T/9v/4//r/9v/0//L/9f/2//n/
+//5//v//P/8//r//v8BAAEAAwADAAUABwAJAAwADAAMABAAEwAVABgAHgAfACEAIwAk
ACQAJgAnACkAKgAtADAAMgAsACsALAAuAC8ALwAuADAANgA1ADQAMQAsACoAKAAhABsA
GAAVAA8ADwAQABAACwAKAAoACgAFAAQAAwACAAUABQAHAAkAAwD///z/+P/7////AgAD
AP///P/6//j/+//8//v//P/+/wAA/v/+//z//P/7//v//f/+///////8//v/+//7////
AQACAAYABwAKAAoACgAKAAoACQAIAAcABgAKAAoACgAJAAoADAANAA8ADQALAAkACQAL
AAsACgAKAAkACAAIAAgABwAHAAkACgANAA4ADAAKAAcABAABAAAAAAD+//7//v/7//f/
8v/v//L/9P/4//z/9v/0//X/8P/y//L/9P/0//T/9f/0//X/8f/w/+//8P/x//H/8v/z
//b/9//4//f/9v/1//T/8//+//j/7v/s//L//P/6//z/AAD6//b/+v8EAAgACQAeADgA
RgBfAIQAnQCrALAAoQCGAGsASQAgAP//5v/U/8z/0f/Y/+P/7//q/+H/6v/y/+3/8f//
////+//6//f/8//2//f/+P/5//f/9//3//f/+f/5//f/9//5//n/+//5//v/+//7/wAA
/v/8//7/AQD///z/+v/8//v//P/7//v//f/9/////P/8//z//P/8/wEAAAABAAIA///+
//////8AAAMABQAGAAQACAALAAsACAAHAAgACQANABAAEAAQABMAFwAaAB4AIAAhACMA
JQApACoALQAvADAAMAAyADQAOQA0ADQANgA1ADUANAAyADIANgAzADAAMAAsACsAKgAp
ACUAJAAjABkAFwAWABQADAAKAAkACAAHAAgACQAKAAcABQAFAAUAAAD//////v/+////
///9//r/+P/3//b/+f/6//n/+v/6//z/+v/6//z//P/7//v/+v/6//r/+f/6//n/+f/5
//j/+f/5//z/+v/5//j/+f/+//r/8v/2//j/+v/8//z//P/8//z/AQACAAMAAwADAAQA
BAAFAAQAAwACAAMABQAHAAgACgAJAAgACAAIAAYABQAGAAYACAAKAAkACAAFAAIA///+
//n/9v/1//T/9//3//b/9//1//L/8f/w/+7/7v/x/+7/7v/u//D/8P/x//P/8//1//P/
8v/x//L/8//z//T/9f/x/+//7f/p/+3/7f/t/+3/7P/u//T/8v/q/+z/+v/+//T/8P/2
/wAACAASACUAOgBSAGoAgQCYAK0ApQCKAGsASgArABEA8P/X/8z/xP/M/9f/2P/Z/+H/
4v/f/+D/4v/j/+/////3//T/9P/y/+//8v/z//T/9f/0//P/8v/x//P/8//x//H/8//z
//X/8//1//X/9f/6//f/9P/1//f/+f/2//T/9v/5//z//f////3//f////z/+v/6//r/
+v/9//r/+f/4//v//P///wEAAAABAAEAAAAAAAQABwAHAAkACQALAA0ADwASABIAEgAW
ABkAGwAeACEAIQAiACMAIwAiACMAIwAkACQAJgAoACkAJAAkACYAJwApACoAKgAnACoA
JgAiACIAHgAdABwAGAATABEADwAKAAkACQAIAP///P/6//j/9f/0//P/8v/z//H/8f/x
//D/7//v/+7/8P/x//H/7//t/+z/7P/s//D/8v/y//T/8f/w/+v/6P/o/+j/5//n/+z/
8P/0//f/8f/t/+r/5//u/+v/5//o/+7/8P/w//D/8P/y//L/8v/y//T/9P/0//P/9P/2
//f/+f/5//n/+f/7//n/+f/4//j/+f/4//j/+P/3//f/+f/6//n/+P/0//D/7//s/+n/
6P/n/+b/5//o/+r/6f/n/+f/5P/i/+L/4v/e/97/4f/e/97/3v/g/+D/4P/h/+D/4f/d
/9z/2//c/97/3f/d/93/3f/d/93/2//f/+H/4//l/+T/4P/g/97/3P/g/+b/6P/m/+j/
5P/i/+7//P8LAB4ANABQAGsAhgCXAIsAeABnAEoAKQANAOz/x/+6/7z/vP/B/8r/w//D
/9T/2f/U/9j/3f/X/9f/3//i/+T/5P/j/+L/4f/g/9//4v/j/+T/5f/p/+n/5//n/+P/
4f/h/93/3f/d/93/4v/j/+L/5f/p/+f/5P/i/+T/5v/q/+z/7//t/+3/7//s/+n/6P/n
/+b/6//q/+v/7P/u/+7/8P/x//P/9f/2//b/9P/4//v/+//8//3/AAADAAcACgAKAAoA
DgARABMAFgAZABkAGgAbAB4AIAAkACcAJgAmACgAKgAsACYAJQAmACgAKQApACgAJgAq
ACcAJAAjACAAIAAgABsAFQASAA8ACgALAA0ADgAGAAQAAwACAP///v/9//z//v/9//7/
///7//n/+P/2//j/+f/5//f/9P/0//X/9v/0//T/8v/y//X/+P/3//j/9v/2//X/9f/z
//T/9f/1//b/9f/1//X/9//5//r//v/9////+v/8//z//P/8/wEAAgADAAQABAAEAAQA
AwAGAAgACQALAAoACQAIAAkACQAJAAgACAAFAAQABAAEAAUABQAHAAgACQAKAAgABgAE
AAAA/P/6//b/9P/0//T/9v/1//P/8//0//L/8v/y/+3/7P/u/+r/7P/u//L/9P/x/+//
6//p/+j/6P/o/+r/7f/t/+7/7//v/+//7//t/+7/7f/s/+v/6v/o/+7/7v/u/+7/7P/q
/+7/+P/4//D/7P/0/wUAHgAwAEQAYQCCAJkAowCgAI0AdABZADsAFgDz/9T/wP+8/8n/
zv/L/9X/3P/j/+b/3v/b/+P/7f/1//H/8P/t/+n/6f/p/+n/6f/p/+n/6f/p/+v/6//p
/+n/6v/r/+7/7f/s/+v/6v/u/+//7v/x//X/8//w/+7/8P/w//L/8v/z//H/8f/z//D/
8P/w//D/8P/2//b/+P/6//n/+P/5//n/9//5//r/+v/8/wAAAwADAAMAAwAFAAcADgAS
ABMAFAAUABUAFQAWABoAGwAdAB8AJAAmACoALQAsACwALgAwADQAMAAxADQAMwAzADIA
MAAwADQAMQAuAC4AKgApACgAJwAjACIAIQAbABsAHAAcABMAEAAOAAwACQAIAAcABgAF
AAMAAwADAAQABQAHAAgABgAFAAMA//8AAAAAAQACAAIAAgAAAAAAAAACAAAAAAACAAIA
AQABAAEAAgADAAMAAwADAAQABQAEAAMAAQACAAsABQABAAQABwAKAA0AEAAPAA4ADQAM
AA4ADgAOAA0ADAAMAAsACwAOAA8AEAATABYAFwAXABgAFgAUABMAEgATABMAFQAWABgA
GAAVABIADwAMAAkACAAFAAIAAQAAAAQABQAFAAcAAwD+//v/+P/5//r//v/8//v/+v/7
//r/+P/3//T/8//1//b/9//6//j/9//3//f/+P/5//r/+f/6//n/+P/3//b/9v/4//b/
+P8CAP7/9P/6/wAA/v8AAAQABgARACIAOABYAHUAhACXAK0AsACfAIQAYwBFACgAAwDc
/8r/zv/X/+D/6f/p/+T/5f/m/+j/7f/z//X/+f/4//r/+v/5//j/9//2//X/9//3//f/
9//7//v/+f/5//n/+f/7//n/+//9////BgAEAAAAAAABAAEA/v/8//7/AAACAAIAAwAE
AAUACAAGAAIAAAD+//z/AQAAAAEAAgACAAIABAAFAAUABwAIAAgABgAKAA0ADQAPAA8A
EQATABUAGAAYABgAHAAhACUAKgAtAC0ALgAvADEAMgA1ADcANgA0ADQANAA6ADYANwA6
ADwAPQA9ADwAPABAAD0AOgA5ADYANgA2ADAAKwApACcAIwAjACQAJAAdABoAGAAWABcA
GgAbAA==
         </WaveFormData>
      </LeadData>
   </Waveform>
</RestingECG>
