# Supplementary material for: Detection of Left Atrial Enlargement Using a Convolutional Neural Network-Enabled Electrocardiogram
Source: Front Cardiovasc Med. 2020 Dec 17;7:609976. doi: 10.3389/fcvm.2020.609976 (PMC7773668; doi:10.3389/fcvm.2020.609976)
Supplement: Supplementary file 5 [file Data_Sheet_5.ZIP › normal4/1802035781_4347_0000000R.XML]

<?xml version="1.0" encoding="Windows-1252"?>
<!DOCTYPE RestingECG SYSTEM "restecg.dtd">
<RestingECG>
   <PatientDemographics>
      <PatientID>1802035781</PatientID>
      <PatientAge>71</PatientAge>
      <AgeUnits>Years</AgeUnits>
      <Gender>Female</Gender>
      <PatientLastName>zhaohuanxia</PatientLastName>
   </PatientDemographics>
   <TestDemographics>
      <DataType>Resting</DataType>
      <Site>1</Site>
      <AcquisitionDevice>MAC55</AcquisitionDevice>
      <Status>Unconfirmed</Status>
      <Priority>Normal</Priority>
      <AcquisitionTime>10:30:15</AcquisitionTime>
      <AcquisitionDate>12-12-2016</AcquisitionDate>
      <CartNumber>1</CartNumber>
      <AcquisitionSoftwareVersion>009C</AcquisitionSoftwareVersion>
      <XMLSourceVersion>MAC5000 v1.0</XMLSourceVersion>
   </TestDemographics>
   <RestingECGMeasurements>
      <VentricularRate>68</VentricularRate>
      <AtrialRate>68</AtrialRate>
      <PRInterval>158</PRInterval>
      <QRSDuration>76</QRSDuration>
      <QTInterval>388</QTInterval>
      <QTCorrected>412</QTCorrected>
      <PAxis>49</PAxis>
      <RAxis>16</RAxis>
      <TAxis>2</TAxis>
      <QRSCount>12</QRSCount>
      <QOnset>218</QOnset>
      <QOffset>256</QOffset>
      <POnset>139</POnset>
      <POffset>169</POffset>
      <TOffset>412</TOffset>
      <ECGSampleBase>500</ECGSampleBase>
      <ECGSampleExponent>0</ECGSampleExponent>
   </RestingECGMeasurements>
   <Diagnosis>
      <Modality>Resting</Modality>
         <StatementCount>3</StatementCount>
         <LabelText>12SL ��ϳ���</LabelText>
      <DiagnosisStatement>
         <StmtFlag>ENDSLINE</StmtFlag>
         <StmtText>�������</StmtText>
      </DiagnosisStatement>
      <DiagnosisStatement>
         <StmtFlag>ENDSLINE</StmtFlag>
         <StmtText>�������� T ���쳣</StmtText>
      </DiagnosisStatement>
      <DiagnosisStatement>
         <StmtFlag>ENDSLINE</StmtFlag>
         <StmtText>�쳣 ECG</StmtText>
      </DiagnosisStatement>
   </Diagnosis>
   <Waveform>
      <WaveformType>Rhythm</WaveformType>
      <WaveformStartTime>0</WaveformStartTime>
      <NumberofLeads>8</NumberofLeads>
      <SampleType>CONTINUOUS_SAMPLES</SampleType>
      <SampleBase>500</SampleBase>
      <SampleExponent>0</SampleExponent>
      <HighPassFilter>16</HighPassFilter>
      <LowPassFilter>150</LowPassFilter>
      <ACFilter>NONE</ACFilter>
      <LeadData>
         <LeadByteCountTotal>10000</LeadByteCountTotal>
         <LeadTimeOffset>0</LeadTimeOffset>
         <LeadSampleCountTotal>5000</LeadSampleCountTotal>
         <LeadAmplitudeUnitsPerBit>4.88</LeadAmplitudeUnitsPerBit>
         <LeadAmplitudeUnits>��V</LeadAmplitudeUnits>
         <LeadHighLimit>2147483647</LeadHighLimit>
         <LeadLowLimit>268435456</LeadLowLimit>
         <LeadID>I</LeadID>
         <LeadOffsetFirstSample>0</LeadOffsetFirstSample>
         <FirstSampleBaseline>0</FirstSampleBaseline>
         <LeadSampleSize>2</LeadSampleSize>
         <LeadOff>FALSE</LeadOff>
         <BaselineSway>FALSE</BaselineSway>
         <ExcessiveACNoise>FALSE</ExcessiveACNoise>
         <MuscleNoise>TRUE</MuscleNoise>
         <LeadDataCRC32>2874923042</LeadDataCRC32>
         <WaveFormData>
DAAMAA0ADgAFAPz/8P/s//P/9v/6//3/9v/r/+7/8P/u//T/9//x//v/6//b/97/7P8C
AAoA///9//z/AgARACMALgAuADsAWABsAHkAjACQAHYAZQBiAFEAQwBEADYACwDt/+//
6v/b/97/6P/w//b/9v/2//7/BAAAAP7//P/5//X/9v/3//L/8P/x//T/9f/x/+//9P/v
//H/8v/z//n/8//u/+z/7v/0//b/9//9//j/9f/8/wAA/P///wUABgD5//H/6v/i/+T/
5v/m/+7/8v/1//r/+f/3//X/+//5/wIAAwABAAAA+f/z//X/+//3//P/8f/1//n//f//
/wEA+//4//j/9P/2//X/9P/z//X/+P/8/wAA/v8AAPz/9//8//3/+//9//v//P///wEA
AgAEAAQABAAJAA4AEQAUAA8ADAAJAAcAAwAGAAQAAQAGAAsAEQAWABEAEAAKAP7//v8E
AAcACQANABUAFwAZABMADgAKAAcACwALAAsACwAAAPT/6//q//P/9v/8/wIAAgAAAP3/
+v/1//f/+P/4//r/+v/2//H/7//v//P/+P/4//j/9P/r/+3/8P/1//r/AAABAAQAAADz
/+3/5P/i/+f/8P/x//n///8CAPf/9v/5//X/7//z//j/+v/8//X/6P/n/+v/6v/r//D/
+P/9//n/9//6//3//P/2//D/7//x//D/8P/x//T/9//4//f/9//3//X/9f/5//7/+f/z
/+r/6v/v//D/9P/4//n///////7//v/2//H/7P/s/+z/8P/2//j//P/9//j/9P/7////
/P/3//n/9v/2//X/8v/0//b/+f/7//f/9f/1//X/9v/0//n//P/7//T/9f/4//f/9P/v
/+j/7P/3//3/AwD///3//P////z/8//q//D/9v/5//r/+v/6//7/9f/u/+7/7v/s/+z/
8//6/wYABAD8//H/8v/x//r/AAD+/+7/2P/g/+b/7P/y//f//P8EAAsABQABAP3/+f8C
AAIA/v8AAP3/+P/z/+z/8//6/wIAEQAQAAsABQD9////AAD//wEAAQABAAEABAAIAAgA
BgAEAAUABgAHAAMA///8//z/+P/y//X/+P/0//T/8//y//b/+P/0//v/BwD9//r/+v/7
//j/9P/w/+n/8v/4//r//f/3//D/4//k/+n/6v/x//X/9//1//3/AwAAAPj/7v/s/+X/
5/8CABIABQAHACgAQgA9AEAAYACDAJAAlACYAJkAhgBhAEUALgAaABMADwADAPr/6f/e
/+z//P8AAAAA8P/g/+D/4//m/+n/6//u//T/+v/6//j/+f/8//3/AAABAAkABwD+//b/
7v/r/+X/4P/e/+D/7v/4/wEADwD+//P/8v/u/+3/8//8/wAA/f/9//7//v/3//D/5//m
/+3/8//7//3/+v/5/wAA//8CAAEA/f/6//P/7//z//v/+//3//X/+f/5//v/+//7//7/
AAAFAAYABAADAAIAAQABAAAAAAAAAAEACAAJAAkABAD///f/8//2//r/AAAFAAkADAAN
AA4AFAAYABoAHAAWABIADgALAA8AFgAYABkAFQATABIAEAAWABwAHQAYABcAGgAaABkA
EQARAAsABQAIAAoADQARAA8ADQALAAkACAACAP//BAAEAAIAAwAEAAQAAgD///z/+v//
/wMABgAAAPz/9P/r/+7/8//8/wYABAAAAPj/6//v//L/9//8/wMABQAJAAYA+//3//D/
8P/w//T/8P/z//v/AAD3//j/AQABAP//BwAIAAYABAD5/+//7//0//T/9f/4//7/AQD9
//n/+v/7/wEA/v/7//3/+//4//b/9f/y//P/8v/v//H/8f/v/+//+/8EAAMAAQD9//7/
BAAGAP//+v/y/+//8v/0//f/8v/x/+7/8P/y//H/9P/z//T/+//6//r/BQACAPz/9P/z
//f//v8EAAgAAwAAAP7/+//5//n/+//9//z/+P/7//z/+f/w/+//8P/3//r/+//6//r/
/////////v/9//3/AQD///f/7//2//j/9//0//D/9f/+//r/+P/9/wAAAQAEAAEAAAAE
APr/+f/z//n//f/8//D/6v/w//T/+P/6//z//v/7//r//P/9//7/AQAEAAcACQAGAP//
/v/+//z/+v/2//L/8v/z//v/BQALABAAEwASABAADAALAAgABwAGAAgADAAOAA4ADgAG
AAIA/v/1//P/8v/0//L/7v/1//z//P///wMABwAQAAMA9P/w//H/6//o/+j/6f/z//r/
AQAFAAYABAD+//n//P/8//b//v/7//b/9//1/+3/9f8HAAkA/P/4//b/8P/z//f/+P8E
ABcAJwAyAD4ASwBgAIAAowDAAMAAmgBfADIAIQAPAP7/BAAHAPf/5//e/9//7v/4//L/
+v8KAAgA+v/+//r/+P/2//P/8//2//n/9v/x/+//7//t/+//8f/6//n/9//2//X/+f/3
//T/9P/4//3//v/+/wMAAgADAA4AFgAEAPn/8f/k/+f/7f/0//r/+f/4//X/+v8DAAsA
FQAZAA8ABwAHAP/////7//T/7v/u/+3/9P//////+//5//3///8DAAUABwAIAAoADwAQ
AAsABwADAP///f/8//z//P8CAAoADAANABAAEQAPABEADwAQABMAFQAUABYAFgAWABUA
FAARAA4AEAAUABgAHQAdACIAIgAhABoAFwAVABIAEgAWABUADgAOABIAEwATABUAGwAb
ABsAGQAYABgAGQAaABkAGAAXAA0AAgD6//r/AQACAAYACgAIAAYAAwAAAPv//f/+//7/
///+//n/8//2//v/BAAOAA0ADAAHAP3/+P/2//b/9v/5//n/+//2//T/9//3//7/AAAG
AAQACQANAA4AAQD+//7/+f/y//X/+v/8//7/9//w//P/+//+//v//P8AAAEA/////wQA
CQAGAPz/8v/t//L/9v/7/wEA/v////7/+//7//v/+f/5/wIACgAIAAUA/v/+/wMABAD8
//b/7f/p//b/AAALAA4ACQACAAAA/v/9//7/+//6//7/+v/3////AwAAAPv//f8AAAQA
BwAIAAYABgAHAAcAAAD7//j/9f/1//T/+v/+/wMAAAAFAAwACAACAPr/8P/z//v//v8B
APz/+f/3//n/+//1/+//+P8AAAUACAAKAAUABAD2/+r/7v/w//D/8v/3//7/CgAIAAQA
9f/w//z//v8AAAIABAD+//z//f/9//r/+f/4//f/AwAIAAkAEAAQAAwACAACAAAAAAAB
AAkACAAFAAEA+//7//r/9//3////BQALABQAEgAOAAgAAgD+//7//v/5//P/8P/w/+z/
6//z//v//P/7//v/+/8AAPz/9P/3////9P/w/+//7//v/+7/7f/p/+//8v/x//H/8//0
/+//+P/2//L/9P/z//n/9f/7//H/3P/g//L/7v/v/wMABgAAABEAJwAqAC4ARQBoAIoA
lwCQAIgAegBfAEoAMwAJAPL//P///+3/4f/s//f//P/2/+L/0v/U/+L/8P/4//X/9P/z
//H/9P/6/wAAAAD5//X/8//v/+v/6f/u/+n/6f/q/+v/8f/v/+z/7P/w//P/9P/0//n/
7f/n/+v/7P/r//H/+v/+//b/8//x/+7/7f/s/+n/7v/z//f//f/9//z/+/8CAAEA/P/z
/+f/3P/i/+f/9P8FAAMA///9/wEA+//3//H/6//u//D/9f/2//r//f8AAAMA///+//7/
/v///wQAAwABAAIAAQD9//3/AAAEAAoADwAJAAYAAQD8/wUADAARABYAEQAQAA8ADwAM
ABAADwANAAsACwAMAAwAEwAaABwAGAANAAoABAD9/wIACwAOABEADgAMAAsACwAJAAcA
BQADAPv/8v/s/+7/9v/4//3/AgAEAAQAAwACAPv/+//6//j/+f/6//f/8//t/+v/7f/w
//f/+v/5//P/8f/w//H/8v/7/wEACQAKAAEA///6//z/9v/0/+r/5//w//b/7v/w//H/
6//j/+X/8P/2//z/+f/z//f/AAAEAPz/+P/3//P/7//r/+z/7f/4//z/AAAJAP//9v/u
/+f/7P/x//T/9f/z//P/8f/x//r/AAD8//f/8v/y//f/+P/4//j/9f/3//r/+v/7//T/
9P/y//X/+P/5//7///8CAAQA/v/5/////v/4//D/7//t//D/8v/y//P/9v/6//3/+v/5
//r/+//5//b/+v/8//n/8v/z//b/+//8//v/+P/2//v/+//7//r/+f/5//3/AwD///v/
BgD+//f/7v/k/+r/9P/x//D/8//0//P/9P/x//L/+P/w//H/7f/1//v//v/+//z/9v/v
//L/9f/4////CQAFAPH/7P/y//b/+v/+//r/+v/9////+//5//f/9f/9//z/9//4//r/
+v/6//j/9//4//r/AwALAA0ADgANAAkABAD9//n/+//7//v//v8FAAgACQAKAAkACgAL
AAcA+//0//D/6P/p//P//f8AAP///f/7//7/9//u//D/9//u/+r/6f/p//H/+P///wMA
AgD+//b/7//r/+j/3//k/+z/8P/6/wEA+f/5//X/7f/o/+j/7v/0//H/7f/6/wwADQAP
ABIAGAAtAEQAVgBlAHwAkACeAKkAmABrAD8AJAAOAAMACQALAAIA8f/c/+T/+P/0//L/
9v/0//L/8v/y//L/8f/u//D/8v/u//D/9f/8/wEA9//t/+r/3f/h/+T/5//v/+z/6v/r
//D/9f/2//b/+//x/+v/7//w/+j/5//p/+b/5v/p/+3/8P/y//L/8P/2//b/9f/2//H/
7f/p/+3/6f/z//X/9P/0/+7/6f/s//P/9f/z//P/+f/4//n/+P/3//n//P8CAAQA+//z
/+v/4//l/+b/6P/q/+7/9v/4//n//f////7/AQADAAYACwAPAAwACgAGAAIAAQACAAEA
AAABAAQABwALAA4AFAAVABUAEAAPAA8ADgANAA4ACgAAAAEACAAMAA8ACwAPAA0ACwAF
AAIAAAD//wgADQASABcADAAAAPf/9v/8//z///8CAAQABAADAAIA9//1//L/7v/w//L/
8P/t/+3/7//1//z/+f/2/+//4//n/+z/8//6//7///8CAP7/9f/z/+7/8P/u//L/7v/x
//r/AAD4//r/+P/v/+T/4//w//j/AAD///X/9f/6//r/9P/y//P/8f/0//X/+/8BAAMA
/v/5//n/9f/w/+z/6f/u//P/9v/3//X/8//v/+3/9v/8//j/8//w//L/+f/8//n/+P/0
//X/+P/4//n/8v/x/+z/7P/s//H/+P/7/wAAAgD8//f//f/7//T/6//p/+//9v/8/wAA
/P/6//n/9//3//f/+f/7//n/9v/6//z/9v/s/+r/6v/w//T/9v/2//j///8BAAMA/P/1
/+//7f/z/+//6//2//r//f/+//7//v8CAPn/8v/1//b/9f/2//X/+P8AAPr/8v/n/+j/
5//z//r///8AAPf/+P/5//r/9//3//P/6f/m//P//P/6//r/+v/6//v//v8EAAkAAwAB
AP///f////z/9f/0//X/9P/z//D/9f/6/wAADQAPAA8ADgALAAgABgACAAEA/v/9//z/
/v8EAAgACgAMAAgABgAEAP3/9f/w/+7/6P/p//P//f8AAP3/+//5//z/+P/y//f/AQD2
//D/7f/r/+7/7v/u/+v/8//4//n/+//8//z/9v/+//v/9P/z/+//7//n//X/7//m/+r/
7P/w//3////8/wgAFwAfAC4AQgBLAFgAfACdAKIApACoAJEAaABJACsACAD6//v/7//t
//b/6//c/+L/6P/q//b/+P/4//r/+P/4//j/9//v/+7/7f/m/+r/8f/6/wEA/P/3//n/
8f/x//D/7//z//P/8v/0//r/+//4//T/9f/z//P//f8EAPv/+//+//z/9//3//j/+P/y
/+7/6P/q//H/9////wEA+v/1//j/8//9/////v/+//n/9f/5/wEA///7//n//f/6//v/
+v/5//3/AAAGAAgABQABAP3/+f/6//r/+//8/wAACAAKAAsACQAFAP7/+////wYADwAX
ABgAGgAaABoAGwAcABsAGgAQAAoABAD//wgAFAAbACEAFwARAAwABgAOABYAGQAWABMA
FgAWABUAFAAZABgAFwAOAAgAAwD///7//f/8//v//f/8//7/CAAPABIAGAAeABcAEAAI
AAAA9f/z//D/7P/u//D/7v/r//H/9/8BAAwACAAEAPz/7//v//D/8//2//3///8DAAAA
9//1//D/8v/1//r/9//7////AADz//D/9//3//X//f8HAAwAEQANAPv/8//w/+j/5P/k
/+f/5//u//P//f8HAAwACgAIAAsABQAAAPz/+f/1//P/7//p/+7/8//2//v/BgAQABAA
DwD///j/9v/w//H/8v/w//P/+//+/wIA/v/5//L/8P/u//X//v8DAAoABAD6//H/8//9
/wAAAQAJAAQABAADAAAA/f/8//z/+//4//f/+P/5//r/+v8BAAYABQD+////AgACAAAA
/P/2//T/+f/5//n/9v/1//X/+f/+//v/+P8EAAIAAQD+//r//v8GAAEA/v/6//j/9P/y
//b/+v8DAP7/+f/x//X/9//o//D/6v/s//L/9v/6//7/+f/4//r/+//+/wMACAANAAsA
BAD5//T//f8AAAMABAD9//r/+P/9/wgADQARABMAEgAQAAwACwAIAAUAAgACAAEAAAD9
//r//v8CAAYABQD9//r/+v/2//L/+f8AAAAA9//x/+v/6v/s/+j/7//7//n//P8CAAkA
AwD+//n/8f/0//b/9P/z//T/8v/q//D/9v/4/wAABQDv/+v/BQD7/9z/4P/o/+j/7//3
//b/CAApADkAPgBKAFUAYgCAAJEAigCEAIAAZwBCACMAEwAGAAAA+//p/+f/9v/3//T/
+P8AAAYABADw/+L/8P/z//b/+f/7//X/9P/z/+z/7P/v//T/9//1//X//P/5//j/9v/0
//f/8f/u/+7/8v/0//L/7//x//H/8////wgAAwAFAAoACgABAP3/+v/2//H/7v/p/+z/
8f/1//v/+//7//v/AwADAAUAAQD6//T/8f/v//X////8//f/9P/3//j/+//8//3/AAAE
AAsADgAJAAUAAQD9//j/9P/x/+7/+v8IABAAFwAVABMADgANAAcABAADAAEABAAIAAoA
DAAOABAAEAAQABEAFAAXABsAGAAaABcAEwAPAA8AEAAQABMAGAAYABIAEwAaAB4AIQAX
ABUADQAFAAMAAgACAAMACAAJAAoACwAJAAIA/v8CAAMAAgAEAAYACAAGAAMAAAD9////
AAAAAP///v/5//P/8v/z//j//v8AAAAA/P/z//P/9P/3//r//f/9////+v/2//X/8f/0
//b//P/6////AwAEAPf/9P/6//f/8v/3////AgAFAP//9//3//z//P/0//D/7//r//D/
9f///wkABwAAAPn/9//1//T/9P/1//b/+f/6//n//v8BAAIABQAMABIADgAJAPr/9P/z
/+7/8f/y//D/8//8/wAABQACAAMAAgAGAAoABQACAPv/9v/5//T/8P/3//z//P/6////
//8CAAQABAAEAAQABQAFAAEA////////+v/0//X/9P/3//L/9f/6////AgADAAIA/v8B
AP///f/5//X/8v/z//n/9f/x//z/+f/3//P/7v/5/wgACgAOAAkABgABAP7//P/+/wUA
/v/z/+f/5//l/+//9P/3//b/9P/6/wAABgADAAUAAwD7//j/AQAJAAkA8f/l/+D/5P/r
//D/9f/6//v//P8AAAMABAAFAAYABwAIAAQA/P/6////AAABAAAA/v/+////BwAJAAkA
CAAFAAYABgAEAAUACAALAA4AFAATABAACwAGAAEA/v/7//P/8P/w//P/8v/w//f//v/+
//r/9//0//b/+f/2//7/CwD+//j/9f/z//f/+v/9//3//P/6//T/7//w//D/6v/y//j/
+v8CAAcA7//p//v/AwD4//T//P/+//P/7//6/wwAEwADAPj/EAA5AF4AfgCdAKgAqgCo
AJUAfABlAEMAKAAgABMA9f/j/+r/7//m/+r/8v/q/+b/8v/+/wIAAQAAAP///f/5//r/
+//2//L/8f/y//H/8v/z//v/+f/4//b/9P/3//b/9v/5/wAAAQAAAP7/AQD6//f//v8C
APj/9//5//b/8//z//T/9P/1//T/8f/2//7/BQAOABEABwABAAMA/f/+//v/9f/w/+3/
6//x//v//P/5//j//f/6//n/9v/z//f//P8EAAgACQAJAAkACQABAPz/+P/0//n/AgAF
AAcABAD///f/8//2//r/AAAFABEAHgApADQAKAAcAA4AAAAEAAgADAARAAwADgALAAcA
CQANABIAFgAeACYAKQAmAB0AGgAUAA0ADgATABIAEQAKAAYAAwABAAgACwAOABEAEgAO
AA0AFAAQAAgAAwD+/wEAAAD+//z//P8BAAUACAABAPz/8//p/+z/7//2//7/BQAIAAcA
AQD+//z//P/8/wEAAwAHAAQA+//3//D/8P/v//L/7f/v//n/AAD5//z/AQD///v/AQAH
AAgACQABAPn/+f/+//7/9f/y//L/7//y//P/+f///wMA/v/5//n/+v/6//v//f/8//3/
/P/5//r/+//6//v//v8CAPz/9f/x//T//P8AAP3/+v/0//P/AgAMABcAGgALAPz/8v/o
//D/+v8AAAgABAD6//H/8//z//D/6//t//L/+P/9/wAA/f/8//z/+//9////AwAHAAEA
/P/+//7/+v/y//L/9P/7//7////+//r//f/7//n/+v/7//3/AwACAPn/8P/2//T/8//w
/+z/9f8AAP7//v/9//z/+f/4//b/9v/7//L/8f/t//X/+/8BAAQABQACAPv//P/9//7/
AgAJAAwACQD8//v/+f/v//P/9/8AAAYAAAD4//P/7/8BAAEA+//4//r/+v/6//r/9//2
//j/+f/5//v//f///wQAAgD8//z/AgAEAAYABgAGAAYABwAPABIAEwATABEADAAIAAIA
//8EAAkADgAWABAACAD+//T/+v8AAAYABwADAAIABAACAPv//f////r/9//1//P/9v/2
//D/9f////n/+P/6//3//f/8//v/9////wIAAQABAPr/8v/k/+T/7v/y//z/AwANAA8A
+//n/+r/7v/g/+T/8//5//7/CgAXACUAMAA+AFMAcgCSAKkArgCoAJ4AewBcAFcAQQAa
AAIABQADAPX/7v/7/wgADAACAOz/2v/e//L//v/7//j/9f/x//L/+P/+//7/+v/5//r/
+f/3//f//v/7//j/9v/0//f/9f/y//L/9v/2//T/8f/z//X/+f8HABIACAAFAAUAAAD5
//X/8v/u//L/9v/4/wIAAQABAAMA///2//H/9P/v//v///8AAAIAAAD9/wIACwAFAP//
+//9////AwAFAAcABQAEAAYABAACAAEAAAD//////v/+//7/AgAKAAwADQAPAA0ACAAH
AAUACAANABEAEQASABEAEAASABQAFAAUAA8ADgANAA0AEQAYABoAGwAWABUAFQAUABoA
IgAlACIAGQAYABQADwAQABUAFAATAA4ADAALAAsADwAPAA8ADwANAAYAAgAGAAoACgAN
ABAADQAKAAYAAgAAAAMABQAGAAUABAD///n/9//3//v/AAADAAQAAQD5//r//P8AAAQA
BgAHAAoABgD///3/+P/6//b/+P/y//P/+P/6/+7/7P/4//3/AAANAA4ADAAKAP//9f/1
//r/+v/3//j//P/9//r/9//5//v////6//X/9f/6//7/AwAJAA4AEwAWABcADgAFAPr/
8f/4//7/+v/1//D/8P/1//b//P8AAAEABwAJAAoADAAGAAMA/v/+//7//P/+//z//P8B
AAAAAAALAA8ADgALAA8ACgAIAAUAAAD+//7///////7///8CAAUAAAD8////AAAFAAIA
BwAOAAoABgAAAPj/8P/x/+3/6f/x//f//v8JAA4ACwAIABQADgAHAP7/9P/6/wQAAQAA
AP7//P/4//b//f8EABAADgAGAPv//P/7//z/+v/2/+7/7f/0//v/AgAFAAkACQADAAoA
BwADAAkAEgAOAAoABgACAP///v8AAAEA//////////8FAAQA//8AAAwAEgAYABwAEAAG
AP3/+/8CAAMAAwABAAoAEAAUABsAFwATAA8ADgATABQAEwASAA4ADgAOAAkA/v/2//H/
6P/r//f/AwAIAAMAAQD//wIABgAEAA0AGwAMAAIA+//1//j/+P/4//X//v8CAAIAAwAA
APz/8v/2//v//P8DAAcADwANAPv/5//i/+L/4v/q/wcAIQAWAAYAFwA5AEoATgBVAGoA
kACxALIAmgB2AFUAQgAtAA8ABAAOAAsA+//3/+z/zf/K/+7/BgD+//7/BgAGAAAAAwAE
AAUABQADAAYACQAGAP3/9//z/+3/9v/9/wsADwAGAP7/9v/z//T/9P/3//7/BQAIAAoA
EQAGAP//AgACAPj/9//5//b/+P/9/wMACAAFAAIA/f8AAAEAAwAHAAUA+//1//f/8f/9
/wEAAgAEAAAA/f8CAAsABwADAAEABQAHAAsADQAPAAsACAAIAAQACgANABAAEwAPAAwA
CgAIAAgADgAOAA0ADwAPAAwADQALAA4AEwAXABQAEgAOAAoAEgAaACAAJgAfABwAGQAX
ABQAFgATAA8AEgAVABkAHAAdACIAIgAcAB0AIgAkACUAGwAXAA0AAwAKABAAFwAfAB4A
GwAYABUAEAAIAAMABgAHAAYACAAKAAkABgACAP7//P8BAAUACAAEAAIA/P/1//b/+f8A
AAgACAAGAAAA9f/6//7/BAAKAAkABQADAPr/9v/3//X/+v/8/wAA/P///wMABgD7//r/
/f/5//P/9//8//7/AAD5//L/9f/9/wAA+f/4//r/+f/3//X/+P/7//n/8P/n/+P/7v/4
/wMADwAJAAUA///3//r/+//6//v//f/+//X/6//p/+7/+P/+/wEAAgAAAAMABQAGAAgA
AgD9//j/+P/4//7/BgAKABAACAD8//H/8f/1//T/8f/1//f/+v/8//z/9//0//L/7//w
//P/+P/9//f/8v/0//T/+v/4//7/BgAEAAIA/v/4//H/8//w/+3/8f/z//b//f8CAP3/
+P8CAP7/+f/y/+r/7v/2//H/7v/s/+r/5v/k/+7/+v8LAA4AAwD1//P/7//2//j/+P/0
//H/9P/3//r/+///////+f/w//P/9f/v/+7/7f/x//L/9v/s//f//v/7//j/9f/y//L/
9P/5//3/+//7//v/+/8AAP7/+P/4//z//P/8//r/+P/4//n/AQAJAA0AEAARAAwABgD+
//n//v8BAAQACgAKAAoACAAGAAMAAgABAPv/+P/2//f/9P/s/+//8v/u//D/8f/y//j/
8//s//D/+f/1//b/+v////7//P/6//X/9//4//X/8//z//D/5//s//T/9v/+/wMA+//7
//f/3f/a/+r/6v/o/+3/+f8AAAwAFQAZACgARgBVAFYAaACBAJYAnACKAG8AXABFACMA
GgAqACsAFQD9/+z/5f/e/97/7v8AAPz/9P/u/+T/6v/u//L/9f/x//T/9//0//P/8//1
//X/+f/7/wQAAwD+//z/+v/9//X/7v/q/+r/8v/0//X/+//x/+3/8//2//P/9f/6//r/
+v/9/wEABAD8//b/7v/u//b//f8GAAkA/P/z//L/6f/1//v//v8CAP3/+f/9/wUA/v/3
//L/8//3//v//f////z/+v/7//j/+//9////AQAEAAYACQAMAAgACgAGAAEAAwADAAAA
AQD//wIABwALAA4AEgAUABYAGAAaABoAGgATAA4ACQAFAAYADAANAA0ADgAPABEAEgAV
ABoAGgAUABMAFgAWABUAFQAZABcAFQASABAADwAPABMAEwATABMACgD+//X/9P/7//7/
BAAKAA4ADgANAAwAAwADAAIAAAABAAAA+//1//D/7f/u//D//f8IAA8AEQAKAAQAAAD8
//7///8CAP7/9v/z/+3/7v/y//j/9v/7/wMACAD//wAABAABAPz/AQAGAAYABgD9//D/
7//z//L/8f/0//r//f///wEACAAPAA4ABgD+//v/+P/2//X/9f/2//n/+v/5//r/+//6
//v/AQAGAAEA+//3//j//v8AAAMABgAGAAsACQAGAAQA+v/6//b/9//4//7/BgAKABAA
DwAIAAIABwAHAAIA+//7//f/9v/0//D/8//4//7/AwAFAAcACwAPAAgAAAD///z//f/4
//v/AAAEAAYABgAEAAEABQAEAAMAAAD/////AwAAAPf/7v/0//b/9//2//T//P8GAAMA
AgABAAAA/f/8//z/AAAJAAQA+//x//P/8//8/wIABgAGAPn/9v/z//D/8v/3//j/8//w
//n/AQABAPf/8f/w/+z/8f/y//b/+//8/////P/4//L/+f/9//X/8v/3//r//f8AAP//
AAAEAAcAAwABAP///f8BAP7/9//2//v//P/9//z/+v/6//v/AwAIAAkACQAHAAwAEAAS
ABcAEAAJAAIA/v8FAAgACQAKAAcABgAFAP///P/6//v/+P/5/wEACQAKAP7/9f/s/+j/
6v/o//H////9//7/AgAHAAQAAgAAAPv//f/+//v/+f/3//T/6//w//T/9P/6//3/6f/r
//X/9//y//j//P/2/+v/+/8UABYAFwAdACYAOABJAFIAaACJAKIAqgCqAJkAfABrAF0A
MAAQAB8AJwARAAAA7f/O/9D/6P/y//L/AgAQAAYAAAD8//j/8//1//z/AwAEAPz/+f/4
//X/+P/5/wEA///+//z/+v/9//v/+v/8/wIABQAEAAIABQD9//n///8CAPb/8//z/+7/
8f/3//7/BAAEAAIA/v8CAAMABQAJAAcA///7////+//9//n/8v/s//P/+f8HABkAEAAH
AAAA//8DAAkADQARAAoABgAFAAAAAgABAAAA///+//7///8AAAgAEgAWABkAFQAPAAYA
AQADAA==
         </WaveFormData>
      </LeadData>
      <LeadData>
         <LeadByteCountTotal>10000</LeadByteCountTotal>
         <LeadTimeOffset>0</LeadTimeOffset>
         <LeadSampleCountTotal>5000</LeadSampleCountTotal>
         <LeadAmplitudeUnitsPerBit>4.88</LeadAmplitudeUnitsPerBit>
         <LeadAmplitudeUnits>��V</LeadAmplitudeUnits>
         <LeadHighLimit>2147483647</LeadHighLimit>
         <LeadLowLimit>268435456</LeadLowLimit>
         <LeadID>II</LeadID>
         <LeadOffsetFirstSample>0</LeadOffsetFirstSample>
         <FirstSampleBaseline>0</FirstSampleBaseline>
         <LeadSampleSize>2</LeadSampleSize>
         <LeadOff>FALSE</LeadOff>
         <BaselineSway>FALSE</BaselineSway>
         <ExcessiveACNoise>FALSE</ExcessiveACNoise>
         <MuscleNoise>TRUE</MuscleNoise>
         <LeadDataCRC32>623981144</LeadDataCRC32>
         <WaveFormData>
+v/5//n/+f/2//X/9P/0//n/+f/8//3/+P/3//f/+f/0//j/9//s//T/8f/j/+P/8P8B
AAUA+//5//X/9P/+/wIA9v/y/wIAFgAqADwAVABrAGgAXABeAF0AVgBYAE0AKQAXABsA
FAABAPv/AgACAP7/+v/0//X//f/6//r//P/6//T/9P/1//X/8//0//X/8P/3//3//f/9
//f/+f/3//T/7//v/+//7//2//v//f8CAPz/9v/3//b/+v/4/wMAAwD+//n/8//r/+v/
6v/m/+r/7f/v//D/9f/z//T/9//6//r//P/8//z/+f/4//X/8v/u/+z/7f/v//L/9v/5
//3/+f/4//b/8v/z//P/9f/y//H/8v/w/+//9P/1//P/8P/0//b/9//9//r/+f/6/wIA
///5//X/8v/4//z//f/9//7/+v/8//z//P/9/wEAAgAEAAcADgASAAsABAD+//f/9v/7
//n/9v/9/wUACQAMAA4ACwAIAAgABgABAPz/+//4//X/8f/u//H/+f///wYAAwABAP//
+f/z//P/+f/+//z//P/2//T/9P/0//f/+P/7//3/9f/s/+7/8P/z//b/+v/7//v/+f/0
//L/7//u//X/+//8//r//f8AAP7//f/6//b/7//v//f/+v/5//f/8//x/+//6//u//T/
/v8EAP3/+v/6//v/+v/2//X/+P/3//b/9f/x//T/+P/+/wQAAgAAAPn/9/8AAAAA+//7
//X/9f/6//3//f/8//3////+//z/+v/4//j/9f/4//j/+f/7//3/AQABAPv/+f/8/wAA
AQABAP///f/6//j/9f/0//L/9//5//X/+P/5//n/+//6//v//f/+//z///8DAAIA/v/4
/+//7//4//3//f/9//3/AwALAAEA9//y/+3/8P/z//z/BAACAAEA///6//X/9v/5//b/
+f/8////AAD7//b/9v/4//b/BAAEAPj/7v/x//T/9//6//3/BQAPAA4ADAAMAAwADAAJ
AAcABQADAP///P/5//b/+f/9/wEABwAGAAYABgABAAEAAQACAAMABQAHAAkACwAHAAYA
BQADAP///v/+//7////+//r/+P/5//j/9v/1//f/9P/0//X/+P/3//z/BQADAP7//f/9
//n/9//1//P/9v/4//X/9f/z//H/8f/y//X/9f/8//7/AgD2//n//f8BAPz/8//v/+3/
8/8FAAoA+v/y//7/CgAIAAYAEgAyAFQAZQBoAG4AaABdAFAAQAAzADMALQAfABIA///1
//7/AAD8/wYADgAHAP///f/8//3/+v/4//j/+f/5//n//P////z/+//7//X/7//w//n/
/v8CAPz/+//6//n//f////7/AAD5//D/7v/q/+//8P/+/wEA//////7/+//2//L/6//s
//L/9//7/wMA+v/4//j/+P/5//r/+f/4//r//P/8//z/+f/2//b/9//2//b/9f/1//n/
/P/+//7//v///wIAAAD9//z/+P/1//n/+//6//j/+f/4//b/+f/4//f/+P8AAAQAAwAE
AAYACwAOAA4ADQAKAAQABAACAAQABQAJAAoABgADAAQAAgAGAAgACwANAAUABwACAPz/
AwAJAAsADAAPAA0ACwAMAAsABQD///3////9//r/+P/8/wMACAAOAAsACQAHAAEA+v/5
//7/AgAAAAAA+v/4//r/+v/9//7/AQADAPv/8v/4//z/AQAGAAUAAwAAAPv/+//6//j/
+P/9/wMABAACAAEAAgD+//v/AgAEAAMACQAJAAYA///3//j/+//+/////v/+/wIAAgAA
AAAAAwAHAAMA/v/8//7//v/+//7/+//9//7/AQAEAAEAAAD6//n/AQACAP7////8//3/
AwAHAAMAAAD/////AQAAAP///v8BAP//AwAEAAAA/f/6//n/AAABAAYAEAALAAUA/v/1
//v/AAAGAAsAAwD8//z/+f/9/wQACQANAAkAAgD9//n/+v/4//v///8DAAQAAwD/////
BgAJAAcAAQD9////AwD9//f/9v/1//b/9//+/wQAAwADAAIA/v/+/wIACAAIAAYABgAG
AAQA/v/6//v//v8IAAIAAAACAAIABAAEAAQABAACAAUACgAEAAMABgAJAAwACgAJAAgA
BwAIAAgACAAIAAUABQAFAAcACgAMAA4ACwAMAAsACwALAAoACQAIAAcACQAKAAsACwAH
AAYABgAGAAIAAAD7//j/+f/4//b/9f/5//j/+v/9//r/9//6/wEA/P/2//T/8//4//v/
/v8BAAEAAgD+//3//f/7//v//P/8//n//f/8//z/9v/3//n/+/8AAP//+//7//v/9//2
//b/8v/0//b/9v8IACwAUgB6AI0AfgBkAFwAVwBGAD4AQwA9AC0AGwAKAAMAAwACAAIA
CAAUABAAAQADAAAA/v/+//r/9P/0//X/9f/z//T/9f/w//j///8AAAEA/P////7//P/3
//X/8//x//b/+f/5//z//f/6//7/AAD9//j/AAD9//3//f/8//n/+f/4//T/+P/8/wEA
BQANAAMA/v/7//j/9//4//f/9v/4//r/+v/6//j/9v/3//n/+f/6//r/+//7//z//P/6
//z//f8AAP7//P/8//n/9//+/wEAAQAAAAUABgAGAAsACAAFAAQACgAHAAMAAQAAAAEA
BAAEAAMABQAEAAkADAAJAAcACAAGAAgACQAOABAADQAKAAgABQADAAkACAAGAAsADwAP
AA4ADgALAAgACAAOAA0ADAAPAAwACQAFAAIA//8DAAUACAAKAAsADAAJAP3/+f/7//z/
//8AAPv/+v/9/wAABgAKAA8AEQAJAAAA/f/8//z//P8BAAMABAADAAIAAgABAAIABQAJ
AAgABAAFAAgABgAFAAUAAgD8//3/BAAEAAAA+//8////AgADAP7//v8CAAIAAgAEAAkA
DwAIAAAA+//6//3//v////3//f/+/wEABAAGAAgABQAHAAsACgAEAAMAAAABAAcACwAE
AP7/+v/3/wIACAAOABQAEQALAAsACAADAAEA/////wQAAQACAAgACAAHAAUAAQABAAIA
BAAFAAcABgAMAA8ACAAIAAYAAwAEAAIAAgADAP//+v/6//v/AQACAAEA/f///wgADQAN
AAgAAwAEAAcAAwD9//z/+//7//v/AQAGAAAA/f/5//L/9f/6/wEAAgADAAYACQAKAAsA
/P/u//b/+f/8////AgACAAcADgAKAAYABgAGAAYACwANAA8AEQAPAAwACQAGAAYABwAI
AAsACQAIAAcAAQABAP///v/9/wIABQAIAAsACAAGAAQAAQD+//7///8AAPz/+P/x/+z/
8//2//j/+//7//j/+P/5//b/8//2//3/+P/y//D/7//x//H/8f/x//T/9v/z//P/8//x
//H/8v/y//H/9//4//b/9P/3//X/8f/6/wEA+//z//P/6//o//T/+v/0//T/AAAcAD4A
TgBQAGsAfgB2AHIAZwA+AB4AIQAhABUACwAGAAEAAQAGAAIA9v/u/+7/9/8BAPz/+P/2
//D/8v/2//v////5//j/9//w//L/9f/y/+//7v/z//T/9P/x//H/8f/x//X/9f/y//L/
7//q/+z/7P/u/+r/8//x//X/9//4//f/9P/y/+3/8P/x//P/9P/5//P/8v/z//T/8v/w
/+z/6P/v//b/+/8AAPb/8P/t/+v/7P/u/+//8f/v//D/8P/u//L/8//2//T/9P/2//X/
9f/5//v/+v/4//X/8v/u/+//8P/x//T//v/+//v/+v/6////BAAGAAcAAwD+/////v/+
////AwAEAAEA//8BAAAABAAGAAkACwADAAUAAAD6/wAABwAKAAwACAABAPr/9v/6//n/
+P/7//r/9//z//D/9P/7/wAABgAJAAkACQAFAPj/8//0//T/9v/4//T/9P/w/+7/7//u
//n/AQD///z/+P/2//X/9P/6////AwAFAAEA/v/6//j/+f/7//j/8v/w//D/6//n/+7/
8v/z//v/AQACAP//+//4//n/+v/5//T/8v/0//L/8P/w//P/9//4//b/9//8//v/+v/5
//X/9//4//v//v/+//7/+f/5/wAAAAD7//v/9//3//z///////z/+//7//v/+v/5//j/
+v/3//r/+v/6//v//P///wAA+//6//7//v/9//v/9//3//j/+v/7//v/+P/8//3/+//+
///////9//r/+f/5//v/+P/6//3//v/+//z/9//3//7/AQD///z/+f/8/wEA/v/5//n/
+f/0//H/9P/2//n//f8AAAAA+//6//v/9v/4//r//P/8//j/9v/5//7//v/8//j/8v/0
//r//f////3/AQAIAAUA/P/+//7//v/+/wAABQAMAAgAAQAAAP///v////////////7/
/v/+//7/AQADAAUACQALAAwADQAJAAcAAwAAAP3///////////8AAAIABAAFAAMAAgAC
AAIA/v/6//P/7v/1//b/9v/3//j/9v/3//n/9f/x//P/+f/1//D/7//v//X/+f/9/wEA
/v/8//X/8f/t/+n/5//m/+7/8////wYA/v/2//X/9//z/+b/4//z//v/9f/1//r/8v/s
//D/8v/8/xYAKAAsADYATwBsAIAAeABdAEQANAArACEAFQATABoAGwAJAAQAEAAKAPz/
/v////P/8//0//f/9v/w//D/8f/x//H/8v/z/+7/7//z//H/7//w//f/+v/8//X/8//x
/+//7f/r/+b/5P/l/+T/6v/u//D/7P/1//P/9f/3//j/9//z//D/6v/s/+r/6//r/+//
6P/m/+b/5v/q/+7/8P/y//L/9P/0//T/8f/w//L/9f/y//D/7f/r/+r/6v/p/+b/6P/p
/+z/6v/s//D/8f/z//X/9f/y/+7/8P/w/+//8//z//P/9f/+//z/+f/4//j//f8AAAAA
///8//j/+v/6//v/+//+//7//////wMABAADAAIAAgABAAAABQADAAAAAQAFAAUABAAB
AP3/+f/4//z/+//6//3/+//5//b/9P/2//3/AgAIAAgABwAGAAEA8//t/+3/7P/u//D/
7P/s/+z/7P/v//D/+v////r/9P/3//j/+v/8//z/+//5//X/8v/w/+3/7P/y//f/9//0
//b/+v/5//n/9//y/+r/6f/y//b/9v/1//f/+f/7//v/9f/0//f/9v/0//T/9//7//r/
9v/1//j/+P/2//T/7//z//b/+/8AAPz/+v/z//H/+f/6//b/9//0//X/+////////P/7
//v/+//4//X/8v/0//P/+P/6//z//f/+/wEA/v/1//D/8P/0//X/9f/z//f/+v/+/wEA
/f/4//r/+f/2//j/+P/3//n/+P/5//v/9//w/+7/7f/0//j/+v/5//b//P/+//v/9//z
//X/+f/2//H/8f/x//L/8//6/wAA/P/7//n/9P/z//b/+//6//f/+P/5//j/8f/s/+z/
7v/1//j/+f/4//b/+v/7//v/+P/7////+////wAA+P/1//T/8//y//T/+/8EAAIAAAAC
AAQABgAFAAMAAQD///7//v/+//7///8BAAMABwAHAAYABQD//wMAAwAEAAUA///7//f/
8//4//7/BAAJAAIAAAD///7/+v/2/+//6v/w//L/8//1//T/8P/v/+//7v/r/+7/9f/0
//D/8P/x/+//7f/r/+n/8P/2//f/+//2//H/7v/s//H/8//8/wAA9v/u//f/7//h/+b/
7f/x//n/7//h/+z/+v/6//T/9P/6/wAAHABAAFQAZwB6AHYAZgBhAFAANgAjAB0AFQAT
ABYADwABAAIABAD4//L/9P/7/wEA/f/6//n/9P/t/+z/7P/r/+v/7P/t/+j/8f/5//v/
/f/3//n/9//0//P/8//z//P/9P/z/+//7v/y//L/+f/+//j/8P/1/+//8P/x//H/7//v
/+7/6v/u//H/9f/4////9P/w/+7/7P/x//b/+f/8//n/+P/1//L/8f/w//L/9f/x//D/
7v/t//D/8v/z//L/8f/x//P/8P/y//T/8//z//n/+//6//j/9v/0//H/8//1//X/9/8A
AAMAAwAFAAgACAAKAAkABwACAPr/+P/0//b/+f///wIA/v/7//z/+v///wIABgAJAAIA
BQABAPz//f8BAAEAAAAAAP3/+v/6//z/+f/2//f//P/9//3//v///wUACQAOAAkAAwD9
//P/7P/r//D/9P/2//j/9P/0//X/9v/6//z/AQAFAP//+P/1//T/9P/0//b/9//3//X/
9v/2//X/9v/4//v/+f/0//L/9P/x/+//9P/2//X/+/////7/+f/z//X/+f/9////9v/y
//L/7v/v//L/+P///////P/8/wAA///+//3/+f/1//T/9f/2//n//P/6//3/AgACAP3/
/f/4//f/+//9//r/9v/0//P/+f/8////AgD9//f/9//0//b/+f/8/wEA///5//f/+v/+
///////9//7/AAADAAUAAAD6//v/+f/3//r/+//7/wAAAAACAAUAAgD8//v/+////wAA
///7//f//P/9//n/+f/3//v/AQABAP3//v////z/+f/8//7//P/9//3/+v/2//b/+P/0
//j//P8AAAIA9//w/+7/7v/0//7/+v/0//n//P///wIAAgAHAA4ACgAEAAIAAAD+/wIA
BQAIAAsACwAKAAkACAAEAAEA/v/9/wAAAgAEAAEABgAHAAkACwAJAAcABQADAAAAAAAA
AP///f/+/wAAAgD+//z/9//0//r/+v/5//n/9P/u/+v/6f/q/+n/7v/3//f/9P/1//f/
+f/5//n/+f/3//j/9P/z//H/7//v//D/8P/v//X/9v/w//T//f/1/+3/8P/r/+f/7//x
/+v/7v8AAAYA/v/6//7/DgAuAEwAXABtAHQAcABqAF0ARgA2ADEAIQAPABcAIAARAAMA
/v/6//z/AAD+//f///8AAAAAAgAAAPr/+P/3//X/8P/w//D/6v/v//X/9f/1//P/+f/7
//z/+f/5//n/+f/2//P/7f/q/+z/7P/z//j/+v/2/////f/9//3//P/5//f/9v/y//b/
8v/x/+//8f/w//T/+v8AAP///v/7//j/+f/6//n/+P/z//D/8P/x//H/8v/y//P/9f/4
//r/+v/7//v//f/6//X/8v/s/+f/8//7/wAABAABAP7/+v/7//n/+f/7/wQAAgD///7/
/v///wIAAgABAAQAAgAGAAgABgAFAAcABgAEAAMABgAGAAYABgAHAAcABgALAAkABgAF
AAcABQACAAQAAQD+//7/BAADAAIABQAHAAUAAgAAAPz///8AAAIABAAFAAYAAwD5//f/
+//+/wEAAgD9//z/+v/4//n/+P/+/wEA+v/y//b/+v///wQAAgABAP//+//7//r/+P/4
//7/AwADAAAA//8AAPz/+f/6//r/9//7/wIABAACAP///f///wEAAQD+//7/AgACAP7/
/v8BAAUAAgD8//n/+v///wAAAQD///3//v8BAAQABgAGAAEAAQAIAAgAAwADAP////8E
AAcABAAAAP7//f/+//7//v/+/wEAAQAHAAoACQAJAAkACwAJAAEA/f/+///////+//v/
/P/+/wEAAwAAAPz//////wIACAAMAA8ACwAEAP//+//8//r//f8BAAMAAgD///n/+f8C
AAcABwAEAAEABAAJAAMA/f/8//v/+P/1//j/+v/9/wEABAAEAAMABgALAAoACgAMAA4A
DgACAPj/8//w//f//P///wAAAAAEAAUABQADAAUACAADAAUABgAHAAkABgAKAAYA+P/6
//z//v8AAAMACQARAA4ACQAIAAcABgALAA0ADwARAA8ADgANAAwACwALAAsADQALAAgA
BQD9/wIABQAJAA0AEgAVABgAGwAXABQAEQANAAgABgAFAAQAAgAAAPv/+P/5//j/9v/1
//j/9v/3//n//f/9/wMADQAKAAQAAgABAP7//f/8//v/8//u/+T/3f/n//H//f8KAA8A
DwAWABgA+P/u//n////7//z/AQD9//n/+/8BAAQA+v/k/9L/3v8CACoATABeAGIAaQB6
AH4AeABxAFYAOgAxACsAFwANABgAHwAVAAoAAAD0//r/CgARAA0ACQAIAAkABgAAAAAA
AQABAPn/9v/z/+r/9P/9/wAAAwD9/wEAAQAAAP//AQADAAUABAABAPv/+P/1//L/9v/4
//z/+v8FAAUAAwABAP7/+f/6//r/9//8//z//f/9/wEA+P/2//b/9v/6//7/AAACAAIA
AgAAAP7/+v/4//n/+//3//b/9P/z//f//P8AAAIAAwADAAUAAgACAAIA///9/wEAAwAC
AAAA/P/4//P/8//z//P/9f/+/wQABQAIAAwADAAOAA0ACwALAAgACwAMAAQA///9//j/
/f8BAAkADgAUABgAHQAhABgAFwAPAAYACwAPAA8ADgAKAAMA/P/4/wAAAQACAAcACgAL
AAsADAAJAAsACwAMAAsACQAHAAEA+//7/wEABgAAAPr/7v/m/+3/9P/+/wYADgATAA4A
CAAEAAIAAQAAAP/////+//v/9//2//T/9P/6/wEAAwACAAMABgAEAAMABAAEAAEABQAH
AAQA/f/1//f/+f/7//v/+//+/wUACAADAAIABAAHAAcAAgAAAAIA///8//n/8//2//j/
/P8AAAYACgAJAA0AEQAOAAYAAwAAAAEABwALAAQA/v/6//f///8CAAUACAAHAAMABQAE
AAkADQARABcADwADAPv/+P/4//f/9f/x//r/AAAHAA0ACAAEAAcABwAFAAgACQAJAAYA
AgAAAP///P/4//n/+/8BAAQABQADAAEACAALAAkAAwD//wEABQAAAPn/9//1//X/9f/7
/wAAAQADAAQAAgACAAQACAAGAAIAAAD+//r/9v/0//f//P8AAAIAAgAAAP//BAAGAAcA
BgAJAA0ACQAEAAAA/P/5//3//v//////AQACAAIAAAAEAA0ADAACAAAA/v/8//r//P8B
AAgABAACAAQABgAIAAgABwAGAAUACgAMAA4AEAAPAA8ADwARABEAEAAPAAkACAAHAAcA
BwALAA0ADwARAAsABgABAPv//f8AAAQACAAGAAQA///8/////v/8//v/+f/2//b/9//6
//n//v8HAAIA/P/6//n/9//1//P/8f/3//z//P////n/9f/z//L/9//5/wIABgAGAP7/
9f/3//v/9v/v//P/9f/3/wEABAAAAP7//P/8/w4AJgAyAEIAXAB7AIYAbgBYAFUATAA8
ADUANQA1ACUAEAANABcAGgAOAAIA/P/8/wMABwADAAAA///6//j/+v/9////AAACAAQA
AAABAAMA///7//r///8AAAAA//////////////3/+P/2//r/+v8BAAYABAD+/wUAAQD9
//v/+P/z//X/+P/4/wAA/v/9//v//f/3//b/9//4//7/AgAEAAYABwAIAAcABgD+//j/
9f/z//b/+v/9/wEA/v/+//3/+v/+/wEABgAGAAAA/v/5//X//P///////v/+//z/+f/7
//z//f8AAAoACQAFAAMAAgAHAAoACgAJAAcAAgADAAIABQAHAAwADgAJAAcACQAIAAkA
CgAMAA0ACwAPAAwACAAJAAsACQAGAAcABQADAAQACQAJAAkADQAMAAkABQACAAQACQAM
ABAADQALAAkAAwD8//v/AAAEAAUABgABAAAAAgACAAUABgANABEACwAEAAMAAgACAAIA
AQD///z/9//7//7/AAAEAAUACQAIAAQAAAAAAPv/9//9/wAAAAAHAAkACAADAP3//v8B
AAQABQAEAAQACAAIAAYABgAJAA0ABwAAAPz//P8CAAYACgALAAkACgANABAADgAMAAUA
AwAKAAoABQAFAP3/+//+/////f/6//n/+f8EAAoAEAAWABQADwAQAA4ACgAHAAQAAwAI
AAUABgAMAA4ADQALAAcABwAIAAoACwAJAAYACgALAAYABgAEAAEABAACAAIAAwAFAAQA
CAANAA8ADgALAAUA/f/+//v/8//3//n/AQALAAwACwAPABMACgADAAIAAAABAAMABAAC
AAAAAgAGAAQAAgACAAIAAAD//wAABgAOAA0ACgAFAP7/+//+//7//f/+/wMACQAHAA8A
CgABAAsAFgARAA4ACwAIAAcACwARAAwACQAKAAsADAAKAAkACAAHAAsADgARABQAEAAP
AA4ADwANAAwACwAFAA4AEwAZAB8AGQAVABEADQAMAAwADAALAAkACAAIAAgAAwD+//b/
8P/6/wAABQALAAYAAAD9//v//f/7////BwAHAAQABQAHAAMAAQD///3/AgAGAAUABwAC
AP3/+v/4//z//f8FAAgAFgAOAPf/6//1//T/6f/x/wsAEwD///D//P8GAAQACgAUAB4A
PgBoAH4AgwCEAH4AfABvAFAAQgBBADsALwAjABIABQABAA4AIAAWAAQABgALAAMABgAI
AAwADAAFAAQABAADAP3//P/7//T///8JAA0AEQAGAAMA/P/0//X/+f/9/wEABwAJAAgA
CgAGAAAAAQAAAPz/9v/9//n/AAAFAAkACwAFAAIA/P/+//3///8AAAUA/P/6//r/+v/+
/wAAAAAAAAQABgAGAAYABAACAAMABQAEAAQAAwADAAMABAAEAAIABQAHAAsACgAGAAQA
///7/wMABwAIAAgABQACAP7///8CAAUACgAWABIACwAGAAIABwAMAA4ADwAPAAwADwAQ
AAwACQAJAAYABwAHAAsADAAPABAAEgATABIAGQAZABgAFQATAA0ABgAMAA0ADgASABEA
DQAJAAkADAANAA0ADgAIAAkACAAIAAsACwALAAcAAgADAAoAEAAOAAwABAAAAAAAAAAD
AAQADAARAAwABgAIAAgACQAKAAkACQAIAAUAAgAAAP3//P///wMAAgD+/wEABAACAAEA
AgACAP//AwALAAwACQAFAAMABQAHAAcAAQAAAAMAAgD///7/AAADAP7/+P/1//b/AAAG
AAwADwAMAAoACgAKAAYABAD9//v/AAAAAPv/+//7//3/BAAJAAsACgALAA0ADAAKAAgA
BgADAP//AQAAAAMABQAHAAsACwAFAAMABgACAP//+//1//v/AAAGAAsAAwD8//z/+f/5
//7/AQADAAMAAAD/////AwACAAYACwALAAoABwABAP7/BAAGAAMA/P/3//j/+/8AAAEA
BwANAAUA//////7/+//7//r/9v/z//T/9//0//n/AAAHAAwAAwD8//r/+v///wIAAwAC
AP3/AAAAAP///P///wMA///+//7//v///wIAAgACAAEAAQD8/wIABAABAAAA///+/wIA
CQASABAACgAKAAoACgAKAAkACAAHAAkACgALAAwACAAHAAYABwAMAA4AEAANAAsACQAI
AAcACAAJAAoACwALAAwADQANAAUAAgAAAP7/AQACAAAAAAABAP7/+v/3//v/+v/8////
+//3//n////7//b/9f/1//j/+//+/wEAAAACAP/////7//n/+f/6//3//f8EAAYA9P/2
//v/8f/t//j/+/8DABcAFwAFAP7//v/+/wQADgAUAB4AMABCAFYAbQB4AGwAXABRAEIA
QABTAFsASQA7ACwAEwD///7/BAAIAAgAAADz//P/+P/8/wIABAD+//z/+//5//r//v8C
AAAABgANAA4ADwAGAAcABAAAAPv/+//7//v/AAABAP//AAD9//j/+v/6//3/+v8EAAMA
AgABAP//+//4//b/8f/0//z/BQANABkACwACAPv/9P/5//z//f/+/wIABgAIAAoAAgD+
//3//f///wIABAAHAAIAAAD9//j/+//9/wEAAAACAAQAAwADAAYABwAFAAIABAAEAAMA
BwAFAAMAAwAKAA4ADQAOABAAEAASABEADwALAAYABwAGAAcACQAOABAAEQARABUAFgAT
ABAADgALAAwAEwATABIAEgAVABQAEgAVABMAEQASABcAFQATABUADgAHAP//+P/6/wEA
BgAMABAAEwAWABUAEAAPABQAGAATAA4AAwD8//f/8v/w/+z/AAARABgAHgAXABIADgAK
AAkACQAIAAUAAAD+//v/+v8AAAcACQAIAAoADAAJAAcADQAOAAwAEQAUABIADAAFAAIA
AQAAAP3/+//8/wEAAgAGAAoAEQAZABQADgALAAwAEAAQABAADQAHAAQAAwACAAYACAAF
AAcAEQASAA4ADwAIAAcACwANABAAEgAWABsAFgAOAAYA/v8CAAEABgAIAA0AEwAZACEA
HgAVABAAEAANAAsACAADAAIAAgADAAMABQAGAA4AEwAPABIAEwATABAADAAKAAkACwAI
AAoADQAOAAwACAABAAMADgAVABcAEAAJAAgACQAJAAUABgAHAAMA//8BAAIACAANABEA
EgAMAAwADgAKAAwADgAQABAABQD+//z//P8DAAgACwAMAAUABgAEAAEAAwAHAAwACQAE
AAIAAAD///3//P/7//n///8EAAgACgAIAAsABAD3//X/BwAJAP//AAAFAAoADwAUABEA
EwAXABAACwAKAAkACAALAA0ADwARABAAEAAQABAADAALAAoACwAMAAwADAAHAAwADwAT
ABcAFgAVABQAEwATABQAFQAVAA8ADAAKAAgACQAIAAQAAgAGAAYABQAFAAEA/P/6//n/
/f/9/wMADQAOAAoACgALAAcABQADAAEA/v/+//n/9//4//n//P8AAAQABQANABAA+P/6
/wEA//8DAA4AEQAJAP////8HAAoACgAKAAoAEgAaACIAMABAAFIAaQCAAIIAcgBvAG4A
UgAzADkASQA/ACoAGwARABAAFAAQAAYAAgAHAAUABwAIAAsACgAJAAoADAANAAgABgAE
APz/AwALAA0ADwAJAA0ADQAMAAkACQAJAAkACQAHAAIAAAADAAQADAASAAwAAgAFAP3/
AwAHAAoACwAHAAYAAgAGAAkACwAMABEADAAKAAoACgAHAAYAAwAAAAUACAAJAAoABgAE
AAUABwAJAAwADgARAA8ADgAMAAgACAAJAAwACgAHAAYAAgD//wkADwASABQAEgAOAAkA
CQADAA==
         </WaveFormData>
      </LeadData>
      <LeadData>
         <LeadByteCountTotal>10000</LeadByteCountTotal>
         <LeadTimeOffset>0</LeadTimeOffset>
         <LeadSampleCountTotal>5000</LeadSampleCountTotal>
         <LeadAmplitudeUnitsPerBit>4.88</LeadAmplitudeUnitsPerBit>
         <LeadAmplitudeUnits>��V</LeadAmplitudeUnits>
         <LeadHighLimit>2147483647</LeadHighLimit>
         <LeadLowLimit>268435456</LeadLowLimit>
         <LeadID>V1</LeadID>
         <LeadOffsetFirstSample>0</LeadOffsetFirstSample>
         <FirstSampleBaseline>0</FirstSampleBaseline>
         <LeadSampleSize>2</LeadSampleSize>
         <LeadOff>FALSE</LeadOff>
         <BaselineSway>FALSE</BaselineSway>
         <ExcessiveACNoise>FALSE</ExcessiveACNoise>
         <MuscleNoise>TRUE</MuscleNoise>
         <LeadDataCRC32>602782353</LeadDataCRC32>
         <WaveFormData>
AAAAAP7/AQACAAUACwAPABEADwAPAA8AEAARABEAEQAQABAADwALAAEAAwAKABEAFwAd
ACEAIAAiACUAKwA1ADkALgAnACQAFAAAAOv/1//G/6//ov+o/67/tv++/7v/tf++/83/
1f/f/+z/9f/8//7/AQACAP//AQADAAMABAAEAAUABgAIAAoACwANAA4ADgAPABMAFAAV
ABMAEQANAAcAAQAAAAAA//8IAAsADQASABIAEQAQABAAEAAQABIAFgASAA8ACQAEAAQA
BAAGAAcABwAHAAYABQADAAYABwALAA4ADwARABIADwALAAgABAAEAAQABAADAAIABgAI
AAwACQAIAAQAAgAAAAEAAAD//wAA///+//r//P///////P/7//n//P/9//v/9v/1//f/
9P/w/+v/5v/n/+f/6P/o/+j/5//o/+n/6f/o/+f/5P/k/+X/5v/m/+H/3//d/9r/2v/a
/9n/2f/d/+D/4f/k/+v/7P/s/+3/6//t/+z/6//v//D/9P/x//P/9//8//////8BAAIA
AgAEAAUABwAIAAkACAAFAAIABwAIAAkADAALAAwACAAFAAMAAwAEAAQABgAHAAgACgAJ
AAgABgAIAAgACQAJAAkAAwAFAAYACAADAAEAAAADAAgACgAKAA0ACQAHAAMAAwAIAAoA
DAAOAAsACAAHAAYABQAFAAcACQAIAAYAAwD9/wAAAgAHAAwACgAIAAYACAAIAAMAAgAC
AAMABgAMAA0ACAAFAAUABAACAAAAAAAEAAcACQAJAAkACQAGAAYABgAHAAcACAAJAAkA
CQAGAAYAAwAAAAAA/f///wEABAAGAAgACAAIAAgACwAIAAkACQAJAAkACgAKAAkABwAE
AAEAAQAEAAUABQAGAAcACAAJAAUAAwACAAAA/f/+/wAABQAEAAMAAgACAAQABAAGAAYA
BgAEAAQAAwACAAIABAAFAAMABwAHAAcACAAGAAYABgAGAAYACQAJAAgACgAMAA8AEQAN
AAoACQAGAAUABAAEAAMA///9//n/+P/7//7/AAABAP7//P/8//n/+v/9/wEABAD+//r/
+P/0//f/+f/+/wEAAgACAP7/AAAAAAAA/v/+//7//v/+//////8AAAIAAgAFAAQABQAE
AAQAAQAAAAIAAQD///v/+f/9/wIABwALAAcABwAGAAQACQAFAAUABgAJAAsACQALABIA
GAAZAB8AJwApACgAJQAiABYAAgD1/+n/2P+//6j/oP+k/6D/mv+d/6X/rv+3/7//xf/U
/+P/5P/k//P/AAAFAAEAAQABAAIAAgD///7//v/+/wAAAQABAAAA+//7//j/9f/9/wMA
BwAJAAkACgAMAA0ADAAHAAEA/v/9//v/+f/4//r//P8AAAYACAAHAAMAAAD+//7/AAAB
AAMAAwACAAEA/P/+//7/AQD/////AAAAAAEAAQACAAIA/v/+//7//f/4//r/+v/8//7/
AAD//wAA/f/////////7//f/8//s/+//8//0//L/9P/z//f/+f/3//L/8f/z//P/8P/s
/+j/5//n/+j/6P/n/+X/5f/l/+H/3v/b/9b/1//X/9f/1v/Y/9n/2v/a/9b/1P/R/8//
0//Y/9v/4P/l/+b/5v/n/+b/6f/p/+n/7P/q/+v/5f/q//H/+f////7///////7/+//5
//j/9v/7//7///8AAAIAAAD+//7/AQAEAAIAAQACAAMABQAGAAUAAwABAAAAAgACAAEA
BAAGAAcABwAHAAEAAwAEAAYABAADAAMABwAGAAQAAAD//wAAAQAAAAMACAAIAAgACAAI
AAYABgAGAAMAAwAFAAcABwAGAAQA//8AAAAAAwAGAAQAAgAAAAIAAgD9//z//P///wIA
CAAJAAQAAQABAAAAAwACAAMACAAKAAsACgAJAAQAAAD///7/AQADAAYACQAFAAMA/v/8
//7/AAAFAAcAAwABAAAA/v8AAAIABAAGAAQA/v/8//n//P///wMABgAJAAkACAAHAAQA
BgAGAAUAAgABAAAA///9//3//v/+//z//v8BAAcABgAFAAQABAAGAAYACAAIAAYABAAE
AAMA///+//////8HAAUABQAHAAgACAAIAAgACAAGAAkACQAIAAgACAAJAAkACQAKAA0A
DgAKAAgABwAFAAMAAQD9//z//P/8//v/+f/3//j/+//7//z//f///wAA/f/8//3//P//
/wEABgAJAAcABgABAAIAAwACAP///v8AAAAAAAABAAQABgAJAAoACAAEAAIA/v8CAAEA
AgAGAAkACQAHAAcABQAGAAcABwAFAAcACAAIAA0ACwAFAAYADQAVABsAHQAeAB4AIQAn
ACkAJwAkABsADgD8/+T/0//T/9r/0f/I/8j/xv/E/8T/vf+7/8b/zf/N/9P/3P/j//D/
/v8LAAwACwALAA0ADQAOAA4ACQAGAAQAAgAEAAcACQAKAAoADQANAA0ADQAPAA8ADQAJ
AAgACAAHAAcABQACAAIABAAFAAYACAALAA4AEwAaABYAEwANAAgACAAIAAoACwALAAsA
CgAJAAYACAAIAAsADQANAA4ADgANAAsACgAIAAcACAAJAAkABAAGAAYACAAFAAQAAAD+
/wIABwAKAA0ACgAHAAQA/v/+/wEAAQD+//7//f8BAAMAAQD8//v//f/8//j/8//u/+v/
6//s/+z/6//p/+n/6f/m/+T/4v/e/+D/4f/i/+L/4P/h/+L/4v/k/+T/4//j/+L/5P/k
/+b/6v/q/+n/6f/s//H/8//1//v//P8AAP3/+v/9/wEAAwABAAMABAAEAAEAAQACAAIA
BgAIAAgACAAKAAoACgAMAA8AEgAQAA8ADQANAA4ADgARABEAEQASABEAEAAOABAAEQAR
ABAADwANAA8AEAASAA4ADQANABEAEAAOAAoACQALAAsACQALABAAEAAQABAADgAMAAwA
DAAJAAkACwANAA8AEAAQAA0ACgAKAA0AEAASABAADgAQABAACQAGAAQABwAKABAAEQAN
AAkACAAGAAoACgAMABIAEQARAA8ADQAKAAYABQAEAAQABQAHAAkACgALAAkACgAJAAgA
CgAJAAsADQAQABIAEAAOAAwACgANAAoACwALAAgABQADAAAABAAHAAkACwAMABAAEgAT
AA8ADwAPAA8ADAALAAsACgAGAAYABwALAAkABwAFAAQACAAKAA4AEAANAAoACQAHABoA
FAAIAAgACQAKAAsADAANABEAEgASABIAEgATABMAEQAQABEAEAAPAA4ADgANAA0ACwAH
AAYAAwACAAAA/f///wAAAwADAAEAAQACAAIAAAAAAAIAAgADAAMABgAHAAoACgAGAAgA
DAAMAAoACgAIAAgACAAJAAcACAAKAAoACAAGAAYABAAFAAMAAwAGAAgACQAIAAkABwAG
AAUAAwAFAAcACAAIAAcABwAHAAwAGQAlACcAJQAiAB4AHQAfACMAKQAmABsAEAACAPD/
2//N/8b/wf/C/8T/wv+4/67/qf+v/7T/uf/D/9n/7v/5/wIABgAFAAQACQANAAkABQAC
AP7/AQAEAAgADAAKAAsACwAKAAkACwAKAAkACgALAAoABwAEAAQABQAFAAkACQAIAAoA
CAAHAAYABgAFAAQABQAIAAwADQALAAoABwAGAAcABwAJAAkACAAHAAMABAADAAUAAwAD
AAQABAAIAAkACwAMAAcABAABAP3/+/8AAAMACAAEAAIA/f/6//3/AQADAAUABQADAAEA
/P/8///////8//j/8//z//H/8P/s/+z/7//y//D/7f/q/+n/6f/q/+r/5v/j/+L/4f/h
/+D/3//c/9n/1//V/9L/1f/Z/93/4P/i/+L/4f/h/+L/5P/k/+b/5//m/+T/4//l/+n/
6v/r//H/8v/2//P/9P/5////AwACAAMAAwACAAMAAwAEAAQACAAIAAYABAAFAAQAAwAE
AAgADAALAAsACQAJAAoACgAMAA0ADgAQAAwACgAHAAgACgALAAsACwACAAEA///+/wIA
BQAJABEAFAAUABIAEwAOAAsABgAFAAUABAADAAIABgAGAAgACgAHAAcACQALAA8AEAAQ
AA0ACgAIAAkACgAKAAgABgAIAAwABwAGAAYAAwAEAAgABwAIAAcACQAKAAkABgAFAAgA
CAAJAAgABwAHAAQABAAEAAQABQAHAAkACgALAAkACgAHAAYACAAHAAgACQALAAwACwAK
AAkACAAJAAQAAwABAAUABwAKAAwACgAHAAMA//8BAAYACQALAAgABwAGAAUAAwADAAQA
BAABAAIABAAJAAoACwAMAA4ACgAIAAgABgACAAAAAAD//wEABAAJAA0ACQAHAAUAAwAF
AAYABwAJAAcABQALAA8ACgAJAAgABwAGAAkADQAOAA4ADAAKAAkABwAJAAoADQAOAAoA
CAAHAAUABQADAP///v8BAAIAAgABAP///v////3/9//1//T/8v/3//r///8CAAAA//8B
AAEABAAEAAAAAgADAAIA///+////AAABAAMABQAGAAgACAAHAAQAAwAAAAUAAwADAAYA
BAADAAAA///9//z/+//5//z/AQAFAAgAEQAFAAUACgAJAAMABQARABwAIAAbABUAFQAf
ACoAKQAkACYAGgD3/9X/xv+//7D/ov+g/6D/nv+h/6H/oP+p/73/0f/e/+v/9v/2//X/
/v8FAAEA/f/7//r/+P/6//z///8CAAIAAwADAAIAAgAFAAUABQAKAA0ADgANAAYABAAD
AAEAAQD9//j/9v/8////AgAGAAQABAAGAAoADQANAAoACAAGAAQABAADAAEAAQAAAP//
/f8AAAEABQADAAMABAAEAAYABwAJAAoABQAEAAMAAQD8//7//v8AAP///v/6//j/+///
/wEAAwAFAAMAAQD8//n/+//6//b/9v/z//X/9f/x/+z/6//t//H/8P/u/+z/6f/p/+r/
6v/i/93/2v/X/9v/3P/d/9z/2//b/9v/2v/X/9f/1//W/9T/1P/T/9P/1f/Y/9n/3P/f
/97/3P/b/9r/3f/d/93/4//k/+j/5f/o/+//9//9//z//f/9//z/+f/3//b/9P/3//j/
9//2//j/9v/0//T//f8EAAYACQAGAAUABQAEAAYABQAEAAQA///8//j/+P/9/wEABAAH
AAIAAwADAAQA///9//z///8BAAAA/f/9/wAAAQAAAAMABAAEAAQABAADAAAA///+//3/
/f///wEAAgACAAEA/f/8//z///8CAAIAAAD+/wAABAD///7//v8AAAIABwAHAAYAAwAD
AAIA///6//f/+P///wMABQAHAAcABAAEAAQA/v/7//n/9//6//3//f8AAP///v8AAP//
/f/9//7//v8AAAAAAAAAAAUAAgADAAMA///7//j/9P/4//v//f////7/AAAAAP///v//
/wAAAQD+//3//f/8//r//P///wUAAgABAAAAAAD+//7/AAAAAP///v///////f/8//3/
/f/9//3//f/9/wAAAAAAAAEA////////AQADAAEA/P/+//7//v/+/wAABQAHAAgACgAK
AAsACwAJAAgACQAIAAQAAgABAP/////9//n/+P/4//j/9//1//X/9v/5//n/9f/z//L/
8P/2//r/AAAEAAAA//8BAAEAAAAAAPz//v////7/+//6//z//P/8//3/+v/6//v/+v/8
//z//v/+/wAA/f/8//7/AgADAAIAAwD///7//f/7////BQAKAA4ABwADAAUAAgADAAsA
DwARABoAHgAVABMAIQApACIAFwAMAAAA8P/f/8//xv+9/7b/tv+6/77/uP+p/6P/rv+5
/8f/2f/m/+//9v/2/+//9P8BAAkABwAFAAQAAgAAAAAAAQACAAAA///9//r//v8FAAkA
DQAMAA0ADAAJAAMAAgACAAEABgAFAAMABAAHAAcABwAIAAUABAAFAAgACQAJAAYABAAE
AAQABgAHAAcABwAGAAUAAAACAAIABQAGAAcACQAKAAcABQAEAAIAAwAEAAUABQD+/wAA
AAACAP///v/6//j/+P/7//z//f/////////8//r//f/9//r/+f/3//r/+//3//D/7f/t
//L/8v/x//D/7//v//D/8P/q/+f/5v/l/+L/4P/e/9r/2f/Z/9n/2P/a/9v/3P/c/97/
3v/d/93/3f/e/93/3v/i/+L/4f/h/+T/6f/r/+3/9f/2//r/9//2//n//f////7/////
//7///8BAAQABgAGAAYABAACAAgACAAIAAoADQAQAA4ADQALAAsADAAMAAwACwAKAAoA
CAAGAAMABAAIAAsADQAPAAkACwAMAA4ACwAJAAgACwAKAAgABAADAAgACwAMABEAEQAO
AAsACAAIAAYABgAGAAYABwAKAA0ADwAQABAADQAKAAgACQAKAAsACgAJAAwACwAFAAMA
AgAFAAgADgAPAAgAAwABAP7/AAAAAAIACAAKAAsACgAJAAQAAAD///7/AQADAAYACQAK
AAsACQAKAAoACgANAA0ACgAJAAkACAAGAAYABgAGAAkABgAHAAcABQAFAAYABgAIAAkA
CQAJAAYACAAIAAcACAAJAAoACwAJAAkACgAKAAMAAgACAAUACAAJAAoADAALAAoACwAK
AAsACgALAAsABgAEAAQAAwAHAAkACQAIAAoADAAOABAAEAATABMAEgAOAAwACwAJAAoA
DAAQABIAEAAOAA0ACwAHAAMA/f/6//z//P/7//n//P8AAAYACQADAAEAAAD+/wEAAgAF
AAYABAADAAUABQAEAAQAAAACAAcACAAHAAgABQAEAAMAAwADAAQABgAGAAgABgAGAAQA
CQAJAAsAEAANAAsABwAFAAQABAAEAAMABgAJAAsADAAFAAkACwAMABMAFwAdACMAKAAm
ACEAHQAhACsAKAAfABYACgD2/+P/2f/O/8P/xP/G/8T/vv+8/7f/s/++/9H/3f/f/97/
4//w//z/AQAGAA0AEQARABEAEgASAA8ADgAOAA4ACQAHAAQAAAABAAUABgAHAAsADwAR
ABEAEAAQABEAEQASAA8ACwAKAAkABwAFAAQABwAIAAsAEAASABEADQAKAAsADAAPABEA
DgALAAcAAwADAAYABwALAAwADQAPABAADgANAA0ADAAHAAYABQADAP//AgADAAYABAAE
AAEAAAABAAUABwAJAAUAAQD9//b/+P/9/////v/7//f/+P/3//r/+P/6/////P/4//P/
7v/s/+v/6//q/+j/5//o/+n/6v/o/+b/4v/f/9//3//e/97/3//g/+D/3f/c/9r/2f/c
/97/3v/g/+f/6P/o/+n/6f/t/+7/7//y//L/9f/x/+//8//4//v/AAAFAAkADAAKAAkA
CQAIAAgACAAGAAQABgAGAAYACAAIAAoABwAFAAgACQALAAwACgAJAAgACAAHAAYABAAG
AAoACwALAAsABQAHAAgACgAGAAUABQAJAAwADAAKAAsACwALAAkACwAQABAAEAAQAA4A
CgAIAAYAAwADAAUABwAKAAwADQALAAcABgAIAAoABwAEAAEAAgAFAAEAAQACAAcADAAU
ABcAEgANAAsACAAFAAAA/f/+/wUACQALAA0ADgAMAA0ADgAKAAkACQAJAAkACQAGAAYA
BAACAAMAAQADAAMABAAEAAgADAAQABQAEQAKAAcAAwAEAAUABwAIAAcABQACAP//AgAI
AAwADwAOAA8AEAARAAoABwAFAAIAAAAAAAEABQAFAAUABQAGAAgACgAOABAADAAKAAoA
CQAGAAQABAADAAUABQAFAAUABgAGAAYABwAEAAMAAgADAAYABQAGAAcADwAYABYACgAH
AAYABQAEAAYACQAJAAgABwAGAAYABQAJAAwAEQAUAA8ADAAKAAcABgAFAAIAAgD9//r/
9v/x//P/9v/7//3//v8BAAUACAAEAAIAAgAAAAEAAQAEAAUABQAEAP//AAD9//r/9f/y
//f/+v/9/wEABAAGAAkACgANAAwADQAMAAsABQABAAAA/P/3//D/6//2/wAACgATABIA
EwATABIABwABAAMABgAJAA0AEQATABoAIgAjACEAIQAfABgACQD+//z//v/7/+3/2P/D
/7T/sP+u/6j/pP+j/6X/rv+5/8f/1f/c/93/5P/y/wEACAALAAsACAAHAAcABgAEAAQA
BQAGAAMAAQD+//r/+v/9//3//f8FAAsADwARABAAEAARABEAEAALAAUAAgABAAEAAQAC
AAQABAAGAAoADAALAAcABAAGAAYACAAJAAcABQACAP///f8AAAEABQAGAAcACQAKAAwA
CwALAAoABQAEAAMAAQD7//z/+//8////AgACAAQAAQADAAMAAwAEAAMAAgD+//z/////
//z/9//z//T/8//t/+b/4//j/+n/7P/u//D/8f/z//b/+P/z/+//7f/r/+f/4v/d/9b/
1f/V/9X/1P/a/9//5P/o/+f/5v/k/+P/4//k/+P/5P/k/+D/2//X/9r/3//h/+P/7f/w
//b/9f/3//v/AAADAAAAAQABAAAA/f/9//7//v/+//z/+P/0//n/+v/7//7/BQAKAAoA
CwAJAAkACgAKAAcABQADAAIAAgACAAEABAADAAEA/v/7//v/AQAGAAwADAALAAsADwAL
AAgAAwABAAEAAQD//wEACAAKAAwADgAMAAoACgAKAAUABQAHAAkABAAAAPv/8//1//j/
/v8EAAkACgALABAAEAAJAAYABAADAAQACAAHAAQAAQABAAAA/f/6//n//P8BAAUABwAJ
AAkACAAKAAwACAAFAAMAAQD9//v/9v/0//v/AAAIAA0ACQAHAAYABAAEAAQABAAEAAYA
AgACAAEAAAD//////v8CAAMAAwADAAMABgAHAAcABQAFAAUABQACAAEAAQAAAPv/+v/6
//3/AAADAAYACgAIAAgACgAKAAcABAADAAEA/v/+/wAAAQABAAEAAQABAAMABAAFAAcA
CQAJAAkACwALAAkACQAJAAgABgADAP7/AQAEAAcACAAMABAADwAGAAQAAgAAAP7/AwAJ
AAwADgANAAwADAALAAwADAAOAA4ADAAKAAkABwACAP//+v/4//r//P/9//3///8AAAMA
AwD/////AAAAAP7//v8AAAAA/P/7//3//f///wAA/f8AAAMABAADAAQABAAEAAQABQAF
AAYACAAIAAUAAAD9//j//P/7//z/AAACAAMAAgADAAMABAAFAAUAAwAFAAYABgADAAMA
BwAQABMAFQAbAB0AFgAUAB0AJQAnACcAJAAdABoAEAD4/+P/2//W/8P/sP+o/6T/qv+y
/7H/rf+2/8H/wf/F/9T/5f/y/wAAAwAAAAEAAQD/////AAAAAAEAAgAEAAYACAAJAAkA
CAAEAAUAAwABAAUABwAHAAUAAwAEAAYABwAHAAUAAgACAAUABQAFAAYABAAEAAYACgAJ
AAcAAgD+//z//P/+////AgADAAMAAwABAAQABQAJAAYABQAFAAQABwAJAAwADgAHAAQA
AQD9//v//v///wIAAAAAAP3//P/+/wEAAgADAAAA/f/6//T/9f/5//r/+P/4//X/9//3
//T/8P/w//P/8v/u/+n/5P/l/+f/6v/s/+j/5f/k/+P/4//i/+H/3v/a/9n/2P/W/9j/
2f/a/9r/2//c/9z/3f/c/9z/2v/a/9//4P/g/+H/4f/l/+b/5//r/+z/8P/t/+v/7//0
//f/9f/3//j/+P/6//v//f/+/wIAAgAAAP7/BAAEAAQABgAHAAgABAABAAAA//////7/
AAD///7//v8AAAIAAwAIAAkACQAIAAcAAwAFAAYACAADAAEAAAADAAEAAAD9//3//v//
//7/AQAFAAYABwAIAAkACAAJAAoAAwABAAEAAQAFAAYABgADAP///v8AAAIABQAGAAcA
DAANAAcABQAEAAEAAAACAP//+//3//b/9P/7/wAABwASABMAEwARAA8ACgAEAAEA/v/+
////AQADAAUABwAGAAgACAAIAAsACwAJAAkACgAKAAYABAACAAAABQACAAMAAwAFAAUA
BgAGAAgACQAJAAkABgAGAAQAAQABAAEAAQABAAMABQAIAAoACAAIAAkADQAKAAkACAAI
AAoACgAMAAwABgACAAAA/f8BAAYADQATAA8ADQALAAkACAAGAAQAAwAEAAUABgAJABMA
DQAJAA8AEgAUABQAFAAUABMAFQAUABIAEgASABMAEwAPAA4ADwAOAAwACgAJAAcABwAH
AAUABgAEAAQAAwABAAEAAgAFAAUAAQABAAIAAgABAAAAAQAAAAIAAwAHAAkACgAKAAYA
CAAMAA4ADgAQAAwACgAIAAcABgAGAAcABgAKAAwAEAASABEADQALAAwADgAPAA4ADwAM
AAwADAALAAoACwALAAoAFwAVAAcABgAVABsAHQAlACoAKgAlACcALQAvACwAKQAgAAYA
6v/f/9n/0v/R/9b/2P/Q/8r/xP+9/73/yv/T/9n/4//u//f/BAAKAAUACAAPAA0ADwAP
ABAAEAALAAoACgAKAAsADQAOAA4ADwATABQAFQATABMAEQANAA0ADgAQABEAFQATABAA
EAAPAA8ADwAQAA4ADAAMAA4AEQARAA4ADAANAA4AEQATABEAEQAQAA8ACQAKAAkACwAN
AA0ADgAOABAADwAPAA4ADwAQABEAEQAIAAYAAgAAAAYACgALAA4ADQAPAA8ADwAMAAcA
AgD6//3/AQACAAAAAAD9//////8BAP7///8DAAAA/P/3//L/7f/r/+r/6P/q/+v/7v/x
/+3/6v/n/+L/4//j/+P/4v/i/+P/5P/k/+T/5P/j/+P/5P/m/+b/6P/s/+z/6//r/+r/
7f/t/+3/9v/6/wEAAQD+////AQABAAMABQAGAAYABwAHAAgACAAMAAwACgAIAAwADAAM
AA4ADwASABAADwARABEAEgASABAADwAOAA4ACwAKAAgACgAMAA0ADQANAAoADQAPABIA
EAAPAA8AEwAVABQAEQARAA8ADwANAA8AEAAQABAAEAAPAAwACwAKAAcABwAJAAsAEAAS
ABMAEQASABIAFQAYABMADgAJAAgACgAFAAQABAADAAQACAAHAAkACQAMAA4ACwAIAAcA
CgANAA8ADwAPAAsACAAIAAgACgALAA0ADwANAAsABgAEAAgACgAPABEADgANAA0ADAAL
AAoACQAIAA0ACgALAAsACQAJAAoACgAMAA0ADQANAAsADAALAAkABwAHAAcABwAIAAsA
DwASAAoACAAHAAkACwALAAsADAAOAA4AEAAQAAsACAAHAAUABgAIAAwADwANAA0ADQAN
AAsACgAJAAkACAAHAAYABwAJAAcABwAHAA0AEAASABIADAAGAAIAAgAFAAgACwAOAA8A
EwAUABQAEgASABMAEwASABIAFAAUABIAEAAPAA0ACQAHAAMAAgACAAIAAQD//wEAAgAF
AAUAAgABAAEAAAADAAQABwAIAAYABQAHAAcACgAMAAoADgAMAAoABgAEAAYACAAKAA0A
CwAKAAoACAAFAAAA/f/4/wEAAwAHAA4AEgATABIAEwARABAADwANAAwADQANAAwA///5
//n/AAALABcAHwArADgANgApACEAKQAzADIAKQAiABQAAADp/9f/zP+5/6j/mv+W/57/
qP+v/7v/zP/b/+P/5//q/+//8v/2//v/AAABAAMABAAFAAcACAAFAAQABAAEAAcACwAO
ABAAEQAVABYAFwAUABMAEAALAAkACgAMAA0AEQARABAAEgAQAA8ADgAOAA4ADgAQABQA
EQANAAYAAAACAAQACAALABAAFQAZAB0AFgAUABAADwALAAkACAAGAAsADQAQABIAEQAS
ABMAEwAOABAAEAASAA4ADAAHAAQABAAHAAgACQAKAAkACAAEAAQABwAHAAQAAAD9////
//8AAPz//P///wEAAAD+//z/+f/3//b/9P/z//H/8f/x//L/8P/u/+r/6v/r/+z/7P/p
/+n/6f/o/+r/6v/p/+n/6f/q/+n/6v/w//D/7//v//D/9f/3//n/+v/4//n/8//1//n/
/v8BAAMABwAKAAwADQAPABIAFAASABAADAAIAAkABgADAAIACQAQABIAFQAXABcAGAAY
ABUAEwARABAADwAOAAwADgANAA0ADAALAAkADQAQABQAFAAVABcAHQAbABgAEwARABAA
DwAMAA0ADAAKAAgABgALAA4AEwAYABMAEwAVABcAFgAWABUAEQAMAAoACwAMAA4ADgAO
ABIAFQARABEAEgARABIAFgAVABMAEQASABIADgAKAAgACgAOABEAEgATABMAEgAUABYA
EwATABQAFQAUABMADwAOAAsACgAMAAsADwARABQAFgAUABIAEAAOABIAEAASABMAEgAR
ABEAEAAPAA8ADgANAA8AFAAXABkAFAATABIAEQAQABEAEwAUAA8ADgAOABEAEgATABQA
FgAVABQAFQAUABQAEgASABEADAAKAAoACQALAA0ADwARABQAFAAUABUAFQAVABUAFwAU
AA8ADAAJAAwADgAPAA4AEQASABMAEgAOAAwACQADAAkAFgAWAA0ADAAQABIAFAAWABYA
GQAZABgAFQAUABQAEwATABQAFwAYABkAGAAYABcAEgAPAAoACAAGAAYABQADAAUABgAJ
AAkACgALAA0ADgAMAAwADgAOAAoACQALAAsADQAOAAsADgAPAA4ACwAKAAoACgAKAAsA
DQAQABQAFgAYABYAFgAUABQAEQAQABIAEQAPAAsACQANABAAEwAVABcAGQAaABoAEQAT
ABMAFAAbACEAIQAnACwAKgApAC0ANwA9ADoANQAyACoAFAD1/9v/0P/H/77/tv+y/7b/
uv+t/6f/vv/V/9v/4//2/wEABgAIAAUAAgAFAAcADAAPABMAFgAWABYAFwAYABcAFwAW
ABQAFQAZABoAGwAdAB8AHwAdABoAGgAbABsAGwAXABIAEAAWABkAHAAgAB4AHgAgACQA
IwAhABwAGAAYABgAGgAbABsAGwAaABkAGAAaABoAHQAbABsAHAAcABgAFQATABAAEwAW
ABkAGwAZABwAHQAgAB4AHgAbABoAGAAZABgAFwAXABUAEwAOABAAFQAXABYAEwAPABAA
DwAEAA==
         </WaveFormData>
      </LeadData>
      <LeadData>
         <LeadByteCountTotal>10000</LeadByteCountTotal>
         <LeadTimeOffset>0</LeadTimeOffset>
         <LeadSampleCountTotal>5000</LeadSampleCountTotal>
         <LeadAmplitudeUnitsPerBit>4.88</LeadAmplitudeUnitsPerBit>
         <LeadAmplitudeUnits>��V</LeadAmplitudeUnits>
         <LeadHighLimit>2147483647</LeadHighLimit>
         <LeadLowLimit>268435456</LeadLowLimit>
         <LeadID>V2</LeadID>
         <LeadOffsetFirstSample>0</LeadOffsetFirstSample>
         <FirstSampleBaseline>0</FirstSampleBaseline>
         <LeadSampleSize>2</LeadSampleSize>
         <LeadOff>FALSE</LeadOff>
         <BaselineSway>FALSE</BaselineSway>
         <ExcessiveACNoise>FALSE</ExcessiveACNoise>
         <MuscleNoise>TRUE</MuscleNoise>
         <LeadDataCRC32>1167038121</LeadDataCRC32>
         <WaveFormData>
7//u/+3/7f/v//H/9f/3//f/9P/0//T/8v/z//X/9f/0//b/9f/y//D/8v/w//T/AgAT
ABwAIwArADUASQBpAIIAgQB3AGgASQAuABcA/v/a/6v/hf9w/2L/V/9V/1P/Vf9k/3n/
jP+e/6//wv/V/9//5P/o/+n/7f/w//P/9v/3//f/9//3//f/9f/2//X/9P/6//3///8B
AAAA///+//3///////////8BAAEAAgADAP///f/7//v//f/+/wEAAwABAAEA///+//z/
/f/9//3//v/+//7//v/9//7///8BAAEAAQABAAIAAQACAAQAAgD8//z//f/9/wEAAwAD
AAUABAACAAAA/v8AAAAAAAABAAAA/v/9//v//P/8//n/+P/7//z//f/+//3/+f/5//3/
+//2//L/7f/r/+r/6P/m/+T/4//j/+T/5P/j/+T/5f/i/+L/4v/g/9//3f/b/9j/1v/V
/9T/1P/V/9b/1//b/9//4f/j/+X/4//i/+L/4f/p/+v/7v/v/+7/7//x//P/9P/2//b/
9v/0//T/9v/5//v/+v/6//z/AAAAAP3///8AAP7//P/4//j/+f/5//f/+P/7//z//f/7
//v/+//7//3///////3//f/9//7//v/7//j/9v/2//n/+//6//z/+//6//n/+P/5//r/
+//8//f/9v/3//j/+P/5//r//P/7//v/+//6//r/+v/7//3/AAD8//b/9P/5//j/+f/7
//n/+f/6//z//P/7//v/+v/3//f/9//5//n/+f/5//r/+P/4//n/+f/4//b/9v/2//r/
/v8AAAAA/P/6//j/9v/3//f/9//3//f/9//2//P/9P/1//b/9v/3//n/+v/7//z/+//4
//T/8//1//f/9v/1//f/+//9//j/9v/0//L/8//0//f//P/+//3//P/6//f/9v/3//b/
9f/1//X/9f/1//T/9f/4//n////8//j/+v/4//j/+P/4//r//f/+//7//v/+/wEAAQD+
////AAAAAP7//v/8//z//P/8//z//P/9//3/+v/4//b/9f/0//X/+f/6//z//f/4//b/
9f/0//L/8f/w//D/8//y//D/8//2//b/9f/z//L/8f/x//D/8P/x//P/9//2//X/8//x
//H/8f/x//P/8f/x/+7/7v/u/+7/7//x//P/8//2//b/9P/w//D/8v/4//z///8IABUA
IwAvAD0AUQBoAHsAfQB2AGUARAAlABgA/v/N/5v/gP9y/13/Tf9L/1H/XP9p/3b/hP+Z
/7L/w//N/9r/6P/x/+//7f/v//H/8f/v/+//7//v//P/9v/3//j/9//z/+7/6f/u//P/
+P/9////////////+//5//j/9//0//P/8v/z//f/+P/7//3/+//7//n/+P/4//n/+f/5
//z//P/8//z//P/8//z//f/8//v/+v/6//7/AAADAAIA/P/8//3//f/6//n/9v/1//n/
/P///wIAAQAAAP/////8//r/+f/3//j/+P/1//T/9f/2//f/+P/3//P/8//3//n/9v/0
//H/8v/y//H/8P/v/+3/7P/s/+b/4//i/+H/3P/c/9z/2v/d/93/3f/c/9n/2f/Z/9r/
3P/e/+D/5f/j/+P/4//j/+L/4v/j/+P/6P/p/+v/6//u//P/+f////3//v/9//z/+v/6
//z////+//z/+//8//7//v/7//3/AAAAAAAA/v8CAAUABwAHAAQABQAEAAMAAwADAAMA
AwAFAAcABwAFAAEAAQACAAIABAAEAAUACAAGAAUAAQAAAAIAAgACAAIAAgACAAIAAgAB
AAIABQAIAAMAAwADAAQABwAHAAcABgAGAAYABwAJAAwACgAGAAYABwAEAAMAAwAFAAUA
BgAIAAcABwAIAAgABgAFAAQABQAIAAkACgAMAAgABgAFAAMABQAEAAUABgADAAQAAwAA
AAIAAgACAAIA//////////8BAAMABAADAAEAAQABAAAAAgADAAMAAwAEAAMAAAD8//7/
AQAEAAQAAwADAAUABQABAAAA///+//7/AAAEAAoACQAHAAUAAgAEAAQABgAGAAUABQAF
AAUAAwAAAP//AAANAAsABgAGAAQABgAGAAYABgAHAAkACQAIAAYABgAJAAkACAALAA4A
EAAOAA4ADAAMAA0ADgAPABAAEQAPAAoABgADAAEA/////wMABAAGAAcAAwACAAIAAgAD
AAUABwAKAAsACAAEAAUABQAEAAIA//8AAAEAAwAEAAMAAwAEAAcABwAHAAYABQAFAAUA
BQAHAAUABQACAAIAAgACAAMABQAFAAUACAAIABAACAAEAAgAEgAaACUALgAzADsASQBZ
AG8AiACXAJEAfgBnAEoAMwAgAPz/y/+j/4z/fv93/3X/c/95/4z/m/+k/67/u//I/9v/
7//8/wQABwALAAcABwAHAAUAAQABAAEAAQAEAAgACgAMABAAEQARABEAEAAPAA4ADQAL
AAsACwALAA0ADQAOAA8ADgANAAwADQAQABAAEgATABEAEQAPAA4ADgAPAA8ADwARABIA
EwAUAA8ADgANAA0AEAARABIAFAAVABYAGAAWABMAFAAWABcAFQATAA8ADQAPABAAEQAS
ABYAFgAWABcAFQAUABQAEwATABQAEgASABEAEAAPAA4ADwALAAsADwANAAoACAAFAAYA
BgAFAAQAAwABAAAAAAD6//f/9v/1//T/9v/4//j/9f/z//H/7v/w//H/8v/0//P/8v/x
//P/8//z//P/8//3//j/+v/7//////8AAP////8BAAQABwAJAAwADQAOAAYABAAEAAUA
CAAIAAkADAAMAAwACQALAA0ADAALAAgACQALAAwACwAMAA8AEAARAA4ADQAMAAsADAAN
AAwACQAJAAkACgAKAAkACAAIAAoACwALAAgACAAKAAoACgAKAAgACAAIAAgACQAKAA0A
EAALAAsACwAMAAsACQAHAAQABgAIAAsADwASABAADAAMAA0ACgAJAAkACQAJAAoADAAK
AAkACQAIAAoACwAMAA8ADgANAAwADAAKAAgABwAFAAYABgAIAAoACQAKAAkABgAGAAYA
BgAGAAgACQAKAAsACgAJAAcAAwAGAAcACAAIAAMAAQD+//v/AAADAAQABAACAAUACAAI
AAMAAwAFAAUABAAEAAQABAAAAP7//v8AAAAA///+//z/AAACAAYACAAEAAMAAgABAAQA
AAD6//z//f/+////AAADAAcACQAKAAgACAALAAsACAAJAAoACgAJAAgABQAEAAYABgAG
AAYACAAHAAMAAAD8//v/+v/7//v/+v/6//n/+v/6//v//P/5//n/+f/6//v/+P/0//X/
+P/6//v/+//4//f/9//2//b/9//5//3/+//7//r/+f/3//f/9//5//n/+f/2//b/9v/2
//f/+f/5//n//P/8//z/+P/2//z/BgASAB8AKAArACsANwBNAGcAfgCLAIMAbABNACwA
CwDu/9D/q/+P/4L/dv9l/1X/V/9j/3T/g/+M/5r/r//G/9v/6f/u/+7/9f/7//n/+f/5
//f/+P/5//r/+//7//z/+//6//7//////////v/9//z/+//8//3//v////z/+//7//v/
+//7//v//f/7//r/+//7////AQABAAIABAAFAAUABQADAAIAAQAAAPz//P/8//3/AAAB
AAIABAAHAAgACgAIAAIAAAD///3/AAADAAQABwAFAAQAAwACAAMAAgABAAEAAwACAAIA
AQACAAIA///+//z//P/8//z/+f/1//X/+f/8//r/+f/3//X/9P/y//D/7P/p/+f/5v/m
/+X/5v/n/+H/4P/f/9z/3f/d/93/3P/b/9v/2//c/97/3v/e/+H/4P/f/97/3f/g/+L/
5f/n/+7/7//x//H/8//1//j/+//8//7//v/+//j/9v/2//f/+f/6//z/AAACAAIA//8B
AAIAAgACAAAA/v///////f/+/wEAAgADAAAA///+//3///8BAAEA///9//3//v/+//7/
/v///wIABAAFAAMABAADAAIAAQAAAP///v/9//z/+//8////AgD9//3//f/+/wAAAQAC
AAIAAgACAAMABQAHAAQA///+/wIAAAAAAAEAAQABAAIABAACAAEAAQAAAP3//f/9////
AAABAAIABAAEAAQABQAFAAEA/v/9//z//v8CAAQABAABAAAA///+////////////AQAD
AAQAAwAAAP///v/8//7/////////AQABAP///P/6//3/AAAAAPv/+//9//3/+P/4//j/
+P/5//r//f8CAAIAAQAAAP7//f/8//3//P/+////AAABAP///P/7//z/+v/5//f/9v/7
//z//f/+//z//P8DAAgAAgD+//z/+v/4//3/AQADAAQAAAAAAAMAAwD////////+/wAA
AgACAAQABQAGAAcACAAGAAMA/f/4//b/9f/0//X/+P/4//n/+f/5//j/+P/4//X/9f/1
//b/+P/2//P/9f/3//j/+P/3//f/9//4//j/9f/1//b/+f/3//f/9v/1//f/9//3//n/
9//3//T/9P/0//T/9f/3//j/+f/9//7//P/2//j//P/6//T//f8UACcALwA1AD0ATQBm
AIEAgwB6AHEAVgAxABIA+P/T/6X/hP9u/1//Vf9T/1P/Vv9j/3j/jP+h/7b/zf/d/+L/
6v/x/+3/7v/x//T/9f/z//P/8//z//H/8v/x//D/9//5//r/+//+////AAABAP///f/7
//n/9//1//T/8//1//f/+f/9////AAADAAUABQAFAAMAAgD+//3/+//5//z//v8AAAIA
/f/8//v/+//+////AAACAAUABgAIAAYABAAEAAUABQAEAAMAAAD///3//P/7//r//v8A
AAIABQAJAAoADAANAAcABAD+//r//f/+////AAD8//f/9v/5//v/+v/6//n/+f/6//r/
+v/z/+//7P/q/+n/5//n/+f/5v/m/+b/5P/l/+X/5f/k/+P/4//j/+T/4//i/+H/4//j
/+P/4//j/+P/5P/m/+f/7v/v//H/8f/y//X/+f/9//3//v/9//z/9//2//f/+f/3//b/
9v/4//j/+P/1//f/+//8//3//P/6//v/+//5//j/+f/4//f/9//3//f/9//4//n/+P/1
//X/9//6//z/+f/2//T/9P/3//n/+P/6//r/+P/2//T/9v/2//b/9v/2//b/+P/6//f/
9//3//j/9//3//f/9v/3//j/+v/9/wAA/P/2//T/9//2//f/+f/3//f/+P/6//r/+f/5
//j/9//3//f/+f/7//v/+//8//z//P/9//3/+P/0//L/8P/0//j/+v/6//v//P/9//7/
+//7//v/+//8//3//f/7//v/+//7//r/+v/7//v/+////////f/6//f/+f/7//r/+f/7
////AQD9//z/+//6//r/+v/8/wAAAAD///7//P/+//7/AAAAAP3//f/9//3//P/6//r/
/P///////v/+/wAAAAAAAAAAAgACAAUABgAMAAYA/v/9//z/+//6//7/AwAGAAgABgAG
AAkACQAHAAkACwAMAA4ADgAMAAwACgAKAAoACgAHAAUAAAD8//7///8AAAMAAQD+//z/
+f/7//z//v8AAP3//f/9//7/AgAAAP3///8AAAAA///9//z/+//7//r/9//3//j/+//9
////AAABAP7//f/8//3//v////3//v/6//j/9//3//z///8FAAgAAgAAAAAAAAAEABAA
FwAgADMAPQA/AEsAawCIAJMAjQCAAGcASgAzABoA8v/D/5v/hP96/3X/b/9n/2X/cv+H
/5r/qv+1/8T/1//j/+r/8v/7/wEA/v///wAA///+////AAABAP7//v/8//r/AQAFAAgA
CwAIAAcABgAFAAUABQAFAAUABQAFAAYABwAJAAkACQALAAkABgAFAAMABQAHAAcACAAI
AAkACQAJAAsADAANAA4ACQAIAAcABwAMAA0ADgAQAA4ADgAPAAwACQAKAAwADQAKAAkA
BgAFAAcACAAJAAoADQAOAA8AEQAQAA4ADQALAAgACAAFAAQACAAKAAwADgALAAUAAwAF
AAgABgAFAAMAAQAAAP7//P/7//n/+P/4//P/8f/x//H/7v/u/+7/7P/t/+3/7f/s/+j/
5//m/+b/5v/m/+b/6f/t/+//8f/z//P/8v/y//H/+P/5//v/+//4//n/+//9//v//P/7
//r/+v/8/wAABQAIAAgACQAMAAwACgAFAAUACgAKAAoACAAKAAsACwAJAAkACwALAAsA
CQAJAAkACQAJAAsACwAJAAUABQAGAAYABgAGAAcACgAJAAcAAgAAAAcACgANABAADgAM
AAoACAAIAAgACgAMAAkACQAJAAoADAANAA4ADgAMAAwADQAPABQAEgAOAA4ADgAKAAgA
BwALAA0AEAAUABAADwAPAA4ADgAPABAAEwARAA8ADQAMAAwADAANAA0ADQAMAA0ADgAM
AA4ADgAMAA4ADgAOAA4ACwALAAsACwAOAA8ADwANAA0ADQANAAwACgALAAsACwAPAA8A
DQAKAAgACwAOAA4ADAANABAAEQAQABAAEAAQAA0ADAANABAADgANAAwACgAKAAoADAAM
AAwADQAOAA8ADAAKAAoADAARABMAEgAOABAAEAAQABAAFAAXABgAGAASAA4ADQAJAA0A
EwAZAB4AGgAYABQAEgAQABAAEAAQABEADwAKAAYACAAJAAoADQANAAwADAALAAkACAAI
AAgABwAHAAcACAAKAAgABQAHAAgACAAHAAUAAwADAAQABAABAAEAAgAFAAUABQAEAAMA
BgAHAAgACwALAAsACAAIAAcABgAGAAcABgAFAAcABgAGAAoADAAKABAAGgAhACgANwBD
AE0AWwB1AJAAlwCJAHAAWQA+ACcADgDo/7v/m/+K/3z/c/9r/2v/b/96/43/nv+s/7//
0P/d/+v/+P8CAAcACQAGAAcACAAHAAcABwAHAAcABgAGAAQAAgAGAAcABwAHAAoACwAM
AA0ACwALAAsACwAKAAkACQAJAAgABwAGAAcACgAKAAwADQAOAA8ADgAOAA4ADwAPAA8A
DQAMAAsACgAKAAwADgARABIAEQAQABAADwAQABIAEAAOAA4ADwAPAA8ADwANAA0ACwAK
AAkACAANAA4ADwARAA8ADgAOAA0ADgAOAAsACgAIAAgACAAIAAcAAwADAAcABQACAAAA
/f/6//r/+f/4//f/9f/0//T/8f/v/+//7//q/+r/6v/o/+j/5//m/+T/4v/h/+D/4P/g
/+D/4P/j/+P/4//j/+P/5v/o/+v/7f/0//X/9//3//T/9f/3//n//P/+//7//v/7//z/
//8DAAMAAgACAAQABQAEAAAAAQADAAIAAQD+/wAAAwAFAAUABAAFAAQAAwAAAP///v/9
/wEAAwADAAEA/v/9//3//P/+//7///8CAAMAAwAAAAAA///+//3//P/+/wAAAgAEAAEA
AAABAAIA/v/9//z//P///wEAAwAEAAEAAAAAAAEABAACAP7//v8AAP7//v////////8A
AAIAAwADAAQABAABAP///f/9//7///8AAAIABAAEAAUABQACAAAAAAAAAP7/AAAAAP7/
AAAAAAAAAAD+//3//P/7/wAAAwAFAAUAAgABAAAA/v8AAAEAAQABAAAA///8//j/+///
/wMABAADAAMABQAFAAEAAAD///7/+v/6//z/AAD8//n/9v/y//b/+v8AAAQABgAHAAgA
CQAFAAAA/f/8///////+//7////+//3//P/+//7/AQACAAAA/v/8//v///8JAAkA/v/+
//7//v/+//7/AQACAAIAAAAAAAMAAwACAAUACAAKAAoACgAIAAgACAAIAAgACAAEAAEA
+//2//f/+f/7////AgACAAMAAwAAAP7//f/8//3//f/9//7//v/8//n/+//8//z/+//5
//f/9//4//j/+f/5//r//f/+//////////7//f/8//3/+f/3//L/8P/2//r///8FAAUA
BQAIAAgA/v/6//z/AAAGAAoADwAYACcAOQBFAFEAYQB2AIcAiQCCAG8AUAAtAAoA5v+9
/5f/fv9u/2H/U/9R/1v/bP9//5T/qP+7/8j/0f/b/+z/+v///////f///wEAAQD/////
//////7/AAAAAAAABgAHAAcABwAGAAUABAADAAQABQAGAAcABQADAAIAAQADAAUABwAL
AAwADAAOAA8ADgANAAoACAAIAAkACQAJAAkACAAHAAYABAAEAAQABQALAA0ADwASABAA
EAARAA4ACAAIAAkACQAHAAcABQAFAAcACAAJAAoACgAIAAYABQAJAAoADAANAAkACAAE
AAIABAAEAAQABAADAP////8DAAAA+v/1/+//8//4//z/AAD7//n/+P/4//P/7//t/+v/
6//s/+3/7P/q/+n/6P/m/+X/5f/l/+b/6P/o/+j/6//q/+n/6P/n/+v/7P/u/+//8v/z
//X/9f/3//n//P////7/AAAAAAAA/v/+/wAAAwABAP7//P/8/wMACAAKABEAEAAOAAwA
CAAHAAcABgADAAMABQAFAAUAAwADAAMAAwAKAA8AEgATAA8ADQAMAAoACAAGAAUABgAF
AAUAAgACAAUABgAHAAgACwAMAA0ADgALAAoACwAMAAkACQAJAAoACAAHAAYABAAAAAAA
AQADAAsADAALAA4ADwAMAAsACwAKAAkACQAKAAgABwAHAAYABAADAAIAAwAFAAcACQAM
AA8AEAASABMADgAKAAgABgAEAAYABgAEAAYACAAKAAwACQAJAAkACQAIAAkACQAHAAkA
CQAJAAgABwAHAAYABQAKAAsACgAIAAgACwAOAA4ACAAHAAgABwAEAAQABAAEAAQABgAK
ABAADQALAAkABgAIAAgACgAKAAcABwAHAAcABgAEAAQABgAGAAUAAwACAAgACgAMAA4A
CgAIAAkACAAJAAgABwAHAAQABwAGAAYACQAMAAoACAAMABMAFwAQAAwACgAIAAYACQAN
AA8AEAAOAA4AEQARAA0ADwARABIAEwAUABMAFAAUABQAFAAUABAADQAHAAIAAgADAAQA
BwAGAAYABwAHAAcABgAGAAYABwAHAAcACAAIAAYAAwAFAAYABgAFAAMABQAFAAYABgAG
AAcACQANAAkABwAEAAEAAQABAAEAAwAGAAcABQAGAAgACgANABEADwANAA4ADAAIAAIA
BAAQABQAFgAlADAANQBBAFEAYQBzAIgAlwCTAIgAcQBOADEAIgAGANX/of98/2z/af9r
/2//d/+C/43/mP+k/7f/yP/X/+X/9P/8/wMABwAFAAcACQAJAAUABQAFAAUACAAMAA4A
EAAQAA8ADQALAAsACwALAAsADQANAA0ADQAOAA0ADQANAAsACwALAA0ADAAMAA4ADwAN
AA0ACwAKAAwADQANAA0ADgAOAA4ADgAOAA4ADgAPAA8ADwAPABAAEwAUABYAFAANAAwA
DAALAAwADQAMAA0ADgAOAA4ADgATABQAFQAXABYAFAATABEAEAAQAA0ADAALAAoACQAI
AAoABwAIAA0ADgAMAAsACQAHAAYABAACAP7/+//5//j/9//3//n/+//3//b/9f/y/+//
7f/r/+j/6f/r/+3/8P/v/+7/7f/v/+3/7f/t/+3/8P/y//X/9//7//v//P/7//v//f8A
AAMAAgAEAAQABAADAAQABwALAAsACgAKAAwADwAQAA4AEQASABIAEgAQAA8ADwAOAAsA
CAAJAAgABwAIAAsADgARABEAEwATABEADgANAA0ADAALAAoACgAMAA0ADQAKAAoADQAO
AA8AEAASABIAEgASAA4ADgAQABIADwAPAA8AEAARABEAEQAQAAwACgAJAAkAEAAQAA4A
EAASABAAEAARABAADwAPABAADQALAAoACAAKAA0AEAAVABcAFwAXABgAFwAWABYAFQAU
ABIAEgASABEAEgARAA4AEAAQABAAEAASABMAFAAVABMAEwASAA8ADwAPAA8ADgAPABEA
EgATABMAEwARAA4ADQAPABEAEAAPAA8AEQARABAAEAAQABAACwAKAAsADgARABEAEQAQ
ABAAEAASABIADgANAAwACwANAA4AEQAWABYAFQATABIAEQAQAA8ADgAQABAAEwAUABQA
EAAOABEAFAAWABYAFgAWABcAGQAZABgAGAAYABsAGwAYABkAGgAaABgAGAAWABYAGQAa
ABsAHAAZABcAEgAOAA4ADwAQABMAEQAQABAADwALAAoACgAKAAoACwAMAA4ADwAMAAgA
CQANAA4ADgANAAwACwALAAoACAAHAAcACQALAA0ADgAPAA4ADQAMAA0ADgAPAA0ADgAL
AAoACgALAAsACwAOAA4AGAAUAAgADAAcACIAIwAwAEMASwBRAF8AdwCOAJkAkwCAAF8A
QAAxABwA8v/F/6X/kv+C/3f/b/9t/3f/iP+X/6b/uP/F/9T/6f/1//j/AgALAAkACwAN
AA8ADwALAAkABwAFAAkADAANAA4AEAARABEAEQANAAsACQAHAAsADQAPABEADwANAAwA
CwALAAsACwANAAwADAAOAA8AEgATABIAEgAQAA8ADQALAA4ADgAOAA4ADwAQABEAEwAR
AA8ADQAMAA8AEAASABAADwAQABIAEwASABEADgANABAAEAAQABAAEQAQAA8ADwAPAA4A
DgANAA8AEAAOAA4ADAAKAAgABgAIAAUABgALAAoABgADAP///v/+//3//P/6//n/+f/6
//T/8f/w/+//6v/q/+r/6P/p/+n/6f/o/+n/6f/p/+r/6P/o/+j/6//p/+n/6f/p/+r/
6v/r/+v/8//1//j/+f/4//n/+//9//7/AAAAAAAA/f/+/wEABQAFAAQABAAGAAYABgAD
AAUACgAKAAoACAAGAAcABwAFAAcACQAJAAkABQAFAAUABQAEAAUABAABAAAAAQADAAQA
BQAEAAQABgAIAAkABwAIAAgACAAIAAgABwAGAAUABAAAAAAAAgAEAAQABQAGAAgABwAH
AAcABgAEAAQABQAHAAsACAADAAIABAACAAIAAwADAAMABAAGAAUABQAGAAYAAwADAAMA
BQACAAEAAAAAAAIAAgADAAMABAAEAAYACAAFAAQAAQD8/wAAAgAEAAYABAADAAIAAQAC
AAMAAwABAAMAAwADAAIAAgADAAMAAwADAAMAAQD+/wEABQAJAAoAAwD///3/+f/5//z/
//8CAP7//v8AAAQAAQD///3/+v/7//z///8AAP//////////AAD+//7/AAABAAEAAAAA
AAIAAgACAAIA///+/wAAAAACAAAA/v/9//3/AQABAAIAAAAGAAcAAgACAAIAAgACAAYA
CQAKAAoABgAGAAkACQAHAAkACwAMAA4ADgAMAAwACgAKAAoACgAKAAkABQACAAAA///+
////AAAAAAEAAQABAAAAAAAAAPz/+//6//r////+//z////+//7//f/7//z//f///wAA
/P/7//v//f/7//v/+v/5//r/+//8//////////z//P/+//7///8BAP////8CAAIA/P/+
/wAAAgAGAAwAFQAoADsAQQBBAEsAYwCAAI8AiwB4AF8AOgAbAAYA6v/B/5n/eP9i/1v/
Wf9b/2f/eP+J/5j/ov+v/8L/0//j//D/9P/z//n/+v/9/wAAAQD+//3//P/7//7/AgAE
AAYACQAJAAgABwAEAAMAAgABAAQABQAGAAcABAADAAMAAwABAAEAAQADAAYABgAIAAkA
CAAHAAQAAgAAAAEAAQABAAcACgANABAADAAKAAgABwAHAAcABwAIAAsADAAOAAwACAAI
AAkACQALAAsACQAJAAkACAAHAAYACAAIAAgACQAJAAgACAAHAAkACgAIAAgABwAGAAUA
BAAFAAEAAQAFAAUAAgAAAP3/+v/6//n/+P/4//f/9//4//X/8//z//P/8P/w//D/7v/s
/+n/5v/i/+T/5f/m/+j/5//m/+X/5//p/+n/6f/p/+3/7v/w//H/9P/z//P/8f/z//X/
+P/7////AgADAAQAAgACAAQABwAGAAQAAwAEAAMAAAD6//n/AwAIAA0AEAAOAA0ACwAH
AAYABwAGAAUABQAHAAkACwALAA0ADQALAAcABwAIAAgACAAIAAkADAAMAAsABwAGAAgA
CAAIAAgABgAGAAYABgAGAAgADAAQAAsACwALAAwADwAPAA8ADgAKAAgABwAHAA8ADgAL
AAwADwAOAA8AEQAPAA0ADAAMAA0ADwASABQADwANAAsACwAJAAkACQAKAAwADgARABMA
EAAOAA4ADgAMAAwACgAGAAkACgALAAwADQANAA0ADQAMAA0ADQALAA0ADQANAAwACgAL
AAsACwAMAAsACAAEAAYACwAQABIACwAJAAkABwAGAAgACgAMAAgABgAGAAgADAANAA4A
DgALAAoACwAKAAsACwALAAsACgAIAAgACgAJAAkACAAIAAgACAAIAAgACQAKAA4AEAAO
AAoABgADAAQACQAKAAwADgAQAA0ACgAJAAkACAAEAAIACQALAAUABgAKAAwADgAQABAA
EQAQAA4ACgAKAA0ADQANABEAFQAYABYAFgAUABQAEwASABEAEAARAA8ACgAGAAUABQAF
AAcACgAMAA8AEQANAAoACAAGAAMAAwADAAQACQAIAAYACQAIAAYAAwD//wEAAwAGAAgA
BgAFAAUABwAJAAkACAAHAAYABQAEAAUAAwADAAAAAAACAAQABwALAAkACQAMAAwABgAI
AAoADAASABoAHwAmAC8ANwBFAFcAbwCGAJcAlwCKAHMAUAAxABoA/P/R/6X/hv90/2//
Z/9b/2H/dv+H/5L/pv+//9L/3//r//L/8v/3//3/AAAFAAoADQAJAAkACQAJAAoADAAM
AAwAEQATABQAFQATABMAEwATABMAEwATABMAEAAPAA8ADwASABUAGAAdABsAGAAXABUA
FgAXABYAFgAWABcAFwAXABoAGgAaABoAGwAcAB0AHwAfAB0AGwAaABkAGgAcABoAFwAY
ABoAGwAZABkAFwAXABkAGgAbABwAHgAeAB4AHwAcABoAGQAXABgAGgAZABoAGAAWABQA
EgANAA==
         </WaveFormData>
      </LeadData>
      <LeadData>
         <LeadByteCountTotal>10000</LeadByteCountTotal>
         <LeadTimeOffset>0</LeadTimeOffset>
         <LeadSampleCountTotal>5000</LeadSampleCountTotal>
         <LeadAmplitudeUnitsPerBit>4.88</LeadAmplitudeUnitsPerBit>
         <LeadAmplitudeUnits>��V</LeadAmplitudeUnits>
         <LeadHighLimit>2147483647</LeadHighLimit>
         <LeadLowLimit>268435456</LeadLowLimit>
         <LeadID>V3</LeadID>
         <LeadOffsetFirstSample>0</LeadOffsetFirstSample>
         <FirstSampleBaseline>0</FirstSampleBaseline>
         <LeadSampleSize>2</LeadSampleSize>
         <LeadOff>FALSE</LeadOff>
         <BaselineSway>FALSE</BaselineSway>
         <ExcessiveACNoise>FALSE</ExcessiveACNoise>
         <MuscleNoise>TRUE</MuscleNoise>
         <LeadDataCRC32>2927580366</LeadDataCRC32>
         <WaveFormData>
+v/5//n/+P/6//3/AAAEAAMAAQABAAIAAQAAAAEAAAD//wAAAQD9//v////+//7/BgAT
ABsAIAAqADUARQBfAHYAegB7AH0AegB3AHsAdgBmAEAAFQD0/9b/uv+k/5P/i/+N/5f/
of+s/7n/yf/Y/9//5P/n/+r/7//y//b/+//8//v/+f/5//n/+P/5//n/+f/+/wIABgAD
AAAAAAD///7///////////8BAAEAAgADAAEA///9//7////+/wIABgAEAAQAAgABAP//
/////////////wAAAAABAAEAAQACAAIABAAEAAQAAgAEAAQABAD+//7//v/+/wEAAwAF
AAUABAADAAIAAgABAAEAAgACAAEAAAD+//3//P/+//7//P/9//7/AAACAAEAAAAAAAUA
AwD9//j/9f/z//T/9P/z//L/8v/y//L/8v/y//P/9f/y//H/8f/x//D/7//u/+z/6P/o
/+j/6P/p/+v/7P/v//P/9f/3//n/9f/0//T/8//4//r//P/8//r//f8BAAEAAgACAAIA
AgD+//7/AAACAAQAAgACAAIABwAFAAUABQAGAAQAAgD9//3//v/+//7/AAAAAP////8A
AP//AAADAAIABAAEAAMAAgACAAMAAwD///v/+f/5////AQD9/////v////7//f/+////
AAABAP///f/7//v//P/8//3////9//3//f/9//3//v///wMAAwABAPz/+v/+//z//P/9
//3//v8AAAAAAAD///7//f/+//7//v8BAAAAAAABAAEAAQD//wEAAQD+//3//P/8////
AQACAAQAAAD+//3/+//9//3//f/8//v//P/7//r//f/7//z//f/+////AAABAAAAAAAA
AP3/+//7//z/+v/6//3/AAAGAAEA/P/6//j/+f/5//z//v///wAAAAAAAP7//P/+//r/
+//7//v/+v/6//r/+//9//z/AgACAP7//v/+//7//v/+/wAAAgAEAAQAAgADAAUABgAD
AAUABAADAAMAAwACAAIAAgAEAAQABAAFAAQAAgAAAP///v/+//7/AQACAAQABQAAAP//
/P/7//j/+P/4//n/+v/6//n/+v/8//z/+//4//f/9v/1//T/9f/2//j/+//7//r/+P/3
//b/9v/3//j/+v/3//X/9f/4//j/+P/6//r/+v/8//7//f/3//f/+P/+/wAAAQAHABAA
GgAnADUARQBYAGoAcQB1AHgAbwBrAHgAdABWAC0ADADs/8z/rP+X/4//j/+N/4//lv+j
/7f/xP/N/9r/6f/w/+//7//y//b/9v/z//H/8f/x//X/9//4//n/9v/0//L/6f/w//b/
+/8AAAMAAwADAAMA///7//j/9f/0//P/8v/0//b/9v/7/wAA/v/+//z/+//7//v/+//7
//3//f/+//7/+//7//v//P/7//z/+//6//3/AAABAAIA/P/8//z//P/6//n/+P/1//v/
/f///wIAAAD//////v/7//r/+P/3//T/9v/2//T/9f/2//j/+v/3//b/9v/7//3/+f/2
//X/9f/2//b/9f/0//T/9P/0//D/7v/t/+3/6//p/+j/5//o/+n/6v/q/+f/5v/l/+T/
5//r/+7/8//y//H/8P/v/+z/7P/t/+3/7v/w//L/8v/z//n/AAADAAMAAgABAAAA/P/8
//7/AAAAAP7//v/+/////f/9//3//v/+//7/+////wIABAAGAAQAAgD///3////9//3/
//8CAAQABAADAP7//v//////AAD//wAAAwACAAEA+v/5//3//////////f/9//3//f/9
//3//f////v/+v/6//v//P/9//7////8//z//P/////////8//z//f/6//n/+f/7//z/
/v/+/////////////f/8//v//f8BAAIABAAFAAEA/f/9//v//P/9//7/AAAAAP///f/8
//3//v8AAAEA/v/9//z/+v/8/wAAAgAEAAEA/f/8//v//v///wAAAQABAAAA///7//3/
//8CAAIA////////AgD9//r/+v/6//z//f8BAAQAAwACAAAA/v8AAAAABAACAP//////
//7/+//6//r/+/8GAAYAAgAAAAAAAAAAAAAAAAAAAAIABAAEAAEAAQACAAIABAAHAAcA
BwAJAAkACAAIAAoADAAMAAwADQAKAAYAAgAAAP7//f/8//3//v8AAAEA/v/9//r/+f/8
//7/AAADAAIAAAD9//z//f/8//r/9v/4//j/+P/4//j/+P/5//v//P/8//v/+//6//r/
+//8//7/+//5//n/+v/6//r//P/8//z//v8AAAUA///7//7/BAAMABMAGQAeACgANQBD
AFUAbACAAIUAgQCCAIUAhwCCAGwAPgAPAOz/0v+2/6L/mf+X/5//pf+l/6r/sf+7/8z/
3f/s//P/9P/7//n/+v/8//r/9//1//X/9f/4//v//f///wEABAAHAAMAAgACAAEAAAAA
AP///v/9//////8AAAEA////////AgAEAAIABQAIAAcABgADAAEAAQABAAEAAQACAAMA
BQAGAAIAAQAAAAAAAQAEAAUABgAIAAoACgAKAAgACAAIAAgABAADAAIA//8DAAMAAwAE
AAcABwAIAAgACAAIAAcABwAGAAgACAAGAAMAAgACAAIAAwACAAIABwAFAAEA/v/9//3/
/v/+//3//P/8//z//P/4//T/8f/v//L/8//1//f/9f/z//H/7v/u//D/8v/0//P/8//y
//P/8f/x//H/8f/y//T/9//5//v//P/9//z/+P/7//////8FAAYABwAIAAIAAAAAAAAA
BQAEAAUABgAHAAUABQAFAAgACAAIAAUABwAIAAgACAALAAwADAANAAwACQAIAAkACQAK
AAkABwAFAAYACAAJAAgABQAEAAUABwAHAAEAAQADAAUABQAFAAUABQAFAAUABgAHAAgA
CwAHAAYABgAHAAUAAwABAP//AAACAAQACQAMAA0ACwAMAAwACAAGAAUABwAIAAoACgAI
AAcABgAFAAYACAAKAA8ADQAMAAwACwAIAAUABgAFAAYABwAIAAoACQAJAAgACAAGAAYA
BwAHAAgACQAKAAoACQAKAAkACAAJAAcACAAJAAYAAwAAAP3/AQAEAAcABwAHAAkADAAM
AAcABwAHAAoACQAGAAYABgADAAEAAgACAAIAAgABAAAAAgAEAAoACgAIAAcABgAEAAcA
AgD+/wAAAgACAAIAAgAHAAoADQAOAA0ADQAOAA4ADQAPAA4ADQAOAA0ACwAKAAoADAAM
AAwADgAMAAkABgAFAAQABAAEAAMAAgACAAEAAAABAAAAAQAAAAAAAAABAAAA/v/7//r/
//8AAAAA/v/9//z/+//6//z//P/9/////v/+//3//f/6//r/+//8//z/+f/3//f/+P/4
//j/+v/6//r//P/+//3/+//5//7/BgASABsAIQAgACQAMQBFAF0AcgCCAIcAgwB+AHsA
cwBoAFQAMAAJAO7/1v+w/5D/h/+J/43/k/+X/57/rf/D/9b/5f/o/+f/7v/5//f/+P/6
//j/+v/5//r/+//6//v/+//7//v//v8BAP3/+//8//z//P///////////////f/8//v/
+//7//v//v/7//j/+v/8//7/AAAAAAEAAQABAAEAAQD/////AAAAAP7//f/8//z//f8A
AAEAAgAEAAYABgAGAAAA/v/8//r//P///wIAAwACAAEAAAAAAAAA//////7//v/+//3/
/f/7//7////+//v/+v/6//r/+P/2//X/+f/7//n/+P/5//f/+P/4//f/8f/w/+//7v/u
/+7/7//x/+7/6//p/+f/6P/p/+r/6v/q/+r/6v/q/+z/7f/t/+//7P/r/+r/6f/q/+z/
7//x//T/9v/4//j/+P/7//////8CAAIAAgACAPv/+v/7//z/AQAAAAEAAgAFAAMAAwAD
AAYABgAGAAMAAgACAAEAAAADAAQABAAFAAIA///+////AAACAAIAAQD8//z//f/9/wEA
AQADAAcACQAJAAMAAwACAAMAAgABAAAA///+//3//v///wAAAwD///7//v///wIAAwAE
AAUAAgACAAIABQAFAAUAAgACAAcABAADAAMAAwAEAAYABgAGAAUABAADAAAAAAAAAAMA
BgAGAAcABwAFAAMABQAFAAIAAQAAAAAAAwAFAAYACAAFAAQABAADAAEAAQABAAAAAQAE
AAUABgAFAAEAAAD//wAAAQACAAMAAgACAAIA/////wEABAAEAP///////wIAAQD+//7/
/v/+////AwAGAAYABgAFAAQAAQAAAAMAAAABAAMABQAGAAMAAgACAAMAAgAAAP7//P//
/wIAAwAEAAIAAgAIAAsACAAGAAQAAgAAAAMABgAJAAoABwAHAAgACAAFAAcABgAFAAkA
CQAIAAgACgAOABAAEgAPAAwACAAEAAEAAAAAAAAAAQACAAQABQADAAMAAQABAP7//v/+
///////+//z//P8AAAAA///8//z//P/8//z//P/8//3///////7//P/7//v//P/+/wAA
AQD9//r/+f/4//j/+P/6//3//v8BAAQAAQD7//3/AAD+//j//f8PAB4AJAApADEAPwBW
AGwAdwB9AIQAgQB1AHIAcABcADkAEADu/8z/sP+b/4//if+F/4//oP+t/7v/zv/b/97/
5f/u/+v/7//y//b/9v/1//P/8//z//P/8//y//H/9v/6//7/+//+/wAAAQACAP///f/7
//n/+P/1//P/8f/z//X/9//8//3//P8AAAQABAAEAAIAAQD9//v/+f/3//n/+//+/wAA
/f/7//n/+P/5//z//f/+////AgADAAQAAAAAAAAAAAD+//3//P/5//n/9//1//T/9//5
//z//v8CAAQABQAHAAEAAAD9//j/+P/4//n/+v/2//T/8//3//r/9//1//X/9v/4//n/
+f/0//L/8P/u/+7/7P/r/+v/7P/r/+v/6//u/+//8P/w/+z/7P/s/+z/6v/r/+v/7f/r
/+v/6//r/+n/6v/s/+3/8v/0//b/9v/3//v/AAABAAMAAgABAAAA+//6//v//P/+//z/
/P/8/////f/9//3/AQACAAMAAQABAAIAAgACAAAAAAD/////AQD/////AQAAAAIAAgAB
AP//AAACAAMAAAD9//z//f8CAAMA/v///wAAAQAAAP//AQABAAEAAQD///////8BAP//
/v/+/////////////////wAAAQAFAAQAAwD///7/AwAAAP///////wAAAgACAAQAAwAC
AAEAAAAAAAAAAwAEAAQABQAFAAUAAwAFAAUAAAD9//r/+P/8////AQAEAAQABAAFAAUA
AwADAAMAAgAAAAIAAgACAAQAAQABAAEAAQABAAEAAQADAAQABQADAAEAAQACAAAAAAAB
AAIABgACAP7//f/8//z//f8BAAQABAAEAAMAAgACAAIABgAEAAIAAQAAAP7////+//7/
//8AAAAAAAAAAAAAAgACAAIABAAEAAYABwAPAAkAAgD///7//f/8/wEABAAHAAgABgAH
AAkACgAIAAsACwALAA0ADQAMAAwACgAMAAwADAALAAgABAAAAAEAAgAEAAYAAgAAAP//
/f///wEAAQADAAEAAAD////////+//z//P/+//7//f/6//j/+P/4//j/9v/2//f/+f/9
//7//v////3//P/8//z////9//z//f/6//j/9v/2//v//v8DAAgAAwABAAEA/v8AAAoA
EQAVACQALgAvAD0AWQByAH4AgQCFAIQAgQCDAIAAaABCABcA9P/e/8j/rv+X/4//k/+d
/6f/sP+1/8P/1P/b/97/5//w//X/9v/4//v/+v/6//n/+v/7//r/+f/3//X//P8CAAgA
BwAFAAQAAgAAAP//////////AQABAAIAAwADAAMAAwAGAAMA/v/+//7/AQACAAEAAQAB
AAEAAQABAAQABQAHAAgABQADAAEAAAADAAYABwAIAAUABgAFAAQAAQACAAMABAACAAEA
AAD9/wEAAQABAAIABAAFAAcACAAGAAYABQAFAAEAAgABAP7/AQACAAQABgADAAAA/v8B
AAQAAQD//////v/+//3/+//6//r/+v/6//f/9P/y//H/8v/x//H/8f/y//P/9P/0/+//
7v/t/+z/7v/v/+//8f/0//X/9v/3//T/9P/1//X/+v/8//7//v/7//3/AAD//////v/9
//z/+v/8/wAABAAJAAgACQAKAAoABwAGAAUACgAKAAoABwAJAAoACgAKAAoACgAJAAkA
CwAJAAkACwALAAwACwAJAAQABAAFAAUABgAFAAYACQAHAAUA/f/7/wMACQANABEADQAL
AAkABwAHAAcABwAJAAUABAAEAAUACAAJAAoACwAIAAgACAALAA8ADwAMAAwADQAIAAUA
AwAHAAoADgAQAA4ADQAMAAsACwAMAA0AEQAOAAwACwAJAAsACQALAAsADAALAAoACgAJ
AAkACAAIAAkACgAMAA0ADAALAAoACAAKAAwADAAMAAwACQAJAAkABwAHAAcABwAJAAoA
CwAJAAYABwAJAAgACAAJAAoADgALAAgACAAIAAYABQAHAAgABgAGAAUABAACAAIABgAE
AAYABwAIAAgABgAEAAMAAwAKAAoACgAGAAcACAAJAAoADgAQABIAEgAMAAkABwAEAAgA
DwATABcAFwAVABIAEAAPABAADwAOAA0ACgAGAAIABQAGAAgACgAJAAgACAAHAAcABwAF
AAUAAgACAAIAAwAFAAQAAgACAAIAAgABAP7/AAAAAAAAAAD///7//v////7//v/9//3/
/v8AAAMABgAIAAUAAwADAAEAAAD//wAA/v/+/wAAAgABAAUABwAGAAoAEgAVABkAJAAw
AD0ATQBjAHwAhgCDAH0AfgCBAIMAfgBkADoAEwD0/9r/uv+g/5X/kf+R/53/pf+s/7n/
xf/Q/9v/5v/x//r//f/+/wAAAwACAAEA/////////v/9//v/+f/9/wAAAwD//wIABAAF
AAYABQAFAAUABQADAAEAAAD///3//f/9/wAAAgAAAAMABgAIAAgABgAFAAUABQAFAAUA
AwABAAAA/v///wEAAwAGAAQABgAGAAYABAAGAAYABgACAAIAAgACAAMAAwADAAEAAgAB
AAAAAAACAAMABQAGAAUABAACAAEA//8CAAMAAgD///7//v/+/////v/+/wMAAQD9//r/
+f/3//j/+P/3//b/9v/2//b/9P/y//H/8f/y//H/8f/x/+//7//v/+7/6//q/+n/6P/o
/+n/6f/r/+v/6//r/+v/7v/w//P/9f/4//r//P/8//f/+f/8//v///8AAAEAAgAAAAAA
AgAEAAgABgAGAAYACAAFAAQAAwAFAAQAAwD//wEABAAGAAgABgAGAAUABQAEAAEAAAAB
AAQABgAGAAUAAQAAAAAA//8CAAEAAgAFAAcABwABAAEAAgADAAIAAQADAAUABwAJAAYA
BQAEAAUAAgAAAP////8BAAMABQAHAAQABAAEAAcABwAHAAQABAAFAAIAAQABAAQABgAJ
AAoACgAJAAgABwAFAAQAAwAFAAYABgAHAAcACAAHAAoACwAJAAcABQAEAAUABQAEAAQA
BAAEAAUABQACAAEAAAD+/wEABgAJAAwACQAFAAQAAwADAAMAAwADAAMAAgABAP3//v8B
AAUABgAEAAUABgAKAAQAAAD///7/+//7//7/AAD9//z/+v/4//v//v8FAAYACAAJAAoA
CgAGAAIA///9/wAAAAAAAAAA//8AAP///v8AAAAAAgADAAMAAQD///7/BAAMAAwAAAAA
AAAAAAAAAAQABgAIAAgAAwADAAQABAAHAAsADAANAA0ADQAMAAwADAAOAA4ADgALAAYA
AAD6//z//v8BAAQABQAGAAgACQAGAAUAAgABAAIAAgACAAMAAgAAAP3//P/8//z/+//4
//j/+P/4//j/+f/6//z///8BAAIAAgADAP///v/+//7//f/3//L/7//3//z/AQAIAAYA
BgAIAAoA///5//v/AAACAAYACQAPABoAKAA1AEEATwBeAG4AeQCDAIoAhQB9AHQAZABI
ACMAAADi/8T/ov+N/43/kf+X/6H/sP+7/8X/zP/T/+L/8//4//n/+v/8/////v/9//v/
+//7//v/+//6//n//P8AAAQAAQD//wAAAAAAAAMAAwADAAMAAgD///3/+//8//3//v8C
AAMAAgAGAAoABwAGAAMAAQADAAMAAwADAAAA//////7/////////AAACAAYACAAKAAkA
CgAJAAgAAgACAAIAAgD////////9/wIAAwAEAAYABQADAAIAAAACAAQABQAHAAMABAAD
AAAA///+//7//v/9//z//P8BAP3/9//y/+//9f/6//7/AQD8//z//P/8//j/9P/x/+//
8P/x//P/9f/z//P/8//y//D/8P/w//D/7v/v/+//8f/v/+//7//v//D/8v/1//f/+f/6
//v/+v/5//3/AgADAAUABAADAAIAAAAAAAIABAACAP7//P/6/wMABQAJAA0ADQAMAAsA
BwAGAAYABQAEAAIAAgABAAEAAQD/////AQAFAAoADQAPAAkACAAIAAcABQADAAMABQAE
AAMA/P/7/wAAAwAEAAUACAAJAAoACwAIAAcABgAHAAUABAAEAAUABAADAAIAAQD///7/
/f///wYACQAJAAwADgAKAAgABwAGAAYABwAGAAQAAwACAAEA///+//3///8CAAQABwAJ
AAsACwAPABEADQAJAAUAAgADAAMAAgACAAMABAAGAAcABwAHAAcABgAEAAYABgAGAAgA
BQAFAAUABAADAAIAAQAFAAYABwAFAAUABwAKAAoABgAFAAQABgABAP7//v/+/wAAAQAF
AAgABwAGAAQAAgAEAAQACAAGAAMAAwADAAIA///+//7////+//7//v/+/wAABAAGAAgA
BgAEAAQAAwAEAAMAAgACAP//AAABAAAABAAGAAcABgAGAA4AEAAKAAYABAACAAAAAwAG
AAkACgAJAAkACgAKAAkACwAKAAkADgAPAA8AEAAOABAAEAAQAA4ACgAFAAAAAgACAAMA
BAAEAAQABQAFAAMAAwABAAEAAgACAAIAAwABAAAA/v/+/wIAAgABAP7//P/8//z//P/9
//7/AAADAAAA/v/7//n/+P/4//n/+v/9//v/+v/7////AAABAAQAAwACAAMABAD///f/
+f8GAAgACAARABsAHgAoADkASQBXAGgAdgB7AIEAggB3AHUAegB0AE4AFwDq/9D/uv+k
/5v/m/+d/5v/nf+m/7P/v//K/9f/5P/t//T/9//4//r//f/8//n/9//3//f//P///wEA
AwABAAIAAwD9////AAAAAAAAAQABAAEAAQADAAEAAAD//////////wIAAAD+/wEABAAE
AAQAAgABAAMAAwADAAMAAwADAAQABAADAAMAAwAEAAIABAAEAAQABQAIAAkACgADAAIA
AQAAAAAAAQACAAEAAQABAAEAAgAGAAcACQAKAAcABgAEAAMAAgAEAAQAAgAAAP7//f/8
//7//v///wUABgADAAEAAQAAAAAA///9//n/+P/3//b/9//2//b/9//0//P/8//z//H/
7//t/+r/6v/s/+7/8P/v/+//7v/v/+3/7f/t/+3/7v/w//P/9f/2//j/+v/6//b/+f/9
//3//v/+//7//v/7//z///8CAAYABAAEAAQACQAHAAcABwAKAAoACgAHAAYABgAFAAQA
AgAAAP3/+//+////AgAHAAYACAAIAAcAAgACAAMAAwADAAEAAQADAAMAAwD9//3/AgAF
AAYABwAFAAUABQAFAAUABQAFAAcABQAEAAQABQAGAAcACAAJAAYABAACAAMACAAJAAcA
CAANAAoACQAJAAYABgAHAAYAAwABAP///f8AAAQACAAPAA4ADgAPAA8ADgALAAwACwAK
AAkACAAIAAcABwAGAAYACAAIAAkACQAKAAsADAAMAAkACgAJAAgACAAFAAUABQAGAAcA
CAAJAAwADAAMAAkABgAHAAkACAAFAAUABQAIAAgABgAHAAgABgAFAAcACAAKAAoACQAI
AAgACAAMAAoABwAFAAMAAAAEAAYACQANAAsACgAJAAgABQAGAAUABAAEAAQABgAHAAkA
BQADAAgACgAMAAwADAAMAA0ADgAPAA4ADQANAA4ADgAMAA8ADwAPABAADwANAAwADwAS
ABMAFAARAA4ACgAGAAcACAAKAAwACQAIAAgABwADAAMAAQABAAEAAgADAAUABAACAP//
/v8CAAQABQAEAAMAAgABAAAA///+//7///8CAAQABQAHAAUABAAEAAQACAAFAAMAAwAB
AAAA//8AAAIAAgAEAAYADQAJAP//AgAOABIADwAbAC4AOAA9AEsAYQB2AIQAiwCNAIgA
hQCNAIgAaAA8ABEA9P/W/7T/nP+T/5P/m/+h/6X/sP+9/8n/2P/j/+b/7//4//f/+v/+
/wMABAAAAP3//P/7////AQACAAMABQAIAAsABwADAAIAAAD+/wMABQAHAAkACAAFAAMA
AQADAAMAAwAGAAQAAgAFAAgACQAKAAkACQAGAAUABAADAAMAAwAEAAQABgAHAAgACgAI
AAgABgAEAAUACAAJAAoACQAKAAsADAAKAAkACAAFAAkACQAJAAoACgAJAAkACAAGAAYA
BQAFAAQACAAKAAoABwAEAAIAAAACAAIAAwAJAAgAAwD///3/+//8//z/+//5//r/+//8
//n/9v/0//P/8f/v/+7/7f/v/+//7//u/+3/7v/v//D/7//v/+7/7//v/+//7//v/+3/
7v/w//H/9//6//3//v/7//3/AAD//wIAAgACAAIA//8AAAMABgAGAAQABAAEAAcABQAF
AAUACgAKAAoABwAHAAgACAAIAAoACgAJAAkACAAFAAQABQAFAAYABQADAAMABAAGAAcA
BwAFAAUABwAKAAsABgAHAAcACQAJAAkACAAHAAYABQAFAAUABQAHAAYABgAHAAkACQAJ
AAkACQAIAAgACAALAAoACQAFAAQACAAGAAYABwAHAAgACgAKAAwACwAKAAkABgAGAAYA
CQAHAAYABgAFAAcABQAHAAcACAAJAAoADAAKAAcAAwAAAAQABgAJAAsACAAHAAYABAAG
AAgACAAIAAoABwAHAAcABQAFAAUABQAGAAYABgADAAYACQANAA4ABgADAAAAAAACAAIA
BQAIAAQAAwAFAAYABQAEAAIAAAAAAAAABAACAAMAAwADAAIAAQAAAAAAAQAEAAQABAAE
AAIABAAEAAQAAQAAAAEAAQACAAEAAAAAAAAAAgAEAAQAAQAGAAYAAgACAAIAAgACAAUA
CAALAAwABwAHAAgACAAIAAsACwALAA8ADwAOAA4ADAAOAA4ADgAOAAwACQAGAAUABAAE
AAQABAAEAAUABQAFAAUAAwADAAEAAAD/////AgACAAEAAgADAAIAAAD8//3//v///wAA
/f/8//z//f/9//z/+v/5//v//P/+/wAAAgD///3//f8AAAAAAAACAAAAAAACAAQA/f//
/wEAAgACAAgAEQAhADIANgA3AEEAUwBsAH4AgwCBAH4AdQB1AHYAagBMACMA9v/U/7z/
pP+X/5v/n/+j/63/sP+z/8H/0P/d/+j/6//s//P/+P/8/wEAAgD+//v/+v/5//z///8B
AAMAAwAGAAkABQAEAAQAAwACAAUABQAFAAUABQADAAIAAQABAAEAAQAEAAYABAAHAAoA
CAAGAAIA/////////////wMABwAMABAACwAJAAcABgAEAAYABgAGAAgACgAKAAoACAAI
AAgACAAJAAkACQAHAAgABwAGAAYABQAFAAYABgAGAAYABQAFAAUACAAJAAgABQAEAAQA
BAABAAAAAAAFAAYAAwABAAEAAAAAAP///f/7//z//f/+//7//P/7//v/+v/5//n/+f/3
//X/8//w//D/8v/0//b/8//z//L/8//0//X/9v/3//j/+v/9/////v/+//7//P/6//3/
AQABAAYACAAKAAwACQAKAA0AEAAQAAwACgAIAAcAAwABAP//CAAMABAAEQAOAA4ADQAM
AAoACgAJAAkACgAJAAoADQAMAA4ADgANAAoACgALAAsADAALAAwADwAQAA8ACAAHAAcA
CQAJAAkACAAHAAYABQAHAAkACwAPAA0ADAAMAA0ADgAPABAAEQANAAoABwAHAAsADQAM
AA4AEgAQABAAEQAOAA4ADwAOABIAEwAUABUAEgAQAA4ADwAPAA4ADgANABEAEQAVABcA
FAATABIAEgARAA8ADAAKAAsADAAOAA8AEQARABEAEAAOABAAEAAQABIADwAPAA8ADQAN
AA0ADQANAAwACwAHAAsADwAUABYAEAANAAoACgALAAoADAAOAAsACQAKAAoADAAOAA8A
EAANAAwADwAMAA0ADQANAAwACQAIAAgACQAIAAgACAAIAAgACgAKAAoACwAMAA8AEQAP
AAsABwAEAAYACAAKAAoADAAOAA8ADgAOAAwACgAHAAUADQAOAAgABgAKAAwADgAQABAA
EAAQAA4ACwALAAwADAAOABMAFQAXABcAFwAWABYAEwAUABMAEgASABAADQAKAAoACgAL
AAwADgAQABMAFQAQAA8ADAALAAgACAAIAAkACgAKAAkACgAJAAgABgACAAQABgAIAAoA
CQAIAAgACQAKAAoACQAJAAYABgAHAAgACQAFAAIAAQAGAAgACgAOAAwADAAOABAABwAJ
AA0ADAASABgAHQAjACYALAA3AEkAXwB0AIQAiwCPAIwAgwB7AHwAdABaADMACgDs/9j/
vP+f/5n/pf+p/6n/tP/F/9X/3v/p/+7/7//y//f//P8CAAkADAAJAAcABwAHAAgACQAJ
AAkADAAQABQAEQAPABAAEAAQAA8ADwAPAA8ADQALAAoACQANAA8AEQAWABIADgAPABAA
EQASABEAEQAPAA8ADwAPABAAEQATABQAFAAVABYAGAAWABYAFAASABAAEgASABIAEQAS
ABMAFAATABMAEwARABUAFQAVABYAFQAVABYAFgATABIAEAAPAA4AEgAUABQAEgAQAA8A
DgALAA==
         </WaveFormData>
      </LeadData>
      <LeadData>
         <LeadByteCountTotal>10000</LeadByteCountTotal>
         <LeadTimeOffset>0</LeadTimeOffset>
         <LeadSampleCountTotal>5000</LeadSampleCountTotal>
         <LeadAmplitudeUnitsPerBit>4.88</LeadAmplitudeUnitsPerBit>
         <LeadAmplitudeUnits>��V</LeadAmplitudeUnits>
         <LeadHighLimit>2147483647</LeadHighLimit>
         <LeadLowLimit>268435456</LeadLowLimit>
         <LeadID>V4</LeadID>
         <LeadOffsetFirstSample>0</LeadOffsetFirstSample>
         <FirstSampleBaseline>0</FirstSampleBaseline>
         <LeadSampleSize>2</LeadSampleSize>
         <LeadOff>FALSE</LeadOff>
         <BaselineSway>FALSE</BaselineSway>
         <ExcessiveACNoise>FALSE</ExcessiveACNoise>
         <MuscleNoise>TRUE</MuscleNoise>
         <LeadDataCRC32>3505935152</LeadDataCRC32>
         <WaveFormData>
+P/3//b/9v/5//v//f8BAAEA/v/+//3//f/+/wAAAAAAAP///f/4//r//v/8//v///8H
AAoACgARAB0AKwBCAFIAVgBeAHMAgwCaALcAywDQAL0AlQBtAEoAJAABAOv/2//Q/8v/
zP/O/9H/2v/i/+X/5//o/+n/8P/z//f/+v/7//r/+P/3//f/9//4//f/9P/7//7////+
//v/+//6//n/+f/6//r/+f/7//v/+//9//r/+f/4//r//P/8//z/AAAAAP///P/5//b/
9v/2//b/+P/4//n/+f/6//r/+v/8//z//f/9//3//f/9//7/+//4//f/9//3//j/+v/8
///////+//v/+v/7//v/+//6//n/+f/5//f/+P/6//f/9v/3//n/+//9//3//f/9/wQA
AgD8//f/9f/3//f/+P/4//j/+f/7//z//v/9//7/AAD+//////////7//P/7//r/+f/4
//f/9v/5//r//P/9////AQACAAQAAQD+//v/+v/8//7///8AAP3///8BAAIAAwACAAAA
/f/7//r//f///wAA/v/+//7///8AAP//AgAAAP///f/5//v//P/8//r/+v/6//r/+f/8
//3//f/+////AgACAAEA/v/+/wAAAAD7//j/9v/2//v//f/7//v/+v/7//r/+v/9//7/
/v////z/+//6//r/+//6//v//v/7//v/+v/3//r//P/9/wEA///+//n/+v/+//z/+v/6
//r/+//9/wAA/v/9//z//P/9//3//f8AAAEAAQABAAIAAAD////////+//7//f/9/wAA
AgADAAMAAQD+//z/+v/8//z//P/8//z//P/7//r//f/9//3//f8AAAAAAQACAAAAAAD/
//v/+P/5//v/+v/8//z//v8DAP7//P/6//f/9v/1//v//v////////8AAP3//P/9//z/
+f/5//n/+P/6//n/+v/9//v/AAAAAP7//v/8//z//P/8//3/AQACAAIAAAACAAYACAAF
AAMAAwABAAAAAAAAAAAAAAACAAIABAAFAAQAAgD///3//f/+////AgADAAQABQADAAEA
/v/6//n/+P/4//r/+//6//r/+//7//v/+v/4//b/9v/2//X/9//3//n/+v/6//r/+f/4
//f/9//2//X/9f/1//L/8v/y//P/9f/4//b/+P/5//n/+v/0//b/+P/7//v/9//4//z/
BQAPABsAKAA0AEIATABZAGcAcACHAKsAvgCzAJsAewBYADIACQDr/9//2P/L/8D/vv+/
/8j/zv/T/+H/8P/1//L/8P/z//X/9f/z//D/7v/t//H/9P/1//T/8f/u/+n/4v/p//H/
+P////3//v/+//3/+//3//P/8f/u/+3/7P/u//H/8v/z//j/9//3//X/8//y//L/8v/y
//P/9P/2//f/9f/0//P/9P/y//P/8//z//f/+f/8//v/9v/1//X/9f/z//L/8f/x//b/
+P/4//r/+f/5//n/+P/0//P/8v/v//L/9P/x//D/8f/z//X/9//2//X/9P/6//v/+P/2
//f/9//3//j/+P/4//n/+//8//n/9//3//j/9f/1//T/8//0//T/9f/2//P/8v/x//D/
9f/4//z////+//3/+//6//j/9v/0//T/8//0//T/9P/2//v/AAAEAAMAAgAAAP3/+v/4
//r/+//+//z//P/8//r/+v/4//r/+//7//r/9//7//7/AAAAAPz/+v/4//X/9v/3//f/
+P/6//7///////v/+v/7//r/+v/6//v//v/8//v/9v/z//b/+f/6//z/+//6//j/9//5
//n/+f/6//j/9v/2//j/+v/7//v/+f/4//j/9//5//r/+v/2//j/+v/4//b/9v/2//f/
+f/8//v/+//7//z/+v/5//j/+v/8//3//v8AAPz/+f/3//X/+P/6//v//f/6//r/+f/3
//j/+P/5//r/+P/4//j/+P/8//7///8AAP3/+//5//f/+P/4//n/+v/6//r/+f/1//f/
+f/8//z/+P/2//b/+f/2//b/9v/1//b/9f/7//7//f/7//n/+P/6//r//P/8//v/+//7
//r/+P/1//T/9f///wAAAAD+//r/+v/6//r/+v/6//3//f/8//r/+v/8//z//////wEA
AQACAAIAAgACAAQABgAGAAgABgAEAAEA/f/8//v/+//7//3//f/9//3//P/7//n/9v/5
//r//P8AAP///P/6//n/9//3//b/9P/z//L/8f/v//L/8//2//j/+P/4//f/9v/0//X/
9f/1//n/+f/2//b/8//z//T/9v/2//j/+f/5/wAA+P/0//b/+f/7////AgAGAA8AGwAn
ADIARABWAGQAbwCFAKIAvQDNAMgAowB1AFMANAAOAPP/6f/h/9r/1f/K/8b/x//K/9L/
3//r/+7/7//0//L/8//z//H/7v/s/+v/6//u//L/9P/0//b/+P/4//b/9v/3//f/9//2
//b/9f/z//b/9f/0//X/8//z//P/9v/5//r/+/8AAP///f/5//X/9f/2//f/+P/6//r/
+//7//n/+P/3//j/+v/7//v/+//+////AQD///z/+//7//v/+P/4//j/+f/5//j/9f/0
//n/+//9//7//////////f/+/wAA/f/8//v/+//7//v//P/9//7/BgADAP7/+v/5//z/
/f///wAA/////wAAAAD9//n/9//2//r//f///wEA/v/8//v/+v/9//7///8AAP///v/+
//3//P/7//n/+P/7//z//f8AAAAAAAD///7/+f/7//3//v8DAAQABAADAP7/+v/6//n/
///+////AAD+//7//P/+/wAAAQABAP////8AAAAA/v8BAAIAAwADAAIAAQD///7//v8A
AP///f/7//z///8AAP7//P/7//z///////v/+f/7//3//f/+//z//P/7//v//f///wEA
BAADAAAA//8AAP3//f/8//n//P/+////AwAHAAgABQAIAAcABAABAAAAAgADAAUACAAE
AAMAAgACAAMABQAHAAwACgAJAAgACAAFAAMAAgABAAIABAAFAAcABgAGAAUAAwACAAAA
///+/wAAAgAEAAYABQAGAAYABgAIAAcABgAFAAEA/v/8//r//v8CAAUABQAFAAcACgAK
AAcABAADAAUABAAEAAQAAwD+//v///8AAAIAAQAAAAAAAwAEAAcACAAGAAUABAACAAMA
///7//z//f/+////AAACAAcACQAKAAcACAALAAwACgAJAAoACQAIAAgACAAIAAoADAAM
AA4ADQAMAAoABwAEAAMAAwADAAEAAQABAAEAAwADAAIAAAABAAAAAAACAAEA/v/8//v/
/v///////v/7//r/+f/3//j/+f/8//7//P/8//v/+v/6//v/+//7//v/+//4//j/9//3
//j/+v/8//7///////z/+v/6//z/AwAJAA0ADAAKAA0AGQAtAEAAUgBiAHIAfwCTAK4A
wQDLAMoAsQCJAGcARgAUAOn/3f/X/87/xf++/7z/x//W/+b/7f/t/+r/7//4//b/9//3
//X/9v/2//f/+f/4//r/+v/4//v//P/7//j/+P/5//n/+f/5//r/+v/5//v/+f/3//f/
9//3//f/+v/3//b/9f/4//z//f/8//v//P/8//z//P/7//r/+v/5//b/9v/2//j/+v/7
//v/+//9////AgABAPr/9//1//P/9f/4//v////9//z/+f/4//j/+f/6//r/+f/5//n/
9//8//7/+//6//f/9//3//f/9f/1//X//P/+//z/+//9//3//f/+//7//P/7//v/+v/8
//v//P/+//z/+//5//f/+v/6//v//P/8//z//P/8//7//v///////f/7//j/9v/3//j/
+f/8//3//v/+//7//P///wIABAAGAAYABQADAP3/+v/7//v/AAD+//7//v8AAAAA/v8A
AAQABQAFAAMAAAAAAP///P///wAAAQABAP7//f/7//r//f8AAAAA///5//j/+f/4//r/
/P///wQABQAFAAEA/////////f/8//r/+v/5//n//P/9//7/AAD9//r/+f/6//z///8B
AAEA//8AAAAAAwACAAIA/v8AAAQAAgAAAAAAAAABAAMABgAEAAMAAgACAAEAAQABAAQA
AwADAAMABAAEAAMAAwADAAIAAgABAAEAAgAEAAUABQAEAAIAAQAAAAIAAgACAAIAAwAE
AAQABAADAAEA///9//7//v///wAA//8AAAAA/f/9////AgACAP7//P/8////+v/6//r/
+f/6//n///8CAAQAAwACAAIA///+/////v8AAAEAAgACAP///f/9/////f/8//r/+P/6
//3///8BAP///f8CAAgABAACAAAA/v/8//7/AwAFAAYAAgACAAQABAACAAEAAgABAAMA
BAAFAAYABwAKAAsADgAMAAoABwADAAAA////////AAABAAIAAwABAAEAAAD+//v/+v/6
//z//v/8//v/+//7//v/+v/4//j/+P/4//f/9//3//n/+v/6//r/+f/4//r/+//7//v/
/P/7//f/9v/z//P/9P/2//j//P///wEA/v/6//r//v/9//X/8/8AAAgACwAPABkAJAA0
AEgAVABhAHcAiACVAKkAwADDALEAiQBgADoAEwDz/+H/1P/F/8T/zP/P/9T/4P/n/+X/
6v/x/+7/8P/z//X/9f/0//L/8f/x/+//8P/v/+z/9P/4//r/+v/7//3//v////v/+v/4
//X/9P/x/+7/7f/v//H/8//4//n/+v/7/wAA//////3/+//3//b/9f/0//X/9v/4//n/
9f/0//P/9P/2//f/9//3//n/+//+//3//P/7//v/+//3//b/9f/1//T/8v/u/+z/8f/1
//n//P///wEAAwADAAEAAAD6//b/9v/3//j/+f/2//X/9P/6//z/+v/5//v//v///wEA
AgD9//v/+v/4//j/9//4//r/+v/7//v/+//9//7/AAACAAEAAAD///7//v/+///////9
//3//P/8//n/+P/3//j//P/+////AAD+/wEABAAGAAYABgAFAAMA///8//3//f////z/
+//6//z//P/6//z///8BAAIAAQD//wAAAAD+/wAAAAAAAP///f/9//z//P/9/wAAAAD/
//3//v8BAAIAAAD+//3//v8AAAEA/v/9//3//////wAAAAAAAP/////+//3//P/8//7/
/P/8//7//v///////f///wAAAAADAAIAAgD+/wAAAgAAAP7//v/+////AQAEAAIAAQAA
AAAA/v/9//z//v8CAAMABAAGAAYABQAFAAUAAQD+//r/9//8/wAAAwAFAAQAAgABAAAA
AgACAAIAAgACAAIAAQAAAAEAAQABAAEA///+//7//v8AAAIAAwABAP////8AAP7//v/+
/wAABQD///7//f/7//z/+/8BAAQAAgABAAAAAAAAAAAAAgACAAAA///+//z//f/7//v/
/f/7//z//P/8//7/////////AAABAAMABgAKAAUA/v/9//z/+//6//3/AQACAAIAAQAC
AAUABgAFAAUABwAHAAgACAAIAAgABwAIAAcACAAIAAYAAwD//wEAAQACAAMAAQD///3/
+//9////AAAAAP3//P/8//7//P/6//n/+f/5//n/+P/2//T/9P/0//P/8f/x//P/9P/2
//j/+f/6//n/+f/4//f/+v/7//n/+v/3//X/9P/0//j//P///wEA/v/8//z/+P/3//v/
//8AAAoAEQARAB8ANgBMAFQAXABrAHsAkACtAL8AvAClAIEAXQBEACIA/f/l/9n/0v/R
/87/zP/N/9T/4P/h/9//5P/t//T/8f/z//T/8//z//L/8v/z//D/8P/u/+r/8v/4//z/
/v/6//n/9//1//X/9v/2//X/+P/3//b/9//3//f/9//6//j/9v/0//b/+f/5//f/9f/1
//b/9//4//n/+v/8//3/+v/4//b/9v/5//v//P/9//3//f/+//v/+f/5//r/+//3//b/
9f/1//j/+P/2//b/+f/7//3//v/7//v/+//5//r//P/5//j/+f/7//3////9//v/+f/+
/wAA/v/9////AAD//////v/9//3//v/+//z/+f/4//j/+v/7//v/+//+//7///8AAP7/
/P/6//j/+v/6//v/+//8//3//f/+//3//P/7//z//f/+//7//v/7//3///8AAP///v/8
//n/+P/4//z///8EAAIAAgACAAEAAAD9//7/AgADAAMAAQABAAIAAgAAAAAAAAAAAP//
AAABAAEAAgAAAAIAAQD///r/+v/8//z//P/8//3/AAD9//v/9f/x//j///8EAAoABgAE
AAEA///9//3//f/+/wAA/v/+/wAAAQADAAQAAwACAAIAAQADAAYABgACAAQABAAAAPz/
+v/9/wEABgAMAAgABwAGAAYABgAHAAgADAALAAkABwAGAAYABQAFAAUABQAGAAYABwAF
AAYABgAFAAgACAAJAAoABwAGAAUABAAFAAYABgAGAAgABwAGAAUAAwACAAIAAgAEAAYA
BwAFAAIAAwAFAAQAAwACAAMABwAEAAQABAADAP///f8CAAQAAgABAAAAAAD+//7/AAAA
AAAAAQACAAIAAAD9//z//f8FAAYABgACAAMABAAFAAYABwALAAwADAAFAAIAAQD+/wMA
BwANABEAEAAOAAwACgAIAAoACgAMAAgABgADAP//AQADAAYACQAHAAcABwAHAAUABQAE
AAIAAQAAAAAAAgAAAP7//f/9///////+//z/+v/6//r/+f/5//n/+//8//r/+v/5//j/
+v/9////AQACAAEA/f/8//n/+f/6//z/+//8//z/+//8//7/AAD+/wEABQABAAIADAAX
ACMAMQBCAFQAYABmAHEAhwCoAMUA1QDQALEAhwBpAEYAGAD1/+f/3f/O/8//zv/I/8v/
0v/Y/93/5//y//f/+v/4//v//f/9//r/+P/3//f/9v/2//T/8P/1//j/+f/4//n/+//8
//3//f/+//7//f/8//n/9v/1//X/9f/1//j/+P/4//j//P///////f/7//v//P/9//7/
+//4//b/8//2//j/+v/+//z//f/9//3//f/9//7/+//5//n/+v/7//r/+v/6//v/+v/6
//j/+P/8//3//v/+//z/+//6//f//P/+//v/+v/5//n/+f/5//r/+//8/wQAAgD+//v/
+//8//v/+//6//v/+//8//z//f/7//v//P/8//3//f/9//3//P/8//z/+f/4//f/9v/4
//j/+f/5//v/+//6//r//P/8//z//v///wAAAAAAAPz//f/+//7/AgACAAEA///+//z/
/v///wQAAgACAAIAAAAAAP7/AAD//////v/7//3/AAACAAIAAAAAAAAA///9//3//P/8
////AgACAAEA+//6//v/+v/8//z//f8AAAEAAQD9//v//P/9//z//P/+/wAAAQADAAEA
///9//z/+v/4//j/+v/8////AQABAP//AAAAAAMAAgACAP7/AAAAAP7//P/8//7/AQAF
AAoABgAFAAQABAAAAP///v8AAAMAAwADAAQABgAHAAkACwAHAAYABAADAAEAAgACAAEA
AQAAAAAAAAD///7//f/8/wAABAAHAAoACAAFAAIA//8BAAAAAAAAAP7//v/9//n/+///
/wQABgAGAAQABAAHAAIAAAD+//v/9//1//r//P/7//n/9//2//r//P8AAAIABAAFAAYA
BgABAP3/+//7//3//v/+//7//f/9//z/+//9//3//v8AAAAA/f/8//r/AQAMAAkA/v/8
//z//P/8////AwAEAAQA/v/+/wAAAAAEAAUACAAJAAgACAAIAAgABgAIAAgACgAGAAIA
/f/3//r//f8BAAUABwAHAAcABwAEAAMAAQD+//7//v///wIA///8//r/+f/3//f/9v/0
//b/9v/2//X/9v/3//r//P/9//7//v/+//z/+//5//f/9f/x/+r/5v/s//P/+/8EAAQA
BgAHAAcA+v/0//b/+v/5//v//f/8/wIADQAbACMALAA4AEQAUgBpAIUAmgCtALsAwAC3
AJ0AdQBSACoA/f/j/93/1P/J/8r/0P/T/9T/1v/Z/+X/8P/3//j/9//5//r/+f/4//b/
9f/1//T/9P/y/+7/9P/4//r/+v/4//n/+f/5//v//P/8//v/+v/3//T/8//z//P/8//2
//j/+v/8/wIAAAD///z/+f/4//j/+P/4//X/9P/0//P/9P/0//T/9v/6//3///8BAAEA
AQACAP//+v/5//n/+f/2//b/9v/3//n/+v/5//r/+f/5//n/+P/7//3//////wAAAAD7
//j/9//3//f/9//1//X/9f/8//r/9P/v/+3/9v/7/wEABgACAAEAAQAAAP3/+f/3//b/
9//5//r/+//8//z//f/+//z//P/8//z//P/8//3//f/8//v/+f/4//r/+v/6//z//f/+
//7//v/8////AgAEAAUABAACAP///v/8//7////9//j/9f/y//f//P///wYABQAFAAQA
AQAAAAAA///8//r/+v/6//n/+//7//r/+v///wQABgAHAAMAAgADAAIAAAD+//3//v/8
//v/9v/z//j/+//8//7/AQACAAIAAwACAAEAAAAAAP7//P/8//7//P/7//n/9f/1//b/
9v/5////AgABAAYABwAEAAEAAAD+////AQAEAP///f/7//r/9v/1//T/9v/6//3/AAAE
AAUABQAGAAcAAgAAAP3/+//5//r/+v/5//v//P/+/wAAAAAAAAAAAAD+//7//f/8//7/
/f/8//v/+f/4//j/+P/8//7////9//3///8CAAIA///8//v//f/5//j/9//1//X/9f/8
/wAA///9//v/+v/8//z//v/+//z/+//6//j/9//1//X/9//2//b/9f/0//b/+f/7//3/
+v/5//n/+v/9//v/+//6//v/+v/5//f/+//9//7//f/9/wMABwAAAPz/+v/4//b/+v//
/wEAAgD+//7/AAAAAP////8BAAEABQAGAAcACAAGAAgACAAKAAcABAAAAPv/+//7//z/
/f////////////3//f/8//r/+//6//r//P/6//j/9//3//j/+f/5//j/9v/2//b/9f/3
//f/+f/6//f/9v/0//L/8v/z//P/8//3//f/9P/0//b/9//5//z/+v/6//n/9//2/+7/
8v/8//3/+////wIABAALAB0AKwAyAD4ASgBUAGUAdQCCAJkAswDAAK8AfwBRADQAFAD1
/+f/4//a/83/wv/A/8f/0P/W/9v/4//q/+3/7v/s/+//8f/x//D/7v/t/+3/8v/2//j/
+P/4//j/9v/y//T/9f/1//X/9f/2//b/9f/3//X/8//z//H/8f/x//T/9P/0//T/+P/3
//f/9f/z//X/9v/3//j/9//2//b/9f/2//b/9v/4//b/9//3//f/+v/7//3/+//3//X/
9P/z//T/9P/0//X/9v/2//T/9P/5//v//f/+//z/+//6//f/+P/6//f/9v/0//P/8v/x
//L/8//0//z//f/6//j/+f/5//n/+v/6//j/9//3//b/9v/1//b/+P/3//f/9v/1//T/
8v/x//D/9P/2//j/+v/3//b/9v/1//X/9f/0//T/9//4//n//P/8//z/+//6//X/9//5
//r/+v/6//n/9//3//b/+f/7/wAA/v/+//7/AAAAAP7/AAAAAAEAAQD///7//v/9//r/
9//2//X/8//2//n/+//+//7/AAD///3//P/8//7//v/7//r/+v/8//z/+//2//P/+P/7
//z//v/+//7//f/9//3//f/9//7//P/6//r//P/+///////9//r/+v/5//v///8AAP3/
AAAEAAIAAAAAAP7//f/9//7/+v/3//T/8v/3//3/AwAMAAoACQAIAAgABQADAAIAAQAC
AAIAAQABAP//AAAAAP//AQAAAAAAAAADAAQABQAGAAUABAACAAAAAgABAAAA//8BAAAA
AAAAAAIABAAFAAMAAQABAAIAAAD+//z//P//////AAABAAEA/f/7/wAAAgAEAAMAAgAC
AAIAAgAEAAQA///9//v/+P/9////AwAJAAcABgAEAAIAAQABAAAA////////AAACAAQA
///8/wIABgAEAAQABAAEAAMABwAIAAgABgAGAAgACAAHAAcACQAJAAkACAAHAAYACAAM
AA4AEgAPAAwACAADAAQABQAHAAkABgAFAAQAAwACAAEA///8//3//v8AAAQAAQD+//z/
+////wEAAgACAAEAAAD///3/+v/5//r/+v///wIABAAGAAQAAwABAP//AwADAAAAAAD+
//3//f/+//z//v//////CAAEAPr/+v8FAAUA/f8GABYAIQAlADMARgBUAGIAcgCHAJkA
tADVAOEA0gCvAIcAZQBAABAA8f/n/+H/3P/V/87/0P/X/9z/5v/r/+n/7v/1//T/9//7
//7////7//j/9v/1//j//P/+//7/AAACAAIAAAD+//3/+//5//v//v8AAAEAAQD///3/
/f////////8CAP///v/9/wAABAAFAAQAAwABAAAA///+//7//v////////8AAAEABAAC
AAEA///9////AQAEAAMAAwADAAQABQABAAAA/////wEAAgABAAIAAwADAAMAAgD/////
///9/wEABAACAAIA/v/9//z/+//+////AAAIAAcAAgD+//3//f/9//7//v/+////AQAC
AAAA/f/8//z/+//7//r/+f/7//r/+v/6//z//P/8//z/+v/6//v/+//7//v/+v/6//n/
+P/3//j/+//+/wAAAgD8//3//v/+/wIAAgABAP/////+/wEAAwAFAAIAAQAAAAIAAgAA
AAIABAAFAAUAAwADAAQABAACAAMABAAFAAUAAgABAP///v/9/wAAAAD///3//v8BAAIA
AQAAAAAAAgAEAAUAAgABAAEAAwADAAQAAQAAAP7//f////////8AAAIAAAAAAAIABAAF
AAUAAwAFAAYABgAJAAgABgAAAAAABQAEAAMABAAEAAUABwAKAAoACQAIAAgABQAFAAUA
CAAGAAUABAAEAAIAAQABAAEAAwAGAAgACwAGAAQAAQD9/wAAAgAFAAgABgAEAAIAAAAD
AAQABAAEAAYABQAEAAMAAQAAAAAAAAADAAQABAABAAMABQAIAAgAAwD+//v/+//9/wAA
AwAFAAAA/f8BAAIAAAD///7//v/+//7/AAAAAAEAAQABAAAA///9//3///8BAAIAAgAC
AAAAAQABAAEA/v/9//3//v8BAP/////+/wAAAAAAAP//AAABAAEAAAAAAAAAAAAAAAIA
BwAJAAoABgAGAAgACAAIAAcACAAHAAkACgALAAwACgAMAAwADgAOAAwACQAFAAMAAwAE
AAUABQAFAAUABQAFAAUABAACAAAA/v/9//7/AQAAAAAAAQD//////v/8//7//v/+//3/
/P/7//z//P/5//j/9v/0//j/+//9//////////z//P/7//v//P/+//z//v//////9v/6
//7//v/9////AwAOABwAHwAfACUANABGAFgAYgBvAH8AkgCrAMMAzgC/AJsAbQBIACYA
AQDv/+//6P/f/9r/0v/N/9L/3P/l/+v/7P/r//L/9f/5//z//f/5//b/9P/z//j//P/+
//7/AAACAAIAAAD9//3//P/7//3//v/+//3//v/9//z//f/8//v/+v/8//7//v/+/wIA
AQD///v/9//4//j/+P/4//z/AAAFAAkABQACAP///v/9//3//P/7////AQAEAAMAAAD/
//////8AAAAAAAABAAEAAAD9//z//P/9//7//v/9//3//f/7////AgAAAAAAAQABAAEA
AQAAAP///v8EAAYAAgD/////AAD//////v/+////AQACAAMAAQABAAIAAgADAAMAAwD/
//z/+v/4//r//P/+/wAA///+//7//f/+//////8AAAEAAgADAAYAAwACAAAA/v/7//3/
//8AAAYACAAJAAkABwAGAAkACwAKAAYABAACAP7//P/4//j/AAAFAAkACwAIAAgABwAE
AAIAAgACAAEAAwADAAIAAgAFAAgACAAHAAMAAgADAAIABAAEAAUACAAIAAcAAgD/////
AQABAAIAAQAAAP7//f8BAAMABQAIAAYABAAEAAYABwAJAAoACQAGAAQAAQABAAUABgAD
AAYACgAKAAoADAAIAAcABwAIAAoACwAMAA4ACQAHAAUABgAHAAcABwAIAAoACwANAA8A
CwAKAAgABwAGAAYABQADAAQABAAFAAYABwAIAAkACgAIAAgABwAGAAcABwAHAAcABQAE
AAQABAAEAAQAAwD//wMABwAMAA4ACAAEAAIAAwACAAQABgAHAAMA//8CAAIABgAHAAgA
CgAIAAYABgAEAAUABQAFAAQAAQD/////AQABAAIAAgACAAIAAwADAAMABQAFAAYACAAF
AAEA///8////AAABAAEAAwAFAAYABQADAAMAAQD9//v/BQAFAP///v8CAAQABgAIAAcA
CQAIAAYAAgACAAQABAAIAAkADAANAA4ADgAOAA4ADQAOAA0ADgAMAAoABwADAAUABQAG
AAcACQALAA0ADwAMAAsACQAGAAMAAgACAAQABgAEAAMAAwAAAP///f/6//z//v8AAAEA
AQABAAMABAAEAAQAAwACAAEAAQAAAP/////9//j/9v/4//v///8EAAQABgAHAAcA/v8C
AAQABAAHAAsACwAMAAwADwAbACsAPABKAFgAZABvAHsAigCbAK8AvAC5AJ8AdQBUADgA
EQDt/+X/6P/h/9L/0v/d/+T/5v/r/+3/7P/t//L/9f/7/wAAAwABAP7//P/7//z//v/+
//z/AQAEAAUABAACAAMAAwADAAEAAgACAAEA///9//v/+//+/wEABAAKAAUAAgD//wAA
AgADAAIAAQAAAAAAAAAAAAIAAgADAAMAAwAEAAUACAAGAAUAAwABAAAAAQADAAEAAAAB
AAMABQAEAAQABAAFAAQABAACAAIABAAFAAYABgACAAEAAAD9/wIABgAFAAYABAADAAIA
AQD9/w==
         </WaveFormData>
      </LeadData>
      <LeadData>
         <LeadByteCountTotal>10000</LeadByteCountTotal>
         <LeadTimeOffset>0</LeadTimeOffset>
         <LeadSampleCountTotal>5000</LeadSampleCountTotal>
         <LeadAmplitudeUnitsPerBit>4.88</LeadAmplitudeUnitsPerBit>
         <LeadAmplitudeUnits>��V</LeadAmplitudeUnits>
         <LeadHighLimit>2147483647</LeadHighLimit>
         <LeadLowLimit>268435456</LeadLowLimit>
         <LeadID>V5</LeadID>
         <LeadOffsetFirstSample>0</LeadOffsetFirstSample>
         <FirstSampleBaseline>0</FirstSampleBaseline>
         <LeadSampleSize>2</LeadSampleSize>
         <LeadOff>FALSE</LeadOff>
         <BaselineSway>FALSE</BaselineSway>
         <ExcessiveACNoise>FALSE</ExcessiveACNoise>
         <MuscleNoise>TRUE</MuscleNoise>
         <LeadDataCRC32>3139711241</LeadDataCRC32>
         <WaveFormData>
CwALAAoACAALAA8AEwAYABYAEwATABQAEgATABQAFAATABIAEgANAA0AEQAPAA0ADwAT
ABMAEwAYACIAMQBFAFMAVwBkAHsAkgCwANQA7wD7AO4AywCmAIMAWgA3ACQAFQAIAAAA
+//3//X/+v////7///8AAAEABgAIAAoADQAPAA4ADAALAAsACgAMAAsACAAMABEAFAAR
AA8ADgANAAwACgAKAAsACwAPAA4ADgAQABAADAAKAAsADQAMAAwAEAAQAA4ADAALAAgA
CAAIAAgACAAIAAgACQAKAAsACwAMAA0ADQAOAA4ADwAPAA8ADgAJAAYACQAJAAoADAAO
ABAADwAOAA0ADAAKAA0ADQAMAAwADAALAAsACgAMAAwADAAMAA4AEAASABMAEwATABgA
FAAQAAwADAALAA0ADQANAA4ADwARABIAFAAVABYAFwAXABcAGQAZABUAFAAUABMAEgAQ
AA8ADwAQABEAEgATABcAGAAYABgAFQASAA8ADwAQABEAEgARABAAEAARABMAEgARABAA
DgAMAAsACwAOAA4ADQANAA0ADwAOAA0ADQAMAAwACgAGAAYABwAHAAUABQAGAAYABwAI
AAkACgALAAoADQANAAwACgALAA0ADgALAAkABgADAAgACgAJAAgACgAJAAcABgAJAAkA
CgALAAgABwAHAAYABgAGAAcACQAHAAgABwAEAAUABgAHAAsADAAJAAUABgAIAAgABgAG
AAYABwAIAAcACAAGAAYABQAFAAUABgAIAAkACQAJAAkABgAGAAYABwAHAAUABAAEAAcA
CAAIAAkABQADAAIAAAD///////////7/////////AAAAAAAAAAABAAEAAgAEAAMAAgAB
AP7/+//8//7//f//////AQAGAAEA/v/8//n/+P/5//3/AQADAAIAAQABAP3//P/+//3/
+v/6//r/+v/6//v//P/+//z/AQABAP3//v/8//z//P/8//z///8DAAEAAQACAAQABgAC
AAEAAQD///3//f/9//3//v////////8AAAEAAAAAAP3//P/8//3/AAABAAIAAgD///3/
+//5//f/9v/1//X/+P/3//X/9v/2//X/8v/v/+//7//v/+//7//v//H/8v/w//H/8f/w
/+z/7P/t/+7/7//s/+j/5//r/+z/7v/w/+7/7//w//L/8//r/+v/7f/v/+3/6f/n/+n/
7v/6/wUADwAZACUAMAA/AFAAXgB8AKcAwQC8AKkAjABrAEgAHwAAAPX/7v/c/8//x//D
/8j/yf/M/9v/6P/r/+b/5v/m/+f/5//k/+L/4f/h/+L/5v/n/+b/4f/f/9v/0f/Y/+D/
6P/w/+7/7v/v/+//6//m/+L/4P/h/97/3f/f/+H/4v/k/+r/6//o/+X/4//i/+L/4v/i
/+P/5P/l/+f/5v/l/+P/4v/h/+H/4v/i/+b/5//o/+j/4//g/+P/4//h/+D/3//e/+L/
5P/m/+j/5//p/+j/5v/l/+T/4v/h/+L/5P/k/+T/5P/m/+j/6v/q/+n/6P/s/+3/7P/r
/+7/7f/v/+//7//x//H/8v/y/+//7//v/+//7v/t/+7/7f/v//D/8v/z//H/7v/s/+v/
7//x//P/9f/z//L/8P/u/+v/6v/p/+v/6v/p/+j/5f/n/+r/7v/z//L/8f/w/+7/6P/n
/+f/6v/s/+v/6//r/+v/6v/p/+n/6//s/+v/6P/s/+//8f/x/+z/6v/n/+X/5v/n/+j/
6f/s/+//7//u/+r/6f/p/+j/6f/r/+z/7f/t/+z/6P/k/+n/6//s/+7/6//p/+j/5//o
/+n/6//s/+v/6v/q/+v/7P/u/+7/7P/r/+r/6f/r/+3/6//o/+r/6v/q/+j/6P/p/+v/
7f/t/+3/7P/t/+3/7P/r/+v/7P/u/+//8P/x/+7/7P/q/+n/7f/t/+7/8P/t/+z/6v/p
/+r/6//t/+7/7P/r/+r/6f/u//H/8//1//H/7v/r/+j/6v/r/+3/8P/u/+7/7v/s/+r/
7P/v/+//7f/r/+v/7v/r/+r/6v/p/+r/6//v//P/8v/w/+7/7f/u/+7/8f/x//L/8v/y
//L/7P/r/+r/6v/0//f/9f/x//D/8P/w//D/8P/t/+//8v/v/+//8P/y//T/8v/z//X/
9f/3//f/9//3//n/+//8//3/+v/5//b/9P/z//L/8v/z//X/9f/1//T/8v/x//D/7//y
//T/9v/5//f/9f/y//L/8v/x/+7/6//p/+n/6f/p/+v/7f/x//T/8v/z//P/8v/u/+7/
7//w//T/8v/v/+//7v/u/+//8P/w//H/8v/0//n/8//t/+3/7//x//H/8f/1//7/CgAT
AB0ALwBBAFAAYQB8AKIAxADZANkAugCPAHAAUQAqABEACAD9//L/6P/b/9P/0f/S/9v/
5P/t//D/7//0//H/8P/w/+//7v/s/+v/6//t//L/9P/0//b/+f/6//X/9v/2//b/9v/z
//L/8v/x//L/8P/v//D/8P/u/+7/8f/1//b/+P/+//7/+v/2//P/9P/0//T/9P/2//b/
9v/3//X/9f/0//T/9v/3//n/+v/8//3//v/+//3/+v/9//3/+v/6//r/+v/5//j/9//2
//r///8BAAIAAAAAAP////8CAAQABAAEAAIAAgACAAIABAAFAAYADAAJAAYAAwAEAAcA
CQAJAAkACwALAAwADAAJAAcABQADAAcACQANAA8ADQAMAAwACwAOAA4ADwARAA4ADQAM
AAsACQAIAAYABAAHAAgACQANAAsACwALAAkABwAGAAYABwAJAAsADQAOAAYAAwABAAIA
BQAFAAYABwAHAAYABQAFAAgACgAKAAgACAAJAAkABwAIAAoACwANAAwACwAKAAkACQAL
AAoACAAGAAcACQAKAAkACQAIAAcACgAKAAcABAAGAAcABwAIAAgABwAHAAcACgALAA0A
DgALAAoACgALAAgACAAGAAIABAAGAAgADQARABEAEAAUABMAEgAPAA4ADQAPABEAEQAQ
AA4ADgANABEAEwAWABoAGQAXABUAEwARABAADwAPABIAEQARABIAEAAQAA8ADwAOAA0A
DQAMAA8AEQATABUAEwATABIAEQASABIAEgASAA8ACwAIAAYACgAMAA4ADgAQABIAFQAV
ABEADwAPABIADwAOAA4ADQAJAAcACAAJAAsACgAJAAkACgAMABEAEwAPAA4ADQAMAA0A
CwAFAAgACQAKAAsADAAPABMAGAAXABYAFgAXABgAFwAXABgAFwAVABUAFQAVABcAGQAa
ABsAHAAbABgAFgATABIAEgATABMAEwATABIAFAATABIAEQAQABAAEAARABAADQAJAAgA
DAANAAwACwAJAAkACQAJAAkACQALAAwACwALAAoACAAHAAgACgAMAAwACgAHAAcABgAG
AAcACAAKAAsADAAOAAsACQAHAAsADwARABMADwANABAAHAAvAEEAUwBhAHIAgwCgAMYA
4gDxAPcA5AC9AJwAewBGABsAEAAJAPz/8P/n/9//5f/0/wEABgADAAAABQAMAAoACAAH
AAUABgAGAAcACQAHAAoACgAIAAoADQAOAAkACAAIAAgACAAKAAoACwALAAsACAAGAAYA
CAAGAAYACQAGAAQAAwAGAAoACgAKAAsADAAMAAwADAALAAoACQAJAAcABwAGAAYACAAJ
AAsADAAQABEAEgASAAsABgAHAAUACAAKAAwADgANAAwACwAKAAkACwAKAAgACQAKAAoA
CwAMAA4ADgAOAAsACgAJAAgACQAJAAkADgAQABAAEAAUABQAFQAUABMAEQARABIAEgAS
ABMAFAAVABIAEQASABEAEwAUABYAFwAXABYAFgAXABcAFwAXABcAFQASAA4ACgANAA4A
DwATABMAEwATABEAEgASABMAFQAXABcAFwAWABAADQALAAwADgANAA0ADQAPAA4ADQAN
ABAAEgASABAADQANAAwACQAKAAwADQAPAA0ACwAJAAcACgANAA0ADAAGAAUABQAEAAcA
CwAOABEAFAAUABEADgAOAA0ACwAKAAgABwAHAAcACAAJAAsADAAIAAYABQAFAAkADAAN
AAwADAAMAAwADwAPAA0ACgAMAAwADAAKAAoACwANAA8ADwAOAAwADAALAA0ADQAOABAA
EAAPAA4ADQAMAAwADAANAA8ADQAMAAwADQAOAA4ADwAOAA0ADQAMAAsACwALAAsADgAP
AA8ADwAOAAwACgAIAAkACQAKAAwACgAKAAoACAAIAAoADQANAAkABwAHAAoABQAEAAQA
AwADAAUACgAPAA8ADgANAA0ACQAIAAoACQAJAAoACwAMAAkACQAJAAoACAAHAAUAAwAF
AAkACwANAAsACwAPABMADgALAAoACQAIAAsADwAUABMADwAOAA4ADgALAAsADAALAAwA
DQAOAA8AEQATABQAFQAUABMAEAAOAAsACgAKAAsADQANAA0ADAAMAAsACgAJAAYABgAG
AAcACQAHAAQABAAFAAUAAwABAAMAAwADAAMAAQABAAMABAACAAMAAwACAAIAAgADAAQA
BQACAP7//f/9//z//P/8//7/AQAEAAgAAwD//wEAAwABAPn/9//9/wUABgAKABEAGQAn
ADsASgBXAHAAiACaALcA0wDcAM8ArgCFAF4AOQAYAAcA+P/o/+P/5//l/+T/7f/y/+//
8v/3//L/8//0//b/9//2//T/8//z//D/8v/x/+7/9P/5//z/+f/5//r/+//8//j/9v/1
//P/8f/s/+j/5v/r/+z/7//1//b/9v/3//z//P/6//j/9//y//D/7v/s/+3/7v/v//H/
7v/t/+v/6v/r/+v/7P/s/+//8f/z//T/8f/u//H/8f/u/+z/6v/o/+X/5P/j/+L/5//t
//D/8v/0//b/9//5//b/9P/w/+z/6//s/+3/7v/s/+v/6v/u//H/8P/v//L/9f/3//f/
9//1//P/8v/w//H/8f/x//H/8//z//X/9f/3//j/+v/7//r/+P/3//f/9//3//f/9//1
//T/8v/w/+3/7P/r/+3/8P/x//L/8f/x//L/9P/3//b/9f/0//L/6//p/+j/6v/q/+n/
6f/p/+f/5v/l/+X/6//u/+//7v/s/+3/7f/r/+z/7P/r/+v/6f/p/+n/6f/s/+//7//u
/+v/6//s/+z/6//r/+r/6f/r/+z/6v/o/+r/6//r/+z/7v/t/+3/7f/s/+v/6//q/+v/
6v/q/+v/6//s/+v/6P/q/+r/6v/t/+//7f/q/+z/7v/u/+z/7P/r/+3/7//v//D/7v/u
/+3/6v/p/+n/6v/u/+//8P/x/+7/7v/u/+//6//n/+T/4v/n/+r/7P/v/+7/7f/t/+z/
6//r/+v/6//r/+v/6v/p/+r/6v/q/+r/6P/n/+f/6P/p/+r/6//q/+b/5v/n/+X/5f/l
/+f/7P/m/+T/4//h/+D/4f/l/+n/6f/o/+f/5//o/+j/6//r/+j/5v/k/+L/4f/h/+H/
4v/g/+H/4f/h/+P/5f/l/+X/6P/p/+r/6//y/+z/5P/h/+D/3//e/97/4f/l/+P/4v/k
/+f/6v/o/+n/6//r/+v/6//r/+v/6//r/+r/6f/q/+n/5v/k/+b/5v/n/+n/5//l/+P/
4P/i/+P/5P/l/+P/4v/h/+H/3//d/9r/2v/d/93/2//Z/9j/1//W/9X/0//T/9X/1v/Y
/9v/3f/e/9r/2v/b/9z/3//e/9z/3f/b/9j/1v/U/9j/3f/i/+j/4//f/+H/2//Z/93/
3//f/+f/7P/s//n/DwAjACsANABFAFoAdgCaALMAtQCmAIMAYABHACYAAQDs/+H/2P/Q
/8v/x//D/8r/0f/O/83/0P/X/97/3f/c/9z/2//c/9r/2f/Z/9X/1v/U/9D/1//f/+X/
5f/g/97/3P/a/9r/2v/b/9v/3f/c/9z/3v/g/97/3v/h/9//3P/a/9z/3//e/93/3f/d
/97/3//g/+P/5P/l/+f/5f/j/+D/3v/h/+P/5v/o/+f/5//n/+b/5P/i/+b/5//k/+L/
4P/e/+H/4v/j/+T/5v/p/+n/6P/o/+j/5//n/+b/6P/o/+j/6P/q/+z/7v/t/+v/6f/s
//D/8P/w//T/9P/1//T/8//z//P/9P/0//L/8f/w/+//8P/x//T/9f/3//j/+v/7//f/
9P/y//H/8//z//P/8//2//b/9f/0//L/8v/y//X/8//z//P/8f/y//L/8//1//T/8//y
//D/7//v//D/9P/1//X/9v/3//T/8v/w/+//9f/4//n/+P/2//f/9//1//b/9v/1//X/
9//3//f/9//3//n/+P/2//P/8//0//T/9v/3//f/9//0//L/7f/o//P/+f/+/wQAAQD9
//r/9//1//X/9v/2//f/9v/2//f/+f/8//3//P/6//r/+v/9/wEA///8//7/+//6//f/
9v/7////AwAFAAQAAgACAAEAAgADAAUACAAHAAUAAwABAAAAAAAAAAEAAgABAAEAAgAC
AAIAAQABAAIAAwAFAAYABAADAAIAAQACAAMAAwADAAUABAADAAIAAAD/////AAADAAQA
BQAEAAEAAgAEAAMAAwABAAEABAADAAIAAgABAP3//f8AAAMAAQAAAP/////+//7/AQAB
AAEAAgADAAQAAAD///7//v8GAAcABQAEAAUABgAHAAgACAALAA8ADQAHAAQAAgAAAAYA
CwARABUAEwARAA8ADQAMAA0ADQANAAwACwAIAAYACQAKAAwADwANAA0ADQAMAAwACwAK
AAkACAAIAAgACQAJAAcABAAEAAcABwAFAAMAAwADAAMAAwABAAEAAwAEAAIAAwADAAIA
BAAGAAkADAANAAoABgAFAAUABAAEAAQAAwADAAMABAAFAAkACQAHAAkACQADAAMACwAW
ACAALQA9AE8AWQBiAHMAkAC2ANwA9QD1ANwAtQCWAHMARAAhABYACQD6//b/8f/p/+f/
6P/r//D/+f8CAAcACgAKAAoACwALAAgABgAFAAUAAwAEAAIA/v8BAAUABwADAAQABgAI
AAoACAAIAAkACQAIAAQAAQAAAAAA/v/+/wEAAwACAAIABgAJAAgABwAHAAgACAAIAAgA
BAACAAAA//8BAAMABAAGAAcABwAIAAgACQAJAAkACAAHAAQABwAHAAQABAAEAAQABAAE
AAQABAAGAAkACQAIAAcABgAEAAMABgAIAAgACAAGAAYABgAGAAoACwAMABIADwAMAAkA
CgAJAAsACwALAA0ADQAOAA4ADQANAA0ADQAPAA8AEQARAA4ADgAPAA8ADAAKAAkACQAL
AAsACwALAA0ADAAKAAgACQAKAAsADwAPAA8ADwANAAkACAAIAAkACgALAAwADAAGAAUA
BQAIAAkACQAKAAsACQAIAAcABwAIAAgABgACAAQABwAJAAkACAAIAAcABwAGAAUABAAD
AAYACQAJAAgAAwADAAQABAAGAAcABwAHAAoACgAHAAQABwAHAAYABgAIAAkACwANAAsA
CQAIAAYAAwACAAIAAwAGAAoADAAMAAoACgAKAA0ADgALAAcACAAIAAgABgAGAAkADQAR
ABMAEAAOAA4ADQALAAkACAAIAAoACwAMAA0ADwAQABEAEwAQAA0ACwAKAAoACgAJAAkA
CQAJAAoACgAIAAcABgAFAAoADQAPABEADgAMAAoACAAKAAkACQAKAAgABgAEAAAAAgAG
AAsADQAMAAsADAAQAAsACAAGAAMA/////wIABQAEAAIAAAD//wIABAAJAAsACwAMAA0A
DgAHAAUAAwACAAIAAwADAAMAAgADAAIAAQADAAMAAwADAAIAAgABAAEACAARABAABAAD
AAIAAQAAAAEABQAKAAkABQAEAAQABAAHAAkADAANAAsACwALAAsACgALAAsACwAHAAUA
AQD+/wAAAgAFAAkADAANAA4ADgALAAkABwAFAAYABgAGAAcABgADAP///v/9//3/+//5
//v/+//7//v//P/9/wAAAgAEAAUABQAEAAAA/v/9//z/+f/0/+7/6//z//r/AgAKAAgA
CQAKAAwA///5//n/+//7//3//f/7//3/CAASABsAIQArADUARgBhAIIAngC4AM0A1wDW
AMEAnAB5AFIAIwAKAAMA+v/s/+v/7f/r/+j/5//m//H//P///wAA///+//7//f/+//z/
+//7//j/+v/5//b/+v///wIA///+//7//v/+/wAAAAABAAEAAAD8//n/+P/5//b/9f/3
//r//P///wYABgACAP7/+//6//r/+v/6//j/9v/0//P/9f/1//T/9P/5//v//v8AAP//
//////7/+v/2//j/9//1//T/8//y//X/9v/3//j/9f/3//b/9P/4//r/+//9//z//P/6
//j/9P/0//T/9P/z//P/8//4//T/8P/s/+z/9P/7/wAABQAEAAMAAwACAP7/+//4//X/
+P/5//z//f/9//7/AAABAP///v/+/////f/9//3//f/8//r/9//0//X/9v/3//v/+//7
//v/+f/5//r//P////7//f/8//r/9P/z//P/9v/z/+//7P/p//D/9P/4//3//f/+//3/
+v/3//f/9v/z//D/8P/v/+//7//v/+//7//0//n/+//8//j/9//3//b/8//z//L/8f/v
/+7/6v/m/+3/7//w//L/9P/1//f/+f/4//f/9//2//P/8v/y//P/7//u/+v/5v/n/+j/
6f/t//T/9f/1//r/9//2//P/8v/y//P/9P/z//D/7v/u/+3/6v/p/+n/6v/u//H/9P/3
//n/+v/7//3/+v/1//H/7v/s/+z/6//r/+7/7//x//L/8//z//P/8//z//P/8v/x//H/
8P/v/+7/7P/r/+v/7P/t/+7/7//u//D/8v/1//X/8P/t/+z/7v/r/+r/6v/p/+r/6//v
//P/8v/w/+7/7f/u/+7/8f/x/+3/7P/r/+r/5//n/+f/6P/n/+f/5v/l/+n/7f/v//H/
8P/v/+7/7f/t/+7/7v/v/+7/7f/s/+r/7v/x//P/8//z//j/+//0//L/8P/u/+z/7f/x
//b/9f/y//L/8//0//L/8//1//X/+P/5//r/+//6//v/+//7//j/9//0//L/8P/w//H/
8//z//P/8//y//D/7//u/+3/7f/u/+//8f/w/+3/6f/o/+r/6//q/+n/5//n/+f/5//p
/+n/6//s/+r/6f/n/+T/5P/k/+X/5v/q/+j/5f/l/+f/6P/q/+z/6f/p/+n/6v/l/+H/
4//r/+3/5//p/+v/6f/w/wIADwAVAB8AKQA2AEkAXgByAJAAsQDDALgAjQBgAEEAIgAD
APb/8//o/9j/yf/D/8X/yv/P/9b/3f/i/+H/4v/i/+L/4//j/+D/3v/d/93/4f/m/+j/
6P/n/+n/6f/j/+P/5P/l/+b/5v/m/+f/5//n/+T/4v/i/+T/4v/i/+X/4//i/+L/5v/q
/+j/5v/l/+X/5v/n/+j/5//m/+X/5f/n/+f/5v/m/+f/5//o/+j/6v/r/+z/7P/o/+T/
5v/l/+b/5v/m/+b/5v/m/+b/5v/o/+3/7//w/+//7v/s/+v/6v/s/+z/7P/p/+j/5//m
/+r/6//s//L/8v/w/+7/8P/v//H/8f/x/+//7//w//D/8P/x//L/8//y//H/8v/x/+//
7v/u/+3/7//w//L/9f/0//P/8v/x//P/8v/w/+7/8f/y//P/9//2//X/9P/x/+7/7v/v
//H/8f/x//H/8P/s/+v/6//u//H/8f/y//P/9f/0//P/8//1//b/9f/y//H/8f/w/+3/
6f/o/+b/5f/q/+3/8P/z//P/9f/0//L/7//v//D/8P/u/+//7//v/+7/7v/r/+j/7v/x
//P/9v/2//X/9f/1//X/9f/2//b/8//y//L/8//2//j/+P/2//X/9P/z//X/+f/5//j/
/P/+//7//P/8//v/+//7//n/9v/y//D/7f/z//n/AAAIAAYABQAEAAMA///+//3//f//
//3//P/8//7//v/9//3//f/9//7//v8AAAEAAgADAAAA///9//v//P/8//z//P/+//3/
/f/+////AAABAAAA/f/+/wAA///9//v/+//+//7//v//////+//7//7/AQACAAIAAgAD
AAIAAgAFAAUAAAD+//z/+v/9/wEABQAKAAcABwAGAAUAAgADAAIAAQADAAMAAwADAAgA
BAABAAUACAAIAAgACAAIAAYACQANAAsACQAKAAwADgANAA0ADgANAAwACwAKAAkADgAR
ABMAFQATABEADQAKAAsADAAOABEADgANAAwACgAIAAcABgAFAAUABgAHAAkABwAFAAIA
AgAHAAkACQAJAAYABQAEAAMAAAD//wAAAAAFAAkADAAOAAoACAAHAAYACgAIAAUABQAF
AAQABAAEAAQABQAGAAgADwALAAEAAQAJAAcA/f8DABEAHAAiAC8APwBNAFsAbgCFAKAA
wgDsAP0A9QDYALEAkgBrADwAHwAUAAsAAAD2/+3/7//x//L/+//+//f//P8DAAAAAgAE
AAcACQAHAAQAAgABAAQACAAJAAgACQANAA8ACwAIAAYABAACAAQABgAJAAsACwAIAAYA
BgAIAAYABgAJAAgABgAFAAgADQAMAAsACwAJAAgABwAGAAYABgAGAAcACAAJAAkACgAI
AAcABwAGAAoACwAMAAwACgAIAAwADQAJAAgABwAGAAkACgALAAwACwANAAwACgAKAAoA
CQAJAAsADgAPABAACwAKAAkACAALAA0ADwAWABQAEgAQABIAEAARABAADwASABMAFQAW
ABQAEwASABEADwAPABEAEQASABIAEwATABQAFAAVABcAFgAVABQAEwAVABQAEgAQAA4A
DgAOABEAEwAVABcAFwAUABIAEQARABMAEwATABIADwAPABAAFAASABEAEQARAA8ADgAN
AA0AEAASABIAEAAQABEAEQAPABEAEgASABMAEQAPAA0ACwAKAA0ADQAMAAoACwANAA4A
DgAPAA8ADwATABQAEgAQABEAEQAQABAADwANAAwACwANAA0ADgAOAA8ADgAOAA8AEgAU
ABQAEgASABIAEgAVABUAEQAMAAwADgAQABAAEgASABMAFAATABUAFAAVABUAEwATABQA
FgAUABMAEgARABAAEAAQABEAFQAVABYAGAAVABIADgALAA8AEQAUABYAEwARAA8ADQAP
ABEAEgATABMAEgARABAADgANAA0ADgAQABAAEAAOABAAEgAVABUAEAALAAgACAAJAAwA
EAATAA4ADQAPABEAEAAOAAwACwAMAAwADwAPAA4ADgAOAA4ADQANAA0ADgAOAA8ADwAP
AA0ADwAPAA8ADAALAAoACQAKAAwADQAPAA8ADwAPAA4AEAARAA8ADgAOAA4ADgAOAA8A
EwAYABcAEgASABMAFAATABMAFAATABQAFQAWABcAFgAXABcAFwAXABcAFQAUABIAEgAT
ABUAEwATABMAEgATABMAEwATAA8ADgANAA0AEAAPAA0ADgAPAA8ADQALAA0ADQANAA0A
CgAJAAoACgAIAAcABQACAAMABgAKAA4ADgAMAAkACQAKAAoACwAMAAoACwAMAA4AAwAF
AA0ADQALAAsADQAVACEAJAAiACkANwBHAFUAYgBxAIoApADEAOMA8wDsAMsAoAB7AFgA
MQAiACMAGAAKAAUA9//t//D/9f/6/wEAAAD//wQABgAIAAsADQAJAAYABAADAAUACgAM
AAwADgARABIADQALAAoACQAIAAkACgAMAA0ADwAMAAoACgALAAgABwAJAAsACgAKAA4A
DgAKAAYAAwADAAQABQAGAAoADgASABcAEgAPAAsACAAIAAcABwAGAAsADQAPABAADwAM
AA8ADwAOAA4ADgAOAAwADAAMAAwACgANAA0ADAAMAAwACwALAA4AEAAQABAAEAAQABAA
EAAQAA8ADgASABQAEgAQABIAEgATABIAEQASABMAFQAWABYAFwAYABkAGQAZABsAGwAW
ABQAEwARABMAFAAWABkAFgAVABQAEwAWABYAFQAUABUAFgAXABsAGAAVABIADQAOAA4A
DwARABMAFQAXABgAFQAVABYAGgAWABMAEQAPAA0ACgAHAAUADAASABYAGAAVABUAFAAR
ABAAEAAPAA8ADwAPAA8ADwASABUAFQAUAA8ADwAQABAAEQATABQAFQAUABQAEQAOABEA
EQAQABAADwANAAwACwAPABEAFAAWABUAFAAUABUAGAAaABoAGAAVABIADwAPABMAEwAS
ABYAGQAaABkAGgAXABcAFwAVABgAGAAaABsAFwAVABQAFAAVABUAFQAVABgAGgAcAB8A
HQAZABYAFAAUABQAEwATABEAEQASABIAFAAVABYAFwAVABUAFAATABUAFAATABIAEgAR
ABEAEgARABAADwAMAA8AFAAaAB0AGAATABAAEAAPABAAEgATAA4ADQAPABEAFAAUABQA
FQASABAAEQAPAA8AEAARABIADgANAAwADAAMAA0ADQANAA0ADwAPAA8AEQARABEAEQAO
AAwACQAHAAoACwAMAAwADQAPABAADwALAAoACQAHAAMADQANAAkACgANAA4ADwAQAA0A
DwASAA8ACgAKAAsADAAPABEAFAAVABUAFQAVABUAFQAVABQAEwAQAA8ADAAKAAwADAAN
AA8AEgATABQAFAATABEADwANAAsACgAJAAkACgAJAAcACAAIAAcABAABAAMABQAHAAkA
BwAHAAkACgAIAAkACQAIAAQABAAFAAYABQACAP7//f8CAAQABwAKAAwADQAOABAABwAJ
AAsACQANABEAEQAPAAsADgAYACcANwBFAFEAXABrAHwAkACsAMUA1wDcAMUAngB/AGIA
OQAWAA8AEAAGAPX/8f/3//r/+//+//v/+v/7//7/AQAEAAgACwAIAAYABQAFAAUACAAI
AAYACwAPABEADQAKAAoACgAKAAkACAAIAAcABwAEAAIAAgAHAAgACwARAAwACAAFAAYA
CQAIAAcABwAEAAQABAAEAAYABgAGAAcACAAJAAkACgAJAAcABgAEAAQABQAGAAYABgAE
AAgACQAIAAgACAAIAAgACAAIAAgABgAJAAkACAAGAAYABQAFAAkADAANAA4ACwAKAAkA
CAAFAA==
         </WaveFormData>
      </LeadData>
      <LeadData>
         <LeadByteCountTotal>10000</LeadByteCountTotal>
         <LeadTimeOffset>0</LeadTimeOffset>
         <LeadSampleCountTotal>5000</LeadSampleCountTotal>
         <LeadAmplitudeUnitsPerBit>4.88</LeadAmplitudeUnitsPerBit>
         <LeadAmplitudeUnits>��V</LeadAmplitudeUnits>
         <LeadHighLimit>2147483647</LeadHighLimit>
         <LeadLowLimit>268435456</LeadLowLimit>
         <LeadID>V6</LeadID>
         <LeadOffsetFirstSample>0</LeadOffsetFirstSample>
         <FirstSampleBaseline>0</FirstSampleBaseline>
         <LeadSampleSize>2</LeadSampleSize>
         <LeadOff>FALSE</LeadOff>
         <BaselineSway>FALSE</BaselineSway>
         <ExcessiveACNoise>FALSE</ExcessiveACNoise>
         <MuscleNoise>TRUE</MuscleNoise>
         <LeadDataCRC32>1984543615</LeadDataCRC32>
         <WaveFormData>
+P/3//b/9v/5//3/AQAHAAMAAAAAAAAAAAADAAMAAwAAAP7//P/4//3/AAD+//z//v8A
APz/9//7/wMAEQAiAC8ANQBDAFsAdgCZAMAA3QDxAO0A0wCyAJQAcQBRAD0ALAAcABIA
BgD8//j/+P/6//j/9v/2//f//f/+////AAAAAAAA//////7//f/+//v/+v///wIAAwAD
AAAA///+//z//v/+//7///8DAAEAAgAEAAIA/v/8//z//v/8//7/AwABAAEAAAD///3/
/P/6//n/+//4//r/+//9//7/////////AAAAAAEAAQABAAAA///+//7//v/+////AwAB
AAIAAgACAAEAAQACAAEAAAD//////////////f8BAAEAAAADAAQABgAIAAgACQAKAA8A
DwAKAAYABAAFAAYACAAIAAgACQANAA4AEAARABMAFgAVABYAFwAWABUAFAATABMAEAAN
AAwACwAMAAwADQAPABQAFAAUABUAEQAOAAsACAAJAAoACgAKAAcABwAJAAoACQAHAAYA
AwACAAAAAAACAAQAAwACAAIACAAFAAMAAwAEAAIA///7//z//f/9//3//v/+//7//P//
/wAAAQACAAIABQAFAAIAAQABAAUABQACAP3//f/7/wAAAgD+/wAA//////7//f8BAAIA
AgADAAAAAAD///7//v/+////AQD//////f/7//r/+//9/wMAAwACAP3//v8AAAAA/f/9
//3//f///wEA/f/9//////////z//P///wIAAgACAAIAAAAAAAAAAAD+//7//v/9////
AQABAAMAAQD///7//P/6//r/+//8//z//P/8//z//v////3//v/+////AAABAP//AAD9
//r/+f/7//z/+//9//3///8DAP///P/6//f/9v/3//v///8BAP////////z//P/8//v/
+v/6//r/+f/4//n/+v/7//j//v8AAP7//v/9//z/+//6//z///8BAAEA//8AAAIAAwD/
//7//v/8//v/+//7//v//f/+//7//v8AAAAAAAAAAP3//P/8//z///8BAAIAAgD+//3/
/P/5//f/9//1//f/+v/4//f/+P/4//f/8//y//P/8//y//L/8//1//X/9v/4//j/9//2
//X/9P/0//T/9P/v/+v/6v/s/+7/8//1//P/9P/0//T/9v/v/+7/8v/0//L/6v/m/+X/
6//1//3/BAANABcAIwA1AEQAVwB6AKsAxwDJAL0AqACMAG0ARwAtACAAFgAEAPb/6P/c
/9r/2v/c/+j/9v/5//P/8v/x//D/7v/q/+n/6f/o/+n/7P/r/+z/6P/k/97/1//g/+f/
7v/0//L/8v/y//P/7//p/+b/5P/l/+L/4f/i/+X/5P/n/+3/7P/r/+n/5//k/+T/4//j
/+X/5P/o/+v/6//q/+n/5//l/+b/5v/n/+n/6//s/+3/6P/o/+j/6P/j/+X/4f/g/+X/
6P/q/+3/7v/t/+z/6//o/+f/5v/l/+X/6f/p/+j/6f/q/+z/7v/t/+3/7f/x//b/9P/z
//T/9v/2//f/9v/3//f/+v/6//r/+f/5//r/+P/4//j/9v/5//r/+//9//r/9//2//X/
+P/6//3/AQACAP7/+v/3//P/8v/x//D/7v/u/+3/7P/u//H/9v/6//f/9f/0//H/7P/q
/+r/7P/v/+//7//w//H/7f/q/+n/7P/s/+v/6f/s/+//8f/z/+7/7P/q/+b/6f/q/+v/
7P/v//P/9P/y/+7/7f/w/+//8f/v//L/8//x//D/6f/o/+3/7//w//H/7//u/+z/6//s
/+7/7//w/+3/7P/s/+3/7//x//H/8f/u/+3/7f/x//D/8P/s/+7/7P/s/+n/6f/s/+3/
8P/z/+//7//x//H/8f/u/+7/8f/z//T/9f/2//L/8P/u/+z/7//y//X/9//0//P/8P/v
//H/8f/y//L/7//u/+7/7v/x//T/9//6//j/9f/v/+z/7f/v//H/8//y//T/8v/w/+7/
8f/z//P/7//t/+3/7//v/+7/7v/t/+7/7//z//f/9v/z//L/8f/x//L/8//z//P/9P/1
//X/8P/v/+7/7f/4//r/+P/2//L/8v/y//L/8v/w//P/9f/1//P/9P/2//f/9v/2//f/
9v/4//n/+v/7////AAAAAAAAAAD+//z/+v/5//j/+P/4//b/9//3//b/8//z//P/8f/z
//X/9f/5//n/9v/0//T/8v/x/+3/7P/p/+n/6P/o/+3/8f/z//b/9P/0//P/8v/x//D/
8P/w//T/8f/v//D/7v/u//H/8f/x//L/8v/y//j/8f/s/+r/7v/u/+z/6v/v//f///8F
AA4AHQAvAD8AUQByAJsAwgDfAOMAzQCpAI4AcgBPADcAKwAgABAAAADw/+b/4v/g/+b/
7v/2//j/9f/5//f/9f/z//D/7P/r/+v/6v/u//L/8v/0//b/+P/4//f/9f/1//X/9P/z
//L/8f/x//T/8f/x//L/8//w/+//8P/0//b//P8FAAIA///7//f/9v/2//X/9f/2//T/
9//5//n/+P/3//X/9v/4//n/+//+//////////z//P/8//z/+P/7//j/+P/3//j/+P/5
//7///8AAAEA//////////8BAAUABQAEAAQABAAFAAYACAAJAAoADwAQAAwACQAIAA0A
DgAQABAAEQARABQAFAAPAA0ADAAMABAAFAAYABoAFwAWABUAFQAYABcAGAAZABYAFAAT
ABMAFAAQAAwACQAKAAwADgAQAA4ADgANAAwABgAFAAYABgAIAAkACwALAAYAAgAAAAAA
AwADAAMABAAGAAMAAQABAAUABgAGAAUABQAFAAQAAwAFAAYABwAGAAcABgAFAAQAAwAF
AAQAAAAAAAEABgAHAAYAAwAFAAUABAAEAP7//v8CAAMAAwADAAIAAgABAAEABAAGAAcA
CAAFAAQABAAFAAMAAwABAP//AAABAAMACQANAA4ACwAOAAsACgAGAAUABwAHAAkACwAI
AAcACAAHAAgACAALABEADwAOAA0ADAAJAAgABwAGAAcACAAJAAkABwAHAAUABQAEAAMA
AwACAAMABgAKAA4ACwAKAAkACAALAAsACAAIAAQAAQD+//v///8EAAUABgAIAAsADQAN
AAkABwAHAAkABQAEAAQAAwD///3//v///wAA//8AAAEABAAGAAgACQAHAAYABQADAAUA
AwD9//7///8AAAEAAgAFAAkADAANAAoACgALAAsACAAIAAkACAAIAAcABgAFAAgACgAL
AAwADQAMAAsACgAHAAYABgAGAAYABwAHAAYABwAHAAcABQAHAAcABQAHAAQAAAD9//z/
AAABAP//AAD9//3//P/8//v//f/9//7//v/+//3//P/+//7///8AAAEA/f/6//r/+P/4
//v/+//8//7///8AAPz/+//6//7/AAACAAAA+v/3//f/AQARACIAMQBBAFEAZwCIALEA
0gDlAPEA6QDLAK4AkABdADMAJwAcAAwA/v/w/+T/5P/y//7/AAD6//b/+/8BAP///f/7
//j/+f/5//r/+v/6//z/+v/6//3//v/9//v/+f/5//n/+P/5//r/+//9//3/+f/4//j/
+v/4//j/+v/3//T/9f/5//v//f/+/////v/+//3//f/7//j/+v/7//v/+v/5//f/+v/8
//3///8BAAMABAAFAP///P/5//b/+f//////AgAAAAAA//////7//f/8//v//v///wAA
AQADAAcABwAGAAQAAgABAAAAAgADAAQACQANAAwADAAOABAAEAARABAADQANABAAEAAP
AA8AEAASAA8AEAARABAAEwAUABUAFwAXABUAFQAVABcAFgAWABcAFgAQAAoABQAHAAgA
CQAKAAwADAALAAoACQAJAAsADAAKAAkACQAHAAEA/v/9//7/AAD///7//v8DAAEAAAAB
AAcACAAIAAcABgAFAAMAAQADAAQABQAEAAQAAgAAAP7///8DAAQAAgD9//v//f/7////
AQAIAA0ADQAMAAUABAAEAAMAAQD///7//v/9//3/AAACAAMABAACAAAA/////wMABwAJ
AAsABgAFAAUACQAKAAoABgAIAAgACAAFAAUABwAHAAkACwAHAAcACQAJAAkABgAGAAkA
CAAIAAgACAAGAAYABgAGAAgACAAIAAcACgALAAoACwAIAAcABwAGAAYABgAHAAgACAAI
AAgACAAHAAcABAAEAAQABQAGAAcABgAIAAYABAAEAAcACQAJAAUAAwADAAUAAQAAAAAA
//8AAAEABQAJAAsACQAJAAkABwAGAAUAAwAFAAYABwAHAAUABQAFAAUAAgAAAP7//P8B
AAQABgAIAAYABAAIAAwACAAFAAQAAwACAAMABwAKAAsABgAGAAcABwAGAAYABwAGAAkA
CQAJAAkADgAQABEAEgAQAA4ADAAKAAkACAAIAAgACAAJAAkACAAJAAkACQAHAAUABQAD
AAUABwAEAAIAAgABAAEA/v/+///////+//7///8BAAEAAgACAAIAAQAAAAAAAAABAAIA
BAD///v/+v/6//r//f/9/wAAAgADAAQAAgD//wAAAgACAPj/8v/4//3//f/9/wMACAAV
ACkANwBHAGIAfQCUALMA0wDjAN8AyACiAIEAXwBDADAAHgAMAAYABgD+//r//v8AAPj/
+v8BAPn/+v/7//z//P/6//n/+f/4//b/9v/y//D/+P/8//7///8AAAEAAgACAP7//P/6
//n/9//x/+7/7P/y//L/9P/4//v/+v/9/wMAAQABAAAA///8//r/9//1//b/9P/3//n/
9//2//X/8//0//b/9//5//z//f/9//3/+v/6//r/+v/1//f/8//y//H/8P/u/+3/9P/3
//r//f///wEAAwAFAAAAAQD+//r/+//6//r/+v/6//n/+P/7/////v/+/wAABAAGAAkA
CgAFAAMABAACAAIAAQABAAIABAAGAAgACAALAAwADQAPAAwACQAIAAcACQAIAAgACQAK
AAYAAgD///v/+v/5//j/+v/8//3//v/9//3///8AAAAA//////3/+P/0//L/8v/y//H/
8P/w//T/8f/v/+//9P/2//f/9//1//X/9P/z//L/8v/y//D/8f/w/+//7v/x//X/9v/0
//H/8f/1//X/8//v//D/7//y//L/7P/s/+7/7//v/+//8v/y//H/8f/w//D/7//u/+//
7v/u/+//8P/x//D/7//t/+3/7v/z//L/8v/u//D/8v/y/+//7//v/+//8f/z//H/8f/z
//P/8P/s/+v/7f/x//L/8//0//L/8v/y//L/7v/s/+r/5//s/+//8P/z//L/8f/x//D/
8P/w//H/8v/v/+7/7f/s//D/8f/v//D/7f/t/+3/7f/v//L/8f/w/+z/7f/t/+v/7f/t
/+//8//u/+z/6//p/+j/6f/t//H/7//t/+3/7f/v//D/8f/x/+3/7P/r/+n/6f/p/+n/
6f/p/+j/5//m/+n/6v/q/+r/7f/u/+//8v/4//T/6v/n/+b/5f/k/+X/6f/s/+3/7f/u
//D/8f/v//D/8v/y//P/8//z//P/9P/0//P/8v/0//L/8P/u/+//8P/y//T/8v/x/+//
7P/t/+//8f/x/+//7//t/+//7//s/+r/6v/r/+v/6P/o/+b/5f/j/+L/4f/j/+P/5P/o
/+r/6//s/+v/6v/q/+r/7v/r/+n/6v/n/+T/5P/h/+f/7P/w//T/7v/r/+r/5v/k/+b/
5v/k/+n/6//r//X/CgAbACMALwBDAFwAfQCoAMMAzQDDAKcAiAByAFUANQAdAA4AAgD4
//D/6P/k/+b/6P/k/+D/4v/r//H/7//t/+v/6P/n/+f/6P/o/+T/5P/g/97/5v/s//D/
8//x/+//7f/q/+r/6v/q/+v/7v/r/+v/7P/u/+z/7P/u/+z/6P/o/+v/7f/t/+z/6//s
/+z/6//r/+7/7P/v//H/8P/u/+z/6f/r/+7/8P/z//L/8f/v/+3/6//s/+3/7v/p/+v/
5//m/+r/7P/t/+//8//z//P/8//z//P/8//z//H/9f/1//T/9P/0//X/9v/1//X/9f/5
/////v/+/wAAAAAAAAEAAAABAAEABAAEAAEA///+//7/AAACAAQABAAGAAgACgANAAkA
BQADAAEAAgACAAMABQAIAAYABAADAAAAAAAAAAAAAAAAAP///v/7//v//f/+//v/+f/4
//X/9P/0//b/+v/8//v/+v/6//z/9//z//H/+f/8//7////+//3/+//5//j/+P/4//b/
+v/6//r/+v/4//v/+//4//f/9//7//v/+f/3//r/+//4//b/7v/s//X/+/8AAAUAAgAA
AP3/+//5//r/+v/6//v/+v/6//v///8BAAEAAQD+//3//f8BAAIAAgD+/wAA/f/8//j/
9//8////BAAJAAYABQAGAAUABAACAAMABwAFAAQAAwACAAAAAAAAAAAAAQACAAMAAwAF
AAUAAwADAAUABQAGAAYAAwACAAIAAgACAAIAAgACAAUABQACAAIA//////////8DAAYA
BQAEAAIAAwADAAEAAgABAAIABQABAAAAAAD///3//f8AAAMAAgD///7//f///wAAAQAB
AAEAAgADAAMA/v/9//z/+/8GAAYABAAAAAEAAgADAAQABgAJAAsACwAFAAIAAAD9/wMA
CAAOABIADwANAAsACQAJAAoACgAKAAwACgAIAAYABwAIAAoADAAKAAsACwAKAAsACwAL
AAkACAAHAAQABQAHAAQAAgACAAUABQACAAIA//////7//v/9//////8AAP7//v/9//z/
AAACAAUACAAKAAUAAQAAAP///v8AAP///v/+//3//P/+/wMABAAAAAIAAgD6//b//f8F
AA8AFwAmADUAQQBLAF8AgACrANYA8wD5AOkAywCwAJAAYwBDADcAKAASAAoABAD4//D/
8P/w//L/+v8EAAcABwAHAAcABwAGAAIAAQABAAAA/P/8//j/9v/8//7//v/9/wAAAQAC
AAIAAgACAAIAAwACAP3/+//6//z/+v/6//z//P/6//z/AQACAAMAAwADAAIAAgABAAEA
/f/4//j/9//6//z//v//////AAAAAAEAAAABAAEAAQD+//7//v/+//z////8//z/+//8
//z//f8AAAEAAgADAAIAAQAAAP//AQAFAAUABAABAAAAAAAAAAUABwAJAA8AEAAMAAkA
CAAJAAoADAAMAA0ADQAQABAAEAAPAA8AEAASABQAFgAWABQAFAAUABUAEgAPAA4ADQAP
AA4ADgAPABMAEAANAAsADAAMAAwADAAMAAwACwAKAAYABQAGAAYACAAHAAcABQAAAP7/
/v8AAAIAAwAEAAYACQAFAAIAAQADAAIAAAD9/wAAAwAFAAcABAAEAAQAAgACAAIAAgAC
AAIABQAFAAIA/////wMAAwADAAEABAAFAAYABgAAAAAAAAABAAEAAQAEAAYABwAJAAcA
BgAEAAIA///+//7///8EAAcACAAJAAQAAwADAAcABgAGAAIABAACAAIA/////wUABwAL
AA8ACgAJAAoACQAGAAIAAQADAAYABgAGAAYACAAKAAwADgAMAAoACAAFAAUABQADAAMA
AwADAAQABAAAAAAAAQACAAUACAALAA4ADQALAAYABAAFAAUABQAFAAQABAAAAPz//v8D
AAcACQAIAAcACAALAAcABAACAP//+//7//7/AQAAAP3//P/7////AgAFAAcACQAKAAsA
CwAFAAMAAQD//wIAAgACAAIAAgACAAEAAAACAAIAAgAEAAQAAgAAAAAABwAQAA8ABAAB
AAAA///+////AwAGAAcAAQAAAAAA//8DAAYACgAMAAsACwALAAsADAAMAAsACgAHAAQA
AQD+/wIABAAHAAoADAANAA0ADAAKAAkACAAFAAcABwAFAAcABAAAAP3//P/7//v/+P/4
//j/+f/5//r//f//////AAABAAIAAgACAP7//P/7//r/+f/x/+r/5v/v//b/AAAHAAUA
BgAGAAYA+v/1//b/9v/2//b/9P/y//H/+f8DAAcACgARAB0ALwBLAG4AkQCwAMcA1QDb
AM0AtACWAHEAQwApACAAFAAIAAIA/v/2//L/7P/q//L//P////3//P/7//r/+P/2//X/
9f/0//H/8v/v/+7/9f/4//n/+f/3//f/9//2//b/9v/2//f/9f/x//D/8P/x/+7/7f/u
//P/9P/5/wEA/f/7//j/9f/0//T/8//z//H/7P/s/+v/7v/u/+7/7f/w//T/9//7//v/
+//6//n/9f/0//P/8v/u//H/7v/u//D/8v/z//X/9P/z//L/8f/1//f/+f/7//n/+//5
//b/8//y//L/8v/z//P/8//3//X/8P/s/+r/8//6/wIACAAEAAMABQAEAP7/+//5//j/
+v/8//7//v8BAAIAAwAFAAMAAQABAAEAAQAAAAAAAQAAAPz/+P/1//b/9v/2//b/+P/4
//f/9v/0//X/+P/6//f/9f/0//H/7v/s/+z/7v/r/+f/4//g/+r/6//t//H/8v/y//H/
7//u/+3/6//p/+f/5v/l/+L/5P/k/+T/5P/n/+3/8P/w/+v/6//v/+//6//n/+j/5//l
/+T/3f/c/+H/4//k/+X/6f/s/+7/8f/v/+7/7P/q/+n/6P/o/+n/5//l/+H/3f/c/93/
3//l/+v/7v/t//L/7//u/+r/6f/o/+f/6P/p/+T/4//k/+P/4P/c/9v/3f/j/+b/6f/s
/+3/7v/v//D/6//o/+X/4f/h/+H/3//f/+H/4//m/+j/5v/m/+f/6P/l/+T/4//i/+H/
4f/e/97/3f/d/93/3f/h/+T/4//i/+T/5//p/+n/5P/h/+D/4f/d/9z/3P/b/9v/3f/i
/+f/5f/j/+P/4//l/+b/5//n/+P/4v/h/9//3f/d/93/3f/c/9z/3P/c/+H/5P/m/+j/
5v/k/+L/4v/j/+L/4f/i/+D/4P/g/9//4f/l/+f/6P/m/+3/7//o/+T/4v/g/97/4f/l
/+j/6f/m/+b/5//n/+X/5v/o/+j/7P/t/+7/7//v//D/8P/w/+7/7P/q/+j/6P/o/+n/
6v/o/+n/6f/o/+f/5//n/+X/5v/n/+b/6f/m/+L/3//e/+L/4//h/+L/4f/h/+D/4P/j
/+X/5f/m/+T/4v/f/9z/3P/c/93/3v/j/9//3P/c/97/4P/l/+f/5f/k/+L/4P/c/9n/
3v/m/+b/4P/e/97/2//h/+//+/8AAAcAEwAhADcATgBnAIoArwDJAMcAowB6AF4AQQAj
ABcAEgAEAPL/4P/U/9L/0v/W/9z/4v/k/+P/4f/f/9//3//e/9z/2//b/9r/3v/i/+L/
5P/k/+T/4v/f/+H/4f/h/+D/4v/i/+L/4//h/93/3P/c/97/3P/c/97/3v/c/97/4//j
/+P/4v/h/+H/4v/i/+P/4v/e/9//3//i/+L/4v/h/+P/5P/k/+X/6P/p/+n/6f/l/+T/
4//i/+L/5f/i/+L/4f/i/+L/4//n/+n/6//t/+z/6//q/+n/6P/r/+r/6P/l/+T/5P/k
/+n/6//t//P/9f/y//D/8P/z//T/9v/2//T/8//1//T/9f/1//b/+P/3//j/+f/4//f/
9v/1//X/+f/5//v//f/8//r/+f/5//n/9v/z//H/8v/0//b/+P/3//b/9P/y/+3/7f/v
//D/8v/x//H/7//s/+r/6v/s/+//7//v//D/9v/z//H/8f/y//L/8f/v/+3/7f/s/+v/
5//m/+X/4v/p/+z/7//y//D/8//z//D/6//r/+//7//t/+v/7v/v/+7/7v/o/+j/7P/v
//H/8//2//b/9f/1//P/9P/0//T/8f/w//D/8f/z//X/9f/1//D/7//v//P/9v/4//b/
+v/8//z/+f/5//n/9//3//f/8f/v/+//7f/z//b//P8FAAMAAgABAAAA/f/8//v/+v/8
//z//P/7//3//f/7//v//f/9//7//v/9//7/AAACAP7//P/6//j/+v/7//n/+v/7//v/
+//7//z//v/8//r/+f/7//z/+//7//n/+f/7//r/+v/7//v/+P/3//n/+//8//v//P/9
////AAABAAEA+//4//X/8f/0//n//v8DAAEAAAD///7//P/8//v/+v/8//z//P/+/wIA
/v/6//7/BAADAAIAAQAAAAAAAwAFAAUABAAEAAUABQAEAAQABQAEAAQAAwACAAEABgAK
AA0AEAAPAAwACQAGAAgACAAJAAoABwAHAAYABAADAAMAAwABAAMAAwABAAMAAQD+//z/
/P8AAAMAAwAGAAMAAQD+//z/+//7//n/+P/+/wIABQAIAAQAAgABAAAABAABAP//AAD9
//z//v/9//3//v/+//7/CAADAPj/9v/+//r/7v/y////CQALABUAJAAzAD8AUwBtAIwA
swDeAPUA9QDhAMEApgCCAFcAOwAvACIAEgACAPj/9v/2//b//v/+//b/+P/9//n/+//9
////AAD9//v/+v/4//r//v/+/wAAAwAEAAMAAQD///3/+//4//r//P/+/wEAAQD9//z/
/P8AAP7//v8AAP3/+v/7////AgADAAMAAwD///7//P/7//3/+v/8//3/AAAAAAAA///+
//7//f/9/wAAAQABAAEAAQACAAMABAAAAAEA/P/6//7/AAABAAMABAADAAIAAQD/////
/////wIABwAIAAgABQACAAAA/v8EAAcACgARABAADAAJAAgACgAKAAsACgAMAA0AEQAS
AA8ADQAMAAwACwAMAA0ADAAOAA4ADgAPABAADwAQABEAEAAOAA0ADQANAAoABwAFAAIA
AgACAAIABgAIAAkACgADAAEAAQAAAAEAAQACAAEA///+////AgAAAP///v/+/wAA/f/7
//v///8AAAAA/////////v/9////AAABAAAA/v/8//r/+P/4//v/+//4//b/9//8//3/
/f/7//7///8BAAIA/f/+//7//////////f/8//r/+f/7//z//P/8//3//P/8//3///8B
AAEAAQAAAP////8DAAIAAAD6//r//P/+//3/////////AQADAAMAAwAFAAUAAQD+//7/
AQABAAAA///+//z//P/8//z///8CAAUABwAEAAEA/P/5//3///8CAAQAAAD+//3//P/9
//7///8AAAMAAwAAAAAA/f/9//3//f/+/wAA/v/8//7/AQADAAMA/v/5//b/9f/5//z/
AAADAP///f/+/////f/7//v/+//7//z//f/9//z//P/8//v/+//7//v/+//+//7//v/+
//7//v/9//z/+f/4//f/+P/8//z//P/+//7//v/+//3//f/9//3//P/6//r/+v/6//v/
//8CAAMA/v/+/////////wAAAgACAAUABQAFAAUABgAGAAUABAAFAAQAAwACAAAAAAAB
AAIAAAABAAEAAAAAAAEAAgABAP7//f/6//v//v/8//v//P/7//v/+P/4//n/+f/4//j/
+P/5//j/+P/2//T/8f/u//H/9P/4//z////7//j/+P/2//b/+f/5//j/+P/3//b/7P/v
//b/+P/2//b/9v/6/wUABQABAAUAEgAfAC0AOwBNAGgAiQCsAM8A4wDlAM0AqACGAGcA
RQA5ADYAKAAYABAA/P/s/+r/7v/w//T/8v/v//X/9//5//v//P/3//X/9P/y//b/+v/6
//z///8AAP///f/6//n/+P/2//f/+P/5//v//P/5//n/+v/5//b/9f/2//f/9v/5////
+//5//b/8//0//T/8//z//n/+v8AAAUAAgD+//r/9f/z//T/9P/1//n/+//8//3/+v/6
//r/+v/6//3/+v/6//r/+v/5//n/+v/5//j/9//3//f/9//3//n//f/9//z//P/8//3/
/v////////8DAAUAAgAAAAAAAQACAAQABAAFAAUACAAIAAcABwAIAAoACgAMAA4ADgAL
AAgABQADAAYABwAKAA0ACgAIAAcABwAKAAgABgAFAAUABgAHAAgABQACAP7/+v/5//n/
+//8//7///8BAAEAAQAAAAEABAABAP3/+f/2//b/8f/t/+v/8//4//z////+//3/+//5
//j/+P/4//b/9//2//X/9P/1//n/+v/4//X/9f/5//n/+//5//z//f/9//z/9f/0//T/
9f/1//X/9f/0//L/8f/1//j/+v/8//v/+v/6//v/+//9//3//f/2//P/8f/z//b/+P/2
//r//f/+//z//f/7//n/+f/5//n/+////wEA+//2//T/9f/4//j/+P/4//z//v8AAAIA
/v/8//r/9//3//f/9f/1//X/9f/2//b/9//4//r//P/5//j/9//2//n/+f/2//b/9f/1
//X/9f/z//T/8f/u//H/9//8////+v/1//L/8f/x//L/9P/1//D/7//x//P/9v/1//b/
9//1//T/8//x//H/8v/z//P/7v/t/+z/6//u/+7/7v/u//H/8v/y//L/8v/y//L/9P/w
/+z/6P/m/+j/6v/s/+3/7v/x//L/8v/v/+//7P/n/+X/7f/u/+j/6v/s/+7/8P/y//D/
8f/x/+//6v/q/+v/6//t//D/9P/2//X/9f/1//X/9P/0//P/8v/y//D/7v/s/+z/7P/t
/+7/8v/1//f/+P/0//P/8v/v/+7/7f/q/+v/7f/q/+j/6P/o/+f/4//i/+P/5f/m/+j/
5//p/+n/6v/o/+j/5//m/+X/5P/k/+T/5P/f/9v/2v/e/+D/5f/n/+j/6v/r/+z/5P/l
/+j/5v/o/+r/6P/i/93/3f/l//P/AAANABkAJwA3AEoAYwCCAKEAuQDBALUAlgB4AF0A
OQAXAA4ADgD+/+z/5P/m/+T/4v/i/97/2v/b/9v/4P/j/+b/6P/k/+P/4//i/+L/5P/i
/+L/5v/o/+j/5//n/+f/5//m/+X/5P/j/+P/4//f/97/3v/k/+T/5v/q/+b/4v/i/+X/
5f/l/+T/4//i/+L/4f/h/+T/4v/l/+f/6P/o/+j/5//k/+T/4//j/+P/4//i/+H/4P/i
/+T/5v/k/+f/5P/k/+X/5v/m/+f/5//n/+f/5//m/+X/5P/j/+b/6//s/+z/6v/o/+f/
5v/k/w==
         </WaveFormData>
      </LeadData>
   </Waveform>
</RestingECG>
