# Supplementary material for: Detection of Left Atrial Enlargement Using a Convolutional Neural Network-Enabled Electrocardiogram
Source: Front Cardiovasc Med. 2020 Dec 17;7:609976. doi: 10.3389/fcvm.2020.609976 (PMC7773668; doi:10.3389/fcvm.2020.609976)
Supplement: Supplementary file 5 [file Data_Sheet_5.ZIP › normal4/1802035782_4332_0000000A.XML]

<?xml version="1.0" encoding="Windows-1252"?>
<!DOCTYPE RestingECG SYSTEM "restecg.dtd">
<RestingECG>
   <PatientDemographics>
      <PatientID>1802035782</PatientID>
      <PatientAge>86</PatientAge>
      <AgeUnits>Years</AgeUnits>
      <Gender>Male</Gender>
      <PatientLastName>ganyingcun</PatientLastName>
   </PatientDemographics>
   <TestDemographics>
      <DataType>Resting</DataType>
      <Site>1</Site>
      <AcquisitionDevice>MAC55</AcquisitionDevice>
      <Status>Unconfirmed</Status>
      <Priority>Normal</Priority>
      <AcquisitionTime>09:31:32</AcquisitionTime>
      <AcquisitionDate>12-12-2016</AcquisitionDate>
      <CartNumber>1</CartNumber>
      <AcquisitionSoftwareVersion>009C</AcquisitionSoftwareVersion>
      <XMLSourceVersion>MAC5000 v1.0</XMLSourceVersion>
   </TestDemographics>
   <RestingECGMeasurements>
      <VentricularRate>85</VentricularRate>
      <AtrialRate>85</AtrialRate>
      <PRInterval>182</PRInterval>
      <QRSDuration>94</QRSDuration>
      <QTInterval>396</QTInterval>
      <QTCorrected>471</QTCorrected>
      <PAxis>37</PAxis>
      <RAxis>14</RAxis>
      <TAxis>36</TAxis>
      <QRSCount>14</QRSCount>
      <QOnset>211</QOnset>
      <QOffset>258</QOffset>
      <POnset>120</POnset>
      <POffset>182</POffset>
      <TOffset>409</TOffset>
      <ECGSampleBase>500</ECGSampleBase>
      <ECGSampleExponent>0</ECGSampleExponent>
   </RestingECGMeasurements>
   <Diagnosis>
      <Modality>Resting</Modality>
         <StatementCount>4</StatementCount>
         <LabelText>12SL ��ϳ���</LabelText>
      <DiagnosisStatement>
         <StmtFlag>ENDSLINE</StmtFlag>
         <StmtText>�������</StmtText>
      </DiagnosisStatement>
      <DiagnosisStatement>
         <StmtText>����</StmtText>
      </DiagnosisStatement>
      <DiagnosisStatement>
         <StmtFlag>ENDSLINE</StmtFlag>
         <StmtText>���ķ�����</StmtText>
      </DiagnosisStatement>
      <DiagnosisStatement>
         <StmtFlag>ENDSLINE</StmtFlag>
         <StmtText>�ٽ� ECG</StmtText>
      </DiagnosisStatement>
   </Diagnosis>
   <Waveform>
      <WaveformType>Rhythm</WaveformType>
      <WaveformStartTime>0</WaveformStartTime>
      <NumberofLeads>8</NumberofLeads>
      <SampleType>CONTINUOUS_SAMPLES</SampleType>
      <SampleBase>500</SampleBase>
      <SampleExponent>0</SampleExponent>
      <HighPassFilter>16</HighPassFilter>
      <LowPassFilter>150</LowPassFilter>
      <ACFilter>NONE</ACFilter>
      <LeadData>
         <LeadByteCountTotal>10000</LeadByteCountTotal>
         <LeadTimeOffset>0</LeadTimeOffset>
         <LeadSampleCountTotal>5000</LeadSampleCountTotal>
         <LeadAmplitudeUnitsPerBit>4.88</LeadAmplitudeUnitsPerBit>
         <LeadAmplitudeUnits>��V</LeadAmplitudeUnits>
         <LeadHighLimit>2147483647</LeadHighLimit>
         <LeadLowLimit>268435456</LeadLowLimit>
         <LeadID>I</LeadID>
         <LeadOffsetFirstSample>0</LeadOffsetFirstSample>
         <FirstSampleBaseline>0</FirstSampleBaseline>
         <LeadSampleSize>2</LeadSampleSize>
         <LeadOff>FALSE</LeadOff>
         <BaselineSway>FALSE</BaselineSway>
         <ExcessiveACNoise>FALSE</ExcessiveACNoise>
         <MuscleNoise>FALSE</MuscleNoise>
         <LeadDataCRC32>1263284140</LeadDataCRC32>
         <WaveFormData>
+P/4//j/+P/2//b/9v/2//j/+P/4//j/+P/4//j/+P/4//j/+P/4//r/+v/6//r/+P/4
//j/+P/2//b/9v/2//j/+P/4//j/9v/2//b/9v/3//j/+f/6//r/+v/6//r//P/8//z/
/P/+//7//v/+//3//f/9//7/AQADAAQABgAGAAYABgAGAAYABQAFAAYABgAFAAUABQAF
AAUAAwADAAQABAADAAIA/v/8//n/9//3//f/9v/1//b/9f/1//X/9f/0//H/8P/y//L/
8//z//H/8f/w//D/7v/u/+7/7v/v//D/8f/w/+7/7//v/+//8v/y//L/8v/w//D/7//v
/+3/7//x/+//7f/v//L/+P8BAAkAEAAeACwANgA8AEMAQQA4ADIAJwAWAAYA+v/u/+j/
5//i/+P/6f/t/+7/8P/z//L/9f/6//n/9f/0//P/7v/u//P/8f/z//X/8//v//H/8f/x
//D/8v/z//P/8//x//H/8v/z//P/8v/y//L/9f/2//b/9v/0//T/9f/1//f/9//3//j/
+P/4//j/+P/3//f/9//3//n/+v/6//r/+//7//v/+//9//3//v////3//f/9//7//v/+
//////8BAAQABAADAAEAAwADAAMABgAGAAYACAAHAAcACAAJAAkACQALAAwADgAQABEA
EgARABEAEQASABYAFwAXABkAGQAZABkAGgAYABgAGgAaAB0AHQAcABwAHAAbABkAGAAa
ABoAGgAaABkAFwAWABUAEgAQAA8ADgALAAsACQAGAAUAAwADAAAAAQABAAEA///8//r/
+f/5//j/9//3//f/+f/5//n/9//1//X/9P/0//b/9v/2//f/9f/0//T/9P/1//X/9f/1
//X/9v/2//X/8//z//P/8//1//X/9f/2//T/9P/0//T/9P/0//T/9P/2//b/9v/2//b/
9v/2//b/+P/4//j/+P/2//b/9v/2//b/9v/2//b/+P/4//j/+P/2//b/9v/2//j/+P/4
//j/9v/2//b/9v/2//b/9v/2//j/+f/5//n/+P/4//j/+P/7//v//P/8//3/+v/6//r/
+v/6//z//f/+/wAA//8BAAIABAAEAAQABAAEAAYABQAFAAYABAADAAMAAwAEAAUABAAF
AAIAAgABAAAA+//6//j/9//3//f/9v/1//L/8f/x//H/8v/y//D/8P/w//D/8f/x/+//
7//u/+7/7//w//H/8v/w//D/8P/u//D/8f/x//H/8P/w//D/8P/u/+7/7f/t/+//8f/x
/+v/6//t/+7/9v8DAAsAFAAiACwAMgA8AEMAPQA6ADYAKQAaAAoA+v/s/+j/4//e/+H/
6//t//D/9P/z//L/9f/4//X/9f/4//X/9P/2//P/8f/z//X/8f/z//X/9f/1//T/9P/1
//X/9f/1//X/9v/3//n/+P/4//j/+P/4//f/9v/3//j/+v/7//n/+f/5//r/+v/6//r/
+v/9//3//f/9//v//P/8//z////////////9//3//v///////////wAAAgACAAMAAwAC
AAQAAwABAAIABQAGAAcACAAIAAgACgAKAAkACQAJAAsACwANAA4ADAAOAA8AEAATABMA
EwAUABYAFwAXABkAFwAXABcAGAAaABoAHAAcABsAGwAaABoAHQAdABwAHAAcABwAHAAc
ABkAFwAWABUAFgAUABMAEgAOAA0ACgAGAAYABQAGAAQAAQABAAEA///8//r/+f/5//v/
+//8//3//P/7//r/9//4//n/+f/6//j/+P/4//n/9//2//b/9v/2//f/+P/5//j/+P/3
//X/9//3//f/9//3//f/9//4//b/9v/2//b/9v/2//b/9v/0//T/9P/0//b/9v/2//b/
9P/0//T/9P/0//T/9P/0//T/9P/0//T/8v/y//L/8v/0//T/9P/0//T/9P/0//T/8v/y
//L/8v/0//T/9P/0//b/9//3//f/+v/6//j//P/6//r/+v/6//n/+f/5//r//f///wAA
AgAAAAAAAAAAAAIAAQABAAIAAgABAAEAAQD//////f/9//7//v/9//z/9//2//T/8//y
//P/8//z//D/7//v/+//7v/u/+z/7P/u/+7/7//v/+3/7f/s/+z/7v/u/+7/7v/u/+7/
7v/s/+z/7f/t/+3/7v/u/+7/7v/s/+z/6//r//H/7//t/+//7f/r/+7/9P/5/wEADgAW
ACIAMAA6AD0APwBAADYALQAiABAA/P/w/+j/3f/Y/9n/2//h/+j/6P/p/+z/7//u//H/
8//w//H/9P/0//H/9f/1//P/8f/x//P/8//z//L/9P/1//X/9f/z//P/9P/1//f/9v/2
//b/9f/2//b/9v/0//T/9f/1//X/9f/1//b/+P/4//j/+P/5//n/+f/5//n/+v/6//r/
+//7//v/+//9//3//v////3//f/9//7/AAAAAAEAAQD//wIAAgABAAEAAwADAAMABQAG
AAcACgAIAAcABwAHAAkACQALAAwADAAOAA8AEAAPAA8ADwAQABQAFQAVABcAFQAVABUA
FgAYABgAGgAaABkAGQAYABgAFwAXABYAFgAYABgAGAAYABYAEwARAA8ADwAOAA4ADgAL
AAsACQAGAAMAAQABAP7//////////f/6//j/9//3//f/9//4//n/9//3//f/9f/z//P/
8v/y//T/9P/0//X/8//y//L/8v/y//P/9P/1//P/9P/0//P/8//z//P/8//z//P/8//0
//P/8v/x//D/8f/y//P/9P/0//T/9P/0//L/8v/y//L/9P/0//T/9P/y//L/8v/y//T/
9P/0//T/8v/y//L/8v/w//D/8P/w//H/8v/z//T/9P/0//T/9P/2//b/9v/2//r/+f/4
//j/+P/4//j/+v/7//z//v/+//////8AAAIAAgACAAIAAgABAAEAAgAAAP///////wEA
AQD//////v/+//3//P/5//j/9v/1//X/9f/0//P/8P/v/+//7//y//L/8P/w/+7/7v/v
/+//7//v/+7/7v/u/+7/7v/u/+7/7v/u/+z/7v/v/+//7//u/+7/7v/u/+7/7v/t/+3/
8f/x/+//7f/t/+f/6P/y//n///8KABYAHgAmADAANQA3ADYAMgAnABwADAD4/+j/4P/Z
/9T/1//d/+H/5v/q/+f/6P/p/+r/6//v//D/7//w//L/7f/t/+//7f/t/+//7//v/+//
7v/w//H/8f/x/+//7//w//H/8//y//L/8v/x//L/8v/y//T/9P/1//X/9P/z//L/8v/y
//L/8v/y//T/9f/2//f/9f/2//b/9v/5//n/+f/5//f/9//4//n/+f/5//n/+v/6//r/
+//7//n//P/8//v//f/////////+//7//v8AAAEAAQACAAMABQAFAAcACAAHAAgACAAI
AAoACwAMAA4ADwAPAA4ADwARABEAEQASABIAEgAUABQAEwATABIAEgAUABUAFQAWABUA
FAATABIAEQAPAA4ADQAOAAwACwAKAAUABQADAAAAAQD//////P/5//n/+f/3//j/9v/1
//X/9P/z//P/8//x//H/8f/v//D/8f/x//L/8P/w//D/8f/x//D/8P/w//H/8f/x//H/
7//w//D/7//w//H/8v/z//H/8f/x//L/8v/y//L/8v/0//T/9P/0//L/8v/y//L/9P/0
//T/9P/y//L/8v/y//L/8v/y//L/9P/0//T/9P/y//L/8v/y//T/9P/0//T/9P/0//T/
9P/2//b/9v/2//j/+v/4//b/9v/2//b/9v/4//n/+v/8//z//f/9//7//v/+//7//v//
////AAACAAEA///+//3//v////7////8//z/+//6//n/+P/2//X/9f/1//T/8//w/+//
7//v//L/8v/w//D/7v/u/+//7//v/+//7v/u//D/8P/w//D/7v/u/+7/7P/t/+//8P/x
//H/8P/v/+7/8P/w/+//7//x//P/8f/t/+3/6//s//T//f8FAA4AGAAgACoANAA5ADkA
OAA0ACsAIAASAP7/8P/q/+P/3P/f/+f/6//w//L/7//u//H/8v/x//X/9v/z//T/9v/z
//H/8//z//H/8f/z//P/8//y//D/8f/x//H/8//z//T/9f/1//T/9P/0//X/9v/2//b/
+P/4//n/+f/3//f/9//4//j/+P/4//j/+f/5//n/+f/5//r/+v/6//3//f/9//3/+//7
//z//f/9//3//f/+/wAAAAABAAEAAAACAAEA//8AAAMABAAFAAQABAAEAAYABwAHAAgA
CQALAAsADQAOAA0ADgAOAA4AEAARABIAFAAVABUAFAAVABcAFwAXABgAGgAaABwAHAAc
ABsAGQAYABoAGwAbABwAGwAaABkAGAAZABcAFgAVABQAEgARABAADQANAAsACAAJAAcA
BwAEAAEAAQABAP//AAD+//3//f/8//v/+//7//n/+f/5//f/+f/5//j/+P/2//b/9v/3
//f/9v/2//b/9//3//f/9//2//b/9f/z//T/9f/2//f/9f/1//X/9v/2//b/9v/2//j/
+P/4//j/9v/2//b/9v/4//j/+P/4//j/+P/4//j/+P/4//j/+P/4//j/+P/4//j/+P/4
//j/+v/6//r/+v/4//j/+P/4//r/+v/6//r//P/8//z//P/+//3/+//9//7/AAAAAAAA
AAD///////8AAAMABQAGAAgACAAIAAgACAAGAAUABQAGAAgABwAHAAcABQAFAAMAAwAE
AAQAAwACAP///v/8//v/9//3//b/9f/1//X/9v/3//f/9v/z//L/9P/0//X/9f/1//X/
9P/0//T/9P/0//T/9P/0//T/8v/w//H/8f/x//T/9P/0//T/9P/0//P/8//z/+//8f/z
/+//8f/4/wAABwAPABYAIAAsADYAPABDAEMAOgAyACcAGAAGAPr/8v/u/+v/6v/r//H/
9f/2//T/9f/4//n//P////v/+P/3//b/8v/1//n/9//5//v/+f/4//f/9v/0//X/9//4
//n/+f/5//r/+//5//j/+P/4//v//P/8//z/+v/6//v/+//7//v/+//8//7//v/+//7/
/f/9//3//f///wAAAAAAAP//////////AQABAAIAAwADAAMAAwAEAAIAAgADAAMABQAI
AAgABwAFAAcABwAHAAgACAAIAAoADQANAA4ADwANAA0ADwAQABIAFAAVABYAFQAVABUA
FgAYABkAGQAbAB0AHQAdAB4AHAAcAB4AHgAhACEAIAAgAB8AHwAeAB4AHgAeAB4AHgAf
AB0AHAAbABgAFgAVABQAEwATABEADgALAAkACQAGAAcABwAHAAUABAACAAEAAQAAAP//
//////////////3/+//7//r/+v/8//z//P/9//3//P/8//z/+//7//v/+//9//7//v/9
//v/+//7//v/+//7//v//P/8//z//P/8//r/+v/6//r/+//8//3//v/9//z/+//6//z/
/P/8//z//P/8//z//P/6//r/+v/6//z//P/8//z/+v/6//r/+v/8//z//P/8//z//P/8
//z//v/+//7//v8AAAEAAQABAP7/AAAAAAAAAAAAAAAAAwADAAMABAADAAUABgAIAAoA
CgAKAAoACgAJAAkACgAKAAkACQAJAAsACwAJAAkABwAGAAQAAgABAAAA/v/9//n/+f/4
//f/+P/3//f/9//4//j/9v/2//T/9P/1//X/9//3//b/9v/2//b/9v/2//T/9P/0//L/
8//1//b/9//3//b/9f/0//b/9v/1//X/9//z//P/8f/v//H/9v/8/wUADwAWAB4ALAA2
ADoAQQBDAD4AOAAxACAADgAAAPT/7P/p/+j/6f/v//f/+P/0//X/+P/3//r////9//r/
+//6//b/9//3//X/9//5//n/+//7//v/+v/5//n/+P/3//j/+f/7//3/+//6//r/+v/7
//z//P/8//7//v///////v/9//z//P/9//7///8AAP////////////8AAAAAAAADAAMA
AwADAAEAAQACAAMABQAFAAUABgAEAAQABQAFAAUACAAIAAcACQALAAsACwAKAAoACgAM
AA0ADQAOAA8ADwAPABEAEgAQABIAEwAUABYAFwAYABoAGgAbABsAHQAfAB8AHwAgAB4A
HgAgACAAHwAfAB4AHgAgACEAIQAiACEAIAAfAB4AHgAdAB0AHQAaABgAFwAWABMAEwAR
AA4ADwANAA0ACgAHAAcABwAFAAYABAADAAMAAgABAAEAAQD////////9//7//////wAA
///+//3//f////7//v/+//3//f/9//3/+//8//z/+//9//3//f/9//v/+//7//z//v/+
//7//v/8//z//P/8//z//P/8//z//P/8//z//P/6//r/+v/6//v//P/9//7//P/8//z/
/P/8//z//P/8//z//P/8//z/+v/6//r/+v/7//z//f/+//z//P/8//z/+v/7//v/+//8
//z//P/8//3//f/+//7/AQABAAEAAgACAAAAAQAAAAIAAgACAAIAAwADAAMABAAFAAcA
CAAKAAwADAAMAAwADAALAAsADAAKAAkACQAJAAsACwAJAAkABwAGAAQAAgABAAAA/v/9
//n/+f/4//f/9v/1//X/9f/4//j/9v/2//T/9P/1//X/9//3//b/9v/2//b/9v/2//T/
9P/0//L/9P/1//X/9f/1//T/8//y//T/9P/z//P/9f/x//H/7//t//H/+P8AAAkAFwAg
ACgANAA8AEIAQwBDADwANAAnABYAAgD2/+7/5v/j/+b/6//v//X/9v/y//P/9v/3//r/
/f/5//j/+f/4//T/9f/1//P/9f/3//f/9//3//f/9v/2//f/9//3//n/+f/6//v/+//6
//r/+v/5//r/+v/6//z//P/9//3/+//7//v//P/+//7//v/+/////////////f/+//7/
/v8BAAEAAQABAP////8AAAEAAQABAAEAAgACAAIAAwADAAEABAAEAAMABQAHAAcABwAG
AAYABgAIAAsACwAMAA0ADQANAA8AEAAOABAAEQASABUAFQAVABYAFgAXABcAGQAbABsA
GwAcABoAGgAcABwAHQAdABwAHAAfAB8AHgAeAB0AHAAbABoAGgAZABkAGQAWABQAEwAS
AA8ADwANAAoACwAJAAkABgAEAAMAAgD//////v/+/////v/9//3//f/8//v/+v/3//j/
+f/5//r/+P/4//j/+f/5//j/+P/4//n/+f/5//n/+P/4//f/9f/2//f/+P/5//f/9//3
//j/+v/6//r/+v/4//j/+P/4//j/+P/4//j/+P/4//j/+P/2//b/9v/2//j/+P/4//j/
+P/4//j/+P/2//b/9v/2//f/+P/5//r/+f/4//f/9v/3//j/+f/6//j/+P/4//j/+P/5
//n/+f/6//r/+v/6//n/+f/6//r//f/9//3//v8AAPz//f/+//z//v/+//7//v8BAAEA
AQACAAEAAwAEAAYACAAIAAgACAAGAAUABQAGAAQAAwADAAMABAAFAAQABQADAAIAAAD+
//3//P/6//n/9f/1//T/8//0//P/8//z//T/9P/y//L/8P/w//H/8f/z//P/8v/y//D/
8P/w//D/8v/y//L/8P/w//H/8f/x//D/8P/w//D/8v/y//H/8f/v//H/8f/t/+v/7//0
//r/BwAPABYAIgAuADQAPABFAEMAPgA4AC0AGAAGAPj/6P/g/93/3P/d/+f/6//q/+z/
7f/s/+3/9P/3//X/9v/1//D/8P/z/+//8f/3//X/8//1//X/9f/0//L/8//z//P/9f/1
//b/9//1//T/9P/0//X/9v/2//b/+P/4//n/+f/3//f/9//4//n/+v/7//z//P/7//r/
+f/7//z//P/8//3//f/9//3/+//7//z//f/+////AAACAAEAAAAAAP////8CAAIAAQAD
AAUABQAFAAQABAAEAAYACQAJAAoACwAJAAkACwAMAAoADAANAA4AEAARABIAFAAUABUA
FQAXABkAGQAZABoAGAAYABoAGgAbABsAGgAaABsAGwAaABoAGAAYABgAGAAYABcAFwAX
ABUAEgAQAA4ADQANAAsACAAJAAcABwAEAAIAAQAAAP3//f/8//z//f/7//n/+P/3//n/
+f/5//f/9//3//b/9v/2//b/9v/3//f/9v/2//b/9f/1//X/9f/1//b/9v/1//X/9f/1
//X/9f/1//X/9v/4//j/+P/4//b/9v/2//b/9v/2//b/9v/4//j/+P/4//b/9v/2//b/
9P/0//T/9P/2//b/9v/2//b/9v/2//b/9v/2//b/9v/0//T/9P/0//b/9v/2//b/9P/0
//T/9P/2//f/9//3//j/+P/4//j/+f/5//j/+v/8//z//P/8//z/+//7//v//P/9////
AAACAAQABAAEAAQAAgABAAEAAgAEAAMAAwADAAEAAQD/////AAAAAP///v/5//j/9v/1
//P/8//y//H/8v/x//H/8f/x//D/7f/s/+3/7v/w//H/7//v/+7/7v/u/+7/7v/u//D/
8P/w/+7/7v/v/+//7//w//D/8P/w/+7/7v/t/+3/7f/r/+//7//r/+3/8P/w//n/AQAI
ABAAIAAqADAAOwBBADoANAAvACAADgD+//D/5P/h/9z/1//b/+P/5P/m/+n/6v/r/+7/
8f/x//L/8f/u/+z/7//v//H/9f/z//H/7//v/+//7v/v//H/8v/z//H/8f/y//P/8//y
//L/8v/z//T/9P/0//L/8v/z//P/9f/1//X/9v/2//b/9v/2//X/9f/1//X/9//4//j/
+P/3//f/9//3//n/+f/6//v/+//7//v//P/6//r/+//7//3/AAAAAP///f////////8C
AAIAAgAEAAUABQAGAAcABwAHAAkACgAKAAwADQAOAA0ADQANAA4AEgATABMAFQAVABUA
FQAWABYAFgAYABgAGQAZABgAGAAZABkAGAAYABoAGgAaABoAFwAVABQAEwAUABIAEQAQ
AA8ADwANAAoABwAFAAUAAgABAAEAAQD///7//P/7//v/+P/3//f/9//5//n/+f/3//b/
9f/z//L/9P/0//T/9f/1//T/9P/0//H/8f/x//H/8//0//T/8//x//H/8f/x//L/8//0
//b/9P/0//T/9P/0//T/9P/0//b/9v/2//b/9f/0//P/8v/z//T/9f/2//T/9P/0//T/
9P/0//T/9P/0//T/9P/0//L/8v/y//L/9P/0//T/9P/0//T/9P/0//T/9P/0//T/9v/3
//f/9//2//b/9v/2//n/+f/4//r/+v/6//r/+//7//v//P/9////AAACAAAAAAAAAAAA
AgABAAEAAgACAAEAAQABAAEAAQD/////AAAAAP///v/5//j/9v/1//X/9f/0//P/8v/x
//H/8f/w//D/7v/u//D/8P/x//H/7//v/+7/7v/u/+7/7v/u//D/8P/w/+7/7P/t/+3/
7f/w//D/8P/w/+7/7v/t/+3/6//v/+//6//t/+//8P/0////BQAKABgAJgAuADgAPwA9
ADgAMgAnABoADAD+//D/7P/n/+D/4f/n/+n/7P/y//P/8P/z//j/9f/z//T/8f/u//D/
8f/v//P/9f/x//H/8f/x//H/8P/y//P/8//z//H/8f/y//P/8//y//L/8v/1//b/9v/2
//T/9P/1//X/9//3//f/+P/2//b/9v/2//f/9//3//f/9//4//j/+P/3//f/9//3//j/
+f/7//3/+//7//v//P/8//z//f/9//3/AAAAAP///f////////8BAAIAAwAGAAUABQAG
AAcABwAHAAkACgAMAA4ADwAQAA8ADwAPABAAFAAVABUAFwAVABUAFQAWABgAGAAaABoA
GwAbABoAGgAZABkAGAAYABkAGgAbABwAGgAXABUAEwASABAADwAOAA0ADQALAAgABQAD
AAMAAAABAAEAAQD///z/+v/5//n/+P/3//f/9//5//n/+f/3//X/9f/0//T/9v/2//b/
9//1//T/9P/0//P/8//z//P/9f/2//b/9f/z//P/8//z//X/9f/1//b/9P/0//T/9P/0
//T/9P/0//b/9v/2//b/9P/0//T/9P/2//b/9v/2//T/9P/0//T/9P/0//T/9P/2//b/
9v/2//T/9P/0//T/9v/2//b/9v/0//T/9P/0//T/9P/0//T/9v/3//f/9//2//b/9v/2
//n/+f/6//r/+f/5//n/+v/4//j/+P/5//r/+//8//v/+//7//z///8BAAIABAAEAAQA
BAAEAAIAAQABAAIABAADAAMAAwABAAEA/////wAAAAD///7/+f/4//b/9f/z//P/8v/x
//L/8f/x//H/8f/w/+3/7P/t/+7/8P/x/+//7//u/+7/7v/u/+7/7v/w//D/8P/u/+3/
7f/s/+v/7v/u/+7/7v/u/+7/7f/t/+3/6//t/+3/6f/r//D/9v///wcADgAYACgANAA6
AD8AQQA6ADIAKQAaAAYA+v/w/+j/5f/i/+P/5//r/+z/7P/v//D/8f/2//n/9f/w//H/
7v/s/+//8f/v//P/8//v/+//7//v/+7/8P/x//H/8f/x//H/8v/z//P/8v/y//L/8//0
//T/9P/y//L/8//z//X/9f/1//b/+P/4//j/+P/3//f/9//3//n/+v/6//r/+v/5//j/
9//4//n/+//9//v/+//7//z//P/8//3//f///wIAAgABAP//AQABAAEABAAEAAQABgAF
AAUABgAHAAcABwAJAAoADAAOAA8AEAAPAA8ADwAQABQAFQAVABcAFwAXABcAGAAWABYA
GAAYABsAGwAaABoAGQAZABgAGAAaABoAGgAaABkAFwAWABUAEgAQAA8ADgANAA0ACwAI
AAUAAwADAAAA/////////f/8//r/+f/5//j/9//3//f/9//3//f/9f/z//P/8v/y//T/
9P/0//X/9f/0//T/9P/z//P/8//z//P/9P/0//P/8f/x//H/8f/z//P/8//0//T/9P/0
//T/9P/0//T/9P/2//b/9v/2//T/9P/0//T/9P/0//T/9P/2//b/9v/2//T/9P/0//T/
9v/2//b/9v/1//T/8//y//T/9P/0//T/9P/0//T/9P/0//T/9P/0//T/9f/1//X/9v/2
//b/9v/5//n/+v/6//v/+//7//z/+P/4//r//P/8//z//P/9//3//f/+////AQACAAQA
BgAGAAYABgAEAAMAAwAEAAYABQAFAAUAAwADAAEAAQAAAAAA///+//v/+v/4//f/8//z
//L/8f/y//H/8f/x//D/8P/u/+7/7v/u/+//7//v/+//7v/u/+z/7P/s/+z/7f/u/+//
7v/s/+3/7f/t/+7/7v/u/+7/8P/w/+//7//v/+3/6//t/+3/6f/s//b//f8DAAwAFgAi
ADAAOgA/AEMAQAA4AC8AIgAQAP7/8v/q/+P/4P/j/+X/5//s/+z/6//u//H/8v/3//v/
9v/z//L/8P/t//H/8//x//P/9//0//P/8v/w//D/8f/x//H/8//z//T/9f/z//L/8v/y
//X/9v/2//b/9P/0//X/9f/3//f/9//4//j/+P/4//j/9//3//f/9//4//r/+//8//v/
+//7//v/+//7//z//f////////8AAAAAAAABAAEAAQAEAAQAAwABAAMAAwADAAYABgAG
AAgACQAJAAoACwALAAsADQAOABAAEgATABQAFQAVABUAFgAWABcAFwAZABoAGwAcAB4A
HAAcAB4AHgAhACEAIAAgACEAIQAgACAAIAAgACAAIAAhAB8AHgAdABwAGgAZABgAFwAX
ABUAEgARAA8ADwAMAAkACQAJAAcACAAGAAUABQACAAEAAQABAAMAAwADAAEA//////7/
/v/+//7//v///wEAAAAAAAAA/////////////wAAAAD///3//f/9//3/////////AAAA
AAAAAAAAAP7//v/+//7///8AAAEAAgAAAAAAAAAAAAAAAAAAAAAAAgACAAIAAgAAAAAA
AAAAAAIAAgACAAIAAAAAAAAAAAD+//7//v/+/wAAAAAAAAAA/v/+//7//v8AAAEAAQAB
AAEAAAD///7//////wAAAAABAAEAAQACAAAAAAABAAIABAADAAUACAAHAAYABQAEAAUA
BQAFAAYACQALAAwADgAMAAwADAAMAA4ADQANAA4ADAALAAsACwALAAsACQAJAAoACgAJ
AAgAAwACAAAA/////////v/9//z/+//7//v/+v/6//j/+P/4//j/+f/5//f/9//2//b/
+P/4//j/+P/2//b/9v/0//T/9f/1//X/+P/4//j/+P/3//b/9P/z//f/9f/3//f/8//x
//b/+P///wsAFgAeACoAOABAAEUASQBGAD4AOQAsABoACAD8//D/5//i/+H/4//r//D/
8v/z//b/9//2//v/+//4//n/+P/4//n/+//5//f/+f/5//f/9//3//b/+P/5//n/+f/3
//f/+P/5//v/+v/6//r/+f/6//r/+v/6//r/+//7//v/+//7//z/+v/6//r/+v/8//3/
/v////3//v/+//7/////////////////AAABAAEAAQABAAIABAAEAAUABQAEAAYABQAD
AAUABwAHAAcACgAKAAoADAAMAAsACwALAAwADQAQABIAEQASABIAEgATABMAEwAUABgA
GQAZABsAGQAZABkAGgAcABwAHgAeAB0AHQAcABwAHwAfAB4AHgAeAB4AHgAeABsAGQAY
ABcAFwAWABYAFgATABMAEQAOAAsACQAJAAYABQAFAAUAAwACAAAA/////wAA////////
/v/9//z/+f/5//n/+P/4//j/+P/4//n/+f/4//j/+P/5//n/+f/5//f/+P/4//f/9//3
//f/9//5//n/+f/6//j/+P/4//j/+P/4//j/+P/4//j/+P/4//j/+P/4//j/+v/6//r/
+v/4//j/+P/4//r/+v/6//r/+f/4//f/9v/2//b/9v/2//j/+P/4//j/9v/2//b/9v/4
//j/+P/4//b/9//3//f/9v/2//b/9v/5//n/+v/6//r/+f/4//j/+v/6//v//P/8//n/
/f/7/w==
         </WaveFormData>
      </LeadData>
      <LeadData>
         <LeadByteCountTotal>10000</LeadByteCountTotal>
         <LeadTimeOffset>0</LeadTimeOffset>
         <LeadSampleCountTotal>5000</LeadSampleCountTotal>
         <LeadAmplitudeUnitsPerBit>4.88</LeadAmplitudeUnitsPerBit>
         <LeadAmplitudeUnits>��V</LeadAmplitudeUnits>
         <LeadHighLimit>2147483647</LeadHighLimit>
         <LeadLowLimit>268435456</LeadLowLimit>
         <LeadID>II</LeadID>
         <LeadOffsetFirstSample>0</LeadOffsetFirstSample>
         <FirstSampleBaseline>0</FirstSampleBaseline>
         <LeadSampleSize>2</LeadSampleSize>
         <LeadOff>FALSE</LeadOff>
         <BaselineSway>FALSE</BaselineSway>
         <ExcessiveACNoise>FALSE</ExcessiveACNoise>
         <MuscleNoise>FALSE</MuscleNoise>
         <LeadDataCRC32>2702935912</LeadDataCRC32>
         <WaveFormData>
+v/6//r/+v/6//r/+v/6//r/+v/6//r/+v/6//r/+v/6//r/+v/6//z//P/8//z/+v/6
//r/+v/6//r/+v/6//z//P/8//z//v/+//7//v8BAAIAAwAEAAQABAAEAAQAAgACAAIA
AgACAAIAAgACAAIAAgACAAIABAAHAAgACAAHAAgACAAIAAYAAwABAP7//v8AAAAA///7
//v//P/9/wAAAQABAAIAAgAAAP7//f/8//n/9//2//T/9P/z//L/8P/w/+//7//v/+//
7//v/+//7//u/+7/7v/u/+7/7v/v/+//7//v/+3/7f/t/+3/7//v/+//7//t/+3/7f/s
/+z/7v/u/+//8v/5////BAAHAA4AGQAnADcAQgBGAEcARwBHAD4AJwAHAPD/5P/d/9P/
yP+9/7j/wf/L/9P/2v/k/+n/8P/+/wYABwAAAPv/9P/z//T/8v/y//T/8f/w//D/8P/w
//D/8v/y//L/8v/x//H/8f/x//H/8f/y//L/8//z//T/9P/0//T/9P/0//b/9//3//j/
9v/2//b/9v/2//b/9//4//j/+P/4//j/+P/5//n/+f/8//z//P/9//v/+//8//z//v/+
/////////wEAAQABAP//AAAAAAAABQAFAAUABQAGAAYABwAIAAYABgAHAAkACgALAAsA
DAAMAAwADgAPABEAEwATABQAEgASABIAFAAVABUAFgAWABYAFwAXABcAFwAXABcAGAAY
ABgAGAAYABYAFQAVABQAEwATABIAEQAQAA8ADQAMAAsACwAKAAkACAAIAAcABgAFAAMA
AgACAAEAAAAAAP//AQABAAAAAAD//////v/+//7///////7//v/9//3//f/9//3//f/9
//3//f/9//3//f/9//3//f////7//v/+//z//P/8//3//f/9//3//f/9//3//v/+//7/
/v/9//3//f/+//7//v/8//z//P/8//z//P/8//z//P/8//z//P/7//v/+//7//z//f/9
//7//P/7//v/+//6//r/+//7//z//f///wAAAwAEAAUABQADAAQABQAGAAQABAAEAAQA
BAAEAAQABAAEAAQABAAHAAgACAAJAAoACgAKAAgABQADAAAA/v8AAAAA////////AAAB
AAAAAQABAAIABAACAAAA///+//v/+f/4//T/9P/z//L/8v/y//H/8f/x//H/8f/x/+//
7//u/+7/8P/w//D/8P/t/+3/7f/t/+//7//v/+//7//v/+//7//v/+//7//u//D/8P/w
/+//8v/5//3/BAALABAAGQAnADUAPABCAEMAPwBBADwAJQAHAPL/5P/b/9X/yv+//77/
xf/P/9n/4P/m/+v/8v/8/wQABwAEAP3/+P/3//b/8v/0//T/8f/y//T/9P/0//T/9P/0
//T/9P/1//X/9f/1//f/9//4//j/+P/3//f/9v/3//j/+f/6//j/+f/5//r/+P/4//j/
+P/4//j/+f/6//r/+v/6//r//P/9//3//f/9//z/+//7//3//f/+//7//v/+///////9
/////////wEAAgACAAIAAwADAAMAAwAEAAQABQAGAAgACAAJAAsACwALAAoACgALAAwA
DwARAA8AEQARABIAEgASABIAFAAVABUAFgAWABYAFwAXABcAGQAZABkAGgAYABgAGAAY
ABYAFQAVABQAFQAVABQAEwASABEADwAOAAwADQANAA0ACgAKAAkACAAHAAUABAAEAAMA
AgACAAEA//////7//v/+//////8AAP7///////7//v/9//3//f/9//3//f/9//v/+//7
//v//f/9//3//f/7//r/+v/6//r/+v/6//v/+//7//v/+//5//n/+v/6//z//P/7//v/
+f/6//r/+v/4//j/+P/4//j/+P/4//j/9v/2//b/9v/3//f/9//3//b/9//3//j/+P/3
//f/9//5//r//P/9//////8AAAAA///+//3//v/8//z//P/8//7//v/+//7/AAADAAQA
BAAFAAYABgAGAAUAAwACAAAA/f/+//3/+//5//n/+v/7//7//////wAAAAD+//z/+//6
//f/9f/0//D/8P/v/+7/7v/u/+3/7f/r/+v/6//r/+v/6//q/+r/6v/q/+r/6v/p/+n/
6f/p/+n/6f/p/+n/6//r/+v/6//p/+n/6f/o/+r/7P/s/+3/7P/t//X/+v/9/wQADQAX
ACEAMgA8ADsAOQA7ADgAKwARAPL/3v/X/9P/yv/F/8D/v//D/83/1P/a/+H/5v/o/+7/
9//6//n/9v/z//D/8v/w/+7/7f/u/+7/7v/u/+7/7v/u/+7/7v/t/+3/7f/t/+//7//w
//D/8f/x//L/8v/w//D/8P/w//L/8//z//T/9P/0//T/9P/0//T/9f/2//T/9P/0//T/
9v/3//f/9//4//j/+P/5//n/+f/6//r/+//8//7////9////////////AAAAAAAAAwAD
AAMAAwACAAIAAwAEAAYABgAHAAkACAAJAAkACgAKAAoADAANAA0ADwAPABAAEAAQABAA
EgAVABUAFgAWABQAFQAVABUAFQAVABUAFgAYABgAGAAYABcAFQAUABIAEwATABIAEQAO
AA0ACwAKAAkACQAIAAcABgAGAAUABAABAP///v/+//7//v///////v/9//v/+v/7//v/
+v/6//j/+f/5//j/+P/3//f/9//5//n/+f/5//n/+f/5//n/9//3//f/9//3//b/9v/2
//j/+P/4//n/+//7//v/+//5//n/+v/6//r/+v/5//n/+//8//z//P/6//r/+v/6//v/
/P/9//7//f/8//v/+v/5//n/+f/5//v//f/+/wAAAgABAAEAAQAEAAQABQAFAAMAAQAC
AAIAAgACAAIAAwAEAAUABgAGAAkACgAKAAwADgAPABAADgALAAkABgACAAQABAADAAMA
AwAEAAUABAAFAAUABgAIAAYABAADAAAA/f/7//r/9//2//T/8v/x//L/8v/z//H/8f/x
//H/8f/x//D/8P/w//D/8P/w/+//7//v/+//7//v/+//7//u/+3/7P/r/+3/7f/t/+z/
7v/u/+z/7f/s/+3/8//+/wMACAARAB8AKwA6AEYASQBHAEkASAA9ACMABADq/9v/1//Q
/8n/xP/D/8X/zf/W/9r/3//m/+j/7v/5//7/+//4//f/9P/y//L/8v/x//D/7v/u/+7/
7v/u/+7/7v/u/+//7//v/+//7//v//D/8P/v/+//8P/w//H/8v/z//T/8v/z//P/9P/0
//T/9P/0//b/9v/3//j/+P/4//j/+P/6//v/+//7//r/+v/6//v/+//7//z//P/+//7/
//////3/////////AQACAAIAAgAEAAMAAgABAAIAAgADAAQABgAGAAcACQAIAAkACQAK
AAsADAAPABEAEAARABAAEAASABIAEgAUABUAFQAWABYAFgAXABcAFwAZABkAGQAaABgA
GAAYABgAGgAZABkAGAAVABUAFAATABAADwANAAwACgALAAsACwAIAAgABwAGAAUAAwAC
AAIAAQAAAAAA///9//3//P/8//3//f/8//z/+v/7//v/+v/8//v/+//7//n/+f/5//n/
+f/5//n/+f/7//v/+//7//n/+P/4//j/+v/6//r/+//7//v/+//7//n/+f/6//r//P/8
//v/+//7//z//P/8//z//P/8//z//v/+//7//v/8//z//P/8//z//f/+////AAABAAEA
AgAEAAMAAwADAAQABgADAAIABAAEAAQABAAGAAYABgAGAAcACQAJAAgACgAMAA0ADgAO
AAsACQAGAAIABAAEAAMAAQABAAIAAwACAAMAAwAEAAYABAACAAEAAAD9//v/+v/2//b/
9f/0//T/9P/z//P/8v/x//D/7//v/+//7v/u//D/8P/w//D/7//v/+//7//x//H/8f/x
/+//7//v/+//7//v/+//7v/w/+7/7P/r/+7/8f/1//7/BwAMABUAIwAvAD4ASABLAEsA
TQBOAD8AJQAIAO7/4f/d/9T/yf/C/8P/yf/T/9r/3v/l/+z/8P/6/wUABgABAPr/+f/2
//T/8v/y//H/8v/y//L/8v/y//L/8v/y//L/8f/x//H/8f/y//P/9f/2//X/9f/2//b/
9v/2//b/9v/2//f/9//4//j/+P/4//j/+P/4//n/+v/6//r/+v/6//z//f/9//3//P/8
//z//f//////AAAAAAAAAAABAAEAAQADAAMAAwAFAAYABgAGAAgABwAGAAUACAAIAAkA
CgAMAAwADQAPAA4ADwAPABAAEgASABQAFQATABUAFQAWABYAFgAWABgAGQAZABoAGgAa
ABsAGwAbAB0AHQAdAB4AHAAcABwAHAAcABsAGwAaABkAGQAYABcAFAATABEAEAAOAA8A
DwAPAA0ADAAKAAgACQAHAAYABgAFAAQABAADAAEAAQAAAAAAAQABAAAAAAD+///////+
//7//f/9//3//f/9//3//f/9//3//f/9/////////////f/8//z//P/8//z//P/9////
/////////f/9//7//v8AAAAA//////3//v/+//7//v/+//7//v/+//7//v/+//7//v/+
//7////////////+//////8AAAMAAwAEAAUACAAIAAkACQAHAAcABgAGAAgACAAIAAgA
CAAGAAYABgAGAAkADQAPABAADwAQABAAEAAMAAkABwAEAAQABgAGAAUAAwADAAQABQAG
AAcABwAIAAgABgAEAAMAAgD///3//P/6//r/+f/4//b/9v/1//X/9f/1//X/9f/1//X/
9P/0//T/9P/0//T/8//z//P/8//x//H/8f/x//H/8f/x//H/8f/x//H/8P/w//D/8P/z
//T/+f8DAAoADQAWACMAMQBBAE4AUgBVAFcAVQBIADEAEQD4/+r/5f/d/9L/yf/G/8v/
1f/d/+L/6v/x//j/BAAOAA0ABgABAPz/9//4//j/+P/4//n/+P/2//b/9v/2//j/+P/4
//j/9//3//f/9//3//f/+P/4//n/+f/6//r/+v/6//r/+v/6//v/+//8//z//P/8//z/
/P/8//3//v/+//7//v/+//7/////////AAAAAAAAAQABAAEAAgACAAIAAgADAAMAAwAF
AAUABQAFAAYABgAGAAkACQAJAAkADAAMAA0ADgAOAA4ADwARABIAEwATABQAEgASABQA
FQAXABkAGQAaABoAGgAaABwAGwAbABwAHAAeAB8AHwAfAB0AHQAdAB4AHgAeAB4AHgAe
AB0AHQAcABsAGwAaABkAGAAXABUAFAAPAA8ADgANAA4ADgANAAwACwAJAAgACAAHAAYA
BgAFAAUABQAEAAQAAQABAAAAAAAAAAEAAQAAAAAA//////////////////8BAAEAAQAB
AP//////////AQAAAAAAAAD+//7//v//////////////AQABAAIAAgAAAAAA/////wEA
AgACAAIAAgACAAIAAgAAAAAAAAAAAAIAAgACAAIAAQABAAEAAQACAAMAAwAEAAYABQAF
AAUACQAKAAwADQALAAsADAAMAAkACgAKAAoACgAKAAoACgAKAAoACgAKAA0ADgAOABEA
EgASABIADgALAAkABgAEAAYABgAFAAUABQAGAAcABgAHAAcACAAKAAgABgAFAAQAAQD/
//7//P/8//v/+v/4//j/9//3//X/9f/1//X/9//3//b/9v/0//T/9P/0//P/8//z//P/
9f/1//X/9f/z//P/8//z//X/9f/1//T/9P/y//L/8//0//n/AQAIAA0AFgAfACsAOwBG
AEwATwBRAFEATAA5ABsA/P/s/+X/3f/S/8f/wv/J/9P/2//e/+b/7f/y//7/CgANAAgA
AwD8//f/9v/2//T/9v/3//b/9v/2//b/9v/0//T/9P/0//f/9//3//f/9//3//j/+P/3
//f/+P/4//j/+P/4//j/+P/5//n/+v/6//r/+v/6//r/+v/7//z//P/8//z//P/+////
//////7//v/+////AQABAAIAAgACAAIAAwADAAMABQAFAAUABQAGAAYABgAHAAcABwAH
AAoACgALAAwADAAMAA0ADwAQABEAEQASABIAEgAUABUAEwAVABUAFgAXABgAGQAcABsA
GwAcABwAGgAbABsAGwAdAB0AHQAeABwAHAAcABwAHgAdAB0AHAAZABkAGAAXABYAFQAT
ABIAEQARABAADwAMAAwACwAKAAsACQAIAAgABwAGAAYABQAFAAUABAAEAAMAAwACAAIA
AAABAAEAAAACAAEAAQABAP///////////////////////////////////v/+//7//v/+
//7///////////////3//f/+//7/AAAAAP///////wAAAAAAAAAAAAAAAAAAAAAAAAAA
AAAAAAAAAAAAAAEAAQABAAEAAQABAAAAAAAAAP////////7//v///////f/9//7//v8B
AAIAAwADAAUABgAHAAgACgAJAAkACQAHAAcACAAIAAoACgAKAAoACAAIAAgACAAKAA0A
DgAOAA8AEAAQABAADAAJAAcABAACAAQABAADAAMAAwAEAAUABAAFAAUABgAIAAYABAAD
AAIA///9//z/+v/6//n/+P/2//b/9f/1//P/8//z//P/9P/1//X/9v/0//T/9P/0//P/
8//z//P/9f/1//X/9f/z//P/8//z//X/9f/1//T/9P/y//T/9f/4////BwAMABEAHAAp
ADMAQQBIAEgARwBLAEcAOAAdAP//6v/k/9//1f/K/8P/xP/L/9f/3//k/+r/8f/2/wIA
DAAJAAIA///6//f/9v/2//b/9v/3//b/9v/2//b/9v/0//T/9P/0//f/9//3//f/9//3
//j/+P/3//f/+P/4//j/+P/4//j/9v/3//f/+P/6//r/+v/6//r/+v/7//z//P/8//z/
/P/8//3//f/9//z//P/8//3//////wAAAAAAAAAAAQABAAEAAwADAAMAAwAEAAQABAAF
AAUABQAFAAgACAAJAAoACgAKAAsADQAMAA0ADQAOAA4ADgAQABEADwARABEAEgAUABQA
FAAWABYAFQAVABQAFAAVABUAFQAWABcAGAAaABgAGAAYABgAGgAZABkAGAAVABUAFAAT
ABIAEQAPAA4ADQANAAwACwAIAAgABwAGAAYABQAFAAYAAwACAAIAAQD//////v/+////
///+//7//P/9//3//P/+//3//f/9//3//f/9//3/+//7//v/+//9//3//f/9//v/+v/6
//r//P/8//z//f/9//3//f/9//v/+//8//z//v/+//3//f/7//z//P/8//z//P/8//z/
+v/6//r/+v/8//z//P/8//v/+//7//v/+//7//r/+v/7//v//P/9//z//P/9//3/+//7
//z//P/9//7/////////AAABAAIAAwADAAQABQADAP//AAACAAIAAgACAAIAAgAEAAQA
BAAEAAgACwAMAAwADQAOAA4ADgALAAcABAAAAAAAAgACAAEAAQABAAIAAwACAAMAAwAE
AAQAAgAAAP///v/7//n/+P/0//T/8//y//D/8P/v/+//7//v/+//7//x//H/8P/w/+//
7v/t/+z/7f/t/+3/7f/v/+//7//v/+3/7f/t/+3/7f/t/+3/7P/s/+7/7v/t//D/9///
/wQACQAOABkAJwAzADwAQABBAD8APwA4ACEA///m/9r/0//P/8r/w//A/8X/zf/T/9j/
4P/n/+j/8P/6/////v/5//T/8f/y//D/8P/y//P/8P/u/+7/7v/u/+7/7v/u/+7/8f/x
//H/8f/v/+//8P/w//H/8f/y//L/9P/0//T/9P/y//P/8//0//b/9v/2//b/9v/2//f/
+P/4//j/+P/4//j/+f/5//n/+v/6//r/+//7//v//P/8//r/+v/7//v//f////////8B
AAIAAgACAAMAAwADAAMABAAEAAUABgAEAAQABQAHAAgACQAJAAoACgAKAAwADQANAA8A
DwAQABAAEAAQABIAEQARABIAEgAUABUAFQAVABUAFQAVABYAFgAWABYAFgAYABcAFwAW
ABMAEwASABEAEAAPAA0ADAALAAsACgAJAAYABgAFAAQABQADAAIAAgD///7//v/9//3/
/f/8//z/+//7//r/+v/6//v/+//6//r/+f/5//n/+f/5//n/+f/3//f/9//3//n/+f/5
//n/9//2//b/9v/4//j/+P/5//n/+f/5//n/+f/5//r/+v/8//z/+//7//n/+v/6//r/
/P/8//z//P/6//r/+v/6//r/+v/6//r/+//7//v/+//6//v/+//8//z/+//7//v/+v/6
//v/+//+////AQACAAMABAAFAAUABQAEAAEAAgACAAQABAAEAAQABAAEAAQABAAIAAsA
DAAMAA0ADgAOAA4ADAAJAAcABAACAAQABAADAP////8AAAEABAAFAAUABgAGAAQAAgAB
AP//+//4//b/9v/2//X/9P/w//D/7//v//H/8f/x//H/7//v/+7/7v/w//D/8P/w//H/
8f/x//H/8P/v/+7/7f/v/+//7//v/+//7//v/+7/7v/u//D/7//u//P/+f/+/wUACgAR
AB0ALQA6AEQASwBLAEkASABBACcABgDu/+H/2//W/8//xP/B/8f/z//W/9z/4//o/+z/
9P/9/wIAAQD6//f/+P/2//T/9v/1//L/8v/y//L/8v/0//T/9P/0//P/8//z//P/8//z
//T/9P/1//X/9v/2//b/9v/2//b/+P/5//n/+v/4//j/+P/4//j/+P/5//r/+v/6//r/
+v/6//v/+//7//z//P/8//3//f/9//7//v/+//7/////////AQABAAEA//8AAAAAAAAF
AAUABQAFAAYABgAHAAgACAAIAAkACwAKAAsACwAMAA4ADgAQABEAEQATABMAFAAUABQA
FAAWABcAFwAYABgAGAAZABkAGQAZABkAGQAaABwAHAAcABwAHAAbABsAGgAZABkAGAAX
ABYAFQATABIADwAPAA4ADQAMAAwACwAKAAkABwAGAAYAAwACAAIAAQABAAEAAAAAAP3/
/f/8//z//v///////v/+//3//f/9//3//f/9//3//f/9//3//f/9//3//f/9/////v/+
//7//v/+//7////9//3//f/9//////8AAAAA/v/+//3//f///wAAAAAAAP7//v/+//7/
/v/+//7//v8AAAAAAAAAAP3//f/9//3//v//////AAAAAP///////wIAAgADAAMABgAH
AAkACgAKAAoACgAJAAcACAAIAAgACAAIAAgACAAIAAgACAAKAA0ADgAOAA0ADgAOAA4A
DAAJAAcABAACAAQABAADAAEAAQACAAMABgAHAAcACAAGAAQAAgABAAIA///9//z/+P/4
//f/9v/0//T/8//z//X/9f/1//X/8//z//L/8v/y//L/8v/y//P/8//z//P/8//z//P/
8//z//P/8//z//P/8//z//L/8P/y//L/8//0//n//f8EAAsAEAAZACkAOQBEAE4AUQBP
AFEAUAA/ACEABgDy/+n/5f/a/8v/xP/J/9H/2f/i/+r/7f/0//z/BgANAAoAAwD8//v/
+v/4//r/+v/3//b/9v/2//b/9v/4//j/+P/4//j/9//2//X/9//3//j/+P/5//n/+v/6
//r/+v/6//r/+v/7//v//P/6//r/+v/6//z//P/9//7//P/8//z//P/8//3//f/9/wAA
AAAAAAEA/////wAAAAACAAIAAwADAAMABQAFAAUABQAGAAYABgALAAsACwALAAoACgAL
AAwADAAMAA0ADwAQABEAEQASABIAEgAUABUAFwAZABkAGgAYABgAGAAaAB0AHQAeAB4A
HAAdAB0AHQAdAB0AHQAeACAAIAAgACAAHgAdAB0AHAAbABsAGgAZABgAFwAVABQAEQAR
ABAADwAOAA4ADQAMAAkABwAGAAYABwAGAAYABQAFAAUABAAEAAEAAQAAAAAAAAABAAEA
AAAAAP/////////////////////////////9//3//f/9//7//v///wAA/v/+//7/////
//////////////8AAAAAAAAAAP////8BAAIAAgACAAIAAgACAAIAAgACAAIAAgACAAIA
AgACAAEAAQABAAEAAgADAAMABAACAAEAAQABAAAAAAABAAEAAQABAAIAAgADAAQABQAF
AAgACgAMAA4ADQALAAoACQAHAAkACgAMAAwADAAMAAsACgAJAAgADAAPABAAEAAPABAA
EAAQAAwACQAHAAQABAAGAAYABQADAAMABAAFAAgACQAJAAoACgAIAAYABQAEAAEA///+
//z//P/7//r/+P/4//f/9//3//f/9//3//f/9//2//b/9P/0//T/9P/1//X/9f/1//X/
9f/1//X/9f/1//X/9f/1//X/9f/0//T/8v/0//f/+P/9/wUACgAPABYAHwArADsASABQ
AFEAUQBRAEgAMwAVAPr/7P/n/+H/1v/J/8T/yf/T/9v/4P/q//H/9v8CAAwADQAIAAMA
/P/5//r/+v/6//r/+//4//b/9v/2//b/+P/4//j/+P/5//n/+f/5//n/+f/6//r/+//7
//z//P/8//z//P/8//7//////wAA/v/+//7//v/+//7///8AAAAAAAAAAAAA/v//////
//8CAAIAAgADAAMAAwAEAAQABAAEAAUABQAFAAcABwAHAAUABgAGAAYACwALAAsACwAM
AAwADQAOAA4ADgAPABEAEgATABMAFAAUABQAFgAXABcAGQAZABoAGgAaABoAHAAdAB0A
HgAeAB4AHwAfAB8AHwAfAB8AIAAgACAAIAAgACIAIQAhACAAHQAdABwAGwAaABkAFwAW
ABMAEwASABEAEAAQAA8ADgAPAA0ADAAMAAsACgAKAAkACQAJAAgACAAFAAUABAAEAAQA
BQAFAAQABAADAAMAAwADAAMAAwADAAUABQAFAAUAAwADAAMAAwAFAAQABAAEAAQABAAE
AAUAAwADAAMAAwAFAAUABgAGAAQABAADAAMABQAGAAYABgAGAAYABgAGAAYABgAGAAYA
BgAGAAYABgAFAAUABQAFAAQABQAFAAYABgAFAAUABQAGAAYABwAHAAcABwAIAAgACQAK
AAsACwAMAA4AEAASABAADwAPAA8ADQANAA4AEAAQABAAEAAOAA4ADgAOABAAEwAUABQA
FwAYABgAGAAUABEADwAMAAwADgAOAA0ACQAJAAoACwAMAA0ADQAOABAADgAMAAsACgAH
AAUABAACAAIAAQAAAP7//v/9//3//f/9//3//f/9//3//P/8//z//P/8//z//f/9//3/
/f/7//v/+//7//3//f/9//3//f/9//3//P/+//z/+v/9/wAAAwAJABIAFQAaACMALQA5
AEgAUgBVAFMAUwBQAEMAJwAKAPb/7//r/+L/1//Q/8//1f/h/+b/7v/3//z/AAAMABUA
FAALAAYAAwAAAAAAAgAAAAEAAAD+//7//v/+/wAAAAAAAAAAAQABAAEAAQABAAEAAgAC
AAMAAwAEAAQAAgACAAIAAgAEAAUABQAGAAYABgAGAAYABgAGAAcACAAIAAgACAAIAAgA
CQAJAAkADAAMAAwADQANAA0ADgAOAA4ADgAPAA8AEQATABMAEwARABIAEgASABMAEwAT
ABMAFgAWABcAGAAaABoAGwAdABwAHQAdAB4AHgAeACAAIQAfACEAIQAiACMAJAAlACgA
KAAnACcAJgAoACkAKQApACkAKQApACoAKgAqACoAKgAsACsAKwAqACkAKQAoACcAJgAl
ACMAIgAfAB8AHgAdABoAGgAZABgAGQAXABYAFgAVABQAFAATABMAEwASABIADwAPAA4A
DgAQABEAEQAQABAADwAPAA8ADQANAA0ADQAPAA8ADwAPAA0ADQANAA0ADwAOAA4ADgAO
AA4ADgAPAA8ADwAPAA8ADwAPABAAEAAOAA4ADQANAA0ADgAOAA4ADgAOAA4ADgAQABAA
EAAQABIAEgASABIADwAPAA8ADwAOAA8ADwAQABAADwAPAA8ADgAOAA8ADwAPAA8AEAAQ
ABAAEAAQAA8ADwAQABEAEgATABMAFAAVABcAFwAYABgAGAAWABgAGAAWABYAFgAWABYA
FgAWABYAGgAdAB4AHgAfACAAIAAgACAAHQAbABgAFAAWABYAFQATABMAFAAVABYAFwAX
ABgAGAAWABQAEwASAA8ADQAMAAgACAAHAAYABgAGAAUABQAFAAUABQAFAAUABQAEAAQA
BgAGAAYABgADAAMAAwADAAMAAwADAAMAAwADAAMAAwADAAMAAwACAAQABAAGAAcABgAJ
ABEAFgAZACAAKQAzAEEATgBWAFcAVwBXAFYASwAxABAA/P/z/+//6P/h/9j/1f/d/+f/
7v/0//v/AAACAAwAFQAYABUAEAALAAoADAAKAAgACQAGAAgACAAIAAgACgAKAAoACgAK
AAkACAAHAAgACQALAAwACwALAAwADAAMAAwADAAMAAwADQANAA4ADAAMAAwADAAOAA4A
DwAQAA4ADgAOAA4ADgAPAA8ADwAQABAAEAARABEAEQASABIAEwAUABYAFwAVABcAFwAX
ABcAGAAYABgAGwAbABsAGwAaABoAGwAcAB0AHgAgACMAIwAjACIAIgAiACIAJAAlACcA
KQApACoAKAAoACgAKgAtAC0ALgAuAC4ALwAvAC8AMQAxADEAMgAwADAAMAAwADIAMQAx
ADAALwAvAC4ALQAsACsAKQAoACUAJQAkACMAIAAgAB8AHgAdABsAGgAaABkAGAAYABcA
FwAXABYAFgAXABcAFgAWABQAFQAVABQAEgARABEAEQASABMAFAAVABMAEwATABMAFQAV
ABUAFQAXABYAFgAWABQAFAAUABUAFwAXABcAFwAVABUAFgAWABgAGAAXABcAFwAYABgA
GAAWABYAFgAWABgAGAAYABgAFgAWABYAFgAXABcAFwAXABgAGQAZABoAGgAZABkAGQAY
ABgAGQAZABcAFwAYABgAGQAaABsAGwAcAB4AIAAiACAAHwAfAB8AHwAfACAAIAAgACAA
IgAgAA==
         </WaveFormData>
      </LeadData>
      <LeadData>
         <LeadByteCountTotal>10000</LeadByteCountTotal>
         <LeadTimeOffset>0</LeadTimeOffset>
         <LeadSampleCountTotal>5000</LeadSampleCountTotal>
         <LeadAmplitudeUnitsPerBit>4.88</LeadAmplitudeUnitsPerBit>
         <LeadAmplitudeUnits>��V</LeadAmplitudeUnits>
         <LeadHighLimit>2147483647</LeadHighLimit>
         <LeadLowLimit>268435456</LeadLowLimit>
         <LeadID>V1</LeadID>
         <LeadOffsetFirstSample>0</LeadOffsetFirstSample>
         <FirstSampleBaseline>0</FirstSampleBaseline>
         <LeadSampleSize>2</LeadSampleSize>
         <LeadOff>FALSE</LeadOff>
         <BaselineSway>FALSE</BaselineSway>
         <ExcessiveACNoise>FALSE</ExcessiveACNoise>
         <MuscleNoise>FALSE</MuscleNoise>
         <LeadDataCRC32>54783848</LeadDataCRC32>
         <WaveFormData>
DAAMAAwADAAMAAwADAAMAA4ADgAOAA4ADAAMAAwADAAMAAwADAAMAAwADAAMAAwADAAM
AAwADAAKAAoACgAKAAoACgAKAAoADAAMAAwADAAOAA4ADgAOAA8AEAARABIAFAAUABQA
FAASABIAEgASAAwABwAEAAAA/f/6//n/9//0//P/8//y//T/9f/1//b/9f/2//j/+f/8
//z//P/8//v//f/+////AAABAAIAAwADAAMAAwAFAAUABQAFAAUABwAIAAgACAAGAAcA
BwAHAAkACQAJAAoACgAKAAoACgAIAAkACQAJAAsACwALAAwACgAKAAoACgAMAAwADAAM
AA4ADwASABQAFgAUAA8ABwABAP7//v8AAAAAAAAJABAAEAAHAPn/6f/U/77/qP+Q/3n/
b/9s/2P/Yv9q/3H/eP+I/5//tv/G/8//2P/l//H/+/8BAAIABQAGAAkACgALAAwADQAN
AA0ADQAOAA4ADgAOAA8ADwAPABAAEAAQAA8ADwAPAA8ADwAPAA8ADwAPAA0ADQAOAA4A
DgAOAA0ADQAPAA8ADwAPAA0ADQANAA0ADQANAAwADAAMAAwADAAMAAwADAAMAAwACwAK
AAoACgAKAAoACgAKAAoACQAJAAkACQAJAAkACQAJAAgACAAHAAcABwAHAAcABwAHAAYA
BgAGAAUABQAFAAQAAwADAAMAAwADAAIAAgACAAIAAQD/////////////AAAAAAAAAAD+
//3//f/9//3//f/9//3///8AAAAAAQACAAMABAAEAAUABQAGAAcABQAFAAUABQAGAAYA
BgAGAAgACAAJAAoACQAJAAkACAAIAAgACAAIAAgACAAIAAgACAAIAAgACAAIAAgACAAI
AAcABwAHAAcACQAJAAkACQAHAAgACAAIAAgACAAIAAgACgAKAAoACgAIAAkACQAJAAoA
CgAKAAoACAAIAAgACAAKAAoACgAKAAoACgAKAAkABwAIAAgACAAKAAoACgAJAAkACQAJ
AAoACQAJAAkACQAJAAkACQAKAAkACgAKAAoADQAOAA8AEAAQABEAEgATABUAFgAUABQA
FAAUAAwABwAEAAAA///8//v/+f/4//f/9//2//T/9f/1//b/+f/6//z//f/+//7//v/+
//3///8AAAEABAAFAAYABwAFAAUABQAHAAkACQAJAAkACQAKAAoACgAKAAsACwALAAsA
CwALAAwADAAMAAwADAAMAA0ADQANAA0ADQANAA4ADgAOAA4ADgAQABAAEAAQABAAEwAW
ABoAHAAaABUACwAFAAIAAgACAAIABAALABQAGgATAAMA8//g/8r/tP+g/4v/f/96/3H/
bP9y/3v/gP+K/6H/uv/M/9f/4P/r//f/AQAHAAoADQAQABEAFAAVABQAFQAVABUAFQAW
ABYAFgAWABcAFwAXABgAGAAYABcAGQAZABkAGQAXABcAFwAXABcAFwAYABgAGgAaABkA
GQAXABcAFwAXABkAGQAZABkAGQAZABgAGAAYABgAGAAYABgAGAAYABgAGQAYABgAGAAY
ABgAGAAYABgAFwAXABcAFQAVABUAFQAXABYAFgAVABUAFQAVABUAFQAVABQAFAASABEA
EQARABIAEQARABEADwAPAA4ADgAOAA4ADQALAA0ADQANAA0ACgAKAAoACgAKAAkACQAJ
AAsACwALAAsADQAOAA4ADwAQABEAEgASABEAEQASABMAFQAVABUAFQAWABYAFgAWABQA
FAAVABYAFgAXABgAGAAWABYAFgAWABQAFAAUABQAFAAUABQAFAAUABQAFAAUABcAFwAX
ABcAFQAVABUAFQAVABYAFgAWABQAFAAUABQAFAAUABQAFAAUABUAFQAVABIAEgASABIA
EgASABIAEgASABIAEgASABIAEgASABEAEQASABIAEgASABIAEgARABEAEQARABIAEwAT
ABMAEwATABMAEwAUABcAGAAYABgAGAAaABoAGgAaABoAGgAaABQADwAMAAgABQACAAEA
///+//3//f/8//r/+//7//z/+//8//7///8CAAIAAgACAAIAAwADAAMABgAHAAgACQAH
AAcABwAJAAkACQAJAAkACQAKAAoACgAIAAkACQAJAAkACQAJAAoACgAKAAoACgAKAAsA
CwALAAsACwALAAwACgAKAAoACgAMAAwADAAMAAwADQAQABQAGAAYABUACwADAP7/+v/6
//j/9v/5//7/BgANAAsAAwD6/+z/2P/G/7f/qf+c/5H/gv92/3v/hv+K/43/nv+0/8f/
1P/d/+X/7//3//z///8EAAcACAAJAAoACwALAAsACwAMAAwADAAMAA0ADQANAAwADAAM
AAsADQANAA0ADQALAAsACwALAAsACwAMAAwACgAKAAkACQAJAAkACQAJAAsACwALAAsA
CwALAAoACgAKAAoACgAKAAgACAAIAAgABwAGAAYABgAGAAYABgAGAAYABQAFAAUAAwAD
AAMAAwAFAAQABAADAAMAAwADAAMAAgABAP///v/+//3//f/9//z/+//7//v/+f/5//j/
+P/2//b/9f/z//P/8//z//P/8v/y//L/8v/w/+//7//v//H/8f/x//H/8f/y//L/8//2
//f/+P/4//v/+//8//3//f/9//3//f///wAAAQACAAEAAAAAAAAAAAABAAIAAgAEAAQA
BAAEAAIAAgACAAIAAgACAAIAAgACAAIAAgACAAMAAwADAAMAAwADAAMAAwADAAQABAAE
AAIAAgACAAIAAgACAAIAAgAAAAEAAQABAAIAAgACAAIAAgACAAIAAgACAAIAAgACAAAA
AAAAAP//AQACAAIAAgACAAIAAgABAAEAAQABAAIABQAFAAUABQAHAAcABwAIAAkACgAK
AAoACgAKAAoAAwD9//n/9P/z//D/7//t/+z/6//r/+r/6P/p/+n/6v/r/+z/7v/v//D/
8P/w//D/8f/z//T/9f/2//f/+P/5//n/+f/5//v/+//7//v/+//5//r/+v/6//z//f/9
//3//f/9//3//v/+//7//v/+//7/////////////////AAAAAAAAAAAAAP7//v/+//7/
AAABAAIABgAMAAwACQABAPf/8P/u/+z/6v/o/+n/8P/6////+//1/+7/4P/S/8j/vf+v
/6D/lf+G/3j/e/+E/4b/i/+c/67/v//M/9P/3f/l/+3/9P/3//j/+//+////AAABAAEA
AQABAAIAAgACAAIAAwADAAMABAAEAAQAAwADAAMAAwADAAMAAwADAAMAAwADAAQABAAE
AAQAAwADAAMAAwADAAMAAwADAAMAAwADAAMAAgACAAQABAAEAAQAAgACAAIAAgADAAIA
AgACAAIAAgACAAIAAAD///////8BAAEAAQABAP///v/+//3//f/9//3//f/9//3//P/8
//r/+f/5//n/+P/3//f/9//1//X/9P/0//L/8v/x/+//7//v/+//7//s/+z/7P/s/+7/
7f/t/+3/6//r/+v/6//t/+7/7v/v//H/8//1//b/9//3//j/+f/6//v//P/9//7//v/+
//7//v/+////AAAAAAEAAgACAAIAAgACAAIAAgACAAIAAgACAAIAAgACAAIAAgACAAIA
AwADAAMAAwADAAMAAwADAAMABAAEAAQABAAEAAQABAAEAAQABAAEAAQABQAFAAUABAAE
AAQABAAEAAQABAAEAAQABAAEAAQABAAEAAQAAwADAAQABAAEAAQABAAEAAMABAAFAAYA
CAALAAsACwALAA0ADQANAA4ADgAOAA4ADgAGAAEA/v/6//f/9P/z//H/8P/v/+//7v/s
/+3/7f/u/+//8P/y//P/9P/0//T/9P/3//n/+v/7//z//f/+////////////AQABAAEA
AQABAAEAAgACAAIABAAFAAUABQADAAMAAwAEAAQABAAEAAQABAAFAAUABQAFAAUABQAG
AAYABgAGAAYABgAGAAYABgAIAAkACgAQABQAFAARAAcA///4//b/9v/2//b/+f8AAAgA
BQD9//P/5P/U/8b/uv+n/5X/iv+D/3b/cP91/3z/gP+N/6T/uv/L/9L/2//l//H/+f/8
////BAAFAAgACQAIAAkACQAJAAsADAAMAAwADAANAA0ADQAMAAwADAALAAsACwALAAsA
CwALAAsACwANAA0ADgAOAAwADAALAAsADQANAA0ADQANAA0ADQANAAsACwAKAAoACgAK
AAoACgAKAAoACgAKAAkACAAIAAgACgAKAAoACgAIAAcABwAHAAcABwAHAAcABwAGAAYA
BQAFAAUABQAFAAUABQAEAAQAAgABAAEAAQAAAP/////////////+//7//P/8//v/+f/5
//n/+f/5//b/9v/2//b/9v/1//X/9f/1//X/9f/1//n/+v/6//v//P/9//7//v//////
AAABAAMAAwADAAMABAAEAAQABAAEAAQABQAGAAQABQAGAAYABAAEAAQABAAGAAYABgAG
AAYABgAGAAYABgAGAAYABgAHAAcABwAHAAcABwAHAAcABwAIAAgACAAGAAYABgAGAAYA
BgAGAAYABgAHAAcABwAGAAYABgAGAAYABgAGAAYABgAGAAYABgAGAAYABgAFAAUABgAG
AAYABAAEAAQAAwAFAAUABQAGAAcABwAHAAcACAAJAAoADAANABAAEgASABAADwAOAA0A
DAAGAAEA/v/6//f/9P/z//H/8P/v/+//7v/u/+//7//w/+//8P/y//P/9v/2//b/9v/1
//f/+P/5//r/+//8//3//f/9//3/////////////////AAAAAAAAAAABAAEAAQABAAEA
AQACAAIAAgACAAIAAAABAAEAAQADAAMAAwAEAAIAAgACAAIABAAEAAQABAAGAAkADAAQ
ABIADgAHAP//9//2//b/9v/2//j///8EAAIA+f/r/9v/yv+6/6j/kv97/3X/bv9j/2D/
av9v/3b/hv+b/7L/wP/J/9D/3f/r//P/+f/8//3/AAADAAQAAwAEAAUABQAFAAUABgAG
AAYABgAHAAcABwAIAAgACAAHAAcABwAHAAcACQAJAAkACQAHAAcACAAIAAgACAAHAAcA
BwAHAAcABwAHAAcABwAHAAcABwAGAAYABgAGAAYABgAEAAQABAAEAAUABAAEAAQAAgAC
AAIAAgAEAAMAAwADAAEAAQABAAEAAQAAAAAA///////////////////+//7//v/9//3/
/f/6//n/+f/5//n/+f/4//j/+P/4//f/9f/1//X/9f/1//T/9P/0//T/9P/z//P/8//z
//P/8//z//X/9v/2//f/+P/5//r/+v/7//v//P/9//3//f/9//3//v/+//7//v/+//7/
//8AAP////////7//v/+//7//v/+//7//v/+//7//v/+//7/AAAAAAAAAAD/////////
/wEAAQABAAEA//8AAAAAAAD+//7//v/+/wAAAAAAAAAA/v////////8AAAAAAAAAAAAA
AAAAAAAAAAAAAAAAAAAAAAAAAAD///3//v/+//7//v/+//7//f/9//3//f/+////////
////AAABAAIABAAFAAYABgAGAAgACgAKAAgACAAIAAgAAQD7//f/8v/x/+7/7f/r/+j/
5//n/+b/6P/p/+n/6v/r/+z/7v/v//D/8P/w//D/8f/z//T/9f/2//f/+P/5//n/+f/5
//v/+//7//v/+//7//z//P/8//z//f/9//3//f/9//3//v/+//7//v/+//7/////////
////////AAAAAAAAAAAAAAAAAAAAAAAAAgADAAYACgAMAAwABQD9//X/8v/y//L/8v/0
//n/AgAEAPv/7//f/8z/uP+k/5D/d/9r/2j/X/9Y/17/Zf9q/3j/j/+o/7r/w//K/9X/
4//t//P/9v/5//z///8AAAEAAAABAAEAAQADAAQABAAEAAIAAwADAAMABAAEAAQAAwAF
AAUABQAFAAMAAwADAAMAAwADAAQABAAEAAQAAwADAAMAAwADAAMAAwADAAMAAwADAAMA
AgACAAIAAgACAAIAAgACAAIAAgABAAAAAAAAAAIAAgACAAIAAgABAAEAAQABAAEAAQAB
AAEAAAAAAP/////////////9//3//P/8//r/+f/5//n/+v/5//n/+f/3//f/9v/2//b/
9v/1//P/9f/1//X/9f/y//L/8v/y//T/8//z//P/8f/x//H/8f/z//T/9P/1//j/+f/6
//r/+//7//z//f/9//3//f/9//z//P/8//z//v/+////AAD////////+//7//v/+//7/
/v/+//7//v/+//7//v/+//7//v/+//7/////////////////////////AAAAAAAA/v/+
//7//v/+//7//v/+//7//////////v/+//7//v/+//7//v/+//7//v/+//7//v/+//7/
/f/9//7//v/+//z//P/8//v//f/9//3//v/+//3//P/7//n/+f/5//r/+f/6//r/+v/8
//z//P/8//z//f/+////AAABAP//AAACAAIABAAGAAMAAgABAAAA+P/z//D/7P/q/+j/
6P/n/+T/4//j/+L/5P/l/+X/5v/n/+j/6v/r/+r/6v/q/+r/6//t/+7/7//w//H/8v/z
//P/8//z//X/9f/1//X/9f/1//b/9v/2//b/9//3//f/9//3//f/+P/4//j/+P/4//j/
+f/5//n/+f/5//n/+v/6//r/+v/6//r/+v/6//r//P/9/wIABgAGAAIA+//z/+v/6v/q
/+z/7P/w//n/AAD+//X/5f/V/8D/rP+Y/4D/bf9l/17/Vf9W/2D/Zf9s/37/l/+s/7r/
wf/M/9f/4//r/+//8v/3//j/+f/6//v/+v/7//v/+//9//7//v/+//z//f/9//3//v/+
//7//f////////////3//f/9//3//////wAAAAD+//7//f/9//3//f/9//3//f/9//3/
/f/9//3//P/8//z//P/8//z/+v/6//r/+v/7//r/+v/6//r/+v/6//r/+P/3//f/9//5
//n/+f/5//f/9v/2//X/9//3//f/9//3//f/9v/2//T/8//z//P/9P/z//P/8//x//H/
8P/w//D/8P/v/+3/7f/t/+3/7f/s/+z/7P/s/+z/6//r/+v/6//r/+v/6//t/+7/7v/v
//D/8f/y//L/8//z//T/9f/3//f/9//3//b/9v/2//b/+P/4//n/+v/4//n/+v/6//j/
+P/4//j/+v/6//r/+v/6//r/+v/6//r/+v/6//r/+f/5//n/+f/5//n/+f/5//n/+v/6
//r/+v/6//r/+v/6//r/+v/6//r/+//7//v/+v/6//r/+v/8//z//P/8//r/+v/6//r/
/P/8//z/+//5//r/+v/6//r/+v/6//n/+//7//v//P/8//v/+v/5//n/+f/5//r/+f/6
//r/+v/6//r/+v/6//r/+//8//3/AAABAP//AAAEAAQABgAFAAYABQAEAAMAAgD8//f/
9P/w/+3/6v/p/+f/6P/n/+f/5v/m/+f/5//o/+n/6v/s/+3/7v/u/+7/7v/x//P/9P/1
//b/9//4//n/9//3//f/+f/5//n/+f/5//n/+v/6//r//P/9//3//f/7//v/+//8//7/
/v/+//7//P/9//3//f/9//3//f/+/wAAAAAAAAAAAAAAAAAAAAACAAMACAAMAA4ADAAF
APv/8//w//D/8P/w//D/8//8/wQAAwD5/+//4v/S/8L/tP+j/5P/iP97/27/bv95/4D/
hP+T/6r/vv/J/9D/2//n//H/9//6//3//v///wAAAwAEAAUABQAFAAcACAAIAAgABwAH
AAYABQAIAAgACAAHAAkACQAJAAkABwAHAAcABwAHAAcACAAIAAYABgAFAAUABwAHAAcA
BwAHAAcABwAHAAUABQAEAAQABgAGAAYABgAEAAQABAAEAAUABAAEAAQABAAEAAQABAAE
AAMAAwADAAMAAwADAAMAAwACAAIAAQABAAEAAQABAAEAAQAAAAAA/v/9//3//f/8//v/
+//7//n/+f/4//j/+P/4//f/9f/1//X/9f/1//T/9P/0//T/9P/z//P/8//x//H/8f/x
//X/9v/2//f/+P/5//r/+v/9//3//v///wEAAQABAAEAAgACAAIAAgAEAAQABQAGAAYA
BwAIAAgABgAGAAYABgAGAAYABgAGAAYABgAGAAYABgAGAAYABgAHAAcABwAHAAcABwAH
AAcABwAIAAgACAAIAAgACAAIAAoACgAKAAoACAAJAAkACQAGAAYABgAGAAgACAAIAAgA
CAAIAAgACAAIAAgACAAHAAcACAAIAAgABgAGAAYABQAHAAcABwAIAAcABwAHAAcABwAH
AAcACAAJAAoACgAKAAwADAAMAAwAEQARABEAEQASABAAEAAQABAACgAFAAIA/v/7//j/
9//1//T/8//z//L/9P/1//X/9v/2//b/9//3//r/+v/6//r/+//9//7///8AAAEAAgAD
AAMAAwADAAUABQAFAAUABQAFAAYABgAGAAQABQAFAAUABQAFAAUABgAIAAgACAAIAAYA
BwAHAAcABwAHAAcACAAIAAgACAAIAAgACAAIAAgACgALAA4AEAAUABYAEwALAAMA/P/6
//r/+P/2//f/+v8EAAkABQD9//T/6P/a/8z/v/+v/6D/lf+G/3z/ff+G/4j/j/+e/7b/
xf/S/9v/5f/v//n//v8BAAIAAwAGAAkACgALAAsACwALAAwADAAMAAwADQANAA0ADgAO
AA4ADQANAA0ADQANAA0ADQANAA0ACwALAAwADAAMAAwACwALAAsACwALAAsACwALAAsA
CwALAAsACgAKAAoACgAKAAoACgAKAAoACgALAAoACgAKAAgACAAIAAgACAAHAAcABwAH
AAcABwAHAAcABgAGAAUABQAFAAUABQADAAMAAgACAAIAAQABAAEAAAD////////9//3/
/P/8//z//P/7//n/9//3//f/9//2//b/9v/2//T/8//z//P/8//z//P/8//1//b/9v/3
//j/+f/6//r//f/9//7//////////////wIAAgACAAIAAgACAAMABAACAAMABAAEAAYA
BgAGAAYABAAEAAQABAAEAAQABAAEAAYABgAGAAYABQAFAAUABQAHAAcABwAHAAUABgAG
AAYABgAGAAYABgAGAAYABgAGAAQABQAFAAUABgAGAAYABgAGAAYABgAGAAYABgAGAAYA
BgAGAAYABQAFAAYABgAGAAYABgAGAAUABQAFAAUABgAFAAUABQAFAAcABwAHAAgABwAI
AAgACAALAAwADQAOAA8ADwAQAA4ADgAOAA4ABgABAP7/+v/3//T/8//x//L/8f/x//D/
7v/v/+//8P/x//L/9P/1//b/9v/2//b/9//5//r/+//8//3//v///////////wEA////
//////8BAAIAAgACAAAAAQABAAEAAwADAAMABAAEAAQABAAEAAIAAwADAAMABQAFAAUA
BgAEAAQABAAEAAQABAAEAAQACAAJAAoADgASABAADQAFAP3/+P/4//j/+P/2//v/AgAI
AAMA9//r/9r/yP+2/6T/jf99/3b/b/9m/2j/cf90/3z/jf+m/7r/x//Q/9v/5//x//n/
/P///wIAAwAEAAUACAAJAAkACQAJAAoACgAKAAoACwALAAsADAAMAAwACwALAAsACwAL
AAsACwALAAsACwALAAwADAAMAAwACwALAA0ADQANAA0ACwALAAsACwANAA0ADAAMAAoA
CgAKAAoACgAKAAoACgALAAoACgAKAAoACgAKAAoACgAJAAkACQAHAAcABwAHAAkACAAI
AAcABwAHAAcABwAFAAUABAAEAAMAAwAEAAUABAADAAMAAwABAAEAAAAAAAAAAAD///3/
/f/9//3//f/8//z//P/8//r/+f/5//n/+f/5//n/+f/7//z//P/9/wAAAQACAAIABQAF
AAYABwAHAAcABwAHAAoACgAKAAoACgAKAAsADAALAAsACwAKAAwADAAMAAwACgAKAAoA
CgAMAAwADAAMAAwADAAMAAwACwALAAsACwANAA0ADQANAAsADAAMAAwADgAOAA4ADgAO
AA4ADgAOAAwADQANAA0ADgAOAA4ADgAMAAwADAAMAAwADAAMAAwADAAMAAwACwALAAwA
DAAMAAwADAAMAAsACwALAAsADAANAA0ADQANAA0ADQANAA4ADgAOAA0ADAAOAA4ADgAO
AA4ADwAQABEAFAAVABMAFAAYABgAGAAXABYAFQAUAA4ACQAGAAIAAQD+//3/+//6//n/
+f/4//j/+f/5//r/+//8//7///8AAAAAAAAAAAEAAwAEAAUABgAHAAgACQAJAAkACQAL
AAsACwALAAsACwAMAAwADAAMAA0ADQANAA0ADQANAA4ADgAOAA4ADgAOAA8ADwAPAA8A
DwAPABAAEAAQABAAEAASABIAEgASABQAFQAYABwAHgAcABcADwAHAAQABAAGAAQABgAN
ABYAGAATAAcA9//m/9D/vv+o/5H/g/9+/3f/cP92/3//hP+Q/6P/vP/O/9f/4P/r//n/
AwAJAAwADwAQABMAFAAVABYAFwAXABcAFwAYABgAGAAYABkAGQAZABoAGgAaABkAGQAZ
ABkAGQAZABkAGQAZABkAGQAaABoAGgAaABkAGQAbABsAGwAbABkAGQAZABkAGwAbABoA
GgAaABoAGgAaABgAGAAYABgAGAAYABkAGgAYABgAGAAYABoAGQAZABkAGQAZABkAGQAZ
ABgAGAAXABcAFwAXABcAFQAVABQAFAATABMAFAAVABQAEwATABMAEQARABAAEAAQABAA
DwANAA0ADQANAA0ADgAOAA4ADgAMAAsACwALAA0ADQANAA0ADQAOAA4ADwAQABEAEgAS
ABUAFQAWABcAFwAXABcAFwAYABgAGAAYABgAGAAZABoAGAAZABoAGgAaABoAGgAaABoA
GgAaABoAGgAaABoAGgAaABoAGgAaABsAGwAbABsAHQAdAB0AHQAbABwAHAAcABwAHAAc
ABwAHAAcABwAHAAcAB0AHQAdAB4AHgAeAB4AHAAcABwAHAAcABwAHAAcAB4AHgAeAB0A
HQAeAB4AHgAeAB4AHgAdAB0AHQAdAB4AHQAdAB0AHQAdAB0AHQAeAB0AHgAeAB4AIAAg
ACAAIAAgACEAIgAjACQAJQAjACQAKAAqACgAJgAmACYAJgAgABsAGAAUABMAEAAPAA0A
CgAJAAkACAAKAAsACwAMAAsADAAOAA8AEgASABIAEgARABMAFAAVABYAFwAYABkAGwAb
ABsAHQAdAB0AHQAdAB0AHgAeAB4AHgAfAB8AHwAfAB8AHwAgACIAIgAiACIAIAAhACEA
IQAjACMAIwAkACQAJAAkACQAJAAkACQAJAAkACcAKAAsADAAMAAtACUAHQAYABYAFgAY
ABgAGQAiACoAKQAhABUABADy/9z/yP+x/5//lv+P/4T/hP+P/5T/mP+p/8D/2P/l/+7/
9/8DABEAGQAeAB8AIgAjACQAJQAoACkAKQApACsALAAsACwAKgArACsAKwAsACwALAAr
ACsAKwArACsALQAtAC0ALQAtAC0ALgAuACwALAArACsALQAtAC0ALQAtAC0ALQAtACsA
KwAqACoAKgAqACoAKgAqACoAKgAqACsAKgAqACoAKgAqACoAKgAqACkAKQApACkAKQAp
ACkAKQAoACgAJwApACkAKQApACcAJwAmACYAJgAlACUAJQAkACMAIwAjACMAIwAiACIA
IgAiACEAHwAfAB8AHwAfAB4AHgAeAB4AHAAbABsAGwAbABsAGwAbAB0AHgAeAB8AIAAh
ACIAIgAlACUAJgAnACcAJwAnACcAKgAqACoAKgAqACoAKwAsACsAKwArACoALAAsACwA
LAAsACwALAAsACwALAAsACwALgAuAC4ALgAtAC0ALQAtAC0ALQAtAC0ALQAuAC4ALgAs
ACwALAAsACwALAAsACwALAAtAC0ALQAuAC4ALgAuAC4ALgAuAC4ALgAuAC4ALgAuAC4A
LgAtAC0ALgAuAC4ALgAuAC4ALQAvAC8ALwAwAC8ALwAvAC8ALwAvAC8AMAAwADAALwAu
AC4ALgAuAC4ALwAvAC8ALwAyADMAMQAyADIANAA2ADUAOgA5ADsAOgA6ADoAOgA6ADQA
LwAsACgAJQAiACEAHwAgAB8AHwAeABwAHQAdAB4AHwAgACIAIwAmACYAJgAmACUAJwAo
ACkALAAtAC4ALwAvAC8ALwAxADEAMQAxADEAMQAyADIAMgAyADMAMwAzADUANQA1ADYA
NAA0ADQANAA2ADcANwA3ADkAOQA5ADoAOAA4ADgAOAA6ADoAOgA6ADwAPQA+AEIARgBG
AEMAPQA1AC4ALAAsACoAKgAtADQAPgBDAD0AMwAoABgABgD2/+f/1f/G/73/sP+o/63/
tv+6/8H/1P/s//3/CgATABsAJwAxADQANQA4ADsAPgBBAEIAQwBDAEMAQwBEAEQARABG
AEcARwBHAEYARgBGAEUARwBHAEcARwBHAEcARwBHAEcARwBIAEgASgBKAEkASQBHAEcA
RwBHAEkASQBJAEkASwBLAEoASgBKAEoASgBKAEoASgBKAEoASQBIAEgASABKAEoASgBK
AEoASQBJAEkASQBJAEkASQBLAEoASgBJAEcARwBHAEcASQBJAEgASABGAEUARQBFAEYA
RQBFAEUARQBFAEQARABCAEIAQQA/AEEAQQBBAEEAPgA+AD4APgA+AD0APQA9AD0APQA9
AD0APwBAAEAAQQBEAEUARgBGAEkASQBKAEsATQBNAE0ATQBQAFAAUABQAFIAUgBTAFQA
UgBTAFQAVABUAFQAVABUAFQAVABUAFQAVgBWAFYAVgBWAFYAVgBWAFcAVwBXAFcAVwBX
AFcAVwBXAFgAWABYAFoAWgBaAFoAWgBaAFoAWgBaAFsAWwBbAFwAXABcAFwAWgBaAFoA
WgBbAFwAXQBeAF4AXgBeAF0AXQBeAF4AXgBeAF4AXgBdAF0AXQBdAF4AXQBdAF0AXQBd
AF0AXQBeAF8AYABgAGAAYABgAGAAYABgAGEAYgBjAGUAZwBmAGgAaQBqAGsAaQBsAGsA
ZwBgAA==
         </WaveFormData>
      </LeadData>
      <LeadData>
         <LeadByteCountTotal>10000</LeadByteCountTotal>
         <LeadTimeOffset>0</LeadTimeOffset>
         <LeadSampleCountTotal>5000</LeadSampleCountTotal>
         <LeadAmplitudeUnitsPerBit>4.88</LeadAmplitudeUnitsPerBit>
         <LeadAmplitudeUnits>��V</LeadAmplitudeUnits>
         <LeadHighLimit>2147483647</LeadHighLimit>
         <LeadLowLimit>268435456</LeadLowLimit>
         <LeadID>V2</LeadID>
         <LeadOffsetFirstSample>0</LeadOffsetFirstSample>
         <FirstSampleBaseline>0</FirstSampleBaseline>
         <LeadSampleSize>2</LeadSampleSize>
         <LeadOff>FALSE</LeadOff>
         <BaselineSway>FALSE</BaselineSway>
         <ExcessiveACNoise>FALSE</ExcessiveACNoise>
         <MuscleNoise>FALSE</MuscleNoise>
         <LeadDataCRC32>2262758654</LeadDataCRC32>
         <WaveFormData>
AgACAAIAAgAEAAQABAAEAAQABAAEAAQABAAEAAQABAAEAAQABAAEAAQABAAEAAQABAAE
AAQABAAEAAQABAAEAAIAAgACAAIABAAEAAQABAAGAAYABgAGAAcACAAJAAoADAAMAAwA
DAAKAAoACgAKAAcAAwABAAAA/P/7//v/+v/5//j/+P/3//b/9v/1//T/9P/0//X/9//3
//f/9v/2//b/9v/3//f/9//2//b/9v/2//X/9f/1//X/9P/0//T/9P/1//X/9f/1//X/
9f/1//X/9f/1//b/9v/2//b/9v/0//T/9f/1//f/9//3//f/9//3//f/9//5//n/+f/6
//3//f/+/wMABAAFAAUACAANABcAJwA9AE0AWgBpAGoASwAcAOr/s/92/zf/+v7N/rn+
tf65/sP+2f71/g3/Iv9A/2j/kf+t/7j/vv/L/9r/5//u//H/9f/2//r//P///wAAAQAC
AAQAAgAEAAQABQAIAAgACAAJAAoACgAKAAsADAAMAAwADAANAA4ADgAOAA4ADgAOAA8A
DQAOAA4ADgAPAA8ADwAPAA4ADgAOAA4AEAARABIAEgARABEAEQARABQAFgAWABcAFwAY
ABkAGQAZABsAHAAdAB4AHwAgACEAIgAjACQAJQAoACkAKgArAC4AMQAxADIANAA1ADYA
OAA7AD0APwBAAD8AQABAAEEAQgBDAEMAQwBEAEUARQBFAEQARABBAEEAQQBBAEIAQgA/
AD0AOwA5ADcANQA0ADIALwAuACwAKgAlACMAIQAfAB0AHAAaABgAFgAUABIAEQAPAA0A
DAALAAoACQAIAAcABQAEAAMAAgADAAMAAwAEAAIAAgACAAIAAgACAAIAAgACAAEAAQAB
AAAA//////7//f/9//3//P/6//r/+v/6//n/+f/5//n/9//2//b/9v/2//f/9//2//b/
9v/2//b/9v/2//b/9v/5//n/+f/4//r/+v/6//v/+//8//z//P/+//7//v/+//7//f/9
//z/+//7//z//P/9//7//////wEAAQAAAAAAAQACAAQABgAJAAkACQAIAAsADAAMAAwA
DAAMAAgAAwAAAP7//v/9//3//P/7//r/+v/5//f/9v/0//L/9P/0//X/9//1//X/9P/0
//L/8v/z//P/8//y//L/8v/w/+//7//v/+//7v/u/+7/7P/t/+3/7f/v/+//7//v//H/
8f/x//L/8v/y//L/8v/y//L/8//z//P/8//z//P/8//z//P/8//z//P/8//0//f/+f/8
////AgADAAUABAAJABMAIQA1AEcAVgBlAGoAUQAgAOr/r/9s/yv/9P7J/rf+tf63/r/+
0f7r/gP/Gv8y/1j/hf+n/7T/vP/H/9b/4//q/+//8//2//r//P/9//z//f/+/wAAAAAC
AAIAAwAGAAYABgAHAAYABgAGAAcACgAKAAoACgAJAAoACgAKAAwADAAMAA0ADQAOAA4A
DgANAA0ADQANABAAEAAQABAAEAARABIAEgATABMAEwATABQAFgAWABcAFwAYABkAGQAb
AB0AHgAfAB4AHwAgACEAJAAlACYAJwAqACsALAAtAC4AMQAxADIANgA3ADgAOgA7AD0A
PwBAAEEAQgBCAEMARABFAEUARQBFAEUARABDAEQARABBAEEAPwA/AEAAQAA/AD0AOwA5
ADkANwA2ADQAMAAuACsAKAAnACUAIwAhAB0AHAAaABgAFgAUABIAEQARAA8ADgANAAsA
CQAHAAUABQAEAAMAAgACAAEAAAAAAAIAAgACAAIAAAAAAAAAAAAAAP////////////8A
AAAA/////////v/+//7//v/+///////////////+//7//v/+///////+//7//v/+//7/
/v/+//7//v/////////+//7//v/+//////8AAAAAAAAAAAAAAAAAAAAA//////7/AAAB
AAMABAADAAQABQAFAAYABwAHAAgACgAKAAkACgAMAAwADAAMAAcAAwABAAAA/P/7//v/
+v/5//j/+P/3//T/9P/z//L/8P/w//H/8//z//P/8v/y//L/8v/z//P/9f/0//T/9P/y
//H/8f/x//P/8v/y//L/8P/x//H/8f/x//H/8f/x//H/8f/x//L/8v/y//L/8v/y//L/
8//z//P/8//z//P/8//z//P/8//1//X/9f/2//f/9//6////BAAFAAMABAAFAAcAEwAh
ADEAQABNAFoAWwBEABYA5f+y/3P/NP8J/+3+4f7b/t/+5f7v/gH/HP8w/0b/Zf+L/6r/
vP/F/87/2f/k/+v/7//w//b/+v/7//r/+//8//7//P/+//7///8BAAIAAwAFAAQABAAE
AAUACAAIAAgACAAJAAoACgAKAAoACgAKAAsACwAMAAwADAAJAAkACQAJAAgACAAIAAgA
BgAHAAgACAAHAAcABwAHAAgACgAKAAsACQAKAAsACwALAA0ADgAPABEAEwAVABcAFgAX
ABgAGQAcAB0AHgAfACIAJQAlACYAKgArACwALgAvADEAMwA0ADMANAA0ADUANgA3ADcA
NwA4ADkAOQA5ADgAOAA1ADUAMwAzADQANAAxAC8ALQArACoAKQApACgAJQAkACIAIAAf
AB8AHwAfAB8AHgAcABoAGAAWABQAEwATABEAEAAPAAwACwAKAAkACwAKAAkACAAIAAcA
BgAGAAYABgAGAAYABAAEAAQABAAEAAMAAwADAAMAAwAEAAQAAwADAAMAAgAEAAQABAAE
AAUABQAFAAUABQAEAAQABAACAAMAAwACAAQABAAEAAQAAgACAAIAAgAFAAUABQAEAAIA
AgACAAMAAQACAAIAAgACAAIAAgACAAIAAQABAAAAAgADAAUABgAFAAYABwAHAAcACQAI
AAoACgAKAAoABgABAP7//P/6//n/+f/4//n/+P/4//f/9P/0//P/8v/y//L/8//1//X/
9f/0//T/9v/2//f/9//3//b/9v/2//T/8//z//P/9f/0//T/9P/z//P/8v/x//P/8//z
//P/8//z//P/9P/0//T/9P/0//T/9P/1//X/9f/1//X/9f/1//X/9f/1//X/9f/1//b/
9f/5//z/AQAGAAUABQAGAAUABwAPAB0AKwA2AEEATABNADQACADd/7D/ff9M/yX/Ef8F
///+/f4B/wn/Hf80/0r/XP93/5n/tv/G/8//1v/f/+r/8f/z//j//P8AAAMAAgADAAQA
BgAEAAYABgAHAAYABgAGAAcACAAIAAgACQAMAAwADAAMAAsADAAMAAwADAAMAAwADQAN
AA4ADgAOAA0ADQANAA0AEAAQABAAEAAOAA8AEAAQABMAEwATABMAEgAUABQAFQAVABYA
FwAXABkAGwAcAB0AHAAdAB4AHwAgACEAIgAjACQAJQAmACcAJgApACkAKgAuAC8AMAAy
ADIAMwA0ADQANwA4ADgAOQA4ADkAOQA5ADkAOQA4ADcAOAA4ADUANQAxADEAMgAyAC8A
LQArACkAKQAnACYAJAAjACIAIAAeAB4AHQAcABsAFwAWABQAEgARABAADwAPAA8ADQAM
AAsACgAJAAgABwAHAAYABQAEAAQAAwACAAIAAgACAAIAAgACAAIAAgACAAIAAQABAAEA
AQABAAIAAgABAAEAAQAAAAAAAAAAAAAAAQABAAEAAQABAAAAAAAAAAIAAwADAAIAAgAC
AAIAAgACAAIAAgACAAMAAwADAAIAAAAAAAAAAQABAAIAAgACAAIAAgACAAIAAwADAAQA
BAAGAAcACQAKAAkACgALAAoACgAKAAoACgAFAAEA///+//r/+f/5//j/+f/4//j/9//1
//T/8v/w//D/8P/x//P/8//z//L/8v/0//T/9f/1//X/9P/0//T/8v/x//H/8f/z//L/
8v/y//L/8//z//P/9f/1//X/9f/1//X/9f/2//T/9P/0//T/9v/2//f/9//1//X/9f/1
//f/9//3//f/9//3//f/+P/5//n//P8DAAYABwAJAAgACQAPABkAKQA5AEYAUQBeAFUA
MgAGANn/pv9v/zz/E//5/u/+6/7v/vX+Bf8Z/zD/RP9a/3//pf++/8r/z//Y/+P/7v/z
//f//P8AAAQABQAEAAUABgAIAAYACAAIAAkACgAKAAoACwAMAAwADAANAA4ADgAOAA4A
DwAQABAAEAASABIAEgATABEAEgASABIAEwATABMAEwAUABQAFAAUABQAFQAWABYAFwAX
ABcAFwAYABoAGgAbABkAGgAbABsAHQAfACAAIQAhACEAIQAhACQAJQAmACcAKgArACwA
LQAuADEAMQAyADYANwA4ADoAOQA7AD0APgBBAEIAQgBDAEQARQBFAEUARQBFAEQAQwBE
AEQAQQBBAD8APwBAAEAAPQA7ADkANwA3ADUANAAyADEAMAAuACwAKQAnACUAIwAfAB4A
HAAaABoAGAAWABUAFQATABIAEQAQAA8ADgANAA8ADgANAAwADAALAAoACgAKAAoACgAK
AAwADAAMAAwADAALAAsACwANAA0ADgAOAAsACwALAAoADAAMAAwADAALAAsACwALAAsA
CgAKAAoADAANAA0ADAAMAAwADAAMAAwADAAMAAwACwALAAsACgAMAAwADAANAA0ADgAO
AA4ADQAMAAsACgALAAsADAAMAAwADQAPABAAEQASABMAEwAVABcAGAAYABYAFAAUABQA
FAAQAAsACAAGAAQAAwADAAIA///+//7//f/8//z/+//6//r/+v/7//3///////7//v/+
//7//////////v/+//7/AAD////////9//z//P/8//7////////////////////9//3/
/f/+/wAAAAAAAAAA/v/+//////8BAAEAAQABAAEAAQABAAEAAQABAAEAAgAHAAkADAAP
ABIAEQATABQAGwAlADUASQBXAGIAbQBoAEUAGADs/7n/gP9J/xb/8f7h/uH+4/7t/v/+
Gf8v/0L/XP+A/6X/v//K/9D/2//q//X//P///wMABgAIAAoACwAMAA0ADgAQABAAEgAS
ABMAFAAUABQAFQAWABYAFgAXABgAGAAYABgAGQAaABoAGgAaABoAGgAbABsAHAAcABwA
HQAdAB0AHQAeAB4AHgAeAB4AHwAgACAAHwAfAB8AHwAgACIAIgAjACMAJAAlACUAIwAl
ACYAJwAqACsALAAtAC4ALwAwADEAMgAzADQANQA3ADsAPAA+AD4APwBAAEIAQwBFAEcA
SABJAEoASgBLAEwATQBNAE0ATgBPAE8ATwBMAEwASQBJAEkASQBKAEoARwBFAEMAQQA/
AD0APAA6ADkAOAA2ADQAMQAvAC0AKwApACgAJgAkACIAIAAeAB0AHQAbABoAGQAaABkA
GAAXABUAFAATABIAFAATABIAEgASABIAEgASABIAEgASABIAFAATABMAEwARABEAEgAS
ABMAEwATABIAEAAQABAAEAARABEAEQARABMAEgASABIAEAARABEAEAASABIAEgASABAA
EAAQABAAEQARABEAEAAQABAAEAARABAAEAAPAA4ADgAOAA4ADgAMAAsACwAKAAkACQAK
AAoADQAOAA8ADwARABEAEAAQABQAFAAUABIAEgASABIADgAJAAYABAAEAAMAAwACAAEA
AAAAAP///v/+//3//P/+//7///8BAAEAAQAAAAAAAAAAAAEAAQABAAAAAAAAAAAA////
////AQAAAAAAAAAAAAEAAQABAAMAAwADAAMAAQABAAEAAgAEAAQABAAEAAQABAAFAAUA
AwADAAMAAwAFAAUABQAFAAUABQAFAAYABwAJAAwADwASABMAEwAUABcAHwAvAEMAVwBk
AHMAegBhADIAAgDN/5L/V/8g//H+2f7T/tX+2/7t/gX/Hf8y/0z/bv+Z/7n/xv/M/9X/
5P/x//r///8FAAgACgAOAA8ADgAPABAAEgASABQAFAAVABYAFgAWABcAGgAaABoAGwAc
ABwAHAAcAB0AHgAeAB4AIAAgACAAIQAhACIAIgAiACMAIwAjACMAIgAiACIAIgAiACMA
JAAkACcAJwAnACcAJwAoACcAJwAnACgAKQApACsALQAuAC8ALgAvADAAMQA0ADUANgA3
ADoAOwA8AD0APAA/AD8AQABEAEUARgBIAEkASwBNAE4AUQBSAFIAUwBTAFMAUgBRAFAA
UQBRAFEAUgBSAE8ATwBNAE0ATgBOAE0ASwBJAEcARQBDAEIAQAA9ADwAOgA4ADcANQAz
ADEALQAsACoAKAAoACYAJAAjACIAHwAdABsAGgAZABgAFwAZABgAFwAWABYAFQAUABQA
FAAUABQAFAASABIAEgASABMAEwAUABUAFQAVABYAFgAVABUAFQAUABQAFAAUABQAEwAT
ABMAEwATABIAEgASABQAFQAVABQAFAAUABQAFAAUABQAFAAUABMAEwATABIAFAAUABQA
FQAVABYAFgAWABQAFAAUABQAFQAVABYAFgATABMAFAAUABQAFAAUABMAEwATABIAEgAS
ABIAEwAUABcAFwAXABYAFwAWABYAGAAcABwAHQAeABwAHAAcABwAGAATABAADgANAA0A
DgAOAA0ADAAMAAsACgAKAAkACAAKAAoACwANAAwACwAJAAgACgAKAAsACwAJAAgACAAI
AAgABwAHAAcACQAIAAgACAAGAAcABwAHAAkACQAJAAkACQAJAAkACgAIAAgACAAIAAgA
CAAJAAkABwAHAAcABwAJAAkACQAJAAcABwAHAAgACwAPABQAFwAYABkAGQAcACEALQBB
AFUAZQB0AH8AdgBRACAA6v+r/2r/L//8/t3+0f7R/tf+4/75/hP/Kf9A/1z/hv+x/8f/
0P/Y/+P/8v/9/wIABwANABIAFAAUABUAFAAVABYAGAAaABwAHAAdAB4AHgAeAB8AIAAg
ACAAIQAkACQAJAAkACMAJAAkACQAJgAmACYAJwAnACgAKAAoACcAJwAnACcAKgAqACoA
KgAoACkAKgAqACwALQAuAC8ALwAwAC8ALwAxADIAMwAzADUANwA4ADkAOAA5ADoAOwA9
AD8AQQBDAEQARQBGAEcASgBNAE0ATgBSAFMAVABWAFUAVwBZAFoAXQBeAF4AXwBdAF0A
XABbAFkAWQBYAFcAVQBUAFAATwBKAEkASQBIAEUAQwBBAD8AOwA5ADgANgAzADIAMAAu
ACsAKQAnACUAIQAgAB4AHAAaABgAFgAVABQAEQAPAA0ACgAJAAgABwAJAAgABwAGAAQA
AwACAAIAAgACAAIAAgAAAAAAAAAAAAAA/////////////wAAAAD9//3//f/8//z//P/8
//z/+//7//v/+//7//r/+v/6//j/+f/5//j/+P/4//j/+P/6//r/+v/6//v/+//7//r/
/P/8//z//f/7//z//P/8//r/+v/6//r//P/7//v/+v/3//f/+P/4//j/+P/4//f/9f/1
//T/9P/y//L/8//0//f/9//3//b/9//2//b/+P/6//z//f/+//7//P/8//z//P/4//P/
8P/u/+3/7f/u/+7/6//q/+r/6f/m/+b/5f/k/+T/5P/l/+f/5f/l/+T/5P/l/+b/6P/p
/+j/5v/l/+T/5P/j/+P/4//l/+T/5P/k/+L/4//j/+P/4//j/+P/4//l/+X/5f/m/+b/
5v/m/+b/5P/k/+X/5f/l/+X/5f/l/+f/5//n/+f/5f/l/+X/5v/n/+n/7v/z//b/8//z
//T/9/8BABEAIwAzAD4ATQBUAEEAGADm/7P/eP87/wj/6f7V/sv+y/7P/tf+6f4D/xr/
Lv9K/2//kf+k/67/t//C/8//1v/b/9//4v/i/+T/5f/m/+f/6P/q/+r/7P/s/+3/7P/s
/+z/7f/u/+7/7v/v//D/8P/w//D/8f/y//L/8v/y//L/8v/z//H/8v/y//L/8//z//P/
8//0//T/9P/0//L/8//0//T/9//3//f/9//2//j/+P/5//n/+v/7//v/+//9//7////+
////AAABAAQABQAGAAcABgAHAAgACQAKAA0ADQAOABAAEQASABQAFAAVABYAFgAVABYA
FgAXABYAFwAXABcAFgAXABcAFwAWABYAEwATAA8ADwAQABAADwANAAsACQAHAAUABAAC
AAMAAgAAAP7//v/9//z/+//7//r/+P/2//X/9P/z//P/8f/v/+7/7f/u/+3/7P/r/+v/
6v/p/+j/6P/n/+b/5v/o/+j/6P/o/+b/5v/m/+b/5//n/+j/6f/p/+n/6v/q/+v/6//r
/+r/7P/s/+z/7P/r/+v/6//r/+z/7P/t/+7/7v/v/+//7v/u/+7/7v/u/+//8P/x//L/
8f/x//H/8P/w//D/8P/x/+//8P/w//D/8P/w//D/8P/y//H/8f/w/+//7//w//D/7//w
//H/8f/x//H/8P/w//H/8v/0//b/9//3//n/+P/4//b/9v/2//b/8//v/+3/7P/p/+f/
5v/k/+P/4v/i/+H/4v/i/+H/4P/f/97/3v/f/+D/4f/h/+L/5P/k/+X/5f/l/+T/5P/k
/+T/4//j/+P/4f/g/+D/4P/i/+P/4//j/+P/4//j/+P/4//j/+P/5P/k/+T/5P/k/+L/
4v/j/+P/4//j/+P/4//j/+P/4//j/+P/4//j/+T/5f/n/+j/7f/y//P/8//y//X/+f8D
ABEAHwAsADcARgBHADAABADX/6j/cf86/w//8f7h/tn+2f7f/uf++/4S/yj/Ov9V/3n/
mP+s/7X/vP/H/9L/2//d/+D/5P/o/+v/7P/t/+7/8P/v//D/7//v//L/8v/y//P/9P/0
//T/9f/0//T/9P/0//f/+P/4//j/9v/2//b/9//3//j/+P/4//n/+f/5//n/+v/6//r/
+v/8//3//v/+/////////////v8AAAAAAQABAAIAAwADAAMABQAGAAcACAAJAAoACwAM
AA0ADgAPABAAEQASABMAFgAZABkAGgAcAB0AHgAgACEAIwAlACYAJwAoACgAKQAqACsA
KwArACoAKwArACsAKgAqACcAJwAnACcAKAAoACcAJQAjACEAIQAfAB4AHAAdABwAGgAY
ABcAFQATABEAEQAQAA4ADAAKAAgABgAFAAcABQAEAAMAAgABAAAA//////7//f/8//7/
/f/8//z/+v/6//r/+v/4//j/+P/4//r/+f/5//n/+f/5//r/+v/7//v/+//6//z//P/8
//z//f/9//3//f////7//v/+//7///////7/AAAAAAAAAAAAAAAAAAAAAP////////7/
AAAAAAAAAQD//wAAAAAAAAAAAAAAAAAAAAD//////v//////AAAAAP//AAABAAEAAwAD
AAIAAgADAAQABgAIAAkACQAIAAYABgAGAAYAAwD///3//P/6//n/+f/4//f/9v/2//X/
9P/0//P/8v/y//L/8//1//f/9//2//b/9v/2//f/9//1//T/9P/0//L/8f/x//H/8f/w
//D/8P/y//P/8//z//P/8//z//P/9f/1//X/9v/2//b/9v/2//T/9P/1//X/9v/3//j/
+f/3//f/9//3//X/9f/1//b/+//7//7/AQAEAAUABwAKAA0AFQAhADMARQBQAF0AZABX
AC4AAADP/5j/X/8o//v+3/7X/tf+2/7n/v3+Ff8q/z7/WP9//6X/uv/A/8f/1P/j/+z/
7//z//j//P/+/wEAAgADAAQABgAEAAYABgAHAAoACgAKAAsADAAMAAwADQAMAAwADAAM
AA8AEAAQABAAEAAQABAAEQARABIAEgASABMAEwATABMAFAAUABQAFAAUABUAFgAWABUA
FQAVABUAFgAYABgAGQAZABoAGwAbABkAGwAcAB0AIAAhACIAIwAkACUAJgAnACoAKwAs
AC0ALgAxADEAMgA2ADcAOAA6AD0APwBBAEIAQwBEAEQARQBIAEkASQBJAEoASwBLAEsA
SgBKAEcARwBHAEcASABIAEUAQwBBAD8APgA9AD0APAA6ADgANQAyAC8ALQArACkAJwAm
ACQAIgAgAB4AHAAbABsAGQAYABcAFgAVABQAEwARABAADwAOABAADwAOAA4ADAAMAAwA
DAAMAAwADAAMAAwACwALAAsADQANAA4ADgAPAA8ADwAOAA4ADgAOAA4ADQANAA0ADQAN
AAwADAAMAAwADQANAAwADgAOAA4ADgAMAAwADAAMAAsACwALAAoACAAIAAgACQAHAAgA
CAAIAAgACAAIAAgABgAFAAUABAAFAAUABgAGAAYABgAGAAUAAwADAAIAAgADAAQABgAI
AAkACQAJAAgACQAIAAgACgAOAAwADAAKAAoACgAKAAUAAQD///7//P/7//v/+v/5//j/
+P/3//b/9v/1//T/9v/2//f/+f/5//n/+P/4//b/9v/3//f/9//2//b/9v/2//X/9f/1
//X/9P/0//T/9v/3//f/9//1//X/9f/1//X/9f/1//b/9v/2//b/9v/2//b/9//3//f/
9//3//f/+f/5//n/+f/5//n/+f/6//3//f8AAAUABgAFAAcACgAPABcAJwA7AE0AWgBp
AG4AVQAoAPj/w/+G/0n/Dv/j/sv+xf7H/s3+3/71/g//JP86/1z/hf+n/7b/vv/J/9j/
5f/s//H/8//4//r//P/9/wAAAQACAAQAAgAEAAQABQAGAAYABgAHAAgACAAIAAkACgAK
AAoACgALAAwADAAMAAwADAAMAA0ADQAOAA4ADgAPAA8ADwAPAA4ADgAOAA4ADgAPABAA
EAAPAA8ADwAPABAAEgASABMAFQAWABcAFwAVABcAGAAZABoAGwAcAB0AHgAfACAAIQAk
ACUAJgAnACoALQAtAC4ALgAvADAAMgA1ADcAOQA6ADsAPAA8AD0APgA/AD8APwA+AD8A
PwA/AD4APgA7ADsAOgA7AD0APgA7ADkANwA1ADMAMQAwAC4ALQAsACoAKAAlACMAIQAf
AB0AHAAaABgAFAASABAADwAOAAsACQAHAAYABQAEAAMAAQAAAP///v8AAP///v/+//z/
/P/8//z//P/8//z//P/8//v/+//7//v/+//8//z//f/9//3//P/6//r/+v/6//n/+f/5
//n/+//6//r/+v/4//n/+f/4//r/+v/6//r/+P/4//j/+P/5//n/+f/4//r/+v/6//v/
+v/6//n/+P/6//r/+v/6//r/+f/5//j/9//3//j/+P/3//j/+f/5//f/9//2//b/9v/2
//f/+P/3//f/9//2//b/9P/z//T/+P/4//b/9P/0//T/9P/v/+v/6f/o/+b/5f/l/+T/
4//i/+L/4f/g/+D/3//e/97/3v/f/+H/4v/j/+P/5P/i/+L/4//j/+P/4v/i/+L/5P/j
/+P/4//h/+D/4P/g/+L/4//j/+P/4//j/+P/4//j/+P/4//k/+T/5P/k/+T/5P/k/+X/
5f/l/+X/5f/l/+f/5//n/+f/5f/l/+X/5v/p/+v/7v/x//T/9f/1//b/+f///wsAHwAz
AEIAUQBeAFcANAACAM3/kv9P/xL/3f69/rH+r/6z/r3+0f7r/gT/GP80/1v/g/+c/6b/
rf+8/8v/2P/d/+H/5P/o/+r/6//u/+//8P/y//L/9P/0//X/9v/2//b/9//4//j/+P/5
//r/+v/6//r/+//8//z//P/8//z//P/9//v//P/8//z//f/9//3//f/+//7//v/+//7/
//8AAAAAAQABAAEAAQABAAIAAQABAAMABAAFAAUAAwAFAAYABwAKAAsADAANAA4ADwAQ
ABEAEgATABQAFQAWABkAGQAaABwAHQAeACAAIwAlACcAKAApACoAKgArACwALQAtAC0A
LgAvAC8ALwAuAC4AKwArACsAKwAsACwAKQAnACUAIwAhAB8AHgAcABkAGAAWABQADwAN
AAsACQAFAAQAAgAAAP7//P/6//n/+P/1//P/8f/w/+//7v/t/+v/6v/p/+j/6v/p/+j/
6P/m/+b/5v/m/+b/5v/m/+b/5v/l/+X/5f/j/+P/5P/k/+X/5f/l/+T/5v/m/+b/5v/k
/+P/4v/h/+P/4v/i/+L/4v/j/+P/4v/i/+L/4v/i/+T/5P/k/+T/5P/j/+L/4P/i/+L/
4v/j/+H/4v/i/+L/4v/i/+L/4v/i/+H/4f/g/9//3//g/+D/3//g/+H/4f/f/9//3v/e
/9z/3P/d/97/3//f/9//3v/d/9z/3P/e/+L/4v/j/+T/5//n/+f/5v/m/+b/5v/m/+H/
3f/b/9r/2P/X/9f/1v/V/9T/1P/T/9D/0P/P/87/zP/M/83/z//R/9H/0P/Q/87/zv/P
/8//0f/Q/9D/0P/O/83/zf/N/8//zv/O/87/zP/N/83/zf/N/83/zf/N/8//z//P/9D/
z//O/83/zP/O/87/z//P/83/zf/N/83/zf/N/83/zf/L/8v/y//M/83/y//M/8//1P/X
/9f/2P/Z/93/5//3/wkAFgAlADQAMwAYAOr/uf+G/0f/CP/Z/rv+rf6p/qv+sf67/s/+
6P7+/hL/M/9Z/3j/iP+T/5r/pf+w/7f/u/++/8L/xv/J/8j/yf/K/8z/yv/M/8z/zf/O
/87/zv/P/87/zv/O/8//0v/S/9L/0v/R/9L/0v/S/9L/0v/S/9P/0//U/9T/1P/T/9P/
0//T/9T/1P/U/9T/1P/V/9b/1v/X/9f/1//X/9b/2P/Y/9n/1//Y/9n/2f/Z/9v/3P/d
/97/3//g/+H/4v/j/+T/5f/m/+f/6P/p/+n/6//q/+r/7P/t/+7/8P/x//P/9f/2//X/
9v/2//f/+P/5//n/+f/4//n/+f/5//r/+v/3//f/9f/1//b/9v/z//H/7//t/+3/6//q
/+j/5v/k/+H/3v/d/9v/2f/X/9f/1v/U/9L/0P/O/8z/y//J/8f/xv/F/8L/wf/A/7//
v/++/73/vP+6/7n/uP+4/7f/tv+1/7T/tP+0/7T/tP+0/7P/s/+z/7H/sf+y/7L/s/+z
/7P/sv+y/7L/sv+y/7P/s/+z/7P/s/+y/7L/sv+y/7P/s/+y/7L/sv+y/7L/sv+y/7L/
sv+z/7P/s/+y/7L/sv+y/7P/sv+y/7H/sP+w/7D/sP+w/67/rf+t/6z/rf+t/67/rv+u
/67/rv+t/6v/q/+q/6r/qv+q/6v/rP+r/6v/q/+q/6r/qv+r/67/sP+u/63/rP+x/7H/
r/+q/w==
         </WaveFormData>
      </LeadData>
      <LeadData>
         <LeadByteCountTotal>10000</LeadByteCountTotal>
         <LeadTimeOffset>0</LeadTimeOffset>
         <LeadSampleCountTotal>5000</LeadSampleCountTotal>
         <LeadAmplitudeUnitsPerBit>4.88</LeadAmplitudeUnitsPerBit>
         <LeadAmplitudeUnits>��V</LeadAmplitudeUnits>
         <LeadHighLimit>2147483647</LeadHighLimit>
         <LeadLowLimit>268435456</LeadLowLimit>
         <LeadID>V3</LeadID>
         <LeadOffsetFirstSample>0</LeadOffsetFirstSample>
         <FirstSampleBaseline>0</FirstSampleBaseline>
         <LeadSampleSize>2</LeadSampleSize>
         <LeadOff>FALSE</LeadOff>
         <BaselineSway>FALSE</BaselineSway>
         <ExcessiveACNoise>FALSE</ExcessiveACNoise>
         <MuscleNoise>FALSE</MuscleNoise>
         <LeadDataCRC32>4212428307</LeadDataCRC32>
         <WaveFormData>
+v/6//r/+v/8//z//P/8//z//P/8//z/+v/6//r/+v/7//z//f/+//z//P/8//z//P/8
//z//P/8//z//P/8//r/+v/6//r/+//8//3//v8AAAAAAAAAAAEAAgADAAQABgAGAAYA
BgAEAAQABAAEAAEAAAD+//z/+//7//z//P/8//r/+f/4//X/8//x/+3/7f/u//D/8P/w
//D/8P/v/+//7//x//H/7//v/+//7v/u/+7/7v/u/+3/6v/p/+j/6v/p/+n/6f/p/+n/
6f/p/+n/6v/q/+r/6v/q/+r/6v/q/+r/6v/q/+v/6//r/+v/6v/q/+r/6v/r/+v/6//t
//D/8f/z//f//P8EABgALQBDAFwAggCxANsA+wAUARYB/wDaAKkAYQAGAJv/I/+9/oD+
Xv5O/lb+cv6S/q/+zf7y/iD/Uv95/5D/of+y/8T/0//b/+D/5f/p/+v/7v/x//L/9P/2
//f/+f/5//r/+//6//v//P/9/wAAAAAAAAIAAgADAAQABQAHAAcACAAJAAgACAAJAAoA
CAAJAAoACwANAA4ADwAPAA4ADgAPABAAEQASABMAFAAVABUAFgAXABgAGQAaABsAHwAf
ACAAIgAhACIAJAAlACgAKwAsAC0AMAAxADIANQA3ADkAOwA9AEEARABGAEgASQBMAE8A
UQBXAFgAWgBcAF4AYABiAGQAZQBlAGUAZABlAGYAZwBoAGcAZgBlAGIAYwBiAGEAYABd
AFoAWABVAFQAUABNAEoARwBDAD4AOwA2ADIALgAqACkAJgAjACAAGgAYABYAEwAQAA0A
CwAKAAgABgAEAAMAAQAAAAAA/v////7//f/8//z/+//6//r/+v/6//r/+v/6//n/+f/5
//f/9//3//f/9//4//j/+P/4//j/+P/4//b/9v/2//b/+P/4//j/+P/2//f/9//3//n/
+f/5//r/+P/4//j/+f/5//n/+f/5//v/+//7//v/+f/5//n/+f/5//n/+f/5//n/+f/5
//n/9//3//f/9//3//f/+P/4//j/+P/4//j/+//9//7/AAAAAAEAAQABAAEAAgACAAIA
AgACAP3//P/6//j/9//3//j/+P/6//j/9//2//H/7//t/+n/6//s/+7/7v/t/+z/6//p
/+n/6f/r/+v/7f/t/+3/7P/p/+j/5//m/+j/5v/m/+b/5v/l/+X/5f/j/+P/4//j/+X/
5v/m/+b/5P/k/+T/5P/m/+b/5v/m/+f/5//n/+f/5v/m/+b/5v/n/+f/5//p/+r/6//v
//P/+v8EABYAKQA9AFYAeACjAMsA6wACAQoB9wDUAJsATQDw/4X/E/+1/nr+Wv5M/lT+
bP6I/qP+w/7k/hD/RP9v/4r/m/+q/7z/yf/T/9j/3f/h/+f/6v/r/+r/7P/u/+//8f/x
//L/8//0//X/9v/3//b/9v/2//j/+v/7//z//f/9//3//v///wAAAAABAAIABAAFAAYA
BwAFAAYABwAHAAoACgALAAwADQAOAA8AEAARABEAEgATABQAFQAWABcAGQAZABoAHAAd
AB4AIAAhACIAJQAmACcAKgArACwALwAzADUANwA5ADkAPAA+AEAARQBIAEsATQBPAFAA
UgBUAFYAWABaAFwAXgBfAGAAYABeAF4AXgBeAF4AXgBeAFwAWwBaAFkAWABZAFYAVABR
AFAATABJAEYAQwA/ADoANwA2ADIALgAqACUAIgAfABwAGAAWABQAEQAQAA0ACwAKAAYA
BAACAAEA///+//7//P/7//r/+f/4//j/9//2//b/+P/4//j/+P/2//X/9f/1//f/9//3
//f/9f/2//b/9v/2//b/9v/2//j/+P/4//j/9v/2//b/9v/4//n/+f/5//n/+f/5//r/
+v/6//r/+//7//v/+//7//n/+f/5//n/+//7//v/+//5//n/+f/5//n/+f/5//n/+//7
//v/+//7//v//P/8////AAABAAIAAgADAAMAAgAEAAQABAAEAAEAAAD+//z/+f/5//r/
+v/8//r/+f/4//P/8f/v/+v/6f/q/+z/7P/u/+7/7v/t/+z/6//s/+v/7P/t/+7/7v/r
/+r/6f/o/+j/5v/m/+b/5v/l/+X/5f/l/+X/5f/l/+X/5v/m/+b/5v/m/+b/5v/k/+T/
5P/k/+f/5//n/+f/5v/m/+b/5v/n/+f/5//p/+r/7f/v//P/+v8CAAwAHQAtAD4AVgB7
AKMAwQDaAOwA8QDeALUAeQAqAMn/W//5/rT+hv5s/mj+cv6C/pf+tf7U/vb+Hv9L/3D/
i/+e/7D/v//N/9T/2f/d/+P/6P/r/+z/7v/w//H/8v/x//H/8f/0//X/9v/3//j/+P/4
//r/+P/5//r/+//9//3//v///wAAAAABAAIAAgADAAQABQAFAAYABwAHAAgACAAJAAoA
CwAMAA0ADgANAA0ADgAPABEAEwAVABcAFwAXABgAGgAZABoAHAAdACAAIwAkACUAJgAn
ACgAKwAvADEAMwA1ADUAOAA6ADwAPQBAAEMARQBLAEwATgBQAFEAUgBTAFQAVgBXAFgA
WABYAFgAWABYAFgAWABYAFYAVQBUAFMAUgBQAEwASQBFAEYAQgA/ADwAOQA1ADAALQAr
ACgAJQAiACEAHgAbABgAFAASABAADQAMAAkABwAGAAIAAAD+//3/+//6//r/+P/5//j/
9//2//b/9f/0//T/9P/0//T/9P/0//P/8//z//P/8//z//P/9f/2//b/9v/0//T/9P/0
//b/9v/2//b/+P/4//j/+P/2//f/9//3//n/+f/5//r/+P/4//j/+f/7//v/+//7//n/
+f/5//n/+f/5//n/+f/5//n/+f/5//n/+f/5//n/+v/7//z//f//////AAAAAAAAAgAC
AAIAAgACAAIA/f/8//r/+P/3//f/+P/4//n/+P/4//j/8//x/+//6//r/+z/7v/u/+7/
7v/u/+3/7//v//H/8f/x//H/8f/w/+//7v/t/+z/7P/q/+r/6v/o/+f/5//n/+n/6f/p
/+n/6f/q/+r/6v/o/+j/6P/o/+j/6P/o/+j/6f/p/+n/6f/s/+z/7P/s/+v/6//r/+3/
7P/v//H/9//8/wIADAAbACsAOgBQAHEAlwC1AMwA4ADhAMoAoQBpACAAx/9h/wf/yP6i
/oj+fv6G/pT+p/7H/ub+Av8o/1X/ev+T/6b/tv/F/9H/2v/f/+P/6f/u//H/8v/0//b/
9//3//f/+P/5//r/+//8//3//P/8//z//v8AAAEAAgADAAUABQAGAAcABgAGAAcACAAI
AAkACgALAAkACgALAAsADgAOAA8AEAAPABAAEQASABMAEwAUABUAFgAXABgAGQAbABsA
HAAeACEAIgAkACUAJQAnACcAJwAqACsALAAvADEAMwA1ADcANwA6ADwAPgBDAEYASQBL
AE4ATgBPAFAAVABWAFgAWgBaAFsAXABcAFoAWgBaAFoAWgBaAFoAWABVAFQAUwBSAFEA
TgBMAEkASABEAEEAPgA7ADcAMgAvAC0AKgAnACQAIQAeABsAGAAWABQAEgAPAA4ACwAJ
AAgABAACAAAA//////7//v/8//v/+v/5//j/+P/3//b/9v/2//b/9v/2//T/8//z//P/
9f/1//X/9f/z//T/9P/0//b/9v/2//b/+P/4//j/+P/4//j/+P/4//j/+f/5//n/+f/5
//n/+v/6//r/+v/7//v/+//7//v/+//7//v/+//9//3//f/9//3//f/9//3/////////
//8CAAMABAAFAAMAAwAEAAQABgAGAAYABgACAAAA/f/6//f/9//4//j/+v/4//f/9v/x
/+//7f/p/+n/6v/s/+z/7P/s/+z/6//r/+v/7f/t/+//7//v/+7/6//q/+n/6P/o/+b/
5v/m/+b/5f/l/+X/5f/l/+X/5f/l/+b/5v/m/+b/5v/m/+b/5v/m/+b/5v/l/+X/5f/l
/+b/5v/m/+b/5//n/+f/6f/q/+v/6//x//b//v8KABsALwBAAFgAfQCnAMcA4gD0AO0A
0gCrAHEAJADH/1//+/60/o7+cv5s/nj+jP6l/sH+3v4A/yr/W/9+/5X/pP+y/8H/z//W
/9v/3//l/+r/6//q/+z/7v/v//H/8f/y//P/9v/3//j/+f/4//j/+P/6//r/+//8//3/
/f/9//7///8AAAAAAQACAAIAAwAEAAUABQAGAAcABwAIAAgACQAKAAsADAANAA4AEQAR
ABIAEwAUABUAFgAXABcAFwAYABoAHQAeACAAIQAgACMAJAAlACoAKwAsAC8AMQAzADUA
NwA3ADoAPAA+AEMARgBJAEsATwBQAFIAVABWAFgAWgBcAF4AXwBgAGAAYABgAGAAYABg
AGAAYABeAFsAWgBZAFgAVwBUAFIATwBOAEoARwBEAD8AOwA2ADMAMgAuACoAJgAhAB4A
GwAYABYAFAASAA8ADAAJAAcABgACAAAA/v/9//3//P/8//r/+f/4//f/9v/4//f/9v/2
//b/9v/2//b/9P/z//P/8//1//X/9f/1//X/9v/2//b/9v/2//b/9v/2//b/9v/2//b/
9v/2//b/9v/3//f/9//3//f/9//4//j/+P/4//n/+f/5//n/+f/3//f/9//3//n/+f/5
//n/9//3//f/9//5//n/+f/5//r/+//8//3//////wAAAAACAAQABAAEAAIAAgACAAIA
AgD9//z/+v/4//f/9//4//j/9v/0//P/8v/x/+//7f/p/+f/6P/q/+r/6//s/+3/7f/r
/+v/7f/t/+v/6//r/+r/6//q/+n/6P/o/+b/5v/m/+j/5//n/+f/5f/l/+X/5f/j/+T/
5P/k/+b/5v/m/+b/5v/m/+b/5v/p/+n/6f/p/+j/6P/o/+j/5//n/+f/6f/u/+//8f/3
//z/BgAYAC0AQQBcAIIArwDVAO8ABAEAAeUAvgCJAEEA6v+B/xH/uf6G/mj+XP5o/oD+
nP67/tf++v4k/1T/e/+Q/5//sP/C/8//1//e/+H/5f/p/+r/6//u//D/8v/z//X/9f/2
//f/+P/5//r/+//8//z//P/+//z//f/+////AQABAAIAAwAEAAQABQAGAAQABQAGAAcA
CQAKAAsACwAMAAwADQAOAA8AEAARABIAFQAVABYAFwAWABcAGAAZAB0AHQAeACAAHwAg
ACIAIwAmACkAKgArAC4ALwAwADMAMwA1ADcAOQA9AEAAQgBEAEcASgBNAE8AUwBUAFYA
WABaAFwAXgBgAGAAYQBiAGIAZABkAGQAZABiAGIAYgBgAGEAYABfAF4AWwBYAFYAUwBQ
AEwASQBGAEMAPwA6ADcANAAwACwAKAAlACIAHwAcABgAFgAUABEADgALAAkACAAIAAYA
BAADAP///v/+//z//f/8//v/+v/8//v/+v/6//j/+P/4//j/+v/5//n/+f/3//f/9//3
//f/+P/4//j/+P/4//j/+P/4//j/+P/4//r/+v/6//r/+P/5//n/+f/5//n/+f/6//r/
+v/6//v/+f/5//n/+f/7//v/+//7//n/+f/5//n/+f/5//n/+f/5//n/+f/5//v/+//7
//v//P/9////AAACAAIAAgACAAIAAwAEAAQABAAEAAQAAAD+//v/+P/5//n/+v/6//j/
9v/1//T/8f/v/+3/6f/r/+z/7v/u/+z/7P/s/+v/7f/t/+//7//t/+3/7f/s/+v/6v/p
/+j/6P/m/+b/5v/m/+X/5f/l/+X/5f/l/+X/5f/m/+b/5v/k/+T/5P/k/+X/5v/n/+j/
6P/n/+b/5f/o/+j/6P/o/+f/5//n/+n/6v/r/+3/8f/2//7/DgAlADkATgBwAJ0AywDr
AAYBDgH9ANoAqwBnABIArf85/8/+jv5q/lb+WP5u/or+pf7D/ub+Ev9G/2//iv+Z/6r/
uv/J/9P/2v/f/+X/6f/s/+3/7P/u//D/8f/1//X/9v/3//b/9//4//n/+v/6//r//P/+
////AAABAP////8AAAEABAAEAAUABgAEAAUABgAHAAcACAAJAAkADAAMAA0ADgANAA4A
DwAQABMAEwAUABUAFgAXABgAGQAZABkAGgAcAB8AIAAiACMAJAAnACgAKQAsAC0ALgAx
ADMANQA3ADkAOwA+AEAAQgBFAEgASwBNAE8AUABSAFQAWABaAFwAXgBeAF8AYABgAGAA
YABgAGAAYgBiAGIAYABdAFwAWwBaAFsAWABWAFMAUABMAEkARgBBAD0AOAA1ADQAMAAs
ACgAIwAgAB0AGgAYABYAFAARAAwACQAHAAYABAACAAAA//////7//v/8//v/+v/5//j/
+v/5//j/+P/4//j/+P/4//b/9f/1//X/9f/1//X/9f/1//b/9v/2//b/9v/2//b/9P/0
//T/9P/0//T/9P/0//b/9//3//f/9f/1//X/9v/4//j/+P/5//n/+f/5//n/9//3//f/
9//5//n/+f/5//n/+f/5//n/+f/5//n/+f/3//f/9//3//X/9f/2//b/9v/2//b/9v/0
//X/9f/2//f/+f/6//v//P/8//3//v/+//////8AAAAAAAAAAAAA/P/6//f/9P/1//X/
9v/2//b/9P/z//L/7f/r/+n/5f/m/+j/6//s/+r/6v/q/+n/6f/p/+v/6//p/+n/6f/o
/+n/6P/n/+b/5v/k/+T/5P/k/+P/4//j/+P/4//j/+P/4//k/+T/5P/k/+T/5P/k/+b/
5v/m/+b/5f/l/+X/5f/m/+b/5v/m/+f/5//n/+n/6v/t//H/9/8AAA4AIAAzAEcAZgCO
ALsA3wD7AA4BCAHrAMAAfwArAMj/Vf/n/pv+cP5Y/lT+ZP5+/pr+t/7V/vr+Lv9e/3//
lP+l/7T/xP/P/9X/3P/h/+f/6f/s/+3/7P/u//D/8f/1//X/9v/3//j/+f/6//v//P/8
//z//v/+////AAABAAEAAQACAAMABAAEAAUABgAGAAcACAAJAAkACgALAAsADgAOAA8A
EAAPABAAEQASABUAFQAWABcAFgAXABgAGQAdAB0AHgAgACMAJAAmACcAJgApACoAKwAu
AC8AMAAzADUANwA5ADsAPQBAAEIARABJAEwATwBRAFQAVABVAFYAWgBcAF4AYABgAGEA
YgBiAGIAYgBiAGIAYgBiAGIAYABfAF4AXQBcAFsAWABWAFMAUgBOAEsASABFAEEAPAA5
ADgANAAwACwAJwAkACEAHgAcABoAGAAVABAADQALAAoACAAGAAQAAwADAAIAAgAAAP3/
/P/7//r//P/7//r/+v/6//r/+v/6//r/+f/5//n/+//7//v/+//6//r/+f/4//r/+v/6
//r/+v/6//r/+v/6//r/+v/6//z//f/9//3//P/7//r/+v/8//z//P/9//3//f/9//3/
/f/9//3//f////////////7//f/8//v//f/9//3//f/7//v/+//7//r/+f/5//j/+v/6
//r/+v/4//n/+f/6//z//f/9//3//v/+////AAAAAAEAAwADAAQAAgACAAIAAgD+//z/
+f/2//b/9//5//r/+v/4//f/9v/x/+//7f/p/+v/7P/u/+7/7P/s/+z/6//s/+3/8P/x
/+//7//v/+7/7f/s/+v/6v/q/+j/6P/o/+j/5//n/+f/6f/p/+n/6f/n/+j/6P/o/+j/
6P/o/+j/6v/q/+r/6v/p/+n/6f/p/+z/7P/s/+z/6f/p/+n/6//u//H/9//9/wIADAAc
AC0APwBWAHgApQDJAOUA/AAEAfcA1ACfAFcA/v+T/yn/1/6i/oD+cP52/oL+lv6z/tX+
8v4Y/0b/bf+I/53/rv++/83/1//e/+P/5//p/+z/7f/u//D/8v/z//f/9//4//n/+P/5
//r/+//8//z//P/+/wAAAQACAAMAAQABAAIAAwAGAAYABwAIAAYABwAIAAkACQAKAAsA
CwAMAAwADQAOAA0ADgAPABAAEwATABQAFQAWABcAGAAZABsAGwAcAB4AHwAgACIAIwAk
ACcAKAApACwALQAuADEAMQAzADUANwA5ADwAPgBAAEMARgBJAEsATQBOAFAAUgBUAFYA
WABaAFoAWwBcAFwAXABcAFwAXABcAFwAXABaAFcAVgBVAFQAVQBSAFAATQBKAEYAQwBA
AD8AOwA2ADMAMQAuACsAKAAlACIAHwAcABkAGAAXABUAEgAPAA0ADAAKAAgABgAFAAMA
AgACAAAA/f/8//v/+v/8//v/+v/6//j/+P/4//j/+v/5//n/+f/5//n/+f/5//n/+v/6
//r//P/8//z//P/8//z//P/8//7//v/+//7//v/////////9//3//f/+/wAAAAAAAAEA
AQABAAEAAQD//////////////////////f/9//3//f////////////7//f/8//v/+//7
//z//P/+//7//v/+/wAAAQABAAIABAAFAAUABQAEAAQABAAEAAQAAQAAAP7//P/7//v/
/P/8//z/+v/5//j/9//1//P/7//u/+7/7//u/+//8P/x//H/8f/x//P/8//z//P/8//y
//H/8P/v/+7/7P/q/+r/6v/s/+v/6//r/+v/6//r/+v/6f/q/+r/6v/s/+z/7P/s/+r/
6v/q/+r/6//r/+v/6//s/+z/7P/s/+v/6//r/+3/8P/z//X/9//+/wIADAAdAC8AQgBa
AHsApQDHAN4A9AD5AOQAvwCLAEIA6f+B/x//1P6m/ob+eP6A/pD+o/7B/uD+/P4g/03/
cv+P/6T/tv/F/9H/2v/d/+H/5f/q/+3/8P/y//T/9f/1//X/9v/3//j/+f/6//v//v/+
//7/AAD+////AAABAAEAAQACAAMABAAEAAUABgAGAAcACAAJAAkACgALAAsADAAMAA0A
DgAPABAAEQASABMAEwAUABUAFgAXABgAGQAdAB0AHgAgACAAIAAhACEAJAAnACgAKQAq
ACsALAAvADEAMwA1ADcAOQA8AD4AQABBAEQARwBJAE8AUABSAFQAVgBYAFoAXABcAF0A
XgBeAGAAYABgAGAAXgBeAF4AXABbAFoAWQBYAFcAVABSAE8ATgBKAEcARABDAD8AOgA3
ADQAMAAsACgAJQAiAB8AHAAYABYAFAARAA4ACwAJAAgACAAGAAQAAwD///7//v/8//v/
+v/5//j/+P/3//b/9v/0//T/9P/0//b/9f/1//X/8//z//P/8//1//b/9v/2//b/9v/2
//b/9v/2//b/9v/4//j/+P/4//b/9//3//f/+f/5//n/+v/6//r/+v/7//n/+f/5//n/
+//7//v/+//7//v/+//7//v/+//7//v/+//7//v/+//5//n/+f/5//v/+//8//z//v/+
//7//v8AAAEAAQACAAIAAwACAAAAAAAAAAAA/f/8//r/+P/1//X/9v/2//j/9v/1//T/
8f/v/+3/6f/p/+r/7P/s/+7/7v/u/+3/6//r/+3/7f/r/+v/6//q/+v/6v/p/+j/5v/k
/+T/5P/l/+X/5v/n/+X/5f/l/+X/5f/m/+b/5v/m/+b/5v/m/+T/5P/k/+T/5//n/+f/
5//m/+b/5v/m/+X/5f/l/+f/6v/t/+//8//2//7/DAAhADcATgBqAJUAvwDfAPYABAH3
ANgArwBvAB4Av/9T/+v+pP58/mT+YP5y/oz+p/7F/uL+BP80/2H/gv+V/6b/tv/H/9H/
2P/b/9//4//m/+n/6v/s/+7/7//x//H/8v/z//T/9f/2//f/+P/4//j/+v/6//v//P/9
//////8AAAEAAAAAAAEAAgACAAMABAAFAAcACAAJAAkACAAIAAkACgALAAwADQAOAA8A
DwAQABEAFAAVABYAFwAZABkAGgAcABsAHAAeAB8AIgAlACYAJwAoACkAKgAtADEAMwA1
ADcAOQA8AD4AQABBAEQARwBJAE8AUABSAFQAVgBYAFoAXABeAF8AYABgAGIAYgBiAGIA
YABgAGAAXgBfAF4AXQBcAFsAWABWAFMAUgBOAEsASABDAD8AOgA3ADQAMAAsACgAJwAk
ACEAHgAZABYAEwAPAAwACQAHAAYABgAEAAIAAQD9//z//P/6//v/+v/5//j/9v/1//T/
9P/0//T/9P/0//b/9f/1//X/8//z//P/8//z//T/9P/0//T/9P/0//T/9P/0//T/9P/0
//T/9P/0//L/8//z//P/9f/1//X/9v/0//T/9P/1//X/9f/1//X/9f/1//X/9f/1//X/
9f/1//f/9//3//f/9f/1//X/9f/z//P/8//z//P/8//0//T/8v/y//L/8v/0//X/9f/2
//b/9//3//f/+P/4//n/+v/8//3//P/6//r/+v/6//X/9P/y//D/8f/x//L/8v/w/+7/
7f/s/+v/6f/n/+P/4//k/+b/5v/k/+T/5P/j/+X/5f/n/+f/5f/l/+X/5P/k/+T/5P/k
/+L/4P/g/+D/4P/f/9//3//f/9//3//f/9//4P/g/+D/4P/g/+D/4P/g/+D/4P/g/+H/
4f/h/+H/4v/i/+L/4v/h/+H/4f/j/+j/6f/p/+//9P/8/w4AIwA5AFIAdgCjAM0A7QAG
AQ4B+wDYAKkAYwAMAKP/L//J/or+ZP5S/lb+bv6K/qf+w/7k/gz/Pv9p/4T/lf+m/7j/
x//P/9b/2//f/+P/5P/l/+j/6v/s/+3/7//v//D/8f/y//P/9P/1//j/+P/4//r/+P/5
//r/+//7//v//P/9//z//P/9//7//v///wAAAQADAAQABQAFAAYABgAHAAgACQAKAAsA
DAANAA0ADgAPABAAEQASABMAFwAXABgAGgAZABoAHAAdACAAIwAkACUAJgAnACgAKwAt
AC8AMQAzADYAOgA9AEAAQgBEAEYARwBNAE4AUABSAFQAVgBYAFoAWgBbAFwAXABdAF4A
XwBgAF4AXgBeAFwAXQBcAFsAWgBbAFgAVgBTAFAATABJAEYARQBBADwAOQA0ADAALAAo
ACUAIgAfABwAGAAWABQAEQAMAAkABwAGAAYABAACAAEA/f/8//z/+v/5//j/9//2//b/
9f/0//T/8v/y//L/8v/0//P/8//z//H/8f/x//H/8f/y//L/8v/0//T/9P/0//L/8v/y
//L/9P/0//T/9P/y//P/8//z//X/9f/1//b/9P/0//T/9f/1//X/9f/1//f/9//3//f/
9f/1//X/9f/1//X/9f/1//X/9f/1//X/8//z//P/8//z//P/9P/0//L/8v/y//L/8v/z
//P/9P/1//f/+P/5//v/+v/6//r//v////7//P/8//z//P/3//b/9P/y//P/8//0//T/
8v/w/+//7v/r/+n/5//j/+P/5P/m/+b/5v/m/+b/5f/l/+X/5//n/+X/5f/l/+T/5f/k
/+P/4v/g/97/3v/e/+D/3//f/9//3//f/9//3//d/97/3v/e/+D/4P/g/+D/4P/g/+D/
4P/h/+H/4f/h/+L/4v/i/+L/3//f/9//4f/i/+X/6f/r//D/9v8EABcAKwBCAGAAiQC3
ANsA+AAKAQUB6gDBAIMAMgDR/1//8f6g/nT+Vv5O/lz+dP6R/rH+zv70/iL/Uf90/4n/
mv+s/73/yf/Q/9f/2//f/+D/4//k/+b/6P/p/+v/6//s/+3/7v/v//D/8f/0//T/9P/2
//T/9f/2//f/9//3//j/+f/8//z//f/+//z//f/+////AQACAAMAAwAEAAQABQAGAAUA
BgAHAAgACwALAAwADQAMAA0ADgAPABMAEwAUABYAFwAYABoAGwAcAB8AIAAhACQAJQAm
ACkAKQArAC0ALwAyADYAOQA8AD0AQABDAEUASQBKAEwATgBSAFQAVgBYAFgAWQBaAFoA
WwBcAF0AXgBcAFwAXABaAFsAWgBZAFgAWQBWAFQAUQBOAEoARwBEAEMAPwA6ADcAMgAu
ACoAJgAjACAAHQAaABYAFAASAA8ACwAHAAQAAgACAAAA/v/9//n/+P/4//b/9f/0//P/
8v/y//H/8P/w/+7/7v/u/+7/8P/v/+//7//t/+3/7f/t/+v/7P/s/+z/7v/u/+7/7v/s
/+z/7P/s/+z/7P/s/+z/7P/t/+3/7f/t/+3/7f/u/+7/7v/u/+//7//v/+//7//x//H/
8f/x/+//7//v/+//8f/x//H/8f/x//H/8f/x/+//7//v/+//7f/t/+7/7v/t/+z/6//q
/+r/6//r/+z/7P/t/+3/7f/v/+7/7v/u//D/8f/z//X/9//4//f/9v/4//j/+P/4//X/
9P/y//D/7f/t/+7/7v/w/+7/7f/s/+n/5//l/+H/3//g/+L/4v/i/+L/4v/h/+H/4f/j
/+P/5f/l/+X/5P/h/+D/3//e/+D/3v/e/97/3v/d/93/3f/b/9v/2//b/93/3v/e/97/
3v/e/97/3v/e/97/3v/e/9//3//f/9//3v/e/97/3v/f/9//3//h/+T/5f/l/+f/7v/2
/wIAFQApADwAVgB7AKUAyQDkAPoA+wDmAL8AhQA6ANv/bf8H/7r+iv5s/mT+bv5+/pP+
sf7Q/u7+Fv9F/2r/hf+Y/6r/u//H/87/0f/V/9v/3v/j/+T/5v/o/+n/6f/p/+r/6//u
/+//8P/x//D/8P/w//L/8v/z//T/9f/3//f/+P/5//j/+P/5//r//P/9//7////9//7/
/////wAAAAABAAIAAwAEAAUABgAHAAcACAAJAAwADQAOAA8ADwAPABAAEgATABQAFgAX
ABgAGwAcAB0AHgAfACAAIwAnACkAKwAtAC0AMAAyADQANwA6AD0APwBDAEQARgBIAEoA
TABOAFAAVABVAFYAVgBWAFYAVgBWAFYAVgBWAFQAUwBSAFEAUABPAEwASgBHAEgARABB
AD4AOwA3ADIALwAuACoAJgAiACEAHgAbABgAEgAQAA4ACwAKAAcABQAEAAAA/v/8//v/
9//2//b/9P/z//L/8f/w/+7/7f/s/+z/7P/s/+z/7P/s/+v/6//r/+v/6//r/+v/7f/u
/+7/7v/s/+z/7P/s/+7/7v/u/+7/7P/s/+z/7P/u/+//7//v/+//7//v//D/8P/w//D/
8f/z//P/8//z//H/8f/x//H/8f/x//H/8f/z//P/8//z//L/8f/w/+//8f/x//H/8f/w
/+//7//u/+7/7v/u/+7/7v/v/+//8P/w//H/8f/x//T/9P/1//b/9v/1//X/9f/3//b/
9f/z/w==
         </WaveFormData>
      </LeadData>
      <LeadData>
         <LeadByteCountTotal>10000</LeadByteCountTotal>
         <LeadTimeOffset>0</LeadTimeOffset>
         <LeadSampleCountTotal>5000</LeadSampleCountTotal>
         <LeadAmplitudeUnitsPerBit>4.88</LeadAmplitudeUnitsPerBit>
         <LeadAmplitudeUnits>��V</LeadAmplitudeUnits>
         <LeadHighLimit>2147483647</LeadHighLimit>
         <LeadLowLimit>268435456</LeadLowLimit>
         <LeadID>V4</LeadID>
         <LeadOffsetFirstSample>0</LeadOffsetFirstSample>
         <FirstSampleBaseline>0</FirstSampleBaseline>
         <LeadSampleSize>2</LeadSampleSize>
         <LeadOff>FALSE</LeadOff>
         <BaselineSway>FALSE</BaselineSway>
         <ExcessiveACNoise>FALSE</ExcessiveACNoise>
         <MuscleNoise>FALSE</MuscleNoise>
         <LeadDataCRC32>754975865</LeadDataCRC32>
         <WaveFormData>
8v/y//L/8v/0//T/9P/0//b/9v/2//b/9P/0//T/9P/2//b/9v/2//b/9v/2//b/+P/4
//j/+P/2//b/9v/2//T/9P/0//T/9f/2//f/+P/6//r/+v/6//v//P/9//7/AAAAAAAA
AAD+//7//v/+//7//P/7//r/+P/5//r/+v/6//r/+v/4//P/8f/t/+n/6f/p/+n/6//r
/+r/6v/q/+r/6v/s/+3/7f/t/+v/6v/q/+j/5//m/+T/4v/i/+H/4f/h/+H/4P/g/+D/
4P/g/+D/4P/g/+D/4P/g/+D/4P/g/+D/4P/g/+L/4v/j/+P/4//j/+P/4//h/+H/4f/i
/+b/5f/k/+f/7v8AAB8ARgBuAJoA0wAdAWQBmQG+Ac8BywHBAZoBSQHeAF8Awf8l/7f+
c/5U/mL+hP6h/rv+2f75/h7/Sv9w/4r/mv+n/7f/w//J/83/0f/V/9j/2//b/97/4P/h
/+P/5f/l/+b/6P/p/+r/6//s/+z/7v/u/+//7v/v//D/8P/x//L/8v/z//L/8//z//P/
8//1//b/9//3//f/9//5//j/+f/6//v//P/9//7///8AAAEAAQADAAMABAAFAAcACAAJ
AAsADAAMAA0ADgARABUAFwAXABoAGgAcAB4AIAAiACQAJgApAC0AMAAyADYANwA6AD0A
PwBEAEYASQBMAEwATgBQAFIAVABUAFUAVgBWAFYAVgBWAFQAVABSAFEAUQBQAE8ATQBM
AEkASABGAEMAQAA9ADkANgAyAC0AKgAlACEAHQAZABgAFQASAA8ACgAHAAQAAQD///7/
+//6//r/+P/2//T/8P/w/+7/7v/t/+z/6//q/+n/6f/p/+j/6f/o/+j/6P/o/+f/5//n
/+f/5//n/+f/5v/m/+b/5v/k/+X/5f/l/+X/5f/l/+X/5f/l/+X/5v/m/+b/5v/n/+f/
5//o/+j/5v/m/+b/5//n/+f/5//o/+j/6P/o/+j/6P/o/+n/6f/p/+n/6f/p/+j/6P/o
/+n/5//n/+f/5//n/+f/5//n/+n/6v/q/+r/7f/u/+//8P/u//D/8P/v/+//8P/w//D/
8P/w/+7/7P/r/+r/6v/r/+z/7P/s/+z/7P/q/+f/5f/h/93/3f/d/93/3//d/9z/3P/c
/9z/3P/e/9//4f/h/9//3v/c/9r/2f/Y/9j/1v/W/9X/1f/V/9X/1P/U/9T/1P/U/9T/
1P/U/9T/1P/U/9T/1P/U/9T/1P/U/9T/1P/V/9X/1f/V/9X/1f/V/9X/1f/W/9b/1//Y
/93/5P/2/xMAOgBeAIoAwQAFAUgBfQGgAbEBrwGjAXYBIwG4ADkAo/8R/6n+Z/5O/lz+
eP6T/q/+y/7r/hD/Ov9g/3z/jv+d/6v/tf+9/8H/x//L/87/0f/R/9L/1P/V/9f/2f/Z
/9r/3P/d/97/3//g/97/4P/g/+H/5P/l/+b/5v/l/+b/5v/n/+j/6f/p/+n/6//t/+7/
7//t/+3/7f/v//D/8f/y//P/9P/1//b/9//4//n/+f/7//3//v///wEAAgADAAUABgAI
AAkACgANAA0ADwAPABIAFAAWABgAGgAcAB4AIAAjACUAKAAqAC4AMQA0ADcAOQA6ADwA
PwBCAEQARgBIAEoATABMAE0ATgBMAEwATABMAEwATABKAEkARwBGAEUAQwBDAEEAQQBA
AD4APAA6ADcAMgAuACkAJgAlACEAHQAZABYAEwAQAA0ACgAHAAQAAQABAAAA/f/8//j/
9v/0//L/8P/w/+7/7v/t/+z/6//q/+n/6f/p/+j/6f/o/+j/6P/o/+f/5//n/+f/5//n
/+f/5v/m/+b/5v/m/+f/5//n/+n/6f/p/+n/6f/p/+n/6v/q/+r/6v/r/+n/6f/q/+r/
7P/s/+z/7f/t/+3/7f/u/+z/7P/s/+z/7v/u/+//7//t/+3/7f/t/+z/7P/s/+3/7//v
/+//7//v/+//7//v//D/8v/z//T/9P/2//b/9v/2//b/9v/2//b/9P/z//L/8v/z//T/
9P/2//b/9v/0//H/7//r/+f/5f/l/+X/5//n/+b/5v/m/+T/5P/m/+f/6P/p/+j/6P/m
/+T/4//i/+D/3v/e/93/2//b/9v/2v/a/9r/2v/a/9r/2v/a/9r/2v/a/9r/2v/a/9r/
2v/a/9z/3P/d/93/3f/d/93/3f/d/93/3f/e/+D/4f/i/+X/7P/6/w8ALgBQAHQAoQDb
AB4BWQGEAaEBrQGtAZgBXQEEAZUADwB7//v+nf5q/mT+ev6N/qP+wf7f/gD/JP9I/2r/
hP+Z/6f/tf+//8f/y//P/9b/2f/b/9z/3v/f/+H/4//j/+T/5v/n/+j/6f/q/+j/6v/q
/+v/7P/t/+7/7v/w//L/8//1//b/9//3//f/9//5//r/+//7//v/+//9//7///8AAAEA
AgADAAQABQAGAAcABwAJAAoADAAOABEAEAARABMAFAAWABcAGAAbAB8AIQAhACQAJQAm
ACcAKAAsAC4AMAAzADUAOAA6AD4APwBCAEUARwBMAE4AUQBUAFUAVgBXAFgAWgBaAFsA
XABcAFwAXABcAF4AXgBcAFsAWwBaAFkAVwBUAFEAUABOAE0ASgBHAEMAQgA+ADkANgAz
AC8AKwAnACQAIQAeABsAFgATABAADQANAAwACQAIAAQAAgAAAP7//P/8//r/+v/5//j/
9//2//X/9f/1//T/9f/0//T/9P/0//P/8//z//P/8//z//P/9P/0//T/9P/0//X/9f/1
//X/9f/1//X/9f/1//X/9v/4//j/+P/5//n/+f/6//r/+P/4//j/+f/5//n/+f/6//j/
+P/4//j/+P/4//n/+f/5//n/+f/5//r/+v/6//v//P/9//7//////////////wEAAgAC
AAIAAgACAAIAAAD+//3//P/8//3//v/+/wAAAAAAAP7/+//5//X/8f/v/+//7//x//P/
8v/y//L/8v/y//T/9f/3//f/9f/0//T/8v/x//D/7v/s/+z/6//o/+f/5v/k/+X/5v/n
/+j/6P/o/+j/6P/m/+b/5v/m/+b/5v/m/+b/5v/m/+f/5//p/+n/6f/p/+f/5//n/+j/
7P/t/+7/8f/2//7/EQAyAFgAfACpAOMAKAFlAZQBswG/AbsBqgF3ASYBuwA7AKn/I/+/
/oD+bv6A/pX+rf7L/un+CP8q/1D/dP+O/6H/sf/B/8v/0f/V/9v/4P/j/+f/6P/q/+v/
7f/t/+3/7v/w//H/8v/z//T/8v/0//T/9f/4//n/+v/6//v//P/8//3//v//////////
/wEAAgADAAMAAwADAAUABgAHAAgACQAKAAsADAANAA4ADwAPABEAEwAUABUAFwAYABkA
GwAcAB4AHwAgACMAJAAlACQAJgAoACoALAAuADIANAA2ADkAOwA+AEAARABFAEgASwBN
AFAAUgBVAFgAWgBcAF4AYABiAGIAYwBkAGYAZgBmAGYAZgBmAGQAYwBiAGAAXgBbAFoA
VwBWAFQAUQBOAEsARwBEAEAAOwA4ADcAMwAvACsAJgAjACAAHQAaABcAFAARAA8ADgAL
AAoACAAGAAQAAgAAAAAA/v/+//3//P/7//r/+f/5//n/+P/3//b/9v/2//T/8//z//P/
8//z//P/8//0//T/9P/0//T/9f/1//X/9f/1//X/9f/1//X/9f/2//j/+P/4//n/+f/5
//r/+v/6//r/+v/7//v/+//7//z//P/8//z//P/8//z//f/9//3//f/9//3///8AAAEA
AwAFAAUABQAFAAUABQAFAAQABgAGAAYABgACAAAA///+//7///8AAAAAAAAAAAAA/v/7
//n/9f/x/+//7//v//H/8f/w//D/8P/w//D/8v/z//X/9f/z//L/8P/u/+3/7P/s/+r/
6v/p/+f/5//n/+b/5v/m/+b/5v/m/+b/5v/m/+T/5P/k/+T/5v/m/+b/5v/m/+b/5//n
/+f/5//n/+f/5//n/+f/6P/o/+n/6v/r//D/+v8RADQAXACEALEA8QA8AXsBrAHLAdMB
zwG8AYcBMAHFAD0Anf8T/7H+dP5m/oD+mf6x/s3+6/4M/zD/WP98/5T/pf+x/7//x//N
/9H/1//c/9//4f/i/+T/5f/n/+n/6f/q/+z/6//s/+3/7v/u//D/8P/x//L/8//0//T/
9f/2//b/9//4//n/+f/5//v//f/+////////////AQACAAMABAAFAAYABwAIAAkACgAL
AAsADQAPABAAEQATABIAEwAVABYAGAAZABoAHQAfACEAIQAkACYAKAAqACwAMAAyADQA
NwA3ADoAPABAAEUASABLAE0AUABSAFUAWABaAFwAXgBgAGIAYgBjAGQAZgBmAGYAZgBm
AGYAZABjAGEAYABfAF0AXABZAFgAVgBTAFAATQBJAEQAQAA7ADgAMwAvACsAJwAiAB8A
HAAZABYAEwAQAA0ACwAKAAcABgAEAAIAAAD+//z//P/6//r/+f/4//f/9v/1//X/9f/0
//P/8v/y//L/8v/x//H/8f/x//H/8f/x//D/8P/w//D/8P/x//H/8f/v/+//7//v//H/
8f/x//L/8P/w//D/8f/x//H/8v/y//T/9P/0//X/8//z//P/9P/0//T/9P/0//b/9v/3
//f/9f/1//X/9f/2//b/9v/3//j/+f/6//v//f/9//3//f///wAAAAAAAAAA/v/+//7/
/v/8//r/+f/4//j/+f/6//r/+P/4//j/9v/z//H/7f/p/+v/6//r/+3/7f/s/+z/7P/s
/+z/7v/v/+//7//t/+z/7P/q/+n/6P/m/+T/5P/j/+H/4f/h/+D/4v/i/+L/4v/g/+D/
4P/g/+L/4v/i/+L/4v/i/+L/4v/i/+L/4//j/+P/4//j/+P/4//j/+P/5P/o/+f/6P/r
//D/BAApAFIAegCmAOUALwF0AacBxgHTAdEBwQGUAUEB2ABVALP/Hf+1/nH+XP5w/o7+
qf7F/uH+Af8k/07/cv+M/5z/qf+3/8P/y//P/9P/1//Y/9v/3f/e/+D/4f/j/+f/5//o
/+r/6f/q/+v/7P/u//D/8P/x//D/8f/y//L/8//0//T/9f/2//f/9//3//X/9//4//n/
+//7//v//f/+////AAABAAIAAwAEAAUABAAFAAUABwAJAAoACwANABAAEQATABQAFAAV
ABYAGQAdAB8AHwAiACIAJAAmACgALAAuADAAMwA1ADgAOgA+AD8AQgBFAEcATABOAFEA
VABWAFgAWgBcAF4AXgBfAGAAYABgAGAAYABeAF4AXABbAF0AXABbAFkAVgBTAFIAUABL
AEgARQBBAD4AOgA1ADIALQApACUAIQAcABkAFgATABAADQAKAAcABQAEAAEAAAD+//z/
+v/4//b/9v/0//T/8//y//H/8P/v/+//7//u/+3/7P/s/+z/7P/r/+v/6//p/+n/6f/p
/+r/6v/q/+r/6v/r/+v/6//p/+n/6f/p/+v/6//r/+z/6v/q/+r/6//t/+3/7v/u/+z/
7P/s/+3/7f/t/+3/7v/w//D/8P/w/+7/7v/v/+//7//v/+//7//u/+7/7v/v//H/8f/x
//H/8v/z//T/9f/1//b/9v/2//b/9v/4//j/+P/4//j/9P/y//H/8P/w//H/8v/y//D/
8P/w/+7/6//p/+X/4f/h/+H/4f/j/+P/4v/i/+L/4v/i/+T/5f/l/+X/4//i/+L/4P/f
/97/3P/a/9r/2f/X/9f/1//W/9j/2P/Y/9j/1v/W/9b/1v/W/9b/1v/W/9j/2P/Y/9j/
1v/W/9f/1//Z/9n/2f/Z/9f/1//X/9j/2v/b/9r/2//i/+7/CwAyAFoAhAC5AAEBTAGH
AbABxQHFAb0BngFVAfQAewDj/0H/x/57/lL+WP52/pP+q/7J/un+Dv84/2D/fP+O/5v/
qf+1/73/w//J/83/0P/T/9P/1P/W/9f/2f/d/93/3v/g/+H/4v/j/+T/4v/k/+T/5f/m
/+f/6P/o/+n/6v/q/+v/7P/t/+3/7f/t/+//8P/x//P/8//z//X/9v/3//j/+f/4//n/
+v/7//7//////wEAAQACAAMABQAGAAcACQAKAAwADQAOABEAEwAVABUAGAAaABwAHgAg
ACIAJAAmACkAKwAuADAANAA3ADoAPQA/AEIARABHAEoATABOAFAAUgBSAFIAUwBUAFYA
VgBWAFYAVABUAFIAUQBRAFAATwBNAE4ASwBKAEgAQwBAAD0AOQA2ADIALQAqACcAIwAf
ABsAFgATABAADQAMAAkABgADAP///v/7//r/+v/4//b/9P/0//T/8v/y/+//7v/t/+z/
7f/t/+3/7P/p/+j/6P/o/+j/5//n/+f/5//n/+f/5//m/+b/5v/m/+b/5//n/+f/5//n
/+f/5//l/+X/5f/m/+b/5v/m/+f/5//n/+j/6P/o/+j/6P/p/+n/6f/p/+r/6v/q/+r/
6v/q/+r/6//r/+n/6f/p/+n/6v/q/+r/6//p/+n/6f/p/+n/6f/p/+n/5//o/+j/6P/o
/+j/6P/o/+v/7v/v/+//7//w//D/8P/y//L/8v/y//L/8v/y//L/7v/s/+v/6v/s/+3/
7v/u/+3/7P/r/+j/5f/j/9//2//c/93/3v/h/9//3v/e/97/3v/e/+D/4f/h/+H/3//e
/97/3P/b/9r/2v/Y/9j/1//V/9X/1f/U/9b/1v/W/9b/1v/W/9b/1v/U/9T/1P/U/9b/
1v/W/9b/1v/W/9f/1//X/9f/1//X/9f/1//X/9j/3P/b/9z/4//w/wgAKwBQAHYApgDn
AC8BbAGZAbQBvQG5AZ8BYAEBAY4AAQBh/+H+i/5b/lr+cv6M/qX+wf7d/v/+KP9Q/3L/
hv+W/6X/sf+7/8H/x//L/8//0v/T/9P/1v/Y/9n/2//d/93/3v/g/+H/4v/j/+T/5P/m
/+b/5//o/+n/6v/q/+n/6v/q/+v/7v/v/+//7//v//H/8v/z//P/8//z//X/9v/3//j/
+f/6//v//P/9/wAAAQABAAMAAQACAAMABQAGAAcACQAKAAwADQAOABEAEwAVABUAGAAa
ABwAHgAgACIAJAAmACkAKwAuADAANAA3ADoAPQA/AEAAQgBFAEgASgBMAE4AUABSAFIA
UwBUAFQAVABUAFQAVABUAFIAUQBRAFAATwBNAE4ASwBKAEgARQBCAD8AOwA6ADYAMQAu
ACsAJwAjAB8AHAAZABYAEwASAA8ADAAJAAcABgADAAIA/v/8//r/+P/4//j/9v/2//P/
8v/x//D/8f/x//H/8P/x//D/8P/w//D/7//v/+//7//v/+//7//u/+7/7v/u/+7/7//v
/+//7//v/+//7//v/+//7//w//D/8P/w//H/7//v//D/8P/y//L/8v/z//P/8//z//T/
9P/0//T/9P/0//T/9f/1//X/9f/1//X/9v/2//b/9//2//X/9P/z//P/8//z//P/8//0
//T/9P/y//L/8v/y//P/9v/3//f/+f/6//r/+v/6//z//P/9//7//P/8//z//P/4//b/
9f/0//X/9//5//r/+v/6//r/+P/0//H/7P/n/+j/6f/q/+3/6//q/+r/6v/r/+z/7//x
//H/8f/v/+7/7f/q/+j/5v/m/+T/5P/j/+H/4f/h/+D/4v/i/+L/4v/i/+L/4v/i/+T/
5P/k/+T/5P/k/+T/5P/k/+T/5f/l/+X/5f/l/+X/5f/l/+X/5v/o/+n/7P/z//r/DAAp
AFAAdACeANcAGwFcAY0BsAHBAcMBtwGKATkB0gBTAL//Mf/J/of+cP5+/pL+p/7F/uP+
Af8i/0j/aP+E/5r/q/+5/8X/z//T/9f/2//e/9//4//k/+b/5//p/+v/6//s/+7/7//w
//H/8v/0//b/9v/3//j/+f/6//r/+f/6//r/+//+//////////3///8AAAEAAQABAAEA
AwAGAAcACAAJAAgACQAKAAsADgAPAA8AEQARABIAEwAVABgAGQAbABwAHAAdAB4AIQAj
ACUAJQAoACoALAAuADAAMAAyADQANwA5ADwAPgBCAEUASABLAE0AUABSAFUAWABYAFoA
XABeAGAAYABhAGIAYgBiAGIAYgBgAGAAXgBdAF0AXABbAFkAWABVAFQAUgBPAEwASQBF
AEMAQAA8ADoAOQA1ADEALQAoACUAIgAfAB4AGwAYABUAEwASAA8ADgAMAAoACAAGAAIA
AgAAAAAA///+//3//P/9//3//f/8//v/+v/6//r/+v/5//n/+f/5//n/+f/5//r/+v/6
//r/+v/7//v/+//5//n/+f/5//v/+//7//z//P/8//z//f/7//v//P/8//7//v/+////
////////AAAAAAAAAAAAAAAAAAABAAEA//////////8AAAAAAAABAAAA///+//3//f/9
//3//f///wAAAAAAAAEAAgADAAQABAAGAAYABQAGAAYABgAGAAYABgAEAAMAAgAAAAEA
AgACAAQABAAEAAIAAQD///v/9//2//X/9P/1//f/9v/2//b/9v/2//j/+f/7//v/+f/4
//b/9P/z//L/8P/u/+7/7f/t/+3/7f/s/+z/7P/s/+z/7P/s/+z/7P/s/+z/7P/s/+r/
6v/q/+r/6v/q/+v/6//t/+3/7f/t/+v/6//r/+z/8P/x//L/8//4/wAAEwA0AFoAggCt
AOcALgFvAaIBwwHTAdEBxAGXAUQB2wBbAMX/N//P/or+dP6E/p3+sf7N/uv+CP8o/07/
cP+O/6P/s//B/8v/0f/X/9n/3P/h/+X/5v/o/+n/6//t/+3/7v/w//H/8v/z//T/9P/2
//b/9//2//f/+P/4//v//P/8//3//v///////////wEAAgADAAUABQAFAAcABgAHAAgA
CQAKAAsADAANAA4ADwAPABEAEQASABMAFQAWABcAGQAaABwAHQAeACEAIwAlACUAKAAo
ACoALAAuADIANAA2ADkAOQA8AD4AQgBDAEYASQBLAFAAUgBVAFgAWgBcAF4AYABkAGQA
ZQBmAGYAZgBmAGYAZgBmAGQAYwBjAGIAYQBfAFwAWQBYAFYAVQBSAE8ASwBKAEYAQQA+
ADkANQAxAC0AKgAnACQAIQAeABsAGAAVABEAEAANAAwACgAIAAYABAAAAAAA/v/+//3/
/P/7//r/9//3//f/9v/1//T/9P/0//b/9f/1//X/8//z//P/8//0//T/9P/0//L/8//z
//P/8//z//P/8//1//X/9f/2//b/9v/2//f/9//3//j/+P/4//j/+P/5//n/+f/5//r/
+v/6//r/+v/4//j/+f/5//v/+//7//v/+//6//n/+f/5//n/+f/5//v/+//7//v//f/+
//7//v8AAAAAAAAAAAAAAAAAAAAAAAAAAAAA/v/8//v/+v/6//v//P/8//r/+v/6//j/
9f/z/+//6//r/+v/6//t/+//7v/u/+7/7v/u//D/8f/v/+//7f/s/+z/6v/p/+j/5v/k
/+T/4//j/+P/4//i/+L/4v/i/+L/4v/i/+L/4v/i/+L/4v/i/+D/4P/g/+D/4v/i/+P/
4//j/+P/4//j/+H/4f/h/+L/5v/n/+b/5//s//r/FQA6AGQAjAC/AAMBTgGLAbQBzQHT
AcsBtAF1ARgBpwAXAHf/8/6b/mr+Zv6C/pv+tf7R/u/+Dv82/1z/fv+U/6P/sf+9/8f/
y//P/9P/2P/b/93/3v/g/+H/4//l/+X/5v/o/+n/6v/r/+z/7P/u/+7/7//u/+//8P/w
//P/9P/0//X/9P/1//X/9f/3//n/+v/7//v/+//7//3//v///wAAAQACAAMABAAFAAYA
BwAHAAkACQAKAAsADQAOAA8AEQASABQAFQAWABkAGwAdAB0AIAAgACIAJAAmACoALAAu
ADEAMQA0ADYAOgA9AEAAQwBFAEoATABPAFIAUgBUAFYAWABcAFwAXQBeAGAAYABgAGAA
XgBeAFwAWwBdAFwAWwBZAFgAVQBUAFIATQBKAEcAQwBAADwANwA0AC8AKwAnACMAIAAd
ABoAFwASAA8ADAAJAAcABgADAAIAAAD+//z/+v/4//j/9v/2//X/9P/z//L/7//v/+//
7v/t/+z/7P/s/+z/6//r/+v/6//r/+v/6//q/+r/6v/q/+j/6f/p/+n/6f/p/+n/6f/p
/+n/6f/q/+j/6P/o/+n/6//r/+z/7P/q/+r/6v/r/+v/6//r/+z/7P/s/+z/7P/q/+r/
6//r/+3/7f/t/+3/7P/s/+z/7f/r/+v/6//r/+v/6//r/+v/6f/q/+r/6v/s/+z/7P/s
/+3/8P/x//H/8//0//T/9P/0//T/9v/0//T/9P/0//L/8P/v/+7/7v/v//D/8P/u/+7/
7v/s/+n/5//j/9//3//f/9//4f/h/+D/4P/g/+D/4P/i/+P/4//j/+H/4P/g/97/3f/c
/9r/2P/Y/9f/1//X/9f/1v/W/9b/1v/W/9b/1v/W/9b/1v/W/9b/1v/W/9b/1v/W/9b/
1v/X/9f/1//X/9f/1//X/9f/1//Y/9r/2//c/93/5P/0/xMAPABiAIwAxQANAVQBiwGy
AccBxwG/AZoBTwHoAGsA0f81/8P+ef5Y/mL+fv6Z/rP+z/7v/hL/Ov9g/37/kP+f/6v/
uf/B/8f/yf/N/9D/0f/T/9b/2P/Z/9v/3f/d/97/4P/f/+D/4f/i/+L/5P/k/+X/5v/n
/+j/6P/p/+r/6v/r/+z/7f/t/+3/7f/v//D/8f/x//H/8f/z//T/9f/2//f/9v/3//j/
+f/6//v/+//9////AAABAAMABAAFAAcACAAIAAkACgANAA8AEQARABQAGAAaABwAHgAg
ACIAJAAnACsALgAwADQANQA4ADsAPQBAAEIARQBIAEoATABOAFAAUgBSAFMAVABWAFYA
VgBWAFYAVgBUAFMAVQBUAFMAUQBQAE0ATABKAEkARgBDAD8APAA4ADMAMAArACcAIwAf
AB4AGwAYABUAEAANAAoABwAFAAQAAQAAAP7//P/6//j/9v/2//T/9P/z//L/8f/w/+3/
7f/t/+z/6//q/+r/6v/q/+n/6f/p/+n/6f/p/+n/6v/q/+r/6v/q/+v/6//r/+n/6f/p
/+n/6f/p/+n/6v/q/+r/6v/r/+3/7f/u/+7/7v/u/+7/7//v/+//7//w//D/8P/w//D/
8P/w//H/8f/v/+//7//v/+7/7v/u/+//7//v/+//7//v/+//7//v/+3/7v/u/+7/8P/w
//D/8P/x//T/9f/1//X/9v/2//b/+P/4//r/+P/4//j/+P/0//L/8f/w//L/8//0//T/
8v/y//L/8P/t/+v/5//j/+P/4//j/+X/5f/k/+T/5P/k/+T/5v/n/+f/5//l/+T/5P/i
/+H/4P/e/9z/3P/b/93/3f/d/9z/3P/c/9z/3P/c/9z/3P/c/9z/3P/c/9z/2v/a/9r/
2v/c/9z/3f/d/93/3f/d/93/3f/d/93/3v/e/+H/4P/j/+j/8v8JAC4AVAB8AK0A7QA0
AXMBoAG7AcMBwQGsAW8BEAGhABcAef/1/p3+aP5g/nb+k/6r/sn+5f4G/yz/Uv90/4z/
m/+r/7n/w//J/83/0f/U/9X/1//a/9z/3f/f/+H/4f/i/+T/5f/m/+f/6P/o/+r/6v/r
/+r/6//s/+z/7f/u/+7/7//y//P/8//z//H/8//0//X/9//3//f/+f/6//v//P/9//7/
//8AAAEAAgADAAMABQAFAAYABwAJAAoACwANAA4AEAARABIAFQAXABkAGQAcAB4AIAAi
ACQAJAAmACgAKwAvADIANAA4ADkAPAA/AEEARgBIAEsATgBQAFIAVABWAFoAWgBbAFwA
XgBeAF4AXgBeAF4AXABbAF0AXABbAFkAWABVAFQAUgBRAE4ASwBHAEUAQgA+ADwAOAAz
AC4AKQAmACMAIAAdABoAFwAUABEADQAMAAkACAAIAAYABAACAP7//v/8//z/+//6//n/
+P/3//f/9//2//X/9P/0//T/9v/1//X/9f/z//P/8//z//L/8v/y//L/9P/1//X/9f/z
//P/8//z//P/8//z//T/9v/2//b/9//3//f/+P/4//r/+v/6//v/+//7//v//P/8//z/
/P/8//z//P/9//3//f/9//3//f/8//z//P/9//3//f/9//3//f/9//3//f/8//z/+//6
//z//P/8//z//P/+//7//f///wAAAAAAAAEAAgADAAMABQAFAAcABgAIAAgACAAIAAYA
BAADAAIAAgADAAQABAAGAAYABgAEAAEA///7//f/9//3//f/+f/7//r/+v/6//j/+P/6
//v//P/9//z//P/8//r/+f/4//b/9P/0//P/8//z//P/8v/y//L/8v/y//T/9P/0//T/
8v/y//L/8v/y//L/8v/y//T/9P/1//X/9f/1//X/9f/3//f/9//4//j/+f/6//3/AAAM
ACMARgBqAJAAvQD5AD4BfwGuAc0B2QHXAcQBjwE4AcsARQCt/yn/y/6S/oT+mP6t/sP+
3/79/hr/PP9k/4b/oP+z/8P/0f/d/+P/5//r//D/8f/1//b/+P/5//v/+//7//z//v//
/wAAAQACAAIABAAEAAUACAAJAAoACgALAAwADAANAA4ADwAPAA8AEQATABQAFQAVABUA
FQAXABYAFwAYABkAGgAbABwAHQAeAB8AHwAhACMAJAAlACcAJgAnACkAKgAsAC0ALgAx
ADMANQA1ADgAOgA8AD4AQABEAEYASABLAEsATgBQAFQAVwBaAF0AXwBiAGQAZwBqAG4A
cAByAHQAeAB4AHkAegB6AHoAegB6AHwAfAB6AHkAewB6AHkAdwB4AHUAdAByAG8AbABp
AGUAYwBgAFwAWgBXAFMATwBLAEgARQBCAD8AOgA3ADQAMQAvAC4AKwAqACgAJgAkACIA
IAAgAB4AHgAbABoAGQAYABUAFQAVABQAFQAUABQAFAAUABMAEwATABMAEwATABMAFAAU
ABQAFAAUABUAFQAVABUAFQAVABUAFwAXABcAGAAaABoAGgAbABkAGQAaABoAGgAaABoA
GwAdAB0AHQAeAB4AHgAeAB4AHgAeAB8AHwAfAB8AHwAfAB8AHgAdAB0AHwAfAB8AHwAd
AB0AHQAdABsAHAAcABwAHgAeAB4AHgAgACIAIgAhACMAJAAkACQAJAAkACQAIwAlACUA
JQAkAA==
         </WaveFormData>
      </LeadData>
      <LeadData>
         <LeadByteCountTotal>10000</LeadByteCountTotal>
         <LeadTimeOffset>0</LeadTimeOffset>
         <LeadSampleCountTotal>5000</LeadSampleCountTotal>
         <LeadAmplitudeUnitsPerBit>4.88</LeadAmplitudeUnitsPerBit>
         <LeadAmplitudeUnits>��V</LeadAmplitudeUnits>
         <LeadHighLimit>2147483647</LeadHighLimit>
         <LeadLowLimit>268435456</LeadLowLimit>
         <LeadID>V5</LeadID>
         <LeadOffsetFirstSample>0</LeadOffsetFirstSample>
         <FirstSampleBaseline>0</FirstSampleBaseline>
         <LeadSampleSize>2</LeadSampleSize>
         <LeadOff>FALSE</LeadOff>
         <BaselineSway>FALSE</BaselineSway>
         <ExcessiveACNoise>FALSE</ExcessiveACNoise>
         <MuscleNoise>FALSE</MuscleNoise>
         <LeadDataCRC32>4028696151</LeadDataCRC32>
         <WaveFormData>
qv+q/6r/qv+p/6j/p/+m/6T/pP+k/6T/o/+i/6H/oP+f/57/nf+c/5v/mv+Z/5j/lv+W
/5b/lv+T/5L/kf+Q/4//jv+N/4z/iv+K/4r/iv+K/4r/iv+K/4j/iP+I/4j/hv+G/4b/
hv+F/4T/g/+C/37/ff99/33/ev96/3v/e/95/3n/ef93/3T/cf9s/2j/Zv9m/2f/aP9n
/2X/ZP9j/2H/Yf9j/2T/Y/9i/2D/Xv9b/1r/V/9V/1P/Uf9Q/0//Tv9N/0z/S/9I/0j/
SP9I/0b/Rv9G/0b/RP9E/0T/RP9C/0L/Qf9B/z//QP9A/0D/Pv8+/z//P/88/zz/PP88
/zz/Ov81/zP/N/9D/1//iP+y/97/GgBmALIA7AAWAS0BNAEsAQoBwABaAN//Uv/N/mb+
HP75/QT+Iv45/k/+Zv59/pr+uv7X/uv+9v7+/gj/Dv8Q/xX/Fv8Y/xr/Hf8c/x7/Hv8f
/yD/H/8h/yL/Iv8i/yP/I/8j/yX/Jf8l/yb/J/8n/yf/Kf8p/yr/K/8s/yv/K/8r/y3/
Lv8v/y//L/8w/zH/Mf8y/zP/M/80/zT/Nf82/zf/OP85/zr/O/88/z//Qf9C/0P/Rv9I
/0j/Sv9N/03/UP9S/1b/WP9a/1v/X/9h/2P/Zf9q/2z/b/9y/3b/eP98/3//gv+F/4j/
i/+P/5H/lf+Y/5z/nv+g/6L/pP+m/6b/qP+r/6z/rf+t/6//rv+u/67/rv+u/6//sP+x
/7D/r/+u/6z/q/+q/6f/pf+j/5//nP+Z/5f/lP+R/5D/jf+K/4f/hv+E/4L/gP9+/33/
ff98/33/fP97/3r/fP97/3v/e/97/3v/e/97/3z/fP98/3z/fP99/37/fv+A/4D/gP+A
/4L/gv+B/4H/g/+D/4P/g/+F/4X/hf+F/4b/h/+I/4n/i/+L/4v/jP+O/47/jv+O/4//
kf+S/5P/lf+V/5b/lv+Y/5j/mf+Z/5v/m/+b/5z/nv+e/57/nv+g/6H/of+h/6L/ov+i
/6L/o/+k/6X/pf+n/6b/pv+n/6r/q/+s/6z/r/+w/7H/sv+y/7P/tP+1/7j/uP+6/7r/
uv+6/7j/t/+3/7f/uP+6/73/v//B/8H/wf+//7//vf+5/7b/uP+4/7n/uv+6/7n/uf+5
/7v/u/+9/77/wP/A/7//vv+//77/u/+5/7v/uf+4/7f/uf+5/7n/uf+4/7j/uP+4/7n/
uv+7/7z/vP+8/7z/vP++/77/vf+9/7//wP/A/8D/wv/C/8P/w//E/8T/xP/E/8b/xv/F
/8P/yf/X//P/GgBEAHAArAD2AEIBfAGkAb0BxAG6AZQBSgHgAGcA3P9d//r+tv6Z/qj+
xP7Z/vH+CP8h/0D/YP99/5X/pP+s/7T/vP/A/8X/yP/M/87/0f/S/9L/0v/T/9T/1//Z
/9r/2v/c/93/3f/d/9//3//f/+D/4//j/+P/5f/l/+b/5//o/+n/6f/p/+v/7P/t/+3/
7f/u/+//7//w/+//7//w//D/8//0//X/9v/3//j/+f/6//v//f/+////AAACAAIABAAH
AAcACgAMAAwADgAQABEAFQAXABkAGwAdAB4AIAAiACQAJgAqAC0ALgAxADQANwA5ADsA
PwBCAEYASABKAEwATABOAE4AUABPAFAAUQBRAE8ATgBOAE4ATwBOAE4ATgBPAE4ATQBM
AEsASQBHAEMAPgA7ADYAMgAuACsAJwAjAB8AGwAXABMAEQAOAAsACAAFAAMAAgAAAPz/
+v/4//b/9f/z//L/8f/w/+//7v/t/+7/7v/u/+7/6//r/+v/6v/q/+r/6v/q/+r/6v/p
/+n/6f/p/+n/6f/p/+n/6f/p/+v/6//r/+v/6f/p/+n/6v/q/+r/6v/q/+j/6f/p/+n/
6//r/+z/7P/q/+r/6//r/+v/6//r/+z/7P/s/+z/7P/q/+v/6//r/+r/6v/q/+r/6f/q
/+v/6//r/+r/6v/r/+z/7f/u/+7/8P/w//L/8v/y//L/8v/y/+7/7f/t/+3/7f/u//D/
8f/z//P/8//x/+//7f/p/+b/5f/k/+T/5P/k/+P/4//j/+H/4f/j/+T/5v/m/+X/5P/h
/+D/3f/b/9v/2f/Y/9f/1f/V/9X/1f/S/9L/0v/S/9L/0v/S/9L/0P/Q/9D/0P/Q/9D/
z//P/9H/0v/S/9L/0v/S/9P/0//Q/9D/0P/Q/87/0P/P/9H/0//b/+//EAA2AF4AjgDQ
ABoBYAGSAbUByAHKAboBiAEwAcMAQgC3/zr/3P6j/pr+sP7F/tn+8P4L/yb/Qv9f/3f/
jP+c/6b/sP+2/7v/wP/C/8b/yf/K/8r/yv/L/8z/zf/P/9D/0P/Q/9H/0f/R/9P/0//T
/9T/1//X/9f/2f/b/9z/3f/e/93/3f/d/9//3v/f/9//3//i/+P/4//k/+X/5f/m/+b/
5//o/+n/6v/p/+r/6//s/+7/8f/z//X/9v/4//j/+v/7//v//v8AAAQABgAIAAkACQAL
AA0ADwATABQAFgAYABoAHAAgACMAJgApACwALwAvADEANQA4ADgAOgA8AD4APgBAAEAA
QgBDAEQARQBFAEcARgBGAEYARwBGAEYARgBCAEAAPgA8ADoAOQA4ADUAMgAvACoAJgAi
AB8AGwAXABMADwALAAcAAwAAAP3/+v/3//X/9P/y//L/8P/u/+z/6//p/+j/5//k/+P/
4v/h/+L/4v/i/+L/4f/h/+H/4P/g/+D/4P/g/+D/4P/f/9//3//f/9//3//g/+H/4v/j
/+H/4f/h/+H/3//f/9//4P/i/+L/4v/i/+T/5f/l/+X/5f/l/+b/5v/m/+b/5//n/+f/
5//n/+j/6P/o/+j/6P/q/+v/6//r/+z/7P/s/+z/7f/u/+//7//v/+7/7v/v//L/8f/y
//L/8v/y//L/8P/v/+//7//v//D/8v/z//T/9f/2//X/8//x/+3/6v/p/+j/6P/o/+n/
6f/q/+v/6f/p/+v/7P/u/+7/7f/s/+v/6v/n/+X/5f/j/+L/4f/g/9//3v/d/93/3v/f
/+D/4P/g/+D/4P/g/+D/4P/g/+D/4P/f/9//3//g/+D/4P/e/97/3//f/+D/4P/g/+D/
4v/i/+H/4f/f/+P/9f8YAEIAbACcAN4AKgF0AaoBzwHkAeoB4AG2AWoBAwGGAPv/dv8K
/8P+sP7C/tv+7f4G/x3/Nv9Q/2//i/+g/7D/uv/E/8z/z//S/9b/2v/d/97/4P/g/+H/
4v/j/+X/5v/m/+b/5//n/+f/6f/p/+n/6v/s/+3/7v/x//P/9P/1//b/+f/5//n/+//8
//3//f/9/wAAAQABAAIABQAFAAYABgAJAAoACwAMAA0ADgAPABAAEwAVABYAFwAaABwA
HAAeACEAIQAkACYAJgAoACoAKwAtAC8AMQAzADcAOAA6ADwAQABCAEYASQBMAE8AUgBV
AFUAVwBbAF4AYgBkAGYAaABsAG4AbgBwAHEAcgBzAHMAcwByAHIAcgBxAHAAcABwAG0A
bABrAGoAZwBlAGMAXwBcAFkAVABQAEwASQBFAEEAPQA5ADUAMQAxAC4AKwAoACUAIwAi
ACAAHgAcABoAGAAZABcAFgAVABQAEwASABEAEAAQABAAEAAPAA8ADwAOAAwADAAMAAwA
DgAOAA0ADQAPAA8ADwAPAA8ADwAPAA8ADwAPAA8ADwARABEAEQASABQAFAAUABQAEgAT
ABMAEwAVABUAFgAWABYAFgAXABcAFwAXABcAGAAYABgAGAAYABoAGwAbABsAHQAeAB8A
IAAhACIAIwAjACMAIgAiACQAJAAkACQAJAAiACEAIQAhACEAIgAkACUAJQAlACUAIwAj
ACEAHQAaABgAGAAZABoAGgAZABkAGQAbABsAHQAeAB4AHgAdABwAGwAaABcAFQAVABMA
EgARAA8ADwAPAA8ADgAOAA4ADgAOAA4ADgAOAA4ADgAOAA4ADgAOAA0ADQANAA4ADgAO
AA4ADgAPAA8ADgAOAA4ADgAQABAADQALAAkADwAjAEgAcgCcAM4AEgFkAawB4gEHAhoC
HgIUAuYBlgEtAa4AHQCa/zb/9f7i/vj+Ef8l/zz/U/9q/4b/pf/B/9b/4v/o//D/+P/7
//7/AgAEAAcACAAKAAoACwAMAA0ADwAQABAAEAARABEAEQATABMAEwAUABUAFQAVABcA
FwAYABkAGgAbABsAGwAdAB4AHwAfAB8AIAAhACEAIgAjACMAJAAkACUAJgAnACgAKQAq
ACsALAAtAC8AMAAxADIANAA0ADYAOQA5ADwAPgA+AEAAQgBDAEcASQBLAE0AUQBSAFQA
VgBYAFoAXgBhAGQAZwBqAG0AbwBxAHUAeAB6AHwAfgCAAIIAhACEAIYAhwCIAIkAiQCJ
AIgAiACIAIcAhgCGAIYAgwCCAIEAgAB7AHkAdwBzAG4AawBmAGIAXABZAFUAUQBNAEkA
RQBBAD8APAA5ADYAMQAvAC4ALAAqACgAJgAkACMAIQAgAB8AHgAdABwAGwAaABoAGgAa
ABcAFwAXABYAFgAWABYAFgAWABYAFQAVABMAEwATABMAEwATABMAEwARABEAEQARABMA
EwATABQAEgASABIAEgASABMAEwATABMAEwAUABQAEgASABMAEwATABMAEwAUABQAFAAU
ABQAFAAVABUAFQAUABQAFAAUABUAFgAXABcAGQAYABgAGQAYABkAGgAaABgAGAAYABgA
GAAWABUAFQAVABMAFAAWABcAFwAXABcAFQARAA8ACwAIAAYABgAHAAgACgAJAAkACQAJ
AAkACwAMAAsACgAIAAYABQAEAAEA///9//v/+v/5//n/+f/5//n/9v/2//b/9v/2//b/
9v/2//T/9P/0//T/8v/y//H/8f/z//T/9P/0//P/8v/y//H/8P/w//D/8P/w//D/6//p
/+////8fAEgAcgCiAOIAMgF8AbQB2gHvAfYB7gHGAXwBGAGdAA4Aif8i/9r+vf7M/uj+
/f4T/yj/P/9a/3r/l/+p/7b/vv/E/8z/0P/R/9T/1v/Y/9n/2v/a/9r/2//c/9v/3f/e
/97/3P/d/93/3f/d/93/3f/e/93/3f/d/9//3f/e/9//4P/h/+H/4f/j/+P/4//i/+H/
4P/h/+H/4v/h/+H/4v/i/+H/4v/j/+T/5f/m/+f/6P/n/+n/6v/r/+r/7P/s/+7/8P/v
//H/8v/0//b/+P/5//n/+//9////AwAEAAYACAAIAAoADgARABIAFQAYABsAGwAdACEA
JAAkACYAKAAqACoALAAsAC4ALQAuAC8ALwAuACwAKwAqACkAKAAoACgAJAAiACAAHgAa
ABcAFAAPAAsABwABAPz/9v/z/+//6//n/+P/3//b/9f/1P/R/87/y//J/8j/xv/E/8L/
wP++/73/u/+6/7n/uP+3/7b/tf+y/7L/sv+y/6//r/+v/67/rv+u/67/rv+s/6z/q/+r
/6v/q/+r/6v/qf+p/6n/qf+p/6n/qf+p/6f/p/+n/6j/pv+m/6b/pv+k/6X/pf+l/6P/
o/+k/6T/pP+k/6X/pf+j/6P/o/+k/6L/ov+i/6L/oP+h/6H/of+g/6D/oP+g/6H/ov+j
/6P/pP+k/6X/p/+m/6f/qP+o/6j/qv+s/6z/rP+s/6z/rP+r/6v/q/+s/67/sf+z/7X/
tf+1/7P/sv+x/67/rP+t/67/sP+y/7P/s/+0/7X/tv+3/7r/vP++/77/vf+8/7z/vP+6
/7n/uv+5/7n/uf+7/7v/u/+7/7v/vP+9/77/v//A/8H/wv/D/8T/xf/G/8j/yP/H/8f/
yP/K/8v/zP/O/87/z//P/9D/0P/Q/9D/1P/U/9H/z//R/93/9/8eAEgAdACuAPYASAGK
AbYB0wHeAdwBwgGEASgBtQAuAKP/NP/k/rX+uP7U/u3+A/8a/zH/Tv9w/43/pf+y/7z/
xv/O/9L/1//a/9z/3v/h/+T/5v/m/+f/6P/p/+v/7P/s/+3/7//w//H/8//z//P/9P/3
//f/9//5//n/+v/7//z//f/9//3///8AAAEAAQABAAQABQAFAAYABwAHAAgACAALAAwA
DQAOAA8AEAARABIAEwAVABYAFwAYABoAGgAcAB8AHwAiACQAJgAoACoAKwAvADEAMwA1
ADkAOgA8AD4AQgBEAEgASwBMAE8AUgBVAFcAWQBdAGAAZABmAGgAagBqAGwAbABuAG8A
cABxAHEAcQBwAHAAcABvAG4AbgBuAGsAagBpAGgAYwBhAF8AWwBaAFcAUgBOAEgARQBB
AD0AOQA1ADEALQArACgAJQAiAB8AHQAcABoAGAAWABQAEgARAA8ADgANAAwACwAKAAkA
BgAGAAYABgAFAAUABQAEAAQABAAEAAQABAAEAAMAAwABAAEAAQABAAEAAQABAAEA////
//////////////8AAAAAAAAAAAAAAAABAAEAAQD/////AAAAAAAAAAABAAEAAQABAAEA
AgAAAAAAAAAAAAAAAQABAAEAAgACAAIAAgACAAIAAgABAP///v/+/////////////v/+
//7//v/+/wAAAQACAAMABAAEAAQABgAEAAMABQAEAAQABAAEAAQAAAD//////////wAA
AgADAAEAAQABAP//+//5//X/8v/y//L/8//0//L/8f/x//H/8f/x//P/9P/z//L/8P/u
/+3/7P/p/+f/5//l/+T/4//h/+H/4f/h/+D/4P/g/+D/3v/e/97/3v/e/97/3v/e/9z/
3P/b/9v/2f/a/9r/2v/a/9r/2//b/9r/2v/a/9r/2P/Y/9X/1f/d//P/FwBAAGgAmgDe
ACwBcAGgAcIB0QHQAbwBhgEqAboANQCq/zP/3P6q/qX+vP7S/uf+/f4U/y3/TP9q/4P/
lf+g/6j/sP+0/7j/uf+8/8D/wP/B/8D/wv/C/8P/xP/F/8f/yP/I/8b/x//H/8f/x//H
/8f/yP/H/8f/x//J/8f/yP/J/8r/y//L/8v/zf/N/83/zP/L/8z/zf/N/87/z//P/9D/
0P/P/9D/0f/S/9P/1P/V/9b/1v/X/9f/1//a/9z/3P/e/+H/4f/k/+b/6P/q/+z/7f/w
//P/9v/5//v//P/+/wAABAAGAAoADQAQABMAFgAZABkAGwAfACIAJAAmACgAKgAqACwA
LAAuADEAMgAzADMAMQAwADAAMAAvAC4ALgAuAC0ALAArACoAJwAlACMAHwAeABsAFgAS
AA4ACwAHAAMA///7//f/8//z//D/7f/q/+f/5f/k/+L/4P/e/9z/2v/Z/9f/1v/V/9T/
0//S/9H/0P/Q/9D/0P/P/8//z//O/9D/0P/Q/9D/zv/O/83/zf/N/83/zf/N/83/zf/N
/83/z//P/8//z//P/8//z//Q/9D/0P/Q/9D/zv/P/8//z//R/9H/0v/S/9L/0v/T/9P/
1f/V/9X/1v/W/9b/1v/W/9b/1//X/9f/2P/Y/9j/2P/Y/9j/2P/X/9X/1P/U/9X/1P/V
/9b/1v/W/9b/1v/W/9b/1//Y/9n/3P/c/9z/3v/e/9//4f/f/97/4P/g/+D/4P/e/93/
3f/d/93/3v/g/+H/4//j/+P/4f/d/9v/1//U/9b/1v/X/9j/2P/X/9f/1//Z/9n/2//c
/9r/2v/Z/9j/1f/U/9H/z//R/8//zv/N/8//z//P/8//zv/O/87/zv/Q/9D/0P/Q/9D/
0P/Q/9D/0P/Q/8//z//R/9L/0v/S/9L/0v/T/9P/0v/S/9L/0v/U/9L/0//T/9n/5/8H
AC4AWACEAMIADAFWAZABtgHNAdYBzgGoAV4B9gB5AO7/bf8G/8D+qf64/s7+4/75/hL/
Kf9E/2L/e/+R/6L/sP+6/8D/xv/J/8z/0P/S/9P/1P/W/9b/1//Y/9n/2//c/9z/3P/d
/93/3f/h/+H/4f/i/+P/4//j/+X/5f/m/+f/6P/p/+n/6f/r/+r/6//r/+v/7v/v/+//
8P/z//P/9P/0//P/9P/1//b/+v/8//7/AAABAAMABAAFAAYACAAIAAoADQANABAAEgAU
ABYAGAAZABsAHQAfACEAJQAmACgAKgAsAC4AMgA1ADYAOQA8AD8AQwBFAEkATABNAE4A
TwBQAFQAVgBWAFgAWQBaAFsAWwBbAFoAWgBaAFkAWABYAFgAVwBWAFUAVABRAE8ATQBJ
AEgARQBAADwAOgA3ADMALwArACcAIwAfAB8AHAAZABYAEwARABAADgAMAAoACAAGAAMA
AQAAAP///v/9//z/+//7//z//f/+//v/+//7//r/+v/6//r/+v/8//z/+//7//3//f/9
//3////////////9//3//f/9/////////wAAAAAAAAAAAAD+/////////wEAAQACAAIA
BAAEAAUABQAFAAUABQAGAAYABgAGAAYABgAHAAcABwAIAAgACAAIAAcACAAJAAkACwAK
AAoACwAKAAsADAAMAA0ADgAPABAAEQATABMAEwASABIAEgASABIAEgARABEAEQARABIA
FAAVABcAFwAXABUAFQATAA8ADAALAAoACgAKAAsACwAMAA0ADwAPABEAEgASABIAEQAQ
AA0ADAAJAAcABwAFAAQAAwADAAMAAwADAAQABAAEAAQABAAEAAQABAAEAAQABAAEAAQA
BAADAAMABQAGAAYABgAIAAgACQAJAAgACAAIAAgACAAKAAkABwAHAAsAHQA8AGYAkgDA
AAABTgGaAdQB/QEUAhoCEALqAZ4BNwG8AC8AqP8+//f+3v7u/gf/G/8w/0f/YP96/5n/
s//K/9r/5v/u//b/+//+/wAAAgAFAAgACgAKAAsADAANAA8AEAAQABEAEwAUABUAFwAX
ABcAGAAZABkAGQAbAB0AHgAfACAAIwAjACMAJQAmACcAJwAnACkAKwAsAC4AMQAxADIA
MgA1ADYANwA4ADkAOgA7ADwAPwBBAEIAQwBGAEgASABKAE0ATQBQAFIAVABWAFgAWQBb
AF0AXwBhAGcAaABqAGwAbgBwAHQAdwB6AH0AgACDAIUAhwCLAI4AkACSAJQAlgCaAJwA
nACeAJ8AoAChAKEAoQCgAKAAoACfAJ4AngCeAJ0AnACbAJoAmQCXAJUAkQCMAIkAhACA
AHwAeQB1AHEAbQBpAGUAYQBfAFwAWQBWAFMAUQBQAE4ASgBIAEYARABDAEEAQAA/AD4A
PQA8ADsAOQA4ADcANgA1ADUANQA0ADQANAA0ADQANAA0ADMAMwAzADMAMwAzADUANQA1
ADUANQA1ADUANQA1ADUANQA2ADYANgA2ADYANgA3ADcANwA3ADcAOAA4ADgAOAA5ADkA
OwA7ADsAPAA8ADwAPAA8ADwAPQA9AD0APAA8ADwAPAA7ADwAPQA9AD0APAA8AD0APgA/
AEAAQABCAEIAQgBCAEEAPwBAAEAAQABAAEAAPgA9AD0APQA9AD4AQABBAEEAQQBBAD8A
OwA5ADUAMgAyADIAMwA0ADQAMwAzADMAMwAzADUANgA2ADYANQA0ADMAMgAvAC0AKwAp
ACgAJwAnACcAJwAnACYAJgAmACYAJgAmACYAJgAkACQAJAAkACQAJAAjACMAIwAkACQA
JAAiACIAIwAjACIAIgAiACIAJAAiACEAHwAfACcAPwBkAJAAvADyADgBiAHMAfwBGwIq
AioCGALiAYoBGwGYAAkAkP82/wH/+v4S/yv/P/9U/2v/hP+g/7//2f/q//L/+v8CAAYA
CwAMABAAEgATABYAFgAWABcAGAAXABkAGgAaABoAGwAbABsAGwAbABsAHAAdAB0AHQAf
AB0AHgAfACAAHwAfAB8AIQAiACMAIwAjACIAIwAjACQAJQAlACYAJgAlACYAJwAoACkA
KgArACwAKwAtAC4ALwAuADAAMAAyADUANQA4ADoAOgA8AD4APwBBAEMARQBHAEsATABO
AFAAUgBUAFgAWwBcAF8AYgBlAGUAZwBrAG4AcAByAHQAdgB2AHgAeAB6AHsAfAB9AH0A
ewB6AHoAegB5AHgAeAB4AHYAdAByAHAAawBpAGcAYwBfAFsAVQBQAEsARwBCAD0AOQA1
ADEALQAqACYAIgAeABkAFwAWABQAEAAOAAwACgAHAAUABAADAAAA///+//3/+v/6//r/
+v/3//f/9//2//X/9P/z//L/8P/w/+//7//v/+//7//v/+3/7f/t/+3/6//r/+v/6//p
/+n/6f/q/+n/6P/n/+b/5v/n/+f/5//m/+X/5f/k/+T/5P/l/+X/5P/j/+L/4v/g/+D/
4P/g/+D/4f/h/+H/4f/g/9//3v/e/97/3v/d/9z/2v/Z/9n/2f/Z/9n/2P/Y/9j/2P/Y
/9n/2f/Z/9n/2P/Y/9j/2v/a/9n/2v/Y/9j/2P/Y/9T/0//T/9P/0//U/9b/1//V/9X/
1f/T/8//zf/J/8b/xv/G/8f/yP/G/8X/xf/F/8X/xf/H/8j/xv/G/8X/xP/D/8L/v/+9
/7v/uf+4/7f/t/+3/7f/t/+0/7T/tP+0/7T/tP+0/7T/sv+y/7L/sv+y/7L/sf+x/7H/
sv+y/7L/sP+w/7H/sf+w/7D/sP+w/7D/rv+t/6v/rf+7/9X//v8mAFYAkADaACgBZgGQ
AasBtAGuAZIBTAHqAG8A5P9d//D+pv6B/oj+ov65/s3+5P77/hb/NP9T/2n/eP+C/4r/
kP+U/5f/mv+c/57/n/+g/6L/ov+j/6T/o/+l/6b/pv+o/6n/qf+p/6v/q/+r/6z/q/+r
/6v/rf+t/67/r/+w/7H/sf+x/7P/sv+z/7P/s/+2/7f/t/+4/7n/uf+6/7r/u/+8/73/
vv+//8D/wf/C/8P/xf/G/8f/yP/K/8r/zP/R/9H/1P/W/9b/2P/a/9v/3//h/+P/5f/r
/+z/7v/w//T/9v/6//3//v8BAAQABwAJAAsADwASABQAFgAYABoAHAAeAB4AIAAhACIA
IwAjACMAIgAiACIAIQAgACAAIAAfAB4AHQAcABkAFwAVABEADgALAAYAAgD8//n/9f/x
/+3/6f/l/+H/3f/a/9f/1P/R/8//zv/M/8r/yP/G/8T/wf+//77/vf+8/7v/uv+5/7b/
tv+2/7b/tf+1/7X/tP+0/7T/tP+0/7L/sv+x/7H/sf+x/7H/sf+x/7H/sf+x/7H/sf+x
/7H/sf+x/7H/sv+w/7D/sP+w/7D/sf+x/7H/r/+v/7D/sP+y/7L/s/+z/7P/s/+z/7T/
tP+0/7T/tP+0/7X/tf+1/7T/tP+0/7T/s/+0/7X/tf+z/7L/sv+z/7P/s/+z/7L/tP+0
/7T/tP+0/7X/tv+3/7j/uP+4/7r/uv+5/7r/uv+6/7r/uv+4/7f/t/+3/7f/uP+6/7v/
u/+7/7v/uf+1/7P/r/+s/6z/rP+t/67/sP+v/6//r/+v/6//sf+y/7L/sv+x/7D/rf+s
/6n/p/+p/6f/pv+l/6X/pf+l/6X/pP+k/6T/pP+k/6T/pP+k/6T/pP+k/6T/pP+k/6P/
o/+l/6b/pv+m/6T/pP+l/6X/pP+k/6T/pP+m/6T/o/+h/6H/qf+//+D/CgA2AGoArAD4
AD4BcAGTAaIBogGSAV4BBAGTABAAhf8Q/7j+g/56/pD+p/69/tL+6f4E/yL/P/9Z/27/
eP+C/4r/kP+T/5b/mP+c/53/nv+g/6D/of+i/6P/pf+m/6b/pv+n/6f/p/+p/6n/qf+q
/6n/qf+p/6v/rf+u/6//sP+x/7H/sf+z/7T/tf+1/7X/tv+3/7f/uP+5/7n/uv+6/7n/
uv+7/7z/vf++/7//wP/B/8P/xP/F/8b/yP/I/8r/y//L/87/0P/S/9T/1v/X/9v/3f/f
/+H/4//k/+b/6P/s/+7/8v/1//j/+//+/wEAAwAFAAkADAAQABIAFAAWABgAGgAaABwA
GwAcAB0AHQAdABwAHAAcAB0AHAAcABwAGwAaABkAGAAVABMAEQANAAwACQAEAAAA+v/3
//P/7//r/+f/4//f/9v/2P/V/9L/zf/L/8r/yP/I/8b/xP/C/7//vf+8/7v/uv+5/7j/
t/+0/7T/tP+0/7P/s/+z/7L/sv+y/7L/sv+y/7L/sf+x/7H/sf+x/7H/sf+x/7H/sf+v
/6//r/+v/6//r/+v/7D/sv+y/7L/sv+y/7P/s/+z/7P/s/+0/7T/tP+0/7X/tf+1/7X/
tf+2/7b/tv+2/7b/tv+3/7f/t/+2/7b/tv+2/7f/uP+5/7n/t/+2/7b/t/+2/7f/uP+4
/7r/uv+6/7r/u/+7/7v/u/+8/7z/vP++/8D/wf/B/7//wf/C/8L/xP/G/8b/xv/G/8T/
w//D/8P/w//E/8b/x//J/8n/yf/H/8X/w/+//7z/vP+8/73/vv/A/7//v/+//73/vf+/
/8D/wv/C/8H/wP+//77/u/+5/7n/t/+2/7X/tf+1/7X/tf+1/7b/t/+4/7b/tv+2/7b/
uP+4/7j/uP+4/7j/t/+3/7n/uv+6/7r/uv+6/7v/u/+6/7r/uv+6/7z/vP+7/7v/vf/D
/9f/+P8iAE4AfgC8AAoBUgGIAa0BwgHEAbYBhgE0AcUARgC7/0D/4P6l/pb+qP6//tP+
7P4B/xr/Nv9V/3H/hP+S/57/qP+w/7P/tP+2/7r/vf/A/8L/wv/D/8T/w//F/8b/xv/H
/8n/yv/L/8v/y//L/8z/zv/P/9D/0//T/9T/1f/W/9f/1//X/9n/3P/d/93/3f/g/+H/
4f/i/+P/4//k/+T/5//o/+n/6v/r/+z/7f/u//H/8//0//X/9v/4//j/+v//////AgAE
AAYACAAKAAsADQAPABEAEwAZABoAHAAeACIAJAAoACsALgAxADQANwA5ADsAPwBCAEYA
SABKAEwAUABSAFIAVABTAFQAVQBVAFYAVgBXAFgAWABYAFkAWgBZAFgAVwBWAFUAUwBR
AE0ASwBJAEUAQgBAAD0AOQA1ADEALQApACUAIQAeABsAGAAXABUAFAASABAADgAMAAoA
CwAJAAgABwAEAAMAAgABAAAAAAAAAAAAAQABAAEAAAAAAAAAAAAAAAIAAgABAAEAAQAB
AAEAAQABAAEAAQABAAIAAwAEAAUABwAHAAcACAAKAAoACgAKAAwADQANAA0ADQANAA4A
DgAQABAAEQARABMAEwATABQAFAAUABQAFAAWABcAFwAXABYAFgAWABYAGQAaABsAGwAZ
ABgAGAAZABgAGQAaABoAHAAcABwAHAAeAB8AIAAhACIAIgAiACQAJAAlACUAIwAlACYA
JgAkAA==
         </WaveFormData>
      </LeadData>
      <LeadData>
         <LeadByteCountTotal>10000</LeadByteCountTotal>
         <LeadTimeOffset>0</LeadTimeOffset>
         <LeadSampleCountTotal>5000</LeadSampleCountTotal>
         <LeadAmplitudeUnitsPerBit>4.88</LeadAmplitudeUnitsPerBit>
         <LeadAmplitudeUnits>��V</LeadAmplitudeUnits>
         <LeadHighLimit>2147483647</LeadHighLimit>
         <LeadLowLimit>268435456</LeadLowLimit>
         <LeadID>V6</LeadID>
         <LeadOffsetFirstSample>0</LeadOffsetFirstSample>
         <FirstSampleBaseline>0</FirstSampleBaseline>
         <LeadSampleSize>2</LeadSampleSize>
         <LeadOff>FALSE</LeadOff>
         <BaselineSway>FALSE</BaselineSway>
         <ExcessiveACNoise>FALSE</ExcessiveACNoise>
         <MuscleNoise>FALSE</MuscleNoise>
         <LeadDataCRC32>107720502</LeadDataCRC32>
         <WaveFormData>
7P/s/+z/7P/u/+7/7v/u/+7/7v/u/+7/7v/u/+7/7v/s/+z/7P/s/+7/7v/u/+7/7v/u
/+7/7v/u/+7/7v/u/+7/7v/u/+7/7v/u/+7/7v/w//D/8P/w//L/8v/y//L/8v/y//L/
8v/y//L/8v/y//L/8f/x//H/8f/z//X/9v/3//f/9//3//P/8P/u/+z/6v/s/+z/7f/u
/+7/7v/u/+7/7v/w//D/7//v/+3/7P/r/+j/5//l/+P/4v/h/+D/4P/e/97/3v/c/9z/
3P/c/9z/3P/c/9v/2//b/9v/2//b/9v/2//b/9v/2//b/9v/3P/c/9z/3P/a/9r/2v/a
/9r/1//U/9L/0v/a/+7/CAAmAEUAcQCmANsABgElAToBQAE8ASkB+wC3AGcAEwDL/47/
Wf88/0L/U/9i/2z/d/+D/5b/q/+8/8j/zv/R/9L/0v/T/9T/1v/W/9j/2f/a/9j/2P/Z
/9n/2v/b/9v/2//d/93/3v/e/9//3//f/9//3//f/+H/4f/i/+L/4v/i/+L/4v/i/+P/
4//k/+X/5f/j/+P/5P/k/+f/5//n/+f/6f/p/+n/6v/p/+r/6//s/+3/7v/v//D/8f/y
//P/9P/3//f/+f/6//r/+//8//3//v8AAAEAAwAFAAcACQALAA4ADwARABMAFAAXABoA
HAAeACAAIgAkACYAKAAqAC0ALQAvADEAMQAyADMANAA0ADQANgA2ADYANQA1ADUANQA1
ADMAMgAwAC0AKwApACgAIwAgABwAGAAVABIADgAJAAcAAwD///3/+//4//X/8//y//D/
7v/t/+v/6f/n/+X/5f/k/+L/4f/h/9//3v/e/9z/3P/d/93/3f/c/9z/3P/c/9z/2//b
/9v/2//b/9v/2//b/9v/2//Z/9r/2v/a/9z/3P/c/9v/2f/Z/9r/2v/b/9v/2//c/93/
3f/c/9v/2f/a/9z/3P/c/9z/3P/c/9z/3P/c/93/3f/c/9z/2//b/9v/2//b/9n/2v/a
/9v/2//a/9r/2f/Z/9n/2f/a/9z/3P/d/97/4P/g/+D/4P/f/+D/4P/g/+P/4v/i/+L/
4v/i/+D/3//f/9//4f/j/+X/5v/l/+X/5f/l/+P/4P/e/9z/2v/c/9z/3f/c/9z/3P/c
/97/3v/g/+D/3//f/93/3P/b/9j/1//V/9P/0v/R/9D/0P/O/87/zv/O/87/zv/O/87/
zv/O/83/zf/N/83/zf/N/83/zf/N/8v/y//L/8v/zP/M/8z/zP/M/8z/zP/M/8r/yf/I
/8T/xv/O/+D/+v8YADkAYwCWAM0A+AAXASoBMAEsARUB5wChAE0A+f+x/3b/Q/8s/zD/
Qf9O/1r/Z/91/4j/mf+s/7r/wv/F/8b/yP/J/8r/zP/O/87/z//Q/9D/0P/R/9H/0v/T
/9P/0//T/9P/1P/U/9X/1f/V/9X/1//X/9n/2f/Y/9j/2P/Y/9n/2v/b/93/3f/e/9//
3//d/93/3v/e/9//3//f/9//4//j/+P/5P/l/+b/5//o/+f/6P/p/+r/7f/u/+//8P/x
//H/8//0//b/9//4//n//P/+////AQAEAAUABgAHAAgACQALAA0AEAATABYAGAAaABwA
HgAgACMAJgApAC0ALgAvADAALwAwADEAMgAyADAAMgAyADIAMwAzADMAMwA0ADMAMwAy
ADEALwAtACwAJwAkACAAHAAbABgAFAAPAAsABwADAAEA/f/6//f/9f/0//L/8P/v/+3/
6//p/+f/5f/k/+L/4f/g/9//3//g/+D/4P/h/+H/4P/e/93/3P/a/9r/2f/Z/9v/2//b
/9v/2//b/9v/2//b/9z/3P/c/9z/3P/c/9v/2//b/9z/3P/d/93/3f/e/93/3f/c/9v/
3f/e/+D/4P/f/97/3f/c/9z/3P/c/93/3f/c/9z/2//Z/9n/2f/Z/9v/3P/c/93/3f/c
/9z/2//b/9v/2//c/97/3v/f/+D/4P/g/+L/4P/g/+D/4P/g/97/3f/d/93/3//h/+P/
5P/j/+P/4//j/+H/3v/c/9r/2P/a/9r/2//b/9r/2f/Y/9b/1v/Y/9j/2P/Z/9j/2P/Z
/9b/1f/T/8//zv/N/8z/zP/K/8r/yv/I/8j/yP/I/8b/xv/G/8X/xf/F/8X/xf/F/8X/
xf/F/8X/xf/F/8X/xv/G/8b/xv/F/8T/w//C/8L/wf++/7z/vP/A/8z/4v8AAB8AQwBy
AKcA2gABARwBLAEsASMBAwHLAH8AKQDV/47/Uf8m/xr/Jf80/z7/S/9Z/2j/e/+M/5r/
qP+t/7L/tP+5/77/wP/C/8L/w//E/8L/wv/D/8P/xP/F/8X/xf/H/8f/yP/I/8n/yf/J
/8n/yv/L/87/z//Q/9D/0P/Q/9L/0v/S/9P/0f/S/9P/0//T/9P/1P/U/9f/1//X/9f/
1//X/9f/2P/Z/9r/2//c/97/4P/i/+T/4//k/+X/5v/n/+f/6f/q/+7/7//w//H/8P/y
//P/9f/3//n/+//9/wAAAQADAAUABgAJAAwADgAQABIAFAAWABYAGAAaAB0AHQAfACEA
IQAiACMAJAAkACYAKAAoACgAKwArACsAKwApACcAJgAkACMAIQAfAB4AHQAaABYAEgAN
AAoABgABAP3/+f/1//P/7//s/+n/5//m/+T/4v/h/93/2//Z/9f/2f/Y/9b/1f/T/9H/
0P/Q/9D/0P/R/9H/0f/Q/9D/0P/Q/9D/z//P/8//z//P/8//z//P/8//z//R/9L/0v/S
/9D/0P/Q/8//z//P/9D/0P/R/9H/0f/S/9P/0//S/9H/0//U/9b/1v/W/9b/1v/W/9T/
1P/U/9X/1f/U/9T/0//U/9X/1v/X/9n/2v/a/9v/2f/Y/9j/1//Z/9n/2f/a/9z/3P/e
/93/3P/b/9r/3P/b/9v/2//d/9//4f/i/+P/4//j/+P/4f/e/9z/2v/W/9j/2P/Z/9z/
3P/c/9z/2v/a/9z/3P/d/93/2//a/9v/2P/X/9X/0f/Q/8//zv/M/8r/yv/K/8v/zP/N
/87/zv/O/87/zf/O/8//0P/R/8//z//P/8//0f/R/9H/0f/S/9L/0v/S/9L/0v/S/9L/
1P/V/9L/zv/M/8z/2P/w/w4ALQBPAH4AtwDqABMBMAFEAUoBRQEtAfsAtQBjAA8Awv+B
/1D/Pv9J/1r/Zv9z/4H/jv+d/67/wP/M/9f/3v/i/+X/6P/q/+7/8P/x//L/9P/0//X/
9f/4//n/+f/5//v/+//8//z//f/9//3//f/+////AgADAAYABgAGAAYACAAIAAgACQAL
AAwADQANAA0ADQAOAA4AEQARABEAEQAVABUAFQAWABcAGAAZABoAHQAeAB8AIAAhACIA
IwAkACUAJQAnACgAKgArACwALQAuADAAMQAzADcAOQA7AD0AQABBAEMARQBEAEcASgBM
AE0ATgBPAFAAUgBUAFYAWQBbAF0AXwBfAGIAYwBkAGQAYgBkAGQAZABjAGMAYwBjAGUA
YwBiAGAAXQBbAFkAWABVAFIATgBKAEcARABAADsANwAzAC8ALQApACYAIwAhACAAHgAc
ABsAGQAXABUAEwARABAADgANAAwACwALAAwADAAMAA0ADQAMAAoACQAIAAgACAAHAAcA
CQAJAAkACQALAAsACwALAAsADAAMAAwADAAMAAwACwAMAA0ADwAQABEAEQARABIAEwAT
ABIAEQARABIAFAAUABIAEgASABIAEgASABIAEwAVABQAFAATABUAFQAVABUAFgAYABkA
GwAbABoAGgAZABsAGwAbABwAHAAcABwAHAAcABsAGwAbABsAHQAfACAAIQAhACEAIQAh
AB4AHAAaABgAGgAaABsAGgAaABoAGgAcABwAHgAeAB0AHQAbABoAGQAWABUAEwARABAA
DwAOAA4ADAAMAAwADAAMAAwADAAKAAoACgAJAAcABwAHAAcACQAJAAkACQAJAAkACQAJ
AAgACAAIAAgACAAIAAgACAAIAAcABAACAP7/AAAMACIAPgBdAH8ArgDnABwBQQFeAW4B
cAFpAU8BGwHVAIMALwDo/6v/fP9q/3X/iP+S/53/p/+0/8P/1P/k//D/9//6//z//f/+
/wAAAgACAAUABAAEAAQABQAFAAYABwAHAAcABwAHAAgACAALAAsACwALAAsACwANAA0A
DAAMAAwADAAOAA4ADgAPAA0ADgAPAA8ADwAPABAAEAATABMAEwATABMAEwATABQAFQAW
ABcAGAAXABgAGQAaABsAHAAdAB4AIQAhACMAJAAkACUAJgAnACgAKgArAC0ALwAxADMA
NQA2ADcAOQA7ADwAPwBCAEQASABKAEwATgBQAFIAVABXAFcAWQBbAFsAXABdAF4AXgBe
AGAAYABgAF8AXwBfAF8AYQBfAF4AXABZAFcAVQBUAE8ATABIAEQAQAA8ADcAMQAvACsA
JwAlACMAIAAdABsAGAAWABQAEwARAA8ADQALAAsACgAIAAcABwAFAAQABAACAAIAAwAD
AAIAAAD///7//v/+//3//f/9//3//f/9//3//f/9//3//f/+//7//v/8//z//P/7//3/
/f/+//7//f/9//3//v/9//3//P/7//3//v8AAAAA/v/+//7//v/+//7//v///////v/+
//3//f/9//3//f/9//7//v///wEAAAAAAP//AAABAAIABAAEAAIAAwACAAIAAgACAAIA
AgACAAEAAQABAAEAAwAFAAYABwAHAAcABwADAAAA/v/8//r//P/8//3//v/+//7//v/+
//7/AAAAAP/////9//z//f/6//n/9//z//L/8f/w//L/8P/w//D/7v/u/+7/7v/u/+7/
7v/t/+3/7f/t/+3/7f/t/+3/7f/r/+v/6//r/+z/7P/s/+z/7P/s/+z/7P/s/+n/5v/i
/+T/7v8EACAAPgBfAIsAwgD3ACIBPwFSAVgBUgE9AQ8BzQB7ACkA4f+m/3P/Wv9g/3H/
fv+I/5H/m/+q/73/0P/c/+D/4//k/+b/5//o/+r/6v/s/+3/7v/u/+7/7//v//D/8f/x
//H/8//z//T/9P/z//P/8//z//P/8//1//X/9v/2//b/9v/2//b/9v/3//f/+P/5//n/
+f/5//r/+v/7//v/+//7//3//f/9//7///8AAAEAAgADAAQABQAGAAcACAAJAAoACwAL
AA0ADgAQABEAEgATABQAFgAXABkAGwAdAB8AIQAkACUAJwApACwALwAyADQANAA2ADgA
OgA8AD4AQABDAEUARwBJAEkASgBLAEwATABMAE4ATgBOAE0ATQBNAE0ATQBLAEoASABF
AEMAQQBAADwAOAAzAC4AKwAoACQAHwAdABkAFQATAA8ADAAJAAcABgAEAAIAAQD///3/
+//5//n/+P/2//X/9P/z//P/9P/z//L/8v/x//H/8P/w//D/8P/w/+//7//x//H/8f/x
/+//7//v/+//7f/u/+7/7v/u/+7/7v/t/+//7//w//D/7//v/+//8P/x//H/8P/v/+3/
7v/w//D/8P/w//D/8P/w//D/8P/x//H/8P/w/+//8f/x//H/8f/v//D/8P/x//H/8P/w
/+//8P/x//L/9P/y//L/8//0//T/9P/2//T/9P/0//T/9P/z//P/8//z//X/9//4//f/
9//3//f/9f/y//D/7v/s/+7/7v/v//D/8P/w//D/8v/y//T/9P/z//P/8f/w//H/7v/t
/+v/6f/o/+f/5v/m/+T/5P/k/+T/5P/k/+T/5P/k/+T/4//l/+X/5f/l/+X/5f/l/+X/
5f/l/+X/5f/k/+T/5P/k/+T/5P/k/+T/5P/h/+D/3P/a/+D/8P8KACgASQBxAKIA2QAI
ASsBQAFKAUoBOwEVAdcAiwA5AOv/rP91/1L/Tv9d/27/eP+D/4//nv+x/8T/0P/Y/9n/
3P/c/9//4P/g/+L/5P/l/+b/5P/k/+X/5f/m/+f/5//n/+n/6f/q/+r/6//r/+v/6//p
/+n/6//r/+7/7v/u/+7/7v/u/+7/7//v//D/8f/x//H/8f/y//L/8f/x//H/8f/1//X/
9f/2//X/9v/3//j/+f/6//v//P/9//7///8AAAEAAQADAAQABgAHAAgACQAKAAwADQAP
ABEAEwAVABcAGgAbAB0AHwAgACMAJgAoACoALAAuADAAMgA0ADYAOQA5ADsAPQA9AD4A
PwBAAEAAPgBAAEAAQABBAEEAQQBBAEEAPwA+ADwAOwA5ADcANgAxAC4AKgAmACEAHgAa
ABUAEgAPAAwACwAHAAQAAQD///z/+v/4//f/9//1//P/8f/v/+7/7P/r/+r/6f/p/+r/
6P/o/+n/6f/n/+b/5v/m/+b/5v/l/+X/5f/l/+X/5f/l/+X/5f/l/+X/5v/m/+b/5v/m
/+b/5f/l/+X/5v/m/+f/5//n/+j/6f/p/+j/5//n/+j/6v/q/+j/6P/o/+j/6P/o/+j/
6f/p/+j/6P/n/+f/5//n/+f/5//o/+j/6f/p/+j/6P/n/+f/5//n/+j/5v/m/+f/6P/o
/+j/6P/o/+n/6v/q/+r/6v/r/+z/7f/u/+7/7f/u/+z/7P/s/+z/7v/t/+3/7f/t/+//
8f/y//P/8//z//P/7//s/+r/6P/m/+j/6P/p/+r/6v/q/+r/7P/s/+7/7v/t/+3/6//q
/+n/5v/l/+P/4f/g/9//3v/e/9z/3P/c/9z/3P/c/9z/3P/c/9z/2//b/9v/2//b/9v/
2//b/9v/2//b/9v/2//a/9r/2v/a/9r/2v/a/9r/2P/X/9L/0P/U/+D/+P8YADYAWQCH
AL4A8QAWAS8BPAE8ATIBEQHZAIsANQDl/6P/bP9D/zj/Rv9X/2L/bv95/4f/mv+t/7z/
xv/K/83/zv/Q/9H/0v/S/9T/1P/V/9T/1v/W/9f/1//Y/9n/2f/Z/9n/2f/a/9r/2//b
/9v/2//b/9v/3f/d/97/3v/e/97/4P/g/+D/4f/h/+L/4//j/+P/4//k/+T/5f/l/+X/
5f/p/+n/6f/q/+v/7P/t/+7/7f/u/+//8P/x//L/8//0//X/9f/3//j//P/9//7///8C
AAQABQAHAAoACwAMAA0AEAARABMAFQAWABkAHAAeACAAIgAkACYAKAAqACwALwAxADMA
NQA1ADYANwA4ADgAOAA6ADoAOgA5ADkAOQA5ADsAOQA4ADYANQAzADEAMAAtACoAJgAi
AB8AHAAYABMAEQANAAkABwAHAAQAAQD///7//P/6//n/+f/3//X/8//x//D/7v/t/+z/
6//r/+z/7v/u/+//7//t/+z/7P/s/+7/7v/t/+3/7//v/+//7//v/+//7//v/+3/7v/u
/+7/8P/w//D/7//x//H/8v/y//H/8f/x//L/8f/x//D/7//x//L/9P/0//T/9P/0//T/
9v/2//b/9//3//b/9v/1//X/9f/1//X/9P/0//P/8//x//D/8P/v//H/8f/x//L/8f/w
//D/8P/w//D/8P/w//H/8v/y//L/8v/z//T/9f/2//b/9//3//b/9P/0//T/9P/0//P/
8//z//P/9f/3//j/+f/5//n/+f/3//T/8v/w/+7/8P/w//H/8P/w//D/8P/y//L/9P/0
//H/8f/v/+7/6//o/+f/5f/l/+T/4//i/+L/4P/g/+D/3v/e/97/3v/g/+D/4P/f/9//
3//f/9//3f/d/93/3f/d/93/3f/d/9z/3P/c/9z/3P/c/9z/3P/a/9f/1P/U/9T/3P/w
/w4ALABNAHcArADhAAwBKQE+AUQBPgEnAfcAsQBbAAcAu/98/0v/NP84/0n/Vv9i/23/
e/+K/5v/rP+6/8T/y//O/9D/z//Q/9L/1P/W/9f/2P/Y/9j/2f/Z/9r/2//b/9v/3f/d
/97/3v/f/9//3//f/9//3//h/+H/5P/k/+T/5P/k/+T/5P/l/+X/5v/n/+f/5//n/+j/
6P/q/+v/7P/t/+//7//v//D/8f/y//P/9P/3//j/+f/6//v//P/9//7//////wEAAgAE
AAUABgAHAAYACAAJAAsADwARABMAFQAUABUAFwAZABoAHQAgACIAJgAoACoALAAsAC4A
MAAzADcAOQA7ADsAPAA9AD4APgA+AEAAQABAAEEAQQBBAEEAQQA/AD4APAA7ADkANwA2
ADMAMAAsACgAJQAiAB4AGQAVABEADQALAAkABgADAAEAAAD+//z/+//5//f/9f/z//P/
8v/w/+//7f/r/+r/6v/q/+r/6//r/+v/6v/q/+r/6v/q/+n/6f/p/+n/6f/p/+r/6//s
/+3/6//s/+z/7P/s/+z/7P/r/+3/7f/u/+7/7//v/+//8P/w/+//7f/r/+v/7P/u/+7/
8P/w//D/8P/y//L/8v/z//P/8v/y//H/8f/x//H/8f/x//L/8v/z//P/8v/y//H/8//z
//P/9P/0//T/9f/2//j/+P/4//j/+f/6//j/+P/4//j/+P/4//j/+P/3//f/9//3//n/
+//8//3//f/9//3/+//4//b/9P/y//T/9P/1//j/+P/4//j/+P/4//r/+v/7//v/+f/4
//X/8v/x/+//7//u/+3/7P/q/+j/6P/o/+j/6P/o/+j/6P/o/+j/5//n/+f/5//n/+f/
5//n/+f/5//n/+f/5//o/+j/6P/o/+b/5v/m/+b/5v/l/+T/4v/g/+L/6v8AABwAOwBd
AIgAvwD2ACEBQAFUAVoBUwE9AQ0BxQBzAB0A0P+R/2D/SP9R/2L/bP93/4H/jv+f/7D/
wP/O/9n/3P/e/+H/5P/k/+b/6P/r/+z/7P/s/+3/7f/u/+//7//v//P/8//0//T/9f/1
//X/9f/1//X/9//3//j/+P/4//j/+P/4//j/+f/7//z//f/9//3//f/+//7/AQABAAEA
AQAFAAUABQAGAAcACAAJAAoACwAMAA0ADgANAA4ADwAQABMAEwAVABYAGAAZABoAGwAc
AB4AHwAhACMAJQAnACkAKgArAC0ALwAyADUAOAA6ADwAPgBAAEIARABGAEgASwBLAE0A
TwBPAFIAUwBUAFQAVABWAFYAVgBVAFUAVQBVAFcAVQBUAFIAUQBPAE0ATABHAEQAQAA8
ADkANgAyAC0AKwAnACMAIQAdABoAFwAVABIAEAAOAA0ACQAHAAUAAwADAAIAAAD/////
/f/8//z/+v/6//v/+//5//j/+P/4//b/9v/1//X/9//3//f/9//3//f/9//3//X/9v/2
//b/9v/2//b/9f/1//X/9v/2//f/9//3//j/+f/5//j/9//1//b/+P/4//j/+P/4//j/
+P/4//j/+f/5//j/+P/3//n/+f/5//n/9//4//j/+f/5//j/+P/3//f/9//3//j/+P/4
//n/+v/8//z//P/8//v/+v/6//z//P/8//z//P/7//v/+//7//3///8AAP//////////
/f/6//j/9v/0//b/9v/3//j/+P/4//j/+P/4//r/+v/7//v/+f/4//X/8v/x/+//7//u
/+3/7P/q/+j/6P/o/+j/6P/o/+j/5v/m/+b/5f/l/+X/5f/l/+X/5f/l/+X/5f/l/+X/
5f/k/+T/5P/k/+T/5P/k/+T/5P/h/+D/3P/a/+D/7v8GACQAQQBnAJgA0QACAScBQAFM
AUwBQwEhAekAnwBNAP3/uv+B/1j/Tv9d/2z/dv+B/4v/mP+p/7r/yv/W/9n/2v/c/93/
3v/g/+D/4v/j/+L/4v/i/+P/4//k/+X/5f/l/+f/5//o/+j/6f/p/+n/6f/p/+n/6//r
/+z/7P/s/+z/7v/u/+7/7//v//D/8f/x//H/8f/y//L/8//z//P/8//1//X/9f/2//f/
+P/5//r/+f/6//v//P/9//7///8AAAMAAwAFAAYABgAHAAgACQAMAA4ADwARABQAFQAW
ABcAGgAbAB0AHwAiACUAKAAqACwALgAwADIANgA4ADoAPQA9AD8AQQBBAEIAQwBEAEQA
RgBIAEgASABHAEcARwBHAEcARQBEAEIAQQA/AD0APAA3ADQAMAAsACkAJgAiAB0AGQAV
ABEADwALAAgABQADAAAA/v/8//v/+f/3//X/8//z//L/8P/v/+7/7f/t/+7/7f/s/+z/
6//r/+r/6v/q/+r/6v/p/+n/6f/p/+n/6f/n/+f/5//n/+f/6P/o/+j/6P/o/+j/5//n
/+f/6P/o/+f/5//n/+j/6f/p/+j/5//n/+j/6v/q/+r/6v/q/+r/6P/o/+j/6f/r/+r/
6v/p/+n/6f/p/+n/5//o/+j/6f/p/+j/6P/n/+X/5f/l/+b/5v/m/+f/6P/o/+j/6P/o
/+n/6v/q/+r/6//r/+v/6//s/+z/7P/q/+r/6v/q/+z/6//r/+v/6//t/+//8P/v/+//
7//v/+3/6v/o/+b/5v/o/+j/6f/p/+j/5//m/+j/6P/q/+r/6f/p/+f/5v/l/+L/4f/f
/93/3P/b/9r/2v/Y/9j/2P/W/9b/1v/W/9b/1v/W/9X/1f/V/9X/1f/V/9X/1f/V/9X/
1f/V/9X/1P/U/9T/1P/U/9T/1P/U/9T/0f/Q/8z/zP/U/+b/AAAeAD8AaQCeANMAAAEh
ATgBQAE+AS0BAwHBAG8AHQDT/5T/X/8+/z7/T/9c/2b/c/9//47/n/+y/8D/yP/L/8z/
zP/N/87/0P/S/9T/1f/W/9b/1v/X/9f/1v/X/9f/1//b/9v/3P/c/93/3f/d/93/3f/d
/9//3//g/+D/4P/g/97/3v/e/9//4f/i/+P/4//j/+P/5P/k/+X/5f/l/+X/5f/l/+X/
5v/n/+j/6f/q/+v/7P/t/+7/7//w//H/8v/z//P/9f/2//j/+f/6//v//v8AAAEAAwAF
AAcACQALAA4ADwARABMAFAAXABoAHAAeACAAIgAkACgAKgAsAC8ALwAxADMAMwA2ADcA
OAA4ADgAOgA6ADoAOwA7ADsAOwA9ADsAOgA4ADcANQAzADIALwAsACgAJAAhAB4AGgAV
ABIADwAMAAsABwAEAAEA///+//z/+v/5//n/9//1//P/8//y//D/7//u/+3/7f/u/+z/
7P/t/+3/7f/s/+z/7P/s/+z/6//r/+3/7f/t/+3/7//v/+//7//v//D/8P/w//L/8v/y
//H/8f/x//L/8v/z//P/8//0//X/9f/0//P/8//0//b/9v/2//b/9v/2//j/+P/4//n/
+//6//r/+f/5//n/+f/5//f/+P/4//n/+//6//r/+f/5//n/+f/6//r/+v/7//z/+v/6
//r/+v/9//7//v/+//7///8AAAEAAAAAAAAAAgACAAIAAgACAAEAAQABAAEAAwAFAAYA
BwAHAAcABwAFAAIAAAD+//z//v/+////AAAAAAAAAAD+//7/AAAAAP/////9//z/+//4
//f/9f/1//T/8//y//L/8P/w//D/8P/w//D/8P/y//L/8v/x//H/8f/x//H/8P/v/+7/
7f/v/+//7//v/+7/7v/u/+7/7v/u/+7/7v/s/+v/6v/o/+b/6P/2/w4AKgBJAG0AnADT
AAQBKwFGAVIBVAFLASsB8wClAE8A/f+6/4X/Wv9O/1v/av92/4H/jf+c/63/vv/Q/9r/
3//i/+T/5f/m/+b/6P/q/+n/6v/q/+r/6//r/+z/7f/t/+3/7//v//D/8P/v/+//7//v
/+//7//x//H/8v/y//L/8v/0//T/9P/1//P/9P/1//X/9f/1//b/9v/3//f/9//3//n/
+f/5//r/+f/6//v//P/9//7///8AAP//AAABAAIAAwADAAUABgAIAAkACgALAAwADgAP
ABEAFAAVABYAFwAWABcAGQAbAB0AIQAlACgALAAuADAAMgAyADQANgA5ADkAOwA9AD0A
PgA/AEAAQABAAEIAQgBCAEMAQwBDAEMARQBDAEIAQAA/AD0AOwA6ADcANAAwACwAJwAk
ACAAGwAXABMADwANAAoABgACAP///f/6//f/9f/1//P/8f/v/+3/7P/q/+n/6P/n/+f/
6P/l/+T/5P/j/+P/4v/i/+L/4v/i/+H/4f/h/+H/4f/h/+H/4f/h/+H/3//g/+D/4P/e
/97/3v/d/9//3//g/+D/4f/h/+H/4v/h/+H/4P/f/+H/4v/k/+T/4v/i/+L/4v/i/+L/
4v/j/+H/4P/g/9//4P/h/+L/4//i/+L/4f/h/+H/4P/g/9//3//f/9//4P/e/97/3//g
/+D/4P/g/+D/3//g/+D/4P/h/+H/4f/h/+L/4v/j/+P/5P/l/+X/5v/o/+j/6P/o/+j/
5//n/+f/5//p/+v/7P/t/+3/7f/t/+3/6v/o/+b/4v/k/+T/5f/m/+b/5v/m/+b/5v/o
/+j/5//n/+X/5P/l/+L/4f/f/9v/2v/Z/9j/2v/Y/9j/2P/a/9r/2v/a/9r/2v/a/9n/
2f/Z/9n/2f/Z/9n/2f/Z/9v/2//b/9v/2v/a/9r/2v/a/9r/2v/a/9r/2f/a/9b/1P/Y
/+b//P8YADcAWQCGAL0A8gAZATQBRgFKAUEBJQHvAKUATQD5/7T/d/9K/zr/Rf9U/2D/
a/95/4j/mf+s/7z/yP/P/9T/2P/b/9z/3P/c/97/3//i/+L/4v/j/+P/5P/l/+X/5f/l
/+X/5v/m/+X/5f/l/+X/5//n/+n/6f/q/+r/6v/q/+z/7P/s/+3/6//s/+3/7f/v/+//
8P/w//P/8//z//P/9f/1//X/9v/3//j/+f/6//v//P/9//7//v/+//7//v8AAAEABAAG
AAgACQAKAAsADgAQABEAEwAWABcAGAAZABoAGwAdAB8AIAAjACYAKAAqACwALgAwADIA
NAA2ADkAOwA9AD8APwA+AD8AQABAAEEARABFAEYASQBJAEkASQBHAEUARABCAEMAQQA/
AD4APQA6ADYAMgAvACwAKAAjAB0AGQAVABMADwAMAAkABwAEAAIAAAD///3/+//5//f/
9f/0//L/8f/v/+3/7P/s/+r/6v/r/+v/6//q/+r/6v/q/+r/6f/p/+n/6f/p/+n/5//n
/+f/5//l/+b/5v/m/+j/6P/o/+f/5//n/+j/6P/r/+v/6//s/+v/6//q/+n/6f/q/+z/
7P/q/+r/6v/q/+r/6v/q/+v/6//q/+r/6f/r/+v/6//r/+n/6v/q/+v/6//q/+r/6f/p
/+n/6f/q/+r/6v/r/+z/7P/s/+z/7P/t/+7/7v/u/+//7//v/+//7v/u/+//7//w//H/
8f/v/w==
         </WaveFormData>
      </LeadData>
   </Waveform>
</RestingECG>
