# Supplementary material for: Detection of Left Atrial Enlargement Using a Convolutional Neural Network-Enabled Electrocardiogram
Source: Front Cardiovasc Med. 2020 Dec 17;7:609976. doi: 10.3389/fcvm.2020.609976 (PMC7773668; doi:10.3389/fcvm.2020.609976)
Supplement: Supplementary file 5 [file Data_Sheet_5.ZIP › normal4/1802035785_4341_0000000J.XML]

<?xml version="1.0" encoding="Windows-1252"?>
<!DOCTYPE RestingECG SYSTEM "restecg.dtd">
<RestingECG>
   <PatientDemographics>
      <PatientID>1802035785</PatientID>
      <PatientAge>86</PatientAge>
      <AgeUnits>Years</AgeUnits>
      <Gender>Female</Gender>
      <PatientLastName>lishunyu</PatientLastName>
   </PatientDemographics>
   <TestDemographics>
      <DataType>Resting</DataType>
      <Site>1</Site>
      <AcquisitionDevice>MAC55</AcquisitionDevice>
      <Status>Unconfirmed</Status>
      <Priority>Normal</Priority>
      <AcquisitionTime>10:08:21</AcquisitionTime>
      <AcquisitionDate>12-12-2016</AcquisitionDate>
      <CartNumber>1</CartNumber>
      <AcquisitionSoftwareVersion>009C</AcquisitionSoftwareVersion>
      <XMLSourceVersion>MAC5000 v1.0</XMLSourceVersion>
   </TestDemographics>
   <RestingECGMeasurements>
      <VentricularRate>61</VentricularRate>
      <AtrialRate>61</AtrialRate>
      <PRInterval>144</PRInterval>
      <QRSDuration>88</QRSDuration>
      <QTInterval>418</QTInterval>
      <QTCorrected>420</QTCorrected>
      <PAxis>45</PAxis>
      <RAxis>-24</RAxis>
      <TAxis>8</TAxis>
      <QRSCount>10</QRSCount>
      <QOnset>223</QOnset>
      <QOffset>267</QOffset>
      <POnset>151</POnset>
      <POffset>209</POffset>
      <TOffset>432</TOffset>
      <ECGSampleBase>500</ECGSampleBase>
      <ECGSampleExponent>0</ECGSampleExponent>
   </RestingECGMeasurements>
   <Diagnosis>
      <Modality>Resting</Modality>
         <StatementCount>2</StatementCount>
         <LabelText>12SL ��ϳ���</LabelText>
      <DiagnosisStatement>
         <StmtFlag>ENDSLINE</StmtFlag>
         <StmtText>�������</StmtText>
      </DiagnosisStatement>
      <DiagnosisStatement>
         <StmtFlag>ENDSLINE</StmtFlag>
         <StmtText>���� ECG</StmtText>
      </DiagnosisStatement>
   </Diagnosis>
   <Waveform>
      <WaveformType>Rhythm</WaveformType>
      <WaveformStartTime>0</WaveformStartTime>
      <NumberofLeads>8</NumberofLeads>
      <SampleType>CONTINUOUS_SAMPLES</SampleType>
      <SampleBase>500</SampleBase>
      <SampleExponent>0</SampleExponent>
      <HighPassFilter>16</HighPassFilter>
      <LowPassFilter>150</LowPassFilter>
      <ACFilter>NONE</ACFilter>
      <LeadData>
         <LeadByteCountTotal>10000</LeadByteCountTotal>
         <LeadTimeOffset>0</LeadTimeOffset>
         <LeadSampleCountTotal>5000</LeadSampleCountTotal>
         <LeadAmplitudeUnitsPerBit>4.88</LeadAmplitudeUnitsPerBit>
         <LeadAmplitudeUnits>��V</LeadAmplitudeUnits>
         <LeadHighLimit>2147483647</LeadHighLimit>
         <LeadLowLimit>268435456</LeadLowLimit>
         <LeadID>I</LeadID>
         <LeadOffsetFirstSample>0</LeadOffsetFirstSample>
         <FirstSampleBaseline>0</FirstSampleBaseline>
         <LeadSampleSize>2</LeadSampleSize>
         <LeadOff>FALSE</LeadOff>
         <BaselineSway>FALSE</BaselineSway>
         <ExcessiveACNoise>FALSE</ExcessiveACNoise>
         <MuscleNoise>TRUE</MuscleNoise>
         <LeadDataCRC32>3526989156</LeadDataCRC32>
         <WaveFormData>
OAA4ADgAOAA7ADwAPQA+AEIARABGAEgARgBGAEYARgBMAFAAVABYAFYAVABSAFAAUABQ
AFAAUABLAEgARQBCAD8APAA5ADYAMQAsACcAIgAeABwAGgAYABIADgAKAAYABgAGAAYA
BgABAP7/+//4//f/9v/1//T/9f/2//f/+P/2//T/8v/w//D/8P/w//D/7f/q/+f/5P/o
/+r/7P/u/+3/7P/r/+r/7P/s/+z/7P/u/+7/7v/u/+v/6v/p/+j/6v/s/+7/8P/t/+z/
6//q/+7/8P/y//T/8v/w/+7/7P/t/+7/7//w/+7/7v/u/+7/7//w//H/8v/v/+7/7f/s
/+z/7P/s/+z/6P/m/+T/4v/m/+r/7v/y//D/7v/s/+r/6P/o/+j/6P/p/+r/6//s/+j/
5P/g/9z/3v/e/97/3v/g/+L/5P/m/+T/4v/g/97/3v/e/97/3v/e/97/3v/e/9n/1v/T
/9D/1P/W/9j/2v/c/9z/3P/c/9n/2P/X/9b/2f/a/9v/3P/Z/9j/1//W/9f/2P/Z/9r/
3f/e/9//4P/d/9z/2//a/9b/1P/S/9D/1P/W/9j/2v/a/9r/2v/a/9r/2v/a/9r/2v/a
/9r/2v/a/9r/2v/a/97/4P/i/+T/4v/g/97/3P/c/9z/3P/c/93/3v/f/+D/3f/c/9v/
2v/b/9z/3f/e/93/3P/b/9r/3P/c/9z/3P/c/9z/3P/c/9z/3P/c/+P/4v/d/9z/3P/c
/9z/3v/e/+H/3f/b/97/4f/f/9z/4//h/+b/4v/e/+f/5P/m/+j/5P/k/+X/6P/m/+j/
5v/k/+T/5v/u//D/7f/t/+7/7v/w//n/AAD+//n/AAAAAPj/9v/1//P/8f/3//v//P/5
//P/8v/v/+v/6v/v//D/7v/q/+j/5//i/+f/6//m/97/3f/f/97/2f/d/97/3v/e/+P/
5P/i/+b/4v/e/+f/5//W/9D/2//Z/8n/1//u/+7/8v8IAB0AMQBNAGYAhACmALYAqwCg
AJwAkACFAIAAfgCAAHgAbgBuAGIATQA2ACMAHAAYABUAEAAHAPf/8P/7//j/+f/5//f/
8f/w//L/8f/s/+z/7v/u/+r/7P/s/+v/7f/v//H/8//w//P/9f/y//L/8v/w//D/8P/x
//H/9P/0//L/8//y//X/+v/5//j//f////T/7f/x//P/9v/7//f/9f/z//X/9//5//j/
/P/+//3//f/9//z/9//9/wMABQAAAAAAAgAFAAUAAwADAAgADQAPABIAEgAPAAsACwAQ
ABUAFQAVABoAHAAgACcAIgAhACcAJwAsADIANQA2ADwAPQBAAEIARQBKAE0ATgBPAFEA
UQBUAFIAUgBWAFkAVABXAGQAXgBYAFoAXQBXAFIAUQBNAEsASwBLAEgAPAAzADMAMwAu
AC0ALgAmAB0AHAAeACAAGQAWABMADwAJAA0ADQAEAAgADwAKAAYABAAEAAcABwADAP//
AgAFAAAA/P/+//3//P/9//z//f8CAP///P/+/wEA+v/3//b/9v/4//j/9f/4//3/AAD/
/wAAAgACAAEAAAD/////AQABAAMAAQABAAEA/P8AAAIA/f/5//r/9f/x//L/9P/3//X/
9v/3//z/AgD+//z/+P/2//r//f///wAA/f/4//r//f////v/9//8/wEAAAD3//L/8v/3
//r/9P/t//L/9P/1//X/9//5///////7//7/AAD5//b/+f/2//P/8//2//b/9v/2//X/
9f/3//b/8v/w//L/9P/4//r/8//w/+//6f/r/+3/7v/s/+3/9P/y/+//7f/r/+f/6f/v
/+7/8P/y/+z/5//s/+r/5f/j/+f/5f/m/+f/6P/p/+b/5f/o/+f/3v/d/9z/3v/g/+L/
5f/n/+T/4f/c/9n/4P/i/9//3//i/+P/5f/m/+L/4P/j/+P/4P/Z/9r/2//W/9n/2v/b
/9z/2v/Y/9b/1P/S/9L/0v/S/9T/1v/Y/9r/1f/S/8//zP/Q/9L/1P/W/9j/2P/Y/9j/
1f/U/9P/0v/Q/9D/0P/Q/87/zP/K/8//0//R/9P/1v/V/9T/1f/U/9T/zf/I/8j/zP/L
/8n/0f/T/9z/3P/c/9//2P/W/9T/0f/Q/9D/0v/Y/+D/5P/o/+X/5P/p/+j/5P/h/9//
3P/e/+f/7v/s/+v/8v/y/+r/5//n/+b/5f/u//X/+f/5//H/7P/l/93/3P/h/+L/4P/c
/9r/2f/U/9b/2f/T/8r/zP/P/8//y//K/8r/yf/I/8f/yP/I/8r/wv/E/8X/tf+4/9L/
yf+7/8P/yf/Q/+L/8v/2/wcAJQBBAGQAhgCOAJIAlQCIAHYAZABRAEgASABEAEAAOgAs
ABoADQAIAAEA+P/0/+//4v/b/9v/2v/b/9T/0f/N/8f/xP/E/8f/x//B/8L/xf/G/8H/
wv/B/7//v/+//7//v//A/8X/yf/I/8X/xP/B/8D/vv+//7//wv/C/8L/xf/G/8P/xv/D
/8D/yv/P/8f/w//F/8X/xv/J/8j/x//G/8n/xv/F/8H/wv+//73/vP+7/7//vf/G/8//
z//K/8r/zP/K/8n/xv/F/8n/zf/O/9D/0f/P/8z/zf/T/9f/1v/V/9v/3v/j/+v/4//h
/+b/5f/r//T/+v/+//7//f/+//7//f8AAAEAAAAHAAsADQASAA4ADAAOAA8ACgANABoA
FAANAA4AEAAJAAkACwAKAAsAAwD9//T/4v/a/9v/3P/Y/9j/2v/T/8v/yP/K/8z/xf/D
/8H/vv+5/7v/uf+u/7D/s/+s/6b/ov+n/63/sP+v/6r/rP+u/6j/ov+k/6P/ov+l/6T/
pf+q/6z/qv+t/7H/q/+p/6n/qv+n/6b/ov+k/6r/sP+y/7b/tf+0/7L/sP+t/6n/p/+j
/6f/qf+t/7H/rf+y/7X/sf+w/7L/rv+r/63/rv+w/63/q/+r/6//tP+x/7D/rf+s/6n/
p/+k/6D/pP+i/6f/rf+r/6X/n/+i/6j/qP+g/5z/nf+h/6P/nP+V/5z/oP+j/5//nf+b
/53/m/+X/5r/nP+V/5T/mf+Y/5H/kf+U/5T/kv+S/5H/kf+Y/5r/mf+a/5f/lv+X/5b/
l/+a/5//n/+b/5v/mv+W/5f/nv+c/5n/m/+b/5n/nf+f/5r/mP+W/5X/lf+f/6L/mP+V
/5j/lf+U/5P/kv+R/5T/lf+a/5v/lP+T/5L/lP+O/4z/i/+J/43/j/+P/5H/k/+S/4z/
if+K/4n/if+I/4b/hv+L/43/iP9//47/m/+Q/4v/hv+B/3z/fP98/3z/fP98/3z/fP98
/3//gP+B/4L/f/9+/33/fP97/3r/ef94/3n/ev97/3z/e/96/3n/eP92/3b/dv92/3j/
f/9//3v/d/92/3b/dP94/3r/fv97/3b/eP96/3f/cv93/3b/fP94/3b/e/92/3r/fv+A
/4T/gP+A/33/fv9//4D/f/+A/4j/iP+H/4f/iP+I/4j/j/+U/5D/jf+U/5H/iP+H/4f/
iv+N/5P/mf+X/5P/j/+O/4n/hf+B/4X/hv+E/4H/gP99/3j/ff+B/33/dv93/3v/fP95
/3z/fv99/3z/fP98/3r/jP+C/3D/d/+B/4L/iP+F/3f/ef+J/4z/hv+U/6z/w//Z//H/
EAA4AFYAXABZAE4AOgAyAC0AIAAeACgAGAACAAAA+v/l/87/x//C/7j/sf+u/6n/n/+e
/6f/o/+j/6L/n/+c/5z/n/+f/5f/lv+X/5b/mP+c/57/n/+f/5//n/+f/6D/pf+p/6j/
pf+k/6H/oP+h/6P/pP+o/6b/pP+l/6T/of+k/6H/nv+t/7f/tP+1/7X/tf+2/7n/uP+3
/7b/uf/A/8X/x//O/8v/x//E/8H/xf/D/8z/1f/Y/9b/2f/e/+D/4f/g/+H/5f/p/+r/
7P/v/+3/6v/r//T/+f/5//n/AgAIABAAGwAWABUAGwAbACAAJgApACoALgAvADIANAA5
AEAARQBIAEsATQBNAFAATwBQAFUAWQBTAFUAYQBaAFcAXABiAF8AWQBXAFIATwBPAFEA
UABGAD0APQA9ADgAOgA+ADkAMwAwADAAMAAnACQAIwAhAB0AIgAhABcAGgAhAB4AHAAc
AB4AIQAhAB0AGgAcAB4AGAAXABoAGgAaABwAHAAeACQAIQAeACAAIwAgAB8AIAAiACQA
JgAlACoAJwAmACEAHgAlACgAKgAsACsAKwAtAC0ALgAtAC4ALwAwADYAOgA3ADQANAAu
ACkALgAyADcANwAzAC8ALwAwADAAMgAyADQANgA3ADcANgA3ADQAOAA9ADwANwAyADYA
QABCADwAOgA6AD0APgA2ADEAOAA8AD8AOwA5ADcAOQA8ADsAQQBGAD8APAA/ADwAOgA7
AD8AQABCAEIAQQBBAEQARABBAEAAPgA+AEAAQAA7ADoAOwA3ADgAOwA9ADwAPwBGAEQA
QQBBAD8AOwA9AEAAPAA7ADoAOgA5AEIARAA7ADkAPQA7ADkAOQA5ADkAOgA7AEAAQQA7
ADsAOwA+ADkAOAA4ADcAOwA9AD0APwA/AD4AOAA1ADgAOQA7ADwAPAA8AEEAQwA6AD8A
PAA7AEIAQAA+ADwAOgA9AD4APwBAAEIAQgBCAEIAQABAAEAAQAA/AD4APQA8ADwAPAA8
ADwAPQA+AD8AQABCAEIAQgBCAD4APAA6ADgAOAA4ADgAPwBBAD0APQA+AEIAQgBEAEQA
RwBDAEEARABDAD8AOgA/ADwAQgA/ADwAQwBAAEIARABAAEAAQQBEAEYASgBKAEoARQBE
AEkASABJAEkASgBKAEoAUQBWAFIAUQBaAFwAVgBTAFMAUgBRAFMAVQBUAE8ATABMAEoA
RwBDAEcARwBEAEAAPgA9ADgAQABFAEEAOgA3ADkAOAAzADcAOAA4ADgAOwBCAEIAPAA8
AEIAOQAvACoAMAA/AEEAPQA7AEAATABeAHAAhQCZALUA2AD0AAgBHAEtASIBAAHqAOMA
2ADQANoA3ADGAKgApACzALAAmQCAAGgAYQBqAHEAdQBsAFsAVABTAFEATQBNAFAAVgBZ
AE8ATgBPAE4AUABUAFYAVwBVAFMAUQBPAE8AVQBaAFoAWgBaAFgAWABZAFsAXABgAFwA
WABXAFQAVgBaAFgAVgBgAGUAXQBZAFcAVQBUAFUAVgBXAFgAXQBdAF0AWgBcAF8AXwBg
AGEAYABbAGEAZwBmAGAAXwBgAF8AXwBdAF0AYwBpAGwAcABzAHEAbgBvAHIAcwBvAGsA
bwByAHcAfwB9AH8AiACLAIkAjACMAIoAkwCXAJ0AogCjAKYApwCmAKwArwCwALQArwCu
ALEAswCrAK0AuQCyAKsArACuAKcAqgCtAK0ArwCpAKUAngCOAIMAgwCDAH4AfQB+AHYA
bQBqAGoAagBhAGMAYwBiAF8AXABVAEUAQgBQAFAAUQBUAFIAUwBRAEsASQBMAE8ASgBK
AE4ATwBQAEsARgBDAEQARQBEAEgATQBFAEMAQwBEAEMAQgA+AEAARABIAEgASgBKAEgA
RQBCAEYARwBKAEsARQA/ADsANwA1ADoAPQA5AD0ARABFAEcAQQA8ADgALwAvAC8AMwA4
ADgAOAA2ADYANQA1ADQAMgA0ADAAMwA3ADUALwApACwAMAAwACgAJAAmACsALgAoACEA
JgAoACkAJgAlACQAJwAlAB8AIAAgABoAGgAgACAAHAAdACEAIgAfABwAGAAVABoAGgAX
ABYAGQAaAB0AHgAaABoAHAAZABkAGQAYABQAFAAaABcAEwARAA8ACwANABMAEAAQABAA
DgALABIAEgALAAkADQALAA0ADQANAA0ADAALAA4ADQAIAAkACgAOAA4ADgAPAA8ADQAN
AAsACwALAAoABAABAAUABwAKAAwACAAEAAUAAwAAAAMACAAJAAoACAAGAAQAAgAAAAAA
AAAAAAAAAAAAAAAA/f/6//f/9P/4//z/AAAEAAYABgAGAAYAAgAAAP7//P/7//r/+f/4
//j///////v/+f/6//z//P8AAAAAAgD9//n/+v/7//f/9////wEACgAGAAIABQD+//n/
9v/x/+7/8//6//7/BgABAP7/+f/2/wEABgAKAA8ADQAKAAcACwAQAAwACQAQABMADAAN
AA8ACwAJAAoACwANAAsACQAKAAUA///5//v//P/6//f/9v/1//D/9f/5//T/7P/s/+//
8v/v//L/9P/y//D/7//u//T/7P/i/+7/+f/v/+L/5P/l/+f/6//p/+b/6v/4/xAAHwAh
AC8ATgBuAHgAhgCjALYAqgCOAH8AeABoAGwAgAB4AGQAWgBPADwAIQAMAAYA///6//f/
8f/q/+P/3P/b/9n/1f/O/87/0f/R/8j/yP/K/8r/xf/G/8X/w//C/8H/wP+//7v/vf++
/7r/vf++/73/vv+9/73/vP++/7v/uP+4/7b/tv+6/7j/tv+9/8H/uP+z/7D/r/+v/7H/
sf+x/7H/tf+z/7H/rP+s/63/rf+u/6//sf+t/7T/u/+5/7L/sP+w/7T/tf+0/7X/uP+9
/7//wv/F/8P/wP/B/8X/x//E/8H/xv/K/9D/2f/T/9P/2v/b/9z/4v/l/+b/6v/r/+7/
8P/w//T/9v/2//z/AQAEAAoACwAOABUAGwARABMAHwAYABcAHgAmACUAIAAfABsAGQAb
AB8AIAAYABAAEQASAA4ADQAOAAYA/f8AAAQACAADAAEAAQAAAP3/AQD///T/9v////z/
+v/6//X/9f/y/+v/7f/0//v/+v/6/wAAAwAGAAkACAAJAA4AEAAOABEAFQALAAcABQAE
AAkADgAQABgAGgAcABoAGgAfACAAIAAgACQAJwAsAC8ALwAtAC0ALQAuADYAPAA7AD0A
QAA9ADsAPwBEAEoASwBMAE0AUgBYAFsAXgBfAGIAZgBnAGcAZgBsAGwAcwB7AHwAeQB2
AHwAhACEAHwAeAB+AIcAjgCMAI0AmgCkAK0AsACzALYAvQC9ALkAvAC+AL0AvgDFAMYA
wQDBAMQAxADCAMIAwQDBAMUAxADAAL4AvAC8AL4AvgC8ALwAvgC7ALIAqwCjAJgAmACe
AJsAlwCPAIcAfQB5AHkAcgBuAGoAYABXAFgAUgBIAEUASABFAEAAPQA6ADcANAAxADIA
LwAoACcAJgAoACMAIgAiACEAHgAdABoAGQAaABoAFQATABQAEwATABIAFAAUABkAGwAA
AP3/EgAZAAoACgAKAAoACgAGAAIA/v/6//j/9v/0//L/9f/2//f/+P/0//L/8P/u/+z/
7P/s/+z/7v/w//L/9P/x//D/7//u//D/8v/0//b/8f/u//L/7//t/+3/7v/w/+7/7v/s
/+z/6f/m/+j/6v/l/9//4//h/+X/4v/f/+P/2//a/9n/1v/Z/9v/3//g/+D/3v/c/9j/
1v/c/9z/2//Y/9b/0//Q/9f/3P/Y/9X/2P/W/8z/yv/J/8n/yf/M/8//z//L/8f/xP+/
/7n/s/+1/7X/sv+u/63/rf+p/6//sv+s/6P/ov+j/6P/n/+h/6H/oP+f/5//mv+m/6T/
oP+k/6X/nf+W/5L/k/+l/7H/rf+m/6j/uv/U/+v/AwAhAC4AQABoAIYAfwBeAEwATABH
AEIAOAAwADgAPAA2ACoADwDu/9n/zP/G/8n/yP+1/7H/uP+v/6n/p/+k/5//nP+c/5//
n/+W/5T/lP+S/5L/lP+U/5P/kP+P/47/jf+H/4n/iv+G/4j/iv+K/4z/if+J/4j/iv+J
/4j/iv+K/4b/iP+E/4D/h/+L/4L/ff+B/4P/hv+L/4j/hf+C/4P/hv+H/4X/iP+E/4H/
f/99/4D/ff+F/43/jf+I/4j/iv+I/4X/gP99/4T/if+L/47/i/+H/4L/gf+K/4//j/+P
/5H/kv+V/5v/lf+T/5j/l/+c/6L/pf+m/6n/qf+r/6z/rv+y/7T/tP+4/7v/vP/A/7z/
uv+8/73/tf+3/8P/vP+6/77/w/+//7v/uf+0/7H/sP+x/6//pP+V/5P/kf+K/43/kP+K
/4P/gf+C/4P/e/95/3f/dP9v/3H/b/9k/2b/bv9q/2f/Zv9m/2n/af9l/2X/av9v/2z/
ZP9k/2H/Xv9g/17/Xv9i/2b/Zv9r/3H/af9l/2P/Yv9j/2T/Yv9m/2b/Zv9i/2D/aP9s
/2//cv90/3X/eP95/3v/ef95/3n/eP9+/4L/f/+C/4b/hP+D/4b/iP+L/4n/if+J/43/
kv+U/5b/lv+Y/57/of+j/6T/pv+i/6X/qf+t/6v/qf+w/7j/uP+w/6z/tP+//8j/yP/E
/8z/0f/V/9P/0//T/9f/2P/V/9n/3P/d/+D/6f/s/+v/7f/y//T/+/8AAAQACQAOAA4A
CwAKAA0ADgARABIAEwAUABcAFQAVABcAGAAWACAALAAvADEAMgAxAC4AMQA4ADgAOwA+
AD8APwBJAEwARABBAEQAQQBHAE0AUwBZAFUAUwBVAFMAVABZAF4AZgBnAGgAagBrAG0A
bQBrAGsAcwB2AHQAdQB5AHkAegB6AH8AggCKAI8AhACDAJQAmQCMAIoAigCKAIoAjQCO
AI8AkACOAI4AjgCOAJAAkACQAJAAjACKAIgAhgCGAIYAhgCGAIUAhACDAIIAgAB+AHwA
egB4AHgAeAB/AHoAcwBwAG4AbABqAGoAaABpAGMAXwBgAGAAXQBZAF8AXQBiAF4AWgBc
AFYAVQBUAE8ATABKAEoARgBGAEIAPgA6ADoAQABAAD0APQA+AD4AOAA7ADwANAAzADoA
OgAyAC8ALwAuAC0ALAAtACsAJQAgAB4AGgAVAA0ADwANAAgAAgD+//v/9P/7/wEA/v/4
//j/+//7//f/8//u/+j/4v/p/97/7P/4/+b/2v/h/9//2v/Y/93/4//h/93/3P/i//T/
CgAfACkAOQBcAHYAggCYAK0ApgCMAHwAcwBiAFIAUABMAEAANgA4ADkAKgANAPz/+v/v
/97/3//n/97/0f/S/9X/1//X/8//zv/Q/8//yv/K/8z/zP/I/8r/yv/J/8n/yf/J/8n/
yP/N/9H/0P/M/8r/xv/E/8T/xf/F/8j/xf/C/8L/wP/D/8j/x//G/8n/y//A/7n/u/+9
/8D/xf/E/8P/wv/F/8P/wf+8/7z/vP+7/7v/u/+9/7n/wP/H/8b/wP+//8D/v/+//73/
vf/E/8n/y//O/8//zf/K/8v/0f/V/9T/0//U/9b/2v/h/93/3f/k/+X/6v/w//P/9P/1
//X/9//4//3/BAAJAAwADQAPAA8AEgARABIAFwAbABAAEQAcABQAEQAUABgAEwATABMA
EAAPAA4ADQAJAPz/8f/x//H/7P/v//L/7P/l/97/3P/a/8//0v/T/9P/0f/P/8v/vv++
/8X/wv/A/8D/wP/D/8P/v/+5/7j/t/+u/7D/tv+5/7z/uf+2/7X/uP+3/7T/tv+5/7H/
r/+v/7D/sP+w/63/sP+v/7D/rf+s/6//sP+w/7D/r/+v/7H/sf+u/6v/qv+p/6X/qv+t
/6n/p/+q/6f/pf+j/6L/ov+d/5v/m/+f/6T/ov+i/6D/oP+f/53/mv+W/5P/jv+Q/5P/
lP+R/47/lP+Z/5j/j/+K/4r/j/+S/4z/g/+G/4b/hf+B/4H/gf+F/4T/f/+B/4L/gf+C
/4n/iv+B/33/fP94/3b/dv91/3X/fP9+/33/fv98/3r/ev94/3j/eP96/3f/c/9z/3L/
bv9y/3r/ef93/3n/ef93/3v/ff96/3r/ev90/3H/eP94/3P/c/95/3n/d/91/3P/cf90
/3f/fv+B/3j/d/92/3j/ef96/3z/ff99/33/e/97/3z/ev9z/2//cf9x/3L/cv90/3T/
ef97/3r/d/98/2//Zv9s/3L/eP9+/3z/ev94/3b/ef96/3v/fP95/3j/d/92/3r/fP9+
/4D/ff98/3v/ev99/37/f/+A/4f/h/+D/4P/gf+C/4H/gv+F/4j/hP+C/4X/iP+G/4P/
hv+F/4v/iP+I/4//jP+O/4//jv+P/5H/lv+W/5r/mv+X/5T/k/+Y/5v/m/+c/57/m/+a
/6D/pP+g/53/pP+k/6H/pP+o/6v/rf+w/7P/s/+w/63/rf+r/6b/of+k/6P/pP+i/6L/
o/+h/6f/rP+o/5//nv+g/5//nv+j/6f/qv+s/6//sv+2/7L/nP+g/7v/wf+2/7L/t/+5
/7f/s//G/9z/6v8CABkAIQA5AGQAhACQAKQAswCiAJAAlACRAHoAagByAHoAbABYAFQA
TQA2ACkAKAAcAA8ACgAFAAMABgAFAAMABQAGAAUA/v/+/wEAAQD5//j/+f/4//n//P/9
//3/AQAFAAkADQAJAA0AEAAOAAwADAAKAAoADwATABYAHAAWABIAEQAOABEAGAAZABoA
IwApACIAHwAdABsAGgAbACEAJwAtADcAMgAvACkAKAAsAC8AMwA3ADUAMQA4AD8APwA6
ADoAPABAAEEAQABBAEUASQBKAEwASwBHAEIAQQBNAFcAXABhAGMAZABnAG0AbABtAHUA
dwB5AH4AgACAAIkAjQCTAJgAmACcAJ4AngCkAKcAqACsAKwArgC0ALkAsQCzAL8AuAC1
ALgAvAC3ALkAuwC6ALsAtwC1ALAAogCYAJcAlgCQAI0AjACCAHcAegCAAIYAgwCCAIEA
fwB7AHoAdQBnAGYAbQBqAGgAaABpAG0AbgBrAGYAaABqAGQAYwBmAGYAZgBmAGQAZABo
AGoAaABrAG8AbABrAGwAbgBsAGoAZQBmAGsAbgBtAG4AbABqAGcAZABoAGsAcABzAHEA
bQBrAGkAaABuAHIAbwBvAHIAbwBtAGsAbABuAGsAbABtAHIAeABzAHIAbwBuAHAAcQBx
AHAAbgBqAG0AcQBsAGUAXgBgAGwAcABsAGwAagBtAG4AZgBiAGoAbwBzAG0AawBpAGsA
aABhAGEAYABhAGQAbQBwAGcAZQBmAGQAYgBiAGEAYQBpAGoAaABoAGYAZABkAGIAYQBi
AGUAYwBiAGMAYwBgAGIAaABlAGEAZQBlAGMAZwBpAGYAZgBmAGIAXwBmAGYAYgBhAGYA
ZQBkAGMAYgBhAGQAZQBqAGsAYgBfAFwAXABdAF4AYABhAGAAXwBcAFsAXgBeAFkAVwBY
AFcAVwBWAFgAWgBhAGUAZABdAGQAbQBwAGsAZgBhAFwAWQBYAFcAVgBVAFQAUwBSAFUA
WABbAF4AWwBaAFkAWABWAFYAVgBWAFgAWABYAFgAVgBUAFIAUABSAFIAWQBZAFQAUwBT
AFQAUABQAE4ATgBMAEwAUQBWAFEASwBPAE0AVABSAFAAVQBNAEwASwBIAEoATQBSAFQA
VQBUAFMAUABRAFgAWQBZAFcAVgBUAFIAWQBeAFoAVwBdAFwAUwBSAFQAVQBWAFoAXQBd
AFkAVQBUAFEATQBJAEwASwBHAEIAPwA9ADcAOwBBAD4AOAA6ADkANwAxADEANQA2ADcA
OQBCADIALAAwAD4AOwArAC4AOAAvACUAKwAxADwATABWAGgAhQCTAKcA0gDwAAABDgEH
AfQA3ADKAL0AtgC2ALAApACYAJYAlgB/AGQAXQBYAFIAUQBEADUANwA+ADsANAAxAC0A
JwAhACAAIgAhAB0AIAAlACgAIwAiAB8AGwAYABcAFgAVABMAFwAaABgAGgAaABgAGAAV
ABUAFAAWABMAEAAQAA4ACwAOAAsACAAOABMACwAHAAUABQAGAAkABgAFAAQABwAIAAkA
BwAKAA0ADQAOAA8ACgABAAMABQAIAAYACQAOAAwACwAIAAcADAARABMAFgAVABEADAAL
ABUAGwAcAB0AGgAYABgAGwAbAB8AKgAvADMAOgA+AEAAPwA7ADkANgA5AD4AQQBCAEYA
SQBKAE4ASQBIAEsATQBEAEUAUABIAEUASABMAEcAQQA/ADoANwA3ADcANAAoAB0AHQAd
ABgAFwAYABAABwAAAP7//P/x//T/9f/1//P/7v/n/9f/1P/c/9j/1f/U/9T/1//X/9P/
1f/a/9//3P/U/9T/0f/O/87/zP/M/9D/zv/K/8v/zf/L/8v/zf/Q/8z/yP/B/8D/wf/C
/7//vv/F/8j/yv/M/8v/yf/J/8f/xf/D/8P/w/++/8L/xP+//8L/yP/I/8n/xf/E/8T/
v/++/73/wP/E/7//vv+7/7r/v//B/8L/wv/A/7z/v//D/8D/u/+2/7r/vv++/7b/sv+2
/7v/vv+4/7L/uP+7/73/uf+3/7X/t/+3/7P/tv+4/7H/sP+1/7T/r/+v/7L/sv+x/7D/
rv+t/7D/rv+p/6b/p/+o/6v/rP+p/6j/qf+l/6X/pf+k/6D/of+m/6L/nf+e/53/mv+d
/6L/oP+h/6L/nP+Z/6D/oP+b/5n/nf+b/5v/m/+b/5v/nP+d/6L/o/+g/6H/ov+m/6P/
ov+i/6H/n/+f/53/nf+j/6T/oP+f/57/nf+d/5z/m/+a/57/n/+c/53/nv+d/57/oP+g
/6D/oP+i/6L/ov+i/6X/pv+n/6j/pP+i/6D/nv+c/6P/o/+f/6L/pP+n/6j/q/+s/6//
q/+m/6j/qv+n/6P/qf+p/7D/rv+s/7H/rP+v/7D/r/+w/6//sP+u/7D/tf+6/73/wv/D
/8D/vP+5/7z/vv/A/8n/zv/K/8f/zv/T/87/0f/V/9b/1//b/9//2//V/8//zP/P/8//
z//X/9n/1v/S/9D/zv/I/8z/z//P/8r/zf/T/9X/0//X/9r/1v/U/9P/0v/c/97/1v/S
/9H/0f/Y/+D/2//N/83/3f/c/97//P8WABkAIwBDAF4AeACgALYAtQCqAJQAhgCRAIoA
dgCAAIoAdgBmAGIAQwAaAB8ANgAsAB8AHgAPAP3/+v/3//b/+f/7//v/9v/2//n/+f/w
//D/8v/y//L/9v/4//n/+P/3//b/9f/y//X/9//0//T/9P/y//L/8//1//b/+v/z/+7/
7P/o/+b/6v/o/+b/8f/3//D/7f/r/+v/7P/v//H/8//1//v/9//1//D/8P/w/+//7//v
/+3/6f/w//f/9P/u/+3/7v/0//f/+P/7////AwAEAAYAAwD9//b/8//7/wEAAgADAAUA
BgAJAA8ADgAPABcAGQAXABgAFgASABkAHQAjACgAKAAqACoAKAApACsAKwAuACsAKgAt
AC8AKgAtADoANAAsACwALQAlACIAIQAdABsAGAAXABMABgD4//f/9v/w/+z/7P/j/9n/
4//k/w==
         </WaveFormData>
      </LeadData>
      <LeadData>
         <LeadByteCountTotal>10000</LeadByteCountTotal>
         <LeadTimeOffset>0</LeadTimeOffset>
         <LeadSampleCountTotal>5000</LeadSampleCountTotal>
         <LeadAmplitudeUnitsPerBit>4.88</LeadAmplitudeUnitsPerBit>
         <LeadAmplitudeUnits>��V</LeadAmplitudeUnits>
         <LeadHighLimit>2147483647</LeadHighLimit>
         <LeadLowLimit>268435456</LeadLowLimit>
         <LeadID>II</LeadID>
         <LeadOffsetFirstSample>0</LeadOffsetFirstSample>
         <FirstSampleBaseline>0</FirstSampleBaseline>
         <LeadSampleSize>2</LeadSampleSize>
         <LeadOff>FALSE</LeadOff>
         <BaselineSway>FALSE</BaselineSway>
         <ExcessiveACNoise>FALSE</ExcessiveACNoise>
         <MuscleNoise>TRUE</MuscleNoise>
         <LeadDataCRC32>1985711332</LeadDataCRC32>
         <WaveFormData>
/P/8//z//P/9//7///8AAAMABAAFAAYABwAIAAkACgAOABIAFgAaABcAFAARAA4AEAAQ
ABAAEAAOAA4ADgAOAAsACgAJAAgABgAEAAIAAAD8//r/+P/2//L/8P/u/+z/6//q/+n/
6P/l/+L/3//c/9r/2v/a/9r/2v/a/9r/2v/Y/9j/2P/Y/9f/1v/V/9T/zv/K/8b/wv/E
/8b/yP/K/8X/wv+//7z/vf++/7//wP/D/8T/xf/G/8T/xP/E/8T/yP/K/8z/zv/Q/9D/
0P/Q/87/zv/O/87/zP/M/8z/zP/L/8r/yf/I/8f/xv/F/8T/xf/G/8f/yP/I/8j/yP/I
/8n/yv/L/8z/y//K/8n/yP/K/8z/zv/Q/9D/0P/Q/9D/zv/M/8r/yP/K/8z/zv/Q/87/
zP/K/8j/yv/K/8r/yv/L/8z/zf/O/83/zP/L/8r/yP/I/8j/yP/I/8j/yP/I/8P/vv+5
/7T/t/+4/7n/uv+7/7z/vf++/77/vv++/77/v//A/8H/wv/A/8D/wP/A/8L/wv/C/8L/
xP/G/8j/yv/H/8b/xf/E/8H/vv+7/7j/vP/A/8T/yP/F/8T/w//C/8T/xP/E/8T/xf/G
/8f/yP/H/8b/xf/E/8f/yP/J/8r/x//G/8X/xP/G/8b/xv/G/8n/yv/L/8z/y//K/8n/
yP/I/8j/yP/I/8j/yP/I/8j/xv/G/8b/xv/I/8r/zP/O/87/zv/O/87/yf/H/8X/yv/I
/8X/xf/M/8v/yf/J/8r/zf/O/8//2P/Y/9D/0//W/9j/2P/Y/9j/2f/Y/93/3v/c/9f/
2//e/97/3//e/93/4f/i/+P/4//k/+n/6v/m/+H/5P/k/9//3f/c/9n/1//X/9f/1f/X
/9X/0P/M/8z/z//N/87/z//P/8v/yP/H/8b/yv/H/8T/xf/E/8D/v//A/8H/wv/D/7//
wf/E/8z/x/+5/73/yP/C/7r/uP+4/7//2v/n/93/2f/m//X/AwASABwAIQAqADEAOgBI
AEIAFwDb/53/df9p/2b/bf9//4T/h/+V/6L/q/+x/7b/tf+4/7//w//L/8//0P/R/9L/
z//L/8j/xf/F/8P/xv/G/8T/x//K/8b/yv/O/9D/zf/L/83/zf/N/8//z//P/9D/zv/Q
/9H/0//S/9L/0//S/9L/1P/Q/87/0//W/9b/1f/V/9H/1P/W/9D/zv/U/9T/0v/T/9f/
2P/b/9z/3f/c/9f/1f/W/9f/2v/b/97/4//i/97/3f/e/9//5P/m/+b/5f/l/+H/4f/o
/+v/7P/u/+7/7//1//f/9v/2//v/+//6//r/AAADAAcACgAHAAcABgALABAAEgAPAA4A
FwAfABoAFAAbACIAIAAaAB0AGwAXACAAJQAiAB0AGAASAA8AFAAaABwAFwANABAAFQAU
ABQAEgAWABAACQAJAAkAAgAAAAAAAAD9//z/9v/3//j/8//v/+3/6v/q/+r/7f/o/+f/
7P/t/+r/6f/q/+n/6//w/+v/5//q/+b/5P/m/+v/6f/l/+X/5v/n/+j/6v/r/+z/6//p
/+X/6P/q/+v/7v/x//H/8f/z/+7/7f/s/+v/7f/w//D/8P/u/+7/7f/r/+z/8P/x//L/
6//o/+//9P/z//T/9v/3//r//P/4//j/9//3//b/9P/0//P/8P/z//f/9//3//b/+P/4
//v/+//4//X/7//u//T/9//7/////P/2//j/+v/4//b/9v/y//D/8v/0//T/9//3//b/
9v/1//T/8v/x//P/9f/3//j/9f/1//L/7P/q/+v/7f/v//L/9v/w/+v/7v/v//D/8v/z
//P/9P/3//P/8f/0//T/7//v//D/8P/v//L/8//0//P/8//1//X/7//s/+7/7v/v/+//
7//w/+7/7P/s/+3/9P/0//L/7//w/+//8v/2//D/7//w/+//7P/m/+v/7//m/+r/7P/u
//D/7P/q/+j/5v/m/+b/5v/m/+r/7P/u//D/7f/q/+f/5P/m/+j/6v/s/+z/7P/s/+z/
6f/o/+f/5v/n/+j/6f/q/+n/6P/n/+b/5f/l/+X/7P/o/+P/4f/m/+T/4//k/+b/6P/q
/+z/9v/3/+7/8P/y//D/8P/w//D/7P/o/+r/6P/r/+v/9P/8//v/+//5//f/9v/0//L/
7//y//f/+P/0/+//8P/u/+f/5//m/+P/4f/j/+P/4f/j/+L/3P/X/9b/1v/T/9P/0//T
/83/yP/F/8f/zP/K/8j/yf/I/8T/w//C/8H/wP+//83/xf/A/8z/x/+7/7v/sv+0/8j/
xP+4/8f/2P/Z/9n/3//k//X/CQAOABgAIQAUABkAOgA4ABYA8f+9/4H/Z/9l/17/Y/9x
/3z/i/+X/5j/nf+t/7D/rf+0/8H/w/+//7v/uP+1/7L/sf+v/67/rf+u/6//tf+4/7b/
t/+4/7L/sv+0/7T/r/+x/7P/s/+z/6//rf+r/6r/qv+s/63/r/+t/6z/rP+q/6v/rv+r
/6r/rf+w/7D/r/+v/6v/rv+w/6n/pv+r/6r/qf+p/6z/rP+t/6z/q/+o/6j/qf+t/7H/
r/+r/6n/qf+r/6j/qP+q/6v/sP+y/7L/sv+x/6z/q/+z/7X/tf+2/7f/uf/A/8P/vv+8
/7//vf+8/77/xv/L/8r/zP/I/8f/w//F/8f/xv/G/8j/1P/f/9X/zP/Q/9T/2P/U/9n/
2f/U/9r/3P/W/9n/2v/a/93/3f/g/9//1//L/87/0//S/8//zP/P/8j/xP/H/8r/xv/B
/77/u/+1/7T/rv+v/7D/q/+n/6X/ov+i/6T/qf+m/6T/qP+o/6T/of+i/6H/o/+n/6P/
oP+k/57/mv+a/53/mP+T/5L/kv+U/5b/mf+b/53/nf+c/5n/lv+W/5X/lv+V/5H/jf+L
/47/kf+U/5f/lP+W/5X/lP+R/5D/jv+L/4v/jv+O/47/iP+E/4r/jv+L/4r/iv+J/4v/
jP+H/4b/if+L/4z/jP+L/4n/hf+H/4r/if+I/4b/g/+C/4T/g/+G/4f/hf+I/4v/jf+Q
/5P/hv96/3b/cv92/3j/fP98/3j/ev98/3z/e/97/3r/ev99/37/fv9//37/ff98/3r/
e/9//4D/fv94/3f/d/93/3z/gP96/3X/d/93/3f/eP93/3X/dP91/3L/cf91/3b/cv9z
/3X/dv9y/3L/cP9u/3D/cf90/3X/cf9u/3D/cP9u/2v/aP9m/2n/av9t/3H/dP9y/27/
af9p/2f/af9s/2f/Z/9p/2n/Zv9g/2X/b/9u/2r/Zv9i/17/YP9g/2D/YP9g/2D/YP9g
/2D/YP9g/2D/Xv9e/17/Xv9e/17/Xv9e/1//YP9h/2L/X/9e/13/XP9f/2D/Yf9i/2D/
YP9g/2H/Yf9o/2L/W/9b/2D/Yv9j/2b/av9r/2z/a/9y/3P/av9s/27/bf9s/2//cv91
/3b/d/90/3D/af9x/3j/fP+B/33/e/96/3j/ef95/3r/f/+C/37/fP+A/3v/c/9u/2r/
av9r/27/cf9v/3H/cf9s/2b/Zv9m/2P/Z/9p/23/a/9l/2H/XP9c/13/XP9j/2b/Zf9l
/2X/Zf9n/2f/Z/9n/2r/cv9j/1n/X/9k/2r/bv9q/2T/a/98/4n/hf+B/4z/l/+d/6r/
tv/B/9L/5f/6//z/2v+p/3H/M/8T/xf/Hv8n/zX/NP8r/zn/Vv9f/1n/XP9n/2z/a/9v
/3n/fP98/3z/fP99/33/fv9//3r/d/95/3j/ef99/4H/fv+B/4T/hf+B/4H/g/+D/4P/
hv+H/4j/iv+M/47/j/+R/5D/kP+R/5D/j/+Q/4v/iP+P/5b/mv+d/6D/nf+h/6T/n/+c
/6H/oP+i/6f/r/+0/7P/sP+t/6j/qv+t/7P/uf+9/7//w//J/8j/xP/D/8T/yP/O/9H/
0v/V/9f/1f/X/9v/2//Z/9j/3//l//D/9//w/+7/8f/v/+//8P/3//v//v8CAAAAAQAD
AAkADwASABAAEAAaACMAHgAYAB8AJgAlAB4AIAAdABsAJAApACYAKAAmACMAIwAnAC4A
MQAtACIAJAAoACYAJQAiACUAHgAZABsAHQAYABUAFAATAA8ADQAGAAYABgAHAAUABQAE
AAQABAAHAAIAAAAEAAQAAAD//wAA//8BAAUAAQD+/wIAAQAAAAMACQAKAAcACAAKAAsA
DAAOAA8AEQARABAADQAQABIAEwAWABsAGwAbAB0AHAAdAB4AHwAeACAAHwAeAB4AHgAd
ABsAHQAiACQAJgAbABQAFwAYABsAHgAiACUAJQAmACEAIAAmACkAKwAsACgAJQAgACEA
KwAtAC8AMAAuACwALQArACsAKwAoACoAKQApACoAKwAqACgALgA0ADQANAA2ADQAMwA2
ADkAOgA6ADkANwA2ADgAOAA3ADcAOQA5ADkAOAA3ADkAOAA0ADIAMwA1ADcAOQA8ADUA
LwA0ADcAOgA+ADwAOQA3ADcANgA1ADkAOgA3ADcAOAA4ADUANgA1ADQANQA3ADsAPQA5
ADYAOAA4ADUAMwAxADAANAA0ADYAOQA8ADoANgAxADMAMwA3ADwANwA1ADUAMwAsADgA
OwA3AEAAPQA8ADsAOgA4ADgAOAA4ADoAOgA6ADoAOQA4ADcANgA1ADQAMwAyADMANAA1
ADYAOQA6ADsAPAA5ADgANwA2ADQANAA0ADQANAA0ADQANAA2ADcAOABAADsANQAyADYA
NwA3ADkAPAA5ADgANwA+AEEAOgA+AEIAQgBCAEIAQgBAAD4AQgBCAEQAQQBHAEwATABN
AEwASwBKAEoASgBJAEsATwBPAEoASwBQAFIATwBKAEgARABBAD8APQA5ADkAOwA4ADYA
OAA4ADUANQA1ADgANQAzADMAMQA0ADAALAAzADQAMgAzADAALwAuAC0AKwA3ADYALAAt
AC8AKwAsADYAOAAyAC4ANQA6AD0ARwBXAGAAYwBrAH4AjACLAJAAowDEAMwApAB1AEcA
CwDj/+P/6P/n//H/BAAXAB8AHAAfACMAKAAvADwASwBLAD0AOwA6ADkAOAA8AD8AQwBH
AEQAQQBDAEIARQBJAE0ASgBIAEgARgA/AEEARQBHAEkASwBLAEsATABOAFAAUQBTAE4A
TABLAEgASABKAEYARABIAEwATQBNAEsARQBGAEYARgBGAE4AUABMAEsATQBMAFAAUABQ
AE4ATQBNAFAAUwBQAE0ATABNAE8ATABMAE4ATwBUAFYAVgBZAFsAWQBbAFwAWwBYAFYA
WABZAF8AYQBhAGIAaABpAGQAYgBmAGcAbQByAHEAcwBzAHcAewB8AHgAdgB+AIUAfQB2
AHwAggCDAH4AggCBAHcAfAB9AHYAegB6AHkAewB6AHwAegBxAGYAaABsAGoAZQBiAGUA
XgBVAFUAVQBOAEsASgBJAEUAQQA6ADoAOgA9AD0APwBAADoAOAA5ADIAMAA0ADQAMAAx
ADQANQA5ADkAMQAqACoAKAAmACgALQAtACkAKQAqACcAJAAiAB8AJQAnACgAJwAlACQA
IgAiACcAJwAnACkAIwAfABsAFwAVABgAGAAYABsAHgAgACEAHgAeABsAGAATABAAFwAc
ABgAFgAVABMAEwAUAA8ADgATABUAFgAWABEADQAHAAcADgAPABAAEAAQABAAEwATAAwA
BwD///z/AAADAAcACwAEAP7/AAACAP///v////z/+P/6//z//P/7//n/9v/0//f/+P/4
//n/+//7//v/+v/6//3//f/6//P/8f/w/+//8v/2//D/6//v/+//7//w//L/8f/x//P/
8P/v//P/9P/r/+n/6P/m/+X/6P/p/+r/5v/l/+b/5f/k/+T/6f/s/+v/6f/n/+b/5//m
/+f/6f/s/+z/6v/n/+P/3//f/+D/3f/d/9//3//c/9z/4f/l/+r/5//k/+H/3v/d/9z/
2//a/9j/2P/Y/9j/2P/Y/9j/2P/a/9z/3v/g/97/3v/e/97/3P/a/9j/1v/T/9L/0f/Q
/9T/1v/Y/9v/2//i/9z/1f/U/9j/2f/Z/9j/2v/Z/9j/2//k/+f/4P/j/+b/5v/m/+T/
4v/g/9z/5P/m/+f/5f/k/+T/4f/f/+f/7f/0//r/9v/z//H/8//z/+7/6//u/+//6//q
/+r/5f/h/9//3f/d/+H/4//g/9n/1v/T/83/0P/T/9j/1//S/8//y//M/8n/xv/L/8z/
yf/J/8n/yf/G/8X/xP/D/8r/zP/L/83/x/++/7r/uP+4/8j/z//I/8P/yf/Z//T/AwD/
//z/CAAZABoAGwAuAEQATAA9ABcA2f+V/3X/cP9h/1n/bv97/33/iP+R/5P/mP+n/6j/
pf+l/6n/qv+q/6r/qv+r/6v/rP+t/6j/pf+n/6b/pP+n/6r/pv+m/6j/qP+j/5//nf+Z
/5X/mv+d/6D/pP+i/6L/of+h/57/nv+f/57/nv+g/5z/mv+c/57/nf+b/5j/k/+V/5b/
lf+U/5v/nP+X/5X/lv+U/5j/mv+c/5z/mP+X/5n/m/+b/5n/mf+b/5v/mP+Y/5r/nv+k
/6f/qP+r/6v/p/+n/6r/q/+q/6r/rf+v/7b/uf+1/7T/uP+3/7b/uP/A/8X/x//K/8f/
x//H/8v/z//Q/8z/zP/W/9//3P/a/+X/8P/u/+j/6//p/+j/8v/4//b/9P/y/+//7//5
/wIABwAFAPr//v8EAAQAAQD+/wEA+v/3//v////8//3//v////3/9//w//D/8P/y//P/
9v/4//L/8P/x/+r/7P/y//T/8v/2//r//P8BAAgABQADAAgACAAGAAgADQAIAAMAAgAC
AAYACgAPABMAGAAZABkAFwAZABoAGgAcACMAJQAnACsAKgArACwALQAwADYAOQA8AD8A
QgBEAEUASQBQAFQAWABWAFQAXABiAGQAZgBpAGsAcAByAG4AbgB2AHsAfwCCAIYAhwCG
AIsAkQCRAJEAkACSAJQAmQCbAKEApwCqALIAuwDBAMgAzwDJAMIAwwDEAMUAxgDJAMgA
xwDKAM0AzgDNAM0AzADMAMwAzADLAMsAyQDJAMkAyADEAMUAwwC+ALMArQCoAKMApACm
AJ4AlwCRAIsAhQCAAHoAdQBxAG8AZABdAFsAVgBOAE0ATQBMAEcASABHAEYAPwA5ADUA
LwAsACoALQAuACwAKQAmACQAIQAeAB0AHQAfAB4AGwAXABgAFwAaAB4AGQAZABsAGwAO
AAoAFQAXAAwADAAMAAwADAAHAAQAAQD+//v/+v/5//j/+v/8//7/AAD9//r/9//0//b/
9v/2//b/+P/4//j/+P/2//b/9v/2//j/+v/8//7/+v/4//b/9P/y//L/+f/z/+//7P/w
//H/8//1//j/+P/z//D/9f/0/+z/7//y//L/7v/s/+r/6P/p//D/8//1/+7/8P/x/+//
8P/v/+7/7v/s/+r/5//l/+f/5//i/9//3v/c/9X/0f/N/8n/xv/F/8b/xf/I/8n/w/++
/73/vP+3/7f/t/+5/7j/tv+2/7X/tf+w/6v/rv+u/6v/q/+r/6n/p/+l/6P/o/+o/6T/
o/+n/6n/pP+m/6r/ov+k/7f/wv+//73/x//Y/+H/8/8EAP7/+/8OACMANAA0ABwA8/+7
/4P/U/9F/1T/Y/9t/3L/c/93/37/g/+L/5b/m/+W/5n/pf+d/53/nP+b/5r/nP+d/5//
of+d/5v/nv+e/5z/n/+i/57/nf+e/53/l/+U/5P/kP+N/5D/kf+S/5T/kv+S/5H/kf+Q
/5L/lf+W/5P/kv+L/4b/i/+O/47/jf+P/4v/jv+Q/4r/hv+K/4j/iP+J/43/jv+N/4z/
i/+I/4f/h/+K/43/jf+L/4v/jf+K/4b/hf+G/4v/kP+S/5L/k/+T/4//j/+X/5n/mf+a
/5n/mf+e/5//mf+W/5j/lf+V/5j/of+n/6j/qv+m/6X/o/+n/6v/rP+m/6T/rP+z/63/
qP+w/7j/tv+w/7P/sf+s/7L/tP+u/7D/rv+r/6v/sP+2/7j/s/+m/6b/qP+k/6L/oP+k
/57/mv+d/6D/nP+Y/5b/lP+P/43/hv+G/4b/g/9//33/ev97/3z/gP98/3v/gP+B/37/
e/98/3v/ff99/3f/cv90/3X/dP93/33/ef91/3X/dv91/3T/dP9z/3b/d/93/3X/ef9+
/4L/iP+J/4n/if+L/4v/i/+L/4v/jf+S/5T/lv+U/5T/k/+R/5f/nv+i/6b/pP+i/6r/
sP+w/7D/sf+x/7n/vv+9/8D/wP/B/8H/wP/E/8X/xP/J/87/zf/M/8r/0v/Y/+H/5//p
/+n/5v/o/+7/8f/1//n/9//y//X/+P/8//7/AgACAAEABAAHAAgADwAVABoAIAAiACIA
IQAhACQAJQAmACYAKQAvADIAMgAyADMANQA3AEAASABGAEUARgBFAEQARABKAE0AUQBX
AFYAVwBdAGAAWABXAFcAVgBYAF4AYgBmAGgAaQBsAG0AbwBwAHYAegB+AH8AgACCAIIA
gACAAIEAiQCMAI0AjQCLAIkAiwCOAJAAkwCYAJsAmgCSAJsApQCmAKMAoACdAJoAnACe
AKAAogCkAKQApACkAKMAogChAKAAngCcAJoAmACXAJYAlQCUAJAAjgCMAIoAiACIAIgA
iACGAIYAhgCGAH8AewB3AHoAeAB1AHUAfAB3AHEAbQBqAGoAagBqAHIAcwBqAGwAbgBp
AGYAYwBgAGAAXgBiAGIAWwBTAFQAVABTAFMAUQBPAFAAUABQAE8ASQBJAEUAPAA6AD4A
PwA7ADQAMAAqACUAIgAhAB4AHwAdABgAFAAUABEADQAMAAsABwD///j/8//z//b/8v/u
//X/9v/0//X/7v/p/+T/3//j/9//5v/u/+H/1//Z/9j/1P/S/9T/3P/l/+r/6//r//H/
AgATABcAFgAeACUAJgAzAEoAVABCAB0A8/+7/4X/bf9w/3H/df+G/5f/of+o/63/s/+y
/63/tv/D/8X/w//F/8b/x//I/8T/wf+//73/vf+7/77/vv/A/8P/xv/C/8H/wv/B/7v/
vf+//7//v/++/73/vP+8/7z/vv+//8H/vf+8/7z/uv+6/7z/uP+2/7b/tv+z/6//sv+x
/7f/vP+3/7T/uf+4/7P/sf+y/7D/sP+w/7D/rv+t/63/sP+z/7P/sf+x/7P/s/+w/7D/
sv+z/7j/uv+6/73/vf+5/7n/vP+9/7z/vP+9/7//xv/J/8j/yP/N/83/yP/I/87/0f/V
/9j/1f/V/9X/2//h/+T/4P/g/+r/8//u/+j/7//2//P/7P/u/+v/5//u//H/7P/u/+7/
7f/v//H/9P/z/+v/4f/k/+n/6P/m/+T/6P/i/9n/2f/Z/9L/1P/U/9T/0f/P/8j/yP/I
/8b/w//C/8D/wP/A/8P/vv+5/7r/t/+w/7T/uP+6/7//wP+5/7P/tP+0/7L/tP+5/7X/
sf+x/7L/s/+0/7b/t/+4/7f/tf+x/6//sP+w/7L/tf+1/7X/t/+y/7H/sP+v/63/sP+w
/7D/r/+w/7D/r/+s/6z/qf+m/6D/nP+i/6b/pP+k/6X/pf+l/6b/of+g/6D/n/+d/5r/
mv+Z/5b/mf+d/53/nf+c/5v/mv+c/5v/lv+T/43/jP+O/4//kf+T/47/iP+K/4z/jP+M
/47/jP+G/4b/hv+E/4L/gf9//37/gv+C/4H/gf+C/4P/hP+E/4T/h/+H/4T/f/99/3z/
e/9//4T/f/97/3//f/9//4D/gv+B/4H/g/99/3v/fv9+/3v/e/98/3z/fP9+/37/fv9+
/3//gv+D/4L/gP+D/4T/hv+F/4T/hP+C/4D/gP+B/4P/gv9//3v/fv99/4D/hP+A/3//
gP9//3z/fv+D/3n/cP93/3z/gf+G/4T/gv+A/37/gf+E/4f/iv+H/4T/gf9+/4D/gv+E
/4b/h/+I/4n/iv+M/4z/jP+M/4v/iv+K/4r/lP+P/4n/hv+M/4//kf+V/5j/mP+Y/5j/
oP+i/5r/nf+j/6T/pf+m/6X/pP+h/6T/pv+n/6X/rP+y/7P/tf+1/7P/tP+0/7T/sP+v
/7L/sf+t/6v/r/+w/63/rf+u/63/rv+x/7T/tf+2/7X/r/+q/6z/rP+p/6n/rP+x/7D/
sP+v/63/sP+s/6r/rv+u/6v/r/+x/7P/tf+2/7f/uP+8/7j/sf+1/8P/yP/K/8z/yv/O
/9P/0v/b/+v/+f8KABEAEQAgADYAQQA+AE8AcABsAEwAKQD1/7f/k/+P/5T/m/+p/7T/
vf/L/9b/2//f/+j/7f/q/+//+////wQABgAIAAoABwAFAAQAAwABAP//AgACAAUACQAN
AAoADAAQABIADwAPABEAEQARABIAEwAUABYAGQAeACIAJwAfABwAGgAWABsAIgAjACYA
JgAoACcAJQAnACMAJgAoACgAKAAwADIALAArAC0ALAAxADQANwA4ADcANwA6AD0APAA5
ADgAOQA9ADwAPgBCAEMASABKAEoATgBPAEwATQBUAFcAWABaAFkAWQBeAF8AXwBiAGoA
bQBpAGgAbQBvAHQAegB6AH0AegB9AIAAgAB+AH4AiACRAI0AiACQAJgAlwCQAJIAjwCL
AJIAlQCQAJQAlgCXAJsAnwCkAKUAnwCTAJQAlwCUAI4AiACIAH4AfQCDAIkAiACGAIQA
ggB9AHgAcABvAG4AbwBtAG0AbABtAG4AcgBuAGgAagBoAGIAYwBmAGcAawBsAGcAYwBm
AGYAZABmAGsAagBnAGgAagBpAGgAaABnAGoAawBrAGkAaABoAGcAaABrAGsAawBtAG0A
bQBtAG0AbQBwAHAAcABvAHAAcABvAG4AcABvAG4AawBqAHMAegB2AHQAcwBxAHIAcgBs
AGoAbwBxAHIAcgBxAG8AawBtAHEAcQBxAHAAbQBsAG4AbQBxAHMAcgB2AHUAcwByAHEA
bABmAGgAagBtAG4AcQBwAGwAbABsAGoAawBrAGoAagBsAGwAawBrAGgAZwBmAGQAZgBr
AG0AbABoAGcAZwBnAGoAbgBoAGMAaABpAGoAbABqAGkAaQBrAGUAYwBmAGYAZABlAGcA
aABmAGgAaABoAGgAaQBsAG0AZwBiAGIAYABhAGEAYQBiAGEAXgBdAF0AYgBiAGAAXQBe
AF0AYABkAGAAXwBgAF8AXgBeAF8AYwBsAGcAZABhAF4AXABcAFwAXABZAFgAVwBWAFQA
VABUAFQAVgBYAFoAXABaAFoAWgBaAFcAVgBVAFQAUwBSAFEAUABOAE4ATgBOAE4ATgBV
AE8ASQBGAEoASwBNAFEAVgBYAFUAUgBXAFYATABPAFIAUgBRAFAATwBOAE4AVABWAFcA
UQBWAFoAWwBfAF8AXwBgAF4AXABZAFcAWwBbAFYAUwBUAFQATwBNAEwASQBHAEcASQBH
AEkASQBCAD4APgA+ADsAOwA7AD0ANgAyADAALQAyAC4AKgAuACsAJQAiAB8AIQAjACUA
JwAzACoAIAAjAC8ALwAkACAAJAAiACAAIwAoADMAPQBDAFQAaQBnAGQAdgB9AHgAfwCK
AJYAiABhACsA9f/R/73/sv+3/83/2v/Z/9//7v/x//n/BgD9//L//f8LAAsACQAIAAcA
BgAIAAcABwAHAAYABQAJAAoABgAHAAgAAgD+//7//P/1//n//f///wEA/v/9//z//P/7
//z//P/9//f/9P/y/+7/6v/q/+T/4P/k/+j/6f/p/+b/4f/j/+T/3f/a/9//3v/d/9//
5P/m/+X/5P/j/+D/3f/b/9z/3f/f/9//4f/l/+P/3v/c/9z/3//k/+b/5v/j/+H/2//Z
/+P/5//p/+z/5//j/+T/4f/j/+b/7v/x/+//8P/3//v/9//2/+//6//u//X//P8AAPj/
9v/+/wUA/P/2//3/BAABAPj/+P/z//D/+P/8//j/+v/4//X/9f/3//z//f/3/+r/7P/w
/+7/6P/k/+b/3v/W/9f/2P/S/9b/2P/a/9n/0P/E/7//uv++/7//wv/E/8D/vv+//7j/
uf++/7//vP+5/7r/uf+7/8D/u/+3/7r/uf+4/7v/wf/A/73/vv/A/7v/uP+2/7P/uf+7
/7z/u/+6/7r/uf+6/77/v//A/8P/wf/B/8H/wf+8/7z/uf+2/7z/wv/H/8v/xv/G/8P/
wP+5/7b/vf/C/8D/wP/B/8H/wv/E/8D/wP/A/7//vf+6/7v/u/+5/73/w//D/8P/wv/B
/8D/wv/B/8L/w//B/8T/xP/F/8f/yf/H/8L/xf/I/8T/wP++/7j/uf++/8P/xv/E/8P/
wf/A/7//vv+8/7v/u/+7/7v/uv+4/7v/u/+4/7b/tf+1/7X/tP+2/67/p/+r/63/r/+y
/7P/s/+0/7f/tf+z/7b/tv+z/7P/tP+0/7T/tv+2/7b/s/+z/7X/tf+0/7T/uf+8/7j/
tf+y/7D/rv+s/6z/rf+1/7j/uf+5/7b/sf+w/7D/sv+1/7r/vf+4/7r/v/+7/7b/uP+4
/7j/uP+5/7r/u/+8/7//wP/B/8L/wf/A/7//vv++/77/vv+//7//xv/A/7n/uf/A/8T/
x//K/87/z//Q/83/1P/V/8z/z//S/9L/0v/U/9b/2P/Y/9z/3P/b/9f/3//k/+b/6f/m
/+X/5f/k/+j/6f/r//H/7v/o/+T/5v/t/+3/8P/0//P/8f/x//H/7P/t/+z/5v/j/+T/
5f/j/+T/5f/o/+X/5f/l/+T/6P/l/+L/5//o/+b/5//o/+n/6P/n/+b/5f/s/+r/5f/l
/+X/5P/m/+r/6v/u//n/AAD7/wMAFQAeACEAJwAuAEQAVwBaAF8AdAB+AGoARwAhAOX/
rf+f/6b/pf+t/7z/uf+t/77/2//h/+L/6//w//P/9//1//n/+v/7//z/+v/3//X/8//0
//P/9//4//r//f8AAPz/+v/6//j/8f/y//X/9v/3//b/9f/0//T/9v/4//n/+//2//T/
8//w/+7/8P/s/+r/7//y//L/8f/u/+n/6//s/+v/6v/x//L/7P/r/+3/7P/s/+z/7P/q
/+f/5//q/+3/7P/p/+j/6f/r/+r/7P/w//P/+P/6//r/+P/1/+7/6//z//X/9f/2//T/
9f/7//3/+P/4//3//f/3//b/+//9//3/AAD9//3//P///wIAAgD6//j/AAAHAAEA/P8E
AAwACQACAAQAAQD4//7/AAD6//z/+v/3//f/9//6//n/8f/l/+b/6f/m/+D/3P/e/9b/
0P/R/w==
         </WaveFormData>
      </LeadData>
      <LeadData>
         <LeadByteCountTotal>10000</LeadByteCountTotal>
         <LeadTimeOffset>0</LeadTimeOffset>
         <LeadSampleCountTotal>5000</LeadSampleCountTotal>
         <LeadAmplitudeUnitsPerBit>4.88</LeadAmplitudeUnitsPerBit>
         <LeadAmplitudeUnits>��V</LeadAmplitudeUnits>
         <LeadHighLimit>2147483647</LeadHighLimit>
         <LeadLowLimit>268435456</LeadLowLimit>
         <LeadID>V1</LeadID>
         <LeadOffsetFirstSample>0</LeadOffsetFirstSample>
         <FirstSampleBaseline>0</FirstSampleBaseline>
         <LeadSampleSize>2</LeadSampleSize>
         <LeadOff>FALSE</LeadOff>
         <BaselineSway>FALSE</BaselineSway>
         <ExcessiveACNoise>FALSE</ExcessiveACNoise>
         <MuscleNoise>TRUE</MuscleNoise>
         <LeadDataCRC32>1202303597</LeadDataCRC32>
         <WaveFormData>
4v/i/+L/4v/h/+D/3//e/93/3P/b/9r/2f/Y/9f/1v/V/9T/0//S/8//zv/N/8z/zf/O
/8//0P/Q/9D/0P/Q/9P/1v/Z/9z/4f/k/+f/6v/s/+7/8P/y//T/9v/4//r//P/8//z/
/P/+//7//v/+////AAABAAIAAAAAAAAAAAAAAAAAAAAAAAMABAAFAAYABQAEAAMAAgAD
AAQABQAGAAgACAAIAAgACAAIAAgACAAGAAYABgAGAAYABgAGAAYABgAGAAYABgAGAAYA
BgAGAAgACAAIAAgABwAGAAUABAAHAAgACQAKAAoACgAKAAoACAAIAAgACAAIAAgACAAI
AAcABgAFAAQABwAIAAkACgAIAAYABAACAAAAAAAAAAAAAgACAAIAAgACAAIAAgACAAIA
AgACAAIAAAAAAAAAAAD+//7//v/+////AAABAAIAAQAAAP///v///wAAAQACAAAAAAAA
AAAAAQACAAMABAADAAIAAQAAAP7//v/+//7/AQACAAMABAACAAIAAgACAAEAAAD///7/
//8AAAEAAgAAAAAAAAAAAAIAAgACAAIAAQAAAP///v8AAAAAAAAAAP7//v/+//7///8A
AAEAAgADAAQABQAGAAQAAgAAAP7/AAAAAAAAAAAAAAAAAAAAAAAAAAAAAAAAAAAAAAAA
AAACAAIAAgACAAAAAAAAAAAAAAAAAAAAAAADAAQABQAGAAUABAADAAIAAQABAAEAAgAC
AAEAAQABAAQABAAHAAcABgAHAAgABgAGAAgADAAOAA4ADgAQABIAFAAUABYAFAANAAcA
BgAEAAAA///+//z/+f/5//n/+P/6//r/+P/0//b/9v/0//b/+P/4//j/9v/0//X/9v/2
//v//P/8//7//v/9//3//v/+//7//f/9////AQD///////////7//v///wEAAwAEAAAA
AQAFAAUAAwAAAAAABwALAAkABQABAAIACwATABAADgARABsAKQAzAC8AIwAcABUAEQAG
AOz/vf+M/1r/L/8f/yX/MP9B/1v/c/+N/6L/tf/N/9n/3f/i/+3/9//7//3//f/9/wAA
AAAAAAEAAgAEAAQABQAGAAYABgAGAAYACAAJAAkACQAIAAsADAAJAAgACQAKAAkACwAL
AAsACwANAA0ADQANAA0ADQAMAAwADgAOAA4ADQAKAAkACQAJAAkACgANAA4ADgANAA0A
DQAMAAsACgAIAAoACgAKAAkACwAKAAkACQALAAwADgAPAAoABwAFAAQABQAFAAUABAAG
AAYABgAFAAIA///+/////f/8//3//v/6//f/9f/0//b/9P/z//H/7//u/+//7//u/+7/
7v/u/+z/6f/p/+j/5//m/+b/6f/k/+L/4P/j/+j/6v/s/+7/7v/v/+//7f/y//j//f8A
AAMABgAGAAYABgAJAAwADAANABAAEgASABAAEAASABIAEQARABEAEgAUABQAFAAUABIA
FAAUABQAEgASABIAEgASABEAEQATABMAEwATABUAFgAXABkAGgAXABYAFgAVABIAEgAT
ABQAFAAVABUAFQAZABcAFwAXABkAGQAZABYAFQAXABcAFgAVABUAFQAVABkAGgAZABoA
FwAXABYAFwAYABgAGQAaABoAGQAXABYAGQAZABgAGAAWABYAFgAWABcAGgAbABsAGgAa
ABkAGAAWABYAFgAWABkAGQAZABsAGgAXABgAFwAYABkAGwAcABkAGQAaABkAHAAcABwA
HAAZABkAGQAYABYAGAAYABYAGwAdAB4AHAAbABsAGwAcAB8AHwAfABwAHwAgACEAIQAe
AB0AHQAcAB0AHgAfACAAHQAcABoAGQAZABoAGwAdACAAHgAfACEAHwAfAB8AHwAhACEA
IQAhAB8AHgAeAB4AHgAeAB4AIAAgACAAIAAgAB4AHgAdABwAIAAgACEAIgAeACAAIAAg
ACAAIAAgACAAIAAeAB4AHgAeAB4AHgAeAB4AIAAgACAAIAAeAB4AHgAeAB4AHgAeAB4A
HAAcABwAHAAeAB4AHgAeAB8AIAAhACIAHgAdABwAHAAdAB0AHgAfAB4AHgAhACEAIgAl
ACgAKAAkACQAJgAmACgAKAAqACwALAAsAC4ALAAnACEAIAAeABoAGQAYABYAFQAVABUA
FAATABIADwAKAAsADAALAA4AEgASABIAEAAOAA8AEAAQABUAFgAWABgAFgAVABUAFgAY
ABgAFwAXABUAFwAVABUAFgAVABMAEgAVABcAGQAaABoAFwAXACEAIQAUABIAFQAZAB8A
HQAVABwAJwAjABoAGAAhADUAPQA1ACsAKwAgABsAJwAkAA4A6f+w/2r/Pf85/z//SP9X
/2//j/+r/7T/v//R/+H/7f/2//v///8DAAQAAwACAAQABQAEAAQABAAGAAgACwAOAAwA
CgAIAAYACgALAAsACwAIAAkACAADAAMABQAHAAcABwAHAAcABwAHAAcABwAHAAcABwAG
AAYACAAIAAgABwAEAAMAAwADAAAAAAACAAIAAgABAAEAAQABAAEAAQAAAAAAAAAAAP//
/f/8//v/+//6//r/+//7//r/+f/5//r/+P/3//b/9P/1//T/8//x//H/7//v//H/7f/q
/+n/6P/i/9//3f/c/9r/2P/X/9X/0v/Q/9D/z//M/8z/zP/M/8j/xf/F/8T/w//C/8L/
xf/F/8T/w//H/8b/xv/G/8b/yP/L/83/zf/P/9T/2P/a/9j/2v/Z/9j/3f/j/+n/7P/r
/+7/8P/w/+7/7v/w//D/8//z//P/9P/x//D/7//u/+3/8P/x//L/8v/y//L/8v/x/+//
7v/v//H/8f/x//P/7//v//D/8P/w//D/8f/x/+7/7v/v//D/8P/x//H/8f/1//P/8//z
//L/8f/w/+z/6v/t/+7/7v/t/+3/7f/t/+z/7P/q/+r/7P/t/+3/7//s/+r/6f/o/+r/
6//r/+z/6//r/+r/6v/q/+r/6v/q/+r/7P/s/+v/6f/q/+r/6v/q/+r/6v/q/+v/6//r
/+3/6v/n/+j/5//k/+P/4//i/+T/5f/n/+f/6v/q/+r/6v/n/+f/5//m/+T/5v/m/+T/
4//j/+L/3v/f/9//3//g/+X/5f/l/+L/4P/g/+D/3//f/9//4P/g/97/3v/e/97/3v/e
/93/3f/f/+D/4f/j/+P/4P/g/+H/4P/f/97/3f/f/9//3//f/93/3P/c/9z/3v/e/97/
4P/g/+D/4P/g/+D/4P/f/97/4v/a/9X/3P/g/93/3P/b/9r/3P/c/9z/3P/a/9r/2v/a
/9r/2v/a/9r/3P/c/9z/3P/e/97/3v/e/+D/4P/g/+D/3f/c/9v/2v/a/9r/2v/a/9v/
3P/c/93/2//c/9z/2//b/9v/3P/c/+H/4f/i/+X/6P/o/+b/5v/o/+j/6P/o/+r/7P/s
/+z/7v/s/+f/4f/g/97/3P/b/9r/2P/V/9X/1v/W/9f/2P/U/9D/0P/Q/87/0P/S/9L/
0f/O/83/zf/P/9D/1P/W/9j/2v/a/9n/2f/a/9z/3P/a/9n/2P/Z/9j/2f/c/93/3P/c
/9z/3f/e/97/3v/f/9//4f/f/97/4v/l/+P/4f/f/9//5v/v/+//5v/i/+//AQAPAA8A
AwD3//L/9//5//D/0v+n/2z/LP8F/wX/D/8a/y//Rf9Z/3H/kP+j/63/t//F/8r/z//T
/9v/4f/h/+H/5P/l/+T/5P/k/+T/5P/l/+b/5//o/+n/6v/p/+n/6P/n/+j/6//s/+n/
6P/p/+r/6f/r/+3/7//x/+7/7f/s/+v/6v/p/+f/5v/p/+z/7//x/+3/6//q/+n/6P/o
/+r/6v/r/+v/7P/t/+7/7//w//D/7//u/+3/6//s/+z/7P/t/+//8P/y//P/8P/t/+v/
6v/v//H/8//0//H/7v/r/+f/6P/n/+j/6//p/+j/6f/q/+T/4f/f/97/4P/e/93/2//Y
/9b/1v/V/9X/1v/X/9j/2P/V/9X/1P/T/9L/0v/V/9L/0P/O/9H/1f/W/9f/2P/c/9//
4f/h/+X/6v/u//D/8//2//b/9v/6//3/AAAAAAIABgAJAAoACAAIAAoACgANAA0ADQAO
AA4ADgAOAA4ADgAQABAAEAAQABAAEAAQAA4ADQANAA8AEAARABIAFQARABEAEgASABIA
EgATABMAEgASABMAFAASABMAEwATABYAFQAWABcAFQAVABUAEgAUABcAGAAYABkAGQAZ
ABkAHAAcABoAGgAXABcAFgAXABkAGAAYABgAGgAbABsAHAAbABsAGgAaABgAGAAYABgA
GQAcAB0AHQAaABoAGQAYABoAGgAaABoAGgAZABgAGQAbABkAGwAbABwAGwAbABoAHAAd
AB8AHwAeAB4AHgAeAB8AHwAfAB4AHAAeAB4AHAAeAB8AHwAcABsAGwAbABwAHwAfAB8A
HAAdAB4AHwAfAB8AHwAgACAAHwAeAB0AHAAeAB4AHQAdABwAHAAcAB0AIAAeAB8AIQAg
AB8AHgAdAB4AHwAgACEAHwAeAB4AHgAcABwAHAAeAB8AIAAhACIAIAAeABsAGAAQABoA
IQAiACAAHgAeAB4AHgAeAB4AHgAeAB4AHgAeAB4AHAAcABwAHAAaABoAGgAaABwAHAAc
ABwAHgAeAB4AHgAcABwAHAAcABoAGgAaABoAGgAaABoAGgAaABsAHAAeAB4AHQAdAB0A
GwAaABwAGwAdACEAJQAmACcAKAArACwAKwAqACsALAAqACoALAAqACMAHQAcABoAGgAZ
ABgAFgARABEAEQAQABIAEgAQAAwADgAOAAwADgAOAA4ADgAMAAwADQAOAA4ADwAQABAA
EgAUABMAEwAUABYAFgAVABUAFQAXABUAFQAXABcAFgAWABgAGQAaABoAHAAdAB0AGwAd
ACAAHgAbAB8AHwAbABsAIAAlACMAJAAmACkAMwBDAEsAPwAvACgAJQArACwAFADn/7D/
bv8//zn/Q/9K/13/ef+V/7H/xv/T/+H/7//5/wIADQARAA0ADwAPAA8AEgAXABgAGgAc
AB4AHgAfACAAIAAgACAAIAAlACcAKAApACUAJQAjAB0AHwAhACMAIwAlACUAJQAlACMA
IwAjACMAJQAlACQAJAAmACYAJgAlACQAIwAjACMAIQAgACEAIAAiACEAIQAhACMAIwAj
ACIAIAAgACAAHwAcABoAGAAXABsAHAAeAB8AGwAZABgAGAAZABkAGQAYABUAFAATABEA
DQALAAsADQANAAwADQAOAAkABQACAAAAAAD+//3/+//4//b/9v/1//T/9P/0//T/8P/t
/+3/7P/r/+r/6v/t/+z/6v/o/+v/6//s/+3/7v/x//X/+P/5//n//v8CAAQABgAKAAsA
DAAOABEAFAAUABIAFAAVABQAFgAYABwAHgAgACEAIgAkACIAIAAeABwAGgAcABwAHAAc
ABwAHAAcAB4AHQAdAB8AHwAfAB8AIQAfAB8AIAAgAB4AHgAfAB8AHgAeAB8AIAAdAB0A
HAAbAB4AHQAeAB8AHgAdABwAGAAZAB0AHwAgAB4AHQAcABsAGwAaABcAFgAZABsAHAAf
ABwAGgAZABgAGQAZABgAGAAYABcAFQAUABQAFAAUABQAFAAWABYAFQAVABYAFgAWABMA
EgARABAADwAPAA8AEQATABEAEwATABAADwAPAA4ADAANAA8ADwAQABAAEAAQAA8ADwAP
AA4ADgAQABAADgARABMAFAASAA4ADQAMAAwADwAPAA8ADAAMAAwADAALAA4ADwARABIA
EAAQABAAEAAOAA4ADQANAA0ADgAPABEADwAKAAgABwAJAAsADQAPAA4ADQAMAAsADAAM
AA0ADgANAAwACwAMAAoACgAKAAoADQAOAA4ADgAQAAwACQAKAAwADAAMAAwADAALAAoA
CQAIAAoACgAKAAoACgAKAAoACgALAAwADQAOAAwACgAIAAYACQAKAAsADAAJAAgABwAG
AAcACAAIAAkABgAGAAUAAwAEAAUABwAIAAwADQAPABMAFQAUABEAEAATABQAFQAWABcA
GAAXABYAGAAWABEACwAMAAoACAAHAAYABAABAAEAAwACAAIAAgAAAPz//P/8//j/+v/8
//z//P/6//r/+//6//r//f/+//z//v/+//3///8AAAIAAgADAAMAAwAFAAMAAwAFAAUA
AgACAAIAAwACAAIAAgADAAcABQALAA4ACgAHAAcABQAHAA8AFAAPAAsACgAIAA0AEwAZ
ACcANQAzACIAGwAbABYADgADAOr/uP95/0X/L/8u/y3/Qf9Z/2v/gv+f/7H/v//T/97/
4f/j/+v/7f/t/+3/8P/0//T/9f/2//T/9P/1//b/+P/4//j/+P/6//v/+//7//j/+f/4
//P/8//1//f/9//2//X/9P/z//T/9f/2//f/9//3//b/9v/2//b/9v/1//L/8f/x//H/
7v/u//D/8P/v/+3/7P/r/+3/7f/t/+z/7//w//H/8f/w/+7/7P/r/+v/6v/q/+n/6P/n
/+f/6P/o/+f/5v/k/+T/5P/k/+P/4//h/+H/4//d/9r/2f/Y/9X/0//S/9L/0v/Q/8//
zf/J/8b/xf/D/8X/xv/H/8j/yP/F/8X/xP/B/8D/wP/D/8H/wP+//8P/w//E/8X/xv/I
/8v/zf/N/9D/1v/b/97/4v/m/+f/6P/s/+//8v/y//X/+P/6//r/+//8////AAADAAMA
AwAEAAYABgAGAAYABwAKAAsADAALAAoACQAIAAoACQAJAAsADQANAA0ADwAPAA8AEAAQ
ABAAEAARABEAEgASABMAFAAWABcAFwAXABwAGwAcAB0AGwAbABsAGAAYABsAHAAcAB0A
HwAhACMAJAAkACIAIgAiACMAIwAlACgAKAApACoAKwArACoAKgAuAC8ALwAwADIAMgAy
ADIANAA2ADYANQA3ADgAOAA4ADwAPgBAAEIARQBFAEUARwBJAEkATQBPAE0ASwBKAEgA
SwBNAFAAUQBRAFAATwBOAE8ATwBPAE4ATgBQAFAATgBNAE0ATABIAEkASQBJAEoASgBJ
AEgARABAAD4APAA5ADYANQA1ADQAMQAwAC8ALgAsACwAKwArACYAJAAiACEAIwAgACAA
IQAhACEAIQAhACAAHwAeAB0AHQAcABwAHAAaABoAGgAcABoAGgAaABoAGgAaABkAGAAW
ABwAHQAYABgAGAAYABgAGAAWABQAEgAQABEAEgATABQAEwASABEAEAAQABAAEAAQAA8A
DgANAAwADgAOAA4ADgAQABAAEAAQABAAEAAQABAAEAAQABAADwAOAA0ADQAMAAwADQAO
ABAADgARABEAEgAUABYAFQASABQAFgAWABYAFAAWABgAGAAWABgAFgARAAoACAAFAAIA
///+//z/+f/5//n/+P/4//j/9v/y//L/7//s/+3/7v/w//D/7v/u//H/8v/y//X/9P/0
//b/9v/z//P/9P/2//f/9//4//n/+P/1//T/9f/3//b/9v/2//X/9v/2//b////7//f/
+//6//b/9f/7//3/+f/5/wAABQAHAAQA/v8FABUAJwAzACUAEQAGAAcACQAAAOL/qf9y
/0b/Hf8R/xn/JP8z/03/Zf99/5j/q/+3/8X/0//Y/9v/4f/l/+r/6//s//D/8v/y//P/
9P/z//L/8v/y//T/9P/0//T/9P/1//X/9f/x//P/8//v/+//8f/z//P/9f/1//X/9f/3
//f/9//3//X/9f/0//T/9P/0//T/8//0//P/8//z//T/9P/2//b/9v/1//X/9f/0//P/
8v/w//D/8P/w/+//7f/s/+v/6//s/+z/7f/t/+3/6//q/+r/6f/p/+n/6P/p/+j/5//l
/+H/3f/b/9v/2P/W/9b/1v/V/9P/0v/S/9H/zv/M/8n/xP/C/8L/wf++/77/vv++/77/
u/+7/7r/uf+4/7j/u/+6/7j/tv+5/7r/uv+6/7r/vf/B/8T/xf/G/8r/zf/O/9L/1v/X
/9j/2f/b/93/3P/d/+D/4v/i/+T/5P/m/+b/5P/j/+L/4v/k/+b/6P/q/+f/6P/n/+b/
6P/o/+j/6P/q/+n/6f/r/+r/6f/o/+n/6f/p/+r/6v/q/+r/6//r/+z/7P/t/+7/7P/t
/+3/7f/v/+3/7f/t/+3/7f/t/+r/7P/v//D/8P/x//H/8f/x//P/9P/z//T/9v/3//f/
+f/7//r/+v/6//v/+//6//r//P/9//3//v8AAAAAAAAAAAIABAAEAAMABQAIAAoADAAL
AAoACQAIAA0ADwARABUAFAARABIAEQASABMAFQAWABQAFQAXABcAGgAcAB4AIAAhACEA
IQAgAB4AIAAgAB4AIwAlACYAJAAjACMAIwAkACsALQAvAC4ALgAuAC4ALQAvAC8AMAAw
ADEAMgAzADQANgA2ADUANQA2ADYANgA3ADsAOgA8AD8APgA9ADwAOwA9AD0APQA9AD8A
QABCAEQAQwBCAEEAQgBEAEYASABKAEkASABGAEQARgBKAEsATABQAE8ATgBNAEwASgBK
AEoASgBMAEwATABMAE4ATgBOAE4ATQBMAEsASgBIAEgASABIAEYARABCAEAAQABAAEAA
QAA/AD4APQA8ADwAPQA+AEAAPgA9AD0APQA8ADoAOwA5ADoAPQBAAEAAPAA8AD4APgA7
ADoAOwA8ADoAOgA8ADoANAAtACsAKAAoACcAJgAkAB4AHQAcABoAGAAYABYAEgAQABAA
DgAQABEAEAAPAAwADAANAA4ADgAPAA4ADAAMAAwACwALAAwADQAMAAoACQALAA0ACwAL
AAsACwAKAAoACQAJAAkACAAKAAkACwAPAA0ACAAIAAkACQAHAAkACwAQABMAEwAMAAYA
CQAVACUAKwAlABsAFAAVABkAGAAMAPf/0v+U/1H/Mf83/z7/Rf9Z/23/hf+g/7H/vf/N
/9f/3v/n/+v/7//1//X/9f/4//z//P/9//7//P/8//3//v/8//z//P/8/wAAAQABAAEA
//8BAAEA/f/9////AQABAAEAAQABAAEAAAD///7//f///////v/+//3//P/7//n/+v/7
//3////7//r/+//6//n/9//2//X/9v/3//j/+P/2//b/9v/1//f/9v/1//X/9P/0//X/
9f/z//H/8P/w//H/8f/x//D/7f/s/+v/6f/p/+f/5//p/+b/5P/k/+T/4P/d/9v/2v/a
/9j/1//V/9L/0P/Q/8//0P/Q/9D/0P/N/8n/yP/G/8f/xv/G/8n/xv/E/8L/xf/F/8b/
x//I/8z/z//R/9H/0//Y/9z/3v/i/+b/5//o/+j/6//u/+7/8P/0//f/+P/6//r//P/8
//3//f/9//7///8AAAEAAgD//wAA///+//z//P/8//z//f/9//7/AQD///////8BAP//
//8AAAAAAAAAAAEAAQD///7//v/+////AQACAAMAAgD///7//f/+////AAD+//3/////
//7///////////////7/+//6//f/9//2//f/+P/4//n/+v/6//n/9//2//X/9f/0//T/
9v/2//b/9v/z//T/8//x//L/9P/1//b/9P/y//D/7v/w//H/8v/1//P/8f/z//P/8P/v
/+//7v/t/+3/7v/t/+7/7v/u/+7/7//v/+//7v/v//L/8//y//P/8//y/+7/7//v/+//
8P/x//H/8f/u//D/8P/w/+//7//v//D/8P/y//L/8v/y//L/8v/x//H/8P/w//D/8f/1
//L/8v/z//X/9f/1//X/8//z//P/8//z//L/8v/y//L/8v/y//T/9P/0//T/9P/0//T/
8//y//r/9P/z//L/8P/x//L/8//0//L/8v/y//L/8//0//X/9v/4//j/+P/4//j/+P/4
//j/+v/6//r/+v/6//r/+v/6//r/+f/5//n/+//8//z//f/8//z/+//9//7/AAAEAAgA
BgAEAAQABgAHAAgACQAMAAwADAAMAA4ACgAFAP///v8AAAAAAQACAP7/+f/3//X/9P/0
//T/8v/v//D/8f/w//L/9P/0//T/9P/2//n//P/5//v/+//6//3//v/+////AgAEAAQA
AwAFAAUABwAFAAUABwAHAAYABwAIAAoADAAOAA4ADwAPABEAEQASABIAEQAVABcAEwAV
ABwAIwAjAB4AHgAnADUAPwBFAEMAOQAwAC0AKQAcAPr/xf+O/17/Q/9B/0P/Tv9p/3//
k/+x/8z/2f/n//v/AwAEAAsAEwAXAB0AHQAdACAAJQAmACgAKgApACgAKAAoACkAKgAr
ACwALgAvAC8ALwAtAC8ALwArACwALwAyADMAMQAxADEAMQAzADMAMwAzADYANwA3ADgA
NQA0ADMAMQAxADEAMgAzADQANAA2ADYAOAA3ADcANwA3ADcANwA2ADYANgA2ADUANgA2
ADYANwA2ADYANwA3ADcANQA0ADQANwA3ADcANgAzADIAMQAvADAALwAwADMALgAsACwA
LAApACcAJgAmACgAJgAlACMAHgAcABwAGwAdAB4AHwAgABwAGQAZABgAGQAYABgAGwAY
ABYAFAAXABsAHAAdAB4AIAAjACUAJQApAC4AMgA0ADMANgA2ADYAOQA9AEEAQgBDAEYA
SABIAEcARgBHAEYARgBFAEQARABFAEYARwBIAEQARgBGAEYARABEAEQARABGAEcASQBN
AEsASQBHAEcARgBHAEkASgBIAEgASQBJAEgASABJAEoATABNAE0ATQBNAEkARwBFAEgA
SQBKAEgASABLAEwATABKAEkASABHAEkASgBJAEoASgBLAEsATQBOAE4ATwBQAE8ATQBK
AEgASgBLAEsATABOAE4ATgBOAEsATABLAEkASwBMAEwATABPAFAAUQBSAFEATwBNAE0A
TgBNAFAAUQBQAE8ATwBOAEwATQBPAE8AUgBSAFIAUgBOAE0ATABKAEwAUABSAFIAVABV
AFUAUgBPAE8ATwBQAFEAUQBRAE4AUQBSAFMAUwBSAFEAUQBQAFAAUABQAFAAUQBSAFIA
UwBSAFIAUgBTAFQAUABPAE8AUQBRAFEAUQBPAE8ATwBPAFEAUABQAFAATgBOAE4AUABQ
AFAAUABQAFAAUABPAE4ATgBQAFEATgBOAE4ATgBOAE4AUABQAFAAUABPAE4ATQBMAE4A
TgBOAE4ATgBOAE4ATgBOAE4ATgBOAE0ATABLAEoASwBMAE0ATgBOAE4ATgBNAEoASQBJ
AEgASABJAEoATABKAE0ATQBOAFMAVgBWAFQAVgBYAFgAWABVAFYAVwBWAFgAWgBYAFMA
TQBMAEoASABHAEYARABBAD8APwA+AD4APQA6ADUANAA2ADQANgA4ADoAOgA4ADgAOQA6
ADoAPQA+AD4AQABAAD8APwBAAEIAQQA/AD4APQA/AD0APQA/AD8APgA+AD4AQQBCAEIA
QgBFAEEAPwBBAEIARABDAD8APwBDAEcASgBLAEUAQABCAEkAVwBlAGcAXwBXAFAARwBD
AEoASgAzAAIAvP99/2X/Zf9u/33/kf+r/8X/2v/r//3/DQAXABoAIQArADEAMwAxAC8A
MAAxADAAMAAwADEAMgA0ADYANgA2ADYANgA3ADcANgA1ADQANwA4ADUAMwA1ADcANwA1
ADUANQA1ADIAMQAwAC8AMQAxADAAMAAtACwAKwApACkAKQAqACsAKgAqACwALAArACkA
KAAnACcAJwAnACYAKAAoACgAJwAlACQAIwAjACMAIgAiACEAIQAfAB4AHgAhACEAIQAg
AB8AHgAdABsAFwATABEAEQAOAAwADAAMAAYAAwABAAAAAgAAAP///f/6//j/+P/3//P/
8v/x//D/7//t/+7/7v/s/+r/6f/r/+b/5P/i/+X/6P/q/+z/7v/u//H/8//z//P/+P/8
//7//v8AAP///v8CAAcADAAOAA8AEgAUABQAEQAQABEAEAASABMAFAAWABMAEAANAAoA
CQAMAA0ADgAOAA4ADgAOAA0ACwAKAAsACwALAAsADQAIAAcABwAGAAQABAAFAAUAAgAC
AAMABAACAAMAAwADAAcABQAFAAUABAADAAIA/v/8////AAAAAAEAAQABAAEAAAAAAP7/
/v/+//////8BAP7//P/7//r//f/9//z//P/8//v/+f/4//b/9v/2//b/9v/4//j/9//1
//T/8v/w//P/9P/1//b/9f/1//X/9//2//P/9P/z//H/7//u/+z/7f/v//L/8//y//D/
7v/s/+z/7f/u/+7/7f/u/+3/6v/u/+//7//s/+v/6//r/+z/7f/t/+3/6v/o/+j/6P/n
/+j/6f/r/+z/7P/s/+z/7P/s/+z/6//r/+j/6P/o/+n/6//o/+j/6f/p/+n/6f/p/+v/
6//r/+v/6v/o/+f/5v/n/+j/6f/s/+r/6P/m/+T/5f/m/+b/5v/m/+j/5//m/+b/6P/o
/+j/6P/q/+r/6v/q/+n/6P/n/+b/5v/m/+b/5v/m/+b/5f/l/+X/5v/m/+X/5v/n/+n/
6v/q/+n/6f/r//D/8v/y//T/9P/0//T/9P/1//b/9f/0//f/9v/y/+3/7P/q/+j/5//o
/+b/4//j/+P/4v/i/+L/3v/a/9r/2v/a/97/4v/k/+b/5P/k/+X/5v/m/+n/6v/o/+r/
6v/p/+n/6v/s/+z/7f/t/+3/7//t/+3/7//v//D/8v/0//f/9v/0//L/8f/z//n//f/6
//r//f/9//f/9//9/wAAAQABAAIABAAFAA8AHwAnACkAJQAUAAcADQAIAPT/z/+g/2b/
M/8h/yX/Kv85/1P/Z/97/5L/qf+7/8f/z//c/+X/5//t//T/9f/2//r/+//6//r/+v/7
//z//v8AAP///v/9//z//v///////////wEAAQD9//3///8BAAEAAQABAAEAAQABAAEA
AQABAAEAAQAAAAAA/v/+//7//f/8//v/+//7//v//P///wAA///9//z/+//9//3//f/8
//z//P/8//v/+v/4//b/9f/4//j/+f/5//X/8//y//L/9f/1//X/9P/x//D/7//t/+n/
5//n/+n/5P/i/+L/4v/f/93/3P/c/9n/1v/U/9H/z//O/8//z//K/8j/xv/E/8P/wf/C
/8L/v/++/77/wf+8/7r/uP+7/7//wP/B/8L/wv/F/8f/x//J/87/0v/U/9P/1v/W/9b/
2P/d/w==
         </WaveFormData>
      </LeadData>
      <LeadData>
         <LeadByteCountTotal>10000</LeadByteCountTotal>
         <LeadTimeOffset>0</LeadTimeOffset>
         <LeadSampleCountTotal>5000</LeadSampleCountTotal>
         <LeadAmplitudeUnitsPerBit>4.88</LeadAmplitudeUnitsPerBit>
         <LeadAmplitudeUnits>��V</LeadAmplitudeUnits>
         <LeadHighLimit>2147483647</LeadHighLimit>
         <LeadLowLimit>268435456</LeadLowLimit>
         <LeadID>V2</LeadID>
         <LeadOffsetFirstSample>0</LeadOffsetFirstSample>
         <FirstSampleBaseline>0</FirstSampleBaseline>
         <LeadSampleSize>2</LeadSampleSize>
         <LeadOff>FALSE</LeadOff>
         <BaselineSway>FALSE</BaselineSway>
         <ExcessiveACNoise>FALSE</ExcessiveACNoise>
         <MuscleNoise>TRUE</MuscleNoise>
         <LeadDataCRC32>4128285659</LeadDataCRC32>
         <WaveFormData>
QABAAEAAQABDAEQARQBGAEoATABOAFAAUgBSAFIAUgBRAFAATwBOAEwATABMAEwASgBI
AEYARABAAD4APAA6ADcANgA1ADQAMQAwAC8ALgAqACgAJgAkACAAHgAcABoAFgAUABIA
EAAOAAwACgAIAAUABAADAAIAAAAAAAAAAAD+//z/+v/4//j/+P/4//j/9v/2//b/9v/4
//j/+P/4//n/+v/7//z/+v/6//r/+v/4//j/+P/4//n/+v/7//z//P/8//z//P/9//7/
//8AAAAAAAAAAAAAAgACAAIAAgADAAQABQAGAAYABgAGAAYABAAEAAQABAAEAAQABAAE
AAMAAgABAAAAAQACAAMABAACAAAA/v/8//z//P/8//z/+v/6//r/+v/5//j/9//2//T/
9P/0//T/9v/2//b/9v/z//L/8f/w//L/8v/y//L/8P/w//D/8P/x//L/8//0//L/8P/u
/+z/7v/w//L/9P/w/+7/7P/q/+r/6v/q/+r/7f/u/+//8P/v/+7/7f/s/+v/6v/p/+j/
6f/q/+v/7P/q/+r/6v/q/+j/6P/o/+j/6P/o/+j/6P/q/+r/6v/q/+j/6P/o/+j/6v/q
/+r/6v/r/+z/7f/u/+3/7P/r/+r/6P/o/+j/6P/o/+j/6P/o/+n/6v/r/+z/7P/s/+z/
7P/q/+r/6v/q/+z/7P/s/+z/6v/q/+r/6v/r/+z/7f/u/+3/7P/r/+z/7P/p/+n/7f/p
/+f/5//p/+r/6//s/+//7v/w//L/8v/z//T/+P/5//j/9//2//T/9f/4//3//v/9//r/
/P/8//f/9f/1//P/9P/z//P/8f/y//b/9f/z//P/8v/w/+7/8P/x//H/7//v//L/8//1
//X/9P/z/+//7v/s/+r/6v/u/+7/6//p/+n/6f/m/+b/5v/l/+T/4//m/+f/6P/q/+X/
5f/n/+z/6v/h/97/5P/o/+X/3//e/+f/+P8HABIAKwBRAIEAtwDiAPAA7ADjANEAoQBL
ANb/Yf8K/8X+jf6C/p7+vP7c/gn/MP9R/3D/jf+p/73/x//O/9j/4f/o/+v/7P/t/+7/
8P/v/+//8f/x//D/8P/1//X/9v/2//X/9//4//v//P/+//7//v/8//z//v8AAAAA/v8A
AAAA//8AAAEAAgAEAAUABQAFAAUABAAEAAUABQAIAAgACAAIAAkACwARABQAEgASABMA
EwATABQAFQAVABQAFAAWABYAFwAZABoAHAAeACAAIwAjACIAJAAkACQAJwAoACkAKAAr
ADAANAA4ADYAOAA9AEAAQgBGAEoATQBNAE0ATgBQAFUAWQBbAF8AYQBhAGQAZgBnAGgA
aQBpAGkAaABoAGkAawBpAGsAawBpAGQAYABfAGEAYgBjAGIAXABZAFYAUwBRAFEATgBN
AEkARgBEAEIAOwA6ADkANQAyAC4ALgAsACYAIwAhAB4AHgAbABoAGAATABAADwAPABEA
EQAQAA4ADAALAAkACQAJAAgACAAJAAsACQALAAsADAANAA4ADwANAA0ADQANAAsACgAK
AAsACwALAAwADQARAA8ADwAPABEAEQASABIAEAASABQAFAATABMAEwAUABUAFwAYABgA
FwAWABYAFgAYABYAFgAYABcAFQAUABQAFAAUABQAEwARABMAEQARABIAEwATABIAEQAQ
AA4ADQAPABAAEQASABIAEgASABIADwAMAAoABwAJAAsADAAMAAsADAALAAoACgALAA0A
DgANAAwADAAMAAkACAAGAAUACgALAAwACgAJAAkACQAJAAsADAAMAAoACAAJAAkABgAG
AAgACAAIAAsADAANAA4ACgAIAAYAAgAFAAUABQAFAAcABwAIAAkACgAKAAgACAAMAAwA
CgAKAAgACAAHAAcACgALAAsADAAKAAgACAAJAAkABwAHAAcACQAJAAoACwAGAAgACAAI
AAgABgAGAAYABgAIAAgACAAIAAgACAAIAAgACgAKAAoACgAHAAYABQAEAAQABAAEAAQA
BQAGAAcACAAKAAoACgAKAAwADAAMAA4ACgAFAAMABQAEAAMABAAHAAkACQAJAAsADAAO
ABAAEAAOAA4AEQARABIAEwAUABQAEgAUABgAGAATABAAEgASABEAEQATABMAEgARABEA
DwAPABIAEAANAA0ADAAKAAgACgALAAsACQAJAAwADQAPAA0ADAALAAcACAAGAAQABAAG
AAYAAwABAP/////8//z////////////+//3//P/8//3/+//7/wYABgD7//r//P/+////
+//6/wcAGAAjADQAVQCDAL8A8QAEAQYBBgHzANEAnwBBALj/P//g/o/+af52/pb+vP7s
/h//Rv9p/4L/mf+z/8n/1//g/+j/7//y//L/8v/y//L/9//3//j/+//9//7/AAAHAAQA
AgD///v//P/+/wIABAADAAIAAQD+//z//v8AAAAA/v8AAAAA//////////8AAAIAAwAE
AAUACAAIAAkACQAJAAgABwAGAAMAAwAHAAgACgAKAAsACwALAAwADQANAA4ADgAQABAA
DgAPAA8AEAASABQAFwAXABoAHAAcABwAHQAeAB8AHgAfACIAJAAmACkALAAyADYANgA4
ADoAOwA6ADsAPQBAAEIARQBGAEkARwBFAEYARgBHAEgASQBJAEcARgBGAEcARwBFAEcA
RwBIAEQAQQBBAD0AOgA3ADIALwAtACsAKQAnACcAJAAjABwAGAAVABIAEQASABMAEQAO
AAoACgAIAAEA///+//z/+//5//n/+P/0//D/7v/t/+//7//u/+z/6v/p/+f/5//l/+T/
5P/l/+f/5f/n/+f/5f/l/+X/5f/n/+f/5//n/+X/5P/k/+X/5v/n/+n/6//t/+v/6//r
/+n/6f/q/+r/6P/q/+z/7P/p/+n/6f/q/+r/6//r/+r/7P/s/+3/7v/s/+j/5v/m/+j/
6f/r/+7/6//q/+n/5//n/+n/5//n/+f/5//m/+T/5P/k/+P/4//i/+L/4v/i/+P/5P/l
/+b/4//g/97/2//d/93/3P/a/9j/2v/a/9r/2f/Z/9r/2v/Z/9j/2P/Y/9b/1v/V/9X/
1P/T/9L/zv/N/83/zf/N/9H/0v/S/9D/zf/N/8z/yP/K/8z/zP/M/8z/zP/M/8z/zf/O
/8//zv/M/8v/yv/J/8f/x//I/8n/yP/I/8b/xv/K/8r/yP/I/8b/xv/F/8X/x//J/8r/
zP/L/8j/x//H/8n/x//H/8f/yf/D/8D/xf/G/8T/xP/E/8T/xP/E/8T/xP/E/8T/xP/E
/8L/wv/C/8L/wv/C/8L/wv/A/8D/wP/A/8L/xP/G/8j/x//G/8X/xP/C/8L/wv/C/8P/
xv/H/8X/wv/F/8L/v/+//8H/wf/B/8L/xf/H/8r/zP/M/8z/zP/R/9H/0f/R/9H/0P/Q
/9L/1P/U/9H/zv/P/87/yv/J/8z/zf/N/83/zv/N/87/0v/P/8v/yv/I/8f/xv/J/8v/
yf/H/8f/yv/L/83/zf/M/8v/x//G/8T/wv/C/8T/xP/A/73/vP+7/7z/vv/B/8P/wf/B
/8H/wf+//8D/wf/B/8P/xv/G/8P/wv/E/8L/w//D/8T/z//g/+v/9P8RAEMAfQCxAMwA
zADEALsAqQBzAA0Akv8p/9j+i/5d/mj+iv6q/tL++/4c/z3/ZP+D/5H/n/+v/7j/vv/B
/8r/z//Q/9H/0v/T/9P/1P/X/9X/1P/U/9n/2//c/9z/2//Z/9r/3f/e/9z/3P/c/9r/
2v/c/97/3v/h/+b/6f/r/+j/5//m/+b/5P/j/+L/4f/k/+b/6f/r/+v/6v/p/+j/6P/p
/+7/8P/w//D/8f/x//T/9v/4//n/+P/4//r/+v/9////AAACAAYACAALAAsACQAKAAkA
CAAQABQAGAAaABoAHAAdAB4AHgAgACUAKAAsADAANAA3ADgAOQA7AD4AQABDAEQARwBI
AEkATQBQAFMAVABVAFUAVwBWAFYAVwBVAFMAVQBVAFYAUgBPAE8ATQBMAEsASABEAEEA
PgA7ADwAPQA7ADsANgAyAC8ALAApACgAJwAjACIAHgAeABwAGAAXABcAFgAVABMAEwAS
AA0ACgAJAAkACwALAAoACAAIAAcABQAFAAUABAAEAAUABQADAAUABQAHAAcABwAHAAUA
BQAFAAUABgAGAAcACQAJAAkACgALAA4ADQAOAA8ADQANAA4ADgANAA4ADwAOABAAEQAS
ABQAFgAXABcAFgATABIAEgASABMAEgATABYAGAAXABcAGAAYABgAGAAXABYAFwAUABMA
FQAVABQAEgARABAADgANABEAEgATABQAEwASABEAEAANAAwADAALAA0ADQAMAAoACwAO
AA8AEAANAA0ADgAOAA8ADgAOAA4ADQAMAAoACQAMAA0ADgAMAAkACQAJAAkACgAKAAkA
BgAIAAsADQAMAAkACgAJAAgABgAGAAYABgAIAAgACAAGAAgABwAGAAUABwAHAAgACQAK
AAoACAAIAAwADAAKAAoACQAIAAYABQAEAAUABQAGAAcABgAHAAkACAAFAAQAAwD7/wMA
CAAHAAgABQAEAAMAAgAFAAYABwAIAAUABAADAAIABAAEAAQABAAEAAQABAAEAAYABgAG
AAYABwAIAAkACgAHAAYABQAEAAQABAAEAAQAAgACAAIABAAGAAMAAwAHAAcABQAFAAcA
BAADAAIAAwAGAAgACgAKAAsADAAQABEAEAAPAA4ADAAOABAAFAAUABEADgAQABAACwAL
AA0ADQAKAAkACQAHAAkADAAKAAcACQAIAAYABAAEAAUABQADAAEABAAFAAcABwAGAAUA
AQABAAAA//8AAAQABAABAP///P/7//f/9v/5//n/+f/5//r/+//8//7//f///wEA/v/+
//3//P/4//j/+f/7/wAABwASAB0AMABRAH0ArwDnABABFAEGAfUA2wCrAFEAyv9L/+z+
n/5r/nD+lv68/ur+Hf9I/2v/hv+h/7v/z//f/+r/9v/7//b/+//8//3//v8EAAUABwAL
AAwADAANABMAEQASABIAEQAUABYAGgAcABkAGAAXABQAFQAYABsAHAAaABwAHAAbABoA
GQAYABgAHAAdAB4AHwAgACAAIQAhACIAIgAiACIAHwAfACMAJAAkACQAJQAlACkAKgAr
ACsALAAsAC4ALgAtAC0ALAAsADEANAA4ADkAOQA6ADkAOAA8AD4AQABAAD8AQABAAEAA
QgBGAE0AUgBUAFgAXABfAGAAYQBjAGYAaABrAGwAbwBuAG0AbwBwAHMAdAB1AHUAdQB0
AHQAdQB0AHEAcgBxAHAAbABpAGkAZwBmAGUAYgBgAF0AWgBXAFUAVQBSAFEATwBMAEoA
SABBAEAAPwA7ADcAMgAxAC4ALQAtAC4ALgAsACkAKAAmACEAHAAZABcAGQAZABgAFgAW
ABUAEwATABUAFAAUABUAFQATABUAFQAUABMAEgARABIAEwAUABUAEgASABMAFQATABMA
FAAVABcAFQAVABUAEwATABQAFAAWABgAGgAaABkAGQAZABoAFwAXABYAFAAVABYAGAAa
ABcAFAATABQAFgAVABUAFgAUABQAFAATABIAEwAQAA8ADgANAAsACAAMAA4ADwARAA4A
DAAKAAgACAAIAAgACAAJAAgACAAHAAUABQAEAAIAAQACAAEAAAD/////AAAAAAEAAAAA
AAAA/v/+//3//f/////////8//3//f/9//3//f/8//r/9v/4//n/+f/2//n//P/9//7/
+//6//n/+P/2//b/9v/0//X/9f/1//X/9P/z//P/8//1//b/9f/2//b/9v/0//T/8v/y
//H/8f/y//P/8//0//L/8P/w//H/8v/x//L/8//3//P/8P/x//b/9f/0//P/8v/v/+7/
7f/s/+z/7P/s/+z/7//w//H/8v/0//T/9P/0//L/8P/u/+z/7v/u/+7/7v/t/+z/6//q
/+3/8P/x/+//7f/x/+//7f/t/+//7//v/+//8f/y//T/9P/0//T/9P/5//n/+f/5//f/
9v/2//j//P/8//n/9v/4//j/9f/1//X/9f/0//P/9P/z//T/+P/4//X/9f/0//D/7v/w
//H/7//t/+3/8P/y//X/9v/2//X/8f/w/+7/6//q/+v/6v/p/+f/5//n/+b/5v/n/+f/
5v/l/+T/4//l/+b/5//n/+f/6P/s/+n/5P/k/+b/4//j/+r/7f/q//H//v8PACsAUwCB
ALAA3gD2AO8A4wDZAL8AegATAKL/P//r/qz+mP6m/rr+4f4M/yv/Sv9v/4v/nf+z/8T/
yP/R/9j/2f/a/9v/3P/h/+H/4v/l/+L/4P/f/+P/5P/m/+f/5//n/+j/6//s/+v/6v/p
/+b/5v/o/+r/6v/p/+r/6f/n/+n/6f/p/+r/6//r/+v/6//u/+7/7//v/+//7v/t/+z/
6v/p/+z/7P/u/+7/7//v//H/8v/z//P/9f/2//n/+v/3//f/9v/2//j/+v/9//3//v8A
AAAAAAACAAQABgAGAAgADAAPABIAEAASABcAGgAYABoAHAAdAB8AIQAkACgALgAxADIA
NQA1ADUAOAA6ADwAPgBAAEEAQwBEAEYASQBIAEUARgBFAEUAQgBAAEEAQwBCAEEAPgA8
ADkANgAzADIAMwAxADEALgAqACcAJAAiACIAIgAfAB0AGgAbABoAFwAVABQAEgAOAAsA
CgAIAAgABgAGAAcABwAHAAYABAACAAEA/////wEAAAAAAAEAAwABAAMAAwADAAMAAwAD
AAEAAQABAAEABAAGAAkADQANAA0ADgAPABMAEQARABEAEwATABQAFAATABQAFQAUABYA
FwAYABoAHAAdAB0AHAAfACAAIgAkACQAIgAiACQAJwAnACgAKgAtAC4ALwAvADEAMwAx
ADEAMwAzADIAMAA0ADQAMwAzADYANgA2ADYAOgA8AD4AQABBAEIARABFAEQAQwBBAD4A
QQBEAEUARgBCAEEAQQBAAEEAQABAAEAAQABAAD8APwBAAD8APgA6ADcANwA3ADcANwA2
ADQAMAAtACsAKAAiACEAIgAhACAAHgAcABoAGAAYABgAGAAWABMAEQAPAA0ADAALAAsA
CwAMAAwACgAKAAkACAAFAAQABgAGAAUABQADAAMAAgACAAQAAgACAAMAAQD/////////
/wMAAAD9//z/+v/6//r/+v/5//j/9//2//j/+P/4//j/9v/2//b/9v/0//T/9P/0//L/
8v/y//L/8P/w//D/8P/z//T/9f/2//X/9P/z//L/9P/0//b/9v/x/+//8f/t/+7/7//y
//P/8f/x//P/9P/0//b/9v/2//j/+//7//v/+f/5//j/+P/8/wAAAAD9//j/+P/2//H/
8P/x//D/7v/t/+3/6//r//D/7v/r/+v/6f/m/+P/5P/j/+P/4f/h/+T/5f/n/+f/6P/n
/+P/4v/e/9z/3P/e/+D/3f/b/9v/2v/W/9X/1f/V/9X/1f/V/9P/0//U/9X/3f/Z/9T/
1v/Z/9j/1v/Y/9v/1//Y/+H/7v/7/wQAGwBJAIEAvQDiAOQA0gDBALEAhwAxALT/O//o
/qv+c/5o/or+qP7I/vn+JP9B/2L/f/+R/6X/tf/A/8L/yf/O/9L/1P/W/9j/2v/Z/9n/
2//d/9z/3P/h/+P/5P/k/+P/4//k/+f/6P/l/+T/4//g/+D/4v/k/+T/5f/o/+n/6f/r
/+v/6//s/+v/6//r/+v/6v/q/+v/6//u/+7/7v/u/+v/6//v//D/8//0//b/9//2//b/
9v/1//j/+P/6//r/+P/5//n/+v/7//z//v/9/wEABAAFAAYACQAKAAsACgANABAAEgAU
ABMAFAAYABoAGwAeACEAIwAlACcAKgAuAC8AMQAxADMANgA3ADsAPgA/AEAAQQBBAEAA
PgA9AD0APwA9AD8APwBAADwAOQA5ADgANgA0ADAALQArACkAJwAjACMAIAAfABoAFgAT
ABAACgAIAAYAAQD///z//f/8//X/8//y//D/7f/p/+f/5P/k/+L/4v/j/+H/3//c/9j/
2v/b/9v/3f/b/9r/2v/b/9v/2f/b/9v/3f/d/93/3f/b/9v/2//b/9z/3P/d/9//4f/h
/+L/4//j/+H/4f/h/+H/4f/i/+L/4//m/+n/6v/o/+f/5v/m/+r/7f/v//D/7v/u/+//
8P/w/+7/7v/w//H/8f/y//T/9P/0//T/8//0//f/9v/3//j/+f/5//j//P/+////AQAB
AAAA///+/wEAAgADAAQAAQAAAAAA//8BAAMABAAEAAIABAAEAAQABgAJAA0AEAAPAA4A
DgAOAA4ADgANAA0AEAARABIAEAAPAA8ADwAPABQAFgAXABYAFgAXABcAFAAVABgAGQAa
ABsAHAAdAB4AHwAgACEAIAAeAB0AHAAbAB0AHwAiACUAJgAmACQAJAAoACgAJgAmACgA
KAAnACcAKAApACkAKgAtACwALQAvAC0AKwArACsALwAxAC4AMwA4ADYANAAyADAAMgAy
ADIAMgAwADAAMAAwADIAMgAyADIAMQAwAC8ALgArACoAKQAoACgAKAAoACgAKgAqACoA
KgAmACQAIgAiACMAIQAiACcAJAAhACAAIQAeAB0AHAAdAB4AIAAiACIAIQAgACIAIQAg
AB8AHgAcABwAHgAiACIAHgAaABsAGgAUABMAFAATABAADwAPAA0ACwAOAAwACQAJAAgA
BgAEAAMAAwACAP//AAAEAAYACQAHAAQAAQD7//r/+P/2//b/9v/0/+//6//s/+3/6//s
/+v/6//r/+v/6//r/+v/7P/t/+v/7f/w/+z/5f/k/+b/6P/p/+v/7v/1/wIACQAQACUA
SwB7AK8A2ADoAOQA4QDdAMMAfwAUAJ3/NP/b/pP+gP6c/rj+2P4H/yr/R/9s/4n/nf+z
/8H/yv/U/9n/3P/h/+L/4//k/+X/5f/m/+n/5//m/+b/6//s/+7/7//v//H/8v/1//b/
8//y//H/7v/v//L/9f/2//X/9v/1//P/8f/x//H/8v/1//X/9f/1//T/9P/1//X/9//4
//n/+v/2//X/+P/4//j/+P/5//n//f/+///////+//7/AAAAAAIAAwADAAQABQAGAAgA
BwAGAAgACAAIAA4AEAASABIAEQAUABYAGAAZABwAIgAmACYAKAAqACsALAAtAC8AMgA2
ADkAOgA9AD0APQBAAEIARgBIAEoASwBJAEYARABDAEQAQwBGAEcARgBCAD8APwA/AD4A
PQA6ADgANQAyAC8AKwArACgAJwAlACIAIAAeABsAGgAZABUAEwAQABEAEAANAAsACgAI
AAQAAQAAAP7//f/8//3////8//v/+f/2//b/9f/z//P/9f/0//T/9f/0//H/8v/x//H/
8f/x//H/8//z//P/8//y//L/8//1//X/9f/2//f/9//1//X/9f/3//f/+P/4//b/+P/6
//r/+f/5//n/+v/3//f/9v/0//P/8v/y//L/9f/0//X/+P/1//P/8v/y//L/8v/y//H/
8f/z//H/8f/v/+//7v/s/+7/7v/t/+3/6//q/+n/6P/q/+r/6v/q/+n/6P/o/+f/5v/l
/+P/4P/e/+D/4P/g/97/3f/d/9z/3f/c/9z/3P/d/97/3v/f/9//3//f/9z/3f/d/93/
3f/c/9z/2//Y/9j/2f/Z/9b/1v/Y/9j/2P/a/9r/2v/a/9r/2v/a/9j/2v/Z/9j/1//Z
/9n/2v/b/9r/2v/Y/9j/3P/c/9r/2v/c/9z/2//b/9z/3f/d/97/3v/c/9z/3f/d/9v/
2//b/9//2f/a/9n/1v/Z/9r/2//c/9r/2v/a/9r/3P/c/9z/3P/c/9z/3P/c/9z/3P/c
/9z/3f/e/9//4P/e/97/3v/e/+D/4P/d/93/4//h/9//3//h/+H/4f/h/+T/5v/p/+z/
7P/s/+z/7//v/+//7//v/+7/7v/w//T/8v/v/+z/7v/w/+//8f/1//P/8P/t/+v/6f/p
/+z/6v/p/+n/6P/m/+b/6P/p/+n/6P/p/+3/7//w/+//7f/r/+j/6P/n/+b/5//q/+v/
6f/p/+n/6f/m/+T/5f/l/+X/5v/n/+j/6f/s/+3/7f/t/+7/8P/v/+z/7P/w//P/7//y
//3/DAAXACYARQB1AKkA3QD+AAYB/ADrAM8AlwAvAK7/Qf/2/rn+l/6k/r7+2P4C/y3/
UP91/5j/sf/J/9//6f/s//L/+f/+/wQABgAIAAoADgAPABEAFQATABIAEgAXABkAGgAa
ABkAGwAcAB8AIAAeAB4AHgAcAB4AIAAiACIAJAAmACYAJQAoACkAKgAsAC0ALQAtAC0A
LQAsACwAKwAvADAAMQAyADEAMQA1ADYANgA2ADcANwA7ADwAPQA9AD4APgBAAEAAQQBD
AEQARgBGAEYARwBFAEgATABOAFAAVwBaAF0AXgBdAGAAYgBkAGUAaABuAHIAcgB0AHYA
dwB5AHsAfgCCAIYAiQCKAI0AiwCLAI4AkACUAJYAmACZAJcAlgCWAJcAmQCZAJ0AnwCd
AJgAlACTAJMAkgCRAI4AigCHAIQAgQB/AH8AfAB7AHgAdABxAG4AagBqAGoAZwBiAF4A
XgBcAFYAUwBRAE4ASwBHAEUAQgBBAD4APQA9ADwAOwA5ADYAOQA5ADgAOQA6ADoAOwA9
ADwAOQA6ADkANwA3ADcANwA5ADkAOQA5ADgAOAA5ADsAPAA9AD8AQQBBAD0AOwA5ADwA
PQA/AEAAPwBAAEEAQAA9AD0APQA+AEAAQQBBAEAAPgA+AD8AQABCAEIARABIAEYAQwBB
AEAAQgBCAEIAQQBDAEUAQwBDAEIAQQA/ADwAQABAAD8APwBCAEIAQgBCAEAAPgA8ADoA
PAA8AD0APQA7ADsAOgA4ADoAPAA8ADwAOwA7ADwAPAA6ADgANwA2ADgAOgA7AD0APgA9
ADwAOAA3ADcANwA3ADgAOAA3ADQANQA3ADgANgA0ADYANgA2ADYANgA2ADYANAA0ADQA
MgA0ADMAMgAxADEAMQAyADMANgA2ADQANAA0ADQAMgAyADQANAAzADMAMgAzADMANAA0
ADIAMgAzADEALwAvAC8ALQAvADAALwAyADQANAA0ADQAMQAwAC8ALgAuAC4ALgAuADAA
MAAwADAALgAuAC4ALgAvADAAMQAyAC8ALgAtACwALQAuAC8AMAAvAC4ALwAuACsAKwAv
AC0ALQAtAC8ALwAtAC0ALwAwADIANAA0ADQANgA5ADkAOQA2ADUAMwAyADIANgA2ADMA
MQA0ADUAMwA1ADcANwA2ADQAMwAwAC8AMAAuACsAKwAqACgAJgAoACsAKwApACkALgAv
ADEAMQAvAC0AKAAmACYAJAAkACYAJAAhAB8AHwAdABoAGgAbABsAGwAbABsAHQAdAB4A
HwAlACEAHgAcAB0AIAAgABwAGwAfACYALQA2AD0ATABpAJUAywABASQBLgEoAR0BAwHX
AI0AHACX/yr/0f6X/pD+qv7Q/gL/Mf9a/4H/ov+9/9X/6//5//z/BAANABQAFwAYABkA
GgAbABsAHAAfAB8AHgAeACMAIwAkACQAIwAjACQAJwAoACoAKgAqACgAJgAoACoAKgAp
ACoAKQAnACUAJQAlACYAJQAlACUAJQAmACYAJwAnACoAKgAqACoAKAAnACoAKgAqACoA
KwArACsALAAtAC0ALgAuADAAMAAyADMAMwA0ADQANgA5ADkAOAA6ADoAOgA8AD4AQABA
AEIARgBJAEwASQBKAE4AUABTAFYAWQBbAFkAWQBaAFwAYgBlAGYAaQBrAGsAbgBwAG0A
bABrAGkAagBqAGsAbQBqAGcAaABnAGQAYABdAF0AXgBeAF4AXABaAFcAVABRAE4ATQBJ
AEcAQAA8ADkANgAzADQANQAzAC4AKgAqACgAIgAfAB0AGgAbABkAGQAYABEADAAJAAcA
CAAJAAkACAAGAAUAAwADAAIAAAD/////AQD//wEAAQD+//3//P/7//n/+f/5//n/9v/2
//f/+f/3//f/+P/5//r/9//2//X/9f/1//b/9v/3//r//f/+//3//f/9//7//f/9//z/
+v/8//z//f/+//v/+P/3//j/+v/5//n/+v/4//j/+P/3//b/9//0//P/9f/1//T/8v/w
/+7/6//p/+z/7v/w//L/7//u/+3/7P/r/+r/6v/p/+j/5//l/+L/5P/m/+b/5v/k/+P/
4//i/+H/4P/g/+D/3//e/9z/2//f/9//3//c/9n/2f/Z/9n/2f/Y/9b/0v/T/9X/1v/U
/9X/2P/Z/9r/2P/Y/9j/2P/Y/9j/2P/W/9P/0f/P/83/z//P/9D/0f/S/9L/0P/Q/9T/
1P/S/9L/0P/Q/8//z//R/9P/1P/W/9T/0P/O/83/zv/N/87/z//P/9H/zv/L/87/0P/Q
/9D/0P/R/9L/0//U/9P/0v/R/9D/z//O/83/zP/M/87/zv/L/8v/z//N/8v/zP/P/9D/
0f/P/9H/0v/U/9f/2P/Z/9r/3P/b/9r/2f/Z/9j/2P/a/93/3P/Y/9T/1//Y/9b/1//b
/9v/2v/Z/9v/2f/Z/9z/2P/V/9X/1P/U/9T/2P/b/93/2//b/97/3f/f/9//3v/d/9n/
2P/W/9T/1P/W/9b/1v/V/9b/1//U/9T/1f/V/9f/1//X/9f/1v/W/9b/1f/X/+D/4P/Z
/9j/2v/c/9f/1//c/+H/6P/z/wQAHwBBAHEApwDOAOYA7gDdAMcAqwBlAPb/h/8s/+H+
n/6K/qL+vP7c/gn/Lv9H/2T/hf+d/6n/t//I/9T/1//c/+H/4v/j/+T/5f/j/+L/4//l
/+b/6P/v/+3/7v/u/+3/7//w//P/9P/2//b/9v/0//P/9P/1//T/9v/4//j/9//3//f/
9//4//f/9//3//f/+P/4//n/+f/5//j/9//2//j/+f/+/wAA/v/+//////8BAAIAAwAD
AAQABAAGAAYABQAFAAQABAAIAAoADQANAAwADgAOAA4AFAAWABgAGAAXABoAHAAeABwA
HgAjACYAJwAqAC0ALwAwADEAMwA2ADcAOQA5ADsAPQA/AEQASABHAEYARQBDAEQARABF
AEcARwBFAEcARwBEAEAAPQA9AD0APAA7ADgAMgAvACwAKQAlACUAIgAhABwAGAAVABIA
CwAMAA==
         </WaveFormData>
      </LeadData>
      <LeadData>
         <LeadByteCountTotal>10000</LeadByteCountTotal>
         <LeadTimeOffset>0</LeadTimeOffset>
         <LeadSampleCountTotal>5000</LeadSampleCountTotal>
         <LeadAmplitudeUnitsPerBit>4.88</LeadAmplitudeUnitsPerBit>
         <LeadAmplitudeUnits>��V</LeadAmplitudeUnits>
         <LeadHighLimit>2147483647</LeadHighLimit>
         <LeadLowLimit>268435456</LeadLowLimit>
         <LeadID>V3</LeadID>
         <LeadOffsetFirstSample>0</LeadOffsetFirstSample>
         <FirstSampleBaseline>0</FirstSampleBaseline>
         <LeadSampleSize>2</LeadSampleSize>
         <LeadOff>FALSE</LeadOff>
         <BaselineSway>FALSE</BaselineSway>
         <ExcessiveACNoise>FALSE</ExcessiveACNoise>
         <MuscleNoise>TRUE</MuscleNoise>
         <LeadDataCRC32>4042231120</LeadDataCRC32>
         <WaveFormData>
YgBiAGIAYgBkAGYAaABqAG4AcAByAHQAdgB2AHYAdgB1AHQAcwByAG8AbgBtAGwAaABm
AGQAYgBdAFoAVwBUAE8ATABJAEYAQQA+ADsAOAAyAC4AKgAmACEAHgAbABgAFAASABAA
DgAKAAgABgAEAAEAAAD///7/+//6//n/+P/1//T/8//y//D/8P/w//D/7v/u/+7/7v/w
//D/8P/w//H/8v/z//T/8v/y//L/8v/0//T/9P/0//b/9v/2//b/+P/4//j/+P/5//r/
+//8//7//v/+//7/AAAAAAAAAAACAAIAAgACAAMABAAFAAYABQAEAAMAAgAEAAQABAAE
AAMAAgABAAAAAAAAAAAAAAD9//z/+//6//z//P/8//z/+//6//n/+P/2//b/9v/2//P/
8v/x//D/7v/u/+7/7v/s/+z/7P/s/+7/7v/u/+7/6//q/+n/6P/q/+r/6v/q/+n/6P/n
/+b/5//o/+n/6v/o/+b/5P/i/+T/5P/k/+T/5f/m/+f/6P/n/+b/5f/k/+L/4v/i/+L/
5P/k/+T/5P/j/+L/4f/g/+D/4P/g/+D/3//e/93/3P/f/+D/4f/i/+D/4P/g/+D/4P/g
/+D/4P/i/+L/4v/i/+D/4P/g/+D/4P/g/+D/4P/e/97/3v/e/9//4P/h/+L/4f/g/9//
3v/g/+D/4P/g/+H/4v/j/+T/4f/g/9//3v/f/+D/4f/i/+H/4P/f/97/3v/e/9//4//g
/97/3f/c/9//4f/i/+X/5f/o/+r/6v/s/+3/7//v/+3/7P/r/+v/7f/w//P/9P/x//H/
9f/1//D/7//v//D/8P/v/+//7//w//L/8//x/+//7//r/+r/6v/r/+v/6v/q/+3/7v/u
/+//7v/s/+r/5//l/+P/4v/k/+T/4P/e/97/3v/d/97/3v/d/9v/2v/b/9z/3f/e/9n/
2//d/+L/4v/Y/9b/3P/h/9//2f/Z/+D/8f8GAB8ASAB9AL4ACQFFAWQBbgF0AWcBRAH4
AHoA6P9r//r+kv5c/lv+cP6V/sj++f4i/0f/b/+P/6T/r/+7/8f/0v/d/+P/4//i/+X/
5v/m/+f/6v/q/+r/6v/u/+7/7//w//H/8v/0//X/9f/4//r/+//6//n/+//9//z//v/+
//////8BAAEAAQADAAYABgAGAAYABwAHAAgACQAHAAcACAAIAAgACQAOABAAEAAQABIA
EwASABQAFQAWABYAGAAaABsAHgAeACAAIQAlACYAKQArACsALQAtAC8AMAA0ADcAOAA9
AEEARQBIAEgASQBOAFIAVQBYAF0AYgBiAGUAZwBpAHEAdgB5AHsAewB7AH8AgQCDAIMA
hgCIAIYAgwCDAIMAhACDAIMAgwB/AHoAdgB1AHQAdQB1AHIAbABnAGMAXgBcAFgAVQBR
AE4ASwBGAEMAQAA9ADoANgAzAC8ALAArACcAIgAhAB0AGwAZABgAFgAUABAAEAAOAAwA
DAALAAgABwAHAAUABQAFAAQABAAFAAUAAwAFAAUABQAGAAgACQAJAAkACQAIAAYABQAG
AAcACAAJAAkACwANAAwADAANABEAEgASABIADwARABEAEAAQABEAEQARABMAFgAXABgA
FwAWABUAFgAXABcAGAAaABoAGQAXABYAFwAXABcAFwAWABUAEwASABUAFgAWABYAEwAS
ABEAEQASABMAEgASABAAEAARABEADwALAA0ACgAMAA0ADgANAAwADAALAAoADAALAAsA
CwAIAAgABwAHAAYABgAFAAMABgAJAAoABwAFAAUABQAFAAgACAAHAAUABwAHAAcABgAC
AAQABAAEAAQABQAHAAgABAADAAIAAQAAAAAAAQADAAUABAAEAAUABwAHAAYABgAIAAgA
BgAGAAQABAAEAAMABQAFAAUABgAGAAUABQAFAAUABAADAAMABAADAAUABQAAAAEAAgAD
AAQAAgACAAIAAgAEAAQABAAEAAQABAAEAAQABgAGAAYABgAFAAQAAwACAAQABAAEAAQA
AwACAAEAAAABAAIAAwAEAAYABgAGAAYAAgAAAP//AQADAAIAAgACAAIAAwADAAUABwAK
AAwADAAKAAsADQANAA4ADgAOAA8ADgAQABIAEgAPAA8AEwATABEAEQASABQAEgARABEA
EQARABIAEgAPAA0ADQAJAAgACAAJAAkACAAIAAsADAAMAAkACAAGAAQABAADAAIAAgAC
AAIA/v/8//n/+P/2//b/9//3//b/9v/2//b/9v/2//f/8//1//7//v/y//L/9P/1//f/
9f/3/wYAHQAyAE0AfAC9AAgBSQFvAYABiAF6AVkBLAHMADIAmP8V/6L+Vv5C/lH+dP6t
/ub+Ff8+/2H/f/+d/7b/xf/P/9f/4P/n/+v/6//q/+3/8P/w//H/9P/3//j/+f/+//r/
+f/4//f/+f/8//7////+//7//f/6//r//f8AAAAA///+//7//f////////8BAAIAAgAC
AAIABAAFAAcACQAHAAcACAAIAAYABQAIAAgACgAKAAwADQAMAA4ADwAQABAAEgAUABUA
FQAUABUAFQAZABoAHQAfACEAIwAjACUAJgAqAC0ALgAyADUAOAA6AD0APwBFAEoASgBM
AFAAVABTAFcAWgBdAGAAZABmAGcAaABnAGoAawBrAGsAbgBwAGwAaQBpAGkAZwBlAGQA
YwBiAF4AWwBbAFQAUwBRAEwARQBBAD4AOgA2ADIALwArACUAIQAbABcAFgAVABQAEgAN
AAkABgAFAAAA/P/8//n/+f/3//b/9P/w/+z/7P/q/+z/7P/r/+j/5f/l/+P/4//j/+L/
4v/j/+P/4f/j/+P/4P/g/+H/4f/j/+P/4//i/9//3//h/+P/5f/n/+j/6//p/+j/6P/p
/+r/6v/p/+j/6P/r/+z/7P/r/+v/6v/p/+j/6v/q/+r/7P/s/+z/7v/s/+n/5//m/+n/
6//s/+7/7f/t/+3/7f/r/+v/6v/q/+r/6v/p/+j/5//m/+X/5f/l/+X/4//i/+P/5P/m
/+f/5P/f/+D/3P/Z/9n/2f/X/9X/1v/W/9b/2P/X/9f/1//U/9T/0//T/9L/0v/R/8//
zv/P/87/yf/H/8f/x//H/8n/yv/K/8n/x//H/8f/xv/E/8b/xv/G/8P/w//E/8T/xP/F
/8b/x//F/8T/xP/F/8P/wv/C/8P/w//D/8L/wv/C/8L/wP/A/8D/wP/A/7//wf/B/8H/
wv/C/8H/wf/B/8H/wP+//7//wP+7/7f/vf/A/77/vv++/77/vv++/77/vv+9/7z/u/+6
/7z/vP+8/7z/vP+8/7z/vP+8/7z/vP+8/73/vv+//8D/vf+8/7v/uv+8/7z/vP+8/77/
vv+9/7z/u/+9/7z/uv+6/7r/uv+7/77/wf/C/8b/xv/G/8b/x//L/8v/yv/K/8j/yf/K
/8z/zP/M/8n/yf/L/8v/x//H/8n/zP/L/8v/zf/N/83/zv/O/8v/y//L/8f/xv/G/8f/
x//G/8b/yf/I/8j/x//G/8b/xP/C/8H/wP/A/8D/wP+6/7j/t/+2/7X/tv+4/7n/uP+4
/7j/uP+2/7b/t/+3/7v/vv+8/7j/uv+8/7v/u/+7/7//yv/d//L/CwA4AHcAxAANATcB
RgFMAU4BQQESAa4AHACQ/xX/nv5I/i7+O/5a/on+vv7n/g7/Pf9h/3P/hP+X/6X/rf+y
/7v/wv/D/8P/x//I/8j/yf/M/8r/yv/K/87/z//R/9P/1f/U/9b/1//X/9f/2P/Y/9b/
1P/X/9r/2v/c/97/4f/j/+L/4f/g/+H/4f/g/9//3v/j/+X/6P/r/+r/6f/p/+j/5//n
/+v/7P/t/+7/8f/z//b/+P/5//r/+v/8//7///8BAAIABQAHAAsADAAPABEAEgATABIA
EwAaACAAJQAoACcAKQArACwALwAxADcAPAA/AEIARwBMAE0AUQBUAFcAXABgAGIAYwBn
AGcAawBtAG8AbwByAHQAcgBvAG8AbwBuAG0AbQBtAGwAaABlAGUAYABfAF0AWABTAE8A
TABIAEUAQgBAAD0AOQA1AC8AKwApACcAJQAiACAAHQAbABsAGAAUABQAEQARAA8ADgAM
AAoABgAGAAQABgAGAAUAAgADAAMAAQABAP///v/+////AQD//wEAAQACAAIAAwADAAEA
AQABAAAAAQABAAMABQAGAAcABwAJAAwADAANAA8AEAAQAA8ADgAKAA0ADgAOABAAEQAR
ABEAEwAWABcAGAAVABQAEwAUABYAFQAVABYAGQAZABgAGAAZABkAGQAZABcAFwAWABYA
GAAYABcAFgAVABQAEwATABQAFQAUABQAEwASABIAEQAOAAsADgAMAA0ADQANAAsADQAO
AA4ADgANAAsACgAJAAkACgAKAAsACgAKAAkABwAJAAsACwAHAAMAAwADAAMABAAEAAMA
AQADAAUABwAIAAUABgAFAAQAAQABAAIAAgADAAMAAwADAAEAAAAAAAEAAgACAAMABQAE
AAMAAQAAAAMABAADAAQAAgACAAIAAQD///////8AAAEAAQACAAMAAgAAAP7//f/2////
BQADAAQAAwACAAEAAAAAAAAAAAAAAP7//v/+//7/AAAAAAAAAAD+//7//v/+/wAAAAAA
AAAAAgACAAIAAgD///7//f/8//7//v/+//7//P/8//z//P/8//z//f8BAP///v/+//7/
/f/9//z//f/+/wIABQAGAAcACQAMAA0ACwAKAAkACQAMAA4AEAAQAAsACwAPAA8ACQAJ
AAoADAAKAAkACQAJAAkACgAKAAcACQAJAAUABAAEAAUABQAEAAMABQAFAAQABQAEAAIA
AAAAAP///v/+//7//v/6//j/9f/0//L/8v/1//X/9P/0//b/9v/2//b/9//5//v/+P/4
//j/9v/0//P/9f/3//v/BgAVACoASQB2AK0A8AA3AXEBhAGCAX4BawFCAe4AXgDE/0P/
zv5y/lL+X/5+/q/+6v4d/0b/af+H/6X/vP/N/9v/6//y/+//9P/1//X/+f///wAAAgAG
AAgACAAIAAwACwALAAsACwAOABIAFQAXABQAFAATABAAEQAVABkAGgAZABgAGAAXABUA
FQAVABcAGQAaABsAHAAdAB0AHgAfAB8AHwAgACAAHwAfACMAJAAkACQAJgAnACgAKgAr
ACwALgAwADIAMwAzADIAMwAzADcAOAA7AD0APQA/AD8AQQBCAEYASQBKAEsATQBPAFAA
UgBVAFwAYgBlAGgAbQByAHMAdwB6AH0AgACEAIYAhwCHAIcAiwCNAI8AjwCSAJQAkACN
AI0AjQCLAIkAiACHAIcAggB+AH0AewB7AHoAdgBxAG0AagBmAGIAXgBbAFcAVABRAEwA
SQBEAEEAPgA6ADMALwAsACsAKwAoACkAJwAlACMAIgAgAB0AGAAXABQAFgAWABUAEgAR
ABEADwAPAA8ADgAOAA8ADwANAA8ADwAMAAwADQANAA8ADwAPAA4ADQANAA8AEQASABMA
EwAVABMAEgASABMAFAAUABMAEgARABUAFwAYABgAGQAZABkAGQAaABkAGAAaABoAGgAc
ABkAFwAWABYAGQAZABgAGAAXABcAFwAXABUAFQAUABQAEwASABAADgARABIAEwAVABEA
DwALAAgACgAKAAsACwAMAAkADAAKAAgABwAGAAMAAgACAAEAAAAAAP///////wAAAAD/
/////P/8//v/+f/9///////7//f/9//3//f/9v/2//X/8//z//P/8//y//L/9v/4//r/
9//1//T/8v/x//H/8f/x//D/8P/x//P/8v/w/+//7//x//H/8P/w//D/8P/u/+7/7v/u
/+7/7f/t/+3/7f/u/+z/6//r/+v/7P/s/+z/7f/w/+3/6f/r//L/8f/w/+//7v/s/+r/
6P/m/+f/6P/p/+r/6v/q/+r/6v/r/+z/7f/u/+z/6v/o/+b/5//o/+n/6v/n/+b/5f/k
/+X/5v/m/+b/5P/n/+f/5v/o/+j/6P/p/+v/7f/t//D/8f/w/+//7//z//P/8v/y//D/
8f/y//T/9v/2//P/8//3//f/8//z//T/9v/0//P/9P/1//b/+P/2//P/8//z//H/8P/w
//H/8P/u/+3/7//x//L/8v/y//D/7v/s/+v/6f/o/+f/5v/k/+L/4f/g/+D/4P/h/+H/
3v/e/97/3v/e/97/3//f/93/3v/i/+L/3v/e/9//2//b/+H/5v/l/+7/AQAcAEsAiADH
AAsBUAF6AYQBgQF8AWYBJAGsABkAjP8O/6j+bf5a/mP+jP7F/u7+Ff9D/2X/fv+X/6v/
sf+8/8f/zv/P/8//0//Y/9j/2f/c/9v/2v/Z/9z/3v/f/+D/4f/i/+T/5f/l/+P/5P/k
/+L/4P/j/+b/5v/m/+b/5//n/+f/5//n/+n/7P/s/+z/7P/t/+3/7v/v/+7/7f/t/+z/
6P/n/+r/6v/s/+z/7v/v//D/8v/z//T/9f/4//v//f/9//z//f/9////AAADAAUABwAJ
AAkACwAMABAAEwAUABgAGwAeACAAIQAjACkALgAvADAAMwA2ADcAOwA+AEEARwBMAE8A
UQBTAFMAVwBZAF4AXwBjAGYAZwBlAGYAZwBkAGMAYwBjAGQAYABdAF0AWQBZAFgAVABR
AE0ASgBGAEUAQgBAAD0ANwAzAC0AKQAmACMAIAAcABkAFwAWABcAFAAQABAADQAJAAcA
BgAEAAIA/v/+//z//f/+//7//P/7//v/+f/5//n/+P/4//n/+//5//v/+//8//z//f/9
//v/+//7//r//P/9/wAAAwAEAAUABQAHAAgACAAJAAsADwAQABAAEAAMAA8AEAAQABMA
FQAWABcAGAAaABoAGgAdAB4AHwAiACMAIwAkACYAJwAnACYAJgAqACsALAAtAC8ALwAu
AC4AMAAwAC8ALgAvADAAMQAzADYANwA2ADYAOQA6ADwAPQA+AD0AQgBCAD8APwA/AD0A
PwBAAEAAQAA+AD0APQA9ADwAPAA7ADsAOgA6ADkANwA3ADkAOQA1ADEAMQAxADEALwAu
ACwAKQAmACMAIAAcABgAGgAaABoAFgAVABUAFAASABEAEAAPAAsACAAGAAUAAwACAAIA
AwAFAAUABAAEAAQAAgD+//z//v/+//7//f/7//v/+//8//z/+//7//v//f/8//v/+//8
//3/+//3//b/9v/2//b/9v/1//T/8//y//L/8v/y//L/8P/w//D/8P/w//D/8P/w/+7/
7v/u/+7/7P/s/+z/7P/t/+7/7//w//D/8P/w//D/8f/y//P/8//w/+7/7//t/+7/7v/u
/+7/7f/t/+//7//y//T/9P/0//f/+f/5//j/9//2//b/9v/5//z//f/7//f/+f/3//H/
8f/y//T/8v/x//H/8f/x//D/8P/t/+3/7P/n/+X/5P/l/+X/5P/k/+X/5v/m/+X/5v/k
/+L/4P/e/9z/2//a/93/2v/Z/9n/1f/S/9H/0f/S/9L/0//U/9P/0v/R/9H/2f/V/9L/
0v/U/9T/0P/R/9X/0//T/+D/8f8EABkAPgB5AMQAEQFJAVoBWAFYAU8BMAHgAFwAyv9P
/+T+fv5M/lH+Zv6L/sD+8/4Y/0P/Zf97/5L/p/+x/7f/wP/H/87/z//P/9P/1v/W/9f/
2v/Y/9j/2P/c/97/3//g/+H/4v/k/+X/5f/k/+T/4//g/+D/4//m/+b/6P/o/+n/6f/r
/+v/6//t/+z/7P/s/+z/6//r/+z/7f/v/+//8P/w//H/8f/1//b/9v/2//j/+f/5//r/
+v/6//r//P/+/////v/+/wAAAQADAAQABwAJAAwADwAQABMAFAAWABcAFgAaAB0AIAAi
ACIAIwAoACwALAAuADIANgA4AD0AQQBFAEkATABNAE0AUQBRAFUAVwBZAFkAXABeAFoA
VwBXAFcAWABXAFcAVwBVAFAATABLAEYARQBDAD4APAA5ADcANAAuACoAJwAjACEAHQAX
ABMADwALAAcAAgD+//v/+f/5//b/8v/y/+//7P/p/+f/5P/j/+D/4f/g/9//3v/c/9j/
2P/Z/9j/2f/X/9b/1v/X/9f/1f/X/9f/2P/Y/9n/2f/X/9f/1//W/9f/1//Z/9v/3P/d
/93/3//h/+D/4P/h/+L/4v/h/+D/4f/l/+f/6P/m/+f/5//n/+v/7v/v//D/8P/w//D/
8v/w/+//7//w//L/8//z//T/9//3//f/9//4//n/+f/6//z//P/7//r//f/+////AQAB
AAEA///+/wEAAgAEAAUAAwD//wEA/v8BAAMABQAFAAMABAAEAAQABgAHAAkACwAMAAwA
CwALAAwADAALAAkADAAPABAADQAJAAkACQAJAA4AEAARABEADwAPAA8ADgANABAAEQAS
ABQAFQAXABgAGQAZABkAGQAXABYAFgAXABoAGgAbAB0AHwAfAB4AHgAgACAAHgAeACAA
IAAgAB8AIAAhACIAJAAmACUAJQAlACUAJAAjACMAJgArACkAKwAyAC8ALgAtACwALAAs
ACwALAArACoAKQAoACkAKgArACwAKwAqACkAKAAnACYAJQAkACMAIgAhACAAIAAgACAA
IAAfAB4AHQAcAB0AHAAcAB8AHgAcABsAGgAXABcAFgAXABcAGgAcABwAGwAbABwAGwAZ
ABgAFwAXABYAGAAaABoAFQAVABkAGQASABEAEQASABAADwAPAA8ADgAOAA0ACQAHAAcA
AwACAAEAAQAAAP7/AAADAAQABAABAP7/+v/2//L/8f/w//D/7//u/+n/5v/n/+b/5P/k
/+P/4//i/+L/4P/g/+D/4P/h/9//3//k/+L/3v/e/+D/3f/b/9//5f/s//n/CAAfAEQA
fQDCAAsBRQFkAWwBcAFtAVYBEgGYAAAAc//0/oj+TP5H/l7+g/66/un+Ev8//2H/ff+W
/6X/sf+//8j/z//U/9X/1f/Z/9z/3P/d/+D/4P/g/+D/5P/i/+P/5P/l/+j/6v/r/+v/
6f/q/+r/6P/q/+3/8P/w//D/8P/x//H/7//v/+//8f/y//L/8v/y//L/8f/x//H/9P/1
//f/+P/2//X/+P/4//f/9v/3//f/+v/8//3//v/+/wAAAgADAAQABAAGAAcACQAKAA0A
DwARABMAEwAVABgAHAAfACAAIAAjACYAKAArAC0AMwA4ADoAPABAAEQARQBJAEwATwBU
AFgAWgBbAF8AXwBjAGUAaQBpAGwAbgBrAGcAZgBlAGYAZQBlAGUAYwBeAFoAWQBXAFcA
VgBSAE0ASQBGAEIAPQA4ADQALwAsACkAJAAhABwAGQAWABIADwANAAwADQAIAAQABAAB
AP///f/8//r/+f/2//f/9v/z//L/8P/s/+3/7f/r/+v/7f/s/+z/7f/r/+n/6//r/+r/
6v/r/+v/6//r/+v/6v/p/+n/6//t/+7/7//v//H/8f/w//D/8f/x//L/8v/y/+7/8f/y
//L/9P/1//X/9f/z//T/8//y//D/8P/w//L/8//z//T/9v/0//P/8f/w//H/8f/x//H/
8f/x//D/8P/u/+7/7f/s/+7/7v/u/+//7f/r/+f/5P/l/+b/6P/p/+f/4//l/+L/4f/h
/+H/3//e/97/3f/c/9z/2//b/9v/3P/c/9v/2//c/9z/2//Z/9n/2//b/9f/1//X/9f/
1//X/9b/1P/R/9L/0//U/9T/0P/S/9L/0v/T/9P/1P/U/9X/1f/V/9X/0//S/9L/0//V
/9T/1P/V/9X/1f/U/9T/1v/W/9T/1P/S/9L/0v/R/9P/0//T/9T/1P/T/9P/0//T/9L/
0f/R/9j/0//V/9P/0P/R/9L/0//U/9L/0v/S/9L/1P/U/9T/1P/U/9T/1P/U/9T/1P/U
/9T/1v/W/9b/1v/W/9b/1v/W/9j/1//W/9b/2//b/9r/2v/Y/9j/2f/Z/93/3f/g/+L/
4v/i/+P/5f/m/+b/5//o/+f/6P/q/+z/7P/p/+n/7f/u/+v/7P/u/+7/7P/r/+v/6//r
/+z/7P/n/+f/5//j/+P/5P/m/+f/5//o/+z/7v/t/+v/6f/m/+b/5P/j/+L/4//k/+X/
4v/i/+H/4P/e/97/3//f/97/3//g/+H/4v/k/+X/5f/l/+b/6P/o/+b/5v/p/+v/6f/t
//r/CwAeAD0AbACpAPAANQFlAXoBgAF8AWcBOAHYAEoAvv9H/97+jv5w/nf+kP7B/vT+
H/9M/3f/lf+t/8b/0//b/+X/7v/1//7//////wMABwAIAAoADgAMAAwADAAQABIAEwAU
ABUAGAAaABsAGwAbABwAHAAaABwAHwAiACIAJAAkACUAJQAlACUAJQAnACoAKgAqACoA
KQApACoAKwAsAC0ALwAwADAAMQA2ADgANgA2ADgAOQA8AD4APwBAAD4AQABCAEMARQBG
AEkASwBNAE4AUQBTAFUAVwBXAFkAXQBiAGYAaABoAGsAbgBwAHQAdwB+AIQAhACGAIoA
jgCRAJUAmACbAKIApgCoAKkAqQCpAK0ArwCyALMAtwC6ALcAswCyALEAsQCxALIAswCv
AKoApgClAKIAowCjAKAAmQCVAJIAjgCMAIgAhQCBAHsAdwBxAG0AbQBrAGkAZgBhAF0A
WgBZAFQAUABQAE0ASgBHAEUAQgBBAD4APwA+AD0APAA6ADYANwA3ADUANQA2ADYANwA5
ADcANQA3ADcANAA0ADUANQA3ADcANwA2ADcANwA5ADsAOgA7ADsAPQA8ADoAOQA5ADwA
PgA/AEAAPgBBAEIAQgBAAEEAQQBBAEQARgBGAEYARgBGAEYASABKAEkASQBKAEoASQBH
AEYARwBHAEcARwBIAEkASQBKAEcARgBEAEIARABEAEQARQBHAEcARQBEAEMAQgBCAEEA
QQA/AEMAQgA/AD8APwA9AD0APgA+AD4AQAA/AD8APwA9ADwAOgA5ADsAPAA8ADsAOwA9
AD0AOQA5ADkAOQA5ADgAOAA3ADUANgA3ADgAOAA0ADYANgA2ADUANQA2ADYANQA1ADUA
NQA1ADQANAA1ADUANAA0ADUAMwAzADIAMgA2ADYANAA0ADQANAA0ADMAMwAzADMANAA0
ADMAMwAzADIAMAAuAC0AMAAzADMAMwA0ADIAMgAyADIAMgAyADIAMgAxADAALwAuAC4A
LgAuAC4ALwAwADEAMgAyADIAMgAyAC8ALgAtACwALQAuAC8AMAAvAC4ALQArACoAKgAt
AC0ALgAuAC4ALgAvAC8AMQAxADQANgA2ADYANQA3ADcANgA0ADQANQA2ADgAOgA6ADcA
OAA9AD4AOwA7ADwAPgA8ADoAOQA4ADcAOAA4ADUANQAzAC8ALgAuAC8ALwAuAC4AMgA0
ADUANQAzADAALQAqACkAKAAoACgAJgAiACAAHwAeABwAHAAdAB0AHAAcABwAHAAcABwA
HQAjAB8AGgAaABwAHgAeABkAGwAfACUALgA7AEwAaQCWANMAHAFhAZMBrAGwAawBlQFq
ASABngD+/23/8v6U/mj+a/6O/sX+/v4t/1r/g/+j/7//2v/r/+//+f8EAAsAEgATABMA
FwAaABoAGwAeAB4AHgAeACIAIgAjACQAJQAkACYAJwAnACgAKgArACoAKgAtADAAMAAu
ACwAKwApACkAKQApACsAKgAqACoAKgArACsALAAtAC8ALwAwADAALQAtADEAMgAwADAA
MgAzADIANAA1ADYAOAA6ADwAPQA+AD4AQABBAEIAQgBEAEUASABLAEwATwBRAFQAVgBW
AFoAXQBgAGIAYgBjAGgAbABvAHIAdwB8AHwAfwCBAIMAigCOAJAAkQCTAJMAlwCZAJkA
lwCYAJgAlwCVAJYAlwCTAJEAkACPAI0AiACEAIMAgACBAIEAfgB3AHMAcABsAGcAYgBe
AFkAUgBNAEYAQQBBAD8APQA6ADcAMwAwAC8AKQAkACMAHwAeAB0AHQAcABcAEAANAAgA
CgAMAA0ADAAKAAkABgAFAAQAAgABAAEAAwABAAMAAwABAAAAAAD///3//f/9//z/+f/5
//v//f/9//3//P/9//3//P/8//3//f/+//7//v/8////AAAAAAIAAwADAAMAAgAEAAQA
BAAEAAQABAAGAAMAAQAAAAAABAAFAAUABgAEAAMAAgABAAAA///9//z//f/+//7//v/6
//j/9v/1//b/9//2//b/9P/0//X/9f/z/+//8f/u/+v/6//r/+n/6//s/+z/7P/p/+f/
5v/l/+b/5v/l/+X/4//i/+D/3f/h/+P/4//f/9v/2//b/9v/2v/a/9n/1//X/9f/1//W
/9X/2P/Z/9r/2f/Z/9r/2v/Z/9n/2f/Z/9T/0v/R/9H/0//S/9L/0//T/9P/0v/S/9T/
1P/S/9L/0P/Q/9D/z//S/9P/1P/W/9L/z//N/8v/zv/O/87/z//O/8//z//L/8z/zf/O
/8//0P/S/9L/0v/S/9H/0P/P/87/zv/O/87/zv/O/87/zf/M/8z/z//P/87/zv/O/87/
z//P/9H/0f/U/9f/2P/Z/9v/2//b/9r/2v/Y/9n/2v/c/97/3v/b/9v/3//f/9v/2//d
/+D/3//f/9//3//f/+D/4P/d/93/3f/c/9z/3f/f/+H/4P/g/+P/5P/k/+P/4v/e/9z/
2v/Z/9j/2P/Y/9j/1//W/9b/1v/T/9L/0v/R/9L/1P/W/9j/1f/U/9T/0//V/97/3v/Y
/9b/2P/Z/9X/1f/b/+T/7/8AABsARAB5ALoABQFBAWwBggF+AXEBWgEaAZ4AEACP/xT/
qP5q/mP+cP6V/sz++/4a/z3/Z/+F/5b/p/+7/8f/zv/X/+D/4f/h/+X/5//m/+b/6P/p
/+r/6//w/+7/7//w//H/8v/0//X/9f/2//j/+f/4//b/+f/8//z//v/+///////9//3/
/f///wAAAAAAAAAAAQABAAIAAwABAAEAAgACAAIAAwAIAAoACAAIAAoACwAMAA4ADwAQ
AA4AEAASABMAFAAUABYAFwAZABoAHQAfAB8AIQAhACMAKAAsAC8AMAAxADMANQA2ADcA
OQA/AEQARgBIAEwAUABSAFcAWwBfAGEAZABlAGUAagBrAHAAcwBzAHEAcgByAHEAbwBw
AHEAcABvAG8AbwBrAGYAYgBhAF4AXwBfAFwAVgBRAE0ASABDAD4AOgA1ADAAKwAkAB8A
GgAZAA==
         </WaveFormData>
      </LeadData>
      <LeadData>
         <LeadByteCountTotal>10000</LeadByteCountTotal>
         <LeadTimeOffset>0</LeadTimeOffset>
         <LeadSampleCountTotal>5000</LeadSampleCountTotal>
         <LeadAmplitudeUnitsPerBit>4.88</LeadAmplitudeUnitsPerBit>
         <LeadAmplitudeUnits>��V</LeadAmplitudeUnits>
         <LeadHighLimit>2147483647</LeadHighLimit>
         <LeadLowLimit>268435456</LeadLowLimit>
         <LeadID>V4</LeadID>
         <LeadOffsetFirstSample>0</LeadOffsetFirstSample>
         <FirstSampleBaseline>0</FirstSampleBaseline>
         <LeadSampleSize>2</LeadSampleSize>
         <LeadOff>FALSE</LeadOff>
         <BaselineSway>FALSE</BaselineSway>
         <ExcessiveACNoise>FALSE</ExcessiveACNoise>
         <MuscleNoise>TRUE</MuscleNoise>
         <LeadDataCRC32>3436705056</LeadDataCRC32>
         <WaveFormData>
YgBiAGIAYgBlAGgAawBuAHEAdAB3AHoAfQB+AH8AgAB+AH4AfgB+AH0AfAB7AHoAdwB2
AHUAdABxAG4AawBoAGMAYABdAFoAVQBQAEsARgBBADwANwAyAC0AKAAjAB4AGQAWABMA
EAANAAoABwAEAAEAAAD///7/+//6//n/+P/1//T/8//y//L/8v/y//L/7//u/+3/7P/s
/+z/7P/s/+//8P/x//L/8v/y//L/8v/y//L/8v/y//D/8P/w//D/8f/y//P/9P/1//b/
9//4//r/+v/6//r//P/8//z//P/+//7//v/+////AAABAAIAAAAAAAAAAAACAAIAAgAC
AAAAAAAAAAAAAAAAAAAAAAD+//z/+v/4//r/+v/6//r/+f/4//f/9v/2//b/9v/2//X/
9P/z//L/8P/w//D/8P/u/+7/7v/u/+7/7v/u/+7/7P/s/+z/7P/s/+z/7P/s/+r/6v/q
/+r/7P/s/+z/7P/p/+j/5//m/+b/5v/m/+b/6f/q/+v/7P/p/+j/5//m/+b/5v/m/+b/
6P/o/+j/6P/m/+b/5v/m/+T/5P/k/+T/4v/i/+L/4v/l/+b/5//o/+f/5v/l/+T/5v/m
/+b/5v/o/+j/6P/o/+f/5v/l/+T/5P/k/+T/5P/i/+L/4v/i/+P/5P/l/+b/5P/k/+T/
5P/k/+T/5P/k/+f/6P/p/+r/5//m/+X/5P/l/+b/5//o/+f/5v/l/+L/4//k/+b/6v/n
/+T/4//j/+b/5//o/+n/6v/r/+//8P/y//P/9P/0//L/8f/w//D/8f/z//b/9//y//L/
+P/6//P/8//0//b/9v/2//b/9f/4//n//P/7//n/+f/3//T/8v/y//L/8P/y//b/9v/2
//b/9P/y/+7/7f/r/+v/6//s/+z/6P/l/+P/4v/h/9//3//h/97/3v/f/+D/4f/j/93/
3f/h/+X/5f/e/9r/3//l/+P/3P/c/+T/8f8GACQATwCGAMkAFwFhAZ4B0gH6AQwC/AHC
AU0BswAXAI7/I//s/t/+5f70/hD/NP9T/3D/jf+n/7b/vv/H/9P/2//k/+T/5P/l/+n/
6//q/+n/6v/o/+j/6f/s/+z/7f/t/+7/7v/v//H/8f/y//T/9f/1//P/9f/4//j/+P/4
//j/+P/7//z//v8AAAEAAgACAAIAAAAAAAEAAgACAAIAAwADAAUABQAIAAoADAAMAA4A
DwAOAA8AEAAQAA8AEQATABQAFgAXABgAGwAfACAAIwAkACQAIgAkACoALQAvAC4ALQAx
ADYAOgA/AEIAQwBGAEoATgBTAFgAWwBbAF0AYABiAGgAbwB2AHcAdwB3AHsAfwB/AIAA
hQCHAIcAggCCAIQAhACBAIEAgQCAAH0AfAB7AH4AfgB8AHsAdABuAG0AagBlAGMAXgBY
AFYAUgBNAEoAQwA+ADkANQAyAC8ALQApACIAHwAdABoAFgAVABQAEgASAA4ADgANAAkA
CQAIAAcABgAFAAQABAACAAAAAAAAAAAAAAAAAAAAAQACAAMABAAGAAYABgAGAAIAAQAC
AAIABAAEAAQABgAHAAcABQAHAAkACQAKAAoABwAIAAkACgAKAAoACgAKAA0ADwAQABAA
DwAOAA4ADgAQABAAEAARABEAEQAQABAAEAAQABAAEAAPAA4ADAALAA0ADgAOAA4ADAAN
AA0ADQALAAsACQAJAAkACgAKAAoACAAHAAYAAwAFAAYABwAHAAYABQAEAAQABgAGAAUA
BAACAAEAAQAAAP7//v/9//3/AAABAAIAAAAAAAAA/////wMAAwABAP///////////f/9
//3//v/+/wAAAAAAAAAA/f/7//r/+f/5//r//P8AAP7//f/9//3/////////////////
/f/9//v/+//7//v//P/9////AAD+//3//f/9//3//P/8//v/+//8//3//f/4//n/+v/7
//z/+v/6//r/+v/6//r/+v/6//z//P/8//z//v/+//7//v/7//r/+f/4//j/+P/4//j/
+v/6//r/+v/8//z//P/8//z//P/8//r/9//2//b/+P/5//j/+f/7//v/+//7//v//P/9
/wEAAgD////////+/wAAAQACAAQAAgADAAUABQAEAAQACgAMAAcABwAIAAoACgAKAAoA
CQAJAAkACwAJAAcABwAFAAIAAgACAAIAAAAAAAQABAAEAAMAAAD9//j/+P/3//j/+f/4
//j/9P/x//H/8P/v/+3/7f/v/+z/7P/q/+r/6v/r/+v/6//t//X/8//o/+j/6f/p/+3/
6v/q//j/DwAmAEYAeQC+AAsBVQGPAcYB8gH+AfIB0AFyAdMAKQCV/yL/2/7A/r/+z/7w
/hb/PP9b/3T/i/+j/7b/xP/N/9P/2//g/9//3v/e/+H/4v/i/+L/5P/l/+b/6P/s/+r/
6f/n/+b/6P/p/+v/6//p/+r/6v/p/+n/6//u/+7/7f/s/+v/6v/q/+r/6//s/+//8P/w
//D/8f/y//T/9v/0//T/9f/1//P/8//2//j/9v/2//j/+f/8//3//v/+//3///8BAAIA
AwADAAMABQAHAAgACwAMAA8ADgARABgAGwAdABwAGwAeACIAJQApAC8AMQA1ADoAOwA/
AEMARQBGAEkATQBQAFIAVwBcAFsAWwBbAF8AYwBlAGYAawBtAGwAZgBlAGYAaABlAGUA
ZQBkAGEAYABfAFsAWABTAE8ASwBGAEYARAA+ADsANQAuACgAIgAbABYAEwAQAA0ACwAG
AAMAAQD9//j/9f/z//D/7v/t/+z/6v/n/+L/4f/f/93/3f/c/9v/2P/X/9b/1v/Y/9b/
1v/W/9T/1P/U/9T/0v/S/9L/0v/T/9T/1f/W/9H/0f/T/9T/2P/Y/9j/2v/b/9v/2f/b
/9n/2f/a/9r/1v/Y/9r/3P/b/9r/2f/Y/9z/3f/d/9z/3P/c/93/3v/b/9r/2f/Z/97/
3//f/+D/4P/g/+D/4P/g/+D/3//f/97/3v/d/9z/2v/b/9v/2//b/9v/2f/Z/9n/2v/a
/9r/1v/V/9T/0f/Q/9D/0P/P/8//z//P/9D/zv/O/83/zP/M/8v/y//K/8z/zP/L/8v/
yv/J/8j/xP/E/8T/w//D/8f/x//F/8P/wf/B/8H/v//B/8H/wv/C/8H/wP+//77/wf/B
/8L/w/+//77/vv/A/77/vf+9/73/vf+9/73/vf+//7//vf+9/73/vf+9/73/v/+//8D/
wP++/73/vf+9/73/vP+8/7v/vf+4/7X/u/++/7z/vP+8/7z/vP+8/7z/vP+7/7r/uf+4
/7r/uv+6/7r/uv+6/7r/uv+8/7z/vP+8/77/vv++/77/u/+6/7n/uP+5/7r/u/+8/77/
vP+8/7z/vP++/73/uv+6/7v/u/+7/77/v//B/8P/xf/G/8b/x//K/8r/yf/J/8n/yv/K
/8v/y//L/8j/yP/M/87/yf/J/8v/zv/P/9D/0P/P/8//z//T/9H/0f/R/8//zP/M/8z/
yv/I/8j/zP/M/8z/zP/K/8j/xP/D/8H/w//D/8T/xP++/7v/uf+4/7j/t/+6/73/uv+6
/7r/uv+6/7v/u/+7/73/wf+//7r/vP+9/73/vf+8/77/yP/Z//D/DgA/AIIA0wAfAWEB
mAHCAeIB7AHOAXQB4wBDAKn/KP/V/rb+t/7F/t7+/v4c/zn/Xv97/4n/lv+m/6//s/+5
/8L/w//E/8b/y//L/8r/yf/K/8r/yv/L/87/0P/R/9H/0v/Q/9H/0//T/9X/1v/W/9X/
1P/V/9f/1v/Y/9r/3P/e/9z/3P/d/97/3P/c/9v/2v/e/+D/4//m/+X/5P/k/+P/4//j
/+b/6P/p/+r/7f/v//H/8//1//b/9v/3//j/+P/7//3///8DAAcACAALAAwADAAKAAwA
EgAYAB0AHwAhAB8AIgAkACcALQAvADMAOAA8AEEARgBJAEoATQBRAFQAWQBfAGUAZQBm
AGcAbABxAHMAdAB5AHsAewB2AHYAeAB4AHUAdQB1AHQAcQBwAG8AbQBsAGkAZwBjAF4A
XgBcAFcAVQBQAEoARQBAADoANgAyAC4AKgAnACMAIQAgAB0AGgAXABUAEgAPAA8ADwAO
AAwACAAIAAcABwAHAAYABQAEAAMAAgACAAIAAAAAAAAAAAAAAAAAAAABAAIAAwAEAAMA
AgABAAAA/v///wIABAAFAAQAAwAEAAYABwAGAAkABwAHAAgACAAGAAgACgAMAA4ADgAO
AA4AEQATABQAFAATABIAEgASABQAFAAUABUAFwAXABYAFgAWABYAFgAWABQAFAATABMA
FAAUABMAEgAQABEAEQARABIAEwASABMAEAAQAA8ADgANAA0ADQALAAwADAAMAAsADAAN
AA4AEAAPAA4ADAAKAAwACwALAAoADAAMAAsACwALAAsACwAIAAgACAAHAAcACQAJAAcA
BQAIAAkACgAJAAgABwAHAAYABQAEAAMAAgAFAAUABgAHAAMAAgACAAQABgAFAAUABQAD
AAMAAwADAAcABwAFAAUAAwADAAMAAwABAAEAAgACAAUABQAGAAcABgAEAAMAAQD7/wIA
BwAFAAYABQAEAAMAAgAEAAQABAAEAAIAAgACAAIABAAEAAQABAADAAIAAQAAAAEAAgAD
AAQABAAEAAQABAADAAIAAQAAAAEAAgADAAQAAwACAAEA/v8AAAAAAQAEAAQAAgACAAMA
AgABAAAA//8BAAMACAAKAAwADQAOAA4ACwALAAsADAAMAA0ADwAPAAoACgAQABIADQAN
AA4AEAAQABAAEAAPAA0ADQAPAA0ADwAPAA0ACgAMAAwADAAKAAgADAAMAAwACgAIAAYA
AgADAAEAAQABAAIAAgD+//v/9//2//X/8//3//n/9v/2//b/9v/2//f/+f/9//3/+//7
//r/9v/1//f/9//2//j/AgARACgASgB9ALgA+wBDAYkBvAHeAfgB/AHiAZgBDQFnAM//
UP/9/tz+2/7r/gb/Kv9Q/3H/iv+h/7n/yv/W/+P/8f/1//D/8v/y//P/9//7//z//f8A
AAIAAgADAAYABQAFAAQABAAGAAkADQAPAA4ADgANAAsADQAPABIAEgARABAADwAOAAwA
DAANAA4AEAASABMAFAASABIAEwAUABQAFAAVABUAFQAVABgAGgAaABoAHAAdACAAIQAi
ACIAIwAlACcAKAAoACcAJgAnAC0ALgAxADIAMAAuADAANgA4ADsAOwA7AD0AQABCAEUA
SQBLAE8AVABYAF0AYgBlAGYAaQBtAHAAcwB5AH8AfwB7AHsAfwCDAIcAiACNAI8AjwCK
AIoAjACKAIcAhwCHAIYAgwCCAIEAfwB+AHsAeQB2AHIAcwByAGwAaQBjAFwAWABUAE8A
TABHAEIAPQA5ADEALQAqACUAIgAhACEAIAAcABsAGgAYABUAEAAPAA0ACwALAAoACQAJ
AAkACQAKAAkABgAFAAQABAAEAAQABAAGAAYABgAGAAYABgAGAAYAAQABAAMABAAGAAYA
BgAIAAkACQAHAAkACAAHAAcABgAGAAgACgAMAAwADAAMAAwACwALAAoACAAJAAoADAAO
AAwADAAMAA0ADQANAAwADAAKAAoACgAKAAgACAAHAAcABgAGAAUABAAGAAcABwAHAAQA
AwAAAP////8AAAAAAAD////////9//r/+v/6//n/9//3//f/+P/2//b/9f/0//b/9f/1
//T/8//y//D/7//y//P/9P/y//L/8v/x//H/8v/x/+7/6//r/+v/6//p/+z/7f/v//D/
7f/s/+v/6v/q/+n/6f/p/+j/6P/p/+z/6//p/+j/5//p/+n/6f/p/+n/6f/n/+f/5//n
/+f/5//l/+X/5v/m/+T/4//j/+P/5P/k/+X/5f/n/+T/4f/l/+r/6f/o/+f/5v/l/+T/
4//i/+T/5P/k/+T/4v/i/+L/4v/j/+T/5f/m/+T/4v/g/97/3//g/+H/4v/h/+D/3//e
/+H/4P/h/+L/4v/k/+P/4P/g/+H/4f/h/+L/4//l/+f/6v/q/+n/6f/r/+z/7P/t/+v/
7P/s/+3/7//v/+z/7P/x//L/7P/r/+3/8P/x//L/9f/1//b/9//4//X/9P/z//P/8P/w
//D/7v/s/+z/8P/x//L/8//y/+7/6v/p/+f/5f/l/+b/5v/k/+H/3//e/93/2//d/9//
3P/c/9z/3P/a/9v/2//b/93/3f/f/+D/3v/d/93/2f/Y/9z/4v/j/+r/+v8bAE4AjwDV
AB8BcAG2AegBDgIoAiIC5wFzAdMAKgCV/yr/8f7V/tL+6v4K/yX/RP9n/3//kv+o/7X/
u//D/8z/zf/O/9D/1f/W/9b/1v/Y/9f/1v/W/9j/2v/b/9v/3P/c/93/3//f/93/3v/e
/93/3f/f/+L/4v/g/+D/4P/g/+D/4P/h/+L/4//k/+T/5P/m/+b/5//o/+f/5v/m/+X/
5P/j/+X/5v/m/+b/6P/p/+r/6//s/+z/8P/z//b/+P/2//X/9P/1//n/+v/9//7/AAD+
/wAABgAIAAsACwALAA4AEgAVABkAGwAdACEAJgAoACsALgAvADEANQA6AD4AQwBJAE8A
TwBQAFEAVgBbAF4AYABmAGkAbABoAGkAbABsAGkAaQBpAGsAaQBpAGkAaQBoAGUAYwBf
AFoAWgBYAFYAVQBRAEwARQBAADoANgAzAC4AKQAlACIAHwAdABkAFgATABEADgAIAAcA
BgAEAAQAAAAAAP///v/////////8//v/+v/6//r/+P/4//j/+f/6//v//P/8//z//P/8
//z//P/8//z//P/9/wAAAgAEAAQABAAGAAgACQAIAAsADQANAA4ADgAKAAwADgAQABMA
FAAVABYAFgAXABcAFgAZABoAHAAeAB8AIAAhACMAJQAlACQAJAAnACgAKQAqACsALAAs
AC0ALwAwADAAMAAwADEAMQAxADMANQA1ADcAOAA6ADsAPAA9AD8AQQBBAD4APgA+AD0A
PgA/AEAAQgBBAEAAPgA8AD4APQA9ADwAOgA6ADkAOQA5ADkAOQA2ADUANAAyADEAMQAx
AC8ALQAqACcAJAAfABwAGwAbABoAGQAYABcAFgAVABMAEgARAA4ADAALAAwACQAHAAYA
BQAHAAcABwAHAAgABwAEAAMAAwADAAMAAwACAAEAAQAAAAAA////////AQAAAAAA////
/wAA///9//z/+v/6//r/+v/5//j/9//2//b/9v/2//b/9v/2//b/9v/2//b/9v/2//X/
9P/z//L/8v/y//L/8v/z//T/9f/2//b/9v/2//b/+P/4//b/9v/z//P/9f/0//T/9P/1
//X/8//z//P/9P/z//f/+P/4//v//P/8//v/+v/5//n/+P/6//3//v/8//r//v/+//f/
9f/2//j/+P/4//j/9//3//n/+//5//n/9v/z/+//7v/s/+z/6v/q/+7/7v/u/+7/7v/s
/+j/5//k/+P/4v/i/+X/4v/g/9//2//Z/9b/1//a/9j/2f/a/9f/1v/W/9X/3f/b/9X/
1//a/9j/1//Z/9v/2P/Y/+T/8f8EAB4ARQCCAM0AHQFjAZQBugHeAfIB5gGoAS8BkwD5
/3b/D//a/tH+2f7o/gj/LP9J/2j/g/+T/6T/uP+9/8H/yf/Q/9L/0v/T/9f/2P/Y/9j/
2v/Y/9j/2f/c/97/3//f/+D/4P/h/+P/4//g/+D/3//d/9v/3f/g/+D/4v/i/+L/4v/j
/+T/5v/o/+j/6P/n/+b/5f/k/+T/5P/m/+b/5//n/+f/5//q/+z/7P/s/+7/7//u/+//
8P/w//H/8//1//b/9P/z//L/8//3//j/+//8/////v8BAAgACgALAAkABwAKAA4AEQAV
ABcAFwAZABwAHQAhACUAJwApAC0AMgA2ADYAOwBAAD8APgA/AEQASQBJAEoATwBRAFEA
TABMAE4ATwBNAE4ATwBQAE0ATABLAEgARgBCAD8APAA4ADkAOAAxAC8AKgAkACEAHAAW
ABIACwAGAAEA/f/6//f/9f/x/+7/6//p/+b/3//d/9v/2P/X/9T/1f/V/9H/0f/Q/8//
0P/P/87/zv/M/8r/yv/K/8v/zP/N/87/zv/O/87/zv/O/87/zv/O/8n/yf/L/8z/zv/O
/87/0P/T/9P/0f/T/9D/z//P/87/zv/S/9b/2v/Z/9j/1//W/9v/3f/e/97/4P/g/+H/
4v/g/+D/4P/h/+P/4//i/+L/4//k/+X/5v/n/+j/6P/p/+r/6v/p/+j/6v/t/+//8f/v
/+//7f/t//D/8v/z//T/8v/x//D/7f/u//D/8v/z//H/8f/x//L/9P/2//f/+P/5//n/
+v/6//r/+v/5//n//P/9//7//P/7//r/+P/3//z///8AAAEA/////////f/+////AQAC
AAMABAAFAAYACAAHAAcABwAGAAYABwAKAAwACwALAAsACwALAAsACwAOAA8ADgAPABEA
EQARABEAEwATABQAFAAWABUAFQAVABMAEgASABEAFwAaABcAGQAeAB0AHAAbABoAHAAc
ABwAHAAaABoAGgAaABgAGAAYABgAFgAWABYAFgAUABQAFAAUABMAEgARABAADgAOAA4A
DgAMAAwADAAKAAwADAANABAADwAMAAsACwAIAAcABgAFAAQABQAJAAoACAAJAAoACgAI
AAcABgAGAAYABwAJAAkABAAEAAoADAAGAAUABQAGAAQABAAEAAMAAgABAAIA///9//3/
+//4//b/9v/2//T/9v/6//r/+v/4//T/8P/q/+n/5//n/+f/5v/k/97/2f/a/9r/2v/Z
/9n/2//Y/9j/1//W/9X/1f/X/9X/1f/Z/9X/0v/U/9X/0//T/9T/1v/c/+n/+P8UAD8A
fgDJABcBYQGgAdIB9gEKAgQCxgFJAaUAAQBy/wf/zP69/sP+1P70/hb/N/9a/3X/i/+e
/6r/s/+//8X/yv/L/8z/zv/T/9T/1P/U/9b/1P/U/9X/2P/Y/9n/2f/a/9z/3f/f/9//
3v/e/93/2//d/9//4v/i/+T/5P/k/+T/4//i/+L/4v/j/+T/5P/k/+L/4v/j/+T/5//o
/+r/6//q/+n/6//s/+r/6v/s/+3/8P/x//L/8v/x//P/9f/2//n/+f/5//v///8AAAMA
BAAGAAQABgAMABAAEwATABMAFAAYABsAHwAjACUAKQAuADEANQA5ADsAPgBBAEUASABL
AFEAVwBXAFgAWQBeAGMAZQBmAGsAbQBvAGoAagBsAG0AawBsAG0AawBnAGUAYwBlAGQA
YQBfAFoAVABTAFAASQBHAEIAPAA5ADQALgAqACMAHgAZABUAEQAPAA4ACwAIAAUAAwAA
APr/+f/4//b/9//0//X/9f/x/+//7P/p/+r/6f/o/+j/6v/o/+j/6P/o/+j/6P/o/+b/
5v/m/+b/6P/o/+j/6P/l/+X/5//o/+r/6v/q/+z/6//r/+n/6//t/+3/7v/u/+v/7P/t
/+7/8P/w//D/8P/w/+//7f/q/+r/6v/r/+z/7f/u/+//8f/w/+//7f/s/+7/7v/u/+7/
7P/s/+v/6//s/+z/6//q/+z/7f/t/+3/6//p/+X/4//k/+b/5//o/+b/5f/k/+H/4P/g
/+D/3//e/93/3P/c/9r/2v/Z/9j/2v/Z/9n/2P/Z/9r/2v/b/9v/2//b/9j/2P/Y/9f/
1//X/9f/1f/T/9X/1f/V/9P/0//T/9T/1P/W/9b/1v/W/9b/1f/V/9X/0//S/9L/1P/V
/9X/1v/X/9X/1f/V/9X/1//X/9X/1f/V/9X/1f/V/9X/1f/W/9b/2P/X/9f/1//X/9b/
1v/V/9v/1v/X/9X/1P/V/9b/1//Y/9b/1v/W/9b/1//Y/9n/2v/Y/9j/2P/Y/9j/2P/Y
/9j/2v/a/9r/2v/c/9z/3P/c/9z/3P/c/93/3v/e/9z/3P/d/93/3f/d/+D/4v/k/+n/
6f/o/+j/6P/p/+n/6v/r/+r/6v/r/+3/7f/q/+r/8P/z/+//8P/y//L/8v/y//L/8f/x
//H/8//v/+//7//t/+3/7v/v//D/7//w//X/9v/1//T/8f/u/+v/6//q/+v/7f/u/+7/
6v/o/+f/5//n/+P/5f/n/+T/5f/m/+f/6P/q/+v/7P/t/+v/6//u/+z/6//v//P/8P/y
//z/CQAeAEAAcQC0APsARQGJAcQB8AEOAhQC/AGqASEBgwDt/3L/I//8/vP+/f4Y/zj/
WP99/57/tf/H/9r/5P/p//H/+f/8//7/AAADAAkADAAMAAwADgAMAAwADQAQABIAEwAT
ABQAFgAXABkAGQAZABoAGgAZABkAGwAeAB4AIAAgACAAIAAiACIAIwAkACUAJgAmACYA
JgAmACcAKAAqACoAKwArAC0ALQAwADIAMgAyADQANQA2ADcAOAA4ADsAPQA/AEAAQwBD
AEMARQBHAEgASwBMAE0ATABPAFYAXABfAF8AXwBgAGQAZwBrAG8AcQB1AHoAfQCBAIUA
hwCJAI0AkgCWAJkAnwClAKUApQClAKkArQCxALIAtwC5ALcAsgCyALQAtwC1ALYAtwC0
ALEAsACvAK8ArgCrAKkApACeAJ0AmgCWAJUAkQCMAIUAgAB6AHYAcwBwAG0AawBkAGEA
XwBbAFQAUQBPAEwASABHAEYARABCAD4APgA9ADsAOwA6ADkAOAA3ADYANgA3ADYANwA4
ADYANgA2ADYANAA0ADQANAA2ADYANgA2ADUANQA3ADgAOgA6ADoAPAA6ADkANgA3ADgA
OQA7ADwAOgA8AD4AQAA+AD4APgA+AEAAQQBBAEAAQgBCAEMARABGAEYARgBHAEcARQBC
AEAAQgBCAEIAQgBDAEQARABFAEMAQgBAAD4APgA/AD8APwBAAEEAQABBAD4APgA9ADwA
PAA9AD4APQA8ADwAPAA7ADkAOQA5ADoAPAA8ADsAOgA5ADcANgA0ADUANgA2ADcAOQA5
ADkANgA2ADYANQA1ADcANwA1ADMANAA1ADYANQA0ADMAMwAyADQANAA0ADQAMgAxADEA
MQAyADIAMwA2ADUAMwAyADEAMQAxADEAMQAzADMAMQAxADEAMQAxADEAMQAxADIAMgAy
ADEAMQAxAC8ALgAuAC0ALwAwADMAMwA0ADMAMgAxADAAMAAwADAAMAAuAC4ALgAuACwA
LAAsACwALQAuAC8AMAAwADAAMAAwAC0ALAArACoAKwAsAC0ALgAsACwAKgAqACoAKwAu
AC4ALAAsAC0ALQAvAC8ALwAwAC8AMwA0ADQANQA2ADYANQA0ADMAMwAyADUANwA3ADQA
NgA8AD4AOQA5ADoAPAA8ADsAOgA4ADcAOQA7ADkAOQA4ADUAMQAwADEAMgAxADIAOAA4
ADgAOAA1ADIALQArACsAKwArACwAKwAmACIAHwAeAB0AGwAdACEAHgAeAB4AHgAeAB8A
HwAjAB8AGwAbABwAHgAdABkAFwAcACQALgA5AEwAbgCfAOAAKQFzAbMB7gEcAjYCNAIU
As4BRwGbAPn/dv8h//T+6f75/hr/Pv9i/4X/pP+9/9P/6v/2//n/AQALABAAEgASABMA
FwAYABgAGAAaABoAGgAbAB4AIAAhACEAIgAhACEAIgAhACIAJAAlACUAJwApACwALAAp
ACgAJwAmACQAJAAlACYAJwAoACgAKAAoACgAKQAqACwALAAtAC0AKwArAC4AMAAwADAA
MgAzADMAMwAzADIANAA3ADoAPAA9AD0APQA/AEEAQgBFAEYASQBIAEsAUgBTAFUAVABT
AFcAXABgAGUAZgBnAGoAbgByAHcAfAB/AIAAgwCHAIoAjwCVAJsAmwCaAJsAoAClAKYA
pgCqAKsArQCoAKgAqgCoAKUApQClAKMAnwCdAJsAnACcAJoAmQCVAJAAkACOAIcAgwB8
AHQAbABmAF8AWgBWAFIATgBLAEYAQwBBAD0ANQAxAC4AKgAnACcAJwAmACEAGgAXABMA
FAAVABUAFQASABEAEAAQAA8ADAALAAoADAAMAAwADAAKAAoACgAKAAgACAAIAAgAAwAD
AAUABgAGAAYABgAIAAcABwAFAAcACQAJAAoACgAIAAoADAAOABAAEAAQABAAEAARABEA
EAAPAA4ADgAOAA0ADAALAAsAEAARABEAEgAQABAAEAAQAA4ADgANAA0ADgAOAA0ADAAJ
AAkACAAHAAgACQAIAAkACAAIAAcABgADAAMAAwABAP7//v/+//3/AAABAAIABAABAAAA
/v/8//7//f/9//z/+//6//j/9//5//n/+f/2//b/9v/1//X/9f/1//P/8f/x//H/8f/v
//L/8//1//b/9v/2//b/9v/2//X/9f/1//L/8P/v//D/8v/x//H/8f/x//H/8f/x//X/
9f/z//P/8f/x//H/8f/z//P/9P/0//L/7//t/+v/7//w//L/8//v//L/8f/v//D/8f/y
//P/9P/0//T/9P/0//T/9P/0//T/9P/0//T/9P/0//L/8v/y//H/9P/0//L/8v/z//P/
8//0//X/9//5////AAAAAAEAAQAAAP7//f///wAAAAABAAMAAwAAAAAABgAIAAMAAwAF
AAgACQAKAAwACwALAAsADQALAAsACwAMAAoACwAMAA4ADAAMABAAEgASABIAEAANAAgA
BgADAAMAAwAEAAQAAgABAAEAAgD///3///8BAAEAAgADAAQAAQABAAAA//8DAAsACwAG
AAIABQAFAAEAAgAIABAAGQAoAEYAdQCuAPUAQwGLAdQBEgI0AkQCQAIMApkBAQFjAM7/
Xf8i/xH/Ef8i/0D/YP95/5L/sf/L/9r/5v/3/wEABwAMAA8AEAASABcAFwAWABUAFgAZ
ABoAHAAgAB8AHwAeAB4AIAAhACMAIwAlACYAJgAlACUAJwAqACoALAAsACwALAAqACoA
KwAsAC8AMAAwADAALgAuAC8AMAAwADAAMQAxADMAMwA2ADgANgA2ADgAOQA6ADsAPAA8
AD0APwBBAEIARQBFAEUARwBJAEoATQBOAFAATgBQAFYAWgBdAF0AXQBfAGIAZABnAGkA
awBvAHQAdgB7AIAAgwCHAIsAkACUAJUAmQCdAJsAnACfAKYArQCtAKwArwCvALAArACt
ALAAsQCvALAAsQCvAKsAqQCnAKkAqAClAKMAnACWAJUAkgCLAIkAhAB+AHcAcgBsAGgA
XwBeAA==
         </WaveFormData>
      </LeadData>
      <LeadData>
         <LeadByteCountTotal>10000</LeadByteCountTotal>
         <LeadTimeOffset>0</LeadTimeOffset>
         <LeadSampleCountTotal>5000</LeadSampleCountTotal>
         <LeadAmplitudeUnitsPerBit>4.88</LeadAmplitudeUnitsPerBit>
         <LeadAmplitudeUnits>��V</LeadAmplitudeUnits>
         <LeadHighLimit>2147483647</LeadHighLimit>
         <LeadLowLimit>268435456</LeadLowLimit>
         <LeadID>V5</LeadID>
         <LeadOffsetFirstSample>0</LeadOffsetFirstSample>
         <FirstSampleBaseline>0</FirstSampleBaseline>
         <LeadSampleSize>2</LeadSampleSize>
         <LeadOff>FALSE</LeadOff>
         <BaselineSway>FALSE</BaselineSway>
         <ExcessiveACNoise>FALSE</ExcessiveACNoise>
         <MuscleNoise>TRUE</MuscleNoise>
         <LeadDataCRC32>3533968629</LeadDataCRC32>
         <WaveFormData>
SgBKAEoASgBOAFAAUgBUAFkAXABfAGIAYwBkAGUAZgBoAGgAaABoAGYAZgBmAGYAZABk
AGQAZABgAF4AXABaAFcAVABRAE4ASABEAEAAPAA2ADIALgAqACUAIAAbABYAEwAQAA0A
CgAGAAQAAgAAAP7//P/6//j/9//2//X/9P/x//D/7//u/+7/7v/u/+7/7f/s/+v/6v/o
/+j/6P/o/+r/7P/u//D/8P/w//D/8P/u/+7/7v/u/+3/7P/r/+r/7f/u/+//8P/y//L/
8v/y//T/9P/0//T/9v/2//b/9v/3//j/+f/6//r/+v/6//r/+v/6//r/+v/8//z//P/8
//r/+v/6//r/+v/6//r/+v/3//b/9f/0//T/9P/0//T/8v/y//L/8v/w//D/8P/w/+//
7v/t/+z/7v/u/+7/7v/s/+z/7P/s/+z/7P/s/+z/6v/q/+r/6v/q/+r/6v/q/+n/6P/n
/+b/5//o/+n/6v/p/+j/5//m/+b/5v/m/+b/5//o/+n/6v/n/+b/5f/k/+T/5P/k/+T/
5v/m/+b/5v/o/+j/6P/o/+b/5v/m/+b/5f/k/+P/4v/j/+T/5f/m/+T/5P/k/+T/5v/m
/+b/5v/o/+j/6P/o/+f/5v/l/+T/5P/k/+T/5P/k/+T/5P/k/+X/5v/n/+j/5v/m/+b/
5v/m/+b/5v/m/+f/6P/p/+r/6f/o/+f/5v/n/+j/6f/q/+n/6P/n/+b/6P/m/+j/6v/p
/+b/5f/l/+j/6f/q/+r/6v/s//H/7//x//P/9P/0//P/8f/w/+//8v/0//X/9v/0//T/
+P/8//T/9f/3//b/9//3//f/9//4//n/+v/7//r/+v/6//f/9f/0//T/9P/2//f/+P/4
//j/9f/0//D/7//v/+3/7f/v/+//7P/q/+f/5P/k/+P/4//l/+L/4v/k/+T/5P/l/+H/
4f/i/+j/6P/g/97/4//n/+X/3//d/+T/8f8CABoAQQBvAKUA4gAhAVwBjgGwAcIBvAGW
AUMBywBFAMz/ef9R/0X/Rf9J/1j/bf+E/5X/qv+//8n/zf/T/93/5P/p/+f/6P/p/+r/
6f/p/+n/6//r/+n/6//t/+7/7v/u/+7/7//w//D/8P/z//X/9v/2//X/9//3//f/9f/1
//b/9v/4//n/+//9//7/AAD+//7//P/8//3//v8AAAAAAQABAAIAAgAEAAYABwAHAAkA
CgAKAAsADAAMAAwADQANAAwADwARABIAFAAVABcAGgAcABwAGwAbAB8AIQAiACMAIgAk
ACgALAAxADIAMwA2ADsAPwBDAEcASgBIAEoATgBPAFMAWwBhAGMAZQBlAGkAbABuAG8A
dAB1AHUAcgByAHUAcwByAHIAdQB3AHUAcgByAHQAdQB0AHIAbQBpAGcAZABhAF8AWQBT
AFAATgBJAEYAQAA8ADgAMwAwAC0AKwAoACEAHgAdABwAGAAVABUAEwARABAAEAAOAA0A
DQAMAAoACAAIAAcABwAHAAYABgAGAAYABAAEAAUACAAJAAoACwALAAsACwAKAAcABgAF
AAUABwAIAAgACgANAAsACgAKAA0ADQANAAsACQAKAAwADQANAA4ADgAOABEAEgASABIA
EAAPABAAEAASABIAEgATABMAEwARABEAEwATABIAEQAQABAADwAMAA8AEAAQABEADwAP
AA4ADgANAA0ACwALAAwADAANAA0ACwAKAAkABgAJAAoACwALAAoACQAIAAcACAAJAAoA
CgAIAAcABwAGAAUABAACAP//BQAHAAgABwAFAAUABQAGAAgACAAGAAMABQAHAAUAAwAD
AAQABQAFAAYABgAGAAYAAgABAAEAAAABAAEAAgAFAAUAAwADAAMABgAGAAQABgAFAAUA
BAAEAAIAAQAAAAAAAgAEAAUABgAFAAMAAgABAAMAAwADAAIAAAACAAQAAgD+////AAAB
AAIAAAAAAAAAAAAAAAAAAAAAAAEAAgADAAQABAAEAAQABAABAAAA///+//z//P/8//z/
/f/+////AAABAAIAAwAEAAMAAgABAAAA/f/6//v//P/9//z//f///wEAAQABAAAAAAAC
AAcABQACAAMAAwACAAUABQAGAAcABwAIAAgACAAIAAgADAAQAAkACwAOAA4ADQANAA0A
DQANAA0ADQANAAoACgAKAAcABwAGAAYABgAGAAcACAAIAAcAAwABAPz//P/9//z//f/7
//v/+P/2//f/9P/0//P/8f/z//D/8P/w//D/8P/x//H/7//w//r/+P/s/+r/7f/t//H/
7//t//j/CwAgADwAZwChAOEAHgFVAYgBsgG+AbgBpgFiAeUAVwDX/3j/R/8x/yv/Mf9B
/1r/c/+I/5f/pv+3/8f/0//Z/93/5P/n/+X/5P/j/+L/5f/l/+X/5//q/+n/7P/v/+z/
6v/o/+b/5//o/+j/6P/o/+n/6f/o/+j/6//s/+3/7P/r/+v/6v/p/+n/6v/r/+3/8P/v
//D/8v/y//P/9P/z//L/8v/x/+//7v/v//D/8f/x//P/9P/2//f/+P/4//f/+f/6//r/
+v/7//v//P/9////AgAEAAUABQAGAAsADQAOAA8ADgARABQAFwAbAB8AIQAlACsALAAv
ADIANAAzADYAOwA9AD4AQwBGAEUARQBFAEkATABQAFEAVgBXAFYAUgBRAFMAVQBUAFQA
VwBXAFUAUgBSAE8ATQBJAEQAQgA/AD4APAA3ADUALwApACIAHgAXABIAEAAOAAwACQAC
AP///f/6//P/8P/v/+7/7P/p/+n/5//h/+D/4P/e/93/3f/c/9r/2P/Y/9f/1//Z/9j/
2P/Y/9b/1P/U/9X/1P/T/9L/0f/S/9P/1P/U/9L/0v/S/9P/1f/W/9b/2P/b/9n/2P/Y
/9f/1//X/9X/0//U/9b/1//V/9b/1v/W/9j/2P/X/9b/1f/V/9f/2P/W/9T/0v/R/9X/
1//X/9n/2//b/9r/2f/Z/9r/2v/Y/9j/2P/X/9f/1f/V/9T/1P/T/9P/0f/R/9T/1P/V
/9X/0f/Q/8//zP/M/8z/zP/L/8v/y//L/8v/y//L/8v/yv/I/8f/x//G/8j/yP/H/8X/
xf/F/8T/wf+//7//v//A/8T/xP/C/7//vf+//73/u/+8/77/wP/B/77/vv++/77/vv+/
/8H/wv++/73/vf+//7//vf+9/73/vP+8/7r/vP+9/73/vP+8/77/vf+8/7z/vf++/77/
vv+8/7v/u/+7/73/vf+9/7z/vv+4/7b/vP++/7z/vP+8/7z/vP+8/7z/vP+7/7r/uf+4
/7j/uP+4/7j/uv+6/7r/uv+8/7z/vP+8/77/vv++/77/vf+8/7v/uv+8/7z/vP+8/77/
vv++/7z/vf++/73/uv+4/7n/uf+5/7v/vP++/8L/xf/D/8P/xf/I/8j/yP/H/8n/yf/L
/8z/yv/K/8j/yP/K/87/yf/L/9D/0P/P/8//0f/R/9H/0f/S/9P/0//U/9P/z//O/8z/
yv/K/8r/y//O/87/zv/L/8r/xv/F/8X/xf/F/8X/xf/A/77/vf+6/7z/u/+7/73/uv+6
/7r/uv+8/73/vf+9/77/wv/A/7z/vP+//7//vf+9/73/xP/V/+j/AAApAGMApQDmAB8B
UgF4AZYBpAGSAVQB6QBnAOH/cv81/x//G/8j/y3/QP9R/2T/f/+U/5n/pf+x/7f/uf++
/8X/x//I/8n/yv/J/8n/yf/L/8n/x//J/8v/zf/O/8//0P/Q/9D/z//O/9D/0f/R/9D/
zv/R/9L/0//V/9f/2v/c/9n/2f/a/9v/2f/a/9f/1v/Y/9r/3f/g/97/3v/f/9//3v/e
/+D/4v/k/+X/6P/q/+z/7f/u/+7/7f/v//D/8P/y//X/9//6//3///8CAAQAAgABAAEA
BQAKAA4AEgAUABIAFAAWABkAHQAfACMAKQAvADMANwA6ADkAPABBAEMARwBNAFEAUQBS
AFMAWABcAGAAYQBmAGcAaQBmAGYAaQBpAGgAaABrAGkAZwBkAGQAZABjAGAAXABZAFcA
VwBWAFMAUQBLAEUAQQA+ADgANAAxAC4AKwAnACIAHwAdABoAFgAUABQAFAASAA8ADwAN
AAsACgAKAAgACQAJAAgABgAEAAQAAwADAAUABAAEAAQABgAEAAQABQAGAAcACAAJAAgA
BwAGAAQABgAGAAYABwAHAAgACAAKAA0ACwAKAAoACwALAAsACQAJAAoADAANAA8AEAAQ
ABAAEwAUABQAFAARABEAEwAUABYAFgAWABcAGQAZABcAFwAZABkAGAAXABUAFgAWABQA
FgAWABUAFQATABMAEgASABQAFQAUABUAEwASABIAEQAQABAAEAAOABAAEAAQAA8AEgAT
ABQAFQAUABMAEgAQABIAEQARABAAEAAQAA8ADQAQABEAEQAPAA0ADQANAA4ADgAOAAwA
CQAMAA8ADgANAAwADAAMAAsACAAIAAgACAAKAAsADQAOAAoACQAJAAsADQALAAsACwAK
AAoACAAKAAwADQANAA4ADAALAAoACgAKAAoACQAIAAsACwAMAA0ACgAJAAgABgAAAAYA
DAAKAAwACgAKAAoACgAKAAoACgAKAAgACAAIAAgACAAIAAgACAAGAAYABgAGAAcACAAJ
AAoADAAMAAwADAAJAAgABwAGAAgACAAIAAgABwAGAAUABAAGAAQABgAIAAgABgAGAAcA
BgAFAAQAAgAFAAgADgANAA8AEQASABIAEQAPAA4ADQANAA4ADgAOAAwADAAQABQADwAR
ABQAFAATABMAEwATABMAEwATABMAFAAUABQAEQARABAAEAAQAA4ADwAQABAADgALAAoA
BgAHAAcABQAFAAcABwAEAAIAAAD8//v/+f/6//3/+//8//z//P/8//3//f8BAAIAAAAA
AAAA/P/7//3//f/7//3/BAAPACIAQgBvAKEA1wASAU8BgAGgAbgBwAG0AYABEwGLAAcA
nP9d/0f/Q/9J/1f/cP+J/6D/sf/C/9H/3f/l/+//+//+//f/+P/6//z//v8BAAEAAQAD
AAQAAwAGAAkACQAIAAcABgAKAAwADQAOAAwADQANAAwADAAPABAAEQAOAA0ADQAMAAsA
CwAMAA0ADwASABEAEgAQABAAEQASABQAFAAVABUAEgASABQAFgAXABcAGQAaABwAHQAe
AB4AHQAfACAAIAAeAB8AHwAgACUAJwAqACwAKgApACkALQAwADIANAA0ADQANgA4ADsA
PgA/AEIARwBLAE8AUwBWAFcAWgBfAGEAYwBpAG0AbQBrAGsAbwByAHYAdwB8AH0AfQB6
AHoAfQB9AHwAfAB/AH0AewB4AHgAeAB3AHQAcABtAGsAawBqAGUAYwBdAFcAVQBSAEwA
SABCAD4AOgA1AC8AKwAoACQAIQAgACEAIgAeABsAGwAZABQAEgARAA4ACwALAAoACAAJ
AAoACgALAAkACAAIAAgABgAEAAQABQAGAAcACAAJAAkACQAJAAgABgAGAAYABwAHAAgA
CAAKAAsACQAIAAgABwAHAAcABQAHAAgACgALAAsADAAMAAwACwAKAAgABgAHAAcACQAK
AAgACAAIAAkACwALAAkACQAKAAkABwAFAAMABAAEAAIABgAGAAUABQAFAAUABAAEAAIA
AQD+//3/AAAAAAEAAQD+//7//v/8//r/+v/6//n/9//3//f/9//1//X/9f/0//b/9f/1
//T/8//y//D/7f/x//P/9P/z//H/8f/x//L/8v/y//D/7f/t/+//7f/r/+z/7v/w//H/
7//u/+3/7P/t/+3/7v/u/+z/6//r/+3/6//p/+n/6f/s/+z/6v/s/+v/6//q/+r/6v/p
/+j/6P/n/+j/6P/o/+b/5f/l/+X/6P/p/+r/6v/s/+j/5P/m/+z/6//q/+n/6P/l/+T/
4//i/+P/5P/l/+b/5P/k/+T/5P/l/+b/5//o/+X/5P/j/+L/4v/i/+L/4v/g/+D/4P/g
/+P/5P/l/+T/5f/m/+X/4v/i/+P/4//j/+T/5P/l/+j/7P/p/+j/6f/r/+z/7f/t/+z/
6//s/+z/7P/s/+r/6v/t//D/6v/r/+//8P/w//H/9P/1//b/9//1//X/9P/0//T/8f/x
//D/7//u/+3/7f/w//L/9P/z//H/7P/q/+n/5//n/+f/5//m/+T/4//g/97/3f/d/9//
3P/c/9z/3P/c/93/3f/d/97/3v/i/+L/4P/d/93/2f/Z/93/4P/f/+b/9v8TAD8AdQCw
AO0AMAFuAZwBwAHaAdwBswFfAeUAVADR/33/V/8//zX/Qv9T/2L/df+M/53/qf+3/8H/
xf/K/9P/0//U/9X/1v/X/9f/1//Z/9j/1f/W/9f/2f/a/9v/3P/d/97/3v/e/93/3f/c
/9r/3P/f/+D/4f/f/9//4P/g/93/3f/e/9//3v/g/97/3v/g/+D/4f/i/+D/4P/h/+H/
4P/g/+L/5P/k/+P/5P/k/+T/5f/m/+b/6v/t/+//8P/t/+3/7P/s/+//8f/0//b/+P/3
//f/+//+/wAAAgACAAMABgAJAA0ADgAPABIAFwAYABsAHgAgACMAJgArAC0AMAA3ADwA
PQA/AD8AQwBGAEsATQBTAFUAWABWAFcAWwBZAFgAWABbAF4AXQBbAFwAXQBdAFsAWABW
AFMAUgBQAFAATwBKAEUAQQA+ADgANAAxAC4AKwAnACIAHwAdABoAFQASABEAEAAMAAkA
CQAHAAUABAAEAAIAAgADAAMAAgAAAAAA/////////v/+//7////+////AQD/////////
/wEAAQABAAAAAwAEAAUABwAHAAgACAAKAA4ADQANAA4AEQARABEADwAPABAAEgATABQA
FgAXABgAGgAaABkAGAAaABsAHgAgACIAIgAiACMAJwAnACUAJQAqACsAKwArACwALgAv
AC4AMQAyADIAMwAzADMAMgAyADUANwA3ADkAPQA+AEAAQQBCAEQARgBGAEQARABEAEMA
RABFAEYARwBFAEUARQBEAEQAQwBDAEIAQgBCAEEAPwBAAEEAQQA/ADwAOwA6ADoAOgA6
ADgANQAyADEALAAnACQAJAAkACMAIAAgACAAIAAeAB0AHQAcABcAFQAUABUAFAARABAA
DwASABIAEAASABIAEQAPAA4ADgANAAwADAAMAAwACwAKAAoACQAJAAkACwALAAsACgAK
AAoACAAGAAQABgAGAAYABgADAAIAAQAAAAIAAgACAAIAAgACAAIAAgAAAAAAAAAAAP//
/v/9//z//f/+////AAACAAIAAgACAAIAAgACAAIAAgACAAIAAgD9//7////+//3//v8A
AAEA//////7//v8AAAUAAwADAAUABgAGAAYABAADAAIAAwAHAAgACQAIAAYACAAKAAMA
BAAGAAUAAwADAAMAAwADAAUABQAFAAQAAwACAP7//f/6//r/+v/6//v//P/8//z/+f/4
//T/8//x/+//7//v//D/7v/t/+3/6f/o/+b/5f/o/+b/5//o/+f/5v/m/+X/6//o/+T/
5v/q/+j/5f/p/+v/5f/l//D/+/8KACAAQwB3ALUA9gAxAV4BhgGoAbwBugGSATkBvQA3
AMT/cf9L/0X/Rf9J/1z/c/+E/5n/rP+1/8H/0f/X/9f/4P/j/+P/5P/l/+b/5f/l/+X/
5//p/+f/6f/r/+z/7P/s/+z/7f/u/+7/7v/t/+3/7P/q/+j/6//s/+3/7f/t/+7/7v/u
/+//8f/z//L/9P/y//L/8P/w//H/8v/y//L/8//z//T/9P/2//j/+f/5//v//P/6//v/
/P/8//3///8AAAAA//////7//v///wEABAAGAAcABwAIAA0ADQAOAA8ADgARABQAFwAb
ABwAGwAcAB8AIgAlACgAKgAtADAANQA3ADcAOwA9ADsAPAA9AEIARgBIAEkATgBPAFEA
TgBOAFEAUQBQAFAAUwBTAFEATgBOAE4ATQBKAEYAQwBBAEEAQAA9ADsANQAvACkAJgAg
ABwAFQASAA8ACwAEAAEA///8//j/9v/2//b/7//r/+r/5//k/+T/5f/k/+H/4f/g/97/
4P/g/9//3//d/9z/3P/c/93/3P/d/9//3f/d/93/3f/b/9v/2//a/9j/2P/Y/9n/2f/a
/9r/3P/g/9//3//g/97/3f/c/9n/3P/e/+H/4//i/+L/4f/g/+X/5v/m/+b/5f/l/+f/
6P/o/+j/6P/p/+3/7f/r/+v/7f/t/+z/6//s/+7/7//u//D/8P/v/+//8f/z//T/9v/2
//X/8v/x//P/9P/2//f/9P/0//T/8v/1//b/9//3//X/9f/1//X/9//5//v//P/+//3/
/f/8//7//v/9//v///8BAAIAAQD9//3//f/+/wIABAAEAAMAAwAFAAMAAQADAAQABQAF
AAcACAAJAAoABwAHAAgACAAJAAkACgANAA8ADQANAA0ADAAMAAoADAAQABEAEQASABIA
EQAQABAAEwAUABQAFAAUABMAEwATABMAEwATABIAFgAYABYAFgAcABsAGgAZABgAGgAa
ABoAGgAYABgAGAAYABYAFgAWABYAFQAUABMAEgAQABAAEAAQAA8ADgANAAwACgAKAAoA
CgAJAAgABwAGAAgABgAIAAoACQAGAAUABQACAAEAAAD+//z//v8DAAEA//8BAAIAAgAB
AP///v/9//3//v/+//7/+//6//3/AAD5//v//v/+//z/+//6//n/9//3//f/9//0//T/
9P/x//H/8P/w//D/7v/v//D/8P/t/+n/5//i/+H/4f/f/9//3f/b/9b/0v/T/9D/0P/P
/8//0f/O/87/zP/M/8z/zf/N/8v/zP/O/8z/yP/I/8v/yf/J/8v/y//O/9f/5v/+/yMA
WQCZANoAFwFQAX4BoAG4AbgBjAEvAbEAJQCo/1P/Kf8b/xn/Hf8u/0P/Wv9z/4b/k/+f
/6f/r/+5/77/v//B/8L/w//E/8P/w//D/8X/xf/D/8X/x//I/8j/yP/I/8v/zP/M/8z/
y//L/8r/yP/K/83/zv/P/9H/0f/S/9L/0P/P/8//z//Q/9L/0P/Q/9D/0P/R/9L/0//U
/9b/1//U/9T/1v/Y/9j/1//Y/9j/2v/b/9z/3P/d/9//4P/g/+L/4//j/+T/5//p/+z/
7v/u/+3/7f/x//b/+P/6//r//P/+/wAAAwAIAAkADAARABMAFwAbAB4AHwAiACcAKQAt
ADMANwA3ADoAOwBAAEQARgBHAEwATQBPAEwATABPAFEAUABQAFMAUQBPAEwATABNAE0A
SwBIAEQAQQBAAD4AOQA3ADEAKwApACYAIAAcABUAEgAPAAsABgADAAEA/v/7//j/9//2
//D/7f/t/+v/6v/q/+v/6v/n/+X/4v/e/9//4P/g/+H/4f/g/+D/4P/g/97/3v/f/93/
3f/d/93/3//f/9//3v/e/97/3v/f/9//4P/g/+L/4//h/+D/4P/j/+P/4//h/9//4P/i
/+P/4//k/+T/5P/k/+L/3//c/9z/3f/g/+L/4//k/+X/5//m/+X/4v/h/+H/4f/g/9//
3//g/+D/3v/g/+D/3//f/+H/4f/g/+D/3v/d/9r/2f/c/9z/3f/d/9z/3P/c/9r/2f/Y
/9f/1f/T/9P/0//T/9H/0f/R/9D/0f/R/9L/0v/T/9T/1P/T/9T/1f/V/9P/0//T/9P/
1P/V/9T/0f/N/8//0f/P/83/zf/O/8//z//O/87/zv/O/8//z//Q/9D/zv/N/83/z//Q
/8//0P/R/9D/0P/O/9D/0f/R/9D/0P/R/9H/0f/S/9H/0v/S/9L/1P/T/9P/0//R/9H/
0f/Q/9b/0v/S/9L/0P/R/9L/0//U/9L/0v/S/9L/1P/U/9T/1P/W/9b/1v/W/9b/1v/W
/9b/1v/W/9b/1v/X/9j/2f/a/9r/2v/Y/9r/2v/a/9j/2P/a/9v/3P/d/93/3v/h/+f/
5f/l/+f/6P/q/+r/6f/p/+j/6f/p/+j/6v/o/+j/7P/x/+3/8P/0//T/8//z//P/8f/x
//H/8f/x//D/8P/w/+7/7//v//D/8v/y//P/9P/z//L/7v/s/+v/6//s/+v/7f/t/+3/
6v/p/+n/5//o/+b/5f/m/+L/5f/m/+f/6P/r/+v/6//s/+r/6v/q/+r/6//x//H/7f/v
//r/BQAWADIAWwCVAM8ACgFJAYABrAHGAdIBxAGMAScBowAdALb/e/9d/0//U/9f/3D/
h/+i/7v/yP/X/+X/7f/v//f//P/9//7/AAACAAQABgAHAAgACwAJAAcACQALAA4ADgAO
AA4AEQASABIAEgAUABUAFQAUABIAFQAWABcAGAAZABsAHAAbABsAHAAdAB4AIAAeAB4A
IAAgACEAIgAiACIAIwAjACQAJAAmACgAKQApACsALAAsAC0ALgAuADEAMwA0ADQANgA3
ADcAOAA6ADsAPQA+AD8APwBAAEUASQBMAE8AUABSAFQAVgBZAF4AXwBiAGcAagBtAHAA
cgB1AHgAfQB/AIEAhwCLAIsAjACNAJIAlgCaAJsAoAChAJ8AnACcAJ8AoACgAKEApQCj
AKEAngCeAKAAoQCgAJ4AmQCVAJMAkACMAIsAhgCBAHsAeAByAG4AbABqAGgAZQBeAFsA
WQBWAE8ATABLAEoARABBAEEAPwA7ADoAOgA4ADcANwA2ADQANAA0ADMAMwA1ADQANAA0
ADIAMAAwADEAMQAxADEAMQAxADEAMQAwADIAMgAyADMAMwA0ADQANgA2ADMAMQAwADIA
MwA0ADMAMwA0ADYANwA1ADYANgA2ADYANgA1ADQANQA1ADcAOAA6ADoAOgA7ADsAOQA1
ADMANwA3ADYANQA1ADYANgA0ADUANAAyADEAMQAxADAAMAAzADMAMQAxADAALgAtACsA
KwAsAC0ALAAsACwALAArACoAKQAoACcAKQApACkAKAAnACUAJAAiACMAJAAkACMAJAAl
ACUAIwAfAB8AHwAgACQAJAAiAB8AIAAjACIAIQAeAB4AHgAdAB4AHgAeAB4AGwAbABwA
HAAcABsAGwAdABsAGQAZABkAGAAYABYAGAAZABkAGAAYABgAFwAWABYAGQAaABoAGgAa
ABkAGQAZABgAFwAWABQAFAAWABgAGAAYABcAFgAVABQAFAAUABQAFAAUABQAFAAUABIA
EgASABIAEwAUABUAFgAUABQAFAAUABEAEAAPAA4AEAAQABAAEAAOAA4ADgAOAA4AEAAS
ABIADgAOAA8ADwARABEAEAAQABAAFQATABMAFQAWABYAFgATABMAEwAVABYAFgAWABQA
FgAaAB4AGQAbAB4AHgAdABsAGwAbABsAGwAbABsAGgAYABgAFQAVABUAFgAXABgAGQAa
ABoAGgAWABQADwANAA8ADQANAA0ADQAKAAgABwACAAIAAQABAAMAAAAAAAAAAAAAAAEA
AQAHAAIA/v/+/wAAAAD///n/+f/9/wUADgAZACoASABzAKcA4wAeAVkBkAG+AdgB2gHG
AZQBLwGhABMApP9j/0P/Nf87/0v/ZP99/5T/qf+8/8v/2//j/+X/6//y//f/9//4//n/
+v/7//v/+//9//3/+//9////AAAAAAAAAAD//wAAAAAAAAEAAwAEAAQABAAHAAgACQAG
AAUABQAEAAMAAwAEAAUABAAGAAQABAACAAIAAwAEAAYABgAHAAcABAAEAAYACAALAAsA
DQAOAA0ADQANAAwADwARABIAEgATABUAFgAYABoAGwAdAB4AHwAfACAAJQAlACYAJwAm
ACoALgAyADcAOQA5ADsAPwBDAEcASwBOAE4AUABUAFUAWABfAGQAZQBoAGkAbgByAHEA
cQB1AHUAdgB0AHUAeQB3AHYAdgB5AHgAdQBxAHAAcwBzAHEAbgBsAGkAaABmAGEAXQBV
AE0ASABEAD0AOAAzADAALQApACQAIQAfABwAFAAQAA4ADAAJAAcACAAHAP///P/6//b/
9//3//b/9P/0//T/8//z//L/8P/v/+7/8P/u/+7/7//u/+3/7P/r/+n/6f/p/+j/5v/m
/+b/5//n/+j/6P/q/+z/6f/n/+b/5//n/+f/5f/m/+j/6//t/+//8P/w//D/8f/w/+7/
7P/p/+n/6//s/+r/6v/q/+v/7//v/+3/7f/v/+//7v/t/+v/7P/s/+r/7P/s/+v/6//q
/+n/5//m/+n/6f/n/+f/5v/m/+f/5//k/+T/5P/i/+H/4P/f/93/4P/h/+L/4//i/+H/
4P/e/97/3f/d/9z/2v/a/9n/1//Y/9n/2f/X/9b/1//Y/9r/2//a/9f/0//V/9f/1f/T
/9T/1v/Y/9n/2v/a/9r/2v/X/9f/2P/Y/9X/0//S/9P/1f/T/9P/0//W/9b/1P/W/9f/
1//W/9b/1v/V/9T/1P/X/9j/2P/Y/9X/0//S/9H/0//V/9f/2P/U/9b/1v/U/9T/1f/W
/9f/2P/a/9r/2v/a/9j/2P/Y/9j/2P/Y/9j/2P/Y/9j/2P/W/9b/2P/Y/9b/1//Z/9r/
2//c/9z/3f/g/+X/4//j/+X/5P/k/+T/4//j/+P/5f/m/+j/6P/m/+b/6v/u/+n/6//v
//D/8P/x//P/8//z//P/8f/x//D/8P/z//H/8v/y//T/9P/0//X/+P/4//j/9f/y/+7/
7f/t/+v/6//r/+v/6//q/+r/6P/o/+f/5//p/+f/6P/p/+r/5//n/+b/5f/q//L/8v/q
/+j/6//r/+n/6f/v//b//f8IACIASQB5ALUA9AAxAXIBrAHMAdwB3gG+AWsB8wBvAO7/
lf9r/1v/V/9d/2z/f/+M/5v/tP/H/9H/2f/l/+3/8P/1//b/+P/6//z//P/7//r/+//8
//v//v8BAAAAAAAAAAAAAQACAAIAAgAEAAUABQAEAAQABwAIAAkACwALAAwADAALAAsA
DAANABAAEgAQABAADgAOAA8AEAAOAA4ADwAPAA8AEAATABYAFgAVABYAFgAYABkAGgAa
ABsAHQAeAB4AIAAhACEAIgAjACUAKAAqACoAKQApAC0AMgA0ADYANgA4ADoAPAA/AEAA
QQBEAEkASwBPAFMAVgBZAFwAYQBjAGIAZwBqAGkAawBtAHMAeAB3AHcAewB7AH4AfAB9
AIEAgwCCAIIAhQCCAH8AewB6AH0AfQB7AHgAcwBvAG0AagBlAGMAXQBXAFMAUABKAEYA
PQA8AA==
         </WaveFormData>
      </LeadData>
      <LeadData>
         <LeadByteCountTotal>10000</LeadByteCountTotal>
         <LeadTimeOffset>0</LeadTimeOffset>
         <LeadSampleCountTotal>5000</LeadSampleCountTotal>
         <LeadAmplitudeUnitsPerBit>4.88</LeadAmplitudeUnitsPerBit>
         <LeadAmplitudeUnits>��V</LeadAmplitudeUnits>
         <LeadHighLimit>2147483647</LeadHighLimit>
         <LeadLowLimit>268435456</LeadLowLimit>
         <LeadID>V6</LeadID>
         <LeadOffsetFirstSample>0</LeadOffsetFirstSample>
         <FirstSampleBaseline>0</FirstSampleBaseline>
         <LeadSampleSize>2</LeadSampleSize>
         <LeadOff>FALSE</LeadOff>
         <BaselineSway>FALSE</BaselineSway>
         <ExcessiveACNoise>FALSE</ExcessiveACNoise>
         <MuscleNoise>TRUE</MuscleNoise>
         <LeadDataCRC32>84914024</LeadDataCRC32>
         <WaveFormData>
OAA4ADgAOAA8AD4AQABCAEYASABKAEwATgBQAFIAVABVAFYAVwBYAFoAWgBaAFoAWQBY
AFcAVgBTAFAATQBKAEcARABBAD4AOAA0ADAALAAnACQAIQAeABgAFAAQAAwACAAGAAQA
AgD+//z/+v/4//X/9P/z//L/8f/w/+//7v/t/+z/6//q/+z/7P/s/+z/6//q/+n/6P/o
/+j/6P/o/+v/7P/t/+7/7v/u/+7/7v/u/+7/7v/u/+v/6v/p/+j/6f/q/+v/7P/u/+7/
7v/u//D/8P/w//D/8v/y//L/8v/0//T/9P/0//b/9v/2//b/9P/0//T/9P/2//b/9v/2
//T/9P/0//T/9P/0//T/9P/x//D/7//u/+7/7v/u/+7/7P/s/+z/7P/q/+r/6v/q/+r/
6v/q/+r/6v/q/+r/6v/o/+j/6P/o/+j/6P/o/+j/5v/m/+b/5v/n/+j/6f/q/+f/5v/l
/+T/5f/m/+f/6P/n/+b/5f/k/+T/5P/k/+T/5f/m/+f/6P/n/+b/5f/k/+L/4v/i/+L/
5P/k/+T/5P/l/+b/5//o/+X/5P/j/+L/4P/g/+D/4P/j/+T/5f/m/+X/5P/j/+L/4//k
/+X/5v/m/+b/5v/m/+T/5P/k/+T/4v/i/+L/4v/i/+L/4v/i/+X/5v/n/+j/5v/m/+b/
5v/l/+T/4//i/+X/5v/n/+j/5//m/+X/5P/l/+b/5//o/+X/5P/j/+X/4v/k/+X/5v/k
/+T/5P/k/+X/5v/l/+b/5f/p/+v/6f/s/+//8v/z//D/7//v/+7/8P/w//H/8f/v/+//
8//z//D/8P/x//L/9P/0//T/9P/1//b/9//4//n/+f/4//f/9v/1//X/9P/0//f/+P/4
//n/9//z//D/7//v/+7/7f/t/+3/6v/n/+f/5v/l/+P/4//l/+P/4//l/+X/5f/l/+H/
3//j/+X/5f/e/9z/4v/m/+P/3P/c/+D/6v/3/wgAIQA+AF8AhACxAN8ABwEjATMBNwEn
Af0AuABnABwA5//K/8D/vv+4/7j/wf/H/87/2P/h/+T/4f/i/+r/7P/v/+3/7f/r/+v/
7f/r/+v/6//s/+j/5//o/+r/6v/q/+r/6P/o/+r/6P/r/+3/7v/t/+v/7f/v//D/8P/w
//D/8P/z//T/9f/2//b/9v/2//T/9P/0//X/9f/3//f/+P/4//f/9//5//v//f/9//7/
//8AAAEAAQABAP//AQACAAIAAwAEAAYABwAKAAsADgAPAA8ADwAPABAAEAASABIAEwAV
ABkAHAAhACQAJQApACwALwAyADYAOQA4ADkAOwA9AEIASQBNAFAAUgBSAFQAVwBaAFwA
YABkAGMAXwBeAGIAYABgAGEAYgBkAGQAYQBfAGAAYgBmAGgAYgBcAFcAUgBNAEoARwBD
AEIAPwA8ADoANAAwACwAJwAlACIAIAAfABkAFgAVABIADgAMAAsACwAJAAgACQAKAAwA
DAAMAAkACAAHAAYABQAHAAYABgAGAAgABgAGAAcACAAJAAoACwAJAAkACgAKAAYABQAG
AAUABgAGAAcACQAKAAsACgALAAwADAAMAAsACQAJAAwADQANAA0ADQANAA8AEAARABEA
DQAMAA0ADAANAA4AEAARABEAEQAOAA4AEQARABAADwAOAA0ADAALAA4ADwAOAA8ADQAN
AA0ADQANAAwACgAJAAsACwAMAAwACQAJAAkACAAJAAoACwALAAkACQAJAAoADAALAAsA
CwAJAAkACAAHAAYABwAEAAMABQAKAAoACQAHAAgACAAJAAsADAALAAoACAAIAAcABgAI
AAgACgAKAAkACgALAAwACgAIAAcABQAFAAcACQALAAsACgAKAAoACgAKAAoACwALAAoA
CAAHAAUABAADAAMABwAJAAoADAAKAAgACAAIAAgACAAIAAgACAAIAAoABwAEAAUABgAH
AAgACAAIAAgACAAGAAYABgAGAAcACAAJAAoACgAKAAoACgAIAAYABAACAAIAAgACAAIA
AwAEAAUABgAHAAgACQAKAAcABgAFAAcAAQACAAIAAgAEAAQABAAEAAUABgAFAAYABQAJ
AAsACQAIAAkACgAJAAgACQALAAwADAAMAA0ADQANAA0AEQARAA8AEAASABQAEgASABIA
EgAUABQAFAAUABMAEwASABEAEAAPAA8ADgAOABEAEgASABEADwALAAgABwAHAAYABQAD
AAMAAAD9/////v/9//v/+f/7//n/+f/5//n/+f/5//v/+f/7/wMAAQD2//T/9v/2//f/
9P/w//j/CAAVACYAQwBqAJUAwADnABMBNwFDAUcBRwEjAdcAgAAvAPD/z/++/7L/rP+w
/7z/yf/P/9T/1v/f/+j/7f/w//L/9P/1//P/8f/t/+v/7v/t/+7/7//z//D/8P/y//D/
7v/s/+r/7P/s/+7/7P/r/+v/6v/n/+n/6//t/+7/7P/s/+z/7P/q/+r/6v/q/+//8P/x
//D/8v/y//P/8//y//H/8f/w/+3/7f/v//H/7//v//D/8f/0//X/9f/1//P/9f/2//b/
+P/4//n/+f/6//v//v///wMAAwADAAQABQAIAAkACwALAA0ADgARABUAFwAcACAAIgAk
ACcAKQApACsALgAxADMANwA4ADgAOgA6ADwAPwBBAEQASQBOAEwARwBFAEgASQBKAEwA
TgBOAE4ASwBJAEMAQgBDAEIAPgA6ADcANAAuACoAJgAhABoAFQAQAAwACgAIAAYAAwD9
//r/+P/3//H/7v/t/+r/6P/m/+X/5f/g/97/3v/e/+D/4P/g/93/2//b/9v/2//d/9z/
3P/c/9v/2P/X/9f/1v/V/9T/0//U/9X/1//Y/9X/1f/X/9f/2v/a/9v/3f/d/93/2//b
/9v/2v/Z/9f/1P/T/9X/1f/X/9f/1//X/9r/2v/a/9n/1v/W/9j/2P/W/9T/0//R/9X/
1//W/9j/2f/Z/9j/1//Z/9n/2f/Z/9r/2f/W/9X/1f/V/9X/1f/V/9T/0v/R/9P/0//U
/9T/0v/R/9D/zv/O/87/zv/N/8v/y//L/8z/zP/L/8v/y//J/8n/yP/H/8f/yf/H/8f/
xv/I/8X/wf/B/8L/wv/D/8T/xP/C/8D/wP/A/7//vv+//8D/w//E/8H/wP+//77/v//A
/8L/w/+//7//v/+//73/vP+8/7z/vP+8/7z/vf++/77/vf+9/7//vv+9/73/vP+9/73/
vv++/7z/vP+8/77/vv++/77/vv+4/7b/u/++/7z/vP+8/7z/vP+8/7z/vP+6/7r/uv+6
/7j/uP+4/7j/uv+6/7r/uv+7/7z/vf++/77/vv++/77/vf+8/7v/uv+8/7z/vP+8/7z/
v/+6/7z/uv+6/7n/uP+5/7r/u/+8/73/vv/A/8X/xP/B/8D/wf/E/8X/xP/F/8j/yP/I
/8j/x//H/8X/xf/J/8n/yf/K/87/0P/Q/9D/0P/Q/9D/0P/R/9L/1P/V/9P/0f/P/83/
y//K/8r/zf/P/9D/0P/P/8n/xv/F/8X/xv/F/8X/xf/A/73/vf+8/7z/u/+8/7//u/+7
/7v/u/+9/73/vf+9/7//w/+//7r/vP++/77/v/+8/7r/wP/M/9n/5v8BACoAVQB+AKkA
zwDvAAcBGQEXAfsAvwByAB0A1v+t/57/mP+Y/5b/nP+h/6X/tv++/7v/vv/F/8b/xP/G
/8v/zf/N/8v/y//L/8n/yf/J/8v/yP/I/8r/y//M/83/zv/M/8z/zv/M/8z/zf/N/8v/
yf/L/83/zv/S/9T/1v/Y/9f/1v/V/9T/0//S/9H/zv/S/9T/1//Z/9f/1//Y/9j/1f/V
/9f/2f/b/93/4P/j/+T/5f/l/+X/4//l/+b/5v/o/+r/7f/v//T/9f/4//n/+P/3//b/
9v/7/wAAAwAHAAYABwAHAAkADQAPABQAGAAbAB4AIgAlACcAKQAsAC8ANAA5ADsAPAA/
AEAAQwBHAEkATABRAFYAVgBTAFMAWABWAFYAVwBYAFgAWABVAFMAUABQAFIAUgBQAEwA
SQBGAEMAQAA9ADkAMwAvACsAKAAjACAAHQAZABYAFAATABMAEQAOAA0ACgAKAAgABwAH
AAYABAAEAAQABgAGAAYAAwADAAMAAwADAAMAAgACAAIAAgAAAAAAAQACAAMABAAFAAQA
AwADAAIAAQABAAMAAwACAAIAAwAFAAYABwAGAAcACgAKAAoACQAIAAcACQAJAAoACwAM
AA0ADwAQABEAEQAPAA4ADwAOABAAEAARABEAFQAVABIAEgATABMAEgARABEAEQARABEA
EQARAA8ADwAOAA0ADAALAA4AEAARABMAEAAPAA8ADgALAAsACwAKAAoACgAKAAkADAAN
AA4AEAAQAA8ADwAPAA0ADQAMAAsACwANAAsACwANABAADgALAAkACgAKAAsADAAMAAoA
CAALAAwADAAMAAsACgALAAoABgAGAAYABgAHAAgACgALAAcABwAHAAcACAAIAAkACgAI
AAgACAAJAAsADAAMAA0ADAAKAAgABwAGAAcABwAIAAkACAAJAAoABwAGAAUABAD+/wYA
CgAJAAoACAAIAAgACAAIAAgACAAIAAYABgAGAAYABgAGAAYABgAFAAQAAwACAAUABgAH
AAgACgAKAAoACgAHAAYABQAEAAQABAAEAAQAAgACAAIABQABAAQABgAIAAYABgAGAAYA
BAAEAAIAAgAEAAkADAALAA0ADwARABEADgANAA0ADAAKAAoACwALAAsACwAPAA8ADwAQ
ABIAFAASABIAEgASABQAFAAUABQAFwAXABYAFQAUABMAEwASABEAEwATABIAEQAPAAsA
CAAHAAcABgAFAAcABwAEAAEAAAD+//z/+f/8/////v////3//f/9//3///8BAAMAAQAB
AAAA/P/6//z/+//6//r/AAAIABMAKgBLAGwAjwC2AOUACQElATkBRQFJAS8B7wCcAEkA
AgDZ/8j/wP+8/8D/zP/b/+X/6P/s//P/+P/9/wIACgAKAAEAAwADAAEAAQAEAAMABAAF
AAcABAAEAAYABAAEAAQABAAGAAgADAAMAAoACwALAAkACwANAA8AEAAOAAwACgAIAAgA
CAAIAAgADQAOAA8ADgAPAA4ADgANAA8ADwAQABAADQANAA8AEQAPAA8AEAARABMAFQAW
ABcAFQAXABgAGAAXABYAFgAVABoAHQAiACUAJgAlACQAJAAnACoAKwAtACoAKwArAC0A
MAAxADUAOAA9AEAARABHAEkASwBOAFEAVgBbAF0AXgBdAFwAXQBfAGIAZABoAGwAbABp
AGkAbgBuAG4AbwBwAHAAcABtAGsAaABoAGoAagBmAGIAXwBcAFgAVABQAEsASQBFAEEA
PgA2ADIALgApACMAIAAeAB0AGwAaABsAGgAaABgAFwAXABMAEAAPAA4ACwAKAAkABQAI
AAkACgALAAkACAAIAAgABgAEAAQABQAGAAcACAAJAAkACQAKAAoABQAFAAcABwAIAAgA
CQALAAoACQAGAAUABgAGAAYABQAHAAcACgALAAsACwALAAsACQAIAAcABQAFAAYACQAK
AAkACAAIAAcABwAHAAQABAAFAAUABAADAAIAAQAAAP//AwADAAEAAQADAAMAAwADAAEA
AAD+//3//////wAAAAD9//3//f/8//r/+v/6//n/+P/3//b/9v/2//X/9f/1//b/9//3
//f/9v/3//T/8//1//j/9v/z//P/9P/0//X/9f/0//H/7v/w//D/7//u/+//8P/z//T/
8f/w/+//7v/u/+7/7//v/+//7//v/+//7f/s/+z/7P/u/+7/7v/v/+//7v/s/+v/6//q
/+n/6f/q/+v/6//s/+r/6P/o/+j/6f/q/+v/7P/u/+r/5v/p/+7/7f/s/+v/6v/n/+b/
5f/k/+b/5v/m/+b/5v/m/+b/5v/n/+j/6f/q/+j/5v/k/+L/5P/k/+T/5P/j/+L/4f/g
/+P/5//j/+b/5v/m/+X/5P/k/+T/5P/k/+P/5P/m/+v/7P/p/+j/6f/s/+3/7P/t/+3/
7P/r/+r/6//r/+n/6f/s/+v/6v/q/+7/8P/w//D/8v/0//b/+P/2//b/9//3//b/9f/0
//P/8P/u/+3/7//y//T/9f/1/+//7P/r/+v/6P/n/+f/5//m/+P/4//i/9//3f/d/9//
3f/d/93/3f/d/93/3f/d/9//3f/h/+L/3v/c/9r/1//W/9z/3v/a/9v/5P/5/xgAPwBk
AIcAtwDnAAcBIwE9AUUBNQEKAccAbgAbAOz/1P++/7L/tP+3/7v/wP/G/8v/zP/T/9j/
1v/W/9v/2P/X/9T/0//X/9X/1f/V/9X/0v/S/9T/1P/U/9T/1P/W/9b/2P/W/9P/0//S
/8//0f/T/9X/1v/W/9b/1v/W/9T/1P/U/9T/1P/U/9T/0v/W/9b/1//X/9X/1f/W/9b/
1f/V/9f/2f/Y/9f/1//X/9j/2f/Z/9n/3P/f/+H/4v/f/97/3v/d/+L/4//m/+f/5//n
/+f/6P/t//D/8f/z//X/9//4//v/+v/7////AgADAAYACgANAA8AEQAUABcAHAAhACMA
JAAmACYAKAArAC8AMgA3ADwAPwA9AD4ARABCAEIAQwBEAEcASABGAEUAQwBEAEcASABC
AD4AOwA4ADgANgA0ADEALQApACUAIgAfABwAGQAVABMAEAAOAA0ACQAGAAUAAgAAAP7/
/f/9//r/+P/4//j/+f/6//v/+f/7//v/+//7//n/+P/4//j/+f/4//n/+//5//n/+f/5
//v/+//8//z//P/9/wAAAQACAAIAAwAFAAgACQAIAAkACAAIAAgABwAHAAcACgALAAwA
DQAOAA8AEgASABIAEQATABQAFwAYABgAGAAZABkAHAAdABsAHAAiACMAIwAjACQAJQAm
ACcAKwArACkAKQAnACcAJwAnACsALgAwADMANgA3ADkAOgA8AD0APgA+ADwAPAA8ADsA
PQA9AD0APgA8ADsAOwA7ADkAOQA4ADcAOQA7ADkAOQA4ADoANwAzADEAMgAyADMAMwAy
AC8ALAApACYAIgAeAB0AHAAdABwAGgAaABoAGgAYABYAFQATAA4ADQAMAAsACgAIAAcA
BgAHAAgACQALAAsACgAIAAcABQAEAAMAAwADAAMAAgACAAQAAgACAAIABAAEAAQABAAC
AAIAAgD///z//v/+//7//v/7//r/+f/4//r/+v/6//r/+v/6//r/+v/6//r/+v/6//n/
+P/3//b/9v/2//b/9v/3//j/+f/6//j/+P/4//j/+v/6//3/+P/3//f/9//2//j/+P/4
//j/+P/2//b/9//5//v/+f/5//v//f/9//v/+P/4//f/9v/4//v//f/9//r//f/8//v/
+f/6//v/+v/6//r/+v/6//z//P/8//3//P/6//j/9v/z//P/8v/y//X/9v/2//X/8//v
/+z/6//p/+j/5//n/+r/6P/m/+f/5f/j/+D/3//h/9//3//f/97/3f/c/9v/4//f/93/
3//i/+D/3P/e/+H/3P/c/+T/7P/1/wQAGwA+AGcAkAC7ANsA+QAXASsBNQElAfcArgBb
ABIA2/++/7j/sv+s/7T/vf+//8r/0v/R/9b/3//g/97/4v/j/+P/4//h/+H/4v/f/97/
3f/h/97/3v/g/+L/4v/i/+L/4P/g/+L/4P/f/9//3v/b/9n/2//d/97/4P/g/+D/4P/h
/+L/4//k/+T/5P/k/+L/4v/i/+P/4//j/+P/5P/k/+X/5f/n/+n/6f/p/+r/6//r/+v/
6v/p/+n/6//s/+z/6//q/+r/6f/u/+//8v/z//X/9f/1//b/9//6//v//f///wEAAgAF
AAMAAwAGAAgACQAMABAAEwAVABcAGgAdAB4AIQAhACAAIwAkACcAKwAqACwAMAA0ADYA
MwAzADgAOAA4ADkAOgA8ADwAOQA3ADIAMgA0ADQAMgAuACsAKAAjACAAHQAZABMADwAL
AAgABQACAP//+//1//L/8P/v/+z/6v/q/+j/4//g/97/3f/b/9r/2//c/9r/2v/a/9f/
2P/Z/9r/2//b/9r/2v/a/9z/2v/a/9v/3f/d/93/3f/c/9v/2//a/9f/1//Z/9n/2P/Y
/9n/2//e/9//3v/f/9//3v/d/9v/3v/f/+P/5f/k/+P/4v/h/+T/5v/o/+n/5v/m/+j/
6P/q/+r/6//r/+3/7f/q/+r/7//v/+7/7f/u/+//8P/x//P/8//x//H/9P/1//b/9//3
//b/9P/z//X/9//6//z/+//7//v/+v/9//7///////3//f/9//7/AAABAAMABQAHAAcA
BgAFAAUABwAFAAUABgAKAAkABwAHAAgACAAJAA4AEAAQABAADgAOAA0ADAANAA4AEQAS
ABEAEgATABQAFgAWABcAFwAWABcAGAAZABsAGgAaABoAGAAYABgAGQAcAB4AHwAhACEA
IAAfAB8AIgAjACMAJAAmACQAJAAkACIAIgAiACIAKgAsACoAKwAuACsAKgApACgAKQAq
ACsALAAqACoAKgAqACoAKgAqACoAKQAoACcAJgAlACQAIwAiACAAIAAgACAAHwAeAB0A
HAAaABoAGgAdABgAGgAbABwAGwAaABkAGAAXABYAEwASABEAFQAXABUAFAAVABYAFQAS
ABEAEQAQABAAEAARABEADgANABAADwANAA4AEAASABEAEAAPAA4ACwAKAAkACAALAAsA
CgAJAAYABQAFAAQABAAHAAgACAAFAAEA+//2//X/9f/0//P/8f/v/+r/5f/m/+b/5v/l
/+X/5//l/+X/5P/j/+L/4f/h/+H/4f/j/9//3P/e/+D/4P/d/97/3v/g/+b/7f/8/xUA
OgBlAI4AtwDjAAUBIQE3AUMBMQH/ALYAYwAUAN3/wP+y/6r/ov+m/7H/uf/C/8r/zf/Q
/9P/1P/a/97/3f/d/93/2//b/9v/2f/Z/9n/2//Y/9j/2v/a/9r/2v/a/9z/3P/e/9z/
2//b/9r/1//Z/9v/3f/e/+D/4P/g/+D/3f/c/9v/2v/e/97/3v/c/9z/3P/d/93/3v/f
/+H/4v/f/9//4f/j/+H/4f/i/+P/5P/l/+X/5f/n/+n/6v/q/+r/6v/r/+v/7v/v//L/
8//z//P/8//0//n//P/9//////8BAAIABQAHAAkADgASABQAFgAZABsAHwAhACQAJwAs
ADEAMwA0ADcAOAA7AD8AQABCAEYASgBKAEcARwBMAE4ATgBPAFAATgBOAEsASQBHAEgA
SwBMAEcAQgA+ADoANwA0ADEALQApACUAIQAeABgAFAAQAAsACQAGAAQAAwD///z/+//4
//T/8v/x//H/7//u/+//8P/t/+z/6//n/+n/6f/p/+n/6//q/+r/6v/o/+b/5v/n/+f/
5//n/+f/6f/p/+r/6v/l/+X/5//n/+j/6P/p/+v/6f/p/+f/5//o/+j/6P/n/+X/5f/o
/+n/6f/p/+n/6f/n/+b/5f/j/+T/5P/m/+b/5//o/+r/6//q/+n/5f/k/+X/5f/k/+P/
4//j/+P/4//l/+X/4//j/+X/5f/l/+X/5P/i/9//3f/e/9//4f/i/9//3//f/97/3P/c
/9z/2//Z/9n/2f/a/9f/1f/U/9P/1P/V/9X/1f/Y/9v/2v/b/9r/3P/Z/9X/1//Y/9j/
2f/Z/9j/1f/S/9T/1P/T/9L/0v/S/9T/1P/T/9T/1f/W/9b/1v/X/9f/1f/V/9X/1f/W
/9b/1//Y/9b/1v/W/9f/2P/Y/9f/1//Y/9j/2P/Z/9j/2f/Z/9r/2v/Y/9j/2P/W/9b/
1v/W/9z/2v/a/9n/1v/X/9j/2f/a/9j/2P/Y/9j/2v/a/9r/2v/a/9r/2v/a/9z/3P/c
/9z/3v/e/97/3v/e/97/3v/e/9//2v/c/93/3P/c/9z/3P/f/+D/4f/g/+L/4//n/+n/
5f/l/+f/6f/r/+n/6f/q/+j/6P/o/+n/6//p/+n/7f/w//H/8//2//b/9v/2//b/9f/0
//P/8v/y//P/8//y//L/8v/y//P/8//0//j/+v/5//f/9P/v/+3/7f/u/+7/7v/v//D/
7v/s/+3/7f/t/+r/6f/q/+f/6v/r/+z/7f/u/+//8P/x/+//7//u/+z/7v/0//f/8v/0
//r/AgANAB4AOwBiAIcArADbAAcBKQE/AU8BUQE3Af8AsgBdABwA+f/g/9L/0P/Q/9T/
3f/r//b/+v///wgACQAGAAoADAALAAwADQAMAA0AEAAPABAAEQARAA4ADgAQABIAEgAS
ABIAFAAUABYAFAAWABcAFwAVABMAFQAXABgAGQAaABsAHAAcABwAHAAcAB4AHgAeABwA
HwAgACIAIwAjACMAJAAkACUAJQAnACkAKQApACoAKwAuAC8ALwAvADEAMwA0ADQANAA0
ADUANQA2ADcAOgA7AD4APwBAAEIARwBKAEsATQBPAFEAUgBVAFgAWQBdAGAAYQBkAGgA
awBtAG8AcgB1AHoAfwCBAIIAhgCGAIgAiwCOAJAAlACYAJYAkwCTAJgAmQCaAJwAngCd
AJwAmACVAJUAlgCZAJoAkwCOAIoAhgCFAIIAfwB7AHUAcQBtAGoAaABmAGQAYQBbAFgA
VgBVAFAATABKAEYARgBEAEMAQwBAAD4APgA+ADwAPAA8ADkAOQA5ADkAOQA8ADwAPQA+
ADwAOgA6ADsAOwA7ADsAOwA9AD0APgA+AD0APQA/AD8APgA+AD8AQQBAAD8APAA7AD4A
PgA+AD0APwA/AEIAQwBBAEEAQQBBAEIAQgBCAEEAQABAAEIAQgBDAEQARgBHAEgARwBD
AEIAQwBDAEIAQQBDAEMAQwBDAEMAQwBBAEEAQQBBAEEAQQBEAEQAQwBDAEIAQQBBAEAA
QQBBAEEAQABCAEIAQgBBAEAAPwA+AD4APwA/AEAAQQA/AD8APgA9AD0APwA9AD0APQBA
AD4AOwA7ADwAPAA9AEAAQAA+ADwAPQA+AD4APgA7ADoAOwA6ADoAOgA6ADoAOgA6ADsA
OwA7ADsAOwA7ADsAOgA6ADoAOQA4ADcANwA5ADoAOgA7ADkAOAA3ADcAOgA7ADsAPAA6
ADgAOAA4ADYANgA2ADYANgA4ADgAOQA6ADcANgA1ADQANAA0ADQANAA0ADQANAA0ADQA
NAA0ADQANQA2ADcAOAA2ADYANgA2ADUANAAzADIANAA0ADQANAAzADIANAAuADAAMQAy
ADIAMAAwADAAMAAzADIAMwA1ADgAOQA2ADUANQA3ADcANQA0ADQAMwAyADIAMwAzADEA
NAA5ADoAOwA6ADwAPgA+ADwAPAA8ADwAPAA8ADwAPQA7ADoAOQA4ADkAOQA4ADgAOwA8
ADwAOwA4ADMALwAtAC8ALgAtAC0ALQAqACcAJwAlACMAIAAfACEAHwAfAB8AIQAhACEA
IQAlACEAGwAbAB4AHgAeABoAGwAeACIAKAAuADcASgBpAI4AtQDaAAUBMQFVAWsBcQFt
AVkBIwHQAHMAKgD//+b/1P/Q/9T/3v/r//X//P8EAAsAFAAXABQAFAAYABsAGwAbABkA
GQAZABcAFwAXABgAFAATABQAFgAWABYAFgAWABYAGAAWABcAGQAaABkAFwAZABsAHAAb
ABoAGQAYABYAFgAWABYAFgAWABYAFAAUABQAFQAVABUAFQAWABYAFQAVABcAGQAbABsA
HAAdABsAGwAaABkAGwAdAB4AHgAfACAAIgAjACMAIwAlACUAKQApACkAKgAsAC4ALgAv
ADIANQA3ADsAOgA7AD8AQgBDAEYASgBNAE0ATwBSAFUAWgBfAGEAYgBlAGYAaQBtAGsA
bABvAHIAdABxAHEAdgB4AHgAeQB6AHcAdgByAG8AbgBuAHAAcABqAGYAYwBgAFoAVgBS
AE0ASABDAD4AOgAzADAALQApACMAIAAeAB0AGAAUABIADgAOAAwACwALAAQAAAD+//z/
/f/+/////f/7//v/+//7//j/9v/1//T/9P/y//L/8//y//H/8P/v/+//7//w//D/6//r
/+3/7f/s/+z/7f/v/+3/7f/r/+v/6v/q/+r/6f/r/+v/7v/v//H/8f/x//H/7//u/+3/
6//q/+r/7P/s/+n/6P/o/+f/6v/r/+n/6v/r/+v/6v/p/+f/5//n/+f/5//n/+X/5f/j
/+P/4//j/+b/5v/l/+X/4v/h/+H/4P/d/93/3f/c/9v/2v/Z/9f/2v/b/9z/3v/b/9n/
2P/X/9f/1//W/9X/0//V/9P/0//S/9T/0f/N/9D/0v/T/9X/1f/U/9H/zv/O/87/zf/M
/87/zv/Q/9D/zv/O/87/zv/O/87/z//P/8r/yf/I/8f/yP/I/8n/yv/K/8r/yv/L/8z/
zP/L/8v/zf/M/8v/y//M/83/zf/O/8z/yP/G/8T/x//I/8n/yv/G/8j/yP/F/8b/x//I
/8n/yv/K/8r/yv/K/8j/yP/I/8j/xv/G/8b/xv/G/8n/xP/G/8f/yP/I/8j/yv/K/8r/
yv/K/8r/y//P/9H/z//P/9H/0f/R/8//z//Q/9D/0P/Q/9P/0//R/9H/1//X/9f/2P/a
/9z/3P/c/97/3v/e/97/3P/c/93/3f/e/9//4P/h/+P/4v/i/+X/5P/k/+P/4f/b/9j/
1//X/9j/1//X/9f/1f/T/9T/1P/T/9H/0f/T/9T/1f/W/9f/1f/T/9H/z//V/93/2//W
/9T/1v/W/9P/0v/Y/9z/4P/l//j/EwAwAFcAgACnANkABwEfASsBNwErAQMBwgB1ACYA
7//S/8T/uv+2/7j/vf+9/7z/yv/V/9b/2f/g/+T/5P/l/+f/5//l/+X/5v/j/+L/4f/k
/+L/4//m/+T/5P/k/+T/5v/m/+j/5v/m/+f/5//l/+X/5//p/+r/6v/q/+r/6v/q/+r/
6v/q/+7/7v/u/+z/7v/u/+//7//t/+3/7v/u/+//7//x//P/8v/x//H/8f/0//X/9f/1
//X/9//4//j/+v/6//v/+//8//3/AAABAAEAAQABAAIABwAKAAsADQAPABEAEgAVABQA
FQAZABwAHwAiACYAKQApACsALgAxADMANwA4ADgAPQA+AEEARQBDAEQARwBKAEsASQBK
AFAATgBOAE8AUABOAE4ASwBJAEcASABLAEwARQBAADwAOAAzADAALQApACMAHwAbABgA
DQAOAA==
         </WaveFormData>
      </LeadData>
   </Waveform>
</RestingECG>
