# Supplementary material for: Detection of Left Atrial Enlargement Using a Convolutional Neural Network-Enabled Electrocardiogram
Source: Front Cardiovasc Med. 2020 Dec 17;7:609976. doi: 10.3389/fcvm.2020.609976 (PMC7773668; doi:10.3389/fcvm.2020.609976)
Supplement: Supplementary file 5 [file Data_Sheet_5.ZIP › normal4/1802035787_4340_0000000I.XML]

<?xml version="1.0" encoding="Windows-1252"?>
<!DOCTYPE RestingECG SYSTEM "restecg.dtd">
<RestingECG>
   <PatientDemographics>
      <PatientID>1802035787</PatientID>
      <PatientAge>75</PatientAge>
      <AgeUnits>Years</AgeUnits>
      <Gender>Female</Gender>
      <PatientLastName>lixingmei</PatientLastName>
   </PatientDemographics>
   <TestDemographics>
      <DataType>Resting</DataType>
      <Site>1</Site>
      <AcquisitionDevice>MAC55</AcquisitionDevice>
      <Status>Unconfirmed</Status>
      <Priority>Normal</Priority>
      <AcquisitionTime>10:04:51</AcquisitionTime>
      <AcquisitionDate>12-12-2016</AcquisitionDate>
      <CartNumber>1</CartNumber>
      <AcquisitionSoftwareVersion>009C</AcquisitionSoftwareVersion>
      <XMLSourceVersion>MAC5000 v1.0</XMLSourceVersion>
   </TestDemographics>
   <RestingECGMeasurements>
      <VentricularRate>73</VentricularRate>
      <AtrialRate>73</AtrialRate>
      <PRInterval>174</PRInterval>
      <QRSDuration>82</QRSDuration>
      <QTInterval>396</QTInterval>
      <QTCorrected>436</QTCorrected>
      <PAxis>60</PAxis>
      <RAxis>47</RAxis>
      <TAxis>63</TAxis>
      <QRSCount>12</QRSCount>
      <QOnset>215</QOnset>
      <QOffset>256</QOffset>
      <POnset>128</POnset>
      <POffset>171</POffset>
      <TOffset>413</TOffset>
      <ECGSampleBase>500</ECGSampleBase>
      <ECGSampleExponent>0</ECGSampleExponent>
   </RestingECGMeasurements>
   <Diagnosis>
      <Modality>Resting</Modality>
         <StatementCount>2</StatementCount>
         <LabelText>12SL ��ϳ���</LabelText>
      <DiagnosisStatement>
         <StmtFlag>ENDSLINE</StmtFlag>
         <StmtText>�������</StmtText>
      </DiagnosisStatement>
      <DiagnosisStatement>
         <StmtFlag>ENDSLINE</StmtFlag>
         <StmtText>���� ECG</StmtText>
      </DiagnosisStatement>
   </Diagnosis>
   <Waveform>
      <WaveformType>Rhythm</WaveformType>
      <WaveformStartTime>0</WaveformStartTime>
      <NumberofLeads>8</NumberofLeads>
      <SampleType>CONTINUOUS_SAMPLES</SampleType>
      <SampleBase>500</SampleBase>
      <SampleExponent>0</SampleExponent>
      <HighPassFilter>16</HighPassFilter>
      <LowPassFilter>150</LowPassFilter>
      <ACFilter>NONE</ACFilter>
      <LeadData>
         <LeadByteCountTotal>10000</LeadByteCountTotal>
         <LeadTimeOffset>0</LeadTimeOffset>
         <LeadSampleCountTotal>5000</LeadSampleCountTotal>
         <LeadAmplitudeUnitsPerBit>4.88</LeadAmplitudeUnitsPerBit>
         <LeadAmplitudeUnits>��V</LeadAmplitudeUnits>
         <LeadHighLimit>2147483647</LeadHighLimit>
         <LeadLowLimit>268435456</LeadLowLimit>
         <LeadID>I</LeadID>
         <LeadOffsetFirstSample>0</LeadOffsetFirstSample>
         <FirstSampleBaseline>0</FirstSampleBaseline>
         <LeadSampleSize>2</LeadSampleSize>
         <LeadOff>FALSE</LeadOff>
         <BaselineSway>FALSE</BaselineSway>
         <ExcessiveACNoise>FALSE</ExcessiveACNoise>
         <MuscleNoise>TRUE</MuscleNoise>
         <LeadDataCRC32>3931167064</LeadDataCRC32>
         <WaveFormData>
+v/6//r/+v///wIABQAIAAUAAgABAAAAAgACAAAAAgAGAAUAAwABAAEAAgACAAEA/v/9
////AAD///7//v///wIAAwAFAAYA///7//j/9v/5//r//v/9//r/+f/7//r/9//0/+7/
6P/s/+//8f/z//P/9P/3//v/+v/5//n/9v/0//X/8//x/+3/8P/w/+7/8P/0//b/+v/7
//X/8f/z//b/9v/3//v/9f/t//X//f/+/wMADgAhADcAUwBzAI0AlQCTAJAAgQBlAEwA
OAAkABoAFAD//+X/0//I/8L/xP/I/83/1f/f/+H/4v/i/9z/2v/k//X/BgADAPr/9P/4
//b/8P/w//D/7P/v//D/7//w//X/9v/2//f/+//2//b/+v/4//X/8P/t//D/8P/w//D/
8//z//H/7//v/+//8v/y/+7/8f/5//f/8v/x//P/8v/0//D/9v/4//b/7//0//n//f/4
//X/9//6//3/AAABAPj/8//v//D/9v/2//L/8v/4//n//f8BAP///P/5//b/+f/+////
AgAAAAMABQABAP3/+v/4//j/AgABAAMABwAQAAkACgAPAAsACAAEAAIABgAMAA0ADAAJ
AAkACwAKAAwADwARABMAFgAVABIAFQARAAsABwAKAA4ADgAMAAsACwAKAAoACQALAA4A
EgAVABAACwADAP//AwAFAAgADQAIAAEA/v/9//z/+//7//n/+P8AAAQA/v/5//3//P/3
//f/+P/4//f/+f/5//n/9f/z//X/9//3//P/9//0//T/9//7//v/9//6//z/AAACAAAA
///9//b/8f/x/+7/6P/l/+7/+P/7//X/9P/1//T/8//y//L/8v/z//P/8v/w//P/9v/y
//b/AAAAAPT/9P/5//r/+v/9////+v/9//3/8v/0//b/9v/5//r/+P/z//P/9v/2//n/
+v/6//f/9//0//j/+P/4//X/9f/0//P/8v/x/+v/4//m//D/8v/2//X/9f/3//f/+P/3
//f/+P/1//P/8v/4//X/8//5//r/+v/0//P/8P/y//T/9v/2//f/+v/5//n/7f/m/+3/
/f8IAAQAAAD8//j/+f/6//v//v////7//f/6//r//f/7//j/9P/1//X/9P/4//v/AAAI
AAUA///7//j/9//3//X/9P/1//T/9P/1//n/+v/7////+f/z/+//7v/x//L/8f/t/+r/
6v/r/+v/6f/p/+r/7f/y//D/8P/x/+v/6v/s/+v/7f/r//D/8v/u/+7/8P/w/+//7v/m
/+D/5//s/+7/7//z//P/9f////3/9v8BAAwAEwAfADsAWQBxAI0AqwCiAHsAYwBQADgA
IgAWABIADwD1/9P/xv/G/8D/wv/L/8v/zf/b/+b/6P/q/+T/3P/d/+T/6//p/+j/8f/0
/+7/7v/u/+r/7v/w//D/8v/u/+r/5f/h/+f/5P/m/+z/7//v/+3/7f/s/+z/7P/s//D/
8f/w/+//7v/t/+//7v/n/+n/8P/t/+z/7f/x//L/9P/w//b/+P/0/+v/7v/x//P/7v/r
/+3/7v/x//T/9f/z//H/8P/0//j/9v/w/+7/8v/z//f/+//7//r/+f/4//P/8v/t/+r/
8P/5/wEAAwACAAAA//8AAAkABwAIAAsAEAAFAAIAAwAFAAYABgAIAA8AFgAYABgAFwAX
ABkAGAAWABUAEwARABUAEwAPABEAEwAPAA0AEgAYABoAGgAbABkAFgAUABEAEwAUABYA
FwAXABUAEAAPAA4ADQANAA8ADwAJAAcABwAHAAcACAAHAAUADAAPAAgABgALAAsABwAC
AAAA/f/5//7/AQAEAAMAAgADAAQAAwD//wMAAAAAAAUACwANAAsABQACAAEA/v/9//3/
/P/2//r///8BAAAA+f8AAAgACQAFAAQABQAEAAAA/v/9//z///////7//P8AAAQAAQAG
AA4ADgACAAIABQAGAAYACQAIAAIABAADAPr//P/+//7/AgACAP//+f/6//7///8DAAEA
AAD8//v/+/8CAAUACAAEAAEA/f/5//3////8//f/+v8EAAYACgAEAAEAAAD9//7//f/9
//7//////wAACAACAP3/AAD+/wIA/v////7//f/+/////v///wIAAQABAAMAAgABAAkA
CAAFAAQAAwACAAQABgAIAAwACwAIAAUAAAAFAAkACAAGAAYACQALAAwACAAFAAQABgAL
AAsADQAQAAwACQAEAAAAAQAAAAAAAQACAAIAAgAFAAIA///+/wAAAgACAAAA+//1//T/
9P/z//j/+////wUABAD+//r/9//2//j//f////z/9//5//j/+f/6//3//v/+/wAA+//4
//z/AAABAAEA8f/z/wEABQAHAA4AEwAeADcATwBhAHcAmQCnAJsAkACBAGMATgBAACYA
GAAaAAcA5//X/9D/zP/O/9L/1f/l//n/9f/o/+j/8P/2//T/7//w//H/8f/w//n//P/5
//r/+//4//r/+v/4//j//P/+////AQD+//b/8//0//b/9//2//f/+//8//3//v/+//3/
+v/3//v/+//+//7/9v/3//3/+f/5//v/AAACAAMA/v8DAAQA/f/z//X/9//9//r/+f/9
//v//f//////+v/3//X/+P///wAA/f/+//3/+//8//3/AgAEAAYACAAFAAQA///8/wAA
BQAJAAcACwAMAA4AEgAUAA0ACQAHABAACQAKAA8ADgAOAA0ADgARABYAFgAUABYAFwAa
ABoAFgAVABMAEQAWABUAEgAVABUAEQAPABQAGQAaABkAGQAXABQAEgAPABAAEgAVABcA
FAARAAsACQAMAA8AEwAZABMACwAHAAUABAADAAMAAQACAAoADgAIAAMABwAGAAEAAwAG
AAgACQAFAAMAAQD7//7/AwAIAAsABAAFAP///P8AAAUABgADAAQABAAGAAYACQALAAwA
CAAGAAcABQAAAPb//P8DAAMAAAAAAAIAAgABAAAAAAAAAAIAAwADAAIABAAGAAEABAAK
AAgA+v/4/wAABAAHAA0ACAAAAAAA/f/3//z/AQAEAAQABAABAPv/+v/8//v//f/9//z/
+P/3//X/+v/7//z/+P/3//X/8//2//f/8//t//D/+v/8/wAA/////wEAAQD8//n/9//2
//P/8f/w//b/9P/z//r//P/6//T/8//w//z/AgAGAPz/8P/z//b/+f/8////AAABAAQA
AwACAAEA/v8CAAUAAwAAAP//AwAGAAgAAgD9//r/+v/7//f/9f/0//j/+f/4//j/9//2
//b/9//2//T/8v/z//L/8f/y//b/9f/0//H/6//p/+r/7P/t/+3/7f/u//H/9//0//P/
8//u/+z/7f/r/+z/6f/t/+7/6v/q/+z/7P/v//L/7v/s/+//8v/y//H/9f/3//H/7//7
/wAA/f8IAB8AMQBBAFEAYQBxAHsAgAB7AGUASAAyACQAGAAGAPn/8f/d/8T/xP/W/9b/
0//X/93/3f/k/+7/6P/i/+r/8//2/+3/6v/m/+z/7P/t//D/8//y//P/9P/z//T/9f/0
//L/8f/x/+r/6P/q/+7/8f/y//X/8//y//H/8P/x//H/7//t//D/8f/1//b/7v/v//X/
8f/x//P/+P/6//r/9P/4//j/+P/x//b/+/8AAPz/+v/9//r/+f/4//X/9f/3//r/AgAH
AAYAAQAAAAIAAQADAAUAAwACAAEAAAACAAQAAgACAAUACwAQAA8ADQAMAAwADgARAA0A
DAANABUADQANABEAFAAWABcAGgAbAB4AHAAYABoAGwAeAB4AHAAbABkAFwAcAB0AHAAh
ACMAHwAdACIAIAAeABoAFwAXABYAFgAVABYAGAAbAB0AHgAdABkAGQAYABcAFwAZABcA
EQAPAA8AEAAPAA8ADQALABIAFQAOAAsAEQASAA8ADgAOAA0ACwANAA0ADQAJAAsADQAP
AA8ACgANAAkACAALABEAEwARAAwACgAKAAgACQALAAwACAAKAA0ADQAKAAAABgANAA0A
CwAMAA8AEAAQABAAEQASABEAEQAQAA4ADgAQAAsADgATABIABQAEAAkACgAKAA0ADQAI
AAsACwADAAYACQAKAA0ADgAMAAcABwAKAAoADQAPABAADgAPAA4AEgASABIADwAPAA4A
DQARABMAEAALAAcADAAJAAgABwAJAA0ADwAOAA0ADQAOAAwACQAHAAwABwAFAAsADAAN
AAgACAAGAAUABgAHAAYACAAMAAwADQANAA4ADwARABEAGwAaAA4ACAAJAAoACwAMABAA
EgAUABgAGAAYABgAFgAYABsAGQAWABIAEwATABIAEwARABEAFAAYABcAGAAaABYAEwAO
AAoACwAKAAoACwALAAoACQALAAwACwAMABAAEgASABAACwAEAAQABQAFAAUABQAGAAkA
CwAIAAcABwADAAIABAADAAMA//8CAAIAAgACAAQABAAHAAoABgAEAAoADgAPAA8ABQD9
/wEAAwAJABIAFQAaADEATwBnAHEAeQCLAJsAngCPAHcAXABIADwAKgAeABsACQDp/9j/
3P/g/9r/3f/h/9//7f8CAAIA9v/4//z/9//u/+3/7f/u//n//v/+/wIABgAGAAUABAAB
AAAAAAAAAP////8CAP7///8EAAUABQADAAMAAwACAAEAAAADAAMAAQD//wMAAwAGAAYA
/P/9/wMA//8AAAEABQAGAAYAAAAEAAQAAgD5//z///8EAAAA/v8BAP7///8AAP///f/9
//7/BAAIAAgABAAEAAUABQAIAAsADAAMAAwADAAKAAwACgAKAAkACwAMAAcACgAMAA8A
FAAWABEADwAPABYADQAMAA8ADwAQABAAEgATABgAGAAWABcAGQAdAB4AIAAhACEAIQAg
AB0AGAAZABgAEwAQABQAGAAaABoAGwAZABgAGAAXABgAGgAdAB8AHQAZABIADwAQABEA
EwAXABQADQAKAAkACgALAA0ADQAJABAAEwAMAAcACwAKAAUABwAIAAgABwAJAAkACQAF
AAUABwAJAAkACAANAAsADAALAA8ADwALAAgABgAGAAQABAAFAAUAAAACAAcACQAIAP3/
AAAEAAEAAwAIAA8AFAAQAAwACQAGAAYABQADAAAAAAACAP3/AAAJAAoA//8AAAgADAAP
ABUAEwAMAA0ACwD//wAAAQAAAAUACAAIAAUAAgAEAAMABQAIAAgABQAFAAAAAgAAAP7/
AAADAAUABwAFAAUAAAD5//n/AgADAAYABwAJAA0ADwAMAAkABwAGAAIA///9/wIAAwAD
AAsADgAMAAYABQACAAYACAAKAAoABwAIAAUAAwD//wgAFgASABAADgAMAAwADAAMAA4A
EAAQABAADgAOABEADwAMAAsADwASABQAEAANAAwADgAPAAsACQAIAA4AEQASABQADAAG
AAEA/f8BAAIAAwAHAAUAAwADAAYABgAGAAQA///8//z//f/9//////8AAAMAAwD+//v/
+f/8/wAABwALAAgAAQABAP7//f/+/wEAAgAFAAgABAACAAAAAAD9//n//f8NAAsAAwAH
ABAADwAkAEUAWwBrAIEAkQCbAKcAogCBAGcAVgA0ABwALAA2ABUA9f/j/8z/wv/Q/+L/
6//t/+P/3f/u/wIAAAD6//j//f8GAAEA+//2//v/+v/4//r//P/6//z//v/+/wAAAAD+
//v/+f/+//r/+/8AAP/////9//3//P/8//z//P8AAAMABAAFAAMAAQACAAAA+//9/wQA
AQACAAMABwAIAAsACAAPABIACwD///////8DAP7/+//9////AwAHAAkABwAFAAQACAAL
AAgAAQD+/wQABwANABMADwAMAAkABgAIAAwADAAOAA0AEQAUABEAEQAQABAAEgAZABcA
GAAbACQAHQAeACMAGgAUAA0ACAAPABYAGAAYABgAGQAcABwAHwAjACYAKQAnACEAGQAX
ABsAGQAZACAAIgAiACAAHwAcABoAGQAXABYAFgAXABcAGQAZABYAFwAXABcAGAAbABgA
EQAOAA0ADQANAA4ADQAKABAAEgAKAAcADQAOAAsADgAQABEAEQAPAA0ACwAFAAMABQAH
AAcABwANAAwADgALAA0ACwAFAAYABgAIAAgACQALAAwACAALAA8AEAAOAAMACAAOAA0A
CgAKAAwADAANAAwADAAMAA4ADwAPAA4AEgAUAA8AEgAWABIAAgD+/wEAAgACAAUACwAM
ABUAGwARABIAEwASABAADgAJAAEABwAOABIAGQAWABQADwANAAwAEAAQABAADgAPAA8A
DwAQABEADQAHAAoAFAAWABoAEwAPAA0ACQAJAAkACgAMAA0ADQAOABYADwALAA8ADgAQ
AAwADQAMABAAEgAUABQAEwAUABEADwARABIAEwAVABcAFgAXABgAGQAaABwAHAAcAB4A
IgAiACIAIAAhACMAIAAcABgAGQAZABgAGgAZABoAHgAeABsAGgAaAB4AHwAeAB4AGgAY
ABcAFwAYABgAGAAbABkAFwAXABoAHAAcABoAFQAMAAoACQAHAAwADwATABkAGgAWABQA
EwAQABAAEwATABIADQAPAA4ACgAKAAwADAAPABIADgAMABEAFAAUABMADwATABMAEwAb
ACAAJwA4AE8AYwBzAIkAmQCfAKUApgCRAHUAZgBCABgAFAAaAAkA8//n/+L/3v/e/+j/
9f/9//v/9/8AAAgAAgAAAAAA//8IABkADwAIAAsACAAEAAYACAAGAAQABAACAAIABgAI
AAkACwAKAAQAAwAGAAYABQACAAEA///+//3//P8CAAUABgAHAAQAAQABAP7/9//5/wAA
/f/3//P/8v/u//P/8P/3//r/+P/v//L/9f/2//D/7P/t/+3/7//x//H/7v/r/+n/7P/x
//D/6//q/+3/7f/w//P/9//4//n/+v/4//j/9P/y//D/8//1//H/8v/y//P/9v/+//3/
//8DAAkA///9////AQACAAIABAAFAAgABgACAAMABQAJAAoABwAHAAYABQAFAAEA+//7
/wIAAwAGABAADgAMAAgABQAIAAgACQAJAAoADAAPABEADAAHAP//+//9//3//v8BAAEA
/f/9/////P/7//v/+f/1//r/+//y//L/+////////v/+//3/+//7//v/+//3//f/+f/7
//v/+f/9//r/+v/5//v/+f/z//T/9v/6//z/+v/7//v/9v/3//v//P/6//P/+v8CAAMA
AAAAAAIAAgAAAP7//f/8//3//f/8//r///8CAP7/AgAHAAYA+f/4////AAAAAAMAAAD6
//z/+//3//7/BQAKAAkABgAAAPf/+P/8//3/AQACAAIA//////r//v/+//7/AAADAAUA
BwADAAEA+v/x//b/AAACAAYABAAFAAgACQAGAAMAAQAAAP3/+//6/wAA/////wcACgAJ
AAIAAAD8//3//v////7//P/+//z/+//9/wAAAwAHAAcABQACAP7/AAACAAQABgAEAAQA
BAAGAAoACgAKAAgACAALAAkABgAHAAsADgAQAA4ACwAKAAwAEAANAAwADAAKAAkABgAE
AAMAAgACAAMAAQAAAP//AQABAAEAAwAIAAgACAAGAAEA/f/+/wAAAQD+//v/+f/5//7/
/P/8//3/+f/4//r/+f/9//3/BAAIAAMAAAD///z//v8AAPv/+P/5//r/+P/1/wsACwD5
//n/BQAGAAkAGgAtADcASwBnAHkAiQChAKQAiwBvAFgAQAAoABoAFgARAP3/6//i/9b/
zv/S/9n/3f/n//f/+P/u/+z/9v/8//n/+P/9//r/+P8AAAIA//8AAAEA/v/7//j/8//w
//T/9v/3//n/+f/0//T/+P/7//3//f////3/+v/3//T/9v/3//b/9f/6//v///8AAPb/
9//9//n/9//3//r/+v/8//j//v8AAPz/8//2//n/AQD+//3/AQAAAAEAAgABAPr/9//1
//j//v/+//r/+v8AAAEABQAJAAYAAgD+//r//f8AAP//AAABAAUACAAFAAQAAgABAAIA
CAAFAAUABwARAAkACQANAA4ADgANAA4ADgASABEADgALAAsADQAMAA4ADwAPAA8ADwAN
AAkACwANAAkABwAMABAAEgASABMAEQAOAAwACQAGAAYABwAHAAoACwAJAAsACQAHAAYA
BwAGAAEAAAABAP7//f/9//v/9f/6//v/8v/y//n/+//5//j/+P/3//X/+P/5//r/9//1
//f/+f/5//P/9f/w/+7/9P/7//7//f/5//j/+f/4//b/9//3//L/8P/z//P/8P/q//L/
+//9//b/9P/0//L/9P/0//X/9v/4//n/+f/4//n/+v/0//b/AAAAAPT/9P/3//b/9P/1
//n/+P///wMA9//2//X/8v/3//j/9v/x//P/9v/2//n/9//2//L/8f/w//b/+P/6//j/
+f/5//n//P/9//n/8//3/wAAAQAEAP///f/9//v/+//5//j/+P/7//v//P8EAPz/9//6
//j/+P/y//H/7v/z//j//f8AAPz//P/4//X/9v/4//r//f/8//n/8//w//L/9f/5//v/
+v/6//7//v/+//v///8EAAEA8//y//X/+P/7//7//f/8//v//P8BAAQABwAIAAgACQAF
AAAA/v8BAAMABAADAAEAAQAEAAIA/f/6//j//v8BAAIABAAAAPz/+f/3//j/+P/4//v/
9//z//H/8v/3//r/+//5//H/8P/w/+//7f/t/+7/8f/5//j/+f/7//T/8P/v/+v/7//t
//L/9P/w//D/8v/y//L/9P/v/+z/8f/2//j/+f/x/+f/6//3////CgAPABQAIQA5AFUA
awB/AIcAjQCUAIcAWQBAAEoAOgAWAAoAAQD3/+//1P+8/77/yv/N/9f/4f/d/+b/9v/y
/+D/4P/t//b/+f/x/+r/7f/q/+r/7v/y//L/8P/w/+7/7v/y//L/8f/x//L/7P/r/+7/
7//v/+3/7f/x//T/9//6//j/9f/w/+v/7//v//L/8v/t//H/+v/5//X/8//0//L/8//u
//P/9P/y/+v/8P/1//z/+P/2//n/+v/9/wAAAQD4//P/7//w//n/+v/3//j/+f/5//z/
///+//z/+v/4//n//P/7//z/+f/7//z/9//7//7/AgAIAAkAAwAAAP//CwAHAAsAEwAO
AAwACQAIAAkADgAOAAwADwARABUAFgAUABUAFQAVABYAEwAOAA8AEQANAAsAEAASABIA
EAAPABAAEAARABEAEAAQABEAEQARAA8ACgAJAAYABQAFAAcABQD///3//f///wEABAAF
AAIACAAKAAIA/v8DAAMA///8//z/+//5//v//f////3/+//9///////6//3/+f/4//z/
AQACAP///v/+/wAAAAD//////v/4//j/+//7//j/8f/4/wAAAQD+//7/AAAAAP3//P/8
//z//P/7//n/9v/6//z/9//6/wMABAD5//r///8AAAAAAwADAP7/AQABAPv//v8BAAIA
AwACAP7/9//3//r/+v/9/wMABgAGAAkAAAD+//j/8v/3//v//v8BAAIAAwD///n/+P8A
AAAAAgD+//3//v/9//3/+//6//r//P/9////CAAEAAEABgAGAAMA/P/6//b/9v/4//r/
+v/9/wAA//////7//v/+////AQABAP7//v8KAP3/AQAGAAYABgAGAAYABAAEAAQABgAG
AAQAAgD+/wUACwAMAAwACAAJAAkACAAEAAEAAAACAAkACQALAA4ACwAHAAEA/P/9//z/
/P/9////AAABAAUABQADAAMABgADAAIA///5//b/+P/7//3//f/9//7/AQACAPz/+P/1
//b/+P/9////AQD9/wAAAAD8//r/+v/4//v//v/6//j//f8AAAAA///3//X/+//7/wEA
EgAXABgAKQA9AE0AaQCJAJ0AnQCOAH8AaQBQAD4ANAAqACAACwDz/+f/3P/U/9b/4P/h
/+X/6//t//D/8v/6/wYAAADz//b//f/4//T/+v/6//b/+P/6//j//P/+//7/AAADAAQA
BAAFAAQA/P/5//r//v////7///8CAAIAAgACAAIAAQD+//v//f/9/wAAAAD7////CAAH
AAQAAwAFAAQABAAAAAYACAAFAP3/AQAFAAkABAABAAMABQAHAAkACQAGAAUABQAKAA0A
CgADAAAABQAHAAwAEQAPAA4ADQAMAAwADgAMAAwACwAPABIADwAQABAAEQAUABwAGwAd
ACEAJgAbABgAGQAZABoAGgAcAB4AIgAhAB4AIQAjACcAKAAlACMAIAAdACEAIQAfACMA
IwAfAB0AIgAhACAAHQAbAB4AIAAjACUAIwAiACIAIQAiACEAHQAdABkAFwAWABcAFwAT
ABMAFQAWABUAFQATABMAGgAdABYAEAAVABUAEQAQABAADwANAAoACQAIAAMABQAJAA0A
DwANABEADgAOAA0ADwANAAcACgAMABAAEgAPAA0ACgACAAUACQAKAAgABQAOABgAGwAW
ABQAFAASAA0ACAAEAAAABgALAA8AEgAPAA4ABgAGABEAEgAHAAgADgAQABEAFQASAAoA
CgAHAAQACgAQABQAEwAQAAoAAQACAAYABwALAA0ADgAMAA0ACwAQABEAEgASABMAEwAT
ABAADwAJAAEAAQAIAAcACAAHAAcACQAJAAkABwAGAAYACAAHAAcADgAKAAcADAAMAAwA
BgAFAAIABgAIAAoACgALAA4ADQANAAoACgAKAAsADgAPAA0ADgALAAsADAALAAAABgAM
AAoADQAOAA8AEAAOAA4ADgAQABYAGAAaABoAGQAZABQADgAJAAsADAAMAA0ADQAPABQA
FAAPAAwACgAPABEAEQASAA4ACgAHAAUABwAIAAkADQANAA0ADwAUABAADgAKAAMA/v/+
////////////AAADAAUAAgABAAEAAwAGAAwADwALAAMAAgD+/wAAAgAGAAgABwAIAAIA
/v8BAAQABAADAAUADQATAAsAEQAeABsAHgA7AE8AXwB7AJUApwCrAIoAYwBVAEgAMAAm
ACIAFgADAPf/7f/i/+D/5P/i/93/4//v/+//7v/0//j//v8CAP//9P/x//H/8v/9/wIA
AAACAAQAAgABAAAA/f/8//v/+v/4//f//P/6//3/BAAHAAcABQAFAAUABAADAAIA/v/7
//b/8f/4//v/AQAEAAAAAwALAAkAAgD9//v/9v/8//z/BgAMAAUA+f/5//n/AQD+//3/
AQABAAMABQAFAP3/+f/2//j/BAAIAAgADAALAAcABgAFAAQAAgAAAP7/AQAGAAcACgAJ
AAsADAAHAAgACAAJAAwAEgAPAA8AEQAUAAkABgAHAAcACAAIAAoADQASABIAEAAQABEA
FAAUABMAEwASABEAGAAZABgAHQAWAA0ABgAGAAwADgAOAA8AEAAQABEAEQAPAA4ADgAN
ABAADwALAAsACAAFAAMAAwADAP////8BAAMAAwAEAAMA/v8EAAYA/v/7/wEAAgD///3/
/v/+//3/+//7//v/9//2//f/+P/3//X/+f/2//b/+v///wAA/f/8//z//v/+//z/+//5
//L/8//3//j/9v/u//T/+//7//f/9v/3//b/9//2//b/9v/3//f/9v/0//T/9v/x//T/
+v/6/+7/7v/2//j/+f/9//r/9P/2//X/6v/s/+7/7v/1//j/+P/1//f/+v/6//3/+v/4
//P/8f/w//T/9P/0//T/9f/1//X/9P/z/+3/5f/p//L/8//2//H/7//v/+3/7v/v//H/
9P/w/+3/6//w/+v/6f/v//D/8//w//L/8v/z//T/9f/0//H/8P/r/+f/6P/q/+z/7//z
//P/8P/w//L/8f/u/+7/7v/u/+7/8f/y//P/9v/2//T/8v/u//X/+//8//z/9//5//r/
+v/0/+//7P/s//D/7//w//L/8P/v/+z/6v/r/+r/6v/r/+3/7v/v//P/7f/n/+P/4v/l
/+b/5f/h/9//4P/i/+P/4P/d/9v/2//i/+D/4P/h/97/3v/h/+H/4P/b/93/3P/b/9z/
3//g/+X/6P/k/+L/4v/i/9//2//l/9//1//X/+f/8v/z/wAAGQA1AEsAYQB5AIcAjQCI
AGUANwAmABoA+v/q/+r/3//P/7//sv+u/6z/sP/B/8f/x//H/87/0v/S/9D/0P/R/9r/
5//d/9b/2f/W/9f/2v/d/9z/2//a/9f/1v/X/9b/1P/T/9X/0P/Q/9T/1//X/9X/1f/Y
/9j/2P/Y/9n/2f/X/9X/1f/V/9j/2P/U/9f/3//d/9n/1//Y/9b/2//Y/9//4v/b/9H/
0//V/9z/2v/a/9//3P/b/9r/1//U/9P/0//Y/+D/4P/c/9z/3f/b/9z/3f/e/97/3v/e
/+P/6P/p/+z/6f/p/+j/4f/i/+L/4//m/+r/5//n/+n/8f/p/+n/7f/o/+b/4//i/+b/
7P/t/+z/6P/n/+j/5v/p/+v/7P/t//H/8f/v//P/9P/x//D/9v/z//D/6//n/+r/6v/r
/+v/7P/u//H/8//2//X/8f/x/+3/6//q/+v/6f/j/+H/4f/e/9v/2f/V/9T/3P/g/9r/
2P/d/93/2f/Z/9r/2v/Z/9v/3f/f/93/2//b/9v/2f/Y/93/2//c/97/4//k/+H/3f/a
/9n/1v/Y/9v/3f/a/9n/2//a/9b/0f/Y/+D/4f/g/+D/4v/i/+P/4v/i/+L/3//d/9r/
1v/V/9b/0P/S/9z/3v/U/9b/3f/e/97/4f/i/97/4v/j/9z/4P/k/+b/5v/m/+P/3f/b
/97/3v/h/+D/4P/d/93/2//g/+H/4v/k/+f/6f/r/+f/5f/e/9X/1//g/+H/5P/k/+X/
6P/p/+T/3//b/9j/3P/d/9//6P/m/+X/7P/u/+//6v/q/+j/5v/m/+b/5P/q//D/8v/1
//D/7v/s/+v/8P/x/+//8P/t/+3/7v/t/+7/8P/2//j/9//1//r/AAD///3///8CAAoA
DgAQABAAEAAQABAAFAAQAAwADAAQABUAFgAbACEAJAAkACcALAAoACIAHQAfACcAKwAw
ADQANgAzADIAMAAyADQANwA6AEMAQgBIAEkASgBLAEwASwBKAEkASABLAE4AUQBUAFYA
VgBWAA==
         </WaveFormData>
      </LeadData>
      <LeadData>
         <LeadByteCountTotal>10000</LeadByteCountTotal>
         <LeadTimeOffset>0</LeadTimeOffset>
         <LeadSampleCountTotal>5000</LeadSampleCountTotal>
         <LeadAmplitudeUnitsPerBit>4.88</LeadAmplitudeUnitsPerBit>
         <LeadAmplitudeUnits>��V</LeadAmplitudeUnits>
         <LeadHighLimit>2147483647</LeadHighLimit>
         <LeadLowLimit>268435456</LeadLowLimit>
         <LeadID>II</LeadID>
         <LeadOffsetFirstSample>0</LeadOffsetFirstSample>
         <FirstSampleBaseline>0</FirstSampleBaseline>
         <LeadSampleSize>2</LeadSampleSize>
         <LeadOff>FALSE</LeadOff>
         <BaselineSway>FALSE</BaselineSway>
         <ExcessiveACNoise>FALSE</ExcessiveACNoise>
         <MuscleNoise>TRUE</MuscleNoise>
         <LeadDataCRC32>577116936</LeadDataCRC32>
         <WaveFormData>
7P/s/+z/7P/u//D/8v/0//T/9P/1//X/8P/y//L/8f/x//H/8v/y//L/8f/x//H/7P/m
/+H/3//i/+P/4//k/+b/6//s/+r/6P/n/+X/4//j/+P/4v/e/9r/2P/Y/9f/2v/X/9j/
2v/Z/9r/2v/b/97/3v/c/9z/4v/i/+D/3v/e/+H/4//g/97/3f/c/9v/3v/g/+H/5f/j
/+D/3v/e/+T/4v/l/+f/3//Z/9z/4v/n/+n/7//5/wkAGQAzAEUARgBIAFMAYgBxAHkA
dwBlAE8AQAA2AC0AJAAaAAwA/f/9/wgADAAIAAMA+//z/+//7f/q/+3/+//3/+3/6//r
/+f/6f/p/+n/6f/p/+j/5v/m/+f/6P/o/+j/6P/m/+b/5v/o/+f/5f/i/+X/5v/n/+f/
5//n/+f/6P/q/+r/6P/o/+X/5f/m/+b/5P/k/+b/5P/l/+b/5//v/+3/6P/o/+j/6P/p
/+T/4//s/+n/5v/s/+n/6P/o/+n/6v/p/+r/8P/v/+z/7f/s/+//8f/x//H/8f/x//P/
9f/z//P/9P/z//T/9f/1//X/+v/7//3/AQAEAAUABwAIAAcABwAHAAgACgAPABYAFwAR
AA8ADgAMABAAEwAZABkAGwAeABsAGgAWABUAFAASAA4ADgAOAA4ADAAKAAwADAAPABEA
EwATAA0ABgAAAAAABQADAAMAAwD8//r/+f/5//r/+f/9//v/9P/7/wEA+P/0//r/+//7
//f/9//3//T/8f/x/+//8f/2//f/9//3//b/8v/u/+3/9P/3//n/+v/z//j/+f/5//P/
8//y//D/8v/2//b/9P/2//j/+P/2//b/9v/2//b/+P/0//T/9//1//T/8f/u/+//9P/3
//r/+//7//b/8//w//D/8//3//b/9v/7//f/7//v//L/8v/1//X/9f/0//P/8f/s/+r/
7v/z//j/+v/3//f/+f/1//P/8f/u/+n/7v/u/+7/8P/u/+7/9f/2//X/8v/x/+//8f/x
//H/8f/s/+z/6//p/+z/7//x//T/9f/0//H/7//t//D/8P/z//L/8v/y//L/7v/q/+//
+P/+/wAAAAAAAAAAAAD+//7////9//j/+v/6//f/9//3//j/9v/0//P/8//3//j/9v/1
//P/8f/v/+z/7v/v//P/8//v/+z/6v/n/+j/6f/q/+r/5v/k/+T/5v/n/+f/4//j/+L/
4//k/+T/5v/o/+n/6P/l/+j/5//k/+X/5v/q/+3/6P/n/+f/5//n/+f/6P/o/+n/5//k
/+L/6P/s/+r/6f/p/+X/3f/m//D/8f/1//3///8JABsAKQA1AEoAWABZAFoAYwBvAHUA
cQBjAFAARgBBADgALAAcAAkABwAWABwAEAAFAAcACwAJAPf/6v/v//P/8f/t/+//8//z
//D/7//u/+3/7v/u/+3/7v/u/+7/7f/s/+3/7P/t/+7/8f/x//D/7v/w//D/8P/v//H/
8f/x//L/8//y/+//7v/s/+v/6//q/+3/8P/1//b/9P/y//D/9f/y/+7/7//w//L/8//u
/+3/9f/x/+3/8v/y//L/8//1//T/8f/w//T/9v/0//b/9v/2//f/9v/1//H/8f/z//X/
+P/7////AQABAAEAAAD//wYABwAJAA0ACwALAAwADAAMAA0ADgAQABMAFwAdAB0AGgAb
AB0AHgAcABsAHQAZAB4AIgAgACAAHgAdABwAGgAaABwAHgAgAB0AGgAbABoAGQAZABkA
FwAWABIADwASABEADQALAAkABwAGAAYABwAHAAcADAALAAIABwALAAAA//8GAAgACQAD
AAEA///6//3//////wMABQAFAAQAAwAGAAQAAgADAAYABwAHAAYA/v8CAAIAAQAAAAEA
AQAAAAEABAADAAAAAQAEAAUABAAGAAYABgAGAAQAAAAAAAMABAAEAAIAAAAAAAQABgAI
AAkABwAAAPv//v8AAAUACwAFAAQACAADAP7///8DAAQAAgABAAAA/v8AAAEA//8AAP7/
//8AAP7//////wEA/f///////v/7/wAA/v/8//z//P/8/wMABAACAP7//P/5//v/+//7
//v/+//+/wAAAQD+//////8AAAEAAAD9//v/+//+//7/AQAAAAAAAAAAAAAA/v8BAAoA
DAAMAAwADAAMAA0ADAANAA8ADAAGAAcABgAIAAkACgAMAAsACAAGAAUABgAGAAMAAQAB
AAEAAQAAAP////8CAAEAAAAAAAEAAQD+//3//P/6//X/8v/x//L/9v/5//j/+//5//n/
+f/4//n/+v/6//j/9//6//n/9v/2//j//f8BAP3/+//6//n//P/9////AAABAAEAAAAA
AAIABAAAAP3/7//z//3/BAAKAA8ADQANAB0ALwA3ADsATQBeAGQAbQCCAJUAmQCTAH8A
awBiAF4AVwBOAEIAMAAhACEAKgAuACwAHQAPAA8AFwAbABAABQAJAAsABQAFAAcABQAF
AAUABQAFAAUABAACAAIABAAGAAcACAAGAAQABAAEAAYABQADAAAAAwAEAAUABQAEAAMA
AgACAAQABAACAAIAAwADAAQABAAFAAYACQAIAAcABgAFAAsABQD+//z/+v///wMAAQAD
AAcAAwD//wQAAAAAAAEAAwAGAAUABgAMAAkABgAHAAYACwAPABEAEwAPAA0ADQANAA8A
EQAUABUAFgAXABcAFwAYABcAFwAZABsAHQAgACIAIQAhACEAIgAkACkAMAAxAC4ALwAx
ADIALgAtAC8AKwAyADYANAA0ADMAMwAzADIALwAwADEAMgAuACwALgAuACoAKQAoACUA
IwAgAB4AIgAnACUAJQAlAB8AHAAaABkAFQATABYAEwAQABkAIQAaABUAGgAaABkAGAAZ
ABoAGAAYABkAGAAbAB0AHQAcABsAGwAYABUAFQAbAB0AHgAeABgAHAAcABsAGgAbABsA
GgAaABwAGgAWABgAGgAaABgAGwAcAB0AHgAbABYAFQAXABgAGAAWABQAFQAaAB0AIAAf
AB0AFgARABIAFAAZAB8AGAAWABkAEwARABMAGAAaABgAFwAWABQAEQAPAAoACAAKAA8A
FAAWABMAEQARAAsACwALAAoABwAIAAYABAAEAAUABgAOABAAEgAQABAADwANAA0ADQAN
AAoACgAJAAcABQAHAAgACgAOAA4ADAALABMAFgAaABMACgAPABIAFQAYABoAGAAYABkA
GwAWABgAGAAZABkAGQAaABgAFAARAA8ADwAOAAoABwAJAAkACQAIAAUABQAIAAcABgAG
AAcABwACAAEAAAD+//r/+P/4//r/+v/5//T/8//3//n/+//8////AAAAAP7//P8AAAAA
/v/7//r//P/9//3//f/+/////v/9//3//P///////v/+/wMABgADAAEA+f/9////AAAE
AAkAAwANAB8AKQAvADsASQBWAGIAbwB+AI0AmQChAJsAfwBiAFwAXwBWAEQAOgAvACkA
MgA0ACoAIwAfAB0AFwANAAoADQALAAkAAQABAAMAAQABAAEAAQABAP///v/8//z/AAAC
AAMABAACAAAAAAAAAAMAAwACAAAAAAAAAAAA//////////8AAAIAAgAAAAAA/v/9//3/
/P/+//7/AAD+//z//P/8/wMA///6//r/+v8AAAMAAAABAAUA///5//z//f8AAAQACQAG
AAEA/v8AAP7//P/+//7/AgAFAAYABwAFAAUABwAJAAoACwANAA0ADgAPAA8ADwAQAA8A
DwARABMAFQAYABoAHAAfACIAJgAjACUAKQAnACQAJQAnACgAJgAlACcAIwArADAALwAw
ADEAMQAxADAAKgAoACYAJAAiACAAIgAiACQAJQAmACUAIQAcABgAGgAaABcAFgAVABIA
EAAPAA8ADgANABEADwAHAA0AEgAIAAIACAAJAAkACgALAAwACgALAAsACQALAAoACQAH
AAUABwAGAAUABwAJAAkACAAGAAEABgAHAAcABAAFAAUABAAIAAwADAAKAAgACAAGAAIA
BwAIAAkACgALAAgACQANAAsACgAHAAQAAwAGAAcACAALAAsABgADAAQABAAHAAsABgAE
AAcAAQD//wEABgAIAAgABwAGAAQABAADAP///v///wMABwAIAAQAAwAEAP//AAABAAEA
//8DAAIAAQACAAAA/v8DAAIABAACAAIAAQABAAEAAQABAPz//P/7//n/+v/9////AgAD
AAIA///9//r//P/7//3//v/+//7//v/9//7/AAACAAIADQARAAcA/v8BAAQABwAKAAwA
CgAKAAsACwAGAAgACAAHAAcABwAIAAkACAAIAAkABwAEAP7/+f/9////AQACAP7//f//
//3/+//6//r/+f/1//X/9f/0//D/7v/u//D/8//z/+//7//u/+3/7P/q/+z/7v/v/+7/
8f/2//f/9v/z//L/9P/1//P/8//0//X/9P/z//P/8v/3//f/9v/2//b/+P/0//H/9//x
/+n/6v/0//3/AwAHAA0AGwAtADsAQQBIAFYAXwBgAG8AhQCPAIUAbQBYAFAATQA+ACwA
HgATAA8AFgAWABAAEQAVAA0ACQALAAIA8f/v//P/8v/1//r/+//5//n/+f/5//f/9v/0
//T/9P/0//P/8v/z//L/8//0//b/9f/z//D/8f/y//P/8//x//H/8f/y//T/9P/y//L/
8P/v/+//7v/x//L/9f/0//L/8v/y//n/9f/w//D/8P/z//X/8f/x//b/8f/s//D/8P/w
//H/8//z//H/8f/2//T/8v/0//T/9//7//3////7//n/+f/5//r/+//9//3/AQADAAQA
BQAHAAcACAALAAkACQAKAAoACgALAAwADgAPABMAGQAZABkAGwAeACAAHQAdACAAHQAe
ACAAHAAaABgAFwAWABQAFAAYABwAIAAbABgAGQAYABcAFwAXABUAEAAMAAkADAAPAA0A
DQANAAcABAACAAEAAgABAAUAAwD8/wMACQAAAPn//v/+//3//f/9//3/+v/7//3//f8B
AAAA///9//v//f/8//v//f8AAAEAAQAAAPn//v//////+f/5//j/9v/6/wAAAgACAP3/
/P/5//T/+//+/wEABAADAP7//f///wEAAAD9//r/+f/8//3//v//////+v/3//f/+P/8
/wEAAAAAAAUAAQD4//f/+f/4//r/+//8//z//f/9//r/+v/5//v//f/8//n/9//3//H/
9v/5//v/+//8//r/+P/4//X/9P/6//r//f/8//3//f/7//n/9//1//P/9P/0//P/9v/7
////BAACAAAA/P/5//f/+v/6//3//v/+//7//v8AAAYACgAIAAYABAACAAUABAAFAAcA
BgAAAAEAAAABAAEAAQACAAMAAgACAAMAAgAAAPv/9//2//X/9P/y//f/+/8CAAUA/v/4
//P/7f/u/+//8P/w/+z/6v/q/+z/7//v/+v/6//u/+//8P/w//P/9P/0//L/7v/w/+7/
6v/s/+7/8//3//P/8f/w/+//7//v//D/8P/1//X/9P/0//X/9v/x/+3/7f/x//H/8v/4
//v/AQALABsAJwAxAEEATwBSAFoAaQB0AIMAjQCBAGsAWQBSAEgAQQA8ACoAGAAZACcA
LAAeAAoAAwAJAAkABQAFAAAA9//1//f/8//1//n/+f/4//f/9v/1//f/+v/8/wAA/P/6
//f/9P/3//b/9//4//3//f/8//r//P/8//z/+//5//n/+f/6//7//v/8//z//f/9//7/
/v/9//z//f/6//v//P/9/wUAAwD+//7//v//////+f/3/wAA/f/6/wAA/v/+////AQD/
//3//f8CAAMAAgAFAAYABQAFAAMAAQABAAMABwALAAoACwANAA0AEAARABEAEQAXABcA
GAAbABsAGwAcABwAHAAdAB4AIAAfACMAKQApACcAJwAoACgAKgAtADMAMwAyADIALAAo
ACgAKQAqACoAJgAmACYAJgAiACAAIgAiACMAJQAnACcAIgAeABsAHgAfAB0AHQAdABgA
FgAVABUAFQATABYAEwALABEAFgAMAAkAEAASABMAEgATABQAEgATABMAEQATABYAFwAX
ABcAFAAQAAwACwAMAA0ADQAMAAkAEAATABUAEgATABMAEgASABYAFgAUABYAGAAYABYA
FwAWABUAFAAUABAAEAATABUAFgAVABQAEQAUABUAFgAZABkAFAARAA8ADgAQABMAEgAU
ABsAGQATABMAFgAWABYAFQAUABIAFwAZABgAGgAXABcAFwAUABMAEwAVABEAEwAVABYA
FQAZABgAFwAYABYAFgAdAB4AGwAYABcAFQAVABUAFQAVABQAFgAXABcAFQAXABgAGgAb
ABoAFwAVABUAGAAYABsAGwAaABkAGAAaABwAHwAiABwAHAAhACQAJwAqACgAJgAmACcA
KAAkACcAKAAkACMAIgAiACAAHgAdAB0AHgAeABsAGQAZABkAGQAYABoAGwAfAB8AGQAW
ABQAEQAPAA8ADwAOAA0ADAANABAADQALAAUAAwAFAAcACQAKAA0AEAASABIAEQAUABMA
EAANAAwADgAPAAsACQAIAAcACAAJAAsADAARABEAEAAQAA8AEAALAAcAAwABAAEACgAY
ABcAFQAhADMAPwBFAE8AWQBgAHAAgwCOAJ0AqQCdAIEAbQBiAF4AXQBUAD4AIgAZACMA
MgA0ACYAHwAdABcADwALAAYA//8FABMACQAFAAMA/f/7//n/9//1//b/9v/1//b/9//4
//j/+P/2//T/9P/0//f/9//2//T/8P/u/+z/6f/r/+3/7//y//D/7v/q/+j/5f/l/+b/
5v/j/+D/3//a/9z/3P/c/+P/4f/c/9z/3P/d/93/1//V/9n/1f/R/9b/1f/W/9j/2//X
/9P/0f/U/9T/0v/U/9T/1v/Z/9r/2//Z/9n/2//d/9z/3f/f/9//3v/f/9//3//n/+n/
7P/x/+7/7f/t/+z/7v/x//T/+P/3//n//f/7//n/+f/6//r/+//9/wIAAQADAAQA///8
//7///8AAAAA/f/+////AAD7//j/+f/4//r//f8AAAEA+v/0/+//8P/y/+//7v/t/+v/
6v/q/+v/6f/n/+r/5//h/+f/7P/i/+L/6v/t/+//6//p/+f/4v/k/+X/5P/n/+n/6f/o
/+f/6v/o/+b/5//o/+n/6f/o/+X/6v/r/+v/5//n/+b/5P/o/+z/7P/q/+r/7P/s/+r/
7P/s/+z/7P/u/+z/7v/z//H/7v/p/+T/5v/q/+z/7v/y//P/7//t/+r/6v/t//H/6f/m
/+j/4f/h/+f/8P/2//P/8f/v/+z/7f/t/+r/6v/p/+v/7f/s/+n/6f/r/+f/6f/r/+z/
6//s/+r/6P/o/+b/5v/t/+7/7v/s/+z/6//q/+n/6P/n/+b/6P/p/+n/6f/r/+z/7v/v
/+7/6//p/+b/6P/n/+n/6f/o/+f/5v/n/+r/7v/y//L/8//x/+7/8f/y//P/9P/1//T/
9f/3//f/8v/0//T/8P/v/+7/7v/y//L/8//1//P/8v/u/+v/6v/p/+j/5v/n/+n/7v/v
/+r/6P/n/+X/4f/h/+H/4P/e/97/4P/k/+L/4f/c/9v/3P/d/97/3v/c/9z/2//Y/9v/
4P/h/+D/3P/c/9//4f/i/+P/5f/n/+L/3//d/9r/4f/j/+T/5v/l/+b/4f/d/+H/3f/d
/+L/5v/l/+n/9/8FAAkAEwApADkARABOAFcAXgBtAHsAdwBpAFkASgBCAD0ANgAqABAA
+////xAAFAAKAAUA///z/+3/8//0//H/7//v/+j/5//o/+X/5f/l/+X/5f/l/+T/4v/i
/+T/5v/n/+j/5v/i/+D/3v/k/+X/5f/k/+P/4v/h/9//3//f/9//4P/i/+L/4P/g/+L/
4//l/+b/4//i/+P/4P/f/97/3f/j/+L/3v/f/+D/4f/j/9//3//l/+H/3f/i/97/3v/f
/+H/3//d/93/4v/l/+T/5//o/+b/5f/i/9//4f/j/+f/6//q/+v/7f/t/+z/7f/t/+3/
8P/v/+//8f/y//P/9f/2//f/+f/7//7//f8BAAcABwAFAAUABgAGAAMAAwAGAAMABgAI
AAQAAgABAAEAAQAAAP//AgAFAAgAAwAAAAEAAAD9//v/+f/1//b/9v/3//7//f/3//P/
7//t/+z/7P/t/+j/5f/n/+P/3v/l/+v/4v/h/+j/6v/r/+f/5f/j/97/4P/h/+D/4//l
/+X/5P/j/+X/4v/f/9//4P/h/+H/4P/c/+L/5P/l/+L/4//j/+L/4v/k/+L/3v/g/+L/
4v/g/+D/4P/g/+D/4v/e/97/4f/m/+j/6P/o/+X/6P/p/+r/6v/p/+P/3//c/9z/3//j
/+L/5P/r/+n/4f/f/+D/3v/h/+H/4f/g/+P/4//g/+D/3v/h/+T/5P/h/9//3//Z/97/
4f/j/+P/6P/m/+T/5P/h/+D/5v/m/+P/4P/f/93/3v/f/+D/4f/g/+L/4//j/97/3f/b
/9r/3f/e/93/3f/e/+L/4//n/+X/4v/f/9z/3P/e/+H/5P/k/+X/4//b/9v/3f/l/+f/
5f/j/+L/4v/i/+L/4//k//H/6P/k/+X/5v/n/+j/6v/o/+j/6f/s/+r/7//y/+7/7f/s
/+z/7P/q/+n/6f/o/+b/4f/d/93/3f/d/9z/3v/f/+P/4//g/97/3f/b/9z/3f/e/97/
1v/S/9D/0P/U/9X/0v/T/9P/0//T/9L/0//U/9T/0v/T/9j/2f/Y/9T/0v/T/9P/0v/T
/9X/1//W/9X/1f/U/9f/1//W/9b/2//e/9v/2f/V/83/yf/U/+D/4//n/+//+f8HABUA
GwAlADAAOgBJAFQAWQBhAG0AXwA7ACgAKAAnACAADAD4//f//f/+//z/+v/x/+n/8f/z
/+X/3P/j/+n/5//g/9//4P/d/93/3f/d/93/2v/Y/9X/1P/V/9b/1v/W/9j/2P/a/9z/
3//f/97/3P/d/97/3//f/9v/2f/X/9b/2v/c/9z/3v/b/9v/3P/c/9v/2v/b/9j/2v/a
/9r/4f/e/9r/2//c/+H/4//f/9//5P/f/9r/3v/d/97/4P/j/+P/4f/h/+b/5P/i/+T/
5P/l/+f/5//n/+X/5f/n/+n/6P/n/+f/5f/p/+v/7P/t/+//7//w//P/9v/3//n/+v/9
////AQAEAAMABQAJAAcABwAJAAwADgAMAAsADQAJAAwAEAAOAA4ADQANAA0ADAAGAAYA
BgAGAAUABAAHAAgABwAHAAcABQAEAAAA/f8AAAEA/f/7//n/9v/0//P/8//0//P/9//1
/+//9f/6//D/6//w//D/7//u/+//8P/u/+7/7//u//H/8v/z//P/8//x/+7/6//r//D/
8//1//b/8f/2//f/9//v/+3/6v/m/+z/8v/0//T/8v/y//D/7P/y//T/9v/4//X/8P/v
//H/8f/w/+3/6v/s//L/9v/6//v/+f/y/+3/7//w//T/+f/0//T/+f/1/+//7//y//L/
9f/1//X/9P/2//X/8f/w//D/8//2//b/8f/v/+//6f/t/+//8P/v//T/8v/w//D/7v/s
//H/8P/x//D/8f/x//D/7//u/+3/7v/w//H/8f/w//H/8f/y//L/8v/w/+//7f/w//D/
8//z//L/8f/w/+7/7v/v//D/9P/5//v/9//7/+//8f/4//v//P/9//7//P/6//r/+//7
//b/+P/4//j/+f/6//z//P/6//n/+f/4//b/8f/t/+7/7//w//D/8P/x//X/9f/z//L/
8v/x/+//7//v/+7/6v/o/+j/6v/o/+f/4v/h/+T/5//q/+z/7f/u/+7/7P/o/+r/6P/k
/+X/5v/q/+3/7P/r/+v/6//o/+f/5//m/+v/7f/u//D/9P/2//L/7//h/+H/6//s//D/
+/8BAP//BQANABUAJwBBAFAAVgBbAGgAfwCRAI0AfwBtAF4AUABDAEAAOAAiABcAGQAe
ACIAHgARAAUA//8DAAUAAAD7//3/+//z//P/9f/z//P/8//z//P/9P/0//P/9P/4//r/
+//8//j/8v/u/+r/8//1//b/9v/2//b/9v/1//f/9//3//j/9//2//P/8v/z//X/+P/6
//b/9P/0//D/8P/w//D/9//0//D/8f/y//f/+f/1//X/+P/z/+7/8v/y//L/8//1//T/
8f/w//T/9//4//3/AAD9//3/+//5//n/+f/7//3/AQADAAYABwAHAAcABgAFAA0ADwAS
ABcAFAATABMAEgAQABEAEgAUABgAHQAkACUAIwAlACgAKgAlACMAJAAfACQAKAAmACYA
JwAnACcAJgAkACQAJAAkACUAJAAnACgAIwAfABsAFQAXABYAFgAcABwAGQAYABcAEgAQ
AA8ADwANAAsADgALAAgAEQAZABIACwAOAAwACQAIAAkACgAIAAUABQADAAUACQALAAwA
DQAOAAwACgALAAsACwAKAAgAAwAIAAkACQAFAAUABAACAAQACAAIAAYABwAKAAsACgAM
AAwADAAMAAoABAACAAMABwAIAAcABgAFAAgACQAKAAsACwAGAAMABgAKABEAGQAQAAwA
DQAFAAIABQALAA4ADAAJAAYAAgADAAMAAAAAAAEABQAJAAoACAAHAAgAAwAGAAcABwAF
AAgABgAEAAQAAwACAAgACAAGAAQABAADAAEAAQABAAEAAgAEAAUABQACAAMAAwAEAAYA
BgAEAAMA/v8AAP//AQADAAQABQAGAAMAAgACAAIABQAJAAoABQAFAAUACwALAAcACQAM
AAoADQAOAA8AEAASABAAEAARABMADgAQABAADQALAAkACAAIAAYABQAFAAgACAAFAAMA
AAD///7//P/9////BAAFAP7/+v/3//P/9f/3//n/+v/4//j/+v/+//z/+f/y/+//8P/x
//L/8v/z//T/9P/y//L/9v/2//T/8//0//j/+//3//X/9P/z//b/9//5//r//P/7//n/
+P/2//b/8P/r/+//9f/7//z/AgAJAAUADQAdACUAMQBJAFkAYgByAHcAeACFAI0AhwB7
AGMAUgBQAFEASAAyACIAIQAhABoAFAAOAAcABQAHAAsADwAKAAUA8//r/+v/7//1//f/
+v/7//z//f/4//b/8//y//D/8P/v/+7/8v/y//T/9v/9//3//P/6//f/9v/1//P/8v/x
//D/8P/z//T/8//0//T/9f/3//j/9P/y//L/7v/x//T/9/8BAPr/8v/v/+z/8P/z//D/
8f/5//X/8f/2//H/8P/w//H/9f/1//f//v/8//j/+P/2//X/9//3//f/+P/5//z////+
//3//f/7//3///8AAAEABAADAAMABQAIAAkACwAMAAoACwAMAA4ADQARABcAFwAWABcA
GQAaABgAFwAZABUAGAAcABoAGgAXABcAFwAWABUAFgAXABgAFAASABQAFAAQAA8ADgAL
AAgABAABAAQABQADAAMAAwD+//z/+//7//v/+f/8//n/8//5//7/9P/y//j/+f/5//n/
+f/5//b/9f/1//P/9f/0//P/8f/v//T/9P/0//f/+v/7//v/+v/3//z//f/9//f/9f/y
/+7/8v/2//b/9P/z//T/8//w//D/8P/w//D/8v/w//L/9//3//b/8//w//D/9P/2//j/
+f/3//D/6//s/+7/8//5//P/8v/2//H/6//r/+7/7v/x//H/8f/w//D/7//r/+r/7P/v
//L/8v/v/+//8f/t/+z/6//p/+X/6v/o/+b/5v/k/+T/6//s/+v/6P/n/+X/5v/n/+j/
6f/l/+T/4v/f/+D/4//l/+j/6f/o/+X/4//j/+b/5v/p/+n/6P/n/+b/5P/k/+X/5v/p
/+3/7v/p//P/8//q/+r/6v/q/+r/7P/q/+r/6//r/+b/6P/o/+r/6//s/+7/7P/q/+n/
6f/n/+T/3v/Z/9r/2//c/9z/2v/Z/9v/2f/Z/9r/3P/d/9n/2f/Z/9j/0v/Q/9D/0v/V
/9X/0f/R/9H/0f/R/9D/0P/Q/8//zP/P/9T/1f/U/9H/0P/S/9P/zf/L/8r/yf/M/8//
0//W/9v/2//a/9r/2f/Y/9H/y//R/9H/zf/K/9D/2//f/+X/9/8HAA8AHQAxADwARgBV
AF4AXwBjAFUANwAhABwAIgAlABoABgD0/+n/7//8/wAA+P/p/+H/4f/h/93/1v/V/93/
5//b/9f/1f/P/9P/1f/X/9n/1f/U/9L/0v/R/9L/0v/S/9H/zv/N/8z/0v/T/9P/0v/U
/9T/1P/T/9X/1f/V/9b/1f/U/9H/0P/S/9P/1f/W/9T/1P/W/9T/1P/U/9T/2//X/9L/
0v/S/9P/1f/R/9H/1//T/8//1P/U/9T/1f/X/9n/2f/b/+L/3//c/93/3P/c/93/3P/b
/9z/3f/g/+P/4//j/+T/4//l/+f/6P/p/+z/6//r/+3/8P/x//P/9P/y//P/9P/2//f/
+/8BAAEA/P/7//v/+v/8//3/AQD//wMABgADAAIABAAFAAYABgABAAAA///+//3//P//
/wAA/P/7//r/9//4//b/9f/6//r/9//2//X/8f/w//D/8f/s/+n/6//n/+T/6//x/+j/
5v/s/+3/7f/p/+n/6f/m/+f/6f/p/+3/7v/t/+v/6f/q/+j/5v/n/+3/7//w//D/6P/s
/+z/6//p/+v/7P/s/+7/8v/y//D/7v/u/+z/6P/s/+7/8P/y//L/7v/u//H/8P/u/+r/
5v/o/+7/8v/2//X/8//s/+f/6f/q/+7/8//y//L/9//z//D/8f/1//b/9f/1//X/9P/1
//X/8v/y//H/8//1//T/8//z//X/8f/z//P/8v/v//T/9P/0//b/9P/0//v//P/5//b/
9f/z//X/9f/1//X/9P/2//f/9//7////AgAGAAcABgADAAEA+//8//r/+////wAAAQAC
AAIAAgADAAQACAANAA8ACwAGAAUACgAJAAwADQAPABIAEgAUABcAGgAcAB4AIQAnACgA
KQAsACgAKgAqACwAKgAqACkAKQAqAC8AMgAzADwAOgA3ADcANgA5ADoAOwA9AEAAQgBD
AEMARABKAEwAUABSAFIAUwBVAFkAVgBSAFMAVABVAFYAWABaAFwAXgBkAGgAbABwAHAA
cABwAA==
         </WaveFormData>
      </LeadData>
      <LeadData>
         <LeadByteCountTotal>10000</LeadByteCountTotal>
         <LeadTimeOffset>0</LeadTimeOffset>
         <LeadSampleCountTotal>5000</LeadSampleCountTotal>
         <LeadAmplitudeUnitsPerBit>4.88</LeadAmplitudeUnitsPerBit>
         <LeadAmplitudeUnits>��V</LeadAmplitudeUnits>
         <LeadHighLimit>2147483647</LeadHighLimit>
         <LeadLowLimit>268435456</LeadLowLimit>
         <LeadID>V1</LeadID>
         <LeadOffsetFirstSample>0</LeadOffsetFirstSample>
         <FirstSampleBaseline>0</FirstSampleBaseline>
         <LeadSampleSize>2</LeadSampleSize>
         <LeadOff>FALSE</LeadOff>
         <BaselineSway>FALSE</BaselineSway>
         <ExcessiveACNoise>FALSE</ExcessiveACNoise>
         <MuscleNoise>TRUE</MuscleNoise>
         <LeadDataCRC32>277402635</LeadDataCRC32>
         <WaveFormData>
DAAMAAwADAAKAAoACgAKAAoACgALAA0ACAADAP3/+f/4//j/+P/3//f/9P/1//f/9P/y
//D/7//0//X/9//4//j/+v/6//n/+v/6//z//P/+/wAAAAABAP3/+v/4//b/+v/9/wEA
BgACAAAA///9/wAAAQD///////8BAAEAAQACAAIAAQAAAAIAAQAAAAAA//////7//v//
/wAAAgADAAkACQAHAAYAAgADAAYACgAJAAgABgD///L/5v/f/9j/0f/N/8H/tf+p/5X/
fv9k/0v/R/9c/3b/iP+b/6n/s/+4/73/xP/N/9n/5//x//j//v////3/AAACAAAAAAAA
AAEAAwAEAAcACgAJAAgABwAGAAgACQAJAAgABgAHAAgACAAKAAoACgAJAAsACwAMAA4A
DgAPAAsACQANAA0ADwARABAADgAMAAwADQAMAAkABwAKAAsACgANAAwACgAJAAkACwAM
AAsACgAJAAgACAAHAAoACgAIAAYACAAKAAwADwAMAAoACAAGAAgACQALAA0ADAALAA0A
DAAJAAkACQAJAAwADQAKAA0ADAAKAAgAAwAFAAcACgAMAAkACAAIAAgACAALAAsACgAJ
AAgABwAHAAUABQAFAAUACAAKAAoACAAHAAYABwAGAAMAAgAAAP//AQABAAIAAgABAAEA
AgAFAAQAAwADAAMAAQAAAAAA/v/8//z//P///wAAAgAEAAYAAwACAAAA/v8BAAMABgAH
AAUABAADAAAA/v/+//////8EAAUABAAHAAYABAABAP//AgAEAAUABwAGAAYABgAGAAQA
AwAAAAAABgAJAAwADwANAAkABAACAAcACQAKAAoABwAHAAcABgAGAAYACAAJAAsACwAL
AAsACgAIAAYAAwACAAUABgAIAAcABwAGAAkABQAEAAIAAgACAAMABQAGAAIAAAD///3/
/f/+/wQABwAEAAEAAwAGAAEAAAAAAAAAAwAFAAYABgADAAEA///8////AAABAAIAAQD+
//3///////7//P/5//z//v8BAAQABAADAAEA//8AAAEAAgADAAEAAQAAAAAA/v8AAAUA
CQAKAAwADAAMAAwACwAGAAMAAQACAAIAAAD9//r/9v/1//T/9f/y/+7/7v/v//D/8P/w
//H/8//z//T/9f/5//3////8//j/8//w//H/9P/3//j/+v/7//v//P/7//n/+P/4//v/
/P/9/////v////7/+v/6//v//v////3///8AAAAA///+//z/+v/8//7/AQADAAAA/v/8
//v//f/9////AQAGAAIA+//8/wAAAwACAAAA/f/4//D/4//Y/83/xf+7/7H/p/+d/4z/
fP9n/1P/VP9u/4j/lf+f/6//vP/F/8z/y//L/9n/6f/w/+7/8f/5/wAAAAD+//7//v//
/wAAAAACAAQABAAEAAQABAAEAAUABQAEAAUABwAJAAoACQAIAAcABQAGAAUABQAGAAgA
CwAJAAkABwAFAAUABQAIAAgACAAKAAwADAAKAAkABwAHAAUABwAHAAYABgAHAAcABgAD
AAAAAgAEAAcACQAJAAgABQACAAUABgAHAAkACQAIAAcABgAFAAMAAgABAAQABQAJAAoA
BgAFAAQAAwAEAAUAAgAFAAgACAAIAAUAAgABAAEAAAACAAIAAwAEAAAAAQD///z//v/+
//7////+//3//P/7//7//v/8//j/+f/6//3//v/8//r/9//1//b/9//5//r/+f/5//r/
/f/5//f/9v/1//j/+P/5//j/9//2//X/9//2//j/+v/8//z//P/7//r/+P/5//v/+//9
//7////+//z/+v/5//f/+//9//3/AQAAAAAA//////3//P/6//n//v8AAAIABAAEAAMA
AAAAAAEAAQABAAEAAwABAP7//v8CAAMAAwACAAIAAwAEAAQAAgACAAQABQAEAAMAAgAB
AAEAAAD///3//v8BAAIABAAEAAUABQAJAAYABAABAAAAAgADAAUABgAGAAYABwAHAAEA
/v8AAP//AQD//wIABgACAAAA///+/wEAAwAEAAQAAQABAAEAAAD+//7//v/+/wEAAAAB
AAUABgAGAAUAAwACAAIAAwAEAAQAAwABAP//AQABAAEAAQABAAMABAAGAAYABgAHAAcA
CgAMAA4AEAASABEADAAJAAcABQAEAAEA/f/8//r/+//8//r/9v/x//D/8//2//j/+v/4
//n/+P/4//j/+//+////AQAAAP7//v/6//z//v/+/wEAAQAAAAAAAgABAAEAAgAEAAQA
BAAFAAUABwAHAAQAAgABAAIAAQADAAcACgAMAAsACgAIAAYABAAEAAUABQAJAAoACwAN
AAoABwAGAAUACAAMABEAFAAUABEACAAAAPv/9P/s/9//0v/R/8//w/+7/7P/nf+I/3r/
Z/9h/3b/kP+a/6P/sf+9/8L/yf/S/9f/4f/v//f//P8CAAEAAQAEAAoACgAKAAoACwAM
AAwADgAQAA4ADgAOAA4ADgAPAA8ADgAPABEAEwAUABQAFAAUABMAEgAPAA0ADAAPABMA
EgATABIADwAOAA0ADwAQABEAFAAWABYAFAATABAADwAMAA0ADwAOAA4ADwASABIAEAAO
AA4ADgAPAA8AFAAUABIAEAAPAA4ADQANABAAEAAQABAAEQARABIAEwARABEAFAAUABUA
FQAVABUAEgARAAwADQAOAA4ADgALAAwADQAPABAADAAKAAkACAAKAA8AEQASAA4ADAAK
AAkACgALAAwADQAMAAwACgAGAAYABgAIAAgACQAKAAoACwAKAAkACQAIAAkACQAKAA0A
CAAHAAcABwAIAAgACQAIAAkACgALAA8ACQAIAAcABgAKAAwADQAOAA0ADQAOAA0ADAAM
AAwACgANAA4AEAARABAADwAMAA0AEAAQAA8ADwASABIAEQARABEAEAAPAA4AEAARABAA
EgASABEAEAAPABIAEwATABYAFgAVABMAEAANAA0ADQAMAA0ADgARABMAEQARABEAEQAS
ABIAEgARAA4ADwAOAA4ADgAPAA8AEwATABQAFAAWABAADQALAAgACwAMAA4ADwAMAAoA
DQANAAwACQALAA4ADgAOAA8AEAAOAA0ACwAIAAoACwAMAAwADAAMAAwADAANAAoACQAL
AA0ADgAOAA0ACQAIAAgACAAKAAsACwALABEADwANAAsADgARABQAFwAaABoAFgAUABMA
EgAQAAwABwAIAAYABwAIAAMA/v/4//b/+P/6//v//P8AAAMABAAGAAQABQAGAAUACQAK
AAoADAAHAAgACQAIAAcABwAGAAYACAAHAAcACAAJAAgABwAHAAgACwAMAAoACAAHAAgA
BwAHAAkACgAKAAsADAAMAAwACwAKAAoACQAKAAoACgALAAsACQAJAAkABAAIAA8AEgAS
ABEACgACAP3/9P/s/+P/3P/X/9P/x/+3/6X/k/+E/27/Uf9F/1r/dv+E/4//nf+l/67/
t//A/8n/1f/l//H/9P/0//f/+f/+/wYABwAIAAkACwAKAAgACAAIAAYABgAGAAYACAAL
AA0ADgALAAsACwAKAA4ADgAOAA0ACwAJAAgACAAKAA0ACwALAA0ACwALAAsACwAKAAkA
CgAMAAwACgAJAAcABwAFAAcABQAEAAQABQAJAAoACQAIAAcABgAGAAUACwAMAAsACgAH
AAYABQAFAAQABAAEAAQABwAHAAgACQAIAAcACQAIAAkACQAJAAkABwAHAAMABQAEAAQA
BAABAAIAAwAFAAYAAwACAAIAAgAEAAcABwAGAAIAAAD+//3//f/9//3//f8AAAAA/v/6
//j/+P/6//r/+v/6//n/+f/4//f/9//2//b/9//5//3//P/7//v/+//6//j/9//0//f/
+P/5//3/+f/4//f/9v/3//j/+P/4//f/9//4//f/9v/2//b/9P/3//j/+v/7//r/+f/2
//f/+f/6//r/+//6//r/+f/5//n/+v/7//z//f/9//v//P/9//3//f/9/////f/6//r/
AAABAAEAAAD+//3//P/6//v//P///wEA///9//v/+f/8//z//P/7//z///8AAAIA/f/7
//j/+f/7//z//P/+//z/+//7//r/+v/6//v/+//7//r//v////z/9//3//j/9//4//r/
/P/8//v/+f/2//j/+f/6//r/+//8//3//v/+//r/+P/5//z//P/7//n/9v/2//f/+P/7
//v/+v/5//v/+//7//v/+f/5//j/+P/5//r/+v/7//z//P/+//z//P///wIABQAIAAYA
AgAAAP/////+//v/9//2//T/9f/2//P/8P/s/+z/7P/s/+v/6v/s/+//8P/y//H/8//1
//X/9v/2//X/9v/y//T/9v/2//n/+f/4//j/+v/5//n/+v/5//j/9//3//r//f/+//z/
+f/5//v/+//9////AAAAAAEAAgACAAIA///+//7//f///wAAAQADAAAA/f/8//v/AgAI
AAcABgAIAAcABAAAAPX/6v/k/+H/2P/P/8v/v/+t/5//kf+A/2z/V/9N/1j/cv+E/4v/
k/+j/7D/t/++/8n/1//h/+f/7P/y//P/8f/2/wAAAwAEAAUABwAGAAQABAAEAAUABgAH
AAgABgAHAAcABgAGAAcACAAIAAgACAAIAAcACQAHAAYABgAKAA0ACwALAAsACQAJAAkA
CAAIAAgACgAOAA4ADAALAAoACQAGAAcACAAIAAkACwAKAAoACAAGAAYABgAHAAcACwAM
AAsACgAHAAYABQAFAAgACAAIAAgACQAJAAoACwAIAAcACQAIAAkACwANAA8ADAALAAYA
BwALAAwADQALAAoACQAJAAgABQAEAAQABAAGAAkACQAIAAcABgAFAAUABQAFAAUABQAE
AAQAAgD+//7//v8AAAAAAwAEAAQABQACAAEAAQAAAAEAAQACAAUAAAD///////////7/
/v/8//3//v///wMA///+//3//P///wAAAAAAAP7///8BAAEAAAAAAAAA/v8AAAIABQAH
AAUAAwD/////AQACAAIAAwACAAIAAQABAAMABAAFAAYABwAHAAUABgAHAAcABwAHAAgA
BwAFAAYACAAJAAkACAAHAAcABwAGAAcACAALAA0ACgAJAAgABwAIAAgACAAHAAMABQAF
AAYABgAHAAcACwALAAoACAAIAAYABQAFAAQABQAGAAgACQAEAAIABQAFAAMA//8AAAIA
AwAEAAYACAAIAAcABQACAAIAAwAEAAQABAAEAAQABAADAAAA//8BAAMABAAEAAMAAAAA
AAEAAgAEAAUABQAFAAUABQAFAAUABQAHAAgACgASABYAFAAQAA4ADAAKAAwACgAKAAsA
CQAIAAUAAQD+//r/+f/4//r/+P/1//b/9f/2//b/9v/3//n/+f/6//3/AQAFAAcABQAC
AP7//P/8/wAABAAGAAQAAwABAAAAAgABAAEAAgAFAAYABwAJAAgACQAIAAQABgAHAAoA
CwAKAAsACwAKAAsADAAMAAwACgAKAAsACwALAAoACQAJAA0ADQAPABEAEAAKAAsADgAQ
AA8AEAAOAAUA+v/w/+P/3P/V/8f/u/+3/6//nf+Q/3r/W/9X/3L/iP+Y/6v/wf/R/9j/
1//U/9n/5//x//X/+v8EAAkACQAIAAoACwAMAA0ADwAQABAAEgAUABQAFAAUABQAFAAV
ABUAFAAVABcAGQAaABkAGAAXABUAFwAXABgAGgAYABkAFQATABYAFQAWABcAGQAaABsA
HgAdABoAFQARABQAFQAUABcAGAAYABkAGwAaABoAGAAWABcAGAAaABsAHAAaABYAEgAU
ABYAGAAbABkAGAAXABYAGAAXABcAFwAZABkAHAAcABoAGQAYABcAGQAbABkAHQAcABoA
GAATABMAEwAUABQAFwAYABoAHAAYABkAFwAUABUAFAATABMAFQAVABUAFQAXABgAFwAU
ABMAEgATABIAEQAQAA4ADQAPABEAFAAWABMAEwAUABcAEwARABAADwARABIAFAAUABMA
EgARABMAEQASABMAFAARABAADgAMAA8AEQAUABUAFQAWABcAFgATABIAEgARABYAFwAW
ABkAGAAWABMAEQASABIAEQARABYAGAAaABwAGwAZABUAFAAYABkAGgAbABsAGQAWABYA
GQAZABgAFgAVABUAFQAUABYAFgAYABkAGQAZABkAGQAaABoAGgAZABcAGQAZABoAGgAb
ABsAHwAbABgAFAASABMAFQAYABoAGQAYABgAFwATABAAEgARABIAEQAVABoAFgAUABMA
EgAXABkAGgAaABgAFwAWABQAFQAWABcAGAAYABYAFgAZABgAFgATAA8AEAASABUAGAAW
ABUAEwARABMAEwATABMAFQAXABgAGgAYABgAFwAXABwAHgAeAB4AHgAeACAAHAAaABkA
HAAcABoAFwASAA4ADQAMAAsACAAEAAQACAAKAAsADAAKAAsACgAKAAwADwASABMAEgAQ
AA0ADAAMAA4AEAAQAA8ADwAOAA4ADgANAA0ADgASABIAEgATABMAFQAVABIAEQARABMA
EwATABUAFgAWABQAEgAPAAwADgAQABMAFQAVABQAEwATABIADwAOAA0AEgASAA8AEAAU
ABMADgAMAAkAAgD2/+n/4P/Z/9H/w/+3/6f/k/+A/27/Wf9Z/3D/hv+M/5P/of+z/7z/
xf/M/9H/2//n/+v/7P/0//3/AwAKAA4ACwAIAAUAAwACAAIABAAGAAgACAAIAAgABwAH
AAYABAAFAAcACQAKAAsACgAJAAcABgADAAEAAAAEAAcABQAFAAUAAwADAAMABgAGAAYA
CAAHAAYAAwABAP/////9////AQAAAAAAAQD///7/+//4//n/+v/8//3////+//v/+P/6
//r/+v/7//z//P/8//z/+P/1//P/8f/0//f//f8AAPv/+f/3//X/9//3//P/9f/4//r/
/P/7//n/9//2//T/9P/0//X/9v/0//f/9//2//P/8v/x//H/8//1//f/+f/4//b/8v/s
/+3/7v/x//L/8P/w/+//7//u/+3/7f/s/+7/7//x//X/8P/t/+v/6f/r/+z/7v/u/+3/
7P/r/+3/6//s/+3/7v/t/+7/7v/u/+3/7f/u/+3/7f/u/+//7v/s/+z/7f/t/+3/7f/r
/+3/8f/y//L/8//x//D/7v/t//D/8v/0//b/9P/z//D/8P/x//H/8f/x//T/8//x//L/
9P/z//H/7v/w//P/9v/4//T/8v/y//H/8P/v/+7/7f/y//T/9v/3//L/8//y//L/8f/x
//D/8//0//T/8//0//L/8f/x//D/8f/y//T/9f/v/+z/7v/t/+//7f/w//T/7//u/+7/
7v/u/+//7//u/+7/7//w//D/7//u/+3/7P/v/+7/7//z//H/8P/u/+v/6//s/+7/8P/z
//P/8v/x//D/7//u/+3/7f/v//D/8v/w//D/7//v//L/9v/6//z//P/8//z//P/8//j/
9v/1//b/9v/0//H/7P/o/+f/5v/m/+T/4f/i/+X/5v/m/+b/5f/l/+P/4v/m/+v/8P/z
//D/7v/r/+r/6P/q/+z/7P/v/+//7v/u/+3/6//q/+r/7v/w//L/9f/y//P/8v/u/+//
7//x//H/8v/1//f/+P/1//T/8v/w//D/8P/x//H/9P/0//T/9f/3//X/9f/1//b/8P/3
//z/+P/z//L/8v/v/+r/4v/b/9D/yf+//7H/p/+f/4//eP9i/03/O/9E/1z/bv95/4f/
l/+o/7P/uv+//8P/y//V/97/5P/t//X/+v/6//j/9v/0//P/9v/2//j/+v/9//7///8A
AP/////+//z//v///wAAAAD///7//f/7//3//f/+/wAAAAADAAEAAQAAAP3//P/7//7/
AAACAAYABgAEAAAA/f/9//3/+//9/wAAAAABAAMAAgAAAPz/+P/6//z///8BAAMAAgD/
//z//P/8//z//f///wAAAQACAAAA/f/7//n//f///wQABgAEAAMAAgABAAMAAwD//wEA
BAAEAAQAAQD///3//P/6//v//P/+/wAA/v8BAAEAAAABAAAA//////3//f/9//3//f/8
//n/9P/1//b/+f/6//r/+v/5//n/+P/3//f/9v/3//f/+P/7//b/9f/1//X/9v/2//f/
9v/0//T/9P/3//L/8v/y//L/9v/4//n/+v/3//f/+P/3//f/+P/5//j/+P/4//n/+f/7
//v/+f/7//3//v/+/////P/6//f/9f/5//z///8CAAAA///8//z/+//7//v/+//9//3/
/P/+///////+//z//f/9//3//P/9//7/AQADAAAA///+//3//v/+//7//f/5//v/+//8
//z//f/9/wEA/f/8//r/+v/5//n/+v/6//z//P/9//3/+v/4//v/+//4//X/9//6//j/
+P/5//r/+v/7//v/+v/7//v/+//6//n/+P/3//b/+//6//v////+//z/+f/1//T/9P/1
//b/+v/7//v/+//6//n/+P/3//f/+f/6//z/+v/6//n/+f/5//r/+f/2//n/+//8//3/
+v/4//f/9f/3//n/+v/8/wQA///+/wAAAAAAAAAAAwAAAP////8BAAAA/f/5//f/9P/0
//T/8//w/+z/7P/r/+r/6P/m/+r/7f/u//D/7f/v//H/8f/z//L/8P/w//H/9P/3//j/
9//1//L/8P/y//P/9f/4//f/9v/1//X/9f/3//f/9P/1//X/9//3//b/9//3//b/+f/6
//r/+v/5//j/+P/3//r/+v/6//v//f/7//v/+//2//j/9//+/wYAAwACAAAA9//s/+L/
1f/K/8f/xf+7/6//o/+R/3r/ZP9L/z//Vv9y/4D/i/+b/63/uv+7/7z/xf/T/93/6f/y
//T/8//3//r/+v/7//z//f////7//v8AAAIAAAD+//z/+v/+/wEAAwAEAAIAAwAEAAQA
CAAIAAgABwAJAAcABgAGAAYABwADAAEABQAFAAcACQAHAAYABQAGAAYABgAEAAMABQAF
AAMABQAFAAQABAAFAAcACAAHAAYAAwACAAIAAQAGAAgACAAIAAoACgAKAAsACgAIAAYA
BAAGAAcACQALAAkABwAIAAYABgAHAAgACQAJAAkABQAHAAYABgAGAAMABAAFAAcACAAJ
AAgACAAIAAcACQAIAAYACAAIAAgACQAHAAUAAwABAAQABgAGAAQAAgACAAQABAAGAAYA
BQAFAAUABQAGAAYABAADAAMABQAEAAMAAwADAAIAAAD///z/+v/6//r//f/9//7///8A
AP7//v/9//z//v///wEAAQACAAIAAgAAAP///v/+//3/AQADAAMABwAGAAQAAQD//wEA
AgACAAMAAgACAAIAAgAEAAMAAAAAAAUABwAJAAsACAAFAAEAAAAFAAcACAAIAAQAAwAC
AAAAAQACAAUABwAJAAkACQAJAAYABAACAP//AAADAAQABgAFAAUABAAHAAcABgAEAAQA
BAAFAAcACAAEAAIAAQD//////v8CAAMAAQD9//7/AAD///7//v/+/wIAAwADAAIA////
/////v8AAAIABAAGAAUAAgABAAMABAAEAAMAAQAAAAAAAQACAAEA///8//n/+//9////
AQAAAAEAAQACAAAAAAD/////AAACAAIAAAAAAP3///8IAAoADAAOABAADgAIAAQAAQAC
AAIAAAD9//n/9v/2//b/9v/0//H/8v/x//L/8v/y//H/8//z//T/9v/5//z//f////7/
/P/8//n/+v/7//r//f/9//z//P/7//n/+P/4//z//P/8//3//v8BAAIAAAD+//3//v/9
////AQACAAIAAAD+//v/+P/6//r/+//7//7/AAACAAUAAwABAAEAAQAAAAYACwAMAAoA
BwAEAAAA9//s/+b/4f/W/8//yf+//7f/rf+b/4T/bv9Z/1P/YP92/4T/jf+Z/6n/tP+5
/8L/z//V/9v/5f/s/+z/7//7/wIABAACAAIAAgADAAQABAAGAAgACgAKAAoACgAJAAkA
CAAGAAQABQAGAAYACQAKAAsACwAKAAcABQAEAAcACwAKAAsACgAHAAYABQAHAAgACQAM
AAwADAAKAAkACAAHAAQABQAIAAgACQALAAoACgAIAAYABQAEAAQAAwAGAAYABAACAAIA
AgACAAMABgAIAAoADAAIAAUAAwABAAIAAwAHAAgACAAJAAoACwAIAAcAAgADAAYACAAK
AAkABwAFAAQAAgACAAIAAwAEAAQABwAHAAYABQAEAAMAAwADAAMAAwADAAEAAAD9//j/
+v/6//z//P/+//7//f/9//v/+//8//z//f/9//7/AQD9//v/+v/5//r/+v/7//r//P/8
//z////5//j/9//2//r//P/9//7/+//5//j/9f/3//j/+f/4//n/+v/8//3//f/7//f/
9//8//7///8BAP///v/8//v/+//8//3//v8AAP///P/8//3//f/9//3////9//r/+v/9
//3//P/6//v/+//7//r/+P/4//r/+//6//n/+P/3//r/+v/6//n/+f/7//v//P/5//n/
+P/7//v/+v/4//j/9v/1//X/9P/1//b/+P/5//X/8v/0//P/9P/x//P/9v/1//T/9P/0
//X/9f/0//L/8//1//f/+P/1//T/8//y//T/8v/y//X/+P/4//f/9f/z//L/8v/y//T/
9f/1//X/8v/x//D/7//v//H/8v/0//T/9P/z//P/8f/y//H/7v/w//P/9f/3//7//P/7
//r//f/+////AAACAP7//P/7//r/+P/0/+//8P/u/+//8P/s/+j/4//i/+P/5P/k/+T/
5v/p/+r/7P/p/+v/7f/t/+//7v/s/+z/6v/s/+7/7v/w//H/8f/y//T/8//z//T/8//y
//H/8f/z//X/9f/y/+//7//x//H/8f/z//T/9P/2//b/9f/0//P/8v/y//H/9f/2//f/
+f/3//P/8f/v//D/9P/5//7/AgD///j/8v/n/9j/0v/L/8j/xf+//7H/of+H/3H/Xv9I
/zf/Pf9a/3D/fv+J/5X/o/+m/6n/sv+//83/2f/j/+r/7v/v/+//7P/s/+7/8P/y//X/
9v/2//j/+v/4//j/+P/4//r/+//7//r/+P/5//r/+v/9//7///////7/+//5//j/+v/9
//v/+//8//v//P/9//z/+v/4//j//P/+//7////9//3/+//9//v/+v/6//v//v/+//z/
+v/4//j/+f/5//7//v/8//r/+P/4//j/+f/6//r/+v/6//r/+f/5//n/+P/3//n/+P/6
//v//P/9//v/+//3//n/+P/4//j/9f/4//n/+//8//r/+P/3//b/9v/5//n/+P/1//T/
8//z//H/8f/x//H/8//0//P/8P/w//D/8v/y//T/9P/z//P/8v/x//H/8P/v/+//8P/z
/+7/7f/t/+3/7v/u/+//7v/u/+7/7v/x/+3/7P/r/+r/6//s/+z/7P/u/+//8f/x/+7/
7v/u/+z/7f/u//D/8f/w/+//7P/t/+//8P/w//H/8//0//T/9f/0//T/9P/0//X/9f/z
//T/8//z//P/8//1//P/8P/w//T/9f/1//T/8f/x//H/8P/x//L/9f/3//X/9f/1//X/
9//2//X/8//z//X/9f/2//X/9f/0//f/9//2//T/9P/x//H/8v/y//D/8P/x//H/8v/y
//f/+f/2//H/8f/y//H/8P/w//D/8P/x//H/8P/x//H/8f/w//L/8v/y//L/8f/u/+3/
7//x//L/8v/x//D/8P/x//L/8v/x/+//7f/w//H/8v/z//L/8//z//T/9P/0//P/8//y
//T/9P/y//j/+f/6//3//v///wAA///6//f/9f/2//b/9P/x/+7/6v/p/+j/6f/m/+L/
4v/k/+b/5//o/+b/5//m/+b/5v/p/+z/7f/u/+7/7f/u/+v/7P/t/+z/8P/x//H/8v/w
/+//7//w//L/8v/y//P/8v/z//L/7v/u/+//8v/z//X/9//4//j/9P/y/+//7P/v//L/
9v/5//j/+P/4//n/+P/1//T/8//4//7////+//j/9//2/+7/5//g/9j/0f/O/8n/u/+p
/6H/l/+B/2r/VP9B/0P/Xv92/4D/if+X/6X/rv+3/8L/z//V/9f/3//o/+7/8f/1//z/
AAD+//z/+v/5//r/+v/8//7/AAAAAAAAAAD//////v/8//z//f/+//7/AgACAAIAAQAA
AP3/+//6//7/AwADAAUAAgD///7//f///wAAAQAEAAQABAACAAEA//////3///8CAAIA
AwAFAAMAAgD///z//v8AAAMABQAHAAYAAwAAAAAAAAAAAAEABQAGAAcACAAHAAUABAAD
AAEAAQAEAAQABAAFAAYABwAFAAUAAQADAAUABgAHAAUAAgABAAEAAAADAAQABgAIAAcA
CQAIAAYABQAEAAMAAwAEAAUABgAHAAYABAAAAPr//P/+/wIABAABAAAA/v/9//3//f/+
//7//////wAAAwD+//3//f/9/wEAAgAEAAQABAAEAAQABwAEAAQABAAEAAcACAAIAAgA
BAADAAMAAQABAAIAAwACAAQABgAJAAsACgAJAAYABwAJAAoACgALAAsACgAIAAcACwAM
AA0ADgAPAA8ADQAOAA8ADwAPAA8AEQAPAAwADAAOAA8ADwAOAA4ADwAQABAAEgASABQA
FQAXABcAFwAXABUAFAATABEADwARABEAEgASABMAEwAXABUAFAASABIAEQARABIAEgAU
ABYAGQAbABYAEgATABEAEwARABQAGAATABIAEgASABIAEwATABIAFQAXABkAGgAXABQA
EQAOABQAFAAWABsAGwAaABgAFQAWABYAFwAYABwAHQAdAB0AGwAZABcAFQAXABkAGgAc
ABsAGgAYABcAFgAYABgAFgAYABkAGQAZABkAGAAYABcAGgAdAB8AIgAlACUAJQAlACUA
IwAjACQAJAAkACQAJAAhAB4AGwAZABoAGQAXABUAFQAYABMAFQAXABoAHAAdACEAJAAm
ACgAJgAlACQAJAAnACgAKwAuADMAMgAuACwALAAsACwALwAyADUAOAA5ADoAOwA8ADwA
PAA8AA==
         </WaveFormData>
      </LeadData>
      <LeadData>
         <LeadByteCountTotal>10000</LeadByteCountTotal>
         <LeadTimeOffset>0</LeadTimeOffset>
         <LeadSampleCountTotal>5000</LeadSampleCountTotal>
         <LeadAmplitudeUnitsPerBit>4.88</LeadAmplitudeUnitsPerBit>
         <LeadAmplitudeUnits>��V</LeadAmplitudeUnits>
         <LeadHighLimit>2147483647</LeadHighLimit>
         <LeadLowLimit>268435456</LeadLowLimit>
         <LeadID>V2</LeadID>
         <LeadOffsetFirstSample>0</LeadOffsetFirstSample>
         <FirstSampleBaseline>0</FirstSampleBaseline>
         <LeadSampleSize>2</LeadSampleSize>
         <LeadOff>FALSE</LeadOff>
         <BaselineSway>FALSE</BaselineSway>
         <ExcessiveACNoise>FALSE</ExcessiveACNoise>
         <MuscleNoise>TRUE</MuscleNoise>
         <LeadDataCRC32>1066993353</LeadDataCRC32>
         <WaveFormData>
BgAGAAYABgAJAAoACwAOABIAEwAWABgAFAASAA8ACQAHAAYABAAAAP3/9//y/+//7f/s
/+v/6v/t//D/8f/z//X/9//2//T/9P/y//D/8f/y//P/8//z//D/7//u/+3/7f/t/+//
9P/x//D/8P/v//L/8//x//L/9P/1//X/9v/2//b/9v/2//b/9f/1//X/9P/2//X/9P/2
//b/9v/3//3//f///wMABQAJABYAJAAzAEcAXABwAIwAqACqAJMAgABpACYAxf9f//L+
j/49/g7+Ef48/mP+ff6Z/sH+7P4S/zH/Tf9q/4n/pv+7/8j/1f/f/+b/7P/y//T/9f/2
//b//P8AAAMABAAFAAQAAwADAAcABwAHAAcACAAJAAoACgAJAAkACQAKAAsADAANAA8A
DQAOAA4ADAARABQAEgATABIAEQAOAA8AEAAQAA8ADwARABMAFQAYABgAFgAUABQAFgAX
ABUAFgAXABgAGQAaABoAGgAbABsAGwAfACYAKgAmACQAJQAjACoALQAwADEALwAxADQA
NgA2ADkAOwA9AEAAQgBEAEUARQBHAEcASQBLAE0ATwBTAFQAVQBWAFcAVQBWAFYAVQBS
AFQAVABTAFEATwBOAE0ATwBQAE8ATgBKAEkASQBIAEQAQgBAAD4APAA6ADkAOgA7ADgA
NQAzACwAJwAlACQAIAAeABwAGgAUABEAEAAOAA4ACwALAAoABgAFAAYA/v8BAAIAAwAD
AAIAAQAAAAAA///9//z/+//+//7///8CAAQAAgD///3///8BAAIABAAEAAcABgAGAAQA
BAAFAAUACAAKAA4ADwANAAsABwAJAA0AEAAPAA0ADwAPAA0ADQALAAwADQANAA8AEAAO
AA8ADgANAAsACAAKAAoACgAJAAoACgANAAsACAAIAAcABwAGAAYABwAKAAcABQACAAAA
AQACAAUABgAFAAQABAAFAAIAAAD+//3/AwACAAEAAgABAP///f/8//3//f/+//7//v/8
//r/+v/4//r/+v/6//v/+//8//v//f/8//v/+v/8//z//P/8//r/+//7//v//v/+/wMA
BgAIAAsADAANAA4ADwAPAA4ADwASABIAEgARAAsABwAGAAQAAAD7//X/8P/t/+z/7P/s
/+r/6v/s/+z/7v/y//b/9//y/+//6v/l/+b/6P/q/+v/7P/t/+7/7//t/+v/6f/p/+z/
7P/s/+3/7f/v/+//7P/s/+z/7f/t/+7/8P/w//D/7v/u/+3/7f/w//H/9f/2//T/8v/w
/+7/8P/x//L/9f/7//v/+/8EABQAJQA1AEoAXgB4AJwArACbAIQAcQBAAOv/h/8i/8P+
b/4s/g/+Jv5X/nn+j/6p/tT+Av8p/0X/Wv9x/5D/r//A/8X/zf/a/+T/6v/t/+//8f/y
//X/+P/6//r//P/8//z//f8BAAEAAQABAAQABQAGAAYABgAFAAQABAAFAAYABwAJAAcA
CAAIAAYABgAIAAUABQAJAAkABwAJAA4ADgANAA0ADAALAAoACgAOAA4ADgAQAA8ADwAM
AAwAEQASABMAFAAUABQAFQAVABUAFwAcAB4AHAAcAB8AHwAgACEAIgAhACMAJwAsADAA
LwAxADIAMwA2ADgAOgA7ADwAPwBAAEMAQwBDAEMARQBGAEcASABJAEcASABIAEcARQBI
AEkASQBGAEMAQQA/AEAAQAA+ADwAOwA7ADwAPAA5ADgANwA2ADMAMAAuAC4ALQAqACcA
JQAiAB0AGwAaABYAFAASABAADAAJAAgABgAFAAMABAAEAAAA//8AAPj/+v/6//r/+f/7
//v/+//8//n/9//2//X/+P/4//n//P/+//7//f/9//v/+//6//r//v8DAAQABgAEAAQA
BQAFAAYABgAIAAcABwAHAAUACQAMAA4ADAAJAA4ADwAOAA8ADQAOAA8ADwAOAA4ACwAL
AAkACQAIAAYACQAKAAsACwAKAAoADQALAAoACgAJAAkACQAIAAgACgAKAAkABwAGAAUA
BAAFAAQAAgACAAMABQADAAIAAQABAAUABAADAAQABAADAAIAAgACAAEAAQAAAAIAAAD+
//7///8CAAMABAACAAEAAQD//wIAAgACAAIAAgACAAIAAgAEAAUABQAFAAQABAAHAAoA
EAARABIAEwAUABYAFwAXABkAFwAWABUAEwAQAA0ADQAMAAUA///4//L/8//0//b/+P/3
//b/9//2//n//P///////v/9//r/9//1//b/9//3//n/+f/5//n/+//5//f/9//5//j/
9//3//n/+//7//j/+P/4//n/+f/7//7///8AAAIAAgABAAEA/v/9/////v///wAAAQAC
AAEAAQABAAMABQANABkAJAAyAEEAUQBiAHoAmgC2AKwAkQCGAG0AJgDJ/2X//v6d/lP+
Lv45/mT+i/6h/rf+2f4C/yT/Qf9f/3z/l/+y/8X/1v/h/+f/7v/2//7///8BAAMABAAF
AAgACgAKAAwADAAMAA0ADwAPAA8ADwATABUAFwAYABkAGQAZABoAFwAWABUAFQAWABgA
GQAYABkAGgAWABUAGAAZABgAGwAgACAAHwAfAB4AHQAcABwAIAAgACAAIgAlACUAIgAi
ACMAJAAlACYAKQAqACwALQApACsAMAAyADAAMAAzADMAOQA7AD0APQA9AD8AQgBEAEQA
RwBJAEsASwBMAE0ATQBSAFUAVgBZAFsAWwBbAF0AXABdAF4AXwBgAGIAYwBjAF0AXgBd
AFsAWwBbAFwAXQBbAFoAVwBUAFIAUQBRAFAAUABQAFAAUABLAEgARgBGAEUAQgA/AD0A
OQA1ADQANAAxAC4AKwAoACYAIwAiACAAGwAXABYAFAAVABUAFwAQAA4ADgAOAA0ADwAP
AA8AEAARABEAEgATABAADgANAA4AEQAQAA4ADQAQABEAEQASABIAFQAUABQAFQAWABgA
GQAYABgAGgAZABoAGwAaAB8AIQAiAB8AGwAeAB0AGgAZABsAHAAdAB0AHgAeABsAGwAb
ABsAGgAYABgAGAAYABcAGAAYABsAGQAaABoAGQAZABQAEgARABIAEgARAA8ADgAQABAA
EgASAA0ADAAMAA0ADwAOAA0ADQANAAoABwAGAAkACQAJAAoACwALAAwADAAOAAwACgAK
AAgACgAKAAoABwAFAAQAAQAHAAgACQAKABAAEAAOAAwADgASABQAFgAYABoAGwAbAB0A
HAAcABwAGwAYABUAFQAUAA4ABwD///j/9v/2//f/+P/8//7/AgAEAAEAAgADAAEAAwAD
AAEA///+//7//v/9//z/+//6//n/+//5//f/9//4//j/+P/5//v//f/9//r/+f/4//j/
9//2//j/+P/4//n/+v/6//v/+v/5//v/+v/7//z//f/+//7//f/8//3//f8FABEAGgAi
ADMAQwBYAG4AhACgAKgAlQCKAHsASADv/4n/HP+7/mX+JP4b/kT+bf6D/pv+u/7k/gz/
L/9H/2D/gf+g/7X/xP/L/9f/4P/o//L/8//1//f/+P/5//z//v/+/wEAAAD/////BAAF
AAYABwAGAAcACAAIAAkACQAJAAoACQAIAAcABwAJAAoACgAIAAoADAAJAAkACwALAAkA
CwAQABAADwAPAA0ADQANAA4ADgAOAA4AEAAUABUAEwAUABYAFgAWABYAGQAaABwAHQAZ
ABkAHAAcAB4AHgAhACEAJgApACwALQArAC0AMAAyADQANwA5ADsAPAA+AEAAQQBDAEUA
RQBHAEgASQBKAE0ATgBPAFAAUQBTAFQAVABTAE4AUABQAE8ASwBJAEgARwBGAEYARABC
AD4APQA9ADwAOgA6ADoAOgAzADAALgAuAC8ALAApACcAJAAfAB0AHAAZABYAEwAQAA0A
CwALAAoABwADAAIAAAD9//3////4//f/9v/1//P/9P/1//b/+P/6//n/+f/5//b/9P/z
//T/+v/6//n/+f/3//f/9v/2//f/+//7//z//v/+//////8AAAAAAgABAAIAAQD+/wEA
BgAIAAYAAwAGAAUAAgABAAIABAAGAAcABwAGAAIAAQACAAMAAwACAAYABgAGAAUAAgAA
AAEA/f/+/wAAAQADAAAA/v/9//7//v/9//v/+v/8//z//v/+//n/+P/4//n/+//6//n/
+f/5//b/8//y//T/9f/2//j/+P/3//f/9v/0//L/8P/w//L/9P/0//T/9P/z//P/8f/0
//T/9P/0//L/8v/y//L/8f/x//D/7//x//T/9v/4//f/+P/7//v/+v/9/wAAAwAGAAgA
CQAJAAsACgAKAAoACQAGAAMAAwACAP7/+f/z/+7/6v/o/+f/5v/o/+j/6v/q/+n/7P/v
/+//7//v/+3/6//p/+r/6//r/+n/6f/p/+n/7P/r/+r/6//s/+r/6P/n/+n/6//r/+j/
6P/o/+n/6f/r/+7/7//w//D/8P/v/+//7v/t/+//7v/v//D/8f/y//D/7//u/+//+///
/wEACgAYACcAOQBOAFwAcACSAKQAjwB6AGsANADZ/3H/Cv+n/lP+GP4J/ir+Vf5v/oP+
of7Q/v7+H/85/1T/df+U/6n/uP/D/83/1P/c/+b/6v/t//D/8v/0//b/9//2//r/+v/6
//v/+//7//v/+//9////AQACAAEAAQABAAIABAAEAAQABQAFAAYABgAEAAYACAAFAAUA
BQAFAAMABQAKAAoACQAJAAcABwAHAAgACgAKAAoADAANAA0ACgAKAA0ADgAPABAAEgAS
ABMAEwAQABEAFQAWABcAGAAcAB0AIwAlACcAJwAkACUAJwAoACsALwAyADUANAA2ADgA
OQA+AEEAQgBFAEQAQwBCAEMARABFAEYARwBJAEoASgBJAEcASgBLAEsASABFAEMAQQBC
AEIAQAA+ADoAOQA5ADgAOAA4ADgAOAAxAC4ALAAsAC0AKgAnACUAIAAbABkAGAAWABQA
EgAQAAoABwAGAAQAAQD9//z/+v/6//v//v/4//f/9v/1//P/8//z//P/9P/1//X/9v/3
//b/9P/z//T/+P/4//f/9//3//f/9v/2//f/+//7//z//v/+/////////wAAAwADAAQA
AwAAAAMABAAGAAQAAQAHAAcABQAFAAYACAAKAAsACgAIAAMAAQAEAAUABQAEAAUABAAD
AAEAAQACAAYABQACAAIAAQABAP3//P/8//7/AQABAAAAAAD///7////+//n/+P/4//n/
/P/8//z//f/9//r/9//2//j/9//2//b/9//3//j/+P/2//T/8v/y//T/9v/2//b/9v/1
//X/8//2//b/9v/2//j/+P/4//j/+v/7//v/+/8GAAgACAAHAAYABQAEAAkACwAMAA8A
DwAOAA0ACwAJAAUABAACAAAA+//1//D/6//q/+r/6v/q/+r/7P/s/+7/8v/2//f/8v/v
/+r/5f/p/+z/7//x//D/7//u/+3/7//t/+v/6//w//D/8P/x//H/8//z//D/8P/w//H/
8f/y//T/9P/0//b/9v/1//X/8//z//b/9v/0//T/9P/0//j/+f/6//3/AQADAAkAFgAm
ADcATwBkAHoAnACuAKIAiwB6AE8A/v+h/zv/1P59/jf+Ev4j/lL+d/6P/q3+1/4I/yz/
Rf9Z/3T/k/+s/7v/yP/V/+H/5P/m/+7/9P/3//r//P/+/wAAAQAAAAYABgAGAAcABwAH
AAcABwAIAAkACgAKAAsACwALAAwADwAQABEAEwARABAADgAKAA0AEAAOAA8AEwATABEA
EwATABIAEAAPABAAEQASABQAFAAUABQAFgAZABkAFgAWABoAHAAeACAAIQAgACAAHwAf
ACEAJgAoACYAJgApACkAKwAtAC8ALwAyADUAOQA8ADsAPQA+AD8AQwBGAEkASwBMAE0A
TABNAE8ATwBPAFEAUwBVAFcAWQBYAFgAVwBVAFMAVgBXAFcAVQBTAFIAUQBSAFIAUABO
AEwASwBLAEoARgBEAEIAQAA/AD4APgBAAD4AOgA2ADMALgApACcAJgAkACIAIAAeABgA
FQAUABIAEQANAAwACgAGAAUABgD+/wEAAgADAAMABAAFAAYACAAHAAUABAADAAQABAAF
AAgACgAIAAUAAwAEAAUABQAGAAoADwAQABIADwAOAA4ADQARABIAFQAVABYAFQASABUA
FgAYABYAEwAVABUAEwATABUAFgAXABcAGAAYABUAFQAWABcAFwAWABcAFgAVABMAEwAU
ABgAFwATABIAEAAPABAAEAARABQAFgAVABMAEgAQAA4ADgAMAAoACgALAA0ADwAOAA0A
DQASABAADgAOAAwACwAKAAoADQANAA4ADgAQAA4ADAAMAAoADAAMAAwADgANAA0ACwAL
AAoACQAIAAoACgAKAAoADAANAA0ADQAOABAAEQASABMAFgAXABgAGQAaABwAHQAdAB8A
IQAiACMAIwAdABkAGAAWABAACwAFAAAAAAAAAAEAAgAAAAAAAgACAAUACAALAAsABwAF
AAEA/f///wAAAQABAAMAAwADAAMAAAD9//r/+f/9//7///8BAAEAAwADAAAAAAAAAAEA
AQACAAQABAAEAAMAAgAAAP//AAABAAUABgAGAAYABgAGAAUABQAFAAcADwAVABkAJAA2
AEMAVQBsAIgApgC2AKoAkwCIAGUAHAC9/0//5v6P/kn+KP45/mb+h/6X/qv+0f7+/ib/
Q/9f/3j/l/+y/73/xP/R/9//6P/y//j/+f/5//n/+P/5//z//v/+/wQABAAEAAUABgAF
AAQAAwAFAAcACQAKAAoACQAIAAgABwAGAAUABQAFAAYABgAEAAYACAAFAAUABwAHAAUA
BwAJAAgABgAFAAUABQAFAAYACAAIAAgACgAJAAkABgAGAAkACgALAAwADgAOAA8ADwAN
AA8AFAAWABYAFgAZABkAGgAbABwAGwAdACEAJgAqACkAKwAsAC0ALgAwADIAMwA3ADsA
PQBBAD4APQA8AD0APwBBAEMARQBDAEQARABDAD0APgA9ADsAOwA7ADwAPQA7ADoANwA0
ADQAMwAzADIAMAAwADAAMAAoACQAIQAgACIAIAAeAB0AFgARAA8ADgAOAAwACgAIAAIA
///+//z/+f/1//T/8v/x//H/8//s/+z/7P/s/+v/7f/t/+3/7v/s/+v/6//r/+v/6v/q
/+z/8v/y//H/8f/x//H/8P/w//P/9//3//j/9//2//b/9f/1//b/+f/5//n/+f/3//v/
/f/+//v/9//+/////v////3//P/7//n/+v/6//f/9//7//3//v/+/////v/9//v/+f/4
//r/9//5//r/+v/7//n/+P/4//r/+P/3//X/9P/z//L/8//y//D/8P/x//P/8//y//H/
8f/y//D/7v/u//D/7//u/+7/7f/t/+7/7v/v/+7/7f/u//D/8v/y//L/8f/v/+7/6//w
//D/8P/w/+7/7v/u/+7/7v/v/+//7//u//D/8f/y//X/+P/5//z//v/+//7//v8AAAEA
AQADAAUABgAHAAcAAQD9//z/+v/3//P/7v/q/+f/5v/m/+b/4//i/+P/4v/l/+r/7//x
/+//7f/p/+X/5f/m/+f/5//n/+f/5//n/+X/4//h/+H/5f/m/+f/6f/o/+n/6P/k/+X/
5v/o/+n/6v/s/+z/7P/s/+z/6//r/+r/6f/r/+r/6//s/+3/7v/x//H/8f/z//X/8///
/wwAEgAdADEASgBiAHoAmACmAJEAfgBtADYA4/+F/xz/r/5X/hr+B/4m/k/+a/5//p/+
yv76/iH/Pf9U/23/iv+j/7T/wf/N/9r/5P/o/+j/6f/q/+r/7//y//T/9P/5//r/+//9
//7//f/8//v//P/9//7//v////////8AAAIAAgACAAMAAwAEAAQAAgACAAIA/f/7/wEA
AwADAAcABwAGAAQAAwADAAMAAwAEAAcACAAJAAwADAALAAcABgALAAwADQAOABAAEAAR
ABEADgAPABMAFAAXABgAHAAdAB0AHQAdABsAHwAjACgALAAqAC0ALwAxADQANgA4ADkA
OgA9AD4AQQBAAD8APgA/AEEAQwBFAEcARwBIAEgARwBEAEYARgBFAEMAQQBAAD8APAA8
ADoAOAA2ADUANQA0ADIAMgAyADIALQAqACgAKAAnACQAIQAfABoAFQATABIAEAAOAAwA
CgAEAAEAAAD+//n/9f/0//L/8v/z//b/8P/w//D/8P/v/+//7//v//D/7//t/+z/6//t
/+z/7P/u//L/8v/x//H/7v/t/+v/6v/t//P/9f/4//b/9v/3//f/9//4//v/+//6//n/
9v/5//r//P/6//f//f/9//v/+//8//7/AAABAAEAAAD8//v//f/9//z/+v/7//r/+f/3
//f/+P/8//v/+f/4//b/9f/z//L/8v/0//b/9f/z//L/8P/w//L/8v/v/+7/7v/v//D/
8P/w//H/9P/y//D/8P/w/+//7v/u/+3/7f/u/+7/7//u/+3/7v/t/+7/7f/s/+v/6f/o
/+X/6//s/+3/7v/t/+z/6//q/+r/6//r/+v/6v/s/+3/7v/s/+7/7v/r/+z/6//s//D/
7f/s/+z/6//r/+z/7f/u//v/9v/0//b/9v/2//b/+v/9////AwAEAAQABAADAAEA/f/8
//r/9v/x/+v/5v/g/97/3f/c/93/3v/h/+L/4P/i/+T/4//l/+X/4//h/+H/4v/j/+P/
4P/f/97/3f/g/9//3v/f/+H/4P/f/9//3//h/+H/3v/e/97/3//f/97/4P/g/+D/4//k
/+T/5f/j/+P/5v/m/+T/5P/k/+T/5v/n/+j/6//t/+//8/8AABIAHwAzAEwAXgB6AJgA
mACBAHQAXwAeAL3/Vf/s/on+N/4C/v/9Kv5V/m3+h/6t/t7+Cv8j/zf/VP91/5L/qf+8
/8P/x//S/9j/3P/g/+P/5v/o/+v/7v/w//D/8v/w/+7/7f/x//P/9f/3//b/9//4//j/
+v/7//z//v/+//7//v////z//P/7//j//f8AAP7////+//3/+v/7////AAAAAAEAAQAB
AAEAAgACAAIAAgAEAAYABwAFAAYABwAGAAUABAAKAAwADwARAA8AEQAWABgAFwAWABgA
FwAZABsAHQAdAB0AHwAiACQAJQApACwALwAwADIANAA1ADcAOQA5ADsAPQA9AD0APwBC
AEMARABFAEUARgBGAEUAQwBGAEcARwBEAEEAPwA9AD4AQABAAEAAPAA7ADsAOgA4ADgA
OAA4ADQAMgAxADIALgAqACYAIwAfABsAGgAaABYAEgAOAAoABgADAAIAAAD+//v/+//6
//f/9//5//L/9P/0//T/8//z//P/8//0//L/8f/x//H/8v/y//P/9v/3//b/9P/z//T/
9f/1//b/9f/5//n/+v/4//j/+f/5//7/AAAEAAUAAgABAP7/AQAFAAgABwAFAAYABQAC
AAEAAQACAAMAAwAFAAYABAAFAAIAAQD///z/AQACAAMAAwABAAAAAgD/////AAAAAAEA
AQAAAAAAAgABAP///P/6//r/+v/8//z/+//6//r/+//5//j/9//3//z/+v/4//j/9v/1
//T/9P/2//f/+f/6//j/9v/0//T/9v/4//j/+P/4//f/9//1//f/9v/1//T/9f/2//f/
+P/3//f/9v/1//b/+P/5//r/+//+/////f/5//f/+f8AAAIABAAGAAgABwAHAAYABwAL
AAwADQANAAkABQAEAAIAAAD7//X/8P/t/+z/7P/s/+v/6v/r/+r/7v/y//b/9//0//P/
8P/t/+3/7v/v/+//7f/t/+3/7f/r/+n/5//n/+3/7v/v//H/8f/z//P/8P/v/+7/7v/t
/+7/8P/w//D/7v/u/+3/7f/t/+3/8P/w//P/9P/1//b/9f/1//X/9//1//3/CwAWABwA
KQA7AFIAZgCAAKAApgCRAIIAbwA2AN//f/8W/63+Vf4k/if+Sv5v/of+m/63/uL+Dv8t
/0n/ZP9//5j/r/++/8X/z//e/+j/7P/u/+//8P/w//X/+P/6//r/AAAAAAAAAQADAAMA
AwADAAEAAQABAAAABAAFAAYACAAFAAQAAwADAAYACAAJAAgABwAIAAQAAwAIAAkACAAL
AA4ADgANAA0ADAALAAoACgANAA4ADwASABQAFQATABQAFgAWABYAFgAYABgAGQAZABUA
FwAcAB4AIgAkACkAKwAsACsAKgAnACkAKwAuADAAMwA3ADoAPQA9AD4APwA/AEQARwBI
AEsASQBJAEkASwBKAEsATABNAE4AUABRAFEATABOAE4ATQBLAEkASABHAEUARABBAD4A
PAA7ADsAOgA4ADgAOAA4ADQAMgAxADIAMAAsACgAJQAhAB0AHAAcABoAGAAWABQAEAAN
AAwACgAFAAEAAAD+//3//f////j/9f/0//P/8f/z//P/8//0//T/8//z//P/8f/w//D/
8v/2//b/9f/1//X/9f/0//T/8//3//f/+P/4//j/+f/5//v//P///////v/9//r//f8A
AAIAAAD9///////9//3/+//8//3//f/+//7/+//7//z//f/9//z//v/+//7//f/7//r/
/P/5//n/+v/6//v/9v/0//P/9P/1//X/9P/0//P/8v/z//L/7//u/+7/7//x//D/7//v
//D/7v/s/+z/7//v/+//8P/w/+//7//u//D/7v/s/+z/7P/u/+7/7v/t/+v/6v/n/+v/
7P/t/+7/6v/o/+b/5P/n/+n/6v/r/+n/6v/q/+r/6v/s/+z/6f/s/+v/7P/w//D/8P/z
//T/9f/2//f/+P/7//3//v8BAP///v/9//v/+P/1//X/9P/w/+v/5f/g/9//3v/e/97/
3v/e/+D/4P/g/+L/5P/j/+T/4//g/93/2//c/93/3f/g/+H/4v/j/+H/3//d/93/3v/e
/97/3//h/+P/4//g/+D/4P/h/+H/4f/i/+H/4P/i/+L/4f/h/+H/4f/k/+T/5f/m/+f/
6P/n/+X/4//j/+n/8////wwAHAAvAEEAWABuAIgAmACIAHcAbABDAPL/i/8Z/6z+Vf4V
/v79Gf5I/mf+e/6X/sP+8v4S/yf/P/9e/33/nP+v/7z/xf/P/9b/1v/W/9z/3//i/+T/
6f/s/+7/7v/w//D/8P/x//P/8//z//P/9P/1//b/9v/4//n/+v/8//n/+P/3//f/+f/6
//r/+P/8//7/+//7//r/+f/2//f/+//8//z//f/+////AAACAAMAAgABAAIAAwADAAAA
AAADAAQABQAGAAoACgALAAsACQALABAAEgAQABAAEwATABkAGwAdAB0AHAAdAB8AIAAh
ACUAKAArACoALAAuAC8AMgA1ADYAOQA8AD0APgBBAD8APwA/AD8APQA+AD4APQA8AD4A
PgA9ADkANwA2ADUANAA0ADIAMAAwAC8ALwAuAC0ALgAvADAAKAAkACEAIAAfABwAGQAX
ABAACwAJAAgABwAGAAUABAD+//v/+v/4//X/8f/w/+7/7f/t/+//6P/q/+r/6v/p/+n/
6f/p/+r/6v/p/+n/6f/n/+b/5v/o/+3/7v/u/+//7f/t/+z/7P/r/+//7//w//H/8v/0
//X/9P/0//b/9f/2//X/8v/1//b/+P/2//P/9//3//X/9f/3//j/+f/5//r/+v/3//f/
+f/5//j/9v/4//j/+P/3//X/9P/2//P/8//0//T/9f/y//D/7//w/+7/7f/r/+r/7f/u
//H/8v/t/+z/7P/t/+3/7P/r/+v/7P/q/+j/6P/q/+n/6P/o/+v/6//s/+z/6//o/+X/
5P/l/+j/6f/q/+r/6f/p/+f/6P/o/+j/6P/o/+j/6P/o/+j/6f/p/+n/6P/q/+v/7P/s
//D/8v/x//P/8//y//b/+P/6//z//f/9//z//f8AAAAAAAD///v/9//2//T/7v/p/+P/
3v/d/9z/3P/c/9r/2v/c/9z/3f/g/+P/4//j/+P/4f/f/9z/3P/c/9v/3v/f/+D/4f/h
/9//3f/d/97/3v/e/9//3f/f/9//3P/d/97/4P/h/+D/4v/i/+L/4f/g/97/3f/g/+H/
5f/m/+b/5v/m/+b/5v/l/+T/5f/t//f/AwAKABAAIwA5AEwAYgCGAJwAkAB5AGwAPwDq
/4n/I/+4/lv+F/76/Q3+PP5h/nX+kf67/uj+Dv8p/0v/av+B/5T/qf+4/8H/yf/U/9z/
5P/l/+X/5f/k/+n/7P/u/+7/8v/y//L/8//z//P/8//z//b/9//4//j/+f/5//n/+v/5
//j/9//3//r//P/9//z/+//8//j/9//8//3//P///wEAAAD+//3//f/9//3//v8BAAIA
AwAGAAYABQABAAAABAAGAAgACgAKAAoACwALAAsADQASABQAFgAWABkAGQAaABsAHAAb
AB0AHwAiACQAJgApACsALQAuADAAMgAzADcAOwA9AEEAQAA/AD4APwBBAEMARQBHAEcA
SABIAEcARABGAEYARQBFAEMAQgBBAD4APgA8ADoAOwA7ADwAPAA4ADYANAAyAC4ALAAr
ACwAKwAoACUAIwAcABcAFQAUABQAEgAQAA4ADAAJAAgABgABAP3//P/6//v/+//9//b/
+P/4//j/9//1//X/9f/2//b/9f/1//X/9v/2//f/+v/9//z/+v/5//r/+//7//z///8D
AAMABAACAAIAAwADAAUABgAJAAkACAAHAAQABwAMAA4ADAAJAA0ADQALAAsACQAKAAsA
CwAPABAADgAPAA0ADQAMAAoACgAKAAoACQAJAAoADgANAAwADAALAAsABwAGAAYACAAL
AAsACgAKAAkACAAJAAgABgAGAAcACQAIAAYABAADAAcABgAFAAYABwAHAAcACAAHAAUA
BAACAAQABAAEAAYABAAGAAYABgAGAAUABQADAAcACAAJAAoACAAGAAQAAgADAAUABgAH
AAYACAAJAAoACwAOAA8ADQALAAkACQAMAAwADAANAA0ADgAQABIAFAATABQAGAAbAB8A
IAAiACEAJQAmACgAKQAlACUAIwAgABsAGQAZABcAFgASAA0ACQANAA8AEQARABUAGAAb
AB4AGwAaABkAGAAaABwAHgAgACQAJAAeAB4AHgAeAB4AIAAiACQAJgAoACgAKAAoACgA
KAAoAA==
         </WaveFormData>
      </LeadData>
      <LeadData>
         <LeadByteCountTotal>10000</LeadByteCountTotal>
         <LeadTimeOffset>0</LeadTimeOffset>
         <LeadSampleCountTotal>5000</LeadSampleCountTotal>
         <LeadAmplitudeUnitsPerBit>4.88</LeadAmplitudeUnitsPerBit>
         <LeadAmplitudeUnits>��V</LeadAmplitudeUnits>
         <LeadHighLimit>2147483647</LeadHighLimit>
         <LeadLowLimit>268435456</LeadLowLimit>
         <LeadID>V3</LeadID>
         <LeadOffsetFirstSample>0</LeadOffsetFirstSample>
         <FirstSampleBaseline>0</FirstSampleBaseline>
         <LeadSampleSize>2</LeadSampleSize>
         <LeadOff>FALSE</LeadOff>
         <BaselineSway>FALSE</BaselineSway>
         <ExcessiveACNoise>FALSE</ExcessiveACNoise>
         <MuscleNoise>TRUE</MuscleNoise>
         <LeadDataCRC32>1687651166</LeadDataCRC32>
         <WaveFormData>
EgASABIAEgATABQAFQAWABgAHAAgACIAHgAdABwAGgAVABMAEQAPAAsABgAEAAIAAAD+
//z/+//+////AAACAAUACQAHAAYABwAGAAUABAAEAAYAAwACAAEAAAD///7//////wAA
AwACAAIAAgACAAQABAACAAIABQAGAAYABgAFAAYABgAHAAcABgAGAAYABgAGAAcABwAI
AAgACAAKAA4ADgASABUAFwAcACkAPQBWAHYAmwDAAPMAJwFHAU0BSwE5AfkAjgAPAI7/
Gf+2/nb+cP6T/rX+y/7f/vv+H/9D/2D/e/+Q/6r/xP/W/+D/7P/z//j/AAAEAAQABQAH
AAYACQALAA0ADwAPAA8ADQANAA8AEgATABMAFAAVABUAEwATABUAFgAWABYAGAAaABcA
GAAXABcAFwAaABwAHQAeABsAGgAZABgAGwAbABsAGAAZABoAHAAeABwAGwAZABgAGgAa
ABoAGwAbABsAGwAbABsAHwAfAB8AIAAhACQAJgAjACQAJQAlACcAKgAtAC8ALQAvADEA
MgAzADUAOAA4AD0APgBBAEIAQQBCAEMARABFAEcASABMAE4ATgBQAE0ATQBPAFIAUABO
AE4ATgBMAEwATABMAEoASgBNAE4ATgBKAEkASABDAD0APAA8ADwAOgA7ADwAPQA9ADoA
NwA1AC8AKwAqACgAKAAmACIAHQAbABkAGAAYABkAFwAWABIADgAOAA0ACgAKAAoADAAM
AAoACQAJAAgAAwADAAQABAAGAAgACAAIAAgACAAHAAcACwAMAAwADAAKAAwADwANAA0A
DAAMAA0AEQAYABkAGQAYABcAEgAPABMAFwAaABgAFgAWABcAFwAWABYAFgAWABkAGwAc
ABwAGAAVABUAFgAUABQAFgAWABYAFwAWABYAEwATABUAFQAVABUAFwAZABUAEQAQABAA
EAARABQAFgAWABYAFQATABIAEQAPAAwAEQASABMAFAASAA8ADQANAA0ADgAPABAAEgAP
AA4ADgANAA8ACwAJAAwADQANAA4ADQAOAA4ADQAMAA8AEAAQAA4AEQARABEAEwAUABgA
GgAaABwAHgAgACIAIgAiACQAJgAmACUAJQAlACIAHwAdABsAGwAWABAADQAIAAcABgAF
AAcACQAJAAkACgAPABMAEQAOAAoABgACAAEABAAHAAUABwAIAAkACgAJAAYABAADAAUA
BQAGAAcACgAKAAoACAAIAAkACgAKAAwADQAOAA4ADAALAAkACAAKAAwADgARAA4ADgAN
AAwAEAAQABAAEgAVABcAFgAhADcATABoAIkArADZABMBOQFFAUMBOwEPAbgAQwDK/1v/
9P6k/oD+j/65/tn+5/75/hf/P/9i/33/kP+g/7z/2P/m/+j/7f/4/wAABAAHAAkADAAM
AA4ADwAQABEAEwATABEAEQAVABgAGQAZABoAGwAbABkAFwAZABoAGgAcAB4AIAAdAB4A
HQAdAB0AHQAeAB4AHgAeAB4AHgAeACAAIQAiACAAHwAeAB4AHgAhACEAIAAgACAAIAAg
ACEAIwAjACMAIwAhACUAJQAlACcAJwApACoAKgAsAC4ALwAvADAAMQAxADIANQA4ADoA
OQA7AD4APgBBAEIARQBGAEgASgBMAE4ATgBPAE8AUgBUAFQAVgBTAFEAUwBWAFQAVgBW
AFYAVABRAFAATwBMAE4AUQBSAFIATQBNAE0ASQBHAEYARgBGAEMAQwBDAEMAQQA+ADsA
OQA3ADMAMgAwADAALgAqACUAIwAhACAAIAAgAB8AHwAcABkAGAAWABIAEQASABUAFgAT
ABMAFAAUABAADwAPAA4AEAASABIAEgAUABQAEwATABIAEgARABAAFAAYAB0AHQAdABwA
HAAdAB0AIgAhAB8AIAAhAB4AHQAhACUAKAAmACUAJgAoACkAKAAoACgAKAAoACkAKQAo
ACQAIQAhACIAJAAkACYAJgAmACcAJgAmACMAIwAlACUAIQAhACMAJQAkACEAIQAiAB8A
HwAhACIAIgAiACEAHwAfAB8AHgAcAB8AIAAhACIAIgAfAB0AHQAeAB4AHgAeAB4AGwAa
ABoAHQAhAB8AHwAfAB8AHgAeAB0AHgAeAB0AHAAfACAAIAAeACEAIQAhACEAIgAkACgA
LAAuAC4ALgAuAC4ALgAwADIAMAAvAC8ALwAwAC0AKwApACQAHgAXABMAEgATABQAFQAT
ABUAFQAVABYAGwAfAB0AGgAYABYAFAAUABYAGAAVABQAFAAUABQAFgAUABMAEwAUABMA
EwATABQAFAAUABIAEgATABQAFAAWABcAGAAYABkAGQAYABgAFgAWABYAFwAZABoAGgAa
ABwAHAAcAB4AHQAjADAAPwBRAGwAiACpANIACQE5AUsBSQFNATkB8QCIABMAmP8l/8r+
mP6a/r/+4/7z/gP/Gf85/1f/dP+P/6j/vv/S/+T/8v/+/wEABgAMABIAEgATABUAFAAW
ABcAGAAZABkAGQAXABcAGQAcAB0AHQAfACEAIgAhACEAIwAkACQAIgAiACIAHQAfAB8A
IAAhACAAIAAfAB4AHgAeAB4AHgAfAB8AHwAcABsAGgAaABoAGgAZABcAFgAYABgAGAAZ
ABkAGQAZABkAGQAdAB0AHQAdAB0AHwAgAB4AIAAiACMAJQAoACsALQArAC0ALwAwADEA
MwA2ADYANgA2ADgAOAA4ADoAPAA+ADwAPQA9AEAAQQBAAEEAPQA+AEEARQBEAEIAQAA+
ADoAPAA8ADwAOgA4ADkAOAA2ADEAMQAxAC0AKgAqACsALAAnACcAJwAnACYAIgAeABsA
GAAVABUAFAAQAA4ACgAFAAIAAQABAAIA///7//j/8v/x//L/8v/w/+3/7P/t/+z/6//r
/+z/7P/q/+v/7f/u/+z/7P/q/+j/5v/m/+X/5f/p/+r/6v/q/+r/7P/v/+3/7v/u/+//
8f/x//b/9f/z//X/9//1//X/9v/5//v/+P/y//L/8//z//L/8v/y//L/9f/3//j/+P/y
/+//7//w//D/8P/y//L/8//z//H/8P/x//H/8//z/+3/6//r/+v/6//n/+b/5v/n/+f/
6f/q/+n/6P/m/+P/5P/l/+X/5P/j/+L/4f/g/+P/4f/g/+H/4v/i/+L/4v/k/+H/4P/g
/+H/4//f/93/3P/b/9n/2P/a/9z/3f/d/+X/5f/j/+L/5P/m/+j/6v/s/+7/7v/w//L/
8v/x//H/8f/w/+3/6//p/+X/3v/W/9H/0f/R/9H/0f/U/9f/2P/Z/9b/2f/b/9f/2f/Y
/9f/1v/T/9T/1f/R/8//zv/N/8z/zP/K/8n/yf/N/83/zv/P/9D/0P/Q/87/zP/N/87/
zv/M/83/zv/O/9H/0f/Q/9D/0P/Q/9D/0f/T/9T/1P/U/9T/1P/U/9b/1f/b/+b/8f//
/xgAOABdAIYAtQDtABEBGwEjAR0B5wCGAAUAfv8D/5j+Rv4w/lP+e/6P/qH+uf7X/v3+
IP85/07/aP+C/5b/pP+s/7P/uv/C/8r/y//N/9D/0P/Q/9H/0v/T/9P/0//R/9H/1v/a
/9z/3f/c/93/3f/b/93/3//g/+D/3f/e/9//2//b/9v/3P/d/9//4P/g/+D/4P/g/+D/
4P/h/+H/4f/e/+D/4P/h/+L/4v/h/9//3v/j/+T/5f/n/+b/5f/k/+P/5v/r/+z/7f/q
/+n/6v/q/+r/7P/u/+//8f/0//f/+f/3//n/+//8////AQAEAAQABwAIAAsADAAKAAwA
DgAQABEAEwAUABgAHAAcAB4AGwAdAB8AIgAgAB4AHgAeABwAGwAaABkAFgAUABcAGAAY
ABMAEwATAA8ADgAOAA8AEAALAAsACwALAAsACAAFAAMAAQD9//z/+v/2//T/8P/r/+r/
6f/p/+r/5//l/+T/4P/g/+D/3//c/9n/2P/Z/9j/2P/Z/9v/3P/b/9v/3P/c/9n/2v/Z
/9j/2//c/9z/3f/c/9z/2//a/9z/3v/h/9//4P/g/+H/4//k/+r/6v/p/+v/6//n/+X/
6P/t//H/8P/u/+7/7//v//D/8P/w//D/8P/x//H/8P/u/+3/7//y//L/8v/0//T/8P/v
/+z/6v/r/+3/8f/z//D/7//w//H/8f/t/+z/7P/t/+3/7//w/+7/7v/t/+v/7f/t/+z/
6v/r/+r/6f/o/+r/6f/p/+v/6//s/+3/7v/u/+v/6v/q/+z/7//s/+v/7f/t/+z/7P/t
/+7/7v/t/+v/7f/t/+z/6//t/+z/6//u//D/8f/y//P/9v/4//j/9v/6//z//v8AAAIA
AgAEAAYABgAFAAUABQAFAAMAAgABAAEA/P/2//P/7f/r/+n/5//o/+v/7P/t/+7/8//3
//X/9P/y//D/7v/s/+7/8P/t/+z/7P/s/+z/7f/s/+z/7f/s/+v/6//r/+3/7v/v/+7/
7v/v//D/8P/x//P/9f/2//f/9//2//b/9P/0//T/9f/2//j/+f/6//v/+v/5//r/AwAH
AAoAFQAnAD4AXgCDAKQAzwAJATUBPQE/ATcBBQGgACUApP8v/8T+dv5e/nX+m/6z/sH+
1/77/iP/RP9b/3T/kP+o/7z/yv/U/9v/3v/m/+7/8//1//j/+P/4//n/+v/7//z//f/8
//3/AAACAAIAAQAEAAUABQADAAMABQAGAAYABgAIAAoABwAHAAcACAAJAAkACgAKAAoA
CAAIAAgACAAKAAsADAAKAAgACAAJAAoACwALAAoACgAKAAoACgALAA0ADQANAA0ACwAP
AA8ADwANAA0ADwAQABEAFAAXABkAHAAeACAAIQAeAB8AIAAgACQAJwArACwALQAuADEA
MgAzADYAOQA8ADsAOwA6ADwAPgA+AEAAPQA+AEEARQBEAEYARgBGAEQAQQBAAD8APAA6
AD0APgA+ADkAOQA5ADUAMwA0ADYAOAA0ADMAMgAxADEALgArACkAJQAhACAAHgAdABwA
GQAVABMAEQAQABAADgALAAkABAAFAAYABgAEAAEAAAABAAAA/////wAAAAD+////AQAC
AP//AAD///7///8AAAAAAQACAAIAAQAAAAEABAAIAAcABgAGAAcACQAMABIAEgARAA8A
DwALAAkACwAPABIAEAAPABAAEgATABUAFgAXABgAFQAVABQAEgAQAA8AEQAUABMAEgAT
ABIAFAAVABQAFAARABEAEwATAA8ADwARABMAEwARABIAFAAQAA8AEAAQAA4ADgANAAsA
DQAPABAAEAAPAA4ADQAMAA4ACwAJAAkADQAOAA8AEAAPAAsACQAIAAwADwAMAAsADAAN
AA0ADgAPABAAEAAPAA8AEQARABAAEgAVABUAFQAdACAAHgAcABwAHAAcAB4AIAAkACgA
JwAlACQAIwAkACEAHwAdAB0AGAASAA8ADAALAAoACQALAA0ADQANABAAFQAZABcAFAAQ
AAwACAAJAAwADwANAAwADAAMAAwADAAKAAkACQANAA0ADgAPABIAEgASABAADgAPABAA
EAAQABEAEgASABUAFQAUABQAFAAUABQAFQATABQAFAAUABcAGAAZABwAHwAhACgAOQBP
AGoAkAC1AN4AFQFBAU8BUQFLASMB0QBmAOn/cv8L/7T+hP6O/rf+1/7r/v/+G/9D/2f/
gP+R/6b/wP/U/+D/6v/2//3/AAACAAgADgARABUAFgAXABcAFwAXABoAGwAaABsAHAAe
AB4AHQAcAB0AHQAbAB0AHwAgACAAIgAkACYAIwAfAB0AHAAbAB4AIAAhACIAJAAkACQA
JAAkACMAIgAeACAAIAAhACIAIwAjACIAIgAiACIAIgAjACUAJQAlACUAIgAlACQAIwAk
ACUAKAAqACgAKgAsAC0ALgAwADIAMwA0ADcAOgA8ADwAPQA/AD4AQwBEAEcASABHAEgA
SQBKAEoASwBLAE4AUgBSAFQAUQBQAFEAUwBQAFAAUABQAE4ATwBOAE0ASgBIAEsATABM
AEYARQBEAD8APQA8ADwAPAA6ADsAPAA9ADsAOAA1ADMALQApACgAJgAmACQAIAAbABkA
FwAWABYAFAARAA8ACgAHAAYABAAAAAEAAgAFAAYABQAFAAYABgABAAEAAgACAAIABAAE
AAQAAQAAAP7//f8AAAAA///+/wAABAAJAAkABQAEAAQABQAGAAwADAALAA0ADQAJAAcA
CQANABAADgAMAAwADQANAA4ADgAOAA4ADgAPAA8ADgANAAsADAAOAAsACgALAAoACgAL
AAoACgAGAAUABgAFAAUABQAHAAkACQAFAAQABAABAP/////+//7//v/9//v//v//////
/v8AAAAAAAAAAP//+//4//f/+v/8//7/AAD///v/+f/4//j/+//4//f/9//3//b/9v/2
//b/9f/z//P/9f/1//T/9v/5//n/+f/7//z//P/8//3//v8BAAIAAwAEAAIAAgAEAAYA
BwAHAAgACQAGAAMAAQD///3/+P/y/+//7f/t/+3/7f/r/+3/7f/t/+7/8//3//X/8f/u
/+v/6P/m/+j/6v/n/+j/6P/o/+j/5//k/+L/4f/l/+X/5v/n/+j/6P/o/+b/5v/n/+j/
6P/m/+f/6P/o/+b/5f/j/+L/5f/m/+f/6f/p/+r/6v/q/+n/6P/n/+j/7//z//j/CQAh
ADwAXgCHALQA6wAXAScBKQErAQ8BwQBKAMH/Qv/T/nr+Sv5W/n/+nf6r/rf+z/73/hv/
Ov9R/2j/gv+a/6b/qv+0/73/xP/M/9L/0//T/9T/0v/S/9P/1P/V/9b/1//W/9f/2f/a
/9n/1//a/9v/2//Z/9f/2f/a/9r/1//Y/9n/1f/V/9X/1v/X/9j/2P/X/9b/1P/U/9T/
1P/T/9P/0//Q/87/zv/P/9D/z//P/87/zv/N/8z/y//L/8v/y//L/8v/y//P/8//z//N
/83/z//Q/9D/0v/U/9X/1f/W/9f/1//Y/9v/3v/g/9//4f/k/+T/5f/m/+n/6v/r/+7/
8f/0//H/8f/w//L/9v/2//j/9f/1//f/+v/4//X/9P/z//D/8f/y//P/8v/v//H/8f/w
/+3/7f/t/+n/5//o/+r/7P/n/+X/4//h/+T/4v/g/9//2v/V/9P/0P/P/87/y//H/8T/
w//D/8T/wv+//73/uP+4/7j/t/+0/7T/tP+2/7b/s/+z/7T/tP+z/7P/tP+0/7T/tv+2
/7b/uf+6/7r/u/+8/7z/u/+6/7v/vv/C/8H/wP/A/8H/w//E/8r/yv/J/8r/y//I/8f/
yf/N/9D/zv/O/9D/0//V/9P/0v/R/9D/z//R/9L/0v/T/9P/1v/a/9n/2P/Z/9j/1f/V
/9P/0v/T/9X/2f/b/9n/2f/b/93/3f/Z/9j/2P/V/9X/1//Y/9j/2P/X/9X/2P/Z/9n/
2P/a/9r/2v/a/9z/2f/X/9f/2f/a/9v/3P/e/9v/2v/a/97/4f/e/93/3f/d/9z/3P/e
/+D/4f/h/9//4f/h/+D/4P/j/+P/4//l/+b/5v/m/+3/7v/w//L/9P/0//T/9P/1//b/
+f/8//3//f/+/////P/5//f/9f/2//L/7f/r/+j/5//m/+X/5P/l/+T/4//n/+3/8v/x
/+7/7P/q/+j/5v/o/+r/5//n/+j/6f/q/+j/5v/l/+X/6P/p/+v/7f/t/+z/6//o/+n/
6//t/+7/8P/x//L/8v/x//H/8P/w/+7/7v/u/+//8v/0//X/9v/6//r/+v/8//3/+/8I
ABcAIwA4AFYAfQCmANcADwE5AUUBSQFBAQ8BtAA9ALb/M//G/nj+Wv5x/pf+r/6//tX+
9f4f/0b/Yf92/4r/pP+6/8j/0v/b/+b/7v/y//P/8//0//L/9f/3//n/+////wEAAQAD
AAQABgAGAAUABAAFAAUAAwAFAAcACAAIAAoADAAOAAsACgAJAAkACQAIAAgABwAGAAgA
CgAMAA4ADgANAAwACAAIAAgACQAKAAwADQANAA4ADwAOAA0ADQAPAA8ADwAPAA8AEwAT
ABMAEQARABMAFAAVABgAGwAdABsAHAAdAB0AHwAjACcAKgArAC0AMAAwADEAMgA1ADYA
OAA6ADwAPgA9AD0APAA+AEQARABGAEMARABHAEsASgBIAEgASABGAEUARABDAEAAPwBB
AEEAQAA8ADsAOgA1ADMANAA2ADgANAAzADIAMQAvACwAKQAnACQAIQAhACAAHgAcABgA
EwARAA8ADgAOAAoABwAFAAAAAAACAAMAAgD+//7/AAAAAP3//f/+//7/+//7//z//P/8
//7//v/+////AAAAAAEA///+//z/+v/8/wAABQAFAAQABAAFAAcACQAOAA0ACwANAA0A
CQAHAAkADQAQAA4ACwAMAA4ADwARABIAEwAUABIAEwATABIADwANAA4AEAAOAA4AEAAQ
ABEAEQAPAA4ACwALAA0ADQAJAAkACwANAAwACQAJAAoACQAJAAsADAAJAAgABgADAAUA
BwAIAAgACAAIAAgACAAKAAcABQAFAAUABgAHAAgACgAHAAYABgAHAAkABQADAAEAAQAA
AAAABAAGAAcABwAFAAcABwAGAAUABwAGAAUABwAIAAgACAAHAAgACAAIAAcACAAJAAkA
BgAHAAoADAAKAAsADQANABYAEgAQABIAEgASABIAFQAWABkAHAAdAB0AHgAfABwAGQAX
ABUAFQAQAAoABwADAAEA///9//7/AQACAAMAAQAFAAgABQAGAAQAAgAAAAAAAgAEAAEA
/v/+//7//v////7//v///wAA////////AAAAAAAA/v/+////AAAAAAAAAQACAAIABQAF
AAQABAAEAAQABAAFAAMABAAEAAQACAAIAAgACgALAA8AEgAfADUATABuAJUAugDrACEB
OQE/AUEBMwH1AI4AFQCY/yP/wP58/m7+k/65/sv+3f75/iP/Sf9g/3P/iv+m/7z/0P/i
/+b/6f/y//j/+v/9////AgACAAQABQAGAAcABQAFAAMAAwAJAAwADQANAA4ADwAPAA0A
DgARABMAFAASABQAFgATABAADwAPAA8AEgAUABUAFgAVABQAEwASABUAFQAVABIAFAAU
ABUAFgAVABUAFAAUABYAFgAWABcAFQATABEADwATABkAGwAdAB0AHQAfACAAHgAgACIA
IwAiACQAJgAnACUAJwApACoALQAvADIAMgA1ADYAOQA6ADwAPgBAAEIAQABBAEEARABI
AEgASgBHAEkASwBOAEwATABMAEwASgBHAEYARQBCAEMARwBJAEoARgBFAEQAPwA8ADwA
PQA+ADsAOwA7ADsAOgA2ADIALwAtACkAKAAmACIAIAAcABcAEwARABAAEAAPAA0ADAAI
AAYABgAFAAIAAAAAAAIAAgABAAEAAgACAP////8AAAAAAAACAAIAAgACAAIAAQABAAIA
AgABAAAA/v8AAAMAAQABAAAAAAABAAcADgAPAA8ADgANAAgABQAIAA0AEQAQAAoACgAL
AAsACgAKAAoACgALAA0ADgAOAAgABQAFAAYACAAIAAoACgAHAAcABQAEAAUABQAHAAcA
BQAFAAcACQAFAAEAAAAAAAEAAQADAAQABAAEAAMAAQABAAEAAAD+/wAAAAAAAAAA/v/7
//n/+f/8//7/AAACAAEA/f/7//r//v8BAP7//f/9//3//P/8//z//P/7//n/+P/7//z/
/P/6//3//f/9//v//P/8//z//f8AAAIABAABAP7///8EAAYACAAKAAwACgAKAAwADgAR
ABEAEgATABAADQALAAkACQAEAP7/+//4//f/9v/1//T/9f/0//P/9//9/wIAAQD+//z/
+v/4//b/+P/6//f/9P/0//T/9P/z//D/7v/t//L/8//1//f/+P/4//j/9v/z//P/8//y
//T/9f/2//b/9f/1//T/9P/0//T/9P/1//j/+v/7//z//f/8//v//P/7/wMADgAbACcA
PgBgAIUAqADXABEBMQE5ATsBLwH5AJgAHwCe/x//tP50/m7+i/6p/r/+z/7h/gH/J/9G
/1//dv+O/6L/tv/E/8r/0f/c/+b/6P/o/+n/6//q/+7/7//w//H/8v/z//L/8//1//j/
+f/5//b/9f/z/+//8f/1//j/+v/4//j/+P/z//b/9//5//v/+f/4//b/9P/3//j/+f/6
//r/+f/4//T/8//y//L/8v/z//P/8v/y//L/8v/y//P/8P/v/+7/7f/r/+//7//v/+3/
7f/v//D/8v/2//r//f/6//r/+v/5//f/+f/7//z/AAADAAcACAAKAAoADAAMAAwADgAQ
ABIAEQARABAAEgAUABIAEgANAA4AEQAVABQAEgASABIAEAAOAAwACgAGAAMABQAFAAQA
////////+//6//r/+//8//n/+f/5//n/9//y/+3/6f/o/+X/5f/k/+T/4v/e/9n/1v/V
/9X/1v/S/8//zf/I/8j/yP/H/8T/wf/A/8H/wP/B/8H/wv/C/8D/wf/D/8T/wv/E/8T/
xP/F/8b/xv/H/8n/yv/K/8r/yv/M/8//zf/N/87/0P/T/9b/3P/c/9v/2//b/9f/1f/Z
/93/4P/e/9v/3P/e/9//3v/e/97/3v/f/+H/4v/i/+H/3//g/+L/5P/k/+b/5v/j/+P/
4f/g/+L/4//m/+f/4v/h/+L/4//j/+H/4v/k/+X/5f/n/+j/5v/m/+X/4//m/+f/5//m
/+j/6P/o/+j/6v/p/+n/6//r/+z/7f/u//D/7f/s/+z/8P/z//D/7//v/+//7v/u//D/
8v/z//P/8P/x//D/7v/v//P/9P/1//P/9P/0//T/9P/2//f/+P/6//z//v///wEAAQAF
AAQABQAGAAcACAALAAwADwASABAADwAPAA8ADwANAAwACwALAAYAAAD9//z/+//6//n/
+//9//3//f/8/wEABQADAAQAAgAAAP7//v8AAAIA//8BAAIAAwAEAAQAAgABAAEAAwAD
AAQABQAIAAgACAAGAAYABwAIAAgACAAJAAoACgAMAA0ADQAOABAAEAAQABEAEwAUABQA
FAATABIAEQASABkAIwAwAEEAWQB2AJwAwwDwACUBUQFhAWkBZwFBAesAbgDh/2D/9f6k
/n7+kP65/tf+5/75/hv/Rf9l/3j/jf+m/8T/3P/u//r/AgALABAAEAAQABQAFwAbABwA
HwAhACMAJQAnACcAJQAlACYAKAAoACcAKQArACwAKwAsAC8AMQAyAC8AMAAxAC0ALwAv
ADAAMQA1ADYANgA2ADUANAAzADIANAA1ADYANAA3ADgAOgA8ADsAOwA6ADoAOgA6ADoA
OwA9AD0APQA9AD0AQQBBAEEAQwBDAEUARgBIAEoATABNAFAAUgBUAFUAUwBVAFcAWABb
AF0AYABgAGEAYgBlAGYAaABqAGwAbgBxAHMAdAB4AHsAegB7AHcAdQB3AHoAeAB6AHoA
egB4AHUAdABzAHAAcABzAHQAdABxAHEAcQBtAG0AbgBwAHIAbABrAGoAaQBpAGYAYwBh
AFwAVwBVAFIAUgBSAFAATQBLAEkASABIAEUAQwBCAD4APQA+AD4APAA6ADoAPAA8ADsA
OwA8ADwAOwA7ADwAPAA5ADoAOQA4ADwAPgA/AEEAQABAAD8APgBAAEIARQBDAEQARABF
AEcARwBMAEsASQBLAEsARwBFAEcASwBOAEwASwBMAE4ATwBQAFAAUABQAFEAUwBUAFQA
UQBPAFAAUgBSAFIAVABUAFMAUwBRAFAAUABRAFQAVQBQAE8AUABRAE8ASwBKAEoASwBN
AFEAVABTAFIAUABNAE4ATwBPAE4ATgBOAE4ATgBPAE0ATABNAE8AUABRAFIAUABNAEwA
TABQAFMAUABPAFAAUQBRAFIAUgBSAFEATwBOAFEAUgBSAFIAVQBVAFUAVABUAFMAUgBU
AFYAVwBYAFkAWABUAFcAWABZAFoAWABYAFoAXABcAFsAWwBbAFcAUwBQAE0ASgBEAD0A
OQA1ADMAMQAvAC0ALQArACkAJwArAC4AKwAsACoAKAAmACIAIgAiAB0AHQAeAB8AIAAe
ABwAGwAbABoAGQAZABkAGAAYABgAFgAWABcAGAAYABcAFwAXABYAFAATABEAEAATABQA
FQAXABYAFgAVABQAFAASABAAEAAXACEAKgA1AEMAYACEAKcAzgAJATcBRQFHAUMBHQHJ
AFoA3f9e/+3+lv5s/nj+n/7B/tP+4/7//if/Sf9i/3//mv+s/7z/zv/a/+D/5//u//b/
+v/5//n/+v/4//z//f/+////AQABAP////8BAAIAAQD//wAAAQABAP//AQADAAQABAAC
AAIAAgD9//////8AAAEAAAAAAP///v8AAAAAAAAAAP7//f/8//j/9v/2//f/+P/6//v/
+//8//z/+v/4//f/+f/5//n/+f/4//v/+v/5//n/+f/7//z/+v/8//7////9//7/////
//z//f/+//7//f///wIAAgACAAIABAAEAAQABgAIAAoABgAFAAMABAAGAAQABAD///7/
//8BAP7/+//6//n/9v/y//D/7v/q/+b/5//m/+T/3//f/9//2//W/9T/0//S/87/zf/M
/8v/yP/E/8D/vf+3/7P/sv+w/67/rP+o/6P/nf+b/5r/mv+V/5H/jv+I/4T/hP+D/4D/
fv9+/4D/gP99/3v/ev94/3P/c/90/3T/c/90/3P/cv9y/3L/cf9x/3L/cv9x/3D/cf90
/3j/d/93/3b/dv93/3n/fv99/3v/e/97/3f/df95/33/gP9+/3z/fP99/33/fP98/3z/
fP9+/4H/g/+E/37/e/97/3z/fP98/37/fv9//3//ff98/3v/e/99/33/ef95/3v/ff9+
/3v/e/98/3n/ef97/3z/fv9+/33/e/96/3n/d/90/3f/eP95/3r/e/95/3j/ef95/3j/
d/92/3j/d/94/3r/e/99/3n/d/95/3n/eP94/3n/ev96/3n/df93/3f/dv92/3n/ef95
/3n/ev96/3r/e/98/3z/fP96/3r/ev95/3n/e/9//4L/gv+D/4X/hf+E/4b/hv+H/4v/
i/+L/4z/kP+S/5T/l/+T/5H/kv+T/5D/jf+L/4r/g/+B/4H/fP9+/4D/hv+K/4r/jP+M
/43/jf+M/4z/jv+P/5D/kf+S/5T/lP+Q/5D/kP+Q/5D/k/+U/5X/lv+X/5j/mf+a/5z/
nP+c/w==
         </WaveFormData>
      </LeadData>
      <LeadData>
         <LeadByteCountTotal>10000</LeadByteCountTotal>
         <LeadTimeOffset>0</LeadTimeOffset>
         <LeadSampleCountTotal>5000</LeadSampleCountTotal>
         <LeadAmplitudeUnitsPerBit>4.88</LeadAmplitudeUnitsPerBit>
         <LeadAmplitudeUnits>��V</LeadAmplitudeUnits>
         <LeadHighLimit>2147483647</LeadHighLimit>
         <LeadLowLimit>268435456</LeadLowLimit>
         <LeadID>V4</LeadID>
         <LeadOffsetFirstSample>0</LeadOffsetFirstSample>
         <FirstSampleBaseline>0</FirstSampleBaseline>
         <LeadSampleSize>2</LeadSampleSize>
         <LeadOff>FALSE</LeadOff>
         <BaselineSway>FALSE</BaselineSway>
         <ExcessiveACNoise>FALSE</ExcessiveACNoise>
         <MuscleNoise>TRUE</MuscleNoise>
         <LeadDataCRC32>2480919834</LeadDataCRC32>
         <WaveFormData>
BAAEAAQABAAHAAgACQAKAA0ADgAQABEAEAAPAA4ADAAHAAYABQAEAAMA///9//r/+P/0
//L/8f/0//X/9f/3//r//f/9//v/+f/4//f/+P/3//f/9v/0//P/8f/w//H/8v/w//H/
9P/0//P/8v/x//X/9f/0//L/9f/1//X/9f/1//f/9//3//X/8//z//T/9v/2//b/9//2
//b/9//4//z//P/+/wEAAQADAA0AIQA2AFYAfQCoAN4AFQFCAVwBaAFhATIB3gB3AAwA
pv9L/w3/AP8S/yP/L/81/0D/T/9o/4L/l/+m/7n/yP/R/9j/4P/k/+f/7P/u/+3/7v/u
/+//8f/y//X/+P/2//b/9v/2//j/+P/4//j/+f/6//r/+v/4//j/+P/4//z//P/8//z/
/P/8//z//P/+//7///8AAP///v/7//r/+//7//v//P/9//3//f/9//3//P/8//3//P/8
//z//P/+//3//f/+/wEAAQAAAAAAAwADAAUABgAFAAYABQAEAAcACQAMAA8ADQAOAA4A
EAAQABIAEwAVABcAGQAaABsAHgAfACAAIQAjACQAJgAoACoALAAuAC8ALwAyADIAMgAv
ADAAMQAuAC0ALgAvADAAMgAyADIAMgAvAC8AMAAwACwAKgApACcAJgAmACUAJQAnACcA
JQAlACEAHAAaABkAGQAVABMAEgAOAAsACwAKAAgACQAJAAYAAgAEAAQAAQACAAIAAgAC
AAAA/v/+//7/+//6//r/+//9//3//f/9//3//f/9//3//v///wAAAgADAAIAAgABAP//
/////wAAAQAFAAgACQAIAAYABAAGAAYABwAHAAUABQAGAAYABQAFAAYABgAGAAcABwAH
AAcABwAHAAcABgAFAAQABQACAAEABAAFAAYAAwADAAMAAwAEAAMAAwADAAEAAQAAAAAA
AgAAAAIAAgACAAIAAwAEAAIAAAD+//z//f/+////AAAAAP7//v/+//7//f/8//v//P/8
//v//P/6//r/+f/2//f/+P/5//v//f/9//z/+//9//3//f/+//3//f/9//3///8AAAIA
BAAEAAcACAAJAAoADAAMAAwADQALAAsACwALAAoABwAGAAUABAABAP3/+//4//f/9P/z
//X/9v/3//f/9//6//3//f/6//b/8//w//D/8f/x//D/8f/y//L/8//z//H/7v/u//D/
8f/x//H/8//1//X/9P/w//P/8//z//P/8//1//X/8//z//H/8f/z//T/9f/2//b/9v/1
//X/+P/4//j/+P/7//n/9////xMAKgBEAGcAigC6APEAHgE4AUwBTwEyAfAAlQAwAND/
df8p/wb/DP8l/zn/Pf8+/0n/Yv9+/5X/nv+n/7z/0f/Y/9j/2v/h/+j/6P/p/+z/7v/x
//H/8P/x//L/8v/y//L/8v/1//b/9//4//f/+P/4//j/+P/4//j/+P/6//r/+v/6//r/
+v/6//r/+v/6//v//P/6//r/+P/4//v//f///wIAAQD///3/+//8//z//f////7//v/+
//7//v/9//3//v8BAAEAAAAAAAMAAwAFAAYABAAGAAYABgAGAAcACQALAA0ADgAOABAA
EAASABMAFQAZABsAHAAdAB4AHwAgACEAJAAkACUAJgAmACgAKgArACkALAAsACwALAAu
ADAALgAoACgAKAAoACkAKgArACwAJwAnACgAKAAmACYAJwAnACQAJAAjACMAJAAjACAA
HwAcABgAFwAXABYAEQAOAAwACwAJAAoACgAJAAkACAAEAP//AAD///v/+//8//3//v/+
//z//P/8//v/+v/6//v//f/9//3//f/9//3//f/9//z/+//6//r//v/+//////8BAAEA
AQACAP//AQACAAEAAwACAAEABAAGAAcABwAFAAcACAAIAAcABwAIAAgACAAFAAUABQAF
AAIAAQAAAP7/AAACAAYABgACAAQABAAEAAUABQAFAAUAAgABAAEAAQADAAMAAgACAAAA
/v8AAAAA///+//7//v/+//7//v/+//7//v/+//7//v/8//z//P/7//v/+//7//v/+v/4
//j//P/+/////v/9//z/+//7//v/+//6//n/+v/7//z//v/9//3//f/9////AAACAAYA
CgAKAAoACgAKAAoACgAKAAsACQAJAAkACQAIAAUABAADAAAA/f/5//f/9//3//X/9f/z
//T/9f/1//n//P//////+//4//b/9P/2//f/9//2//L/8v/x//H/9P/z//H/8v/y//P/
8//z//D/8f/w/+7/7f/x//L/8//1//X/9//3//j/+f/4//n/+f/4//f/9v/5//r/+v/7
//z//P/8//z/9//7/wUAEQAlAD4AXgCBAK4A5gAZATYBSAFaAVEBHAHKAGsABACg/0v/
G/8U/yr/Pf9F/0n/UP9f/3T/iv+b/6r/t//E/9H/4P/q/+r/6//u//D/7v/w//H/8//1
//b/+f/8//n/+P/3//b/+v/6//r/+v/+/wAAAQACAAEAAAD///7//v/+//7//v/+//7/
/v/+//3//P/8//z//f/+//3//v8AAAEAAgAEAAIAAQAAAP///f/8//z//f8AAAAAAAAA
AAIAAQABAAIABQAFAAQABAAGAAcACgAMAAkACgAJAAgADQAPABIAFQAVABYAFgAYABkA
GgAaABsAGwAdAB4AHwAkACUAJgAnACoAKgArACwALQAuAC8ALwAyADYANwA4ADUANgA3
ADQAMQAyADMANAAyADIAMgAyAC8ALwAwADAALgAuAC8ALwAwADAALwAvAC0AKwAnACUA
JQAiACIAIwAhAB0AGwAaABcAEwASABAADgAPAA8ADAAIAAoACgAHAAYABgAGAAYACAAG
AAYABgAHAAYABgAHAAYABQAEAAMAAQABAAEAAQAFAAcACQAMAA0ADAAMAAsACQAJAAkA
CgAIAAsADQANAA8ADgANABAAEgATABMAEQARABAADgALAA0ADgAOAA4AEAARABIAEwAS
ABEAEAAOAA4ADgAQAA4ADAAOAA4ADgAPAA8ADwAPAAsACQAIAAcABwAHAAYABgAJAAgA
CwAMAAoACAAHAAYACAAIAAgACAAGAAQAAgAAAAMAAgADAAQABwAHAAcABwAHAAYABAAE
AAMABAAEAAIAAAAAAAAAAQAFAAUABAADAAkACQAJAAoADAAOAA4ADgAOABEAEgATABUA
EwATABMAEwAUABEAEAAPAAwABwABAP3//f/9//v/+//+/wAAAgADAAMABAAFAAMAAgAA
AP///v/8//3//f/8//r/+v/5//n/+v/3//P/8v/3//n/+v/7//v//f/9//z/+f/7//r/
+f/4//f/+P/3//r/+//6//v//P/8//z//P/8//z/+//7//z//P/8//z//f8DAAsAEQAh
ADgAVgB/ALAA4gAdAUwBbAGEAYkBZgEWAakANADM/2n/F//8/hD/J/8v/zX/PP9L/2T/
fv+R/5z/q/++/8//2v/c/97/4//o/+7/7v/w//H/8//y//L/9P/2//X/9P/z//L/9//4
//n/+v/5//r/+v/6//r/+v/6//r/+v/6//r/+v/4//j/+P/4//r/+v/7//z//P/8//r/
+v/5//n/+f/6//v/+//7//v/+v/4//f/9//6//z//v8AAP7//f/9//7/AwADAAIAAgAB
AP/////+/wAAAgACAAIABQAHAAoADQALAAwADAAOAA4AEAARABMAFwAZABoAGwAdAB0A
HQAdAB8AIAAiACQAKAAqACwALQAsAC4ALQAsACwALgAwAC4AKgAqACoAKgAsACwALAAs
ACgAKQArACwAKQAoACgAJwAkACQAIwAjACMAIwAhACEAHQAYABYAFQAXABMAEQAQABAA
DQANAAwABwAHAAYAAgD+/wAAAAD9//v/+v/5//j/+//6//v//P/7//r/+v/7//r/+f/4
//f/+P/5//r/+//6//n/+P/4//z//P/9//3/+//7//v//P/+/wEAAwADAAIAAAD+/wAA
AgADAAMAAQADAAQABAADAAMABAAEAAQAAQABAAEAAQACAAMABAAEAAIAAgAEAAIA/v8A
AAAAAAAAAAEAAgADAAIAAQABAAEA//////7//v8AAP7/AAAAAP///v/+//7//v/+//7/
/v/9//z/+//6//v/+v/7//z/+//7//v/+//7//r/+P/4//f/+P/4//b/+P/4//j/+f/5
//n/+P/3//n/+f/5//r/+v/5//j/9//5//r//P/8//3/AAADAAEA/v8AAAIABAAGAAcA
CAAJAAsACQAJAAkACQAIAAUABAADAAMAAQD+//3/9//1//H/7//y//T/9v/3//f/+v/9
//3/+//4//b/9P/y//P/8//y//D/8P/v/+//8//x/+7/7v/v/+//7v/t/+3/7//v/+7/
7//z//T/9f/0//P/9P/z//T/9f/0//X/9f/0//P/8v/1//b/9v/3//f/9v/1//T//f//
////BwAZAC4AUAB3AJwAygAHAToBVgFqAW8BTAH+AJsAMADK/2f/Gf/8/gj/Hf8p/yv/
Lv9B/1z/dP+F/5T/qf+6/8f/0v/a/9z/2//i/+j/6f/s/+7/8f/x//D/8f/y//L/8v/y
//L/8v/y//L/8v/0//b/9//4//b/9v/2//b/+v/6//r/+v/6//r/+v/6//r/+v/7//z/
+v/6//j/+P/7//v/+//8//3//f/9//3//f/8//z//f/8//z//P/8//7//f/9//7/AAD/
//3//P/9//3///8AAAIABAAEAAQABwAJAAwADwAOAA4ADQAOABIAFAAVABcAFwAZABoA
GwAgACEAIgAjACIAIgAjACQAJgAoACoAKwArAC4ALgAuAC8AMgA1ADQALwAuAC0ALAAs
ACwALAAsACkAKQAqACoAKgAqACsAKwApACgAJgAlACQAIwAgAB8AHAAYABcAFwAZABUA
EwASAA4ACwALAAoABwAHAAYAAgACAAQABAABAP7//v/+//7//v/8//z//P/8//z//f//
//7//f/8//v//f/9//3//f/9//3//f/+/wAAAAABAAEA////////AAACAAUABwAHAAQA
AgAAAAIABAAFAAUAAwAHAAgACAAHAAkACgAKAAoACAAHAAYABQAHAAcABwAGAAUABAAF
AAIAAwAGAAcACAAGAAUABAADAAQAAwADAAMABQAFAAQABAACAAAAAgACAP///v/+//7/
//8AAAEAAgAAAAAAAAAAAP7//P/8//z////////////9//z/+v/6//n/+v/6//j/+f/6
//v//f/9//3//P/7//3//f/9//7/AAABAAIAAwAHAAoACAAGAAYABgAGAAoADAAOABEA
EAAPAA4ADQAKAAcABgAFAAYAAwD///3/+v/5//b/9f/1//b/9//3//v//v8BAAEA/v/6
//f/9P/2//f/9//2//b/9v/1//X/9f/z//D/8P/y//P/8//z//X/9//3//b/8f/z//L/
8f/0//X/+P/5//n/+f/3//f/9v/2//b/9v/3//j/+P/5//r/+v/6//r/+//9/wMAEQAl
AEAAZgCNALgA8AAhAUABVgFaAT8BAgGuAEcA5P+I/zX/Bf8I/yL/N/8//0P/TP9l/4D/
lP+d/6j/u//K/8//1v/e/+L/4//i/+j/6v/u//H/9f/1//T/9f/2//f/+P/5//r/+//6
//n/+P/5//r/+v/6//z//P/8//z//v/+//7//v/7//r/+f/4//n/+v/8//7/AAAAAP7/
/v/9//3//f/+///////////////+//7///8CAAIAAgACAAIAAQABAAIAAwADAAIAAgAD
AAMABQAGAAYACAAIAAgADAANAA8AEQATABQAFAAWABcAGAAYABkAHQAfACAAIQAiACMA
JAAlACYAJgAnACgALAAuADAAMQAzADYANgA2ADUANgA3ADQAMQAyADMANAAyADIAMgAy
AC0ALQAuAC4AKgAqACsAKwAqACoAKQApACkAKQAnACcAIgAeAB0AHQAdABkAFwAWABQA
EQARABAADAALAAkABAACAAQABAABAAIAAgACAAIABAACAAIAAgACAAIAAwAFAAcABwAH
AAcAAwABAP///f////////8AAAMABAAGAAcABwAHAAcACAAHAAkACgAJAAsACgAJAAwA
DgAPAA8ADQAOAA4ADQALAAwADgAPABAADgANAAwACwAMAA0ADgAOAAwADAAOAAwACgAM
AAwADAALAAsACwALAAgABwAHAAcACAAJAAkACgAHAAQABQAEAAQABAAFAAYACAAIAAgA
CAAIAAgACAAIAAgABgAGAAYABwAHAAcABwAFAAQAAgACAAUABgAGAAQABAAEAAQABQAH
AAcABgAFAAUABQAFAAYABwAHAAcABwAIAAoADQAOAAsADAAOABAAEgAUABIAEgASABMA
FQAVABUAFQAWABMAEgARAA4ACwAHAAUAAwADAAEAAQABAAIAAwADAAMABgAJAAkABQAC
AAAA/v/+///////+//r/+v/5//n/+f/3//T/9P/3//n/+v/7//z///8AAAAA/P//////
///9//3///////7//f/6//n//P/8//z//P/+/wAAAQADAAEAAAD///7/AQADAAcAFwAx
AEwAbgCbAMwABAE3AVwBdAGAAW8BNAHUAGEA9P+O/zP/Af8G/yD/M/85/zX/Ov9P/2r/
gv+T/6L/tf/I/83/0P/W/97/4//o/+z/6v/q/+n/6f/p/+j/6f/q/+z/7P/s/+z/7P/s
/+z/7P/v//D/8P/w/+7/7v/u/+7/7f/s/+v/6v/r/+z/7f/u/+z/7P/t/+7/6//q/+f/
5v/n/+f/5//o/+n/6f/p/+n/6//q/+r/6//r/+r/6f/o/+j/5//n/+j/6//r/+r/6v/p
/+n/6//s/+7/8P/w//D/8P/x//P/9f/3//j/+P/6//r//P/9////AQADAAQABQAJAAsA
DQAPAA8ADgAOAA4ADgAQABIAEwAVABgAGAAYABcAGAAZABYAFAAWABgAGgAYABgAGAAY
ABMAEwAUABQAFQAWABgAGQAUABIADwANAA8ADwANAA0ACAAEAAMAAwADAP///f/8//r/
9//3//b/8//z//L/7v/q/+z/7P/p/+n/6v/r/+z/7P/q/+r/6v/p/+j/6P/p/+f/5//n
/+f/6P/p/+r/6//r/+v/6//s/+z/7P/t/+3/7f/t/+3/7v/s/+//8f/x//L/8P/u//D/
9P/1//X/8//3//j/+P/3//T/9P/z//L/8f/x//H/8f/z//X/9//4//f/9v/3//T/7//w
/+//7v/v//H/8//1//T/8//z//P/8//z//L/8v/w/+7/8P/w/+3/7P/s/+z/7P/s/+z/
7P/u/+7/7v/u/+z/6v/q/+r/7f/t/+3/7f/t/+z/6v/q/+z/7v/v/+7/7P/s/+z/7f/u
/+3/6//p/+v/6//r/+z/6//r/+v/6//s/+7/8f/y//P/9P/1//T/9v/2//b/9v/5//r/
+//9//3//f/9//3/+v/3//b/9f/3//X/8v/x/+z/6//o/+f/5v/m/+b/5f/o/+z/8P/x
/+//7P/q/+j/5v/n/+f/5v/m/+b/5f/l/+X/4//g/+D/4v/j/+P/4//j/+X/5f/k/+T/
5//n/+f/5f/l/+f/5//n/+f/5f/l/+T/5P/k/+T/5v/o/+n/6//u/+7/7v/u/+3/6//z
/wEADQAgAEAAawCWAMYA/wA0AVgBbAFxAU4BCAGnADQAxP9d/xH/8P78/hP/If8j/yT/
Mf9O/2z/gf+M/5v/rv+7/8T/zP/S/9n/3v/i/9//4P/g/+H/4v/i/+T/5v/n/+j/6f/q
/+z/7P/s/+z/7P/s/+v/6v/q/+r/6v/q/+3/7v/v//D/7//u/+3/7P/s/+z/7f/u/+//
8P/v//D/7//v/+//8P/w/+//7v/t//D/8P/x//P/8//y//H/8P/x//H/8v/0//X/9f/0
//T/8//z//X/9v/3//r/+//8//3//f/+////AAACAAMABgAIAAoACwANAA0ADwAQABEA
EgATABQAFQAWABYAFwAYABwAHgAgACEAIQAkACQAJAAiACQAJgAkACAAIAAgACAAIAAg
ACAAIAAbABsAHAAcABwAHAAdAB0AGwAaABgAFwAWABUAEgARAA8ADAAMAA0ADAAHAAQA
AgAAAP3//f/8//j/9//1//D/7//y//P/8f/y//L/8v/y//D/7v/u/+7/6//q/+r/6//t
/+3/7f/t/+//7//v/+//7P/r/+r/6v/t/+7/8P/x//P/8//z//T/8//1//b/9f/2//T/
8v/0//b/9//3//X/9f/2//b/9f/2//j/+f/6//f/9//3//f/9f/1//X/9P/2//b/+P/2
//T/9v/2//b/8//z//P/8//0//P/8//z//H/8f/w//D/8f/w//P/9P/w/+7/7f/s/+//
8P/x//L/8v/y//L/8v/x/+7/7f/s/+3/7f/t/+3/8P/w/+//8P/w//D/7//s/+r/6v/q
/+v/7//v/+7/7f/t/+3/7f/u/+7/7f/s/+v/7P/u//H/8v/v//D/8f/v//D/7//v//L/
8P/w//D/8P/y//L/8v/w//3/+f/4//r/+v/6//r//P/8//z//f/+////AAABAP7/+//6
//n/+P/1//H/7//q/+n/5v/l/+f/6P/p/+n/6v/s/+7/7f/s/+r/6f/o/+r/6//r/+r/
5//m/+T/4//l/+P/4P/g/+L/4//j/+P/4//l/+X/5P/i/+X/5f/l/+P/4//l/+X/5//n
/+X/5f/o/+j/6P/o/+j/6P/n/+f/6f/q/+v/7P/t/+3/7//7/w0AIgBEAG0AlgDKAP0A
IAE2AUgBRQEYAcoAawAEAKL/R/8F//L+CP8b/yP/J/8y/0v/aP94/4X/mP+p/7T/v//O
/9D/0v/Z/97/4P/e/+D/4f/j/+L/4v/k/+b/5P/k/+T/5P/o/+j/6P/o/+v/7P/s/+z/
7v/u/+7/7v/u/+7/7v/u/+z/7P/s/+z/7P/s/+3/7v/u/+7/7P/s/+//7//v//D/7//v
/+//7//w//D/8f/z//P/8v/x//D/7//t/+z/7P/x//P/9P/2//n/+f/7//z/+v/8//z/
/P/9//3//v//////AAAAAAIABAAGAAcACQALAA0ADgAPABIAEwAUABUAFgAWABcAGAAb
AB4AIQAjACEAJAAkACQAJAAmACgAJgAiACIAIgAiACMAJAAlACYAIQAhACIAIgAeAB4A
HwAfAB4AHgAdAB0AHgAdABoAGQAWABIAEQARAA8ACwAJAAgABQABAAAA/v/8//3//f/6
//r//P/8//n/9f/0//P/8v/z//L/8//0//P/8v/y//P/8//z//P/8//z//P/8//z//X/
9f/1//b/9v/2//f/9//2//X/9P/0//X/+f/8//3//P/6//j/+v/+///////9//z//P/7
//n/+f/6//r/+v/8//3//v////z/+//6//j/+f/6//3//P/5//r/+f/4//n/+f/5//n/
+v/5//n/+f/3//f/9v/2//T/8v/0//T/9v/2//f/+P/2//b/9v/2//T/9P/0//T/9P/y
//L/8v/z//P/8//z//H/8P/u/+7/8f/y//L/8P/w//D/8P/x//H/8f/w/+//8f/x//H/
8v/x//H/8f/x/+//8P/y//L/8//2//n/+f/2//P/8//4//v//P/9//7//v/+//7///8B
AAEAAQABAAAA/f/8//v/+//5//b/9f/x/+//6//p/+n/6v/r/+v/7v/y//b/9//z//D/
7v/s/+z/7f/t/+z/6P/o/+f/5//o/+X/4f/g/+T/5//p/+v/6f/r/+v/6v/m/+n/6f/p
/+v/6//t/+3/7P/r/+j/5//o/+j/6P/o/+v/7v/w//P/8//y//H/8P/t//H/+f8BAA8A
KgBOAHUAmgDKAAMBMAFOAWIBYQE6AfAAjwAiALT/T/8P/wL/Ev8h/y//Nf80/0P/Xv9y
/4X/lv+l/7D/u//I/87/0v/d/+L/4P/e/+D/4f/j/+T/5P/m/+j/6v/q/+r/6v/v//D/
8f/y/+7/7P/p/+b/6P/q/+z/7v/w//D/8P/w//L/8v/y//L/8f/w//D/8P/x//L/8f/y
//D/7//u/+7/7//v/+//7//x//D/8P/x//P/9P/1//b/9f/z//L/8v/z//P/8v/y//X/
9f/3//j/+v/+/wAAAgACAAEAAQABAAEAAgACAAQABwAKAAwADwAQABEAEQARABUAFwAZ
ABsAGgAaABsAHAAcAB4AIAAhACEAJAAkACQAJgAoACoAKAAkACQAJAAkACQAJAAkACQA
HwAfACAAIAAfACAAIgAjACQAJAAjACMAIAAdABgAFQAVABIAEgATABUAEQAPAA4ACwAH
AAYABAADAAMAAgD+//z//v/+//v/+f/4//f/9v/2//T/9P/0//X/9P/0//X/9//3//f/
9//3//f/9//3//f/9//3//j/+f/4//j/9//3//f/9//4//r//f///////P/6//j/+v//
/wEAAgABAAEAAgACAAEA/v/+//3//P/+////AAABAAEAAQABAAAAAgACAAQAAgD//wAA
///+/////////////f/7//r/+f/7//v/+v/6//r/+P/6//r/9//2//b/9v/2//b/9v/2
//j/+P/4//j/+f/4//n/+v/4//f/9v/1//X/9P/y//L/9f/2//b/9P/0//T/9P/1//X/
9f/0//P/8f/x//H/8v/1//X/9f/1//T/9P/1//T/8v/0//b/9f/1//X/9v/6//z//v8C
AAAAAgACAAIAAgADAAQABQAHAAYABQAEAAMABAABAAAA//8AAP3/+f/3//T/8//w/+//
7f/u/+//7//v//L/9f/1//P/8P/u/+z/7v/v/+//7v/t/+7/7v/v/+//7f/q/+r/7P/t
/+3/7f/r/+3/7f/s/+z/7//v/+//7v/t/+7/7f/v/+//7f/t//D/8P/w//D/8f/y//L/
8//z//L/8f/w//P/+f8DABEAKQBIAGwAlwDKAAABNQFaAXQBfgFnASQBvABFANb/dP8l
//3+Av8a/yv/L/8v/z7/W/9y/37/i/+c/6//wP/L/9b/3P/i/+X/4v/e/9//4v/k/+f/
6v/s//D/9P/x//D/7//u/+7/7v/u/+7/8P/y//P/9P/2//b/9v/2//X/9P/z//L/9P/0
//T/9P/2//b/9//4//b/9v/0//T/9f/1//X/9v/4//n/+v/7//n/+P/4//n/+P/4//j/
+P/5//n/+v/8//7//f/7//r//P/9/wAAAgACAAQABAAEAAQABQAHAAkACQAKAAoADAAO
ABAAEQATABUAFwAYABkAGgAbABwAHQAgACIAJQAoACkAKgArACsAKgAsACsAKgAsAC4A
MAAuACoAKgAqACoAKQAoACcAJgAjACUAKAAqACoAKgArACsAJwAmACQAIwAiACEAHgAd
ABkAFAASABEAFAARABAAEAAMAAkACQAIAAUABQAEAAAA/v8AAAAA/f/8//z//P/8//7/
/P/8//z/+//6//r/+//6//n/+P/3//v//f///wEAAAD///7//v8AAAAAAQABAP//////
/wAA/v8BAAMAAwAEAAIAAAACAAIAAwADAAEABQAGAAYABQAFAAYABgAGAAcABwAHAAcA
BQAFAAUABAAGAAYACAAGAAQABgAGAAYABQAFAAUABQACAAEAAQABAP/////+//7/AAAA
AAQABgADAAIAAgACAAAAAAAAAAAAAAAAAAAAAAAAAP7//v/+/wEAAQABAAEAAQAAAP7/
/v/9//7//v/8//3//v///wEAAgABAP///f////////8AAAMAAwADAAMAAgACAAMAAgAD
AAYACQAJAAwACwAGAAgACgAMAA4AEAAQABAAEQATABMAEwATABAADQAMAAsADAAJAAUA
AwAAAP///P/7//n/+v/7//v//P/+/wAA//8BAAAAAAAAAP3//f/8//r/+f/6//r/+///
//3/+v/6//v/+//6//n/+//9//3//P/8//////////7//f/+//3//f/9//v/+////wAA
AQACAAEAAgACAAMAAwACAAEAAAAFAAsAEQAbACkASABuAJUAwAD6ACsBSgFgAWgBUQEU
Ab4AWQDu/4j/Mf8J/wz/Jv89/0X/R/9Q/2f/gP+U/6n/vP/F/87/2//o/+z/7v/z//j/
/P/6//r/+f/5//v//P///wIAAAAAAAAAAAACAAIAAgACAAMABAAEAAQABgAGAAYABgAH
AAYABQAEAAUABgAHAAgABgAGAAcACAAKAAoACAAIAAcABwAHAAgABwAHAAcABwAKAAoA
CwANAA0ADAALAAoADQANAA4AEAARABEAEAAQABMAEwAVABYAFAAWABYAFgAYABkAGwAd
ABsAHAAcAB4AIQAkACYAKQArAC0ALgAvADIAMwA0ADUANwA4ADoAPAA9AD4APwA/AD0A
QABAAEAAQgBEAEYARABAAEAAQABAAEAAQABAAEAAPAA9AD8AQAA9ADwAPAA7ADwAPAA7
ADsAOAA3ADQAMwAxAC4ALgAvAC0AKQAnACYAJgAjACMAIgAhACEAIAAcABgAGgAaABcA
FwAYABkAGgAZABYAFQAUABMAEgASABMAFgAXABgAGQAXABcAFwAXABkAGQAZABoAHAAc
AB0AHQAdAB0AHQAeAB4AIQAjACMAIAAeABwAHgAiACMAIwAhACEAIgAiACEAIwAkACQA
JAAmACcAKAApACYAJQAkACIAIwAkACcAJgAkACYAJgAmACUAJQAlACUAJgAlACUAJQAl
ACUAJAAkACQAIgAkACQAJQAkACQAJAAiACIAIgAiACMAJAAlACYAJgAkACQAJAAkACMA
IgAhACMAJAAkACYAJwAoACgAJgAoACgAKAApACkAKQAoACcAJQAlACUAJgAnACcAJwAn
ACkAKgAsACwALAAuADAALwAsACsAKwAuAC8AMAAxADIANQA2ADcANgA3ADkAOwA+AEEA
QQBBAEEARABFAEYASABGAEYARgBEAEQARABEAEIAPwA8ADkANgA5ADwAQQBEAEQARQBF
AEYARwBIAEgASgBHAEYARwBIAEoATABKAEoASgBKAEoATABMAEwATABOAFAAUgBUAFIA
UgBSAA==
         </WaveFormData>
      </LeadData>
      <LeadData>
         <LeadByteCountTotal>10000</LeadByteCountTotal>
         <LeadTimeOffset>0</LeadTimeOffset>
         <LeadSampleCountTotal>5000</LeadSampleCountTotal>
         <LeadAmplitudeUnitsPerBit>4.88</LeadAmplitudeUnitsPerBit>
         <LeadAmplitudeUnits>��V</LeadAmplitudeUnits>
         <LeadHighLimit>2147483647</LeadHighLimit>
         <LeadLowLimit>268435456</LeadLowLimit>
         <LeadID>V5</LeadID>
         <LeadOffsetFirstSample>0</LeadOffsetFirstSample>
         <FirstSampleBaseline>0</FirstSampleBaseline>
         <LeadSampleSize>2</LeadSampleSize>
         <LeadOff>FALSE</LeadOff>
         <BaselineSway>FALSE</BaselineSway>
         <ExcessiveACNoise>FALSE</ExcessiveACNoise>
         <MuscleNoise>TRUE</MuscleNoise>
         <LeadDataCRC32>1577293816</LeadDataCRC32>
         <WaveFormData>
AgACAAIAAgAFAAYABwAIAAoACwANAA4ADQANAAwACAAGAAUABAADAAEA/f/6//n/9f/z
//P/8//1//b/9v/4//r//f/9//z/+v/4//j/+f/3//f/9v/1//L/8P/v/+//8v/y//P/
9P/0//P/8v/x//P/8//z//P/8//0//T/9P/0//b/9v/2//T/8v/y//P/9f/1//X/9v/2
//X/9f/1//v//P/+/////v8AAAgAGAAuAEwAdACiANgAEQFCAWYBegF8AVYBDgGwAEwA
7/+Y/1r/S/9W/2D/ZP9k/2b/cP+C/5j/p/+0/8T/0P/W/9z/4v/m/+j/7f/u/+3/7f/t
/+7/8f/z//X/9v/2//X/9v/1//X/9f/2//b/+P/4//f/9//4//j/+f/5//v/+//7//v/
+//7//v/+f/8//3//v////3//P/7//r/+v/6//r/+P/7//z/+//+//7//f/8//v/+f/5
//n/+v/9//3//f/9/////////wEAAwAEAAgACAAHAAYABQAEAAgACgALAA0ADAANAA4A
DgAOABAAEgASABUAFwAZABsAHAAcABwAHQAgACAAIgAjACYAKgAqACgALAAsAC4ALwAu
AC0AKwApACsALAAsACwALQAtAC4ALwAtAC0ALgAuACwAKgAoACYAJgAlACUAJQAmACQA
JAAjAB8AGwAbABsAGQAZABgAFQARAA8ADwAPABEADQAMAAkACgAKAAgABQADAAUABQAF
AAQABAACAAIAAAD//////f/+////AAABAAAAAgACAAIABQAEAAEAAgACAAQABAADAP//
////////AgAFAAcACgAIAAcABQAHAAgACAAIAAgACAAIAAgACAAGAAYABgAGAAYABgAH
AAcACQAIAAgABwAGAAYABQAEAAUABQAGAAgABAADAAMABQADAAMABAAEAAMAAgABAP//
/////wMABQAEAAEAAQADAAAA///+//z///8AAAEAAwABAP////////7//f/8//v//f/9
//z//P/7//v/+f/4//r/+//7//z//f/9//3//f/9//3//f/+//7//v///////////wEA
AgAEAAcACAAJAAoADAALAAsADAAKAAoACwALAAgABwAHAAcABwADAP///P/5//f/9f/1
//f/9//4//j/+v/8///////7//f/8//x//H/8f/x//D/8f/x//L/9P/0//P/8f/w//D/
8f/x//H/8v/z//T/9f/0//P/8//y//L/8v/0//T/9P/0//L/8v/1//X/9f/1//X/9f/0
//T/9//3//b/9v/3//b/8v/6/wwAIgA8AF4AhAC2AO8AHgFCAVwBZgFQARoBxgBmAA0A
tv9s/0n/TP9c/2j/aP9g/2b/eP+Q/6P/qv+w/8L/0v/Y/9j/2P/g/+X/5v/o/+n/6v/s
/+v/6//r/+r/6//r/+3/7f/u/+//8f/y//L/8v/x//H/8v/y//P/8//1//X/9f/1//X/
9f/1//P/8//z//P/8//z//L/8f/w//L/9P/2//b/9f/0//H/8v/z//P/8//z//P/8//z
//T/8//z//P/8//3//f/9//5//j/+P/7//r/+v/6//r/+v/5//r/+v/7//3///8BAAIA
AgAEAAYABgAHAAkACwANAA4ADgAOAA8AEAAQABIAEwAVABgAFwAUABYAFgAYABkAGgAb
ABsAGwAXABYAFAASABUAFQAWABcAFgAVABUAFAASABIAEgASABAADwAPAA8AEQAOAA0A
CwAJAAUABQAFAAMAAQD+//n/9v/1//b/9//5//X/9P/x/+3/7P/p/+X/5//p/+n/6f/q
/+r/6P/o/+b/5f/l/+P/5v/n/+j/6f/p/+r/6f/o/+n/5v/h/+D/4v/m/+j/6f/p/+n/
6f/p/+j/6f/p/+r/6f/p/+j/6//s/+z/7P/s/+7/7v/u/+7/8P/w//D/8P/v/+7/7v/t
/+z/6v/p/+f/6f/s/+7/8P/u/+3/7f/u/+7/7f/t/+//7P/r/+v/6v/q/+r/6v/p/+f/
5//r/+3/6v/n/+f/6f/n/+f/5//m/+j/6P/o/+n/6f/n/+f/5//l/+X/5f/l/+X/5f/k
/+T/5//p/+n/6v/n/+f/5v/m/+f/5//n/+f/6P/p/+r/7P/s/+z/7f/t/+3/7//x//L/
9v/2//b/9v/2//b/9f/1//b/9v/2//f/9//0//P/8//z//H/7f/p/+b/6P/n/+b/5//l
/+X/5v/m/+r/7P/v/+//7v/r/+j/5//p/+n/6f/o/+X/4//i/+L/5P/l/+X/5v/k/+X/
5f/l/+T/4//i/+H/4v/j/+X/5v/o/+j/6v/q/+v/7P/r/+z/7P/r/+r/6f/s/+3/7f/u
/+3/7f/s/+z/6f/s//L//v8QACgASABsAJwA2AANATABSgFkAWQBOAHuAJIAMgDV/4T/
Uv9L/1j/Zv9o/2T/ZP9u/37/kP+f/6r/tP/A/8r/2P/g/+D/4P/j/+T/4v/j/+T/5v/n
/+n/6//s/+r/6f/q/+n/6v/r/+3/7v/z//T/9P/1//X/9P/0//P/8//z//P/8//z//P/
8//x//L/8f/w/+//8v/y//L/8v/z//T/9f/0//b/9v/0//b/9v/1//T/8//0//X/9v/4
//f/9//3//f/+f/5//n/+//9//7/AgACAAEAAAD///7/AQAEAAYACQAKAAsADAAMAA0A
DgAPAA4ADwARABMAFQAaABoAGgAbAB0AHgAhACMAIwAmACUAIgAnACgAKwAtACsAKwAq
ACkAKgAqACkAKAAqACkAKQApACcAJwAoACgAKAAoACgAKAApACkAKgArACgAJAAiAB8A
HQAbAB0AHwAcABsAGQAVAA8ADQANAA0ADgALAAsACQAKAAoACAAFAAMABQAFAAUACAAI
AAYABgAHAAcACAAHAAYABQAEAAMAAQACAAEAAAAFAAYABQAIAAcACgALAAsABwAHAAcA
BwAFAAcACAAKAAoACwALAA8AEAAQABAAEAANAAwACwAKAAsADAANAA4AEQASABQAFQAS
ABAADwANAA0ADgAOAA4ADQANAA4AEAAQAA8ADwARAA0ACwAKAAgACAAIAAgABwAJAAkA
DQAPAAwACQAJAAsACwALAAsACgAHAAYABQAFAAgABwAIAAkACwALAAsACwALAAsACgAK
AAkACQAHAAYABAAFAAUABgAIAAkACgALAA8ADwANAA4ADgAPABAAEQASABUAFQAWABgA
GAAYABkAGQAYABcAFwAXABMADQAHAAIAAwADAAMABQAIAAkACwAMAAwADAANAAsADQAL
AAkACQAIAAcABgAEAAMAAQAAAAAAAAD///3//P///wEAAgADAAUABQAFAAUABAADAAMA
AgABAAAAAQAAAAMABAADAAQABQAFAAUABQAEAAUABQAGAAcABwAGAAYABwAMABIAGAAk
ADgAVAB+ALAA4gAdAVABeAGWAaQBjAFKAeoAggAlAMb/dv9b/2j/dP90/3T/dP96/4z/
ov+x/7j/xv/U/+D/6P/q/+z/8P/z//r/+P/5//r//P/6//v//P/8//z/+//8//v//v//
/wEAAgAEAAQAAwADAAIAAgADAAMAAQABAAEAAQABAAEAAQD//wMAAwADAAMAAgACAAIA
AgACAAIAAgAAAAQABAACAAQAAgABAAAA//8BAAMABQAIAAgABwAGAAUACQAJAAkACwAH
AAYACAAGAAYABgAGAAYACQAMAA4AEQAQABEAEgASABIAFAAWABYAFwAZABsAHQAeAB4A
HgAfACEAIgAlACcAKgAuAC4ALAAsACwALgAvAC4ALwAvAC8ALgAuAC0ALAAtAC0ALgAv
AC8ALwAwADAALQAsACsAKgAqACkAKQApACsAKAAnACUAIQAdAB0AHQAbABsAGgAXABUA
EwATABMAEgANAAsABwAIAAgABgADAAAAAQAAAP//AwAEAAMABAAEAAMAAwABAAAA///+
//3/AAACAAIAAgACAAAA/P/8////AgADAAMAAQABAAEAAQABAAMABAAGAAQAAwABAAMA
CAAIAAgACAAIAAgACAAIAAYABgAGAAYABQAEAAQAAwAGAAYABwAHAAUABgAGAAYABAAD
AAMABAAFAAUABgAJAAYABQAFAAQAAgACAAIAAQD/////AwAFAAIA/////wEAAQABAAEA
AAD+//7//v///wEA/////////////////////////v/+//3//f/7//r//P/9//3//v/9
//3//f/9//v/+//7//z/+v/6//v/+////////f/8/wAABAAIAAUAAgAEAAYACAAKAAsA
CwAMAA4ADAAMAA0ADQAKAAkACQAJAAoABwAEAAIA/v/7//j/9//4//n/+//8//z//v8B
AAEAAAD9//r/+f/5//n/+f/4//X/8//y//L/9P/1//X/9v/z//P/8v/x//P/8//z//P/
9f/1//b/9v/0//T/9v/2//f/+P/3//j/+P/3//b/9f/2//f/9//4//f/9//2//b///8A
AP7/BAAUACgASABwAJYAxAADAToBXgF6AYgBcAEsAdIAcgAVALb/av9N/1L/Xv9k/2D/
XP9m/3z/jv+b/6b/tv/E/87/2P/g/+D/3v/j/+r/7P/t/+7/8P/u/+//8P/w/+//7//x
//H/7//v//D/8P/z//T/9P/1//T/9P/1//X/9//3//f/9//5//n/+f/3//f/9//3//f/
9v/2//b/9v/4//j/+P/2//r/+v/4//r/+v/5//j/9//5//n/+f/6//v/+//7//v//P/7
//r/+//6//r//f/8//7//v/+//7/AgAEAAUABwAHAAcABwAGAAoADAAOAA4ADQAPABEA
EwAYABgAGAAZABgAGAAaABsAHAAgACAAHgAiACIAJAAlACcAKQAqACsAJwAmACQAIgAk
ACMAIwAjACEAIQAiACIAIgAiACIAIgAgAB8AHwAfAB8AHAAbABkAFQARABEAEQARABEA
EAANAAkABwAHAAcABwADAAIA/////wAA///9//z//f/8//v//P/8//r/+v/8//v/+//5
//n/+f/5//n/+f/6//n/+P/4//b/8v/y//T/+P/6//v/9//3//f/9//4//v//f8AAP3/
+//4//n/+v/6//r/+v/8//z//P/8//7//v/+//7//f/8//z/+//9//z//P/7//r/+v/5
//j/+v/7//3/AAD9//v/+v/7//j/9//3//b/9//4//n/+f/2//X/+P/5//T/8f/x//P/
8v/z//T/9P/y//L/8v/z//L/7//u/+3/7//v/+//7//t/+3/7P/s/+3/7f/r/+r/6//t
/+7/8P/v/+//7//v/+//7//v//D/8v/y//P/8//3//n/9v/0//T/9P/0//j/+f/7//7/
/f/8//z/+//4//f/9//3//X/8f/t/+r/6//p/+f/5//l/+X/5v/m/+n/7P/w//H/7f/p
/+X/4//l/+X/5f/k/+T/4//j/+T/5P/j/+H/4P/i/+P/4//j/+P/4//j/+P/4v/h/+H/
4P/h/+L/5f/m/+b/5v/k/+T/4//j/+P/4//i/+P/4//k/+X/5f/k/+T/5f/m/+r/9v8K
ACYASgByAKIA2gAPATQBUgFgAUwBGgHMAG4AEAC5/2j/Ov83/0r/WP9c/1j/XP9u/4b/
lP+b/6T/sv++/8L/yP/O/9L/0v/T/9j/2//d/9//4v/g/+H/4v/i/+X/5f/n/+f/5v/l
/+X/5P/o/+j/5//n/+j/6P/p/+n/6//r/+v/6//o/+f/5v/j/+b/5//o/+n/6//s/+3/
7v/t/+z/6//o/+z/7P/q/+z/7//v/+//7//v/+//7//w/+//7//v/+//7//v/+//8f/x
//L/9v/2//T/9P/0//T/+P/6//v//f///wEAAwAEAAQABgAIAAgACwANAA8AEQATABIA
EQARABIAEgAUABUAGgAeAB4AHAAeAB4AIAAhACAAIQAhACEAIgAiACEAIAAhACEAIgAj
ACIAIQAhACAAHQAcABsAGgAaABsAHQAfAB8AHAAbABkAFQARABEAEQAPAA8ADgALAAgA
BwAIAAkACAADAAEA/f/8//z/+v/3//n/+//7//v//v/+//z//P/+//3//f/7//7///8A
AAEA///+//v/+P/8//r/9v/2//r//v8AAAEA/f/9//3//f/9////AAACAAMAAwACAAUA
BwAGAAUABAAEAAQABAAEAAUABgAHAAgABwAGAAYABQAGAAYABwAHAAYABgAFAAQABAAF
AAcACgAGAAUABQAHAAQAAwADAAIAAwAEAAUABQABAP//AQABAP///f/+/wEAAAABAAIA
AgAEAAQABAAFAAUAAwADAAMAAwADAAMAAwABAAEAAAAAAAIAAwACAAIAAAABAAEAAgAD
AAMAAwADAAMAAwADAAQABAAEAAUABQAIAAkACAAIAAoACAAKAAwADgAQABIAEQARABIA
EgASABMAEwASABEAEQARAA8ACwAHAAQABgAFAAQABQADAAMABAAEAAYACAALAAsACQAF
AAEA//8BAAEAAQAAAP3/+//6//r/+f/5//j/+P/6//v/+//7//7///8AAAEAAAD/////
/v/+//7/AAAAAP///v/7//r//f/9//3//f8AAAEAAQACAAIAAQD///7/AQACAAQAEgAo
AEIAZACSAMQAAAE1AV4BfgGSAYoBWgEIAaAAQADf/4j/WP9X/2j/cv9w/2b/ZP9w/4j/
nP+p/7T/xP/U/9j/2P/e/+T/5v/r//D/7v/t/+z/7P/q/+v/7P/s/+//7//x//H/8f/x
//L/8v/0//T/8//z//L/8v/z//P/8P/v/+7/7f/u/+//8P/v//H/8f/x//H/7//u/+3/
7P/u/+7/7v/s/+z/7P/q/+z/7//v/+//7//t/+3/7f/u/+7/7f/s/+v/7//v/+//8f/u
/+7/8f/w//H/8v/z//T/9f/2//b/9//6//v//P/8//z//v8AAAAA//8BAAMABQALAAwA
DQAPAA8ADgAPAA8AEgAWABYAFAAYABgAGgAbABsAGwAaABkAGwAcABwAHAAcABsAGwAb
ABoAGQAZABgAGQAaABsAHAAXABUAFAATABUAFAAVABUADwALAAsACwAKAAkABwADAAAA
//8AAAEAAQD9//z/+f/2//b/9P/x//P/9f/1//X/9P/0//L/8v/y//H/8f/v/+//7//v
/+//8v/0//T/9P/2//T/8P/w//H/9P/1//X/8//z//P/8//z//X/9v/4//j/9//1//f/
+v/6//r/+v/8//z//P/8//v/+v/5//j/9v/2//f/9//5//r//P/9//z//P/7//r/9v/1
//X/9v/3//f/+P/7//r/+f/5//j/+P/4//j/9//2//X/+P/5//T/8f/x//P/8//z//P/
8v/0//T/9P/1//T/8f/w/+//8P/x//L/8//z//P/8v/y//T/9f/0//T/8//z//L/8v/x
//H/8f/x//H/8f/x//L/8P/w//H/8f/0//X/9P/0//j/+v/6//j/+v/6//r/+v/9//3/
/v8AAAIAAgADAAMA/v/9//3//f/+//v/+P/2//X/8//x//H/8P/v/+//7v/x//T/+P/5
//b/8//w/+//7f/t/+3/7P/r/+n/6P/o/+n/6f/o/+j/6v/r/+v/6//p/+n/6f/p/+n/
6f/q/+r/6v/q/+z/7P/s/+z/6v/q/+n/6f/p/+n/6//t/+7/8P/z//P/8v/y//H/7P/0
/wAACgAcADoAYgCOAMAA+QAyAVwBfAGIAXABNAHeAHgAEQCy/2j/R/9O/1z/Xv9c/1T/
WP9u/4j/mf+g/6z/uv/G/8z/0v/a/+D/4//k/+H/4f/h/+L/4v/j/+T/5P/o/+n/7P/t
/+3/7f/u/+7/7//u/+z/6//s/+z/7f/t/+//7//v/+//7f/t/+3/6//r/+v/6//r/+3/
7v/v//D/7v/u/+7/7P/s/+z/6v/s/+7/7//w//H/8P/v/+7/7v/x//H/8f/x//P/8//z
//X/8v/y//X/9P/1//b/9//4//f/+P/4//n/+//9////AAACAAQABgAGAAUABwAJAAsA
DgAOAA4ADwAOAA4AEAARABQAGAAYABYAGQAaAB0AHwAeAB8AHwAfAB0AHAAaABgAGgAZ
ABkAGQAYABcAFwAWABgAGAAYABgAFAATABMAEwARAA4ADQALAAoABwAIAAkABgAFAAMA
///9//v/+//7//r/9f/z/+//8f/y//H/7//v//H/8f/x/+//7v/r/+r/6v/p/+n/5//o
/+n/6v/r/+r/7P/s/+z/6//o/+P/4v/m/+r/7P/t/+3/7f/t/+3/6//t/+7/8P/u/+3/
6//t/+7/7v/u/+7/7v/u/+7/7v/x//L/8//0//P/8v/y//H/7//u/+7/7f/t/+7/7v/u
/+3/7f/u//D/7f/r/+r/6//p/+n/6v/q/+r/6v/q/+n/6f/p/+3/7//r/+f/5v/n/+j/
6f/q/+r/6v/q/+r/6//q/+f/5v/l/+X/5f/l/+X/5v/n/+f/6P/n/+f/5f/k/+L/4//j
/+T/5//n/+f/5//l/+X/5f/m/+T/5P/l/+X/6f/p/+f/5v/l/+b/5//p/+f/5//l/+n/
5//n/+n/6f/p/+n/6f/p//P/8P/u/+7/7v/u/+7/7//v//D/8v/z//T/9v/3//L/8f/x
//H/8f/t/+n/5v/l/+P/4f/h/+H/4f/i/+L/4//k/+b/5f/l/+P/4f/h/+P/4//j/+L/
4P/d/9v/2v/Z/9n/2P/Y/9r/2//b/9v/2f/Z/9n/2f/Z/9n/2v/a/9j/2P/a/9r/3P/c
/9r/2v/d/93/3f/d/9v/2//a/9r/3f/d/9z/3P/f/97/3v/o//r/DgAuAFYAggC2AO0A
FAEyAUwBUAEuAeoAkAAyANf/fv88/yv/Ov9E/0b/Qv9G/1j/cv9+/4X/lP+k/6r/tv/C
/8L/wv/K/8//zv/O/8//0P/S/9D/0f/S/9L/0v/R/9L/0f/T/9P/1P/U/9j/2P/X/9f/
2v/a/9v/2//b/9v/2//b/9n/2f/Z/9f/2//b/9v/2//a/9r/2v/a/9z/3P/c/9r/3P/c
/9r/3P/f/9//3//f/93/3f/d/97/3P/b/9r/2f/d/9//4f/l/+f/6P/s/+z/6v/q/+r/
6v/p/+r/6v/r/+7/7//w//D/8v/0//b/9v/3//n/+//9/wAAAAAAAAEAAAAAAAIAAwAI
AAwADAAKAAwADAAOAA8AEAARABEAEQAQABAADwAOABEAEQASABMAEAAPAA8ADgAOAA4A
DgAOAA4ADQANAA0ADwAMAAsACQAHAAMAAwADAAIAAQD///v/9f/z//P/8//0//H/8f/v
//D/8P/u/+v/6v/r/+r/6f/q/+r/6P/o/+r/6f/p/+f/6f/p/+n/6f/o/+r/6v/q/+7/
7P/o/+j/6f/s/+3/7f/q/+n/6P/n/+r/7f/v//L/7v/t/+v/7f/y//L/8v/y//H/8P/v
/+7/7v/u/+7/7v/v//D/8v/z//H/8P/w/+//8f/y//L/8v/w/+//7//w/+7/7f/t/+//
7f/t/+7/7v/u/+7/7v/t/+z/6//u/+//7f/r/+z/7//v/+//7//u/+z/7P/s/+3/6//p
/+n/6f/r/+v/6//r/+n/6f/o/+j/6//r/+n/6P/o/+n/6f/q/+v/6//r/+v/6//r/+v/
7P/s/+z/7f/t/+3/7f/r/+r/7P/u//D/8//x/+v/6//w//L/9P/2//j/9v/1//X/9v/5
//r//P/9//r/+f/5//n/+//3//P/8P/u/+v/6P/n/+f/5//o/+j/6//u//L/8//w/+3/
6v/p/+v/6//r/+r/5//l/+T/5P/k/+P/4f/g/+T/5//p/+v/6f/p/+n/6f/o/+f/5//m
/+f/6P/r/+z/6f/o/+X/5P/l/+X/5f/l/+j/6//t//D/7//v/+7/7v/r/+7/9v/8/wgA
IgBEAGwAkgDEAP0ALgFWAXIBegFcARwBxABiAP3/nP9c/0//WP9c/2T/ZP9e/2b/fP+O
/53/qP+0/7z/xv/Q/9T/2P/g/+X/5P/j/+P/4//k/+b/5//o/+j/6//r/+3/7f/u/+//
8f/y//H/7v/q/+f/6v/s/+//8f/v/+//7//v//D/8f/y//H/8v/x//D/7//z//T/9f/2
//P/8v/x/+7/8v/y//D/8v/z//P/8//z//b/9//4//r/+P/3//b/9f/1//X/9f/3//X/
9v/6//r//v8AAAIABAAEAAQAAwADAAQABQAGAAYACQAMAA8AEAAQABEAEgATABcAGAAZ
ABsAGgAaABwAHQAfACIAIQAeACEAIgAlACcAKgArACsAKwAnACYAJAAiACQAIwAjACMA
IgAhACEAIAAiACIAIgAiACEAIQAiACMAIAAcABoAFwAVABMAFQAXABUAFQAUABEACwAJ
AAkACQAJAAUABAABAAIAAgAAAP3/+v/7//r/+f/6//r/+P/4//n/+f/6//n/+v/7//z/
/f/9//7//f/8/wAA/v/6//r/+v/8//z/+//7//v/+//7//3///8AAAIA/v/9//v//f8B
AAIAAwAEAAQABAAEAAQAAQAAAP///v///wAAAgADAAEAAAAAAP//AAACAAMABAACAAEA
AQACAAAA/////wEA/P/7//v/+v/8//z//P/7//r/+f/8//3/+v/3//f/+f/5//n/+f/4
//r/+v/6//v//P/7//z//f/8//v/+v/5//f/9//2//b/+P/5//j/+P/2//f/9//4//n/
+f/5//n/9v/1//T/9P/1//b/+P/5//j/9//0//L/8P/y//T/9//5//n/9//7//3//f8B
AAAAAgACAAIAAgADAAMABAAGAAUABAAEAAMAAgABAAEAAQADAP//+//4//f/9f/z//P/
8f/x//L/8v/y//T/9//3//T/8f/u/+3/7v/v//D/8P/w/+//7//w//D/7//t/+z/7P/t
/+3/7f/r/+v/6//r/+v/6//s/+z/6v/q/+z/7P/u/+7/7P/s/+//7//v/+//8f/z//T/
9v/5//v//P/+/wEABAAMABgALgBKAGwAmADKAAIBOQFmAYYBlgGKAVYB+ACMACoAz/+A
/1r/W/9o/3D/bv9o/2z/gP+S/5z/o/+w/8L/0P/a/+L/6P/q/+z/6f/m/+f/6f/r/+7/
7//x//P/9P/0//P/9P/z//L/8f/x//D/8//0//T/9f/4//j/+f/5//j/9//2//X/9f/1
//X/8//3//f/9//3//f/9v/1//T/9v/2//b/9P/5//r/+f/8//r/+f/4//f/9//3//f/
+P/5//n/+f/5//n/+f/5//v/+f/6//7//v/+//7//v/+/wEAAgACAAMABAAFAAYABgAI
AAoADAAMAA0ADwARABMAFAAUABQAFQAZABoAHQAfACEAJAAjACAAIAAgACIAIwAkACUA
JQAlACIAIgAhACAAHgAdAB0AHQAeAB8AIQAiACIAIgAiACIAHgAdAB0AHQAdABoAGQAX
ABEADQANAA0ADwAPAA4ACwAHAAUABQAFAAUAAQAAAP3//P/8//r/9//3//n/+f/5//r/
+v/4//j/9v/1//X/8//x//H/8f/x//X/+P/5//r/+//4//P/8v/0//j/+v/7//f/9//3
//f/9f/3//j/+v/4//f/9f/3//n/+P/3//b/+f/6//v//P/6//r/+v/6//z//P/9//3/
+//6//r/+f/7//z//P/8//v/+//8//7/+v/5//n/+//4//f/9//2//T/9P/0//P/9v/3
//z////6//f/9//5//X/9f/1//T/9P/0//T/9f/1//P/8//z//X/9f/1//X/9f/1//T/
9P/z//P/8f/w//L/8//z//T/8//z//P/8//z//P/8//0//b/9v/3//f/+P/3//T/8v/z
//b/+f/9/////f/4//v//P/9//7/AAD/////AAACAAIAAwADAAAA///////////7//f/
9P/x/+//7f/t/+3/7f/u/+7/7//w//L/8f/y//H/8P/x//D/7//u/+z/7P/r/+v/7P/t
/+3/7P/s/+n/6f/o/+f/6P/p/+r/6//r/+v/7P/s/+r/6v/s/+z/6v/q/+j/6P/s/+3/
7v/v/+7/7//v//D/8P/v/+3/7P/v//T/+v8AAA4ALABUAHgApgDiABUBOgFYAWoBXAEo
AdwAfgAcALn/aP9A/z//UP9e/2D/XP9e/27/gv+U/6P/tP+6/8D/zP/W/9r/3P/g/+P/
5v/j/+P/4//k/+X/5//p/+r/6v/p/+r/6f/p/+n/6v/q/+z/7P/r/+v/7v/u/+//7//u
/+3/7P/r/+z/7f/u/+3/7f/t/+3/7f/w//D/8P/w/+7/7v/u/+z/8P/w/+7/8P/z//P/
8//z//H/8f/x//L/9f/1//X/9f/3//f/9//5//n/+v/+//7//P/8//z//P///wAAAAAB
AAAAAQACAAIABQAIAAsADAANAA8AEQATABYAFgAWABcAGQAaAB0AHwAhACQAIwAgACAA
IAAiACMAJAAlACUAJQAkACQAIwAiACQAIwAjACMAIwAjACQAJAAjACIAIQAgAB8AHwAg
ACEAHwAcABsAGQAWABMAFAAVABMAEwASAA8ADgANAA4ADwANAAkACAAFAAQABAACAP//
AAADAAQABQADAAIA///+/wAA//////3//v///wAAAQABAAIAAQAAAAMAAgD//wAAAwAG
AAcABwAFAAUABQAFAAcACQAKAAwACQAHAAQABQAJAAoACwAMAAsACgAJAAgACQAKAAsA
DAANAA4AEAARABAADgANAAsADAAOAA8AEAANAA0ADgAQAA4ADQANAA8ADgANAA0ADAAM
AAwADAALAAkACQANAA8ADQALAAwADwALAAsACwAKAA0ADgAPABEAEQAPAA8ADwAOAA0A
DAALAA4ADwAPABAAEwATABEAEAASABMAEwAUABQAEwASABEAEQARABEAEgASABIAEwAT
ABcAFwAVABQAFAAWABgAGwAaABkAFgAZABoAGwAeAB8AIAAhACIAIwAiACIAIwAlACkA
KQApACsALgAwAC8ALwAvADAAMAAwADIAMgAwADAAKQAmACQAJAApACsALAAtACwALgAw
ADIANQA1ADMAMwAyADEAMwA1ADYANwA2ADQANAA0ADQANQA2ADcAOAA7ADwAPQA+ADwA
PAA8AA==
         </WaveFormData>
      </LeadData>
      <LeadData>
         <LeadByteCountTotal>10000</LeadByteCountTotal>
         <LeadTimeOffset>0</LeadTimeOffset>
         <LeadSampleCountTotal>5000</LeadSampleCountTotal>
         <LeadAmplitudeUnitsPerBit>4.88</LeadAmplitudeUnitsPerBit>
         <LeadAmplitudeUnits>��V</LeadAmplitudeUnits>
         <LeadHighLimit>2147483647</LeadHighLimit>
         <LeadLowLimit>268435456</LeadLowLimit>
         <LeadID>V6</LeadID>
         <LeadOffsetFirstSample>0</LeadOffsetFirstSample>
         <FirstSampleBaseline>0</FirstSampleBaseline>
         <LeadSampleSize>2</LeadSampleSize>
         <LeadOff>FALSE</LeadOff>
         <BaselineSway>FALSE</BaselineSway>
         <ExcessiveACNoise>FALSE</ExcessiveACNoise>
         <MuscleNoise>TRUE</MuscleNoise>
         <LeadDataCRC32>789296292</LeadDataCRC32>
         <WaveFormData>
BAAEAAQABAAFAAYABwAIAAoACwAMAA4ADQANAAwACgAGAAUABQAFAAUAAgABAAEA/v/6
//j/9//5//r/+//8////AAAAAP/////+//z//f/7//r/+f/4//X/9P/z//L/9P/z//T/
9v/3//b/9f/0//f/9//2//T/9v/2//b/9v/3//n/+f/5//f/9f/0//P/9f/2//b/9v/1
//X/9f/2//z//P/9/////P/8/wEADQAcADEATQBvAJoAxwDuAA0BIgEpARcB7wC5AH4A
QgADANT/xP/E/8T/wP+4/7H/rf+2/8X/z//W/97/5f/o/+n/7v/x//D/9f/1//P/8v/y
//L/9P/1//X/9f/1//P/8//z//P/8//0//X/9v/2//b/9v/2//f/9//4//r/+f/3//f/
+f/6//r/+//+//7/+v/6//n/+f/6//r/+v/6//r/+f/7//v/+//8//z//P/8//v/+f/5
//r/+v/8//n/+f/5//r//P/+//7//P8AAAIAAgAAAP///////wMABQAFAAUABQAFAAYA
BgAGAAYACAAJAAwADQAQABEADwASABIAEwAUABYAFwAaABwAHAAeACEAIwAjACMAIwAi
ACMAIgAgACEAIgAjACQAJQAnACcAJwAmACYAJgAmACIAIQAgAB8AIQAgACAAIQAiACEA
IAAgABsAFwAXABgAGAAVABIAEAAPAA0ADwAPAA8ADgANAAsACAAIAAgABgAEAAgACQAJ
AAgABgAFAAUABgACAAEAAAABAAIAAwACAAQABAADAAMABQAFAAUABAACAAUABQAFAAIA
AgACAAIABQAIAAoACwALAAoACAAIAAkACgAKAAkACQAJAAkACQAHAAcABwAHAAgACAAI
AAgACgAIAAgACAAHAAcABgAFAAUABgAHAAgABgAGAAYABgAGAAcACAAJAAgABgAFAAQA
BQAEAAcACAAJAAkACQAJAAYABQAEAAMABAAFAAYACAAGAAYABAAEAAIAAgACAAMABQAD
AAIAAgAAAAAA///+/wAAAAAAAP//AAACAAMABAADAAMAAwAEAAQABAAEAAQABAAEAAYA
BgAGAAgACgAMAA4AEAAPAA8ADwAPAA4ADgANAA4ADAALAAsACwAJAAYABQADAAEA/v/9
////AAAAAAAAAAAFAAYABgACAAAA/f/5//v/+//6//n/+v/6//z//v/8//v/+f/5//j/
+v/6//r/+//9//7//v/8//7//v/+//z//f/////////+//3//f//////AAAAAP/////+
//3/AAAAAAAA///9//z/+P/9/w0AHAAxAEkAZQCKALkA3gD9ABgBIwEbAf0AywCQAFwA
IQDq/8z/xv/K/87/yP+5/7P/vP/N/9n/2P/a/+X/8v/1//D/7//2//n/+f/6//r/+//8
//r/+//7//v//f/7//v/+//8//3///8BAAAAAAAAAAAAAAABAAEAAgAEAAMAAQABAAEA
AgACAAMABAAEAAAAAAABAAEAAgACAAQABgAIAAkACAAHAAYABgAFAAYABwAHAAcABwAI
AAgACgAHAAcABwAKAAwADgAOAAsADgAPAA4ADgANAA0ADQAOAA8ADgANABAAEQATABQA
FgAWABgAGQAYABkAHAAdAB8AIgAiACMAIgAkACUAKAApACgAKQArACsAKwArACsALAAv
ADAAMAAvAC4ALQAsAC4AMQAyADMALgAuAC4ALgAvAC8ALwAvAC0ALAAsAC0ALQArACkA
KAAnACMAIwAkACMAHwAbABgAGQAXABkAGQAXABYAFQATAA8ADgANAAoACgAOAA8ADwAQ
AA4ADQANAA0ACgAKAAoACwAMAA0ADAAOAA4ADQANAAwACwAKAAgACgANAA0ADQAOAA4A
DgAOAA0ADgAOAA0ADgAOAA0ADgAPABAAEAAPABAAEQASABMAEwATABMAEwARABAADwAO
AAwACgAKAAoACwANAA4ADwAMAAwADAAMAA4ADgAOAA4ADQANAA0ADQAPAA4ADgAOAAwA
CgAMAAwACQAJAAkACQAJAAkACQAJAAkACQAJAAoACgAKAAgACAAGAAYABgAHAAUAAwAC
AAIABgAIAAkACgAJAAgABwAFAAMABAAEAAQABgAHAAgACgAIAAgACAAIAAYACAAKAAwA
DgAQABAAEAAQABAADwAPAA8AEAAQABEAEQAOAAwACwALAAkABwAEAAMABAADAAEAAQAA
AAAA///+/wAABQAGAAYABQAEAAIA/////////v/9//z/+v/6//r/+//7//r/+//6//z/
/P/8//n/+f/4//b/9f/4//n/+v/8//3//////////v/9//3/+//7//z//P/8//3//f/9
//z//P/8//v/9//4//z/BwARACIAOQBTAHcApgDPAOoAAwEcASMBDQHlALEAdgA2APv/
1P/I/8r/zP/I/7z/s/+x/7r/x//P/9T/2P/d/+L/7f/y/+//7v/x//H/7v/u/+//8P/y
//P/8//z//T/8f/w/+//8P/x//P/9f/3//j/+f/6//n/+f/4//j/+P/3//X/9f/z//T/
9P/1//f/9v/x//D/8v/z//X/9v/4//j/+P/3//f/9//3//j/9v/2//b/9f/0//X/9//4
//r/9//3//f/9v/4//r/+v/4//z//v/+//r/+f/5//n//P///wAAAQADAAMABAAEAAUA
BAAFAAUABAAFAAgACQALAA4ADgAPABAAEgATABYAFQAUABUAFwAYABkAGgAbABsAHQAd
ABwAHAAcABwAHAAbAB0AHQAdABoAGgAaABoAGwAbABsAGwAdABwAHAAdABoAFwAUABIA
EgAPABAAEgASAA8ADAAKAAgABQAGAAUAAwACAAEA///+//7//v/8//n//P/8//v/+//6
//r/+/////z//P/8//r/+v/6//j/+f/4//b/9f/3//n/+//8//v//f/8//v/+v/6//r/
+v/5//r/+v/5//v//P/8//7///8AAAAA///8//v/+v/5//v/+//7//v//v/+//7//v/8
//r/+v/6//j/+f/5//n/+v/6//r/+v/6//r/+v/6//j/9//2//X/8//y//L/8v/1//T/
9//4//b/9f/0//P/8f/x//H/8f/w/+//7v/u/+//8P/v//D/8v/y//L/8//1//P/8v/y
//L/8v/x//D/7//u/+3/6//s/+7/7//w//H/8//z//L/8v/z//T/9f/2//f/9//4//n/
+v/6//v/+//6//j/9//3//X/8f/s/+n/6v/p/+f/5//p/+z/7v/w/+7/8f/w/+7/7//u
/+z/6f/n/+f/5v/l/+L/4P/g/+D/4P/f/93/3f/g/+L/4v/i/+L/4//j/+L/3v/g/+D/
4P/f/9//4P/f/+D/4P/g/+H/4//j/+T/5P/j/+P/4v/h/+T/5P/k/+P/4f/m/+r/7f/1
/wIAFQAzAFcAfgCrANQA9QAQASEBGQH3AL0AggBKAAkAzv+2/7j/uP+y/6j/nf+Z/6D/
sf+5/7r/wP/H/87/0f/S/9X/1v/X/9v/2v/a/9v/3P/a/9v/2//b/9z/2f/Y/9f/2v/b
/93/3//g/+D/4P/g/97/3//f/+D/3v/d/9v/2//b/9z/3P/d/+L/4v/e/97/3//f/+D/
4P/e/97/3v/d/97/3//g/+L/3//e/93/2//d/9//4v/k/+b/4//j/+P/5P/m/+j/6P/i
/+T/5P/i/+H/4f/i/+P/6P/r/+z/7f/v/+//8P/w//H/8P/x//H/9P/1//j/+f/3//r/
+v/7//3/AAACAAYACAAIAAoADQANAA0ADQANAA0ADwAPAA4ADgAOAA4ADgAPABEAEQAR
AA8AEAARABIAEAAPAA4ADQAPAA4ADgAPABEADwANAAwACQAFAAUABgAIAAUAAgAAAP3/
+//9//3/+//6//n/9//2//b/9v/0/+//8v/y//H/8v/y//P/9f/1//L/8v/y//D/8P/w
/+7/8f/y//L/8//y//H/8P/u//D/8//z//P/8P/w//D/8P/y//T/9f/1//X/9P/y//L/
9//4//j/9//5//n/+f/5//j/9//2//X/9P/0//T/9P/3//b/9//4//b/9//3//f/9P/0
//T/9P/1//b/9//4//f/9//3//f/9f/0//T/9P/2//T/9v/2//X/9f/1//X/9//3//f/
9//2//X/9P/0//X/9v/1//b/9v/2//b/9//3//X/9P/0//P/9P/0//T/9v/2//b/9f/z
//T/9P/0//P/8//z//T/8v/y//L/8v/0//T/9P/0//f/+//+//r/+P/6//z//v8AAAIA
AQABAAEAAAAAAAEAAQACAAAA/////wAA///9//3/+//3//L/7//y//T/9f/2//b/+//8
//z/+//6//j/9f/1//X/9P/z//H/7v/t/+z/7f/t/+z/7f/t/+7/7f/s/+z/7f/t/+z/
7f/w//H/8v/w//H/8//z//T/9P/0//X/8//z//T/9P/2//f/9//3//f/9v/1//P/+//8
//b/+/8HABYALwBLAGUAiAC5AOYABQEeAS8BJQH/AMkAlABeAB0A5P/I/8b/xv/E/7r/
rf+r/7T/wf/H/8z/1v/d/+L/6f/u/+3/6v/v//P/8//0//b/+P/3//f/9v/1//f/9f/1
//X/9f/1//b/9//4//j/+P/4//j/+f/5//r/+//7//r/+//7//z//P/9/wAAAAD8//z/
/f/9//7//v8AAAAAAAD//wEAAQABAAIAAgACAAIAAQABAAEAAgACAAYAAwADAAMAAwAE
AAUABAAAAAQABgAGAAYABQAFAAUACgANAA4ADwANAA0ADgAOABIAEgAUABUAFAAVABgA
GQAbAB4AHgAfAB8AIAAgACIAJAAkACYAKQApACkAKQApACwALwAwADAALgAuAC4ALgAt
AC8ALwAvACwALAAsACwALAAtAC4ALwAtACwALAAtAC0AKwApACgAJQAhACEAIgAkACEA
HgAcABsAGQAbABsAGQAYABcAFQAUABQAFAASAA8AEgASABEAEgAQAA8ADwATABAAEAAQ
AA4ADgAOAAwADAAMAAsACwANAA0ADQAMAA4AEQARABEADgAOAA4ADgAPABIAFAAVABQA
EgAPAA4AEQASABIAEQATABMAEwATABUAFQAVABUAFAAUABQAFAAUABIAEgASABEAEQAQ
AA8AEQASABMAFAASABIAEgASABEAEQARABEAEwASABIAEgAQAA4AEAAQAA8ADwAPAA8A
EAARABIAEwASABEAEAAQAA8ADgALAAoACwAMAA0ADwANAAsACgAKAAsADAAMAAwADQAO
AA8ADwANAA4ADgAOAA0ADQANAA4ADwAQABEAEgAWABYAFAASABIAEgASABYAFwAZABsA
GQAYABgAFwAYABYAFQAVABUAEwAQAA8ADwANAAoACQAHAAgACAAIAAkADwARABIADwAM
AAgAAwAFAAUABAADAAMAAgADAAQABAADAAEAAQAAAAIAAgACAAIAAwADAAIA/v8AAAAA
AAACAAMABQAFAAUABAADAAMAAQABAAIAAgACAAMAAwADAAQABAAEAAMAAwAAAAQADQAb
AC4ASwBpAIsAtgDfAAABGwEqASMBCQHdAKUAbAAyAPX/zv/G/8z/0P/K/77/uf/D/9L/
2f/b/97/5v/t/+7/7//0//f/9P/z//f/+f/6//z//v/9//3//P/7//7//f/+/////v/9
//3//f/+//7//v/+/wAAAQABAAIAAgABAP/////8//z/+//7/wAAAAD8//z//v///wEA
AgABAAAA///9//3//f/9//7/AQACAAMAAwABAAEAAgACAAQAAQABAAEAAQACAAMAAgAA
AAQABgAGAAQAAwADAAMABQAHAAcABwAKAAsADQAOAA8ADgAPAA8AEgATABYAFwAWABgA
FwAXABcAGAAYABoAHQAeACEAJQAlACUAJQAlACMAJQAlACQAJQAmACcAKAApACsAKwAr
ACcAJgAlACQAIgAhACAAHwAgACAAIQAjACUAIwAhACAAHAAXABYAFgAWABMAEAAOAA0A
CwANAA0ACQAIAAcABQACAAIAAgAAAP7/AgADAAMABAACAAEAAQADAAAAAAAAAAIAAgAC
AAAAAAD+//v/+f/5//n/+f/4//n//f/+/////P/8//z//P/6//z//f/9/wAAAAD//wAA
AAAAAP///f/9//3//f/9//7///8AAAEA///+//3//P////7///8AAP/////+//3//v/+
//7//v/+//7//v/+//v/+//7//v//f/8//z//P/5//b/9//2//b/9//4//n/+//7//v/
+//7//v/+//8//r/+v/4//j/+f/6//v//f/8//n/9//2//n/+v/6//r/+P/4//j/9//3
//j/+P/4//X/9f/1//b/+P/4//j/+P/7//z//f/+//v/+v/8//7/AAACAAIAAQABAAEA
BAAEAAUABQAEAAIAAQABAP///f/6//n/+v/5//f/9//3//j/+P/4//b/+//8//z/+P/2
//P/7//x//H/8P/v/+7/7P/s/+z/6//p/+b/5f/n/+r/6//s/+3/7//w//D/7P/u/+7/
7v/s/+3/7//v/+z/6v/o/+f/6P/p/+v/7P/u/+//7//v/+3/7P/r/+n/6//q/+r/8/8D
ABYAKwBNAHUAogDJAOoABwEaAR0BBwHVAJkAXgAiAOP/vP+0/7j/uP+w/5z/j/+T/6D/
r/+3/7r/wv/L/8z/y//O/9H/0v/V/9n/1v/U/9P/0v/S/9P/0//T/9X/0//T/9P/0//T
/9T/1f/U/9T/1P/U/9T/1f/V/9b/0//R/87/zf/P/9D/0P/R/9T/1P/Q/9D/0P/P/8//
zv/O/87/zv/N/8v/y//L/8z/zf/O/8//z//L/8v/zP/M/8z/yf/J/8n/zP/O/9D/0P/L
/87/z//O/87/zf/N/83/z//R/9H/0f/S/9P/1f/W/9b/1v/Y/9n/2P/Z/9z/3f/g/+T/
5f/n/+X/5v/m/+j/6P/o/+r/7f/u/+//8P/x/+//8f/x//D/8//0//X/9v/1//f/9//3
//L/8v/y//L/9P/1//b/9//1//L/8P/v//L/8f/w//D/6//n/+f/6P/o/+X/4v/g/+H/
3//h/+H/3//e/93/2//Y/9j/2P/W/9T/2P/Z/9n/2P/W/9X/1f/X/9T/1P/U/9T/1P/U
/9L/1f/W/9b/1//X/9f/1//W/9b/2f/Z/9n/2P/Y/9j/2P/Y/9r/2//b/9v/2v/Y/9j/
2//c/9z/2//c/93/3v/f/97/3f/c/9v/2v/a/9r/2v/c/9z/3v/g/97/3//f/9//2//a
/9n/2P/a/9z/3v/g/9//3//f/9//4f/g/+D/4P/e/9z/3v/e/93/3f/d/93/3f/d/93/
3f/d/93/3f/e/97/3v/c/9z/3v/e/97/3//f/93/3P/c/9//4P/g/+D/3v/e/97/3f/f
/+D/4P/g/9//3//f/+D/3v/e/97/3v/i/+L/4v/i/+f/6f/o/+b/6P/o/+j/6P/r/+v/
7P/t/+z/7P/t/+3/7P/q/+n/6f/q/+n/5//n/+f/5f/i/+H/4P/g/9//3v/f/+X/5//o
/+f/5v/k/+H/4f/h/+D/3//e/9z/3P/c/9z/2//Z/9n/3P/e/97/3v/c/93/3f/c/9v/
3v/f/+D/3v/f/+H/4f/j/+L/4f/h/+D/3//f/97/4f/j/+T/5f/m/+b/5v/l/+P/3v/m
/+//8//+/xMAMwBTAHgApQDQAPUAEAEfARUB9wDFAIwATAALANb/vP+4/7j/tP+s/5v/
lf+e/7H/u/++/8L/yf/Q/9P/2P/b/97/4f/h/9//3v/e/97/3v/f/9//3//k/+P/5P/l
/+X/5f/m/+f/5//m/+X/5P/k/+X/5f/m/+f/5//m/+f/5f/m/+b/5//o/+j/5P/k/+j/
6f/r/+z/6v/q/+r/6f/n/+f/5//o/+v/7P/t/+3/6f/p/+r/6v/u/+v/6//r/+z/7v/w
//D/7f/w//H/8P/x//H/8v/z//T/9f/0//P/9v/3//n/+v/+//7/AAABAAEAAQADAAMA
AwAGAAYABwAGAAgACQAMAA4ADgAQABMAFAAVABYAFwAZABsAGwAaABgAGAAYABgAGQAb
ABsAGwAYABgAGAAYABgAGQAaABsAGQAYABgAGQAXABUAEwASABIADwAQABIAEQANAAkA
BgAFAAMABQAFAAIAAAD+//v/+//8//3//P/6//7///////z/+v/5//n/+//4//j/+P/6
//r/+v/4//r/+v/5//n/+P/3//b/9P/1//n/+v/7//v//P/9//7//f/+//7//f////7/
/P/8////AAAAAP///f/9//3//f8AAAEAAgADAAMAAgABAAAAAAD+//7//v/8//3//f/9
//7//v/+//7//P/8//z//P/9//3//f/9//3//P/8//z//f/8////AAD8//v/+v/5//v/
/f///wEA////////AAD///7/+//6//z//P/8//3////9//z//P/7//z//P/8//v/+v/5
//f/+P/6//v//P/7//v/+//8//r/+v/6//r//v/+//7//v/8//3//f/8//7//v/+////
/v/+////AAAAAAAAAAD+/wgABgAEAAYABgAGAAYACAAHAAcABwAJAAoADAANAAwACgAJ
AAkACQAHAAQAAwABAP///P/7//v//P/8//z/+v///wAAAAABAAAA/v/7//z//f/9//3/
+//4//f/9v/4//f/9f/1//T/9v/2//b/9P/1//X/9P/0//b/9v/2//T/9f/3//f/+f/4
//f/9//5//n/+v/6//j/+f/5//n//P/8//z/+//7//r/+P///w0AGgAxAFEAcwCcAMUA
5gD/ABoBIwETAesAtwB8AEIABQDS/77/xP/E/7z/tP+t/7X/xP/L/83/1P/e/+H/5v/t
/+z/6//y//X/8//y//L/8//0//L/8//z//P/9P/x//D/7//w//H/8//1//b/9v/2//b/
+P/5//n/+v/6//n/9//3//X/9v/2//f//P/8//j/+P/3//f/+P/4//j/+P/4//f/9//3
//f/+P/5//r/+//7//n/+f/6//r/+f/1//T/8//2//r//v8AAPz/AAACAAIAAgABAAEA
AQACAAMAAgABAAMAAwAEAAQABAAEAAYABwAIAAkADAANAA8AEgASABMAEQASABIAFAAX
ABgAGwAfAB0AHQAdAB0AHgAhACIAIgAgACAAIAAgACMAJQAlACUAIAAgACAAIAAfAB8A
HwAfAB8AHgAeAB8AHwAdABsAGgAXABMAEwAUABIADwAMAAoABwAFAAcABwAFAAQAAwAB
AAAAAAAAAP7/+f/8//z/+//7//r/+v/7//3/+v/6//r/+v/6//r/+P/6//r/+f/5//n/
+f/5//j/9v/5//n/+f/2//b/9v/2//f/+v/8//3/+//6//j/+P/7//z//P/7//n/+f/5
//n/9//3//f/9//5//r/+//8//v/+P/3//b/+P/5//n/+f/3//b/9f/0//L/8v/y//L/
8f/x//H/8f/z//L/8v/y//H/7v/v/+7/7v/v//D/8f/v/+//7//v/+7/7f/s/+z/6v/q
/+j/6P/p/+r/6//t/+v/6f/o/+j/6f/q/+r/6v/q/+r/6v/p/+n/6v/q/+r/6f/p/+n/
6v/o/+j/6P/o/+j/6P/o/+j/6//t/+7/7v/s/+b/5v/q/+3/7v/v//D/8P/v/+//7//x
//L/9P/1//L/8P/v/+//8f/v/+z/6//p/+f/5P/j/+P/5P/k/+T/5f/r/+3/7v/s/+r/
5//j/+P/4//i/+H/3v/c/9z/3P/a/9n/1//X/9r/3v/g/+L/4P/h/+H/4P/d/97/3f/c
/9z/3f/f/9//3v/c/9r/2f/X/9f/2P/Y/9r/3f/f/+H/4v/i/+L/4f/d/97/4v/n/+3/
/v8ZADUAUQB4AKMAygDrAAYBDwEFAeMAswB6ADgA8//E/7j/tP+u/6z/pP+X/5P/nv+p
/7P/uP++/8H/xP/J/8z/z//U/9f/1f/S/9L/0//U/9T/1f/V/9X/1//V/9X/1f/W/9f/
2f/b/9j/1v/U/9L/1f/X/9j/2v/Y/9f/1f/V/9b/2P/Z/9v/3P/a/9T/0v/W/9f/2f/a
/9n/2P/X/9X/1f/V/9X/1v/V/9b/1//X/9j/2f/b/9z/2//X/9b/1f/V/9b/1//W/9T/
2P/a/9r/2v/b/93/3//e/9//3v/d/9//3//g/+D/4//k/+f/6f/n/+f/6f/p/+r/7v/v
//H/8f/y//L/9P/z//L/8//1//j/+f/6//v//P///wAAAAD///7//f/8//v//f/9//3/
+v/6//r/+v/6//v//P/9//3//P/8//3/+v/3//T/8v/y/+//8P/y//T/8f/u/+z/6f/n
/+n/6f/l/+T/4//h/9//4P/h/+D/2//e/97/3f/c/9r/2f/Z/93/2v/a/9r/3P/c/9z/
2v/c/9z/2//b/9v/2//b/9r/2P/b/9v/2//a/9r/2v/a/9z/3v/f/9//3f/c/9r/2v/e
/+D/4f/h/+H/4f/h/+H/4P/f/97/3f/g/+D/4P/g/+D/3v/e/97/3//h/+L/4//h/+D/
3//e/+D/4P/g/+D/3v/d/9z/2//d/9z/3P/c/9z/2v/c/9z/2//b/9v/2//b/9v/2//b
/93/3f/d/97/4P/g/97/3v/c/9z/3P/d/93/2//a/9r/3f/e/97/3v/c/9z/3P/b/9v/
3P/c/9z/2f/Z/9n/2v/c/9z/3P/c/93/3P/b/9r/2f/b/9z/3P/d/97/3//h/+T/5P/n
/+b/5v/m/+b/5v/p/+n/6v/r/+r/6v/r/+v/6v/o/+f/5//o/+f/5f/l/+X/4//g/9//
3//g/+D/4P/g/+X/5v/m/+T/4v/f/9v/3P/d/93/3f/d/9z/3f/e/9z/2//Z/9n/2v/c
/9z/3P/c/93/3f/c/9z/3v/e/97/3f/d/97/3f/e/97/3v/f/+H/4f/i/+L/4v/j/+P/
4//j/+L/4f/f/+H/5P/o//H/AQAUAC8ATwB1AJ4AyQDuAAsBHAEdAQMBzQCLAFIAGADf
/77/tv+4/7j/rP+e/5n/o/+u/7H/s/+6/8T/zf/S/9n/3P/f/+D/2//V/9X/1v/Y/9r/
3f/f/+D/4f/h/9//3//f/93/3f/e/9//4f/i/+P/5P/k/+X/5f/m/+b/5f/j/+P/4//k
/+T/5f/o/+j/5P/k/+X/5f/m/+b/5v/m/+b/5f/o/+n/6v/s/+z/7P/s/+v/6f/p/+r/
6v/u/+v/6//r/+v/7P/t/+z/6v/u//D/8P/w/+//7//v//H/8//z//P/9f/1//b/9v/6
//r//P/9//z//f8AAAEAAQAEAAQABQAHAAoADAAQABAAEAASABUAEwATABMAEwAUABcA
GAAYABYAFgAWABYAFgAXABYAFQAUABYAGAAaABkAGQAZABkAGAAWABUAFQAVABMAEQAQ
AAsABwAHAAgACgAJAAgACAAFAAMABQAFAAEAAAD///3//P/8//z/+v/4//z//f/9//7/
/P/7//v/+//4//j/+P/2//b/9v/0//j/+v/7//3//P/7//r/+P/4//v/+//7//r/+v/6
//r/+P/6//v/+//9//z/+v/6//v//P/8//v//P/9//7////9//3//f/9/wAAAAAAAAAA
AAD+//7//v/+/////////wAAAAAAAAAA/v/+//7//v/7//v/+//7//n/+P/4//j/+v/6
//7/AAD///////////3//f/9//3//f/9//3//v/+//7//P/8//7//v/+///////9//z/
/P/9//7//v/+//7//v/+//3/+//8//z//P/9//3//f/+////AAABAAIAAwACAAEAAAAB
AAMABAAEAAgACAACAAUABgAHAAgACgAJAAkACQAMAAwADQANAAwACgAJAAkACQAHAAQA
AwADAAEA/v/9//3//v/+//7//f8BAAEAAAACAAIAAQD///3//f/8//v/+//6//v//P/8
//v/+f/5//n/+v/5//j/+v/7//v/+v/6//z//P/8//v/+//8//v/+f/4//f/9//6//v/
/f/+//7////////////+//3/+//7/wAAAgAHAA8AJABBAF0AgQCuANcA9gATASYBIQEH
Ad0ApQBoACIA5f/G/77/wv/I/8T/tv+t/7X/wv/L/9f/4P/i/+P/6v/x//L/8f/2//n/
+//3//b/9v/2//j/+f/5//n/+f/3//f/9//3//f/+P/5//j/+P/4//j/+v/7//v//P/6
//n/9//3//j/+v/7//3////+//n/+P/7//v//P/8//z//P/8//v/+f/5//n/+v/9//7/
//////3//f/+//7/AgD///////8AAAIABAAEAAAABAAGAAYABgAFAAUABQAFAAcABwAH
AAUABQAGAAYACQAKAA0ADwAQABEAFAAVABUAGAAYABkAGgAcAB0AIAAhACAAIQAjACMA
IwAjACMAJQAnACcAJgAmACYAJgAmACYAJwAmACUAJAAkACQAJAAhACEAIQAhACIAIgAj
ACUAIgAfABwAGgAZABUAFQAWABgAFQASABAAEQAPABEAEQANAAwACwAJAAgACAAIAAYA
BAAIAAkACQAHAAQAAgABAAMAAAAAAAAAAgACAAIAAAAAAAAA/////wEAAQABAAAAAAAD
AAMAAwACAAIAAgACAAIABAAFAAUABAACAP///v8DAAQABAADAAEAAQABAAEAAwADAAMA
AwAFAAYABwAIAAUAAgABAAAAAgADAAMAAwACAAIAAgACAAIAAgACAAIA//////////8B
AAAAAAAAAAAA/v8AAAAAAQABAAEAAQD+//3//P/7//7///8AAAIAAgACAAAAAAD///7/
/f/9/wAA/////wAAAQACAAIAAgACAAIAAgABAAEAAgACAAIA////////AAAAAAAAAAAA
AAIAAgACAAIAAwAFAAYABgAFAAQAAwADAAYABgAHAAgACQAKAAsACgALAAwADQAOABAA
EAAQABAAEgATABUAFwAXABcAFwAXABkAGAAXABQAEQAQAA0ACwANABEAFQAXABkAGAAY
ABkAGQAZABgAGAAXABgAGQAaABsAGgAYABgAGAAYABgAGQAaABsAHAAdAB4AHwAgACAA
IAAgAA==
         </WaveFormData>
      </LeadData>
   </Waveform>
</RestingECG>
