# Supplementary material for: Detection of Left Atrial Enlargement Using a Convolutional Neural Network-Enabled Electrocardiogram
Source: Front Cardiovasc Med. 2020 Dec 17;7:609976. doi: 10.3389/fcvm.2020.609976 (PMC7773668; doi:10.3389/fcvm.2020.609976)
Supplement: Supplementary file 5 [file Data_Sheet_5.ZIP › normal4/1802035791_4335_0000000D.XML]

<?xml version="1.0" encoding="Windows-1252"?>
<!DOCTYPE RestingECG SYSTEM "restecg.dtd">
<RestingECG>
   <PatientDemographics>
      <PatientID>1802035791</PatientID>
      <PatientAge>85</PatientAge>
      <AgeUnits>Years</AgeUnits>
      <Gender>Female</Gender>
      <PatientLastName>chenliming</PatientLastName>
   </PatientDemographics>
   <TestDemographics>
      <DataType>Resting</DataType>
      <Site>1</Site>
      <AcquisitionDevice>MAC55</AcquisitionDevice>
      <Status>Unconfirmed</Status>
      <Priority>Normal</Priority>
      <AcquisitionTime>09:49:07</AcquisitionTime>
      <AcquisitionDate>12-12-2016</AcquisitionDate>
      <CartNumber>1</CartNumber>
      <AcquisitionSoftwareVersion>009C</AcquisitionSoftwareVersion>
      <XMLSourceVersion>MAC5000 v1.0</XMLSourceVersion>
   </TestDemographics>
   <RestingECGMeasurements>
      <VentricularRate>62</VentricularRate>
      <AtrialRate>62</AtrialRate>
      <PRInterval>182</PRInterval>
      <QRSDuration>70</QRSDuration>
      <QTInterval>434</QTInterval>
      <QTCorrected>440</QTCorrected>
      <PAxis>65</PAxis>
      <RAxis>16</RAxis>
      <TAxis>33</TAxis>
      <QRSCount>10</QRSCount>
      <QOnset>230</QOnset>
      <QOffset>265</QOffset>
      <POnset>139</POnset>
      <POffset>166</POffset>
      <TOffset>447</TOffset>
      <ECGSampleBase>500</ECGSampleBase>
      <ECGSampleExponent>0</ECGSampleExponent>
   </RestingECGMeasurements>
   <Diagnosis>
      <Modality>Resting</Modality>
         <StatementCount>2</StatementCount>
         <LabelText>12SL ��ϳ���</LabelText>
      <DiagnosisStatement>
         <StmtFlag>ENDSLINE</StmtFlag>
         <StmtText>�������</StmtText>
      </DiagnosisStatement>
      <DiagnosisStatement>
         <StmtFlag>ENDSLINE</StmtFlag>
         <StmtText>���� ECG</StmtText>
      </DiagnosisStatement>
   </Diagnosis>
   <Waveform>
      <WaveformType>Rhythm</WaveformType>
      <WaveformStartTime>0</WaveformStartTime>
      <NumberofLeads>8</NumberofLeads>
      <SampleType>CONTINUOUS_SAMPLES</SampleType>
      <SampleBase>500</SampleBase>
      <SampleExponent>0</SampleExponent>
      <HighPassFilter>16</HighPassFilter>
      <LowPassFilter>150</LowPassFilter>
      <ACFilter>NONE</ACFilter>
      <LeadData>
         <LeadByteCountTotal>10000</LeadByteCountTotal>
         <LeadTimeOffset>0</LeadTimeOffset>
         <LeadSampleCountTotal>5000</LeadSampleCountTotal>
         <LeadAmplitudeUnitsPerBit>4.88</LeadAmplitudeUnitsPerBit>
         <LeadAmplitudeUnits>��V</LeadAmplitudeUnits>
         <LeadHighLimit>2147483647</LeadHighLimit>
         <LeadLowLimit>268435456</LeadLowLimit>
         <LeadID>I</LeadID>
         <LeadOffsetFirstSample>0</LeadOffsetFirstSample>
         <FirstSampleBaseline>0</FirstSampleBaseline>
         <LeadSampleSize>2</LeadSampleSize>
         <LeadOff>FALSE</LeadOff>
         <BaselineSway>TRUE</BaselineSway>
         <ExcessiveACNoise>FALSE</ExcessiveACNoise>
         <MuscleNoise>FALSE</MuscleNoise>
         <LeadDataCRC32>2614839976</LeadDataCRC32>
         <WaveFormData>
7v/u/+7/7v/w//D/8P/w//D/8P/w//D/8P/w//D/8P/y//L/8v/y//D/7v/s/+r/6//s
/+3/7v/w//D/8P/w//P/9P/1//b/9P/y//D/7v/w//D/8P/w//L/8v/y//L/9P/0//T/
9P/x//D/7//u//D/8v/0//b/8//y//H/8P/u/+7/7v/u//L/9P/2//j/9//2//X/9P/z
//L/8f/w//P/9P/1//b/+f/6//v//P/6//r/+v/6//z//v8AAAIABAAEAAQABAAGAAgA
CgAMAAkACAAHAAYABgAGAAYABgAIAAoADAAOAA8AEAARABIAEwAUABUAFgAUABQAFAAU
ABQAFAAUABQAFAAUABQAFAARAA4ACwAIAAgACAAIAAgABwAGAAUABAACAAIAAgACAAEA
AAD///7/AQACAAMABAABAAAA///+//v/+v/5//j/+P/4//j/+P/4//j/+P/4//b/9v/2
//b/+P/4//j/+P/4//j/+P/4//b/9v/2//b/9//4//n/+v/4//b/9P/y//X/9v/3//j/
+v/6//r/+v/+/wAAAgAEAAIAAAD+//z/+//6//n/+P/8//7/AAACAP///P/5//b/+v/8
//7/AAD9//z/+//6//z//P/8//z//f/+////AAD+//z/+v/4//r/+v/6//r/+v/6//r/
+v/8//z//P/8//z//P/8//z///8AAAEAAgADAAQABQAGAAAA/P/4//T/9v/2//b/9v/5
//r/+//8//r/+P/2//T/9//4//n/+v/4//j/+P/4//r//P/+/wAA+//4//X/8v/1//b/
9//4//r/+v/6//r/+f/4//f/9v/z//L/8f/w//f//P8BAAYAAAD8//j/9P/3//r//f8A
AP7//v/+//7/+//6//n/+P/2//b/9P/0//z//v/4//X//P/8//v/+/8AAAIA/v/+//3/
/v///wIAAwD8//3/AwABAP7//v8BAAUABgAGAAYAAQACAAAA/f8AAAMAAQAAAAAA///8
//z//P/5//f/+f/8//z/+P/7//r/9//5//j/+f/y//3/AwD9//b/8//0//f/9v/x//D/
9v/0//T//f/4//b/8//u/+//9f/0//H/8f/1//X/9P/w//D/9f/5//f/9v/0//T//f/y
/+z/9//x/+f/6f/y//7/FAAsAEYAZwCKAKIArQCsAKcApQCgAIsAVgAUAPL/9f/v/+T/
8P/1/+v/6//w/+7/7v/2//j/8P/v/+7/7f/o//D/9P/7//7/+v/z//H/8//w/+//7//u
//L/8P/y//j/9f/0//L/7v/y//P/8f/y//b/9f/y//H/7//x/+v/7v/z//D/7P/n//T/
/P8CAA0ABgD4//D/8f/3//b/8//4/+//6v/n/+r/6v/t//b/+f/4//n/+v/6//n/+P/6
//n/8//w//T/9P/z//P/8P/w//L/8v/y//L/9P/0//X/+//9//r/9v/2//b//P/3//j/
+//3//X/9P/4/wEAAwAEAAIA/////wMA/f/+/wMAAgD9//7/BQAIAAUAAgABAAEACQAN
AAwADQAUABMAEgAZABsAFgAUABMAEgAVABYAEQARABIAFwAYABkAHAAkACMAGgAWABQA
DwAQABgAFwASABMAEwATABMAEgAMAAsADAAIAAwADQAOAAsACAAHAAgACQAKAAoACAAG
AAQA/v/8/wAAAAD///7/AAD///7/+P/9/wAA/f/5//n/9v/2//n////+/wAAAQD/////
///6//j//v/+//r//P/8//X/+f8BAP7/+//9//z/+f///wAA9//x//X/+v/+/wAAAQAC
AAMAAwAAAAAA+f/y//P/+f/9//z//f/+//n/+f///////P/9/wcABgD7//7//v/1//j/
/f/8//3/AgD+//3//f/+/wAAAgADAP7//f/9//3//f8BAP7//P/+//3//f8AAAEAAQD9
//n//v/9//r/+f/8////+//y//L//P/9//7/AQACAP7///////7/+//9//7////9/wIA
AgD8//j/+f/7//b/9v/3//r/+f/9/wQABQABAP3/BQAGAAAA+P/4//r/+v/4//v//P/7
//j/+//5//n/+v/8//z/+v/8//7/AAD+//j/+f/6//v//P///wAAAQACAP///P/5//b/
+P/4//j/+P/7//z//f/8//r/AAAAAPj/9//+/wAAAQD9/wIAAgD8////AQADAAUACAAI
AAAAAAACAAEA/f/8////AgACAAEABQAIAA8AEwAOAAkABgD+//r/+v/5//b/+v/+//3/
/f/6//j/9f/u//X/9//3//z//f/9//X///8BAPz/9P/w//X//P/9//r/+P/6//T/8P/6
//j/+f/5//T/9P/5//f/9f/1//n/+f/5//b/9//9/wEAAQAAAP7/+P///wAA6P/b/+f/
6//l/+z//v8UAC4AQgBPAGYAggCpAMAAtQCrAKoAmwBuADQACgD3/+f/4v/q/+3/7//v
/+j/4P/s//j/8v/2//n/+v/7//j/+P/4//v/+v/2//H/8f/1//b/9//5//r/9//y//H/
9P/x//D/7v/q//H/8//y//T/+f/5//f/9//4//v/9v/6//3/+P/y/+v/8f/0//X/+//4
/+7/6v/v//T/8v/u//L/8v/y//T//P/3//f//f/9//n/9//1//L/9//6/wAAAwD5//T/
9v/0//j/+f/3//j/+P/2//T/8v/1//b/+P////7/+v/1//T/9v/+//v//v/9//f/8//w
//f/AQAEAAYABAD///3////7//z/AQAAAP7/AAAIAAwACwAIAAcABwAMAA8ADQANABAA
DQAKAA8AFAASABMAFQAUABcAGAATABMAFAAZABoAFwAYAB4AGwAXABYAFwAVABMAGgAY
ABIAEwAVABcAGQAUAAwACQAIAAYADAAPABIACwAEAP///P8CAAYACQAKAAgABgAAAP7/
AwAEAAQABAAGAAUABAD+/wEABAABAP3////+/wAABQAHAAIAAAD9/wAAAQACAP7//f8C
AAEA/P/8//z/9f/5/wEA/v/7//3//P/5////AAD1/+//8//4//3/AgAGAAoABwAFAAAA
/v/4//L/9P/7/wEAAgAFAAgAAQD//wMAAQD+////CQAIAAAABAAFAP3/+f/7//f/9f/+
//7/AQAFAAIAAAD+//v/+v/7//3////+/wEA/f/6//3//f/+/wIAAAD///r/9f/5//n/
9//3//7/AwABAPr/+P8CAAMABAADAAAA+P/1//b/9v/0//f//P//////BgAHAAIA//8B
AP//+v/6//v/+v/3//n//v8AAPv/9v/9/wIAAAD8/wAAAgAAAPz//f/9//v/9//5//r/
+//9/wAA+//4//n/+v/4//T/AAD///7//f/8//3//v///wAA///+//3//P/8//z//P/8
//r/+P/2//T/9P/2/wAABAAAAP//BgAIAAEA/f8AAP7//P/+/wEABAAEAAYABQD8//7/
BQAHAAYAAwAFAAcABgADAAIAAgAGAAgACQAIAAkABQACAAMAAwD9//z//f/5//v///8C
AAQA/P/7//f/8f/2//j/+f/y//r//f/5//L/8f/0//v//P/6//r//v/6//b//f/6//r/
+//4//j//f/4//P/8v/1//f/9v/y//L/+P/9//7//v/s//T/8f/w//L/6//r//f////4
//r/FAAyAEoAawCUAKYApQCsALEArQCiAIcAUgAiAAQA9f/n/+T/9P///+n/1//y/wAA
4P/W//j/BAABAP7/+//0//b/9v/5//j/9v/x//H/9f/z//H/8P/u//D/7v/w//b/9v/2
//X/8v/z//P/8P/w//b/9//2//f/+f/7//X/+P/5//T/7v/n/+v/7v/v//X/9//w/+//
9//6//j/9P/4//X/9P/1//z/8//x//X/8//0//X/9v/2//P/8v/0//P/8f/w//b/+P/3
//X/8P/u//X/+P/7//7/+v/4//f/+//4//L/6//o/+z/9v/1//r/+P/z//D/7v/1/wEA
BgAKAAYA///7//v/+f/8/wMABAD//wAABwAKAAkABgAFAAUADAAPAA0ADQAQAA0ACgAP
ABMAEAAQABEAFAAZABwAGQATABIAFQAUABYAGAAfAB0AFgAUABQAEQARABgAFgAQAA4A
DQAMAAsADQAKAAwAEAAJAAwADAAMAAcAAgD///7/BAAIAAsADAAIAAYAAAD+//z/+v/3
//T/9//5//v/+P8BAAYABQADAAEA/P/6//v////8//z/+//7//v/+//2//n/AgAFAAQA
AwAAAPb/9//+//z/+v/9//r/9//9//7/9v/x//b//P///wAAAAAAAP3/+//2//T/9f/y
//f/AQD///z/+//6//f/9//9//3/+v/7/wUABAD+/wQABwABAAAAAwAAAP//BgACAAEA
AQD+//7//v/9//n/+f/6//v/+v/9//n/9v/5//n/+v/+/wIAAwAAAP3/AQD///v/+f8B
AAUAAgD6//P/+v/4//b/+f/6//b/9//4//j/9v/5//f/9//0//j//v/6//j/+//8//j/
+f/7//r/9//5//7/AAD7//b//f/+//r/9P/2//j/+P/2//n/+//5//X/9//3//f/+P/6
//n/+P/7//7/9v/s//T/+P/6//z//v/7//r/+f/4//n/+v/7//z/+//6//n/+P/0//T/
/P/+//j/9f/6//r//f///wgADAAEAAAA/f/6//3/AgAEAP7/AAAHAAkACAAFAAUABQAC
AAEAAAAAAAQABwAHAAUABQACAP7//v/9//f/9v/3//P/8//3//r//P/3//n/+P/1//j/
+P/3/+7/9f/5//b/8P/w//L/+P/4//f/+P/9//r/9//9//n/+P/2//L/8f/1//X/8f/x
//X/9//4//b/+P/4//f/8v/s//7/9P/v//T/8v/x/+n/4f/t//z/AAAWADgAUgBvAJIA
oACjAKgAqwClAJQAfQBOAAwA7P/l/9n/2v/o/+f/3f/f/+b/8P/4/+7/5P/w//P/9P/1
//L/8//y//T/8v/0//H/8//5//b/9f/1//T/8v/u/+7/8v/x//L/8v/w//H/8f/u/+7/
9v/3//b/9//2//f/8P/y//X/8P/q/+P/6v/u//D/9//8//b/9v////z/9P/q/+j/6P/q
/+7/+P/z//P/+f/5//b/9f/0//L/9P/0//f/9//v/+z/8P/w//T/9f/z//T/9v/2//b/
9v/1//T/9P/5//n/9v/y//L/9P/8//n//P/+//n/9v/0//X/+//6//j/+v/5//v/AQD9
//7/AwACAPz//P8CAAQAAgAAAAAAAQAGAAkABwAHABAAEQASABsAGgAUABEADwASABcA
GgAXABEADgAPAAwADwAUAB4AHwAYABYAFgATABMAGgAYABIADwAPAA8ADwAMAAYABQAG
AAMACAAKAAwACQAGAAUABgADAAIAAAD8//7//v/6//r//v/+//3//P/8//v/+v/0//j/
/P/6//f/9P/w/+//8f/7//z/AAADAPz/9//y/+j/7P/2//r/+v/5//j/8P/z//v/+P/1
//f/+v/7/wUACgD///f/+f/8//r/+v/5//j/+//7//j/+P/2//L/9v///wEA/v/9//z/
9//3//3//f/6//v/BQAEAPz/AAABAPn/+/////3//f////r/+P/3//n/+v/7//v/+f/5
//r/+//8/wEA///+//r/9f/x//D/9P/3//b/9f/7//v/+f/5//v//f/4/+7/8P/8////
AgABAP7/9v/z//f/+v/7/wEA/P/5//P/9P/7//j/9//7//v/9v/2//f/9//1//j//v/+
//n/9P/7/wMAAgD//wQABAAAAPr/+f/2//P/7v/v//H/8//2//r/9v/0//b/+P/8/+7/
7v/y//T/9v/4//r/+v/6//r/+P/4//j/+P/6//z//v8AAPv/9v/z//j/+f/y/+7/8v/2
//n//f8IAAQA/P/4//X/+f/9/wMABgD9//z/AAD///z//P///wIABAADAAIAAgACAAEA
///7/////P/6//z//P/6//v//v/4//X/9v/2//f/9P/4//n/9v/4//f/9f/u//f/+//4
//T/8v/0//r/+v/2//b/+v/1//L/+P/0//T/8//w//D/9v/1//L/8//1//X/9P/w/+7/
8f/z//H/9f/2//n/+f/y//j/7//l/+H/3f/m/wAAAgAOADYAUwBuAJIApQCoAKcAnQCW
AJsAhgA4APD/5f/j/9L/3P/r/9//0//m//D/6v/q/+z/8P/w//D/8P/s/+//8P/0//T/
9f/x//L/9//5//n/+v/6//f/8v/x//T/9f/2//b/9P/y/+3/5f/g/+r/7//y//f/9v/3
//D/8v/2//L/7f/n/+7/8v/0//v/+P/u/+r/7//0//L/7v/y/+//7v/v//b/7v/r/+7/
6//s/+//8v/0//L/8v/1//X/9P/0//v//v/6//f/8f/u//P/9P/1//b/8f/u/+z/7//w
/+7/6//s//D/+P/1//j/+//5//n/+v/4//3/+//4//n/9//4//3/+//+/wUABgD///7/
AwAEAAQAAgACAAMACgANAAsACwASABEAEAAXABUADgAKAAcACgARABYAFQAPAA4AEQAQ
ABAAEgAZABcAFAAUABYAFQARABYAEgAKAA4AEQAUABcAFwASABIAFAALAAoABgACAAEA
/v/9//7///8AAAAA/v///wAA/f/+/wIABAAFAAYAAQD9//n/8P/1//j/9f/x//X/9P/2
//v//f/4//b/8//1//f/+f/2//X/+v/5//T/+P/4//H/9f/8//r/+P/7//j/9f/7//z/
8//t//H/9v/3//j/+P/4//z//////wIA/v/4//r/AQD///r/9//0//X/+f8DAAcA/P/5
////+v/z//j/+v/z//b/+//6//v//v/6//n/+f/5//r/+//7//f/9//4//n/9//7//j/
9v/5//n/+v/+//3//f/5//X/+//7//n/+f8CAAcABQD+//j//v/7//j/+f/4//L/8f/0
//T/8v/1//f/9//0//j//f/6//n//f/9//j/+P/5//b/8//1//r//f/5//X//f/7//T/
6//q//L/9v/4/////f/7//f/+f/2//X/9f/2//j/+v8AAAYA+v/i/+T/6f/s/+//8v/2
//r//v8CAP3/+P/z/+7/7//w//H/8v/3//r//f/+//r/AAAAAPj/9v/8//3//f/9/wQA
BgACAP7//f/8//v/AQACAPv//P////3/+P/2////BgAKAA0ACgAIAAoACQAIAAUABAD+
//r/+v/5//b/8v/y/+3/6f/u//L/9f/0//j/+f/4//z/+f/3/+3/9f/9//z/+P/4//f/
+v/3//D/9P/6//j/+P/7//b/9P/x/+7/7v/z//H/7//v//P/8//y/+7/7v/z//z///8B
AAIA8v/9//b/4P/h/+P/0//Z//z/DgAQAB4AOgBbAIgApgCjAKIAqwCnAJQAgwBoADAA
/v/r/9//2P/c/+f/8//9/x4AFgDO/9D/CAD+//r/9v/y/+r/8P/y//f/+P/0/+3/6//t
/+//7//w//D/9P/y//T/+v/4//j/9//0//T/8//v/+7/9f/1//P/8//w/+//5v/m/+7/
7P/p/+X/7f/y//X//f/9//T/8f/3//z/+v/2//r/8//u/+v/7v/t//H/+/////z/+//6
//j/8v/u/+3/6f/o/+r/8//4//f/9f/w/+7/8//0//X/9v/1//T/9P/5//j/9P/v/+7/
8v/8//v/AAD9//f/8//w//P/+//8//z//P/5//n//f/8/wAACAAKAP//+v/7//j///8C
AAcADQAPABEADgANAA8ACwAHAAsAEQAQABIAFQATABUAFQAPAA0ADgATABQAFgAaACMA
IwAdABoAGQAVABQAGgAXABAADgANAAwACwANAAoADAAQAAkADAAMAAwACgAGAAQABAAH
AAgACAAGAAQABAAAAAAAAwAEAAQABAABAP///f/2//z/AAD+//v//f/6//r//f/9//j/
9v/z//X/9//5//b/9v/8//z/+P/8//7/+f///wEA/P/3//f/+P/3////AgD3//H/9f/6
//z//v///wAAAwADAAAAAAD7//b/+f8BAAMAAAD///7/+P/3//z/+//4//n/AwACAPn/
/v8AAPn/+P/7//j/9/8AAP7///8BAAAAAAAAAP///P/9////AQD//wMAAAD+//3/+//6
//z//v////z/+f/+//3/+v/5/wEABQACAPr/9f/+//7//v8AAAAA+//7//n/+P/1//f/
+f/7//r/AAACAP7//P//////+v/6//v/+f/3//r/AAACAP3/+P//////+v/z//T/+f/6
//n//f8AAP///P////z/+//7//z/9//0//X/9v8GAAIA+v/8//z//P/8//7/AAACAAQA
///8//n/9v/2//b/9v/2//j/+v/8//7//P/6//b/9P/6//z/9v/z//n/+v/6//v/AAAC
AP7//v8DAAYACQAOAAwAAgAAAAMAAwAAAAAAAwAEAAQAAwACAAQACAAJAAkABwAHAAIA
/v/+//3/+v/6//7//f/9/wEA///8//X/9f/3//X/+P/4//n/8P/5//3/+P/y//D/8v/4
//j/9P/0//b/8P/s//H/8//2//j/+P/5/////v/7//X/9f/x/+z/7P/w//n/AQD///z/
+P/2//P/9P/2//H/8//9//X/4v/q/xAALABCAGEAfACOAKEAqACrALEApgCJAGQAPAAW
APP/1//Y//L//f/3//P/8P/m/+r/8v/s//T/9v/2//b/8v/z//T/+P/4//T/7//v//P/
9f/1//b/9v/2//L/8v/2//T/9P/z//D/9f/3//b/+P/8//v/+P/3//P/8f/n/+b/8P/w
/+//7f/w//D/7v/x//X/8P/x//v//f/6//X/+P/z//D/7//0/+3/7f/z//P/9P/1//b/
9v/1//T/9v/1/+z/6P/r/+r/8v/3//n//v/8//r/+P/2//T/8v/x//X/+f/4//b/+P/3
//z/9v/2//j/9f/0//T/9f/9//7//v/8//n/+f/9////BAANABAABAAAAAIAAAACAAAA
AAABAAYACQAHAAcADQALAAkADwARAA4ADgAPABIAFwAaABcAFgAWABoAGgAYABoAIQAf
ABgAFgAWABMAFQAcABoAFAAPAA0ACwAJAAsACAAKAA4ACgAOAA8AEAALAAYAAwACAAYA
CAAJAAgABgAEAP7//P8BAAIAAgACAP//+//3/+7/+P/+//7//f////7/AAAFAAUAAAD+
//v//P/9//7/+v/3//z/+//2//n/+v/0//n/AQD+//v//f/8//n///8AAPn/8//3//z/
/P/8//v/+v/9//3/+v/6//z/+v8AAAsABwACAP///P/9////BwAJAP7/+f/9//b/8//6
//7/+f/+/wUABgAJAAkAAAD6//X/+P/6//z//f/7//v//P/9//3/AQD+//z//f/9//7/
AgAAAP3/9v/v//f/+f/5//v//v8BAP3/9P/x//r/+v/6////AAD8//3//P/8//r//f/6
//n/9f/4//3/+v/5//3//P/2//X/9f/4//f/+/8CAP7/9//w//X//P/6//b/+v/+//7/
/P////3/+//3//n/+//7//z//v/6//b/9v/2/wIABgDy//T/9v/4//r/+v/6//r/+v/7
//z//f/+//3//P/7//r/+P/4//j/+P/6//r/+v/4//r/AgAEAP7/+P/8//v/+f/6/wIA
BQACAAAAAQACAAMABQAEAPv/+v8CAAMAAQACAAYACgALAAsABgAEAAYABQAHAAcACQAG
AAAA/v/7//b/9//6//j/9//6//z//f/6//r/9//y//L/8P/v/+b/7//4//j/9f/2//b/
/P/8//j/+P/8//j/9v/8//j/9//1//T/9P/5//f/8//z//f/9//0//D/8P/1//v/+//6
//j/DgAJAPj/7P/j/9//5//n/+j//v8YACgAPABZAHwAlgCdAKIAsQC5ALYAmwBoADIA
AgDr/+3/6v/k//H//f/r/9j/3v/m/+T/5v/w//P/9P/1//L/8//0//j/+P/3//P/9P/5
//b/9f/1//T/8v/u/+7/8v/1//j/+v/6//n/9//y//D/8v/v/+r/5//r//H/7//2//n/
9v/y/+3/9P/4//r/AQD+//L/7P/v//X/9P/x//b/8v/w//D/9v/t/+v/7//t/+//8f/z
//T/9P/0//f/9//z//L/+P/6//n/+f/2//b/9f/0//P/8v/0//T/9f/7//3/+v/2//b/
9v/+//v//v/7//P/7f/o/+7/9//5//r//P/7//3/AwD//wAABQAEAP7//v8EAAYACQAI
AAkACwAKAAkAAwD//wcACQALABUAGAAUABMAEwATABcAGQAVABQAFAAYABgAFQAWABwA
GQAWABQAFAARABEAGAAWABAADQANAA0ADQARAA4AEAAUAAwADgANAAwACAAEAAIAAgAA
AAAA///8//3//v/7//z///8AAAAAAAAAAP///v/4/wEABgAFAAMA///6//j/+f8AAP7/
/////wIAAwAEAAAA/v8CAAAA+v/5//j/8P/z//n/9v/z//X/+f/5/wIABgD7//X/+f/+
//7//v/9//z//v////3//v/+//r//v8HAAUAAgABAAAA+//5//3/+//4//n/AwACAPn/
/v8AAPn/9//7//n/+f8BAP7//v///wIABgAKAA0AAgD9//n/9f/6/wEAAQACAP///f/8
//7//f/9//n/9f/+/////v///wAAAQD7//D/8P/6//v//P///wAA/P/9//7//v/8////
/f/7//b/+P/+//r/+P/7//v/9v/2//f/9f/z//b//P/9//n/9f/9/wIA/v/4//r//P/8
//r//f8AAP///P////3/+//6//r/+//6//3/AAD8//b/8v/0//T/9P/0//j/+v/8//7/
AAAAAAAAAAD+//7//v/+//z/+v/4//b/9//4//n/+P/2//7/AAD6//T/+P/3//X/+v8E
AAkACAAFAAUABQAFAAUABAD7//r/AgADAAEAAgADAAQAAgD//wQACAAQABUADwAJAAUA
/P/5//r/+v/4//b/+P/1//P/9v/4//n/9v/5//n/9//6//z/+//y//v/+//2/+7/6v/x
//z/AQACAPz//P/0/+7/9v/0//X/9f/v/+7/8v/v/+//8//7////+//0//H/8//4//n/
+f/4//b/8f/w//T/9//5//P/5f/m//b/CAAmAEwAbwCMAKQArwCuAKcAmwCWAJkAcgAm
AP7/9//j/9b/5v/p/9//5f/s/+T/6v/8//j/8P/v/+7/7f/o/+z/7v/z//T/9P/v/+//
8//1//X/9v/2//X/8P/v//L/7v/u/+3/6v/w//P/8//2//f/9f/x/+//8v/1//D/9P/7
//j/9P/v//T/9v/2//v/+f/w/+3/8//z//D/6//u/+v/6v/r//L/7//x//n/+//2//P/
8P/s/+7/7v/x//H/7f/s//L/9P/z//P/8P/w//X/9v/3//j/9f/0//T/+f/6//j/9f/2
//f//v/6//z/+//1//H/7v/y//v//f/+//z/+f/5//3/+P/6/wAAAAD7//z/AwAGAAMA
AAD/////BwANAA4AEQARAAsABQAHAA0ADAAOABEAEAATABQADwAOABAAFgAYABYAFgAb
ABcAFAASABIADwASABwAHQAaABgAFwAWABUAEwAMAAoACgADAAYABgAGAAMAAAD//wAA
/f/8//r/9v/8/wAAAAAEAAEA/v/6//b/+f/7//3/+v/7//z/9//x//X/9P/2//v//v/6
//n/9//3//f/9//y//L/+P/4//T/+P/6//X/+/////r/9f/1//f/9f/8//7/+P/z//j/
/v/8//r/9//0//X/9f/y//L/9//4/wEADwAIAAAA+v/0//P/9f/9////9v/1//3/+v/4
/wAABQABAP//AQD9//v////6//j/9//2//b/9v/1//X/9//6//3//f8BAP7//P/7//n/
+P/6//v/+//3//P/+v/7//r/+//8//3/9//s/+n/8v/y//L/9v/4//X/9//2//b/9P/3
//n/+f/2//r//P/4//b/+f/5//T/9P/1//b/9f/5/wAA///5//P/+f/4//L/6v/q//H/
9P/1//v/+P/1//D/8f/z//X/+P/8//f/9P/1//b/6P/+/wgAAwAAAP3/+v/4//b/9P/y
//b/+P/6//z/+P/0//D/7P/v//D/8f/y//T/9v8AAAQA+v/1//j/9v/y//H/9//4//f/
+v/+/wIAAQACAAAA9v/6/wEAAwACAPz/+//6//b/+P/6//3/BAAEAAMAAAD///j/9P/0
//P/8v/0//j/9//z//P/8v/w/+z/7//v/+3/9P/2//f/8P/2//f/8f/o/+j/7P/0//b/
7v/s/+7/6P/p//H/7//w//P/8v/0//v/9f/t/+n/6f/t//D/8P/0//T/9f/y/+7//P/+
//n/8v/k/9f/5//1/+P/2v/0/xoANgBSAGsAgACWAKUAmgCLAI8AkgB3ADwABgDy/+f/
1//W/+T/6//h/9P/0v/g/+r/7v/u/+T/6f/s/+//7v/u/+7/8f/w//H/7f/u//P/8f/x
//L/8v/w/+z/7P/w/+7/7v/t/+r/7f/t/+r/6v/s/+n/5P/h/+X/6f/l/+r/8v/w/+3/
6f/t/+7/7f/x//H/6P/l/+v/7v/s/+j/7P/p/+j/6f/w/+n/6f/v/+//6v/p/+j/5v/q
/+7/9f/5//L/8P/1//b/9P/z/+//7v/y//L/8v/y/+7/6v/n/+n/7P/q/+f/6P/s//T/
8f/0//b/8f/u/+z/7f/z//L/8P/0//P/9f/7//b/9v/6//j/9P/2//7/AgABAP7//f/9
/wIABQADAAMABgADAAAABQANAAwADgARABAAEwAUAA8ADAAMABAAEAANAA4AFAARAA4A
DgAQAA8ADgAUABEACgAFAAMAAQD//wMAAAACAAYA//8CAAIAAgD+//r/+P/4//f/+P/4
//b/+f/6//f/+P/2//T/8f/u/+//7//v/+r/8v/4//j/9//1//D/7v/v//P/8P/w/+//
3//j/w==
         </WaveFormData>
      </LeadData>
      <LeadData>
         <LeadByteCountTotal>10000</LeadByteCountTotal>
         <LeadTimeOffset>0</LeadTimeOffset>
         <LeadSampleCountTotal>5000</LeadSampleCountTotal>
         <LeadAmplitudeUnitsPerBit>4.88</LeadAmplitudeUnitsPerBit>
         <LeadAmplitudeUnits>��V</LeadAmplitudeUnits>
         <LeadHighLimit>2147483647</LeadHighLimit>
         <LeadLowLimit>268435456</LeadLowLimit>
         <LeadID>II</LeadID>
         <LeadOffsetFirstSample>0</LeadOffsetFirstSample>
         <FirstSampleBaseline>0</FirstSampleBaseline>
         <LeadSampleSize>2</LeadSampleSize>
         <LeadOff>FALSE</LeadOff>
         <BaselineSway>TRUE</BaselineSway>
         <ExcessiveACNoise>FALSE</ExcessiveACNoise>
         <MuscleNoise>FALSE</MuscleNoise>
         <LeadDataCRC32>2646006134</LeadDataCRC32>
         <WaveFormData>
7P/s/+z/7P/v//D/8f/y//L/8v/y//L/8P/w//D/8P/x//L/8//0//H/7v/r/+j/6v/s
/+7/8P/y//L/8v/y//D/8P/w//D/8v/y//L/8v/x//D/7//u//D/8v/0//b/9f/0//P/
8v/v/+7/7f/s/+z/7P/s/+z/7//w//H/8v/0//T/9P/0//b/+P/6//z/+v/6//r/+v/6
//r/+v/6//z//P/8//z/+//6//n/+P/9/wAAAwAGAAgACAAIAAgACQAKAAsADAAOABAA
EgAUABYAFgAWABYAEwASABEAEAAVABgAGwAeAB4AHgAeAB4AHgAeAB4AHgAcABwAHAAc
ABkAGAAXABYAGAAaABwAHgAaABYAEgAOAA0ADAALAAoABwAGAAUABAAFAAYABwAIAAcA
BgAFAAQAAgAAAP7//P/5//j/9//2//j/+P/4//j/+f/6//v//P/3//T/8f/u//D/8v/0
//b/+f/6//v//P/4//b/9P/y//X/9v/3//j/+f/6//v//P/8//z//P/8//n/9v/z//D/
8v/y//L/8v/4//z/AAAEAAEAAAD///7//f/8//v/+v/9//7///8AAP3//P/7//r//P/+
/wAAAgD///7//f/8//v/+v/5//j/+//8//3//v/9//z/+//6//r/+v/6//r//P/8//z/
/P/5//j/9//2//v//v8BAAQA///8//n/9v/3//j/+f/6//f/9v/1//T/9P/0//T/9P/1
//b/9//4//r/+v/6//r/+f/4//f/9v/3//j/+f/6//j/+P/4//j/9P/y//D/7v/z//b/
+f/8//n/+P/3//b/+P/4//j/+P/1//T/8//y//X/9v/3//j/+P/4//j/+P/6//z//v8A
AAAAAAAAAAAA/P/4//T/8P/x//L/8//5//3//v///wAAAgD9//z/+/8CAAgADAAGAAUA
BwABAAMACQAGAAUACgAIAAYABAACAAMAAwACAPv//f8EAAIA/P/+/wAA///6//z//v/+
/wAA+//5//b/9v/3//f/9//0//H/7v/z//f/9f/x//f/9//0/+7/7//1//b/7v/x//T/
9f/2//b/9v/1//b/8//t/+3/8v/v/+//8f/0//f/+f/z//H/7//v//T/9f/z//T/8v/z
//z/DQASAAwAFAAsADYAOwBNAFoAXgBuAIkAkwCUAJAAdwBXADYACwDj/9X/1v/U/9b/
1P/Q/9r/4//r//X/+v/6//P/8P/x//D/7f/s//L/9P/1//b/9v/3//n//f/3//P/7v/r
/+v/7//2//j/9P/y/+//8v/3//f/9//3//j/8P/t//D/9f/y//L/8//2//b/9v/1//T/
+f/4//f/9f/w/+7/7v/z//X/9v/4//j/9//5//j/7//u//T/9v/z//T/+P/1//f/+f/5
//X/8//1//j/+//3//b/9f/1//f/9//2//T/8//0//b/+v/9//3/+//5//r//f/9//r/
+f/5//3/AQACAAMACQAIAAUABQAJAAkABgAJAA0ACgAJAAkACgAJAA0AEAAXABwAHAAa
ABcAEgAYABsAHgAcABwAHwAlACAAHgAgACAAHAAbABoAHwAhACQAKAApACoAIwAeABsA
GQAcABsAFQAWABkAFwATABEAEwAVABcAEgALAAwAEQASAA8ADgAKAAoACQAIAAYAAQAC
AAEAAQD9//z//v/9//n/+P/3//r/+/8AAP//AAACAP///v/+//3//f/9//3//f/7//r/
+f/4//v//v8AAAEA///+//n/+/8CAAQAAgABAAAA//8CAAEA+//8/wIAAwD+//z/+//5
/wEABAAFAAgAAwAAAAAAAgD///r//P////3/+P/4//7/AQACAAUACQAGAAUABAABAAMA
AwADAAMABQADAAIAAQABAAQABgADAP7//v8AAAAAAAADAAAA///+//r/+f8AAAUA///6
//v//v/6//b/9f/8//3//f/8//v////+//f/+f/8//z//P///wAA/P/9///////9/wAA
AQD8//j/9v/5//r///8CAPn/+/8AAAAAAwAEAAUABgAHAP3/9//z//b/9v/2//X/9//3
//f/9//7//3//v////z/+f/7//r/AgD2//L/9f/4//v//v/7//j/9f/y//T/9v/4//r/
/P/8//z//P/+//7//v/+/wMABgAGAAYABgAJAAUABQABAAMABgAHAAMABgAKAAYACQAL
AAYAAwAFAAQAAwACAAUABwAIAAgABAAFAA0ADAADAAMAAwAAAP7//v/+//z//f/7//r/
+P/4//n/+f/5//b/9f/y//f//P/5//b//f/5//X/7v/u//n/+//0//j/9//3//f/9v/2
//b/+P/2/+//7//0//H/8//z//T/9f/2//X/9v/3//f/+f/5//b/+P/+////+P///xAA
GAAWABgAJAA5AE0AVgBcAGwAfwCNAKQAqgCHAFkAPgAZAOn/2//Y/87/1P/c/9b/2v/r
/+f/3//s//b/8//0//n/+v/5//r/+f/4//b/9P/z//P/9P/3//X/9f/0//X/8f/z//j/
+P/1//L/7v/w//P/8//z//P/+P/y//H/9v/7//j/+P/5//j/+P/4//f/9f/5//f/9f/2
//L/8f/y//T/8//x//D/9P/1//n/+v/w//D/9//6//T/9P/3//P/9f/5//v/+f/y//H/
8f/x//L/9P/2//n/+f/3//T/8P/v//L/9v/8//7//f/6//f//f8BAAIAAAD8//v//v8B
AAEAAQAGAAQAAAD//wIAAQACAAcADQAMAAoACQAJAAcACwAOABUAGgAZABgAFgASABQA
FQAWABIAFQAbACQAIgAeACAAIAAcABwAHAAiACUAIAAgAB0AGgAcABwAHgAhACAAGwAR
AA4AFgAXABYAFwAUABMAEgAKAAQABgAMAA4ACgAIAAMAAgAFAAYABgADAAIA///9//f/
+v/+/////f/6//f/+P/3//r/+f/6//z/+v/6//v/+//6//v//P/9//v/+v/5//j/9//4
//j/9//6//r/9v/5//z//v/8//v/+v/5//z/+//y//L/9//3//n//P8AAAMAAwACAP//
/v/+//7/AQAGAAEA/P/+/wEA/v/4//f//P/+//7/AAADAAAA///+//v//f/9//3//f/+
//3//f/9//v//v8AAP3/+P/4//r/+v/5//v/9//1//j/+P/7/wYACAD///f/9f/9//r/
9//3//n/+f/4//b/+P///wEA/f/8//7//f/8//n/+P/y//H/9//5//n//v8CAP7/+//6
//j/9v/4//j/8f/z//j/+P/4//j/+P/4////+//7//3/+v/2//L/7f/v//H/8//1//j/
+f/5//n/+P/1//f/9v/u//T//v/8//z//P/8//r/+P/2//T/9//4//n/+v/6//r/+v/6
//n/+P/3//b/9P/3//j/9v/5//z/AgABAP3/+//9/wAACAAEAAkADwAGAAcABwAAAAAA
BAAFAAYABAACAAEA///+//f/9//+//7/+v///wQABAAAAAAAAAD8//r/9f/x//H/9P/4
//v/9//w/+v/5P/r//H/7//t//X/9f/z/+7/7v/z//H/5v/p/+z/7v/w//H/8v/z//b/
8v/t/+3/8v/x//H/8f/y//H/7//r/+n/6//v//P/9f/i/+z/7v/r//L///8CAAoAHAAi
ACoAPwBLAFgAbgB+AH0AfQCMAIgAbwBRACgAAQDp/9n/2P/Y/9L/0P/a/+L/4//h/9v/
3P/k/+v/6v/s/+z/6v/q/+7/8P/x//L/7//t/+z/7f/t/+3/7P/t/+z/7//1//b/9P/y
/+//8v/0//P/8v/x//j/8v/x//b/9//y//D/7//u/+7/7v/t/+7/9f/2//f/9P/u/+v/
6v/v/+//7v/u//P/9f/6//z/8P/s/+//7v/s/+7/8//x/+//8f/x/+3/6//t//D/8//t
/+z/6//r//P/9//6//z/9v/2//f/+v/7//n/9f/x//L/9f/1//L/7//v//P/9//8////
BwAIAAMAAwAHAAcABQAHAAoABgAHAAkADAANAA0ADAAPABAAFAAUABMAEAAUABUAFgAS
ABQAGQAhAB4AHAAgACIAIAAfABwAHwAfAB0AHgAcABoAGgAYABgAGQAZABcAEAAQABQA
EwAQAA8ADwARABMADgAIAAgADAAMAAYABAD///7/AgAGAAkACQAFAAEA/v/3//j//P/9
//v/+v/5//z//f/9//n/9//2//j/+P/5//n/+f/5//n/+f/5//j/9//2//r//v8BAAMA
AQD+//f/9//6//z/+v/5//j/9//6//n/9P/2//3////8//r/+f/3//j/+P/2//b/+f/6
//7/BAACAP7/AQAFAAAA+P/1//j/+//8////AwABAAEAAQD///7//f/8//v//f/9//7/
///6//r/+f/z//L/9P/4//r/+f/7//f/9f/3//b/+P8CAAIA+f/x/+//9//2//X/9//6
//n/9//0//b/+//7//X/9//6//r/+v/7//z/+P/5//j/9f/w//D/+P/4//n//P/6//b/
9v/0/+//8f/2//b/+f/6//v//P/+//f/9P/z//f/+P/5//n/9//3//f/9//1//X/9P/z
//f/9//8//7/7P/u//b/9//4//n/+v/2//T/8v/w//P/9v/5//z//v/+//7//v/8////
AAD+//7//v8BAP3/+//7////BAAGAP7///8BAP7/AwAHAAQAAgAGAAcACAAGAAQAAwAB
AAEA+//8/wQAAgD8////AgACAP7//v/+//j/9v/x/+3/7f/w//T/9//1//L/8f/u//X/
+f/1//H/9f/1//P/7v/v//X/9P/q/+//8v/0//b/9P/0//T/9v/0/+//7//0/+//7f/r
/+r/7v/v/+7/7//v//H/8//z//T/8P/4//v/+v8LABYADgAQABgAKAA3AEEASABaAHIA
gwCNAJIAjgB7AFEAJAADAO//3//U/9b/4P/g/9j/2v/j/+H/4//y/+7/3//q//H/9P/1
//j/9v/0//H/7v/v//H/9P/5//P/7//q/+f/6P/t//X/+P/1//L/7v/w//P/8//z//P/
+P/y//H/9v/3//L/8P/v/+//7v/t/+v/7f/1//f/+f/7//b/9P/0//P/8f/u/+z/7v/v
//P/9P/s/+z/8//2//b/+P/9//v/9//1//H/6f/o/+v/7//z//P/9P/1//f//P/9//3/
/P/1//T/9P/2//b/9f/y/+//9//9/wAAAAD8//v//v8BAAAA//8DAAAA/////wMAAwAB
AAUACgAIAAoACwANAA0ADAAMABAAEgAVABYAFgAUABcAGQAbABgAFQAXABwAFgAZACAA
JQAmAB8AGgAbABkAGgAeAB8AIAAeABwAHAAdAB0AGwAUABQAFgATAA4ACwAMAA8AEgAO
AAcACAANAA4ACQAIAAQABAAEAAQAAwD//wIAAQABAP3/+v/8//v/9//3//X/9//3//v/
+f/5//r/+v/6//v/+//5//n/+f/5//f/9v/1//T/+P/8////AQD9//r/8//z//b/+P/2
//X/+f/7/wEAAwD7//r//v/9//r/+v/7//v/AQACAAEAAgAAAAAAAwAIAAAA+v/7//3/
/f/4//j//v8BAAIABQAJAAUAAQD9//f/+//9////AQD9//n/9v/z//X/+v/+//3/+f/4
//n/+P/8/wEAAAABAP7/+v/5/wAABQD///r/+/8AAPz/+P/3//n/+f/4//b/+f8BAAQA
AQD9//z/+P/0//b/+P/1//f/+v/5//b/+P/8//j/9f/0//j/+P/8//7/9v/3//v/+v/4
//b/9P/y//3/+//9/wEA/f/6//f/8//z//P/8//z//f/+f/6//v/+//5//z//P/2//D/
9v/3//j/+f/6//j/+P/4//j/+P/4//j/+P/5//r/+//8//7//v8DAAYAAwAAAP3//f/7
//3///8FAAgACQAAAAAACQAIAA8AFQAJAAEA///6//z//v8AAAMABwAIAAMABQAHAAIA
+f/5/wAABAAEAAgABgACAAAA+//5//b/9v/3//X/9f/y//H/7f/x//T/7//p/+//7//t
/+n/7P/0//X/6v/s/+7/7//x//L/8//0//T/8v/t/+3/8//x//L/8//z//P/8v/v//D/
8f/0//f/+P/2//f//P/1//r/+/8AAAoAEAAeADQANwA1AEgAWABmAHsAjwCaAJQAfwBv
AGIAPwD7/83/0P/Q/8r/3P/g/9D/0f/j/+v/7P/s/+n/8P/y//L/8P/w//X/9v/2//b/
8v/x//H/8//0//f/+f/9//j/9//5//b/8v/w/+3/8P/w/+//7v/t//X/8P/w//b/+v/2
//X/9f/0//L/8P/t//H/+f/7//3/+//0//D/7v/z//P/8v/y//P/8//2//b/7f/s//L/
9P/u/+7/8f/t//L/9//6//n/+P/7////AwD8//r/+P/3//r/+//7//r/8//y//L/9P/7
//3//f/9//3////+//r/+P/5//7/AwACAAEABQACAAAAAQAGAAcABQAJAA4ADAAKAAsA
DQANAAwADAAQABIAEgASABEADgAWABsAIAAgABwAHQAhABoAHQAiACUAJAAfABwAHwAf
AB8AIgAiACIAIQAgACEAIwAhAB0AFAASABcAFwAVABUAFQAXABkAFAAIAAYACAAGAAcA
CAAGAAgACAAIAAcAAwAFAAUABgADAAAAAgABAP3/+P/1//b/9f/4//f/+P/6//z//v8B
AAMA/v/7//j/9f/4//r//P/+//v/+v/4//X/9f/0/+//8f/7/wAAAQADAP///f////3/
+f/6/wAAAQAAAAAAAQABAAYABgAEAAQAAQAAAAIABgD///j/+P/5//v/+v/+/wgABAAA
AP7//f/+////AAD//wEAAQABAAEAAQD///7//f/6//z//f/5//j/+v/+/wAA/v////r/
9//6//j/+f8CAAkAAwD+////AgD8//b/8//7//3//v/+//r//f/7//P/9f/6//z//v/9
//z/9v/1//r/+//6//7/AgD+//v/+v/9//z///8AAPj/+f/9//z/+v/6//r/+v/+//f/
9P/z//j/+v/8//3/+v/5//j/9//2//f/9//3//z//f8DAAYAAgDw//D/9P/2//j/+v/9
//7///8AAP7//P/6//j/+P/4//j/+P/8//7/AAACAAQABgAFAAQABAAHAAMAAwAGAAsA
EQAVAAoACAAHAP7/BgALAAkACQAIAAYABAACAAcACwAOABAABAABAAUAAAD7////AwAE
AP7//v/+//z/+//3//T/8P/z//X/9v/3//f/+f/5/wEAAAD5//L/9f/5//n/9v/6//3/
+f/s/+r/8//5////BAD///r/9//w/+7/7//1//P/8f/x//L/8//x/+//7//v//P/9//5
//j/8P/2/wEABgD///z/BAAaADYAQAA/AEcAWgBoAG4AgQCRAJgAlgCHAGUAPAAXAPX/
4f/Y/9D/0P/c/+L/4P/f/+H/5f/u//b/8//w//T/9P/y//L/+P/6//v//P/5//f/9v/3
//T/8//x//H/8f/1//z//v/5//b/8v/0//j/+f/6//v//v/2//P/9v/3//L/8P/v/+7/
7v/u/+3/7//3//n/+//9//j/9v/2//n/+f/4//j/9v/1//f/9v/y//T//f8CAP7//v8B
AP3/+v/5//b/7//v//P/+P/9//f/9v/1//X/+//9//7//v/4//j/+f/8//7//f/6//f/
/P8BAAMAAgABAAEABQAJAAcABQAIAAQAAAD//wIAAQADAAkAEAAQAAwACwALAAkADgAQ
ABYAGgAdAB4AHgAcAB0AHQAdABgAGgAdACMAHgAbAB4AHwAcABwAGgAeAB8AIgAoACsA
LgAoACQAIgAhACQAIwAdAB4AIAAdABgAFQAVABcAGQAUAAoACgAOAA4ADAAMAAkACgAN
AA4ADgALAAcAAwAAAPn//f8CAAQAAwD+//v//P/7//3/+//7//z//v/+///////7//v/
+//7//z//P/8//z/+v/8//3//f/+//7/+v/9////AAD9//v/+//7///////4//j//f/9
//7//v//////AwAEAAMABAABAAAAAgAGAAIA/v8BAAUAAQD8//z/AgAAAP7//v///wAA
AQACAAEAAQABAAEAAQACAAEAAQABAAQACAALAAkAAQD+//3/+v/9/wEA//////z/+P/3
//7/BAD///v//f8BAP7/+//7/wIAAwADAAIAAAADAAEA+f/3//r/+v/6//z//P/3//f/
+v/5//b/+P/+//z/+//8//3//P///wAA9//5//7//v///wAAAQACAAMA+f/z/+//9f/4
//v//f///////////wAAAQABAAEA/v/7//3//P8AAPj//v/+//7//v/+/wEAAgADAAQA
AQD+//v/+P/6//r/+v/6//3/AAADAAYAAgAAAP7/AQADAAIAAQAAAAYAAwAEAAUABwAM
AA8ACAAJAAsABQAHAAwACAAGAAoADAAMAAwADAALAAkABgD9//3/BAACAPz/AQAEAAQA
AAACAAIAAAAAAP7//f/7//z/+v/5//j/9P/y/+7/8v/1//T/8//8////+//0//T/+f/7
//L/9P/2//T/9P/z//L/9//8//3/+//9/wIA//////j/9P/w/+v/7v/x//T/+f/6//n/
9f/0//r/+f8AAAcAEAAgACQAGgAmAEEATwBSAF4AegCJAIUAjgCcAIsAZQA8ABEA8//n
/9z/yv/U/+z/6v/i/+X/5//j/+T/7P/5/wYAAQD8//X/8P/1//b/9v/2//b/9//5//3/
+f/3//T/8//y//X/+//8//j/9v/z//b/+P/3//b/9f/8//b/9f/6//j/8v/v/+3/8v/0
//b/9//0//n/+P/3//n/9v/2//j/+v/5//f/9v/0//P/9f/0//D/8v/7/wAA+v/6//3/
+f/4//n/+P/z/+//8f/0//f/9f/2//f/+f/9////AAAAAPr/+P/3//j//v////7//f/+
/////f/4//j/+f/+/wMABQAFAAoACAABAP//AQD//wQACwATABQAEQARABIAEQARABAA
EwAUABgAGAAXABQAGgAdACAAHgAcAB0AIQAaAB0AIgAlACQAHgAaABwAGwAeACQAJwAq
ACUAIAAdABsAIAAfABkAGgAeAB0AGgAZABUAFQAVAA4ABAAEAAgACAAJAAoACAAKAAoA
CgAJAAUABQADAAIA/f/+/wIAAwABAP3/+f/5//f/+f/3//f/+P/7//z//v////3//f/9
//3/AAAAAAAAAAD+/wAAAQABAP7//P/2//f//P/+//z/+//7//v///////r/+v//////
AAAAAAEAAQACAAAA/P/6//z//P///wQAAgD+/wEABQAEAAAAAQAIAAUAAAD9//v//f//
/wEAAQADAAMAAwADAAAA+//3//P/9//8/wAA//8AAAIABgAIAAYABwACAP///f/4//b/
/P8BAPv/9v/3//3/+v/3//f//f/9//z/+v/4//3//f/3//n//P/8//z//v/+//n/+f/9
//3/+//+/wUAAgAAAAAA/f/6//v/+v/x//P/+P/4//n/+v/7//z/AQD7//n/+f/8//z/
/P/7//v/+//7//v/+f/5//j/9//0//H/8//y//j/BAD8//7//v/+//7//P/6//j/9v/4
//r//P/+//7//v/+//7//P/6//j/9v/4//r//P/+/wIABAADAAIAAgAFAAEAAQD//wMA
CAALAAcACgAOAAoACgAJAAEA+/8AAAIABAAGAAgACQAJAAgA/v/9/wMAAAD6//3/AAAA
AP//AAABAAAA/v/7//n/9v/0//X/9f/1//X/9f/z//n/+P/x/+r/7f/x//P/8v/4//z/
+//x//L/9f/3//n/+v/2//T/9P/w/+7/7//1//P/9f/1//b/9//3//X/9f/1//T/8//w
/+r/AAAOAAUA9v/5/wQADgAYAB4ALAA9AEsAUgBcAHAAgQCHAI4AkgCFAGkARgAZAPH/
2//S/97/5v/e/97/4v/b/9f/3//e/9j/3//s//L/9P/0//b/+P/4//f/9v/3//f/+P/7
//f/9f/y//H/7v/v//P/8v/0//b/9//+/wAA///+//3/+//w/+r/6v/u/+z/7f/v//P/
9P/1//X/8//5//n/+f/4//L/7//u//L/8//z//T/+P/5//3//v/1//T/+v/8//P/8P/w
/+n/7v/z//b/9f/x//P/9v/5//T/9P/0//X/9//3//b/9P/y//T/9//8/wEAAQD///3/
/f////7/+v/0//P/9v/5//v//f8EAAQA/////wMAAwADAAcADAAKAA0ADwASABMAEAAO
ABAAEAAUABQAEwAQABgAGwAeABwAHgAhACcAIgAgACQAJgAkAB8AHAAfAB8AHAAeAB0A
HAAYABYAFgAXABsAGwAWABgAGQAVAA8ACwAOABMAGAAWAAwADAAQABAACQAGAAAA/v8B
AAQABgAFAAIA///9//f/+f/8//z/+f/5//f/+f/5//3/+//7//z//P/8//3//f/4//f/
9v/1//n/+v/7//z/+//8//z/+//9//z/9//5//v//P/5//f/+//9/wMABQD9//z/AAD/
//z//P/9//3//v/+//z//P/+//7/AQAGAAIA/v8BAAUAAQD8//z/AgAAAPz/+v/5//v/
+//7//n/+f/5//n/+f/7//v//P/9////BAAIAAcAAAD8//r/9v/3//v/+f/5//v/+P/4
/wAAAwD7//T/8//9//z/+//9//3/+//4//T/9v/9////+//5//z//P/8//n/+P/y//H/
9v/3//b/+v8BAP7//P/8//n/9v/3//b/8f/z//j/+P/2//b/9v/2//7/+f/4//n/+P/4
//j/9//4//n/+v/7//n/+f/4//f/+P/3//v//P/2/+z/7v/y//b/+v/+//r/+P/2//T/
+P/6//z//v/7//r/+f/4//r/+v/6//r/+f/4//f/9v/+/wIAAwAEAAMABQAAAP//AAAF
AAsADwAFAAYACAACAAUABwACAP//AAAAAAAAAAAAAAEAAQAAAP//AwAOABAABgAFAAQA
AAD8//z//P/6//z/+f/3//T/8P/v/+3/6//r/+v/6f/v//b/9f/0//3/+v/1/+3/7P/2
//n/8//4//b/8//w/+z/8P/y//b/9v/y//P/+f/3//X/9f/2//f/+f/3//f/9//1//X/
8//u//D/9P/z//z/CwAYABgADgAUACIALQBDAFgAYABoAH0AjQCQAIwAfwBnAEYAGwDn
/83/3P/k/9r/1v/Q/8r/2f/z//P/6P/s//f/9P/z//D/6//o/+v/7P/s/+z/7//x//T/
+f/4//n/+f/7//b/9f/3//T/8P/u/+v/7v/y//P/9P/1//j/8P/t//D/9P/y//P/9f/3
//j/+f/5//b/+f/2//P/9P/w/+//8P/y//H/7//u/+//7//y//L/7f/u//b/+v/z//L/
9P/v//H/8//z/+//7f/v//L/9f/y//L/8v/z//X/9f/0//L/8P/y//X/+v8AAAEAAAD/
/wEAAwACAP7/+P/3//r//f//////BAACAAEAAQAFAAUAAwAFAAgABAAFAAcACgALAAoA
CgAOABAAFAAWABcAFgAXABcAFwASABQAFwAdABgAFgAYABgAFAAWABYAHAAfABwAHgAd
ABwAGwAaABsAHQAhAB8AGAAYABoAFwASAA8ADQAPABEADAACAAIABgAGAAYACAAHAAoA
BwAEAAAA+f/8//v/+//3//f/+v/6//f/+P/3//r/+//6//f/9v/2//j/+P/5//n/+P/5
//r/+//6//j/9v/0//H/8v/y//H/9v/4//b/+//+/wAA/v/9//3//f8BAAEA9//2//r/
+f/6//r/+//7//3//P/5//j//P/+/wMACgADAPz//P/9//v/9v/2//z/+v/4//j/+f/9
////AQABAAAA///+//3//v/9//3//f/4//j/9//x//L/9P/4//r//f8BAP/////8//j/
9//+/wEA+f/y//H/+v/4//b/9//6//n/9//0//P/9//2/+//8f/2//j/+v/3//b/8P/v
//b/+f/6/wAAAwD+//r/+P/3//T/9f/0/+//8//6//z/+P/2//T/8v/7//f/9//5//r/
+v/6//n/9v/1//T/8//1//f/+P/5//j/9f/3//b/9P/+/wYAAgD+//r/9v/z//L/8f/w
//T/9v/4//r/9//2//X/9P/3//j/+f/6//n//f////7/AQACAAYAAwAAAP//AgAGAAkA
AgAEAAcABAAHAAkABAACAAYABwAIAAUABAAEAAMAAgD7//v/AgABAPz/AAAEAAEA+v/3
//T/9//6//r/+//1//T/9P/z//P/8P/v/+z/8//3//P/7//0//P/8P/q/+//9//4//D/
7v/u/+3/7P/t/+7/7//y//L/7f/t//L/7v/t/+z/7P/v//H/8f/z//H/8//1//X//v/4
/+7/+/8CAP3/DAAiABwAEAAmAEkAVQBaAGgAeACBAIcAigCEAHMAVwAwAAMA5f/V/9j/
3v/e/9r/1P/O/9H/5f/7//T/5v/v//b/9v/2//T/9P/0//T/8//y//T/9f/3//v/9v/1
//P/8//v/+//8v/w/+//7v/s//D/9P/1//b/9//3/+7/6v/s//H/7v/u/+//8P/w//D/
7//x//f/9//3//b/8P/t/+z/8f/z//T/9v/4//n//f/+//P/8P/0//T/8v/0//n/9//2
//f/9v/x/+3/7//y//X/9P/2//j/+//8//3//f/8//P/8P/u/+7/9v/5//r/+//9////
/v/6//r/+/8AAAUAAAD9////+v/6//3/BAAHAAUACQAOAAwADgAPABEAEQARABAAEwAU
ABcAGAAYABYAGgAbABwAGAAZAB0AJAAgAB4AIgAkACIAHgAaABwAGwAZABwAHAAcAB8A
IAAjACcAKAAlAB0AHAAbABcAEQANABEAFQAZABYADAAKAAwACgAJAAgABAAEAAYACAAJ
AAcABgADAAEA+//5//z//P/5//v/+////wEAAgD///7//v/7//j/9v/z//L/8//0//X/
+v8EAA==
         </WaveFormData>
      </LeadData>
      <LeadData>
         <LeadByteCountTotal>10000</LeadByteCountTotal>
         <LeadTimeOffset>0</LeadTimeOffset>
         <LeadSampleCountTotal>5000</LeadSampleCountTotal>
         <LeadAmplitudeUnitsPerBit>4.88</LeadAmplitudeUnitsPerBit>
         <LeadAmplitudeUnits>��V</LeadAmplitudeUnits>
         <LeadHighLimit>2147483647</LeadHighLimit>
         <LeadLowLimit>268435456</LeadLowLimit>
         <LeadID>V1</LeadID>
         <LeadOffsetFirstSample>0</LeadOffsetFirstSample>
         <FirstSampleBaseline>0</FirstSampleBaseline>
         <LeadSampleSize>2</LeadSampleSize>
         <LeadOff>FALSE</LeadOff>
         <BaselineSway>TRUE</BaselineSway>
         <ExcessiveACNoise>FALSE</ExcessiveACNoise>
         <MuscleNoise>FALSE</MuscleNoise>
         <LeadDataCRC32>2922111887</LeadDataCRC32>
         <WaveFormData>
CAAIAAgACAALAAwADQAOAAoACAAGAAQABgAIAAoADAANAA4ADwAQAA4ADgAOAA4ADwAQ
ABEAEgARABAADwAOABAAEAAQABAADwAOAA0ADAAKAAoACgAKAAwADAAMAAwADAAMAAwA
DAAMAAwADAAMAA0ADgAPABAADgAMAAoACAAKAAwADgAQAA0ACgAHAAQABgAGAAYABgAH
AAgACQAKAAYABAACAAAAAwAEAAUABgAFAAQAAwACAAEAAAD///7//v/+//7//v/8//r/
+P/2//j/+P/4//j/9f/0//P/8v/y//L/8v/y//H/8P/v/+7/7f/s/+v/6v/u//D/8v/0
//P/8v/x//D/8v/0//b/+P/5//r/+//8//v/+v/5//j/+f/6//v//P/9//7///8AAP7/
/v/+//7/AAAAAAAAAAD///7//f/8////AAABAAIAAgACAAIAAgACAAIAAgACAAQABAAE
AAQAAwACAAEAAAACAAQABgAIAAYABAACAAAAAQACAAMABAAGAAYABgAGAAMAAgABAAAA
AQACAAMABAACAAAA/v/8//7/AAACAAQAAgACAAIAAgABAAAA///+/wEAAgADAAQAAgAA
AP7//P/9//7///8AAAAAAAAAAAAA/v/8//r/+P/7//7/AQAEAAEAAAD///7/AAAAAAAA
AAD///7//f/8//v/+v/5//j//f8AAAMABgADAAAA/f/6//v//P/9//7//P/8//z//P/+
//7//v/+//7//v/+//7/+//6//n/+P/7//z//f/+/wAAAAAAAAAA/v/8//r/+P/8//7/
AAACAP///v/9//z//v/+//7//v8AAAAAAAAAAPz/+v/4//b/+v/8//7/AAD9//z/+//6
//v//P/9//7//P/8//z//P/9//7/AQAFAAUABgAHAAcACgAKAAcABAAGAAYAAwABAAMA
/P/5//T/8v/x//H/8P/u/+7/7//v//D/9P/z//L/9P/z//L/8//1//T/9P/2//P/9P/0
//P/+f/7//z//f/9//3//f/8//z//P/+////AAAAAPz/+v/4//n/+f/8//3//f/7//v/
///9//3//f///wAAAQACAAIA////////AQABAAEABQAJAAcABgAGAAEAAQAEAAQAAwAG
AAgADQAUABcAGAAXABIADwATABUAFAASAA0AAwDt/9b/xP+7/8H/0f/m//X/8//s/+z/
5v/c/9r/3f/l//T////9/wEABQAGAAgACAAGAAkADQAQAA8ADgAOAA4ADgALAAoACwAK
AAsADgARAA8ACgAJAAkACAALAA0AEAANAA0ADQANAA0ACwALAA4ADgAOAA8AEQASAA8A
CwAEAAMACAALAA4AEQAQAA4ACgAHAAsADQANAA0ADQANAA0ADQALAAkACQALAA0ADQAN
AA0ADAAMAAsACAAJAAsADQAQABEAEgATABIADQAMAA0ADAANAA0ADQANAAkABwAHAAcA
CAAJAAwADQAMAAsACAAHAAQAAwACAAEAAwAEAAMAAwABAAAA/f/9//z/+v/2//j/+v/7
//3/+//2//T/8//x//L/9f/2//T/9P/1//X/8f/t/+//8f/1//f/9f/0//T/9P/z//T/
9P/4//n/+//+//3//f/4//b/+v/+/wAAAQACAAQABAAEAAIAAQACAP///f/9//////8A
AP////8BAAAAAAABAAIABAACAAIAAgAAAAAAAAAEAAcABwAHAAMABQAFAAQABAACAAIA
AgABAAkACgAKAAgABAADAAIAAgAGAAgACAAHAAUABAACAP//AgAFAAMAAgAFAAkACAAG
AAIABAAEAAUABQAJAAkABwAGAAUABQAEAAMAAQAAAAMAAwADAP////8BAAEAAgACAAMA
BwAHAAUAAgADAAUABgADAAIAAQAAAAIAAwADAAMAAAD///////8CAAMAAwADAAAA///9
//3///8BAAIABAAEAAMAAwADAAEAAAAAAAIAAwACAAMABAADAAcAAwABAAAA///+////
AgADAAUABgACAAAA/v/9/wEAAQAAAP//AAABAAEAAAD9//3//f/9////AgAEAAYA/f/8
//v///8AAAMAAgACAP7//P/7//n//f/9/wIAAwAEAAUABgACAP7/+v/2//j/+v/8//7/
//8AAAEAAgD///7//f/+/wMABwAKAA0ACwAOAA4ACwAKAAwADAAJAAcABwAAAP3/9//0
//L/8f/w//D/8P/x//L/8//3//b/8//1//T/8//3//f/9v/2//j/+P/6//v/+f/8//3/
/f8AAAEAAgADAAAAAAAAAAIAAgAEAAMA/v/6//r/+//7/wEAAwAEAAMAAgADAAAA////
/wEAAgADAAYABgADAAMAAQABAAEAAQAIAAsACgAKAAgAAwABAAIABgAHAAgADgAVABoA
HwAgAB8AIgAfABUAEwAcAB4AFQAHAPX/3v/K/7//wf/N/+L/7//1//b/7v/e/9r/4v/l
/+f/8v/7//v///8BAAIABgAIAAgACgANAA8ADQAKAAgABgAEAAcACAALAAwADAAOABAA
DQALAAsADAAMAA8AEQAUABEADgANAAwACwALAAsADgAOAA4ADwARABIAEAAPAAsADQAP
AA8ADwAPAA4ADAAIAAUACAALAAwADQANAA0ADQANAAsACQAJAAsADwAPAA8ADwAOAA4A
DQAKAAgACQAKAAwADQAOAA8ADgAJAAgACQAIAAoACwAMAA0ADQALAAsACwAJAAkACwAL
AAoACQAGAAUABAADAAIAAQAFAAYABQAFAAMAAAD7//n/+//6//f/+v/7//v//P/5//b/
9P/z//H/8v/1//b/9P/x//H/8P/r/+r/7f/w//X/9f/z//L/8v/x//H/8//0//b/9//5
//z/+v/7//f/9v/7/wAAAwAFAAUABgAFAAQAAQABAAMAAQD9//3///////z/+//7//3/
//8AAAIABAAEAAIAAgACAAEAAAD//wIABQAFAAUAAQABAAEAAAAAAAAAAgAEAAUACgAK
AAkABgACAAEAAAAAAAMABgAHAAcABQAEAAIA//8CAAUAAwACAAQABwAFAAIA/v8AAAAA
AQAEAAkACgAJAAUAAwACAAAAAgABAAEABQAHAAcAAwADAAIAAQABAAAAAwAHAAcABQAB
AAEAAgACAAQABAAEAAQABAAFAAUABQADAAEAAAD//wIAAwADAAMAAAD///3//f///wEA
AgAEAAUABQAGAAcABgAEAAMABAAGAAQABAAEAAUACQAFAAMAAgABAAAAAQABAAEAAgAC
AAAAAAAAAAEABgAHAAcABwAFAAUABAACAAQABQAGAAcABgAGAAUABAD8//z//P8BAAQA
BwAGAAYABwAGAAYABQD//wMACAAIAAgACAAIAAQAAgAAAP7/AQACAAMABAAEAAQABAAE
AAUABgAHAAgACAALAA0ADgAMAAkACQAGAAcACAAOABIADgALAAoAAgD9//j/9v/1//f/
9v/2//b/8//x/+//8P/x//L/+P/7//f/9//1//L/8//2//f/+v/8//3/AQADAAIAAQAA
AP//AgACAAMABAADAAMABQAEAP7//P/8//3//v8CAAQABQACAAEAAgD//wAAAQAEAAYA
BQAGAAYAAwABAAEAAQABAAMACQANAA0ACQAIAAQAAwAAAAgACwAMAAwAEQAWABcAGgAd
ABoAFQAXABcAEgAKAAUA/f/t/9r/yv/B/8f/3//0//n/9f/0//L/5v/i/+r/8//v/+7/
/f8FAAEA/f8CAAgADAAOAA0ADwAQAA0ACQAIAAcABgAIAAoADgAQAAsADAANAAkACQAL
AA4AEAARABEAEgANAAsACwALAAsACwALAA4ADgANAA0ADgAOAA4ADQAJAAsADwAPAA8A
DwAOAAwACAAFAAgACwAMAA0ACwALAAsACwAJAAcABwAJAA4ADwAQABEADAAKAAcAAgAF
AAcACQAMAAkACAAHAAQABAAEAAYABgAKAAsADAANAAgABQAEAAMAAwAFAAkACwAIAAUA
AAD9/////////////v/+//z/+//5//j/9f/1//b/9v/0//j/9v/1//X/8f/x//D/8P/v
//H/8//z//D/7//v/+7/6f/p/+v/7f/x/+//7f/s/+z/7v/v//L/9P/3//f/+P/6//j/
9//x/+7/8v/4//z////8//z/+v/4//X/9f/3//X/9f/3//v//f/6//n/+f/7//v/+v/6
//r//P/6//r/+v/6//r/+v/+/wEAAQABAP3/+//7//r/+v/8//7/AAABAAMAAgAAAPz/
+//7//v//P8AAAIAAgABAP///v/8//n//v8DAAMABAAAAAEA/f/4//r//v8AAAMAAgAF
AAQAAQD///3//P/6//3//f/+/wMAAgABAPz/+//6//n/+f/4//r///8AAP//+f/5//r/
+v/8//7/AAACAAAA///9//v/+//7//z//f/9//3//P/7//j/9//1//X/+P/7//3/AAD7
//n/+P/3//j/+P/5//z//v/8//z//P/8////+v/3//n/+f/5//v/+f/5//r/+v/2//b/
9v/3//v/+//6//n/+f/5//j/9v/4//n/+v/7//r/+v/5//j/8//0//X/+//5//v/+f/4
//f/9v/2//X/8//1//7/AAAAAAAAAAD8//r/+P/2//n/+v/7//z/+//6//n/+P/9/wEA
BAAGAAUAAwAEAAIAAQAAAAQABgADAAEAAQD6//X/8P/u/+3/7//u/+7/7v/u/+3/7P/u
/+r/6P/r/+v/7//z//X/9v/y//L/8P/w//T/9f/5//v/+f/5//n/+f/5//j/+P/4//v/
/f8BAAIA/f/6//n/+f/6//7/AAABAP////8BAP///P/7//z//P/+/wAAAQD///3//f/9
//3//f8BAAMAAQACAAIA/////wAAAAD//wAACgAVABwAGwAYABUADAALABEAEQAGAAAA
AQD5/+v/2v/G/8H/zf/j//z/CQALAAYA/P/y/+z/7P/v//X/+v/3//v/AQD//wEABAAF
AAQABAAHAAkABwAEAAQABAAEAAUABgAJAAoACgAMAA4ACwAJAAkACgAKAAwADQAPAAsA
CwALAAsACwAJAAkADAAMAAkACQAKAAoABwADAPz/+/8CAAUACAALAAsACgAHAAUABgAH
AAYABQAGAAcACAAJAAcAAwABAAEABQAFAAUABQAHAAgACAAGAAMAAwADAAQABQAGAAcA
BgADAAIAAwACAAYABwAIAAkABQADAAMAAwD/////AQABAAAA///8//v/+f/3//X/8//4
//r/+v/7//r/+P/0//P/9f/0//H/9P/z//H/8P/r/+r/6v/r/+v/7f/v/+//7P/r/+v/
6v/l/+X/5//p/+3/8P/v/+//8P/w/+//8P/w//H/8f/y//T/9f/3//T/9P/3//r/+//7
//z//v/+//7/+v/5//r/9//3//n//f////7//f/9////AAAAAAEAAgAEAAIAAgACAAEA
AAD//wIABAAFAAYAAwAAAP///f/8////AgAFAAcACgAIAAUAAAABAAMABQAIAAgACgAK
AAkABwAEAAAA+////wMAAgACAAIABQADAAAA/P/+//7//////wMAAwABAAAA//////7/
/P/7//v/////////+//7//z//f///wAAAQAFAAUAAwD/////AAAAAP///v/9//z//v//
////////////AAABAAUABQAEAAMAAQD///z/+//9////AAACAAAA////////AQAAAAAA
AgAAAP7//v/+//3/AQD9//v//f/9//3///8AAAEAAwAEAAAAAAAAAAEAAQABAAAA///+
//3/+//4//r/+//8//3//f/+//7//v/5//r/+/8BAAAAAQD+//z/+v/4//f/9f/5//n/
+v/9//7///8AAP7//P/6//j/+v/6//r/+v/8//z//P/8//v//P/+////AgADAAMABgAG
AAMAAAACAAQAAQD/////+f/3//P/8v/v/+//7v/u/+z/7f/t/+3/7//s/+n/6//t/+3/
7//v//D/8P/y//L/8v/z//P/9v/4//n/+v/7//j/9//1//T/9v/4//n//P////z/+//8
//v/+f/6//n/+v/5//r//f/4//f/9v/3//v//f///wAA/f/9//3//f/8//v//v//////
AAACAAEAAAACAAEAAQAGAAIABwASABUAGAAXABAADQAPAAkACAAKAAEA///5/+b/0v/F
/7//y//m//n///8EAAAA8P/i/+T/6//n/+j/9f8BAP//+//8/wAAAgACAAUACQAMAAsA
CQAIAAcABgAEAAQABgAGAAgADAAQAA8ACQAHAAYABAAKAA0AEQAPAAsACwALAAsABwAH
AAoACgALAAsADAAMAAoACQAFAAcADAANAA4ADwANAAwACQAHAAYABwAGAAUABgAHAAgA
CQALAAkACQALAA8ADwAPAA8ADAAMAAsACAAKAAsADAAOAA4ADgAOAAwACgAKAAwADAAK
AAkACAAHAAYABQAGAAcABAADAAQAAwAEAAMAAAD///3//f/9//3///8AAP////8BAAAA
/f/9//v/+v/3//r//P/7//v/9//y//D/7//t/+3/7//v/+z/7f/v//D/7f/o/+n/6v/t
//H/8f/y//T/8//x//H/8P/v/+//8P/y//b/+f/3//j/+P/6//r/+f/4//r/+v/6//r/
+//+//3/+//7//3//f/+//3//f///////v/+//7/AQAAAAEAAgABAAAA//8CAAQABQAG
AAMAAwADAAIAAgACAAIAAgABAAcACAAIAAYAAQABAAEAAgAGAAgACAAHAAYABAABAP3/
AAADAAEAAAABAAUABAACAP3//v/9//3///8DAAMAAQAAAP/////+//z/+//7////AQAD
AAEAAwABAAEAAgACAAIABQAEAAEA/v///wEAAgABAAAA///+//7//////////f/7//r/
+f/9//3//P/7//7/AQADAAcABQADAAAA/v/+//3//f/9//v/+v/6//z//f/8//3//v/9
/wEA/f/7//v/+//7//3/AAABAAMABAACAAIAAgADAAMAAQD+//v//f///wAAAAD9//3/
/f/9//7/AAABAAIA+f/4//f/+//8/////v/+/////v/+//3/+f/7//7//P/8//z//P/+
//7//v/+//7//v/+//7//v/+//7//v/+//7//v8AAAQABwAJAAsACQAMAAwACQAGAAgA
CAAFAAQABQD///3/9v/y/+//7f/u//D/8v/1//T/8//1//L/7v/x//H/8f/1//f/+P/6
//j/9v/2//X/9v/6//z//f/7//v/+//7//r/+v/6//z//v8CAAMAAAD9//z//P/7//7/
//////3///8BAP/////+/////////wMABAACAAMAAQABAAEAAQAHAAkABwAGAAMA///+
/wAA/v///wYADgATABgAGwAcAB8AHgAZABUAGQAeABoAEQAJAPf/3v/K/8P/w//N/+T/
9//3/+z/6P/k/9z/2P/d/9v/3P/5/wcA+//7//7/AgAEAAQABgAJAAsACQAJAAoACwAM
AAsACgALAAoACwAOABEADwALAAkACAAGAAwADwATABEADwAPAA8ADwALAAsADgAOAA8A
DwAQABAAEAAPAAsADQAPAA8ADwAPAA4ADAAIAAUABwAJAAkACQAKAAsADAANAAoABwAG
AAcADAANAA4ADwAMAAwACwAIAAYABwAIAAoADAAMAAwACgAKAAoADAAMAAwACwAKAAkA
BwAFAAUABQADAAMABQAFAAcABwAFAAUAAwABAP///f/+//7//P/7//3//v/9/////v/8
//j/+v/8//v/+//3//L/8P/v/+3/7f/v/+//7P/t/+//8P/t/+v/7f/v//P/8//x//D/
8P/t/+v/6//q/+3/7//y//b/+f/7//j/+P/2//j/+P/3//r//v8AAAIA/P/5//j/8//2
//n//v8BAP7/+//5//n/+//8//7/AAACAAAAAAAAAP///v/9/wAAAQABAAEA/f/9//3/
/P/8//z//v8AAAEABgAGAAUAAgD+//3//P/8////AgADAAMABQAEAAIA//8AAAMAAQAA
AAIABQADAAAA/P/8//r/+f/7/wEAAwADAP///f/8//r/+v/5//n//f///wEA//8BAP7/
/f/9//z//v8DAAQAAwD+//3//f/8//z//P/8//z//f///wAAAQD///3//P/7///////+
//3/+//5//b/9f/3//n/+v/8//v/+//8//3/+//6//r//P/8//r/+v/6//7/AwAAAP//
/v/9//z//f/9//3//v/+//v/+v/5//n//v/////////+//3/+//4//r/+//8//3//f/+
//7//v/2//b/9v/7//z////+//7/+//6//r/+f/x//n/AAAAAAAAAAAAAP7//P/6//j/
+f/6//v//P/+//7//v/+//z//P/8//z//v/+/wAAAwAEAAQABAADAAkACgAIAAYABgAG
AAMAAQAAAPj/9P/u//D/8f/z//T/8v/w/+//7f/v//L/8P/u//T/9f/2//n/9//0//L/
8v/1//j/+v/7//r/+f/3//X/+P/7//7/AAAAAAAAAgADAAMAAAD5//T/+P/7//3/AgAC
AAEA/v/9/////f/9//3/AAACAAQABgAFAAEAAAD//wIAAwAEAAkABwADAAAA/v/+////
AwAEAA0ADgAKAAkADAAPABgAJQAmABcACwALABQAFAALAP//7f/a/9D/y//H/9H/5P/z
//H/7P/o/+T/4P/i/+f/6//s/+3/8//5//3/AgAGAAgACAAIAAsADQALAAgACAAIAAgA
CQAKAA0ADgAJAAoACwAHAAgACQALAAwADQAPABIADwAMAAsACgAJAAkACwAQABIADgAN
AA0ADAAOAA8ADQARAA8ADQALAAkACwAKAAcABQAKAA0ADgAPAAsACQAHAAUACQAJAAsA
DwARABEAEQARAA4ADgANAAoACAAJAAoADAALAAoACQAGAAcACAALAAwADAALAAoACQAJ
AAcABwAHAAYABwAKAAsABwAFAAEA//8AAAEAAgADAAEAAAD9//v//P/8//r/+//9//z/
+f/8//n/9//2//H/8f/y//T/9f/0//X/9P/w/+7/7//v/+v/6//v//P/+f/3//P/8P/u
//D/8f/0//b/9f/1//b/+P/7//3/+v/6//v//v///////f/+//3//P/+////AgABAP7/
/f/+//3//f/9//7/AQAEAAQABQAGAAMAAAD///7///8AAAEABgAFAAMAAQD7//3//f/8
//z/AQAEAAcACQALAAgABAD+////AQADAAYABAAEAAIA//8CAAIAAQD//wQABwAFAAQA
AgAFAAMAAAD//wIAAwAFAAMABQADAP//AAD//////v8AAAEAAwAJAAYABQAAAP//AgAD
AAUABgAFAAcABQABAPz/+//7//r//v8AAAIABAACAAEA///9//////8AAAEAAQD///z/
+f/7//v/+v/7//7/AQADAAYAAgD///3/+//9//z//P/+//7//P/8//z//f8BAP3/+//9
////AQAFAAAA/f/7//j/+v/8//7/AQABAAEAAAD//wEAAQAAAP7//P/9//7////9//z/
+v/4//X/+P/7/wMAAAABAP7//P/5//j/+P/3//v/AQAEAAIAAAD+//z//P/8//z//P//
/wAAAQACAAAA/v/8//r//f/+////AAACAAIAAgAEAAUABwAIAAkACgAOAA8ADQAHAAgA
BwADAAMAAwD8//n/8v/w/+//7//v//D/8f/z//P/8//2//T/8f/z//L/8f/2//f/9//4
//n/+P/5//n/+P/6//r/+f/8//3//v////v/+v/5//r//P8AAAEA/v///wAAAgADAAQA
AwABAP3//v8BAAAAAQD//wEAAgADAAQABAABAAEAAwADAAMAAwAGAAcABAACAAQAAwAF
AAoABAADAAQABgANABgAGQAaACEAHAATAA8AFQAYAA4ABQAFAPf/3v/K/8H/w//V/+z/
/f/9//T/7v/o/+D/4P/n/+//7v/z//3/AwABAAYACgAMAAwACQALAAwACQAMAA4AEAAS
AA4ADAAMAAoACwAOABEADwALAAkACAAGAAwADwATABEAEgATABQAFQAQAA8AEQAQAA8A
DwAQABAADwANAAgACQANAA0ADQANABEAEgARABEAEQARAA8ADQAQABEAEgATAA8ACwAJ
AAkADQAPABEAEwARABAADgAKAAgACQAKAAwADgAOAA4ADAAKAAoADAAMAA0ADQANAA0A
DgANAA4ADwALAAkACQAHAAgABwAEAAMAAQABAAEAAQAFAAYABQAFAAQAAgD+//3////+
//v//v/+//3//f/5//T/8v/x/+//8P/z//T/8v/0//X/9f/x/+3/7//x//X/9//1//T/
9P/0//P/9P/0//b/9//5//z///8BAP7//v/7//z/+//5//3/AAABAAIA/////wEA///7
//v//f/9//////8AAAMAAQAAAAAAAAADAAIAAwAEAAAA/v/8//7/AgADAAQAAQADAAMA
AgACAAIAAgACAAEABgAGAAUAAgD9//3//f/+/wEABAAFAAUABwAGAAQAAQADAAUAAgAA
AAIABQADAAAA/P/+//7///8AAAUABgAFAAYABQAFAAQAAgD///3///8CAAMAAAABAAAA
//////7/AQAFAAUAAwABAAEAAgACAAAA/v/8//r//P///wEAAwD///3//P/7//7/////
////AAD///3//f/8//3//f/+//////8AAAEAAAD+//3//v/8//r/+v/6//7/AwAAAP//
/P/7//r/+//8//3///8AAP7//v/+////AAD///3/+//8//3//f/8//r/+//8//3//v8A
AAEAAgD5//j/9//7//v//f/7//r//P/8//3//f/7//f/9v/5//r/+//8//7//v/+//7/
/P/8//z//P/9//7///8AAP7//P/6//j/+//+/wEABgAHAAcABgAFAAcACgAKAAcABgAI
AAgABQAAAP//9//z//H/8P/w//H/8v/y//L/8//w/+//8f/u/+3/8f/y//P/8//x/+7/
7P/y//T/+P/7//n//P/9//3/+//7//v/+//8//z//P/+//3/AAAAAPz//P/+/wEAAwAE
AAMAAQD9//3////9//3//v8BAAMABQAFAAQAAAD//wEAAQABAAEABAAFAAIAAAACAP//
//8CAAQABwAMAAgAAwAMABUAHgAjABwAEwARAA0ABgAEAP//+//1/+T/1P/N/83/3f/y
//3//f8CAAAA8P/o/+j/7f/x//b/+f/5//n///8CAAYACAAIAAcACQAKAAcACQAKAAsA
DAAOAA4AEAAQAAsADAANAAkACgALAA0ADgAPABEAFAARAAsACQAHAAUABgAJAA8AEgAP
AA0ADAAKAA4ADwANABEAEAAPAA4ADQANAAwACQAHAAsADQANAA0ACgAJAAgABwAKAAkA
CgANAA0ACwAJAAcABgAGAAUAAgAEAAcACgAOAA4ADgAOAAwACAAIAAoACgAKAAkACAAH
AAcABQAFAAUAAQABAAMAAwABAP//+//5//z///8CAAUABQAEAAEA///9//z/+f/5//v/
+v/3//r/9//1//T/7//w//L/9f/3//P/8//x/+z/7P/t/+3/6f/o/+v/7v/z//H/7//u
/+7/8P/x//T/9v/3//f/+P/6//n/+f/0//L/9v/6//z//f/7//z/+//6//v//f8BAAEA
/f/9///////8//v/+//9/wAAAAABAAIAAAD+//7//v8AAAAAAAAEAAMAAwADAP//////
//7//v8DAAYACQALAA4ADAAJAAQAAwADAAMABAAEAAYABgAFAAYABgAFAAMAAwAFAAIA
AAD+/wEA///8//z/AAACAAUAAwAHAAcABQADAAEAAAD+/wAA/////wMAAgABAPz/+//+
////AQACAAMABwAHAAUA/v/9//3//P///wAAAQACAP/////+//3//v///wEAAwADAAMA
AgABAP3/+//4//f//f8BAAQACAAEAAEA///9/wAAAAABAAQAAQD+//3//P///wMA///9
//3//f/9/////f/9//7//v/9//7///8BAAAA///9//v//P/9//3//P/+////AAABAAAA
AAD///7/+f/6//v/AQAAAAEA/v/8//7//v//////+//1//r//P/8//z//P/+//7//v/+
//7//v/+//7/AAAAAAAAAAAEAAYACAAKAAkACQAIAAYACAAJAA0ADgALAAgACgAKAAQA
AQAAAPj/+P/0//P/8//w/+7/7f/s//D/8f/y//b/9f/0//j/+f/1//X/8//w//L/9v/4
//z/+v/5//v/+//7//v/+//7//7//v///wAAAAD//wAA/v/8//z//v8BAAEABAAFAAUA
BgAHAAoACQAIAAcACAAIAAcABgAEAP//AwAFAAcACQAHAAkACQAFAAQABAABAAEADAAI
AAUADgASAAsADgAbACQAIQAWABEADwANAAoABAD7//P/7f/i/9L/yf/N/93/8v///wEA
AAD8//j/+v/4//H/7//4//3/+//7/wMACAAMAA4ADgALAA0ADgALAAsADAANAA4ADQAM
AA0ADAAKAAwADgALAAoACwANAA4ADwAPABAACwALAA0ADwARAA0ADQAQABAADQANAA4A
DgARABEADgARAA8ADQALAAkACgAKAAgABwAJAAsACwALAAsACwALAAsADgANAA4AEQAP
AAsABwADAAUACAAKAAoACgALAAwADgANAAwACwAIAAkACgANAA4ADAALAAoACQAJAAcA
BwAHAAUABQAHAAcABAADAAAA//8BAAMABQAHAAQAAgD+//v//v/+//z//f/7//r/9//6
//j/9//3//P/8//0//b/9//1//X/8//u//D/8//1//P/7f/t/+3/7//v/+3/7P/s//H/
8//3//r/9//1//T/9P/2//n/9//4//v//v///////f/+//3//P/9////AwADAAEAAQAD
AAMAAAD/////AQAEAAQABQAGAAUAAgABAAAABAAGAAgADgALAAkABwABAAMABQAGAAgA
DgAOAA==
         </WaveFormData>
      </LeadData>
      <LeadData>
         <LeadByteCountTotal>10000</LeadByteCountTotal>
         <LeadTimeOffset>0</LeadTimeOffset>
         <LeadSampleCountTotal>5000</LeadSampleCountTotal>
         <LeadAmplitudeUnitsPerBit>4.88</LeadAmplitudeUnitsPerBit>
         <LeadAmplitudeUnits>��V</LeadAmplitudeUnits>
         <LeadHighLimit>2147483647</LeadHighLimit>
         <LeadLowLimit>268435456</LeadLowLimit>
         <LeadID>V2</LeadID>
         <LeadOffsetFirstSample>0</LeadOffsetFirstSample>
         <FirstSampleBaseline>0</FirstSampleBaseline>
         <LeadSampleSize>2</LeadSampleSize>
         <LeadOff>FALSE</LeadOff>
         <BaselineSway>TRUE</BaselineSway>
         <ExcessiveACNoise>FALSE</ExcessiveACNoise>
         <MuscleNoise>FALSE</MuscleNoise>
         <LeadDataCRC32>664108225</LeadDataCRC32>
         <WaveFormData>
7gDuAO4A7gDyAPQA9gD4APcA9gD1APQA9QD2APcA+AD6APoA+gD6APcA9gD1APQA9gD2
APYA9gD0APQA9AD0APUA9gD3APgA+AD4APgA+AD3APYA9QD0APcA+AD5APoA+AD2APQA
8gDyAPIA8gDyAPMA9AD1APYA9ADyAPAA7gDyAPQA9gD4APQA8gDwAO4A7wDwAPEA8gD1
APYA9wD4APYA9ADyAPAA8gD0APYA+AD2APYA9gD2APQA9AD0APQA9gD2APYA9gDzAPIA
8QDwAPMA9AD1APYA9AD0APQA9AD0APQA9AD0APUA9gD3APgA9QD0APMA8gD0APYA+AD6
APkA+AD3APYA+AD4APgA+AD2APYA9gD2APEA7gDrAOgA5gDmAOYA5gDiAOAA3gDcANkA
2ADXANYA1gDWANYA1gDUANIA0ADOAM8A0ADRANIA0ADQANAA0ADOAM4AzgDOAM8A0ADR
ANIAzwDOAM0AzADOANAA0gDUANAAzgDMAMoAygDKAMoAygDLAMwAzQDOAMsAygDJAMgA
yQDKAMsAzADLAMoAyQDIAMoAygDKAMoAzADMAMwAzADIAMYAxADCAMQAxgDIAMoAxwDE
AMEAvgDAAMAAwADAAMAAwADAAMAAvgC8ALoAuAC6ALwAvgDAAL4AvAC6ALgAtgC2ALYA
tgC0ALQAtAC0ALEAsACvAK4AsgC0ALYAuAC0ALIAsACuAK4ArgCuAK4ArgCuAK4ArgCr
AKoAqQCoAKkAqgCrAKwAqQCoAKcApgCoAKgAqACoAKsArACtAK4AqwCoAKUAogCkAKYA
qACqAKgApgCkAKIAogCiAKIAogCiAKIAogCiAKAAngCcAJoAnQCeAJ8AoACfAJ4AnQCc
AJ0AngCfAKAAnwCeAJ0AnACeAJ4AnwCgAKMAowClAKUApQCiAKAAoAChAKIAogCkAKQA
pAChAJ0AlwCWAJUAkwCTAJMAkwCTAJMAkwCSAJAAkACRAJEAkgCSAJEAjwCPAIwAiwCM
AIwAjwCRAJIAkwCSAJEAkQCQAI4AkACSAJIAkgCSAJAAjQCMAIwAjACMAI4AjwCPAI8A
jgCMAIoAigCLAI0AjQCQAJAAjwCOAIwAjACMAIwAjgCSAJIAkQCPAJAAjQCNAI4AjACO
AI0AjwCWAJ8AqACyAMEA3wAMAUIBaQGAAYMBaQEwAfMAtwB/AEsADADP/7b/vP/G/9P/
4P/w/wQAGQAtAEQAVwBjAG8AeQB8AIAAggCDAIcAhwCKAI4AjgCOAI4AjACKAI0AkACQ
AJQAlgCWAJMAkQCQAJAAkgCUAJQAmQCaAJoAmQCWAJIAkACVAJYAlwCaAJoAmQCZAJUA
jgCKAIoAjwCSAJkAlgCZAJoAlQCSAJUAlgCXAJgAlwCaAJgAmACZAJcAlQCXAJcAlwCZ
AJwAmwCXAJIAkQCQAJEAkwCXAJsAmwCbAJoAlQCVAJYAlgCXAJcAmQCeAJ4AmQCYAJcA
mACXAJcAnQCeAJwAnACdAJoAmQCaAJkAmwCbAJwAnQCgAJ4AmgCZAJcAlwCYAJkAnACf
AKIAogCbAJkAlwCVAJMAmgCfAKMAogCfAJ4AnACYAJoAmQCbAKIAnwCdAJ8AnQCcAJsA
mwCcAJ8ApACjAKAAnQCaAJYAmQCZAJgAlwCUAJQAkwCRAIoAhwCFAIUAhACDAIIAgQCB
AH8AfQB8AHkAeQB7AH8AfwB9AHsAewB2AHQAdAB0AHUAeAB7AHwAewB7AHsAeQB4AHYA
dAB1AHcAfAB8AHwAdwB3AHcAeAB7AH4AgAB6AHoAeAB2AHYAdwB4AHcAdwB6AHsAewB5
AHYAdQB1AHUAfAB8AHoAeAB4AHgAdwB3AHQAcwByAHQAeAB2AHIAbwBwAHAAcgB0AHQA
dAB1AHEAbwBwAHEAcQBtAGwAbABtAG8AbQBrAGsAaQBoAGgAaABrAG0AbQBrAGgAZwBn
AGUAZQBlAGUAZQBmAGYAZgBpAGUAYgBiAGUAZQBlAGYAZgBoAGgAZgBkAGAAXgBcAFwA
YQBiAGUAZwBlAGMAXwBdAGAAYgBjAGQAZABkAGEAWwBYAF0AYwBlAGMAYwBjAGEAXgBd
AFwAWgBdAF8AYQBiAGAAXgBaAFgAWABYAFwAXQBeAF8AYABcAFoAWABWAFcAWABZAFoA
XQBeAF8AYABeAFwAWgBZAFwAXwBhAGUAYwBlAGIAYABiAGUAZgBmAGoAagBqAGcAYABZ
AFcAVQBVAFUAVQBVAFUAVQBVAFQAVABUAFUAVQBYAFgAVwBVAFMAUQBRAFMAVgBWAFcA
VwBYAFgAWABZAFYAVABWAFgAWABYAFgAVgBRAFEAUgBTAFUAVgBYAFkAWQBYAFYAVABU
AFUAVwBXAFoAWgBZAFgAVQBUAFMAUgBVAFgAWQBZAFYAVABQAE8AVABSAFQAWwBfAGAA
ZQBsAHYAhwChAL4A7gAlAUoBUwE/ARIB1wCbAGUAMQD4/7n/jP+A/4z/mf+i/7D/zP/j
//X/DgAhACsAOQBDAEkATgBRAFMAWgBbAF8AZABiAGAAXgBaAFkAXQBhAGIAZgBoAGgA
ZQBnAGYAZgBoAGoAagBvAHAAcABtAGgAYgBgAGUAZgBnAGkAagBqAGsAbQBoAGYAaABr
AGwAcQBsAG0AbgBpAGYAagBsAG4AcABzAHYAdAB0AHIAbwBsAG0AbwBvAHEAdAB0AHEA
bQBtAG0AbQBuAHEAdQB1AHUAdABvAG8AcABwAHIAcwB2AHwAewB1AHMAcQBxAHEAcgB5
AHwAegB6AHsAdgB1AHYAdQB4AHkAewB9AH8AfAB3AHUAdwB3AHgAeQB6AH0AgACAAHoA
eQB4AHcAdQB8AIEAhQCBAH0AewB4AHYAegB7AH8AhACBAH8AgQB/AH4AfQB9AH4AgQCG
AIUAggB/AHwAeAB8AH0AfQB9AHsAegB4AHUAcQBvAG4AbwBvAG0AawBpAGYAYwBgAF4A
XwBfAGEAZQBnAGUAYwBjAF4AXABcAFwAXgBgAGIAYgBfAF8AXwBdAF4AXgBeAGEAYwBm
AGQAYgBdAF0AXQBeAGQAaABrAGYAZgBkAGIAYgBiAGQAZABlAGYAZwBnAGUAZABjAGMA
YwBrAGwAawBqAGcAZgBkAGMAYgBhAGAAYgBlAGQAYQBfAFwAWgBaAFoAXABeAGEAXwBa
AFoAWgBZAFoAWgBbAF0AXgBdAFwAXQBaAFgAVwBWAFkAWwBbAFkAWABXAFcAVQBVAFUA
VQBVAFYAVgBWAFkAUwBQAFAAUwBTAFMAVABUAFQAVABSAFAATgBOAE4AUABSAFAAUABP
AE0ATQBLAEsATQBQAFIAVABUAFQAUQBLAEgATQBTAFUAUwBTAFMAUQBPAE8ATwBOAE8A
UQBTAFQAVQBUAFEAUABKAEoATgBRAFIAUwBUAFIAUABOAEwATwBQAFEAUgBQAFAAUABQ
AFEAUgBTAFQAVwBYAFkAWQBWAFMAUgBMAE4AUgBZAF4AWwBcAFsAWgBVAFEASwBKAEwA
SwBMAE0ASgBJAEgARwBIAEgASgBNAEsASgBIAEUARQBFAEMAQwBIAEoASwBNAEwASwBJ
AEcASgBKAEkATABLAEoASQBIAEYAQwBDAEQASABKAEsATQBMAEsASQBGAEYARgBHAEkA
SQBMAEwASwBIAEYARgBGAEkATABPAFAATgBLAEkARQBJAFAAUABOAE0ATQBSAFcAYABu
AIEAnQDIAPgAHwE0ATkBIQHyALcAewBDABEA2P+d/3r/ev+I/5f/pP+0/8z/5f/z//7/
FQApADEANQA8AEIARgBJAEwASwBNAFAATwBOAE0ASgBNAFMAWQBcAFsAXABbAFcAWgBa
AFsAXgBeAF4AYwBkAGQAYwBgAFwAXABhAGIAYwBiAGIAYQBhAGIAXgBdAGAAYQBiAGcA
YgBkAGQAXgBaAF4AYABiAGQAYwBmAGQAZABjAGEAXwBhAGIAYwBmAGoAZwBjAF4AXQBf
AGEAZABpAGsAaQBnAGQAYgBjAGUAZgBnAGkAbQB0AHMAbQBrAGkAbABtAG8AdwB0AHAA
bgBtAGwAbQBwAHEAcQBxAHIAcwB0AHAAagBnAGsAbQBwAHMAcABxAHIAcABtAG0AbQBt
AGsAcgB3AHsAdwBzAHEAbgBvAHQAdgB7AH4AeQB1AHUAeAB4AHgAeQB3AHkAfQB7AHcA
cwBvAGoAbwBxAHIAcwBwAG4AawBnAGQAYQBfAF8AYQBhAGEAYQBgAF0AWgBYAFkAWQBb
AF8AXgBbAFgAVwBXAFYAVwBYAFoAXABeAF4AXABbAFoAVwBcAFwAXABfAFwAXgBbAFgA
VgBXAFgAWgBcAGAAYwBeAF4AXABaAFoAXwBiAGMAZQBiAGEAXwBbAFwAXQBfAGEAZgBm
AGQAYgBfAF4AXABbAF0AXwBhAGYAZQBiAF0AWQBaAFgAWABYAFoAXABfAF0AVwBWAFUA
UwBUAFYAWQBdAFwAWQBWAFUAVQBUAFQAVABVAFcAVwBVAFMAUQBQAE0ATwBRAFMAVQBU
AFIAUABRAE4ATABNAFEATwBPAFAAUABOAE4ATABKAEsATABNAFAAUQBOAE0ASwBLAEsA
SQBJAEoATABNAE4ATABMAEkAQwBBAEcATgBRAE4ATQBMAEkASABJAEoASgBLAE0ATwBQ
AE0ATABJAEgATgBMAFAAUgBSAFIAUgBOAEwASgBIAEoATABOAFAATwBOAE0ATABOAFAA
UgBTAFMAUwBVAFIAUQBSAFYAWABWAFgAWABYAFQATwBIAEYARgBFAEYARwBHAEcARwBH
AEQAQgBCAEMARgBIAEkASQBEAEMAQAA/AEMARgBIAEsASgBJAEcARQBFAEQAQgBEAEkA
SgBLAEwASQBFAEQARABGAEgASQBLAEkASQBIAEYAQwBCAEIAQwBFAEoATABNAEsASABH
AEYARgBIAEoASgBLAEkASABFAEcARgBGAEYASwBVAFwAYQBmAHIAgQCXAL4A8gAXAS4B
MwEfAfIAtQBzAD0AEQDY/6X/kP+U/5z/pf+q/7T/yP/h//f/CgAVACMAMQA1ADkAPgBB
AEMARwBHAEoATgBNAEwASwBIAEgATQBSAFQAVABWAFYAUwBVAFQAVABWAFcAWABeAGAA
YABfAFwAWABVAFkAWQBZAFoAWgBZAFkAWABSAE8AUABTAFYAXQBaAGAAYgBeAFwAXABc
AFwAXABfAGIAYABgAF4AWwBYAFkAWQBZAFsAXgBfAF0AWgBbAFcAVwBYAFsAYABhAGIA
YgBeAF0AXQBcAF4AXwBiAGgAagBlAGQAYwBiAGEAYQBnAGcAZABjAGMAXgBdAF4AXQBf
AGEAZABnAGYAYgBcAFkAWgBbAF0AXwBfAGEAYwBiAF8AXwBfAF8AYQBoAG0AcQBuAGkA
ZgBiAGQAaABpAG0AcgBvAG0AbwBtAGwAawBrAG0AbwBzAHEAbgBrAGgAZABnAGcAZgBl
AGYAZgBlAGMAWwBXAFQAUwBXAFcAVwBXAFYAUwBQAE4ATABLAEwATwBRAE8ATQBNAEoA
SABIAEgASwBOAFEAUgBPAE0ASwBHAE0ATgBPAFMAUQBUAFIAUABOAE8AUABSAFQAWABb
AFYAVQBSAE8ATgBTAFYAVwBZAFkAWQBYAFUAUgBRAFEAUQBWAFYAVABSAFQAVABTAFMA
UABPAE4AUABUAFIATgBLAEsASgBLAEwATwBQAFIATwBMAEwATABLAEgASABJAEsATQBL
AEkASQBLAEoASgBKAE0ATwBPAE0ASwBJAEgARQBFAEUARQBFAEgASABIAEsARwBEAEQA
RwBDAEMARABEAEIAQgBAAD4APgA+AD4AQABEAEIAQgBBAEAAPwA8ADsAPQA+AD4APgA8
ADwAOQAzADIANwA9AD8APQA9AD0AOwA5ADkAOQA4ADgAOQA6ADoAOQA4ADUANAA0ADQA
NAA2ADgAOgA8ADoAOAA2ADQANAA0ADQANAA2ADYANgA2ADQANQA2ADcAOQA7ADsAPQA6
ADgAOAA7ADoAOgA8ADwAPwA9ADoANQA0ADMAMQAxADEAMQAxADEAMAAuACsAKgAtAC0A
LgAuAC0AKwArACkAKQArACwALAAtAC0ALQAsACkAKQAoACYAKAAqACoAKgAtACwAKgAr
ACkAKQApACgAKgArACwALAAqACgAKAApACsAKwAuAC4ALQAsACoAKgApACgAKQAqAC0A
LQAsACwAKAAnACcAJgAqACcAKwA0AD0AQgBMAFUAawCMAK4A3QAIARcBEQHyAL0AgQBF
AAsA2P+l/3b/ZP9y/4H/gv+E/5r/s//D/9D/6f///wsAEQAXABwAHwAhACYAJwArADAA
MgAyADIAMAAuADEANAA0ADcAOgA7ADkAOAA2ADUANgA4ADoAQQBEAEQAQwBAADwANwA7
ADsAOwA9AD4APgA/AD8AOgA4ADoAPgBAAEYAQgBEAEYAQgBAAEAAQABAAEAAQgBGAEUA
RgBDAEEAPwBBAEMAQwBFAEgARgBDAD8APwA+AD8AQQBFAEcARwBHAEYARgBHAEkASgBI
AEcASABMAE0ASQBJAEkARgBFAEUASwBMAEoASgBLAEgARwBIAEcASABJAEsATQBRAFAA
TQBNAE0ATQBOAE8ATgBRAFQAVABNAE0ATQBNAEsAUABTAFUAVQBTAFMAUgBPAFIAUgBV
AFsAWQBYAFsAWQBYAFcAVwBVAFcAWwBZAFkAVwBVAFIAVABTAFEATwBOAE4ATQBLAEgA
RwBHAEkASQBHAEUAQwBBAD8APQA8AD4APwBCAEcASgBJAEgASQBFAEIAQQBAAEIARABG
AEYAQgBBAEAAPQA9ADwAOwA9AEAARABDAEIAPQA9AD0APgA/AEIARAA+AEEAQAA/AEAA
PwBAAD8APwBBAEMARABDAEAAPwA/AD8ARABEAEIAQABBAEIAQgBDAEEAPwA9AD4AQwBC
AD8APQA8ADoAOgA6ADoAOgA7ADcANwA4ADkAOQA2ADQAMwAzADUANQA1ADcANAAyADEA
MAAwADEAMAAtADEAMwA2ADcANAAxAC4AKwAsACwALAAvACsAKAAoACsAKwArACwALAAs
ACwAKgAoACQAJAAkACYAKgAqACwALQArACsAKQApACcAKAAoACgAKwAsACoAJQAhACUA
KgArACsAKwArACkAJAAjACIAIAAjACUAJwAoACkAKAAlACQAIAAiACIAIgAiACIAIgAi
ACIAIgAiACQAJAAkACQAJQAmACcAKAAlACQAIwAjACUAJwAoACsAKwAtACoAKAAoACsA
LAAsAC8AMAAxAC8AKQAhAB4AGwAbAB0AHwAhACAAHwAeABwAGwAcAB4AHwAjACQAJAAj
ACIAHwAeAB8AIQAiACQAJQAjACIAIQAhACAAHgAgACIAJQAmACcAJgAgAB8AHwAfACAA
IAAhACEAIwAiACAAHgAeAB8AIQAhACQAJAAjACIAHgAeAB4AHgAiACQAJAAjAB4AHAAY
ABcAHgAeACIAJQArADAANQA6AEIAUwBtAJQAyAD7ABgBHQENAeAAoQBjAC8A+//A/3//
Vv9O/1j/Z/92/4L/lP+r/7n/yP/t/wUABwAPABEAFgAZABsAHwAfACIAJgAnACgAKQAo
ACYAKQAsACwALwAyADMAMQAwAC4ALQAuADEAMgA4ADoAPAA7ADgANAAvADMAMwAzADYA
NgA1ADUANQAwAC4AMAAxADIANwAyADQANgAyADAAMwA0ADUANgA4ADwAOwA8ADkANQAx
ADEAMwA1ADkAPgA9ADkANAAzADMAMwA0ADcAPQA9AD0APAA7ADsAPAA8AD0APQA/AEQA
RgBBAEAAPwA8ADsAOwBBAEUARABFAEcAQwBBAEEAPwA/AD8AQABBAEcARgBDAEMAQwBD
AEQARQBEAEcASgBKAEQAQwBCAEEAQABGAEoATQBKAEcARgBEAEEARABEAEcATQBLAEoA
TQBMAEoASABHAEgASwBQAE8ATQBLAEkARgBHAEUAQgA/AEEAQgBCAEEAOQA1ADIAMQA1
ADUANQA1ADEALQApACYAJgAnACoALwAxAC8ALQAtACoAKAAoACgAJgAoACoAKgAqACsA
LAArACwALAAsAC8AMQA0ADIAMAAqACkAKAAoACwAMAAzAC4AMAAuACwALAAsAC4ALgAv
ADEAMwA0ADMALgAtAC0ALQA5ADwAPQA+AFMAZgB4AIsAmwCpALcAyADHAMQAvwC7ALUA
rgCpAKQAowCkAKYAowCfAJ4AnQCbAJcAlACSAJEAkACNAIoAiQCFAIAAfAB4AHYAdwB2
AHMAbQBpAGYAYQBfAF8AXwBfAGIAYgBiAGUAYQBeAF4AYQBfAF8AYABgAGIAYgBgAF4A
WwBaAFkAWgBbAFgAVwBVAFQAUwBQAE8AUABSAFMAVABSAFIATwBJAEQASQBPAFEAUQBR
AFEATwBKAEcARABAAEEAQwBFAEYAQwBCAD8APgA4ADwAQABAAEAAQABAAD4APAA6ADgA
OgA6ADoAOgA6ADoAOgA6ADcANgA1ADQAOAA6AD0AQAA/AD0APQA7AEAAPgA9AD4AQQBC
AEIARABBAD4AOAAxADAAMgA0ADUAMwAxAC8ALQAuAC8ALwAuADEAMwA0ADYAMgAvACsA
KQArAC0AMQA0ADIAMQAvAC0ALgAvADEAMgAyADQANgA2ADMAMgAvACsALgAyADYAOgA5
ADkAOAA3ADgANgA0ADQANQA3ADcAOgA3ADUAMwAwADIANAA2ADoAOQA2ADIALQAxADEA
NAA4AEQAQgA7ADkAOgA7AEQAWgBxAIMAoADOAAEBIgEpARcB7ACzAH0ATQAZANr/l/9m
/1r/Yv9v/3z/jv+o/8P/1//k/+3/9/8FAA8AFQAcACEAJQAnACcAKgAuAC0ALAArACgA
KgAvADQANgA0ADQAMgAtAC8AMAAyADYANAA0ADkAOgA6ADcAMgAsAC0ANQA5AD0AOQA2
ADIALwA0ADIAMwA4ADcANgA5ADIANQA2ADEALgA0ADYAOAA6ADgAOAAzADAAMgAzADQA
OQA4ADcAOAA6ADoANwAzADMAMwAzADQANwA3ADUAMwAwADEAMwA2ADgANQA1ADcAPAA+
ADkAOAA3ADkAOQA6AEEAPgA6ADgANwA5ADsAPwBBAD4APQA9AD0APgA8ADgANwA5ADsA
PgBBAD8APwA/ADwAOgA7ADwAPQA5AD4AQQBDAEEAPQA7ADgAOgBAAEMASQBLAEUAQAA/
AEEAQgBDAEUARABFAEgARQBEAEMAQgBAAEUARQBEAEMAQAA+ADsANwA6AD0AQQBHAEsA
TQBPAFEAUwBVAFcAWgBfAGMAaQBxAHIAbwBsAGsAbABsAG4AcABtAGwAawBoAGUAYwBh
AF0AYgBiAGIAZQBfAF4AWABSAFEAUQBRAFIAUgBSAFEASABHAEQAQQBAAEMARgBHAEkA
SABHAEUAQQBAAEEAQwBFAEgARgBCAD4APAA8ADsAOwA8AD0APgBCAEMAQAA7ADcAOQA4
ADkAOgA6ADoAOwA3ADIAMgAyADEAMwA0ADYAOQA2ADMAMAAvADAAMAAxADIAMQAxAC8A
KwAoACcAJwAlACgAKQAqACsAKQAmACMAIwAhAB4AHgAhAB4AHQAdABwAHAAcABoAGAAY
ABoAHAAgAB4AGgAYABUAGAAZABgAGQAZABoAGgAaABwAHAAZABMAEgAXAB0AHwAcABkA
FgARABEAEwAVABYAFgAXABgAGAAWABQAEAAOABgAGgAcABgAFgAUABIAEgASABIAEgAV
ABYAFwAYABUAFAATABIAFAAUABQAFAATABIAEQARABAAEQARABMAFQAXABQAEgAOAA8A
DgAMABAAEAAQAA0ACAABAP///f/7//v/+//7//z//f/+//7/+f/4//j/9//6//r/+f/3
//n/9//3//n/+f/4//j/9//3//b/9f/1//P/8P/x//L/9f/2//f/9v/z//P/9P/1//L/
8P/v/+3/7//u/+z/6v/q/+v/7f/t//D/8P/v/+7/6v/q/+r/6v/q/+z/7P/r/+3/7v/t
/+//6P/m/+b/6f/x//j/+/8GABAAGwAvAFQAhgC1AM4A2QDVAK4AbwAxAPn/yf+S/1H/
Kv8i/yj/N/9G/1L/ZP99/43/nP+v/8X/1f/Z/9v/4P/j/+X/5//n/+r/7v/x//L/8//y
/+//8f/z//L/9f/4//n/9//1//T/9P/2//f/+P/+/wAAAwADAAEA/v/4//v/+v/5//z/
/P/7//v/+f/0//L/9P/1//b/+//2//z/AAD+//7////+//3//P///wIAAAAAAP3/+//5
//v//f/9////AgACAP//+//7//f/9//4//v//////////v/9//3//v/+//3//f///wQA
BwADAAMAAwABAP///v8DAAMAAAD//////f/9//////8AAAEAAwAFAAYABAAAAP//AQAB
AAIAAwAGAAkADAAMAAYABQAEAAMABgAOABQAGQAhACUAKwAwADkARABMAFcAYQBhAGIA
ZwBuAHIAdgB7AIAAhQCMAI0AjQCLAIkAhgCEAIEAfQB5AHgAeAB3AHUAbgBrAGkAaQBo
AGcAZgBlAGUAYwBhAGAAXABZAFgAWQBXAFMATwBNAEkARgBFAEQAQgBEAEYARgBDAEMA
QwBBAD8APAA5ADkAOQA8ADoAOAAzADMAMwA0ADUAOAA6ADQANQA0ADMANAA4ADoAOgA7
AD8AQQBCAEEAPgA9AD0APQBBAEAAPQA6ADkAOAA2ADUAMQAtACkAKAArACoAJwAlACIA
IAAgACAAIgAkACcAJQAlACgAKwAtACgAJgAlACUAKAApACoALQAsACoAKQAoACgAKQAo
ACUAJgAlACUAIwAhAB8AHQAbABoAGgAaAB0AFwASABAAEQANAAsACgAIAAkACgAJAAgA
AwACAAEAAgAGAAQABAADAAUABQADAAMABQAGAAYABgAHAAgABgABAPz/AQAHAAkACwAL
AAsACQAEAAMAAgAAAAIAAwAEAAQABgAGAAQABAACAP7//v8AAAIABAAGAAYABgAGAAYA
BAAEAAQABAAHAAgACQAKAAkACAAHAAYACAAKAAwADwAPAA8ADgAPAA0ADwAMAAoADQAR
ABMAFAARAA4ACwAFAAQA/////////f/9//3//f/7//n/9//0//P/9P/2//f/8//w/+z/
5//r/+v/7f/x//H/8P/w/+//7P/q/+j/5//p/+j/6//u/+r/6P/m/+L/4//l/+j/6//q
/+j/5//l/+T/4v/f/9z/2v/b/93/3f/Z/9T/zv/I/8T/xP/E/8T/xP/G/8b/xf/G/8b/
xP/F/87/0v/W/9H/zf/Q/9f/4v/w//v/DQAuAFQAdwCWAKMAmQB8AEkADwDb/6n/cv83
/wr//P4I/xX/GP8k/zr/T/9b/2r/df99/4n/lf+e/6b/rP+x/7f/t/+6/77/wP/C/8T/
xP/H/83/0//W/9T/0v/O/8f/x//G/8b/yP/G/8T/x//G/8f/xf/B/7z/vv/F/8j/y//K
/8r/yf/J/8z/yv/L/9D/0f/S/9f/0v/U/9T/zv/K/8v/yv/J/8j/xP/C/7v/tv+z/7H/
r/+x/6z/qf+o/6j/p/+j/57/nf+f/6H/pP+p/6z/q/+q/6j/qf+r/67/sP+x/7H/s/+4
/7v/t/+3/7f/uv+7/73/xf+//7j/s/+v/6v/q/+t/63/qv+p/6n/qf+n/6L/m/+X/5n/
mf+a/5v/l/+X/5f/lP+S/5X/mP+b/5f/nP+f/6H/nv+b/5r/mP+Z/57/oP+l/6f/o/+g
/6H/pv+o/6r/rf+t/6//s/+x/6z/qf+m/6L/qP+p/6n/qf+l/6T/ov+f/57/nf+d/5//
o/+j/6P/o/+g/53/mv+Y/5r/m/+e/6P/o/+f/5v/mf+U/5L/kv+S/43/jP+L/4j/hf+D
/4H/ff+A/4D/gP+D/37/fv95/3T/cf9x/3H/cv9y/3T/df9u/3D/bv9s/2z/b/9y/3P/
df91/3X/dP9x/3D/cf9z/3X/eP92/3L/bv9r/2r/aP9n/2n/af9p/2z/bP9o/2L/Xf9f
/17/X/9g/2L/ZP9n/2X/YP9e/1z/Wf9a/1r/W/9d/1n/Vf9R/0//UP9Q/1H/Uv9P/0//
Tf9J/0T/Qf8//zv/Pv8//0D/Qf8+/zr/Nv81/zX/NP82/zv/N/83/zj/OP85/zr/Of84
/zr/Pv9C/0j/S/9K/0v/S/9Q/1P/VP9X/1v/Xv9g/2L/Y/9k/2L/Xf9d/2P/av9t/2j/
Y/9e/1f/V/9X/1f/Vv9T/1H/T/9M/0j/Rv9C/0D/Pv82/zr/OP84/zj/OP81/zT/M/8y
/zD/MP8w/zD/Lv8s/yr/KP8q/yz/Lv8w/yz/Kv8o/yX/Jf8l/yf/JP8k/yb/K/8u/yn/
Jv8h/xz/Gv8X/xL/Ev8M/wf/BP8B/wD///7+/v3+/v78/vz+/f74/vb+8/7v/u/+8f7x
/vP+8v7w/u3+6/7p/un+6P7n/uj+6P7n/ur+6P7k/uD+3P7d/tv+3P7e/tn+1v7S/s/+
zf7L/sj+xP7B/sD+wP7B/rv+uP6y/qv+rf6u/rH+tP6z/rT+tf60/rf+t/64/rf+xf7C
/r7+wP69/rP+sP67/sj+0v7b/u/+EP82/1X/bv9v/1n/Nv8J/8/+lf5f/iD+5/3K/cr9
2P3j/er9+P0I/hH+G/4m/jH+Of5F/lX+XP5i/mb+af5s/mv+bf5w/nL+dP52/nb+cv51
/nj+eP52/nT+cP5p/mv+av5q/mz+Zv5i/mP+YP5i/mH+Xv5a/lj+Xf5e/l/+Yf5i/mL+
Y/5o/mj+a/5y/nD+cP50/m7+cP5w/mr+Zv5m/mT+Yv5g/l3+XP5W/lL+U/5R/k/+Uf5I
/kH+PP44/jr+Of43/jn+Ov47/j3+Qf5C/kH+QP4+/kD+Rf5L/lD+Tf5L/kv+Tv5O/kn+
SP5H/kT+Q/5D/kn+Rf5A/j3+O/45/jn+O/47/jb+Mf4t/in+Kv4o/iT+I/4g/h/+H/4f
/hv+G/4b/hj+Fv4Z/hz+H/4a/hz+HP4b/hz+G/4c/hz+GP4a/hn+G/4d/hf+Ev4R/hP+
FP4V/hf+FP4T/hT+D/4K/gf+BP4A/gL+Af7//f399/30/fD96/3o/ef95/3p/en95/3l
/eP94f3f/d393P3b/dv93f3h/d791/3Q/cv9yP3G/cb9xv2+/br9tv2w/a79rf2s/an9
rv2q/Q==
         </WaveFormData>
      </LeadData>
      <LeadData>
         <LeadByteCountTotal>10000</LeadByteCountTotal>
         <LeadTimeOffset>0</LeadTimeOffset>
         <LeadSampleCountTotal>5000</LeadSampleCountTotal>
         <LeadAmplitudeUnitsPerBit>4.88</LeadAmplitudeUnitsPerBit>
         <LeadAmplitudeUnits>��V</LeadAmplitudeUnits>
         <LeadHighLimit>2147483647</LeadHighLimit>
         <LeadLowLimit>268435456</LeadLowLimit>
         <LeadID>V3</LeadID>
         <LeadOffsetFirstSample>0</LeadOffsetFirstSample>
         <FirstSampleBaseline>0</FirstSampleBaseline>
         <LeadSampleSize>2</LeadSampleSize>
         <LeadOff>FALSE</LeadOff>
         <BaselineSway>TRUE</BaselineSway>
         <ExcessiveACNoise>FALSE</ExcessiveACNoise>
         <MuscleNoise>FALSE</MuscleNoise>
         <LeadDataCRC32>2131551104</LeadDataCRC32>
         <WaveFormData>
8v/y//L/8v/1//b/9//4//f/9v/1//T/9v/2//b/9v/3//j/+f/6//n/+P/3//b/+P/4
//j/+P/4//j/+P/4//r/+v/6//r/+P/4//j/+P/6//r/+v/6//r/+v/6//r/+v/6//r/
+v/4//j/+P/4//r/+v/6//r/+v/6//r/+v/8//z//P/8//r/+v/6//r/+//8//3//v//
/wAAAQACAAAAAAAAAAAAAQACAAMABAAHAAgACQAKAAoACgAKAAoACwAMAA0ADgAPABAA
EQASABMAFAAVABYAFwAYABkAGgAbABwAHQAeACAAIAAgACAAIgAiACIAIgAkACQAJAAk
ACIAIgAiACIAIgAiACIAIgAhACAAHwAeABwAGgAYABYAFAASABAADgAMAAwADAAMAAgA
BgAEAAIAAgACAAIAAgD///7//f/8//z//P/8//z//P/8//z//P/7//r/+f/4//r/+v/6
//r/+v/6//r/+v/8//z//P/8//z//P/8//z//P/8//z//P/9//7///8AAP7//v/+//7/
/v/+//7//v8AAAAAAAAAAAMABAAFAAYABAAEAAQABAACAAIAAgACAAIAAgACAAIAAQAA
AP///v8AAAAAAAAAAP7//v/+//7//f/8//v/+v/7//z//f/+//3//P/7//r/+P/4//j/
+P/2//b/9v/2//b/9v/2//b/+f/6//v//P/5//j/9//2//b/9v/2//b/9P/0//T/9P/2
//b/9v/2//T/9P/0//T/8v/y//L/8v/0//T/9P/0//X/9v/3//j/9f/0//P/8v/z//T/
9f/2//X/9P/z//L/9P/0//T/9P/y//L/8v/y//D/8P/w//D/8v/y//L/8v/y//L/8v/y
//T/9P/0//T/8//y//H/8P/y//T/+P/6//n/+f/5//v/+f/5//n/+//9//3//f/9/wEA
/f/8//r/+P/3//f/9//2//X/9P/z//X/+P/4//b/8//z//P/8f/x//D/7//v//D/8P/w
//D/8v/x//D/8P/x//H/8f/w/+//7//x//L/8P/w/+7/7v/u/+7/7v/w/+v/6//r/+v/
7v/u/+7/7//v/+7/7v/v/+3/7f/t/+3/8P/x//T/9v/3//L/8f/w//L/9P/0//X/9f/1
//T/9f/8/wYAEgAlAEQAdwCxAOcAEgE+AVwBUgEsAfoAuABoABcAt/9d/zT/Pf9U/2v/
e/+F/5L/pP+0/8f/0v/Y/+H/5//q/+3/7//v//H/8f/y//L/8P/w//P/8//x//H/8//z
//P/9P/0//T/9f/1//X/9//1//j/+P/4//b/9v/2//b/9//5//r/+//4//j/+f/5//f/
9f/z//H/9f/2//b/9//4//j/9v/0//v//P/9//v/+//5//f/9//6//r/+//8//r/+v/5
//j/+P/4//b/9f/2//j/+f/7//v/+//7//n/+f/8//7//v/9//3//f/+//3//f/+////
AAABAAIABgAEAAMAAgACAAQACAAIAAgABgAHAAgACAAKAAwADAANAA4ADgAOAA4AEQAU
ABkAGgAXABYAFwAWABgAGgAaABoAGwAcABwAHAAeABwAHwAiACIAIAAgACEAIQAhACEA
IgAkACQAIwAjACIAIAAeABkAGgAcAB0AGwAYABUAEwAPAA0ADQAKAAoABgACAAIAAgAC
AAEAAQACAAAAAAD//////v/8//z//f/9//v/+//7//v//P/8//n/+f/8//z/+//5//r/
+//5//z//P/8//v/+//7//v//P/+/wAAAAAAAP7//v/+//7/AAACAAIA/////wAAAwAA
AAIAAwAEAAQAAgADAAMAAgAAAAIAAgACAAIAAQABAAQAAwAAAPz/+v/8////AgAEAAIA
AQD+//v/+v/7//7/AAD///z/+//7//n/9//3//j/+f/6//r/+//7//v/+f/4//b/9f/1
//X/9//5//r/+f/4//f/9v/1//b/9//4//v/+f/2//b/9v/4//n/+f/6//n/9f/y//H/
8//1//b/+P/3//T/8//2//j/9f/1//X/8//1//P/8v/0//T/9f/1//X/9f/3//f/9P/z
//P/8v/0//X/9f/1//L/8f/x//L/9f/z//j/+P/4//j/+P/2//T/8v/w//L/8v/y//L/
8//0//X/9v/1//T/8//0//X/9//4//n//P/9//7///8AAAEAAAD//wEABQABAAAA/P/5
//f/9v/0//P/8v/x//T/9f/5//r/9//1//T/8//y//P/8//z//H/9P/0//T/8v/y//H/
8P/y//P/9f/3//X/8//y//P/8//y//H/7v/u/+7/7v/u//L/7//v/+//8f/y//L/8v/x
//H/8P/w//H/8f/x//H/8f/x//H/8//2//j/9P/0//P/8v/z//L/9//3//X/+P/9/wAA
CAAQACEAQABrAJMAxwACATIBUgFYAT4BEgHaAJAAPwDn/4v/SP83/0z/Z/93/4X/mP+m
/7L/wf/Q/9j/4//r/+7/8f/z//P/9P/1//f/+P/3//b/+P/3//X/9f/3//f/9//4//j/
+P/6//v//P////7/AAD///7//P/8//z//P/8//3//f/9//7//v//////AQABAAEAAQAB
AAAA/v/9//z//P/6//j//f/+/////f////////8BAP///v/+//7///8AAAAAAAACAAIA
AAD/////AAAAAAEABQAFAAUAAwACAAQABQAEAAUABQAFAAYABwAHAAgACQAHAAcABwAK
AAsACwALAAwACwAOAA0ADAAOAA8AEAAQABAAEgASABMAFgAWABYAFgAWABgAHAAcABwA
HAAeAB4AIAAiACIAIgAiACIAIQAgACAAHgAhACQAJgAkACQAJQAmACcAKAAqACgAKAAn
ACcAJQAkACMAHwAiACQAJQAjACAAHQAbABcAGQAZABYAFgARAAwACwAKAAkABwAGAAYA
BgAGAAUABQAGAAQABAAFAAMAAQABAAEAAQACAAIA/////wIAAgABAAAAAgAEAAMAAgAC
AAIAAQABAAEAAQACAAQABgAGAAYACAAIAAgACAAIAAoACgAHAAcACAALAAgACgALAAwA
DAANAA8AEAAQAAwADgAOAA4ACgAJAAkADAAOAAwACQAIAAgACQAKAAoACQAJAAcABQAB
AAEAAwAEAAUABAAFAAcABwAFAAUABgAEAAQAAwADAAMAAwABAAAAAAD////////+////
///9////////////////////AQABAP7//v/+/wIAAwADAAQAAwD///z/+//6//v/+//8
//7//P/8/wAAAAD9//3//f/9/////f/8//7//v//////+//7//3//f/9//3//v/+//3/
/f/8//v//f/9//7/AAD5//n//v/+//7//v/+//3//P/7//r/+//8//3//v/9//z/+//6
//z//v8AAAIAAwACAAIAAQD+/////v/9/wEABQAJAAsACgAJAAwABwAGAAQAAQD///7/
/f/9//3//P/7//r//P////7//v////z/+f/4//b/9v/3//v//P/8//z//P/7//r/+v/5
//n/+//6//n/+f/4//j/9//2//L/8v/y//L/9P/2//P/8//1//X/9v/2//b/9//3//b/
9v/3//f/9//3//f/9//3//n/+v/8//j/+v/6//r//P/6/wEA/f/5//r///8IAA4AGgAt
AEwAewCtAN8ADgE0AU4BSgEqAfgAtABkABUAv/9v/0L/Rf9k/4H/j/+V/6D/sv+8/8H/
1P/m/+v/7//0//f/+f/5//j/9//3//b/9v/2//n/+f/6//v//v////3//v/+//7//v//
/wAAAwABAAIAAAD+//3//v///wAA/v///////////wAAAgADAAEAAQABAAEAAgACAAEA
AQACAAIAAAD+/wIAAgACAP//AQABAAEAAwADAAIAAgACAAUABgAGAAYABQAEAAEA////
/wAAAAABAAMAAwADAAEA//8CAAQABAAEAAUABgAIAAkACQAKAAsACwALAAsADgAOAA0A
DAAMAA4AEgASABIADwAPAA8ADgAQABIAEgATABgAGAAYABgAGAAaAB4AHgAcABwAHgAe
AB4AIAAgACAAIQAiACIAIgAiACAAIwAmACYAJAAkACUAJgAnACgAKgApACgAJgAlACMA
IgAhAB0AHgAgACEAHwAdABsAGgAXABQAEwAPAA4ADwAMAA0ADgANAAsACgAKAAgABgAD
AAEAAwACAAMABQAFAAMAAwADAAEAAgACAP///v8CAAMAAwAAAAIABAADAAQABAAEAAMA
AwADAAMABAAGAAgACAAIAAgACAAIAAgACwAOAA8ADQALAAoACwAGAAkACwANAA4ADAAN
AA0ADAAIAAoACgAKAAkACQAKAA4ADgAMAAkACAAHAAcABwAGAAcABwAFAAMAAQABAAMA
BAAFAAQABQAHAAUAAwADAAQABAAEAAMAAwABAAEA///+/wAA/////////v///////f/9
//3//f/9/////////wEA///8//z//P/8//3//f/+//z/+f/3//f/+v/7//v//P/6//j/
+P/8//z/+f/5//n/+f/7//n/+P/6//r/+//7//n/+f/7//v/+//7//z//P/8//v/+f/3
//r/+//9/wAA+f/1//z//f/+////AAD8//r/+P/2//j/+P/4//j/+v/6//r/+v/+//7/
//////7////+//3//v8BAAQABQADAAMABwADAAQAAgD///3/+v/5//n/+f/3//f/9//6
//z/+v/5//n/+//5//n/+P/0//P/9f/0//f/+P/5//n/9//2//T/8//0//T/9P/1//X/
9v/2//b/8v/y//L/8v/1//j/9v/3//b/9f/1//T/8//z//L/8P/x//P/9P/1//P/8//z
//P/9f/2//j/9P/0//T/9P/2//r/9//1//X/+v8DAAwAEgAcAC8ATgB5AKsA4QAOATIB
SAFAASAB7ACkAFoADwC5/2v/Rv9N/2r/gf+H/4v/lv+q/77/yf/O/9j/4//p/+z/7//x
//H/8f/x//L/8v/w//D/8//z//T/9f/4//n/9//4//j/+P/4//n/+v/9//z//v/9//z/
/P/8//z//P/6//v/+//7//j/+P/5//n/+P/3//b/9f/3//j/+P/5//v//P/7//r//v/+
//7/+//7//v/+//9//3//P/8//z/+//6//j/9v/4//r/+v/7//r/+v/5//n//P/9//7/
/f/7//7/AAAAAP///////wAAAwADAAQABQADAAMAAwAGAAQAAwACAAIAAgAGAAYABgAJ
AAsADQAOAA0ADgANAA0AEAAQABAAEAAPABAAEwASABMAFAAXABgAGAAaABoAGgAaABoA
GQAYABoAGAAbAB4AIgAgACAAIQAfAB8AHwAgAB4AHgAdAB0AHAAaABgAEwAWABgAGQAX
ABUAEwASAA8ADgANAAkACAAIAAQABAAEAAIAAQABAAIAAAAAAP////8AAP7//v////3/
+//7//v//f/+//7/+//2//j/9//1//b/+v/+///////+//3/+//+////AAACAAIABAAE
AAQAAQAAAP///v8DAAYABwAFAAIAAgAEAAAAAgADAAQABAAEAAUABQAEAAQABgAGAAYA
AwABAAAAAgACAAAA/f/8//3///8BAAIAAwADAAEA///8//v//P/8//z/+v/6//v/+f/3
//f/+P/7//z//P/9//3//f/7//r/+f/3//b/9f/2//f/9//1//X/9f/1//X/9v/3//j/
+//4//T/8//y//L/8//z//T/9v/z//H/8f/0//X/9f/2//b/9P/0//j/9//z//L/8f/v
//H/7//u/+//8P/y//P/7//v//H/8f/y//P/9f/2//b/9f/z//H/8f/x//L/9P/1//H/
8v/z//T/9f/2//X/9P/z//L/8P/w//D/8P/y//L/8v/y//T/9v/2//f/9f/1//f/9//3
//f/+f/7//n/+f/5//3/+v/6//n/9//2//b/9v/3//T/8//y//H/9v/2//T/8//z//P/
8f/x//D/7//v//L/8v/y//L/8v/w/+7/7f/r/+v/6//q/+n/6//t/+7/7v/w/+7/7v/u
/+7/7v/w/+3/6//r/+v/7P/s/+z/7f/t/+7/7v/v/+//7f/t/+3/7f/t/+//8P/y//D/
8P/w//D/8P/w//H/8f/3//L/9f/+/wQADgAdADQAWwCPAL0A8AAkAUIBTgE+ARIB2gCU
AEMA8/+Z/07/Nf9M/2n/d/97/4r/nP+o/7P/wv/O/9X/3f/h/+X/6P/p/+v/7f/w//L/
7//u//D/7//w//H/9P/1//P/9P/0//T/8v/x//D/8f/0//j/+f/6//f/9v/1//T/9f/3
//j/+f/3//b/9v/1//X/9f/1//X/+P/4//f/9//2//b/9P/y//b/9v/2//P/9f/1//X/
9//3//b/9v/2//j/+v/7//z/+//6//f/9f/2//j/+f/7//r/+f/4//X/+P/8////AAD9
//3//f/+//7//f/9//3/////////AgAAAP///v/+//7/AgACAAIAAwAFAAcACAAKAAwA
DAANABAAEAAQABAAEAASABYAFgAWABYAGAAYABcAGAAXABYAGQAaABoAGgAYABYAGQAc
ACEAIAAhACMAIwAjACMAJAAjACIAIAAfAB8AHgAdABkAGwAcABwAGQAUABEADwALAA0A
DwAOABAADQAIAAcABgABAP///v/+//z//P/7//v/+//6//v//f/7//n/+f/5//r//P/9
//v/9v/4//f/9f/1//j/+//7//z//P/8//v//f/9//3//v/+/wAAAAAAAP7//v/+//7/
AAACAAIA//8BAAIABQACAAAAAQACAAIABAAFAAUABAACAAQABAAEAAQAAwADAAYACAAG
AAMAAgACAAMABAAEAAIAAQD+//v/+v/7//7/AAD+//z//P/9//3/+//7//z/+v/6//n/
+f/3//f/9f/0//f/+f/8/////P/7//n/9f/1//X/9f/1//X/9f/1//f/9v/0//X/9v/1
//X/9P/0//X/8//y//P/9v/3//f/+P/4//b/9v/6//n/9f/0//P/9f/3//X/9P/0//T/
9f/1//X/9f/3//f/8v/x//H/8P/0//X/9f/1//P/8//0//b/8//z//L/8P/w//D/8P/x
//L/8//0//b/9v/2//b/9f/0//P/8v/z//T/9f/4//j/+f/5//n/+//7//v/+//7//3/
/f/9////AwD///7/+f/1//L/8P/y//P/9P/1//P/8//2//b/9v/1//X/9f/1//X/9P/z
//L/9P/z//L/8v/y//H/8P/u/+3/7f/t/+7/7f/t/+//8v/y//L/8P/u/+7/7v/u/+7/
6//r/+v/7P/u/+//8P/v/+//7v/u/+//7//v/+//8f/x//H/8//y//T/8P/w/+3/7P/t
/+z/8//1//X/+P/7/wAABgAOAB8APgBpAJ8A2QAOAToBVgFaAUABDgHQAIYANwDb/3v/
PP8v/0L/Yf95/4H/iv+c/6b/rf/M/97/3//l/+r/7f/v/+//7f/t/+7/7v/v//D/9P/1
//X/9f/3//f/9//4//j/+P/2//X/9P/1//f/+v/6//r/+v/6//r/+v/4//n/+f/5//b/
9v/3//f/+f/5//n/+f/4//j/9//3//j/+P/2//T/+v/6//r/9//5//n/+f/7//r/+P/3
//b/+P/6//v//P/6//r/+P/3//f/+P/4//n/+//7//v/+f/6//7/AQACAAAA///+//7/
AAABAAMABQAEAAMAAgAEAAUABQAFAAYABQAIAAcABgAGAAcACAAIAA0AEAARABMAFAAU
ABQAFAAUABYAGgAaABoAGgAcABwAGwAcABsAGgAdAB4AHgAeAB4AHAAfACIAJAAiACIA
IwAhACEAIQAiACQAJAAjACMAIwAiACEAHQAcABwAGwAXABYAFQAVABMAEAAPAAsACgAL
AAgACQAKAAYAAwABAAAAAwAEAAQABQADAAAA/////////f/9//3//P/8//v/9//2//r/
+//7//v//v8BAAEAAAAAAAAA///+//3//P/8//7/AAAAAAAAAAAAAAAAAAAEAAYABgAD
AAUABgAJAAYABAADAAIAAAADAAUABgAGAAQABgAGAAYAAgABAAEABAAIAAYAAwACAAAA
AQACAAIAAQABAP///f/7//v//f/+//z/+v/6//v//P/7//z//v/+//7//f/9///////9
//z/+v/3//X/8//1//f/+P/3//f/9//3//f/9//3//f/+f/3//T/9P/0//f/+f/6//z/
+v/3//X/9f/z//P/8v/y//X/9P/1//r/+v/3//f/9//1//f/9f/0//T/9P/1//X/9f/1
//f/9//y//H/8f/w//T/9f/1//X/9P/z//P/9P/z//f/+P/1//T/8//y//L/8v/y//L/
9P/0//T/9P/y//L/8v/y//T/9P/0//T/9v/2//j/+P/3//f/9//5//v/+//7//3/////
//////8CAP3/+//4//j/9//3//f/9f/1//X/9f/z//b/9v/0//T/9f/2//X/8//y//H/
8f/0//T/9P/0//T/8//y//L/8//z//P/8v/x//H/8//0//P/8v/v/+7/7v/u/+7/8P/u
/+//8P/x//H/8P/v/+//8f/w//D/8f/z//P/8//z//H/8f/z//T/9f/w/+//7v/v//L/
8//1//n/9f/y//X//P8CAAwAIQBAAGMAjQDBAP4ANgFWAVgBPgEMAdQAjgA7AN//hf9G
/zn/Sv9l/3f/gf+O/6T/tv+//8b/0v/d/+f/6v/t/+//7//x//H/8v/y//D/8P/z//P/
9f/1//f/9//1//b/9v/2//f/9//3//n/9//6//r/+v/2//b/9v/2//n/+//8//3/+//6
//r/+f/6//v//P/9//v/+v/4//f/+f/6//n/+P/6//r/+v/3//f/9//3//n/+v/6//v/
/P/9//7//v/+////AAD//////P/8//v/+//////////9//v//v8AAAAA////////AAAD
AAMABAAFAAMAAwADAAYABgAFAAQABAAHAAwADQAOAAsACwALAAoADgAQABAAEQASABIA
EgASABQAFgAaABoAGAAYABoAGgAYABoAGgAaABsAHAAcABwAHQAcACAAJAAkACIAIgAj
ACEAIQAhACIAIAAgAB8AHwAiACIAIgAfAB4AHgAdABkAFwAVABQAEQASABMAEQASAA0A
CAAHAAYABgAFAAUABgAGAAYABQAFAAMAAAD/////AQD////////+//7//f/5//f/+v/6
//n/+v/+/wIAAwADAAIAAQD//wEAAQABAAIAAgACAAAA/v8BAAIAAwAEAAUABgAFAAEA
BAAGAAoACAAHAAcABwAGAAQABQAFAAQABAAGAAYABgAGAAUABQAIAAoACAAFAAQABAAF
AAYABgADAAMAAQD///v/+//9//7/AAD+//7///8BAP////8AAAAAAAD//////P/7//j/
9v/5//n/+v/7//7///////3/+//7//v/+//5//n/+f/7//n/9v/2//b/+f/7//z//v8A
AP3/+//7//v/+//6//r/+v/4//j//P/8//n/+f/5//r//f/8//z/+v/4//f/9f/1//X/
9//3//f/9//4//j/+f/5//j/9//2//X/9f/2//f/+//8//n/+P/3//b/9v/2//b/9v/3
//j/+f/6//z//P/8//z/+//6//n/+P/5//r/+//+//7/////////AQABAAEAAQABAAMA
AwADAAMABwADAAIA/v/7//n/+P/4//n/+v/7//v/+//+//7/+//5//j/9//3//f/9v/1
//b/+v/7//z/+v/6//n/+P/3//X/9P/z//P/8//0//f/+P/4//j/9v/5//r/+//8//v/
9//2//X/9f/2//b/9v/5//n/+P/4//n/+f/5//n/+f/5//n/+//6//z/+P/4//r/+v/8
//z//f/9//v//P8BAAYACgAWACcAQABpAJsA0wAGASoBRgFUATwBCgHOAIQAOwDn/43/
Uv9F/1b/b/+F/4//nP+u/7z/x//U/+D/7f/v//T/9//5//n/9//3//j/+P/7//z/AAAB
AP7//f/+//3//f/+//7//v/9//3//f///wEABAAEAAQAAwAEAAUABgAFAAUABAADAAIA
AgADAAMAAgABAAAA//8CAAIAAQABAAMABAADAAIABAAEAAQAAQABAAEAAQADAAEAAAAA
AAAABAAGAAcACAAFAAQAAQD//wAAAgADAAUABQAFAAUAAwADAAYACAAIAAkACQAJAAoA
DAANAA8AEQAQAA8ADgAQAA8ADQALAAoADAAQABAAEAARABMAFQAWABUAFgAVABUAGQAa
ABsAHAAbABwAHwAeABoAGgAcABwAHQAgACEAIgAjACQAJAAkACQAIgAlACgAJwAkACMA
IwAkACUAJgAoACoAKgApACkAKQAoACcAIwAhACIAIgAfAB8AHQAcABkAGQAZABYAFgAU
ABAAEAAQAA8ADQAMAAwADAAMAAsACwAIAAYABgAHAAUAAwADAAMABQAGAAYAAwABAAQA
BAADAAEABAAHAAcABgAGAAYABQAFAAUABQAGAAoADAAMAAwADAAMAAwADAAQABIAEgAP
AA8AEAATABAADgAPABAAEAASABMAEwASAA8AEAAPAA4ACgAJAAkADAAPAA4ADAAMAAsA
CwALAAoACgALAAoACQAJAAkACwAMAAsACAAHAAcACQAHAAcACAAHAAYABAADAAQABQAE
AAQABAADAAMAAwAEAAUABQADAAMAAwADAAMAAQABAAEAAwABAP7//v/+/wAAAQABAAIA
BAABAP////8AAAEAAQACAAIAAAAAAAQABAABAAEAAQAAAAEA/v/8//3//v8AAAEAAQAB
AAMAAwAAAP/////+///////+//3//f/9//7/AAD9//3//v8AAAAAAAAAAAAAAAAAAAAA
AgACAAIAAgABAAAA///+//7//v/+//7/AAAAAAAAAgACAAMAAwADAAcABwAHAAcABwAJ
AAkACQAJAA0ACQAIAAYAAwABAAAAAAABAAIAAwABAAEABAAEAAIAAQABAAEA/f/9//z/
+//9/wAAAAAAAAAAAAD///7//v/9//3//f/7//n/+P/5//v//P/9//z//v/+//7//v//
//v/+v/5//r//P/9//7///////7//v/+//3//P/7//v/+//7//3//v8AAPz//P///wAA
AwAEAP3///8FAAIAAQAMABgAJAA1AEwAbQCdAM8A/gAuAVABVgFAARAB0ACIADkA6f+T
/1j/Uf9u/4X/i/+R/57/rv++/8v/1P/g/+3/9//6//3///////3//f/+//7/AAAAAAMA
AwADAAMABQAFAAMABAAEAAQABQAFAAUABwAHAAoACgAKAAYABgAGAAYABgAHAAcABwAG
AAYABwAHAAkACQAJAAkACgAKAAkACQAKAAoACAAGAAgACAAIAAUABwAHAAcACQALAAoA
CgAKAAoACgAJAAgACQAKAAkACQAHAAgACAAJAA0ADwARABEADgAQABEAEAAOAA0ADAAM
AA4ADwARABMAEQARABEAFAASABEAEAAQABIAFgAWABYAFwAZABsAHAAbABwAGwAbAB4A
HgAeAB4AIAAiACYAJgAmACYAKAAoACYAKAAoACgAKQAqACoAKgApACYAKAAqAC4ALAAs
AC0ALwAvAC8AMAAyADIAMQAxADAALgAsACcAJwAoACgAJQAmACUAJQAjACEAIQAeAB4A
HAAYABgAGAAVABMAEgASAA8ADgAMAAsADAAMAA4AEQAQAA0ADAALAA0ADgAOAAsACwAO
AA4ADQALAA4AEQARABIAEgASABEAEAAPAA4ADgASABQAFAAUABUAFgAXABgAFwAYABcA
EwAUABYAGgAYABgAGQAaABoAHAAdAB0AHAAYABoAGgAaABYAFQAVABgAGAAWABMAEgAS
ABMAFAAUABYAFwAWABUAEQARABMAFAATABAADwAPABEADwAPABAAEgASABEAEQARABEA
DwAOAA4ADQANAA0AEAARABEADwANAA0ADQANAA8ADwAPABEADQAKAAoACgAOAA8ADwAQ
AA4ACwAJAAkADAANAA0ADgANAAoACQAMAAwACQAJAAkACgANAAwADAALAAoACgAJAAgA
CQAMAA0ACwALAAwADAAMAAsACQAHAAoACwANABAABQD9/wYABwAIAAkACgAMAAwADAAM
AAwADAAMAAwADQAOAA8AEAASABIAEgASABIAEAAPAA0ADgARABIAEwAVABcAGQAZABcA
FwAbABcAFgAUABEADwAMAAsACwALAA0ADQANABAADgAMAAsACwANAAsACwAKAAsACwAO
AA4ADQAMAAsACQAIAAgABwAHAAgACAAIAAkACQAKAAoACgAKAAoACgAKAAwADgALAAsA
CwALAAwADAAKAAsACwAKAAgACQAJAAkACwALAAsACwAMAAwADQAIAAkACgALAA4AEAAN
AA0AFwAcABUAGgAsADwARwBkAJMAyQD5ACoBVAFmAVoBOgEKAcQAdAAlAMv/ff9a/2P/
gv+Z/53/p/+0/8D/0v/l//D/9P/9/wcACAALAA0ADQANAA0ADgAOAA4ADgARABEAEQAR
ABMAEwATABQAFAAUABMAEwATABUAFQAYABgAGAAYABgAGAAYABcAFwAWABUAFQAWABgA
GQAXABcAFwAXABgAGAAXABcAGAAYABYAFAAYABgAGAAVABgAGQAaAB0AHwAeAB4AHgAc
ABoAFwAUABcAGAAXABcAGgAcAB0AHwAfAB8AHwAdABsAHgAgACAAIQAhACEAIgAiACEA
IQAhACIAIwAkACgAKgApACgAKAAqAC4ALgAuACwALQAuAC4AMgA0ADQANQA1ADQAMwAy
ADIANAA4ADgAOQA6AD0APgA8AD4APgA+AD8AQABAAEAAPQA6ADwAPgBBAEAAQQBDAEQA
RQBGAEgARgBGAEUARQBEAEIAQAA7AD4AQABBAD8AOwA5ADgANQA1ADUAMgAyADMAMAAx
ADIALgArACkAKAAqACoAKQApACcAJAAjACMAJAAjACQAJQAkACQAIwAfACAAJAAlACUA
JQAoAA==
         </WaveFormData>
      </LeadData>
      <LeadData>
         <LeadByteCountTotal>10000</LeadByteCountTotal>
         <LeadTimeOffset>0</LeadTimeOffset>
         <LeadSampleCountTotal>5000</LeadSampleCountTotal>
         <LeadAmplitudeUnitsPerBit>4.88</LeadAmplitudeUnitsPerBit>
         <LeadAmplitudeUnits>��V</LeadAmplitudeUnits>
         <LeadHighLimit>2147483647</LeadHighLimit>
         <LeadLowLimit>268435456</LeadLowLimit>
         <LeadID>V4</LeadID>
         <LeadOffsetFirstSample>0</LeadOffsetFirstSample>
         <FirstSampleBaseline>0</FirstSampleBaseline>
         <LeadSampleSize>2</LeadSampleSize>
         <LeadOff>FALSE</LeadOff>
         <BaselineSway>TRUE</BaselineSway>
         <ExcessiveACNoise>FALSE</ExcessiveACNoise>
         <MuscleNoise>FALSE</MuscleNoise>
         <LeadDataCRC32>2512752387</LeadDataCRC32>
         <WaveFormData>
1P/U/9T/1P/X/9j/2f/a/9f/1v/V/9T/1f/W/9f/2P/a/9r/2v/a/9j/2P/Y/9j/2P/Y
/9j/2P/Y/9j/2P/Y/9r/2v/a/9r/2f/Y/9f/1v/X/9j/2f/a/9r/2v/a/9r/2v/a/9r/
2v/Y/9j/2P/Y/9r/2v/a/9r/2v/a/9r/2v/b/9z/3f/e/93/3P/b/9r/2//c/93/3v/f
/+D/4f/i/+H/4P/f/97/4f/i/+P/5P/n/+j/6f/q/+r/6v/q/+r/7P/s/+z/7P/v//D/
8f/y//P/9P/1//b/+f/6//v//P/9//7///8AAAIAAgACAAIABAAEAAQABAAGAAYABgAG
AAYABgAGAAYABgAGAAYABgAFAAQAAwACAP///v/9//z/+f/4//f/9v/1//T/8//y//D/
7v/s/+r/6v/q/+r/6v/n/+b/5f/k/+T/5P/k/+T/5v/m/+b/5v/j/+L/4f/g/+L/4v/i
/+L/5P/k/+T/5P/m/+b/5v/m/+T/5P/k/+T/5v/m/+b/5v/n/+j/6f/q/+r/6v/q/+r/
6v/q/+r/6v/s/+z/7P/s/+//8P/x//L/8P/w//D/8P/w//D/8P/w//D/8P/w//D/7//u
/+3/7P/u/+7/7v/u/+z/7P/s/+z/6v/q/+r/6v/r/+z/7f/u/+z/7P/s/+z/6v/q/+r/
6v/o/+j/6P/o/+j/6P/o/+j/6//s/+3/7v/r/+r/6f/o/+j/6P/o/+j/6P/o/+j/6P/q
/+r/6v/q/+j/6P/o/+j/5v/m/+b/5v/o/+j/6P/o/+n/6v/r/+z/6//q/+n/6P/p/+r/
6//s/+r/6v/q/+r/6v/q/+r/6v/p/+j/5//m/+b/5v/m/+b/6P/o/+j/6P/o/+j/6P/o
/+r/6v/q/+r/5//m/+X/5P/o/+r/7f/v/+7/7v/u/+//8P/w//D/8f/y//L/8P/y//b/
9P/y//H/8P/x//H/8v/x//D/7v/t/+//8v/z//D/7//u/+z/6//t/+z/7P/s/+v/7f/t
/+3/7//s/+v/6v/s/+z/7P/s/+j/6P/q/+r/6f/r/+f/5v/o/+n/6f/p/+f/5f/k/+P/
5f/n/+j/6f/p/+n/6f/q/+j/6P/p/+n/6v/s/+7/7//v/+v/6//r/+3/7f/v//H/8f/z
//H/8//8/wQAEwAmAEcAeACsANQA/wAvAVIBTwEzAQYBwABpABcAx/+F/2j/cv+I/5z/
pv+n/67/uv/D/9D/2v/d/+H/5//m/+j/6v/q/+r/6v/p/+n/6//s/+z/7P/s/+3/7//v
/+7/7v/t/+3/7f/t/+3/7v/w//H/8v/y//L/8v/y//L/9f/1//X/8v/z//P/8//z//D/
7//r/+r/7//w//H/8//y//L/7//v//b/+f/1//T/8//y//H/8v/z//P/9P/2//X/9f/0
//P/8//z//H/8f/y//T/9f/3//f/+f/5//j/9v/3//n/9//5//n/+v/8//v/9//4//v/
/v/+////AAAAAAAAAAAAAAEAAgACAAIAAgACAAYABgAGAAgACAAKAAwACgAKAAwAEAAU
ABYAFwAVABQAEwASABQAGgAdABwAGgAcABwAGwAbABsAHQAhACMAHwAfAB8AHwAhACEA
IQAkACUAIwAmACQAIgAgAB0AHQAeACEAHwAbABoAFgAVABMAEwAQAA8ACwAHAAcABwAG
AAcACQALAAsACgAGAAUABQAEAAQABAAEAAMAAQABAAQABAAEAAIAAAACAAMAAwABAAEA
AQD//wAAAQACAAIAAAACAAMAAwAIAAoABQAFAAcACAAHAAMABQAHAAUABQAFAAgACAAH
AAkACgALAAsADAANAAwACgAJAAgACAAHAAQABQAHAA0ACwAKAAYABQAHAAsACwAMAAsA
DAALAAYACAAIAAoACgAHAAYABQAEAAIAAwADAAEAAAAEAAcACQAHAAcABwAHAAUAAwAC
AAIABAAGAAYABgAEAAQAAQD//wAAAgAFAAYAAwD/////AwAGAAYAAwADAAQAAwD+//r/
/f8DAAQABQACAAEAAwACAAQABgAEAP3/AAAEAAUAAwAEAAUABQAEAAMAAwAEAAQAAQD/
////AAAGAAcAAwACAAEAAQAAAP7/BAACAAYABgAGAAYABgAEAAIAAAD+////AAABAAIA
BAAEAAQABAACAAIAAgADAAQABgAHAAgACwAMAAwADAALAAwADAAKAA4AEgAQAA4ACwAJ
AAkACAAGAAYABgAFAAgACgANAA4ACAAIAAgABwAJAAkACAAIAAYABwAJAAkABwAHAAQA
AwAEAAYACAAKAAkABgAFAAYABAAFAAcAAwAAAAAAAQABAAMAAgABAAEAAwAEAAUABQAD
AAMAAwADAAIAAgACAAMABQAFAAYABwAJAAsABwAHAAYABQAEAAUADQANAAkADQARABYA
HgAnADQAVQCAAKgAzgD/ADMBXAFnAVMBMgH4AKsAVwAFAL3/jv+E/5b/rP+6/8H/yv/S
/9v/5v/u/+//+f8DAAIABAAGAAYACAAIAAcABwAEAAQAAwACAAIAAwAFAAUABgAGAAUA
BQAGAAcACAAKAAoACwAMAAwACAAIAAgACAALAAsACwAIAAgACQAKAAsADQANAAoACgAL
AAoACQAJAAkACAAEAAMACAALAAcABgAIAAgACAAKAAgABwAHAAgABgAHAAcABwAIAAkA
CAAJAAkACgAKAAsADQAPAA8ADgANAA0ADgALAA0ADQAOABAADgALAA0AEQARABAAEAAQ
ABEAEgATABQAFAAUABMAEgAUABQAGAAYABYAGAAYABoAHAAaABoAHAAfACIAIwAjACQA
JAAkACQAIwAoACoAKAAmACgAKAAnACkAKQArAC8ALwArACsAKwAsAC8AMAAxADEAMQAu
ADAALgAuAC4ALQAuAC4AMAAtACgAKAAlACUAJwAnACQAIwAgABsAGgAZABgAFwAXABcA
FgAWABMAEwAUABQAFQAWABYAFQATABMAFAAUABQAEgAPABIAFAAVABIAEwAUABMAEQAR
ABEAEAAQABIAEwATABYAGAATABMAFgAYABgAFQAVABcAFQAVABUAGAAYABcAFwAYABkA
GQAdAB8AHwAeAB0AHAAcABsAGQAZABoAHwAdABwAGAAXABkAGwAZABgAGgAcABwAGAAW
ABYAGAAYABcAGAAZABoAGAAZABkAFwAUABYAFwAXABUAFQAVABUAFwAVABQAFAAUABYA
FgAWABgAGAAVABMAFQAWABgAGAAXABMAEwAXABoAGgAXABcAFwAXABMAEAAOABMAEwAT
ABMAEwAWABYAGAAaABgAEQASABYAFwAVABUAFwAYABgAFgAVABUAFAAWABUAFgAYABkA
GQAUABIAFQAXABgAGAASABAAGAAYABgAGAAYABcAFgAVABQAFQAWABcAGAAXABYAFQAU
ABgAGgAcAB4AHAAbABsAGgAZABkAGQAYABwAHwAiACQAIAAiACYAJAAiACEAHwAfABwA
HAAcABwAGQAZABoAHAAfABwAHQAeABoAGQAYABYAGQAaABwAHwAdAB0AHQAaABkAGAAY
ABgAGgAaABgAGAAZABgAGAAZABUAFAAUABUAFwAXABYAFQAXABcAGAAZABcAFwAXABcA
FwAYABgAGAAZABkAGQAaABsAGwAdABkAGwAbABsAGwAbAB8AHQAZABkAIQAqADIAOwBO
AHEAoADKAPIAHwFJAWgBawFTASYB4ACNADkA7/+1/5b/mP+0/8z/2P/Z/9z/6v/x/+7/
/v8NAA0ADwASABQAFgAWABUAFAASABEAEwAUABQAFAAWABcAGQAZABgAGAAXABcAGQAZ
ABkAGgAaABkAGAAWABUAFgAXABgAGQAZABkAFgAXABcAFwAXABkAGQAWABYAFwAWABUA
FQAWABYAEwATABcAGQAUABIAFAAUABQAFgAUABMAEwAUABYAFwAXABcAFgAVABIAEQAR
ABIAEgATABUAFwAXABYAFQAVABYAEwAUABUAFwAaABoAFwAZAB0AGwAaABoAGgAcABwA
HAAcAB0AHgAeAB4AHQAcAB8AHgAeACAAIAAiACgAJgAmACgAJwAqACsAKwAsACwALAAs
ACsAMAAyADAAMgA0ADQAMwAxADEAMwA3ADkANQA1ADUANgA5ADoAOwA6ADkANQA2ADUA
NAAzADEAMgAyADQAMQAuAC4AKwArACkAJwAiAB8AHwAdAB8AIQAeAB0AHQAdABwAGgAV
ABMAFAAUABUAFgAWABUAEwATABQAFAAUABIADwASABQAFQAUABUAFgAVABUAFQAVABQA
EAASABMAEwAYABoAFQAVABYAGAAYABUAGAAbABoAGwAWABgAFwAVABgAGgAcAB0AHgAf
AB4AHAAdABwAHAAbABgAGQAbACEAIQAgABwAGwAZABsAGQAYABoAHAAcABgAFgAWABgA
GAAXABgAGQAaABoAGwAbABkAFgAYABkAGQAYABcAFgAVABcAFQAUABQAFAAWABYAFgAW
ABYAEwARABIAFAAXABgAFQARABEAFQAWABYAEwATABUAFQARAA4AEAAVABUAFQASABEA
EwASABIAFAASAAsADgASABMAEQAQABEAEQAQAA8ADwAQABAAEgARABIAFAAWABUADwAM
ABEAEwAUABQAEgAOABIAFQAWABcAGAAUABIAEAAOAA8AEAARABIAFAAUABQAFAAXABcA
GAAYABcAFwAXABYAGQAbAB0AHgAaABwAIAAeAB4AHQAbABsAGAAYABgAGAAVABUAFgAY
ABoAFgAWABYAFgAXABgAGAAWABQAEwATABYAFwAYABYAFAASABEAEAASABIAEAAQABIA
EgATABUADwAOAA4ADwAQABEAEQARAA8ADwAQABEADwAPAA8ADwARABIAEgASABMAEwAT
ABQAEwATABUAEQATABMAEwATABUAEwAPABEAFwAhACgALgA5AE4AbQCYAMYA8AAdAUsB
ZgFjAUsBGgHOAHsALQDh/6f/kP+Y/7D/xP/K/8n/zv/c/+v/8v/y//f/AQAFAAYACAAK
AAoACAAIAAcABwAFAAYABgAGAAcACQAMAA0ACwAKAAgABwAIAAkACgAMAA0ADQANAAwA
DAAMAAwADAAMAAsACgAGAAUABQAFAAUABAADAP///v8CAAIAAgADAAYABgADAAMABQAH
AAIAAAACAAIAAgAEAAIAAQABAAIAAAD///3/+//9//////8BAP///v/8//v//P///wAA
AAD/////AAD9//3//f/+/wAAAgD//wEABQADAAIAAgACAAAAAAAAAAAAAQACAAIAAgAF
AAYACwAMAAgACgAKAAwADgAMAAwADgAOABAAEAAPABEAEgATABQAFAAYABkAFgAVABYA
FQATABQAFQAYAB0AHwAbABsAGwAZABsAGwAbABkAGQAWABgAFwAWABUAEwATABQAFwAV
ABIAEgAPAA8ADAALAAcABQAEAAEAAgADAAAA/////////v/+//v/+//9//z//P/8//v/
+f/2//X/+P/4//j/9v/v//D/8P/v//D/8//2//f/9f/z//H/7v/v//L/9P/1//f/+P/y
//H/8v/y//D/6//w//P/8v/z/+7/8P/v/+3/7//w//H/8f/y//P/8v/w//H/8P/w/+//
6f/p/+r/7//t/+z/6P/n/+r/7f/s/+z/7P/u/+7/6v/p/+j/6f/o/+T/5P/k/+T/4v/j
/+P/4f/h/+T/5v/n/+X/5f/l/+X/4v/f/93/3P/a/9z/3P/c/9z/3P/Z/9f/2P/a/93/
3v/a/9X/1P/X/9f/1v/S/9H/1f/V/9H/zv/M/9H/0f/R/9H/0f/U/9T/0f/S/8//x//H
/8r/yv/H/8v/zf/O/87/yv/J/8n/yP/I/8f/yP/K/8z/y//F/8L/xP/F/8X/xP/I/8T/
xP/E/8T/xP/E/8L/wv/C/8L/wf/A/7//vv++/77/vv++/77/v/+//8D/v/++/77/vv+9
/7z/vP+8/7r/uP+6/77/vf+8/7z/u/+9/7z/vP+8/7r/t/+1/7T/uP+4/7T/tP+2/7X/
tf+1/7T/tP+0/7X/uf+5/7n/uf+0/7P/sv+y/7L/sv+y/7D/sP+y/7L/s/+2/7P/s/+0
/7f/t/+3/7b/s/+z/7P/tP+3/7f/t/+3/7f/t/+4/7j/tv+3/7f/t/+4/7n/uf+7/7j/
uf+6/7v/uv+7/7z/u//B/7//wf/K/9L/3f/s/wUAMABgAIQAswDpAA4BIQEbAfQAugBv
ABUAwf95/0T/Nv9M/2b/cv9z/3z/iP+R/5b/oP+p/6n/rf+x/7T/t/+4/7v/vP+8/73/
u/+8/7z/vP++/7//wf/B/8D/wP+//7//vv+9/7z/vP/A/8P/xv/I/8X/xP/D/8L/x//H
/8f/xP/D/8P/w//D/8X/xf/C/8L/xv/G/8b/x//G/8b/w//D/8f/yf/E/8L/xv/G/8b/
yP/I/8f/x//I/8r/y//L/8v/yf/J/8f/x//I/8r/y//N/8r/y//K/8j/yv/N/9H/0f/Q
/8//z//Q/87/y//N/9H/0f/Q/9D/0P/Q/9D/0P/Q/9P/1P/U/9T/1f/W/9v/3P/c/97/
3v/g/+b/5P/k/+b/5f/o/+n/6f/q/+r/6v/q/+j/7P/t/+r/6//u/+//7//v/+//8f/1
//j/9f/2//f/9//5//n/+f/3//f/9P/2//T/9P/0//P/8P/w//L/7//r/+r/5v/l/+f/
6f/o/+n/5f/h/+H/4f/c/9v/2//b/9r/2v/X/9f/2P/Y/9n/2v/Y/9f/1f/V/9f/2P/Z
/9j/0f/S/9L/0f/Q/9P/1v/X/9f/1//X/9b/1v/Y/9n/2f/c/97/2f/Z/9v/3P/b/9f/
2//d/9v/2//b/97/3v/d/93/3v/f/9//3//h/+H/4P/f/97/3v/d/9v/2//c/+H/4P/g
/93/3f/f/+H/3//e/9z/3v/e/9r/3P/c/97/3v/c/9z/3P/c/9r/2//b/9n/1v/Y/9n/
2f/Y/9f/1v/V/9r/2//d/+D/3v/e/9z/2v/Y/9j/1f/T/9X/1v/Y/9j/2P/V/9b/2//b
/9r/1v/V/9j/2f/W/9T/1v/b/9v/2//Z/9n/3P/c/9v/3P/Z/9H/0v/W/9f/1f/Z/9v/
3P/c/9n/2f/a/9r/2P/V/9T/1P/Z/9v/2P/Y/9r/2//b/9r/2v/a/9r/2f/Y/9f/1v/X
/9j/2f/a/9z/3P/c/9z/2v/a/9r/2v/c/9z/3P/d/93/3v/e/97/4f/i/+L/4v/h/+L/
4v/g/+P/6P/n/+b/4v/f/97/3P/d/97/3//f/9//4P/i/+L/3//g/+H/4f/j/+P/4v/i
/9//3//g/9//4f/h/97/3f/a/9r/2v/a/9z/2v/a/9z/3P/d/9//2//a/9r/2//b/93/
3P/b/9v/2//c/93/3f/d/93/3f/d/97/3v/e/9//3//f/+D/4f/h/+P/3//f/9z/2//a
/9v/4//l/+X/6f/t//L/+P8DABYAMwBgAI4AvADrABsBPAFJATcBDAHMAH8AKQDX/4//
ZP9e/27/hP+Y/53/nv+o/6v/sP/K/9f/0//X/9j/2v/c/9z/3P/c/9v/2//c/97/3//g
/97/3//h/+H/4f/i/+L/4//i/+H/4P/g/+T/5f/m/+b/5P/k/+T/5P/l/+X/5f/i/+P/
4//j/+P/5P/l/+P/5P/j/+L/4f/h/+D/4P/d/93/4v/l/+H/4P/k/+T/5P/m/+P/4f/g
/+D/4f/j/+T/5f/k/+P/4P/f/+H/4v/i/+P/4//l/+X/5P/l/+f/6v/p/+j/5//n/+j/
6f/n/+r/7//u/+z/6//q/+v/7P/t/+7/8P/w/+//7v/s/+z/8P/w//L/9v/4//z//v/8
//z//v/9/wAAAQABAAIAAgACAAIAAgAGAAcABAAFAAgACQAJAAkACQALAA8AEQANAA0A
DQALAA0ADQANABAAEQAPABIAEQAQAA8ADQAJAAgACQAFAAMABAACAAMAAAD///v/+f/7
//n/+//9//f/9f/0//P/9v/2//P/8//x//D/8P/w//H/8f/w//H/7//u/+3/6v/p/+z/
7v/v/+7/8f/0//X/8//z//P/8v/v//D/8P/v//T/9v/x//H/8v/0//T/8f/0//f/9v/3
//f/+v/6//n/9//2//X/8//2//n/+v/6//n/+P/4//f/9f/1//b/+//7//r/9v/1//X/
9//1//T/9P/2//b/8v/y//L/9P/0//L/8v/y//L/8//1//b/9f/y//T/9f/1//P/8//z
//P/8P/t/+v/6v/t//D/8f/y//D/8P/t/+v/7f/u//D/8P/v/+v/6//v//T/9P/x//H/
8//z/+//7P/r/+//7v/t/+//7//y//L/8v/0//L/6//t//D/8P/t/+7/7//v/+7/7//v
//D/8P/u/+v/6v/q//D/8f/t/+z/7v/v/+//7v/w//T/9P/z//L/8f/w/+//7v/t/+z/
7f/u/+//8P/u/+7/7v/u//D/8P/w//D/8f/y//T/9f/0//T/9P/1//b/9v/2//f/+v/6
//j/+v/8//r/+P/3//f/9//2//b/9v/2//X/9f/0//b/9v/y//P/9P/0//X/8//y//L/
8v/x//P/8//z//P/8P/v/+7/8P/w//D/8P/w//D/8v/y//L/8//u/+z/7v/v/+//7//w
/+//7//v/+7/7//v/+//7//v/+//8P/y//L/8//z//H/8v/z//P/8//v/+//7//w//H/
9P/3//n/9f/z//f//v8IABMAKABHAGoAjAC4AO0AJwFOAVcBRQEcAeIAmQBDAO3/qf+A
/3b/gv+Y/6j/rf+0/8L/zf/Q/9T/2//j/+v/6v/s/+7/7v/v//D/8P/x/+//8P/w//D/
8P/x//P/8//w//D/7//v//H/8f/x//L/8v/z//T/9P/x//D/7//u//T/9f/2//T/8f/x
//H/8f/0//X/8//0//P/8v/x//H/9P/0//H/8f/z//X/8P/u//D/8P/w//L/8//z//T/
9v/0//X/9f/1//b/9//2//f/9P/0//P/8//1//f/9//2//T/9f/3//X/9//3//j/+v/8
//n/+/////3//P/8//z//v/+//7//v8BAAIAAgACAAAAAAAEAAQAAwAGAAcACgANAAoA
CQAKAA0AEAARABEAEAAQABAAEAAPABQAFgAUABQAFgAWABUAFgAXABoAHwAhAB0AHQAd
ABwAHQAcABsAGQAZABYAGAAaABwAHgAfABsAGgAbABcAEgASAA8ADwASABMAEQARAAwA
BwAGAAUAAwADAAQABQAGAAYAAwADAAEAAAAAAAAAAgABAP////////7//f/6//j/+v/7
//v/+v/9/wAAAQABAAEAAQAAAP7/AAABAAEAAQACAPz/+////wIAAwABAAEAAwABAAEA
AgAGAAcABwAFAAYABwAHAAgACQAIAAYABgAGAAcABwAFAAUABgALAAoACgAHAAcABwAJ
AAcABgAEAAYABgACAAAAAAACAAIAAgACAAIAAgADAAUABgAFAAQABgAHAAcABQADAAEA
//8AAP////8AAAIABAAEAAQAAgACAP///f/9//7/AAAAAAEA/f/9/wEABAAEAAEAAQAF
AAUAAQD+//7/AwADAAMAAAD//wEAAAAAAAIAAAD5//v/AAACAAEA//////7//P/9//3/
/v/+/////f/9//7/AwADAP7//P/7//v/+v/4//7/AgAAAP7//v/+//7//P/8//z//P//
/wAAAQACAAQABAAEAAQAAQAAAP///v///wAAAQADAAUABgAGAAYABQAGAAYABgAHAAgA
CAAGAAgADAAKAAgABQADAAMAAgADAAQABQAFAAMABAAGAAYAAAAAAAAA//8BAAEAAAAA
AAEAAwAGAAcABQAFAAIAAQD9//z/+//6//3//P/9/wAA/////wAA+//8//7/AQADAAAA
/v/8//v/+f/6//v/+//9//3//f/9//7//v/+/////f/9//7//////wEA/f/9//7///8A
AAMAAwABAAEAAQAHAAwAEgAdAC4ASQB0AJ4AzAD7ACEBQgFVAUcBHAHgAJUARQD7/7n/
jv+E/5D/pv+2/73/wP/M/9n/4v/k/+3/9f/3//j/+v/8//z/+v/6//n/+f/8//7///8A
AP3//f/+//3//P/8//v/+//5//n/+f/6////AQADAAQABAAEAAQABAAGAAUABAAAAAEA
AQABAAEAAAD///v/+v/9//7///8BAAMABAACAAMABQAHAAIAAAAAAAAAAAACAAAA////
/wAAAQADAAQABQAEAAMAAAD//wEAAgACAAMAAwAFAAUABAAGAAcACQAHAAUABQAGAAgA
CQAHAAoADwANAAwADAAMAAsACgAJAAgACwAMAAwADAAPABAAFQAWABMAFAATABQAGgAY
ABgAGgAaABwAHAAbABgAGAAYABgAGgAgACMAIgAiACQAJAAjACUAJQAnACsAKgAlACQA
IwAkACcAKAApACsAKwAoACoAKAAoACgAJwAkACQAJgAjACIAIgAfAB8AHQAdABoAGQAZ
ABUAFQAVABQAEwATABMAFAAUABEAEQAQAA4ADQAMAAwACwAJAAkACwAMAA0ADAAIAAoA
CwALAAkACwANAA0ACwALAAsACgAIAAoACwALAA4AEAALAAsADAAOAA4ACwAOABEAEAAR
AA8AEgASABEADwAQABEAEQAVABcAFwAWABQAEgARAA8ADQANAA4AEwAUABQAEQARAA8A
EQAPAA4AEAASABIADgAOAA4AEAAQAAwADAAMAAwADAANAA0ACwAIAAoACwALAA0ADQAN
AA0ACwAJAAgACAAKAAwADAAMAAwADAAJAAcABwAIAAoACgAJAAUABQAJAAoACgAHAAcA
CQAJAAUAAgAEAAkACQAJAAkACQAMAAwACgAMAAoAAwADAAYABgADAAcACQAKAAoACQAJ
AAoACgAHAAUABQAGAAkACQAEAAIABgAHAAcABgAEAAQABgAIAAgACAAIAAgACAAIAAgA
CAAIAAgACAAHAAYABQAEAAYABgAGAAYACAAIAAgACQAHAAgACAAIAAsADAAMAAwADQAO
AA4ADAAOABIAEAAOAAsACQAJAAgACQAKAAsACwALAAwADgAOAAoACgAKAAkACAAHAAUA
BAAGAAcACQAJAAcABwAEAAMAAAAAAAAAAAD+//z//P/+////AQAEAAEAAgACAAMAAwAC
AAAA/v/9//7/AAACAAMAAQABAAEAAQABAAAA//////////8AAAEAAQADAP////8AAAEA
AgAFAP//AQAFAAMAAwAOABwAKQA6AE8AcACeAMYA8QAnAVABWQFLASIB4gCTAD0A8/+1
/4j/hv+e/7L/tv+5/77/yP/T/9z/4v/p//P/9//2//j/+v/6//r/+v/5//n/+f/6//r/
+v/8//3///////z//P/7//v/+f/5//n/+v/6//v//P/8//r/+v/6//r/+//7//v/+P/5
//n/+f/5//r/+//5//r/+v/6//r/+//8//z/+f/5//v//f/4//b/+P/4//j/+v/6//n/
+f/6//j/+f/5//n/+v/7//r/+//5//r/+v/7//7/AQACAAIA/////wAA/f/7//v//P/+
/wAA/f///wMAAwACAAIAAgAAAAAAAAAAAAMABAAEAAQABgAGAAoACgAGAAgACAAKAAwA
CgAKAAwADwASABMAEwATABQAFQAWABQAGAAZABYAGAAaABoAGQAYABcAGAAbAB8AGwAb
ABsAHQAfAB8AHwAhACEAHgAgAB8AHgAdABsAGAAYABoAFwAVABYAFAAVABQAEwAPAA0A
DQAJAAkACQAGAAUABQAFAAMAAgD+//3/AAAAAAEAAgD///3/+v/5//z//P/8//r/+f/8
//7////9////AQABAAEAAQABAAAA/f/+//7//f8CAAQA/////wQABgAGAAMAAgADAAAA
///+/wIAAwADAAUABgAHAAcABwAJAAkACAAHAAYABgAFAP////8AAAUABAAEAAEAAQD/
/wEA///+/wEABAAFAAIAAAAAAAIAAgD///7//f/8//z//f/9//v/+f/8//7////+//3/
/P/7//n/9//2//b/9//6//v//P/6//r/9//1//b/+P/7//z/+v/1//T/9//4//j/9f/1
//X/9f/x/+7/8P/1//X/9f/z//H/8v/w//L/9P/y/+v/7v/y//P/8f/w//H/8f/w//H/
8f/y//L/7//t/+3/7v/v/+//6v/o/+3/7//w//D/5v/g/+j/6v/q/+r/6v/q/+r/6v/q
/+j/6P/o/+j/6f/q/+v/7P/u/+7/7v/u/+3/6//q/+j/6f/r/+3/7v/w//H/8v/y/+7/
8P/0//L/8P/v/+3/7f/r/+r/6f/o/+n/6f/q/+z/7P/o/+j/6P/n/+f/5//m/+f/6P/q
/+3/6v/p/+j/5P/j/+L/4v/i/+T/5P/i/+L/4//i/+L/4//f/97/3v/f/+H/4f/g/9//
4f/h/+L/4//g/9//3v/d/9//4P/g/+D/3//f/9//4P/f/9//4f/d/97/3//g/+H/4f/d
/93/6f/v/+f/7v8CABEAHgA9AGoAmADAAPMAJwE+ATcBHwHuAKQATQD3/6n/cf9c/2T/
gP+U/5r/n/+i/6j/s//C/8j/yf/P/9X/1f/W/9f/1v/Y/9j/1//X/9f/2P/Y/9j/1//X
/9j/1//Y/9j/1//X/9n/2f/Z/9r/3P/d/97/3v/a/9r/2v/a/9z/2//a/9b/2P/Z/9r/
2//Z/9n/1v/W/9j/2P/Y/9n/2v/a/9f/1//Z/9v/1v/U/9f/2P/Z/9z/3v/d/93/3v/Z
/9f/1P/R/9T/1f/U/9X/1//Y/9j/2f/X/9n/2f/Y/9f/1//Y/9X/1v/X/9n/3P/Z/9X/
1v/Z/9n/2P/Y/9j/2f/a/9v/3P/d/97/3v/e/9z/3P/g/+D/3//i/+P/5v/n/+T/4//k
/+P/5v/n/+f/6P/q/+z/7v/t//D/8P/s/+z/7v/u/+3/7P/r/+z/7//z/+//7//v//D/
8//0//X/9f/1//L/9P/y//D/7v/r/+z/7P/u/+v/5//m/+L/4f/f/9//3P/b/9v/2f/b
/93/2f/X/9b/1f/U/9T/0f/R/8//zv/O/87/z//P/87/z//P/87/zf/K/8j/zP/P/9H/
zv/P/w==
         </WaveFormData>
      </LeadData>
      <LeadData>
         <LeadByteCountTotal>10000</LeadByteCountTotal>
         <LeadTimeOffset>0</LeadTimeOffset>
         <LeadSampleCountTotal>5000</LeadSampleCountTotal>
         <LeadAmplitudeUnitsPerBit>4.88</LeadAmplitudeUnitsPerBit>
         <LeadAmplitudeUnits>��V</LeadAmplitudeUnits>
         <LeadHighLimit>2147483647</LeadHighLimit>
         <LeadLowLimit>268435456</LeadLowLimit>
         <LeadID>V5</LeadID>
         <LeadOffsetFirstSample>0</LeadOffsetFirstSample>
         <FirstSampleBaseline>0</FirstSampleBaseline>
         <LeadSampleSize>2</LeadSampleSize>
         <LeadOff>FALSE</LeadOff>
         <BaselineSway>TRUE</BaselineSway>
         <ExcessiveACNoise>FALSE</ExcessiveACNoise>
         <MuscleNoise>FALSE</MuscleNoise>
         <LeadDataCRC32>3615927539</LeadDataCRC32>
         <WaveFormData>
LAAsACwALAAtAC4ALwAwAC8ALgAtACwALAAsACwALAAuAC4ALgAuAC4ALgAuAC4ALAAs
ACwALAAsACwALAAsAC4ALgAuAC4ALQAsACsAKgAtAC4ALwAwADAAMAAwADAAMAAwADAA
MAAvAC4ALQAsAC0ALgAvADAAMgAyADIAMgA0ADQANAA0ADMAMgAxADAAMQAyADMANAA3
ADgAOQA6ADoAOgA6ADoAOgA6ADoAOgA9AD4APwBAAD4APgA+AD4AQABAAEAAQABBAEIA
QwBEAEQARABEAEQARQBGAEcASABKAEoASgBKAEgASABIAEgASABIAEgASABHAEYARQBE
AEMAQgBBAEAAPwA+AD0APAA5ADgANwA2ADIAMAAuACwAKgAoACYAJAAhACAAHwAeABoA
GAAWABQAEgASABIAEgAQAA4ADAAKAAoACgAKAAoACgAKAAoACgAIAAYABAACAAIAAgAC
AAIABAAEAAQABAAEAAQABAAEAAIAAgACAAIAAgACAAIAAgAEAAQABAAEAAYABgAGAAYA
BgAGAAYABgAIAAgACAAIAAkACgALAAwACgAKAAoACgAIAAgACAAIAAoACgAKAAoACQAI
AAcABgAGAAYABgAGAAYABgAGAAYABQAEAAMAAgADAAQABQAGAAYABgAGAAYAAwACAAEA
AAAAAAAAAAAAAAAAAAAAAAAAAgAEAAYACAAEAAIAAAD+////AAABAAIAAAAAAAAAAAAA
AAAAAAAAAAAAAAAAAAAA/v/+//7//v/+//7//v/+////AAABAAIAAQAAAP///v///wAA
AQACAAAAAAAAAAAAAgACAAIAAgAAAAAAAAAAAP7//v/+//7/AAAAAAAAAAAAAAAAAAAA
AAIAAgACAAIAAAD+//z/+v/+/wAAAgAEAAYABgAIAAgACAAIAAgACgAKAAkACQAKABAA
DgAMAAwADQAMAAsACwAKAAoACQAJAA0ADgAOAAsACgAJAAgABgAGAAUABQAFAAMABQAF
AAMAAgADAAMAAgACAAIAAgACAP///f8AAAAA//////3//P/6//r/+//7//f/9f/0//P/
9v/2//b/9v/4//j/+P/5//b/9f/0//T/9f/2//f/+P/3//f/9v/1//f/+P/4//j/+f/6
//r/+P/9/wYAEAAgAD4AbACVALQA2AAFASYBKwEgAQYB1ACRAEwAAAC//6L/pP+u/7n/
wv/C/8X/zP/T/9//5f/k/+X/7P/q/+r/6//u/+v/7f/t/+3/7f/t/+//7//t/+3/7//v
/+7/7v/u/+3/7v/u/+//8P/w/+//8v/x/+7/7v/u/+7/7//w//H/8v/u/+7/8v/w/+3/
6v/o/+f/6v/s/+7/8v/z//D/7P/r/+//8f/v//H/8v/w/+7/6//u/+3/7v/y/+//7P/r
/+3/7f/r/+j/6P/r/+z/7//w//T/9P/z//L/8P/w//P/9f/3//X/8//2//f/8f/y//H/
8//1//r//f/7//n/+P/2//b/+v/8//z//P/+//7/AAD//wAA/f8AAAIABAADAAIABAAI
AA0ADQALAAoADAALAA4AEQARABEAEwATABMAEgAQABAAEgATABIAEgARABEAEAARABEA
EQASABIAEgATABEAEAANAAsACwAMAAwADAAGAAQAAgAAAAEAAAD8//r/9//2//X/9P/0
//L/9P/3//X/9P/0//P/8//w//D/8P/w/+//7//u/+7/8f/x/+3/6v/v/+3/7P/p/+n/
6P/n/+3/7f/t/+r/6v/q/+3/7f/t/+//7v/r/+3/6//q/+r/7v/w/+7/6v/q/+7/7v/t
/+//8f/y//L/8v/y//H/8P/t/+3/7P/s/+3/7f/u//D/7f/r/+r/6f/s/+3/7//w/+7/
6//q/+n/6//r/+v/6//r/+v/6P/o/+n/6P/n/+b/5//o/+n/6f/r/+v/6f/n/+b/5v/m
/+X/5v/n/+f/5v/m/+b/5v/m/+b/5v/n/+n/5//k/+P/4//o/+n/6f/p/+b/4//f/97/
4v/k/+X/5f/k/+P/4//j/+T/5P/k/+P/5//n/+f/5v/k/+X/5v/m/+X/5f/o/+j/4//j
/+P/5P/n/+j/6P/p/+f/5v/n/+b/6P/p/+z/7P/s/+z/7P/o/+b/5P/i/+P/5P/l/+b/
5//o/+n/6v/o/+j/6P/o/+r/6v/q/+z/7f/u/+//8P/v/+7/7P/r/+7/8v/w/+7/7f/r
/+n/5//n/+j/6P/n/+j/6//t/+7/6f/p/+n/6f/q/+r/6f/p/+v/6//t/+3/6f/n/+f/
5v/m/+j/6v/s/+v/6f/m/+j/5//n/+b/4//k/+T/5P/l/+X/5P/j/+P/4//k/+T/5P/k
/+T/5P/k/+X/5f/l/+X/5v/m/+b/5v/o/+n/6f/o/+b/5f/l/+T/7P/t/+j/6v/w//P/
+P/+/wgAKABSAHEAjAC6AO0AEAEdARgBBAHiAKkAYgAUAM//oP+O/5b/p/+y/7b/vf/E
/8f/z//V/9D/2f/i/+H/4P/g/+L/4f/j/+P/4//g/9//4P/f/93/3f/f/9//4P/g/+D/
3//g/+D/4f/i/+L/4f/k/+P/4P/g/+D/4P/e/97/3v/e/93/3v/j/+L/4//i/+L/4//i
/+L/4v/k/+T/4P/b/9n/3//h/9//4f/i/+L/4v/h/+H/3//f/+L/4f/e/93/3//i/+H/
3//g/+D/4P/i/+L/5//o/+j/6P/n/+b/6P/p/+n/5//l/+j/6f/l/+j/6f/p/+n/7P/t
/+//7f/s/+r/6P/s/+7/7v/w//L/8v/0//T/9P/w//L/9f/4//j/+P/6//z////9//3/
/v8CAAMAAgAFAAUABQAHAAcABwAGAAUABgAJAAsADAAMAAsACwAOAA8ADwAPAA0ADAAL
AAsADAAMAAoACQALAAwADAAMAAYABAACAAAABAAEAAEAAAD7//r/+f/4//j/9P/0//X/
9f/0//T/8//0//L/8//0//L/8f/x//D/8P/z//P/7//u//P/8f/w/+7/7//v/+//8f/x
//H/7v/u/+7/8f/x//P/9f/0//H/8v/x//H/8v/0//b/9P/w//D/9P/0//P/8//1//b/
9v/5//r/+v/6//f/9//2//b/8//z//T/9v/2//X/9f/1//X/9f/2//b/+P/1//T/8//z
//P/8//z//b/9//1//b/9v/2//b/9v/1//T/8//x//P/8//x/+//7//w//H/8f/x//H/
8P/u//D/8P/w//D/8P/w//H/8//v/+z/6//r/+z/7f/t/+3/7P/p/+X/5P/l/+b/5v/l
/+f/5//o/+n/6//q/+n/5//n/+f/5//m/+b/5//o/+j/5v/l/+f/5v/m/+f/6P/q/+n/
6P/m/+X/5f/m/+n/6v/k/+H/5v/o/+j/6P/o/+f/5v/l/+T/5v/m/+b/5v/l/+T/4//i
/+T/5v/o/+r/6f/o/+f/5v/m/+T/4v/g/+P/6P/r/+3/6//s//D/7v/s/+z/6//q/+f/
5//o/+j/5f/l/+f/6P/r/+n/6v/r/+n/5v/k/+H/4v/j/+T/5//p/+f/5f/l/+T/4v/i
/+L/4v/i/+H/3//g/+D/4f/h/9//3v/e/97/4f/h/+D/3//h/+H/4v/i/+D/4P/g/+D/
4P/h/+H/4f/h/+L/4v/i/+P/5P/m/+f/5v/l/+X/5v/k/+j/5//k/+L/6P/z//j/AAAS
ADIAWgB/AKAAyADxABIBGwEQAfYAxgCDADgA8P+3/5D/iv+e/7P/vP++/7//yP/L/8f/
0//g/9//4P/h/+L/5P/o/+T/5f/k/+P/4//j/+X/5f/m/+f/6v/r/+r/6v/q/+n/6f/q
/+z/7v/r/+n/6//p/+f/6P/p/+r/6v/q/+r/6v/q/+r/7v/s/+3/7P/s/+3/7P/s/+z/
7v/u/+z/6f/p/+3/7f/p/+n/7P/s/+z/6//r/+n/6f/s/+3/7P/t//H/8P/t/+n/6P/q
/+r/7P/s//D/8P/v/+7/7P/s/+//8f/y//H/8P/0//X/8f/0//X/9//3//r/+//5//f/
9v/0//X/+v/9//7//f/+//3//v///wAA/f8AAAMABgAGAAYABgAIAAsACQAKAAoADQAN
AAwADwAPAA8AEgATABQAFAAUABQAFgAXABYAFgAVABUAGAAZABkAGQAXABYAFQAVABQA
FAASABEAEQASABIAEgAOAAwACgAIAAkACAAEAAIAAwAEAAUABgAGAAIAAgADAAEA/v/8
//n/+//6//z//v/8//v/+//6//r//f/9//n/+P/9//v/+v/5//n/+P/3//3//f/9//r/
9v/2//n/+f/6//3//f/7//z/+//7//z/AgAEAAIA/v/7//7//f/7//z///8BAAIAAQAC
AAIAAgABAAEAAAAAAAAAAQADAAYABQADAAIAAQAAAP/////+/////f/9//3//f/9//3/
/f///wEAAAACAAIAAgACAAIAAAAAAAAA/////////f/7//v//P/9//3///////7//P/8
//z//P/8//7//v///wEA///8//v/+//+/////////wEA///8//z///8AAAAA///9//3/
/v///wEAAAD///3/AQABAAEAAAD////////+//3//f8AAAAA/v///wAAAgABAAAA/v/9
////AAADAAQA/v/7/wAAAwAEAAUABgACAAAA/v/8//7//v/+//7/AAAAAAAAAAABAAIA
AwAEAAMAAgABAAAAAwAGAAcABwAHAAgADAAKAAgACAAHAAYAAwADAAQABAABAAEAAwAE
AAQAAQABAAEAAgACAAMAAwABAP///f/9/////////wEA/f/6//n/+P/5//r/+v/5//z/
/P/9//3/+f/4//j/+P/6//v/+//7//n/+f/6//r/+v/6//r/+v/6//v/+//7//v//P/8
//z//P/8//3//f/+//3//f/+/wAA/P/7//r//v8KAA8AFAAcACwATAB0AJkAvgDmABEB
LAEzASgBCgHUAJUATgACAMP/qP+s/7j/w//O/9D/0//a/+f/7f/p/+z/8//0//X/9v/4
//z/9//5//n/+f/3//f/+f/5//z//f8AAAEA/v/+//7//f///wAAAgAEAAQAAwAGAAUA
AgACAAIAAgACAAIAAgACAAAAAAAEAAIAAQD+//z/+//9//7///8CAAQAAgD/////AwAD
AP////8EAAQABAADAAUAAwADAAYABAAAAP7///8EAAMAAQACAP///v////7/AQACAAIA
AgAAAAAAAwAFAAcABQADAAYACwAHAAoACwAJAAkADAANAA0ACwAKAAgACgAOABAAEAAR
ABQAFQAYABYAFgASABQAGQAcABwAHAAbABwAHgAbAB0AHgAiACMAIQAjACIAIQAiACMA
JAAkACQAJAAmACcAKAAoACcAJwAoACkAKQApACcAJgAlACUAJAAkACIAIQAiACQAJQAm
ACQAIgAgAB4AHwAeABoAGAAYABgAGAAYABgAFAAUABUAFgAWABcAFwAaABgAGQAaABkA
FwAWABQAEgAVABUAEQALAA8ADAAKAAwADwARABMAFQATABEADAAOABAAFQAXABcAGQAY
ABUAFAARAA8ADgAVABgAFwAUABMAFgAVABMAFAAXABkAGgAbABwAHAAcABoAGwAbABwA
GgAZABkAGgAXABUAFAATABUAFwAaABwAHgAbABoAGQAYABcAFgAVABUAFQASABIAEwAS
ABEAEAASABQAFgAXABcAFwAVABMAEwAUABUAFQAVABUAFAASABQAFAAUABQAFwAYABoA
HQAZABYAFQAVABYAFwAXABcAGAAXABUAFgAXABgAGAAXABoAGwAdAB8AHAAaABgAFQAV
ABUAFQAUABUAFwAZABoAFwAXABoAGgAaABsAHAAeAB0AHAAaABkAFgAWABgAGAAcABkA
GgAcABwAHAAcABsAGgAZABgAGAAYABgAGAAZABoAGwAcAB0AHgAfACAAIAAiACIAIgAg
ACAAIgAiACEAIQAiACYAJwAmACcAJwAoACcAJwAoACYAIwAhACEAIwAkACIAIwAjACMA
IgAiACEAIQAhACEAIwAjACEAHwAeABwAGQAYABYAFgAWABUAEwAWABYAFwAYABcAFwAY
ABgAGQAZABgAFQAVABUAFgAYABgAGAAYABgAGAAZABkAFwAXABgAGAAaABoAGgAbAB0A
HAAbABsAGgAaABoAGwAgABwAHgAlACoAMAA+AFIAdgChAMIA6AAZAToBUQFSAT4BGgHl
AJ4AUAAJANL/vv/K/9v/4v/m/+v/9P/3//n/AwAIAAcACAALAAwADgASABAAEwAUABUA
EQARABMAEwAUABUAGAAZABYAFgAWABUAEQAQABAAEAATABUAGwAdABcAFgAVABQAFQAW
ABcAGAAVABQAFwAUABQAEgARABEAEgAUABYAGgAbABgAFAATABUAFQARABEAFAAUABQA
EwAVABMAEwAWABgAFgAWABkAGgAXABMAEgATABQAFwAYABkAGAAWABQAFgAYAB0AIQAg
AB0AGgAcAB0AGQAcAB0AGwAbAB4AHwAhAB8AHgAcAB0AIgAlACYAKAAqACoALAAtAC4A
KwAuADEANAA0ADQANAA2ADkANwA2ADYAOQA5ADkAOwA6ADkAPgA/AEAAQAA+AD4AQABB
AEMARABEAEUARABFAEUARQBEAEIAQAA/AD4APgA8ADsAOQA6ADoAOgA1ADIALwAsADAA
MgAxADIALwAuAC0ALAAoACQAJAAlACMAIgAiACEAIgAgACEAIgAkACMAIwAiACIAJQAl
ACEAGwAfABwAGgAcAB0AHQAdACEAIQAhAB4AHgAeACEAIQAiACUAJQAjACEAHwAeAB4A
IgAkACIAHgAhACYAJwAnACUAJwAoACgAKAAoACcAJgAjACMAIgAiACMAIwAkACYAJgAl
ACUAJQAlACUAJgAmACQAIQAgAB8AHwAfAB8AHwAhACEAHgAeAB8AHgAdABwAGwAaABkA
FwAXABcAFQATABcAGgAdAB8AHQAbABgAFAASABIAEgASABAAEAARABMAFAASABIAEwAT
ABMAEgARABIAEQAPABAAEQASABIAEQARABEAEgATABIAEAAOAAsADwAPAA8ADgAQABEA
EgASABEAEQAUABQADwANAAsACgAMAA4ADwARAA4ADgAQABAADAALAA4ADQAMAAsACgAL
AAwADQAOAA4ADgAOAA4ADgAOAA4ADgAQABAAEAAQABIAEgASABQAFAAUABQAFAAUABQA
EwATABUAGgAZABgAFwAVABMAEQATABQAFAATABMAFQAWABYAFQAVABUAFQAWABYAFQAV
ABQAEwAUABMAEwARABEAEAAMAAwADAAMAAwACwAJAAwADgAPAA8ADQAKAAoACgALAA0A
DAALAAsACwAMAAwADAAMAAwADAAMAA0ADQANAA0ADAAMAAwADAAOAA8ADwAOAAsACQAI
AAYADgARABIAEgAWABkAHgAmADQATgB0AJ0AwADoABEBMAE9AToBIgH4AMMAgAAyAO3/
wv+0/7r/y//c/9z/2f/e/9//5f/7/wQA//8CAAIAAgADAAYAAgADAAIAAQAAAAEABAAF
AAMAAwAFAAUABgAGAAYABQADAAIAAgACAAUABQAJAAkABAAEAAQABAACAAIAAgACAP7/
/v8CAAAAAQAAAAAAAQAAAAAAAAACAAEA/v/6//n//f////3///8CAAIAAgABAP///f/9
/wAAAgAAAAAAAwACAP//+//6//z//P/+//7/AAAAAP///v///wAABAAHAAQAAQD+/wAA
BQABAAQABQAEAAMABQAFAAcABQAEAAIAAQAEAAUABAADAAQAAwAEAAUACAAHAAwADgAQ
AA8ADgAOABAAEwARABAAEAATABMAEwAVABQAEwAUABUAFgAWABQAFAAWABcAFgAWABUA
FQAWABcAFwAXABoAGgAaABsAGAAYABYAFQATABIAEAAOAAsACgAJAAgABwAGAAIAAAAB
AAIAAwAEAAEA/P/7//v//P/8//3//f/8//j/9//2//n/+f/6//r/+P/5//f/8f/x//f/
9v/2//j/+f/5//n//P/7//r/9v/0//T/9//3//j/+//7//n/+//5//j/+P/+/wAA/v/6
//r//v/+//3/+v/7//v/+v/8//7///8AAP/////+//7//f/9//7/AAAAAP////////3/
/f/+//7////9//3//f/9//3//f/9///////8//z/AAAAAAAAAAD+//7//v/9//7////+
//3//f/8//v/+f/6//v/+//6//r/+v/6//r/+v/6//v//f/7//j/9//3//z//f/9//3/
/f/7//j/+P/4//j/9//1//f/+f/8///////+//3/+//7//v/+//6//j/+f/6//r/+f/5
//z//P/4//f/9v/2//f/+P/4//n/9v/2//j/+P/2//v//v/7//r/+f/4//b/9v/2//b/
+P/4//j/+P/3//b/9f/0//b/9v/2//b/9//4//n/+v/4//j/+v/6//r/+v/6//z//P/7
//v//P////z/+f/4//j/+P/4//n/+P/4//f/9//3//j/+P/1//f/+f/7//z/+v/5//n/
+f/3//n/+f/3//X/9f/0//L/9P/0//T/9P/1//P/9v/2//b/9f/y//D/8P/w//H/8f/y
//H/8f/x//H/8P/v/+7/8P/w//D/8f/x//H/8f/y//D/8P/w//D/8P/v/+3/6//s/+7/
7//w//X/8v/w//L/9f/8/wYAGAAyAFAAbwCSAMAA8wAYASUBIAEIAeQAsQBqABoA1/+s
/5z/oP+v/7r/vP+//8r/0f/T/9X/2P/f/+T/4v/i/+P/5v/l/+f/5//n/+P/4//l/+X/
4//j/+X/5f/m/+b/5v/l/+b/5v/n/+j/6P/n/+r/6f/l/+T/4//i/+T/5v/o/+r/5//m
/+n/5v/o/+b/5f/l/+P/4v/h/+L/5P/i/9//3//f/9//2//b/93/3P/b/9n/3P/b/9z/
4P/e/9z/3P/f/+H/3//c/9z/2//a/9v/2v/a/9r/2f/Y/9j/2P/b/93/3f/b/9n/3P/f
/9v/3v/f/93/3f/g/+H/4//h/+D/3v/g/+T/5v/m/+X/5v/l/+b/5//o/+X/6P/p/+z/
7P/s/+3/8P/0//P/8v/y//X/9f/0//f/9//3//n/+f/5//j/+f/6//3///8AAAAA////
///////+//3/+//6//n/+f/6//z//P/9//r/+v/5//j/9P/y//D/7v/z//T/8v/y/+7/
7P/q/+j/6f/m/+f/6f/q/+r/6//r/+n/5v/m/+b/5//n/+j/6P/l/+f/5v/h/97/4//h
/+D/4f/j/+T/5f/p/+n/6f/m/+b/5v/p/+n/6v/r/+n/5f/o/+f/5//o/+r/7P/q/+b/
5//s/+3/7f/s/+3/7f/s/+z/7P/r/+r/6v/r/+v/7P/r/+v/7P/u//D/7//v/+//7f/t
/+7/7v/u/+v/6v/p/+n/6f/p/+n/6//r/+j/6P/s/+7/8P/y//H/8P/v/+3/7P/r/+j/
5f/p/+r/6//r/+z/7f/t/+z/7P/s/+z/7P/r/+r/6v/r/+v/6P/n/+f/6v/r/+v/6//p
/+f/5P/k/+L/4v/h/9//3v/d/93/3f/d/9z/2//Z/93/3f/d/9z/2f/Z/9n/2P/X/9f/
2v/a/9f/1//X/9j/2v/a/9n/2f/X/9b/1//W/9j/2//a/9n/2P/X/9b/1P/U/9T/1P/X
/9j/2f/a/9r/2v/a/9r/1//W/9X/1P/V/9b/1//Y/9r/2v/a/9z/3P/c/9z/3P/e/97/
3f/d/9z/4P/e/9z/2v/Z/9j/1//Y/9r/2//b/9v/3f/e/97/2v/Z/9j/1//Y/9j/1//X
/9j/2f/c/93/2//Z/9n/2P/T/9L/0f/Q/9P/0//S/9b/1v/X/9f/1f/V/9b/1//Z/9j/
1v/U/9P/0v/S/9H/0P/R/9L/0//U/9X/1f/V/9X/1v/W/9b/1v/W/9f/1//W/9b/1//Z
/9r/2P/X/9b/1v/a/9//5P/q//j/FAA4AFsAhACwAM8A8AAHAQQB6gDEAIsASAACAL//
lP+E/4j/l/+k/6r/qf+w/73/w//B/8j/0f/Q/9D/0P/R/9T/0P/R/9D/z//Q/9H/1P/V
/9L/0f/S/9H/0P/Q/9D/z//O/87/z//Q/9P/0//X/9f/1f/W/9f/2P/X/9b/1f/U/9D/
0P/U/9L/0v/Q/8//z//Q/9L/1P/Y/9r/2P/V/9X/2f/Z/9X/1f/X/9b/1f/T/9P/0f/R
/9T/1f/U/9X/2f/a/9f/0//S/9L/0v/U/9T/1v/W/9X/1P/W/9b/2f/b/9n/1//V/9j/
3f/Z/9z/3f/b/9v/3v/f/93/2//a/9j/2v/e/+D/4P/j/+b/5//q/+b/5v/i/+T/6P/s
/+3/7v/t/+7/8P/t/+r/6v/t/+3/7//z//T/9f/4//n/+v/6//r/+v/8//3/+//6//j/
9//6//v/+//7//v/+v/5//n/+v/6//j/9//2//b/9f/0//P/8v/x//D/8P/w/+3/7P/q
/+r/6v/q/+j/5P/k/+X/5//m/+b/5f/k/+D/3//e/9z/2//b/9r/2//f/+D/3f/a/9//
3f/c/9z/3f/d/93/3//f/9//3P/c/9z/3//f/+L/5f/l/+P/4//h/+D/4P/l/+j/5//k
/+T/6P/o/+f/5v/n/+f/5v/p/+r/6v/q/+X/5f/k/+T/4//j/+T/5v/n/+f/6P/p/+j/
5//n/+b/6f/n/+f/5//n/+f/5//n/+f/5//k/+T/5v/m/+b/5v/k/+T/5P/j/+T/5f/k
/+P/5P/k/+T/4//k/+X/5f/k/+b/5v/m/+b/5f/k/+T/5f/l/+L/4f/h/+T/5f/l/+X/
5f/j/+D/4P/j/+T/5P/j/+X/5f/m/+f/5//m/+X/4//k/+P/4v/g/+P/5f/n/+j/5f/l
/+j/6P/n/+f/5//o/+b/5v/l/+X/5P/k/+b/5v/m/+X/6P/q/+r/6v/q/+r/6v/q/+r/
6v/q/+r/6v/o/+j/6P/o/+r/6v/q/+r/6//s/+3/7v/s/+z/7P/u/+7/7v/u/+7/8P/w
/+//7//w//T/8v/w/+7/7f/s/+v/7P/u/+//7//v//H/8v/y/+3/7f/t/+3/6v/q/+n/
6f/r/+v/7f/t/+v/6f/p/+j/5P/k/+T/5P/i/+H/3//i/+X/5//o/+f/5v/m/+b/5//m
/+T/4v/h/+L/5P/l/+b/5v/m/+b/5v/l/+X/5f/l/+X/5P/j/+L/5P/l/+X/5P/m/+f/
6f/q/+T/5//q/+b/5v/x//z/CAAYACoASABvAJIAuADpABIBHwEcAQQB2gCdAFQADgDN
/5z/kP+k/7P/sv+y/7n/wP/H/83/0f/U/9v/4v/h/+D/4P/i/93/3//f/9//3//f/+H/
4f/j/+P/5f/l/+T/5P/k/+P/5P/k/+X/5v/l/+X/6f/p/+b/5v/m/+b/5v/m/+b/5v/k
/+T/6P/m/+f/5v/m/+f/5f/m/+f/6v/q/+j/5f/l/+n/6f/l/+X/5v/m/+b/5f/m/+X/
5v/q/+j/5v/m/+n/7f/r/+j/6P/o/+j/6v/q/+3/7v/u/+7/7f/s/+7/7//u/+v/6P/q
/+//6//u/+//7//v//L/8//x/+//7v/s/+3/8v/1//b/+P/6//r//P/8//z/+P/6//z/
/v/9//z///8CAAYABQAHAAgADAANAAsADQAMAAsADAANAA4ADgAKAAoADAANABAAEAAP
AA8AEAARABEAEQARABAADwAPAA4ADgAMAAsACgAKAAkACAAIAAgACAAIAAcABgACAAAA
/v/+//7//v/6//b/9v/3//X/9P/0//P/9v/0//X/9v/1//P/8v/w//D/8//z/+//7//1
//T/9P/0//X/9f/1//f/9//3//T/8P/w//P/8//2//n/+f/3//n/+f/6//z//v/+//r/
9P/2//r/+v/5//r//f///wAAAQACAAIAAgABAAEAAAAAAPz/+//7//z//P/7//v/+//6
//n/+f/4//v/+//9/////f/9//3//f/7//v/+P/4//j/+P/4//j/+f/6//v/+//7//v/
+f/3//j/+P/4//f/+P/5//n/+P/4//j/+P/4//j/+P/5//v/+//4//f/9//6//v/+//7
//n/9//0//T/9v/4//n/+f/4//f/9//3//f/9v/1//P/+P/5//r/+v/5//n/+f/4//n/
+f/8//z/+f/5//n/+v/5//j/9v/1//f/+P/7//z/9P/t//L/8//0//X/9v/3//j/+f/6
//n/+P/3//b/+P/6//z//v8AAAAAAAAAAP7//P/6//j/+//8//3//v8AAAIAAgABAP//
AAAEAAIAAgACAAEAAAD+//3//f/8//z//f8AAAIAAAD9//3//f/8//r/+f/3//n/+//9
/wEAAAD9//r/+f/4//b/9v/2//j/+P/3//X/9//2//b/9f/1//T/9P/0//f/9//2//X/
9//3//j/+P/3//b/9f/0//T/9f/1//X/9f/2//b/9v/1//T/9P/z//P/8//0//b/+P/0
//P/AAAEAPr///8QABwAKABCAGwAkwC0AOIAEQEsAS0BIgEIAdQAjwBCAPT/u/+g/6L/
tP/F/8j/zP/P/9L/2//l/+n/6P/r//T/8f/w//D/8v/w//P/9P/1//H/8f/z//P/8//z
//X/9f/0//T/9P/z//T/9P/1//b/9//3//v/+//4//j/+P/4//f/9v/1//T/8//0//n/
+P/4//b/9f/1//X/9v/3//r/+v/4//X/9f/3//f/8//z//f/+P/5//n/+v/5//r//v/7
//b/8//z//b/9f/z//T/9//4//v//P/8//z/+//6//j/+P/7//3////9//v//v/+//n/
+//7//z//f8BAAMABAADAAMAAgAEAAgACgAKAAsADAALAAwADQAOAAsADgAQABIAEQAQ
AA4AEAATABEAEgAUABkAGwAZABsAGgAZABoAGwAcABwAGgAaABwAHQAeAB4AHQAdACAA
IQAhACEAIwAiACEAIQAfAB4AGwAZABkAGgAaABoAFAASABAADgAOAA4ACwAKAAkACgAL
AAwACQAEAAMAAwAFAAQABAADAAIA/v/9//z//////wAAAAD9/////v/5//n////+//7/
/v///w==
         </WaveFormData>
      </LeadData>
      <LeadData>
         <LeadByteCountTotal>10000</LeadByteCountTotal>
         <LeadTimeOffset>0</LeadTimeOffset>
         <LeadSampleCountTotal>5000</LeadSampleCountTotal>
         <LeadAmplitudeUnitsPerBit>4.88</LeadAmplitudeUnitsPerBit>
         <LeadAmplitudeUnits>��V</LeadAmplitudeUnits>
         <LeadHighLimit>2147483647</LeadHighLimit>
         <LeadLowLimit>268435456</LeadLowLimit>
         <LeadID>V6</LeadID>
         <LeadOffsetFirstSample>0</LeadOffsetFirstSample>
         <FirstSampleBaseline>0</FirstSampleBaseline>
         <LeadSampleSize>2</LeadSampleSize>
         <LeadOff>FALSE</LeadOff>
         <BaselineSway>TRUE</BaselineSway>
         <ExcessiveACNoise>FALSE</ExcessiveACNoise>
         <MuscleNoise>FALSE</MuscleNoise>
         <LeadDataCRC32>4206300078</LeadDataCRC32>
         <WaveFormData>
8v/y//L/8v/1//b/9//4//X/9P/z//L/9P/0//T/9P/0//T/9P/0//P/8v/x//D/8v/y
//L/8v/x//D/7//u//H/8v/z//T/8v/w/+7/7P/v//D/8f/y//L/8v/y//L/8P/w//D/
8P/u/+7/7v/u//D/8P/w//D/8v/y//L/8v/0//T/9P/0//L/8v/y//L/8//0//X/9v/3
//j/+f/6//f/9v/1//T/9f/2//f/+P/6//z//v8AAAAAAAAAAAAAAQACAAMABAAHAAgA
CQAKAAwADAAMAAwADgAQABIAFAAVABYAFwAYABoAGgAaABoAHAAcABwAHAAcABwAHAAc
ABoAGgAaABoAGAAYABgAGAAYABgAGAAYABUAFAATABIADwAOAA0ADAALAAoACQAIAAYA
BAACAAAA/v/+//7//v/7//r/+f/4//j/+P/4//j/+P/4//j/+P/1//T/8//y//L/8v/y
//L/9P/0//T/9P/2//b/9v/2//P/8v/x//D/8P/w//D/8P/x//L/8//0//T/9P/0//T/
9v/2//b/9v/2//b/9v/2//n/+v/7//z/+v/6//r/+v/6//r/+v/6//z//P/8//z/+f/4
//f/9v/4//j/+P/4//j/+P/4//j/9f/0//P/8v/1//b/9//4//b/9v/2//b/9f/0//P/
8v/y//L/8v/y//L/8v/y//L/9f/2//f/+P/0//L/8P/u//L/9P/2//j/9v/2//b/9v/4
//j/+P/4//b/9v/2//b/9f/0//P/8v/0//T/9P/0//b/9v/2//b/9f/0//P/8v/0//T/
9P/0//P/8v/x//D/8P/w//D/8P/w//D/8P/w/+3/7P/r/+r/6//s/+3/7v/s/+z/7P/s
/+3/7v/v//D/7v/s/+r/6P/r/+7/8f/0//X/9v/5//r/+f/5//n/+v/6//r/+v/8////
///+//3/+//7//v/+v/8//z//P/8//7/AQABAP///f/8//r/+v/5//n/+P/4//f/+f/5
//f/+P/3//X/9f/3//b/9v/1//X/9f/2//j/+P/3//P/8P/w//L/8//z//D/7v/s/+v/
7f/v//D/8f/y//P/9f/2//X/9P/z//L/9P/1//f/+P/2//X/9f/z//X/9v/3//f/+P/6
//r/9//7/wAACgAVAC4AUQBxAIoAowDGAOMA6wDrAOEAwQCVAGUAKADv/9X/0P/S/9f/
3P/a/9n/3f/k/+z/8f/w/+//9v/1//T/8//z//X/9f/1//X/8v/y//L/8v/y//T/9P/z
//P/8//z//L/8P/x//L/8v/y//T/9v/z//P/8//z//X/9v/1//b/+P/2//b/+f/3//X/
8v/v/+3/8f/z//P/9//3//b/8P/v//X/+f/3//j/9f/0//P/8v/2//X/9v/3//T/9P/1
//X/9f/2//b/9f/3//j/+f/5//r/+v/5//j/+P/4//j/+P/8//z//P/8//j/9f/3//n/
//8AAAMABAADAAIAAQAAAP//AgADAAMAAwAEAAYACAAKAAoACgAMAAwADAALAAsADwAT
ABUAGQAXABYAFQATABUAGQAcAB8AHwAfAB8AHgAfAB8AHwAhACMAIgAhACEAIAAhACEA
IQAiACIAIwAkACAAIAAeABoAHgAeACAAHgAaABcAFwATABIAEwASAA4ACgAJAAkACQAJ
AAcACQANAAsACQALAAwADAAKAAoACgAKAAcABwAHAAgACAAIAAUAAwAGAAYAAwADAAMA
AwABAAIAAwAEAAQAAgADAAMAAwAFAAcABwAGAAQABAAEAAQABwAIAAkACQAHAAcABgAG
AAgACgAKAAsACwAMAAwACgAKAAkACQAJAAkABgAIAAsACwAKAAYAAgAEAAcACwANAAsA
CwAKAAYABAAHAAgACAAIAAcABAADAAIAAwAEAAQABQAEAAQABQAIAAoACAAGAAMAAgAA
AP//AQADAAQAAwADAAMAAgACAAIAAgADAAYABgADAAIAAgADAAQABAAGAAMA/v/6//n/
/P///wIABAACAAAAAAABAAIAAgAAAAEAAwAEAAQAAQD//wEAAgACAAMAAwAEAAQAAAD+
/wAAAAAEAAcABgAGAAMAAgACAAEABAAFAAgACAAIAAgACAAEAAIAAAD+////AAABAAIA
BQAGAAcACAAHAAYABQAEAAUABgAHAAoADAALAAsACwAKAAoACgAKAA4ADwAPAA4ACgAJ
AAgABwAGAAYABgAGAAcACAAMAA0ACwALAAoACAAKAAsACwAKAAoACwANAA0ACQAJAAcA
BAAGAAcABwAIAAYABQAEAAQABAAFAAUAAgAAAAAAAgADAAMAAQAAAP//AQACAAMAAwAD
AAMAAwAEAAIAAgACAAIAAgADAAMABAAGAAYABQAFAAAA////////BQAIAAQACAAPAA8A
EgAWAB0ANgBZAHEAhACnANAA7wD7APkA8wDnAMEAjQBQABkA7//a/9r/4//o/+r/7//z
//L/+P/7//b//f8CAAAAAAAAAAEAAgADAAQABQABAAAA///+//7/AAAAAP//AQABAAEA
AAACAAMABAAEAAIABAAGAAMA////////AQABAP////8AAAIAAgAFAAMABQAEAAMAAwAD
AAMAAQADAAIAAgD9//3/AQAFAAMABAACAAIAAgACAAQAAQAAAP///P/8//3//f8AAAIA
AwADAAIAAgACAAEABgAGAAUABAACAAIAAgACAAQABAAEAAQAAgD//wEAAwAGAAYACAAI
AAoACgAKAAoACAAKAAoACQALAAwADgAQAA4ADgAOABAAEgASABEAEQAVABcAFwAZABcA
GAAZABkAGwAdAB4AHwAfAB8AHwAeAB4AHwAgACMAIwAiACEAIQAkACUAJQAlACMAIgAi
ACIAIAAgAB4AGgAfACAAIwAiAB8AGwAaABUAFgAZABoAGAATABEAEAAPAA0ACQAJAAsA
CwAJAAsADAAMAAoACgAKAAoABwAHAAcACAAIAAgABQAFAAgACAAFAAUABwAJAAkACQAJ
AAkACAAIAAkACQAJAAsADQANAAwADgAOAA4ADgAOAA4ADgANAA0ADQAMAAwADAAOAA4A
DwATABQAFAASABIAEQARABEAEQAOABAAEwASABIADwAMAA0ADwASABMAEQARABAADAAK
AA0ADgAOABAAEQAQABEAEQARABEAEAAOAAwACwALAAwADgAMAAoACwAMAAwADQAOAA8A
DwANAAsACwAKAAoADAAMAA0AEAAOAAsACgAKAA0ADgAOABAADgAKAAcABwAIAAkACgAK
AAwADAAOABEAEQAQAA0ADQANAA4ADgALAA0ADwAQABAADQANAA4ADgANAAwADwAQABAA
EQAOAAwADQAOABAAEQAMAAsAEAAQABAAEAAQAA4ADgAOAA4ADwAQABEAEgAPAA4ADQAM
AA4AEAASABQAEwASABEAEAAPAA4ADAALAA4AEgAVABgAFgAYABkAGQAWABUAFQAVABUA
FAAUABQAEwASABEAEwAUABMAFAAUAA8ADgAOAA0ADwAQABIAFQAVABMAEwARAA4ADQAN
AAwADAALAAsACwALAAwADAALAAoACAAIAAoACQAJAAcABgAHAAcACAAJAAcABwAHAAcA
BgAGAAYABgAIAAgACQAJAAsADAANAA0ADQALAAsADAALAA8ADgAKAAYACwAVABgAHAAr
AEYAYwCBAJoAtwDYAPUAAQH/APcA2QCpAHEAOAAFAN3/0v/g/+3/9P/0//X/+f/4//D/
+f8EAAEAAAADAAQABQAHAAYABQAEAAMAAgACAAIAAgADAAYABwAHAAYABQAEAAIABAAF
AAYABgAEAAQABAD//wAAAQACAAUABQADAAMABAACAAIABQADAAUABAADAAMABAADAAAA
AQAEAAQA/////wAAAwAAAAAAAAAAAAAAAAACAP///v/9//7/AAADAAUAAwACAAAA/f/7
//z//f/9/wAAAAD///7/AAAAAAAAAAAEAAQABAAEAAQAAQADAAUABgAGAAgACAAGAAYA
BgAGAAcACgALAAsACQAIAAgACAAJAAoACwAOABIAEgARABEAEwAVABUAFwAXABgAGQAZ
ABkAGwAcAB0AHgAfACAAIAAhACEAIQAjACMAIgAhACEAJAAlACUAJQAkACIAIQAgAB4A
HgAcABgAGgAaABwAGgAWABMAEwAPAA4ADwAOAAoACgALAA0ADwALAAcABwAJAAYAAwAE
AAQABgAEAAQABAACAP///////wAAAAAAAP3//P8AAAEA///+////AAD///////////7/
/P/9//3//f///wEAAQAAAAAAAAAAAAAABAAEAAQAAwAAAP///f/8////AgADAAUABQAG
AAYABAAEAAMAAwADAAUAAgAEAAcABwAGAAIA/v/+////AQABAAIAAwADAAAA/f//////
/v8BAAMAAwAFAAUABQAFAAQABgAEAAMAAwADAAQAAQD+//7//v/9//3//v///////f/7
//v/+v/6//v//P/+/wIAAAD9//z//P///wAAAAACAAIA/v/7//v//P/9//7//v/9//z/
/f///////v/7//v//f/+//7/+//5//v//P/8//3//f/+//7//f/8////AAD+/////P/6
//v//P/+////+v/1//z//v8AAAIABAABAP7/+//4//r/+v/6//r//P/8//z//P///wAA
AQACAAMAAgAAAP//AQACAAIAAgACAAQABQAFAAYABQAFAAUAAwACAAIAAgACAAIAAgAF
AAcABQAFAAQAAwAEAAYABwACAAAA/////wMAAwAFAAUA///9//z/+v/9//3//v//////
AAAAAP//+v/4//j/+v/8//3//P/8//r/+f/5//n/+//7//v/+//8//z//P/8//z//P/9
//3//v/+//7//f/9//v/+//8//3/+//6//j//P8FAAkACAAQAB0ANgBVAHMAjACvANAA
5wDxAPEA4wDBAJcAYQAkAO//1f/M/9L/2f/c/9z/2//h/+z/8P/t/+7/8f/y//P/9P/1
//f/9f/1//X/9f/z//L/8f/w//H/9P/1//X/9f/1//X/9P/1//f/+f/6//n/+v/7//f/
9f/1//X/9//1//P/8//0//L/8v/1//P/8P/u/+z/6//w//H/8P/z//b/9v/x//H/8//1
//H/8P/x//L/8//0//f/9f/1//X/8f/w//D/7//w//L/8//z//H/8P/v/+3/8v/y//H/
8P/y//L/8v/y//b/9v/2//b/9v/1//n//f////7////+//z//P/8//z//f8AAAEAAQAE
AAYACQAMAAsACgAJAAoADgAOAA0ADQANAA8ADwARABAAEAAQAA8ADQANAAwACwAMAA0A
DgAOAAwACwAKAAsACQAIAAcABwAKAAsACwALAAkACAAIAAgABwAIAAcABAAJAAoADQAM
AAwACQAJAAUAAwAFAAUAAgABAAEAAgADAAIA//8AAAMABgAFAAgACgAOAA4AEAASAA8A
CwAKAAkACgAKAAoABwABAAIAAAD7////AQADAAMA///9//v/+P/7//3//v////7////+
//z/+P/2//T/8v/1//b/9//3//X/9f/0//T/9f/4//n/+//9//7//v/8//7//f/9//3/
+//2//b/9//1//T/8P/s/+7/8f/1//f/9f/1//T/8P/r/+3/7f/s/+z/6//o/+f/5v/l
/+T/4v/m/+b/5//p/+j/6v/o/+b/5P/k/+P/4//i/+P/4//h/+L/4//j/+T/5f/m/+j/
7P/r/+f/5f/k/+P/5P/k/+b/5//k/+L/4//k/+X/5v/m/+b/5v/o/+v/6v/o/+T/4//h
/+L/4v/f/+L/5f/n/+j/6f/p/+r/6v/r/+r/7f/u/+z/7f/q/+j/5v/m/+f/5//s/+3/
6v/s/+z/7P/s/+n/6P/n/+b/5v/m/+b/5v/m/+b/5v/m/+f/6P/p/+r/6f/q/+n/5//l
/+X/5v/m/+X/5P/l/+X/5//m/+X/5f/n/+f/5v/m/+P/4v/h/+D/4//j/+H/4f/i/+D/
4P/h/+P/4v/i/+P/5f/l/+P/4//h/97/3f/d/9v/2v/Y/9f/1//Y/9r/2//e/9z/2//c
/97/3//f/93/3P/b/9v/3P/b/9v/2//b/9z/3v/f/+D/3v/e/97/3//d/97/3v/e/+D/
4f/g/+H/4f/h/+D/4P/k/+D/4//r/+7/8P/5/wgAJwBJAGAAfQCkAMEA1QDdANUAwwCl
AHMANgD//9H/uP+6/8P/xP/E/8n/z//O/8z/1f/a/9n/1v/X/9j/2f/b/97/3//g/+H/
3v/e/97/3v/g/+L/4v/h/+H/4f/h/+D/3v/f/+D/4P/i/+b/6v/p/+X/5f/l/+f/6f/n
/+f/6P/m/+b/6f/n/+f/5v/l/+X/6v/r/+r/7f/s/+z/5//n/+n/6//n/+b/5//o/+n/
6v/t/+v/6//r/+z/7v/x//P/8P/w/+//7f/v//D/8f/x//H/8P/u/+z/7v/w//L/9P/1
//T/8//y//D/7f/v//H/8v/y//T/9P/y//L/8v/y//X/+P/5//n/+f/6//z//v/+//7/
/v8AAAQABAADAAMAAwAFAAUABwAFAAYABwAHAAYABwAHAAcACQALAA0ADgANAA0ADQAP
ABEAEgATABUAFQAVABQAEwASABAADwAOAA4ADgAMAAgACQAIAAkABgACAP/////7//7/
AQACAAAA/P/7//v/+//5//X/9f/3//b/8//0//T/9v/0//T/9P/0//H/8f/x//P/9P/1
//P/7f/u/+z/5//p/+v/7f/t/+//7//v/+7/7v/v/+//7//x//P/8//y//H/8P/v/+7/
8P/w//D/7//y//P/8//0//P/9P/z//P/8//0//T/8v/w/+//7//v//H/7v/w//P/9P/0
//H/7v/w//H/8//z//H/8f/w/+z/6//v//H/8v/0//X/9P/1//T/9f/2//b/9f/y//D/
7//w//L/8P/u//P/9v/4//v/+v/5//f/8//x//H/8P/w/+7/7v/v//L/8//x//H/8v/y
//L/8f/y//P/8P/u/+//8P/x//L/8v/w//D/8v/1//P/8v/v/+//8f/y//L/7//x//P/
9P/0//X/9f/2//b/8v/u/+7/7P/v//P/8//0//L/8v/z//P/8v/x//L/8P/w//D/8P/y
//L/8v/y//L/8v/y//L/8v/y//L/8v/y//L/8v/y//L/8v/y//T/9v/1//X/9f/0//T/
9P/0//f/+f/6//r/9v/1//T/8//z//T/9f/2//b/9v/5//n/+f/5//j/9v/4//n/+f/4
//X/9f/2//X/9f/1//P/8P/v/+//7v/u/+3/7f/t/+7/8v/z//P/8P/s/+z/7v/v//H/
7//u/+3/7f/u/+//7//v/+//7//w//L/8v/y//L/8P/x//H/8v/0//T/8//z/+3/6//q
/+n/8f/0//T/9v/7//3/AAAEAA0AJABDAGEAfACbALoA0wDhAOUA3QDFAKUAcwA4AP//
2f/I/8b/zf/W/9b/0f/V/9L/0v/n//L/6f/s/+z/7P/s/+3/6v/p/+j/5//o/+j/6P/o
/+j/6v/q/+n/6f/p/+n/6P/n/+f/5//m/+n/7P/v/+3/6f/p/+n/6//r/+n/6f/q/+j/
6P/r/+n/6//q/+n/6f/q/+n/5v/n/+f/5v/g/9//5f/p/+f/6P/o/+j/6P/o/+r/5//m
/+X/5P/m/+n/6//p/+j/5v/j/+X/5v/n/+f/6P/o/+f/5v/p/+r/6//s/+z/7P/s/+z/
6//p/+z/7//x//D/8f/w//L/8v/y//L/8v/0//T/8//y//L/8//0//j/+v/8/wAAAAAA
AP////8BAAMAAwAFAAMABAAFAAUABwAJAAoACwAOAA8AEAAQAA0ADQANAA8AEQAQAA8A
DwAPAA8ADgANAA4ADgAPABAADgAOAAwACAAIAAgACgAIAAgABQAFAAEA/v////7/+v/6
//v//f////r/9f/0//X/9//1//f/+P/3//T/8//y//P/8f/y//P/8f/w/+//6//s//D/
8f/v//H/8//1//X/8//z//P/8v/v/+//7v/t/+7/8f/y//L/8v/y//L/8v/2//b/9v/1
//f/9//2//b/8//0//P/8//2//j/+f/4//j/9//3//f/9//0//b/+f/8//z/+f/2//T/
9f/3//f/9//3//b/8v/w//P/9P/0//X/9f/z//P/9v/3//j/+P/2//T/8//z//b/+P/2
//T/8//y//D/7//x//P/9P/z//H/8f/w//D/8P/w//H/9P/y/+//7v/u//D/8v/z//b/
9f/w/+z/6//q/+v/7P/s/+//8P/z//f/9//2//P/8//x//L/8v/v/+//8f/y//L/8f/x
//L/8v/v/+z/7f/s//D/8//y//L/8P/w//H/8f/w//X/9v/1//T/8//y//H/8P/v/+7/
8f/y//P/9P/z//L/8f/w//L/8v/y//L/9f/2//f/+P/4//j/+v/6//n/+f/5//r//P/8
//z//v///////v/9//////////7//f/8//v/+v/4//v/+//5//z//P/7//z//P/7//n/
+P/7//3//f/7//n/9//0//P/9P/0//X/9f/3//f/+P/6//j/9//z//D/8v/0//X/9f/z
//L/8f/x//T/9f/1//X/9f/1//b/9v/2//b/9v/2//f/9//4//j/9f/z//L/7//y//T/
9v/3//z/+P/0//X/+f/+/wQAFQAsAEMAVwBuAJMAwADdAOsA7wDjANEAtQB/AEAACQDj
/87/zP/T/9j/2v/d/+X/5P/i/+f/6v/v//T/8v/y//L/8//1//X/9f/1//L/8v/y//L/
8v/0//T/8//z//P/8//y//T/9f/2//b/9P/2//j/9f/x//H/8f/z//X/9f/3//r/+f/4
//r/9//5//r/+//9//3/+//3//f/+//8//j/+f/7//3/+f/4//X/9P/z//L/+P/5//z/
///+//7///////3//v/+//3//P/8//z/+//8//z/+//6//z//P/8//z//P/8//z//P/9
//v//v8BAAMAAgADAAIAAgACAAIAAgADAAYABwAHAAYABgAHAAgACQAKAAsADgAOAA4A
DQANABAAEwAUABcAFQAWABcAFwAVABcAGAAZABgAGQAaABoAHAAdAB4AIQAjACIAIQAh
AB8AHwAeAB0AHAAaABkAGAAaABwAHAAaABkAGAAZABYAEgAPAA8ACwAOABEAEgAQAAoA
BwAFAAMABAABAAIABQAGAAUACAAKAAcABAADAAIAAwABAAIAAwABAAAA///7//v//v/+
//v//f///wEAAQABAAEAAQAAAAAAAQABAAEA/v////7//P/+//7//v/+/wIAAgACAAEA
AwADAAIAAgACAAQABAAFAAYABgAFAAIABAADAAMAAwADAAAAAgAFAAgACAAFAAIAAgAD
AAUABQAEAAMAAQD8//z///8AAAAAAQABAP////8BAAMABQAGAAYABAADAAMAAgACAP7/
+v/7//z//P/9/wAAAQABAP////////7//v/8//z//f8AAAAA/f/8//z//f/+//7/AAAB
AP7//P/9//7///8AAAAA///+////AQD///7/+//7//z//v////3/+v/7//v/+v/5//n/
+v/6//r/+P/6//r/+//9//v/+v/2//b/9//3//j//f/+//v/+v/5//j/+P/4//j/+P/7
//z//f/+//7//v/+//7/+//6//n/+P/5//r/+//8//7//v/+/wAAAgABAAEAAQAAAAAA
AAAAAAIAAwADAAIA/v/9//z/+//8//7/AAACAAEAAAACAAEA/v/9//v/+P/5//v//P/8
//3///8CAAMA//////3/+v/2//X/8//y//T/9f/2//j/+v/7//v/+P/3//j/+//9//r/
9//1//P/8//0//X/9f/1//X/9f/2//j/+P/4//j/9v/3//f/+P/4//j/9//3//b/9//5
//v/+f/4//j/+P/9/wEABgAKABEAKABHAGMAgAChALwA1QDvAPMA5wDRAK0AfwBGAA8A
5//S/9D/1f/e/+L/3//h/+7/8P/t//T/+//4//j/+P/4//n/9//3//f/9//3//j/+f/6
//j/+v/6//n/9//3//f/9v/0//X/9v/2//j//P8AAP///v///wAAAwACAP///v/+//z/
/P////3/+//6//n/+f/+/////v8BAAUABgACAAMABAAHAAQABAACAAIAAgACAAQAAQAA
AP///v8AAAMABQAEAAQAAwABAAEAAgADAAMABAAEAAMAAgACAAIAAgACAAYABgAGAAYA
BwAFAAgACwALAAoACwAKAAkACAAHAAYABQAIAAkACQAMAA4AEQAUABMAEgARABIAFgAW
ABUAFQAXABkAGQAbABgAGAAYABcAGAAbAB0AHwAhACMAJQAmACcAJwAnACkAJgAkACIA
IQAkACUAJQAlACUAJAAkACQAJAAkACIAHgAfAB4AHwAcABsAGQAaABcAFwAZABkAFgAW
ABUAFQAVABMADwAPABEAEQAPABEAEgAQAAwACgAIAAYAAwADAAMABgAIAAoACQAGAAgA
BwADAAUABwAJAAkACQAJAAkACAAGAAcABwAHAAgACwAMAAwACgAKAAoACgAOAA4ADgAN
AA0ADQAMAAwACgAMAAwADQARABIAEgAQAA8ADQAMAAsACQAGAAgACwANAA4ADAAKAAgA
CQALAAsADgAPAA8ADAAIAAsADAAMAAwACwAIAAcACgALAAwADAALAAgABgAFAAgACgAI
AAYABgAGAAUABQAIAAkACQAHAAcABwAGAAYABQAEAAQABgAGAAMAAgACAAQABgAHAAoA
CAAEAAEAAQAEAAUABgAGAAYABgAIAAsACwAKAAcABwAGAAYABQABAAIABQAHAAgABwAH
AAgACAAGAAQABgAGAAYABwAEAAIAAAAAAAEAAQACAAEAAAADAAQABQAGAAQABAAEAAQA
BAAEAAQABAADAAIAAQAAAAIAAgACAAIABAAEAAQABAAEAAQABAAGAAYABQAFAAUABgAG
AAYABgAIAAkACQAIAAUABQAFAAUABwAIAAkACgAKAAoADQANAAoACQAHAAQAAgADAAMA
AgADAAUACAAJAAYABQACAP7/+//7//r/+v/5//n/+f/6//7///////z/+//8////AQD+
//v/+f/3//n/+v/7//v/+//7//v//P/7//r/+f/4//b/9//3//j/+P/4//f/9//4//n/
+//9//f/+P/8//j/9/8BAAoAFAAfAC4AQwBfAHoAlQC+AN8A8QD1AOsA0wCtAHcAPgAJ
AN//zv/W/9//2v/a/93/3//k/+r/6//s//P/+P/1//T/8//z//P/8//z//P/8v/y//L/
8v/0//b/9v/1//X/9f/1//T/9P/1//b/9v/1//b/9//z//P/8//z//X/9f/z//P/9P/y
//L/9f/z//X/9P/z//P/8//z//H/8//0//T/7//v//L/9f/y//L/8f/w/+//7v/z//H/
8f/x/+7/7v/v/+//8f/y//L/8f/w//D/8P/v//P/9P/0//T/9P/0//T/9P/z//L/8f/w
//D/7//z//f/+f/4//n/+P/3//b/9f/0//b/+v/8//3/+//8//7/AAD+//7//v8AAAIA
AgABAAEABQAHAAcACQAMAA4AEAARABAAEQARABEAEgATABQAFAARABEAEQATABUAFAAT
ABMAFAAVABUAFQAVABQAFAAUABQAFAASAA4ADwAOAA8ADAANAAsADAAJAAgACQAIAAQA
AgABAAEAAQD9//n/+f/7//r/9//4//j/+//6//v//P/7//f/9v/1//b/9v/2//P/8v/2
//f/9f/3//n/+//7//r/+f/4//b/9P/1//X/9f/3//n/+f/4//v//P/9//7//v/8//r/
9//5//n/+P/4//n//P/9//////8AAAAA/v8AAP////////z/+P/5//v//P/8//n/9v/2
//f/+f/5//v//f/+//z/+P/7//z//P/7//v/+f/5//n/+f/5//j/+//6//r/+//6//z/
+v/4//j/+P/3//f/+v/7//v/+f/3//f/9v/2//f/+P/6//7//f/5//f/9v/5//r/+v/8
//v/9v/y//H/8v/z//T/9P/y//L/9P/3//b/9P/w/+//8f/0//b/9f/0//X/9f/0//P/
8//0//T/9P/y//T/9P/y//P/8P/u//D/8v/1//f/7v/n/+r/7f/u/+//8P/w//D/8P/w
/+//7v/t/+z/7v/w//L/9P/1//b/9//4//b/9P/y//D/9f/2//b/9//5//r/+v/6//n/
+v/6//n/+v/5//n/+f/2//T/8//y//P/9P/1//n/9//1//X/9P/x//D/8P/v//D/8v/1
//n/9v/z//L/7//u/+3/7f/s/+z/6//r/+v/6v/s/+3/7f/s/+r/6v/s/+3/7f/r/+r/
7P/t/+//8f/u/+3/7P/r/+r/6v/q/+r/7P/s/+3/7f/t/+z/6//p/+r/6f/q/+z/7f/n
/+j/9P/2/+3/7//+/wYAEQAkAEMAYQB8AJ0AxgDdAOUA6QDdAL0AjQBRABAA3f/D/8D/
yv/T/9L/0v/V/9X/2v/i/+P/4P/l/+r/6f/o/+f/5//p/+n/6f/p/+b/5v/m/+b/5v/o
/+j/5//n/+f/5//m/+b/5//o/+j/6v/s/+7/6//r/+v/6//t/+r/5//m/+b/6P/o/+v/
6f/p/+j/5//n/+n/6f/n/+n/7P/s/+f/5//p/+v/5//m/+f/6P/p/+r/7//t/+3/7f/m
/+T/4//h/+L/5P/l/+X/6P/q/+z/7f/v/+7/7P/q/+r/6v/q/+r/7P/s/+z/7P/o/+X/
5//p/+7/7v/w//D/8v/y//L/8v/z//b/9//3//X/9v/4//r//P/8//z//v/+//7//f/9
////AQABAAMABgAIAAoACwAKAAsACwALAAwADQAOAA4ADAALAAoACwAMAAwADAANABAA
EQARABEADwAOAA4ADgAKAAoACAAEAAYABgAIAAYAAgD/////+//7//3//f/6//r/+f/5
//n/9//z//P/9f/1//P/9f/2//T/8P/u/+z/7f/r/+z/7f/t/+z/6//n/+f/7P/u/+3/
8f/x/w==
         </WaveFormData>
      </LeadData>
   </Waveform>
</RestingECG>
