# Supplementary material for: Detection of Left Atrial Enlargement Using a Convolutional Neural Network-Enabled Electrocardiogram
Source: Front Cardiovasc Med. 2020 Dec 17;7:609976. doi: 10.3389/fcvm.2020.609976 (PMC7773668; doi:10.3389/fcvm.2020.609976)
Supplement: Supplementary file 5 [file Data_Sheet_5.ZIP › normal4/1802035792_4342_0000000M.XML]

<?xml version="1.0" encoding="Windows-1252"?>
<!DOCTYPE RestingECG SYSTEM "restecg.dtd">
<RestingECG>
   <PatientDemographics>
      <PatientID>1802035792</PatientID>
      <PatientAge>85</PatientAge>
      <AgeUnits>Years</AgeUnits>
      <Gender>Male</Gender>
      <PatientLastName>lijulin</PatientLastName>
   </PatientDemographics>
   <TestDemographics>
      <DataType>Resting</DataType>
      <Site>1</Site>
      <AcquisitionDevice>MAC55</AcquisitionDevice>
      <Status>Unconfirmed</Status>
      <Priority>Normal</Priority>
      <AcquisitionTime>10:16:44</AcquisitionTime>
      <AcquisitionDate>12-12-2016</AcquisitionDate>
      <CartNumber>1</CartNumber>
      <AcquisitionSoftwareVersion>009C</AcquisitionSoftwareVersion>
      <XMLSourceVersion>MAC5000 v1.0</XMLSourceVersion>
   </TestDemographics>
   <RestingECGMeasurements>
      <VentricularRate>56</VentricularRate>
      <AtrialRate>56</AtrialRate>
      <PRInterval>200</PRInterval>
      <QRSDuration>90</QRSDuration>
      <QTInterval>396</QTInterval>
      <QTCorrected>382</QTCorrected>
      <PAxis>12</PAxis>
      <RAxis>16</RAxis>
      <TAxis>36</TAxis>
      <QRSCount>9</QRSCount>
      <QOnset>220</QOnset>
      <QOffset>265</QOffset>
      <POnset>120</POnset>
      <POffset>170</POffset>
      <TOffset>418</TOffset>
      <ECGSampleBase>500</ECGSampleBase>
      <ECGSampleExponent>0</ECGSampleExponent>
   </RestingECGMeasurements>
   <Diagnosis>
      <Modality>Resting</Modality>
         <StatementCount>2</StatementCount>
         <LabelText>12SL ��ϳ���</LabelText>
      <DiagnosisStatement>
         <StmtFlag>ENDSLINE</StmtFlag>
         <StmtText>����Ķ�����</StmtText>
      </DiagnosisStatement>
      <DiagnosisStatement>
         <StmtFlag>ENDSLINE</StmtFlag>
         <StmtText>�ٽ� ECG</StmtText>
      </DiagnosisStatement>
   </Diagnosis>
   <Waveform>
      <WaveformType>Rhythm</WaveformType>
      <WaveformStartTime>0</WaveformStartTime>
      <NumberofLeads>8</NumberofLeads>
      <SampleType>CONTINUOUS_SAMPLES</SampleType>
      <SampleBase>500</SampleBase>
      <SampleExponent>0</SampleExponent>
      <HighPassFilter>16</HighPassFilter>
      <LowPassFilter>150</LowPassFilter>
      <ACFilter>NONE</ACFilter>
      <LeadData>
         <LeadByteCountTotal>10000</LeadByteCountTotal>
         <LeadTimeOffset>0</LeadTimeOffset>
         <LeadSampleCountTotal>5000</LeadSampleCountTotal>
         <LeadAmplitudeUnitsPerBit>4.88</LeadAmplitudeUnitsPerBit>
         <LeadAmplitudeUnits>��V</LeadAmplitudeUnits>
         <LeadHighLimit>2147483647</LeadHighLimit>
         <LeadLowLimit>268435456</LeadLowLimit>
         <LeadID>I</LeadID>
         <LeadOffsetFirstSample>0</LeadOffsetFirstSample>
         <FirstSampleBaseline>0</FirstSampleBaseline>
         <LeadSampleSize>2</LeadSampleSize>
         <LeadOff>FALSE</LeadOff>
         <BaselineSway>FALSE</BaselineSway>
         <ExcessiveACNoise>FALSE</ExcessiveACNoise>
         <MuscleNoise>FALSE</MuscleNoise>
         <LeadDataCRC32>144836450</LeadDataCRC32>
         <WaveFormData>
9P/0//T/9P/2//b/9v/2//T/9P/0//T/9v/2//b/9v/0//T/9P/0//X/9v/3//j/+v/6
//r/+v/6//r/+v/6//z//P/8//z//v/+//7//v///wAAAQACAAUABgAHAAgACAAIAAgA
CAAMAA4AEAASABQAFgAYABoAHQAeAB8AIAAkACYAKAAqACwALAAsACwALQAuAC8AMAAw
ADAAMAAwAC0ALAArACoAKQAoACcAJgAiACAAHgAcABkAGAAXABYAEwASABEAEAAOAAwA
CgAIAAcABgAFAAQAAQAAAP///v/+//7//v/+//7//v/+//7//f/8//v/+v/6//r/+v/6
//r/+v/6//r/9//2//X/9P/3//j/+f/6//n/+P/3//b/9//4//n/+v/6//r/+v/6//r/
+v/6//r/+P/4//j/+P/4//j/+P/4//r/+v/6//r/+v/6//r/+v/4//j/+P/4//r/+v/6
//r/+f/4//f/9v/3//j/+f/6//r/+v/6//r//P/8//z//P/8//z//P/8//z//P/8//z/
/P/8//z//P/8//z//P/8//z//P/8//z//v/+//7//v/9//z/+//6//v//P/9//7//f/8
//v/+v/6//r/+v/6//z//P/8//z/+//6//n/+P/6//r/+v/6//j/+P/4//j/+P/4//j/
+P/6//r/+v/6//n/+P/3//b/9//4//n/+v/4//j/+P/4//b/9v/2//b/9//4//n/+v/5
//j/9//2//j/+P/4//j/9//2//X/9P/1//b/9//4//r/+v/6//r/+f/4//f/9v/2//b/
9v/2//X/9P/z//L/8//0//X/9v/2//b/9v/2//T/9P/0//T/9f/2//f/+P/3//b/9f/0
//T/9P/0//T/9P/0//T/9P/0//T/9P/0//X/9v/3//j/9//2//X/9P/0//T/9P/0//b/
9v/2//b/9v/2//b/9v/5//r/+//8//v/+v/5//j/+f/6//v//f/+/wEAAwAFAAMAAgAC
AAQABgAFAAUABwAGAAQAAgABAAEAAgAEAAUABAACAAAA+//7//j/9v/z//H/8P/w//D/
7v/t/+z/6//r/+v/6//r/+3/7//s/+z/7P/r/+v/7P/t/+3/7P/r/+n/6f/p/+n/6v/s
/+z/7P/p/+j/6P/q/+7/7v/t/+3/7f/u/+7/7v/t/+z/6v/p/+v/7P/s/+v/7//v/+f/
5v/k/+D/3P/c/+P/8v8LACIAQABnAIwAsQDZAP8AEwEbAR0BFgEHAfUA5QDQALkAnwB4
AE8AKAAEAPD/6v/q/+3/8P/y//T/9//z/+7/7P/t/+v/5f/m/+f/5f/m/+j/5//n/+f/
5f/k/+T/5f/n/+j/6P/o/+b/5f/k/+T/5f/m/+b/5//l/+X/5f/l/+T/5P/k/+X/5v/n
/+j/6v/o/+j/6P/o/+n/6f/p/+n/6P/o/+j/5//n/+f/6P/q/+n/6v/s/+3/6f/o/+j/
6P/s/+3/7f/t/+//7//w//H/8f/x//L/9P/1//f/+P/4//b/+P/6//v//v8BAAMABAAH
AAcACgAMAAwADQAPABIAFQAWABkAGwAcAB0AHQAeAB8AIAAhACIAIAAfAB4AHQAeAB8A
IAAfAB0AHAAaABkAFgAUABEADAAOAA4ADAAIAAYABQADAAEAAAD9//z/+v/6//r/9//1
//X/9P/z//H/8//2//P/8v/v/+7/7v/u/+7/7f/t/+z/7f/v//D/8P/v/+7/7f/s/+z/
7P/r/+v/6//s/+z/7P/q/+r/6//r/+v/7P/t/+7/7P/s/+v/6//r/+v/6v/p/+n/6v/r
/+v/6f/o/+f/5//o/+n/6v/r/+v/6//p/+v/6v/q/+j/5//p/+r/6v/r/+v/6//r/+n/
6//s/+3/7f/s/+v/6//q/+3/7P/s/+3/7P/t/+3/7v/t/+3/7f/t/+3/7f/s/+z/7//w
//D/7v/w//D/8//z/+3/7f/v/+3/6//s/+z/7f/v/+7/7v/v/+//7//v/+//7//u/+7/
7v/u/+7/7v/u/+z/7P/t/+3/7f/u//D/8//v/+3/6P/m/+3/7v/u/+//8v/y//L/8v/y
//H/8f/x//H/8f/x//H/7//v/+//7//x//L/8v/z//D/7f/s/+v/7v/v//L/8//x//H/
8v/y//D/8P/v/+//8P/w//D/8P/x//H/8f/z//D/7v/s/+v/8f/y//T/8f/w/+//7v/u
/+7/7v/u/+7/7v/u/+7/8P/w//D/8P/w//D/8P/w//D/8P/w//D/7v/u/+7/7v/v//D/
8f/y//D/8P/w//D/8P/w//D/8P/w//D/8P/w/+7/7v/u/+7/7//w//H/8v/0//T/9P/0
//b/9v/2//b/9v/2//b/9v/2//b/9v/2//r/+//+/wAAAAD///3//P8BAAIAAgADAAUA
BQAEAAMAAAD+//3//f8AAAEAAQABAPv/+v/2//P/8P/t/+3/7v/s/+v/6//r/+v/6//r
/+v/7P/t//D/7v/r/+r/6P/n/+r/6//r/+r/6f/p/+n/6f/n/+j/6v/q/+v/6f/p/+r/
6//s/+v/6f/r/+v/7P/s/+r/6v/q/+n/6//r/+z/7P/r/+3/6f/n/+r/5P/c/9r/2v/d
/+r/AQAeADwAXQCGALMA2QD9ABUBJwEtASoBHQEHAfMA4ADNALkAmABpADoAEAD2//L/
8v/x//T/9v/0//P/8f/u/+z/6f/p/+n/6f/p/+b/5v/m/+X/5f/l/+P/4v/i/+P/5P/m
/+f/6P/k/+P/4v/i/+P/5P/k/+X/5f/l/+X/5f/m/+b/5v/n/+f/5//n/+j/5//m/+X/
5P/m/+f/6P/p/+r/6v/q/+n/5//n/+j/6v/q/+r/6//r/+j/6P/p/+r/7v/v/+//7//v
/+//8P/x//D/7//v//D/8v/1//f/+P/4//r//P/9//7/AQADAAQABwAHAAoADAAMAA0A
DwASABYAFgAYABkAGQAbABwAHgAgACAAIAAgACEAIQAhACEAIQAhACEAHwAgACAAHwAf
ABoAGAAVABAAEQASABEADgAMAAsACQAHAAQAAQAAAP7/AAAAAP3/+//5//j/9//1//b/
+v/4//j/9//2//b/9v/0//P/8//y//L/8//z//L/8P/w//D/8P/x//L/8v/z//P/9P/0
//T/9v/2//f/9//0//T/9P/0//L/8v/x//H/8//z//L/8f/x//L/8//z//P/8v/x//H/
8f/x//H/8f/x//H/7//x//L/8v/w/+//7//w//D/8f/v/+//7//t/+//8P/x//H/7//v
//D/8P/0//L/8f/x//D/8f/x//L/8v/x//D/7//w//H/8f/y//H/8v/y//D/8P/w//P/
8//w//H/9P/z//H/8v/y//P/9f/0//T/9f/1//X/9f/1//X/9P/0//T/9P/0//T/9P/z
//L/8v/x//L/8v/z//X/8//z//D/8P/2//b/9f/1//b/9v/2//b/9v/1//X/9f/1//X/
9f/1//P/8//z//P/9f/2//b/9//3//X/9f/1//P/8//1//X/8f/x//L/8v/0//T/8//z
//T/9P/0//T/9f/1//X/9//3//b/9f/1//X/9v/2//P/8v/x//D/8f/y//P/9P/0//T/
9P/0//b/9v/2//b/9v/2//b/9v/0//T/9P/0//T/9P/0//T/9P/0//T/9P/y//L/8v/y
//P/9P/1//b/9f/0//P/8v/0//T/9P/0//T/9P/0//T/8//y//H/8P/z//T/9f/2//b/
9v/2//b/8//y//H/8P/x//L/8//0//T/9P/0//T/9//4//n/+v/4//j/+P/4//r/+v/6
//r//f/+/wAAAQAEAAYACAAJAAcABgAHAAYABwAHAAkACQAIAAcABwAGAAYABwAHAAcA
CAAHAAMAAgAAAP3/+f/1//H/8P/v/+3/7v/v//D/8f/w/+//7v/t//D/7v/v//D/7f/t
/+7/7//v/+7/7f/t/+3/7f/t/+7/8f/y//P/8f/t/+z/7f/u//D/7//v/+//8P/w//D/
8P/u/+3/7f/t//T/9P/t/+//7//p/+b/6v/m/97/3v/l/+z///8eADwAYQCSAL0A4wAJ
ASUBMQE3ATIBHwELAf0A6gDTAMEAogBxAEIAGgD+//T/9v/5//r//P/6//X/9f/2/+7/
6//t/+3/6//r/+j/6P/q/+n/6f/p/+v/6v/q/+v/6v/q/+n/6P/n/+f/5//o/+r/6v/p
/+n/5//n/+f/5//p/+r/6//t/+v/6//r/+z/7P/s/+z/7P/t/+3/7f/t/+z/7P/s/+v/
7f/t/+7/8P/s/+z/7f/t/+z/7P/t/+7/8v/z//P/8//x//H/8v/z//T/9f/3//r/+f/7
//z//P/8//7/AAABAAQABwAJAAoACwALAA4AEAASABMAFQAYABwAHAAeAB8AIAAhACEA
IgAjACQAJQAmACcAJwAnACcAKQApACkAJwAlACQAIgAhAB8AHgAcABgAGAAYABYAEgAO
AA0ACwAJAAsACQAJAAgABgAGAAMAAQD///7//f/7//3/AAD9//z/+v/4//f/9v/5//n/
+v/6//j/+f/5//j/+P/4//j/+P/4//j/9//3//X/9v/2//b/+P/4//n/+f/4//j/+P/4
//j/+P/3//f/9//3//b/9f/1//b/9//3//j/+P/4//n/+P/3//b/9f/1//X/8//1//b/
9v/0//P/8//0//T/9f/1//X/9f/z//P/9P/1//X/8//z//T/9P/3//b/9v/3//f/9//2
//b/+f/5//n/+f/3//f/9v/2//X/9v/2//T/9v/2//n/+f/1//X/9//1//f/+P/4//n/
+P/2//X/9f/3//f/9//3//j/+P/5//r/+P/4//j/+P/6//r/+//7//n/+P/4//n/+P/5
//f/+P/6//r/+f/5//r/+v/6//r//P/7//v/+//5//n/+f/5//f/9//3//f/+P/6//v/
/f/9//v/+//7//v/+//9//3/+f/5//r/+v/6//r/+f/5//r/+v/6//r/+f/5//n/+//9
//z/+//7////+P/2//f/+P/5//r//P/8//z//P/7//r/+f/4//n/+v/7//z//P/8//z/
/P/6//r/+v/6//v//P/9//7/+//6//n/+P/5//r/+//8//z//P/8//z//v/+//7//v/+
//7//v/+//7//v/+//7//P/8//z//P/9//7///8AAP///v/9//z//f/+////AAACAAIA
AgACAAMABAAFAAYABwAIAAkACgAMAAwADAAMAA4ADwASABQAEwATABIAEgAWABYAFQAV
ABcAFwAWABUAEwASABIAEwARABEAEAAPAAkACAAEAAEA/v/7//v//P/8//v/+//7//v/
+//7//v//f/9/////P/7//r/+P/3//r/+//7//r/+f/5//n/+f/3//j/+v/6//v/+f/5
//r/+//8//v/+f/7//v//P/8//7//v/+//3//P/7//v/+v/5//n/+//7//T/8P/u/+z/
8P8BABYAMwBYAIAAqQDYAAMBIQE1AUUBUwFTAUABJQEPAf0A5ADJAKMAdABBABoACAAA
APr/AAABAAAAAAAAAP3//f8AAAAA/f/5//P/9P/1//P/9P/0//P/8//z//X/9P/0//X/
8//0//T/9P/1//X/9f/2//b/9v/1//X/9//3//f/9//3//b/9f/1//b/9//4//r/9//2
//X/9P/2//f/+P/5//r/+v/6//n/9//3//j/+v/6//r/+//7//v//P/+/wAA//////7/
/f//////AAABAP////8AAAIABQAHAAgACAAIAAoADAANAA4AEQATABQAGQAZABwAHgAe
AB8AIQAkACQAJAAmACcAKwAtAC4AMAAvAC4ALQAsAC4ALwAwADEALgAtACwAKQAqACoA
KQApACUAJAAiAB4AHAAcABoAFgAUABMAEQAPAAwACQAIAAYABwAIAAYABQADAAIAAQD/
//3/AAD9//z//f/8//z//P/7//n/+P/2//f/+f/6//r/+P/4//j/+P/4//j/9//3//f/
+P/4//j/9v/2//f/9//4//j/+P/4//b/9v/1//X/9f/1//T/8//1//b/9//3//X/9P/z
//P/9f/1//X/9f/z//P/8f/z//T/9P/y//H/8f/y//L/8//z//P/8//x//H/8v/z//P/
8//z//T/9P/0//L/8f/x//L/8//z//T/9f/1//X/9f/z//P/8v/y//P/9P/0//L/8v/y
//X/9f/z//P/9f/z//H/8v/y//P/9P/0//X/9//2//X/9P/z//T/9P/1//b/9v/2//b/
9v/z//L/8v/x//L/8v/z//X/9f/1//L/8v/0//T/8//z//L/8v/y//L/9P/z//P/8//z
//P/8//z//H/8f/x//H/8f/y//L/8//z//H/8f/x//D/7//w/+//8P/x//P/9P/z//L/
8P/v//D/8P/w//D/8f/x//H/8//x//D/7//v/+//7v/w/+7/7v/u/+7/7v/u/+7/7v/w
//D/8P/w/+7/7v/u/+7/7v/u/+7/7v/w//D/8P/w//D/8P/w//D/7v/u/+7/7v/u/+7/
7v/u//D/8P/w//D/7v/u/+7/7v/w//D/8P/w//P/9P/1//b/9f/0//P/8v/z//T/9f/3
//j/+//9/////v/8//v//P//////AAADAAEA/v/7//n/+f/6//z//f/9//z/+//3//b/
8v/v/+v/6v/q/+v/7P/o/+f/5v/l/+f/5//n/+f/5//p/+b/5v/m/+X/5f/m/+f/5//m
/+X/5//n/+f/5//o/+r/6v/q/+n/6P/o/+r/6f/o/+b/5f/m/+j/6f/q/+j/6P/n/+f/
5//o/+j/5//t/+3/5//m/+T/4v/g/9z/3f/s/wEAGAA2AFcAfgCnAM0A8QAJARsBHwEa
AQsB+QDlANIAvwCpAIYAXwA4ABAA9P/u/+z/7f/y//T/8v/z//f/8P/u/+3/6f/n/+j/
6f/n/+j/6v/p/+n/6f/o/+b/5f/l/+f/6P/o/+j/6f/p/+n/6v/p/+j/5v/l/+f/5//n
/+f/6P/o/+j/6f/p/+n/6f/q/+j/6P/o/+j/6v/r/+z/7f/s/+z/7P/r/+v/6//s/+7/
7v/u/+//7//u/+7/7//w//D/8f/x//H/8//z//T/9f/1//X/9v/4//n/+//8//z/+v/8
//7///8CAAUABwAIAAkACQAMAA4AEgATABUAGAAYABgAGgAbAB0AHwAgACIAJAAkACQA
JAAlACUAJQAlACMAIwAjACEAIwAiACAAHwAbABoAGAAUABYAFgAUABAADgANAAsACQAH
AAMAAQD+//7//v/7//n/+f/4//f/9f/3//r/9//2//X/9P/0//T/8v/x//H/8P/x//P/
9P/0//H/8P/v/+7/7//w//D/8f/v//D/8P/w//D/8P/x//H/8v/y//L/8v/x//D/7v/t
/+7/7//v/+//7f/u/+//7//x//D/7//v/+//7//v/+//7v/t/+r/6//t/+7/7f/t/+//
8P/w//H/7//v/+//7f/v//D/8f/x/+//7//w//D/9P/y//H/8f/y//P/8//0//T/8//y
//H/8//z//L/8v/y//L/8f/u//H/8v/2//f/9f/1//f/9f/y//L/8f/x//P/9P/2//n/
9f/z//H/7//w//D/8f/y//L/8v/y//L/8v/y//P/8//y//L/8//1//P/8//w//D/9v/2
//X/9f/2//b/9v/2//X/8//y//H/9P/1//b/9//1//X/9f/1//T/9P/z//P/9f/z//P/
8//x//H/8//z//P/8//0//T/8v/y//H/8f/x//L/8//0//P/8//z//X/9f/0//P/8//x
//T/9v/1//T/8//y//T/9P/0//T/9v/2//b/9v/1//T/8//y//P/9P/1//b/9f/0//P/
8v/0//T/9P/0//T/9P/0//T/9P/0//T/9P/0//T/9P/0//L/8v/y//L/9P/0//T/9P/y
//L/8v/y//T/9P/0//T/9f/2//f/+P/4//j/+P/4//j/+P/4//j/+v/6//r/+v/8////
AQAFAAQABQAFAAQABAAGAAYABQAFAAcABwAGAAcABwAGAAYABQAFAAUABAAFAAEAAAD8
//j/8//u/+z/7f/u/+7/7//t/+3/7f/t/+3/7f/t/+//7P/s/+z/6//r/+z/7f/t/+z/
6//r/+v/7f/t/+7/8P/u/+7/6//q/+z/7v/w//D/7v/t/+z/7P/v//D/8f/y/+7/7f/s
/+z/7v/p/+f/6f/p/+T/4P/c/9z/4v/t//z/EwA0AFoAgwCyAN0A/QAXASkBMQEtASAB
DQH9AOkA0AC1AJsAdgBFABoAAAD4//T/9v/5//b/8v/0//P/7//s/+z/7//t/+v/6v/p
/+X/5P/l/+X/5v/n/+b/5P/j/+P/4f/i/+L/4v/i/+P/5P/m/+b/5v/l/+X/5f/l/+X/
5f/o/+j/6P/p/+b/5f/k/+T/5//o/+n/6v/p/+n/6f/p/+j/6P/o/+f/6P/p/+v/7v/r
/+r/6v/p/+r/6v/r/+z/7P/t/+3/7f/v/+//8P/x//D/7//v//D/8v/1//f/+P/2//j/
+v/7//r//f///wAABQAFAAgACgAMAA0ADwASABQAFAAWABcAGgAdAB8AIgAfAB4AHQAc
AB4AHwAgACEAIQAhACEAHwAdABwAGgAZABkAGAAWABIAEAAQAA4ACgAKAAkABwAFAAQA
AQAAAP7//P/8//n/9//5//j/9//1//X/+P/1//T/8//y//L/8v/0//P/8//y//D/8f/x
//D/8P/w//D/8P/u/+7/7f/t/+7/8P/x//L/8f/w//D/7//u/+7/7v/u//H/8v/y//P/
8P/v/+3/6//t/+7/7//v//H/8P/v/+//7v/t/+z/6//t/+3/6//t/+z/7P/q/+n/6//s
/+z/7f/r/+v/6//p/+f/6P/p/+n/7P/t/+//8P/v/+z/6v/p/+z/7f/t/+7/7f/t/+3/
7f/r/+v/6v/q/+3/7v/u/+z/7P/s/+//7//r/+v/7f/r/+3/7v/u/+//7f/s/+z/7f/v
/+//7//v/+//7v/u/+7/7f/s/+v/6v/t/+7/8P/x/+//7v/u/+//7//v/+z/7P/u/+7/
7f/t/+7/7v/u/+7/8P/v/+//7//v/+//7//v/+//7//v/+//7//w//D/8f/z//H/8f/x
//D/7//w/+//6//r/+z/7P/v//D/8P/x/+7/7v/u/+7/7//v/+//8f/z//L/8f/x//X/
8v/s/+7/7v/u/+7/7v/u/+7/7v/w//D/8P/w//L/8v/y//L/8f/w/+//7v/v//D/8f/y
//L/8v/y//L/8P/w//D/8P/y//L/8v/y//H/8P/v/+7/8P/w//D/8P/w//D/8P/w//D/
8P/w//D/8v/y//L/8v/w//D/8P/w//H/8v/z//T/9v/2//b/9v/4//j/+P/4//r/+v/6
//r/+//9//7/AQADAAUABgAGAAMABAADAAEAAgAFAAYABgAFAAUABAAEAAUABQAFAAQA
BQABAAAA/P/3//H/6//o/+b/5v/l/+X/6P/p/+r/6//q/+n/6P/p/+j/6P/o/+f/6f/q
/+v/6//o/+f/5//n/+f/5//o/+r/6P/o/+X/5P/l/+j/6//s/+v/6//r/+z/7P/s/+z/
7P/t/+3/7f/u/+7/7//r/+X/5//m/+L/5P/g/9j/3f/y/wcAIgBEAG8AnADFAOsACwEh
AS0BNwE4AScBDQH5AOoA1QC7AJgAZwAwAA4A/v/4//b/+//+//j/9P/1//H/8v/0/+3/
5//r/+n/6f/m/+b/6P/n/+f/5//n/+b/5v/n/+n/6v/q/+r/5//n/+f/6P/q/+r/6f/p
/+f/5//n/+f/6v/q/+r/6//p/+n/6f/q/+v/7P/t/+7/7v/t/+z/6//u/+7/7v/t/+3/
7f/u//D/8P/w//H/8f/w//D/8f/y//T/9f/1//X/9f/1//b/9//1//X/9v/4//r//f//
/wAAAAACAAQABQAGAAkACwAMAA8ADwASABQAFgAXABkAHAAgACAAIgAjACcAKQAqACwA
KgAqACoAKgArACsAKwArACwALQAuAC0AKwAqACgAJwAmACYAJQAiACAAIAAeABoAGAAX
ABUAEwASAA8ADgAMAAoACgAHAAUABgAGAAYABQAEAAYAAgAAAAEAAAAAAAAAAgABAAEA
AAD//////v/8//z//P/8//z//v/+//3//f/7//z//P/8//z//P/9//3//P/8//z//P/8
//z/+//7//v/+//6//n/9//4//n/+f/6//r/+v/7//r/+f/4//f/+P/5//j/+//7//r/
9//1//f/+P/4//n/+//7//v/+f/4//j/+P/3//n/+f/6//r/+v/4//f/9//4//n/+f/6
//v/+//7//v/+v/5//f/9v/6//z//f/8//3//P/+//3/+//7//3/+//9//7//v////z/
+v/5//n//P/9//7///////7//v/+//7//v/+//7/AAAAAAEAAQD///7//v///wAAAQD/
/wAAAwACAAAA//////7//f/8//7//f/9//3/+//7//v/+//8//3//v////z//P/7//v/
/f/7//v/+//9//3///////r/+f/5//j/+v/6//n/+f/6//r/+v/6//n/+f/5//v/+//6
//n/+f/1//b/+P/2//b/9v/2//f/+P/5//r/+v/6//r/+v/5//j/9//2//j/+P/4//j/
+P/4//j/+P/4//j/+P/4//b/9v/2//b/+P/4//j/+P/2//b/9v/2//T/9P/0//T/9v/2
//b/9v/2//b/9v/2//n/+v/7//z/+f/4//f/9v/3//j/+f/6//3//v///wEAAQADAAQA
BQAFAAQABAAGAAYABQAFAAcACQAIAAcABwAEAAQABQAFAAQAAgAAAPv//f/6//j/9f/w
/+7/7f/s/+z/7f/u/+//7v/t/+z/6//s/+//7f/u/+7/7f/t/+7/7f/t/+z/6//r/+v/
6//r/+r/7P/s/+z/6f/o/+j/6v/u/+7/7f/t/+z/7P/r/+r/6//s/+z/7f/r/+z/7P/r
/+v/5f/l/+z/6v/i/97/4P/p//r/EQAsAE4AcwCeAMsA8QAJAR0BKQEnARoBDQH3AOEA
0AC5AJUAcABLABwA9P/o/+j/6v/v//T/8v/w//H/7//q/+r/7f/r/+n/6f/p/+b/5v/l
/+P/4v/h/+L/4v/j/+X/4//k/+T/5P/l/+X/5f/m/+b/5v/l/+X/5P/j/+L/4f/k/+T/
5P/l/+X/5f/l/+b/5v/m/+b/5v/n/+f/5//n/+j/6P/o/+f/5//n/+j/6v/m/+b/5//n
/+f/6P/q/+z/7f/t/+z/6//p/+n/6v/r/+z/7f/v//L/8f/z//T/9P/2//j/+v/7//r/
/f///wAAAQABAAQABgAKAAsADQAQABAAEAASABMAEwAVABYAGAAaABoAGgAaABsAGwAb
ABsAGgAZABgAFQATABIAEAAPAA8AEAAQAA4ADQAMAAkABAAAAP///f/7//3/+//7//r/
+f/4//T/8f/z//L/8f/v/+7/8P/s/+r/6f/o/+j/6P/p/+n/6v/q/+j/6f/p/+j/6v/q
/+r/6v/s/+z/6//r/+r/6v/p/+j/6f/q/+z/7f/p/+j/5//m/+f/6P/o/+n/6f/p/+j/
5//m/+b/5v/l/+j/6P/o/+n/6P/n/+b/5f/l/+X/4//l/+f/6P/n/+f/5v/m/+X/5f/n
/+f/5//l/+X/5v/n/+f/6f/p/+r/6v/s/+r/6f/p/+j/6f/p/+r/6f/p/+n/6f/r/+v/
6v/q/+v/7P/s/+r/7P/s/+//7//p/+n/6//p/+r/7P/t/+//7f/q/+j/5//q/+v/7P/t
/+v/6v/q/+r/6P/o/+j/6P/p/+r/7P/t/+v/6v/q/+v/6//r/+j/6P/q/+r/6f/p/+r/
6v/q/+r/6//r/+z/7f/s/+v/6v/p/+v/6//r/+v/6//s/+z/7f/t/+v/6//r/+v/6//t
/+3/6v/p/+n/6P/q/+z/7f/v/+3/7P/r/+r/6//r/+v/7f/v/+7/7f/t/+3/7P/s/+r/
6v/q/+r/7f/u/+//8P/t/+z/6//q/+v/7P/t/+7/7P/s/+z/7P/s/+z/7P/s/+7/8P/y
//T/8P/u/+z/6v/t/+7/7//w//D/8P/w//D/8P/w//D/8P/y//L/8v/y//P/9P/1//b/
9P/0//T/9P/2//j/+v/9//3///8AAAEAAwACAAIABAAEAAMAAwAFAAUABAADAAMAAQAA
AAAA//8BAAAA///7//v/+P/2//P/7P/q/+n/6P/o/+n/6v/r/+n/6f/p/+n/6f/r/+j/
6P/q/+n/6f/q/+r/6f/n/+X/5v/n/+j/6f/s/+7/7v/u/+j/5v/l/+b/6v/q/+n/6f/n
/+j/6P/o/+n/6v/q/+v/6v/q/+n/5//n/+n/5f/g/+L/4v/Y/9z/6//6/xEANgBcAH0A
rADZAPcADwElAS0BKQEgAQ0B9QDjAM4AtQCTAGwAPwASAPj/8v/w//T/+//0/+z/7P/v
/+3/6v/m/+P/5//r/+r/6f/l/+T/5P/j/+P/4//j/+L/4v/j/+P/5P/k/+T/5f/l/+X/
5v/k/+T/4//j/+X/5f/l/+X/5P/k/+T/5f/l/+X/5f/m/+f/6P/p/+r/6v/p/+j/5//o
/+j/6P/n/+X/5f/m/+j/6P/o/+n/6f/o/+j/6f/q/+r/6//r/+v/6//r/+z/7f/v/+//
8P/y//H/8//0//T/9f/4//v//f/8//3//f/8/wAAAQAFAAgACgALAA0AEAAQABAAEgAT
ABgAGwAdACAAHQAcABsAGgAbABsAGwAbAB0AHQAdABsAGwAaABgAFwAXABYAFAAQABAA
EAAOAAoABgAFAAMAAQAAAP3//P/6//j/+P/1//P/9P/0//T/8//z//b/8//y//H/8P/w
//D/8v/x//H/8P/t/+3/7P/q/+v/7P/t/+7/7f/s/+r/6f/s/+7/7//w/+//7v/u/+3/
7P/s/+z/7P/u/+7/7f/t/+v/6//q/+n/7P/u//D/8f/v/+z/6f/n/+n/6f/p/+n/6f/p
/+f/6f/q/+r/6P/n/+X/5v/m/+f/5//n/+f/5f/m/+j/6v/r/+v/6//s/+z/6//o/+b/
5f/i/w==
         </WaveFormData>
      </LeadData>
      <LeadData>
         <LeadByteCountTotal>10000</LeadByteCountTotal>
         <LeadTimeOffset>0</LeadTimeOffset>
         <LeadSampleCountTotal>5000</LeadSampleCountTotal>
         <LeadAmplitudeUnitsPerBit>4.88</LeadAmplitudeUnitsPerBit>
         <LeadAmplitudeUnits>��V</LeadAmplitudeUnits>
         <LeadHighLimit>2147483647</LeadHighLimit>
         <LeadLowLimit>268435456</LeadLowLimit>
         <LeadID>II</LeadID>
         <LeadOffsetFirstSample>0</LeadOffsetFirstSample>
         <FirstSampleBaseline>0</FirstSampleBaseline>
         <LeadSampleSize>2</LeadSampleSize>
         <LeadOff>FALSE</LeadOff>
         <BaselineSway>FALSE</BaselineSway>
         <ExcessiveACNoise>FALSE</ExcessiveACNoise>
         <MuscleNoise>FALSE</MuscleNoise>
         <LeadDataCRC32>3896315127</LeadDataCRC32>
         <WaveFormData>
8v/y//L/8v/z//T/9f/2//X/9P/z//L/9P/0//T/9P/0//T/9P/0//b/9v/2//b/9//4
//n/+v/6//r/+v/6//z//P/8//z//f/+////AAABAAIAAwAEAAUABgAHAAgACgAKAAoA
CgAOABAAEgAUABcAGgAdACAAIQAiACMAJAAnACgAKQAqACsALAAtAC4AMAAwADAAMAAu
AC4ALgAuACwALAAsACwAKgAqACoAKgAnACQAIQAeABsAGgAZABgAFgAUABIAEAAMAAoA
CAAGAAMAAgABAAAA///+//3//P/6//r/+v/6//r/+v/6//r/+f/4//f/9v/2//b/9v/2
//b/9v/2//b/9v/2//b/9v/0//T/9P/0//L/8v/y//L/9f/2//f/+P/2//b/9v/2//X/
9P/z//L/8v/y//L/8v/z//T/9f/2//j/+P/4//j/9//2//X/9P/1//b/9//4//f/9v/1
//T/9P/0//T/9P/3//j/+f/6//r/+v/6//r/+v/6//r/+v/4//j/+P/4//r/+v/6//r/
+v/6//r/+v/4//j/+P/4//n/+v/7//z//P/8//z//P/5//j/9//2//f/+P/5//r//P/8
//z//P/6//r/+v/6//f/9v/1//T/9//4//n/+v/6//r/+v/6//j/+P/4//j/+P/4//j/
+P/2//b/9v/2//T/9P/0//T/9f/2//f/+P/4//j/+P/4//b/9v/2//b/9v/2//b/9v/1
//T/8//y//P/9P/1//b/9v/2//b/9v/4//j/+P/4//b/9v/2//b/9P/0//T/9P/2//b/
9v/2//T/9P/0//T/9v/2//b/9v/1//T/8//y//T/9P/0//T/9P/0//T/9P/y//L/8v/y
//T/9P/0//T/8//y//H/8P/y//L/8v/y//T/9P/0//T/8//y//H/8P/z//T/9f/2//j/
+P/4//j/9//2//X/9P/3//j/+f/6//r/+v/6//r//P/+/wAABAAHAAcABgAGAAYAAwAD
AAMAAwABAP7//P/4//j/+v/6//v/+v/6//v/+v/5//j/9//1//X/8v/w/+//7//w//H/
7v/t/+3/7P/q/+r/6v/r/+z/7f/u/+//7f/t/+3/7f/t/+3/7f/s/+z/7P/s/+z/7f/t
/+3/7P/r/+v/6//r/+z/7P/t/+3/7//v/+//7//s/+v/6v/p/+r/6//t/+7/8v/u/+b/
4//i/+H/3v/e/+H/6P/y//j/AwAZADUAVQB6AJ4AvQDbAPUAAwHzAMsAsgCkAI8AdwBb
ADoAHwAKAPr/6v/k/+v/9f/4//r//P/9//f/9P/0//D/7//u/+7/7f/u/+z/7P/s/+z/
6v/p/+n/6v/s/+z/7P/r/+r/6f/p/+j/6v/q/+r/6v/t/+3/7v/v/+7/7f/s/+v/7f/t
/+3/7f/r/+v/7P/s/+3/7//w//H/8P/v/+7/7f/s/+z/7P/t/+//8P/w//D/8P/x//H/
8v/y//P/8//0//X/9f/2//b/9//3//n/+v/8//z//v////7///8AAAMABQAHAAgACgAL
AA0ADgAPABEAFAAXABkAGwAdAB8AIQAhACIAIgAiACUAJQAlACcAJQAlACYAJgAmACYA
JgAmACYAJgAjACEAHQAaABcAEwAUABQAEwASABIAEQAOAAsACAAEAAIAAQD+//7/+//5
//f/9v/1//T/9P/0//T/9f/2//X/9f/0//P/8v/x/+//8P/w//D/8P/u/+7/7v/u/+7/
7v/u/+7/7v/u/+7/7v/s/+z/7P/q/+3/7//w//D/7//v/+7/7f/t/+3/7f/s/+z/7P/s
/+z/7P/s/+z/7P/u/+7/7P/s/+v/6//s/+z/7P/s/+v/6//t/+z/7P/t/+3/7f/u/+7/
6//r/+z/7P/t/+3/7v/u/+7/7v/s/+7/7f/t/+3/7v/u/+7/7v/v/+//7v/u/+//7//v
/+//7//v//D/8P/w/+//7//v/+//7//v//H/8f/w//D/8P/x//H/8P/w//D/8v/y//H/
8f/v/+7/7v/v/+//7//w//D/8P/w/+//7//t/+3/7f/t/+//8P/w/+7/7v/v//D/8P/v
/+7/7v/v//H/8f/x//L/8P/w/+//7//v/+//7v/u/+7/7v/u/+//8f/v//H/8f/x//H/
7//v//D/8P/v/+3/7//u/+7/7v/w//H/8f/x//D/7//u/+3/7//x//L/8f/w/+//7v/u
/+7/7v/u//D/8P/w//D/7v/u/+7/7v/v//D/8f/y//D/8P/w//D/7v/u/+7/7v/u/+7/
7v/u/+7/7v/u/+7/8P/w//D/8P/u/+7/7v/u/+7/7v/u/+7/7//w//H/8v/y//L/8v/y
//P/9P/1//b/9//4//n/+v/8//z//P/8////AwAEAAQABAAEAAEAAQACAAIAAAD9//j/
9v/2//j/9v/2//T/8//1//X/9f/1//X/9f/1//L/8P/u/+3/7f/t/+z/6//r/+z/7P/s
/+z/7f/t/+3/7f/s/+v/6v/p/+v/6//r/+v/6P/o/+j/6P/q/+v/6//r/+z/6//r/+v/
6f/q/+r/6//t/+3/7f/t/+v/6//r/+v/6//r/+v/7P/u//D/7P/q/+n/6P/l/+L/4v/l
/+z/9P/6/wcAHwA3AFUAegCeAL8A3QDxAP0A8wDRALYAogCLAG8AVQA4AB8ABgD2/+7/
6v/x//v//v/8//7////5//b/9v/0//H/8f/w/+7/7v/s/+z/7P/s/+z/6//r/+z/7v/u
/+7/7f/r/+v/7P/s/+z/7P/s/+z/7v/t/+3/7f/t/+3/7f/t/+3/7f/t/+3/6//r/+z/
7P/t/+//8P/x//H/8f/x//H/8P/w//D/8f/z//T/9P/0//L/8//z//T/9f/3//j/+v/6
//n/+f/4//v/+//9//7/AAAAAAIAAwAEAAUABgAJAAsADQAOABAAEAATABUAFwAXABoA
HQAfACIAIwAkACUAJAAmACcAKAArACsAKwAtAC0ALQAuAC4ALgAuAC4ALgAsACwAKQAn
ACYAJAAiAB8AHQAcABoAGAAUABMAEAANAA4ACgAIAAcABgAGAAMAAQAAAP7//P/6//r/
+v/6//v/+v/5//n/+P/2//b/9v/1//b/9v/2//b/9P/0//T/9P/2//b/9v/2//b/9v/2
//b/+P/4//j/9v/2//f/9//2//T/9f/1//X/9//3//f/9v/0//T/9P/0//b/9v/2//b/
9v/2//T/9P/z//P/9P/0//b/9v/1//X/9f/0//T/9f/z//P/9P/0//X/9f/2//b/8//z
//T/9P/2//b/9P/2//X/9f/1//b/9v/2//b/9//3//b/9v/3//X/9f/1//X/9//4//j/
+P/3//f/9//3//f/9//5//n/+P/4//j/+f/3//b/9v/2//f/+P/4//n/9//2//b/9//3
//f/+P/4//j/+P/3//f/9//3//f/9//5//r/+v/4//b/9//4//j/9//2//b/9//3//f/
9//4//b/9v/1//X/9//3//b/9v/2//b/9v/3//f/9f/3//f/+f/5//f/9//4//j/9//1
//b/9v/3//j/9v/3//f/9//3//f/9//3//n/+f/6//f/9v/1//T/9v/2//b/9v/4//j/
+P/4//b/9v/2//b/+P/4//j/+P/3//b/9f/0//b/9v/2//b/+P/4//j/+P/2//b/9v/2
//b/9v/2//b/9v/2//b/9v/2//b/9v/2//b/9v/2//b/9v/2//b/9v/4//j/+P/4//b/
9v/2//b/9v/2//b/9v/4//j/+P/4//j/+P/4//j/+v/6//r/+v/8//z//P/8//3//v//
/wAAAwAEAAcACwANAAwADAAMAAkACQAJAAgAAwD///z/+v/6//z//P/8//z/+//7//v/
+//7//v/+//9//r/+P/2//P/8//z//L/8f/x//D/8P/y//L/8//z//H/8f/x//H/8f/x
//H/8f/x//H/8P/w//D/8P/w//H/8//z//L/8f/v/+//7//w//D/8f/x//H/7//v/+//
7//x//H/8f/x//X/9P/y//L/8v/u/+v/6v/n/+T/5v/t/+7/8v8AAA8AIwA/AGMAhgCq
AMsA4wD5AAcB+wDVALoAogCHAHEAWQA0ABkACAD2/+7/8v/5////BAAGAAAA/f////r/
9v/2//P/8v/y//H/8v/x//D/7//u//D/7//v//D/8P/w//D/7//v/+//8P/w//D/8P/w
//D/7v/t/+3/7f/w//H/8v/z//H/8f/x//H/8f/x//L/8v/y//P/8//z//P/8//z//P/
9v/2//b/9//1//b/9v/2//b/9//3//j/+v/7//v//P/9//3//v/+/wEAAQADAAQABAAE
AAYABwAIAAkACgANAA8AEQASABQAFAAXABkAGwAbAB4AIQAjACQAJQAmACcAKgAsAC0A
LgAxADEAMQAzADIAMQAxADAAMgAyADIAMgAyADIALwAtACoAKAAmACMAIwAiACAAHgAa
ABkAFgATABQAEAAOAA0ACgAKAAcABQAFAAQAAwACAAMAAgABAAEA/f/7//r/+P/7//z/
/f/9//r/+v/6//r/+P/4//j/+P/6//r/+v/6//j/+P/4//j/+f/6//v/+v/6//v/+//6
//j/+f/5//n/+f/5//n/+P/2//b/9v/2//f/+P/5//r/+P/4//b/9v/3//f/+P/4//r/
+v/5//n/9//2//b/9//5//n/+v/6//f/9//4//j/+f/5//r/+v/6//r/+P/6//r/+f/4
//j/+f/6//v//f/8//r/+f/5//n/+f/5//n/+//8//z//P/5//n/+f/5//n/+f/7//v/
+v/6//r/+//7//r/+v/6//z//P/7//v/+f/4//j/+f/7//v//P/8//v/+v/4//f/+f/5
//n/+f/5//r/+v/4//j/+f/6//r/+v/6//v//f/8//v/+v/6//r/+v/5//n/+//7//r/
+v/6//r/+v/7//v/+f/7//v/+//7//n/+f/5//r/+v/5//v/+v/6//r/+P/5//n/+f/7
//v/+//7//v/+//6//r/+v/6//r//P/8//z//P/6//r/+v/6//z//P/8//z/+//6//n/
+P/2//b/9v/2//f/+P/5//r/+f/4//f/9v/3//j/+f/6//r/+v/6//r/+P/4//j/+P/6
//r/+v/6//j/+P/4//j/+v/6//r/+v/6//r/+v/6//r/+v/6//r/+//8//3//v/+//7/
/v/+////AAABAAIABQAGAAcACAAKAAoACgAKAA0AEQASABIAEAAQAA0ADQALAAoABwAD
AAMAAgADAAYABQAEAAEA//8BAAEAAQABAAAA///+//r/+f/4//j/+f/3//b/9f/1//T/
9P/0//T/9//3//f/9//2//X/9P/z//T/9f/2//f/+P/4//j/+P/2//f/9//3//T/8//z
//P/9f/2//b/9//3//f/9//3//j/+f/6//v/+v/5//j/+P/4//b/+P/2//P/7v/r/+r/
7v/3//z/BAAUACkAQwBlAIkAqADCAN0A+wAJAfcAzQCxAKAAiABvAFkAPQAgAAsA/v/0
//D/+P//////AAAEAAQAAQABAP7/+v/6//v/+f/4//b/9v/2//b/9v/2//X/8//y//L/
9f/2//f/9//1//X/9v/2//X/9P/z//L/9f/1//b/9//4//f/9v/1//X/9f/1//X/9v/3
//n/+v/4//n/+f/5//v/+//7//v/+v/6//r/+//8//7///8AAP/////+//7/AAABAAEA
AgAFAAUABgAGAAYABQAGAAYACAAIAAoACwAKAAsADAAPABEAEwAUABYAGAAbAB0AHwAf
ACIAJQAnACoAKwAsAC0ALAAuAC8AMAAuAC0ALAAtADAAMQAzADQAMwAyADEAMAAvADAA
LgAtACgAJAAgABsAGwAcABwAHAAaABkAFgATAA8ACgAHAAUABQAGAAQAAwAFAAQAAwAC
AP///v/9//3//P/7//v/+v/4//j/+P/3//n/+v/7//z/+//6//n/+P/4//j/+P/4//n/
+v/7//z/+//6//n/9v/1//X/9P/y//L/8//z//P/9P/1//b/9v/4//j/+P/4//b/9P/y
//D/8//0//P/9P/2//f/+f/6//f/9v/0//P/8f/w//D/8f/x//H/8v/y//T/9f/3//j/
9P/z//P/8v/0//T/8v/0//X/9f/1//b/9P/0//T/9f/1//T/9P/1//f/9//3//f/9f/2
//b/9v/1//X/9f/1//X/9f/3//f/9v/2//b/9//1//T/9P/0//T/9P/z//P/9f/0//T/
9f/0//P/8//y//P/9P/0//X/8//z//P/8//x//L/8v/w//H/8//1//b/9P/y//H/8f/z
//P/8//0//T/9P/z//P/8//z//L/8v/y//L/8v/z//L/7//w/+//8f/z//P/9f/1//T/
8v/v//H/8P/w//D/8v/z//P/8//z//P/8//z//H/7//u//D/8P/w//D/8//0//X/9v/0
//T/9P/0//H/8P/v/+7/7//w//H/8v/w//D/8P/w/+7/7v/u/+7/8f/y//P/9P/z//L/
8f/w//H/8v/z//T/9P/0//T/9P/y//L/8v/y//X/9v/3//j/+P/4//j/+P/7//7/AQAG
AAcABwAGAAYACAAFAAUABQAGAAMA///8//f/9v/3//b/+P/2//X/9f/3//f/9//3//f/
9//0//L/8P/v/+//7//s/+v/6//q/+z/7P/s/+3/7f/t/+3/7f/t/+3/7f/t/+3/7f/t
/+z/6v/q/+r/6v/t/+3/7f/s/+3/7f/t/+3/6//q/+r/6f/r/+v/6//r/+v/6//r/+v/
7f/t/+7/7v/w/+7/6v/n/+T/4f/g/97/3//m/+7/9P/9/w0AJwBHAG4AkgCzAM8A6wD9
APkA1wC2AKYAlQB/AGMARgArABIA/P/u/+j/6//x//j/+v/6//v/9//2//b/9P/x/+3/
7P/q/+r/7P/s/+z/7P/q/+n/6f/q/+r/6v/q/+n/6f/p/+r/6v/q/+r/6v/q/+r/6f/p
/+n/6//r/+v/6//p/+n/6f/p/+n/6f/q/+r/7P/t/+3/7f/v/+//7//v/+7/7v/u/+//
7//w//D/8P/w//H/8f/y//L/8//z//T/9f/1//b/9v/3//f/+f/6//z//P/+/////v//
/wAAAwADAAUABgAIAAoADQAPABEAEQAUABcAGQAcAB0AHgAfAB4AIAAhACIAIwAjACMA
JQAnACcAKAAoACYAJgAmACYAJgAmACMAIQAeABwAGgAXABcAFgAUABIAEgARAA4ACwAI
AAQAAgABAAAAAAD9//v/+f/4//f/9v/3//b/9f/1//T/8//z//L/8v/y//L/8f/y//L/
8v/y//H/8P/v/+7/7//w//H/8v/w//D/8P/w//D/8P/w/+7/7//x//L/8v/x//H/8P/v
/+//7//v/+7/7v/u/+7/7v/u/+7/7v/u//D/8P/u/+7/7f/t/+7/7v/w//D/7//v/+//
7v/u/+//7f/t/+7/7v/t/+3/7v/u/+3/7f/u/+7/8P/w/+7/8P/v/+//7//w/+7/7v/u
/+//8P/w//H/8//y//H/8P/v//H/8v/y//L/8f/x//H/8f/v/+//8f/x//H/8v/z//X/
9P/y//H/8P/y//L/8f/x//P/8v/y//P/8f/x//L/8v/y//L/8f/x/+//7//v/+//8P/y
//P/8v/w//H/8v/y/+//7v/u/+//8f/x//H/8v/w//D/7//v//D/8f/x//L/8P/w//D/
8f/x/+//8f/x//H/8f/v/+//8f/y//L/8f/z//L/8v/y//D/8f/x//H/8f/x//H/8f/x
//H/8v/y//L/8v/y//L/8v/y//L/9P/0//T/9P/z//L/8f/w//L/8v/y//L/8P/w//D/
8P/y//L/8v/y//L/8v/y//L/8P/w//D/8P/y//L/8v/y//D/8P/w//D/8v/y//L/8v/y
//L/8v/y//L/8v/y//L/8//0//X/9v/0//T/9P/0//f/+P/5//r/+//8//3//v///wIA
BgAHAAgACAAIAAUAAwADAAIA///7//j/9v/2//r/+v/6//j/9f/1//X/9f/3//f/9//3
//L/8P/u/+3/7//v/+7/7f/t/+z/7P/s/+r/6//r/+v/7f/t/+3/7f/r/+v/6//r/+3/
7P/s/+z/7P/s/+3/7f/t/+z/6//r/+3/7f/u/+7/7v/t/+z/6//t/+3/7f/t/+3/7f/t
/+3/7v/s/+r/7P/q/+X/4v/f/97/5P/p/+7/9v8GAB0ANQBZAH0AngDAANsA7QD/APsA
2wC9AKgAjABvAFcAOQAcAAUA+P/w/+7/9P/7//v//P/+//7/+f/3//b/9v/y//H/7f/s
/+r/6v/r/+z/7f/u/+z/6//r/+z/6v/q/+r/6f/r/+v/7P/s/+z/7P/s/+z/7P/r/+v/
6//t/+3/7f/t/+3/7f/t/+3/7//v//D/8P/u/+//7//v//H/8f/x//H/8v/y//L/8//x
//L/8v/y//T/9f/1//b/9f/1//T/9P/2//f/+f/6//v/+//9//7/AAAAAAIAAwAEAAUA
BgAJAAkACwAMAA4AEAATABUAFwAZABwAHwAhACEAIQAhACEAIwAmACgAKgArACsAKwAt
ACsAKwAsACwALAAsACwALAAoACgAJQAjACMAIgAhAB8AHAAaABcAFAASABEADgALAAwA
CAAGAAUAAgACAP///f/9//z/+//6//n/+P/3//f/+P/3//f/9v/0//T/9P/z//L/8v/y
//L/9P/0//T/9P/y//L/8v/y//T/9P/0//T/9P/0//T/8v/y//P/8//y//T/9f/1//X/
9P/z//L/8P/y//L/8v/y//L/8v/y//L/8v/y//D/8P/z//P/9P/0//P/8v/w/+//8P/w
//H/8//x//H/8v/y//H/8f/y//L/8//z//T/9P/y//L/8P/y//P/8//z//T/8v/y//L/
8//x//D/8P/x//L/8//0//X/8//0//T/9P/z//P/8//z//P/8//1//X/9P/0//T/9f/1
//T/9P/0//L/8v/x//H/8f/w//D/8f/z//P/9P/0//T/9P/z//P/8//z//P/8//x//L/
8v/w//D/8f/y//L/8v/y//P/9f/z//P/8//0//b/9v/1//X/8//z//L/8v/y//L/8v/z
//P/8f/z//P/8f/x/+//7//z//T/9P/z//H/8P/w//D/8v/z//P/8//z//P/8//z//P/
8f/y//T/9P/0//T/8v/y//L/8v/y//L/8v/y//L/8v/y//L/8P/w//D/8P/y//L/8v/y
//L/8v/y//L/8v/y//L/8v/y//L/8v/y//D/8P/w//D/8v/y//L/8v/y//L/8v/y//D/
8P/w//D/8v/y//L/8v/y//L/8v/y//P/9P/1//b/9v/2//b/9v/3//j/+f/6//v//P/9
//7///8CAAYABwAHAAgACQAHAAYABQADAP///f/6//j/+P/6//r/+v/4//f/9//3//f/
9//3//f/9//0//L/8P/v/+3/7f/s/+v/7f/s/+z/7P/r/+v/6v/p/+r/6//s/+3/7f/t
/+3/7f/r/+r/6v/q/+z/7P/t/+3/6//q/+n/6f/q/+v/7f/u/+7/7f/s/+v/6//r/+v/
6//t/+3/7f/t/+7/8P/q/+j/7P/r/+j/6f/k/+D/4//q//L//P8PACcAQQBjAIgApADD
AOEA9wABAe8AxwCqAJYAewBhAEkAKAAJAPj/8P/q/+r/9f/7//j/+P/6//n/9f/2//T/
9P/z//D/7v/r/+r/6//s/+3/7v/s/+v/6//s/+z/7P/s/+v/6//r/+z/7P/q/+r/6v/q
/+z/6//r/+v/7f/t/+3/7f/t/+3/7f/t/+//7//w//D/7v/v/+//7//t/+3/7f/t//D/
8P/w//H/7//w//D/8P/y//P/8//0//b/9//3//j/+f/5//r/+v/6//n/+v/6//3//v8B
AAMABgAHAAgACwAJAAsADAAOAA4AEQATABUAFgAaAB4AIQAgACEAIgAjACYAKAApACoA
KQApACkAKwArACsALAAsAC4ALgAuAC4AKgAqACcAJQAlACQAIwAhAB8AHgAcABoAGAAX
ABQAEQAQAAwACgAJAAYABgADAAEAAgACAAIAAgD+//z/+v/5//r/+f/5//j/+P/4//j/
9//0//T/9P/0//b/9v/2//b/9v/2//b/9v/4//j/+P/4//b/9v/2//T/9P/1//X/9P/2
//f/9//3//f/9//3//b/9v/2//b/9v/2//b/9v/2//X/9P/x//D/8v/z//X/9v/0//T/
8//z//X/9P/0//X/9f/1//b/9v/0//P/8//y//L/8//1//b/9P/0//L/9P/3//f/9//4
//b/9v/2//f/9v/0//P/8//0//X/9v/3//X/9v/2//b/9f/1//X/9f/3//f/+f/5//f/
9v/1//X/9v/2//f/+P/2//b/9f/1//f/9v/2//f/9f/1//b/9v/2//b/9f/1//j/+f/6
//v/+P/4//f/9P/y//P/9P/0//X/9P/0//X/9v/3//j/+v/5//j/9v/1//L/8f/v/+7/
8f/y//P/9f/2//X/+P/5//b/9f/y//H/8//0//T/8//1//T/9P/0//T/9f/1//X/9f/1
//X/9f/v/+//7v/v//D/8f/y//T/9P/0//T/8v/y//L/8v/y//L/8v/y//D/8P/w//D/
8f/y//P/9P/y//L/8v/y//L/8v/y//L/9P/0//T/9P/z//L/8f/w//D/8P/w//D/8P/w
//D/8P/y//L/8v/y//X/9v/3//j/+P/4//j/+P/6//r/+v/6//z//v8AAAQABwAHAAYA
BgAIAAUABQAFAAMA///6//b/9f/2//n/+v/4//b/9f/1//f/9//3//f/9v/1//H/7v/s
/+v/6//r/+z/6//r/+r/6P/o/+j/6f/p/+n/6f/p/+v/6//r/+v/6//r/+v/6v/o/+j/
6P/o/+n/6f/p/+j/5//n/+f/5//r/+z/7v/v/+3/6//p/+f/6P/p/+r/6//q/+n/6f/o
/+r/5v/m/+n/6P/h/97/3v/h/+j/7v/4/wsAIwA9AGMAiACkAL8A3wD3AP0A5QC/AKgA
nACFAGcASQAsABEA/P/w/+b/5P/r//X/9v/2//j/9//1//b/+P/0//H/7f/s/+r/6v/o
/+b/5P/i/+T/5f/n/+r/6f/o/+f/5f/m/+f/6f/q/+j/6P/o/+j/5//l/+T/4//o/+n/
6v/r/+n/6f/p/+n/6f/p/+r/6v/p/+n/6P/n/+n/6f/p/+n/7P/s/+z/7f/r/+z/7P/s
/+7/7//v//D/7v/v/+//8P/x//H/8v/y//P/8//1//b/+P/4//r/+//8//3//v8BAAMA
BQAGAAgACAALAA0ADwAPABIAFQAXABYAFwAYABkAGgAcAB0AHgAfAB8AHwAhACEAIQAi
ACIAIAAgACAAIAAgACAAHQAbABsAGgAZABcAFAASAA8ADAAKAAkABgADAAMAAAD/////
/v/+//v/+f/3//b/9f/0//P/8v/x//H/8P/v/+//7v/u/+7/7v/t/+r/6v/q/+r/7P/s
/+z/7P/s/+z/7P/s/+z/7P/s/+z/6v/q/+r/6P/o/+n/6f/o/+n/6//s/+3/6//r/+v/
6v/o/+j/6P/o/+n/6v/r/+z/6//q/+f/5v/n/+f/6P/o/+j/6P/n/+f/5//m/+b/5//o
/+n/6//s/+r/6f/p/+j/6f/p/+r/6v/q/+r/6P/q/+r/6f/o/+j/6v/q/+r/6//p/+j/
6P/p/+v/6//r/+v/6//s/+z/7P/p/+n/6f/p/+v/6//t/+3/6//q/+n/6f/r/+r/6v/q
/+j/6P/n/+f/6f/o/+j/6f/p/+n/6v/q/+n/6P/m/+X/5v/n/+j/6f/p/+r/6v/o/+b/
5//o/+j/6f/o/+j/6f/o/+f/5v/m/+j/6P/n/+f/6f/p/+j/6P/o/+j/6P/p/+f/5f/n
/+f/5//n/+X/5f/n/+j/6P/n/+f/5v/m/+b/5P/l/+X/5f/m/+f/6P/p/+P/4f/k/+b/
5v/m/+b/6P/o/+j/6P/n/+b/5f/k/+b/5v/m/+b/5P/k/+T/5P/k/+T/5P/k/+b/5v/m
/+b/5P/k/+T/5P/l/+b/5//o/+b/5v/m/+b/5v/m/+b/5v/n/+j/6f/q/+z/7P/s/+z/
7f/u/+//8P/x//L/8//2//v/+//6//r//P/5//n/+f/3//P/7v/q/+n/6v/t/+7/7f/q
/+j/5//p/+n/6f/p/+v/6//o/+b/4v/h/+H/4f/g/9//3//e/97/3v/e/9//3//f/9//
3//f/9//3//f/9//3//f/97/4P/g/+D/4P/f/9//3//e/93/3f/d/93/3v/e/9//3//d
/93/3f/d/9//3//f/9//3//f/+D/4P/e/+D/3v/b/9z/2//U/9L/2//k/+z//P8PACMA
QQBnAIYApADDAN8A7wDrAMsAqwCYAIAAZQBJAC0AEAD3/+r/4P/c/+T/7f/v/+7/8P/w
/+3/7f/o/+L/5P/l/+L/4P/d/9z/3v/e/97/3v/e/93/3f/e/9z/3P/c/9v/3f/d/97/
3v/c/9z/3P/c/97/3f/d/93/3//f/9//3//d/93/3f/d/97/3//h/+L/4f/h/+D/3//h
/+H/4f/h/+D/4P/g/+H/4//k/+T/5P/k/+X/5f/m/+T/5f/l/+b/6f/p/+r/6v/r/+v/
7f/u/+7/7v/w//H/8//1//f/+//6//v/+//8/wAAAwAFAAcABQAIAAsADQAOAA8AEAAR
ABQAFgAXABgAFwAXABcAGQAbABsAHAAcABoAGgAaABoAGAAYABUAEwAUABIAEAANAAoA
CAAFAAIAAAD///z/+f/6//b/9P/z//D/8P/t/+v/7f/s/+v/6v/n/+b/5f/l/+T/4//j
/+L/5P/k/+T/4//f/97/3f/c/9//4P/h/+L/4f/g/9//3v/e/97/3v/e/+D/4P/g/97/
3P/d/93/3P/e/9//3//f/93/3f/d/9z/3v/e/97/3v/c/9z/3P/c/9z/3P/a/9r/2//b
/9z/3P/c/9z/2//b/9v/2v/a/9v/2//b/9z/3P/b/9v/3P/c/9v/2//c/9z/2v/a/9j/
2v/X/w==
         </WaveFormData>
      </LeadData>
      <LeadData>
         <LeadByteCountTotal>10000</LeadByteCountTotal>
         <LeadTimeOffset>0</LeadTimeOffset>
         <LeadSampleCountTotal>5000</LeadSampleCountTotal>
         <LeadAmplitudeUnitsPerBit>4.88</LeadAmplitudeUnitsPerBit>
         <LeadAmplitudeUnits>��V</LeadAmplitudeUnits>
         <LeadHighLimit>2147483647</LeadHighLimit>
         <LeadLowLimit>268435456</LeadLowLimit>
         <LeadID>V1</LeadID>
         <LeadOffsetFirstSample>0</LeadOffsetFirstSample>
         <FirstSampleBaseline>0</FirstSampleBaseline>
         <LeadSampleSize>2</LeadSampleSize>
         <LeadOff>FALSE</LeadOff>
         <BaselineSway>FALSE</BaselineSway>
         <ExcessiveACNoise>FALSE</ExcessiveACNoise>
         <MuscleNoise>FALSE</MuscleNoise>
         <LeadDataCRC32>3467768151</LeadDataCRC32>
         <WaveFormData>
JgAmACYAJgAkACQAJAAkACUAJgAnACgAKgAqACoAKgAoACgAKAAoACkAKgArACwALAAs
ACwALAAuAC4ALgAuAC8AMAAxADIAMQAwAC8ALgAvADAAMQAyADQANAA0ADQANAA0ADQA
NAAyADIAMgAyAC8ALgAtACwALgAuAC4ALgAqACgAJgAkACMAIgAhACAAHgAeAB4AHgAb
ABoAGQAYABYAFgAWABYAFAASABAADgAQABAAEAAQAA8ADgANAAwACwAKAAkACAAKAAoA
CgAKAAgACAAIAAgACAAIAAgACAAIAAgACAAIAAYABgAGAAYABwAIAAkACgAHAAYABQAE
AAQABAAEAAQABQAGAAcACAAGAAYABgAGAAcACAAJAAoABwAGAAUABAAFAAYABwAIAAoA
CgAKAAoACQAIAAcABgAHAAgACQAKAAoACgAKAAoADAAMAAwADAAMAAwADAAMAAwADAAM
AAwADgAOAA4ADgANAAwACwAKAAwADAAMAAwADgAOAA4ADgAMAAwADAAMAAwADAAMAAwA
CgAKAAoACgAMAAwADAAMAAoACgAKAAoABwAGAAUABAAHAAgACQAKAAcABgAFAAQABgAG
AAYABgAHAAgACQAKAAcABgAFAAQABAAEAAQABAAEAAQABAAEAAQABAAEAAQABAAEAAQA
BAACAAIAAgACAAIAAgACAAIAAAAAAAAAAAACAAIAAgACAAAAAAAAAAAA/v/+//7//v//
/wAAAQACAAEAAAD///7/AAAAAAAAAAAAAAAAAAAAAP7//v/+//7/AAAAAAAAAAD///7/
/f/8//z//P/8//z//v/+//7//v/8//z//P/8//z//P/8//z/+v/6//r/+v/8//z//P/8
//7//v/+//7//P/8//z//P/8//z//P/8//v/+v/5//j/+//8//3//v/+//7//v/+//z/
/P/8//z//v8AAAIABAADAAIAAQAAAAMABAAFAAYACAAIAAgACAAHAAUA/v/4//P/8P/u
/+v/5//k/+P/4P/i/+T/5v/m/+j/6f/r/+3/6f/p/+z/7f/x//L/8//2//f/9v/1//T/
9v/3//f/9//4//n/+//8//v/+v/6//n/+//7//v/+//5//n/+f/6//r/+v/6//r/+v/5
//n/+v/7//z//P/7//v/+v/6//r/+v/6//r/+v/6//r/+v/6//r/+v/6//z/+f/8//3/
AQAJABMAHQAtAD8ARgBEADwANgAxACsAGgD8/+D/y/+1/6L/kP+K/5X/l/+O/4b/d/9h
/1D/U/9n/3//kP+e/7P/zP/e/+b/7//3/wAABQAJAA4AEwAUABQAEwATABMAEwAVABUA
FwAXABcAFwAYABgAGAAZABkAGQAZABoAGgAaABsAGwAaABoAGQAYABkAGgAbAB0AHAAb
ABoAGQAcABwAHAAcABwAHAAdAB0AGwAcABwAHAAeAB8AIAAiAB8AHgAeAB0AHwAgACAA
IAAhACEAIQAiACEAIQAhACIAJAAlACUAJQAkACMAIgAjACUAJQAlACUAJQAkACQAJAAi
ACIAIQAfACEAIAAgAB0AHAAaABcAFQAVABYAFgAUABAADwAPAA4ACwAKAAkABwAGAAYA
BgAFAAQAAgAAAP/////////////+//3//P/8//v/+//7//v/+v/7//v//P/6//n/+f/6
//r/+v/4//j/9v/2//b/9v/2//b/9v/1//b/+P/5//n/+P/3//b/9f/3//f/9v/2//b/
9v/2//b/9f/1//X/9f/2//f/+P/5//j/+P/3//b/+P/4//j/+f/7//n/+f/7//r/+f/4
//j/+v/7//v/+//5//n/+f/5//n/+f/6//r/+v/6//r/+v/6//r/+//7//z/+//8//7/
+//6//n/+P/7//v/+//6//n/+f/6//r/+P/4//j/+P/4//j/+P/4//T/9P/0//X/9//3
//f/9v/2//b/9P/0//L/8v/y//L/9P/0//T/9P/x//H/8f/x//L/8v/y//L/9P/0//P/
8//z//L/8f/v//D/8f/y//L/8f/v/+7/7f/u//D/8v/z//H/8P/w/+//7//v/+//7//y
//L/7//v/+7/7v/u/+7/7//v/+//7//t/+z/7P/s/+7/7v/u/+3/7f/u/+7/7v/t/+z/
6//q/+z/7P/s/+z/7f/r/+3/7f/r/+v/7P/s/+3/7v/v//D/7P/r/+r/7P/s/+z/7P/u
/+7/7v/u/+3/7P/r/+r/7P/s/+z/7P/s/+z/7P/s/+z/7P/s/+z/7P/s/+z/7P/q/+r/
6v/q/+z/7P/s/+z/7P/s/+z/7P/s/+z/7P/s/+7/7v/u/+7/7v/u/+7/7v/v//D/8f/y
//D/8P/w//D/8v/0//b/+P/6//r/+v/6//j/9//1/+7/6f/k/+H/3//Z/9b/1P/U/9D/
0v/U/9b/2P/a/9v/3f/d/9v/2//e/+D/4//l/+f/6P/q/+r/6v/q/+r/6//r/+v/6//r
/+z/6v/q/+r/6//s/+3/7v/v/+3/7f/t/+3/7v/u/+7/7v/w//D/7//v/+//7//v/+7/
7//v/+7/7v/u/+7/7v/u/+7/7v/u/+7/8P/w//D/8P/u/+3/8P/1//f//f8FAA8AHwAx
ADoAOgA0ADIAMwAtABoA/P/e/8P/q/+S/4D/fv+H/4P/dP9o/1H/M/8o/zX/T/9p/4L/
mP+z/8r/2v/m/+//9//8/wEABQAKAAsADgAOAA0ADQANAA0ADwAPABAAEQASABMAEwAS
ABEAEQASABMAFAAWABQAFAAVABUAEwAUABQAFAAVABYAFwAZABcAFwAXABcAGgAaABoA
GgAYABgAGQAZABkAGgAaABoAHAAdAB4AIAAeAB4AHwAfACEAIgAiACIAIwAjACMAJAAk
ACMAIgAiACUAJwAoACkAKAAnACYAJwAoACkAKgArACkAKAAoACgAJgAmACUAIwAkACQA
JQAjACIAIAAdABsAHAAcABsAGAAWABUAFQAUABEAEAAPAA0ADAAMAAwACwAKAAgABgAF
AAYABQAEAAMAAgABAAAAAAAAAP///v/9//z//f/9//7//P/7//v//P/+//7//P/8//v/
+v/5//j/+v/6//r/+f/5//r/+v/5//f/9//3//f/+f/5//j/+P/4//j/+P/4//f/9//3
//f/+P/5//r/+//6//r/+f/4//r/+v/6//v/+//5//n/+//5//n/+f/6//z//f/9//3/
/f/9//3//f//////AAAAAP7//v/+//7//v/+//////8AAP//AAACAAEAAAD///7/AQAB
AAEAAAD/////AAAAAP7//v/+//7/AAAAAAAAAAD8//z//P/9//////////7//P/8//r/
+v/6//r/+v/6//z//P/8//z/+f/5//n/+f/6//r/+v/6//j/+P/3//f/9v/2//b/9f/2
//f/+P/4//b/9f/1//X/9f/2//f/9//1//T/9P/z//P/8//z//P/9f/2//T/9f/1//T/
8//y//X/9f/1//X/9f/0//T/9P/0//T/9P/z//X/9v/2//b/9P/0//T/9P/2//b/9v/2
//X/8//1//X/8//z//T/9P/0//T/9P/0//T/8//y//P/9P/1//b/9P/0//T/9P/y//L/
8v/y//P/9P/1//b/9f/0//P/8v/0//T/9P/0//T/9P/0//T/8v/y//L/8v/z//T/9f/2
//X/9P/z//L/9P/0//T/9P/0//T/9P/0//L/8v/y//L/8//0//X/9v/1//T/8//y//T/
9P/0//T/9v/2//b/9v/2//b/9v/2//f/+P/5//r/+v/6//r/+v/9//7///8AAAEAAgAD
AAQABAAEAAQAAwACAPz/9//y/+3/6f/k/+D/3v/e/9z/3v/g/+L/4v/k/+T/5f/m/+P/
5P/o/+r/7f/u/+//8v/0//T/9P/0//T/9f/1//X/9f/1//b/9v/2//b/9//3//f/9//3
//f/9//3//f/+P/4//j/+P/4//j/9//3//j/+f/6//r/+f/5//j/+P/4//j/+v/6//r/
+v/6//r/+v/6//j/+P/6//v//P8BAAUACQAPABsAKQA5AEQARgBCAEAAPQA1ACAAAgDi
/8X/sf+c/4z/jP+V/4v/ev9u/1X/N/8w/z3/W/95/5T/qP/B/9b/6P/y//v/AwAIAA8A
EwAUABUAFwAYABgAGQAbABsAHQAdABsAGwAbABsAHAAcABwAHQAeAB8AIAAiACEAIAAg
AB8AIAAiACMAJAAiACIAIgAjACMAIwAjACMAJQAmACcAKAAmACYAJwAnACkAKgAqACoA
KQApACkAKgAqACoAKwArAC0ALgAuAC4ALQAtAC0ALgAxADEAMQAyADAAMQAxADEAMQAx
ADEAMwA1ADUANQA1ADMAMgAyADIAMwA0ADQAMwAxADAAMAAtAC0ALAAqACkAKgAqACkA
JgAiACEAIQAgACEAIAAfAB0AGQAYABcAFQAVABQAEwATABQAEwASABEADgANAAwADAAP
AA8ADwAPAAsACwAKAAoACgAJAAkACgAMAAwACgAKAAgACAAIAAgACgAKAAoACQAHAAgA
CAAHAAcABwAHAAcACQAJAAgACAAGAAYABgAGAAkACQAJAAkABwAHAAcABwAHAAgACAAI
AAgACAAIAAkACQAHAAcACQALAAsACwAMAAsACwAKAAkACwALAAsACwANAA0ADgAOAA0A
DAALAAoADAAMAA0ADQANAAsACwAMAAoACgAKAAoADAANAA4ADgAMAAsACwAKAAsADAAN
AA4ADQAMAAsACgAIAAgACAAJAAsACwALAAoACAAIAAYABgAIAAgACAAIAAYABgAGAAYA
BwAHAAcABwAIAAgACAAIAAcABgAEAAMABgAGAAYABQADAAMAAwACAAQAAwADAAMAAwAE
AAUABQADAAIAAgABAAIAAwAEAAUABgAGAAMAAwACAAIAAgACAAUABQAFAAUABAACAAEA
AAACAAIAAgABAAEAAgACAAIAAAAAAAAAAAACAAIAAgACAAEA//8BAAEAAwADAAQABAAD
AAIAAQAAAP7///8CAAIAAgACAAIAAAAAAAAAAAAAAAAAAAAAAAIAAgACAAIAAAAAAAAA
AAACAAIAAgACAAAAAAAAAAAAAgACAAIAAgAAAAAAAAAAAP7//v/+//7///8AAAEAAgAB
AAAA///+//7//v/+//7/AAAAAAAAAAD+//7//v/+/wEAAgADAAQAAgACAAIAAgAEAAQA
BAAEAAUABgAHAAgACgAKAAoACgANAA4ADwAQAA4ACwAHAP7/+v/0//D/7f/q/+j/5//o
/+T/5v/o/+r/6//u//D/8//0//H/8P/y//X/9//4//n//P/+//7//v/8//z//f/9//7/
//8AAAIAAQAAAP///////////////////////////v/+//7//v8AAAIAAwAFAAMAAwAD
AAIAAwADAAIAAgAAAAAAAAAAAP7//v/+//7///8AAAEAAgAEAAUABgAJAA0AEwAfADMA
RwBNAEoARAA4ADQALwAbAAAA6P/Q/7n/pf+S/47/mv+d/4//hP9y/1f/R/9Q/2P/d/+N
/6L/uv/X/+r/9P/8/wcACwAMAA0AEQAUABkAGwAcABwAHQAdAB0AHwAfAB0AHQAdAB0A
HgAeAB4AHwAfAB8AHwAgACIAIgAjACMAIgAiACEAIAAhACIAIwAlACQAIwAiACEAIgAi
ACIAIgAkACQAJQAlACMAJAAkACQAJwAnACcAKAAmACYAJwAnACcAKAAoACgAKwArACsA
LAArACkAJwAmACgAKwAtAC8ALQAtAC0ALwAtAC0ALQAtAC8ALgAuAC4ALAAqACcAIwAm
ACYAJwAlACMAIgAgAB8AHAAcABsAGAAXABcAGAAYABYAFAASAA8ADwAOAA0ACwANAAwA
CwALAAwACwAKAAkABgAFAAQABAAHAAcABwAHAAYABwAHAAgABQADAAIAAgACAAIAAAAA
AAEAAgADAAQAAgACAAIAAQADAAQABAADAAIAAQAAAP//AAABAAEAAgACAAIAAgACAAEA
///9//v//f///wEAAwADAAQABAAEAAQABAAEAAUAAwABAAEAAwABAAEAAQACAAUABwAI
AAkABgAFAAQAAwABAAEAAgACAAUABgAHAAgABgAGAAcABwAHAAUABQAGAAQABAAEAAQA
BQAFAAUABAAEAAUABwAIAAUABAADAAIABAAEAAQABAACAAIAAgADAAEAAQABAAAAAQAC
AAEAAgABAAAA///+/wAAAAAAAAAA///////////+//7//v/+//7//v/9//3//v/+//7/
/f/9//3//f/8//z/+//7//v/+//8//3//f////7//v/9//v/+//7//v/+v/6//f/9//6
//r/+v/6//n/+f/5//n/+f/4//j/+P/6//r/+v/5//n/+v/6//r/+f/4//f/9v/3//j/
+f/6//v/+f/7//v/+v/5//n/+P/6//r/+v/6//z////8//r/+v/6//r/+P/4//j/+P/2
//b/9v/2//f/+P/5//r/+v/6//r/+v/4//j/+P/4//r/+v/6//r/+f/4//f/9v/3//j/
+f/6//r/+v/6//r/+v/6//r/+v/7//z//f/+//7//v/+//7/AQACAAMABAAFAAYABwAI
AAQAAQD5//L/7f/q/+j/5f/g/97/3v/c/+D/4v/k/+T/5v/n/+n/6//n/+f/6v/r/+//
8P/x//T/9f/0//P/8v/0//X/9f/1//X/9f/2//b/9P/0//X/9f/3//f/9//3//f/9//3
//j/+P/4//j/+P/2//X/9f/2//X/9v/2//X/9v/2//f/+P/3//b/9f/0//f/+P/5//r/
+P/4//j/+v/z//T/+f/9/wMACQAVACUANQBAAEIAPgA0AC0AKwAeAP7/4P/L/7P/oP+Q
/4b/jf+V/47/hP93/2H/TP9L/1v/cf+E/5b/qf/A/9b/5P/p//H/+v8BAAUACgAPABAA
EAAPAA8ADwAPABEAEQASABMAFAAVABUAFAATABMAFQAVABUAFgAWABYAFwAXABUAFgAW
ABYAGAAYABgAGQAXABcAFwAXABoAGgAaABoAGAAYABkAGQAXABgAGAAYABoAGwAcAB4A
HQAcABwAGwAdAB4AHgAeAB8AHwAfACAAHwAfAB8AIAAiACMAIwAjACEAIQAhACMAJQAl
ACUAJQAlACQAJAAkACQAJAAjACEAIwAiACIAHwAdABwAGgAZABgAGAAXABQAEgARABEA
EAANAAwACwAJAAkACAAHAAUAAwACAAEAAQACAAEAAAD//wAA///+//7//v/9//z/+//6
//v/+//8//v/+f/4//j/+v/6//j/+P/4//j/+P/4//b/9v/2//X/9v/4//n/+f/4//f/
9v/1//f/9//2//b/9v/2//b/9v/1//X/9f/1//b/9//4//n/+P/4//f/9v/3//j/+f/7
//v/+f/5//v/+f/5//n/+v/8//3//f/9//v/+//7//v//f/9//7//v/+//7//v/+//z/
/P/9//3//v/9//7/AAD///7//f/8//////////7/+//7//z//P/6//r/+v/6//z//P/8
//z/+P/4//j/+f/7//v/+//6//r/+v/4//j/9v/2//b/9v/3//j/+f/6//j/9//2//X/
9f/2//f/+P/4//j/9//3//f/9v/1//P/9P/1//b/9v/0//P/8//z//X/9v/3//f/9//2
//b/9f/z//P/8//z//b/9v/z//P/8v/y//L/8v/1//X/9f/1//X/9P/0//T/9P/0//T/
8//1//b/9v/2//X/9P/z//L/8//0//X/9v/1//P/9f/1//P/8//0//T/9v/2//b/9v/2
//P/8v/0//T/9P/0//b/9v/2//b/9P/0//T/9P/2//b/9v/2//T/9P/0//T/9v/2//b/
9v/2//b/9v/2//T/9P/0//T/9f/2//f/+P/2//b/9v/2//b/9v/2//b/9v/2//b/9v/0
//T/9P/0//X/9v/3//j/+P/4//j/+P/6//r/+v/6//z//v8AAAIAAgACAAIAAgACAAIA
AQD///b/8P/q/+b/5f/h/97/3P/e/9z/3v/g/+D/4P/i/+P/5//p/+f/5//o/+n/6//s
/+3/8P/y//L/9P/0//T/9f/z//P/8//z//b/9v/2//b/9f/1//X/9f/1//X/9f/1//f/
+P/4//j/9//2//X/8//1//b/9//4//b/9f/1//T/9v/2//b/9v/2//b/9v/2//b/9v/2
//b/9v/6//3//v///wUACQATACMANQBBAEYARAA8ADoANQAhAAIA5P/K/7H/nf+M/4b/
jv+J/3f/bP9a/zv/K/84/1P/b/+H/6D/tP/J/97/7P/2////BQAIAAsADQAMAA8AEQAS
ABIAEwAVABUAFwAXABcAFwAXABcAGgAaABoAGwAaABkAGAAYABoAGgAbABsAGwAcABwA
HAAaABoAGgAbABwAHQAeAB8AHwAeAB0AHAAdAB4AIAAhACEAIgAiACIAIgAhACAAIAAh
ACIAJAAlACUAJgAmACYAJwAnACcAKAApACkAKQAqACgAKQApACkAKgArACwALwAtAC0A
LQAtAC0ALAAsACwALAAsACsAKQApACgAKAAlACcAJgAkACMAIQAgAB4AGgAZABkAGgAa
ABcAFgAVABMAEQAQAA8ADQAPAA4ADQANAAsACQAHAAUABgAFAAQABAAFAAUABQAFAAEA
AQAAAAAAAgABAAEAAgAAAAAA/v/+//7//v/+//7/AAAAAAAA///+//7//f/7//z//f/+
/////f/9//z//P/+//7//v/+/////////////f/9//3//f///wAAAAAAAP7//v/+////
AQD/////AQABAAEAAQACAAAAAQABAAEAAgADAAQABQAEAAMAAwACAAQABAAEAAQABAAE
AAUABQADAAEAAQACAAMABAAFAAYABgAFAAQAAgADAAMABAAEAAQABAAEAAQAAgACAAIA
AgABAAIAAwAFAAQAAwACAAAAAgACAAAAAAAAAAAAAAAAAP7//v/+//7//v///wAAAQD/
//7//f/8//7//v/9//3//v/+//7//f/7//v/+//6//v/+//8//3//P/8//z/+//9//z/
/P/7//v/+//7//v//P/8//n/+f/8//z//P/8//z/+//6//n/+v/6//v//P/6//r/+v/5
//n/+v/6//r/+//8//3//v/7//r/+f/4//j/9//6//v/+//7//z//P/6//r/+v/6//r/
/f8AAP///v/9//z//P/8//z//P/8//z//P/8//r/+v/6//r//P/8//z//P/6//r/+v/6
//r/+v/6//r//P/8//z//P/6//r/+v/6//v//P/9//7//f/8//v/+v/6//r/+v/6//v/
/P/9//7//P/8//z//P/9//7///8AAAAAAAAAAAAAAAAAAAAAAAACAAQABgAIAAgACAAI
AAgACgAKAAkABwAAAPr/9P/w/+3/6f/m/+T/5P/i/+T/5v/m/+b/6P/p/+3/7//t/+3/
7v/v//H/8v/0//j/+//8//7//v/+/////v/9//z/+//+//7//v/+//3//f/9//3//f/9
//3//f///wAAAAAAAP7//v/+//3///8AAAEAAgAAAP/////+//7//v/+//7///8AAAEA
AgABAAAA///+/wAAAAADAAQABwAJAA0AEQAfADMARQBOAE4ASgBEAEEAOQAiAAQA5v/N
/7n/pP+S/5L/m/+P/3z/bv9V/zn/Nv9J/2f/g/+a/7D/x//e/+7/+v8FAA8AEgATABcA
GgAZABsAHAAcAB0AHwAfACEAIQAfAB8AHwAfACIAIgAiACMAIwAjACMAJAAiACIAIwAj
ACUAJgAmACYAJAAkACQAJQAnACcAJwAnACYAJgAmACYAKAAoACkAKQArACwALAAsACwA
KwAqACoAKwAsAC4ALwAtAC4ALgAuAC0ALQAtAC4AMgAzADQANgA1ADUANAAzADUANQA1
ADcANQA1ADUANQA3ADYANgA2ADYANgA1ADMAMwAyADIALwAwADAALwAvACwALAArACgA
JAAjACMAIgAjACIAIQAfAB0AHAAbABkAGwAaABkAGQAXABUAEwARAA4ADQAMAAwADgAP
ABAAEQAOAA0ACwAKAAwACwALAAwADAAMAAoACgAKAAoACgAKAAwADAAMAAsACQAKAAoA
CQAJAAkACQAJAAsACwAKAAoACAAIAAgACAAJAAkACQAJAAkACQAJAAkACQAKAAoACgAK
AAoACgALAAkABwAHAAkACwALAAsADAAMAA0ADQANAA0ADQANAA0ACwALAAwADAAOAA4A
DgAOAAwADAANAA0ACwAJAAkACgANAA4ADwAQAA8ADwAPAA4ACwALAAwADAAOAA4ADgAO
AA0ADAALAAoACQAKAAsADQALAAsACwAKAAoACgAIAAgACAAIAAgACAAHAAYABQAEAAQA
BQAGAAcABQAEAAMAAgACAAIAAQABAAMABAAFAAUAAgABAAAA/v8AAP//////////AAAB
AAEAAwACAAIAAQADAAMAAwADAAEAAAD8//v//v/+//7//v///////////wEAAAAAAAAA
///+//3/+//7//z//P/8////AAABAAIA///+//3//P/9//v//f/9//3//f/+//7//v/+
//7//v8AAP//AAD+//7//v/+//3//P/7//r//P/8//z//P/8//z//P/8//z//P/8//z/
/P/8//z//P/6//r/+v/6//z//P/8//z/+v/6//r/+v/6//r/+v/6//z//P/8//z//P/8
//z//P/+//7//v/+//z//P/8//z//v8AAAIABAAGAAYABgAGAAYABgAGAAYABgAFAP//
+v/y/+7/6//n/+b/5P/k/+L/4v/k/+b/5v/o/+n/6//t/+3/7f/w//H/8v/y//L/9P/3
//j/+f/6//r/+//7//v/+v/5//n/+P/4//j/+f/5//f/9//3//f/+f/5//n/+v/8//z/
/P/8//r/+f/5//r/+//8//z/+//5//j/+P/4//n/+v/7//z//v/+//7//v/7//r/+f/6
////AAABAAMACQARAB0ALwA/AEQAQgA8ADYAMQAlAAwA7v/W/7//q/+a/47/jv+X/5X/
iv+A/2//V/9O/13/c/+H/5b/pv+5/9D/4P/q//H/+/8EAAcACQAMAA0AEwAUABQAFQAW
ABcAGgAbABgAFwAWABUAFwAYABkAGwAZABkAGQAaABoAGgAbABsAHAAeAB8AIAAdABwA
GwAbABsAGwAbABsAHgAeAB4AHgAeAB4AHwAfAB0AHgAeAB4AHwAfAB8AIAAgACAAIQAh
AB8AIAAgACAAIQAhACEAIgAkACUAJgAoACUAJQAkACMAJQAlACUAJwAmACUAJAAjACMA
IgAiACIAJQAmACYAJQAkACIAIQAdAB8AHgAcABsAGAAYABcAFAASABEAEQAQABEAEAAP
AA0ACwAKAAkABwAFAAQAAwADAAQAAwACAAEAAAD///7//v8BAAEAAQABAP7//f/7//r/
+//7//z//v/8//z/+v/6//r/+v/6//r/+v/6//r/+f/5//r/+v/5//v/+//7//v/+//7
//r/+v/4//j/+P/4//v/+//7//v/+P/3//b/9f/2//j/+f/6//j/+P/4//n/+f/3//f/
+f/6//v//P/+//3//f/8//v//f/9//3//f//////AAAAAP///v/9//z//v/+///////+
//v/+v/6//v//P/9//7//////////v/7//v//P/8//z//P/8//z/+v/6//r/+v/6//r/
+v/7//n/+f/5//j/9v/2//T/9P/1//b/9//4//b/9v/2//b/9f/1//X/9f/2//b/9v/2
//T/9P/z//P/9v/2//b/9f/z//P/8//y//T/8//z//P/8//0//X/9f/z//L/8v/x//P/
8//z//P/8v/y/+//7//y//L/8v/y//P/8//z//P/8v/w/+//7v/v//D/8f/x//D/8P/v
/+7/8P/w//D/8P/w//D/8P/w//H/7//x//H/8f/x//L/8v/w//D/8P/w//D/7//w//D/
8P/w//D/7//u/+3/7P/t/+7/7//w/+7/7v/u/+7/8P/w//D/8P/w//D/8P/w/+3/7P/r
/+r/7f/u/+//8P/v/+7/7f/s/+7/7v/u/+7/8P/w//D/8P/y//L/8v/y//P/9P/1//b/
9//4//n/+v/6//r/+v/6//n/9//w/+r/4v/e/9v/1//V/9T/1f/U/9T/1v/Y/9j/2v/b
/93/3//f/9//4v/j/+P/5P/l/+j/7P/s/+z/7P/q/+v/6//r/+v/6//s/+z/7v/u/+//
7//t/+3/7f/t/+7/7//w//L/8f/w/+//7v/u/+3/7f/u//H/8v/y//H/7//u/+7/7v/v
//D/8f/y//D/8P/w//D/8P/w//D/8v/z//b/9//7////CQAbAC8AOwBAAD4ANgAwACsA
GQD8/97/xP+v/5v/iP+A/4j/if93/2j/WP89/y3/OP9R/2v/gf+U/6r/v//U/+b/8P/3
////BAAFAAcACAAJAA0ADgAOAA8ADwAPABEAEQARABEAEQARABIAEgASABMAEQARABEA
EgAUABQAFQAVABcAGAAYABgAFwAWABUAFQAWABcAGAAZABgAGAAYABgAGAAYABkAGQAb
ABwAHAAcABsAGwAbABwAHQAeACAAIQAfACAAIAAgAB8AHwAfACAAIgAjACQAJgAkACUA
JQAlACcAJwAnACkAJwAnACcAJwApACgAKAAoACgAKAAnACUAIwAiACIAHwAhACAAHgAd
ABoAGgAZABYAFgAVABUAFAATABIAEQAPAAsACgAJAAcACQAIAAcABwAEAAMAAgABAAAA
///+//7////////////7//v/+v/6//v/+//8//7//f/8//n/+P/4//j/+P/4//r/+v/6
//n/9//4//j/9//5//n/+f/5//f/9//2//b/+P/4//j/+P/5//n/+f/5//f/9//3//f/
+f/6//r/+v/4//j/+P/5//v/+f/5//v/+//7//v//P/6//v/+//7//z//f/+/////f/9
//7//v/+//7//v/+/wAAAAABAAEA///9//3//v///wAAAQACAAAA///+//z//P/9////
AAAAAA==
         </WaveFormData>
      </LeadData>
      <LeadData>
         <LeadByteCountTotal>10000</LeadByteCountTotal>
         <LeadTimeOffset>0</LeadTimeOffset>
         <LeadSampleCountTotal>5000</LeadSampleCountTotal>
         <LeadAmplitudeUnitsPerBit>4.88</LeadAmplitudeUnitsPerBit>
         <LeadAmplitudeUnits>��V</LeadAmplitudeUnits>
         <LeadHighLimit>2147483647</LeadHighLimit>
         <LeadLowLimit>268435456</LeadLowLimit>
         <LeadID>V2</LeadID>
         <LeadOffsetFirstSample>0</LeadOffsetFirstSample>
         <FirstSampleBaseline>0</FirstSampleBaseline>
         <LeadSampleSize>2</LeadSampleSize>
         <LeadOff>FALSE</LeadOff>
         <BaselineSway>FALSE</BaselineSway>
         <ExcessiveACNoise>FALSE</ExcessiveACNoise>
         <MuscleNoise>FALSE</MuscleNoise>
         <LeadDataCRC32>1441841259</LeadDataCRC32>
         <WaveFormData>
FAAUABQAFAAUABQAFAAUABYAGAAaABwAHQAeAB8AIAAiACIAIgAiACQAJgAoACoAKwAs
AC0ALgAxADQANwA6ADwAPgBAAEIARABGAEgASgBPAFIAVQBYAF0AYABjAGYAagBuAHIA
dgB5AHwAfwCCAIUAiACLAI4AkQCUAJcAmgCYAJgAmACYAJkAmgCbAJwAmgCaAJoAmgCV
AJIAjwCMAIcAggB9AHgAcQBqAGMAXABVAFAASwBGAD8AOAAxACoAJQAgABsAFgARAA4A
CwAIAAMAAAD9//r/+P/2//T/8v/v/+7/7f/s/+r/6v/q/+r/6v/q/+r/6v/p/+j/5//m
/+T/5P/k/+T/5f/m/+f/6P/m/+b/5v/m/+j/6P/o/+j/5//m/+X/5P/n/+j/6f/q/+z/
7P/s/+z/6v/q/+r/6v/q/+r/6v/q/+r/6v/q/+r/7P/s/+z/7P/u/+7/7v/u/+z/7P/s
/+z/7v/u/+7/7v/t/+z/6//q/+v/7P/t/+7/8P/w//D/8P/u/+7/7v/u/+7/7v/u/+7/
7f/s/+v/6v/s/+z/7P/s/+z/7P/s/+z/6//q/+n/6P/q/+r/6v/q/+f/5v/l/+T/5v/m
/+b/5v/o/+j/6P/o/+f/5v/l/+T/5P/k/+T/5P/i/+L/4v/i/+L/4v/i/+L/5P/k/+T/
5P/i/+L/4v/i/+D/4P/g/+D/3//e/93/3P/f/+D/4f/i/+H/4P/f/97/3v/e/97/3v/g
/+D/4P/g/9//3v/d/9z/3v/e/97/3v/e/97/3v/e/97/3v/e/97/4P/g/+D/4P/d/9z/
2//a/9z/3P/c/9z/3v/e/97/3v/c/9z/3P/c/9z/3P/c/9z/2v/a/9r/2v/a/9r/2v/a
/9z/3P/c/9z/2v/a/9r/2v/c/9z/3P/c/9r/2v/a/9r/3P/c/9z/3P/a/9r/2v/a/9j/
2P/Y/9j/2//e/+H/5P/k/+T/5P/k/+T/5P/k/+T/5v/m/+b/6f/u/+z/6v/o/+X/4P/d
/9z/1//S/87/zP/K/8v/zf/N/8//0P/Q/9H/0f/R/9L/0//R/9H/0v/S/9D/0P/P/8//
0P/S/9P/0//T/9P/1P/U/9L/0v/T/9P/1f/V/9X/1f/U/9T/1P/U/9T/1P/U/9T/1v/W
/9b/1P/W/9b/1//X/9f/1//X/9f/1//X/9f/1//V/9b/1v/W/9b/1f/V/9X/2f/X/9T/
zf/J/8n/zv/m/w8APwBkAIwAvgD5AC8BQwE2ARsB+wDeAMAAogCIAG0ASQAfAPH/vP91
/yz/Af8C/yX/Sf9o/5D/tv/N/9v/5f/s//P/9//5//z/AwACAAEAAQABAAEAAQADAAMA
AwAEAAUABwAFAAUABgAGAAcABwAJAAkACQAKAAwADAAKAAsACwAMAA4ADgAPABAADwAP
ABAAEQATABUAFgAWABYAFwAXABkAGAAZABoAHAAeACEAIwAlACUAJwAnACcAKwAvADEA
MwAzADYAOAA8ADsAPgBAAEMARgBLAE8AUgBUAFYAWQBdAGIAZQBpAG8AcQB0AHcAegB/
AIEAhQCGAIwAjwCSAJIAkwCVAJQAkwCXAJcAlwCXAJQAkwCRAI8AjQCMAIkAhQCCAH4A
eABzAG0AZgBgAFoAVwBPAEkAQgA6ADMALAAoACIAHQAYABQAEQAKAAYAAwAAAPz/+f/3
//T/8v/v/+7/6f/m/+b/5P/m/+X/5P/j/+T/4//j/+L/3//f/97/3v/f/9//3//f/93/
3f/e/97/3v/f/9//3//f/9//3//f/93/3f/e/97/4P/h/+H/4P/i/+P/4//j/+P/4v/h
/+D/4//j/+P/4//j/+P/4//j/+X/5f/m/+b/5P/k/+X/5f/l/+X/5f/l/+b/5//o/+n/
6P/n/+b/5v/o/+j/6P/n/+f/5//n/+f/6P/m/+b/5v/o/+j/6P/m/+T/5f/l/+X/5//n
/+f/5v/m/+b/5v/l/+P/4//i/+L/5P/k/+T/5P/i/+H/4f/h/+P/4v/i/+L/4f/h/+H/
4f/f/9//3v/d/9//3//f/97/3P/c/9v/2//d/97/3v/e/9v/2//b/9r/2v/a/9r/2v/c
/9z/2//b/9n/2P/Y/9j/2v/b/9v/2//Z/9j/2P/Y/9r/2v/a/9r/2v/Z/9n/2f/X/9f/
1//X/9n/2f/Z/9n/2f/Y/9j/2f/X/9f/1//X/9n/2f/Z/9n/2f/X/9b/2P/Y/9j/2P/a
/9r/2v/a/9j/2P/Y/9j/2P/Y/9j/2P/Y/9j/2P/Y/9j/2P/Y/9j/2P/Y/9j/2P/W/9b/
1v/W/9j/2P/Y/9j/2P/Y/9j/2P/Y/9j/2P/Y/9r/2v/a/9r/2P/Y/9j/2P/b/9z/3f/e
/97/3v/e/97/4P/i/+T/5v/m/+b/5v/m/+n/7P/q/+j/6f/k/9//3P/Z/9T/z//L/8r/
yv/L/83/z//P/9D/0P/P/8//z//Q/9P/0//T/9T/0v/S/9L/0f/R/9H/0v/S/9P/0//T
/9T/0v/S/9L/0//V/9X/1f/V/9P/1P/U/9T/1P/U/9T/1P/W/9b/1v/W/9L/1P/U/9X/
1f/V/9X/1f/V/9X/1f/V/9X/1f/W/9b/1v/W/9X/1f/V/9X/1f/S/8v/w/+//8D/0v/7
/ykAUAB6ALAA8QApAUEBQAEvARsBBgH0AOQA0ACzAI8AYwAzAPL/n/9M/xn/Ev8r/1X/
fP+i/8T/2//n/+//9P/3//n//f/+/////////wAAAQD/////AQABAAIAAgACAAMAAQAB
AAIAAgAEAAUACAAJAAcACAAKAAoACgALAAsADAAOAA4ADwAQAA8ADwAQABEAFQAXABgA
GAAYABkAGQAbABoAGwAcAB4AIQAjACQAJQAmACkAKgArAC8AMwA1ADcANwA6ADwAQAA/
AEIARABHAEoATwBTAFYAWABaAF0AYQBmAGkAbQBzAHUAeAB7AH4AhQCHAIsAjACSAJUA
mACYAJgAmwCbAJsAnwCfAJ8AnwCgAJ8AnQCbAJkAmACVAJEAkACMAIYAgQB8AHQAbQBm
AGMAWwBVAE4ARgA/ADgANAAsACcAIgAeABsAFAAQAA0ACQAEAAAA/f/8//r/9//2//P/
8P/w/+7/7v/t/+z/6//q/+n/6f/o/+f/5//m/+b/5//n/+f/5//l/+X/5v/m/+b/5//n
/+f/6f/p/+n/6f/o/+f/5//m/+j/6f/p/+j/6P/p/+n/6f/q/+r/6v/q/+v/6//r/+v/
6//r/+v/6//t/+3/7v/u/+3/7P/s/+v/6//r/+v/6//t/+3/7f/t/+v/6//r/+z/7v/u
/+7/7f/t/+3/7f/t/+7/7P/s/+z/7v/u/+7/7P/r/+v/6v/p/+v/6//r/+r/6v/q/+r/
6f/p/+n/6P/o/+r/6v/q/+r/6f/n/+b/5f/n/+b/5v/m/+X/5f/l/+X/5f/l/+T/4//l
/+X/5f/k/+L/4v/h/+H/4//k/+T/5P/h/+H/4f/g/+D/4P/g/+D/4v/i/+H/4f/f/97/
3v/e/+D/4f/h/+H/3//e/97/3v/e/97/3v/e/+D/3//f/9//3//f/9//3//h/+H/4f/h
/9//3v/e/9//3//f/9//3//f/9//3//f/9//3f/e/+D/4P/g/+D/3v/e/97/3v/e/97/
3v/e/97/3v/e/97/3P/c/9z/3P/e/97/3v/e/97/3v/e/97/3P/c/9z/3P/e/97/3v/e
/9z/3P/c/9z/3P/c/9z/3P/e/97/3v/e/93/3P/b/9r/2//c/93/3v/d/9z/2//a/9z/
3P/c/9z/3P/c/9z/3P/c/9z/3P/c/93/3v/f/+D/4P/g/+D/4P/i/+T/5v/o/+r/6v/q
/+r/7P/s/+//8v/y//D/7v/o/+D/3P/a/9b/0P/N/8z/zP/P/9H/0f/R/9H/0P/Q/8//
0f/S/9P/0//T/9T/1P/U/9b/1f/V/9X/1P/U/9P/0//T/9T/1P/U/9T/1f/V/9X/1f/V
/9X/1v/W/9b/1v/W/9b/1v/W/9b/1v/W/9T/1v/W/9f/1//X/9X/1f/V/9X/1//X/9f/
1//Y/9j/2P/Y/9X/0//X/9n/1//S/8v/wf+7/77/zv/3/ycATgB4AK4A6wAhAT0BPgEr
ARkBCgH+APAA3AC/AJkAcQBBAAIArf9W/x3/Ev8x/13/gv+o/8j/3f/p/+//9P/3//n/
+//6//v/+//7//z//f/9//3///////7//v/+////AQABAAIAAgADAAMABQAFAAMABAAG
AAYACAAJAAkACgAKAAoACwAMAA0ADQAOAA8ADwARABIAEgASABMAEwAVABgAGQAaABwA
HQAfACAAIQAiACUAJgAnACkALQAvADEALwAyADQAOAA7AD4AQABDAEMARwBKAEwATwBS
AFYAWwBfAGEAZABpAGsAbgBxAHQAegB9AIIAhACGAIkAjACMAI4AkQCRAJEAlACVAJYA
lwCUAJMAkQCPAJEAkACNAIkAhgCCAHwAdwB1AG4AaABiAF0AVQBPAEgAQgA7ADQAMAAq
ACUAIAAcABUADgAKAAcAAgD+//v/+f/4//b/8//y/+//7P/s/+r/6P/n/+b/5f/k/+P/
4//i/+P/4//i/+L/4//j/+P/4//f/9//4P/g/+L/4//j/+P/4//j/+P/4//j/+P/5P/k
/+T/5f/l/+T/4v/j/+P/4//m/+b/5v/m/+X/5f/l/+X/5//n/+f/5//n/+f/6P/o/+b/
5v/n/+f/6f/p/+n/6f/p/+n/6f/p/+f/5//n/+j/6v/q/+r/6f/o/+f/5v/l/+f/5v/n
/+j/6P/o/+j/5v/m/+f/5//n/+f/5//n/+b/5v/m/+b/5f/n/+f/5v/m/+X/5P/j/+L/
5P/j/+P/4//j/+L/4v/i/9//3//f/9//4f/h/+D/3//f/9//3//e/97/3v/d/93/3f/e
/97/3v/b/9v/2//a/9v/3P/d/97/3P/c/9v/2//b/9r/2v/a/9z/3f/d/93/3P/a/9n/
2P/a/9r/2v/a/9r/2f/Z/9n/1//X/9f/1//Z/9n/2f/Z/9f/1v/W/9f/2f/Z/9n/2f/X
/9f/1//X/9X/1//Y/9r/2v/a/9r/2f/Y/9f/1v/Y/9j/2P/Y/9j/2P/Y/9j/1v/W/9b/
1v/Y/9j/2P/Y/9b/1v/W/9b/2P/Y/9j/2P/W/9b/1v/W/9T/1P/U/9T/1f/W/9f/2P/W
/9b/1v/W/9T/1P/U/9T/1f/W/9f/2P/X/9b/1f/U/9X/1v/X/9j/2P/Y/9j/2P/Z/9r/
2//c/93/3v/f/+D/4P/g/+D/4P/k/+b/6P/q/+z/7v/r/+j/5f/e/9f/0v/S/87/yv/H
/8j/yP/J/8v/zf/N/87/zv/N/83/zf/O/8//z//P/9D/0P/Q/9D/z//P/8//0P/Q/9D/
0f/S/9T/0//S/9H/0f/T/9P/0//T/9L/0v/R/9D/0v/S/9L/0v/T/9T/1f/W/9L/1P/U
/9X/1f/V/9X/1f/T/9P/0//T/9P/0//U/9T/1v/W/9X/1f/Z/9f/0f/K/8P/v//D/9r/
BgAxAFUAegCqAOYAHwE9AT8BMAEZAQUB8ADcAMYArgCNAF0AJwDl/5D/O/8K/wX/JP9J
/2v/lP+6/9T/4f/r//H/9P/1//f/+f/8/////////wAAAQABAAEAAwADAAIAAgACAAMA
AwADAAQABAAHAAcACQAJAAkACgAMAAwACgALAAsADAANAA4AEAASABIAEQARABEAEwAV
ABYAFgAYABkAGQAbABoAGwAcAB4AHwAhACIAIwAkACcAKAApAC0AMQAzADUANwA6ADwA
QABAAEIAQwBFAEgATQBRAFQAVQBYAFwAYQBlAGcAagBvAHMAdgB5AHwAgACBAIQAhACJ
AI0AkQCSAJIAlQCVAJUAlQCVAJUAlQCUAJMAkQCPAI4AjACIAIMAggB+AHgAcwBvAGgA
YgBcAFcATwBJAEIAPAA1AC4AKgAkAB8AGgAWABQADgALAAkABQAAAPz/+f/2//T/8f/w
/+//7P/s/+r/6v/p/+j/5//m/+X/5f/k/+H/4f/g/+D/4v/j/+T/5f/h/+H/4v/i/+D/
4f/h/+H/4v/j/+T/5f/l/+X/5v/m/+b/5//n/+b/5P/l/+X/5f/m/+b/5v/m/+j/6f/q
/+v/6P/n/+b/5f/l/+X/5v/m/+n/6v/s/+3/6//r/+v/6//r/+v/6//r/+v/6//r/+z/
7P/s/+z/6//t/+3/7f/t/+z/6v/q/+r/7P/s/+z/6v/o/+n/6f/p/+f/5//n/+b/5//o
/+n/6f/n/+f/5v/m/+b/5v/m/+b/5v/l/+X/5f/l/+T/5P/k/+X/5f/l/+X/4//j/+L/
4f/h/+H/4f/g/+D/4P/f/9//3//g/+D/4P/h/+H/4f/g/97/3v/e/97/3v/e/93/3f/f
/97/3v/e/9z/3f/d/93/3f/c/9z/3P/c/9z/3P/c/97/3f/d/93/2//b/9v/2//c/93/
3v/f/93/3P/c/93/3P/b/9r/2f/a/9v/3P/d/9//3//c/9r/2v/a/9r/3P/c/9z/3P/a
/9r/2v/a/9r/2v/a/9r/2v/a/9r/2v/Y/9j/2P/Y/9j/2P/Y/9j/1//W/9X/1P/V/9b/
1//Y/9f/1v/V/9T/1v/W/9b/1v/Z/9r/2//c/9z/3P/c/9z/3f/e/9//4P/h/+L/4//n
/+j/5v/k/+L/3P/W/9L/0P/K/8b/w//C/8P/xf/I/8n/x//I/8j/yf/J/8n/yv/L/83/
zf/O/87/zP/M/8v/y//N/87/zv/N/83/zf/O/87/zv/O/8//z//P/8//z//P/87/zv/O
/87/0P/Q/9D/0P/O/87/zv/M/9D/0P/R/9H/0f/R/9H/0f/P/8//z//P/9H/0v/S/9L/
0P/P/8//z//P/8//zv/L/8f/w//G/9b/+/8rAFQAeACkAN0AGQE5ATIBGQH9ANwAwACm
AIwAcwBTACsA///K/4f/PP8H//r+Ef83/1j/fv+i/8H/0//d/+T/6//x//X/9v/5//f/
9//4//n/+f/5//v/+//8//z//P/9//3//f/+//7//////wEAAQABAAIABAAEAAQABQAF
AAYACAAIAAkACgAJAAkACgALAA0ADwAQABAAEAARABEAEwASABMAFAAWABkAGwAcAB0A
HAAfACAAIQAlACkAKwAtACsALgAwADQANQA4ADoAPQBBAEUASABKAEsATgBSAFcAXQBf
AGIAZwBpAGwAbwByAHcAeQB9AH4AhACHAIoAigCMAI8AjwCPAJMAkwCTAJMAkgCRAI8A
jQCLAIoAhwCDAIEAfgB5AHUAbwBoAGIAXABZAFEASwBEAD4ANwAwACwAJAAfABoAFgAT
AAwACAAFAAAA/P/5//f/9P/y/+//7v/r/+j/6P/m/+T/4//i/+H/4f/h/+L/4v/f/9//
3v/e/9//3//f/9//3f/d/97/3v/c/93/3f/d/97/3//g/+H/3//f/+D/4P/i/+P/4//i
/+L/4//j/+P/4v/i/+L/4v/l/+X/5f/l/+P/4//j/+P/5P/l/+f/6P/m/+b/5//n/+f/
5//n/+f/6f/p/+n/6f/n/+f/5//o/+r/6v/q/+n/6f/p/+n/6f/q/+j/6P/o/+r/6v/q
/+j/5v/n/+f/5//p/+n/6f/o/+j/6P/o/+f/5f/l/+T/5P/m/+b/5v/m/+T/4//j/+P/
5f/k/+T/5P/j/+P/4//j/+H/4f/g/9//4f/h/+H/4P/g/+D/3//f/9//4P/g/+D/3//f
/9//3v/e/97/3v/e/97/3v/d/93/3f/c/9z/3P/c/93/3f/d/9//3v/e/97/3P/c/9z/
3P/e/93/3f/d/9v/2//b/9v/3f/d/93/3f/b/9r/2v/b/9n/2f/Z/9n/2//b/9v/2//b
/9n/2P/Z/9r/2//c/9r/2v/a/9r/2v/a/9r/2v/a/9r/2v/a/9r/2v/a/9r/2v/a/9r/
2v/a/9r/2v/a/9j/2P/Y/9j/2v/a/9r/2v/Y/9j/2P/Y/9r/2v/a/9r/2v/a/9r/2v/Y
/9j/2P/Y/9n/2v/b/9z/3P/c/9z/3P/d/97/3//g/+L/5P/m/+j/5v/m/+b/5v/n/+v/
7//u/+v/6P/h/9r/2P/W/9L/zv/L/8r/yv/L/83/zf/N/87/0P/R/9H/0f/Q/9H/0f/R
/9L/0v/S/9L/0f/R/9H/0v/S/9H/0f/R/9T/1P/U/9T/0//T/9P/0//V/9X/1v/W/9b/
1v/W/9b/1P/U/9T/1P/V/9T/1//Y/9j/1//W/9X/1f/V/9X/1f/V/9X/1f/W/9j/2P/Y
/9f/1//Z/9n/0//M/8P/vf+9/87/9P8lAE8AdgCmAOQAHwE9AT0BMAEdAQkB/gDyAN4A
vgCZAG8AQwALALj/Yf8m/xX/LP9V/3//ov/C/9z/6//z//n//P/9//3//f/8////AQAB
AAIAAwABAAEAAwADAAQABAAEAAUABwAHAAgACAAIAAcACAAHAAkACgAMAAwADAANAA0A
DgAMAAwADQAOABAAEQATABUAFgAXABcAFgAXABkAGgAdAB4AHwAgACIAIQAjACQAJQAn
ACsALQAvAC8AMwA1ADcANwA6ADwAQABBAEQARgBJAEsATwBSAFQAWQBcAGAAZQBnAGkA
bABxAHcAegB9AIAAgwCFAIkAigCOAJEAlACUAJgAmwCbAJsAmwCbAJsAmwCcAJsAmQCX
AJUAlACRAI0AiACEAH4AeQB3AHAAagBkAF0AVQBPAEgAQgA7ADQAMAAqACUAIAAcABcA
EAAMAAkACAAEAAEA///6//j/9f/0//P/8P/w/+7/7v/t/+z/6//p/+f/5v/k/+T/5f/l
/+b/5f/l/+X/5f/l/+X/5v/m/+T/5f/l/+X/5f/l/+X/5f/n/+f/6P/o/+b/5//n/+b/
5//p/+r/6//q/+r/6v/q/+n/6f/p/+n/6v/r/+z/7f/s/+v/6//q/+z/7P/t/+3/7f/t
/+3/7f/r/+v/6//r/+3/7f/t/+7/7f/s/+v/6f/r/+v/6//r/+v/6v/r/+z/6v/q/+r/
6P/q/+v/6//r/+n/6f/p/+j/6P/o/+j/5//p/+n/6P/o/+b/5v/m/+b/6P/n/+f/5//l
/+T/5P/k/+P/4//j/+P/5f/l/+T/4//h/+H/4f/g/+L/4v/h/+H/3//g/+D/4P/f/9//
3//e/97/3v/e/97/3v/e/93/3f/d/9z/3P/c/9r/2//b/9v/3f/c/9z/3P/a/9r/2v/a
/9z/2//b/9v/3f/d/93/3f/c/9v/2v/Z/9v/2v/a/9v/2//b/9v/2//Z/9n/2f/Z/9n/
2//c/9r/2v/a/9r/2v/a/9r/2v/a/9r/2v/a/9j/2P/Y/9j/2v/a/9r/2v/Y/9j/2P/Y
/9r/2v/a/9r/2v/a/9r/2v/Y/9j/2P/Y/9r/2v/a/9r/2P/Y/9j/2P/a/9r/2v/a/9r/
2v/a/9r/2v/a/9r/2v/c/9z/3P/c/97/3v/e/97/3//g/+H/4v/k/+b/6P/q/+n/6P/n
/+b/6f/t//H/8P/u/+z/5v/g/9z/2v/W/9L/zf/M/8z/zf/P/8//z//Q/9L/0//T/9P/
0//T/9L/0f/T/9T/1f/W/9X/1f/V/9b/1P/T/9P/0//W/9b/1v/W/9f/1//X/9f/1f/V
/9b/1v/Y/9j/2P/Y/9b/1v/W/9b/2P/W/9j/2P/X/9f/1//X/9f/1//X/9f/2f/Z/9n/
2v/Y/9j/2P/X/9n/2f/Z/9n/0v/L/8H/uf++/9j/AQAvAFYAhAC6APkAKwFDAUIBMwEh
ARQBCgH6AOYAywCjAHMAPwD8/5//Sv8b/xr/Of9j/4r/rv/O/+H/7f/1//r//f/7//3/
AAD///////8AAAEAAQABAAMAAwABAAAA/////wEAAQACAAIABQAFAAcABwAFAAYACAAI
AAgACQAJAAoACgAKAAsADAAPAA8AEAARABIAEwATABIAFAAVABUAFwAaABsAHAAeAB0A
HwAgACEAJAAnACgAKQAqAC0ALgAvAC0AMAAyADYAOAA8AD8AQwBDAEcASgBMAE0AUABU
AFkAXQBfAGIAZwBtAHAAcwB2AHkAewB/AIAAhACHAIoAigCNAJEAkgCTAJUAlQCVAJUA
kgCRAI8AjQCPAI4AiwCHAIYAggB8AHcAdABuAGkAZABdAFUATwBIAEIAOwA0ADAALAAn
ACIAHgAYABAACwAHAAYAAgD///3/+v/4//X/9P/x/+7/7v/s/+z/6//q/+n/5v/l/+X/
5P/j/+P/4v/i/+P/4//j/+P/4f/h/+L/4v/i/+P/4//j/+P/4//j/+P/5f/l/+b/5v/k
/+X/5f/k/+L/4//j/+P/5v/m/+b/5v/n/+f/5//n/+f/5//n/+f/5f/l/+b/5v/o/+j/
6f/p/+f/5//n/+f/5//n/+f/5//o/+n/6v/s/+r/6v/q/+n/6P/n/+b/5f/n/+b/5//o
/+j/6P/o/+b/6P/p/+n/6f/o/+f/5v/k/+T/5P/k/+P/5f/l/+T/5P/j/+L/4f/g/+H/
4f/i/+P/4v/g/9//3v/f/9//3//f/+H/4f/g/9//3f/d/93/3P/c/9z/2//b/9n/2v/a
/9r/2//b/9v/2v/c/9z/3P/c/9r/2P/V/9P/1v/W/9f/2P/a/9v/2//b/9v/2v/a/9r/
2f/Y/9f/1v/Y/9f/1//X/9n/2f/Z/9n/2P/X/9b/1f/X/9b/1v/X/9f/1//X/9f/1//X
/9f/1//Z/9f/2P/W/9b/1v/W/9T/1P/U/9T/1P/U/9T/1P/U/9T/1P/U/9L/0v/S/9L/
1P/U/9T/1P/S/9L/0v/S/9T/1P/U/9T/0v/S/9L/0v/U/9T/1P/U/9L/0v/S/9L/0v/S
/9L/0v/U/9T/1P/U/9b/1v/W/9b/2P/a/9z/3v/e/97/3v/e/97/3v/e/+H/5f/k/+P/
4v/a/9T/0P/O/8z/yP/F/8T/xP/F/8f/x//F/8b/xv/H/8n/yf/K/8v/yf/J/8r/yv/M
/8z/y//L/83/zv/O/83/zP/L/8v/yv/K/8r/y//L/8v/y//L/8v/zv/O/87/zv/M/8z/
zP/M/8z/zP/M/8r/zv/O/8//z//N/83/zf/N/8//z//P/8//zf/O/87/zv/M/8v/y//L
/8//z//K/8X/wf+//8j/6P8XAEMAZACMAMQAAQEvATkBJgEJAesA0gC4AJwAggBnAEMA
FwDj/6T/Vf8S//f+Bv8p/0v/bP+S/7T/y//X/9//5v/r/+v/7f/w//P/9f/1//b/9//4
//n//P/9//n/+P/3//f/+P/5//v//P/7//v//f/9////AAACAAIABAAFAAUABgADAAIA
AgACAAUABQAGAAcACwANAA4ADgAMAA0ADQAPABAAEQASABQAFQAXABgAGQAaAB0AHgAf
AB8AIwAlACcAJwAqACwAMAAyADYAOQA9AD0AQQBEAEYASwBOAFIAVwBYAFkAWwBfAGUA
aABrAG4AdAB3AHwAfgB/AIEAgwCCAIYAiQCJAIkAiwCLAIsAiwCKAIkAhwCFAIMAggB/
AHsAeAB0AG4AaQBlAF4AWABSAE8ARwBBADoANAAtACYAIgAeABkAFAAQAAoAAgD9//n/
9//0//L/8f/s/+r/5//m/+P/4P/g/97/3v/d/9z/2//a/9n/2f/Y/9n/2f/Y/9j/1//X
/9f/1//V/9X/1v/W/9j/2f/Z/9n/2P/X/9b/1f/X/9f/2P/Y/9b/1//X/9b/1v/X/9f/
1//a/9r/2v/a/9n/2f/Z/9n/2//b/9v/2//d/93/3v/e/93/3P/c/9v/3f/d/93/3f/b
/9v/2//b/93/3f/d/97/3v/e/97/3f/d/93/3f/d/93/3P/d/97/3f/c/9v/2P/Z/9v/
3P/d/9v/2//b/9r/2P/Y/9j/1//Z/9n/2P/Y/9j/2P/Y/9j/2P/X/9f/1//X/9b/1v/W
/9P/0//T/9P/1f/V/9T/0//R/9H/0f/Q/9L/0v/R/9H/0f/S/9L/0v/P/8//z//O/9D/
0P/Q/9D/zv/O/83/zf/P/87/zv/O/8z/zf/N/83/y//K/8r/yv/L/8z/zf/O/83/y//K
/8n/yv/L/8z/zf/L/8v/y//L/8v/yv/K/8v/y//L/8v/y//J/8n/yf/J/8n/x//K/8z/
zP/M/8z/y//K/8n/yP/K/8r/yv/K/8j/yP/I/8j/yv/K/8r/yv/K/8r/yv/K/8n/yP/H
/8b/x//I/8n/yv/J/8j/x//G/8f/yP/J/8r/yv/K/8r/yv/M/8z/zP/M/87/0P/S/9T/
1P/U/9T/1P/W/9b/1v/Z/97/3P/a/9j/0P/K/8b/xP/A/7z/uf+4/7r/u/+9/73/vf++
/77/v/+//7//wP/B/7//v//A/8D/wv/C/8H/wf/A/8D/v/+9/77/v//B/8L/wv/C/8P/
w//B/8H/wf/B/8T/xP/E/8T/wv/C/8L/wv/C/8L/wv/A/8T/xP/F/8X/w//D/8P/w//F
/8X/xf/F/8P/xP/E/8T/xP/D/8P/w//F/8H/vP+z/6n/qf+6/+D/EQA9AGYAlgDSAAsB
KQErAR4BCwH3AOgA2gDEAKYAgwBXACUA6f+c/0X/Dv///hT/O/9h/4T/pv/C/9P/3f/h
/+T/5//n/+f/5v/n/+j/6f/r/+3/6//r/+3/7f/s/+z/7P/t/+//7//w//D/7//v//H/
8f/x//L/9P/0//b/9//3//j/9v/2//f/+P/7//v//P/9//7///////7/AAABAAEAAwAG
AAcACAAKAAkACwAMAA0AEAATABQAFQAWABkAGgAbAB0AIAAiACYAJwAqACwALwAxADUA
OAA6AD0AQABEAEkASwBNAFAAVQBaAF4AYgBmAGsAbQBxAHIAdQB3AHkAeAB8AH8AfwB/
AH8AfwB/AH8AfwB/AH4AfQB7AHoAdwBzAG4AagBkAF8AWwBUAE4ASABBADkAMwAsACYA
HwAYABQADgAJAAQAAAD7//T/8P/t/+z/6P/l/+P/3v/c/9n/2P/V/9L/0v/Q/9D/z//O
/83/zP/L/8v/yv/L/8v/yv/K/8n/yf/J/8n/x//H/8j/yP/I/8n/yf/J/8n/yf/J/8n/
y//L/8z/zP/L/8v/yv/I/8n/y//M/83/zP/M/8z/zP/N/83/zf/N/8//z//P/8//zf/N
/87/zv/O/87/z//P/8//z//P/8//zf/N/83/zf/P/8//z//Q/8//zv/N/8v/zP/N/87/
z//O/w==
         </WaveFormData>
      </LeadData>
      <LeadData>
         <LeadByteCountTotal>10000</LeadByteCountTotal>
         <LeadTimeOffset>0</LeadTimeOffset>
         <LeadSampleCountTotal>5000</LeadSampleCountTotal>
         <LeadAmplitudeUnitsPerBit>4.88</LeadAmplitudeUnitsPerBit>
         <LeadAmplitudeUnits>��V</LeadAmplitudeUnits>
         <LeadHighLimit>2147483647</LeadHighLimit>
         <LeadLowLimit>268435456</LeadLowLimit>
         <LeadID>V3</LeadID>
         <LeadOffsetFirstSample>0</LeadOffsetFirstSample>
         <FirstSampleBaseline>0</FirstSampleBaseline>
         <LeadSampleSize>2</LeadSampleSize>
         <LeadOff>FALSE</LeadOff>
         <BaselineSway>FALSE</BaselineSway>
         <ExcessiveACNoise>FALSE</ExcessiveACNoise>
         <MuscleNoise>FALSE</MuscleNoise>
         <LeadDataCRC32>106279428</LeadDataCRC32>
         <WaveFormData>
BAAEAAQABAAEAAQABAAEAAUABgAHAAgACQAKAAsADAAOAA4ADgAOAA8AEAARABIAEwAU
ABUAFgAYABoAHAAeACEAIgAjACQAJQAmACcAKAAsAC4AMAAyADcAOgA9AEAAQwBGAEkA
TABQAFIAVABWAFkAXABfAGIAZwBqAG0AcABwAHAAcABwAHIAdAB2AHgAeAB4AHgAeAB1
AHQAcwByAG0AagBnAGQAXwBaAFUAUABNAEoARwBEAD4AOAAyACwAKAAkACAAHAAYABYA
FAASAA0ACgAHAAQAAgAAAP7//P/5//j/9//2//T/9P/0//T/9P/0//T/9P/z//L/8f/w
//D/8P/w//D/8v/y//L/8v/w//D/8P/w//D/8P/w//D/7//u/+3/7P/u//D/8v/0//b/
9v/2//b/9f/0//P/8v/y//L/8v/y//L/8v/y//L/8v/y//L/8v/0//T/9P/0//L/8v/y
//L/9P/0//T/9P/z//L/8f/w//L/8v/y//L/8//0//X/9v/1//T/8//y//L/8v/y//L/
8v/y//L/8v/y//L/8v/y//L/8v/y//L/8P/w//D/8P/w//D/8P/w/+//7v/t/+z/7f/u
/+//8P/y//L/8v/y//H/8P/v/+7/7v/u/+7/7v/t/+z/6//q/+r/6v/q/+r/7f/u/+//
8P/v/+7/7f/s/+z/7P/s/+z/6f/o/+f/5v/o/+r/7P/u/+3/7P/r/+r/6v/q/+r/6v/s
/+z/7P/s/+r/6v/q/+r/6v/q/+r/6v/s/+z/7P/s/+z/7P/s/+z/7P/s/+z/7P/p/+j/
5//m/+f/6P/p/+r/7P/s/+z/7P/q/+r/6v/q/+j/6P/o/+j/6P/o/+j/6P/o/+j/6P/o
/+r/6v/q/+r/6P/o/+j/6P/o/+j/6P/o/+b/5v/m/+b/6P/o/+j/6P/o/+j/6P/o/+b/
5v/m/+b/6P/q/+z/7v/w//D/8P/w//L/8v/y//L/9P/0//T/9//7//v/+v/4//f/8//x
//D/6f/m/+P/4f/g/9//3//e/+H/4f/i/+L/5P/l/+X/5v/k/+T/5P/k/+P/4f/f/97/
3//g/+H/4v/i/+L/4//j/+P/4v/i/+P/5f/l/+X/5f/j/+P/4//j/+H/4f/h/+H/4//j
/+L/4v/i/+P/4//k/+T/5P/j/+P/5f/l/+X/5f/j/+P/4//k/+T/5P/k/+X/5//k/9z/
0P/F/7z/uP/E/+L/CwA3AGMAnADkADEBcgGfAbgBywHZAeMB3wG6AX4BTQEgAd8AiwAi
ALH/X/9E/1X/b/+D/6L/w//V/9//5//s//D/8//1//j//P/7//r/+v/5//n/+v/7//v/
+//7//v/+//6//v//P/9//3//f/+//7//v/+//7////9//3//////wEAAQABAAEAAgAC
AAUABQAGAAcACAAIAAYABgAHAAkACQAJAAoACgAMAA4AEQASABMAEwAUABQAGAAZABoA
GwAdAB0AHwAjACUAJwAoACoALQAwADMANAA1ADgAPAA+AEQARwBIAEwATwBSAFUAWABc
AF8AZABoAGsAbgBxAHEAcgB0AHUAdwB5AHsAfAB8AHwAfAB7AHkAeQB5AHcAdABzAG8A
bQBrAGUAYABcAFYAUgBMAEcAQQA8ADYAMQAtACcAJAAgABwAGAAUAA8ADAAHAAMAAgD/
/wAA/v/6//n/9v/y//D/7v/w/+//7v/t/+3/7f/t/+z/6f/o/+j/6v/q/+n/6f/p/+n/
6P/o/+n/6v/r/+v/6f/p/+n/6f/p/+f/5//n/+f/6P/p/+r/6//s/+3/7f/s/+r/6v/q
/+r/7f/t/+3/7f/r/+v/6//q/+z/7f/u/+7/6//r/+v/6//r/+v/6//r/+3/7v/u/+7/
6//r/+z/7f/v/+//7//u/+z/7P/s/+z/6//s/+3/7v/u/+7/7v/u/+3/7f/t/+z/7P/t
/+7/7v/u/+7/8P/w/+3/7f/t/+v/7P/t/+7/7//u/+3/7P/r/+3/7P/s/+z/7f/t/+3/
7f/r/+r/6v/q/+z/7P/q/+r/6P/o/+f/5//o/+n/6v/s/+r/6v/p/+j/6P/o/+j/6f/r
/+r/6P/o/+j/6P/o/+j/6f/p/+n/6f/o/+f/5v/l/+f/5//n/+f/5f/m/+b/5f/m/+b/
5v/m/+b/5v/n/+f/5v/m/+b/5v/m/+b/5v/m/+j/6P/o/+j/5f/m/+T/5f/m/+f/6P/o
/+j/6P/o/+b/5v/m/+b/5v/m/+b/5v/m/+b/5v/m/+b/5v/m/+b/5v/m/+b/5v/k/+T/
5P/k/+b/5v/m/+b/5v/m/+b/5v/m/+b/5v/m/+j/6P/o/+j/6P/o/+j/6P/p/+r/6//s
/+z/7P/s/+z/7v/w//L/9P/0//T/9P/0//n/+//7//r/+//4//T/8v/v/+n/5f/h/9//
3//f/+D/4v/j/+P/5P/j/+L/4v/h/+P/5P/l/+b/5f/k/+L/4P/g/+D/4P/g/+L/4v/i
/+P/4f/h/+D/4P/j/+P/4//j/+H/4f/h/+H/4f/h/+H/4f/j/+P/4//i/+D/4P/h/+H/
4P/g/+D/3//h/+H/4f/h/+H/4f/h/+H/4P/g/+D/4P/f/9//3v/a/87/wf+2/67/tP/M
//H/GQBJAIQAzAAZAVwBjQGuAckB3QHtAe8B0AGWAWMBNAHxAJ0ANgDH/3X/VP9b/3P/
j/+s/8n/2//j/+n/7P/u//H/8f/0//L/8P/w//H/8f/v//D/8f/x//D/8f/y//P/8//z
//P/8//1//X/9v/2//T/9P/0//X/9f/1//f/9//5//n/+f/5//j/+P/7//v//P/9//7/
/v/+//7///8BAAEAAQACAAIABQAGAAgACAAJAAkACgAKAA4ADwAQABEAEwATABUAGQAa
ABsAGwAcACEAJAAnACgAKgAsAC8AMAA2ADkAOgA+AEEARABHAEoATgBRAFYAWgBdAGAA
YwBjAGYAaABpAGsAbQBvAHAAcABwAHAAbwBtAG0AbQBrAGgAaQBlAGMAYQBdAFgAVABO
AEwARgBBADsANAAuACkAJQAhAB4AGgAWABIADgAJAAYAAQD9//z/+f/4//b/8v/x/+//
7P/r/+r/6v/p/+j/5//n/+f/5//m/+X/5P/k/+b/5P/j/+P/4//j/+L/4v/j/+L/4//j
/+H/4//j/+P/4//j/+P/4//j/+X/5f/l/+X/5P/l/+X/5P/k/+T/5P/k/+X/5f/l/+X/
5f/l/+X/5P/m/+f/6P/o/+X/5f/l/+X/5f/l/+X/5f/l/+b/5v/m/+X/5f/m/+f/5//n
/+f/5v/k/+T/5P/k/+P/5P/l/+b/5v/m/+b/5v/l/+X/5f/k/+T/5f/m/+b/5P/k/+b/
5v/l/+X/5f/j/+X/5f/l/+X/4//j/+P/4//l/+T/5P/k/+T/4//i/+H/4f/g/+D/4P/i
/+L/4P/g/+D/4P/f/9//4f/h/+H/4v/h/+D/3v/c/97/3v/e/9//4f/g/97/3v/c/9z/
3P/c/9//3//f/9//3f/d/93/3f/f/9//3//f/93/3v/e/93/3v/e/97/3v/e/97/3//f
/97/3v/e/97/3v/e/97/3v/e/97/3v/e/93/3P/e/97/3v/e/97/3v/e/97/3v/c/9z/
3P/c/97/3v/e/97/3P/c/9z/3P/e/97/3v/e/9z/3P/c/9z/3P/c/9z/3P/e/97/3v/e
/9z/3P/c/9z/3P/c/9z/3P/e/97/3v/e/9z/3P/c/9z/3v/e/97/3v/c/9z/3P/c/9z/
3P/c/9z/3P/c/9z/3P/e/97/3v/e/+D/4P/g/+D/4P/g/+D/4P/i/+T/5v/o/+r/6v/q
/+r/7P/s/+//8f/z//L/8P/s/+f/5P/i/93/2v/X/9X/1f/V/9b/1v/X/9X/1v/W/9b/
1//X/9j/2P/Y/9j/2P/Y/9f/1v/W/9b/1v/W/9b/1v/W/9f/1//X/9b/1v/X/9f/1//X
/9f/1//X/9f/1//X/9f/1//X/9f/2f/Y/9j/2P/Z/9n/2v/a/9j/1//X/9f/2f/Z/9n/
2f/Z/9n/2v/a/9j/1v/Z/9v/2P/S/8b/t/+o/6L/qv/G/+v/EQA/AHgAvgAFAUoBfQGc
AbUBzwHhAeUBxAGIAVMBJgHnAJcAMgDF/3P/Uv9d/3X/kf+s/8f/2f/h/+X/6P/o/+3/
7//s/+z/6v/q/+v/6//r/+z/7f/t/+3/7f/t/+3/7P/t/+7/7//v/+//8P/w//D/8P/w
//H/8//z//X/9f/1//X/9f/1//T/9P/3//f/+P/5//r/+v/6//r/+//9//////8AAAAA
//8AAAIAAgAEAAUABwAIAAwADQAOAA8ADwAPABEAFQAXABkAGgAcAB4AIAAiACIAJQAo
ACwALgAyADUANgA6ADsAPgBBAEQASgBNAFIAVgBXAFoAXQBdAGAAYgBjAGUAZwBpAGoA
agBqAGoAaQBnAGgAaQBoAGYAZQBhAF8AXQBYAFQAUQBMAEoARAA/ADkANgAwACsAJwAj
ACAAHAAYABIADgAJAAYAAwD///7/+//6//j/9P/z//H/7v/t/+z/7P/r/+r/6f/n/+f/
5//m/+f/5v/m/+j/5v/l/+X/5f/l/+T/5P/l/+b/5//n/+X/5f/l/+X/5f/n/+f/5//n
/+f/5//n/+f/5v/n/+f/5v/o/+j/6P/o/+f/5//n/+f/6f/p/+n/6P/o/+n/6v/q/+n/
6f/p/+n/6f/p/+n/6f/n/+j/6P/o/+f/5//o/+n/6//r/+v/6v/p/+j/5//m/+n/6v/r
/+z/6//q/+n/6P/n/+f/5//m/+b/5//o/+j/5v/m/+j/6P/p/+n/6f/n/+f/5//n/+f/
5//n/+f/5//p/+j/6P/o/+j/5//m/+X/5//m/+b/5v/m/+b/5P/k/+b/5v/l/+X/5f/l
/+X/5v/k/+T/4//i/+T/5P/k/+X/5f/k/+L/4v/i/+L/4v/i/+P/4//j/+P/4f/h/+H/
4f/j/+P/4//j/+H/4v/i/+H/4P/g/+D/4P/i/+L/4//j/+D/4P/g/+D/4f/i/+P/5P/i
/+L/4v/i/+H/4v/k/+T/5P/k/+T/4//i/+H/4P/i/+L/4v/i/+T/5P/k/+T/4v/i/+L/
4v/k/+T/5P/k/+L/4v/i/+L/5P/k/+T/5P/i/+L/4v/i/+L/4v/i/+L/4//k/+X/5v/k
/+T/5P/k/+L/4v/i/+L/5P/k/+T/5P/k/+T/5P/k/+b/5v/m/+b/5v/m/+b/5v/o/+j/
6P/o/+n/6v/r/+z/7v/u/+7/7v/w//L/9P/2//f/+f/5//j/9P/w/+v/6P/m/+H/3v/b
/9v/2//b/9z/3v/f/9//4P/g/+D/4f/h/+H/4P/f/97/3v/e/93/3P/e/97/3v/e/9//
4P/h/+P/4v/h/9//3v/h/+H/4f/h/9//3//f/9//3//f/9//3//g/+H/4v/i/+D/4P/h
/+H/5P/k/+T/4//h/+H/4f/h/+H/4f/h/+H/5P/k/+T/5P/l/+P/3v/U/8j/vf+4/8T/
4v8EACcAUQCFAMYADgFNAYABoQG2AccB1QHPAaUBagE6AQkByAB5ABkAtP9r/0//Wv9z
/4n/qf/I/9v/5f/r//H/8v/y//P/9f/2//j/9v/2//f/9//3//j/+f/5//n/+f/5//n/
+P/5//r/+//9//3//v/+//z//P/8//3//f/9//////8AAAEAAgADAAEAAAACAAEABAAF
AAYABgAIAAgACQALAAkACQAKAAoADQAOABAAEAAQABEAEwAUABgAGQAaABsAHQAdAB8A
IwAkACUAJQAmACkALAAvADAAMwA2ADoAPABAAEMARABIAE0AUABTAFYAWQBbAF8AYgBl
AGgAawBrAGwAbgBvAHEAcQBzAHQAdAB0AHQAcwBxAG8AbwBtAGoAaQBlAGMAYQBeAFoA
VwBSAFAASgBFAD8AOgA0AC8AKwAnACQAIAAcABkAFgASABAADAAHAAUAAQAAAP7/+v/5
//j/9v/2//b/9P/z//L/8f/v/+//7//u/+v/6v/q/+z/7f/t/+7/7//t/+z/7P/t/+z/
7f/t/+v/7P/t/+7/7//t/+3/7f/t/+//7//v/+//7//v/+7/7P/u/+7/7v/u//D/8f/y
//P/8P/v/+7/7P/s/+3/7v/u//D/8f/y//P/8//z//P/8//y//L/8f/w/+3/7f/u/+//
7//v/+//7v/v//D/8f/y//H/8v/z//T/8v/y//L/8v/x//H/8f/w/+//7//v/+7/7//w
//P/9P/y//H/8P/t/+3/7f/t/+3/7//v/+//7//x//D/8P/w/+//7//v/+//7f/s/+z/
7P/u/+7/7P/s/+r/6v/p/+n/6f/p/+n/6v/s/+z/6//q/+r/6v/q/+v/7f/s/+r/6v/o
/+j/6P/o/+f/5//n/+f/5//n/+f/5//p/+n/6f/p/+n/6v/q/+n/5v/m/+b/5v/n/+j/
6v/r/+r/6v/q/+r/6f/o/+f/5v/o/+j/6P/o/+n/6P/o/+b/5v/m/+b/6P/o/+j/6P/m
/+b/5v/m/+b/5v/m/+b/5P/k/+T/5P/m/+b/5v/m/+j/6P/o/+j/5v/m/+b/5v/m/+b/
5v/m/+b/5v/m/+b/5v/m/+b/5v/p/+r/6//s/+7/7v/u/+7/8P/w//D/8P/x//L/8//3
//f/9//2//T/8v/t/+r/6P/h/97/2//Z/9r/2//d/97/3f/d/97/3v/e/9//3//g/+D/
4P/g/+D/4P/f/97/3v/e/97/3v/e/97/3v/f/9//3//e/97/3//f/9//3//f/93/3f/d
/93/3//f/9//3//d/93/3P/c/93/3//g/+L/4P/g/9//3//f/9//3//f/+H/4f/h/+L/
4P/g/+D/4f/d/9z/2P/Q/8X/vP+2/7r/1P/5/yMATwCGAMgAFQFcAY0BqAG9Ac0B2QHf
AcgBkAFbATAB9QCjAEAA0f9x/0T/R/9f/3n/lP+1/83/2//j/+j/7v/x//P/9P/2//X/
9P/0//P/9f/2//f/9//3//f/9//3//b/9//4//n/+f/5//r/+v/8//z//P/9//v/+//9
//3////////////+//7/AQABAAIAAwAEAAQAAgACAAMABQAFAAUABgAGAAgACgANAA4A
DwAPABAAEAAUABUAFgAXABkAGQAbAB8AHwAhACIAJAAoACoALAAsAC8AMgA2ADgAPgBB
AEIARgBJAEwATwBSAFQAVwBcAGAAYwBmAGkAaQBsAG4AbwBxAHMAdQB2AHYAdgB2AHUA
cwB1AHUAcwBwAG8AawBpAGcAYwBeAFoAVABSAEwARwBBADwANgAxAC0AJwAkACAAHAAX
ABQAEAAOAAkABQAEAAEAAAD+//r/+f/3//T/8//y//D/7//u/+3/7P/t/+7/7v/r/+r/
6v/s/+r/6f/p/+n/6f/o/+j/6f/o/+n/6f/n/+j/6f/q/+v/6//r/+v/6//t/+3/7f/t
/+3/7f/s/+r/7P/s/+z/7P/t/+3/7f/t/+v/6//r/+r/6//t/+//8P/t/+3/7f/t/+//
7//v/+//7//w//D/8P/t/+3/7v/v/+//7//v/+7/7v/u/+7/7v/t/+7/7//w//D/8P/w
//D/7//v/+//7v/u/+//8P/w/+//7v/v/+7/7f/t/+3/6//t/+3/7f/t/+v/6//r/+v/
7f/s/+z/7P/r/+v/6//r/+v/6v/q/+r/6v/q/+j/6P/o/+j/5//n/+f/5//n/+j/6P/o
/+f/5v/m/+b/5v/n/+f/5v/k/+T/4v/i/+L/4v/l/+X/5f/l/+X/5f/l/+X/4//j/+P/
4//l/+b/5v/l/+L/4v/i/+L/5P/k/+X/5f/i/+L/4v/i/+L/4v/i/+L/5P/k/+T/5P/j
/+L/4v/i/+L/4v/i/+L/4v/i/+L/4v/i/+L/4v/i/+L/4v/i/+D/4P/g/+D/4v/i/+L/
4v/i/+L/4v/i/+D/4P/g/+D/4v/i/+L/4v/g/+D/4P/g/+L/4v/i/+L/4v/i/+L/4v/i
/+L/4v/i/+T/5P/k/+T/5P/k/+T/5P/l/+b/5//o/+v/7P/t/+7/7v/u/+7/7v/v//P/
9v/3//T/8v/u/+n/5v/k/9//3P/Z/9f/1//X/9j/2P/Z/9n/3P/c/9z/3f/b/9z/3P/c
/9z/3P/c/9v/2v/a/9r/2v/a/9r/2v/a/9v/2//b/9r/2P/Z/9n/2f/b/9v/2//b/93/
3f/d/93/2//b/9v/2//c/9z/3P/d/9v/3P/c/9z/3f/d/93/3f/b/9v/2//b/9v/3P/c
/9z/3v/h/9//1v/K/7r/rf+m/6z/xv/q/xMAPwB1ALwABgFJAX4BpQHAAdUB6QHxAdcB
mgFkATcB+gCtAEkA2P+B/1n/Wv9x/4//q//E/9n/4//r/+//8P/w//H/7//w//D/8P/w
//H/8f/x//L/8//z//P/8//z//P/8v/z//T/9f/z//P/9P/0//X/9v/3//n/9//3//n/
+f/3//f/9//3//n/+v/+/////////////v///wAAAgAFAAUABQAGAAYABQAGAAgACAAM
AA0ADwAQABAAEQASABMAFwAXABkAHQAdAB8AIAAiACYAKAAqACoALwAyADYAOAA6AD0A
PgBCAEcASgBNAFAAUgBVAFoAXgBfAGIAZQBlAGoAbABtAG8AcABxAHEAcAByAHIAcQBv
AHEAcQBvAGwAaQBlAGMAYQBcAFgAVQBQAEwARgBBADsAOAAyAC0AKQAjACAAHAAYABQA
EAALAAgABwADAAIA///8//r/9v/1//X/8v/x//D/8P/v/+7/7f/r/+v/6//q/+v/6v/q
/+z/6v/p/+n/6f/r/+r/6v/r/+r/6//r/+n/6//r/+v/6//r/+v/6//r/+n/6f/p/+n/
7P/t/+3/7P/s/+z/7P/s/+3/7f/t/+3/7f/t/+3/7P/q/+v/7P/s/+3/7f/t/+3/6//r
/+v/6//r/+z/7P/s/+3/7f/u/+//7f/t/+3/7P/s/+z/7P/s/+v/7P/t/+7/7f/s/+v/
6v/t/+3/7f/s/+v/6//r/+r/6v/q/+z/7P/r/+v/6//p/+n/6f/p/+n/6//r/+v/6//p
/+j/6P/o/+n/6f/p/+n/6//q/+r/6v/o/+j/5v/m/+j/6P/n/+f/5f/l/+X/5v/o/+j/
5//m/+b/5v/m/+f/5//m/+T/5P/k/+T/5P/k/+X/5f/l/+X/5//n/+f/5//l/+X/5f/l
/+P/5P/k/+P/4//k/+X/5v/l/+T/5P/j/+P/5P/l/+b/5v/m/+b/5v/k/+T/5P/k/+P/
5v/m/+T/5P/k/+T/5P/k/+T/5P/k/+T/5P/k/+L/4v/i/+L/5P/k/+T/5P/i/+L/4v/i
/+T/5P/k/+T/5P/k/+T/5P/i/+L/4v/i/+T/5P/k/+T/4v/i/+L/4v/k/+T/5P/k/+T/
5P/k/+T/4v/i/+L/4v/j/+T/5f/m/+b/5v/m/+b/5//o/+n/6v/t/+7/7//w/+7/7v/u
/+7/8f/1//j/+f/4//b/8v/t/+z/6v/l/+L/3f/b/9v/2//c/9z/3f/d/97/3v/e/9//
3//g/+D/4P/i/+L/4v/h/+D/4P/g/+D/3v/e/97/3v/h/+H/4f/g/97/3//f/9//4f/h
/+H/4f/h/+H/4f/h/9//3//f/9//4P/g/+D/4f/h/+L/4v/i/9//3//f/9//4P/h/+L/
4//i/+L/4f/g/+L/4//l/+D/2v/O/8H/tP+w/7z/2P/7/yUAUwCOANQAGwFaAYsBqgHF
Ad0B7QHpAb4BggFPARoB2QCHACAAt/9x/1r/Z/+B/5v/uP/R/+H/6f/v//L/9P/z//P/
9P/0//L/8v/z//P/8//0//X/9f/z//P/8//z//T/9f/2//f/+f/5//r/+v/4//j/+P/5
//n/+f/7//v/+//7//v/+//+//7/AQABAP////////7///8AAAIABQAHAAcACAAIAAcA
CAAKAAoADAANAA8AEAASABMAFAAVABUAFQAXABsAHwAhACIAJAAlACYAJwAmACkALAAw
ADIANgA5ADoAPgBDAEYASQBMAE4AUQBWAFoAWQBcAF8AXwBjAGYAaABrAGsAbQBuAG4A
bgBuAG0AawBsAG0AbABqAGkAZQBjAGEAYABcAFkAVABQAEoARQA/ADwANgAxAC0AKQAm
ACIAHgAYABQADwAMAAkABQAEAAEAAAD+//r/+f/4//b/9v/2//T/8//y//H/7f/t/+3/
7P/r/+r/6v/s/+7/7f/t/+3/7f/s/+z/7f/s/+3/7f/r/+3/7f/t/+3/7f/t/+3/7f/r
/+v/6//r/+r/6//r/+r/6//s/+3/7v/v/+//7//v/+//7//v/+7/7f/t/+3/7P/s/+3/
7v/v/+3/7f/t/+3/7f/u/+7/7v/u/+//8f/z//H/8f/x//D/7//u/+3/7P/t/+7/7//w
//D/8P/w//D/8f/x//H/8P/t/+3/7f/s/+7/7v/w//D/7//v/+//7f/r/+v/6//r/+3/
7f/t/+3/6//q/+r/6v/t/+3/7f/t/+//7v/u/+7/7f/s/+n/6P/o/+j/5//n/+n/6f/p
/+r/7P/s/+v/6v/r/+z/7f/v/+v/6P/k/+L/4//k/+X/5v/o/+n/6v/r/+v/6//r/+v/
6v/p/+j/5//n/+j/6P/n/+j/6P/o/+j/5v/m/+f/5//o/+j/6P/o/+j/6P/o/+j/6P/o
/+j/6P/n/+j/6P/m/+b/5v/m/+T/5P/k/+T/5P/k/+T/5P/m/+b/5v/m/+X/5P/j/+L/
5P/k/+T/5P/i/+L/4v/i/+T/5P/k/+T/4v/i/+L/4v/k/+T/5P/k/+L/4v/i/+L/4v/i
/+L/4v/k/+T/5P/k/+b/5v/m/+b/6f/q/+v/7P/u/+7/7v/u//D/8P/w//P/9v/3//f/
9v/x/+v/5//k/+H/3v/b/9n/2f/Z/9r/2v/b/9v/3P/c/97/3//f/+D/3//e/93/3P/e
/93/3P/c/97/3v/e/97/3P/c/93/3f/d/9z/3P/d/93/3f/d/93/3//f/9//3//d/93/
3f/d/9v/2//a/9r/3P/d/93/3v/e/97/3f/d/9//3//f/9//3//f/9//4P/e/97/3v/f
/9//3v/U/8r/v/+4/7b/yP/s/xMAOwBrAKoA9AA5AXIBlwGsAb0BzQHVAccBlgFaAS8B
/AC1AF0A8v+J/0v/RP9Z/2//h/+m/8P/1f/d/+P/6P/s/+v/7f/u/+7/8P/w//H/8f/z
//T/9f/1//L/8f/w/+//8f/z//X/9//1//X/9v/2//j/+P/4//n/+//7//3//f/6//n/
+P/3//r/+v/9//3/AAABAAIAAgAAAAAAAQADAAMAAwAEAAQABQAGAAgACAAMAA0ADwAQ
ABAAEQASABMAFQAVABcAGwAeACEAIwAmACYAKAAqACoALwAyADYAOAA7AD0APQBAAEQA
SABMAFAAVgBZAF4AYgBhAGQAZwBnAGwAbgBvAHEAcQBzAHQAdAB0AHQAcwBxAHEAcQBv
AGwAaQBlAGMAYQBcAFgAVQBQAEwARgBBADsAOAAyAC0AKQAlACIAHgAaABMADgAIAAQA
AgD//////f/7//j/8//x/+//7P/r/+r/7P/r/+r/6f/n/+f/5//m/+X/5P/k/+b/5P/j
/+P/4//j/+L/4v/j/+b/5//n/+X/4//j/+P/4//l/+X/5f/l/+P/4//j/+P/5P/l/+X/
5P/m/+b/5v/m/+X/5f/l/+X/5//n/+f/5v/m/+f/6P/o/+X/5f/l/+X/5//n/+f/5//l
/+b/5v/m/+f/5//o/+n/6f/p/+n/6P/o/+j/6P/o/+f/6P/p/+r/6P/o/+j/6P/p/+n/
6f/o/+n/6f/p/+j/5v/m/+j/6P/p/+n/6f/n/+f/5//n/+f/5//n/+f/5//n/+b/5v/m
/+b/5f/k/+P/5f/k/+T/5P/k/+T/4v/i/+T/5P/j/+P/4f/h/+H/4v/i/+L/4f/g/+L/
4v/i/+P/4f/g/97/3v/g/+D/4P/g/+H/4f/h/+H/3//f/9//3//h/+H/4f/h/+D/4P/f
/93/3//g/+H/4v/h/+D/4P/f/97/3v/e/97/4P/g/+D/4P/e/97/3v/e/93/3P/e/+D/
4P/g/+D/3//e/93/3P/e/97/3v/e/9z/3P/c/9z/3v/e/97/3v/e/97/3v/e/93/3P/b
/9r/2//c/93/3v/c/9z/3P/c/97/3v/e/97/3v/e/97/3v/g/+D/4P/g/+P/5P/l/+b/
5v/m/+b/5v/n/+j/6f/t//H/8f/w/+7/6f/j/9//3P/Z/9b/0//R/9P/0//U/9T/1f/V
/9b/1v/W/9f/1//Y/9b/1v/W/9b/2P/X/9b/1v/V/9T/0//S/9T/1P/V/9X/1f/U/9T/
1f/T/9P/0//T/9X/1f/V/9X/0//T/9P/0//T/9P/0v/S/9L/0//T/9T/0v/S/9H/0f/T
/9P/0//T/9H/0f/R/9L/0v/S/9L/0//T/87/wv+0/6f/nv+k/7z/4v8NADkAbwCyAPwA
PwF0AZkBtAHJAd0B4wHFAYoBVAEjAeQAlQAzAMT/bf9F/0j/X/95/5P/rv/F/9X/2//f
/+D/4P/h/9//3v/e/+D/4P/h/+H/3//g/+H/4f/h/+H/4f/h/+D/4f/i/+P/4f/h/+L/
4v/k/+T/5P/l/+X/5f/n/+f/5//n/+f/5//o/+j/6//r/+v/6//r/+r/7P/s/+3/7//x
//H/8v/y//H/8v/0//T/+P/5//v//P/9//3//f/9/wEAAQADAAcACQALAAwADgAQABIA
FAAUABcAGgAeACAAIgAlACYAKgAvADIANQA4ADwAPwBEAEgARwBKAE0ATQBSAFQAVQBX
AFYAVwBXAFYAVwBYAFgAVwBXAFcAVQBSAE8ASwBJAEcAQgA+ADsANgAyACwAJwAhABwA
FgARAA0ACQAGAAIA/v/4//T/7//s/+r/5//n/+X/4//g/9v/2f/Z/9b/1f/U/9T/0//S
/9H/z//P/8//zv/N/8z/zP/O/8z/y//L/8v/y//K/8r/y//K/8v/y//J/8v/y//L/8v/
zf/N/83/zf/L/8v/y//L/8z/zf/N/8z/zP/M/8z/zP/L/8v/y//L/83/zf/N/8z/yv/L
/8z/zP/L/8v/y//L/8v/y//L/8v/yf/K/8r/yv/L/8v/zP/N/8z/y//K/8j/yf/K/8v/
zP/L/w==
         </WaveFormData>
      </LeadData>
      <LeadData>
         <LeadByteCountTotal>10000</LeadByteCountTotal>
         <LeadTimeOffset>0</LeadTimeOffset>
         <LeadSampleCountTotal>5000</LeadSampleCountTotal>
         <LeadAmplitudeUnitsPerBit>4.88</LeadAmplitudeUnitsPerBit>
         <LeadAmplitudeUnits>��V</LeadAmplitudeUnits>
         <LeadHighLimit>2147483647</LeadHighLimit>
         <LeadLowLimit>268435456</LeadLowLimit>
         <LeadID>V4</LeadID>
         <LeadOffsetFirstSample>0</LeadOffsetFirstSample>
         <FirstSampleBaseline>0</FirstSampleBaseline>
         <LeadSampleSize>2</LeadSampleSize>
         <LeadOff>FALSE</LeadOff>
         <BaselineSway>FALSE</BaselineSway>
         <ExcessiveACNoise>FALSE</ExcessiveACNoise>
         <MuscleNoise>FALSE</MuscleNoise>
         <LeadDataCRC32>1171054291</LeadDataCRC32>
         <WaveFormData>
CAAIAAgACAAIAAgACAAIAAoACgAKAAoADAAMAAwADAAOAA4ADgAOABAAEAAQABAAEgAS
ABIAEgAVABYAFwAYABkAGgAbABwAHwAgACEAIgAlACYAJwAoACsALAAtAC4AMQA0ADcA
OgA+AEAAQgBEAEgASgBMAE4AUQBUAFcAWgBdAF4AXwBgAGMAZABlAGYAaABoAGgAaABm
AGYAZgBmAGQAYgBgAF4AWQBWAFMAUABOAEwASgBIAEIAPgA6ADYAMgAuACoAJgAiACAA
HgAcABkAFgATABAADwAOAA0ADAAKAAgABgAEAAQABAAEAAQABAAEAAQABAADAAIAAQAA
AAAAAAAAAAAA/v/+//7//v/8//z//P/8//7//v/+//7//P/8//z//P/8//z//P/8//z/
/P/8//z//f/+////AAD+//7//v/+//3//P/7//r/+v/6//r/+v/4//j/+P/4//r/+v/6
//r//P/8//z//P/5//j/9//2//b/9v/2//b/9//4//n/+v/4//j/+P/4//r/+v/6//r/
+P/4//j/+P/6//r/+v/6//j/+P/4//j/9v/2//b/9v/2//b/9v/2//T/9P/0//T/9v/2
//b/9v/3//j/+f/6//n/+P/3//b/9//4//n/+v/3//T/8f/u//D/8P/w//D/8f/y//P/
9P/y//L/8v/y//T/9P/0//T/8f/w/+//7v/w//D/8P/w//H/8v/z//T/8f/w/+//7v/w
//D/8P/w/+//7v/t/+z/7v/u/+7/7v/u/+7/7v/u/+7/7v/u/+7/7v/u/+7/7v/s/+r/
6P/m/+f/6P/p/+r/7f/u/+//8P/t/+z/6//q/+r/6v/q/+r/5//m/+X/5P/m/+b/5v/m
/+f/6P/p/+r/6f/o/+f/5v/m/+b/5v/m/+P/4v/h/+D/4//k/+X/5v/k/+T/5P/k/+L/
4v/i/+L/5P/k/+T/5P/n/+j/6f/q/+r/6v/q/+r/7P/s/+z/7//z//P/8v/w/+//7P/q
/+n/5P/i/9//2//a/9r/2v/Z/9f/1//X/9f/2//c/97/4P/e/93/3f/d/9r/2f/X/9b/
1v/V/9X/1v/U/9T/1P/U/9X/1v/Y/9n/2f/Z/9r/2v/Z/9n/2f/Z/9f/1//X/9f/1f/T
/9P/0//U/9X/1f/W/9j/2P/Y/9j/2P/Y/9f/1//W/9b/1f/V/9f/1v/W/9b/1//R/8n/
wP+5/7D/qP+t/8D/4P8GAC0AWgCYAN8AJwFmAZQBuAHWAe8B7gGvAVEBEwHwALsAegAq
AND/i/9x/3P/eP+D/5v/tf/D/8r/z//Q/9H/1f/X/9n/2//Z/9n/2f/Z/9j/2P/a/9r/
2v/Z/9n/2v/Y/9j/2P/Z/9n/2f/Z/9n/2f/a/9r/2//b/9v/2//b/9z/3P/c/9z/2v/b
/9v/3P/f/9//3//g/+D/4P/g/+H/3//f/+D/4v/k/+T/5P/l/+X/5v/n/+j/6v/r/+v/
7P/s/+7/7//x//L/8v/z//X/9//6//z////+/wEAAwAFAAkADAAPABIAEwAWABgAHAAf
ACIAJQAmACsALwAwADMANQA4ADkAOgA/AEEAQgBDAEAAPwA/AD8AQQBBAEEAQQA/AD0A
PAA6ADYANAAxADAALAAoACQAIAAaABcAEwAPAAwACAAFAAEA/f/6//j/9P/w/+3/6v/o
/+b/5P/h/+H/3f/c/9v/2f/b/9r/2f/Y/9n/2f/Z/9j/1v/W/9b/1f/V/9X/1f/U/9T/
1P/U/9T/0v/S/9P/0//V/9X/1f/V/9X/1f/V/9X/1//X/9f/1//V/9X/1f/V/9f/1//W
/9b/1v/W/9b/1v/U/9T/1P/U/9b/1v/W/9b/1v/W/9b/1v/U/9T/1P/V/9f/1//X/9f/
1f/V/9X/1f/W/9f/2P/Y/9b/1//X/9f/2f/Z/9n/2f/Z/9r/2v/a/9r/2v/a/9r/3P/c
/9z/3P/c/9z/3P/c/9r/2v/a/9r/3P/c/9z/3P/c/9z/3P/c/93/3f/d/93/3P/c/9v/
2//a/9r/2f/Z/9v/2//b/9v/2f/Z/9j/2P/a/9r/2v/a/9r/2v/a/9r/2v/a/9r/2v/a
/9r/2f/Z/9n/2f/Z/9n/2//b/9v/2//Y/9j/2P/Y/9r/2//b/9z/2v/Y/9j/2P/Y/9j/
2P/Y/9r/2v/a/9r/2//b/9v/2//b/9v/2//b/93/3f/b/9v/2//a/9r/3P/c/9z/3P/e
/97/3v/e/9z/3P/c/9z/3v/e/97/3v/e/97/3v/e/+D/4P/g/+D/3v/e/97/3v/e/97/
3v/e/+D/4P/g/+D/3v/e/97/3v/g/+D/4P/g/+L/4v/i/+L/4v/i/+L/4v/j/+T/5f/m
/+b/5v/m/+b/6f/q/+v/7P/u/+7/7v/u//P/9f/1//T/8//y/+//7f/p/+b/5P/h/9v/
2//c/93/3//f/9//3//d/97/3v/f/+H/4v/i/+P/4v/f/97/3P/e/97/3f/d/+D/4P/g
/+D/3v/e/97/3//h/+H/4f/i/+D/3//f/9//4f/h/+H/4f/j/+P/4f/h/9//4P/h/+H/
4v/i/+L/4v/k/+T/5P/j/+P/4//k/+T/4//j/+L/4v/i/+H/4f/d/9L/yf/A/7b/t//I
/+L/AgApAFoAmADdAB8BWgGKAbAB0AHnAegBswFbAR0B+ADBAIIAPADq/6v/kf+N/5b/
o/+3/83/2f/g/+X/6P/r/+v/7f/t/+v/6//r/+v/6//q/+r/7P/s/+z/6//r/+z/6v/q
/+r/6//s/+3/7v/v/+3/7v/u/+//7//v/+//7//y//L/8v/y//D/8f/x//L/9f/1//X/
9v/0//T/9P/1//f/9//4//r/+v/6//r/+//7//z//f/+/wAAAQABAAIAAgAEAAUABwAI
AAgACQALAA0AEAASABUAFQAXABgAGQAeACAAIgAkACcAKgAsADAAMwA2ADkAOgA/AEMA
RABHAEkATABNAE4AUwBVAFYAVwBXAFcAWABZAFkAWQBZAFkAWQBXAFYAVABQAE4ASwBK
AEgARABAADwANgAzAC8AKwAoACQAIQAdABsAGAAWABIADgALAAgABgAGAAQAAQABAP//
/v/9//v/+//6//n/+P/3//f/9//2//b/9v/2//X/9f/1//X/9P/y//L/8v/y//T/9P/1
//X/9f/1//X/9f/z//P/8//z//X/9f/1//X/8//z//P/8//1//X/9P/0//T/9P/0//T/
9v/2//b/9v/4//j/+P/4//f/9v/1//T/9v/2//b/9//3//f/9//3//X/9f/1//X/9//3
//f/9v/2//f/9//3//f/9//3//f/9//4//j/+P/2//b/9v/2//j/+P/4//j/+P/4//j/
+P/4//j/+P/4//r/+v/6//r/+P/4//j/+P/5//n/+f/5//j/+P/3//f/+P/4//f/9//5
//n/+f/5//n/+f/4//j/+P/4//j/+P/2//b/9v/2//b/9v/2//b/+P/4//f/9//1//X/
9f/1//f/9//3//f/9v/2//b/9v/2//f/9//4//j/9v/2//b/9v/2//b/9v/4//j/+P/4
//j/9//2//X/9//3//f/9//5//n/9//3//f/9v/2//j/+P/4//j/9v/2//b/9v/2//b/
9v/2//b/9v/2//b/9v/2//b/9v/2//b/9v/2//b/9v/2//b/9v/2//b/9v/4//j/+P/4
//b/9v/2//b/9v/2//b/9v/4//j/+P/4//b/9v/2//b/+P/4//j/+P/3//b/9f/0//b/
9v/2//b/9v/2//b/9v/4//j/+P/4//j/+P/4//j/+v/6//r/+v/7//z//f/+////AAAB
AAIABAAEAAcACQAKAAoACQAIAAIA///9//r/+P/1//H/8f/0//X/9f/1//P/8//z//T/
9P/1//b/9v/1//X/9f/z//X/9P/0//T/8f/x//L/8v/0//T/9P/0//L/8//z//P/8//0
//T/8//z//P/8//z//P/8//z//P/8//z//P/9P/z//P/9P/0//L/8v/y//L/8//z//T/
9f/0//T/9f/1//T/9P/2//f/9f/v/+T/1//K/8T/x//Y//b/FAA5AGoAogDhACUBYAGM
AbIB0gHrAewBtwFfAR8B+ADFAIoASAD6/73/pf+l/6z/uf/N/+H/7//0//n/+v/7//3/
/f/7//v/+//7//v/+//8//z//v/+//z/+//7//z//v/+//7///////////////3//v/+
////AQABAAEAAQACAAIAAgACAAAAAQABAAIABQAFAAUABgAEAAQABAAFAAcABwAIAAoA
CAAIAAgACQANAA4ADwAQABAAEQARABIAEgAUABUAFwAaABoAGwAdABwAHgAfACEAIgAl
ACcAKQAsAC4AMAAyADMANgA4ADwAQQBEAEcASABJAE0ATgBRAFMAVgBXAFgAXQBfAGAA
YQBjAGMAZABlAGUAZQBlAGUAYwBhAGAAXgBcAFoAVwBWAFQAUABMAEgARABBAD0AOQA2
ADIALwArACcAJAAiAB4AGgAXABQAEgASABAADQANAAsACgAJAAcABwAGAAUABAACAAEA
AAD+/wAAAAAAAP///////////v/+//7//v/+//7//v//////////////////////////
/////////////////////////////v/+//z//P/8//z//v/+//7//v/+//7//v/+//7/
/v/+//7//v/+//7////9//3//f/9//3//f/9//3//////////v/8//3//f/9////////
/////f/+//7//v/+//7//v/+//7//v/+//7//v/+//7//v/+//7//v/+//7//v/+//7/
AAAAAAAAAAAAAP///v/9//7//v/9//3//v/+//3//f/9//3//f/9//3//f/8//z//P/8
//z//P/6//r/+v/6//z//P/8//z//P/8//v/+//5//n/+f/5//v/+//7//v/+v/6//r/
+v/6//v/+//8//z/+v/6//r/+v/6//r/+v/8//z//P/8//z/+//6//n/+//7//v/+//5
//n/9//3//f/+P/6//r/+v/6//r/+P/4//j/+P/4//j/+P/4//r/+v/6//r/+P/4//j/
+P/6//r/+v/6//n/+P/3//b/9//4//n/+v/4//j/+P/4//j/+P/4//j/+v/6//r/+v/4
//j/+P/4//j/+P/4//j/+P/4//j/+P/4//j/+P/4//r/+v/6//r/+v/6//r/+v/8//z/
/P/8//7//v/+//7/AAAAAAAAAAADAAQABQAGAAkACwALAAoABgAEAAAA/f/7//j/9v/z
//H/8f/y//P/8//z//P/8//z//T/9P/1//b/9v/1//X/8//x//H/8P/w//D/7//v//L/
8v/y//L/8P/w//D/8f/z//P/8//0//T/8//z//P/8f/x//H/8f/z//P/8f/x//D/8P/w
/+//8f/y//P/9P/y//L/8v/x//H/8f/y//L/8//z//L/8v/0//H/6//l/9z/0//M/9L/
5/8CAB4APgBpAKAA3AAbAVUBgAGgAbwB0gHLAYoBLQHzAM8AoABpACwA5P+u/5X/k/+b
/6j/v//V/+P/6//w//X/9v/1//X/9f/3//v/+v/5//j/9//2//b/+P/4//r/+f/5//r/
+P/4//j/+f/5//n/+f/5//n/+v/6//v/+f/5//n/+f/8//z//P/8//z//f/9//7/////
////AAAAAAAAAAABAAEAAQACAAQABAAEAAQABQAGAAYABgAGAAgACQAJAAoACwAOABAA
EwAVABQAFAAVABgAGgAbAB0AHgAhACMAJQAmACgAKgAsAC8AMgA0ADgAOwA+AEEAQgBF
AEkASgBNAE0AUABRAFIAVQBXAFgAWQBZAFkAWgBbAFoAWQBYAFcAVABRAE8ATABKAEgA
RQBEAEEAPgA7ADgANgAzAC8AKwAnACIAHgAZABYAFAATABAACwAHAAMAAAAAAP7/+//7
//v/+v/5//f/9f/0//P/8v/z//P/8//y//D/8P/w/+//8f/x//H/8P/w//D/8P/w/+//
7v/u/+3/7//v/+//7//t/+3/7f/t/+v/6//r/+v/7f/t/+3/7f/s/+v/6f/o/+r/6v/q
/+r/6P/o/+j/6P/q/+r/6v/q/+r/6v/q/+r/6v/q/+r/6//p/+n/6f/p/+j/5//m/+X/
5//n/+f/5v/m/+f/5//n/+j/6f/q/+v/6f/q/+r/6v/p/+j/5//m/+j/6P/o/+j/6v/q
/+r/6v/o/+j/6P/o/+f/5v/l/+T/5v/m/+b/5v/p/+n/6f/p/+j/6P/n/+f/5v/m/+X/
5f/l/+X/5f/l/+P/4//i/+L/4f/g/9//3v/f/+D/4f/i/+L/4v/i/+L/5f/m/+b/5//k
/+P/4v/h/9//3//f/9//3f/c/9v/2v/d/9//4P/i/+L/4P/g/+D/3//e/93/3P/d/97/
3//g/+P/4//j/+P/4P/f/97/3f/d/93/2//b/9//3P/a/9v/3P/d/97/3P/c/9z/3P/e
/97/3v/e/9z/3P/c/9z/2f/Y/9f/1v/X/9j/2f/a/9z/3P/c/9z/3P/c/9z/3P/a/9r/
2v/a/9n/2P/X/9b/2P/a/9z/3v/c/9z/3P/c/9z/3P/c/9z/3v/g/+L/5P/l/+b/5//r
/+z/6//p/+b/5v/i/9//3f/Z/9b/0v/N/87/0P/S/9P/0//T/9P/0//S/9L/0//U/9b/
1f/V/9X/1f/V/9T/1P/S/9H/0f/S/9L/0v/S/9L/0v/S/9P/0//T/9P/1P/U/9H/0f/R
/9H/0f/R/9H/0f/R/8//z//P/9L/0//T/9T/1P/U/9T/1P/T/9L/0P/P/9H/0v/S/9P/
0//S/9L/0v/P/8//yf/A/7f/rv+m/6X/tP/Q//T/HQBMAIQAyQAPAVABgAGmAcYB4wHu
AckBbQEhAfwAzwCOAEYA7v+f/3X/b/92/4H/lf+t/7//yv/P/9L/1f/X/9n/3f/b/9r/
2f/Y/9f/2P/Y/9r/2v/c/9v/2//c/9r/2v/a/9v/2//b/9v/2//b/9z/3P/d/93/3f/d
/93/4P/g/+D/4P/e/9//3//g/+P/4//j/+T/4v/i/+L/4//j/+P/5P/m/+j/6P/o/+n/
6//s/+3/7v/w//H/8f/y//D/8v/z//X/+P/4//n/+//8//7///8BAAIABQAHAAkADgAQ
ABIAFAAVABgAGgAeACEAJAAnACgALQAxADIANQA3ADoAOwA8AEEAQwBEAEUARQBFAEYA
RwBHAEcARwBHAEcARQBEAEIAPgA8ADkAOAA2ADIALgAqACQAIQAdABkAFgASAA8ACwAJ
AAYABAAAAPz/+f/2//T/9P/y/+//7//t/+z/6//p/+f/5v/l/+T/5f/l/+X/5P/k/+T/
5P/j/+P/4//j/+L/4v/i/+L/4v/g/+D/4f/h/+P/4//j/+P/4//j/+P/4//l/+X/5f/l
/+P/4//j/+P/5f/l/+T/5P/k/+T/5P/k/+L/4v/i/+L/4//k/+X/5v/k/+T/5P/k/+T/
5P/k/+X/5//n/+f/5//l/+X/5f/l/+f/5//n/+b/5v/n/+f/5//n/+f/5//n/+n/6v/q
/+r/6v/q/+r/6v/s/+z/7P/s/+r/6v/q/+r/6v/q/+r/6v/r/+z/7f/u/+3/7P/r/+r/
7f/t/+3/7f/q/+r/6f/p/+r/6v/p/+n/6//r/+v/6//r/+v/6v/q/+r/6v/q/+r/6v/q
/+r/6v/o/+j/6P/o/+r/6v/p/+n/5//n/+f/5//p/+n/6f/p/+r/6v/q/+r/6P/p/+n/
6v/s/+r/6v/q/+n/6P/n/+b/5//o/+n/6v/q/+n/6P/n/+n/6f/p/+n/6//r/+n/6f/p
/+j/6P/o/+j/6P/o/+r/6v/q/+r/6P/o/+j/6P/o/+j/6P/o/+j/6P/o/+j/6v/q/+r/
6v/q/+r/6v/q/+r/6v/q/+r/6v/q/+r/6v/o/+j/6P/o/+r/6v/q/+r/6v/q/+r/6v/q
/+r/6v/q/+v/7P/t/+7/7P/s/+z/7P/v//D/8f/y//P/9P/1//b/+P/4//j/+P/5//3/
AAABAP7//P/6//b/8//x/+7/7P/p/+X/5f/m/+n/6f/p/+n/6//r/+z/7P/r/+z/7P/r
/+v/6//p/+n/6P/o/+j/5//l/+b/5v/m/+j/6P/o/+j/5//n/+f/5//q/+r/6f/p/+n/
6f/p/+n/6f/p/+n/5//p/+n/6v/r/+n/6v/q/+r/6v/q/+r/6v/p/+n/6f/q/+z/7f/t
/+z/7P/u/+3/5f/Z/87/wf+6/7z/zf/o/wgALABZAJQA1AAXAVUBiAGuAcwB6AHzAcQB
awEnAf8AzgCXAFAA/v++/5//l/+d/6z/v//V/+X/6//w//X/9v/1//X/8//z//P/8//z
//P/8//0//T/9v/2//b/9f/1//b/9v/2//b/9//3//f/9//3//n/+v/6//v/+f/5//n/
+f/6//r/+v/6//v//f/+/wAAAAD///7//v8AAAAAAAABAAEAAQACAAQABAAEAAQABQAJ
AAoACwAMAAoACwALAAwADAAOAA8AEQAUABQAFQAXABgAGgAbAB0AIAAjACUAJwAoACoA
LAAuADMANgA4ADwAPQBAAEMARABJAE0ATgBRAFMAVgBXAFgAWQBbAFwAXQBfAF8AYABh
AGEAYQBhAGEAXQBbAFoAWABYAFYAUwBSAEwASABEAEAAPgA7ADcAMwAuACoAJwAjACEA
HgAcABgAFgATABAADgAMAAoABwAHAAcABgAFAAMAAwACAAEAAAD9//3//f/8//z//P/8
//v/+//7//v/+v/8//z//P/8//r/+v/7//v//f/9//3//f/9//3//f/9//v/+//7//v/
/P/9//7////9//3//P/8//z//P/8//z//v/+//7//v/8//z//P/8//z//P/8//z//P/8
//z//f/9//3//f/9/////////////f/9//3//P/8//3//f/9/////////////v/+//3/
/P/+//7//v/+//7//v/+//7//v/+//7//v/+//7//v/+//7//v/+//7/AAAAAAAAAAAA
AP///v/9//3//v/+/////v/+//3//f/7//v/+//7//3//f/8//z/+v/6//r/+v/8//z/
/P/8//r/+v/6//r/+v/6//n/+f/7//v/+//7//n/+f/5//n/+f/6//v//P/7//v/+v/6
//z/+v/6//r//P/8//z//P/7//r/+f/4//v/+//7//v/+//7//v/+//5//n/9//3//n/
/P/8//r/+v/6//r/+v/6//r/+v/6//r/+v/6//j/+P/4//j/+v/6//r/+v/4//j/+P/4
//r/+v/6//r/+v/6//r/+v/4//j/+P/4//r/+v/6//r/+P/4//j/+P/4//j/+P/4//r/
+v/6//r/+v/6//r/+v/8//z//P/8//z//P/8//z//v/+//7//v8BAAIAAwAEAAQABAAE
AAQABQAJAAwADQAMAAoACAAEAAMAAQD+//z/+f/1//X/9v/1//X/9f/1//f/9//4//j/
9//4//j/9//4//n/+P/5//j/+P/4//f/9v/2//X/9P/1//b/9//4//f/9//3//f/+P/4
//f/9//3//f/9//3//f/9//3//X/9//3//j/+f/3//j/+P/4//b/9v/2//b/9//3//f/
+P/2//f/9//2//j/+P/5//f/8f/o/9//1P/M/9P/5v8AACAARwB4ALAA7wAxAWgBkAG0
AdYB6wHiAZ0BRQENAeIAsQB6ADQA6P+3/6X/o/+s/73/0//l//H/+P/9/wAA////////
AQD//////////////v/+/wAAAAD+//3//f/+/wAAAAAAAAEAAQABAAEAAQABAAIAAgAD
AAMAAwADAAMAAgACAAIAAgAEAAUABQAGAAUABQAFAAYABgAGAAYABwAJAAkACgAMAAwA
DAAMAA0ADgAOAA4ADgAQABEAEQASABAAEgATABUAGgAaABsAHQAcAB4AHwAhACAAIwAl
ACcALAAuADAAMgAzADYAOAA8AD0AQABDAEQARwBLAEwATwBRAFQAVQBWAFkAWwBcAF0A
XQBdAF4AXwBhAGEAYQBhAF8AXQBcAFoAWgBYAFUAVABQAEwASABEAEAAPQA5ADUANAAw
AC0AKQAjACAAHgAaABgAFQASABAADgAMAAkACQAJAAgABwAFAAUABAADAAIA////////
/v/8//z//P/7//3//f/9//z/+v/6//r/+v/6//r/+//7//v/+//7//v//f/9//3//f/8
//v/+v/5//v/+//7//v/+f/5//j/+P/4//j/+P/4//n/+v/7//z/+f/4//f/9v/2//b/
9v/2//j/+P/4//n/9//3//f/9//4//n/+v/7//v/+//7//r/9//3//b/9f/1//X/9f/1
//f/+P/4//j/+v/6//r/+v/4//j/+P/4//b/9v/2//b/+P/4//j/+P/3//b/9f/0//T/
9P/0//T/9//3//f/9//4//j/9//3//f/9v/0//P/8//z//P/8//z//P/8v/y//P/9P/1
//b/9P/0//T/9P/0//T/9P/0//P/8v/w/+//7f/t/+3/7f/u/+//8P/x//L/8v/y//L/
8P/x//H/8v/y//D/8P/w/+7/7v/u/+7/7v/u/+7/7v/x//H/8f/x//P/8//z//P/8v/x
/+7/7f/v/+7/7v/u/+7/7v/u/+z/7P/s/+z/7P/s/+z/7P/u/+7/7v/u/+z/7P/s/+z/
7v/u/+7/7v/s/+z/7P/s/+z/7P/s/+z/7P/s/+z/7P/t/+7/7//w/+//7v/t/+z/6v/q
/+r/6v/r/+z/7f/u/+7/7v/u/+7/8P/w//D/8P/x//L/8//0//X/9v/3//v///////7/
/P/5//T/8P/t/+v/6v/o/+X/4//k/+X/5f/n/+f/5//n/+j/6P/p/+r/6P/l/+P/4f/i
/+P/4//k/+T/4//j/+T/4//i/+H/4P/i/+L/4//j/+P/4//k/+T/5f/l/+X/5f/j/+P/
4//j/+H/3//f/9//4P/h/+H/4v/k/+T/5P/k/+T/5P/j/+P/4//k/+T/5f/j/+L/4v/i
/+X/4//Z/8z/w/+6/7j/xf/e//7/IABJAH4AugD/AD8BdgGaAboB2gHzAd4BiQErAfkA
1gCfAGAAFADE/5H/g/+H/47/nf+z/8n/1//c/+H/5v/n/+n/6//p/+P/5P/l/+b/5//m
/+b/6P/o/+b/5f/l/+b/6f/q/+v/7f/s/+v/6v/p/+n/6v/q/+v/7P/t/+7/7//t/+z/
6//q/+z/7f/t/+7/8f/x//H/8v/x//D/7//v/+//7//w//L/8v/y//L/8//3//j/+f/6
//j/+f/5//r/+v/8//3///8EAAQABQAHAAgACgALAA0ADgARABMAFQAVABYAFwAYAB4A
IgAlACoALQAwADMANAA3ADsAPAA/AD8AQgBDAEQASQBLAEwATQBLAEsATABNAE0ATQBN
AE0ASQBHAEYARABCAEAAPQA8ADgANAAwACwAJgAjAB8AGwAaABYAEwAPAAoABgADAP7/
/f/7//n/+P/1//L/7v/t/+v/6v/p/+f/6f/o/+f/5v/j/+P/4//i/+T/5P/k/+P/4f/h
/+H/4P/i/+L/4v/i/+T/5P/l/+X/4v/h/+D/3//h/+H/4f/h/+H/4f/h/+H/3//f/9//
3//h/+H/4P/g/+D/4P/g/+D/4v/i/+L/4v/g/+D/4P/g/9//3v/d/9z/3f/e/9//4f/f
/9//3//f/+H/4f/h/+H/4//j/+P/4v/i/+P/4//j/+H/4f/h/+H/4//k/+T/5P/k/+T/
5P/k/+L/4v/i/+L/4v/i/+L/4v/k/+T/5P/k/+L/4v/i/+L/5P/k/+T/5P/j/+P/4//j
/+L/4v/h/+H/5P/k/+P/4//i/+H/4P/f/+D/4f/h/+L/4v/i/+L/4v/i/+L/4v/i/+L/
4v/i/+L/4P/g/9//3//h/+H/4f/h/+H/4f/h/+H/4P/g/+D/4P/i/+P/4//k/+P/4P/f
/97/4P/g/+D/4P/g/+D/4P/g/+H/4f/h/+H/4f/h/+H/4f/j/+P/4f/h/+H/3v/g/+L/
4v/i/+L/4f/g/9//3v/f/+D/4f/i/+H/4P/f/97/4P/g/+D/4P/g/+D/4P/g/97/3v/e
/97/3//g/+H/4v/g/+D/4P/g/+D/4P/g/+D/4v/i/+L/4v/k/+T/5P/k/+X/5v/n/+j/
6f/q/+v/7P/u/+7/7v/x//X/9f/0//L/7v/q/+f/5f/k/+L/3//b/9v/3P/d/93/3//f
/9//3//g/+D/4f/i/+D/3//f/9//3v/f/9//4P/f/93/3P/c/97/3v/e/97/3v/e/9//
3//f/9//4P/g/+H/4f/h/+H/3//f/9//3//h/9//3//f/+L/4//j/+T/4v/i/+L/4v/k
/+T/4//j/+P/5P/k/+X/5f/k/+T/5P/j/9//1//O/8H/uP+6/8f/5P8IAC4AWQCSANAA
EwFTAYIBqgHMAegB7wHAAWUBHwH3AMYAiwBKAPj/tv+X/4//lf+i/7X/yf/b/+f/7v/v
//D/8f/v/+//7f/t/+//7//v/+//7v/u//D/8P/w/+//7//w//L/8v/y//P/8f/x//H/
8f/z//T/9P/1//X/9f/1//X/9v/2//b/9v/4//n/+f/6//r/+f/4//j/+v/6//r/+//9
//3//v8AAP7//v/+////AQACAAMABAAEAAUABQAGAAgACgALAA0AEAAQABEAEwAUABYA
FwAZABoAHQAfACEAIgAkACYAKAAtADAAMgA2ADkAPAA/AEAAQwBHAEgASwBNAFAAUQBS
AFMAVQBWAFcAWQBZAFoAWwBbAFsAWwBbAFkAVwBWAFQAUgBQAE0ATABGAEIAPgA6ADYA
MwAvACsAKgAmACMAHwAbABgAFgASABIADwAMAAoACAAGAAMAAwD///7//f/7//3//P/7
//r/+f/5//n/+P/4//j/+P/3//f/9//3//b/9v/2//b/9v/4//j/+f/5//f/9//3//f/
+P/5//r/+//5//n/+f/5//n/+f/5//n/+f/5//j/+P/4//j/+P/4//r/+v/6//r/+v/6
//r/+v/6//r/+v/6//r/+v/6//v/+//7//v/+//9//3//f/9//z/+//6//j/+f/7//z/
/f/9/w==
         </WaveFormData>
      </LeadData>
      <LeadData>
         <LeadByteCountTotal>10000</LeadByteCountTotal>
         <LeadTimeOffset>0</LeadTimeOffset>
         <LeadSampleCountTotal>5000</LeadSampleCountTotal>
         <LeadAmplitudeUnitsPerBit>4.88</LeadAmplitudeUnitsPerBit>
         <LeadAmplitudeUnits>��V</LeadAmplitudeUnits>
         <LeadHighLimit>2147483647</LeadHighLimit>
         <LeadLowLimit>268435456</LeadLowLimit>
         <LeadID>V5</LeadID>
         <LeadOffsetFirstSample>0</LeadOffsetFirstSample>
         <FirstSampleBaseline>0</FirstSampleBaseline>
         <LeadSampleSize>2</LeadSampleSize>
         <LeadOff>FALSE</LeadOff>
         <BaselineSway>FALSE</BaselineSway>
         <ExcessiveACNoise>FALSE</ExcessiveACNoise>
         <MuscleNoise>FALSE</MuscleNoise>
         <LeadDataCRC32>1991100727</LeadDataCRC32>
         <WaveFormData>
EAAQABAAEAAQABAAEAAQABIAEgASABIAFAAUABQAFAASABIAEgASABQAFAAUABQAFQAW
ABcAGAAaABoAGgAaABwAHAAcABwAHwAgACEAIgAkACQAJAAkACcAKAApACoALQAwADMA
NgA6ADwAPgBAAEMARABFAEYASwBOAFEAVABWAFgAWgBcAF8AYABhAGIAYwBkAGUAZgBm
AGYAZgBmAGMAYgBhAGAAXQBaAFcAVABRAFAATwBOAEgARABAADwANwA0ADEALgAsACoA
KAAmACMAIAAdABoAGQAYABcAFgAUABIAEAAOABAAEAAQABAAEAAQABAAEAANAAwACwAK
AAoACgAKAAoADAAMAAwADAAKAAoACgAKAAgACAAIAAgABwAGAAUABAAFAAYABwAIAAgA
CAAIAAgACAAIAAgACAAGAAYABgAGAAUABAADAAIAAAAAAAAAAAAAAAAAAAAAAAIAAgAC
AAIAAgACAAIAAgAAAP7//P/6//r/+v/6//r//f/+////AAAAAAAAAAAAAP7//v/+//7/
/P/8//z//P/8//z//P/8//r/+v/6//r/+v/6//r/+v/4//j/+P/4//b/9v/2//b/+P/4
//j/+P/5//r/+//8//v/+v/5//j/+P/4//j/+P/2//T/8v/w//D/8P/w//D/8//0//X/
9v/2//b/9v/2//X/9P/z//L/7//u/+3/7P/u/+7/7v/u//D/8P/w//D/7v/u/+7/7v/s
/+z/7P/s/+r/6v/q/+r/6v/q/+r/6v/q/+r/6v/q/+r/6v/q/+r/6v/q/+r/6v/m/+T/
4v/g/+H/4v/j/+T/5//o/+n/6v/o/+j/6P/o/+X/5P/j/+L/3//e/93/3P/a/9r/2v/a
/93/3v/f/+D/3v/e/97/3v/e/97/3v/e/9v/2v/Z/9j/2f/a/9v/3P/b/9r/2f/Y/9j/
2P/Y/9j/1v/W/9b/1v/Z/9r/2//c/9z/3P/c/9z/3P/c/9z/3//j/+P/4v/h/+L/3//d
/9z/2v/Y/9X/0//Q/8//zv/N/8v/y//L/8z/z//Q/9L/0//R/8//zf/M/8n/xv/D/8H/
xP/E/8X/xf/E/8T/w//C/8P/xP/F/8b/xv/G/8b/xv/G/8b/xv/G/8L/wf/A/7//v/+/
/7//v//B/8L/wv/C/8D/wP/A/8D/wP/A/8D/wP/A/7//vv+9/7//vf+//7//vv+8/7b/
rP+k/53/kv+R/5z/tP/V//v/JgBfAKAA6wAyAWcBlAG3AdQB2wGvAWIBLwETAegArwBm
ABIAzP+m/5X/i/+J/5j/qP+w/7P/tv+3/7X/uP+4/7f/uP+4/7j/uP+3/7X/tf+1/7b/
tv+1/7X/tf+0/7P/sv+x/7P/s/+z/7P/sf+y/7L/s/+1/7X/tP+0/7X/tf+1/7X/s/+0
/7T/tf+3/7j/uP+4/7f/t/+5/7n/uP+4/7j/uP+6/7v/vP+//77/vv++/7//v//A/8D/
wf/B/8L/xP/G/8n/yv/K/8z/z//Q/9L/0//U/9T/1v/X/9v/3v/h/+T/5P/n/+n/6//u
//L/9f/2//v///8DAAUABwAKAAwADgASABQAFwAYABYAFwAZABkAGwAcABwAHAAaABkA
GAAVABUAFAATABEADwALAAgABQD+//v/+P/2//X/8P/u/+v/6P/l/+L/3//b/9j/1//V
/9X/0//R/9D/zP/L/8v/yv/L/8v/yv/J/8n/yf/K/8v/yv/K/8r/yv/I/8j/yP/I/8j/
yP/I/8j/yP/I/8j/yP/L/8v/yv/K/8r/yv/K/8n/yv/L/8z/zf/N/83/zf/N/8v/y//L
/8v/y//L/8v/y//L/8v/yf/J/8v/y//M/8z/zf/N/83/zf/M/8z/zP/M/87/zv/O/87/
zP/M/8z/zP/N/8//0P/R/8//z//Q/9D/0f/S/9L/0//T/9P/0//T/9P/0//T/9X/1//X
/9b/1v/Y/9j/2P/a/9j/1//X/9b/1//Y/9j/2f/a/9z/3P/c/9z/3P/c/9z/3v/e/93/
3f/d/93/3f/d/9//3//f/9//3f/d/93/3f/f/9//3//f/9//3//f/9//4f/i/+L/4v/i
/+L/4f/h/9//3v/e/97/4P/h/+L/4//h/+H/4f/h/+H/4v/i/+L/4v/i/+H/4f/h/+H/
4f/h/+P/4//j/+P/5P/k/+T/5P/m/+b/5v/m/+b/5f/l/+X/5P/l/+T/5v/m/+b/5v/o
/+j/6P/o/+j/6P/o/+j/6P/o/+j/6P/o/+j/6P/o/+r/6v/q/+r/6v/q/+r/6v/q/+r/
6v/q/+r/6v/q/+r/7P/s/+z/7P/s/+z/7P/s/+z/7P/s/+z/7v/u/+7/7v/w//D/8P/w
//D/8P/w//D/8//0//X/9v/4//j/+P/4//3///////7//v/+//z/+//4//b/9P/x/+//
7//v/+//7//v/+//7//u/+7/7v/v//H/8P/v/+7/7P/r/+r/6f/p/+n/6P/o/+f/5//o
/+j/6P/o/+j/6P/o/+j/6P/o/+b/5v/m/+b/5//n/+j/6f/n/+f/5//n/+f/5//o/+j/
6P/o/+j/6P/o/+j/6P/o/+r/6//r/+v/6f/p/+f/6f/p/+j/5v/k/9z/0v/J/8D/vf/G
/9z/9/8ZAEQAewC6AP0AOgFvAZoBvwHcAeUBwQF+AUsBLQEEAdEAlABKAAwA5v/T/8f/
x//S/+D/6P/t//D/7//x//L/8v/x/+7/7P/s/+z/6//r/+v/6//s/+z/6//r/+v/6//r
/+v/6//s/+3/7v/v/+3/7v/u/+//7//v/+7/7v/v/+//7//v/+//8P/w//H/8//0//T/
9P/x//H/8//z//T/9P/0//T/9f/1//X/9//4//j/+P/5//v//P/8//3//f/+/wAAAgAB
AAIAAgAEAAcACAAKAAsADAAMAA4ADwASABQAFgAYABoAHQAfACEAJgAqAC0ALgAyADUA
OAA5ADsAPgBAAEIARABGAEkASgBKAEsATQBNAE8AUABQAFAAUgBRAFAATQBLAEoASQBH
AEUAQQA+ADsANAAxAC4ALAArACYAJAAhAB4AGwAYABUAEwAQAA8ADQALAAkABwAGAAQA
AwADAAIAAQABAAAA///+//3//f/9//7//v/+//7//v/+//7//v/8//z//P/8//7//v/+
//7///////7//v/+//7//v/9/////////////f/9//3//f/9//3//f/9////////////
//////3//f//////AAAAAP3//f/9//3//v/+//7//v/+//7//v/+//7//v/+//7//v//
////////////AAAAAAAAAAD/////AQABAAEAAQD///////8BAAMAAwACAAIAAAAAAAAA
AgAEAAMAAwACAAMABAAEAAUABQAGAAUABAAEAAQABAAEAAIAAgABAAEAAwADAAMAAwAF
AAUABQAFAAMAAwADAAMABQAFAAUABQADAAMAAwADAAMABAAEAAQABgAGAAUABQAFAAQA
BAAEAAUABQAFAAUAAwADAAMAAwAFAAYABgAGAAYABgAFAAUABQAFAAUABQAFAAUABQAF
AAQABAAEAAQABAAEAAQABAAEAAMAAwADAAQAAwAEAAYABgAGAAYABAAEAAQABAAGAAYA
BgAGAAQABAAEAAQABAAEAAQABAAEAAQABAAEAAQABAAEAAQABAAEAAQABAAEAAQABAAE
AAQABAAEAAQABAAEAAQABAAGAAYABgAGAAQABAAEAAQABgAGAAYABgAGAAYABgAGAAYA
BgAGAAYABgAGAAYABgAGAAYABgAGAAgACAAIAAgACAAIAAgACAAJAAoACwAMAA4ADgAO
AA4ADwAQABQAFwAZABgAFwAWABMAEQAQAA4ADAAJAAcABwAHAAcABwAHAAUABQAGAAYA
BgAHAAcABgAFAAQABAADAAIAAQABAAEAAAAAAP////8CAAIAAgACAAEAAAD///7/AAAA
AAAAAAAAAAAAAAD///3//f/9//3///////////8AAAAAAAAAAP7//v/+//7//v/+//7/
//8BAAEAAQABAP3//f8BAAIA/v/4//D/5P/Z/9L/0//g//T/DQAtAFgAiwDGAAcBRgF3
AaABwwHgAekBxQGAAUsBKwEEAdcAngBWABoA9v/l/93/3f/o//b//P8BAAIAAwABAAIA
AgABAAAA/v/+//7//f/9//3//f/+//7//f/9//3///////////////////////3//v/+
////AQABAAAAAAABAAEAAQABAP//AAAAAAEAAQACAAIAAgADAAMABQAFAAQABAAEAAQA
BQAFAAUABwAIAAgACAAJAAsADAAMAA0ACwAMAA4AEAARABIAEgAUABMAFAAWABcAGQAa
AB0AHwAgACIAJAAmACgAKwAtAC8AMAA0ADcAOAA8AD8AQgBDAEUASABKAEwATgBQAFMA
VABWAFcAWQBZAFkAWgBaAFoAWgBZAFgAVQBVAFQAUwBRAE8ASwBIAEUAQgA/ADwAOgA3
ADIAMAAtACgAJQAiAB8AHQAaABkAFwAXABUAEwASABAADwAPAA4ADQANAAwACwAKAAkA
CQAJAAgACAAIAAgACAAIAAgACAAIAAgACAAIAAgACAAIAAgABwAHAAYABgAIAAgACAAH
AAUABQAFAAUABQAFAAUABQAHAAcABwAHAAUABQAFAAUABQAFAAMAAwADAAMABAAEAAUA
BQAFAAUABAAEAAQABAAEAAQABAAEAAIAAgACAAIABAAFAAUABQABAAEAAgACAAMABAAE
AAUABQAFAAUABQAFAAUABQAHAAcABwAGAAYABgAGAAYACAAIAAcABwAGAAYABgAFAAUA
BgAIAAgACAAIAAgACAAIAAgACAAHAAcABQAFAAUABQAFAAUABQAFAAcABwAHAAcABwAH
AAcABwAFAAUABQAFAAcACAAIAAgABgAGAAUABQAHAAYABgAGAAUABQAFAAUABQAFAAUA
BQAFAAYABgAGAAYABgAFAAUABQAFAAUABQAFAAUABQAFAAQABAAEAAQABgAGAAYABgAG
AAUABQAFAAQABQAGAAYABgAGAAYABAAEAAQABAAEAAQABAAEAAQABAAEAAQABQAGAAcA
CAAGAAYABgAGAAYABgAGAAYABgAGAAYABgAGAAYABgAGAAYABgAGAAYACAAIAAgACAAG
AAYABgAGAAQABAAEAAQABAAEAAQABAAGAAYABgAGAAYABgAGAAYABgAGAAYABgAIAAgA
CAAIAAoACgAKAAoADAAMAAwADAANAA4ADwAQABUAFwAXABYAEwASAA8ADQAKAAgABgAD
AAMAAwADAAMAAwADAAMAAwAEAAQABAAFAAUABAADAAIAAAD///7//f///////v/+////
//8AAAAA/v/+//7//v/+//7//v/+//7//v/+//7//P/7//v/+//8//3//v////7//f/9
//z//v/+//7//v/8//z//P/8//z//f/9//3//f/9//v//f/9//z/9v/w/+r/4P/X/9r/
5//4/xIAMQBXAIgAwQACAT8BbgGVAbYB0QHUAaUBWQEoAQkB5QC2AH8APAAEAOT/0v/J
/83/2f/o//D/9P/5//z/+//5//j/+P/5//r/+f/4//f/9f/1//X/9f/2//j/9//3//f/
9f/1//X/9f/3//f/9//3//X/9v/2//f/9v/1//P/8v/0//X/9v/3//X/9v/2//f/9//4
//j/+P/3//f/+f/5//r/+v/6//r/+f/5//n/+//8//z//P/9////AAAAAAEAAQACAAQA
BgAFAAYABgAIAAkACgAMAA0AEQASABUAFwAYABoAHAAeAB4AIQAjACUAKAAsAC8AMAAy
ADUAOAA5ADkAPAA+AEAARABGAEkASgBIAEkASwBLAEoASgBJAEgARQBDAEEAPQA/AD4A
PQA7ADsANwA0ADEAKgAnACQAIgAdABgAFgATABEADwANAAsABgACAAAA/f/9//v/+f/4
//b/9f/1//T/8f/x//D/7//u/+3/7f/t/+r/6v/q/+r/6v/q/+r/6v/o/+j/6P/o/+b/
5v/m/+b/6P/p/+n/6v/p/+j/5//l/+T/4//i/+H/4f/h/+H/4f/f/9//3//f/+H/4f/h
/+H/3v/d/9r/2f/Z/9n/2v/a/9v/2//b/9v/3f/e/9//4P/f/97/3f/c/9n/2P/X/9b/
1v/X/9f/1//V/9X/1v/W/9n/2v/a/9v/2//b/9v/2//Y/9f/1v/X/9f/1//W/9b/1v/W
/9b/2P/W/9X/1f/U/9L/0v/R/9H/1P/W/9b/1v/X/9j/2f/a/9n/2P/W/9X/0//T/9P/
0//R/9H/0f/R/8//z//P/8//zf/N/83/zf/Q/9H/0v/T/9P/1P/U/9T/1v/W/9X/1f/U
/9L/0f/Q/9D/z//O/83/zP/L/8r/yf/L/87/0P/S/9L/0v/R/9H/z//N/8v/yf/M/83/
zv/P/9L/0v/S/9L/0f/Q/8//zv/M/8v/y//L/87/zf/K/8z/zP/M/8z/zv/O/87/zv/O
/87/zv/O/83/zP/L/8r/x//G/8X/xP/G/8j/yv/M/8r/yv/K/8r/yv/K/8r/yv/K/8r/
yv/K/8n/yP/H/8b/yf/K/8v/zP/L/8r/yf/I/8n/yv/L/8z/zv/Q/9L/1P/W/9b/1v/Z
/9n/2f/Y/9f/2P/V/9P/0v/P/8z/yP/F/8j/yf/K/8v/y//L/8v/zP/K/8r/y//L/8z/
y//K/8r/yv/K/8r/y//J/8j/yP/H/8X/xv/G/8b/yP/I/8j/yP/I/8j/yP/I/8b/xv/G
/8b/xv/H/8j/yf/I/8f/xv/F/8b/yP/J/8r/zP/M/8z/zP/J/8j/x//G/8j/yf/K/8v/
yf/H/8n/yf/I/8b/wv+4/7D/p/+e/5v/pP+4/9f/+/8oAF0AnADjACYBXwGMAbEB0gHn
AdEBiAFLAS0BCAHRAJAAQADy/77/p/+b/5n/pP+y/77/xf/G/8n/y//K/8z/z//O/8z/
yv/I/8X/xf/F/8X/xv/I/8f/x//H/8f/x//H/8f/x//H/8f/x//F/8b/xv/H/8n/yf/I
/8j/y//L/8v/y//J/8r/yv/L/8z/zv/P/9D/zv/N/87/zf/O/87/zv/O/9H/0f/R/9P/
1P/U/9T/1f/X/9j/2P/Z/9f/2P/a/9z/3//g/+D/4v/j/+T/5v/n/+n/6v/t/+//8v/0
//b/+P/4//v//f///wQACAALAAwADgARABQAFQAZABwAHgAgACQAJgApACoAKgArAC0A
LQAvADAAMAAwADAALwAuACsAKQAoACcAJQAlACEAHgAbABYAEwAQAA4ACwAGAAQAAQAA
AP3/+v/3//X/8v/x/+//7//t/+v/6v/m/+X/5f/k/+P/4//i/+H/4P/f/9//3//g/+D/
4P/g/+D/4P/g/+D/4P/g/+D/4P/e/97/3v/e/+H/4f/g/+D/4P/g/+D/3//h/+H/4f/h
/+D/3//e/93/3f/d/93/3f/d/93/3f/d/9v/2//Z/9n/2v/b/93/3v/d/93/3f/d/97/
3v/e/97/3v/e/97/3v/e/97/3v/e/+D/4f/h/+H/4f/h/+L/4v/i/+L/4f/h/+L/4//k
/+X/5f/l/+X/5//p/+n/6P/o/+j/6P/o/+r/6P/n/+f/5v/n/+j/6P/p/+j/6v/q/+r/
7P/s/+z/7P/q/+r/6f/p/+v/6//r/+v/6//r/+v/6//r/+v/6//r/+v/6//r/+v/6//r
/+v/6//r/+z/7P/s/+z/7P/r/+v/6//q/+r/6v/t/+3/7f/t/+3/7f/t/+3/6//s/+z/
7P/u/+7/7f/t/+3/7f/t/+3/7//v/+//7//v/+7/7f/s/+7/7v/u/+7/8P/v/+//7//u
/+3/7P/t/+7/7//w/+7/7v/u/+7/8P/w//D/8P/w//D/8P/w//D/8P/w//D/8P/w//D/
8P/w//D/8P/w//D/8P/w//D/8P/w//D/8P/w//D/8P/w//L/8v/y//L/8P/w//D/8P/y
//L/8v/y//L/8v/y//L/8v/y//L/8v/z//T/9f/2//f/+P/5//r//P/8//z//P/9/wEA
BAAFAAIAAQAAAP3//f/8//r/+P/z//H/8f/x//P/8//z//P/9f/2//b/9v/1//X/9P/z
//T/9P/z//L/8f/x//H/8P/y//H/8f/y//D/8P/w//D/8P/w//D/8P/y//L/8v/y//L/
8v/x//H/8f/x//H/8f/x//H/8f/y//L/8v/y//L/8v/y//L/8v/y//L/8//z//X/9f/1
//P/8//1//T/7v/k/9r/0P/H/8j/0//k//7/HwBHAHwAuQD4ADkBbgGbAcAB3QHsAdEB
jQFWATUBEQHmAKkAXgAgAPr/4v/V/9X/3//s//b//P/9//7////9//z//P/7//r/+v/6
//r/+f/7//v/+//8//z/+//7//v/+//7//v/+//7//v/+//7//3//v/+//////////7/
/v///////////wEAAgACAAMAAgACAAEAAAAAAAEABAAFAAQABAAEAAQABQAFAAUABwAK
AAoACgALAAsADAAMAA0ADQAOABAAEgATABQAFAAWABcAGAAaABsAHQAeACEAIwAiACQA
JgAoACwALwAxADMANAA4ADsAPABCAEUASABJAE0AUABSAFQAVABWAFkAWgBcAF0AXwBf
AF0AXgBeAF4AXgBdAFwAWQBZAFgAVwBVAFEATQBKAEcARABBAD4APAA5ADQAMgAvACwA
KQAmACMAIQAeAB0AGwAZABcAFQAUABQAEwATABIAEQARABAADwAOAA0ADQANAAoACgAK
AAoADAAMAAwADAAMAAwADAAMAAwADAAMAAwADQANAAwADAAOAA4ADgANAAsACwALAAsA
DQANAA0ADQALAAsACwALAAsACwALAAsADAANAAwADQALAAsADAAMAAsACwALAAsADAAM
AAwADAAMAAwADAAMAAwADAAMAAwACgALAAsACwALAAsADAAMAAwADAALAAsACwALAAsA
CwANAA0ADQAPAA0ADQAMAAwADgAOAA4AEAAOAA0ADQAMAA4ADgANAA0ADgAQABAAEAAO
AA4ADgAOABAAEAAPAA8ADwAPAA8ADwAPAA8ADwAPABEAEQARABEAEAAPAA4ADQAPAA8A
DwAPAA0ADgAOAA4ADgAOAA0ADQAPAA4ADgAOAA0ADQANAA0ADgAPABAAEQAQABAADwAO
ABAAEAAPAA8ADwAPAA8ADwANAA0ADQANAA4ADgAOAA4ADgAOAA4ADgAOAA0ADQANAA4A
DwAQAA4ADgAOAA4AEAAQABAAEAAOAA4ADgAOAA4ADgAOAA4ADgAOAA4ADgAMAAwADAAM
AAwADAAMAAwADgAOAA4ADgAOAA4ADgAOAA4ADgAOAA4ADAAMAAwADAAOAA4ADgAOAA4A
DgAOAA4ADgAOAA4ADgAOAA4ADgAOAA4ADgAOAA4ADwAQABEAEgATABQAFQAWABYAFgAW
ABYAFwAbAB4AHwAeAB0AHAAZABkAGAAWABQAEQAPAA8ADwAPAA8ADwAPAA8AEAAQABAA
DwAPAA4ADQANAA4ADgAOAA0ADQANAAwACgAJAAkACgAMAAwADAAMAAwADAAMAAwADAAM
AAwADAAMAAwACwALAAsACwALAAsACwALAAsADAAKAAoACgAKAAoACgAKAAoADAAMAA0A
DQALAAsACwAJAA0ADQAMAAwABgAAAPj/7f/k/+f/8v8GACEARQBuAKEA3gAfAVgBhQGu
AdEB6gHpAbkBdAFHASUB/ADTAJYATgAcAP7/7f/l/+v/9v8CAAgADQAQABEADwAMAA4A
DwAMAAwADAAMAAsACwALAAsADAAKAAkACQAJAAkACQAJAAkACwALAAsACwALAAwADAAN
AAsACwAKAAoACwALAAsACwANAA4ADgAPAA4ADgANAAwADAANABAAEQASABIAEgASABEA
EQARABMAFAAUABQAFQATABQAFAAVABUAFgAYABoAGwAcABwAHgAfACAAIgAjACQAJAAm
ACcAKgAsAC4AMAA0ADcAOQA7AD0AQABCAEIARABHAEoASwBPAFIAVABWAFYAWABbAFwA
XABdAF8AXwBhAGIAYgBiAGIAYQBgAF0AXwBeAF0AWwBXAFMAUABNAEgARQBCAEAAPwA6
ADgANQAxAC0AKQAlACMAIAAfAB0AGwAZABcAFgAWABUAFQAUABMAEwASABEADgANAA0A
DQAKAAoACgAKAAoACgAKAAoACgAKAAoACgAKAAoACgAKAAsACwAKAAoACgAKAAoACQAJ
AAkACQAJAAkACQAJAAkABwAHAAcABwAHAAcABwAHAAkACQAHAAcABQADAAIAAAABAAEA
AQABAAIAAgACAAIAAgACAAIAAgADAAQABQAGAAQABQAFAAUAAAD//////v/8//z/+//7
//z//f/+////AQABAAEAAwACAAEA///+//7//v/+/wAAAAD//////v/9//z/+v/5//r/
/P/8//z//v/+//7//v8AAAAA//////3//f/9//3//f/9//3//f/7//v/+//7//3//f/9
//3//f/9//3//f/9//7//v/+//v/+v/4//f/9f/0//T/9P/4//n/+v/7//3//f/9//3/
+//8//z//P/6//r/+f/5//v/+//7//v/+v/5//j/9//6//r/+v/6//r/+v/6//r/+P/3
//f/9//4//f/+P/2//b/9v/2//b/9v/2//b/9v/2//b/9v/4//j/+P/4//f/9v/1//T/
9P/0//T/9P/y//L/8v/y//P/9P/1//b/9v/2//b/9v/4//j/+P/4//f/9v/1//T/9P/0
//T/9P/2//b/9v/2//T/9P/0//T/9f/2//f/+P/6//r/+v/6//v//P/9/wEABAAFAAUA
BQADAP///P/6//j/9v/z//H/8f/x//H/8f/x//H/8f/y//L/8v/z//P/8v/x//D/8P/v
/+7/7f/t/+3/7P/s/+v/6P/o/+f/5v/p/+r/6//s/+r/6v/q/+r/6//s/+3/7v/s/+v/
6v/p/+n/6f/p/+n/5//o/+j/6P/p/+r/6//s/+z/7P/s/+z/6//r/+v/6//t/+v/7f/t
/+7/6v/i/9T/zP/D/77/xf/Y//L/DwA1AGYAoQDkACsBZgGRAbgB3QH6AfMBsQFiATkB
HQHyALsAdAAmAOz/0v/D/73/wf/O/9z/5P/n/+r/7f/t/+r/6v/n/+b/5//o/+n/6f/o
/+f/5v/m/+X/4//i/+H/5P/l/+b/5//k/+P/4v/h/+P/5P/k/+X/5v/n/+f/6P/n/+X/
4//h/+P/5P/k/+X/5v/o/+n/6v/o/+f/6P/n/+f/5v/l/+T/5f/l/+X/5//q/+r/6v/r
/+n/6v/q/+v/7f/u//D/8v/y//L/8f/y//P/9P/2//f/+//8////AQAAAAAAAAAAAAUA
CQAMAA8AFAAYABsAHAAeACEAJAAlACUAKAAqACwALAAuADEAMgAzADUAOAA5ADgAOAA3
ADYANgA1ADQAMQAxADAALwAtACsAJwAkACEAHAAZABYAFAARAAwACgAHAAIA///8//n/
+f/2//X/8//w/+3/6v/o/+T/4//j/+L/4//j/+L/4f/g/9//3//f/+D/4P/g/+D/3v/e
/97/3v/c/9z/3P/c/9//4P/h/+L/4v/h/9//3v/g/+D/4P/f/93/3f/d/93/2//b/9v/
2//d/93/3f/d/9v/2//b/9v/3f/d/9v/2//d/93/3v/e/9v/2//b/9v/3P/c/9z/3P/c
/9z/3P/c/97/3v/e/97/4P/h/+H/4f/h/+H/4v/i/+D/4P/f/9//4f/h/+H/4f/j/+P/
4//l/+P/4//i/+L/4v/i/+L/5P/l/+X/5v/m/+b/5v/l/+X/5v/o/+j/6P/m/+b/5v/m
/+b/5v/l/+X/5//n/+f/5//l/+X/5f/l/+j/6f/q/+v/6f/p/+n/6f/p/+n/6f/p/+f/
6P/o/+j/6P/o/+f/5//o/+j/6f/q/+v/6//r/+v/6f/p/+n/6f/r/+z/7P/s/+r/6v/p
/+n/6v/r/+z/7f/s/+v/6v/p/+z/7P/s/+z/7P/s/+z/7P/u/+3/7f/t/+7/6//u/+7/
7v/u/+7/7v/u/+7/7v/w//D/8P/w/+7/7v/u/+7/8P/w//D/8P/w//D/8P/w/+7/7v/u
/+7/8P/w//D/8P/w//D/8P/w//L/8v/y//L/8v/y//L/8v/0//T/9P/0//X/9v/3//j/
+v/6//r/+v/7//z//f8BAAUABQAEAAMAAgD///3//P/6//j/9f/z//X/9f/1//X/9f/1
//X/9v/2//b/9//3//b/9f/0//T/8//y//H/8f/x//D/8P/v//H/8v/y//L/8v/y//L/
8v/w//D/8P/w//L/8v/y//L/8f/x//H/8f/x//H/8f/x//P/9P/0//T/8v/y//L/8v/y
//L/8v/y//P/8//z//P/9f/z//X/9f/y/+7/6P/g/9T/y//I/9H/5P8CACMATQCAALkA
/AA9AXIBnQHEAeMB8gHRAY0BVgE3AREB5ACpAGAAHgD2/97/0//R/9v/6P/0//z///8A
AAEAAQD+//7//f/8//z//P/8//v//f/9//3//v/8//v/+//7//3//f/9//3/////////
/////wAAAAABAAMAAwACAAIAAwADAAMAAwADAAQABAAFAAMABAAEAAQABAAFAAgACQAK
AAoACgAKAAsACwALAA0AEAAQABAAEQAPABAAEAARABEAEgAUABYAGQAaABoAHAAfACAA
IgAjACMAJAAnACkAKgAsAC4AMAAzADcAOgA9AD4AQgBFAEYASgBNAFAAUQBVAFgAWgBc
AFwAXgBhAGIAYwBlAGgAaQBnAGgAaABoAGgAZwBmAGMAYwBiAGEAXwBdAFkAVgBTAE4A
SwBIAEYARQBAAD4AOwA4ADUAMgAvAC8ALAArACkAJwAlACMAIgAgAB8AHwAeAB0AHQAc
ABsAHAAbABsAGwAaABoAGgAaABoAGgAaABoAGgAaABoAGgAaABoAGgAaABsAGwAaABoA
HAAcABwAGwAbABsAGwAbAB0AHQAdAB0AHQAdAB0AHQAdAB0AHQAdAB8AHwAdAB0AHQAd
AB4AHgAdAB0AHQAdABwAHAAcABwAHgAeAB4AHgAgACAAIAAgAB8AHwAeAB0AHAAdAB8A
IAAgAA==
         </WaveFormData>
      </LeadData>
      <LeadData>
         <LeadByteCountTotal>10000</LeadByteCountTotal>
         <LeadTimeOffset>0</LeadTimeOffset>
         <LeadSampleCountTotal>5000</LeadSampleCountTotal>
         <LeadAmplitudeUnitsPerBit>4.88</LeadAmplitudeUnitsPerBit>
         <LeadAmplitudeUnits>��V</LeadAmplitudeUnits>
         <LeadHighLimit>2147483647</LeadHighLimit>
         <LeadLowLimit>268435456</LeadLowLimit>
         <LeadID>V6</LeadID>
         <LeadOffsetFirstSample>0</LeadOffsetFirstSample>
         <FirstSampleBaseline>0</FirstSampleBaseline>
         <LeadSampleSize>2</LeadSampleSize>
         <LeadOff>FALSE</LeadOff>
         <BaselineSway>FALSE</BaselineSway>
         <ExcessiveACNoise>FALSE</ExcessiveACNoise>
         <MuscleNoise>FALSE</MuscleNoise>
         <LeadDataCRC32>2160511261</LeadDataCRC32>
         <WaveFormData>
9v/2//b/9v/2//b/9v/2//n/+v/7//z//P/8//z//P/6//r/+v/6//z//P/8//z//v/+
//7//v///wAAAQACAAQABAAEAAQABQAGAAcACAAKAAoACgAKAAsADAANAA4AEgAUABYA
GAAbABwAHQAeACEAIgAjACQAJwAqAC0AMAAyADQANgA4ADsAPAA9AD4AQABAAEAAQABC
AEIAQgBCAD8APgA9ADwAOgA4ADYANAAzADIAMQAwACsAKAAlACIAHwAcABkAFgAVABQA
EwASABAADgAMAAoACQAIAAcABgADAAIAAQAAAAIAAgACAAIAAAAAAAAAAAD+//7//v/+
//3//P/7//r//f/+////AAD+//7//v/+//z//P/8//z/+//6//n/+P/7//z//f/+//7/
/v/+//7//v/+//7//v/9//z/+//6//r/+v/6//r/+v/6//r/+v/4//j/+P/4//n/+v/7
//z//P/8//z//P/4//b/9P/y//P/9P/1//b/+f/6//v//P/8//z//P/8//r/+v/6//r/
+P/4//j/+P/6//r/+v/6//n/+P/3//b/+P/4//j/+P/2//b/9v/2//b/9v/2//b/9v/2
//b/9v/3//j/+f/6//n/+P/3//b/9v/2//b/9v/0//T/9P/0//T/9P/0//T/9P/0//T/
9P/2//b/9v/2//T/9P/0//T/8f/w/+//7v/w//D/8P/w//L/8v/y//L/8v/y//L/8v/w
//D/8P/w/+7/7v/u/+7/7v/u/+7/7v/u/+7/7v/u/+7/7v/u/+7/7f/s/+v/6v/o/+j/
6P/o/+r/6v/q/+r/7f/u/+//8P/w//D/8P/w/+3/7P/r/+r/5//m/+X/5P/k/+T/5P/k
/+f/6P/p/+r/6P/o/+j/6P/o/+j/6P/o/+b/5v/m/+b/6P/o/+j/6P/l/+T/4//i/+P/
5P/l/+b/5v/m/+b/5v/n/+j/6f/q/+r/6v/q/+r/7P/s/+z/7v/x//H/8P/w//H/8P/w
/+7/8f/v/+//7v/q/+n/6P/n/+T/4//i/+H/5P/n/+r/7P/q/+f/5f/h/+D/3v/c/9v/
3v/e/9//4P/d/93/3v/e/97/3v/d/93/3f/c/9v/2v/d/97/3//g/97/3f/c/9v/2//b
/9v/2//e/97/3v/e/9z/3P/c/9z/3P/c/9v/2//Z/9r/2v/a/9z/3P/c/9z/3f/e/9f/
0P/K/8b/vf+7/8D/zf/h//3/IABKAIAAvAD1ACIBSQFpAYQBkwF+AU4BLwEdAQAB1gCj
AGIAJgD+/+b/0//K/9D/2P/b/9r/2//Z/9f/1v/Y/9n/2f/Y/9f/1//W/9X/1P/T/9L/
0//T/9T/1f/V/9X/1f/V/9P/0//U/9T/0v/S/9L/0v/U/9T/1P/U/9T/1P/U/9T/0v/S
/9P/0//V/9b/1//Z/9f/1v/W/9f/1f/V/9X/1f/X/9j/2f/a/9r/2v/a/9r/2v/b/9v/
2//e/97/4P/h/+L/4v/i/+T/5f/m/+b/6P/n/+j/6v/r/+3/7//x//T/9f/3//f/+v/8
////AQADAAcACgAMAA0ADwASABQAFAAZABsAHAAdAB4AHgAgACEAIgAiACIAIgAfAB8A
HgAeAB0AHAAbABoAGQAWABIAEQANAAsACAAGAAUAAgAAAP//+f/3//X/8//x/+7/7f/t
/+z/6f/o/+f/5P/i/+H/3//h/+D/4P/f/+D/4f/h/+L/4P/g/9//3//f/9//3//f/97/
3f/c/9v/3f/d/93/3f/f/9//3//f/93/3v/e/9z/3f/e/9//4P/e/97/3v/e/93/3f/d
/93/2//b/9v/3P/c/9z/2v/Z/9v/3P/c/9z/2//b/9v/2//c/9z/3P/c/97/3v/e/97/
3P/c/9z/3P/e/97/3//f/97/3f/c/9v/3P/d/97/3v/e/97/3//g/+D/3//f/+L/4v/i
/+L/4//j/+P/4//i/+L/4v/i/+L/4//j/+T/5P/k/+T/5P/l/+X/5P/k/+X/5f/l/+X/
5f/k/+T/5P/k/+T/5f/l/+X/4//i/+L/4v/j/+X/5v/n/+X/5f/l/+X/5f/m/+b/5v/l
/+T/5P/k/+X/5f/l/+T/5f/m/+j/6f/o/+f/5v/l/+f/5//n/+f/5//l/+X/5//l/+X/
5f/l/+X/5v/o/+n/6f/p/+n/6f/p/+n/6f/p/+j/6P/o/+j/5v/m/+j/6P/o/+j/6P/q
/+r/6v/q/+r/6v/q/+r/6v/q/+r/6v/q/+r/6v/q/+r/6v/q/+r/6v/q/+r/6v/q/+r/
6v/q/+r/6v/q/+r/7P/s/+z/7P/s/+z/7P/s/+z/7P/s/+z/7P/s/+z/7P/t/+7/7//w
//D/8P/w//D/8//0//X/9v/2//b/9v/2//r//f/9//z//v/9//z//P/6//r/9//2//T/
8//z//P/8//z//P/8//x//L/8//0//b/9f/z//L/7//v/+7/7f/t/+3/7P/s/+7/7f/t
/+7/7P/s/+z/6//t/+7/7v/u/+z/7P/s/+z/7v/t/+3/7f/t/+3/7f/t/+3/7v/u/+7/
7v/u/+7/7v/u/+7/7v/t/+7/7//x//L/8P/w//D/8P/u/+3/7v/t/+b/4P/a/9P/zf/S
/9//8f8JACoAUgCCALQA5wAUATsBXQF4AYcBdgFMASsBFwH6ANoArwB4AEYAIAAEAPH/
5v/q//L/9f/0//f/+f/3//b/9v/1//P/8P/v/+//7v/u/+7/7v/u/+7/7f/t/+3/7f/t
/+3/7f/v/+//8P/w/+7/7v/u/+7/8P/w//D/8P/w//D/8P/w//D/8P/x//H/9P/0//T/
9f/z//L/8v/z//P/8//z//P/9P/0//T/9P/2//b/9v/2//j/+f/5//n/+P/4//r/+//8
//z//P/+/wEAAgACAAQABAAEAAUABQAHAAkACwAOAA8AEQARABQAGAAbAB0AHwAfACIA
JAAlACkALAAuAC4AMQAzADQANQA2ADYAOAA5ADwAPAA8ADwAOwA7ADoAOgA3ADYANQA0
ADMAMAAsACsAJwAlACIAIAAfABwAGgAZABMAEQAPAA0ACwAIAAcABwAIAAUABAADAP//
/v/+//3////+//7//f/7//v/+v/6//r/+v/5//n/+f/5//n/+f/5//n/+f/5//n/+f/5
//n/+f/5//n/+f/5//r/+v/4//r/+v/6//r/+P/4//j/+P/3//f/9//3//f/9//3//j/
+P/4//b/9f/3//j/+P/4//X/9f/1//X/9v/2//b/9v/2//b/9v/2//b/9v/2//b/9P/0
//X/9f/1//X/9f/1//f/9//3//b/9P/0//X/9v/2//X/9f/4//j/+P/4//n/9//3//f/
9v/4//j/+P/4//n/+f/6//r/+P/4//j/+f/3//b/9v/3//X/9f/1//X/9v/2//b/9v/2
//f/9//3//X/9P/0//T/9v/3//f/9//2//X/9P/z//X/9v/2//b/9f/0//T/9P/z//P/
8//y//T/9P/1//X/8//z//P/8//z//P/8//z//P/8f/x//P/8f/x//H/8f/w//D/8f/x
//H/8f/x//H/8f/x//H/8f/w//D/8P/w//L/8P/y//L/8v/y//L/8P/w//D/8P/w//D/
8P/w/+7/7v/u/+7/7P/s/+z/7P/u/+7/7v/u/+7/7v/u/+7/7v/u/+7/7v/u/+7/7v/u
/+3/7P/r/+r/7P/s/+z/7P/u/+7/7v/u/+z/7P/s/+z/7P/s/+z/7P/q/+r/6v/q/+r/
6v/q/+r/6v/q/+r/6v/q/+r/6v/q/+z/7P/s/+z/7P/s/+z/7P/t/+7/7//w//D/8P/w
//D/8f/y//X/+f/5//j/+P/3//T/9P/y//L/7//u/+z/6//r/+v/6//r/+v/6//r/+z/
6//s/+z/6//r/+r/5//n/+b/5f/l/+X/4v/i/+L/4f/j/+T/5P/k/+L/4f/h/+L/4v/i
/+L/4v/i/+L/4v/h/9//3//f/9//4f/h/+H/4v/i/+L/4v/i/+D/4P/g/+D/4v/h/+H/
4f/i/+L/4v/i/+D/4P/i/+P/4P/b/9T/yv/E/73/vf/G/9P/4//5/xgAPgBqAJ4A0QD8
ACEBPwFaAWsBWAEsAQkB8QDWALoAkQBcACoABgDu/93/1P/W/+D/4//k/+P/5f/j/+L/
4P/f/93/3P/b/9v/2v/a/9r/2v/a/9r/2f/Z/9n/2f/Z/9n/2f/X/9f/2P/Y/9j/2P/Y
/9j/2v/a/9r/2v/Y/9j/2P/Y/9j/2P/Z/9n/2P/Y/9j/2f/Z/9j/2P/Z/9v/2//b/9v/
2v/a/9r/2v/c/9z/3P/c/9z/3f/d/93/3v/e/+D/4f/i/+L/4v/k/+T/5P/j/+T/5//o
/+r/6//s/+3/7v/w//H/8//z//b/+P/7//3//////wIABAAFAAcACgAMAAwADwARABIA
EwAUABQAFgAXABoAGgAaABoAFwAXABYAFgAXABYAFQAUABEADgAKAAkABwAFAAIAAAD9
//r/+P/3//H/7//t/+v/6f/m/+X/5f/m/+P/4v/h/9//3v/e/93/3f/c/9z/2//Z/9n/
2P/Y/9r/2v/Z/9n/2f/Z/9n/2f/Z/9n/2f/Z/9v/2//b/9v/2f/Z/9n/2f/b/9z/3P/a
/9r/2v/a/9r/2v/a/9r/2v/b/9v/2//b/9n/2f/Z/9r/3P/c/9r/2f/X/9j/2P/Y/9n/
2f/Z/9n/2v/a/9r/2v/a/9r/2v/a/9r/2v/a/9r/2//c/97/3//d/93/3f/d/9//3//f
/97/4P/g/+H/4v/k/+P/4//m/+j/6P/o/+n/6//r/+v/6v/t/+7/7//w//H/8f/y//L/
8//0//X/9//5//j/+P/5//v/+//7//v/+//8//3//v/+/////////wAAAAABAAIABAAF
AAUABQAHAAcABwAHAAgACgALAAwADQAMAAwADAANAA0ADQAMAA4ADgAPAA8ADwAPAA8A
DwAPAA8ADwAPABEADwAPABEADwAPAA8ADwAQABAAEQARABEAEQARABEAEwATABMAEwAS
ABIAEgASABIAFAAUABIAEgASABIAEgASABIAEgASABIAEgASABQAFAAUABQAFgAWABYA
FgAUABQAFAAUABIAEgASABIAFAAUABQAFAAUABQAFAAUABQAFAAUABQAFgAWABYAFgAU
ABQAFAAUABIAEgASABIAEgASABIAEgAUABQAFAAUABQAFAAUABQAFAAUABQAFAAVABYA
FwAYABgAGAAYABgAGgAaABoAGgAdAB4AHwAgACIAJQAlACQAIgAhACAAIAAeAB4AGwAa
ABgAFwAXABcAFwAXABcAFwAZABoAGwAcABsAGQAWABQADwAPAA4ADQAPAA8ADgAOAA8A
DwAQABIAEAAQABAADwARABIAEgASABEAEAAPAA4ADgANAA0ADQAOAA8AEAARABAAEAAP
AA4AEAAQABAAEAAQABAAEAAPAA8ADwAQABAADgAOAA4ADgAQAA8ACgAHAAIA+v/0//P/
+/8GABUAKwBHAGwAmgDMAAABKwFOAWsBhwGSAXkBSAEmAREB+QDaALAAewBOACoAEgAA
APv/AgAIAAoACQAMAA8ADwANAAwADAALAA0ADAALAAsACgAKAAoACgAKAAoACQAJAAkA
BwAHAAcABwAJAAkACgAKAAgACAAIAAgABgAGAAYABgAIAAgACAAIAAgACAAJAAkACgAK
AAoACwAJAAgACAAJAAkACQAJAAkACAAIAAgACAAKAAoACgAKAAsADQAOAA8AEAAQABIA
EwATABIAEQASABMAFAAUABYAGAAaAB0AHwAgACEAIgAkACYAJwAmACgAKgAtAC8AMQAz
ADYAOAA5ADsAPgBAAEAAQwBFAEYARwBHAEYARwBHAEYARgBGAEYAQwBDAEIAQgA/AD4A
PQA8AD4APAA5ADkANAAxAC0AKgAmACIAHwAdABwAGwAaABkAFgASABAADwAMAAkACAAH
AAUABAAEAAMAAQAAAAAA///9//3//P/8//z//P/7//v//f/9//3//f/7//v/+//7//n/
+f/5//n/+v/7//z//f/7//z//P/6//j/+P/4//j/9//2//X/9P/1//X/9f/1//b/9//4
//r/9//2//P/8f/w//D/7//u/+//7//v/+//8//0//X/9v/1//T/8//y/+//7v/t/+z/
6v/q/+v/6//t/+3/7f/t/+7/7//w//D/8P/w//H/8v/w/+//7//y//H/8P/v/+//7//v
/+//7v/u/+7/7v/u/+z/6//r/+r/7f/u/+//8f/y//L/8//1//L/8f/w/+//7v/u/+7/
7v/s/+3/7f/t/+z/6v/p/+j/5v/n/+f/5//q/+v/7P/t/+//8P/w//D/7//u/+7/7v/s
/+v/6v/o/+r/6v/r/+v/6P/n/+b/5f/n/+n/6//t/+v/6f/p/+v/6f/n/+X/4//m/+j/
6//t/+v/6//r/+v/6f/p/+n/6f/n/+b/5f/k/+j/6v/q/+j/6P/o/+j/5v/m/+b/5v/o
/+j/6P/o/+X/5P/j/+L/5P/k/+T/5P/m/+b/5v/m/+T/5P/k/+T/5P/k/+T/5P/k/+T/
5P/k/+T/5P/k/+T/5P/k/+T/5P/j/+L/4f/g/+L/5P/m/+j/6f/q/+v/7P/s/+z/7P/u
/+//7//u/+7/7f/s/+z/6v/q/+f/5v/k/+T/5f/m/+f/5f/l/+X/5f/k/+X/5v/m/+f/
5f/k/+H/4//i/+H/4f/f/97/3v/e/9v/2//c/9z/3f/e/97/3//e/97/3v/e/9z/3P/c
/9z/3f/d/93/3f/c/9v/2v/Z/9v/3P/d/97/3v/e/97/3v/d/9z/2v/Z/9r/3P/d/97/
3P/c/9z/3P/b/9r/1//Q/8r/xv+9/7n/vP/H/93/+f8YAD4AbgCoAN8AEAE3AVsBegGT
AYwBYAE3ASMBCgHmALcAegA8AA4A8P/Z/87/0P/W/9v/3v/f/93/4f/i/+D/4f/f/93/
2//a/9j/2P/Y/9j/2P/a/9n/2f/Z/9n/2f/Z/9n/2f/Z/9r/2v/a/9r/2v/a/9r/2v/a
/9r/3P/c/9z/3P/a/9r/2//b/93/3v/f/+H/3//e/97/3//h/+H/4f/h/+D/4P/g/+D/
5P/k/+T/5P/m/+f/5//n/+b/5v/o/+n/7P/s/+z/7v/t/+7/7v/w//H/8v/0//X/9//5
//v//v8AAAEAAAACAAYACQALAA0ADwASABQAFQAZABwAHgAeACEAIwAkACUAJAAkACYA
JwAqACoAKgAqACkAKQAoACgAJQAkACMAIgAjACAAHAAbABkAFwAUABIADwAMAAoACQAF
AAMAAQD///3/+v/5//n/+v/3//b/9f/z//L/8v/x//H/8P/w/+//7//v/+7/7v/u/+7/
7f/t/+3/7f/t/+3/7f/t/+3/7f/t/+3/7f/t/+3/7f/t/+3/7f/u/+7/7P/t/+7/7//w
/+//7v/t/+z/7f/t/+3/7f/t/+3/7f/u/+z/7P/q/+n/6v/s/+3/7v/t/+3/7f/t/+7/
7v/u/+7/7v/u/+7/7v/u/+7/7v/u//D/8P/x//H/7//v/+//7//w//H/8v/y//T/9P/1
//b/9P/z//P/9v/2//b/9v/3//f/9//3//b/9v/2//b/9v/3//f/+P/4//b/9v/2//f/
+f/4//j/+f/5//n/+f/5//r/+v/6//r/+P/5//n/+f/5//j/+P/4//j/+f/5//n/+f/5
//n/+f/5//r/+v/6//v/+v/6//r/+f/5//n/+P/6//r/+//7//v/+//7//v/+//7//v/
+//9//v/+//9//v/+//7//v//P/8//3//f/7//v/+//7//3//f/9//3//P/8//z//P/8
//r//P/8//z//P/8//z//P/8//z//P/8//z//P/+//7//v/+//z//P/8//z//v/+//7/
/v/+//7//v/+//7//v/+//7//P/8//z//P/8//z//P/8//7//v/+//7//P/8//z//P/+
//7//v/+/wAAAAAAAAAA/v/+//7//v///wAAAQACAAQABAAEAAQABgAGAAYABgAIAAoA
DQANAA4ADgANAAwADAAKAAoABwAEAAIAAQABAAIAAwAEAAUABQAFAAYABwAHAAYABAAB
AAIA//////7//////////v/+//7//f/9//z//P/8//z/+//7//z//P/+//7//v/+//z/
/P/7//v//f/9//3//f/9//3//v/+//z//P/8//z//v/+//7//v/7//v/+//8//3//v//
/wAA/v/+////+v/z/+z/5P/c/9v/4f/s//3/EQAvAFgAhAC4AOwAGwFCAWEBewGOAYUB
WgE2AR8BBwHsAMIAiQBWADAAFAAAAPX/+P/+/wQABQAGAAUAAwADAAIAAAD//////v/9
//3//P/8//z//P/8//7//f/9//3/+//7//v/+//9//3//v/+/wAAAAAAAAAA/v/+//7/
/v/8//z//P/8//3//v8AAAEAAQAAAP////8BAAAAAAABAAEAAQABAAEAAgACAAIAAgAC
AAIAAgACAAQABQAFAAUABgAGAAgACQAIAAgACAAKAAsADAAMAA4AEQASABQAFQAUABUA
FgAYABsAHQAdACAAIgAlACcAKQAtADAAMgAzADMANgA4ADgAOwA9AD4APwBCAEIARABF
AEQARABEAEQAQwBDAEIAQgBBAEAAPwA+ADsAOAA0ADMAMQAvACwAKgAnACQAIgAhAB0A
GwAZABcAFwAUABMAEwAQAA0ADAALAAsACgAKAAkACQAIAAgABwAFAAUABAAEAAQABAAD
AAMABQAFAAUABQAFAAUABQAFAAMAAwADAAMAAwADAAMAAwAFAAYABgAEAAIAAgACAAIA
BAAEAAQABAADAAMAAwADAAEAAQABAAIABAAEAAIAAQD//wAAAAAAAAEAAQABAAEAAAAA
AAAAAAAAAAAAAAAAAAIAAgACAAIAAAAAAAEAAQABAAEAAQABAAEAAQABAAAAAAAAAAEA
AgAEAAMAAwAGAAUABAADAAMAAwADAAMAAgACAAIAAgACAAUABQAGAAYABgAGAAYABwAF
AAQABAAFAAUABQAFAAUABAAEAAQABAAEAAUABQAFAAcABgAGAAYABQAFAAQAAwAFAAUA
BQAFAAMABAAEAAQABQAEAAQABAAFAAUABQAEAAQABAAFAAUABwAHAAcABwAGAAUABAAD
AAUAAwADAAUABQAFAAUABQACAAIAAwADAAUABQAFAAUABQAFAAUABQAEAAQABAAEAAQA
BAAEAAQABAAEAAQABAAEAAQABAAEAAQABAAEAAQABAAEAAQABAAEAAQABAAEAAQABAAE
AAQABAAEAAQABAAEAAQABAACAAIAAgACAAQABAAEAAQAAgACAAIAAgAEAAQABAAEAAQA
BAAEAAQABAAEAAQABAAEAAQABAAEAAYABgAGAAYABgAGAAYABgAHAAgACQAKAAoACgAK
AAoACwAOABIAEwASABIAEQAQABIAEAAQAA0ACgAIAAcABwAHAAcABwAHAAkACQAKAAsA
CwAKAAgABQAFAAMABAAEAAMAAwADAAIAAgACAAEAAQACAAIAAgACAP////8AAAAAAgAC
AAIAAgAAAAAA/////////////////////wAAAAAAAAAAAAAAAAAAAAAAAAAA////////
AAAAAAAAAAAAAAIAAgABAP7/+//4//D/6v/j/+P/6P/1/wcAHwA+AGQAkgDGAPcAHgFD
AWEBfAGDAWYBOgEdAQMB6gDMAKEAbABAAB4ABgD3//L/+P/+/wEAAgAFAAUAAwAAAAAA
AQD///7//f/9//z//P/8//z//P/6//n/+f/5//n/+f/5//n/+//7//z//P/6//r/+v/6
//r/+v/6//r/+v/6//r/+v/8//z//f/9//z//P/8//3////+//7///////////////7/
/v/+//7//v/+//7//v8AAAEAAQABAAAAAAACAAMABgAGAAYACAAJAAoACgAMAAsADAAO
AA8AEgATABQAFgAZABsAGwAeAB4AIQAjACUAJQAoACoAKwAvADIANAA0ADcAOQA6ADsA
PAA8AD4APwBCAEIAQgBCAEMAQwBCAEIAQQBAAD8APgA7ADgANAAzADEALwAsACoAKQAm
ACQAIwAdABsAGQAXABUAEgARABEADgALAAoACQAIAAgACQAJAAcABgAGAAUAAwADAAIA
AgAAAAAA/////wEAAQABAAEAAwADAAMAAwABAAEAAQABAAEAAQABAAEAAQACAAIAAAAA
AAAAAAAAAAAAAAAAAAAA//////////8BAAEAAQACAAIAAgAAAP///P/8//v/+v/7//v/
+//7//7//v/+//7//v/+//7//v/+//7//v/+//7//v///////P/7//r/+f/5//n/+f/4
//n/+v/8//7/AAD/////AgD///7//f/9//////////7//v/+//7//v/9//3//v/+//z/
/P/8//3////+//7////9//3//f/9//z//P/8//z//v/////////9//z//P/8//r/+//7
//v//f/9//3//f///wAAAAAAAPz/+v/5//j/9//3//f/9v/3//j/+v/7//z//f/+////
/v/9//z/+//6//f/9v/3//j/+f/6//v/+f/4//j/9//3//f/9//3//n/+f/5//n/9v/2
//b/9v/2//b/9P/0//T/9P/0//T/9P/0//T/9P/0//T/9P/2//b/9v/2//X/9P/z//L/
8P/w//D/8P/w//D/8P/w//D/8P/w//D/8f/y//P/9P/2//b/9v/2//P/8v/x//D/7v/u
/+7/7v/w//D/8P/w/+7/7v/u/+7/7//w//H/8v/0//T/9P/0//X/9v/3//r//v//////
AAD+//z/+//4//b/8//y//D/7f/t/+3/7f/v/+//7//v//D/8f/y//L/8f/v/+7/6//r
/+r/6f/p/+n/6P/o/+j/5v/l/+X/5P/l/+b/5v/n/+f/5v/l/+T/5f/m/+f/6P/l/+X/
5f/l/+X/5f/l/+X/5f/k/+P/4v/j/+T/5f/m/+j/6P/n/+f/5//o/+j/6P/m/+b/5v/m
/+f/5P/f/9j/0P/I/8X/x//S/+P/9/8TADgAZACYANQABwEuAVEBcwGOAZEBagE4AR0B
CwHwAMoAlQBWACQABADs/9n/1v/c/+D/4//k/+f/6f/n/+T/4v/h/+H/4f/h/+L/4v/g
/+D/4P/g/97/3f/d/93/3f/d/93/3f/d/93/3v/e/+D/4P/g/+D/4P/g/+D/4P/d/9z/
2//a/9v/3P/e/9//4f/i/+P/5f/l/+T/5P/l/+L/4f/g/9//4v/i/+L/4v/k/+T/5P/k
/+L/4//j/+P/5v/m/+j/6f/q/+r/6v/s/+3/7v/u//D/8//0//b/9//1//X/9f/2//z/
//8AAAQACAALAA0ADwAPABIAFAAVABUAGAAaABoAHQAfACAAIQAkACQAJgAnACYAJgAm
ACYAJQAlACQAJAAlACQAIwAiACEAHgAaABkAFQATABAADgALAAgABgAFAP///f/7//n/
+f/2//X/9f/y/+//7v/t/+n/6P/o/+f/6f/o/+j/5//n/+f/5v/m/+b/5v/l/+X/5f/l
/+X/5f/l/+X/5f/l/+f/5//n/+f/5f/l/+X/5f/l/+b/5v/k/+T/5P/k/+T/4v/i/+L/
4v/j/+P/4//j/+P/4//j/+T/5P/k/+L/4f/j/+T/5P/k/+P/4//j/+P/4v/i/+L/4v/i
/+L/4v/i/+L/4v/i/+L/4//k/+b/5//p/+n/6f/p/+f/5//n/+b/5v/m/+f/6P/o/+f/
5//q/+j/6P/o/+n/6f/p/+n/6P/q/+r/6v/q/+n/6f/q/+r/7P/s/+z/7f/t/+z/7P/t
/+3/7f/t/+3/7P/s/+z/7P/q/+v/6//r/+z/7P/t/+7/7v/v/+//7//t/+3/7f/t/+3/
7v/u/+7/7//u/+7/7v/x//H/8f/w/+7/7v/v/+//7//v/+//7//v/+//7//v/+//7f/t
/+//8f/x//H/8f/u/+7/7//v//H/8f/x//H/7//v/+//7//w//D/8P/w//D/7v/w//D/
8P/w//D/8P/w//D/8P/y//L/8v/y//D/8P/w//D/8f/y//P/9P/0//T/9P/0//L/8v/y
//L/9P/0//T/9P/0//T/9P/0//T/9P/0//T/9v/2//b/9v/4//j/+P/4//r/+v/6//r/
/P/8//z//P/9//7///8CAAcABwAGAAYAAwACAAIAAAAAAP3//P/6//v/+//7//v//f/9
//3//f/8//3//v/+/////f/8//n/+f/4//f/9//3//b/9v/2//f/9//4//j/+P/4//f/
9//4//j/+P/4//j/+P/4//j/9//3//f/9//5//n/+f/5//r/+v/6//r/+v/6//r/+v/8
//z/+//7//n/+v/6//r//P/8//z//P/5//T/8f/s/+T/3v/b/93/6v///xUAMwBWAIIA
tgDsABsBQAFhAX8BlAGFAVoBNgEhAQkB6gDCAIkAVgAsABAA+v/v//D/+v8AAAUABgAF
AAUAAwAAAAAA/f/9//7//f/9//z/+v/6//r/+v/8//v/+//7//n/+f/5//n/+//7//z/
/P/8//z//P/8//7//v/+//7//v/+//7//v/+//7///////7//v/+////AQAAAAAAAQAD
AAMAAwADAAIAAgACAAIABgAGAAYABgAGAAcABwAHAAYABgAIAAkADAAMAAwADgARABIA
EgAUABMAFAAWABcAGAAZABoAHAAhACMAIwAmACYAKQArAC0AMQA0ADYANwA5ADwAPgA+
AEEAQwBEAEUASABIAEoASwBKAEoASgBKAEsASwBKAEoARwBGAEUARABBAD4AOgA5ADcA
NQAyADAALQAqACgAJwAlACMAIQAfAB8AHAAbABsAGAAVABQAEwATABIAEgARABEAEAAQ
AA8ADwAPAA4ADgAOAA4ADQANAA0ADQANAA0ADQANAA0ADQANAA0ADQANAA0ADQANAA0A
DwAQABAADgAMAAwADAAMAA4ADgAOAA4ADQANAA0ADQANAA0ADQAOAA4ADgAMAAsACwAM
AAwADAANAA0ADQANAA0ADAALAAoADAAMAAwADAAMAAwADAAMAAoACgALAAsADAANAA4A
DwANAA==
         </WaveFormData>
      </LeadData>
   </Waveform>
</RestingECG>
