# Supplementary material for: Detection of Left Atrial Enlargement Using a Convolutional Neural Network-Enabled Electrocardiogram
Source: Front Cardiovasc Med. 2020 Dec 17;7:609976. doi: 10.3389/fcvm.2020.609976 (PMC7773668; doi:10.3389/fcvm.2020.609976)
Supplement: Supplementary file 5 [file Data_Sheet_5.ZIP › normal4/1802035802_4352_0000000Z.XML]

<?xml version="1.0" encoding="Windows-1252"?>
<!DOCTYPE RestingECG SYSTEM "restecg.dtd">
<RestingECG>
   <PatientDemographics>
      <PatientID>1802035802</PatientID>
      <PatientAge>66</PatientAge>
      <AgeUnits>Years</AgeUnits>
      <Gender>Male</Gender>
      <PatientLastName>fangweibing</PatientLastName>
   </PatientDemographics>
   <TestDemographics>
      <DataType>Resting</DataType>
      <Site>1</Site>
      <AcquisitionDevice>MAC55</AcquisitionDevice>
      <Status>Unconfirmed</Status>
      <Priority>Normal</Priority>
      <AcquisitionTime>10:53:40</AcquisitionTime>
      <AcquisitionDate>12-12-2016</AcquisitionDate>
      <CartNumber>1</CartNumber>
      <AcquisitionSoftwareVersion>009C</AcquisitionSoftwareVersion>
      <XMLSourceVersion>MAC5000 v1.0</XMLSourceVersion>
   </TestDemographics>
   <RestingECGMeasurements>
      <VentricularRate>73</VentricularRate>
      <AtrialRate>73</AtrialRate>
      <PRInterval>162</PRInterval>
      <QRSDuration>92</QRSDuration>
      <QTInterval>398</QTInterval>
      <QTCorrected>438</QTCorrected>
      <PAxis>78</PAxis>
      <RAxis>89</RAxis>
      <TAxis>72</TAxis>
      <QRSCount>12</QRSCount>
      <QOnset>218</QOnset>
      <QOffset>264</QOffset>
      <POnset>137</POnset>
      <POffset>190</POffset>
      <TOffset>417</TOffset>
      <ECGSampleBase>500</ECGSampleBase>
      <ECGSampleExponent>0</ECGSampleExponent>
   </RestingECGMeasurements>
   <Diagnosis>
      <Modality>Resting</Modality>
         <StatementCount>3</StatementCount>
         <LabelText>12SL ��ϳ���</LabelText>
      <DiagnosisStatement>
         <StmtText>�������</StmtText>
      </DiagnosisStatement>
      <DiagnosisStatement>
         <StmtFlag>ENDSLINE</StmtFlag>
         <StmtText>��������ɲ���</StmtText>
      </DiagnosisStatement>
      <DiagnosisStatement>
         <StmtFlag>ENDSLINE</StmtFlag>
         <StmtText>���� ECG</StmtText>
      </DiagnosisStatement>
   </Diagnosis>
   <Waveform>
      <WaveformType>Rhythm</WaveformType>
      <WaveformStartTime>0</WaveformStartTime>
      <NumberofLeads>8</NumberofLeads>
      <SampleType>CONTINUOUS_SAMPLES</SampleType>
      <SampleBase>500</SampleBase>
      <SampleExponent>0</SampleExponent>
      <HighPassFilter>16</HighPassFilter>
      <LowPassFilter>150</LowPassFilter>
      <ACFilter>NONE</ACFilter>
      <LeadData>
         <LeadByteCountTotal>10000</LeadByteCountTotal>
         <LeadTimeOffset>0</LeadTimeOffset>
         <LeadSampleCountTotal>5000</LeadSampleCountTotal>
         <LeadAmplitudeUnitsPerBit>4.88</LeadAmplitudeUnitsPerBit>
         <LeadAmplitudeUnits>��V</LeadAmplitudeUnits>
         <LeadHighLimit>2147483647</LeadHighLimit>
         <LeadLowLimit>268435456</LeadLowLimit>
         <LeadID>I</LeadID>
         <LeadOffsetFirstSample>0</LeadOffsetFirstSample>
         <FirstSampleBaseline>0</FirstSampleBaseline>
         <LeadSampleSize>2</LeadSampleSize>
         <LeadOff>FALSE</LeadOff>
         <BaselineSway>FALSE</BaselineSway>
         <ExcessiveACNoise>FALSE</ExcessiveACNoise>
         <MuscleNoise>FALSE</MuscleNoise>
         <LeadDataCRC32>3229409229</LeadDataCRC32>
         <WaveFormData>
/P/8//z//P///wAAAQACAAEAAAD///7//P/8//z//P/+//7//v/+//7//v/+//7//v/+
//7//v8BAAIAAwAEAAIAAgACAAIABgAIAAoADAAKAAgABgAEAAYACAAKAAwADgAOAA4A
DgAMAAoACAAGAAcACAAJAAoACgAKAAoACgANAA4ADwAQAA4ADAAKAAgACAAIAAgACAAJ
AAoACwAMAAoACAAGAAQABgAGAAYABgAHAAgACQAKAAcABgAFAAQAAwACAAEAAAD8//r/
+P/2//j/+v/8//7//P/8//z//P/8//z//P/8////AAABAAIAAQAAAP///v/+//7//v/+
/wEAAgADAAQAAAD+//z/+v/8//7/AAACAP///P/5//b/+P/4//j/+P/7//z//f/+//3/
/P/7//r//f/+////AAD+//z/+v/4//z//v8AAAIAAgACAAIAAgAAAP7//P/6//7/AAAC
AAQAAgAAAP7//P/+/wAAAgAEAAIAAgACAAIAAAAAAAAAAAADAAQABQAGAAIAAAD+//z/
///9//7/AQADAAMAAwADAAAAAgABAP7//v///wQABQADAAIAAgABAAIAAwAEAAUABgAF
AAQAAwACAAIAAwADAAMABAAHAAgABQAEAAAA/f///////////wAAAAD///3/+P/1//j/
+f/6//3///8AAPz/+v/2//T/9v/3//n//f////////////z/+v/5//j/+v/7/wAAAQAB
APX/7f/0//r//P/+/wIACQANAAUA//8FAA0ACwAIABAAGQAaABoAGgAUAA4ACQD5/+v/
6v/p/+D/3P/c/9z/2//c/+H/7P/0//T/8//1//P/7//t//L/9v/2//z/AgD///v//f/+
//7//P/9//7//f8BAAMAAgAAAP//+v/5//r/+f/5//z/AgAFAAQAAwD///z/AQACAAEA
AgAFAAIAAQACAAQAAwADAAMABQAFAAUACAAEAAIAAAD9/wAAAQABAAIABAAGAAYABQAE
AAMAAwAFAAkADAAPABIAEQAOAAsACAAIAAgACAAJAAsACwANAA8ADwAOAAwACwAPABMA
FQAYABQAEgAOAA4AEQAQAA8AEgAXABcAFwAXABMADgAJAAYACwAOABAAFAASABEADQAJ
AAsACwAJAAsACgAMAAoACQAHAAcABAABAAQACQAKAAsACAAGAAMAAAABAAEAAQABAAEA
AQAEAAIAAAD///v/+f/8/wIAAwADAAEA/v/8//r/+v/5//z//f/9///////7//r/+v/7
//v//f8AAAAA///8//r/+f/3//j/+P/5//z/+v/7//v/+//5//j/+P/3//f/+f/+/wIA
///7//r/+f/5//r//P//////AQABAAEA/f/6//j/+////wAAAQADAAMA///+//7//v/8
//7/AQD///////8AAAAAAAAAAP7/AQACAAQABgAHAAYAAwACAAAA/v/7//7/AAAAAP7/
/v/+//7////9//7/AQABAAEAAQABAAAAAgABAP7/AAABAAYABwAEAAIAAQD//wEAAQAB
AAEABAAFAAYABwADAAIAAgABAAIABAAIAAoABgAEAP//+//9////AQADAAEAAAD+//v/
9v/z//b/9//4//v//f/+//3//P/5//j/+//7//z///////////////v/+P/2//T/+P/5
//7///8BAPn/9f/0//L/8v/0//j/+////wEA//8BAAcABQAIABIAFQAUABYAGgAYABQA
CwD7/+v/6v/n/97/3v/g/9z/2//g/+X/5v/s//L/9//3/+//6f/r//D/8v/0//7/AgD/
/wEA///+//z/+P/7//7///8FAAQAAgD///3/+P/3//j/9//2//j//f////7//f/5//b/
+f/6//n/+v////7///8CAAAA////////////////AgABAAAA///9/wAAAQABAAIACAAK
AAoACQAFAAMAAgADAAYACAAKAAwADQAMAAsACgALAAwADQAPAA0ADQAPABEAEAAQAA8A
DwASABUAFgAYABYAFgAUABYAGgAaABoAHgAgAB8AHgAdAB4AHAAaABoAHAAeAB8AIgAg
AB8AGwAXABkAGwAbAB8AHgAgAB4AHQAbABsAGAAVABgAHwAiACUAIwAiACAAHgAeAB8A
IAAhACQAJQApACgAKAAnACMAIQAlACwALgAvACsAKAAmACQAJQAjACUAJQAlACcAJwAj
AB8AHgAeAB0AIAAkACUAJQAlACQAJAAjACQAJAAlACgAJwAnACYAJQAjACIAIgAhACMA
JQAqAC4ALAAnACUAIwAlACYAKAArACwALQAsACsAJgAiAB8AIQAjACQAJQAnACQAHwAd
ABwAHwAeACEAJQAiACEAIAAgACIAIgAiACAAHgAeAB8AIAAkACQAIgAiAB4AGgAVABYA
FwAZAB4AHwAXABYAFwAWABkAGwAcABwAFwAWABYAFwAVABYAGAAaABkAGAAXABYAFAAP
AAwACgAQABMAFgAYABUADQAHAAoAEgATABQAFQAWABMADwAOAA8ADwAPAA8ADwAQABQA
FQAUABEAEQAVABUAEwAQAA4ACwAOAA8AEAARABAADwAOAA0ADQAOABAAEQANAAwADQAM
AA0ADgAMAAsACwALAAsACwAJAAgABgADAAQAAwAIAAsABgAFAAMAAAACAAQABAAGAAUA
AwACAAMAAQABAAEAAQAAAAAAAQACAAAA/f/+//v//f8JAAUABAAEAAAA+v/6//3//f//
/wUACwALAA0AFAAYABUAEAAUABoAIAAiAB8AGQAHAO7/4f/g/+D/3v/m/+n/5v/p//L/
8P/s/+//7//t//P/+f/6//7/AAD6//j//f/7//7/AAABAAAA/f/8//n/+//8//r/9//1
//b/+f/+/wEA+//6//z/+/8AAAEA///+//3//P/5//j/+v/4//j/+v/+////AQADAP//
/f/7//z//P/8//z/+//7//v/+v/6//3//v/9//v//f/9//7/AQABAAAA///+/wIAAgAC
AAIA///+//3//f/9//3///8BAAQABgAHAAkABQAFAAMAAgAEAAQAAgAEAAYABAACAAQA
BQAFAAUABQAHAAYABQAGAAYABgAFAAYABwAHAAQAAQD//////f//////AAD9//v///8B
AAAA///9/////f/7//7//v/9//z/+f/5//n/+f/2//X/9//0//X/9f/y//H/8v/2//X/
8//1//b/+P/6//n/9//5//n/9v/3//b/8f/0//b/+f/7//X/9P/w/+v/7//w//L/8//1
//T/9P/2//P/8//y//H/9P/2//n/+//3//X/9v/2//j/9f/1//X/9v/2//f/+f/3//f/
9f/z//P/9P/2//3/+v/4//b/9f/4//f/+f/8//r/9v/2//f/9f/z//H/8P/0//b/+P/4
//b/9P/z//L/9v/2//T/9P/1//T/8v/2//P/8//2//X/9P/2//r//P/4//f/9f/y//H/
8v/0//f/9f/2//j/+v/3//b/9f/0/wIAAwD6//j/9v/0//L/9f/z//T/9//6//v//P/9
//v//P/6//b/9v/3//z//f////7//v/9//r/+f/4//f/+v/7//z//f/5//j/+P/3//n/
+v/9//7//v/+//v/+f/5//n/+f/5//v//P/8//v/9//z//X/9f/2//n/+//8//n/+P/1
//T/9f/1//b/+f/5//n/+f/5//b/9P/z//L/9P/1//r/+//7//n/9//y//L/+P/6//j/
AQAJAAMAAwADAAEABQAMAA4AEwAWABgAHAAaABIAAwDz/+X/4P/j/+L/4v/k/+D/4f/q
/+n/4P/k//D/8//z//H/7//t/+7/8P/w//L/9v/7//3//P/8//v/+P/6//r/+P/7/wAA
AAD//////P/7//z/+//8/wAABwALAAkABwACAP7//v/+//z//P8CAAAAAAACAAAA/f/7
//n//f///wEABgADAAIAAQD//wEAAQAAAAAABQAIAAkACQAEAAEA/////wQABgAIAAoA
CwAKAAkACAAJAAoACwANAAwACwAMAA0ADQAMAAoACQAMAA8AEAASABAADgAKAAoACwAK
AAkADAAPAA8ADwAPAA0ACgAHAAYACgAMAA0AEAAOAA0ACQAFAAcACQAJAA0ADAAOAAwA
CwAIAAcAAwD//wAABQAGAAcABgAEAAEA/v8AAAEAAgADAAAA//8BAP7//v/9//n/9//6
/wAAAQABAAAA/v/9//z/+//5//v/+//8////AAD9//z//P/9//3//v8CAAMAAwAAAP7/
/f/7//v/+v/6//z//f///wAAAQD+//z/+//5//r/+////wIAAAD9//3//f/6//r/+//9
/wEAAwADAAMA/v/6//f/+f/+/wAAAgAFAAMA///+//7//v/8//7/AQAEAAUABgAIAAYA
BAACAP7/AAAAAAEAAgABAAAA/f/8//3//P/6//7/AAABAAUABQD///7////+////AQAC
AAIA/f/8//z//f/7//z//v8AAAIAAgACAAIA///7//n/+P/+/wEABAAGAAMAAQD9//r/
9v/2//r//P/+/wAA/v/7//v//f8BAAEAAQABAAIABgAHAAYAAQD//wEA//8CAAIAAwAD
AAEAAQABAAEAAgABAAAA//8AAAIABQAHAAUABAAFAAQABgAGAAMAAQADAAMAAwADAAAA
/v/7//f/+P/3//z////9//3//P/6//7/AAAAAAIAAQD///7////9//3//f/9//z//P/9
//7/+//5//v/+f/9//////8EAAYA/P/2//z/BQAHAAcADwAVABcAFwAUABIAEQAIAAIA
DAAYABgADQABAPH/4v/d/9z/2v/g/+b/5//q/+3/7v/q/+r/7f/x//H/8//5//7//v/4
//L/+v////v///8CAAQABAAAAP7/+v/7//3//P/6//n/+//9/wEAAwD+//7/AQABAAQA
BQADAAIAAgAAAPz/+v/8//r/+v/8//////8AAAEA/v/9//z//v8AAAIABAAFAAQAAwAB
AAAAAQACAAEA//8DAAUACAANAAoABgACAP7/AwAEAAUABgAEAAQABAAFAAUABQAHAAkA
DAAMAAsACwAIAAkACAAIAAsADAALAA4ADAAKAAgACgALAAsACwALAAsACgAJAAoACQAI
AAYABgAKAAsACQAHAAcABwAFAAcACAAKAAgABwAKAAsACQAHAAMAAwD///v///8AAAAA
AAD///////////7//f////z///////z/+//7//7//P/5//3//v8AAAIA///7//v/+f/5
//v/+//3//r//P///wEA//8AAP7/+//+//7///////3//P/8//7/+//7//r/+f/9//7/
AAABAP3/+//8//z//f/7//z//f/6//r/+//9//3//f/7//n/+v/6//v/AQABAAAA////
/wIA/////wAA///8//3////9//3//f/+/wEAAgADAAIA///+//7//v8CAAQABAAGAAUA
AgD+/wAA/P/7//3/+//4//r//v8AAP7//f/7//j/+P/6//3/AQD8//z//f/+//7//v/+
//7/AQD/////AAD+//3//P/6////AQABAAIA///9//z///////7//f/8////AAACAAQA
AQD///3/+////wAAAQABAP7//f/7//r/+P/7//3//f////3//f/7//j/+P/6//r//v8B
AAQAAgD///7/+P/2//j/+f/6//v/AwACAP///v/9//z//f/7//z///8BAAEAAQABAP7/
AAD///z//f/9/wEAAQAAAP7//f/7//3//f/9//3/AgADAAQABQACAAAA///9//3//v8B
AAIAAAAAAP3/+//7//v/+//7//7//v/9//v/9//z//X/9f/2//n/+//8//7//v/8//z/
+//5//j/+f/6//v//P/9//r/+P/3//b/+f/5//3//f////v/9f/w//L/9v/6//7/BQAF
AAcAAwABAAcADwAMAAoAEQAWABQAGAAYABIABQDx/+P/3v/h/+D/3P/e/97/2f/c/+P/
5v/q//T/9f/1//v/+//1//L/9P/y//L/+P/9//3/+v/6//n/9v/3//j/9//7//7//v/9
//3//f/9///////5//j/+v/5//z//f/7//r/+v/6//j/+P/+//z//P/+//z/+f/3//X/
9//5//v/AAD+//7//v/9///////+//7/AgAEAAQAAwABAP///v///wEAAgADAAQABQAE
AAMAAgAAAAAAAAABAAIAAwAGAAkABwAGAAQAAwAGAAkACgAMAAsACgAHAAgABwAEAAEA
AgAHAAkACwANAAsACAAFAAQABwAIAAgACgAJAAkABgADAAEAAQD//wEABAAIAAgACQAE
AAEA+//1//n///8BAAMAAQAAAP7//P/9//3//f/9//////8CAAAA/v/9//n/9//3//z/
/P/7//z//P/9//7//f/7//3//f/7//3//f/5//j/+P/5//n/+f/8//z/+//5//j/+P/3
//X/9P/0//b/9//5//r/+//5//j/+P/3//j/+f/9/wAA///7//r/+f/6//r/+//9/wIA
BQAGAAcAAQD8//j/+f/5//r/+//9////+//6//r/+P/2//j/+//+////AAACAAEAAAD/
//z//f/+/wAAAgADAAIA///+//z/+v/3//r//P///wUABwD///z/+//4//v///8CAAQA
///+//7////7//r/+v/6//v//P/9//7//v/7//r/+v/9////AQACAAEAAQD///7/+//5
//j/+//8//z//P/8//v/+v/6//r//P/9//7///////7//f/7//n/+f/4//j/+////wIA
AwD///v/+f/1//j/+v/+/wAA//8BAAMAAAAAAAAA+//6//z//f/+/////f/7//j/9//9
/wMABAAAAP3//P/7//r//P/+/wAAAgABAAAA///+//3//P/7//r//P/8//z//P/8//z/
/P/8//3//v///wAAAwAEAAUAAwD///3/+//3//v//f///wQAAwAAAP7//f/////////+
/wEAAQACAAMAAwADAAUABQAHAAcABgAGAAQAAwABAAAAAQAAAP///v/+////AgAFAAIA
///9//r/+//7//r/+f/+//////8BAAAA/v/8//r/+//8//3//f/6//v/+v/5//z//f/8
//z/+v/6//v/+//8//v/+v/3////AAACAP7/9v/2/wEABQD9////BQAJAA0AEAAIAAUA
EAAWABgAHgAgABcACwABAPL/5f/e/9r/2v/i/+f/5v/p/+r/6v/s/+3/7f/v//H/8//0
//j//v/8//b/9f/5//r//P/9//z//P/8//r//f////7//P/7//z//f8AAAEA/f/8//7/
/f///////P/6//7//v/8//z////8//v//P//////AAABAP///f/7//z///8AAAEAAQAA
AP///f/8////AAD///3/AQADAAYACwAHAAQAAQD+/wIABAAGAAgABAAEAAQABQABAP//
/////wIABAAFAAcABAAFAAQABAAGAAYABAAGAAcABgAFAAgACAAHAAYABQAIAAgACAAK
AAgACAAHAAgACQAJAAYAAwAEAAUABAAHAAYABgACAP//AgADAAEA///9/////f/7//z/
/P/7//r/+//9////AQD+//3////8//3//f/6//n/9//6//j/9f/4//r//f8AAAEA//8B
AAEA/v/9//r/8//1//j//P////z//P/5//X/+P/6//3///8BAAAAAAACAP3/+//4//X/
+P/6//3////6//n/+//8//3/+//8//3//v/+////AQAAAP///P/5//r/+v/7/wEAAAAA
AAAAAQABAP3//P/8/////v8BAAUAAgD///z/+v///wIABQAGAAQAAgABAAAAAAAAAP7/
/v////7//P8AAP7///8DAAMAAAACAAYACAADAAEA/v/6//r//P///wMAAAAAAAEAAgAB
AAAA///+/wEA/////wAA/////////v///////f/8//3//f/+/wMAAAD+//z/+v/+/wAA
AwAGAAMAAQD///3/AAAAAAAA///+//////8AAP//AQACAAEAAwADAAUABQABAP7//f/6
//3///8BAP7///8AAPz//P/9//3//f/9/wEAAQAAAAEAAQD9//z/AAD+//7//v/+//7/
/v/+//7//P/8//z//P8AAAIABAAGAAQAAgAAAP7///8AAAEAAgABAAAA///7//v//f//
////AgADAAQACAAGAAQAAwADAAUAAwABAP7/AQABAAIAAwACAAEAAgABAAQABQAFAAYA
BAADAAEAAAADAAQABQAGAAUAAwADAAMAAAD//////v8AAAEAAQABAAEAAQAAAAEAAwAE
AAUABgACAAAA/v/7//v//f/9//3//v////7//v/7//r/+v/5//v/+//7//n/AwACAAAA
/v/8//z//f8DAAUACQATABMACwAMABQAFQAOABQAHgAeABwAGwALAPP/6P/j/+L/5P/k
/+b/6//u/+3/7P/s/+7/8//1//X/+f/9//7/9P/y//b/9v/1//n//P/+/////v/9//z/
+f/7/wAAAAD//////////wEAAQD9//z//v/9/wEAAwACAAIAAgACAAAAAAADAAAA//8A
AP///f/8//v//P/9//7/AgADAAQABQAFAAQAAwABAAAAAgAEAAQAAwAFAAUABgAJAAgA
BgAEAAIABwAIAAkACgAHAAYABQAFAAYABwAKAA0ADgAOAA0ADQALAA0ADQAOABAAEAAO
ABAADQAKAAcACAAOAA8AEAARAA4ADAAKAAoACQAIAAYABgAJAAsACgAJAAcABwAFAAcA
BgAIAAYABQAGAAcABQADAAEABQAFAAUABgAGAAUABAAAAP///v/9/wAAAQAFAAQAAgAB
AP3/+////wQABAADAAQABAAFAAYAAwD//////f/+/wEAAgD///z//P/9//3/+v/8//v/
+f/7//z//v///////v/+/wAA/v////////8AAAAAAQABAPz/+//9//7/AQD//wAAAQD/
//7//v///wIABQAGAAcABQACAAAAAwAEAAQABAAFAAcAAwACAAIAAgAAAAIABQADAAMA
AwAEAAYABgAGAAQAAQAAAAAAAAAFAAYABQAGAAUAAgD+/wAAAwAFAAoACwADAAIAAwAC
AAAAAQABAAAA//8AAAIABQAAAAAAAQACAAQABAAEAAQAAgD///7//v/+////AAAAAAQA
BQAEAAQAAQD///7/AQACAAIAAgACAAIAAgADAAQAAQD///7///8AAAEAAgAEAAEAAQAD
AAMAAwADAAMABAAIAAkACAAEAAEAAgD//wEAAgAEAAUACAAJAAoACwALAAkABwAFAAcA
CAAKAAsABwAGAAcABgAJAAoACAAHAAQAAwACAAEAAgACAAEA//////3/AQADAAAAAQAB
AAAAAgAEAAQABgAFAAMAAgADAAMAAwADAAMAAgACAAMABAACAAEABAADAPv//f8DAAYA
CAAAAP7/BAAJAAUABQAPABMAEwAZABwAFAAPABAAFgAiACoAJAAXAAsA+//o/+H/4P/e
/+D/6v/z//L/8f/w//D/8v/z//X/9f/3//f/+P/+/wIA/v8AAAUAAwAFAAYABgAEAAIA
AgAAAAMABAAEAAMAAwADAAUACQALAAUABAAGAAUACQAJAAYABAAEAAQAAgACAAYABAAE
AAYACAAHAAcABwAGAAUABAAGAAkACgALAAsACgAJAAcABgAIAAoACgAJAAsACwAMAA8A
DwAOAA0ADAAOAA4ADgAOAA4ADgAOAA8ADQANAA8AEQAUABQAEwATAA8ADwANAAwADwAS
ABMAGAAVABIADwAQABIAEQAQAA8AEgASABIAFAATABIAEAAQABQAFQATABEAEAAPAAwA
DQAMAA4ADAALAA0ADwAOAA0ACgALAAgABQAHAAYABAACAAQABQAGAAcABwAHAAoACAAJ
AAkABgAFAAUACAAGAAMABQAGAAgACgALAAkACwALAAcABwAFAP////8AAAIAAwABAAIA
AAD9////AAACAAMAAQAAAAAAAgACAAMAAwADAAUABgAIAAkABQADAAQABAAFAAMABAAF
AAIAAgADAAUABQAHAAcABwAFAAQABAAJAAkACAAHAAcACAAFAAUABgAIAAYACAALAAoA
CQAIAAgACgAMAA4ADgAMAAoACQAIAAsADAALAAwACgAIAAUACAAFAAUACAAHAAcACgAP
ABIADQALAAgABAAGAAgACwAPAAoACgALAAwADAAMAAwADAASABAADgAMAAoACAAGAAMA
AwAFAAkACQAJAAkACQAMAAwACgAKAAsAEAARAA4ADAALAAkACwALAAsACwAQABEAEgAT
ABAADgANAAsADQAOABEAEgAQABAADQALAAwADQAOAA8AEgASABEADwAKAAUABgAFAAYA
CQALAAwACwAKAAcABgAHAAcACAALAA0ADQANAA0ACAAGAAUABAAIAAkADgAPAAkACwAN
AAgA/v8CAAoAEAAVABsAHQAbABUAEQATABgAHgAhACAAIgAqACwAJAAbABEA///y//H/
8v/w/+7/7v/t/+r/7//4//z//v8BAAcACQAFAAEAAgACAAAAAgAIAA0ADwAPABAAEAAO
AA0ADAAJAAsADwAQABAAEQAOAA0ADgANAAoACgANAA0ADwAPAAwACgAOAA4ADAAMABIA
EAAQABIAEAAPAA8ADwAQABEAEgAWABMAEgARAA8ADQANAAwADAARABQAFQAVABEADwAO
AA8AEwAUABUAFgAYABgAGAAYABQAFAAUABUAFgAXABoAHQAdABwAGgAZABsAHQAdAB4A
IAAgAB4AIAAfABwAGQAaAB0AHQAdAB0AHAAaABgAGAAZABoAGgAcAB0AHQAaABcAFgAV
ABIAEwAWABgAFgAVABMAEwAQAA0ADwAVABcAGQAYABYAEwAQAA8ADwAPAA8AEgATABcA
FgASAA8ACQAFAAgADgAPAA8ADwAOAA4ADgAPAA0ADwAPABAAEwAUABEADQAMAAwACwAN
ABAAEAAPAA0ADAAMAAsACwAKAAoADAANAA8AEAARAA8ADgAOAA0ADQANABAAEgAQAA0A
DQANAAwADAANAA8AEwAVABUAFQAPAAwACgANABEAEgATABUAFQARABAAEAAOAAwADgAR
ABMAFQAXABoAFgAUABIADgARABIAFAAWABcAFgATABIAFAASAA8AEgAVABcAHAAdABYA
FAAUABIAEwAVABYAFgAWABYAFwAZABMAEgASABIAFQAWABcAGAAXABMAEQAQABQAFQAW
ABYAGQAaABcAFgAVABQAFwAVABYAGQAYABcAFgAVABcAGgAaABgAGgAbACAAIQAeABwA
GwAZABsAGwAbABsAHAAbABoAGQAYABgAGQAZABsAHgAjACYAIgAgABsAFwAVABUAFQAV
ABgAGAAXABUAFAARABQAFQAWABkAGwAcABoAGAAUABIAFQAVABYAGQAXABcAFwAXABMA
EgASABIAFgAXABwAHQAXABMAEwAWABYAGgAgACYAJwAlAB8AHQAjACkAIwAkADAAMwAw
ADAAMAAwADIALwAjABcADAAJAAYAAAD6//r//f/+/wcAEgAUABgAGwAXAA8ADwAVABYA
FAAWABoAHgAfABkAGQAaABoAGAAaABwAHAAhACMAIgAgAB8AGwAZABkAFwAXABoAIAAj
ACIAIQAdABoAHgAgACAAIgAjACAAHwAgACAAHwAfAB8AIgAjACQAKAAlACQAIwAhACQA
JQAlACYAKAAoACYAIwAjACMAJAAnACoALAAuADAALgAsACoAKAApACoAKwAtACsAKwAt
AC8ALgAuAC0ALQAvADEAMQAyADAAMAAuADAAMwAyADEANAA1ADUANQA1ADQAMgAwADAA
MgA0ADUAOAA2ADUAMQAtAC4ALwAuADEANAA2ADQAMwAyADEALQApACwAMQAyADMALwAs
ACgAJAAlACcAKQArACsAKwAuACwAKgApACUAIwApADAAMgAzADAALAApACYAKQApAC0A
LwAsAC0ALAAnACgAKAApACkALAAwADEAMQAvACwAKgAnACsALAAuADIAMAAxADEAMQAy
ADIAMwAzADAALwAxADIAMAArACkAJwAnACgAKgAtADEAMwAzADMAMQAuACwALwA1ADgA
OwA/ADwANQAxAC4AMgAyADYAOwA4ADcANgA2ADYANgA2ADQANQA2ADgAOgA5ADgANQA0
ADYANgA1ADoAOAA5AD0APQA3ADYANwA2ADoAPQA/AEAAOwA4ADYANQA1ADYAOAA6ADgA
OAA4ADgANgA5ADwAPgBAAEAAQABAAEAAPQA3ADQAMwA5ADsAPQA/ADwAPgA9ADoAOQA5
AD0APQA/AEAAQgBDAEAAPwA+AD0AQABBAEIAQwBAAEAAQQBBAEAAQABCAEIAQwBEAEIA
QQA/AD8APwA/AEIAQgBBAD8AOQA1ADcANwA5AD0AQABCAEQARABCAEIAPwA9ADwAPQA/
AD8APwA/AD8APgA+AD4APwA/AEMAQwBHAEcARwBEAD4APAA8ADoAPwBLAE8ATwBRAFEA
UQBUAFgAWQBgAGYAZgBiAGQAYwBZAEUAMgApACoALgAuACwALQAuAC0AMAAyADQAOwBD
AEMAQwBDAD4AOgA8AEAAQABHAE8ATgBOAE0ASgBHAEYAQwBFAEsATgBQAFMATwBPAFEA
UQBLAEoATABLAE8ATwBMAEoASgBKAEgASABOAE4AUABUAFIAUQBRAFEATwBPAE8AUgBU
AFYAWABZAFUAUwBQAE4AVABYAFoAWwBYAFcAVwBZAFoAWgBaAFoAXgBgAGIAZABfAF4A
XQBdAGAAYQBkAGcAZgBkAGEAXwBhAGMAYwBkAGYAaABoAGwAaABkAGAAYABmAGcAaABp
AGgAZgBkAGQAZwBoAGgAagBtAG0AagBnAGcAZwBlAGcAawBuAG0AbQBrAGkAZABfAF0A
YQBhAGEAZABkAGMAYgBhAGEAYQBhAGIAYwBnAGYAZABjAF8AXQBdAGIAYgBhAGQAZABl
AGYAYwBhAGMAYwBmAGkAagBnAGMAYgBiAGEAXwBiAGIAYQBlAGYAaABpAGYAZABjAGQA
agBzAA==
         </WaveFormData>
      </LeadData>
      <LeadData>
         <LeadByteCountTotal>10000</LeadByteCountTotal>
         <LeadTimeOffset>0</LeadTimeOffset>
         <LeadSampleCountTotal>5000</LeadSampleCountTotal>
         <LeadAmplitudeUnitsPerBit>4.88</LeadAmplitudeUnitsPerBit>
         <LeadAmplitudeUnits>��V</LeadAmplitudeUnits>
         <LeadHighLimit>2147483647</LeadHighLimit>
         <LeadLowLimit>268435456</LeadLowLimit>
         <LeadID>II</LeadID>
         <LeadOffsetFirstSample>0</LeadOffsetFirstSample>
         <FirstSampleBaseline>0</FirstSampleBaseline>
         <LeadSampleSize>2</LeadSampleSize>
         <LeadOff>FALSE</LeadOff>
         <BaselineSway>FALSE</BaselineSway>
         <ExcessiveACNoise>FALSE</ExcessiveACNoise>
         <MuscleNoise>FALSE</MuscleNoise>
         <LeadDataCRC32>400134271</LeadDataCRC32>
         <WaveFormData>
AAAAAAAAAAAAAAAAAAAAAAAAAAAAAAAA/v/+//7//v8AAAAAAAAAAAMABAAFAAYABQAE
AAMAAgAEAAYACAAKAAwADAAMAAwAEAASABQAFgAWABYAFgAWABgAGgAcAB4AIgAkACYA
KAAmACYAJgAmACgAKAAoACgAKgAqACoAKgArACwALQAuACwAKgAoACYAJQAkACMAIgAh
ACAAHwAeABsAGgAZABgAFQAUABMAEgAQABAAEAAQAA8ADgANAAwACAAEAAAA/P/+//7/
/v/+//v/+v/5//j/+v/6//r/+v/6//r/+v/6//r/+v/6//r/+P/4//j/+P/3//b/9f/0
//f/+P/5//r/+P/4//j/+P/1//T/8//y//H/8P/v/+7/7v/u/+7/7v/v//D/8f/y//D/
8P/w//D/8P/w//D/8P/w//D/8P/w//P/9P/1//b/+P/4//j/+P/1//T/8//y//P/9P/1
//b/+P/4//j/+P/4//j/+P/4//b/9v/2//b/+P/4//j/+P/4//j/+P/4//b/9v/2//b/
9v/2//b/+v/+/wAAAgAEAAIABQAFAAUAAwADAAcACgAKAAoADQANAAsACwAMAAwACwAK
AAsACgAIAAYABwAIAAMAAQD///z/+v/4//X/9P/0//T/8//z//P/8P/t/+3/6f/m/+b/
5v/l/+T/5P/k/+L/4v/g/9//4P/h/+L/5P/l/+b/5v/n/+X/5f/k/+T/5//o/+n/6//u
/+b/3v/l/+f/2//R/87/yf/L/9L/2//t/wkAJQBIAHIAmgDHAP4AMgFJAUgBQgE7ASwB
EQHgAKIAdQBaAEIALAAbAAsA/v/5//X/8f/w//D/7v/r/+z/6v/o/+v/8f/v/+//7f/w
//H/8v/x//H/7//v//D/8P/v/+3/7P/s/+//7v/v/+//8P/z//L/8v/w//D/9f/y//H/
8f/y//L/8v/0//T/9P/0//T/8//z//P/9P/z//X/9f/z//f/9//1//X/9//5//v/+//7
//v//P/9////AQADAAUABAAEAAQABwAFAAUABgAIAAoADAARABQAFgAVABUAFQAYABwA
HgAgACEAIwAlACYAJAAkACUAKAApACgALQAvACwAKQAmACMAJAAlACcAKQApACgAJgAm
ACIAIAAfABwAHAAcAB4AIAAdABkAFgAVABIAEAAQABAAEgAQAA0ADAAJAAgABgABAAMA
AwAEAAQAAgD///7//f/+//////8AAP///v////z/+v/6//r/9//5//r/+v/6//r/+v/7
//v/+f/3//f/9v/2//b/9v/3//f/9//4//j/9//3//f/+P/1//X/9P/z//T/9P/0//X/
9//3//f/9//3//f/+f/5//n/+v/6//v/+//6//r/+//8//z//P/9//7//v/9//3//f/8
//z//v////z//P/9//v//f/9//7///////7//P///wEAAgACAAAA/v/8//f/9//4//n/
+v/7//z//f/+////BAAEAAYACAAKAAoADQANAA0ADwAPABMAFgAWABQAFQATABAADwAP
AA4AEAAQABIAEgANAAoACgAKAAcABQADAAAA/P/6//f/9v/4//r/+//9//z/+P/0//P/
7//s/+z/7P/r/+r/6v/q/+v/7P/r/+v/6f/p/+n/6v/r/+z/7P/t/+z/6//p/+j/6v/q
/+r/6//y/+7/5v/j/+H/2f/P/8T/vf/B/8z/1f/h//n/GQBAAGgAkgC/AP4AOgFbAWAB
WgFRAUQBKQH4AL4AkwBuAFIAPAApABEA/v/3//X/8//w/+z/6v/r//D/8P/u//X/+//1
//P/8P/y//L/8v/0//X/9P/1//f/9v/0//H/7v/u//H/8P/u/+3/7f/v//D/8P/u/+7/
8//w/+//7//y//L/8v/0//T/9P/0//T/9P/z//L/8v/z//X/9f/z//f/9//1//X/+P/7
//7////+//3//f/9/wAAAQACAAMABAAEAAQABwAJAAkACgAMAAwADAAPABAAEwATABQA
FQAVABgAGQAaAB0AHwAhACIAJAAkACUAKAAmACQAKAApACkAKQApACkAJQAlACYAJwAm
ACQAIQAgAB8AHgAeABwAHAAaABoAGgAXABMAEAAPAA8ADgAPABAADgAMAAkACAAGAAYA
BQABAAEAAQACAAIAAAD9//z/+//9////AAACAAAA/v/+//r/+f/4//f/8//0//b/9//4
//f/9v/2//X/9//1//X/9P/1//b/9//5//f/9//4//j/+f/5//n/+v/3//f/9v/1//X/
9v/3//n/+f/5//n/+f/5//n/+//7//v//P/8//3//P/6//n/+f/4//j/+P/5//j/+P/3
//f/+P/4//n//P/+//r/+f/5//v//f/9//7//P/7//n/9v/5//v//P/8//r/+v/6//f/
9//4//v/+f/1//X/9v/2//b/9v/2//T/8//z//b/9v/0//L/9P/0//X/9f/2//b/8//x
/+3/7v/w//P/9f/2//b/9f/z//X/+P/2//b/9v/2//b/9v/2//r/+v/8//7/AAADAAcA
CAAJAAsACwAPABIAEQAOAA4ACwAOABEAFQAYABQAEgASABAADwAMAAwADAAJAAcABQAC
APz/+v/3//b/+P/4//f/9//3//T/8f/x//D/7v/v//D/7f/s/+z/7P/s/+z/6v/p/+n/
6f/p/+r/6P/o/+f/5//n/+f/5v/m/+T/5P/k/+X/6P/w/+7/6f/n/+H/2f/Q/8n/wf+8
/8f/2f/l//v/JABQAHAAlQDOAAQBNQFaAWQBXQFYAUkBJgHyAMUAmgB4AGAAQwApABYA
BQD1/+//7v/o/+r/6//s/+7/7v/t/+3/7//v/+r/7P/s/+z/6v/p/+b/5f/l/+T/4v/f
/+D/4v/n/+j/6P/n/+f/6f/o/+j/5v/m/+f/5P/j/+P/5v/m/+b/6P/q/+r/6v/q/+3/
7f/t/+7/7P/t/+z/6f/t/+3/6//r/+3/7//x//H/7//v//D/8f/z//X/9//5//r/+v/6
//3//f/9//7/AAD//wAABAAGAAwADQAPABEAEgAUABQAFAAVABcAGQAaABwAHAAdACAA
IgAgACQAJQAlACUAJQAlACQAJQAnACkAJwAmACQAJAAhACAAIAAeABwAGgAaABoAGgAX
ABUAFQAUABIAEgASABIAEAANAAwADAAMAAsABwADAAEAAAD+//7/+//6//n//P/9//3/
/v/9//z//f/6//z//P/8//n/+P/4//f/9v/3//j/+v/7//n/9f/z//D/8f/y//P/9f/1
//X/9v/2//L/8f/w//D/8f/z//T/9f/y//L/8v/z//H/8f/x//H/8v/z//b/9//2//b/
9f/1//j/+P/5//v/+//6//n/+f/8//z/+//7//r/+P/3//j/+P/0//P/8//0//f/+P/6
//j/9//1//L/9v/3//f/9v/4//j/+P/1//P/9P/3//X/9v/3//n/+v/5//j/9//0//P/
8//2//b/+P/2//j/+P/2//X/9f/0//r/+f/y//L/8v/y//L/9P/0//T/+P/7//7/AQAE
AAEAAwACAAEAAgADAAgADAAQABAAEwATABEAEQASABIAEAAQABIAEgAOAAoACQAIAAUA
AwABAP7/+//6//j/+P/6//r/+f/5//v/+P/1//X/8P/s/+v/6v/r/+r/6v/q/+j/6P/m
/+X/5v/n/+j/6v/o/+j/5//n/+X/5f/k/+T/5v/m/+b/5//q/+j/6P/j/93/2f/T/8b/
xf/L/9D/3f/v/wUAJwBMAHAAnADPAAYBOgFRAUoBQAE9ASoBBwHYAKoAgwBmAEwAOAAp
ABEA9v/t/+//7//w//L/8P/r/+r/6v/o/+v/8f/x/+//7P/u/+7/7v/t/+3/6//r//H/
8v/y//H/7v/u//H/8P/x//H/8v/1//b/9v/0//T/9P/w/+7/7f/w//D/8P/y//D/8P/w
//D/9P/1//b/+P/3//n/+f/3//n/+f/3//f/+//9///////+//3//f/9/wEAAwAFAAcA
BgAGAAYACQALAAsADAAOAA0ADgASABQAFwAXABgAGQAbAB4AHwAgAB8AIQAjACQAJAAk
ACUAKAAqACgALAAtACoAKQAoACcAJgAnACkAKwAqACgAJQAkACQAJAAlACQAIAAeAB4A
HgAcABkAFwAXABIAEAAQABAAEgAQAA0ADAAMAAwACwAHAAYABQAFAAQABgADAAIAAQAB
AAEAAAAAAP7//v8AAP7//v/+//7/+//7//z//P/8//z//P/9//3////9//3//P/6//r/
+v/7//r/+f/5//j/+P/5//r//P/7//v/+v/5//r/+v/6//v//P/9//7////9//3/////
//3//v/+///////+//7///8CAAIAAgADAAYABgAFAAUABAACAAEAAgAIAAYABwAJAAgA
CQAIAAgABwAFAAIA/v8AAAEAAQAAAAIAAgACAP//AAACAAYABQACAAEAAQAAAAAAAAAA
AP7//f/9/wAAAAD+//z//v/+//7///8BAAIAAQD///v//P/9////AAAAAAAAAQABAAEA
/P/6//3//v///wAAAgACAAIABgAIAAoADAAOABAAEwATABMAEgARABQAFgAaABoAHQAd
AB4AHwAhACIAHwAeAB8AHgAeABwAHQAeABsAGQAXABQADgAKAAUAAgAGAAgACQALAAYA
AAD6//f/+f/4//r//P/6//j/9//2//f/+P/3//f/9//3//f/+P/4//j/9//3//X/9f/0
//T/8v/y//L/8//0//b/9v/1//X/6f/Z/9L/0//V/97/7f8BABsAPwBkAIYAqgDTAAAB
MAFTAVQBRgFBATQBCQHSAKIAeQBgAFAAPAAlABcADgABAPn/9//4//j/+v/7//z//v/+
//n///8BAPf/9v/6//z//v/6//n/9v/1//j/+P/3//X/9v/4//3//v/8//v/+//9/wAA
AAD+//7//v/6//j/9//4//j/+P/6//v//P/9//7/////////AAD//wEAAQD//wEAAQD/
////AAABAAIAAQAFAAcACgANAAsACQAHAAUACQAKAAsADwAPAA8AEAASABMAFAAYABoA
GwAbABwAHQAfACIAIwAkACcAKQArACwAKgAqACsALgAtACoALQAtAC4ALwAwADEALQAt
AC4ALwAtACwAKgAqACoAKgArACoAKAAmACYAJgAoACUAIwAjABwAGAAWABQAFQAUABIA
EgASABIAEQANAAoACQAJAAgACwAJAAkACQAJAAkACAAIAAoACgAMAAoACAAGAAQA//8B
AAIAAgACAAQABAAFAAUABQADAAMAAgAAAAAAAAABAAEAAQACAAIAAAD///7//v8AAAEA
AQABAP7//v/+////AQABAAEAAQD/////AQABAP//AAAAAAEAAgACAAMABQAIAAgACAAJ
AAgACAAHAAcABwAGAAYACAANAAoACgALAAsADQANAA4ADAALAAkABgAJAAsADAAMAAwA
DAAMAAkABQAEAAUAAQAAAAEAAwAEAAIAAgACAAAAAQABAAQABAACAAAAAgACAAEAAQAC
AAIAAwADAAEABAABAAEAAAD+/wAAAQABAAEAAgACAAIABQAEAAMAAgACAAIAAgAEAAYA
BAACAAEAAAD+//7//v////7//v/7//j/9v/6//r/+v/7//v//P/8//j/+v/8//r/+v/8
/wIA/f/8//n/9v/1//X/9v/4//v//f/+//7//v/+//7///8AAAEABgAGAAYABgAGAAgA
CwALAAsACQAJAA0AEAASABIAFQAVABYAFwAZABoAGwAcAB8AIAAcABgAFwAWABUAEwAR
AA4ACgAIAAUABAADAAIAAAD//wAA/v/8//3/+//4//j/+P/1//T/9P/0//X/9v/1//X/
9P/z//L/8v/0//T/8//z//H/8f/w//D/8v/y//L/8//2//j/8v/p/+n/5//Z/87/zf/P
/9j/4//z/w0ANQBYAHoAqADdABIBQgFbAVgBTgFLAT4BGQHoALIAhQBmAFAANgAfABEA
BgD9//v/+f/2//z//v/1//L/9P/y/+3/8//3//X/7//w/+//7v/u/+//7v/v//P/9P/0
//P/8f/y//b/9v/y/+//7f/t//H/8v/x//L/8//w/+//7//u/+7/7v/w/+7/7v/u/+7/
8f/x//H/8v/z//X/9f/z//f/9//1//X/9f/3//n/+f/3//f/+P/5//j/+f/6//v//v/+
//7/AQD/////AAACAAMABAAIAAoADQANAA4ADwATABYAFwAYABcAGQAbABwAGQAYABgA
GgAdABwAIQAjACIAIQAgAB8AHQAdAB4AHwAfAB4AHAAcABkAGAAYABYAFwAWABcAGAAU
AA8ACwAJAAkACAAJAAoACgAIAAUABAACAAIAAQD9//3//f/+//7/AAD9//z/+//6//n/
9//2//f/+P/7//r/9//2//X/8f/w//D/7//u/+//8P/y//P/8//x//H/8P/u/+7/7v/v
/+3/7f/u/+7/7//v/+//8P/v/+//7v/t/+7/7v/u/+//7//v/+//7//t/+3/7//v//H/
9P/2//n/+P/2//X/9f/0//L/8P/v//P/9P/0//X/8//y//L/9P/5//b/9v/3//f/+f/5
//r/+P/3//X/8v/2//f/9//2//X/9P/z/+//8v/0//j/9//z//H/8P/u//H/8v/z//L/
7//v//L/8v/v/+z/7f/s/+3/7f/u/+7/7//v/+3/8P/w//H/8f/w/+//7//u/+3/6v/o
/+b/5//p/+n/6f/q/+n/6P/p/+r/6f/o/+j/6P/q/+r/6v/r/+n/6P/k/+D/4//o/+n/
6v/m/+X/5f/k/+P/5v/p/+j/6P/o/+z/5f/k/+P/4v/j/+T/5P/l/+f/5f/i/+H/4P/i
/+b/6f/o/+f/5v/l/+T/6P/q/+z/7v/r/+j/5f/i/+L/4v/i/+L/4v/i/+L/4v/j/+T/
5f/m/+b/5v/m/+b/6P/o/+j/6P/m/+j/6P/o/+z/7v/u//H/8//z//P/8//1//j/+v/6
//7///8AAAEABAAGAAgACgAJAAgABAAAAAIAAgD///3/+//4//T/8v/x//D/8P/w/+7/
7f/s/+j/5//n/+X/4v/k/+T/4//i/+H/4P/f/97/3P/b/9v/2//d/97/3v/e/93/3f/d
/93/3v/e/97/3v/c/9v/2v/Y/9z/3f/d/9n/zf/G/8H/uf+0/73/zf/d//f/GgA6AFwA
iwDCAP4ANwFWAVQBSQFMAT8BGgHmALUAiABoAFAAOQAbAAQA+f/x/+f/4v/i/+T/5f/i
/+D/4v/j/+P/4//j/97/4P/g/+D/4P/h/+D/4f/h/+D/3v/b/9z/3v/j/+T/5P/j/+P/
5f/k/+L/3v/c/9//3P/b/9v/3v/e/97/4P/i/+L/4v/i/+H/4f/h/+L/5P/n/+j/5//o
/+f/5P/j/+P/5f/n/+f/6v/r/+3/7//u/+//8P/x//T/9P/0//f/9f/1//b/+P/3//b/
+P/4//z//f///wEAAwAGAAcACAAIAAkACgAKAAwADgARABYAFAASABYAFwAZABkAGQAZ
ABcAFwAYABkAFwAWABQAFAAUABQAFQAUABAADgAOAA4AEAANAAsACwAGAAQABAAEAAQA
AgD///7/AQACAAIA///8//v/+//6//j/9f/0//P/8v/x/+//7v/w//D/8v/w//L/8v/y
/+//7f/s/+r/6P/q/+r/6//r/+n/5//n/+b/6f/q/+v/7f/v/+//8P/w/+z/6f/m/+T/
5f/n/+j/6f/q/+r/6v/r/+v/6//r/+v/7f/t/+//7//t/+7/7v/v/+3/7P/s/+3/8f/y
//P/9f/z//L/8P/v//H/8P/w//L/9P/w/+//7//y//X/9v/4//b/9f/z//D/8f/x//D/
7v/w//D/8P/t/+3/7v/x/+//7v/v//H/8v/v/+7/7f/q/+v/6//u/+7/8P/u//D/8P/t
/+3/7v/u/+z/6//o/+r/6v/r/+v/6v/p/+n/6P/n/+j/6P/o/+v/6f/p/+n/6v/q/+r/
7P/u/+z/6v/p/+j/6P/o/+j/6f/s/+z/6f/m/+b/6v/q/+r/6v/p/+n/6P/i/+T/5v/k
/+T/5P/o/+H/4f/h/+H/4//i/+L/4//l/+X/5P/l/+b/5v/m/+n/6v/o/+b/5P/i/+T/
5P/k/+T/4//i/+H/4P/k/+b/6P/q/+n/6P/n/+b/5P/k/+T/5P/k/+T/5P/k/+L/5v/o
/+r/7f/w//H/9f/2//f/+P/5//r/+v/5//b//P/9//7///8BAAIAAwAEAAYABgADAAAA
/v/+//v/+f/5//b/8v/w/+3/7P/s/+z/6v/p/+j/5P/k/+X/5P/i/+L/4v/h/+D/4P/g
/+D/4P/d/9v/2v/Z/9f/2P/Y/9j/2P/Z/9r/2//Y/9j/2P/Y/9f/1//X/9b/2P/b/9v/
0//J/8D/t/+z/7j/wf/X/+//CwAyAFoAfgCrAOgAIgFBAUgBTAFHATgBGQHqALYAjwBs
AFAAPAAlAAkA+P/t/+X/5f/m/+b/5P/n/+b/3P/W/9v/3f/b/9v/2f/c/93/3v/d/93/
2//b/97/3v/d/9v/3f/e/+L/4v/f/93/3P/d/9//4P/f/+D/5v/k/+T/5f/k/+L/4P/g
/+D/4P/g/+D/4f/h/+H/4v/l/+f/5//l/+n/6f/n/+f/5//p/+v/6//s/+3/7//x//D/
7//u/+3/7//w//H/9f/1//X/9v/4//v//P8AAAIABwAHAAgACQAJAAwADQAOAA0ADwAR
ABIAEgASABMAFgAXABYAGwAdAB0AHQAdAB0AGQAZABoAGwAcABwAGwAcABkAGAAYABYA
FAASABIAEgAUABEADwAPAAoACAAIAAgACgAIAAUABAACAAIAAQD9//7//f/9//z//v/7
//r/+f/5//n/+P/4//b/9v/4//b/9P/0//T/8f/u/+7/7f/s/+z/7P/t/+3/6//p/+n/
6P/q/+r/6v/r/+v/6//s/+z/7f/t/+3/7v/s/+3/7f/t/+r/6v/q/+v/7P/t/+7/7//u
/+3/7v/t//D/8v/z//X/8v/w/+//7//x//L/8//1//T/9P/z//P/9P/0//X/+P/5//b/
9v/3//f/+f/5//r/+f/3//T/8P/1//f/+P/4//j/+P/4//X/9//4//v/+f/0//P/8//y
//D/8P/w/+7/7v/v//P/9P/y//D/8v/y/+//7//w//D/8P/v/+z/7v/u/+//7//u//D/
8f/x//H/7v/u/+7/8f/w/+//7v/u/+7/7v/w//L/7v/u/+7/7P/s/+z/7P/v//D/8f/2
//b/+P/6//z//P/////////8//v//v8AAAQABAAHAAcACgALAA0ADgANAAwADQAMAAwA
CgALAAwACwAJAAcABAD///z/+P/2//T/9P/z//P/9P/y//D/8f/v/+z/7P/s/+v/6v/q
/+r/6P/o/+b/5f/m/+f/6P/q/+f/5v/k/+P/5P/l/+X/5v/o/+j/6P/p/9z/4P/m/+X/
5f/d/8//yP/F/8H/xP/R/+P/9/8XADoAWAB4AKcA3gAYAT8BRgE8ATkBNgEdAfIAugCJ
AGgAWABIAC0AFQAIAPv/8f/t/+r/6P/o/+f/4v/o//D/7//t//P/7f/p/+r/6f/o/+j/
6f/o/+n/7P/s/+v/6f/r/+z/8P/w/+7/7f/t/+//7//u/+v/6v/t/+r/6f/p/+z/7P/s
/+7/7v/u/+7/7v/t/+3/7f/u//H/8//z//H/8//z//H/8f/x//P/9f/1//X/9f/2//f/
+v/7//z//f/9//z/+//9//7///8BAAQABQAGAAoADAAOAA0ADQANAA0AEAARABIAFgAZ
ABwAHgAeAB4AHwAiAB8AHAAfAB8AIgAjACQAJQAiACEAIQAhACMAIgAgACAAHwAeAB4A
HAAaABgAGAAYABoAFwAVABUAEQAOAA0ADAALAAgABAACAAMABAAEAAEAAgABAAEAAAAA
AP3//P/7//n/+f/4//j/+v/6//z/+v/7//z//f/7//n/+P/2//T/8v/y//P/8//z//H/
8f/w//L/8v/y//P/8v/x//H/8P/x//H/8f/y//T/9f/1//X/8v/y//L/8//z//P/8//z
//P/8//1//X/9//4//j/+f/3//b/9v/3//j/+P/4//n/+f/4//b/9f/3//j/+v/+////
/P/8//3//f//////AAAAAP///f/6//r/+//7//r//P/8//z/+f/5//r//f/7//r/+//9
//7//P/8//z/+v/5//n//P/8//3//P///wAAAQABAAIAAgAEAPr/+v/6//r/+v/4//j/
+P/8//7/AAACAAQABgAJAAkACQALAAsADwASABIAEgAVABUAEwATABQAFAAXABgAGwAc
ABkAFgAWABYAEwARAA8ADAAJAAgABgAGAAUABAACAAEAAQD+//v/+//2//L/8f/w//H/
8P/w//D/7v/u/+z/6//t/+3/7f/u//D/8P/v/+//7v/t/+v/6v/s/+z/7P/t/+7/8P/w
/+3/6f/l/93/0v/N/8//2P/h/+X/8f8RADoAYACEALEA6AAeAUcBUgFKAUMBPAElAf4A
ygCXAHIAWgBGAC0AFwAKAP//9//z//L/9v/2//P/8P/u/+7/7f/v//H/8f/v//L/8//0
//L/8f/u/+3/8v/y//H/7//v//D/9P/0//D/7//v//H/8v/y//D/8P/z//D/7//v//L/
8v/y//T/9v/2//b/9v/1//X/9f/2//X/9//3//X/9v/1//L/8f/2//n//P/9//r/+f/5
//n//P/9//7///8CAAIAAgAFAAMAAwAEAAYABwAIAAwADgATABMAFAAVABUAGAAZABoA
HAAfACIAJAAjACIAIgAkACYAJAAoACkAJwAnACcAJwAlACUAJgAnACkAKAAmACYAJAAi
ACEAHgAaABgAGAAYABkAFwAWABcAEgAQABAAEAASABAADQAMAAoACgAJAAUABgAFAAUA
BAADAP///f/7//v/+//6//r//P/8//7//P/6//r/+v/3//f/+P/4//j/9//2//b/9f/1
//P/8//y//T/9P/0//X/8//z//T/9P/1//X/9f/2//T/9f/1//X/8v/y//L/8//1//X/
9f/1//X/9f/3//f/9v/2//X/9f/1//T/9P/1//b/9v/2//f/+f/6//r/+//6//j/9//4
//3//P/+/wEA/f/9//v/+v/8//v/+f/2//r/+//7//r/+v/6//r/9//5//r//f/7//n/
+f/6//r/+f/4//f/9P/0//X/+f/6//n/9v/3//b/9f/1//b/9v/2//X/8v/0//T/9f/1
//T/+P/4//f/9v/1//T/9f/2//f//P/8//7/AAACAAAAAwADAAMABgAHAAwAEAAQABAA
EwATABAADwAPAA4ADwAQABMAFAASABAAEQASABAADwAOAAwABgACAP3/+v/3//b/9P/z
//b/9P/y//P/8f/u/+7/7v/t/+z/7P/s/+r/6v/o/+f/5//n/+f/6P/p/+r/6v/r/+n/
6f/o/+j/6v/q/+r/6//s/+j/6v/n/+P/4//f/9b/zf/L/8r/z//f//X/CwAsAFYAfACr
AOQAGAFFAWABXgFVAUwBPwEaAeAArwCEAGAASAAzABsACgADAP3/9//0//L/8P/x//L/
6v/m/+v/7//v/+v/6v/s/+z/7P/s/+3/7P/t/+7/7v/t/+v/6f/o/+r/6P/o/+n/6//v
//D/8P/u/+7/8f/u/+3/7f/w//D/8P/y//H/8P/v/+7/8P/x//L/9P/1//f/9//1//n/
+f/3//f/+P/5//r/+f/5//n/+v/7//3///8BAAMAAgACAAIABQAFAAUABgAIAAkACgAO
ABAAEwATABQAFQAXABoAGwAcAB8AIQAjACQAJQAmACgALAAuACwAMAAxAC4ALQAsACsA
KgArAC0ALwAwADAALwAwAC4ALAArACgAKQAoACkAKgAoACMAHwAdABwAGgAaABoAGAAW
ABMAEgARABAADgAJAAkACQAKAAoACQAFAAMAAQAEAAUABQAGAAMAAgADAAAAAAAAAAAA
/f/+//7//f/8//z//P/9//3/AAD//wAAAAD+//7//v////////8AAAAAAQABAAEAAgAC
AAMAAwADAAAA/v/8//v/+f/5//n/+f/5//n/+//7//7/AAABAAMAAQAAAAAAAQAFAAYA
BwAJAAcABgAEAAMAAwACAAIABAAHAAQABAAFAAQABQAEAAQABgAFAAMAAAADAAUABgAG
AAQABAAEAAEAAwAEAAcABQABAAEAAgACAAUABgAHAAYAAwABAAIAAAAAAP7/AAAAAAEA
AQACAAIAAAABAAAAAgAGAAYABgAGAAYAAgAAAP7/AAAFAAgACwAOAAwADwAPAA8ADQAN
ABEAFAAYABgAGwAbABsAGwAcABwAHAAcAB4AHgAdABoAGgAaABUAEwARAA4ACAAGAAMA
AgAEAAQAAwADAAMAAAD9//3/+P/0//P/8v/0//T/9f/2//b/9v/0//P/8f/x//H/8v/w
//D/7//v//D/8f/x//L/8P/w//D/8f/w//T//P/5//H/6//j/9b/z//L/8z/1f/l//n/
DwAyAFoAfgCtAOQAGgFJAWgBcAFrAWQBUwEuAQAB1wCsAIQAbABVADcAHgARAAcAAQAA
AP7//v8BAP7/9P/y//X/9//3//v/+P/6//r/+v/4//f/9P/z//j/+v/7//v/+//8/wAA
AAD8//n/9//3//n/+v/5//r/+//4//f/9//6//r/+v/8//7//v/+//7//P/7//r/+v/9
/wEAAwADAAIAAQD+//3/AAADAAYABwAJAAkACgALAAoACwAMAA0AEQASABMAFwAWABUA
FQAWABgAGgAfACIAJAAjACMAIwAlACgAKQAqACwALwAyADQAMgAyADMANgA3ADYAOwA9
AD0APQA9AD0APQA9AD4APwBBAEAAPgA+AD0APAA8ADoAOQA4ADkAOgA4ADMALwAtACoA
KAAoACgAKAAmACMAIgAgACAAHwAbABwAGwAbABoAGAAVABQAEwASABEADwAOABEAEgAV
ABQAFAAUABQAEQASABIAEQAQABAAEAARABEAEQAPAA8ADgAQABAAEAARAA8ADwAQABAA
FQAbAA==
         </WaveFormData>
      </LeadData>
      <LeadData>
         <LeadByteCountTotal>10000</LeadByteCountTotal>
         <LeadTimeOffset>0</LeadTimeOffset>
         <LeadSampleCountTotal>5000</LeadSampleCountTotal>
         <LeadAmplitudeUnitsPerBit>4.88</LeadAmplitudeUnitsPerBit>
         <LeadAmplitudeUnits>��V</LeadAmplitudeUnits>
         <LeadHighLimit>2147483647</LeadHighLimit>
         <LeadLowLimit>268435456</LeadLowLimit>
         <LeadID>V1</LeadID>
         <LeadOffsetFirstSample>0</LeadOffsetFirstSample>
         <FirstSampleBaseline>0</FirstSampleBaseline>
         <LeadSampleSize>2</LeadSampleSize>
         <LeadOff>FALSE</LeadOff>
         <BaselineSway>FALSE</BaselineSway>
         <ExcessiveACNoise>FALSE</ExcessiveACNoise>
         <MuscleNoise>FALSE</MuscleNoise>
         <LeadDataCRC32>3699137075</LeadDataCRC32>
         <WaveFormData>
CgAKAAoACgAMAAwADAAMAAsACgAJAAgACgAKAAoACgAIAAgACAAIAAgACAAIAAgABgAG
AAYABgAEAAQABAAEAAQABAAEAAQAAQAAAP///v/+//7//v/+//3//P/7//r/+f/4//f/
9v/1//T/8//y//H/8P/v/+7/7v/u/+7/7v/w//D/8P/w/+7/7v/u/+7/7//w//H/8v/0
//T/9P/0//X/9v/3//j/+v/6//r/+v/7//z//f/+////AAABAAIA///+//3//P///wAA
AQACAAAAAAAAAAAAAAAAAAAAAAADAAQABQAGAAUABAADAAIAAgACAAIAAgAEAAQABAAE
AAQABAAEAAQABwAIAAkACgAHAAYABQAEAAYABgAGAAYABgAGAAYABgAEAAQABAAEAAYA
BgAGAAYABAAEAAQABAAEAAQABAAEAAQABAAEAAQAAgACAAIAAgAAAAAAAAAAAP7//v/+
//7/AAAAAAAAAAACAAIAAgACAAEAAAD///7/AAAAAAAAAAD+//7//v/+/wAAAAAAAAAA
AwAEAAUABgAIAAoACgALAA0ADwAQABEADgANAAwACQAJAAgACQAJAAQA///6//X/8//x
//L/8v/z//P/9P/1//L/8f/y//H/9P/1//b/+P/4//n/+v/7//n/9//2//b/+P/5//r/
/f/8//r/+f/4//r/+v/6//v//P/9//3//f/9//3//f/9//7//v/+//7//P/8//z//P/+
//3/+/8AAAUACgASACAAMAA6AEEAPgA4ADEAKwAnACEAFQAAAOb/zP+4/7D/sv+z/7P/
sv+z/7L/qP+e/5z/m/+O/4P/iv+X/5//qf+1/8T/z//c/+j/8P/z//X/+P/8//3///8B
AAIABQAFAAUABAAEAAUAAwADAAMABQAGAAgACAAGAAYABgAGAAgACQAKAAsACgAKAAoA
CQAJAAgACAAIAAsACwALAAsACgAJAAcABgAIAAgACAAIAAgACAAIAAcABQAFAAUABAAG
AAcABwAGAAMAAgACAAIAAwADAAMAAwABAP////////3//P/8//z/+//6//n/+P/2//X/
9f/1//T/9P/0//T/8v/x//D/7//x/+//7v/u/+7/7f/t/+7/7P/s/+z/7P/u/+7/7v/v
/+3/7//v/+//8f/y//L/8//2//j/+f/5//j/9//3//b/9//4//n/+//6//r/+v/7//v/
/P/8//z//f/+////AAAAAP/////+//3//f/+//7//v/+//////////3//f/9/wAAAQAB
AAEAAAD///7//f/+////AAACAAIAAgACAAIAAgACAAIAAgAEAAQABAAEAAMAAgABAAAA
AAABAAIAAwADAAQABAAEAAEAAQABAAEAAwADAAIAAgABAP///v/9///////+//7/AAAA
AAAAAAD+//3//P/8//3//f/+//7//v/8//v/+//+//7//v/8//r//P/8//v/+f/6//3/
/v///wAAAQACAAMABAAGAAgACAAJAAsADQAOAA8ADQANAA0ACwAIAAYABgAFAAEA+//1
/+//7//t/+7/7v/v/+//8P/x/+//7//x//H/8v/z//T/9v/4//n/+v/7//n/9//2//b/
9//3//f/+f/3//b/9v/2//f/+P/5//v/+v/7//v/+//7//v/+//7//7//v/+//7//P/8
//z//P/+//////8AAAMACgAUACAAMgBCAEcARgBAADcAMwAxACkAHwAMAOz/yv+w/6L/
mv+X/5f/lv+T/4z/hP9+/4T/h/98/3X/gv+P/5n/o/+r/7j/x//Y/+j/8v/1//n//v8A
AP//AgADAAMABQAJAAkACAAIAAkABwAHAAcACQAKAAwADAALAAoACQAIAAsACwALAAsA
DgAOAA4ADQANAAwADAAMAA0ADQANAA0ACwALAAoACgAKAAoACgAKAAwADAAMAAsACwAL
AAsACgAKAAsACwAKAAcABgAGAAYABQAFAAUABQAFAAMAAwADAAAA/v/9//z//P/8//z/
/P/3//X/9P/z//P/8v/x//D/8P/v/+7/7f/t/+v/6v/q/+v/6//s/+7/7P/q/+j/5v/o
/+j/6P/p/+v/7f/t/+3/6//s/+z/7f/w//L/8//z//H/8f/y//L/8v/y//L/8//y//L/
8v/z//H/8v/y//L/8v/y//L/8v/z//P/9P/0//H/8f/y//L/8P/w//H/8f/x/+//7//v
//L/8//z//P/8v/x//D/7//y//P/9P/2//b/9v/2//b/9v/2//b/9v/2//b/9v/2//T/
9P/0//T/9f/1//X/9f/3//j/+P/4//X/9f/1//X/9v/3//f/+P/2//X/9f/1//X/9f/0
//T/9v/2//b/9v/2//X/9P/0//b/9//5//r/+P/2//X/9f/2//b/9v/0//X/+P/5//n/
+P/3//b/9v/2//b/9v/2//T/9P/z//P/8//z//T/9f/3//f/9//3//f/9//1//X/+P/4
//f/9//3//f/9//2//j/+f/9//z//P/7//r/+f/4//v//P/9//7/AQAEAAUABwAHAAkA
CgALAAwADQAOAA0ACgAIAAgABwAFAAEA/f/5//b/8//z//L/7//t/+z/6//u/+//8v/z
//P/8//z//T/9P/1//b/9//4//f/9//4//j/9//2//f/+P/4//n/+v/4//j/+P/5//j/
+f/5//n/+//7//v/+//6//r/+v/6//z//P/8//z//v///////v///wIACgAaAC4AQABL
AE4ASgBDADkAOQA5ADEAJgASAOz/wv+s/6D/k/+L/4z/i/+C/3j/cv90/3f/dP9p/27/
gf+R/5v/p/+2/7//zP/c/+j/8f/5/wAABAAHAAYABwAHAAkACwALAAoACgAPAA0ADQAN
AAsADAAOAA4ADwAQABEAEgARABEAEQARABAAEAAQAA8AEgASABMAFAASABEAEAAPABAA
EQARABIAEAAQABAAEAAQABAAEAAPABAAEQASABIADwAPAA4ADAAOAA4ADwAQAA0ADQAN
AA0ACwAJAAkACQAIAAgACQAKAAgABgAEAAIAAQABAAIAAwAAAP7//P/6//r/+f/4//f/
+f/3//b/9v/0//P/8//0//b/9v/2//b/9P/0//T/9f/z//X/9f/1//b/+P/5//v/+//8
//z/+//8//3///8AAP///v/9//3/AAAAAAAAAQADAAQABAAEAAEAAAD///7/AAABAAMA
BAADAAMABAAEAAIAAgADAAMABAADAAQABQAFAAUABAADAAUABQAFAAUABQAFAAUABgAH
AAYABQAEAAYABgAGAAYABgAGAAYABgAGAAYABgAGAAUABQAFAAUABQAGAAYABgAGAAcA
CAAJAAcABwAGAAYABwAHAAgACQAHAAcABgAGAAUABAADAAIAAwADAAMABAAEAAMAAwAC
AAMAAgACAAMAAgACAAIAAAAAAAIAAgABAAMAAwADAAQAAwACAAEAAAABAAIAAgADAAEA
AQACAAMAAwADAAMAAwADAAMAAQABAAIAAgACAAQABAAEAAQABQAGAAcACAAKAAwADAAN
AA8AEQASABMAEwATABMAEQAQAA4ADgANAAkABQABAP3/+P/1//X/9P/2//X/9f/1//X/
9f/3//f/+P/5//r//P/+////AAABAP///f/8//z//f/9//3////+//z/+//6//z//P/8
//3//v///////////////////wEAAgADAAQAAgACAAIAAgACAAMABwAIAAkAEgAeACwA
OgBGAEkARgBAADkAMwAxACsAHQAIAOr/zP+4/7D/sP+z/7P/rv+v/6z/nv+U/5j/m/+Q
/4n/kP+b/6X/sf+9/8z/1//i/+7/+P/7////BAAGAAUACAAJAAkACwANAA0ADAAMAA0A
CwALAAsADQAOABAAEAAOAA4ADgAOABEAEQARABEAEAAQABAADwAPAA4ADgAOABEAEQAR
ABEAEQARABAAEAAOAA4ADgAOAA4ADgAOAA0ADQANAA0ADAAMAA0ADQAMAAkACAAIAAgA
CQAJAAkACQAJAAcABwAHAAQAAgABAAAAAAAAAAAAAAD9//v/+v/5//f/9v/1//T/9v/1
//T/8//z//H/8P/w//H/8f/y//T/8v/y//L/8v/y//L/8v/z//X/9//3//f/9f/2//b/
9//5//z//v////3//f/+//7//v/+//7///8CAAIAAgADAAEAAgACAAIABAAEAAQABAAE
AAMAAwACAAMAAwAEAAQABgAGAAcABwAGAAMAAgABAAMABQAGAAcABQAFAAUABQAFAAUA
BQAGAAgACAAIAAgABgAGAAYABgAHAAgACQAKAAkACAAHAAYABwAHAAcABwAGAAYABQAE
AAUABQAFAAUABgAHAAcACAAHAAUABAADAAMAAwACAAIAAgACAAIAAgAAAP///v/+/wAA
AQADAAQAAwAAAP7//f8AAAAAAAD+//7/AAAAAP///f/9//3//v8AAAAAAAAAAP7//v/9
//3//f/9//7///////////////3//f/7//v//v/+//3//f/////////+//z//f/9//7/
/P/+//7//v/+//7/AQACAAMABAAFAAgACQALAAoACwALAAsADQANAA0ACwAIAAYABgAF
AAEA/f/5//X/9P/x//H/8P/w/+//7//v//D/8f/0//X/8v/x//D/8P/z//X/9//5//j/
9f/z//L/8//z//P/9f/3//b/9v/2//b/9v/2//f/9v/3//f/9//5//n/+f/5//n/+P/3
//b/9//4//n/+v/6//n/+f/6//3/BgAUACIAMgA8AD8AOAAuACUAIQAfABsAEQD4/9j/
wP+0/67/rP+v/7X/tP+3/7r/rv+e/5z/l/+C/3n/iP+Z/6P/rf+5/8b/zf/W/+T/7P/v
//X//P8AAP//AAABAAEAAwAEAAMAAQAAAAQAAwAEAAUABAAEAAUABAAGAAYABgAGAAcA
BwAHAAcABwAGAAUAAwAEAAQABQAGAAUABQAFAAUABwAHAAYABgAFAAQAAwACAAIAAgAC
AAEAAgADAAQABAACAAMAAwACAAMAAgACAAIA///////////9//v/+//7//v/+v/6//r/
9//2//X/9P/1//X/9v/3//T/8v/w/+7/7v/t/+z/6//t/+v/6v/q/+j/5//n/+j/6f/q
/+v/7P/q/+r/6v/r/+z/7//w//H/8//0//T/9f/1//b/9v/1//X/9f/2//b/9P/0//T/
9f/4//j/+P/5//n/+v/6//r/+v/6//r/+v/8//3///8AAP////8AAAAA/f/8//z/+//8
//v//P/9//3//f/8//v//v///wAAAQABAAEAAQACAAMAAgABAAAAAgACAAIAAgAAAAAA
AAAAAAEAAgADAAQAAwADAAMAAwACAAIAAQAAAAEAAQABAAEA//////7//v//////AAAB
AAAA///9//z//P/8//z//P/9//3//f/+//7//f/9//z//v/8//v/+//6//r/+v/4//r/
/P/8//v/+f/5//n/+v/4//j/+P/4//r/+v/5//n/9//3//j/+f/5//n/+f/5//v/+//5
//n/+v/6//n/+f/7//v/+//6//j/+f/5//r//P/8//z//f/8//z//f/+//v/+//6//v/
/f/8//v/+//9//v/+//6//v/+f/5//n//P/8//z/+v/5//n/+f/5//j/+f/7//z//P/8
//3//f/7//v/+v/5//r/+v/6//v//P/8//z//P/8//z//v8AAAIABAADAAQAAwADAAYA
CQALAA0ADQANAA0ACwAIAAYABgAFAAQAAQD+//v/9//z//L/8P/w/+//7//v/+3/7f/v
/+//8f/x//H/8v/0//X/9v/3//f/9f/0//T/9//3//f/+f/3//b/9v/2//b/9v/2//f/
+v/7//v/+//5//n/+f/5//z//P/8//z//P/8//z//P/8//3//f/+/wMADgAaACgANgA+
AD8APAA2AC8ALQApACMAFQD8/9z/wP+u/6j/pv+p/6n/qP+n/6D/lv+O/5D/if96/3n/
iP+V/5//qf+1/8T/0f/e/+r/8v/3//n//P8CAAMAAgADAAMABQAJAAkACAAIAAsACQAJ
AAkACgAMAA8AEAANAAwACwAKAAwADQAOAA8AEAAQABAADwAOAAwACwAKAAwADQAOAA8A
DwAPAA4ADgAOAA4ADgAOABAAEAAQAA8ADgANAAwACgAMAA0ADQAMAAsACgAKAAoACQAJ
AAkACQALAAkACQAJAAYABAADAAIABAAEAAQABAACAAEAAQABAP///v/9//z//P/7//r/
+f/5//f/9v/2//j/9//3//j/9v/2//b/9v/2//b/9v/3//n/+//7//v/+f/6//r/+//8
//7///////3//f/+//7/AAAAAAAAAQACAAIAAgADAAIAAgABAAAAAQACAAMABAADAAMA
BAAEAAUABQAGAAYABAAEAAUABQAFAAMAAwADAAUABwAIAAkABwAHAAcABwAFAAUABQAG
AAoACgAKAAoACAAIAAgACAAKAAoACgAKAAoACgAKAAoACQAJAAkACQALAAwADAAMAAkA
CQAJAAkACgALAAsADAAJAAcABgAFAAcABwAGAAYACAAIAAgACAAHAAUAAwACAAUABQAG
AAYABgAEAAMAAwAEAAQABAACAAQABgAGAAUABQAFAAUABgAGAAYABgAGAAQABAADAAMA
AwADAAQABQAFAAUABQAFAAMAAwABAAEABQAGAAYABwAHAAcABwAGAAQABQAFAAYABAAE
AAQABQAEAAQABQAGAAYABwAHAAkACAAGAAQAAwAEAAMABAAEAAQAAwAEAAUABAAEAAQA
AgACAAMABAAFAAUABQAGAAYABAAEAAUABQAHAAcABgAFAAIAAgACAAMABAAEAAMAAwAG
AAUABQAGAAYABgAGAAYACAAIAAgACAAFAAQAAwACAAQABAAEAAQABgAGAAYABgAEAAQA
BAAEAAYABgAGAAYABQAEAAQABAAHAAgACAAKAAoACwANAA8ADgAPAA8ADwATABMAFAAU
ABQAEwARAA0ADAAJAAcABQABAP7//P/5//f/9//3//f/+v/7//z//f/8//z//f/9/wAA
AQABAP//AAAAAAEAAQAAAAEAAAD+/wAAAAAAAAAA//////////8CAAMABAAFAAMAAwAE
AAQABAAEAAQABAAGAAYABgAHAAUABgAJAAwAFAAkADQARABRAFQAUABHAEEAPQA7ADUA
KgASAO7/zP+0/6T/m/+Z/5r/l/+S/4j/fv98/3//fv9x/3L/h/+Z/6H/q/+6/8X/0P/e
/+z/8//7/wIACAALAAoACwALAA0ADwAPAA4ADgATABEAEQARAA8AEAASABIAEwAUABUA
FgAWABUAFAATABQAFAAUABMAFAAUABUAFgAWABUAFAATABUAFQAUABQAFgAWABYAFgAU
ABQAFAATABUAFQAVABQAEgATABMAEgASABIAEwAUABMAEwATABMAEQAPAA8ADwAPAA4A
DgAOAAsACgAJAAgACQAJAAoACwAIAAYABAACAAQAAwACAAEAAwABAAAAAAD///3//P/8
//7//v/+//7//v/+//7////+/////v/9//7/AAABAAMAAQACAAIAAQADAAMABAAEAAIA
AgACAAMABAAEAAQABQAHAAgACAAIAAcABgAFAAQABQAFAAYABgAFAAUABgAGAAgACAAJ
AAkACwAJAAkACQAHAAcABgAFAAYABwAIAAkACwALAAsADAANAAwACwAKAAoACgAKAAoA
CgAKAAoACgAMAAwADAAMAAsACwALAAsACwAMAAwADAALAAsACwALAAoACQAHAAYACQAJ
AAoACwALAAsACgAKAAgACAAIAAgACgAJAAgACAAHAAcACAAIAAoACAAHAAcABgAGAAYA
BAAEAAYABgAFAAcABwAHAAgABwAGAAUABAAGAAYABQAFAAUABQAGAAcABwAHAAcABwAJ
AAkABwAHAAcABgAEAAMABAAFAAYABgAEAAUABQAGAAQABAAEAAUABgAGAAcACAAHAAcA
BgAHAAkACAAHAAcACQAHAAcABgAFAAMAAwADAAUABgAHAAYABQAFAAUABQAFAAUABgAG
AAQABAAFAAUABQAFAAQAAwAFAAYABwAJAAkACAAGAAUABAAHAAkACAAHAAYABQAEAAIA
AgACAAIABAAEAAQABAAEAAQABAAEAAYABgAGAAYABAAEAAQABAAEAAQABQAGAAcACAAI
AAoACgALAA0ADwARABMAFAAVABUAEwASABAAEgARAA8ACwAKAAcABQADAAEA/v/8//n/
+f/5//n/+f/9//3//f/9//3//v8AAAEAAgADAAMAAQAAAAAAAQABAAEAAwADAAIAAgAC
AAIAAgAAAAEAAgADAAMAAwADAAMAAwADAAQABAAGAAYABgAGAAQABAAEAAUAAwAGAAsA
EgAeADAAQgBOAE8ATABGAD0AOwA7ADcALQAaAPz/2P+8/7D/rP+p/6n/qP+j/5z/kv+K
/4z/j/+E/33/iP+X/6P/r/+7/8b/z//e/+7/9v/7/wEACAAKAA0ADAANAA0ADwARABEA
EAAQABMAEQARABEAEQASABQAFAAWABYAFgAWABYAFQAUABMAFQAWABcAFwAWABQAEwAS
ABMAEwATABMAFQAVABQAFAAUABQAFAAUABQAFAAUABMAEwATABMAEgASABMAEwASABEA
EAAQABAADQANAA0ADQAPAA0ADQANAA0ADAAMAAwACQAIAAcABgAFAAUABgAHAAQAAgAA
AP7/AAD///7//f/9//v/+v/6//j/9//3//j/+v/6//r/+v/4//j/+P/5//f/+f/5//n/
+f/6//r/+//6//z//f/9//////8AAAAAAAAAAAAAAQACAAIAAgADAAEAAgACAAIABAAE
AAQABAAHAAcACAAIAAYABQAFAAQABQAGAAgACQAHAAUABQAFAAQABQAFAAUABgAHAAgA
CQAIAAcABgAGAAkACgALAAwACgAKAAoACgAIAAgACAAIAAkACgALAAwACQAJAAkACQAJ
AAoACgAKAAsACwALAAsACgAJAAcABgAIAAcABwAHAAUABQAEAAQABgAGAAYABgAEAAMA
AgACAAMAAwAEAAQABgAEAAMAAwACAAIAAgAAAAIABAAEAAMABQAFAAUABgAFAAQAAwAC
AAQABAADAAMAAQABAAIAAwADAAMAAwADAAMAAwABAAEAAgACAAEAAQADAAMAAwACAAEA
AQAAAAAAAgACAAIAAwADAAIAAgACAAEAAQAAAAEAAwACAAQAAwACAAEAAAADAAQABQAG
AAcACgALAA0ADgAPAA8ADwAPAA8ADwANAAwACgAKAAkABwADAP//+//5//f/+P/4//f/
9f/0//P/9f/1//f/9//1//X/9f/2//j/+f/6//v//P/7//v//P/8//v/+v/7//z//P/9
//7//f/8//v/+//+///////////////////////+//3//P///wAAAQACAP7//f///wAA
AQAGAA4AHAAuADwAQQBAADwAMwAvACkAJQAfABAA+P/e/8T/tP+y/7P/t/+6/7n/uP+2
/6j/oP+f/5j/h/+G/5X/o/+v/7n/wv/L/9T/3P/q//X/+/8AAAQABwAHAAcABgAHAAkA
CQAIAAgADQALAAsACwAJAAoADAAMAA0ADgAPABAADgANAAwACwAMAAwADAALAA0ADAAM
AAwACwALAAsACwALAAsACgAKAAwADAAMAAwACgAKAAoACQAKAAsADAAMAAkACQAIAAYA
CAAIAAkACgAIAAcABgAFAAcABQAFAAUABQAEAAQABAACAAAA/v/8//v/+//8//3/+f/4
//f/9v/2//X/9P/z//P/8f/w//D/8P/v/+//8P/w//D/8P/w//D/8P/w//H/8f/z//P/
8//1//b/9v/3//f/+P/4//f/+v/7//3//v/9//z/+//7//7//v/+//////8AAAAAAAD/
//7//f/8//7///8BAAIAAQABAAIAAgACAAIAAwADAAUAAwADAAMAAwADAAIAAQADAAMA
AwADAAEAAQABAAIAAwACAAEAAAADAAQABQAGAAUABAADAAIAAwAEAAUABgAFAAUABQAF
AAMABAAEAAQABQAFAAUABQACAAEA///+/wEAAQACAAMAAgABAP///v8AAAAAAAAAAAAA
///+//7//f/9//7//v8AAP7//f/9//3//P/7//j/+P/6//r/+f/6//v//P/+//3//P/7
//r//P/8//v/+//5//n/+v/7//v/+//7//v//P/9//z//f/8//j/+P/4//j/+P/7//z/
/f/+//7/AAAAAAEABQAHAAgACQAJAAkACQAHAAgABgAGAAUAAQD9//n/9f/w/+3/7f/s
/+3/7f/u/+//7f/t/+//7//x//H/8f/y//T/9f/2//f/9f/z//L/8v/z//P/8//1//P/
8v/y//L/9P/0//T/9f/2//f/9//3//X/9f/1//X/9//4//n/+v/4//j/+P/4//j/+f/5
//z///8EAAwAFAAiADIAOwA6ADQAKwAnACMAHwAXAAgA8P/S/7j/rv+q/6v/rf+u/6n/
qv+k/5j/lP+Z/47/ff9+/43/l/+f/6n/tv/F/9D/3P/o/+//8//0//j/+f/8//3//f//
/wEAAQAAAAAAAwABAAEAAQADAAQABgAGAAYABgAGAAYABQAFAAUABQAHAAgACQAJAAcA
BgAGAAYACAAJAAoACwAKAAkABwAGAAYABgAGAAYABgAGAAYABQAFAAUABQAEAAQABQAF
AAQAAwACAAIAAgABAAEAAQABAAMAAQABAAEA/f/8//z//P/8//z//P/8//j/9//3//f/
9f/0//P/8v/0//P/8v/x//D/7f/r/+r/6//r/+z/7v/t/+z/6//q/+z/7P/s/+3/7//x
//H/8f/w//D/7//v//P/9v/4//n/9//3//j/+P/6//r/+v/7//z//P/8//3//P/8//v/
+v/7//z//f/+//z/+//7//r/+v/7//3//v/+//7//////////f/9//3//v//////////
//////////3//f/9//7/AgACAAIAAgAAAAAAAAAAAAIAAgACAAIAAgACAAIAAgABAAEA
AQABAAMABAAEAAQAAgABAAAA//8BAAEAAAAAAP7//f/9//3//v//////AAD+//7//v/+
/wAA///+//7//f/9//7//v/+//z/+//7//z//P/8//r//P/+//7//f/8//v/+v/6//v/
/P/9//7//f/8//r/+f/5//n/+v/7//3//f/9//3/+v/5//b/9f/3//j/+P/5//v/+//7
//r/+v/6//z//P/8//z//f/+////AAACAAQABAAFAAcACQAKAAsACQAJAAkABwAJAAgA
CQAJAAUA///5//P/8v/v/+//7v/v/+//8P/x/+//7//x//H/8f/x//H/8v/z//P/8//z
//X/8//y//L/9f/1//X/9//2//T/8//y//P/9P/1//f/9v/3//f/9//3//f/9//3//j/
+P/4//j/9v/2//b/9v/4//n/+//8//3/AgAKABYAKAA6AEMARgBCADkAMQApACUAHQAS
APj/1P+2/6T/mv+T/43/jv+P/4j/fv94/3r/f/94/23/cP+B/43/lf+j/7L/v//M/9z/
5P/n/+3/9P/2//f/+//9//7/AQADAAMAAgACAAMAAQABAAEAAwAEAAYABgAEAAQABAAE
AAgACQAKAAsACwAKAAkABwAHAAYABgAGAAcABwAHAAcABQAFAAQABAAGAAYABgAGAAYA
BgAGAAUAAwADAAMAAgAEAAUABQAEAAMAAgACAAIAAwADAAMAAwACAP///v/9//3//P/8
//z//f/8//v/+v/3//X/9P/z//L/8v/y//L/8v/x//D/7//t/+v/6v/q/+j/5//n/+j/
5v/m/+b/5v/n/+j/6f/r/+n/6//r/+v/6//s/+z/7f/u//D/8f/x/+//7//w//D/8f/y
//P/9f/0//T/9P/1//P/9P/0//T/9v/2//b/9v/2//X/9f/0//T/9f/3//j/9v/2//f/
9//3//X/9f/1//b/9//3//f/9f/1//X/9f/3//f/9//4//j/+P/4//j/+P/4//j/+P/6
//r/+v/6//f/9v/1//T/9P/1//b/9//1//b/9v/2//X/9f/1//X/9v/3//f/+P/2//X/
9f/1//f/9//2//b/9f/0//P/8v/0//P/8v/y//X/9f/2//b/9P/y//H/8f/0//T/9P/y
//D/8v/y//H/7//v/+//8P/y//L/8v/y//D/8P/v/+//7//v//D/8f/v/+//7//v/+//
7//t/+3/8P/w//H/8f/w//D/8P/w//D/8f/y//P/9P/2//j/+P/5//v//f/+////AQAB
AAEA///8//r/+v/5//f/8//v/+v/6P/l/+X/5P/k/+P/4//j/+X/5f/n/+f/5v/l/+T/
5P/o/+n/6v/r/+n/5//m/+b/5f/l/+X/5//o/+j/6f/q/+n/6P/n/+f/6v/r/+v/6//p
/+n/6f/p/+z/7P/s/+z/7P/s/+z/7P/q/+v/7//y//H/9v/+/woAHAAsADUAOAA2AC8A
KwApACUAHQASAPj/0P+s/5T/hv99/3f/dv9z/2r/YP9Y/1j/Yf9g/1n/YP9z/4P/i/+R
/57/q/+6/8r/0v/Z/+H/5v/q/+3/7v/v/+//8f/1//X/9P/0//f/9f/1//X/9f/2//j/
+P/2//b/9v/2//f/9//3//f/+v/6//r/+f/3//b/9v/2//f/9//3//f/9//3//b/9v/2
//b/9v/2//b/9v/2//X/8//z//P/8v/0//X/9f/0//X/9P/0//T/8v/x//D/7//x/+//
7//v/+3/7P/s/+z/6f/o/+f/5v/k/+P/4//j/9//3v/d/9z/3v/d/9z/2//Z/9f/1v/W
/9b/1f/V/9b/1v/W/9b/1v/U/9T/1P/V/9f/2f/Z/9n/2f/a/9r/2//Z/9r/2v/Z/9r/
2//d/97/4P/g/+D/4f/k/+T/5P/l/+P/5P/k/+T/4v/i/+L/4v/h/+H/4v/i/+H/4f/i
/+L/5P/k/+X/5f/j/+H/4f/h/+L/4//j/+P/4//j/+P/4//h/+H/4f/i/+T/5P/k/+T/
5v/k/w==
         </WaveFormData>
      </LeadData>
      <LeadData>
         <LeadByteCountTotal>10000</LeadByteCountTotal>
         <LeadTimeOffset>0</LeadTimeOffset>
         <LeadSampleCountTotal>5000</LeadSampleCountTotal>
         <LeadAmplitudeUnitsPerBit>4.88</LeadAmplitudeUnitsPerBit>
         <LeadAmplitudeUnits>��V</LeadAmplitudeUnits>
         <LeadHighLimit>2147483647</LeadHighLimit>
         <LeadLowLimit>268435456</LeadLowLimit>
         <LeadID>V2</LeadID>
         <LeadOffsetFirstSample>0</LeadOffsetFirstSample>
         <FirstSampleBaseline>0</FirstSampleBaseline>
         <LeadSampleSize>2</LeadSampleSize>
         <LeadOff>FALSE</LeadOff>
         <BaselineSway>FALSE</BaselineSway>
         <ExcessiveACNoise>FALSE</ExcessiveACNoise>
         <MuscleNoise>FALSE</MuscleNoise>
         <LeadDataCRC32>4209576169</LeadDataCRC32>
         <WaveFormData>
EgASABIAEgAUABQAFAAUABQAFAAUABQAFQAWABcAGAAYABgAGAAYABkAGgAbABwAHgAe
AB4AHgAgACAAIAAgACEAIgAjACQAJAAkACQAJAAlACYAJwAoACYAJgAmACYAJQAkACMA
IgAhACAAHwAeABwAGgAYABYAFQAUABMAEgAPAA4ADQAMAAkACAAHAAYABAAEAAQABAAB
AAAA///+/wAAAAAAAAAA///+//3//P/6//r/+v/6//z//P/8//z/+P/2//T/8v/z//T/
9f/2//X/9P/z//L/8f/w/+//7v/x//L/8//0//P/8v/x//D/8P/w//D/8P/w//D/8P/w
//D/8P/w//D/8//0//X/9v/1//T/8//y//X/9v/3//j/+P/4//j/+P/6//r/+v/6//v/
/P/9//7//P/8//z//P/+//7//v/+/wAAAAAAAAAA/v/+//7//v/+//7//v/+//z//P/8
//z//v/+//7//v/8//z//P/8//v/+v/5//j/+f/6//v//P/7//r/+f/4//r/+v/6//r/
+v/6//z//P/6//z//f/9////AQACAAUAAgABAAAA///+//3//f/9//r/9//0/+7/7v/t
/+7/7v/v//D/8f/y//D/7//v/+7/7v/v//D/8f/x//D/8f/x//H/8f/w//D/8P/w//H/
8//y//D/7//u//D/8P/x//H/8//z//L/8v/z//P/8//z//T/9P/0//T/8v/y//L/8v/y
//L/8v/4////CQAfAEAAYABzAHwAeABxAGQAXABcAGEAWQA7AA4A5v/E/6r/kP9W/xL/
7f7j/tz+3v7u/gr/Jv87/1L/af93/3z/hP+Q/6H/s//D/9X/3v/j/+r/8f/2//r//f/+
////AgACAAMABAAEAAUABgAHAAcACQALAAwADQAMAAsADAALAA0ADgAQABIAEgASABEA
EQARABEAEQASABYAFgAWABcAFgAVABQAEwAXABkAGgAbABsAGwAbABsAGwAcABwAHgAi
ACIAIwAlACQAJAAkACQAJwAnACkAKgAoACgAKgAqACwALQAtAC0ALQAuAC4ALgAtACsA
KQAnACYAJgAnACcAJQAiAB8AHgAeABoAGAAWABQAEwARAA8ACwAKAAgABgAHAAYABwAI
AAYABgADAAIAAgADAAMAAwAEAAQABAADAAAA///9//z//P/9//3//v/8//v/+//7//r/
+P/4//j/+f/5//n/+f/4//b/9f/0//b/9f/1//X/8//z//P/8//0//P/8//z//X/9f/1
//b/9f/z//L/8f/y//T/9f/4//n/+f/5//r/+v/6//r/+v/9//3//v////3//f/9//7/
AAABAAIAAgACAAMABAAEAAIAAgACAAIABQAFAAUABQADAAIAAgACAAQABAAEAAQAAgAC
AAEAAQABAAEA/////wIAAgACAAIAAQD+//3//P/9//z//f/+//3//f/8//n/9//4//v/
/P/9//7//v/+/wAAAAAAAAIAAwADAAQABQAFAAcABQAFAAUABQADAAEAAAD///z/+f/2
//D/8P/v//D/8P/x//L/8//0//L/8f/x//D/8f/x//H/8f/y//L/9P/1//P/8//y//L/
8//y//L/8//y//D/7//u/+//8P/y//P/8//z//L/8v/z//P/8//z//X/9v/3//j/9//2
//X/9P/2//j/+P/6/wEADQAjAEIAZgB/AIgAhgB/AHQAbABuAHMAcQBVACwABADc/7j/
jv9G//L+yf65/rD+uP7S/vT+FP8t/0b/Yf9x/3r/gv+O/5//s//F/9f/4v/p//L/+f/8
//7/AAACAAQACAAKAAsADAAMAA0ADgAPAA8AEQATABQAFQAUABMAFAATABYAFgAXABgA
GgAaABkAGQAZABkAGQAaABwAHAAcAB0AGwAbABsAGwAgACEAIQAhACMAIwAjACMAJQAm
ACYAKAAsACwALQAvAC8ALgAtACwALwAvADEAMgAyADIANAA0ADMAMwAyADEAMgA0ADUA
NgA0ADEALgArACoAKgArACsAKQAmACMAIgAeABoAGAAWABcAFwAWABUAEAAOAAsACAAI
AAYABgAGAAYABgADAAIA//////7//f/+//7//v/9//n/+f/4//j/9//3//b/9v/0//P/
8//z//D/7v/u/+7/7//v/+//7//t/+z/7P/s/+z/6//r/+v/6f/p/+n/6f/o/+f/5//n
/+n/6f/p/+r/6P/n/+f/5//q/+z/7f/w/+//7//v//D/8P/w//D/8P/z//P/9P/1//T/
8//y//L/9P/1//b/9v/2//f/+P/4//b/9v/2//b/+f/5//n/+f/3//b/9v/2//j/+P/4
//j/+P/4//f/9//3//f/9f/1//f/+P/5//r/+P/2//b/9v/2//T/9P/0//b/9//3//X/
9f/1//X/9f/1//X/9f/1//T/8f/w/+7/8P/w//H/8f/x//H/8f/x//D/8P/w/+7/8f/y
//L/8//x//H/8f/w//L/8//1//f/+P/1//T/8//y//P/9P/3//j/+v/8//3//f/8//3/
/f///wIAAwAEAAUAAwABAAAA//////3/+//2//P/8f/x//D/7f/s/+v/6v/s/+3/7//w
/+//7//v/+//8P/w//L/8//1//X/9P/0//H/8P/w//H/8v/y//P/9P/y//L/8//z//P/
8//y//L/9f/1//X/9f/1//T/8//y//P/9P/1//b/9v/4//b/9v/5////EQAuAFQAdwCK
AIwAiwCCAHYAcgB7AIMAewBcADAAAgDa/7b/fP8i/9f+tf6i/pz+rP7M/u7+B/8i/0P/
X/9w/3r/iP+X/6f/t//L/9r/5f/w//v/AgAGAAYABgAGAAgADAANAA4ADgAPABAAEQAR
ABEAEwAUABUAFgAXABoAGwAaABoAGwAcABwAHAAbABsAHgAfACAAIgAhACAAHwAfACIA
IwAkACUAJgAnACcAJwApACkAKQApACoALAAtADAALwAuAC4ALwAxADIAMwA0ADUANQA3
ADgANgA2ADgAOAA5ADsAPAA9ADwAPAA7ADoAPAA7ADoAOQA1ADQANAAzADAALgAsACwA
KwAoACcAJgAjACEAHgAbABwAHAAbABoAFwAUABMAEgAQABAADQAMAAwADQANAA0ACgAK
AAoACQAKAAsACwAMAAoACQAHAAYABgAFAAUABQAGAAQABAAEAAAA///+//3//v/+////
AAD+//3//f/9//3//f/9//3//f/9//7////9//3//f/+/wAA//////////8AAAAAAgAB
AAEAAQACAAQABAAEAAQAAwADAAQABQAHAAcABwAIAAYABwAIAAgACAAJAAoACgAKAAoA
CgAKAAkACQAJAAkACgAKAAsADAAKAAoACgAKAAgACAAHAAcACQAJAAcABwAGAAYABgAG
AAgABgAGAAYABAACAAIAAgACAAMAAwABAAMAAwADAAMAAgABAAAA//8AAP//AAAAAP7/
/v/////////////////+//7//v/8//7//v/8//7//v/+//7/AAAAAAIAAgACAAQABQAF
AAYABwAHAAkACQAJAAkACQAIAAcABwAHAAMAAQD///r/9//1//X/9P/2//b/9v/2//X/
9f/2//b/9//3//f/9//6//r//P/9//v/+//6//r/+f/4//j/+f/4//b/9f/0//X/9v/4
//n/+//7//r/+v/6//n/+P/3//n/+v/7//z/+v/6//r/+v/6//r//v8CAAcAFwA1AFIA
cgCDAIYAhAB9AHIAbABwAHUAaQBHABgA7v/K/6z/iP9G/wb/5/7d/tT+2P7u/g7/LP9D
/1r/b/95/4L/iv+Y/6v/vf/P/93/6P/t//b///8CAAIABAAGAAgADAANAA0ADQAMAA0A
DgAPAA8AEQATABQAFQATABMAFQAVABgAGAAZABoAGgAaABkAGQAZABkAGQAaABwAHAAc
AB0AHQAdAB0AHQAgACEAIQAhACMAIwAjACMAIQAiACIAJAAoACgAKQArACsAKgApACgA
KwArAC0ALgAuAC4AMAAwAC4ALwAvAC8ALwAwADAAMAAvAC0AKwApACkAKAAoACcAJAAi
ACAAIAAeABoAGAAWABUAFQAUABMADwAOAAwACgAJAAgACQAKAAoACgAHAAYAAwADAAIA
AQABAAIAAwADAP/////+//7///////7//v/+//3//f/9//r/+P/4//j/+P/5//r/+//6
//j/9//2//j/9//3//f/9//3//f/9//1//P/8v/x//T/9f/2//j/9v/1//X/9f/1//b/
9v/4//n/+f/5//r/+v/6//r/+v/8//3///8BAAAA///+//7/AAABAAIAAgAAAAEAAgAC
AAAAAAAAAAAAAgADAAQABQAEAAIAAQAAAAIAAgACAAIAAAAAAP/////9//3/+//7//3/
/v///wAA///8//v/+v/6//j/+P/4//j/+f/5//f/9//3//f/9//5//n/+f/5//j/9f/0
//L/9P/0//X/9f/1//X/9f/1//L/8v/y//D/9P/0//P/8//z//P/8//y//L/8//z//P/
8f/y//D/8P/w//D/8f/y//X/9v/4//r/+//7//n/+f/4//n//P/9//7////9//v/+v/5
//f/9f/z/+7/7f/r/+v/6v/q/+r/6v/q/+v/6//s/+z/6P/n/+b/5f/p/+r/7f/v/+3/
7f/s/+z/6//q/+r/6//t/+z/7P/s/+r/6v/r/+v/6//r/+r/6v/s/+3/7v/v/+3/7P/r
/+r/6//s/+3/7v/u/+z/7v/w//f/CQAlAEQAYABzAHYAcABhAFQATgBUAFkATQAlAPT/
zP+u/5j/dv9A/wj/8f7r/ur+7P76/hL/Kv85/07/af97/4D/hv+S/6P/sf+9/8//2P/f
/+r/9f/4//j/+f/6//v//v/////////+/wAAAgAEAAUAAwAFAAYABwAHAAcACQAJAAgA
CAAJAAoACgAKAAkACQALAAsACwAMAAwADAAMAA0AEAARABIAEwATABMAEgARABMAEwAT
ABMAFQAWABYAGAAYABgAGQAbABwAHAAcABwAGwAbAB0AHgAgACAAIgAiACIAIwAjACMA
IgAiACEAIAAhACEAIQAhAB4AHAAbABkAGAAWABQAFAAUABAADgAMAAgABwAFAAMABAAE
AAMAAgAAAP7//v/+/wAAAAD9//z//f/9//z/+//4//j/+P/3//f/9//2//b/8//z//L/
8v/0//P/8//z//L/8P/w//D/7//v/+//7//w//D/8f/y//L/8f/x//H/8P/v/+7/7f/t
/+3/7v/v/+7/7f/s/+z/7//v//D/8f/v//D/8P/y//P/8//z//T/9v/2//b/9v/3//f/
+P/5//r/+//8//7//P/9//7//v/8//3//v/+/wAAAAAAAAAAAAD///7//f8AAAAAAQAC
AAEAAAD///7//v/+//3//f///////f/9//3//P/7//r/+//6//v//P/6//j/+P/4//r/
+//7//n/9//3//f/9//2//X/9P/z//b/9f/2//b/9f/0//T/8//z//P/8//z//T/9P/0
//L/8v/y//H/8f/y//P/9P/0//P/8//y//H/8//0//T/9P/0//T/9f/2//X/9P/z//P/
8//z//P/8//x//D/8P/x//H/8f/x/+//8P/y//P/8f/x//P/8f/x//H/8v/z//T/8v/y
//P/8//z//P/8f/w//H/8f/x//L/8v/y//L/8v/y//L/8//0//f/+P/3//j/+P/3//v/
/f/+/wEAAAD///7//f/+//3//f/9//3/+//5//T/8v/v/+7/7P/u/+7/7v/u/+v/6//s
/+z/7P/t/+7/7//w//D/8v/z//H/8f/w//D/8f/w//D/8f/v/+7/7v/u//D/8P/x//H/
8//z//L/8v/z//P/8//z//b/9v/2//b/9P/0//T/9P/0//j/+P/6/wMAFQAvAE4AbAB7
AH4AegBxAGYAYgBmAGkAWQAzAAIA2P+2/57/ev84//z+4f7Z/tL+2P7u/gz/Jv87/1T/
bf97/4D/hv+U/6f/uf/L/9n/5P/r//D/9//+/wAA//8AAAEABAAIAAkACgAKAAsADAAN
AA0ADgARABMAFQASABEAEgARABMAFAAWABgAGgAaABkAGQAYABcAFgAWABkAGgAbAB0A
HQAdAB0AHQAeAB8AHwAfACMAIwAjACMAIQAiACIAJAAoACgAKQArACsAKgApACgAKwAr
AC0ALgAwADAAMgAyADEAMQAwAC8AMgA0ADUANgA1ADMAMQAvAC8ALgAuAC0AKgAoACYA
JgAkACAAHgAcABwAGwAZABcAEwASABAADgAOAAwADAAMAAwADAAJAAgABQAFAAQAAwAE
AAQABAADAAEAAQAAAAAA//////7//v8AAP////////z/+v/6//r/+v/7//z//f/7//r/
+v/6//z/+//7//v/+f/5//n/+f/4//f/9//3//r/+//8//7//P/7//v/+//7//z//P/+
/wEAAQABAAIAAAAAAAAAAAADAAMABAAFAAUABQAFAAYABgAHAAgACAAKAAsADAAMAAoA
CgAKAAoADAANAA4ADwAMAAoACQAIAAoACgAKAAoACgAKAAkACQAHAAcABQAFAAgACAAI
AAgABgAEAAQABAAGAAQABAAEAAQABQAFAAMAAQABAAEAAQADAAMAAwADAAMAAQABAAAA
AAAAAAEAAQD///////////z//P/8//r///8AAAAAAQABAAEAAQAAAP7//////////f/+
//7//v/8//z//f/+//7//v/+/////v/9//z/+//6//r/+//9//3//f/9//v/+//8//z/
+f/6//3//P/9//z//P/8//z//P/8//3//f///////f/8//v/+//7//z//P/8//z//P/8
//r/+v/8//z//P/8//z//f/+////AAD+//z/+v/4//n/+v/7//z/+v/6//r/+v/8//z/
/P/8//7//v/+//7//f/8//v/+v/+//7//v8AAP////8AAAEAAQADAAMAAwAGAAcABwAH
AAcABwAFAAMABAAAAAAA///7//j/9v/0//L/8v/x//H/9f/2//b/9//1//X/9v/2//r/
+//7//v/+v/6//n/+P/2//f/9//2//f/+P/5//r/+P/3//j/9//5//r//P/9//v/+//8
//z//P/8//z//P/8//z//P/8//r//P8BAAkAGwA4AFoAewCMAJIAjQCEAHgAdAB7AIEA
dwBUACgA/P/W/7L/gv82/+3+y/66/rL+vv7a/vr+E/8q/0f/Z/96/4L/iv+b/6v/u//N
/9z/5f/w//3/BgAKAAoACgAKAAwAEAARABIAEgAVABYAFwAXABUAFwAYABkAGgAbAB4A
HwAdABwAHAAcAB4AHgAdAB0AHgAfACAAIgAjACIAIQAhACQAJQAmACcAKAApACkAKQAp
ACkAKQApACoALAAtADAALwAuAC4ALwAzADQANQA2ADUANQA3ADgAOAA4ADoAOgA6ADsA
OwA7ADkAOgA6ADoAPQA9AD0APQA5ADgAOAA3ADYANAAyADIAMgAuACwAKgAmACUAIwAh
ACEAIAAeABwAGAAWABYAFgAVABQAEAAOAA8ADwAOAA0ACwAKAAkABwAHAAcABgAGAAMA
AwACAAIABAADAAMAAwAEAAIAAgACAAAA///+//3////+//7//v/+//3//f/9////////
////AAD////////8//v/+v/6//v/+//8//3///8AAAAAAgABAAEAAQACAAIAAgACAAIA
AQABAAIAAwAEAAUABgAIAAYABwAIAAgACAAJAAoACgAMAAwADAAMAAwACwAKAAkACwAM
AA4AEAAOAA4ADgAOAAwADAALAAsADQANAAsACwAKAAoACgAKAAwACgAKAAoACAAGAAYA
BgAGAAcABwAFAAcABwAHAAcABgAFAAQAAwAFAAMAAwACAAIAAgADAAMAAwADAAMAAwAE
AAQABAACAAMAAgAAAP//AAABAAIAAgAAAAEAAQABAAAAAAD///7///8AAAIABAABAAAA
/////wEAAQABAAEAAQAAAAAAAQD////////9//7/AAABAP///f////3//f/9//7///8A
AP7//v////////////3//P/+////AAACAAEAAAD///7//v8AAAQAAgD///7//f/8//z/
/P/8//z//v/+//7//v/8//z//P/8//3//v///wAA/v/+//7//v/+//7//v/+/wAAAAAA
AAIAAwADAAQABQAHAAkACQAJAAcABwAGAAUABwAHAAUAAwAEAAAAAAD///3/+v/4//b/
+P/4//f/9//6//r/+f/5//f/9//4//j//P/9//3//f/8//z/+//6//r/+//7//r/+v/6
//r/+v/5//n/+//7//z//P/9//3//P/7//v/+v/7//z//f/+//z//P/8//z//P8AAAkA
FwAvAFQAdgCJAIwAigCDAHgAdAB8AIMAfQBfADAAAgDY/7j/lv9Y/w7/4f7R/sT+xv7a
/vj+Fv8v/0r/Zf93/4L/jP+Y/6X/tf/J/9v/5v/v//j/AQAGAAoACQAKAAsADgAQABEA
EgASABMAFAAVABUAFQAXABgAGQAbABsAHQAdAB0AHAAcABwAHwAgACAAIQAfAB8AHwAg
ACAAIAAgACEAIwAjACMAIwAmACcAJwAnACkAKQApACkAKQAqACoALAAuAC4ALwAxADAA
MAAwADAALwAvADEAMgA0ADQANgA2ADgAOQA5ADkANwA4ADgAOAA6ADkAOAA3ADMAMgAy
ADEAMAAuACwALAAqACYAJAAiACAAHwAdABsAGQAYABYAFAASABAAEAAQAA8ADgAKAAgA
BQAFAAQAAwACAAIAAgABAAEAAQAAAAAA//////7//v/+//3//f/9//z/+v/6//r/+//7
//v/+//9//z//P/8//r/+f/5//n/+//7//v/+//4//f/9//3//X/9f/1//b/9//3//j/
+f/4//j/9//4//r/+//8//7//v/+//7//v/9//3//v///wAAAQACAAQAAgADAAQABAAE
AAUABgAGAAgACAAIAAgACAAHAAYABQAGAAYABwAIAAYABgAGAAYACAAIAAcABwAFAAUA
AwADAAIAAgACAAIABAACAAIAAgAAAP7//v/+/wAAAQABAP//AQABAAEAAQAAAP///v/9
/////f/9//z/+v/6//v/+//7//v/+//7//j/+P/4//b/+v/6//n/+f/5//n/+f/4//b/
9//3//f/+f/6//r/+v/5//j/+P/4//b/9v/2//f/+f/5//r/+f/4//f/9v/3//j/+//8
//z//v///////v//////AQADAAMAAwADAAAA/////////f/7//n/9P/1//P/8//y//H/
8P/v/+7/7v/v//H/8v/w/+//7v/t/+7/7v/w//H/8v/z//P/9P/x//D/8P/x//P/8v/y
//L/8f/w//D/7//y//P/8//0//X/9f/1//X/9f/0//P/8v/z//T/9f/2//L/8P/y//T/
+f8DABUANABWAHEAegB4AHEAZgBcAFoAXwBhAE8AJAD2/8r/qP+U/3L/Nv8D/+/+6P7g
/uj+/v4c/zH/Qv9d/3P/gP+I/5D/mf+p/7f/xf/W/+P/7P/1//7/AAAAAAAAAAACAAQA
BQAGAAYABwAIAAkACQAHAAkACgALAAwADQAQABEAEQAQABAAEAASABIAEQARABMAEwAT
ABQAFAAUABQAFQAXABcAFwAXABgAGQAZABkAGwAbABsAGwAdAB4AHgAgAB8AHgAeAB8A
IwAkACUAJgAmACUAJgAmACgAKAAqACoALAAtAC0ALQAsACwAKwAqACwAKwAqACkAKQAo
ACgAJwAmACQAIgAiACAAHAAaABgAFgAVABMAEQARABAADgAMAAgABgAGAAYABgAGAAMA
AgADAAMAAgABAP7//v/+//3//P/9//3//v/6//n/9//2//j/9//3//f/+P/2//b/9v/0
//P/8v/x//L/8v/z//T/8v/x//H/8f/z//P/8//z//L/8f/x//H/7v/t/+z/7P/t/+3/
7v/v/+3/7v/u//D/7//v/+//8P/z//T/9f/2//b/9f/1//X/9v/3//j/+v/4//n/+v/6
//r/+//8//z//v/+//7//v/+//3//P/7//7//v///wAA/f/8//v/+v/7//z//P/9//3/
/f/7//v//P/8//z//P/+//z//P/8//v/+P/3//b/9v/3//f/9f/3//f/9//3//b/9f/0
//P/9v/1//b/9v/1//T/9P/z//P/8//z//P/8//0//X/9P/0//D/8P/w//D/8P/y//L/
9P/0//L/9P/1//X/+P/5//n/+//7//v/+//7//z/+//7//v/9//1//P/7v/r/+n/6f/o
/+r/6v/q/+r/5//n/+j/6P/o/+n/6v/r/+z/7P/u/+//7v/t/+v/6v/r/+r/6v/r/+n/
6P/o/+j/6v/q/+v/6//t/+3/7P/s/+3/7f/t/+3/8P/w//D/8P/v/+7/7f/s/+z/7v/w
//L/9/8BABMALABMAGkAdgB0AG8AZABYAFYAWQBZAEUAHgDw/8j/qv+W/27/Kv/1/uH+
2P7S/tz+9v4W/yv/Pv9V/23/dv98/4T/k/+l/7f/x//W/9//5v/r//L/9v/5//r/+//+
//7///8AAAAA//8AAAEAAQACAAUABwAJAAcABwAJAAkACgAKAAsADAAQABAADwAPAA0A
DQANAA4AEQASABMAFQATABMAEwATABQAFQAVABUAFwAXABcAFwAXABgAGAAaABwAHAAd
AB8AIAAgACAAIAAhACEAIwAkACUAJgApACoAKAApACkAKQAqACwALQAuACwAKwAqACkA
KQAoACgAJwAmACQAIgAiAB4AGgAYABYAFQAVABQAEwAPAA4ADAAKAAoACAAIAAgABgAG
AAMAAgD//////v/9//3//v//////+//7//r/+v/5//n/+P/4//r/+f/5//n/9//0//P/
8v/z//P/8//z//L/8P/v/+7/8P/v/+//7//x//H/8f/x/+7/7f/t/+3/7f/t/+3/7v/u
/+3/7f/t/+v/7P/s/+7/8f/x//H/8v/w//D/8P/w//L/8//1//f/9f/1//X/9v/2//f/
+P/4//r/+//8//z/+f/4//f/9v/6//v//P/9//v/+v/6//r//P/8//z//P/8//z/+//7
//v/+//5//n/+v/6//r/+v/6//j/+P/4//j/9v/2//b/9v/3//f/9f/z//P/8//z//T/
9f/2//f/9v/z//L/8P/w//D/8f/x//H/8f/x//H/7//u/+3/6v/t/+7/7v/v/+3/7f/t
/+z/7v/u//D/8P/w//D/8P/w//L/8v/0//b/9//3//b/9//3//n/+f/5//n/+f/6//n/
+f/5//T/8f/u/+j/6f/n/+f/5v/n/+j/6f/q/+f/5//o/+j/6f/p/+n/6f/n/+b/5//n
/+n/6f/o/+j/6f/o/+j/6f/n/+b/5v/m/+j/6P/p/+n/6f/p/+j/6P/p/+n/6f/p/+z/
7P/s/+z/6//q/+n/6P/s/+7/7v/u//H/+/8NACoAUABtAHwAgAB7AHAAYgBeAGEAZQBZ
ADIABADe/7z/mv9i/wr/y/61/qj+pP64/tj++P4T/yz/Q/9b/2j/cP98/4//of+z/8X/
0P/V/97/5//u//D/9P/2//j//P/+////AAAAAP//AAABAAEAAwAFAAYABwAFAAUABwAH
AAkACgAMAA4ADgAOAA0ADQANAA0ADQAOABAAEAAQABEAEQARABEAEQAWABcAFwAXABcA
FwAXABcAFwAYABgAGgAeAB4AHwAhACEAIAAfAB4AIAAhACQAJgAkACQAJgAmACgAKQAp
ACkAKQAqACoAKgAoACcAJgAlACQAJAAlACUAJAAiACAAIAAcABgAFgAUABIAEQAPAA0A
CgAIAAUAAgADAAIAAwAEAAMAAgD+//z/+//7//r/+f/4//j/+P/3//T/8//x//D/8P/x
//H/8v/x/+//7v/t/+7/7P/s/+z/6//r/+v/6//p/+j/6P/o/+r/6f/p/+n/6P/n/+b/
5f/m/+X/5f/l/+f/5//n/+j/5//l/+T/4//l/+b/5v/o/+j/5//m/+b/6P/o/+j/6P/q
/+v/7f/v/+z/6//q/+r/7P/t/+7/7v/s/+3/7v/u/+7/7v/u/+7/8f/x//H/8f/x//D/
8P/w//L/8v/y//L/8f/w/+7/7f/v/+//7f/t//D/8P/w//D/7//s/+v/6v/r/+r/6//s
/+r/6//r/+n/6f/p/+n/6f/r/+v/6//r/+n/5//n/+b/5v/m/+f/5//l/+X/5f/l/+b/
5v/m/+T/5v/m/+f/5f/k/+b/5v/m/+b/5v/m/+j/6P/o/+r/6//r/+7/7//v//H/8f/x
//H/8f/u/+3/7f/t/+3/6//p/+T/4v/f/97/3P/e/97/3v/e/9//3//g/+D/3v/d/9z/
2//d/97/4f/j/+H/4f/g/+D/3f/c/9z/3f/f/97/3v/e/93/3P/c/9v/3v/f/9//4P/g
/9//3v/d/+D/4P/g/+D/3v/e/97/3v/c/97/4v/k/+X/7/8BABwAQABfAHAAdABxAGwA
YgBeAGMAaQBfADwAEADk/7z/lv9e/wT/t/6V/ob+gP6Q/rD+1P7z/g7/L/9L/1z/ZP9u
/3v/jf+l/7X/wP/L/9b/3//i/+b/6f/q/+v/7v/y//P/9P/0//X/9v/3//f/9//5//r/
+//5//n/+//7//z//P/9//7/AAAAAP////////////8AAAQABAAEAAUABQAFAAUABQAG
AAcABwAHAAkACQAJAAkACQAKAAoADAAQABAAEQATABQAFAAUABQAFAATABQAFAAVABYA
GQAaABoAGwAbABsAGQAaABoAGgAcABsAGgAZABcAFgAWABUAFAASABAAEAAMAAgABgAE
AAQAAwABAP///f/8//r/+P/0//L/8v/y//L/8v/v/+7/7f/t/+z/6//p/+j/5//l/+T/
5f/l/+b/4//j/+L/4v/k/+P/4//j/+D/3v/e/97/2//b/9v/2//Z/9j/2P/Y/9j/1//X
/9f/2f/Z/9n/2f/X/9X/1P/T/9X/1f/V/9b/1P/T/9P/0//T/9T/1P/W/9n/2f/Z/9r/
2v/Y/w==
         </WaveFormData>
      </LeadData>
      <LeadData>
         <LeadByteCountTotal>10000</LeadByteCountTotal>
         <LeadTimeOffset>0</LeadTimeOffset>
         <LeadSampleCountTotal>5000</LeadSampleCountTotal>
         <LeadAmplitudeUnitsPerBit>4.88</LeadAmplitudeUnitsPerBit>
         <LeadAmplitudeUnits>��V</LeadAmplitudeUnits>
         <LeadHighLimit>2147483647</LeadHighLimit>
         <LeadLowLimit>268435456</LeadLowLimit>
         <LeadID>V3</LeadID>
         <LeadOffsetFirstSample>0</LeadOffsetFirstSample>
         <FirstSampleBaseline>0</FirstSampleBaseline>
         <LeadSampleSize>2</LeadSampleSize>
         <LeadOff>FALSE</LeadOff>
         <BaselineSway>FALSE</BaselineSway>
         <ExcessiveACNoise>FALSE</ExcessiveACNoise>
         <MuscleNoise>FALSE</MuscleNoise>
         <LeadDataCRC32>4237094209</LeadDataCRC32>
         <WaveFormData>
FAAUABQAFAAVABYAFwAYABoAGgAaABoAGwAcAB0AHgAfACAAIQAiACQAJgAoACoAKwAs
AC0ALgAxADIAMwA0ADYAOAA6ADwAPQA+AD8AQABCAEQARgBIAEgASABIAEgARgBGAEYA
RgBDAEIAQQBAADwAOgA4ADYAMwAyADEAMAAsACoAKAAmACMAIAAdABoAGAAWABQAEgAO
AAwACgAIAAcABgAFAAQAAgAAAP7//P/5//j/9//2//b/9v/2//b/8//w/+3/6v/s/+z/
7P/s/+n/6P/n/+b/5f/k/+P/4v/j/+T/5f/m/+P/4v/h/+D/4v/i/+L/4v/g/+D/4P/g
/97/3v/e/97/4f/i/+P/5P/j/+L/4f/g/+H/4v/j/+T/5v/m/+b/5v/o/+j/6P/o/+v/
7P/t/+7/7v/u/+7/7v/v//D/8f/y//T/9P/0//T/9P/0//T/9P/0//T/9P/0//L/8v/y
//L/9P/0//T/9P/y//L/8v/y//H/8P/v/+7/7//w//H/8v/x//D/7//u//D/8P/w//D/
7v/v//D/8f/z//T/9P/2//f/+P/4//n/+f/4//f/9v/2//b/9v/2//T/9P/z//H/8P/w
//D/8P/x//H/8v/z/+7/7f/s/+n/6//s/+v/7P/s/+z/7P/s/+r/6P/n/+b/5//n/+f/
6P/l/+T/4//j/+X/5v/m/+b/5//o/+j/6P/m/+X/5f/l/+b/5v/m/+b/5P/k/+T/5P/m
/+b/5P/r//H/9v8JACcARwBhAHIAewCAAIoAmwC4ANgA5ADVAMMAuACgAHUAMgDO/2P/
G//i/rL+nv6l/sL+5P75/hD/Lv9G/1X/Y/91/4r/n/+z/8L/zv/X/93/5f/r/+//8//0
//b/+P/4//r/+v/8//3//v///wEAAQADAAQABQADAAQABQAHAAgACgAMAA4ADQAOAA4A
DgAOAA4ADgAQABIAEwAUABUAFQAVABQAFAAWABgAGgAdAB4AIAAgACAAIAAhACIAIwAm
ACkALAAvAC4ALgAuAC8AMQAzADYAOgA6ADsAPAA8AEAAQQBCAEQARgBHAEcARwBFAEUA
RQBFAEYARgBFAEQAQAA+ADsAOAA4ADUAMwAwAC4ALAAoACYAIQAeABwAGQAZABkAFwAV
ABEAEAANAAkABwAIAAgABwAFAAQAAgACAP///P/5//j/+P/4//j/+f/2//T/9P/z//L/
8P/w//D/8P/w/+//7v/s/+z/6//q/+n/6f/p/+n/6f/o/+j/5//m/+b/5v/l/+b/5//o
/+n/5v/k/+P/4v/k/+X/5//o/+j/6P/o/+j/6P/p/+r/6//t/+7/7v/w/+//7v/u/+3/
7v/w//P/9P/0//X/9v/2//b/9v/1//T/9v/3//f/+f/4//f/9v/2//j/+P/4//j/+P/4
//j/+P/4//j/9//3//n/+f/5//n/+P/2//T/8//0//X/9f/1//T/8//y//H/7v/u//H/
8v/z//T/9P/1//b/9//3//j/+P/6//v//P/8//3//P/8//z//P/7//r/+f/4//f/9v/0
//H/7//w//H/8v/0//P/8//z/+7/7f/s/+n/6f/q/+n/6v/r/+z/7f/u/+7/7P/r/+r/
6v/p/+j/6P/l/+T/4//j/+X/5v/m/+b/5f/m/+b/5v/o/+f/5//n/+r/6v/q/+r/6f/o
/+f/5v/q/+z/7P/t//H/+v8JACEAQwBfAHQAfQCEAJAApwDIAOwA/gD3AOsA5ADQAKEA
WgDs/3P/Gf/S/p7+jP6b/r7+4v75/hL/Mv9K/1v/af95/4z/o/+3/8j/1v/d/+P/7f/x
//P/9//4//r//P/+/wAAAAACAAMABAAFAAcABwAJAAoACwAKAAoACgALAA0ADgAPABAA
EwAUABQAFAAUABQAFAAWABoAGwAcAB0AHQAdABwAHAAeACAAIgAlACYAKAAoACgAKgAr
ACwALQAxADMANQA3ADUANgA3ADkAPAA9AD8AQgBEAEUARgBGAEcARwBHAEgATABNAE0A
TQBMAEsASgBJAEgASABHAEYAQwBCAEAAPgA6ADcANQAyADEAMAAtACwAJgAiAB8AGwAa
ABkAFgATABEAEAANAAkABgAGAAUAAwADAAIAAAAAAP3/+v/3//b/9f/0//P/8//w/+7/
7v/t/+r/6P/o/+j/5v/m/+X/5P/i/+L/4f/g/+H/4f/h/+H/3//e/97/3f/c/9z/3P/b
/93/3f/d/93/2//a/9r/2v/c/93/3//g/+D/4P/g/+D/3v/f/+D/4f/f/+D/4P/i/+D/
4P/h/+H/4//k/+b/5v/m/+f/6P/o/+j/6P/n/+b/5//p/+r/7f/q/+n/6P/o/+r/6v/q
/+r/7P/s/+z/7P/s/+z/6//r/+3/7f/t/+3/7f/s/+v/6//r/+v/6v/p/+r/6//s/+3/
6v/q/+n/6f/p/+n/6f/o/+f/5v/l/+L/4v/j/+b/5//n/+f/5//m/+T/5P/k/+T/5f/l
/+X/5f/l/+X/5f/l/+X/5//p/+r/6v/n/+b/5f/k/+X/5//p/+v/7P/u/+//8v/y//L/
8f/x//P/9P/1//b/9P/0//T/9P/2//b/9f/z//D/8P/w//D/7f/r/+r/6f/q/+v/7P/r
/+j/6P/m/+b/5//o/+n/6v/s/+r/6f/o/+b/5f/k/+T/5P/k/+T/5f/j/+T/5P/k/+P/
5P/k/+T/5v/l/+X/5f/l/+T/4//i/+P/5P/l/+b/6P/o/+j/5//p/+z/+f8PAC0ATQBk
AHMAfgCEAJEArgDWAPwACQEBAfQA6ADRAKIAUADV/2P/Cv/A/pD+i/6g/sL+3/72/hb/
Ov9R/1//cf+E/5P/pf+4/8j/0//f/+n/7//z//P/9P/2//j/+v/8//z//v///wAAAQAD
AAMABQAGAAcACAAKAAwADwAOAA4ADgAOAA8AEAAQABAAEQASABMAFgAXABcAFwAXABkA
GwAcAB4AHQAeAB8AIQAiACQAJAAkACcAKQArAC0ALAAtAC4ALwAyADQANgA5ADgAOQA7
AD4AQABBAEIAQgBFAEcASQBMAE0ATQBMAEsATABNAE4ATwBNAEwASgBIAEcARgBEAEIA
QgA/AD0AOgA4ADYAMgAwAC4ALAArACkAJAAjACAAHQAbABoAFwATABEAEgASABEADgAM
AAkACAAHAAYABQAGAAQAAgAAAP//AAD+//7//f/8//r/+v/6//X/9P/y//D/8f/y//L/
8v/v/+//7//v/+3/7P/s/+v/6//s/+3/7f/r/+v/6//r/+3/7P/s/+z/6//r/+z/7P/t
/+z/6//q/+r/6//s/+3/6//s/+z/7v/w//D/8f/x//D/8P/x//D/8v/z//T/9P/z//T/
9P/0//L/8//z//X/9//3//f/+P/2//b/9v/2//T/9P/0//T/9v/2//X/9f/z//P/8//z
//T/9P/0//X/8//z//L/8f/x//H/8f/x//L/8v/x//H/8P/v/+7/7P/t/+7/7//u/+3/
7f/v/+//7f/t/+3/7P/s/+z/7P/s/+v/6//q/+v/7P/t/+7/7P/t/+7/7//v//D/8P/y
//P/9P/0//X/9v/2//b/9v/4//j/+P/4//b/9v/1//P/7v/u/+7/7v/w/+//7//v/+v/
6//r/+n/6f/q/+n/6v/t/+7/7//w/+//7P/q/+j/6P/n/+b/5v/l/+T/4//j/+X/5v/m
/+b/5f/m/+b/5v/k/+P/4//j/+X/5v/n/+j/5v/m/+b/5v/m/+j/7P/t//H//P8TAC0A
SQBjAHIAewCGAJQAqQDKAOgA8ADhANMAxgCoAHcALgDG/2P/G//g/rL+oP6r/tD+8v4H
/x7/Ov9M/1v/a/99/5L/pf+3/8b/0v/b/+P/6f/v/+//8//0//b/+P/4//r/+v/8//3/
/v///wEAAwAFAAYABwAFAAYABwAJAAoADAAOABAAEAAQAA8ADgAQABAAEAASABQAFQAW
ABcAGAAZABkAGgAbABwAHQAfACAAIgAiACIAJAAlACYAJwArAC0ALwAxAC8AMAAxADMA
NgA3ADkAPAA+AD8AQABAAEEAQQBBAEIARgBHAEcARwBGAEUARABDAEIAQgBBAEAAPwA+
ADwAOgA2ADMAMQAuAC4ALAAoACYAIQAeABwAGQAYABcAFAARABEAEAANAAkABAAEAAMA
AQAAAAAA//8AAPz/+v/4//j/9//2//X/9f/2//T/9P/z//D/7v/u/+7/7v/u/+3/7P/q
/+r/6f/o/+n/6f/p/+n/5//m/+b/5f/i/+L/4v/h/+T/5f/m/+f/5f/k/+T/5P/l/+X/
5v/m/+j/6P/o/+j/5v/n/+j/6f/r/+z/7P/u/+z/7P/t/+3/7//w//L/8v/y//P/9P/0
//P/9P/0//T/9f/3//j/+//6//n/+P/4//r/+v/6//r/+P/4//j/+P/2//b/9f/1//b/
9//4//n/9v/0//L/8f/z//P/8v/x//P/8//z//P/8v/y//H/8f/z//P/8//y//H/8P/v
/+z/7f/t/+//7//v/+//7//u/+z/7P/s/+z/7f/t/+3/7f/t/+3/7f/t/+3/7f/t/+7/
7P/s/+z/7P/s/+z/7v/v//D/8f/y//T/9f/4//j/+P/3//f/+f/6//v//P/7//r/+f/4
//j/+P/3//X/8v/y//L/8v/y//H/8f/x//H/8f/x/+//7f/s/+n/6P/q/+z/7v/w/+//
7P/q/+j/6P/n/+b/5v/m/+b/5v/n/+b/5v/l/+T/5f/m/+b/5v/o/+f/5//n/+f/5v/l
/+T/5f/m/+f/6P/m/+T/5v/n/+3//P8TAC8ATQBnAHQAeQB6AIIAmQC4ANYA2gDFALEA
ogCGAFMACgCm/0v/Df/c/rT+pv6v/sr+6P75/hL/NP9O/13/a/99/5D/of+x/8L/0P/Z
/+P/7f/z//P/9P/0//X/9v/4//r/+v/8//7/AAACAAUABAAFAAUABQAGAAgACgANAAwA
DAAMAAwACwAMAAwADAANAA4ADwASABIAEwAUABUAGAAZABkAGgAZABoAGwAdABwAHgAe
AB4AIgAjACQAJQAnACkAKwAtAC0ALgAvADEAMAAxADMANgA4ADkAOgA6AD4APwBAAEIA
QQBBAEAAPwBAAEEAQgBDAEEAQAA+ADwAOQA4ADYANAAyAC8ALQAqACYAJAAgAB4AHgAc
ABsAGQAUABMAEAANAAwADAAKAAcABAAEAAMAAQD///7//P/8//r/+P/2//b/9P/y//D/
7//v/+7/7//v/+7/7P/s/+z/6v/q/+n/6P/p/+r/6v/q/+n/6f/p/+n/5//m/+b/5f/m
/+b/5v/l/+P/4//j/+P/5P/k/+X/5v/l/+X/5v/m/+j/6P/o/+j/6v/r/+z/7f/r/+z/
7P/u/+//8P/y//P/8f/y//T/9P/0//X/9v/2//n/+v/6//r/+f/5//j/+f/6//v//P/+
//3//P/7//r//P/8//z//P/8//z/+//7//n/+f/5//n/+//6//n/+f/3//f/9v/1//f/
9//3//f/9P/0//P/8//x//H/8f/w//H/8v/z//L/7//v//H/8f/x//H/8f/w//L/8v/y
//L/7//v/+//7//x//H/8f/x/+//7//v//D/8v/x//H/8v/w//D/8f/x/+//7v/u/+7/
8P/w//D/8P/w/+7/7v/v/+7/7v/u/+z/7f/v//D/7//t/+3/7f/t/+3/7v/w//H/7v/u
/+7/7v/w/+7/7f/s/+3/7f/u//D/7v/u//D/8P/w//D/8f/z//X/9//2//b/9f/2//j/
+v/7//3//P/8//z//P/+//7//v/+/wAAAAD///3/+P/4//j/+P/4//f/9//3//T/8//y
/+//7//w/+//8P/v//D/8f/y//L/8P/v/+7/7//v/+//8P/t/+z/6//r/+3/7v/u/+7/
7//w//D/8P/u/+3/7f/t/+//8P/x//L/8f/w/+//7v/w//L/9P/1//v/CgAfADkAWQBx
AHwAgwCIAJYArQDOAOwA7gDdAMsAvgCiAHMAKAC+/13/F//c/rL+pP61/tb+9P4J/yT/
Qv9Y/2f/df+F/5r/sf/D/9L/3v/n/+v/8//5//v//f/+/wAAAgAGAAgACAAKAAkACgAL
AA0ADgARABMAFQASABIAEgATABQAFgAYABoAGQAaABoAGgAYABgAGAAaAB0AHwAhACMA
IwAjACIAIgAjACQAJQAnACoALAAsACwALAAtAC4ALwAxADMANQA3ADUANgA3ADkAPAA9
AD8AQgBCAEMARABEAEQARQBGAEgATABNAE0ATQBLAEsASwBLAEoASgBJAEgARQBEAEIA
QAA+ADsAOQA2ADYANAAwAC4AKQAmACQAIQAeAB0AGgAXABcAFgATAA8ADAAMAAsACQAH
AAYABAAEAAIAAAD+//7////+//3//f/+//z//P/7//r/+P/4//j/+f/6//r/+v/5//j/
9v/0//X/9f/1//X/9f/0//T/8//w//D/8P/v//L/8//0//X/8//y//L/8v/x//H/8v/y
//b/9v/2//b/9P/1//b/9//5//r/+v/8//r/+v/7//v//f/+/wAAAAACAAMABAAEAAMA
BAAEAAQABQAHAAgACwAJAAcABQAEAAYABgAGAAYACAAIAAgACAAHAAYABAADAAQABQAG
AAcABQAEAAMAAwADAAMAAgABAAMAAwADAAMAAAAAAP////8BAAEAAQAAAP7//v/+//z/
/f/9///////9//3//f/8//r/+v/6//r//P/9//7////9//3//f/9//v/+//7//z/+v/5
//n/+v/6//r/+//7//z//P/9//7/+//6//n/+P/7//r/+//9//z//P/8//r/+P/5//n/
9//4//n/+v/7//r/+v/7//v/+v/6//r/+v/7//r/+v/6//f/9//4//r/+v/6//r/+v/4
//j/9//6//j/+P/4//j/+//8//3//v/8//r/+P/2//f/+P/5//r/+P/4//j/+P/6//r/
+v/6//z//P/8//z/+//6//n/+f/8//3//f/+//z//v///wAAAAABAAIAAgAFAAYABwAI
AAYABgAGAAYABwAHAAYACAAEAAIAAAD9//3//f/7//v//P/7//v//P/4//j/+f/6//3/
/v/+//z//f/8//z/+//4//j/9//2//f/9//3//j/9//2//b/9v/3//j/+f/5//n/+f/6
//r/+P/4//j/+P/6//r/+v/6//j/+//9/wIADwAnAEMAXwB4AIcAkACUAKEAvADgAAIB
DwEDAfYA7ADTAKQAWADn/3v/Kv/i/rT+p/64/tj+9f4M/yj/TP9l/3H/gf+S/6X/t//I
/9T/3//r//f///8FAAYABgAHAAgACgAMAAwADgARABIAEwAVABMAFQAWABcAGAAaABwA
HwAcABwAHAAcABsAHAAcABwAHwAgACEAJAAlACUAJQAlACgAKQApACoALQAuAC8AMQAw
ADIAMgAyADYANwA4ADkAOgA7ADwAPQA+AEAAQgBFAEQARQBHAEoASgBLAEwATABOAE8A
UABSAFMAUwBSAFEAUwBVAFcAWQBXAFYAVABSAFMAUgBQAE4ATgBLAEkARgBCAEAAPAA6
ADkANgA0ADEALgAtACoAJwAjACIAHwAbABgAGAAXABUAEgAQAA0ADAAMAAoACAAIAAUA
BAADAAMAAwACAAMAAwADAAIAAwAEAAEAAAD+//z//v/+//3//P/7//v/+//7//v/+v/6
//n/+v/6//r/+f/4//f/9v/1//b/9v/3//j/9//3//j/+P/6//r/+v/6//j/+f/6//v/
+v/6//n/+v/7//z//v////3//v8AAAAAAgADAAQABAAFAAYABgAGAAMAAwACAAMABQAH
AAkADAAKAAoACgAKAAgACAAIAAgACgAKAAkACQAJAAkACQAJAAsACgAJAAkABwAHAAYA
BQADAAMAAwADAAQABAADAAMAAQABAAEAAAACAAIAAgAAAP////8BAAEA/////////v8A
AAAAAAAAAP7//f/8//v//f/9//3//f/7//v/+//8//r/+f/5//r//P/8//3//f/7//r/
+v/6//z//P/8//z//P/6//r/+//6//r/+v/4//n/+//8//v/+v/5//j/9//4//j/+f/5
//b/9v/2//b/9//2//b/9v/2//f/+f/8//v/+v/5//j/+P/6//3//P/5//j/9//2//b/
9v/2//b/+P/4//j/+P/2//b/9v/2//j/+P/4//j/9v/2//b/9v/4//j/+P/5//r/+//7
//z//P/+////AAACAAMABAAEAAIAAgACAAIABAAEAAQABAAEAAMAAQACAP///v/9//v/
/f/9//v/+//7//n/+P/4//j/+P/5//r/+//8//z/+v/5//j/+P/3//b/9v/1//T/8//z
//P/9P/y//L/8//0//T/9P/0//P/8f/x//L/8v/z//T/9f/2//T/9P/0//T/9P/3//3/
CAAbADUAUwBrAHoAgwCKAJYArwDUAPgACAH/APEA5gDOAKUAagAKAJ3/R/8C/8r+rv61
/tD+8v4J/yD/QP9a/2v/ef+J/5r/q/+9/9D/2v/j/+3/9f/7//3//f/+/wAAAgAEAAYA
BgAIAAsADAANAA8ADQAPABAAEQATABQAFQAXABUAFgAXABgAGwAcABwAHAAbABoAGQAa
ABwAHQAeAB8AIAAhACEAIgAjACQAJQAnACoALAAsACwALAAtAC4ALwAvADEAMwA1ADcA
OAA5ADsAOwA7ADwAPgBAAEEAQgBCAEYARwBIAEoATABNAE0ATQBPAE8ATwBPAE0ATABK
AEgASQBIAEYARABAAD0AOwA4ADYANAAwAC4AKwAoACYAIwAeAB0AGgAXABMAEgAPAAsA
CAAIAAcABQADAAIAAAAAAP7//P/6//r/+f/4//f/9//3//b/9//3//T/8v/y//L/8f/y
//L/8v/z//T/9P/0//L/8f/w/+//8f/w//D/7//s/+z/7P/r/+n/6f/p/+n/6//q/+r/
6v/n/+f/6P/o/+v/7P/t/+7/7P/t/+7/7//t/+7/7v/w//H/8v/0//X/9P/0//X/9P/2
//f/+P/4//v//P/8//z/+v/7//v//f////////8AAP7//v/+//7/AAAAAAAAAAD+//7/
/f/9//v/+//7//v//f/8//v/+//5//n/+P/3//n/+f/5//n/+P/4//f/9//1//X/9f/0
//b/9v/2//T/8f/x//P/8//z//P/8//y//L/8v/y//L/8f/x//H/8f/x//H/8f/x/+//
7//v//D/8v/x//H/8v/x//D/8P/v/+7/7v/v//D/8v/y//L/8f/w/+//7v/v//H/8//1
//f/+P/4//r/+v/6//n/+f/7//z//f/+//3//P/7//r//P/8//v/+f/4//j/+P/4//b/
9f/1//X/9f/1//X/8//w//D/7v/u/+3/7v/v//D/8f/w//D/8P/u/+3/7P/s/+z/7P/s
/+3/6v/q/+n/6P/r/+z/7P/s/+z/6//r/+v/6v/q/+r/6v/r/+z/7f/u/+r/6P/s/+3/
8f/4/wcAHwA/AF0AbgB3AHwAhACRAKwAzgDmAOEAzQC+AKYAgQBOAAAAm/9H/wz/2P6y
/qn+vP7c/vX+CP8k/0L/V/9n/3X/hv+X/6n/uv/K/9n/4//r//X/+f/4//j/+f/6//z/
/v/+/wAAAwAEAAUABwAGAAcABwAHAAoADAAOABEAEAAQABAAEAARABIAEgASABQAFAAU
ABYAFwAXABcAFwAaABsAGwAcAB0AHgAfACEAIgAkACQAJAAoACkAKgArACoAKwAsAC0A
MAAyADQANwA3ADcAOAA6AD4APwBAAEAARABFAEYASABJAEkASABHAEgASQBKAEsASgBK
AEkASABHAEYARABCAEAAPQA7ADgANgA0ADAALgAtACoAKAAlACAAHwAcABkAFwAWABMA
DwAMAAwACwAJAAYABAABAAAAAQAAAP//AAD8//r/+P/3//j/9v/2//X/9P/y//L/8v/u
/+7/7f/s/+3/7v/u/+7/6//r/+v/6//t/+z/7P/r/+r/6v/q/+n/5v/l/+T/4//k/+T/
5f/m/+P/4//k/+T/5P/k/+T/5P/l/+f/6f/r/+r/6v/p/+r/6//s/+7/7//t/+7/8P/w
//L/8//0//T/9f/2//b/9v/0//X/9f/3//j/+f/6//z/+//6//n/+P/5//r/+//8//r/
+v/5//n/+f/5//n/+f/7//r/+f/5//j/9//1//P/8//z//P/8//0//T/8//z//H/8f/x
//D/8f/y//P/8v/w/+//8P/v//H/8f/x//D/8v/y//L/8v/v/+z/7v/u/+7/7v/u/+//
8P/x/+//8P/w//L/9P/2//f/+f/4//j/+P/4//n/+v/7//z/+//6//j/9f/y//L/8v/y
//T/8//z//P/7//v/+//7f/t/+7/7f/u/+//8P/x//L/8P/u/+3/7P/q/+n/6P/o/+f/
5v/l/+X/5f/m/+b/5v/p/+r/6v/q/+j/5//n/+f/6v/q/+r/6v/p/+j/5//m/+b/6P/q
/+3/8f/4/wUAGwA5AFkAbgB5AHwAggCPAKoAygDgANsAyQC4AKgAhwBUAAIAl/89//7+
yP6i/p3+sv7W/vH+BP8g/z7/Uf9f/23/gv+X/6v/vP/O/9n/4f/l/+3/7//z//T/9v/4
//r//P/8//7//f/+////AQACAAUABwAJAAgACAAIAAkACwAMAA0ADgARABIAEgASABAA
EAAQABIAFQAXABkAGwAbABsAGgAaABsAHAAdAB8AIAAiACIAIgAkACUAJgAnACkAKwAt
AC8AMQAyADMANQA2ADcAOQA8AEAAQQBCAEIAQgBDAEQARgBJAEsATABNAE0ATQBNAE0A
TgBOAE0ATABLAEoASABGAEIAPwA9ADoAOgA4ADQAMgAtACoAKAAlACQAIwAgAB0AGwAa
ABcAEwAPAA4ADAAJAAoACgAJAAoABQACAP///v////7//f/9//z/+v/6//n/9f/y//H/
8P/w//D/7//u/+3/7P/q/+j/6P/p/+r/6//r/+r/6v/p/+b/5v/m/+X/5//n/+f/5//m
/+T/4//i/+P/4//k/+T/5v/m/+b/5v/k/+X/5v/n/+f/6P/o/+r/6P/o/+n/6f/p/+r/
7P/s/+3/7//x//L/8P/w/+//7v/x//P/9P/3//b/9f/0//T/9v/2//b/9v/2//b/9v/2
//b/9v/1//X/9f/1//X/9f/1//T/8//z//P/8//y//H/8//z//P/8//w//D/7//v//D/
8f/y//L/7//u/+3/6v/r/+v/7f/t/+3/7f/t/+z/6//q/+n/6P/p/+n/6f/p/+f/5//n
/+f/6f/o/+r/6v/q/+r/6v/r/+z/7f/v//D/8P/y//H/8v/y//P/9P/0//T/9P/1//b/
9//4//b/9P/x/+3/6//s/+3/7v/w/+//7//v/+3/7f/t/+v/6v/q/+j/6P/m/+b/5v/m
/+f/5v/m/+b/6P/n/+b/5v/j/+L/4f/h/+P/5P/k/+T/5P/k/+P/4v/k/+P/4//j/+b/
5v/m/+b/5f/k/+P/4v/m/+b/5v/n/+n/7v/7/xMAMwBTAGoAdwB+AIYAkwCsAM4A7ADx
AOMA2ADMAK0AeAAeAKP/P//0/rL+jv6P/qr+zP7n/v7+Gv84/03/W/9r/4L/lf+n/7r/
xv/N/9X/3//l/+n/7P/u//H/9P/2//j/+P/6//n/+v/7//3//f///wAAAQD//wAAAQAD
AAQABgAIAAoACgAKAAkACAAKAAoACgAMAA4ADwAQABEAEAARABEAEgAVABYAFwAZABoA
HAAcABwAHgAfACAAIQAjACUAJwApACcAKAApACsALQAvADIANgA3ADcANwA2ADkAOwA9
AEAARABFAEUARQBDAEMAQwBDAEMARABEAEQAQwBCAEAAPgA8ADkANwA0ADQAMgAuACwA
KAAkACEAHQAdAB0AGwAZABYAFAAQAAsACgAKAAkABwADAAIAAAAAAP3/+v/3//b/9//2
//X/9f/z//D/7//t/+z/6v/q/+r/6v/q/+n/6P/l/+T/4v/g/+D/4f/i/+P/4v/g/9//
3f/e/97/3v/d/9//3//f/9//3f/c/9z/3P/d/93/3v/e/9//3v/d/9z/3v/f/+D/4f/j
/+T/5P/m/+T/4v/h/9//4f/i/+T/5P/i/+P/5P/k/+X/5v/m/+b/6P/p/+n/6//p/+n/
6f/q/+z/7P/s/+z/6//q/+n/6P/p/+r/6v/r/+v/6//r/+v/6f/o/+f/5//o/+n/6f/p
/+f/5//n/+f/5v/m/+X/5f/n/+f/5//m/+T/5P/k/+L/4f/h/+P/4//h/+H/4f/g/+D/
4P/g/+D/4f/h/+P/4f/e/9//4P/h/+L/4v/j/+T/5f/l/+b/5v/o/+v/7P/s/+3/7v/u
/+7/7v/t/+z/6//q/+z/7P/r/+n/5P/k/+T/5P/m/+X/5f/l/+X/5f/l/+P/4f/g/93/
3P/f/+D/4f/i/+L/4P/f/97/3P/b/9r/2v/b/9r/2f/Z/9f/2P/Y/9j/2//c/9z/3P/b
/9n/2P/X/9r/2v/a/9r/2v/a/9r/2v/Y/9r/3v/h/+H/6P/z/wUAIQBBAFYAZQBwAHwA
jwCoAM4A8AD5AO0A4gDYALsAigA4AL//S//0/q7+gv57/pL+uP7X/vD+EP8y/0n/Vf9j
/3T/h/+f/7D/vP/H/9H/2f/f/+P/5f/m/+j/6v/s/+7/7v/w//P/9P/1//f/9//5//r/
+//6//r/+v/7//v//P/9//7/AAACAAMABAACAAIAAgAEAAgACQAKAAsACgALAAsADAAN
AA4ADwARABQAFgAWABYAFgAXABgAGQAdAB8AIQAjACMAJAAlACcAJgAnACkALAAvADEA
MwA0ADYANwA4ADoAPAA9AD0APQA/AD8APwA/AEAAQAA/AD4APwA+ADwAOgA4ADUAMwAw
ADAALgAqACgAJQAiACAAHQAaABkAFgATABMAEgAPAAsABwAGAAQAAQD+//z/+f/4//f/
9v/1//b/9P/y//D/7//w/+7/7v/t/+v/6P/n/+b/4v/i/+H/4P/e/97/3f/c/93/3f/d
/93/3f/c/9z/2//Z/9j/1//V/9f/1//X/9f/1//W/9b/1v/T/9P/1P/U/9j/2P/Y/9j/
2P/X/w==
         </WaveFormData>
      </LeadData>
      <LeadData>
         <LeadByteCountTotal>10000</LeadByteCountTotal>
         <LeadTimeOffset>0</LeadTimeOffset>
         <LeadSampleCountTotal>5000</LeadSampleCountTotal>
         <LeadAmplitudeUnitsPerBit>4.88</LeadAmplitudeUnitsPerBit>
         <LeadAmplitudeUnits>��V</LeadAmplitudeUnits>
         <LeadHighLimit>2147483647</LeadHighLimit>
         <LeadLowLimit>268435456</LeadLowLimit>
         <LeadID>V4</LeadID>
         <LeadOffsetFirstSample>0</LeadOffsetFirstSample>
         <FirstSampleBaseline>0</FirstSampleBaseline>
         <LeadSampleSize>2</LeadSampleSize>
         <LeadOff>FALSE</LeadOff>
         <BaselineSway>FALSE</BaselineSway>
         <ExcessiveACNoise>FALSE</ExcessiveACNoise>
         <MuscleNoise>FALSE</MuscleNoise>
         <LeadDataCRC32>729190278</LeadDataCRC32>
         <WaveFormData>
6v/q/+r/6v/s/+z/7P/s/+7/7v/u/+7/7//w//H/8v/z//T/9f/2//n/+v/7//z//f/+
////AAADAAQABQAGAAkADAAPABIAEwAUABUAFgAaABwAHgAgACEAIgAjACQAJQAmACcA
KAAnACYAJQAkACEAIAAfAB4AHQAcABsAGgAXABYAFQAUABEADgALAAgABQAEAAMAAgD/
//z/+f/2//P/8v/x//D/7P/q/+j/5v/j/+L/4f/g/+D/4P/g/+D/3f/a/9f/1P/U/9T/
1P/U/9H/0P/P/87/zP/M/8z/zP/O/87/zv/O/83/zP/L/8r/yv/K/8r/yv/K/8r/yv/K
/8f/xv/F/8T/xf/G/8f/yP/H/8b/xf/E/8b/xv/G/8b/yP/I/8j/yP/K/8r/yv/K/83/
zv/P/9D/zv/O/87/zv/P/9D/0f/S/9T/1P/U/9T/1P/U/9T/1P/W/9b/1v/W/9T/1P/U
/9T/1f/W/9f/2P/W/9b/1v/W/9X/1P/T/9L/0//U/9X/1v/U/9T/1P/U/9b/1v/W/9b/
1P/U/9b/1//X/9n/2v/b/97/3//f/+D/3//e/97/3f/d/93/3v/f/97/3v/e/97/3v/e
/97/3v/f/+D/4P/h/97/3P/X/9T/0//U/9b/1v/W/9b/1v/W/9T/0//S/9D/0f/R/9H/
0v/Q/8//zv/O/83/zf/N/87/z//P/8//z//R/9D/0P/Q/9H/0f/R/9H/zv/O/8//z//R
/8//zf/R/9P/0f/U/9v/5v/y/wQAFwAvAE0AcgCkANQA9wARATUBWwFlAUoBDwG7AF4A
DAC//3f/RP8x/zf/RP9I/0z/W/9o/2z/dv+C/5H/n/+s/7j/wP/G/8n/z//T/9b/2P/Z
/9n/2v/d/93/3f/e/+H/4f/g/+D/4v/k/+f/6P/m/+b/6P/o/+v/7P/t/+//7//w//D/
8f/x//H/8f/z//X/9v/3//f/9f/2//b/+P/6//v//P///wAAAQACAAIAAgADAAQABQAH
AAoADAAPAA8ADwAPABAAFAAUABYAGQAbABsAHgAgACEAIwAjACUAJwAoACkAKwAqACsA
LAAtAC8ALwAwADAALwAtACwAKQAoACYAJQAlACQAIQAgAB4AGwAXABYAEwATABIAEAAN
AAoACAAGAAEAAQD///3//P/+//v/+f/5//b/8//v/+z/7P/t/+7/7//s/+v/6f/o/+X/
5P/j/+P/5f/j/+H/4f/f/97/3f/c/97/3f/c/9z/3v/d/93/3f/d/9v/2v/Y/9n/2//f
/+D/3P/b/9n/1//Y/9n/2v/c/9v/2//b/9v/3f/c/9v/2//d/97/3v/g/9//3P/b/9z/
3f/e/9//4P/g/+D/4v/j/+H/4f/h/+H/4//k/+X/6P/n/+f/5v/m/+j/6P/o/+j/6P/p
/+r/6v/p/+n/6f/p/+r/6//s/+3/7P/p/+j/5//o/+n/6v/q/+n/6v/r/+f/4//k/+f/
6P/p/+r/7P/s/+7/7//t/+//8P/x//T/9f/1//b/9P/0//X/9f/1//X/9v/3//X/9P/z
//L/8P/w//D/8P/y//L/8f/x/+//7v/q/+j/6P/o/+n/6P/o/+j/6P/o/+r/6f/o/+b/
6P/n/+b/5v/k/+P/4v/i/+L/4//k/+b/5f/l/+X/5f/n/+b/5v/m/+j/6f/q/+v/6P/o
/+n/6f/r/+3/7f/t/+3/7//u/+//+P8GABYAKQBBAF0AhAC0AOYADwEtAVMBgQGRAXwB
RwHzAJQAOgDh/5X/Zv9T/1v/aP9o/2z/ef+G/47/lP+e/6v/uf/G/9T/3P/i/+f/7f/v
/+7/8f/z//T/9v/5//n/+f/6//v/+//6//r//f/+/wAAAAD+//7/AAAAAAEAAgADAAUA
CQAKAAoACwAJAAkACQALAA0ADgAPAA8ADQAOAA4AEAATABMAEwAVABYAFwAYABgAGwAd
AB8AIQAkACYAJwApACgAKQAqACwAMAAwADIANQA1ADUAOAA6ADkAOwA7AD0AQABCAEQA
RwBFAEUARQBFAEYARwBJAEoASgBJAEkARwBEAEIAQQBBAEIAPwA+ADwANwAzADIALwAt
ACwAKgAnACUAJAAjAB8AHgAbABgAFgAYABUAEwATAA8ADQAKAAgABwAHAAcABwAEAAMA
AQAAAP3//P/7//v/+//5//f/9//1//T/8//y//T/8//y//L/8v/x//H/8f/w/+//7//u
//D/8f/0//T/8v/x/+//7f/u/+//8P/y//H/8f/x//H/8f/w/+//7//x//L/8v/0//P/
8P/v//D/8v/y//L/8v/0//T/9v/3//X/9f/1//X/9//4//n//P/5//n/+P/4//r/+v/6
//r/+v/7//z//P/7//v/+//7//z//f/+/////f/7//v/+//7//v/+//6//z//v8AAP3/
+f/7//v/+v/6//r/+v/6//n/+P/3//b/9v/2//f/9//5//n/+f/5//f/9//3//b/9//4
//n/+v/4//j/+P/4//j//P/9/////v/9//z/+//6//z//P/+////AQADAAQABQAEAAUA
BQAGAAcACAAKAAsACQAJAAoACwAOAA4ADgAOAAoACgAKAAoABwAGAAQAAwADAAQAAgAC
AP///v/+//z//v/+//7//v8AAP///v/8//r/+f/4//j/+f/5//n/+v/3//f/9//4//f/
9//3//f/+f/4//j/+P/4//f/9v/1//X/9v/4//n/+//7//n/+f/5//n/+v///wYADgAY
ACcAOQBNAGwAlgDMAP8AJQFHAW8BkwGcAYUBSwHyAJgAQQDp/6T/ff9x/3j/fP96/4P/
lP+e/6T/rv+7/8P/zv/a/+T/7P/1//v/AQAEAAMAAwACAAIABQAFAAUABgAJAAkACAAI
AAkACgAMAAwADQAOABEAEgAQABAAEAARABEAEgASABMAFAAVABYAGQAYABgAGAAXABoA
HAAdACAAIAAfAB4AHwAgACEAIgAiACUAJwApACsAKwAsACwALQAxADMANQA4ADgAOAA6
AD0APQA9AEAAQgBEAEcASABLAEsATABNAE8AUgBTAFQAVQBTAFMAVABUAFQAUwBTAFEA
UQBQAFAAUQBOAEsASgBIAEcARQBGAEUAQQBAAD4AOwA3ADYANQAxADEALwAtACwAKwAn
ACQAIwAiACEAHwAeABoAGQAYABcAFgAVABMAEgARABAADwAPAA4ACwAIAAcACQAIAAcA
BgAEAAMAAgACAAIAAQABAAEAAgABAAEAAAD/////AQAAAP/////+//3//f/9//3//v/9
//3//f/9//3//P/7//v/+f/6//r//P/+//z//P/+//3//P/7//r//P/8//7/////////
//////7//v/+/wAAAAABAAEAAgAAAAAAAAAAAP////////7////////////9//3//f/9
//7//f/+/////v/9//z/+v/4//r//P/5//n/+//7//r/+f/4//f/9v/4//j/+P/4//b/
9v/3//f/9f/1//X/9f/1//X/9f/0//L/8v/y//T/9P/0//T/9P/0//b/9//3//n/+v/7
//z//f/9//7//v/+//////8BAAEAAgADAAIAAgACAAIA///+//3//P/8//z/+//7//j/
+P/1//T/8v/y//P/8v/0//T/9P/0//L/8f/w/+7/7P/r/+r/6v/p/+f/5f/k/+T/5f/m
/+j/5//n/+f/5//l/+T/5P/k/+b/5//o/+n/5//m/+b/5f/n/+f/6f/r/+n/7f/u//P/
+v8IABgALQBJAGcAkAC+AOwADwEtAVUBdwF3AVIBEQG9AGoAGgDL/4v/YP9T/13/av9q
/27/d/+A/4b/jv+c/6v/t//C/8z/1v/a/9//4//l/+b/6P/p/+n/6v/r/+v/6//s//H/
8f/w//D/8f/y//T/9P/y//L/9P/0//X/9v/3//n/+v/6//n/+f/5//n/+f/7//v//P/9
//3//f/+//7/AAABAAEAAQADAAQABQAGAAYABgAHAAgACQALAA4AEAATABIAEwAUABYA
GgAaABwAHwAhACEAJAAmACYAJwAmACcAKgAsAC4AMQAvAC8ALwAvAC8ALwAwADAAMAAv
AC8ALQArACgAJgAlACYAIwAiACAAGwAXABYAEwARABAADgALAAkACAAHAAMAAAD9//r/
+P/6//f/9f/1//H/7//s/+r/6f/p/+n/6f/o/+f/5f/k/9//3v/d/93/3//d/9v/2//Z
/9j/1//W/9b/1f/U/9T/1P/T/9P/0//P/83/zP/K/8v/zf/R/9L/0P/P/83/y//L/8v/
y//M/83/zf/N/83/zf/M/8v/y//N/87/zv/Q/8//zP/L/8z/zf/O/8//0P/Q/9D/0v/T
/9P/0//T/9P/1f/W/9f/2v/Z/9n/2P/Y/9r/2v/a/9r/2v/b/9z/3P/b/9v/2//b/9z/
3f/e/9//3v/b/9r/2f/a/9v/3P/c/9r/3P/e/9v/2//d/93/3P/e/97/3v/e/9v/2v/Z
/9j/1//Y/9r/2//b/9v/2//b/9j/1//W/9T/1f/W/9f/2P/Y/9j/2P/Y/9j/2P/Z/9n/
1f/U/9T/1P/U/9T/1v/W/9j/2f/a/93/3//h/+H/4f/g/+D/4v/i/+P/4//j/+P/5P/l
/+b/5v/m/+b/4v/i/+L/4v/i/+L/4f/h/+L/4v/f/97/2v/Y/9f/1P/X/9j/2f/a/9j/
1//W/9T/1P/T/9L/0v/U/9P/0v/S/8//z//P/9D/z//P/8//z//R/9D/0P/Q/9D/z//O
/83/z//Q/9L/0//P/8//z//P/9H/1f/a/9//7P/8/wwAGwAvAE0AdgCqANoA+wATATkB
WQFZATQB7QCVAEIA9v+r/2n/Pv8t/zP/Pv88/0T/Vf9m/27/eP+E/4//mf+k/7L/uv/A
/8n/0f/T/9T/1P/V/9X/1v/X/9f/1//Y/9z/3f/d/97/3f/e/+D/4P/i/+L/5P/k/+L/
4v/i/+P/4//k/+T/5f/n/+f/5//p/+n/6v/r/+v/7v/w//H/9P/0//P/8v/z//L/8//0
//T/+P/5//r/+//+/wAAAQADAAQABQAGAAgACAAIAAoADQARABEAFAAWABcAGQAZABsA
HAAcABwAHQAgACEAIgAjACIAIQAhACAAIAAfAB8AHQAaABgAFwAXABQAEQAQAA4ADQAL
AAwACwAGAAQAAQD9//3//P/7//f/+P/1//L/8P/u/+v/6f/p/+f/5f/i/+D/3f/d/93/
3f/b/9v/2v/a/9f/1v/V/9X/1f/T/9H/0f/T/9L/0f/Q/9D/z//O/87/zP/L/8v/y//M
/8v/y//K/8n/yf/L/8r/y//L/8r/yf/I/8n/yv/M/8v/y//L/8v/zf/M/8v/y//N/87/
zv/Q/9L/0P/Q/9L/0v/S/9L/0v/S/9L/1P/V/9X/1f/V/9X/1v/W/9b/2P/a/9v/2//c
/9r/2v/a/9r/3P/d/97/3v/d/93/3f/d/9v/2//b/9v/3P/b/9z/3f/b/9v/2//a/9z/
3v/g/93/2f/b/9v/2v/Z/9j/1//W/9f/2P/Z/9r/1v/W/9f/1//X/9f/1//X/9n/2f/Z
/9j/2P/Y/9j/2P/a/9r/2v/a/9n/2P/Y/9f/2f/Z/9n/2f/Y/9j/2P/Z/9j/1//X/9f/
2f/a/9r/2v/Y/9j/2P/Z/9f/1//X/9f/2P/Y/9n/2f/X/9b/1f/V/9f/2P/Z/9n/2f/Z
/9j/2P/Y/9j/2P/X/9b/1v/X/9n/1//W/9b/1v/W/9b/2f/a/93/3//e/9//3//f/+H/
4//k/+b/5v/m/+f/5//n/+f/6P/p/+z/7P/s/+z/6P/o/+j/6P/o/+j/5//n/+T/5P/h
/+D/3//e/97/3P/e/97/3v/e/9z/2//a/9j/2f/Z/9n/2v/Y/9f/1v/W/9f/1//X/9j/
1//X/9f/1//X/9b/1v/W/9n/2f/Z/9n/1v/W/9f/1//Z/9v/2//b/93/4f/k/+n/8v8A
AA4AIQA5AFkAhAC4AOgABwEjAUkBaQFrAUoBCQGzAFwADAC7/3X/Sv87/0X/UP9Q/1j/
Z/90/3r/gv+O/53/q/+2/8D/yv/Q/9H/1//b/9z/3P/d/93/3v/i/+P/5P/m/+j/5//l
/+T/5v/o/+v/7P/r/+r/6//q/+v/7P/t/+//8f/y//L/8//x//H/8f/z//X/9v/3//f/
9//4//j/+v/7//v/+//9/wAAAQACAAIAAwADAAMAAwAGAAgACQALAAoACwAMAA4AEAAQ
ABIAFQAXABcAGgAcABwAHQAcAB0AIQAiACMAJQAkACUAJgAnACcAJwAoACgAKAAnACcA
JQAkACIAIQAhACIAHwAeABwAGQAVABQAEQAPAA4ADAAJAAkACAAHAAMAAgD///z/+v/8
//n/9//3//f/9f/y//D/8f/x//H/8f/v/+//7v/u/+v/6v/p/+n/6v/p/+j/6f/n/+b/
5f/k/+X/5f/l/+b/5P/j/+P/4//j/+H/4P/e/+D/4f/k/+T/4f/h/+D/3//f/9//3//g
/+P/4//j/+P/4f/g/9//3//h/+L/4v/k/+T/4v/i/+T/5v/m/+b/5v/n/+j/6//t/+v/
6//r/+v/7f/u/+//8v/w/+//7f/s/+3/7v/v//D/8v/z//T/9P/0//P/8v/x//L/8//0
//X/8//x//H/8f/z//P/8//y//D/8v/0//H/7//x//H/8P/y//L/8v/y//D/8P/w//D/
8P/w//H/8f/x//H/8f/x//D/7//u/+z/7//w//H/8v/y//L/8v/y//D/8P/x//H/7//v
/+//7//w//D/8P/x//H/8f/y//P/8P/w/+//7v/v//D/8f/z//H/8f/x//H/8f/w//D/
7//v//D/8f/z//L/8v/y//H/8f/x//D/8P/x//L/8//z//D/8P/x//P/9f/1//T/8//z
//L/8//2//T/9P/0//T/9f/2//f/+P/1//T/8//y//P/9P/1//b/9v/2//b/9v/2//b/
9v/2//j/+P/4//j/9v/2//b/9v/6//v/+//9//z//f/+////AQACAAIAAgAEAAUABgAH
AAYABwAIAAgACwAMAAsADAALAAoACQAIAAUABQAEAAQABAAEAAIAAgAAAP7/AAAAAAIA
AgACAAEAAAD+//7//f/8//z//P/7//z//P/7//v/+f/4//f/9f/2//f/+P/4//b/9v/3
//f/9//3//b/9v/3//f/9//3//f/+f/7//v//v8DAAgAEAAcACsAPQBRAG4AlgDKAP0A
IwFDAWsBkQGYAXsBPwHqAJYAQQDr/6j/ff9v/3T/ev92/33/kP+e/6D/qP+1/7//yv/U
/9z/5P/t//X/+//+///////+//7/AQABAAEAAgAFAAUABAAEAAUABgAIAAgACQAKAA0A
DgALAAoACQAJAAkACgAKAAsADAANAA4AEQASABIAEgARABIAFAAVABgAGQAZABkAGwAa
ABsAHAAcACAAIQAiACMAIwAkACQAJQAnACkAKwAuAC4ALgAwADMAMwAzADYAOAA5ADsA
OwA9AD0APgA/AEEARQBHAEkASwBKAEkASQBIAEoASQBJAEcASQBIAEgASQBGAEMAQgBA
AD8APQA+AD0AOQA4ADYAMwAxADAALwArACsAKQAnACYAJQAhAB4AHQAdABsAGAAWABUA
FQAVABUAEwATABIAEgARABAADwAPAA4ACwAIAAcACAAIAAgACAAIAAcABgAGAAYABQAF
AAUABgAFAAUABAABAAEAAwACAAMAAwACAAEAAQABAAEAAgABAAEAAQABAAEAAAD/////
/f/+//7/AAAEAAIAAgAEAAIAAgACAAIABAAEAAYABwAJAAkACQAJAAkACAAHAAgACgAN
AA8AEgAQABAAEAAQAA4ADwAQABAAEwATABMAEwARABEAEQARABMAEQARABEADwAPAA8A
DgAOABAAEgAPAA8AEQARABAADgAOAA4ADgAOAA4ADgAOAAwADAANAA0ADQANAA0ADQAN
AA0ADQAMAAkACAAHAAYABwAIAAkACgAJAAgACAAHAAcABwAHAAcACgAKAAoACwAKAAkA
CQAJAAkACgAKAAoACAAIAAgACQAHAAcABwAHAAgACAAJAAkABQAEAAMAAwAFAAYABwAH
AAUABQAEAAQABAAEAAQAAwADAAQABgAJAAgABwAFAAMAAwAGAAcABgADAAIAAQAAAAAA
AAAAAAAAAAAAAAAAAAAAAAAAAAAAAAIAAgACAAIAAAAAAAAAAAACAAIAAgACAAQABQAF
AAcABgAHAAgACQAKAAwADQAOAA4ADQAMAAsADgAPABAAEAARABIAEQASABEAEAAPAA4A
DQANAAwADAAJAAgABQAEAAQAAgAEAAQABAAEAAQAAwAAAP7//v/9//7//v/+//3/+v/6
//n/+f/3//j/+f/5//n/+f/5//j/9v/2//f/9//5//n/+P/4//f/9//3//f/9f/3//v/
/f/+/wUADgAWACAAMQBHAGMAigC8AO4AFQE3AV0BgwGRAXwBSQH7AKQAUAD//7f/iP9v
/2//eP94/3r/if+W/5z/pP+u/7f/wf/M/9j/4P/o/+//8//3//r/+//7//r/+v/9//3/
/f/+/wEAAQAAAAAA//8AAAIAAgAEAAQABgAGAAQABAAEAAUACAAKAAsADQAKAAkACAAJ
AAsADAANAA0ADwAQABAAEgARABEAEQATABYAFwAYABgAGAAZABoAGwAaABwAHQAfAB4A
HwAgACIAIwAiACMAJQAnACcAKgAsAC8AMQAxADMANQA2ADcAOQA6ADsAPAA9ADwAOwA7
ADoAPAA7ADsAOQA4ADYANQA1ADQAMQAwAC4ALAApACkAJwAjACIAIAAdABoAGAAWABEA
EAANAAoACAAIAAUAAwADAAMAAQD+//z/+f/5//n/+f/3//f/9v/2//H/8P/v/+//8f/v
/+3/7f/v/+7/7f/s/+v/6f/n/+b/5v/l/+X/5f/j/+H/4P/e/93/3f/f/97/3//f/97/
3f/Z/9n/2f/a/9z/3f/e/9//3//e/93/3f/c/9z/2//c/9//3v/f/+L/4f/g/9//3v/f
/+D/4//l/+X/5f/l/+X/5P/k/+T/5v/o/+n/6f/q/+j/6P/o/+j/6v/r/+z/7P/s/+v/
6v/p/+f/5//n/+f/6f/n/+f/5//l/+X/5f/k/+b/6P/q/+f/5//p/+n/6P/n/+b/5f/k
/+b/5v/m/+b/5P/k/+X/5f/l/+X/5f/l/+P/4//j/+L/4v/i/+L/4v/j/+T/5f/m/+X/
5P/k/+P/5P/l/+b/5//n/+b/5f/l/+T/4//j/+P/5f/k/+b/5f/k/+P/4v/l/+b/6f/r
/+v/7f/u/+//7//v/+7/7v/w//D/8f/x/+//7//w//H/9P/0//T/9P/z//T/9f/2//X/
9P/y//H/8v/y/+//7v/p/+j/6P/m/+j/6P/o/+j/6v/p/+j/5v/k/+P/4v/i/+T/4//i
/+L/4P/f/97/3v/h/+H/4f/h/+P/4v/i/+L/4v/h/+D/3//f/+D/4v/j/9//3f/f/9//
3//h/+T/5//w//z/CgAXACkARQBoAJQAxgD1ABEBLwFVAWkBXAEvAesAlABCAPf/rf9w
/0v/Q/9O/1b/Vv9f/3D/fP+E/47/mf+j/7D/uP/E/9D/2f/f/+X/6P/o/+f/5f/k/+n/
6f/p/+r/7f/t/+z/7P/r/+z/7v/u//H/8v/1//b/9f/0//P/8//z//T/9P/1//f/9//3
//n/+f/6//v/+//9//7//v8AAAEAAQABAAMABAAFAAYABgAIAAkACgALAAsADAAMAA0A
EQATABUAGAAZABgAGQAbAB0AHQAgACIAJQAnACcAKQAqACoAKgArAC4ALwAwADEAMQAx
ADIAMgAyADEAMQAvAC4ALAArACsAKAAlACQAIgAgAB0AHQAbABgAFgATAA8ADQAMAAsA
BwAGAAMAAAD+//3/+f/2//X/9P/z//H/8P/s/+v/6v/p/+f/5//m/+b/4//i/+H/4f/g
/93/2v/Z/9r/2v/a/9r/2P/X/9b/1v/X/9f/2P/Z/9n/1//W/9T/0v/R/9L/0P/R/9H/
0P/P/83/zf/N/87/zv/N/8z/y//M/8z/zP/N/8v/zP/M/87/0f/Q/9H/1P/S/9L/0v/S
/9L/0v/U/9X/1v/X/9j/2f/Z/9j/1//Y/9n/2//c/97/3P/c/9z/3P/e/9//4P/g/9//
3//f/9//3//f/9//3//g/9//4P/h/+D/3//e/9z/2v/c/97/2//b/93/3f/c/9r/2v/a
/9r/2//c/93/3v/b/9r/2v/Z/9v/2//b/9v/2//b/9v/2v/a/9b/2P/Y/9j/2P/a/9r/
3P/d/9v/3f/e/9//4v/j/+P/5P/i/+L/4//j/+T/5f/n/+n/6P/o/+j/6P/k/+T/5P/k
/+X/5v/m/+f/5P/k/+H/4P/e/97/3//e/+D/4P/g/+D/3v/d/9z/2v/a/9n/2P/Y/9f/
1f/T/9L/0//T/9P/1P/X/9f/1//X/9X/1P/U/9T/1//X/9f/1//V/9T/1P/T/9P/1//X
/9f/2//d/9z/3f/k//L/AgARACUAPwBgAIwAvgDpAAcBJQFLAWMBXAEzAesAkAA6AOv/
nf9e/zn/Nf9E/0z/Sv9T/2T/bv9y/3z/if+b/6j/tP/A/8r/zf/P/9P/1v/a/9v/2//c
/9//3//f/+D/4v/h/9//3v/g/+L/5f/m/+T/5P/m/+b/6P/o/+j/6f/r/+z/7P/t/+3/
7f/t/+//8//0//X/9f/0//T/8//0//f/9//3//n/+v/7//z//P/8//3//v///wIABAAF
AAcABgAHAAgACgAMAAwADgARABUAFQAYABoAGwAdAB0AHwAiACQAJgApACgAKQAqACsA
KwArACwALAAuAC0ALQArACgAJgAlACUAJgAjACIAIAAcABkAGQAXABUAFAASAA8ADwAO
AA0ACQAFAAEA/f/6//3/+//6//v/+P/1//H/7v/v/+//7//v/+7/7f/r/+r/5v/k/+L/
4f/i/+H/4P/h/+D/3v/c/9r/2//b/9v/3P/c/9v/2//b/9n/1//W/9T/1P/V/9j/2P/V
/9X/1P/T/9H/0f/R/9L/0//T/9P/0//T/9L/0f/R/9P/1P/U/9b/1v/U/9T/1v/Y/9j/
2P/Y/9r/2v/c/93/2v/Z/9j/1//b/9z/3f/g/97/3//f/+D/4v/i/+L/4v/i/+P/5P/k
/+X/5f/l/+X/5//n/+f/5//n/+X/5f/l/+X/5f/l/+T/5v/o/+r/5//j/+X/5f/k/+X/
5v/n/+j/5f/k/+P/4v/h/+L/5P/l/+X/5f/l/+X/5P/j/+L/4P/j/+T/5f/m/+T/5P/k
/+T/5P/k/+b/5v/m/+b/5v/m/+j/6f/r/+3/7v/v//D/8f/x//L/8P/w//H/8f/y//P/
9f/3//b/9P/y//D/8P/w//D/8P/x//L/8v/z//D/8P/t/+z/6//q/+r/6P/n/+b/5f/k
/+X/5f/l/+T/5v/l/+T/5P/j/+H/3//e/97/3//g/+L/4v/h/+D/3//g/+D/4f/i/+H/
4f/h/+H/4P/g/+H/4f/l/+X/5//l/+X/5f/m/+v/9P/+/wwAHQAzAEsAagCSAMQA9wAZ
ATkBYwGDAYIBXQEXAboAYgANALn/ev9Z/1P/Xv9k/2L/a/96/4T/iv+W/6X/s/++/8r/
0v/W/9v/4f/n/+j/6//t/+7/8P/z//P/8//0//f/9//2//b/9//4//r/+v/6//r//P/8
////AAABAAMAAgACAAEAAQADAAMAAwAFAAcACAAJAAkABwAIAAgACgAMAA0ADgARABAA
EQASABIAEgATABQAFQAYABoAGwAdAB4AHwAgACIAJQAmACkALQAsACsALQAuADAAMwA0
ADcAOwA8AD0APwA+AD8AQABBAEIAQwBFAEYASABHAEcARQBEAEIAQQBBAEIAPwA+ADwA
OAA1ADUAMwAyADIAMQAvACwAKgAoACMAJAAhAB4AHAAcABkAFwAXABMAEQAOAAwADQAN
AA0ADQAKAAkABwAGAAMAAgABAAEAAQD///3//f/8//r/+P/2//f/9//3//j/9v/1//X/
9f/0//P/8//y//L/8//2//b/9P/z//H/7//w//H/8v/0//T/8//y//H/8//y//H/8f/y
//T/9f/4//b/8v/w//D/8f/y//P/9P/0//T/9v/3//f/9//3//f/+v/6//r//P/6//v/
+//8//7//v/+//7//f/9//3//P///////////wEAAQABAAEA///9//3//f8AAAEAAgAC
AAEAAgADAP////8BAAEAAAACAAIAAgACAAEAAAD///7//v/+///////9//3//f/9//3/
/f/9//z//v/+/wAA/v/+//7//v/+//7/AAAAAAIAAwADAAUABgAHAAgACQAJAAoACgAK
AAsACwALAAsADAANABAAEAAQABAADAAMAAwADAAMAAwACwALAAoACgAHAAYAAwACAAIA
AAAEAAQABAAEAAIAAQAAAP7//v/9//z//P/+//3//P/8//n/+f/5//r//f/9//3//f/7
//r/+v/6//3//f/9//3//P/8//3//f/5//v///8BAAEAAQACAAMACAAOABgAJwA9AFkA
egCkANYABwEtAU0BdwGbAZ4BgwFHAfAAlAA7AOX/pv+B/3X/fv+G/4T/i/+a/6b/qP+u
/7f/w//S/97/5v/s//P/+f/9//7/AAABAAEAAgAFAAUABQAGAAkACQAIAAgACQAKAAwA
DAAKAAoADAAMAAwADAAMAA0AEQASABIAEwATABMAEwAVABcAGAAZABkAFwAYABgAGgAb
ABsAGwAdACAAIQAiACIAJAAlACYAJwAqACwALQAvADIAMwA0ADYANwA2ADcAOQA9AD0A
QABCAEMARQBFAEcASwBMAE0ATwBQAFEAUgBTAFUAVQBWAFYAVwBXAFgAVwBWAFQAUwBT
AFMAUQBRAFAAUABNAE0ASwBIAEYAQwA/AD4APgA+ADsAOAA1ADIAMAAvACsAKAAnACcA
JQAiACAAHQAdAB0AHQAbABsAGgAaABYAFAASABEAEAANAAoACQAJAAgABwAGAAYABQAE
AAQABAADAAMAAwD///3//P/6//z//f8AAAAA//////7//f/7//v/+//8//3//f/9//3/
/f/8/w==
         </WaveFormData>
      </LeadData>
      <LeadData>
         <LeadByteCountTotal>10000</LeadByteCountTotal>
         <LeadTimeOffset>0</LeadTimeOffset>
         <LeadSampleCountTotal>5000</LeadSampleCountTotal>
         <LeadAmplitudeUnitsPerBit>4.88</LeadAmplitudeUnitsPerBit>
         <LeadAmplitudeUnits>��V</LeadAmplitudeUnits>
         <LeadHighLimit>2147483647</LeadHighLimit>
         <LeadLowLimit>268435456</LeadLowLimit>
         <LeadID>V5</LeadID>
         <LeadOffsetFirstSample>0</LeadOffsetFirstSample>
         <FirstSampleBaseline>0</FirstSampleBaseline>
         <LeadSampleSize>2</LeadSampleSize>
         <LeadOff>FALSE</LeadOff>
         <BaselineSway>FALSE</BaselineSway>
         <ExcessiveACNoise>FALSE</ExcessiveACNoise>
         <MuscleNoise>FALSE</MuscleNoise>
         <LeadDataCRC32>223001592</LeadDataCRC32>
         <WaveFormData>
3v/e/97/3v/e/97/3v/e/97/3v/e/97/3//g/+H/4v/k/+T/5P/k/+f/6P/p/+r/6//s
/+3/7v/w//D/8P/w//L/9P/2//j/+//8//3//v8AAAIABAAGAAgACAAIAAgACwAMAA0A
DgAOAA4ADgAOAA4ADgAOAA4ADgAOAA4ADgAMAAwADAAMAAoACAAGAAQAAgAAAP7//P/4
//b/9P/y//H/8P/v/+7/7P/q/+j/5v/k/+L/4P/e/9z/3P/c/9z/2f/W/9P/0P/Q/9D/
0P/Q/83/zP/L/8r/yf/I/8f/xv/H/8j/yf/K/8n/yP/H/8b/xv/G/8b/xv/E/8T/xP/E
/8L/wv/C/8L/xP/E/8T/xP/D/8L/wf/A/8L/wv/C/8L/wP/A/8D/wP/C/8L/wv/C/8P/
xP/F/8b/xf/E/8P/wv/D/8T/xf/G/8b/xv/G/8b/x//I/8n/yv/K/8r/yv/K/8r/yv/K
/8r/y//M/83/zv/O/87/zv/O/8z/zP/M/8z/zf/O/8//0P/O/87/zv/O/9D/0P/Q/9D/
zv/O/87/zv/Q/9H/1P/V/9f/2P/Y/9j/1//X/9b/1v/Y/9j/2f/b/9r/2f/Z/9j/2P/Y
/9j/2P/a/9r/2v/a/9j/1f/T/9D/0f/R/9L/0v/R/8//zv/N/8//zv/N/8z/zf/M/8z/
y//K/8r/yf/I/8j/yP/I/8j/yf/J/8n/yf/I/8j/x//H/8j/yP/I/8j/yP/G/8b/x//H
/8f/xf/H/8f/w/++/73/vf/A/8z/2//t/wYAIgBEAGYAhAClANIA/QARAQkB6gC7AIIA
SwAUANr/sf+d/5n/lv+R/4z/jv+Q/5D/kv+X/57/qP+v/7T/t/+6/7z/wf/D/8P/xf/F
/8X/xv/G/8b/x//I/8n/yf/J/8r/yv/M/8z/zP/L/8r/y//K/83/zv/Q/9H/0f/R/9L/
0v/Q/9D/0P/Q/9P/0//T/9T/0//U/9T/1P/W/9f/2P/a/9v/2//b/9v/2//b/93/3f/f
/+D/4v/k/+P/4//m/+f/6f/p/+v/7P/s/+3/7//y//X/9v/3//j/+P/5//v//f/8//7/
//8AAAEAAgADAAUABAADAAMAAgABAAEAAQABAP////////7//f/8//r/+P/5//j/9v/2
//P/8f/w/+v/6//r/+v/6v/n/+b/5P/h/9v/2v/X/9f/1//X/9f/1v/W/9X/0v/P/87/
zf/N/83/zv/O/83/y//L/8r/yv/L/8v/y//L/8r/y//L/8r/y//O/9L/1//c/+r/9v8A
AAwAFwAiACsANgA7AD8AQwBGAEMAQgBBAEAAPQA7ADkANwA5ADkAOAA4AEIASQBRAFgA
ZwB0AIAAjQCYAKMArQC4ALcAtwC3ALYArAChAJgAkACHAH8AeABvAGQAWwBTAEoAQQA8
ADYAMgAsACYAHwAZABYAFAARAA8ADQAJAAUAAQD///3/+//6//f/9f/z//L/7f/s/+7/
7v/u/+7/7P/s/+z/7P/r/+v/7f/t/+3/7v/u/+7/7P/t/+3/7v/s/+z/7f/v/+7/7f/t
/+z/6P/o/+j/6P/q/+r/6v/q/+j/5f/j/+D/3//f/+D/4P/e/93/3f/d/9//3v/d/9z/
2//a/9r/2f/X/9b/1P/S/9P/1P/V/9b/1f/V/9X/1f/W/9b/1f/V/9j/2P/Y/9j/1v/U
/9T/1f/X/9n/1//X/9f/0//O/8n/x//M/9b/4//1/wwAKABKAG4AkgC3AOYAGQE1AS8B
FgHrALQAeQA6AAQA2f/B/7n/tP+n/6D/ov+k/6T/pv+n/67/tv+9/8T/yf/K/87/0f/T
/9H/0v/T/9T/1v/W/9b/1//Y/9n/2f/Z/9r/3P/e/97/3v/d/9z/3f/c/97/3v/f/9//
3//f/+D/4P/g/+D/4P/g/+P/4//j/+T/5P/k/+P/4v/k/+X/5v/o/+v/6//r/+v/7//v
//H/8f/0//T/9f/2//X/9f/4//n/+//7//3//v/+////AQAEAAMABAAFAAYACQALAA4A
EQAPABAAEAAQABEAEgATABUAEwATABQAFAATABMAEwATABUAFQAVABQAEgAQAA0ACgAK
AAgABQAEAAIAAQABAP3//P/7//r/+P/3//b/9P/x/+v/6v/n/+f/5f/l/+X/5P/g/9//
3P/Z/9j/1//X/9f/1f/U/9L/z//R/9D/0P/R/8//z//P/87/zP/L/8n/yf/K/8r/y//M
/87/zv/M/8z/y//K/8f/xv/K/8v/zP/M/8r/yv/K/8r/yP/J/8r/y//L/8v/yv/K/8j/
x//H/8b/x//I/8j/yf/I/8n/yf/K/8j/yf/K/8r/yv/J/8r/zP/M/8v/y//J/8n/yf/K
/8r/yP/K/8v/zv/M/8z/y//L/83/zv/O/8//0P/P/87/zf/M/8v/yv/K/8r/y//M/87/
zf/N/8z/y//L/8v/yv/K/8v/zP/J/8f/xv/H/8j/yf/I/8n/yv/K/8j/yP/H/8f/yf/H
/8f/x//G/8f/yP/I/8b/yP/K/8z/yv/J/8j/x//G/8f/yP/J/8r/zf/N/8//z//P/9D/
0P/Q/9H/0//U/9b/1P/U/9X/1//Z/9n/2v/a/9b/1v/W/9b/1P/U/9T/1P/U/9P/0//S
/87/zf/N/8z/zv/N/83/zf/N/8z/y//K/8f/xv/G/8X/xf/G/8b/xv/F/8T/w//C/8P/
w//D/8P/xP/E/8P/w//D/8L/wf/A/8H/wP/B/8P/w//F/8P/wf/B/7//vv+7/7n/tv+4
/7//y//c//T/FAA8AGIAhQCwAOEACQEhAR4BAQHUAKUAbgAwAPv/2f/D/7j/q/+c/5b/
mP+Y/5j/m/+e/6L/p/+u/7P/uP+8/8H/w//F/8L/wf/A/8D/wf/C/8T/xv/F/8X/xf/G
/8T/xv/G/8b/yP/I/8r/yv/J/8j/yP/H/8f/x//I/8j/yv/K/8r/yv/J/8n/yf/K/83/
zv/O/87/z//P/8//0P/R/9H/0f/R/9X/1f/X/9f/1//W/9b/1v/Y/9n/3f/f/93/3f/f
/+D/4P/h/+P/5v/p/+r/6//s/+r/6//t/+//8v/0//X/9v/0//T/9P/1//f/9//4//j/
+f/5//n/+f/3//f/9//2//j/+P/3//b/9f/y/+7/7P/s/+v/6//n/+X/5f/l/+T/4P/e
/9v/1//W/9b/1P/V/9H/z//N/8r/yv/J/8b/w//A/7//v/+//73/uv+2/7H/s/+y/7L/
s/+y/7H/sP+u/67/rf+r/6v/qv+q/6v/rP+r/6r/p/+m/6f/qP+n/6j/qP+n/6b/pP+i
/6L/ov+i/6D/of+i/6P/oP+f/53/nP+d/53/nv+e/53/nP+a/5n/mv+b/5v/nP+c/53/
nv+e/5v/mf+Z/5r/nv+f/6H/of+e/53/nf+c/5v/nP+c/57/nP+c/5v/m/+Z/5r/mv+b
/5v/m/+b/5v/mv+Z/5j/mP+X/5f/l/+Y/5n/mf+Y/5f/lf+V/5T/lP+W/5j/lv+V/5X/
lf+V/5X/lP+V/5b/lv+W/5b/lf+V/5P/k/+S/5T/lP+U/5T/lP+U/5T/lP+T/5P/lf+V
/5f/mP+Y/5j/lv+X/5f/mP+a/5r/m/+d/5v/m/+c/5z/mP+Y/5j/mP+Y/5j/mP+Y/5b/
k/+R/47/jv+N/43/jP+O/43/jf+N/4z/iv+I/4b/hf+E/4T/g/+A/4D/f/9+/37/fv9+
/37/ff99/33/ff98/3z/e/97/37/fv9+/37/fP96/3r/e/97/33/ff99/3n/d/90/2//
bf9y/3z/jf+j/7r/1v/6/xwAPgBlAJIAuQDHALkAmgBtADgA///G/5D/a/9Z/1f/UP9H
/0L/QP9A/0D/RP9L/1L/WP9d/2L/Z/9q/2z/b/9v/2//b/9v/2//cP9w/3D/cf9y/3P/
c/9z/3T/dP92/3b/dv90/3T/dv92/3j/eP95/3n/eP93/3f/dv90/3T/dP90/3X/df91
/3b/df92/3b/dv95/3n/ef96/3n/ef95/3n/ef95/3v/e/99/37/gP+C/4L/gf+D/4P/
hP+F/4j/iv+I/4n/i/+O/47/jv+O/47/j/+R/5T/l/+V/5b/lv+W/5j/mP+Y/5n/mf+Z
/5r/mv+Y/5f/lv+V/5X/lf+V/5T/k/+S/5D/jv+P/47/jP+M/4//kf+U/5P/nP+j/6r/
sP/K/+b/AQAbAE4AhAC4AO8ATAGrAQoCaAJuAnMCdgJ5AmECTQI6AicCDQL0AdoBvwGr
AZYBggFvAWoBZQFgAVoBSQE5ASgBGQEBAeoA1AC+AKkAlgCBAG4AXwBQAD8AMAAnAB8A
FwAOAAgABAAAAPz/9v/z//D/7f/q/+n/5//m/+X/4//i/+D/4P/g/9//3//j/+X/5v/o
/+n/6//t/+7/8P/v//D/8v/y//H/8f/v//D/7//v/+7/7v/w//H/9P/0//T/8//z//T/
9v/3//n/+P/3//b/9f/3//f/9//4//n/+f/5//r/+f/5//j/9//4//n/+f/6//z//P/4
//X/9v/3//j/+f/4//n/+v/6//n/+P/2//X/+P/3//j/+f/4//n/+v/6//j/+P/4//j/
+P/2//b/9v/2//b/9//4//n/+v/8//3/AAABAAIAAgABAAAAAQADAAQABgAEAAQABQAH
AAcABwAIAAgABgAGAAYABgAGAAYABgAGAAcABQAEAAIA///9//z/+v/9//3//v////7/
/P/6//j/9//2//b/9f/1//b/9v/2//T/9P/0//T/9f/1//X/9f/0//T/8//z//P/8v/x
//D/8//y//P/9f/z//H/7//v/+//7//s/+v/7f/0//z/CQAZADAAUAB0AJoAuADZAAQB
KQE1ASUB/ADLAJgAZQAuAPr/0//B/73/uP+x/7D/tP+6/77/wP/F/8r/zv/T/9r/3//k
/+z/8f/z//H/7//v/+//8P/y//L/8//0//f/9//3//j/9v/4//j/+P/6//r//P/8//r/
+v/7//v/+//7//z//P/8//z//P/8//v/+//7//z///8AAAAAAAABAAEAAQACAAEAAQAB
AAEABQAFAAcABwAKAAoACwAMAAsACwAOAA8ADwAPABEAEgASABMAFQAYABkAGgAbABwA
HAAdAB8AIQAiACQAJQAmACQAJAAkACUAJwAnACgAKAAlACUAJQAlACQAIwAiACAAIAAg
AB8AHgAcABoAFwAWABUAFQAWABMAEAAPAA4ADAAHAAYABAABAP///v/7//v/+P/3//b/
9P/z//P/8f/v/+z/6//r/+v/7f/s/+r/5//p/+j/6P/p/+b/5f/k/+L/4v/h/9//3//e
/97/3//g/9//3v/b/9r/2//c/9v/3P/b/9v/2//a/9r/2v/a/9r/2P/Z/9r/2//Z/9n/
2P/Y/9v/2//c/9z/3P/c/9v/2//b/9v/2v/a/9r/2//c/9z/3f/b/9v/3P/e/9//4f/h
/+D/3//f/97/3v/g/+H/5P/k/+T/4//j/+L/4v/h/+H/4f/h/+H/4f/i/+H/4P/g/+D/
4f/i/+T/4v/h/9//3f/d/93/3P/c/+D/4v/g/9//3f/d/93/3f/e/9//4P/g/97/3v/d
/93/3//d/93/3f/g/+H/4v/i/9//3v/d/9z/3v/f/+D/4//h/+D/3//f/97/3f/d/97/
3P/c/93/3f/d/93/2//b/93/3P/b/9n/2f/a/9z/3v/c/9v/2v/a/9v/2//c/9z/2v/b
/9v/2//b/9j/1//X/9f/1//Y/9n/2f/Y/9j/2P/Y/9j/2f/a/9v/3P/b/9v/3f/d/+H/
4v/i/+L/4P/h/+H/4v/i/+L/4//l/+X/5f/m/+b/5P/k/+T/5P/k/+T/5P/k/+H/3//e
/9z/3P/b/9v/2v/a/9n/2f/Z/9f/1v/V/9T/1f/U/9T/0//S/9L/0f/Q/9D/0P/Q/9D/
z//P/8//z//Q/9D/z//P/9L/0v/S/9L/0P/O/87/z//P/9H/0f/P/8//z//K/8f/x//M
/9T/4//3/xAAMABUAHYAlgC7AOgADwEdAQ0B7AC9AIYAUQAWAOD/u/+p/6X/oP+X/5b/
mv+c/5z/nP+j/6z/tP+5/77/xf/G/8j/y//N/8//z//P/8//0P/R/9L/1P/W/9b/1f/U
/9T/1f/Y/9n/2v/Z/9j/2f/Y/9r/2v/b/9v/2//b/9z/3P/a/9r/2v/a/93/3f/d/97/
3f/e/97/3v/f/9//3//g/+P/4//j/+P/4//j/+X/5f/o/+j/6f/q/+n/6f/s/+3/7//v
//H/8v/y//P/9f/4//j/+P/4//j/+f/7//7/AQABAAIAAgACAAQABAAEAAUAAwADAAQA
BAADAAMAAwADAAMAAwADAAIA///+//z/+v/6//j/9f/0//T/8//z/+//7P/r/+r/6P/n
/+b/5P/h/9//4P/f/+H/4//l/+f/6P/v//X/+f/9/wcAEQAcACcAPQBQAGIAcwCLAKAA
tgDNAOwACQEmAUIBYAF9AZkBtwGqAaABlwGOAXcBYAFHATABHQEMAfkA6ADZAMsAvQCu
AKYAngCWAI4AiACDAH4AeQB0AG8AaQBkAF8AWwBYAFQAUgBQAE0ASwBJAEkASABIAEYA
RQBEAEIAQwBBAEEAQgBBAD8APgA7ADwAOwA7ADoAOAA6ADsAPgA9ADwAOgA5ADsAPAA8
AD0APAA7ADoAOQA6ADkAOAA4ADcANwA3ADgANgA1ADMAMQAyADMAMwA0ADYANgAyAC8A
LwAvAC8ALwAuAC8AMAAwAC4ALgAtAC0ALgAtAC4ALwAuAC8AMAAwAC4ALgAuAC4ALQAt
AC0ALwAtACwAKwArACsAKwAsAC4ALAAqACkAJwAoACkAKAApACsAKgApACcAKAAoACkA
KgAqACkAKAAoACgAJwAnACYAJgAnACcAJwAoACYAJgAnACYAJQAlACUAJgAmACYAJgAn
ACYAJgAoACYAJgAmACYAKAAoACgAKAAlACQAIwAiACMAJAAlACYAJAAkACQAJAAkACQA
JAAkACQAJAAkACQAIgAiACIAIgAkACQAJQAlACUAJQAnACgAKAAoACgAKQArACwALAAs
ACsALQAtAC0ALwAwAC8AMAAtACwAKwAqACoAKgApACcAJwAmACUAJQAkACIAIQAfACAA
IQAiACIAIQAgAB8AHgAcABsAGgAaABsAGgAaABoAGQAYABgAFwAYABkAGQAaABcAFwAY
ABgAGAAYABgAFgAWABcAFwAXABUAFwAXABcAFAARAA8ADAAQABkAJwA2AE4AbACSALYA
2wAEATMBYQF1AW4BTwEkAfMAvACAAEsAJQAPAAQA+f/s/+b/6v/u/+z/7f/y//j/+/8A
AAUACAAOABMAFwAXABYAFQAUABQAFgAWABcAGAAZABkAGQAaABgAGgAaABoAGwAcAB8A
IAAdABwAHAAbABkAGQAaABoAGwAcAB0AHgAeAB0AHAAcAB8AIAAgACAAIQAhACEAIgAj
ACMAIwAjACUAJQAnACcAJgAmACcAKAAqACsALwAxAC8ALwAxADIAMgAzADUAOAA5ADoA
OwA8ADoAOwA9AD8AQQBEAEYASABGAEYARgBHAEkASQBKAEoASwBLAEsASwBKAEkASABG
AEgASABHAEYARABCAD8APgA+AD0APQA5ADcANwA3ADYAMQAwAC4AKwApACgAJQAlACAA
HwAeABwAGgAZABYAEwARABEAEgATABAADgALAAcABwAGAAYABwAGAAUABAACAAEAAQAA
AAEA/v/+////AAD9//z/+f/4//n/+v/5//r/+f/5//n/+P/4//j/+P/4//f/9//3//f/
9v/1//P/8v/1//X/9v/2//T/9P/z//P/9P/1//X/9v/0//X/9v/2//P/8f/x//L/9f/3
//r/+//4//f/9//2//T/9v/3//r/+v/6//n/+f/3//j/+P/5//n/+f/5//n/+P/3//b/
9v/3//f/9//4//n/+f/4//f/9f/1//T/9P/3//j/9f/z//P/8//z//P/8v/z//T/9P/0
//T/8//z//H/7//v/+//8P/x//L/8v/x//D/7//u/+v/6//r/+3/7P/s/+z/7f/q/+n/
6f/q/+r/6v/r/+v/6//r/+n/6f/r/+r/6f/n/+f/6P/q/+z/6f/n/+X/5P/j/+P/5P/k
/+L/4//j/+P/5f/i/+H/4f/h/+H/4v/j/+H/4P/f/97/3//i/+T/5P/h/+D/3//e/97/
3v/e/97/3v/e/97/3v/e/97/3v/e/+D/4P/g/+D/3//e/93/3P/c/9z/3P/c/97/3v/f
/9//3//f/+H/4v/k/+T/5P/l/+L/4v/h/+D/4//l/+X/5f/o/+j/5v/m/+T/5P/k/+T/
5v/m/+X/4//i/+D/3v/d/93/3P/c/9v/2//b/9v/2v/X/9b/1f/U/9T/0//S/9L/0f/Q
/9D/0P/O/87/z//P/8//z//O/87/y//L/8z/zP/O/87/zv/M/8r/y//L/8v/y//L/83/
y//I/8X/w//E/8j/0//l//z/GgBAAGQAhgCtAN4ACwElASMBDAHlALQAfQBCAAoA3//F
/7n/sP+j/5z/nP+g/6D/oP+j/6b/rP+z/7r/vf/A/8T/yf/L/8v/yf/J/8n/yv/K/8r/
y//M/83/zf/N/87/zv/Q/9D/0P/Q/9D/0v/S/9D/0P/R/9H/0v/T/9X/1v/T/9L/0f/Q
/9H/0f/R/9L/0//U/9T/1P/V/9X/1f/W/9j/2f/a/9v/2//b/93/3f/e/97/3//g/9//
3//i/+P/4f/h/+P/5P/m/+f/6f/s/+3/7v/v//D/7v/v//H/8//2//j/+f/6//j/+P/4
//n/+v/7//3//v/+////AAABAAkADwAVABoAOABUAG8AigCwANIA8wAWATMBTwFsAYUB
igGNAZABkgGSAZQBlQGVAX0BaAFRAT0BJAEPAfoA5ADVAMkAuwCtAKIAmQCRAIkAfwB0
AGgAWwBVAE4ASABDADwANwAyACwAJwAlACIAIQAdABoAGAAWABIADgAIAAQAAQAAAP3/
/P/6//f/9P/w//D/8P/w//D/7v/t/+z/6//o/+f/5f/k/+f/5//o/+j/5//m/+T/4//m
/+f/5//o/+j/6f/q/+r/6f/n/+f/6P/o/+n/6//r/+z/6//r/+r/7P/u/+//8v/w//D/
7//v/+//8P/w//H/8f/x//H/8f/w/+//7v/u//D/8f/y//T/8//z//L/8f/z//P/8v/y
//X/9v/z//H/8f/x//H/8f/w//H/8v/y//D/8P/v/+//8P/v//D/8f/y//P/9P/0//P/
8v/x//D/8v/z//T/9//0//L/8P/v/+//7//w//L/8v/y//L/8P/w//D/8P/z//T/9f/2
//f/9//5//n/+v/6//n/+P/5//v//P/+//z//P/9/////////wAAAAABAAIAAwAEAAMA
AgABAAAAAgABAAEAAAD9//v/+v/4//r/+f/5//n/+//6//n/+P/1//T/9P/z//P/9P/0
//T/8//y//H/8P/y//P/9P/1//L/8v/x//H/8P/w//D/8P/z//L/8//1/+//7//x/+//
7//x/+z/6//r/+7/8v/5/wkAHgA6AFwAgACiAMMA6AAVATEBMwEeAfkAyACTAF4AJADz
/9P/x//E/73/tv+2/7r/vv/C/8X/yv/Q/9X/2P/f/+j/7v/x//X/9//0//P/8v/y//P/
9P/2//j/+f/5//n/+v/4//r/+v/6//z//v8CAAQAAwACAAIAAQADAAMABAAEAAQABAAE
AAQABwAHAAcACAAHAAgACAAIAAkACQAJAAoACwALAAsACwANAA0ADwAPAA4ADgAPABAA
EwATABYAFwAXABcAGQAaABoAGwAdACAAIQAiACMAJAAiACMAJQAnACoALAAtAC4AMAAw
ADAAMQAxADEAMgAyADEAMQAxADEALwAvAC8ALgAsACwAKwAqACkAJgAiACAAHwAfACAA
HQAbABsAGwAaABYAFAARAA0ACgAKAAgACQAGAAUABAACAAIAAQD+//v/+v/5//n/+f/4
//b/8//v//D/8P/x//P/8P/v/+7/7P/t/+3/7P/t/+z/7P/t/+7/7P/q/+b/5P/l/+b/
5f/m/+X/5f/l/+T/5P/k/+T/5P/k/+X/5v/n/+b/5f/j/+L/5v/n/+n/6v/p/+j/5v/l
/+b/5//n/+j/6v/r/+z/7P/r/+n/6f/q/+z/7f/v/+//7P/r/+v/6v/r/+7/8P/0//L/
8v/x//H/8f/y//L/8//1//X/9f/1//T/8//y//L/8f/x//H/8v/z//P/8v/x//H/8f/w
//D/9P/2//T/8//x//H/8f/x//L/8//0//T/9P/0//P/8//z//D/8v/y//L/8v/0//T/
9P/0//P/8//1//X/+f/6//r/+v/6//v/+//8//7//v///wEA/////wAAAAD8//z//P/8
//3//v///wAA/f/7//r/+P/2//X/9f/0//T/8//z//P/8//y//H/8P/v/+7/7v/t/+r/
6v/p/+j/6v/q/+r/6v/r/+v/6//r/+r/6v/p/+n/7P/s/+z/7P/r/+j/5//n/+n/6//r
/+3/7f/t/+r/4//f/+T/7P/3/wUAGgA0AFQAeACYALkA4AALASsBMQEeAfcAxACNAFQA
GgDl/8f/vf+8/7X/rP+s/7D/sv+0/7X/vP/I/8//1P/b/+L/5P/l/+f/6f/p/+n/6f/q
/+j/6P/p/+r/6//r/+v/7P/u//D/8P/w/+7/7v/w//D/8P/w//H/8f/z//P/9P/0//L/
8v/y//L/9P/1//b/+P/2//b/9f/0//X/9f/1//b/+f/5//n/+f/5//n/+//7//z//P/9
//7//f/9/wAAAQADAAMABQAGAAYABwAJAAwADAAMAAwADAAPABEAFAAXABcAGAAYABgA
GgAaABoAGwAdAB0AHgAeABwAGwAaABkAGQAZABkAGAAXABYAFAASABIAEAANAAwACgAJ
AAkABQADAAEA///8//r/+v/5//f/8f/w/+3/7f/r/+v/6//q/+j/5//k/+H/3P/b/9v/
2//d/9z/2v/X/9b/1P/T/9P/0f/R/9H/0P/P/8//zv/P/8z/zP/N/87/zv/O/8z/zP/M
/8z/yv/K/8n/yf/J/8j/yP/I/8j/yP/G/8f/yP/J/8n/yf/I/8j/x//H/8j/yP/I/8j/
x//H/8r/y//L/8z/yf/J/8n/yP/J/8n/y//O/83/zf/O/83/z//P/9D/0P/O/9D/0f/U
/9L/0v/R/9H/0//U/9T/1f/W/9X/1P/T/9P/0//T/9T/1f/V/9X/1v/V/9X/1P/T/9b/
1//X/9j/2v/a/9b/0//U/9X/1v/X/9b/1//Y/9j/1//W/9T/0//W/9X/1v/X/9f/1//X
/9b/1v/W/9j/2P/Y/9j/2v/a/9r/2v/d/93/3//f/9//4P/g/+D/4P/h/+H/4v/j/+T/
5v/p/+b/5f/l/+T/5P/k/+T/5P/l/+b/5//o/+X/4//i/+D/4P/f/9//3v/d/9v/2v/Z
/9v/2v/Z/9j/2f/Y/9j/1//U/9T/0//S/9T/1P/U/9T/0//T/9P/0//U/9T/0//T/9T/
1P/U/9T/0v/Q/9D/0f/V/9X/1f/V/9P/0f/O/8v/yf/M/9L/2//r/wAAGAA2AFgAfgCj
AM4A/QAlATEBIgH/AMwAlQBcACAA7f/N/73/tv+t/6L/nv+g/6L/ov+n/7D/tv+7/8L/
xf/G/8j/zf/P/8//0v/T/9T/1v/U/9T/1f/W/9f/1//X/9j/2P/a/9r/2v/Y/9j/2v/a
/9v/3P/e/9//3f/d/97/3v/e/97/3v/e/9//3//f/+D/3//g/+D/4P/j/+P/4//k/+X/
5f/l/+X/5f/l/+f/5//q/+r/6//s/+v/6//u/+//8P/x//T/9v/0//X/9//6//v//P/9
//7///8BAAQABwAHAAgACAAIAAkACgALAA0ADQANAA4ADgANAA0ADQANAAsACwALAAoA
CQAIAAYABAAFAAQAAgACAP7//f/9//n/9//3//f/9v/x//D/7v/r/+f/5v/j/+P/4f/h
/+H/4P/d/9v/1//T/9H/0f/S/9P/0f/Q/87/y//J/8j/yP/J/8n/yf/J/8j/xv/F/8P/
w//C/8L/w//E/8T/xP/C/8L/wv/C/8D/wP/D/8P/w//C/8D/wP/A/8D/vv+//8D/wf/D
/8P/wv/C/8H/v/++/7z/vv++/73/vf+8/73/vf++/7z/vf++/77/vv+9/77/wP+//7//
wP+//7//v//A/8D/vf++/77/wP++/77/vf+9/7//wP/A/8H/wP+//77/vf+9/73/vf++
/7v/u/+7/7z/vf+9/7z/u/+7/7v/uv+6/7v/vP+5/7f/tv+3/7j/uf+5/7n/uf+4/7j/
uP+3/7f/uf+5/7n/t/+2/7b/tv+2/7b/uP+4/7j/uP+5/7n/u/+7/73/vv++/77/vv+/
/7//wP++/77/v//B/8P/w//E/8T/wP/A/8D/wP/A/8D/wP/A/7//vf+8/7r/tv+1/7X/
tP+2/7X/tf+1/7P/sv+x/7D/rf+s/6z/q/+s/6z/q/+q/6j/qP+o/6j/q/+r/6v/q/+o
/6j/p/+n/6r/qv+q/6r/qP+m/6b/p/+l/6X/qf+r/6n/p/+m/5//mf+Y/5r/o/+x/8b/
4v8CACYASgBxAJoAywD3AAsBBAHnALwAhwBMABAA3f+5/6X/nP+R/4L/fP9+/37/fP97
/37/hP+P/5T/l/+a/57/of+h/6P/pf+l/6X/pv+m/6b/p/+o/6f/p/+n/6j/qP+q/6r/
qv+p/6j/qf+o/6j/qP+p/6n/q/+r/6z/rP+q/6r/qv+q/63/rf+t/67/rv+u/63/rP+v
/6//r/+w/7H/sf+x/7H/sf+x/7P/s/+1/7b/uP+6/7n/uf+8/73/u/+7/73/vv+//8H/
xP/I/8f/yP/J/8r/yv/L/83/z//O/9D/0f/S/9T/1P/U/9X/1v/X/9n/2v/X/9f/1//X
/9n/2f/Z/9j/1//W/9T/0v/Q/87/y//K/8j/x//H/8P/wP+//77/vP+4/7b/s/+v/6z/
rP+q/6v/qP+n/6b/pP+k/6P/oP+d/5r/mf+Z/5n/lv+U/5H/jf+N/4z/jP+N/4z/i/+K
/4j/iP+H/4X/hf+D/4L/gv+C/4T/hP+C/4L/gv+C/4D/gP9//3//f/9+/4D/gP+A/4D/
fv99/w==
         </WaveFormData>
      </LeadData>
      <LeadData>
         <LeadByteCountTotal>10000</LeadByteCountTotal>
         <LeadTimeOffset>0</LeadTimeOffset>
         <LeadSampleCountTotal>5000</LeadSampleCountTotal>
         <LeadAmplitudeUnitsPerBit>4.88</LeadAmplitudeUnitsPerBit>
         <LeadAmplitudeUnits>��V</LeadAmplitudeUnits>
         <LeadHighLimit>2147483647</LeadHighLimit>
         <LeadLowLimit>268435456</LeadLowLimit>
         <LeadID>V6</LeadID>
         <LeadOffsetFirstSample>0</LeadOffsetFirstSample>
         <FirstSampleBaseline>0</FirstSampleBaseline>
         <LeadSampleSize>2</LeadSampleSize>
         <LeadOff>FALSE</LeadOff>
         <BaselineSway>FALSE</BaselineSway>
         <ExcessiveACNoise>FALSE</ExcessiveACNoise>
         <MuscleNoise>FALSE</MuscleNoise>
         <LeadDataCRC32>1167838043</LeadDataCRC32>
         <WaveFormData>
BgAGAAYABgAGAAYABgAGAAYABgAGAAYABwAIAAkACgAMAAwADAAMAA0ADgAPABAAEgAS
ABIAEgAUABQAFAAUABcAGAAZABoAHQAeAB8AIAAiACQAJgAoACgAKAAoACgAKgAsAC4A
MAAwADAAMAAwADAAMAAwADAAMQAyADMANAAyADIAMgAyADEAMAAvAC4ALQAsACsAKgAm
ACQAIgAgACAAIAAgACAAHgAcABoAGAAVABQAEwASABIAEgASABIADwAMAAkABgAIAAgA
CAAIAAUABAADAAIAAAAAAAAAAAACAAIAAgACAAEAAAD///7/AAAAAAAAAAD///7//f/8
//z//P/8//z//v/+//7//v/7//r/+f/4//n/+v/7//z/+v/6//r/+v/8//z//P/8//7/
/v/+//7//P/8//z//P/8//z//P/8//3//v///wAAAgACAAIAAgACAAIAAgACAAIAAgAC
AAIAAwAEAAUABgAEAAQABAAEAAQABAAEAAQABgAGAAYABgAEAAQABAAEAAYABgAGAAYA
BAAEAAQABAAIAAgACAAJAAoACwALAAsACgAKAAoACwANAA0ADgAPAA0ADQAOAA4ADgAO
AA4ADgAQABAAEAAQAA4ADQAMAAgACQAIAAkACgAJAAcABgAFAAMAAgABAAEABAACAAMA
AwABAAAA///////////+//7//////////v/+//7//v/+/wAAAAAAAAAA///9//z/+///
//3/+v/8//3/9f/v/+3/7P/u//X/AQAPACEANwBPAGYAfQCaAMIA5gD4APcA6QDMAKcA
hABeADUAFQAIAAIA+v/z/+3/6v/n/+X/5f/n/+z/7//0//b/+f/4//n//f/9////AQAB
AAEAAQD///////8AAAAAAAAAAAAAAgACAAMAAwABAP////8BAAUABgAHAAgACAAHAAYA
BQAFAAUABQAFAAgACAAIAAgACAAIAAgACAALAA0ADQANAA4ADgAOAA4ADQAOAA8ADwAR
ABMAFQAWABQAFAAWABcAGwAbABwAHQAdAB0AHgAfACEAJAAnACkAKQArAC0ALwAvAC8A
MAAyADYANgA4ADkAOAA4ADgANwA2ADYANgA4ADYANgA2ADUAMwAzADMAMwA0ADMAMwAy
AC8ALgAtACsALQArACgAJwAmACUAJAAjACEAHAAaABkAGAAYABgAGAAWABQAEgAQAA8A
DgAOAA4AEAAPAA8ADgALAAkACQAIAAoACgAJAAkABwAGAAUABAAFAAYABgAHAAkACQAJ
AAkABgAEAAIAAQACAAMABAAGAAYABQAFAAMAAwAEAAQABAAEAAQABQAFAAQAAgABAAAA
AwAEAAYABwAGAAYABQAEAAQABAAEAAUABwAHAAgACQAHAAcABwAHAAkACgAKAAoACQAJ
AAkACQALAAsACwALAAwADAAMAAwACgAJAAkACQAKAAsADAANAAoACgAJAAYABgAGAAkA
CgALAAwADAAMAAwADAAOAA4ADgAPABIAEwATABMAEwASABEAEQATABMAFAAVABQAEwAT
ABIAEAAQABAAEAASABIAEgASABAADwAOAAoACwAKAAsADAALAAkACAAHAAkACAAHAAcA
BwAEAAQAAwABAAAA/////wAAAQABAAIAAgABAAAA/v8AAAAAAAAAAAIAAgACAAIAAQD/
//7//f8BAAMAAgD+//3/+//z/+v/6P/s//P/+/8JABkAMQBNAGQAfQCeAMoA9gAQARMB
CQHwAM8AqAB+AFUANQAgABgADgABAPf/8v/v/+v/6//r/+7/8//2//z//f/8////AQAB
AAEAAwADAAMAAwADAAMAAwAEAAQABAAEAAQABgAGAAcABwAGAAMAAgADAAYABgAGAAYA
BQAFAAUABQAFAAUABQAFAAgACAAIAAgABgAGAAYABgAIAAsADAANAA4ADgAOAA4ADwAQ
ABEAEQASABMAFAAUABIAEgAUABUAGAAZABsAHQAeAB0AHQAdAB4AIAAiACMAJQAnACkA
KwAqACkAKQAqAC4ALgAwADEALwAwADEAMQAyADIAMgA0ADQANAA0ADMAMAAvAC4ALQAs
ACsAKwAqACcAJgAlACMAIQAfABwAGwAcABsAGgAZABcAEgAQAA8ADwAOAA0ADAAKAAgA
BgAEAAQAAgABAAAA/v/9//3//P/7//n/+f/4//n/+v/6//v/+v/4//b/9P/2//b/9f/1
//f/9//3//f/9f/0//P/8//0//X/9v/4//b/9f/1//P/9f/2//b/9v/2//b/9//3//b/
9P/z//L/8//0//b/9//1//b/9v/2//b/9v/2//f/9//3//j/+f/4//f/9v/1//b/+P/5
//r/+//7//v/+//7//v/+//7//7//v/+//7//P/7//v/+//9//3//f/9//3//v/+//z/
/P/8//z//P/9//3//f/9//v/+v/5//j/+v/6//v//P/6//r/+f/4//j/+P/4//n/+//7
//v/+//5//n/+f/5//v//f///wAA/v/7//r/+f/4//n/+v/7//z//v/+//7///8AAAEA
AQABAAUABgAHAAkABgAFAAUABQAIAAkACwAMAAsACgAJAAgABgAGAAYABgAGAAcACAAG
AAIAAAAAAAAAAAD///////////7//f/9//3/+v/6//n/+v/6//r/+//6//n/9//2//n/
+f/5//j/+P/4//j/+P/2//b/9v/2//f/9//4//n/+f/3//b/9v/1//X/8f/v/+j/5P/j
/+f/8f/9/w8AKwBKAGcAhACoANQA+AATARkBDAH1ANoAtACLAGEARAAwACIAEQABAPb/
8//x/+3/7f/s/+3/7v/y//X/+P/9////AQABAP7//f/8//v//P/9//7/AAD+//7//v/+
//z//P/9//3/AAD//wAAAwABAAAA///+////////////AAABAAIAAwAFAAQAAwACAAUA
BgAHAAgACAAJAAgABwAKAAoACgAKAA0ADgAPAA8ADwAPAA8ADgARABIAFQAXABgAFwAX
ABcAGwAbABwAHQAgACIAJAAlACMAJQAnACkAKgArAC0AMAAvAC4ALwAvADAAMgA0ADUA
NgA2ADYAOAA2ADYANgA1ADYANwA4ADkANwA1ADQAMgAxADAALwAtAC4ALQArACsAKQAn
ACUAIwAjACAAIAAhABwAGgAYABYAFgAWABYAFgAWABQAEwASAA8ADQAMAAoACgAJAAoA
CgAJAAgABgAFAAcABgAFAAQABgAGAAUABQADAAMAAwADAAQABAAEAAUAAwADAAMABAAE
AAMAAwABAP//AAAAAAAAAAAAAAEAAQADAAIAAgACAP///v/+//3//v8AAAEAAgACAAIA
AgADAAIAAQABAAEABAAFAAYABwAFAAYABgAGAAYABQAEAAMAAwADAAMAAwACAAIAAgAC
AAMAAwAEAAUAAwADAAMAAwADAAQABAACAAQABAAEAAQABAADAAIAAQACAAIAAgACAAAA
AAABAAIABAAEAAMAAgACAAIAAgADAAEAAQAAAAIAAgACAAIAAgACAAIAAgAEAAQABAAF
AAYABwAHAAcACAAIAAgACQAKAAsADQAPAA4ADQANAAwADAAMAAwADAAMAAwADAAMAAoA
CQAIAAQAAwACAAMABAAEAAMAAwADAAMAAgABAAEA///8//z/+//5//j/9//3//n/+f/4
//j/9//3//f/9v/2//b/9v/2//f/+P/5//r/+f/3//b/9f/3//n/+v/4//P/8f/r/+X/
4v/k/+3/+f8JABsAMwBNAGIAfQCgAMoA8AAAAf0A6wDSAK8AigBgADkAGwAMAAQA/P/x
/+v/4v/d/9v/3f/f/+T/6f/s/+z/7//w//H/8//z//P/9P/1//b/9//1//X/9f/2//b/
9v/2//b/+P/4//n/+f/3//X/9f/3//r/+v/6//r/+f/5//n/+f/5//n/+f/5//r/+v/6
//r//P/8//z//P///wEAAQABAAEAAAD///7//f/+//////8BAAMABQAGAAQABAAGAAcA
CgALAA0ADwAPAA8AEAARABAAEgAUABUAFgAZABwAHwAeAB0AHQAeACIAIgAkACUAJAAk
ACQAIwAiACIAIgAkACQAJAAkACMAHwAfAB8AHwAfAB8AIAAgAB0AHAAbABkAFwAVABIA
EQAQAA8ADgANAAoABgAFAAUABQAEAAMAAgD///7//f/8//v/+v/6//r/+v/5//n/+P/1
//P/8//y//P/9P/0//X/9P/y//D/7v/s/+z/6//r/+7/7//w//H/8P/u/+z/6//t/+3/
7f/u/+z/6//r/+n/6f/q/+r/6v/q/+r/6//r/+r/6P/n/+b/5//o/+r/6//r/+z/7P/s
/+z/7P/s/+3/7v/v//H/8//y//H/8P/v//H/8v/y//L/8f/x//H/8f/v/+//7//v//P/
9P/1//b/8//x//D/7//w//H/8v/z//L/8v/x/+7/8P/w//D/8P/z//P/8//z//L/8P/u
/+z/7v/u/+//8P/w//D/7//u/+z/7P/s/+3/7//v/+//7//t/+3/7f/t/+3/7f/t/+7/
7P/q/+r/6v/q/+r/7f/u/+//8P/0//T/9P/1//X/9f/0//P/9v/2//b/9//1//X/9v/3
//j/+f/7//z/+//6//n/+P/4//j/+P/4//f/9//3//T/8f/u/+3/7P/u/+//8f/z//D/
7v/s/+v/6//o/+j/5//o/+j/6P/p/+j/5//l/+T/5//n/+f/5v/m/+b/5v/m/+X/5P/j
/+L/5f/l/+b/5//j/+H/4P/g/9//3f/b/9f/1v/a/9//5//z/wUAHQA5AFQAbQCKAKwA
ygDaANEAuwCgAH8AXgA4ABEA9f/m/97/1v/N/8v/zP/N/83/y//N/9D/z//S/9b/2//e
/+X/6f/p/+f/5f/l/+X/5f/l/+X/5f/m/+j/6P/o/+j/6P/o/+n/6f/r/+n/6f/r/+v/
6v/p/+j/6//r/+v/6//p/+n/6f/p/+r/6v/q/+r/6//s/+3/7v/t/+//7//v//D/8P/w
//D/8//0//X/9f/2//f/+P/4//j/+P/6//v/+//7//z//f8AAAEAAwAFAAQABgAIAAkA
BwAJAAsADQAOAA8AEQAUABUAFAAVABUAFQAWABcAFwAUABQAFAAWABQAFAAUABMAFAAV
ABYAFwAVABMAEgAQABAAEAAQAA8ADQALAAgABwAGAAUABAADAAIA/v/9//3/+v/4//b/
9P/0//T/9P/0//L/8P/v/+7/8P/v/+//7v/u/+3/7v/u/+z/7P/r/+v/6//q/+n/6P/o
/+j/5//n/+b/5f/k/+P/5P/k/+T/5f/j/+P/4//k/+b/5f/l/+P/4//k/+T/5P/k/+T/
5f/l/+b/5v/n/+j/5v/m/+f/5//l/+b/5v/m/+b/5v/m/+f/5//n/+j/6f/q/+v/7P/t
/+v/7P/s/+z/7//v/+//7//v/+//7//v/+7/7v/u/+7/8P/v/+//7//t/+3/7f/t/+7/
8P/x//D/7v/u/+7/7v/t/+3/7f/t/+7/7v/u/+7/7f/s/+z/7P/u/+7/7f/s/+z/7P/s
/+3/6//r/+v/6//s/+3/7v/v/+7/7f/s/+z/7f/t/+7/7//t/+7/7v/u/+3/7f/s/+z/
7P/t/+3/7f/r/+r/6v/t/+7/7v/u/+7/7f/u/+7/7P/s/+z/7P/s/+7/7f/t/+3/6//t
/+3/7f/u/+z/6//q/+n/6f/q/+z/7P/s/+7/7v/u/+7/8P/w//D/8P/w//D/8P/x//T/
9f/1//X/9f/0//P/8//0//X/9//5//n/+f/6//r/+v/6//r/+v/8//z//P/8//r/+f/4
//T/9f/0//X/9v/1//P/8v/x/+//7v/t/+3/7v/s/+3/7f/t/+z/6//r/+v/6//q/+r/
6//r/+v/6v/q/+r/6v/q/+z/7P/s/+z/6v/p/+n/6f/r/+3/7P/q/+n/5//h/9v/2P/a
/+H/7f/7/w8AJwA/AFgAcwCSALoA3ADqAOcA0wC4AJUAcgBKACEAAwD2//L/5v/d/9v/
2P/V/9P/0//V/9j/3//i/+T/5//o/+f/6f/t/+3/7f/t/+3/7f/v/+//7//w/+7/7v/u
/+7/8f/y//T/9f/y/+//7v/v//L/8v/y//L/8//z//P/8//z//P/8//z//j/+P/4//j/
+P/4//j/+P/3//n/+f/5//z//P/8//z/+//8//3//f///wEAAwAEAAMAAgADAAMABgAH
AAkACwALAAsADAANAAwADgAQABEAEgAVABgAGwAZABkAGgAcAB4AHgAgACEAHwAgACEA
IQAiACIAIgAkACQAJAAkACMAHwAfAB8AHwAgAB8AHwAeAB8AHgAdABsAGQAXABQAEwAU
ABMAEgARABAADAALAAsACgAKAAoACgAHAAYABQAEAAQAAgABAAAAAQABAAIAAgD///3/
/f/8//7//v/9//3/+//6//n/+P/4//j/9//3//j/+f/6//v/+v/4//b/9f/1//X/9f/2
//j/9//3//X/8//0//T/9P/2//b/9//3//f/9v/2//b/+P/4//n/+f/5//r/+v/6//r/
+v/6//v//f/9//7////8//v/+v/5//r//P/9//7//////////////////////wIAAgAC
AAIAAQD///7//f/+////AAABAAEAAgACAAAA/v/+//7//v///////////////v/9//z/
/v/+////AAD+//7//f/8//r/+v/6//v//P/9//7////9//3//f/9//3//f/9//7//P/7
//v/+//7//z//P/8//z//f/9//7/+//7//r/+f/6//r/+////////v/9//z/+//8//z/
+v/7//z//f/+//z/+//7//v/+//9//3//f/+//z/+//6//n/+f/6//z//v/9//z//P/6
//n/+//8//z//P/8//z//v/+//7//v/9//z/+//6//z//P/8//z//P/8//z//P/+//7/
/v/+//7//v/+//7//f/8//v/+v/7//z///8AAP7///8AAAEAAQABAAIAAgAEAAUABQAF
AAQABQAFAAUACQAKAAsADAAJAAgABwAGAAgACAAHAAcACQAGAAQAAgAAAAAAAAD//wEA
AQABAAAA/////////P/8//v/+//6//v/+//7//v/+f/4//j/9//4//j/+f/6//j/+P/4
//j/+v/6//r/+f/5//n/+f/5//b/+P/3//X/8//z/+z/5v/n/+3/9f8BABMALQBKAGUA
hACoANQA/AATAREBAgHvANIArACDAFsAOgAmABgACwD7//L/7//v/+v/6f/q/+v/7v/w
//P/9v/5//3///////7//f/8//v//f/9//3//v/+//7//v/+//7//v//////AAD//wAA
AwABAAAA///+////////////AQABAAEAAQADAAIAAQAAAAMABAAFAAYABwAJAAkACQAK
AAoACgAKAAsADAANAA0ADAANAA4ADgAPABAAEwAVABYAFQAVABUAGQAZABoAGwAcAB4A
IAAhAB8AIQAjACUAKAApACsALgAtACwALQAtAC4AMAAyADMANAA0ADQANgA0ADQANAAz
ADIAMwA0ADUANAAzADMAMgAzADIAMQAvADEALwAsACsAKgApACgAJwAoACQAIwAjAB8A
HgAdABwAHQAcABsAGgAZABgAGAAYABUAEwASABAAEQAPAA8ADgAMAAwACwALAA0ADAAL
AAoADAAMAAsACwAIAAcABgAFAAYABgAGAAcABQAFAAUABgAIAAcABwAFAAMABAAEAAQA
AgACAAMAAwAEAAQABQAGAAQABAAFAAUABQAGAAYABgAGAAYABgAHAAYABQAFAAUACAAJ
AAoACwAJAAoACgAKAAsACwALAAsACwALAAsACwAKAAoACgAKAAsACwAMAA0ADAALAAoA
CQALAAwADAAKAAoACgAKAAoACQAJAAkACQALAAoACQAIAAYABgAHAAgACgAKAAkACAAI
AAgACAAJAAYABQAEAAMABAAFAAYABwAGAAUABAAEAAQAAwADAAMABQAGAAYABgAFAAUA
BAAEAAQABQAFAAUAAwACAAIABQAHAAYABQAEAAMABAAEAAIAAAAAAAAAAAACAAEAAQAB
AP//AQABAAEAAgAAAP///v/+////AQAEAAIAAQAAAAAAAAADAAUABAADAAIAAQAAAAAA
AAAAAAAAAgACAAIAAgAAAAAAAAAAAAIAAgACAAIAAAAAAAAAAAACAAIAAgACAAIAAgAE
AAQABAAFAAYABwAIAAkACwAMAAkACQAIAAcACQALAAwADQAQABAAEAAQAA8ADgANAAwA
DQAOAA4ADwANAAoACAAGAAgACAAIAAcABwAHAAcABgAEAAMAAgD+/wAA//////7//f/9
//3//f/+//7//////////v/+//7//f/8//v/+v/7//z//f/9//v/+//7//v/+v/8//v/
+f/1/+//6v/o/+n/8/8BABMAKwBJAGQAfQCiAM4A9gAOARUBCwH4ANsAtgCOAGEAPwAo
ABoADgABAPX/8v/v/+v/6f/p/+r/6//w//T/9f/4//v//f/9//3/+//7//v/+//7//v/
+//8//z//P/8//z//P/8//3//f/9//v/+//9//3//P/7//r//v///wAAAQD+//3//P/7
//7//v/+//7//v/+//7//v/9/////////wEAAgADAAQABAAEAAQAAwAGAAcACAAIAAYA
BgAIAAkACgAJAAkACQANAA0ADgAPABAAEgAUABUAFQAXABkAGwAdAB0AHgAgACEAIAAh
ACEAIgAkACYAJwAkACQAJAAmACYAJgAmACUAJQAlACUAJQAiACEAIQAgAB8AHgAdABsA
GQAXABQAEwATABMAEwATABIADgANAA0ACQAIAAcABgAHAAYABQAEAAEA/v/8//r//P/7
//v/+v/7//n/+f/4//f/9v/0//P/9f/0//P/8v/w//D/7//v/+3/7f/t/+3/7f/s/+v/
6//p/+n/6f/q/+v/6//s/+v/6v/q/+n/6P/m/+b/5//n/+j/6P/p/+r/6P/o/+n/6f/r
/+z/7P/s/+7/7v/u/+//7v/t/+3/7f/v/+//7//v/+7/7v/t/+z/7v/v//D/8f/v/+//
7//v//L/8v/y//L/8P/v/+//7//v/+//7//v/+//8P/w/+7/8P/w//D/8P/v/+//7//v
/+//7v/t/+z/7P/s/+3/7v/u/+7/7f/s/+r/6v/q/+v/6//r/+v/6//r/+v/6//r/+n/
6f/p/+r/6//r/+z/7f/q/+r/6f/o/+j/6f/p/+r/7P/t/+z/6f/o/+f/5v/p/+r/6//s
/+7/7v/u/+//7v/v/+//7//y//L/8v/z//L/8f/x//H/8v/z//X/9v/4//j/+P/4//f/
9v/1//T/9f/1//X/8v/u/+z/7P/s/+z/6//r/+v/7f/s/+v/6//p/+b/5v/l/+b/5v/m
/+f/5P/j/+H/4P/i/+P/5P/k/+T/5P/k/+T/4v/i/+L/4v/j/+P/5P/l/9//3f/e/+D/
3//f/9v/1//W/9T/1//b/+f/9/8PACcAQABZAHQAlgC8ANQA2QDRALwAnwB+AFoAMQAJ
APL/6P/g/9f/0f/O/83/zf/N/83/zP/P/9L/0v/X/97/4//j/+f/6f/n/+X/4//h/+L/
4//k/+b/5P/k/+T/5P/k/+T/5f/l/+j/5//o/+v/6f/o/+f/5v/p/+n/6f/p/+f/5//n
/+f/6v/q/+r/6v/s/+z/7P/s/+v/7f/t/+3/8P/w//D/8P/v//D/8f/x//D/8f/y//L/
8//0//f/+f/6//n/+f/5//3//f/+////AAACAAQABQAEAAUABgAHAAgACQALAA4AEAAQ
ABIAEwATABQAFQAVABQAFAAUABYAFQAUABMAEQAQABEAEgATABEADwAOAAwADQAMAAsA
CQALAAkABgAFAAIAAQAAAP/////8//z//f/4//b/9P/y//P/8v/x//D/7v/s/+v/6v/o
/+f/5//m/+b/5f/m/+b/5P/k/+P/4//l/+T/4//i/+L/4v/h/+H/4P/f/97/3f/f/97/
3f/d/9z/2//a/9r/2v/Z/9n/1//Y/9r/2//c/9v/2v/a/9n/3P/c/93/3v/d/9z/3P/b
/93/3v/e/97/3v/e/97/3//e/93/3f/d/97/3//g/+H/4P/g/9//3v/h/+H/4f/h/+H/
4f/h/+H/4v/i/+L/4v/j/+P/5P/l/+L/4f/g/9//3//g/+D/3v/g/+D/4P/g/9//3//f
/9//4v/i/+L/4v/f/97/3v/e/+D/4P/f/97/4P/g/+D/4f/f/9r/2//c/93/3v/e/97/
3v/e/97/3v/e/9//4f/j/+T/5f/l/+T/4//j/+T/5f/n/+n/5//n/+j/6P/m/+b/5v/m
/+n/6v/r/+z/6v/p/+j/5P/k/+L/4v/i/+D/3//f/9//3//e/93/3f/d/9r/2v/Z/9j/
1v/U/9P/1P/V/9X/1v/X/9f/1//W/9T/1P/U/9T/1v/W/9b/1v/V/9P/0v/R/9P/1f/W
/9b/1//V/8//x//C/8T/yf/R/9v/6////xkAMABHAGIAhgCsAMgA0QDLALQAlQBwAE4A
IwD7/+T/2v/W/83/w//A/73/u/+7/7v/vP/D/8r/zP/P/9T/0//T/9P/1f/V/9X/1f/V
/9X/1f/V/9b/1P/U/9T/1P/V/9b/2P/Z/9f/1f/V/9f/2P/Y/9j/2P/Z/9n/2f/Z/9n/
2f/Z/9n/3f/e/9//4P/f/97/3f/c/93/3//f/9//4P/g/+D/4P/h/+L/4//j/+b/5//o
/+j/5v/m/+j/6f/t/+3/7v/v/+//7//w//H/8P/y//T/9f/2//n//P////////8AAAIA
BAAEAAYABwAHAAgACQAJAAYABgAGAAgACgAKAAoACQAFAAUABQAFAAYABQAFAAQAAQAA
AP///f/7//n/9v/1//b/9//4//n/9f/w/+7/7f/s/+z/7P/s/+v/6v/p/+j/5f/i/+D/
3v/g/9//3//e/9z/2f/Y/9b/1//Y/9j/2f/Z/9j/1//W/9b/1v/V/9X/1//X/9f/1//V
/9T/0//T/9P/0//T/9T/1P/T/9P/0f/P/9D/0P/Q/9L/0v/T/9P/0f/Q/9D/0P/S/9L/
0//T/9P/1P/U/9T/0//S/9H/0f/S/9P/1f/X/9X/1f/V/9X/1//Y/9j/2P/X/9f/1//X
/9n/2f/Z/9n/3P/c/9z/3P/a/9n/2f/Z/9v/2//b/9v/2//c/9z/2v/Y/9j/2P/Y/9v/
2//b/9v/2v/Y/9b/1P/V/9b/2P/a/9j/2P/X/9b/1P/U/9T/1f/X/9f/1//X/9X/1f/V
/9X/1//W/9b/1v/W/9b/2P/Y/9j/2P/c/9z/3P/d/9z/3f/d/93/3P/c/9z/3f/g/+H/
4//l/+L/4f/h/+D/4v/i/+L/4v/k/+T/5P/k/+H/4f/h/97/3v/c/9z/3P/Z/9f/1v/V
/9f/1v/V/9X/1//U/9T/0//R/9D/z//P/9H/0f/Q/9D/z//P/8//zv/P/9D/0f/S/9D/
0P/Q/9D/zv/N/83/zf/R/9P/0v/S/8//y//J/8P/wP++/8H/yf/T/+P/9f8LACQAQQBi
AIgAsgDYAOcA4wDQALEAjgBqAD8AGQD+//D/5P/X/8n/wP+//73/u/+9/8L/w//G/8r/
yf/I/8n/zf/P/9H/0//T/9P/0//R/9H/0f/S/9L/0v/S/9L/0v/S/9P/0//T/9H/0f/T
/9X/1v/X/9j/1v/V/9T/0//V/9X/1f/V/9j/2P/Y/9j/1v/W/9b/1v/Z/9v/2//b/9z/
3P/c/9z/3f/e/9//3//g/+H/4v/i/+L/4v/k/+X/6f/p/+r/6//s/+v/6//r/+7/8P/y
//P/8//1//f/+f/5//n/+v/8/wAAAAACAAMAAQACAAMAAwADAAQABQAIAAYABgAGAAUA
BQAFAAUABQAFAAUABgAGAAQAAgAAAP3////9//r/+f/2//X/9P/z//D/7P/r/+v/6//q
/+n/6P/m/+T/4v/g/+D/3v/d/9z/2v/Z/9n/2P/V/9P/0//S/9P/1P/U/9X/1P/S/9D/
zv/Q/9D/z//P/9H/0f/R/9H/z//O/83/zf/P/8//z//Q/8//zf/M/8n/y//M/8z/zP/O
/87/z//P/8z/yv/J/8j/yf/K/8z/zf/M/8z/y//K/8r/yv/K/8v/zf/N/87/z//O/83/
zP/L/8z/zv/P/9D/zv/N/8z/y//M/83/zv/P/87/zv/O/87/zP/L/8v/y//M/83/zv/P
/83/zv/O/8z/zP/M/8z/zP/N/83/zf/N/8v/yv/J/8j/yv/K/8v/zP/K/8r/yf/I/8r/
yv/K/8v/y//L/8v/yf/I/8j/yP/I/8j/yv/K/8r/yv/K/8r/yv/L/87/z//P/8//0P/Q
/9D/0f/P/8//0P/R/9L/0//V/9b/1f/U/9P/0v/S/9L/0v/S/9H/0f/R/87/yv/I/8j/
yP/J/8n/yv/L/8r/yP/G/8X/xf/C/8L/wf/D/8L/wf/B/8D/v/+9/7z/vv+//8D/wP+/
/77/vf+8/77/vv++/77/vP+7/7v/u/+5/7v/wP/A/73/u/+3/6//qv+k/6H/qf+1/8X/
2//1/xAAKwBKAHAAngDGAN0A3wDSAL0AnAB0AEkAIwAEAPD/5P/V/8X/uv+1/7H/q/+n
/6b/q/+y/7T/tf+2/7n/uf+5/7n/u/+7/7v/u/+7/7v/u/+8/7r/uv+6/7r/vP+8/73/
vf+8/7n/uP+5/7j/uP+4/7j/u/+7/7v/u/+6/7n/uP+3/7z/vP+8/7z/uv+6/7r/uv+7
/73/vf+9/8D/wP/A/8D/wP/A/8D/v//B/8P/xf/G/8T/xP/G/8f/x//H/8j/yf/M/83/
z//R/9D/0v/U/9X/1f/X/9n/2//b/9v/3P/e/97/3v/g/+H/4v/k/+b/5//m/+b/5v/o
/+n/6v/r/+v/6f/p/+n/6f/m/+X/5f/k/+P/4v/h/9//3f/b/9j/1//U/9P/0v/R/9D/
zP/L/8v/yf/I/8f/xv/F/8T/w//C/77/vP+7/7r/uP+3/7f/tv+z/7H/sf+w/7D/sP+v
/6//sf+w/6//rv+t/6z/qv+p/6v/q/+r/6v/q/+q/6n/qf+n/6f/p/+o/6r/qf+p/6f/
qf+m/w==
         </WaveFormData>
      </LeadData>
   </Waveform>
</RestingECG>
